# Supplementary material for: The NRC0 gene cluster of sensor and helper NLR immune receptors is functionally conserved across asterid plants
Source: Plant Cell. 2024 Jun 4;36(9):3344–61. doi: 10.1093/plcell/koae154 (PMC11371149; doi:10.1093/plcell/koae154)
Supplement: koae154_Supplementary_Data [file koae154_supplementary_data.zip]

Archive with 108 entries (102 files):
- Author_Revisions_Checklist.pdf
- Supplementary Data Set 1.xlsx
- Supplementary Data Set 2.xlsx
- Supplementary Data Set 3/
- Supplementary Data Set 3/Supplementary Data Set 3/
- Supplementary Data Set 3/Supplementary Data Set 3/Supplementary Data Set 3.txt
- Supplementary Data Set 3/Supplementary Data Set 3/Supp_file_Carrot_NLR_gene_clusters.html
- Supplementary Data Set 3/Supplementary Data Set 3/Supp_file_Coffee_NLR_gene_clusters.html
- Supplementary Data Set 3/Supplementary Data Set 3/Supp_file_Tomato_NLR_gene_clusters.html
- Supplementary Data Set 3/Supplementary Data Set 3/Supp_file_WildSweetPotato_NLR_gene_clusters.html
- Supplementary Data Set 4.xlsx
- Supplementary Data Set 5.xlsx
- Supplementary Data Set 6.xlsx
- Supplementary Data Set 7.xlsx
- Supplementary Data Set 8.xlsx
- Supplementary Data Set 9.xlsx
- Supplementary Data.pdf
- Supplementary File 1.txt
- Supplementary File 10.txt
- Supplementary File 11/
- Supplementary File 11/Supplemental File 11/
- Supplementary File 11/Supplemental File 11/alignment files/
- Supplementary File 11/Supplemental File 11/alignment files/Actinidia_chinensis_var._chinensis_with_Tomato_Nyssa_Camellia_NRCs_alignment_NBARC.fasta
- Supplementary File 11/Supplemental File 11/alignment files/Artemisia_annua_with_Tomato_Nyssa_Camellia_NRCs_alignment_NBARC.fasta
- Supplementary File 11/Supplemental File 11/alignment files/Beta_vulgaris_with_Tomato_Nyssa_Camellia_NRCs_alignment_NBARC.fasta
- Supplementary File 11/Supplemental File 11/alignment files/Camellia_sinensis_with_Tomato_Nyssa_Camellia_NRCs_alignment_NBARC.fasta
- Supplementary File 11/Supplemental File 11/alignment files/Capsicum_annuum_with_Tomato_Nyssa_Camellia_NRCs_alignment_NBARC.fasta
- Supplementary File 11/Supplemental File 11/alignment files/Capsicum_baccatum_with_Tomato_Nyssa_Camellia_NRCs_alignment_NBARC.fasta
- Supplementary File 11/Supplemental File 11/alignment files/Capsicum_chinense_with_Tomato_Nyssa_Camellia_NRCs_alignment_NBARC.fasta
- Supplementary File 11/Supplemental File 11/alignment files/Coffea_arabica_with_Tomato_Nyssa_Camellia_NRCs_alignment_NBARC.fasta
- Supplementary File 11/Supplemental File 11/alignment files/Coffea_canephora_with_Tomato_Nyssa_Camellia_NRCs_alignment_NBARC.fasta
- Supplementary File 11/Supplemental File 11/alignment files/Coffea_eugenioides_with_Tomato_Nyssa_Camellia_NRCs_alignment_NBARC.fasta
- Supplementary File 11/Supplemental File 11/alignment files/Cornus_florida_with_Tomato_Nyssa_Camellia_NRCs_alignment_NBARC.fasta
- Supplementary File 11/Supplemental File 11/alignment files/Cynara_cardunculus_var._scolymus_with_Tomato_Nyssa_Camellia_NRCs_alignment_NBARC.fasta
- Supplementary File 11/Supplemental File 11/alignment files/Daucus_carota_with_Tomato_Nyssa_Camellia_NRCs_alignment_NBARC.fasta
- Supplementary File 11/Supplemental File 11/alignment files/Erigeron_canadensis_with_Tomato_Nyssa_Camellia_NRCs_alignment_NBARC.fasta
- Supplementary File 11/Supplemental File 11/alignment files/Helianthus_annuus_with_Tomato_Nyssa_Camellia_NRCs_alignment_NBARC.fasta
- Supplementary File 11/Supplemental File 11/alignment files/Ipomoea_nil_with_Tomato_Nyssa_Camellia_NRCs_alignment_NBARC.fasta
- Supplementary File 11/Supplemental File 11/alignment files/Ipomoea_trifida_with_Tomato_Nyssa_Camellia_NRCs_alignment_NBARC.fasta
- Supplementary File 11/Supplemental File 11/alignment files/Ipomoea_triloba_with_Tomato_Nyssa_Camellia_NRCs_alignment_NBARC.fasta
- Supplementary File 11/Supplemental File 11/alignment files/Lactuca_sativa_with_Tomato_Nyssa_Camellia_NRCs_alignment_NBARC.fasta
- Supplementary File 11/Supplemental File 11/alignment files/Malania_with_Tomato_Nyssa_Camellia_NRCs_alignment_NBARC.fasta
- Supplementary File 11/Supplemental File 11/alignment files/Mikania_micrantha_with_Tomato_Nyssa_Camellia_NRCs_alignment_NBARC.fasta
- Supplementary File 11/Supplemental File 11/alignment files/Mimulus_guttatus_with_Tomato_Nyssa_Camellia_NRCs_alignment_NBARC.fasta
- Supplementary File 11/Supplemental File 11/alignment files/Nicotiana_benthamiana_with_Tomato_Nyssa_Camellia_NRCs_alignment_NBARC.fasta
- Supplementary File 11/Supplemental File 11/alignment files/Nyssa_sinensis_with_Tomato_Nyssa_Camellia_NRCs_alignment_NBARC.fasta
- Supplementary File 11/Supplemental File 11/alignment files/Olea_europaea_subsp._Europaea_with_Tomato_Nyssa_Camellia_NRCs_alignment_NBARC.fasta
- Supplementary File 11/Supplemental File 11/alignment files/Olea_europaea_var._sylvestris_with_Tomato_Nyssa_Camellia_NRCs_alignment_NBARC.fasta
- Supplementary File 11/Supplemental File 11/alignment files/Phtheirospermum_japonicum_with_Tomato_Nyssa_Camellia_NRCs_alignment_NBARC.fasta
- Supplementary File 11/Supplemental File 11/alignment files/Rhododendron_griersonianum_with_Tomato_Nyssa_Camellia_NRCs_alignment_NBARC.fasta
- Supplementary File 11/Supplemental File 11/alignment files/Sesamum_indicum_with_Tomato_Nyssa_Camellia_NRCs_alignment_NBARC.fasta
- Supplementary File 11/Supplemental File 11/alignment files/Solanum_chilense_with_Tomato_Nyssa_Camellia_NRCs_alignment_NBARC.fasta
- Supplementary File 11/Supplemental File 11/alignment files/Solanum_commersonii_with_Tomato_Nyssa_Camellia_NRCs_alignment_NBARC.fasta
- Supplementary File 11/Supplemental File 11/alignment files/Solanum_lycopersicum_with_Tomato_Nyssa_Camellia_NRCs_alignment_NBARC.fasta
- Supplementary File 11/Supplemental File 11/alignment files/Solanum_pennellii_with_Tomato_Nyssa_Camellia_NRCs_alignment_NBARC.fasta
- Supplementary File 11/Supplemental File 11/alignment files/Solanum_tuberosum_with_Tomato_Nyssa_Camellia_NRCs_alignment_NBARC.fasta
- Supplementary File 11/Supplemental File 11/phylogenetic tree files/
- Supplementary File 11/Supplemental File 11/phylogenetic tree files/Actinidia_chinensis_var._chinensis_with_Tomato_Nyssa_Camellia_NRCs_phylogenetic_tree.nwk
- Supplementary File 11/Supplemental File 11/phylogenetic tree files/Artemisia_annua_with_Tomato_Nyssa_Camellia_NRCs_phylogenetic_tree.nwk
- Supplementary File 11/Supplemental File 11/phylogenetic tree files/Beta_vulgaris_with_Tomato_Nyssa_Camellia_NRCs_phylogenetic_tree.nwk
- Supplementary File 11/Supplemental File 11/phylogenetic tree files/Camellia_sinensis_with_Tomato_Nyssa_Camellia_NRCs_phylogenetic_tree.nwk
- Supplementary File 11/Supplemental File 11/phylogenetic tree files/Capsicum_annuum_with_Tomato_Nyssa_Camellia_NRCs_phylogenetic_tree.nwk
- Supplementary File 11/Supplemental File 11/phylogenetic tree files/Capsicum_baccatum_with_Tomato_Nyssa_Camellia_NRCs_phylogenetic_tree.nwk
- Supplementary File 11/Supplemental File 11/phylogenetic tree files/Capsicum_chinense_with_Tomato_Nyssa_Camellia_NRCs_phylogenetic_tree.nwk
- Supplementary File 11/Supplemental File 11/phylogenetic tree files/Coffea_arabica_with_Tomato_Nyssa_Camellia_NRCs_phylogenetic_tree.nwk
- Supplementary File 11/Supplemental File 11/phylogenetic tree files/Coffea_canephora_with_Tomato_Nyssa_Camellia_NRCs_phylogenetic_tree.nwk
- Supplementary File 11/Supplemental File 11/phylogenetic tree files/Coffea_eugenioides_with_Tomato_Nyssa_Camellia_NRCs_phylogenetic_tree.nwk
- Supplementary File 11/Supplemental File 11/phylogenetic tree files/Cornus_florida_with_Tomato_Nyssa_Camellia_NRCs_phylogenetic_tree.nwk
- Supplementary File 11/Supplemental File 11/phylogenetic tree files/Cynara_cardunculus_var._scolymus_with_Tomato_Nyssa_Camellia_NRCs_phylogenetic_tree.nwk
- Supplementary File 11/Supplemental File 11/phylogenetic tree files/Daucus_carota_with_Tomato_Nyssa_Camellia_NRCs_phylogenetic_tree.nwk
- Supplementary File 11/Supplemental File 11/phylogenetic tree files/Erigeron_canadensis_with_Tomato_Nyssa_Camellia_NRCs_phylogenetic_tree.nwk
- Supplementary File 11/Supplemental File 11/phylogenetic tree files/Helianthus_annuus_with_Tomato_Nyssa_Camellia_NRCs_phylogenetic_tree.nwk
- Supplementary File 11/Supplemental File 11/phylogenetic tree files/Ipomoea_nil_with_Tomato_Nyssa_Camellia_NRCs_phylogenetic_tree.nwk
- Supplementary File 11/Supplemental File 11/phylogenetic tree files/Ipomoea_trifida_with_Tomato_Nyssa_Camellia_NRCs_phylogenetic_tree.nwk
- Supplementary File 11/Supplemental File 11/phylogenetic tree files/Ipomoea_triloba_with_Tomato_Nyssa_Camellia_NRCs_phylogenetic_tree.nwk
- Supplementary File 11/Supplemental File 11/phylogenetic tree files/Lactuca_sativa_with_Tomato_Nyssa_Camellia_NRCs_phylogenetic_tree.nwk
- Supplementary File 11/Supplemental File 11/phylogenetic tree files/Malania_oleifera_with_Tomato_Nyssa_Camellia_NRCs_phylogenetic_tree.nwk
- Supplementary File 11/Supplemental File 11/phylogenetic tree files/Mikania_micrantha_with_Tomato_Nyssa_Camellia_NRCs_phylogenetic_tree.nwk
- Supplementary File 11/Supplemental File 11/phylogenetic tree files/Mimulus_guttatus_with_Tomato_Nyssa_Camellia_NRCs_phylogenetic_tree.nwk
- Supplementary File 11/Supplemental File 11/phylogenetic tree files/Nicotiana_benthamiana_with_Tomato_Nyssa_Camellia_NRCs_phylogenetic_tree.nwk
- Supplementary File 11/Supplemental File 11/phylogenetic tree files/Nyssa_sinensis_with_Tomato_Nyssa_Camellia_NRCs_phylogenetic_tree.nwk
- Supplementary File 11/Supplemental File 11/phylogenetic tree files/Olea_europaea_subsp._Europaea_with_Tomato_Nyssa_Camellia_NRCs_phylogenetic_tree.nwk
- Supplementary File 11/Supplemental File 11/phylogenetic tree files/Olea_europaea_var._sylvestris_with_Tomato_Nyssa_Camellia_NRCs_phylogenetic_tree.nwk
- Supplementary File 11/Supplemental File 11/phylogenetic tree files/Phtheirospermum_japonicum_with_Tomato_Nyssa_Camellia_NRCs_phylogenetic_tree.nwk
- Supplementary File 11/Supplemental File 11/phylogenetic tree files/Rhododendron_griersonianum_with_Tomato_Nyssa_Camellia_NRCs_phylogenetic_tree.nwk
- Supplementary File 11/Supplemental File 11/phylogenetic tree files/Sesamum_indicum_with_Tomato_Nyssa_Camellia_NRCs_phylogenetic_tree.nwk
- Supplementary File 11/Supplemental File 11/phylogenetic tree files/Solanum_chilense_with_Tomato_Nyssa_Camellia_NRCs_phylogenetic_tree.nwk
- Supplementary File 11/Supplemental File 11/phylogenetic tree files/Solanum_commersonii_with_Tomato_Nyssa_Camellia_NRCs_phylogenetic_tree.nwk
- Supplementary File 11/Supplemental File 11/phylogenetic tree files/Solanum_lycopersicum_with_Tomato_Nyssa_Camellia_NRCs_phylogenetic_tree.nwk
- Supplementary File 11/Supplemental File 11/phylogenetic tree files/Solanum_pennellii_with_Tomato_Nyssa_Camellia_NRCs_phylogenetic_tree.nwk
- Supplementary File 11/Supplemental File 11/phylogenetic tree files/Solanum_tuberosum_with_Tomato_Nyssa_Camellia_NRCs_phylogenetic_tree.nwk
- Supplementary File 11/Supplemental File 11/Supplemental File 11.txt
- Supplementary File 12.txt
- Supplementary File 13.txt
- Supplementary File 14.txt
- Supplementary File 15.txt
- Supplementary File 16.txt
- Supplementary File 17.txt
- Supplementary File 18.txt
- Supplementary File 2.txt
- Supplementary File 3.txt
- Supplementary File 4.txt
- Supplementary File 5.txt
- Supplementary File 6.txt
- Supplementary File 7.txt
- Supplementary File 8.txt
- Supplementary File 9.txt
- tpc.01082.2023-s31.pdf
