# Supplementary material for: The NRC0 gene cluster of sensor and helper NLR immune receptors is functionally conserved across asterid plants
Source: Plant Cell. 2024 Jun 4;36(9):3344–61. doi: 10.1093/plcell/koae154 (PMC11371149; doi:10.1093/plcell/koae154)
Supplement: koae154_Supplementary_Data [file koae154_supplementary_data.zip › Supplementary Data Set 2.xlsx]

## Sheet: NLR_cluster_info
Supplementary Data. Sakai et al. (2024). NRC0 gene cluster in asterids. Plant Cell
Supplementary Data Set 2. List of NLR gene cluster in four asterid species.
Specie	Gene1	Gene2	Distance (bp)	Gene1 clade	Gene2 clade	Phylogenetic relationship
Coffea_canephora	Cc00_g02030	Cc00_g02040	21543	other CC	other CC	linked
Coffea_canephora	Cc00_g02040	Cc00_g02080	38847	other CC	other CC	linked
Coffea_canephora	Cc00_g02080	Cc00_g02090	27998	other CC	other CC	linked
Coffea_canephora	Cc00_g02120	Cc00_g02130	9627	other CC	other CC	linked
Coffea_canephora	Cc00_g03010	Cc00_g03020	47166	NRC-S	NRC-S	linked
Coffea_canephora	Cc00_g05420	Cc00_g05430	26635	NRC-S	NRC-S	linked
Coffea_canephora	Cc00_g07250	Cc00_g07270	38840	other CC	other CC	linked
Coffea_canephora	Cc00_g07270	Cc00_g07290	40837	other CC	other CC	linked
Coffea_canephora	Cc00_g08110	Cc00_g08120	243	other CC	other CC	linked
Coffea_canephora	Cc00_g08110	Cc00_g08130	25781	other CC	other CC	linked
Coffea_canephora	Cc00_g08120	Cc00_g08130	24333	other CC	other CC	linked
Coffea_canephora	Cc00_g08240	Cc00_g08250	4226	other CC	other CC	linked
Coffea_canephora	Cc00_g08240	Cc00_g08260	13745	other CC	other CC	linked
Coffea_canephora	Cc00_g08250	Cc00_g08260	7243	other CC	other CC	linked
Coffea_canephora	Cc00_g09260	Cc00_g09280	6354	other CC	other CC	linked
Coffea_canephora	Cc00_g09450	Cc00_g09460	6770	other CC	other CC	linked
Coffea_canephora	Cc00_g09480	Cc00_g09490	45360	other CC	other CC	linked
Coffea_canephora	Cc00_g09620	Cc00_g09630	7909	NRC-S	NRC-S	linked
Coffea_canephora	Cc00_g09730	Cc00_g09750	31503	other CC	other CC	linked
Coffea_canephora	Cc00_g09730	Cc00_g09760	41014	other CC	other CC	linked
Coffea_canephora	Cc00_g09750	Cc00_g09760	6428	other CC	other CC	linked
Coffea_canephora	Cc00_g09780	Cc00_g09790	14799	other CC	other CC	linked
Coffea_canephora	Cc00_g09900	Cc00_g09920	49485	other CC	other CC	linked
Coffea_canephora	Cc00_g09920	Cc00_g09950	20797	other CC	other CC	linked
Coffea_canephora	Cc00_g10080	Cc00_g10090	49064	other CC	TIR	unlinked
Coffea_canephora	Cc00_g10150	Cc00_g10160	19859	other CC	NRC-S	unlinked
Coffea_canephora	Cc00_g10150	Cc00_g10170	43903	other CC	NRC-S	unlinked
Coffea_canephora	Cc00_g10160	Cc00_g10170	20527	NRC-S	NRC-S	linked
Coffea_canephora	Cc00_g10780	Cc00_g10790	1251	other CC	other CC	linked
Coffea_canephora	Cc00_g10780	Cc00_g10800	24330	other CC	other CC	linked
Coffea_canephora	Cc00_g10790	Cc00_g10800	17323	other CC	other CC	linked
Coffea_canephora	Cc00_g10960	Cc00_g10970	43938	other CC	other CC	linked
Coffea_canephora	Cc00_g11130	Cc00_g11140	43730	other CC	other CC	linked
Coffea_canephora	Cc00_g11180	Cc00_g11190	35849	other CC	NRC-S	unlinked
Coffea_canephora	Cc00_g11990	Cc00_g12000	13799	other CC	other CC	linked
Coffea_canephora	Cc00_g11990	Cc00_g12010	17303	other CC	other CC	linked
Coffea_canephora	Cc00_g12000	Cc00_g12010	1652	other CC	other CC	linked
Coffea_canephora	Cc00_g12000	Cc00_g12030	38026	other CC	other CC	linked
Coffea_canephora	Cc00_g12010	Cc00_g12030	34205	other CC	other CC	linked
Coffea_canephora	Cc00_g13150	Cc00_g13170	45816	other CC	other CC	linked
Coffea_canephora	Cc00_g13650	Cc00_g13660	18386	other CC	other CC	linked
Coffea_canephora	Cc00_g13650	Cc00_g13670	19668	other CC	other CC	linked
Coffea_canephora	Cc00_g13660	Cc00_g13670	71	other CC	other CC	linked
Coffea_canephora	Cc00_g15420	Cc00_g15430	6904	other CC	other CC	linked
Coffea_canephora	Cc00_g16010	Cc00_g16020	6656	other CC	NRC-S	unlinked
Coffea_canephora	Cc00_g19510	Cc00_g19540	24731	other CC	other CC	linked
Coffea_canephora	Cc00_g19640	Cc00_g19650	17013	other CC	other CC	linked
Coffea_canephora	Cc00_g19750	Cc00_g19760	30699	other CC	other CC	linked
Coffea_canephora	Cc00_g21430	Cc00_g21440	63	other CC	other CC	linked
Coffea_canephora	Cc00_g22390	Cc00_g22410	17689	other CC	other CC	linked
Coffea_canephora	Cc00_g23210	Cc00_g23220	22785	other CC	TIR	unlinked
Coffea_canephora	Cc00_g23300	Cc00_g23320	16289	other CC	other CC	linked
Coffea_canephora	Cc00_g23300	Cc00_g23330	45444	other CC	other CC	linked
Coffea_canephora	Cc00_g23320	Cc00_g23330	27344	other CC	other CC	linked
Coffea_canephora	Cc00_g23860	Cc00_g23870	64	other CC	other CC	linked
Coffea_canephora	Cc00_g24870	Cc00_g24910	33400	other CC	other CC	linked
Coffea_canephora	Cc00_g25150	Cc00_g25160	58	other CC	other CC	linked
Coffea_canephora	Cc00_g25150	Cc00_g25190	33777	other CC	other CC	linked
Coffea_canephora	Cc00_g25160	Cc00_g25190	32379	other CC	other CC	linked
Coffea_canephora	Cc00_g25860	Cc00_g25880	37068	other CC	other CC	linked
Coffea_canephora	Cc00_g26930	Cc00_g26960	18095	other CC	other CC	linked
Coffea_canephora	Cc00_g27620	Cc00_g27630	5111	other CC	other CC	linked
Coffea_canephora	Cc00_g27750	Cc00_g27760	19134	other CC	other CC	linked
Coffea_canephora	Cc00_g29210	Cc00_g29230	27167	other CC	other CC	linked
Coffea_canephora	Cc00_g29500	Cc00_g29510	32288	NRC-S	other CC	unlinked
Coffea_canephora	Cc00_g29510	Cc00_g29520	46692	other CC	other CC	linked
Coffea_canephora	Cc00_g29590	Cc00_g29640	29614	other CC	other CC	linked
Coffea_canephora	Cc00_g29820	Cc00_g29840	37322	other CC	other CC	linked
Coffea_canephora	Cc00_g30540	Cc00_g30550	23711	other CC	other CC	linked
Coffea_canephora	Cc00_g30540	Cc00_g30560	33477	other CC	other CC	linked
Coffea_canephora	Cc00_g30550	Cc00_g30560	6452	other CC	other CC	linked
Coffea_canephora	Cc00_g31030	Cc00_g31040	481	other CC	other CC	linked
Coffea_canephora	Cc00_g31100	Cc00_g31120	13514	other CC	other CC	linked
Coffea_canephora	Cc00_g31350	Cc00_g31370	23608	other CC	other CC	linked
Coffea_canephora	Cc00_g33010	Cc00_g33020	24855	other CC	other CC	linked
Coffea_canephora	Cc00_g34270	Cc00_g34280	44602	other CC	other CC	linked
Coffea_canephora	Cc00_g35030	Cc00_g35040	7824	other CC	other CC	linked
Coffea_canephora	Cc00_g35030	Cc00_g35060	36121	other CC	other CC	linked
Coffea_canephora	Cc00_g35040	Cc00_g35060	26765	other CC	other CC	linked
Coffea_canephora	Cc00_g35410	Cc00_g35420	32920	other CC	other CC	linked
Coffea_canephora	Cc00_g35470	Cc00_g35480	32381	TIR	other CC	unlinked
Coffea_canephora	Cc01_g00440	Cc01_g00470	17533	other CC	other CC	linked
Coffea_canephora	Cc01_g00470	Cc01_g00520	46340	other CC	other CC	linked
Coffea_canephora	Cc01_g00520	Cc01_g00550	16555	other CC	other CC	linked
Coffea_canephora	Cc01_g00550	Cc01_g00570	43855	other CC	other CC	linked
Coffea_canephora	Cc01_g01740	Cc01_g01750	8671	other CC	other CC	linked
Coffea_canephora	Cc01_g01770	Cc01_g01790	20638	other CC	other CC	linked
Coffea_canephora	Cc01_g01770	Cc01_g01800	48501	other CC	other CC	linked
Coffea_canephora	Cc01_g01790	Cc01_g01800	24633	other CC	other CC	linked
Coffea_canephora	Cc01_g02240	Cc01_g02280	10579	other CC	other CC	linked
Coffea_canephora	Cc01_g02310	Cc01_g02320	30117	other CC	other CC	linked
Coffea_canephora	Cc01_g03010	Cc01_g03020	7965	other CC	other CC	linked
Coffea_canephora	Cc01_g03180	Cc01_g03240	40324	other CC	other CC	linked
Coffea_canephora	Cc01_g03240	Cc01_g03250	29167	other CC	other CC	linked
Coffea_canephora	Cc01_g05240	Cc01_g05270	40229	other CC	other CC	linked
Coffea_canephora	Cc01_g05270	Cc01_g05280	26805	other CC	other CC	linked
Coffea_canephora	Cc01_g07920	Cc01_g07930	3806	NRC-S	NRC-S	linked
Coffea_canephora	Cc01_g07920	Cc01_g07940	21424	NRC-S	NRC-S	linked
Coffea_canephora	Cc01_g07920	Cc01_g07950	47532	NRC-S	NRC-S	linked
Coffea_canephora	Cc01_g07930	Cc01_g07940	13218	NRC-S	NRC-S	linked
Coffea_canephora	Cc01_g07930	Cc01_g07950	39326	NRC-S	NRC-S	linked
Coffea_canephora	Cc01_g07940	Cc01_g07950	22179	NRC-S	NRC-S	linked
Coffea_canephora	Cc01_g08050	Cc01_g08070	13004	NRC-S	NRC-S	linked
Coffea_canephora	Cc02_g26510	Cc02_g26540	16367	other CC	other CC	linked
Coffea_canephora	Cc02_g28720	Cc02_g28730	12574	other CC	other CC	linked
Coffea_canephora	Cc02_g28730	Cc02_g28750	47887	other CC	other CC	linked
Coffea_canephora	Cc02_g29930	Cc02_g29950	35248	other CC	other CC	linked
Coffea_canephora	Cc02_g29990	Cc02_g30000	39820	other CC	other CC	linked
Coffea_canephora	Cc02_g36200	Cc02_g36230	39208	other CC	other CC	linked
Coffea_canephora	Cc02_g36230	Cc02_g36250	48487	other CC	other CC	linked
Coffea_canephora	Cc03_g04680	Cc03_g04710	16356	other CC	other CC	linked
Coffea_canephora	Cc03_g04680	Cc03_g04730	30570	other CC	other CC	linked
Coffea_canephora	Cc03_g04710	Cc03_g04730	10730	other CC	other CC	linked
Coffea_canephora	Cc03_g05830	Cc03_g05850	8257	other CC	other CC	linked
Coffea_canephora	Cc03_g06090	Cc03_g06140	37594	other CC	other CC	linked
Coffea_canephora	Cc03_g06140	Cc03_g06170	14909	other CC	other CC	linked
Coffea_canephora	Cc03_g06190	Cc03_g06200	6713	other CC	other CC	linked
Coffea_canephora	Cc03_g06190	Cc03_g06210	21135	other CC	other CC	linked
Coffea_canephora	Cc03_g06200	Cc03_g06210	2977	other CC	other CC	linked
Coffea_canephora	Cc03_g06300	Cc03_g06330	23023	other CC	other CC	linked
Coffea_canephora	Cc03_g08230	Cc03_g08260	6831	NRC-S	NRC-S	linked
Coffea_canephora	Cc03_g08270	Cc03_g08290	8479	NRC-S	NRC-S	linked
Coffea_canephora	Cc03_g08520	Cc03_g08530	23485	NRC-S	other CC	unlinked
Coffea_canephora	Cc03_g08520	Cc03_g08540	29384	NRC-S	other CC	unlinked
Coffea_canephora	Cc03_g08530	Cc03_g08540	3275	other CC	other CC	linked
Coffea_canephora	Cc03_g09330	Cc03_g09340	4711	other CC	other CC	linked
Coffea_canephora	Cc03_g09510	Cc03_g09550	40912	NRC-S	NRC-S	linked
Coffea_canephora	Cc03_g09550	Cc03_g09570	23330	NRC-S	NRC-S	linked
Coffea_canephora	Cc03_g09830	Cc03_g09840	24424	NRC-S	other CC	unlinked
Coffea_canephora	Cc03_g09840	Cc03_g09860	23017	other CC	NRC-S	unlinked
Coffea_canephora	Cc03_g10330	Cc03_g10340	4971	NRC-S	NRC-S	linked
Coffea_canephora	Cc03_g10390	Cc03_g10410	8353	NRC-S	NRC-S	linked
Coffea_canephora	Cc03_g10390	Cc03_g10420	23269	NRC-S	other CC	unlinked
Coffea_canephora	Cc03_g10410	Cc03_g10420	12261	NRC-S	other CC	unlinked
Coffea_canephora	Cc03_g10780	Cc03_g10810	27629	other CC	other CC	linked
Coffea_canephora	Cc03_g11680	Cc03_g11690	220	other CC	other CC	linked
Coffea_canephora	Cc03_g12700	Cc03_g12710	38922	other CC	other CC	linked
Coffea_canephora	Cc03_g12760	Cc03_g12790	42745	other CC	other CC	linked
Coffea_canephora	Cc03_g12820	Cc03_g12830	25392	other CC	other CC	linked
Coffea_canephora	Cc03_g12820	Cc03_g12840	37834	other CC	other CC	linked
Coffea_canephora	Cc03_g12830	Cc03_g12840	8618	other CC	other CC	linked
Coffea_canephora	Cc03_g13930	Cc03_g13940	148	other CC	other CC	linked
Coffea_canephora	Cc03_g14560	Cc03_g14570	1218	other CC	other CC	linked
Coffea_canephora	Cc03_g14560	Cc03_g14580	13190	other CC	other CC	linked
Coffea_canephora	Cc03_g14570	Cc03_g14580	5937	other CC	other CC	linked
Coffea_canephora	Cc03_g14610	Cc03_g14620	4803	NRC-S	NRC-S	linked
Coffea_canephora	Cc03_g14610	Cc03_g14630	21058	NRC-S	NRC-S	linked
Coffea_canephora	Cc03_g14620	Cc03_g14630	11160	NRC-S	NRC-S	linked
Coffea_canephora	Cc03_g14650	Cc03_g14660	7863	NRC-S	other CC	unlinked
Coffea_canephora	Cc03_g14650	Cc03_g14670	19893	NRC-S	other CC	unlinked
Coffea_canephora	Cc03_g14650	Cc03_g14680	48126	NRC-S	other CC	unlinked
Coffea_canephora	Cc03_g14660	Cc03_g14670	9252	other CC	other CC	linked
Coffea_canephora	Cc03_g14660	Cc03_g14680	37485	other CC	other CC	linked
Coffea_canephora	Cc03_g14670	Cc03_g14680	25904	other CC	other CC	linked
Coffea_canephora	Cc03_g14680	Cc03_g14710	30560	other CC	other CC	linked
Coffea_canephora	Cc03_g14680	Cc03_g14730	40290	other CC	NRC-H	unlinked
Coffea_canephora	Cc03_g14680	Cc03_g14740	42192	other CC	other CC	linked
Coffea_canephora	Cc03_g14710	Cc03_g14730	8423	other CC	NRC-H	unlinked
Coffea_canephora	Cc03_g14710	Cc03_g14740	10325	other CC	other CC	linked
Coffea_canephora	Cc03_g14730	Cc03_g14740	86	NRC-H	other CC	unlinked
Coffea_canephora	Cc03_g14730	Cc03_g14750	41425	NRC-H	NRC-H	linked
Coffea_canephora	Cc03_g14740	Cc03_g14750	40080	other CC	NRC-H	unlinked
Coffea_canephora	Cc03_g14750	Cc03_g14760	33063	NRC-H	other CC	unlinked
Coffea_canephora	Cc03_g14790	Cc03_g14800	27568	other CC	NRC-S	unlinked
Coffea_canephora	Cc03_g14800	Cc03_g14820	43248	NRC-S	other CC	unlinked
Coffea_canephora	Cc03_g14820	Cc03_g14850	7756	other CC	other CC	linked
Coffea_canephora	Cc03_g15430	Cc03_g15450	14094	other CC	other CC	linked
Coffea_canephora	Cc03_g15470	Cc03_g15480	13535	other CC	other CC	linked
Coffea_canephora	Cc03_g15470	Cc03_g15490	46373	other CC	other CC	linked
Coffea_canephora	Cc03_g15480	Cc03_g15490	32315	other CC	other CC	linked
Coffea_canephora	Cc03_g15480	Cc03_g15500	42608	other CC	other CC	linked
Coffea_canephora	Cc03_g15490	Cc03_g15500	7981	other CC	other CC	linked
Coffea_canephora	Cc04_g08600	Cc04_g08610	14589	other CC	other CC	linked
Coffea_canephora	Cc04_g11970	Cc04_g11980	14862	other CC	NRC-S	unlinked
Coffea_canephora	Cc04_g12050	Cc04_g12060	26064	other CC	other CC	linked
Coffea_canephora	Cc04_g12630	Cc04_g12650	10048	other CC	other CC	linked
Coffea_canephora	Cc04_g12630	Cc04_g12660	48462	other CC	other CC	linked
Coffea_canephora	Cc04_g12650	Cc04_g12660	36741	other CC	other CC	linked
Coffea_canephora	Cc04_g14250	Cc04_g14260	11777	other CC	other CC	linked
Coffea_canephora	Cc04_g14730	Cc04_g14750	39124	other CC	other CC	linked
Coffea_canephora	Cc05_g00910	Cc05_g00920	44431	other CC	other CC	linked
Coffea_canephora	Cc05_g00990	Cc05_g01020	29778	other CC	other CC	linked
Coffea_canephora	Cc05_g04430	Cc05_g04450	17022	NRC-S	NRC-S	linked
Coffea_canephora	Cc05_g04510	Cc05_g04520	23689	NRC-S	other CC	unlinked
Coffea_canephora	Cc05_g04550	Cc05_g04560	17795	other CC	NRC-S	unlinked
Coffea_canephora	Cc05_g05210	Cc05_g05230	20355	NRC-S	NRC-S	linked
Coffea_canephora	Cc05_g05210	Cc05_g05250	43162	NRC-S	other CC	unlinked
Coffea_canephora	Cc05_g05230	Cc05_g05250	19070	NRC-S	other CC	unlinked
Coffea_canephora	Cc05_g05230	Cc05_g05270	39784	NRC-S	NRC-S	linked
Coffea_canephora	Cc05_g05250	Cc05_g05270	17727	other CC	NRC-S	unlinked
Coffea_canephora	Cc05_g05530	Cc05_g05540	2882	other CC	other CC	linked
Coffea_canephora	Cc05_g05530	Cc05_g05550	23124	other CC	other CC	linked
Coffea_canephora	Cc05_g05540	Cc05_g05550	15248	other CC	other CC	linked
Coffea_canephora	Cc05_g06530	Cc05_g06550	9765	other CC	other CC	linked
Coffea_canephora	Cc05_g06530	Cc05_g06580	23433	other CC	other CC	linked
Coffea_canephora	Cc05_g06550	Cc05_g06580	10234	other CC	other CC	linked
Coffea_canephora	Cc05_g06550	Cc05_g06600	42962	other CC	other CC	linked
Coffea_canephora	Cc05_g06580	Cc05_g06600	29764	other CC	other CC	linked
Coffea_canephora	Cc05_g06580	Cc05_g06620	43181	other CC	other CC	linked
Coffea_canephora	Cc05_g06600	Cc05_g06620	9702	other CC	other CC	linked
Coffea_canephora	Cc05_g06950	Cc05_g06960	88	other CC	other CC	linked
Coffea_canephora	Cc05_g07410	Cc05_g07430	9257	other CC	other CC	linked
Coffea_canephora	Cc05_g08170	Cc05_g08200	14331	other CC	other CC	linked
Coffea_canephora	Cc05_g09070	Cc05_g09090	3595	NRC-S	other CC	unlinked
Coffea_canephora	Cc05_g09070	Cc05_g09100	11238	NRC-S	TIR	unlinked
Coffea_canephora	Cc05_g09090	Cc05_g09100	4165	other CC	TIR	unlinked
Coffea_canephora	Cc06_g16160	Cc06_g16170	1359	other CC	other CC	linked
Coffea_canephora	Cc06_g16160	Cc06_g16180	14022	other CC	other CC	linked
Coffea_canephora	Cc06_g16160	Cc06_g16190	28052	other CC	other CC	linked
Coffea_canephora	Cc06_g16160	Cc06_g16200	34624	other CC	other CC	linked
Coffea_canephora	Cc06_g16170	Cc06_g16180	4816	other CC	other CC	linked
Coffea_canephora	Cc06_g16170	Cc06_g16190	18846	other CC	other CC	linked
Coffea_canephora	Cc06_g16170	Cc06_g16200	25418	other CC	other CC	linked
Coffea_canephora	Cc06_g16180	Cc06_g16190	8873	other CC	other CC	linked
Coffea_canephora	Cc06_g16180	Cc06_g16200	15445	other CC	other CC	linked
Coffea_canephora	Cc06_g16190	Cc06_g16200	3671	other CC	other CC	linked
Coffea_canephora	Cc06_g17030	Cc06_g17040	26852	other CC	other CC	linked
Coffea_canephora	Cc06_g19650	Cc06_g19660	30378	other CC	other CC	linked
Coffea_canephora	Cc06_g19710	Cc06_g19740	39801	other CC	other CC	linked
Coffea_canephora	Cc06_g19740	Cc06_g19750	9962	other CC	other CC	linked
Coffea_canephora	Cc06_g20740	Cc06_g20750	5441	other CC	other CC	linked
Coffea_canephora	Cc07_g16890	Cc07_g16920	24109	other CC	other CC	linked
Coffea_canephora	Cc07_g17250	Cc07_g17260	4714	NRC-S	NRC-S	linked
Coffea_canephora	Cc07_g17250	Cc07_g17270	32051	NRC-S	NRC-S	linked
Coffea_canephora	Cc07_g17250	Cc07_g17280	39783	NRC-S	NRC-S	linked
Coffea_canephora	Cc07_g17260	Cc07_g17270	23867	NRC-S	NRC-S	linked
Coffea_canephora	Cc07_g17260	Cc07_g17280	31599	NRC-S	NRC-S	linked
Coffea_canephora	Cc07_g17270	Cc07_g17280	3932	NRC-S	NRC-S	linked
Coffea_canephora	Cc07_g17810	Cc07_g17820	21243	NRC-S	other CC	unlinked
Coffea_canephora	Cc07_g17810	Cc07_g17830	38500	NRC-S	NRC-S	linked
Coffea_canephora	Cc07_g17810	Cc07_g17840	45786	NRC-S	NRC-S	linked
Coffea_canephora	Cc07_g17820	Cc07_g17830	15218	other CC	NRC-S	unlinked
Coffea_canephora	Cc07_g17820	Cc07_g17840	22504	other CC	NRC-S	unlinked
Coffea_canephora	Cc07_g17830	Cc07_g17840	4576	NRC-S	NRC-S	linked
Coffea_canephora	Cc07_g18670	Cc07_g18680	12264	other CC	other CC	linked
Coffea_canephora	Cc07_g18670	Cc07_g18690	17688	other CC	other CC	linked
Coffea_canephora	Cc07_g18680	Cc07_g18690	3949	other CC	other CC	linked
Coffea_canephora	Cc07_g19700	Cc07_g19710	8633	NRC-S	NRC-S	linked
Coffea_canephora	Cc08_g01600	Cc08_g01610	708	other CC	other CC	linked
Coffea_canephora	Cc08_g01600	Cc08_g01620	8150	other CC	other CC	linked
Coffea_canephora	Cc08_g01600	Cc08_g01640	31400	other CC	other CC	linked
Coffea_canephora	Cc08_g01600	Cc08_g01650	43240	other CC	other CC	linked
Coffea_canephora	Cc08_g01610	Cc08_g01620	4162	other CC	other CC	linked
Coffea_canephora	Cc08_g01610	Cc08_g01640	27412	other CC	other CC	linked
Coffea_canephora	Cc08_g01610	Cc08_g01650	39252	other CC	other CC	linked
Coffea_canephora	Cc08_g01620	Cc08_g01640	19785	other CC	other CC	linked
Coffea_canephora	Cc08_g01620	Cc08_g01650	31625	other CC	other CC	linked
Coffea_canephora	Cc08_g01640	Cc08_g01650	7498	other CC	other CC	linked
Coffea_canephora	Cc08_g01660	Cc08_g01670	8732	other CC	other CC	linked
Coffea_canephora	Cc08_g01900	Cc08_g01920	24166	other CC	other CC	linked
Coffea_canephora	Cc08_g01920	Cc08_g01940	30895	other CC	other CC	linked
Coffea_canephora	Cc08_g01940	Cc08_g01950	20234	other CC	other CC	linked
Coffea_canephora	Cc08_g01940	Cc08_g01970	41064	other CC	other CC	linked
Coffea_canephora	Cc08_g01950	Cc08_g01970	18984	other CC	other CC	linked
Coffea_canephora	Cc08_g01970	Cc08_g01980	39088	other CC	other CC	linked
Coffea_canephora	Cc08_g01980	Cc08_g02010	14547	other CC	other CC	linked
Coffea_canephora	Cc08_g01980	Cc08_g02020	31445	other CC	other CC	linked
Coffea_canephora	Cc08_g02010	Cc08_g02020	12306	other CC	other CC	linked
Coffea_canephora	Cc08_g02010	Cc08_g02030	31759	other CC	other CC	linked
Coffea_canephora	Cc08_g02020	Cc08_g02030	16647	other CC	other CC	linked
Coffea_canephora	Cc08_g02170	Cc08_g02180	8389	other CC	other CC	linked
Coffea_canephora	Cc08_g02170	Cc08_g02190	16090	other CC	other CC	linked
Coffea_canephora	Cc08_g02170	Cc08_g02210	36013	other CC	other CC	linked
Coffea_canephora	Cc08_g02180	Cc08_g02190	4819	other CC	other CC	linked
Coffea_canephora	Cc08_g02180	Cc08_g02210	24742	other CC	other CC	linked
Coffea_canephora	Cc08_g02190	Cc08_g02210	19219	other CC	other CC	linked
Coffea_canephora	Cc08_g02190	Cc08_g02230	47188	other CC	other CC	linked
Coffea_canephora	Cc08_g02210	Cc08_g02230	20234	other CC	other CC	linked
Coffea_canephora	Cc08_g02210	Cc08_g02250	46753	other CC	other CC	linked
Coffea_canephora	Cc08_g02230	Cc08_g02250	24567	other CC	other CC	linked
Coffea_canephora	Cc08_g02230	Cc08_g02280	45844	other CC	other CC	linked
Coffea_canephora	Cc08_g02250	Cc08_g02280	16837	other CC	other CC	linked
Coffea_canephora	Cc08_g03590	Cc08_g03610	18279	other CC	other CC	linked
Coffea_canephora	Cc08_g03610	Cc08_g03670	39352	other CC	other CC	linked
Coffea_canephora	Cc08_g03670	Cc08_g03690	6937	other CC	other CC	linked
Coffea_canephora	Cc08_g03690	Cc08_g03710	43207	other CC	other CC	linked
Coffea_canephora	Cc08_g03860	Cc08_g03870	51	other CC	other CC	linked
Coffea_canephora	Cc08_g04110	Cc08_g04140	35729	other CC	other CC	linked
Coffea_canephora	Cc08_g04140	Cc08_g04160	13974	other CC	other CC	linked
Coffea_canephora	Cc08_g04160	Cc08_g04220	41861	other CC	other CC	linked
Coffea_canephora	Cc08_g04220	Cc08_g04230	33576	other CC	other CC	linked
Coffea_canephora	Cc08_g04230	Cc08_g04250	27977	other CC	other CC	linked
Coffea_canephora	Cc08_g04550	Cc08_g04570	27685	other CC	other CC	linked
Coffea_canephora	Cc08_g06820	Cc08_g06840	37793	other CC	TIR	unlinked
Coffea_canephora	Cc08_g06820	Cc08_g06850	45807	other CC	TIR	unlinked
Coffea_canephora	Cc08_g06840	Cc08_g06850	4536	TIR	TIR	linked
Coffea_canephora	Cc11_g00890	Cc11_g00940	33582	NRC-S	NRC-S	linked
Coffea_canephora	Cc11_g00940	Cc11_g00950	21720	NRC-S	other CC	unlinked
Coffea_canephora	Cc11_g01950	Cc11_g01970	44599	other CC	other CC	linked
Coffea_canephora	Cc11_g02000	Cc11_g02020	13598	other CC	other CC	linked
Coffea_canephora	Cc11_g02000	Cc11_g02040	49735	other CC	other CC	linked
Coffea_canephora	Cc11_g02020	Cc11_g02040	30242	other CC	other CC	linked
Coffea_canephora	Cc11_g02040	Cc11_g02050	25287	other CC	other CC	linked
Coffea_canephora	Cc11_g02040	Cc11_g02060	37989	other CC	other CC	linked
Coffea_canephora	Cc11_g02050	Cc11_g02060	9336	other CC	other CC	linked
Coffea_canephora	Cc11_g02900	Cc11_g02920	11617	other CC	other CC	linked
Coffea_canephora	Cc11_g02900	Cc11_g02930	15613	other CC	other CC	linked
Coffea_canephora	Cc11_g02920	Cc11_g02930	3340	other CC	other CC	linked
Coffea_canephora	Cc11_g03790	Cc11_g03800	4519	other CC	NRC-S	unlinked
Coffea_canephora	Cc11_g04080	Cc11_g04090	12977	NRC-S	other CC	unlinked
Coffea_canephora	Cc11_g04120	Cc11_g04150	20082	other CC	NRC-S	unlinked
Coffea_canephora	Cc11_g05370	Cc11_g05380	14702	other CC	other CC	linked
Coffea_canephora	Cc11_g05370	Cc11_g05390	18968	other CC	NRC-S	unlinked
Coffea_canephora	Cc11_g05380	Cc11_g05390	1485	other CC	NRC-S	unlinked
Coffea_canephora	Cc11_g06190	Cc11_g06210	30161	NRC-S	other CC	unlinked
Coffea_canephora	Cc11_g06550	Cc11_g06560	15768	NRC-S	NRC-H	unlinked
Coffea_canephora	Cc11_g06910	Cc11_g06920	23719	NRC-S	NRC-S	linked
Coffea_canephora	Cc11_g07660	Cc11_g07670	9704	other CC	NRC-H	unlinked
Coffea_canephora	Cc11_g08750	Cc11_g08760	2541	NRC-S	NRC-S	linked
Coffea_canephora	Cc11_g08970	Cc11_g08980	3497	NRC-S	NRC-S	linked
Coffea_canephora	Cc11_g09390	Cc11_g09400	6590	NRC-S	other CC	unlinked
Coffea_canephora	Cc11_g09390	Cc11_g09420	38962	NRC-S	NRC-S	linked
Coffea_canephora	Cc11_g09390	Cc11_g09430	46729	NRC-S	other CC	unlinked
Coffea_canephora	Cc11_g09400	Cc11_g09420	31020	other CC	NRC-S	unlinked
Coffea_canephora	Cc11_g09400	Cc11_g09430	38787	other CC	other CC	linked
Coffea_canephora	Cc11_g09420	Cc11_g09430	4402	NRC-S	other CC	unlinked
Coffea_canephora	Cc11_g09420	Cc11_g09440	16152	NRC-S	NRC-S	linked
Coffea_canephora	Cc11_g09430	Cc11_g09440	8729	other CC	NRC-S	unlinked
Coffea_canephora	Cc11_g09430	Cc11_g09460	44709	other CC	NRC-S	unlinked
Coffea_canephora	Cc11_g09440	Cc11_g09460	31854	NRC-S	NRC-S	linked
Coffea_canephora	Cc11_g10420	Cc11_g10440	10634	NRC-H	NRC-H	linked
Coffea_canephora	Cc11_g10420	Cc11_g10450	19269	NRC-H	NRC-H	linked
Coffea_canephora	Cc11_g10440	Cc11_g10450	4532	NRC-H	NRC-H	linked
Coffea_canephora	Cc11_g13870	Cc11_g13880	965	TIR	TIR	linked
Daucus_carota	DCAR_001277	DCAR_001278	7209	other CC	other CC	linked
Daucus_carota	DCAR_001278	DCAR_001279	34521	other CC	other CC	linked
Daucus_carota	DCAR_001279	DCAR_001281	6029	other CC	other CC	linked
Daucus_carota	DCAR_003581	DCAR_003582	15963	other CC	other CC	linked
Daucus_carota	DCAR_004567	DCAR_004568	4487	other CC	other CC	linked
Daucus_carota	DCAR_004830	DCAR_004835	40002	other CC	other CC	linked
Daucus_carota	DCAR_004835	DCAR_004841	48875	other CC	other CC	linked
Daucus_carota	DCAR_004841	DCAR_004842	12591	other CC	other CC	linked
Daucus_carota	DCAR_004842	DCAR_004845	39457	other CC	other CC	linked
Daucus_carota	DCAR_004842	DCAR_004846	45814	other CC	other CC	linked
Daucus_carota	DCAR_004845	DCAR_004846	3516	other CC	other CC	linked
Daucus_carota	DCAR_004879	DCAR_004880	749	other CC	other CC	linked
Daucus_carota	DCAR_004969	DCAR_004970	7627	other CC	other CC	linked
Daucus_carota	DCAR_004969	DCAR_004971	12862	other CC	other CC	linked
Daucus_carota	DCAR_004969	DCAR_004975	29683	other CC	other CC	linked
Daucus_carota	DCAR_004969	DCAR_004976	46245	other CC	other CC	linked
Daucus_carota	DCAR_004970	DCAR_004971	1412	other CC	other CC	linked
Daucus_carota	DCAR_004970	DCAR_004975	18233	other CC	other CC	linked
Daucus_carota	DCAR_004970	DCAR_004976	34795	other CC	other CC	linked
Daucus_carota	DCAR_004971	DCAR_004975	13635	other CC	other CC	linked
Daucus_carota	DCAR_004971	DCAR_004976	30197	other CC	other CC	linked
Daucus_carota	DCAR_004971	DCAR_004978	48010	other CC	other CC	linked
Daucus_carota	DCAR_004975	DCAR_004976	13532	other CC	other CC	linked
Daucus_carota	DCAR_004975	DCAR_004978	31345	other CC	other CC	linked
Daucus_carota	DCAR_004975	DCAR_004980	38759	other CC	other CC	linked
Daucus_carota	DCAR_004976	DCAR_004978	13139	other CC	other CC	linked
Daucus_carota	DCAR_004976	DCAR_004980	20553	other CC	other CC	linked
Daucus_carota	DCAR_004976	DCAR_004981	37894	other CC	other CC	linked
Daucus_carota	DCAR_004976	DCAR_004982	38752	other CC	other CC	linked
Daucus_carota	DCAR_004978	DCAR_004980	4096	other CC	other CC	linked
Daucus_carota	DCAR_004978	DCAR_004981	21437	other CC	other CC	linked
Daucus_carota	DCAR_004978	DCAR_004982	22295	other CC	other CC	linked
Daucus_carota	DCAR_004978	DCAR_004985	48351	other CC	other CC	linked
Daucus_carota	DCAR_004980	DCAR_004981	13816	other CC	other CC	linked
Daucus_carota	DCAR_004980	DCAR_004982	14674	other CC	other CC	linked
Daucus_carota	DCAR_004980	DCAR_004985	40730	other CC	other CC	linked
Daucus_carota	DCAR_004980	DCAR_004987	47303	other CC	other CC	linked
Daucus_carota	DCAR_004981	DCAR_004982	103	other CC	other CC	linked
Daucus_carota	DCAR_004981	DCAR_004985	26159	other CC	other CC	linked
Daucus_carota	DCAR_004981	DCAR_004987	32732	other CC	other CC	linked
Daucus_carota	DCAR_004981	DCAR_004988	40314	other CC	other CC	linked
Daucus_carota	DCAR_004982	DCAR_004985	23570	other CC	other CC	linked
Daucus_carota	DCAR_004982	DCAR_004987	30143	other CC	other CC	linked
Daucus_carota	DCAR_004982	DCAR_004988	37725	other CC	other CC	linked
Daucus_carota	DCAR_004985	DCAR_004987	4041	other CC	other CC	linked
Daucus_carota	DCAR_004985	DCAR_004988	11623	other CC	other CC	linked
Daucus_carota	DCAR_004987	DCAR_004988	4789	other CC	other CC	linked
Daucus_carota	DCAR_008769	DCAR_008770	20111	other CC	other CC	linked
Daucus_carota	DCAR_008769	DCAR_008772	30850	other CC	other CC	linked
Daucus_carota	DCAR_008770	DCAR_008772	3812	other CC	other CC	linked
Daucus_carota	DCAR_008798	DCAR_008799	23448	other CC	other CC	linked
Daucus_carota	DCAR_008799	DCAR_008803	29591	other CC	other CC	linked
Daucus_carota	DCAR_008799	DCAR_008804	41039	other CC	other CC	linked
Daucus_carota	DCAR_008803	DCAR_008804	8044	other CC	other CC	linked
Daucus_carota	DCAR_008832	DCAR_008833	3281	other CC	other CC	linked
Daucus_carota	DCAR_008832	DCAR_008834	9446	other CC	other CC	linked
Daucus_carota	DCAR_008832	DCAR_008835	13933	other CC	other CC	linked
Daucus_carota	DCAR_008833	DCAR_008834	2684	other CC	other CC	linked
Daucus_carota	DCAR_008833	DCAR_008835	7171	other CC	other CC	linked
Daucus_carota	DCAR_008833	DCAR_008837	47637	other CC	other CC	linked
Daucus_carota	DCAR_008834	DCAR_008835	2684	other CC	other CC	linked
Daucus_carota	DCAR_008834	DCAR_008837	43150	other CC	other CC	linked
Daucus_carota	DCAR_008835	DCAR_008837	36975	other CC	other CC	linked
Daucus_carota	DCAR_008879	DCAR_008884	42896	other CC	other CC	linked
Daucus_carota	DCAR_008884	DCAR_008885	15415	other CC	other CC	linked
Daucus_carota	DCAR_008884	DCAR_008886	22125	other CC	other CC	linked
Daucus_carota	DCAR_008884	DCAR_008887	31280	other CC	other CC	linked
Daucus_carota	DCAR_008884	DCAR_008888	38745	other CC	other CC	linked
Daucus_carota	DCAR_008885	DCAR_008886	1444	other CC	other CC	linked
Daucus_carota	DCAR_008885	DCAR_008887	10599	other CC	other CC	linked
Daucus_carota	DCAR_008885	DCAR_008888	18064	other CC	other CC	linked
Daucus_carota	DCAR_008885	DCAR_008889	30514	other CC	other CC	linked
Daucus_carota	DCAR_008886	DCAR_008887	2833	other CC	other CC	linked
Daucus_carota	DCAR_008886	DCAR_008888	10298	other CC	other CC	linked
Daucus_carota	DCAR_008886	DCAR_008889	22748	other CC	other CC	linked
Daucus_carota	DCAR_008887	DCAR_008888	3097	other CC	other CC	linked
Daucus_carota	DCAR_008887	DCAR_008889	15547	other CC	other CC	linked
Daucus_carota	DCAR_008888	DCAR_008889	3540	other CC	other CC	linked
Daucus_carota	DCAR_009112	DCAR_009113	4137	TIR	other CC	unlinked
Daucus_carota	DCAR_010221	DCAR_010222	13992	NRC-S	NRC-S	linked
Daucus_carota	DCAR_011331	DCAR_011333	21197	other CC	other CC	linked
Daucus_carota	DCAR_011331	DCAR_011335	28646	other CC	other CC	linked
Daucus_carota	DCAR_011333	DCAR_011335	5806	other CC	other CC	linked
Daucus_carota	DCAR_011400	DCAR_011401	2985	NRC-S	NRC-S	linked
Daucus_carota	DCAR_012250	DCAR_012251	1970	other CC	other CC	linked
Daucus_carota	DCAR_013526	DCAR_013527	1243	other CC	TIR	unlinked
Daucus_carota	DCAR_021433	DCAR_021434	1139	CC-R	CC-R	linked
Daucus_carota	DCAR_021433	DCAR_021436	20866	CC-R	CC-R	linked
Daucus_carota	DCAR_021434	DCAR_021436	10902	CC-R	CC-R	linked
Daucus_carota	DCAR_023560	DCAR_023561	1725	NRC-S	NRC-H	unlinked
Daucus_carota	DCAR_025118	DCAR_025119	1065	other CC	other CC	linked
Daucus_carota	DCAR_025134	DCAR_025136	32421	other CC	other CC	linked
Daucus_carota	DCAR_025134	DCAR_025137	40527	other CC	other CC	linked
Daucus_carota	DCAR_025136	DCAR_025137	4547	other CC	other CC	linked
Daucus_carota	DCAR_025154	DCAR_025157	11006	other CC	other CC	linked
Daucus_carota	DCAR_025154	DCAR_025158	15511	other CC	other CC	linked
Daucus_carota	DCAR_025154	DCAR_025159	24280	other CC	other CC	linked
Daucus_carota	DCAR_025154	DCAR_025160	38384	other CC	other CC	linked
Daucus_carota	DCAR_025157	DCAR_025158	1466	other CC	other CC	linked
Daucus_carota	DCAR_025157	DCAR_025159	10235	other CC	other CC	linked
Daucus_carota	DCAR_025157	DCAR_025160	24339	other CC	other CC	linked
Daucus_carota	DCAR_025157	DCAR_025161	37768	other CC	other CC	linked
Daucus_carota	DCAR_025158	DCAR_025159	1584	other CC	other CC	linked
Daucus_carota	DCAR_025158	DCAR_025160	15688	other CC	other CC	linked
Daucus_carota	DCAR_025158	DCAR_025161	29117	other CC	other CC	linked
Daucus_carota	DCAR_025158	DCAR_025162	41680	other CC	other CC	linked
Daucus_carota	DCAR_025159	DCAR_025160	627	other CC	other CC	linked
Daucus_carota	DCAR_025159	DCAR_025161	14056	other CC	other CC	linked
Daucus_carota	DCAR_025159	DCAR_025162	26619	other CC	other CC	linked
Daucus_carota	DCAR_025160	DCAR_025161	7838	other CC	other CC	linked
Daucus_carota	DCAR_025160	DCAR_025162	20401	other CC	other CC	linked
Daucus_carota	DCAR_025161	DCAR_025162	1524	other CC	other CC	linked
Daucus_carota	DCAR_025328	DCAR_025329	103	other CC	other CC	linked
Daucus_carota	DCAR_025328	DCAR_025331	15100	other CC	other CC	linked
Daucus_carota	DCAR_025328	DCAR_025332	33511	other CC	other CC	linked
Daucus_carota	DCAR_025329	DCAR_025331	9997	other CC	other CC	linked
Daucus_carota	DCAR_025329	DCAR_025332	28408	other CC	other CC	linked
Daucus_carota	DCAR_025329	DCAR_025333	45327	other CC	other CC	linked
Daucus_carota	DCAR_025331	DCAR_025332	15240	other CC	other CC	linked
Daucus_carota	DCAR_025331	DCAR_025333	32159	other CC	other CC	linked
Daucus_carota	DCAR_025332	DCAR_025333	15930	other CC	other CC	linked
Daucus_carota	DCAR_026645	DCAR_026646	6773	other CC	other CC	linked
Daucus_carota	DCAR_026645	DCAR_026647	16332	other CC	other CC	linked
Daucus_carota	DCAR_026645	DCAR_026649	31218	other CC	other CC	linked
Daucus_carota	DCAR_026645	DCAR_026650	44390	other CC	other CC	linked
Daucus_carota	DCAR_026646	DCAR_026647	5828	other CC	other CC	linked
Daucus_carota	DCAR_026646	DCAR_026649	20714	other CC	other CC	linked
Daucus_carota	DCAR_026646	DCAR_026650	33886	other CC	other CC	linked
Daucus_carota	DCAR_026646	DCAR_026651	44807	other CC	other CC	linked
Daucus_carota	DCAR_026647	DCAR_026649	12307	other CC	other CC	linked
Daucus_carota	DCAR_026647	DCAR_026650	25479	other CC	other CC	linked
Daucus_carota	DCAR_026647	DCAR_026651	36400	other CC	other CC	linked
Daucus_carota	DCAR_026649	DCAR_026650	10629	other CC	other CC	linked
Daucus_carota	DCAR_026649	DCAR_026651	21550	other CC	other CC	linked
Daucus_carota	DCAR_026650	DCAR_026651	8369	other CC	other CC	linked
Daucus_carota	DCAR_031525	DCAR_031532	18146	other CC	other CC	linked
Daucus_carota	DCAR_031525	DCAR_031533	10278	other CC	other CC	linked
Daucus_carota	DCAR_031525	DCAR_031534	3935	other CC	other CC	linked
Daucus_carota	DCAR_031532	DCAR_031533	4293	other CC	other CC	linked
Daucus_carota	DCAR_031532	DCAR_031534	10711	other CC	other CC	linked
Daucus_carota	DCAR_031533	DCAR_031534	2843	other CC	other CC	linked
Solanum_lycopersicum	Solyc01g102840.3.1	Solyc01g102850.3.1	1919	TIR	TIR	linked
Solanum_lycopersicum	Solyc01g102840.3.1	Solyc01g102880.3.1	15902	TIR	TIR	linked
Solanum_lycopersicum	Solyc01g102840.3.1	Solyc01g102920.3.1	42585	TIR	TIR	linked
Solanum_lycopersicum	Solyc01g102850.3.1	Solyc01g102880.3.1	9801	TIR	TIR	linked
Solanum_lycopersicum	Solyc01g102850.3.1	Solyc01g102920.3.1	36484	TIR	TIR	linked
Solanum_lycopersicum	Solyc01g102880.3.1	Solyc01g102920.3.1	14327	TIR	TIR	linked
Solanum_lycopersicum	Solyc03g005650.1.1	Solyc03g005660.4.1	1718	other CC	NRC-H	unlinked
Solanum_lycopersicum	Solyc03g005650.1.1	Solyc03g005670.3.1	13155	other CC	other CC	linked
Solanum_lycopersicum	Solyc03g005660.4.1	Solyc03g005670.3.1	6744	NRC-H	other CC	unlinked
Solanum_lycopersicum	Solyc03g006750.1.1	Solyc03g006760.4.1	45	other CC	other CC	linked
Solanum_lycopersicum	Solyc04g005540.3.1	Solyc04g005550.2.1	916	other CC	other CC	linked
Solanum_lycopersicum	Solyc04g007030.4.1	Solyc04g007050.4.1	16142	NRC-H	NRC-H	linked
Solanum_lycopersicum	Solyc04g007030.4.1	Solyc04g007060.4.1	24509	NRC-H	NRC-H	linked
Solanum_lycopersicum	Solyc04g007030.4.1	Solyc04g007070.3.1	43275	NRC-H	NRC-H	linked
Solanum_lycopersicum	Solyc04g007050.4.1	Solyc04g007060.4.1	3918	NRC-H	NRC-H	linked
Solanum_lycopersicum	Solyc04g007050.4.1	Solyc04g007070.3.1	22684	NRC-H	NRC-H	linked
Solanum_lycopersicum	Solyc04g007060.4.1	Solyc04g007070.3.1	14046	NRC-H	NRC-H	linked
Solanum_lycopersicum	Solyc04g008120.3.1	Solyc04g008130.3.1	18604	other CC	NRC-S	unlinked
Solanum_lycopersicum	Solyc04g008120.3.1	Solyc04g008170.1.1	28607	other CC	other CC	linked
Solanum_lycopersicum	Solyc04g008120.3.1	Solyc04g008190.1.1	34875	other CC	other CC	linked
Solanum_lycopersicum	Solyc04g008130.3.1	Solyc04g008170.1.1	6925	NRC-S	other CC	unlinked
Solanum_lycopersicum	Solyc04g008130.3.1	Solyc04g008190.1.1	13193	NRC-S	other CC	unlinked
Solanum_lycopersicum	Solyc04g008130.3.1	Solyc04g008205.1.1	28886	NRC-S	NRC-S	linked
Solanum_lycopersicum	Solyc04g008170.1.1	Solyc04g008190.1.1	4814	other CC	other CC	linked
Solanum_lycopersicum	Solyc04g008170.1.1	Solyc04g008205.1.1	20507	other CC	NRC-S	unlinked
Solanum_lycopersicum	Solyc04g008190.1.1	Solyc04g008205.1.1	13718	other CC	NRC-S	unlinked
Solanum_lycopersicum	Solyc04g009070.1.1	Solyc04g009080.1.1	54	other CC	other CC	linked
Solanum_lycopersicum	Solyc04g009070.1.1	Solyc04g009090.2.1	1367	other CC	other CC	linked
Solanum_lycopersicum	Solyc04g009070.1.1	Solyc04g009100.1.1	3267	other CC	other CC	linked
Solanum_lycopersicum	Solyc04g009070.1.1	Solyc04g009110.1.1	7503	other CC	other CC	linked
Solanum_lycopersicum	Solyc04g009070.1.1	Solyc04g009120.3.1	12337	other CC	other CC	linked
Solanum_lycopersicum	Solyc04g009070.1.1	Solyc04g009130.4.1	17250	other CC	other CC	linked
Solanum_lycopersicum	Solyc04g009070.1.1	Solyc04g009150.1.1	25943	other CC	other CC	linked
Solanum_lycopersicum	Solyc04g009080.1.1	Solyc04g009090.2.1	945	other CC	other CC	linked
Solanum_lycopersicum	Solyc04g009080.1.1	Solyc04g009100.1.1	2845	other CC	other CC	linked
Solanum_lycopersicum	Solyc04g009080.1.1	Solyc04g009110.1.1	7081	other CC	other CC	linked
Solanum_lycopersicum	Solyc04g009080.1.1	Solyc04g009120.3.1	11915	other CC	other CC	linked
Solanum_lycopersicum	Solyc04g009080.1.1	Solyc04g009130.4.1	16828	other CC	other CC	linked
Solanum_lycopersicum	Solyc04g009080.1.1	Solyc04g009150.1.1	25521	other CC	other CC	linked
Solanum_lycopersicum	Solyc04g009090.2.1	Solyc04g009100.1.1	623	other CC	other CC	linked
Solanum_lycopersicum	Solyc04g009090.2.1	Solyc04g009110.1.1	4859	other CC	other CC	linked
Solanum_lycopersicum	Solyc04g009090.2.1	Solyc04g009120.3.1	9693	other CC	other CC	linked
Solanum_lycopersicum	Solyc04g009090.2.1	Solyc04g009130.4.1	14606	other CC	other CC	linked
Solanum_lycopersicum	Solyc04g009090.2.1	Solyc04g009150.1.1	23299	other CC	other CC	linked
Solanum_lycopersicum	Solyc04g009100.1.1	Solyc04g009110.1.1	3414	other CC	other CC	linked
Solanum_lycopersicum	Solyc04g009100.1.1	Solyc04g009120.3.1	8248	other CC	other CC	linked
Solanum_lycopersicum	Solyc04g009100.1.1	Solyc04g009130.4.1	13161	other CC	other CC	linked
Solanum_lycopersicum	Solyc04g009100.1.1	Solyc04g009150.1.1	21854	other CC	other CC	linked
Solanum_lycopersicum	Solyc04g009110.1.1	Solyc04g009120.3.1	2303	other CC	other CC	linked
Solanum_lycopersicum	Solyc04g009110.1.1	Solyc04g009130.4.1	7216	other CC	other CC	linked
Solanum_lycopersicum	Solyc04g009110.1.1	Solyc04g009150.1.1	15909	other CC	other CC	linked
Solanum_lycopersicum	Solyc04g009120.3.1	Solyc04g009130.4.1	2474	other CC	other CC	linked
Solanum_lycopersicum	Solyc04g009120.3.1	Solyc04g009150.1.1	11167	other CC	other CC	linked
Solanum_lycopersicum	Solyc04g009130.4.1	Solyc04g009150.1.1	6139	other CC	other CC	linked
Solanum_lycopersicum	Solyc04g009240.2.1	Solyc04g009250.1.1	3884	other CC	other CC	linked
Solanum_lycopersicum	Solyc04g009240.2.1	Solyc04g009260.3.1	12037	other CC	other CC	linked
Solanum_lycopersicum	Solyc04g009240.2.1	Solyc04g009290.1.1	19959	other CC	other CC	linked
Solanum_lycopersicum	Solyc04g009250.1.1	Solyc04g009260.3.1	5631	other CC	other CC	linked
Solanum_lycopersicum	Solyc04g009250.1.1	Solyc04g009290.1.1	13553	other CC	other CC	linked
Solanum_lycopersicum	Solyc04g009260.3.1	Solyc04g009290.1.1	5373	other CC	other CC	linked
Solanum_lycopersicum	Solyc04g009660.2.1	Solyc04g009690.2.1	9508	other CC	other CC	linked
Solanum_lycopersicum	Solyc04g011890.1.1	Solyc04g011960.2.1	34582	other CC	NRC-S	unlinked
Solanum_lycopersicum	Solyc04g011960.2.1	Solyc04g011980.1.1	17333	NRC-S	NRC-S	linked
Solanum_lycopersicum	Solyc04g011960.2.1	Solyc04g011990.3.1	21488	NRC-S	NRC-S	linked
Solanum_lycopersicum	Solyc04g011960.2.1	Solyc04g012000.1.1	25642	NRC-S	NRC-S	linked
Solanum_lycopersicum	Solyc04g011960.2.1	Solyc04g012010.3.1	27341	NRC-S	NRC-S	linked
Solanum_lycopersicum	Solyc04g011980.1.1	Solyc04g011990.3.1	1510	NRC-S	NRC-S	linked
Solanum_lycopersicum	Solyc04g011980.1.1	Solyc04g012000.1.1	5664	NRC-S	NRC-S	linked
Solanum_lycopersicum	Solyc04g011980.1.1	Solyc04g012010.3.1	7363	NRC-S	NRC-S	linked
Solanum_lycopersicum	Solyc04g011990.3.1	Solyc04g012000.1.1	1458	NRC-S	NRC-S	linked
Solanum_lycopersicum	Solyc04g011990.3.1	Solyc04g012010.3.1	3157	NRC-S	NRC-S	linked
Solanum_lycopersicum	Solyc04g012000.1.1	Solyc04g012010.3.1	1244	NRC-S	NRC-S	linked
Solanum_lycopersicum	Solyc04g015210.4.1	Solyc04g015220.4.1	10535	NRC-H	NRC-S	unlinked
Solanum_lycopersicum	Solyc04g015630.2.1	Solyc04g015640.1.1	182	other CC	other CC	linked
Solanum_lycopersicum	Solyc04g025820.1.1	Solyc04g025840.3.1	48621	other CC	other CC	linked
Solanum_lycopersicum	Solyc04g025820.1.1	Solyc04g025850.1.1	49333	other CC	other CC	linked
Solanum_lycopersicum	Solyc04g025840.3.1	Solyc04g025850.1.1	47	other CC	other CC	linked
Solanum_lycopersicum	Solyc04g048910.1.1	Solyc04g048920.1.1	54	other CC	other CC	linked
Solanum_lycopersicum	Solyc05g007610.2.1	Solyc05g007630.3.1	2353	NRC-S	NRC-S	linked
Solanum_lycopersicum	Solyc05g007610.2.1	Solyc05g007640.3.1	7008	NRC-S	NRC-S	linked
Solanum_lycopersicum	Solyc05g007630.3.1	Solyc05g007640.3.1	529	NRC-S	NRC-S	linked
Solanum_lycopersicum	Solyc05g009740.1.1	Solyc05g009750.1.1	2015	NRC-S	NRC-S	linked
Solanum_lycopersicum	Solyc05g012890.1.1	Solyc05g012910.4.1	2312	NRC-S	NRC-S	linked
Solanum_lycopersicum	Solyc05g013260.3.1	Solyc05g013280.4.1	33556	NRC-S	NRC-S	linked
Solanum_lycopersicum	Solyc05g054010.4.1	Solyc05g054020.3.1	3915	NRC-S	other CC	unlinked
Solanum_lycopersicum	Solyc06g064680.1.1	Solyc06g064690.2.1	8265	NRC-S	NRC-S	linked
Solanum_lycopersicum	Solyc06g064680.1.1	Solyc06g064720.1.1	18779	NRC-S	NRC-S	linked
Solanum_lycopersicum	Solyc06g064680.1.1	Solyc06g064750.1.1	32592	NRC-S	NRC-S	linked
Solanum_lycopersicum	Solyc06g064680.1.1	Solyc06g064760.2.1	46864	NRC-S	NRC-S	linked
Solanum_lycopersicum	Solyc06g064690.2.1	Solyc06g064720.1.1	9834	NRC-S	NRC-S	linked
Solanum_lycopersicum	Solyc06g064690.2.1	Solyc06g064750.1.1	23647	NRC-S	NRC-S	linked
Solanum_lycopersicum	Solyc06g064690.2.1	Solyc06g064760.2.1	37919	NRC-S	NRC-S	linked
Solanum_lycopersicum	Solyc06g064720.1.1	Solyc06g064750.1.1	11558	NRC-S	NRC-S	linked
Solanum_lycopersicum	Solyc06g064720.1.1	Solyc06g064760.2.1	25830	NRC-S	NRC-S	linked
Solanum_lycopersicum	Solyc06g064720.1.1	Solyc06g064790.1.1	39506	NRC-S	other CC	unlinked
Solanum_lycopersicum	Solyc06g064750.1.1	Solyc06g064760.2.1	11981	NRC-S	NRC-S	linked
Solanum_lycopersicum	Solyc06g064750.1.1	Solyc06g064790.1.1	25657	NRC-S	other CC	unlinked
Solanum_lycopersicum	Solyc06g064760.2.1	Solyc06g064790.1.1	11412	NRC-S	other CC	unlinked
Solanum_lycopersicum	Solyc07g009180.1.1	Solyc07g009190.1.1	5811	NRC-S	other CC	unlinked
Solanum_lycopersicum	Solyc07g039390.1.1	Solyc07g039400.3.1	200	other CC	other CC	linked
Solanum_lycopersicum	Solyc07g039390.1.1	Solyc07g039410.3.1	14046	other CC	other CC	linked
Solanum_lycopersicum	Solyc07g039390.1.1	Solyc07g039420.1.1	15407	other CC	other CC	linked
Solanum_lycopersicum	Solyc07g039400.3.1	Solyc07g039410.3.1	13200	other CC	other CC	linked
Solanum_lycopersicum	Solyc07g039400.3.1	Solyc07g039420.1.1	14561	other CC	other CC	linked
Solanum_lycopersicum	Solyc07g039410.3.1	Solyc07g039420.1.1	52	other CC	other CC	linked
Solanum_lycopersicum	Solyc07g039410.3.1	Solyc07g039440.1.1	39631	other CC	other CC	linked
Solanum_lycopersicum	Solyc07g039420.1.1	Solyc07g039440.1.1	38608	other CC	other CC	linked
Solanum_lycopersicum	Solyc07g052770.2.1	Solyc07g052790.3.1	29713	TIR	other CC	unlinked
Solanum_lycopersicum	Solyc07g052770.2.1	Solyc07g052800.3.1	41851	TIR	other CC	unlinked
Solanum_lycopersicum	Solyc07g052790.3.1	Solyc07g052800.3.1	8641	other CC	other CC	linked
Solanum_lycopersicum	Solyc07g053010.3.1	Solyc07g053020.3.1	10713	other CC	other CC	linked
Solanum_lycopersicum	Solyc08g005440.3.1	Solyc08g005500.4.1	46385	other CC	NRC-S	unlinked
Solanum_lycopersicum	Solyc08g075630.3.1	Solyc08g075640.4.1	7398	other CC	other CC	linked
Solanum_lycopersicum	Solyc08g075980.2.1	Solyc08g076000.4.1	6253	other CC	other CC	linked
Solanum_lycopersicum	Solyc09g064680.3.1	Solyc09g064690.1.1	6341	other CC	NRC-S	unlinked
Solanum_lycopersicum	Solyc09g092280.1.1	Solyc09g092290.1.1	17071	other CC	other CC	linked
Solanum_lycopersicum	Solyc09g092280.1.1	Solyc09g092300.3.1	26470	other CC	other CC	linked
Solanum_lycopersicum	Solyc09g092280.1.1	Solyc09g092310.1.1	37659	other CC	other CC	linked
Solanum_lycopersicum	Solyc09g092290.1.1	Solyc09g092300.3.1	6853	other CC	other CC	linked
Solanum_lycopersicum	Solyc09g092290.1.1	Solyc09g092310.1.1	18042	other CC	other CC	linked
Solanum_lycopersicum	Solyc09g092300.3.1	Solyc09g092310.1.1	8294	other CC	other CC	linked
Solanum_lycopersicum	Solyc09g098100.4.1	Solyc09g098130.3.1	25449	NRC-S	NRC-S	linked
Solanum_lycopersicum	Solyc09g098130.3.1	Solyc09g098210.2.1	35861	NRC-S	other CC	unlinked
Solanum_lycopersicum	Solyc10g008220.4.1	Solyc10g008230.3.1	2353	NRC-H	NRC-S	unlinked
Solanum_lycopersicum	Solyc10g008220.4.1	Solyc10g008240.3.1	8581	NRC-H	NRC-S	unlinked
Solanum_lycopersicum	Solyc10g008230.3.1	Solyc10g008240.3.1	3400	NRC-S	NRC-S	linked
Solanum_lycopersicum	Solyc10g054940.1.1	Solyc10g054970.1.1	30374	other CC	other CC	linked
Solanum_lycopersicum	Solyc10g055050.2.1	Solyc10g055080.3.1	29131	other CC	other CC	linked
Solanum_lycopersicum	Solyc10g055080.3.1	Solyc10g055120.1.1	45329	other CC	other CC	linked
Solanum_lycopersicum	Solyc11g006520.2.1	Solyc11g006530.3.1	2078	NRC-S	NRC-S	linked
Solanum_lycopersicum	Solyc11g006530.3.1	Solyc11g006630.1.1	47440	NRC-S	NRC-S	linked
Solanum_lycopersicum	Solyc11g006630.1.1	Solyc11g006640.3.1	1245	NRC-S	NRC-S	linked
Solanum_lycopersicum	Solyc11g011080.3.1	Solyc11g011090.1.1	279	TIR	TIR	linked
Solanum_lycopersicum	Solyc11g020080.3.1	Solyc11g020090.1.1	46	other CC	NRC-S	unlinked
Solanum_lycopersicum	Solyc11g020080.3.1	Solyc11g020100.3.1	3275	other CC	NRC-S	unlinked
Solanum_lycopersicum	Solyc11g020090.1.1	Solyc11g020100.3.1	3008	NRC-S	NRC-S	linked
Solanum_lycopersicum	Solyc11g065780.3.1	Solyc11g065790.1.1	85	other CC	other CC	linked
Solanum_lycopersicum	Solyc11g069920.1.1	Solyc11g069990.2.1	46793	other CC	other CC	linked
Solanum_lycopersicum	Solyc11g071420.3.1	Solyc11g071430.1.1	3961	other CC	other CC	linked
Solanum_lycopersicum	Solyc12g005520.1.1	Solyc12g005530.1.1	120	other CC	other CC	linked
Solanum_lycopersicum	Solyc12g005970.1.1	Solyc12g006040.3.1	37064	other CC	other CC	linked
Solanum_lycopersicum	Solyc12g009450.3.1	Solyc12g009460.1.1	2948	NRC-S	NRC-S	linked
Solanum_lycopersicum	Solyc12g044180.3.1	Solyc12g044190.3.1	31531	other CC	other CC	linked
Solanum_lycopersicum	Solyc12g096920.1.1	Solyc12g097020.2.1	44664	other CC	TIR	unlinked
Solanum_lycopersicum	Solyc12g099040.2.1	Solyc12g099060.1.1	4064	other CC	other CC	linked
Ipomoea_trifida	itf00g00040.t1	itf00g00070.t1	33344	other CC	NRC-S	unlinked
Ipomoea_trifida	itf00g04500.t1	itf00g04550.t1	41795	other CC	NRC-S	unlinked
Ipomoea_trifida	itf00g08100.t1	itf00g08120.t1	13199	TIR	TIR	linked
Ipomoea_trifida	itf00g08100.t1	itf00g08140.t1	34551	TIR	TIR	linked
Ipomoea_trifida	itf00g08120.t1	itf00g08140.t1	12134	TIR	TIR	linked
Ipomoea_trifida	itf00g08620.t1	itf00g08630.t1	3121	NRC-S	NRC-S	linked
Ipomoea_trifida	itf00g08620.t1	itf00g08650.t1	25292	NRC-S	NRC-S	linked
Ipomoea_trifida	itf00g08620.t1	itf00g08670.t1	47633	NRC-S	NRC-S	linked
Ipomoea_trifida	itf00g08630.t1	itf00g08650.t1	18804	NRC-S	NRC-S	linked
Ipomoea_trifida	itf00g08630.t1	itf00g08670.t1	41145	NRC-S	NRC-S	linked
Ipomoea_trifida	itf00g08630.t1	itf00g08680.t1	47596	NRC-S	NRC-S	linked
Ipomoea_trifida	itf00g08650.t1	itf00g08670.t1	21166	NRC-S	NRC-S	linked
Ipomoea_trifida	itf00g08650.t1	itf00g08680.t1	27617	NRC-S	NRC-S	linked
Ipomoea_trifida	itf00g08670.t1	itf00g08680.t1	5738	NRC-S	NRC-S	linked
Ipomoea_trifida	itf00g08670.t1	itf00g08690.t1	30342	NRC-S	NRC-S	linked
Ipomoea_trifida	itf00g08680.t1	itf00g08690.t1	22031	NRC-S	NRC-S	linked
Ipomoea_trifida	itf00g10770.t1	itf00g10780.t1	15613	TIR	TIR	linked
Ipomoea_trifida	itf00g11040.t1	itf00g11050.t1	365	TIR	other CC	unlinked
Ipomoea_trifida	itf00g11040.t1	itf00g11080.t1	46486	TIR	TIR	linked
Ipomoea_trifida	itf00g11050.t1	itf00g11080.t1	42391	other CC	TIR	unlinked
Ipomoea_trifida	itf00g16800.t1	itf00g16810.t1	5295	TIR	TIR	linked
Ipomoea_trifida	itf00g20050.t1	itf00g20060.t1	22690	NRC-S	NRC-S	linked
Ipomoea_trifida	itf00g24790.t1	itf00g24800.t1	7377	NRC-H	NRC-H	linked
Ipomoea_trifida	itf00g25710.t1	itf00g25720.t1	13300	NRC-S	NRC-S	linked
Ipomoea_trifida	itf00g29730.t1	itf00g29740.t1	1408	NRC-S	NRC-S	linked
Ipomoea_trifida	itf00g30480.t1	itf00g30490.t1	6332	other CC	other CC	linked
Ipomoea_trifida	itf01g14080.t1	itf01g14090.t1	135	NRC-S	other CC	unlinked
Ipomoea_trifida	itf01g20070.t1	itf01g20080.t1	9081	other CC	other CC	linked
Ipomoea_trifida	itf01g20070.t1	itf01g20090.t1	32620	other CC	other CC	linked
Ipomoea_trifida	itf01g20070.t1	itf01g20100.t1	41931	other CC	other CC	linked
Ipomoea_trifida	itf01g20070.t1	itf01g20120.t1	43392	other CC	other CC	linked
Ipomoea_trifida	itf01g20080.t1	itf01g20090.t1	20707	other CC	other CC	linked
Ipomoea_trifida	itf01g20080.t1	itf01g20100.t1	30018	other CC	other CC	linked
Ipomoea_trifida	itf01g20080.t1	itf01g20120.t1	31479	other CC	other CC	linked
Ipomoea_trifida	itf01g20080.t1	itf01g20130.t1	41259	other CC	other CC	linked
Ipomoea_trifida	itf01g20090.t1	itf01g20100.t1	5978	other CC	other CC	linked
Ipomoea_trifida	itf01g20090.t1	itf01g20120.t1	7439	other CC	other CC	linked
Ipomoea_trifida	itf01g20090.t1	itf01g20130.t1	17219	other CC	other CC	linked
Ipomoea_trifida	itf01g20100.t1	itf01g20120.t1	823	other CC	other CC	linked
Ipomoea_trifida	itf01g20100.t1	itf01g20130.t1	10603	other CC	other CC	linked
Ipomoea_trifida	itf01g20120.t1	itf01g20130.t1	9301	other CC	other CC	linked
Ipomoea_trifida	itf02g11630.t1	itf02g11640.t1	4273	other CC	other CC	linked
Ipomoea_trifida	itf03g20470.t1	itf03g20480.t1	936	NRC-S	NRC-S	linked
Ipomoea_trifida	itf03g20470.t1	itf03g20490.t1	9688	NRC-S	NRC-S	linked
Ipomoea_trifida	itf03g20470.t1	itf03g20500.t1	20981	NRC-S	NRC-S	linked
Ipomoea_trifida	itf03g20470.t1	itf03g20510.t1	27629	NRC-S	other CC	unlinked
Ipomoea_trifida	itf03g20470.t1	itf03g20520.t1	33663	NRC-S	NRC-S	linked
Ipomoea_trifida	itf03g20480.t1	itf03g20490.t1	6029	NRC-S	NRC-S	linked
Ipomoea_trifida	itf03g20480.t1	itf03g20500.t1	17322	NRC-S	NRC-S	linked
Ipomoea_trifida	itf03g20480.t1	itf03g20510.t1	23970	NRC-S	other CC	unlinked
Ipomoea_trifida	itf03g20480.t1	itf03g20520.t1	30004	NRC-S	NRC-S	linked
Ipomoea_trifida	itf03g20490.t1	itf03g20500.t1	5838	NRC-S	NRC-S	linked
Ipomoea_trifida	itf03g20490.t1	itf03g20510.t1	12486	NRC-S	other CC	unlinked
Ipomoea_trifida	itf03g20490.t1	itf03g20520.t1	18520	NRC-S	NRC-S	linked
Ipomoea_trifida	itf03g20500.t1	itf03g20510.t1	564	NRC-S	other CC	unlinked
Ipomoea_trifida	itf03g20500.t1	itf03g20520.t1	6598	NRC-S	NRC-S	linked
Ipomoea_trifida	itf03g20500.t1	itf03g20560.t1	45659	NRC-S	NRC-S	linked
Ipomoea_trifida	itf03g20510.t1	itf03g20520.t1	2271	other CC	NRC-S	unlinked
Ipomoea_trifida	itf03g20510.t1	itf03g20560.t1	41332	other CC	NRC-S	unlinked
Ipomoea_trifida	itf03g20520.t1	itf03g20560.t1	36275	NRC-S	NRC-S	linked
Ipomoea_trifida	itf03g20730.t1	itf03g20740.t1	757	NRC-H	NRC-H	linked
Ipomoea_trifida	itf03g20730.t1	itf03g20760.t1	12123	NRC-H	NRC-H	linked
Ipomoea_trifida	itf03g20740.t1	itf03g20760.t1	6698	NRC-H	NRC-H	linked
Ipomoea_trifida	itf03g20950.t1	itf03g20960.t1	995	NRC-S	NRC-S	linked
Ipomoea_trifida	itf03g20950.t1	itf03g20980.t1	8544	NRC-S	NRC-S	linked
Ipomoea_trifida	itf03g20950.t1	itf03g20990.t1	23469	NRC-S	NRC-S	linked
Ipomoea_trifida	itf03g20950.t1	itf03g21020.t1	34186	NRC-S	NRC-S	linked
Ipomoea_trifida	itf03g20960.t1	itf03g20980.t1	5278	NRC-S	NRC-S	linked
Ipomoea_trifida	itf03g20960.t1	itf03g20990.t1	20203	NRC-S	NRC-S	linked
Ipomoea_trifida	itf03g20960.t1	itf03g21020.t1	30920	NRC-S	NRC-S	linked
Ipomoea_trifida	itf03g20980.t1	itf03g20990.t1	11314	NRC-S	NRC-S	linked
Ipomoea_trifida	itf03g20980.t1	itf03g21020.t1	22031	NRC-S	NRC-S	linked
Ipomoea_trifida	itf03g20990.t1	itf03g21020.t1	8640	NRC-S	NRC-S	linked
Ipomoea_trifida	itf03g21700.t1	itf03g21710.t1	3232	NRC-S	NRC-S	linked
Ipomoea_trifida	itf03g21700.t1	itf03g21720.t1	8016	NRC-S	NRC-S	linked
Ipomoea_trifida	itf03g21700.t1	itf03g21730.t1	14489	NRC-S	NRC-S	linked
Ipomoea_trifida	itf03g21700.t1	itf03g21740.t1	25219	NRC-S	other CC	unlinked
Ipomoea_trifida	itf03g21700.t1	itf03g21750.t1	39528	NRC-S	NRC-S	linked
Ipomoea_trifida	itf03g21700.t1	itf03g21770.t1	48069	NRC-S	NRC-S	linked
Ipomoea_trifida	itf03g21710.t1	itf03g21720.t1	2335	NRC-S	NRC-S	linked
Ipomoea_trifida	itf03g21710.t1	itf03g21730.t1	8808	NRC-S	NRC-S	linked
Ipomoea_trifida	itf03g21710.t1	itf03g21740.t1	19538	NRC-S	other CC	unlinked
Ipomoea_trifida	itf03g21710.t1	itf03g21750.t1	33847	NRC-S	NRC-S	linked
Ipomoea_trifida	itf03g21710.t1	itf03g21770.t1	42388	NRC-S	NRC-S	linked
Ipomoea_trifida	itf03g21720.t1	itf03g21730.t1	2288	NRC-S	NRC-S	linked
Ipomoea_trifida	itf03g21720.t1	itf03g21740.t1	13018	NRC-S	other CC	unlinked
Ipomoea_trifida	itf03g21720.t1	itf03g21750.t1	27327	NRC-S	NRC-S	linked
Ipomoea_trifida	itf03g21720.t1	itf03g21770.t1	35868	NRC-S	NRC-S	linked
Ipomoea_trifida	itf03g21730.t1	itf03g21740.t1	6584	NRC-S	other CC	unlinked
Ipomoea_trifida	itf03g21730.t1	itf03g21750.t1	20893	NRC-S	NRC-S	linked
Ipomoea_trifida	itf03g21730.t1	itf03g21770.t1	29434	NRC-S	NRC-S	linked
Ipomoea_trifida	itf03g21740.t1	itf03g21750.t1	12325	other CC	NRC-S	unlinked
Ipomoea_trifida	itf03g21740.t1	itf03g21770.t1	20866	other CC	NRC-S	unlinked
Ipomoea_trifida	itf03g21750.t1	itf03g21770.t1	5683	NRC-S	NRC-S	linked
Ipomoea_trifida	itf03g22010.t1	itf03g22030.t1	13533	NRC-S	NRC-S	linked
Ipomoea_trifida	itf03g22010.t1	itf03g22040.t1	19153	NRC-S	NRC-S	linked
Ipomoea_trifida	itf03g22010.t1	itf03g22050.t1	23829	NRC-S	NRC-S	linked
Ipomoea_trifida	itf03g22010.t1	itf03g22060.t1	28874	NRC-S	NRC-S	linked
Ipomoea_trifida	itf03g22010.t1	itf03g22090.t1	37677	NRC-S	NRC-S	linked
Ipomoea_trifida	itf03g22030.t1	itf03g22040.t1	2816	NRC-S	NRC-S	linked
Ipomoea_trifida	itf03g22030.t1	itf03g22050.t1	7492	NRC-S	NRC-S	linked
Ipomoea_trifida	itf03g22030.t1	itf03g22060.t1	12537	NRC-S	NRC-S	linked
Ipomoea_trifida	itf03g22030.t1	itf03g22090.t1	21340	NRC-S	NRC-S	linked
Ipomoea_trifida	itf03g22040.t1	itf03g22050.t1	2253	NRC-S	NRC-S	linked
Ipomoea_trifida	itf03g22040.t1	itf03g22060.t1	7298	NRC-S	NRC-S	linked
Ipomoea_trifida	itf03g22040.t1	itf03g22090.t1	16101	NRC-S	NRC-S	linked
Ipomoea_trifida	itf03g22050.t1	itf03g22060.t1	2415	NRC-S	NRC-S	linked
Ipomoea_trifida	itf03g22050.t1	itf03g22090.t1	11218	NRC-S	NRC-S	linked
Ipomoea_trifida	itf03g22060.t1	itf03g22090.t1	6359	NRC-S	NRC-S	linked
Ipomoea_trifida	itf03g27300.t1	itf03g27310.t1	644	other CC	NRC-H	unlinked
Ipomoea_trifida	itf03g27550.t1	itf03g27560.t1	3086	NRC-S	NRC-S	linked
Ipomoea_trifida	itf04g01350.t1	itf04g01370.t1	2711	NRC-S	NRC-S	linked
Ipomoea_trifida	itf04g01350.t1	itf04g01390.t1	15404	NRC-S	NRC-S	linked
Ipomoea_trifida	itf04g01350.t1	itf04g01400.t1	26864	NRC-S	NRC-S	linked
Ipomoea_trifida	itf04g01370.t1	itf04g01390.t1	8905	NRC-S	NRC-S	linked
Ipomoea_trifida	itf04g01370.t1	itf04g01400.t1	20365	NRC-S	NRC-S	linked
Ipomoea_trifida	itf04g01390.t1	itf04g01400.t1	3225	NRC-S	NRC-S	linked
Ipomoea_trifida	itf04g04430.t1	itf04g04440.t1	1063	other CC	other CC	linked
Ipomoea_trifida	itf04g04430.t1	itf04g04450.t1	7102	other CC	other CC	linked
Ipomoea_trifida	itf04g04440.t1	itf04g04450.t1	3247	other CC	other CC	linked
Ipomoea_trifida	itf04g05380.t1	itf04g05390.t1	2534	NRC-S	NRC-H	unlinked
Ipomoea_trifida	itf04g05380.t1	itf04g05400.t1	10171	NRC-S	NRC-S	linked
Ipomoea_trifida	itf04g05380.t1	itf04g05410.t1	16179	NRC-S	NRC-S	linked
Ipomoea_trifida	itf04g05390.t1	itf04g05400.t1	2669	NRC-H	NRC-S	unlinked
Ipomoea_trifida	itf04g05390.t1	itf04g05410.t1	8677	NRC-H	NRC-S	unlinked
Ipomoea_trifida	itf04g05400.t1	itf04g05410.t1	3199	NRC-S	NRC-S	linked
Ipomoea_trifida	itf04g08840.t1	itf04g08850.t1	6189	other CC	NRC-S	unlinked
Ipomoea_trifida	itf04g09380.t1	itf04g09440.t1	31160	NRC-S	NRC-S	linked
Ipomoea_trifida	itf04g09950.t1	itf04g09980.t1	17390	NRC-S	NRC-S	linked
Ipomoea_trifida	itf04g09950.t1	itf04g09990.t1	25192	NRC-S	NRC-S	linked
Ipomoea_trifida	itf04g09950.t1	itf04g10000.t1	31968	NRC-S	NRC-S	linked
Ipomoea_trifida	itf04g09950.t1	itf04g10020.t1	41064	NRC-S	NRC-S	linked
Ipomoea_trifida	itf04g09980.t1	itf04g09990.t1	5276	NRC-S	NRC-S	linked
Ipomoea_trifida	itf04g09980.t1	itf04g10000.t1	12052	NRC-S	NRC-S	linked
Ipomoea_trifida	itf04g09980.t1	itf04g10020.t1	21148	NRC-S	NRC-S	linked
Ipomoea_trifida	itf04g09990.t1	itf04g10000.t1	2786	NRC-S	NRC-S	linked
Ipomoea_trifida	itf04g09990.t1	itf04g10020.t1	11882	NRC-S	NRC-S	linked
Ipomoea_trifida	itf04g10000.t1	itf04g10020.t1	4227	NRC-S	NRC-S	linked
Ipomoea_trifida	itf04g10020.t1	itf04g10060.t1	45765	NRC-S	NRC-S	linked
Ipomoea_trifida	itf04g10060.t1	itf04g10080.t1	9039	NRC-S	other CC	unlinked
Ipomoea_trifida	itf04g10180.t1	itf04g10190.t1	5131	NRC-S	other CC	unlinked
Ipomoea_trifida	itf04g10180.t1	itf04g10200.t1	13743	NRC-S	NRC-S	linked
Ipomoea_trifida	itf04g10190.t1	itf04g10200.t1	5608	other CC	NRC-S	unlinked
Ipomoea_trifida	itf04g13450.t1	itf04g13460.t1	5262	NRC-S	NRC-S	linked
Ipomoea_trifida	itf04g13450.t1	itf04g13470.t1	28375	NRC-S	NRC-S	linked
Ipomoea_trifida	itf04g13460.t1	itf04g13470.t1	20489	NRC-S	NRC-S	linked
Ipomoea_trifida	itf04g34220.t1	itf04g34230.t1	1091	other CC	other CC	linked
Ipomoea_trifida	itf04g34220.t1	itf04g34280.t1	38480	other CC	NRC-S	unlinked
Ipomoea_trifida	itf04g34230.t1	itf04g34280.t1	34768	other CC	NRC-S	unlinked
Ipomoea_trifida	itf05g06500.t1	itf05g06510.t1	44212	NRC-S	NRC-S	linked
Ipomoea_trifida	itf05g08900.t1	itf05g08910.t1	6756	NRC-S	other CC	unlinked
Ipomoea_trifida	itf05g08900.t1	itf05g08920.t1	33817	NRC-S	other CC	unlinked
Ipomoea_trifida	itf05g08910.t1	itf05g08920.t1	23876	other CC	other CC	linked
Ipomoea_trifida	itf05g08920.t1	itf05g08960.t1	27540	other CC	other CC	linked
Ipomoea_trifida	itf05g08920.t1	itf05g08990.t1	48117	other CC	NRC-S	unlinked
Ipomoea_trifida	itf05g08960.t1	itf05g08990.t1	18770	other CC	NRC-S	unlinked
Ipomoea_trifida	itf06g09970.t1	itf06g10010.t1	40354	other CC	other CC	linked
Ipomoea_trifida	itf06g10030.t1	itf06g10050.t1	17762	other CC	other CC	linked
Ipomoea_trifida	itf06g12150.t1	itf06g12180.t1	33360	other CC	other CC	linked
Ipomoea_trifida	itf06g12180.t1	itf06g12190.t1	16864	other CC	other CC	linked
Ipomoea_trifida	itf06g12180.t1	itf06g12210.t1	44539	other CC	other CC	linked
Ipomoea_trifida	itf06g12190.t1	itf06g12210.t1	26767	other CC	other CC	linked
Ipomoea_trifida	itf06g12210.t1	itf06g12250.t1	32673	other CC	other CC	linked
Ipomoea_trifida	itf06g12210.t1	itf06g12260.t1	38886	other CC	other CC	linked
Ipomoea_trifida	itf06g12250.t1	itf06g12260.t1	1342	other CC	other CC	linked
Ipomoea_trifida	itf06g12250.t1	itf06g12270.t1	28184	other CC	other CC	linked
Ipomoea_trifida	itf06g12250.t1	itf06g12280.t1	47849	other CC	other CC	linked
Ipomoea_trifida	itf06g12260.t1	itf06g12270.t1	26567	other CC	other CC	linked
Ipomoea_trifida	itf06g12260.t1	itf06g12280.t1	46232	other CC	other CC	linked
Ipomoea_trifida	itf06g12270.t1	itf06g12280.t1	16747	other CC	other CC	linked
Ipomoea_trifida	itf06g12280.t1	itf06g12290.t1	33589	other CC	other CC	linked
Ipomoea_trifida	itf06g12280.t1	itf06g12310.t1	44094	other CC	other CC	linked
Ipomoea_trifida	itf06g12290.t1	itf06g12310.t1	5899	other CC	other CC	linked
Ipomoea_trifida	itf06g12290.t1	itf06g12350.t1	35124	other CC	other CC	linked
Ipomoea_trifida	itf06g12310.t1	itf06g12350.t1	26248	other CC	other CC	linked
Ipomoea_trifida	itf06g13030.t1	itf06g13040.t1	1834	NRC-S	NRC-S	linked
Ipomoea_trifida	itf06g13030.t1	itf06g13050.t1	28109	NRC-S	NRC-S	linked
Ipomoea_trifida	itf06g13030.t1	itf06g13060.t1	48652	NRC-S	NRC-S	linked
Ipomoea_trifida	itf06g13040.t1	itf06g13050.t1	20300	NRC-S	NRC-S	linked
Ipomoea_trifida	itf06g13040.t1	itf06g13060.t1	40843	NRC-S	NRC-S	linked
Ipomoea_trifida	itf06g13050.t1	itf06g13060.t1	17646	NRC-S	NRC-S	linked
Ipomoea_trifida	itf06g13060.t1	itf06g13070.t1	42913	NRC-S	NRC-S	linked
Ipomoea_trifida	itf06g13070.t1	itf06g13080.t1	9445	NRC-S	NRC-S	linked
Ipomoea_trifida	itf06g13070.t1	itf06g13090.t1	37086	NRC-S	NRC-S	linked
Ipomoea_trifida	itf06g13070.t1	itf06g13100.t1	41799	NRC-S	NRC-S	linked
Ipomoea_trifida	itf06g13080.t1	itf06g13090.t1	24272	NRC-S	NRC-S	linked
Ipomoea_trifida	itf06g13080.t1	itf06g13100.t1	28985	NRC-S	NRC-S	linked
Ipomoea_trifida	itf06g13090.t1	itf06g13100.t1	1303	NRC-S	NRC-S	linked
Ipomoea_trifida	itf07g02370.t1	itf07g02380.t1	2653	TIR	TIR	linked
Ipomoea_trifida	itf07g02520.t1	itf07g02530.t1	10082	TIR	other CC	unlinked
Ipomoea_trifida	itf07g07830.t1	itf07g07850.t1	14694	NRC-H	NRC-H	linked
Ipomoea_trifida	itf07g07830.t1	itf07g07860.t1	33017	NRC-H	NRC-H	linked
Ipomoea_trifida	itf07g07850.t1	itf07g07860.t1	14101	NRC-H	NRC-H	linked
Ipomoea_trifida	itf07g07850.t1	itf07g07880.t1	43656	NRC-H	NRC-H	linked
Ipomoea_trifida	itf07g07860.t1	itf07g07880.t1	22302	NRC-H	NRC-H	linked
Ipomoea_trifida	itf07g07860.t1	itf07g07900.t1	39258	NRC-H	NRC-S	unlinked
Ipomoea_trifida	itf07g07860.t1	itf07g07910.t1	45457	NRC-H	NRC-H	linked
Ipomoea_trifida	itf07g07880.t1	itf07g07900.t1	10470	NRC-H	NRC-S	unlinked
Ipomoea_trifida	itf07g07880.t1	itf07g07910.t1	16669	NRC-H	NRC-H	linked
Ipomoea_trifida	itf07g07900.t1	itf07g07910.t1	3279	NRC-S	NRC-H	unlinked
Ipomoea_trifida	itf07g12590.t1	itf07g12600.t1	9304	other CC	NRC-S	unlinked
Ipomoea_trifida	itf07g22370.t1	itf07g22390.t1	7185	NRC-S	NRC-S	linked
Ipomoea_trifida	itf07g22370.t1	itf07g22410.t1	16503	NRC-S	NRC-S	linked
Ipomoea_trifida	itf07g22370.t1	itf07g22420.t1	25353	NRC-S	NRC-S	linked
Ipomoea_trifida	itf07g22370.t1	itf07g22430.t1	30914	NRC-S	NRC-S	linked
Ipomoea_trifida	itf07g22370.t1	itf07g22440.t1	38418	NRC-S	NRC-S	linked
Ipomoea_trifida	itf07g22370.t1	itf07g22460.t1	46575	NRC-S	NRC-S	linked
Ipomoea_trifida	itf07g22390.t1	itf07g22410.t1	5853	NRC-S	NRC-S	linked
Ipomoea_trifida	itf07g22390.t1	itf07g22420.t1	14703	NRC-S	NRC-S	linked
Ipomoea_trifida	itf07g22390.t1	itf07g22430.t1	20264	NRC-S	NRC-S	linked
Ipomoea_trifida	itf07g22390.t1	itf07g22440.t1	27768	NRC-S	NRC-S	linked
Ipomoea_trifida	itf07g22390.t1	itf07g22460.t1	35925	NRC-S	NRC-S	linked
Ipomoea_trifida	itf07g22390.t1	itf07g22470.t1	41229	NRC-S	NRC-S	linked
Ipomoea_trifida	itf07g22410.t1	itf07g22420.t1	8289	NRC-S	NRC-S	linked
Ipomoea_trifida	itf07g22410.t1	itf07g22430.t1	13850	NRC-S	NRC-S	linked
Ipomoea_trifida	itf07g22410.t1	itf07g22440.t1	21354	NRC-S	NRC-S	linked
Ipomoea_trifida	itf07g22410.t1	itf07g22460.t1	29511	NRC-S	NRC-S	linked
Ipomoea_trifida	itf07g22410.t1	itf07g22470.t1	34815	NRC-S	NRC-S	linked
Ipomoea_trifida	itf07g22420.t1	itf07g22430.t1	2624	NRC-S	NRC-S	linked
Ipomoea_trifida	itf07g22420.t1	itf07g22440.t1	10128	NRC-S	NRC-S	linked
Ipomoea_trifida	itf07g22420.t1	itf07g22460.t1	18285	NRC-S	NRC-S	linked
Ipomoea_trifida	itf07g22420.t1	itf07g22470.t1	23589	NRC-S	NRC-S	linked
Ipomoea_trifida	itf07g22430.t1	itf07g22440.t1	6194	NRC-S	NRC-S	linked
Ipomoea_trifida	itf07g22430.t1	itf07g22460.t1	14351	NRC-S	NRC-S	linked
Ipomoea_trifida	itf07g22430.t1	itf07g22470.t1	19655	NRC-S	NRC-S	linked
Ipomoea_trifida	itf07g22440.t1	itf07g22460.t1	5578	NRC-S	NRC-S	linked
Ipomoea_trifida	itf07g22440.t1	itf07g22470.t1	10882	NRC-S	NRC-S	linked
Ipomoea_trifida	itf07g22460.t1	itf07g22470.t1	3820	NRC-S	NRC-S	linked
Ipomoea_trifida	itf08g14610.t1	itf08g14640.t1	17567	TIR	TIR	linked
Ipomoea_trifida	itf08g17400.t1	itf08g17410.t1	6865	NRC-S	other CC	unlinked
Ipomoea_trifida	itf09g24730.t1	itf09g24740.t1	27926	other CC	other CC	linked
Ipomoea_trifida	itf09g24730.t1	itf09g24750.t1	39083	other CC	other CC	linked
Ipomoea_trifida	itf09g24740.t1	itf09g24750.t1	8734	other CC	other CC	linked
Ipomoea_trifida	itf09g24740.t1	itf09g24770.t1	34052	other CC	other CC	linked
Ipomoea_trifida	itf09g24750.t1	itf09g24770.t1	19944	other CC	other CC	linked
Ipomoea_trifida	itf09g24770.t1	itf09g24780.t1	34555	other CC	other CC	linked
Ipomoea_trifida	itf09g24780.t1	itf09g24790.t1	15661	other CC	other CC	linked
Ipomoea_trifida	itf09g24780.t1	itf09g24810.t1	47529	other CC	other CC	linked
Ipomoea_trifida	itf09g24790.t1	itf09g24810.t1	28819	other CC	other CC	linked
Ipomoea_trifida	itf09g24790.t1	itf09g24820.t1	34054	other CC	other CC	linked
Ipomoea_trifida	itf09g24810.t1	itf09g24820.t1	3884	other CC	other CC	linked
Ipomoea_trifida	itf09g24810.t1	itf09g24850.t1	27080	other CC	other CC	linked
Ipomoea_trifida	itf09g24810.t1	itf09g24860.t1	38484	other CC	other CC	linked
Ipomoea_trifida	itf09g24810.t1	itf09g24870.t1	39245	other CC	other CC	linked
Ipomoea_trifida	itf09g24820.t1	itf09g24850.t1	18539	other CC	other CC	linked
Ipomoea_trifida	itf09g24820.t1	itf09g24860.t1	29943	other CC	other CC	linked
Ipomoea_trifida	itf09g24820.t1	itf09g24870.t1	30704	other CC	other CC	linked
Ipomoea_trifida	itf09g24850.t1	itf09g24860.t1	8714	other CC	other CC	linked
Ipomoea_trifida	itf09g24850.t1	itf09g24870.t1	9475	other CC	other CC	linked
Ipomoea_trifida	itf09g24860.t1	itf09g24870.t1	63	other CC	other CC	linked
Ipomoea_trifida	itf09g24950.t1	itf09g24960.t1	5542	other CC	other CC	linked
Ipomoea_trifida	itf09g24950.t1	itf09g24980.t1	15823	other CC	other CC	linked
Ipomoea_trifida	itf09g24960.t1	itf09g24980.t1	7504	other CC	other CC	linked
Ipomoea_trifida	itf09g24960.t1	itf09g24990.t1	47164	other CC	other CC	linked
Ipomoea_trifida	itf09g24980.t1	itf09g24990.t1	36880	other CC	other CC	linked
Ipomoea_trifida	itf09g24990.t1	itf09g25000.t1	23709	other CC	other CC	linked
Ipomoea_trifida	itf09g25590.t1	itf09g25610.t1	9976	other CC	other CC	linked
Ipomoea_trifida	itf10g01290.t1	itf10g01310.t1	5444	other CC	other CC	linked
Ipomoea_trifida	itf10g01290.t1	itf10g01330.t1	24888	other CC	other CC	linked
Ipomoea_trifida	itf10g01290.t1	itf10g01340.t1	30193	other CC	other CC	linked
Ipomoea_trifida	itf10g01310.t1	itf10g01330.t1	16533	other CC	other CC	linked
Ipomoea_trifida	itf10g01310.t1	itf10g01340.t1	21838	other CC	other CC	linked
Ipomoea_trifida	itf10g01330.t1	itf10g01340.t1	4991	other CC	other CC	linked
Ipomoea_trifida	itf10g05550.t1	itf10g05570.t1	26203	other CC	NRC-S	unlinked
Ipomoea_trifida	itf11g05020.t1	itf11g05030.t1	2927	other CC	other CC	linked
Ipomoea_trifida	itf11g13920.t1	itf11g13930.t1	13813	NRC-S	NRC-S	linked
Ipomoea_trifida	itf11g13920.t1	itf11g13940.t1	19661	NRC-S	NRC-S	linked
Ipomoea_trifida	itf11g13920.t1	itf11g13960.t1	30693	NRC-S	NRC-S	linked
Ipomoea_trifida	itf11g13930.t1	itf11g13940.t1	3247	NRC-S	NRC-S	linked
Ipomoea_trifida	itf11g13930.t1	itf11g13960.t1	14279	NRC-S	NRC-S	linked
Ipomoea_trifida	itf11g13940.t1	itf11g13960.t1	9368	NRC-S	NRC-S	linked
Ipomoea_trifida	itf11g20040.t1	itf11g20050.t1	12463	NRC-S	NRC-S	linked
Ipomoea_trifida	itf11g20040.t1	itf11g20070.t1	30285	NRC-S	NRC-S	linked
Ipomoea_trifida	itf11g20040.t1	itf11g20080.t1	34011	NRC-S	NRC-S	linked
Ipomoea_trifida	itf11g20050.t1	itf11g20070.t1	15630	NRC-S	NRC-S	linked
Ipomoea_trifida	itf11g20050.t1	itf11g20080.t1	19356	NRC-S	NRC-S	linked
Ipomoea_trifida	itf11g20070.t1	itf11g20080.t1	2481	NRC-S	NRC-S	linked
Ipomoea_trifida	itf11g20280.t1	itf11g20290.t1	5043	NRC-S	NRC-S	linked
Ipomoea_trifida	itf11g20280.t1	itf11g20300.t1	12165	NRC-S	NRC-S	linked
Ipomoea_trifida	itf11g20280.t1	itf11g20310.t1	21439	NRC-S	NRC-S	linked
Ipomoea_trifida	itf11g20280.t1	itf11g20320.t1	28591	NRC-S	NRC-S	linked
Ipomoea_trifida	itf11g20290.t1	itf11g20300.t1	4640	NRC-S	NRC-S	linked
Ipomoea_trifida	itf11g20290.t1	itf11g20310.t1	13914	NRC-S	NRC-S	linked
Ipomoea_trifida	itf11g20290.t1	itf11g20320.t1	21066	NRC-S	NRC-S	linked
Ipomoea_trifida	itf11g20300.t1	itf11g20310.t1	7498	NRC-S	NRC-S	linked
Ipomoea_trifida	itf11g20300.t1	itf11g20320.t1	14650	NRC-S	NRC-S	linked
Ipomoea_trifida	itf11g20310.t1	itf11g20320.t1	4750	NRC-S	NRC-S	linked
Ipomoea_trifida	itf11g20430.t1	itf11g20440.t1	2559	NRC-S	NRC-S	linked
Ipomoea_trifida	itf11g20430.t1	itf11g20450.t1	8697	NRC-S	NRC-S	linked
Ipomoea_trifida	itf11g20430.t1	itf11g20470.t1	22322	NRC-S	NRC-S	linked
Ipomoea_trifida	itf11g20430.t1	itf11g20480.t1	31465	NRC-S	NRC-S	linked
Ipomoea_trifida	itf11g20430.t1	itf11g20490.t1	41568	NRC-S	NRC-S	linked
Ipomoea_trifida	itf11g20440.t1	itf11g20450.t1	2305	NRC-S	NRC-S	linked
Ipomoea_trifida	itf11g20440.t1	itf11g20470.t1	15930	NRC-S	NRC-S	linked
Ipomoea_trifida	itf11g20440.t1	itf11g20480.t1	25073	NRC-S	NRC-S	linked
Ipomoea_trifida	itf11g20440.t1	itf11g20490.t1	35176	NRC-S	NRC-S	linked
Ipomoea_trifida	itf11g20450.t1	itf11g20470.t1	10657	NRC-S	NRC-S	linked
Ipomoea_trifida	itf11g20450.t1	itf11g20480.t1	19800	NRC-S	NRC-S	linked
Ipomoea_trifida	itf11g20450.t1	itf11g20490.t1	29903	NRC-S	NRC-S	linked
Ipomoea_trifida	itf11g20470.t1	itf11g20480.t1	3399	NRC-S	NRC-S	linked
Ipomoea_trifida	itf11g20470.t1	itf11g20490.t1	13502	NRC-S	NRC-S	linked
Ipomoea_trifida	itf11g20470.t1	itf11g20510.t1	47335	NRC-S	NRC-S	linked
Ipomoea_trifida	itf11g20480.t1	itf11g20490.t1	7425	NRC-S	NRC-S	linked
Ipomoea_trifida	itf11g20480.t1	itf11g20510.t1	41258	NRC-S	NRC-S	linked
Ipomoea_trifida	itf11g20490.t1	itf11g20510.t1	29882	NRC-S	NRC-S	linked
Ipomoea_trifida	itf11g20570.t1	itf11g20580.t1	4868	NRC-S	NRC-S	linked
Ipomoea_trifida	itf11g20570.t1	itf11g20590.t1	9865	NRC-S	NRC-S	linked
Ipomoea_trifida	itf11g20570.t1	itf11g20600.t1	18546	NRC-S	other CC	unlinked
Ipomoea_trifida	itf11g20570.t1	itf11g20610.t1	32215	NRC-S	NRC-S	linked
Ipomoea_trifida	itf11g20580.t1	itf11g20590.t1	2680	NRC-S	NRC-S	linked
Ipomoea_trifida	itf11g20580.t1	itf11g20600.t1	11361	NRC-S	other CC	unlinked
Ipomoea_trifida	itf11g20580.t1	itf11g20610.t1	25030	NRC-S	NRC-S	linked
Ipomoea_trifida	itf11g20590.t1	itf11g20600.t1	5468	NRC-S	other CC	unlinked
Ipomoea_trifida	itf11g20590.t1	itf11g20610.t1	19137	NRC-S	NRC-S	linked
Ipomoea_trifida	itf11g20600.t1	itf11g20610.t1	8028	other CC	NRC-S	unlinked
Ipomoea_trifida	itf11g20650.t1	itf11g20660.t1	1918	NRC-S	NRC-S	linked
Ipomoea_trifida	itf11g20650.t1	itf11g20670.t1	5795	NRC-S	NRC-S	linked
Ipomoea_trifida	itf11g20660.t1	itf11g20670.t1	664	NRC-S	NRC-S	linked
Ipomoea_trifida	itf13g00790.t1	itf13g00800.t1	7812	NRC-S	NRC-S	linked
Ipomoea_trifida	itf13g00790.t1	itf13g00810.t1	19701	NRC-S	NRC-S	linked
Ipomoea_trifida	itf13g00790.t1	itf13g00820.t1	28005	NRC-S	NRC-S	linked
Ipomoea_trifida	itf13g00790.t1	itf13g00840.t1	37459	NRC-S	NRC-S	linked
Ipomoea_trifida	itf13g00800.t1	itf13g00810.t1	8405	NRC-S	NRC-S	linked
Ipomoea_trifida	itf13g00800.t1	itf13g00820.t1	16709	NRC-S	NRC-S	linked
Ipomoea_trifida	itf13g00800.t1	itf13g00840.t1	26163	NRC-S	NRC-S	linked
Ipomoea_trifida	itf13g00800.t1	itf13g00850.t1	38992	NRC-S	NRC-S	linked
Ipomoea_trifida	itf13g00810.t1	itf13g00820.t1	4207	NRC-S	NRC-S	linked
Ipomoea_trifida	itf13g00810.t1	itf13g00840.t1	13661	NRC-S	NRC-S	linked
Ipomoea_trifida	itf13g00810.t1	itf13g00850.t1	26490	NRC-S	NRC-S	linked
Ipomoea_trifida	itf13g00820.t1	itf13g00840.t1	8260	NRC-S	NRC-S	linked
Ipomoea_trifida	itf13g00820.t1	itf13g00850.t1	21089	NRC-S	NRC-S	linked
Ipomoea_trifida	itf13g00840.t1	itf13g00850.t1	10108	NRC-S	NRC-S	linked
Ipomoea_trifida	itf13g01010.t1	itf13g01020.t1	6287	NRC-S	other CC	unlinked
Ipomoea_trifida	itf13g01010.t1	itf13g01030.t1	13105	NRC-S	NRC-S	linked
Ipomoea_trifida	itf13g01020.t1	itf13g01030.t1	6183	other CC	NRC-S	unlinked
Ipomoea_trifida	itf13g01450.t1	itf13g01470.t1	6561	NRC-S	NRC-S	linked
Ipomoea_trifida	itf13g01450.t1	itf13g01480.t1	22746	NRC-S	NRC-S	linked
Ipomoea_trifida	itf13g01470.t1	itf13g01480.t1	12836	NRC-S	NRC-S	linked
Ipomoea_trifida	itf13g01590.t1	itf13g01670.t1	47657	NRC-S	NRC-S	linked
Ipomoea_trifida	itf13g01670.t1	itf13g01680.t1	698	NRC-S	NRC-S	linked
Ipomoea_trifida	itf13g01670.t1	itf13g01690.t1	7639	NRC-S	other CC	unlinked
Ipomoea_trifida	itf13g01670.t1	itf13g01700.t1	12190	NRC-S	NRC-S	linked
Ipomoea_trifida	itf13g01670.t1	itf13g01710.t1	28027	NRC-S	NRC-S	linked
Ipomoea_trifida	itf13g01670.t1	itf13g01720.t1	36930	NRC-S	NRC-S	linked
Ipomoea_trifida	itf13g01670.t1	itf13g01730.t1	40961	NRC-S	NRC-S	linked
Ipomoea_trifida	itf13g01670.t1	itf13g01740.t1	48624	NRC-S	NRC-S	linked
Ipomoea_trifida	itf13g01680.t1	itf13g01690.t1	1381	NRC-S	other CC	unlinked
Ipomoea_trifida	itf13g01680.t1	itf13g01700.t1	5932	NRC-S	NRC-S	linked
Ipomoea_trifida	itf13g01680.t1	itf13g01710.t1	21769	NRC-S	NRC-S	linked
Ipomoea_trifida	itf13g01680.t1	itf13g01720.t1	30672	NRC-S	NRC-S	linked
Ipomoea_trifida	itf13g01680.t1	itf13g01730.t1	34703	NRC-S	NRC-S	linked
Ipomoea_trifida	itf13g01680.t1	itf13g01740.t1	42366	NRC-S	NRC-S	linked
Ipomoea_trifida	itf13g01680.t1	itf13g01750.t1	48984	NRC-S	NRC-S	linked
Ipomoea_trifida	itf13g01690.t1	itf13g01700.t1	1425	other CC	NRC-S	unlinked
Ipomoea_trifida	itf13g01690.t1	itf13g01710.t1	17262	other CC	NRC-S	unlinked
Ipomoea_trifida	itf13g01690.t1	itf13g01720.t1	26165	other CC	NRC-S	unlinked
Ipomoea_trifida	itf13g01690.t1	itf13g01730.t1	30196	other CC	NRC-S	unlinked
Ipomoea_trifida	itf13g01690.t1	itf13g01740.t1	37859	other CC	NRC-S	unlinked
Ipomoea_trifida	itf13g01690.t1	itf13g01750.t1	44477	other CC	NRC-S	unlinked
Ipomoea_trifida	itf13g01700.t1	itf13g01710.t1	12052	NRC-S	NRC-S	linked
Ipomoea_trifida	itf13g01700.t1	itf13g01720.t1	20955	NRC-S	NRC-S	linked
Ipomoea_trifida	itf13g01700.t1	itf13g01730.t1	24986	NRC-S	NRC-S	linked
Ipomoea_trifida	itf13g01700.t1	itf13g01740.t1	32649	NRC-S	NRC-S	linked
Ipomoea_trifida	itf13g01700.t1	itf13g01750.t1	39267	NRC-S	NRC-S	linked
Ipomoea_trifida	itf13g01710.t1	itf13g01720.t1	5469	NRC-S	NRC-S	linked
Ipomoea_trifida	itf13g01710.t1	itf13g01730.t1	9500	NRC-S	NRC-S	linked
Ipomoea_trifida	itf13g01710.t1	itf13g01740.t1	17163	NRC-S	NRC-S	linked
Ipomoea_trifida	itf13g01710.t1	itf13g01750.t1	23781	NRC-S	NRC-S	linked
Ipomoea_trifida	itf13g01720.t1	itf13g01730.t1	987	NRC-S	NRC-S	linked
Ipomoea_trifida	itf13g01720.t1	itf13g01740.t1	8650	NRC-S	NRC-S	linked
Ipomoea_trifida	itf13g01720.t1	itf13g01750.t1	15268	NRC-S	NRC-S	linked
Ipomoea_trifida	itf13g01730.t1	itf13g01740.t1	4018	NRC-S	NRC-S	linked
Ipomoea_trifida	itf13g01730.t1	itf13g01750.t1	10636	NRC-S	NRC-S	linked
Ipomoea_trifida	itf13g01740.t1	itf13g01750.t1	3779	NRC-S	NRC-S	linked
Ipomoea_trifida	itf13g02070.t1	itf13g02090.t1	12964	NRC-S	NRC-S	linked
Ipomoea_trifida	itf13g02070.t1	itf13g02100.t1	18686	NRC-S	NRC-S	linked
Ipomoea_trifida	itf13g02070.t1	itf13g02110.t1	27390	NRC-S	NRC-S	linked
Ipomoea_trifida	itf13g02090.t1	itf13g02100.t1	2734	NRC-S	NRC-S	linked
Ipomoea_trifida	itf13g02090.t1	itf13g02110.t1	11438	NRC-S	NRC-S	linked
Ipomoea_trifida	itf13g02100.t1	itf13g02110.t1	4804	NRC-S	NRC-S	linked
Ipomoea_trifida	itf13g02540.t1	itf13g02550.t1	5238	NRC-S	NRC-S	linked
Ipomoea_trifida	itf13g03690.t1	itf13g03710.t1	14510	NRC-S	NRC-S	linked
Ipomoea_trifida	itf13g03710.t1	itf13g03750.t1	37974	NRC-S	NRC-S	linked
Ipomoea_trifida	itf13g03850.t1	itf13g03860.t1	244	NRC-S	other CC	unlinked
Ipomoea_trifida	itf13g03950.t1	itf13g03970.t1	7612	NRC-S	NRC-S	linked
Ipomoea_trifida	itf13g03950.t1	itf13g03980.t1	14714	NRC-S	NRC-S	linked
Ipomoea_trifida	itf13g03950.t1	itf13g03990.t1	24132	NRC-S	other CC	unlinked
Ipomoea_trifida	itf13g03970.t1	itf13g03980.t1	4307	NRC-S	NRC-S	linked
Ipomoea_trifida	itf13g03970.t1	itf13g03990.t1	13725	NRC-S	other CC	unlinked
Ipomoea_trifida	itf13g03980.t1	itf13g03990.t1	5503	NRC-S	other CC	unlinked
Ipomoea_trifida	itf13g08720.t1	itf13g08740.t1	18119	other CC	other CC	linked
Ipomoea_trifida	itf13g12320.t1	itf13g12330.t1	502	other CC	NRC-S	unlinked
Ipomoea_trifida	itf13g14120.t1	itf13g14140.t1	34972	other CC	other CC	linked
Ipomoea_trifida	itf13g14630.t1	itf13g14640.t1	477	other CC	other CC	linked
Ipomoea_trifida	itf13g21940.t1	itf13g21950.t1	8854	NRC-S	NRC-S	linked
Ipomoea_trifida	itf13g21940.t1	itf13g21960.t1	11605	NRC-S	NRC-S	linked
Ipomoea_trifida	itf13g21940.t1	itf13g21970.t1	17152	NRC-S	NRC-S	linked
Ipomoea_trifida	itf13g21940.t1	itf13g21980.t1	17806	NRC-S	other CC	unlinked
Ipomoea_trifida	itf13g21940.t1	itf13g21990.t1	24449	NRC-S	NRC-S	linked
Ipomoea_trifida	itf13g21950.t1	itf13g21960.t1	550	NRC-S	NRC-S	linked
Ipomoea_trifida	itf13g21950.t1	itf13g21970.t1	6097	NRC-S	NRC-S	linked
Ipomoea_trifida	itf13g21950.t1	itf13g21980.t1	6751	NRC-S	other CC	unlinked
Ipomoea_trifida	itf13g21950.t1	itf13g21990.t1	13394	NRC-S	NRC-S	linked
Ipomoea_trifida	itf13g21960.t1	itf13g21970.t1	3361	NRC-S	NRC-S	linked
Ipomoea_trifida	itf13g21960.t1	itf13g21980.t1	4015	NRC-S	other CC	unlinked
Ipomoea_trifida	itf13g21960.t1	itf13g21990.t1	10658	NRC-S	NRC-S	linked
Ipomoea_trifida	itf13g21970.t1	itf13g21980.t1	280	NRC-S	other CC	unlinked
Ipomoea_trifida	itf13g21970.t1	itf13g21990.t1	6923	NRC-S	NRC-S	linked
Ipomoea_trifida	itf13g21980.t1	itf13g21990.t1	5102	other CC	NRC-S	unlinked
Ipomoea_trifida	itf14g00240.t1	itf14g00250.t1	3337	NRC-H	NRC-S	unlinked
Ipomoea_trifida	itf14g00240.t1	itf14g00270.t1	11629	NRC-H	NRC-H	linked
Ipomoea_trifida	itf14g00250.t1	itf14g00270.t1	5031	NRC-S	NRC-H	unlinked
Ipomoea_trifida	itf14g01610.t1	itf14g01620.t1	4770	NRC-H	NRC-H	linked
Ipomoea_trifida	itf14g01610.t1	itf14g01630.t1	14638	NRC-H	NRC-H	linked
Ipomoea_trifida	itf14g01610.t1	itf14g01640.t1	20847	NRC-H	NRC-H	linked
Ipomoea_trifida	itf14g01620.t1	itf14g01630.t1	1551	NRC-H	NRC-H	linked
Ipomoea_trifida	itf14g01620.t1	itf14g01640.t1	7760	NRC-H	NRC-H	linked
Ipomoea_trifida	itf14g01630.t1	itf14g01640.t1	598	NRC-H	NRC-H	linked
Ipomoea_trifida	itf14g02030.t1	itf14g02040.t1	9698	NRC-H	NRC-H	linked
Ipomoea_trifida	itf14g02030.t1	itf14g02050.t1	25640	NRC-H	other CC	unlinked
Ipomoea_trifida	itf14g02030.t1	itf14g02060.t1	32373	NRC-H	other CC	unlinked
Ipomoea_trifida	itf14g02030.t1	itf14g02070.t1	36451	NRC-H	other CC	unlinked
Ipomoea_trifida	itf14g02030.t1	itf14g02080.t1	40722	NRC-H	NRC-H	linked
Ipomoea_trifida	itf14g02040.t1	itf14g02050.t1	3242	NRC-H	other CC	unlinked
Ipomoea_trifida	itf14g02040.t1	itf14g02060.t1	9975	NRC-H	other CC	unlinked
Ipomoea_trifida	itf14g02040.t1	itf14g02070.t1	14053	NRC-H	other CC	unlinked
Ipomoea_trifida	itf14g02040.t1	itf14g02080.t1	18324	NRC-H	NRC-H	linked
Ipomoea_trifida	itf14g02040.t1	itf14g02090.t1	34974	NRC-H	NRC-H	linked
Ipomoea_trifida	itf14g02040.t1	itf14g02100.t1	42943	NRC-H	NRC-H	linked
Ipomoea_trifida	itf14g02050.t1	itf14g02060.t1	426	other CC	other CC	linked
Ipomoea_trifida	itf14g02050.t1	itf14g02070.t1	4504	other CC	other CC	linked
Ipomoea_trifida	itf14g02050.t1	itf14g02080.t1	8775	other CC	NRC-H	unlinked
Ipomoea_trifida	itf14g02050.t1	itf14g02090.t1	25425	other CC	NRC-H	unlinked
Ipomoea_trifida	itf14g02050.t1	itf14g02100.t1	33394	other CC	NRC-H	unlinked
Ipomoea_trifida	itf14g02050.t1	itf14g02110.t1	42191	other CC	NRC-H	unlinked
Ipomoea_trifida	itf14g02050.t1	itf14g02120.t1	48266	other CC	NRC-H	unlinked
Ipomoea_trifida	itf14g02060.t1	itf14g02070.t1	2020	other CC	other CC	linked
Ipomoea_trifida	itf14g02060.t1	itf14g02080.t1	6291	other CC	NRC-H	unlinked
Ipomoea_trifida	itf14g02060.t1	itf14g02090.t1	22941	other CC	NRC-H	unlinked
Ipomoea_trifida	itf14g02060.t1	itf14g02100.t1	30910	other CC	NRC-H	unlinked
Ipomoea_trifida	itf14g02060.t1	itf14g02110.t1	39707	other CC	NRC-H	unlinked
Ipomoea_trifida	itf14g02060.t1	itf14g02120.t1	45782	other CC	NRC-H	unlinked
Ipomoea_trifida	itf14g02070.t1	itf14g02080.t1	1926	other CC	NRC-H	unlinked
Ipomoea_trifida	itf14g02070.t1	itf14g02090.t1	18576	other CC	NRC-H	unlinked
Ipomoea_trifida	itf14g02070.t1	itf14g02100.t1	26545	other CC	NRC-H	unlinked
Ipomoea_trifida	itf14g02070.t1	itf14g02110.t1	35342	other CC	NRC-H	unlinked
Ipomoea_trifida	itf14g02070.t1	itf14g02120.t1	41417	other CC	NRC-H	unlinked
Ipomoea_trifida	itf14g02080.t1	itf14g02090.t1	10356	NRC-H	NRC-H	linked
Ipomoea_trifida	itf14g02080.t1	itf14g02100.t1	18325	NRC-H	NRC-H	linked
Ipomoea_trifida	itf14g02080.t1	itf14g02110.t1	27122	NRC-H	NRC-H	linked
Ipomoea_trifida	itf14g02080.t1	itf14g02120.t1	33197	NRC-H	NRC-H	linked
Ipomoea_trifida	itf14g02090.t1	itf14g02100.t1	3012	NRC-H	NRC-H	linked
Ipomoea_trifida	itf14g02090.t1	itf14g02110.t1	11809	NRC-H	NRC-H	linked
Ipomoea_trifida	itf14g02090.t1	itf14g02120.t1	17884	NRC-H	NRC-H	linked
Ipomoea_trifida	itf14g02100.t1	itf14g02110.t1	602	NRC-H	NRC-H	linked
Ipomoea_trifida	itf14g02100.t1	itf14g02120.t1	6677	NRC-H	NRC-H	linked
Ipomoea_trifida	itf14g02110.t1	itf14g02120.t1	761	NRC-H	NRC-H	linked
Ipomoea_trifida	itf14g03840.t1	itf14g03860.t1	4121	NRC-S	other CC	unlinked
Ipomoea_trifida	itf14g03840.t1	itf14g03870.t1	14072	NRC-S	NRC-S	linked
Ipomoea_trifida	itf14g03860.t1	itf14g03870.t1	7126	other CC	NRC-S	unlinked
Ipomoea_trifida	itf14g04500.t1	itf14g04520.t1	2779	NRC-S	NRC-S	linked
Ipomoea_trifida	itf14g04850.t1	itf14g04860.t1	3742	NRC-S	NRC-S	linked
Ipomoea_trifida	itf14g04850.t1	itf14g04870.t1	4262	NRC-S	other CC	unlinked
Ipomoea_trifida	itf14g04860.t1	itf14g04870.t1	47	NRC-S	other CC	unlinked
Ipomoea_trifida	itf15g10700.t1	itf15g10770.t1	30561	other CC	NRC-H	unlinked
Ipomoea_trifida	itf15g10700.t1	itf15g10780.t1	45139	other CC	NRC-H	unlinked
Ipomoea_trifida	itf15g10770.t1	itf15g10780.t1	3813	NRC-H	NRC-H	linked
Ipomoea_trifida	itf15g10770.t1	itf15g10800.t1	38653	NRC-H	other CC	unlinked
Ipomoea_trifida	itf15g10780.t1	itf15g10800.t1	5738	NRC-H	other CC	unlinked
Ipomoea_trifida	itf15g10780.t1	itf15g10820.t1	27651	NRC-H	other CC	unlinked
Ipomoea_trifida	itf15g10800.t1	itf15g10820.t1	8025	other CC	other CC	linked
Ipomoea_trifida	itf15g10800.t1	itf15g10850.t1	40707	other CC	NRC-H	unlinked
Ipomoea_trifida	itf15g10820.t1	itf15g10850.t1	23319	other CC	NRC-H	unlinked
Ipomoea_trifida	itf15g10850.t1	itf15g10880.t1	7760	NRC-H	NRC-H	linked
Ipomoea_trifida	itf15g18310.t1	itf15g18370.t1	40814	NRC-S	other CC	unlinked
Ipomoea_trifida	itf15g18310.t1	itf15g18380.t1	45712	NRC-S	NRC-S	linked
Ipomoea_trifida	itf15g18370.t1	itf15g18380.t1	1198	other CC	NRC-S	unlinked
Ipomoea_trifida	itf15g18430.t1	itf15g18440.t1	18254	NRC-S	NRC-S	linked
Ipomoea_trifida	itf15g18510.t1	itf15g18530.t1	6727	NRC-S	NRC-S	linked
Ipomoea_trifida	itf15g18510.t1	itf15g18540.t1	14819	NRC-S	NRC-S	linked
Ipomoea_trifida	itf15g18510.t1	itf15g18560.t1	45027	NRC-S	NRC-S	linked
Ipomoea_trifida	itf15g18530.t1	itf15g18540.t1	6159	NRC-S	NRC-S	linked
Ipomoea_trifida	itf15g18530.t1	itf15g18560.t1	36367	NRC-S	NRC-S	linked
Ipomoea_trifida	itf15g18530.t1	itf15g18570.t1	49935	NRC-S	other CC	unlinked
Ipomoea_trifida	itf15g18540.t1	itf15g18560.t1	29132	NRC-S	NRC-S	linked
Ipomoea_trifida	itf15g18540.t1	itf15g18570.t1	42700	NRC-S	other CC	unlinked
Ipomoea_trifida	itf15g18560.t1	itf15g18570.t1	6607	NRC-S	other CC	unlinked
Ipomoea_trifida	itf15g18560.t1	itf15g18600.t1	32519	NRC-S	NRC-S	linked
Ipomoea_trifida	itf15g18570.t1	itf15g18600.t1	22923	other CC	NRC-S	unlinked
Ipomoea_trifida	itf15g19820.t1	itf15g19840.t1	44561	NRC-H	NRC-H	linked
Ipomoea_trifida	itf15g19840.t1	itf15g19850.t1	8290	NRC-H	NRC-H	linked
Ipomoea_trifida	itf15g21910.t1	itf15g21970.t1	27400	NRC-S	NRC-S	linked
Ipomoea_trifida	itf15g21910.t1	itf15g21980.t1	32944	NRC-S	NRC-S	linked
Ipomoea_trifida	itf15g21910.t1	itf15g22000.t1	40910	NRC-S	NRC-S	linked
Ipomoea_trifida	itf15g21970.t1	itf15g21980.t1	2280	NRC-S	NRC-S	linked
Ipomoea_trifida	itf15g21970.t1	itf15g22000.t1	10246	NRC-S	NRC-S	linked
Ipomoea_trifida	itf15g21970.t1	itf15g22020.t1	24901	NRC-S	NRC-S	linked
Ipomoea_trifida	itf15g21970.t1	itf15g22030.t1	30263	NRC-S	NRC-S	linked
Ipomoea_trifida	itf15g21980.t1	itf15g22000.t1	4996	NRC-S	NRC-S	linked
Ipomoea_trifida	itf15g21980.t1	itf15g22020.t1	19651	NRC-S	NRC-S	linked
Ipomoea_trifida	itf15g21980.t1	itf15g22030.t1	25013	NRC-S	NRC-S	linked
Ipomoea_trifida	itf15g22000.t1	itf15g22020.t1	11674	NRC-S	NRC-S	linked
Ipomoea_trifida	itf15g22000.t1	itf15g22030.t1	17036	NRC-S	NRC-S	linked
Ipomoea_trifida	itf15g22000.t1	itf15g22050.t1	42056	NRC-S	NRC-S	linked
Ipomoea_trifida	itf15g22020.t1	itf15g22030.t1	2496	NRC-S	NRC-S	linked
Ipomoea_trifida	itf15g22020.t1	itf15g22050.t1	27516	NRC-S	NRC-S	linked
Ipomoea_trifida	itf15g22020.t1	itf15g22060.t1	35726	NRC-S	NRC-S	linked
Ipomoea_trifida	itf15g22030.t1	itf15g22050.t1	20124	NRC-S	NRC-S	linked
Ipomoea_trifida	itf15g22030.t1	itf15g22060.t1	28334	NRC-S	NRC-S	linked
Ipomoea_trifida	itf15g22050.t1	itf15g22060.t1	4648	NRC-S	NRC-S	linked
Ipomoea_trifida	itf15g22190.t1	itf15g22210.t1	5143	NRC-S	NRC-S	linked
Ipomoea_trifida	itf15g22420.t1	itf15g22460.t1	6091	NRC-S	NRC-S	linked
Ipomoea_trifida	itf15g22420.t1	itf15g22470.t1	10285	NRC-S	NRC-S	linked
Ipomoea_trifida	itf15g22420.t1	itf15g22490.t1	18799	NRC-S	NRC-S	linked
Ipomoea_trifida	itf15g22420.t1	itf15g22510.t1	35243	NRC-S	NRC-S	linked
Ipomoea_trifida	itf15g22420.t1	itf15g22520.t1	39382	NRC-S	NRC-S	linked
Ipomoea_trifida	itf15g22460.t1	itf15g22470.t1	768	NRC-S	NRC-S	linked
Ipomoea_trifida	itf15g22460.t1	itf15g22490.t1	9282	NRC-S	NRC-S	linked
Ipomoea_trifida	itf15g22460.t1	itf15g22510.t1	25726	NRC-S	NRC-S	linked
Ipomoea_trifida	itf15g22460.t1	itf15g22520.t1	29865	NRC-S	NRC-S	linked
Ipomoea_trifida	itf15g22460.t1	itf15g22540.t1	44596	NRC-S	NRC-S	linked
Ipomoea_trifida	itf15g22470.t1	itf15g22490.t1	6247	NRC-S	NRC-S	linked
Ipomoea_trifida	itf15g22470.t1	itf15g22510.t1	22691	NRC-S	NRC-S	linked
Ipomoea_trifida	itf15g22470.t1	itf15g22520.t1	26830	NRC-S	NRC-S	linked
Ipomoea_trifida	itf15g22470.t1	itf15g22540.t1	41561	NRC-S	NRC-S	linked
Ipomoea_trifida	itf15g22490.t1	itf15g22510.t1	12684	NRC-S	NRC-S	linked
Ipomoea_trifida	itf15g22490.t1	itf15g22520.t1	16823	NRC-S	NRC-S	linked
Ipomoea_trifida	itf15g22490.t1	itf15g22540.t1	31554	NRC-S	NRC-S	linked
Ipomoea_trifida	itf15g22490.t1	itf15g22550.t1	45622	NRC-S	other CC	unlinked
Ipomoea_trifida	itf15g22510.t1	itf15g22520.t1	1643	NRC-S	NRC-S	linked
Ipomoea_trifida	itf15g22510.t1	itf15g22540.t1	16374	NRC-S	NRC-S	linked
Ipomoea_trifida	itf15g22510.t1	itf15g22550.t1	30442	NRC-S	other CC	unlinked
Ipomoea_trifida	itf15g22520.t1	itf15g22540.t1	11952	NRC-S	NRC-S	linked
Ipomoea_trifida	itf15g22520.t1	itf15g22550.t1	26020	NRC-S	other CC	unlinked
Ipomoea_trifida	itf15g22540.t1	itf15g22550.t1	11411	NRC-S	other CC	unlinked
Ipomoea_trifida	itf15g22800.t1	itf15g22810.t1	9644	other CC	other CC	linked
