# Supplementary material for: The NRC0 gene cluster of sensor and helper NLR immune receptors is functionally conserved across asterid plants
Source: Plant Cell. 2024 Jun 4;36(9):3344–61. doi: 10.1093/plcell/koae154 (PMC11371149; doi:10.1093/plcell/koae154)
Supplement: koae154_Supplementary_Data [file koae154_supplementary_data.zip › Supplementary Data Set 3/Supplementary Data Set 3/Supplementary Data Set 3.txt]

Supplementary Data. Sakai et al. (2024). NRC0 gene cluster in asterids. Plant Cell

Supplemental Data Set 3.
NLR gene cluster matrix files of four asterid species used for Fig. S2.
