# Supplementary material for: The NRC0 gene cluster of sensor and helper NLR immune receptors is functionally conserved across asterid plants
Source: Plant Cell. 2024 Jun 4;36(9):3344–61. doi: 10.1093/plcell/koae154 (PMC11371149; doi:10.1093/plcell/koae154)
Supplement: koae154_Supplementary_Data [file koae154_supplementary_data.zip › Supplementary Data Set 4.xlsx]

## Sheet: NRC-H_NRC-S_list
Supplementary Data. Sakai et al. (2024). NRC0 gene cluster in asterids. Plant Cell
Supplementary Data Set 4. List of NRC in 32 asterids, one Caryophyllales and one Santalales species.
Specie	NRC type	Gene ID	Pep ID
Malania oleifera	NRC-S	LOC131164411	XP_057977557.1, XP_057977558.1
Malania oleifera	NRC-S	LOC131164872	XP_057978377.1, XP_057978378.1
Beta vulgaris	NRC-H	5g12125.1.EL10_1.0.CDS.1	EL10Ac5g12125.1
Beta vulgaris	NRC-S	4g07495.1.EL10_1.0.CDS.1	EL10Ac4g07495.1
Beta vulgaris	NRC-S	5g12796.1.EL10_1.0.CDS.1	EL10Ac5g12796.1
Beta vulgaris	NRC-S	5g12124.1.EL10_1.0.CDS.1	EL10Ac5g12124.1
Cornus florida	NRC0	LOC132295508	XP_059649788.1
Cornus florida	NRC0	LOC132286848	XP_059645235.1
Cornus florida	NRC-S	LOC132274137	XP_059631294.1
Cornus florida	NRC-S	LOC132296539	XP_059650714.1
Cornus florida	NRC-S	LOC132295390	XP_059649643.1, XP_059649644.1
Cornus florida	NRC-S	LOC132295433	XP_059649689.1
Cornus florida	NRC-S	LOC132295295	XP_059649477.1, XP_059649479.1
Cornus florida	NRC-S	LOC132295297	XP_059649480.1
Cornus florida	NRC-S	LOC132300492	XP_059653572.1
Cornus florida	NRC-S	LOC132284369	XP_059642452.1, XP_059642453.1, XP_059642454.1
Cornus florida	NRC-S	LOC132285173	XP_059643323.1
Cornus florida	NRC-S	LOC132266648	XP_059623563.1
Cornus florida	NRC-S	LOC132301405	XP_059654641.1
Cornus florida	NRC-S	LOC132309100	XP_059663435.1
Cornus florida	NRC-S	LOC132280804	XP_059638543.1
Cornus florida	NRC-S	LOC132280806	XP_059638545.1
Cornus florida	NRC-S	LOC132274140	XP_059631298.1, XP_059631299.1, XP_059631300.1
Cornus florida	NRC-S	LOC132296422	XP_059650608.1
Cornus florida	NRC-S	LOC132295477	XP_059649741.1
Cornus florida	NRC-S	LOC132295478	XP_059649742.1, XP_059649743.1, XP_059649744.1, XP_059649745.1, XP_059649746.1, XP_059649747.1, XP_059649748.1
Nyssa sinensis	NRC0	F0562_034371	KAA8529860.1
Nyssa sinensis	NRC0	F0562_034527	KAA8529869.1
Nyssa sinensis	NRC0	F0562_034329	KAA8529814.1
Nyssa sinensis	NRC0	F0562_034526	KAA8529870.1
Nyssa sinensis	NRC0	F0562_034528	KAA8529868.1
Nyssa sinensis	NRC-H	F0562_034336	KAA8529807.1
Nyssa sinensis	NRC-H	F0562_034359	KAA8529825.1
Nyssa sinensis	NRC-H	F0562_034368	KAA8529828.1
Nyssa sinensis	NRC-S	F0562_032481	KAA8532448.1
Nyssa sinensis	NRC-S	F0562_034367	KAA8529829.1
Nyssa sinensis	NRC-S	F0562_034369	KAA8529827.1
Nyssa sinensis	NRC-S	F0562_034360	KAA8529826.1
Nyssa sinensis	NRC-S	F0562_030909	KAA8533657.1
Nyssa sinensis	NRC-S	F0562_032473	KAA8532440.1
Nyssa sinensis	NRC-S	F0562_032477	KAA8532444.1
Nyssa sinensis	NRC-S	F0562_030365	KAA8535362.1
Nyssa sinensis	NRC-S	F0562_030374	KAA8535371.1
Nyssa sinensis	NRC-S	F0562_030378	KAA8535375.1
Nyssa sinensis	NRC-S	F0562_030373	KAA8535370.1
Nyssa sinensis	NRC-S	F0562_013657	KAA8519401.1
Nyssa sinensis	NRC-S	F0562_030371	KAA8535368.1
Nyssa sinensis	NRC-S	F0562_034353	KAA8529819.1
Nyssa sinensis	NRC-S	F0562_032484	KAA8532451.1
Nyssa sinensis	NRC-S	F0562_032485	KAA8532452.1
Nyssa sinensis	NRC0-S	F0562_034332	KAA8529811.1
Nyssa sinensis	NRC-S	F0562_034363	KAA8529833.1
Nyssa sinensis	NRC-S	F0562_034124	KAA8529776.1
Nyssa sinensis	NRC-S	F0562_034343	KAA8529800.1
Nyssa sinensis	NRC-S	F0562_034342	KAA8529801.1
Nyssa sinensis	NRC-S	F0562_034340	KAA8529803.1
Camellia sinensis	NRC-H	LOC114267155	XP_028063961.1, XP_028063962.1, XP_028063964.1
Camellia sinensis	NRC-H	LOC114298278	XP_028098604.1, XP_028098605.1, XP_028098606.1, XP_028098607.1
Camellia sinensis	NRC-S	LOC114298379	XP_028098747.1
Camellia sinensis	NRC-S	LOC114284190	XP_028082887.1
Camellia sinensis	NRC-S	LOC114321886	XP_028124918.1
Camellia sinensis	NRC-S	LOC114267125	XP_028063915.1
Camellia sinensis	NRC-S	LOC114321885	XP_028124912.1, XP_028124913.1, XP_028124915.1, XP_028124916.1, XP_028124917.1
Camellia sinensis	NRC-S	LOC114296735	XP_028096865.1
Camellia sinensis	NRC-S	LOC114316095	XP_028118554.1
Camellia sinensis	NRC-S	LOC114298284	XP_028098613.1
Camellia sinensis	NRC-S	LOC114267154	XP_028063960.1
Camellia sinensis	NRC-S	LOC114265260	XP_028061854.1
Camellia sinensis	NRC-S	LOC114314224	XP_028116480.1
Camellia sinensis	NRC-S	LOC114323409	XP_028126810.1
Camellia sinensis	NRC-S	LOC114265179	XP_028061745.1
Camellia sinensis	NRC-S	LOC114282226	XP_028080672.1
Camellia sinensis	NRC-S	LOC114299766	XP_028100405.1
Camellia sinensis	NRC-S	LOC114300612	XP_028101273.1
Camellia sinensis	NRC-S	LOC114306651	XP_028107731.1
Camellia sinensis	NRC-S	LOC114301355	XP_028102117.1
Camellia sinensis	NRC-S	LOC114269570	XP_028066697.1
Camellia sinensis	NRC-S	LOC114266636	XP_028063385.1, XP_028063474.1, XP_028063536.1, XP_028063584.1
Camellia sinensis	NRC-S	LOC114300936	XP_028101614.1
Camellia sinensis	NRC-S	LOC114284231	XP_028082942.1
Camellia sinensis	NRC-S	LOC114301356	XP_028102118.1, XP_028102119.1, XP_028102121.1
Camellia sinensis	NRC-S	LOC114314268	XP_028116540.1
Camellia sinensis	NRC-S	LOC114274564	XP_028072320.1
Camellia sinensis	NRC-S	LOC114269778	XP_028066936.1
Camellia sinensis	NRC-S	LOC114291044	XP_028090836.1, XP_028090837.1, XP_028090838.1
Camellia sinensis	NRC-S	LOC114269792	XP_028066956.1, XP_028066957.1, XP_028066958.1
Actinidia chinensis var. chinensis	NRC-H	CEY00_Acc31131	PSR88102.1
Actinidia chinensis var. chinensis	NRC-S	CEY00_Acc28368	PSR91028.1
Actinidia chinensis var. chinensis	NRC-S	CEY00_Acc06652	PSS28891.1
Actinidia chinensis var. chinensis	NRC-S	CEY00_Acc33604	PSS29088.1
Actinidia chinensis var. chinensis	NRC-S	CEY00_Acc33603	PSS29089.1
Actinidia chinensis var. chinensis	NRC-S	CEY00_Acc33602	PSS29090.1
Actinidia chinensis var. chinensis	NRC-S	CEY00_Acc06653	PSS29093.1
Rhododendron griersonianum	NRC-H	RHGRI_004025	KAG5560865.1
Rhododendron griersonianum	NRC-H	RHGRI_035369	KAG5523537.1
Rhododendron griersonianum	NRC-H	RHGRI_035371	KAG5523539.1
Rhododendron griersonianum	NRC-H	RHGRI_035360	KAG5523528.1
Rhododendron griersonianum	NRC-H	RHGRI_033721	KAG5521263.1
Daucus carota	NRC0	LOC108196695	XP_017219587.1
Daucus carota	NRC-S	LOC108220520	XP_017249802.1, XP_017249803.1
Daucus carota	NRC-S	LOC108209864	XP_017236523.1, XP_017236524.1, XP_017236525.1, XP_017236526.1, XP_017236527.1, XP_017236528.1, XP_017236529.1
Daucus carota	NRC-S	LOC108196524	XP_017219335.1
Daucus carota	NRC0-S	LOC108193734	XP_017216026.1, XP_017216027.1
Daucus carota	NRC-S	LOC108211496	XP_017238594.1
Daucus carota	NRC-S	LOC108214556	XP_017242108.1
Daucus carota	NRC-S	LOC108212337	XP_017239556.1
Daucus carota	NRC-S	LOC108211102	XP_017238096.1, XP_017238097.1, XP_017238098.1, XP_017238099.1
Daucus carota	NRC-S	LOC108197380	XP_017220469.1
Daucus carota	NRC-S	LOC108212338	XP_017239557.1
Daucus carota	NRC-S	LOC108212336	XP_017239554.1
Cynara cardunculus var. scolymus	NRC0	LOC112527211	XP_024993454.1, XP_024993455.1
Cynara cardunculus var. scolymus	NRC-H	LOC112501688	XP_024961152.1
Cynara cardunculus var. scolymus	NRC-S	LOC112528576	XP_024995368.1
Cynara cardunculus var. scolymus	NRC-S	LOC112525307	XP_024991152.1
Cynara cardunculus var. scolymus	NRC-S	LOC112525061	XP_024990768.1
Cynara cardunculus var. scolymus	NRC-S	LOC112525003	XP_024990718.1
Cynara cardunculus var. scolymus	NRC-S	LOC112525063	XP_024990769.1
Cynara cardunculus var. scolymus	NRC-S	LOC112525492	XP_024991410.1
Cynara cardunculus var. scolymus	NRC-S	LOC112525057	XP_024990763.1
Cynara cardunculus var. scolymus	NRC-S	LOC112525054	XP_024990762.1
Cynara cardunculus var. scolymus	NRC-S	LOC112525053	XP_024990761.1
Cynara cardunculus var. scolymus	NRC0-S	LOC112528434	XP_024995228.1
Cynara cardunculus var. scolymus	NRC-S	LOC112501689	XP_024961154.1
Cynara cardunculus var. scolymus	NRC-S	LOC112501708	XP_024961181.1
Cynara cardunculus var. scolymus	NRC-S	LOC112501707	XP_024961180.1
Cynara cardunculus var. scolymus	NRC-S	LOC112501713	XP_024961188.1
Lactuca sativa	NRC-H	LOC111919019	XP_042756710.1
Lactuca sativa	NRC0	LOC111921636	XP_023772986.1, XP_023772987.1, XP_023772988.1
Lactuca sativa	NRC-H	LOC111919295	XP_023770669.1
Lactuca sativa	NRC-S	LOC111919296	XP_023770670.1
Lactuca sativa	NRC-S	LOC111879362	XP_023731569.1
Lactuca sativa	NRC-S	LOC111919294	XP_023770668.1
Lactuca sativa	NRC-S	LOC111915290	XP_023766729.1, XP_042753029.1
Lactuca sativa	NRC-S	LOC111915292	XP_023766730.1
Lactuca sativa	NRC-S	LOC111915289	XP_023766728.1
Lactuca sativa	NRC-S	LOC111896200	XP_023747986.1
Lactuca sativa	NRC-S	LOC111919291	XP_023770667.1
Lactuca sativa	NRC-S	LOC111896198	XP_023747983.1
Lactuca sativa	NRC-S	LOC111915287	XP_023766727.1, XP_042753089.1, XP_042753090.1
Lactuca sativa	NRC-S	LOC111881199	XP_023733373.1
Lactuca sativa	NRC-S	LOC111904382	XP_023755920.1, XP_023755921.1
Lactuca sativa	NRC-S	LOC111879431	XP_023731662.1, XP_023731663.1, XP_023731664.1
Lactuca sativa	NRC-S	LOC111904383	XP_023755922.1, XP_023755925.1, XP_023755926.1, XP_023755927.1, XP_042753737.1, XP_042753738.1, XP_042753739.1
Helianthus annuus	NRC0	HanXRQr2Chr15g0699261	HanXRQr2Chr15g0699261
Helianthus annuus	NRC-H	HanXRQr2Chr16g0753331	HanXRQr2Chr16g0753331
Helianthus annuus	NRC-H	HanXRQr2Chr08g0338021	HanXRQr2Chr08g0338021
Helianthus annuus	NRC-S	HanXRQr2Chr11g0482451	HanXRQr2Chr11g0482451
Helianthus annuus	NRC-S	HanXRQr2Chr03g0119661	HanXRQr2Chr03g0119661
Helianthus annuus	NRC-S	HanXRQr2Chr02g0072691	HanXRQr2Chr02g0072691
Helianthus annuus	NRC-S	HanXRQr2Chr13g0576941	HanXRQr2Chr13g0576941
Helianthus annuus	NRC-S	HanXRQr2Chr17g0786791	HanXRQr2Chr17g0786791
Helianthus annuus	NRC-S	HanXRQr2Chr17g0786771	HanXRQr2Chr17g0786771
Helianthus annuus	NRC-S	HanXRQr2Chr17g0786821	HanXRQr2Chr17g0786821
Helianthus annuus	NRC-S	HanXRQr2Chr17g0786901	HanXRQr2Chr17g0786901
Helianthus annuus	NRC-S	HanXRQr2Chr17g0806361	HanXRQr2Chr17g0806361
Helianthus annuus	NRC-S	HanXRQr2Chr12g0549091	HanXRQr2Chr12g0549091
Helianthus annuus	NRC-S	HanXRQr2Chr10g0420721	HanXRQr2Chr10g0420721
Helianthus annuus	NRC-S	HanXRQr2Chr10g0420731	HanXRQr2Chr10g0420731
Helianthus annuus	NRC-S	HanXRQr2Chr12g0548911	HanXRQr2Chr12g0548911
Helianthus annuus	NRC-S	HanXRQr2Chr10g0459911	HanXRQr2Chr10g0459911
Helianthus annuus	NRC-S	HanXRQr2Chr12g0548591	HanXRQr2Chr12g0548591
Helianthus annuus	NRC-S	HanXRQr2Chr12g0548891	HanXRQr2Chr12g0548891
Helianthus annuus	NRC-S	HanXRQr2Chr17g0806331	HanXRQr2Chr17g0806331
Helianthus annuus	NRC-S	HanXRQr2Chr17g0806301	HanXRQr2Chr17g0806301
Helianthus annuus	NRC-S	HanXRQr2Chr02g0070691	HanXRQr2Chr02g0070691
Helianthus annuus	NRC-S	HanXRQr2Chr17g0805641	HanXRQr2Chr17g0805641
Helianthus annuus	NRC-S	HanXRQr2Chr17g0817911	HanXRQr2Chr17g0817911
Helianthus annuus	NRC-S	HanXRQr2Chr17g0806051	HanXRQr2Chr17g0806051
Helianthus annuus	NRC-S	HanXRQr2Chr17g0804861	HanXRQr2Chr17g0804861
Helianthus annuus	NRC-S	HanXRQr2Chr17g0805671	HanXRQr2Chr17g0805671
Helianthus annuus	NRC-S	HanXRQr2Chr17g0806211	HanXRQr2Chr17g0806211
Helianthus annuus	NRC-S	HanXRQr2Chr17g0806161	HanXRQr2Chr17g0806161
Helianthus annuus	NRC-S	HanXRQr2Chr08g0338001	HanXRQr2Chr08g0338001
Helianthus annuus	NRC-S	HanXRQr2Chr08g0339411	HanXRQr2Chr08g0339411
Helianthus annuus	NRC-S	HanXRQr2Chr12g0536851	HanXRQr2Chr12g0536851
Helianthus annuus	NRC-S	HanXRQr2Chr12g0536831	HanXRQr2Chr12g0536831
Helianthus annuus	NRC-S	HanXRQr2Chr12g0536811	HanXRQr2Chr12g0536811
Mikania micrantha	NRC0	E3N88_04866	KAD7117598.1
Mikania micrantha	NRC0	E3N88_04881	KAD7117613.1
Mikania micrantha	NRC-H	E3N88_37795	KAD2804418.1
Mikania micrantha	NRC-S	E3N88_18758	KAD4982087.1
Mikania micrantha	NRC-S	E3N88_04738	KAD7117470.1
Mikania micrantha	NRC-S	E3N88_04727	KAD7117459.1
Mikania micrantha	NRC-S	E3N88_04734	KAD7117466.1
Mikania micrantha	NRC-S	E3N88_04728	KAD7117460.1
Mikania micrantha	NRC-S	E3N88_04731	KAD7117463.1
Mikania micrantha	NRC-S	E3N88_18787	KAD4982116.1
Mikania micrantha	NRC-S	E3N88_18785	KAD4982114.1
Mikania micrantha	NRC-S	E3N88_18774	KAD4982103.1
Mikania micrantha	NRC-S	E3N88_18764	KAD4982093.1
Mikania micrantha	NRC-S	E3N88_18760	KAD4982089.1
Mikania micrantha	NRC-S	E3N88_18762	KAD4982091.1
Mikania micrantha	NRC-S	E3N88_18778	KAD4982107.1
Mikania micrantha	NRC-S	E3N88_18772	KAD4982101.1
Mikania micrantha	NRC-S	E3N88_18766	KAD4982095.1
Mikania micrantha	NRC-S	E3N88_18790	KAD4982119.1
Mikania micrantha	NRC-S	E3N88_18780	KAD4982109.1
Mikania micrantha	NRC-S	E3N88_29730	KAD3640507.1
Mikania micrantha	NRC-S	E3N88_37792	KAD2804415.1
Mikania micrantha	NRC-S	E3N88_37794	KAD2804417.1
Mikania micrantha	NRC-S	E3N88_37791	KAD2804414.1
Mikania micrantha	NRC-S	E3N88_40422	KAD2393445.1
Mikania micrantha	NRC-S	E3N88_40387	KAD2393410.1
Mikania micrantha	NRC-S	E3N88_40420	KAD2393443.1
Mikania micrantha	NRC-S	E3N88_40384	KAD2393407.1
Mikania micrantha	NRC-S	E3N88_40383	KAD2393406.1
Mikania micrantha	NRC-S	E3N88_40421	KAD2393444.1
Artemisia annua	NRC0	CTI12_AA294710	PWA69808.1
Artemisia annua	NRC-H	CTI12_AA162290	PWA78851.1
Artemisia annua	NRC-S	CTI12_AA258380	PWA72937.1
Artemisia annua	NRC-S	CTI12_AA257720	PWA73812.1
Artemisia annua	NRC-S	CTI12_AA197320	PWA80246.1
Artemisia annua	NRC-S	CTI12_AA232500	PWA59203.1
Artemisia annua	NRC-S	CTI12_AA197340	PWA80248.1, PWA80249.1
Artemisia annua	NRC-S	CTI12_AA048460	PWA95772.1
Artemisia annua	NRC-S	CTI12_AA050010	PWA95505.1
Artemisia annua	NRC-S	CTI12_AA610670	PWA35308.1
Artemisia annua	NRC-S	CTI12_AA592460	PWA37240.1
Artemisia annua	NRC-S	CTI12_AA000210	PWA98207.1
Artemisia annua	NRC-S	CTI12_AA082600	PWA92048.1
Artemisia annua	NRC-S	CTI12_AA212550	PWA78618.1
Artemisia annua	NRC-S	CTI12_AA482500	PWA49255.1
Artemisia annua	NRC-S	CTI12_AA425960	PWA55592.1
Artemisia annua	NRC-S	CTI12_AA201350	PWA79763.1
Artemisia annua	NRC-S	CTI12_AA062300	PWA94208.1
Erigeron canadensis	NRC0	LOC122611374	XP_043640332.1, XP_043640333.1
Erigeron canadensis	NRC-S	LOC122598974	XP_043627362.1, XP_043627363.1
Erigeron canadensis	NRC-S	LOC122608372	XP_043637405.1
Erigeron canadensis	NRC-S	LOC122591581	XP_043619778.1
Erigeron canadensis	NRC-S	LOC122591573	XP_043619770.1
Erigeron canadensis	NRC-S	LOC122581037	XP_043609111.1
Erigeron canadensis	NRC-S	LOC122581623	XP_043609801.1
Erigeron canadensis	NRC-S	LOC122610419	XP_043639345.1
Erigeron canadensis	NRC-S	LOC122604553	XP_043633371.1
Erigeron canadensis	NRC-S	LOC122584847	XP_043612852.1
Olea europaea subsp. Europaea	NRC-H	OLEA9_A039235	CAA2952741.1
Olea europaea subsp. Europaea	NRC-H	OLEA9_A043634	CAA2952736.1
Olea europaea subsp. Europaea	NRC-H	OLEA9_A106006	CAA2952739.1
Olea europaea subsp. Europaea	NRC-H	OLEA9_A115811	CAA2964631.1
Olea europaea subsp. Europaea	NRC-H	OLEA9_A049415	CAA2964633.1
Olea europaea subsp. Europaea	NRC-H	OLEA9_A097827	CAA2964629.1
Olea europaea subsp. Europaea	NRC-H	OLEA9_A026178	CAA3018557.1
Olea europaea subsp. Europaea	NRC-H	OLEA9_A118950	CAA2957834.1
Olea europaea subsp. Europaea	NRC-H	OLEA9_A078033	CAA3022789.1
Olea europaea subsp. Europaea	NRC-H	OLEA9_A093096	CAA2993882.1
Olea europaea subsp. Europaea	NRC-H	OLEA9_A092596	CAA3022791.1
Olea europaea subsp. Europaea	NRC-H	OLEA9_A028133	CAA2993883.1, CAA2993884.1
Olea europaea subsp. Europaea	NRC-H	OLEA9_A095975	CAA3008344.1
Olea europaea subsp. Europaea	NRC-H	OLEA9_A095298	CAA3008343.1
Olea europaea subsp. Europaea	NRC-H	OLEA9_A035093	CAA2958985.1
Olea europaea subsp. Europaea	NRC-H	OLEA9_A030653	CAA2958983.1
Olea europaea subsp. Europaea	NRC-H	OLEA9_A050194	CAA2958980.1
Olea europaea subsp. Europaea	NRC-H	OLEA9_A092524	CAA2962861.1
Olea europaea subsp. Europaea	NRC-H	OLEA9_A103366	CAA3027698.1
Olea europaea subsp. Europaea	NRC-H	OLEA9_A079517	CAA3027697.1
Olea europaea subsp. Europaea	NRC-H	OLEA9_D004136	CAA3033436.1
Olea europaea subsp. Europaea	NRC-H	OLEA9_A014708	CAA3020071.1
Olea europaea subsp. Europaea	NRC0	OLEA9_A015567	CAA3014709.1
Olea europaea subsp. Europaea	NRC-S	OLEA9_A004731	CAA2980792.1
Olea europaea subsp. Europaea	NRC-S	OLEA9_A082780	CAA2971752.1
Olea europaea subsp. Europaea	NRC-S	OLEA9_A103863	CAA2961756.1
Olea europaea subsp. Europaea	NRC-S	OLEA9_A105684	CAA2951758.1
Olea europaea subsp. Europaea	NRC-S	OLEA9_A011693	CAA2946067.1
Olea europaea subsp. Europaea	NRC-S	OLEA9_A022122	CAA2994145.1
Olea europaea subsp. Europaea	NRC-S	OLEA9_A075742	CAA3024079.1
Olea europaea subsp. Europaea	NRC-S	OLEA9_A105418	CAA2997522.1
Olea europaea subsp. Europaea	NRC-S	OLEA9_A119844	CAA2934055.1
Olea europaea subsp. Europaea	NRC-S	OLEA9_A117547	CAA2975426.1
Olea europaea subsp. Europaea	NRC-S	OLEA9_A108563	CAA2975424.1
Olea europaea subsp. Europaea	NRC-S	OLEA9_A025621	CAA2954106.1, CAA2954108.1
Olea europaea subsp. Europaea	NRC-S	OLEA9_A106168	CAA2954110.1
Olea europaea subsp. Europaea	NRC-S	OLEA9_A028250	CAA3005964.1
Olea europaea subsp. Europaea	NRC-S	OLEA9_A009608	CAA2963585.1
Olea europaea subsp. Europaea	NRC-S	OLEA9_A014223	CAA2984951.1
Olea europaea subsp. Europaea	NRC-S	OLEA9_A003833	CAA3010774.1, CAA3010775.1
Olea europaea subsp. Europaea	NRC-S	OLEA9_A109930	CAA3027206.1
Olea europaea subsp. Europaea	NRC-S	OLEA9_A063511	CAA2966335.1, CAA2966336.1, CAA2966337.1
Olea europaea subsp. Europaea	NRC-S	OLEA9_A057530	CAA2966334.1
Olea europaea subsp. Europaea	NRC-S	OLEA9_A049180	CAA2963588.1
Olea europaea subsp. Europaea	NRC-S	OLEA9_A046916	CAA2985725.1, CAA2985726.1
Olea europaea subsp. Europaea	NRC-S	OLEA9_A039859	CAA3024927.1
Olea europaea subsp. Europaea	NRC-S	OLEA9_A036296	CAA3010731.1
Olea europaea subsp. Europaea	NRC-S	OLEA9_A106456	CAA2992824.1
Olea europaea subsp. Europaea	NRC-S	OLEA9_A062987	CAA3031372.1
Olea europaea subsp. Europaea	NRC-S	OLEA9_A087696	CAA3015543.1
Olea europaea subsp. Europaea	NRC-S	OLEA9_A100571	CAA2973468.1
Olea europaea subsp. Europaea	NRC-S	OLEA9_A088126	CAA2973977.1
Olea europaea subsp. Europaea	NRC-S	OLEA9_A057825	CAA2989609.1
Olea europaea subsp. Europaea	NRC-S	OLEA9_A079015	CAA2973467.1
Olea europaea subsp. Europaea	NRC-S	OLEA9_A003918	CAA2975121.1
Olea europaea subsp. Europaea	NRC-S	OLEA9_A044301	CAA2955675.1
Olea europaea subsp. Europaea	NRC-S	OLEA9_A046075	CAA2975295.1
Olea europaea subsp. Europaea	NRC-S	OLEA9_A011249	CAA2958986.1
Olea europaea subsp. Europaea	NRC-S	OLEA9_A049407	CAA2958981.1
Olea europaea subsp. Europaea	NRC-S	OLEA9_A093759	CAA2958984.1
Olea europaea subsp. Europaea	NRC-S	OLEA9_A076769	CAA2961056.1
Olea europaea subsp. Europaea	NRC-S	OLEA9_A098437	CAA2991490.1
Olea europaea subsp. Europaea	NRC-S	OLEA9_A041218	CAA3016629.1
Olea europaea subsp. Europaea	NRC-S	OLEA9_A017342	CAA3010146.1
Olea europaea subsp. Europaea	NRC-S	OLEA9_A047958	CAA3002503.1
Olea europaea subsp. Europaea	NRC-S	OLEA9_A063738	CAA3010143.1
Olea europaea subsp. Europaea	NRC-S	OLEA9_A080146	CAA2971835.1
Olea europaea subsp. Europaea	NRC-S	OLEA9_A009079	CAA2994813.1
Olea europaea subsp. Europaea	NRC-S	OLEA9_A106294	CAA2956221.1
Olea europaea subsp. Europaea	NRC-S	OLEA9_A079440	CAA2976030.1
Olea europaea subsp. Europaea	NRC-S	OLEA9_A049571	CAA3010139.1
Olea europaea subsp. Europaea	NRC-S	OLEA9_A013559	CAA3010141.1
Olea europaea subsp. Europaea	NRC-S	OLEA9_A040992	CAA3010149.1
Olea europaea subsp. Europaea	NRC-S	OLEA9_A042334	CAA2935285.1
Olea europaea subsp. Europaea	NRC-S	OLEA9_A022475	CAA3009165.1, CAA3009166.1
Olea europaea subsp. Europaea	NRC-S	OLEA9_A052700	CAA3024502.1, CAA3024503.1
Olea europaea subsp. Europaea	NRC-S	OLEA9_A045799	CAA2990203.1
Olea europaea subsp. Europaea	NRC-S	OLEA9_A048735	CAA3014144.1
Olea europaea subsp. Europaea	NRC-S	OLEA9_A012836	CAA2993624.1
Olea europaea subsp. Europaea	NRC-S	OLEA9_A109478	CAA2969322.1
Olea europaea subsp. Europaea	NRC-S	OLEA9_A037640	CAA2969314.1
Olea europaea subsp. Europaea	NRC-S	OLEA9_A029643	CAA3024496.1
Olea europaea subsp. Europaea	NRC-S	OLEA9_A115935	CAA2969316.1
Olea europaea subsp. Europaea	NRC-S	OLEA9_A058795	CAA2993626.1, CAA2993627.1
Olea europaea subsp. Europaea	NRC-S	OLEA9_A050413	CAA2953985.1, CAA2953986.1
Olea europaea subsp. Europaea	NRC-S	OLEA9_A094935	CAA3020111.1
Olea europaea subsp. Europaea	NRC-S	OLEA9_A095864	CAA3030344.1, CAA3030346.1, CAA3030347.1
Olea europaea subsp. Europaea	NRC-S	OLEA9_A060471	CAA2989696.1, CAA2989697.1, CAA2989698.1
Olea europaea subsp. Europaea	NRC-S	OLEA9_A104479	CAA3013913.1, CAA3013914.1
Olea europaea subsp. Europaea	NRC-S	OLEA9_A039440	CAA3020109.1, CAA3020110.1
Olea europaea subsp. Europaea	NRC-S	OLEA9_A070201	CAA2996238.1
Olea europaea subsp. Europaea	NRC-S	OLEA9_A086634	CAA2993368.1
Olea europaea subsp. Europaea	NRC-S	OLEA9_A016071	CAA2996738.1
Olea europaea subsp. Europaea	NRC-S	OLEA9_A061379	CAA2993367.1
Olea europaea subsp. Europaea	NRC-S	OLEA9_A082199	CAA2996736.1
Olea europaea subsp. Europaea	NRC-S	OLEA9_A111121	CAA2993372.1
Olea europaea subsp. Europaea	NRC-S	OLEA9_A091155	CAA2993371.1
Olea europaea subsp. Europaea	NRC-S	OLEA9_A044316	CAA2993373.1
Olea europaea subsp. Europaea	NRC-S	OLEA9_A056952	CAA2981914.1
Olea europaea subsp. Europaea	NRC-S	OLEA9_A038126	CAA2984372.1
Olea europaea subsp. Europaea	NRC-S	OLEA9_A045736	CAA2996237.1
Olea europaea subsp. Europaea	NRC-S	OLEA9_A014448	CAA2981913.1
Olea europaea subsp. Europaea	NRC-S	OLEA9_A089572	CAA2972598.1, CAA2972599.1
Olea europaea subsp. Europaea	NRC-S	OLEA9_A120105	CAA2955556.1
Olea europaea subsp. Europaea	NRC-S	OLEA9_A097102	CAA2996235.1, CAA2996236.1
Olea europaea subsp. Europaea	NRC-S	OLEA9_A029251	CAA2980320.1, CAA2980321.1
Olea europaea subsp. Europaea	NRC-S	OLEA9_A101357	CAA2960339.1
Olea europaea subsp. Europaea	NRC-S	OLEA9_A046044	CAA2969285.1
Olea europaea subsp. Europaea	NRC-S	OLEA9_A045077	CAA3003449.1
Olea europaea subsp. Europaea	NRC-S	OLEA9_A020756	CAA2956192.1, CAA2956193.1, CAA2956194.1
Olea europaea subsp. Europaea	NRC-S	OLEA9_A120646	CAA3027774.1
Olea europaea subsp. Europaea	NRC-S	OLEA9_A070313	CAA3027775.1
Olea europaea subsp. Europaea	NRC-S	OLEA9_A006569	CAA2961685.1
Olea europaea subsp. Europaea	NRC-S	OLEA9_A102078	CAA3027772.1
Olea europaea subsp. Europaea	NRC-S	OLEA9_A027287	CAA2981872.1
Olea europaea subsp. Europaea	NRC-S	OLEA9_A053568	CAA3032300.1
Olea europaea subsp. Europaea	NRC-S	OLEA9_A104235	CAA3012219.1
Olea europaea subsp. Europaea	NRC-S	OLEA9_A035051	CAA2934883.1
Olea europaea subsp. Europaea	NRC-S	OLEA9_A008382	CAA3018757.1
Olea europaea subsp. Europaea	NRC-S	OLEA9_A060734	CAA2990575.1
Olea europaea subsp. Europaea	NRC-S	OLEA9_A077857	CAA2981735.1
Olea europaea subsp. Europaea	NRC-S	OLEA9_A098446	CAA3032575.1
Olea europaea subsp. Europaea	NRC-S	OLEA9_A057321	CAA3017379.1, CAA3017380.1
Olea europaea subsp. Europaea	NRC-S	OLEA9_A106383	CAA3028419.1
Olea europaea subsp. Europaea	NRC-S	OLEA9_A002799	CAA2992528.1
Olea europaea subsp. Europaea	NRC-S	OLEA9_A001015	CAA2986985.1, CAA2986986.1
Olea europaea subsp. Europaea	NRC-S	OLEA9_A014016	CAA2953998.1
Olea europaea subsp. Europaea	NRC-S	OLEA9_A004668	CAA2967958.1
Olea europaea subsp. Europaea	NRC-S	OLEA9_A105943	CAA2992527.1
Olea europaea subsp. Europaea	NRC-S	OLEA9_A003039	CAA2993569.1
Olea europaea subsp. Europaea	NRC-S	OLEA9_A082818	CAA2964204.1
Olea europaea subsp. Europaea	NRC-S	OLEA9_A001272	CAA2980031.1, CAA2980032.1, CAA2980033.1
Olea europaea subsp. Europaea	NRC-S	OLEA9_A003612	CAA2980989.1
Olea europaea subsp. Europaea	NRC-S	OLEA9_A037172	CAA3002749.1
Olea europaea subsp. Europaea	NRC-S	OLEA9_A086574	CAA3007970.1
Olea europaea subsp. Europaea	NRC-S	OLEA9_A067771	CAA3007976.1
Olea europaea subsp. Europaea	NRC-S	OLEA9_A081753	CAA3007971.1, CAA3007972.1, CAA3007973.1, CAA3007974.1
Olea europaea subsp. Europaea	NRC-S	OLEA9_A002689	CAA2933243.1
Olea europaea subsp. Europaea	NRC-S	OLEA9_A058030	CAA2956185.1
Olea europaea subsp. Europaea	NRC-S	OLEA9_A048662	CAA2961140.1, CAA2961141.1, CAA2961142.1
Olea europaea subsp. Europaea	NRC-S	OLEA9_A059195	CAA3014909.1, CAA3014910.1
Olea europaea subsp. Europaea	NRC-S	OLEA9_A047812	CAA2981047.1
Olea europaea subsp. Europaea	NRC-S	OLEA9_A027834	CAA3021136.1
Olea europaea subsp. Europaea	NRC-S	OLEA9_A114924	CAA2974786.1
Olea europaea subsp. Europaea	NRC-S	OLEA9_A074535	CAA3001369.1
Olea europaea subsp. Europaea	NRC-S	OLEA9_A084896	CAA2958518.1
Olea europaea subsp. Europaea	NRC-S	OLEA9_A045752	CAA3008392.1
Olea europaea subsp. Europaea	NRC-S	OLEA9_A080420	CAA3001672.1
Olea europaea subsp. Europaea	NRC-S	OLEA9_A029662	CAA2982979.1
Olea europaea subsp. Europaea	NRC-S	OLEA9_A053481	CAA3027199.1
Olea europaea subsp. Europaea	NRC-S	OLEA9_A028229	CAA3003108.1
Olea europaea subsp. Europaea	NRC-S	OLEA9_A063288	CAA2976974.1
Olea europaea subsp. Europaea	NRC-S	OLEA9_A101123	CAA2982980.1
Olea europaea subsp. Europaea	NRC-S	OLEA9_A070934	CAA3001671.1
Olea europaea subsp. Europaea	NRC-S	OLEA9_A100214	CAA3020504.1
Olea europaea subsp. Europaea	NRC-S	OLEA9_A119222	CAA2968799.1
Olea europaea subsp. Europaea	NRC-S	OLEA9_A101137	CAA2968800.1
Olea europaea subsp. Europaea	NRC-S	OLEA9_A065487	CAA2967702.1
Olea europaea subsp. Europaea	NRC-S	OLEA9_A043650	CAA2968801.1
Olea europaea subsp. Europaea	NRC-S	OLEA9_A008965	CAA2933256.1
Olea europaea subsp. Europaea	NRC-S	OLEA9_A022729	CAA3021972.1
Olea europaea subsp. Europaea	NRC-S	OLEA9_A111492	CAA3021976.1
Olea europaea subsp. Europaea	NRC-S	OLEA9_A089721	CAA2933253.1
Olea europaea subsp. Europaea	NRC-S	OLEA9_A099308	CAA2964238.1, CAA2964239.1
Olea europaea subsp. Europaea	NRC-S	OLEA9_A047259	CAA2968413.1
Olea europaea subsp. Europaea	NRC-S	OLEA9_A049900	CAA2964256.1, CAA2964257.1
Olea europaea subsp. Europaea	NRC-S	OLEA9_A061246	CAA2964028.1
Olea europaea subsp. Europaea	NRC-S	OLEA9_A089550	CAA2938933.1
Olea europaea var. sylvestris	NRC-H	LOC111369331	XP_022846577.1, XP_022846578.1
Olea europaea var. sylvestris	NRC-H	LOC111403174	XP_022887346.1
Olea europaea var. sylvestris	NRC-H	LOC111385802	XP_022865982.1, XP_022865983.1, XP_022865984.1
Olea europaea var. sylvestris	NRC-H	LOC111365368	XP_022841625.1, XP_022841626.1
Olea europaea var. sylvestris	NRC-H	LOC111403172	XP_022887344.1, XP_022887345.1
Olea europaea var. sylvestris	NRC-H	LOC111403278	XP_022887481.1
Olea europaea var. sylvestris	NRC-H	LOC111373832	XP_022852180.1
Olea europaea var. sylvestris	NRC-H	LOC111373845	XP_022852194.1
Olea europaea var. sylvestris	NRC-H	LOC111403279	XP_022887482.1
Olea europaea var. sylvestris	NRC-H	LOC111373846	XP_022852195.1, XP_022852196.1
Olea europaea var. sylvestris	NRC-H	LOC111365376	XP_022841637.1, XP_022841638.1
Olea europaea var. sylvestris	NRC-H	LOC111368096	XP_022845059.1
Olea europaea var. sylvestris	NRC-H	LOC111368094	XP_022845056.1
Olea europaea var. sylvestris	NRC-H	LOC111365465	XP_022841784.1
Olea europaea var. sylvestris	NRC-H	LOC111365733	XP_022842039.1
Olea europaea var. sylvestris	NRC-H	LOC111365461	XP_022841781.1, XP_022841782.1
Olea europaea var. sylvestris	NRC0	LOC111395397	XP_022877138.1
Olea europaea var. sylvestris	NRC-S	LOC111386768	XP_022867006.1
Olea europaea var. sylvestris	NRC-S	LOC111384993	XP_022865110.1
Olea europaea var. sylvestris	NRC-S	LOC111384990	XP_022865109.1
Olea europaea var. sylvestris	NRC-S	LOC111402523	XP_022886666.1, XP_022886673.1
Olea europaea var. sylvestris	NRC-S	LOC111385371	XP_022865522.1
Olea europaea var. sylvestris	NRC-S	LOC111375566	XP_022854169.1
Olea europaea var. sylvestris	NRC-S	LOC111406563	XP_022891732.1
Olea europaea var. sylvestris	NRC-S	LOC111405561	XP_022890275.1
Olea europaea var. sylvestris	NRC-S	LOC111405563	XP_022890276.1
Olea europaea var. sylvestris	NRC-S	LOC111411866	XP_022898273.1, XP_022898274.1, XP_022898275.1, XP_022898276.1, XP_022898277.1, XP_022898278.1
Olea europaea var. sylvestris	NRC-S	LOC111391044	XP_022871951.1
Olea europaea var. sylvestris	NRC-S	LOC111391043	XP_022871950.1
Olea europaea var. sylvestris	NRC-S	LOC111372021	XP_022849926.1
Olea europaea var. sylvestris	NRC-S	LOC111401672	XP_022885292.1, XP_022885293.1
Olea europaea var. sylvestris	NRC-S	LOC111368095	XP_022845057.1
Olea europaea var. sylvestris	NRC-S	LOC111373779	XP_022852109.1
Olea europaea var. sylvestris	NRC-S	LOC111373042	XP_022851270.1
Olea europaea var. sylvestris	NRC-S	LOC111372041	XP_022849958.1, XP_022849959.1
Olea europaea var. sylvestris	NRC-S	LOC111380700	XP_022860102.1
Olea europaea var. sylvestris	NRC-S	LOC111373258	XP_022851534.1
Olea europaea var. sylvestris	NRC-S	LOC111387712	XP_022868062.1
Olea europaea var. sylvestris	NRC-S	LOC111372053	XP_022849975.1
Olea europaea var. sylvestris	NRC-S	LOC111372211	XP_022850204.1, XP_022850206.1
Olea europaea var. sylvestris	NRC-S	LOC111376098	XP_022854795.1
Olea europaea var. sylvestris	NRC-S	LOC111399942	XP_022883191.1
Olea europaea var. sylvestris	NRC-S	LOC111378863	XP_022857915.1
Olea europaea var. sylvestris	NRC-S	LOC111399943	XP_022883192.1
Olea europaea var. sylvestris	NRC-S	LOC111377429	XP_022856289.1
Olea europaea var. sylvestris	NRC-S	LOC111399468	XP_022882546.1
Olea europaea var. sylvestris	NRC-S	LOC111389041	XP_022869656.1
Olea europaea var. sylvestris	NRC-S	LOC111381055	XP_022860525.1, XP_022860526.1
Olea europaea var. sylvestris	NRC-S	LOC111400470	XP_022883651.1
Olea europaea var. sylvestris	NRC-S	LOC111367113	XP_022843601.1, XP_022843602.1
Olea europaea var. sylvestris	NRC-S	LOC111366586	XP_022843081.1
Olea europaea var. sylvestris	NRC-S	LOC111388337	XP_022868783.1
Olea europaea var. sylvestris	NRC-S	LOC111381759	XP_022861350.1
Olea europaea var. sylvestris	NRC-S	LOC111367114	XP_022843603.1, XP_022843604.1
Olea europaea var. sylvestris	NRC-S	LOC111410491	XP_022896614.1, XP_022896624.1, XP_022896633.1
Olea europaea var. sylvestris	NRC-S	LOC111410472	XP_022896598.1
Olea europaea var. sylvestris	NRC-S	LOC111410552	XP_022896729.1
Olea europaea var. sylvestris	NRC-S	LOC111385083	XP_022865219.1
Olea europaea var. sylvestris	NRC-S	LOC111385328	XP_022865474.1
Olea europaea var. sylvestris	NRC-S	LOC111410508	XP_022896643.1, XP_022896658.1, XP_022896667.1
Olea europaea var. sylvestris	NRC-S	LOC111369683	XP_022847056.1
Olea europaea var. sylvestris	NRC-S	LOC111369873	XP_022847348.1
Olea europaea var. sylvestris	NRC-S	LOC111369868	XP_022847341.1
Olea europaea var. sylvestris	NRC-S	LOC111369869	XP_022847343.1, XP_022847344.1
Olea europaea var. sylvestris	NRC-S	LOC111369885	XP_022847362.1, XP_022847363.1, XP_022847365.1, XP_022847366.1
Olea europaea var. sylvestris	NRC-S	LOC111369801	XP_022847216.1, XP_022847217.1, XP_022847218.1, XP_022847219.1, XP_022847220.1
Olea europaea var. sylvestris	NRC-S	LOC111369793	XP_022847210.1, XP_022847212.1, XP_022847213.1, XP_022847214.1
Olea europaea var. sylvestris	NRC-S	LOC111369083	XP_022846335.1
Olea europaea var. sylvestris	NRC-S	LOC111369863	XP_022847329.1, XP_022847330.1, XP_022847331.1, XP_022847332.1, XP_022847333.1, XP_022847334.1, XP_022847335.1, XP_022847336.1
Olea europaea var. sylvestris	NRC-S	LOC111396264	XP_022878416.1, XP_022878417.1
Olea europaea var. sylvestris	NRC-S	LOC111365367	XP_022841622.1, XP_022841623.1
Olea europaea var. sylvestris	NRC-S	LOC111365335	XP_022841565.1
Olea europaea var. sylvestris	NRC-S	LOC111365332	XP_022841564.1
Olea europaea var. sylvestris	NRC-S	LOC111365328	XP_022841552.1, XP_022841553.1
Olea europaea var. sylvestris	NRC-S	LOC111365331	XP_022841560.1, XP_022841561.1, XP_022841562.1, XP_022841563.1
Olea europaea var. sylvestris	NRC-S	LOC111365329	XP_022841555.1, XP_022841556.1, XP_022841557.1, XP_022841558.1, XP_022841559.1
Olea europaea var. sylvestris	NRC-S	LOC111376258	XP_022854973.1, XP_022854974.1
Olea europaea var. sylvestris	NRC-S	LOC111365448	XP_022841763.1
Olea europaea var. sylvestris	NRC-S	LOC111386119	XP_022866323.1
Olea europaea var. sylvestris	NRC-S	LOC111369564	XP_022846902.1
Olea europaea var. sylvestris	NRC-S	LOC111369563	XP_022846898.1, XP_022846899.1, XP_022846901.1
Olea europaea var. sylvestris	NRC-S	LOC111373497	XP_022851797.1
Olea europaea var. sylvestris	NRC-S	LOC111373521	XP_022851830.1
Olea europaea var. sylvestris	NRC-S	LOC111369037	XP_022846291.1
Olea europaea var. sylvestris	NRC-S	LOC111367767	XP_022844586.1
Olea europaea var. sylvestris	NRC-S	LOC111367769	XP_022844587.1
Olea europaea var. sylvestris	NRC-S	LOC111365689	XP_022841992.1
Olea europaea var. sylvestris	NRC-S	LOC111406430	XP_022891626.1
Olea europaea var. sylvestris	NRC-S	LOC111382187	XP_022861860.1
Olea europaea var. sylvestris	NRC-S	LOC111397815	XP_022880559.1
Olea europaea var. sylvestris	NRC-S	LOC111369560	XP_022846896.1, XP_022846897.1
Olea europaea var. sylvestris	NRC-S	LOC111369545	XP_022846877.1
Olea europaea var. sylvestris	NRC-S	LOC111399626	XP_022882818.1
Olea europaea var. sylvestris	NRC-S	LOC111373496	XP_022851796.1
Olea europaea var. sylvestris	NRC-S	LOC111369538	XP_022846869.1, XP_022846870.1
Olea europaea var. sylvestris	NRC-S	LOC111369541	XP_022846874.1
Olea europaea var. sylvestris	NRC-S	LOC111369535	XP_022846865.1, XP_022846866.1
Olea europaea var. sylvestris	NRC-S	LOC111369539	XP_022846871.1, XP_022846872.1
Olea europaea var. sylvestris	NRC-S	LOC111382366	XP_022862080.1
Olea europaea var. sylvestris	NRC-S	LOC111369026	XP_022846282.1
Olea europaea var. sylvestris	NRC-S	LOC111365445	XP_022841759.1, XP_022841760.1
Olea europaea var. sylvestris	NRC-S	LOC111371992	XP_022849903.1
Olea europaea var. sylvestris	NRC-S	LOC111407429	XP_022892662.1
Olea europaea var. sylvestris	NRC-S	LOC111407422	XP_022892650.1
Olea europaea var. sylvestris	NRC-S	LOC111407426	XP_022892656.1
Olea europaea var. sylvestris	NRC-S	LOC111371933	XP_022849851.1
Olea europaea var. sylvestris	NRC-S	LOC111378731	XP_022857731.1, XP_022857732.1
Olea europaea var. sylvestris	NRC-S	LOC111390392	XP_022871197.1, XP_022871198.1
Olea europaea var. sylvestris	NRC-S	LOC111390422	XP_022871228.1
Olea europaea var. sylvestris	NRC-S	LOC111390406	XP_022871209.1, XP_022871210.1
Olea europaea var. sylvestris	NRC-S	LOC111379941	XP_022859152.1
Olea europaea var. sylvestris	NRC-S	LOC111390416	XP_022871219.1
Olea europaea var. sylvestris	NRC-S	LOC111379939	XP_022859150.1, XP_022859151.1
Olea europaea var. sylvestris	NRC-S	LOC111402557	XP_022886708.1, XP_022886709.1, XP_022886710.1
Olea europaea var. sylvestris	NRC-S	LOC111373715	XP_022852058.1
Olea europaea var. sylvestris	NRC-S	LOC111369017	XP_022846274.1
Olea europaea var. sylvestris	NRC-S	LOC111369516	XP_022846828.1, XP_022846829.1
Olea europaea var. sylvestris	NRC-S	LOC111389845	XP_022870586.1
Olea europaea var. sylvestris	NRC-S	LOC111389873	XP_022870620.1, XP_022870621.1, XP_022870622.1, XP_022870623.1
Olea europaea var. sylvestris	NRC-S	LOC111389850	XP_022870591.1, XP_022870592.1, XP_022870593.1, XP_022870594.1, XP_022870595.1
Olea europaea var. sylvestris	NRC-S	LOC111396383	XP_022878591.1
Sesamum indicum	NRC-H	LOC105156401	XP_011070823.1
Sesamum indicum	NRC-H	LOC105157469	XP_011072179.1
Sesamum indicum	NRC-H	LOC105157472	XP_020547985.1, XP_020547986.1, XP_020547987.1
Sesamum indicum	NRC-H	LOC105157293	XP_011071970.1
Sesamum indicum	NRC-H	LOC105168855	XP_011087333.1
Sesamum indicum	NRC-H	LOC105169390	XP_011088086.1
Sesamum indicum	NRC-H	LOC105157468	XP_020548572.1
Sesamum indicum	NRC-H	LOC105160952	XP_011076796.1
Sesamum indicum	NRC-H	LOC105157312	XP_011072005.1
Sesamum indicum	NRC-H	LOC105157412	XP_020548586.1
Sesamum indicum	NRC-H	LOC105157415	XP_011072127.1
Sesamum indicum	NRC-H	LOC105157418	XP_011072129.1
Sesamum indicum	NRC0	LOC105156180	XP_011070551.1, XP_020547439.1, XP_020547440.1
Sesamum indicum	NRC-S	LOC105169325	XP_011088007.1
Sesamum indicum	NRC-S	LOC105170609	XP_011089745.1
Sesamum indicum	NRC0-S	LOC105156179	XP_011070550.1, XP_020547664.1
Sesamum indicum	NRC-S	LOC105166337	XP_011083958.1, XP_011083960.1
Sesamum indicum	NRC-S	LOC105160176	XP_011075746.1
Sesamum indicum	NRC-S	LOC105157404	XP_020548010.1
Sesamum indicum	NRC-S	LOC105157207	XP_011071841.1
Sesamum indicum	NRC-S	LOC105157295	XP_011071973.1
Sesamum indicum	NRC-S	LOC105168703	XP_020551702.1
Sesamum indicum	NRC-S	LOC105168704	XP_020551467.1
Sesamum indicum	NRC-S	LOC105168702	XP_011087137.1
Sesamum indicum	NRC-S	LOC105179417	XP_020546978.1
Sesamum indicum	NRC-S	LOC105180197	XP_011102162.1
Sesamum indicum	NRC-S	LOC105168546	XP_011086979.1
Sesamum indicum	NRC-S	LOC105179369	XP_011101278.1, XP_011101279.1, XP_011101280.1, XP_011101281.1, XP_020546972.1
Sesamum indicum	NRC-S	LOC105158126	XP_011073066.1
Sesamum indicum	NRC-S	LOC105171027	XP_020552224.1, XP_020552225.1
Sesamum indicum	NRC-S	LOC105168844	XP_011087308.1, XP_011087309.1
Sesamum indicum	NRC-S	LOC105166317	XP_011083930.1
Sesamum indicum	NRC-S	LOC105161194	XP_011077109.1, XP_020548935.1
Sesamum indicum	NRC-S	LOC105161218	XP_011077138.1
Sesamum indicum	NRC-S	LOC105161189	XP_011077104.1
Sesamum indicum	NRC-S	LOC105161191	XP_020548832.1, XP_020548833.1, XP_020548834.1
Sesamum indicum	NRC-S	LOC105157476	XP_020548135.1
Sesamum indicum	NRC-S	LOC105157486	XP_011072192.1, XP_020547913.1
Sesamum indicum	NRC-S	LOC105166220	XP_011083793.1
Sesamum indicum	NRC-S	LOC105157294	XP_011071971.1
Sesamum indicum	NRC-S	LOC105171548	XP_020552731.1
Sesamum indicum	NRC-S	LOC105171602	XP_011091064.1, XP_020553172.1, XP_020553173.1, XP_020553174.1, XP_020553175.1
Sesamum indicum	NRC-S	LOC105168854	XP_020552153.1
Sesamum indicum	NRC-S	LOC105169391	XP_011088087.1
Sesamum indicum	NRC-S	LOC105159600	XP_011075016.1
Sesamum indicum	NRC-S	LOC105173807	XP_011093987.1
Sesamum indicum	NRC-S	LOC105173808	XP_011093989.1
Sesamum indicum	NRC-S	LOC105168858	XP_020552137.1
Sesamum indicum	NRC-S	LOC105168856	XP_011087334.1
Sesamum indicum	NRC-S	LOC105168853	XP_011087329.1
Sesamum indicum	NRC-S	LOC105157781	XP_011072557.1, XP_020547935.1
Sesamum indicum	NRC-S	LOC105157782	XP_011072558.1
Sesamum indicum	NRC-S	LOC105157785	XP_020547849.1
Sesamum indicum	NRC-S	LOC105157784	XP_020547936.1
Sesamum indicum	NRC-S	LOC105157222	XP_011071868.1
Sesamum indicum	NRC-S	LOC105157448	XP_011072159.2
Sesamum indicum	NRC-S	LOC105157428	XP_020547955.1
Sesamum indicum	NRC-S	LOC105157419	XP_011072130.1
Sesamum indicum	NRC-S	LOC105157423	XP_011072135.1
Sesamum indicum	NRC-S	LOC105157424	XP_011072136.1
Sesamum indicum	NRC-S	LOC105157421	XP_011072133.2
Sesamum indicum	NRC-S	LOC105157452	XP_011072163.1
Sesamum indicum	NRC-S	LOC105157220	XP_020547934.1
Sesamum indicum	NRC-S	LOC105160106	XP_011075673.1
Sesamum indicum	NRC-S	LOC105156287	XP_011070688.1
Sesamum indicum	NRC-S	LOC105157431	XP_011072143.1
Sesamum indicum	NRC-S	LOC105157417	XP_011072128.1
Sesamum indicum	NRC-S	LOC105157435	XP_011072146.1, XP_020548698.1
Sesamum indicum	NRC-S	LOC105157464	XP_011072174.1
Sesamum indicum	NRC-S	LOC105157266	XP_011071935.1
Sesamum indicum	NRC-S	LOC105157463	XP_011072173.1
Sesamum indicum	NRC-S	LOC105157460	XP_011072171.1
Sesamum indicum	NRC-S	LOC105157461	XP_011072172.1
Sesamum indicum	NRC-S	LOC105157430	XP_011072142.1
Sesamum indicum	NRC-S	LOC105157437	XP_011072147.1
Sesamum indicum	NRC-S	LOC105157422	XP_011072134.1
Sesamum indicum	NRC-S	LOC105158100	XP_011073039.1
Sesamum indicum	NRC-S	LOC105157432	XP_011072144.1
Sesamum indicum	NRC-S	LOC105157411	XP_011072123.1
Sesamum indicum	NRC-S	LOC105160107	XP_011075674.1
Sesamum indicum	NRC-S	LOC105176546	XP_011097686.1
Sesamum indicum	NRC-S	LOC105164077	XP_011080937.1, XP_020549956.1
Sesamum indicum	NRC-S	LOC105158016	XP_011072917.1, XP_011072926.1, XP_011072933.1, XP_011072949.1, XP_011072959.1, XP_011072975.1, XP_011072981.1, XP_020549375.1, XP_020549379.1, XP_020549382.1
Sesamum indicum	NRC-S	LOC105176114	XP_020554356.1
Mimulus guttatus	NRC-H	Migut.E00320.1.p	Migut.E00320.1.p
Mimulus guttatus	NRC-H	Migut.D01544.1.p	Migut.D01544.1.p
Mimulus guttatus	NRC-H	Migut.O00208.1.p	Migut.O00208.1.p
Mimulus guttatus	NRC-H	Migut.D01771.1.p	Migut.D01771.1.p
Mimulus guttatus	NRC-H	Migut.D01308.1.p	Migut.D01308.1.p
Mimulus guttatus	NRC-H	Migut.D01309.1.p	Migut.D01309.1.p
Mimulus guttatus	NRC-H	Migut.D02047.1.p	Migut.D02047.1.p
Mimulus guttatus	NRC-H	Migut.D02028.1.p	Migut.D02028.1.p
Mimulus guttatus	NRC-H	Migut.D01716.1.p	Migut.D01716.1.p
Mimulus guttatus	NRC-H	Migut.D02027.1.p	Migut.D02027.1.p
Mimulus guttatus	NRC-H	Migut.D02009.1.p	Migut.D02009.1.p
Mimulus guttatus	NRC-S	Migut.E00499.1.p	Migut.E00499.1.p
Mimulus guttatus	NRC-S	Migut.D02046.1.p	Migut.D02046.1.p
Mimulus guttatus	NRC-S	Migut.D02026.1.p	Migut.D02026.1.p
Mimulus guttatus	NRC-S	Migut.O00189.1.p	Migut.O00189.1.p
Mimulus guttatus	NRC-S	Migut.O00091.1.p	Migut.O00091.1.p
Mimulus guttatus	NRC-S	Migut.I00228.1.p	Migut.I00228.1.p
Mimulus guttatus	NRC-S	Migut.D02029.1.p	Migut.D02029.1.p
Mimulus guttatus	NRC-S	Migut.O00191.1.p	Migut.O00191.1.p
Mimulus guttatus	NRC-S	Migut.O00142.1.p	Migut.O00142.1.p
Mimulus guttatus	NRC-S	Migut.J01164.1.p	Migut.J01164.1.p
Mimulus guttatus	NRC-S	Migut.O00188.1.p	Migut.O00188.1.p
Mimulus guttatus	NRC-S	Migut.A01104.1.p	Migut.A01104.1.p
Mimulus guttatus	NRC-S	Migut.A01123.1.p	Migut.A01123.1.p
Mimulus guttatus	NRC-S	Migut.A01105.1.p	Migut.A01105.1.p
Mimulus guttatus	NRC-S	Migut.A01132.1.p	Migut.A01132.1.p
Mimulus guttatus	NRC-S	Migut.A00421.1.p	Migut.A00421.1.p
Mimulus guttatus	NRC-S	Migut.A00420.1.p	Migut.A00420.1.p
Mimulus guttatus	NRC-S	Migut.A00424.1.p	Migut.A00424.1.p
Mimulus guttatus	NRC-S	Migut.A00418.1.p	Migut.A00418.1.p
Mimulus guttatus	NRC-S	Migut.H01210.1.p	Migut.H01210.1.p
Mimulus guttatus	NRC-S	Migut.H01097.1.p	Migut.H01097.1.p
Mimulus guttatus	NRC-S	Migut.A00951.1.p	Migut.A00951.1.p
Mimulus guttatus	NRC-S	Migut.A00949.1.p	Migut.A00949.1.p
Mimulus guttatus	NRC-S	Migut.A00952.1.p	Migut.A00952.1.p
Mimulus guttatus	NRC-S	Migut.A00987.1.p	Migut.A00987.1.p
Mimulus guttatus	NRC-S	Migut.N00544.1.p	Migut.N00544.1.p
Mimulus guttatus	NRC-S	Migut.A00943.1.p	Migut.A00943.1.p
Mimulus guttatus	NRC-S	Migut.D02006.1.p	Migut.D02006.1.p
Mimulus guttatus	NRC-S	Migut.D01486.1.p	Migut.D01486.1.p
Mimulus guttatus	NRC-S	Migut.D01845.1.p	Migut.D01845.1.p
Mimulus guttatus	NRC-S	Migut.D01846.1.p	Migut.D01846.1.p
Mimulus guttatus	NRC-S	Migut.D01848.1.p	Migut.D01848.1.p
Mimulus guttatus	NRC-S	Migut.D01851.1.p	Migut.D01851.1.p
Mimulus guttatus	NRC-S	Migut.D01950.1.p	Migut.D01950.1.p
Mimulus guttatus	NRC-S	Migut.D01952.1.p	Migut.D01952.1.p
Mimulus guttatus	NRC-S	Migut.D01728.1.p	Migut.D01728.1.p
Mimulus guttatus	NRC-S	Migut.D01684.1.p	Migut.D01684.1.p
Mimulus guttatus	NRC-S	Migut.D01708.1.p	Migut.D01708.1.p
Mimulus guttatus	NRC-S	Migut.D01955.1.p	Migut.D01955.1.p
Mimulus guttatus	NRC-S	Migut.D01707.1.p	Migut.D01707.1.p
Mimulus guttatus	NRC-S	Migut.D01633.1.p	Migut.D01633.1.p
Mimulus guttatus	NRC-S	Migut.D01954.1.p	Migut.D01954.1.p
Mimulus guttatus	NRC-S	Migut.D01717.1.p	Migut.D01717.1.p
Mimulus guttatus	NRC-S	Migut.D01956.1.p	Migut.D01956.1.p
Mimulus guttatus	NRC-S	Migut.D01696.1.p	Migut.D01696.1.p
Mimulus guttatus	NRC-S	Migut.D01634.1.p	Migut.D01634.1.p
Mimulus guttatus	NRC-S	Migut.C00161.1.p	Migut.C00161.1.p
Mimulus guttatus	NRC-S	Migut.L00542.1.p	Migut.L00542.1.p
Mimulus guttatus	NRC-S	Migut.D02024.1.p	Migut.D02024.1.p
Mimulus guttatus	NRC-S	Migut.D01726.1.p	Migut.D01726.1.p
Mimulus guttatus	NRC-S	Migut.D01724.1.p	Migut.D01724.1.p
Mimulus guttatus	NRC-S	Migut.D02044.1.p	Migut.D02044.1.p
Mimulus guttatus	NRC-S	Migut.D01729.1.p	Migut.D01729.1.p
Mimulus guttatus	NRC-S	Migut.D01944.1.p	Migut.D01944.1.p
Mimulus guttatus	NRC-S	Migut.D01725.1.p	Migut.D01725.1.p
Mimulus guttatus	NRC-S	Migut.D01719.1.p	Migut.D01719.1.p
Mimulus guttatus	NRC-S	Migut.D01949.1.p	Migut.D01949.1.p
Mimulus guttatus	NRC-S	Migut.D01679.1.p	Migut.D01679.1.p
Mimulus guttatus	NRC-S	Migut.D01945.1.p	Migut.D01945.1.p
Mimulus guttatus	NRC-S	Migut.D01948.1.p	Migut.D01948.1.p
Mimulus guttatus	NRC-S	Migut.B01140.1.p	Migut.B01140.1.p
Mimulus guttatus	NRC-S	Migut.D01975.1.p	Migut.D01975.1.p
Mimulus guttatus	NRC-S	Migut.D01968.1.p	Migut.D01968.1.p
Mimulus guttatus	NRC-S	Migut.D01980.1.p	Migut.D01980.1.p
Mimulus guttatus	NRC-S	Migut.D01974.1.p	Migut.D01974.1.p
Mimulus guttatus	NRC-S	Migut.D01971.1.p	Migut.D01971.1.p
Mimulus guttatus	NRC-S	Migut.D01969.1.p	Migut.D01969.1.p
Mimulus guttatus	NRC-S	Migut.D01919.1.p	Migut.D01919.1.p
Mimulus guttatus	NRC-S	Migut.D01978.1.p	Migut.D01978.1.p
Mimulus guttatus	NRC-S	Migut.D01998.1.p	Migut.D01998.1.p
Mimulus guttatus	NRC-S	Migut.D02002.1.p	Migut.D02002.1.p
Mimulus guttatus	NRC-S	Migut.E01135.1.p	Migut.E01135.1.p
Mimulus guttatus	NRC-S	Migut.D02000.1.p	Migut.D02000.1.p
Mimulus guttatus	NRC-S	Migut.D01973.1.p	Migut.D01973.1.p
Mimulus guttatus	NRC-S	Migut.C00201.1.p	Migut.C00201.1.p
Mimulus guttatus	NRC-S	Migut.D01966.1.p	Migut.D01966.1.p
Mimulus guttatus	NRC-S	Migut.D01976.1.p	Migut.D01976.1.p
Mimulus guttatus	NRC-S	Migut.D01997.1.p	Migut.D01997.1.p
Mimulus guttatus	NRC-S	Migut.D01918.1.p	Migut.D01918.1.p
Mimulus guttatus	NRC-S	Migut.B01139.1.p	Migut.B01139.1.p
Mimulus guttatus	NRC-S	Migut.D01970.1.p	Migut.D01970.1.p
Mimulus guttatus	NRC-S	Migut.I00967.1.p	Migut.I00967.1.p
Mimulus guttatus	NRC-S	Migut.D01500.1.p	Migut.D01500.1.p
Mimulus guttatus	NRC-S	Migut.D01304.1.p	Migut.D01304.1.p
Mimulus guttatus	NRC-S	Migut.L00556.1.p	Migut.L00556.1.p
Mimulus guttatus	NRC-S	Migut.I00677.1.p	Migut.I00677.1.p
Mimulus guttatus	NRC-S	Migut.F02086.1.p	Migut.F02086.1.p
Mimulus guttatus	NRC-S	Migut.G00725.1.p	Migut.G00725.1.p
Mimulus guttatus	NRC-S	Migut.G00721.1.p	Migut.G00721.1.p
Mimulus guttatus	NRC-S	Migut.D01174.1.p	Migut.D01174.1.p
Mimulus guttatus	NRC-S	Migut.F02085.1.p	Migut.F02085.1.p
Mimulus guttatus	NRC-S	Migut.F02064.1.p	Migut.F02064.1.p
Mimulus guttatus	NRC-S	Migut.D01519.1.p	Migut.D01519.1.p
Mimulus guttatus	NRC-S	Migut.D01503.1.p	Migut.D01503.1.p
Mimulus guttatus	NRC-S	Migut.D01502.1.p	Migut.D01502.1.p
Mimulus guttatus	NRC-S	Migut.O00499.1.p	Migut.O00499.1.p
Mimulus guttatus	NRC-S	Migut.B01128.1.p	Migut.B01128.1.p
Mimulus guttatus	NRC-S	Migut.D01303.1.p	Migut.D01303.1.p
Mimulus guttatus	NRC-S	Migut.D01507.1.p	Migut.D01507.1.p
Mimulus guttatus	NRC-S	Migut.D01522.1.p	Migut.D01522.1.p
Mimulus guttatus	NRC-S	Migut.D01513.1.p	Migut.D01513.1.p
Mimulus guttatus	NRC-S	Migut.D01537.1.p	Migut.D01537.1.p
Mimulus guttatus	NRC-S	Migut.D01526.1.p	Migut.D01526.1.p
Mimulus guttatus	NRC-S	Migut.D01510.1.p	Migut.D01510.1.p
Mimulus guttatus	NRC-S	Migut.D01535.1.p	Migut.D01535.1.p
Mimulus guttatus	NRC-S	Migut.D01518.1.p	Migut.D01518.1.p
Mimulus guttatus	NRC-S	Migut.I00306.1.p	Migut.I00306.1.p
Mimulus guttatus	NRC-S	Migut.I00301.1.p	Migut.I00301.1.p
Mimulus guttatus	NRC-S	Migut.I00593.1.p	Migut.I00593.1.p
Mimulus guttatus	NRC-S	Migut.I00603.1.p	Migut.I00603.1.p
Mimulus guttatus	NRC-S	Migut.I00584.1.p	Migut.I00584.1.p
Mimulus guttatus	NRC-S	Migut.E00947.1.p	Migut.E00947.1.p
Mimulus guttatus	NRC-S	Migut.I00382.1.p	Migut.I00382.1.p
Mimulus guttatus	NRC-S	Migut.I00634.1.p	Migut.I00634.1.p
Mimulus guttatus	NRC-S	Migut.D01722.1.p	Migut.D01722.1.p
Mimulus guttatus	NRC-S	Migut.I00589.1.p	Migut.I00589.1.p
Mimulus guttatus	NRC-S	Migut.I00586.1.p	Migut.I00586.1.p
Mimulus guttatus	NRC-S	Migut.I00604.1.p	Migut.I00604.1.p
Mimulus guttatus	NRC-S	Migut.I00594.1.p	Migut.I00594.1.p
Mimulus guttatus	NRC-S	Migut.I00596.1.p	Migut.I00596.1.p
Mimulus guttatus	NRC-S	Migut.E00976.1.p	Migut.E00976.1.p
Mimulus guttatus	NRC-S	Migut.E00971.1.p	Migut.E00971.1.p
Mimulus guttatus	NRC-S	Migut.I00602.1.p	Migut.I00602.1.p
Mimulus guttatus	NRC-S	Migut.I00595.1.p	Migut.I00595.1.p
Mimulus guttatus	NRC-S	Migut.I00598.1.p	Migut.I00598.1.p
Mimulus guttatus	NRC-S	Migut.I00605.1.p	Migut.I00605.1.p
Mimulus guttatus	NRC-S	Migut.I00393.1.p	Migut.I00393.1.p
Mimulus guttatus	NRC-S	Migut.E00972.1.p	Migut.E00972.1.p
Mimulus guttatus	NRC-S	Migut.I00585.1.p	Migut.I00585.1.p
Mimulus guttatus	NRC-S	Migut.D01929.1.p	Migut.D01929.1.p
Mimulus guttatus	NRC-S	Migut.D01781.1.p	Migut.D01781.1.p
Mimulus guttatus	NRC-S	Migut.D01484.1.p	Migut.D01484.1.p
Mimulus guttatus	NRC-S	Migut.D01864.1.p	Migut.D01864.1.p
Mimulus guttatus	NRC-S	Migut.D01867.1.p	Migut.D01867.1.p
Mimulus guttatus	NRC-S	Migut.D01905.1.p	Migut.D01905.1.p
Mimulus guttatus	NRC-S	Migut.D01904.1.p	Migut.D01904.1.p
Mimulus guttatus	NRC-S	Migut.D01776.1.p	Migut.D01776.1.p
Mimulus guttatus	NRC-S	Migut.D01903.1.p	Migut.D01903.1.p
Mimulus guttatus	NRC-S	Migut.O00966.1.p	Migut.O00966.1.p
Mimulus guttatus	NRC-S	Migut.D01782.1.p	Migut.D01782.1.p
Mimulus guttatus	NRC-S	Migut.D01800.1.p	Migut.D01800.1.p
Mimulus guttatus	NRC-S	Migut.H02093.1.p	Migut.H02093.1.p
Mimulus guttatus	NRC-S	Migut.D01643.1.p	Migut.D01643.1.p
Mimulus guttatus	NRC-S	Migut.D01730.1.p	Migut.D01730.1.p
Mimulus guttatus	NRC-S	Migut.D01772.1.p	Migut.D01772.1.p
Mimulus guttatus	NRC-S	Migut.D01798.1.p	Migut.D01798.1.p
Mimulus guttatus	NRC-S	Migut.D01768.1.p	Migut.D01768.1.p
Mimulus guttatus	NRC-S	Migut.D01641.1.p	Migut.D01641.1.p
Mimulus guttatus	NRC-S	Migut.D01801.1.p	Migut.D01801.1.p
Mimulus guttatus	NRC-S	Migut.K01205.1.p	Migut.K01205.1.p
Mimulus guttatus	NRC-S	Migut.D01749.1.p	Migut.D01749.1.p
Mimulus guttatus	NRC-S	Migut.D01752.1.p	Migut.D01752.1.p
Mimulus guttatus	NRC-S	Migut.D01766.1.p	Migut.D01766.1.p
Mimulus guttatus	NRC-S	Migut.D01735.1.p	Migut.D01735.1.p
Mimulus guttatus	NRC-S	Migut.D01736.1.p	Migut.D01736.1.p
Mimulus guttatus	NRC-S	Migut.D01731.1.p	Migut.D01731.1.p
Mimulus guttatus	NRC-S	Migut.D01767.1.p	Migut.D01767.1.p
Mimulus guttatus	NRC-S	Migut.D01721.1.p	Migut.D01721.1.p
Mimulus guttatus	NRC-S	Migut.D01718.1.p	Migut.D01718.1.p
Mimulus guttatus	NRC-S	Migut.D01773.1.p	Migut.D01773.1.p
Mimulus guttatus	NRC-S	Migut.D01799.1.p	Migut.D01799.1.p
Mimulus guttatus	NRC-S	Migut.D01797.1.p	Migut.D01797.1.p
Mimulus guttatus	NRC-S	Migut.K01050.1.p	Migut.K01050.1.p
Mimulus guttatus	NRC-S	Migut.H01708.1.p	Migut.H01708.1.p
Mimulus guttatus	NRC-S	Migut.E01078.1.p	Migut.E01078.1.p
Mimulus guttatus	NRC-S	Migut.A00741.1.p	Migut.A00741.1.p
Mimulus guttatus	NRC-S	Migut.B01263.1.p	Migut.B01263.1.p
Mimulus guttatus	NRC-S	Migut.L00573.1.p	Migut.L00573.1.p
Mimulus guttatus	NRC-S	Migut.L00392.1.p	Migut.L00392.1.p
Mimulus guttatus	NRC-S	Migut.H00812.1.p	Migut.H00812.1.p
Mimulus guttatus	NRC-S	Migut.H00800.1.p	Migut.H00800.1.p
Mimulus guttatus	NRC-S	Migut.C00436.1.p	Migut.C00436.1.p
Mimulus guttatus	NRC-S	Migut.H00801.1.p	Migut.H00801.1.p
Phtheirospermum japonicum	NRC-H	PHJA_001805400	GFP96613.1
Phtheirospermum japonicum	NRC-H	PHJA_000768200	GFP86244.1
Phtheirospermum japonicum	NRC-H	PHJA_000987000	GFP88433.1
Phtheirospermum japonicum	NRC-H	PHJA_001465300	GFP93210.1
Phtheirospermum japonicum	NRC-H	PHJA_001440000	GFP92957.1
Phtheirospermum japonicum	NRC-H	PHJA_002893300	GFQ07492.1
Phtheirospermum japonicum	NRC0	PHJA_000501900	GFP83585.1
Phtheirospermum japonicum	NRC0-S	PHJA_000502000	GFP83586.1
Phtheirospermum japonicum	NRC-S	PHJA_001300500	GFP91565.1
Phtheirospermum japonicum	NRC-S	PHJA_001381300	GFP92372.1
Phtheirospermum japonicum	NRC-S	PHJA_002893400	GFQ07493.1
Phtheirospermum japonicum	NRC-S	PHJA_002173700	GFQ00297.1
Phtheirospermum japonicum	NRC-S	PHJA_001033800	GFP88901.1
Phtheirospermum japonicum	NRC-S	PHJA_002061000	GFP99171.1
Phtheirospermum japonicum	NRC-S	PHJA_000396000	GFP82530.1
Phtheirospermum japonicum	NRC-S	PHJA_000886500	GFP87428.1
Phtheirospermum japonicum	NRC-S	PHJA_002893800	GFQ07497.1
Phtheirospermum japonicum	NRC-S	PHJA_002713100	GFQ05690.1
Phtheirospermum japonicum	NRC-S	PHJA_002713200	GFQ05691.1
Phtheirospermum japonicum	NRC-S	PHJA_000133600	GFP79902.1
Phtheirospermum japonicum	NRC-S	PHJA_002841500	GFQ06974.1
Phtheirospermum japonicum	NRC-S	PHJA_000131400	GFP79880.1
Phtheirospermum japonicum	NRC-S	PHJA_002047300	GFP99034.1
Phtheirospermum japonicum	NRC-S	PHJA_002841700	GFQ06976.1
Phtheirospermum japonicum	NRC-S	PHJA_000131300	GFP79879.1
Phtheirospermum japonicum	NRC-S	PHJA_002422900	GFQ02790.1
Phtheirospermum japonicum	NRC-S	PHJA_001143300	GFP89995.1
Phtheirospermum japonicum	NRC-S	PHJA_000133900	GFP79905.1
Phtheirospermum japonicum	NRC-S	PHJA_000133800	GFP79904.1
Phtheirospermum japonicum	NRC-S	PHJA_001210900	GFP90668.1
Phtheirospermum japonicum	NRC-S	PHJA_000156900	GFP80135.1
Phtheirospermum japonicum	NRC-S	PHJA_002743000	GFQ05990.1
Phtheirospermum japonicum	NRC-S	PHJA_001639600	GFP94952.1
Phtheirospermum japonicum	NRC-S	PHJA_002351800	GFQ02079.1
Phtheirospermum japonicum	NRC-S	PHJA_000421600	GFP82785.1
Phtheirospermum japonicum	NRC-S	PHJA_002619200	GFQ04752.1
Phtheirospermum japonicum	NRC-S	PHJA_000421200	GFP82781.1
Phtheirospermum japonicum	NRC-S	PHJA_002524900	GFQ03811.1
Phtheirospermum japonicum	NRC-S	PHJA_002524400	GFQ03806.1
Phtheirospermum japonicum	NRC-S	PHJA_002612100	GFQ04681.1
Phtheirospermum japonicum	NRC-S	PHJA_002905600	GFQ07615.1
Phtheirospermum japonicum	NRC-S	PHJA_002619300	GFQ04753.1
Phtheirospermum japonicum	NRC-S	PHJA_002524700	GFQ03809.1
Phtheirospermum japonicum	NRC-S	PHJA_001186100	GFP90422.1
Phtheirospermum japonicum	NRC-S	PHJA_001078100	GFP89344.1
Phtheirospermum japonicum	NRC-S	PHJA_002371400	GFQ02274.1
Phtheirospermum japonicum	NRC-S	PHJA_001079200	GFP89355.1
Phtheirospermum japonicum	NRC-S	PHJA_001509400	GFP93650.1
Phtheirospermum japonicum	NRC-S	PHJA_002419200	GFQ02753.1
Phtheirospermum japonicum	NRC-S	PHJA_000801200	GFP86574.1
Phtheirospermum japonicum	NRC-S	PHJA_002447700	GFQ03039.1
Phtheirospermum japonicum	NRC-S	PHJA_001065900	GFP89222.1
Phtheirospermum japonicum	NRC-S	PHJA_001066000	GFP89223.1
Phtheirospermum japonicum	NRC-S	PHJA_002418100	GFQ02742.1
Phtheirospermum japonicum	NRC-S	PHJA_001176300	GFP90324.1
Phtheirospermum japonicum	NRC-S	PHJA_002418400	GFQ02745.1
Phtheirospermum japonicum	NRC-S	PHJA_000164000	GFP80206.1
Phtheirospermum japonicum	NRC-S	PHJA_002778000	GFQ06340.1
Phtheirospermum japonicum	NRC-S	PHJA_002616700	GFQ04727.1
Phtheirospermum japonicum	NRC-S	PHJA_001176200	GFP90323.1
Phtheirospermum japonicum	NRC-S	PHJA_002418300	GFQ02744.1
Phtheirospermum japonicum	NRC-S	PHJA_002418600	GFQ02747.1
Phtheirospermum japonicum	NRC-S	PHJA_001381800	GFP92377.1
Coffea canephora	NRC-H	GSCOC_T00000785001	CDP18959.1
Coffea canephora	NRC-H	GSCOC_T00032581001	CDP00592.1
Coffea canephora	NRC-H	GSCOC_T00018020001	CDP16255.1
Coffea canephora	NRC-H	GSCOC_T00032579001	CDP00590.1
Coffea canephora	NRC-H	GSCOC_T00033974001	CDP11611.1
Coffea canephora	NRC-H	GSCOC_T00018481001	CDP16502.1
Coffea canephora	NRC-H	GSCOC_T00018469001	CDP16498.1
Coffea canephora	NRC-H	GSCOC_T00019384001	CDP16841.1
Coffea canephora	NRC-H	GSCOC_T00035096001	CDP11831.1
Coffea canephora	NRC-H	GSCOC_T00032577001	CDP00589.1
Coffea canephora	NRC-H	GSCOC_T00026708001	CDP08033.1
Coffea canephora	NRC-H	GSCOC_T00026706001	CDP08031.1
Coffea canephora	NRC0	GSCOC_T00020675001	CDP05558.1
Coffea canephora	NRC-S	GSCOC_T00031457001	CDP10671.1
Coffea canephora	NRC0-S	GSCOC_T00020672001	CDP05557.1
Coffea canephora	NRC-S	GSCOC_T00032803001	CDP00736.1
Coffea canephora	NRC-S	GSCOC_T00032804001	CDP00737.1
Coffea canephora	NRC-S	GSCOC_T00032727001	CDP00692.1
Coffea canephora	NRC-S	GSCOC_T00032734001	CDP00695.1
Coffea canephora	NRC-S	GSCOC_T00032721001	CDP00688.1
Coffea canephora	NRC-S	GSCOC_T00032725001	CDP00690.1
Coffea canephora	NRC-S	GSCOC_T00009389001	CDP19132.1
Coffea canephora	NRC-S	GSCOC_T00008241001	CDP20204.1
Coffea canephora	NRC-S	GSCOC_T00035313001	CDP11974.1
Coffea canephora	NRC-S	GSCOC_T00018040001	CDP16266.1
Coffea canephora	NRC-S	GSCOC_T00019675001	CDP04880.1
Coffea canephora	NRC-S	GSCOC_T00025496001	CDP07957.1
Coffea canephora	NRC-S	GSCOC_T00042702001	CDP15122.1
Coffea canephora	NRC-S	GSCOC_T00011228001	CDP20153.1
Coffea canephora	NRC-S	GSCOC_T00042931001	CDP15268.1
Coffea canephora	NRC-S	GSCOC_T00018501001	CDP16510.1
Coffea canephora	NRC-S	GSCOC_T00018504001	CDP16512.1
Coffea canephora	NRC-S	GSCOC_T00018511001	CDP16515.1
Coffea canephora	NRC-S	GSCOC_T00010584001	CDP19728.1
Coffea canephora	NRC-S	GSCOC_T00012811001	CDP19794.1
Coffea canephora	NRC-S	GSCOC_T00019682001	CDP04885.1
Coffea canephora	NRC-S	GSCOC_T00019673001	CDP04878.1
Coffea canephora	NRC-S	GSCOC_T00019618001	CDP04858.1
Coffea canephora	NRC-S	GSCOC_T00007642001	CDP20820.1
Coffea canephora	NRC-S	GSCOC_T00034051001	CDP11649.1
Coffea canephora	NRC-S	GSCOC_T00034037001	CDP11642.1
Coffea canephora	NRC-S	GSCOC_T00038390001	CDP13440.1
Coffea canephora	NRC-S	GSCOC_T00033273001	CDP11186.1
Coffea canephora	NRC-S	GSCOC_T00007389001	CDP19425.1
Coffea canephora	NRC-S	GSCOC_T00033225001	CDP11160.1
Coffea canephora	NRC-S	GSCOC_T00011974001	CDP21300.1
Coffea canephora	NRC-S	GSCOC_T00033221001	CDP11157.1
Coffea canephora	NRC-S	GSCOC_T00033228001	CDP11161.1
Coffea canephora	NRC-S	GSCOC_T00007388001	CDP19424.1
Coffea canephora	NRC-S	GSCOC_T00033230001	CDP11163.1
Coffea canephora	NRC-S	GSCOC_T00026692001	CDP08023.1
Coffea canephora	NRC-S	GSCOC_T00026722001	CDP08038.1
Coffea canephora	NRC-S	GSCOC_T00026688001	CDP08021.1
Coffea canephora	NRC-S	GSCOC_T00004327001	CDP17920.1
Coffea canephora	NRC-S	GSCOC_T00026686001	CDP08020.1
Coffea canephora	NRC-S	GSCOC_T00026684001	CDP08019.1
Coffea canephora	NRC-S	GSCOC_T00017166001	CDP16115.1
Coffea canephora	NRC-S	GSCOC_T00009614001	CDP20176.1
Coffea canephora	NRC-S	GSCOC_T00036172001	CDP12547.1
Coffea canephora	NRC-S	GSCOC_T00020646001	CDP05538.1
Coffea canephora	NRC-S	GSCOC_T00020724001	CDP05593.1
Coffea canephora	NRC-S	GSCOC_T00020727001	CDP05594.1
Coffea canephora	NRC-S	GSCOC_T00032830001	CDP00759.1
Coffea canephora	NRC-S	GSCOC_T00032829001	CDP00758.1
Coffea canephora	NRC-S	GSCOC_T00001434001	CDP17701.1
Coffea canephora	NRC-S	GSCOC_T00001439001	CDP17703.1
Coffea canephora	NRC-S	GSCOC_T00015478001	CDP15581.1
Coffea canephora	NRC-S	GSCOC_T00015475001	CDP15580.1
Coffea canephora	NRC-S	GSCOC_T00015471001	CDP15578.1
Coffea canephora	NRC-S	GSCOC_T00004805001	CDP16976.1
Coffea canephora	NRC-S	GSCOC_T00015473001	CDP15579.1
Coffea canephora	NRC-S	GSCOC_T00015500001	CDP15597.1
Coffea canephora	NRC-S	GSCOC_T00015492001	CDP15591.1
Coffea canephora	NRC-S	GSCOC_T00015503001	CDP15598.1
Coffea canephora	NRC-S	GSCOC_T00015494001	CDP15593.1
Coffea canephora	NRC-S	GSCOC_T00013705001	CDP21195.1
Coffea canephora	NRC-S	GSCOC_T00035079001	CDP11823.1
Coffea canephora	NRC-S	GSCOC_T00035090001	CDP11829.1
Coffea canephora	NRC-S	GSCOC_T00035095001	CDP11830.1
Coffea canephora	NRC-S	GSCOC_T00035084001	CDP11825.1
Coffea canephora	NRC-S	GSCOC_T00031669001	CDP10797.1
Coffea canephora	NRC-S	GSCOC_T00031672001	CDP10800.1
Coffea canephora	NRC-S	GSCOC_T00031694001	CDP10810.1
Coffea canephora	NRC-S	GSCOC_T00031688001	CDP10807.1
Coffea canephora	NRC-S	GSCOC_T00031682001	CDP10805.1
Coffea canephora	NRC-S	GSCOC_T00031671001	CDP10799.1
Coffea canephora	NRC-S	GSCOC_T00007637001	CDP19707.1
Coffea canephora	NRC-S	GSCOC_T00012897001	CDP20685.1
Coffea canephora	NRC-S	GSCOC_T00016739001	CDP15850.1
Coffea canephora	NRC-S	GSCOC_T00016736001	CDP15849.1
Coffea canephora	NRC-S	GSCOC_T00016930001	CDP15990.1
Coffea canephora	NRC-S	GSCOC_T00002676001	CDP18742.1
Coffea canephora	NRC-S	GSCOC_T00030931001	CDP10261.1
Coffea canephora	NRC-S	GSCOC_T00030937001	CDP10265.1
Coffea canephora	NRC-S	GSCOC_T00031055001	CDP10349.1
Coffea canephora	NRC-S	GSCOC_T00031049001	CDP10344.1
Coffea canephora	NRC-S	GSCOC_T00031051001	CDP10346.1
Coffea canephora	NRC-S	GSCOC_T00031060001	CDP10353.1
Coffea canephora	NRC-S	GSCOC_T00031038001	CDP10338.1
Coffea canephora	NRC-S	GSCOC_T00031057001	CDP10351.1
Coffea canephora	NRC-S	GSCOC_T00000391001	CDP21430.1
Coffea canephora	NRC-S	GSCOC_T00030973001	CDP10293.1
Coffea canephora	NRC-S	GSCOC_T00031048001	CDP10343.1
Coffea canephora	NRC-S	GSCOC_T00010581001	CDP19475.1
Coffea canephora	NRC-S	GSCOC_T00030940001	CDP10267.1
Coffea canephora	NRC-S	GSCOC_T00030976001	CDP10296.1
Coffea canephora	NRC-S	GSCOC_T00027196001	CDP08379.1
Coffea canephora	NRC-S	GSCOC_T00037451001	CDP12797.1
Coffea canephora	NRC-S	GSCOC_T00037453001	CDP12798.1
Coffea canephora	NRC-S	GSCOC_T00037457001	CDP12800.1
Coffea canephora	NRC-S	GSCOC_T00037482001	CDP12821.1
Coffea canephora	NRC-S	GSCOC_T00037463001	CDP12803.1
Coffea canephora	NRC-S	GSCOC_T00027279001	CDP08422.1
Coffea canephora	NRC-S	GSCOC_T00027281001	CDP08423.1
Coffea canephora	NRC-S	GSCOC_T00027308001	CDP08428.1
Coffea canephora	NRC-S	GSCOC_T00010926001	CDP17263.1
Coffea canephora	NRC-S	GSCOC_T00010935001	CDP17266.1
Coffea canephora	NRC-S	GSCOC_T00033992001	CDP11618.1
Coffea canephora	NRC-S	GSCOC_T00033995001	CDP11620.1
Coffea canephora	NRC-S	GSCOC_T00033981001	CDP11614.1
Coffea canephora	NRC-S	GSCOC_T00037456001	CDP12799.1
Coffea canephora	NRC-S	GSCOC_T00004319001	CDP17914.1
Coffea canephora	NRC-S	GSCOC_T00004326001	CDP17919.1
Coffea canephora	NRC-S	GSCOC_T00015704001	CDP15705.1
Coffea canephora	NRC-S	GSCOC_T00010914001	CDP17260.1
Coffea canephora	NRC-S	GSCOC_T00033852001	CDP11548.1
Coffea canephora	NRC-S	GSCOC_T00015727001	CDP15718.1
Coffea canephora	NRC-S	GSCOC_T00033853001	CDP11549.1
Coffea canephora	NRC-S	GSCOC_T00001444001	CDP20159.1
Coffea canephora	NRC-S	GSCOC_T00018843001	CDP04756.1
Coffea canephora	NRC-S	GSCOC_T00011319001	CDP21622.1
Coffea canephora	NRC-S	GSCOC_T00000011001	CDP19488.1
Coffea canephora	NRC-S	GSCOC_T00037414001	CDP12770.1
Coffea canephora	NRC-S	GSCOC_T00009795001	CDP19634.1
Coffea canephora	NRC-S	GSCOC_T00000301001	CDP18676.1
Coffea canephora	NRC-S	GSCOC_T00000308001	CDP18682.1
Coffea canephora	NRC-S	GSCOC_T00000299001	CDP18675.1
Coffea canephora	NRC-S	GSCOC_T00008652001	CDP18040.1
Coffea canephora	NRC-S	GSCOC_T00018840001	CDP04754.1
Coffea canephora	NRC-S	GSCOC_T00018839001	CDP04753.1
Coffea canephora	NRC-S	GSCOC_T00011591001	CDP17943.1
Coffea canephora	NRC-S	GSCOC_T00000306001	CDP18680.1
Coffea canephora	NRC-S	GSCOC_T00006926001	CDP21692.1
Coffea canephora	NRC-S	GSCOC_T00037420001	CDP12774.1
Coffea canephora	NRC-S	GSCOC_T00013353001	CDP20463.1
Coffea canephora	NRC-S	GSCOC_T00007968001	CDP20519.1
Coffea canephora	NRC-S	GSCOC_T00003654001	CDP19994.1
Coffea canephora	NRC-S	GSCOC_T00000014001	CDP19489.1
Coffea canephora	NRC-S	GSCOC_T00020490001	CDP05441.1
Coffea canephora	NRC-S	GSCOC_T00020620001	CDP05521.1
Coffea canephora	NRC-S	GSCOC_T00020575001	CDP05499.1
Coffea canephora	NRC-S	GSCOC_T00020605001	CDP05514.1
Coffea arabica	NRC-H	LOC113718823	XP_027099539.1
Coffea arabica	NRC-H	LOC113716417	XP_027096546.1
Coffea arabica	NRC-H	LOC113718833	XP_027099554.1
Coffea arabica	NRC-H	LOC113716361	XP_027096459.1
Coffea arabica	NRC-H	LOC113718714	XP_027099414.1
Coffea arabica	NRC-H	LOC113716607	XP_027096807.1
Coffea arabica	NRC-H	LOC113718873	XP_027099599.1, XP_027099600.1
Coffea arabica	NRC-H	LOC113715551	XP_027095582.1
Coffea arabica	NRC-H	LOC113717720	XP_027098317.1
Coffea arabica	NRC-H	LOC113727367	XP_027107294.1, XP_027107295.1
Coffea arabica	NRC-H	LOC113732570	XP_027114242.1
Coffea arabica	NRC-H	LOC113716220	XP_027096319.1
Coffea arabica	NRC-H	LOC113716546	XP_027096733.1
Coffea arabica	NRC-H	LOC113718777	XP_027099493.1, XP_027099494.1
Coffea arabica	NRC-H	LOC113717759	XP_027098359.1, XP_027098361.1
Coffea arabica	NRC-H	LOC113715523	XP_027095550.1, XP_027095551.1
Coffea arabica	NRC-H	LOC113719209	XP_027100138.1
Coffea arabica	NRC-H	LOC113714403	XP_027094021.1
Coffea arabica	NRC-H	LOC113713938	XP_027093544.1
Coffea arabica	NRC-H	LOC113711703	XP_027090671.1
Coffea arabica	NRC-H	LOC113713245	XP_027092728.1
Coffea arabica	NRC-H	LOC113712523	XP_027091803.1
Coffea arabica	NRC-H	LOC113714786	XP_027094657.1
Coffea arabica	NRC-H	LOC113690111	XP_027063736.1, XP_027063737.1
Coffea arabica	NRC-H	LOC113687926	XP_027061261.1, XP_027061262.1
Coffea arabica	NRC-H	LOC113743281	XP_027127054.1
Coffea arabica	NRC-H	LOC113690110	XP_027063734.1, XP_027063735.1
Coffea arabica	NRC-H	LOC113717179	XP_027097677.1
Coffea arabica	NRC-H	LOC113719412	XP_027100422.1, XP_027100423.1
Coffea arabica	NRC-H	LOC113736949	XP_027119973.1
Coffea arabica	NRC-H	LOC113736953	XP_027119981.1
Coffea arabica	NRC-H	LOC113736952	XP_027119979.1, XP_027119980.1
Coffea arabica	NRC0	LOC113717330	XP_027097933.1, XP_027097934.1
Coffea arabica	NRC0	LOC113719620	XP_027100668.1, XP_027100669.1, XP_027100670.1
Coffea arabica	NRC0-S	LOC113718031	XP_027098739.1, XP_027098740.1
Coffea arabica	NRC-S	LOC113716193	XP_027096289.1
Coffea arabica	NRC-S	LOC113717861	XP_027098500.1
Coffea arabica	NRC-S	LOC113715763	XP_027095859.1
Coffea arabica	NRC-S	LOC113717684	XP_027098269.1, XP_027098270.1
Coffea arabica	NRC-S	LOC113735580	XP_027118378.1
Coffea arabica	NRC-S	LOC113737369	XP_027120414.1
Coffea arabica	NRC-S	LOC113737214	XP_027120277.1
Coffea arabica	NRC-S	LOC113735147	XP_027117915.1
Coffea arabica	NRC-S	LOC113716205	XP_027096302.1
Coffea arabica	NRC-S	LOC113718582	XP_027099277.1
Coffea arabica	NRC-S	LOC113715652	XP_027095719.1
Coffea arabica	NRC-S	LOC113723945	XP_027102704.1
Coffea arabica	NRC-S	LOC113731065	XP_027111907.1
Coffea arabica	NRC-S	LOC113718581	XP_027099276.1
Coffea arabica	NRC-S	LOC113718035	XP_027098753.1
Coffea arabica	NRC-S	LOC113718585	XP_027099281.1
Coffea arabica	NRC-S	LOC113716382	XP_027096486.1, XP_027096487.1
Coffea arabica	NRC-S	LOC113716346	XP_027096443.1
Coffea arabica	NRC-S	LOC113716206	XP_027096303.1
Coffea arabica	NRC-S	LOC113718036	XP_027098754.1
Coffea arabica	NRC-S	LOC113715661	XP_027095729.1, XP_027095730.1
Coffea arabica	NRC-S	LOC113718034	XP_027098744.1, XP_027098746.1, XP_027098747.1, XP_027098748.1, XP_027098749.1, XP_027098750.1, XP_027098751.1, XP_027098752.1
Coffea arabica	NRC-S	LOC113714355	XP_027093959.1, XP_027093960.1
Coffea arabica	NRC-S	LOC113712390	XP_027091590.1, XP_027091591.1
Coffea arabica	NRC-S	LOC113719374	XP_027100387.1, XP_027100388.1
Coffea arabica	NRC-S	LOC113704163	XP_027081681.1
Coffea arabica	NRC-S	LOC113693373	XP_027067723.1
Coffea arabica	NRC-S	LOC113696874	XP_027072062.1
Coffea arabica	NRC-S	LOC113692439	XP_027066650.1
Coffea arabica	NRC-S	LOC113696900	XP_027072089.1
Coffea arabica	NRC-S	LOC113741431	XP_027124760.1
Coffea arabica	NRC-S	LOC113727223	XP_027107057.1, XP_027107058.1
Coffea arabica	NRC-S	LOC113718763	XP_027099479.1, XP_027099480.1
Coffea arabica	NRC-S	LOC113718736	XP_027099446.1
Coffea arabica	NRC-S	LOC113718756	XP_027099469.1, XP_027099470.1
Coffea arabica	NRC-S	LOC113719187	XP_027100112.1
Coffea arabica	NRC-S	LOC113719340	XP_027100351.1
Coffea arabica	NRC-S	LOC113717061	XP_027097510.1
Coffea arabica	NRC-S	LOC113717916	XP_027098562.1
Coffea arabica	NRC-S	LOC113715689	XP_027095776.1
Coffea arabica	NRC-S	LOC113719548	XP_027100576.1
Coffea arabica	NRC-S	LOC113719185	XP_027100110.1, XP_027100111.1
Coffea arabica	NRC-S	LOC113719338	XP_027100349.1, XP_027100350.1
Coffea arabica	NRC-S	LOC113714758	XP_027094616.1
Coffea arabica	NRC-S	LOC113711545	XP_027090505.1
Coffea arabica	NRC-S	LOC113715129	XP_027095127.1
Coffea arabica	NRC-S	LOC113711529	XP_027090488.1
Coffea arabica	NRC-S	LOC113712202	XP_027091325.1
Coffea arabica	NRC-S	LOC113715596	XP_027095638.1, XP_027095639.1
Coffea arabica	NRC-S	LOC113719046	XP_027099835.1
Coffea arabica	NRC-S	LOC113715881	XP_027095986.1
Coffea arabica	NRC-S	LOC113719528	XP_027100548.1
Coffea arabica	NRC-S	LOC113717317	XP_027097911.1
Coffea arabica	NRC-S	LOC113717115	XP_027097573.1, XP_027097575.1
Coffea arabica	NRC-S	LOC113717167	XP_027097654.1
Coffea arabica	NRC-S	LOC113717146	XP_027097613.1
Coffea arabica	NRC-S	LOC113719447	XP_027100451.1
Coffea arabica	NRC-S	LOC113715889	XP_027095995.1
Coffea arabica	NRC-S	LOC113715891	XP_027095997.1
Coffea arabica	NRC-S	LOC113715462	XP_027095468.1, XP_027095469.1, XP_027095470.1
Coffea arabica	NRC-S	LOC113715440	XP_027095437.1, XP_027095438.1, XP_027095439.1
Coffea arabica	NRC-S	LOC113715561	XP_027095592.1
Coffea arabica	NRC-S	LOC113718058	XP_027098781.1
Coffea arabica	NRC-S	LOC113717954	XP_027098614.1
Coffea arabica	NRC-S	LOC113713842	XP_027093447.1, XP_027093448.1
Coffea arabica	NRC-S	LOC113711984	XP_027091051.1, XP_027091052.1, XP_027091053.1
Coffea arabica	NRC-S	LOC113718101	XP_027098821.1
Coffea arabica	NRC-S	LOC113717393	XP_027098026.1
Coffea arabica	NRC-S	LOC113719393	XP_027100403.1, XP_027100404.1
Coffea arabica	NRC-S	LOC113717352	XP_027097960.1, XP_027097961.1
Coffea arabica	NRC-S	LOC113715819	XP_027095923.1
Coffea arabica	NRC-S	LOC113718103	XP_027098823.1
Coffea arabica	NRC-S	LOC113715844	XP_027095947.1
Coffea arabica	NRC-S	LOC113719473	XP_027100471.1, XP_027100472.1
Coffea arabica	NRC-S	LOC113715816	XP_027095920.1
Coffea arabica	NRC-S	LOC113717784	XP_027098395.1, XP_027098396.1, XP_027098397.1
Coffea arabica	NRC-S	LOC113716704	XP_027096902.1, XP_027096904.1, XP_027096905.1, XP_027096906.1, XP_027096907.1
Coffea arabica	NRC-S	LOC113719065	XP_027099866.1, XP_027099868.1, XP_027099869.1, XP_027099870.1, XP_027099871.1, XP_027099872.1
Coffea arabica	NRC-S	LOC113706494	XP_027084208.1
Coffea arabica	NRC-S	LOC113704188	XP_027081713.1, XP_027081714.1, XP_027081716.1
Coffea arabica	NRC-S	LOC113734510	XP_027116889.1
Coffea arabica	NRC-S	LOC113736354	XP_027119089.1, XP_027119090.1, XP_027119091.1
Coffea arabica	NRC-S	LOC113736347	XP_027119072.1, XP_027119073.1, XP_027119074.1, XP_027119075.1, XP_027119076.1
Coffea arabica	NRC-S	LOC113736398	XP_027119140.1, XP_027119141.1, XP_027119142.1, XP_027119143.1, XP_027119144.1
Coffea arabica	NRC-S	LOC113736341	XP_027119064.1
Coffea arabica	NRC-S	LOC113735495	XP_027118298.1
Coffea arabica	NRC-S	LOC113736344	XP_027119066.1, XP_027119067.1, XP_027119068.1
Coffea arabica	NRC-S	LOC113723507	XP_027102364.1
Coffea arabica	NRC-S	LOC113736340	XP_027119063.1
Coffea arabica	NRC-S	LOC113734481	XP_027116854.1
Coffea arabica	NRC-S	LOC113734482	XP_027116855.1, XP_027116856.1
Coffea arabica	NRC-S	LOC113735127	XP_027117887.1
Coffea arabica	NRC-S	LOC113736948	XP_027119971.1, XP_027119972.1
Coffea arabica	NRC-S	LOC113735118	XP_027117877.1
Coffea arabica	NRC-S	LOC113736944	XP_027119965.1
Coffea arabica	NRC-S	LOC113735119	XP_027117879.1, XP_027117880.1
Coffea arabica	NRC-S	LOC113735996	XP_027118752.1
Coffea arabica	NRC-S	LOC113735128	XP_027117888.1, XP_027117890.1
Coffea arabica	NRC-S	LOC113736950	XP_027119974.1, XP_027119975.1, XP_027119976.1, XP_027119977.1
Coffea arabica	NRC-S	LOC113735116	XP_027117874.1, XP_027117875.1
Coffea arabica	NRC-S	LOC113698312	XP_027073896.1
Coffea arabica	NRC-S	LOC113701621	XP_027078170.1
Coffea arabica	NRC-S	LOC113736940	XP_027119963.1
Coffea arabica	NRC-S	LOC113736943	XP_027119964.1
Coffea arabica	NRC-S	LOC113735051	XP_027117768.1
Coffea arabica	NRC-S	LOC113735117	XP_027117876.1
Coffea arabica	NRC-S	LOC113693826	XP_027068395.1
Coffea arabica	NRC-S	LOC113700358	XP_027076592.1
Coffea arabica	NRC-S	LOC113735991	XP_027118747.1
Coffea arabica	NRC-S	LOC113736936	XP_027119960.1
Coffea arabica	NRC-S	LOC113736945	XP_027119966.1, XP_027119967.1
Coffea arabica	NRC-S	LOC113709816	XP_027088472.1
Coffea arabica	NRC-S	LOC113718057	XP_027098780.1
Coffea arabica	NRC-S	LOC113716124	XP_027096222.1
Coffea arabica	NRC-S	LOC113718498	XP_027099202.1
Coffea arabica	NRC-S	LOC113718489	XP_027099192.1
Coffea arabica	NRC-S	LOC113716555	XP_027096741.1
Coffea arabica	NRC-S	LOC113704562	XP_027082254.1
Coffea arabica	NRC-S	LOC113737320	XP_027120369.1
Coffea arabica	NRC-S	LOC113716016	XP_027096120.1
Coffea arabica	NRC-S	LOC113716549	XP_027096735.1
Coffea arabica	NRC-S	LOC113718334	XP_027099046.1
Coffea arabica	NRC-S	LOC113700611	XP_027076880.1
Coffea arabica	NRC-S	LOC113699593	XP_027075765.1
Coffea arabica	NRC-S	LOC113701912	XP_027078611.1, XP_027078612.1, XP_027078613.1, XP_027078614.1, XP_027078615.1
Coffea arabica	NRC-S	LOC113700604	XP_027076872.1
Coffea arabica	NRC-S	LOC113697786	XP_027073167.1
Coffea arabica	NRC-S	LOC113699592	XP_027075764.1
Coffea arabica	NRC-S	LOC113702239	XP_027079148.1, XP_027079149.1, XP_027079150.1, XP_027079151.1
Coffea arabica	NRC-S	LOC113738774	XP_027121848.1
Coffea arabica	NRC-S	LOC113699771	XP_027075919.1
Coffea arabica	NRC-S	LOC113700758	XP_027077007.1
Coffea arabica	NRC-S	LOC113700755	XP_027077004.1
Coffea arabica	NRC-S	LOC113698391	XP_027074000.1
Coffea arabica	NRC-S	LOC113738759	XP_027121829.1
Coffea arabica	NRC-S	LOC113700759	XP_027077008.1
Coffea arabica	NRC-S	LOC113739119	XP_027122164.1
Coffea arabica	NRC-S	LOC113698636	XP_027074315.1, XP_027074316.1, XP_027074317.1
Coffea arabica	NRC-S	LOC113699775	XP_027075923.1
Coffea arabica	NRC-S	LOC113738765	XP_027121840.1
Coffea arabica	NRC-S	LOC113701189	XP_027077519.1, XP_027077520.1, XP_027077521.1, XP_027077522.1
Coffea arabica	NRC-S	LOC113698346	XP_027073934.1, XP_027073935.1, XP_027073936.1, XP_027073937.1, XP_027073939.1
Coffea arabica	NRC-S	LOC113701476	XP_027077956.1, XP_027077957.1, XP_027077958.1
Coffea arabica	NRC-S	LOC113700899	XP_027077126.1
Coffea arabica	NRC-S	LOC113698313	XP_027073897.1, XP_027073898.1, XP_027073899.1
Coffea arabica	NRC-S	LOC113717304	XP_027097893.1, XP_027097895.1
Coffea arabica	NRC-S	LOC113716972	XP_027097349.1, XP_027097350.1
Coffea arabica	NRC-S	LOC113717305	XP_027097896.1, XP_027097897.1, XP_027097898.1, XP_027097899.1
Coffea arabica	NRC-S	LOC113700607	XP_027076876.1
Coffea arabica	NRC-S	LOC113699604	XP_027075777.1
Coffea arabica	NRC-S	LOC113699601	XP_027075773.1
Coffea arabica	NRC-S	LOC113699596	XP_027075769.1
Coffea arabica	NRC-S	LOC113699594	XP_027075767.1
Coffea arabica	NRC-S	LOC113698273	XP_027073837.1, XP_027073838.1, XP_027073840.1
Coffea arabica	NRC-S	LOC113700602	XP_027076871.1
Coffea arabica	NRC-S	LOC113701580	XP_027078108.1, XP_027078109.1
Coffea arabica	NRC-S	LOC113698951	XP_027074727.1, XP_027074728.1, XP_027074729.1, XP_027074730.1, XP_027074731.1, XP_027074732.1
Coffea arabica	NRC-S	LOC113702105	XP_027078894.1, XP_027078895.1, XP_027078896.1, XP_027078897.1, XP_027078898.1, XP_027078899.1, XP_027078900.1
Coffea arabica	NRC-S	LOC113701512	XP_027078019.1
Coffea arabica	NRC-S	LOC113699595	XP_027075768.1
Coffea arabica	NRC-S	LOC113700629	XP_027076896.1
Coffea arabica	NRC-S	LOC113700628	XP_027076895.1
Coffea arabica	NRC-S	LOC113698904	XP_027074661.1
Coffea arabica	NRC-S	LOC113700716	XP_027076973.1
Coffea arabica	NRC-S	LOC113700730	XP_027076987.1
Coffea arabica	NRC-S	LOC113698147	XP_027073653.1
Coffea arabica	NRC-S	LOC113699710	XP_027075868.1
Coffea arabica	NRC-S	LOC113699709	XP_027075867.1
Coffea arabica	NRC-S	LOC113702499	XP_027079535.1
Coffea arabica	NRC-S	LOC113700709	XP_027076968.1
Coffea arabica	NRC-S	LOC113723456	XP_027102338.1
Coffea arabica	NRC-S	LOC113699699	XP_027075860.1
Coffea arabica	NRC-S	LOC113699698	XP_027075859.1
Coffea arabica	NRC-S	LOC113700712	XP_027076971.1
Coffea arabica	NRC-S	LOC113700630	XP_027076897.1
Coffea arabica	NRC-S	LOC113699625	XP_027075797.1
Coffea arabica	NRC-S	LOC113708419	XP_027086675.1
Coffea arabica	NRC-S	LOC113710115	XP_027088755.1
Coffea arabica	NRC-S	LOC113710113	XP_027088753.1
Coffea arabica	NRC-S	LOC113699714	XP_027075872.1
Coffea arabica	NRC-S	LOC113699706	XP_027075865.1
Coffea arabica	NRC-S	LOC113699705	XP_027075864.1
Coffea arabica	NRC-S	LOC113702219	XP_027079098.1
Coffea arabica	NRC-S	LOC113699716	XP_027075874.1
Coffea arabica	NRC-S	LOC113700726	XP_027076983.1
Coffea arabica	NRC-S	LOC113700727	XP_027076984.1
Coffea arabica	NRC-S	LOC113700732	XP_027076989.1
Coffea arabica	NRC-S	LOC113693682	XP_027068086.1
Coffea arabica	NRC-S	LOC113700608	XP_027076877.1
Coffea arabica	NRC-S	LOC113702334	XP_027079286.1, XP_027079287.1
Coffea arabica	NRC-S	LOC113698012	XP_027073474.1, XP_027073475.1
Coffea arabica	NRC-S	LOC113698013	XP_027073476.1
Coffea arabica	NRC-S	LOC113701451	XP_027077913.1, XP_027077916.1
Coffea arabica	NRC-S	LOC113697762	XP_027073145.1, XP_027073146.1
Coffea arabica	NRC-S	LOC113698559	XP_027074226.1
Coffea arabica	NRC-S	LOC113700908	XP_027077135.1
Coffea arabica	NRC-S	LOC113700912	XP_027077141.1
Coffea arabica	NRC-S	LOC113698368	XP_027073961.1, XP_027073962.1, XP_027073963.1
Coffea arabica	NRC-S	LOC113702459	XP_027079478.1, XP_027079479.1
Coffea arabica	NRC-S	LOC113701483	XP_027077969.1, XP_027077970.1
Coffea arabica	NRC-S	LOC113700955	XP_027077184.1
Coffea arabica	NRC-S	LOC113698034	XP_027073501.1
Coffea arabica	NRC-S	LOC113700889	XP_027077119.1
Coffea arabica	NRC-S	LOC113699913	XP_027076058.1
Coffea arabica	NRC-S	LOC113700894	XP_027077122.1
Coffea arabica	NRC-S	LOC113698133	XP_027073642.1, XP_027073643.1
Coffea arabica	NRC-S	LOC113688781	XP_027062376.1
Coffea arabica	NRC-S	LOC113698995	XP_027074809.1
Coffea arabica	NRC-S	LOC113701731	XP_027078295.1, XP_027078296.1
Coffea arabica	NRC-S	LOC113701732	XP_027078297.1
Coffea arabica	NRC-S	LOC113699052	XP_027074902.1
Coffea arabica	NRC-S	LOC113698878	XP_027074638.1, XP_027074639.1
Coffea arabica	NRC-S	LOC113699842	XP_027075997.1
Coffea arabica	NRC-S	LOC113699847	XP_027076003.1
Coffea arabica	NRC-S	LOC113690945	XP_027064882.1, XP_027064883.1
Coffea arabica	NRC-S	LOC113699839	XP_027075993.1
Coffea arabica	NRC-S	LOC113699200	XP_027075184.1, XP_027075185.1
Coffea arabica	NRC-S	LOC113714519	XP_027094204.1
Coffea arabica	NRC-S	LOC113711313	XP_027090277.1
Coffea arabica	NRC-S	LOC113713958	XP_027093560.1
Coffea arabica	NRC-S	LOC113694937	XP_027069661.1
Coffea arabica	NRC-S	LOC113741714	XP_027125114.1
Coffea arabica	NRC-S	LOC113694824	XP_027069518.1
Coffea arabica	NRC-S	LOC113694816	XP_027069505.1
Coffea arabica	NRC-S	LOC113725795	XP_027104959.1
Coffea arabica	NRC-S	LOC113704525	XP_027082224.1
Coffea arabica	NRC-S	LOC113704749	XP_027082426.1, XP_027082430.1
Coffea arabica	NRC-S	LOC113690710	XP_027064512.1
Coffea arabica	NRC-S	LOC113718083	XP_027098806.1
Coffea arabica	NRC-S	LOC113715830	XP_027095933.1
Coffea arabica	NRC-S	LOC113694943	XP_027069673.1
Coffea arabica	NRC-S	LOC113704761	XP_027082438.1
Coffea arabica	NRC-S	LOC113741678	XP_027125078.1
Coffea arabica	NRC-S	LOC113723869	XP_027102637.1, XP_027102642.1
Coffea arabica	NRC-S	LOC113723843	XP_027102613.1, XP_027102618.1
Coffea arabica	NRC-S	LOC113704733	XP_027082410.1, XP_027082418.1
Coffea arabica	NRC-S	LOC113741624	XP_027125001.1
Coffea arabica	NRC-S	LOC113704640	XP_027082327.1
Coffea arabica	NRC-S	LOC113741629	XP_027125012.1
Coffea arabica	NRC-S	LOC113723473	XP_027102356.1
Coffea arabica	NRC-S	LOC113725449	XP_027104442.1
Coffea arabica	NRC-S	LOC113694860	XP_027069562.1
Coffea arabica	NRC-S	LOC113704649	XP_027082334.1
Coffea arabica	NRC-S	LOC113725667	XP_027104765.1
Coffea arabica	NRC-S	LOC113741663	XP_027125053.1
Coffea arabica	NRC-S	LOC113723474	XP_027102357.1, XP_027102358.1
Coffea arabica	NRC-S	LOC113723475	XP_027102360.1
Coffea arabica	NRC-S	LOC113704606	XP_027082295.1
Coffea arabica	NRC-S	LOC113725693	XP_027104798.1, XP_027104807.1
Coffea arabica	NRC-S	LOC113704609	XP_027082299.1, XP_027082305.1
Coffea arabica	NRC-S	LOC113741654	XP_027125042.1
Coffea arabica	NRC-S	LOC113704623	XP_027082313.1, XP_027082319.1
Coffea arabica	NRC-S	LOC113713928	XP_027093536.1
Coffea arabica	NRC-S	LOC113687493	XP_027060894.1
Coffea arabica	NRC-S	LOC113688859	XP_027062469.1
Coffea arabica	NRC-S	LOC113689450	XP_027063021.1
Coffea arabica	NRC-S	LOC113687498	XP_027060898.1
Coffea arabica	NRC-S	LOC113689449	XP_027063020.1
Coffea arabica	NRC-S	LOC113687497	XP_027060897.1
Coffea arabica	NRC-S	LOC113687511	XP_027060908.1
Coffea arabica	NRC-S	LOC113687500	XP_027060899.1
Coffea arabica	NRC-S	LOC113691062	XP_027065049.1
Coffea arabica	NRC-S	LOC113687512	XP_027060909.1
Coffea arabica	NRC-S	LOC113687501	XP_027060900.1
Coffea arabica	NRC-S	LOC113687505	XP_027060904.1
Coffea arabica	NRC-S	LOC113687510	XP_027060907.1
Coffea arabica	NRC-S	LOC113687508	XP_027060906.1
Coffea arabica	NRC-S	LOC113696729	XP_027071910.1
Coffea arabica	NRC-S	LOC113687496	XP_027060896.1
Coffea arabica	NRC-S	LOC113689686	XP_027063223.1
Coffea arabica	NRC-S	LOC113743742	XP_027127624.1
Coffea arabica	NRC-S	LOC113689448	XP_027063019.1
Coffea arabica	NRC-S	LOC113690056	XP_027063675.1
Coffea arabica	NRC-S	LOC113689427	XP_027062998.1
Coffea arabica	NRC-S	LOC113688495	XP_027062113.1
Coffea arabica	NRC-S	LOC113689761	XP_027063333.1, XP_027063334.1
Coffea arabica	NRC-S	LOC113743414	XP_027127211.1
Coffea arabica	NRC-S	LOC113691092	XP_027065091.1, XP_027065092.1
Coffea arabica	NRC-S	LOC113689897	XP_027063501.1
Coffea arabica	NRC-S	LOC113689411	XP_027062986.1
Coffea arabica	NRC-S	LOC113690306	XP_027063942.1
Coffea arabica	NRC-S	LOC113690288	XP_027063926.1, XP_027063927.1
Coffea arabica	NRC-S	LOC113687853	XP_027061174.1, XP_027061175.1, XP_027061176.1
Coffea arabica	NRC-S	LOC113689422	XP_027062994.1
Coffea arabica	NRC-S	LOC113688873	XP_027062485.1, XP_027062486.1
Coffea arabica	NRC-S	LOC113687429	XP_027060841.1
Coffea arabica	NRC-S	LOC113687416	XP_027060830.1
Coffea arabica	NRC-S	LOC113743721	XP_027127599.1
Coffea arabica	NRC-S	LOC113688568	XP_027062228.1
Coffea arabica	NRC-S	LOC113689423	XP_027062995.1
Coffea arabica	NRC-S	LOC113687426	XP_027060838.1
Coffea arabica	NRC-S	LOC113689419	XP_027062991.1
Coffea arabica	NRC-S	LOC113688569	XP_027062229.1, XP_027062230.1, XP_027062232.1
Coffea arabica	NRC-S	LOC113688566	XP_027062226.1, XP_027062227.1
Coffea arabica	NRC-S	LOC113690746	XP_027064575.1
Coffea arabica	NRC-S	LOC113689418	XP_027062990.1
Coffea arabica	NRC-S	LOC113687424	XP_027060837.1
Coffea arabica	NRC-S	LOC113687413	XP_027060827.1
Coffea arabica	NRC-S	LOC113689760	XP_027063329.1, XP_027063330.1, XP_027063332.1
Coffea arabica	NRC-S	LOC113688148	XP_027061632.1, XP_027061633.1, XP_027061634.1, XP_027061635.1
Coffea arabica	NRC-S	LOC113732746	XP_027114485.1
Coffea arabica	NRC-S	LOC113727534	XP_027107558.1
Coffea arabica	NRC-S	LOC113727532	XP_027107557.1
Coffea arabica	NRC-S	LOC113732744	XP_027114484.1
Coffea arabica	NRC-S	LOC113689538	XP_027063103.1
Coffea arabica	NRC-S	LOC113743654	XP_027127499.1, XP_027127500.1, XP_027127501.1, XP_027127502.1, XP_027127503.1, XP_027127504.1
Coffea arabica	NRC-S	LOC113690108	XP_027063727.1, XP_027063728.1
Coffea arabica	NRC-S	LOC113687711	XP_027061054.1, XP_027061055.1
Coffea arabica	NRC-S	LOC113687973	XP_027061342.1, XP_027061343.1, XP_027061344.1, XP_027061345.1, XP_027061346.1
Coffea arabica	NRC-S	LOC113690391	XP_027064058.1, XP_027064059.1, XP_027064060.1, XP_027064061.1, XP_027064062.1, XP_027064063.1, XP_027064064.1, XP_027064065.1
Coffea arabica	NRC-S	LOC113737340	XP_027120385.1
Coffea arabica	NRC-S	LOC113735554	XP_027118352.1
Coffea arabica	NRC-S	LOC113737348	XP_027120392.1
Coffea arabica	NRC-S	LOC113737347	XP_027120391.1
Coffea arabica	NRC-S	LOC113737345	XP_027120389.1
Coffea arabica	NRC-S	LOC113734569	XP_027116962.1
Coffea arabica	NRC-S	LOC113734582	XP_027116978.1, XP_027116980.1, XP_027116981.1, XP_027116982.1
Coffea arabica	NRC-S	LOC113734699	XP_027117149.1, XP_027117150.1
Coffea arabica	NRC-S	LOC113737346	XP_027120390.1
Coffea arabica	NRC-S	LOC113737342	XP_027120386.1
Coffea arabica	NRC-S	LOC113736546	XP_027119373.1, XP_027119374.1
Coffea arabica	NRC-S	LOC113734584	XP_027116985.1
Coffea arabica	NRC-S	LOC113734571	XP_027116966.1, XP_027116967.1
Coffea arabica	NRC-S	LOC113737343	XP_027120387.1
Coffea arabica	NRC-S	LOC113734583	XP_027116983.1, XP_027116984.1
Coffea arabica	NRC-S	LOC113736459	XP_027119245.1
Coffea arabica	NRC-S	LOC113734650	XP_027117074.1, XP_027117075.1, XP_027117076.1, XP_027117077.1
Coffea arabica	NRC-S	LOC113736482	XP_027119291.1, XP_027119292.1, XP_027119293.1, XP_027119294.1
Coffea arabica	NRC-S	LOC113735607	XP_027118402.1
Coffea arabica	NRC-S	LOC113736485	XP_027119299.1, XP_027119300.1, XP_027119301.1
Coffea arabica	NRC-S	LOC113734578	XP_027116971.1, XP_027116972.1
Coffea arabica	NRC-S	LOC113734570	XP_027116963.1, XP_027116964.1, XP_027116965.1
Coffea arabica	NRC-S	LOC113735591	XP_027118386.1
Coffea arabica	NRC-S	LOC113735555	XP_027118354.1
Coffea arabica	NRC-S	LOC113736646	XP_027119507.1
Coffea arabica	NRC-S	LOC113734581	XP_027116976.1, XP_027116977.1
Coffea arabica	NRC-S	LOC113734579	XP_027116973.1, XP_027116974.1
Coffea arabica	NRC-S	LOC113734649	XP_027117068.1, XP_027117069.1, XP_027117070.1, XP_027117072.1, XP_027117073.1
Coffea arabica	NRC-S	LOC113736929	XP_027119951.1, XP_027119952.1
Coffea arabica	NRC-S	LOC113736483	XP_027119295.1, XP_027119296.1, XP_027119297.1, XP_027119298.1
Coffea arabica	NRC-S	LOC113734674	XP_027117110.1
Coffea arabica	NRC-S	LOC113735559	XP_027118359.1
Coffea arabica	NRC-S	LOC113734673	XP_027117105.1, XP_027117106.1, XP_027117107.1, XP_027117108.1, XP_027117109.1
Coffea arabica	NRC-S	LOC113734624	XP_027117027.1, XP_027117028.1, XP_027117029.1, XP_027117030.1
Coffea arabica	NRC-S	LOC113736513	XP_027119336.1
Coffea arabica	NRC-S	LOC113736512	XP_027119331.1, XP_027119332.1, XP_027119333.1, XP_027119334.1, XP_027119335.1
Coffea arabica	NRC-S	LOC113718446	XP_027099152.1
Coffea arabica	NRC-S	LOC113718456	XP_027099161.1
Coffea arabica	NRC-S	LOC113716083	XP_027096185.1
Coffea arabica	NRC-S	LOC113718433	XP_027099140.1
Coffea arabica	NRC-S	LOC113718447	XP_027099153.1
Coffea arabica	NRC-S	LOC113717642	XP_027098214.1
Coffea arabica	NRC-S	LOC113718448	XP_027099154.1
Coffea arabica	NRC-S	LOC113718455	XP_027099160.1
Coffea arabica	NRC-S	LOC113718398	XP_027099106.1
Coffea arabica	NRC-S	LOC113717372	XP_027097991.1, XP_027097992.1, XP_027097993.1, XP_027097994.1
Coffea eugenioides	NRC-H	LOC113752598	XP_027152502.1
Coffea eugenioides	NRC-H	LOC113762820	XP_027162233.1, XP_027162234.1
Coffea eugenioides	NRC-H	LOC113751487	XP_027151316.1
Coffea eugenioides	NRC-H	LOC113751066	XP_027150723.1, XP_027150724.1, XP_027150725.1
Coffea eugenioides	NRC-H	LOC113753934	XP_027154011.1
Coffea eugenioides	NRC-H	LOC113751286	XP_027151034.1, XP_027151035.1
Coffea eugenioides	NRC-H	LOC113751587	XP_027151440.1
Coffea eugenioides	NRC-H	LOC113748843	XP_027148219.1
Coffea eugenioides	NRC-H	LOC113749537	XP_027149108.1
Coffea eugenioides	NRC-H	LOC113766600	XP_027166577.1
Coffea eugenioides	NRC-H	LOC113753480	XP_027153441.1, XP_027153442.1
Coffea eugenioides	NRC-H	LOC113772588	XP_027173020.1
Coffea eugenioides	NRC-H	LOC113759488	XP_027157865.1
Coffea eugenioides	NRC-H	LOC113772589	XP_027173021.1, XP_027173022.1
Coffea eugenioides	NRC-H	LOC113772590	XP_027173023.1, XP_027173024.1
Coffea eugenioides	NRC0	LOC113753436	XP_027153382.1, XP_027153383.1, XP_027153384.1
Coffea eugenioides	NRC0	LOC113783429	XP_027185361.1
Coffea eugenioides	NRC-S	LOC113754515	XP_027154760.1
Coffea eugenioides	NRC-S	LOC113751481	XP_027151309.1
Coffea eugenioides	NRC-S	LOC113757145	XP_027156355.1
Coffea eugenioides	NRC-S	LOC113782500	XP_027184193.1
Coffea eugenioides	NRC-S	LOC113755872	XP_027155539.1
Coffea eugenioides	NRC-S	LOC113752552	XP_027152466.1
Coffea eugenioides	NRC-S	LOC113752554	XP_027152467.1
Coffea eugenioides	NRC-S	LOC113757319	XP_027156479.1
Coffea eugenioides	NRC-S	LOC113752562	XP_027152474.1
Coffea eugenioides	NRC-S	LOC113751381	XP_027151176.1, XP_027151177.1
Coffea eugenioides	NRC-S	LOC113752547	XP_027152462.1
Coffea eugenioides	NRC-S	LOC113752558	XP_027152470.1
Coffea eugenioides	NRC-S	LOC113751109	XP_027150778.1
Coffea eugenioides	NRC-S	LOC113751105	XP_027150775.1
Coffea eugenioides	NRC-S	LOC113751119	XP_027150792.1
Coffea eugenioides	NRC-S	LOC113748647	XP_027147957.1, XP_027147958.1, XP_027147959.1, XP_027147960.1
Coffea eugenioides	NRC0-S	LOC113751447	XP_027151261.1
Coffea eugenioides	NRC-S	LOC113752097	XP_027152037.1
Coffea eugenioides	NRC-S	LOC113771992	XP_027172336.1
Coffea eugenioides	NRC-S	LOC113781125	XP_027182781.1
Coffea eugenioides	NRC-S	LOC113767403	XP_027167285.1, XP_027167286.1
Coffea eugenioides	NRC-S	LOC113752423	XP_027152336.1
Coffea eugenioides	NRC-S	LOC113750814	XP_027150557.1
Coffea eugenioides	NRC-S	LOC113748755	XP_027148103.1
Coffea eugenioides	NRC-S	LOC113757248	XP_027156422.1
Coffea eugenioides	NRC-S	LOC113771996	XP_027172342.1
Coffea eugenioides	NRC-S	LOC113753921	XP_027154000.1
Coffea eugenioides	NRC-S	LOC113755332	XP_027155165.1
Coffea eugenioides	NRC-S	LOC113751432	XP_027151248.1, XP_027151249.1
Coffea eugenioides	NRC-S	LOC113755985	XP_027155616.1, XP_027155617.1
Coffea eugenioides	NRC-S	LOC113754175	XP_027154329.1
Coffea eugenioides	NRC-S	LOC113751938	XP_027151884.1
Coffea eugenioides	NRC-S	LOC113754211	XP_027154368.1
Coffea eugenioides	NRC-S	LOC113751121	XP_027150795.1
Coffea eugenioides	NRC-S	LOC113751933	XP_027151877.1
Coffea eugenioides	NRC-S	LOC113751943	XP_027151889.1
Coffea eugenioides	NRC-S	LOC113755201	XP_027155056.1
Coffea eugenioides	NRC-S	LOC113751914	XP_027151861.1
Coffea eugenioides	NRC-S	LOC113778371	XP_027179563.1
Coffea eugenioides	NRC-S	LOC113766606	XP_027166583.1
Coffea eugenioides	NRC-S	LOC113750063	XP_027149786.1
Coffea eugenioides	NRC-S	LOC113766605	XP_027166582.1
Coffea eugenioides	NRC-S	LOC113752441	XP_027152354.1
Coffea eugenioides	NRC-S	LOC113773535	XP_027173975.1
Coffea eugenioides	NRC-S	LOC113772786	XP_027173065.1
Coffea eugenioides	NRC-S	LOC113752440	XP_027152353.1
Coffea eugenioides	NRC-S	LOC113773536	XP_027173976.1
Coffea eugenioides	NRC-S	LOC113774605	XP_027174972.1
Coffea eugenioides	NRC-S	LOC113773537	XP_027173977.1
Coffea eugenioides	NRC-S	LOC113750813	XP_027150556.1
Coffea eugenioides	NRC-S	LOC113751401	XP_027151209.1, XP_027151210.1, XP_027151211.1, XP_027151212.1
Coffea eugenioides	NRC-S	LOC113771470	XP_027171847.1
Coffea eugenioides	NRC-S	LOC113751352	XP_027151131.1
Coffea eugenioides	NRC-S	LOC113751363	XP_027151145.1
Coffea eugenioides	NRC-S	LOC113757074	XP_027156280.1, XP_027156281.1
Coffea eugenioides	NRC-S	LOC113751147	XP_027150830.1, XP_027150831.1, XP_027150832.1, XP_027150833.1, XP_027150834.1
Coffea eugenioides	NRC-S	LOC113774380	XP_027174725.1
Coffea eugenioides	NRC-S	LOC113774343	XP_027174689.1
Coffea eugenioides	NRC-S	LOC113782620	XP_027184296.1
Coffea eugenioides	NRC-S	LOC113757178	XP_027156389.1
Coffea eugenioides	NRC-S	LOC113752092	XP_027152032.1
Coffea eugenioides	NRC-S	LOC113752424	XP_027152337.1
Coffea eugenioides	NRC-S	LOC113752529	XP_027152442.1
Coffea eugenioides	NRC-S	LOC113752096	XP_027152035.1
Coffea eugenioides	NRC-S	LOC113752427	XP_027152339.1
Coffea eugenioides	NRC-S	LOC113759085	XP_027157491.1
Coffea eugenioides	NRC-S	LOC113752422	XP_027152335.1
Coffea eugenioides	NRC-S	LOC113752396	XP_027152310.1
Coffea eugenioides	NRC-S	LOC113756177	XP_027155747.1
Coffea eugenioides	NRC-S	LOC113782132	XP_027183844.1
Coffea eugenioides	NRC-S	LOC113751954	XP_027151899.1
Coffea eugenioides	NRC-S	LOC113755333	XP_027155166.1
Coffea eugenioides	NRC-S	LOC113752430	XP_027152343.1
Coffea eugenioides	NRC-S	LOC113766050	XP_027166078.1
Coffea eugenioides	NRC-S	LOC113752514	XP_027152428.1
Coffea eugenioides	NRC-S	LOC113752513	XP_027152427.1
Coffea eugenioides	NRC-S	LOC113752177	XP_027152108.1
Coffea eugenioides	NRC-S	LOC113776847	XP_027177704.1
Coffea eugenioides	NRC-S	LOC113776885	XP_027177737.1
Coffea eugenioides	NRC-S	LOC113777349	XP_027178182.1
Coffea eugenioides	NRC-S	LOC113777141	XP_027177983.1
Coffea eugenioides	NRC-S	LOC113777147	XP_027177990.1
Coffea eugenioides	NRC-S	LOC113777138	XP_027177981.1
Coffea eugenioides	NRC-S	LOC113777139	XP_027177982.1
Coffea eugenioides	NRC-S	LOC113750587	XP_027150350.1
Coffea eugenioides	NRC-S	LOC113777144	XP_027177987.1
Coffea eugenioides	NRC-S	LOC113755217	XP_027155072.1
Coffea eugenioides	NRC-S	LOC113757628	XP_027156581.1, XP_027156582.1, XP_027156583.1
Coffea eugenioides	NRC-S	LOC113777423	XP_027178300.1, XP_027178301.1, XP_027178302.1
Coffea eugenioides	NRC-S	LOC113764602	XP_027164352.1, XP_027164353.1, XP_027164354.1
Coffea eugenioides	NRC-S	LOC113776878	XP_027177730.1
Coffea eugenioides	NRC-S	LOC113777490	XP_027178397.1
Coffea eugenioides	NRC-S	LOC113776874	XP_027177725.1
Coffea eugenioides	NRC-S	LOC113776887	XP_027177739.1
Coffea eugenioides	NRC-S	LOC113759146	XP_027157516.1
Coffea eugenioides	NRC-S	LOC113776876	XP_027177728.1
Coffea eugenioides	NRC-S	LOC113776883	XP_027177735.1
Coffea eugenioides	NRC-S	LOC113776882	XP_027177734.1
Coffea eugenioides	NRC-S	LOC113759147	XP_027157517.1
Coffea eugenioides	NRC-S	LOC113776886	XP_027177738.1
Coffea eugenioides	NRC-S	LOC113776879	XP_027177731.1
Coffea eugenioides	NRC-S	LOC113778686	XP_027179964.1
Coffea eugenioides	NRC-S	LOC113777178	XP_027178019.1
Coffea eugenioides	NRC-S	LOC113777176	XP_027178017.1
Coffea eugenioides	NRC-S	LOC113776912	XP_027177763.1
Coffea eugenioides	NRC-S	LOC113776913	XP_027177764.1
Coffea eugenioides	NRC-S	LOC113777079	XP_027177924.1
Coffea eugenioides	NRC-S	LOC113757052	XP_027156261.1
Coffea eugenioides	NRC-S	LOC113777060	XP_027177906.1
Coffea eugenioides	NRC-S	LOC113777052	XP_027177898.1
Coffea eugenioides	NRC-S	LOC113777053	XP_027177899.1
Coffea eugenioides	NRC-S	LOC113777051	XP_027177897.1
Coffea eugenioides	NRC-S	LOC113777080	XP_027177925.1
Coffea eugenioides	NRC-S	LOC113755739	XP_027155449.1
Coffea eugenioides	NRC-S	LOC113777061	XP_027177907.1
Coffea eugenioides	NRC-S	LOC113782520	XP_027184212.1
Coffea eugenioides	NRC-S	LOC113782521	XP_027184213.1
Coffea eugenioides	NRC-S	LOC113755261	XP_027155102.1
Coffea eugenioides	NRC-S	LOC113776914	XP_027177765.1
Coffea eugenioides	NRC-S	LOC113777093	XP_027177940.1
Coffea eugenioides	NRC-S	LOC113757053	XP_027156262.1
Coffea eugenioides	NRC-S	LOC113777078	XP_027177923.1
Coffea eugenioides	NRC-S	LOC113777072	XP_027177918.1
Coffea eugenioides	NRC-S	LOC113777083	XP_027177929.1
Coffea eugenioides	NRC-S	LOC113759493	XP_027157871.1
Coffea eugenioides	NRC-S	LOC113759490	XP_027157867.1
Coffea eugenioides	NRC-S	LOC113777074	XP_027177920.1
Coffea eugenioides	NRC-S	LOC113777082	XP_027177928.1
Coffea eugenioides	NRC-S	LOC113777337	XP_027178171.1
Coffea eugenioides	NRC-S	LOC113777329	XP_027178163.1
Coffea eugenioides	NRC-S	LOC113777350	XP_027178184.1
Coffea eugenioides	NRC-S	LOC113777376	XP_027178213.1
Coffea eugenioides	NRC-S	LOC113777347	XP_027178181.1
Coffea eugenioides	NRC-S	LOC113777335	XP_027178168.1
Coffea eugenioides	NRC-S	LOC113777338	XP_027178172.1
Coffea eugenioides	NRC-S	LOC113777570	XP_027178495.1, XP_027178496.1, XP_027178497.1
Coffea eugenioides	NRC-S	LOC113777256	XP_027178092.1
Coffea eugenioides	NRC-S	LOC113777254	XP_027178089.1
Coffea eugenioides	NRC-S	LOC113777248	XP_027178084.1
Coffea eugenioides	NRC-S	LOC113777259	XP_027178095.1
Coffea eugenioides	NRC-S	LOC113777268	XP_027178104.1
Coffea eugenioides	NRC-S	LOC113777270	XP_027178107.1
Coffea eugenioides	NRC-S	LOC113777258	XP_027178094.1
Coffea eugenioides	NRC-S	LOC113778658	XP_027179935.1
Coffea eugenioides	NRC-S	LOC113777412	XP_027178272.1, XP_027178273.1
Coffea eugenioides	NRC-S	LOC113772162	XP_027172536.1
Coffea eugenioides	NRC-S	LOC113772106	XP_027172461.1
Coffea eugenioides	NRC-S	LOC113774014	XP_027174395.1
Coffea eugenioides	NRC-S	LOC113751430	XP_027151246.1
Coffea eugenioides	NRC-S	LOC113772146	XP_027172516.1
Coffea eugenioides	NRC-S	LOC113772115	XP_027172473.1
Coffea eugenioides	NRC-S	LOC113772198	XP_027172589.1
Coffea eugenioides	NRC-S	LOC113772210	XP_027172600.1
Coffea eugenioides	NRC-S	LOC113772328	XP_027172725.1
Coffea eugenioides	NRC-S	LOC113780451	XP_027182054.1
Coffea eugenioides	NRC-S	LOC113780373	XP_027181984.1
Coffea eugenioides	NRC-S	LOC113772307	XP_027172703.1
Coffea eugenioides	NRC-S	LOC113772339	XP_027172735.1
Coffea eugenioides	NRC-S	LOC113759131	XP_027157505.1
Coffea eugenioides	NRC-S	LOC113772360	XP_027172753.1
Coffea eugenioides	NRC-S	LOC113748810	XP_027148173.1
Coffea eugenioides	NRC-S	LOC113750481	XP_027150248.1
Coffea eugenioides	NRC-S	LOC113750491	XP_027150258.1
Coffea eugenioides	NRC-S	LOC113772236	XP_027172634.1
Coffea eugenioides	NRC-S	LOC113772218	XP_027172611.1
Coffea eugenioides	NRC-S	LOC113772138	XP_027172504.1
Coffea eugenioides	NRC-S	LOC113772291	XP_027172681.1
Coffea eugenioides	NRC-S	LOC113772299	XP_027172692.1
Coffea eugenioides	NRC-S	LOC113772281	XP_027172670.1
Coffea eugenioides	NRC-S	LOC113772259	XP_027172652.1
Coffea eugenioides	NRC-S	LOC113772246	XP_027172644.1
Coffea eugenioides	NRC-S	LOC113758769	XP_027157297.1
Coffea eugenioides	NRC-S	LOC113771668	XP_027172039.1
Coffea eugenioides	NRC-S	LOC113774114	XP_027174479.1
Coffea eugenioides	NRC-S	LOC113771671	XP_027172042.1
Coffea eugenioides	NRC-S	LOC113771669	XP_027172040.1
Coffea eugenioides	NRC-S	LOC113771673	XP_027172044.1
Coffea eugenioides	NRC-S	LOC113771672	XP_027172043.1
Coffea eugenioides	NRC-S	LOC113758437	XP_027157096.1
Coffea eugenioides	NRC-S	LOC113770973	XP_027171407.1
Coffea eugenioides	NRC-S	LOC113770957	XP_027171387.1
Coffea eugenioides	NRC-S	LOC113758434	XP_027157093.1
Coffea eugenioides	NRC-S	LOC113770857	XP_027171266.1
Coffea eugenioides	NRC-S	LOC113758436	XP_027157095.1
Coffea eugenioides	NRC-S	LOC113771675	XP_027172046.1
Coffea eugenioides	NRC-S	LOC113771715	XP_027172085.1
Coffea eugenioides	NRC-S	LOC113774150	XP_027174519.1
Coffea eugenioides	NRC-S	LOC113771711	XP_027172081.1
Coffea eugenioides	NRC-S	LOC113771558	XP_027171933.1
Coffea eugenioides	NRC-S	LOC113771706	XP_027172076.1
Coffea eugenioides	NRC-S	LOC113771702	XP_027172072.1
Coffea eugenioides	NRC-S	LOC113777227	XP_027178062.1
Coffea eugenioides	NRC-S	LOC113771709	XP_027172078.1
Coffea eugenioides	NRC-S	LOC113771556	XP_027171931.1
Coffea eugenioides	NRC-S	LOC113777225	XP_027178061.1
Coffea eugenioides	NRC-S	LOC113760111	XP_027158483.1
Coffea eugenioides	NRC-S	LOC113771561	XP_027171935.1
Coffea eugenioides	NRC-S	LOC113774143	XP_027174513.1
Coffea eugenioides	NRC-S	LOC113758624	XP_027157197.1
Coffea eugenioides	NRC-S	LOC113771565	XP_027171940.1
Coffea eugenioides	NRC-S	LOC113774151	XP_027174520.1
Coffea eugenioides	NRC-S	LOC113758833	XP_027157356.1
Coffea eugenioides	NRC-S	LOC113756239	XP_027155798.1
Coffea eugenioides	NRC-S	LOC113760114	XP_027158486.1
Coffea eugenioides	NRC-S	LOC113754908	XP_027154893.1
Coffea eugenioides	NRC-S	LOC113772521	XP_027172933.1
Coffea eugenioides	NRC-S	LOC113771714	XP_027172084.1
Coffea eugenioides	NRC-S	LOC113771562	XP_027171937.1
Coffea eugenioides	NRC-S	LOC113774149	XP_027174517.1
Coffea eugenioides	NRC-S	LOC113771712	XP_027172082.1
Coffea eugenioides	NRC-S	LOC113771577	XP_027171952.1
Coffea eugenioides	NRC-S	LOC113771571	XP_027171945.1
Coffea eugenioides	NRC-S	LOC113758835	XP_027157358.1, XP_027157359.1, XP_027157360.1
Coffea eugenioides	NRC-S	LOC113775058	XP_027175585.1
Coffea eugenioides	NRC-S	LOC113762201	XP_027161338.1, XP_027161339.1, XP_027161340.1
Coffea eugenioides	NRC-S	LOC113774162	XP_027174530.1
Coffea eugenioides	NRC-S	LOC113766549	XP_027166529.1
Coffea eugenioides	NRC-S	LOC113760121	XP_027158492.1
Coffea eugenioides	NRC-S	LOC113758215	XP_027156968.1
Coffea eugenioides	NRC-S	LOC113760134	XP_027158505.1
Coffea eugenioides	NRC-S	LOC113764178	XP_027164061.1
Coffea eugenioides	NRC-S	LOC113760118	XP_027158489.1
Coffea eugenioides	NRC-S	LOC113760076	XP_027158451.1
Coffea eugenioides	NRC-S	LOC113764195	XP_027164085.1
Coffea eugenioides	NRC-S	LOC113771838	XP_027172193.1
Coffea eugenioides	NRC-S	LOC113755593	XP_027155363.1
Coffea eugenioides	NRC-S	LOC113771843	XP_027172198.1
Coffea eugenioides	NRC-S	LOC113771844	XP_027172199.1
Coffea eugenioides	NRC-S	LOC113766125	XP_027166149.1
Coffea eugenioides	NRC-S	LOC113757163	XP_027156375.1
Coffea eugenioides	NRC-S	LOC113766119	XP_027166144.1
Coffea eugenioides	NRC-S	LOC113766143	XP_027166163.1
Coffea eugenioides	NRC-S	LOC113766120	XP_027166145.1
Coffea eugenioides	NRC-S	LOC113764429	XP_027164121.1
Coffea eugenioides	NRC-S	LOC113766149	XP_027166168.1
Coffea eugenioides	NRC-S	LOC113766116	XP_027166142.1
Coffea eugenioides	NRC-S	LOC113764537	XP_027164258.1
Coffea eugenioides	NRC-S	LOC113766141	XP_027166160.1
Coffea eugenioides	NRC-S	LOC113766107	XP_027166133.1
Coffea eugenioides	NRC-S	LOC113766146	XP_027166165.1
Coffea eugenioides	NRC-S	LOC113766115	XP_027166140.1
Coffea eugenioides	NRC-S	LOC113765643	XP_027165677.1
Coffea eugenioides	NRC-S	LOC113766124	XP_027166148.1
Coffea eugenioides	NRC-S	LOC113766135	XP_027166156.1
Coffea eugenioides	NRC-S	LOC113766152	XP_027166172.1
Coffea eugenioides	NRC-S	LOC113766103	XP_027166129.1
Coffea eugenioides	NRC-S	LOC113766134	XP_027166155.1
Coffea eugenioides	NRC-S	LOC113766084	XP_027166111.1
Coffea eugenioides	NRC-S	LOC113766147	XP_027166167.1
Coffea eugenioides	NRC-S	LOC113766140	XP_027166159.1
Coffea eugenioides	NRC-S	LOC113766154	XP_027166174.1
Coffea eugenioides	NRC-S	LOC113766151	XP_027166171.1
Coffea eugenioides	NRC-S	LOC113766080	XP_027166108.1
Coffea eugenioides	NRC-S	LOC113766083	XP_027166110.1
Coffea eugenioides	NRC-S	LOC113771143	XP_027171559.1
Coffea eugenioides	NRC-S	LOC113766085	XP_027166112.1
Coffea eugenioides	NRC-S	LOC113766145	XP_027166164.1
Coffea eugenioides	NRC-S	LOC113766114	XP_027166139.1
Coffea eugenioides	NRC-S	LOC113766133	XP_027166153.1
Coffea eugenioides	NRC-S	LOC113764812	XP_027164616.1
Coffea eugenioides	NRC-S	LOC113766186	XP_027166202.1
Coffea eugenioides	NRC-S	LOC113766188	XP_027166204.1
Coffea eugenioides	NRC-S	LOC113765673	XP_027165711.1, XP_027165712.1
Coffea eugenioides	NRC-S	LOC113764813	XP_027164618.1, XP_027164619.1, XP_027164620.1
Coffea eugenioides	NRC-S	LOC113752295	XP_027152217.1
Coffea eugenioides	NRC-S	LOC113752378	XP_027152293.1
Coffea eugenioides	NRC-S	LOC113752373	XP_027152290.1
Coffea eugenioides	NRC-S	LOC113782613	XP_027184292.1
Coffea eugenioides	NRC-S	LOC113776943	XP_027177797.1
Coffea eugenioides	NRC-S	LOC113752371	XP_027152288.1
Coffea eugenioides	NRC-S	LOC113752380	XP_027152295.1
Coffea eugenioides	NRC-S	LOC113752372	XP_027152289.1
Coffea eugenioides	NRC-S	LOC113752379	XP_027152294.1
Coffea eugenioides	NRC-S	LOC113752347	XP_027152264.1
Coffea eugenioides	NRC-S	LOC113752355	XP_027152273.1
Coffea eugenioides	NRC-S	LOC113752352	XP_027152271.1
Coffea eugenioides	NRC-S	LOC113780057	XP_027181679.1
Ipomoea triloba	NRC-H	LOC116012688	XP_031108187.1
Ipomoea triloba	NRC-H	LOC116015299	XP_031111202.1
Ipomoea triloba	NRC-H	LOC115999166	XP_031094818.1, XP_031094819.1, XP_031094820.1
Ipomoea triloba	NRC-H	LOC116004435	XP_031100348.1
Ipomoea triloba	NRC-H	LOC116025107	XP_031122059.1
Ipomoea triloba	NRC-H	LOC116025530	XP_031122634.1
Ipomoea triloba	NRC-H	LOC116026048	XP_031123352.1
Ipomoea triloba	NRC-H	LOC116025273	XP_031122307.1
Ipomoea triloba	NRC-H	LOC116025037	XP_031121953.1
Ipomoea triloba	NRC-H	LOC116026176	XP_031123505.1
Ipomoea triloba	NRC-H	LOC116007954	XP_031104475.1
Ipomoea triloba	NRC-H	LOC116019512	XP_031115613.1
Ipomoea triloba	NRC-H	LOC116004567	XP_031100533.1
Ipomoea triloba	NRC-H	LOC116004563	XP_031100527.1
Ipomoea triloba	NRC-H	LOC116004834	XP_031100867.1
Ipomoea triloba	NRC-H	LOC116004464	XP_031100389.1
Ipomoea triloba	NRC-H	LOC116004782	XP_031100811.1
Ipomoea triloba	NRC-H	LOC116020356	XP_031116693.1
Ipomoea triloba	NRC-H	LOC116003869	XP_031099670.1
Ipomoea triloba	NRC-H	LOC116004742	XP_031100764.1
Ipomoea triloba	NRC-H	LOC116003715	XP_031099486.1
Ipomoea triloba	NRC-H	LOC116004534	XP_031100484.1, XP_031100485.1
Ipomoea triloba	NRC-H	LOC116013116	XP_031108632.1
Ipomoea triloba	NRC-H	LOC116007229	XP_031103711.1
Ipomoea triloba	NRC-H	LOC116007228	XP_031103709.1
Ipomoea triloba	NRC-H	LOC116006701	XP_031103040.1
Ipomoea triloba	NRC-H	LOC116007212	XP_031103682.1
Ipomoea triloba	NRC-H	LOC116005648	XP_031101754.1
Ipomoea triloba	NRC-H	LOC116006315	XP_031102498.1
Ipomoea triloba	NRC-H	LOC116007226	XP_031103701.1, XP_031103702.1, XP_031103703.1, XP_031103704.1, XP_031103705.1, XP_031103707.1, XP_031103708.1
Ipomoea triloba	NRC0	LOC116005237	XP_031101362.1
Ipomoea triloba	NRC-S	LOC116015743	XP_031111776.1
Ipomoea triloba	NRC-S	LOC116015668	XP_031111669.1
Ipomoea triloba	NRC-S	LOC116006267	XP_031102430.1
Ipomoea triloba	NRC-S	LOC116004316	XP_031100167.1
Ipomoea triloba	NRC-S	LOC116004446	XP_031100366.1, XP_031100367.1
Ipomoea triloba	NRC-S	LOC116004445	XP_031100362.1, XP_031100363.1, XP_031100364.1, XP_031100365.1
Ipomoea triloba	NRC-S	LOC116005327	XP_031101463.1, XP_031101465.1, XP_031101466.1, XP_031101467.1
Ipomoea triloba	NRC-S	LOC116004449	XP_031100372.1
Ipomoea triloba	NRC-S	LOC116004448	XP_031100368.1, XP_031100369.1, XP_031100370.1
Ipomoea triloba	NRC-S	LOC116002344	XP_031098317.1
Ipomoea triloba	NRC-S	LOC116001654	XP_031097414.1, XP_031097415.1
Ipomoea triloba	NRC-S	LOC116003972	XP_031099775.1
Ipomoea triloba	NRC-S	LOC116002147	XP_031098050.1, XP_031098051.1, XP_031098052.1, XP_031098053.1, XP_031098054.1, XP_031098055.1, XP_031098056.1, XP_031098057.1, XP_031098058.1, XP_031098059.1, XP_031098060.1, XP_031098061.1
Ipomoea triloba	NRC-S	LOC116001556	XP_031097298.1
Ipomoea triloba	NRC-S	LOC116002919	XP_031098965.1, XP_031098966.1, XP_031098967.1, XP_031098968.1, XP_031098969.1, XP_031098970.1
Ipomoea triloba	NRC-S	LOC116002146	XP_031098049.1
Ipomoea triloba	NRC-S	LOC116002145	XP_031098046.1, XP_031098047.1
Ipomoea triloba	NRC-S	LOC116002149	XP_031098062.1, XP_031098063.1, XP_031098064.1
Ipomoea triloba	NRC-S	LOC116001968	XP_031097812.1
Ipomoea triloba	NRC-S	LOC116002150	XP_031098065.1
Ipomoea triloba	NRC-S	LOC116004388	XP_031100283.1, XP_031100284.1
Ipomoea triloba	NRC-S	LOC115996147	XP_031091149.1
Ipomoea triloba	NRC-S	LOC115996368	XP_031091433.1
Ipomoea triloba	NRC-S	LOC115996477	XP_031091575.1
Ipomoea triloba	NRC-S	LOC115996144	XP_031091145.1
Ipomoea triloba	NRC-S	LOC115996156	XP_031091155.1
Ipomoea triloba	NRC-S	LOC115997459	XP_031092875.1, XP_031092876.1, XP_031092877.1
Ipomoea triloba	NRC-S	LOC115995755	XP_031090743.1, XP_031090745.1
Ipomoea triloba	NRC-S	LOC115996145	XP_031091146.1
Ipomoea triloba	NRC-S	LOC115996684	XP_031091896.1
Ipomoea triloba	NRC-S	LOC115996294	XP_031091349.1, XP_031091351.1
Ipomoea triloba	NRC-S	LOC115996169	XP_031091167.1, XP_031091168.1
Ipomoea triloba	NRC-S	LOC115996459	XP_031091541.1
Ipomoea triloba	NRC-S	LOC115996138	XP_031091140.1
Ipomoea triloba	NRC-S	LOC115996431	XP_031091499.1
Ipomoea triloba	NRC-S	LOC115997320	XP_031092720.1, XP_031092721.1, XP_031092722.1
Ipomoea triloba	NRC-S	LOC115996458	XP_031091539.1, XP_031091540.1
Ipomoea triloba	NRC-S	LOC115996172	XP_031091171.1, XP_031091172.1, XP_031091173.1
Ipomoea triloba	NRC-S	LOC115995634	XP_031090591.1, XP_031090592.1, XP_031090593.1, XP_031090594.1
Ipomoea triloba	NRC-S	LOC115996185	XP_031091188.1, XP_031091190.1
Ipomoea triloba	NRC-S	LOC115996186	XP_031091191.1
Ipomoea triloba	NRC-S	LOC115996132	XP_031091134.1
Ipomoea triloba	NRC-S	LOC115996137	XP_031091139.1
Ipomoea triloba	NRC-S	LOC115996135	XP_031091137.1
Ipomoea triloba	NRC-S	LOC115996129	XP_031091131.1
Ipomoea triloba	NRC-S	LOC115996128	XP_031091130.1
Ipomoea triloba	NRC-S	LOC115996925	XP_031092228.1, XP_031092229.1
Ipomoea triloba	NRC-S	LOC115996924	XP_031092222.1, XP_031092223.1, XP_031092224.1, XP_031092227.1
Ipomoea triloba	NRC-S	LOC115995791	XP_031090792.1, XP_031090793.1, XP_031090794.1, XP_031090795.1
Ipomoea triloba	NRC-S	LOC115996123	XP_031091125.1
Ipomoea triloba	NRC-S	LOC115996136	XP_031091138.1
Ipomoea triloba	NRC-S	LOC115996134	XP_031091135.1
Ipomoea triloba	NRC-S	LOC115996457	XP_031091537.1, XP_031091538.1
Ipomoea triloba	NRC-S	LOC115996268	XP_031091300.1, XP_031091301.1, XP_031091302.1, XP_031091303.1
Ipomoea triloba	NRC-S	LOC116001057	XP_031096822.1
Ipomoea triloba	NRC-S	LOC116002388	XP_031098376.1
Ipomoea triloba	NRC-S	LOC116001051	XP_031096816.1
Ipomoea triloba	NRC-S	LOC116002386	XP_031098374.1
Ipomoea triloba	NRC-S	LOC116002895	XP_031098939.1
Ipomoea triloba	NRC-S	LOC116001028	XP_031096794.1
Ipomoea triloba	NRC-S	LOC116001569	XP_031097312.1, XP_031097313.1
Ipomoea triloba	NRC-S	LOC116002123	XP_031098017.1
Ipomoea triloba	NRC-S	LOC116002007	XP_031097871.1, XP_031097872.1, XP_031097873.1, XP_031097874.1, XP_031097875.1
Ipomoea triloba	NRC-S	LOC116022697	XP_031119385.1, XP_031119387.1
Ipomoea triloba	NRC-S	LOC116022698	XP_031119388.1, XP_031119389.1
Ipomoea triloba	NRC-S	LOC116001869	XP_031097676.1, XP_031097677.1
Ipomoea triloba	NRC-S	LOC116002383	XP_031098371.1
Ipomoea triloba	NRC-S	LOC116000999	XP_031096753.1, XP_031096754.1
Ipomoea triloba	NRC-S	LOC116002382	XP_031098370.1
Ipomoea triloba	NRC-S	LOC116007948	XP_031104468.1
Ipomoea triloba	NRC-S	LOC116002371	XP_031098355.1
Ipomoea triloba	NRC-S	LOC116002359	XP_031098334.1
Ipomoea triloba	NRC-S	LOC116002367	XP_031098346.1
Ipomoea triloba	NRC-S	LOC116002368	XP_031098347.1
Ipomoea triloba	NRC-S	LOC116002364	XP_031098342.1
Ipomoea triloba	NRC-S	LOC116002006	XP_031097870.1
Ipomoea triloba	NRC-S	LOC116002109	XP_031097995.1, XP_031097996.1, XP_031097997.1, XP_031097998.1
Ipomoea triloba	NRC-S	LOC116000949	XP_031096684.1, XP_031096685.1, XP_031096686.1, XP_031096687.1, XP_031096688.1
Ipomoea triloba	NRC-S	LOC116001865	XP_031097674.1
Ipomoea triloba	NRC-S	LOC116001954	XP_031097790.1
Ipomoea triloba	NRC-S	LOC116001953	XP_031097787.1, XP_031097788.1, XP_031097789.1
Ipomoea triloba	NRC-S	LOC116002353	XP_031098328.1
Ipomoea triloba	NRC-S	LOC116002363	XP_031098336.1, XP_031098338.1, XP_031098339.1, XP_031098340.1, XP_031098341.1
Ipomoea triloba	NRC-S	LOC116002844	XP_031098870.1, XP_031098871.1, XP_031098872.1, XP_031098873.1, XP_031098874.1, XP_031098875.1, XP_031098876.1, XP_031098877.1, XP_031098878.1, XP_031098879.1, XP_031098880.1, XP_031098881.1, XP_031098882.1, XP_031098883.1
Ipomoea triloba	NRC-S	LOC116003018	XP_031099062.1
Ipomoea triloba	NRC-S	LOC116020511	XP_031116841.1
Ipomoea triloba	NRC-S	LOC116025109	XP_031122062.1
Ipomoea triloba	NRC-S	LOC116025115	XP_031122070.1
Ipomoea triloba	NRC-S	LOC116025113	XP_031122067.1, XP_031122068.1
Ipomoea triloba	NRC-S	LOC116025112	XP_031122065.1
Ipomoea triloba	NRC-S	LOC116025111	XP_031122063.1, XP_031122064.1
Ipomoea triloba	NRC-S	LOC116025127	XP_031122089.1
Ipomoea triloba	NRC-S	LOC116025116	XP_031122071.1
Ipomoea triloba	NRC-S	LOC116025114	XP_031122069.1
Ipomoea triloba	NRC-S	LOC116025108	XP_031122060.1, XP_031122061.1
Ipomoea triloba	NRC-S	LOC116000927	XP_031096662.1
Ipomoea triloba	NRC-S	LOC116002348	XP_031098322.1
Ipomoea triloba	NRC-S	LOC116026147	XP_031123462.1, XP_031123463.1
Ipomoea triloba	NRC-S	LOC116022981	XP_031119763.1, XP_031119764.1, XP_031119765.1
Ipomoea triloba	NRC-S	LOC116002341	XP_031098315.1
Ipomoea triloba	NRC-S	LOC116002340	XP_031098312.1, XP_031098313.1, XP_031098314.1
Ipomoea triloba	NRC-S	LOC116001993	XP_031097851.1, XP_031097852.1, XP_031097853.1, XP_031097854.1, XP_031097855.1, XP_031097856.1
Ipomoea triloba	NRC-S	LOC116002201	XP_031098134.1
Ipomoea triloba	NRC-S	LOC116002202	XP_031098135.1, XP_031098136.1
Ipomoea triloba	NRC-S	LOC116002339	XP_031098311.1
Ipomoea triloba	NRC-S	LOC116028318	XP_031125853.1, XP_031125854.1
Ipomoea triloba	NRC-S	LOC116002033	XP_031097903.1
Ipomoea triloba	NRC-S	LOC116002186	XP_031098113.1
Ipomoea triloba	NRC-S	LOC116029688	XP_031127591.1
Ipomoea triloba	NRC-S	LOC116002220	XP_031098153.1, XP_031098154.1, XP_031098155.1, XP_031098156.1, XP_031098157.1, XP_031098159.1, XP_031098160.1, XP_031098161.1, XP_031098162.1, XP_031098163.1, XP_031098164.1, XP_031098165.1, XP_031098166.1, XP_031098167.1
Ipomoea triloba	NRC-S	LOC116019845	XP_031116053.1
Ipomoea triloba	NRC-S	LOC116019873	XP_031116095.1
Ipomoea triloba	NRC-S	LOC116033070	XP_031131684.1
Ipomoea triloba	NRC-S	LOC116017392	XP_031113832.1, XP_031113833.1
Ipomoea triloba	NRC-S	LOC116016805	XP_031113073.1, XP_031113074.1, XP_031113075.1
Ipomoea triloba	NRC-S	LOC116016804	XP_031113072.1
Ipomoea triloba	NRC-S	LOC116017881	XP_031114399.1
Ipomoea triloba	NRC-S	LOC116017877	XP_031114395.1, XP_031114396.1
Ipomoea triloba	NRC-S	LOC116017528	XP_031113998.1
Ipomoea triloba	NRC-S	LOC115995650	XP_031090612.1
Ipomoea triloba	NRC-S	LOC116017239	XP_031113642.1, XP_031113643.1, XP_031113644.1, XP_031113645.1
Ipomoea triloba	NRC-S	LOC116029598	XP_031127508.1
Ipomoea triloba	NRC-S	LOC116017360	XP_031113787.1
Ipomoea triloba	NRC-S	LOC116015722	XP_031111757.1
Ipomoea triloba	NRC-S	LOC116007587	XP_031104162.1
Ipomoea triloba	NRC-S	LOC116017358	XP_031113782.1, XP_031113783.1, XP_031113784.1, XP_031113785.1
Ipomoea triloba	NRC-S	LOC116017361	XP_031113788.1, XP_031113789.1
Ipomoea triloba	NRC-S	LOC116016561	XP_031112745.1
Ipomoea triloba	NRC-S	LOC116017362	XP_031113792.1, XP_031113793.1
Ipomoea triloba	NRC-S	LOC116015855	XP_031111883.1
Ipomoea triloba	NRC-S	LOC116015812	XP_031111838.1
Ipomoea triloba	NRC-S	LOC116016982	XP_031113334.1
Ipomoea triloba	NRC-S	LOC116016981	XP_031113330.1, XP_031113331.1, XP_031113332.1, XP_031113333.1
Ipomoea triloba	NRC-S	LOC116032649	XP_031131178.1
Ipomoea triloba	NRC-S	LOC116014803	XP_031110616.1
Ipomoea triloba	NRC-S	LOC116019495	XP_031115579.1
Ipomoea triloba	NRC-S	LOC116014791	XP_031110600.1
Ipomoea triloba	NRC-S	LOC116014976	XP_031110810.1
Ipomoea triloba	NRC-S	LOC116015300	XP_031111204.1
Ipomoea triloba	NRC-S	LOC116015296	XP_031111196.1, XP_031111197.1
Ipomoea triloba	NRC-S	LOC116015297	XP_031111198.1, XP_031111199.1, XP_031111200.1, XP_031111201.1
Ipomoea triloba	NRC-S	LOC116017359	XP_031113786.1
Ipomoea triloba	NRC-S	LOC116033210	XP_031131828.1
Ipomoea triloba	NRC-S	LOC116017357	XP_031113781.1
Ipomoea triloba	NRC-S	LOC116032065	XP_031130321.1, XP_031130322.1
Ipomoea triloba	NRC-S	LOC116005011	XP_031101087.1
Ipomoea triloba	NRC-S	LOC116004793	XP_031100823.1
Ipomoea triloba	NRC-S	LOC116004369	XP_031100253.1
Ipomoea triloba	NRC-S	LOC116004300	XP_031100143.1
Ipomoea triloba	NRC-S	LOC116004794	XP_031100824.1
Ipomoea triloba	NRC-S	LOC116005156	XP_031101272.1
Ipomoea triloba	NRC-S	LOC116004611	XP_031100587.1, XP_031100588.1
Ipomoea triloba	NRC-S	LOC116004612	XP_031100589.1, XP_031100591.1, XP_031100592.1
Ipomoea triloba	NRC-S	LOC116004609	XP_031100585.1, XP_031100586.1
Ipomoea triloba	NRC-S	LOC116004335	XP_031100189.1, XP_031100190.1
Ipomoea triloba	NRC-S	LOC116013052	XP_031108573.1
Ipomoea triloba	NRC-S	LOC116013049	XP_031108571.1
Ipomoea triloba	NRC-S	LOC115996036	XP_031091041.1
Ipomoea triloba	NRC-S	LOC116012449	XP_031107840.1
Ipomoea triloba	NRC-S	LOC116013047	XP_031108569.1
Ipomoea triloba	NRC-S	LOC116023436	XP_031120297.1
Ipomoea triloba	NRC-S	LOC116013058	XP_031108579.1
Ipomoea triloba	NRC-S	LOC116013056	XP_031108577.1
Ipomoea triloba	NRC-S	LOC116013057	XP_031108578.1
Ipomoea triloba	NRC-S	LOC116013172	XP_031108682.1
Ipomoea triloba	NRC-S	LOC116014278	XP_031110163.1
Ipomoea triloba	NRC-S	LOC116013277	XP_031108806.1
Ipomoea triloba	NRC-S	LOC116013032	XP_031108552.1
Ipomoea triloba	NRC-S	LOC116028555	XP_031126149.1
Ipomoea triloba	NRC-S	LOC116013030	XP_031108551.1
Ipomoea triloba	NRC-S	LOC116013322	XP_031108865.1, XP_031108866.1, XP_031108867.1
Ipomoea triloba	NRC-S	LOC116007397	XP_031103916.1
Ipomoea triloba	NRC-S	LOC116006423	XP_031102646.1, XP_031102647.1
Ipomoea triloba	NRC-S	LOC116005860	XP_031101958.1
Ipomoea triloba	NRC-S	LOC116005875	XP_031101970.1
Ipomoea triloba	NRC-S	LOC116022207	XP_031118677.1
Ipomoea triloba	NRC-S	LOC116022209	XP_031118678.1, XP_031118679.1, XP_031118680.1, XP_031118682.1
Ipomoea triloba	NRC-S	LOC116030565	XP_031128716.1
Ipomoea triloba	NRC-S	LOC116012468	XP_031107867.1
Ipomoea triloba	NRC-S	LOC116013138	XP_031108652.1
Ipomoea triloba	NRC-S	LOC116030925	XP_031129153.1, XP_031129154.1
Ipomoea triloba	NRC-S	LOC116013762	XP_031109550.1
Ipomoea triloba	NRC-S	LOC116013761	XP_031109541.1
Ipomoea triloba	NRC-S	LOC116012466	XP_031107862.1, XP_031107863.1, XP_031107864.1, XP_031107865.1
Ipomoea triloba	NRC-S	LOC116012467	XP_031107866.1
Ipomoea triloba	NRC-S	LOC116013422	XP_031109024.1, XP_031109025.1, XP_031109027.1
Ipomoea triloba	NRC-S	LOC116002550	XP_031098580.1, XP_031098581.1
Ipomoea triloba	NRC-S	LOC116011972	XP_031107280.1, XP_031107281.1
Ipomoea triloba	NRC-S	LOC116006620	XP_031102920.1
Ipomoea triloba	NRC-S	LOC116006410	XP_031102624.1
Ipomoea triloba	NRC-S	LOC116005949	XP_031102042.1
Ipomoea triloba	NRC-S	LOC116007421	XP_031103947.1, XP_031103948.1
Ipomoea triloba	NRC-S	LOC116006204	XP_031102362.1
Ipomoea triloba	NRC-S	LOC116007276	XP_031103770.1
Ipomoea triloba	NRC-S	LOC116006181	XP_031102328.1
Ipomoea triloba	NRC-S	LOC116005963	XP_031102056.1
Ipomoea triloba	NRC-S	LOC116005964	XP_031102057.1
Ipomoea triloba	NRC-S	LOC116005122	XP_031101226.1
Ipomoea triloba	NRC-S	LOC116005962	XP_031102055.1
Ipomoea triloba	NRC-S	LOC116006172	XP_031102319.1
Ipomoea triloba	NRC-S	LOC116005937	XP_031102030.1
Ipomoea triloba	NRC-S	LOC116007157	XP_031103620.1
Ipomoea triloba	NRC-S	LOC116006580	XP_031102873.1
Ipomoea triloba	NRC-S	LOC116007897	XP_031104416.1
Ipomoea triloba	NRC-S	LOC116006428	XP_031102652.1, XP_031102653.1
Ipomoea triloba	NRC-S	LOC116001323	XP_031097068.1
Ipomoea triloba	NRC-S	LOC116006372	XP_031102578.1
Ipomoea triloba	NRC-S	LOC116005944	XP_031102038.1
Ipomoea triloba	NRC-S	LOC116005940	XP_031102033.1
Ipomoea triloba	NRC-S	LOC116007363	XP_031103887.1
Ipomoea triloba	NRC-S	LOC116007481	XP_031104029.1
Ipomoea triloba	NRC-S	LOC116005939	XP_031102032.1
Ipomoea triloba	NRC-S	LOC116007482	XP_031104030.1, XP_031104031.1
Ipomoea triloba	NRC-S	LOC116005942	XP_031102036.1
Ipomoea triloba	NRC-S	LOC116029158	XP_031126922.1
Ipomoea triloba	NRC-S	LOC116005487	XP_031101551.1, XP_031101552.1, XP_031101553.1
Ipomoea triloba	NRC-S	LOC116005938	XP_031102031.1
Ipomoea triloba	NRC-S	LOC116007362	XP_031103883.1, XP_031103884.1, XP_031103885.1
Ipomoea triloba	NRC-S	LOC116006370	XP_031102569.1, XP_031102570.1, XP_031102571.1, XP_031102572.1, XP_031102574.1, XP_031102575.1
Ipomoea triloba	NRC-S	LOC116007484	XP_031104038.1
Ipomoea triloba	NRC-S	LOC116006371	XP_031102576.1, XP_031102577.1
Ipomoea triloba	NRC-S	LOC116005943	XP_031102037.1
Ipomoea triloba	NRC-S	LOC116000898	XP_031096623.1, XP_031096624.1, XP_031096625.1
Ipomoea triloba	NRC-S	LOC116029659	XP_031127566.1, XP_031127571.1
Ipomoea triloba	NRC-S	LOC116009946	XP_031105017.1
Ipomoea triloba	NRC-S	LOC116020939	XP_031117372.1
Ipomoea triloba	NRC-S	LOC116016241	XP_031112258.1
Ipomoea triloba	NRC-S	LOC116004743	XP_031100765.1
Ipomoea triloba	NRC-S	LOC115996679	XP_031091891.1
Ipomoea triloba	NRC-S	LOC116025052	XP_031121974.1
Ipomoea triloba	NRC-S	LOC116007926	XP_031104444.1
Ipomoea triloba	NRC-S	LOC116002850	XP_031098887.1
Ipomoea triloba	NRC-S	LOC116001481	XP_031097213.1
Ipomoea triloba	NRC-S	LOC116029833	XP_031127733.1
Ipomoea triloba	NRC-S	LOC116024194	XP_031120954.1
Ipomoea triloba	NRC-S	LOC116001882	XP_031097686.1
Ipomoea triloba	NRC-S	LOC116014856	XP_031110707.1
Ipomoea triloba	NRC-S	LOC116004307	XP_031100151.1, XP_031100152.1, XP_031100153.1
Ipomoea triloba	NRC-S	LOC116020372	XP_031116709.1
Ipomoea triloba	NRC-S	LOC116025958	XP_031123237.1
Ipomoea triloba	NRC-S	LOC116032293	XP_031130651.1
Ipomoea triloba	NRC-S	LOC116001904	XP_031097715.1, XP_031097716.1, XP_031097717.1, XP_031097718.1
Ipomoea triloba	NRC-S	LOC115997410	XP_031092821.1, XP_031092822.1, XP_031092823.1, XP_031092824.1
Ipomoea trifida	NRC-H	itf09g15940	itf09g15940.t1
Ipomoea trifida	NRC-H	itf14g02120	itf14g02120.t1
Ipomoea trifida	NRC-H	itf04g05390	itf04g05390.t1
Ipomoea trifida	NRC-H	itf00g07890	itf00g07890.t1, itf00g07890.t2
Ipomoea trifida	NRC-H	itf03g20740	itf03g20740.t1
Ipomoea trifida	NRC-H	itf03g20760	itf03g20760.t1
Ipomoea trifida	NRC-H	itf03g20730	itf03g20730.t1
Ipomoea trifida	NRC-H	itf14g01610	itf14g01610.t1
Ipomoea trifida	NRC-H	itf00g11230	itf00g11230.t1, itf00g11230.t2
Ipomoea trifida	NRC-H	itf03g27310	itf03g27310.t1
Ipomoea trifida	NRC-H	itf15g19850	itf15g19850.t1
Ipomoea trifida	NRC-H	itf15g10880	itf15g10880.t1
Ipomoea trifida	NRC-H	itf15g19840	itf15g19840.t1
Ipomoea trifida	NRC-H	itf15g10850	itf15g10850.t1
Ipomoea trifida	NRC-H	itf15g10780	itf15g10780.t1
Ipomoea trifida	NRC-H	itf15g10770	itf15g10770.t1
Ipomoea trifida	NRC-H	itf15g19820	itf15g19820.t1, itf15g19820.t2
Ipomoea trifida	NRC-H	itf07g07910	itf07g07910.t1, itf07g07910.t2
Ipomoea trifida	NRC-H	itf14g01630	itf14g01630.t1
Ipomoea trifida	NRC-H	itf14g01640	itf14g01640.t1, itf14g01640.t2
Ipomoea trifida	NRC-H	itf14g01400	itf14g01400.t1, itf14g01400.t3
Ipomoea trifida	NRC-H	itf14g02110	itf14g02110.t1
Ipomoea trifida	NRC-H	itf14g02090	itf14g02090.t1
Ipomoea trifida	NRC-H	itf14g01620	itf14g01620.t1, itf14g01620.t2, itf14g01620.t3
Ipomoea trifida	NRC-H	itf14g02030	itf14g02030.t1
Ipomoea trifida	NRC-H	itf14g02070	itf14g02070.t1
Ipomoea trifida	NRC-H	itf14g02100	itf14g02100.t1
Ipomoea trifida	NRC-H	itf14g02050	itf14g02050.t1
Ipomoea trifida	NRC-H	itf14g02060	itf14g02060.t1
Ipomoea trifida	NRC-H	itf14g02040	itf14g02040.t1
Ipomoea trifida	NRC-H	itf03g28470	itf03g28470.t1
[truncated: 1,968 more rows]
