# Supplementary material for: The NRC0 gene cluster of sensor and helper NLR immune receptors is functionally conserved across asterid plants
Source: Plant Cell. 2024 Jun 4;36(9):3344–61. doi: 10.1093/plcell/koae154 (PMC11371149; doi:10.1093/plcell/koae154)
Supplement: koae154_Supplementary_Data [file koae154_supplementary_data.zip › Supplementary Data Set 5.xlsx]

## Sheet: Supplemental DS 9
Supplementary Data. Sakai et al. (2024). NRC0 gene cluster in asterids. Plant Cell
Supplementary Data Set 5. The ConSurf conservation score among NRC0 proteins.
The table details the residue variety in % for each position in the query sequence.
Each column shows the % for that amino-acid, found in position ('pos') in the MSA.
In case there are residues which are not a standard amino-acid in the MSA, they are represented under column 'OTHER'
pos	A	C	D	E	F	G	H	I	K	L	M	N	P	Q	R	S	T	V	W	Y	OTHER	MAX AA	ConSurf Grade
1	5.263										94.737											M 94.737	8
2	92.105												2.632			2.632	2.632					A 92.105	6
3			89.474	5.263														5.263				D 89.474	7
4	94.737																	5.263				A 94.737	8
5	10.526							5.263								5.263		78.947				V 78.947	5
6								10.526										89.474				V 89.474	8
7			2.632	86.842		5.263									5.263							E 86.842	5
8					97.368					2.632												F 97.368	7
9								5.263		94.737												L 94.737	7
10										94.737								5.263				L 94.737	7
11	13.158		5.263	26.316						31.579				15.789		2.632		5.263				L 31.579	1
12												100										N 100.000	9
13								2.632		97.368												L 97.368	7
14				5.263					92.105			2.632										K 92.105	6
15			5.263	23.684			2.632							68.421								Q 68.421	5
16										100												L 100.000	9
17								5.263		89.474			5.263									L 89.474	6
18				5.263				5.263		89.474												L 89.474	5
19																				100		Y 100.000	9
20							68.421					31.579										H 68.421	7
21	10.526		2.632										5.263			18.421		63.158				V 63.158	3
22			94.737	5.263																		D 94.737	7
23										100												L 100.000	9
24								42.105		55.263								2.632				L 55.263	7
25		2.632			10.526											78.947				7.895		S 78.947	4
26			2.632			97.368																G 97.368	7
27				5.263						7.895								86.842				V 86.842	6
28							2.632		92.105								5.263					K 92.105	6
29			89.474	2.632		7.895																D 89.474	5
30				7.895					5.263					81.579	5.263							Q 81.579	6
31								5.263										94.737				V 94.737	7
32	5.263		5.263	84.211					2.632			2.632										E 84.211	4
33																94.737		5.263				S 94.737	8
34										100												L 100.000	9
35							68.421													31.579		H 68.421	6
36			5.263						26.316					5.263	63.158							R 63.158	3
37			7.895	92.105																		E 92.105	7
38										100												L 100.000	9
39									2.632					2.632	5.263	89.474						S 89.474	6
40										100												L 100.000	9
41										10.526	89.474											M 89.474	8
42									78.947			15.789		5.263								K 78.947	4
43	100																					A 100.000	9
44	2.632				94.737											2.632						F 94.737	6
45										100												L 100.000	9
46									92.105						2.632	5.263						K 92.105	6
47			100																			D 100.000	9
48	2.632				5.263											92.105						S 92.105	7
49								5.263	21.053		2.632				65.789		5.263					R 65.789	5
50			2.632	92.105								5.263										E 92.105	6
51									92.105			2.632			5.263							K 92.105	6
52							2.632						5.263		86.842	5.263						R 86.842	5
53			15.789			2.632						10.526				71.053						S 71.053	4
54				89.474								5.263		2.632				2.632				E 89.474	5
55					7.895											23.684				68.421		Y 68.421	3
56	13.158			86.842																		E 86.842	8
57								5.263		2.632							7.895	2.632		81.579		Y 81.579	4
58	7.895							2.632										89.474				V 89.474	6
59								2.632	5.263						92.105							R 92.105	7*
60				97.368														2.632				E 97.368	8
61					5.263			15.789		63.158						5.263		5.263	5.263			L 63.158	3
62																		100				V 100.000	9
63															56.757	43.243						R 56.757	8
64									5.405	2.703				91.892								Q 91.892	6
65								100														I 100.000	9
66	2.703														32.432		64.865					T 64.865	7
67	5.405		51.351					21.622										21.622				D 51.351	5
68																		100				V 100.000	9
69	78.378					2.703											13.514	5.405				A 78.378	6
70		5.405			2.703															91.892		Y 91.892	5*
71				89.189					10.811													E 89.189	6
72	89.189										2.703						8.108					A 89.189	6
73				100																		E 100.000	9
74			100																			D 100.000	9
75	2.703							75.676									16.216	5.405				I 75.676	5
76								94.595										5.405				I 94.595	8
77			100																			D 100.000	9
78	5.405							2.703	2.703								89.189					T 89.189	5
79					91.892					5.405										2.703		F 91.892	5
80								2.703										97.297				V 97.297	8
81	8.108										2.703						32.432	56.757				V 56.757	5
82				8.108			13.514			2.703		72.973					2.703					N 72.973	4
83	83.784			5.405												8.108		2.703				A 83.784	5
84	89.189				5.405											2.703	2.703					A 89.189	6
85	13.514							2.703		8.108	67.568					5.405		2.703				M 67.568	2
86							5.405		5.405					89.189								Q 89.189	6
87									89.189				5.405		5.405							K 89.189	5
88	64.706			20.588		2.941							5.882			5.882						A 64.706	4
89									2.703						97.297							R 97.297	8
90												2.703			5.405	91.892						S 91.892	8
91	13.514					5.405							2.703	5.405	8.108	2.703	59.459	2.703				T 59.459	2
92					8.108			2.703		32.432	16.216					2.703		37.838				V 37.838	1
93						10.811			32.432			2.703			37.838	10.811			5.405			R 37.838	1
94									32.432						67.568							R 67.568	4
95	43.243				5.405			18.919		2.703	8.108							21.622				A 43.243	1
96	2.703				54.054			16.216		5.405	5.405						2.703	13.514				F 54.054	1
97		5.405					72.973						5.405	2.703	5.405					8.108		H 72.973	4
98	35.135				2.703	8.108		5.405					2.703			2.703		43.243				V 43.243	1
99					72.973					24.324										2.703		F 72.973	3
100			78.378	5.405		5.405	2.703		2.703									5.405				D 78.378	3
101							56.757					16.216								27.027		H 56.757	5
102	8.333								5.556				25			58.333	2.778					S 58.333	3
103	13.889								2.778			19.444				50	13.889					S 50.000	3
104				2.778					50	11.111	33.333	2.778										K 50.000	3
105										100												L 100.000	9
106									2.857						97.143							R 97.143	8
107	2.703			2.703				2.703	5.405			54.054				32.432						N 54.054	4
108	2.703									10.811								86.486				V 86.486	6
109	70.27				5.405	10.811										13.514						A 70.270	4
110				16.216				2.703	72.973						8.108							K 72.973	4
111	2.703		37.838	54.054										5.405								E 54.054	4
112								94.595		5.405												I 94.595	8
113				67.568		5.405			13.514					13.514								E 67.568	4
114	2.703											5.405				81.081	10.811					S 81.081	6
115								97.297										2.703				I 97.297	8
116									86.486						8.108	5.405						K 86.486	5
117	8.108			5.405					2.703							2.703	18.919	62.162				V 62.162	3
118									86.486						8.108		5.405					K 86.486	5
119								8.108		2.703								89.189				V 89.189	6
120				2.703					94.595			2.703										K 94.595	6
121			5.405	86.486		2.703										5.405						E 86.486	4
122								100														I 100.000	9
123																	5.405			94.595		Y 94.595	7*
124			89.189	2.703										2.703			5.405					D 89.189	5
125	2.703								78.378		5.405	8.108					5.405					K 78.378	4
126									94.595						5.405							K 94.595	8
127									2.703	13.514	70.27			5.405	8.108							M 70.270	4
128		5.263			86.842										5.263					2.632		F 86.842	4
129						89.474										5.263	5.263					G 89.474	6
130								94.737									5.263					I 94.737	8
131				60.526										31.579				7.895				E 60.526	5
132	18.421							2.632				18.421			2.632	44.737		13.158				S 44.737	5
133			5.263		2.632					81.579	7.895							2.632				L 81.579	3
134	2.632						42.105		7.895					26.316		2.632				18.421		H 42.105	3
135	7.895		18.421			28.947						5.263			2.632	18.421	7.895	10.526				G 28.947	1
136						71.053									18.421	5.263		5.263				G 71.053	2
137				97.368		2.632																E 97.368	8
138					5.263								36.842			55.263	2.632					S 55.263	4
139					2.632											86.842		5.263	5.263			S 86.842	5
140							21.053		15.789			10.526			44.737		7.895					R 44.737	4
141									28.947						60.526	10.526						R 60.526	4
142					2.778	2.778	2.778						16.667		2.778	55.556	16.667					S 55.556	3
143	8.333									2.778			36.111			44.444	8.333					S 44.444	4
144	13.889									2.778			47.222		11.111	25						P 47.222	4
145				5.556			8.333		2.778	19.444				41.667	22.222							Q 41.667	2
146									77.778						22.222							K 77.778	5
147									10.526						84.211	5.263						R 84.211	7*
148	23.684			5.263					18.421			5.263	5.263			5.263	2.632	34.211				V 34.211	3
149													100									P 100.000	9
150					5.263			47.368		2.632	21.053							23.684				I 47.368	3
151										2.778								97.222				V 97.222	8
152				100																		E 100.000	9
153			5.556	91.667					2.778													E 91.667	6
154	5.556		25	69.444																		E 69.444	5
155				5.263								89.474				5.263						N 89.474	7
156																		100				V 100.000	9
157								7.895										92.105				V 92.105	7
158						100																G 100.000	9
159					94.737						5.263											F 94.737	7*
160			84.211		5.263							10.526										D 84.211	6
161			18.421	76.316							5.263											E 76.316	5
162			5.263	94.737																		E 94.737	8
163	86.842																2.632	10.526				A 86.842	7
164									65.789		5.263				28.947							K 65.789	4
165				15.789				2.632	13.158		13.158			2.632			42.105	10.526				T 42.105	4
166								31.579		15.789	18.421							34.211				V 34.211	2
167								10.526	2.632		10.526				18.421	13.158		44.737				V 44.737	4
168			26.316	13.158			7.895					2.632				50						S 50.000	4
169										18.421					81.579							R 81.579	8
170										100												L 100.000	9
171																	100					T 100.000	9
172			13.158	7.895		10.526			13.158			47.368			2.632	2.632	2.632					N 47.368	2
173	5.263					76.316		18.421														G 76.316	6
174	2.632				2.632								18.421			71.053	5.263					S 71.053	4
175				73.684					15.789			5.263		5.263								E 73.684	4
176			2.632	44.737			10.526			2.632				23.684		15.789						E 44.737	3
177										100												L 100.000	9
178				81.579										18.421								E 81.579	8
179								47.368										52.632				V 52.632	7
180								57.895										42.105				I 57.895	5
181																100						S 100.000	9
182								44.737										55.263				V 55.263	7
183								5.263										94.737				V 94.737	8
184						100																G 100.000	9
185											100											M 100.000	9
186						100																G 100.000	9
187						100																G 100.000	9
188										89.474							5.263	5.263				L 89.474	5*
189						100																G 100.000	9
190									100													K 100.000	9
191																	100					T 100.000	9
192	2.632																97.368					T 97.368	8
193										100												L 100.000	9
194	100																					A 100.000	9
195									76.316						18.421		5.263					K 76.316	5
196									100													K 100.000	9
197								13.158										86.842				V 86.842	5
198					2.632					5.263										92.105		Y 92.105	5
199		15.789										5.263				21.053	52.632	5.263				T 52.632	4
200			97.368									2.632										D 97.368	8
201													94.737		2.632	2.632						P 94.737	6
202	7.895		5.263												5.263	76.316	5.263					S 76.316	5
203								94.737										5.263				I 94.737	8
204				94.737												5.263						E 94.737	8
205					28.947					2.632			2.632					2.632		63.158		Y 63.158	3
206		2.632					89.474								2.632			5.263				H 89.474	5
207					100																	F 100.000	9
208					13.514							5.405					5.405			75.676		Y 75.676	4
209								24.324		10.811		43.243	5.405					16.216				N 43.243	4
210		5.405													94.595							R 94.595	8
211	97.297															2.703						A 97.297	8
212										5.405									94.595			W 94.595	6
213								48.649									13.514	37.838				I 48.649	5
214									5.405											94.595		Y 94.595	6*
215											16.216							83.784				V 83.784	7
216																100						S 100.000	9
217														100								Q 100.000	9
218			5.405	32.432				2.703	2.703	8.108				48.649								Q 48.649	3
219																				100		Y 100.000	9
220		13.514	5.405									24.324				56.757						S 56.757	4
221															100							R 100.000	9
222									67.568						32.432							K 67.568	5
223				89.189					5.405						5.405							E 89.189	6
224	2.778									8.333								88.889				V 88.889	6
225					83.333					16.667												F 83.333	7
226					8.333					86.111					5.556							L 86.111	5
227	13.889					72.222	2.778					8.333					2.778					G 72.222	3
228								97.222		2.778												I 97.222	8
229										100												L 100.000	9
230			55.556	11.111		11.111										19.444	2.778					D 55.556	4
231		2.703								5.405			2.703			89.189						S 89.189	6
232										75.676	13.514				2.703			8.108				L 75.676	4
233						35.135		2.703	2.703	2.703	5.405	5.405				24.324	13.514	8.108				G 35.135	1
234				3.03						69.697				18.182	6.061					3.03		L 69.697	4
235								45.946		32.432	2.703		18.919									I 45.946	4
236									2.703			10.811				27.027	59.459					T 59.459	5
237			75.676	16.216					2.703			2.703			2.703							D 75.676	3
238				37.838			5.405		2.703	5.405				48.649								Q 48.649	3
239	2.703										70.27	5.405					8.108	13.514				M 70.270	5
240			5.405		10.811		2.703			5.405						8.108				67.568		Y 67.568	1
241									75.676			2.703			16.216	5.405						K 75.676	5
242										8.108	91.892											M 91.892	6
243												72.973				27.027						N 72.973	7
244			75.676	24.324																		D 75.676	7*
245			37.838	62.162																		E 62.162	4
246							2.703		40.541		24.324				27.027				5.405			K 40.541	3
247								8.108		91.892												L 91.892	7
248	70.27					10.811		5.405										13.514				A 70.270	4
249			2.703	59.459		13.514		10.811	5.405	2.703				2.703			2.703					E 59.459	3
250			5.405	91.892							2.703											E 91.892	6
251								18.919		81.081												L 81.081	7
252		48.649			24.324		2.703							5.405		16.216				2.703		C 48.649	2
253			2.632	2.632		7.895			26.316	5.263					23.684	31.579						S 31.579	2
254							68.421							23.684	5.263					2.632		H 68.421	4
255										100												L 100.000	9
256									10.526			18.421		7.895	60.526	2.632						R 60.526	3
257			5.263			18.421						10.526				63.158	2.632					S 63.158	5
258						5.263			31.579			34.211			28.947							N 34.211	5
259									15.789						84.211							R 84.211	5
260					2.632															97.368		Y 97.368	7
261										100												L 100.000	9
262								60.526		2.632								36.842				I 60.526	5
263	2.632																	97.368				V 97.368	8
264								71.053		21.053								7.895				I 71.053	5
265			100																			D 100.000	9
266			100																			D 100.000	9
267																		100				V 100.000	9
268																			100			W 100.000	8
269									2.632							5.263	92.105					T 92.105	7
270								2.632	15.789	2.632	26.316	5.263	10.526		13.158		21.053	2.632				M 26.316	1
271			15.789	68.421		2.632			2.632		2.632	2.632					5.263					E 68.421	3
272	94.737																5.263					A 94.737	7
273																			100			W 100.000	8
274			73.684									26.316										D 73.684	5
275			94.737	5.263																		D 94.737	8
276					2.632			18.421		78.947												L 78.947	5
277								5.263	68.421					15.789	10.526							K 68.421	4
278	2.632							7.895	5.263		73.684				5.263		2.632	2.632				M 73.684	3
279	100																					A 100.000	9
280					100																	F 100.000	9
281													100									P 100.000	9
282									31.579			63.158			5.263							N 63.158	4
283												5.263		18.421	2.632		73.684					T 73.684	6
284	44.737		21.053						10.526			13.158				10.526						A 44.737	2
285		34.211			2.632		2.632		2.632	7.895		10.526				31.579	2.632			5.263		C 34.211	1
286	2.632					92.105									5.263							G 92.105	6
287																100						S 100.000	9
288															100							R 100.000	9
289								97.368										2.632				I 97.368	8
290										94.737	5.263											L 94.737	7
291										100												L 100.000	9
292																	100					T 100.000	9
293	2.632															52.632	44.737					S 52.632	5
294															100							R 100.000	9
295							5.263	5.263				89.474										N 89.474	6
296	2.632														28.947		68.421					T 68.421	5
297			47.368	47.368								5.263										DE 47.368	6
298																		100				V 100.000	9
299	100																					A 100.000	9
300								7.895	7.895	44.737	15.789					21.053		2.632				L 44.737	1
301							52.632	7.895		15.789										23.684		H 52.632	4
302	100																					A 100.000	9
303			15.789									84.211										N 84.211	7
304	2.632					5.263	7.895						84.211									P 84.211	5
305			28.947	39.474				5.263	2.632			2.632						2.632		18.421		E 39.474	2
306	6.061	15.152				36.364						3.03				36.364	3.03					GS 36.364	4
307	2.703			2.703			10.811			18.919		13.514	21.622			27.027	2.703					S 27.027	1
308	2.703												97.297									P 97.297	7
309							100															H 100.000	9
310							67.568					5.405	2.703		16.216					8.108		H 67.568	4
311										100												L 100.000	9
312								2.703	5.405					8.108	83.784							R 83.784	5
313					97.297								2.703									F 97.297	7
314										100												L 100.000	9
315												21.622					78.378					T 78.378	6
316			35.135	16.216			13.514					29.73					2.703	2.703				D 35.135	2
317			35.135	59.459								5.405										E 59.459	5
318				89.189					10.811													E 89.189	8
319		5.405														94.595						S 94.595	8
320					8.108														91.892			W 91.892	6
321				97.297					2.703													E 97.297	8
322										100												L 100.000	9
323					5.405					94.595												L 94.595	7
324		40.541					2.703							2.703	10.811	43.243						S 43.243	4
325								2.703	56.757	2.703					27.027		10.811					K 56.757	3
326									100													K 100.000	9
327																	5.405	94.595				V 94.595	8
328					100																	F 100.000	9
329						13.514	2.703						2.703		81.081							R 81.081	4
330				13.514		5.405		2.703	56.757						18.919	2.703						K 56.757	2
331	13.514			5.405		70.27			8.108			2.703										G 70.270	4
332		5.405	8.108			2.703		8.108							2.703	72.973						S 72.973	4
333		100																				C 100.000	9
334													100									P 100.000	9
335					5.405					29.73			18.919			45.946						S 45.946	5
336				100																		E 100.000	9
337										94.595	5.405											L 94.595	7
338			8.108	62.162		2.703								13.514				13.514				E 62.162	4
339			37.838	40.541		2.703	8.108					10.811										E 40.541	2
340					2.703			29.73		67.568												L 67.568	6
341						100																G 100.000	9
342	2.703			2.703					21.622	29.73		2.703		16.216	13.514	2.703			8.108			L 29.730	1
343				13.514				5.405	2.703					45.946	13.514		18.919					Q 45.946	4
344								100														I 100.000	9
345	83.784															16.216						A 83.784	7
346				5.405					62.162	2.703					24.324		5.405					K 62.162	3
347									70.27			5.405			24.324							K 70.270	5
348		100																				C 100.000	9
349	5.405	5.405	18.919			5.405	5.405									8.108				51.351		Y 51.351	1
350						100																G 100.000	9
351										100												L 100.000	9
352													100									P 100.000	9
353					2.703					97.297												L 97.297	7
354	100																					A 100.000	9
355								86.486										13.514				I 86.486	8
356										5.405				5.405				89.189				V 89.189	7*
357																		100				V 100.000	9
358								26.316										73.684				V 73.684	5
359	28.947															71.053						S 71.053	7
360				5.263		94.737																G 94.737	7
361								2.632		92.105						5.263						L 92.105	6
362										100												L 100.000	9
363								5.263		55.263						28.947		10.526				L 55.263	4
364									94.737			5.263										K 94.737	8
365									72.222						27.778							K 72.222	5
366			34.211	60.526								2.632								2.632		E 60.526	5
367									100													K 100.000	9
368												10.526					89.474					T 89.474	7
369							10.526						5.263		78.947					5.263		R 78.947	4
370			76.316			10.526											13.158					D 76.316	6
371										15.789	2.632								81.579			W 81.579	5
372																			100			W 100.000	8
373									78.947			13.158			7.895							K 78.947	5
374									86.842						7.895		5.263					K 86.842	5
375								7.895										92.105				V 92.105	8
376	100																					A 100.000	9
377	5.263		23.684	39.474								31.579										E 39.474	4
378	10.526		31.579						2.632			10.526				44.737						S 44.737	5
379																		100				V 100.000	9
380						10.526										89.474						S 89.474	8
381						2.632				2.632					2.632	71.053	21.053					S 71.053	4
382							2.632													97.368		Y 97.368	7
383						2.632		2.632										94.737				V 94.737	7
384	97.368	2.632																				A 97.368	8
385									18.421						81.579							R 81.579	5
386			94.737	2.632										2.632								D 94.737	7*
387													94.737			5.263						P 94.737	7
388				5.263					76.316						5.263		13.158					K 76.316	5
389				15.789										78.947	5.263							Q 78.947	5
390		100																				C 100.000	9
391										15.789	84.211											M 84.211	5
392			94.737									5.263										D 94.737	8
393								23.684										76.316				V 76.316	7
394										100												L 100.000	9
395	100																					A 100.000	9
396										97.368			2.632									L 97.368	7
397																100						S 100.000	9
398																				100		Y 100.000	9
399							2.632		76.316			15.789			5.263							K 76.316	4
400							92.105		2.632					2.632			2.632					H 92.105	5
401										100												L 100.000	9
402													94.737				5.263					P 94.737	7
403			78.947	7.895			7.895						5.263									D 78.947	5
404							100															H 100.000	9
405										100												L 100.000	9
406									100													K 100.000	9
407			2.632					7.895		2.632								86.842				V 86.842	5
408		100																				C 100.000	9
409					100																	F 100.000	9
410								89.474		5.263	5.263											I 89.474	7
411																				100		Y 100.000	9
412					100																	F 100.000	9
413	5.263					94.737																G 94.737	7
414	31.579							21.053		7.895								39.474				V 39.474	4
415					100																	F 100.000	9
416													100									P 100.000	9
417				89.474		5.263							5.263									E 89.474	6
418			100																			D 100.000	9
419					73.684											10.526				15.789		F 73.684	2
420	2.632		5.263	71.053				5.263					10.526			5.263						E 71.053	3
421								100														I 100.000	9
422										2.632			97.368									P 97.368	7
423																	5.263	94.737				V 94.737	8
424																13.158			86.842			W 86.842	6
425									100													K 100.000	9
426										100												L 100.000	9
427								2.632		86.842					2.632			7.895				L 86.842	5
428									23.684	2.632	15.789	2.632			55.263							R 55.263	4
429										100												L 100.000	9
430																			100			W 100.000	8
431	7.895							2.632									31.579	57.895				V 57.895	5
432	68.421					18.421										13.158						A 68.421	7
433				100																		E 100.000	9
434						100																G 100.000	9
435					89.474					10.526												F 89.474	7
436								84.211			2.632							13.158				I 84.211	6
437														100								Q 100.000	9
438				18.421			7.895		7.895				2.632	63.158								Q 63.158	4
439								21.053	7.895	13.158	31.579	10.526				2.632	7.895	5.263				M 31.579	1
440				10.526		89.474																G 89.474	5
441							5.263							94.737								Q 94.737	8
442			10.526	84.211		5.263																E 84.211	6
443		81.579	5.263														13.158					C 81.579	5
444										100												L 100.000	9
445				94.737														5.263				E 94.737	8
446			89.474																	10.526		D 89.474	8
447								21.053	5.263	15.789							50	7.895				T 50.000	2
448	100																					A 100.000	9
449			2.632	92.105								2.632								2.632		E 92.105	5
450			7.895	92.105																		E 92.105	7*
451		2.632																		97.368		Y 97.368	7
452										100												L 100.000	9
453			5.263	76.316		2.632								2.632				13.158				E 76.316	5
454			100																			D 100.000	9
455										100												L 100.000	9
456																		100				V 100.000	9
457			73.684	21.053								5.263										D 73.684	6
458	2.632								2.632						94.737							R 94.737	7*
459												100										N 100.000	9
460										100												L 100.000	9
461								36.842										63.158				V 63.158	7
462								18.421		81.579												L 81.579	6
463								18.421										81.579				V 81.579	7
464	86.842		2.632			5.263												5.263				A 86.842	5
465	2.632			2.632					89.474			2.632					2.632					K 89.474	4
466									73.684		2.632				23.684							K 73.684	4
467									7.895						92.105							R 92.105	7*
468	71.053															18.421	10.526					A 71.053	5
469												92.105				7.895						N 92.105	8
470						100																G 100.000	9
471						5.263			2.632					2.632	89.474							R 89.474	5
472								97.368		2.632												I 97.368	8
473									100													K 100.000	9
474	7.895															23.684	68.421					T 68.421	4
475		100																				C 100.000	9
476															100							R 100.000	9
477								78.947									5.263	15.789				I 78.947	5
478							97.368							2.632								H 97.368	8
479			94.737									5.263										D 94.737	8
480								21.053		5.263	71.053						2.632					M 71.053	5
481										94.737	5.263											L 94.737	7
482															100							R 100.000	9
483			94.737	5.263																		D 94.737	8
484					2.632					97.368												L 97.368	7
485		68.421														31.579						C 68.421	7
486								13.158		39.474								47.368				V 47.368	5
487								5.263	50						42.105	2.632						K 50.000	4
488				55.263							42.105							2.632				E 55.263	7
489	34.211					63.158										2.632						G 63.158	7
490	55.263								7.895							34.211		2.632				A 55.263	4
491			7.895	89.474		2.632																E 89.474	5
492			5.263	89.474										5.263								E 89.474	7*
493				5.263				2.632	65.789		2.632	13.158			10.526							K 65.789	4
494					97.368											2.632						F 97.368	7
495					5.263					92.105								2.632				L 92.105	5
496				42.105					2.632					50	5.263							Q 50.000	5
497				13.158							2.632							84.211				V 84.211	7
498					13.158			81.579		5.263												I 81.579	7
499				2.632					73.684						18.421		5.263					K 73.684	5
500				13.889		52.778								11.111	5.556	16.667						G 52.778	2
501					2.778		5.556	13.889				22.222			2.778	50				2.778		S 50.000	3
502	40				4						4		20			28	4					A 40.000	2
503			17.857	14.286							7.143		7.143	53.571								Q 53.571	3
504			3.226					12.903		3.226	3.226	32.258		6.452	16.129	22.581						N 32.258	2
505	20	3.333					56.667			3.333			3.333	13.333								H 56.667	2
506	2.941				2.941						2.941		20.588	8.824		61.765						S 61.765	2
507						2.941				64.706		17.647				11.765	2.941					L 64.706	3
508				5.556									8.333			66.667	19.444					S 66.667	4
509					11.111			2.778		36.111			8.333	8.333		33.333						L 36.111	1
510								72.222		5.556	2.778	2.778				2.778	5.556	8.333				I 72.222	3
511						15.152							42.424	3.03		39.394						P 42.424	4
512						2.857			34.286			48.571	2.857			11.429						N 48.571	4
513			5.714																	94.286		Y 94.286	7*
514		20.588	2.941				70.588					2.941								2.941		H 70.588	4
515															100							R 100.000	9
516															100							R 100.000	9
517										100												L 100.000	9
518		94.737														5.263						C 94.737	7
519								30.556			5.556							63.889				V 63.889	6
520		5.556					94.444															H 94.444	8
521																100						S 100.000	9
522							72.222		5.556			11.111		11.111								H 72.222	4
523	2.778				44.444			5.556										47.222				V 47.222	5
524					5.556					77.778	16.667											L 77.778	5
525			50	25								25										D 50.000	4
526					94.444															5.556		F 94.444	5*
527								55.556			19.444							25				I 55.556	6
528					2.778		19.444								2.778	41.667	33.333					S 41.667	5
529																100						S 100.000	9
530									44.444					5.556	30.556	19.444						K 44.444	4
531										5.556			94.444									P 94.444	7
532		2.778			13.889	5.556						2.778				55.556		5.556		13.889		S 55.556	3
533						75						2.778			11.111			5.556		5.556		G 75.000	4
534	2.778												83.333		2.778	5.556	5.556					P 83.333	4
535							50					19.444		5.556		19.444				5.556		H 50.000	4
536																		100				V 100.000	9
537						2.778	2.778								94.444							R 94.444	6
538																100						S 100.000	9
539					100																	F 100.000	9
540					19.444					69.444	11.111											L 69.444	5
541		80.556																19.444				C 80.556	7*
542					100																	F 100.000	9
543	55.556					5.556							19.444			13.889		5.556				A 55.556	5
544		2.778						8.333		13.889	13.889					50	5.556	5.556				S 50.000	1
545			13.889	86.111																		E 86.111	8
546			5.556	88.889										5.556								E 88.889	5
547									11.111		38.889				19.444		11.111	13.889	5.556			M 38.889	1
548			33.333	55.556			2.778									2.778		5.556				E 55.556	3
549										80.556								19.444				L 80.556	5*
550										13.889			66.667			19.444						P 66.667	6
551														5.556	94.444							R 94.444	8
552	2.778			86.111										5.556	5.556							E 86.111	5
553			5.556				83.333					8.333								2.778		H 83.333	5
554	8.333																91.667					T 91.667	7
555																100						S 100.000	9
556					94.444											5.556						F 94.444	7
557					2.778			50		30.556								16.667				I 50.000	5
558					5.556	2.778	69.444			2.778				11.111						8.333		H 69.444	3
559			8.333	91.667																		E 91.667	6
560	86.111															5.556	8.333					A 86.111	5
561					100																	F 100.000	9
562				5.556		2.778			22.222			13.889		5.556	50							R 50.000	3
563										100												L 100.000	9
564								2.857		11.429								85.714				V 85.714	5
565									2.857						97.143							R 97.143	7
566								14.286										85.714				V 85.714	8
567								2.857		85.714								11.429				L 85.714	5*
568			97.143																	2.857		D 97.143	8
569								5.882		70.588	20.588							2.941				L 70.588	4
570									53.125		3.125				43.75							K 53.125	4
571		11.765											5.882			47.059				35.294		S 47.059	5
572								97.059										2.941				I 97.059	8
573		5.882						14.706				55.882				20.588				2.941		N 55.882	4
574					73.529			20.588		5.882												F 73.529	5
575													41.176			50	5.882			2.941		S 50.000	4
576		2.941					2.941		17.647	5.882					70.588							R 70.588	4
577					100																	F 100.000	9
578													100									P 100.000	9
579	5.882							5.882	5.882			52.941				8.824	8.824	11.765				N 52.941	3
580			8.333	86.111		2.778												2.778				E 86.111	5
581								88.889		5.556	5.556											I 88.889	7
582			5.556					8.333									22.222	63.889				V 63.889	5
583							8.333					5.556		86.111								Q 86.111	5
584										100												L 100.000	9
585					8.333			2.778										88.889				V 88.889	5
586							100															H 100.000	9
587										100												L 100.000	9
588									2.778						97.222							R 97.222	8
589					25					2.778										72.222		Y 72.222	4
590	5.556							72.222		13.889							2.778	5.556				I 72.222	4
591	63.889															30.556		5.556				A 63.889	5
592								22.222		77.778												L 77.778	5
593					36.111											58.333				5.556		S 58.333	4
594						100																G 100.000	9
595							13.889		5.556			75		5.556								N 75.000	6
596					94.444			5.556														F 94.444	7
597				5.556		2.778			58.333						30.556	2.778						K 58.333	4
598								5.405	5.405									89.189				V 89.189	7
599								5.405		81.081								13.514				L 81.081	5
600													100									P 100.000	9
601	59.459			2.703									32.432			5.405						A 59.459	5
602	16.216													5.405		75.676	2.703					S 75.676	5
603								100														I 100.000	9
604	2.703															97.297						S 97.297	9
605									54.054			37.838			2.703	5.405						K 54.054	4
606										100												L 100.000	9
607															10.811				89.189			W 89.189	6*
608												86.486				13.514						N 86.486	7
609										100												L 100.000	9
610				29.73										70.27								Q 70.270	8
611																16.216	83.784					T 83.784	7
612								5.405		94.595												L 94.595	7
613								81.081										18.919				I 81.081	6
614								5.405										94.595				V 94.595	7
615				32.432		29.73			5.405						16.216			13.514	2.703			E 32.432	2
616																	100					T 100.000	9
617									40.541							2.703	56.757					T 56.757	7
618	28.947	5.263		2.632	5.263											55.263	2.632					S 55.263	3
619						5.263								5.263	89.474							R 89.474	7*
620			23.684	50				5.263				15.789				5.263						E 50.000	3
621								5.263		94.737												L 94.737	7
622			97.368									2.632										D 97.368	8
623								92.105										7.895				I 92.105	7
624				7.895			5.263		10.526	5.263				71.053								Q 71.053	4
625	35.135			2.703														62.162				V 62.162	5
626			83.784									16.216										D 83.784	7*
627								81.081		16.216							2.703					I 81.081	6
628																			100			W 100.000	8
629				2.703					97.297													K 97.297	8
630										5.405	91.892						2.703					M 91.892	7
631									5.405	27.027						62.162	5.405					S 62.162	4
632														97.297	2.703							Q 97.297	8
633					91.892					8.108												F 91.892	5
634									32.432						64.865		2.703					R 64.865	7*
635			2.703				94.595					2.703										H 94.595	7
636										94.595								5.405				L 94.595	7
637							29.73								13.514					56.757		Y 56.757	3
638																	94.595	5.405				T 94.595	8
639												13.889				80.556	5.556					S 80.556	5
640	13.514					78.378									5.405	2.703						G 78.378	4
641								5.405		62.162			8.108			24.324						L 62.162	5
642		2.703														97.297						S 97.297	9
643		56.757			2.703		10.811			5.405				2.703	18.919		2.703					C 56.757	2
644					5.405					94.595												L 94.595	7
645		10.811					45.946					2.703			35.135	5.405						H 45.946	4
646				5.405		94.595																G 94.595	7
647													100									P 100.000	9
648									2.703	5.405			64.865	10.811	16.216							P 64.865	4
649	91.892															8.108						A 91.892	7
650				13.514					64.865					21.622								K 64.865	5
651	10.811																89.189					T 89.189	6
652							2.703			2.703			2.703		91.892							R 91.892	5
653									72.973		21.622				5.405							K 72.973	5
654			86.486						5.405			5.405		2.703								D 86.486	5
655									2.703			70.27				18.919				8.108		N 70.270	4
656	10.811			83.784										2.703		2.703						E 83.784	4
657			91.667							2.778		5.556										D 91.667	6
658													100									P 100.000	9
659					94.286					5.714												F 94.286	7*
660	2.778									5.556								91.667				V 91.667	7
661														16.667	83.333							R 83.333	8
662						5.556			2.778						86.111	5.556						R 86.111	5
663						2.778			2.778			94.444										N 94.444	7
664								94.444		2.778	2.778											I 94.444	7
665									5.556	5.556				88.889								Q 88.889	7*
666																	100					T 100.000	9
667					5.556			91.667		2.778												I 91.667	7
668		13.889														86.111						S 86.111	9
669										2.778	5.556						91.667					T 91.667	7
670								41.667		2.778								55.556				V 55.556	4
671										41.667						44.444		13.889				S 44.444	5
672													100									P 100.000	9
673			75	13.889												8.333	2.778					D 75.000	5
674		58.333														41.667						C 58.333	8
675		100																				C 100.000	9
676									38.889								61.111					T 61.111	7
677				97.222					2.778													E 97.222	8
678							2.778					91.667				5.556						N 91.667	7
679								86.111										13.889				I 86.111	5
680										100												L 100.000	9
681	75		5.556			2.778										13.889	2.778					A 75.000	5
682															100							R 100.000	9
683	8.333																91.667					T 91.667	7
684										2.778			97.222									P 97.222	7
685			2.778			47.222						47.222				2.778						GN 47.222	5
686										97.222								2.778				L 97.222	7
687									47.222						52.778							R 52.778	5
688									100													K 100.000	9
689										100												L 100.000	9
690	2.778					97.222																G 97.222	7
691								97.222										2.778				I 97.222	8
692		2.778													97.222							R 97.222	8
693						100																G 100.000	9
694									91.667						8.333							K 91.667	6
695								2.703		91.892							2.703	2.703				L 91.892	4
696	43.243							10.811		5.405						2.703		37.838				A 43.243	2
697	2.703							8.108	8.108	5.405	13.514					2.703	56.757	2.703				T 56.757	3
698										100												L 100.000	9
699											24.324							75.676				V 75.676	7*
700	32.432			43.243										13.514			10.811					E 43.243	5
701	5.405			45.946				5.405	2.703								37.838	2.703				E 45.946	4
702									25			52.778			22.222							N 52.778	3
703						77.778			11.111			2.778			8.333							G 77.778	4
704	2.778		33.333			58.333						5.556										G 58.333	5
705		5.714									14.286		2.857			71.429	2.857			2.857		S 71.429	4
706																86.111	2.778	11.111				S 86.111	7
707										72.222	27.778											L 72.222	4
708					100																	F 100.000	9
709			97.297				2.703															D 97.297	8
710								2.703				94.595						2.703				N 94.595	7
711					8.108			5.405		86.486												L 86.486	4
712	89.189															5.405	5.405					A 89.189	7
713									89.189			5.405		2.703			2.703					K 89.189	5
714										100												L 100.000	9
715		2.632	76.316	5.263		7.895							2.632					5.263				D 76.316	2
716							26.316		7.895			50		5.263	7.895	2.632						N 50.000	2
717										100												L 100.000	9
718			2.632	97.368																		E 97.368	8
719	5.263								13.158			5.263				5.263	71.053					T 71.053	5
720										100												L 100.000	9
721									100													K 100.000	9
722										100												L 100.000	9
723								2.632		97.368												L 97.368	7
724												100										N 100.000	9
725			100																			D 100.000	9
726	7.895								2.632			2.632					86.842					T 86.842	5
727					92.105					2.632										5.263		F 92.105	5
728										5.263			94.737									P 94.737	7
729		5.263		5.263				18.421		50				2.632	18.421							L 50.000	2
730			13.158				34.211						50			2.632						P 50.000	3
731		5.263											89.474			5.263						P 89.474	6
732	5.263		2.632		21.053	2.632							2.632			65.789						S 65.789	4
733			2.632	26.316			5.263		13.158			2.632		44.737	5.263							Q 44.737	3
734	7.895	65.789				21.053		5.263														C 65.789	4
735							13.158	10.526	26.316			2.632		42.105				5.263				Q 42.105	3
736								57.895		34.211								7.895				I 57.895	5
737									7.895				68.421	5.263	13.158	2.632	2.632					P 68.421	3
738		5.263			5.263	65.789			5.263						2.632	15.789						G 65.789	2
739					5.263					94.737												L 94.737	7
740													100									P 100.000	9
741				2.632									21.053	68.421	5.263	2.632						Q 68.421	4
742							5.263			15.789	2.632					55.263	2.632	2.632	15.789			S 55.263	2
743			10.526																	89.474		Y 89.474	7
744									92.105			5.263					2.632					K 92.105	6
745					100																	F 100.000	9
746										2.632			97.368									P 97.368	7
747													81.579			18.421						P 81.579	7
748							18.421					78.947				2.632						N 78.947	7
749										100												L 100.000	9
750								2.632	78.947			15.789			2.632							K 78.947	5
751									100													K 100.000	9
752								2.632		94.737								2.632				L 94.737	6
753																	100					T 100.000	9
754					5.263					94.737												L 94.737	6
755																100						S 100.000	9
756			89.474	5.263								5.263										D 89.474	7
757																	100					T 100.000	9
758					44.737					47.368						7.895						L 47.368	4
759										100												L 100.000	9
760			94.737	2.632		2.632																D 94.737	7
761																			100			W 100.000	8
762			5.263	7.895		5.263			23.684					13.158		44.737						S 44.737	3
763				13.158			76.316					2.632		7.895								H 76.316	6
764								42.105			57.895											M 57.895	8
765																94.737	5.263					S 94.737	9
766								2.632									97.368					T 97.368	8
767								21.053		78.947												L 78.947	7
768	7.895					92.105																G 92.105	7
769									10.526		84.211							5.263				M 84.211	7
770										100												L 100.000	9
771													100									P 100.000	9
772	2.632						7.895					81.579								7.895		N 81.579	4
773										100												L 100.000	9
774				94.737		2.632								2.632								E 94.737	6
775								2.632										97.368				V 97.368	8
776										100												L 100.000	9
777									100													K 100.000	9
778										100												L 100.000	9
779									92.105						7.895							K 92.105	6
780			78.947	2.632							5.263							13.158				D 78.947	6
781					5.263				2.632			15.789								76.316		Y 76.316	3
782	100																					A 100.000	9
783					100																	F 100.000	9
784				5.263					76.316	5.263	2.632				5.263			5.263				K 76.316	3
785						100																G 100.000	9
786	2.632			5.263									13.158	7.895	5.263	23.684	42.105					T 42.105	4
787				5.263			21.053		5.263	10.526				42.105	15.789							Q 42.105	2
788																			100			W 100.000	8
789			7.895	81.579					10.526													E 81.579	5
790	5.263									2.632			86.842			2.632		2.632				P 86.842	4
791		5.263								92.105					2.632							L 92.105	5*
792	2.632		89.474									5.263						2.632				D 89.474	6
793	2.632			5.263		92.105																G 92.105	5*
794	2.632			2.632		94.737																G 94.737	5
795					100																	F 100.000	9
796		2.632				2.632	5.263								89.474							R 89.474	6
797										94.737	2.632				2.632							L 94.737	5
798										100												L 100.000	9
799									31.579					2.632	65.789							R 65.789	4
800								7.895										84.211		7.895		V 84.211	6
801					2.632					97.368												L 97.368	7
802			2.632				44.737		7.895					44.737								HQ 44.737	4
803								68.421		28.947								2.632				I 68.421	4
804				5.263		94.737																G 94.737	7
805									34.211						65.789							R 65.789	5
806																15.789	84.211					T 84.211	7
807			57.895									42.105										D 57.895	6
808										100												L 100.000	9
809				34.211				2.632	2.632									60.526				V 60.526	5
810				2.632	2.632		57.895					5.263		5.263	10.526			5.263	2.632	7.895		H 57.895	1
811																			100			W 100.000	8
812			15.789	5.263			13.158		18.421		5.263	42.105										N 42.105	3
813	100																					A 100.000	9
814					5.263					5.263					2.632	81.579			5.263			S 81.579	5
815	5.263		5.263			63.158										26.316						G 63.158	3
816							100															H 100.000	9
817							100															H 100.000	9
818					100																	F 100.000	9
819							2.778						97.222									P 97.222	7
820									5.556						88.889	5.556						R 88.889	6
821										100												L 100.000	9
822				33.333										66.667								Q 66.667	5
823		8.333					25							33.333	27.778	5.556						Q 33.333	2
824								8.333		8.333								83.333				V 83.333	4
825					33.333			8.333		11.111								47.222				V 47.222	5
826					5.556			2.778		77.778								13.889				L 77.778	4
827				22.222					61.111						16.667							K 61.111	4
828							80.556			2.778				16.667								H 80.556	4
829		100																				C 100.000	8
830			2.778	13.889		11.111			5.556							41.667	25					S 41.667	1
831		19.444	11.111		5.556		13.889		13.889			8.333				27.778						S 27.778	2
832										100												L 100.000	9
833				22.222					2.778	11.111		33.333		2.778	2.778			25				N 33.333	1
834	25			52.778		19.444										2.778						E 52.778	3
835								94.444										5.556				I 94.444	7
836													100									P 100.000	9
837	2.778	13.889			33.333		8.333						8.333	2.778		19.444		2.778		8.333		F 33.333	2
838	5.556					83.333										11.111						G 83.333	6
839					13.889					86.111												L 86.111	7
840	25					41.667												33.333				G 41.667	5
841			28.947	68.421		2.632																E 68.421	5
842								2.632		2.632								94.737				V 94.737	7
843	2.632												23.684			68.421				5.263		S 68.421	5
844	44.737					2.632										42.105	5.263	5.263				A 44.737	5
845										100												L 100.000	9
846									5.263					89.474	5.263							Q 89.474	5
847								5.263		2.632	7.895	63.158				5.263	15.789					N 63.158	4
848								13.158		15.789	63.158							7.895				M 63.158	3
849			2.632	94.737					2.632													E 94.737	7
850										100												L 100.000	9
851					31.579		13.158													55.263		Y 55.263	4
852		9.677	3.226				3.226												83.871			W 83.871	3
853							18.421						73.684				7.895					P 73.684	5
854								2.632	5.263	10.526						7.895	73.684					T 73.684	5
855									5.556	2.778			80.556			8.333	2.778					P 80.556	4
856	47.222														5.556	38.889	8.333					A 47.222	5
857	97.222																	2.778				A 97.222	8
858	75							8.333										16.667				A 75.000	4
859	58.333	2.778	16.667	8.333		2.778			2.778									5.556		2.778		A 58.333	1
860												2.778				97.222						S 97.222	8
861	92.105					2.632								2.632			2.632					A 92.105	6
862			2.632										5.263		92.105							R 92.105	6
863					2.632	2.632		10.526		47.368						7.895	18.421	10.526				L 47.368	1
864								94.737										5.263				I 94.737	8
865				2.632			5.263		2.632	2.632			2.632	81.579	2.632							Q 81.579	4
866							2.632							68.421	10.526	2.632	10.526	5.263				Q 68.421	3
867				13.158					15.789			2.632		57.895	10.526							Q 57.895	4
868									86.842					2.632	10.526							K 86.842	5
869							5.263		5.263	21.053				55.263	5.263			7.895				Q 55.263	2
870				12.903				6.452	6.452		9.677	12.903		32.258	9.677	3.226	6.452					Q 32.258	1
871			17.241			41.379				13.793	10.345	10.345		3.448		3.448						G 41.379	2
872			34.286											65.714								Q 65.714	7
873								47.059		2.941	35.294			5.882			2.941	5.882				I 47.059	3
874				3.03		3.03			51.515		3.03				3.03		3.03	33.333				K 51.515	1
875			36.111							2.778		44.444				16.667						N 44.444	4
876			11.111				2.778		2.778			66.667				13.889	2.778					N 66.667	4
877	19.444			5.556		22.222			2.778	5.556						11.111		33.333				V 33.333	2
878					86.842					10.526				2.632								F 86.842	5
879	2.632								89.474						7.895							K 89.474	5
880		2.632								92.105					5.263							L 92.105	5*
881					13.158		5.263			34.211					5.263	2.632		39.474				V 39.474	2
882					2.632			94.737										2.632				I 94.737	7
883					2.778															97.222		Y 97.222	7*
884													100									P 100.000	9
885													97.143	2.857								P 97.143	7
886			74.286	14.286		5.714								5.714								D 74.286	4
887		6.667						43.333		36.667					3.333	6.667		3.333				I 43.333	2
