# Supplementary material for: The NRC0 gene cluster of sensor and helper NLR immune receptors is functionally conserved across asterid plants
Source: Plant Cell. 2024 Jun 4;36(9):3344–61. doi: 10.1093/plcell/koae154 (PMC11371149; doi:10.1093/plcell/koae154)
Supplement: koae154_Supplementary_Data [file koae154_supplementary_data.zip › Supplementary Data Set 6.xlsx]

## Sheet: Supplemental DS 9
Supplementary Data. Sakai et al. (2024). NRC0 gene cluster in asterids. Plant Cell
Supplemental Data Set 6. The ConSurf conservation score among NRC0-S proteins.
The table details the residue variety in % for each position in the query sequence.
Each column shows the % for that amino-acid, found in position ('pos') in the MSA.
In case there are residues which are not a standard amino-acid in the MSA, they are represented under column 'OTHER'
pos	A	C	D	E	F	G	H	I	K	L	M	N	P	Q	R	S	T	V	W	Y	OTHER	MAX AA	ConSurf Grade
1											100											M 100.000	9
2	95.238							4.762														A 95.238	8
3							55													45		H 55.000	6
4	76.19																4.762	19.048				A 76.190	7
5	95.238																4.762					A 95.238	8
6								19.048									4.762	76.19				V 76.190	6
7								4.762				9.524					19.048	66.667				V 66.667	5
8															4.762	95.238						S 95.238	9
9										100												L 100.000	9
10								14.286	14.286	14.286				57.143								Q 57.143	5
11							4.762		4.762			9.524		80.952								Q 80.952	6
12									57.143						14.286		28.571					K 57.143	6
13										95.238								4.762				L 95.238	7
14			23.81	4.762			19.048					14.286		38.095								Q 38.095	5
15				60		5				10				20	5							E 60.000	4
16	10						5			25	50						5	5				M 50.000	2
17								5	15	65	5				5			5				L 65.000	3
18		5			5	5			40		15	5			5			20				K 40.000	1
19			21.053		5.263	42.105			5.263			15.789				5.263				5.263		G 42.105	3
20		15	60	15									10									D 60.000	4
21			15				5		15			55	5		5							N 55.000	4
22	5.556		5.556	5.556					38.889							38.889				5.556		KS 38.889	2
23				5.556			5.556					27.778		22.222	38.889							R 38.889	4
24					50															50		FY 50.000	5
25	16.667								16.667	5.556			38.889		22.222							P 38.889	4
26	50				22.222								5.556		11.111	5.556				5.556		A 50.000	3
27										85								15				L 85.000	7
28		10.526				10.526		5.263							57.895	15.789						R 57.895	4
29	5		5	50					5			5		30								E 50.000	3
30	40			15					10							5		20		10		A 40.000	3
31	5							20		15						5		55				V 55.000	3
32											5				5	85	5					S 85.000	7
33		5		5	30											35		15		10		S 35.000	2
34								15.789		10.526									63.158	10.526		W 63.158	4
35							60		15					15	10							H 60.000	6
36	61.905			14.286		9.524					4.762				4.762			4.762				A 61.905	4
37					66.667			4.762		14.286	14.286											F 66.667	4
38		4.545								90.909	4.545											L 90.909	6
39	4.545		4.545	63.636					4.545					13.636	4.545	4.545						E 63.636	4
40			77.273			4.545	4.545		9.091				4.545									D 77.273	4
41	4.545				9.091											77.273				9.091		S 77.273	7
42	13.636								9.091	50	9.091					4.545		13.636				L 50.000	3
43			13.636	4.545					4.545	4.545					4.545	68.182						S 68.182	5
44			9.524				4.762	23.81	28.571						14.286	4.762		14.286				K 28.571	2
45							4.762		14.286	4.762		4.762			61.905	9.524						R 61.905	5
46				4.545		9.091			4.545			50				13.636				18.182		N 50.000	2
47	63.636		22.727	4.545												9.091						A 63.636	6
48							22.727	4.545		9.091			59.091	4.545								P 59.091	5
49				81.818		4.545											13.636					E 81.818	7
50	27.273			27.273					9.091	9.091	13.636				4.545	4.545		4.545				AE 27.273	1
51								4.545			18.182							77.273				V 77.273	7
52	4.762		9.524	47.619	9.524				23.81		4.762											E 47.619	3
53				4.762	4.762		66.667	4.762				4.762			4.762			4.762		4.762		H 66.667	3
54	9.524				4.762					85.714												L 85.714	6
55	10			85														5				E 85.000	7
56	5							5	40			5			25	20						K 40.000	4
57		10	5			10			5	5				30	25				10			Q 30.000	1
58				5				30										65				V 65.000	7
59			5	10		10			60						15							K 60.000	4
60		25	35		5	5				10										20		D 35.000	2
61										45	40					5	5	5				L 45.000	4
62	55					20							5				10	10				A 55.000	5
63				31.818		9.091						4.545					54.545					T 54.545	6
64			27.273	27.273					4.545					31.818	4.545	4.545						Q 31.818	4
65					22.727	4.545		18.182		54.545												L 54.545	3
66								22.727		63.636						4.545		4.545		4.545		L 63.636	4
67	4.545		36.364	27.273		22.727										9.091						D 36.364	4
68				18.182		9.091	4.545								22.727	36.364	9.091					S 36.364	3
69					15			60		10										15		I 60.000	5
70			33.333				13.333	6.667				46.667										N 46.667	5
71										80								20				L 80.000	6
72												5								95		Y 95.000	7
73	5		15	50		5			10							10	5					E 50.000	3
74					15					65	10							10				L 65.000	3
75				35					40		5			10	10							K 40.000	5
76	5			5					65					10		10	5					K 65.000	4
77					9.091							9.091				63.636	9.091	9.091				S 63.636	5
78				4.348				4.348	26.087						60.87		4.348					R 60.870	4
79	13.043		17.391					4.348								39.13	21.739			4.348		S 39.130	3
80				13.043		21.739	8.696		8.696				39.13	4.348		4.348						P 39.130	3
81					64.706	5.882				5.882			11.765			11.765						F 64.706	3
82									5.882	5.882	11.765	23.529			5.882	11.765				35.294		Y 35.294	2
83										15		15	60		10							P 60.000	5
84			15	5					35	20				5	10			10				K 35.000	2
85			19.048			14.286			4.762			38.095				23.81						N 38.095	3
86	14.286		14.286													28.571			33.333	9.524		W 33.333	2
87	14.286			23.81		4.762			47.619					4.762	4.762							K 47.619	3
88				19.048				28.571	14.286	4.762								33.333				V 33.333	5
89					76.19			4.762		4.762				14.286								F 76.190	5
90			4.762	14.286				9.524					19.048	47.619				4.762				Q 47.619	4
91			19.048	33.333					9.524			14.286		19.048	4.762							E 33.333	3
92				42.857		9.524											4.762	19.048		23.81		E 42.857	2
93	4.762							19.048		38.095	4.762							33.333				L 38.095	5
94	13.636			4.545														81.818				V 81.818	8
95							4.545	4.545		18.182	4.545	4.545		4.545			54.545	4.545				T 54.545	3
96	40.909			36.364					4.545			4.545				13.636						A 40.909	4
97	22.727		4.545	18.182		40.909			4.545					4.545			4.545					G 40.909	3
98			4.545	13.636				27.273								54.545						S 54.545	6
99	4.545		50	4.545					4.545			36.364										D 50.000	4
100				4.545						13.636						77.273				4.545		S 77.273	7
101								81.818										18.182				I 81.818	6
102	4.545		4.545	4.545					77.273			9.091										K 77.273	4
103	31.818		9.091	22.727		4.545		4.545	4.545		4.545	4.545					9.091			4.545		A 31.818	1
104				13.636	4.545				4.545		18.182									59.091		Y 59.091	2
105	9.091							9.091		68.182								13.636				L 68.182	4
106				9.091		4.545			4.545		59.091					4.545	13.636	4.545				M 59.091	3
107				4.545		4.545	4.545		77.273							4.545				4.545		K 77.273	4
108					9.524			33.333										57.143				V 57.143	8
109		5							5		60	5				5				20		M 60.000	3
110				5		10			5			60	5	15								N 60.000	3
111	35			15		20						10		5	5	5	5					A 35.000	2
112						5.556			5.556	5.556			44.444	11.111	27.778							P 44.444	1
113	4.762										4.762	66.667				19.048				4.762		N 66.667	6
114			73.913	26.087																		D 73.913	8
115	13.636	9.091						27.273				27.273	9.091			4.545		4.545		4.545		IN 27.273	2
116	13.636		54.545			4.545					4.545	13.636				9.091						D 54.545	5
117	72.727									4.545		9.091					9.091	4.545				A 72.727	5
118								4.545	4.545	63.636	4.545		4.545				18.182					L 63.636	3
119		13.636					4.545		13.636	9.091			31.818	9.091			18.182					P 31.818	2
120		4.545						4.545					4.545			4.545	63.636	18.182				T 63.636	4
121		4.545		4.545		9.091				4.545		9.091	13.636	9.091	18.182	9.091			18.182			RW 18.182	1
122			45.455	4.545					4.545			18.182			22.727			4.545				D 45.455	4
123					22.727											22.727	50			4.545		T 50.000	4
124								4.545		9.091	4.545	4.545					4.545	72.727				V 72.727	5
125	13.636		4.545	68.182	4.545	4.545				4.545												E 68.182	4
126						22.727	13.636					4.545			4.545	54.545						S 54.545	4
127	13.636		63.636				9.091					4.545	4.545			4.545						D 63.636	4
128				4.545						4.545						90.909						S 90.909	8
129				50		13.636			9.091	13.636					4.545	9.091						E 50.000	3
130	4.545	59.091			4.545														22.727	9.091		C 59.091	3
131	4.348							8.696				4.348	4.348			43.478	30.435	4.348				S 43.478	5
132						4.348		8.696		4.348	4.348		60.87			4.348	13.043					P 60.870	2
133						4.348	52.174	4.348					4.348	13.043	4.348	8.696	4.348	4.348				H 52.174	2
134	4.348		4.348	13.043	4.348	4.348				60.87						8.696						L 60.870	2
135	4.348			34.783				4.348	8.696					47.826								Q 47.826	5
136	30.435		21.739	8.696								13.043		4.348			21.739					A 30.435	4
137	8.696									13.043		13.043	4.348			4.348	56.522					T 56.522	5
138					4.348					8.696	8.696							78.261				V 78.261	7
139										52.174								47.826				L 52.174	9
140			52.174			43.478									4.348							D 52.174	7
141		8.696			17.391			13.043		60.87												L 60.870	5
142			86.957	13.043																		D 86.957	7
143			21.739					4.348				73.913										N 73.913	7
144			86.957	4.348		4.348														4.348		D 86.957	7
145	8.696									86.957							4.348					L 86.957	7
146								17.391		34.783	34.783				4.348			8.696				LM 34.783	4
147									39.13					4.348	4.348	4.348	47.826					T 47.826	6
148					4.348			43.478		8.696								43.478				IV 43.478	4
149								4.348	86.957	4.348								4.348				K 86.957	7
150			8.696	39.13	4.348											47.826						S 47.826	7
151									13.043					34.783	47.826				4.348			R 47.826	5
152										100												L 100.000	9
153								52.174		4.348							34.783	8.696				I 52.174	6
154						100																G 100.000	9
155		4.348		4.348	4.348	4.348		4.348		17.391			52.174			8.696						P 52.174	1
156							4.348		8.696				69.565	4.348		4.348	8.696					P 69.565	4
157							13.043		13.043	4.348		4.348				52.174				13.043		S 52.174	4
158						4.348			65.217			13.043		4.348	4.348	8.696						K 65.217	4
159										100												L 100.000	9
160			52.174	17.391								4.348		4.348		13.043	8.696					D 52.174	4
161					4.348			34.783										60.87				V 60.870	7
162					4.348			17.391		21.739								56.522				V 56.522	4
163													4.348			73.913	21.739					S 73.913	8
164								91.304										8.696				I 91.304	8
165								21.739										78.261				V 78.261	8
166						100																G 100.000	9
167											100											M 100.000	9
168	17.391					82.609																G 82.609	7
169						100																G 100.000	9
170								86.957		13.043												I 86.957	9
171						100																G 100.000	9
172									100													K 100.000	9
173																8.696	91.304					T 91.304	9
174	13.043																86.957					T 86.957	9
175										100												L 100.000	9
176	82.609															4.348	8.696	4.348				A 82.609	7
177									17.391					4.348	78.261							R 78.261	6
178	8.696			4.348				8.696	47.826					21.739	4.348			4.348				K 47.826	4
179								4.348										95.652				V 95.652	9
180					17.391															82.609		Y 82.609	7
181			78.261			4.348						17.391										D 78.261	7
182			95.652	4.348																		D 95.652	9
183								52.174					39.13			8.696						I 52.174	7
184					8.696					21.739						8.696				60.87		Y 60.870	3
185								39.13			52.174						4.348	4.348				M 52.174	7
186				78.261														21.739				E 78.261	8
187			4.348				60.87													34.783		H 60.870	7
188					4.348		82.609													13.043		H 82.609	7
189					100																	F 100.000	9
190			8.696				4.348													86.957		Y 86.957	5
191								56.522										43.478				I 56.522	7
192							4.348								95.652							R 95.652	9
193	82.609					4.348										13.043						A 82.609	7
194																			100			W 100.000	8
195	4.348							69.565									13.043	13.043				I 69.565	7
196	13.043	4.348															78.261			4.348		T 78.261	7
197																		100				V 100.000	9
198																95.652	4.348					S 95.652	9
199													4.348	86.957	8.696							Q 86.957	7
200				13.043		13.043			13.043		52.174			4.348				4.348				M 52.174	4
201							52.174						4.348							43.478		H 52.174	7
202			4.348	13.043			4.348		4.348					56.522				17.391				Q 56.522	3
203							30.435		8.696	17.391				4.348	17.391			21.739				H 30.435	4
204									8.696						91.304							R 91.304	8
205			26.087	52.174					13.043			8.696										E 52.174	7
206								13.043		8.696	65.217							13.043				M 65.217	6
207										95.455								4.545				L 95.455	8
208								4.545		95.455												L 95.455	8
209	4.545		4.545			86.364										4.545						G 86.364	6
210								76.19		23.81												I 76.190	8
211								13.636		86.364												L 86.364	7
212		13.636							4.545			4.545			59.091	18.182						R 59.091	5
213		36.364														50				13.636		S 50.000	8
214					50	4.545				18.182							4.545	22.727				F 50.000	4
215	4.545				4.545			4.545		4.545						68.182	13.636					S 68.182	5
216							9.091			50		9.091		18.182	13.636							L 50.000	5
217	4.545	4.545								31.818						9.091		50				V 50.000	5
218	4.545					18.182						50			4.545		22.727					N 50.000	5
219			90.909									4.545					4.545					D 90.909	7
220			9.091	36.364								36.364			4.545					13.636		EN 36.364	5
221								28.571		9.524	4.762						52.381	4.762				T 52.381	4
222					14.286					9.524										76.19		Y 76.190	6
223				4.762				4.762	28.571	28.571					28.571	4.762						KLR 28.571	3
224			9.524	28.571					52.381		9.524											K 52.381	6
225			4.545						13.636			9.091				72.727						S 72.727	7
226			18.182					4.545				27.273					50					T 50.000	6
227			4.545	81.818			4.545				4.545			4.545								E 81.818	5
228				4.545					4.545					86.364			4.545					Q 86.364	7
229										100												L 100.000	9
230	86.364	4.545				4.545										4.545						A 86.364	7
231				90.909					4.545	4.545												E 90.909	7
232										14.286	9.524			76.19								Q 76.190	6
233								4.762		42.857	4.762							47.619				V 47.619	6
234									9.524											90.476		Y 90.476	5
235									4.762						95.238							R 95.238	8
236						4.762								4.762	14.286	61.905	14.286					S 61.905	5
237										100												L 100.000	9
238									85.714						4.762	4.762	4.762					K 85.714	6
239				4.762		95.238																G 95.238	8
240									14.286					23.81	61.905							R 61.905	6
241									9.524						90.476							R 90.476	8
242																				100		Y 100.000	9
243										100												L 100.000	9
244								90.476										9.524				I 90.476	8
245	38.095					4.762		4.762										52.381				V 52.381	6
246					14.286					28.571	57.143											M 57.143	6
247			100																			D 100.000	9
248	14.286		85.714																			D 85.714	8
249								38.095										61.905				V 61.905	8
250																			100			W 100.000	8
251		9.524	85.714									4.762										D 85.714	7
252						14.286		19.048				14.286				4.762	47.619					T 47.619	5
253				14.286		4.762			19.048			28.571			4.762		28.571					NT 28.571	3
254	80.952		4.762					14.286														A 80.952	8
255										14.286									85.714			W 85.714	6
256			61.905						4.762			19.048								14.286		D 61.905	6
257			61.905															38.095				D 61.905	7
258					4.545			4.545		31.818	13.636							45.455				V 45.455	4
259				4.545					59.091		4.545				31.818							K 59.091	4
260								4.545	4.545	4.545					86.364							R 86.364	6
261		4.545							4.545							86.364				4.545		S 86.364	7
262				4.545	95.455																	F 95.455	8
263								4.545					95.455									P 95.455	8
264			86.364	4.545								4.545				4.545						D 86.364	7
265			86.364	9.091			4.545															D 86.364	8
266					4.545				50			22.727			22.727							K 50.000	4
267												95.455						4.545				N 95.455	9
268						100																G 100.000	9
269																100						S 100.000	9
270															100							R 100.000	9
271								47.619										52.381				V 52.381	8
272								71.429		4.762	4.762							19.048				I 71.429	6
273					23.81					76.19												L 76.190	5
274																	100					T 100.000	9
275																95.238	4.762					S 95.238	9
276													4.762		95.238							R 95.238	8
277							14.286			71.429		4.762								9.524		L 71.429	3
278	52.381							19.048	9.524								19.048					A 52.381	5
279			28.571	9.524								57.143				4.762						N 57.143	7
280	4.762							14.286		4.762								76.19				V 76.190	7
281	33.333					38.889						22.222	5.556									G 38.889	5
282								38.889		27.778	16.667	5.556				11.111						I 38.889	5
283		16.667	5.556	5.556			16.667							5.556						50		Y 50.000	4
284	50																	50				AV 50.000	7
285	5.556								5.556			38.889		5.556		38.889				5.556		NS 38.889	5
286										16.667		5.556	5.556			55.556	16.667					S 55.556	5
287			16.667			44.444	5.556					5.556			16.667	5.556		5.556				G 44.444	3
288		11.111										5.556				77.778		5.556				S 77.778	7
289							16.667			16.667			61.111							5.556		P 61.111	5
290							16.667						61.111	5.556			16.667					P 61.111	6
291							94.444			5.556												H 94.444	9
292		5.556	22.222				22.222				5.556		5.556							38.889		Y 38.889	3
293										16.667	83.333											M 83.333	8
294							16.667							11.111	55.556	16.667						R 55.556	6
295		38.889			38.889					22.222												CF 38.889	5
296										94.444					5.556							L 94.444	8
297												27.778				61.111	11.111					S 61.111	6
298	5.556			11.111						16.667	22.222							44.444				V 44.444	4
299			72.222						5.556			16.667			5.556							D 72.222	6
300			16.667	22.222			11.111							33.333	16.667							Q 33.333	5
301						11.111										88.889						S 88.889	9
302								5.556		44.444	5.556								44.444			LW 44.444	4
303			11.111	27.778					55.556						5.556							K 55.556	5
304								5.556		94.444												L 94.444	8
305					44.444					55.556												L 55.556	6
306									11.111			38.889		5.556	22.222	16.667		5.556				N 38.889	4
307							16.667			66.667	5.556			5.556						5.556		L 66.667	4
308									94.444		5.556											K 94.444	8
309	5.556																	94.444				V 94.444	9
310					89.474					10.526												F 89.474	8
311	5.263					57.895			5.263	10.526			5.263		5.263	10.526						G 57.895	3
312			5.263	15.789				5.263	15.789		5.263	5.263			31.579		10.526	5.263				R 31.579	3
313				84.211		5.263								5.263	5.263							E 84.211	6
314	5.263					5.263					5.263	15.789			5.263	36.842	26.316					S 36.842	5
315		84.211			15.789																	C 84.211	7
316													94.737			5.263						P 94.737	8
317			5.263							57.895			26.316			5.263			5.263			L 57.895	3
318				89.474											5.263	5.263						E 89.474	7
319										100												L 100.000	9
320				84.211							5.263							5.263		5.263		E 84.211	6
321			5.263	15.789					42.105			15.789		5.263				15.789				K 42.105	5
322	42.105							36.842										21.053				A 42.105	7
323						57.895											42.105					G 57.895	8
324								5.263	89.474									5.263				K 89.474	7
325				15.789					5.263					78.947								Q 78.947	8
326								94.737										5.263				I 94.737	9
327	52.632															5.263		42.105				A 52.632	8
328				31.579		31.579			10.526					15.789		10.526						EG 31.579	3
329									100													K 100.000	9
330		100																				C 100.000	9
331				5.263			5.263							78.947	5.263				5.263			Q 78.947	6
332						100																G 100.000	9
333										100												L 100.000	9
334													100									P 100.000	9
335										100												L 100.000	9
336	78.947					15.789										5.263						A 78.947	8
337								94.737										5.263				I 94.737	9
338								15.789		21.053						5.263		57.895				V 57.895	5
339	15.789							5.263										78.947				V 78.947	8
340								5.263									5.263	89.474				V 89.474	8
341	94.737															5.263						A 94.737	9
342						100																G 100.000	9
343					42.105		26.316	15.789		10.526								5.263				F 42.105	5
344		42.105								52.632	5.263											L 52.632	6
345	15.789														5.263	68.421		10.526				S 68.421	6
346									68.421			5.263				21.053	5.263					K 68.421	5
347								76.471	5.882	11.765	5.882											I 76.471	5
348			5.263	5.263								15.789			21.053	52.632						S 52.632	5
349									89.474						5.263				5.263			K 89.474	7
350									5.263		10.526						84.211					T 84.211	7
351	10.526			36.842				5.263	15.789	5.263			5.263	5.263	15.789							E 36.842	1
352	5.263		42.105	15.789		5.263						26.316		5.263								D 42.105	3
353		52.632						5.263		5.263					5.263	21.053			10.526			C 52.632	3
354																			100			W 100.000	8
355				57.895					26.316	5.263						10.526						E 57.895	5
356			57.895									10.526		10.526		5.263	15.789					D 57.895	4
357																		100				V 100.000	9
358	94.737			5.263																		A 94.737	9
359			21.053	10.526			42.105		15.789					10.526								H 42.105	4
360			21.053						42.105			10.526				26.316						K 42.105	5
361								57.895		15.789	5.263							21.053				I 57.895	4
362			5.263			63.158						5.263			15.789	10.526						G 63.158	5
363										26.316	10.526	5.263		10.526		47.368						S 47.368	6
364					15			35		10			15					15		10		I 35.000	2
365	5			15				10						15				55				V 55.000	5
366	5											20				60	5	10				S 60.000	5
367									20			10			50	10	5	5				R 50.000	4
368	5		35	35								15				10						DE 35.000	4
369									5				15	15	5	15	45					T 45.000	5
370				90			5		5													E 90.000	7
371				55					5			15		25								E 55.000	7
372		70			10														5	15		C 70.000	5
373					5					40	50		5									M 50.000	5
374			90									10										D 90.000	8
375	5							25		45							10	15				L 45.000	6
376								10		90												L 90.000	8
377	80			5												5		10				A 80.000	7
378										90	10											L 90.000	8
379																100						S 100.000	9
380																				100		Y 100.000	9
381									55			45										K 55.000	6
382							65							5		15				15		H 65.000	7
383										100												L 100.000	9
384													100									P 100.000	9
385			5				60			10			5	20								H 60.000	5
386							95								5							H 95.000	9
387										100												L 100.000	9
388									95						5							K 95.000	8
389	30												60				10					P 60.000	6
390		100																				C 100.000	9
391					100																	F 100.000	9
392										100												L 100.000	9
393																				100		Y 100.000	9
394					10			15		25	45						5					M 45.000	4
395						95.455											4.545					G 95.455	7
396	86.364								4.545		9.091											A 86.364	7
397					90.909															9.091		F 90.909	7
398	9.091												90.909									P 90.909	7
399				20		5			65					10								K 65.000	5
400			55	10		5						25				5						D 55.000	5
401		5.263	10.526	5.263	42.105													10.526		26.316		F 42.105	3
402			15.789	84.211																		E 84.211	7
403								100														I 100.000	9
404													36.842			52.632	10.526					S 52.632	8
405	5.263																	94.737				V 94.737	9
406											5.263	5.263	5.263			47.368	5.263		31.579			S 47.368	4
407									31.579						68.421							R 68.421	7
408								15.789		84.211												L 84.211	8
409								89.474			5.263						5.263					I 89.474	8
410	5.263								52.632	5.263					21.053	5.263			5.263	5.263		K 52.632	3
411										100												L 100.000	9
412										15.789									84.211			W 84.211	7*
413	10.526							57.895										31.579				I 57.895	7
414	100																					A 100.000	9
415	47.368			52.632																		E 52.632	8
416				47.368		52.632																G 52.632	8
417					84.211			10.526												5.263		F 84.211	7
418								10.526		63.158								26.316				L 63.158	6
419			5.263	26.316					31.579	5.263				5.263	21.053				5.263			K 31.579	3
420	15.789	10.526		10.526			10.526		5.263					5.263	21.053			5.263		15.789		R 21.053	1
421			5.263	21.053	5.263			10.526	5.263			5.263					42.105	5.263				T 42.105	2
422				26.316	26.316	5.263				5.263			21.053				5.263		10.526			EF 26.316	2
423				52.632		21.053							10.526	5.263	5.263	5.263						E 52.632	3
424									63.158		26.316	5.263			5.263							K 63.158	7
425			47.368								5.263					15.789	31.579					D 47.368	6
426					47.368					26.316	15.789							5.263	5.263			F 47.368	4
427				100																		E 100.000	9
428			5.263	84.211					10.526													E 84.211	7
429	5.263									5.263	5.263							84.211				V 84.211	7
430	94.737																	5.263				A 94.737	9
431	5.263			78.947			5.263		5.263					5.263								E 78.947	6
432			10.526	21.053		52.632	5.263				10.526											G 52.632	3
433		15.789			5.263															78.947		Y 78.947	5
434										100												L 100.000	9
435				26.316					31.579		10.526			10.526	15.789	5.263						K 31.579	4
436			89.474	10.526																		D 89.474	8
437										100												L 100.000	9
438								84.211		5.263	10.526											I 84.211	8
439		5.263	57.895			5.263								5.263		26.316						D 57.895	4
440															94.737				5.263			R 94.737	8
441												5.263				94.737						S 94.737	9
442										100												L 100.000	9
443								63.158		15.789								21.053				I 63.158	6
444								5.263		15.789	78.947											M 78.947	7
445	26.316							5.263										68.421				V 68.421	7
446				10.526					47.368						10.526	15.789	15.789					K 47.368	6
447									100													K 100.000	9
448									10.526	10.526					78.947							R 78.947	7
449						21.053			10.526						10.526	10.526	47.368					T 47.368	4
450																71.429	14.286			14.286		S 71.429	7
451			23.81			14.286						23.81				38.095						S 38.095	6
452			5.263	5.263		89.474																G 89.474	7
453				10.526		21.053			42.105					5.263	21.053							K 42.105	4
454					5.263			26.316										68.421				V 68.421	7
455								15.789	73.684								10.526					K 73.684	7
456	10.526								15.789							15.789	57.895					T 57.895	6
457		100																				C 100.000	9
458				36.842		10.526	10.526	5.263	10.526			10.526			10.526	5.263						E 36.842	3
459								21.053			21.053							57.895				V 57.895	6
460							100															H 100.000	9
461			100																			D 100.000	9
462	5.263									94.737												L 94.737	8
463					5.263					84.211								10.526				L 84.211	7
464							47.368								52.632							R 52.632	9
465			94.737													5.263						D 94.737	8
466					15.789			10.526		73.684												L 73.684	6
467		26.316						57.895								15.789						I 57.895	6
468								63.158		31.579						5.263						I 63.158	5
469															89.474		5.263		5.263			R 89.474	8
470				84.211					15.789													E 84.211	8
471	63.158															21.053		15.789				A 63.158	7
472			5.263	26.316					10.526			5.263		5.263	5.263				42.105			W 42.105	3
473				15.789					68.421						15.789							K 68.421	7
474			5.263	94.737																		E 94.737	8
475			10.526	5.263					5.263			21.053			52.632	5.263						R 52.632	4
476					52.632					10.526						36.842						F 52.632	7
477								47.368		31.579	5.263					5.263			10.526			I 47.368	5
478							31.579			10.526		5.263	5.263	5.263						42.105		Y 42.105	5
479	5.263			5.263	47.368		5.263	10.526										26.316				F 47.368	4
480	6.25							18.75		12.5	12.5						50					T 50.000	5
481									68.75				6.25		6.25	6.25	6.25			6.25		K 68.750	3
482					6.25										12.5	75		6.25				S 75.000	6
483			12.5		6.25		6.25					68.75				6.25						N 68.750	5
484	11.765		11.765		5.882											17.647		52.941				V 52.941	6
485	5.263							36.842		5.263		21.053	5.263			10.526		15.789				I 36.842	3
486	5.263				26.316					36.842						5.263		26.316				L 36.842	3
487				5.263	21.053								5.263			68.421						S 68.421	7
488										5.263			78.947			5.263	10.526					P 78.947	5
489	10.526			15.789		5.263							21.053			36.842	10.526					S 36.842	3
490	10.526		10.526	5.263		10.526		5.263	5.263									52.632				V 52.632	3
491	68.421							5.263		5.263			15.789				5.263					A 68.421	6
492	5.263				5.263				5.263					10.526		47.368				26.316		S 47.368	3
493					50			5.556	5.556	5.556		5.556				16.667				11.111		F 50.000	3
494				50			11.111	5.556	16.667									16.667				E 50.000	3
495							44.444							5.556	27.778	16.667				5.556		H 44.444	6
496		11.111										5.556			83.333							R 83.333	7
497								50		38.889					11.111							I 50.000	7
498		27.778			11.111			50										5.556		5.556		I 50.000	5
499					77.778			5.556								5.556		11.111				F 77.778	5
500		11.111					22.222					50		5.556	5.556					5.556		N 50.000	5
501				5.556	50		11.111							5.556		27.778						F 50.000	5
502		5.556	22.222			5.556	33.333					22.222		11.111								H 33.333	3
503					5.556			33.333	5.556						38.889			11.111		5.556		R 38.889	4
504	38.889		16.667		11.111											11.111	5.556	16.667				A 38.889	4
505				6.667									40		13.333	33.333			6.667			P 40.000	1
506			11.765			5.882				23.529		5.882	5.882			47.059						S 47.059	3
507					7.143												64.286			28.571		T 64.286	5*
508	14.286				7.143	14.286	50								14.286							H 50.000	3
509								14.286		57.143	14.286					7.143		7.143				L 57.143	3
510				42.857	14.286				14.286				7.143			7.143	7.143		7.143			E 42.857	1
511			7.143	14.286			28.571	14.286				14.286	7.143					14.286				H 28.571	2
512								35.714						7.143		14.286		28.571		14.286		I 35.714	3
513					21.429	7.143										28.571				42.857		Y 42.857	5
514			55.556									33.333				11.111						D 55.556	6
515			5.882	5.882					41.176				5.882	29.412		5.882				5.882		K 41.176	2
516							5.882		29.412				58.824			5.882						P 58.824	3
517	10.526		10.526							10.526						47.368	5.263			15.789		S 47.368	3
518								10.526		73.684							5.263	5.263		5.263		L 73.684	4
519													100									P 100.000	9
520		10.526		10.526			36.842		5.263			5.263		5.263	15.789	10.526						H 36.842	2
521	47.368	10.526					5.263			5.263			5.263			10.526		15.789				A 47.368	4
522		5.263					5.263							5.263	31.579	31.579	15.789			5.263		RS 31.579	4
523																84.211	15.789					S 84.211	8
524					76.471			17.647		5.882												F 76.471	5
525								11.765		88.235												L 88.235	6
526	15.789	42.105		5.263	26.316	5.263														5.263		C 42.105	2
527					68.421					15.789										15.789		F 68.421	5
528				5.263		78.947						5.263				10.526						G 78.947	6
529				5.263		5.263									73.684	15.789						R 73.684	5
530			64.286							14.286		14.286				7.143						D 64.286	5
531					7.143	71.429								14.286		7.143						G 71.429	4
532									6.667							20	60	13.333				T 60.000	5
533													60			6.667	26.667	6.667				P 60.000	5
534				13.333		46.667								6.667	20					13.333		G 46.667	2
535		13.333	6.667		13.333					13.333						46.667		6.667				S 46.667	3
536		56.25	12.5						6.25	6.25						18.75						C 56.250	4
537					18.75				12.5							56.25		6.25		6.25		S 56.250	3
538					6.25					6.25	18.75			68.75								Q 68.750	5
539								5.263		10.526					5.263	5.263	5.263	63.158		5.263		V 63.158	3
540			57.895	5.263		10.526	5.263	5.263				5.263		5.263	5.263							D 57.895	2
541					5.263				5.263			5.263	10.526	5.263		57.895	5.263	5.263				S 57.895	3
542					47.368		5.263			10.526			5.263		10.526	10.526		10.526				F 47.368	3
543					21.053			47.368				5.263						21.053		5.263		I 47.368	4
544	10.526		10.526			5.263		5.263				10.526				5.263	52.632					T 52.632	3
545					63.158					10.526					5.263	5.263		10.526		5.263		F 63.158	3
546				10.526							21.053	5.263		5.263		10.526	47.368					T 47.368	4
547	6.25		12.5			12.5		6.25				56.25					6.25					N 56.250	4
548					81.25					12.5										6.25		F 81.250	6
549				5.556					50	5.556						5.556	27.778	5.556				K 50.000	4
550		5.263			10.526					26.316	15.789								42.105			W 42.105	4
551								5.263		89.474						5.263						L 89.474	7
552									5.263						42.105		52.632					T 52.632	7
553								10.526										89.474				V 89.474	8
554										94.737	5.263											L 94.737	8
555			84.211	10.526												5.263						D 84.211	8
556								63.158		10.526	26.316											I 63.158	5
557		31.579		5.263				10.526		10.526						42.105						S 42.105	5
558					73.684											26.316						F 73.684	8
559								15.789						63.158	10.526					10.526		Q 63.158	6
560					10.526	5.263			5.263				57.895			10.526				10.526		P 57.895	3
561					84.211			15.789														F 84.211	8
562			52.632	10.526	5.263			5.263			5.263	10.526				10.526						D 52.632	2
563					5.263		63.158		5.263					5.263	15.789	5.263						H 63.158	4
564					47.368			10.526		42.105												F 47.368	6
565													100									P 100.000	9
566		36.842						5.263			5.263	5.263			10.526	15.789	5.263	15.789				C 36.842	1
567	5.263			78.947										15.789								E 78.947	7
568								84.211										15.789				I 84.211	8
569			5.263	5.263						26.316							15.789		47.368			W 47.368	3
570		5.263		5.263			5.263		31.579			5.263		36.842		5.263				5.263		Q 36.842	2
571										94.444	5.556											L 94.444	8
572				5.556	22.222			5.556	11.111					5.556		16.667		27.778		5.556		V 27.778	1
573			5.556		5.556		22.222	5.556						5.556	5.556	38.889	11.111					S 38.889	4
574										100												L 100.000	9
575															100							R 100.000	9
576					5.882															94.118		Y 94.118	8
577										100												L 100.000	9
578	94.118					5.882																A 94.118	9
579								11.765		88.235												L 88.235	7
580	58.824	5.882				5.882								5.882	5.882	17.647						A 58.824	5
581	11.765							5.882		5.882						58.824	11.765	5.882				S 58.824	5
582				13.333	73.333											13.333						F 73.333	6
583	6.667		26.667			13.333						6.667				13.333	33.333					T 33.333	3
584		6.667	20	13.333		6.667					20							33.333				V 33.333	4
585					6.667					86.667		6.667										L 86.667	5
586						6.667							93.333									P 93.333	7
587	6.667					6.667							80			6.667						P 80.000	5
588		5.882														88.235	5.882					S 88.235	8
589					6.25			56.25		18.75								18.75				I 56.250	4
590		37.5			6.25										6.25	50						S 50.000	7
591			6.25	6.25					18.75	6.25		56.25		6.25								N 56.250	3
592										94.118								5.882				L 94.118	8
593		5.263				5.263	10.526	5.263	5.263						47.368			10.526	5.263	5.263		R 47.368	1
594							15					20		5	5					55		Y 55.000	5
595										90	10											L 90.000	7
596				10								5		70	10	5						Q 70.000	5
597		15.789						10.526									73.684					T 73.684	8
598								29.412		70.588												L 70.588	7
599								70.588				5.882						23.529				I 70.588	6
600				6.25								12.5			75			6.25				R 75.000	5
601				6.667	6.667		13.333									6.667			20	46.667		Y 46.667	2
602		18.75				18.75								6.25		56.25						S 56.250	5
603							58.824					5.882		5.882		11.765			5.882	11.765		H 58.824	4
604	5.882		5.882	11.765		5.882			5.882					47.059	11.765	5.882						Q 47.059	3
605	50		5.556	11.111											22.222	11.111						A 50.000	4
606		5.882						5.882				23.529			5.882	47.059	5.882		5.882			S 47.059	3
607							11.765	58.824		17.647								11.765				I 58.824	6
608		55.556						16.667	5.556								11.111	11.111				C 55.556	4
609										94.444								5.556				L 94.444	8
610													100									P 100.000	9
611	44.444		11.111	5.556	11.111				5.556						5.556	11.111		5.556				A 44.444	2
612	5.556		27.778	50		5.556						5.556				5.556						E 50.000	4
613					5.556			77.778		5.556							11.111					I 77.778	6
614										5.882				5.882					82.353	5.882		W 82.353	4
615	5.882		5.882	41.176				5.882	29.412			5.882					5.882					E 41.176	3
616		5.882						41.176		5.882	47.059											M 47.059	7
617	5.882			17.647		5.882			35.294				11.765		5.882		5.882	5.882		5.882		K 35.294	2
618				5.882			5.882		23.529			5.882	17.647	17.647	17.647				5.882			K 23.529	2
619										100												L 100.000	9
620															100							R 100.000	9
621							88.235													11.765		H 88.235	9
622								5.882		82.353								11.765				L 82.353	6
623							11.765	5.882							11.765					70.588		Y 70.588	5
624					58.824		5.882	17.647		17.647												F 58.824	4
625									58.824						41.176							K 58.824	8
626						23.529			58.824			11.765				5.882						K 58.824	5
627	5.882	41.176			5.882	23.529						5.882				17.647						C 41.176	4
628		64.706								5.882		5.882			5.882	5.882		11.765				C 64.706	4
629		6.667					6.667	6.667		6.667					6.667	6.667				60		Y 60.000	2
630					52.941			11.765		29.412			5.882									F 52.941	3
631		5.882	5.882	5.882		5.882		5.882					35.294	11.765	17.647		5.882					P 35.294	1
632			18.75		6.25		6.25	18.75				12.5		6.25				12.5		18.75		DIY 18.750	1
633								6.25		18.75			37.5					37.5				PV 37.500	3
634	13.333		13.333		13.333	6.667			6.667					40		6.667						Q 40.000	1
635			12.5			12.5		6.25	6.25	6.25						50	6.25					S 50.000	2
636	20			40	6.667			13.333		6.667		6.667				6.667						E 40.000	2
637				23.077					23.077	7.692				46.154								Q 46.154	4
638	15.385			7.692	7.692				53.846								15.385					K 53.846	3
639			77.778				11.111						11.111									D 77.778	4
640				10			20			10					10	20				30		Y 30.000	1
641										30	10		10	30	10			10				LQ 30.000	1
642						54.545							9.091		18.182		9.091	9.091				G 54.545	3
643					9.091	18.182			9.091							18.182	27.273		18.182			T 27.273	1
644	6.667		6.667					13.333		6.667		13.333				46.667				6.667		S 46.667	3
645	13.333		13.333	6.667		6.667								6.667	20	33.333						S 33.333	2
646	6.667	6.667		13.333		13.333	20								20	20						HRS 20.000	1
647					6.25							25			6.25	50				12.5		S 50.000	5
648			12.5	6.25			12.5					37.5	18.75			12.5						N 37.500	3
649					12.5					75					6.25				6.25			L 75.000	4
650	25	6.25	6.25			18.75		6.25										31.25		6.25		V 31.250	4
651										94.118	5.882											L 94.118	8
652			5.882										17.647			17.647	52.941			5.882		T 52.941	5
653						5.882			29.412			35.294			23.529	5.882						N 35.294	5
654										25									75			W 75.000	4*
655										25			75									P 75.000	4*
656																	100					T 100.000	6*
657					100																	F 100.000	6*
658																100						S 100.000	6*
659																				100		Y 100.000	6*
660							100															H 100.000	6*
661													100									P 100.000	6*
662						25			25							50						S 50.000	3*
663				100																		E 100.000	6*
664					100																	F 100.000	6*
665																100						S 100.000	6*
666															100							R 100.000	6*
667																100						S 100.000	6*
668												100										N 100.000	6*
669										100												L 100.000	6*
670						75										25						G 75.000	4*
671										100												L 100.000	6*
672																	100					T 100.000	6*
673									100													K 100.000	6*
674										100												L 100.000	9
675							11.765							76.471	11.765							Q 76.471	8
676									11.765								88.235					T 88.235	9
677								29.412		70.588												L 70.588	5
678						5.882				11.765						82.353						S 82.353	8
679	5.882								5.882	5.882		5.882					29.412			47.059		Y 47.059	3
680								41.176		29.412			5.882					23.529				I 41.176	4
681		5.882						5.882				5.882				41.176	41.176					ST 41.176	6
682					70.588					5.882			5.882			17.647						F 70.588	5
683						58.824				5.882						11.765	17.647			5.882		G 58.824	5
684	5.882					5.882						23.529	5.882			58.824						S 58.824	6
685		29.412	5.882		5.882	5.882		35.294		5.882						5.882		5.882				I 35.294	2
686	5.882	5.882	5.882		5.882				35.294							17.647	5.882	5.882		11.765		K 35.294	2
687				17.647					17.647	5.882				5.882	47.059	5.882						R 47.059	3
688			5.882	29.412					17.647					5.882	29.412	11.765						ER 29.412	3
689								64.706		5.882							11.765	17.647				I 64.706	7
690					35.294					47.059								17.647				L 47.059	5
691	17.647			5.882		5.882			35.294							17.647	17.647					K 35.294	5
692		11.765			5.882	29.412		5.882						5.882	35.294			5.882				R 35.294	2
693								23.529		17.647	41.176						11.765	5.882				M 41.176	3
694							11.765						82.353				5.882					P 82.353	7
695									35.294			64.706										N 64.706	8
696										94.118								5.882				L 94.118	8
697						5.882			82.353						11.765							K 82.353	7
698									94.118						5.882							K 94.118	8
699										100												L 100.000	9
700						93.75										6.25						G 93.750	7
701					6.25			68.75		18.75			6.25									I 68.750	5
702		11.765								17.647					64.706		5.882					R 64.706	5
703				64.706						5.882								29.412				E 64.706	6
704			5.882	11.765							11.765				5.882	64.706						S 64.706	6
705				58.824					17.647	5.882				11.765			5.882					E 58.824	3
706			5.882	41.176		23.529			11.765	5.882			11.765									E 41.176	3
707			8.333	75		8.333				8.333												E 75.000	4
708		25					33.333							8.333	8.333			8.333		16.667		H 33.333	2
709										100												L 100.000	8
710												12.5			6.25	37.5	43.75					T 43.750	7
711	43.75		25				18.75					6.25							6.25			A 43.750	4
712			12.5	43.75				6.25	18.75			12.5			6.25							E 43.750	3
713							8.333		50					33.333		8.333						K 50.000	4
714										33.333	58.333		8.333									M 58.333	6
715										18.182						63.636	9.091	9.091				S 63.636	4
716		9.091				27.273						9.091			36.364					18.182		R 36.364	3
717		11.765		5.882	11.765		11.765		23.529	5.882		17.647					5.882			5.882		K 23.529	2
718					11.765			5.882		82.353												L 82.353	6
719			11.765						35.294			29.412	17.647		5.882							K 35.294	6
720		5.882	11.765						47.059			29.412								5.882		K 47.059	5
721								5.882		88.235	5.882											L 88.235	7
722	5.882	5.882	5.882						17.647	11.765						11.765		41.176				V 41.176	3
723					11.765				5.882	35.294			5.882			11.765		11.765		17.647		L 35.294	2
724										94.118	5.882											L 94.118	8
725	11.765			35.294			17.647		5.882			5.882	5.882	5.882		5.882		5.882				E 35.294	2
726		29.412		11.765			23.529		23.529											11.765		C 29.412	2
727										100												L 100.000	9
728			5.882	88.235										5.882								E 88.235	7
729									17.647						5.882	5.882	70.588					T 70.588	6
730					11.765					88.235												L 88.235	8
731									82.353			11.765				5.882						K 82.353	6
732		58.824				11.765				23.529								5.882				C 58.824	4
733					64.706										5.882	17.647		11.765				F 64.706	5
734					82.353							11.765								5.882		F 82.353	6
735							6.25	50	6.25	18.75							18.75					I 50.000	4
736	12.5					12.5			62.5			6.25						6.25				K 62.500	5
737	6.25				6.25								56.25	18.75	12.5							P 56.250	5
738						11.765									23.529	11.765	5.882	5.882	41.176			W 41.176	4
739				5.882				47.059	5.882				17.647	11.765	5.882		5.882					I 47.059	3
740					11.765			5.882		58.824			11.765			5.882		5.882				L 58.824	4
741		5.882							35.294				23.529	5.882		29.412						K 35.294	5
742				23.529		11.765					11.765			23.529	5.882	23.529						EQS 23.529	4
743		29.412								5.882			29.412		11.765				23.529			CP 29.412	4
744			64.706	5.882						5.882		17.647				5.882						D 64.706	4
745	41.176								5.882		11.765							41.176				AV 41.176	7
746					100																	F 100.000	9
747													94.118			5.882						P 94.118	8
748				5.882				5.882					88.235									P 88.235	6
749									11.765			29.412				5.882	52.941					T 52.941	6
750										100												L 100.000	9
751									66.667						22.222		11.111					K 66.667	6
752	5.556						5.556		61.111			5.556		5.556	5.556	5.556		5.556				K 61.111	3
753										100												L 100.000	9
754																11.111	88.889					T 88.889	7
755								5.882		94.118												L 94.118	8
756												11.765		5.882	52.941	23.529		5.882				R 52.941	6
757		5.882	5.882			82.353													5.882			G 82.353	5
758		58.824			5.882											23.529	11.765					C 58.824	6
759	5.882				17.647	5.882	11.765							47.059	11.765							Q 47.059	3
760										82.353					17.647							L 82.353	8
761			5.882						5.882				82.353			5.882						P 82.353	5
762																			100			W 100.000	8
763			17.647	23.529					17.647			29.412				5.882	5.882					N 29.412	4
764			5.882	41.176					11.765					41.176								EQ 41.176	6
765											94.118							5.882				M 94.118	9
766									11.765						17.647	23.529	35.294	11.765				T 35.294	4
767								52.941	5.882			5.882					29.412	5.882				I 52.941	6
768								17.647		76.471								5.882				L 76.471	5
769		41.176				41.176										17.647						CG 41.176	7
770	17.647								23.529	17.647	29.412				11.765							M 29.412	3
771								11.765		88.235												L 88.235	8
772													100									P 100.000	9
773				23.529					47.059			29.412										K 47.059	5
774										100												L 100.000	9
775				100																		E 100.000	9
776																		100				V 100.000	9
777										93.75								6.25				L 93.750	8
778									100													K 100.000	9
779										100												L 100.000	9
780									81.25	6.25		6.25		6.25								K 81.250	6
781			62.5				18.75					6.25						6.25		6.25		D 62.500	4
782		12.5				6.25						6.25		6.25	12.5					56.25		Y 56.250	3
783	100																					A 100.000	9
784		6.25			93.75																	F 93.750	7
785				12.5				12.5	6.25		6.25			50	6.25	6.25						Q 50.000	1
786						100																G 100.000	9
787				6.25									18.75	18.75		56.25						S 56.250	5
788				62.5			6.25		6.25					6.25	6.25			12.5				E 62.500	4
789																			100			W 100.000	8
790			6.25	81.25										12.5								E 81.250	7
791										18.75			6.25			37.5	25	12.5				S 37.500	5
792		6.25		12.5		6.25	6.25	12.5			6.25					6.25	43.75					T 43.750	1
793			62.5	31.25								6.25										D 62.500	7
794			12.5	56.25		25			6.25													E 56.250	5
795		6.25		18.75		25									31.25			18.75				R 31.250	4
796					100																	F 100.000	9
797	6.25	37.5						6.25		12.5				37.5								CQ 37.500	3
798	6.25					6.25			6.25			6.25		68.75	6.25							Q 68.750	5
799										100												L 100.000	9
800									100													K 100.000	9
801	12.5				56.25		6.25			6.25								6.25		12.5		F 56.250	4
802										81.25	18.75											L 81.250	8
803									12.5	68.75						6.25		12.5				L 68.750	5
804					12.5			31.25		56.25												L 56.250	5
805			68.75	12.5					6.25					12.5								D 68.750	6
806			6.25		6.25	56.25		18.75				12.5										G 56.250	4
807	18.75									12.5	6.25	6.25				6.25	50					T 50.000	5
808			81.25	12.5											6.25							D 81.250	7
809								18.75		81.25												L 81.250	8
810				37.5				37.5										25				EI 37.500	5
811				6.25			37.5	12.5	6.25			6.25		31.25								H 37.500	4
812																			100			W 100.000	8
813				25		12.5		25	18.75			6.25			6.25	6.25						EI 25.000	2
814	50							6.25									6.25	37.5				A 50.000	5
815		12.5	18.75													37.5	25			6.25		S 37.500	5
816		6.25				6.25									6.25	81.25						S 81.250	7
817	6.25		6.25		6.25			50				6.25				18.75	6.25					I 50.000	3
818			6.25				43.75					6.25		43.75								HQ 43.750	6
819					93.75															6.25		F 93.750	8
820													87.5	6.25	6.25							P 87.500	7
821									43.75			25			18.75	12.5						K 43.750	5
822										100												L 100.000	9
823				35.294			5.882		5.882					47.059	5.882							Q 47.059	6
824							17.647					11.765		11.765	11.765	47.059						S 47.059	5
825										100												L 100.000	9
826								11.765	5.882									82.353				V 82.353	8
827										94.118								5.882				L 94.118	8
828			11.765						52.941						35.294							K 52.941	4
829		17.647		5.882					5.882	11.765		41.176								17.647		N 41.176	3
830		100																				C 100.000	9
831			11.765	5.882		11.765			11.765	5.882					11.765	5.882		5.882		29.412		Y 29.412	1
832	11.765	41.176					29.412		5.882					5.882	5.882							C 41.176	5
833										100												L 100.000	9
834			11.765	23.529				5.882	5.882			5.882			5.882	23.529				17.647		ES 23.529	3
835				94.118		5.882																E 94.118	8
836								94.118										5.882				I 94.118	9
837													100									P 100.000	9
838		11.765	41.176		5.882			23.529								11.765	5.882					D 41.176	4
839	5.882		41.176	5.882		41.176										5.882						DG 41.176	5
840					5.882			35.294		5.882								52.941				V 52.941	6
841	38.889					61.111																G 61.111	8
842			27.778	72.222																		E 72.222	5
843								94.118										5.882				I 94.118	9
844										5.882		11.765	64.706			5.882				11.765		P 64.706	4
845													5.882				94.118					T 94.118	9
846										100												L 100.000	9
847			5.882	5.882						11.765				76.471								Q 76.471	7
848					41.176			17.647		23.529	11.765					5.882						F 41.176	4
849								100														I 100.000	9
850			11.765	88.235																		E 88.235	8
851								5.882		76.471								17.647				L 76.471	6
852			5.882												5.882	5.882	5.882		17.647	58.824		Y 58.824	4
853	11.765		11.765	5.882			35.294					11.765				11.765			11.765			H 35.294	2
854		82.353											5.882			11.765						C 82.353	6
855						17.647						11.765			5.882	64.706						S 64.706	5
856				5.882		5.882	5.882	5.882					5.882		5.882	64.706						S 64.706	4
857	5.882									11.765						76.471	5.882					S 76.471	7
858	82.353																11.765	5.882				A 82.353	7
859	5.882		41.176									5.882				5.882		29.412		11.765		D 41.176	4
860			35.294						5.882			11.765		5.882	5.882	11.765		23.529				D 35.294	3
861																100						S 100.000	9
862	94.118																	5.882				A 94.118	9
863			5.882	11.765			5.882		11.765			41.176			17.647				5.882			N 41.176	4
864										11.765	5.882			5.882	64.706	5.882	5.882					R 64.706	4
865								100														I 100.000	9
866							11.765		5.882	5.882				58.824	17.647							Q 58.824	4
867				76.471					11.765					11.765								E 76.471	7
868			5.882	88.235										5.882								E 88.235	7
869														100								Q 100.000	9
870				11.765			23.529	11.765		5.882	5.882			29.412						11.765		Q 29.412	3
871			5.882									17.647			5.882	70.588						S 70.588	7
872								5.882	5.882	5.882	58.824	5.882				17.647						M 58.824	5
873						100																G 100.000	9
874												100										N 100.000	9
875			100																			D 100.000	9
876			47.059	5.882	5.882	35.294				5.882												D 47.059	3
877					5.882					94.118												L 94.118	8
878				11.765				11.765	17.647								17.647	41.176				V 41.176	5
879								5.882										94.118				V 94.118	9
880								5.882		11.765					82.353							R 82.353	7
881								88.235			5.882						5.882					I 88.235	8
882							70.588			5.882		11.765							5.882	5.882		H 70.588	5
883									46.667	13.333			6.667		20			13.333				K 46.667	4
884					46.667	6.667	6.667									6.667	6.667	26.667				F 46.667	4
885		23.077					38.462		7.692				15.385							15.385		H 38.462	5
886						7.692		7.692	7.692			69.231			7.692							N 69.231	5
887	11.111		11.111										22.222	11.111		44.444						S 44.444	3
888				100																		E 100.000	8
889	12.5					12.5					12.5						50	12.5				T 50.000	3
