# Supplementary material for: The NRC0 gene cluster of sensor and helper NLR immune receptors is functionally conserved across asterid plants
Source: Plant Cell. 2024 Jun 4;36(9):3344–61. doi: 10.1093/plcell/koae154 (PMC11371149; doi:10.1093/plcell/koae154)
Supplement: koae154_Supplementary_Data [file koae154_supplementary_data.zip › Supplementary Data Set 9.xlsx]

## Sheet: ref_list
Supplementary Data. Sakai et al. (2024). NRC0 gene cluster in asterids. Plant Cell
Supplementary Data Set 9. Reference genome databases used for NLR annotations.
Species	Source	Data ID	Assembly Version
Figure 1,2
Ipomoea trifida	http://sweetpotato.uga.edu/	NSP306_trifida	v3
Mimulus guttatus	http://mimubase.org/	Mguttatus_256_v2.0	v2.0
Nicotiana benthamiana	https://solgenomics.net/	Niben.genome.v0.4.4	v0.4.4
Solanum lycopersicum	https://solgenomics.net/	ITAG4.0	SL4.0
Coffee canephora	https://coffee-genome-hub.southgreen.fr/	coffea_canephora	v1
Daucus carota	Phytozome	Dcarota_388_v2.0	v2.0
Figure 3-
Malania oleifera	NCBI	GCF_029873635.1	ASM2987363v1
Beta vulgaris	Phytozome	Beta vulgaris EL10_1.0	EL10_1.0
Actinidia chinensis var. chinensis	NCBI	GCA_003024255.1	Red5_PS1_1.69.0
Artemisia annua	NCBI	GCA_003112345.1	ASM311234v1
Camellia sinensis	NCBI	GCF_004153795.1	AHAU_CSS_1
Capsicum annuum	NCBI	GCF_000710875.1	Pepper_Zunla_1_Ref_v1.0
Capsicum baccatum	NCBI	GCA_002271885.2	ASM227188v2
Capsicum chinense	NCBI	GCA_002271895.2	ASM227189v2
Coffea arabica	NCBI	GCF_003713225.1	Cara_1.0
Coffea canephora	NCBI	GCA_900059795.1	AUK_PRJEB4211_v1
Coffea eugenioides	NCBI	GCF_003713205.1	Ceug_1.0
Cornus florida	NCBI	GCF_030987335.1	ASM3098733v1
Cynara cardunculus var. scolymus	NCBI	GCF_001531365.1	CcrdV1
Daucus carota	NCBI	GCF_001625215.1	ASM162521v1
Erigeron canadensis	NCBI	GCF_010389155.1	C_canadensis_v1
Helianthus annuus	NCBI	GCF_002127325.2	HanXRQr2.0-SUNRISE
Ipomoea nil	NCBI	GCF_001879475.1	Asagao_1.1
Ipomoea trifida	http://sweetpotato.uga.edu/	NSP306_trifida	v3
Ipomoea triloba	NCBI	GCF_003576645.1	ASM357664v1
Lactuca sativa	NCBI	GCF_002870075.2	Lsat_Salinas_v7
Mikania micrantha	NCBI	GCA_009363875.1	ASM936387v1
Mimulus guttatus	http://mimubase.org/	Mguttatus_256_v2.0	v2.0
Nicotiana benthamiana	https://solgenomics.net/	Niben.genome.v0.4.4	v0.4.4
Nyssa sinensis	NCBI	GCA_008638375.1	ASM863837v1
Olea europaea subsp. Europaea	NCBI	GCA_902713445.1	OLEA9
Olea europaea var. sylvestris	NCBI	GCF_002742605.1	O_europaea_v1
Phtheirospermum japonicum	NCBI	GCA_014905375.1	Pjver1
Rhododendron griersonianum	NCBI	GCA_018127125.1	RGv1.1
Sesamum indicum	NCBI	GCF_000512975.1	S_indicum_v1.0
Solanum chilense	NCBI	GCA_006013705.1	ASM601370v1
Solanum commersonii	NCBI	GCA_018258275.1	ASM1825827v1
Solanum lycopersicum	NCBI	GCF_000188115.4	SL3.0
Solanum pennellii	NCBI	GCF_001406875.1	SPENNV200
Solanum tuberosum	NCBI	GCF_000226075.1	SolTub_3.0
