# Supplementary material for: The NRC0 gene cluster of sensor and helper NLR immune receptors is functionally conserved across asterid plants
Source: Plant Cell. 2024 Jun 4;36(9):3344–61. doi: 10.1093/plcell/koae154 (PMC11371149; doi:10.1093/plcell/koae154)
Supplement: koae154_Supplementary_Data [file koae154_supplementary_data.zip › Supplementary File 10.txt]

>PHT37487.1
MAHAAVVSLQQKLHEMLVDENFWFVMLDKNFRFLREVVSFWHAFLEDSLSKRNAPEAVEHFESLVKYLGTQLLDRINLYELEKRSPDFNPLNSKVFPDYIVTAASDSIKEYLMKVMNGPNDIDALTTWNTVESDSECTPHLQDTVLDLDNDLLTIKSWLIGPPSKLDVVSIIGMGGIGKTTLARQVYDDIYMEHHFYIRAWITVSQMHQRREMLLGILRCFSLVNDNTYRKSTEQLAEQVYRSLKGRRYLIAMDDVWDTNAWDDMKRSFPDDKNGSRVILTSRLANVGMYASSGSLPHYMRC
>PHT37488.1
MAHAAVVSLQQKLQGMLKGDNANYLALRQAVSCWHAFLEDSLLVRSAPEVVDYLEKRVKCLTTQLLDSINLYELEKRSPYGYPQSWKVIQEEAVTAGSDSINEYLKKVMNARNDIDALPISDTMESDSEYSPILQDTVLDLDIDLMTVKSQLVGPPSNLDVISIVGMGGIGKTTLARQVYDDIYMEHHFYIRAWITVSQMHQHREMIVNRDTEECLDLLELSYNHLPHHLKPCFLYMGAFPKGFEISVSRLIKLWIAAEYVRCKPEKDFEEVAEGYLSDLIGWSLIMVKKKTSSGKVKTCEVHDLLHDLILREVWKERSIYFAKSNVIVSPPVASFEHRIIFNFGVAPLTHIEHVYDKSSLPRASSFLCFERDGTPGSCSQVDSFITFTNFKWLTVLDMCFQPFDHLPSEIWNYLN
>PHT37824.1
MAHAAVVSLQQKLHEMLVDENFWFVMLDKNFRFLREVVSFWHAFLEDSLSKRNAPEAVEHLESRVKYLGTQLLDRINLYELEKRSPDFNPLNSKVFPDYIVTAASDSVKEYLMKVMNGPNDIDALTTWNTVESDSECTPHLQDTVLDLDNGLLTIKSRLIGPPSKLDVVSIIGMGGIGKTTLARQVYDDIYMEHHFYIRAWITVSQMHQRREMLLGILRYFSLVNDNTYRKSTEQLAEQVYRSLKGRRYLIAMDDVWDTNAWDDMKRSFPDDKNGSRVILTSRLANVGMYASSGSLPHYMRC
>PHT38428.1
MAHAAVVSLQQKLHEMLVDENSWFVMLDKNFRFLREVVSFWHAFLEDSLSKRNAPEAVEHLESRVKYLGTQLLDRINLYELEKRSPDFNPLNSKVFPDYIVTAASDSIKEYLMKVMNGPNDIDALTTWNTVESDSECTPHLQDTVLDLDNDLLTIKSRLIGPPSKLDVVSIIGMGGIGKTTLARQVYDDIYMEHHFYIRAWITVSQMHQRREMLLGILRYFSLVNDNTYRKSTEQLAEQVYRSLKERRYLIAMDDVWDTNAWDDMKRSFPDDKNGSRVILTSPLANVFGRETCPPELEKATVQVVKKCEGLPLAIVVVSGFCSKISKMRGRWEDVAHKIGQVVSRDTEECPNLLVLSYNHLPQRLKPCFLYMGAFPKNFEISVSRLIKLWIAAEFVKCTPEKDFEEVAEGFLRDLIDRSLIMVKKRTSGGKVKTCEVHDLLHDLIIRESRKDRSIHFTKSNVIVSPSATSFEYNIIFNFHKASLTHLWHVYDKHSLPSATSFLFFGRDGTPGSCYQIDPFISFTNFVFSTVLDMCFQPFDHLPSEIWKLYSLRYLALASFDVLPPSVRYLSCLQTLIRFSQQSIICLPAAIWNIRKLRHLYFRKCCYFCDELEDYVVWLSSFDLALTKLQTLSYITFGSVTKSVVEGIPNLKKLGIRERKEDCLTAEQMSGNLRKLVPMKHLETLKCFFINPWILQQCDVFSPTLKKLTLRGCQLPWSQMKILCKLPKLELESLVLKNCYCLYEIPDDVAEIPTLQFIELYNCSSTADDSANRILEEQLSLGNDDLVVRIHKFYN
>PHU06280.1
MAYATVVSLQQKLHEMLVDDNFWFVMLDKNFRFLREVVSFWHAFLEDSLSKRNAPEAVDHLESRVKYLGTQLLDRINLYGMEKRSPDFNPLNSKVFPDYIVTAASDSIKEYLMKVMNGPNDIDALTTWNTVESDLECTPHLQDTVLDLDNDLLTIKSRLIGPPSKLDVVSIIGMGGIGKTTLARQVYDDIYMEHHFYIRAWITVSQMHQRREMLLGILRYFSLVNDNIYRKSTEQLAKFERKEISHFNG
>XP_027098739.1
MAYVAITSLKQTLDQLKMNCKLEFTFDEVKQFKAVSEEISVIQEMLQDSADRNYDHTMMKHLERCIRDMANKAEDIIEEFVYIKAEALDDAAIFEEELSLHHHMMEVLSEINSIKYMLTKIYQESDAAATKVPRARNHSVEHASGWSSTQEETLVVGIDNDLLKVKEKLTGLPHKLDILTIVGMGGIGKTTLARKVFNDPLIEYHFYVRAWVTVSQKYVLRDVLLGLLCSLTRLGDEIFKEKNEQLAELLYRTLKGQRYLIVFDAVWDGKILYDLRRSFPDDRNGSRIVLTSRLIDVNMCVNLDSHHHHMSFLSLNDSWELLRHKVFLEESCPPELEVIGKEIAQKCQGLPLGILAVAGHLSSIRKTKDCWKTVADDIRSPESKDQENCLDILALSYKSLPHHLKACFLYLGAFPQEFEIPVWRLIRLWAAEGILRAEWPKTLEEVAEMCLQELMSRSLVMVRKRKSNGGIKSCGIHDLVRDLILREVEKEDFLLVLKSDANFFPTDAYYKRCLCFHHQISRSYGMFNSSSRIEHCDYMKPAIPRCRSILFYGRLQVTEFDKMLDSRVTVMDLKLLRVLEILFRFFEHFPVEITQLVHLRYLALSARTYFGTCLSQLGNLQTLINEHDRNVTLPSDIWKMPRLRYLHIKNGACLPYPAGAKAIASNSLVLTNLHKLSTVSFTNCYRETFACLPNLKKLGICVMQPSHNCLDDLLYLAELEKLKCVFLGRGQFSGWNAFPPKLRKLTLNGSFLPWEKMRTLGLLPNLEVLKLKDYAFQGPEWQVEEDEFCQLKYLLIDGTDLVQWGVTGSHFRRLQQLILRCCRHLDEIPSGVGEIPTLQIIDVDDSSSLAVSSARLIQQEQYSMGNDGLIVRIHSRE
>CDP05557.1
MAYVAITSLKQTLDQLKMNCKLEFTFDEVKQFKAVSEEISVIQEMLQDSADRSYDHTMMKHLERGIRDMAHKAEDFIEEFVYIKAEALDDAAIFEEELSLHHHMREVLSEINSIKDMLTKIYQESDAAATKVPRARNHSVEHASGWSSTQEETLVVGIDNDLLKVKEKLTGLPHKLDILTIVGMGGIGKTTLARKVFNDPLIEYHFYVRAWVTVSQKYVLRDVLLGLLCSLTRLGDEIFKEKNDQLAELLYRTLKGQRYLIVFDAVWDGKILYDLRRSFPDDRNGSRIVLTSRLIDVNMCVNLDSHHHHMSFLSLNDSWELLRHKVFSEESCPPELEVIGKEIAQKCQGLPLGILAVAGHLSSIRKTKDCWKTVADDIRSPESKDQENCLDILALSYKSLPHHLKACFLYLGAFPKSLRSLSGD
>XP_027151261.1
MAYVAITSLKQTLDQLKMNCKLEFTFDEVKQFKAVSEEISVIQEMLQDSADRSYDHTMMKHLERCIRDMAHKAEDFIEEFVYIKAEALDDAAIFEEELSLHHHMMEVLSDINSIKDMLSKIYQESDAAATKVPRARNHSVEHASGWSSTQEETLVVRIDNDLLKVKEKLTGLPHKLDILTIVGMGGIGKTTLARKVFNDPLIEYHFYVRAWVTVSQKYVLRDVLLGLLCSLTRLGDEIFKEKNEQLAELLYRTLKGQRYLIVFDAVWDGKILYDLRRSFPDDRNGSRIVLTSRLIDVNMCVNLDSHHHHMSFLSLNDSWELLRHKVFSEESCPPELEVIGKEIAQKCQGLPLGILAVAGHLSSIRKTKDCWKTVADDIRSPESKDQENCLDILALSYKSLPHHLKACFLYLGAFPQEFEIPVWRLIRLWAAEGILRAEWPKTLEEVAEMCLQELMSRSLVMVRKRKSNGGIKSCGIHDLVRDLILREVEKEDFLLVLKSDANFFPTDAYYKRCLCFHHQISRSYGMFNSSSRIEHCDYMKPAIPHCRSILFYGRLQVTEFDKMLDSRVTVMDLKLLTVLEILFRFFEHFPVEITQLVHLRNVTLPSDIWKMPRLRYLHIKNGACLPHPAGAKAIASNSLVLTNLHKLSTVSFTNCYRETFACLPNLKKLGICVMQPSHNCLDDLLYLAELEKLKCVFLGRGQFSGWNAFPPKLRKLTLNGSFLPWEKMRTLGLLPNLEVLKLKDYAFQGPEWQVEEDEFCQLKYLLIDGTDLVQWGVTCSHFQRLQQLILRCCRHLDEIPSEVGEIPTLQIIDVYDSSSLAVNSARLIQQEQYSMGNDGLIVRIHPRERD
>XP_024995228.1
MIVATNRLLKRLERLRNKADRMVMGDSVGYEYAPLIASSSFKRLCKKAMSVCIIDPLWRIVHLSAPELIAFLLEEKGYASLNVYWLKSLPKLLHELQTVVTGLEDSRKWGILDRYMWDEVNKDEEVKGMLEKIKGTLADYFPVLINEAPRVCGAIEELGTVIDVMLILCCEFIDSDEEFVVFDVISRRILESGFTQRQLELLSLAGRLPLKRNIGAEEAVVGFEDDTIKLLERLTGSSKKLEVVPIVGMAGLGKTTLAQRIYGDPYIVYFFDIRSWACVSQEYVKRDLLLDLSSTLQLRNRTYSMSDEQLGEQIYRGLKGQKYLVVLDDIWDNRAWKDLKIYFPDDRNGSRILLTSRNIDLNLEAATVVPPHMLRLRTARESWRILQMMVFKNGMCPWRLYDVGKQISSKCWGLPLAVSITAGLLRSRWTRASWKDVAESLSNYIVSDPHQYMDTLALSYNHLPPHLRPCFLYLGKFPGDCDIPVNKLIWLWVAEGFIDQIGSRTLEDMAEGYLMDLLQRSLVMVSKKGTDGQIKACHVHDLLRSFCSWKANEERFSPIIYRYGRVSSAFSPAAAAESKTYPSHGRSLEHSTQHVNFIFCCPIELGESFQVGKPFDYETYKFLRILDIESISIFSFPREVTKLVDLRYLAIQAEDGNPPASISNLIHLQTLIISSSRNIVVPRSTWDLGHLRHLYIKSGENLIEDVSSNKFPGNDCYDRVLDGLQTISAVCPSPSCLDILSRTTNLRKLGFCGPLVSTLGVLEFPNICYLNCLQRLKLSNTKIYHAAVKSCSPLMFPETLTRLTLSDTALDWNEVRTIGLLPKLEVLKLNVNACIGQRWETSDKGFANLKLLKLQDLDIVNWETSSAHFPRLQRLVVRCCLRLEGIPTSIGEILPLELIEVSWCGESTSQSARTIQKEQERNGNDFLKVITWVHRDLQRKRKRRSYE
>XP_017216026.1
MEPSSSSFQKVRSQHDSGSGIQAVVGFEDDARRLVEQLLGGKKQLQFISVVGMAGLGKTTLVKKVFDEPSVVYHFYVRAWTTVTQQPKKRDLVLGILKSGFNAGTEDSDDMELSLMLKRRLSGQRYLVVLDDIWDSKDWNDLMLCFPDDNVGSRIVFTTRLADVPLQVQSGCYQHPLRFLNEKESWDLLRYKVFLDEACPSSLVEIGKQIASKCHGLPLSIVVIAGVLANDRTAQWWSQVAQDMNSIASTAPEQYMDTLVLSYNHLPDHLKPCFLYFTAFPEDYEIPAWKLILLWVAEGFVKIQTTEYNSEDERNMLEEVAAHYLKDLISRSLIIISKRRSNGGIKSCIVHDALRDLCIRKADEENFMHHIPNISEYFHSIVETPKAFLVQRLYSRENYTEGFFSPPQGNFCFPKDTPNVQTILAYNGSGKSYVKVMYINSYNLNILLVFKCLRVMDISSIGIDRIPMAIESLQQLRYLALCIEACFGGTSLRKLKHLETFIVRSQYKSVLPDGLLECYKLRHLILKGNFRCITQLDDLETLSSLQTLSLPISLADVEKILGVTPNVRKLTLSKDLYLSWRSLTIPNLAKLQYLESLSLRNNLGRSSSDELVFRELSSPSMFPITLKKLTLVCTFLKWDEMKKIGMLPNLEVLKLQYQAFRGEHWETHDGGFCRLKHLSFKFMRIVKWSAYSDQFPNLQHLKLDECVKLEEIPIAIGDIYTLDMIEIRNCNPAVVKSAHRIKKDQMNKGNDLLKVLMLVTKIAMIWS
>XP_019171302.1
MAVYAAIVSLIHTVNQALRYDPIELRNYASEYRVFLSHYMSDFPRDRKALERVFEAANKVDLLAKNSFLERQKVDLFWKSMSKFLYYYQPYDFKEFLCLLETFLKDPQLMNENDKKQVQTLAHEGEDLIDLLMSNMKIMSFPNARFRICLIEEELQQLRERTWQFECGAKCTNDFVAGDSLCSSSSSSTSHLENNLVGFDNYLIQIKEQLTGCQLGLSIISIVGMGGIGKTALSRVVYDDPSIEDHFYIHAWIAVSRGYDVRKMLLGILNSVSHCTDEMYEESNEQLAEQLYRSLKGRRYLIVLDDIWNIEAWDDVRRSFPDDNNGSRIIFTSRYTSIASDVYNRSLTLDMHLLNMDQSLKLLSLKVFGTESFPPELENVGKQIAGKCQGLPLAIIVVAGILVKINKTPDSWENVEKSLGSFQNVGNSEECLDVLALSYKYLPQHLKPCFLYIGAFPKDDEISVMKIIRLLVAEGFLREIEEKTWEEVVEDYLEDLISRSLLMATKRGYDGRVIKCSMHDLLRDLSIRESQREEFLHASVPLEEPYSVSRLVFYSDVDWNDYKDLPKPSICSFIAFGRVQQLNGFEMLRVLDISFQSFMRFPSEILCLKILRYLAIGLFNDLPPSFSELCRLQTLIRWCNGACLILPEETWKMKELRHVYFKKSSHFPVPGTRMTWYGERHWDLPKLQTLSYLSFGSCAREILTQVPNLKKLGLREEEGEYLRDEQLVCYLNNLKVLHCLEKLKCFFTKQRPLPSPDAFPPSLKQLSLRGCQRPWKEMSVLSALPNLEVVKLKDYAFKGSQWELIEEVFCQLKVMLIDIADLEQWEASSINFPKLQSLVLKYCSHLREIPIGFGEVYTLQSIELWECNSSTYDSVDRIREEQEDSGNDGFTVRIHRGHNADE
>XP_019171306.1
MADYAAVVSLINRLNSSIELVGRFSSECSAFLQDFKQSVCLLEAFLRDHPPLNKNDRKQIQVLAQKTENLIDSPTSDIYLGYRSRVYKMKKKFDRLTETKWQYECSTMCTSVFTAGHSLCSSTSRNTMPSETNLVGCDDDLIKIKEQLVGITYSLSIFSIVGMGGIGKTALTRAVYDDSYIEHYFYIRSWIAVSQGYEVRKMLLGILSSVSNSADELYRESNEQLAEQLYRRLKGRRYLIVLDDIWDIEAWNVIKRSFPDDNNGSRIIFTSRHTNIASHVNTRSLTHDMHLLNMDQSIKLLSLKVLGTESFPLELENVGIQIAGKCQGLPLAIIVVAGILVKMNKTAESWEDVAKSVGSFQNNGSSEEWLDVLSLSYNYLPQHLKPCFLYIGAFPKNDEISVPRIIRLLVAEGFLLVFEGKTMEEVAEEYLEDLISRSLLMATKRGYDGRVIKCNMHDLLRDISIRESERENFLHVNVSPGVPYSVSRRFFCQDIDPDDDKYLPESASIHSFLGFGRVRTLINFSLMLRVLDLSFQPFNRFPVQILYLESLRYLALASFDDLPPTLSLLRHLQTLIRHCHEATLILPVNIWKMKRLRHLYFKKSCRLQILDSSHLLRFDEESHLCMPKLQTLSNLSFGSCSEEILTRIPNLKKLGLREDEGEQLSNEKLLYHLNNLKFLPYLETLKCFFTKQRPLPMPDAFPPNLKNLTLRGCRRSWKEMSILSALPKLEVLKLKDCAFIGSEWELMEEQVFCQLKAMVIDIADLEQWEACSSHFPNLQSLVLKYCKHLKEIPIGIGDINTLQLIELWACSSSANDSAEMIHEEQQNSGNDGLTVRIHRVHIHEWHNNPPCSSSVENSEGEI
>itf14g00250.t1
MAAYAAVVSLINRLNEHMCFDHIWLDYLTFYCRAILDKYKSAEDRESLESVFRAAIGEGLLPNFFPLICRLDELLNSQQIACPRKFGEFLSHYNLYFPREALRNFRPNQGLVEEHVLDCYKVILDWKHLDGYLNCPCYIQDLKASVCLVETFLRYHPPMNKNDQKQIQVLANEAEALVDTVNAHPNPPYMLRASVIETEALVETFITHFNPQPNLGRCRVKDHSEMSESHSKMYKMQKKFEWLSERKWQYESSTTCTNDFVANHSLCSSLSSRSHSTLRLETNFVGCDDDLIKIKEQLIGFTNSLSIVSVVGMGGIGKTALTKAVYDDSFIEHYFYIRSWTAVSRGYEVRKMLLGILSSVSHSTDELYRESNEQLAEQLYRRLKGRRYLIVLDDIWDIEAWNDVRKSFPDDNNGSRIIFTSRHTNIANHANTRSLTHDMHLLNMDQSMKLLSLKVLGIESFPLELENVGKQIAGKCQGLPLAIIVVAGIMATINKTLESWEDVAKSLDSFQNNGSSKKCFDVLALSYKYLPQHLKPCFLYIGAFPKNEEISVTRIIKLLVAEGFLWAVEGKTMEEVAEEYLEDLICRNLLMATKRGYDGKVIKCNMHDLLRDISITESKREKFLNIFNASPSVPYSISRRFFCSCIDPDDEKYLPESSFYSFLAFGRVNPHIDFSSMLKVLDISFQPFSKFPREILHLKFLRYLALASFDDLPPSVSKLYQLQTLVRHCHEARLILPKEIWIMKWLRHLYFKKSCSLQFPKIFPERRGAQGSELYLPNLQTLSTLSFGSCFEEILTRLPNLKKLGLREEEGERLSDEKLLYLLNNLKVLSCLETLKCFFTKQRPLPMPDAFPPNLKHLTLQGCRRPWKEMSILSALPKLEVLKLKDCAFEGSEWELTEEEVFCQLKAMVIDIADLEQWEACSIHFPNLHSLVLKYCKHLNEIPIGIGDINTLQLIELWACSISAYDSAERIQEEQQNSGNDGLTVRIHRVHNDEWHTYTPGSSSAANSEVEI
>KAA8529811.1
MFLRDSKEKRYEQEEVKNLVARIGGVTYEAEDIIDSLILNAVMQNIGHVIDPSLELCSVMEEIKSIKTEVMGIYERKMYDINVLQVEKSFNGGPSRANIPIVDKESVVGFDDEALKIIEQLTGEKKRLEVISIIGMAGLGKTTLARKVYNDPFIVYHFHVRGWTYVSQVYHQRDILLAIISSLIQLTDEIYKMSIETLCEMMKKQLTGKKYLIVLDDIWDIGAWNDLRRSFPNDNNGSRIMFTSRYKDVALHVKPHCPPHCLRFLTEDESWDLFVQKVFRKERCPLELMEIGKKIAKKCQGLPLAILVVAGLLAKKEKTQDWWKQVAQSVSSYIVSDPEQYMDALALSYNHLPHHLKACFLYFGAFPEDYDIPVWKLIYLWVAEGFIQKNEQKSMEELAEDYLMDLIDRSLVLVSKRRSDGGIKTCHIHDLLRDLCLRKAEEENFLQEISGYERASFSSSSSAIAKKKRRLCIHSHFVDYISSKPYVPHLRSFLYFGSSVYDLSQRHVSFIFQAFKLIRVLSLSSIKIIFFPNEIDELVHLRYLALRVKEERFQPSISKLWNLETLIVEGSARWIKLPDDFWKMVKLRHLYHKGFILIPRVPNDGYPFVLYNLQTIGKLNLSGGDQKLLARIPNLGKLKCSFRESLGSHDHFPKLDFLVHLETLNVSYRGFTIAPTRLPSLEKFPPNLKKLTLSWFGLPWTEMSTLGRLPKLEVLKLLHGAFEGPKWDTCDGEFLKLKFLKFQGLDIEEWNVSSNHFPNLQRLVLDKCEQLEEIPFGLGDIPTLQLIELTWPRRSAANSAWQIQEQQQSMGNDGLKILIYPSPEDDWNDILRQVDRSFGCRHKKSAEFDEAP
>GFP83586.1
MAYAAVTSLLQTLDLAVGSPPDKHLTPKDNEHFAYLGKKLMYLKGFLEDFVKKHGDHEKMMILERDIEDTVHRAEDIIETYLYSMRSSIKIKQKSKRKGYKIFQQGLIQVLEQINYIANEAEKISKNGSDPNNPQPGRSLLGNSSWHAPTFENTVVGLENDLVKFKDQLTGSPYNLEILTIVGMGGIGKSTLAKIVYDDPLTVYYFDVRAWITVSQEYQVKNILLSLIRSVSQLTDDICVRYNNSNPDDQHIILKDGINQLSDHQLAEQLYRSLRGKRYLIVMDDIWCNNAWDDLRRSFPEDRNGSRVILTSRHKEVALYVNSNNSPPPHDMRFLNVDEGWELLKLKVFAKRSCPDELEQIGKQIAEKCRGLPLAIVVVAGHLSKLSKTIEIWSSVAENVGQLVTKNKEQFLDIIAMSYNQLPHHLKACFLYTGAFPENVDIPVWRLTALWIAEGFLKRETGKSLEKAAEECLEDLIDRSLILAEKRTNERVTACRIHDLLRDFCLREAKKENFWHVMTRNDPFFTEGIQIHRRLCVHSDIFPYAVSEYSNPRVRTFLSSNSSTQLSFLTGFVFARMGFELLRVLDMISYYFSQFPIQVLKLVRLRYLALSTSGELPSSNKHRENYNGNWCLPFSKRGDFQESISDLVNLQILIVNWGYRESHCLPFDIYAMAQLRHVRLKGGVVYLGDPFKEEKNPFILSNLQTILTLSSYNLSKQIVSFMPNLKRLGILVSEKNDDFLNCLSSLHCLETLKLFFRPPNDKKIKKPSIVSRWDAFPPNLTVLTISGSHLPWEDMVNIGRIPKLEVLKLKNRAFMGQVWETGNGGFIGLKFLLLENSELEIWRATRFDFPSLRHLVLRLCDALEEVPCGIGEISTLQMIELYSCGGSAVSSAKSIQEEQQSMGNDELEVRINLVLVEMQPFPLRLEPPRDTIDMSLALDQFRSYGAHGSSYGSKSIPRDGDDVGFRWLMVVCLEAMGLTGQATAPKVYQEMVMMLGSGG
>XP_011070550.1
MAYAAVNSLLQTLDLVIFPNPYLTSQDDDQFASLGEKLRYLKGFLEGFVRSRGDHGKVKVLERQIEDSVNRAEDIVETYLYTVRSTVKSKNSRRKDYKIFQEGLKQVIEEIDSVKKEAVEICGNPYDPNNLHSGRYLFGSSSWHVPSSANPVVGLDNDLVKIKDQLTGLPYNLEILTIVGMAGIGKSTLAKIVYDDPLIVYHFYVRAWITVSQEYEVKNILIGLIRSVAQLTDDISAKYDDSEQHYKVLKDGINQLSDQKLAEQLYRSLKGKRYLIIMDDIWCNTAWDDVKRSFPDDKNGSRIILTSRLTEVALYVNSGSPPHHMRFLSVDQGWELLKLKAFPKQGCSLELEEIGKQIAEKCQGLPLAIVVVAGHLSKLSKKRDLWLNVADNVGSLVARNREQFLNIIAMSYNHLPHHLKACFLYMGAFPENVEIPVWRLISLWIAEGFLKRELGKSVEKVAQEYLEDLIDRSLILAEKRTNDRVTTCRMHDLLRDFCLREAEKESFWHVMRRNDLFFPEGLQNHRRLCVQSDIFSYAITEYSNPQVRTFLSSNFSTRLSFFSESVFALMGFKLLRILDMISYYFNHFPTQVLKMIHLRFLGLSTSGELPAASSKLRRGSGKWYLPFSKRSELPVSISNLVNLQILIVNWGWRENHCLPFDIQTMTQLRHIRLKGAVVYFDDLFLAETSRANPLVLSNLQTLLTVSSTNFSKKIVSIIPNLKKLGILVSKKNDEHPTNFLNYLSSLHCLETLNLSFSLQNEKSSTISQWNAFPPNLRALTLSGSHLPWEEMVTVGKIPNLEVLKLKDRAFSGQVWEPIDGGFLALKFLLLENNELEIWKATSTHYPSLQHLVLRLCDALIEIPCGIGEIPTLQIIELYSCGHSAVRSAKRIHEEQQSIGNDDLEVRINLV
>TMW96169.1
MAHAAVVSLQQKLQETLKGDNSRYPALRQAVSSWHAFLEDSVSIKNAPEEVEHLEKQVKCMATELLGSIDLYELKKRTGFYPKSWEEFQNEVVTEGSNSIKAYLMKVMNAPNENDALPTRDTVESDSECSPHLQATVLDLDNDLMSVKSRLIGPPSKLDVVSIVGMGGIGKTTLAREVYDDIYMEHHFYVRAWITVSQMHQHREMLLGILRCFSLVNDYTYLKSTEQLAEQVYRSLKGRRYLIAMDDVWDTTAWDVVKRSFPDDKNGSRVILTSRLANVGIYASSGSPPHYMRCLSVDRSLKLFNLKVFGRENCPLELEKATKQIVGKCQGLPLAIVVVAGFCSKISKTENCWEDVAHKIGLIVSRETEECMDLLALSYKHLPHHLKPCFLYMGAFPKDYEISVSRLIKLWIAAEFLEYTFEMDFEEVAEGYLKDLIDRSLIMVKKRTSSGKVKTCEVHDLLHDLIIREAWKERSIYFTKSNVVLSPSVASFEHRIIFNFNRASSTRLEDIFNQPSLPHASSFLCFGRDGTPGSCSQVDSFITFTNFTWLTVLDMSFQPFDHLPCEIWQLFSLRYLALASFTMLPPSICNLRYLQTLIRYSHQDSICLPAEIWEIEPLRHLYFRKCCYFINVQSEQKDYQGTSSRSNLGLTRWLTFSYHPKEFSRSNLGLTKLQTLSYITFGSIKRSIFKGMPKLKKLGIRESEEEHLTAIKMSRKLKKLVLLEKLETLKCFFIKPWILKECDVFPPTLKKLTLRGCQLPWNQMTILCMLPELEVLKLKDYAFQGSEWESTDERFQQLKFLLLDGTDLIHWIVDSIQFPKLESLVLKNCYCLSEIPDDVAEIPTLQFIELYHCSSSADVSANRIQEEQHSMGNDDLVVRIHKFCNSET
>TMW96170.1
MAHAAVVSLQQKLQEMLKGDDSRYPRLCEAVSSWHAFLEDSLSVRNAPEAVEHLEKWVKDLATQLLDGIHLYELEKRSPDFSPVGSKVFQEVVVTAGSDSIKAYVMKVMNAQNDNDALPTQDTVESDSKCIPHLQATMLDLDNDLMTVKSRLIGPPSKLTVVSIVGMGGIGKTTLARKVYDDIYMEHHFYIRAWITVSPMHQHREMLLGILRCFSLVNDNTYLKNTEQLAEQVYRSLKGRRYLIGMDDVWDTNAWDVVKRSFPDEKNGSRVILTSRLANVGIYASSGSPPHYMRCLSVDQSLKLFNLKVFGRETCPLELEKATKQIVEKCQGLPLAIVVVAGFCSKISKTEDCWEDVAHKIGLVVSRETEECMDLLALSYNHLPLHLKTCFLYMGAFPKDFEITVSKLIKLWIAAEFVKRTPEKDFEEVAKGYLRDLIDRSLIMVKKLTSSGEFKTCKVHDLLHDLIIREAWKERLIYFTKSNVILSPPVASFEHRIIFNFHRAPSTHLKHVYDKPLLPCASSFLCFGRDGTPRCCSQVDSFVTFTNFKWLTVLDICFQPFDHLPCEIWKLFTLRYLALASFSVLPPSVCNLRYLQTLIRYSHQASICLPAEIWEIKKLRHLYFRKCCYFPIVQSIQKDSLGSSRHSNLALTKLRTISYITFGSIKRRVLKRMHKLKKLGIRESEEECLTAEQMSGNLKKLVLLEHLETFKGFFIKPWIPKQCDVFPPTLKKLTLRGCQLPWDQMTILCKLPKLEVLKLKHYAFQGSEWESTDERFQQLKFLLLDGTDLIHWKASSIQFPKLENLVLKNCGCLYEIPDDVAEIPTLLFIELYHCSSSADDSANRIREEQISMGNDDLVVRIHKFPNSEP
>KAG5579178.1
MAHTAVVSLQQKLQEMLKGDNSRYPALRQAISSWHAFLEDSLSIRNAPEEVEHLEKQVKFMATELLGSIDLYELKKSRTGFYPKSWEEFQKEVVTAGSDSIKAYLMKVMNARNDNDALPTLDSVESDSECSPHLQATVLDLDNDLMTVKFRLIGPPSKLNVVSIVGMGGIGKTTLARKVYDDIYMEHHFYIRAWITVSQMHQHREMLLGILRCFSLVNDNTYIKSTEQLAEQVYRSLKGRRYLIAMDDVWDTTAWDVVKRSFPDDKNGSRVILTSRLANVGIYASSGSPPHYMQCLSMDHSLKLFNLKVFGMETCPLELEKATKQIVEKCQGLPLAIVVVAGFCSKISKMENCWEDVAHKIGMIVSRETEECMDLLALSYKHLPHHLKPCFLYMGAFPKDFEISVSRLIKLWIAAEFLEHTFEMDFEEVAEGYLKDLIDRSLIMVKKRTSSGKVKTCEVHDLLHDLIIREAWKERSIYFTKSNVILSPSVASFEHRIIFNFHRVPLTHLEIIYDQPSLPHATSFLCFGRDGTPGSCSQVDSFITFTNFTWLTVLDICFQPFDHIPCEIWQLSSLRYLALASFTVLPPSIFNLRYLQTLIRYSHQASICLPAEIWEIKQLRHLYFRKCCYFPNIQSEQKDYPGKSSHSNLALTRLLPTFSYHPGEFSRSNLSLTKLQTLSYITFGSIKSRIFKGMPKLKKLGIRESEEEHLTAKKMSRKLKKMVLLEKLDTLKCFFIKPWILKECDVFPPTLKKLTLRGCQLPWNQMTILCMLPELEVLKLKDYAFQGSEWESTDECFQQLKFLLLDGTDLIHWIISSIQFPKLKSLVLRNCYCLSEIPDDVAEIPTLQFIELYHCSSSADVSANRIQEEQHSMGNDDLVVRIHKFYNCKFYMHSLNQRVYHPILFYLNHSIFLHSVAAET
>XP_004248174.1
MAHAAVVSLQQKLQEMLKGDNSRYPALRQAVSSWHALLEDSLSIKNAPEEVEHLEKQVKCMATELLGSIDLYKLKKSRTGFYPRSWEEFQNEVVTEGSNSIKAYLMKVMNARNENDALPTRDTVESDSECSPHLQATVLDLDNDLMTVKSRLIGPPSKLDVVSIVGMGGIGKTTLARKVYDDIYMEHHFYVRAWITVSQMHQHREMLLGILRCFSLVNDYTYLKSTEQLAEQVYRSLKGRRYLIAMDDVWDTTAWDVVKRSFPDDKNGSRVILTSRLANVGIYASSGSPPHYMRCLSVDRSLKLFNLKVFGRENCPLELEKATKQIVGKCQGLPLAIVVVAGFCSKISKTENCWEDVAHKIGLIVSRETEECMDLLALSYKHLPHHLKPCFLYMGAFPKDYEISVSRLIKLWIAAEFLEYTFEMDFEEVAEGYLKDLIDRSLIMVKKRTSSGKVKTCEVHDLLHDLIIREAWKERSIYFTKSNVVLSPSVASFEHRIIFNFNRASSTHLEVIFNQPSLPHASSFLCFGRDGTPGSCSQVDSFITFTNFTWLTVLDISFQPFDHLPCEIWQLFSLRYLALASFTMLPPSICNLRYLQTLIRYSHQASICLPAEIWEIEPLRHLYFRKCCYFRYVQSEQKDHQGTSSRSNLGLTRWPTFSYHPSEFSRSNLGLTKLQTLSYITFGSIKRRIFKGMPKLKKLGIRESEEEHLTAKKMSRKLKKLVLLEKLETLKCFFIKPWILKERDVFPPTLKKLTLRGCQLPWNQMTILCMLPELEVLKLKDYAFQGSEWESTDERFQQLKFLLLDGTDLIHWIVDSIQFPKLESLVLKNCYCLSEIPDDVAEIPTLQFIELYHCSSSADVSANRIQEEQHSMGNDDLVVRIHKFCNPET
>XP_019071638.1
MAHAAVVSLQQKLQEMLKGDNSRYPALRQAVSSWHALLEDSLSIKNAPEEVEHLEKQVKCMATELLGSIDLYKLKKSRTGFYPRSWEEFQNEVVTEGSNSIKAYLMKVMNARNENDALPTRDTVESDSECSPHLQATVLDLDNDLMTVKSRLIGPPSKLDVVSIVGMGGIGKTTLARKVYDDIYMEHHFYVRAWITVSQMHQHREMLLGILRCFSLVNDYTYLKSTEQLAEQVYRSLKGRRYLIAMDDVWDTTAWDVVKRSFPDDKNGSRVILTSRLANVGIYASSGSPPHYMRCLSVDRSLKLFNLKVFGRENCPLELEKATKQIVGKCQGLPLAIVVVAGFCSKISKTENCWEDVAHKIGLIVSRETEECMDLLALSYKHLPHHLKPCFLYMGAFPKDYEISVSRLIKLWIAAEFLEYTFEMDFEEVAEGYLKDLIDRSLIMVKKRTSSGKVKTCEVHDLLHDLIIREAWKERSIYFTKSNVVLSPSVASFEHRIIFNFNRASSTHLEVIFNQPSLPHASSFLCFGRDGTPGSCSQVDSFITFTNFTWLTVLDISFQPFDHLPCEIWQLFSLRYLALASFTMLPPSICNLRYLQTLIRYSHQASICLPAEIWEIEPLRHLYFRKCCYFRYVQSEQKDHQGTSSRSNLGLTRWPTFSYHPSEFSRSNLGLTKLQTLSYITFGSIKRRIFKGMPKLKKLGIRESEEEHLTAKKMSRKLKKLVLLEKLETLKCFFIKPWILKERDVFPPTLKKLTLRGCQLPWNQMTILCMLPELEVLKLKDYAFQGSEWESTDERFQQLKFLLLDGTDLIHWIVDSIQFPKLESLVLKNCYCLSEIPDDVAEIPTLQFIELYHCSSSADVSANRIQEEQHSMGNDDLVVRIHKFCNPET
>XP_015089703.1
MAHAAVVSLQQKLQEMLKGDDSRYPRLCEAVSSWHAFLEDSLSVRNAPEAVEHLEKWVKDLATQLLDGIHLYELEKRSPDFSPVGSKVFQEVVVTAGSDSIKAYVMKVMNAQNDNDALPTQDTVESDSKCIPHLQATMLDLDNDLMTIKSRLIGPPSKLTVVSIVGMGGIGKTTLARKVYDDIYMEHHFYIRAWITVSQMHQHREMLLGILRCFSLVNDNTYLKNTEQLAEQVYRSLKGRRYLIVMDDVWDTNAWDVVKRSFPDEKNGSRVILTSRLANVGIYASSGSPPHYMQCLSVDQSLKLFNLKVFGRETCPLELEKATKQIVEKCQGLPLAIVVVAGFCSKISKTEDCWEDVAHKIGLVVSRETEECMDLLALSYKHLPLHLKTCFLYMGAFPKDFEITVSKLMKLWIAAEFVKRTPEKDFEEVAHGYLRDLIDRSLIMVKKLTSSGEVKTCKVHDLLHDLIIREAWKERLIYFTKSNVILSPPVASFEHRIIFNFHRAPSTHLKHVYDKPLLPCASSFLCFGRDGTPRCCSQVDSFVTFTNFKWLTVLDICFQPFDHLPCEIWKLSTLRYLALASFSVLPPSVCNLRYLQTLIRYSHQASICLPAEIWEIKNLRHLYFRKCCYFPIVQSIQKDSLGSSRHSNLALTKLRTISYITFGSIKRRVLKRMHKLKKLGIRESEEECLTAEQMSGNLKKLVLLEHLETFKGFFIKPWIPKQCDVFPPTLKKLTLRGCQLPWDQMTILCKLPKLEVLKLKHYAFQGSEWESTDERFQQLKFLLLDGTDLIHWKASSIQFPKLENLVLKNCGCLYEIPDDVAEIPTLLFIELYHCSSSADDSANRIREEQISMGNDDLVVRIHKFPNCECYIRSSNSLVH
>XP_006366309.1
MAHAAVISLQQKLQELLKGDNSRYPALRQAVSSWHAFLADSLSIRNAPEEVEHLEKQVKCMATELLGSIDLYELKKSTTGHFYPKNWELFQKEVVTAGSDSIKAYLMKVMNSRNDYDALLTRDTVERDSEYSPHLKATVLDLDNDLMTVKSRLIGPHSKLDVVSIVGMGGIGKTTLARKVYDDIYMEHHFYIRAWITVSQMHQLREMLLGILRCFSLVNDNTYLKSTEQLAEQVYRSLKGRRYLIAMDDVWDTTAWDVVKRSFPDDKNGSRVILTSRLANAGIYASSSSPPHYMRCLSVDHSLKLFNLKVFGVETCPLELEKATKQIVEKCQGLPLAIVVVAGFCSKISKTENCWEDVAHKIGMIVSRETEECMDLLALSYKHLPHHLKPCFLYLGAFPKDFEISVSRLIKLWIAAEFLEHTFEMDFEEVAEGYLKDLIDRSLIMVKKRTSSGKVKTCEVHDLFHDLIIREAWKERSIYFTKSNVILSPSVASFEHRIIFNFHRVSLTRLEIIYDQPSLPHATSFLCFGRDGTPGSCSQVDSFITSTNFTWLTVLDICFQPFDHLPCEIWQLSSLRYLALASFTVLPPSICNLRYLQTLIRYSHQASICLPAEI
