# Supplementary material for: The NRC0 gene cluster of sensor and helper NLR immune receptors is functionally conserved across asterid plants
Source: Plant Cell. 2024 Jun 4;36(9):3344–61. doi: 10.1093/plcell/koae154 (PMC11371149; doi:10.1093/plcell/koae154)
Supplement: koae154_Supplementary_Data [file koae154_supplementary_data.zip › Supplementary File 11/Supplemental File 11/alignment files/Actinidia_chinensis_var._chinensis_with_Tomato_Nyssa_Camellia_NRCs_alignment_NBARC.fasta]

>PSR81344.1
--------------NYMIFDPILNEIMDALND--P-KVNTIGVYGPGGVGKTRLVEEVRK-------FKQAPLAAVSKNKDIQKLADELLTLQGNKITAS-------NLMNKFNGERYLVTLDDIWQEVN------EIGIPITDGCKVVLTSRNKDLLKKMKVD-----RSAELSELEAWALFKEKV--GDSADS-P-ELSLLASKVCQKCKGLPVAINALGAALE-KP--LHAWQNALDKLERNIE--GIH-PSVFASLRLTYDML-EDAKSCFLICCLFPEDAQIPIDDLMRHCVAGRWL--------DEAVYTVVGTLKSCYLLSD-----GREENVVRIHDVIRDIGIKIA--KVFMV---RPCTV
>PSR82222.1
EDQQRRERPYKDNELVVGFKNDVALLMSKLIKEDP-HRWVVSIVGMGGLGKTTIARKLYNTSSLIEQFDFDAWVSVSKDYSIQDLLQRTVKSMKEEDLES-------YLRDLLKGLRYLVVFDDIWDVEA--WESLRRALP-DNGSRVIITTRQKVVAEHLNERT----YVPFLEEVESWELFCKKVLPDKN-TC-PQDLESMAREMVKKCHGLPLAIIVLGGLLS-KH--PEEWPKIQKHMWRHIR-EDN--VHVQHILALSFHDLPHHLKCCFLYLGLFPEDFEINANKLYPLWVAEGFI--NL----EEIATECLKELCDRSMLQVVRKKW-RRIISCRIHDILRDFAIEKSKELNFLQ----KSRR
>PSR82440.1
--------------NYVIFDPILNEIMDALND--P-KVNTIGVYGLGGVGKTRLVEEVRK-------FKQAPLAAVSKNKDIQKLADELLTLQGNKITAS-------NLMNKFNGERYLVTLDDIWQEVN------EIGIPITDGCKVVLTSRIEGLLKKMKVD-----RSAELSELEALALFKEKV--GNSADS-P-ELSLLASKVCQKCKGLPVAINALGAALE-KP--VHAWKNALDKLERYIE--DID-PSVFASLRLTYDML-KDAKSCFLICCLFPEDAQIPIDELMRHCVAGRLL--------DEAVHTVVDTLKSYSLLSD-----GREINAVRIHDVIRDIGISIA--KAYLV---PSYSV
>PSR84947.1
---------NVEKSPDS-LTNTMEKILDKIRE--E-TTPKIGIWGMGGIGKTTVMQLLNNTP----MFNFVIWVTVSKSGKIQEVGKRLIDT-SNERVAS-------KLLQKL--KKYLLLLDDVWQEVD------VVGFPNANGCKVVLTTRKLEVCRKMETD-----YEGGLPEKEAWEIFNLRV--GNVAKS-P-TIRQYAEEIVKKCGGLPLALKVVGGALR-KNN-ENVWRQFLKDLKSLIE--DVN-VEVFKSLKVSYDYL-IEQKNC------------------------------------TDAGDVILEDLIDASLLEK-----DDDNDYVKMHDVIRDLVLGMTEECIHMV---EKATR
>PSR84949.1
---------HVEKPPASKFTNTMEKVLEKIRD--K-TTPKIGIWGMGGVGKTTVMQLLNNSP----MFDFVIWVTVSKSRQVQEVVQRLMEI-STDRVAC-------KLLEKL--KKYLLLLDDVWREVD------VIGFPNAHGCKVVLTTRKRDVCQKMETD-----YEEGLPEKEAWEMFNLKV--GNVTKS-S-TIRQHAEKIVKKCGGLPLALKVVGGALR-KNN-ENIWRQFLKDLNSLIE--DID-VEVFKSLKVSYDYL-IEQKNCLLFCGLYPEDHKIEKSELIVYWRAEGLL--------EDAGDVILEALIDASLMEK-----DDDNDYVKMHDVVRDLVLAMTEECIHMV---EKATR
>PSR84956.1
---------KIEKVPDS-LTNMLKKVLNKIQD--E-TTPKIGIWGMGGIGKTTVMQLLNNTP----MFDFVIWVTVSKSGQIQEFGKRLIYT-STERIAS-------KLLQKL--KKYLLLLDDVWEKVD------VIGFPNAHGCKVVLTTRKLEVCRKMETD-----DEEGLPEKEAWEMFKLKV--GNVAKS-P-TIRQYAKEIVRKCGGLPLALKVVGGALR-KNN-ENIWRQFLKDLKSLIE--DIN-VEVFKSLKVSYDYL-IEQKNCLLFCGLYPEDQKIKKSKLISYWRAEGLL--------ADAGDVILEALIDASLLEK-----DDDNDYVKMHDMVRDLVLAMTEECLHLV---EKAIR
>PSR85034.1
---------LVKRLHTVGLNSRIEELTRVLDVKSN-GVRVLGFHGMGGVGKTTLAKALYNQLVSH--FEHRSFISVRETASLQKLLADLLAS--------------IAIERVLHEKRVLVVLDDVDNVSQ--LGALEWFYE---GSRIIITTRDRDVLLAHYVDEI-----KELGSSDSLELFCYHAL-RRK---IAETFLNLSRQIVSLTGGLPLALEVFGSFL-FDKRRVEEWEDALQKLKQ--------PRHLQDVLKISFNGL-EEEKCVFL------------------------LFV-------RNEAIDVVKNLIARSLIKITE------DEILRMHDQIRDIVCHESED-----P--GKRSR
>PSR85241.1
--RLP-STSLVDESRVFGRDSDKEEIIKLLVSSGS-VIDVIAIVGMGGVGKTTLT---------------------------------------------------------------------------------------------------------------------------------------------------------------------------------------------------------------------------------------------------------------------------------------------------------------------------
>PSR85442.1
G-RMPTTNKGFADEKLIGRNYKK-------SKKS---SRVVCISGAAGVGKTELALEAFKYS---QRYKMVLWVGEARY---RQNILNLLGLFEEQEAEA-----FKRVKRELRDMPYLLIIDNLETEKE-WWEGKHDLIP---GSHVIVTTRLSRVMN---------FDPSPLPLSDAMLLVRGRR--KKE---YPEEVQFLGK-FVDELGGSSFGLWVIGSLLS------------------AIS-----PSALFEAIQIPMEETSEQFRNPFHCNAILHQTSNLASRMLVGAWFAPTMLAAKS-TKASQTEESALL-LVKLGL-----ARR-NRQPGIQFHPITQLFARRRDKA-------------
>PSR88102.1
SS---KKAPVVEEENVVGFDKEAEMLVGLLNGR-K-ELEVVSVIGMGGLGKTTLARKVFTDPAIEYEFYIRAWIYVSQVYNRKDVFLDILSSWSDERLAE-------VLRGHLQSGRYLVVIDDVWTKDA--WDDLKMAFP-KNRSKILLTSRNREVANHANPDR----LPRFLTDDESWELLEKKVF-RKE-NC-PSELVDLGKKIAKECGGLPLAIVVIAGLLM-RDKTCEWWEKVADSVSSYVA-RDP--KQCMDILALSYIHLPYHLKACFLYFGVFPEDYEIPVWKLIQLWVAEGFI--Q--IS-EDTAEEQLEDLVDRNLVLVEKRRSNGGIKTCRVHDMLHDLCLKEAEEENFLQ------RR
>PSR89810.1
-----------------GIEEDVQIIIARLIG--V-SRGVISIVGNEGIGKTTLAQKVYENSMISRHFPCRAWVTVTQQFDTSSVILQIVKQHPLEVMGE-------KIHRLLRHKRYLIVLDDIPTPEA--WNTLQALLP-QTGSRILVTTRNRDLLRDSGPDC----YIRVLSDEEGWTLFNTTLF-----SV-PLELEQLGREIVKKYMGMPREISSVGDLLS-KPKTLEQWSRVRDLINH----DQLAVHQTLNTTAEE---LSPEAKACLLYFGYFHQDYDIPARRLVVLWVTEGLF--HQ-KEPESVAEKLLMELIQQNMIQVAKWK-NRKVKSCRMNYLLRDAWLTKAEDAGFLQ---VKIMR
>PSR89812.1
-----------------GIEEDVQIIIARLIG--V-SRGVISIVGNEGIGKTTLAQKVYMNSMISRHFPCCAWVTVTQQFDKSSVILQIAKQHPLELM---------RIPRLLRLKRYLIVLDDIPTPKA--WNTLQALLP-QTGSRIIVTTRNRDLLRDSGPDC----YIRVLSDEEGWTLFNTTLF-----SV-PLELEQLGREIVKKYLGLPRAISAAGNFLS-KPTTWDQWSMMLNLIND----DRLAVYHTLNTTAEA---LSPKAKDCLFYFGYFHQDYDIPARRLFVLWVAEGLF--HQ-KEPESVAEKILMELIQQNMIQVAKWK-NRKVKSCRINYLLRDTWLAKAEEASFLQ---GKIMR
>PSR91028.1
SNGENSNRPVGEEDIMVGFEEEAMMIKEKLTGR-N-QLEIISIVGMPGLGKTTLAKKVYYDPLIIYHFYARAWISISQEYRKQDLLRSLLSSVRDDKLGE-------ELRKRLKEKRYLIVMDDIWDIKA--WVHLKSSFP-NDGSRILFTSRLADVVLQAKPNN----PPRFLSEGESWDLFQQKAF-QRK-PC-PPEFIDIGKKIAKICRGLPLTIVVAAGILA-KEKMEDQWKQIGNSLASSIF-GDP--HLCTETLALSYNHLPQYLKPCFLYFGAFPEDYEIPAQTLIWLWVAEGFI--Q--KF-EDVAEEYLMNLIGRSLVTVSKRRSDGAIKSCRMHDLLRDFCLQKAEEEYFLH------RR
>PSR91486.1
GDRHRRKNVSVEERVIIEMQEKQ-ALKAKNGRRRSTNKGVACVSGDSGIGKTELLLEAYRFH---QRYKMVLWVGESRC---RQNYLNLLDVFEEQEESA-----VARVRKELRNIPFLVVIDNLESEKD-WWDRKMDLLP---GTHILISTSLPRVMN---------LEPSCLSGVEALSLMQG-S--NKD---YPAEIDSLRV-IEEKLGRKTLGIAIVGAILS------------------PIN-----PSRLLDTIRMPSRHLISHSRNNFLCFSIFDHADSLATRMEASGWFAPALLAAHK-KRSSYIAEASSM-LLRFNI-----ARS-SKEDHIQFNEIVKIYVRKRGRA-------------
>PSR91603.1
QGDSRGDALLLEEAELVGIEKPKSQLIQWLMEDDP-QLKVVSIAGMGGLGKTTLTKKVYDDPIVKKHFQNHAWITVSESFKTEKLLQSMIEQMDTNSLKG-------IINAFLQQKRYVLVLDDVWNIHA--WKSFRYAFP-NGGSRVILTTRKVDLASFSSGECHG--HVMPLASEDSWTLFCRKTFQ----SS-PPYLEGLSRDILRRCEGLPLAIVAISGLLT-KEKNVEEWERISRSLGAELE-ENEKLTSMSRILSLSFFDLPWNLKLCFLYLSIFPEDYSIDHWRLIRLWVAEGFV--EA----EEVAQSYLNGLINRSLIQVARKRNERRITAYRIHDLWREIIVSKSKEQNIVT----KVRC
>PSR91694.1
QGDFRGDALLLEEAELVGIEKPKRELTQLLLEEDP-RLKVVSIAGMGGLGKTTLTKKVYDDTIVKKHFQNHAWITVSESFKIEKLLQSMIEQMDTNSLKG-------IINAFLKQKRYVLVLDDVWDIHA--WQSFRYAFP-NGSSRVILTTRNIDLASFSSGEYHG--KVIPLSPEDSWTLFCRKTFL----SC-PSYLEGLSRDILRRCEGLPLAIVVISSLLS-KEKSVEEWERISRSFGAELE-GNEKLTSMSKILSLSFFDLPWNLKLCFLYLSIFPEDYLIFHWRLIRSWVAEGFV--EQ----EEVAQSYLNGLINRSLIQVAERRHDRRIRAYRIHDLWREIIVSKSREQNIVT----KVRR
>PSR91695.1
QGDSRGDALLLKEAELVGIEKPKSQLIQWLAEDDP-RLKVVSIAGMGGLGKTTLTKKVYDDPIVKKHFQNRAWITVSESFKIEKLLQSMIEQMDTNSLKG-------IINAFLKQKRYVLVLDDVWDIHA--WQSFRYTFP-NGGSRVILTTRNINLASFCSGEYHG--YVMPLSPEDSWTLFCRKTFQ----SC-PSYLEGLSRDILRRCEGLPLAIVAISGLLS-KEKSMEEWERISRSLGAELE-GNEKLTSMSRILSLSFFDLPWNLKLCFLYLSIFPEDYSIDHWRLIRLWVAEGFV--EA----EEVAQSYLNGLIDRSLIQVAERRADRRIKSYRIHDLWREILVSKSREQNIIK----KVRR
>PSR91696.1
QADSRGDALLLEEAELVGIEKPKRELTQFLLEEDP-RLKVVSIAGMGGLGKTTLTKKVYDDTIVKKHFQNHAWITVSESFKIEKLLQSVILQMDTNSLKG-------IIKTFLQQKKYVLVLDDVWDIHA--WQSVRYAFP-NGGSRVILTTRNIDLASFSSREYHG--KVTPLAPEDSWTLFCRKTFQ----SS-PPYLEGLSRDILRRCEGLPLAIVAISGLLS-KEKNVEEWERISRSLGAELE-ENEKLTSMSKILSLSFFDLPWNLKLCFLYLSIFPEDYSIDHWRLIRLWVAERFV--EA----EEVAQSYLNGLISRSLIQVAERRNDRRIKTYRIHDLWREIIVSMSREQNIVT----KVRR
>PSR96342.1
---------IGDSPTRLVGQRNLEEIWACLMN--D-EVLSIGIYGMGGVGKTTITMHIHN------SFQNVYWVTVSKEHRLQDIAKAVREIGDEMRRAA-------LLFKVLKRKNSVLILDDMWDHFP------KVGVPIRR-CKLILTSRSLDVCHKMGCQ-----EIEPLSKEEAWMLFTEKL--GHNNRL-PPNVNEIAESVIDRCAGLPLGIITMAGNMR-VND-IHEWRNVLEELNEQG---DME-SSVFPILKLSYNHL-SKLQLCFLYCALYPEDSYIDRKELIEYFIAEGLI--------QAEGHSILNKLENACLLESVK-------KCLKMHDLIREMALKLT-NPRYMV---VDLEK
>PSR96841.1
RGDSRGDALLLEEAELVGIEKPKRELIQLLLEEDP-RLKVVSIAGMGGLGKTTLTKKVYDDTIVKKHFQNHAWITVSESFKIEKLLQSMIEQMDTNSLKG-------IIKAFLQQKRYVL----------------------------------------------------------------------------------------------------------------------------------------------------------------------------------------------------------------------------------------------------------
>PSR98305.1
--KRYEIAPKIEDSMFYGIEEDMQAVMGQLLT--K-RCSKISIVGMEGIGKTTLADLIY-NSTATRYFPCHAWVSIPSNCNADAILKDIEEQEPMQTL-----------NSILEGNRHLIVLDNVSTTEI--WDTVIKEFP-ITGSRIILTTRDVDVATHADPKN----VPQLLSDDDSWALFTQTL------TI-PHGLLERSKKLVLTCAGLPRAILQLREQFS-VESTSDAWSRVLKNPNL----DQKPWQKTVDVMKKTVDVLPLYLKHTLFYLGRFPAEFEIPLRRLIILWIAEGLV--HQ-EDPESVAKRYLAELINRNMVQVAKRN-NGSVKKCRLPSALQEFLSSESKNASSAK----KIPH
>PSR98311.1
--EVRRSYHVLDE-DFVGFEQDLKTVVNHLMERESHQYRIVSICGMGGLGKTTLARRVYHHRDVRSHFDCFAWAY----------------------------------------------------------------------SRV---------------------DT---------------------------NMEALGRQMVKRCGGLPLAIVVLGGLLA---STSREWDVVCKNVKSWIE-DDVV----SKVLALSYHDLPYQLKPCFLYFSYFPEDYEIRAEKLYYLWMAEGIL--ST-EE-MEVAECYLGELAQRCMVQVQVKGATGRIQYCRIHDILRDLCISKAKIRNFLR---TRIRR
>PSR98544.1
SNHHRASSSLVDETKVHGLDDKVMSLQRLLVWRKN-DFTMIGIVGMRGIGKTTLCQLVFNRQEVRKHFLPRIWVCVSKQDSRKEIVKRMLKCEDRHGLEG-------ALHQQLKGKRYLIVLDDVWSTDK-QYKEYAYGLP---GGAVILTSRNEELAKNMVGEENM----LPLSDESCWKIFKDS-FGKND------QWDSLKEKIVKRCDGLPLAAKMMGQICH------------------------------------------------------------------------------------EQL--------------------S----KKSAVHESQQE---------------------
>PSR98751.1
QAAPRIASLYAEEADIVGIEQPKSKLISWLDQGRP-TCNVMFVVGMGGSGKTALVKKVYES--VKAEFDCHAWITASRSKEKLELLWGIFNRFNQVDLLD-------KLMNHLRGKRYIIVLDDLWVKDV--WESIHCALP-K-FSRIIITTRRGDIANSCSDSSSI--DVQPLPHEKAQELFYKKTFP--G-IC-PRGLVDRSKSILEKCEGLPLGIIEIGKFLS-KEKTEYEWKRLHDGLESELK-REGRLSHIMRVLSISYNDLPYHLKYCFLYMSNFPE-VTIKRRRLIRLWIAEGFI--RR----EDIGEEYLKELIDRSLIQTSEWDFDGRPRLCRVHNLMHKIILSKARDENFSI----KTRR
>PSR98752.1
QGAPRIDSLNAEEDDIVGIEEPMSKLISWLVQGRP-TWKVMFVVGMGGSGKTALVKKVYES--VKEEFDCHAWIPASRSKEKLELLWGIFNRFNEVDLLD-------KLMNHLRGKRYVIVLDDLWVNDV--WESIRCALP-K-FSRIIITTRRGDIANSCRDGSSI--DIQPLPPEKAQELFYKKAFP--G-IC-PRGLVDRSESILEKCEGLPLGIIEIGKILS-KEKTESEWKRLHDGLESELK-RDGRLSRITRVLSLSYTDLPYHLKYCFLYMSNFPE-VRIKRRTLIRLWIAEGFI--RR----EDIGEEYLKELIDRSLIQTSEWDFDGRPRLFWVHNLMHKIILSKARDENFSM----KTRR
>PSR98753.1
QATPRIESLYVEEADIVGIEEPKSKLISWLDQGSP-MCKVMFVVGMGGSGKTALVKKVYES--VKASFDCHAWIIVSRSKRKLEFLWGIFNRFNEVDLLN-------ELSNHLRGKRYVIVLDDLWVKDV--WESIRCALP-K-MSRIIITTRRGDIANSCSDGSSI--DIQPLPPEKAQELFYKKAFP--G-IC-PRGLVDRSKSILEKCEGLPLGIIEIGKILS-KEKTESEWKRLHDGLESELK-KDGRLSRITRVLSLSYTDLPYHLKYCFLYMSNFPE-VRIKRRTLIRLWIAEGFI--RR----EDIGEEYLKELIDRSLIR-SESDFDGRPRLCWANNLIHKFILSKASDENLST----KTRR
>PSR99733.1
DREQRLGAVRAEEELVIGMDVAKRKVKEMVI-----DFRVVGICGIGGSGKTTLAREICRDDEVRSYFNRIFFLTVSQSPNVEQLRSKIVDSQYDFRIVV-------K---------TLVILDDVWS----VLEQLIVKIP---GCKTLVVSRFKFINC------------ELLRENEAVALFCHAAF-GQN-AI-PSSNEKLIKQVVDECKGLPLALKVIGASLR---KPEMFWTSAKSRLSRPICESHE--IHLLERMRLSIDCLPEKVRECFLDLGSFPEDKKIPLDVLINIWVDLH----------EE--EDAFAELAEKNLLTPV--KADYYDISVYQHDVLRDLAIYLSRE-----N--NQRRR
>PSS00317.1
---------IIKVGYMIGMEYRVRNINSWLQDKSA-DVGIAVIYGMGGIGKTTIAKDAYNSNFNK--FEGSSFLAIREIVRLQQLLSDILKK--------------IKIKDYIGCKRVLVVLDDVDCRDH--FDKIHWFYP---GSKIILTTRNKHLLKAHEVFRI-----EKLHDWESLELFSWHAF-KQD---HPEGYVKQSKEVARRCGGLPLALEVLGSSL--SGKNLDIWESALQKLAA--------DSQIIAKLRISYDSLQDHTKRLFL------------------------FF--------KSFIVRILDDLIDRCLLTING------RNELMIHQLLRDIVCQESKE-----P--GKRSL
>PSS01307.1
QSNLGESSFFIKDDDVVGIDNERGLLLKWLMDEKV-QRTVISVWGMGGSGKSTLVAKAYKNEAVKRYFDCRAWVTVTTHYRIEDIFRRMIEEKGYKQLAE-------ILVEFLQQKRYVIVLDDIWDNNF--WNQVSAALP-DCGSRIILTTRNKDIASFPYGVSC---HVCPLQSSDAWTLFCKKAFA-NN-QC-PPHLENLSRLLVEKCEGLPLALAALGGLMA-KERSELKWRAVYDSFNWHLS-ETPGLEVVKSILLLSFNDLPYYLKNCFLYCCLYPNDYWISGNRLVRLWIAEEFV--EE----EEVGEIYLDELISRSLLQVIRKNNFLRTKQCKLHDLLRELALSVSERDNFCC----RARR
>PSS01364.1
QADCRGDALLLEEAEVVGIEKPRKQLIGWLVEGST-GLNAVSVVGMGGSGKTTLVKKVYDDGTVKKHFKTHAWLTVSESFRVEDLLKDMIGQMNNNRLKG-------IVKDFLRQRRYLVVFDDVWNIST--WEAIKYILP-DNGSRVIITTRFAHLASTCCQEIDG--NIMPLSAEDSWTLFCKKTFR----LC-PPHLEKISVRILKRCEGLPLAIVAISGVLA-KDRSIDEWEMLYRSLGAELD-GNGKLESMKQVLSLSYNDLPYYLKICFLYLSVFPEDHQIERMRIIRFWMAEGFV--NV----EEVAEGYLSELVNRNLVQVARTTSDGRLRSCRIHDLMREIILVKAKEQNIAT----KVRR
>PSS01744.1
-----------DSPEFKVFQSTMNEIIDSLKN--D-AINLIGLCGMGGIGKTTMVYEVAK-------FHEVAIAIVKQQAKIQDIAEMLLEL-SMIVRAG-------LLRRRLASKRILVILDDVWEEFD------DLGVPMVSGCKTIYTSRNQDLWHDVQTK-----KEELLSEDEAWRLFREKA--GDSADA-P-DLQPIAKQIVNGCGRLPLALVIIGSALS-KSKGKHRWEDMLDRLTCS-----AD-KRLSSSLELSYSYL-KEAKHVFLLCCLFAEDQDIPIEDLVRYGMGLSLF--------GKVVYALVEDLKSCYLILD-----SKADECVKVHDVVRDVGISIAKG-A-LV---EHCTC
>PSS01806.1
--------------NYVTLDPILKAIMDALND--P-KVNMIGVHGLGGVGKTRLVEEVRK-------FKQAPLATVSKNKDIQKLAGELFTLADDKIRAS-------RLWDKLNGEKYLVILDDIWREVD------AIGIPITEGCKVVLTSRNEGLIKKMKVD-----RSAELSELEAWTFFKKKV--GDSVDS-P-ELYPLASKVCQHCKGLPVAINAIGAALE-KQ--VHAWKNALDKLESDIE--DID-PSVFASLRVTYDML-KDAKSCFLTCCSFPDDGHIPIDDLTRHCVAGRLL--------DDAVHTVVDTLKSYSLLSD-----GREGNIVRMHDVIREIGIRIA--KAFLI---PSYSV
>PSS01875.1
GK-ARRTFGHVDEPYVVGFDKHVKELVTKLHNGDS-RFEVISIVGMPGLGKTTLARKILNVVSDNPHFEFSAWVYVSQQPNIKELLLDIARQLFKRMREEDIEAKLEKLFTFLSRKRYVIVIDDIWNTET--WVAFKNAIP-TNGSRIILTSRNTFVGINVGGRS----SLKPLDQNTSKELFFKMLTS--T-LD-PPELENIGQQILKRCGGVPLSIVITVGLLL-RDRTEHAWQGVLESMGQ----D-H--DQCLDIFALSYKDLPTQLKPCFLYFGLFPEDHEIKVFELINLWVAEGFV--K--RE-EDMGEDFLNHLIARNLIQVVRRRFDGRIRTCRIHDILHALCIRVSEEINFFK------RR
>PSS01917.1
SS-ARRSFPHLDEPNIVGFEEHIKNLVVRMLDKDS-QSGVISITGMAGLGKTTLAKKVYN--SSKQCFKCSAWICVSQQPNMAELLRDIARQLEKEKWEHDVEA---NLFAFLCHKRYVIVIDDIWEMKH--WDTLKTGIP-YNGSRILLTSRNRDVGVHIGGQT----SLQPLDLENSRNLFFKMARGMKE-CD-PPQLQNIGEQILRRCGGVPLAIVLVAGMLS-RDITVHAWKEILRSIGG----E-E--DQCLKIFNLSYKDLPTTLKPCFLYFGLFPEDYEIDAFDIINMWAGEGFI--R--RE-EEVGEDYLNHLISRNVIQVGRRKFDGRIKSIRIHDILYSLCVKVAKETSFFI------RR
>PSS02536.1
--------------NYMIFDPILNEIMDALND--P-KVNTIGVYGPGGVGKTRLVEEVRK-------FKQAPLAAVSKNKDIQKLADELLTLQGNKITAS-------NLMNKFNGERYLVTLDDIWQEVN------EIGIPITDGCKVVLTSRNKDLLKKMKVD-----RSAELSELEAWALFKEKV--GDSADS-P-ELSLLASKVCQKCKGLPVAINALGAALE-KP--LHAWQNALDKLERNIE--GIH-PSVFASLRLTYDML-EDAKSCFLICCLFPEDAQIPIDDLMRHCVAGRWL--------DEAVYTVVGTLKSCYLLSD-----GREENVVRIHDVIRDIGIKIA--KVFMV---RPCTV
>PSS02599.1
---------IVEERHLIGMDSRTKDINLWFKKRST-GVGILVICGMGGIGKTTIAKVVYNSNCGR--FDASSFLTIREDLRLQQLISDILRK--------------RRLQYILNNKRVLLVLDDVDDEDQ--LYALEWFFP---GSKVIITTRLRTLINADQVYQV-----EKLSTDEALQLFSRHAF-GEN---KPQGYKELSEMFVQHCEGLPLALQVLGSSV--CRKSLDVWKSILQKLQA--------DHKILEKLEISFDSLQKHDKNVFL------------------------FF--------KNDTITILDHLLDRNLLTIEN------G-KLGMHHLIQDI--------------------
>PSS02600.1
---------IVEKRHLIGMDSRTKDINLWFKKWSN-GVGILVICGMGGIGKTTIAKVVYNSNFRR--FDTCSFLTIREVVRLQQLISDILRK--------------RWLQYVLTDKRILLVLDDVDEEDQ--LYALERFFP---GSKVIITTRLGNLLNTDEVYQV-----EKLSTDEALELFSWHAF-GEN---KPQGYKELSEMFVQHCEGLPLALQVLGSSV--CRKSLDVWKSILQKLQT--------DNKILEKLEISFDSLQKNDKNVFL------------------------FF--------KNDTITILDHLCDRNLLTIEN------G-KLRMHHLLQDIVCRESDY-----P--QERSR
>PSS02601.1
---------IVEVRHLIGMDSRTKHINWWFKNRTT-GVGILVICGMGGIGKTTIAKVVYNSNCGR--FDASSFLTIREIVRLQQLLSNILRK--------------RRLQYVLTNKRVLLVLDDVDEEDQ--LHALEWFCP---GSKIIITTRCRNLLNADEIYE------EALSIIESLELFSWHAF-GQK---HPQEYLAISKMFVQHCEGLPMALQVLGSSM--RKKSLDVWKSALRKLEA--------DNKILEKLEISFDSLQNHHKNIFL------------------------FF--------KNDTIAILDHLIDRNLLTIEN------G-KLGMHHLLQDIVCRESRY-----P--EEHSR
>PSS02788.1
---------IVEERHLIGMDSQTKRINCWFKNRTT-GVGILVIHGMGGIGKTTIAKVVYNSNVHR--FDASSFLEIREVMRLQQLLSNILRK--------------RRLQYVLSNKRVLLVLDDVDEEDQ--LYALEWFRP---GSTIIITTRLGNLLNAGDVYE------EKLSMNKSLELFSWHAF-EQN---RPQDYMELSNMFVHHCEGLPLALQVLGSSV--RRKSLDVWKSALQKLEA--------ENKILEKLEISFDSIQNHDKNVFL------------------------FF--------KNDTIRILDHLVDRNLLTIED------G-KLGMHHLLQDIVCRESKY-----P--EERSR
>PSS02918.1
----------------------------------D-RVRGVRILGMMGTGKTAIMKNLNNHEEVINLFDIVMWIKVSTEESEENLSVGLLQKGNIDDAAL-------RISCELEGKKYLLLLDDVKDDL-----DIEIGIP-YCGSKIVLTARWNHVC--SSLVN----RVNYLSLRESWTMFQ-EIL-DRP-DLVHLQVEPLVRQIVKECGGHPLLIKIVANVFK-KD-EPELWSEGLNSLKRFSE-KEHRLKEMEKVIKFCYDDLEESQRKCFLYGALYPEDSDIYADYLLECWEAEDLL--SD----AS-GRHVLRHLKNKSLLEEGKTE-----KYVTMHKCIRQYISSDDAECKQLV-----MNR
>PSS02919.1
----------------------------------D-RVRGVRILGMMGTGKTAIMKNLNNHEEVINLFDIVMWIKVSTEESEENLSVGLLQKGNIDDAAL-------RISCELEGKKYLLLLDDVKDDL-----DIEIGIP-YCGSKIVLTARWNHVC--SSLVN----RVNYLSLRESWTMFQ-EIL-DRP-DLVHLQVEPLVRQIVKECGGHPLLIKIVANVFK-KD-EPELWSEGLNSLKRFSE-KEHRLKEMEKVIKFCYDDLEESQRKCFLYGALYPEDSDIYADYLLECWEAEDLL--SD----AS-GRHVLRHLKNKSLLEEGKTE-----KYVTMHKCIRQYISSDDAECKQLV-----MNR
>PSS02920.1
----------------------------------Y-KIKAIGIHGILGIGKTTIMLNLNNHDQVAKKFDIVIWLTISKEGSKENLPRKELQQSNADEVAQ-------RISVELKDKKYLLLLDDVKEKL-----DLEIGIP-DCGSKIVLTTRFRHVC-YDAKVN----ESSHLSSREAWLMFQ-DVL-GSK-NLEDPKIGPLAVKVCRYCSGLPLLIERVANTFK-KN-DEILWSDGLNSWRTWPE-KECHIKEMYNLLKFCYDDLPYDQKKCFLYGALYPEDSNINIDFLLACWAAEDLL--VN----VHAGKLILGHLKDVSLLEEGKSD-----NHVTMHKFIRQYICEDDPECKYLV-----MKW
>PSS04019.1
--------------------AEEDRIVDLLRDKKS-STTIVLV-GKPGSGKTRLAKKLSG----RANFDFVLWVCNRKYCKIIHQLFLHTAKENLEKLE-------EKISKALEGKSFILLLDDEGNKMK--AGEIPRTL----SHKVLITVNNDDGHKQSQSKEV-----HPLSEEEALSLLKQRAG-SEA---FEPGMEPLVKTFVARIQRLPAAIVIMAKALAKLNSGVQTLERALKEAFD--------NRNVIQLLCSAHEML---PSSILVGGHYFRDCGSVHYNELIAYWILEGVEK-------HRILMELIDYLTERAKLNLDSNR-GDGIASLGLADLFE------DKR-----G--G-FGR
>PSS04189.1
GDRHRQKNVSVEERVMIEMQTKQEAPKPKGTRSKSIKKGIACVSGESGIGKTELLLEAYRFH---QRYKMVLWVGESRY---RQNYLNLLEVFEEQEESA-----VARVRKELRNIPFLVVIDNLESEKD-WWDRKMDLLP---GTHILISTRLPRVMN---------LEPSYLSGVEAMSLMQG-S--MKD---YPAEIDALRV-IEEKLGRLTLGIAIVGAILS------------------PIN-----PSRLLDTIRMLLRDLTTHSRHNFLCFSIFDNTGSLATKMLASGWFAPALLSARK-KKSAQIAEASSM-LLRFNI-----ARS-TKAGQIQFNELIKLYVRKRGQA-------------
>PSS04724.1
--------------------QRKRKLLELLKDDKV-R-SIVLF-GESGIGKTWTARDISSLARKKGSVDIILWVFNRKYCDSLHQLSLLSPG---EKLKG------QQISTAVSGKKLLLVLDDEGNKMN--EEEIGSLLH-LDYHKVLITVRDHEDDKKS----L-----LPLSKEESVSLLKERAG-TGV---FEPGIKDLAESFIEKTKYLPDAIVLMAKAFNHQDSGVEKLKRSLEEAPG--------TYNITHLLRSGYDLL---PNCILIGSHFFRDCGFIHYNELIAYWMIEGIDK-------HQFVMELIDDLMERA-IKLDDHR-GGGATSLGLATAFSA----GDKW-----K--G-LGR
>PSS04744.1
--------------------QRQRKLLELLKDDKV-R-SIVLF-GESGIGKTWTARDISSVARKRGLVDIILWVFNREYCDSMHQLSLLTPG---EKLKG------QQISTAVSGKKLLLVLDDEGSKMN--EEWIGSLLN-LDNHKVLITVSDHEGDKKS----L-----LPLSKEESVSLLKERAG-TGV---FEPGIKDLAEGFIEKTKYLPDAIVLMAKAFNHQDSGVEKLKCSLEETPD--------TYNITHLLRSGYDLL---PNSILLGNHFFRDCGFIHYNELIAYWMIEGIDK-------HQFAMDLIDDLMERA-IKLDDHR-GGGATSLGLATAFSA----GDKW-----K--G-LGR
>PSS05750.1
--------------DYEIFDLVFKMVVDTLKD--S-KVTVIGVHGTGGVGKTTLVKEVSK-------FDEVVMAVVSRDSKIQQLVGPLLDLITEEQISY-------KLWHRLNGKKNLVILDDIWKEVN------AIGIPVTDGCKVVITSRNR-LLRNMKVD-----RDPLLPEPEAWALFKKVV--GNSVDS-P-ELYSVAYAVCKECKGLPVAINALGAALK-KK--IYAWKNALDKLKKEIE--EID-PAVYTSLKLSYEEL-LDAKSCFLLCCLFPEDDEISIDDLTRHCMARSLL--------EEAVCTAIGTLKTCYLLLD-----DTDEDVVKMHDVTRDVGISIA--QEYLV---ESYSA
>PSS06138.1
-------------FDLLTFESTIDEIMEALHD--N-KCDIVVVYGMGGLGKTTLVKEVGK-------FDQVVMAVVSQTRKIQQLGDMLIQF-TESGRAD-------RLFASLYEKSILVILDDIWKSIK------DIGIPQGEGCKIILTTRGANACNAMGVNM----KKGFLSSEESWDLFRKYV--GPVIDT-S-TLNDVAMEVARECQGLPLALVTVGRALR-KS--LEGWKAALQRLKRNVD--DTE-D-VFSCLKLSYEYL-DETKFCFLLCCLFPEDYDIQIEGLARFAMGKRLF--------EEATHEIIMHLKASCLLLD-----SDKEGCVKMHDMVRDLAIGIAGNITFLV---EDSMC
>PSS06210.1
EEQLPRERPYEDNAFVVGFKNDVDLLMSKLVNKEP-HRRVVSIMGMGGLGKTTIARKLYNTSSLTEQFDFNAWVSVSKDYSIQDLLQRTIKSMKEEDLES-------YLRDLLKEHRYLVVFDDVWDVKA--WKSLRRALP-DNGSRVIITTRLKVVAEHLNEKT----YVPFLGEVESWELFCKKVLSDEN-SC-PQDLESMAREMVRKCHGLPLAIIVLGGLLS-KD--HEEWPKVQKHMWRHVR-EDN--TDVQHILALSFHDLPHHLKSCFLYLGLFPEDFEIDANKLYKLWVAEGFI--KL----EEMAAEYLKELCDRSLLQVAKKKW-RRIISCRIHDSLRDFAIEKSKELNFLQ----NSRR
>PSS06211.1
EDQQRRERPYEDNELVVGFKNDVDLLMSKLMKEDP-HRWLVSIVGIGGLGKTTIARKLYNTTSLREQFNFYAWVPVSKDYSIQDLLQRTIKSMKEED----------------ERRRFRVFF------------TLRRALP-DNGSRVIITTRQKVIAERLSERT----YVPFLGEVESWELFCEKVLQDKN-SC-PQDLESMAREMVRKCHGLPLAIIVLGGLLS-TY--PEEWPKVQKHMWRHIR-EDN--TDIKHILALSFQDLPRHLKSCFLYLGLFPEDFEIDADKLYRLWVAEGFI--KL----EEMAAKYLKELCDRNLLQVAEKKW-RRIISCRIHDLLRDFAIEKSKELNFLQ----NSRR
>PSS06212.1
EDQQRRERPYKDNELVVGFKNDVALLMSKLIKEDP-HRWVVSIVGMGGLGKTTIARKLYNTSSLIEQFDFDAWVSVSKDYSIQDLLQRTVKSMKEEDLES-------YLRDLLKGLRYLVVFDDIWDVEA--WESLRRALP-DNGSRVIITTRQKVVAEHLNERT----YVPFLEEVESWELFCKKVLPDKN-TC-PQDLESMAREMVKKCHGLPLAIIVLGGLLS-KH--PEEWPKIQKHMWRHIR-EDN--VHVQHILALSFHDLPHHLKCCFLYLGLFPEDFEINANKLYPLWVAEGFI--NL----EEIATECLKELCDRSMLQVVRKKW-RRIISCRIHDILRDFAIEKSKELNFLQ----KSRR
>PSS06308.1
---------AADPLPELTIQRNIEEILAYLMD--D-KVWCIGIHGMGGVGKTTLAVHIYN-------FDHPYWVTVSQEGKLQDIAKNLLDFGDERKRAA-------KLSQTLTGENRVLILDDVWNKIP------KVGIPNKVKCKLILTTRSLDICRWIGCQ-----AKQPLSEEEAWQLFEETL--GQQTDL-SPEVRDIAMSVAAKCSGLPLAIITMAGSMR-VND-IQEWRNVLKQLEEQE---YMA-NEVHPILEFSYSRL-MKLKLCFLCCALHPEDQKIERDELIGYFIAEGLI--------QAKGHSMLNTLLRSYLLES-----G---RCVKMHDLIREMALKITVHPRFMV---EDLDK
>PSS06310.1
---------LYKE----GFDTSVDALLTKLLDQREVEALIIGVTGEQGIGKTSIIEHIYN--LIDSNFDCVYFVTISEEYSIRKLQNDI---EDERKRAA-------MLHKGLRRKKSVLILDGLPMHVS------KIGIS-TQGCKLILTSRLSAVCRRMGCKQPIEVTP-----DEAETLFMKEV--LND-QC-P-EIKNIAKQIVKECAGLPFSIV----------NT------------------------------------------------------------------AERLM--------DDI------------------------------------------YE-------------
>PSS06331.1
---------KAEPLPELTIQRNIEEIFKYLMD--D-EVWCIGIHGIGGVGKTTLALHIYN------TFRRPYWVTVSQEGKLQEIAKNLLNFDDERKRAA-------KLSQTLTSENRVLILDDVWEKIA------KVGIPNKVKWKLILTTRSLDVCRWIGCQ-----AKQTLNEEEAWKLFEEKL--GQQTEL-SPEVRDIATSVAAKCAGLPLAVITMAGCMR-VND-IQEWRNVLTKLEEQE---DME-NEVYPILEFSYSRL-EKLKLCFLYCALHPEDRNIKRDELIGYFISEGII--------QAKGHSMLNTLERSCLLEN-----G--FRCVKMHDLMRDMALKITGHPRFMV---EDLDK
>PSS06335.1
---------TTEPLPELTIQRNLEEIFKYLMD--D-KVWCIGIHGMGGVGKTTLALHIYN------KFGRPYWVTVSQEGKLQDIAKNLLDFGDERKRAA-------KLSRALTRENCVLILDDVWKKIA------KVGIPDKV--KLILTTRSWDVCRQIGCE-----AKQPLNEEEAWKLFEKNL--GQQTEL-SPEVRDIAMSVAAKCAGLPLAIITMAGSMR-VND-IQEWRHVLKKLEEQE---DME-NEVYPILEFSYSRL-MKLKLCFLYCALHPEDRNIKRDELIGYFIAEGLI--------QAKGHSMLNTLLRSYLLES-----G---RCVKMHDLMRDMALKITGHPRFMV---EDLDM
>PSS09621.1
------------------LETKVKEIMNALDD--E-NINVIGICGMGGVGKTTIVKEVFR-------FDKIVMVVVSRSTKIQDVAQKLLKL-GNAERVS-------ALTERIREKKILIILDDVWSRLE------EVGIPFGEGCKILLTSRREDVCSKMDAQ-----KIQVLPDPEAWDLFREMV--GEDADS-S-DLNIIAKKVARRCGGLPIAIVTVGRALK-RN--KYVWMDVAQQLGKQIE--EMD-ASVYSCLKLSYNYL-EEAKSLFLLCSLFPEDDKIEVETLVQYGMGLRLF--------QDGARALVSTLLSSFLLLK-----AENDDFVKMHDLVRDTAILISEN-KYMV---QTYTG
>PSS09622.1
------------------LETKVKEIMNALDD--E-NMNIIGICGMGGVGKTTIVEEVFR-------FDKIVMVVVSQTTKIQEVAHKLLNL-DKSERVS-------ALAERIMEKKILVILDDVWSRLE------EVGIPFGEGCKILLTSRSEDVCSEMDAQ-----KTQVFSEFEAWVLFREMV--GEAVDS-S-DLNSVAREVTNRCGGLPIAIVTVGRALR-RS--KHVWIDVLRQLKKRIK--GMD-AFVYSRLELSYNYL-EEAKSLFLLCSLFPEDYEISVETLVQYGMGLRLF--------QDGARALVSTLLSSFLLLK-----AEDDDFVKMHDLVRGAAIDIAENTKYMV---QTYTG
>PSS09924.1
--RTE-TTSLIHEPCVHGRDEDKKAIMELLLNSNT-KFGVVPIVGMGGVGKTTLAQSVYNDETIEKHFNFKAWVCVSDNFDIMRVTKAILESKELDQVQV-------QLKKGLAGKKFLIVLDDVWNKNHGDWSKLKSPFI-DGGSKVIVTTRDRDVAGMMGPVKY-----KPLSDDDCWFVFSQHAF-ENL-SMGCPNLVSIGRKIVAKCGGLPLAARTLGGLLR-SR--NDEWEDVLKSKMWELH-DN--ESDILPALRLSYWHLPAYLKKCFAYCSILPNDYEFEEKELVLLWMAEGFIQ-HP----EDLGCEYFRELLARSFFQPSI----GERSLFVMHDLINDICFRLEN---------GNARH
>PSS09936.1
--RTE-TTSLIHEPCVHGRDEDKKAIMELLLNSDT-KFGVVPIVGMGGVGKTTLAQMVYNDETVEKHFDIKAWVCVSDNFDIMRVTKAILEFKELDQVQV-------QLKKGLAGKKFLIVLDDVWNKNHGDWSKLKSPFI-DGGSKVIVTTRDTDVAGMMGTIKY-----KQLSDDDCWFVFSQHAF-ENL-SMECPNLVSIGRKIVAKCGGLPLAARTLGGLLR-S----------------------------------------------------------------------------------------------------------------------------------------------
>PSS09945.1
--RLP-TTSLVDESSVYGRDNDKEDIIKMLLSTGN-EIDVIPIVGMGGVGKTTLAQLLYNDDRVHEHFEMKAWVCVSEEFDVLRVTRTVLEAKDLNLLQV-------KLKESLSGKKFLIILDDVWNENYDQWDVLRNPFR-HGGSWIIVTTRIESVASTMQTVPI-----QELGFEDCWNLFSNHAF-GKG-DHVHPNLEKI--------------------------------------------------------------------------------DYEFHMEELVLIWIAEGFVE-QP----EEEGYEHFQELLS-----------------------------RLD--DKPL----EKVRH
>PSS09952.1
--RTE-TTSLIHEPCVHGRDEDKKAIMELLLNSDT-KFGVVPIVGMGGVGKTTLAQMVYNDETVDKHFDIKAWVCVSDNFDILRVTKAILEFKELDQVQV-------QLKKGLAGKKFLIVLDDVWNKNHSGWSKLKSPFI-DGGSKVIVTTRDRDVAGMMGPVKY-----KQLSDDDCWLVFSQHAF-ENL-SVGCPNLVSIGRKIVAKCGGLPLAARTLGGLLR-SR--NDEWLHVFNSKMWELS-NE--ESDILPALRISYYHLPSHLKKCFAYCSLLPKDYEFEEQELVLLWMAEGFIQ-QP----EDLGYEYFRELLTRSFFQLSS----GERSLFVMHDLINDICFRLENNGRY-----RKARH
>PSS10034.1
EADPRLASLFIDEADVVGIENPKSLLISWLVNQES-NLTTISVVGMGGVGKTTLVKKAYDNRAVQNHFDCHAWITVSKSFTAAELLQASLKDMGELQLVN-------KLRDHLQQKRYVIVFDDVWSINA--WEAVKFALP-DHGSRIIFTTRIADVAS--SVDITS--HVQPLLEEEAWTLFCMKAFR-KA-VC-PRELEEISRSILKKCGGLPLAIVAIGSLLS-KNKHVLEWKKVHDSLDAEMT-RNSRLESLERILLLSYNDLPHHLKCCFLYLSVFPEDYFIKRMKIIRLWIVERFV--EE----EEVAEGYLNELVSRSMIQVVQMDYSNRVRTCRLHDVMREIIQLKARDESFVV----KIRR
>PSS10302.1
ANNYERNSSAVDPKKVHGIDDVAMSLQRWLVKEKG-DFKAIGIVGMRGIGKTTLCQIVFDMEEVKNHFLPRIWVCASRKDNRKETVKRMLQCNEKHGLKG-------ALRLQLMGKKYLIVLDDVWTTEK--YKDFAYGLP---GGTVIITSRTEELAKKMVGEENL----MPLSKESCWEIFKDS-FGEAD--------ESLKGKITDKCDGLPLAAKMMGQIAK------------------------------------------------------------------------------------EQI--------------------A--------------E---------------------
>PSS11392.1
GNRHKRKNVSVEERVVIEMQTKHEAPKPKGTRRRSIKKGIACVSGESGIGKTELLLEAYRFH---QRYKMVLWVGESRY---RQNYLNILEVFEEQEESA-----VARVRKELRNIPFLVVIDNLESEKD-WWDRKMDLLP---GAHILISTCLPRVMN---------LEPSHLSGVEAMSLMQG-T--TKD---YPAEIDALQV-IEEKLGRLTLGIAIVGAILS------------------PIN-----PSRLLDTIRMLLRDLTTHSRHNFLCFSIFDHVGSLATRMLASGWFAPALLSARK-KKSSQVEEASSM-LLRFNI-----ARS-TKDGQIQFNELIKLYVRKRGQA-------------
>PSS11722.1
------------------MNSRVEKVIELLDLGLD-DARVIGIWGMGGIGKTTITRAVYDYISSQ--FDSFSFIEVREVKTLQQLISEILME--------------SMIKNRVCCKKVLIVLDDVDESVE--LERLHWFGF---GSRIIITTRDKHLLFEYGVRHV-----EELSKVEAIELFNSKAF-NTD---QHEGYGELLDRVVEYAKGVPLALKVLGSFL--CGRNKGEWESALNRLKE--------GKVVGEVLRISYDAL-WNEKEIFL------------------------FF--------KNDLTKILDNLVEKSLITIS-------DNKLLMHDLIQKIVHQESKE-----P--GKRSR
>PSS11943.1
--RPP-TTSTTYEPRIYGRDQSKREIINLLRMN----LGIIPITGMGGIGKTTLAQVVYNDEAVKKHFDLKAWICVSDNFDIMRVTKEIAGYKTLDQLQD-------QLKRALAGKIFLIVLDDVWEIDYHHWNILKIPFN-NGGSKVIVTTRHTKVASMMGTVQY-----ECLPHEECWSIFAQHAF-RNT-STTNPNLESIGHEIVKKCGGLPLAARTLGGLLK-SR--EIEWKNVLNSKIWELK-G----SDILPALRLSYHHLPSHLKQCFAYCAILPKDYEFKEEELVLLWMAEGFIC-QQ----EDLGGEYFRELLSRSFFQPSC---MTDGSKFVMHDLINDTCFRLENKEQY-----KKARH
>PSS11961.1
--RQPTTTSATNESHIHGREKSKREIINLLLRDHN-KIGIIPITGMGGIGKTTLAQVVYNDEVVKKHFDLKAWICVSDNFDIMRITKEIAGYKTLDQVQD-------QLKNALAGKKFLIVLDDVWDVKYNEWNILKSPFR-DGGCKVIVTTRDREVASMMGTVQY-----ECLPHEECWSIFAQHAF-QNI-SMTNPNLESIGHEIVKKCGGLPLAARTLGGLLK-PR--EIEWKNVLNTKIWELK-G----SDILPALRLSYHYLPPHLKQCFAYCAIL-----------------------------------------------------------------------------------------
>PSS11980.1
--RPP-TTSATYEPCIHGRDKSKREIIDLLRMD----LGIIPITGMGGIGKTTVAQVVYNDEVVKKHFDLKAWICVSDNFDIMRITKEIAGYKTLDQLQD-------QLKSALDGKKFLIVLDDVWDVKYNEWNILKSPFR-AGGCKVIVTTRDTEVASMMGTVQY-----ECLPYEECWSIFAQHAF-QNI-STTHRNLESIGQEIVKKCGGLPLAARTLGGLLQ-PR--ESEWKNVLNSKIWELK-G----SDILPALRLSYHHLPPHLKQCFAYCAILPKDYEFEEEELVLLWMAEGFIC-QQ----EDLGIEYFRELLSRSFFQPSR----TEGSKFVMHDLINDTSFRLENKEKY-----KKARH
>PSS11982.1
--RLP-TTSATYEPHIYGRDKSKTELINLLRMN----LGIIPIAGMGGIGKTTIAQVVYNDEVVKKHFDLKVWICVSDNFDIMRITKEIAGYKTLDQVQV-------QLKNALAGKKFLIVLDDVWDVKYNEWNILKSPFS-DGGCKVIVTTRDKEVALMMGTVQY-----ECLPHEECWSIFAQHAF-RNI-NTTNPNLESIGQEIVKKCGGLPLAARTLGGLLQ-PR--ESEWKNVLNSKIWELK-G----SDILPALRLSYHHLPAHLKQCFVYCAILPKDYEFEEKELVLLWMAEGFIC-QQ----EDLGGEYFRELLSRSFFQPSR----MEGSKFVMHDLINDTCFRLENKEQY-----KKARH
>PSS11983.1
--RLP-TTSATYEPHIYGRDKSKTELINLLRMN----LGIIPIAGMGGIGKTTIAQVVYNDEVVKKHFDLKVWICVSDNFDIMRITKEIAGYKTLDQVQV-------QLKNALAGKKFLIVLDDVWDVKYNEWNILKSPFS-DGGCKVIVTTRDKEVALMMGTVQY-----ECLPHEECWSIFAQHAF-RNI-NTTNPNLESIGQEIVKKCGGLPLAARTLGGLLQ-PR--ESEWKNVLNSKIWELK-G----SDILPALRLSYHHLPAHLKQCFVYCAILPKDYEFEEKELVLLWMAEGFIC-QQ----EDLGGEYFRELLSRSFFQPSR----MEGSKFVMHDLINDTCFRLENKEQY-----KKARH
>PSS12020.1
--KEREQTYYVFEPNIVGRDDDKKEIKKMIMETRN-EVSVIPMTGIGGIGKTTLAQLVYNDAEVKRYFQLKMCVCVSNGFDMDAIVRKMIESFELEVLQT-------LLRKEIEGKRYLLVLDDMWSDNRERWEKFRELLQ-GGGSTIIVTTRMEVVATITGTVG----STKRLPEDLSWSLFRQVAF-GQE----DPRLVTIGKEIVRKCVGNPLAIRASGSLLY---DTEYEWLSFKLCKFPGMP-RNED-FDVLEILKFSYDHLPSHLKPCFAYCSLYSKDYTMDKDTLIKLWMAQGFI--QS-Q--EDVGDECFMQLRRRSFFQDVKEEY-GK-TLCTMNDLFHDLAKSVATEISIAD----RSRH
>PSS12021.1
--RLP-TTSATYERRIYGRDSSKTEIINLLLMD----VGIIPITGMGGIGKTTLAQVVYNDKAVKRHFDLKAWICVSDNFDIMRITKEIAGYKTLDQVQD-------QLKNALDRKTFLIVLDDVWEIDYHHWNILKIPFS-DGGCKVIVTTRHTKVASMMGTIQY-----ECLPHDECWSIFEQHAF-QNI-SPRNPNLESIGHEIVKKCGGLPLAARTLGGLLQ-PK--KSEWENVLNSEIWDLK-G----SDILPALRLSYHYLPPHLKQCFAYCAILPKDYEFEEEELVLLWMAEGFIC-QQ----EDLGGEYFHELLSRSFFQPSR----MEGSKFVMHDLINDTCFRFENQEQY-----KKARH
>PSS12022.1
--RQPTTTSATNESHIHGREKSKREIINLLLRDHN-KIGIIPITGMGGIGKTTLAQVVYNDEVVKKHFDLKAWICVSDNFDIMRITKEIAGYKTLDQLQE-------QLKRTLAGKKFLIVLDDVWDIKYDEWNILKSPFS-DGGCKVIVTTRNTEVASMMGTVQY-----ECLPHTECWSIFAQHAF-QNK-SVTNPNLELIGQEIVKKCGGLPLAARTLGGLLQ-SR--EIQWKNVLNSKIWELK-E----SDILPSLRLSFHHLPLHLKQCFAYCAILPKNYEFEEEELVLLWMAEGFIC-QQ----EDLGGEYFRELLSRSFFQPSC----TEGLKFVMHDLINDTCFRLENKEQY-----KKARH
>PSS12025.1
--RPP-TTSATYEPCIHGRDKSKREIIDLLRMD----LGIIPITGMGGIGKTTVAQVVYNDEVVKKHFDLKAWICVSDNFDIMRITKEIAGYKTLDQLQD-------QLKSALDGKKFLIVLDDVWDVKYNEWNILKSPFR-AGGCKVIVTTRDTEVASMMGTVQY-----ECLPYEECWSIFAQHAF-QNI-STTHRNLESIGQEIVKKCGGLPLAARTLGGLLQ-PR--ESEWKNVLNSKIWELK-G----SDILPALRLSYHHLPPHLKQCFAYCAILPKDYEFEEEELVLLWMAEGFIC-QQ----EDLGIEYFRELLSRSFFQPSR----TEGSKFVMHDLINDTSFRLENKEKY-----KKARH
>PSS12069.1
--RRP-TTSKTYERCIYGRDESKRKIINLLLRD----LGIIPITGMGGIGKTTLVQVVYNGEVVEKHFDLKAWICVSDNFDITRITKEIAGYKTLDQLQD-------QLKNALVGKKFLIVLDDVWEINYNDWNILKIPFS-DGGCKVIVTTRDTEVASMMGTVKY-----ECLPHEECWSIFEQHAF-RNI-STTNPKFESIGQEIVKKCGGLPLAARTLGGLLQ-TR--EIEWEHVLESKIWELK-G----SDILPALRLSYHHLPPHLKQCFVYCAILPKDYEFEEEELVLMWMAEGFIC-QQ----EDLGGEYFRDLLSRSFFQPSC----TEGSKFVMHDLINDTCFRLENQEQHKN---KKTRH
>PSS16230.1
---------KVEHPPIIEGQRNLMKVLNLLND--D-SVNRIGVWGMGGVGKTTLVKNLNNKL----PFSIIIWATVSKDKRVQQLLERLLAVESMESTAS-------RLHRRLEKERFLLILDDVWEAID------YLGVPQSERYKIILTSRSLDVCRQITTD-----KEDVLDEEESWQLFTQNA--GKVASL-E-HIKPIATEVCKECCGLPLALIIVGASMR-KTA-EALWKDALNALQMTK---GIE-DKVYRPLKWSYDSLYMDVKSCFLYCSLYPEDFSIGVRELVQCWIAEGLV--------EDSGIALVENLKDSCLLEN-----GLLKDTVKMHDVVRDVSIWIA-RNKSFV---KSIKR
>PSS16409.1
SN-ARRSFPHLEEQNVVGFEEYIKNLVARMLEEDS-QCVVVSITGMAGLGKTTLAKKVYN--SCRQSFDCSAWICVSQQQNIAELLRDIARQLEKEKWEYGVEA---NLFTFLRHKRYVIVIDDIWEIKS--WDALKTGIP-YNGSRILLTSRNRDVGEHIGGQS----SLQPLDSNNSRILFHKMAK-MKE-CD-PPQLQNIGEQILRRCGGVPLAIVLVAGMLS-RERTIHAWKAVLGSIGG----E-E--APCLEILTLSYKDLPATLKPCFLYFGLFSEDYEIHAFDIINMWEGEGFI--R--QE-EDVGEDYLNHLISRNLIQVGRRKFDGRIKSIRIHYILHSLCVRVAKETSFFI------RR
>PSS18206.1
---------IVEELHPVGIDSRVSDINSLLSIGSD-DVRMIGIYGMGGIGKTTLAKAVYNPILLQ--FEGHCFLAIREVVQLQQLLSELLQK--------------FLIRERLKSKRVLIVLDDLGESNQ--LDSLDWFGS---GSRIIITTREEDLLKKLNDNEK-----EQLYPPEDLQLFSWHAF-RET---KPEHYAELANGIVRYAEGVPLVLEVLGSYL--HKKSMQEWESAFKKLQH--------NNDIQKKLRISFDALSEDVKGIFL------------------------FF--------KDYAITILDRLISRRLLTING------ENGLRMHDVIRDIVREESKE-----P--GKRSR
>PSS19001.1
------------------MEYRVKNINLWLRNGSD-GDGIVVICGIGGIGKTTIAKYVYNLNFER--FDSSSFLAIRETVGLQQLLSNIFNR--------------IRIEHALSCKKVLVVLDDVDQRCQ--LDSLKQFYP---GSKIIVTSRNKNLLKWNEVYTI-----GNFNDEESLELFSWHAF-GQD---HPEEYYQHSEKVVRHCGGLPLALQVLGSSL--IGKNIAIWESALQKLAV--------DSQILQKLKISYDSLEDHTKRLFL------------------------FF--------KDCVVKILDELIDRCLLTIDE------IEKLSMHQLLQDIVNHESKE-----P--GKRSL
>PSS19002.1
---------IVKAGYMIGMEYRVGDINSWLWNTSA-DVGIAVICGMGGIGKTTIAKDVYNSNFER--FEGSSFLAIREIVRLQQLLSDILKG--------------VKIKEYIGCKRVLVVLDDVDSRDL--FDKTHWFHP---GSKIVLTTRNKHLLKTHEVCRI-----EKLREWESLALFSWHAF-KQD---HPEGYVEQSKEVARRCEGLPLALEILGSSL--SGKTLDIWESALQKLAA--------DSQIMGKLRISYDSLQDNTRRLFL------------------------FF--------KDFTVTILDDLIDRCLLMING------CNKLMIHQLLRDIVCQESKE-----P--GKRSL
>PSS19016.1
----------------------------------N-KVNRIGMCGKVGIGKTTIMWNLNNHGEVAEMFDIVIWVKASTEGSKENLSREHLQQGNAEEVAE-------RISMVLKGTKYLILLDDVKADI-----DLLVGIP-ASGSKLVMTSRLQHVC--SSMVD----RVTYLSVDEAWKMFQ-DVL-QNP-RLNNFKIGRLAWRVCKECNGLPLLIEKVANTFK-KN-NESLWSDGLSSWRAWPE-KDCQIKEIYELLKFCYDDLDDDGKKCFLYGALYPEDSEIYTDYLLECWAAENFL--GN----DH-GHLILSHLKSVSLLEKGRAE-----NHVTMHKIMRQYILEIEPECKYLV-----KNR
>PSS19017.1
----------------------------------N-EINRIGMCGTVGIGKTTIMWNLNNHGEVAEMFDIVIWVKASTEGSKGNLSREHLQQSNAEEVAE-------RISMVLKVTKYLILLDDVKEDI-----DLRVGIP-ASGSKLVMTSRLQRVC--SKMAE----RVTYLSVDEAWKMFK-DVL-QSP-RLNNYKIEKIARQICEECNGLPLLIETVANIFK-KN-NELLWHDGLSSWRAWPE-QDCQIKEIHELLKF------------------------------------------------------------------------------------------------------------
>PSS19055.1
EEHQRRGRPYEDNEVIVGFKIDVDLLMSELMKEEP-HRCVVSIVGMGGLGKTTIARKLYNTNSLRDKFNFSGWVSVSKDYNIRDLLRGTIKSMKEEDLEA-------YLRNLLNEGRYLVVLDDVWDVKA--WTSLRGAFP-DNGSRIIITTREKVVADLRNERT----YVPFLGEVESWELFCKKVFPDKN-SR-PRDLESMAKDMVKKCRGLPLAIVVLGGVLS-KH--HQEWPKVKKYCWRYIR-EDHY-VDVQHILALSFNNLPHHLKFCFLYFGLFPEDTIFNAKRLYCLWVAEGFI--KL----EEVAAEYLKALIDKSLIQIVNRLD-SRIISCRIHDLLHDFAIEKSKELNFFH----KSRR
>PSS19074.1
EEQLRRERPYEDNELVVGFKNDVDLLMSELVNEEP-DRCVVSIVGMGGLGKTTIARKLYNTSSLREQFEFYAWVSVSKDYNIQDLLQRIIKSMKEEDLES-------YLRDFLKGHRYLVVFDDVWDVEA--WETLRRALP-DNGNRVIITTRQKAVAEHLNEKT----YVPFLGEVESWELFCKKVLPDKN-SL-PQDLESMAQEMVRKCHGLPLAIIVLGGVLL-KH--PDEWPKVQKHMWRHVR-EDN--VRVQHILALSFHDLPHHLKSCFLYLGIFPEDFEINAGKLYQLWVAEGFI--KL----EEMAAEYLKELCDRNLLRVAEKKW-RRIISCQIHDLLREFAIEKSKELNFLQ----NSRR
>PSS19075.1
EEQLRRERPYEDNELVIGFNEDVDLLMSELMKAEP-HRCVVSIVGMGGLGKTTIARKLYNNTILRDKFNSSAWVSVSKDYNFQDLLQRIIKSMKEEDLES-------YLRGFLEEKRYLVVFDDVWDVEA--WEHLRRVLP-DNGSRVIITTRQKVITEHLNERT----YVPFLGKVESWELFCKKVLPDKN-SC-PQDLESMAREMVRKCHGLPLAIIVLGGLLS-KH--PDEWPKVRKHIWRHVR-EDN--AHVKHILALSFQDLPHHLKSCFLYFGLFPEDYEINTDKLYRLWVAEGFI--KL----EEVAAEYLKELCDRSLLQVVEKKW-RRILSCRIHDLLRDFATEKSKELNFLQ----NSRR
>PSS19076.1
EDQLRRERSYEDNELVIGFNKDVDLLMSKLVKEDP-HRWVVLIVGMGGLGKTTIARKLYNTKSLKEQFDFYAWVSVSKDYSIQDLLQRTIKSMKEEDLES-------YLRDFLGGHRYLVVFDDVWDVEA--WKILRRGLP-DNGSRVIITTRQKVVAEYLNEKT----YVPFLEEVKSWELFCKKVLPDKN-SC-PQHLEGMAREMVRKCHGLPLAIIVLGGVLS-KD--PDEWPKVQTHMWRHVR-EDN--IHVQHILALSFNDLPRHLKSCFLYLGLFPEDFEIDADKLYRLWVAEGFI--KL----EEIAAEYLKELCDGSLLQVAKKKW-RRIISCRIHDLLRDFAIKKSKELNFLQ----NSRR
>PSS19099.1
EDHPRRERPYEENELVIGFKNDVGLLMSELVNKEP-HRRVVSIVGMGGLGKTTIARKLYNTSSLTEQFNFIAWVSVSKDYRIQDLLQKTIKSMKEEDLES-------YLRDLVKGHRYLVVFDDVWDVIV--WESLRRALP-DNGSRVIITTRQKVVAEPLNERT----FVPLLGEVESWELFCKKVLPDKN-SC-PQDLESMAREMVKKCHGLPLAIIVLGGLLS-KH--PEEWPKIQKHMWRHVR-EDN--TRVQHILALSFYDLPHHLKSCFLYLGLFPEDFEIDVDKLYKLWVAEGFI--KL----EEMAAEYLKELCDRSLLQVSKKKW-RRIISCRIHDLLRDFVIEKSKELNFLQ----NSRR
>PSS19236.1
---------IIKVGYLIGIHSRSENIQLWLEDGST-DVVVAAICGMGGIGKTTVAKYLYNWNFSR--FEGSSFLAVREIIRLQQLLSDILNG--------------IKIRDSICGKKVLIVLDDVEKSDQ--LDTVDWIFL---GSKIVITTRREGLLKDIEVCKV-----ETLDSEESLELFNWHAF-GQN---HPDDYMEDSKKFVNHCGGLPLAIKILGSSL--SGKPLNIWKSQLEKLKA--------DSEIFEKLRLSYDSLQDHDKDLFL------------------------FF--------KDLTITILDQLIDRCLLTVDE------RNKLAMHQLLQEIVR------------------
>PSS19373.1
NH-ERQSKPHEEELTVVGFDQQIQKLENILLDTDS-QVRAISIVGMPGLGKTTLAKKIYNSVNSPSYFNASAWAYVSGAPNVKEILRNIEH-PGEEKWKDDLEA---KLYSFLNGKRYVIVLDDIWDCKT--WDKLKASIP-INGSRIIITSRDKNVGIHIGGRN----SLQPLSPNDSWDLFSKKLVHTND-LS--PGLEAIGKKIVERCGGMPLAIVVTTSLLS-KEKEEYAWKRVLERMGQ----E-Q--NKCLQILALSYEDLPAHLKPCFLYFGLYPEDHKISVDDIVRLWMAEGLI--Q--EE-EDVGEDYINHMIARNLIQVDKRGSNGRVRSCRIHDLFRSLCILEARKSNFFH------RR
>PSS19422.1
----------------------------------D-KVKGIRIHGMVGSGKTAIMQSLNNHEEVGKMFDIVVWVKVSTEGSKENFSTEQLQRDDAQEVAK-------RIREGLVGKRYLLLLDDVKQDL-----NLHLGIH-ESNCKIVLTTRFGHVC--SSIVN----RVNCLSQDEAWNMFH-DVL-ERP-DLADRKFSHLAWKIVKRCGGLPLVIKLVASDFR-RN-NEDQWDDGFNNFRYWPD-IKHEMEELYKLLNFCFNNLNNAQKNCFHYGALYSEDSDIPIECLLECWAAEHFL--GS----QR-GRSILQQLKNVSLFEEGANT-----KYVRMHKIIRQH----DSAYKHLV-----KNW
>PSS20791.1
---------TVEEPPAIGLE--LEKVRQFFRE--D-DVGIIGIYGIGGVGKTTLLKYINN------DFDVVIWVVVSKEEKVQAIWLRLLSWDCLEHRAS-------KLFKVMRRKKFLLLLDDVWEGVD------KIGIPLPNKCKVVFTTRLMDVCSDMDAH-----RKEFLKESESWQLFREKV--GSSEIL-QPSIKPHAETIIRKCGGLPLALITIGRAMA-KES-EEEWKYAIEVLNKLR---GMA-D-VFALLKFSYDNL-DVLRSCLLYCSLFPEDSSIEKEQLIEYWIGEGFL--------GNVGHSLLGSLKVACLLET-----GKEETQIKMHDVVRSFALWIA-EKKFLV---EQAHR
>PSS21223.1
--------------DYEIVDSVFKAVVNALKD--S-KVTMIGVHGTGGIGKTTLVKEVSK-------FDEVVMAVVSKDSKIQQLVCSLLDLTTEKQISY-------KLWHRLNGKKNLVILDDIWKEVN------DIGIPITDGCKVMITSRNKDVITNKVVD-----RDPLLPELEAWALFKKVA--GNSVDS-P-ELRLVAEEVCKECEGLPVAINALGAALK-KK--ISAWKTALVKLKKEIE--EIG-P-VYNSLKLSYEQL-SDAKKCFLLCCLFPENAEISIDDLTRLCTATSLL--------EEAVCTAVGTLKTRYLLLD-----DTVEDVVKMHDIIRDVGISIA--KAYLV---KSYSA
>PSS21335.1
DR------------FVVGFDEPLRELKLKILE----E-QVVVISAPGGCGKTTLAKMVCHDPQIKEMFDNIFFVIASKAPSIMVIIEKL--QQTNEDAMY-------QLEHMLIGNPILLVLDDVWSGLESVLKQQKSEI------KILVTSRFEFFNS------------KPLKDQDANALFRHSACAASS-TI-P---PDIVDKIVKCCRGFPLALDVVGRSLC---RRKEIWKHVLKQWSESIFESESN-NDLLSCLQTSLNTLVERYKECYLDLASFPEDQRIPATALMDMWVELY----------GENGEDAIAELAKRSLVEQVIRKADYNEHFAMQHDLLRELAIHQSQE-----P--EQRKR
>PSS21558.1
DR------------FVVGFYEPLRVLKMQILD----E-QVVVISAAGGCGKTTLAKMLCHDAEIKVKFDNIFFVIASKTPSIMVIIEKL--QQTDEDAMN-------QLVHMLFGNPILLVLDDVWSGLESFLKQQISDM------KILVTSRFEFFNS------------KPLKDQDAKALFCHSAFPGSS-SI-P---DDLVNKIVKGCGGFPLALDVVGRSLC---RRKEIWKHVLKQWSESIFDSESN-KELLTCLQTSLNTLVERYKECYLDLASFPEDQRIPATALMDMWVELY----------GENGEDTIAELSKRSLVEQVIRKADYNEHFVMQHDLLRELAIHQSQE-----P--EQRTR
>PSS21673.1
---------IVKQGHPIGIDTRVKNINLWLQDGST-EVGVLAIYGMGGIGKTTVAKTAYNLNFDK--FDGSSFLAIREAVRIQQLLSDILKK--------------IKIKNAVSCKRVLLVVDDVDQLDQ--LNAVQWFYP---GSKIVITTRHERLLKADDVCEM-----KELDDRESLQLFSWHAF-GQD---NPEGYMELSERVLQHCGGIPLALQVLGSSM--SGRSVDVWESAIKKLEA--------DSHILKKLKVSFDSLEDHDKNLFL------------------------FF--------KDYTVRILDQLIDRCLLMIGE------DNKMRTHDLIRDIIRQESEE-----P--GERSR
>PSS21675.1
---------IIQEAYPTGTDSRVKDINLWLQDESN-STGIMVIYGMGGIGKTTIAKIAYNQNSDR--FEGSSFIAIRETVRLQQLLSNIVKR--------------VKIKDAICCKRVLIVLDDVDELEQ--LNAVDWLYP---GSKIIVTTRQERILKAHEGCER-----KELSDVESLCLFSLNAF-GRD---RPEAYSELSKKVVYFCSGLPLALEVLGSSL--SGASVDVWESALAKLQT--------NAKIHNVLQVSYDCL-DHDKELFL------------------------FF--------KDYMDKILDQLVRKCLVSISE-----DNNTLMMHQLLRDIIRQESKE-----P--GRRSR
>PSS24003.1
--------------DFEEVESTMDEIIEALKD--D-EINLIGICGMAGVGKTTLAKEVAE-------FDEVETVVVCQNTKLQRIAKMLLKL-NPRKRAC-------WIPSTI--QKVLVILDDVWEEFY------HLGLLLGNGNKVIYTSRHQNLWSEIETK-----KEEVLSNKEAWNLFWEKA--GDSAKY-S-CLLPLALAIMKECGGLPLALVTVGRSLM-KKE-VVVWNDVLQQLRTSIS-LGVL-ANLSRSIELSYNYL-EKAKSLFLLCCLFGKDYSIPIEDLVSYAIGLQLF--------GQAVHLLVDQLKSCYLLLD-----GDDDEQVKMHLVVHNVAISIAKH-GFII---EHCNS
>PSS24004.1
---------VMTERDIVELNQNVQELLKLLGD--T-KMKRIGIWGTKGVGKTTLLKKLYVEANKNGRFGVVILVSHGKDTNIQELVRELLNAGRETQVAD-------TISRKLENMKYLVLIDEVFSAIN--LDNVKVVFA----SKIVCKTMDRDVQV------------KKLPLEEAQALFQSIV--NRE------RIKENAERIVKVLGGLPLLIKGVALNLK-DE--EPVWSSMLWTLQSHPKSAQPHLQEVFNFFELAYDQLD---RRCLLYAALFPRGHEICDNYLVDCWRIEGLI--RDG--ARERGHLILKQLTESLLERYSRKR-GCRIKSCGMVNYIKMLALKELEECQLLV---RNSVM
>PSS24320.1
--RLP-STSLVDESRVFGRESDKEEIIQLLVSSGS-EIDVIPIVGMGGVGKTTLAQLVYNDEIVSRHFEMKAWVCVSEEFDVIRVTKTILEAQDLNLLQV-------NLKESLRGKKFLIVLDDVWNDSPRDWDILKAPFT-VGGSKIIVTTRNHSVASIMQTVPV-----RQVSDEDCWSLFAKFAF-YNG-DSAHPELEKIGREIVQRCKGLPLAAKTLAGLLR-RD--VEEWDNILKSELWDLP-ED--KNDILPVLRLSYHYLPSHLKQCFAFCSLFSKDYEFEKEKLVLLWMAQNFVK-QP----EEVGDEYFHELLSRSFFQQA-----GSKSSFVMHDLVHDFIVRLD--EKQH----TKVRH
>PSS24429.1
--RLP-STSLVVESDVYGRDDNKEEIIKLLVSSGS-EIDVIPIVGMGGVGKTTLAQLVYNDKTVVQHFEIKAWVCVSEEFDVIRVTRTILEEQNLNRLQV-------RLKESLSGKKFLIVLDDVWNVSPGHWDNLRAPFV-VGGSKIITTTRNHGVASIMQTVPV-----RQVSDEDCWSLFAKIAF-YNE-DSNHPQLERIGSEIVQRCKGLPLAVKTLAGLLR-RD--AEEWDNILKSELWDLP-DD--KNDILPVLRLSYDYLPSRLKQCFAFCSLFPKDYVFEKTKLVLLWIALDFVH-PP----EKVGDEYFHELLSRSYFQQA-----GSKSSFVMHDLVHDFIVRLD--EKLH----IKVRH
>PSS24448.1
--RLP-STSLVDESRVFGRESDKEEIIKLLVSSGS-EIDVIPIVGMGGVGKTTLAQLVYNDGRVVEHFEMKAWVCVSEEFDVVRVTKTILEAKDLNLLQV-------RLKESLRGKKFLIVLDDVWNESPGHWDSLRTPFM-ARGSKIIATTRNHGVASIMRTVPV-----RLLSDEDCWSLFAKIAF-YNG-DSVHPELEKIGREIVQRCKGLPLAAKTLAGLLR-HD--VEKWDNILKSELWDLP-ED--KNDILPVLRLSYFYLPSNLKQCFSFCSLFPKDFEFEKEKLVLLWMAQNFVK-HP----EEVGDEYFHELLSRSFFQQA-----GSKSSFVMHDLVHDFIVRLD--EKLH----TKVRH
>PSS24526.1
---------IVLVEFLIGIYPRVKNLNLWLRDGST-DVGMVAICGMGGIGKTTIAKFVYNLNFKR--FEGSSFLAIREVARLQQLISDILNG--------------VKIRDAVSYKRVLLVLDDVDQVDQ--LDAIDWFYP---GSKIIITTRNEHLLKAHKVYKV-----EKLDGDESFELFSWHAF-GQD---HPEGYMEHSRRIVHHCGGLPLALRVLGSSL--SGKGIDIWESALEKLEA--------DGQILRKLKISFDSLQDHDQNLFL------------------------FF--------KDCTVKILDQLIDRCLLTIDN------YKKILMHQLLRDIVRQESKK-----P--GKRSR
>PSS24536.1
--ETRYTSSLVVESDVFGREEDKNTIVHRLLSDREGEVSCLPIIGMGGLGKTTLAQVVYNDDRVKNHFEFRMWVCVTVNFDFMAILKGMIQYLSIDLLQS-------RLLEFLAGKPFLLVLDDVWVSDYNEIEQLLKLLK-KGGCKVLVTSRINRVSEVMGTLPT-----DGLPEDQCWSLFEKIAF-KRH-EGERRDLERIGREIVRKCNGLPLAVSAMGGLLR-TD--VSNWNRILKNDIWEAE-EQSTKPTVLPALKLSYDHLPAHLKLCFAYCCIFPKGYVFDKIELVKYWKAQSFIH-SG----DDMGSVYFDDLLTRSFFQLLN----DNKKRFRMHDLIHDHCYQVR--NDVR----DRLRH
>PSS24702.1
--------------------QRKKAIFELLRDSSN-VETIFLV-GASGVGKTWTAKQVSNFAIKEGLFEIALWVPSTKFCKIIRQLSLLIAESN-EVLL-------GRIVAFLRRKKFLLILDGLTDEMD--GKEVMWLLNPLKSHKVMVTVRSISSDAYTGNERV-----EPLSVKESLALLQEKVG-REV---YESSIKVLGEAFIEKTKYLPAAIISMAKAISQRDFGSRMLKSALAEASD--------SYNMKQLLRCGYDVL---PRSVLIGRHLFHDSGSIHYTELIAYWMLEGIEK-------HSVFMELMDD------IDLDDDR-GGGTASLGLADLSA------AEW-----E--G-FGR
>PSS24760.1
QQDLRVASEFTEETEIVGIESPRNELTNWLVEGSP-KRGVISVVGMGGVGKTTLAKIIYNNPIVTAHFNCHAWISVSLTFKMEELLKIMIKQMDVRSLIE-------ELRDYLGGKSYVVVFDDVWDSNF--WAFMKDALP-DKGSRIVITTRNDAVADSCKESPFY--HVLPLPQDMAWDLFCKKAFQ----VC-PPELMDLSQKIVKRCEGLPLAIVTIGGVLA-KEKVMRQWQAFLMSLGSELG-SNPRFTGIKRILSLSYFDLPYHLKLCYLYFGIFPEDYSISCGRLIRLWIAEGLV--QR----EEVAEEYLTELIYRSLVQVSVVNYDGKARSCRVHDMMREIILLISKDLGFCD----KTRR
>PSS24917.1
QQDPRVASLFIEEAEVVGIESPRNELISWLVEGSP-KRGVISVVGMGGIGKTTLAKIVYDHPRVTKHFNCHAWISVSETYKMEELLKTMIKKMDVTSLIE-------KLRHHLEGKRYVVVFDDVWDSQF--WGFIKNALP-DKGSRVVITTRSDAVADSFKDSPFY--HVQLLPKDMAWDLFCKKAFK-GG-VC-PPALTDLSWNIVNRCGGLPLALVTIGGVLS-KEKVTQQWQTFLLSLGSELG-SNPRFTDTTRILSLSYFDLPYRLKLCYFYFGIFPKDFPISCVRLMRLWIAEGFV--HK----EEVAEEYLTELIYRNMVQVSWVDFDGKPRRCRVHDM-------ISKNLGFCD----ETRR
>PSS24918.1
LQDPRLASLFIEEAEVVGIESPRNELISWLLEGSP-KRGVISVVGMGGIGKTTLAKIVYDNPIVIAHFNCHAWISVSQTYKKKEVLKIMIKTMDVTSLIE-------KLRDYLEGKRYVVVFDDVWASQF--WGFIKNALP-DKGSRVVITTRNDAVADSCKESPFY--HVHPLPPEMAWDLFCKKAFK-GG-FC-PPELTTLSQNIVQRCEGLPLAIVTIGGVLS-KEKVTQQWQRFHNSLGSELG-SNPRLTGIKRILSLSYFDLPYCLKLCYLYFGIFPEDFSISCARLIRLWIAEGLV--QR----EEVAEEYLTDLIDRSLVQVSQVDFDGKPRRCRVHDMMREIILLISKDLGFCD----ELRR
>PSS28891.1
-S---AYAS--EEETIVGFEEEVLIIKEQLDDR-K-QLDVISIVGMAGLGKTTLAIKVYNDSFVAYHFHIRAWITISQEYVKRDLLCGLLSSMSDEELAQ-------RLYKSLKRRRYFIVMDDIWDGRV--WFDLKTCFP-NDGSRIMFTSRNEDVASLAKSSR----PPRFLTEDESWVLFQQKVF-PRE-TC-PPQLTEIGKHIAKKCQGVPLVIVVVAGILT-EEQSPDQWETVGETLNSQIA-ADP--QIWVKTVALSYNHLPHYLKPCFLYFRVFPEDFQVPVWKLIWLWVAEGFI--R--KS-EDVAEEYLMELIGRSLVLVSRRRYDGGVKACAIHDLLRDFCINQAEKECFLQ-----THS
>PSS29088.1
-I---AYTP--EEETIVGFEEELLIIKEQLTGP-K-QLDVISIVGMPGIGKSTLAKKVYNDPLVAYHFHIRDWITISQEYVKRDLLCGLLSSMSDEELAQ-------RLYKSLKGRRYFIVMDDIWDSSV--WFDLKTCFP-NDGSRIMITSRNEDVALLAKSSR----PPRFLTEDESWVLFQQKVF-PRE-TY-PTQLTEIGKYIAKKCQGVPLVIVVVAGILT-EKKSPDQWEKVGKTLNSQMT-AHP--QIWLKTLALSYNHLPHHLKPCFLYFGVFPEDYQVPVWKLIWLWVAEGFI--R--KS-EDVAEEYLMELIGRSLVLVSRRRSDGGVKACGIHDLLRDFCIKQAEKECFLQ-----TRT
>PSS29089.1
-----EYTP--EEETIVGFEEEVLIIKEQLTGP-K-QLDVISIVGMPGIGKTTLAIKVYNDPLVAYHFHIRAWITISQEYVKRDLLCGLLSSMSDEKLAQ-------RLYKSLKGRRYFIVMDDIWDRRV--WFDLNTCFP-NDGSRIMFTSRNEHVALLSKSSR-----LRFLTDDESWVLFQQKVF-QRE-TC-PPQLTEIGKHIAKKCQGVPLVIVVVAGILT-EEKSPDQWEKVGKTIKSQMT-ADP--QIWLKTLALSYNHLPHHLKPCFLYFGLFPEDYQVPVWKLIWLWMAEGFI--R--KS-EDVAEEYLTELIGRSLVLVSRRRYDGGVKAFGIHDLLRDFCIKQAEKECFLQ--------
>PSS29090.1
-S---TYTS--EEETIVGFEEEVLIIKEQLTGP-K-QLDVISIVGMPGIGKTTLAIKVYNDPLVAYHFHIRAWITISQEYVKRDLLCGLLSSMRDEDLAQ-------RLYKSLKGRRYFIVMDDIWDSRV--WSDLKTCFP-NDGSRIMFTSRHEEVALLAKSSK----PPRFLTDDESWVLFQQKVF-RRE-TC-PPQLREIGKNIAKKCHGVPLVIVVVAGILT-EEKSTDQWKKVGKTLNSQMT-TDP--QIWMKTLALSYNHLPQHLKLCFLYFGLFPEDYQVPVWKLIWLWMAEGFI--R--KS-EDVAEEYLMELIGRSLVLVSRRRFDSGVKTCCIHDLLRDFCIKQAEKECFLQ--------
>PSS29093.1
-S---AYTS--EEETIVGFEEEVMIIKEQLVGP-K-QLDVISIVGMPGIGKTTLAIKVYNDPLVAYHFHIRSWITISQEYVKKDLLCGLLRSMSDEDLAP-------RLCKSLKGRRYFIVMDDIWDSRV--WSDLKTCFP-NDGSRIMFTSRNEDVALLAKSSR----PPRFLTDDESWVLFQQKVF-PRE-TC-PPQLTEIGKHIAEKCQGVPLVIVVAAGILT-EEKSPDKWEKVGKTLNSQMT-ADP--QIWLKTLALSYNHLPHHLKPCFLYFGLFPEDYQVPVCKLIWLWMAEGFI--R--KS-EDVAEEYLMELIGRNLVLVSWRWYEGGVKACGIHDLLREFCIKQAEKECFLQ-----TRA
>PSS29100.1
---------IVQERFPVGIDFRVEKINLWLQDQST-DAGIGVIYGMGGIGKTTIAKAIYNMNFER--FECSSFLAIRETVRLQQLLRDILKG--------------VRIKNAICCKKVFVVLDDIDELAQ--LNAVEWLYP---GSKVIITTRTEKLLKAYEAFKM-----YELDNKDSFQLFCWHAF-GQD---HPKGYKELSLSVLQHCRGLPLALRVLGSSL--RGRSLEVWESALEKLEA--------DNYILKILAVSYESLQELDKKLFL------------------------FF--------KEYVAKVLDQLMDRGLITIES------GNKLMIHQLIQDIIRKESEE-----P--GKRSI
>PSS29101.1
---------IVDEWYQIGIDSRIESINFWLQGGAT-DVGIAVISGIGGIGKTTIAKTVYNLNFDR--FERTSFLSIRETVRLQQLLSDILKG--------------IKIKNAVSCKRVLVVLDDVDQLDQ--LDAVDWFYP---GSKVIITTQYEQLLKSYKVDET-----KELDDNESLQLFSWHAF-GQG---HPEGFMEYSKSVLQHCRGLPFALQLLGSSL--RNRSLKEWETALEKMEA--------GNQILQKLAISFMSLQDHDKKLFL------------------------FF--------KEFVVKVLDELMDRGLLTIGE------GNKLIMHQFLRDIIHQESDE-----P--GKRSI
>PSS30011.1
---------IVKVRHTVGLEYRVKDINSWLRNTSA-DVGIAVICGMGGIGKTTIAKDIYNSNYER--FEGSSFLAIREIVHLQQLLLEILKG--------------VKIKNYIGCKRVLVVLDNVDKSDF--FDRTHWFHP---GSKIILTTRNKHLLKAHEVCRI-----EPLCYRESLALFSWHAF-KQD---HPEGYVEQSKEVARRCEGLPLALEILGSSL--SGKGLDIWESALQKLVA--------DSQIMGKLRISYDSLQDHTRKLFL------------------------LF--------KDFTIRILDDLIDRCLLTING------CNKLMIHQLLRDIVCQESEE-----P--GKRSL
>PSS31391.1
DREQRLGAARAEEELV-GMEVAKRKVKEMVI-----DFRVVGICGIGGSGKTTLAREICRDDDVRSYFNRVLFLTVSQSPNVEQLRSKIVGSQYDFGIVV-------K---------TLVILDDVWS----VLDQLILKTP---GCKTLVVSRFKFINC------------ELLREDEAVSLFCHAAF-GQN-AI-PSSNEKLIKQVVDECKGLPLALKVIGASLR---KPEMFWTSAKSILTRPICESHE--IQLLERMRLSIDCLPEKVRECFLDLGSFLEDKKIPLDVLINIWVELH----------ED--KEAFAELADKNLLTPV--KADYYDISVYQHDVLRDLAIYLSRE-----N--NQRRR
>PSS32824.1
----------------------------------S-KANKIGIQGTVGIGKTTIMLNLNNHEQVAKMFDIVIWLTVSKEGSRKNLERENLQRRNADEVAE-------RILMELKGKKYLLLLDDVKEYL-----DLKIGIP-DCGSKIVLTTRLRQVC--PSMVD----KVAYLSIGDSWKMFQ-NVL-DSP-KLENPNIRKLARRVCKECSGLPLLIEKVANTFK-KN-NEFLWSDGLNSWRMWPE-KESQIREMYKLLKFCYDDLDDDHKKCFLYGALYPEDSVINREYLLECWAAEDFL--GN----KS-GHHILGHLKNVSLLEEGESE-----NHVTMHKFIRQYILEDDHESNYMV-----KNR
>PSS33429.1
--------------DYEIFDSVFKDVVDALKD--S-KVTVIGVHGTGGVGKTTLVKEVGK-------FDEVVMAVVSKDSKIQQLVGPLLGPATEEQISY-------KLWHRLNGKKNLVILDDIWKEVN------AIGIPVTDCCKVVITSRNR-LQRNMKVD-----RDQLLPEPEAWALFKKVA--GNSVDS-P-ELYSLAYAVCKECKGLPVAINALGAALK-KE--ISSWNTALVKLERQVE--DID-PTVYTSLKLSYDEL-SDAKSCFLLCCLFPEDAEILIDDLTRLCMARSLL--------EEAVCTAVGTLKTRYLFLD-----DTSEDVVKMHDVTRDVGISIA--EAFLV---ESYSA
>PSS33501.1
-----------EVSGIKVFEQIMEKVIEVLKD--D-SVNMIGICGMGGVGKTTLVKDIAK-------FNEVVISVVSQNKKIQEIADMLLKF-STFGRAS-------KLHERLTI-RILVVLDDVWKRIE------DIGIPFGDGCKILLTSRNEEVCDDMGAQ-----TKDVLPEEEAWNLFKEMA--RITDNT-T-NLHSIQMAVSNECRGLPIAIVTVGRALN-KDD-EPSWNSALEQLRKNIR--GVE-KDVFKLLEWSYNYL-EEAKKCFLLCSLFPEDSNIPIEDIVRYGIGLDLF--------GQAVHGYVGNLKKCYLLLD-----SEVEECVKIHDVIRDVAISIAEN-SFMV---KHNAV
>PSS33502.1
-----------EVSGIQGFEQIVKKVIESLKD--D-SLNMIGICGMGGVGKTTLVKDIAK------------------------------------------------------------------------------------GCS-------------------------------------------------------------------------------------------------------------------------------------------------------------------------------------------------------------------------------
>PSS33562.1
ED-------V-EETDVVGFDDVARDITEQLTKE-A-RRVVIPIVGMGGIGKTTLARKVYNDPIVVKHFEFRAWVYVSQAYKPKNLLQALLKCMSNEDLGY-------ELRRYLTSTMYMIVLDDVWKTDC--WDELNQVLA-TNGSRIIITTQDESVARHVNEK------PNFLSEEKSWELFSKKVF-PVE-RC-PTDLEDLGKQMAE-----------------------------------------------------------------------------------------------------------------------------------------------------------------
>PSS33569.1
QD-------IFEETDVVGLDADADAITERLTKE-A-RRVVIAVVGMGGIGKTTLARKVYNNPVVVKHFEFRAWVYVSQAYRVRDLLQALVKRMSDEELGF-------ELRKYLRSTPYLIVLDDVWGTEF--WEQLDQVFA-NNGSRIIITTRHKDVAIRVNPKS----PPHFLREEESWELFSKKVF-ADE-KC-PDDLEKLGKQMADKCGGLPLAIVVLAGVLL-KEKTRRWWSKVSSSVSSILT-EQT--DQCNEILELSYNNLPHHLKPCFLYFGLFPKDFEISARQLVGLWIAEGFV--Q--ES-ERVSQ-------------------TPSVETHKLGDPILDYC-----------------RR
>PSS36205.1
---------IVAKLHPVGLDGRVRRMNLLLSPGSN-DIRIVGIWGMSGMGKTTIAKAVYNQFFHC--FDGKSFLEVSEIIRLQQLLSDILKS--------------TVIKERLCNRRVLAVVDDVDQIEQ--LNAIDWFGL---GSRIIVTTRDEHFLKTIAADEI-----EELNDQESLELFSCHAF-GKN---GPKDYAQLSKDMISYSGGLPLALEVLGSFL--RDKEILEWKDALEKLKM--------HDQILNKLRISIDALEDKLKDIFL------------------------FF--------KDYAITILDGLTRRCLVAVNR------DNKLRMHDLLRDIVRKESKD-----P--GRRSR
>NP_001234202.1
SR----QPPVVEEDDVVGFDDEAQTVIDRLLES-G-DLEVIPVVGMPGLGKTTLATKIFKHPKIEYEFFTRLWLYVSQSYKTRELYLNIISKMSEKDLAL-------KVQEILEGGKYLIVLDDVWSTDA--WDRIKIAFP-KNGNRVLLTTRDHRVARYCNR------SPKFLTDEESWILLEKRAF-HKA-KC-LPELETNGKSIARKCKGLPLAIVVIAGALI-KSKTIKEWEQVDQSVGEHFI-NRDQPNSCDKLVRMSYDVLPYDWKACFLYFGTFPRGYLIPARKLIRLWIAEGFI--QY--S-ECKAEEYLNELVNRNLVMVMQRTVDGQIKTCRVHDMLYEFCWQEATEENLFH------RR
>NP_001234836.1
DESIVLTS-PFVE-VTVGHEEEEAWIIGQLDE--S-ELDVISIVGMPGVGKTTLANKVYNNTLVASHFNVRAKCTVSQNFNKSKVLREILQQ----DLAE-------KLRVALYDKRYLIVLDDVWDIAT--GEMLIACFP--KGNRVILTSRSGEVGLKVKCRS----DPQVLTDEKSWELFEKRVF-GDEGSC-PAELLDIGHEIVEKCKGLPLALVLIAGVIVEKEKEKDFWVKIQNNLDSFTS-SNIN-SQIMNVMQSSYDHLPYQLKPLLLYFATLQKSERTPVSTLMQLWMAEGLVD-HD-CS-EEVTESYLDALISSGLIMV-----DVMIRACYVHDVVHDFCSVKAGKEKFFK---FLHRR
>NP_001289831.1
KPTRHIN-PVTDE-DIVGFGNDIEKMFQYLIR--N-DLDVVPIVGMGGQGKTTVARKVYNSDNIVSHFDVRAWCIVSQTYNRRKLLQDILSQYEDDILAD-------ELRKSLMGKRYLIVLDDMWDCMA--WDDLRLSFP-DSRSRIVVTTRLEKVGEQVKCHT----DPPFLTKEESCELLQKKVF-QKE-DF-PPELQDVSRAVAEKCKGLPLVVVLVAGIIK-RKMEESWWNEVKDSLFDHLN-RES--EEYLSTMQLSYYNLTDCLKPCLLYMGMFQEDAIIRVSELISLWIAEGFV--QS----EEAAEGYLMDLIQSNVVMVSNRRYNGKVKYCQVHDVVLHFCLEKSLEEKFML---WKENR
>NP_001318028.1
RGPVERKS-TTDK-IIVGFEEETNLILRKLTS--A-DLDVISITGMPGSGKTTLAYKVYNDKSVSSHFDLRAWCTVDQGCDDKKLLDTIFSQ---IDVPD-------KLRKQLYGKRYLIVLDDVWDTTT--WDELTRPFP--EGSRIILTTREKEVALHGKLNT----DPRLLRSDESWELLEKRAF-GDES-C-PDELLDVGKEIAENCKGLPLVADLIAGVIA-REKKRSVWLEVQSSLSSFIL-NSEV-E-VMKVIELSYDHLLHHLKPCLLYFASFPKDTSLTIYELSIYLGAEGFVG-NT-KS-EEVVKIYMDDLISSSLVICFN--ED---LNFQIHDLVHDFCLIKARKEKLFD---LLPRQ
>NP_001318030.1
RGPVERKS-TTNK-IIVGFEEETNLILRKLTS--A-DLDVISITGMPGSGKTTLAYKVYNDKSVSSHFDLRAWCTVDQGCDEKKLLNKIFNQ---IDVPD-------KLRKQLYGKRYLIVLDDVWETTT--WDEVTRPFP--EGSRIILTTREKEVALHGKLYT----DPRLLRPDESWELLEKRAF-GDES-C-PDELLDVGKEIAENCKGLPLVADLIAGVIA-REKKRSVWLEVQSSLSSFIL-NSEV-E-VMKVIELSYDHLPHHLKPCLLYFASFPKDTSLTIYEFNVYLGAEGFVG-KA-NS-EEVVKIYMDDLISSSLVICFN--ED---LNFQIHDLVHDFCLIKARKENLFD---LLPRQ
>NP_001318035.1
RGPVESKS-TTDK-IVVGFEEETKWILRKLTS--T-DLDVISITGMPGSGKTTLAYKVYNDKSVSSHFDLHAWCTVDQGCDEKKLLNKIFKQ---IDVAD-------KLRKQLYGKRYLIVLDDVWDTTT--WDELTRPFP--EGSRIILTTREKEVALHGKLNT----DPRLLRSEESWELLQKRAF-GNES-C-PNELLDVGKEIAENCKGLPLVADLIAGVIA-REKKRSVWLEVLNNSHSFIL-KNEV-E-VMKVIEISYDHLSDHLKPCLLYFASWPKDTIMTIYELNGFLGGEGFVG-KT-KS-EEVVKIYMDDLISSSLVICFN--EE---PTYQLHDLVHDYCLIKARKENLFD---LLPRQ
>NP_001318045.1
RGPVERKS-TTDK-IIVGFEEETNLILRKLTS--A-DLDVISITGMPGSGKTTLAYKVYNDKSVSSHFDLRAWCTVDQGYDDKKLLDTIFSQ---IDVAD-------KLRKQLFGKRYLIVLDDVWDTTT--WDELTRPFP--EGSRIILTTREKEVALHGKLKT----DPRLLRPDESWELLEKRAF-GNEI-C-PDELLDVGKEIAENCKGLPLVADLIAGVIA-REKKRSVWLKVQSSLSSFIL-NSEV-E-VMKVVELSYDHLPHHLKPCLLYFASMPKDTIMSIYELNIFLGGEGFVG-KT-KS-EEVVKIYMDDLISSSLVICFN--ED---LNFKIHDLVHDFCLIKARKENLFD---LLPRQ
>NP_001333108.1
RGPVERKS-TTDK-IIVGFEEETNLILRKLTS--A-DLDVISITGMPGSGKTTLAYKVYNDKSVSSHFDLRAWCTVDQGYDDKKLLDTIFSQ---IDVAD-------KLRKQLFGKRYFIVLDDVWDTTT--WDELTRPFP--EGSRIILTTREKEVALHGKLNT----DPRLLRPDESWELLEKRAF-GNES-C-PDELLDVGKEIAKNCKGLPLVADLIAGVIA-REKKRSVWLEVQSSLSSFIL-NSEV-E-VMKVIELSYDHLPHHLKPCLLYFASWPKDTTTTIYELNIFLGAEGFVG-KE-KS-EEVVKIYMDDLISSSLVICFN--ED---LNFQIHDLVHDFCVIKARKENLLD---LLPRQ
>NP_001333428.1
VR---ASKQRINE-EIVGFEDVKDELIGKLKG--S-GLDVISIVGMAGLGKTTLANKLYSDESVVSHFNIHAHCCVSQEYTRKDLLLAILRN-TENELAD-------RLRKLLMFKRYLLLIDDVWETSA--WDDLKLCFP-EHGSRIILTTRHYEVASYAKHDS----DPRSLNNDESWMLLNKKVF-NNE-SF-PFILRDAGQEIVRKCDGLPLSIILIAGILI-MKKEKYCWEQVATNLGPNIQ-DQME-----GTLDLSYQNLPPYLKPCFLYLGVFSEDEEIQVSKLTWLWIAEGFI--KP----EEIAENYLENLVGRNLVMVGKRSFNGRIKTCRIHDLVHEFCRKKAKLENIIQ---NTSRR
>XP_004231117.1
ET--PSFNANLENDVV-GLDDDLEKVIERLLGYSS-EREVVAITGMGGIGKTTLAKKAYDYPRVRSRFDVHAWVTVSREYGMRRLLLSLARCKTEDQLAE-------SLYRKLKDRRYLIVIDDIWSTKV--WDDVTRCFP-DDGSRIILTSRLKDVAAYANPDS----PLGVLSLDDSWKLLSIKVFGVND-LC-PFELEDIGKQIAERCGGLPLAILVVAGHLS-ISMRRESWITVAKTVNSVVA-NDP--DKCLGVLGMSYNYLSNHLKPCFLSIGAFPEDFEIKARTLIQVWVAEGFL--K--ES-EKVAEECLEDLISRNLIMIKKRRFNGEIRSCGMHDLLRDLSLREAQKEKFLH------RG
>XP_004231569.2
RD----------NDIMVGRGDQRERLLEDLTRS-G-EPKVIPIIGMGGIGKTTLAIEVYNDAHVRSHFDVCAWATLSQQHNVKEILLNLLRSLDEAELAD-------MLRKSLYGKRYLIVMDDIWSIKA--WDDVRRFFP-SQGSRILLTTRNNEVACYANTEN------SFMDQDESWNLFKSVAF-ANE-AL-PLEFENIGKKIAEKSHGLPLTIVVVAGLL--SKKTIEDWETVAKDVKSFVN-NDPD-EQCSHVLGLSYNHLTSDLKTCLLYFGIFPEDSEIPVNHLKRLWMAEGFL--N--EN-EGEADKCLQDLINRCLVHVSNKSRETKIISCKVHDLIYDLCLRQIQRGN-LF-----CQP
>XP_004233876.2
------------------FDEDEQLLMENILG--D-QLGVIAIVGMPGHGKTTLAKKLYRHENIVNRFDVRSWCTVSKVYDKRKILLELLGYKSVDELIQ-------QVRMCYEKRRYFIVIDDVWSTVV--YDELVSLFP-NNRSRIVITTRLDEVDSSVNYSFC---YTSFIAEEKSWLLLRNIVF-KQE-CC---EFEEIGKQIAKSCAGLPLAVVLIGGLLA-LDKKKGIWTKVAQWLSAKVA-GEA--EWYMDIIELSYKHLPSYLKPCFRYFGMFLEDEEVSVNKLMRMWAAEGFV-----RSAEIVAKDYLIDLITSNLVLVAERF--GDIKSVCLHDLVQDFCLKKAKEENFLL----DVQR
>XP_004234046.1
QT----RAPVVEEDEVVGFDEEADEIINRLLGS-D-DVEFISIVGMPGLGKTTLANKVFK--SVGYEFYNRIWVYVSQSYTRRDLFLKIINQVTEEALAE-------VIRKHLLFGKYLIVLDDVWTQEP--LDDVKIALP-NKG-KVLFTTRDDEVGKFCCN------EPKFLTDHECWELLQKKVF-HKD-KC-PLDLEVLGKRIAKKCMGLPLAALVIAGALT-RGKTKSEWEIVHQFVSEHII-SSD-IRMTKKLVQMSCDSLPVNLKACFLYCGAFPKGSEIPAWKIVRLWIAEGFI--RE--K-ESVAEGYLNELVSKSLLMVTQRTSNGQIKTFRVHDMLHEFCTLEASEENFFK------RR
>XP_004236921.1
DGPTQSTS-PFVE-VTVGHEKEESQIIDQLDE--S-ELDVISIVGMPGLGKTTLANKVYKNTLVASHFHVRAWCTVSQKYNKSKVLLEILQQ----DLAE-------KLRTALLDKRYLIVLDDVWDIAT--GEMLIACFP--KGNRVILTSRSSEVGLKVKCRS----DPELLTPEESWDLFEKRVF-GDEGSC-PAELSKVGHQIVEKCKGLPLAIVLIAGVIV-KKKEKDFWLKILHNLDSFIS-TNIN-L----VMQLSYDHLPCHLKPLLLYFATTQKSQRTPVSTLMQLWMAEGFVD-HD--S-EEVTQSYLDALISSSLIMV-----DSMIKVCYVHDVVHDFCSEKAKKQKFLK---FLHHR
>XP_004236958.1
KK----QGPSLENDAVVGFDDEANKVIKRLVEPLD-SVDIIPVVGMPGLGKTTLARKIYNDPKLTYEFYSIVWVYVGQEYKAKDIYLRILKFDDVDTLAK-------AIGGYIKGGRCLIVLDDVWEDDV--IDHVMKVFA-ENGHRIMMTTRDTRLGFFANK------EPKFLETEESFELLVMRVF-GRG-GC-PNELVVTGTEIARKCGGVPLVVVVIAGALR-RSDK-KDWERVEKSVVQYLG-EHTE-DSCLKYVKMSYDYLPREVQMCFLYCGVFPRGFDIPCWKLIRLWIAEGLI--KP--TVEEIAEFYLTDLLNRNLVIIMQKRSDGQIKTCRLHDMLYQFCKKEASNKWLFE------RR
>XP_004236959.1
KI----QG---EDDEVVGFDEEAQQVMKRLVEP-N-CLDIIPVVGMPGLGKSTLARKIYNEFEFSYEFFSIVWVYVGREYKIKDTCVRILKCGDVDALGK-------AIRDAIRGGRCLIVLDDVWEAEV--VDVVKRVLP-GNGHRIMMTTRHANLASYANP------GPKPLHAEQSFELLVNRAF-GNG-SC-PVEFVELGQSIAHKCNGIPLQIVLIAGILR-LTDR-RYWERVDKNLSQHLY-DEED-KYRGVFVEMSYNHLPQDVQTCFLYCGVFPQGFDIPAWKLIRLWIAEGLI--KP-YT-EEIAEFYLNHLVQRNLVILSQKRSDGQIKTCRLHDLLHEFCRDEASKKWLFQ------RR
>XP_004237148.1
DT--ALLSDKLEDDIVRGIDDDLQIIIKRLTGPPS-DLDIVTISGMGGIGKTTLARKAYDHLTIRYHFDILAWVTISQEFQCRNVLLEALHCMDENELAD-------LVQKNLKGRRYLVVVDDIWSRDV--WDSIRGIFS-NYGSRILMTTRENEVAMYANTCS-----PSLLSAGNGWKLVCDTVFGPKH-DH-PPELEEIGKEIVEKCQGLPLTISVIAGHLC-VARTLEGWKDVARTLSEIIA-SHP--DECLAVLGLSYHHLPNHLKPCFLSMSSFQEDFHFETQILIQLWIAEGFI--R--KS-EEVAIDYLEDLISRNLLQARERRFNGEIKTCGIHDLLREFCLTEAEMTKHMH------RR
>XP_004237188.1
DEPIKQAS-SFVE-VVVGHEEDEAWIIGQLDE--S-KLDVISIVGMPGVGKTTLANKVYNNTLVASHFHVRAKCTVSQNFNKSKVLREILQQ----DLAE-------KLRVALLDKRYLIVL---------------------------------------------------------------------------------------------------------------------DNLDSFIS-TNIN-L----VMQLSYDHLPCHLKPLLLYFATTQKSQRTPVSTLMQMWMAEGLVD-HD--S-EETTQSYLDALISSSLIMV-----DVMIKVCYMHDVVHDFCSLKAKKERFFK---LLHRR
>XP_004237189.1
EK----QGSSLENHEVVGFDEEATKVINRLVEA-E-CLDVIPVVGMPGLGKTTLARKIFNDPKISREFFSYIWVFIGQSTCVKDILFNILKGRNEASITD-------EIRKRVNGGKCLIVLDDVWDPNV--VDIVKTVFP-DNAHRIMMTTRHEDIARSVNK------YPKFLDGDESFQLLEKRAF-GVS-RC-PVELVEHGEAIVAKCSGVPLTIVVIAGALR-RTSE-IDWKVVRENVGKHLI-QEDKLQRCVNVVRLSYNHLPQEKKSCFLYFGAFPQGFDIPAWKLIRLWIAEGLI--MS-NE-EEIAEYYLNDFANRNLVMVMKKKSNDRIKTCRVHDMLHEFCVEEATRLTLFK------RR
>XP_004238948.1
NR----KAPVVEEDDVVGFDDEAKTVIDRLIGS-D-YVEVVPVVGMPGLGKTTLAYKIYKDPKVEYEFFTRVWVYVSQTFKRREIFLNIISKTPEDDLAN-------EVKELLKGGKYLIVLDDVWTMEA--WDRIKIAFP-NNRNRVLMTTRQSNVAKRCND------KPKFLTKDESWELLEKKVF-HKE-KC-PPELELPGISIAEKCMGLPLAIVVIAGALI-KGKTTREWELVAASVGEHLI-NRD-PENCKKLVQMSYDRLPYDLKACFLYCGAFPGGSQIPAKKLIRLWIAEGFI--QY--A-EDVAEDHLNDLVNRNLVMVTQRSCSGQIKTCRVHDMLHEFCRHEAMEENLFQ------RR
>XP_004238957.1
------TSFSSNDEEFVGFKEDVKQIIQKLTR--K-EREVISIVGMAGLGKTTLARKVYNSHSIAEHFDARAFCIVSQTYSTRKLLIDILKQREDEDVAD-------MLRKELYFKRYLIVLDDMWKYQT--WEDLQLCFP-CVGSRIMVTTRVQEVATKM---SD----TRFLTDEESWELLQKKVF-KRG-RV-PLELKEAGFEVARNCKGLPLVIVLNAGIIA-KERCVSVWEEFAKDLSS-LGLEEQS----RKAVQSSYDYLRDHLKHCLLYVGYFPEDYNIPVSDLLNLWIAEELVP-NI----EKSSKDCLIDLVNRSLLIVSKRRSNGDIKYCMVHDLIREFCSRELEEEDFKQ---NDPAR
>XP_004238960.1
EP---------IDEELVGFDEHAQNITDYLIR--W-DLDVVSIVGMAGLGKTALARKVYNSRSIIDRFDVRAWCSVSQTYNRRQLVLQILTQVNLDDPED-------ILRKCLNGKRYLVVLDNIWDGKA--WDDFQSCFP-DFGSRIMITTRDKAMASYVKGYSF----PPRLEDDQSWELLQKKVFGRGK-SC-PLELVNVGKLVAKACRGLPLLIIMIAEVLS--EREGSSWLKVAYDISSHVPNKEII----MMTIQSSYDHLLDHLKPCLIYMGLFPKKYEIPVSDLLKWWIAEEFVH-HI----EELSEICLHDLVGTNLVVVSKTRSNGKMKCCIVLDHVRDFCLRKITEEKFI----E-EQR
>XP_004239116.1
TT---AYTQRANE-EMEGFQDTIDELKDKLLG--P-ELDVISIVGMPGLGKTTLAKKIYNDPEVTSRFDVHAQCVVTQLYSWRELLLTILND-EDGEIAD-------ELRRFLLTKRFLILIDDVWDYKV--WDNLCMCFS-DVRSRIILTTRLNDVAEYVKCES----DPRLFRDDESWTLLQKEVF-QGE-SC-PPELEDVGFEISKSCRGLPLSVVLVAGVLK-KKKTLDSWKVVEQSLSSQRI-GSLE---SISIIGFSYKNLPHYLKPCFLYFGGFLQGKDIHVSKMTKLWVAEGFV--QA----EDTAQGFLDDLIGRNLVMAMEKRPNAKVKTCRIHDLLHKFCMEKAKQEDFLL---E-EYR
>XP_004239388.2
AT---EKNPGIKE-EMIGFEDEIKTLIRQLTR--R-MLDIISIVGMPGAGKTTLANRLYSYNSVVSHFDIRAQCHVFPVYSQRGLLLSLLQV-ETDELKD-------ILSRILRSKRYLILVDDVWDHKA--WDDLKCCFP-DDGSRILLTTRYHDVADYVKSVY----KPRSLTHEESWKLLKMEVF-GNE-RC-SPLLKKVGKKIARKCGGLPLSIFLVAGILS-MEETEECWNEVAKHLGINMS-NALN-----DIIEQSYQHLPYYLKPCFLYFGTFLEDEEINVSKLTWLWIGEGFV--KD----QDIAKVYLENLIRRNLVMNAKRSSDGNVKACRVHDLLLDFCKKKAEKEHFLS---LTQRR
>XP_004239389.1
DT---KKRPGING-KTIGFEDEIEKLIHRLTG--E-GLDIISIVGMPGAGKTTLANRLYSYHPVVYRFDILGYCHVSPVYSKRGVLLSLLRV-RTSTLED-------ILVRNLRSRRYLILLDDVWDRNV--WGDLKRYFP-DSGSRILLTTRNDDVAYYVESVG----KPRLLTYEESWELLCIEVF-GNK-SC-SPLLEKVGQEIARKCGGLPLSIVLVAGILS-MEKTEECWSRVAKDLGSYMA-SDAK-----AIIEPSFQHLPYYLKPCFLYFGTFLEDEEINVSKLTWMWIAEGFV--SN----QDIAKGYLDILIRRNLVMNAKRSSDGNVKACRVHDLLLDFCKKKGGEEHFLS---LTQRR
>XP_004239390.2
DA--------IND-DIVGFEDVITKLRDQLTR--K-KLDIISIFGMPGAGKTALANKLLLDKSVVDHFDICAQCYMSSVHSRREWLLSILHV-ETSDLAA-------MLRQILQTGRYLILLDDIPNDSA--WDDLESCFY-DAGSRILLTTRNSNVAYYARSIS----QPRMLNDGESWTLLKKKVF-GEG-FC-SPLFEKVGPKIVRKCGGLPLSIVFVASILA-MERTEQCWKQVARSLGTEIS-CYPE-----NIIEQSYQNLPYHLKSCFLYFGMFSDHEEINISKLTLLWIGEGFV--KY----EDIAEGYLKNLVESNLVMLSKRSCGTKVKVCRIHDVLFHFCKARAHSENLIQ---LGQRR
>XP_004239469.1
TD---AQMTSMSE-EMVGFQDVMYTLRGKLIR--S-KLDVISIVGMPGLGKTTIANKLFFDQLVVSHFDVRAQCCVSQVYTRKDLLLTILHS-PEDVLAD-------KLRKLLMVQRYLILIDDVWETVA--WDDLKPSFY-DAGSRIILTTRLGDVANDAKFFS----DPRLFTQEESWMLLKTKVF-NTK-SC-PLVLEDVGQRIAKRCGGLPLSVVLVAGILE-TEKETNCWEQVAINLGSHIQ-AKSE-----DIINLSYQALPFHLKPCFLYFGVFLEDEEIRVSKLTWLWIAEGLV--RS----EDIAEDHLKNLIGRNLVMVSKMSSDGKSKSCRIHDLLLDFCKKKAKVENFLQ---NISRR
>XP_004239804.1
SGPVERNSSTVGK-IIVGFEEETEWIIRKLTS--A-EIDVISIVGMPGLGKTTLAYIVYNHKSIVDHFDVCAWCTVDQEHNEKKLLQNIFNQDIDDDVAD-------KLRKRLCGKRYLIVLDDMWDTET--LDELMRPFP--EGSRVILTSRKKEVALHGKCHS----DPRLLRSEESWELLEKRVF-GEEG-C-PDELKDVGKKIARKCDGLPLVVDLISGVIS-NEKKEAFWLDILNNLSSFIF-KDEK-E-VEKVIQLSYDHLSDHVKPCLISLSTYPKDKDIRISELKKLWISQGFVD-QI-RS-EEVVD----ELISSSLVIPF----D---SIYKIHDLVHDFCYIKGRKENLFH---LMPRG
>XP_004240205.1
SSPVERNSSTVGK-IIVGYEEETEWIIRKLTS--A-ELDVISIVGMPGIGKTTLAYRLYNHKSIVDHYDVCAWCTVDQERNEKKLLQKIFNQDIDDDVAD-------KLRRRLCGQRYLIVLDDMWDTAT--LDELMRPFP--EGSRVILTSRKKEVALHGKCHT----DPRLLRSEESWELSEKKVF-GEGR-C-PDELEDVEKRIARKCDGLPLVVDLIGGVIS-KEKKEALWAEVLNDLSSSIF-KDEE-K-VLKVIQLSYDHLSDHVKPCLVYLATYPKDKDIRMSELKDLWISQGL------RS-EEVVD----ELISSSLVIPF----D---SIFKIHDLVHDFCYIKSRKEKLFH---LMPRG
>XP_004240498.1
RGPVERKS-TTDK-IIVGFEEETNLILRKLTS--A-DLDVISITGMPGSGKTTLAYKVYNDKSVSSHFDLRAWCTVDQGCDDKKLLDTIFSQ---IDVPD-------KLRKQLYGKRYLIVLDDVWDTTT--WDELTRPFP--EGSRIILTTREKEVALHGKLNT----DPRLLRSDESWELLEKRAF-GDES-C-PDELLDVGKEIAENCKGLPLVADLIAGVIA-REKKRSVWLEVQSSLSSFIL-NSEV-E-VMKVIELSYDHLLHHLKPCLLYFASFPKDTSLTIYELSIYLGAEGFVG-NT-KS-EEVVKIYMDDLISSSLVICFN--ED---LNFQIHDLVHDFCLIKARKEKLFD---LLPRQ
>XP_004240499.1
RGPVERKS-TTNK-IIVGFEEETNLILRKLTS--A-DLDVISITGMPGSGKTTLAYKVYNDKSVSSHFDLRAWCTVDQGCDEKKLLNKIFNQ---IDVPD-------KLRKQLYGKRYLIVLDDVWETTT--WDEVTRPFP--EGSRIILTTREKEVALHGKLYT----DPRLLRPDESWELLEKRAF-GDES-C-PDELLDVGKEIAENCKGLPLVADLIAGVIA-REKKRSVWLEVQSSLSSFIL-NSEV-E-VMKVIELSYDHLPHHLKPCLLYFASFPKDTSLTIYEFNVYLGAEGFVG-KA-NS-EEVVKIYMDDLISSSLVICFN--ED---LNFQIHDLVHDFCLIKARKENLFD---LLPRQ
>XP_004240523.1
RGPVESKS-TTDK-IVVGFEEETKWILRKLTS--T-DLDVISITGMPGSGKTTLAYKVYNDKSVSSHFDLHAWCTVDQGCDEKKLLNKIFKQ---IDVAD-------KLRKQLYGKRYLIVLDDVWDTTT--WDELTRPFP--EGSRIILTTREKEVALHGKLNT----DPRLLRSEESWELLQKRAF-GNES-C-PNELLDVGKEIAENCKGLPLVADLIAGVIA-REKKRSVWLEVLNNSHSFIL-KNEV-E-VMKVIEISYDHLSDHLKPCLLYFASWPKDTIMTIYELNGFLGGEGFVG-KT-KS-EEVVKIYMDDLISSSLVICFN--EE---PTYQLHDLVHDYCLIKARKENLFD---LLPRQ
>XP_004242250.1
SA----TSIY-DDDEVVGFENDAEVIMMKLIR--K-ERDVISIYGMPGLGKTTLARKVYNNPSIANYFDVKAWCAVSQAYNRRTLLVEIFKQKEDDDVAD-------MLRRVLIGKRYLIVLDDIWDVEA--WEDLGICFP-LGESRVMVTTRIEQVTKHLQHHSH----PKFLTSQESWELLEKKVF-RGE-SC-PPDLVEAGLQVALHCKGLPLAVVLIAGIIA-MKREASLWVEVANDLSS-FALGEQS----MKVIQSSYHHLDDHLKPCLLYMALFPEDHKIPVDDLLKLWMAEEFVL-NS----EEASRNCLCGLLNKSLVMMYGRNDNRDVRYCSLHDVVREFCLRKLTEDKYMQ-----ESR
>XP_004242251.1
SS---ITSIYDDDDDVVGFEIHAQIIVNKLIR--K-ERNVISIYGMPGLGKTTLARKVYNNPSILNYFDVKAWCAVSQAYNRRTLLVEIFKQKEDDDVAD-------MLRKVLIGKRYLIVLDDIWDVEA--WEDLGICFP-QGGSRVMVTTRIEQIAKHLQHHSD---PPSFLTSEESWGLLEKKIF-RGE-SC-PPDLVEAGLQVALHCKGLPLTVVLIAGILG-TEREASLWLEVAADLSS-LALGQQS----MKVIQSSYDHLEDHLKPCLLYMALFPEDHKIPVDHLLKLWIAEEFVL-NA----EEACRVCLSDLLNRSLIMVSGMRFYCDVQYYSLHDVVREFCLRKLTEDKYMQ-----ISR
>XP_004242252.1
SA----TSIY-DDDEVVGFENDAQIIMKKLIR--K-ERDLISIYGMPGLGKTTLARKVYNNPYIVNYFDVKTWCAVSQAYNRRTLLVEIFKQKEDDDVAD-------MLRKVLIGKRYLIVLDDIWDVEA--WEDLGICFP-QGGSRVMVTTRIEQVAKHLQHHSH----PSFLSSKKSWELLEKKVF-RGE-SC-PPDLLEAGLQVALHCKGLPLVVVLIAGMLA-MDRKSSLWLKVANDLSS-LALGEQS----MKVIQSSYDHLENHLKPCLLYMALFPEDHKITVDDLLKLWMAEEFVL-NV----EEAYRVCLSDLLNKSLVMASGIRANRDVVHCSLHDVVREFCLRKLTEDKYM------DSR
>XP_004243044.2
G---RVASLNLENVVV-GLEDDLMKVMRRVTGPPS-SREIVSIVGMGGIGKTTLAKKVYHHPEVRNRFDVHIWVTISQEYQTRDLLLCILSCSSDDQLMD-------MIYKKLKYRRYLVIVDDIWSIGI--WDLMTRFFP-DDGSRIILTSRHKEVAEHADPDS----NPSLLNSDNSWKLLHDKVFGSQH-VC-PRELEKIGKQVAQKCQGLPLALLVVAGHLS-MPRTRECWDDVAKTISKIVA-SEP--DKCIGVLAMSYSYLPHHLKACFLSIGVFPEDFVIATERLIQLWVAEGFL--R--KS-EQVGKECLEDLISRNLILVRKRRFSGELITCGVHDLVRDLILRQGEKEKFLK------HR
>XP_004243493.1
---ESTTFPTIEEKTVVGMKDDLNSILNCINAHTK-ELIVISVVGMGGIGKTTLASKVFDDSMIRSQFDKHAWVTISQDYNKRQMLLEIVSSMSNDKLLD-------TVYKGLKGRRFLIVIDDLWSTEA--LDLMRRIFP-NDKSRIILTTRLKTVADYASSPDF---PPSFLSLDDSWNLFTERLF-KKD-PC-PPQLEVIGKHIIQQCQGLPLSIVVIAGLLG-IGRTPDNWKKIEENLNSFFG-KAS--EKCQAILSLSYNCLPQYLKACFLYIGSFPEDMEIHVSKLISSWIAEHFI--KA-TR-EVVAEEYLQELTDRSLILVRGRRANGRIKICKIHDLLRQMCIREAQIENVVH------RR
>XP_004246080.2
AT---------EDDIMRGLDDDLEIIVERLTGQLS-DLDIVTISGMGGIGKTTLARKAYDHLKLRYHFDVRVWITISQEYGRRSVLLEALHCKDDNELAD-------LVQKSLKGRRYLVVVDDIWSTDV--WDSIRGIFP-DYRSRILLTTRETKVAMYANPIS-----PNLLNLENSWKLLCDKVFGPNN-CH-PPELEEIGKKIAEKCQGLPLTISVIAGHLS-VSRTLGSWMDVSRTLGEIIS-SHP--DKCLGVLGLSYHHLPNHLKPCFLSMGSFPEDYHVETWRLIQLWITQGFI--R--ES-TEVAKDYLEDLISRNLIMVRKKRFNGEIKACGMHDLLREFCLTEVELTQFMY--------
>XP_004248007.2
KPTRHIN-PVTDE-DIVGFGNDIEKMFQYLIR--N-DLDVVPIVGMGGQGKTTVARKVYNSDNIVSHFDVRAWCIVSQTYNRRKLLQDILSQYEDDILAD-------ELRKSLMGKRYLIVLDDMWDCMA--WDDLRLSFP-DSRSRIVVTTRLEKVGEQVKCHT----DPPFLTKEESCELLQKKVF-QKE-DF-PPELQDVSRAVAEKCKGLPLVVVLVAGIIK-RKMEESWWNEVKDSLFDHLN-RES--EEYLSTMQLSYYNLTDCLKPCLLYMGMFQEDAIIRVSELISLWIAEGFV--QS----EEAAEGYLMDLIQSNVVMVSNRRYNGKVKYCQVHDVVLHFCLEKSLEEKFML---WKENR
>XP_004248043.1
NPDRHSN-LVTDE-EVVGFENKAEELIDYLIR--N-ELDVVPIVGMGGQGKTTIARKLYNNDIIVSRFDVRAWCIISQTYNQRELLQDIFSQATVDVLAD-------MLRRKLMGKRYLIVLDDMWDCMV--WDDLRLSFP-DVRSRIVVTTRLEEVGKQVKYHT----DPPFLTTEESCQLLQKKVF-QKE-DC-PPELQDVSQAVAEKCKGLPLVVVLVAGIIK-RKMEESWWNEVKDALFDYLD-SEF--EEYLATMQLSFDNLPHCLKPCLLYMGMFSEDARIPASTLISLWIAEGFV--EN----EEEAEGYLMDLISSNMVMLSKRSYKGKVKYCQVHDVVHHFCLEKSREAKFML---WKGTR
>XP_004248174.1
ND-------TVESDTVLDLDNDLMTVKSRLIGPPS-KLDVVSIVGMGGIGKTTLARKVYDDIYMEHHFYVRAWITVSQMHQHREMLLGILRCKSTEQLAE-------QVYRSLKGRRYLIAMDDVWDTTA--WDVVKRSFP-DDGSRVILTSRLANVGIYASSGS----PPRCLSVDRSLKLFNLKVF-GRE-NC-PLELEKATKQIVGKCQGLPLAIVVVAGFCS-ISKTENCWEDVAHKIGLIVS-RET--EECMDLLALSYKHLPHHLKPCFLYMGAFPKDYEISVSRLIKLWIAAEFL--E--MD-EEVAEGYLKDLIDRSLIMVKKRTSSGKVKTCEVHDLLHDLIIREAKERSIY-------HR
>XP_004248175.2
SH---KRVPMVEEENVVGFDDEARKISSRLTNS-E-ELEIISIVGMGGLGKTTLAKKVYTDSSIEFHFYNRAWIYVSQLYSRKEVFLGILDSMNDEKLAG-------ELFSHLRSKRYLVVIDDVWTMEA--WDDLQMAFP-KTGSRILLTTRNTEVALHANPEG----LPRFLTHEESWELLSKKVF-RKG-IC-PLELEDIGLQIAKKCYGLPLAIVVVSGLLL-KEKTRDWWKKIANDVSSYVA-RDP--KQCMDVLALSYKHLPDHLKVCFIYFGVFPEDFEIPVWKLLRLWTSEGFV--Q--EC-EDTAEEYLEDLVDRNLVLVAKKRASGRIKTCRIHDMLRDLSVKMGSEEKFLE------RR
>XP_004248798.1
AR----KPPVVEEDDVVGFDEEADIVINRLLGS-N-HLEVVPVVGMPGLGKTTLANKIYKHPKIGYEFFTRIWVYVSQSYRRRELFLNIISKMCEEDLAD-------EIQEFLKGGKYLVVLDDVWSDEA--WERIKIAFP-NNPNRVLLTTRDSKVAKQCNP------IPKFLTEDESWILLEKKVF-HKD-KC-PPELVLSGKSIAKKCKGLPLAIVVIAGALI-KGKTPREWKQVDDSVSEHLI-NRDHPENCNKLVQMSYDRLPYDLKACFLYCSAFPGGFQIPAWKLIRLWIAEGFI--QY--S-ECKGEDNLNDLINRNLVMVMERTSDGQIKTCRLHDMLHEFCRQEAKEENLFQ------RR
>XP_004250409.1
------TTPIDEENTIIGMDDEFNTILDRLTTQTN-ELTVIPIFGMGGIGKTTLAKKVYDDSYIRSRFDKHAWVTISEDFNQRQMLLEVASSKSDDQLME-------IVYKGLKGRRFLIVIDDIWSTEA--WDQMQRIFP-NDKSRILLTTRLKYVADNVSCPEF---PPSFLSLDDSWNLFTEKLF-KKD-SC-PRQLVKLGKHIVQQCQGLPLSIIVVAGLLV-MDLTRDNWKKVEENLKSFFG-TVS--ERCQSILSLSYNYLPQYLSACFLYVGGFPEDTEIGVSKLIRLWIAEQFI--KA-KR-EVVAEEYLQELIDRSLILAGKQRANGRMRSCKIHDLLRQLCLSKAHTENVVH------RR
>XP_004251533.1
TL-------SLEHEVMVGHENEFEMMQDQLTR--S-DLEVVSIVGMGGIGKTTLANKIYTDPFVMSCFDKRAKVTISQDYCVRNVLLRLLSSQDDGQLAD-------QLQKLLKGPRYLVVIDDIWTTGA--WDDIKLCFP-DCRSRILMTTRNMEVAEYASSGS----PPRLMNFDESWSLLYEKVF-AR--FF-PHEFEQLGKQIASKCKGLPLMIVVIAGLLS-IGNRLDRWRSVAENVSSVMN-TDLD-VQCMRVLALSYYHLPHHLRACFLYFALFPEDKLIFVNELVKLWAAEGFL--K--KS-EQVAKQSLKDLVDRSLVFIQRVSSDGKIKACGMHDVIRELCLREARKINFVN-----RVR
>XP_010312507.1
--------ATIVENTVVGMKDDFNTILDRVTAQTN-ELTVIPIFGMGGIGKTTLAKKVYDDSFICSRFDKLAWVTISEEYNERQMLLEVVSSKSDDELME-------IVYRGLKGRRFLIVIDDIWSTEA--WDQMQRIFP-NDKSRILLTTRLKYVADYVNCPDF---PPSFLSLEDSWNLFTEKIF-KKD-PC-PPLLEEIGKHIVQQCQGLPLSIVVVAGLLG-MDLTHDNWKNVEENLSSFFG-TVS--ERCQSILSLSYNYLPQYLKACFLYVGGFPEDREINVSQLIRLWIAEQFV--KA-KR-EVVGEEYLQELVDRSLILTGKQSANGRMRSCKIHDLLRQLCLSETHTENVVH------RR
>XP_010313675.1
----STSSPDVQQKPV-GFQEDLEKIIDRLRGGPS-ELDIICIVGMAGIGKTTLAKRAYNDISVVNRFDVRAWVTVSQEYRERDILFDLFYSRRDQETAD-------RVRKSLICKRFLIVVDDMWSTDA--WDNLSRLFP-DDGSRIILTSRLIDLATYVNPDR----QPDFLDNDEGWELLRRKIFGKRG--C-PFELEEIGRSIAEKCQGLPLAIVVVAGHLS-MSKTTDCWNNVAESVDSVVN-REP--GQCLDILALSYSHLPQHLKACFLYMGAFPEDFEIHVWKLIRLWVAEGFL--N--TT-EEIAEECLEDLIDRSLVLAVKRS-NGKLKTCKLHDIMRDFCLEEAKRQNFLH------RR
>XP_010315011.2
RGPVERKS-TTDK-IIVGFEEETNLILRKLTS--A-DLDVISITGMPGSGKTTLAYKVYNDKSVSSHFDLRAWCTVDQGYDDKKLLDTIFSQ---IDVAD-------KLRKQLFGKRYFIVLDDVWDTTT--WDELTRPFP--EGSRIILTTREKEVALHGKLNT----DPRLLRPDESWELLEKRAF-GNES-C-PDELLDVGKEIAKNCKGLPLVADLIAGVIA-REKKRSVWLEVQSSLSSFIL-NSEV-E-VMKVIELSYDHLPHHLKPCLLYFASWPKDTTTTIYELNIFLGAEGFVG-KE-KS-EEVVKIYMDDLISSSLVICFN--ED---LNFQIHDLVHDFCVIKARKENLLD---LLPRQ
>XP_010319214.1
NN---SVSPSIHENFMEGYNEERKNMVARLTYS-K-KLQVVSVVGMAGIGKTTFAKTTLFDI--KEDFPIRGWITVSENYDLRELLLRLLRDMDNGQLAA-------HLKQVLQGKRYLIVVDDIWSNSD--WDNIRHWFP-DCKSRILLTSRDKKVGAYAAKDG------RPLTQDESRNLFYHRAFGRRS------KFKKVGEKVITNCKGLPLMITAVAGILR-KSKLYE-WMEVAESVSSLVN-DDAY-KQCLQVVALSYNNLPSLMKACFLHFGVFPKSHGIPVKKLTRLWIAEGLVY----EE-EQAADRVLHDLIGKSVVIVDKLSWDGKIKTCRIHDVFHDFCSKESESENLL----QGCRW
>XP_010319380.1
EK----QGSSLENHEVVGFDEEATKVINRLVEA-E-CLDVIPVVGMPGLGKTTLARKIFNDPKISREFFSYIWVFIGQSTCVKDILFNILKGRNEASITD-------EIRKRVNGGKCLIVLDDVWDPNV--VDIVKTVFP-DNAHRIMMTTRHEDIARSVNK------YPKFLDGDESFQLLEKRAF-GVS-RC-PVELVEHGEAIVAKCSGVPLTIVVIAGALR-RTSE-IDWKVVRENVGKHLI-QEDKLQRCVNVVRLSYNHLPQEKKSCFLYFGAFPQGFDIPAWKLIRLWIAEGLI--MS-NE-EEIAEYYLNDFANRNLVMVMKKKSNDRIKTCRVHDMLHEFCVEEATRLTLFK------RR
>XP_010319428.1
KK----QGPSLDDDEVVGFDEEAKKVIKRLVEPAE-SLAIVPVVGMPGLGKTTLARKIYNDTTLSFEFFSTIWIYAGPECKIKDLYHKILKHEDDHTLAK-------VISGFMKGGRCLIVLDDVWEANV--IDHVKKVFP-ENGHRIMMTTRDGLLAAYKNA------EPKFLLADECFELLEKRVF-GKG-SC-PDELKDVGERIAGNCGGVPLIVVVIAGALA-RSNT-TDWEIVERDVARH-A-FTVN-KNCGVFVEMSYDRLSQEMQTCFLYSGIFPRGFDIPAWKLIRLWIAEGLI--KP--T-EEIAELHLNDLVHRNLVILLEKRSDGQIKTCRLHDMLHQFCRTKAADKWLYQ------RR
>XP_010319429.1
RT---AREPFLEVKNMVGLTEEANEVMKRLQIGTE-EVECIAIVGMTGLGKTTLARKLWSDSQITDKFCKNIWVSVGQSNDLKNMLFVILKSNGENELAK-------LIAKFVQDMRCLVVLDNVCGSGL--VNFFKNVLP-ENGHRILMTTRRRDVAASCASK-----EPKFLDGEDSFRLLEKIVFDRKD------ELVEVGKSIASKCGGLPLAIEVIAGALK-VDQSAYYWKRVENNFWQVVRENDT--SSCWKIVEASYGSLSSEMKACFLYCLAFPKGYDIPFQMLISLWMAEGLI-----ESPKDKAEDHLMEFENLNLVTVSREIT-GSIKKIKCNEIFYDFYRMEVTKESVFQ---DISRR
>XP_010320570.2
TD---ARITSTRE-EMVGFDEVVQTLKGKLIR--S-ELDLISIVGMAGLGKTTLANKLFLDQFVVSHFDVRAQCCVSQVYTRKDLLLTILRS-PENELAD-------KLRKLLFGQRYLILIDDVWETTA--CDELMPCFY-DAGSRLILTTRHDHVAYHAKLVS----DPRKFTLEESWMLLKNKVF-NEK-CC-PVVLEDVGQKIAQKCGGLPLSVVLVAGILE-MEKEEHCWEQVAINLGPHIQ-AKSE-----DIINLSYQDLPFHLKPCFLYFGVLSEDEEIKVSKLTWLWTAEGLV--RT----EDIAENYLKNLIGRNLVMVSKKSSDGKTKTCRIHDLLLEFCKKKAKVENFLQ---SIQRR
>XP_010320686.1
DT---KKRPGING-KTIGFEDEIEKLIHRLTG--E-GLDIISIVGMPGAGKTTLANRLYSYHPVVYRFDILGYCHVSPVYSKRGVLLSLLRV-RTSTLED-------ILVRNLRSRRYLILLDDVWDRNV--WGDLKRYFP-DSGSRILLTTRNDDVAYYVESVG----KPRLLTYEESWELLCIEVF-GNK-SC-SPLLEKVGQEIARKCGGLPLSIVLVAGILS-MEKTEECWSRVAKDLGSYMA-SDAK-----AIIEPSFQHLPYYLKPCFLYFGTFLEDEEINVSKLTWMWIAEGFV--SN----QDIAKGYLDILIRRNLVMNAKRSSDGNVKACRVHDLLLDFCKKKGGEEHFLS---LTQRR
>XP_010320708.1
---EITT--STEETTYVGMKKDYKAILNCLNAQTK-ELIVISLIGMGGIGKTTLARKVFDNSIIRDRFEKHAWVTISEQYNKRQMLLEVASSMSNDELMV-------IVYRSLKGRRFLIVIDDLWSTEA--WDQMRRIFQ-NDKSRIILTTRLKHVADYASSPDF---PPSFLSFKDSWKLFTKKLF-RKD-RC-PPQLRKIGKHIIQQCQGLPLSIIVIAGLLS-IDVTYDNWKKIEQDLNSFHG-SVL--EQCQAILCLSYNYLPPYLKACFLYIGGFPEDMEIRVSKMMSSWIAEQFI--KA-TR-EVVAEKYVQELMDRSLILGKTRKPNGRFKTCKIHDLLRQLCIREAQIENVVH------RR
>XP_010320780.1
EP---------IDEELVGFDEHAQNITDYLIR--W-DLDVVSIVGMAGLGKTALARKVYNSRSIIDRFDVRAWCSVSQTYNRRQLVLQILTQVNLDDPED-------ILRKCLNGKRYLVVLDNIWDGKA--WDDFQSCFP-DFGSRIMITTRDKAMASYVKGYSF----PPRLEDDQSWELLQKKVFGRGK-SC-PLELVNVGKLVAKACRGLPLLIIMIAEVLS--EREGSSWLKVAYDISSHVPNKEII----MMTIQSSYDHLLDHLKPCLIYMGLFPKKYEIPVSDLLKWWIAEEFVH-HI----EELSEICLHDLVGTNLVVVSKTRSNGKMKCCIVLDHVRDFCLRKITEEKFI----E-EQR
>XP_010320781.1
EP---------IDEELVGFDEHAQNITDYLIR--W-DLDVVSIVGMAGLGKTALARKVYNSRSIIDRFDVRAWCSVSQTYNRRQLVLQILTQVNLDDPED-------ILRKCLNGKRYLVVLDNIWDGKA--WDDFQSCFP-DFGSRIMITTRDKAMASYVKGYSF----PPRLEDDQSWELLQKKVFGRGK-SC-PLELVNVGKLVAKACRGLPLLIIMIAEVLS--EREGSSWLKVAYDISSHVPNKEII----MMTIQSSYDHLLDHLKPCLIYMGLFPKKYEIPVSDLLKWWIAEEFVH-HI----EELSEICLHDLVGTNLVVVSKTRSNGKMKCCIVLDHVRDFCLRKITEEKFI----E-EQR
>XP_010320900.1
VR---ASKQRINE-EIVGFEDVKDELIGKLKG--S-GLDVISIVGMAGLGKTTLANKLYSDESVVSYFDIHAHCCVSQQYTRKDLLLAILHD-TENELAD-------KLRKLLMRKRYLLLIDDVWETSA--WDDLKLCFP-EDGSRIILTTRHYEVASHAKHDS----DPRSLNNDESWMLLNKKVF-NNE-SC-PLIPRDIGQEIVRKCGGLPLSIILVAGILT-MKKDKHCWEQVATNLGPNIQ-DQME-----GTLDLSYQHLPPYLKPCFLYLGLFPEDREIQVSKLTWLWIAEGFI--KP----EEIAENHLENLVGRNLVMVKKRSFDGRIKACRIHDLVHEFCRKKAKLENIIQ---NTSRR
>XP_010320901.1
VR---ASKQRINE-EIVGFEDVKDELIGKLKG--S-GLDVISIVGMAGLGKTTLANKLYSDESVVSYFDIHAHCCVSQQYTRKDLLLAILHD-TENELAD-------KLRKLLMRKRYLLLIDDVWETSA--WDDLKLCFP-EDGSRIILTTRHYEVASHAKHDS----DPRSLNNDESWMLLNKKVF-NNE-SC-PLIPRDIGQEIVRKCGGLPLSIILVAGILT-MKKDKHCWEQVATNLGPNIQ-DQME-----GTLDLSYQHLPPYLKPCFLYLGLFPEDREIQVSKLTWLWIAEGFI--KP----EEIAENHLENLVGRNLVMVKKRSFDGRIKACRIHDLVHEFCRKKAKLENIIQ---NTSRR
>XP_010320925.1
TT---AYTQRANE-EMEGFQDTIDELKDKLLG--P-ELDVISIVGMPGLGKTTLAKKIYNDPEVTSRFDVHAQCVVTQLYSWRELLLTILND-EDGEIAD-------ELRRFLLTKRFLILIDDVWDYKV--WDNLCMCFS-DVRSRIILTTRLNDVAEYVKCES----DPRLFRDDESWTLLQKEVF-QGE-SC-PPELEDVGFEISKSCRGLPLSVVLVAGVLK-KKKTLDSWKVVEQSLSSQRI-GSLE---SISIIGFSYKNLPHYLKPCFLYFGGFLQGKDIHVSKMTKLWVAEGFV--QA----EDTAQGFLDDLIGRNLVMAMEKRPNAKVKTCRIHDLLHKFCMEKAKQEDFLL---E-EYR
>XP_010321400.1
SSPVERNSSTVGK-IIVGYEEETEWIIRKLTS--A-ELDVISIVGMPGIGKTTLAYRLYNHKSIVDHYDVCAWCTVDQERNEKKLLQKIFNQDIDDDVAD-------KLRRRLCGQRYLIVLDDMWDTAT--LDELMRPFP--EGSRVILTSRKKEVALHGKCHT----DPRLLRSEESWELSEKKVF-GEGR-C-PDELEDVEKRIARKCDGLPLVVDLIGGVIS-KEKKEALWAEVLNDLSSSIF-KDEE-K-VLKVIQLSYDHLSDHVKPCLVYLATYPKDKDIRMSELKDLWISQGL------RS-EEVVD----ELISSSLVIPF----D---SIFKIHDLVHDFCYIKSRKEKLFH---LMPRG
>XP_010321401.1
SSPVERNSSTVGK-IIVGYEEETEWIIRKLTS--A-ELDVISIVGMPGIGKTTLAYRLYNHKSIVDHYDVCAWCTVDQERNEKKLLQKIFNQDIDDDVAD-------KLRRRLCGQRYLIVLDDMWDTAT--LDELMRPFP--EGSRVILTSRKKEVALHGKCHT----DPRLLRSEESWELSEKKVF-GEGR-C-PDELEDVEKRIARKCDGLPLVVDLIGGVIS-KEKKEALWAEVLNDLSSSIF-KDEE-K-VLKVIQLSYDHLSDHVKPCLVYLATYPKDKDIRMSELKDLWISQGL------RS-EEVVD----ELISSSLVIPF----D---SIFKIHDLVHDFCYIKSRKEKLFH---LMPRG
>XP_010322775.1
DELIEPTS-SFAE-VTVGHEEDEAWIIGQLDE--S-ELDVISIFGMPGVGKTTLANKVYNNTLVASHFHVRAKCTVSQK---------------------------------------------------------------------------------------------------------------------------------------------------------------------------------------------------------------------------------------------------------------------------------------------------
>XP_010322858.1
P---NVAKLNPENIVV-GLEDDLVRIIRRLKGPTL-SREIIPILGMGGIGKTTLARKAFDDFETRNRFDIHIWVTVSQEYRIRGMLLDILRSSNIDRLMD-------MIYKKLKGWRYLVVMDDIWSSEV--WDLMTRTFP-DDGSRIILTSRQEEVASHADPDS----NPNLLNLDNSWKLIRDRVFGVEH-AC-PPELEDIGEQIAQRCQGLPLALLVVAGHLS-ISRTRESWNDVSKSVSKVVA-DES--DICLGVLAMSYNYLPDHLKPCFLYMGVFPEDSVVNIVRLINLWISEGFI------S-ELVGRDCMEDLVSRNLVMVRNRSFNGETKTCGVHDLIRDLILREAEKEKFLE------RR
>XP_010324491.1
---GGSTSPTL-ENEMVGINEQANMRRRLITGHSS-QLEVISIAGMGGIGKSTFAKKLFSDPSVVGFFDVRGWITVSKDYSSRKMLISLLQDVINAELAD-------RLQKSFKGKRYLIVVDDIWSTEA--WDDISQWFP-ENRSRILLTTRSMEVARHASSPK----NPRFLDPEESWNLFCQKAF-SKK-DC-PAEFESVGKVVVENCKGLPLMISVVAGSLS--KRTLNEWNEVAQSVSSLVNLDDY--QRCSGVLALSYNHLPPDLKVCFLYFGVFKKASEISVENLIRLWMAEGLF--KL-RD-EKEACSLLHDLIDRSLIVVCKHSLDGKIKTCRIHDLLHDLCLRESESESLLY------RW
>XP_010327076.1
ND-------TVESDTMLDLDNDLMTVKSRLIGPPS-KLTVVSIVGMGGIGKTTLARKVYDDIYMEHHFYIRAWITVSQMHQHREMLLGILRCKNIEQLAE-------QVYRSLKGRRYLIGMDDVWDTNA--WDVVKRSFP-DEGSRVILTSRLANVGIYASSGS----PPRCLSVDQSLKLFNLKVF-GRE-TC-PLELEKATKQIVEKCQGLPLAIVVVAGFCS-ISKTEDCWEDVAHKIGLVVS-RET--EECMDLLALSYKHLPLHLKTCFLYMGAFPKDFEITVSKLMKLWIAAEFV--K--KD-EEVAHGYLRDLIDRSLIMVKKLTSSGEVKTCKVHDLLHDLIIREAKERLIY-------HR
>XP_019066422.2
---ELATNPF--EENIVGMEDDFNTILDSLTTQTD-ELIVIPILGMGGIGKTTLARKVFGDSYIRSRFDKHAWVTISKEYNQRQMLLEVVSSMSDDQLME-------IAYKGLKGRRFLIVIDDIWSTKA--WDQIQRIFP-NDKSRILLTTRLKNIADYVSCPDF---PPSFLSLDDSWNLFTEKIF-KKD-PC-PPLLVKIGKHIVQQCQGLPLSVIVVAGLLG-IDPTHNNWKIVEGNLNSFFG-TVS--ERCQSILSLSYNYLPQYLRACFLYVGGFSEDMEIDVSKLIRLWIAEQFV--KA-KR-EVVAEEYLQELIDRSLVLVGKQRANGRMKTCKIHDLLRQLCIREAKTENGLN--------
>XP_019066695.1
--------ATIVENTVVGMKDDFNTILDRVTAQTN-ELTVIPIFGMGGIGKTTLAKKVYDDSFICSRFDKLAWVTISEEYNERQMLLEVVSSKSDDELME-------IVYRGLKGRRFLIVIDDIWSTEA--WDQMQRIFP-NDKSRILLTTRLKYVADYVNCPDF---PPSFLSLEDSWNLFTEKIF-KKD-PC-PPLLEEIGKHIVQQCQGLPLSIVVVAGLLG-MDLTHDNWKNVEENLSSFFG-TVS--ERCQSILSLSYNYLPQYLKACFLYVGGFPEDREINVSQLIRLWIAEQFV--KA-KR-EVVGEEYLQELVDRSLILTGKQSANGRMRSCKIHDLLRQLCLSETHTENVVH------RR
>XP_019066753.1
---ELATTPTIVENTVVGMKDDFNIILDRLTAQTD-ELIVIPILGMGGIGKTTLARKVYDDSCIRSRFDKLAWVTISQEYNERQMLLEVVSSMSNDELME-------IVYRGLKGRRFLIVIDDIWSTEA--WNQMQRIFP-NDKSRILLTTRLKYVADYVNCPDF---PPSFLSLEDSWNLFTEKLF-KKD-QC-PPLLVEIGKHIVQQCQGLPLSIVVVAGLLG-MDLTHDNWKNVEENLSSFFG-TVS--ERCQSILSLSYNYLPQYLKACFLYVGGFPEDREINVSQLIRLWIAEQFV--KA-KR-EVVAEEYVQELIDRSLILMDSLTTNGRMKTFKIHDLLRQLCLSETHTENVVH------RR
>XP_019066849.1
RD-------MLPN-NMVGRDKEKERMLEELRGK-D-ELKVIPIVGMGGIGKTTLAKQVFNHPSIQSRFDVRAWATICKEYNVKEILLSLLQSRDEAELAD-------LLQKKLKCRRYLIVIDDIWCYKA--WDDTRQCFP-IDGSRILLTTRHTEVAIYASSSN------NLMNADESWNLLKSKAF-ANE-SF-TPELETIGEKIASKCQGLPLTIVVVAGLLS-SKRTKEEWENVAENIKSFVT-KDPN-EQCLRVLGLSYNYLPNELKACLLYFGIFPEDSEISVKRLVRLWIAEGFL--K--EG-EEEAKNRLQDLVDRCLVLVSQRSAGRNVKTCRIHDLVHELCLREAQSQNFLF-----YRW
>XP_019066850.1
RD-------MLPN-NMVGRDKEKERMLEELRGK-D-ELKVIPIVGMGGIGKTTLAKQVFNHPSIQSRFDVRAWATICKEYNVKEILLSLLQSRDEAELAD-------LLQKKLKCRRYLIVIDDIWCYKA--WDDTRQCFP-IDGSRILLTTRHTEVAIYASSSN------NLMNADESWNLLKSKAF-ANE-SF-TPELETIGEKIASKCQGLPLTIVVVAGLLS-SKRTKEEWENVAENIKSFVT-KDPN-EQCLRVLGLSYNYLPNELKACLLYFGIFPEDSEISVKRLVRLWIAEGFL--K--EG-EEEAKNRLQDLVDRCLVLVSQRSAGRNVKTCRIHDLVHELCLREAQSQNFLF-----YRW
>XP_019068848.2
DT--PMRSDKSEDDIVQGIDDDLEIIVKRLIGPPS-DLEIVTITGMGGIGKTTLARKAYDHLQIRYHFDILAWVTITQEFRNRNVLLEALRC-DDNELAD-------LVQKKLKGRRYLVVVDDIWTKNV--WDSIRGIFP-NYGSRILLTTRETEVAMYASTCS-----PIHLSLENGWRLLCDKVFGQKY-EH-PPELDEIGKEIVEKCQGLPLTISVIAGHLS-VANTLEGWKDVARNLSEIIA-SHP--NQCLGVLGLSYYHLPNRLKPCFLSMSSFPEDFQVDTRRLIQLWIAEGFI--R--KS-EEVAEHYLEDLISRNLIQARKRRFSGEIKACGIHDILREFCLIEAEMTNHMH------CR
>XP_019068849.1
ST--PILSD--SDQL--GLEDDLKIIIKRLTGPPS-DIDIVTITGMGGIGKTTLAKKAYDHLTIRYHFDVFAWLTISQEFRCRNVLLEALHC-DENELAD-------LVQKQLKGRRYLVVVDDIWSSDV--WDSIRGIFP-NYGSRILLTTRENEVAMYANSCS-----PSLLSAENGWKLLCDKVFGPNN-DH-PPELEEIGKEIVEKCQGLPLTISVIAGHLS-VVRTLESWKDVARTLSKIIA-SHP--DKCLAVLGLSYHHLPSRLKPCFLSMSSFPEDFRFET---------------------------------------------------------------------------------
>XP_019068866.1
QP---PQGPAEEDVEVVGFNKPAEDVKERLCES-K-DLDVIPIVGMPGLGKTTLSRKVYNDSSLDFYFYHKIWIYVGTSKKPKDILVEIVKEKDEDQLAH-------IIRDFLERGKHLIVLDDVWDTQV--VDFVKKAFP-NKGDRIMLTTRQQRVAEAVSA------RPENLSKEDSIKLLEQRVFANKR-TC-PIELQGYRDGIVDKCCGVPLAIVVISGALR-CMDESE-WRVVEENVGKHLI-NKDDHKSCLKFVETSYNHLPQEKKAAFLYFGVFPQGFDIPAWNLIRLWVAEGLI--K--DS-EKVAETYLSDFASRNLVMVMQKRSNGQIKTCRLHDMLHEFCIIEAARISLFQ------RR
>XP_019068867.1
QP---PQGPAEEDVEVVGFNKPAEDVKERLCES-K-DLDVIPIVGMPGLGKTTLSRKVYNDSSLDFYFYHKIWIYVGTSKKPKDILVEIVKEKDEDQLAH-------IIRDFLERGKHLIVLDDVWDTQV--VDFVKKAFP-NKGDRIMLTTRQQRVAEAVSA------RPENLSKEDSIKLLEQRVFANKR-TC-PIELQGYRDGIVDKCCGVPLAIVVISGALR-CMDESE-WRVVEENVGKHLI-NKDDHKSCLKFVETSYNHLPQEKKAAFLYFGVFPQGFDIPAWNLIRLWVAEGLI--K--DS-EKVAETYLSDFASRNLVMVMQKRSNGQIKTCRLHDMLHEFCIIEAARISLFQ------RR
>XP_019068911.1
DESIVLTS-PFVE-VTVGHEEEEAWIIGQLDE--S-ELDVISIVGMPGVGKTTLANKVYNNTLVASHFHVRAKCTVSQKY----------------------------------------------------------------------------------------------------------------------------------------------------------------NLDSFIS-TNIS-L----VMQLSYDHLPCHLKPLLLYFATTQKSQRTPVSTLMQLWMAEGFVD-HD--S-EEVTQSYLDALISSNLIMV-----DTMIKVCYMHDVVHDFVSVKAENEKFFK---LLHHR
>XP_019069317.1
DT---INTPRITDEEVVGFEDVMEKLREQLIR--K-QLDVISVVGMPGLGKTTVANKLYSDELVVSRFDIRAKCCVSQAYSRRSVLLSILRD-PTDVLAD-------QLRKTLLWKRYLILVDDIWEASV--WDDLRCCFH-DSGSRIILTTQHADVAENAKSVS----DPRILNDDESWKLLKQKVF-GEE-SC-FMLLSNVGQEIANKCRGLPLSIVLVAGMLT-MEKSEKCWKQVAKNLCTNVL-SNSK-----AIIEQSYQNLPYHLKPCFLYFGVFLEDKEINISILTWLWISEGFI--KS----EDIAEGYLENLIGRNLVMVAKWGSGGKVKTCRIHDLLLYFCKEIAREKNLLL---LVQRR
>XP_019069333.1
KGPVEIKKSTTDQ-IIVGFEEETEWIIRKLTS--T-EVDVISIVGMPGLGKTTLAYRVFNNKSVVDHFDVRAWCTVDQEHNDKKLLQKIFNQDIDEDIAD-------KLRKELFGKRYLIFLDDLWDIET--WNELTRPFP--QRSRIILTSRKREVALQGKHHS----DPRLLTPEESWDLLVKRVF-GEER-C-PDELLVVGEEIARKCAGLPLLLDLIGGVIA-QEKKKALWLEVLNNLNSLIL-KDEE-E-VMKVIQLSYDHLPNHLKPCLLYLASYPKDNYIKISELKHLWSSEGLVE-HI-KS-DELLEVYVDELISSSLVVVFY--GR---PIFRIHDLVHDFCLIKSRNEHLFD---LMPRA
>XP_019069347.2
SSPVERNSLTVGK-IIVGFEEETEWIIRKLTS--A-EIDVISIVGMPGLGKTTLAYRVYNDKSIVDHFDVCAWCTVDQEHNEKKLLQKIFNQDIDDEVAD-------KLRKQLFGKRYLIVLDDIWDTAI--FDELTRPFP--EGSRVILTSRKKEVALHGKCHS----NPRLLRSDESWELLEKSVF-GEER-C-PDELKYVGEKIAQKCDGLPLVLDLIGGVIS-KEKKETLWLEVLNNLSSFIF-KDEE-E-VVKIIQLSYDHLSDHVKPCLVYLASYPKDEDIRISELKDLWIFQGLVQ-QI-KS-EEVVDV----LISSSLVIPF----D---SICKIHDLVHDFCYIKSRKEKLLH---LMPRG
>XP_019069358.2
SGPVERHSSIVGK-IIVGFEEETEWIIRKLTS--D-EIDVISIVGMPGLGKTTLAYRVYNDKSIVDHFNVCAWCTVDQERNEKKLLQKIFNQDIDDDVAD-------KLRRKLFGKRYLIVLDDMWDTDI--LDDLMRPFP--KGSRVILTSRKKEIALHGKCHS----DPRLLRSEESWELFNKRVF-GEEG-C-PDELKDVGEKIALKCGGLPLVVDLIGGVIS-KEKKEALWAEVLNDLSSSIF-KDEE-E-VVKVIQLSYEHLSHDVKPCLLCLATYPKDEDISMSELKDLWIFQGL------KS-EEVVD----ELISSSLVIPF----D---SIFKIHDLVHDFCYIKSRKEKLLH---LMPRG
>XP_019069402.1
SSPVERNSSTVGK-IIVGYEEETEWIIRKLTS--A-ELDVISIVGMPGLGKTTLAYRVYNHKSIVDHYDVCAWCTVDQERNEKKLLQKIFNQDIDDDVAD-------KLRKRLCGQRYLIVLDDMWDTAT--LDELMRPFP--EGSRVILTSRKKEIALHGKCHS----DPRLLRSEESWELLEKRVF-GEEG-C-PDELKDVGKKIARRCGGLPLLVDLIGGVIS-KEKKEALWAEVLNDLSSSIF-KDEE-E-VVKVIQLSYDHLSDHVKPCFVYLASFPKDEDISMSELKDLWISQGL------KS-EEVVD----ELISSSLVIPF----D---SIFKIHDLVHDFCDIKCRKEKLLH---LMTRG
>XP_019069404.2
--PVERNSSTVGK-IIVGFEEETEWIIRKLTS--A-EIDVISIVGMPGIGKTTLAYRVYNHKAIVDHFDVCAWCTVDQERNEKKLLQKIFNQDIDDGVAD-------KLWKQLCGKRYLIVMDDMWDTET--LDELMRPLP--EGSRVILTSRKKEVALHGKCHS----DPRLLRSEESRELLKKRVF-GEEG-C-PDELMDVGKRIAKKCGGLPLVLDLIGGVLS-KEKKETLWLEVLHSLSSSIF-KDEE-E-VVKAIQLSYYHLSDDVKPCLVCLATYPKDEDIRMSELEDLLIFQGL------KS-EEVVD----ELISCSLVIPF----D---SIIKIHDLVHDFCDIKCRKEKLFH---LMPRG
>XP_019069438.1
TS---ANAPTGNE-EMVLFQDVMEKIKKQLLG--S-QLDVISIVGMPGLGKTTLAEQIYNDQIVAGYFDVHGKCHVTQTYSWRELLVTLLND-ADDQLAK-------ELRQFLLTKRFLILIDDVWDTKA--WDYLHMCFQ-GIGSRIILTTRLSEVAQYAKCES----NPPLLRDDESWKLLQKKVF-RRG-SC-PPELGDVGFRIAKSCGGLPLFIVLVAGVLK-KNEKADLWKEVEESLDALNI-DSLE---SMSIIGFSYMNLPHHLKPCFLYFGGFLRGKSIHVSKLTRLWLAEGFV--LE----EDVAEDFLKNLISRNLVMDMEKRFNGKMKTCRVHDLLHKFCLEKAKQENFLL---E-EYR
>XP_019069506.1
SGSVESKS-TVGK-IIVGFEEETKWIIRKLTS--A-EIDVISIVGMPGLGKTTLAYRVYNDKSIVDHFDVCAWCTVDQECNEKKLLQKIFNQDIDEDVAD-------KLRRKLCGQRYLIVLDDMWDTAT--WDELTRPFP--EGSRVILTSRKKEVALHGKCYS----DPRLLKPKESWELLEKRVF-GEEG-C-PDELKDVGEKIARKCDGLPLVLDLIGGVIS-KEKKEALWLEVLNNLSSFIF-KDEE-E-VAKVIQLSYDHLSDHVKPCLVYLASYPKDKDIMISELKDLWIAQGLVQ-QT-KS-EEVVEIYVDELISSSLVIPF----F---FIFKIHDLVHDFCYIKSRKEKLFD---LMPRG
>XP_019069562.1
TS---AYTPRENE-EMEGFHEAMDKIKRQLLR--S-QLDIISIVGMPGIGKTFLAEKIYNNLIVTPHFDVHAKCRVTQLYSWKELLLTILND-EDGELAT-------ELRQVLLTKRFLILVDDVWDKTV--WDHLYMCFR-DAGSRIILTTRLSDIANYAKCKS----EPRLFRDDESWTLLQEEVF-QGE-SC-PTELVDVGFRIAKSCGGLPLSIVLVGGVLK-KEKKEDLWKEVEESLGSKNI-GSLQ---SMSLIGFSYKNLPHHLKPCFLYFGGFFKGKDIHVSKLTRLWQAEGFV--QA----TDTAHDFLEDLISRNLVMVMKERPNDKVKSCRIHDLLHNFCLEKSKQENFLN---Q-DYR
>XP_019069678.1
RGPVESKS-TTDK-IVVGFEEETKWILRKLTS--T-DLDVISITGMPGSGKTTLAYKVYNDKSVSSHFDLHAWCTVDQGCDEKKLLNKIFKQ---IDVAD-------KLRKQLYGKRYLIVLDDVWDTTT--WDELTRPFP--EGSRIILTTREKEVALHGKLNT----DPRLLRSEESWELLQKRAF-GNES-C-PNELLDVGKEIAENCKGLPLVADLIAGVIA-REKKRSVWLEVLNNSHSFIL-KNEV-E-VMKVIEISYDHLSDHLKPCLLYFASWPKDTIMTIYELNGFLGGEGFVG-KT-KS-EEVVKIYMDDLISSSLVICFN--EE---PTYQLHDLVHDYCLIKARKENLFD---LLPRQ
>XP_019069769.1
SS----ASIY-DDDEVVGFEKDAEIIMKKLIR--K-ERDLISIYGMPGLGKTTLARKVYNNPSIVNYFEVKAWCAVSQAYNRSTLLVEIFKQKEDDDVAD-------MLRKVLIGKRYLIVLDDIWEVEA--WEDLGICFP-QGGSRVMVTTRIEQVAKHLQHHSH----PSFLSSKKSWELLEKKVF-RGE-SC-PPDLLEAGLQVALHCKGLPLVVVLIAGMIA-MDREASLWLEVANDLSS-LALGEQS----MKVIQSSYDHLENHLKPCLLYMALFPEDHKITVDDLLKLWMAEEFVL-NV----EEASRVCLSDLLNRSLIMVSGMRFYDNVQYCSLHDVVREFCLRKLTEDKYMQ-----ESR
>XP_019071116.1
KPDQHHNSLMNDE-DIVGFGIVAEKMIHSLTR--N-ELDVIPIVGMGGQGKTTCARLLYNNEIIVSHFDVRAWCIISQTYNRKELLQDIFSQDEVGELAD-------MLRKSLLGKWYFIVLDDMWD----------------------VTTRLEKVGEYVKHHT----NPPFLTLKESWELLQKKVF-QNK-SC-LSELYDVSLEVAKRCKGLPLVVILVAGIIK--KMEESWWHEVKDAIYSYLG--ES--EEYRGTVHLSYDNLPDYLKPCLLYMGMFPEDHNISASNLINLWIAEGFV--QD----EEAAEGYLMDLISSNVIMVSKGRYNGKVKYSQVHDIVLHFCLERSREEKFML---WKESR
>XP_019071638.1
ND-------TVESDTVLDLDNDLMTVKSRLIGPPS-KLDVVSIVGMGGIGKTTLARKVYDDIYMEHHFYVRAWITVSQMHQHREMLLGILRCKSTEQLAE-------QVYRSLKGRRYLIAMDDVWDTTA--WDVVKRSFP-DDGSRVILTSRLANVGIYASSGS----PPRCLSVDRSLKLFNLKVF-GRE-NC-PLELEKATKQIVGKCQGLPLAIVVVAGFCS-ISKTENCWEDVAHKIGLIVS-RET--EECMDLLALSYKHLPHHLKPCFLYMGAFPKDYEISVSRLIKLWIAAEFL--E--MD-EEVAEGYLKDLIDRSLIMVKKRTSSGKVKTCEVHDLLHDLIIREAKERSIY-------HR
>XP_019071639.1
ND-------TVESDTVLDLDNDLMTVKSRLIGPPS-KLDVVSIVGMGGIGKTTLARKVYDDIYMEHHFYVRAWITVSQMHQHREMLLGILRCKSTEQLAE-------QVYRSLKGRRYLIAMDDVWDTTA--WDVVKRSFP-DDGSRVILTSRLANVGIYASSGS----PPRCLSVDRSLKLFNLKVF-GRE-NC-PLELEKATKQIVGKCQGLPLAIVVVAGFCS-ISKTENCWEDVAHKIGLIVS-RET--EECMDLLALSYKHLPHHLKPCFLYMGAFPKDYEISVSRLIKLWIAAEFL--E--MD-EEVAEGYLKDLIDRSLIMVKKRTSSGKVKTCEVHDLLHDLIIREAKERSIY-------HR
>XP_019071640.1
ND-------TVESDTVLDLDNDLMTVKSRLIGPPS-KLDVVSIVGMGGIGKTTLARKVYDDIYMEHHFYVRAWITVSQMHQHREMLLGILRCKSTEQLAE-------QVYRSLKGRRYLIAMDDVWDTTA--WDVVKRSFP-DDGSRVILTSRLANVGIYASSGS----PPRCLSVDRSLKLFNLKVF-GRE-NC-PLELEKATKQIVGKCQGLPLAIVVVAGFCS-ISKTENCWEDVAHKIGLIVS-RET--EECMDLLALSYKHLPHHLKPCFLYMGAFPKDYEISVSRLIKLWIAAEFL--E--MD-EEVAEGYLKDLIDRSLIMVKKRTSSGKVKTCEVHDLLHDLIIREAKERSIY-------HR
>XP_025883958.1
---ELATTPTIVENTVVGMKDDFNIILDRLTAQTD-ELIVIPILGMGGIGKTTLARKVYDDSCIRSRFDKLAWVTISQEYNERQMLLEVVSSMSNDELME-------IVYRGLKGRRFLIVIDDIWSTEA--WNQMQRIFP-NDKSRILLTTRLKYVADYVNCPDF---PPSFLSLEDSWNLFTEKLF-KKD-QC-PPLLVEIGKHIVQQCQGLPLSIVVVAGLLG-MDLTHDNWKNVEENLSSFFG-TVS--ERCQSILSLSYNYLPQYLKACFLYVGGFPEDREINVSQLIRLWIAEQFV--KA-KR-EVVAEEYVQELIDRSLILMDSLTTNGRMKTFKIHDLLRQLCLSETHTENVVH------RR
>XP_025883959.1
---ELATTPTIVENTVVGMKDDFNIILDRLTAQTD-ELIVIPILGMGGIGKTTLARKVYDDSCIRSRFDKLAWVTISQEYNERQMLLEVVSSMSNDELME-------IVYRGLKGRRFLIVIDDIWSTEA--WNQMQRIFP-NDKSRILLTTRLKYVADYVNCPDF---PPSFLSLEDSWNLFTEKLF-KKD-QC-PPLLVEIGKHIVQQCQGLPLSIVVVAGLLG-MDLTHDNWKNVEENLSSFFG-TVS--ERCQSILSLSYNYLPQYLKACFLYVGGFPEDREINVSQLIRLWIAEQFV--KA-KR-EVVAEEYVQELIDRSLILMDSLTTNGRMKTFKIHDLLRQLCLSETHTENVVH------RR
>XP_025883969.1
ST--VTQSLSSQKDVVVGLYDDFLRIADKLTGP-D-KLDVVVIFGMGGIGKTTLAKRIYHDKLIEEHFYVRAWITVSERYKVRNMLLDLLVCMENEELGE-------RLYKSLKGQRYLIVMDDVWYTEA--WDDVRRYFP-NDGSRVMVTSRIMKVARYINPLN----PPRFLTVEESWKLLQKKIFGLDDCCC-DDEMERIGMEISKKCKGLPLAIVMVAGILS-ESATASKWSDIAENIHSFVT-EES--RPFLDILALSYNHLSRHLKACFLYMGAFPEDVEVPVWRLIRLWIAEGFI--K--KT-EFVGQEYLQELIDRSLIIVSKRSYDNRVKTCSIHDILRNFCQEEAKQEKLLH------RR
>XP_025884346.1
RD-------MLPN-NMVGRDKEKERMLEELRGK-D-ELKVIPIVGMGGIGKTTLAKQVFNHPSIQSRFDVRAWATICKEYNVKEILLSLLQSRDEAELAD-------LLQKKLKCRRYLIVIDDIWCYKA--WDDTRQCFP-IDGSRILLTTRHTEVAIYASSSN------NLMNADESWNLLKSKAF-ANE-SF-TPELETIGEKIASKCQGLPLTIVVVAGLLS-SKRTKEEWENVAENIKSFVT-KDPN-EQCLRVLGLSYNYLPNELKACLLYFGIFPEDSEISVKRLVRLWIAEGFL--K--EG-EEEAKNRLQDLVDRCLVLVSQRSAGRNVKTCRIHDLVHELCLREAQSQNFLF-----YRW
>XP_025884479.1
TL-------SLEHEVMVGHENEFEMMQDQLTR--S-DLEVVSIVGMGGIGKTTLANKIYTDPFVMSCFDKRAKVTISQDYCVRNVLLRLLSSQDDGQLAD-------QLQKLLKGPRYLVVIDDIWTTGA--WDDIKLCFP-DCRSRILMTTRNMEVAEYASSGS----PPRLMNFDESWSLLYEKVF-AR--FF-PHEFEQLGKQIASKCKGLPLMIVVIAGLLS-IGNRLDRWRSVAENVSSVMN-TDLD-VQCMRVLALSYYHLPHHLRACFLYFALFPEDKLIFVNELVKLWAAEGFL--K--KS-EQVAKQSLKDLVDRSLVFIQRVSSDGKIKACGMHDVIRELCLREARKINFVN-----RVR
>XP_025884563.1
----STSSPDVQQKPV-GFQEDLEKIIDRLRGGPS-ELDIICIVGMAGIGKTTLAKRAYNDISVVNRFDVRAWVTVSQEYRERDILFDLFYSRRDQETAD-------RVRKSLICKRFLIVVDDMWSTDA--WDNLSRLFP-DDGSRIILTSRLIDLATYVNPDR----QPDFLDNDEGWELLRRKIFGKRG--C-PFELEEIGRSIAEKCQGLPLAIVVVAGHLS-MSKTTDCWNNVAESVDSVVN-REP--GQCLDILALSYSHLPQHLKACFLYMGAFPEDFEIHVWKLIRLWVAEGFL--N--TT-EEIAEECLEDLIDRSLVLAVKRS-NGKLKTCKLHDIMRDFCLEEAKRQNFLH------RR
>XP_025886222.1
DGPIKLTS-SFVE-VTVGHEEDEARIIGQLDE--S-ELDVISIVGMPGVGKTTLANKVYNNTLVASHFKIRAKCTVSQNFNKSKVLREILQQ----DLAG-------KLRVALLDKRYLIVLDDVWDIAT--GEMLIACFP-KKGNRVILTSRSSEVGLKVKCHS----DTQLLTPEKSWDLFVKKVF-EDEGSC-PAELSDIGHQIVEKCKGLPLSIVLIAGVIV-KKKKKDLWLQIEHNLDSFIS-SNNN-LQMMKVMQLSYDHLPYHLKPLLLYFARSQKSKRTPVSTLMQLWMAEGLVD-HD--S-VETTQSYLNALISSSLIMV-----DAMIRACYVHDVVHDFCSVKAKKEKFFK---FLHRR
>XP_025886337.1
TS------------ELVGFTDVCKTIRDQLVG--Q-ELDVVSIVGMAGSGKTTLARSFINDDIVVSHFDFFAECRVSQEYTREDLLFSILSS-GADILAD-------RLRKTLLPKRYLLIIDDVWAVQA--WDDLRLCFP-EAGSRIILTTRLKEVATYAKCVT----EPRSMKDSESWLLLQKKVF-GEE-MC-PEELKEVGQNIAFKCNGLPLSIVLVAGLLA-IDKTERCWTRMELSFGERVQ-DGAK-----DLVKLSYEDLPNKLKSCFLYFGAFLEDREISVSKLTSLWIAEEFI--KN----EDTAEDYLSDLIGRNLIMVSKRRSTGKIKACRVHDLMLDFCKEKAKEDNFLL---M-HRR
>XP_025886344.1
DGPTQSTS-PFVE-VTVGHEKEEAWIIDQLDE--S-ELDVISIVGMPGLGKTTLANKVYKNTLVASHFHVRAWCTVSQXYNKSKVLREILKQ----DLAE-------KLRRALLDKRYLIVLDDVWDIET--GEMLIACFP--KGNRIILTSRSSKVGLQVKCHS----DPQLLTPEKSWDLFVKKVF-GDKGSC-PAELSKVGHQIVEKCKGLPLAIVLIAGVIV-KKKEKDFWLKILHNLDSFIS-TNIN-L----VMQLSYDHLPCHLKPLLLYFATTQKSQRTPVSTLMQLWMAEGFVD-HD--S-EEVTQSYLDALISSSLIMV-----DLMIKVCYVHDVVHDFCSEKAKKEKLLK---FLHHR
>XP_025886396.1
GP--ALLSDKLEDDIVRGIDDDLEIIIKRLIGPPS-DLDIVTISGMGGIGKTTLARKAYHHLTIRYHFDILAWVTISQEFQCRNVLLEALHCMDDNELAD-------LVQKNLKGPRYLVVVDDIWTENV--WDSVRGIFP-NYGSRILLTTRENEVAMYANTCS-----PSLLSGENGWKLVCDKVFGPKH-DH-PPELEEIGKEIVEKCQGLPLTISVIAGHLC-VARTLEGWKDVARTLSEIIA-SHP--DECLAVLGLSYHHLPNHLKPCFLSMSSFPEDFQVETRILIQLWIAEGFI--R--KS-EEVAIDYLEDLISRNLIQARERRFNGDIKACGIHDLLREFCLTEAEMTKHMH------RR
>XP_025886812.1
TS---ANAPTGNE-EMVLFQDVMEKIKKQLLG--S-QLDVISIVGMPGLGKTTLAEQIYNDQIVAGYFDVHGKCHVTQTYSWRELLVTLLND-ADDQLAK-------ELRQFLLTKRFLILIDDVWDTKA--WDYLHMCFQ-GIGSRIILTTRLSEVAQYAKCES----NPPLLRDDESWKLLQKKVF-RRG-SC-PPELGDVGFRIAKSCGGLPLFIVLVAGVLK-KNEKADLWKEVEESLDALNI-DSLE---SMSIIGFSYMNLPHHLKPCFLYFGGFLRGKSIHVSKLTRLWLAEGFV--LE----EDVAEDFLKNLISRNLVMDMEKRFNGKMKTCRVHDLLHKFCLEKAKQENFLL---E-EYR
>XP_025886865.1
TD---AQMTSMSE-EMVGFQDVMYTLRGKLIR--S-KLDVISIVGMPGLGKTTIANKLFFDQLVVSHFDVRAQCCVSQVYTRKDLLLTILHS-PEDVLAD-------KLRKLLMVQRYLILIDDVWETVA--WDDLKPSFY-DAGSRIILTTRLGDVANDAKFFS----DPRLFTQEESWMLLKTKVF-NTK-SC-PLVLEDVGQRIAKRCGGLPLSVVLVAGILE-TEKETNCWEQVAINLGSHIQ-AKSE-----DIINLSYQALPFHLKPCFLYFGVFLEDEEIRVSKLTWLWIAEGLV--RS----EDIAEDHLKNLIGRNLVMVSKMSSDGKSKSCRIHDLLLDFCKKKAKVENFLQ---NISRR
>XP_025886867.1
VR---ASKQRINE-EIVGFEDVKDELIGKLKG--S-GLDVISIVGMAGLGKTTLANKLYSDESVVSYFDIHAHCCVSQQYTRKDLLLAILHD-TENELAD-------KLRKLLMRKRYLLLIDDVWETSA--WDDLKLCFP-EDGSRIILTTRHYEVASHAKHDS----DPRSLNNDESWMLLNKKVF-NNE-SC-PLIPRDIGQEIVRKCGGLPLSIILVAGILT-MKKDKHCWEQVATNLGPNIQ-DQME-----GTLDLSYQHLPPYLKPCFLYLGLFPEDREIQVSKLTWLWIAEGFI--KP----EEIAENHLENLVGRNLVMVKKRSFDGRIKACRIHDLVHEFCRKKAKLENIIQ---NTSRR
>XP_025886878.1
TS---SNTPGSDE-EMESFQEAMDQMKMQLLG--R-QLDVVSLVGMPGIGKTTLAEKIYNDPVITFHFDVRAQCRTTQVYSWRDLLLAILNG-EDGELAD-------ELRRFLLTKRFLILIDDVWDDKV--WDNIHMCFK-DAGSRIILTTRLSSVANYAKCES----EPRLFRDDESWTLLQQELF-QGK-SC-PPEIVDVGFRIAKICGGLPLFIVLVAGVLR-KKIKAELWKEIEESLCLLNI-DSLE---SMSIIGFSYRNLPQQLKPCFLYFGGLLKGKDIHVSKLTRLWVAEGFV--QA----EDAAXCLLEDLISRNLVMGVEKRPNGKLKTCRVHDLLHKFCLEKSKQENFLL---M-DYR
>XP_025887010.1
SGPVERHSSIVGK-IIVGFEEETEWIIRKLTS--D-EIDVISIVGMPGLGKTTLAYRVYNDKSIVDHFNVCAWCTVDQERNEKKLLQKIFNQDIDDDVAD-------KLRRKLFGKRYLIVLDDMWDTDI--LDDLMRPFP--KGSRVILTSRKKEIALHGKCHS----DPRLLRSEESWELFNKRVF-GEEG-C-PDELKDVGEKIALKCGGLPLVVDLIGGVIS-KEKKEALWAEVLNDLSSSIF-KDEE-E-VVKVIQLSYEHLSHDVKPCLLCLATYPKDEDISMSELKDLWIFQGL------KS-EEVVD----ELISSSLVIPF----D---SIFKIHDLVHDFCYIKSRKEKLLH---LMPRG
>XP_025887048.1
SSPVERNSSTVGK-IIVGYEEETEWIIRKLTS--A-ELDVISIVGMPGIGKTTLAYRLYNHKSIVDHYDVCAWCTVDQERNEKKLLQKIFNQDIDDDVAD-------KLRRRLCGQRYLIVLDDMWDTAT--LDELMRPFP--EGSRVILTSRKKEVALHGKCHT----DPRLLRSEESWELSEKKVF-GEGR-C-PDELEDVEKRIARKCDGLPLVVDLIGGVIS-KEKKEALWAEVLNDLSSSIF-KDEE-K-VLKVIQLSYDHLSDHVKPCLVYLATYPKDKDIRMSELKDLWISQGL------RS-EEVVD----ELISSSLVIPF----D---SIFKIHDLVHDFCYIKSRKEKLFH---LMPRG
>XP_025887356.1
SS----ASIY-DDDEVVGFEKDAEIIMKKLIR--K-ERDLISIYGMPGLGKTTLARKVYNNPSIVNYFEVKAWCAVSQAYNRSTLLVEIFKQKEDDDVAD-------MLRKVLIGKRYLIVLDDIWEVEA--WEDLGICFP-QGGSRVMVTTRIEQVAKHLQHHSH----PSFLSSKKSWELLEKKVF-RGE-SC-PPDLLEAGLQVALHCKGLPLVVVLIAGMIA-MDREASLWLEVANDLSS-LALGEQS----MKVIQSSYDHLENHLKPCLLYMALFPEDHKITVDDLLKLWMAEEFVL-NV----EEASRVCLSDLLNRSLIMVSGMRFYDNVQYCSLHDVVREFCLRKLTEDKYMQ-----ESR
>XP_025888775.1
NPTRHSN-PITDE-EIVGFGIDKEKIIQCLIR--N-DLDVVPIVGMGGQGKTTIARKVYNSDNIVSHFDVRAWCIVSQTYNRRKLLQEILSQYEDDILAD-------ELRKSLMGKRYLIVLDDMWDCMA--WDDLRLSFP-DFRSRIVVTTRLEKVGEQVKFHT----DPPFLTKEESCKLLQKKVF-QKE-DC-PPELQDVSQVVAEKCKGLPLVIVLVAGIIK-RKLEESWWNEVKDSLFDYLD-CHS--EQYRATMQLSFDNLADCLKPCLLYMGMFPEDASINVSALLSLWLAEDFV--QN-------AEDYLMNLISSNVVMVSKKEYNGKIKYCEVHDVVLHFCLEKSREENFML---WKQSR
>KAA8519401.1
SH---TSAPNVEEETLVGFDDEVDTIKDRLIGS-D-QLEVISIVGMAGLGKTTLAKKVYDDPLVVYHFYIRGWTYVSQVFQKRDLLLGILTSMSDAELGE-------RLYKCLKERRYLVVMDDIWLIEA--WNDIKKHFP-NDGNRILFTSRMIDVAFQAKPDS----PPHFLTDDESWNLLQKKVF-QKK-SC-PTELVEIGKQIAKKCQGLPLAILVVAGLLA-TEQTENWWKKVAESVSSYIL-NDP--KQYMDTLALSYNHLPPHLKSCFLFMGAFPE--EIPVQKLIWLWIAEGFI--C--KS-EDVAEEYLMDLIDR----------------------------------------------
>KAA8529776.1
YG-------IVNEEIVVGFDEEAMKIIEQLTGQ-K-QLQVISIVGMGGLGKTTLARK-----------------------------------------------------------------------------------------------------------------------DESWDLLQQ-------------------KSISFVCQTFKLLRVLV-------------------------------------------------ITVHFLDF--FP----------------------K--RY-EIFACDF-----------------------------------------------------
>KAA8529800.1
---------AIGEEAVVGIEDEAYEIKSWLMER-K-KLDAVSIVGMPGLGKTTLARKFYNDD-------------------------SVLTSLTDKDLSE-------ELYKCLKGKSNCI--------------------------------RSSN----------------------------------------------------------PFGAI---------------------------------------------------FQPAPL-----------------------------------DSAADAVPAVI--------------------------------ATAAGFI-------RR
>KAA8529801.1
---------TIGEEAVVGVEDEAYEIKSWLMAR-K-KLDAVSIVGIPGLGKTTLARKLYYDD-------------------------SVLTSLTDKDLSE-------ELYQCLKGKRYLIVLDDIWDIRV--WNDLKGSFL-DDGSRILFTTRTKDGAFHAQLNS----RPRFLNENESWDLLKEKIF-HKE-SC-STMLMEVGKQIARKCAGLPLAIVVVAGLLA-KEKTKEWWERVTESVSSHMV-NDR--KQYMDTLALSYHHLRNHLQPCFLYFGAFPEDYEIPVWKLIWLWVAEGFI--K--ES-EDVAVDSLNDLIERSLIIVANKRSDGGVKSCRIHDMLHDLCLRKAEEEGFLQ------RR
>KAA8529803.1
---------AIGEEAVVGVEDEAYEIKSWLMAR-K-KLDAVSIVGMPGLGKTTLARKLYYDD-------------------------SVLTSLTDKDLSE-------ELYQCLKGKRYLIVLDDIWDIRV--WNDLKGSFP-DDGSRILFTTRTKDGAFHAQLNS----RPRFLNENESWDLLKEKVF-HKE-SC-STMLMEVGKQIARKCAGLPLAIVVVAGLLA-KEKTKEWWERVAESVSSHMV-NDR--KQYMDTLALSYHHLPDHLQPCFLYFGAFPEDYEIPVWKLIWLWVAEGFI--K--ES-EDVAADCLNDLIERSLIIVANKRSDGGVKSCRIHDMLHDLCLRKAEEEGFLQ------RR
>KAA8529807.1
SI---KRAPVVEEENVVGFHKETKMLVDQLIGQ-K-ELEVISVVGMGGLGKTTLARKVYTDPDVDFNFRSRAWIFVSQEYNRKEVFLGILSQMSADSLAQ-------VIRTRLESGRYLIVLDDVWTNDA--WDALKNAFP-NKGSRIVLTSRETEVAKHANPDKD---AIRFLTEDESWELLQLKVF-RKG-SC-PSDRESLGKKIVKQCGGLPLAVVVVAGLLL-KVNSDDWWNKVAESVRPYVA-RDP--KQFREVLALSYKHLPYHLKACFLYFGVFPEDFQIPVWKLIRLWVAEGLI--ML-EN-EEIAEEHLEDLVDRNLVLVEKWTSNGRIKACRIHDMLRDLCLKEAAEEKFFE------RR
>KAA8529811.1
NG----NIPIVDKESVVGFDDEALKIIEQLTGK-K-RLEVISIIGMAGLGKTTLARKVYNDPFIVYHFHVRGWTYVSQVYHQRDILLAIISSMSIETLCE-------MMKKQLTGKKYLIVLDDIWDIGA--WNDLRRSFP-NDGSRIMFTSRYKDVALHVKPHC----PPRFLTEDESWDLFVQKVF-RKE-RC-PLELMEIGKKIAKKCQGLPLAILVVAGLLA-KEKTQDWWKQVAQSVSSYIV-SDP--EQYMDALALSYNHLPHHLKACFLYFGAFPEDYDIPVWKLIYLWVAEGFI--Q--KS-EELAEDYLMDLIDRSLVLVSKRRSDGGIKTCHIHDLLRDLCLRKAEEENFLQ------RR
>KAA8529814.1
SK---RRAPVVEKDNVVGFDEEAKMVKDRLTKP-E-QLEVVSVVGMGGLGKTTLARKIYTDPSIEYHFYIRAWTYVSQEYNRREVFLNILSSMSDERLGE-------ELCKHLKSGKYLIVIDDVWTTMA--WDDLKMAFP-NTGSRILLTSRHTDVALHANHNS----PPRFLTDDESWELLHIKVF-HRA-DC-PSELEELGKQIAKKCSGLPLAVVVVAGLLS-KYKTHDWWKKVAESVSSYVA-RDP--KQCMDILALSYKHLPHHLKVCFIYFGLFPEDFEIPVWKLLRLWVAEGFI--Q--EC-EDIAEEYLEDLVDRNLILVAKRRSNGRIKTCRIHDMLRDLCLREAAEEKFLQ------RR
>KAA8529819.1
-----VNTSKADEEIVVGFDNEIMMIKEQLTGK-K-QQEVVSIIGMAGLGKTTLPRKVYDDPFIEYHFYIRAWSYVSQDYRKRDLLLGILSYMSDEELSL-------KLKKGLMGRRYLIVMDDIWSVDA--SDCLKRSFP-DDGSRIMFTSQLKDVALHAKPDS----HLRFLTEDESWFLFQQKAF-GKE-TC-PLWLMGIGMEITKKCLGLPLAIVVTARSSC-NRKE---FSIVGESCKKWIN-------------VIEY--------PCFG----------------------------------------------------------------------------------------------
>KAA8529825.1
SN---KRAPIVEEENVVGFDKEVGILLDLLTSS-E-ELEVISVVGMGGLGKTTLVRKVFTDPRIEYEFNNRAWNYVSQEYNRREVFLGILNCMSDDKLAE-------CVRAQLQGQRYMIVLDDVWTKNA--WDDLKIAFP-NNRSRILLTSRNRDVAVHANPDC----EPRFLTDDESWELLQKKVF-RKG-SC-PSELEMLGKQIARRCFGLPLAIVVIAGVLL-KDKTRDWWERVAES------------------------------------------------------------------IS-EDRAEENLEDLVDRNLILVATRRSNGRIKTCRIHDMLHDLCLREAAEENFFQ------RR
>KAA8529826.1
SN---AIPPSVEEETVVGFDQEIGEIKERLTGE-Q-KRQVISIVGMAGSGKTTLARKVYNDRFIIYHFSILAWTYVSQSYRKRDLLLGILKSMSDEKLGD-------ELYRGLKGRRYLVVIDDIWHIEV--WNDLKRYFP-NNGGRIMFTTRIKEVALHAQPNC----PPRFLSEDESWNLLQCKVF-LKE-SC-PPALVEIGKQIVEKCWGLPLAIVVVAGLLA-TEKTQNWWNQVAESVSSYVV-SDS--EQQMYTLALSYNHLPRHLKSCFLYLGAFPEDCEISVRKLTWLWIAEGFI--E--KN-EDVAEEYLMELIDRSLVLVAKKRSTGGIRACRVHDLLHDLCLRKAKEENFLQ------RL
>KAA8529827.1
SN---AIPPSVEEETVVGFDQEIGEIKERLTGE-Q-KRQVISIVGMAGSGKTTLARKVYNDRFIIYHFYIRAWTYVSQSYRKRDLLLGILKSMSDEKLGD-------ELYRGLKGRRYLVVIDDIWHIEV--WNDLKRYFP-NNGGRIMFTTRIKEVALHAQPNC----PPRFLSEDESWNLLQCKVF-LKE-SC-PPALVEIGKQIVEKCRGLPLAIVVVAGLLA-TEKTQNWWNQVAESVSSYVF-SDS--EQQMYTLALSYNHLPRHLKSCFLYLGAFPEDCEISVRKLTWLWIAEGFI--E--KN-EDVAEEYLMELIDRSLVLVAKKRSTGGIRACRVHDLLHDLCLRKAKEENFLQ------RR
>KAA8529828.1
SN---KRAPIVEEENVVGFDKEVGILLDLLTSS-D-ELEVISVVGMGGLGKTTLARKVFTDPRIEYEFNNRAWNYVSQEYNRREVFLGILNCMSDDKLAE-------YVRAQLQGQRYMIVLDDVWTKNA--WDDLKIAFP-NNRSRILLTSRNRDVAVHANPDC----EPRFLTDDESWELLQKKVF-RKG-SC-PSELETLGKQIARRCFGLPLAIVVIAGLLL-KDKTRDWWERVAESVSSYVS-MNP--EQCMDVLALSYNHLPYHLKACFLYFGVFPEDFEIPVWKLIRLWVAEGFI--Q--IS-EDRAEENLEDLVDRNLILVATRRSNGRIKTCRIHDMLHDLCLREAAEENFFQ------RR
>KAA8529829.1
SH---AIPPTVEEEFVVGFDQEAEEIKDRLTGE-Q-QLQVISIVGMAGSGKTTLARKLYNDHFILYHFYIRAWTYVSQAYRKRDLLLGILCSMSDEKLGE-------ELYRRLKGRRYLVVMDDIWHIDA--WNDLKRSFP-DDGSRIMFTTRIKDVALHAQPDC----PPLFLSEDESWNLLQRKVF-LKE-SC-PPALVDIGKLIAEKCRGLPLAIVVIAGLLA-TEKTKNWWNQVAESVSSYIV-SDT--EQQMNTLALSYNHLPLHLKSCFLYFGAFPEDYEISVRKLTWLWIAEGFI--Q--KD-EDVAEEYLMELIDRSLVLVAKTRASGGIRACRVHDLLRDLCLRKAQEEIFLQ------RR
>KAA8529833.1
YG-------TVEEETVVGFDEEAMKIMEQLTGQ-K-QLEIISIVGMGGLGKTTLTRKVYNDPFIVYHFHIRGWTCVSQVPQKRDILLGILSCKSDEMLCE-------MLKKCLMGRRYLIVLDDIWDIGV--WNALRRTFP-NDGSRIIFTSRHKDVALLARPDK----PPHFLTQDESWDLLQQKVF-RGG-SC-PSELMDIGKEIAINCQGLPLAIVVVAGLLA-KEKTKSWWNQVAQSVSSYIV-GDP--EQYMETLALSYNHLPHHLKACFLYFGAFPEDYKIPMWKLTSLWVAEGFI--R--KS-EEVAEDYLMDLIDRSLVIVSSKKSNGGIKTCCIHDVLRDLCLRKAREENFLR------R-
>KAA8529860.1
ST------P-VE---VVGFDMEVKMLVDRLTGS-N-ELEVISVVGMGGTGKTTLATKVLNDPSISLVFNPCALIKVSQIYDRKKLFLHILSLMSEDMLAK-------DLQRRLRDRRYLIVLDDVWSKNA--WDELIIAFP-RNRSRIMLTSRITNVAIYANGDS----PPRFLNDDECWELLRRKVF-GIA-SC-PSEEMELGKEIAEKCHGLPLAVQVISESLS--NKNPGWWKTVAANVSGYVA-KQP--ERCMNILALSYNTLTPHLKLCFIYFAVFPPDSIIPTWKLLRLWAAEGFI--Q--EC-VDKANEYLDDLVNKNLIIVAKRKSNGGIKTCRIHNILRDLCLREAADEMFFR------RR
>KAA8529868.1
KS---RRNPIVEEESVIGMFDDVKMLVHRLTGS-Q-HLEVISVVGMGGVGKTTLARKIYTDPSIEYHFYIRAWTYVSQEYNRRRVFLNILSSMSDEKLGE-------ELCLHLQSRKYLVVVDDVWTRTA--WDDLKMAFP-NTGSRILLTSRNRDVALHANHIS----PPRFLTDDESWELFRRKVF-RGA-DC-PSELEELGKQIAKKCSGLPLAVLVVAGLLS-KDKTYGWWKRVADSVSSYVA-RDS--RECMDILALSYNHLPHHLKVCFMYFGLFPGDFDIPVWKLLRLWVAEGFI--Q--GC-EDIAEEYLQDLVDRNLILVAKRRTNGRIKACRTHDLMRELCLIEAAEEEFLQ--------
>KAA8529869.1
ST------P-VE---VVGFDMEVKMLVDRLTGS-N-DLEVISVVGMGGTGKTALATKVLNDPSISPVFNPCALIKVSQKYDRKKLFLGILSLMSEDMLAK-------DLQRRLQDRRYLIVLDDVWSKKA--WDELIIAFP-RNRSRIMLTSRITNVAIYANGDS----PPRFLNDDECWELLRRKVF-GSA-GC-PSEEMELGKKIAEKCHGLPLAVQVISESLS--DKNPGWWKTVAANVSRYVA-KEP--ERCMNILALSYNKLTPHLKDCFIYFAVFPPDSIIPTWKLRLLWVAEGFM--Q--EC-VDKADECLDDLVNANLIIVAKRKSNGGIKACRIQNTLRDFCLSVAAGEIFFR------RR
>KAA8529870.1
KS---RRNPIVEEESVIGMFDDVKMLVHRLTGS-Q-HLEVISVVGMGGVGKTTLARKIYTDPSIEYHFYIRAWTYVSQEYNRRRVFLNILSSMSDEKLGE-------ELCLHLQSRKYLVVVDDVWTRTA--WDDLKMAFP-NTGSRILLTSRNRDVALHANHIS----PPRFLTDDESWELFRRKVF-RGA-DC-PSELEELGKQIAKKCSGLPLAVLVVAGLLS-KDKTYGWWKRVADSVSSYVA-RDS--RECMDILALSYNHLPHHLKVCFMYFGLFPGDFDIPVWKLLRLWVAEGFI--Q--GC-EDIAEEYLEDLVDRNLILVAKRRTNGRIKACRTHDLMRELCLIEAAEEEFLQ--------
>KAA8529949.1
SH-------NVEEQTMVGFDHEIQTIKERLVGASK-QLQVISIVGMGGLGKTTLVKKLY---VIS------------------------------------------------MG-----------------------------G------------------------------------------FG----------------------------------------RT-----------------------------------LV---KNCTMYC-------------LLYSWV---FL--------------------------------------------------------------------
>KAA8532440.1
SH---ISAPSVEEETVIGFDQEAEMIKERLLDR-K-QLEVISIVGMPGLGKTTLARKVYNDLLIVYHFYIRGWTYVSHAPVKRDLLLSILNSLSDEKLGE-------ELYKRLSGKRYLIVMDDIWHIQA--WIDLKNYFP-NNGSRIIFTSRITDRALYAKPDS----SSRFLTEDESWDLLRIKVF-GKE-SY-PPDFVEIGKQIAVKCQGLPLAIVVIAGLLA-TDQTQDWWKQVAESHSLKTM-KS------------------------------------------------QCGS--------------------------------------------------------------------
>KAA8532444.1
SH---ISAPNAEEETVIGFDKEAEMIKERLLNR-K-QLEVISIVGMPGLGKTTLARKVYNDLLIQHHFYIRGWTYVSQVPRKRDLLLSILRSLSYEKLGE-------QLYKGLSGRRYLIVIDDIWHSQI--WIDLKKYFP-DNGSRIIFTSRITDMALHEHDKS----DSKFLTEDESWDLLQQKVF-GKK-SC-SPNLVEIGKQIAVKCGGLPLAIVVVAGLLV-IDGTQDWWKQVSESVQGIGV-DD------------------------------------------------EGGV--S-----------------------------------------------------------------
>KAA8532448.1
TD---ASAPNLEEETVVGFEDQANMITEELVGS-K-QLAVISIHGMGGSGKTTLATKLYNDPYIVYHFYIRGWTYVSQEYRKRDLLLGILSSMTDEELGG-------KLYRHLKGKRYFIVMDDLWHIKA--WNYLKIFFP-NEGSRIILTSRQKEVALQAKPDG----PIRFLTKDESWDLLQQKVF-LNE-TC-PPDLVEIGKEIAKKCQGLPLAIVVVAGLLA-TDKTQNWWNQVAERVGSFLV-SDP--KQCLDTLALSYNYLPHHLKPCFLYFGAFPEDYEIPVHKLISLWIAEGFI--H--RR-EDVAGEYLIDLIDRSLVLVAKKGSIGRIKACRVHDLLHDLCLRKAEEENFLE------HR
>KAA8532451.1
SH-------IAEQESLVGLDAEASTIMELLIGE-K-QLKVIPIVGMAGLGKTTLVRKVYNDPFIAYHFYIRGWTNVSQVYQKRDLLLSILSSMNDKELGE-------VLFRGLKGRKYLIVMDDIWNIGA--WEDLKRSFP-NDGSRIMFTSRQVDVPLHARP--------GFLNEDESWDLLQQKAF-RKE-SC-PPELMEIGKQIAKKCGGLPLAILVIAGLLA-KDKTQYWWRHVEKS---------------------------------------------------------EGFI--R--KI-EEVAEDYLMDLIDRSLVVVSRRGSNGGIKTCRIHDLLRDLCLRKSQEENFLQ------RR
>KAA8532452.1
SH-------IAEQESLVGLDAEASTIMELLIGE-K-QLKVIPIVGMAGLGKTTLVRKVYNDPFIAYHFYIRGWTNVSQVYQKRDPLLSILSSMNDKELGE-------VLFRDL--------------------------FP-NDGSRIMFTSRQVDVPLHATP--------GFLNEDESRDLLQQKAF-RKE-SC-PPELMEIGKQIAKKCGGLPLAILVIAGLLA-KDKTQYWWRHVEKSVSSYIV-TDP--DQYMDTLALSYNHLPNHLKACFLYFGSFPEDYEIPVWQLICLWVAEGFI--R--KI-EEVAEDYLMDLIDRSLVVVSRRGSNGGIKTC-----------------------------
>KAA8533657.1
-----GIPPGVDEETVVGFDYEAEMIKERLTGS-K-QLEVISIVGMAGLGKTTLARKVYSDLFIIHHFYIRGWTCVSQCYQKRNLLLGILSSVSDEKLGE-------ELYKRLKGQRYLIVMDDIWHIEA--WNDLKRSFP-NDGSRIMLTSRIADVALHVKPDR-----------------------------------------------------------------TLDWWEQVAESVTSYII-SDT--EQCMEAVALSYSHLPTHLKSCFLYFVAFPEDHEIRASKLISLWIAEGFI--H--KS-EDVGEEYLMDLIGRSLVIVTKKRSTGEIKACCIHDLLRDFCLRQAEEENFMELDM---RR
>KAA8535362.1
SY---PSAPNVEAETVVGFDHEVHTIKERLIGS-A-PLEVISIVGMAGLGKTTLAQKLYDDPLVVHHFYIRGWTYVSQVFQKRDLLLGILSSMNYEKLGE-------ELYKRLKGRRYLVVMDDIWHIEA--WNDTKKYFP-NDGSIILVTSRMTHLALQTKPDS----PPPFLTDDESWDLLQKKVF-QKN-SC-PTELVEIGKQIVKKCQGLPLAIVVVAGLLA-TAKTESWWKKVAESVSSYIL-SDP--KQYMDTLALSYNHLPPHLKSCFLFMGAFPEDFEIPVRKLIWLWIAEGFI--G--KS-EDVAQEYLMDLIDRSLVLVAK-KSAGVIKACRVHDMLRDLCLRKAKEENFLR------RR
>KAA8535368.1
SH---TRAPNVEEETVVGFDHEVHTIKERLVGS-N-QLEVISIVGMAGLGKTTLAKKVYDDPLVAYYFYIRGWTCVSQVFQKRDLLLGILTSMSDAELGD-------KLYRCLLDKRYLVVMDDIWHIEA--WNDIQKHFP-NKGSRILFTSRMIDVAFQAKPDS----PPRFLTDDESWNLLQKKVF-QKT-SC-PTELVDIGKQIAKKCQGLPLAIVVVAGLLA-TEQTENWWKKVAESVSSYIL-NDP--KQYMDTLALSYNHLPPHLKSCFLFMGAFPEDFEIPVRKLIWLWIAEGFI--R--KS-EDVAQEYLMDLIDRSLVLVAK-RSAGVIKACRVHDMLRDLCLRKAEEENFLW------RR
>KAA8535370.1
SH---TSAPNVEEETLVGFDDEVDTIKDRLIGS-N-QLEVISIVGMAGLGKTTLAKKVYDDPLVVYHFYIRGWTSVSQVFQKRDLLLGILTSMSNEKLGE-------RLYKCLKGRRYLVVMDDIWDIEA--WNDTKMYFP-NDGSRILFTSRMTDVALQAKPDS----PPHFLTDDESWNLLQKKVF-QKK-SC-PTELVEIGKQIAKKCQGLPLAIVVVAGLLA-TEQAENWWKKVAESVSSYIL-NEP--KQYMDTLALSYNHLPPHLKSCFLFMGAFPEDYEIPVQKLIWLWIAEGFI--R--KS-EDVAEEYLVDLIDRSLVLVAK---------------------------------------
>KAA8535371.1
SH---TSAPNVEEETVVGFDHEVHTIKERLIGS-K-QLEVISIVGMAGLGKTTLAKKLYNDPLVVYHFYIRRWTYVSQVFQKRDLLLGILSSMSNEKLGE-------RLYKCLKGRRYLVVMDDIWHIEA--WNDTKMYFP-NDGSRILFTSRIIDVASRAKPDS----PPHFLTDDESWDLLQKKVF-QKT-SC-PTELVEIGKQIAKKCRGLPLAIVVVAGLLA-TEQTESWWKKVAQSVSSYIL-ED----------------------------------------------------------------------------------------------------------------------RR
>KAA8535375.1
SH---TSAPNVEEETVVGFDHEVRTIKERLIGS-K-QLEVISIVGMAGLGKTTLAKKLYNDPLVVYHFYIRGWTYVSQVFQKGDLLLGILSSMSNEQLGE-------RLYKCLKGRRYLVVMDDIWHIEA--WNDTKMYFP-NDGSRILFTSRINDVALQAKPDS----PPQFLTDDESWDLLQKKVF-QKT-SC-PTELVEIGKQIAKKCQGLPLAIVVVAGLLA-TEQTENWWKKVAESVSSYIL-NDP--KQYIDTLALSYNHLPPHLKSCFLFMGAFPEDYEIPVQKLIWLWIAEGFI--R--KS-EDVAEEYLVDLIDRSLVLVAK-RSAGVIKACHVHDLLRDLCLRKAEEDNFLL------RR
>XP_028061745.1
YD-------MVDEEITVGFDDEALTIKKLLAGK-K-QLQMISIVGMPGHGKTTLARKLYDDPYITHYFHIRAWTYASQLPRKTEMLLDILHSMTNEELGE-------KLYKQLKGKRYLIVIDDLWHISA--WVDLKMYFP-NDGSRVMFTSRLKEVAMHASPKC----HPRFLTEEESWELLERKVF-QNE-SC-PLELIKIGKQIMKKCEGLPLAIVVIAGLLA-NMKTRESWKQVAQSVSSYIV-SDP--NQYLDTLVLSYNHLPRHLKPCFLYLGAFPQDHEIPVQKLICLWIAEGFI--Q--RS-EEVAEDYLMDLIQRSLVIVAQKGFDGRIKACRMHDLLRDLCLKKASEINFLQ------RR
>XP_028061854.1
---------MVEAEITVGFDTEVLAIKEQLAGK-E-QLEFVSIVGMPGLGKTTLAKKLYNDPYITYHFHIRAWTYVSQVPRKTEMLLNILHSMSNEKLGE-------MLYRNLKGKRYLIVIDDICDIGA--WVDLKMYLP-NDESRVLFSSRLKVVVMHASPDS----HIRFLTEEESWELFQWKVF-QNE-SF-PLQLVEIGKQIMKKYEGLPLAIIVIAGLLE-NKKTEEWWKHVAQGVSSFIV-SDP--NQHLDTRALSYNHLPCHLKPCFLYLGAFPEDQEISVQKLIWLWVARGFI--Q--RS-EEVAEDYLMDLIQRSLVIVTRKRFDGRIKACRMHDLLRDLCLKKAREINFLH--------
>XP_028063385.1
NDSKPMSMPMVDEEITVGFEDDALTIKERLAGK-Q-QLQMISIVGMPGLGKTTLATKLYNDPYIIHYFHIRAWTYASQLPRKTDMLLDILRSMTNEKLGE-------KLYKQLKGQRYLIVIDDLWDIGA--WVNLKMYFP-NDGSRVMFTSRLKEVAMHASPDC----HHRPLTEEESWELLQRKVF-QNG-RC-PPELIEIGKQITKRCGGLPLAIVVIAGLLA-NIKTQKSWKKVAQSVSSYIV-SDP--NQYLDTLALSYNHLPRHLKPCFLYLGAFPEDQEISVERLIWLWIAEGFI--Q--KS-EEVAEGYLMDLIQRSLVIVAQKRFDGRIKACRMHDLLRDLCLKKAREINFLK------CH
>XP_028063474.1
NDSKPMSMPMVDEEITVGFEDDALTIKERLAGK-Q-QLQMISIVGMPGLGKTTLATKLYNDPYIIHYFHIRAWTYASQLPRKTDMLLDILRSMTNEKLGE-------KLYKQLKGQRYLIVIDDLWDIGA--WVNLKMYFP-NDGSRVMFTSRLKEVAMHASPDC----HHRPLTEEESWELLQRKVF-QNG-RC-PPELIEIGKQITKRCGGLPLAIVVIAGLLA-NIKTQKSWKKVAQSVSSYIV-SDP--NQYLDTLALSYNHLPRHLKPCFLYLGAFPEDQEISVERLIWLWIAEGFI--Q--KS-EEVAEGYLMDLIQRSLVIVAQKRFDGRIKACRMHDLLRDLCLKKAREINFLK------CH
>XP_028063536.1
NDSKPMSMPMVDEEITVGFEDDALTIKERLAGK-Q-QLQMISIVGMPGLGKTTLATKLYNDPYIIHYFHIRAWTYASQLPRKTDMLLDILRSMTNEKLGE-------KLYKQLKGQRYLIVIDDLWDIGA--WVNLKMYFP-NDGSRVMFTSRLKEVAMHASPDC----HHRPLTEEESWELLQRKVF-QNG-RC-PPELIEIGKQITKRCGGLPLAIVVIAGLLA-NIKTQKSWKKVAQSVSSYIV-SDP--NQYLDTLALSYNHLPRHLKPCFLYLGAFPEDQEISVERLIWLWIAEGFI--Q--KS-EEVAEGYLMDLIQRSLVIVAQKRFDGRIKACRMHDLLRDLCLKKAREINFLK------CH
>XP_028063584.1
NDSKPMSMPMVDEEITVGFEDDALTIKERLAGK-Q-QLQMISIVGMPGLGKTTLATKLYNDPYIIHYFHIRAWTYASQLPRKTDMLLDILRSMTNEKLGE-------KLYKQLKGQRYLIVIDDLWDIGA--WVNLKMYFP-NDGSRVMFTSRLKEVAMHASPDC----HHRPLTEEESWELLQRKVF-QNG-RC-PPELIEIGKQITKRCGGLPLAIVVIAGLLA-NIKTQKSWKKVAQSVSSYIV-SDP--NQYLDTLALSYNHLPRHLKPCFLYLGAFPEDQEISVERLIWLWIAEGFI--Q--KS-EEVAEGYLMDLIQRSLVIVAQKRFDGRIKACRMHDLLRDLCLKKAREINFLK------CH
>XP_028063915.1
CG---VKTQ-WEEETVVGFEDEAMKLKEKLTRQ-K-KLDIISIVGMPGLGKTTLARKVYNDPLIVYHFYIRAWITISQKYQKQNLLVDLIHSMKDWELCD-------ELWKSLKGKRYLIVMDDIWDTRA--WVDLKSLFP-NDGSRIMFTSRFTNVALHANPSS----PPRFLTEDESWDLFQQKVF-QRE-IC-PPNLMCVGKKIAKNCQGLPLAIVVVGGMLA-RKEMPGWWKEVEKILDS----RVL--EPCMETFALSYNHLPHYLKPCFLYFAAFPQDFVIYVQKLTQLWIAEGFI--R--RS-EDVAEEYLMDLIGRNLILVSKRRSDGGIKACSIHDLLHNFCCKRAEEEYFLQ-----MRR
>XP_028063960.1
SD-------MVGEEIMVGFDDEVLTIKKRLAGK-K-QLDIIPIVGMPGLGKTILARKVYNDPYITHHFHIRAWTYVYQVPRKREMLLDILHFMSHEELGE-------KLYKKLKRKRYLIVIDDIWDISA--WVDLKIYLP-NDGSRVMFTSRLKAVAMHVSPNC----HPRFLTEEESWELLQRKVF-QNG-SC-PAELIEFGKQIMKKCEGLPLAIVVIAGLLA--KKTEEWWKQVSQSVSSYIV-SDP--NQYLDTLALSYNHLPRHLKPCFLYLGAFPEDQEISVQRLIWLWIAEGFI--Q--KS-EEVAEDYLMDLIQRNLVIVARKRFDGRIKACRMHDVLRDLCLKKARETNFLQ------CR
>XP_028063961.1
SS---KKAPVVEEENVVGFDEEAKTLVDRLKGK-E-ELEVISVTGMGGLGKTTLARKVFTDPAIEYNFYIRAWTYVSQEYTRKEVFLSILSSWSGERLAE-------ELRGHLQTGRYLIVMDDVWTKEA--WDDLKMAFP-KNGSRILLTSRNNEVAVHANPDS----HHRFLTDDEGWELLKKKVF-RKE-RC-PSELEDLGKKIAEECGGLPLAIVVIAGLLI-KEKTSKWWEKVAESVSSYVA-RDP--KQCMDILALSYKHLPHQLQSCFRYFGVFPEDYEIPVCILIQLWIAEGLI--E--IS-EDTAEDRLEDLVDRNLVMVEKRRSNGGIKTCRVHDMLHDLCLKEAKEEQFLQ------RL
>XP_028063962.1
SS---KKAPVVEEENVVGFDEEAKTLVDRLKGK-E-ELEVISVTGMGGLGKTTLARKVFTDPAIEYNFYIRAWTYVSQEYTRKEVFLSILSSWSGERLAE-------ELRGHLQTGRYLIVMDDVWTKEA--WDDLKMAFP-KNGSRILLTSRNNEVAVHANPDS----HHRFLTDDEGWELLKKKVF-RKE-RC-PSELEDLGKKIAEECGGLPLAIVVIAGLLI-KEKTSKWWEKVAESVSSYVA-RDP--KQCMDILALSYKHLPHQLQSCFRYFGVFPEDYEIPVCILIQLWIAEGLI--E--IS-EDTAEDRLEDLVDRNLVMVEKRRSNGGIKTCRVHDMLHDLCLKEAKEEQFLQ------RL
>XP_028063964.1
SS---KKAPVVEEENVVGFDEEAKTLVDRLKGK-E-ELEVISVTGMGGLGKTTLARKVFTDPAIEYNFYIRAWTYVSQEYTRKEVFLSILSSWSGERLAE-------ELRGHLQTGRYLIVMDDVWTKEA--WDDLKMAFP-KNGSRILLTSRNNEVAVHANPDS----HHRFLTDDEGWELLKKKVF-RKE-RC-PSELEDLGKKIAEECGGLPLAIVVIAGLLI-KEKTSKWWEKVAESVSSYVA-RDP--KQCMDILALSYKHLPHQLQSCFRYFGVFPEDYEIPVCILIQLWIAEGLI--E--IS-EDTAEDRLEDLVDRNLVMVEKRRSNGGIKTCRVHDMLHDLCLKEAKEEQFLQ------RL
>XP_028066697.1
---------MVDEEITVGFEDDALTIKERLAGK-Q-QLQMISIVGMPGLGKTTLATKLYNDPYIIHYFHIRAWTYASQLPRKTDMLLDILRSMTNEKLGE-------KLYKQLKGQRYLIVIDDLWDIGA--WVNLKMYFP-NDGSRVMFTSRLKEVAMHASPDC----HHRPLTEEESWELLQRKVF-QNG-RC-PPELIEIGKQITKRCGGLPLAIVVIAGLLA-NIKTQESWKQVAQSVSSYIV-SDP--NQYLDTLALSYNHLPRHLKPCFLYLGVFQEDQKILV---------------------------------------------------------------------------------
>XP_028066936.1
ND-------MLDEEITVGFDDEALTIKELLAGK-K-QLQLISIVGMPGLGKTTLATKLYNDPYITHYFHIRAWTYASQLPRKTVMLLDILSSMTNEKLGE-------KLYKQLKGKTYLIVIDDLWDIGA--WVDLKMYFP-NDGSRVMFTSRLKELSMHASPDC----HPRFLTEEESWELLQRKVF-QNE-CC-PPELIGIGKQIMKKCEGLPLAIVIIAGLLA-NIKTP------------------------------------------------------------------------------------------------------------------------------------------
>XP_028066956.1
ND-------MVDEEITVGFDDEALTIKELLAGK-K-QLQMISIVGMPGLGKTTLARKVYNDPYITHYFHIRAWTYVSQLSRQTDMLLDILRSMTNEKLGE-------KLYKQLKGKRYLIVIDDLWDIGA--WVDLKMYFP-NDGSRVMFTSRLKELSMHASPDC----HPRFLTEEESWELLQRKVF-QNE-SC-PPELIEIGKQIMKKCEGLPLAIVIIAGLLA-NIKTVVSWKQVAQSVSSYIV-SDP--NQYLDTLALSYNHLPRHLKPCFLYLGAFPRDQEIPVQKLICLWVAEGFI--Q--RS-EEVAEGYLMDLFQRSLVIVAQKRFDGRIKACRMHDLLRDLCLKKAGEINFLQ------HR
>XP_028066957.1
ND-------MVDEEITVGFDDEALTIKELLAGK-K-QLQMISIVGMPGLGKTTLARKVYNDPYITHYFHIRAWTYVSQLSRQTDMLLDILRSMTNEKLGE-------KLYKQLKGKRYLIVIDDLWDIGA--WVDLKMYFP-NDGSRVMFTSRLKELSMHASPDC----HPRFLTEEESWELLQRKVF-QNE-SC-PPELIEIGKQIMKKCEGLPLAIVIIAGLLA-NIKTVVSWKQVAQSVSSYIV-SDP--NQYLDTLALSYNHLPRHLKPCFLYLGAFPRDQEIPVQKLICLWVAEGFI--Q--RS-EEVAEGYLMDLFQRSLVIVAQKRFDGRIKACRMHDLLRDLCLKKAGEINFLQ------HR
>XP_028066958.1
ND-------MVDEEITVGFDDEALTIKELLAGK-K-QLQMISIVGMPGLGKTTLARKVYNDPYITHYFHIRAWTYVSQLSRQTDMLLDILRSMTNEKLGE-------KLYKQLKGKRYLIVIDDLWDIGA--WVDLKMYFP-NDGSRVMFTSRLKELSMHASPDC----HPRFLTEEESWELLQRKVF-QNE-SC-PPELIEIGKQIMKKCEGLPLAIVIIAGLLA-NIKTVVSWKQVAQSVSSYIV-SDP--NQYLDTLALSYNHLPRHLKPCFLYLGAFPRDQEIPVQKLICLWVAEGFI--Q--RS-EEVAEGYLMDLFQRSLVIVAQKRFDGRIKACRMHDLLRDLCLKKAGEINFLQ------HR
>XP_028072320.1
ND-------MVDEEITVGFDDEALTIKELLAGK-K-QLQIISIVGMPGLGKTTLATKLYNDPYITHYFHIRAWTYASQLPTKTDMLLDILRYMTNEKLGE-------KLYKQLKGKRYLIVIDDLWDIGA--WVDLKMYFP-NDGSRVMFTSRLKELSMHASPDC----HPRFLTEEESWELLQRKVF-HNE-SC-PPELIKIGKQIMKKCEGLPLAIVIIAGLLA-NIKTQESWIQVAQSVSSYIV-SDP--NQYLDTLALSYNHLPRHLKPCFLYLGAFPEDQEIPVQKLISLWVAEGFI--Q--RS-EEVAEDYLMDLIQRSLVIVAQKRFDGRIKACRMHDLLRDLCLKKAREINFLQ------RH
>XP_028080672.1
---------MVDEEITAGFDDEVLTIKKLLVRK-K-QQQILSIVGMLGLGKTTLARKLYNDPYITHYIHIRGWTNASQLPRKIDMLLHILRSMCNEKLGK-------KLYKQLKGKRYLIVIDDLWDIGA--WVDLKMYFP-NDGSRVMFTSRLKEVAMHASPDC----HSRFLTEEESWELLQRKVF-HNE-SC-PPKLIEIGKQIMKKCEGLPLAIAIIAGLLA-NIKTQESWKQVAQSVSSYIV-SAP--NQYLDTLALSYNHLPRHLKPCFLYLGAFPEDQAIPVQKLICLLVTEGFI--R--RS-EEVVEDYLMDLI------------------------------------------------
>XP_028082887.1
SS-----SNVGEEEIMVGFEDEAMSLKEQLTGP-K-QLQVISIVGMAGQGKTTLATKLYNDPLVVYHFYIRAWTSVSQEYRKRDLLIRLLSCMGDEKLCE-------KLYKSLKGQTYFIVMDDMWDTKA--WVDLKICFP-NDGSRIMFTSRHEDVALQAKTNN----PPRFLTHNESWDLFQHKVFGKRE-NC-PPVLVEIGKQITNKCQGLPLSIVVVAGIFI-EEKSQDRWKQVGETLKSSLA-ANP--QACMKTLALSYIHLPGHLKPCFLYFGAFPEDYQIRVEKLIWLWVAEGFI--T--KR-KDVAKEYLMDLIGRSLLLVSKRGYDGEIKACGIHDLLREFCIKQGEDDFFLQ--------
>XP_028082942.1
ND-------MVEEEITVGFDDEALTIKELLAGK-K-QLQMISIVGMPGLGKTTLATKLYNDPYITHYFHIRGWTYASQLPRITDMLLDILRSMTNEKLGE-------KLYKQLKGKRYLIVIDDLWDIGA--WVNLKMYFP-NDGSRVMFTSRLKELSMHASLDC----HPRFLTEEESWELLQRKLF-QNG-SC-PLELILIGKQIMKKCKGLPLAIVVIAGLLA-NIKTP------------------------------------------------------------------------------------------------------------------------------------------
>XP_028090836.1
ND-------MVHEEITVGFDDEALTIKELLAGK-K-QLQMISIVGMPGLGKTTLATKLYNDPYITHYFHIRAWTYASQLSRQTDMLLDILRSMTNEKLGE-------KLYKQLKGKRYLIVIDDLWDIGA--WVDLKMYFP-NDGSRVMFTSRLKELSMHASPDC----HPRFLTEEESWELLQRKVF-QNE-SC-PPELIEIGKQIMKKCEGLPLAIVIIAGLLA-NIKTLESWKQVAQSVSSYVV-SDP--NQYLDTLALSYNHLPRHLKPCFLYLGAFPRDQEIPVQKLICLWVAEGFI--Q--RS-EEVAEGYLMDLFQRSLVIVAQKRFDGRIKACRMHDLLRDLCLKKAGEINFLQ------HR
>XP_028090837.1
ND-------MVHEEITVGFDDEALTIKELLAGK-K-QLQMISIVGMPGLGKTTLATKLYNDPYITHYFHIRAWTYASQLSRQTDMLLDILRSMTNEKLGE-------KLYKQLKGKRYLIVIDDLWDIGA--WVDLKMYFP-NDGSRVMFTSRLKELSMHASPDC----HPRFLTEEESWELLQRKVF-QNE-SC-PPELIEIGKQIMKKCEGLPLAIVIIAGLLA-NIKTLESWKQVAQSVSSYVV-SDP--NQYLDTLALSYNHLPRHLKPCFLYLGAFPRDQEIPVQKLICLWVAEGFI--Q--RS-EEVAEGYLMDLFQRSLVIVAQKRFDGRIKACRMHDLLRDLCLKKAGEINFLQ------HR
>XP_028090838.1
ND-------MVHEEITVGFDDEALTIKELLAGK-K-QLQMISIVGMPGLGKTTLATKLYNDPYITHYFHIRAWTYASQLSRQTDMLLDILRSMTNEKLGE-------KLYKQLKGKRYLIVIDDLWDIGA--WVDLKMYFP-NDGSRVMFTSRLKELSMHASPDC----HPRFLTEEESWELLQRKVF-QNE-SC-PPELIEIGKQIMKKCEGLPLAIVIIAGLLA-NIKTLESWKQVAQSVSSYVV-SDP--NQYLDTLALSYNHLPRHLKPCFLYLGAFPRDQEIPVQKLICLWVAEGFI--Q--RS-EEVAEGYLMDLFQRSLVIVAQKRFDGRIKACRMHDLLRDLCLKKAGEINFLQ------HR
>XP_028096865.1
---------MVEEEIMVGFEDEVIMIKEQLTEK-K-KLGIISIVGMPGLGKTTLARKVYDDPYITHYFHIRAWTYVSQAYIKRDLLLGILHSMSNEKLGE-------EIYKILKGKRYLIVMDDIWSTGA--WDDVRMYLP-NDGSRVMFTSRLKEVGLHAKPES----CPRFLTEEESWELFQKRVF-RGE-SF-PPELMGLGLQIAEKCEGLPLAIVVIAGILA-EEKTKDLWEEVAESVSSYMV-NDP--NQYMRTLALSYYHLPDHLKPCFLYFGAFLEGSEIPVRKLMWLWIAEGFV--Q-DKT-EEIAEDYLTDLIERSLVIVSKKRSNGGIKACRMHDLLRHLCLREAEKFKFLT------GR
>XP_028098604.1
ST---RRAPVVEEENVVGFDMEAKTLVDLLNGK-E-ELDVVSVIGMGGLGKTTLAKKVFTDPAIEFEFYIRAWIYVSQEYDRKEVFISILGSWSDDKLAD-------ELRGHLQTGRYLIVMDDVWTREA--WDDLKMAFP-KNRSRILLTSRNTEVAIHANPDRNS--PPRFLNEDESWELLEKKVF-RRE-RC-PSELVDLGKQIAKECGGLPLAIVVIAGLLM-KDKTCDWWEKVAKSVNSYVA-RDP--KQCMDILALSYKHLPYHLKACFLYFGVFPEDYEIPVWKLIQLWVAEGFI--Q--IR-EDTAEEQLEDLVDRNLVLVEKRRSNGGIKTCRVHDMLRDLCLREAEEENFLH------RR
>XP_028098605.1
ST---RRAPVVEEENVVGFDMEAKTLVDLLNGK-E-ELDVVSVIGMGGLGKTTLAKKVFTDPAIEFEFYIRAWIYVSQEYDRKEVFISILGSWSDDKLAD-------ELRGHLQTGRYLIVMDDVWTREA--WDDLKMAFP-KNRSRILLTSRNTEVAIHANPDRNS--PPRFLNEDESWELLEKKVF-RRE-RC-PSELVDLGKQIAKECGGLPLAIVVIAGLLM-KDKTCDWWEKVAKSVNSYVA-RDP--KQCMDILALSYKHLPYHLKACFLYFGVFPEDYEIPVWKLIQLWVAEGFI--Q--IR-EDTAEEQLEDLVDRNLVLVEKRRSNGGIKTCRVHDMLRDLCLREAEEENFLH------RR
>XP_028098606.1
ST---RRAPVVEEENVVGFDMEAKTLVDLLNGK-E-ELDVVSVIGMGGLGKTTLAKKVFTDPAIEFEFYIRAWIYVSQEYDRKEVFISILGSWSDDKLAD-------ELRGHLQTGRYLIVMDDVWTREA--WDDLKMAFP-KNRSRILLTSRNTEVAIHANPDRNS--PPRFLNEDESWELLEKKVF-RRE-RC-PSELVDLGKQIAKECGGLPLAIVVIAGLLM-KDKTCDWWEKVAKSVNSYVA-RDP--KQCMDILALSYKHLPYHLKACFLYFGVFPEDYEIPVWKLIQLWVAEGFI--Q--IR-EDTAEEQLEDLVDRNLVLVEKRRSNGGIKTCRVHDMLRDLCLREAEEENFLH------RR
>XP_028098607.1
ST---RRAPVVEEENVVGFDMEAKTLVDLLNGK-E-ELDVVSVIGMGGLGKTTLAKKVFTDPAIEFEFYIRAWIYVSQEYDRKEVFISILGSWSDDKLAD-------ELRGHLQTGRYLIVMDDVWTREA--WDDLKMAFP-KNRSRILLTSRNTEVAIHANPDRNS--PPRFLNEDESWELLEKKVF-RRE-RC-PSELVDLGKQIAKECGGLPLAIVVIAGLLM-KDKTCDWWEKVAKSVNSYVA-RDP--KQCMDILALSYKHLPYHLKACFLYFGVFPEDYEIPVWKLIQLWVAEGFI--Q--IR-EDTAEEQLEDLVDRNLVLVEKRRSNGGIKTCRVHDMLRDLCLREAEEENFLH------RR
>XP_028098613.1
SD-------MVGEEIMVGFDDEVLTIKKRLAGK-K-QLDIIPIVGMPGLGKTILARKVYNDPYITHHFHIRAWTYVSQVPRKREMLLDILHFMSNEKLGE-------KLHKKLKGKRYLIVIDDIWDISA--WVDLKIYLP-NDGSRVMFTSRLKAVAMHVSPNC----HPRFLTEEESWELLQRKVF-QNG-SC-PAELIEFGKQIV--------------------------------------------------------NNL---LQDCYIEF--------------------------------------------------------------------------------------------
>XP_028098747.1
SS---SKSNVGEEEIMVGFEDEAMSLKEQLTGS-K-QLQVISIVGMAGQGKTTLATKLYNDPLVVYHFYIRAWTSVSQEYRKRDLLIRLLSCMGDEKLCE-------KLYKSLKGQTYFIVMDDIWDTKA--W-------P-K---------------------------PYFLTHNESWDLFQHKVFGKRE-NC-PPELMEIGKQIANKCQGLPLAIVLVAGILT-EEKSQGRWKQVGETLNSTLA-ADP--QLWMKTLELSYNHLPGHLKPCLLYFGAFPEDYQIRVEKLIWLWVAEGFI--T--KR-EDVAKEYLMDLIGRSLLLVSKRGYDGEIKACGIHDLLREFCIKQGEEDFFLQ--------
>XP_028100405.1
ND-------MVDEEITVGFDDEALTIKRLLVGR-K-QLQMISIVGMPGLGKTTLARKLYNDPYITHYFHICAWTYASQLPRKTDMLLDILRSMTNEKLGD-------KLYKKLKGKRYLIVIDDIWDIGA--WVDLKMYFP-NDGSRVLFTSRLKELAMHASPDC----HPRFLTEEESWELLQRKVF-QNE-SC-PPELIEIGKQIMKKCEGLPLAIVVMAGLLA-DNKAQVWWKQVAQSVSSYIV-SDP--NQYLDTLALSYNHLPRHLKPCFLYLGAFPVDQQISVQKLICLWIAEGFI--Q--RS-EEVAEDYLMGLIQRSLVIVAQKRFDGRIKACRMHDLLRDLCFKKVREINFLQ------RR
>XP_028101273.1
ND-------MGDEEITMSFDDEALTIKKLLVRK-K-QLQMISIVGIPGLGKTTLAIKLYNDPYITHYFHIRAWTYASQLSRQTDMLLDILRSMTNENLGD-------KLYKSLKGERYLIVIDDFWDIGA--WVDLKMYFP-NDGSRVMFTSLHKELAMYASPDC----YPRFFTEEESWVLLQQKVF-PNE-SC-PPELIKIWKHIMKKCEGLPLAIVIIAGLPA-NIKTQESWIQVAQSVSSYIV-SDP--NQCLDTLALSYNHLPRHLKPCFLYLGAFPEDQEIPVQKLIWLWIAEGLY--K-----------------------------------------------------------------
>XP_028101614.1
ND-------MVNEEITVGFDDEALTIKELLARK-K-QLQMISIVGMPGLGKTTLATKLYNDPYITHYFHIRAWTYASQLPRKKDMLLDILRSMTNEKLGK-------KLYKQLKGKRYLIVIDDLWDIGV--WVDLKMYFP-NDGSRVMFTSRLKELAMHASPDC----HPRFLTKEESWELLQWKVF-QNE-SG-PPVLIEIGKQIMKKCEGLPLAIVVMAGLLA-DNKAQESWEQVAQS------------------------------------------------------------------KS-EEVAEDYLMDLIQRSL--------------------------------------------
>XP_028102117.1
NDSTSMPMPMVDEEITVGFEDDALAIKELLAGN-Q-QLQMISIVGMPGLGKTTLARKLYNDPYITYYFHIRAWTYASQLPTKRDMLLDILRSMTNEKLGE-------KLYKQLKGNKYLIVIDDLWDIGA--WVDLKMYFP-NDGSRVMFTSRLKELAMHASPDC----HPRFLTEEESWELLQQKVF-QNE-SC-PPELIIIGKEIMKKCAGLPLAIVVIAGLLA-NIKTQESWKQVAQSVSSYIV-SDP--NQYLDTLALSYNHLPHHLKPCFLYLGAFPEDQEISVQKLIWLWIAEGFI--Q--KS-EEVAEGYLMDLIQRSLVIVAQNRFDGRIKTCRMHDLLRDLCLKKAREINFLK------CR
>XP_028102118.1
NH-------MVHEEITVGFDDEALTIKQLLAGK-K-QLQMISIVGMPGLGKTTLATKLYNDPYISHYFHIRAWTYASQLPRITDMLLDILRSMTNEKLGE-------KLYKQLKGKRYLIVIDDLWDIGA--WVNLKMYFP-NDGSRVMFTSRLKEVAMHASPDC----HRRFLTEEESWELLQRKMF-QNE-SC-PPELIGIGKQI-----------------------------------------------------------------------------------------------------------------------------RFDGRIKACRMHDLLRDLCLKKAREINFLQ------RR
>XP_028102119.1
NH-------MVHEEITVGFDDEALTIKQLLAGK-K-QLQMISIVGMPGLGKTTLATKLYNDPYISHYFHIRAWTYASQLPRITDMLLDILRSMTNEKLGE-------KLYKQLKGKRYLIVIDDLWDIGA--WVNLKMYFP-NDGSRVMFTSRLKEVAMHASPDC----HRRFLTEEESWELLQRKMF-QNE-SC-PPELIGIGKQI-----------------------------------------------------------------------------------------------------------------------------RFDGRIKACRMHDLLRDLCLKKAREINFLQ------RR
>XP_028102121.1
NH-------MVHEEITVGFDDEALTIKQLLAGK-K-QLQMISIVGMPGLGKTTLATKLYNDPYISHYFHIRAWTYASQLPRITDMLLDILRSMTNEKLGE-------KLYKQLKGKRYLIVIDDLWDIGA--WVNLKMYFP-NDGSRVMFTSRLKEVAMHASPDC----HRRFLTEEESWELLQRKMF-QNE-SC-PPELIGIGKQI-----------------------------------------------------------------------------------------------------------------------------RFDGRIKACRMHDLLRDLCLKKAREINFLQ------RR
>XP_028107731.1
ND-------MVDEEITVGFDDEALTIKKLLAGK-K-QLQMISIVGMPGLGKTTLATKLYNDPYITHYFHIRAWTHASQLPRKTDVLLDILRYMTNEKLGE-------KLYKQLKGKRYLIVIDDIWDIGA--WDDLKMYFP-NDGSRVMFTSRLKELAMHASPDC----HPRFLTEEESWALLQRKVF-QNE-SC-PPELIEIGKQIMKKCGGLPLAIVIIAGLLA-NIKTQESWKQVAQSVSSYIV-SDP--NQYLDTLALSYNHLPRHLKPCFLYLGAFPENQKISVQRLIWLWIAEGFI--Q--KS-EEVAEDYLMDLIQRSLLIVAQKRFDGRIKACRMHDLLRDLCLKKAREINFLQ------CR
>XP_028116480.1
---------LVEVEIIVGFDSKALAIKEQLAGN-K-HLDFVSIVGMPGLGKTILDKKLYNDPYIIHHFHIHAWTYVSQVPKKREMLLDILH-MSNEMLGE-------MLYKKLKGKRYLIVIDDIWDIGV--WVDLKMYLP-NEGSRIMFTSR----PMHASPDS----HTRFLTEEESWELFQRKVF-PDE-SC-PPKLIETGKQIMNKCQGLPLAIIVIAGLLA-NKKTEE-----------------------------------------------------------------------------------------------------------------------------------------
>XP_028116540.1
SD-------MVDEEITVGFDDEALTIKKLLAGK-K-QLQMISIVGMPGLGKTTLATKLYNDPYITHYFHIRAWTYASQLPTKTDMLLDILRSMTNEKLGE-------KLYKQLKGKRYLIVIDDLWDIGA--WIDLKTYFP-NDGSRVMFTSRLKELSMHASPDC----HPRFLTEEESWDLLQLKVF-QNE-SC-PPELIKIGKQIMKKCEGLPLAIVIIAGLLA-NIKTQESWIQVAQRVSSYIV-SDP--NQYLDTLALSYNHLPRHLKPCFLYLGAFPEDQEIPVQKLICLWVAEGFI--Q--RS-EEVAEDYLMDLIQRSLVIVAKKRFDGRIKTCRMHDLLRDLCLKKAREINFLQ------CR
>XP_028118554.1
---------MVEDEFVVGFDNEAMNIKERLTGM-K-QLEVFSIIGMPGLGKTTLARKVYNDPYIAHYFHLRAWTYVSQSHTKKEMLLDILHSMNDEYLGE-------RLYKRLKGKRYFIVMDDIWNIGA--WDDIRVYLP-NDGSKVLFTSRTMAVALRAKPDG----HPRFLTEEESWELLHEKVF-RNE-NF-PPELMEFGEQIMKKCEGLPLAIVVIAGLLA-SEKTKDRWKHVAASVRSCIS-SDP--NQYMNTLALSYDNLPQHLKPCFLYLGAFRDDHEIPVWKLILLWIAEGFI--H--RR-EDIGEGYLMDLIDRSLVIVSRKKSNGGIKACRIHDLLRDLCLKKSEEFNFLK------LR
>XP_028124912.1
SR---AKSI--EEEIVVGFEDEALTIKDRLTRQ-K-QLDTISIVGMPGLGKTTLAKKVYNDPLIIYHFHIRAWINVSQEYRKRDVLLSLFYSMSDEELAD-------KLRKSLKGKRYLIVMDDIWDTRA--WIDLKSLFP-NDGSRIMFTSRFTNVALHANTHT----PPSFLTEDESWDLFKKKVF-RTD-WC-PPELMSIGKKVVIKCQGLPLAIVVVSGIFA-IEKSQDQWKQVGEIRDSCAV-RDL--KLCMETFALSYNHLPHHLKSCFLYFAAFPKDFEIPVWKLTQLWVAEGFI--R--SS-EDVAEEYLMDLIGRNLILVSKRRSDGRIKACSVHALLHDFCLKKAEEEYFLQ-----VRR
>XP_028124913.1
SR---AKSI--EEEIVVGFEDEALTIKDRLTRQ-K-QLDTISIVGMPGLGKTTLAKKVYNDPLIIYHFHIRAWINVSQEYRKRDVLLSLFYSMSDEELAD-------KLRKSLKGKRYLIVMDDIWDTRA--WIDLKSLFP-NDGSRIMFTSRFTNVALHANTHT----PPSFLTEDESWDLFKKKVF-RTD-WC-PPELMSIGKKVVIKCQGLPLAIVVVSGIFA-IEKSQDQWKQVGEIRDSCAV-RDL--KLCMETFALSYNHLPHHLKSCFLYFAAFPKDFEIPVWKLTQLWVAEGFI--R--SS-EDVAEEYLMDLIGRNLILVSKRRSDGRIKACSVHALLHDFCLKKAEEEYFLQ-----VRR
>XP_028124915.1
SR---AKSI--EEEIVVGFEDEALTIKDRLTRQ-K-QLDTISIVGMPGLGKTTLAKKVYNDPLIIYHFHIRAWINVSQEYRKRDVLLSLFYSMSDEELAD-------KLRKSLKGKRYLIVMDDIWDTRA--WIDLKSLFP-NDGSRIMFTSRFTNVALHANTHT----PPSFLTEDESWDLFKKKVF-RTD-WC-PPELMSIGKKVVIKCQGLPLAIVVVSGIFA-IEKSQDQWKQVGEIRDSCAV-RDL--KLCMETFALSYNHLPHHLKSCFLYFAAFPKDFEIPVWKLTQLWVAEGFI--R--SS-EDVAEEYLMDLIGRNLILVSKRRSDGRIKACSVHALLHDFCLKKAEEEYFLQ-----VRR
>XP_028124916.1
SR---AKSI--EEEIVVGFEDEALTIKDRLTRQ-K-QLDTISIVGMPGLGKTTLAKKVYNDPLIIYHFHIRAWINVSQEYRKRDVLLSLFYSMSDEELAD-------KLRKSLKGKRYLIVMDDIWDTRA--WIDLKSLFP-NDGSRIMFTSRFTNVALHANTHT----PPSFLTEDESWDLFKKKVF-RTD-WC-PPELMSIGKKVVIKCQGLPLAIVVVSGIFA-IEKSQDQWKQVGEIRDSCAV-RDL--KLCMETFALSYNHLPHHLKSCFLYFAAFPKDFEIPVWKLTQLWVAEGFI--R--SS-EDVAEEYLMDLIGRNLILVSKRRSDGRIKACSVHALLHDFCLKKAEEEYFLQ-----VRR
>XP_028124917.1
SR---AKSI--EEEIVVGFEDEALTIKDRLTRQ-K-QLDTISIVGMPGLGKTTLAKKVYNDPLIIYHFHIRAWINVSQEYRKRDVLLSLFYSMSDEELAD-------KLRKSLKGKRYLIVMDDIWDTRA--WIDLKSLFP-NDGSRIMFTSRFTNVALHANTHT----PPSFLTEDESWDLFKKKVF-RTD-WC-PPELMSIGKKVVIKCQGLPLAIVVVSGIFA-IEKSQDQWKQVGEIRDSCAV-RDL--KLCMETFALSYNHLPHHLKSCFLYFAAFPKDFEIPVWKLTQLWVAEGFI--R--SS-EDVAEEYLMDLIGRNLILVSKRRSDGRIKACSVHALLHDFCLKKAEEEYFLQ-----VRR
>XP_028124918.1
TS---SKSNVGEEEIMVGFEDEAMSLKKQLTRP-M-QLQVISIVGMAGQGKTTLATKLYADPLVVYHFHIRAWTSVFQEYRNRDLLIRLLSCMGDEKLCE-------KLHKSLKGRTYFIVMDDIWDTKA--W---------------------------------------------------------------------------------------------------------------------------------------------------------------------------------------------------------------------------------------------
>XP_028126810.1
ND-------MVDEEITVGFDDEALTIKELLAGK-K-QLQMISIVGMPGLGKTTLAKKLYNDPFIICHFHIHAWTYISQVPKKMEMLLDILH-MSNEMLGD-------MLYKKLKGKRYLIVIDDIWDIGV--WVDLKMYLP-NDGSRVMFTSR----PMQTSPHS----HTHFLTEEESWELFQQKVF-QDE-CC-PTKLIEIGKQITKKCPGLPLAIVVIVGLLA-NNKTQEWWKQVAQSVSSYIV-SDQ--NQYLDTLGLSYNHLPCHLKPCFLYLGAFPDDQEISVQKLIWLWVAEGFV--Q-----------YVM---------------------------------------------------
>AtZAR1
NGTDRWSSPVYDHTQVVGLEGDKRKIKEWLFRSNDSQLLIMAFVGMGGLGKTTIAQEVFNDKEIEHRFERRIWVSVSQTFTEEQIMRSILRNLGDASVGDDIGTLLRKIQQYLLGKRYLIVMDDVWDKNLSWWDKIYQGLPRGQGGSVIVTTRSESVAKRVQARDDKTHRPELLSPDNSWLLFCNVAFAANDGTCERPELEDVGKEIVTKCKGLPLTIKAVGGLLLCKDHVYHEWRRIAEHFQDELRGNTSETDNVMSSLQLSYDELPSHLKSCILTLSLYPEDCVIPKQQLVHGWIGEGFVMWRNGRSATESGEDCFSGLTNRCLIEVVDKTYSGTIITCKIHDMVRDLVIDIAKKDSFSNPEGLNCRH
>BS2
HD----------NDNMVGRDDQRKQLLEDLTRS-G-EPKVIPIVGMGGIGKTTLAKEVYNDESILCRFDVHAWATISQQHNKKEILLGLLHSIGEAELAD-------MLQKSLKRKRYLIVLDDIWSCEV--WDGVRRCFP-TEGSRILLTTRNDEVACYAGVEN------SFMDQDESWSLFKSAAF-SSE-AL-PYEFETVGKQIADECHGLPLTIVVVAGLL--SKRTIEDWKTVAKDVKSFVT-NDPD-ERCSRVLGLSYDHLTSDLKTCLLHFGIFPEDSDIPVKNLMRSWMAEGFL--K--EN-EGEVEKCLQELVDRCLVLVSKRSRGTKIRSCKVHDLIYDLCVREVQREN-IF-----CSY
>Gpa2
SL-------DVEQEIMVGRENEFEMMLDQLAR--R-ELEVVSIVGMGGIGKTTLAAKLYSDPYIMSRFDIRAKATVSQEYCVRNVLLGLLSLEPDYQLAD-------QLQKHLKGRRYLVVIDDIWTTEA--WDDIKLCFP-DCGSRILLTTRNVEVAEYASSGK----PPRLMNFDESWNLLHKKIF-EKE-SY-SPEFENIGKQIALKCGGLPLAITLIAGLLS-ISKTLDEWQNVAENVRSVVS-TDLE-AKCMRVLALSYHHLPSHLKPCFLYFAIFAEDERIYVNKLVELWAVEGFL--N--KS-EEVAETCINELVDRSLISIHNV-SDGETQRCGMHDVTRELCLREARNMNFVN-----RSR
>Hero
DDPIELTS-SFVE-VTVGHEEDEARIIGQLDE--S-KLDVISIVGMPGVGKTTLANKVYNNTLVASHFKIRAKCTVSQNFNKSKVLREILQQ----DLAE-------KLRVALLDKRYLIVLDDVWDIAT--GEMLIACFP--KGNRVILTSRSGEVGLKVKCRS----DPQVLTDEKSWELFEKRVF-RDEGSC-PAELLDIGHQIVEKCKGLPLALVLIAGVIVEKEKEKDFWVKIQNNLDSFTS-SNIN-SQIMNVMQSSYDHLPYQLKPLLLYFARLQKSERTPVSMLMQLWMAEGLVD-HD-CS-EEVTESYLDALISSSLIMV-----DVMMRACYVHDVVHDFCSVKAGKEKFFK---FLHHR
>Mi1.2
RGPVERKS-TTDK-IIVGFEEETNLILRKLTS--A-DLDVISITGMPGSGKTTLAYKVYNDKSVSRHFDLRAWCTVDQGYDDKKLLDTIFSQ---IDVAD-------KLRKQLFGKRYLIVLDDVWDTTT--LDELTRPFP--EGSRIILTTREKEVALHGKLNT----DPRLLRPDESWELLEKRTF-GNES-C-PDELLDVGKEIAENCKGLPLVADLIAGVIA-REKKRSVWLEVQSSLSSFIL-NSEV-E-VMKVIELSYDHLPHHLKPCLLHFASWPKDTPLTIYLLTVYLGAEGFVE-KT-KG-EEVVKIYMDDLISSSLVICFN--ED---LNFQIHDLVHDFCLIKARKENLFD---LLPRQ
>Prf
TT---AYTQRANE-EMEGFQDTIDELKDKLLG--P-ELDVISIVGMPGLGKTTLAKKIYNDPEVTSRFDVHAQCVVTQLYSWRELLLTILND-EDGEIAD-------ELRRFLLTKRFLILIDDVWDYKV--WDNLCMCFS-DVRSRIILTTRLNDVAEYVKCES----DPRLFRDDESWTLLQKEVF-QGE-SC-PPELEDVGFEISKSCRGLPLSVVLVAGVLK-KKKTLDSWKVVEQSLSSQRI-GSLE---SISIIGFSYKNLPHYLKPCFLYFGGFLQGKDIHVSKMTKLWVAEGFV--QA----EDTAQGFLDDLIGRNLVMAMEKRPNAKVKTCRIHDLLHKFCMEKAKQEDFLL---E-EYR
>R1
KT---ARTPRMNE-EIVGFEDVIENLRKKLLN--K-GQDVISIHGMPGLGKTTLANSLYSDRSVFSQFDICAQCCVSQVYSYKDLILALLRD-HANELAD-------MLRKTLLPRRYLILVDDVWENSV--WDDLRGCFP-DVRSRIILTTRHHEVAKYASVHS----DPRMFDEVESWKLLEKKVF-GEE-SC-SPLLKNVGLRIAKMCGQLPLSIVLVAGILS-MEKEVECWEQVANNLGSYIH-NDSR-----AIVDKSYHVLPCHLKSCFLYFGAFLEDRVIDISRLIRLWISEAFI--KS----EDIAEGYLENLIGRNLVMVTQRSSDGKAKECRLHDVLLDFCKERAAEENFLL-----HAH
>R2
GETLRRTTSYVDEQIFVGLQDVVQTLLAELLKAEP-RRSVLSIYGMGGLGKTTLARNLYNS---LKSFPTRTWICVSQEYNTMDLLRNIIKSMTEGDLEI-------YLRDLLKERKYLVVVDDVWQREA--WESLKRAFP-DGGSRVIITTRKEGVAERADDRG----FVRFLSQEESWDLFRRKLL-DVR-AM-PE-MESLAKDMVEKCRGLPLAIVVLSGLLS-KG--LNQWQKVKDHLWKNIK-EDKS-IEISNILSLSYNDLSTALKQCFLYFGIFSEDKVVKADDIIRLWMAEGFI--PR----EDVAEGFLNELIRRSLVQVAKTFW-EKVTECRVHDLLHDLAIEKALEVNFFD----RSHS
>R3a
--RTP-STSLVDDSDIFGRQNDIEDLIDRLLSSGK-KRTVVPIVGMGGLGKTTLAKAVYNDERVQIHFGLKAWFCVSEAFDAFRITKGLLQEDNLNQLQV-------KLKERLKGKKFLIVLDDVWNDNYNKWDELRNVFV-QGGSKIIVTTRKESVALMMGNEQI-----DNLSTESSWSLFKTHAF-ENM-GPGHPELEEVGKQIAAKCKGLPLALKTLAGMLR-SE--VEEWKRILRSEIWELP-H----NDILPALMLSYNDLPAHLKRCFSFCAIFPKDYPFRKEQVIHLWIANGLV---P----EDSGNQYFLELRSRSLFERVP---NNTENLFLMHDLVNDLCIRLE--SQGS----EQSQH
>Rpiblb2
RGPVESKS-TTDK-IIVGFGEETNLILRKLTS--A-DLDVISIIGMPGLGKTTLAYKVYNDKSVSSHFDLRAWCTVDQVYDEKKLLDKIFNQ---IDVAD-------KLRKQLFGKRYLIVLDDVWDTNT--WDELTRPFP--DGSRIILTTREKKVALHGKLYT----DPRLLRSEESWELLEKRAF-GNES-C-PDELLDVGKEIAENCKGLPLVVDLIAGIIA-REKKKSVWLEVVNNLHSFIL-KNEV-E-VMKVIEISYDHLPDHLKPCLLYFASAPKDWVTTIHELKLIWGFEGFVE-KT-KS-EEVVKIYLDDLISSSLVICFN--ED---PTCQLHDLVHDFCLIKARKEKLCD---LLPRQ
>Rpivnt1
SN-RRRLFLHADETEVIGLEDDFNTLQAKLLDHDL-PYGVVSIVGMPGLGKTTLAKKLYR--HVCHQFECSGLVYVSQQPRAGEILHDIAKQLTEEERKENLEN---NLRSLLKIKRYVILLDDIWDVEI--WDDLKLVLPECDGSRIIITSRNSNVGRYIGGDF----SIQPLDSEKSFELFTKKIFNNDN-NA-SPDLVNIGRCIVERCGGIPLAIVVTAGMLR-RGRTEHAWNRVLESMAH----KIQ--DGCGKVLALSYNDLPIALRPCFLYFGLYPEDHEIRAFDLTNMWIAEKLIVVN--RE-ESLADDVLNDLVSRNLIQVAKRTYDGRISSCRIHDLLHSLCVDLAKESNFFH------RR
>RPM1
QANISESSLFFSENSLVGIDAPKGKLIGRLLSPEP-QRIVVAVVGMGGSGKTTLSANIFKSQSVRRHFESYAWVTISKSYVIEDVFRTMIKELGYRELVE-------KLVEYLQSKRYIVVLDDVWTTGL--WREISIALP-DGGSRVMMTTRDMNVASFPYGIGST-KHE--LKEDEAWVLFSNKAFP--E-QC-TQNLEPIARKLVERCQGLPLAIASLGSMMS-K-KFESEWKKVYSTLNWELN-NNHELKIVRSIMFLSFNDLPYPLKRCFLYCSLFPVNYRMKRKRLIRMWMAQRFV--EP----EEVADSYLNELVYRNMLQVILWNPFGRPKAFKMHDVIWEIALSVSKLERFCD-----SRH
>RPP13
GGQLRRARSVDQEEVVVGLEDDAKILLEKLLDEEK-NRFIISIFGMGGLGKTALARKLYNSRDVKERFEYRAWTYVSQEYKTGDILMRIIRSFAEEELEV-------YLYGLLEGKKYLVVVDDIWEREA--WDSLKRALP-CNGSRVIITTRIKAVAEGVDGRF----YARFLTFEESWELFEQRAFR--------EDLLKTGKEMVQKCRGLPLCIVVLAGLLS-KT--PSEWNDVCNSLWRRLK-DDS--IHVAPIVDLSFKELRHESKLCFLYLSIFPEDYEIDLEKLIHLLVAEGFI--QG----EDVARYYIEELIDRSLLEAVRRER-GKVMSCRIHDLLRDVAIKKSKELNFVN----HS--
>Rx
SL-------DVEQEIMVGRENEFEMMLDQLAR--R-ELEVVSIVGMGGIGKTTLATKLYSDPCIMSRFDIRAKATVSQEYCVRNVLLGLLSLEPDDQLAD-------RLQKHLKGRRYLVVIDDIWTTEA--WDDIKLCFP-DCGSRILLTTRNVEVAEYASSGK----PPRLMNFDESWNLLHKKIF-EKE-SY-SPEFENIGKQIALKCGGLPLAITVIAGLLS-MGQRLDEWQRIGENVSSVVS-TDPE-AQCMRVLALSYHHLPSHLKPCFLYFAIFTEDEQISVNELVELWPVEGFL--N--KS-EEVATTCINELIDRSLIFIHNF-SRGTIESCGMHDVTRELCLREARNMNFVN-----RSR
>Sw5b
NPDRHSN-LVTDE-EVVGFENKAEELIDYLIR--N-ELDVVPIVGMGGQGKTTIARKLYNNDIIVSRFDVRAWCIISQTYNRRELLQDIFSQATVDVLAD-------MLRRKLMGKRYLIVLDDMWDCMV--WDDLRLSFP-DDRSRIVVTTRLEEVGKQVKYHT----DPPFLTTEESCQLLQKKVF-QKE-DC-PPELQDVSQAVAEKCKGLPLVVVLVAGIIK-RKMEESWWNEVKDALFDYLD-SEF--EEYLATMQLSFDNLPHCLKPCLLYMGMFSEDARIPASTLISLWIAEGFV--EN----EEEAEGYLMDLISSNLVMLSKRTYKGRVKYCQVHDVVHHFCLEKSREAKFML---WKGTR
