# Supplementary material for: The NRC0 gene cluster of sensor and helper NLR immune receptors is functionally conserved across asterid plants
Source: Plant Cell. 2024 Jun 4;36(9):3344–61. doi: 10.1093/plcell/koae154 (PMC11371149; doi:10.1093/plcell/koae154)
Supplement: koae154_Supplementary_Data [file koae154_supplementary_data.zip › Supplementary File 11/Supplemental File 11/alignment files/Artemisia_annua_with_Tomato_Nyssa_Camellia_NRCs_alignment_NBARC.fasta]

>PWA28098.1
KDKNRQTS-LVDASSIVGRQSDKDVLVQ-LLEDN-KNFSIVPIVGMGGVGKTTLAKLLYEDEQVNDRFEFKAWVCVSDEWDTFSMSNIIFQSVTGE----DLNLLQVALRDRLRNKLFLLVLDDVWTENSDDWESLVAPL---PGSKIIMTTRKEKLLKE-LGCGK-LNRLQSLSHDDAMCLFAQHALGEN------PRLKAPGEGIVRKCDGLPLALLALGRLL-TKE-DEVEWKEIEDSEIWRLK----EGGKIIPALRLSYRELPAYLKQLFAYCSLFPKDYAFDKQDLVLLWMAEGFLHQVRPSKSTELGNECFNELLSRSFFQHSPSLFV-------MHDLMNDLATSVAGDFYFRLEKELGCRH
>PWA30239.1
----ENSS--SD-GDLIGMETRVKEVIS-L---V-GDVRML-IWGMGGAGKTTLARAIFDQI--SIQFKGGSFIEVREV-SKAKLQKQVLSDV-DQNISS-----KSMMQRRMRGRKVLVVLDDVNH--KDQLEALA------PGSRIIITTRDKQVL-----EAHG-HNVTFLSQAEAGFLFSRHAFGRE------PE-E-LSRKVLQYAGGLPLTIKVMGSHL-NL--DESEWEN-------AIKRL-ETVKETMEVLELNFDGL-IDHKEIFL-VACILKGCL--KEYAIRVLEC-GFHA---------YG---LRVLEQKSLIT-I-Y---GL---LGMHDHLEEMGRNIV------------HSR
>PWA33898.1
-----STDPNLDEFKIVGRENDELRIVE-LLTNSRQGLTIVPIVGMGGIGKTTLAKSVYNNPIIEQHFDKRAWLCVSVKVKVDTLLANIYESLAGEK---RVNVI-EDLKEELGSKRYLLVLDDVWDEELAYWDEFRRCM----------------------------------------DMFKERAFKKG------PEFERIGQDIVKRCNGLPLLVDILGSML-FNT-DIGKWLSIQESEVWDAD----ETGRVLSILKLSFDNLPSMVKQCLLYCSIFEKDKDIRREEVVQLWMALGLVHTTETNKEME----------------------------------------------------------
>PWA34002.1
QSPKE-----AD--HPVVVGSRVEELIS-L----CEDVLVV-VFGISGIGKTTIVKATYNKI--SSYFDVSCFLGIH-Y----ELQNLLISCL-NYKFHH-----VTKIRNLIRGRKILLVLDDVDN--FEQLKSLGINP---KGSRIIVITRDKQSLG---ITPYT-YQTTELNRRESLNLFNRLMFSRD------NM-K-FIEEVAPLAGGIPLVLEVWSRYF-GH--ERKQWPS-------LLEKL-KRHGDVQKQLQMSYDSL-VTAKNLFL-IACFFDGMD--KE-VVKVLHDEAFFP---------IE---IQHLVDKFL---V-DMYGRR-ISVGMNQVIEEMGHEVI------------RTR
>PWA34124.1
KSKNRQTS-LVDGPSIVGREGDKKELLQ-LLGDS-QNFSIVPIVGMGGIGKTTLARLLYDDQQVKDRFELKAWVCVSDDFDSFNISKVIFQSIGGE----DLNLLQAALKNQLTGKRFLLVLDDIWSEKLEDWETLASPF---HGSKIIITTRKHQLLNK-LGYDH-PYDLKKLSHDDAISLFAQYALGVK------PVLRPHGEGIVRKCGGLPLALKALGSLL-TKT-DEEDWKQVLNNEIWMLD----DGGSIVPALRLSYHDLSARLKQLFAYCCLIPKDYVFEKDDLILWWMAEGFLHNLATNKSMELGEEYFQELLSRSFFQHVPSLFV-------MHDLMNDLATFVAGEFFVRLDLDVKFRH
>PWA34151.1
KDKNRETS-LVDASSIVGRQGDKDALVQ-LLADN-KNFSIVPIVGMGGVGKTTLARLLYDEKQVKDHFELKAWVCVSDEWDSFQISKIIFQSVSGE----DLNLLQVALRDQLREKRFLLVLDDVWSESCEDWETLVRPF---CGSKIIMTTRKEQLLKK-LGYDN-SNRLQRLFQDDAVSLFAQHALGTN------PTYKAYGEGIVKKCDGLPLALIVLGRLL-TKR-DALEWKEIVDSEIWRLK----EGDEIIPALRLSYHELPACLKRLFAYCSLFPKDYTFDKQDLVLLWMAEGFLHQVRPSKSTELGNECFDELLSRSFFQHSPSLFV-------MHDLMNDLATSVAGDFYFRLEMELGCRH
>PWA34334.1
----KNLG--FD-EKLVGMETRVEDVVS-L---I-DEVRMI-IKGMGGAGKTTTARAVFDHL--SN-FEAKSFVKVREV-SNGELQEQVLSDV-VQ-VRN-----KDMMKWRMPGKKVLLVLDDVDH--IDQLEALA------SGSRILITTRDEQVL-----KGHR-RDIALLSDQEATSLFSRYAFGRE------PG-E-LTEKVVRYAAGLPLTLKVLGSFL-GK--DKDEWVD-------AIERL-KNLKDTMEKLELSYKSL-GDYQQIFL-IACILKGQT--KEDAITILES-GFHA---------NG---LKVLEQRSLIT-I-------DGFLSMHDHIEEMGKNIV------------HSR
>PWA34431.1
NSRNRQTS-LVDAPSIVGREGDKKELLQ-LLGDS-QNFSIVPIVGMGGIGKTTLARLLYEDQRVKDHFELKAWVCVSEYFDILNISKVIFQSVGGDK---DLNLLQEALKKQLTGKRFLLVLDDIWSEKLENWERLAAPF---HGIKIIITTRKQQLLNK-LGYDH-TYDLKKLSHDDALSLFAQYALGVN------PVLRPHGEGIVRKCGGLPLALKALGSLL-TKT-DEEDWKQLLNNEIWMLE----DGGGIVPALRVSYHDLSARLKQLFAYCCLIPKEYVFEKDELILWWMAEGFLRNSTTEKSLELGEECFQEMLSSLF--------------------------------------------
>PWA34582.1
GEISNESSSL--MSKIYRRDEEKKMIVD-ICNQTHDDVQVYAIWGMGGIGKTTLAQYVYNHETVDKFFGLKVWVYVSAVFHVKQISKQIIRAIGPED---SLDDLQIQLQSKLKGKKFFVVMDDVWIEKMNKWGELCKAL---KGSTVTVTTRKESTAQL-MAK---QHKVGVLSEEESWSLFKMLSFPGRG-ERE-RGLE-VGREIVEKCKGLPLAVKTLGSLMSTKK-RVNEWQCVNDRFMLEMQ----E-NGILSALSLSYDDLLPHLKRCFAYCCVFSKGEEMSKDLLIELWMANEFIPSGDVS-LY-LGEEIFSCLVRRSFFQDVI----D--EKCKMHDLMHDLAQYAMRHDCVVIEYK-----
>PWA34684.1
----------MPLVKICGRDKEKEMIVD-ICDQTRDDVRVYAIWGMGGIGKTTLAQYVYNHETVKTHFEFKCWVYVSAVFDVKQIIKQIIKAIGPED---SLDALQIQLQDKLRGKKFFIVMDDVWVEQMKEWDELRKAL---KGSTVMVTTRKKDTAQL-MAK---QHNVGVLSEEESWSLFKMLAFPGEG-EEE-RELE-VGREIVEKCKGLPLAVKTLGSLMSTKE-KVNEWQLVNKKFMLEMQ----D-NRILPALKLSYDDLLPHLKRCFAYCCVFSRGEEMSKDLLIELWMANGFIPSGDAS-LY-LGEEIFTCLVRRSFFHDVV----G--ETCKMHDLLHDLAQYVMRHDCAVIERELIVLH
>PWA34722.1
KNMNRQTS-LVDVPSIVGREGDKKELLQ-LLGDS-KNFSIVPIVGMGGIGKTTLARLLYDDKLVKDHFELKAWVCVSDDFDSFNISKVIFQSIGGDE---DLNLLQTALKNQLTGKRFLLVLDDIWSEKLEDWETLVAPF---HGSKIIITTRKQQLLNK-LRYDH-PYDLKKLSHDDALSLFAQYALGVK------PVLRPHGEGIVKKCDGLPLALKALGSLL-TKT-DEEDWKQLLNSEIWMLE----DGGDIVPALRLSYLDLSARLKQLFAYCCLIPKDYVFEKDDLILWWMAEGFLHNSTTKKSMELGEECFQELLSRSFFQRVPSLFV-------MHDLMNDLATFVAGEFFVRLDLDVKFRH
>PWA34989.1
KDKNRETS-LVGPSRIVGRQDDKDALVL-LLVDNSENISIVPIVGMGGVGKTTLAKILYSDEQVNSHFELKAWVCVSDEWDSFQISKSIFQSVGGE----NFNLLQEALANKLREKQFLLVLDDVWTESYKDWETLVRPF---RGSKVIITTRKDQLLKE-LGCSQ-LNQLQCLSHDDAVSLFCQHALDAN------PTLKAHGEYIVGKCKGLPLALRALGRLL-RKE-DEEGWKEMVDSEIWSLE----EGGGIIPALKLSYHELPASLKQLFAYCSLFPKDHAFKKEDLILLWMAEGFLHQSDPSKLTELGHGYFEELLSRSFFQHAPSLFV-------MHDLMHDLATSVAGKFFFRLEKEMGLRH
>PWA35258.1
----ENFG--FD-EKLVGMETRVKDVVS-L---I-DEVRMI-IKGMGGAGKTTTARAVFDYV--SIDFEAKSFVGVREV-SKANLQEQVLSDL-EQ-VKN-----KNMMKKRMCGKKVLLVLDDVDH--IEQLEALA------PGSRILITTRDEQVL-----VAHR-RDINLLSDKEAICLFSRYAFGRE------PE-E-LSEKVVSYASGLPLTIKVLGSFL-GK--DRVEWVD-------ATQRL-EKLKETMEKLELSYIGL-DDYKEIFL-IACILKGEP--REYAIKVLEC-GFHA---------NG---LKVLEQRSLIT-I-------DDVLGMHDHIEEMGKNIV------------HSR
>PWA35308.1
ALRTK--------EEVVGLDQDVKLIRD-LVQDQ-KQLDVVSIVGMGGLGKTTLANKVFNDPYVMYHFQVRAWVTVSHTYEKSDLLIQILASI-ELDSVEQL---RDKLHKSLMNKRYFIVIDDIWS--NEAWDDLKVFF---TKSRILVTSRLKEVAV------H-VHHMDLLTDEESWELLCKKVFNDN------EWLIKPGMEIAKKCHGLPLAVVVIGGVL-TKE-IKESWERIAQSVSAYIV---NDNGY-LDMLTLCYDHLPPHLKDCFLYLGGFPEKHKFRVQSLIWLWMAEGFIQEGN--RSLQIGEDYLMELVDRNL----VK---GAIKACSVHDLLRELCLEKAEHFYLKINA-L--GR
>PWA35449.1
----K-----LH-ENLVGIDINFDK-LD-S---S-DKVNMI-ICGISGIGKTTLAKAIYNLM--YVHFEGSFFCEVKEV-TKRQIQLHMIGKI-IEDLSS-----IMMVKKMMSSKPILLVLDDVDD--HEQLDSLA------PGSLIIFTGKDKQLL-----RSHR-HEMGNLDKYEALELFHSYAFNEK------SN-E-VSEKVVKYVQGHPLALKVLGRLL-GK--TVGQWES-------ELELL-KVNDKIQK----------------------------------------------------------------------------------------------------------------
>PWA35491.1
GKISNETSSL--MSKIYGRDEEKKMIVD-ICNQRHDVVRVYAIWGMGGIGKTTLAQYVYNHETVRTNFDLKFWVYVSNEFDV----RRIIKSIGSED----LDAMQVCLQNKLRGKKFFIVMDDVWIEKMEKWDELRKAL---KDSTIMVTTQKEDTAQL-MAK---QHNVAVLSEKESWSLFKMLAFPGGG-KGE-RELE-VGREIVEKCKGLPLAVKTLSSLMSTKK-KVDERQLVNDKFMSEMQ----D-NGILTALRLSYDDLLPHLKRCFAYCCLFSKGEEMSKDLLIELWMANEFIPSGDVS-LY-LGEEIFSCLVRRLFFQDVV----G--EKCKMHDLMHGLAQYVMRHDCAVIEKELIVLH
>PWA35555.1
--AD-R---PLD-VEV-G------MLER-LM--T-RET-TLGLYGMGGVGKTTLLKRI--NNELKLEYDVVIWAVASKDFVVEKIQQAVWDE-NDFEQ-------AVKIYNVM---KFLLLLDDIWER-ID-LLKLGI-L---NKCNVVFTTYSMDVCSD-------NIKIEFLGEEEAWSLFCQKVGRYD-------KMKSYAKTIVRKCGGLPLAIVTMGRVM-NKETE-EEWQ--------AIEML-NEM-DVFTLLKFSYQSLSDTLRLCFMYCTLFHEGYSIEIEQLIEY--W-GEEID----HEGAMGHTIIRSLKVACLLE-------GEETQVKMHDVVRSFALWMANRMKYLVQPDIKAQR
>PWA35703.1
----KN-S---V-EEFVGMRDRVEQLIS-L---T-GGVRMV-IWGIGGGGKTTLATSVYMEI--KDRFQGHCIVDIREE-SSKKLQEYILEDV--KEVQS-----KHMIQSRLCHSNVLILLDDVDD--CKQLEALA------DGSRIIITTRDEHVL-----RTRK-SPVTLLSQDEGIRLFKKHAYNEE------PG-I-LSLRVVSYADGLPLALKVLGSFL-DK--DEKEWMS-------TLDRL-KEESEIVEKLKISYDGL-TVEKELFL-IACFFRGGS--KDSAIEILDA-GFHP---------IG---IKVLIQKALIT-I-R---GN---FDMHDLIQEMGHYIV------------HSR
>PWA35847.1
KSKNRQTS-LVDASSIVGREGDKKELLQ-LLAD---NFSIVPIVGMGGIGKTTLARLLYDDQQVKDRFELKAWVCVSDDFDSFNISKVVYQEVGGE------------------------------SEKLEDWETLAAPF---RGSKIIITTRKQQLLNK-LGYDH-PYDLKTLSDDDALSLFARYA-GIN------PMLRLHGEGIIKKCDGLPLALKALGSSL-GKT-DEEDWKQLLNNEIWMLE----DGGGIVPALRLSYHDLAAPLKHLFAYCCLIPKDYVFEKKDLILLWMAEGFLHNSATNKTMELGDEYFQELLSRSFFQHVPSLFV-------MHDLMNDLATFVAGEFFSRLDIDMKYRH
>PWA36006.1
----KN-S---D-EELVGMTDRVKDLIS-L---T-GGLRIV-IWGVGGGGKTTLATSVYMKI--NDHFQGHCIVDIREE-SSKTLQAKILSTL--TEVQS-----KCLIKSRLCHSNVLILLDDVDD--CKQLEALA------DGSRIIITTRDEHVL-----RTQK-SPVTLLSQDEGIRLFKKHAYNEE------PG-I-LALRVVSYAHGLPLALKVLGSFL-DK--DEKEWMS-------TLDRL-KDDTDIVKQLKISYDGL-KVEKELFL-IACFFRGHP--KDNAMEIFEA-GFHP---------IG---IKVLIQKALIT-I-R---GK---FDMHDLVQEMGHYIV---------------
>PWA36123.1
----KMKS----P-HLIGRDRFLYTIRS-L---S-SDTTILTIWGMAGIGKTSLAKHMYLLY--HHEFERSSFVEIERR-GQQLLQNKLLGDI-KRMIDD-----TSKIETALLQKRTFVVLDGVDN--FEQVHVLV------PGSRIIITTKDGSITDKKYPPKHT-LALDRLHSTDSLKLFCQHAFGGY------PE-E-DAIRASKYCEGHPLALKVLGSFL--L--NEDAWSHTFT----MLES--RETNHVHKVLRIGFDSLP-VCKELFK-IACFFVGKE--SEVTEEILKD-IKYT---------HG---IKKLVERCLLT-I-E-------ELKMHQLLQDLGRDIV------------RSR
>PWA36265.1
QSPQE-----AD--HPVVVGSRVKELIS-L----CQDVLVV-VFGISGIGKTTIVRATYNKI--SSHFDVSCFLGIH-Y----ELQNQLISRL-NDKFHN-----VRKIKKLIRGQKILLVLDDVDN--FEQLKSLGINP---KGSRIIVITRDKQSLG---IIPYT-YQTTELNRRESLNLFNRLMFSRD------NM-K-FIEEVAALAGGLSLVLEVWSHYF-GH--ERKQWPS-------LLENL-KRHGDVQKQLQMSYDSL-VTAKNLFL-IACFFDGMD--KE-VFKVLHNEAFFP---------IE---IQHLVDKFL---V-YIEEPP-VRVGMNQVIKEMGHEVI------------RTR
>PWA36361.1
KDKNRETS-LVDASSIVGRQGEKDELID-LLGDN-KNFSIVPIVGMGGVGKTTLAKLLYNEKKVVSHFELKAWVCVSDEWDSFQITKVIFQYVGGE--WDTFDLLQVALQDKLRDKKFLLVLDDVWTESYKDWETLVRPF---RGSKVIITTRKDQLLKE-LGCSQ-VNQLQCLSHDDAVSLFCQHALDAN------PTLKPHGEDIVEKCKGLPLALIALGRLL-RKKTDEVGWKEMVDSEIWSLK----EGGGIIPALKLSYHELPASLKQLFAYCSLFPKDYLFNKYDLVLLWMAEGFLHQSDLSKSTELGHDCFEELLSRSFFQHVPPLFV-------MHDLMHDLATSVAGEFFLRLEKEMGLRH
>PWA36725.1
--PA------------LEIATQNSALGD-IE----DEKQIIGIYGIGGVGKTTLAMEVSA----KHVFAAVAFTTVSQTVSVEKIKNDI---------------------KRI-GEKILIILDDVWEK-VE-LEKLCI-----MNCKILLTSRSEYVCEK-------KICVNALPEKEAWILFKRVVG--E-------DLKQVAMKVAEECGGLPLFLNAVGNAL-NK--SIEDWD--------ALTRL-QEEGKAFTRLKLSYDFLDNEARLCFLLCSMFEEDKEIWLEDLVQY--A-GLAKH----KSMARVEDAVKILTSSGLLL-------LDKEYTKMHDVVRDVALLIAGKSKFLVEKGFTYTG
>PWA36760.1
----ENFG--FD-EKLVGMETRVKDVVS-L---T-DEVRMI-IKGMGGAGKTTTARAVFDHL--SADFEAKIFVEVREV-SKTKLQQQVLSNV-EQ-VDS-----KNMMKKSMCGKKVLLVLDDVDH--IEQLKALA------PGSRILITTRDEQVL-----VAHR-SDIVLLSKLEAISLFSRYAFGRE------PE-K-LSIKVVRYAAGLPLTVEVLGSFL-GK--DMFEWKD-------AIERL-KNLKETLEKLELSYISL-DDYKEIFL-IACILKGES--KEDAIRILES-GFHA---------NG---LKVLEQRSLIT-I-------DEVLGMHDHIEEMGKNIV------------HSR
>PWA36862.1
----R----VVEMTPIIPLQKPLEQTLG-L---C-DEVRGIRIHGLVGSGKTTIMQNLNNHVKVEM-FDIVIWVTVSREGSMEAIIQQIIAQL---DI--HHDLVASRIREELKSIKYVLLLDDVKEDN---LDKIGV-----NGSKIVFTTRLQHV-----------SSIQTLNRKEALIMFKSVL--DR------PHLEENSSQIINWCGYHPLMIKVAAGVF-VKD-TEE-WHD-------GLMNL-RKEQEIYRLLNSCFDCL-VTHKKCFFYSALYPEDSDIQKDCLLDNWAAEELLDADGVER---NGREVLDYLKMVSLLE---------QQCIRMHKLIRLAALYNLADQGILVK-------
>PWA36874.1
KDKNRQTS-LVDPSGIVGRQGDKEALVL-LLVDNSENISIVPIVGMGGVGKTTLAKIVYDDKKVKKHFKLKAWVCVSDEWDTFGMSNIIFQSVTGE----DLNLLQEALRDQLREKLFLLVLDDVWSESSDDWESLVAPL---HGSKIIMTTRKEKLLRE-LGCGK-LNHLQSLSHDEAVCLFAKHALGEN------PRLKAPGEGIVRKCDGLPLALIALGRLL-TKE-DEVEWKEIEDSEIWSLK----EGGKIIPALRLSYRELPAYLKQLFAYCSLFPKDYAFEKQDLVLLWIAEGFLHQTNPSKSTEWGHKCFDELLSRSFFQHSPSLFV-------MHDLMNDLATSVAGDFYFRLEKELGCRH
>PWA36989.1
----RQVY----P-NLVGMENQDKEMNS-L---Q-SDS-ILAIWGMDGGGKTTLSRHIACSN--WNKFDSVSIIEIASR---PQLQEKLIKDI-GKEQPS-----TYTIKNVLERRKSLIILDNIVT--KKQLEALV------TQSKIIITTEKSGAS--SPSWRCQ-YEMKLLDNEDSYKLLKLHAFEPN------PE-E-LANK--------------------------------------------REGD-IKKVLRIRYDSLPGSDRSLFL-IACFFIGKN--KDFVGKILEP-DYSA---------SG---IIILTKSCLLF-V-N-------KLKMHPLLKEMGRTIV------------RSR
>PWA37008.1
----K-----LH-ENLVGIDIHFDK-LD-S---S-DKVNMI-ICGISGIGKTTLAKAIYNLM--YVHFEGSCFCEVKEI-ATRQVQLHMIGKI-IEDLSS-----IMVIKKMMSSKPILLVLDNVDD--HEQLEALA------SGSLVIFTSKYKQLL-----RSHK-YEMETLNDYIALELFSLYAFGKR------PQ-E-VASQIVKYLQGHPLALKVFGRLL-DK--SVYVWKS-------ELDRL-QTNSEIVQKLRPSFDSL-SDQKIMFL-IACAFIGEN--KDFAASVLDT-HCSA---------AI---IEVLADKFLIT-V----------LQMHELIQSMSWEII------------R-R
>PWA37066.1
----VMKT--TD-ENLIGVERQMKNMMS-L---G-HDVGVI-ILGMRGSGKTTIARAVYDMY--EQQFDGRIFVQISDD-SKISLQNKILFGI-HKRINC-----CKKISQWLSRKKVLIVLDNVDS--REQLDALA------DGSIIIITTTDERLL-----LATK-YNVSLLDDEEAIQLFSKHAFHNG------PK-E-CLERVIRYAAGHPGALKHLGCKL-NK--PINQWES-------LLDSL-AT-TGIDNMLETSLNGL-AWEKELFL-IACFFNGWV--KDEVIDILDS-GLFA---------SG---LETLKEKCLIT-F-E-------FVQVHNLIQEMGRHIV------------QSR
>PWA37106.1
RNKNRQTS-VGNLKGIVGREGDKKVLLD-LLGDN-ENFSIVPIVGMGGMGKTTLARLLYDDKKVKDHFELKAWVCVSEDFDSFKISEEIFQSVSGE----NLNLLQEALRDQLVGKRFLLVLDDVWSDKIEDWETLVGPF---PGSKIIITTRKKELLRQ-LGHDH-PYDLRKLSHNDALALFAQHALGEA------LTLREHGEGIVKKCDGLPLALRALGCLL-TKI-DEEEWKEVLNDEIWRLQ----DGGDIVPALRLSYQELSACVKQLFAYCSLLPKDCVFEKEDLILLWMAEGFLRQSNTSKSMELGEEYFEELLSRSFFQAVPSLFV-------MHDLINDLATYVAGDFFARLDIDMEYRH
>PWA37108.1
KNKNRETS-SKRET-IVGRDGDKEILLP-LLGGS-QNFSIVAIVGMGGMGKTTLARLLYNDKLVKDHFDHKAWVCVSEDFDSFKISKEIFQSVSGE----SLDLLQKALEDRLMGKRFLIVLDDVWSDKLEDWETLAGPF---PGSKIIITTRKTELLRR-LHHVH-QYDLQKLSHDDALCLFAQHA-GLD------EAQRKHAEGIVQKCAGLPLAIKALGSLL-TKA-DEEEWKDVLNNDLWKLK----DGGVIVPALRLSYQDLSARLKQLFAYCSLLPKDYVFKKEDLILKWMAEGFLHQSDTNTSMELGDKCFQELLSKSFFQHVPSLFM-------MHDLMNDLATLVAGEFIIRLDIGMEYRH
>PWA37236.1
KSKNRQTS-LVDAPSIVGREDDKKELLQ-LLGDS-QNFSIVPIVGMGGIGKTTLARLLYDDQQVKDRFELKAWVCVSDEFDSFNISKVIFQSIGGDK---DLNLLQAALKKQLTGRRFLLVLDDIWSEKLEDWEILAAPF---HGSKIIITTRKQQLLNK-LGYDH-PYDLKKLSHDDALSLFAQYALGVK------PVLRPHGEGIVKKCDGLPLALKALGSLL-TKT-DEEDWKQLLNNEIWTLE----DGGGIVPALKLSYHDLSARLKQLFAYCCLIPKDHMFEKDDLILWWMAEGFLRNSATNKSMELGEEYFQELLSRSFFQHVPSFFV-------MHDLMNDLATFVAGEFFVRLDSDVKFRY
>PWA37240.1
TSNSRPEVPKLF-DEVVGLDHHVEVIRD-LVEDQ-KQLDVVSIVGMGGIGKTTLATKVFNDRFITYHFGIRAWVTVSQRYKKRDVLIQILASL-EVDIENKL---REMLHKSLKGQRYLIVIDDIWS--KEAWDNLK---------------------------------------------------------------------------GRPLSVVVIAGLL-AKE-NIDLWKTISCSVASYIA---GDNKH-METLVLSYNHLPPHLKECFLYLGGFPEDFKFYAQRVIRLWVAEGFIQEEN--QSFEIGEAYLMDLVGRNL---VIT---GDI-SFLVHDLVREMCLKKAERFFLKINA---IRR
>PWA37264.1
QNPQQ-----VE--HPVGIDSRAQDVIS-L----DQACSIV-VLGISGSGKTTIIKAVYDKI--AADFDVSCFIKIHC------------------------------------------------------LQALSIHL---DGSRIIVTTKNKLSLS---NLPHT-YNIRLLDTIESFELFTRL-IRKG------PM-K-FVEEIVQCAGGIPLVLDVWSRHF-CY--DRNLWPS-------MLEML-KRHEDTQKKLRISYDSL-KRAQNLFL-IACFFDGMC--KD-IVKVLQDD-FSP---------FE---IQNLVHKLL---V-NDSP---WVVSLHDVIREMGQEVV------------RTR
>PWA37303.1
-----ETHSYLDEFKIVGRENDKLQIIE-LLTESTKELTIIPVVGMGGIGKTTLAKSVYNNPKIQRHFDVKAWVCVSLKVNINRLLEMIYESLNGQK---RENLI-TKLREELGSKRYLLVLDDVWDEERTYWDDFRSCV---NGNAIIVTTRKLEIGTN-------SLTLQGLSDDEGWIMFKERAN---------PELEEIGRDVVKKCHGLPLLVKVIGSML-YSG-DKDKWLSVQESMVWGEE----EGDMVLSILKLSFDNLPSISKQCFAYCSIFEKDTVMKKEELIQLWMALGLLQAGTRNSNMEVGNDIFKILVSNSLFQDVE--Y-GYVYSCKMHDLVHDLSLHISGDESLCLLDIVHLKH
>PWA37350.1
----R-----LH-ENLVGIDFHVNK-LK-S---S-DKVSMI-ICGISGIGKTTLAKAIYNLM--YVYFEGSCFCEVQAV-TKRHVQMQLIDKI-TKDVSS-----TVLIKQGIACKPILLVLDDVDD--HEQLEALA------PGSFIIFTGKDKQLL-----RSHE-HEMETLDDFHAHELFIMNAFGKK------PK-E-LASQVVKYLQGHPLALKVFGRLL-EK--SVHVWKS-------ELDRL-QTNSEIQQKLRPSFDGL-FDQKRIFL-IACSFIGEN--KDFVANVLDD-NCFA---------AN---IEVLVDKSLIT-L-DM-------LQMHELVQSMAREIV------------S-R
>PWA37507.1
----ENMS--CD-ENLIGIETRIKDVEL-L---S-DDVRMI-IKGMGGAGKTTLARAIFDQI--SVWFEGKSFVEVREV-SKGSLQEKVLSDV-ENSIST-----KKIMKTRLHGKKVLVILDDVDH--IDQLEALA------PGSRIIITTRDEQVL-----IAHR-RDISLLSKEESVRLFSRYAFGRE------PE-E-LSQQVVRYAAGLPLTIKVLGSFL-GK--NKLEWED-------ALKRL-KKLQETLEKLELSYIGL-KEYKEIFL-VACFLKGRG--KENAITMLEK-GFHA---------NG---LRVLEQKSLIT-Y-----NM---LTMHDHIEEMARDII------------HSR
>PWA37569.1
--PA------------LEILTQNSALGD-IE----DEKQIIGIYGIGGVGKTTLAMEVSA----KHLFAAVAFTTVSQTVSVEKIQKDI---------------------KRI-GEKILIILDDVWEM-VD-LEKFCI-----MNCKILLTSRSESVCEK-------KICVHALPEKEAWILFKRVVG--E-------HLKRVAMKVAEECGGLPLFLKAVGNAL-HK--SIEDWD--------ALTRL-QEEGKAFTRLKLSYDFLDNEARLCFLLCSMFNEDREICLEDLVLY--A-GLAKH----KSMARVEDAVKILTSSGLLL-------LDKEYTKMHDVVRDVALLIAGKSIFLVDKGLTYTG
>PWA37600.1
SVISNETSSLVNLSKIYGRDEEKKMIVD-ICNSRRDIVRVYAIWGMGGIGKTTLAQYVYNHETVKTHFDLKFWVYVSNEFDV----RRIIKSIGSED----LDAMQVCLQKMLQGKKFLIVMDDIWIEKIEKWDELCKAL---KGSTVVVTTRKNDTVKM-MAK---QHQVGVLSEEESWSLFKMLAFPG-GGEGE-SELE-VGKEIVKKCKGLPLAVKTLGSLMSTKE-KVDEWKLVNSKFMLEMQ----D-NGIFTALRLSYDDLPPHMKICFAYCCLFSKGEEMSKDTLIELWMANEFIPSGDVS-LY-LGEEIFTCLVRRSFFQDVI----G--ETCKMHDLMHDLAQSIMKHDCAVLEKELKVLH
>PWA37716.1
KNKNRQTS-LVDAPSIVGREGDKKELLQ-LLGDR-QNFSIVPIVGMGGIGKTTLARLLYDDQQVKDHFELKAWVCVSDDFDSFKIGKVIFQYISGE----DLNLIQAALKDQLKEKRFLLVLDDIWSEKLEDWETLVAPF---RGSKIIITTRKQQLLNK-LGYAH-PYDLKQLSHDDALSLFAQYALGVK------PMLQPHGEGIVRKCGGLPLALKALGSLL-TKR-DEEDWKQLLISDIWKLE----DGGGIVPALRLSYHDLSARLKQLFAYCCLIPKDYVFEKDDLILWWMAEGFLHDSTTEKSLELGEECFQELLSRSFFQHVPSLFV-------MHDLMNDLATFVAGEFFVRLDVDVKFRY
>PWA37809.1
QNPQQ-----VE--HPVGIDSQAQDVIS-L----DQACSIV-VLGISGSGKTTIVKAVYNKI--AADFDVSSFIEIH-C----KLQRDAIYCL-KNKF-------VAKLIKLLSGQKVFLILDDVYE--FKQLQALSIHL---DGSRIIVTTRNKLSLS---NLPHT-YNIRLLDTIESYDVFVN--YAPE-------N-G-FASHLKGALG---------REGF-IC--DHTKLP----------------------------------------------NGQD--KSELLKAIEDEVFSP---------YA--SSKECLSKFVL--I-DSY---------------------------------KKR
>PWA37948.1
--SK------------LEINTQKSTLNS-FK----DEMQIIGIYGAGGVGKTTLAHEAAA----KNLFDDMVYIVVSENVDVENIKDMV---------------------KRV-KDKILIILDDVRKE-VN-LSALGI-----MNCKILLTSRSKNVCEA-------SICVKSLPEEEAWILFKRVVG--E-------KLKQIAMEAVDGCGGLPLIIQVVGNVL-KQ--RINLWE--------TLAQL-NNERGSFTHLKLSYDLLDEEAKLCFLLCSMFPEREFIPLERLAHY--C-GLGKN----RSMARVGIAVDNLK--SLFL-------GKKFTTKMHDVVREVAHIIA-KNIFLVETGLSYTG
>PWA37987.1
----RMKS----P-HLIGRDRFLDTISS-F---S-SNTTILTIWGMAGIGKTSLAKYIYLLY--RHEFERSSFVEIERR-GQQLLQKKLLGDI-KRKIDD-----TSKIETALLQRRAFVVLDGVDN--FEQVHVLV------PGSKIIITTTDGSITDKKHPPKHT-LVLDGLHSTDSPSLFCWHAFGRY------PK-E-DAIRASKYCGGHPLALKVLGSSL--L--NADAWSNTFT----MLES--REIKNVHKVLRIGFDSLP-VCQELFK-IACFFVGEE--TEVTEAILKD-INHT---------YG---IKKLVERCLLT-I-E-------ELKMHQLLQDMGRDIV------------RSR
>PWA38040.1
----K-----LH-DYLVGIDFHFDK-LN-S---S-DKVNMI-ICGISGIGKTTVAKAIYNLM--YIHFEGSCFCEVR----KQQVQMQLIDNI-TRALSS-----IMVIKKMMSSKPILLVFDDVDD--HEQLEALA------PGSLIIFTGKDKQLL-----RSHR-HDINFLDEDKSLELFYFFAFEEK------PK-E-VSEKVVKYVQGHPLALKVLGRFL-GK--TVGEWES-------ELERL-KVNEQIERVLRLSYDGL-LQQQNILL-IACLFIGEN--KEFVASILDG-NFFA---------TN---MRVLVDKSLIT-I-NM-------LQMHDLIQALARAMD------------R-R
>PWA38132.1
KDRNRQTS-LERGRGIVGREGDKKELVQ-LLSDN-ETFSIVPIVGMGGIGKTTLARALYNDQLVKDHFELKAWVCVSDDFDSFKISRVIYQEVGGE----DLNRLQVALRDQLMGKRFLLVLDDVWSDKWEDWKTLEGPF---SGSKIIITTRKKELLRKLLNHDH-PYILEKLSPDDAVSLFAQNALGEN------PELRQHGEGIVQKCDGLPLALEALGRLL-NRT-DEEEWKRLLANEIWMLE----DDGGILPALRLSYHDLSSCLKQLFAYCCLIPKDYVFEKKDLILWWMAEGFLHDSATNKTMELGEEYFQELFSRSFFQHVPSLFL-------VHDLMNDLATFVAGELFSRLDIDMEYRH
>PWA38273.1
----QLRS--QDP-QLIGIDYSIHFLSS-L---S-EHTAILTILGMGGIGKTSLAKHVYKLH--FREFNRSSFVEISRRCVEQDVQKQLCDDI-ASLNND-----TSAIENALSHKKVFVVLDDIDS--LDQLDVLL------PESKIIITTKDASLTERQVQPKHT-HNLKALSVTDSLKLFCLYAFKSE------IE-A-VSDNIVNYCKGHPLALIVLGRSL--R--NRDVWEDCIA----GLK---KESN-INSVLRMSFESLPKNDRELFK-IACFFVGID--RDFIESILRA-NINT---------SG---ITHLIDRCLLH-I-N-------VLSMHSLIQEMGRDAV------------RSR
>PWA38414.1
QNPQQ-----VE--HPVGIDSRAHDIIS-L----DPAFTMV-VLGTSGSGKTTIVKAVYDRI--AADFNISCFIQINSY----DLQRDVISCL-NDKF-S-----AAKVKKFISGQKLFLVLDDVYT--FEQLQALSIHS---CGSRIIVTTRNKESLS---NLPHT-YNLTLLDTSESFELFVRL-IGKG------PK-E-FVDEIVWCAGGIPLVLEVWSRHF-DY--DRNLWPS-------MLETL-KRHEDTQKKLRIIYDLL-KRAQNLFL-IACFFDGMY--KA-VIKVLQDD-FFP---------FE---IQNLVHKFL---V-NDS----PWISLHDVIRKMGQEVV------------RTR
>PWA38506.1
----K-----LH-ENLVGIDFHFEK-LN-A---S-HKVNML-ICGISGIGKTTLTKAIYNLM--YVQFEGSCFCEVKEV-EEKQVQMQMIAKI-TDDMSS-----SMVIKKRMACKPILLVLDDVNN--VKQLEALA------PGSLIIFTGKDKQLL-----TSHK-YEMGNLDKCEALELFCLYAFDKR------PE-E-LASQVIIYLQGHPLALKIFGRLL-KK--FVHVWKS-------ELDRL-QTNPDIQQKLRPSFDGL-SDQKRMFL-IACAFIREN--KDFAASVLDS-HCSA---------SI---MEVLADRFLIT-V-NM-------LQMHELIQSMAREIV------------R-R
>PWA38562.1
----KNYS---D-EELVGMTDRVNDLIS-L---T-GGVRMV-IWGIGGGGKTTLATSVYMKI--KDRFQGHCIVDIRDE-SSKTSQAKILSTL--TQVQS-----KCLIKSRLCHSNVLILLDDVDD--RKQLEALA------DGSRIIITTRDEHVL-----RTRK-YPVILLSQDDGIRLFKKHAYNEE------PG-E-LSLCVVSYAHGLPLALKVLGSFL-DK--DEKEWMS-------TLDRL-KEESEILEKLKTSYDGL-TIEKELFL-IACFFRRRS--MVNAMEIFEA-GFHP---------IG---IKVLIQKALKT-I-G---GY---FDMHDLVQEMVHYIV------------HSR
>PWA38627.1
NKTTRETS-LVDLSIIVGREGDKKALLE-LLSNN-KNFSILSIVGLGGIGKTTLAQVLYNDTKVKDHFKLMSWVCVSDEFDVFSISKAIYKDVGGE----TLNQLQVALTEKLSNKKFILVLDDVWNENYNEWELLQRPF---PGSKIVVTTRKT-----------------------------MHALGKQ------PTLQSYGEEIVKKCGGLPLALRTLGRVL-TKS-TEEEWEELLNSELWHVQ----NGDKILPALRLSYYDLPPHLKQMFAYCCLFPKDYVFDKDEIVLLWMAEGFLYDSNGSKLMELGRECFEELESRSFFQKSTSRYI-------MHELINDLATSVAKEFFFMLGDKMDLHH
>PWA38641.1
-----T-------HKILGFESRKLVIKN-LN--P-DSTQKIALTGMSGVGKTFVMEKI--KIAAKHMFDWVMKVVVGEKTDPITIQQAILTE-TTKDA-------ADRLRKKFQRKKVLVIIDDLWNE-FD-LKDIGL-L-----FKLLITSQFYYVCTK--------FTVGVLNDTDAKTLFFGIVG--P-------ELKKIGEVIVKKCGGLPIAIKTIANSL-DDI-K-DAWK--------ALSNL-QHLGIVDKVFEMSYNNLKDDAKTIFLLSGIFPADFDIPIEDLMRY--G-GLKLK----YSIARTNTCVHKLIQANLLT-------SDDGCVKRHDL---FVMSNF-KQASVVNEDMAYDR
>PWA38740.1
----K-----LH-DYLVGIDFHFDK-LE-S---S-DKVNMI-ICGISGIGKTTLAKAIYNLM--YIHFEGSCFCDVQGV-EKRQVQMQMIGKI-REDLSC-----TMVIKKRIACKRILLVLDDVNS--LEQLEALA------PGSLIIFTGKDKQLL-----RSHK-HEMGILDKCEALELFSLYAFGKM------SK-E-LASQVIIHLQGHPLALKIFGRLL-KK--SVHVWKS-------ELDRL-QTNSDILQKLRPSFDGL-SDQKRMFL-IACAFIGEN--RYFAASVLDS-NCSA---------AN---NEVLVDKFLIT-V-NM-------LQMHELIQSMAREII------------S-R
>PWA38904.1
----RMKS----P-HLIGRDGFLYDILS-L---S-SDTTILTIWGMAGIGKTSLAKHIYVLH--RHEFERSSFVEIERR-GQQLQQNKLLRDI-KRKIDD-----TSKIETALLQKRAFVVLDGVDN--FEQVHVLV------PGSRIIITTKDGSITDKKHPPKHT-LALDGLHSTDSLRLFCWHAFGGY------PE-E-DAIRASKYCGGHPLALKVLGSSL--L--NEDAWSHTFT----MLES--REIDNVHKVLRIGFDSLP-DCKELFK-IACFFVGKE--TEVTEAVLKD-GVHP---------YG---IKKLIERCLLT-I-K-------ELKMHQLLQDMGRDIV------------RSR
>PWA38968.1
----K-----LH-ENLVGMDVRVDK-MN-A---S-SKVHMI-ICGIGGIGKTTLAKSIYNRM--YIHFERFCFCEVKGV-ARQQVLMQVFNGI-TK-LAN-----TMVLQEKVRYKPILLVLDDVDH--SDQLSALA------PGSLIVFSSKDRQLL-----SSYK-YDMAFLDDGEALELFSLHAFDEK------PK-E-LADKVVQYVQGHPLSLKVLGRFL-NK--TVHEWKS-------ELARL-QLNKEIQQVLRLSYDAL-QDQKFIFL-IACSFIGVK--KDLAASVLDS-NLFA---------TN---IRVLIDR----------------------------------------------
>PWA39008.1
----KN-S---D-EELVGMRARVEQLIS-L---T-GGVRMV-IWGVGGGGKTTLATSVYMKI--KDRFRGHCIVDIREE-SSKTLQGKILSTL--TQVQS-----KCLIKSRLCHSNVLILLDDVDD--CKQLEALA------DGSRIIITTRDEHVL-----RTRK-SPVTLLSQNEGIRLFKKHAYNEE------PG-I-LSLRVVSYADGLPLALKVLGSFL-DK--DEKEWMS-------TLDRL-KEESEIVEKLKISYDGL-TAEKELFL-IVCFFRGEY--KDDAMEIFEA-GFHP---------IG---IKVLIQKALIT-I-L---GS---FDMHDLVQEMGHYIV------------HSR
>PWA39049.1
----K-----LH-ENLVGIDFHFDK-LN-S---S-HKVNML-ICGISGIGKTTLAKAIYNLM--YVHFEGSCFCEVK----EKQVQMHMIRKI-TY-LSN-----SMEIKRRMACKRILLVLDDVNN--VEQLEALAGSR---PGSLIIFTCKDKQLL-----RSHRDHDMDFLDRDRSLELFRSYAFKEK------YE-K-VSEKVVDYVRGHPMALKHLGGFL-GK--TVDVWDS-------ELKRL-KVNEKIQQVLHLSYDGL-FYQKNILL-IACLFVGEN--RDFVASVLDG-NFFA---------TN---MQVLVDKSLIT-I-DM-------LQMHDLIQAMAREIV--------------R
>PWA39052.1
GEISEETTSLMPLVEIYGRDEEKKMIVD-ICNQT---VRVYAIWGMGGIGKTTLAQYVYNHKTVQKHFEFKCWVYVSAVFDVKRIIKQIIKTIGPED---SLDDLQIQLQNKLTGKKYLILMDDVWIEKMIKWDELCKAL---KGSMAMVTTRKKDTAKL-MAK---QRNVGKLSEEESWALFKMFAFPDRG-ERE-SELE-VGKKIVEKCNGLPLAVKTLGSLMLTKEKKVNEWQDVNDNFKWEQD----D-DIVLPVLRLSYNDLPPRMKICFAYCCVFSKGEEMSKDSLIELWIANGFIPSGGMS-SY-LGQKIFTFLVQRSFFQDVV----G--VICKMHDLMHDLAQYVMGDDCAVIEKELIVLH
>PWA39168.1
SEISNETSSLMP--KICGRDEEKEKIVD-ICNQGHDGVRVYAKWGMGGTGKTTLAQYVYNHEKVKTHFELEFWVYVSAVFDI----RRIIKSIGLVD---STDYLLKQLKNKLKGKKYFIVMDDVWIEEMEKWGELCKAL---NGSTV----------------------------------------------------------------GAP-------------------------------------------------------------------------------LWL-------------------------------------------------------------------------
>PWA39319.1
----K-----LH-ENLVGIDFHFNR-LG-S---S-HKVNMI-ICGISGIGKTTLAKAIYNLV--HAHFEGSCFCEVKEV-EEKQVQMQMIGKI-TDDLSS-----SMVIKQRMAFKRILLVLDDVNN--VEQLEALA------PGSFIIFTGKDKQLL-----RSHK-YDMETLDDHEALELFSLYAFGKL------PK-E-LASQVLIHLQGHPLALKVFGRLL-DK--SEYVWKS-------ELDRL-QTNSDILKKLRPSFDSL-SDQKRMFL-IACAFIGEY--KDFAANVLDS-NCSA---------AI---IEVLADKCLIT-V-DT-------LQMHELIQCMAREII------------S-R
>PWA39431.1
NRASRETS-LVDVSRIVGRQGDKEALLE-LLETS-QNVSVVSIVGLGGIGKTTLAQVMYNDKKVKDHFELMAWVCVSDEFDVFNISKAIFQAIIGE----NLNLLQVALEEKLSKKRFLVVLDDVWNENYNEWELLQRPF---PGSKIIVTTRKTTVASV-MDSVQ-AYHLEGLSNEEAISLFAQHALGKR------SSLKIHGEGIIKKCGGLPLALIALGRVL-KKT-NDEEWEELLNSEIWNLH----DEGKILPALRLSYYDLPPHLKQMFAYCCLFPKDYLFDRDELVLLWMAEGFLYDSNGSKSMELGRECFEELVSRSFFHHSSLRFK-------MHDLINDLAMSVAGEFFMTLDGKMDCHH
>PWA39604.1
QNPQE-----VE--HPVGIESRAQGIIS-L----DQAPSIV-VFGISGSGKTTIVKSVYDRI--GADFDVSCFIQIHNY----HLQKDVISCL-NDKF-I-----AGKIKRLISGQKVLLVLDDVYR--FEQLQALGIHS---CESRIIVTTRNKHSLG---NLPYT-YNISLLDTRESLKLFTGLTFGKD------PK-K-ILEEIARRAGGVPLVLEVWGRHF-YH--ERKQWPS-------ILETL-KRHEDIQKKLQLSYDLL-NRAKNLFL-IACFFVGMS--KE-VFKVLQDEGFFP---------IE---IQYLVDKGL---I-DVR----SWTSLHNAIMGMGQELV------------RTR
>PWA39605.1
----V-----SN-DSLVGIGSQMEQVIS-L---SDDGLRII-ICGPEGIGKTTIAEATFRRL--AIGFKYCCFLSVKTIFGESTLQNKLISNL-DHESNN-----IGRIQKMMKGQKVLLVLDDVDN--DEQLKILG------RGSRIIVTTRDASFL-----GRFK-YEPRLLDETESLEVFSMDAFQQK------PE-E-VSWEAVRWGAGRPGALKVAARLR-FK--SVHYWEC-------ALKGL---------------------------------------------------------------------------------------------MHE-------------------------
>PWA39691.1
----KN-S--ED-EEFVGMRARAQDLIK-L---T-GGVRMV-IWGIGGGGKTTLATSVYMKI--NHHFQGHCIVDIREE-SSKKLQEDILKGL--IEGQN-------IIRSRLRNSKVLILLDDVDD--REQLQALV------DGSRIIITTRNEQLL-----KSHR-SQVRLLSHDEANQLLKRHAYNEV------PE-T-LSSRVVSYSAGLPLALKVLGSFL-DK--DEKEWMS-------TLDRL-KQESEIVEKLKISYDGL-KVEKELFL-IACFFRGKK--KDNKMEIFEA-GFHP---------IG---IKVLIQKALIT-I-D---GY---FNMHDLVQEMAHYIV------------HSR
>PWA39778.1
----ESFG--FD-EKLVGMETRVKDVVS-L---I-DEVRMI-IKGMGGSGKTTTARAVFDHL--SNDFEAKSFVEVREV-SNAKLQEQVLSKV-EH-IDS-----KNMMNRRMCGKKVLLVLDDVDH--IEQLEALA------PGSRIIITTRDEQVL-----VAHR-RDIDLLLDKEAICLFSRYAFGRE------PE-E-LSRKVVRYAAGLPLTVKVLGSFL-GK--DEHEWKD-------ALKRL-RTLKETLEKLKISYIGL-EEYKEIFL-IACILKGES--KEYAIRVLES-GFHA---------IG---LKVLEQRSLIT-V-------SGFLGMHDHIEEMGKNIV------------HSR
>PWA39786.1
KNKNRQTS-LVDASSVVGREGDKKELLQ-LMGYS-QNFSIMPIVGMGGIGKTTLARLLYDDQKVKDHFELKAWVCVSDDFDSFNISKVIFQSIGGDG---DLNLLQADLKNQLTGKRFLLVLDDIWSEKLEDWETLVAPF---HGSKIIITTRKQQLLNK-LGYDH-PYDLKKLSNVDALSLFAQYALGKK------PTLRPHGEGIVKKCGGLPLALKALGSLL-TKT-DEEDWKQLLNSEIWMLE----DGAGIVPALRLSYHDLSARLKQLFAYCCLIPKDYVFEKDDLILWWMAEGFLHNSSTEKSMELGEEYFQELLSRSFFQHVPSLFV-------MHDLMNDLATFVAGEFYSRLDIDVEYRH
>PWA40244.1
----QLRS--QDP-QLIGIDDSIDFLSS-L---S-EHTAILTIFGMGGIGKTSLAKHVYKLH--CREFSRSSFVEISRRCVEQHLQKQLCDDI-ASSNHD-----TSTIENALARKKVFIVLDDIDS--LNQLDVLL------PGSKIIITTKDASLTERKVQPKHR-HNLKGLYVTDSLKLLCLHAFKCE------IE-A-TSYDIVNYCEGHPLALKVLGRSL--H--NRAVWEDCIK----GLK---KESQ-INNVLRMSFKSLPKNDEELFK-IACFFVGKD--RDFTEIILEA-DINT---------SG---ITHLIDRCLLH-I-N-------VLSMHSLIQEMGRDVV------------RSR
>PWA40407.1
KNMNRQTS-LVDAPSIVGREGDKKELLQ-LLGDS-QNFSVVPIVGMGGMGKTTLARLLYDDKQVKDHFELKAWVCVSDDFDSFNISKVIFQSIGGDG---DLNLLQAALKNQLTGKRFLLVLDDIWSEKLEDWEMLVAPF---PGSKIIITTRKTELLRK-LGHKC-PYDLQKLSHNDAFSLFARHA-GIN------PTLRLHGEGIVKKCDGLPLALKALGSLL-TKT-DEEHWKQLLTSEIWMLK----DGGGIVPALRLSYHDLSARLKQLFAYCCLIPKDHVFEKNDLILWWMAEGFLHNSTAEKSMELGEECFQELLSRSFFQHVPSLFV-------MHDLMNDLATFVAGEFYSRLDIDVEYRH
>PWA40564.1
----ENSS--ID-GDLIGMEPRVNEVIS-L---V-GDVRML-IWGMGGAGKTTLARAIFDQI--SIHFEGGSFIEVREV-SKSKLQKQVLLDV-DQNISS-----KSMMQKMMRGRKVLVVLDDVNH--KDQLEALA------PGSRIIITTRDEQVL-----VAHR-HNVTLLSQAEAGCLFSRYAFGRE------PQ-E-LSGKVLQYADGLPLTIKVMGSFL-GR--SEHFWID-------AIERL-KKLKETLEKLELSYIGL-EDYKEIFL-VACILKGWD--KEDAIRVLES-GFHA---------VG---LRVLEQKSLVT-I-Y---ST---LGMHDHLEEMGRNIV------------HSR
>PWA40565.1
----ENSS--ID-GDLIGMDTRVNEVIS-L---V-GDVRML-IWGMGGAGKTTLARAVFDQI--SFRFEGQSFVEVREE-SKPSLQKQVLSDI-DQDVSG-----KNKMKKTMRGRKVLVVLDDVDH--KDQLEALA------PGSRIIITTREKQVL-----VAHG-HNVTLLSQAEAGCLFSMYAFGRE------PE-E-LSGKVLQYAHGLPLTIKVLGSFL-GQ--SEPYWID-------AIERL-KTLTATMKRLEISFDGL-DDYKEIFL-VACILKGWV--KEDAIRVLES-GFHA---------VG---LRVLEQKSLIT-I-S---GH---LGMHDHLEEMGRNIV------------HSR
>PWA40859.1
GEFSNETSSLVNLSKIYGRDAEKKMIAV-ICNQRHEGVRVYAIWGMGGIGKTTLAQLVYNHEMVKTHFELKCWVYVSAVFDV----KRIIKAIGSED----LEAMQVCLQNKLRGKKFFIVMDDVWIEKMDQWDELCKSL---IGSTVMVTTRKKDTAQL-MAK---QHNVAVLSKEESWSLFKMLAFPGVGDQDE-RELE-VGREIVEKCKGLPLAVKTLGSLMSTKE-RVDQWQLVNNNFMWEMQ----D-NDILPALRLSYDNLLPHWKQCFAYCCLFSKGEEMSKDLLIELWMANEFIPSGDVS-LY-LGEEIFDSLVQRSFFQDVV----G--VMCKMHDLMHDLAQYEMGDDCAVIEKELIVLH
>PWA40862.1
GEFSNETSSLVNLSKIYGRDAEKKMIVV-ICNQRHEGVRVYAIWGMGGIGKTTLAQLVYNHEMVKTHFELKCWVYVSAVFDV----KRIIKAIGSED----LDAMQVCLQNKLRGKKFFIVMDDVWIEKMDQWDELCKSL---IGSTVMVTTRKKDTAQL-MAK---QHNVAVLSKEESWSLFKMLAFPGVGDQDE-RELE-VGREIVEKCKGLPLAVKTLGSLMSTKE-RVDQWQLVNNNFMWEMQ----D-NDILPALR-----------------------EEMSKDLLIELWMANEFIPSGDVS-LY-LGEEIFDCLVGRSFFQDLV----G--VICKMHDLMHDLAQYVMGDDCAVIEKELIVLH
>PWA40917.1
----EDSS--FD-GNLVGMETRVNEVIS-L---V-DDVRMI-IKGMGGAGKTTLARAVFDKL--SFQFEGQSFVEIREK-S--SLQKQVLSDV-DQGISG-----KKMIKKKMRVRKVLIVLDDVDK--IEQLEALV------PGSRIIITTREEQVL-----VAQE-RDVHLLDEKEAICLFSRHAFRRE------PK-E-LSEQVVCYAAGLPLTIQVLGSFL-GK--DDREWED-------AIDRL-KTLRETIEKLKLSYDDL-EDYKEIFL-VACILKGWS--KDDAVIALKS-GFPA---------IG---LRVLELKSLIT-I-A---GY---LDMHDHIEEMGKNIV------------HSR
>PWA41093.1
----NI-S---S-KDFIGIESRLQDLKS-L---S-GGVRII-IWGVGGGGKTTLASAAYTEM--SVHFEGRCFLDIREE-SNKMLQKNMLLSI--TEVES-----RSMIKRRLCHKKVLVVLDDVDD--LKQIEYLA------KGSRIIITTRNKHML-----T-RK-YAVSLLSHDEAMKLFHTHAYQED------PE-I-LSEKVVSYAGGLPLALEVLGKLL-DK--DTDEWKS-------ALAKL-KDDHDVMKRLKISYDGL-PNQKDLFL-IACFHRNRTP-IDDAIKVLDA-SLNP---------ID---VRVLVQKSLIY-E-N---GV---FDMHDLIEEMAHHIV------------HSR
>PWA41208.1
----ESLS--FD-GKLVGMETRIRDVIS-L---T-GDVRMI-IKGMGGGGKTTLARAVYDQI--ANHFDSKSFVEVREV-SNSKLQKQVLSDV-KQDISS-----INMMRTMMRGRKVLVVLDDVDH--IDQLEALA------SGSRVIITTRDEQVL-----VAHR-HNVSLLSHAEAICLFSRYAFGRA------PE-E-LSRQVLQYAAGLPLTIKVLGSFL-GQ--NEPQWID-------ALDRL-KTLKATMEKLELSYHGL-EDYKEIFL-VACILKGEH--IEDVIRALES-GFHA---------NG---LRVLEQKCLIT-I-W---GY---LNMHDHIEEMGKSIV------------HSR
>PWA41238.1
SEISNETSSLVNLSKIYGRDEEKIMFIH-ICNQRHDVLRVYAIWGLGGIGKTTLAQYVYNHETVRTNFDLKFWVYVSNKFDV----RRIIKSIDSED----LDAMQVRLQNKLRGKKFFIVMDDVWIEKMEKWDELCKAL---KGSTVMVTTRKKDTAQL-MAK---QHNVEELSEEESWSLFKMHAFPGSG-EGE-SELE-VGKEIMKKCNGLPLAVKTLGKLMSTKK-GVDQWQHVNDNFMSKMQ----D-NDILTALRLSYDELPPHMKMCFAYCCLFSKGEEMRKDLLIELWMANGFIPSGDVS-LY-LGVDIFDCLVGRSFFQDVV----G--EICKMHDLMHDLAQYEMRHDCAVIEKELIVLH
>PWA41293.1
KNINRQTS-LVNSKIIVGREDEKKELLR-LLSDD-ENYSIVPIVGMGGIGKTTLARLLYDDQQVKDCFELKAWVCVSDDFDSFNISKVIFQSVGGDK---DLNLLQAALKKQLTGKRFLLVLDDIWSEKLEDWETLAAPF---HGSKIIITTRKQHLLNK-LGCDH-PYDLEKLSHDDALSLFAQYALGVK------LVLRPHGEGIVRKCGGLPLALKALGSLL-TKT-DEEDWKQLLNDEIWMLE----DGGGIVPALRVSYHDLSARLKQLFAYCCLIPKDHVFEKDDLIFLWMAEGFLRNSTTEKSMELGEEYFQELLSRSFFQHVPSLFV-------MHDLMNDLATFVAGEFFARLDLDVKFRH
>PWA41449.1
---------------------------------T-KDVRMI-IKGMGGSGKTTLALAIFNQI--SNQFEGRSFVEVREV-SETDLQKQILTDV-RQYISN-----KNMMVHMMPRKKVLVVLDDVNH--TNQLEALA------SGSRIIITTRDEQVL-----LAQR-HEVNLLSPKESIFLFSRHAFGRE------PE-H-LSRKVVQYAAGLPLTIKVLGSFL-DQ--KKPEWID-------ALERL-KTLNETMMILELSYNSL-DDYKDIFLYVVCLFKGCY--KEDAIRALES-GFHA---------NG---LRVLEQRSLIN-I-D---EK---LGMHDHIEEMGKNIV------------HSR
>PWA41983.1
----K-----LH-DYLVGIDIHFDE-LD-S---S-DKVNMI-ICGISGIGKTTLAKAIYNLM--YVHFEGSCFCEVKEV-TKRQVQMHLINKI-TEDLSC-----STVIKQRMAYKPILLVLDDVDH--RDQLKALA------PGSLIIFTGKDKQLL-----RSHR-HDMDFLDEDKSLELFSFYAFEEK------PQ-G-LADKAVKYVQGHPLALIVLGCFL-GK--SMGQWVS-------ELERL-KLNEEIQRVLHLSYDGL-LHQKNILL-IACLFVGEN--REFVASVLDG-NFFA---------TN---MQVLVDKSLIM-I-NN-------LEMHDLIQAMAREIV------------R-R
>PWA42053.1
-----P-------TLLVGFESRIPIMNQ-LK----DEKHIISICGMGGSGKTTMVKEV--SRRGVKFFDEIIMAVVSKEHNLVKVQEDLFKA-TNMEG-------ANELWKRLSKKGNLVILDDVWKN-ID-WDKIGI-----NNCKVILTSRSQDACNA--------LTLDTLTESETWSLLGEIVG--D-------ELCETASKISKRCGGLPSAVVCLGRAL-DKR-K-EVWN--------TLKKL-QNVEYVYQSLQVSYDLLEVETKKIFLLCCVYPEYANIPLEALVRC--G-GLDFK----EFFVRVHTLIDKLRSRFLLL-------GDKSTVKVHIVLLTVGISVAPFSAAVVHDR--YSA
>PWA42193.1
DEFPNETSSLVHLSKIFGRDAEMKMMVD-ICNQHDDGFRVYAIWGMGGIGKTTLAQVVYNHQTVNTNFELKFWVYVSNEFDV----RKMIKSIDVKD----LDAMLVSLQNKLRGKKFFIVLDDVWIEKIEMWDELCKAF---KGSTLMVTTQKWTTCQM-MAK---QHNVGVLSEEDSWSLFKMLAFPGGR-EGG-RELE-IGRKIVEKCEGLPLALKTLGSLMSSKS-MANQWNLVNDNIMWEMQ----E-NGILPALRLSYDNLLPHMKRCFAYCCLFSKGKEMSKELLIELWMANNFIPPGEIS-LY-LGEEIFNCLVWRSFFQ-VV----G--AICKMHDLMHDLAHHVMRDDCLVIERELIVLH
>PWA42354.1
----ENSG--ID-EELVGMETRVNDVVS-L---A-DEVRMI-IKGMGGAGKTTLARAVFKCL--SNDFEAKSFVKVREV-SNGKLQEQVLSDV-VQ-VHN-----KDMMKTRMSGKKVFLVLDDVDH--IEQLKALA------PGSRILITTRDEQVL-----VAHR-RDVVLLSKQEAISLFSRYAFGRE------PE-E-LSGNVVRYAAGLPLTLEVLGSFL-GK--DKLEWVD-------AIDRL-EKLKDTLEKLELSYISL-DDYKEIFL-IACILKGED--REGAIRILES-GFHA---------IG---LKVLQQRSLIT-I-------DNVLGMHDHIEEMGKHIV------------HSH
>PWA42369.1
KNKNRQTS-LVDASSIVGRESDKKILLK-LLGDK-HNFSIVPIVGMGGIGKTTLARLLYDDKLVKEFFELKAWVCVSEEFDSFTISKIIFQCVGGE----DLNVLQVALRDKLMGKRFLLVLDDVWSEKIEDWETLVGPF---SRSKIIITTRKQQLLNK-LGYGQ-PYNLNKLSHDDALSLFAQHALGVN------PQ-----QRIVQKCDGLPLALRALGSLL-TKT-DEEEWKELLNDEIWGLE----DGGGIVPALRLSYQDLSACLKQLFAYCSLLPKGYMCKKGELILLWMAEGFFQKSTSNKSMELGEEYFQQLLSRSFFQRVPSLFV-------MHDLMNDLATSVAGEFFIRLDIDTEYRY
>PWA42443.1
KNINRQTS-LVNSKIIVGREHEKKELLR-LLSDD-ENYSIVPIVGMGGIGKTTLARLLYDDQQVKDCFELKAWVCVSDDFDSFNISKVIFQSVGGDK---DLNLLQAALKKQLTGKRFLLVLDDIWSEKLEDWETLAAPF---HGSKIIITTRKQHLLNK-LGCDH-PYDLEKLSHDDALSLFAQYALGVK------LVLRPHGEGIVRKCGGLPLALKALGSLL-TKT-DEEDWKQLLNDEIWMLE----DGGGIVPALRVSYHDLSARLKQLFAYCCLIPKDHVFEKDDLIFLWMAEGFLRNSTTEKSMELGEEYFQELLSRSFFQHVPSLFV-------MHDLMNDLATFVAGEFFARLDLDVKFRH
>PWA42582.1
----ENFD--FD-EKLVGMETRVKDVIS-L---I-NEVRMI-IKGMGGAGKTTTARAVFDHL--SADFEAKSFVEVREV-SNAKLQEQVLSKV-ER-VDS-----KNMMKRRMCGIKVLLVLYDVDH--IDQLEALA------PGSRIIVTTRDEQVV-----VAHR-RDIDLLSDKEAICLFSRYAFGTE------PE-E-LSGKVVRYAAGLPLTLKVLGSFL-GK--DKLEWVD-------AIDRL-EKLKETLEKLELSYISL-DEYKEIFL-ITCILKGES--KKDAIRILER-GFHA---------NG---LKVLEQRSLIT-I--------EVLGMHDHIEEMGKNIV------------HSR
>PWA42613.1
----KSLS--ID-GNLEGIEMRKKEVLS-L---T-NDVRMI-IKGMGGGGKTTLARAVYDQI--STHFEGKSFVEVREV-SKTTLQEQILRDV-DKKISG-----KDTMIQMMCRKRVLVVLDDVDH--SDQLEALF------SGSCIIITTRDEQVL-----VSHG-CNVNLLTDDEAMCLFRRYAFGKN------PN-E-MSEQVVRYAAGLPLTIKVLGSSL-DK--SELEWKD-------ELERL-KTQQDTQKKLEMSYDAL-HDQKEIFL-VACILKGEQ--KDKAIRVLES-GFRG---------IG---LRVLEQKCLIS-I-S---GS---LCMHDLIEEMGKHVV------------DS-
>PWA42646.1
----ESFG--FD-EKLVGMETRVKDVVS-L---S-DEFRMI-IKGMGGAGKTTTARAVFDNL--SNDFEAISFVEVREV-SKANLQEQVLSKV-ER-VDS-----KNMMKERMRCIKVLLVLDDVDD--IEQLEALA------SGSRIIVTTRNEQVL-----VAHR-RDIALLSEQEAISLFSRYAFGRE------PK-E-LSGKVVRYAAGLPLTLKVLGSNL-GK--DKHEWVD-------AIDRL-EKLEETLKQLELSYISL-DEYKEIFL-VACILKRKH--KAAAITILES-GFHA---------IG---LKVLEQRSLIN-V-----G-FGRLGMHDHIEEMGKNIV------------HSR
>PWA42775.1
KDKNRQTS-LVDASSIVGRQ-----------------------VGMGGVGKTTLAKILYEDDQVNDYFEVKAWVCVSDEWDSFTISNIIFQSLTGE----DLNLLQVALRDQLRDKLFLLVLDDVWSESSDDWETLVAPF---PGSKIIMTTRKDKLLRQ-LGCGK-LKRLQSLSHDDAMCLFAQHALGEN------PRLKAPGEGIVRKCNGLPLALKAVGRLL-ANE-DEVKWKEIEDSEIWCLE----DGGNIIPALRLSYHELPAYLKQLFAYCSLFTKDYAFDKEDLVLLWMAEGFLHKVRLIKSTEFGLECFDELLSRSFFQHSPSLFV-------MHDLINDLATSVAGDFFFRLEKEMGSRH
>PWA42776.1
GEISNETSSLVNLSKIYGRDEEKKMIVD-ICNQTHDNVRVYAIWGMGGIGKTTLAQYVYNHETVKKHFELKCWVYDSAVFDV----KRIIKDIGSED----LDALQACLQNKLRGKKFFIVMDDVWIEMMEKWDELCKAL---KGSTVMVTTRIENTAQL-MAR---QHNVAVLSKEESWSLFKMIAFPGGGDQGE-RELE-VGRQIVEKCKGLPLAVKTLGSLMSTKK-WVNEWQLVNSKFVLEMQ----D-NCILPALRLSYDSLLPHMKRCFAYCCLFSKGEKMSKDLLIELWMANEFIPSGDVS-LY-LGEEIFSCLVRRSFFQDVV---------------------------------------
>PWA42947.1
----R----VVEMTPIIPLQKPFEQTLG-L---C-DEVRGIRIHGRVGSGKTTIMQNLNNHVKVEM-FDIVIWVTVSREGSIEAIIQQIIAQL---DI--HHDLVASRIREELKDIKYVLLLDDVKEDN---LDKIGV-----NGSKIVFTTRLQHV-----------SSIQTLNRKEALLMFKSVL--DR------PHLEKNSNEIIKWCGYHPLVIKVAAGFF-VKE-TEE-WLD-------GLMNL-SKEQEIYRLLDSFFDCL-VTQKKCFFYTALYPEDSDIQKDCLLDNWAAEELLDADGVER---NGREVLDYLKMVSLLE---------QQCIRMHKLIRLAALYHLDDQGILVK-------
>PWA42965.1
AESSEAASSRLDTPIIIERTEEMDKIVG-LCNDDKVDVPVYAIYGMGGLGKTTIARLVYDHKKVNKRFEIKCWIHVSQTFNVEEILHTVIESV-------HLDAMQNCVENLLEGKRFLIVMDDVWIESRKNWTTLSKSL---QGSIVVITTRSMETSVM-MAK---QLQLGAFSEEKSWLLFKTLAFPQ-N-----DELE-IGKMIVEKCDGLPLALESLGSLMSSKS-RLSTWERVLHSNMWELD----T-NEILPALMLSYDYLLPHVQRCFAYCCMFPKGSMFKKDSLIVFWMANSLID------LY-DGEDVFNCLLWRFFIYKVV-----------MHDLVHDLAHYLMRHDCAIIEKDIRVIH
>PWA43018.1
----E-----LH-EKLVGIHSRAKE-MN-L---S-SKVHMI-ICGVRGIGKTSIAKAVYNRL--YAHFEVCSFCEVSEF-VKKQLQRQIIEDM-EDLKSS-----SNAMKKFMLSKKVLLILDDVHE--RDHLEALA------SGSLVLITGKDRQLL-----IAHG-YDVELLHDDEAMELFNLYAFNHK------RK-E-LSEQLVPYMKGHPLALKVLGCFL-GK--IVCEWES-------ELRRL-ERTDDIQ--------------------------------------------------------------VLISR----------------------------------------------
>PWA43019.1
----K-----LD-ENLVGLYTRAKQ-MD-L---S-RKVNMI-ICGIGGIGKTTIAKAIYNLL--HIHFEAYSFCEVKGV-EKRHLQEKLLEDL-IQPPRS-----ISILKSRLSRKKVLVVLDGMDN--YNQFEALV------QGSVIIITGRDKQLF-----NANG-YEVDLLYDDEALELFSLYAFRNK------PE-D-LASQVVDYVNGLPLALKILGSSL-GK--TMEEWES-------QLKKL-CRHSEIQQVLRMSYDVL-FDQQSIFL-MSCFFKGEK--RDYVMKVLDG-DLDA---------TN---IRVLMDMSLIS-I-AD-------MQMHDLVQEMGWQIV------------S-R
>PWA43038.1
----IN----EN-EKLVGMGTRLQDLES-L---S-GGARMV-IWGVGGGGKTTLATSLYKKI--SCNFDSCCFVEIREE-SSQNLQKKILAKV--TQVES-----QGIIKSRLCSRNVLIVLDDVDD--VKQLEALA------DGSRIIITTRDKQVL-----ISHG-SSISLLSREEAIRLFRRYAYLED------PD-E-LSLLVISYVDGLPLALKIIGSFL-GK--NKIEWNS-------ALEKL-KDNTKVMEILKISYDGL-FYERELFL-IACFFRGKS--KEEAMEILKA-AFHV---------IG---VKVLIEKSLIT-I-D---DK---IDMHDLIQEMGHHIV------------HSR
>PWA43209.1
RNKNRQTS-VGNLKGIVGREGDKKVLLD-LLGDN-ENFSIIPIVGMGGMGKTTLARLLYDDKKVKDHFQLTAWVCVSDEFDSFRISEVIFQSVAGK----DLNLLQVALKDLLKEKRFLLVLDDVWSDKIEDWETLVGPF---PGSKIIITTRKKELLRQ-LGHDH-PYDLQKLSHEDALALFAQHALGEA------PTLRPHGESIVKKCDGLPLALRALGCLL-TKI-DEEEWKEVLNDEIWRLQ----DGAGIVPALRLSYQELSACVKQLFAYCSLLPKDCVFEKEDLILLWMAEGFLRQSNTSKSMELGEEYFEELLSRSFFQAVPSLFA-------MHDLINDLATYVAGDFFARLDIDMEYRH
>PWA43497.1
NALGD----KMDQ-TLVGLDIHLQEVKR-LM--N-DGNQVLTVSAPGGCGKTTLIKMLCHDHDVKGFFGENIFVTVSRTTSLKTIVQKLFAQ-NVK--HE-----EEAKNQLLMGPRTLLVLDDVWSE-SESIQDLKF-----PGYKILVTSRFLF-----------SYELTLLNDEDARTLLCYSAFPYD------P-VPDLVTKMVKCCKGFPLALTVIGASL-GQ--GVRKWRTTLKKWSDSID---NK--TLFLSLGASVDALEPIARECFL-LGSFPEDEKIAASALMDMWV-E---------N-LEYTIEYLLELSSRNLISLVLDASEGYNEH-FVHDLIRELAIHLS------------RKR
>PWA43608.1
----ENSG--FD-EKLVGMETRVKDVVS-L---I-DEVRMI-IKGMGGAGKTTTARAVFDHL--------------------------------------------------------------------------------------------------------------------------------------------------------------------------------------------------------------------------------------------------------------------------------------------------------------------
>PWA43677.1
----KL-S---S-KDLIGIETRLQDLKS-L---S-GGVRIV-IWGVGGGGKTTLAFAAYTEM--SVHFEGNCFLKIREE-SSKMLQKNMLSSI--TELEI-----RSMIKRRLCHKKVLVVLDDVDD--LEQIEALA------EGSRIIITTRNEHLL-----N-LK-YGVSLLSHDEAMELFHSHAYRED------PE-I-LSEKVVSYAGGLPLALKVLGSFL-DK--DKDEWKS-------AVAKL-KDNHKVTERLKISYDGL-PDEKDLFL-IACFHRKRTP-IDDAMKVLDA-SFNP---------IG---VRVLVQKCLIY-E-N---GV---FDMHDLIEEMAHHIV------------HSR
>PWA43679.1
----ETMD--VD-ENLIGMEPRMQELQA-L---S-HDVRMI-LKGMGGAGKTTLARAIFDKV--SIHFEATSFIEVREV-SKASLQRQVLSDL-DR-SNS-----KNMMKKKLRDKKVLVVLDDVDR--KDQLQALA------TGSRIIITTRDEQVL-----TAHR-HDVLLLTDKEAIRLFSRHAFGKD------PE-K-QSLEVVRYAAGLPLTIEVLGSFL-GK--DKLEWID-------ALARL-KKLKETLEKLELSYESL-DDYKEIFL-VACLLKGWM--KDNAIKMLES-GLHA---------NG---LRVLEQRSLIN-------GE--VIDMHDHLAELGKNIV------------HSR
>PWA43906.1
----DNLK--AN-KKLIGMESRIKDIVS-L---V-DDVRMV-IKGMGGGGKTTLAKAVYDHI--CYQFEVVSFVEVREV-SKASLQKQVLSDV-DHGISS-----KNMMKRKLCGRKVLLVLDDVDH--LDQLEALA------PGSRIIITTRDAQVL-----VAHR-HNVNLLMHEEAICLFSRYAFGRD------PK-R-LAFKVLRYAAGLPLTIRVLGSFL-GK--NELEWID-------ALERL-KTLKETLEILEVSYIGL-DSYKEIFL-VACHLKGAP--KTYAIKMLES-GFHA---------NA---LRVLEQKSLIT-M-------DQYLGMHDHLEEMGWNIV------------HSR
>PWA44315.1
----RLRK----P-LLIGMDDSIKLITS-L---S-SHTTILTIYGMGGIGKTSLANYVHKLH--GHEFDKSYFIEISRRCAQQHVQKQLCSNI----NPN-----TSMIETALKRKKFFLVLDDIDS--LEQLDALL------PGSKIIITTKDASLTERQIQTKHK-HFLGGLEDTKSLQLLSTHAFMCD------PV-E-VSIELLQYCEGLPLALEVLGRYL--R--NRDLWKDCIE----SLK---KGSH-INNVLKMSYDTLGDYDKELFK-IACFFVGQD--RDFTEIILKA-NFNT---------TG---ITHLVDRCLLS-I-N-------KLTMHSLIQMMGRDVV------------RSR
>PWA44366.1
----K-----LD-ENLVGLDIYLDK-LD-S---S-DKVNMI-ICGISGIGKTTLAKAIYNLM--YVHFEGSCFCEVKEV-TKRQVQMHLINKI-AEDLSC-----STVIKQRMACKPILLVLDDVDH--RDQLKALA------LGSLIIFTCKDKQLL-----RSHG-HDMKFLDEDQSLQLFSFYAFKEK------PQ-G-LADKAVKYVQGHPLALIVLGCFL-GK--TMGQWVS-------ELDRL-KLNEEIQRVLRLSYDGL-LQQQNILL-ITCLFIGEN--SEFVASILDG-NFFA---------TN---MQVLVDKSLIT-I-DM-------LQMHDLIQAMAREII------------R-R
>PWA44588.1
KNMNRQTS-LVDAHSIVGREDDKKELLQ-LLGDS-KNFSIVPIVGMGGMGKTTLAKLLYDDEQVKDRFELKAWVCVSDDFDNFNISKVIFQSTGGE----DLNLLQAALKNQLTGKRFLLVLDDIWSEKLEDWETLVAPF---HGSKIIITTRKQQLLNK-LGYDH-PYDLKKLSLDDALSLFAQYALGLK------PVLRPHGEGIVRKCGGLPLALKSLGSLL-TKT-DEEYWKQLLNSEIWMLE----DGGEIVPALRLSYLDLSARLKQLFAYCCLIPKDYVFEKDDLILWWMAEGFLQNSTTEKSKELGEEYFQELLSRSFFQRAPSLFV-------MHDLMNDLATFVAGEFYSRLDIDVEYRH
>PWA44622.1
RNKNRQIS-VGNLKGIVGREGDKKVLLH-LLGDN-ENFSIVPIVGMGGMGKTTLARLLYDDEKVKDHFELTAWVCVSDEFDSFNISKEFFQSVSGE----NLNLLQVALRDRLAGKRFLLVLDDVWSDKIEDWETLVGPF---PGSKIIITTRKKELLRQ-LGHDH-PYDLQKLSHTDALALFAQHALGED------PTLRPHGEGIVKKCDGLPLALRALGCLL-TKL-DEKEWKEVLNDEIWRLQ----DGGGIVPALRLSYQELSACVKQFFAYCSLLPKDCVFEKEDLILLWMAEGFLRQSNTSKSMELDEEYFEELLSRSFFQAVSSLFA-------MHELINDLATYVAGDFFVRLDIDMEYRH
>PWA44640.1
KDKNRETS-LVDTSSIVGREGDKDELIK-LLGDN-KNFSIVPIFGMGGVGKTTLARILYSDTQVNSQFELKAWVCVSEEWDSFQISQSIFQSVSGDSGEDNFNLLQEALTNKLREKQFLLVLDDIWTENYKDWETLVRPF---RGSKVIITTRKDQLLKE-LGCSQ-LNQLQCLSHDDAVSLFSQHALGAN------PTLKAHGEDIVGKCKGLPLALIALGRLL-RKEKDEVGWKEMVDSEIWSLE----EGGGIIPALKLSYHELPASLKQLFAYCSLFPKDYAFKKEDLVLLWMAEGFLRQSDPSKSTELGHGYFEELLSRSFFQHAPSLFV-------MHDLMHDLASSVAGEFFFRLEKEMGLRH
>PWA44641.1
IDRNRETS-LVDASSIVGRQGDKDELIE-LLGDN-KNFSIVPIVGMGGVGKTTLARILYNEKKVNAHFQLKVWICVSQEWDSFQISKSIFQSVSGE---DNFNLLQEALMDKLREKQFLLVLDDVWTESYKDWETLVRPF---RGSKVIITTRKEKLLKE-LGCSQ-LNQLQCLSHDDALSLFCQHALDAN------PTLKAHGEGIVRKCKGLPLALIALGKLL-TKE-DEEGWKDMVDSEIWSIE----EGGGIIPALKLSYHELPASLKQLFAYCSLFPKDYLFEKDELVLLWMAEGFLRQSDRSKSTELGDDYFAELLSRSFSRHAPSRFV-------MHDLMHDLATSVAGEFFFRLEKEMILRH
>PWA44657.1
----EDSS--VD-GNLVGMETRVDEIIS-L---V-DDVRMI-IKGMGGAGKTTLARAVFDKL--SFQFEGQSFVEIREK-S--PLQKQVLSDV-DQGISG-----KKMIKKKMCIRKVLIVLDDVDK--IEQLEALV------PGSGIIITTREEQVL-----VAHE-RDVHLLDDKEAICLFSRHAFRRE------PK-E-LSKQVVRYAAGLPLTIRVLGSFL-GK--DDREWED-------AIDRL-KTLRETIEKLELSYDDL-EDYKEIFL-VACMFKGWW--KENAIRALES-GFSA---------IG---LRVLELKSLIT-I-I---GK---LGMHDHIEEMGKNIV------------HSR
>PWA44665.1
-----------------------------------------SRIGLGGIGKTTLAKVLYNDEKVKAHFELRAWVCVSEEFDVFNISKAVFQAVTGE----NLDLLHVALKEKLSRKKLLIVLDDVWNEDHDAWERLKSPF---PGT---------------------------------LSLFARCALDEP------PPLEKIARGIIDKCDGLPLALVTLGRVL-TKKGNEGDWEELLNSEIWNLH----DASGVLPALKLNYYDLSPDLKQLFAYSSLFPKDHLFDKKKLVLLWMAQGFLSQSVGSKSMELGCHYFEELKSRSFFQHSASLYT-------MHDLMNDLAVSVAGEFNFMLDDKIDLRH
>PWA44742.1
QNPQQ-----VE--HPVGIDSRAQDIIS-L----DQACSIV-VLGISGSGKTTIVKAVYDKI--AADFDVSCFIEIDG-----KLQRDAIYRL-KKKF-K-----VAKLIKLLSGQKVLLILDDVYE--FKQLQALSIHL---DGSRIIVTTRNKLSLS---NLPHT-YTIRLLDTIESFELFTRL-IGKG------PK-K-FVDGIVQCAGGLPLVLEV------------------------------------------------------------------------------------------------------------------------------------------------------
>PWA44788.1
----RNL----D-EKLVGMRDRLQDLIL-L---S-GGVLMV-IWGLGGGGKTTLATSLYTVI--SSQFEGHCIIEIREE-SHKRLQEDILSAV--TKVHS-----KRRIKSMLCHRNVLVILDDVDH--LDQLEALA------DGSRIVITTRDEHLL-----RTHR-SPVTLLSHEEAIWVFNAHAYNKK------HK-E-LSSQVVSYAAGLPLALKVLGSFL-DK--DEKEWMS-------TLDRL-KDEMDIVEKLKISFHGL-PEEKNLFL-IACFFRGRS--RNNAMEILDA-GFHP---------IG---ITVLIQKALIT-I-Y---GE---FDMHDLVQEMAHYIV------------HSR
>PWA44985.1
QSPKE-----AD--HPVVVGSRVKELIS-L----CEEVSVV-VFGFSGIGKTTIVKATYNKI--SSYFDVSCFLEIH-Y----ELQNLLISCL-NYKFHY-----VAKIRNLIRGRKILLVLDDVDN--FLQLKSLGMNP---KGSRIIVITKDKQSLG---NIPYT-YQIMLLNRRESLSFFYRLMFSRD------NM-E-FIKEVTALAGGLPLVLEVWSRYF-GH--ERKQWPS-------LLEKL-KRHLDVQKKLQMSYDSL-VTAKNLFL-IACFFDGMD--KE-VVKVLHDEAFLP---------IE---IQHLVDKFL---V-DEIEGL-VTVGMNQVIKEMGHEVV------------RTR
>PWA45302.1
KDRNRQTS-LEGGRGIVGREGDKNELVQ-LLSDN-ENFGIVSIVGMGGIGKTTLARALFNDRLVKDHFELKAWVCVSDDFDSFKISKVIYQKVGGE----DLDLLQVALRDQLMGKRFLLVLDDVWSDKWQDWKTLERPF---SGSKIIITTRKEQLLRKLLNHDH-PYILQKLSPDDALALFAQNALGEN------PELRQHGEGIVQKCDGLPLALEALGRLL-NRT-DEEEWKRLLANEIWMLE----DEGGILPALRLSYHELSACLKQLFAYCCLIPKDYVFEKKGLILWWMAEGFLHDSATNKTMELGEEYFQELLSRSFFQHVPSLFV-------MHDLMNDLATFVAGEFFSRLDLDMKFRH
>PWA45460.1
----ENIG--FD-EKLVGMDTRVRDVIS-L---I-DEVRMI-IKGMGGAGKTTTTRSVFDHL--SNDFEAKSFVEVREV-S--KLLEQVLSDV-ED-VNG-----KNMMKERMCGKKVLLVLDDVDH--IDQLEALA------PGSRIIITTRDEQVL-----VAHK-RDINLLSDKEAICLLSRYAFGRE------PE-E-LSLKVVRYAAGLPLTVKVLGSFL-GK--DMVEWED-------AIERL-KKLKETQEKLELSYMSL-DEYKEIFL-IACILKGQI--KEAAIRILES-GFHA---------NG---LKVLERRSLVT-F-----SIDQVLGMHDHIEEMGKNIV------------HSR
>PWA45505.1
----RDLDV--D-EKLVGMRDRLQDLIL-L---S-GGVLMV-IWGIGGGGKTTLATSLYTKI--SRQFEGHCIIEIREE-SHKRLQEDILSAV--TKGHS-----KRKIKSMLCHRNVLVILDDVDH--LDQLEALA------DGSRIIITTRDEHLL-----RTHR-CPVTLLSHEEAIGLFNNHAYNEK------QE-K-LSSRVVFYAAGLPLALKILGSFL-DK--DEKEWMS-------TLARL-KNESEIVEKLKLSYDGL-NVEKELFL-IACFFRRSS--RNDAMEILDA-GFHP---------IG---ITVLIQKSLIT-I-E---GK---FDMHDLIQEMGHFII------------HSR
>PWA45586.1
KDKNRETSLLVDASSIVGRQGDKDMLVQ-LLADN-KNFSIVPIVGMGGVGKTTLARLLYDEKQVKDHFELKAWVCVSDEWDSFQISKIIFQSVSGE----DLNLLQVALRDQLRDKRFLLILDDVWSESREDWETLVHPF---RGSKIIMTTRKEQLLKK-LGYHN-SNHLQRLSQDDAMSLFAQHALGAN------ETFKEHGEGIVKKCDGLPLALIALGGLM-TKR-DALEWKEIEDSEIWRLK----EGDEIVPALRLSYRELPAYLKQLFAYCSLFAKDYAFDKEDLVLLWMAEGFLHRVRPSKSTELGHECFDELLSRSFFQHSPSLFF-------MHDLMNDLATYVAGDFFFRLEKEMGCRH
>PWA45624.1
RALGD----KMDE-TLVGLDFHLQEVKR-LM--K-DENQVLTVSAPGGCGKTTLIKLLCHDHDVKGTFGQNIFVTVSRTTSLKTIIQKLFAQ-NVN--YE-----EEAKNQLLRGSRILLVLDDVWSE-SESIQDLKF-----PGYKILVTSRFLL-----------SYELSLLNDADARTLLCYSAFPYD------P-IPNLVTKMVKCCKGFPLALTVVGASL-GQ--GVVKWRTTLKKWSDSID---NK--SLYLSLRASVDALEPIARECFL-LGSFPEDEKIAASALMDMWV-E---------N-LEHTIEFLLELSSRNLLSLVLDASEGYNEH-FVHDLLRELAIHLS------------RKR
>PWA45977.1
----KN-S---D-EELVGMRDRIKDLIS-L---T-GGAQMV-IWGVGGGGKTTLATSVYMKI--KDRFQGHCIVDIREE-SSKKLQGDMLSAV--TKVHS-----KHKLKSMLCHRNVLVILDDVDH--LDQLEALA------GGSRIIITTRDEHLL-----RKHK-SPVRLLSRDEAIRLFNSHAYNEE------HK-K-HSLAGVSYAAGLPLALKVIGSFL-DK--DEKEWMS-------TLDRL-KEESAIVEKLKISYDGL-KVEQELFL-IACFFRGKR--KDDKMEILEA-GFHP---------IG---IKVLIQKALIT-I-R---GN---FDMHDLVQEMGHYIV------------HSR
>PWA46007.1
---------------------DLSSISS-L---S-EHTAILTILGMGGIGKTSLAKHVYKLH--SHEFNRSSFAEISRRCVEKDVQKQLCEDI-VSLNHD-----TSTIENAVSHKKVFIVLDDVDS--VDQLDALL------PGSKIIITTKDASLTERQVQPKHI-HDLKSLYVADSLKLLCLHAFKSK------LE-A-VSDDIVNYCEGHPLALTVLGRSL--H--DRDIWKDCIE----GLK---KESY-INNVLMMGFKSLPKNDKELFK-IACFFVGEG--RDFTEIVLKA-NMNT---------SG---ITHLIDRCLLH-I-N-------ALSMHSLIQEMGRDVV------------RSR
>PWA46010.1
----RPSS--VD-DNLIGIEVHMKEVMK-L---S-GGVHML-IWGMGGIGKTTIARAVYDEV--STYFEVSCFIEIREV-SKFHVQKEVISRVDDSHLGS-----TNLIRDHLSRRIILMVLDDVDH--KSQLEALA------EGSRIMITTRDESVL-----VAHN-YKVIALGYEESSQFLRMHAFKKD------LE-D-LLPRVIDYAAGLPLALKVISFLL-GK--SKKEWTD-------ILARL-KVEKEIQDTLKISFDGL-DDTKDVFL-VACFFNGMQ--KHKVVRILGD-G-----------------IRLLEQKSLLC-I-N---GC---IYMHHLLEQVGRDIV------------RSR
>PWA46062.1
----RT-K---N-KDLIGMKTRLQDLKA-L---S-GGVRMV-IWGVGGGGKTTLASSVYDEI--SNRFEGCCFLGIQEQ-SIKKLQEKILCGV-QKQVDG-----KLMIRSRLWHKRVLIVLDDVNN--LNHLNALA------EGSRILITTRDNHIL-----NVHK-HNISLLNYEEGIELFCKHAHRDY------PE-R-LSEHVVLYASGLPLALIVLGSFL-DK--DINEWKS-------ALARL-KEDTDIVEKLKISYDGL-REEKELFL-IACFFRGEK--KNYAIEILDA-GLHP---------IG---IKVLIQKALIT-I-D---GM---FSMHDLIQEMGHYIV------------HTR
>PWA46483.1
YDLAD----KMDQ-SLIGLDSHREELKR-LL--N-DDAQVLVVSGSGGCGKTTLVKLLCHDNDIKDVFGKNILVTVSRPSSLKTIAQKLFEH-GEN--YE-----EEARNQLMMGSKMLLILDDVWSE-SESVHDLKF-----PGYKILVTSRFLF-----------SYELRLLNEEDSRSLLCYSAFPCD------R-VPDLVNKIVKLCKGLPLALTVVGASL-GQ--SLLKWKTTYKKWSESIQ---NT--SVLLSLKSSIDELDPIVKECFL-MGSFPEDERIAATTIMDIWV-E---------N-FEYTSENLIELSLRNLINLAPDTSEGYNEL-NVHDMLRELAIHLS------------RKR
>PWA46534.1
QSPQE-----AD--HPVVVGSRVKELIS-L----CEDVLVV-VFGISGIGKTTIVKATYNKI--SSYFDVSCFLGIH-Y----ELQNLLISCL-NYKFHH-----VTKIRNLIRGRKILLVLDDVDN--FEQLKSLGINP---KGSRIIVITRDKQSLG---IIPYT-YQTTELNRRESLNLFNRLMFSRD------NM-K-FIEEVVALAGGLPLVLEVWSRYF-GH--ERKQWPS-------LLEKL-KRHGDVQKQLQMSYDSL-VTAKNLFL-IACFFYGMD--KE-VVNVLHDEAFFP---------IE---IQHLVDKFL---V-DTDQNR--DVTMNHVIKEMGHEVV------------RTR
>PWA46542.1
----ENSG--VD-ENLIGMETRINNIVS-L---V-DDVRMI-IKGMGGAGKTTLARAIYDHI--SYQFEGDSFVEVREK-STPLLQKQILSDI-DQGISG-----KSMLKKKMCGRKVLIVLDDVDK--IEQLGALA------PGSRIIITTRDAQVL-----IAHK-RDVHLLDNKEAMCLFSRHAFGRE------PK-E-LSEQVVRYAAGLPLTIKVLGSFL-GK--DDLDWKD-------ALERL-ETLNETMKVLELSYMDL-EDYKEIFL-VACLLKGWE--KDDAIRALES-GFRA---------IG---LRVLELKSLIT-I-V---GD---LDMHDHIEEMGKNIV------------HSR
>PWA47142.1
----ENSS--ID-GNLIGMEPRVNKVIS-L---V-GDVRML-IWGMGGAGKTTLARAIFDQI--SIQFEGGSFIEVREV-SKDKLQKQVLSDV-DQNISS-----KGMMQRRMRGRKVLVVLDDVDH--KDQLEALA------PGSRIIITTRDEQVL-----VAHR-HNVTLLSQEEAGCLFSRYAFGRE------LE-V-LSGQVVQYAHGLPLTIKVLGSFL-GQ--SEHFWID-------AIKRL-KTLTATMDRLEISFDGL-DDYKEIFL-VACILKGWW--KEAAIRALES-GFHA---------VG---LRVLEQKSLIT-I-I---GR---LGMHDHIQEMGRNIV------------HSR
>PWA47253.1
KNKNRQTS-LVDAPSIVGREGDKKELLQ-LLGDS-QNFSILPIVGMGGIGKTTLARLLYDDQQVKDRFELKAWVCVSDDFDSFNISKVILQSIGGE----DLNLLQAALKNQLTGKRFLLVLDDIWSEKLEDWETLAAPF---HGSKIIITTRKQQLLNK-LGYDH-PYDLKMLSDDDALSLFAQYALGVK------PVLRPYGEGIVRNCGGLPLALKALGSLL-TKT-DEEDWKQLLNNQIWMLK----DGGGILPALRLSYHDLSARLKQLFAYCCLIPKDYVFEKDDLILWWMAEGFLHNSATNTSLELGEEYFQELLSRSFFQRVPSLFV-------MHDLMNDLATFVAGEFFVRLDLDVKFRH
>PWA47304.1
----ENSG--FD-KMLVGMESRVKDVVD-L---I-DDVRMI-IKGMGGAGKTTTARAVFDHL--SADFEAKSFVEVREV-S--KLQEQVLSDV-ED-VKA-----KIMMKNRMCRIKVLLVLDDVNH--IDQLEVLA------PGSRIIVTTRDEQVL-----VAHI-HDIDLLSDKEAMCLLSRYAFGRE------PE-E-LSGKVVRYAAGLPLTLKVLGSFL-GK--DEHEWKD-------AIERL-KELQETQEKLELSYTSL-KDYKEIFL-IACMLKGFS--REDAIRILEC-GFRA---------NG---LKVLEQRSLIT-I-DE----YGSLGMHDHIEEMGKNIV------------HSR
>PWA47306.1
---------------LVGMETRVKDVVS-L---I-DDVRMI-IKGMGGVGKTTTARAVFDHL--SADFEAISFLEVRE---DSKLQEQVLSDV-DQ-VNA-----KMMMKNRMCGIKVLLVLDDVNH--IDQLEALA------PGSRIIVTTRDEQVL-----VAHR-RDIALLSEQEAISLFSRHAFGRE------PE-E-LSGKVVRYAAGLPLTLKVLGSFL-GK--DENEWKD-------AIERL-KELKETQEKLELSYTSL-NDYKEIFL-IACILKGKD--KEEAIRILEC-GFRA---------NG---LKVLEQRSLIT-I-NVY-GR-LVLGMHDHIEEMGKNIV------------HSR
>PWA47380.1
--PA------------LEIVTQNSALGD-IE----DEKQIIGIYGIGGVGKTTLAMEVSA----KHLFAAVAFTTVSQTASVEKIQKDI---------------------KRI-GEKILIILDDVWEM-VD-LEKLCI-----MNCKILLTSRSEYVCEK-------KICVNALPKKEAWILFKRVAG--V-------DLKRVAMKVAEECGGLPLFLKALGNAL-TK--SIEDWD--------ALTRL-QEEGNAFTRLKLSYDFLDNEARLCFLLCSMFPEDRDICLEDLVFY--A-GLAKH----KSMARVEDA-----------------------------------------------------
>PWA47544.1
----K-----LH-ENLVGIDIHFDK-LD-S---S-DKVNMI-ICGISGIGKTTLAKAIYNLM--YDHFEGSCFCEVKEI-PTRQVQLHMIGKI-IEDLSS-----IMVIKKMMSTKPILLVLDNVDD--HEQLEALA------PGSLVIFTSKYKQLL-----RSHK-YEMETLNDYIALELFSLYAFGKR------PQ-E-VASQIVKYLQGHPLALKVFGRLL-DK--SVYVWKSELDRLQTELDRL-QTNSEIVQKLRPSFDSL-SDQKIMFL-IACAFIGEN--KDFAASVLDT-HCSA---------AI---IEVLADKFLIT-V----------LQMHELIQSMSWEII------------R-R
>PWA47632.1
----E-PS--FD-GRLVGMETRLQDLES-L---V-NDVRMI-IKGMGGVGKSTLARAIFDRV--SIQFEAVCFVEVREV-SKSRLQKQILRNV-DKTISS-----KNIMKKIMLARKVLIVIDDVDH--IDQLQALA------PGSRIIITTRDEQIL-----IAHR-RDVNLLTHSEAIRLFSIYAFGTS------PQ-K-LSHEVIDYAAGLPLTIKVLGSFL-GK--DKLEWMD-------TIDRL-KILKEAIEKLEISYLGL-DDHKKIFL-VACFLKGWE--KDKAIRLLES-GFLA---------NG---LRVLQQRSLIT-I-------DQVLGMHYHIEEMGKNIV------------HSR
>PWA48052.1
-----F-------DDILGYPSRKCTFTS-LG--P-DHSSMVALWGMGGVGKSTMVEDL--KKAVRGWFQLIVDVAVGEDMNIITLQGHVLEE-TGEKA-------AEKLRVSFDKNNILVILDNVWES-FD-LKHIGL-L---ARFKFLLTSRDNNVCNM-------SFKLECLENSESQRLFRQLVR--D-------ELQAIGDDIANGCQGLPIAIDTIARFL-GKR-K-DVWE--------SFTRL-KN-AIVNNVFKLSYENLKPEVEAILLLCGVFPKDTDIPIEDLLRY--G-GLNLN----NSIARLSTCIERLAEVNFLS-------SHAAFYSMHDLVRAFVLDML-EHASIVNGNMSCTR
>PWA48237.1
----ENFG--LD-EKLVGMETRVRDVIS-L---I-DEVRMI-IKGMGGAGKTTTARAVFDHL--SNDFEAKSFVEVREV-S--KLQEQVLSDV-ED-VNG-----KQMMKERMCGKKVLLVLDDVDH--IDQLEALA------PGSRIIITTRDEQVL-----VAHK-RNINLLSDKEAICLLSRYAFGRE------PE-E-LSQKVVCYGAGLPLTLKVLGSLL-GK--DKDEWVD-------AIERL-KKLKETLKQLELSYISL-DDYKEIFL-IACILKGKL--KKDAIRILES-GFHA---------YG---LKALEQRSLIT-F-----GK--VLGMHDHIEEMGKNIV------------HSR
>PWA48638.1
KDKNRETS-LVDASSIVGRQGDKDELID-LLGDN-KNLSIVPIVGIGGLGKTTLAKLLYNEKKVVAHFELKAWVCVSDEWDSFQISKRIFESVSGE---DNFDLLQEALANKVREKKFLLVLDDVWTESYKDWETLVRPF---HGSKVIITTRKEQLLKE-LGCSQ-LNQLQCLSYDDAVSLFCQHALDAN------PTLKAHGEDIVGKCKGLPLALKALGRLL-RKA-DEEGWKDMVDSEIWSLK----EEGDIIPALKLSYHELPASLKQVFAYCSLFPKDYLFEKDNLVLLWMAEGFLHQSDPSKSTELGRGYFQDLLSRSFFQHAPSLFV-------MHDLMHDLATSVAGEFFFRLEKEMGLRH
>PWA48644.1
----ESFG--FD-EKLVGMETRVKDVVS-L---S-DEVRMI-IKGMGGAGKTTTARAVFDTL--SNDFEAISFVEVREV-SKANLQEQVLSKL-ER-VDS-----KNMMKERMRCTKVLLVLDDVDD--IEQLEALA------SGSRIIVTTRNEQVL-----VAHR-RDIALLSKQEAISLFSRYAFGRE------PE-E-LSGKVVRYAAGLPLTLKVLGSFL-GK--GKLEWED-------AIERL-KKLQETLEKLELSYMSL-DEYKEIFL-IACLLKRKC--ISYAITILES-GFHA---------IG---LKVLAQRSLIT-F-----G-ELVLGMHDHIEEMGKNIV------------HSR
>PWA48661.1
-----ETHPYLEESKIVGREKEELHILE-LLTESIKELTIVPVVGMGGIGKTTLAKSVYNNPKIQKQYDVTAWLCVSVKVNINRLLEMIYGSVARKQ---TENLI-TKLREELGSKRYLLVLDDVWDEERIYWDEFRSCM---NGNAIIVTTRKLEIGTY-------SLTLQGLSDDEGWFMFKERAN---------PELEEIGRDVVRKCHGLPLLVRVIGSIL-YSG-DKDKWLSVQESMVRGEE----EGDIVLSILKLSFDNLPSISKQCFAYCSIFKKDKVLKKQKLIQLWMALGLLQVGMRNNDMEVGNEIFKILVSNSLFQDVE--Y-GYVYSCKMHDLVHDLSLHVSGDESLCWMNEVHVKH
>PWA48747.1
KDKNRQTS-LIVGSSVVGREGDKNELVQ-LLSDN-KNFSIVPIVGMGGIGKTTLAKLLYDDQLVKDHFELKAWVCVSDDFDSFNISKVTYQFVGGE----DLNLLQVALTDRLMGKRFLLVLDDVWSEKWEDWKTLEDPF----SSKIIITTRKKELVRKLLNHDH-PYILQKLSPDDALSLFAQNALGEN------PELRQHGEGIVQKCDGLPLALEALGRLL-NRT-DDEEWKRLLDDEIWMLE----DEGGILPALRLSCQDLSACLKQLFAYCCLIPKDYVFEKKDLILWWMAEGFLHSSAATKTMELGEEYFQELVSRSFFQHVPSLFV-------MHDLMNDLATFVAGEFFSRLDIDVE---
>PWA48884.1
-----T-------NQILGFESRDLIFKD-LQ--P-NNIQKIALCGMGGVGKTTMMEQL--KKVVTKLFNWVMKVEIGQNPNPIAVQQAILTE-TDKGA-------ADRLHERFASKKILVILDDIWEE-IN-LKDIGL-L-----IKLLLTSRDENVCAQ--------FRIGVLKELEARDFFWKIAG--P-------ELYKIGDDIVKRCGGLPIALKTIASTL-DNI-K-DAWE--------ALFRL-QN-PVLDSIFEISYNNLKNDDRSVFLFSGLFSNDSNISIEELMRC--G-GLKLN----NNLARMNTCINRLIRSNLLV-------SDRGCVKMHDLVHDFALRNF-KQALLVNDNVSYER
>PWA48937.1
----LVLA----L-YTVGVESRVKDIDF-L---P-TDV-IGVISGMRGIGKTTIAKVAYNLN--YADFEASSFLAIREA-SEQRLQNQLLSDI-GRRQYN-----IVKIQEAICQKRLLIILDDVDQ--MDQIESLI------KESKIIITTYRERLL----HQKHI-FSIKQLDNDESLQLFCWHAFSQD------PL-E-HSERVVRHCEGLPLALQVMGSSL-GR--NS--WKSF-------LEKLQTNER-IRKILEVSYKSLHHHDQRLFL-IASSLVGED--IDHVVKMLEK-DFYS---------IG---MQNLMDISLIS-V-N-------RLIMHHLVQEMAKAII------------KYK
>PWA48969.1
ESKNRQTS-LINSKIIVGREDEKKELLS-LLSDD-ENFDIVPIVGMGGMGKTTLARLLYDDQQVKDRFELKAWVCVSEDFDSFNISKVIFQSVAGE----DLNLLQAALKNQLTGKRFLLVLDDIWSEKLEDWETLAAPF---HGSKIIITTRKTELLRK-LGHKQ-PYNLQKLSHDNAFSLFARHA-GIN------PMLRLYGEGIVKKCDGLPLALKALGSLL-TKI-DEEDWKQLLDNEIWMLE----NGGGIVPALRLSYHDLSARLKQLFAYCCLIPKDYVFKKDDLILLWMAEGFLHNSTTEKLMELGEECFQELLSRSFFQHVPSLFV-------MHDLMNDLATSVAGEFFVRLDLDVKFRH
>PWA48990.1
----ENLV--FD-EKLVGMETRVKDVVS-L---I-DEVRMI-IKGMGGAGKTTTARAVFDHL--SN-FEAKSFVKVREV-SNGELQEQVLSDV-VK-VRN-----KDMMKWRMPGKKVLLVLDDVDH--IDQLEALA------SGSRILITTRDEQVL-----KAHR-RDIALLSDQEATSLFSRYAFGRK------PL-G-LSEKVVRYAAGLPLTITVLGSFL-GK--DKDEWVD-------AIERL-NKLKETLEKLELSYKSL-GDYQQIFL-IACILKGQT--KEDAITILES-GFHA---------NG---LKVLEQRSLIT-I-------DEVLSMHDHIEEMGKNIV------------HSR
>PWA49132.1
KSKNRQTS-LVDAPSIIGREGDKMELLQ-LLGDS-QKFDIVPIVGMGGIGKTTLARLLYDDQQVKDHFELKAWVCVSEDFDSFNISKVIFQSIVGE----DLNLLQAALKKHLTGKRFLLVLDDIWSEKLEDWETLAAPF---HGSKIIITTRKTELPRK-LGHKC-PYNLQKLSHNDAFSLFARHA-GIN------PTLRVHGESIVKKCDGLPLALKALGSLL-TKT-NEEDWKQLLNDEIWMLE----DGGGIVPALRLSYHDLPARLKQLFAYCCLIPKDYVFEKDDLILLWMAEGFLHNSTTEKSVELGEECFQELLSRSFFQHVPSLFV-------MHDLMNDLATFVAGEFFVRLDLDVKFRH
>PWA49150.1
----ESSG--FD-EKLVGMETRVRDVIS-L---I-DKVRMI-IKGMGGAGKTTTARAVFDHL--SNDFEAKSFVGVREV-SKANLQEQVLSNV-EH-VDS-----KNMMKRRMCGIKVLLVLDDVDH--IDQLEALA------PGSRIIVTTRDEQVL-----VAHR-RDIDLLSDKEAICLFSRYAFGRE------PE-E-LSGKVVRYAAGLPLTLKVLGSFL-GK--DKLEWVD-------AIDRL-KRLKETLGKLELSYMSLEDDYKEIFL-IACLLKGQT--KEDAIRILES-GFHA---------NG---LKVLEQRSLIT-F-KSLTQL--VLGMHDHIEEMGKNIV------------HSH
>PWA49153.1
----KSLS--VA-DKLVGMEVRIKEILS-L---T-NDVRMI-IKGMGGGGKTTLARAVYDQI--SIHFEGKSFVEVREV-SKAKLQKQIVSNV-KQDIDS-----THMMKKMMSGRKVLIVLDDVDN--IDQLEVLA------SGSRIIITTRDEQVL-----VAHG-HNINLLSHTESICLFSRYTFRRE------PK-E-LSEQVVKYADGLPLTIKVLGSFL-GK--NEPQWID-------ALERL-KTLKATMEKLELSYDGL-ADYKDIFL-VACILKGWN--EEDAIRALES-GFHA---------NG---LRVLEQKSLIT-I-H---GY---LGMHDHIEEMGRDIV------------HSR
>PWA49208.1
NTLGD----KMDQ-TLVGLDIHLQEVKR-LM--N-DGNQVLTVSAPGGCGKTTLIKLLCHDHDVKGFFGENIFVTVSRTTSLKTIVQKLFAQ-NVK--HE-----EEAKNQLLMGPRMLLVLDDVWSE-SESIQDLKF-----PGYKILVTSRFLF-----------SYELNLLNDEDARTLLCYSAFPYD------P-VPDLVTKMVKCCKGFPLALTVIGASL-GQ--GVHKWRTTLKKWSDSID---NK--TLFLSLGASVDALEPIARECFL-LGSFPEDEKIAASALMDMWV-E---------N-LEYTIEYLLELSSRNLISLVLDASQGYNEH-FVHDLLRELAIHLS------------RKR
>PWA49255.1
TSNSR----KVF-DEVVGLDHQVEVIRD-LVEDQ-KQLDVVSIVGMGGLGKTTLATKVFNDRFIVYHFNIRAWVTVSQTYKKRDVLIQILASL-QVDIENKL---REMLHKSLKGQRYLIVIDDIWS--KEAWDNLK---------------------------------------------------------------------------GLPLSVVVIAGLL-AKE-NKDSWEKISCSVGSYIA---SDNEH-METLALSYDHLPLHLKECFLYLGGFPEDFKFPARWLIRLWMAEGFIQEEN--QSFEIGEAYLLDLVGRNL---VIR---GGVKSFKVHDLVRELCLRIAERFFQRINE---QHR
>PWA49812.1
KNMNRETS-LVDAHSIVGREGDKKELLQ-LLGDR-QNYSIVPIVGMGGMGKTTLARLLYDDQQVKERFELKAWVCVSDDFDSFNISKVIFQSIGGDG---DLNLLQAALKNQLTGKRFLLVLDDIWSEKLEDWERLVAPF---HGSKIIITTRKQQLLNK-LRYDH-PYDLKKLSHEEALSLFAQYALGVK------PVLRPHGEGIVKKCDGLPLALKALGSLL-TKT-DEDDWKQLLDSEIWMLE----DGGDIVPALRLSYLDLSARLKQLFAYCCLIPKDYVFQKDDVILWWMAEGFLHNSTTVKSKKLGEEYFQELLSRSFFQHAPSLFV-------MHDLMNDLATFVAGEFFVRLDLDVKFRH
>PWA49834.1
QNPQQ-----VE--HPVGIDSRAQDIIS-L----DPAFTMV-VLGISGSGKTTIVKAVYDRI--AADFDVHGFIQINSY----DLQRDVISCL-NDKF-S-----AAKIKKLISCQKLFLVLDDVYT--FEQLQALSIPS---CESRIIATTRNKQSLS---NLQHT-YNIEI-----------------------------------------------------------------------------------------------------------------------------------------------------------------------------------------------------
>PWA49926.1
----QLTS--QDP-QLIGIDDSIDFLSS-L---S-EHTAILTILGMGGIGKTSLAKHVYNLH--CLEFNRSSFVEISRRCGERQVQKQLCGDI-ASLNHD-----TSAIENALSCKKVFVVLDDIDS--LDQLDALL------PGSKIIITTKDASLMERQVQPKHT-RLLTGLYKCASLKLLCHHAFKCE------PK-E-VSDNIVKYCQGHPLALKVLGSSL--S--NKDVWEDWIE----KLN---EESR-INKVLRMSFDSLPQKDKELFK-IACFFVGMD--RDITETILIA-RMNP---------CG---ITNLMDRCLLS-I-N-------ELIMHQLVQEMGRDAA------------RRR
>PWA50547.1
----ENSG--FD-EKLVGMETRVKDVVS-L---N-DEVRMI-IKGMGGAGKTTLARAVFDHL--SSDFEANMFVEVREV-SNAKLQ--------------------------------------------------------------------------------------------------------------------------------------------------------------------------------------------------------------------------------------------------------------------------------------------
>PWA50621.1
----KSSS--ID-GKLVGMEMRINEVLT-L---T-EDVRVI-IKGMGGGGKTTLARAVYVRI--SSEFEGKSFVEVREV-SKTSLQKQVLSDV-DQGISS-----KDMMGKRMRSRKILVVLDDVDQ--IDQLEALA------SGSTIIITTRDEQVL-----VSHG-RDVNLLLNKEALCLLSRYAFGRE------PE-Q-LSGDVVRYAAGLPLTIKVLGSFL-GK--NELEWRD-------VLERL-KTQKETQKVLEISFNDL-NDYKEIFL-VACILKGEQ--KDRAIQVFES-GFNG---------IG---IRVLEQKSLIT-V-Y---GS---LGMHDHIEEMGRNIV------------QSR
>PWA50622.1
----ENSS--SD-GNLIGMETRVNEVIS-L---V-GDVRML-IWGMGGAGKTTLARAIFDQI--SIQFEGESFIEVREV-SKAKLQKQLLSDV-DQNISS-----RSMMQRRMRSRKVLVVLDDVDH--KDQLEALA------LGSRIIITTRDEQVL-----VAHR-HNVTLLSQAEAGCLFSRHAFGRE------PK-E-LSRKVVQYAHGLPLTIKVMGSFL-GQ--SEPYWID-------AIERL-KTLTATMKRLEISFDGL-DEYKEIFL-VACILKGWK--KEKAIRVLES-GFHA---------VG---LRVLEQKSLIT-Y-C---EE---LAMHDHLEEMGRNIV------------HSR
>PWA50623.1
----ENFG--LDEGDLVGMETRVEDVVS-L---V-GDVRML-IWGMGGAGKTTLARAVFDQI--YFKFEGQSFVEVREE-SKPSLQKQVLSDI-DQGVSG-----KNKMKKMMRDRKVLVVLDDVDH--KDQLEALV------PGSRIIITTREKQVL-----IAHG-HNVTLLSQAEAGCLFSRYVFGRE------PE-E-LSGKVLKYAHGLPLTIKVLGSFL-GQ--SEPYWID-------VIERL-KTLEATMKRLEISFDGL-NDYKEIFL-VACILKGWI--KKDAIRALES-GFHA---------VG---LRVLEQKSLIT-I-N---WEKLCLGMHDHLEEMGRNIV------------HSR
>PWA50730.1
----------PD-KDLVGMESRVDEIKR-L---S-SEVLFVRICGMSGIGKTTLAESVFYHI--QRQFEKSSFIEIKDI-SKQKLQQKLLNDI-EKSVQS-----QTLLGTKLRGLKVIIVLDDVNH--VDQLTYLA------PGTRIIVTTTNVDLL-----NVHK-YRCEEMKNDEALRLFSQSAFEHG------PE-K-WSDDIVKLAGGLPLALNVYGSML-GK--EESYWKE-------MLKRL-QEPKDVLGRLEVVFARL-SNQQETFM-IACFLKG----RDLVKDILTN-GLYA---------CG---ITDLMNKFLIT-I-D--------VWMHDLLQQMCWEML------------HFA
>PWA50731.1
------------------MESRVDEIKR-L---S-SEVLFV-ICGMSGIGKTTLAESVFYHI--QRQFEKSSFIEIKDI-SKQKLQQKLLDDI-EKSVQS-----QALLGTKLRGLKVIIFLDDVNH--VDQLTCLA------PGTRIIVTTTNIDLL-----NVHK-YRCEEMNNYEAHRLFCQSAFEHG------PE-K-WSDDIVKLAGGLPLALNVYGSLL-EK--EESYWKE-------MLKKL-QVPKDVLGRLEVVFARL-SNQQEIFM-IACFLKG----RDLVKDILTN-GLYA------------------MNKFLIT-I-D--------VWMHDLLQQMCWEII------------HFA
>PWA50790.1
----A-----LD-ENLVSVDARVRE-LN-L---S-DRVHMI-ICGFTGIGKTTLAKAIYNSM--YAYFEGRCFFDVQGV-TKRQVQMQMFVKI-TETLSS-----TKVIKQRMRCKPILLVLDDVND--LEQLEALA------PGSLIIFTGKDKQLL-----RSHG-YEMEILDYYKALELFSLNAFGKR------PE-E-FASQIVKYLHGHPLALKVIGRSL-GK--SMHVWKS-------ELDRL-QTNPDIQRKLRPSFDGL-SDQKRMLL-IACAFIGEN--RYFAASVLDS-NCSA---------AN---IEVLVDKFLIT-VFNM-------LQMHELIQSMAREIT------------S-R
>PWA50866.1
K--QA-----AD--HPVVVGSRVKELIS-L----CEDVLVV-VFGVSGIGKTTIVRATYNKI--SSYFDVSCFLGIH-Y----ELQNLLISCL-NYKFHR-----VTKIRNLIRGRKILLVLDEVDN--FEQLKSLGINP---QGSRIIVITRDKQSLG---NIPYT-YQTMELNRRESLNLFNRLMFSKD------NM-N-FIEEVVALAGGLPLVLEVWSRYF-GH--ERKQWPS-------LLKKL-KRHDDVQKQLQMSYDSL-VTAKNLFL-IACFFDGMD--KE-VFKVLHDEAFFP---------IE---IQQLVDKFL---V-YIDQRL-VTVTMNQVIREMGQEVI------------RTR
>PWA51208.1
--SK------------LEINTQKSTLNS-FK----DEMQIIGIYGAGGVGKTTLAHEAAA----KNLFDDMVYIVVSENVDVENIKDMV---------------------KRV-KDKILIILDDVRKE-VN-LSALGI-----MNCKILLTSRSKNVCEA-------SICVKSLPEEEAWILFKRVVG--E-------KLKQIAIEAVDGCGGLPLIIQVVGNVL-KQ--RINLWE--------TLAQL-NNERGSFTHLKLSYDLLDEEAKLCFLLCSMFPEREFIPLERLAHY--C-GLGKN----RSMARVGIAVDNLKSFSLFL-------GKKFTTKMHDVVREVAHIIA-KNIFLVETGLSYTG
>PWA51215.1
KDRNRQTS-LVDPSRIVGRQGDKDALVL-LLGDK-ENFSIVPIVGMGGVGKTTLAKLLYDDEQVKKHFKLKAWVCVSEEWDTFNMSNIIFQSVTGE----DLNLLQVALRDQLREKLFLLVLDDVWSESSDDWESLVAPL---PGSKIIITTRKEKLLRQ-LGCGK-LDHLQRLSHDDAMCLFAHHALGEN------PRLKAPGEGIVRKCDA-------LGRLL-TNE-DEVRWKEIEDSEIWSLE----EGGKIIPALRLSYHELPANLKQLFAYCSLFPKDYVFDKQDLVLLWLAEGFLHQASSSKSTEWGHKCFDELLSRSFFQPSSSLFL-------MHDLMNDLATSVAGDFYFRLEKELGCRH
>PWA51219.1
KDRYRQTS-LVDSSRIVGRQGDKDALVL-LLDDK-ENFSIVPIVGIGGVGKTTLAKILYDDEQVKKHFKLKVWVCVSDEWDTFNMSNIIFQSVTGE----DLNLLQVDLREQLREKLFLLVLDDVWSESIDDWESLVAPL---PGSKIIMTTRKEKLLRQ-LGCGK-LNHLQRLSHEDAMCLFAHHALGAN------PRLKAPGEGIVKKCDGLPLALIALGRLL-TNE-DEVEWKEIEDSELWRLD----DGGKIIPALRLSYHELPAYLKQLFAYCSLFPKDYAFEKQDLVLLWLAEGFLYQASPSKSTEWGHKCFDELLSRSFFQPSSSLFV-------MHDLMNDLATSVAGEFYFRLEKELGCRH
>PWA51314.1
KDKNRQTS-LVVGPSIVGREGDKKKLVQ-LLSDN-KNYSIVPIVGMGGIGKTTLAKLLYDDQLVKDHFELKAWVCVSDDFDSFHISKVIHQSVGGE----DLNLLQVALRDRLMGKRFLLVLDDVWSEKWEDWKTLEGPF---SGSKIIITTRKKELVRKLLNHDH-PYILQKLSPDDALSLFAQNALGEN------PELRQHGEGIVQKCDGLPLALEALGRLL-NRT-DEEEWKRLLDNEIWMLE----DEGGILPALRLSYQDLSACLKQLFAYCCLIPKDYVFEKKDLILWWMAEGFLHNSDTNETMELGEKYFEELLSRSFFQRVSKVFV-------MHDLMNDLATFVAGEFFSRLDIDMEYRH
>PWA51445.1
----QLRS--QDP-QLIGIDKSIHFVSA-L---S-EHTAILTILGMDGIGKTSLAKHIYNLH--CLEFTRCSFVEISRRCVEQDVQKQLCDDI-ASSIHD-----TSTIENALARKKVFIVLDDIDS--LDQLDVLL------PGSKIIITTKDASLTERQVQRKHT-HNLKSLHVTDSLKLLCLHAFESE------LI-A-VSANIVNYCEGHPLALKVLGRSL--H--NRDVWEDYIK----RLK---KESY-ITNVLRMSFKSLPKNDKELFK-IACFFVGKD--RDFTETVLEA-DINT---------SG---ITHLIDRCLLD-I-T-------VLSMHSLIQEMGRDEV------------RSR
>PWA51528.1
----------PD-KDLVGMESRVDEIKR-F---S-SEVLFV-ICGMSGIGKTTLAESVFYHI--QRQFEKSSFIEIKDI-SKQKLQQKLLDDI-EKSVQS-----QTLLGTKLRGLKVIIVLDDVNH--VDQLTYLA------PGTRIIVTTTNIDLL-----NVHK-YRCEEMKNDEALRLFSQSAFEHG------PE-K-WSDDIVKLAGGLPLALNVYGSLL-KK--EESYWKE-------MLKKL-QEPKDVLGRLEVVFTRL-SNQQETFM-IACFLKG----RDLVKDILSN-GLYS---------CG---ITDLMNKFLIT-I-D--------VWMHDLLQQMCWEIL------------HFA
>PWA51587.1
----KGSS--FD-EKLVGMEMRINEVLS-L---T-EDVRMI-IKGMGGGGKTTLATAIFNQI--SNQFEGRSFVEVREV-SKTDLQKQILTDV-SQDISS-----KNMMVQMMRRKKVLVVLDDVND--TKQLEALA------PGSRIIVTTRDEQVL-----LAQR-HEVNLLSSRESISLFSRHAFGRE------PE-H-LSRKVVQYAAGLPLTIKVLGSFL-DQ--KEPEWND-------ALERL-KTLNETVMILELSYNSL-DDYKDIFL-VACLLKGWY--KKDAIRALES-GFRA---------IG---LRVLEQKSLIT-I-G---GY---LGMHDHIEEMGKNIV------------HSR
>PWA51591.1
-----R-------DAILGFKSRDKMFND-LQQDD-DDNRVIALCGMGGVGKTTLMNQL--KQAAYKMFKWILVAVIGNTPNLFAIQKAILTE-TDETL-------ATYLTKIFRKEKILVILDDVWEK-IK-LEDIGL-V-----VKLLLTSRYVNVCQQ-------KVKVDVLEEGEARDFFSRIAG--V-------DLYQIGCDIVKKCGCLPLAIKLIAATL-CQK-K-FVWR--------TLKRL-KK-TNVQNIIKISYESLVHDDKVIFLLCGMFPEDCNISIEDLTRY--A-GLKLE----STMACTQTSVSNLKNAYLLMD------SRTEFVKMHDLVLAFVVGTVEDGCWIIHDDFSCKQ
>PWA51806.1
----KN-S---D-KELVGMTERVKDLIS-L---T-GGVRMV-IWGLGGGGKTTLATSAYMKI--NYRFQGHCIVDIREE-SSKKLQENILKEV--KEVQS-----KHMIQSRLRHSNVLILLDDVDD--PKQLEALA------DGSRIIITTRDEHVL-----RTRK-FHITLLSQDEGIRLFKKHAYNEE------PA-I-LSLRVVSYADGLPLALKVLGSFL-DK--DEKEWMS-------TLNRL-KQESEIVEKLKISYDGL-TVEKELFL-IACFFRGGR--KDIKVETLEA-GFHP---------IG---IKVLIQKALIT-I-H---GR---FDMHDLVQEMGRYIV------------HSR
>PWA51937.1
----RMKT----P-HLIGMESYIDTIRS-M---D-SNTTILTIWGMSGIGKTSLANYIFGLH--RHEFGKSSFVEIGRKCEQQHLQNKLLKDI-KHIIDD-----TSKIETILLKKRTLVVLDGVDN--FEQVHVLV------PGSKIIITTTDGSVTDTKHPPKHT-LALNGLHSTDSLRLFCWHAFGGY------PE-E-DAIRASKYCEGHPLALKVLGSFL--L--NAEAWSYTFT----MLES--REIKNVHKVLRIGFDSLP-DCKELFK-IACFFVGKE--TEVTEAILKD-GIHP---------YG---IKKLIERSLLT-I-E-------ELKMHQLLQDMGRDIV------------RSQ
>PWA52134.1
----R------------------------------GAMLIV-IWGVGGGGKTTLAYSAYTKF--SIFFEGHCFLEIRDE-SNKRLQEKTLSRT--TQVEN-----RSMIKRRLCHKTVLVVLDDVND--LKQLESLA------DGSRILITTRDENLL-----T-RK-YGVSLLSHDEGIKLFNRHAYRED------PH-M-M--RVSSYS---------------------------------------------------------------------------------------------------------------------------------IDMH--------------------------
>PWA52212.1
-----KPAR--K-TYLVGIESNIEKLIS-L---T-EEVRTI-IHGMGGIGKTTIARVLFHRI--SGKFVGSSFISIREM-STTALQENILRDIARHRSLN-----AEMIQTRLCNKKVLLVLDDVDD--SKQLEFLA------PGSRIIITTRDMHLL-------SH-YKPALLCMDQAVELFSWQAFREK------PK-N-ISNRAIRYTGHLPLALKVLGSFL-GR--ESSVWES-------ALDKL-AKNRKIFDTMKLSFDYL-DDEKQIFL-IACFFKGQK--VERVTEILDS-GFYT---------IG---ISVLVEKSLIT-V-N---EY---LVMHDLIQEMGWKIV-------------SR
>PWA52249.1
----K-----LH-DNLVGIDFHFDK-LN-S---S-DKVNMV-ICGISGIGKTTLAKSIYNLM--YVHFEGSCFCEVKEV-TKRQVQLQMIGKI-TEDLAS-----AMVIKQRMACKPILVVLDDVDD--HEQLDSLA------PGSLIIFTGKDKQLL-----RSHG-HDMKFLDEDQSLQLFGSYAFKTK------SK-E-VAEEVVKYVQGHPLALKVLGRFL-GK--TVGQWVS-------ELDQL-KVNKEIQQVLRLSYDGL-LHQQNILL-IACSFIGVN--SDFAASVLDS-NFFA---------TN---IQVLVDKSLIT-I-NN-------LQMHDLIQAMAREIV------------S-R
>PWA52263.1
----------PD-KDLVGMESRVDEIKR-L---S-GEVLFV-ICGMSGIGKTTLAESVFYHI--QRQFEKSSFIEIKDI-SKQKLQQKLLDDI-EKSVQS-----QTLLGTKLRGLKVIIVLDDVNH--VDQLTCLA------PGTRIIVTTTNIDLL-----NVHK-YKCEEMKNYEAHRLFCQSAFEHG------RE-K-WSDDIVKLAGGLPLALNVYGSVL-GK--EESYWKE-------MLKKL-QEPKDVLGRLEVVFARL-SNQQETFM-IACFLKG----RDLVKDILTN-GLYS---------CG---ITDLMNKFLIT-I-D--------VWMHDLLQQMCWEIL------------HFA
>PWA52336.1
--PI-----------LIEIDTQNLALEK-IK----DDTQIVGIYGLGGVGKTTLAEEAAL----KNLFADVVLITVSHNVDVEKIKKKV---------------------KRI-GEKILIILDDVWEE-LK-LETLCI-----KNCKILLTSRNIDVCTA-------CIHIDSLVEKEAWILFKRVVG--E-------TLKHVAKNVCEECGGLPLIIQVVGNTL-AK--TIYFWE--------ALEKL-KNDRKAYIHLKLSYDFLQEDAKLCFLLCSMFPEDTLIPVERLTHY--M-GLRQH----NNIARVRIAVDTLRSTFLLL-------GNEFTTKMHDVVRDVALIIA-NNNYFVRFGLMYRR
>PWA52404.1
KDKNRQTS-LVDAPSIVGRVGDKKELLQ-LLAD---NFSIVPIVGMGGIGKTTLSRLLYNDQLVKDHFELKAWVCVSDDFDSFKISKVIYQEVGGEQ---DFNRLQVALKDRLKGKRFLLVLDDVWSEKLADWEALAAPF---DGSKIIITTRKQQLLNK-LGCNH-PYDLKELSPNDAFSLFARYA-GIN------PMLRLHGEGIVKKCKGLPLASKALGSSL-GKT-DEEDWKQLLYNEIWMLE----DGGDIVPALRLSYHDLSAPLKHLFAYCCLIPKDYVFDKKDLVLLWMAEGFLHNSDPNKTMELGEEYFQELLS-----------------------------------------------
>PWA52538.1
SVISIQPSSLMPLVEIYGRDEEKRMIVD-----H-DVVRVYAIWGMGGIGKTTLAQLVYNDEMVETHFDLKCW---------------------------SLDDLQIQLQNKLREKKYFIIMDDVWIEKMNKWDELCKAL---KGSTIMVTTRNKDTAKL-MAKN--QHNVGVLSDMESWALFKMLAFPGRG-EGK-RELE-VGMEIVKKCKGLPLAVKTLGSLMSTKE-KVDEWKLVNSKFMLEMQ----D-NGIFTALRLSYDVLPPHMKICFAYCCVFSKGEEMSKDLLIELWMANGFIPSGGAS-LY-LGEEIFDCLVGRSFFQDVV----G--AICKMNDVMHDLAQYELKHDCVVIRKELIVLH
>PWA52635.1
KDKNRQTS-LVDASSIVGRQGDKEALVVWLLGDN-ENFSIVPIVGLGGVGKTTLAKMLYEDEQVNAHFEFKAWVCVSDEWDTFGMSNIIFQSVTGE----DLNLLQVDLRDRLKNKLFMLVLDDVWSESSDDWESLVAPL---PGSKIIVTTRKEKLLTE-LGCGK-LNHLKKLSHDDAVCLFAHHAFGAN------PRLKAPGEGIVRKCDGLPLALIALGRLL-KNE-DEIKWKEIEESEIWSLE----EEGKIIPALRLSYRELPAYLKQLFAYCSLFPKDYAFEKEDLVLLWMAEGFLHQVRLIKSTEFGLECFDELLSRSFFQHSPSLFV-------MHDLMNDLATSVAGDFFFRLEKEMG-RH
>PWA52817.1
----ESDS--TN-ENLVGMEARIQDLEF-L---V-DDVRMI-IWGMGGAGKTTLARALFDRI--SIQFEGKSFVEVGQV-SKPLLQMHVLSDV-DKGIAD-----KYMMRNLLHGKKLLIVLDGVDD--IEQLEALA------AGSRIIITTRDKQVL-----LAHR-HGVSLLSDAEALYLFSKYAFGRE------PT-D-ISLEVLRYADGLPIAIKVLGSFL-GK--GEVEWMD-------ALERL-KQLKETLEKLEISYISL-EDYKEIFL-VACFMNGWD--KDYAIGILES-GFHA---------NG---LRVLEQTSLIT-M-------NQSLSMHDQIQEMGKNIV------------HSR
>PWA52828.1
KDINRQTS-LVDSSSIVGRQSDKDALVL-LLGDK-ENFSIVPIVGMGGVGKTTLAKILYDDEQVKKHFKLKAWVCVSDEWDTFNMSNIIFQSVTGE----DLNLLQVALRDQLREKLFLLVLDDVWSESSDDWESLVAPL---PGSKIIITTRKEKLLRE-LGCDK-LDHLQRLSHDDAMCLFAHHALGEN------PRLKAPSEGIVRKCDGLPLALIALGRLL-TNE-DEVKWKEIEDSEIWSLE----EGGKIIPALKLSYHELPAYLKQLFAYCSLFAKDYAFDKEDLVLLWMAEGFLHQVCLSMSTELGHQCFDELLSRSFFQHLRSLFV-------MHDLMNDLAAYVAGDFFFRLEKEMGCRH
>PWA52927.1
----RMKS----P-HLIGRDRFLSTIRS-F---S-SDTTILTIWGMAGIGKTSLAKHVYLLY--RHEFERSSFVEIEGR-GQQLLQNKLLGDI-KRKIDD-----TSKIETTLLQKRAFLVLDGVDD--FKQVHVLV------PGSRIIITTKDGSITDKKYPPKHT-LALDGLHRADSLKLFCWHAFGGY------PE-E-DAKRASKYCGGHPLALEVLGSSL--V--NEKAWSRTFT----MLES--GET--IQKVLRIGFDSLP-DCQELFK-IACFFVGKE--TEVTEAILKD-GVHP---------YG---IEKLIERCLLT-I-K-------ELKMHQLLQDMGKDIV------------RSR
>PWA52930.1
----KN-S---D-DDLVGMETRLQELKS-L---S-GGVRMV-IWGVGGSGKTTLASCVYTEI--SHQFEGHFIVDIREE-SSIQLQKRFLSAV--RKVQS-----KRKIKSMLCRISVLILLDDVDD--LGQLEALA------GGSRIIITTRDEHLL-----RTHK-LPVSLLSNDDAIRLLNKHAYQEN------PE-T-LSQRVVSYASGLPLALKVLGSFL-DK--DKNEWMS-------TLARL-EDETEIMDKLKISYDGL-PVEKELFL-IACFFREKT--KDYAIEILDA-GFHP---------IG---ITVLIQKALIT-I-N---GK---FDMHDLVQQLGQYIV------------QSR
>PWA53695.1
------------------METRIRDVVS-L---V-DDVRMI-IKGMGGIGKTTLARAVFDQI--SFQFEGKSFVEVREE-SKPSLQKQVLSDI-DQGVSG-----KNKIKKTMRARKVLIVLDDVDN--TNQLEALA------SGSRIIITSRDEQVL-----VAHR-YNVNLLSDTEAICLFSRYAFGKE------PK-E-LSEEVVEYAAGLPLTATVLGSLL-GQ--DESEWKD-------AIKRL-QTLKATMEKLELSFDGL-DDHKEIFL-VACILKGWG--KEDAIRVLES-GFRA---------YG---LKVLEQKS---------------------------------------------
>PWA53782.1
KSKNRQTS-LVDAPSIVGREGDKMELLR-LLGDS-QNFSIVPIVGMGGIGKTTLARLLYDDQQVKDRFELKAWVCVSDDFDSFNISKVIFQSIGGDE---DLNLLQEALKNQLTGKRFLLVLDDIWSENLEDWETLVAPF---HGSKIIITTRKDRIAHK---------------------------------------TRP------------------------------------------------------------------------------------------------------------------------------------------------------------------------
>PWA53835.1
-----ETHSYLDEFKIVGRENDKLQIIE-LLTESTKELTIIPVVGMGGIGKTTLAKSVYNNPKIQRHFDVKAWVCVSLKVNINRLLEMIYESLNGQK---RENLI-TKLREELGSKRYLLVLDDVWDEERTYWDDFRSCV---NGNGIIVTTRKLEIGTN-------SLTLQGLSDDEGWIMFKERAN---------PELEEIGRDVVKKCHGLPLLVKVIGSML-YSG-DKDKWLSVQESMVWGEE----EGDMVLSILKLSFDNLPSISKQCFAYCSIFEKDTVMKKEELIQLWMALGLLQAGTRNSNMEVGNDIFKIL------------------------------------------------H
>PWA54141.1
----RDLN--AQ-ENLIGIEPRMDELIS-L---S-GGVRMV-IWGIGGGGKTTLASSVYKKI--SSEFQASCFVEISKR-ANKKLQKKILSDI--DKIGS-----KGIMESRLRNRRVLIVLDNVDN--RAQLEVLA------PETRIIITSRNKQLL-------ND-YNIKFLTDDEAIWLFRRHALRKR------HV-K-LSEEVVFYARGLPLALKVLGLAL-NN--DMSEWRD-------TLDRL-QKEDGILEVLKISYDGL-IDGKELFL-IACFFRHWP--KDEAMVILEA-ALHP---------IG---IKELELKALIT-T-N---GW---LDMHDLIQDMGHHIV------------LSR
>PWA54172.1
-----KPAR--E-NNLIGIESNIEKLIS-L---T-QDVRTV-IHGMGGIGKTTIARVLFHR-------------------------------IARHWSLN-----AEMIQTRLCNKKVLLVLDDVD-----------------------------------------------FC-----------------------------------TGSLP-----------------------------------------------------------------------------------------------------------------------------------------------------------
>PWA54306.1
KDKNRETS-LVDASSIVGRQGDKDELID-LLGDN-KNFSIVPIVGLGGVGKTTLARILYSDKQVNSQFELKAWVCVSDEWDSFQISQSIFQSVSGE----NFNLLQEALTKKLSEKQFLLVLDDVWTENYKDWETLVRPF---RGSKVIITTRKDQLLKE-LGCRQ-LNQLQCLSHDDAVSLFCQHALDAN------PTLKAHGEDIVGKCKGLPLALIALGRLL-RKG-DEEGWKEMVDSEIWSLE----EGGGIIPALKLSYHELPASLKQLFAYCSLFPKDYLFDKYDLVLLWMAEGFLHQSNPSKSTELGHGYFEELLSRSFFQHAPSLFV-------MHDLMHDLATSVAGEFFFRLEKEMGLRH
>PWA54486.1
----ENWG--VD-EKLIGIKTRINCVVS-L---V-DDVCMI-IKGMGGAGKTTLARAIYEHI--SYQFEGCSFVEVREK-STPLLQKQILSDV-DQGISG-----KSMLKKKMCRRKVLIVLDDVDK--IEQLMALA------PGSRIIITTRDAQVL-----IAHK-RDVHLLDDKEAMRLFSRHAFGRE------PK-E-LSEQVVHYAAGHPLTIKVLGSFL-GK--DDIVWKD-------ALERL-ETLNETMKVLELSYINL-EDYKEIFL-VACLLKGWG--KDDAIRALES-GFRA---------IG---LRVLELKSLIT-Y-Y---VQ---LKMHDHIEEMGKNIV------------HSR
>PWA54487.1
----ENWG--VD-EKLIGIKTRINCVVS-L---V-DDVCMI-IKGMGGAGKTTLARAIYEHI--SYQFEGCSFVEVREK-STPLLQKQILSDV-DQGISG-----KSMLKKKMCRRKVLIVLDDVDK--IEQLMALA------PGSRIIITTRDAQVL-----IAHK-RDVHLLDDKEAMRLFSRHAFGRE------PK-E-LSEQVVHYAAGHPLTIKVLGSFL-GK--DDIVWKD-------ALERL-ETLNETMKVLELSYINL-EDYKEIFL-VACLLKGWG--KDDAIRALES-GFRA---------IG---LRVLELKSLIT-Y-Y---VQ---LKMHDHIEEMGKNIV------------HSR
>PWA54670.1
----E-----LH-DYLVGIDSHFDK-LE-S---S-DKVNMI-ICGISGIGKTTLAKAIYNLM--YIHFEGSCFCDFQGV-EKRQVQMQMIGKI-REDLLS-----TMVLKKRMACKRILLVLDDVNN--LEQLEALA------PGSLIIFTGKDKQLL-----RSHK-YEMETLKDYEALELFSLYSFGKM------PK-D-LAYQVITHLQGHPLALKVIGRLL-EK--SVYVWKS-------ELHRL-QT----------------------------------------------------------------------------------------------------------------------
>PWA54959.1
----KN-S---D-EELVGMTDRVKDLIS-L---T-GGVRMV-IWGVGGGGKTTLATSVYMKI--NHHFQGHYVVDIREE-SSKKLQENILKEV--KEVQS-----KRMIQSRLCHSNVLIFLDDVDD--PKQLEALA------YGSRIIITTRNEHLL-------QK-SPVRLLSQDEGNRLFKKHAYNDK------PW-E-LSLRVVSYADGLPLALKVLGSFL-DK--DEKEWMS-------TLDRL-KDESEIVEKLKISYDGL-KVEKELFL-IACFFRWRS--KDEAMEIFEA-GFHP---------IG---IKVLIQKALIT-I-D---GY---FNMHDLVQEMAHYIV------------HSR
>PWA54960.1
----KN-S---D-EELVGMTDRVKDLIS-L---T-GGVRMV-IWGVGGGGKTTLATSVYMKI--NHHFQGHYVVDIREE-SSKKLQENILKEV--KEVQS-----KRMIQSRLCHSNVLIFLDDVDD--PKQLEALA------YGSRIIITTRNEHLL-------QK-SPVRLLSQDEGNRLFKKHAYNDK------PW-E-LSLRVVSYADGLPLALKVLGSFL-DK--DEKEWMS-------TLDRL-KDESEIVEKLKISYDGL-KVEKELFL-IACFFRWRS--KDEAMEIFEA-GFHP---------IG---IKVLIQKALIT-I-D---GY---FNMHDLVQEMAHYIV------------HSR
>PWA55006.1
------------------MEMRINKVLS-L---A-EDVRMI-IKGMGGGGKTTLATAIFNQI--SNQFEGRSFVEVREV-SKTDLQKQILTDV-SQNISS-----KNMMVQMMRRKKVLVVLDDVND--TKQLEALA------PGSRIIITTRDEQVL-----LAQR-HEVNLLSAKESIVLFSRHAFGRE------PE-H-LSRKVVQYAAGLPLTIKVLGSFL-DQ--KKPKWNN-------ALERL-KTLNETMMILELSYNSL-DDYKDIFL-VACLLKGWD--KKDAIRALES-GFYA---------VG---LRVLEQRSLIN-I-D---EK---LGMHDHIEEMGKNIV------------HSR
>PWA55013.1
KNVNRQTS-LVDASGIVGREGDKVKLVH-LLEED-KSFSIVPIVGMGGIGKTTLARLLYDEKLVKDHFELKAWVCVSDEFDSFNISKVIYQSVTGE----DLNLLQVALRDQIVGKRFLLVLDDVWSESFEDWETLARPF---HGSKIIITTRKLTLLRK-LGYNH-PHDVQSLSQDDAMFLFAQHSLDVN------PKLKPHAEGVVKKCDGLPLALRALGRLL-TKI-DEEEWKDVLNSEIWRLQ----EGDGVVPALRLSYHDLPSHLKQLFIYSSLFPKNYLFEKKELILLWMAEGFLHQSKSSSGMELGHEYFEELLSRSFFQRVPSMFV-------MHDLMNDLATFVAGEFFLSLD----YRH
>PWA55072.1
----KSSS--ID-DKLVGMEMRINEVLT-L---T-KDVHVI-IKGMGGGGKTTLARAVYVHI--SSEFEGKSFVEVREV-SKTSLQKQVLSDV-DQGISS-----KDIMGKMMSSRKVLIVLDDVDH--IDQLEALA------SGSTIIITARDEQVL-----ASHG-RDVNLLSNKEALCLFNRYTFGRE------PE-Q-LSGHVVRYSAGLP-----------------------------------------------------------------------------------------------------------------------------------------------------------
>PWA55184.1
----RI-S---D-EEFIGLRSRLKHLKS-L---S-GGVRIV-IWGIGGGGKTTLASSAYDEI--SNKFDGCCFVDIRER-SNKKLQEKVISDV-QKKVGR-----RRLIKKRLCHRNVLIVLDDVDH--LEQLEALA------EGSRIIITTRDSHLL-----NANN-HDISLLNNDEAIKLFSKHAPQGN------PE-H-FSQKVVSYAGGLPLALKVLGRFL-DK--DMNEWIS-------AIARL-KEETDIVEKLKISFDGL-TTEKELFL-VACFFRHQP--KDKAMEILDA-GFHP---------IG---IKVLIQKALIF-I-Y---GM---IDMHDLVQEMGHYIV------------YSR
>PWA55592.1
ASNSR----KLF-DEVVGLDHQVEVIRD-LVEDQ-KQLDVVSIVGMGGLGKTTLATKVFNDRFIVYHFNIRAWVTVSQTYKKRDVLIQILASL-QVDIENKL---REMLHKSLKGQRYLIVIDDIWS--KEAWDNLKVLF---TSSRILLTSRLNEVGL------H-VHFLSYLTELQSWELLCKKVFHSE------EWLIKYGMQIANKCQGLPLSVVVIAGLL-AKE-NKDLWEKISCSVGSYIA---SDNEH-METLALSYDHLPLHLKECFLYLGGFPEDFKFPARWLIRLWMAEGFIQEEN--QSFEIGEAYLLDLVGRNL---VIR---GGVKSFKVHDLVRELCLRIAERFFQRINE---QHR
>PWA55664.1
----K-----LH-ENLVGIDFHFDK-LD-P---S-DKVNMI-ICGISGIGKTTLAKAIYNLM--YVHFEGSCFCEVKEV-TKRQVQLQMIGKI-TEDLAS-----AMVIKQRMACKPILVVLDDVDD--HEQLDSLA------PGSLIIFTGKDKQLL-----RSHG-HDMKFLDEDQSLELFGSYAFKTK------SK-E-VAKEVVRYVQGHPLALKVLGRFL-GK--TVGQWVS-------ELDQL-KVNKEIQLVLRLSYDGL-LHQQNILL-IACSFIGVN--SDFAASVLDS-NFFA---------TN---IQVLVDKSLIT-I-NN-------LQMHDLIQAMAREIV------------S-R
>PWA55697.1
----NN-S--ED-EKFVGMRARVQDLIK-L---T-GGVRMV-IWGVGGGGKTTLATFVYMKI--SQHFGGHCTVEIREE-SSRTLQEKLLSAV--TQVQN-----KRIIKNRLCRSNVLILLDDVDD--YEQLKALV------DGSRIIITTRNEQLL-----KAHR-SQVTLLSHDEANQLFKRHAYNEL------PE-T-LSSCVVSYSAGLPLALKVLGSFL-DK--DEKQWMS-------TLDKL-QDPSEIIKQLRISYDGL-SVEQELFL-IACFFRHTR--KDCAMEILEA-GFHP---------IG---IKVLIQKALIT-I-D---GR---FDMHDLVQEMAHYIV------------HSR
>PWA56092.1
-----TPAL--E-NNLIGIEVHMEELYY-L---T-EEVRTI-ILGMGGIGKTTIARELFKRI--SYKFVGYSFVKVREN-SSSDMQENILRDITRHSFKD-----ADMIRERFCTKKILLVLDDVGD--FEQLEFLS------PGSRIIITTRNEQLL-------SD-YKPAILRMDQAVELFCRHAFRKN------PI-D-LSNRAVCYTRGLPLALKVLGSFF-GR--QASVWES-------ALDRL-AEDTKIFGSLKLSYDDL-DLEQKIFL-IACFYKGRE--VQYVTRVLDS-GFHA---------IG---VSTLIQKSLIT-V-N---ER---LGMHDLIQEMGWRIV-------------SR
>PWA56188.1
-----ETHSYLDEFKIVGREKDELHIVG-LLTESRKELTIVPVVGMGGIGKTTLAKSVYNNPKIQKGFDVKAWSCVSVKVNINRLLEMIYESLTGKK---RENLI-KNLREVLGSKRYLLVLDDVWDEERAYWDDFRSCM---NGNGIIVTTRKLGIGTI-------SCTLQGLSDDEGWFMFKERAK---------PALEEIGRDIVKKCHGLPLLVKVIGSML-YSG-DKDKWLSIQESKVWGAN----EGDMVLSTLKLSYDSLPSISKQCFAYCSIFEKDTFMKKEELIQLWMALGLLQVSTRNIDMEVGNDIFKILVSNSLFQDVE--Y-GYIYRCKMHDLVHDLSLHISGDESLCLVDEVHVKH
>PWA56450.1
KDRNRQTS-LEGGRGIVGRGGDKKELVQ-LLSDN-ENFGIVPIVGMGGIGKTTLARALYNDRLVNDHFELKAWVCVSDDFDSFSISKVIYQEVGGE----DLNRLQVALRDQLIGKRFLLVLDDVWSDKWEDWKTLEGPF---SGSKIIITTRKKELVRKLLNHDH-PYILEKLSPGDALSLFAQNALGQN------PELRQHGEGIVQKCDGLPLALEALGRLL-NRS-DEEEWKRLLANDIWMLE----DDGGILPALRLSYHDLSASLKQLFAYCCLIPKDYVFEKKDLILWWMAEGFLHNSATNKTMELGEEYFQELLSRSFFQHVPSLFV-------MHDLMNDLATFVAGEFFSRLDLDVKFRH
>PWA56587.1
----KHVA-----KYPVGLEHRVEDISS-V---S-NEVRIV-IYGMGGIGKTTIAKAFYNS---NFLFEGSCFLAVREV-CEQHLQEQLLSEI-GSKQAN-----ISFLKQRLCRKRVLIILDDLDQ--LSQLDRLA------LGSRIIITTRDENFL-----SQAK-YEAKALNDHDSLRLFSWHAFRKP------PQ-D-LSEGIVHYTTGLPLALEVLGASL-GR--TRQKWVS-------TLKKL-KNLYQVLEKLRISFDTL-ATIKNIFL-IACFFIGMD--KDYASNILEG-GFFP---------IG---ISILIERCLLR-I-G---NK---LRMHDLVRDMGKEVV------------RSR
>PWA56886.1
----RMKN----P-HLIGRDGFLDTIWS-F---S-SDTTILTIWGMAGIGKTSLAKHIYLLH--RHEFERSSFVEIERR-GQQLLQNKLLGDI-KGKIDD-----TSKIETALLHKRTLVVLDGVDN--FQQVHVLV------PGSRIIITTKDGSITDKKHPPKHT-LALDGLRSTDSLRLFCWHAFGGY------PE-E-DAIRASKYCGGHPLALIVLGSSL--L--NEDAWSHTFT----MLES--REINNVHKVLRIGFDSLP-DCKELFK-IACFFVGKE--TEVTEAILKD-GVHL---------YG---VKKLIERCLLT-I-K-------ELKMHQLLQDMGRDIV------------RSR
>PWA57015.1
SEISNETSSLVNLSKIYGRDEEKKMIVD-ICYQSH--VRVYAIWGMGGIGKTTLAQ--------------------------------------------------------------------------------------------------------------------------------------------------------------------------------------------------------------------------------------------------------------------------------------------------------------------------
>PWA57057.1
KDENRQTS-LVDPSGIVGRQGDKEALVL-LLANNSENFSIVPIVGMGGVGKTTLAKIVYDDKKVKKHFKLKAWVCVSDEWDTFGMSNIIFQSVTGE----DLNLLQEALRDQLREKLFLLVLDDVWSESSDDWESLVAPL---HGSKIIMTTRKEKLLRE-LGCGK-LNHLQSLSHDEAVCLFAKHALGEN------PRLKAPGEGIVRKCDGLPLALIALGRLL-TKE-DEVEWKEIEDSEIWSLK----EGGKIIPALRLSYRELPAYLKQLFAYCSLFPKDYAFEKQDLVLLWIAEGFLHQTNPSKSTEWGHKCFDELLSRSFFQHSPSLFV-------MHDLMNDLATSVAGDFYFRLEKELGCRH
>PWA57091.1
GEISNETSSLVNLSKIYGRDEEKKVIVD-ICNQIHDDVRVYAIWGMGGIGKTTLAQYVYNHEAVKTHFELKCWVYISAVFDV----KRIIKSIGSED----LDKMQERLQNKLRGKKFFIVMDDVWIEKIEKWHELCKAL---IGSTVMVTTRKKDTALL-MAK---LHNVAVLSKEESWSLFKMLAFPGGGDEGE-WELE-VGREIVEKCKGLPLAVKTLGSLMSTKK-KVNQWHLVNDKFMSEMQ----D-NGILTALRLSYDDLPPHMKICFAYCCLFSKGEEMSKDLLIKLWMANEFIPSGDAS-LY-LGEEIFTCLVWRSFFHDVV----G--ETCKMHDLMHDLAQYVRRHDCAVIEKELIVLH
>PWA57228.1
KDKNRQTS-LECGRGIVGREGDKKELVQ-LLSDN-ENFGIVPIVGMGGIGKTTLARALYNDQLVKDHFELKAWVCVSDDFDSFKISKVIYQEVGGE----DLNRLQVALRDQLMGKRFLLVLDDVWSDKWEDWKTLEGPF---SGSKIIITTRKKELLRKLLNHDH-PYILEKLSPDDAVSLFAQNALGEN------PELRQHGEGIVQKCDGLPLALEALGRLL-NRT-DEEEWKRLLANEIWMLE----DDGGILPALRLSYHDLSACLKQLFAYCCLIPKDYVFEKKELILWWMAEGFLHDSATNKTMELGEEYFQELLSRSFFQHVPSLFV-------MHDLMNDLATFVAGEFFSRLDLDVKFRH
>PWA57379.1
--PA------------LEIATQNSALGD-IE----DEKQIIGIYGIGGVGKTTLAMEVGA----KHLFAAVAFTTVSQTVSVEKIQKDI---------------------KRI-GEKILIILDDVWEM-VD-LEKLCI-----MNCKILLTSRSEYVCEK-------KIHVNALPKKEAWIHFKRVVG--E-------DLKRVAMAVAEECGGLPLLLKAIGNAL-TK--SIEDWD--------ALTRL-QEARKSFTHLKLSYDYLEEEAKSCFLFCSMFPEDEEILLGDLVLY--A-GLAKH----KSLARVENAVEILTSSGLLL-------RDKEYTKMHDVVRDVALLIAGKNKFLVEKGLAYTG
>PWA57380.1
--PA------------LQIVTQNSALGD-IE----DEKQIIGIYGIGGVGKTTLAMEVSA----KHLFAAVAFTTVSQTLSVEKIQKDI---------------------KRI-GEKILIILDDVWEM-VD-LEKLCI-----LNCKILLTSRSEYVCEK-------KISVNALPKEEAWILFKRVVG--V-------KLKRVAMKVAEECGGLPLFLIAVGNVL-HK--SIEDWE--------ALTRL-QEEGKAFTRLKLSYDFLDNEARLCFLLCSMFPEDEQILLEDLVLY--A-GLAKH----KSMARVEDAVKILTSSGLLL-------LDKRYTKMHDVVRDVALLIADKNNILVEKGLTYTG
>PWA57701.1
----K-----LH-ENLVGIDVHFDK-LD-S---S-DKVNMI-ICGISGIGKTTLAKAIYNLM--CVHFEGSCFCEVKEV-TKRQVQMHLINKI-TEDLLG-----AM-------------------------LKALA------PGSLIIFTGKDKQLL-----RSHR-HDMDFLDEDESLKLFSFHAFEEK------PQ-E-LVEKAVNYVKGHRLALIVLGFFL-GK--TVGQWVS-------ELERL-KKNEEIHRVLRLSYDGL-LQQQNILL-IACLFIGEN--SNFVASILDG-NFFA---------SN---MKVLVDKSLIT-I-DM-------LQMHDLIQAMARVIV--------------R
>PWA57929.1
----ENSG--VD-ENLIGIETRINNVVS-L---V-DDVRMI-IKGMGGAGKTTLARAIYDHL--SYQFEGYSFVEVREK-STPLLQKQILSDI-DQGISG-----KSMLKKKMCGRKVLIVLDDVDK--IEQLVALA------PGSRIIITTRDAQLL-----IAHK-RDVHLLDNKEAMCLFSRHAFGRE------PK-E-LSEQVVRYAAGLPLTIKVLGSFL-GK--DDLDWKD-------ALERL-ETLNETMKVLELSYMDL-EDYKEIFL-VACLLKGWE--KDDAIRALES-GFCA---------IG---LRVLELKSLIT-I-V---GD---LDMHDHIEEMGKNIV------------HSR
>PWA58021.1
----KN-S---D-EELVGMRARVEQLIS-L---T-GGVRMV-IWGVGGGGKTTLATSVYMKI--KDRFRGHCIVDIREE-SSKTLQGKILSTL--TQVQS-----KCLIKSRLCHSNVLILLDDVDD--CKQLEALA------DGSRIIITTRDEHVL-----RTRK-CPVTLLSQNEGIRLFKKHAYNEE------PG-I-LSLRVVSYADGLPLALKVLGSFL-DK--DEKEWMS-------TLDRL-KEESEIVEKLKISYDGL-TAEKELFL-IVCFFRGEY--KDDAMEIFEA-GFHP---------IG---IKVLIQKALIT-I-Q---GS---FDMHDLVQEMGHYIV------------HSR
>PWA58040.1
----KNSS--ADDGKLVGMETRINEVLS-L---T-EDVRMI-IKGIGGGGKTTLARAVFDQM--SDQFEGKSFVEVREF-SKPKLQKQILMDV-DQHISS-----KSTMKQMLHRKKLLVVLDDVND--TKQLEALS------PGSRIIITTRDEQVL-----VAHR-HQINLLSPDEAICLFSRYAFGRD------PK-D-LSGEVVIYADGLPLTIKLLGSFL-GQ--DELEWKD-------ALERL-KTLEATMEKLEISYNGL-EDYKEIFL-IACLLEGWY--KDEAIRALES-GFHA---------NG---LRVLEQKSLIK-I-Y---GV---LDMHDHIQEMGRHIV------------HSR
>PWA58044.1
GEISDETTSLMPLVEIYGRDEEKKMIVD-ICNQT---VRVYAIWGMGGIGKTTLAQYVYNHETVQTHFEFKCWVYVSAVFDVKRIIKQIIKSIGPED---SLDDLERELESKLSGKKYFIIMDDVWIEN--KWNELCKPL---KGSTVMVTTRKKNTAQQ-MAK---QRNVETLSEEESWALFKMFAFPDRG-ERE-SELE-VGKKIAEKCNGLPLAVITVGSLMLTKEKKVNEWQDVNDNFKWEQD----D-DIVLPALRLSYNDLPPRMKICFAYCCVFSKGEEMSKDSLIELWIANGFIPSGGMS-SY-LGQKIFTFLVQRSFFQDVV----G--VICKMHDLMHDLAQYEMGHDCAVIEKELIVLH
>PWA58352.1
DELKE----KVDR--LVGFDHRLAELKY-LL--K-DDTKVLVISAPGGCGKTTLAKMLCHDKDIKDVFGQNILLIVSRQSSLKSIALNLFRH-GKN--CV-----EDAKNQIMMGPNILLVLDDVWSE-SESVQQLRF-----PGYKIMVTSRFLL-----------SYELSLLNHEDARTLFCHSAFSPN------P-VPDDVNKMVEFCKGFPLAHTAVGASL-RQ--PLFKWKITLKKLSESIQ---DK--RLLHCLKTSIDALDPISKNCFL-LGAFPEDKHIADTLLMDMWA-E---------N-DDNASEYLLKLSSRNLVNLVPYAVEGYNEHYYVHDVLRELAIHIS------------RKQ
>PWA58363.1
KNKNRQTS-LVDASSIVGREGDKKELLQ-LLGNS-QNFSVVPIVGMGGMGKTTLARLLYDDKQVKDHFELKAWVCVSDDFDSFNISKVIFQSISGE----DLNLLQEALKNQLTGKRFLLVLDDIWSEKLEDWETLVAPF---RGSKIIITTRKRQLLDK-LRYDH-PYDLKQLSDDDALSLFAQYALGVK------PLLRPHGEGIVRKCGGLPLALKALGSLL-TKT-DEKDWKQLLTSEIWTLE----DGGGIVPALRLSYHDLSARLKQLFAYCCLIPKDYVFEKDDLILWWMAEGFLHNSTTEISMELGEKYFQELLSRSFFQHVPSLFV-------MHDLMNDLATFVAGEFFVRLDLDVKHRH
>PWA58629.1
----K-----LH-ENLVGIDFHFNK-LY-P---S-DKVNMI-ICGISGIGKTTLAIAIYNLM--YVHFEGSCFCDVR----KQQVQMQMIGKI-TEKLSS-----AMVIKQRISCKPVLLVLDDVDD--HEQLEALA------PGSLIIFTGKDKQLL-----RSHR-YDMKFLDKDKSLELFYSFAFEEK------PK-E-VSKKVVKYVQGHPLALKILGRFL-GK--TVSEWES-------ELERL-KVNEKIQSILRFSYDGL-LQQQNILL-IACSFVGVN--KELVASVLDG-NFFA---------TN---MRVLVDKSLIT-I-DM-------IQMHDLIQAMARAIV------------R-R
>PWA58873.1
----RQIH----A-NITGMDVRYEEINS-L---Q-SEA-FLVICGMAGSGKSTMAQYIVYSE--GQQFESNSIVEIGSR-CKNVLQEQLCSDI-GKDRDT-----TAHIELLLKKTKALIVLDEIVE--ERHLEELL------KESKIIITANND-IS--SKSLTFQ-YIMKLLNDDEALELLSLHAFRSK------PS-E-LAQQVVRYCGGNPLALEVLGSSL-SK--NDTIWNSE-------LSSFEKSDR-MYEVFIRSYNSLPSSEKELFL-IACFFVGSD--MNYVVEILEP-DYGA---------SK---IKTLTSRCFLY-V-N-------KLMMPRLLQEMGRSLV------------RTR
>PWA58947.1
KNKNRQTS-FVDATSIVGREGDKERLLH-LLGDS-QNFGIVPIVGMGGMGKTTLARLLYNDKLVKDHFELKAWVCVSDDFDSFTISKELFQSVSGE----NLNLLQEALADRLMGKRFLLVLDDVWSDKLEDWETLAGPF---RGSKIIMTTRKKELLRQ-LGHDH-PYDLQKLSPHDALSLFSQHA-GLS------EMQRQDAEGIVQKCDGLPLAIKALGSLL-TKA-DEEAWKNVLNNHIWNLK----DEGGIVPALRLSYQDLSARLKQLFAYCSLLPKYCVFEKEVLIFLWMAEGFLPQSSSNMSMELGEEYFEELLSKSFFQHVPSLFM-------MHDLMNDLATFVAGEFFIRLDIGMEYRH
>PWA58974.1
KDKNRQTS-LVVGPSIVGREADKKELVQ-LLSDN-ENFSIVPIVGMGGIGKTTLAKLLYDDQLVKDHFELKAWVCVSDDFDSFKISKVIYQSVGGE----DLNLLQVALRDRLMGKRFLLVLDDVWSDKLEDWEILAGPF---PGSKIIITTRKQQLLNK-LGYDH-PYDLKKLSHDDALSLFAHHSLGVK------PVLRPHGEGIVQKCDGLPLALKALGSLL-TKR-NEEEWKRLLDDEIWMLE----DEGGILPALRLSYNDLSACLKQLFAYCCLIPKDCMFEKKDLILLWMAEGFMHNSATNKTMELGEECFQELLSRSFFQYVPSLFV-------MHDLMNDLATFVAGEFYSRLDIDMEYRH
>PWA59054.1
------------------MESHMKKLNS-L---T-GEVRTI-ILGMGGIGKTTIARELFRRI--SYKFVGSSFVKVREN-SSTALQEKILRDIAQHISQD-----ADMIQERLGNKKVLLVLDDVDD--FKQLEFLA------SGSRIIITTRNEQLL-------SD-YKPALLTKDQALELFSRHAFRGS------PK-D-LSNRVICYTGRLPLALKVLGSFF-ER--QASV----------------------------------------------------------------------------------------------------------------------------------------
>PWA59203.1
SSCSI----AKH-EEIVGFDADALSIID-LTGGR-KQLDIISIVGMGGLGKTTLATKIYNDQYAVYYFDIRGWISVSQAYSKRDLLIQILVSI-KTVHDTKV---CEMLYKSLKGRKYLIVIDDIWS--AAAWDDLRLCF---TGSRVLLTTRLAEVAC------H-THNLQLLSEEKSWELLCRKTFRGV------EKLIETGKHIARECQGLPLALVVIAGLL-EKK-TKDLWESVVKRVSSYIV---NDEGC-LDVLALSYDHLPCHLRNCFLYISGFPKDGKIQVQRLIRLWMAEGFIKEGQ--RSMEEAEDYLMDLVDRNL---LAR---GGIKSCHLHDLLRELCLKKAEGFFKKITYCN-QRR
>PWA59396.1
KDKNRQTS-LVDPSGIVGRQGDKEALVL-LLADNSENISIVPIVGMGGVGKTTLAKIVYDDEKVKKHFKLKAWVCVSDEWDTFSMSNIIFQSLTGE----DLNLLQVALRDQLREKLFLLVLDDVWSESSDDWESLVAPL---PGSKIIMTTRKEKLLRE-LGCGK-LNHLQSLSHDDAVCLFAKHALGEN------PRLKAPGEGIVRKCDGLPLALIALGRLL-TKE-DEVEWKEIEDSEIWSLK----EGGKIIPALRLSYRELPAYLKQLFAYCSLFPKDYAFDKQDLVLLWIAEGFLHQASPSKSTEWGHKCFDELLSRSFFQHSPSLFV-------MHDLMNDLATSVAGDFYFRLDKELGCRH
>PWA59578.1
----K-----LH-ENLVGIDFHFNK-LN-S---S-DKVNMI-ICGISGIGKTTLAKAIYNSM--YVHFEGSCFCEVKEV-EEKQVQMQMIGKI-TDDLST-----SMVIKQRMACKPILLVLDDVNN--VKQLEALA------PGSLVIFTGKDKQLL-----RSHK-YEMESLDDYKALELFSLYAFGKR------PE-K-LASQVIIHLQGHPLALKIFGGLL-EK--SVDVWKG-------QLVRL-QTNSDILKKLRPSFDSL-SDEKRMFL-IACAFIGEN--KDFAASVLDS-NCSA---------N----IEVLVDKFLLT-V-DM-------LQMHDLIQCMAREII------------S-R
>PWA59679.1
----QLRS--QD---LIGMDDSIKSITS-L---S-SHTAVLTIWGMGGIGKTSLARLIYDVH--STKFKPSSFIGISRKCKDKELQKILYDEI-KSVIHD-----TSAIGHALKHKKVFLVLDDIDS--IEQLNALL------QGSKIIITAKNDTLTEKIVPPKHK-HLLEILDEDASLKLLCKHAFKYE------SE-E-VVDNILKYCGGLPLALQLLGGLL--H--NEKVWEGCIK----KLK---KERD-INKVLRMSYDSLPEQDQELFK-IACFFVGEE--RDFSETILKA-DMET---------SG---IKNLMDRCLLS-I-N-------ELIMHSLIQEMGRDVV------------RSR
>PWA59794.1
KDKNRETS-LVDASSIVGRQGDKDELIV-LLGDN-KNFSIVPIVGMGGVGKTTLAKILYSDEQVNSQFELKAWVCVSDEWDSFQISKSIYQSVSGE----SFNLLQEALTYKLRGKQFLLVLDDVWTESYKDWETLVRPF---RGSKVIITTRKDQLLKE-LGCSQ-LNQLQCLSHDDAVSLFCQHALDAN------PTLKAHGEDIVGKCKGLPLALIALGRLL-RKE-DEEGWKEMVDSEIWSLK----EGGGIIPALKLSYHELPASLKQLFAYCSLFPKDYAFKKEDLVLLWMAEGFLHQSHLSKSTELGHGYFEELLSRSFFQYAPSLFV-------MHDLMHDLATSVSGEFFFRLEKEMGLRH
>PWA60103.1
AERFD----RLENEN-VGMELSKRKVKD-VL--D-NDLVVVGINGIGGSGKTTLIRDICTDDEVRSYYGGRILLTVSQSPNVEVLRQKISGF-ESR--NG--------LSYWI---PMLVILDDVW---SEAVQQLMF-----PGCKTVVVSRIKF-----------SYELELLREEDAISLFCHTAFETT------P-TDELIKQVVEKCKGLPLALKVIGASL-DQ--PEQYWRGAKSRLSRPID---HE-SELLNRMRLSIDYLS--VRDCFL-LGSFPEDKKIPLDVLVNIWT-E---------D-IEEAFAILVELANKNLLTLVKRAGDGSNEI-SIHDVLRDLAIYMS------------RKR
>PWA60198.1
SAISNETSSLINLYKIYGRDEEKEMIVD-ICNQPHDDVRVCAIWGMGGIGKTTLAQHVYNHETVKKHFEFKCWVYVSAVFNV----KQIIKDIGSEV----LDAMQASHKNKLKGKKFFIVMDDVWIEKMIKWEELCKAL---KGSTIMVTTRKEDTARL-LAK---RHNVRVLSKKDSWKLFKMLAFPGGGDQRE-WELE-VGRQIVEKCKGLPLAVKTLGSLMSTKK-RVNEWRLVNDKFMPEMQ----D-NDVLPALRLSYHELLPHMKICFAYCCVFLKGEEMSKDLLIELWMANGFIPSGDVS-LY-LGEEIFTCLVRRSLFQDVV----G--ETCKMHDLMHDLAQYEMGDDCAAIGKESIVLH
>PWA60235.1
---------------------------------V-LK-KNVNIYGPPGVGKTRIAKRI--SKRVEKIFDLTLWVFMGRKYTKESLLRSIDTK-VTEKD-------ALKMQKKL---RILLILDDVLDE----LKSLKKKV---CSFKTLLISRSKREDEG-------NFEVKPLPREVSNSLLKEKMD--V-------VLCKLGEGFIELNDDLPSTVTMIAKSL-------YFGI--------ASKEL-EE-KEASKSFKYSASKLMDEVLPIGILKDLFRDSGSVHYSDLITY----ILEGL-----SMLKGHGILLELMDCGVLKV-------QEGYVIMDDQTPSLGLATFDSFGGITHDGMLLQV
>PWA60359.1
-----ETDSNLEEFKIVGRKKDERHIVE-LLTGSKKELTIVPVVGMGGIGKTTLAKLVYNNPKIQNYFDEKAWLCVSVKVTITRLLQMIYESLNSKK---RENLI-KNLREKLGSKRYLLVLDDVWDEEWVYWDDFRRCM---SGNGIIVTTRKLDIGTI-------SCTLQCLSDDEGWFMFEERAT---------PELVEIGRDIVKKCRGLPLLVKVIGSML-CNG-DKDTWLSVQESEVWGKK----ESDMVLSTLKLSFDSLPSISKRCFAYCSIFEKDKVMIKEELIQLWMALGLLQVGMEEKDMEVGNDTFKILVSNSLFQDVE--Y-GYLYSCKMHDLVHEVSLHVSGDESLCLMKK-DVKH
>PWA60445.1
-----S-------DAIFGFKSRDKIFND-LQHDD-DDARVIGLCGMGGVGKTTLMKQL--KEAANKMFNWIVDVVIGKTPNLLAIQKAILTE-TDEML-------ETYLSKRFRKEKSLVILDDVWKK-IK-LEDIGV-S-----VKLLLTSRDENICQQ-------KVRVDVLEEGEARDFFSRIAG--V-------DLYQIGCGIVKKCGCLPLAIKLIAATL-SQN-K-FVWN--------TLKCL-KK-KNVQEIIEISFKNLKED------LCALFPEDSNIPIEELTRY--A-GLELK----SSMASTQTSVSNLKNANLLMD------SDYECVKMHDVVLAFVVG-------IIHDDFSCKK
>PWA60585.1
----RETS-LVDKSSVLGREGDKEALLE-LLVD---KVSVVSIVGMGGIGKTTLAKVLYNDEKVEAYFDLRAWVCVSEEFDVFTISKAVFQAVTGE----NLDLLQVALKEKLSRKKFLVVLDDVWNENHDVWERLKSPL---PGSKIIVTTRKTKVASV-MNSFE-PCNLGVLSNDSALSLFARCALDEP------PPLKDIAQGIIDKCARLPLALVTLGRVL-TKQGNEGDWEELLNSEIWNLP----EESDVLPALKLSYYDLPPDLKQVFAYCSLFPKDHLFDKNKLVLLWMAQGFLSQSVGNKSMELGCHYFEELKSRSFFQHSASLYT-------MHDLMNDLAVSVAGEFNFMLDDKTDLRH
>PWA60595.1
-----IESR--E--NLIGMESRVRHVKS-L---D--DVYMI-IWGMGGIGKTTIARAVYHQV--SYEFDGSSFVEVREN-GTDSLQEKLLSEIMQEHFKD-----VSQIRRRLGRKKVFVVLDDVDS--ITQLEFLA------PGSRILVTTRDEHLL-------CY-YAPELLKPTEAMRLFSRYAFKAN------PE-V-LSDAVVTHTGYLPLALKVLGSYF-GR--NLEFWQS-------ALNIL-AKNKEINGILKLSYDCL-DFEKEIFL-IACLFKGKK--RYYVTRILDS-GLEA---------RG---ITVLIEKSFMT-I-N---GY---IHMHDLIQEMGLCIG-------------KI
>PWA60735.1
----R-----LH-ENLVGIDIHFEK-LN-S---S-HKVNML-ICGISGIGKTTLTKAIYNLM--YVHFEGSCFCEVKEV-EEKQVQMQMIGKI-TDDLSN-----SMVIKQRMACKPILLVLDDVNN--VNQLEALA------PGSLIIFTGKDKQLL-----TSHR-YEMGNLDECEALELFSLYAFGKR------PE-E-LASQVIIHLQGHPLALKIFGRLL-KQ--SVDVWKS-------ELDRL-QRNSEIVQKLRPSFDSL-SDQKTMFL-IACAFIGEN--KDFVASVLDG-HCSA---------AI---IEVLADKFLIT-V-NM-------LQMHELIQSMAREIV------------R-R
>PWA61024.1
NALGD----KMDQ-TLVGLDFHLQEVKR-LM--N-DGNQVLTVSAPGGCGKTTLIKLLCHDHDVKDFFGENIFVTVSRTTSLKTIVQKLFAQ-NVK--HE-----EEAKNQLLMGPRILLVLDDVWSE-SESIQDLKF-----PGYKILVTSRFFF-----------SYELTLLNDEDARTLLCYSAFPYD------P-VPDLVTKMVKCCKGFPLALTVIGASL-GQ--GVLKWRTTLKKWSDSID---NK--TLLLSLGASVDALEPIARECFL-LGSFPEDEKIAASALMDMWV-E---------N-LEYTIEYLLELSSRNLISLVLDASEGYNEH-FVHDLLRELAIHLS------------RKR
>PWA61204.1
KDKNRQTS-LIDAASIVGREGDKKELVE-LLSDN-KNFSIIPIVGMGGIGKTTLAKLLYDDQLVKDHFELKAWVCVSDDFDSFNISKVIYQSVGGE----DLNLLQVALRDRLVGKRFLLVLDDVWSEKWEDWKTLEGPF---SGSKIIITTRKKELVRKLLNHDH-PYILQKLSPDDALSLFAQNALGEN------PELRQHGEGIVQKCDGLPLALEALGRLL-NRN-DEEEWKRLLDNEIWMLE----DEGGILPALRLSYHDLSACLKQLFAYCCLIPKDCVFEKKDLILWWMAEGFLHNSATNKTMELGEEYFQELLSRSFFQRVPSLFV-------MHDLMNDLATFVAGEFYSRLDIDVEYRH
>PWA61222.1
-----GTVPYLDEFKIVGRENDELRIVE-LLTNSK-GLTIVPIVGMGGIGKTSLAKSVYNNHKIEQHFEVRTWLCVSVKVNVDKLLANIYESISREK---TVTLM-ENLREKLGSKRYLLVLDDVWDEELSYWDEFRKCM---NGSCIIVTTRKLNIRRN-------SHILKSLSDDESWAMFKERAL---------PELEEIGRDIVKKCCGLPLLVDILGSML-YNT-DKGKWLSIQESEVWDVE----ERGRVLSILKLSFDNLPSMVKQCFVYCSIFKKDKVIDREELVQLWMALGFVTTTTGTKEMELGNDNIQILVN-----------------------------------------------
>PWA61238.1
----EDLS--VD-GNLVGMETRVNEVIS-L---V-DDVRMI-IKGMGGVGKTTLARAVFDKL--SFLFEGQSFVEIRER-S--SLQKQVLSDV-DQGISG-----KKMIKEKMHVRKVLIVLDDVDK--IEQLEALV------PGSRIIITTREEQVL-----AAHK-RDVHLLDDKEAICLFSRHAFRRE------PK-E-LSEQVVCYAAGLPLTIRVMGSFL-DK--DNLEWED-------AIDRL-K--TETIEKLKLSYDDL-EDYKEIFL-AACILKGWT--KDAAVIALKS-GFPA---------KG---LTVLELKSLIT-I-H---GE---LDMHDHIEEMGKNIV------------HSR
>PWA61311.1
----M-----LY-ENLVGVDILLDK-LN-S---S-NKVNMI-ICGISGIGKTTLAKAIYNLM--YIHFEGSCFCEVR----EEQFQMQMIEKI-T-NLRN-----AGVLKQRMSYQPVLLVLDDVDN--DDQLDALA------SGSLIIFTGKNKHLL-----RSHG-HDMEFLDEDKSLELFYSFAFKEK------PK-E-VSQKVVNYVQGHPLALKVLGRFL-GK--TVGQWKS-------ALKSL-KANEKIPSVLRLSYNGL-RHQQDILL-IACLFLGEN--SDFVASILDG-NFFP---------IN---MQVLVDKSLIM-I-NN-------LQMHGLIQAMAREIV--------------R
>PWA61522.1
----M-----LH-ENLVGVDVHLDR-LN-S---S-DKVNMI-ICGISGIGKTTLAKAIYNSM--HTHFDASCFCDVQEI-EKRQVQLQMIGKI-TEDLSS-----TMVIKQRMACKPILLVLDDVNN--VGQLEALA------PGSLIIFTGKDKQLL-----RSHK-YEMETLDYYKSLELFSLYAFGKT------PK-E-LASQVIIHLQGHPLALKVIGRLL-EK--SVYVWKS-------ELHRL-QTNSDILQKLRPSYDAL-SDQKRIFL-IACSFIGEN--RDFSASVLDS-NCSA---------AN---IEVLVDKFLIT-V-DM-------LRMHELIQSMAREIT------------S-R
>PWA61747.1
----KNYL---D-EELVGMTERVKDLIS-L---T-GGVRMI-IWGVGGGGKTTLATSVYMEI--KNRFQGHCIVDIREE-SSKTLQEKLLSAV--TQVQN-----KHIIKNRLCRSNMLILLDDVDD--HKQLEALA------YGSRIIITTRNEHLL-------QK-SPVRLLSGDEGNTLFKKHAYNDK------PW-E-LSLRVVSYAAGLPLALKVIGSFL-DK--DKKEWMS-------TLDRL-KDESEIVEKLKISYDGL-KVEKELFL-IACFFRWRS--KDDPMEIFEA-GFHP---------IG---IKVLIQKALIS-I-Y---GE---FDMHDLVQEMGHYIV------------HSR
>PWA61768.1
----RT-K---H-KDLIGMKTRLQDLKA-L---S-GGVWMV-IWGVGGGGKTTLASSVYDEI--SNRFEGCCFLGIQEQ-SIKKLQEKILCGV-QKQVDG-----KLMIRSRLWHKRVLIVLDDVNN--LNHLNALA------EGSRILITTRDNHIL-----NVHK-HNISLLNYEEGIELFCKHAHRDY------PE-R-LSEHVVLYASGLPLALIVLGSFL-DK--DINEWKS-------ALARL-KEDTDIVEKLKISYDGL-REEKELFL-IACFFRGEK--KNYAIEILDA-GLHP---------IG---IKVLIQKALIT-I-D---GM---FSMHDLIQEMGHYIV------------HTR
>PWA62091.1
-----STVPYLDEFRIVGRENDELRIVE-LLTNSREGLTILPIVGMGGIGKTTLAKSVYNNPKIEQHFNVRAWLCVSVKVEVDMLLADIYESFAGKK---RVNVI-KDLKEKLGSKRYLLVLDDVWDEELAYWDEFRKCM---NGSGIIVTTRKLNIGRN-------SYPLGSLSDDECWSMFKERAL---------PAFEEIGYAIVKKCRGLPLLVDILGSML-YNN-DKGKWLSIQESEVWDAD----ERGRVLSILKLSFDSLPSMVKQCLLYCSIFEKDEDIRREELVQLWMALGLVHTTKTNKEMEVGNDIFQILVNNSLFQNIK--F-GDIYGCQMHDLVHDLLLSLSSHEISRLVDDVQVKH
>PWA62096.1
NKTTRETS-LVDLSIIVGREGDKKALLE-LLSNN-KNFSILSIVGLGGIGKTTLAQVLYNDTKVKDHFKLMSWVCVSDEFDVFSISKAIYKDVGGE----TLNQLQVALTEKLSNKKFILVLDDVWNENYNEWELLQRPF---PGSKIVVTTRKT-----------------------------MVA---------------------------------------------------------------------------------------------------------------------------------------------------------------------SVM--------DSVQ---
>PWA62220.1
QSPHE-----AD--HPVVVGSRVKELIS-L----SEDVLVV-VFGISGIGKTTIVRATYNKI--SSYFDVSCFLEIH-Y----KLQNKLMSRL-NDKFHH-----VTKIRNLIRGRKILLVLDDVDN--FEQLKSLGINP---KGSRIIVITRDKQSLG---IIPYT-YQTTELNRRESLSLFNRLMFSRD------NM-E-FIEEVVPLAGGLPLVLEVWSRYF-GH--ERKQWPS-------LLEKL-KRHGDVQKQLQMSYDSL-VTAKNLFL-IACFFHGMG--KE-IVDVLHDEAFFP---------IE---IQHLVDKFLV--V-D-------SCVMNKAIMEMGQEVI------------RTR
>PWA62252.1
----ENSS--ID-GNLIGMETRVNKIVS-L---V-NDVRMI-IWGMGGAGKTTLARAIFDQI--SVQFEGESFIEVREV-SKAELQKQVLSDV-DKNISS-----KSMMPRRMRGRKVLVVLDDVDH--KDQLEALV------PGSRIIITTRDEQVL-----VAHR-HNVTLLSQAEASCLFSRYAFGRE------PK-E-LSGKLLQYAHGLPLTIKVLGSFL-AQ--SESYWID-------AIERL-KTLTATMDRLEISFDGL-KEYKEIFL-VACVLKGWW--KEKAIRALES-GFHA---------VG---LRVLEQKSLIT-I-S---GS---LGMHDHLEEMGKNIV------------HSR
>PWA62298.1
-----LRS--QDP-QLIGIDDTIEFLSS-L---S-EHTAILTILGMGGIGKTSLAKHVYKLH--CLEFDRYSFVEISRRCGEREVQKQLFGDI-ASSIHD-----TSTIENALSHKKVFVVLDDIDS--LDQLDALL------QGSKIIITTKDASLTERQVRPKHT-HLLTELYEHASLKLLCHHAFKCE------PK-E-VSDNIVKYCQGHPLALKVLGRSL--H--KQDVWEDMIE----KLN---EESR-INKVLRMSFESLPQKDKELFK-IACFFVGMD--RDITETILIA-RMNT---------SG---IKNLVDRCLLC-I-K-------KLMMHQLVQEMGRDAA------------RRR
>PWA62476.1
----ELVS----A-HLTGMETRAEVVNS-L---Q-SSV-VLAICGMGGCGKTTLAKYIYNLN--KQNFESSCFLEIGKH-YKQRLQEQLLTD--GKNKSS-----ASKIEEVLQLKKALIVLDDIDD--KDELGTLL------TQSKIIITTRFRDIY--SLSLKCR-QELELFNDDESLELLSWHAFGSK------PK-E-LAVQLALYCEGNPLALIVLGSSLLNI--NNMIWRSRMN----SLNSLKGDSK-IQCILQKSFDSLPDSLKELFL-IACFFVGEY--QDVVALILEK-DLYA---------SG---IRTLINRCLLT-V-N-------KLMMHQLLQDMGRKIV------------RSR
>PWA62559.1
-----T-------NTKLGFNSREKIFED-VQ--H-DHMQVIALCGMGGVGKTTMMEQL--GKTVRNIFGWIVKVVIGQKINTLSIQQAVLTE-MSIAA-------ADRLRTTFEGKKVIVILDDVWEV-VE-LNDIGL-L-----FKLLLTSRNETVCKQ-------KVRVDVMEESEANNFFCEITG--V-------GLNEIGNQIVKRCGFLPLAIKLIATTL-SQE-I-CVWR--------TLNRL-KN-KNVQEIIEFSYTSIREDVKVIFLLCGLFPDDFNIPIEDLTRY--A-GLKLK----PTLARTKTCVRKLKNANLLI-------SDLECVKMHDLVLAFVQGEV-DHPWIINGDISCQK
>PWA62563.1
SDHFLELSKVASVRAVSTRDEEKKMIVD-ICNETLDDVRVYAIWGMGGIGKTTLAQYVYNHETVKKYFELKCWVL--------------------ED---SLDDLQRQLQSKLNEKKYFIIMDDVWLSEMDGWEELCKAL---KGSTVMVTTRKKALAEV-MA----QHNVAVLSKDESWSLFKMLAFPVTG-EGE-SGLEREGKEIVEKCNGLPLAVKTLGSLMLTKK-SVGQWQDVNKNFMNKIQ----D-N-VLPTLRLSYDDLPPHMKICFAYCCLFSKGEEMSKDLMIELWMANEFIPSGDVS-LY-LGGEIFDTLIGWSFFQDAV----G--VICKMHDLMHDLALDVMGDDCAVIGKELIVLY
>PWA62665.1
KSKNRQTS-LVDAPRIVGREGDKKDLLR-LLGDS-QNFGIVPIVGMGGIGKTTLARLLYEDQQVKDRFELKAWVCVSDDFDSFNISKVIFQSIGGDG---DLNLLQAALKNQLTGKRVLLVLDDIWSEKLEDWETLVAPF---HGSKIIITTRKQQLLNR-LGYDH-PYDLKKLSHDDALSLFAQYALGVK------PVLKPHGEGIVKKCDGLPLALKALGSLL-TKT-DEEDWKQLLNSEIWMLE----DGGGIVPALRLSYHELSARLKQLFAYCCLIPKDYVFTKDDLILWWMAEGFLHNSTTEKSMELGEEYFQELLSRSFFQQVPSLFV-------MHDLMNDLATFVAGEFYSRLDIEVEYRH
>PWA62790.1
----KSSS--ID-GKLVGMEMRINEVLT-L---T-EDVRVI-ITGMGGGGKTTLARAVYVHI--SSEFEGKSFVEVREV-SKTSLQKQVLSDV-DQGISS-----KDMMGNMMRSRKFLVVLDDVDH--IDQLEALA------SGSTIIITTRDEQVL-----VSHG-CNVNLLSDKEALCLFSRYTFGRE------PE-Q-LSGQVVRYAAGLPLTIRVLGSFL-GK--KELEWKD-------GLERL-KTQKEIQKVLEISFDDL-NDYKEIFL-VACLLKGEQ--KDRAIQVFES-GFNA---------IG---LRVLEQKSLIT-I-Y---GS---LGMHDHVEEMGKNIV------------HSR
>PWA62933.1
----ENFG--FD-EKLVGMETRVKDVVS-L---T-DEVRMI-IKGMGGAGKTTTARAVFDNL--SADFEAKSFVEVREV-SNAKLQEQVLSKV-ED-VDS-----KNMMNRRMCGKKVLLVLDDVDH--IEQLEALA------PGSRIIITTRDEQVL-----IAHR-RDINLLSDKEAICLFSRYAFGRE------PE-E-LSRKVVRYAAGLPLTVKVLGSFL-GK--DEHEWKD-------ALKRL-RTLKETLEKLKISYIGL-EEYKEIFL-IACLLKGER--REYAIRVLEC-GFHA---------TG---LKVLEQRSLIT-I-------DGELGMHDHIEEMGKNIV------------HSR
>PWA63003.1
RALGD----KMDQ-ALVGLDIHIQEVKR-LM--K-DESQVLTVSAPGGCGKTTLIKLLCHDHDVKGTFGQNIFVTVSRTTSLKTIIQKLYAQ-NVS--YE-----EEAKNQLLRGSRILLVLDDVWSE-SESIQDLKF-----PGYKILVTSRFLF-----------SYELSLLNDADARTLLCYSAFPYD------P-IPNLVTKMVKCCKGFPLALTVVGASL-GQ--GVVKWKTTLKKWSDSID---NK--SLYLSLRASVDALEPIARDCFL-LCSFPEDEKIAASALMDMWV-E---------N-LEHTIEFLLELSSRNLLSLVLDASEGYNEH-FVHDLLRELAIHLG------------RKR
>PWA63134.1
----ENFN--FD-ENLVGMETRVKDVVS-L---I-DEVHMI-IKGMGGAGKTTTARAIFDHL--SADFEAKSFVEVREV-SNGNLQEQVLSNV-EH-VDS-----KNMMKKRMCGKKVLLVLDDVDH--IDQLKALA------PGSIILITTRDEQVL-----IAHR-RDIVLLSEQEAISLFSRYAFGRE------PE-E-LSGKVVHYAAGLPLTLEVLGSFL-GK--DMDYWED-------AIKRL-KDLKETLKKLELSYTSL-DDYKEIFL-IACILKGKR--KTDAITILES-GFHA---------TG---LKVLEQRSLIT-I-D-----EERLGMHDHIEEMGKDIA-------------SR
>PWA63139.1
----ESSG--FD-AKLVGMETRVTDVIS-L---I-DEVRMI-IKGMGGAGKTTTARAVFDHL--SIYFEAKSFVGVREV-SKANLQEQVLSNV-EQ-VNS-----KNMMKRRMCGIKVLLVLDDVDH--IDQLKALA------PGTRILITTRDEQVL-----VAHR-RDIVLLSEQEAISLFSRYAFGRE------PE-E-LSGKVVRYAAGLPLTVQVLGSFL-GK--DKLEWVD-------AIERL-KKLKETREKLELSYISL-EEYQEIFL-IACILKGQH--KQKAIKILES-GFHA---------IG---LKVLEQRSLIT-I-------CGVLGMHDHIEEMGKNIV------------HSR
>PWA63164.1
KDRNRETSLLVDASSIVGRQADKDALVQ-LLADN-KNFSIVPIVGMGGVGKTTLARLLYNEKLVKDHFDLKAVV---------------------------------------------------------------------------------------------------------------------------PLLSV-------------------------------------------------------------------------------------------------------------D----------------------------------------------------------
>PWA63165.1
KDKNRETSLLVDASSIVGRQGDKDALVQ-LLADN-KNFSIVPIVGMGGVGKTTLARLLYDEKQVKDHFELKAWVCVSDEWDSLQISKIIFQSVSGE----DLNLLQVALRDQLREKRFLLVLDDVWSESREDWETLVRPF---CGSKIIMTTRKEQLLKK-LGYDN-STRLQRLSQDDAVSLFAQHALGEK------PTFKAHGEDIVKKCDGLPLALIALGTLM-TKR-DVLEWKEIVDSQIWRLK----EGDEIIPALRLSYRELPADLKQLFAYCSLFAKDYAFDKEDLVLLWMAEGFLHRIRVSKSTELGYECFDELLSRSFFQHSPSLFV-------MHDLMNDLATSVAGDFFFRLEKEMGCRH
>PWA63322.1
----QLRS--QDP-QLIGINGSINFLSS-L---S-QHTAILTILGMGGIGKTSLAKHVYKLH--CREFNRSSFVEISRRCVEQDVQKQLCGDI-ASLNHD-----TSTIESALARKKMYIVLDDIDS--LDQLNVLL------PGSKIIITTKDASLTERKVQPKHI-HNLKGLSVSNSLKLLCLHAFKCE------LE-A-VSCDLVNYCQGHPLALEVLGRSL--H--NRAVWEDCIK----GLK---KESH-INNVLRMSFKSLPRNDNELFK-IACFFVGKD--RDHTETILKA-NINT---------SG---ITHLIDRGLLH-I-S-------ALSMHSLIQEMGRDEV------------RSR
>PWA63501.1
----I-----LY-ENLVGIDFHYDK-LN-S---S-HTVNML-ICGISGIGKTTLAKAIYNLM--YVHFEGSCFCEVR----KQQVQMQLIDNI-TRAFSS-----IMVIKKMMSSKPILLVLDDVDD--HEQLEALA------PGSLIIFTGKDKQLL-----RSHR-HDMYFLDDDQSLELFRSYAFKES------SE-E-VSQKVVNYVQGHPLALKHLGLFL-GK--TVDQWVS-------ELDKL-NVNEKIQ-----------------------------------------------------------------------------------------------------------------
>PWA63550.1
KDKNRETS-LETGRSIFGREGDKKELVL-LLSDK-ENCSIIPIVGMGGIGKTTLARALYNDQLVKDHFEIKAWVCVSDDFDSFNISKVIYQSVGGQ----DLNLLQVALKDQLMGKRFLIVLDDVWSDKWQDWKTLEGPF---SGSKIIITTRKKELVRKLLNHDH-PYILEKLSPDDALSLFAQNALGEN------PELRQHGEGIVQKCDGLPLALEALGRLL-NRT-DEEEWKRLLANEIWMLE----DDGGILPALRLSYQDLSACLKQLFAYCCLIPKDYVFEKKDLILWWMAEGFLHNSATNKTMELGEEYFQELLSRSFFQHVPSLFV-------MHDLMNDLATFVAGEFFSRLDLDMKFRH
>PWA63680.1
SVISNETSSLVNLSKIYGRDEEKKTIVD-ICNSRRDIVRVYAIWGMGGIGKTTLAQYVYNHETVKTHFDLKFWVYVSNEFDV----RRIIKSIGSED----LDAMQVCLQKMLQGKKFLIVMDDIWIEKIEKWDELCKAL---KGSTVVVTTRKNDTVKM-MAK---QHQVGVLSEEESWSLFKMLAFPG-GGEGE-SELE-VGKEIVKKCKGLPLAVKTLGSLMSTKE-KVDEWKLVNSKFMLEMQ----D-NGIFTALRLSYDDLPPHMKICFAYCCLFSKGEEMSKDTLIELWMANEFIPSGDVS-LY-LGEEIFTCLVRRSFFQDVI----G--ETCKMHDLMHDLAQSIMKHDCAVLEKELKVLH
>PWA63880.1
-----TESH--E--NLVGIESRIKHVKS-L---G--EVCTV-IWGMGGIGKTTIARAVYHQV--SYEFEGSSFLDVREN-GSDSLQEKLLSDIMEDTFKD-----ICKIRRRLSRKNVFLVLDNVDN--IKQLEYLA------ADSRILITTRDEHLL-------CY-YAPELLNKTEAMELFSRYAFKTN------PN-K-LSHVVVNHTGHLPLALKVLGSHF-GR--TFEFWQS-------GLNVL-AKHKEINEILKISFDGL-VLEKKIFL-IACFFKGRE--RRYVTRILES-DFEP---------SG---ITILLEKSLLT-I-K---GN---LHMHDLIQEMGQSIV-------------NM
>PWA63986.1
SEPSRETS-LVDESRIVGRDGDKEALVR-LLENK-KNVSVVSIVGLGGIGKTTLAQVLYNEDKVKDHFELMAWVCVSDEFDVHNISKAIFQGVDGR----NLNLLQEVLKQKLSKKRFLFVLDDVWNENFKEWELLMRPF---PGSKVVVTTRKTSIISV-MDCVH-AYHPDLLSNEEALSLLAQHSLGEQ------PTLKILGEGIVKKCDGLPLALITLGRVL-AKS-NNEEWEELLNNELWNLA----NEGDILPALKLSYYDLPPHLKQIFAYCSLFKKDYVFDKDELVLLWMAEGFLYQSNSSKTMELGYEYFQELKSR----------------------------------------------
>PWA64080.1
----KT-S---D-EELVGMTDRVKDLIS-L---T-GDVRMV-IWGVGGGGKTTLATSVYMKI--NDNFQGHCIVDIREE-SSKTLQAKILSTL--TKVQN-----KRIIKNRLCRSNVLILLDDVDD--CKQLEALA------NGSRIIITTRDEHVL-----RTRK-SPVTLLSQDEGIRLFRKHAYNEE------PG-L-LSLRVVSYAHGLPLALKVLGSFL-DK--NEKEWMS-------TLERL-KDEGEIVGKLKISYDGL-EVEKRLFL-IACFFRWSS--KDDAMEIFEA-GFHP---------IG---IKVLIQKALIT-I-D---GE---FDMHDLVQEMAHYIV------------HSR
>PWA64083.1
-----S-------NTKLGFKSREKIFED-LQ--Q-DQLQVIALCGMGGVGKTTMMEQL--KKTVRNMFGWIVKMVIGQKINTFSIQQTVLTE-MSKTA-------ADRLRITFEGKKVLVILDDVWEK-VE-LNDIGL-L-----FKLLLTSRNETTCAQ-------KVRVDVMEESEANNFFCQITG--V-------VLNEIGNQIVKRCGFLPLAIKLIATTL-SQE-N-FVWR--------TLNRL-KK-KNVQEIIEISYTFIQEDVKAIFLLCGLFPDDFNIPIEDLTRY--A-GLKLK----PTLCRTKTCVRNLKNANLLI-------SDLECVKMHDLVLAFVLGEV-DHPWIINGDISCQK
>PWA64446.1
----GPNN--VD-RNLIGIEPRMQ-YVK-MME-S-GG-RMI-IWGIEGGGKTTLATAIYKQE--YLKFGGRCSIEIKDE-SKHKLQEKLLEDI-GRYNGS-----KSEIAKRMRQVSVLIVLDDVSD--RSQLKALA------EGSRIIITSRKRDLL-----ETHG-HEVCLLKEWEAIHLFNRHAFREG------QK-E-LSLKAVRYASGLPLALEVFGSLF-NK--KTVAWIT-------VLDSL-KTTKDIFDILRISYDEL-PIAQEMFL-IACFFRNQE--KDEVSQVLKA-GFET---------DH--LLNVLQDYSLIR-I-----GR---LQMHDLIQEMGRWFI-------------TR
>PWA64529.1
GKISYETSSL--GSKIYGRDEEKIMLID-ICNQRHGHVRVYAIWGMGGIGKTTLAQYVYNHETVKTSFELMFWVHVSHSFDI----RRIIKSIGSE----DLNTMLVCLTNKLREKKFFLVMDDVWIEKMKEWDELCKAL---KGSTVMVTARKEDTAQL-MAK---QHNVAHLSKEESWSLFKMLAFPVEG-EGG-KELE-VGRKIVEKCNGLPLAVKTLGSLMSTKK-KVNEWQLVNDKFMSEMQ----E-HGILTALRLSYDDLPPYMKICFAYCCVFSKGEEMSKDLMIELWMANEFIPSGDVSMLY-LGEEIFTCLVRRSFFQDVV----G--ETCKMHDLMHDLAHYVMSNDCAVKEKKLIALH
>PWA64612.1
NKTTRETS-LVDLSIIVGREGDKKALLE-LLSNN-KNFSILSIVGLGGIGKTTLAQVLYNDTKVKDHFKLMSWVCVSDEFDVFSISKAIYKDVGGE----TLNQLQVALTEKLSNKKFILVLDDVWNENYNEWELLQRPF---PGSKIVVTTRKT-----------------------------MHALGKQ------PTLQSYGEEIVKKCGGLPLALRTLGRVL-TKS-TEEEWEELLNSELWHVQ----NGDKILPALRLSYYDLPPHLKQMFAYCCLFPKDYVFDKDEIVLLWMAEGFLYDSNGSKLMELGRECFEELESRSFFQKSTSRYI-------MHELINDLATSVAKEFFFMLGDKMDLHH
>PWA64718.1
---------------------------------K-DKIRKVNLYGPSGVGKTWMAKRISASSRPNQLFDITLWAFMSKEYDQDILSESILIP-QDEET-------AQKIRKEL---QVLLVIDDIMDK-INWWKEL---F-----LKTLIITRSSRGDQD--------VEVKALSPAEYEALLIEKVD--A-------RIQALVEKFIKKSDGYPGTATMIAKVL-------YFGE--------ASKEL-EE--------KYDVKKLRHDVLAIGVLKDLFRDSGSVNYNELITY----ILEGL----DSLLKGHHILMELMDCGILKD-------QSGYLFMNDKIPSLGLATVERFGKVAHDGMLLQI
>PWA64951.1
----KSPS--VD-KKLVGMEARIEDFHS-L---V-DDVRMI-IWGMGGGGKTTSARAVFDRI--SIQFEGKAFVEVRKV-SESKLQQQVLSSV-KENISS-----TNMMKNMMRGRKVLIVLDDVDD--IEQLEALA------LGSRVIITTRDKQVL-----LAHR-NNVNLLSCAEAISLFCKYAFIRD------PE-E-LSKEVVQYADGLPLTIKVLGSLL-DQ--NVPQWID-------TLERL-KKLKATMEKLELSYNGL-EDYKEIFL-VACSLKVWR--KEEVINSLES-GFFA---------AG---LRVLEQKSLIT-I-L---GY---LDMHDHIEEMGKNIV------------HSR
>PWA65204.1
----KSPS--VD-RQLVGMEKRIEAVLS-L---A-DDVRMI-IWGIGGGGKTTLASAVFDRI--SNQFDGKAFVEVREV-SKSKLQQQILRSV-KKDIDS-----TNMMKKMMPRIKVLMVLDDVDD--IEQLAALA------LGSRVIITTRDKQIL-----LAHE--DVNLLSREEAICLLSKNAFKRD------PE-D-LSGKVVKYADGLPLTIKVLGSML-GQ--NERQWID-------TLKRL-KELKATMEKLELSYNCL-DDYKEIFL-VACFMKGWD--KDAAITALKS-GFFA---------AG---LRVLEQKSLIS-I-Q---KSYGRLDMHDHIEEMGKNIV------------HSR
>PWA65437.1
----RMKS----P-HLIGREGFLYTIRS-L---S-SDTTILTIWGMAGIGKTSLAKHMYLLY--RHEFERSSFVEIERR-GQQQLQKKLLGDI-KRKIDD-----TCKIETALLQKRAFVVLDGVDD--FEQVHVLV------PGSRIIITTKDGSITDKKYPPKHT-LALDGLHSTDSLKLFCWHAFGGY------PE-K-DAIRASKYCGGHPLALKVLGSLL--L--KEDAWIHTFT----MLES--RETNHVHKVLRIGFDSLP-DCKELFK-IACFFIGKE--TEVAEAILKD-GVHP---------YG---IKKLTERCLLT-I-K-------ELMMHQLLQDMGRDMV------------RSR
>PWA65467.1
KDLNRQTS-LVDSSSIVGRQGEKDALVL-LLGDI-ENFSIVPIVGMGGVGKTTLAKLLYNDEQVKKHFKLKAWVCVSEEWDPFNMSYIIFQSVTGE----DLNLLQVALRDQLRDKLFLLVLDDVWSESSDDWESLVAPL---PGSKIIMTTRKETLLRQ-LGFGK-LNHLQSLSHDNAMCLFAHHALGAN------PRLKAPGEGIVKKCDGLPLALITLGRLL-TNE-DEIKWKEIEDSEIWGLE----EGGKIIPALRLSYHELPAYLKQLFAYCSLFAKDYAFDKEDLVLLWMAEGFLKQVRLRKSTELGHECFDELLSRSFFQHSPSLFV-------MHDLMNDLATAVAGDFFFRLEKEMECRH
>PWA65670.1
QNPQE-----AD--HPVVVGSRVKKLIS-L----CEDVLVV-VFGISGIGKTTTVRATYNKI--SSHLDISCFLGIH-Y----ELQNQLMSRL-NDKFHH-----VTKIKKLIRGRKILLVLDDVDN--FEQLKSLGINP---KGSRIIVIKRDKQSLG---IIPYT-YQTTELNRRESFNLFNLFMFSRD------NM-E-FIEEVAALAGGLPLILEVWSRYF-GH--ERKQWPS-------LVEKL-KRHGDVQKQLQMSYDSL-VTAKNSFL-IACFFDGMD--KE-VFKVLHDEAFFP---------IE---IQHLVDKFL---V-YIDDDW-VKVAMNQAIKEMGHEVI------------RTR
>PWA65779.1
-----S-------DAIFGFDSRVKTFND-LQQND-DDARVIALCGMGGVGKTTLMKQL--KEAANKMFNWIVDVVIGKASNLSTIQKAILTE-TDETL-------ATYLSKRFRKEKILVILDDVWEK-IK-LEAIGL-L-----FKLLLTSRDANICRQ-------EVRVDVLEEGEAQDFFSRIAG--I-------DLYKIGCGIVKKCGCLPLAIKLIAATL-SQN-E-FVWR--------TLKCL-KN-KNVQEIIEISYKNLKEEDRAIFLLCGLFPEDSNIPIEDLTRY--A-GLKLK----STMASTQMSVSNLKNAYLLMD------RHTESVKMHDLVLAFVVNTVEDGCCIIHDDFSCKQ
>PWA66141.1
----EDSS--VD-GNLVGMETRVDEIIS-L---V-DDVRMI-IKGMGGAGKTTLARAVFDKL--SFQFEGQSFVEIREK-S--PLQKQVLSDV-DQGISG-----KKMIQKKMRFRKVLIVLDDVDK--IEQLEALA------PGSRIIITTREEQVL-----VAHK-RDVHLLDDKEAICVFSRHAFGGE------PK-E-LSEQVVRYAAGLPLTIKVLGSFL-GK--DDLEWEE-------AIDRL-KTLRETIEKLELSYDDL-EDYKEIFL-VACIFKGWF--KDNVVIRLES-GFRA---------IG---LRVLELKCLIT-I-Y---GK---LDMHDHIEEMGKNIV------------HSR
>PWA66199.1
----RNL----D-EKLVGMRDRLQDLLL-L---S-GGVLML-IWGLGGGGKTTLATSLYTEI--SSQFDGHCIIEIREE-SHKRLQEDILSAV--TKVHS-----KRKIKSMLCHRNVLVILDDVDD--LEQLEALA------DGSRIIITTRDEHLL-----RTHR-SPVTLLSHEEAIWLFNAHAYNKN------HK-E-LSSQVVSYAAGLPLALKVLGSFL-DK--DEKDWMS-------TLDRL-KDERDIMEKLKISFHGL-PEEKNIFL-IACFFRHRR--KDDAVEILDA-GFHP---------IG---ITVLIQKSLIT-I-Y---GY---FDMHDLIQEMGHYIV------------HSR
>PWA66319.1
KDKNRETS-VVDDASIVGREGDKNVYIQ-LLGDN-KNFSIVPIIGMGGVGKTTLAKILYSDEQVNSQFELKAWVCVSDEWDSFQISRSIFQSVGGE----NFNLLQEALISKLRGRQFLLVLDDVWTESYKDWETLVRPF---RGSKVIITTRKDQLLKK-LGCSQ-LNQLQCLSHDDAVSLLCQHALDAN------PTLKVHGEDIVGKCKGLPLALIALGRLL-TKE-DEEGWKEMVHSEIWSLE----EDGGIIPALKLSYHELPASLKQLFAYCSLFPKDHLFDKYDLVLLWMAEGFLHQSDLSKSTELGHDYFEKLLSRSFFQHAPSLFV-------MHDLMHDLATSVAGEFFFRLEKEMGLRH
>PWA66386.1
----RQVH----G-NITGMDVRYEEINF-L---Q-SEA-FLVICGMAGSGKSTMAQYIVYSE--GQQFESNCIVEIGSR-CKNVLQEQLCSDI-GKDRDT-----TVHIEVLLKKTKALIVLDEIVE--ERHLEDLL------KESKIIITTNND-IS--SKSMRFE-YIMRLLNDDEALELLSLHAFRSK------PT-E-LAQQVVRYCGGNPLALEVLGSSL-SK--NDTIWISE-------LSSFEKSDR-MYETFERSYNLLPSNEKELFL-IACFFVGSD--MNYVVKILEP-DYGA---------SK---IKTLIRRCFLY-V-N-------KLMMHRLLQEMGRSLV------------RTR
>PWA66403.1
----KLSN--AD-GKLVGMETRISDVLS-L---T-EDVRMI-IKGMGGGGKTTLARAVYDQI--SNHFEGTSFVEVREV-SKHKLQKKILKDV-KQDISS-----KNMLKDMMSRKKTLVVLDDVDC--IEQLEALS------SGSRIIITTRDEQLL-----SAHG-HDVNLLSPTEAICLFSRYAFKRE------PE-E-LSGQVVQYAHGLPLTIKVLGSFL-GQ--SEPYWLD-------AIERL-KTLKATMERLEISFDCL-DDCKEIFL-IACIIKGWG--KEDAIRVLES-GFRA---------YG---LRVLEQKSLRT-I-DE--GE---LGMHDHLEEMGRNIV------------HSR
>PWA66772.1
----KNSS--VD-ENLVGMVTRREAVLS-L---A-DDVRMI-IWGMGGGGKTTLAKVVFDRI--FIHFDGKAFVEVKDV-SKSQLQQQILCSV-NKDINS-----TNMMKNLLRGRKVLIVLDDVDD--IEQLEVLA------SGSRVIITTRDQQVL-----VAHQ-NDISLLSPAEAICLLSKYAFNRD------PE-E-LSQEVVQYADGLPLTIKVLGSLL-GQ--NVPYWKE-------TLARL-KKLKATMKKLELSYDGL-NDHKEMFL-VACFLKGRK--EEDAVIVLES-GFFP---------VG---LEVLKQRSLIT-I-------GGELGMHDHIEEMGKNIV------------HSR
>PWA66773.1
----KNSS--VD-ENLVGMVTRREAVLS-L---A-DDVRMI-IWGMGGGGKTTLAKVVFDRI--FIHFDGKAFVEVKDV-SKSQLQQQILCSV-NKDINS-----TNMMKNLLRGRKVLIVLDDVDD--IEQLEVLA------SGSRVIITTRDQQVL-----VAHQ-NDISLLSPAEAICLLSKYAFNRD------PE-E-LSQEVVQYADGLPLTIKVLGSLL-GQ--NVPYWKE-------TLARL-KKLKATMKKLELSYDGL-NDHKEMFL-VACFLKGRK--EEDAVIVLES-GFFP---------VG---LEVLKQRSLIT-I-------GGELGMHDHIEEMGKNIV------------HSR
>PWA66841.1
--SA------------IDIHSHKLLLNK-IE----DEIQIVGIYGVGGVGKTTLAKEVAA----KKVFADVVIVTVSQNVESEKIKAKF---------------------KRI-KEKVLVVLDDLWKE-LP-LDEVGI-----KNCKILLTSRRENVCVA-------KICVESLAEDEAWILFKNVVG--E-------EFNKIAKEIILECGGLPLIIKVVGNAL-TK--SIKIWE--------ACDRL-RNETQAFNHLKLSYDYLVKEAKSCFLLCSMFPEDADIELENLVQY--G-GLEKD----QSIARVQIAVNTLKSSCLLL-------GDKGTTKMHDVVRDMALLIA-NKKTVVEKGLSYIG
>PWA67106.1
-----TESC--E--ELIGIKSRVEHVKA-L---D--DVCMI-IWGMGGIGKTTIARAVYRQI--WKEFEGSSFLEAREN-GSDKLQEKLLSEIMDKDFKD-----ICQIQRRLARKKVLIVLDDVDN--FKLLEFLV------PGSRIIITTRDEHLL-------SY-YTPQLLLETEATRLFSRYAFKAN------PE-E-VSGVVVRHTGHLPLALKVLGSHF-GR--NLEFWKS-------ALNVL-ARHKEINGILKLSFDGL-IHEQKILL-VACFFKGRT--INEVTRILDS-CLEA---------SG---IKVLIEKSLLT-I-Y---GA---LGMHDLIEEMGRCIV-------------NM
>PWA67294.1
KNINRQTS-LVNSKIIVGREDEKKELLR-LLSDD-ENFSIVPIVGMGGVGKTTLARLLYDDQQVKDHFELKAWVCVSEDFDSFNLSKVIFQSIGG-E---DLNLLQAALKNQLTGKRFLLVLDDIWSEKLEDWETLAAPF---HGSKIIITTRKQQLLNK-LGYDH-PYDLKKLSHDDALSLFAQYALGVK------PVLRPHGEGIVKKCDGLPLALKALGSLL-TKT-DEEDWKQLLNNEIWMLE----DGGGIVPALRLSYHDLSARLKQLFAYCCLIPKDYVFEKDDLILLWMAEGFLHNSATNKSMELGEEYFQELLSRSFFQYVPSLFV-------MHDLMNDLATFVAGEFYSRLDIDMEYRH
>PWA67330.1
----ENFG--FD-EKLVGMETRVRDVIS-L---I-DEVRII-IKGMGGVGKTTTARAVFDHL--SNDFEAKSFVEVREV-S--KLQKQVLSDV-ED-VNG-----KNMMKERMCGKKVLLVLDDVDH--IDQLEALA------PGSRIIVTTRDEQVL-----VSHR-RDINLLSDKEAICLLSRYAFGRE------PK-E-LSRKVVRYAAGLPLTVKVLGSFL-GK--DMVEWED-------AIERL-KKLKETLEKLELSYNSL-DDYKEIFL-ITCILKGER--KKDAMRVLES-GFHA---------NG---LKVLEQRSLIT-I---------YLWMHDHIEEMGKNIV------------HSR
>PWA67356.1
KSKNRQTS-LVNSKIIVGREGEKKELLR-LLSDD-ENFSIVPIVGMGGIGKTTLARLLYDDQQVKDRFELKAWVCVSEDFDSFNISKVIFQSIGGE----DLNLLQEALKNQLTGKRFLLVLDDIWSEKLEDWERLAAPF---HGSKIIITTRKQQLLNK-LGYDH-PYDLKKLSHDDALSLFAQYALGEK------PVLRPHGEGIVKKCDGLPLALKALGSLL-TKT-DEEDWKQLLNNEIWMLE----DGGGIVPALRVSYHDLSARLKQLFAYCCLIPKDYVFDKDDLILWWMAEGFLHNSTTEKSMELGEECFQELLSRSFFQHVPSLFV-------MHDLMNDLATVVAGEFFVRLDLDVKFRH
>PWA67368.1
SENSNETSSLMS--KICGRDEEKKMIVD-ICNPTRNDVRVYAIWGMGGIGKTTLAQYVFNHEMVKTHFELKCWVYVSAVFDVQRIVKQIIKVIGPED---SLDDLQIKLQNKLTGKKYFIVTDDVWIEKMKKWDELCKAL---KGSTVMVTTRKKDTAQL-MAK---QHNVAFLSEEESWSLFKMLAFPGGR-EGE-RELE-VGREIVEKCKGLPLAVKTLGSLMSTKE-KVNEWQLVNDKFVSEMQ----D-NGILTALRLSYDDLPPHMKICFAYCCVYSKGWEMSKNSLIELWMANGFIPSGDVS-LY-LGEEIFSCLVRRSFFQDVV-------ETCKMHDFMHDLARNVMRHDCAVIEKELIVLH
>PWA67390.1
SEISNETSSLVNLSKIYGRDEEKIMFIH-ICNQRHDVLRVYAIWGLGGIGKTTLAQYVYNHETVRTNFDLKFWVYVSNEFDV----RRIIKSIDSED----LDAMQVRLQNKLRGKKFFIVMDDVWIEKMEKWDELCKAL---KGSTVMVTTRKKDTAQL-MAK---QHNVEELSEEESWSLFKMHAFPGSG-EGE-SELE-VGKEIMKKCNGLPLAVKTLGKLMSTKK-GVDQWQHVNDNFMSKMQ----D-NDILTALRLSYDELPPHMKMCFAYCCLFSKGEEMRKDLLIELWMANGFIPSGDVS-LY-LGVDIFDCLVGRSFFQDVV----G--EICKMHDLMHDLAQYEMRHDCAVIEKELIVLH
>PWA67610.1
----T-----LH-ENLVGLDFHLNG-LN-L---S-DEVNMI-ICGISGIGKTTLAKAIYNLM--CVHFEGSCFCEVKEF-TKREVQLHMIGKI-IEDLSS-----IMVIKKMISSRPILLVLDDVDD--HEQLEALA------PGSLIIFTCKDKQLL-----RSHR-HEMGNLDKCEALELFSLYAFGKR------PE-E-FASQIVKYLQGHPLALKVIGRSL-GK--SMHVWKS-------DLDRL-QTNPDIQKKLRPSFDCL-SDQKRMFL-IACVFIGEN--KDFAASVLDS-NCSA---------AI---IEVLVDKCLIT-V-NT-------LQMHELIQRMAREII------------S-R
>PWA67713.1
-----ETHSYLDEYKIVGREKDELHIVE-LLTESRKELTIVPVVGMGGIGKTTLAKSVYNNSKIHRHFDVKAWLCVSVKVNINRLLEMIYESLTGKK---TENLI-TKLREELGSKRYLLVLDDVWDAERTYWDDFRSCV---NGNGIIITTRKLEIGTS-------SCTLQGLSNDEGWFMFKERAK---------PELEEIGRNIAKKCRGLPLLVKVIGSML-YSG-DRDKWLSVQESMVWGEE----EGDMVLSTLKLSFDSLPSISKQCFAYCSIFEKDTVMKKEELIQLWMALGLLQVGMGNRDMEVGNDTFKILVSNSLFQDVE--Y-GYVYSCKMHDLVHDLSLHVSSDESLCLLDEVHVKH
>PWA67959.1
----------PD-KDLVGMESRVDEIKR-L---S-SEVLFV-ICGMSGIGKTTLAESVFYHI--QRQFEKSSFIEIKDI-SKQKLQQKLLDDI-EKSVQS-----QTLLRTKLRGLKVIVV---------------------------------------------------------------------------------------------------------------------------------------------------------------------------------------------------------------------------------------------------------
>PWA68203.1
-----STVPGLDEFKIVGRENDQLRIVE-LLTNSREVLTIVPIVGMGGIGKTTLAKSVYNNPIIKESFDIRAWLCVSVKVEVDTLLANIYESLAREK---RVNVI-EDLKEKLESKRYLLVLDDVWDEELAYWDEFRRCM---NGSSIIITTRKHKIGRN-------SYPLESLSYDDSWDMFEERAS---------PAFVEIGRDIVQKCRGLPLLVDILGSML-YNT-DIDKWLSIQKSGVWDAD----ESCRVQSILQLSFDNLPSMVKKCLLYCSIFEKDEDISREELVQLWMALGLVHPTKTNKEMEAGNDIFQILVNNSLFQNVK--L-GDIYGCQMHDLVHDLLLSLSRREISRL-DDVQVKH
>PWA68357.1
----ENMN--TD-ENLIGMEQRMQDLES-L---L-DDVRMI-IKGMGGSGKTTLARAIFDRV--SIKFEAKSFVEVREV-SKAALQRQVLSDL-GLSDNS-----KNLMKRKLSSTKVLVVLDDVDH--ISQLEVLA------NGSRIIITTRDEQVL-----IAHR-RNINLLTDEEAFCLLERYAFVRD------AE-M-MCRKVVQYAAGLPLTIKVLGSFL-GK--DEGEWKD-------ALERL-KTLKETLEKLELSYIDL-DDYKEIFL-VACFLKGWG--KDEAIKLLES-GFHA---------NG---LRVLQQKSLII-T-N---KE--FLDMHDHIEEMGKNIY---------------
>PWA68367.1
----K--------DK------------------T-EDVRMV-IKGMGGGGKTTLAIVVYCRI--STMFDGKRFVEEKHV-E-----------------------------------------KHVDC--IEQLEVLA------LGSRIIITTRDEQLL-----LVPR-HDVNLLSNEEAICIFSRYAFQKE------PE-E-QSGQVVQYAECLPLTIKL------------------------------------------------------------------------------------------------------------------------------------------------------
>PWA68681.1
----------LT-WRV-G------MLER-LM--T-RET-TLGLYGMGGVGKTTLLKRI--NNELKLEYDVVIWAVASKDFVVEKIQQAVWDE-NDFEQ-------AVKIYNVM---KFLLLLDDIWER-ID-LLKLGI-L---NKCNVVFTTRSMDVCSD-------NIKIEFLGEEEAWSLFCQKVGRYD-------KMKSYAKTIVRKCGGLPLAIVTMGRVM-NKETE-EEWQ--------AIEVL-NEM-DVFTLLKFSYQSLNDTLRLCFMYCTLFPEDYSIEIEQLIEY--W-GEEID----HEGAMGHTIIRSLKVACLLE-------GEETQVKMHDVVRSFALWMANRMKYLVQPGIKAQR
>PWA68768.1
----KI-S---N-EDLVGIEARIQEFKS-L---S-KEVRMV-IWGVGGGGKTTLAYSVYDAI--SSEFDGCCFIEIREE-SCKRLQERILYDV-QKE-KR-----RQKIKSRLYHKNVLIVLDDVSQ--LDHLKALA------EGSRIVITTRDCHLL-----NCHK-HNIGLLNNKEAIKLFSKHAHQGN------PK-L-FSEKVVSYAGGLPLALKVIGCFL-DK--DMNEWIS-------AIARL-KEDTDIVEKLKISFDGL-TVEKELFL-IACFYRKDF--MNQAMEKLDA-GFHP---------IG---VKVLIQRALIT-V-D---GA---FDMHDLVQEMGHYIV------------HSR
>PWA68838.1
----RSSS--VD-GNLVGMETRREAVLS-L---A-DDVRMI-IWGMGGGGKTTLAKVVFDRI--FIQFDGKAFVEVKDV-SKSKLQQQILRSV-NKDINS-----TNMMKNLLRRRKVLIVLDDVDD--IEQLEALV------LGSRVIITTRDKQVL-----LAHP-IDVSLLSPKEAISLLSKYAFKRD------PE-E-LSKQVVQYADGLPLTIKVLGSLL-GQ--NVPQWED-------TLERL-KKLKATMEKLELSYNGL-DDYKEIFL-VACLMRGWD--KDDAITVLKS-GFFA---------AG---LRVLEQKSLIT-I-Q---AFSERLDMHDHIEEMGENIV------------HSR
>PWA69324.1
-----------------GLKEDVNTLVN-LV--T-DN-HVVSIVGLGDIGKTTLARTIYKSRDIKRHFQFRAWVSKLDDYFTKDVLLNLLKATTDK--MNAL---KFKLSTFLKNKRYLVILDGVST--CNIWEDLKDIF---NGSKLVLTSSQT--MET-------FHRM--LSEDDSWEMFKKN-----------------------------------VGLL-TK--DPSSWSQVFY----------SE-ENCLNVLSLCFRDL-DHLKVCLLYSVLFPKHFDIPVRRLLCLWVAEGFVKT----KS-DTAETYFEELVNRNMFQ-I-----NSPRRCRVHDFLLPKAKKTN------------QKR
>PWA69387.1
-----S-------DAILGFGSRVKTFND-LHQND-DDARVIALCGMGGVGKTTLMKQL--KEAANKMFNWIVDVVIGKASNLSTIQKAILTE-TDETL-------ATYLSKRFRKEKILVILDDVWEK-IK-LEDIGL-L-----FKLLLTSRDANICRQ-------EVRVDVLEEGEAHDFFSRIAG--I-------DLYKIGSGIVKKCGCLPLAIKLIAATL-SQN-E-FVWR--------TLKCL-KN-KNVQEIIEISYKNLKEEDRAIFLLCGLFPEDSNIPIEDLTRY--A-GLKLK----STMASTQMSVSNLKNAYLLID------RHTESVKMHDLVLAFVVNTVEDGCCIIHDDFSCKQ
>PWA69755.1
----RHVY----A-YLVGMDTRDKEINS-L---N-SDS-ILAIWGMGGSGKTTLARHIAYSN--WQKFEHISIVEIGSR---SQLQEKLVRDI-GKEKPS-----TYTIENALQRKKALIVLNNIVT--RTQLDALL------TQSKIIITTTYRHAS--STSWRCK-HRMKLLDDSESLELLNLHAHEPK------SEDD-LAKKVILYCQGNPLALEVLGSSL-ND--DRRKWDSR-------FRSFEREGD-IRKVLRLSYDWLPAADRNLFL-IACYFIGKD--KDYVEKILEP-DYSA---------SG---IVTLTNCCLLS-V-N-------KLMMHRLLQELARTIV------------RSR
>PWA69808.1
SSSQR-RKPMVE-EDVVGFDEEAKQIVS-LTNIS-ESLEVVSVVGMGGLGKTTLAKKVYCDPAIEVCF----------------------PRL--KHAYKML---VEEICKHLNGRRYLIVVDDVWT--PEAWDDLKMAF---CGSRILLTTRNTDVAK------L-PHYLRFLNEDESWELLSTKVFRRG------SELVELGQTIARKCYGLPLAIVVVAGLL-LKK-TRDLWKKVAESVSSYVA---RDKQC-LDVLAPSYKHLPDHLKVCFIYFGAFPEDFEIPVWKLLMLWVAEGFIQQGQ--DCLELAEEYLEDLVERNL---ILR---GRIKTCRVHDMLRDLCLREAEKFLQVIKLQD-HRR
>PWA69864.1
KNINRQTS-LVNSKIIVGREDEKKELLR-LLSDD-ENYSIVPIVGMGGIGKTTLARLLYDDQQVKDHFELKAWVCVSEDFDSFNISKVIFQSVGGDK---DLNLLQAALKNQLTGKRFLLVLDDIWSEKLEDWERLAAPF---HGSKIIITTRKQQLLNK-LGYDH-PYDLKKLSHDDALSLFAQYALGEK------PVLRPHGEGIVKKCDGLPLALKALGSLL-TKT-DEEDWKQLLNNEIWMLE----DGGGIVPALRVSYHDLSARLKQLFAYCCLIPKDYVFDKDDLILWWMAEGFLHNSTIEKSMELGEECFQELLSRSFFQHVPSLFV-------MHDLMNDLATFVAGEFFVRLDLDVKFRH
>PWA70151.1
----ENSS--SD-GNLIGMETRVNEVIS-L---V-GDVRML-IWGMGGAGKTTLARAIFDQI--SIQFEGESFIEVREV-SKAKLQKQVLSDV-DQNISS-----KSMMQRRMRGRKVLVVLDDVDH--KDQLEALA------PGSRIIITTRDEQVL-----VAHR-HNVTLLSQAEAGCLFSRYAFGRE------P------------CH--------------------------------------RTLTATMDRLEISFDGL-KEYKEIFL-VACILKGWW--KEEAIRALES-GFHA---------VG---LRVLEQKSLIT-I-----ER---LGMHDHLEEMGRNIV------------HSR
>PWA70302.1
----KMKS----P-NLIGRDRFLYTIRS-L---S-SDTTILTIWGMAGTGKTSLAKHIYLLH--RHEFERSSFVEIERR-GQQLLQSKLLEDI-KRKIDD-----TSKIGTALLQKRAFVVLDGVDD--FEQVRVLV------PGSRIIITTKDGSITDKKYPPKHT-LALDGLSSTDSLKLFCWHAFGGY------PE-E-DAKRASKYCGGHPLALKVLGSLL--L--NEDAWSHTFT----MLES--RETNHVHKVLRIGFDSLP-GCKELFK-IACFFIGKE--TEVTEAILKD-GVHP---------YG---IKKLIERCLLT-I-K-------ELKMHQLLQDMGRDIV------------RSR
>PWA70305.1
----KMKS----P-HLIGRNRFLYTVRS-L---S-SDTTILTICGMAGIGKTSLAKHIYLLY--HHKFERSSFVEIERR-GQQLLQNKLLGDI-KRKIDD-----TSKIETALLQKRAFVVLDGVDD--FEHVHVLV------PGSRIIITSKDGSITDKKYPPKHT-LELDGLHSTDSLKLFCWHAFGGY------PE-E-DAKRASKYCGGHPLALKVLGSYL--L--NEDAWNHTFT----MLES--RETNHVHKVLRIGFDSLP-DCKELFK-IACFFIGKE--TEVTEAILKD-GIHP---------YG---IKKLIERCLLT-I-K-------ELKMHQLLQDMGRDIV------------CSR
>PWA70392.1
TDKSRQTS-LVDASRIVGRQGDKDALVV-LLGDN-ENFSIVPIVGLGGVGKTTLAKMLYEEEQVNAHFEFKAWVCVSDKWDTFNMSNIIFQSVTGE----DLNLLQVDLRDRLRKKLFLLVLDDVWSESSDDWESLVAPL---PGSKIIVTTRKEKLLRE-LGCSE-LNRLQKLSHDDAVCLFAHHALGAN------QRLKAPGEGIVRKCDGLPLALKALGRLL-TNK-DEVKWKEIEDSEIWSLE----EGGKIIPALRLSYHELPAYLKQLFAYCSLFAKDYSFDKEDLVLLWMAEGFLHQVRLIKSTEFGLECFDELLSRSFFQHSPSLFV-------MHDLMNDLATSVAGDFFFRLEKEMG-RH
>PWA70393.1
KDKNRQTS-LVDASSIVGRQGDKDALVL-LLGNN-ENFSIVPIVGLGGVGKTTLAKMLYEDEQVNAHFEFKAWVCVSDEWDTFSMSNIIFQSVTGE----DLNLLQVDLRDRLRNKSFLLVLDDVWSESSDDWESLVAPL---PGSKIIVTTRKEKLLTE-LGCGK-LNHLKKLSHDDAVCLFAHHAFGAN------PRLKAPGEGIVRKCDGLPLALIALGRLL-KNE-DEIKWKEIEDSEIWSLE----E----------------------------------------------------------------------------------------------------------------------
>PWA70421.1
KSKNRKTS-LVDAPRIVGREGDKKELLQ-LLGDS-QNFSIVPIVGMGGIGKTTLARLLYDDQQVKDRFELKAWVCVSDDFNHFNISKVIFQSIGGE----DLNLLQAALKNQLTGKRFLLVLDDIWSEKLEDWETLAAPF---HGSKIIITTRKQHLLNK-LGYDH-PYDLKKLSHDDALSLFAQYALGVK------PVLRPHGEGIVKKCDGLPLALKALGSLL-TKT-DEEDWKQLLNNEIWMLE----DGGGIVPALRLSYHDLSARLKQLFAYCCLIPKDYVFEKDDLIFWWMAEGFLHNSATHKSMELGEEYFQELLSRSFFQHVPSLFV-------MHDLMNDLATFVAGDFFVRLDLDVKYRH
>PWA70465.1
QNPQQ-----VE--HPVGIDSRAQDIIS-L----DPAFTMV-VLGMSGSGKTTIAKAVYDRI--AADFDVSCFIEIHC-----KLQRDAIYRL-KNKF-K-----VAKLIKLLSGQKVLLILDDVYE--FKQLQALSIHL---DGSRIIVTTRNKLSLS---NLPHT-YNIRLLDTIESFELFTRL-IGKG------PM-K-FVEEIVQCAGGIPLVLEVWSRHF-CY--DRNLWPD-------MLEML-KIHEDTQKKLQISYDSL-KRGQNFFL-IACFFHGMD--KD-IVKVLQDD-FFP---------FE---IQNLVHKFL---V-IHFM---GEVILHDVIKEMGKEVV------------RTR
>PWA70811.1
CVIMPETSSLVHDSIVCGRDEEMDMVTQ-ICNKGHDAVRIYVIWGMGGVGKTTLAQLVYNHEKVNKHFELKYWMYVSNKFEIKELIRGIIESI-------QLDTMQLSLQEKLHKKRFLIVLDDVWIENRSEWEKLCKTL---EGSIVMVTTRNQTTTHL-MAN---QHKVGCLSEEDSWALFKKLAFVNIREKG--RELE-IGREIAEKCKGLPLAVKTLAGLMLSKN-SAREWQLVNDNVIWELQ----E-SDILPALKLSYDNLLPHFKRCFAYCCLFPKGYKMSKDLLIELWMANDFILSGEVD-LY-LGEEIFNSLVSRSFFQDVK----D--VICKMHDLMHDLAGYVMRHDCSLIEKAFIVLH
>PWA71041.1
----KMKS----R-HLIGREEFLDTIRS-L---S-LDTTILTIWGMAGIGKTSLAKHMYLLY--RHEFERSSFVEIERH-------------I-KRKIED-----TSKIETALLQKRAFVVLDGVDD--FEQVHVLV------PGSRIIITTKDWSIADKKHPPKHT-LAIDGLHSTDSLKLFCWHAFGGY------PE-E-DAKRASKYCGGHPLALKVLGRHL--L--NEDAWSRTFT----MLES--RETNHVHKVLRIGFDSLP-DCKELFK-IACFFVGKE--TEVTEAILKD-GVHP---------YG---IKKLIERCLLT-T-K-------ELKMHQLLQDLGRDLV------------RSR
>PWA71351.1
----ENFG--FD-EKLVGMETRVKAVVS-L---I-DEVRMI-IKGMGGAGKTTTARVVFDRL--SAHFESTSFVEVREV-SNAKLQEQVLSKV-EH-VDS-----KNMMKERMCGKKVLLVLDDVDH--IDQLEALA------PGSRIIITTRDEQIL-----VAHR-HDIALLSENEAICLFSRYAFGTK------PK-E-LSGKVVRYAGGLPLTLKVLGSFL-GK--DKLEWED-------AIERL-KSLKETLKKLELSYISL-DDYKEIFL-IACILKGKH--KEYAIRILEC-GFHA---------NG---LKVLKERSLIT-I----------LGMHDHIEEMGKNIV------------HSR
>PWA71460.1
GDIYNETSSLVNLSKIYGRDEEKKMIVD-ICNQRHDDVRVYAIWGMGGIGKTTLAQYVYNHEMVKMCFELTFWVYVSDVFDVKQIIKQIIKAIGPED---SLNDLQKQLQNNLRGKKYFIIMDDVWIEKIEKWDELCKAL---KGSTVMVTTRKEDTAQL-MAK---QHNVAVLSPEESWSLFKMLAFPGGR-EGE-RELE-VGRLIIEKCKGLPLAVKTLG--------------------------------------------------------------EEMSKDLLIELWMANGFIPSGDAS-LY-LGEEIFTCLIRRSFFHDVV----G--ETCKMHDLMHDLAQYVMRHDCAVIEKELIVLH
>PWA71461.1
SEISKETSSLMS--KICGRDEEKNLIVD-ICNPTRDDVRVYAIWGMGGIGKTTLAQYVYNHETVKTHFELKCWVYVSAVFDVQRIVKQIIKVLDPEY---SLDDLERKLETKLSGKKYFIVLDDVWIEN--KWKELCKPL---KGSTVMVTTRKKNTAQL-MAK---QRNVGELSEEESWALFKMFAFPDRG-ERE-SELE-VGKKIVEKCNGLPLAVITMGSLMLTKEKKVNEWQHVNDNFKWAQD----D-DIVLPALRLSYNDLPPRMKICFAYCCVFSKGEEMNKDSLIELWIANGFIPSGGMS-SY-LGQKIFTFLVQRSFFQDVV----G--AICKMHDLMHDLALDVMKHDCAVIEKESRVLH
>PWA71514.1
--PE-S---AVE-EMVVG-------LKK-LN--R-NDI-KIAVWGKGGIGKTTLVKNL--NNELPHTFAIIIWVQASRRLNLSNIQSQIPEP-RDTHS-------SNRILRRL---KILLILDDVWEK-VD-LDAVGI-----PCCKILLTTRSFDVCRH-------EFELNTMCEVDAWDLFVHSAG--P-------GIESPARKIVAGLRGLPLAIKTLGKSM-DRPQM-EVWR--------ACLTW-HCINEVFGTMATSYHFLPKILKQCFLFCSMYPASFSIDVHELILC--W-SDGLN----QSIAYGIALVEHLKDSCLLD--------DEGTVKMHDMFRELALLLLELYGFHCQPQ--SRR
>PWA71541.1
----NN-S--GD-EEFVGMTDRVKDLIL-L---T-GCVRMV-IWGVGGGGKTTLATSVYMEI--SQQFEAHCIVDIREE-SSKNLQAKMLSTL--TQVQS-----KRIIKNRLCHSNVLILLDDVDE--CKQIEALV------DGSRIIITTRDEHLL-------QK-SPVRLLSRDEAIQLFKRYAYNEK------PE-T-LSLSVVSYADGLPLALKVLGSFL-DK--DANEWMS-------TFDRL-KKESEIVEKLKLSYDGL-TVEKELFL-IACFFRQIS--RNDAMEILDA-GFYP---------IG---IKVLIQKALIT-I-N---GY---FDMHDLIQEMGHYIV------------HSR
>PWA71553.1
----KNSN--AG-GKLVGMDIRISDVLS-L---A-EDVRMI-IKGIGGGGKTTLARVVYDQI--SNHFEGKSFVEVREV-SKPKLQKKILKDV-KQDISS-----KNMLKATMRRRKILVVLDDVDH--IDQLEALA------SGSRIIITTRDEQVL-----LAHR-HDVNLLSPTEAICLFSMHAFQTE------PK-K-LSEQVLRYASGLPLTIKVLGSFL-GK--NEHEWED-------TIQRL-KTLKETMQILELSYNGL-EDFKEIFL-VACTIKGWV--KEDAIIVLES-GFRA---------IG---LRILEQKSLIT-Y-D---GF---LGMHDHLEEMGRNIV------------RSR
>PWA71593.1
KNPQQ-----VE--HPVGIDSRAQDIIS-L----DPTFTMV-VLGMSGSGKTTIVKAVYDRI--AADFDVTCFIQINSY----DLQKDVISCL-NDNFFR-----AAKIKKLISGQKLFLVLDDVYT--FEQLQALSIPS---CESRIIVTTRTTQSLS---NLQHT-YNIELLDTSESFELFTKL-IRKG------PK-K-FVEAIVHCAGGIPLVLEVWSRHF-DY--DRSLWPS-------MLQTL-KRHEDTQKKLRISYDSL-KRAQNLFL-IACFFDGMD--KD-IVKVLQDD-FFP---------VEI-QIQNLVHKFL---V-YGR---YNQVLLHDVIRKMGQEVV------------RTR
>PWA71686.1
--PA------------LEIATQNSALGD-IE----DEKQIIGIYGLGGVGKTTLAMEVSA----KHLFAAVAFTTVSQTVSIEKIQNDI---------------------KRI-GEKILIILDDVWEK-VD-LENLCI-----PNCKILLTSRSESVCEK-------KICVNALPKKEAWILFKRVVG--V-------DLKRVAPKVVEECGGLPLFLKTVGNAL-HK--SIEDWE--------ALTRL-QEEGKAFTRLKLSYDFLDNEARLCFLLCSMFEEDREIWLEDLVNY--A-GLAKH----KSIARVEDAVNILTSSGLLL-------LDKRRTKMHDVVRDVALLIAGKNNFLVEKGLTYTG
>PWA72045.1
----K-----LH-ENLVGIDFHFDK-LD-S---S-DKVNMI-ICGISGIGKTTLAKAIYNLM--YVHYEGSCLCDVR----KQQVQMQMIRKI-TEKFSS-----AMVIKQRISCKPVLLVLDDVDD--HEQLEALA------PGSLIIFTGKDKQLL-----RSHR-HDMEFLDRDKSLELFCSFAFEEK------PK-E-VSENVVKYVQGHPLALKVLGHFL-GK--TVGQWVS-------ELDKL-KLNEKIQSVLRLSYDGL-LHQQNILL-IACVFIGEN--SDFVISILDG-NFFA---------TD---MRVLVDKSLIT-I-NM-------LQMHDLIQAMAREIV------------K-R
>PWA72236.1
----K-----LH-ENLVGIDFRFDK-LN-S---S-NKVNMI-ICGISGIGKTTLAKAIYNLM--YVHFEGNCFCEVKEV-TKRQVQLHMIGKI-IEDFSS-----IMVIKKIMSSKPILLVLDDVDH--HDQLKALA------PGSLIIFTGKDKQLL-----RSHR-HDMYFLDEDESLKLFSLHAFEEK------PQ-E-LAEKAVNYVQGHPLALIVLGCFL-GK--TVGQWVS-------ELERL-KKNEEIHRVLRLSYDGL-LQQQNILL-IACLFVGEN--NDFVASILDG-NFFA---------TN---IRVLVDKSLIT-I-DK-------LQMHDLIQIMAREII------------R-R
>PWA72255.1
ETITRETS-MADTSQFIGRDEDKAALLT-LLGNN-QNFDVLSIVGIGGIGKTTLARVLYDDVKVKQHFELKAWVCVSGKFHVFKITIAIFQSVSWD----NLDMLQVALREKLSNKRFLLVLDDVWIEQGEKWDSLKCPF---PGSKVIVTTRNSSTTKV-MGSVH-PYHMKELSTQDALSLFAQHALGVQ------PELKSVAERIVIKCHGSPLALKAVGRLL-TKT-NAEEWEELLTSDEWSFR----DDGGIIAALKLSYDDLPNRLKLVFAYCSIFLKDYAFDKDELILLWMAEGFLYESNGLKSMELGDEYFEELRSRSFF--LPKSYK-------MHDLVHDLAENMAGERFVKLRDDFRVHH
>PWA72759.1
-LPS-P------------FESRKGLLRL-LE----DDVNVIGVYGMGGIGKTTFVEQV--AKQANQLFDEMVMVVVSHKPNLRKLQGDLLKE-EGVLL-------TARLRERL---RILIILDDVWTP-LD-LRTIGI-----KGCKIILTSRSLDVCNA-------RFHMDVLSQAESWNLFRKMAG--D-------DLNPIATKVAKRCSGLPLAIVTVARAL-HRS-K-HAWR--------ALRH---------------------DVEECF------------------------------------------------------------------RMHDVTRDFLLSVA-LYIFLEKNE---YA
>PWA72778.1
--PR-STFLGVN-NAPLQFKSRNKIFND-LQH-D-DGTQVIALCGMGGVGKTTLMNQL--KEAAEKMFQWIMVLIIGKSSNLFAHQNAILTK-TDEKL-------ATYFSKRFHKEKSLVILDDVWEK-IK-LKDIGL-L--------------------------------------------------------------------------EISNKLIDIEL----------------------------------------------------------DSTLATED----------ERE----Q----------------LLR----------------DL-----------------NDID---
>PWA72795.1
--PA------------LDLDTHKSLLEK-VL----DEIQITGIYGIGGVGKTTLATQVAA----KDLFSLVVFVNVSKPVDAASIKTHV---------------------KRI-GENVLIILDDIWTE-LK-LHEVCI-----RSCKILLTSRERSVCRA-------EIGVDSLPIKEAWILFKCVVG--E-------KLKQVAREIVEGCGGLPLILQAVGKAL-DEK-NFKEWE--------ARDSI-KKSSLEFAHLKLSYDYLEEQEKSIFLLCSMFPEDFNISLEQLAYY--G-GLQLK----NSLAKVQGAVKILKSSCLLL-------GYESFTKMHDVVREVALLIA--NKFLVEKNLTYTG
>PWA72937.1
--------------DVIGREQDYFELKA-LIHSSKPEARVVVVYGKGGIGKTELLEFAYRHQ----RYKMVLW--IGRYIRQN-LFLEVIES-KSR--KSEETAIARIRKELMRNIPFLVIIDNLESEK---WDHVIDLL---GETHVLISTRMPKLLNM--------EPLSFLSGVEAMSLMQGNINERP------PEIDALRT-IEEKLGRLTLGLAIVGAVL-SEPITPSR----------TINRM------PSSG-----TFL-QLIEVCFSFLATVLAGAPGPTPSLLAL--AESLYD-K---KS-EAC----------SLLR-FNS---G-----YINQLIKTYARKRS---------------
>PWA73071.1
-----T-------APPVGFESRIPIINQ-LK----DDKQIISLCGMGGSGKTTMVREV--ARRVEKMFDEIIMAAVSKEHDLIKVQEDLFKR-PTQEG-------ANELRNRLSKKGNLVILDDVWKH-VD-LNSIGI-----NNCKVILTSRSQDTCKA--------LTLDILTESETWSLLEEMVG--D-------ELSKTASEIAKRCGGLPIAVVCLGRAL-DKK-K-EVWN--------TLKKL-QSVEEVYQSLQVSYDLLELESKKVFLLCCLYPEYANVSLEALVRC--G-GLDLR----DFLARVHALTDKLRSRYLLL-------GDKSTVKVHSVVRSVGISVAQFSAAVIHDR--YNA
>PWA73341.1
----ENLG--VD-ENFIGMKARVNDVAS-L---F-DDVHMI-IKGMGGAGKTNLARAVYDQI--SFQFEGCSFVEVREK-STPLLQRQVLSDV-DQGISG-----KNMLKKKMCGKKVLIVLDDVDK--IEQLVALA------PGSRIIITTRDAQVL-----IAHK-RDVHLLDDKEAISLFSRHAFGRE------PK-E-LSEQVVRYAAGLPLTIKVLGSFL-GK--DDLDWKD-------ALERL-ETLNETMNVLELSYIDL-EDYKEIFL-VSCLLKGWP--KDDAVVVLES-GFRA---------IG---LRVLELKSLIA-I-Y---GY---LDMHDHIEEMGMNIV------------HSR
>PWA73376.1
GDILNETSSL--VSKIYGRDEEKKMMID-ICNH--DNVRVYAIWGMGGIGKTTLAQYVYNHETVNISFELKFWVYVSDVFDV----RRIIKAIGSED----LDAMQVCLQNTLRGKKFFIVMDDVWIEKMEKWDELCKAL---KGSTVMVTTRKEDTAQL-MAK---QHNVAVLSKKESWSLFKMLAFPGGG-EGE-KELE-VGREIVEKCKGLPLAVKTLGSLMSTKK-KVDEWQLVNDKFMSEMQ----D-NGILTALRLSYDDLLPHLRRCFAYCCVFSKGEELSKDSLIELWMANGFIPSGDMS-LY-LGEEIFTFLVRRSFFQDVV----G--DLCKMHDLMHDLARYVMRHDIAVLEKELTVLH
>PWA73443.1
----KN-S---D-EELVGMTDRVKDLIS-L---T-GAVRMV-IWGVGGGGKTTLATSVYMKI--SDHFQGHCIVEIREE-SSKKLHENILKEV--REVQS-----KRMIQSRLCHSKVLILLGDVDD--PKQLDALA------DGSRIIITTKDEHVL-----KTRN-SPVTLLSQDEGIRLFIKHAYNEE------PG-I-LSLRVVSYAHGLPLALKVL-------------------------------ESEIMEKLKISYDGL-KVEKELFL-IACLFRWRS--KDNAMEIFIA-GFHP---------IG---IKVLIQKALIT-I-D---GL---FNMHDLVQEMAHYVV------------HSR
>PWA73768.1
----ENSG--FD-EKLVGMETRVKGVVD-L---I-DDVRMI-IKGMGGAGKTTTARAVFDRL--SAGFEAKKFVEVREV-S--KLQEQVLSDV-EH-VDA-----KIMMKNRMCGIKVLLVLDDVNH--RDQLEALA------PGSRIIVTTRDEQVL-----VAHR-HDIALLSEQEAITLFSTYAFGRK------PE-K-LSGKVVRYAAGLPLTLKVLGSSL-GK--DEHEWKD-------AIERL-KELEETLKKLELSYESL-KDCKEIFL-IACILKGKS--REAAIRILEC-GFRA---------NG---LKVLEQRSLIT-V--E----DGFLGMHDHIEEMGKNIV------------HSR
>PWA73812.1
PGTSE----LADESEVGGKNGKFINLEV------EPELEVIKSFGSSGIGKTELAEFAHRCQ----RYKMVLW--VGRYFRQN-LNLGLADE-RGR--RSETEAFKRVKRELFRDMPYLLIIDNLETEK---WEDLHDLI---GGSHVIITTRLPKVMSF--------DPMQPLQLKEAILLMKG---RRK------EEIEILGK-FNEKLERSTFGLWVIGSLL-TEAITPST----------AINHI----DEPLSHIDEAFKFL-KVLIFCITLLASLLVGAPLPVSNLLAA--AKGFLK-NQTSKS-ESA----------LLVK-LGN---HP---CYIHPIAQNFAKLKG---------------
>PWA73883.1
KDRNRQTS-LEGGRGIVGREGDKKELVQ-LLSDN-ENFGIVPIVGMGGIGKTTLARALYNDQLVNDHFEFKAWVCVSDDFDSFKISKVIYQEVGGE----DLNRLQVALRDQLMGKRFLLVLDDVWSDKWEDWKTLEGPF---SGSKIIITTRKKELLRKLLNHDH-PYILEKLSPDDALSLFAQNALDKN------PELRPHGEGIVQKCDGLPLALEALGRLL-NRT-DEEEWKRLLANEIWMLE----DDGGILPALRVSYHDLSACLKQLFAYCCLIPKDYMFEKKDLILWWMAEGFLHNSATNKTMELGEEYFQELLSRSFFQQAPSLFV-------MHDLMNDLATFVAGEFFSRLDIDMEYRH
>PWA73922.1
-----S-------DVILGFNSRVKTFND-LQQAD-GDTRIIALCGMGGVGKTTMMKQL--KEVAKKMFNWIVDVVIGKTPNLFAIQKAILTE-TVETL-------ATYLSKRYRKEKSLVILDDVWEK-IK-LEDIGL-L-----VKLLLTSRDVKVCQQ-------EVTVDVLKEGEARDFFSQITG--V-------DLYQIGCDIVKKCGGLPLAIKLIAATL-SQE-K-FVWS--------TLKHL-KK-KNVQEIIEISYKKLKDEDRAIFLLCGLFPEDSNIPIEDLTRY--A-GLKLK----STMASTQTSVSNLKNAYLLMD------SDYECVKVHDLVLAFVVNTVEDGCWIIHNDFSCKQ
>PWA73994.1
KDKNRQTS-LVDPSRIVGRQGDKDALVL-LLGNK-ENISIVPIVGMGGVGKTTLAKILYDDEQVKKHFKLKAWVCVSDEWDSFGMSYVIFQSVTGQ----DLNLLQVALRDQLREKLFLLVLDDVWSESSDDWESLVAPL---PGSKIIMTTRKEKLLRQ-LGCGK-LNHLQSLTHDNAVCLFAHHALGEN------PRLKALGEGIVRKCEGLPLALIALGRLL-TNE-DEVKWKEIADNEIWCLK----DGGKIIPALRLSYHELPAYLKQLFAYCSLFAKDYAFDKQDLVLLWMAEGFLLQVHLRKSTELGHECFDELLSRSFFQHSPSLFV-------MHDLMNDLATSV--------REGNGFRH
>PWA74370.1
----EPSG--DD-ENLIGMEHRMQDLEA-L---M-NDVRMV-IKGMGGAGKTTLARAIFDRL--SIQFEAKSFVEVREV-SK-VLQRQVLTEL-NKHHSS-----KNMMKRKLGGRKVLVILDDVDH--RDQLEALA------SGSRIIITTRDEQVL-----ISCK-RDVNLLSDDEAICLFSRHAFGRN------PD-M-LSRKVVHYASGLPLTIKVLGSFL-GK--DKSEWID-------ALERL-KTLKETLEKLELSYVAL-DDYKEIFL-VACFFKGWD--KENSIRVLES-GFHA---------IG---LRVLEQKSLIT-T-A---AE--FIDMHDHIEEMGKNIV------------HSR
>PWA74511.1
KNKNRQTS-LVDAPSIVGREGDKKELLQ-LLSDN-KNFSIVPIVGMGGMGKTTLAKLLYDDQLVKDHFELKAWVCVSDDFDSFNISKVIYQSVGGE----DLNLLQVALRDKLMGKRFLLVLDDVWSEKWEDWKNLEGPF---SGSKIIITTRKKELLRKLLNHDH-PYILQKLSPNDARSVFVQNALGEN------PELRQHGEGIVQKCDGLPLALEALGRLL-NWT-DEEEWKRLLDNEIWMLE----DEGGILPALRLSYQDLSVRLKQLFAYCCLIPKDCVFG-KDLILLWMAEGFLHNSATKKSMELGEEYFQELLSRSFFQRVPSLFV-------MHDLMNDLATSVAGEFFLRLDINMEHRH
>PWA74761.1
QSPQE-----AD--HPVEIGSRAEKLIS-L----CEDVLVV-VFGCSGIGKTTIVRATHNKI--YSYFDVSYFLGIR-Y----ELQNQLISRL-NNKFHH-----VTKIRNLIRGRKILLVLDDVDN--FEQLKSLGITP---KGSRIIVITRDKQSLG---IIPYT-YQITELNRWESLNLFNRLMFSRD------NM-K-FIKEVAALSGGLPLVLEVWSRYF-GH--ERKQWPS-------LLEKL-KRHGDVQKQLQMSYDSL-VTAKNLFL-IACFFNGMD--KE-VVKVLHDETFFP---------IE---IQHLVDKFL---V-DIGCRF-LFVAMNQVIGEMGQEVI------------RTR
>PWA74775.1
---------------------------------------MI-ICGISGIGKTTLAKAVYNSI--HTHFGGSCFCEVKEV-TKRQVQKHLINTI-TEDLSC-----SIVIKQRMACKLILLVLDDVDH--QDQLKALA------PGSLIIFTGKDKQLL-----RSHR-HDMDFLDEDQSLKLFSFYAFEEK------PQ-E-LADKAVKYVQGHPLALIVLGCFL-GK--TVGQWVS-------ELDKL-KLNEEIQRVLRLSYDGL-FQQQNSLL-IACLFIGEN--SEFVASILDG-NFFA---------TN---MQVLVDKSLIM-I-DM-------LQMHDLIHAMAREII------------R-R
>PWA74777.1
-----ETHSYLDEFKIVGRENDEQHIVE-LLTELKKELTIVPVVGMGGIGKTTLAKSVYNNPKIQKRFNVKAWLCVSVKVNINRLLEMIYESVTRKQ---TENLI-TKLREELGSKRYLLVLDDVWDEERIYWDEFRSCM---NGNAIIVTTRKLEIGTN-------SLTLQGLSDDEGWFMFKERAK---------PELEEIGRDVVKKCHGLPLLVKLIGSML-YSG-DKDKWLSVQESMVWGEE----EGEMVLSIMKLSFDNLPSISKQCFAYCSIFEKDTVMEREELIQLWMALGLLQVGTRNHDMELGNDIFKILVSNSLFQDVE--Y-GYVYSCKLHDLVHDLSLHISGDESLCLLDKVHLKH
>PWA75051.1
------------------------ALGD-IE----DEKQIIGIYGIGGVGKTTLAMEVSA----KHLFVAVAFTTVSQTVSVEKIKNDI---------------------KRI-GEKILIILDDVWEM-VD-LEKLCI-----MNCKILLTSRSEYVCEK-------KICVNALPKKEAWILFKRVVG--E-------DLKQVAMKVAEECGGLPLFLNAIGNAL-HK--SIQDWD--------ALTRL-QQEGKAFTRLKLSYDFLDNEARLCFLLCSMFPEDEKILLEDLVLY--A-GLAKH----KSMARVEDAVNILTSSCLLL-------LDKEYTKMHDVVRDVALLIAGKNKFWVEKGLTYTG
>PWA75141.1
KNMNRQTS-FVDAPSIVGREGDKKELLQ-LLGDS-QNFSIVPIVGMGGMGKTTLARLLYDDKLVKDHFELKAWVCVSDDFDSFNISKVIFQSIGGDG---DLNLLQAALKNQITGKRFLLVLDDIWSEKLEDWETLVAPF---HGSKIIITTRKQQLLNK-LGYDH-PYDLKKLSDDDALSLFAQYALGVK------PVLRPHGEGIVRNCGGLPLALKALGSLL-TKT-DEEDWKQLLNNQIWMLK----DGGGILPALRLSYHDLSARLKQLFAYCCLIPKDYVFEKDDLILWWMAEGFLHNSATNTSLELGEEYFQELLSRSFFQRVPSLFA-------MHDLMNDLATFVAGEFFVRLDLDVKFRH
>PWA75181.1
----DNFN--ID-EKLVGMETCVKGVVS-L---V-DDVRMI-IKGIGGGGKTTLARAVFDQI--SIQFEGKSFVEVREI-SKGSLQKQVLSDV-DPYISS-----KNMMKRMLCCRKVLVVLDDVDQ--IDQLEALV------SGSRIIITTRDEQ----------------------------------------------------------------------------------------------------------------------------------------------------------------------------------------------------------------------
>PWA75309.1
----ELVS----A-HLMGMDIRTEYINS-L---Q-SDA-ILAICGMGGSGKTTLAKYIYNSH--KQNFESSSFLEIGKH-NEQALQEQLVTDI-EKTEPG-----TAKIEKALQLKRVLIVLDDIND--KDEISTFL------TQSKIIITTRLLDVN--SLSWRCH-HEVELLNDDESLKLLSWHAFGSN------PE-D-LTFELARYCGGNPLAIEVLGSSLEKR--NSMIWRSKLN----FLNSQKGDSN-IQCILHNSFDSLPTSYKELFL-IAIFFVGED--EDYVGNILEH-DWHA---------AG---IKTLISRCLLT-V-K-------KLMMHQLLQDMGRNIV------------RTR
>PWA75500.1
----KMKS----P-HLIGRDRFLYTIRS-L---S-SDTTILTIWGMAGIGKTSLAKHIYLLY--RHEFERSSFVEIERR-GQQLLQNKLLGDI-KRKIDD-----TSKIETALLHKRTLVVLDGVDN--FEQVHDLV------PGSRIIITIKDGSITDKKHPPKHT-LALDGLRSTDSLRLFCWHAFGGY------PE-E-DAIRASKYCGGHPLALKVLGSSL--L--NEDAWSHTFT----MLES--REINNVHKVLRIGFDSLP-DCKELFK-IACFFVGKE--TEVTKAILKD-GVHP---------YG---VKKLIERCLLT-I-K-------ELKMHQLLQDMGRDIV------------RSR
>PWA75712.1
----K-----LH-ENLVGIDFHFDK-LN-S---S-DKVNMI-ICGISGIGKTTLAKAIYNLM--YAHFEGSCFCEVR----KKQVQMQLIDDI-TRALSN-----IMVIKKMMSSKPILLVLDDVDH--RDQLKALA------PGSLIIFTGKDKQLF-----RSHR-QDMDFLDEDESLKLFSSYAFEDK------LQ-E-LAEKAVMYVQGHPLALIVLGCFL-GK--TVGQWVS-------ELERL-RRNEEIHSVLRLSYDGL-LHQQNILL-IACLFIGEN--SDFVASILNG-HFFA---------TN---MQVLVDKSLIT-I-NM-------LQMHDLIQAMARAIV------------R-R
>PWA75788.1
----ENSG--VD-ENLIGMKTRIDDVVS-L---F-DDVRMI-IKGMGGAGKTTLARAVYDHI--SFQFEGCSFVEVREE-SKPLLQKQVLSDV-DQGISG-----KSMLKKKMCGKKVLIVLDDVDK--IEQLVALA------PGSRIIITTRDAQVL-----IGHK-RDVHLLMDKEAMCLFSRHAFGRE------PK-E-LSEQVVSYAAGLPLTIRVLGSFL-GK--DDLDWKD-------ALERL-ETLNETMKVLELSYIGL-EDYKEIFL-VACILKGWR--KENAIRALES-GFRA---------NG---LRVLELKSLIT-T-V---GH---LWMHDHIEEMGKNIV------------HSR
>PWA75811.1
----ENFN--IDDGKLVGMETRMQDLVS-L---V-NDVRMI-IKGMGGAGKTTLARELFNHV--SIHFEATSFIEVREV-SNKSLQRQVLSDL-DRITNS-----KNMLKKIMLQRKVLIVLDDVDH--IDQLQALA------PGSRIIITTRDEQIL-----KAHR-HDVNLLTDLEAITLFSRYAFGRN------PE-N-LSREFVDYAAGLPLTIKVLGSYL-AC--DKLDWID-------ALERL-KKLEETLERLELSYTGL-DDYKEIFL-VACLLKGWD--KERASRMLES-GFRA---------NG---LRVLEQKSMII-T-T---AE--FIDMHHHIEEMGKHIV------------HSR
>PWA76126.1
KDKNRQTS-LINAKSIIGREGDKNELVQ-VLSDN-ENFGIVPIVGMGGIGKTTLAKLVYDDQLVKDHFELKAWVCVSDDFDSFHISKVIYQSVGGE----DLNLLQVALRDQLMGKRFLLVLDDVWSEKWEDWKTLEGPF---SGSKIIVTTRKKELVRKLLNHDH-PYILQKLSPDDALSLFAQNALGKN------PELRRHGEGIVQKCDGLPLALEALGRLL-NRT-DEEEWKRLLDNEIWMLE----DEGGILPALRLSYHDLSACLKQLFAYCCLIPKDYVFEKKDLILWWMAEGFLQNSATNKTMELGEEYFQELLSRSFFQHVPSLFV-------MHDLMNDLATFVAGEFFSRLDIVVEYRH
>PWA76310.1
-----------------------------LQ--D-DDTRVIALCGMGGVGKTTLMKQL--KEAANKMFNWIVVVVIGNTPNLLAIQKAILTE-TDETL-------ATCLSKRFRKERSL--------------------------------------------------------EEEARDFFCQIAG--I-------DLYRIGCDIVKKCGCLPLAIKIIAANV-YEK-KRSVWK--------TLKCS-KK--DVLEIVDMSYKNLEEEDKAIFLLCGLFPEDSNIPIEDLTRY--A-GLKLE----STMASTETSVSNLKNKYLLMD------SDNECVKLHDLVLAFVVSTVGDGCWIIHDDFSCKR
>PWA76345.1
----K-----LH-ENLAGINFHFNK-LN-S---S-DKVNMI-ICGISGIGKTTLAKAVYNSM--HTHFDGSCFCDVQGV-EKQQVQMQMIGKI-TDDLSS-----SMVIKQRLACKRILLVLDDVNN--VEQLEALA------PGSLIIFTGKDKQLL-----RSHK-YEMESLDDYEALELFSLNAFGER------PE-E-FASQIVKYLHGHPLALKVIGRSL-EK--SVDFWKS-------ELERL-QTNSEIVQKLRPSFDSL-SDQKRMFL-IAFAFIGEN--KDFAASVLHS-HCSA---------AI---IEVLADKFLII-V-ED-------LQMHELIQSMAREIT------------R-R
>PWA76386.1
-----NEFL--E--NLIGMGSRVRDVKS-L---D--DVLMI-IWGMGGIGKTTIARAVYHQI--SYEFEGSSFLEVREN-GSDSLQEKLLSEIMQEHFKN-----KFHIQKRLGGKKLLVVLDDVDN--FKQLEFLC------SGSRIIVTTRDEHLL-------CY-YAPQLLKETEAMKLFSRYAFKAN------PE-E-LSRAVVSHTGHLPLALKVLGSHF-GR--NLELWQS-------ALNVL-AKHKEVTEILKLSYDGL-GFEKEIFL-IACLFKGKK--RSYVTRILDS-GLEA---------SG---ITMLIEKSLLT-S-K---NN---LHMHDLLQEMGQCIV-------------TM
>PWA76501.1
----V-----LD-ENLVSVDDRVRE-LN-L---S-DKVHMI-ICGFSGIGKTTLAKAIYNSM--YTYFEGRCFCDVQGV-TKRQVQMQMFAKI-TETLSS-----TKVIKQRMACKPILLVLDDVND--LEQLEALA------PGSLIIFTAKDKQLL-----RSHK-YEMKILDYYNALELFSLNAFGKR------PE-E-FAFQIVRYLQGHPLALKVIGRSL-GK--SMEVWKS-------ELDRL-QTNPNIQQKLRPSFDGL-SDHKRMFL-IACAFIGEN--KDFAASVLAS-NCSA---------AI---IEVLVDNSLIT-V-NM-------LQMHELIQSMAREIV------------S-R
>PWA76637.1
----RQVY----A-NLVGMENRDKEINS-L---Q-SDS-ILAIWGMDGGGKTTLSRHIAYSN--WTKFDSVSIIEIASR---AQLQEKLIKDI-GKEQPS-----TYTIESVLERRKALIILDNIVT--KKQLEALV------TQSKIIITTEKSGSS--FPSWRCQ-YEMKLLDYEDSYKLLKLHAFEPD------PE-E-LANKVLEYCQGHPLALEVLGSCL-KD--DKRKWESR-------FKSFEREGD-IKKVLRIRYDSLPGSDRSLFL-IACFFIGKN--KDFVGKILEP-DYSA---------SG---IITLTKSCLLF-V-N-------KLNMHPLLKEMGRTIV------------RSR
>PWA76639.1
----RQVY----R-NLVGMETRDKEINS-L---Q-SDS-IFAIWGMPGSGKTTLARHIVYSN--WHKFESVSILQIGTR---S-----------GKERRS-----TDTIEDALQRKKALIVLDNIVT--KKQLDALI------TQSNIIITTRERNSS--STSWRCQ-HEMKLLDDGDSLELLSLYAFEPN------PE-E-LLERALVYCQGNPLALEVLGSSL-NR--G-SQWEST-------LTSYEREGD-LKSVLITSYNLLQSIQQQLFL-IACFFIGKD--KDYVEKILGP-DYCA---------SE---IVNLTNSCLLA-V-N-------KLMMHQLLQAMARTII------------RSR
>PWA76663.1
----ENFS--FD-EKLVGMETRVRDVIS-L---I-DEVRMI-IKGMGGAGKTTLARAVFDHL--SYDFEAKSFVGVREV-SKANLQEQVLSNV-KK-VNS-----KDMIKRKMFGKKVLLVLDDVDH--IKQLKALA------PGSRILITSRDEQVL-----VAHR-LDIVLLSKQEAISLFSRYAFARE------PE-E-LSGKVVSYAAGLPLTVEVLGSFL-GK--DKDEWVY-------AIDRL-EKLKETLEKLELSYISL-DEYKEIFL-IACILKDQT--KEDAIRILEC-GFHA---------IG---LKVLEQRSLIT-I-DED---EEYLGMHDHIEEMGKNIV------------HSR
>PWA76701.1
----V-----LD-ENLVSVDARVRE-LN-L---S-DKVHMF-ICGFSGIGKTTIAKAIYNSL--YTYFEGRCFCEVQGV-TKQYVQMQMLVKI-TENLSS-----TKVIKQRMACKPILLVLDDVND--LEQLKALA------PGSLIIFTCKDKQLL-----RSHK-YEMEILYDSKALKLFSLNAFGKR------PE-E-FAFQIVKYLQGHPLALKVIGRSL-GK--SMHVWKS-------ELKRL-QTNSDILQKLRPSFDGL-SDQKRMFL-IACAFIGEN--KEFVASVLDS-NCSA---------AN---IEVLVDKFMVT-V-ED-------LQMHELIQCMAREIT------------SIR
>PWA77141.1
QSPKE-----AD--HPVVVGSRVKDLIS-L----CEDVLVV-VFGISGIGKTTIVKATYNKI--CSYFDISCFLGIH-H----ELQNLLISCL-NYKLHY-----VTEIKALIRGRKILLVLDDVDN--FEQLKSLGINP---KGSRIIVITREKRSLG---SIPYT-YQTTELKRRESLSLFNRLMFSRD------NM-K-FLEEVAALAGGLPLVLEVWSRYF-GH--ERKQWPS-------LLKKL-KRHGDVQNQLQMSYDSL-DDAKNLFL-IACFFVGMN--KE-VVKVLHDETFFP---------IE---IQHLVDKFL---V-DTDQNR--SVTMNHAIKEMGHEV----------------
>PWA77150.1
KDKNRQTS-LVDPSRIVGRQGDKDALVH-LLVDNSENFSIVPIVGMGGVGKTTLAKLLYDDEQVNEHFQLKAWVCVSDEWDTFSICNIIYQSVTGE----DLNLLQVALRDLLRKKLFLLVLDDVWSENTDDWESLVAPL---PGSKIIMTTRKEKLLRE-LGCGQ-LNHLQSLSHDDAMCLFAQHALGEN------QRLKAPGEGIVRKCDGLPLALIALGRLL-TKE-DEVEWKEIEDSEIWSLK----EGGKIIPALRLSYRELPAYLKQLFAYCSLFPKDYAFDKQDLVLLWMAEGFLHQVHSSKSTELGNECFDELLSRSFFQHSPSLFV-------MHDLMNDLTTSVAGDFYFRLEKELG---
>PWA77177.1
--PP-S------------FDSRNSTFTE-LK----DDVNIIGVYGMGGVGKTTLVKEV--AKQAQMLFDEMVISVISQTTNVRNIQGEILEQ-ESESG-------ATRLCERL---RVLLILDDVWRL-LD-LESIGI-----KGCKLLLTSRSKDVCNV-------VVHVNVLSKLDAWNLFSKMAG--I-------DTH-LATKVAERCAGLPIAIVTVARAL-GKS-R-HAWS--------ALRQL-QNMKYVYSSLELSYSYLEVELKSCFLLCSLFKEDFEIPIESLVRY--G-GLRLQ----CHLSRTYALVEGLKACCLLL-------GKEEYVRMHDVVRDFAILVA-QNMSLIRDG--FTA
>PWA77427.1
----R--------KRVYGFDHMVMAMER-LVLHA---FKVFGVVGVAGIGKTTLCQDIINRDLVKKHFSPRIWVCLSKNYNEERILKGLMEDI-----ENSLKRLILLLRLQLVGKRYLLVLDDAWKDQKEQGEELAYGL---CGGTIISSSRSSDLLKK--------YNVSLIHTKENGKIFDEAVYDED-------EKE-FGEQIIKKCDGIPLAAKLLA--------------------------------------KIA-DKLPAKAKTV-----------------------A--------------------------A----------GA------H--------------------------
>PWA77573.1
-----GTVPNLDEFKIVGRENDEQCIVK-LLISSREGLTIVPIVGMGGIGKTTLAKSIYNNPKIEQHFDVRAWLCVSVKVEVDTLLADIYESLAGEK---RVNLI-RNLQEKLGSKRYLLVLDDVWDDELAYWDEFRNCM---IGSSIIVTTRKLNIGRN-------SYELESLSDDECWSMFKERAL---------PEFEEIGRDIVKKCCGLPLLVNVLGSML-YNT-DKGKWLSIQDSKVWDFE----GRERVLSTLKLSFDNLPSMVKQCFVYCSIFEKDEVIGREELVQLWMALGLVHTTKTNKEMEVGNDIFQILVSNSLFQNVK--YGGDIYGCQMHDLVHDLLLSLSSHEISRLVDDVQVKH
>PWA78034.1
------------------MEMRIDEVLT-L---T-EDVHMI-IWGMGGGGKTTLARAVFDRI--SIHFDGKAFVEVREV-SESKLQ-QVLSSV-KENISS-----TNMMKKMMRGRKVLIVLDNVDD--TKQLEVLA------LGSRVIITTRDKQVL-----LAHR-NDVNLLSHAEAISLFSKYAFARE------PE-E-LSRQVVKYADGLPLTIKVLGSML-GQ--NEPQWTD-------TLERL-KKLKATMEKLELSYNGL-EDYKELFL-VACLLKGWY--KKDAIRSLES-GFFA---------AG---LRILELKSLIT-I-Y---GK---LCMHDHIEEMGMNIV------------HSR
>PWA78117.1
GEISNETSSLMS--KIYGRDEDKKVIVD-ICSQTVDDVRVYAIWGMGGIGKTTLAQYIYNHEKVKTHFELKCWVYVSNVFDVKRIVKQIIKAIG------SLDDLQIQLQNKLIGKKYFIVMDDVWIEN--KWNELCKPL---KGSTVMVTTRKKNTAQL-MAR---QRNVEKLSEEESYELFKMFAFLDRG-ERE-SELE-VGKKIVDKCNGLPLAVITVGSLMLTKEKKVNEWQDVNDNFNWEQD----D-DIVLPALRLSYNDLPPRMKLCFAYCCVFSKGEEMSKNSLIELWTANGFIPSGGMS-SY-LGEKIFTFLAQRSFFQDVF----G--AICKMHDLMHDLALDVMKHDCAVIEKESIVLH
>PWA78263.1
----ENSS--ID-GNLIGMETRVNEILS-L---V-GDVRML-IWGMGGAGKTTLARAIFDQI--SIQFEGESFIEVREV-SKAKLQKQLLSDV-DQNISS-----KSMMQKMMRGRKVLVVLDDVDH--KDQLEALA------PGSRIIITTRDEQVL-----VAHR-HNVTLLSQAEAGYLFSRYAFGRE------PE-E-LSGKVLQYADGLPLTIKVMGSSL-GQ--SERYWID-------AIERL-KTLKETLEKLEISFDGL-VDFKEIFL-VACILKGYG--KNYAIRVLES-GFHA---------VG---LRVLEQKSLIT-Y-H---GK---LGMHDHLEEMGRNIV------------HSR
>PWA78455.1
----ENSG--VD-ENLIGMKTRIDDVVS-L---V-DDVRMI-IKGMGGAGKTTLARAVYDHI--SYQFEGCSFVEVREK-SIPLLQKQVLSDV-DQGISG-----KSILKKKTCGKKVLIVLDDVDK--IEQLVALA------SGSRIIITTRDAQVL-----IAHK-RDVHLLHDKEAMRLFSRHAFGRE------PK-E-LSEQVVRYAAGLPLTIKVLGSFL-GK--DDLDWKD-------ALERL-ETLNETMKVLELSYIDL-EDYKEIFL-VACLLKGRM--KYDAIRVLES-GFRA---------IG---LRVLELKSLIS-I-N---GR---LEMHDHIEEMGKNIV------------HSR
>PWA78618.1
TSNSR----KLF-DEVVGLDHHVEVIRD-LVEDQ-KQLDVVSIVGMGGLGKTTLATKVFNDRFIMYHFDIRAWVTVSQIYKRRDVLIQILASL-QVDIENKL---REMLHKSLKGQRYFIVIDDIWS--KEAWDNLKVLF---TSSRILLTSRLNEVGL------H-VHFLSYLTELQSWELLCKKVFHGE------EWLIKHGMQIANKCQGLPLSVVVIAGLL-AKI-NTDLWEKIAHDVGSYIA---TDNEH-METLNLSYNYLPLHLRDCFLYLGGFPEDFKFPARWLIRLWMAEGFIQEEN--QSFEIGEAYLLDLVSRNL---LIR---GGVKSFKVHDLVRALCLRIAERFFQRINE---QHR
>PWA78851.1
ASFIR-CPPSVE-EDVVGFIEEAEKVAG-LKDET-DELEVMSIVGMGGLGKTTLVKKVYNDPSIQYEFYIRSWVYVSQVYSRREVFLKILYDV--KDTSQTI---ADELRRQLKDGKYLIVLDDVWT--KKTWDDLKMVF---NGSRILLTSRNKDVAI------H-PYQLRFLTDDESWELLEKKVFPKGT-----KELEDLGKQIARKCYGLPLAIVVIAGIL-KKK-TRSWWERVEEKVNTYVA---MEEQC-MDVLALSYNHLPYDLKACFLYFGVFPEDFEIPVWKLIHIWVAEGFIQRGD--ASAEMVEENLQDLVDRNL---VLR---GGIKTCRVHDMLHDLCVKQAENFFKEIKE---FRR
>PWA78880.1
--PS------------LELDTHKSALEK-IE----DEMQIIGIYGIGGVGKTTLAKEVAA----NHLFDHVVFVTVSQRVDATKIQKEV---------------------KRI-GEKILIILDDLWKE-QK-LDEVGI-----PNFKILLTSRKSRVCEA-------RIHVDSLPINEAWILFKRVVG--E-------KLKPVAIKVVEGCGGLPLILQAVGNAL-NEE-SITRWK--------ALDKI-EKDRLAFANLKLSYDYLEEESKSCFLLCSMFPEDFEIPLERLAYY--G-GLQFE----KSLASVQNAVELLKSSCLLL-------GDELTTKMHDV---------------VQKNLTYTG
>PWA79092.1
--PP-V------------FGSRVSTRTE-LK----DDVFVIGVCGMGGVGKTTMAKEV--GARAENLFDVVVMVDVTQAPKKKTIQTSILQE-ESLAV-------AARISARL---RVLIILDDIWTR-LD-LEELGI-----QGCKILLTSRNISACNQ-------RFKISEMPLNEAWLLFERTAD--K-------NLHQVARDIVEECGGLPLAIVTIARAL-SENDK-SMWD--------ALQRL-RSEASVYSSLEVTYNFLEDEMKHFFLLCCLFPEGHDISIEDLLRL--G-GLNLK----NGVARTDAFIKKLRNLNLLS-------GGEQCVKLHDLVRDSGLKIA-NLVFVVKGDGLCTS
>PWA79126.1
GEISNESSSL--MSKIYRRDEEKKMIVD-ICNQTHDDVQVYAIWGMGGIGKTTLAQYVYNHETVDKFFGLKVWVYVSAVFHVKQISKQIIRAIGPED---SLDDLQIQLQSKLKGKKFFVVMDDVWIEKMNKWGELCKAL---KGSTVTVTTRKESTAQL-MAK---QHKVGVLSEEESWSLFKMLSFPGRG-ERE-RGLE-VGREIVEKCKGLPLAVKTLGSLMSTKK-RVNEWQCVNDRFMLEMQ----E-NGILSALSLSYDDLLPHLKRCFAYCCVFSKGEEMSKDLLIELWMANEFIPSGDVS-LY-LGEEIFSCLVRRSFFQDVI----D--EKCKMHDLMHDLAQYAMRHDCVVIEKELIVLH
>PWA79184.1
--PT------------LDIQTQKLALEN-IK----DEIQIVGIYGLGGVGKTTLAVEAAL----KNLFADVFLITVSQNED-EMNQTHV---------------------KRI-GEKILIILDDMWPE-VK-LETLRI-----MNCKILLTSRSKDVCM--------CIRIDSLVEKEAWILFKRVVG--E-------KLKEVAKNVCKECGGLPLIIQVVGNTL-VK--SIDFWE--------SLDRL-KNDRKAYVHLKLSYDVLQEEAKLCFLLSSLFPEDALIPVERLTHY--A-GLGKD----SNIAIVQIAVDTLRSTFLLL-------GNEFTTKMHDVVRDVALIIA-NTNFLVKIGLTYTR
>PWA79231.1
----RHVA-----RHPVGLEYRVRKLHS-L---S-NDVRIV-IYGMGGIGKSTIAKSFYNS---SFLFEDSCFLAVREV-SKQRLQKQLLSQI-GTKVAN-----KTFLQERLCYKRALIILDDVDQ--LSQLEALA------LGSRIIITTRNEHLL-----TQAK-YRALKLNHSESLRLFSWHAFKTP------PK-K-LSNKIVSYIGGLPLALEVLGASL-GQ--TKKEWQS-------TLEKL-RQPHKILEKLRISYESL-VKIKNIFL-IACFFIGMD--KDYVFDILNG-GLFP---------VG---ISILVDRCLLG-V-N---NK---LKMHDLVRDMGRKIV------------RSR
>PWA79232.1
----RHVA-----RHPVGLEYRVRKLHS-L---S-NDVRIV-IYGMGGIGKSTIAKSFYNS---SFLFEDSCFLAVREV-SKQRLQKQLLSQI-GTKVAN-----KTFLQERLCYKRALIILDDVDQ--LSQLEALA------LGSRIIITTRNEHLL-----TQAK-YRALKLNHSESLRLFSWHAFKTP------PK-K-LSNKIVSYIGGLPLALEVLGASL-GQ--TKKEWQS-------TLEKL-RQPHKILEKLRISYESL-VKIKNIFL-IACFFIGMD--KDYVFDILNG-GLFP---------VG---ISILVDRCLLG-V-N---NK---LKMHDLVRDMGRKIV------------RSR
>PWA79446.1
----KLVS----A-HLTGIETRGESITS-L---E-PSD-FLAICGMGGSGKTTLAQHVFNSN--KHKFECSSFLQIGRD-HRQGLQKQLLTDI-GKNISN-----TNKIEEALQSKKVLIILDDIVE--DDELAALL------TQSKIIITTRRLDIY--SLSRRCW-HKLELLNDYESVKLLSFHAFGSK------PE-D-LAVQLAKYCEGNPLALKVLGSSL--I--NSMIWSSRMN----SLKSLKGDSK-IQCVLQKSFESLPPSDKELFL-IACLFIGAK--KDAVATLLED-DYQA---------SG---IMTLINRCLLF-I-G-------TLAMHQLIQDMGRKIV------------RSR
>PWA79584.1
-----S-------DAIFGFKSRDKTFND-LQQND-DDARVIALCGMGGVGKTTLMEDL--KKVAKKMFNWIPVAVIGNTPNLLAIQKNILTE-TDETL-------ATSLSKRFRNERCLVILDDVWER-IN-LKDIGL-L-----VKLLLTSRDENICQQ-------KVRVDVLEEGEARDFFSRIAG--V-------DLYQIGCDIVKKCGCLPLAIKLIAAEL-RKA-K-SKWR--------TLKRL-KN-KNVQEIINLSYESLVLVDKEIFLLCGLFPEDSNIPIEDLTRY--A-GLKLK----SSMASTHTSVSNLKDAYLLMN------SRSDCVKMHDLVLAFVVGTVKDGCRIMQDDFTCKQ
>PWA79688.1
KDKNRQTS-LVDASSIVGRQGDKDALVL-LLGDN-GNFSIVPIVGLGGMGKTTLARILYEDEQVKAHFEFKVWVCVSDEWDTFSTSNIIFQSVTGE----DLNLLQVDLRDRLRNKLFLLVLDDVWSESSDDWESLVAPL---PGSKIIVTTRKEKLLRE-LGCGE-LNHLKKLSHDDAVCLFARHAVGAN------QRLKAPGEGIVRKCDGLPLALKALGRLL-TNK-DEVKWKEIEDSEIWSLE----EGGKIIPALRLSYHELPAHLKQLFAYCSLFAKDYAFEKEDLVLLWMAEGFLHQGRQIKRTEFGQECFDELLSRSFFQHSPSLFV-------MHDLMNDLATSVAEDFFFRLEKEMGYRH
>PWA79763.1
--------------DVVGFEEEVKTLLD-LTATCIKQFQVFTIAGMAGLGKTTLARKLYQDPLIEYLFDIRAWTCVSQVYTKRNLLLGILSSI--TEMYIQL---GEKLYRLLKGRKYFVVLDDIWD--CKFWNDLKIYF---TGSRVLFTSRDIDVSL------H-AHVLRLRTEDESWNIFQRKVFRTG------HVLQRFGRNIARKCEGLPLAIVISASLA-KK--SIFWWMKMAENLSSLMV---SHSRY-MDSLALSFNHLSPHIRPCFLFLGSFPEDYEIPVTKLIWLWIAHGLIHEGS--KNLEVAEDILMDLIKRSL---LTK---GKIKTCHFHDLLRDFCLRKADNFSLQVYAPV-GPA
>PWA79804.1
----ENFS--VD-KKLIGMETRVQGVVA-L---V-VDVHII-IKGMGGAGKTTLARAVYDQI--SFQFEGQSFVEVREV-SKADLQKEILSDV-DQSISS-----KKMMRKMMHGRKVLIVLDDVDK--IEQLEALV------SGSKIIITTRDKQVL-----VAHG-YDVNLLSDEEAICLFSRYAFGRE------PE-E-LSEQVVRYAAGLPLTIRVLGSFL-GK--DDLEWED-------AIDRL-KTLKETIEKLELSYYDL-EDYKEIFL-VACLLKGWG--KNNAIRALQS-GFHG---------NG---LRVLEQKSLIT-I-Y---GR---LEMHDHIEEMGRNIV------------HSR
>PWA79874.1
KSKNRHTS-L-DAPSIVGRESDKKELLQ-LLSDN-KNFSIVPIVGMGGMGKTTLAKLLYDDQLVKDHFELKASVCVSNNFDSFSISKVIHQSVGGE----DLNLLQVALKDRLMGKRFLLVLDDVWSEKWEDWKTLEGPF---SGSKIIITTRKKELLRKLLNHDH-PYILQKLSPDDALSLFAQNAFG------------QYGEGIVQKCDGLPLALEALGRLL-NKP-GEEEWKRLLDNEIWMLK----DDGGILLALRLSYHDLSACCKQLFAYCCLIPKHCVFEKKDLILWWMAEGFLHNSDTDKTMELGEEHFQELLSRSFFQHVPSLFV-------MHDLMNDLATFVAGDFFSRLEIDTEYRH
>PWA79985.1
QEELL----AVD-EDIVGMEENKDKLME-LMEDD-PRRMVISVVGMGGLGKTTLATKVYNDEAIQRYFDCWAWVSVSQTNGVVELLRSMIKKLKRETVGKEL---VEMLICYLREKRYVIILDDVWN--ILLWSRIRSAF---LGSRVIFTTRNDNVAK------S--HILHLLGEDDSWALFCRKAFWTD------VELKDLAQAITKKCEGLPLAIVAIGGLV-CSK-TAIEWKKIYDSLNWELN---NNLESVKGILSLSFNDLSFYLKHCFLYCCVFRDGYPIKRKKLIRLWVAEGFILRGI--TA-EVAEEYLTELCLRSM---IQN---GRVKTFRVHDVMRELATTTSENFCLAY-TDA-MRH
>PWA80027.1
KNPQQ-----VE--HPVGIDSRAQDVIS-L--------PII-VLGISGSGKTAVVKAVFDKI--SADFDVSCFIQINSY----DLQKDVVSCL-NDNF-S-----AAKIKKLISGQKLFLVLDDVYT--FEQLQALSIHS---CESRIIVTTRNTQSLS---NLQHT-YNIELLNTRECFELFTRL-IGKG------PK-E-FVYELVWCAGGIPLVLEVWSRHF-DY--EMKLWPS-------MLETL-KRHEDTQKKLRISYDSL-KRAQNLFL-IACFFHGMD--KD-IVKVLQDD-FFP---------VEI-QIQNLVHKFL---V-YEQ----EMLFMHDVIEKMGQEVV------------RTR
>PWA80030.1
QSPQE-----AD--HPVVVGSRVKELIS-L----CQDVLVV-VFGISGIGKTTIVRATYNKI--SSYFDVSCFLGIH-Y----ELQNLLISCL-NCKFDH-----VTKIKKLIRGRKILLVLDDVDN--FEQLKSLGINP---KGSRIIVITRDKQSLG---IIPYT-YQTTELNRRESLNLFNQLMFSRD------NM-K-FIEEVAALSGGLPLVLEVWSRYF-GH--ERKQWPS-------LLKKL-KRHGDVQKQLQMSYDSL-ATAKNLFL-IACFFDGMD--KE-VFKVLHDEAFFP---------IE---IQHLVDKFL---V-DSDEGF-IMVVMNQVIREMGQEVI------------RTR
>PWA80034.1
----V-----LN-DSLVGIGSRIEEVIS-L---SEDDIRVV-ICGPEGIGKTTIAEASFKRL--AIGFKYCCFLSVKTIFGESTLQNKLISHL-DHESNI-----IGRIQKMMKGQKVLLVLDDVDN--DEQMKILG------RGSRIIVTTRDASFL-----GRFK-YEPRLLDETESLEVFSMDAFQQK------PE-E-VSWEAVRWGAGRPGALKVAARLR-FK--SVHYWEC-------ALKGL---------------------------------------------------------------------------------------------MHE-------------------------
>PWA80081.1
KDKNRQTS-LVVGPSIVGREGDKKELLQ-LLGDS-QNFSIVPIVGMGGIGKTTLAKLLYDDQLVKDHFELKAWVCVSDDFDSFNISKVIHQSVGGE----DLNLLQVALRDRLMGKRFLLVLDDVWSDKWEDWKTLEGPF---SGSKIIMTTRKKKLLRKLLNHDH-PYILRKLSPDDALSLFAQNALGEN------PELRQHGEGIVQKCDGLPLALEALGRLL-NRT-DEEEWKQLLDNEIWMLE----DEGGILPALRLSYHDLSACLKQLFAYCCLIPKDYVFDKKDLILLWMAEGFLNNSATNKTMELGEEYFQELLSRSFFQHVPSLFV-------MHDLMNDLATFVAGEFFSRLDIDTKYRH
>PWA80246.1
TSASR----TEH-EEIVGFDEDALSIMD-LAGDR-KQLDIISIVGMGGLGKTTLATKIFRDQYAVYYFDVRGWITVSQAYTKRDFLLGLLESI-KSDCEAKL---SEMLYRCLKGKKYLIIIDDIWS--AETWDDLRLYF---TGSRVVLTTRLTEVAL------H-THNQRYLTEEESWELLSQKAFRGD------DILVEAGKRIAQKCQGLPLALVVIAGIL-EKK-TKDLWDKVGKSVSSYVV---DDNGC-LDTLALSYDHLPRHLRNCFLYAGGFPEDYKIQVRRLIRIWMAEGFIKEGQ--KTLEQSEAYLIDLVERNL---LIR---GGIKSIRLHDLLRELCLKKAENFFKKIGPIN-QHR
>PWA80248.1
---------VLK-EEIVGLDDDSMVLVE-LTGNQ-KQLDVISIVGMGGLGKTTLATKVFSDRFIVYHFHVRAWVSVSQAYSKKDLLISLLTSI-KQAPEEKVGKISELLYKSLKGKRYLIVIDDLWS--AKAWDDLKMYF---TRSRILLTTRLSEISL----------------------------------------LIKAGMQIAKKCQGLPLAVVVIAGLL-VKK-STYAWEKVAESVISYIV---GDKGY-LDTLALSYDHLPPHLRNCFLYVGGFPEDCKIPVRRLIWLWVAEGFIHEGE--KLLEVAEDYLMELIDRSL---LIR---GGVKACLIHDLLRELCLRKAENFFQQISGYL-QRR
>PWA80249.1
---------VLK-EEIVGLDDDSMVLVE-LTGNQ-KQLDVISIVGMGGLGKTTLATKVFSDRFIVYHFHVRAWVSVSQAYSKKDLLISLLTSI-KQAPEEKVGKISELLYKSLKGKRYLIVIDDLWS--AKAWDDLKMYF---TRSRILLTTRLSEISL----------------------------------------LIKAGMQIAKKCQGLPLAVVVIAGLL-VKK-STYAWEKVAESVISYIV---GDKGY-LDTLALSYDHLPPHLRNCFLYVGGFPEDCKIPVRRLIWLWVAEGFIHEGE--KLLEVAEDYLMELIDRSL---LIR---GGVKACLIHDLLRELCLRKAENFFQQISGYL-QRR
>PWA80280.1
IGLEK----IIH-QRLIGFDDQVNKLKR-VLEDS-DDCSVVVVSAPGGCGKTTLVTMLCHDSEIQGKFGRNIYVTISRTPDLKVVVRKLLQK-EGL--LD-----EDAIHQWLNKSEVLLVLDDVW---SDSVMSLKF-----PGYKILVTSRTKF-----------TYELKLLDHQQAVELFRVYSFSEN------EDARNLVEKLATCCKNHPLALKVIGGSL-GK--PVTRWQKWFSELSKSVS---HE--HILHCLEKTLHQFKPKIKECYM-LGSFPEDQKIAATALMDMWV-Q---------E-HETTQDILSELSNRNLATLLPHVPTYDEDE-SVHDMLRTLAIQLS------------RER
>PWA80409.1
----ENWG--VD-ENLIGIKTRINGVVS-L---V-DDVRMI-IKGMGGAGKTTLARAIYEHI--SYQFEGYSFVEVREK-SSPLLQKQVLSDV-DQGIRG-----KSMLKKKMYGRRVLIVLDDVDK--IEQVVALA------PGSRIIITTRDAQVL-----IAHK-CDVHLLDDKEAMRLFSRHAFGRE------PK-E-LSERVVRYAAGLPLTIKVLGSFL-GK--DDLDWKD-------ALERL-ETLNETMKVLELSYIDL-EEYKEIFL-VACLLKG---------------------------------------------------GY---LGMHDHIEEMGKNIV------------HSR
>PWA80604.1
RDINRQTS-LVDASSIVGREGDKQVLVQ-LLSDS-KNFSIVPIVGMGGIGKTTLARLLYDDQ-------------------------------GG-------------------------XLDDVWSENVEDWETLEGPF---PGSKIIITTRKQQLLNK-LGYDH-PYLLEPLSHDDALSLFAQHSLGAN------PVLRPHGEVIVQKCQGSPLALKALGCLL-TKT-NEEEWKRLLNDEIWMLE----DGGRILPALSLSYHDLSACLKQLFAYCCLIPKDCAFEKKDLILWWMAEG------------------------SFFQHVPTLFV-------MHDLMNDLATFVAGEFFSRLDIDMEYRH
>PWA80614.1
----QLRS--QDP-QLIGIDYSIDFLSS-L---S-EHTAILTILGMGGIGKTSLAKHVYKLH--CLEFDRSSFIDISRKCVEKDVQKQLCEDI-ASLNHD-----TSTIENALARKKVFIVLDDIDS--LGQLDALL------QGSKIIITTKDESLTERQVRPKHT-HLLTGLSKCASLKLLCHHAFKCE------PK-E-VSDNIVKYCQGHPLALEVLGRSL--H--NRDAWKECIE----KLN---EESR-INEVLRMSFDSLPQKDKELFK-IACFFVGMD--RDITETILIA-RMKV---------SG---ITNLMERCLLS-I-N-------ELMMHQLVQEMGRDAA------------RRR
>PWA80615.1
----RKKS----P-KLIGMESMVRRITS-L---S-SNGAILTIWGMAGIGKTCLADYVFKLH--YHDFEKSCFLEIERK-CRADLQKKLLKDI-GSWMNN-----TFKIEKSLLRKKTLVVLDSVDN--LQQLDVLI------PGSKVIITSKNGSLTEKQVPPKHS-HFLKGLNEDESLQLLSWHAFGRN------PK-Q-GSIKVVAYCNGHPLALKVLGSSL--R--HEDA---TLEG---ILESLGKEPN-IQKVLQISFDTLPEKDKELFK-IACFFVGED--RKFTEEILKA-GVCT---------SG---IRILINRCLLT-V-H-------NLEMHQLLQDMGRDLV------------RSL
>PWA80650.1
----R--------KRVYGFDHMVMAMER-LVLHA---FKVFGVFGVAGIGKTTLCQDIINRELVKKHFSPRIWVCLSKNYNEERILKGLMEDI-----ENSLKRLILLLRLQLVGKRYLLVLDDAWKDQKEQGEELAYGL---CGGTIISSSRSSDLLKK--------YNVSLIHTKENGKIFNEAVYDED-------EKE-FGEQIIKKCDGIPLAAKLLA--------------------------------------KIA-DKLPAKAKTV-----------------------A--------------------------A----------GA------H--------------------------
>PWA80914.1
--------------------MRKKEVLS-L---T-NDVRMI-IKGMGGGGKTTLARAVYDQI--STHFEGKSFVEVREV-SKTTLQEQILRDV-DKKISG-----KDTMIQMMCRKRVYLDLD-------KQSKPLK-----------VVSLSELHLIG---------H-VCPLHPDNSFPKFQFTCFYKE------P------------------AASSFG----------------------NLEKL-ISP-----------TNL-SFSRTIY--LQCL-------KK------------------------------------LT-L-----GS---VSMHQL------------------------
>PWA81038.1
----ENSD--VD-GKLIGVETRVNDVVS-L---V-DDVCML-IWGMGGAGKTTLARAVFDRI--SIQFEGQSFVEVREI-SKTKLQKQVLSDV-DNNISS-----KNMMKKFLHSRKVLVVLDDVDH--IEQLEALT------PGSTIIITTRDEQVL-----RAHR-HGANLLSKDEAMFMFRWYAFGKE------EK-E-LSMQVVRYAAGLPLTIKVLGSFL-GK--DEIVWKD-------AIERL-KTLEETLKKLELSYNSL-QDYKEIFL-IACSLRGWD--KEDAIRVLES-GFHA---------IG---LRVLEQKSLIT-I-KGYIKD---LGMHDHLEEMGRNIV------------HSR
>PWA81072.1
--PD-------S-GRLVG-------SKV-LA--D-DATSKIGVHGMGGVGKTSIMMHI--YNQLSKSFDMVIWVNVSKNFNVDRLQLDILLE-QEKVW-------STRLLEHL---KFVLILDDMWQN-FA-LEEVGI-Q---NGCKIVFVTRLMEVCRG-------RIKVELLSKNEAWDLFTSKSG--P-------EIESIAKVVCENCGGLPLAIITVGRAM-KISDK-RLWK--------ALEEL-ESMEDVFSRLKFSYLHLKDHIQACFLYCALYPEDHKVNAKELIEY--W-AEELT----GDREKGYTVLEKLKDSCLLE--------ISDYVKMHDLVRDMAIRIA-RSRLINKEK--HEW
>PWA81178.1
----K-----LH-ENLVGIDFHFNK-LN-S---S-DKVNMI-ICGISGIGKTTLAKAVYNSM--HTHFDRSCFCDVQGV-EKQQVQLQMIGKI-SDDLSS-----SMVIKQRMACKPILLVLDDVNN--VEQLEALA------PGSLIIFTGKDKQFL--------------SLDDYEALELFSLYAFGKT------PE-E-VASQVIIHLQGHPLALKIFGGLL-EK--AVDVWKS-------ELERL-QTNSEIVQKVLPSFDSL-SDQKRMFL-IACAFIGEN--KDFAASVLHS-HCSA---------AI---IEVLADKFLIT-V-DM-------LQMHELIQSMAREIV------------S-R
>PWA81329.1
RNKNRQTS-VGNLKGIVGREGDKKVLLD-LLGDN-ENFSIVPIVGMGGMGKTTLARLLYDDKK------------------------------------------------------------------------------------------------------------------------------------------------------------------------------------------------------------------------------------------SEGSL--------------------------------------------------------------------
>PWA81380.1
-----------------GQIDDIKSLVR-L---T-QQ-LFVPIVGDAGCGKTTLARAVYRNRKIRDHFESHDWISVTEDYDLERVLLSV-----SK--VD------------VKGKRYLIVVDGVGS--CSVLKDLKNAF---NGSKVIFISRS-----G-------NHSV--ISKEESWTMFLKKAGKEK-------QIKPVKDKILNICKGLPLNIVLMAGLL-TK--RTTRWAESLTI-----D---HD-QHSDDVLNLCYNDL-INSKLCLLYMSLFPKDYDIPVRRLLRLWLAEGFVKR----RSPELVKTCFDELVDRNIIQ-I-----NSPRQCRLHDYLLPKAQDIS------------FRR
>PWA81475.1
----------PD-VDLVGMESKVDEVKR-L---S-SEALFV-ICGMSGIGKTTLAEAVFKNI--QKKFERSSFIEIKDI-SKQKLQQKLLDDI-EKSVQS-----QTLLGTKLRGLKVIIVLDDVNH--VDQLTYLA-----------------------------------------------MSAFEHG------PE-K-WSDDIVKLAGGLPLALNVYGSML-GK--EESYWKV-------MLKRL-QEPKDVLGRLEVVFARL-SNQQETFM-IACFLKG----RDLVKDIVTN-GLYS---------CG---ITDLMNKFLIT-I-D--------VWMHDLLQRMCWVIL------------HFA
>PWA81671.1
----K-----LH-EYLVGIDIHLDK-LY-S---S-HKVNMI-ICGISGIGKTTLAKAIYNLM--YVHFEGSCFCDVG----KQQVQMQMIGKI-TENFSS-----AMVIKQRISSKPVLVVLDDVDD--HEQLEALA------PGSLIIFTCKDKQIL-----RSHR-HDMEFLDRDKSLELFYSFAFEEK------PK-E-VSEKVVKYVQGHPLALKVLGRFL-GK--TVGQWVS-------ELDRL-KLNEKIQSVLRLSYDAL-LHQQNILL-IACVFIGEN--SDFVTSILDG-NFYA---------TN---MRVLADKSLIT-I-NM-------LQMHDLIQAMARAIV------------R-R
>PWA81723.1
----ENSG--TD-GNLIGMETRVNKVVS-L---V-NDVRMI-IWGMGGAGKTTLARAIFDKI--SIQFEGESFIEVREV-SKARLQKQVLSDV-DPNISS-----KSMTQRRMRGRKVLLVLDDVDH--KDQLEALA------PGSRIIITTRDEQVL-----VAHR-HNVTLLSKAEAGCLFGRYAFGRE------PE-E-LSGQVVQYAHGLPLTIKVMGSFL-GQ--SEPFWID-------AIERL-KTFKDTMDRLEISFDGL-KEYKEIFL-VACILKGWW--KENAIRVLES-GFHA---------VG---LRVLQQRSLIT-Y-H---GQ---LGMHDHLEEMARNIF------------HSR
>PWA81761.1
-----IHPR--E-NNLIGIEFHMNALNS-L---T-KGVQII-IYGMGGLGKTTIAQALFRRI--AYKFEGSSFVKV------------------------------------------LLVLDDVDD--VKQLEYLA------LGSRIIITTRDEHLL-------SD-YKPALLNMDQATELFSRHAFRKN------PR-E-LSKRAIRSAGYLPLALIVLGSFF-GR--DAGVWGS-------ALDRL-AKDIQIFETLKLSFDSL-FFVQKIFL-IACFFKGRE--VNDVTRVLDS-GFYP---------IG---ISSLIEKSLII-V-S---QR---LDMHDLIQEMGWQIV-------------SR
>PWA81817.1
QSPKE-----AD--HPVMVGSRVKELIS-L----CQDVLVV-VFGISGIGKTTIVRATYNKI--SSHFDVSCFFGIH-Y----ELQNQLISRL-NDKFHH-----VTKIKKLIRGRKILLVLDDVDN--FEQLKSLGINP---KGSRIIVITRDKQSLG---IIPYT-YQTTELNRRESLNLFNRLMFSRD------NM-E-FIEEVAALAGGLPLVLDVWSRYF-GH--ERKQWPS-------LLEKL-KRHGDVQKQLQMSYDSL-VNAKNLFL-IACFFDGID--KE-VVKVLHDEAFFP---------IE---IQHLVDKFL---V-YINERG-VRVGMNQVIKEMGHEVI------------RTR
>PWA81859.1
----IN----DN-EKLVGMGTRLQDLES-L---S-AGARMV-IWGVGGGGKTTLATSLFKKI--SVNFDSCCFVAIREE-SSKNLQKKILSKV--TQVES-----QDMIKSRLCSRNVLIVLDDVDD--VEQLEALA------DGSRIIITTRNENVL-----ISHG-SSISLLSQDEALQLFRRYAYLED------PD-E-LSLRVISYVNGLPLALKIIGSFL-GK--NKIEWNS-------ALEKL-KDNRKVMEILKISYDGL-LDEREIFL-IACFFRGKS--KEEAMEILDA-GFKV---------IG---VKVLIEKSLIT-I-D---GK---FDMHDLIQEMGHHIV------------HSR
>PWA81909.1
----IVLA----L-YTVGVESRVKDIDF-L---P-TDV-IGVISGMRGIGKTTIAKVAYNLN--YADFEASSFLAIREA-SEQHLQNQLLSDI-GRRQYN-----IVKIQEAICQKKLLIILDDVDQ--MDQIETLI------TGSKIIVTTYRERLL----HQKHK-FSIKQLDNDESLQLFCWHAFSQD------PL-E-HSERVVRHCEGLPLALQVMGSSL-GR--NS--WKSF-------LEKLQTNER-IRKTLEVSYKSLHHHDQRLFL-IASSLVGED--IDHVVKMLEK-DFYS---------IG---MQNLMDISLIS-V-N-------RLIMHHLVQEMAKAII------------KYK
>PWA82213.1
--PS------------LELDTHKVVLEK-VE----DETQITGIWGMGGVGKTTLATEVAA----KHLFALVIFVTVSRPVDVEKIKKDV---------------------KRI-GEKVLIILDDMWTE-LK-LHDVGI-----PSCKILLTSREKSVCLA-------TIYVQSLPMQEAWVLFKRVVG--E-------KLKQVARKVVDGCGGLPLILQVVGKAL-DKD-DFKEWE--------ALDII-AKARVEFARLKLSYDYLEEQVKSIFILCSMFPEDFQIPLERLAYY--G-GLQVK----ESLAKVQGAVKILKSSCLLL-------GSESFTKMHDVVREVALLIA--NNVLVEKYLTYTG
>PWA82503.1
----RNL----D-EKLVGMRDRLQDLIL-L---S-GGVLMV-IWGIGGGGKTTLATSLYTEI--SSQFEGHCIIDIREE-SHKRLQEDIISAV--TNVHN-----KRKIKSMLCHRNVLVILDDVDD--LDQLEALA------DGSRIIITTRDVHLL-----RTHR-SPVKLLTREEAMLLFNTRAYNEK------HK-E-LSSQVVSYAAGLPLALKILGSFL-DK--DEKEWMS-------TLDRL-KDERDIVEKLKISFHGL-PEEKNLFL-IACFFRWRK--NHNAMEIFEA-GFHP---------IG---IKVLIQKALIT-I-W---GK---FDMHDLVQEMAHYVV------------HSR
>PWA82508.1
----NN-S--ED-EEFVGMRARAQDLIK-L---T-GGVRMV-IWGVGGGGKTTLATSVYMKI--NHHFQGHCIVDIREE-SSKKLQEDILKGL--IEGQN-------IIRSRLRNSKVLILLDDVDD--REQLQALV------DGSRIIITTRNEQLL-----KSHR-SQVRLLSHDEANQLLKRHAYNEV------PE-T-LSSRVVSYSAGLPLALTVLGSFL-DK--DEKEWMS-------TLDRL-KQESEIVEKLKISYDGL-KVEQELFL-IACFFRGIS--RNDAMEILDA-GFHP---------IG---IKVLIQKALIT-I-D---GY---FDMHDLVQEMAHYVV------------HSR
>PWA82546.1
----KMKS----P-HLIGRDRFLYTIRS-L---S-SDTTILTIWGMAGIGKTSLAKHIYLLY--RHEFERSSFVEIERR-GQQQLQKKLLGDI-KRKIDD-----TSKTETALLQKRAFVVLDGVDD--FEQVHALV------PGSRIIITTKDGSITDKKYPPKHT-LALDGLCSTDSLKLFCWHAFGGY------PE-E-DAKRASKYCEGHPLALKVLGSLL--L--NEDAWSHTFT----MLES--RETNHVHKVLRIGFDSLP-GCKELFK-IACFFIGKE--TEVTEAILKD-GVHP---------YG---IKKLIERCLLT-I-K-------ELKMHQLLQDMGRDIV------------RSR
>PWA82640.1
KNINRQTS-LVNSKIIVGREDEKKELLR-LLSDD-ENFDIVPIVGMGGIGKTTLARLLYEDQQVKDRFELKAWVCVSDDFDIFNISKVIFQSIGGE----DLNLIQAALKNQLTGKRFLLVLDDIWSEKLEDWETLAAPF---HGSKIIITTRKTELLRK-LGHKF-PYDLQKLSPNDAFSLFARHA-GIN------PMLRVHGEGIVKKCDGLPLALKALGSLLLTKT-NEEDWKQLLNNEIWMLE----DGGGIVPALRLSYHDLSARLKQLFAYCCLIPKDYMFEKYDLILWWMAEGFLRNSSTEKSMELAEECFQELLSRSFFQHVPSLFV-------MHDLMNDLATFVAGEFFVRLDLDVKFRH
>PWA82641.1
KSKNRQTS-LINSKIIVGREDEKKELLC-LLSDD-ENFDIVPIVGMGGIGKTTLARLLYDDQQVKDRFELKAWVCVSDDFDNFNISKVIFQSIGGDE---DLNLLQAALKNQLTGKRFLLVLDDIWSEKLEDWETLAAPF---HGSKIIITTRKQHLLNK-LGYDH-PYDLKKLSHDDALSLFAQYALGVK------PVLRPHGEGIVKKCDGLPLALKALGSLL-TKT-DEEDWKQLLNNEIWMLE----DGGSIVPALRLSYHDLSARLKQLFAYCCLIPKDYVFEKDDLILLWMAEGFLHNSATKKSMELGEEYFQELLSRSFFQHVPSFFV-------MHDLMNDLATFVAGEFYSRLDIDMEYRH
>PWA83119.1
------------------METRDKEINY-L---E-SDN-ILAIWGMEGGGKTTLARHIAYSN--WHKFDNVSILEIGSR---SHLQEKLISDI-GKEKPS-----TYTIENALKRKKVLIVLDNIVT--KKQLDALI------TQSKIIITTTERGSS--S-PWRCQ-YEMKLLDEGDSLKLLRLHAFEPN------PE-E-LEKRALRYCEGNPLALEVWGSSLDSS--NSRKWESM-------MTSLERQGQ-IQSVLITSYNELQNSVKELFL-IACFFNGED--KDYVEKILEP-DYNA---------SG---IVTLTNSCLLS-V-N-------KLMMHRLLQEMGRTIV------------RSR
>PWA83123.1
----KDVY----P-NITGMATNYEEINF-L---E-SNL-IIAICGMGGSGKTTLAKYIYDTN--WRSFENASFVEIGSR-CKGNLQEQLLKDI-GKKRPG-----RSKLEKALETKKSLIVLDDIVE--HSQLVTLL------AESKIIITTRENT-N--STSWSWQ-YRIKLLNDDESLELLSRHAFGCK------PQ-E-LAVRAVRYCEGNPPALVVLGSSL-SN--SNTIWTSQ-------LNLLETDSR-IQSVLVTSYNSLPDSEKQLFL-IACFFVGLH--MDYVVKILEH-DYSA---------SG---INTLCNRCLLS-I-K-------KLMMHRLLQEMGKNIV------------RSR
>PWA83347.1
ESKNRQTS-LVDAPSIVGREGDMKELLQ-LLCDS-QNFSIVPIVGMGGIGKTTLARLLYDDQQVKDRFELKAWVCVSDDFDSFNISKVIFQSIGGE----DLNLLQAALKNQLTGKRFLLVLDDIWSEKLEDWETLAAPF---HGSKIIITTRKQQLLNK-LGYDH-PYDLKQLSHDDALYLFAQYALGVK------PVLRPHGEGILKKCGGLPLALKALGSLL-TKT-DEEEWKQLLNNDIWMLE----DGGGIVPALRLSYHDLSAPLKQLFAYCCLIPKDYVFEKDELIFLWMAEGFLHNSATKKSMELGEEYFQELLSRSFFQLAPSLFV-------MHDLMNDLATFVAGEFYLRL--------
>PWA83511.1
----------------------RKELLQ-LLGDS-QNFSIVPIVGMGGIGKTTLARLLYDDQQVKDRFELKAWVCVSDDFDSFNISKVIFQSIGADK---DLNLLQAALKNQLTGKRFLLVLDDIWSEKLEDWETLAAPF---HGSKIIITTRKQHLLNK-LGYDH-PYDLKKLSHDDALSLFAQYALGVK------PVLRPHGEGIINKCDGLPLALKALGSLL-KKT-DEEDWKQLLNNEIWMLE----DGGGIVPALRLSYHDLSARLKQLFAYCCLIPKDYVFKKDDLIFFWMAEGFLHNLATNKSMELGEEYFQELLSRRIVCEVR-----------------------------LLE----FRH
>PWA83681.1
---------------------------------------MI-IWGVGGGGKTTLATSVYMEI--KNRFQGHCIVDIREE-SSKTLQEKLLSAV--TQVQN-----KHIIKNRLCRSNVLILLDDVDD--HKQLEALA------YGSRIIITTRNEHLL-------QK-SPVRLLSGDEGNTLFKKHAYNDK------PW-E-LSLRVVSYADGLPLALKVIGSFL-DK--DKKEWMS-------TLDRL-KDESEIVEKLKISYDGL-KVEQELFL-IACFFRGIS--RNDAMEILDA-GFHP---------IG---IKVLIQKALIS-I-Y---GR---FDMHDLVQEMGHYIV------------HSR
>PWA83704.1
QNPQQ-----VE--HPVGIDSRAQDIIS-L----DPAFTMV-VLGTSGSGKTTIVKAVYDRI--AADFNISCFIQINSY----DLQRDVISCL-NDKF-S-----AAKIKKLISGQKLFLVLDDVYT--FEQLQALSIPS---CGSRIIVTTRNKESLS---NLPHI-YNITFLDTSESFELFTRL-IGTG------PK-K-FVDEIVKCAGGLPLVLEVWSRHF-DY--DRNLWPS-------MLETL-RRHEDTQKKLRISYDSL-KRAQNLFL-IACFFDGMD--ND-IVKVLQDD-FSP---------FE---IQNLVHKFL---V-NDF----SRISLHDVIRKMGQEVV------------RTR
>PWA84001.1
----RLLS----P-HLIGMCSSINTITS-L---S-AHTAILTIWGMAGIGKTSLAKYIYQLH--YRDFARSSFIEIERRCSSKDLQRHLLEDI-RNLLRD-----TLKIEKALLRTRMLLVLDGIDN--FEQLDVLV------PGSKLIITTKDGSLTEKNVLPKHK-LLLQGLSESESLQLLSWHAFRRD------PE-E-ESRKVVKHCGGHPLALKVLGSSL--R--NEDVWEDTVE----LLD---KEAD-IKKVLQISFDSLPENDKELFK-IACFFVGRD--REFTESILKE-GIKT---------FG---ISKLIDRCLIT-V-N-------ELMMHQLLQDMGRDLI------------RSR
>PWA84177.1
KDRNRQTC-LVDASRIVGRQDDKNVYIH-LLG-N-ENFSIVPIVGLGGVGKTTLAKILYDDKQVNDQFKHKAWVCVSDEWDSFNISNIIFQCVTGE----DLSLLQVALRDQLRDKLFLLVLDDVWSESSDDWESLVAPF---PGSKIIMTTRKEKLLRE-LGCGK-LDHLQSLSHDNAVSLFAQHALGAN------TRLKAHGEGIVRKCNGLPLALIALGRLL-GKE-EEVEWKELVESEIWSLK----EEGKIIPALRLSYHELPANLKQLFAYCSLLPKDYAFKKEDLVLLWMAEGFLHQEDPSKSTELGYKCFDELLSRSFFQQSPSLFV-------MHDLMNDLATSVAGEFFFRLEKKMELRH
>PWA84286.1
----KLSN--AD-EKLVGMETRINDVLS-L---S-EDVRMI-IKGIGGGGKTTLARAVYDRI--STMFEEKTFVEVREV-SQPELQKQILEDV-KKDISG-----KNMLKATMRCRKMLVILDDVDH--IEQLEALA------SGSRIIITTRDEQVL-----LAHG-HDVNLLSHEEAICLFSRYAFRNE------PE-E-LSGQVVQYADGLPLTIKVLGSFL-GK--DKLEWQD-------AIDRL-KKLKETQKKIQLSYISL-DEHKEIFL-IACILKGQH--KQKAIRILES-GFHA---------IG---LKVLEQRSLIT-I-C---GV---LGMHDHIEEMGKNIV------------HSR
>PWA84498.1
KDKNRQTS-LVDAASIVGRQGDKDALVL-LLSNN-ENFSIVPIVGLGGVGKTTLAKMLYEDEQVKAHFEFKAWVCVSDEWDTFSISNIIFQSVTKE----DLNLLQVDLRGRLRNKLFLLVLDDVWSESSDDWESLVAPL---PGSKIIMTTRKEKLLRE-LGCGK-LNHLQSLSHDDAVCLFAHHALGAN------PRLKAPGEGIVRKCDGLPLALIALGRLL-TNE-DEVKWKEIEDSEIWSLE----EGGKIIPALRLSYHELPAYLKQLFAYCSLFAKDYAFDKEDLVLLWMAEGFLHQVRLIKSTEFGLECFDELLSRSFFQHSPSLFV-------MHDLMNDLATSVAGDFFFRLDKEMGYRH
>PWA84661.1
----KQVY----P-NLTGMNARYKEISF-L---H-SHA-FLAICGMGGSGKSTLAQYIVYSN--WRKFENICILEISSR-CKEKLQEELLKDL-GKNRPS-----TLKIEEVLQNKKALIVLDDIVD--SNQLETLL------NQSKIIITTRENNVG--STSRRYH-YKIKLLDEDESLELLCCHAFGSK------PE-E-VAKEVLQYCEGNPLALEVLGSSL-FE--HNSIWRSA-------LNLFGKDFD-IFSVLKRSYDSLPDIDKELFL-IACFFVGMD--INYVVKILEP-DYSA---------SR---IKTLTKRCLLY-V-K-------KLMMHRLLQDMGKRLV------------RSR
>PWA84696.1
-----ATGSFVVESEVFGRDKDKERIRE-LLLNR-GNLPAVSIVGIGGMGKTTLAQLVYFDDKVVEHFDLRLWLFVSDVFDVEKILKRVIESATGE----EMDVIQSKFWHIIHKKRFLIVFDDVWNEDEEKWDKLRPLF---SGSKLLVTTRSEKVAMI-IDPSQLSYHLKGLADDDCWALFERRAFRQG------QNLLEIGKQILRKCRGVPLAVKTLGSAM-FKR-KEEEWLVVQNNHLWNLDA--CNQNGILPALMLSYLHLPSRLKYCFTFCSVFPKQYLIEREKLIHIWIALGLIQS---QEGIEIGDDYFKELSWLSFFEEIEKMYK-------LHDLFYDVARSLTRNDTITLE----IRH
>PWA85033.1
----RMKS----P-HLIGRDGYLDTIGS-F---S-SNTTILTIWGMAGIGKTSLAKHMYLLY--RKEFERSSFVEIERR-GQQLLQNKLLGDI-KRMIDD-----TSKIETALLQQRTFVVLDGVDN--FEQVHVLV------PGSRIIITTKDGSLTDKKYPPKHT-LALNGLSSTDSLKLFCWHAFGGY------PE-E-DAIRASKYCGGHPLALKVLGSFL--L--NEDAWSHTFT----MLES--RETNHVHKVLRIGFDSLP-VCKELFK-IACFFVGKE--TEVTEAILKD-INHT---------DG---IKKLVERCLLT-I-Q-------ELKMHQ-LQDMGRDIV------------RSR
>PWA85154.1
-----GTVPYLDEFKIVGRENDELRIVE-RLTNSREGLTIVPIVGMGGIGKTTLAKSVYNNPKIEQHFTVRAWLCVSVKVKVDTLLADIYESFAGKK---KVNVI-KDLKEKLGSERYLLVLDDVWDEELAYWDEFRKCM---NGSGIIVTTRKLNIGRN-------SYTLGSLSNDECWSMFKERAL---------PAFEEIGRDIVNKCRGLPLLVDILGSML-YNT-DKGKWLSIQESEVWDVE----ERGRVLSILKLSFDNLPSMVKQCLLYCSIFEKDKDIRREELVQLWMALGLLHTMKTNKEMEVGNDHFQILVNNSLFQNVK--F-GDIYGCQMHDLVHDLLLSLSSHEISRLVDDVQVKH
>PWA85185.1
KNKNRQTS-LVDAPSIVGREGDKKELLQ-LLSDN-KNFSIVPIVGMGGMGKTTLAKLLYDDQLVKDHFELKAWVCVPDDFDSFNISKVIYQSVGGE----DLNLLQVALRDKLMGKRFLLVLDDVWSEKWEDWKTLEGPF---SGSKIIITTRKKELLRKLLNHDH-PYILQKLSPDDALSLFAQNALGEN------PQLRQHGEGIVKKCDGLPLALEALGRLL-NWT-DEEEWKRLLDNEIWMLE----DEGGILPALRLSYQDLSVRLKQLFAYCCLIPKDCVFGKKDLILLWMAEGFLHNSATKKSMELGEEYFQELLSRSFFQRVSSLFV-------MHDLMNDLATSVAGEFFLRLDINMEHRH
>PWA85276.1
----------NA-TALVGIESRVNEVKR-L---S-SEVRFI-LCGMSGVGKTTLAEVVYGAI--QKEFQGSSFIEIKDV-SKQKLQQKLLDDV-DETIQN-----QTLLMTKLRDIKVLIVLDDVNH--ADQLRYLA------NGSRVIVTTSNMDLL-----NVHK-YRCEEMNNDEALRLFIQSAFEHG------PE-K-WSDDIVKLAVGLPLALKVYGYLL-KK--EENYWKE-------MLKKL-REHEDVLGRLEVVFARL-SNQQEIFM-IACFLKG----RDLVKDILTN-GLYA---------CG---ITDLKKRFLIT-I-D--------VWMHDLLQQMCWEIL------------HSA
>PWA85295.1
KSRNRQTS-LVDAPSIVGREGDKMELLQ-LLGDS-QNFDIVPIVGMGGIGKTTLARLLYDDQQVKDRFELKAWVCVSDDFDSFNISKVIFHSVGGDK---DLNLLQAALKNQLTGKRFLLVLDDIWSEKLEDWETLVAPF---HGSKIIITTRKQHLLNK-LGCDH-PYNLEKLSHDDALSLFAQYALGVK------PVLRPHGEGIVRKCGGLPLALKALGSLL-TKT-DEEDWKQLLNNEIWMLE----DGGGIVPALRLSYHDLSARLKQLFAYCCLIPKDHEFEKVDLILLWMAEGFLHNSTTEKSMELGEEYFQELLSRSFFQHVPSLFV-------MHDLMNDLATFVAGEFFVRLDLDVKFRH
>PWA85385.1
----ENSS--SD-GNLIGMETRVNEVIS-L---V-GDVRML-IWGMGGAGKTTLARAIFDQI--SFQFDGESFIEVREV-SKAKLQKQVFSDV-DQNISS-----KNMMQRRMRGRKVLVVLDDVDH--KDQLEALA-----------------------------------------------------------------------------------------------------------------------------------------------------------------------------------------------------------------------------------------
>PWA85554.1
----KSPS--VD-KKLVGMETRIEAFLS-L---A-PGVRII-IWGMGGGGKTTLAKAVFDRI--STQFDGKVFVEVRDV-SKSTLQQQVLSCV-NKNINS-----TNMMKKMISGRKVLIVLDDVDD--IEQLEALA------SGSRVIITTRDKQVL-----SAHP-NNVNLLSHVEAISLFSKYAFARE------PE-E-LSRQVAKYADGLPLSIKVLGSML-GQ--NEPQWID-------TLERL-KKLKETIKKLELSYDDL-EDYKEIFL-VACLLKSWY--KDDAIIALES-GFFA---------VG---LRILEQKSLIT-I-D---GW---LGMHDHIEEMGKNIV------------HSR
>PWA85679.1
---NRETS-LVDESKVLGREGDKEALLE-LLVD---KVSVVSIVGMGGIGKTTLAKVLYNDEKVKDHFELRAWVCVSEEFDVFNISKAVFQAVTGE----SLDLLHVALKEKLSRKKFLVVLDDVWNEKHDKWELLQSPF---PGSKIIVTTRKTKVASV-MNSFE-PYNLEVLSNETALSLFARCALDEP------KSVKKIAQGIVDKCDGLPLALVTLGRVL-TKR-NKGDWEELLNSEIWNLH----DASGVLPALKLSYYDLSPDLKQVFAYCSLFPKDHLFDKKKIVLLWMAQGFLSKSVESKSMELGCHYFEELKSRSFFQHSVSLYT-------MHDLMNDLAVSVAGEFNFMLDDKIDLRH
>PWA85866.1
QNPQQ-----VE--HPVGIDSRAQDIIS-L----DPAFSIV-VLGMSGSGKTTIAKAVYDRI--AADFNVSCFIQINSY----DLQRDVISCL-NDKF-S-----AAMIIKLISGQKLFLVLDDVYT--YEQLQALSIPS---CESRIIVTTRNAQSLS---NLQHT-YNIELLDTSESFELFTRL-IGTR------PK-K-FVDEIVECAGGLPLVLEVWSRHF-DY--DKKLWPR-------MLETL-KRHEDTQKKLRIVYDLL-KRAQNLFL-IACFFNGMD--KD-IVKVLQDD-FFP---------VEI-QIQNLVHKFL---V-NDSDEYPKQLLLHDVIREMGQEVV------------RTR
>PWA86058.1
----K----------LVGIDFHFNK-LN-S---S-DKVNMI-ICGISGIGKTTLAKAIYNLM--YVHFEGSCFCEVKEV-EEKQVQMQMIGKI-TDDPSS-----SMVIKQRMACKPILLVLDDVNN--VEQLEALA------PGSLIIFT-----------------------DEDKSLELFYSFAFEEE------PK-E-VSEKVVKYVKGHPLALKVLGRFL-GK--SVRHWES-------ELERL-KVNEEIQRVLRLSYDVL-LEQQNILL-ISCSFIGVN--SDFAANILDG-NFFA---------RN---IQVLVDKSLIT-I-NN-------LQMHDLIQAMAREIV------------S-R
>PWA86158.1
KDKNRETS-LVDASSIVGRQGDKDELID-LLGDN-RNFSIVSIVGLGGVGKTTLAKLLYNEKKVVAHFELKAWVCVSDEWDSFEII---------------------ALQDKLRDKQFLLVLDDVWTENYKDWETLVRPF---RGSKVIITTRKDQLLKE-LGCSQ-LNQLQCLAHEDAVSLFCQHALDKN------PTLKAHGEDIVRKCKGLPLALIALGRLL-RKE-DEEGWKEMADSEIWSLE----EGGGIIPALKLSYHELPASLKQLFAYCSLFPKDYLFVKDDLVLLWMAEGFLHQSDPSVSTELGHGYFEELLSRSFFQHAPSLFV-------MHDLMHDLATSVAGEFFFRLEKEMGLRH
>PWA86249.1
NKFGK----QMDQTRLVAFKEPLEKLKA-VLANN-DDSKIVVVSAAGGCGKTTLVKMLCHDSDILEKFGRNVFVTVSETPNFMVIVDNLFNP-FSQ--VP-----EYAQNKLFNVSPILLVLDDVW---SESIKNFEF-----QSYRVVVTSRMVI-----------SFQCNPLSDEDAKTLFRRSAKPSP------N----FVNQMVKCCKKHPLTLSVVGGSL-GK--DGSVWRHMIRNLSKSVD---NE--EVLELLETSFKALE--LKECYL-FGLFLEDQRIPASALLNMWV-H---------N-HGDTLAKICELSYRNLVSITTDLTPDFKQQ-FVHDLLRQLAIILN------------RPR
>PWA86309.1
----ENSS--SD-GDLIGMETRVKEVIS-L---V-GDVRML-IWGMGGAGKTTLARAIFDQI--SIQFEGESFIEVREV-SKAKLQKQVLSDV-DQNISS-----KSMMQRRMRGRKVLVVLDDVDH--KDQLEALA------PGSRVIITTREKQVL-----VAHR-HNVTLLSQAEAGCLFSRHAFGRE------PG-E-LSENVLQYAAGLPLTIKVMGSFL-GQ--SEPYWID-------AIERL-KKLTATMDRLEISFDGL-KDYKEIFL-VACILKVWD--KKYAIRVFES-GFHA---------VG---LRVLEQKSLIT-I-Y---GS---LGMHDHLEEMGRNIV------------HSR
>PWA86310.1
----ENFG--LD-EKLVGMETRVKDVVS-L---V-SDVRML-IWGMGGSGKTTLARAVFDQI--SFLFEGQSFVEVREE-SKPSLLKQVISDI-DQGVSG-----KNKMKKMMRDRKVLVVLDDVNH--KDQLEALA------PGSRIIITTREKQVL-----VAHG-HNVTLLSQAEAGCLFSRYAFGRE------PE-E-LSGKVLKYAHGLPLTVKVLGSFL-GQ--SEPYWID-------AIERL-KKLTATMDRLEISFDAL-KEYKEIFL-VACILKDWR--KVDAIRVLES-GFHA---------VG---LRVLEQTSLVT-I-D-----YERLGMHDHLEEMGRNIV------------HSR
>PWA86311.1
----KLSN--AD-GKLVGMETRISDILS-L---T-EDVRMI-IKGMGGGGKTTLARAVYDRI--STIFEGKSFIEVREV-SQPKLQKRILKDV-KQDISS-----KNMLKATMRCRKILVVLDDVDR--IEQLEALA------SGSRIIITTRDEQVL-----RAHG-HDVNLLSPTEAICLLSRYAFERE------PE-E-LSGQVVRYAAGLPLTIKVLGSFL-GV--NEHEWKD-------ALERL-KTHQDTQKILKITYDGL-DDCKEIFL-VACILKGWG--KEDAIRVLES-GYHA---------VG---LRVLEQKSLIT-Y-Y---GR---LGMHDHLEEMGRNIV------------HSR
>PWA86312.1
----KSSS--ID-GKLVGMEMRIDEVLT-L---T-EDVRVI-IKGMGGGGKTTLARAVYVHI--SSEFEGKSFVEVREV-SKTSLQKQVLSDV-DQGISS-----KDMMGKMMRSRKVLVVLDDVDH--IDQLEALA------SGSTIIITTRDEQVL-----VTHG-RDVTLLSNKEALCLFSRYTFGRD------PE-Q-LSGHVVRYAAGLPLTIKVLGSFL-GK--NELEWKD-------VLERL-KTQKETQQVLEISFNDL-NDYKEIFL-VACILKGEQ--KDRAIQVFES-GLNG---------IG---IRVLEQKSLVT-V-Y---GS---LGMHDHIEEMGKNIV------------QSR
>PWA86394.1
----KNTS--AG-GKLVGMDIRISDVLS-L---T-KDVRMI-IKGIGCGGKTTLATAIYDQI--STMFEGKSFVEVREV-SKPKLQNKILKNV-KQDISS-----KNMLKATLRRRKVLVVLDDVDC--IEQLEALV------LGSRIIITTRDEQLL-----LAHG-HDVNLLSPREAICLFSRYAFKIE------PE-K-LSKQVFCYASSLPSTIK------------------------------------------------------------------V--KEDAIIVLES-GFRA---------IG---LRVLEQKSLIT-Y-D---GF---LRMHEHLKEMGRNIF------------RCQ
>PWA86764.1
---NRETS-LVDKSNVLGREGDKEALLE-LLVD---KVSVVSIVGLGGIGKTTLAKVLYNDEKVEAYFDLRAWVCVSEEFDVFKISKAVFQAVTGE----NLDLLHVALKEKLSRKKFLVVLDDVWNENHNVWERLKDPF---PGSKIIVTTRKTKVASV-MNSFE-PYNL------------------------------KIAQGIIDKCDGLPLALVTLGRVL-TKNGNEGDWKELLNSEIWNLH----DASGVLPALKLSYYDLPPDLKQLFAYCSLFPKDHLFDKKKLVLLWMAQDFLSQSVENKSMELGCHYFEELKSRSFFQHSASLYT-------MRDLMNDLAVSVAREFNFMLDDKIDLRH
>PWA86765.1
----RETS-LVDKSNVFGREVDKEALLE-LLVD---KVSVVSIVGLGGIGKTTLAKVLYNDEKVEAYFDLRAWVCVSEEFDIFKISKAVFQAVTGE----NLDLLHVALKEKLSRKK----------------------------------------------------------------------------------------------------------------------------------------------------------------------------------------------------------------------------------------------------------LRH
>PWA86790.1
-----R-------EAGLGFNSRVKAFDD-LQQDD-DNARVIALCGMGGVGKTTLMKQL--KEAASKMFNWIVVVVIGKSSNLFAIQNAILTE-TDEKL-------ATYLSKRFRKEKILVILDDVWEK-IK-VEDIGL-L-----VKLLLTSRDVKVCRQ-------KFEVDVLKENEAHDFFCQKAD--I-------DLYEIGCEIVKKCGCLPLAIELIAGTL-DER-DRAIWR--------TRDRL-KL-ENVKKIIGISYESIKEEDKAIFLLCGLFPEDSNIPIEDLTRYWGA-GLKLK----STMASTQTSVNNLKKAYLLMD------SHSDCVKLHDLVLAFVVNTVEDGCWIIHDNFSCKQ
>PWA86830.1
RNKNRQTS-VGNLKGIVGREGDKKVLLD-LLGDN-ENFSIVPIVGIGGMGKTTLARLLYDDKKVKDHFELTAWVCVSDEFDSFRISKVIFESVAGE----DLNLLQVALKDRLKEKRFLLVLDDVWSDKIQDWETLVGPF---PGSKIIITTRKKELLRQ-LGHDH-PYDLQKLADNDALALFAQHALGEA------PTLRPHGEGIVKKCDGLPLALRALGCLL-TKI-DEEEWKEVLNDEIWRLQ----DGGGIVPALRLSYQELSACVKQLFAYCSLLPKDCVFEKEGLILLWMAEGFLRQSNTSKSMELGEEYFEELLSRSFFQAVPSLFA-------MHDLINDLATYVAGDFFARLDIDMEYRH
>PWA86911.1
----K-----LH-ENLVGMDVRVDK-MN-A---S-SKVHMI-ICGIGGIGKTTLAKSIYNRM--YIHFERFCFCEVKGV-AGQQVLMQVFDAI-TR-LAN-----IMVLQEKLRYKPILLVLDNVDH--SDQLSALA------PGSLIVFTSKDRQLL-----SSYK-YDMAFLDDGEALELFSLHAFDEK------PK-E-LADKVVQYVQGHPLFLKVLGRFL-NK--TVHEWKS-------ELARL-QLNKEIQQVLRLSYDAL-QDQKFIFL-IACSFIGVK--KDLAASVLDS-NLFA---------TN---IRVLIDRSLIT-V-TM-------LQMHDLIHAMAREIV------------S-R
>PWA87370.1
NSRNRETS-LVDAPSIVGREGDKNELLQ-LLGDS-KKFSIVPIVGMGGMGKTTLARLLYDDQQVKNRFELKAWVCVYEDFDIFNISKVIFQSVGGDK---DLNLLQEALKKQLTGKQFLLVLDDIWSEKLEDWEKLAAPF---HGSKIIITTRKQHLLNK-LGYDH-PYYLKKLSDDDALSLFAQYALGVN------LGLRPYGEGIVGKCGGLPLALKALGSLL-SKT-DEEDWKQLLNNEIWMLE----DGGGIVPALRLSYHDLSARLKQLFAYCCLIPKDYVFKKDDLILWWMAEGFLRNSTTEKSMELGEECFQELLSRSFFQHVPSLFV-------MHDLMNDLATLVAREFFVRLDLDVNFRH
>PWA87500.1
----EKQN-----RNLIGIKPHAQHFIK-LL--S-GGVRMI-IYGASGGGKTTLAMAIYNEI--SCKFSGRCSIELKDD-SREKLQEKVLTDV-LNGMMS-----KHLIKERMGRFGVLIVLDDVDD--ISQLDALA------NGSRIIITTKEKSLL-----EAHG-HQIELLKDGEALELFNSYA----------PE-K-LSLEIVSSAGDLPLTFKVLGSFL-DK--EENVWTS-------ALNDL-MLTETL-KKLKISYDAL-SDEKEIFL-LAIFFKNRK--KSEVLDILSA-GYKS---------DN--MLQVLVDKSLISTI-----GR---VQIHDLIQEMARCII------------HSR
>PWA87501.1
----EKQN-----RNLIGIKPHAQHFIK-LL--S-GGVRMI-IYGASGGGKTTLAMAIYNEI--SCKFSGRCSIELKDD-SREKLQEKVLTDV-LNGMMS-----KHLIKERMGRFGVLIVLDDVDD--ISQLDALA------NGSRIIITTKEKSLL-----EAHG-HQIELLKDGEALELFNSYA----------PE-K-LSLEIVSSAGDLPLTFKVLGSFL-DK--EENVWTS-------ALNDL-MLTETL-KKLKISYDAL-SDEKEIFL-LAIFFKNRK--KSEVLDILSA-GYKS---------DN--MLQVLVDKSLISTI-----GR---VQIHDLIQEMARCII------------HSR
>PWA87552.1
----DN-S---D-DDLVGMTTRLQDLIS-L---T-RGVRMV-IWGVGGGGKTTLANSVYMKI--AHQFDGHCLIDIREE-SSKTLQEKLLSTI--RQVQS-----RKMIKNRLCQNNVLIVLDDVDD--RKQLEALA------DGSRIIITTRDEHLL-----TSHL-SRVTLLSNDEAICLFNRYAYNEK------SV-T-LSFRVVSYAAGLPLALKVLGSYL-GR--DEKEWIS-------TLDRL-KDESEILEQLKISYDGL-AVEKELFL-IACLWRGER--KDDAMEMFEA-GFHP---------IG---IRVLIQKALIT-L-L---GR---FDMHDLVQEMGHHIV------------HTR
>PWA87824.1
----ENFG--FD-EKLVGMEARVWDVIS-L---I-DEVRMI-IKGMGGAGKTTTARAVFDHL--SNDFEAKSFVEVRDV-S--KLQKQVLSDV-ED-VNG-----KNMMTERI------------------------------PGSRIIITTRDEQVL-----VAHK-RDINLLSDEEAICLLSRYAFGRE------PE-E-LSLKVVRYAAGLPLTVKVLGSFL-GK--DMVEWED-------AIERL-KKLKETLEKLELSYMSL-DDYKEMFL-IVCILKGEQ--KEEAIRILEC-GFHA---------NG---LKVLEQRSLIT-I-----WL--VLGMHDHIEEMGKNIV------------HSR
>PWA87828.1
----ENSG--FD-EKLVGMETRVTDVIS-L---I-DEVRMI-IKGMGGAGKTTLARAVFDHL--SADFEAKSFVEVREV-S--KLQKQVLSDV-EE-VNG-----KNMMKERMCGKMVLLVLDDVDH--IDQLEALA------PGSRIIIITRNEQVL-----VAHK-RNINLLSDKEAICLLSKYAFGRE------PE-E-LSRKVVHYAAGLPLTLKVLGSLL-GK--DKDEWVD-------AIERL-KILKETLKQLELSYISL-DDYKEIFL-IACILKGQT--KEDAIRILES-GFHA---------YG---LKVLEQRSLIT-F-----G-KLVLGMHDHLEEMGKNIV------------HSR
>PWA87832.1
------------------METRVKDVVS-L---T-DEVLMI-IKGIGGGGKTTTARAVFDHL--SADFEAKSFIEVREV-SNANLQEQVLSKV-ER-VDS-----KNMMKR-------------------------------------------------------------------------RYAFGRE------PE-E-LSGKVVRYAAGLPLTV--------------------------------------------------------------------------------------------------------ERSLIT-I-HE------VLGMHDHIEEMGKNIV------------HSR
>PWA87835.1
----QNLG--FD-EKLVGMETRVKDVVS-L---T-DEVRMI-IKGMGGAGKTTTARAVFDHL--S-NFEAKSFVKVREV-SNGELQEQVLSDV-VQ-VRN-----KDMMKWRMPGKKVLLVLDDVDH--IDQLEALA------PGSRIIVTTRDEQVL-----VAHR-RDIDLLSDKEAICLFSRYAFGTE------PE-E-LSGKVVRYAAGLPLTLKVLGSFL-GK--DKDEWVD-------AIERL-KELQETLKKLELSYMSL-DDYKEIFL-IACILKGRI--KEYAIRILES-GFHA---------NG---LKVLEQRSLIT-I-------DEVLGMHDHIEEMGKNIV------------HSR
>PWA87942.1
KDKNRQTS-LVDASRIFGRQGDKDALVH-LLVDNSENLSIVPIVGMGGVGKTTLAKLLYEDEQVKDHFDFKAWVCVSDEWDTFSMSYIIFQSVTGE----DLNLLQVDLRDRLRNKLFLLVLDDVWSENSDDWESLVSPL---PGSKIIMTTRKEKLLRE-LGCGK-LNHLQSLSHEDAMCLFAQHALGEN------PRLKEPGEGIVRKCDGLPLALIALGRLL-TKE-DELEWKEIEDSEIRSLK----EGDKIIPALRLSYRELPAYLKQLFAYCSLFPKDFAFEKQDLVLLWMAEGFLHQVRPIKSTELGNECFDELLSRSFFQHSRSLFV-------MHDLMNDLATSVAGDFYFRLEKELGCRH
>PWA87971.1
----KEVQ----L-NLIGMETREKEIKT-L---Q-SDV-FLVICGMGGSGKTTIAKYILDSN--WAKFENISILEIGSR-CKEKLQQQFLGDI-GKRRPS-----TLKINEALQKRKALILLDDIVE--TSQLQALL------KQSKVIITTTKNSIV--SHSWRCQ-YKVKLLDVAESLKLLSLHAFKSE------PE-E-LALKVVQYCEGNPLALEVLGSSL-YE--NHTIWVSH-------LRLLETDHK-IEHILMRSYESLPNSEKELFL-IACFFVGTD--KDYVVKILER-DYSA---------SG---IKALTNRCLLS-V-K-------KLLMHRLLQEMGKNIV------------RSR
>PWA88070.1
----ENSG--VD-ENLIGMETRINNVVS-L---V-DDVRMI-IKGMGGAGKTTLARAIYDHI--SYLFEGYSFVEVREK-STPLLQKQVLSDV-DQGISG-----KSMLKKKMCGRKVLIVLDDVDK--IEQLVALA------PGSRIIITTRDAQVL-----IAHK-RDVHLLDDKEAISLFSRHAFGRE------PK-E-LSEQVVRYAAGLPLTIKVLGSFL-GK--DDLDWKD-------SLERL-KTLNETMKVLELSYIDL-EDYKEIFL-VACILKGWR--KDKAVIVLES-GFRA---------IG---LRVLEQKSLIT-I-Y---GT---LRMHDHIEEMGKNIV------------HSR
>PWA88374.1
KNKNRQTS-LVNATSIVGREGDKKNLLN-LLGDS-QIYSIVPIVGMGGMGKTTLAKLLYDDMQVKEHFELKAWVCVSDDFDSFKISKEIFQSVSGE----NYNLLQEALRDRLKGKRFLLVLDDVWSDSLEDWETLVGPF---PGSKIIITTRKKELLRQ-LGHKH-PYDLQKLSHDDALTLFAQHA-GLN------EGQREHAEGIVQKCDGLPLAIKALGSLL-EKV-DEEEWKDVLNNDIWKLE----DDGGIVPALRLSYQDLSACSKQLFAYCSLLPKDYIFKKEDLILLWMAEGFLHQSGTNMSMELGDKYFQELLSRSFFQHVPSLFV-------MHDLMNDLATFVAGEFFIRLDMGMEYRH
>PWA88606.1
-----------------------DALVL-LLDDK-ENFSIVPIVGMGGVGKTALAKILYDDEQVKKHFKLKAWVCVSEEWDTLSMSNIIFQSVTGE----DLNLLQVALRDQLRDKLFLLVLDDVWSESSDDWESLVAPL---PGSKILMTTRKEKLLRE-LGCGK-LNHLQRLSHDDAMCLFAYHALGAD------PRLKAPGEGIVRKCDGLPLALIALGRLL-TNE-DEVEWMEIEDSEIWRLD----EGGKIIPALRLSYRELPAYLKQLFAYCSLFPKQYAFDKQDLVLLWLAEGFLHQVSLSKSTELGYKCFDELLSRSFFQHSPSLFV-------MHDLMNDLATFVAGDFYFRLEKELRCRH
>PWA88626.1
-----R-------DAILGFNSRVKTFND-LQQAD-DDTRVIALCGMGGVGKTTLMKQL--KEAANKMFNWIVDVGIGKTPNLLAIQKAILTE-TGEML-------ASKLSKRFRKERSLVILDDVWKK-IK-LEDIGL-L-----VKLLLTSRDENICQQ-------EVRVDVLEEGEARDLFSRIAG--I-------DLYHIGCDIVKKCGCLPLAIKLIAATL-CQR-E-FVWR--------TLDRL-KL-ESVQEIIEISYKSL-HEDKAIFLLCGLFPEDYNIPIEDLTRY--A-GLKLK----STIASTQTSVSNLKNAYLLMD------SDNECVKMHDLVLAFVVSIVEDGCWIIYDDFSCKR
>PWA88756.1
----QNFG--FD-EKLVGMETRVKDVVS-L---T-DEVCMI-IKGMGGIGKTTTARAVFDHL--SIDFEAKSFVGVREV-SKGKLQEQVLSKV-ER-VDS-----KNMMKRRMCGIKVLLVLDDVDH--IDQLEALA------PGSRIIVTTRDEQVL-----VAHR-RDIDLLSDKEAISLFSRYAFGRE------PE-K-LSGKVVRYAAGLPLTIKVLGSFL-GK--DMDDWEDMDD----AIERL-KFLKETLEKLELSYMSL-DEYKEIFL-IVCMLKGKC--KEYAIRILEC-GFHA---------NG---LKVLEQRSLIT-I---------LLGMHDHIEEMGKNIV------------LSR
>PWA88785.1
----KNSS--AY-GKLVGMETRISDVLS-L---S-EDVRMI-IKGIGGGGKTTLARAVYDQI--SNKFEGKSFVEVREV-SKAKLQKQILRDV-DKKISG-----KSTMIQMMCRKRVLVVLDDVDH--SDQLEALV------SGSRIIITTRDEQVL-----VSHR-CNVNLLTDDEAMCLFRRYTFGKK------PN-EMMSEQVVRYAAGLPLTIKVLGSFL-GK--NELEWKD-------ALERL-NTQKDTQEMLKISYDAL-PDLKEIFL-VACILKGEQ--KDKALRVLES-GFHA---------IG---LSVLEKRSLIN-I-Y---GS---LGMHDRIEEMGKNID------------HSR
>PWA88786.1
----ENSD--VD-GKLIGMETRVNDAVS-L---V-DDVRML-IWGMGGAGKTTLARAVFDRI--SIQFEGQSFVEVREI-SKTKLQKQVLSDV-DNNISS-----KNMMKKFLHSRKVLVVVDDVDH--IEQLEALT------PGSTIIITTRDEQVL-----RAHG-HGVNLLSKDEAIFMFRWYAFGKE------EK-E-LSMQVVRYAAGLPLTIKVLGSFL-GK--DEIEWKD-------AIERL-KTLEETLKKLELSYDSL-QDYKEIFL-VACLFKGQK--EDEAIQVLES-GFHA---------IG---LRVLKQKSLIT-I-Y---GS---LGMHDHLEEMGKNIV------------HSR
>PWA88788.1
----KLSN--AD-GKLVGMETRISDILS-L---T-EDVRMI-IKGMGGGGKTTLARAVYDRI--STIFEGKSFIEVREV-SQPKLQKRILKDV-KQDISS-----KNMLKATMRCRKILVVLDDVDR--IEQLEALA------SGSRIIITTRDEQVL-----RAHG-HDVNLLSPTEAICLLSRYAFERE------PE-E-LSGQVVRYAAGLPLTIKVLGSFL-GV--NEHEWKD-------ALERL-KTHQDTQKILKITYDGL-DDCKEIFL-VACILKGWG--KEDAIRVLES-GFHA---------VG---LRVLEQKSLIT-M-KNWEGK--CLGMHDHLEEMGRNIV------------HSR
>PWA89163.1
-----------------RRDEEKKLIVD-ICNQH-DSVRVYAIWGMGGIGKTTLAQYAYNHETVKTHFELKCGVYVSAVFDIKRIIKQIIKAIGPEE---SLDDLQIQLQDKLREKKYFIIMDDVWIEKMNKWDELSKAL---KGSTIMVTTRNKDTAKL-MAKN--QHNVGVLSDKDSWSLFKMLAFPGRG-EGE-RELE-VGMEIVKKCKGLPLAVKTLGSLMSTKK-KVDEWQRVNKNFMSKML----DENGILAALRLSYDVLPPHMKICFAYCCVFSKGEELSKDLLIELWMANGFIPSGDAS-LY-LGEEIFDCLVGRSFFQDVV----G--AICKMNDVMHDLAQYEMRHDCVVIRKELIVLH
>PWA89740.1
GEILDETSSL--MSKICGRDEEKKMIVG-ICNPTRDDLRVYAIWGMGGIGKTTLAQHVYNHEMVNRNFDLKVWVYVSAVFDN----KRIIKTIRLED---SLDDLLIQLQSKLRGKKYFIVMDDMWIEKMKKWDELYKGL---KGSTVLVTTREKDIAQR-MAK---QHNVGVLSDDDSWSLFKMLAFPGRG-EGE-SELE-AGKEIVKKCNGLPLAVKTLGSLMLTKENKVDEWQAVNDNFKWEKD----D-DIVLPALRLSYDDLPPHTKICFAYCCLFLKGGEMSKDSLIELWVVNGFIPSGYAS-LY-VGEKIFDCLVQRSFFQDVI----G--EICKMHDLMHDLARNVMKHDFAVIDKELIVLH
>PWA90021.1
----KITSI--D-ENLIGLGYRTQEVIS-L---P-DDVSMI-IWGMGGAGKTTLARALFDEI--SCDFEGVSFLETRQ--VSQHVQKLLLEDVKDENLRS-----KRMLINRLSHKKVLVVIDDVDA--LSQLDALT------KGSIIVITTRDEHVLI---GHGVD-YKISLLNDNEASQLFKCYAFKKS------PE-E-ASQQVVHYATGLPLTLKVLGSFL-GR--SLAEWKS-------ALSKL-KKEKETMEILKISYDSL-SEYQEVFL-IACFFRGWE--KDTVFRILES-EFYP---------IV---TKVLEQKSLIT-I-N---EC---LGMHDLIQEMGKDIV------------RTR
>PWA90093.1
----EDSI--VD-EKLVGMDHRIGEIES-I---L-DDVRMI-IKGIGGGGKTTLARAIFDKL--KNSFDGASFVDVSLV-SKTLLQKQILSDV-NQGIGS-----KATMKKRLPSRKVLVVLDDIDH--LNQLEALA------SGSRIIITTRDEQVL-----VAHG-HNVNLLNGEEATRLFSRYAFGRD------PK-E-LSLKVVRYAAGLPLTIKVLGSFL-GK--NTNLWKD-------ALERL-QTEKETLEILELSYIAL-DDYKEIFL-VVCLLQQWD--KDEAVIMLES-GFHA---------NG---LRVLEQKSLIT-T-------DAMLETHDLITEMGRNIV------------HSR
>PWA90123.1
KDKNRQTS-LEGGRGIVGREGDKKELVQ-LLSDN-ENFGIVPIVGMGGIGKTTLARALYNDQLVKDHFELKAWVCVSDDFDSFKISKVIYQEVGGE----DLNRLQVALRDQLMGKRFLIVLDDVWSDKWEDWKTLESPF---SGSKIVITTRKKELLRKLLNHDH-PYILEKLSPDDALSLFAQNALGVH------PELRQHGEGIVQKCDGLPLALEALGRLL-NRT-DEEEWKQLLANEIWMLE----DDGGILPALRLSYNDLSACLKQLFAYCCLIPKDYVFEKKDLILWWMAEGFLHSSATNKTMELGEEYFQELLSRSFFQHVPSLFV-------MHDLMNDLATFVAGEFFSRLDLDVKFRH
>PWA90223.1
YDLAD----KMDQ-SLIGLDSHREELKR-LL--N-DDAQVLVVSGSGGCGKTTLVKLLCHDNDIKDVFGKNILVTVSRPSSLKTIAQKLFEH-GEN--YE-----EEARNQLMMGSKMLLILDDVWSE-SESVHDLKF-----PGYKILVTSRFLF-----------SYELRLLNEEDSRSLLCYSAFPCD------R-VPDLVNKIVKLCKGLPLALTVVGASL-GQ--SLLKWKTTYKKWSESIQ---NT--SVLLSLKSSIDELDPIVKECFL-MGSFPEDERIAATTIMDIWV-E---------N-FEYTSENLIELSLRNLINLAPDTSEGYNEL-NVHDMLRELAIHLS------------RKR
>PWA90254.1
NRTNRQTS-LVDESKVLGREADKDALLE-LLGDN-QNVSVMSIVGLGGIGKTTLAKVLYNDEKVKAHFELRAWVCVSEEFDVFNISKAVFQAVNGK----NLDLLHVALKEKLSQKKFLVVLDDVWNEGYNEWELLQSPF---HGSKIIVATRKTMVASV-MNSLE-PYNLKVLSNETSLSLFAKCSLDEQ------PSLKLIAQGFIDKCDGLPLALVTLGRVL-TKV-NEDEWEELLNSEIWNLR----DASDILPALKLSYYDLPPDLKQLFAYCSLFPKDYLFDKNKLVLLWMAQGFLSQSMGNKSMELGCHYFEELKSRSFFQHSASLYT-------MHDLMNDLAVSVAGEFNFMLDDRIDLRH
>PWA90469.1
-----ETHSYLEAFKIVGREKDELQIVE-FITESKKELTIFPVVGMGGIGKTTLAKSVYNNPKIRKQFDVKAWLCVSVKVNITRLLEMIYESLTSKK---KENLI-KNLQEVLGSKRYFLVLDDVWDEERAYWDDFRSCM------------------------------------------------------------------------------------------------------------------------------------------------------------------------------------------FED-----------------------------------------
>PWA90572.1
-----TVSC--E--SLIGMESRVEDVKS-L---S-GDVCII-IWGMGGIGKTTIARAVYHQI--SYEFEGSSFVEVREN-SCNSLQEKLLSEIMEEHYKD-----IYQIRRRLGRKKVLVVLDDVDN--IKQIQFLV------PGSRIMITTRDAHLL-------SC-YTPELLKDTESMKLFSRYAFKAD------PE-N-LSRVVVRHTGHLPIALKVLGSHF-GR--KLDFWRS-------AVNVL-TKHEEINGILRLSYNGL-IFEKKIFL-IACIFKGME--RGYVTRVLDS-GFEA---------SG---IIVLIEKSLLT-I-N---GN---LHMHDLIQEMGRYIV-------------TI
>PWA90598.1
----RQIY----N-NITGIDGRYAEITS-L---Q-YEN-FLVIYGMAGSGKSTLARYIVNSN--CQHFESYSIVEIDSK-CQKMLQQQLCDDI-GKGTHS-----TSRIEVLLEKKKALIVLDDIVN--VGQLDDLL------KESKIIITTHNDIIS--SRSYRFQ-YTMRLLNDDEALELLSLHAFRSR------PM-E-LAQQAVCYCDGSPLALEVLGSSL-FN--KNTVWESE-------LSSFETSDK-INEVLIRSYNSLPLLEKELFL-IACFFVGKD--MNYVVKILKP-DYPA---------SK---IETLIQRCFLY-V-N-------KLMMHRLLKEMGRYLA------------RTR
>PWA90599.1
----KDVY----P-NITGMATNCEEINF-L---E-SNL-IIAICGMGGSGKTTLAKYIYDTN--WRSFENASFVEIGSR-CKGNLQEQLLKDI-GKRRPG-----TSKLEEALETKKSLIVLDDIVE--RSQLVTLL------AESKIIITTRENT-N--STSWRWQ-YRIKLLNDDESLELLSRHAFGCK------PQ-E-LAIRAVRYCEGNPLALVVLGSSL-SN--SNSIWISQ-------LNMLETDSR-IQSVLVTSYKSLPDSEKQLFL-IACFFVGLD--MDYVVKILEH-DYSA---------SG---INTLCNRCLLS-I-K-------KLMMHRLLQEMGKNI----------------
>PWA90600.1
----RQVY----R-NLVGMETRDKEINS-L---Q-SDS-IFAIWGMPGSGKTTLARHIVYSN--WHKFESVSILQIGTR---SQLQEKLIIDI-GKERRS-----TDTIEDALQRKKALIVLDNIVT--KKQLDALI------TQSKIIITTRQRNSS--STSWRCQ-HEMKLLDDGDSLELLSLYAFEPN------PE-E-LLERALVYCQGNPLALEVLGSSL-NR--G-SQWEST-------LTSYEREGD-LKSVLITSYNLLQSIQQQLFL-IACFFIGKD--KDYVEKILGP-DYCA---------SE---IVNLTNSCLLA-V-N-------KLMMHQLLQAMARTIV------------RSR
>PWA90851.1
KDKNRQTS-LVDASSIVGRQ-----------------------VGMGGVGKTTLAKILYEDDQVNDYFEVKAWVCVSDEWDNFTISNIIFQSLTGE----DLNLLQVALRDQLRDKLFLLVLDDVWSESSDDWESLVAPF---PGSKIIMTTRKDKLLRQ-LGCGK-LKRLQSLSHDDAMCLFAQHALGEN------PRLKAPGEGIVRKCNGLPLALKAVGRLL-ANE-DEVKWKEIEDSEIWCLE----DGGNIIPALRLSYHELPAYLKQLFAYCSLFTKDYAFDKEDLVLLWMAEGFLHKVRLIKSTEFGLECFDELLSQSFFQHSPSLFV-------MHDLINDLATSVAGDFFFRLEKEMGSRH
>PWA91018.1
---------------LVGMESRIDGFMS-L---L-DDVRMI-IKGMGGIGKTTLARAVFRRL--AFQFEGASFVDVREV-SRKKLQKQILSDV-DEGASN-----KSMMKRRMCSRKILLVLDDVDQ--IEQLEALA------AGSIIIITTRDEQLL-----IRHG-HDVKLLSDSEASCLFSRLAFKKD------PE-K-HALEVVHYAAGLPLTIEVMGSTL-YR--EKNIWSS-------EIKLL-KKLQQISEKLELSYKSL-DEYKEIFL-VACLLKGCD--KERVVRMLES-GFSA---------IG---LRVLEEKSMII-T-T---GE--FIDMHRQIEEMVKHIV------------HSR
>PWA91121.1
----ESFG--FD-EKLVGMETRVKDVVS-L---T-DEVRMI-IKGMGGAGKTTTARAVFDTL--SNDFEAISFVEVREV-SKANLQEQVLSKV-ER-VDS-----KNMMKERMRGIKVLLVLDDVDH--IDQLEALA------SGSRVIVTTRDEQVL-----VSYR-RDIALLSKQEAICLFSRYAFGTE------PE-E-LSGKVVRYAAGLPLTLKVLGSFL-GK--GN-------------ISR--HRVE-----------------------------KNA--QSRCNHHFES-GFHA---------IG---LKVLEQRSLIT-V-----E-YGYLGMHDHIKEMGKNIV------------HSR
>PWA91224.1
----ESY---VD-ENLVGMKDRVKDVVS-L---L-NDVRMI-IKGMGGSGKTTLARALFDHI--SIEFEAKSFVEVREV-SQAILQKQVLSAV-EH-VDS-----KNMMKRRMSGRKVLLVLDDVDH--IDQLEALA------PGSRIIITTRDEQVL-----VAYG-HNVNLLSHEEAVCLFSRYAFGRE------PE-E-LSGKVVSYAAGLPLSIRILGSLL-GK--NEIEWKD-------SIERL-KKLEETQKVLELSYDSL-NDHKKMFL-VACILKGEQ--KDKAIQVLEC-GFHA---------SG---IKVLEQKSLIT-I-H---GD---LGMHDHIEEMGRNIV------------HSH
>PWA91233.1
KDVQQ----RME-DKLIGFGDRVKELKK-VLKDV-DDCSVVVVSAGGGYGKTTLVTKLCGDPDIQEKF-KSIYATISETPNLKMVIKNLLEA-SGQ--LD-----YDAIRKWLNKSEKLLVLDDVW---SDSIKRFKF-----RGYTILVTSRSTF-----------EYQLKLLSDEDANSLFCHSAFSEF------ADIPNLVDELVACCKNHPLTLSVIGGLL-GT--NISSWHGMLKKLSESVD---DN--EMLLCLSRSLDVLESIIKQCYL-LGLFPEDQKIAATMLMDMWV-H---------K-HGGTINQLFELSYKNLATLLPNSPVNYEEK-VVHDLMRTLAIRLS------------RER
>PWA91330.1
----KLSN--TN-GNLVGMETRISDVLS-L---T-EDVRMI-IKGMGGGGKTTLARAVYDRI--STMFEGKSFVEVREV-SKPKLQKRILKDV-KQDISS-----KNMLKEMMRGRKTLVVLDDVDC--IEQLEALA------LGSRIIITTRDAQVL-----LAHR-HDINLLSSTEAISLFNRYAFQTK------PK-E-LSGQVVQYAHGLPLTIKVMGSFL-GQ--SEQFWID-------AIERL-KTLTATMDRLEISFDGL-KEYKEIFL-VACLLKGWI--KKDAIRVLES-GFHA---------VG---LRVLEQKSLIT-I-R--LGI--RLGMHDHLEEMGRNIV------------HSR
>PWA91334.1
KSTNRQTS-LVDAPSIVGREGEKKELLQ-LLGDS-QNFSIVPIVGMGGIGKTTLARLLYDDQRVKDHFELKAWVCVSDDFDSFNISKVIFQSIGGDK---DLNLLQAALKNQLTGKRFLLVLDDIWSEKLEDWETLAAPF---HGSKIIITTRKQHLLNK-LGYDR-PYDLKKLSHDDALALFAQYALGVK------PVLKPHGEGIVKKCDGLPLALKALGSLL-TKT-DEEDWKQLLNNEIWMLE----DGGGIVPALRLSYHDLSARLKQLFAYCCLIPKDYVFEKDDLILWWMAEGFLHYSTTEKSMELGEECFQELLSRSFFQHVPSFFV-------MHDLMNDLATFVAGEFYSRLDIDMEYRH
>PWA91696.1
QNPQQ-----VE--HPVGIDSRAQDIIS-L----DPAFTMV-VLGISGSGKTTIAKAVYDRI--AADFNVSCFIQINSY----DLQRDSISCL-NDRF-S-----AAKIMKLISGQKLFLVLDDVDT--FEQLQVLSIPS---CESRIIVTTRNMESLS---NLQHT-YNIEFLDKSESFELFTRL-IGTG------PK-K-FVDEIVKCAGGLPLVLEVWSRHF-DY--DRNLWPS-------MLETL-KRHEDTQKKLRISYDSL-KRAQNLFL-IACFFDGMY--KD-IVKVLQDD-FSP---------FE---IQNLVHKFL---V-NDFS----SISLHDVIRKMGREVV------------RTR
>PWA91698.1
QNPQQ-----VE--HPVGIDSRAQDIIS-L----DPAFTMV-VLGFSGSGKTTIVKAVYDRI--AADFDVRCFIQINSY----DLQRDVISCL-NDKF-S-----AAMIRKLISGQKLFLVLDDVYK--FEQLQALSIPS---CESRIIVTTRNAQLLN---NLQHT-YNIELLDTSESFELFTRL-IGKG------PK-K-FVDAIVRCAGGIPLVLEVWSRHF-DY--DRNLWPS-------MLETL-KRHEDTQKKLRTSYDSL-KRAQNLFL-IA--------------------------------------------------F-NEFL--YDEVSLHYVIREMGREVV------------RTR
>PWA92048.1
TSNSR----KLF-EEVVGLDHHVEVIRD-LVEDQ-KQLDVVSIVGMGGLGKTTLATKVFNDRFIVYHFNIRAWVTVSQTYERRDVLIQILASL-QVDIESKL---REMLHKSLKGQRYLIVIDDIWS--KEAWDNLKVLF---TSSRILLTSRLNEVGL------H-VHFLSYLTEKQSWELLCKKVFHGE------EGLIKHGMQIANKCQGLPLSVVVIAGLL-AKE-NIDLWKKISCSVASYIA---SDNKH-MEALDLSYNHLPLHLRDCFLYLGGFPEDFKFPARWLIGLWMAEGFIQEEN--QSFEIGEAYLLDLVGRNL---VIR---GGVKSFKVHDLVRELCLRIAERFFLRINEVA-LRR
>PWA92083.1
----KSSS--VD-GKLVGMEIRIKNILS-L---A-HDVRMT-IWGMGGGGKTTLARAVFNLI--SIQFDGKAFVEVREV-SKSKLQQQVLSSV-KENISS-----TNMMNRMMRGRKVLIVLDDVDD--IEQLEALA------LGSRVIITTRDKQVL-----SAHQ-NEVYLLSRAEAISLFSKYAFKRD------PE-E-LSKEVVQYADGLPLTIKVLGSLL-GQ--NVPLWID-------TLERL-KKLKATMEKLELSYNGL-EDYKEIFL-VACLLKGWH--KEEAILYLES-GFFA---------VG---LRVLEQKSLIS-I-D---EF---LMMHDHIEEMGINIV------------HSW
>PWA92528.1
----QLRS--QDP-HLIGIDYSINFLSS-L---S-EHTAILTILGMGGIGKTSLAKHVYKLH--FREFNRSSFVEISRRCVEQHVQKQLCDDI-ASLNHD-----TSTIENTLARKKVFIVLDDIDN--LDQLDVLL------PGSKIIITTKDATLTERQVQPKHT-HNLKSLYVTDSLKLLCLHAFKCE------LE-A-VSYDIVNYCQGHPLALKVLGRSL--H--NRVVWEDCIK----GLK---KESY-INNVLKMSFKSLPKNDKELFK-IACFFVGKD--RDLTKTILKA-NINT---------SG---ITHLTDRCLLH-I-N-------MLSMHSLIQEMGRDAV------------RSR
>PWA92599.1
----ESFG--FD-ENLVGMETRVKDFVS-L---T-NEVRMI-IKGMGGAGKTTTARGIFDHL--SADFEAKIFVEVREV-SNANLQEQVLSDV-EY-VNG-----KNMMKKRMCGKKVLLVLDDVDH--IEQLKALA------PGSRILITT------------GSR--------------LMSKYAFGRE------PE-E-LSGKVVRYAAGLPLTVEVLGSFL-GK--DMVEWED-------AIKRL-KKLKETLENLELSYISL-DEYKGIFL-IACILKGED--REDAIRILES-GFHS---------IG---LKFLEQRSLIT-I-N-----EV-LGMHDHIEEMGKNIV------------HSH
>PWA92782.1
-----T-------KEILGFKSRDLVFNA-LQ--P-DSIQMIALSGMGGVGKTTMMEQL--KKAVSKMFDWVVKVVVGEKPDPITIQQAILTE-RTKDA-------ADRLRNRFNGKKVLVIMDDLWKE-VD-LKDVGL-L-----FKLLITSRFEYVCTK--------FTLGVLKYPEAKTLFFGIVG--P-------ELQKIGEGIVEKCGGLPIAIKTIADSL-DDI-K-DAWK--------ALSNL-QHLDIVDKVFEMSYNNLKDDAKAIFLLSGIFPDDHDIPIEELMIY--G-GLKLK----YNIARTNTCVNNLIRANLLT-------SDEGCVKMHDLVRSFILSNF-KQASVVNDDMAYDR
>PWA92870.1
SEISNETSSLVNLSKIYGRDEEKKMIVD-VCNQRQDVVRVYAIWGMGGIGKTTLAQLVYNHEMVKRNFELKFWVYVSQAFDI----KRVIKSIGSEN----LDKMQECLQAKLRGKKFLIVMDDVWVEMMENWDELCKAL---NGSTVLVTTRKENTAQL-VAK---QHNVGVLSEEESWSLFKMLAFPGGGDQGE-TELE-VGRQIVEKCKGLPLAVKTLGSLMLTKK-TVNEWQLVNDKFMLEMQ----D-SGILTALRLSYDDLLPHLKRCFAYCCVFLKGEKMSKDLLIELWMANEFIPSGDVS-LY-LGEEIFNCLVSRSFFQDVV----G--EICKMHDLMHDLARYVMRHDCSVIEKESIVLH
>PWA93316.1
----ENFS--FD-EKLVGMETRVKDVVS-L---I-DEVCMI-IKGMGGIGKTTTARAVFDHL--SADFKAKSFVEVREV-ANGNLQEQVLSKV-ER-VDS-----KNMMKRRMCGKKVLLVLDDVDH--IEQLEALA------PGSRIIVTTRDEQVL-----VAHR-HDIALLSESEAICLFSRYAFGTN------PE-E-LSGKVVRYGAGLPLTLKVLGSFL-GK--DKDEWID-------AIDRL-KKLKDTLEKLELSYISL-NDYKEIFL-IACILKGRR--REYAIRVLEC-GFHA---------IG---LKVLEQRSLIT-N-----GK--VLDMHDHIEEMGKNIV------------HSR
>PWA93455.1
----G----VVKMAQIIPLQGVLDKILQ-L---S-KEIKAIRVLGMLGAGKTTIMQNLNNHEKVSM-YERVVWVTVSEENNKESTLQHVIAEL---DT--DVVKVARKIKEELEGVKFLLLLDDVKAED---LDMIGI-----KGSKIVMTTKYRHIRL--------SSNIK-LSLNESWNMFHKLLIKDK------PQLERTARKAVSLCGGHPLMIKMAACIF-SIE-NRELWSD-------GLETL-RREEPIKNLLKFCCDHL-HEQKPCFLYSALYPEDSEISMEGLLDCWEAESFLKTDDAK----GGRNILRHLKNVILLE---------GQYVRMHKLIRATALNLLRKDRCLVK----AKR
>PWA93457.1
----R----VVEMTPIIPLQKPLEQTLG-L---C-DEVRGIRIHGLVGSGKTTIMQNLNNHVKVEM-FDIVIWVTVSREGSMEAIIQQIIAQL---DI--HHDLVASRIREELKSIKYVLLLDDVKEDN---LDKIGV-----NGSKIVFTTRLQHV-----------SSIQTLNRKEALIMFKSVL--DR------PHLEENSSQIINWCGYHPLMIKVAAGVF-VKD-TEE-WHD-------GLMNL-RKEQEIYRLLNSCFDCL-VTQKKCFFYSALYPEDSDIQKDCLLDNWAAEELLDADGVER---NGREVLDYLKMVSLLE---------QQCIRMHKLIRLAALYNLADQGILVK-------
>PWA93462.1
----KQVY----P-NLVGMDTRDKEINA-L---N-SDDGILAIWGMDGGGKSTLAMHIVCSN--WHKFESVSILEIGSR---SQLQEKLIRDI-GKEEQS-----TYLIRKALKTNKAIVVLDNIVT--KEQLDKFL------TKSKIIITTTEKNAS--STSWRCK-HEIKLLDDVDSLKLLKLHGFKPN------PE-E-YAKRALVFCQGNPLALKVWGSSLYTS--DRRKWESM-------MTSLERQFN-IQEVLIKSYTSLQEPLKELFL-IACFFNGKD--KDYVEKILEA-DYNA---------SG---IVTLTNKCLLS-V-N-------KLMMHQLLQEMGRTIV------------RSR
>PWA93639.1
-----T-------DAILRFDSRVKPFND-LQ----EDTQVIALCGMGGVGKTTLMKQL--KEAANKMFEWIVVVAVGNSFNLFNIQEVILTE-TDETL-------ATLLSKRFRKEKILVILDDVWEK-IK-LEDIGL-L-----FKLLLTSRDLEVCRQ-------KVEVDILKENEAQDFFCQKAG--I-------DLYELGCEIVKKCGCLPLAIEIIAATL-CET-NRSVWR--------TLKRL-KN-KNVQEIIEMSYNNLKEEDKTIFLLCGLFPKDSNIPIEDLTRY--A-GLKLK----STMASIETSVSNLKNAYLLMD------SHSDFVKLHELVLAFVVNTVEEGCWIIHDDFSCKQ
>PWA93747.1
KDKNRQTS-LVVGPSIFGREGDKMELVQ-LLSDN-ENFGIVPIVGMGGIGKTTLARVLYDDRLVKDHFELKAWVCVSDDFDSFNISKVIYQSVGGK----DLNLLQLALRERFMGKRFLLVLDDVWSEKWEDWKTLEGPF---SGSKIIITTRKKELVRQLLNHVH-PYILQKLSPDNALSLFAQNALGVN------PQLRPHGEGIVRKCDGLPLALEALGRLL-NKP-SEEEWKWLLDNEIWKLK----DDGGILPALRLSYLDLSACCKQLFAYCCLIPKDCVFEKKDLILWWMAEGFLHNSDTDKTMELGEEHFQELLSRSFFQHVPSLFV-------MHDLMNDLATSVAG--------------
>PWA93965.1
----K-----LH-DYLVGIDIHYEK-LD-S---S-DKVNMV-ICGISGIGKTTLAKAIYNLM--YVHFEGSCFCEVKEV-TKRQVQLHMIGKI-IEDLSS-----TMVIKKMMSSKPILLVLDDVDD--HEHLEALA------PGSLIIFTGKDKQLL-----R-YR-HDMDFLDEGQSLELFRSYAFKEN------SK-E-VSQKVVNYVQGHPLALKHLGLFL-GK--TVGQWES-------ELDKL-KVYEKIQRVLRLSYDGL-LHQKNILL-IACLFVGEN--RDFVASVLDG-NFFA---------TN---MQVLVDKSLIT-I-NN-------LQMHDMIQAMAKEIV------------R-R
>PWA94208.1
---------VGE-EEVVGFEEDTIKLLE-LTGFS-KKLEVIPIVGMAGLGKTTLAKRVFGDPYIVYFFDIRAWSCVSQECVKRDFLLGILSSI--NRIYSQL---GEQIYRGLKGQKYLVVLDDIWD--NRAWKELKIYF---NGSRILLTTRNIDLNL------E-PHRLRLRTAHESWRILQRMVFKNG------WRLYDVGKQISSKCYGLPLAVSITAGLL-KS--TRASWKEVAESLSNYIV---SDDQY-MDTLA----------------------------------------LNQGN--KTLEVAEDYLMDLLGRSL---VMG---GEIKACHVHDLLRSLCVWKAEGFSPIIYGRV-SER
>PWA94291.1
----KSSS--VD-GKLVGMETRIEAVLS-L---A-DDVRMI-IWGMGGGGKTTLARAVFDQI--FIHFDCKAFVEVREV-SKSKLQQQILRSV-DKNIRS-----TNMMKTLLRGRKVLIVLDDVDD--TEQLEALA------FGSRVIITTRDKQVL-----SPHG--DVNLLSRAEAICLLSKNAFKRE------PE-E-LSEEVVQYADGLPLTIKVLGSFL-GL--NVPEWKD-------TLNRL-KELKAVMEKLELSYNGL-EDYKEIFL-VACLLKGWE--KDDAIRALES-GFRA---------IG---LRVLELKSLIS-I-S---KYQLVLSMHDHIQEMGKNIV------------HSR
>PWA94338.1
----K-----IH-TNLVGLTARADQ-MD-T---S-EKVHMI-ICGIGGLGKTTLAKAIYNLM--YKHFEGQSFCEVKNN-VNRHLQTKLLDDI-DDDMLS-----ITLMKRMMKGKKVIIVLDDVDH--QSQFDALA------NGSMVLVTSRDRQLL-----KANH-YDVALLNDDEALELFSMYAFKKK------PI-E-HVNKILNYVNGLPLALKSFGSFL-NK--NLDKWEH-------ELDIF-QRNAVIQKVLRVSYDGL-ASQKNMFL-IVCFFKGEK--KDYVGKILE----------------N---IGVLVDKSLIT-I-ED-------IQMHNLIQEMGRKIV------------S-R
>PWA94339.1
----K-----IH-TNLVGLTARADQ-MD-T---S-EKVHMI-ICGIGGLGKTTLAKAIYNLM--YKHFEGQSFCEVKNN-VNRHLQTKLLDDI-DDDMLS-----ITLMKRMMKGKKVIIVLDDVDH--QSQFDALA------NGSMVLVTSRDRQLL-----KANH-YDVALLNDDEALELFSMYAFKKK------PI-E-HVNKILNYVNGLPLALKSFGSFL-NK--NLDKWEH-------ELDIF-QRNAVIQKVLRVSYDGL-ASQKNMFL-IVCFFKGEK--KDYVGKILE----------------N---IGVLVDKSLIT-I-ED-------IQMHNLIQEMGRKIV------------S-R
>PWA94340.1
----K-----IH-TNLVGLTARADQ-MD-T---S-EKVHMI-ICGIGGLGKTTLAKAIYNLM--YKHFEGQSFCEVKNN-VNRHLQTKLLDDI-DDDMLS-----ITLMKRMMKGKKVIIVLDDVDH--QSQFDALA------NGSMVLVTSRDRQLL-----KANH-YDVALLNDDEALELFSMYAFKKK------PI-E-HVNKILNYVNGLPLALKSFGSFL-NK--NLDKWEH-------ELDIF-QRNAVIQKVLRVSYDGL-ASQKNMFL-IVCFFKGEK--KDYVGKILE----------------N---IGVLVDKSLIT-I-ED-------IQMHNLIQEMGRKIV------------S-R
>PWA94341.1
-----------------GQIDDIKSLVR-L---T-QQ-LFVPIVGDAGCGKTTLARAVYRNRKIRDHFESHDWISVTEDYDLERVLLSV-----SK--VD------------VKGKRYLIVVDGVGS--CSVLKDLKNAF---NGSKVIFISRS-----G-------NHSV--ISKEESWTMFLKKAGKEK-------QIKPVKDKILNICKGLPLNIVLMAGLL-TK--RTTRWAESLTI-----D---HD-QHSDDVLNLCYNDL-INSKLCLLYMSLFPKDYDIPVRRLLRLWLAEGFVKR----RSPELVKTCFDELVDRNIIQ-I-----NSPRQCRLHDYLLPKAQDIS------------FRR
>PWA94605.1
----RMKN----P-HLIGRDGFLDTIWS-F---S-SDTTILTIWGMAGIGKTSLAKHIYLLH--RHEFERSSFVEIERR-GQQLLQNKLLGDI-KRKIDD-----TSKIETALLHKRTLVVLDGVDN--FQQVHILV------PGSRIIITTKDGSITDKKHPPKHT-LALDGLRSTNSLRLFCWHAFGGY------PE-E-DAIRASKYCGGHPLALRVLGSSL--L--NEDAWSHTFT----MLES--REINNVHKVLRIGFDSLP-DCMD------------------NNQVLYS----------------------------------------------SYLETFSRNV----------------
>PWA94655.1
KDKNRQTS-LLVGP-IFGREGDKKELVQ-LLSDN-ENFGIVPIVGMGGIGKTTLARVLYNDQLVQNHFELKAWVCVSDDFDSFNISKLIYQKVGGE----DLDQLHGALKDRLEGKRFLLVLDDVWSEKWEDWKTLRAPF---SGSKIIITTRKKESVRKLLNHDH-PYILQKLSPDNALSLFAQNALGEN------PELRQHGEGIVKKCDGLPLALEALGSSL-GKT-DEEEWKRLLDDEIWMLK----DGGGILPALRLSYRDLSACCKQLFAYCCLIPKDCVFKKKDLILWWMAEGFLQNSATNKTMELGEEYFQELVSRSFFQHVPSLFF-------MHDLMNDLATFVAGEFFSWLDIDMEYRH
>PWA94696.1
------------------METRISDVLS-L---N-EDVRMI-IKGIGGGGKTTLARAVYDRI--STLFEGKSFVEVREV-SKPKLQKRILKDV-KQDISS-----KNMLKATMQCRKILVVLDDVDR--IEQLEALA------PGSRIIITTRDEQVL-----LAHG-HDVNLLSQEEALCLFARYAFQKE------PE-K-LSEQVVQYADGLPLTIKVLGSLL-GK--EKLEWED-------AIDRL-KRLKETLEKLELSYVSL-DEYKDIFL-IACILKGQT--KEGAIRILES-GFYA---------NG---LKVLEQRSLIT-I-------DEVLGMHDHIEEMGENIV------------HSR
>PWA94765.1
----SN-S-------YVGMETRLQDFKS-I---S-GGVRMV-IWGVGGSGKTTLASCVFKEI--SPHFENHCFVDIREE-SNKNLQKIVLATLTQTRVKS-----KSMIQNSLCRKNVLIVLDDVDN--HEQLEALA------GGSRIIITTRNEQLL-----RNHK-SRVSLLSNDEALQLFNRHAY----------E-D-LSRRAVSYTGGLPLALKVLGSFL-KK--FGYEWMS-------TFDRL-GDEIGILEILKMSYDGL-PVEKELFL-IACFFRGKS--KDSAMQMLDA-GFHP---------VG---VTVLTDMALIT-I-G---DK---FDMHDLVQEMGHNIV------------RSR
>PWA95156.1
----KI-S---S-KDLIGIETRLQDLKS-L---S-GGVRIV-IWGVGGGGKTTLASAAYTEM--SVHFEGNCFLKIREE-SSKMLQKDMLSSI--TEVES-----RSMIKRRLCHKKVLVVLDDVDD--LNQIEALA------EGSRIIITTRNEHML-----T-RK-YGVSLLSHDEAMKLFRAHAYRED------PE-I-LSEKVVSYAGGLPLALKVLGSFL-DK--AKDEWMS-------ALEKL-KDNHDVMERLKISYDGL-LDEKELFL-IACFFRNMR--IKKAMKVLKA-SFNP---------IG---VRVLIQKSLIY-E-N---GV---FHMHDLIEEMAYHIV------------HSR
>PWA95369.1
--PA------------LEIATQNSALGA-IK----DEKQIIGIYGIGGVGKTTLAKKVSA----KHLFAAVAFTTVSQTVSVEKIQKDI---------------------KRI-GEKILIILDDVWER-LD-LEKLCI-----MNCKILLTSRSESVCEK-------KICLNTLPIKEAWILFNCVVG--D-------DLKRVAIKVAEECGGLPLFLDAVGNAL-HK--TIEDWENALHRLQEALTRL-QEEGKALTCLKLSYDFLDNEARLCFLLCSMFPEDEEILLENLVLY--A-GLAKH----KSMARVKDAVKILTSSGLLL-------LDKTRTKMHDVVRDVALSIAGKNRFLVEKGLTYTG
>PWA95505.1
ALRTR--------EEVVGLDQDVKLIRD-LVQDQ-KQLDVVSIVGMGGLGKTTLANKVFNDPYVMYHFQVRAWVTVSHTYEKSDLLIQILASI-ELDSVEQL---RDKLHKSLMNMRYFIVIDDIWS--NEAWDDLKVFF---TKSRILVTSRLKEVAL------H-VHHMDLLTDEESWELLCKKVFNDN------EWLIKPGMEIAKKCHGLPLSVVVIGGVL-TKE-IKETWERIAQSVNAYIV---NDNGY-LDMLTLCYDHLPPHLKDCFLYLGGFPEKHKFRVQSLIWLWVAEGFIQEGN--RSLQIGEDYLMELVDRNL---VVK---GAIKACSVHDLLRELCLEKAEHFYLKINV-T-ASR
>PWA95549.1
EKSSNETDSTVDLSTIHGRFSDVTTLVN-ILNKRRDTVRVFAIWGMGGVGKTTLAQQINKHNSVVDYFDKRVWVDVSRNFNLTTIIKTIIEKI--------LDALMTHLEDLLEFKKFLIILDDVWVESLMKWNRLRMIL---EESIVLLTTRNKSTIDM-MDI---RLNVECLSVDDGRSLFKKFAYPHEMEEKD-RKLE-MANEIADRCKGLPIALTTLGSSMKTKT-TPGAWQTVLESKIWDMP----EREGFLPSLMISFDNLSKHLKLCFAFCCFLPYGHKMYEDTLIELWIVNELIPPGKVD-LY-LGKEAYMSLVQRSLFQR------W-----SMHDLMHDLARHVMGHFYLDVGKMEIPIH
>PWA95573.1
----KISS--VD-GNLVGMETRIEAVLS-L---A-DDVRMI-IWGMGGGGKTTLAGAVFDRI--SIQFDGKVFVEVREV-SKSKLQKQILRSV-DKNIRS-----TNMMKTLLRGRKVLVVLDDVDD--REQLEALV------FGSRVIITTRDKQVL-----SPHE--DVNMLSRAEAICLLSKNAFKRD------PE-E-LSGQVVTYASGLPLTIKVLGGML-GQ--NKREWID-------TLERL-KTLKETLEKLELSYKNL-DDYKHVFL-VACLLKGWS--KENAIIALES-GFHA---------NG---LRVLEQRSLIT-I-----GEYENLGMHDHIEEMGKNIV------------HSR
>PWA95647.1
-----ETHSYLDEFKIVGRENDELHIVE-LLTESKKELTIVPVVGMGGIGKTTLAKSVYNNPKIQKRFDVKAWLCVSVKVNINRLLEMIYESVTRKQ---TENLI-TELREELGSKRYLLVLDDVWDEERIYWDEFRSCM---NGNAIIVTTRKLEIGTN-------SLTLQCLSDDEGWFMFKERAN---------PELEEIGRDVVKKCHGLPLLVKLIGSIL-YSV-DKDKWLSVQESMVWGEE----EGEMILSILKLSFDNLPSISKQCFAYCSIFEKDTVMEKEELIQLWMALGLLQVGTRNRDMEVGNDIFKILVSNSLFQDVE--Y-GYVYSCKMHDLVHDLSLHISGDESLCLLYKVHLKH
>PWA95772.1
TSHTR----EAS-QEVVGLEHDIGLIRD-LSQDQ-KELDVVSIVGMGGLGKTTLANKVFNDPFIVYHFHVRAWVTVSQRYERRGLLIQILAFM-QLDPASQL---RQKLHKSLMGKRYLIVIDDIWS--IDAWNDLKLIF---NGSRILLTSRLKEVAL------N-VHQLECLTDEQSWELLCNKVFRGH------EMLINPGIEIAKKCHGLPLAVVVIAGVL-TRA-DKESWERVRQKASSYIV---SENGC-VDILTFSYEHLPPHLKDCFLYLGGFPEDHKFRVRKLIWLWVAEGFIQQRN--QSLETAEDYLIELVDRNL----VE---GAIKAFSVHDILRELCLERAVHFCLKITM-N-PRR
>PWA95869.1
----KSSS--VD-GNLVGMETRIEAVLS-L---A-DDVRMI-IWGMGGGGKTTLARAVFDRI--FIRFDSKAFVEVREV-SKSKLQQQILCSV-NKEINS-----TNMMKTLLRGRKVLIVLDDVDD--REQLEALA------FGSRVIITTRDKQVL-----SPHE--DVNMLSHAEAICLLSKNAFKRD------PE-E-LSGQVVKYAGGLPLTIKVLGATL-GQ--NKREWID-------TLERL-KTLKETLEKLELSYKNL-DDYKQIFL-VACLLKGWP--KDDAIRALES-GFHA---------NG---LRVLEQRSLIT-I-D---GE---LGMHDHIEEMGMNIV------------HSR
>PWA96144.1
-----GTVPNLDEFKIVGRENDEQCIVK-LLIGSREGLTIVPIVGMGGIGKTTLAKSIYNNPKIEQHFGVRAWLCVSVKVEVDTLLADIYESLAGEK---RVNLI-RNLQKKLGSKRYLLVLDDVWDDELAYWDEFRNCM---IGSSIIVTTRKINIGRN-------SYALESLSDDECWSMFKERAL---------PEFEEIGRDIVKKCCGLPLLVDILGSML-YNT-DKGKWLSIQGSEVWDAD----ERGRVLSILKLSFDNLPSMVKQCLLYCSIFEKDKVIGREELVQLWMALGLVHTTKTNKEMEVGNDIFQILVSNSLFQNVK--Y-GDVYGCQMHDLVHDLLLSLSSHEISHLVDDVQVKH
>PWA96444.1
KDISRQTS-LVDSSSIVGRQGDKDALVL-LLGDK-ENFSIVPIVGMGGVGKTTLAKSLYEDEQVNVRFKIKAWVCVSEEWDTFSMSYIIFQSVTGE----DLNLLQEALRDQLREKLFLLVSDDVWSESSDDWESLVAPL---PGSKIIMTTRKEKLLRQ-LGCSK-LDHLKSLSHDDAACLFAHHALGAN------PRLKAPGEGIMRKCDGLPLALIALGRLL-TNE-DELKWKEIEDSEIWCLE----EGGKIIPALRLSYHQLPVYLKLLFAYCSLFPKDYAFDKDDLVLLWMAEGFLHQVRLSKSTELGHECFDELLSRSFFQQSPSLFV-------MHDLMNDLATSVAGEFFFRLEKEMGCRH
>PWA96450.1
-----T-------KEILGFKSRDLVFKA-LQ--P-DNTQKIALCGMGGVGKTTMMELL--KEAASKMFDWVAKVVIGENPDPIAIQQAILTE-TTKDA-------ADRLRNIFNGKKVLVIMDDLWKE-VD-LKDVGL-L-----FKLLFTSRDEAVCTR--------FKVGVLDYEEAKTLFFGIVG--P--------LQKIGEKIVKECRGLPIAIKTIANSL-DNI-K-EAWI--------ALSHL-RRIEIVDRVFELSYNKLKDDAKAIFLLSGIFPDDHDIPIEDLVMY--G-GLKLT----YNIARTNTCVNNLIRANLLT-------SDEGCVKMHDLARAFVLSNF-KQASVVNDDMAYDR
>PWA96677.1
----N-----LH-DYLVGFDFYFNK-LE-S---S-YKVNMI-ICGISGIGKTTLAKAIYNLM--HIHFEGSCFCDVQGV-EKQQVQMQMIGKI-REDLSS-----TIVIKKRMAYQRILLVLDDVNN--LEQLEALA------CGSLIIYTGKDKQLL-----RSHK-YEMETLDYYEVLELFILYEFGKR------PK-E-FASQVIIHLQGHPLALKMVGRLL-GK--SVHVWKS-------ELDRL-QTNSDILQKLRPSFDGL-FDQKRMFL-IACTFIGEN--RYFAASVLDN-NCSA---------AN---IEVFVDKFLIT-V-NM-------LQMHELIQSMAREIT------------S-R
>PWA96847.1
----KSSS--VD-RKLVGMEMRIKELLL-L---T-GDVRMI-IKGMGGGGKTTLATAIFNQI--SDQFEGSSFVEVREV-SKNELQKQILTDI-DKDISS-----INKMVQMMPRKKVLVILDDVND--TKQLDALA------PGSRIIITTRDEQVL-----LAHR-HEVNLLSPEESISLFSRYAFGVE------PE-H-LSRKVVQYAAGLPLTIKVLGSLL-FQ--EKPQWND-------ALERL-KTLNETMMILELSYNSL-EDCKDIFL-VACLLKGWY--KQDAIRALES-GFRA---------YG---LRVLEQKSLIT-I-Y---GV---LGMHDHIEEMGKNIV------------HSR
>PWA97045.1
QSPQE-----AD--HPVVLGSRAEELIS-L----CDDVLVV-VFGISGIGKTTIVKATYNKT--SSYFDVSCFLEIN-R----KLQKDLISQL-DGKV-------VSKIQNLLRRKKTLLVLDDVDH--FKRLEGLGIDP---KGSRIIVTTRDVDSLG---GIPHT-YHTRLLNQRESRKLFIRLMFARD------PA-K-FVEEVVARAGGLPLVLKVWSRHF-QY---KEHLPA-------ALKTL-KQHGDVQKQLQMSFDSL-PEAKNLFL-IACFFNGIN--KG-LIKVLSVGCL-----------FE---IEKLAHKFL---V-KHG----TCVSLPDVIMKMGREVV------------RTR
>PWA97077.1
KSLNRQTS-LVDAPRIVGREGDKKDLLQ-LLGDS-QNFGIVPIVGMGGIGKTTLARLLYDDQQVKDRFELKAWVCVSDDFDSFNISKVIFQSIGGDG---DLNLLQAALKNQLTGKRFLLVLDDIWSEKLEDWETLVAPFPHGHGSKIIITTRKQQLLNR-LGYDH-PYDLKKLSHDDALSLFAQYALGVK------PVLKPHGEGIVKKCDGLPLALKALGSLL-TKT-NEEDWKQLLNSEIWMLE----DGGGIVPALRLSYHELSARLKQLFAYCCLIPKDYVFEKNDLILWWMAEGFLHNSTTEKSMELGEEYFQELLSRSFFQQVPSLFV-------MHDLMNDLATFVAGEFYSRLDIDVEYRH
>PWA97416.1
NEKNRQTS-LVDAKSIVGREGDKNELVQ-LLSDN-KNFSIVPIVGMGGIGKTTLAKLVYDDQSAKDHFELKAWVCVSDDFDSFHISKVIHQSVGGE----DLNLLQVALRDRLMGKRFLLVLDDVWSEKWEDWKTLEGPF---SGSKIIITTRKKELVRKLLNHDH-PYILQKLSPDDALSLFAQNALGEN------PELRQHGEGIVQKCDGLPLALEALGRLL-NRT-DEEEWKRLLDNEIWMLE----DEGGILPALRLSYQDLSACLKQLFAYCCLIPKDYVFEKKDLILWWMGEGFLHNSDTNKTMELGEEHFQELLSRSFFQHVPSLFV-------MHDLMNDLATFVAGEFFSRLDIDTEYRH
>PWA97451.1
TDKSRQTS-LVDASRIVGRQGDKDALVV-LLGDN-ENFSIVPIVGLGGVGKTTLAKMLYEDEQVNAHFEFKAWVCVSDKWDTFNMSNIIFQSVTGE----DLNLLQVDLRDRLRKKLFLLVLDDVWSESSDYWESLVAPL---PGSKIIVTTRKEKLLRE-LGCSE-LNRLQKLSHDDAVCLFAHHALGAN------QRLKAPGEGIVRKCDGLPLALKALGRLL-TNK-DEVKWKEIEDSEIWSLE----EGGKIIPALRLSYHELPAYLKQLFAYCSLFAKDYSFDKEDLVLLWMAEGFLHQVRLIKSTEFGLECFDELLSRSFFQHSPSLFV-------MHDLMNDLATSVAGDFFFRLENEMG-RH
>PWA97516.1
----K-----LH-ENLVGIYFRFDK-LN-S---S-NKVNMI-ICGISGIGKTTLAKAIYNLM--YVHFEGNCFCEVKEV-TKRQVQLHMIGKI-IEDLSS-----IMVIKKIMSSKPILLVLDDVDH--HDQLKALA------PGSLIIFTGKDKQLL-----RSHR-HDMYFLDEDESLKLFSLHAFEEK------PQ-E-LAEKAVNYVQGHPLALIVLGCFL-GK--TVGQWVS-------ELERL-KKNEEIHRVLRLSYDGL-LQQQNILL-IACLFVGEN--NDFVASILDG-NFFA---------TN---IRVLVDKSLIT-I-DM-------LQMHDLIQIMAREII------------R-R
>PWA97618.1
----ENSG--FD-EKLVGMEARVRDVIS-L---I-DKVRMI-IKGMGGAGKTTTARAVFDHL--CDGFEAKSFVGVREV-SKANLQEQVLSNV-EH-INS-----KYMMKRRMVGKKVLLVLDDVDH--IDQLEALA------PESRIIITTRDEQVL-----VAHK-RDINLLSYKEAICLFSRYAFGKE------PE-E-LSGKFVRYAAGLPLTVKVLGSFL-GK--DKLEWAD-------AIDRL-KRLKDTLEKLELSYISL-DDYKEIFL-IACILIGQT--KEDAIRILES-GFYA---------NG---LKVLDQRSLIT-I-------GGRLGMHDHIEEMGKNIV------------HSR
>PWA97619.1
----ENFG--FD-ENLVGMETRVKDVVS-L---I-DEVRMI-IKGMGGAGKTTTARAVFEHL--SNDYEAKSFVEVREV-SNAKLQEQVLSKV-EN-VDS-----KNMMRKRMCCKKVLLILDDVDH--IDQLKALA------PGSRILITTRDEQVL-----VAHR-RDIVLLSEQEAVSLFSRYAFGRE------PE-E-LSRKVVRYAAGLPLTLEVMGSFL-GK--DKLEWVD-------AIERL-KRLQETLKQLELSYISL-DEYKEIFL-IACILKGKR--KINAIRILES-GFHA---------IG---LKVLEQRSLII-I-------NQVLGMHDHIEEMGKNIV------------HSR
>PWA97629.1
----RTQC----P-HLIGMESFIDTISS-L---S-SDSTILTIWGMGGIGKTSLAKSIYWLH--QHEFERSSFVEIETKCGPQDLQNQLLRDM-KSIFQN-----TSKIQKALLNKQVFVVLDGVDN--HEQVDVLV------PGSRIIVTTKDASLTEKEFPPNHT-LALEGLSGTDSLRLLCWHAFGGY------PE-D-EAIRASKYCEGHPLALKVLGSSL--I--NEDVWSHTFR----MLET--TETR-VHKVLRVIFDSLPENCKELFK-IACFFVGEN--REVTEEILEG-GIDT---------YG---IQKLIDRCLLT-I-N-------QLRMHQLLQDLGRELV------------RSR
>PWA97630.1
----RTQC----P-HLIGMESFIDTISS-L---S-SDSTILTIWGMGGIGKTSLAKSIYWLH--QHEFERSSFVEIETKCGPQDLQNQLLRDM-KSIFQN-----TSKIQKALLNKQVFVVLDGVDN--HEQVDVLV------PGSRIIVTTKDASLTEKEFPPNHT-LALEGLSGTDSLRLLCWHAFGGY------PE-D-EAIRASKYCEGHPLALKVLGSSL--I--NEDVWSHTFR----MLET--TETR-VHKVLRVIFDSLPENCKELFK-IACFFVGEN--REVTEEILEG-GIDT---------YG---IQKLIDRCLLT-I-N-------QLRMHQLLQDLGRELV------------RSR
>PWA98207.1
TSNSR----KLF-DEVVGLDHHVEVIRD-LVEDQ-KQLDVVSIVGMGGLGKTTLATKVFNDRFIMYHFNIRAWVTVSQTYTKRDVLIQILASL-QVDIENKL---REMLHKSLKVQRYLIVIDDIWS--KETWDNLKVLF---TSSRILLTSRLNEVGL------H-VHFLSYLTEKQSWELLCKKVFHGE------EWLIKHGMQIANKCQGLPLSVVVVAGLL-AKE-NIDLWEKISCSVTSCIA---SDNKH-METLDLSYNHLPLHLRDCFLYLGGFPEDFKFPARRLIRLWMAEGFIQEEN--QSFEIGEAYLLDLVGRNL---VIR---GGVKSFKVHDLVRELCLRIAERFFQRINE---QRR
>PWA98486.1
KDAEK----RMMEDKVIGFNEQLRTLKA-VLKGV-DDCSVVVVSAGGGCGKTTLVTLLCSDLDIQGKFGENIYATISETPNLKIVIKDLLQN-GGP---D-----DEAINKWLSKAGALLVLDDVW---SDTIKRFKF-----RGYTILVTSRSTY-----------EYQLQHLSDEDSTNLFCHSAFSEV------ENIPDLVEKLVKCGKNHPLALSVIGGLL-GT--DIESWHHMSENLSQSVD---NE--DMLLCLSRSLDELKEIMK-CYL-MGLFPEDQKIAATMLMDMWV-H---------R-HEATINHLLKLFYKNLATLLPSSPVNYEEK-VVHDLMRTLAIRLS------------RER
>PWA98599.1
-----STS-LFDESRIVGRRHDKDVLLV-LLNNA-TNISVLSIVGMAGVGKTTLAMLLFNDPQMKHHFDLMAWVTVSLQFDAFQISQTIFQSVSGE----DLNILQIALRDRLSRKRFLLVLDNVWIDRCEDWEVLLRPF---PGSRVIVTTRDTYTASI-TDPDQ-GYPLNPLAPNEALHLLALFA----------PTLTLMGEIIAKKCHGVPMALKTVGRIL-TKK-RKADWVALINSDMWYSN----RGGNISSALDQYYNYLRPIVKKMFFYCSLFPKGYVFHKDKLVLLWMAEGFLHQSDESESMELGCKYFEELKSRSIFNHSPSRCT-------MHDLLNDLAKSVAGQFFFMLDRDVSFHH
>PWA98818.1
--PT------------LDLDTHKLCIKK-IE----DDIQIIGIYGIGGVGKTTLAKEVAV----KSVFADVEYITVSQTVDAKRIKEEV---------------------KRI-GEKILVILDDVWGE-LK-LDELGI-----KNCKILLTSRSKDVCET-------SISVDSLPTKEAWILFKRMVG--D-------NLKKIAEKIVEGCGGLPLIIQAVGAAL-NE--SIESWK--------ALTQL-QKKSLAYSHLQLSYDFLEEEAKLCFLLCSMFPEDFNIPLESLAHY--G-GLEIE----DSMAGVRHAVKILKSTCLLL-------GDESAVKMHDVVREVALLIA-SNKFLVKIDLTCTG
>PWA98869.1
----K-----LH-ENLVGIDIHFDK-LD-S---S-DKVNMM-ICGISGMGKTTLAKAIYNLM--YVHFEGSCFCEVKEV-TTKQVQLHMIGKI-TEDLSS-----IMVIKKMMSSKPILLVLDNVDD--HEQLEALA------PGSLVIFTSKYKQLL-----RSHK-YGMETLNDDKALELFSLYAFGKT------PE-E-FASQIVKYLQGHPLALKVFGRLL-DK--SVYVWKS-------ELDRL-QTNSEIVQKLRPSFDSL-SDQKRMFL-IACAFIGEN--KDFAASVLNS-HCSA---------AI---IEVLADKFLIT-L----------LQMHELIQSMSREII------------R-I
>PWA98897.1
----ENFS--VD-KKLIGMETRVDGVVS-L---V-VDVSII-IKGMGGAGKTTLARAVYDQI--SFQFEGQSFVEVREV-SKADLQKEILSDV-DQSISS-----KKMMRKMMHGRKVLIVLDDVDK--IEQLEALV------PGSKIIVTTRDMQVL-----VAHG-YDVNLLSDEEAICLFSRYAFGRE------PE-E-LSEQVVRYAAGLPLTIRVLGSFL-GK--DDLEWED-------AIDRL-KTLKETIEKLELSYYDL-EDYKEIFL-VACLLKGWG--KNNAIRALQS-GFHG---------NG---LRVLEQKSLIT-I-Y---GR---LEMHDHIEEMGRNIV------------HSR
>PWA98907.1
----K-HS--TT-DELIGMEPRIKLLLS-I---S-GEVCMI-IKGIGGGGKTSLARAFYEQL--SLQFDAKSYVEVSEV-SKKSLQQQILSNI-DQKTSN-----KITMKKRLCGHKVLIVLDNVDH--TEQLEALA------PGSIIIITTRDKHVL-----VAHK-HEVNLLEDEEAYCLFKKYASHKD------PE-M-LSRQVVRYAAGLPLTIKVLGGVF-GK--EKGVWKD-------ALDRL-KKEKEIQEKLELSYKDL-KDLKEIFL-VACLLKGWE--KESAIRALKS-GFNA---------FG---LSVLEERSLIT-I-------DHYLGMHESIQEMGRNIV------------HNR
>PWA99313.1
----RV-S---D-KDLVGMATRLQDLKL-L---S-FRVRMV-IWGVGGGGKTTLATSVYKEI--HHQFEGHCFVEIREE-SSKKLQGQMLSAI--TQIHS-----RSMIKSRLCHKKVLIVLDDVDS--LEQLESLV------DGSRIIITTRNEHLL-----KTHG-HAIRLLSQGEGFQLFHRHAYRES------VK-T-LSRDVVSYAGGLPLALKILGSFL-DK--DKNEWVS-------ALAKL-KKNPGIMETLKLSYDGL-PDEKELFL-IACFWRGMT--QSYVMRILDA-GFHP---------IG--------------------------------------------------------
>PWA99924.1
RDVGE----KMDR--LFGFEDRVGELKR-LLNDS-DDCSVVVITGGAGYGKTTLATLLCHDAEVQ----------------------------AFQ--TD-----KKAIARWLLQEPVLLLLDDVW---SLSIMDFRF-----RGYKILVTSRTTF-----------NYKLPPLADQDAISLLSYSALSQR------QEIPELVDKV-------------------------------------------------------------------------------------------------------------------------------------------------------------------
>PWA99925.1
RDVGE----KMDR--LFGFEDRVGELKR-LLNDS-DDCSVVVITGGAGYGKTTLATLLCHDAEVQGIFGSNIYATISNSPNLKGMIRNMLPF-AFQ--TD-----KKAIARWLLQEPVLLLLDDVW---SLSIMDFRF-----RGYKILLAK---------------CRKLPLAARVDEWRLM-LNKLSQG------A----------------------------------------------------------------------------------------------------------------------------------------------------------------------------
>PWA99927.1
TQ--E----KSNR--LIGFDERLKDLKQ-LLNDG-DECCVVAISGVPGSGKTTLATMLCRDAEIKGIFGSNIYASITNTPNLKWSIRDLLQN-DGN--AD-----AEAIRKWVC-QPVLLVLDDVW---SNSIHDFES-----PGYKILVTSRATF-----------NYKLLPLDDQDAIELLRYSAFSER------KEIPVFIDKY---CRKLPLALSVIGRLL-GA--RVESWELMLRKLAQAVD---D-----------------------------------------------------------------------------------------------------------------------
>NP_001234202.1
GGEER-QPPVVE-EDVVGFDDEAQTVID-LLEGS-GDLEVIPVVGMPGLGKTTLATKIFKHPKIEYEFFTRLWLYVSQSYKTRELYLNIISKF--KHCRDDL---ALKVQEILEGGKYLIVLDDVWS--TDAWDRIKIAF---KGNRVLLTTRDHRVAR------Y-PHDLKFLTDEESWILLEKRAFHKA------PELETNGKSIARKCKGLPLAIVVIAGAL-IGK-TIKEWEQVDQSVGEHFI--NRDNSC-DKLVRMSYDVLPYDWKACFLYFGTFPRGYLIPARKLIRLWIAEGFIQYGD--LSPEKAEEYLNELVNRNL---VMT---GQIKTCRVHDMLYEFCWQEAENLFHEVKGE--HRR
>NP_001234836.1
KSSHE----SIVLVETVGHEEEEAWIIG-LDEHE-SELDVISIVGMPGVGKTTLANKVYNNTLVASHFNVRAKCTVSQNFNKSKVLREILQQV-----GNDL---AEKLRVALYDKRYLIVLDDVWD--IATGEMLIACF---RGNRVILTSRSGEVGL------K-PVDLQVLTDEKSWELFEKRVFGDEG-----AELLDIGHEIVEKCKGLPLALVLIAGVI-VRK-EKDFWVKIQNNLDSFTS---SNNSQIMNVMQSSYDHLPYQLKPLLLYFATLQKSERTPVSTLMQLWMAEGLVDHPSK-CSLEVTESYLDALISSGL---IMHIPSVMIRACYVHDVVHDFCSVKAEKFFKLIN----LRR
>NP_001289831.1
YFPTRIN-PVTD-E-IVGFGNDIEKMFQ-LIRGT-NDLDVVPIVGMGGQGKTTVARKVYNSDNIVSHFDVRAWCIVSQTYNRRKLLQDILSQVSKDKGYEIL---ADELRKSLMGKRYLIVLDDMWD--CMAWDDLRLSF---NRSRIVVTTRLEKVGE------Q-PYSLPFLTKEESCELLQKKVFQKE------PELQDVSRAVAEKCKGLPLVVVLVAGII-KKM-EESWWNEVKDSLFDHLN---REEEYSLSTMQLSYYNLTDCLKPCLLYMGMFQEDAIIRVSELISLWIAEGFVQSES--GRMEAAEGYLMDLIQSNV---VMR---GKVKYCQVHDVVLHFCLEKSEKFMLAVK----ENR
>NP_001318028.1
NSPKK----PVERDKIVGFEEETNLILR-LTSGP-ADLDVISITGMPGSGKTTLAYKVYNDKSVSSHFDLRAWCTVDQGCDDKKLLDTIFSQV-----SKDV---PDKLRKQLYGKRYLIVLDDVWD--TTTWDELTRPF---KGSRIILTTREKEVAL------H-PLDLRLLRSDESWELLEKRAFGDES-----DELLDVGKEIAENCKGLPLVADLIAGVI-AGK-KRSVWLEVQSSLSSFIL---NSVE-VMKVIELSYDHLLHHLKPCLLYFASFPKDTSLTIYELSIYLGAEGFVGN-EM-KSMEVVKIYMDDLISSSL---VIA------LNFQIHDLVHDFCLIKAEKLFDRIQ----LRQ
>NP_001318030.1
NSPKK----PVERNKIVGFEEETNLILR-LTSGP-ADLDVISITGMPGSGKTTLAYKVYNDKSVSSHFDLRAWCTVDQGCDEKKLLNKIFNQV-----SKDV---PDKLRKQLYGKRYLIVLDDVWE--TTTWDEVTRPF---KGSRIILTTREKEVAL------H-PLDLRLLRPDESWELLEKRAFGDES-----DELLDVGKEIAENCKGLPLVADLIAGVI-AGK-KRSVWLEVQSSLSSFIL---NSVE-VMKVIELSYDHLPHHLKPCLLYFASFPKDTSLTIYEFNVYLGAEGFVGK-EM-NSMEVVKIYMDDLISSSL---VIA------LNFQIHDLVHDFCLIKAENLFDQIR----LRQ
>NP_001318035.1
NSPKK----PVESDKVVGFEEETKWILR-LTSGP-TDLDVISITGMPGSGKTTLAYKVYNDKSVSSHFDLHAWCTVDQGCDEKKLLNKIFKQV-----SKDV---ADKLRKQLYGKRYLIVLDDVWD--TTTWDELTRPF---KGSRIILTTREKEVAL------H-PLDLRLLRSEESWELLQKRAFGNES-----NELLDVGKEIAENCKGLPLVADLIAGVI-AGK-KRSVWLEVLNNSHSFIL---KNVE-VMKVIEISYDHLSDHLKPCLLYFASWPKDTIMTIYELNGFLGGEGFVGK-EM-KSMEVVKIYMDDLISSSL---VIY------PTYQLHDLVHDYCLIKAENLFDRIR----LRQ
>NP_001318045.1
NSPKK----PVERDKIVGFEEETNLILR-LTSGP-ADLDVISITGMPGSGKTTLAYKVYNDKSVSSHFDLRAWCTVDQGYDDKKLLDTIFSQV-----SKDV---ADKLRKQLFGKRYLIVLDDVWD--TTTWDELTRPF---KGSRIILTTREKEVAL------H-PLDLRLLRPDESWELLEKRAFGNEI-----DELLDVGKEIAENCKGLPLVADLIAGVI-AGK-KRSVWLKVQSSLSSFIL---NSVE-VMKVVELSYDHLPHHLKPCLLYFASMPKDTIMSIYELNIFLGGEGFVGK-EM-KSMEVVKIYMDDLISSSL---VIA------LNFKIHDLVHDFCLIKAENLFDRIR----LRQ
>NP_001333108.1
NSPKK----PVERDKIVGFEEETNLILR-LTSGP-ADLDVISITGMPGSGKTTLAYKVYNDKSVSSHFDLRAWCTVDQGYDDKKLLDTIFSQV-----SKDV---ADKLRKQLFGKRYFIVLDDVWD--TTTWDELTRPF---KGSRIILTTREKEVAL------H-PLDLRLLRPDESWELLEKRAFGNES-----DELLDVGKEIAKNCKGLPLVADLIAGVI-AGK-KRSVWLEVQSSLSSFIL---NSVE-VMKVIELSYDHLPHHLKPCLLYFASWPKDTTTTIYELNIFLGAEGFVGK-EM-KSMEVVKIYMDDLISSSL---VIS------LNFQIHDLVHDFCVIKAENLLDQIR----LRQ
>NP_001333428.1
VASSQASKQRIN-E-IVGFEDVKDELIG-LKGGS-SGLDVISIVGMAGLGKTTLANKLYSDESVVSHFNIHAHCCVSQEYTRKDLLLAILRNIERAKLRREL---ADRLRKLLMFKRYLLLIDDVWE--TSAWDDLKLCF---MGSRIILTTRHYEVAS------Y-PHMLRSLNNDESWMLLNKKVFNNE------FILRDAGQEIVRKCDGLPLSIILIAGIL-IRK-EKYCWEQVATNLGPNIQ---DQE----GTLDLSYQNLPPYLKPCFLYLGVFSEDEEIQVSKLTWLWIAEGFIKPTG--KTLEIAENYLENLVGRNL---VMS---GRIKTCRIHDLVHEFCRKKAENIIQRIN-DA-SRR
>XP_004231117.1
GSPSK----NLE-NDV-GLDDDLEKVIE-LLGYS-SEREVVAITGMGGIGKTTLAKKAYDYPRVRSRFDVHAWVTVSREYGMRRLLLSLARCI--AD--EQL---AESLYRKLKDRRYLIVIDDIWS--TKVWDDVTRCF---NGSRIILTSRLKDVAA------Y-LHEMGVLSLDDSWKLLSIKVFGVND-----FELEDIGKQIAERCGGLPLAILVVAGHL-SKM-RRESWITVAKTVNSVVA---NDDKC-LGVLGMSYNYLSNHLKPCFLSIGAFPEDFEIKARTLIQVWVAEGFLKARV--ESLEVAEECLEDLISRNL---IMR---GEIRSCGMHDLLRDLSLREAEKFLHVTSY---GRG
>XP_004231569.2
FSSSA----ILNVKNMVGRGDQRERLLE-LTRGS-GEPKVIPIIGMGGIGKTTLAIEVYNDAHVRSHFDVCAWATLSQQHNVKEILLNLLRSTKGGAFDMEL---ADMLRKSLYGKRYLIVMDDIWS--IKAWDDVRRFF---KGSRILLTTRNNEVAC------Y--LSLSFMDQDESWNLFKSVAFANE------LEFENIGKKIAEKSHGLPLTIVVVAGLL--KK-TIEDWETVAKDVKSFVN---NDEQC-SHVLGLSYNHLTSDLKTCLLYFGIFPEDSEIPVNHLKRLWMAEGFLN-----ENLEEADKCLQDLINRCL---VHS---TKIISCKVHDLIYDLCLRQIGN-LFIIKLFEK-QP
>XP_004233876.2
-------------SKMVIFDEDEQLLME-ILGGT-DQLGVIAIVGMPGHGKTTLAKKLYRHENIVNRFDVRSWCTVSKVYDKRKILLELLGY-YEHRVVEEL---IQQVRMCYEKRRYFIVIDDVWS--TVVYDELVSLF---SRSRIVITTRLDEVDS------S-THRLSFIAEEKSWLLLRNIVFKQEN-----FEFEEIGKQIAKSCAGLPLAVVLIGGLL-ARK-KKGIWTKVAQWLSAKVA---GEEWY-MDIIELSYKHLPSYLKPCFRYFGMFLEDEEVSVNKLMRMWAAEGFVQSEV--RS-EVAKDYLIDLITSNL---VLF---GDIKSVCLHDLVQDFCLKKAENFLLKVDHALDVQR
>XP_004234046.1
AHQLK-RAPVVE-EDVVGFDEEADEIIN-LLGGS-DDVEFISIVGMPGLGKTTLANKVFK--SVGYEFYNRIWVYVSQSYTRRDLFLKIINQF--EQYRYAL---AEVIRKHLLFGKYLIVLDDVWT--QEPLDDVKIAL---RG-KVLFTTRDDEVGK------F-PHHIKFLTDHECWELLQKKVFHKD------LDLEVLGKRIAKKCMGLPLAALVIAGAL-TGK-TKSEWEIVHQFVSEHII--SSDRMT-KKLVQMSCDSLPVNLKACFLYCGAFPKGSEIPAWKIVRLWIAEGFIRETG--SKIEVAEGYLNELVSKSL---LMT---GQIKTFRVHDMLHEFCTLEAENFFKEIKVE--FRR
>XP_004236921.1
KSSSQ----PTQSVETVGHEKEESQIID-LDEHE-SELDVISIVGMPGLGKTTLANKVYKNTLVASHFHVRAWCTVSQKYNKSKVLLEILQQV-----EEDL---AEKLRTALLDKRYLIVLDDVWD--IATGEMLIACF---RGNRVILTSRSSEVGL------K-PLNLELLTPEESWDLFEKRVFGDEG-----AELSKVGHQIVEKCKGLPLAIVLIAGVI-VRK-EKDFWLKILHNLDSFIS---TNNL----VMQLSYDHLPCHLKPLLLYFATTQKSQRTPVSTLMQLWMAEGFVDH-----SLEVTQSYLDALISSSL---IMHIPSSMIKVCYVHDVVHDFCSEKAQKFLKLIN----LHR
>XP_004236958.1
ELPKKTQGPSLE-NDVVGFDDEANKVIK-LVEGPLDSVDIIPVVGMPGLGKTTLARKIYNDPKLTYEFYSIVWVYVGQEYKAKDIYLRILKFF--EDHLNTL---AKAIGGYIKGGRCLIVLDDVWE--DDVIDHVMKVF---KGHRIMMTTRDTRLGF------F-PHKLKFLETEESFELLVMRVFGRG------NELVVTGTEIARKCGGVPLVVVVIAGAL-RGD-KKD-WERVEKSVVQYLG--EHTDSC-LKYVKMSYDYLPREVQMCFLYCGVFPRGFDIPCWKLIRLWIAEGLIKQES---TLEIAEFYLTDLLNRNL---VIR---GQIKTCRLHDMLYQFCKKEAKWLFEEPD----CRR
>XP_004236959.1
HIPKITQG---E-DDVVGFDEEAQQVMK-LVEGP-NCLDIIPVVGMPGLGKSTLARKIYNEFEFSYEFFSIVWVYVGREYKIKDTCVRILKCF--EEDMNAL---GKAIRDAIRGGRCLIVLDDVWE--AEVVDVVKRVL---KGHRIMMTTRHANLAS------Y-PYYMKPLHAEQSFELLVNRAFGNGN-----VEFVELGQSIAHKCNGIPLQIVLIAGIL-RGD-RRY-WERVDKNLSQHLY--DEEKYR-GVFVEMSYNHLPQDVQTCFLYCGVFPQGFDIPAWKLIRLWIAEGLIKQSP--YTLEIAEFYLNHLVQRNL---VIR---GQIKTCRLHDLLHEFCRDEAKWLFQHVRPDH-CRR
>XP_004237148.1
SSKSY----KLE-DDVRGIDDDLQIIIK-LTGPP-SDLDIVTISGMGGIGKTTLARKAYDHLTIRYHFDILAWVTISQEFQCRNVLLEALHCI--DIV-KEL---ADLVQKNLKGRRYLVVVDDIWS--RDVWDSIRGIF---NGSRILMTTRENEVAM------Y-PHEMSLLSAGNGWKLVCDTVFGPKH-----PELEEIGKEIVEKCQGLPLTISVIAGHL-CKR-TLEGWKDVARTLSEIIA---SHDEC-LAVLGLSYHHLPNHLKPCFLSMSSFQEDFHFETQILIQLWIAEGFIRTENG-KSLEVAIDYLEDLISRNL---LQR---GEIKTCGIHDLLREFCLTEATKHMHVER----VRR
>XP_004237188.1
KSSNE----PIKQVEVVGHEEDEAWIIG-LDEHE-SKLDVISIVGMPGVGKTTLANKVYNNTLVASHFHVRAKCTVSQNFNKSKVLREILQQV-----TNDL---AEKLRVALLDKRYLIVL---------------------------------------------------------------------------------------------------------------------DNLDSFIS---TNNL----VMQLSYDHLPCHLKPLLLYFATTQKSQRTPVSTLMQMWMAEGLVDH-----SLETTQSYLDALISSSL---IMHIPSVMIKVCYMHDVVHDFCSLKAERFFKLIN----LRR
>XP_004237189.1
HQPEKEQGSSLE-NHVVGFDEEATKVIN-LVEGA-ECLDVIPVVGMPGLGKTTLARKIFNDPKISREFFSYIWVFIGQSTCVKDILFNILKGF--DEFKNSI---TDEIRKRVNGGKCLIVLDDVWD--PNVVDIVKTVF---KAHRIMMTTRHEDIAR------S-PHNLKFLDGDESFQLLEKRAFGVS------VELVEHGEAIVAKCSGVPLTIVVIAGAL-RGS-EID-WKVVRENVGKHLI--QEDQRC-VNVVRLSYNHLPQEKKSCFLYFGAFPQGFDIPAWKLIRLWIAEGLIMKSG--NEIEIAEYYLNDFANRNL---VMK---DRIKTCRVHDMLHEFCVEEALTLFKQVCSDQ-CRR
>XP_004238948.1
GDEER-KAPVVE-EDVVGFDDEAKTVID-LIGGS-DYVEVVPVVGMPGLGKTTLAYKIYKDPKVEYEFFTRVWVYVSQTFKRREIFLNIISKF--KQYDDDL---ANEVKELLKGGKYLIVLDDVWT--MEAWDRIKIAF---KRNRVLMTTRQSNVAK------R-PHDLKFLTKDESWELLEKKVFHKE------PELELPGISIAEKCMGLPLAIVVIAGAL-IGK-TTREWELVAASVGEHLI--NRDENC-KKLVQMSYDRLPYDLKACFLYCGAFPGGSQIPAKKLIRLWIAEGFIQYGP--LALEVAEDHLNDLVNRNL---VMS---GQIKTCRVHDMLHEFCRHEAENLFQEIKQE--YRR
>XP_004238957.1
-------------DEFVGFKEDVKQIIQ-LTRGT-KEREVISIVGMAGLGKTTLARKVYNSHSIAEHFDARAFCIVSQTYSTRKLLIDILKQV--EKHMIDV---ADMLRKELYFKRYLIVLDDMWK--YQTWEDLQLCF---RGSRIMVTTRVQEVAT------K-TYSLRFLTDEESWELLQKKVF-KRG-----LELKEAGFEVARNCKGLPLVIVLNAGII-AQR-CVSVWEEFAKDLSS-LG-----EEQSRKAVQSSYDYLRDHLKHCLLYVGYFPEDYNIPVSDLLNLWIAEELVPNNDT-ENLESSKDCLIDLVNRSL---LIR---GDIKYCMVHDLIREFCSRELEDFKQRFENSS-DAR
>XP_004238960.1
-------------DELVGFDEHAQNITD-LIRGT-WDLDVVSIVGMAGLGKTALARKVYNSRSIIDRFDVRAWCSVSQTYNRRQLVLQILTQI--DHPNYDP---EDILRKCLNGKRYLVVLDNIWD--GKAWDDFQSCF---HGSRIMITTRDKAMAS------Y-PYSLPRLEDDQSWELLQKKVFGRGK-----LELVNVGKLVAKACRGLPLLIIMIAEVL-SRR-EGSSWLKVAYDISSHVP-----KEIIMMTIQSSYDHLLDHLKPCLIYMGLFPKKYEIPVSDLLKWWIAEEFVHH-DT-LKLELSEICLHDLVGTNL---VVR---GKMKCCIVLDHVRDFCLRKIEKFI---VS----QR
>XP_004239116.1
A-PSFAYTQ----NEMEGFQDTIDELKD-LLGGS-PELDVISIVGMPGLGKTTLAKKIYNDPEVTSRFDVHAQCVVTQLYSWRELLLTILNDV--SDRNEEI---ADELRRFLLTKRFLILIDDVWD--YKVWDNLCMCF---NRSRIILTTRLNDVAE------Y-PHHLRLFRDDESWTLLQKEVFQGE------PELEDVGFEISKSCRGLPLSVVLVAGVL-KQK-TLDSWKVVEQSLSSRIG-----LEESISIIGFSYKNLPHYLKPCFLYFGGFLQGKDIHVSKMTKLWVAEGFVQANE--NGQETAQGFLDDLIGRNL---VMRP--AKVKTCRIHDLLHKFCMEKAEDFLLQINEG---YR
>XP_004239388.2
SKSSNEKNPGIK-E-MIGFEDEIKTLIR-LTRGS-RMLDIISIVGMPGAGKTTLANRLYSYNSVVSHFDIRAQCHVFPVYSQRGLLLSLLQVSETSLVSEEL---KDILSRILRSKRYLILVDDVWD--HKAWDDLKCCF---NGSRILLTTRYHDVAD------Y-PHHLRSLTHEESWKLLKMEVFGNE------PLLKKVGKKIARKCGGLPLSIFLVAGIL-SNE-TEECWNEVAKHLGINMS---NAN----DIIEQSYQHLPYYLKPCFLYFGTFLEDEEINVSKLTWLWIGEGFVKDEG--KSLQIAKVYLENLIRRNL---VMS---GNVKACRVHDLLLDFCKKKAEHFLSWIK-DQ-QRR
>XP_004239389.1
SKWSEKKRPGIN-G-TIGFEDEIEKLIH-LTGGF-EGLDIISIVGMPGAGKTTLANRLYSYHPVVYRFDILGYCHVSPVYSKRGVLLSLLRVSENSLLSKTL---EDILVRNLRSRRYLILLDDVWD--RNVWGDLKRYF---NGSRILLTTRNDDVAY------Y-PHNLRLLTYEESWELLCIEVFGNK------PLLEKVGQEIARKCGGLPLSIVLVAGIL-SKK-TEECWSRVAKDLGSYMA---SDK----AIIEPSFQHLPYYLKPCFLYFGTFLEDEEINVSKLTWMWIAEGFVSNEG--KSLQIAKGYLDILIRRNL---VMS---GNVKACRVHDLLLDFCKKKGEHFLSWTKRDQ-QRR
>XP_004239390.2
HTQT------IN-D-IVGFEDVITKLRD-LTRGS-KKLDIISIFGMPGAGKTALANKLLLDKSVVDHFDICAQCYMSSVHSRREWLLSILHVSENSLLSEDL---AAMLRQILQTGRYLILLDDIPN--DSAWDDLESCF---NGSRILLTTRNSNVAY------Y-PLYLRMLNDGESWTLLKKKVFGEG------PLFEKVGPKIVRKCGGLPLSIVFVASIL-AGR-TEQCWKQVARSLGTEIS---CYE----NIIEQSYQNLPYHLKSCFLYFGMFSDHEEINISKLTLLWIGEGFVKYKH--KSLEIAEGYLKNLVESNL---VMS---TKVKVCRIHDVLFHFCKARAENLIQRIQ-SQ-QRR
>XP_004239469.1
ADTSQAQMTSMS-E-MVGFQDVMYTLRG-LIRGS-SKLDVISIVGMPGLGKTTIANKLFFDQLVVSHFDVRAQCCVSQVYTRKDLLLTILHSVDTVVSDKVL---ADKLRKLLMVQRYLILIDDVWE--TVAWDDLKPSF---NGSRIILTTRLGDVAN------D-PHFLRLFTQEESWMLLKTKVFNTK------LVLEDVGQRIAKRCGGLPLSVVLVAGIL-ETK-ETNCWEQVAINLGSHIQ---AKE----DIINLSYQALPFHLKPCFLYFGVFLEDEEIRVSKLTWLWIAEGLVRSKE--KPSEIAEDHLKNLIGRNL---VMS---GKSKSCRIHDLLLDFCKKKAENFLQCIK-DN-SRR
>XP_004239804.1
NAPNK----PVERGKIVGFEEETEWIIR-LTSGS-AEIDVISIVGMPGLGKTTLAYIVYNHKSIVDHFDVCAWCTVDQEHNEKKLLQNIFNQV-----EQDV---ADKLRKRLCGKRYLIVLDDMWD--TETLDELMRPF---KGSRVILTSRKKEVAL------H-PLYLRLLRSEESWELLEKRVFGEEG-----DELKDVGKKIARKCDGLPLVVDLISGVI-SRK-KEAFWLDILNNLSSFIF---KDKE-VEKVIQLSYDHLSDHVKPCLISLSTYPKDKDIRISELKKLWISQGFVDQ-EM-RSAEVVD----ELISSSL---VIN------SIYKIHDLVHDFCYIKGENLFHFIE----MRG
>XP_004240205.1
NAPKN----PVERGKIVGYEEETEWIIR-LTSGP-AELDVISIVGMPGIGKTTLAYRLYNHKSIVDHYDVCAWCTVDQERNEKKLLQKIFNQV-----ERDV---ADKLRRRLCGQRYLIVLDDMWD--TATLDELMRPF---KGSRVILTSRKKEVAL------H-PLYLRLLRSEESWELSEKKVFGEGR-----DELEDVEKRIARKCDGLPLVVDLIGGVI-SRK-KEALWAEVLNDLSSSIF---KDEK-VLKVIQLSYDHLSDHVKPCLVYLATYPKDKDIRMSELKDLWISQGL----EM-RSAEVVD----ELISSSL---VID------SIFKIHDLVHDFCYIKSEKLFHFIG----MRG
>XP_004240498.1
NSPKK----PVERDKIVGFEEETNLILR-LTSGP-ADLDVISITGMPGSGKTTLAYKVYNDKSVSSHFDLRAWCTVDQGCDDKKLLDTIFSQV-----SKDV---PDKLRKQLYGKRYLIVLDDVWD--TTTWDELTRPF---KGSRIILTTREKEVAL------H-PLDLRLLRSDESWELLEKRAFGDES-----DELLDVGKEIAENCKGLPLVADLIAGVI-AGK-KRSVWLEVQSSLSSFIL---NSVE-VMKVIELSYDHLLHHLKPCLLYFASFPKDTSLTIYELSIYLGAEGFVGN-EM-KSMEVVKIYMDDLISSSL---VIA------LNFQIHDLVHDFCLIKAEKLFDRIQ----LRQ
>XP_004240499.1
NSPKK----PVERNKIVGFEEETNLILR-LTSGP-ADLDVISITGMPGSGKTTLAYKVYNDKSVSSHFDLRAWCTVDQGCDEKKLLNKIFNQV-----SKDV---PDKLRKQLYGKRYLIVLDDVWE--TTTWDEVTRPF---KGSRIILTTREKEVAL------H-PLDLRLLRPDESWELLEKRAFGDES-----DELLDVGKEIAENCKGLPLVADLIAGVI-AGK-KRSVWLEVQSSLSSFIL---NSVE-VMKVIELSYDHLPHHLKPCLLYFASFPKDTSLTIYEFNVYLGAEGFVGK-EM-NSMEVVKIYMDDLISSSL---VIA------LNFQIHDLVHDFCLIKAENLFDQIR----LRQ
>XP_004240523.1
NSPKK----PVESDKVVGFEEETKWILR-LTSGP-TDLDVISITGMPGSGKTTLAYKVYNDKSVSSHFDLHAWCTVDQGCDEKKLLNKIFKQV-----SKDV---ADKLRKQLYGKRYLIVLDDVWD--TTTWDELTRPF---KGSRIILTTREKEVAL------H-PLDLRLLRSEESWELLQKRAFGNES-----NELLDVGKEIAENCKGLPLVADLIAGVI-AGK-KRSVWLEVLNNSHSFIL---KNVE-VMKVIEISYDHLSDHLKPCLLYFASWPKDTIMTIYELNGFLGGEGFVGK-EM-KSMEVVKIYMDDLISSSL---VIY------PTYQLHDLVHDYCLIKAENLFDRIR----LRQ
>XP_004242250.1
-------------DDVVGFENDAEVIMM-LIRGT-KERDVISIYGMPGLGKTTLARKVYNNPSIANYFDVKAWCAVSQAYNRRTLLVEIFKQA--DEI-IDV---ADMLRRVLIGKRYLIVLDDIWD--VEAWEDLGICF---YESRVMVTTRIEQVTK------H-PYSLKFLTSQESWELLEKKVF-RGE-----PDLVEAGLQVALHCKGLPLAVVLIAGII-AKR-EASLWVEVANDLSS-FA-----GEQSMKVIQSSYHHLDDHLKPCLLYMALFPEDHKIPVDDLLKLWMAEEFVLN-ET-ENMEASRNCLCGLLNKSL---VMN---RDVRYCSLHDVVREFCLRKLDKYMQLIVNPY--SR
>XP_004242251.1
-------------DDVVGFEIHAQIIVN-LIRGT-KERNVISIYGMPGLGKTTLARKVYNNPSILNYFDVKAWCAVSQAYNRRTLLVEIFKQA--NKI-IDV---ADMLRKVLIGKRYLIVLDDIWD--VEAWEDLGICF---CGSRVMVTTRIEQIAK------H-PYSLSFLTSEESWGLLEKKIF-RGE-----PDLVEAGLQVALHCKGLPLTVVLIAGIL-GKR-EASLWLEVAADLSS-LA-----GQQSMKVIQSSYDHLEDHLKPCLLYMALFPEDHKIPVDHLLKLWIAEEFVLN-GT-ENMEACRVCLSDLLNRSL---IMR---CDVQYYSLHDVVREFCLRKLDKYMQLAVNPY--SR
>XP_004242252.1
-------------DDVVGFENDAQIIMK-LIRGT-KERDLISIYGMPGLGKTTLARKVYNNPYIVNYFDVKTWCAVSQAYNRRTLLVEIFKQA--DKI-IDV---ADMLRKVLIGKRYLIVLDDIWD--VEAWEDLGICF---CGSRVMVTTRIEQVAK------H-PYSLSFLSSKKSWELLEKKVF-RGE-----PDLLEAGLQVALHCKGLPLVVVLIAGML-AKR-KSSLWLKVANDLSS-LA-----GEQSMKVIQSSYDHLENHLKPCLLYMALFPEDHKITVDDLLKLWMAEEFVLN-KT-ENMEAYRVCLSDLLNKSL---VMR---RDVVHCSLHDVVREFCLRKLDKYM---------SR
>XP_004243044.2
HSSSR----NLE-NVV-GLEDDLMKVMR-VTGPP-SSREIVSIVGMGGIGKTTLAKKVYHHPEVRNRFDVHIWVTISQEYQTRDLLLCILSCI--NEINGQL---MDMIYKKLKYRRYLVIVDDIWS--IGIWDLMTRFF---NGSRIILTSRHKEVAE------H-PHEMSLLNSDNSWKLLHDKVFGSQHD----RELEKIGKQVAQKCQGLPLALLVVAGHL-SKR-TRECWDDVAKTISKIVA---SEDKC-IGVLAMSYSYLPHHLKACFLSIGVFPEDFVIATERLIQLWVAEGFLRQRL--KSMEVGKECLEDLISRNL---ILR---GELITCGVHDLVRDLILRQGEKFLKVTRDVI-VHR
>XP_004243493.1
FSKLPTTFPTIE-EKVVGMKDDLNSILN-INAHT-KELIVISVVGMGGIGKTTLASKVFDDSMIRSQFDKHAWVTISQDYNKRQMLLEIVSSIIYQE--NKL---LDTVYKGLKGRRFLIVIDDLWS--TEALDLMRRIF---NKSRIILTTRLKTVAD------Y-PHDMSFLSLDDSWNLFTERLFKKD------PQLEVIGKHIIQQCQGLPLSIVVIAGLL-GNR-TPDNWKKIEENLNSFFG---KAEKC-QAILSLSYNCLPQYLKACFLYIGSFPEDMEIHVSKLISSWIAEHFIK-SN--TRLEVAEEYLQELTDRSL---ILR---GRIKICKIHDLLRQMCIREAENVVHFTNI---HRR
>XP_004246080.2
LQHS-------E-DDMRGLDDDLEIIVE-LTGQL-SDLDIVTISGMGGIGKTTLARKAYDHLKLRYHFDVRVWITISQEYGRRSVLLEALHCI--DNA-VEL---ADLVQKSLKGRRYLVVVDDIWS--TDVWDSIRGIF---RRSRILLTTRETKVAM------Y-PHEMNLLNLENSWKLLCDKVFGPNN-----PELEEIGKKIAEKCQGLPLTISVIAGHL-SKR-TLGSWMDVSRTLGEIIS---SHDKC-LGVLGLSYHHLPNHLKPCFLSMGSFPEDYHVETWRLIQLWITQGFIRRGSD-ESLTVAKDYLEDLISRNL---IMR---GEIKACGMHDLLREFCLTEVTQFMYVETV------
>XP_004248007.2
YFPTRIN-PVTD-E-IVGFGNDIEKMFQ-LIRGT-NDLDVVPIVGMGGQGKTTVARKVYNSDNIVSHFDVRAWCIVSQTYNRRKLLQDILSQVSKDKGYEIL---ADELRKSLMGKRYLIVLDDMWD--CMAWDDLRLSF---NRSRIVVTTRLEKVGE------Q-PYSLPFLTKEESCELLQKKVFQKE------PELQDVSRAVAEKCKGLPLVVVLVAGII-KKM-EESWWNEVKDSLFDHLN---REEEYSLSTMQLSYYNLTDCLKPCLLYMGMFQEDAIIRVSELISLWIAEGFVQSES--GRMEAAEGYLMDLIQSNV---VMR---GKVKYCQVHDVVLHFCLEKSEKFMLAVK----ENR
>XP_004248043.1
HLPDRSN-LVTD-E-VVGFENKAEELID-LIRGT-NELDVVPIVGMGGQGKTTIARKLYNNDIIVSRFDVRAWCIISQTYNQRELLQDIFSQVFNDNGATVL---ADMLRRKLMGKRYLIVLDDMWD--CMVWDDLRLSF---IRSRIVVTTRLEEVGK------Q-PYSLPFLTTEESCQLLQKKVFQKE------PELQDVSQAVAEKCKGLPLVVVLVAGII-KKM-EESWWNEVKDALFDYLD---SEEEYSLATMQLSFDNLPHCLKPCLLYMGMFSEDARIPASTLISLWIAEGFVENES--GTMEEAEGYLMDLISSNM---VMS---GKVKYCQVHDVVHHFCLEKSAKFMLAVK----GTR
>XP_004248174.1
ESDSE-CSP----QAVLDLDNDLMTVKS-LIGPP-SKLDVVSIVGMGGIGKTTLARKVYDDIYMEHHFYVRAWITVSQMHQHREMLLGILRCF--NDYYLQL---AEQVYRSLKGRRYLIAMDDVWD--TTAWDVVKRSF---NGSRVILTSRLANVGI------Y-PHYMRCLSVDRSLKLFNLKVFGRE------LELEKATKQIVGKCQGLPLAIVVVAGFC-SKK-TENCWEDVAHKIGLIVS---REEEC-MDLLALSYKHLPHHLKPCFLYMGAFPKDYEISVSRLIKLWIAAEFLEYFE--MDFEVAEGYLKDLIDRSL---IMT---GKVKTCEVHDLLHDLIIREAERSIYFTKVVL--HR
>XP_004248175.2
SPPQK-RVPMVE-EEVVGFDDEARKISS-LTNGS-EELEIISIVGMGGLGKTTLAKKVYTDSSIEFHFYNRAWIYVSQLYSRKEVFLGILDSL--DEMYKKL---AGELFSHLRSKRYLVVIDDVWT--MEAWDDLQMAF---TGSRILLTTRNTEVAL------H-PHHLRFLTHEESWELLSKKVFRKG------LELEDIGLQIAKKCYGLPLAIVVVSGLL-LKK-TRDWWKKIANDVSSYVA---RDKQC-MDVLALSYKHLPDHLKVCFIYFGVFPEDFEIPVWKLLRLWTSEGFVQKGQ--ECLETAEEYLEDLVDRNL---VLR---GRIKTCRIHDMLRDLSVKMGEKFLEVFKA---HRR
>XP_004248798.1
GSEER-KPPVVE-EDVVGFDEEADIVIN-LLGES-NHLEVVPVVGMPGLGKTTLANKIYKHPKIGYEFFTRIWVYVSQSYRRRELFLNIISKF--KQYHGDL---ADEIQEFLKGGKYLVVLDDVWS--DEAWERIKIAF---KPNRVLLTTRDSKVAK------Q-PHDLKFLTEDESWILLEKKVFHKD------PELVLSGKSIAKKCKGLPLAIVVIAGAL-IGK-TPREWKQVDDSVSEHLI--NRDENC-NKLVQMSYDRLPYDLKACFLYCSAFPGGFQIPAWKLIRLWIAEGFIQYGH--LSLEKGEDNLNDLINRNL---VMT---GQIKTCRLHDMLHEFCRQEAENLFQEIKSE--YRR
>XP_004250409.1
GTRYE-TTPIDE-ENIIGMDDEFNTILD-LTTQT-NELTVIPIFGMGGIGKTTLAKKVYDDSYIRSRFDKHAWVTISEDFNQRQMLLEVASSIGSNQ--EQL---MEIVYKGLKGRRFLIVIDDIWS--TEAWDQMQRIF---NKSRILLTTRLKYVAD------N-PHCKSFLSLDDSWNLFTEKLFKKD------RQLVKLGKHIVQQCQGLPLSIIVVAGLL-VKL-TRDNWKKVEENLKSFFG---TVERC-QSILSLSYNYLPQYLSACFLYVGGFPEDTEIGVSKLIRLWIAEQFIK-SN--KRLEVAEEYLQELIDRSL---ILR---GRMRSCKIHDLLRQLCLSKAENVVHVMNV---QRR
>XP_004251533.1
GSTSR----SLEHENMVGHENEFEMMQD-LTRGA-SDLEVVSIVGMGGIGKTTLANKIYTDPFVMSCFDKRAKVTISQDYCVRNVLLRLLSSI--HQTEEQL---ADQLQKLLKGPRYLVVIDDIWT--TGAWDDIKLCF---CRSRILMTTRNMEVAE------Y-PYQMRLMNFDESWSLLYEKVFAR-G-----HEFEQLGKQIASKCKGLPLMIVVIAGLL-SKN-RLDRWRSVAENVSSVMN---TDVQC-MRVLALSYYHLPHHLRACFLYFALFPEDKLIFVNELVKLWAAEGFLKVET--KSMEVAKQSLKDLVDRSL---VFS---GKIKACGMHDVIRELCLREAINFVNVI-DNQ-TVR
>XP_010312507.1
GSKSA---ATIV-ENVVGMKDDFNTILD-VTAQT-NELTVIPIFGMGGIGKTTLAKKVYDDSFICSRFDKLAWVTISEEYNERQMLLEVVSSVGGNQ--EEL---MEIVYRGLKGRRFLIVIDDIWS--TEAWDQMQRIF---NKSRILLTTRLKYVAD------Y-PHSKSFLSLEDSWNLFTEKIFKKD------PLLEEIGKHIVQQCQGLPLSIVVVAGLL-GKL-THDNWKNVEENLSSFFG---TVERC-QSILSLSYNYLPQYLKACFLYVGGFPEDREINVSQLIRLWIAEQFVK-KD--KRLEVGEEYLQELVDRSL---ILS---GRMRSCKIHDLLRQLCLSETENVVHVINVVV-QRR
>XP_010313675.1
PARHI----DVQ-QKV-GFQEDLEKIID-LRGGP-SELDIICIVGMAGIGKTTLAKRAYNDISVVNRFDVRAWVTVSQEYRERDILFDLFYSV--DEIYEET---ADRVRKSLICKRFLIVVDDMWS--TDAWDNLSRLF---NGSRIILTSRLIDLAT------Y-PHRLDFLDNDEGWELLRRKIFGKRG-----FELEEIGRSIAEKCQGLPLAIVVVAGHL-SKK-TTDCWNNVAESVDSVVN---REGQC-LDILALSYSHLPQHLKACFLYMGAFPEDFEIHVWKLIRLWVAEGFLNAGV--TTVEIAEECLEDLIDRSL---VLS---GKLKTCKLHDIMRDFCLEEAQNFLHFLK----LRR
>XP_010315011.2
NSPKK----PVERDKIVGFEEETNLILR-LTSGP-ADLDVISITGMPGSGKTTLAYKVYNDKSVSSHFDLRAWCTVDQGYDDKKLLDTIFSQV-----SKDV---ADKLRKQLFGKRYFIVLDDVWD--TTTWDELTRPF---KGSRIILTTREKEVAL------H-PLDLRLLRPDESWELLEKRAFGNES-----DELLDVGKEIAKNCKGLPLVADLIAGVI-AGK-KRSVWLEVQSSLSSFIL---NSVE-VMKVIELSYDHLPHHLKPCLLYFASWPKDTTTTIYELNIFLGAEGFVGK-EM-KSMEVVKIYMDDLISSSL---VIS------LNFQIHDLVHDFCVIKAENLLDQIR----LRQ
>XP_010319214.1
SCPKKSVSPSIH-ENMEGYNEERKNMVA-LTYGS-KKLQVVSVVGMAGIGKTTFAKTTLFDIN-KEDFPIRGWITVSENYDLRELLLRLLRDV-DKDFDGQL---AAHLKQVLQGKRYLIVVDDIWS--NSDWDNIRHWF---DKSRILLTSRDKKVGA------Y--LVLRPLTQDESRNLFYHRAFGKNN-----GKFKKVGEKVITNCKGLPLMITAVAGIL-RSK-LYE-WMEVAESVSSLVN---DDKQC-LQVVALSYNNLPSLMKACFLHFGVFPKSHGIPVKKLTRLWIAEGLVYPGV--EEFEAADRVLHDLIGKSV---VIS---GKIKTCRIHDVFHDFCSKESENLLCVCSSTT--RW
>XP_010319380.1
HQPEKEQGSSLE-NHVVGFDEEATKVIN-LVEGA-ECLDVIPVVGMPGLGKTTLARKIFNDPKISREFFSYIWVFIGQSTCVKDILFNILKGF--DEFKNSI---TDEIRKRVNGGKCLIVLDDVWD--PNVVDIVKTVF---KAHRIMMTTRHEDIAR------S-PHNLKFLDGDESFQLLEKRAFGVS------VELVEHGEAIVAKCSGVPLTIVVIAGAL-RGS-EID-WKVVRENVGKHLI--QEDQRC-VNVVRLSYNHLPQEKKSCFLYFGAFPQGFDIPAWKLIRLWIAEGLIMKSG--NEIEIAEYYLNDFANRNL---VMK---DRIKTCRVHDMLHEFCVEEALTLFKQVCSDQ-CRR
>XP_010319428.1
DIPKKTQGPSLD-DDVVGFDEEAKKVIK-LVEGPAESLAIVPVVGMPGLGKTTLARKIYNDTTLSFEFFSTIWIYAGPECKIKDLYHKILKHF--DEHLDTL---AKVISGFMKGGRCLIVLDDVWE--ANVIDHVKKVF---KGHRIMMTTRDGLLAA------Y-PHNLKFLLADECFELLEKRVFGKG------DELKDVGERIAGNCGGVPLIVVVIAGAL-AGN-TTD-WEIVERDVARH-A--FTVKNC-GVFVEMSYDRLSQEMQTCFLYSGIFPRGFDIPAWKLIRLWIAEGLIKQSS---TLEIAELHLNDLVHRNL---VIR---GQIKTCRLHDMLHQFCRTKAKWLYQEISAD--CRR
>XP_010319429.1
NLPTTAREPFLEV--MVGLTEEANEVMK-IVGGT-EEVECIAIVGMTGLGKTTLARKLWSDSQITDKFCKNIWVSVGQSNDLKNMLFVILKS-PNEEFRCEL---AKLIAKFVQDMRCLVVLDNVCG--SGLVNFFKNVL---KGHRILMTTRRRDVAA-----SC-PYHLKFLDGEDSFRLLEKIVFDNG-------ELVEVGKSIASKCGGLPLAIEVIAGAL-KKQ-SAYYWKRVENNFWQVVR--ENDSSC-WKIVEASYGSLSSEMKACFLYCLAFPKGYDIPFQMLISLWMAEGLIE-SNPISS-KKAEDHLMEFENLNL---VT----GSIKKIKCNEIFYDFYRMEVESVFQQLGHDL-SRR
>XP_010320570.2
AHTSQARITSTR-E-MVGFDEVVQTLKG-LIRGS-SELDLISIVGMAGLGKTTLANKLFLDQFVVSHFDVRAQCCVSQVYTRKDLLLTILRSVDIVISDKEL---ADKLRKLLFGQRYLILIDDVWE--TTACDELMPCF---NGSRLILTTRHDHVAY------H-PHFLRKFTLEESWMLLKNKVFNEK------VVLEDVGQKIAQKCGGLPLSVVLVAGIL-ETK-EEHCWEQVAINLGPHIQ---AKE----DIINLSYQDLPFHLKPCFLYFGVLSEDEEIKVSKLTWLWTAEGLVRTTE--KLSEIAENYLKNLIGRNL---VMS---GKTKTCRIHDLLLEFCKKKAENFLQCID-DN-QRR
>XP_010320686.1
SKWSEKKRPGIN-G-TIGFEDEIEKLIH-LTGGF-EGLDIISIVGMPGAGKTTLANRLYSYHPVVYRFDILGYCHVSPVYSKRGVLLSLLRVSENSLLSKTL---EDILVRNLRSRRYLILLDDVWD--RNVWGDLKRYF---NGSRILLTTRNDDVAY------Y-PHNLRLLTYEESWELLCIEVFGNK------PLLEKVGQEIARKCGGLPLSIVLVAGIL-SKK-TEECWSRVAKDLGSYMA---SDK----AIIEPSFQHLPYYLKPCFLYFGTFLEDEEINVSKLTWMWIAEGFVSNEG--KSLQIAKGYLDILIRRNL---VMS---GNVKACRVHDLLLDFCKKKGEHFLSWTK-DQ-QRR
>XP_010320708.1
GSKLTTT--STE-ETYVGMKKDYKAILN-LNAQT-KELIVISLIGMGGIGKTTLARKVFDNSIIRDRFEKHAWVTISEQYNKRQMLLEVASSIVNNQ--EEL---MVIVYRSLKGRRFLIVIDDLWS--TEAWDQMRRIF---NKSRIILTTRLKHVAD------Y-PREVSFLSFKDSWKLFTKKLFRKD------PQLRKIGKHIIQQCQGLPLSIIVIAGLL-SKV-TYDNWKKIEQDLNSFHG---SVEQC-QAILCLSYNYLPPYLKACFLYIGGFPEDMEIRVSKMMSSWIAEQFIK-SD--TRLEVAEKYVQELMDRSL---ILK---GRFKTCKIHDLLRQLCIREAENVVHFPYLVS-RRR
>XP_010320780.1
-------------DELVGFDEHAQNITD-LIRGT-WDLDVVSIVGMAGLGKTALARKVYNSRSIIDRFDVRAWCSVSQTYNRRQLVLQILTQI--DHPNYDP---EDILRKCLNGKRYLVVLDNIWD--GKAWDDFQSCF---HGSRIMITTRDKAMAS------Y-PYSLPRLEDDQSWELLQKKVFGRGK-----LELVNVGKLVAKACRGLPLLIIMIAEVL-SRR-EGSSWLKVAYDISSHVP-----KEIIMMTIQSSYDHLLDHLKPCLIYMGLFPKKYEIPVSDLLKWWIAEEFVHH-DT-LKLELSEICLHDLVGTNL---VVR---GKMKCCIVLDHVRDFCLRKIEKFI---VS----QR
>XP_010320781.1
-------------DELVGFDEHAQNITD-LIRGT-WDLDVVSIVGMAGLGKTALARKVYNSRSIIDRFDVRAWCSVSQTYNRRQLVLQILTQI--DHPNYDP---EDILRKCLNGKRYLVVLDNIWD--GKAWDDFQSCF---HGSRIMITTRDKAMAS------Y-PYSLPRLEDDQSWELLQKKVFGRGK-----LELVNVGKLVAKACRGLPLLIIMIAEVL-SRR-EGSSWLKVAYDISSHVP-----KEIIMMTIQSSYDHLLDHLKPCLIYMGLFPKKYEIPVSDLLKWWIAEEFVHH-DT-LKLELSEICLHDLVGTNL---VVR---GKMKCCIVLDHVRDFCLRKIEKFI---VS----QR
>XP_010320900.1
VASSQASKQRIN-E-IVGFEDVKDELIG-LKGGP-SGLDVISIVGMAGLGKTTLANKLYSDESVVSYFDIHAHCCVSQQYTRKDLLLAILHDIERAKLGREL---ADKLRKLLMRKRYLLLIDDVWE--TSAWDDLKLCF---NGSRIILTTRHYEVAS------H-PHKLRSLNNDESWMLLNKKVFNNE------LIPRDIGQEIVRKCGGLPLSIILVAGIL-TRK-DKHCWEQVATNLGPNIQ---DQE----GTLDLSYQHLPPYLKPCFLYLGLFPEDREIQVSKLTWLWIAEGFIKPAG--KTLEIAENHLENLVGRNL---VMS---GRIKACRIHDLVHEFCRKKAENIIQRIN-DA-SRR
>XP_010320901.1
VASSQASKQRIN-E-IVGFEDVKDELIG-LKGGP-SGLDVISIVGMAGLGKTTLANKLYSDESVVSYFDIHAHCCVSQQYTRKDLLLAILHDIERAKLGREL---ADKLRKLLMRKRYLLLIDDVWE--TSAWDDLKLCF---NGSRIILTTRHYEVAS------H-PHKLRSLNNDESWMLLNKKVFNNE------LIPRDIGQEIVRKCGGLPLSIILVAGIL-TRK-DKHCWEQVATNLGPNIQ---DQE----GTLDLSYQHLPPYLKPCFLYLGLFPEDREIQVSKLTWLWIAEGFIKPAG--KTLEIAENHLENLVGRNL---VMS---GRIKACRIHDLVHEFCRKKAENIIQRIN-DA-SRR
>XP_010320925.1
A-PSFAYTQ----NEMEGFQDTIDELKD-LLGGS-PELDVISIVGMPGLGKTTLAKKIYNDPEVTSRFDVHAQCVVTQLYSWRELLLTILNDV--SDRNEEI---ADELRRFLLTKRFLILIDDVWD--YKVWDNLCMCF---NRSRIILTTRLNDVAE------Y-PHHLRLFRDDESWTLLQKEVFQGE------PELEDVGFEISKSCRGLPLSVVLVAGVL-KQK-TLDSWKVVEQSLSSRIG-----LEESISIIGFSYKNLPHYLKPCFLYFGGFLQGKDIHVSKMTKLWVAEGFVQANE--NGQETAQGFLDDLIGRNL---VMRP--AKVKTCRIHDLLHKFCMEKAEDFLLQINEG---YR
>XP_010321400.1
NAPKN----PVERGKIVGYEEETEWIIR-LTSGP-AELDVISIVGMPGIGKTTLAYRLYNHKSIVDHYDVCAWCTVDQERNEKKLLQKIFNQV-----ERDV---ADKLRRRLCGQRYLIVLDDMWD--TATLDELMRPF---KGSRVILTSRKKEVAL------H-PLYLRLLRSEESWELSEKKVFGEGR-----DELEDVEKRIARKCDGLPLVVDLIGGVI-SRK-KEALWAEVLNDLSSSIF---KDEK-VLKVIQLSYDHLSDHVKPCLVYLATYPKDKDIRMSELKDLWISQGL----EM-RSAEVVD----ELISSSL---VID------SIFKIHDLVHDFCYIKSEKLFHFIG----MRG
>XP_010321401.1
NAPKN----PVERGKIVGYEEETEWIIR-LTSGP-AELDVISIVGMPGIGKTTLAYRLYNHKSIVDHYDVCAWCTVDQERNEKKLLQKIFNQV-----ERDV---ADKLRRRLCGQRYLIVLDDMWD--TATLDELMRPF---KGSRVILTSRKKEVAL------H-PLYLRLLRSEESWELSEKKVFGEGR-----DELEDVEKRIARKCDGLPLVVDLIGGVI-SRK-KEALWAEVLNDLSSSIF---KDEK-VLKVIQLSYDHLSDHVKPCLVYLATYPKDKDIRMSELKDLWISQGL----EM-RSAEVVD----ELISSSL---VID------SIFKIHDLVHDFCYIKSEKLFHFIG----MRG
>XP_010322775.1
KSSDE----LIEPAETVGHEEDEAWIIG-LDEHE-SELDVISIFGMPGVGKTTLANKVYNNTLVASHFHVRAKCTVSQK---------------------------------------------------------------------------------------------------------------------------------------------------------------------------------------------------------------------------------------------------------------------------------------------------
>XP_010322858.1
GHSSR----NPE-NIV-GLEDDLVRIIR-LKGPT-LSREIIPILGMGGIGKTTLARKAFDDFETRNRFDIHIWVTVSQEYRIRGMLLDILRST--NE--ERL---MDMIYKKLKGWRYLVVMDDIWS--SEVWDLMTRTF---NGSRIILTSRQEEVAS------H-PHKMNLLNLDNSWKLIRDRVFGVEH-----PELEDIGEQIAQRCQGLPLALLVVAGHL-SKR-TRESWNDVSKSVSKVVA---DEDIC-LGVLAMSYNYLPDHLKPCFLYMGVFPEDSVVNIVRLINLWISEGFI-------SDEVGRDCMEDLVSRNL---VMS---GETKTCGVHDLIRDLILREAEKFLEVTRE---TRR
>XP_010324491.1
GNLSISTSPTL--ENMVGINEQANMRRR-ITGHS-SQLEVISIAGMGGIGKSTFAKKLFSDPSVVGFFDVRGWITVSKDYSSRKMLISLLQDAVKVEIVEEL---ADRLQKSFKGKRYLIVVDDIWS--TEAWDDISQWF---NRSRILLTTRSMEVAR------H-PFQMRFLDPEESWNLFCQKAFSKK------AEFESVGKVVVENCKGLPLMISVVAGSL-SSR-TLNEWNEVAQSVSSLVN--LDDQRC-SGVLALSYNHLPPDLKVCFLYFGVFKKASEISVENLIRLWMAEGLFK-GI--RDLEEACSLLHDLIDRSL---IVS---GKIKTCRIHDLLHDLCLRESESLLYVSNL---RRW
>XP_010327076.1
ESDSK-CIP----QAMLDLDNDLMTVKS-LIGPP-SKLTVVSIVGMGGIGKTTLARKVYDDIYMEHHFYIRAWITVSQMHQHREMLLGILRCF--NDNYQQL---AEQVYRSLKGRRYLIGMDDVWD--TNAWDVVKRSF---NGSRVILTSRLANVGI------Y-PHYMRCLSVDQSLKLFNLKVFGRE------LELEKATKQIVEKCQGLPLAIVVVAGFC-SKK-TEDCWEDVAHKIGLVVS---REEEC-MDLLALSYKHLPLHLKTCFLYMGAFPKDFEITVSKLMKLWIAAEFVKRPE--KDFEVAHGYLRDLIDRSL---IMT---GEVKTCKVHDLLHDLIIREAERLIYFTKVIL--HR
>XP_019066422.2
GSKSAATNPF---EEIVGMEDDFNTILD-LTTQT-DELIVIPILGMGGIGKTTLARKVFGDSYIRSRFDKHAWVTISKEYNQRQMLLEVVSSVGSKQ--EQL---MEIAYKGLKGRRFLIVIDDIWS--TKAWDQIQRIF---NKSRILLTTRLKNIAD------Y-PHSKSFLSLDDSWNLFTEKIFKKD------PLLVKIGKHIVQQCQGLPLSVIVVAGLL-GKP-THNNWKIVEGNLNSFFG---TVERC-QSILSLSYNYLPQYLRACFLYVGGFSEDMEIDVSKLIRLWIAEQFVKRSN--KRLEVAEEYLQELIDRSL---VLR---GRMKTCKIHDLLRQLCIREAENGLNVMNV------
>XP_019066695.1
GSKSA---ATIV-ENVVGMKDDFNTILD-VTAQT-NELTVIPIFGMGGIGKTTLAKKVYDDSFICSRFDKLAWVTISEEYNERQMLLEVVSSVGGNQ--EEL---MEIVYRGLKGRRFLIVIDDIWS--TEAWDQMQRIF---NKSRILLTTRLKYVAD------Y-PHSKSFLSLEDSWNLFTEKIFKKD------PLLEEIGKHIVQQCQGLPLSIVVVAGLL-GKL-THDNWKNVEENLSSFFG---TVERC-QSILSLSYNYLPQYLKACFLYVGGFPEDREINVSQLIRLWIAEQFVK-KD--KRLEVGEEYLQELVDRSL---ILS---GRMRSCKIHDLLRQLCLSETENVVHVINVVV-QRR
>XP_019066753.1
GTKSAATTPTIV-ENVVGMKDDFNIILD-LTAQT-DELIVIPILGMGGIGKTTLARKVYDDSCIRSRFDKLAWVTISQEYNERQMLLEVVSSIKGSQ--EEL---MEIVYRGLKGRRFLIVIDDIWS--TEAWNQMQRIF---NKSRILLTTRLKYVAD------Y-PHSKSFLSLEDSWNLFTEKLFKKD------PLLVEIGKHIVQQCQGLPLSIVVVAGLL-GKL-THDNWKNVEENLSSFFG---TVERC-QSILSLSYNYLPQYLKACFLYVGGFPEDREINVSQLIRLWIAEQFVK-NN--KRLEVAEEYVQELIDRSL---ILT---GRMKTFKIHDLLRQLCLSETENVVHIMNVPM-QRR
>XP_019066849.1
TSSSE-MLP-LDVSNMVGRDKEKERMLE-LRGGK-DELKVIPIVGMGGIGKTTLAKQVFNHPSIQSRFDVRAWATICKEYNVKEILLSLLQSIIDDKVYSEL---ADLLQKKLKCRRYLIVIDDIWC--YKAWDDTRQCF---NGSRILLTTRHTEVAI------Y--LHLNLMNADESWNLLKSKAFANE------PELETIGEKIASKCQGLPLTIVVVAGLL-SKR-TKEEWENVAENIKSFVT---KDEQC-LRVLGLSYNYLPNELKACLLYFGIFPEDSEISVKRLVRLWIAEGFLK-----EGFEEAKNRLQDLVDRCL---VLS---RNVKTCRIHDLVHELCLREAQNFLFIRN----GRW
>XP_019066850.1
TSSSE-MLP-LDVSNMVGRDKEKERMLE-LRGGK-DELKVIPIVGMGGIGKTTLAKQVFNHPSIQSRFDVRAWATICKEYNVKEILLSLLQSIIDDKVYSEL---ADLLQKKLKCRRYLIVIDDIWC--YKAWDDTRQCF---NGSRILLTTRHTEVAI------Y--LHLNLMNADESWNLLKSKAFANE------PELETIGEKIASKCQGLPLTIVVVAGLL-SKR-TKEEWENVAENIKSFVT---KDEQC-LRVLGLSYNYLPNELKACLLYFGIFPEDSEISVKRLVRLWIAEGFLK-----EGFEEAKNRLQDLVDRCL---VLS---RNVKTCRIHDLVHELCLREAQNFLFIRN----GRW
>XP_019068848.2
SSTIN----KSE-DDVQGIDDDLEIIVK-LIGPP-SDLEIVTITGMGGIGKTTLARKAYDHLQIRYHFDILAWVTITQEFRNRNVLLEALRCI--DSF--EL---ADLVQKKLKGRRYLVVVDDIWT--KNVWDSIRGIF---NGSRILLTTRETEVAM------Y-PHEMIHLSLENGWRLLCDKVFGQKY-----PELDEIGKEIVEKCQGLPLTISVIAGHL-SKN-TLEGWKDVARNLSEIIA---SHNQC-LGVLGLSYYHLPNRLKPCFLSMSSFPEDFQVDTRRLIQLWIAEGFIRTAGS-KSLEVAEHYLEDLISRNL---IQR---GEIKACGIHDILREFCLIEATNHMHVER----VCR
>XP_019068849.1
PSTSY------S-DQ--GLEDDLKIIIK-LTGPP-SDIDIVTITGMGGIGKTTLAKKAYDHLTIRYHFDVFAWLTISQEFRCRNVLLEALHCI--DSF--EL---ADLVQKQLKGRRYLVVVDDIWS--SDVWDSIRGIF---NGSRILLTTRENEVAM------Y-PHEMSLLSAENGWKLLCDKVFGPNN-----PELEEIGKEIVEKCQGLPLTISVIAGHL-SKR-TLESWKDVARTLSKIIA---SHDKC-LAVLGLSYHHLPSRLKPCFLSMSSFPEDFRFET---------------------------------------------------------------------------------
>XP_019068866.1
FQPGEPQGPAEE-DVVVGFNKPAEDVKE-LCEGS-KDLDVIPIVGMPGLGKTTLSRKVYNDSSLDFYFYHKIWIYVGTSKKPKDILVEIVKEV--KELKDQL---AHIIRDFLERGKHLIVLDDVWD--TQVVDFVKKAF---RGDRIMLTTRQQRVAE------A-PHYLENLSKEDSIKLLEQRVFANKR-----IELQGYRDGIVDKCCGVPLAIVVISGAL-RGD-ESE-WRVVEENVGKHLI--NKDKSC-LKFVETSYNHLPQEKKAAFLYFGVFPQGFDIPAWNLIRLWVAEGLIKGKD--SEIEVAETYLSDFASRNL---VMR---GQIKTCRLHDMLHEFCIIEAISLFQQVYPGV-SRR
>XP_019068867.1
FQPGEPQGPAEE-DVVVGFNKPAEDVKE-LCEGS-KDLDVIPIVGMPGLGKTTLSRKVYNDSSLDFYFYHKIWIYVGTSKKPKDILVEIVKEV--KELKDQL---AHIIRDFLERGKHLIVLDDVWD--TQVVDFVKKAF---RGDRIMLTTRQQRVAE------A-PHYLENLSKEDSIKLLEQRVFANKR-----IELQGYRDGIVDKCCGVPLAIVVISGAL-RGD-ESE-WRVVEENVGKHLI--NKDKSC-LKFVETSYNHLPQEKKAAFLYFGVFPQGFDIPAWNLIRLWVAEGLIKGKD--SEIEVAETYLSDFASRNL---VMR---GQIKTCRLHDMLHEFCIIEAISLFQQVYPGV-SRR
>XP_019068911.1
KSSHE----SIVLVETVGHEEEEAWIIG-LDEHE-SELDVISIVGMPGVGKTTLANKVYNNTLVASHFHVRAKCTVSQKY----------------------------------------------------------------------------------------------------------------------------------------------------------------NLDSFIS---TNSL----VMQLSYDHLPCHLKPLLLYFATTQKSQRTPVSTLMQLWMAEGFVDH-----SLEVTQSYLDALISSNL---IMHIPSTMIKVCYMHDVVHDFVSVKAEKFFKLIN----LHR
>XP_019069317.1
HISSEINTPRIT-DEVVGFEDVMEKLRE-LIRGT-KQLDVISVVGMPGLGKTTVANKLYSDELVVSRFDIRAKCCVSQAYSRRSVLLSILRDAESPTLTKVL---ADQLRKTLLWKRYLILVDDIWE--ASVWDDLRCCF---NGSRIILTTQHADVAE------N-PLHLRILNDDESWKLLKQKVFGEE------MLLSNVGQEIANKCRGLPLSIVLVAGML-TKK-SEKCWKQVAKNLCTNVL---SNK----AIIEQSYQNLPYHLKPCFLYFGVFLEDKEINISILTWLWISEGFIKSDD--KSLEIAEGYLENLIGRNL---VMG---GKVKTCRIHDLLLYFCKEIAKNLLLWMR-DQ-QRR
>XP_019069333.1
NTPSK----PVEIDQIVGFEEETEWIIR-LTSGP-TEVDVISIVGMPGLGKTTLAYRVFNNKSVVDHFDVRAWCTVDQEHNDKKLLQKIFNQV-----QTDI---ADKLRKELFGKRYLIFLDDLWD--IETWNELTRPF---RRSRIILTSRKREVAL------Q-PLYLRLLTPEESWDLLVKRVFGEER-----DELLVVGEEIARKCAGLPLLLDLIGGVI-ARK-KKALWLEVLNNLNSLIL---KDEE-VMKVIQLSYDHLPNHLKPCLLYLASYPKDNYIKISELKHLWSSEGLVEH-EM-KSVDLLEVYVDELISSSL---VVN------PIFRIHDLVHDFCLIKSEHLFDVIK----MRA
>XP_019069347.2
NTPNK----PVERGKIVGFEEETEWIIR-LTSGP-AEIDVISIVGMPGLGKTTLAYRVYNDKSIVDHFDVCAWCTVDQEHNEKKLLQKIFNQV-----EREV---ADKLRKQLFGKRYLIVLDDIWD--TAIFDELTRPF---KGSRVILTSRKKEVAL------H-PLYLRLLRSDESWELLEKSVFGEER-----DELKYVGEKIAQKCDGLPLVLDLIGGVI-SRK-KETLWLEVLNNLSSFIF---KDEE-VVKIIQLSYDHLSDHVKPCLVYLASYPKDEDIRISELKDLWIFQGLVQQ-VM-KSAEVVDV----LISSSL---VIN------SICKIHDLVHDFCYIKSEKLLHFIG----MRG
>XP_019069358.2
NAPNK----PVERGKIVGFEEETEWIIR-LTSGP-DEIDVISIVGMPGLGKTTLAYRVYNDKSIVDHFNVCAWCTVDQERNEKKLLQKIFNQV-----ERDV---ADKLRRKLFGKRYLIVLDDMWD--TDILDDLMRPF---EGSRVILTSRKKEIAL------H-PLYLRLLRSEESWELFNKRVFGEEG-----DELKDVGEKIALKCGGLPLVVDLIGGVI-SKK-KEALWAEVLNDLSSSIF---KDEE-VVKVIQLSYEHLSHDVKPCLLCLATYPKDEDISMSELKDLWIFQGL----EM-KSAEVVD----ELISSSL---VID------SIFKIHDLVHDFCYIKSEKLLHFIG----MRG
>XP_019069402.1
NAPKN----PVERGKIVGYEEETEWIIR-LTSGP-AELDVISIVGMPGLGKTTLAYRVYNHKSIVDHYDVCAWCTVDQERNEKKLLQKIFNQV-----ERDV---ADKLRKRLCGQRYLIVLDDMWD--TATLDELMRPF---KGSRVILTSRKKEIAL------H-PLYLRLLRSEESWELLEKRVFGEEG-----DELKDVGKKIARRCGGLPLLVDLIGGVI-SRK-KEALWAEVLNDLSSSIF---KDEE-VVKVIQLSYDHLSDHVKPCFVYLASFPKDEDISMSELKDLWISQGL----EM-KSAEVVD----ELISSSL---VID------SIFKIHDLVHDFCDIKCEKLLHFIR----MRG
>XP_019069404.2
NAPNK----PVERGKIVGFEEETEWIIR-LTSGP-AEIDVISIVGMPGIGKTTLAYRVYNHKAIVDHFDVCAWCTVDQERNEKKLLQKIFNQV-----ERGV---ADKLWKQLCGKRYLIVMDDMWD--TETLDELMRPL---KGSRVILTSRKKEVAL------H-PLYLRLLRSEESRELLKKRVFGEEG-----DELMDVGKRIAKKCGGLPLVLDLIGGVL-SRK-KETLWLEVLHSLSSSIF---KDEE-VVKAIQLSYYHLSDDVKPCLVCLATYPKDEDIRMSELEDLLIFQGL----EM-KSAEVVD----ELISCSL---VID------SIIKIHDLVHDFCDIKCEKLFHFIG----MRG
>XP_019069438.1
IEPSLANAP----NEMVLFQDVMEKIKK-LLGGS-SQLDVISIVGMPGLGKTTLAEQIYNDQIVAGYFDVHGKCHVTQTYSWRELLVTLLNDV--SDHTKQL---AKELRQFLLTKRFLILIDDVWD--TKAWDYLHMCF---NGSRIILTTRLSEVAQ------Y-PHDLPLLRDDESWKLLQKKVFRRG------PELGDVGFRIAKSCGGLPLFIVLVAGVL-KEE-KADLWKEVEESLDANID-----LEESMSIIGFSYMNLPHHLKPCFLYFGGFLRGKSIHVSKLTRLWLAEGFVLENE--KRLEVAEDFLKNLISRNL---VMRF--GKMKTCRVHDLLHKFCLEKAENFLLWIYDDAN-YR
>XP_019069506.1
NAPNK----SVESGKIVGFEEETKWIIR-LTSGP-AEIDVISIVGMPGLGKTTLAYRVYNDKSIVDHFDVCAWCTVDQECNEKKLLQKIFNQV-----EKDV---ADKLRRKLCGQRYLIVLDDMWD--TATWDELTRPF---KGSRVILTSRKKEVAL------H-PLYLRLLKPKESWELLEKRVFGEEG-----DELKDVGEKIARKCDGLPLVLDLIGGVI-SRK-KEALWLEVLNNLSSFIF---KDEE-VAKVIQLSYDHLSDHVKPCLVYLASYPKDKDIMISELKDLWIAQGLVQQ-EM-KSAEVVEIYVDELISSSL---VIK------FIFKIHDLVHDFCYIKSEKLFDFIG----MRG
>XP_019069562.1
V-ASLAYTP----NEMEGFHEAMDKIKR-LLRRS-SQLDIISIVGMPGIGKTFLAEKIYNNLIVTPHFDVHAKCRVTQLYSWKELLLTILNDV--ADRTGEL---ATELRQVLLTKRFLILVDDVWD--KTVWDHLYMCF---NGSRIILTTRLSDIAN------Y-PHHLRLFRDDESWTLLQEEVFQGE------TELVDVGFRIAKSCGGLPLSIVLVGGVL-KEK-KEDLWKEVEESLGSNIG-----LQKSMSLIGFSYKNLPHHLKPCFLYFGGFFKGKDIHVSKLTRLWQAEGFVQAKE--K-RTTAHDFLEDLISRNL---VMRP--DKVKSCRIHDLLHNFCLEKSENFLNQMNED---YR
>XP_019069678.1
NSPKK----PVESDKVVGFEEETKWILR-LTSGP-TDLDVISITGMPGSGKTTLAYKVYNDKSVSSHFDLHAWCTVDQGCDEKKLLNKIFKQV-----SKDV---ADKLRKQLYGKRYLIVLDDVWD--TTTWDELTRPF---KGSRIILTTREKEVAL------H-PLDLRLLRSEESWELLQKRAFGNES-----NELLDVGKEIAENCKGLPLVADLIAGVI-AGK-KRSVWLEVLNNSHSFIL---KNVE-VMKVIEISYDHLSDHLKPCLLYFASWPKDTIMTIYELNGFLGGEGFVGK-EM-KSMEVVKIYMDDLISSSL---VIY------PTYQLHDLVHDYCLIKAENLFDRIR----LRQ
>XP_019069769.1
-------------DDVVGFEKDAEIIMK-LIRGT-KERDLISIYGMPGLGKTTLARKVYNNPSIVNYFEVKAWCAVSQAYNRSTLLVEIFKQA--DKI-IDV---ADMLRKVLIGKRYLIVLDDIWE--VEAWEDLGICF---CGSRVMVTTRIEQVAK------H-PYSLSFLSSKKSWELLEKKVF-RGE-----PDLLEAGLQVALHCKGLPLVVVLIAGMI-AKR-EASLWLEVANDLSS-LA-----GEQSMKVIQSSYDHLENHLKPCLLYMALFPEDHKITVDDLLKLWMAEEFVLN-ET-ENMEASRVCLSDLLNRSLI--IMR---DNVQYCSLHDVVREFCLRKLDKYMQLTVNPY--SR
>XP_019071116.1
HMPDQHNSLMND-E-IVGFGIVAEKMIH-LTRGT-NELDVIPIVGMGGQGKTTCARLLYNNEIIVSHFDVRAWCIISQTYNRKELLQDIFSQVFMVKVDEEL---ADMLRKSLLGKWYFIVLDDMWD----------------------VTTRLEKVGE------Y-PYFLPFLTLKESWELLQKKVFQNK------SELYDVSLEVAKRCKGLPLVVILVAGII-KKM-EESWWHEVKDAIYSYLG----EEEYSRGTVHLSYDNLPDYLKPCLLYMGMFPEDHNISASNLINLWIAEGFVQDES--GRLEAAEGYLMDLISSNV---IMR---GKVKYSQVHDIVLHFCLERSEKFMLAVK----ESR
>XP_019071638.1
ESDSE-CSP----QAVLDLDNDLMTVKS-LIGPP-SKLDVVSIVGMGGIGKTTLARKVYDDIYMEHHFYVRAWITVSQMHQHREMLLGILRCF--NDYYLQL---AEQVYRSLKGRRYLIAMDDVWD--TTAWDVVKRSF---NGSRVILTSRLANVGI------Y-PHYMRCLSVDRSLKLFNLKVFGRE------LELEKATKQIVGKCQGLPLAIVVVAGFC-SKK-TENCWEDVAHKIGLIVS---REEEC-MDLLALSYKHLPHHLKPCFLYMGAFPKDYEISVSRLIKLWIAAEFLEYFE--MDFEVAEGYLKDLIDRSL---IMT---GKVKTCEVHDLLHDLIIREAERSIYFTKVVL--HR
>XP_019071639.1
ESDSE-CSP----QAVLDLDNDLMTVKS-LIGPP-SKLDVVSIVGMGGIGKTTLARKVYDDIYMEHHFYVRAWITVSQMHQHREMLLGILRCF--NDYYLQL---AEQVYRSLKGRRYLIAMDDVWD--TTAWDVVKRSF---NGSRVILTSRLANVGI------Y-PHYMRCLSVDRSLKLFNLKVFGRE------LELEKATKQIVGKCQGLPLAIVVVAGFC-SKK-TENCWEDVAHKIGLIVS---REEEC-MDLLALSYKHLPHHLKPCFLYMGAFPKDYEISVSRLIKLWIAAEFLEYFE--MDFEVAEGYLKDLIDRSL---IMT---GKVKTCEVHDLLHDLIIREAERSIYFTKVVL--HR
>XP_019071640.1
ESDSE-CSP----QAVLDLDNDLMTVKS-LIGPP-SKLDVVSIVGMGGIGKTTLARKVYDDIYMEHHFYVRAWITVSQMHQHREMLLGILRCF--NDYYLQL---AEQVYRSLKGRRYLIAMDDVWD--TTAWDVVKRSF---NGSRVILTSRLANVGI------Y-PHYMRCLSVDRSLKLFNLKVFGRE------LELEKATKQIVGKCQGLPLAIVVVAGFC-SKK-TENCWEDVAHKIGLIVS---REEEC-MDLLALSYKHLPHHLKPCFLYMGAFPKDYEISVSRLIKLWIAAEFLEYFE--MDFEVAEGYLKDLIDRSL---IMT---GKVKTCEVHDLLHDLIIREAERSIYFTKVVL--HR
>XP_025883958.1
GTKSAATTPTIV-ENVVGMKDDFNIILD-LTAQT-DELIVIPILGMGGIGKTTLARKVYDDSCIRSRFDKLAWVTISQEYNERQMLLEVVSSIKGSQ--EEL---MEIVYRGLKGRRFLIVIDDIWS--TEAWNQMQRIF---NKSRILLTTRLKYVAD------Y-PHSKSFLSLEDSWNLFTEKLFKKD------PLLVEIGKHIVQQCQGLPLSIVVVAGLL-GKL-THDNWKNVEENLSSFFG---TVERC-QSILSLSYNYLPQYLKACFLYVGGFPEDREINVSQLIRLWIAEQFVK-NN--KRLEVAEEYVQELIDRSL---ILT---GRMKTFKIHDLLRQLCLSETENVVHIMNVPM-QRR
>XP_025883959.1
GTKSAATTPTIV-ENVVGMKDDFNIILD-LTAQT-DELIVIPILGMGGIGKTTLARKVYDDSCIRSRFDKLAWVTISQEYNERQMLLEVVSSIKGSQ--EEL---MEIVYRGLKGRRFLIVIDDIWS--TEAWNQMQRIF---NKSRILLTTRLKYVAD------Y-PHSKSFLSLEDSWNLFTEKLFKKD------PLLVEIGKHIVQQCQGLPLSIVVVAGLL-GKL-THDNWKNVEENLSSFFG---TVERC-QSILSLSYNYLPQYLKACFLYVGGFPEDREINVSQLIRLWIAEQFVK-NN--KRLEVAEEYVQELIDRSL---ILT---GRMKTFKIHDLLRQLCLSETENVVHIMNVPM-QRR
>XP_025883969.1
PSSSR----SQK-DHVVGLYDDFLRIAD-LTGYP-DKLDVVVIFGMGGIGKTTLAKRIYHDKLIEEHFYVRAWITVSERYKVRNMLLDLLVCT-----DEEL---GERLYKSLKGQRYLIVMDDVWY--TEAWDDVRRYF---NGSRVMVTSRIMKVAR------Y-PHQMRFLTVEESWKLLQKKIFGLDD-PSCCDEMERIGMEISKKCKGLPLAIVMVAGIL-SKA-TASKWSDIAENIHSFVT---EERPF-LDILALSYNHLSRHLKACFLYMGAFPEDVEVPVWRLIRLWIAEGFIK-----KTLEVGQEYLQELIDRSL---IIS---NRVKTCSIHDILRNFCQEEAEKLLHVVREPH--RR
>XP_025884346.1
TSSSE-MLP-LDVSNMVGRDKEKERMLE-LRGGK-DELKVIPIVGMGGIGKTTLAKQVFNHPSIQSRFDVRAWATICKEYNVKEILLSLLQSIIDDKVYSEL---ADLLQKKLKCRRYLIVIDDIWC--YKAWDDTRQCF---NGSRILLTTRHTEVAI------Y--LHLNLMNADESWNLLKSKAFANE------PELETIGEKIASKCQGLPLTIVVVAGLL-SKR-TKEEWENVAENIKSFVT---KDEQC-LRVLGLSYNYLPNELKACLLYFGIFPEDSEISVKRLVRLWIAEGFLK-----EGFEEAKNRLQDLVDRCL---VLS---RNVKTCRIHDLVHELCLREAQNFLFIRN----GRW
>XP_025884479.1
GSTSR----SLEHENMVGHENEFEMMQD-LTRGA-SDLEVVSIVGMGGIGKTTLANKIYTDPFVMSCFDKRAKVTISQDYCVRNVLLRLLSSI--HQTEEQL---ADQLQKLLKGPRYLVVIDDIWT--TGAWDDIKLCF---CRSRILMTTRNMEVAE------Y-PYQMRLMNFDESWSLLYEKVFAR-G-----HEFEQLGKQIASKCKGLPLMIVVIAGLL-SKN-RLDRWRSVAENVSSVMN---TDVQC-MRVLALSYYHLPHHLRACFLYFALFPEDKLIFVNELVKLWAAEGFLKVET--KSMEVAKQSLKDLVDRSL---VFS---GKIKACGMHDVIRELCLREAINFVNVI-DNQ-TVR
>XP_025884563.1
PARHI----DVQ-QKV-GFQEDLEKIID-LRGGP-SELDIICIVGMAGIGKTTLAKRAYNDISVVNRFDVRAWVTVSQEYRERDILFDLFYSV--DEIYEET---ADRVRKSLICKRFLIVVDDMWS--TDAWDNLSRLF---NGSRIILTSRLIDLAT------Y-PHRLDFLDNDEGWELLRRKIFGKRG-----FELEEIGRSIAEKCQGLPLAIVVVAGHL-SKK-TTDCWNNVAESVDSVVN---REGQC-LDILALSYSHLPQHLKACFLYMGAFPEDFEIHVWKLIRLWVAEGFLNAGV--TTVEIAEECLEDLIDRSL---VLS---GKLKTCKLHDIMRDFCLEEAQNFLHFLK----LRR
>XP_025886222.1
KSSNE----PIKLVETVGHEEDEARIIG-LDEHE-SELDVISIVGMPGVGKTTLANKVYNNTLVASHFKIRAKCTVSQNFNKSKVLREILQQV-----TKDL---AGKLRVALLDKRYLIVLDDVWD--IATGEMLIACF---RGNRVILTSRSSEVGL------K-TLHLQLLTPEKSWDLFVKKVFEDEG-----AELSDIGHQIVEKCKGLPLSIVLIAGVI-VRK-KKDLWLQIEHNLDSFIS---SNNLQMMKVMQLSYDHLPYHLKPLLLYFARSQKSKRTPVSTLMQLWMAEGLVDH-----SSVTTQSYLNALISSSL---IMHIPSAMIRACYVHDVVHDFCSVKAEKFFKLIN----LRR
>XP_025886337.1
ATDG-----------LVGFTDVCKTIRD-LVGGS-QELDVVSIVGMAGSGKTTLARSFINDDIVVSHFDFFAECRVSQEYTREDLLFSILSSAGLTDISKIL---ADRLRKTLLPKRYLLIIDDVWA--VQAWDDLRLCF---KGSRIILTTRLKEVAT------Y-PINLRSMKDSESWLLLQKKVFGEE------EELKEVGQNIAFKCNGLPLSIVLVAGLL-AKK-TERCWTRMELSFGERVQ---DGK----DLVKLSYEDLPNKLKSCFLYFGAFLEDREISVSKLTSLWIAEEFIKNED--KCLETAEDYLSDLIGRNL---IMR---GKIKACRVHDLMLDFCKEKADNFLLWLK-DR-HRR
>XP_025886344.1
KSSSQ----PTQSVETVGHEKEEAWIID-LDEHE-SELDVISIVGMPGLGKTTLANKVYKNTLVASHFHVRAWCTVSQXYNKSKVLREILKQV-----GKDL---AEKLRRALLDKRYLIVLDDVWD--IETGEMLIACF---RGNRIILTSRSSKVGL------Q-PLRLQLLTPEKSWDLFVKKVFGDKG-----AELSKVGHQIVEKCKGLPLAIVLIAGVI-VRK-EKDFWLKILHNLDSFIS---TNNL----VMQLSYDHLPCHLKPLLLYFATTQKSQRTPVSTLMQLWMAEGFVDH-----SLEVTQSYLDALISSSL---IMHIPSLMIKVCYVHDVVHDFCSEKAEKLLKLIN----LHR
>XP_025886396.1
SSKSY----KLE-DDVRGIDDDLEIIIK-LIGPP-SDLDIVTISGMGGIGKTTLARKAYHHLTIRYHFDILAWVTISQEFQCRNVLLEALHCI--AIV-KEL---ADLVQKNLKGPRYLVVVDDIWT--ENVWDSVRGIF---NGSRILLTTRENEVAM------Y-PHEMSLLSGENGWKLVCDKVFGPKH-----PELEEIGKEIVEKCQGLPLTISVIAGHL-CKR-TLEGWKDVARTLSEIIA---SHDEC-LAVLGLSYHHLPNHLKPCFLSMSSFPEDFQVETRILIQLWIAEGFIRTENG-KSLEVAIDYLEDLISRNL---IQR---GDIKACGIHDLLREFCLTEATKHMHVER----VRR
>XP_025886812.1
IEPSLANAP----NEMVLFQDVMEKIKK-LLGGS-SQLDVISIVGMPGLGKTTLAEQIYNDQIVAGYFDVHGKCHVTQTYSWRELLVTLLNDV--SDHTKQL---AKELRQFLLTKRFLILIDDVWD--TKAWDYLHMCF---NGSRIILTTRLSEVAQ------Y-PHDLPLLRDDESWKLLQKKVFRRG------PELGDVGFRIAKSCGGLPLFIVLVAGVL-KEE-KADLWKEVEESLDANID-----LEESMSIIGFSYMNLPHHLKPCFLYFGGFLRGKSIHVSKLTRLWLAEGFVLENE--KRLEVAEDFLKNLISRNL---VMRF--GKMKTCRVHDLLHKFCLEKAENFLLWIYDDAN-YR
>XP_025886865.1
ADTSQAQMTSMS-E-MVGFQDVMYTLRG-LIRGS-SKLDVISIVGMPGLGKTTIANKLFFDQLVVSHFDVRAQCCVSQVYTRKDLLLTILHSVDTVVSDKVL---ADKLRKLLMVQRYLILIDDVWE--TVAWDDLKPSF---NGSRIILTTRLGDVAN------D-PHFLRLFTQEESWMLLKTKVFNTK------LVLEDVGQRIAKRCGGLPLSVVLVAGIL-ETK-ETNCWEQVAINLGSHIQ---AKE----DIINLSYQALPFHLKPCFLYFGVFLEDEEIRVSKLTWLWIAEGLVRSKE--KPSEIAEDHLKNLIGRNL---VMS---GKSKSCRIHDLLLDFCKKKAENFLQCIK-DN-SRR
>XP_025886867.1
VASSQASKQRIN-E-IVGFEDVKDELIG-LKGGP-SGLDVISIVGMAGLGKTTLANKLYSDESVVSYFDIHAHCCVSQQYTRKDLLLAILHDIERAKLGREL---ADKLRKLLMRKRYLLLIDDVWE--TSAWDDLKLCF---NGSRIILTTRHYEVAS------H-PHKLRSLNNDESWMLLNKKVFNNE------LIPRDIGQEIVRKCGGLPLSIILVAGIL-TRK-DKHCWEQVATNLGPNIQ---DQE----GTLDLSYQHLPPYLKPCFLYLGLFPEDREIQVSKLTWLWIAEGFIKPAG--KTLEIAENHLENLVGRNL---VMS---GRIKACRIHDLVHEFCRKKAENIIQRIN-DA-SRR
>XP_025886878.1
V-PSLSNTP----DEMESFQEAMDQMKM-LLGGS-RQLDVVSLVGMPGIGKTTLAEKIYNDPVITFHFDVRAQCRTTQVYSWRDLLLAILNGV--NDRNEEL---ADELRRFLLTKRFLILIDDVWD--DKVWDNIHMCF---NGSRIILTTRLSSVAN------Y-PHHLRLFRDDESWTLLQQELFQGK------PEIVDVGFRIAKICGGLPLFIVLVAGVL-REI-KAELWKEIEESLCLNID-----LEESMSIIGFSYRNLPQQLKPCFLYFGGLLKGKDIHVSKLTRLWVAEGFVQAEE--NGLEAAXCLLEDLISRNL---VMRP--GKLKTCRVHDLLHKFCLEKSENFLLHINED---YR
>XP_025887010.1
NAPNK----PVERGKIVGFEEETEWIIR-LTSGP-DEIDVISIVGMPGLGKTTLAYRVYNDKSIVDHFNVCAWCTVDQERNEKKLLQKIFNQV-----ERDV---ADKLRRKLFGKRYLIVLDDMWD--TDILDDLMRPF---EGSRVILTSRKKEIAL------H-PLYLRLLRSEESWELFNKRVFGEEG-----DELKDVGEKIALKCGGLPLVVDLIGGVI-SKK-KEALWAEVLNDLSSSIF---KDEE-VVKVIQLSYEHLSHDVKPCLLCLATYPKDEDISMSELKDLWIFQGL----EM-KSAEVVD----ELISSSL---VID------SIFKIHDLVHDFCYIKSEKLLHFIG----MRG
>XP_025887048.1
NAPKN----PVERGKIVGYEEETEWIIR-LTSGP-AELDVISIVGMPGIGKTTLAYRLYNHKSIVDHYDVCAWCTVDQERNEKKLLQKIFNQV-----ERDV---ADKLRRRLCGQRYLIVLDDMWD--TATLDELMRPF---KGSRVILTSRKKEVAL------H-PLYLRLLRSEESWELSEKKVFGEGR-----DELEDVEKRIARKCDGLPLVVDLIGGVI-SRK-KEALWAEVLNDLSSSIF---KDEK-VLKVIQLSYDHLSDHVKPCLVYLATYPKDKDIRMSELKDLWISQGL----EM-RSAEVVD----ELISSSL---VID------SIFKIHDLVHDFCYIKSEKLFHFIG----MRG
>XP_025887356.1
-------------DDVVGFEKDAEIIMK-LIRGT-KERDLISIYGMPGLGKTTLARKVYNNPSIVNYFEVKAWCAVSQAYNRSTLLVEIFKQA--DKI-IDV---ADMLRKVLIGKRYLIVLDDIWE--VEAWEDLGICF---CGSRVMVTTRIEQVAK------H-PYSLSFLSSKKSWELLEKKVF-RGE-----PDLLEAGLQVALHCKGLPLVVVLIAGMI-AKR-EASLWLEVANDLSS-LA-----GEQSMKVIQSSYDHLENHLKPCLLYMALFPEDHKITVDDLLKLWMAEEFVLN-ET-ENMEASRVCLSDLLNRSLI--IMR---DNVQYCSLHDVVREFCLRKLDKYMQLTVNPY--SR
>XP_025888775.1
HLPTRSN-PITD-E-IVGFGIDKEKIIQ-LIRGT-NDLDVVPIVGMGGQGKTTIARKVYNSDNIVSHFDVRAWCIVSQTYNRRKLLQEILSQVSKDKGYEIL---ADELRKSLMGKRYLIVLDDMWD--CMAWDDLRLSF---NRSRIVVTTRLEKVGE------Q-PYSLPFLTKEESCKLLQKKVFQKE------PELQDVSQVVAEKCKGLPLVIVLVAGII-KTL-EESWWNEVKDSLFDYLD---CHEQYSRATMQLSFDNLADCLKPCLLYMGMFPEDASINVSALLSLWLAEDFVQNKS-------AEDYLMNLISSNV---VME---GKIKYCEVHDVVLHFCLEKSENFMLVAK----QSR
>KAA8519401.1
GSCSRTSAPNVE-EELVGFDDEVDTIKD-LIGVS-DQLEVISIVGMAGLGKTTLAKKVYDDPLVVYHFYIRGWTYVSQVFQKRDLLLGILTSF--NKIYGEL---GERLYKCLKERRYLVVMDDIWL--IEAWNDIKKHF---NGNRILFTSRMIDVAF------Q-PHFLHFLTDDESWNLLQKKVFQKK------TELVEIGKQIAKKCQGLPLAILVVAGLL-AKQ-TENWWKKVAESVSSYIL---NDKQY-MDTLALSYNHLPPHLKSCFLFMGAFPE--EIPVQKLIWLWIAEGFICQGQ--KSFEVAEEYLMDLIDR----------------------------------------------
>KAA8529776.1
GSSRA----IVN-EEVVGFDEEAMKIIE-LTGEQ-KQLQVISIVGMGGLGKTTLARK-----------------------------------------------------------------------------------------------------------------------DESWDLLQQ-------------------KSISFVCQTFKLLRVLV-------------------------------------------------ITVHFLDF--FP--------------------KQEQ--RYLEFACDF-----------------------------------------------------
>KAA8529800.1
GSMAA----AIG-EEVVGIEDEAYEIKS-LMEER-KKLDAVSIVGMPGLGKTTLARKFYNDD-------------------------SVLTS-------DDL---SEELYKCLKGKSNCI--------------------------------RSSN----------------------------------------------------------PFGAI---------------------------------------------------FQPAPL------------------------------------SAADAVPAVI--------------------------------AAGFI--------LRR
>KAA8529801.1
GSMAA----TIG-EEVVGVEDEAYEIKS-LMAER-KKLDAVSIVGIPGLGKTTLARKLYYDD-------------------------SVLTS-------DDL---SEELYQCLKGKRYLIVLDDIWD--IRVWNDLKGSF---KGSRILFTTRTKDGAF------H-PHLLRFLNENESWDLLKEKIFHKE------TMLMEVGKQIARKCAGLPLAIVVVAGLL-AKK-TKEWWERVTESVSSHMV---NDKQY-MDTLALSYHHLRNHLQPCFLYFGAFPEDYEIPVWKLIWLWVAEGFIKKGE--ESLEVAVDSLNDLIERSL---IIR---GGVKSCRIHDMLHDLCLRKAEGFLQRIREQV-WRR
>KAA8529803.1
GSMAA----AIG-EEVVGVEDEAYEIKS-LMAER-KKLDAVSIVGMPGLGKTTLARKLYYDD-------------------------SVLTS-------DDL---SEELYQCLKGKRYLIVLDDIWD--IRVWNDLKGSF---KGSRILFTTRTKDGAF------H-PHLLRFLNENESWDLLKEKVFHKE------TMLMEVGKQIARKCAGLPLAIVVVAGLL-AKK-TKEWWERVAESVSSHMV---NDKQY-MDTLALSYHHLPDHLQPCFLYFGAFPEDYEIPVWKLIWLWVAEGFIKKGE--ESLEVAADCLNDLIERSL---IIR---GGVKSCRIHDMLHDLCLRKAEGFLQRIREQV-WRR
>KAA8529807.1
GSREK-RAPVVE-EEVVGFHKETKMLVD-LIGEQ-KELEVISVVGMGGLGKTTLARKVYTDPDVDFNFRSRAWIFVSQEYNRKEVFLGILSQV--ADMYKSL---AQVIRTRLESGRYLIVLDDVWT--NDAWDALKNAF---NGSRIVLTSRETEVAK------H-IHNLRFLTEDESWELLQLKVFRKG------SDRESLGKKIVKQCGGLPLAVVVVAGLL-LKN-SDDWWNKVAESVRPYVA---RDKQF-REVLALSYKHLPYHLKACFLYFGVFPEDFQIPVWKLIRLWVAEGLIMPGE--ENLEIAEEHLEDLVDRNL---VLT---GRIKACRIHDMLRDLCLKEAEKFFEEIKVQN-HRR
>KAA8529811.1
GPSRA-NIPIVD-KEVVGFDDEALKIIE-LTGEK-KRLEVISIIGMAGLGKTTLARKVYNDPFIVYHFHVRGWTYVSQVYHQRDILLAIISSL--DEIYKTL---CEMMKKQLTGKKYLIVLDDIWD--IGAWNDLRRSF---NGSRIMFTSRYKDVAL------H-PHCLRFLTEDESWDLFVQKVFRKE------LELMEIGKKIAKKCQGLPLAILVVAGLL-AKK-TQDWWKQVAQSVSSYIV---SDEQY-MDALALSYNHLPHHLKACFLYFGAFPEDYDIPVWKLIYLWVAEGFIQKEQ--KSMELAEDYLMDLIDRSL---VLR---GGIKTCHIHDLLRDLCLRKAENFLQEISERA-KRR
>KAA8529814.1
GSLQR-RAPVVE-KDVVGFDEEAKMVKD-LTKGP-EQLEVVSVVGMGGLGKTTLARKIYTDPSIEYHFYIRAWTYVSQEYNRREVFLNILSSL--DQMFKRL---GEELCKHLKSGKYLIVIDDVWT--TMAWDDLKMAF---NGSRILLTSRHTDVAL------H-PHHLRFLTDDESWELLHIKVFHRA------SELEELGKQIAKKCSGLPLAVVVVAGLL-SKK-THDWWKKVAESVSSYVA---RDKQC-MDILALSYKHLPHHLKVCFIYFGLFPEDFEIPVWKLLRLWVAEGFIQQGQ--ECLEIAEEYLEDLVDRNL---ILR---GRIKTCRIHDMLRDLCLREAEKFLQEIKAPM-HRR
>KAA8529819.1
GGSSR----KAD-EEVVGFDNEIMMIKE-LTGGK-KQQEVVSIIGMAGLGKTTLPRKVYDDPFIEYHFYIRAWSYVSQDYRKRDLLLGILSYV--DEMHEEL---SLKLKKGLMGRRYLIVMDDIWS--VDASDCLKRSF---NGSRIMFTSQLKDVAL------H-LHCLRFLTEDESWFLFQQKAFGKE------LWLMGIGMEITKKCLGLPLAIVVTARSS-CQK-E---FSIVGESCKKWI----------------------------------------------------------------------------------------------------------------------------
>KAA8529825.1
GSSEK-RAPIVE-EEVVGFDKEVGILLD-LTSGS-EELEVISVVGMGGLGKTTLVRKVFTDPRIEYEFCNRAWNYVSQEYNRREVFLGILNCV--DDMQKKL---AECVRAQLQGQRYMIVLDDVWT--KNAWDDLKIAF---NRSRILLTSRNRDVAV------H-PHHLRFLTDDESWELLQKKVFRKG------SELEMLGKQIARRCFGLPLAIVVIAGVL-LNK-TRDWWERVAES--------------------------------------------------------------VGD--ISLERAEENLEDLVDRNL---ILR---GRIKTCRIHDMLHDLCLREAENFFQRIK----YRR
>KAA8529826.1
IDSSRAIPPSVE-EEVVGFDQEIGEIKE-LTGSE-QKRQVISIVGMAGSGKTTLARKVYNDRFIIYHFSILAWTYVSQSYRKRDLLLGILKSV--DEFYSKL---GDELYRGLKGRRYLVVIDDIWH--IEVWNDLKRYF---NGGRIMFTTRIKEVAL------H-PHFLRFLSEDESWNLLQCKVFLKE------PALVEIGKQIVEKCWGLPLAIVVVAGLL-AKK-TQNWWNQVAESVSSYVV---SDEQQCMYTLALSYNHLPRHLKSCFLYLGAFPEDCEISVRKLTWLWIAEGFIEQGE--KNLEVAEEYLMELIDRSL---VLR---GGIRACRVHDLLHDLCLRKAENFLQQIYEES-QRL
>KAA8529827.1
IDSSRAIPPSVE-EEVVGFDQEIGEIKE-LTGSE-QKRQVISIVGMAGSGKTTLARKVYNDRFIIYHFYIRAWTYVSQSYRKRDLLLGILKSV--DEFYSKL---GDELYRGLKGRRYLVVIDDIWH--IEVWNDLKRYF---NGGRIMFTTRIKEVAL------H-PHFLRFLSEDESWNLLQCKVFLKE------PALVEIGKQIVEKCRGLPLAIVVVAGLL-AKK-TQNWWNQVAESVSSYVF---SDEQQCMYTLALSYNHLPRHLKSCFLYLGAFPEDCEISVRKLTWLWIAEGFIEQGE--KNLEVAEEYLMELIDRSL---VLR---GGIRACRVHDLLHDLCLRKAENFLQQIYEES-QRR
>KAA8529828.1
GSSEK-RAPIVE-EEVVGFDKEVGILLD-LTSGS-DELEVISVVGMGGLGKTTLARKVFTDPRIEYEFCNRAWNYVSQEYNRREVFLGILNCV--DDMQKKL---AEYVRAQLQGQRYMIVLDDVWT--KNAWDDLKIAF---NRSRILLTSRNRDVAV------H-PHHLRFLTDDESWELLQKKVFRKG------SELETLGKQIARRCFGLPLAIVVIAGLL-LNK-TRDWWERVAESVSSYVS---MNEQC-MDVLALSYNHLPYHLKACFLYFGVFPEDFEIPVWKLIRLWVAEGFIQVGE--ISLERAEENLEDLVDRNL---ILR---GRIKTCRIHDMLHDLCLREAENFFQRIK----YRR
>KAA8529829.1
GDSSRAIPPTVE-EEVVGFDQEAEEIKD-LTGSE-QQLQVISIVGMAGSGKTTLARKLYNDHFILYHFYIRAWTYVSQAYRKRDLLLGILCSV--EGIYRKL---GEELYRRLKGRRYLVVMDDIWH--IDAWNDLKRSF---NGSRIMFTTRIKDVAL------H-PHSLLFLSEDESWNLLQRKVFLKE------PALVDIGKLIAEKCRGLPLAIVVIAGLL-AKK-TKNWWNQVAESVSSYIV---SDEQQCMNTLALSYNHLPLHLKSCFLYFGAFPEDYEISVRKLTWLWIAEGFIQKGE--KDLEVAEEYLMELIDRSL---VLR---GGIRACRVHDLLRDLCLRKAEIFLQQIYEEF-QRR
>KAA8529833.1
GSSRT----TVE-EEVVGFDEEAMKIME-LTGEQ-KQLEIISIVGMGGLGKTTLTRKVYNDPFIVYHFHIRGWTCVSQVPQKRDILLGILSCV--NEIHEML---CEMLKKCLMGRRYLIVLDDIWD--IGVWNALRRTF---NGSRIIFTSRHKDVAL------L-PHCPHFLTQDESWDLLQQKVFRGG------SELMDIGKEIAINCQGLPLAIVVVAGLL-AKK-TKSWWNQVAQSVSSYIV---GDEQY-METLALSYNHLPHHLKACFLYFGAFPEDYKIPMWKLTSLWVAEGFIRQEQ--KSLEVAEDYLMDLIDRSL---VIK---GGIKTCCIHDVLRDLCLRKAENFLRQIYEQV-QR-
>KAA8529860.1
SSP-------VE---VVGFDMEVKMLVD-LTGAS-NELEVISVVGMGGTGKTTLATKVLNDPSISLVFNPCALIKVSQIYDRKKLFLHILSLV--REMDRML---AKDLQRRLRDRRYLIVLDDVWS--KNAWDELIIAF---KRSRIMLTSRITNVAI------Y-PHHLRFLNDDECWELLRRKVFGIA------SEEMELGKEIAEKCHGLPLAVQVISESL-SNK-NPGWWKTVAANVSGYVA---KQERC-MNILALSYNTLTPHLKLCFIYFAVFPPDSIIPTWKLLRLWAAEGFIQEEQ--ECLVKANEYLDDLVNKNL---IIK---GGIKTCRIHNILRDLCLREAEMFFRELREQI-HRR
>KAA8529868.1
SSRRR-NPNIVE-EEVIGMFDDVKMLVH-LTGGS-QHLEVISVVGMGGVGKTTLARKIYTDPSIEYHFYIRAWTYVSQEYNRRRVFLNILSSL--DQMSKKL---GEELCLHLQSRKYLVVVDDVWT--RTAWDDLKMAF---NGSRILLTSRNRDVAL------H-PHYLRFLTDDESWELFRRKVFRGA------SELEELGKQIAKKCSGLPLAVLVVAGLL-SKK-TYGWWKRVADSVSSYVA---RDREC-MDILALSYNHLPHHLKVCFMYFGLFPGDFDIPVWKLLRLWVAEGFIQQGQ--GCLEIAEEYLQDLVDRNL---ILR---GRIKACRTHDLMRELCLIEAEEFLQEIT-------
>KAA8529869.1
SSP-------VE---VVGFDMEVKMLVD-LTGAS-NDLEVISVVGMGGTGKTALATKVLNDPSISPVFNPCALIKVSQKYDRKKLFLGILSLV--EEMDRML---AKDLQRRLQDRRYLIVLDDVWS--KKAWDELIIAF---NRSRIMLTSRITNVAI------Y-PHHLRFLNDDECWELLRRKVFGSA------SEEMELGKKIAEKCHGLPLAVQVISESL-SNK-NPGWWKTVAANVSRYVA---KEERC-MNILALSYNKLTPHLKDCFIYFAVFPPDSIIPTWKLRLLWVAEGFMQEEQ--ECLVKADECLDDLVNANL---IIK---GGIKACRIQNTLRDFCLSVAEIFFRELREQI-YRR
>KAA8529870.1
SSRRR-NPNIVE-EEVIGMFDDVKMLVH-LTGGS-QHLEVISVVGMGGVGKTTLARKIYTDPSIEYHFYIRAWTYVSQEYNRRRVFLNILSSL--DQMSKKL---GEELCLHLQSRKYLVVVDDVWT--RTAWDDLKMAF---NGSRILLTSRNRDVAL------H-PHYLRFLTDDESWELFRRKVFRGA------SELEELGKQIAKKCSGLPLAVLVVAGLL-SKK-TYGWWKRVADSVSSYVA---RDREC-MDILALSYNHLPHHLKVCFMYFGLFPGDFDIPVWKLLRLWVAEGFIQQGQ--GCLEIAEEYLEDLVDRNL---ILR---GRIKACRTHDLMRELCLIEAEEFLQEIT-------
>KAA8529949.1
GSWSRNSA-NVE-EQMVGFDHEIQTIKE-LVGAS-KQLQVISIVGMGGLGKTTLVKKLYV---------------IS---------------I-------------------M------------------------------GG------------------------------------------FGKR--------------TLVKNC-----TMTV--SLL---S-----WVDI------------------------------------FL---------------------S--------------------------S----V-----GV------H--------------------------
>KAA8532440.1
GSSSRISAPSVE-EEVIGFDQEAEMIKE-LLDNR-KQLEVISIVGMPGLGKTTLARKVYNDLLIVYHFYIRGWTYVSHAPVKRDLLLSILNSI--DEMYTKL---GEELYKRLSGKRYLIVMDDIWH--IQAWIDLKNYF---NGSRIIFTSRITDRAL------Y-SHFLRFLTEDESWDLLRIKVFGKE------PDFVEIGKQIAVKCQGLPLAIVVIAGLL-AKQ-TQDWWKQVAESHSLKTM---KS----------------------------------------------QCGS--------------------------------------------------------------------
>KAA8532444.1
GSSSRISAPNAE-EEVIGFDKEAEMIKE-LLNNR-KQLEVISIVGMPGLGKTTLARKVYNDLLIQHHFYIRGWTYVSQVPRKRDLLLSILRSV--DVIYTKL---GEQLYKGLSGRRYLIVIDDIWH--SQIWIDLKKYF---NGSRIIFTSRITDMAL------H-SHFLKFLTEDESWDLLQQKVFGKK------PNLVEIGKQIAVKCGGLPLAIVVVAGLL-VKG-TQDWWKQVSESVQGIGV---DD----------------------------------------------EGGVSQD-----------------------------------------------------------------
>KAA8532448.1
GSSSRASAPNLE-EEVVGFEDQANMITE-LVGGS-KQLAVISIHGMGGSGKTTLATKLYNDPYIVYHFYIRGWTYVSQEYRKRDLLLGILSSI--EEIYTEL---GGKLYRHLKGKRYFIVMDDLWH--IKAWNYLKIFF---NGSRIILTSRQKEVAL------Q-IHFLRFLTKDESWDLLQQKVFLNE------PDLVEIGKEIAKKCQGLPLAIVVVAGLL-AKK-TQNWWNQVAERVGSFLV---SDKQC-LDTLALSYNYLPHHLKPCFLYFGAFPEDYEIPVHKLISLWIAEGFIHQGQ--RRLEVAGEYLIDLIDRSL---VLG---GRIKACRVHDLLHDLCLRKAENFLEKIYEQL-QHR
>KAA8532451.1
GASSR----IAE-QELVGLDAEASTIME-LIGEE-KQLKVIPIVGMAGLGKTTLVRKVYNDPFIAYHFYIRGWTNVSQVYQKRDLLLSILSSA--GECNQEL---GEVLFRGLKGRKYLIVMDDIWN--IGAWEDLKRSF---NGSRIMFTSRQVDVPL------H--HYMGFLNEDESWDLLQQKAFRKE------PELMEIGKQIAKKCGGLPLAILVIAGLL-AKK-TQYWWRHVEKS---------------------------------------------------------EGFIRVEH--KILEVAEDYLMDLIDRSL---VVG---GGIKTCRIHDLLRDLCLRKSENFLQHISSYL-QRR
>KAA8532452.1
GASSR----IAE-QELVGLDAEASTIME-LIGEE-KQLKVIPIVGMAGLGKTTLVRKVYNDPFIAYHFYIRGWTNVSQVYQKRDPLLSILSSA--GECNQEL---GEVLFRDL--------------------------F---NGSRIMFTSRQVDVPL------H--HYMGFLNEDESRDLLQQKAFRKE------PELMEIGKQIAKKCGGLPLAILVIAGLL-AKK-TQYWWRHVEKSVSSYIV---TDDQY-MDTLALSYNHLPNHLKACFLYFGSFPEDYEIPVWQLICLWVAEGFIRVEH--KIFEVAEDYLMDLIDRSL---VVG---GGIKTC-----------------------------
>KAA8533657.1
IRFSSGIPPGVD-EEVVGFDYEAEMIKE-LTGVS-KQLEVISIVGMAGLGKTTLARKVYSDLFIIHHFYIRGWTCVSQCYQKRNLLLGILSSI--DEICTKL---GEELYKRLKGQRYLIVMDDIWH--IEAWNDLKRSF---NGSRIMLTSRIADVAL------H--------------------------------------------------------------R-TLDWWEQVAESVTSYII---SDEQC-MEAVALSYSHLPTHLKSCFLYFVAFPEDHEIRASKLISLWIAEGFIHQGQ--KSLEVGEEYLMDLIGRSL---VIR---GEIKACCIHDLLRDFCLRQAENFMELICEEVSQRR
>KAA8535362.1
ASRSRPSAPNVE-AEVVGFDHEVHTIKE-LIGVS-APLEVISIVGMAGLGKTTLAQKLYDDPLVVHHFYIRGWTYVSQVFQKRDLLLGILSSF--NEIYEKL---GEELYKRLKGRRYLVVMDDIWH--IEAWNDTKKYF---NGSIILVTSRMTHLAL------Q-PHFLPFLTDDESWDLLQKKVFQKN------TELVEIGKQIVKKCQGLPLAIVVVAGLL-AKK-TESWWKKVAESVSSYIL---SDKQY-MDTLALSYNHLPPHLKSCFLFMGAFPEDFEIPVRKLIWLWIAEGFIGQRQ--KSLEVAQEYLMDLIDRSL---VLK---GVIKACRVHDMLRDLCLRKAENFLRNIYEQL-IRR
>KAA8535368.1
GSCSRTRAPNVE-EEVVGFDHEVHTIKE-LVGVS-NQLEVISIVGMAGLGKTTLAKKVYDDPLVAYYFYIRGWTCVSQVFQKRDLLLGILTSF--NEIYGEL---GDKLYRCLLDKRYLVVMDDIWH--IEAWNDIQKHF---NGSRILFTSRMIDVAF------Q-PHLLRFLTDDESWNLLQKKVFQKT------TELVDIGKQIAKKCQGLPLAIVVVAGLL-AKQ-TENWWKKVAESVSSYIL---NDKQY-MDTLALSYNHLPPHLKSCFLFMGAFPEDFEIPVRKLIWLWIAEGFIRQRQ--KSLEVAQEYLMDLIDRSL---VLR---GVIKACRVHDMLRDLCLRKAENFLWNIYEQL-IRR
>KAA8535370.1
GSCSRTSAPNVE-EELVGFDDEVDTIKD-LIGVS-NQLEVISIVGMAGLGKTTLAKKVYDDPLVVYHFYIRGWTSVSQVFQKRDLLLGILTSF--NEIYRKL---GERLYKCLKGRRYLVVMDDIWD--IEAWNDTKMYF---NGSRILFTSRMTDVAL------Q-PHFLHFLTDDESWNLLQKKVFQKK------TELVEIGKQIAKKCQGLPLAIVVVAGLL-AKQ-AENWWKKVAESVSSYIL---NEKQY-MDTLALSYNHLPPHLKSCFLFMGAFPEDYEIPVQKLIWLWIAEGFIRQGQ--KSKEVAEEYLVDLIDRSL---VL---------------------------------------
>KAA8535371.1
ENCSRTSAPNVE-EEVVGFDHEVHTIKE-LIGVS-KQLEVISIVGMAGLGKTTLAKKLYNDPLVVYHFYIRRWTYVSQVFQKRDLLLGILSSF--NEIYRKL---GERLYKCLKGRRYLVVMDDIWH--IEAWNDTKMYF---NGSRILFTSRIIDVAS------R-PHFLHFLTDDESWDLLQKKVFQKT------TELVEIGKQIAKKCRGLPLAIVVVAGLL-AKQ-TESWWKKVAQSVSSYIL---ED-------------------------------------------------------------------------------------------------------------------FRR
>KAA8535375.1
GSCSRTSAPNVE-EEVVGFDHEVRTIKE-LIGVS-KQLEVISIVGMAGLGKTTLAKKLYNDPLVVYHFYIRGWTYVSQVFQKGDLLLGILSSF--NEIYTQL---GERLYKCLKGRRYLVVMDDIWH--IEAWNDTKMYF---NGSRILFTSRINDVAL------Q-PHFLQFLTDDESWDLLQKKVFQKT------TELVEIGKQIAKKCQGLPLAIVVVAGLL-AKQ-TENWWKKVAESVSSYIL---NDKQY-IDTLALSYNHLPPHLKSCFLFMGAFPEDYEIPVQKLIWLWIAEGFIRQGQ--KSKEVAEEYLVDLIDRSL---VLR---GVIKACHVHDLLRDLCLRKADNFLLRIYEQL-IRR
>XP_028061745.1
GVHSS----MVD-EETVGFDDEALTIKK-LAGGK-KQLQMISIVGMPGHGKTTLARKLYDDPYITHYFHIRAWTYASQLPRKTEMLLDILHSV--DEIENEL---GEKLYKQLKGKRYLIVIDDLWH--ISAWVDLKMYF---NGSRVMFTSRLKEVAM------H-PHCLRFLTEEESWELLERKVFQNE------LELIKIGKQIMKKCEGLPLAIVVIAGLL-ARK-TRESWKQVAQSVSSYIV---SDNQY-LDTLVLSYNHLPRHLKPCFLYLGAFPQDHEIPVQKLICLWIAEGFIQKGQ--RSLEVAEDYLMDLIQRSL---VIG---GRIKACRMHDLLRDLCLKKAINFLQWIHNDS-QRR
>XP_028061854.1
---------MVE-AETVGFDTEVLAIKE-LAGGK-EQLEFVSIVGMPGLGKTTLAKKLYNDPYITYHFHIRAWTYVSQVPRKTEMLLNILHSL--GEDNDKL---GEMLYRNLKGKRYLIVIDDICD--IGAWVDLKMYL---NESRVLFSSRLKVVVM------H-IHSLRFLTEEESWELFQWKVFQNE------LQLVEIGKQIMKKYEGLPLAIIVIAGLL-EKK-TEEWWKHVAQGVSSFIV---SDNQH-LDTRALSYNHLPCHLKPCFLYLGAFPEDQEISVQKLIWLWVARGFIQNGE--RSLEVAEDYLMDLIQRSL---VIR---GRIKACRMHDLLRDLCLKKAINFLH----------
>XP_028063385.1
GVQP-MSMPMVD-EETVGFEDDALTIKE-LAGGK-QQLQMISIVGMPGLGKTTLATKLYNDPYIIHYFHIRAWTYASQLPRKTDMLLDILRSV--DEITNKL---GEKLYKQLKGQRYLIVIDDLWD--IGAWVNLKMYF---NGSRVMFTSRLKEVAM------H-HHCLRPLTEEESWELLQRKVFQNG------PELIEIGKQITKRCGGLPLAIVVIAGLL-AKK-TQKSWKKVAQSVSSYIV---SDNQY-LDTLALSYNHLPRHLKPCFLYLGAFPEDQEISVERLIWLWIAEGFIQKEQ--KSLEVAEGYLMDLIQRSL---VIR---GRIKACRMHDLLRDLCLKKAINFLKWIHEDS-QCH
>XP_028063474.1
GVQP-MSMPMVD-EETVGFEDDALTIKE-LAGGK-QQLQMISIVGMPGLGKTTLATKLYNDPYIIHYFHIRAWTYASQLPRKTDMLLDILRSV--DEITNKL---GEKLYKQLKGQRYLIVIDDLWD--IGAWVNLKMYF---NGSRVMFTSRLKEVAM------H-HHCLRPLTEEESWELLQRKVFQNG------PELIEIGKQITKRCGGLPLAIVVIAGLL-AKK-TQKSWKKVAQSVSSYIV---SDNQY-LDTLALSYNHLPRHLKPCFLYLGAFPEDQEISVERLIWLWIAEGFIQKEQ--KSLEVAEGYLMDLIQRSL---VIR---GRIKACRMHDLLRDLCLKKAINFLKWIHEDS-QCH
>XP_028063536.1
GVQP-MSMPMVD-EETVGFEDDALTIKE-LAGGK-QQLQMISIVGMPGLGKTTLATKLYNDPYIIHYFHIRAWTYASQLPRKTDMLLDILRSV--DEITNKL---GEKLYKQLKGQRYLIVIDDLWD--IGAWVNLKMYF---NGSRVMFTSRLKEVAM------H-HHCLRPLTEEESWELLQRKVFQNG------PELIEIGKQITKRCGGLPLAIVVIAGLL-AKK-TQKSWKKVAQSVSSYIV---SDNQY-LDTLALSYNHLPRHLKPCFLYLGAFPEDQEISVERLIWLWIAEGFIQKEQ--KSLEVAEGYLMDLIQRSL---VIR---GRIKACRMHDLLRDLCLKKAINFLKWIHEDS-QCH
>XP_028063584.1
GVQP-MSMPMVD-EETVGFEDDALTIKE-LAGGK-QQLQMISIVGMPGLGKTTLATKLYNDPYIIHYFHIRAWTYASQLPRKTDMLLDILRSV--DEITNKL---GEKLYKQLKGQRYLIVIDDLWD--IGAWVNLKMYF---NGSRVMFTSRLKEVAM------H-HHCLRPLTEEESWELLQRKVFQNG------PELIEIGKQITKRCGGLPLAIVVIAGLL-AKK-TQKSWKKVAQSVSSYIV---SDNQY-LDTLALSYNHLPRHLKPCFLYLGAFPEDQEISVERLIWLWIAEGFIQKEQ--KSLEVAEGYLMDLIQRSL---VIR---GRIKACRMHDLLRDLCLKKAINFLKWIHEDS-QCH
>XP_028063915.1
GDFSR----VWE-EEVVGFEDEAMKLKE-LTRGQ-KKLDIISIVGMPGLGKTTLARKVYNDPLIVYHFYIRAWITISQKYQKQNLLVDLIHSV----VVGEL---CDELWKSLKGKRYLIVMDDIWD--TRAWVDLKSLF---NGSRIMFTSRFTNVAL------H-PLDLRFLTEDESWDLFQQKVFQRE------PNLMCVGKKIAKNCQGLPLAIVVVGGML-ANE-MPGWWKEVEKILDS------RVEPC-METFALSYNHLPHYLKPCFLYFAAFPQDFVIYVQKLTQLWIAEGFIRKEG--RSLEVAEEYLMDLIGRNL---ILR---GGIKACSIHDLLHNFCCKRAEYFLQQILDSF-MRR
>XP_028063960.1
G--------MVG-EEMVGFDDEVLTIKK-LAGGK-KQLDIIPIVGMPGLGKTILARKVYNDPYITHHFHIRAWTYVYQVPRKREMLLDILHFG--EEVKNEL---GEKLYKKLKRKRYLIVIDDIWD--ISAWVDLKIYL---NGSRVMFTSRLKAVAM------H-PHCQRFLTEEESWELLQRKVFQNG------AELIEFGKQIMKKCEGLPLAIVVIAGLL-AKK-TEEWWKQVSQSVSSYIV---SDNQY-LDTLALSYNHLPRHLKPCFLYLGAFPEDQEISVQRLIWLWIAEGFIQKGP--KSLEVAEDYLMDLIQRNL---VIR---GRIKACRMHDVLRDLCLKKATNFLQQTHKVA-QCR
>XP_028063961.1
DSSEK-KAPVVE-EEVVGFDEEAKTLVD-LKGGK-EELEVISVTGMGGLGKTTLARKVFTDPAIEYNFYIRAWTYVSQEYTRKEVFLSILSSL--DESSRRL---AEELRGHLQTGRYLIVMDDVWT--KEAWDDLKMAF---NGSRILLTSRNNEVAV------H-HHPLRFLTDDEGWELLKKKVFRKE------SELEDLGKKIAEECGGLPLAIVVIAGLL-IKK-TSKWWEKVAESVSSYVA---RDKQC-MDILALSYKHLPHQLQSCFRYFGVFPEDYEIPVCILIQLWIAEGLIEQGE--ISLETAEDRLEDLVDRNL---VMR---GGIKTCRVHDMLHDLCLKEAEQFLQVIKIQG-CRL
>XP_028063962.1
DSSEK-KAPVVE-EEVVGFDEEAKTLVD-LKGGK-EELEVISVTGMGGLGKTTLARKVFTDPAIEYNFYIRAWTYVSQEYTRKEVFLSILSSL--DESSRRL---AEELRGHLQTGRYLIVMDDVWT--KEAWDDLKMAF---NGSRILLTSRNNEVAV------H-HHPLRFLTDDEGWELLKKKVFRKE------SELEDLGKKIAEECGGLPLAIVVIAGLL-IKK-TSKWWEKVAESVSSYVA---RDKQC-MDILALSYKHLPHQLQSCFRYFGVFPEDYEIPVCILIQLWIAEGLIEQGE--ISLETAEDRLEDLVDRNL---VMR---GGIKTCRVHDMLHDLCLKEAEQFLQVIKIQG-CRL
>XP_028063964.1
DSSEK-KAPVVE-EEVVGFDEEAKTLVD-LKGGK-EELEVISVTGMGGLGKTTLARKVFTDPAIEYNFYIRAWTYVSQEYTRKEVFLSILSSL--DESSRRL---AEELRGHLQTGRYLIVMDDVWT--KEAWDDLKMAF---NGSRILLTSRNNEVAV------H-HHPLRFLTDDEGWELLKKKVFRKE------SELEDLGKKIAEECGGLPLAIVVIAGLL-IKK-TSKWWEKVAESVSSYVA---RDKQC-MDILALSYKHLPHQLQSCFRYFGVFPEDYEIPVCILIQLWIAEGLIEQGE--ISLETAEDRLEDLVDRNL---VMR---GGIKTCRVHDMLHDLCLKEAEQFLQVIKIQG-CRL
>XP_028066697.1
---------MVD-EETVGFEDDALTIKE-LAGGK-QQLQMISIVGMPGLGKTTLATKLYNDPYIIHYFHIRAWTYASQLPRKTDMLLDILRSV--DEIKNKL---GEKLYKQLKGQRYLIVIDDLWD--IGAWVNLKMYF---NGSRVMFTSRLKEVAM------H-HHCLRPLTEEESWELLQRKVFQNG------PELIEIGKQITKRCGGLPLAIVVIAGLL-AKK-TQESWKQVAQSVSSYIV---SDNQY-LDTLALSYNHLPRHLKPCFLYLGVFQEDQKILV---------------------------------------------------------------------------------
>XP_028066936.1
GVHS-----MLD-EETVGFDDEALTIKE-LAGGK-KQLQLISIVGMPGLGKTTLATKLYNDPYITHYFHIRAWTYASQLPRKTVMLLDILSSV--DEFKNKL---GEKLYKQLKGKTYLIVIDDLWD--IGAWVDLKMYF---NGSRVMFTSRLKELSM------H-PHCLRFLTEEESWELLQRKVFQNE------PELIGIGKQIMKKCEGLPLAIVIIAGLL-AKK-TP------------------------------------------------------------------------------------------------------------------------------------------
>XP_028066956.1
GVPS-----MVD-EETVGFDDEALTIKE-LAGGK-KQLQMISIVGMPGLGKTTLARKVYNDPYITHYFHIRAWTYVSQLSRQTDMLLDILRSL--DEIENKL---GEKLYKQLKGKRYLIVIDDLWD--IGAWVDLKMYF---NGSRVMFTSRLKELSM------H-PHCLRFLTEEESWELLQRKVFQNE------PELIEIGKQIMKKCEGLPLAIVIIAGLL-AKK-TVVSWKQVAQSVSSYIV---SDNQY-LDTLALSYNHLPRHLKPCFLYLGAFPRDQEIPVQKLICLWVAEGFIQKGQ--RSVEVAEGYLMDLFQRSL---VIR---GRIKACRMHDLLRDLCLKKAINFLQWTHKDA-QHR
>XP_028066957.1
GVPS-----MVD-EETVGFDDEALTIKE-LAGGK-KQLQMISIVGMPGLGKTTLARKVYNDPYITHYFHIRAWTYVSQLSRQTDMLLDILRSL--DEIENKL---GEKLYKQLKGKRYLIVIDDLWD--IGAWVDLKMYF---NGSRVMFTSRLKELSM------H-PHCLRFLTEEESWELLQRKVFQNE------PELIEIGKQIMKKCEGLPLAIVIIAGLL-AKK-TVVSWKQVAQSVSSYIV---SDNQY-LDTLALSYNHLPRHLKPCFLYLGAFPRDQEIPVQKLICLWVAEGFIQKGQ--RSVEVAEGYLMDLFQRSL---VIR---GRIKACRMHDLLRDLCLKKAINFLQWTHKDA-QHR
>XP_028066958.1
GVPS-----MVD-EETVGFDDEALTIKE-LAGGK-KQLQMISIVGMPGLGKTTLARKVYNDPYITHYFHIRAWTYVSQLSRQTDMLLDILRSL--DEIENKL---GEKLYKQLKGKRYLIVIDDLWD--IGAWVDLKMYF---NGSRVMFTSRLKELSM------H-PHCLRFLTEEESWELLQRKVFQNE------PELIEIGKQIMKKCEGLPLAIVIIAGLL-AKK-TVVSWKQVAQSVSSYIV---SDNQY-LDTLALSYNHLPRHLKPCFLYLGAFPRDQEIPVQKLICLWVAEGFIQKGQ--RSVEVAEGYLMDLFQRSL---VIR---GRIKACRMHDLLRDLCLKKAINFLQWTHKDA-QHR
>XP_028072320.1
GVHSS----MVD-EETVGFDDEALTIKE-LAGGK-KQLQIISIVGMPGLGKTTLATKLYNDPYITHYFHIRAWTYASQLPTKTDMLLDILRYV--NEIKNKL---GEKLYKQLKGKRYLIVIDDLWD--IGAWVDLKMYF---NGSRVMFTSRLKELSM------H-PHCLRFLTEEESWELLQRKVFHNE------PELIKIGKQIMKKCEGLPLAIVIIAGLL-AKK-TQESWIQVAQSVSSYIV---SDNQY-LDTLALSYNHLPRHLKPCFLYLGAFPEDQEIPVQKLISLWVAEGFIQKGQ--RSLEVAEDYLMDLIQRSL---VIR---GRIKACRMHDLLRDLCLKKAINFLQWTRKDA-QRH
>XP_028080672.1
---------MVD-EETAGFDDEVLTIKK-LVRGK-KQQQILSIVGMLGLGKTTLARKLYNDPYITHYIHIRGWTNASQLPRKIDMLLHILRSV--DEIENKL---GKKLYKQLKGKRYLIVIDDLWD--IGAWVDLKMYF---NGSRVMFTSRLKEVAM------H-SHCLRFLTEEESWELLQRKVFHNE------PKLIEIGKQIMKKCEGLPLAIAIIAGLL-AKK-TQESWKQVAQSVSSYIV---SANQY-LDTLALSYNHLPRHLKPCFLYLGAFPEDQAIPVQKLICLLVTEGFIRKEQ--RSLEVVEDYLMDLI------------------------------------------------
>XP_028082887.1
GDSDS----VGE-EEMVGFEDEAMSLKE-LTGGP-KQLQVISIVGMAGQGKTTLATKLYNDPLVVYHFYIRAWTSVSQEYRKRDLLIRLLSCV--NGIDQKL---CEKLYKSLKGQTYFIVMDDMWD--TKAWVDLKICF---NGSRIMFTSRHEDVAL------Q-PLSLRFLTHNESWDLFQHKVFGKRE-----PVLVEIGKQITNKCQGLPLSIVVVAGIF-INK-SQDRWKQVGETLKSSLA---ANQAC-MKTLALSYIHLPGHLKPCFLYFGAFPEDYQIRVEKLIWLWVAEGFITKGE--KRLKVAKEYLMDLIGRSL---LLG---GEIKACGIHDLLREFCIKQGDFFLQHDL-------
>XP_028082942.1
GVHSS----MVE-EETVGFDDEALTIKE-LAGGK-KQLQMISIVGMPGLGKTTLATKLYNDPYITHYFHIRGWTYASQLPRITDMLLDILRSV--DEIKNKL---GEKLYKQLKGKRYLIVIDDLWD--IGAWVNLKMYF---NGSRVMFTSRLKELSM------H-PHCLRFLTEEESWELLQRKLFQNG------LELILIGKQIMKKCKGLPLAIVVIAGLL-AKK-TP------------------------------------------------------------------------------------------------------------------------------------------
>XP_028090836.1
GVPS-----MVH-EETVGFDDEALTIKE-LAGGK-KQLQMISIVGMPGLGKTTLATKLYNDPYITHYFHIRAWTYASQLSRQTDMLLDILRSL--DEIENKL---GEKLYKQLKGKRYLIVIDDLWD--IGAWVDLKMYF---NGSRVMFTSRLKELSM------H-PHCLRFLTEEESWELLQRKVFQNE------PELIEIGKQIMKKCEGLPLAIVIIAGLL-AKK-TLESWKQVAQSVSSYVV---SDNQY-LDTLALSYNHLPRHLKPCFLYLGAFPRDQEIPVQKLICLWVAEGFIQKGQ--RSVEVAEGYLMDLFQRSL---VIR---GRIKACRMHDLLRDLCLKKAINFLQWTHKDA-QHR
>XP_028090837.1
GVPS-----MVH-EETVGFDDEALTIKE-LAGGK-KQLQMISIVGMPGLGKTTLATKLYNDPYITHYFHIRAWTYASQLSRQTDMLLDILRSL--DEIENKL---GEKLYKQLKGKRYLIVIDDLWD--IGAWVDLKMYF---NGSRVMFTSRLKELSM------H-PHCLRFLTEEESWELLQRKVFQNE------PELIEIGKQIMKKCEGLPLAIVIIAGLL-AKK-TLESWKQVAQSVSSYVV---SDNQY-LDTLALSYNHLPRHLKPCFLYLGAFPRDQEIPVQKLICLWVAEGFIQKGQ--RSVEVAEGYLMDLFQRSL---VIR---GRIKACRMHDLLRDLCLKKAINFLQWTHKDA-QHR
>XP_028090838.1
GVPS-----MVH-EETVGFDDEALTIKE-LAGGK-KQLQMISIVGMPGLGKTTLATKLYNDPYITHYFHIRAWTYASQLSRQTDMLLDILRSL--DEIENKL---GEKLYKQLKGKRYLIVIDDLWD--IGAWVDLKMYF---NGSRVMFTSRLKELSM------H-PHCLRFLTEEESWELLQRKVFQNE------PELIEIGKQIMKKCEGLPLAIVIIAGLL-AKK-TLESWKQVAQSVSSYVV---SDNQY-LDTLALSYNHLPRHLKPCFLYLGAFPRDQEIPVQKLICLWVAEGFIQKGQ--RSVEVAEGYLMDLFQRSL---VIR---GRIKACRMHDLLRDLCLKKAINFLQWTHKDA-QHR
>XP_028096865.1
-IPSG----MVE-EEMVGFEDEVIMIKE-LTEGK-KKLGIISIVGMPGLGKTTLARKVYDDPYITHYFHIRAWTYVSQAYIKRDLLLGILHSI--NKTEQKL---GEEIYKILKGKRYLIVMDDIWS--TGAWDDVRMYL---NGSRVMFTSRLKEVGL------H-PHHLRFLTEEESWELFQKRVFRGE------PELMGLGLQIAEKCEGLPLAIVVIAGIL-AKK-TKDLWEEVAESVSSYMV---NDNQY-MRTLALSYYHLPDHLKPCFLYFGAFLEGSEIPVRKLMWLWIAEGFVQSEEKKKTLEIAEDYLTDLIERSL---VIR---GGIKACRMHDLLRHLCLREAFKFLTWFHEHV-QGR
>XP_028098604.1
GLPER-RAPVVE-EEVVGFDMEAKTLVD-LNGGK-EELDVVSVIGMGGLGKTTLAKKVFTDPAIEFEFYIRAWIYVSQEYDRKEVFISILGSL--DEMYRKL---ADELRGHLQTGRYLIVMDDVWT--REAWDDLKMAF---NRSRILLTSRNTEVAI------H-PHLLRFLNEDESWELLEKKVFRRE------SELVDLGKQIAKECGGLPLAIVVIAGLL-MKK-TCDWWEKVAKSVNSYVA---RDKQC-MDILALSYKHLPYHLKACFLYFGVFPEDYEIPVWKLIQLWVAEGFIQQGE--IRLETAEEQLEDLVDRNL---VLR---GGIKTCRVHDMLRDLCLREAENFLHEIKLQV-YRR
>XP_028098605.1
GLPER-RAPVVE-EEVVGFDMEAKTLVD-LNGGK-EELDVVSVIGMGGLGKTTLAKKVFTDPAIEFEFYIRAWIYVSQEYDRKEVFISILGSL--DEMYRKL---ADELRGHLQTGRYLIVMDDVWT--REAWDDLKMAF---NRSRILLTSRNTEVAI------H-PHLLRFLNEDESWELLEKKVFRRE------SELVDLGKQIAKECGGLPLAIVVIAGLL-MKK-TCDWWEKVAKSVNSYVA---RDKQC-MDILALSYKHLPYHLKACFLYFGVFPEDYEIPVWKLIQLWVAEGFIQQGE--IRLETAEEQLEDLVDRNL---VLR---GGIKTCRVHDMLRDLCLREAENFLHEIKLQV-YRR
>XP_028098606.1
GLPER-RAPVVE-EEVVGFDMEAKTLVD-LNGGK-EELDVVSVIGMGGLGKTTLAKKVFTDPAIEFEFYIRAWIYVSQEYDRKEVFISILGSL--DEMYRKL---ADELRGHLQTGRYLIVMDDVWT--REAWDDLKMAF---NRSRILLTSRNTEVAI------H-PHLLRFLNEDESWELLEKKVFRRE------SELVDLGKQIAKECGGLPLAIVVIAGLL-MKK-TCDWWEKVAKSVNSYVA---RDKQC-MDILALSYKHLPYHLKACFLYFGVFPEDYEIPVWKLIQLWVAEGFIQQGE--IRLETAEEQLEDLVDRNL---VLR---GGIKTCRVHDMLRDLCLREAENFLHEIKLQV-YRR
>XP_028098607.1
GLPER-RAPVVE-EEVVGFDMEAKTLVD-LNGGK-EELDVVSVIGMGGLGKTTLAKKVFTDPAIEFEFYIRAWIYVSQEYDRKEVFISILGSL--DEMYRKL---ADELRGHLQTGRYLIVMDDVWT--REAWDDLKMAF---NRSRILLTSRNTEVAI------H-PHLLRFLNEDESWELLEKKVFRRE------SELVDLGKQIAKECGGLPLAIVVIAGLL-MKK-TCDWWEKVAKSVNSYVA---RDKQC-MDILALSYKHLPYHLKACFLYFGVFPEDYEIPVWKLIQLWVAEGFIQQGE--IRLETAEEQLEDLVDRNL---VLR---GGIKTCRVHDMLRDLCLREAENFLHEIKLQV-YRR
>XP_028098613.1
G--------MVG-EEMVGFDDEVLTIKK-LAGGK-KQLDIIPIVGMPGLGKTILARKVYNDPYITHHFHIRAWTYVSQVPRKREMLLDILHFV--EEVEDKL---GEKLHKKLKGKRYLIVIDDIWD--ISAWVDLKIYL---NGSRVMFTSRLKAVAM------H-PHCQRFLTEEESWELLQRKVFQNG------AELIEFGKQIV--------------------------------------------------------NNL---LQDCYIEF--------------------------------------------------------------------------------------------
>XP_028098747.1
GDSDS----VGE-EEMVGFEDEAMSLKE-LTGGS-KQLQVISIVGMAGQGKTTLATKLYNDPLVVYHFYIRAWTSVSQEYRKRDLLIRLLSCV--NGIDQKL---CEKLYKSLKGQTYFIVMDDIWD--TKAW----------------------------------PIALYFLTHNESWDLFQHKVFGKRE-----PELMEIGKQIANKCQGLPLAIVLVAGIL-TNK-SQGRWKQVGETLNSTLA---ADQLW-MKTLELSYNHLPGHLKPCLLYFGAFPEDYQIRVEKLIWLWVAEGFITKGE--KRLEVAKEYLMDLIGRSL---LLG---GEIKACGIHDLLREFCIKQGDFFLQRFL-----QR
>XP_028100405.1
GVHS-----MVD-EETVGFDDEALTIKR-LVGAR-KQLQMISIVGMPGLGKTTLARKLYNDPYITHYFHICAWTYASQLPRKTDMLLDILRSL--NEMENKL---GDKLYKKLKGKRYLIVIDDIWD--IGAWVDLKMYF---NGSRVLFTSRLKELAM------H-PHCLRFLTEEESWELLQRKVFQNE------PELIEIGKQIMKKCEGLPLAIVVMAGLL-AKK-AQVWWKQVAQSVSSYIV---SDNQY-LDTLALSYNHLPRHLKPCFLYLGAFPVDQQISVQKLICLWIAEGFIQKGQ--RSLEVAEDYLMGLIQRSL---VIR---GRIKACRMHDLLRDLCFKKVINFLQCAHEDT-QRR
>XP_028101273.1
GVPS-----MGD-EETMSFDDEALTIKK-LVRGK-KQLQMISIVGIPGLGKTTLAIKLYNDPYITHYFHIRAWTYASQLSRQTDMLLDILRSV--DEIKNNL---GDKLYKSLKGERYLIVIDDFWD--IGAWVDLKMYF---NGSRVMFTSLHKELAM------Y-PHCLRFFTEEESWVLLQQKVFPNE------PELIKIWKHIMKKCEGLPLAIVIIAGLP-AKK-TQESWIQVAQSVSSYIV---SDNQC-LDTLALSYNHLPRHLKPCFLYLGAFPEDQEIPVQKLIWLWIAEGLYKNG-----------------------------------------------------------------
>XP_028101614.1
GVHLS----MVN-EETVGFDDEALTIKE-LARGK-KQLQMISIVGMPGLGKTTLATKLYNDPYITHYFHIRAWTYASQLPRKKDMLLDILRSV--DEIENKL---GKKLYKQLKGKRYLIVIDDLWD--IGVWVDLKMYF---NGSRVMFTSRLKELAM------H-PHCLRFLTKEESWELLQWKVFQNE------PVLIEIGKQIMKKCEGLPLAIVVMAGLL-AKK-AQESWEQVAQS-------------------------------------------------------------------KSLEVAEDYLMDLIQRSL--------------------------------------------
>XP_028102117.1
GVQS-MPMPMVD-EETVGFEDDALAIKE-LAGEN-QQLQMISIVGMPGLGKTTLARKLYNDPYITYYFHIRAWTYASQLPTKRDMLLDILRSF--DEIINKL---GEKLYKQLKGNKYLIVIDDLWD--IGAWVDLKMYF---NGSRVMFTSRLKELAM------H-PHCLRFLTEEESWELLQQKVFQNE------PELIIIGKEIMKKCAGLPLAIVVIAGLL-ARK-TQESWKQVAQSVSSYIV---SDNQY-LDTLALSYNHLPHHLKPCFLYLGAFPEDQEISVQKLIWLWIAEGFIQKEQ--KSLEVAEGYLMDLIQRSL---VIR---GRIKTCRMHDLLRDLCLKKAINFLKWIHDDA-QCR
>XP_028102118.1
GVHSS----MVH-EETVGFDDEALTIKQ-LAGGK-KQLQMISIVGMPGLGKTTLATKLYNDPYISHYFHIRAWTYASQLPRITDMLLDILRSV--DEIKNKL---GEKLYKQLKGKRYLIVIDDLWD--IGAWVNLKMYF---NGSRVMFTSRLKEVAM------H-RHCLRFLTEEESWELLQRKMFQNE------PELIGIGKQI----------------------------------------------------------------------------------------------------------------------------R---GRIKACRMHDLLRDLCLKKAINFLQQVEKDA-QRR
>XP_028102119.1
GVHSS----MVH-EETVGFDDEALTIKQ-LAGGK-KQLQMISIVGMPGLGKTTLATKLYNDPYISHYFHIRAWTYASQLPRITDMLLDILRSV--DEIKNKL---GEKLYKQLKGKRYLIVIDDLWD--IGAWVNLKMYF---NGSRVMFTSRLKEVAM------H-RHCLRFLTEEESWELLQRKMFQNE------PELIGIGKQI----------------------------------------------------------------------------------------------------------------------------R---GRIKACRMHDLLRDLCLKKAINFLQQVEKDA-QRR
>XP_028102121.1
GVHSS----MVH-EETVGFDDEALTIKQ-LAGGK-KQLQMISIVGMPGLGKTTLATKLYNDPYISHYFHIRAWTYASQLPRITDMLLDILRSV--DEIKNKL---GEKLYKQLKGKRYLIVIDDLWD--IGAWVNLKMYF---NGSRVMFTSRLKEVAM------H-RHCLRFLTEEESWELLQRKMFQNE------PELIGIGKQI----------------------------------------------------------------------------------------------------------------------------R---GRIKACRMHDLLRDLCLKKAINFLQQVEKDA-QRR
>XP_028107731.1
GVYS-----MVD-EETVGFDDEALTIKK-LAGGK-KQLQMISIVGMPGLGKTTLATKLYNDPYITHYFHIRAWTHASQLPRKTDVLLDILRYV--DEIEDKL---GEKLYKQLKGKRYLIVIDDIWD--IGAWDDLKMYF---NGSRVMFTSRLKELAM------H-PHCLRFLTEEESWALLQRKVFQNE------PELIEIGKQIMKKCGGLPLAIVIIAGLL-AKK-TQESWKQVAQSVSSYIV---SDNQY-LDTLALSYNHLPRHLKPCFLYLGAFPENQKISVQRLIWLWIAEGFIQKEQ--KSLEVAEDYLMDLIQRSL---LIR---GRIKACRMHDLLRDLCLKKAINFLQWIHNDA-QCR
>XP_028116480.1
---------LVE-VEIVGFDSKALAIKE-LAGGN-KHLDFVSIVGMPGLGKTILDKKLYNDPYIIHHFHIHAWTYVSQVPKKREMLLDILH-F--DEDKNML---GEMLYKKLKGKRYLIVIDDIWD--IGVWVDLKMYL---NGSRIMFTSR----PM------H-THCLRFLTEEESWELFQRKVFPDE------PKLIETGKQIMNKCQGLPLAIIVIAGLL-AKK-TEE-----------------------------------------------------------------------------------------------------------------------------------------
>XP_028116540.1
GVHSS----MVD-EETVGFDDEALTIKK-LAGGK-KQLQMISIVGMPGLGKTTLATKLYNDPYITHYFHIRAWTYASQLPTKTDMLLDILRSV--DEIENKL---GEKLYKQLKGKRYLIVIDDLWD--IGAWIDLKTYF---NGSRVMFTSRLKELSM------H-PHCLRFLTEEESWDLLQLKVFQNE------PELIKIGKQIMKKCEGLPLAIVIIAGLL-AKK-TQESWIQVAQRVSSYIV---SDNQY-LDTLALSYNHLPRHLKPCFLYLGAFPEDQEIPVQKLICLWVAEGFIQKGQ--RSLEVAEDYLMDLIQRSL---VIR---GRIKTCRMHDLLRDLCLKKAINFLQWIHKDA-QCR
>XP_028118554.1
---SS----MVE-DEVVGFDNEAMNIKE-LTGGM-KQLEVFSIIGMPGLGKTTLARKVYNDPYIAHYFHLRAWTYVSQSHTKKEMLLDILHSL--DEIKAYL---GERLYKRLKGKRYFIVMDDIWN--IGAWDDIRVYL---NGSKVLFTSRTMAVAL------R-PHCLRFLTEEESWELLHEKVFRNE------PELMEFGEQIMKKCEGLPLAIVVIAGLL-AKK-TKDRWKHVAASVRSCIS---SDNQY-MNTLALSYDNLPQHLKPCFLYLGAFRDDHEIPVWKLILLWIAEGFIHPGQ--RRLEIGEGYLMDLIDRSL---VIK---GGIKACRIHDLLRDLCLKKSFNFLKRSHKLV-QLR
>XP_028124912.1
GDFSR------E-EEVVGFEDEALTIKD-LTRDQ-KQLDTISIVGMPGLGKTTLAKKVYNDPLIIYHFHIRAWINVSQEYRKRDVLLSLFYSIGKKEVKEEL---ADKLRKSLKGKRYLIVMDDIWD--TRAWIDLKSLF---NGSRIMFTSRFTNVAL------H-PLFLSFLTEDESWDLFKKKVFRTD------PELMSIGKKVVIKCQGLPLAIVVVSGIF-ANK-SQDQWKQVGEIRDSCAV---RDKLC-METFALSYNHLPHHLKSCFLYFAAFPKDFEIPVWKLTQLWVAEGFIRNGE--SSLEVAEEYLMDLIGRNL---ILR---GRIKACSVHALLHDFCLKKAEYFLQQILNFF-VRR
>XP_028124913.1
GDFSR------E-EEVVGFEDEALTIKD-LTRDQ-KQLDTISIVGMPGLGKTTLAKKVYNDPLIIYHFHIRAWINVSQEYRKRDVLLSLFYSIGKKEVKEEL---ADKLRKSLKGKRYLIVMDDIWD--TRAWIDLKSLF---NGSRIMFTSRFTNVAL------H-PLFLSFLTEDESWDLFKKKVFRTD------PELMSIGKKVVIKCQGLPLAIVVVSGIF-ANK-SQDQWKQVGEIRDSCAV---RDKLC-METFALSYNHLPHHLKSCFLYFAAFPKDFEIPVWKLTQLWVAEGFIRNGE--SSLEVAEEYLMDLIGRNL---ILR---GRIKACSVHALLHDFCLKKAEYFLQQILNFF-VRR
>XP_028124915.1
GDFSR------E-EEVVGFEDEALTIKD-LTRDQ-KQLDTISIVGMPGLGKTTLAKKVYNDPLIIYHFHIRAWINVSQEYRKRDVLLSLFYSIGKKEVKEEL---ADKLRKSLKGKRYLIVMDDIWD--TRAWIDLKSLF---NGSRIMFTSRFTNVAL------H-PLFLSFLTEDESWDLFKKKVFRTD------PELMSIGKKVVIKCQGLPLAIVVVSGIF-ANK-SQDQWKQVGEIRDSCAV---RDKLC-METFALSYNHLPHHLKSCFLYFAAFPKDFEIPVWKLTQLWVAEGFIRNGE--SSLEVAEEYLMDLIGRNL---ILR---GRIKACSVHALLHDFCLKKAEYFLQQILNFF-VRR
>XP_028124916.1
GDFSR------E-EEVVGFEDEALTIKD-LTRDQ-KQLDTISIVGMPGLGKTTLAKKVYNDPLIIYHFHIRAWINVSQEYRKRDVLLSLFYSIGKKEVKEEL---ADKLRKSLKGKRYLIVMDDIWD--TRAWIDLKSLF---NGSRIMFTSRFTNVAL------H-PLFLSFLTEDESWDLFKKKVFRTD------PELMSIGKKVVIKCQGLPLAIVVVSGIF-ANK-SQDQWKQVGEIRDSCAV---RDKLC-METFALSYNHLPHHLKSCFLYFAAFPKDFEIPVWKLTQLWVAEGFIRNGE--SSLEVAEEYLMDLIGRNL---ILR---GRIKACSVHALLHDFCLKKAEYFLQQILNFF-VRR
>XP_028124917.1
GDFSR------E-EEVVGFEDEALTIKD-LTRDQ-KQLDTISIVGMPGLGKTTLAKKVYNDPLIIYHFHIRAWINVSQEYRKRDVLLSLFYSIGKKEVKEEL---ADKLRKSLKGKRYLIVMDDIWD--TRAWIDLKSLF---NGSRIMFTSRFTNVAL------H-PLFLSFLTEDESWDLFKKKVFRTD------PELMSIGKKVVIKCQGLPLAIVVVSGIF-ANK-SQDQWKQVGEIRDSCAV---RDKLC-METFALSYNHLPHHLKSCFLYFAAFPKDFEIPVWKLTQLWVAEGFIRNGE--SSLEVAEEYLMDLIGRNL---ILR---GRIKACSVHALLHDFCLKKAEYFLQQILNFF-VRR
>XP_028124918.1
GDSDS----VGE-EEMVGFEDEAMSLKK-LTRGP-MQLQVISIVGMAGQGKTTLATKLYADPLVVYHFHIRAWTSVFQEYRNRDLLIRLLSCV--NGIDQKL---CEKLHKSLKGRTYFIVMDDIWD--TKAW---------------------------------------------------------------------------------------------------------------------------------------------------------------------------------------------------------------------------------------------
>XP_028126810.1
GVHSS----MVD-EETVGFDDEALTIKE-LAGGK-KQLQMISIVGMPGLGKTTLAKKLYNDPFIICHFHIHAWTYISQVPKKMEMLLDILH-F--DEDKHML---GDMLYKKLKGKRYLIVIDDIWD--IGVWVDLKMYL---NGSRVMFTSR----PM------Q-THCLHFLTEEESWELFQQKVFQDE------TKLIEIGKQITKKCPGLPLAIVVIVGLL-AKK-TQEWWKQVAQSVSSYIV---SDNQY-LDTLGLSYNHLPCHLKPCFLYLGAFPDDQEISVQKLIWLWVAEGFVQNG-----------YVM---------------------------------------------------
>AtZAR1
NGTDRWSSPVYDHTQVVGLEGDKRKIKEWLFRSNDSQLLIMAFVGMGGLGKTTIAQEVFNDKEIEHRFERRIWVSVSQTFTEEQIMRSILRNLGDASVGDDIGTLLRKIQQYLLGKRYLIVMDDVWDKNLSWWDKIYQGLPRGQGGSVIVTTRSESVAKRVQARDDKTHRPELLSPDNSWLLFCNVAFAANDGTCERPELEDVGKEIVTKCKGLPLTIKAVGGLLLCKDHVYHEWRRIAEHFQDELRGNTSETDNVMSSLQLSYDELPSHLKSCILTLSLYPEDCVIPKQQLVHGWIGEGFVMWRNGRSATESGEDCFSGLTNRCLIEVVDKTYSGTIITCKIHDMVRDLVIDIAKKDSFSNPEGLNCRH
>BS2
FSSST----ILKVKNMVGRDDQRKQLLE-LTRSS-GEPKVIPIVGMGGIGKTTLAKEVYNDESILCRFDVHAWATISQQHNKKEILLGLLHSTMDDRVKMEL---ADMLQKSLKRKRYLIVLDDIWS--CEVWDGVRRCF---AGSRILLTTRNDEVAC------Y--FSLSFMDQDESWSLFKSAAFSSE------YEFETVGKQIADECHGLPLTIVVVAGLL--KR-TIEDWKTVAKDVKSFVT---NDERC-SRVLGLSYDHLTSDLKTCLLHFGIFPEDSDIPVKNLMRSWMAEGFLK-----ENLEEVEKCLQELVDRCL---VLS---TKIRSCKVHDLIYDLCVREVEN-IFIMNVLDV-SY
>Gpa2
VSLPE----DVEQENMVGRENEFEMMLD-LARGG-RELEVVSIVGMGGIGKTTLAAKLYSDPYIMSRFDIRAKATVSQEYCVRNVLLGLLSLT------DQL---ADQLQKHLKGRRYLVVIDDIWT--TEAWDDIKLCF---NGSRILLTTRNVEVAE------Y-PHHMRLMNFDESWNLLHKKIFEKEG-----PEFENIGKQIALKCGGLPLAITLIAGLL-SKK-TLDEWQNVAENVRSVVS---TDAKC-MRVLALSYHHLPSHLKPCFLYFAIFAEDERIYVNKLVELWAVEGFLNEEG--KSIEVAETCINELVDRSL---IS----GETQRCGMHDVTRELCLREAMNFVNVIRSDQ-SSR
>Hero
KSSYE----PIELVETVGHEEDEARIIG-LDEHE-SKLDVISIVGMPGVGKTTLANKVYNNTLVASHFKIRAKCTVSQNFNKSKVLREILQQV-----TNDL---AEKLRVALLDKRYLIVLDDVWD--IATGEMLIACF---RGNRVILTSRSGEVGL------K-PVDLQVLTDEKSWELFEKRVFRDEG-----AELLDIGHQIVEKCKGLPLALVLIAGVI-VRK-EKDFWVKIQNNLDSFTS---SNNSQIMNVMQSSYDHLPYQLKPLLLYFARLQKSERTPVSMLMQLWMAEGLVDHPSK-CSLEVTESYLDALISSSL---IMHIRSVMMRACYVHDVVHDFCSVKAEKFFKLIN----LHR
>Mi1.2
NSPKK----PVERDKIVGFEEETNLILR-LTSGP-ADLDVISITGMPGSGKTTLAYKVYNDKSVSRHFDLRAWCTVDQGYDDKKLLDTIFSQV-----SNDV---ADKLRKQLFGKRYLIVLDDVWD--TTTLDELTRPF---KGSRIILTTREKEVAL------H-PLDLRLLRPDESWELLEKRTFGNES-----DELLDVGKEIAENCKGLPLVADLIAGVI-AGK-KRSVWLEVQSSLSSFIL---NSVE-VMKVIELSYDHLPHHLKPCLLHFASWPKDTPLTIYLLTVYLGAEGFVEK-EM-KGIEVVKIYMDDLISSSL---VII------LNFQIHDLVHDFCLIKAENLFDRIR----LRQ
>Prf
A-PSFAYTQ----NEMEGFQDTIDELKD-LLGGS-PELDVISIVGMPGLGKTTLAKKIYNDPEVTSRFDVHAQCVVTQLYSWRELLLTILNDV--SDRNEEI---ADELRRFLLTKRFLILIDDVWD--YKVWDNLCMCF---NRSRIILTTRLNDVAE------Y-PHHLRLFRDDESWTLLQKEVFQGE------PELEDVGFEISKSCRGLPLSVVLVAGVL-KQK-TLDSWKVVEQSLSSRIG-----LEESISIIGFSYKNLPHYLKPCFLYFGGFLQGKDIHVSKMTKLWVAEGFVQANE--KGQETAQGFLDDLIGRNL---VMRP--AKVKTCRIHDLLHKFCMEKAEDFLLQINEG---YR
>R1
RTSSKARTPRMN-E-IVGFEDVIENLRK-LLNGT-KGQDVISIHGMPGLGKTTLANSLYSDRSVFSQFDICAQCCVSQVYSYKDLILALLRDAEGSVRREEL---ADMLRKTLLPRRYLILVDDVWE--NSVWDDLRGCF---NRSRIILTTRHHEVAK------Y-PLHLRMFDEVESWKLLEKKVFGEE------PLLKNVGLRIAKMCGQLPLSIVLVAGIL-SEK-EVECWEQVANNLGSYIH---NDR----AIVDKSYHVLPCHLKSCFLYFGAFLEDRVIDISRLIRLWISEAFIKSEG--RRLEIAEGYLENLIGRNL---VMS---GKAKECRLHDVLLDFCKERAENFLLWIN-DQ-HAH
>R2
GPSN-----YVDEQDFVGLQDVVQTLLA-LLKAEPR-RSVLSIYGMGGLGKTTLARNLYNSL---KSFPTRTWICVSQEYNTMDLLRNIIKSI-KETLERDL---EIYLRDLLKERKYLVVVDDVWQ--REAWESLKRAF---NGSRVIITTRKEGVAE------R-VHKLRFLSQEESWDLF-RRKLLDVR-----PEMESLAKDMVEKCRGLPLAIVVLSGLL-SHK-GLNQWQKVKDHLWKNIK---EDIEI-SNILSLSYNDLSTALKQCFLYFGIFSEDKVVKADDIIRLWMAEGFIP-----EEMEVAEGFLNELIRRSL---VQF---EKVTECRVHDLLHDLAIEKAVNFFDVYD----LIR
>R3a
KQETRSTS-LVDDSDIFGRQNDIEDLID-LLSEG-KKRTVVPIVGMGGLGKTTLAKAVYNDERVQIHFGLKAWFCVSEAFDAFRITKGLLQEIGSF----NLNQLQVKLKERLKGKKFLIVLDDVWNDNYNKWDELRNVF---IGSKIIVTTRKESVALM-MGNEQI--SMDNLSTESSWSLFKTHAF-------E-PELEEVGKQIAAKCKGLPLALKTLAGML-SKS-EVEEWKRILRSEIWELP-----HNDILPALMLSYNDLPAHLKRCFSFCAIFPKDYPFRKEQVIHLWIANGLVPQ----EDVESGNQYFLELRSRSLFERVPNLFL-------MHDLVNDLAQIASSKLCIRLE----SQH
>Rpiblb2
NSPKK----PVESDKIVGFGEETNLILR-LTSGP-ADLDVISIIGMPGLGKTTLAYKVYNDKSVSSHFDLRAWCTVDQVYDEKKLLDKIFNQV-----SKDV---ADKLRKQLFGKRYLIVLDDVWD--TNTWDELTRPF---KGSRIILTTREKKVAL------H-PLNLRLLRSEESWELLEKRAFGNES-----DELLDVGKEIAENCKGLPLVVDLIAGII-AGK-KKSVWLEVVNNLHSFIL---KNVE-VMKVIEISYDHLPDHLKPCLLYFASAPKDWVTTIHELKLIWGFEGFVEK-DM-KSLEVVKIYLDDLISSSL---VIY------PTCQLHDLVHDFCLIKAEKLCDRIS----LRQ
>Rpivnt1
NNDDR----FLHAEEVIGLEDDFNTLQA-L----DHDLPVVSIVGMPGLGKTTLAKKLYRHV--CHQFECSGLVYVSQQ----DIAKQVLTE-RKE----NL---ENNLRSLLKIKRYVILLDDIWD--VEIWDDLKLVL---IGSRIIITSRNSNVGRY-------SHVLQPLDSEKSFELFTKKIFNFV------PDLVNIGRCIVERCGGIPLAIVVTAGML-ARR-TEHAWNRVLESMAHKIQ------DGCGKVLALSYNDLPIALRPCFLYFGLYPEDHEIR--DLTNMWIAEKLIVNGNGREA-ELADDVLNDLVSRNLIQ-V-----GRISSCRIHDLLHSLCVDLASNFFHTEH----VRR
>RPM1
ISESS----FFS-ENLVGIDAPKGKLIG-LLSPE-PQRIVVAVVGMGGSGKTTLSANIFKSQSVRRHFESYAWVTISKSYVIEDVFRTMIKEFADTQIYSEL---VEKLVEYLQSKRYIVVLDDVWT--TGLWREISIAL---YGSRVMMTTRDMNVASF---PYG--HEIELLKEDEAWVLFSNKAFPAS------QNLEPIARKLVERCQGLPLAIASLGSMM-STK-FESEWKKVYSTLNWELN---NNLKIVRSIMFLSFNDLPYPLKRCFLYCSLFPVNYRMKRKRLIRMWMAQRFVEIGV--KA-EVADSYLNELVYRNM---LQN---GRPKAFKMHDVIWEIALSVSERFCDVYNSDG--RH
>RPP13
GNTSS-----VDQEEVVGLEDDAKILLE-LLDYEEKNRFIISIFGMGGLGKTALARKLYNSRDVKERFEYRAWTYVSQEYKTGDILMRIIRSL-GEELRKEL---EVYLYGLLEGKKYLVVVDDIWE--REAWDSLKRAL---EGSRVIITTRIKAVAE------G-AHKLRFLTFEESWELFEQRAFRNIQ-----EDLLKTGKEMVQKCRGLPLCIVVLAGLL-S-K-TPSEWNDVCNSLWRRLK---DDIHV-APIVDLSFKELRHESKLCFLYLSIFPEDYEIDLEKLIHLLVAEGFIQ-----EEMEVARYYIEELIDRSL---LEE---GKVMSCRIHDLLRDVAIKKSLNFVNVYNV---TRR
>Rx
VSLPE----DVEQENMVGRENEFEMMLD-LARGG-RELEVVSIVGMGGIGKTTLATKLYSDPCIMSRFDIRAKATVSQEYCVRNVLLGLLSLT------DQL---ADRLQKHLKGRRYLVVIDDIWT--TEAWDDIKLCF---NGSRILLTTRNVEVAE------Y-PHHMRLMNFDESWNLLHKKIFEKEG-----PEFENIGKQIALKCGGLPLAITVIAGLL-SKQ-RLDEWQRIGENVSSVVS---TDAQC-MRVLALSYHHLPSHLKPCFLYFAIFTEDEQISVNELVELWPVEGFLNEEG--KSIEVATTCINELIDRSL---IF----GTIESCGMHDVTRELCLREAMNFVNVIRSDQ-SSR
>Sw5b
HLPDRSN-LVTD-E-VVGFENKAEELID-LIRGT-NELDVVPIVGMGGQGKTTIARKLYNNDIIVSRFDVRAWCIISQTYNRRELLQDIFSQVSDDNGATVL---ADMLRRKLMGKRYLIVLDDMWD--CMVWDDLRLSF---IRSRIVVTTRLEEVGK------Q-PYSLPFLTTEESCQLLQKKVFQKE------PELQDVSQAVAEKCKGLPLVVVLVAGII-KKM-EESWWNEVKDALFDYLD---SEEEYSLATMQLSFDNLPHCLKPCLLYMGMFSEDARIPASTLISLWIAEGFVENES--GRMEEAEGYLMDLISSNL---VMT---GRVKYCQVHDVVHHFCLEKSAKFMLAVK----GTR
