# Supplementary material for: The NRC0 gene cluster of sensor and helper NLR immune receptors is functionally conserved across asterid plants
Source: Plant Cell. 2024 Jun 4;36(9):3344–61. doi: 10.1093/plcell/koae154 (PMC11371149; doi:10.1093/plcell/koae154)
Supplement: koae154_Supplementary_Data [file koae154_supplementary_data.zip › Supplementary File 11/Supplemental File 11/alignment files/Beta_vulgaris_with_Tomato_Nyssa_Camellia_NRCs_alignment_NBARC.fasta]

>EL10Ac9g22795.1
PMKKREDTCYVYEDDIIGREDDVDEIVGVLL---SERVSFLSVVGVGGLGKTALAQLVFNDARVLSAFPLRLWTCVSDHLDVEGILRKILASITGHQ--STKEWVQSQIREKLASNKCLLVLDDVWTRNH--WLNLVQFLL--MQSWVLVTTRSQETARIIG-DGF----SQGLSNENSWHLFKKVAFGGHHDD----ELVKIGQEIVKGCAGVPLALRVIGSLLYGQEKSK--WLSV-QAIG--LANI--KQDD-MPILKLSYNNLESPLQSCFSFCALFSKDFEIEKEMLINMWLAQGYIV-QSS-K-EVVAEEYFSILLRRCFFQDV-Y--EGELRTCKIHDLMHDIAQKVAGKE-I-CKSD---RH
>EL10Ac9g22802.1
PIRKREDTCYVYEDNIIGREDDVDEIVGVLL---SERVSFLSVVGVGGLGKTALAQLVFNDARVLSAFPSRLWTCVSDHLDVEGILRKILASVTGHQ--STKEWVQSQVREKLASDKCLLVLDDVWTRNH--WLKLVEYLL--MGSWVLVTTRSQETTRIIG-DGI----SQGLSNENSWHLFKKVAFGGHHDD----DLVKIGQEIVKGCAGVPLALRVVGSLMYGQEKSK--WLSI-QEIG--LANI--EQDD-MPILKLSYNNLESPLQCCFSYCALFPKDYVIQKEMLISMWLAQGYIV-QS--K-EVVAEEYFSILSRRCFFQDV-S--QGEINTCKIHDLMHDIAQKVAGKE-I-CISD---RH
>EL10Ac9g22797.1
PMKKREDTCYVYEDNIIGRENDVDEIVGVLL---SERVSFLSVVGVGGLGKTALAQLVFNDARVLGAFPLRLWTCVSDHLDVEGILRKILASITGHQ--STKEWVQSQVREKLASNKCLLVLDDVWTRNH--WLNLVQFLL--MQSWVLVTTRSQETARIIG-DVF----SQGLSNENSWRLFKKVAFGGHHDD----DLVKMGQEIAKGCAGVPLALRVVGSLLYGQENSK--WLSV-QEIG--LANV--EQDD-MPILKLSYNNLESPLQSCFSYCSLFPKDFRIEKEMLISMWLAQGYIV-QSC-K-EVVAKEYFSILLRRCFFQDV-S--EGEISTCKIHDLMHDIAQKVAGKE-I-CVSD---RH
>EL10Ac9g22804.1
PIRKREDTCYVYENIIIGREDDVNKIITMLL---SERVSFLSVVGVGGLGKTALAQLVFNDARVLSAFPLRLWTCVSDHLDVEGILRKILASVTGHH--STKEWVQSQVQEKLASDKCLLVLDDVWTRNQ--WLNLAEFLL--MRSWVLVTTRSQETARIIG-DGF----SQGLSNENSWRLFKKVAFGGHHDD----DLVKIGQEIAKGCAGVPLALRVVGSLLYGQEKSK--WLSI-QAMG--LANL--EQDD-MPILKLSYNNLESPLQSCFSYCAVFPKDFEIDKKMLIRMWLAQGYIV-QSS-K-EDVAEEYFSILMRRCFFQCR-I--QGEISTFKIHDLMHDIAQKVAGKE-I-CISD---RH
>EL10Ac9g21531.1
PIGRREETYYVDVKDIVGRENDVKEVVSMLL---NDQFRFISVVGVGGIGKTALAQLVYNDEKIKVEFPTRLWVCVSDQFDVKTILCKILELVDCQK--STMELVQNQFQAQLKGKKYFLVLDDVWNRKK--WLELEKLLM--EGSRIVVTTRSEMTATIIG-DKN----AEGLSQENSWQLFEMTAFSENH-P----EFVEIGKKIVENCYTIPLALKVVGSLLYSQDISK--WHML-EESG--LAKV--KDDK-LSILKLSYDNLESSLKGCFSHCAVFPKDFEIKKEMLISLWMAHGCIV-QR--V-EEAAEEQFLTLLRRCFFQDV-K--EGCVNSVKIHDLMHDVSQEVGRKE-L-SVVS---RH
>EL10Ac9g22899.1
EGPPRWSSPVYDHTQVVGLERDTRKLKDWLSQSDSSGILSIGVVGMGGLGKTTVAQTVFNDKDIDLRFEKRIWVSVSQKFNEEQIMRSILRYLGDTNIGDNHGDLLRRINQYLLGKRFLIVLDDVWSEDTSWWVRIYEGLPKGNGSCIIVTSRIEEVTRKMRVQEARIHRPQVLNEGHSWSLFCNVAFAETHGECTSTELESVGKEIVSKCRGLPLAIKAVGGMMLCKPPYYHEWRRIADHFRDEL---GVEDNSVMASLQCSYDELPPYLKSCFLSLSIYPEDCEISKDQLVRWWIGEGFVPVRNGRLATEASEDCFSGLTNRCLVEVVEWDYNGKISTCKVHDMVRDQVIKIAADDAFSGLSAAHCRH
>EL10Ac9g22787.1
PIRKIEDTCYVYEGNIIGREDDVNKIIAILL---SERVSFLSVVGIGGLGKTALAQLVFNDARILSAFPLRLWTCVSDHLDVEGILRKILASITGHQ--STKDWVQSQVREKLASNKCLLVLDDVWTRNQ--WLKLVEYLL--MGSWVLVTTRSQETARIIG-DGF----WQGLSYENSWHLFEKVAFGGHHDD----DLVKIGQEIAKGCAGVPLALRVVGSLLYGQEKSK--WLSA-QEIG--LANI--EQDD-MPILKLSYNNLESPLQSCFSYCALFPKDYVIHKEMLISLWLAQGYIV-QSI-K-EDVAEEYFSILLRRCFFQDV-Y--EGEIRTCKIHDLMHDIAQKVAGKE-I-CISD---RH
>EL10Ac9g21849.1
P---KEETSYVYESSIIGREADKEALLGLLL---S--VSFVSIVGFGGLGKTALAQLVYNDDKIRSAFELSLWVCVSE-FGMREILLKMLG--------LNKEELQRKVRQKIQGKRYFLVLDDVWNCNR--WEEIRNFFL--KGSRILVTTRSKLVTRAIG-DHP----VKGLSDEDSWCLFKRVAF-QEVVD----DFVDLGKHIVKKCANVPLSIKVIGSMLRDQHKSK--WEQF-QQLD--LAQM--QEDG-MPILKFSYYHLTPQLKSCFSYCALFPKDHCIKKVLLIDLWLAQDFLE-QR--I-EDVGEEYFSTLLHRCFFQDI-E--KGDIGTVKMHDLIHDLAQEVVGQESC-LVMN---RH
>EL10Ac9g21848.1
PV-KKEETSYVYESSIIGREADKEAVLGLLL---S--VSFVSIVGFGGLGKTALAQLVFNDERIKSAFELTLWVCVSE-FGMREILLKMLG--------LNKEELQRKVRQKIKGKRYFLVLDDVWNCNR--WEEIRNFFL--KGSRILVTTRSKLVATVIG-DHH----VKGLSDEDSWCLFKRVAF-QEVVD----DFVDLGKHIVKKCANVPLSIKVIGSMLRDKHKSK--WKQF-QELD--LAKM--QQDE-MPILKFSYYHLTPQLKSCFSYCALFPKDHRIKKVLLIDLWLAQGFPE-QR--I-EDVGEEYFSTLLHRFFFQDI-E--EGDIDTVKMHDLIHDLAQEVAGQESC-LVMD---RH
>EL10Ac9g22791.1
PIRKREDTCYVYEDNIIGREDDVNKIIAILL---SERVSFFSVVGIGGLGKTALAQLVFNDARVLSAFPLRLWTCVSDHLDVEGILRKILASITGHQ--STKELVQRQVREKLASDKCLLVLDDVWTRNQ--WLNLAEFLL--MGSWVLVTTRSQETARIIG-DGF----SQGLSNENSWYLFEKVAFGGHHDD----DLVKIGQQIAKGCAGVPLALRVVGSLLYGQEKSK--WLSV-HEIG--LANI--EQDD-MPILKLSYNNLEFPLQSCFSYCALFPKDYVIHKEMLTSLWLAQGYIV-QSS-K-EDVAEEYFSILLRRCFLQDV-N--QGEIRTCKIHDLMHDLAQKVAGKE-I-CVGD---RH
>EL10Ac9g21523.1
RMRNNRETHYICEEDIIGRERDKRIVKDIIL---TE-VSFISIVGIGGLGKTTLAQLVYNDESIMREFPLKIWVYVSH-FNVKALLGEILAVVTNKQ--LTMDALQRNLRQELDGKKYLLVLDDIWNWEE--WRKMRNLLI--RGSRVIVTTRSREVAKIVG-SHL----IEALSDEDSWNLFERMTLEHQIER----EYVDVAKEIVRKCANNPLALRVIGSLFRGQGESR--WRYV-KNTD-LLANS---ING-IPVLKISYIYLPFYLKRCFSYCAIFPKNHKIIKDDLIGFWMAQGFIM-ES--F-EDAGEEYFMNLLQRCFFQNV-E--DGEIISCKMHDLIHDVAKEVASNE-I--------RH
>EL10Ac9g21076.1
-VKNIRETSYICEEDIIGRDADKRTVVDMLV---TK-VCFISIVGIGGLGKTTLAKLVYNDDTIQKEFILKMWVCVSD-LNVKSLLGEILRAATNTS--LNLDQLQMKLRQALEGKKYLLVLDDVWNVNE--WLKLGNSLT--MGSRIVVTTRSRVVAKIVG-SHK----IEGLSKLDSWNLFERMTLEHQMEA----HLVDIGKEIVRKCAGVPLAIRVIGSLLQGVGESM--WQYI-KNID--LANR-DHINS-LPVLKISYFYLPVHLKICFSYCAVFPKDYKIIKEDLICLWMAQGFIV-ES--F-EDAGEDYFMNLLQRCFFQDV-D--DGNIKSCKMHDLIHDVAREVAGTD-I--------QH
>EL10Ac1g01916.1
-----NYSPFKIED-IVGFEDAKEKLVTKLIGD-SGRRKVMLIFGEAGAGKTTLARMVFSDHRIEEHF--REW--FSQALSPEEILCRLLKS-------KQTDCLLGELKENIKQNRYLIIIDNVPNIDV--LDELMSSLPDENGSRILLASRADLVQQSVS--------SKPLDVDHSWKLLSKKVL-GENHQ----DLEKLGIRMAEKCKGLPRAIVAMAALLN-VDKSVEMWSEF----------------------KIEYDELPRELKLCLLYFGHFPAILPIPAKQMVQMWMAEGLVK-QS--MAEELGEHYMKKLKNQSFIKEGTK--DGSVKTFYIFNYIS-LCVSKGETEKFFKVYMGN-KR
>EL10Ac1g01813.1
-------------D-TLGLEMGVKKVKEMVMNK-S--DGVVGIRGIGGSGKTTIVKQLCRDDQLKSYF--RLFLTVSQSPNVEELKLRVLSE---TEY-MDTNAVVWNLQEKTVRARALVVLDDVWSLSV--LEQLR------PGCKTLVVSRS--FPTVVN--------SELLNNTEAMALFCNSAFGQNSVPCAD-ELVQ---QLVSECKGLPLALKVIGASLRG--QPQ-FWISARNRLSR------GEHEINLKRME-SISYLPEKVRECFLDLACFPEDKKIPLDVLINIWV-------ED--I-EEEAFAVLIELSEKNLITMV-K--DGDLYSSMQHDVLRDLALSNSGNKRLF-------RE
>EL10Ac1g02371.1
LMKN-SETALVQAEDVIGRENDKEVIIEMLF---PGEVTIIPIVGFGGLGKTTLAQLVFNDERVQNHFDLTKWAHVPDK-DRAAVMGKIFNSFTGDEY-KPLEELQSGIKVSIETNKYLLVLDDIWDGDR--WIDLVNLLK--PGSKVIVTTRSNAVAKGIG-TLE--E-AETLTDDQSWNLFERLALKNSIFN----TLGDIGKEIVELCGNVPLSIKVVAGFLRSRDPDE--WLYV-RDSQ--RSKA--TGDD-MPILKLSYDDLTPELKQCFAYCSLFPKGHEFSRTELVHLWMAQGYFE-------RDIGDCYFLELLRRNLFQDP-Q--LGNVERCRMHDLVHDLAQHVAGQDSM-VLIE-----
>EL10Ac1g00557.1
PIKERLETGVVNAGNIIGREDDLEKIIGLLL---SQSVSFLTIVGMGGLGKTALAQLVYNDPRVRTAFPLRWWNCVSDQLDVKEILGKILATATGKN--STMDQVQTQLREQLCGKRYLLVLDDVWNPNK--LRELVEFFI--RGNWIVVTTRSHETARII---------------------------------------------------------------------------------------------------NMVH---------CTS-------------------------------------------------------------------------------SKE-L-C-TK---RH
>EL10Ac1g00625.1
PTRIGREMSLRDTTDIVGREEEQEEVVSWLLSE-S--VPVLPIIGMGGLGKTTLAQLVYNDERVYNHFKVAIWVNVSV-SSFDRILKEMVEILTEMR--IPRSSIQSRILEVLDGKHFLLVLDDVWVKLD--WEPLQEFLN--KGSKILVTSRNGNVGKIMG-AIC----TGHLSEERCWDLFKKRVFL---SK----DLEKIGREIIRRCNFLPLAVKAMASLLRGIDITK--WQRI-LRNG--IWESLGNAPN-LPSLKLSYDHLRPQLKQCFAFCYIFPKGYMFDKKDLVKLWIAEDYIQ-EK--M-EETGIDYFDELLTRCFFQFL-N--NE---RYKMHDLMHDLAKSVSSAC-Q-QVEE---RH
>EL10Ac1g00623.1
TTWIGRETNRQRTNEVVGRDDEKEYIVSWLLSS-S--VPVLTITGMAGLGKTTLAQLVYNDERISKRFKNAVWVNVSM-FSVERILKEMVERLTDMV--VSRTSVESGILKVLDGKPFFLVLDDVWVRLD--WEDLHNFLI--RGSKVLVTSRDDKVAARLG-ASL----LSDLNEDHCWDLFSNEVLLGDDKK----EKEEIGREIIRNCNFLPLAVKAMAAILRG--ILR--WKRI-QRNG--VWKTQVAASH-LPALKLSYDHLPSSLKQCFAFCSIFPNGHMFDKDELVKLWIAEGFIM-ET--L-EEVGGDYFDELHGRSFFQLL-D--NE---RFKMHDLIHDLAISISIAS-Y-QVEE---RH
>EL10Ac4g08863.1
PIRKREETPYIGADNIIGREDD--KMVDMF----S--VSVLSIVGIGGLGKTALVHLVYN---------------------------------------RVTSGFQLRL--------WTCISDQDQQ----QF-----------------------------------------------------------------DLTKIVSKIMRSCTE--------------------EERN--------VPA--DHMQEKMEQVA-----------------------------------------G-----M-K-----------------------------------------------------------
>EL10Ac4g08115.1
NLTDR----LIAEDELMGFQQNYERILEWL----HQENHIIGVYGMGGVGKTTLLMKIHDEV----YGRV-YWVTVSQNWSVHKLQGDILGL-------EEDDKRKAILHNKLANGPTVLILDDMWK----QFSE-NVGISRESSCKTILSTRSLEVCRRMG---------KALQKFEAWYLF------GHYNT----EAKEIARDIAKECGGLPLAITTMACTMSEVD---HEWKNALKEL-K-----GQVMEDDLRILQYSYDRLNDEVQNCFLSCILYPEDEDIERETLIELWINEGLLD-ES--KDQAKGHTILNKLVNWCLLESTFQ----NQQKCKMHDLIRDMAIKMTKEKSRLDVPG---KK
>EL10Ac4g08385.1
SLNNKRTSPTADSE-VVGLEEDKHLLINKLINDENWQRIVVTISGMGGIGKTTLAQKIFNASEIKNRFACYAWVCVSEEYLLCGLLKKIIKSFKEQEM-MNEEDLEYRLQKLLKKRRYLLVLDDVWDKEV--LSSLRRALPEDNGSRVIVTTRNNNVT--AD-----ATCFKFLSEEESWKLFCKKAFPDSD-SCNP-DLEKLGREMVARCGGLPLAVVVLGGLLSK--KQAHEWHKVRDHIWRHVT---RDSY-LQPIIELSFIDLPSELKPCFLYFSLFPEDYTINVEKLIRLWVAEGFIV----VM-EDVAEEYLTELIHRNMV-QQVGL--GKATSCKLHDILRDLALQKAREYNFLDIYSGNLRR
>EL10Ac4g08075.1
---------SVALT-TD-INDNTLKVMSLM----N-NISIIGIYGPGGVGKTMLLKETHN--ELLELFECSYWVSVSHG----MLQDKILNLITENAI-RKAASLSYELK-----KNVFLFLDDVW-----EYFPLE--VGIPNGCKLILTSRS-LVCRRMKCEE-----VNPLSKEKAWELFAKV---RRD--IPS--E-----------------ITELAELVA-AEPLSGSMRAV--EWRNTLEELGQAIETDFPVL--KLSRLKPKLRQCFLLCALYPKYGEITRDELIVLFRSEGLL--DT--I--QNWQKQFD----------------------KGHSMLNKL------ENVCLKCVK----M
>EL10Ac4g08113.1
NLTGR----LIAEGELMGFQQNYETILGWL----HQEHHVIGVYGMGGVGKTTLLMRIHDEL----YGSV-YWVTVSQN---------------------------------------------------------------------------------------------------------------------------------------------------------------------------------------------------------------------------------------------------------------------------------------------------
>EL10Ac4g07658.1
LTKEGDEICEFDMRNVVGRENDMNAIIDLLL---SD-VFFITIVGDRGLGKTTLAQLVYNDRRIRTEFPLRLWVDVLNGFEANAILGKILESSGRFYT----ELLQLEIPHQLGGKKYLLVLDDVWVYHK--WVILRNFLM--GGSKIIITTYSEETTRVVG-SEH----TKGLSEENSWRLFKLAAFAHEGEP----ELVALGKKIVEECCGVPLVIKEVGSLLFGQDISK--WRLF-AKKE--LATF-NKDDM-MEALKLSYYNLESPLKSCLSYCALFPEGFSIDKKKLVGLWMAQGYIV-QT--M-EDAGEDYLSILLQRCMLQCI-E--EGEVVSCKIHSRIHDAAFEFVTQETI-CVVG---RH
>EL10Ac4g07829.1
-------------EKVLGIEDVRARIMEGL-----DEVGLIGTCGMGGMGKTKLVEEIGMNAKLEILFDH-VIATVSQERNIQGIFADMLN-LTF----KKNTESGYELRKLEKESKILVILDDVWE----NMESVY------KGCKIILTTRREEVCDDMG-----CS--RLIDDNEAMGLF-IKSAE-----IPG-ELIKSTKKIVKECAGLPLAIVTVGRALRRPD---EFEDAALKLSNS-----DIQADKDYACLKLSYDYLRKDVQNCLLLCSLYPEDSMIMVEELVRYWLFE-KVE-QK-II------KSVEILEKASLL----QL-D-----CKMHDVVRDFIVS--KEENAFSLTS---S-
>EL10Ac4g07895.1
YNIE-LDAYYVKKSEIIGRDEARSEIIRRLTSS-A---VVLPIVGFGGIGKTALAKLVFNDE-VASNFDIKLWACVSEKFDLQKTIEEILNSVSNETT-LNMRQLHEKLREILDGRKHFLVLDDVWIIKV--WRDLENLVA--KGSVILVTTRSDMVASTVG-NVD----PDNLPGDVCWSIFKQLAFRESRYP----NLATIGKSIVEKCGGVPLVVKVLASLLRSRNEKE--WRRI-SETN-NFMNL--LHND-KQALRVSYNKLPSQLKACFSYCSLFVKDSKLNPPILSCLWSALGILQ-E---L-ESIGYKYCEDLLSRCLLQDAF-----TISECRMHDLFHDLATDLVGEE-I-AVVT---RH
>EL10Ac4g08111.1
NLTGR----LIAEDELIGFQQNYKRILEWL----HQEHHIIGVYGMGGVGKTTLLMSIHDEL----YGRV-YWVTVSQNWSVHKLQEDILGF-------EEDDKRKAILHKKLANGPTVLILDDMWK----QFSE-NVGIPLESSCKTILTTRSLEVCRRMG---------KALHEVEAWDLF------GHYDT----ETKEIAKDVAKECGGLPLAINTMACCMRDVD---HEWKNALKEL-K-----GQVMEDDLRILQYSYDRLNDEVQNCFLSCILYPEDEDIERETLIELWINEGLLD-ES--KDQAKGHTILNKLLNWCLLESTFR----NQKKCKMHDLIRDMTIKMT--KSGLDVPG---KK
>EL10Ac4g09236.1
SKTSGVPTSLLEDTGVFGRDQEKEWLLQLLL------ISVIAIVGIGGLGKTTLAKLVYNDDRL-GSFDLKAWVYVSDQFDISRVTKSILECITCNSY-LDLNFLQHELSGKLRKKRFLLVLDDVWN-EE--WECLRAPLS--CGSKVIVTTRNDAVASIMR-TDP----VKPLSNEDSWSLFSKHA---------------------------------------------------------------------------------------------------------------------------------------------------------------------------------------
>EL10Ac4g07833.1
---------IVFES--VKAFDD---IMRAL-----REQSMIGVYGMGGVGKTSLVMQLYSKVVVSV---------VSQAPNVHKIQDQLLR-Y------SRETELGTQLKNRMLEEKILVVLDDVWN-----KIDLTIGIP-NKGCKVLFTTRLERVCSLMG--------PSLLNDEDSWDLF-KRHAGSDPSS----QLEVVAKEVTRECNSLPLALIVVASALR---KSQEEWEFALKKLQSRL-------EE-IQDIETVYQELS--LRSCFLMCSLFPEDYEISIEMLTRYYM-TA----KT-QV------IIISHLL--SLL----K---DSMSE-KMHDVVRDAAI-TSGEEVFL--------P
>EL10Ac4g09178.1
NE--QWQDPFK-DEELFDFTRKKTQIFSWLNLE-QQNRVVIAVVGMGGLGKTTLVRKVYEDKKVKEGFSVYAWVTVSQSYRWRDLLNSIFKQVH-PCL-SDEHTIISKLRIHLEEKRYIVVFDDVWDSKL--WEYVENALPN-RCSAIMMTTREVDVGGAWNDP-SSG---KLLSAKASWDLFCHKTF-GNT-NCPP-ELEKLSWEMVGKCEGLPLALVAIAGLLSTKEKIISEWIKLYNSFGFEMGS--NPFSNTTKILLFSYSKLPYYLKPCFLYLGMFPEDYIISSNMLVRLWIAEGFIQ-KT--V-EEVAKEYLGQLINRSLI-QVH-N-NTE-RP-RVHDIVREVILPKLDYLCIA--LQ-----
>EL10Ac4g09179.1
NERYQQQDRFV-DDDIFGIEDHKAEIIKWLNLE-KQHRSVIAVVGMGGIGKTTLVRKVYEDEEVRSCFSFYAWVTVSQSYKWKVVLNSIYQQVH-SSL-SDEVNIINDLRKHLKDERYIVVFDDVWDVEL--WRSVNAALPT-KNSKILMTTRDKNIALHWMAS-LGGH-TDLLPKDAAWDLFCHKTF-VHG-ICPP-ELEQLSRQMIEKCEGLPLAIVAIAGLLSTRMKVPSEWNKVQSGLGFELGS--NRFSSTTKVLLLSYHELPYYLKPCFLYFGVLPGAYSIDCMRLIRLWIGEGFIQ-KT--L-EEVAEEYLNELVHKNLV-QVYAN-IKS-R--RVHDILREIILPKLDNLCFCQVLS---RR
>EL10Ac4g07889.1
YNIE-LDAYYVKKSEIFGRDEARSEIIRRLTSS-A---VVLPIVGFGGIGKTALAKLVFNDE-VASNFDIKLWACVSEKFDLQKTIEEILNSVSNETT-LNMRQLHEKLREILDGRKHFLVLDDVWIIKV--WRDLENLVA--KGSVILVTTRSDMVASTVG-NVD----PDNLPGDVCWSIFKQLAFRETRYP----NLATIGKSIVEKCGGVPLVVKVLASLLRSRNEKE--WRRI-SETN-NFMNL--LHND-KQALRVSYNKLPSQLKACFSYCSLFVKDSKLNPRILSCLWSALGILQ-E---L-ESIGYKYCEDLLSRCLLQDAF-----TISECRMHDLFHDLATDLVGEE-I-AVVT---RH
>EL10Ac4g08114.1
NFTGR----LIAEGELMGFQHNYERILEWL----HQENHMIGVYGMGGVGKTTLLMKIHDEL----YGRV-YWVTVSQNWSVHKLQGDILGL-------EEDDKRKAILHKKIANGLTVLILDDMWK----QFSE-NVGIPLESSCKTILTTRSLEVCRRMG---------KALHEVEAWDLF------GHYDT----EAKEIARDVAKECGGLPLAITTMACCMRDVD---HEWKNALKDL-K-----GQVMEDDLRVLQYSYDRLNDKVQNCFLSCILYPEDKKIKRTTLIDLWINEGLLD-ES--MEQNKGYSVLNKLVNWCLLESTFL----DEEECKMHDLIRDMAIMITKEKSGLDVPK---KK
>EL10Ac4g09174.1
NE--QWQDPFK-DEELFDFTRKKTQIFSWLNLE-QQNRAVIAVVGMGGLGKTTLVRKVYEDKKVKEGFSVYAWVTVSQSYRWRDLLNSIFKQVH-PSL-SDEHTIISKLRIHLEEKRYIVVFDDVWDSKL--WEYVENALPN-RCSAIMITTREVDVGGAWNDP-SSG---KLLSAKASWDLFCHKTF-GNT-NCPP-ELEKLSWEMVGKCEGLPLALVAIAGLLSTKEKIISEWIKLYNSFGFEMGS--NPFSNTTKILLFSYYKLPYYLKPCFLYLGMFPEDYIISSNMLVRLWIAEGFIQ-KT--V-EEVAKEYLGQLINRSLI-QVH-N-NTE-RP-RVHDIVREVILPKLEYLCIGEVLS---RR
>EL10Ac4g07495.1
PASVRESTSLVDETDSTGRYISLE-M--EMTKALSKSSSVICISGPPGVGKTELAEFAY---KYSHRY--KLWAG-GEAYLRQNILMSILSSVSAERG-FEEQEYEKRITRELRDIPYLIIIDHLET-----WEGMHDLIPRTGGTHVIITTRLPKVMNFDV---------ETL---DAVMLV------NKEYS-----AEEYLAKIEEK---IGFGLSMVDSLLAE--PSA------------------------FEVVQVS--TFSSTLKMCI---SIL--DKALKKTKMLFVWCAPSLLVLKS-CLSE----EYALLLV--GLARRVMQ---G-----QFHPITR-FGRRVTQA-------------
>EL10Ac4g07834.1
-------------QKVLGIELLRDRIMEGL-----DEVGIIGIIGMGGVGKTKLVVEIGKNADKK-LFSQ-VMATVSQSRNIQGMLGDMLD-LKF----KDDTEFGNELQRFQKESKILLILDDVWE----DMERIQ------KGSKIILTSRLQKVCEEMD-----CT--RLIEEAEALALF-NKYAG------P--NLKSKAKMIVSECAGLPLAVITVGSALKKLE---DYEDATRKLSKS-----DVEVDSDYACLKLSYDYLEEDTQRCFILCSLYPEDSEIKVEDLVRCWLYQ-NVE-RK-IL------TSVQQLENACLL----ST-DATSFSCKMHDMVRDFLVC--KEEKAISLNS-----
>EL10Ac4g09176.1
NE--QWQDPFK-DVELFDFTRKKTQIFSWLNLE-QQNRAVIAVVGIGGLGKTTLVRKVYEDMKVKEGFSVYAWVTVSQSYRWRDLLNSIFKQVH-PSL-SDEHTIISKLRIHLEEKRYIVVFDDVWDTKL--WEYVENALPN-RCSGIMMTTREVDVGGAWNDP-SSD---KLLSAKASWDLFCHKTF-GNT-NCPP-ELENLSREMVGKCEGLPLAIVAMAGLLSTKEKIIFEWIKLYNSFGFEIGS--NPFSNTNKILLFSYYKLPYYLKPCFLYLGMFPEDYIISSNMLVRLWIAEGFIQ-KT--V-EEVAKEYLGQLINRSLI-QVH-N-NTE-RP------------------------------
>EL10Ac4g07660.1
LTKEGDEICEFDVRNVVGRENDMNAIIDLVL---SD-VSFITIVGDRGLGKTTLAQLVYNDRRIRTEFPLRLWVDVLNGFEANAILGKILESSGRFYT----ELLQLETPHQLGGKKYLLVLDDVWVYHK--WVILRNFLM--GGSKIIISTYSEETTRVVG-SEH----TKGLSEENSWRLFKLVAFAHEGEP----ELVALGKKIVEECCGVPLVIKEVGSLLFGQDISK--WRLF-AKKE--LATF--KDDM-METLKLSYHNLESPLKSCLSYCALFPDGFSIDKKKLVGLWMAQGYIV-QS--M-EEAGEDYLSTLLQRCMLQCI-E--EGEVVSCKIHSRIHDAAFEFVTQETI-CVVG---RH
>EL10Ac4g09154.1
NE--QWQDPFK-DEELFDFTRKKTQIFSWLNLE-QQNRAVIAVVGMGGLGKTTLVRKVYEDKKVKEGFSVYAWVTVSQSYRWRDLLNSIFKQVQ-PSL-SDEHTIISKLRNHLQEKRYIVVFDDVWDSKL--WVYVENALPN-KCSRIMMTTREVDVGGAWNDP-SGG---KLLSSEASWDLFCHKTF-GNA-NCPS-QLEKLSQEMVGKCEGLPLAIVAIAGLLSTKEKILSEWNNLYNSFGFEIGS--NPFSNTTKILLFSYYKLPYYLKPCFLYFGMFPEDYIISSNRLVRLWIAENFIQ-KM--L-EEVAKEYLSELVNRSLI-QVH-D-NTE-RP-RVHDILREIILPKLDYLCFGQVLS---RR
>EL10Ac4g08089.1
---------LLVTN-VVSKLDE---IWEHL-----NATIRIGVVGPEGIGKSAIMAQVYNQLNPSCQYHV-YYVNVPRNFSIYRLQEEIVK-LIQ----SEGSEIKAKIFNVLKKKVFVLILDGLSQ-----YFALEVGIPME---KLIVTSRDLDICRKMS--------TEPLSAEDAKNLFEKLAANSE-------EIEVVASNIIQQCNGIPLRIIDMAVQLR---VSDNEWRCTLSEMRFLMKPF-IRGKQ-IKLLRVVYGSLL--IRSGFL--SNVPEDLEMEVEHK---WLNSS----RT-KC-EEISRIIFKYLY--YL---------GSLVEIKEIDDLHNAGVESCRERVEL--------T
>EL10Ac4g09161.1
----KWQDPFK-DEELFDFTRKKTQIFSWLNLE-QQNRAVIAVVGMGGLGKTTLVRKVYEDKEVKEGFSVHAWVTVSQSYRWRDLLNSIFKQVQ-PSL-SDEHTIISKLRNHLQEKRYIVVFDDVWDSKL--WVYVEYVLPN-KCSRIMMTTREVDVGGAWNDP-SGG---KLLSSEASWDLFCHKTF-GNA-NCPS-QLENLSQEMVGKCEGLPLAIVAIAGLLSTKEKILSEWNKLYNSFGFEIGS--NPFSNTTKILLFSYYKLPYYLKPCFLYFGMFPEDYIISSNRLVRLWIAENFIQ-KT--L-EEVAKEYLSELVNRSLI-QVH-D-NTE-RP-RVHDILREIILPKLDYLCFGQVLS---RR
>EL10Ac4g09740.1
PV-GVEETCIISELEVIGREDDKEAIVGMLL---S--VCFVNIVGVGGLGKTTLAQLVYNDERIEGAFSKRIWVCVSE-FGRKEILGKILG--------VNLEVAQGEVRSLLERKRYLIVLDDVWNHEE--WRNLKPFLA--SGSKIIITSRSRKVATSIG-EDS--I-MKDLSEESSWSLFKLIAFGHQVDP----DLVDIGKEIVKKCANVPLSIRVIASLLYDQSKNK--WVSL-RSID--LADM-EDENS-MPTLMFSYYQLSPELKSCFSFCSLFPKDDIIKKELLISMWLAQGYLV-QS--I-EDVGERYFTILLNRCFFQDI-E--EGDVYSFKMHDLMHDLALKVAGKESL-FMAQ---RH
>EL10Ac8g20011.1
-----MRKYLVKGESIVNRKDDIEMI--KFISE-D--IKVICIHGIAYVGKTEVAKAVCNKAQDKHKFYV-VWVDASYN----MILEKIMKTIAD----TDDDKDRIKIREFVRRKKCLVIVDSLWE--------LEIGIPEK--CKVILTSRSKFMCGRIP-KDE-----KPL---EGWNFF------KYDLS----SLDDVVMKAVEACAGLPGEIIVLGHLIRGQSSNESALEKISSRTTS------EPTNTYLRVLK-SYKKLGETAQLCFLYCALYPKGLPIEADQLIDNWIWDGLLE-RT--L-EKHGRTVLTTLKARLL-----E--DGGTREAKMLGLFHDMAVKNAGN----DVIDTD-QK
>EL10Ac8g20492.1
PV-MKKETYYVREESIIGREQDKETILGMLL---SIQVSFVSIVGIGGLGKTALAQLVFIDDRIKSEFELKFWVCVSE-FGMKEVLSKILE--------PNLEVLQKKVKQKIEGKRYLLVLDDVWEPHE--WLELKDFLF--RGSRIMVTSRSKKVARAIG-SYP----MPGLSDENSWCLFKKIAF-EQADK----ALVEIGKDIVKKCVNVPLSIRVTASLLFDQNKTT--WLSF-KSMD--LAKM-RPEDV-MPTLMFSYYQLTPDLKSCFSFCSLYPKDYRIEKGNLISLWLAQGYLD-QS--M-EDVGEYNFSVLLHRCFFQDV-K--EGEILTFKMHDLIHDLAQQVAGKEVL-MFTE---RH
>EL10Ac8g19175.1
ALQKEEISDITKKASLDVAVRDLLRILETIA----DEAQMIGIYGLGGVGKTTLLKKINN-----EYISRVIWVTVSK-FNQERIQRVLISRLGLSV--AESQEMLSRIYNFLRRIKFLLLLDD-----V--WRRLD--LENINKCKVVFTACSEDVCSDMD-A---NK-KDFLSEEYSWCLFSEKAG--VNSD----HIKPHAEAIVKRCGGLPLALITVGRAMANMKEKE--WEHVNAASE--IR----GED--FTILKFSYDSLQDDLKMCFLYCALFPEDYPLEKEQLIDYWIGEGFLD--S--L-HNKGHAIIGSLKVTCLLETG-E--T----QIKMHDIVRSFALWIASN-------R---DK
>EL10Ac8g19707.1
---------LVVEEEVISRDIDKHKIVRMLT---S--LSVIPIIGLPGTGKTSLVRQVYHDRRVHEYFAIKHWVCMTDSGGPSKLLDLVFRQRTSDIV------IREAFNTIVTGKKYLLILDGVTQHGA--FLN--ELLS--DGSKVVLIAHDMIRLENLE-PLP-GA-PGTLPGDESWTLFKGIAFGKH--S----SKSEDGFRIYEICARIPRLLKNVASLLR---TED--WKNL-RYID--NS-----VQA-LSKFNLSYKEVPSNIQRCILYCSLFPENYEFSQADLIHLWHAQEYLT-----P-ESVGDEYFMELQSGNFFQDS-K--ANAEVCYKMDSLMNEFLRSVAKPEIC-LVDD---LH
>EL10Ac7g18221.1
---------PVK-E-LMG--LNLVELLAVL----A--VGRIAICGREGIGKTFLMKHLHNSVV--ERFYV-FWVTSPDGFSIKNVQDAVVKC-------ASDDDLNRKLSDTF--GSFVLFLDGVP------EGDLQITAPAESERKLVLTTSS--GCRMLD----G----DRLSEKEAMQLFMHE-------------------------------------------------AKI-MASVL------------------LLNNIP--L--C------------------------------------------------------------------------------------------------
>EL10Ac7g18195.1
---------PVK-A-LVG--SSLNQL--LL----D--VGRIAIHGVEGVGKTFLMKHLHNSAD--EKFHV-FWVTFSYQFTIEHVQDVVVNC-------TSDDDLNSELSNTL--GSFALFLDGVP------GAELQICVPAESKCKVVLTTVS--ECRLLD----D----DPLTKEEGYLLFMRE-------------------------------------------------ANI-EAFGS------------------SLDGIS--L--C------------------------------------------------------------------------------------------------
>EL10Ac7g17642.1
PIRKREETCYVYEDNIVGREDDVEKIIGILL---SQGVSFISIVGIGGLGKTALAQLVFNDARVISAFPLRMWTCVSDHLEVEGILRKILASITGKQ--CTKELLQTQLREKLSSKRYLLVLDDVWTRNQ--WLNLVEFLL--RGSWIVVTTRSLETARIIE-DGS----LQGLSDECSWRLFKKVAFGSIRDD-----LIKIGGEIVQGCAGVPLALRVVGSLLYGQDDSK--WLSV-QKMG--LANI--EQDD-MPILKLSYHNLESSLQTCFNFCALFSKDFKINKQMLVSLWIAHGYVI-QS--T-ETAADEYFSILLRRCFFQDV-E--EGEITTCKIHDLMHDIAQKVAQKE-V-CRSN---RH
>EL10Ac7g18214.1
---------PAK-Q-LVG--SKLNRL--LL----D--VGRIAIHGPRGCGKTLLMKHLHNYA---DMFNV-FWVHFPSEFTIKSVQDVFFNC-------SRDDDLTVKLSHTL--GRFALFLDGVP------EAGLHIPVPAESGCKLVLSTGS--VCRMLD----L----GRLPSEEAYQLFRHE-------------------------------------------------ARI-KGSRS------------------SLDDMP--L--C------------------------------------------------------------------------------------------------
>EL10Ac7g18213.1
---------PVK-K-VTG--VNLEEL---L----A--VGRVAILGKEGIGKTFLMKHLHNYAV--EKFYV-FWVTSPEEFSIKNVQDAIVRC-------ASDDDLNSKLSNTF--SRFLLFLDGVP------KVDLQIPVPVESECKLVITTSS--ECRMLN----K----DHLSEEEAFELFMHE-------------------------------------------------AKI-MRCPT------------------LFNNIP--L--C------------------------------------------------------------------------------------------------
>EL10Ac7g18190.1
-----------LCNS-----ECVDRIISWL----NDEVDTIGVYGMCGVGKTTLATQLETRLDIRFH-DV-AGVSVGVNCSVYKLQQDIIDQ-------GDEDKIRSMIEAFLRRDKCVLILDDLWG----DFRR-KVGIPKE--CKLVLISQSLDVCRVLG---------KVLSEGKTWKLF------GGGVL----DVCRIRKLVYDKCAGLPLAIVELAKRLRKVD---NSWREVLEGT-N-----SRSHLEDFSHLKLSYERLSDILQQCFLYSAIYPKGHAISREELIRVWIGEKLID-DS--LAQDKGHSILNKLINSCLLEAC-E----DYKGCKIHEVVRHMALSIAG-DSFMGVPS---RV
>EL10Ac7g18216.1
---------PVT-N-IFG--LDLDQL--LL----D--IGRIYIHGIEGIGKTFLMKHLHNCVAEPEKFFV-VWITIPRQFSIERVQDAVLKC-------HSDDDLNKTLSDML--GSFVLFLDNVP------EARLRISVPAASKSKVVITTRL--VSEMLD----G----DRLSDEEACELLMNE-------------------------------------------------ASPRMRCDS------------------MLNSIP--L--C------------------------------------------------------------------------------------------------
>EL10Ac7g17716.1
PISIREQTCYVIAKDIIGREEDKKVILNMLL---SQDLFVVSIVGVGGLGKSTVAQLVYDDENVKQEFPTRAWVCVSDEFDVMKILCKILESVTSQN--SSMELIKNQFQHNFGGKKYLLVLDDLWNREK--WLALEKFLR--GGSRIVVTTRSKRTAEVIR-SRC----TKNI------------------------ELVEIGK-----------------------------------------------DNG-MSVLKLSFWLSGTHLNACSDTMKTKIHDFEIRKERLISLWIAQGFIV-QS--I-EDAAEEHFAILLHRCFFEEL-Y--SVC---IKIHDLLHDVAQEVARGE-I-H-TD---RH
>EL10Ac7g18189.1
---------PVK-A-LVS--SNLKQL--LL----D--VGRIAIHGVVGVGKTFLMKHLYNSAV--DKFHV-FWVTYPDQFTIKRLQDVVVKC-------TSDDDLNRKLSETL--GSFVLFLDGVP------GSDLEIPVSAERKCKVFLTTSS--ECRLLD----E----DHLPKEQAYQLFMRE-------------------------------------------------ANI-KELIS------------------SLGGIS--L--C------------------------------------------------------------------------------------------------
>EL10Ac7g18211.1
EVRTREKLPYIC-ETVRGLRDT--RDMKE-----N--VKCIGIYGNPGVGKTNLMKHLYNKV----GF--KFWATAFENYALQKCVDGMLG----NNV-RTAGKLLAKLH---SDKPSVFFLDNVTQ----EFPSL-LGIPSLAKCILVFSTLSKDVCNRMQ--------TDLLEKKEAEELFEHQLSN---------RIQEEAVKVANECARMPLAIIIIARSMVDKD----EWRNLLNELTGTISS--IHEEDKLEQLKLGYDCLKDNVQRCFLAANMF-KDQQITGQDIIKEWKKHKLIG-----I-D-------AKFV---------D--D------QGHTVLNQ---E----------------R
>EL10Ac7g18187.1
---------PVK-A-LVG--STLRRL--LL----D--VGRIAIHGVEGVGKTFLMKHLYNSAV--HKFHV-IWITFPDQFSIKRLQDAIVKC-------ACDDDLDRKLSRTL--VSFVLFLDGVT------GDELQIPVPAESKYKVVLTTSS--ERSLLD----E----DPLEEEEAFELFMLE-------------------------------------------------ARI-LAFAA------------------SLGDTP--L--C------------------------------------------------------------------------------------------------
>EL10Ac7g18208.1
---------PVK-A-LVG--SSLNQL--LL----D--VGRIAIHGVEGVGKTFLMKHLHNSAV--EKFHV-FWVTFSSQFTIEHVQDLVVNC-------TSDDDLNSELSDTL--GNFALFLDGVP------GAELQIRVPAESKCKVVLTTIS--ECRLLD----E----DPLPKEEGYQLFMRE-------------------------------------------------ANI-EAFVS------------------SLDGIS--L--C------------------------------------------------------------------------------------------------
>EL10Ac7g18205.1
EVYTRMKLPFIG-VTMKKLHED--RSIKT-----R--VDIIGIHGNLGAGKTNFMKALYNSV----HF--KFWAGAEQQ-SLQECVEAMFE----DE--RRSSLLQAKLK---PGH-VILFVDNVKE----QFLM--VGIP-IFCCTLVFTTSSEDVCNKMR--------QNLLAEDEARELFTH-CTR---------RMVKVANDVAKQCARVPFVITLIARSMTGDD----EWKNRLNELKGIVED--LHDEAKLEQLKFSLNCIKDHIRVCFLSASVL-EGHQYTRQKLIQLWVQNRRIG-----M-KKVAS--LTTAV---------T--D------QGHTIINE---Q----------------R
>EL10Ac7g18204.1
-----------LRNS-----EYVDKIVGWL----DDQITSIGIYGMGGIGKTTLGLQLHNWIGIPSH-AI-AWVSVEMDITVYQLQQKILDQ-------GDKDENRSMLHAFLRNDKFILFLDDLWG----AFRR-EIGIPYE--CKLILISRLLDVCRTLH---------KVLSEEESWQLF------QKGFP----EVSSVRKLVYNECAGLPLAITVLANSSKGV----------------------------------------------------------------------------------QDMGYTVLNKLLNSCLLETC-Q----DNRS-KMHDLVRHMALSIAKDDNFVDATS---HA
>EL10Ac7g18194.1
---------PVK-Q-LVG--SRLDYL--LL----D--AGRIAIYGMEGIGKTFLMKHLHNCA---NMFYV-FWVSFPDVFTIKHLQDAVVNC-------SSADHLFSKLSDTL--GRFAIFLDCVP------KANLQIPVPTKSECKLILSTSS--EYKFFD----Q----KRLPKEDAYMLFMRE-------------------------------------------------ANI-EGSIC------------------SFDGIP--L--C------------------------------------------------------------------------------------------------
>EL10Ac7g16871.1
LMSK-RETTFVQPDEVVGREGDKDAIISMLL---PEQIFVIPIVGFGDIGKTTLAQLVFNDERVKHHFELTKWACVPMI-DHKEFMRKVFRCFTDNDH-RSLEELQSCIRTSIENKKYLLVLDDMWDRDR--WLSLMSLFR--KGSKIIVTARSNVVAEVVG-TVP----TGFLTDGASWELFKRLALKEDN-P----NFTKIGKEIVDRCANVPLAIRVIGSLLYSKDEQE--WLLF-REAH--LSKT--TEND-MPVLKLSYDFLPSPLKQCFAYCSLFPKDYEFKKTELVQLWMAQGYIE-LS--L-EDAGGLYFLELQRRNLFQDV-K--ATGRVTYKMHDLVHDLALHVAG-----LEEK-----
>EL10Ac7g18209.1
K-HNR----LLLGRSLVGILENLEKILSWL----DDKINKIGVFGMGGCGKTTLAVHVYNRIDLSR--VL-VWVTVGMNFDVHKLQLCILDE-------NEKDETKARLHDYLKRGRYVLILDNLWE----HYSF-EVGIPSA--CKVIITTRMLSICRRTG---------KILGDCEAWQLF------EYEPL----DIGHIAQLVCQECAGLPLGIVHMARSLRGNK---SEWKYSMRQL-K-----HDFVTKHYLKLHSSYARLANAIKLSLLYYTLYPKDCKIQREELIRLWIAVGLID-ES--LAQDQGHTIVNELVDSSLLETS-G----DGLF-KMHDVIRNMAVKITRENSQL-VVQ---HA
>EL10Ac7g18201.1
---------PVK-P-LVG--SILNHL--RL----D--VGRIAIHGPRGIGKTHLMKHLHNCA---HMFYV-FWVLSPCVFTIKSFQDAVVNC-------SRVDDVSTKLSHTF-GSRFALFLDGVP------EAGLHIPLPAESGCKLVLSTSS--LCRMLD----E----ERLPSEEAYQLFRLE-------------------------------------------------ARI-EGSEP------------------SLGDMP--L--C------------------------------------------------------------------------------------------------
>EL10Ac7g16752.1
PITRREETCYVDAKDIIGREKDQEDILNMLI---PEDVLVVSIVGAGGLGKTTVAQLVYDDENVKKEFPTRMWVCVSDEFDVRAILCKILELLSQHK--SSMELIYNRIREKLGGNKYLLVLDDVWNREQ--WLNLQKFLM--GGSRIVVTTRSKRTVDIIG-SKH----VKGLSKKSSQQLFELMSFNTEHYH----ELVKIGETIVDKCHGSPLAIRVVGSLLFGQDISK--WRLF-EDIG--LANI--NDNA-MSVLKLSYHNLAPSLKTCFSYCAVFPKDFTINKEKLISLWIAHGFIV-QS--I-EDAAEEHFLILLRRCLFEEV-S--SEH---IKMHDLVHDVAHEVASGE-I-CVVN---RH
>EL10Ac7g18218.1
---------PVT-N-IFG--LDLDQL--LL----D--IGRIYIHGIEGIGKTFLMKHLHNCVAEPEKFFV-VWVTIPRQFSIERVQDAVLKC-------HSDDDLNKTLSDML--GSFVLFLDNVP------EARLRISVPAASKSKVVITTRL--VSEMLD----G----DRLSDEEACELLMNE-------------------------------------------------ASPRMRCDS------------------MLNSIP--L--C------------------------------------------------------------------------------------------------
>EL10Ac7g18202.1
---------PVR-N-IFG--SDLDQV--LL----D--IGRISIYGIEGIGKTFLMKHLHNSVVEPEKFFV-FWVTTPRQFSIERVQDAVVKC-------SSDDDLSRILSNKL--GSFVIFLDNVP------ESRLQISVPAESKSKVVITTTS--ASEMLD----R----GRLSDEEACELLKNE-------------------------------------------------ASIRMRSDS------------------SLNSVT--L--C------------------------------------------------------------------------------------------------
>EL10Ac7g17714.1
LIRTREQTCYVIAKDIIGREEDKDRHLEYVVTLGNQQLFVVSIVGMGGLGKTTVAQLVYDDENVKQEFPTRALIVLPDS------LCEFQSSLVSVDV----------FHLSFKGPNSFLFLDDSHHS-----------LI----SKVATQARSKQ--------------------------------------------ISLNASLVENYH--------------------------------------------------------------------------------------------QS--T-LDPEKRMYCCMLRQCPFH----------------------------------------GH
>EL10Ac7g17091.1
SDHERRRKPYDGDEFIVGLEKDTKKLVEVLVGEGKTQVSLVSIVGMGGSGKSTLARMLYNHPYTKECFDCRAWVYISQEWSTKNVLSEILRKVSSSKSNSSVEELVDKLRSILSSSRANPAL---------PWMN--------KGSKIVITTRNQEVIQFQDLQRHVHE-PRPLSKEESWELFCKIALNHTDYN----EYEGLGKEMLQKCDGLPLAIVALAGILNK--RNIREWQQVSETVRTRVMEGSTHYGRVGEMLALSYDDIPCDLKPCFLYLGVFPEDCQIPTGMLTRMWIAEGLVT-TS--L-EDAAMQCLEKLSNRFMI-QVVRF-EGAIKVIHLHDLLRELCIRKAREQSFLQIDT---RR
>EL10Ac7g18166.1
--AQTQRASHVITDMVIGREGAKENIISRII---YSELSVTSIIGIGGIGKTTLARFVYCDERVKRTFDVLIWVDVSR-FDVKEVLEKIAKCAIN-D--SEMNQSYDQFIGAIIGKKFLLVLDNIWDRLK--WIDLKKNLEK-PGSQVLITTRDEKVAGILN-SKH----PGDLTESDSWLLFQQLAFT----S----GVEAIGKDIAKMCPNVPLVIRSVAGLLAGKRIQE--WRAF-RDDQ--LVNF--YRD--MQTLKLSFDQLDAKSKLCVTYSSLFHKGFDYRKDALINLWVALGYVE-QS--L-EEAGEEILINLVNCGFYQLY-E--MGHMTVIVMHDLMHDLVVSLAGYK-Y-KMAD---RH
>EL10Ac7g18207.1
---------PVK-Q-LVG--SSFDYL--LL----G--AGRIAIYGMEGIGKTFLMKHLHNYA---KRFYV-FWVSFPDMFTIKHLQDAVVNC-------TGADHLFRKLSDTL--GRFAFLLDGVP------KANLQIPVPANSECKLVLSTRS--EYKLFD----Q----KRLPEEDAYKLFMRE-------------------------------------------------ANI-EGSSC------------------SFDGIP--L--C------------------------------------------------------------------------------------------------
>EL10Ac7g18220.1
-----------LHNS-----EYVAKIVSWL----NDKITTVGIYGMGGIGKTTLAVQLHSWIAIHSH-DI-AWVYVEMDFTVYQLQQKILDQ-------GDMDENRAILYAILRNDKCILFIDNLWG----DFRR-EVGIPCQ--CRLVLITRLLDVCRRLH---------KVLSEEENWQLF------ECGVS----ELSSIRKLVYKECAGLPLAVTVLANTIKGVN-----------FM-G--------QLDDFNRLKPSYERLNNVLQRSFLFAALYPKGYAIHKKELIWLWIGQGIID-ES--LAQDMGHTMLNKLLNSCLLETC-Q----DQRV-KMHDLVRRMALSIAR-DNFMGVTS---HA
>EL10Ac7g18193.1
-----------LSNL-----EYVNRIIGWL----NNEISTIGIHGMGGIGKTTLAIELYTRLDIPSNYAS-AWVSVGIDFTVFQLQQKIIDQ-------DDKDVIRSILNAFLGLGKYILFLDDLWG----DFRP-EVGIPRQ--CKLILISRLLDVFRILR---------KIRSEEETWQVF------GHGVS----EVPSCKKLVYHKCAGLPLAIITLANNMRGVD---SRWREFLEIM-D--------QNIDFSRLKLSYERLNNILQRCFLYSALYLKDKSVSREELIRLWIGKRLIN-DS--LAQDMGHSILNKLLNSCLLETC-Q----DNKN-KMHDLVRRLAISILR-DSNMCIPS-----
>EL10Ac7g16852.1
LMSK-RETTFVQPDEVVGREGDKDAIISMLL---PEQPVVIPIVGFGGIGKTTLAQLVFNDERVKHHFELTKWACVPMI-DHKEFMRKVFSSFIGIDH-CSLEDLQSRFRETINDKKYLLVLDDIWDRDR--WLSLMSLLR--KGSKIIVTARSHVVAEIVG-TGP----AGLLADEVSWNLFRRLAFKEDN-P----NLTKIGKEIVDRCANVPLAIRVMGSLLYSKDEQE--WLFF-RDAH--LSKT--TENK-MPELKLSYDFLPSPLKQCFAYCSVFPKDYEFEKNELVKLWMAQVYIE-LS--L-EDVGGIYFLELQRRNLFQE-----NYGYVKYKMHDLVHDLALHVAGAEDV-LEKK-----
>EL10Ac7g18206.1
-----------LSNS-----EYISRIIGWL----NNEISTIGIHGMGGIGKTTIAIELYTQLDI----LA-AWVSLGIDFTVFQLQQKILDQ-------DNKDVIRSILNAFLCSGKYILFLDNLWG----DFRP-EVGIPRQ--CKLILISRLLDVFRILR---------KIRSEEETWQLF------GYGVL----EVPSCKKLVYHKCAGVPLAITTLANSMRGVD---SKWREFLETV-E--------QNIEFSRLKLSYERLNNILQRCFLYSAVHLKDKSLPREDLIRLWIGDRIID-DL--LAQDMSHTILNKLLNSCLLEIC-Q----DNRS-KINDLIRCVALSILR-DSNMGITF-----
>EL10Ac7g16882.1
TI--ERHDRFI-EEEVVGIEGDREHLVDWLVNG-ETKRAVFSIVGMGGLGKTTLARKVYDSQIVINHFSNQAWVTVSQSYKVEELLKKTLKHFYKPPP-MDETLLMFELREYLKQKKYMVVFDDVWSVEF--WEFIRHALPDDQGSRVLITTRYKEVAHSCKTS-SYD---KLLPEEKALELFCKKVFYGSS-SVPS-ELKELANNIVRRCEGLPLAIVAIAGLLSTKRKEVIEWQELEKNLGSELLT--NLLSSMTRILSLSYYELPYYLKLCLLYFGMLPEDYSIRHARLIRLWIAEGFVK-KS--V-EQVAKEYLVELINRSLV-QVS-D-VEKIR--RVHDLMREIILSKSEELRYGHVWT---RR
>EL10Ac2g02631.1
SNASW-QSTLVCEKNIYGRDDKRNEIIEKLL------VVVIPIVGMGGVGKTTLAQYVYNDEQLKGHFDLKAWVCVSDVFDVKHVTTEILNSFTNGKH--SLNQAQENLMKVLKGKKFLIILDDIWS-SD--WNALQTPFR--KGSRIIVTTRKDISAKMVI-SNLQNT-TKGLSDDDCWCIFQQHIN----------DLDEMWDDIVKKCAGLPLAAKALGGLLKSTVKRQ--CRSI-LESS--IWS----KSD-LPVLLLSYHNLSSNLKRSFAYCSVLPKDYEFNEMEVVLLWMAQGFIP-E--KM-EDVGHDYFFDLVSRSLFEEC-Y--G--PRKFIMHDLIHDLAQWAAGDMCC--VMG---RH
>EL10Ac2g02507.1
DSGFRQAAPLLLG--LIG----KQRVLEKLIRGGSKEVGCLPVVGIGGLGKTVLAQLVYKDERVCSHFELRAWVYVADGKQLRRVLERILESLGGDEN-FTLDMLQSHFREKVQGKRFFLVLDNVWDTDE--WLGLMRCLL--RGSMILVTTRIQHTAEIMS-TKH-----QPLSREQSWLLFEKIAFGDNHDG----DLIQIGREIVEKCAGMPLAIRVVGSALYGQDRSK--WLSIAKSSAG------------MSILKLSYDEFP--LKSCFSYLALFPKDVVISKDMLISLWMAQGYIV-QS--I-RDAGEEYFSILLQRYFFQETT---EGEVISCTIHDLMHDLAQEVAGREICAAITD---RH
>EL10Ac2g04100.1
FMKK-RETAFVLKEDVIGRKNDINMIIDMLF---PSKVTVIPIVGFGGIGKTTLAQFVFSDESVQNHFDVVQWACVPYV-NQRMVMEKVFKSFTGEKS-LSLDDVKLGIRESIIDKKYLLVLDDMWDRDR--WLDMLSLLK--FGSKVIVTTRSDEVANILG-TNS--K-PGLLTKEESWILFKRVAFRERN-P----SLVQIGKEIVGRCGNVPLAIRVIGSLLYSKGEEE--WRLF-KDDQ--LLKA--IEGN-MPVLKLSYDYLSSALKQCFTYCSLFPKDYEFVKADLVHLWMAQGYFE-------TDIGAQYFSVLLGRNFFQDS-Q--AGNVSTCKMHDLVHDLAQHVAGDEYM-LLGH---IH
>EL10Ac2g02582.1
EQREKTETSLVREPILYGRNAEKNQIIRRLL---D--YIVIPVVGQGGIGKTTLAQTIYNDEQVKAHFDIKAWVCVSDVFDVKQITTSIISSATHN----SLNEAQDKLKNLLVDKRFLIVLDDIWS-DP--WDQLQTPFL--KGSRVLITTRMEKVAKNMV-KRPESP-TKGLSDDHCWLLFKQHAH----------DLDEMRNELVELFKGLPLAAKALGGLLRKH-RSS--WARI-LEND--NWS----KCG-LPALRLSYHHLPQTLKRAFAYCSIFPKDHEFEETDLVLMWKAEGLLP-E--GM-EDIGRDYFLDLVSRSLFEPS----------------------------------------
>EL10Ac2g04358.1
---------------IFGREGDRHRVVNALL---TDDISVVAIVGREGLGKTTVAKLVYNDDGVQYHFDLILWIHVGD-FDVREIISSIIISASTIQT-LGLDQLMSLLKSGLGKKLFLLVLDDVWNLEI--WLSLKRSLT--RGSRILVTTRSAEVAKIMQ-AIY----TPALTSGNSWSLFKSIAFG---PE----HLVYRARKICEYCRGIPLVIRSVASLFHLKNEDE-------------LEDIAVDNTN-LAVLKISYNHLPSPLKPCFAYLSLFPRGFIFDILDVASLWQAQGFLQ-Q---L-ENLGEQYCLYLASRSLIELN-Y----HTATFQMHDLIYDMALPLAKEW-----------H
>EL10Ac2g02793.1
-WQSW-ESTLLCEPFVYGREGDKKEIMHRLL---E--YIVIPIVGKGGIGKTTLAQLIYNDEEVDV-FSLKAWVYVSQMFDAKRITTSILNSITGEAN--DLNQAQVRLQQVLRNKRFLIILDDMWS-SD--WDDLRTPLR--KGSRVIVTTRIQKVARIM---NPMNN-MECLADDDCWHLILQHAF-IAVSP----NISLTRAEMVRVCKGLPLVAKTLGGLLRTKVESE--WQES-LNTD--ILSM---KSR-LQVLELSYYDLPSHLKRCFSYCAIFPNDHAFTEEDVILLWMAEGFLP-K--RI-EDIGHEYFHELVSRSFFEP-----G---KWFKMHNLQSDLARQVVGDLWL--------RH
>EL10Ac2g02726.1
SHRS--ETSLLGERVVYGRDNKKNEIIQQLL---N--YVVIPIVGMGGIGKTTLAQYVYNDEQLKGHFDLKAWVCVSDVFDVTRITIAIINSVSYETL-ISLNQAQEKLKQVLAGKKFLIVLDDVWS-AD--WHQLQAPFQ--KGSRVIMTTRNEMIARMMI-KDRHGN-VEALSNEDCWHLFQQHAD----------DLVEMQDDIIEKCKGLPLAVKTLAGLLKSTGKRQ--RQEI-LDSN--LWS----KGD-LPALMLSYRHLPPHLKHIFAYMSITPKDMKFSEEFSVLEWMAQGFLT-S--RM-EDIGHNYFLDLVSRSLIEK--D--E---DWFIMHDLIHDLAQWAAGDLCC--IIG---RH
>EL10Ac2g02725.1
SQPS--ETSVLGKEEVYGRENRKNEIIQQLL---D--YVVIPIVGMGGIGKTTLAQYVYNNKQVKGHFDLKAWVCVSDVFDVKRITIEIITSATSQTF-ISLNQAQEKLKQVLTGKKFLIVLDDVWC-AE--WHQLQAPFQ--KGSRVIMTTRNEMIAMMMI-KDPHGN-VETLSNEDSWHLFQQHAG----------DLVNMQDDIIEKCKGLPLAVKTLAGLLKCTRKMQ--RQEI-LDSS--LWS----KSD-LPALMLSYRHLPPHLKHIFAYMSITPKDYKFSEEFSVSEWMAQGFLT-S--RM-EDIGHNYFLDLVSRSLIEK--D------NLFTMHDLIHDLAQWAAGDLCC--IIG---RH
>EL10Ac2g02821.1
---SW-ETTLVCEPYVYGRDNEKNEIIHQLM---D--YAVISVVGKGGIGKTTVAQCVYNDEQVESHFDLKLWVCVSDVFDVKRITTTLINSATQETV--SLDQAQRKLKQVLKGERFLIVLDDIWC-DL--WTQLQTPFR--KGSRVISTTRVEKIARMMI-KNPKSN-IEGLSDVDCWCLFQHHAS----------DVSEMRDDILRKCKGLPLAAKALGGLLRSTMKSQ--RERI-LKSN--VWS----EGG-LPALRLSYYHLPPPLRRIFSYCSIIPKGHRFLKKEIVLMWMAEGLLR-E--KM-EDIGDIYFLDLISRSLFEPC----G----FFIMHDLIHDLAQWAAGDICC--------RH
>EL10Ac2g02632.1
SNASW-QSTLVCEKTIYGRNDKRNEIIEKLL------VVVIPIVGMGGVGKTTLAQYVFNDEQLKGHFDLKAWVCVSDVFDVTRITTEILNSFTNGKH--SLNQAQENLMKVLKGKKFLIILDDIWS-SD--WNALQTPFR--KGSRIIVTTRKDLSAKMVI-SNPHST-TKLLSDDDCWCIFHQHTN----------DLAEMRDDIVKKCAGLPLAAKALGGLIKCTEKRQ--RQSI-LKSS--IWS----KSD-LPVLRLSYHHLSSNLKRIFAYCSVLPKDYKFDEMEVVKLWMAQGFIP-E--KM-EDVGHDYFFDLVSRSLFEEC-Y--GPGPRKFIMHDLIHDLAQWAAGDMCC--VMG---RH
>EL10Ac2g02509.1
---------FVRRQ-MI-QRETEEVLTSNL----IVSVTVVPILGMPGTGKTSFNRIFYN-LTIREIFQHRKWVGISGL----EILDKVMD-------------------------RYLVVLEVLS-NEDHEWVDLEDFL-TNPGSIIIVISRSKKIITSWSTSKD----PGPLLADDSLALFQSIAFREED--KTH--LS-IALEISNICSG--RVISIVASILS-CQPPT-KWQYIL-DLQDPVQCILMQEH---PVL--NYY-------------SLFPLDHEFSKAEFNQHLGAQEP---ES--YSKETFESYFKKLRSSYII----ET-ENVVLVYKAQVLLEEVVKQLARHEYRLLIIK----H
>EL10Ac2g04097.1
FRKN-RETTFVEAEDVIGRETDKDVIIQMLL---PGEVTIIPIMGFGGLGKTTLAQFVFNDQRVQNHFDLTKWAYVPEK-DLTAVMGKIFNSFTDKEYHLSLEKLQLSIRESIESKNYLLVLDDIWDIHR--LHDLVNLLK--PGSKVIVTTRSDVVARGLA-TIE--E-PGTLTDDQSWNLFERLTLKGSSLG----SLSEIGKDIVKMCGNVPLAIKVAGGFLCSRDPEE--WLYV-RDAQ--RAKA--TGSD-MPILKLSYDDLPPALKQCFAYCSLFEKGYNFSQTELVHLWMAQGYFE-------RDIGDRYFLELLRRNLFQNP-E--LANITSCKMHDLVHDLAQHVAGHESM-VLGE---VH
>EL10Ac2g04391.1
------LTSFVDESMICGRDSEKELFIQ-LL---GERIRTFAIIGMPGIGKTTLAQLIFNDPRVDAIFDFKSWTCVPEVFDVIKIMKSILNLLLEPNQ--DLESNQTSLRKRVAKKRILIVLDDVWDVAG--WQALLISLK--PGSTIIVTTSNEDIAKML---RPY---IRELSHDDCWTLFRMHAF-AAPEV----KLEATGRELVAKCGGLPLAIKALAGLLCFSSAKE--WEII-KSSN--MWDF--SKKE-LPALLLSYNYLPPHLKRCFAYCSIFPKNYNFDKEKLVLLWMAEGFIE-R--RL-EDIGSIYFRDLLARSFFQMS------KKNHFVMHDLIHDLAAYIMGEFGL--MLE---RH
>EL10Ac2g02584.1
-MKNE-ETSMIREPFVYGRDDEKNEIIQRLL---D--YNVIPVVGTGGIGKTTLAQAVYNDEQVKAHFDIKAWVCISDEFDVKQVTTSIITSATHAKY--VLDEAQDQLKNLLLDKRFLIVLDDIWS-DP--WDQLQTPFS--KGSRVLITTRMETVAKNMV-KRPEIP-IKVLSDDDCWLLFQKHAV----------DLIVMQKDLVGLFKGLPLAAKALGGLLRRE-KSN--WARI-LKSN--IWS----EGG-LPVLRLSYHHLPQNLKRAFAYCSIFPKDYTFEEMDVVLMWIAEGLLP-E--CK-EDIGRDYILDLVSRSLFEPS-Y--G----YFIMHDLIHDLAQWAAGEVCC--------RY
>EL10Ac2g02506.1
---------VVVSEVFIGRQNELDAVKKMLF---S--LSVIPIVGVNGIGKTAFTRLLYKDDKVISHFKVRHWVSMSGI-RPRQILEKILK--------SASRDLLSQFHSRVDSRCCLLVLDGVTQIGS--FLN--EMLC--RGSKVIVTASNEQVSDNLR-PLP-GA-PEGLSGTDSKALVERAVT-----C----DLPDIGLEICNKCGNVPRAIWTLAALLTPACLDK--WKSF-QDVV--LTSV--PVRT-LLKLNLSYKQLSPSIRQCFNYCSLFPKDYIFSKTELIHLWMAQGFTK-KS--Q-ELIGDECFRELQWECFNEDG-A--GGAAVSFRMHHLAKEFVKHAAKDHYY-LGDN---RH
>EL10Ac2g04099.1
FMKN-RETTFVEAEDVIGREHDKDVIIQMLL---PGEVTIIPIMGFGGLGKTTLAQFVFNDQRVQNHFDLIRWAYVPDK-DRTAVMGKIFNCFTGENY-LPLEELQCGIRQSIESKKYLLVLDDIWDVHR--LHDLVNLLK--PGSKVIVTTRSDVVARDLG-TIE--E-PGTLSVDKSWNLFERLALKASNLS----SLSEIGKDIVEMCGNVPLAIKVAAGFLCSKDPEE--WLYV-RDAQ--RAKA--TGSD-MPILKLSYDDLPPPLKQCFAYCSLFPKGYKFRQTKLVRLWMAQGYFE-------RDIGDCYFLELLQRNLFQDP-E--LANTKRCKMHDLVHDLAQHVAGHETM-VLAE---IH
>EL10Ac2g02724.1
SQRS--ETSLLCERVVYGRDNTKDEIIQQLL---D--YAVIPIVGMGGIGKTTLAQYVYNDEQVKGHFNLKAWVCVSDVFDVTRITIAIINSVSYETV-ISLNQAQEKLKQVLIDKKFLIVLDDVWS-AD--WHQLQAPFR--KGSRVIMTTRNETIARMMI-KDPHGN-VEALSTEDCWHLFQQHAD----------ALVEMQDDIIEKCKGLPLAVKTLAGLLKSTVKRQ--RQEI-LDSS--LWS----KSD-LPALMLSYRHLPPHLKHIFAYMSIFPKDMKFSEEFSVLEWMAQGFLT-C--RM-EDIGHNYFLDLVSRSLIEK--D--E---DLFIMHDLIHDLAQWAAGDLCC--IIG---RH
>EL10Ac2g02583.1
EQREETKTSLVREPILYGRHDEKNQIIRRLL---D--YIVIPLVGQGGIGKTTLAQTIYNDEQVTAHFDIKAWVCVSDVFDVKQITTSMISSTTHS----SLNDAQDKLKNLLVDKRSLIVLDDIWS-DP--WDQLQTPFL--KGSRVLITTRMEKVAKNMV-KRPESP-TKVLSDDHCWLLFKQHAH----------DLDEMRNELVELFKGLPLAAKALGGLLRKH-RSS--WSRI-LKNN--NWS----KCG-LPALRLSYHHLPQTLKRAFAYCSIFPKDHKFKKTDLVLMWKAEGLLP-E--CM-EDISRDYFLDLVSRSLFEPS-F--G----CFIMHDLIHDLAQWAAGEVCC--------RY
>EL10Ac2g02520.1
VVNK-RETHFILEEEAIGRDVDKSAIIEMVL---SGELSVIPIVGIGGLGKTSLAQLVFNDENVQRRFELKCWACISEI-NLEEVARKILRSIDSSDC-LSLEQLQSCLRKAVHDKKLLLVLDDVWDRER--WLCLRRLLC--TGSKIIVTSRSKVVAANMG-TVE----PGVLQEDMSWALFKSLAFKESN-Q----HLTNIGKEIVRKCGHVPLAIRTIAGLLYAKDEQE--WEYF-KETE--LVKI--CENS-MSSLKLSYDHLTPHLKQCFAYCSLFNKDYEFNKMDLIYHWMAQGFLR-QS--P-EDVGHGYFMELVRRSFFQDV-R--EGEIISCKMHDLMNDLAKMVAGDCCV-IV-D---VH
>EL10Ac2g03161.1
LGRGW-ETTLVCEPIIHGRDDKRNEIIENLL------YNVIPIVGTGGIGKTTLAQYVYNDVHVKARFDLKAWVCVSDVFDVTRITTAIINSAIGENV--SLNQAQEKLQHVLTGKRFLIVLDDIWS-AI--WNQLQIPFR--RGSKVIMTTRYEKIARMMI-KNPHST-IQGLSDDDCWHLFQQHTN----------ELAEMKEDIMKKCKGLPLAVKALAGLLKSTVKSQ--RREM-LNSN--VWS----EST-LPALMLSYHHLPPRLKHCFAYCSIYPKDYGFTEMEVILLWMAQGFIP-A--RM-EDTGHNYFLDLVSRSLFEAL-V--E---RKFTMHDLVHDLAQWAAGDLSY--VIG---RH
>EL10Ac2g03875.1
GLLRRRRKE---DEEMVGFEDVANTLLKQLTQG-D-ALEIISIVGMGGLGKTTVAKRLYNNRIIKDHFGCHAWVSVSEDYNTHQIILHMLNRVAPNKV-LNTVQLVETLKGRLNDRKFIIFLDDIWQPDM--WDEVKACFPN-NGSRIVITSRVAKVAMHAS--------PRFFTPEESWELFERKVF-RGD--AYPS-LKSLGKKIVKRCKGLPLSIVVIASMLASEEKSERIWERTLKDVSVHLG-----KDNAMEILALSYHHLPVELKPCFLYFAAFPEDEEMSVRRLITLWLAEGFVQ-----L-EEVAESYLDVLIDRSLV-QAGRM-DGGHKTCRIHDLIRDVCIREARSENFMQVASD--LS
>EL10Ac2g02830.1
EMKGWSESTLVCEPHVYGRDEEKDKIIDLLL------FCVIPIVGKGGIGKTTLSQLVYNDERVKKHFDIKAWVCVSIEFDVLRITTAIMNLITGGNA--TLNQAQVALHEALVDKRYFIVFDDVWS-ED--WNSLRIPLR--KGSRILVTTRSRISASIMG-TSRH----EPLSDNDCWNLLQQHAF-VTTNP----NIVILGKKVSEKCKGLPLAAKTLGGLLKSKAVDE--WEEI-LHSD--IWKL---DSD-LPVLRLSYNYLPPEVKRCFAYCSILPKDYEFQEREVILFWMADGLLL-K--HM-EDLGHDYFHGLVSRSFFEPS------DDSRYKMHDLVNDLAQWAAGDICL--RLD---RH
>EL10Ac2g02634.1
PKGSW-QSTIVCEPVIYGRDDKRNEIIENLL------VVVIPIVGMGGVGKTTLAQYVYNDEQLEGHFDIKAWVCVSDVFDVIRITTDIINSLTKKNH--NLNQAQEDLMEVLEGNKFLLVLDDIWS-ND--WNQLQTPFI--KGSRVIVTTRKNITARMVL-SNPLST-TKGLSDDDCWCIFQKHTN----------DFAKMRADIIKKCAGLPLAAKALGGLLKSTF-WH--RQNI-LESS--IWI----KSH-LPVLKLSYHHLPSHLKRNFAYCSVLPKGYKFDEMEVVLLWMAQGFVP-E--TM-EDIGHNYFFDLVSRSLFEEC----G---REFIMHDLIHDLAQWAAGDMCC--AMD---RH
>EL10Ac2g04356.1
VIGRIDQSYFVREEDIVGRGSDKVAILGMLFGS-I-EVSVIPIVGIGGLGKTTLAQLVYNDEKVDDHFELRLWVCVSD-FDIKVIVEKILTCATCVK--LEMEQLQRQLRDAIGGKRYLLVLDDVWNREE--WLKLKALLF--PGSKILVTTRLRQVASIMT-TGL----CRHLTEAESWSLFGKMAFESKDLE-----LVEVGKEILKKCANVPLAIRTVGGLLYARDRKR--WLAF-KDNE--LAKL--EGNS-MPILKLSYNHLSSSLKHCFAYCALFPKDYELEKERLISLWIAEGFVV-QS--L-EDAGEEHFMDLVQRCFFQNL-T--AGTIKSCRIHDLMHDLALKEAGGE---SIIL---HH
>EL10Ac2g04106.1
LLNN-RATTFVEAEDVIGRECDKDKIVEMLF---PAEVTIIPIVGFGGLGKTTLAQFALSDQRVQNHFFPLKWAYVPEK-DRNAVMGKIFNSFTGRKY-LQMKDLEDGIRESIKGNRYLLVLDDIWDGDR--LIDLGNLFK--PGSKVIVTTRSDVVAKSLG-TIK--Q-PGTLTDDQSWNLFERLALKGSSLS----SLSEIGKDIVKMCGNVPLAIKVVGGSLCSRDPEE--WLYV-RDAH--RSKA--TGSD-MPILKLSYGDLPPALKQCFAYCSLFKKGYKFSKTELVHLWMAQGYFE-------KDIGDRYFLELLRRNLFQDP-K--LANITSCIMHDLVHDLAQNVAGHESI-VAGE---IH
>EL10Ac2g02636.1
SNASW-QSTLVCEKTMYGRDDKRNEIIEKLL------VVVIPIVGMGGVGKTTLAQYVYNDEQLKGHFDLKAWVCVSDVFDVTRITTEILNSFTNGKH--SLNQAQENLLEVLKGKKFLIILDDIWS-SD--WSRLQTPFK--KGSRVIVTTRKDIIAKMVI-SNPQNT-TKGLSDDDCWCIFQQHIN----------DLDEMRDDIVKKCAGLPLAAKALGGLLKSIVKRQ--RRSI-LESS--IWS----KSD-LPVLLLSYHNLSSNLKRSFAYCSVLPKDYEFDEMEVVLLWMAQGFIP-E--KM-EDVGHDYFFDLVSRSLFEEC-Y--E--LRKFIMHDLIHDLAQWAAGDMCC--VMG---RH
>EL10Ac2g04094.1
LMNN-RATTFVEAEDVIGRECDKDKIIEMLF---PAEVTIIPIMGFGGIGKTTLAQFAFSDQRVQNHFFPLKWAYVPEK-DRNAVMGKIFNSFTGRKY-LQMKDLEDGIRESIKGNKYLLVLDDIWDGDR--LIDLGNLLK--PGSKVIVTTRSDVVAKSLG-TIK--E-PGTLTDDQSWNLFERLAL--------------------------------------------------------------------------------------------------------------------------------------------------------------------------------------
>EL10Ac2g02730.1
----------------------KDEIIQQLL---D--YVVIPIVGMGGIGKTTLAQYVYNDEQVKGHFILKAWVCVSDVFDVTRITIAIINSVSYETV-ISLNQAQEKLKQVLTDKKFLIVLDDVWS-AD--WHQLQAPFR--KGSRVIMTTRNVMIARMMI-KDRHGN-VEALSNEDSWHLFQQHAG----------DLVEMQDDIIEKCKGLPLAVKTLAGLLKSTMKRQ--RQEI-LDSS--LWS----KNG-LPALMLSYRHLPPHLKHIFAYMSIIPKDTQFSEEFIVLQWMAQGFLT-S--RM-EDIGRNYFLDLVDRSLIEK--D--E---DLFIMHDLIHDMAQWAAVDLCC--IIG---RH
>EL10Ac2g02502.1
LTYRRRVTHFVLKEEVIGREADKREIVQMVS---SEGVSVIPIVGIGGLGKTTLAQLVFNDENVQKHFEFKCWACISEI-SSEELVRKILRSVSNDDF-VNMEQLQIQLQRMIHNKRYLLVLDDIWDRER--WLHLKRLLY--PGSKIIVTSRSRVVAINMG-TVE----PKGLSEDQSWELFKSLAFKERN-Q----KLASIGREIVDKCANVPLAIRTIAGLLYSKDETE--WESF-RDGE--LRMI--NEGS-MSTLKLSYDHLPSQLKQCFAYCSVFPRNYVFRKQYLIDLWMAQGFIM-QS--P-EDVGDVYFMELLKRSFFKDD-V--EGDIISCKMHDLMHDLAQYMAGEDSD-VV-S---RH
>EL10Ac2g02633.1
SNASW-QSTLVCGPVIYGRDDKRNEIIDKLL------VVVIPIVGMGGVGKTTLAQYVYNDEQVKGHFDLKAWVCVSDVFDVTCVTTDIINSLTKKKC--NLNEAQEDLVEVLKGNKFLLVLDDIWS-DD--WNQLQAPFR--KGSRVIVTTRKDISAKIVT-SNPHDT-IKGLSNDDCWCIFQKHAN----------DLAEMRDDIIRKCAGLPLAAKALGGLFKSTTKCQ--RQSI-LESN--IWI----NSL-LPVLRLSYHYLPSYLKHSFVYCSVLPKDYRFDEMEVVLLWMAQGFLP-E--RM-EDIGRNYFFDLVSRSLFEECA---G---RKFIMHDLIHDLAQWASGDMCC--VMG---RH
>EL10Ac2g04101.1
FMKN-RETTFVEAEDVIGRENDKDVIIQMLL---PGEVTIIPIMGFGGLGKTTLAQFVFNDQRVQKYFNLTRWAYVPDK-DSTAVMRKIFNSFTGKNY-LPLEELQCGIRQSIESKKYLLVLDDIWDVHR--LHDLVNLLK--PGSKVIVTTRSDVVARGLG-TIE--E-PGTLSVDQSWNLFERLALKGSNLS----SLSEIGKDIVDMCGNVPLAIKVAAGFLCSRDAEE--WLYV-RDAQ--RSKA--TGSD-MPILKLSYDDLPPSLKQCFAYCSLFPKGYMFRQTKLVHLWMAQGYFE-------RDIGDRYFMELLRRNLFQDP-E--LANITSCKMHDLVHDLAQHVAGHESM-VLGD---VH
>EL10Ac2g04478.1
YLDEVELAVHS--LEFVGRQRDQEDLADFLC----EEVSTIAIVGMGGLGKTTLARQLYENEAIIKHFTERFWICISD-FTVKRVLSVIFEKLTGRKC-SNTEDIIERVHQLVRGKRYLLVLDDVWDQNK--WSSIKNSLRRITGSMVLVTTRNTDVAKTAE-S---RY-LTGLSDEESWAFFVQKAFL-TYNP----GLEDIGRKIVKKCKGLPLAINVIGGLLRMKEPCE--WKTI-EKSR--MWNL---NND-LPSLMLSYNNLSSPLKQCFAYFAIYPKECLVDREDLINLWNAQGFLH-ST--P-EELGGTYVDILLSNSLLQAE-T--SDDVTEYRIHYLVHDMALYISRHD-W-LIWK---RH
>EL10Ac2g03877.1
ATLQRRRKE---DEEMVGFKDEADTLLKKLTEG-SIGLEIISIVGMGGLGKTTIAK--------------------------------------------------------------------------------------------------------------------------------------------------------------------------------------------------------------------------------------------------------------------------------------------------------------------------
>EL10Ac2g02511.1
---------FVKEA-II-RNSERE-IKSLL----D-DVSVVPILGMAGAGKTCLTRFVFNDRRVQDHFELKLWLDISGL----ELLFKVIDTLTTTHLTHQD-----LLK--LDGKQYLIVLENLSVKEKGEWFDMSNLLDASSGSKILITSRSKHAFRRLPMAKG----PESLSQNESMALFKNIAFKEED--NPR--LIDISTEIFNKCAN--HVVTIVASILS-SEFTNETWQYVA-SIENPVESIEIQVNRD-KLL--THT-------------SLFPLGYKFSKADLQ-------PLW-HG--VTTEEFEKEFEKLVVMYFF----ET-DTGDRVYKAHILMHEVVKYLSRDGYCLDIIR----H
>EL10As8g23894.1
PIVE-FNDCYVNESVIVGRDEAKKELITRL----A--PCVLPVVGMGGIGKTTLAKLVYKDLLTGDQFDMKLWACVSHKFNLSKLLENIINQASNDVT-LTLEQLVRKLQNLLNGKKYFLVLDDVWLASD--WTDLKSIFE--VGSAILVTTRSAQVASITQ-TIK----PDRLPDDVCWSIFEQLAFMKNKYP----NLYEIGRSIVEKCAGVPLVVKSIGSLLRRRDEGE--WQRI-NNAD-SVANL--GSNK-LQLLRISYDKLPSHLKPCFVYCALKAKDVELYPTQLIYLWNAHGLLK-E---I-EACGYANAMNLVSRSLLEQPK-----TIFACNIHDLLHDVAVDILGNE-L-AFVT---RH
>EL10Ac3g07016.1
SISKRKGSCYVDVKDIIGRDDEKKDILDKLL---SHQVCFLTIVGVGGLGKTALAQLVFNDEKM-IEFANRFWVCVSDQFDVKTILCKILESVTGQRFVYTMQIVIEQFRLKLGGKKYLLVLDDVWNREK--WVGLQNLLM--RGSRVIVTTRSEMTARIIG-DGN----IGGLSRENSWNLFEMAAFHQKHYS----EFVEIGSKIVGKCYNIPLAIKVVGSLLY------------------------------------------------------------------------------------------------------------------------------------------------
>EL10Ac3g07310.1
EVPSDEGSNVPL----VGRDNDVDEIIKML----HEK---VSIVGMDGLGKTMLAQHILCDPRIDRKFPIKLWVPISD-FNKQDVCGAVLV--------CKSEAEE-----LKLQQNLLIVFDNLLKLTD--WDDFV-KIS--GEIKIFVTTSNASIS-------K-TC-AKPLSDESCKTLIEKKVCLE---------FSYVAGKLASKCEGLPFVARIIGLVLAT-SKND--WSDL-LEKD--LSHW--EKAE-FPVLSLGFKDMQLHVKKFLSYFSLFPQNYCFVMDDLAQLWVGEGFIE-DSL----------VDALLETSIFQVC-E--AHGRPSYQLHKFTHDFAQVVASKTCLQ-VST---RH
>EL10Ac3g07327.1
AAYSSHPQGLAR-----AREEDNRTIMQKYLLNP-GK---VCIIGMSGLGKTTLARFIQNDARIREEFVSVKWASVPD-FNSTS---RIIV--------PCMDCHV-------QKGRTLLVLDDMWNHMA--WSTLS-NQN----F--LITTRDPMVA-------S-TT-PNRLSDKDCRELIGLDACLE----------------IAKKCAGLPLVAKWFSLAITAQGEAA--ISHF-QETD--LWDL--EPDQ-LPRLRFNDPVMPPELSKFLAYLYLFPNDYYYKKDELSQLWIAEGFVT-ETL-L-KNAGQH-FDDLLSRSMLHVS-H--TEKMTTCKIHEFTHRFAKSLASNL----------HH
>EL10Ac3g07321.1
DARHLVDKEMIVPDDSFQRKQDKESIIRLLLQSSS----VVLIAGMFGVGKTALAQVVKNDSSIQSHFDHRLWVPVSG-FNLMKVLCSMIL--------LQLEQIKRLFMGLCKERRILIVLDDLCNPQD--WEDFSLLLD----FAVLITTRNPRVSSIVA-SLS-TA-SQQMSDEDCGLILQKKADIRCGKN----MSAVVAVQIAEKCKGLPLVANMIGNRLSL-KEHS--LSTM-LQKD--LWCM--EREQ-FPAFRLNYSDLSFFLKNCFPYFSLFPKEYVYRKDDLARLWLAEGYIK-QDCIL-EELANHYFDDVLSQSILQIY-H--PDEAHVYKMHEFVHRYSQFIGSDMYIQFVGA---RH
>EL10Ac3g05950.1
YLGEFYGNELLL-TELFGRDADKENIITMLLEQTS-----VSIVGMDGLGKTTLAQNILYDSRIQEKFHHRVWVRVSA-FDLRK-----IT--------FILHRRQGLFHDLYMGKSILIVLDDLWDYND--WSSFSLFLR-----KVLLTTSNPNVT-------T-AT-PKLMKDEDCQALIDR---VERQLV----ILEDIAVAVAQKCKGLPLAANVLGLHLSS-RDDE--WMNF-LDRD--ICEL--VKEE-FPAFRLNNPCLASHLKKCLAYCSLFPHDYDFKKENLVQLWM----------------------------------------------------FAEFVASDTCFR-------RH
>EL10Ac3g06271.1
PIRRREETCYVYERNVIGREDDVEKIVGVLL---SEDVSFLTIVGIGGLGKTALAQLVFNDARVTSAFPLKLWTCVSDHLDAEGILRKILASAIGHK--STMDFVQCQLRELLVRNKYLLVLDDVWTRND--WHNLVEFLL--KGSWIVVTTRSHETARIVG-DGS----RQGLSKEDSLLLFEKIAFGNAHHG-----LVEIGRDIVEQCAGVPLAIRVVGSLLYGQDISK--WLSF-QKIG--LSNS--DQKN-MPILELSYHQLESPLKTCFSYCALFPKDFVIKKEVLICLWMAQGFIV-QK--V-QDAAEEYFSILLRRCFFQEV-E--DGGILACKIHDLMHDMAQKLAGKE-V-CVTN---RH
>EL10Ac3g06299.1
PIRRRAETCYVYEGNIVGREDDVKKIIGLLL---SE-VSFLTIVGIGGLGKTALAQLVFSDKRLKSAFPLRLWTCVSDHLDVQGILRNILASDIGKK--LTMDRVQKQLREKLATNRYVLVLDDVWTHNQ--WQKLIEFLL--KGSWIVVTTRSHETATIVG-GGQ----VQGLSKENSWLLFEKIAFGSSNEE-----LVKIGREIVEQCAGVPLAIRVAESLLFGQDTSK--WLSF-QKIG--LSNL--GQTD-MPILKLSYNQLEPSLKSCFTYCALFPKDFEMRKELLINLWMTQGFIV-QK--V-EDVAEEYFSILLRRCFFQDV-S--ASEIISCKMHDLMHDKVQNIAGKE-IICAID---RH
>EL10Ac3g06946.1
------LTSLVDESMICGRDSEKELFIQ-LL---GKHIRTFAIIGMPGIGKTTLAQLIFNDPRVDDIFQFKSWTCVPEVSNVINIMKSILSTPFDPNQ--DLESNQTCLRKRVCKQRILIVLDDVGDSTG--WHALLISLK--PGSTIIVTTSNEGIAKMF---RPY---THELSHDDCWTLFKMHAF-AAPDV----KLEATGRQLVAKCGGLPLAVKAVGCLLSFTLAKE--WEFI-ESSN--LWDL--SKKE-LPALLLSYNYLPAHLKRCFSYCSIFPKNYQFEKDKLVLLWMAEGFIE-R--RI-EDIGIIYFRDLVARSFFQVS------KKNCYVMHDLIHDLAFYVMGEFGV--ILE---RH
>EL10Ac3g05814.1
RIRKRHETCYVNEVDIIGREDDLNHIVDKLL---SQHVSVLTIVGIGGLGKTALTQLVYNDSRVTSAFPLRLWTCVADELDVKEILCKIL----GRD--STMEQVQSQLREQLAGKKFLLVLDDVWTREQ--WCELVKYLI--RGSWIMVTTRSQMTATITG--GS----MKGLSEENSWHLFKSTSFTSNPHE----ELVKIGREIVDGCARVPLAIRVAGSLLFGQDVSR--WKSF-QKIG--LANI--HENG-MPILKLSFHHLETPLKSCFCYCALFPKDFVMEKEMLISLWMAQGYIV-QS--I-EDAAEEYFLILLRRCFFQDI-Q--EGEIFSFKIHDLMHD---------------------
>EL10Ac3g07113.1
SRDEILDVCFVHERAAIGRDEAKQDIINEVLR--T--PCILPIVGMGGIGKTTLAKLVHRDI----SFDLKLWVCVSDRFQIHTIVENILKNAGFFNT-QSLDTLLSWLKQLLEGKKYFLVLDDVWAYRR--WGKLQNILT--AGNTILVTTREANVASITQ-TMP----SRRLPDHVCWYIFQQLAFREGRYY----NLYEIGWSIVQKCCGVPLLVESLGSSLRSRDEDE--WHRI-NSMG-SFREL--EYTK-IEVLRVSYDKLPSHLKPLFAHMSLFMKDTNMNLDT-QYLWSALGLLR-E---F-HKHAYLYLKEMASRSLIQEPN-----AVFNFQMHDLLHDLGASILGEE-L-AIVT---RH
>EL10Ac3g07316.1
---------------PQGRQSDKDNIVQKLL---E--VVGVSIVGMTGLGKTALARSILDDASLRHHFHIIWW--------------------------GGLNNVRREFRRVHLSTRSLLVLDDLQDMMA--WEDISKNLR--NKTTLLITTRDPRVA--WG-TNT----PKRMTDQDCKELISYRVYPEVERN----FFTRNASRIAQKCMGMPLVACVTAHTLCAQISRH--GSAI-GAIS-YFMGS-GLGQE-LQVLSLSSNKL-------LTYFSLFPREHVLNKDDLLQLWMAEGFIQ--N--W-EQTANQHFDEML-----SSI-N--EHDPSSFQVLEITRTIAQSIASNM---CYSF---RH
>EL10Ac3g05231.1
RGLMSKSTSHVISDVVIGRDGDRDNIISMLS---SCDLSVASIVGIGGMGKTTLAQYVYHDERVKNCFDVQFWVSTTE-FDVKEVLEKILGVVTSTD--GEMDQLYDRFLKAISGKKFLLVLDDIWDRLK--WLKLRRLLE--SGSRVLITTRFQTVAGIMD-SVG----PEDLTEHDSWFLFRTIAFT----L----GVESIGQEIAKMCPNVPLAVRIIGGVLSSKHVQE--WQAF-RDDQ--LANF--YHD--MKTLKFSYDQLDGRLKLCVAYCSLFPKRFQYDIDEMIRLWISLGYVE-QS--L-EEAGVGYMRGLVNCGFFTIA-Y--DNCRGGLKMHDLMHDLIMSIAGFK-Y-KIAY---RH
>EL10Ac3g07329.1
AAYSSRPQRLAR-----ARYKDKRAIMQKYLLNP-GK---VCIIGMSGLGKTTLARFIQNDATINKEF-SVKWASVPD-FNSTS---SIID--------PSMDGHV-------HKRRTLLMLDDMWNHLA--WSTLS-NLA----F--LITTRDPKVA-------S-TT-PNRLSDEDCRELIGLDEYPR----------------IAEKCAGLPLVANWFSLAISAQREEA--ISHF-EETN--LWDL--ESDQ-LPKLRFNDPVMPPELSKFLAYLYLFPNDYYYRKDELSQLWMAEGFVT-ETL-L-KNAGQH-FDDLLSRSMLHVS-H--TEKMVACKIHEFTHRFAKNIASYL----------YH
>EL10Ac3g06071.1
---KKTSSASVQNE-AVGIQNNIDEILEGL----S--RRSICLYGRGGSGKTTVLKNLF---AAKELFQI-LYVTVPR-FYQKHVRDEILS-------------LNSCTDKEIVDRKFLVLLDD-D------WGSLEFPSPGPSSCWFVLATRS--ACPILA----E----EVLSNVEASQLFFSKVGD----------IDSL--AISNECYGSPVILSAMGSALR-AEVAEKALEKLGNTANT------------------SAKEID--T--C---------------------FISEGLVG--A--Y-K--GHDIVGHLVRASLIEAND---N----KVKMHNIVRDSALEFSSDEGFREIEK---Q-
>EL10Ac3g05540.1
DIARVHLSSFVRQTDSSGLSDNTQTLIQHILSVS-QQLSAVSIVGSEGVGKTTMASLIYKDAYVSRIF--RVWVTVPHEFQPEELLSNIIT-VGSDEP-DKTWSLA-MLRESITERPYLIVLDNV-QTPEV-WRLLRQVLPNTGHSKVLITTRVAEVATEAS----SGS-IQELAPPTSWRLFC-TILGTA--D----ELQPLAREIVENCRGIPLLILETGGILS-WEKTVERWSTL-------LSE---LQKGSKHLVA---DALPSYLKKCLYSLLLYDKDFEVPTRRITALWIAEGLVQ-EDEPL-EAIAKEYLLYLKSYFVIEVLKK--SGEIKTCRLRPAIRSLLI-KAKANNFFHIKK---RR
>EL10Ac3g07339.1
-----SSTS------LVGRQDDINAIIEKLF---G-----VCIVGMPGVGKTALALNILENPRISDNFQI---VHVQDGFNPKDSITELLN-------------------KALKNKKSSLLIDRLLNLVD--WDDFKREMRNI---KILVTTVTPRVSEILK-TFE-----KPLLKDDCQKVIERRRF-----------LERTANIMVNNCGGLPGVAKFLGIILGT--MQE--WTPF------NLWDL--ERDE-YPILS-AYSYKQHYMTRCLVYFALFPEEYDYNVDYLVQLWAAEGFVE-KS-----------FNDIVQRSILQPSD-----QNSIYKLHKFNHYLSKLAASRIFL-QFPP---RH
>EL10Ac3g05809.1
PIRMREESHYVIEKQVIGREKDKEVILNMLL---HEDIFVVSIVGVGGLGKTTVAQLVYDHDSVKEEFGTRIWVCVSDEFDVSEILCKILDSITGKN--SSMQVIQEKFQEELKGKKYLLVLDDIWNREM--WLKLEIFLT--GGSRIVVTTRSKTTANIIR-SKH----TKGLSYEYSWQLFELMAFNTKNYH----ELVEIGKTIVKKCHGSPLAIRVVGSMLFGQDISK--WRSF-LDIG--LAEI--KDNA-MSVLKVSYHNLAPSLKTCFSYCSVFPKDSKIEREILISLWIAQGFIV-QS--L-EDAAEEHFLILLRRCFFEGV-S--LAP---IKIHDLLHDVAQEVVSGE-I-CVVN---RH
>EL10Ac3g06069.1
---------PVEREKPKNVE----RLLEFL-----DDIKKVGIWGMPGVGKTTILENLHDEVKLK-IFDI-VWVTVSKERQIQREILKRLG-VKG----EGIDAENASLIRSLANKKYLLLLDEVSS----NLHDIE------QGKVVIATRERI-ICNMME-----TD--KVLSKNDARKLF-RDVVG-----YP--GIRPIAEKVLKQCGELPQLIRAVGIHLKKSE---DLWSNTLSRLQS-----DQLHTQEFSAFKLIYDDLQDSLKDCLLYGASFPEDYEIYKDYLVECWKAE-QLI-KK-AC-E--GHSNLDTLMDRCLF----RT-K-----YKMPIIFRNLVIE--PEEKWKRVVS---V-
>EL10Ac3g07211.1
TLVD-LDACYVNKSDIIGRDEAKQDIIRML----S---TVLPIVGLGGIGKSALAKLVYHDE-VVRAFDMKLWACISHEFDLRKTMEDILKSGTNDNG-LTLGQVVEKLQNLLKGKKYFLVLDDVWLIVV--WTEFKNMLT--DGSLILVTTRDANVASVTG-TVR----PGGLQNLHCWSIFSQLVFAEQRCP----SLANIGRSIVEKCLGVSLLVKTLASLLRTRDERE--WKRI-NEKG-SLIGL--TYSN-IQVLKLSYDRLPSHLKPCFAYSSLFVKDSKLYPPVLSYYWRALGLLQ-Y---Y-EGIGHNFCVELISRSLLQEPW-----SVFHCQMHDLLHDLATNVLGEE-L-ATVT---RH
>EL10Ac3g05137.1
AELRRSHLP----DDIVGLENDTETLVGQL----NKEKKVIAISGMAGSGKTTLARKLYHSVK-GGQFEKCAWIYVSQKFQPKDVIEAILRFFADNEVRDAGKQLEGMLYRELQQKKYLVVLDDIWKFSD--WDSLKSAFPVKSRSKLLITTRNNSLVSHVD-PQG-----KRLNEEESLKLFDRKAF-GQDIKDPRTQ---LRKQMVAQCKGLPLAIVVLGGILAK--RRLEEWKNVHNNVVTFFQNS-NDEENGTGVLELSYTDLPFHLRPCFLHLGNFPEDYEIPTKKLYRMWIAEGIVA-KPADL-ENIANSYLQELVQRCIV-QVGKA--GKIKTCRLHDLMWEMCTSKAKEESFLSIVRGN-HR
>EL10Ac3g06272.1
PIRRREETCYVYDGKVIGREDDVEKIIGLLL---SQEVSFLPIVGIGGLGKTALAQLVFNDVRLTSAFPLRLWTDVADHLDVNGILRRILASAIGRK--STMDRVQSLLREKLERNKYFLVLDDVWTRNQ--WQELEGFLL--KGSRIMLTTRSHDTARIIR-DDV----VQGLSKENSWLLFEKIAFKKACED-----LIHIGREIVEQCSGVPLAIRVAGSLVYGHDKSK--WLSF-QNIG--LFNS--EQKN-MPISKHSYDQLEPPLRSCVTYCAVFPKDFRIKKEFLISLWMAQGFIV-QR--V-EDAAEEYFTILLRRCFFQNI-N--KGEIYSCKMHDLMHDMTQKLAGKE-V-CVTD---RH
>EL10Ac3g06066.1
PIR-RAESYYAYVADVIGREDDLNVVIHMLL---SD-VGFLTIVGVGGLGKTTLAQLVYHDERVICEFSLRLWVCVSDQFDVRTILAKILESATSKK--LGIDILQSQLQQELGNNKYLLVLDDVWNRYR--WLDLRKFLI--RGSKVIVTSRSKMTASIIG-SEH--S-TECLSEVNSWRLFEMTAFGDFP-S----VLVEIGKKIVENCHNSPLAIKVVGSLLYGQDLNK--WKSF-QESG--LAKI--KENE-MSILKLSYHNLESPLKTCFRYCALFPKDHVINKRKLINLWMAQQYIV-QS--I-EDAGEEYFSILLRRCFFQDV-E--EGEVYSCKIHDLMRDVAQDVAGNE-M-CLVN---RH
>EL10Ac3g07325.1
DERHLVDKEMIVPDDSFQRKQDKESIIRLLLQSSS----VVLIAGMFGVGKTALAQMVKNDSSIQSHFDHRLWVPVSG-FNLMKVLCSMIL--------LQLEQIKRLFMGLCKERRVLIVLDDLCNPQD--WEDFSLLLD----FAVLITTRNPRVSFIVA-SLS-TA-SQQMSDEDCGLILQKKADI-------------------------------------------------------------------------------------------------------------------------------------------------------------------------------------
>EL10Ac3g07326.1
-----VGSGLT--DFPFKRESEKDEIIKMLLLSTSGRGIIVLIEGMLGLGKTFLAYRIKNDIKIQRFFDQKFWVNLSG-FNLAEVLRSIMV--------ADMEEYQKSFRDWCKGKRIFIVIDDLCNLQD--WEVFS-LLH----FAILITTRNPKVTKSLT-SIS-VI-TKGLSIEDCQSIIDSESYIR-RRH----TQEQTALEIAERCKGLPLVANVIKLNLYS-EEGR--WSNI-LCRD--LWEI--VREQ-FPAFRLNYSDISQPLKNCFCYLSLFPIDYNFKKEDLVQYWIAEGFIM-PTA-L-EEMGNHLFDELLSRSIIV-------EEAIVYKMHEYIHCYTQHVSSDLYMRFIDA---RH
>EL10Ac3g05230.1
KQTEVAETGFLATDVVIGRNEDRDSIITELF---SQEFSPVAIVGIGGQGKTTLAQYVYNDERVKSGFDVQLWVFATL-FSVSKVLQKIIASANT-D--GEMVQLQHRMVQAIVGKKFLLVIDNVWEVEN--WEQVKALLK--KGSKVLITTRSETVARNMG-TFD----PCDLGKDESWRLFKHFAFK----S----GIEAIGKEIADMIPRVPLVIKVIGCHLADKGIRE--WEAF-KNEL--ASNS--HRDK-MQTLKISYDRLDKKLKLCVAYCSLFPKGTRFDVDKMVRIWIALGYVE-----L-EDIGEEYVNQLGRCGFFQVV-C--KG-LIWFYMHDVMHDLLLSIDKSV-Y-QMID---SH
>EL10Ac3g05559.1
------LSFIQLRND--GCDESVQILVSYLLS---H-ASTISILGVKGVGKTTLASMVYKNAMISSHF--RAWVTVQQDLEPKEVLQSILQ--GNDKG-D--------LEQSISER-YLIVLDNV-PTPEV-WRLLQEVLPITCAGAVIITTQVREVALEA-----RGL-IELLTPEESWKLFC-ARLGVP--Q----ELMQLGRDIVESCKGLPLTISETASILS-RERTADCWSKL-------LQE---LKEGSKHVAA---DALPSNLKKCLYYFLLFDENYEIPARRLIALWLAEGLVH-DEIPL-EVTAMKYFIDLEQRTVIQVLKK--PGNAKTCRLQHAIRDILL-KAQASHFFHSRS---RR
>EL10Ac3g05232.1
R-AWGQTVTHIITDVVIGRDEDKKNIISKII---SSKLSVASIVGIGGLGKTALARYVYNDKRVKDSFDVQFWVDVTR-FDVKEVLEKIARCAIS-D--SEMNQPYDGFIPAIIGKKFLLVLDNMWDRLK--WMELQTQLDQ-PGSKVLITTRNERVAGIMD-SKH----PRDLTEENSWILFQKVAFT----P----GMETIGKEISKMCPNVPLVIRSVAGLLAGKRIQE--WRAF-RDDQ--LANF--YRD--EQSLKLSFDQLDARSKLCVIYCSLFPKGFYYVKDTIINLWISLGYVE-QS--L-EEAGEVIVVNLLHCGFFQMR-A--SG-LHDVVMQDVMHDLVLSLAGFK-Y-KMAD---QH
>EL10Ac3g05228.1
KQTKVAETGFLDTDVVIGRDEDRDSIITKLF---SQEFSPVAIVGIGGQGKTTLAQYVYNDERMKDWFDVQLWVFATL-FSVSKVLQKIIASANT-N--GEMVQLQHRMVKAIVGKKFLLVIDNVWEVEN--WGQVKALLK--KGSKVLITTRSETVARNMG-TFD----PCDLGQDESWNMFKHFAFK----S----GIEEIGEEIANMIPRVPLVIKVIGCHLAEKGIRQ--WEAF-KNEL--ASNS--HRDK-MQTLKISYDQLDKKLKLCVAYCSLFPKGTHFDVDKMIRIWIALGYVE-----R-EDVGEEYVNQLGRCGFFN------KG-FNCFYMHDVMHDLVLSIDKSL-Y-HMID---SH
>EL10Ac3g05233.1
Q-AWGQTVTHIITDMVVGREEDKENVISKII---YSELSVASIVGIGGVGKTTLARYVYNDERVKHSFDVQFWVDVTR-FDVKEVLEKIARYAIS-D--SEMNQPYDGFIPAIIGKKFLLVLDNMWDRLK--WMELQTQLDR-SGSKVLITTRNAKVAGIMD-SKH----PRDLTEGNSWLLFKQVAFT----P----GMETIGKEIAKLCPNVPLVIRSVAGLLAGKRIRE--WQAF-RDDQ--LANF--YRD--NETLKLSFDQLDARSKLCVTYCSLFPKGFYYVKDTIINLWISMGYVE-QS--L-EEAGEDILTNLLNSGFLQIQ-L--TG-IHAVVMHDVMHDLVLSLAGVK-Y-KMAD---QH
>EL10Ac3g05766.1
PIRKRPETCYVNQVEIIGGQHDLDHIVGTYL---SQRLSFLTIVGIGGLGKTALAQLVYNDPRVKTAFPLRLWTCVADQLNVKDILGKIF----GKN--STMEQVQVRLRGKLAGKRFLLVLDDVWTRLQ--WCDLVQYLM---------------TAKIIG-DGL----TDGLSKKDSWLLFERTSFTSNPSD----ELVEIGRKIVDKCAGVPLAIREA----FYMDKRR--VSG---KIG--LANI--EGNG-IPILKLSFHNLETPLKSCFSYCALFPKDYVMEKETLISLWMAQDYIV-QS--I-EEAAEEYFSILLRRCFFQDI-K--KGEIKSCTMHDLMHDVAQKVSGKE-IISLMN---RH
>EL10Ac3g07322.1
-----VGSELT--EFPFKRESEKDEIITMLLRSTGGRGVIVSIEGMLGLGKTLLAHMIKNDIKIQRLFDQKCWVNLSG-FNLAEVLRSIMI--------ADMEEYQKSFRDWCKGKRIFIVIDDLCNLQD--WEEFS-LLN----FAILITTRNSKVTKSLT-SIS------------------------------------------------------------------------------------------------------------------------------------------------------------------------------------------------------------
>EL10As14g24079.1
TN--EKHDPFI-EEEVVGIEGDRENLISWLVSG-ETKRAVVSVVGMGGLGKTTLARKVFDSQTVTNHFSNQAWITVSQSYKAEELLKKTLKEFYKPPP-MEETPLIFELREYLRQKKYMVVFDDVWSVEF--WDFIRHALPNDQGSRVLITTRSDEVASSCNTS-SRD---KLLPEDKALELFCKKVFHSDS-SVPP-ELRELANNFVRRCEGLPLAIVTIGGLLSTKRKEVYQWQELEKNLGSELVT--NRLSNMTRILSLSYYELPYYLKLCLMYFGMLPEDYSIRHARLLRLWIAEGFVK-KS--A-EQAATECLVELVNRSLV-QVS-D-VGKIR--RVHDLMREIILSKSKELRYGHVWA---RR
>EL10Ac6g13324.1
HQPVEANDPFM-DQLFVDIDRRKEEIIMELDLQ-KRRRFFLAVRGEAGIGKTTVVNQVYE--EVKSQFGLSAWVTVSQSYKPADILLKILQEFRVDDV-QDILSASEVFRNYMNNLSYIVVLDDVWDCDL--LKCIDVALPS-EGSRILMTTRNKKVAKYWKNS-LYG---VALSEEDAWELFCKRLF-NNN-NYPD-RLEEVSREILAKCAGLPLVILAVAGLLATKKKSISVWKTVRDNLGHEYKKSHSSYEDTKKIMLYSYHDLPYNLKACFLYFGMFPEDHDIEISKLVRSWVAEALAK-YT--P-EEVAEDYMKDLIERGLVMKISHK-NTMYLPTRIHDVLHEIIREKSKELDFCEFIL---RR
>EL10Ac6g13326.1
HQAVEANDPFTDDELFVDIQRRKEQIITELNLQ-DTRRSFLAVRGDAGIGKTTVVNQVYE--EVKSQFTLRAWVTVSQSYEPADILLKILQKFQVHDV-QDILSASEVFRNYMKNLSYIVVLDDVWDYDL--LNNIRVALPS-NGSRILMTTRNKKVAEDWKYAFING---VALSEEYAWELFCKRLF-NNN-NYPD-RLEEVSREILAKCAGIPLVILAVAGLL-VNKETIAEWKTVRDHLGHEYKT--SPYADTKKIMLYSYHDLPPNLKACFLYFGMFPEDHDIEVSKLVRAWVAEALAK-YT--P-EEVAENYVNNLIERGLVMRISHK-NTIFLPTRIHDVLHEIIREKSKELDFCEFLL---RR
>EL10Ac6g14531.1
PVVE-FNDCYVNKSAIVGREEAKIEVINRM----V--PYVLPLVGMGGIGKTTLAKLVYDDL--GEHFDLKLWACVSDTFNKTKLLEDIIKDASGDVI-LTLGQLVQKIQSLLNGNKYFLVLDDMWFRSE--WLELKSIFE--VGSVILITTRSTQVASITQ-TMP----EDRLSDDVCLSIFNRLAFMENTYP----NLHDIGRSIVKKCVGIPLVVKSIGSMLYRRDERE--WQRI-NDVD-GLTNL--EHNKRLKLLRLSYDKLPSHLKPCFAYCALTPKDCILYAITMTYLWSAHGLLE-E---I-EDRRCATMMELVSRSLLQQPD-----TLYSCKIHDLLHDLAVDIMGEE-L-ANVT---KH
>EL10Ac6g13763.1
-----NEFTFPSA--VVS----VNAAIK------S--KRIIGLIGMGGIGKTTLVKYI----------------------------GKVCS-----------------------------------------------------------------------------------------NMFDKVVFA------------------------TPDIIKIQGQLI---D----------------MLGM------------I------------------------------------------QS----------------------------------------------------------------
>EL10Ac6g13736.1
NMAQ-----FIYNDDAVGLDSRVDKVVGKLLQAQ------LGIHGTPGIGKTTLAKAVYNKLAVK--F--RCFISVREKIATEEGFLTVLKSLGKDEG-KKA------IKRFVEETRVLVVIDDVFEAGQL-ENLVREWF--KEGSMIIVTSRNVDALLHS-----NDE-LQKLDESEALELFSIHALGREPTN----EFRDVSKKIVSLTGGLPLALEVFGSSLV-K-KTIKVWEDA-------ISKF-GVRPPSQDVLKFSYDSLDHQEKICLLLQMNMDREDVVDIEKLRRLWDAKDIMR-EDVPQ-DILHARYFENMVQLKLLQMNYK--LGDFR-CNIPEELRVLDL-RSNIDRLW-------PR
>EL10Ac5g10814.1
DVQLQVQRE-VTSRGLIGDQDEANRMLCNPGNA-DRNLNVVSIVGMAGLGKTALAKRVSDSNEIRYHFQRIIWICVSHDFNLKLVLIDLAEIISGYQC--NYQKML----LELSDKRYLLVLDDVWDTMYNVWESFTSELLNIRGSAILVTTRSYQVARSLE--------T--------------------------------AKSMVRKCGGLPLAIRVLSDLLRSKNTMKD-WREIRNSAIWNSN-----INNGLPSLKLSFNYLPASLKKCFAYCAIFPEDATIRRETLIQLWMAQGFLH-KK--M-EIIGNEYFDTLVNNFFF-QDVKD-WGNVKECKMHDAVRVEWVT-----------------
>EL10Ac5g12796.1
PK--RNVTI---RNSIEGKESEKE-I--EMSTGFQRS-GIAVVSGESGIGKTELLEFAY---RYHQRY--KLWIG-GESYIRQNYLLWPLEVVGIEKT-FEEQEEAFRVRRELRNLPYLVIIDNLES-----WDHIMDLLPRFGETHFIISTRLPRVMNLEP---------TYL---EALSLM------TTDYP-----LTEILRVIEEK---LGLGIAIVGAILSE--PTR------------------------LDTVRFSWNTL---LQLCF---SIF--DHAGPRTRMVQAWFAPALLATRK-ILSE----EAASMLL--NIVRSSSQ---------YLNEIVK-YARRVAHA-------------
>EL10Ac5g11215.1
KLVQR----ITKESELIGFALNSKTILQWL----DHNHCIMGVYGMGGVGKTTLLMSIYNVL----YGLA-YWVAVSQNCSVHKLQKHIVEC-------EEDDERKAILHKTLGKTQTVLILDDMWK----PFLG-NVGIPLENNCKIILSTRSLEVCRRMG---------KALQEGEAWDLF------GDNNT----EAEQLARSVARECGGLPLAVATMARSMSGVD---YEWQNALTELRK-----GQVMKDDLSKLQYSYDRLNDKFKNAFLSCVLYFGDDSIKRTELIDLWVSEGLLD-ER--REQIKGHTILNRLENSCLLETITQ----GNEKSKMHDLIRDMAIMITHEKYGEKVPE---EK
>EL10Ac5g12148.1
VMNRRDDTYFVDAEEIIGRDDDKKAILDMLLVQ-H-ELSVIPIVGMGGLGKTTLAQLIYNDSQIEEYFELRLWVCVSD-FDIKGITEKILMSATNTE--LEMEQLQGRLQNEISDKKYLLVLDDVWNREE--WLKLRALLK--MGSKVLVTTRSREVAKIMG-SVP----LQGLSEEKSWDLFQKMAYEQRKSH-----LMEVGKDIVKKCANVPLAIRTLGSLLYGKDESK--WLSL-NDTS--LANI--AQND-MSILKLSYFHLWSPLKNCFAYCALFPKDYEFDKDTLIDLWMAEGFIA-RA--L-EELGEEYFHILLQRCFFQDI-Q--EGFITRCKMHDLMHDLAQEVAGFN---CKVA---HH
>EL10Ac5g12125.1
--------PVVEKDDVVGFDVEAQNVIKLLNEG-SEDLKIVTIVGMPGLGKTTLANKIYTDRKLEFDFMVRSWVYVSKKYTRKEVFLNILRDISGQQM-LDADDLAKEVRCKLKHTKFFVVMDDVWTPEA--WTDLSVAFPKHSGGRILLTSRHNEVAERAQ-IIGL----RFLTNDECLELLTRKVF-RKE-ACPQ-TFKTVAQEIAVKCDGLPLAVVIIAGILLKKTSDLSWWTKIANKVSQYVT---RDQEQCKQVVRLSYDNLPDHLKVCFLYFGVFPENFEIPARKVILLWIAEGFIE----SL-EETAADYLEELVDKNLV-LAPKH-DGRIKMCRIHDMMHDLCKQEAEEENLFNVIKDP-RR
>EL10Ac5g12124.1
GLSED----IAEKDEKLSVDSSVRTIKDHLIGG-ERKLELISIVGMPGLGKTTLAKKLFNDPVVLKKFYPCGWCKVSRGYNHKILLRDILNSINRNEV-MNEGQLADTLYKNLKGSRYLIVLDDIWNTDP--WDDCQMCFPDDFGSRIIFTSRMEDIQLQGK-PLH----PPFLSPDDSWYLLKHNVFQDGEFH----DFEEVGKIIAERCQGLPLAVNLIAGHLRAKERKVSLWEEVSTSYSAYIG---DDQNMGDKLLEHIYKHLPDSLKPCMMYCAGFPEKNEIKVQKVMRLWIAEGFIQ-AS--L-EKVAEIRLADLINRSLV-IAVDA-NGRIKTCILHTWLHDFFLRKAQEENFLKRID---HH
>EL10Ac5g10815.1
DVQLKVQRE-VAGRGLIGDQDEANRTLCYPGNA-DRDLNVVGIVGMAGLGKTALSKRIFDRDEVKKHFYKRIWVCVSHDFEVKGILEKMVELVDDETS--SYQAMVAKLEIKLRGKRYLLVLDDVWDTILSVWESFRSMLLDIRGTTVLATSRSSQVIATMQ--------IALTTPNDSWSLFQQRV----------Q-IKDVAKKMVLKCGGIPLAINVLGDLLRHR-SLEE-WKDIEESELWKLE-----DNNGLPSLHLSFSYLPAAVKKCFVYCAIFPEDATIRREYLIQLWMAQGFLQ-DK--M-EKTGNEYFNILLNNSFL-QDVEK-NGRVERCKMHDVVHAEYLT-SGIVNMTKISSRH-LR
>EL10Ac5g11511.1
---------SVALT-TD-INDNTLKVMSLM----D-NISIIGIYGSGGVGKTMLLKETHN--ELLELFECSYWVSVSHG----MLQDKILNLITENAI-RKAASLSYELK-----KNVFLFLDDVW-----EYFPLE--VGIPNGCKLILT-----VCRRMKCEE-----VNPLSKEKAWELFAKV---RRD--IPS----------------------ELAELVA-AE---------------------------------------------------------------------------------------------------------------------------------------------
>EL10Ac5g12073.1
YNIK-LDAYYVKKSEIIGRDEARSEIIRRLTSS-A---VVLPIIGFGGIGKTALAKLVFNDE-VASNFDIKLWACVSEKFDLQKTTEEILNSVSNETT-LNMRQLHEKLREILDSRKHFLVLDDVWIIKV--WRDLKNLVA--KGSVILVTKRSDMVPSTVG-NVD----PDNLPCD------------ETRYP----KLATIGKSIVEKCGRAPLVVKVLASVLCSRNEKE--SRRI-SETN-NFMNL--LHND-KQALRAT----------CFSYCSLFVKDNKLNPPILSCLWSALGILQ-E---L-ESIGYKYCEDLLSRCLLQDAF-----IISECRMHDLFPDLATDLVGEE-I-VVVT---RH
>EL10Ac5g10651.1
LMNG-RETQFILEEEVIGRHNDKNVIIQMLL---AEAVSIIPIVGIGGLGKTTLAQLAYNDKLVKLHFELRGWACIAGV-SVEELARKILKAFTDDDY-LNMEQLQLSLREVVDDSRYLLVLDDMWDRER--WLILKRLLF--RGSKIIVTSRSGVVAQNLR-TVN----PGGLQEDESWDLFKSLAFKKKN-P----NLTSIGVEIVKKCANVPLAIRTIAGILYSKDEQE--WEYF-KDSE--LRLM--NDSS-MSTLKLSYNHLPSHLKQCFAYCSLFPKDHEIDKQCLIYLWMAQGFIR-ES--L-EDVGHAYFMELLRRSFFQDI-T--EDDIISCKMHSLMNDLARNMASDDCL-LV-E---RH
>EL10Ac5g11095.1
KLQEQQWVD----NSLAGRNKDLDRLIKLLC---RKDLTVVGIVGLAGLGKTTLSKQVAKVPEVKKYYSWIFWLVVSH-FDVGVILKKMAEQLFKNAS-SNSDEALKGLHQKLKGKRYLLILDDVW-TFL--WETLKFALQEIKGTTVLMTSRDKKVLANIN-TYGQKD-TEGLDNDDSWSLFKRTVG--TDGE-----FQELGRSMIKKCGGVPLAITALGDLLRNKSEK---WREV-EKNH--VW----HQDS-LPSLKLSFNYLPNVLKKCFSYCAIFKEDEVIQKDKLIQMWMAQGFLQ--N--M-EGVGEESVDILLNSSLFQKP-S--Q-NVMTFKIHELVSSLA-----------------LN
>EL10Ac5g12149.1
IVCKRDQTYIVDAEEVIGRDGDKNAILDMLLTSCHRELPVITIVGIGGLGKTTLAQLVYNDPLVEEHFDLRLWVCVSD-FDIKVITENILKSITLKE--LEIEQLQGQLRKEVGDKKYLLVLDDVWNREE--WLKLRALLK--KGSKILVTTRSLKVAKIMG-TVP----PQGLSDENSWELFQKMAFEQQQQH-----LVEVGREIIKKCVNCPLAIRTLGNLLYGEDENK--WFSL-RKRS--LAKI--EKNG-IKILKLSYHHLQSPLKNCFAYCALFPKGYEFDKETLIDLWIAEGFIT-EN--L-EEIAEEYFLTLLRRCFFQDI-K--EGAMKSCKMHDLMHDLAQQVAGVK---CKVT---YH
>EL10Ac5g12147.1
----------------------------------H-ELPVISIVGIEGQGKTTLAQLIYNDDQVDIHFELRLWVCVSD-FNVKGIIEKMLMSATNTE--LDMEQLQGRLRQEIGDRKYFLVLDDVWNREE--WIKLRALLK--KGSMILVTTRSREVANIMS-TLP----PQGLSEENSWDLFVKMAFMQKEPH-----LVKVGKEIINKCANVPLAVRTLGSLLYGKDESK--WWSF-NDTT--LANI--EQNN-MSILKLSYHHLWSPLKNCFTYCALFPKDSRYKKEILIDLWMAEGFII-QS--L-EDLAEEYFLMLLQRCFFQDI-I--EGAITSCKMHDLMHDLAQEVAGVK---FKVT---HH
>NP_001234202.1
GGEER-QPPVVEEDDVVGFDDEAQTVIDRLLEG-SGDLEVIPVVGMPGLGKTTLATKIFKHPKIEYEFFTRLWLYVSQSYKTRELYLNIISKFTGKHC-MSEKDLALKVQEILEGGKYLIVLDDVWSTDA--WDRIKIAFPKNKGNRVLLTTRDHRVARYCN-RS-----PKFLTDEESWILLEKRAF-HKA-KCLP-ELETNGKSIARKCKGLPLAIVVIAGALIGKSKTIKEWEQVDQSVGEHFIN--RDPNSCDKLVRMSYDVLPYDWKACFLYFGTFPRGYLIPARKLIRLWIAEGFIQ-LS--P-ECKAEEYLNELVNRNLV-MVMQV-DGQIKTCRVHDMLYEFCWQEATEENLFHEVKFG-RR
>NP_001234836.1
AKSSHTSSP----EVTVGHEEEEAWIIGQLLDEHESELDVISIVGMPGVGKTTLANKVYNNTLVASHFNVRAKCTVSQNFNKSKVLREILQQVTGSGGNESEYDLAEKLRVALYDKRYLIVLDDVWDIAT--GEMLIACFP-KRGNRVILTSRSGEVGLKVK----RSD-PQVLTDEKSWELFEKRVF-GDEGSCPA-ELLDIGHEIVEKCKGLPLALVLIAGVIVEKEKEKDFWVKIQNNLDSFTS---SNNSQIMNVMQSSYDHLPYQLKPLLLYFATLQKSERTPVSTLMQLWMAEGLVD-CS--L-EEVTESYLDALISSGLI-MVDHSWTSMIRACYVHDVVHDFCSVKAGKEKFFKLINSG-RR
>NP_001289831.1
YFPTRHIN-PVTDEDIVGFGNDIEKMFQYLIRG-TNDLDVVPIVGMGGQGKTTVARKVYNSDNIVSHFDVRAWCIVSQTYNRRKLLQDILSQVTG----YEDDILADELRKSLMGKRYLIVLDDMWDCMA--WDDLRLSFPDSNRSRIVVTTRLEKVGEQVK-CH--TD-PPFLTKEESCELLQKKVF-QKE-DFPP-ELQDVSRAVAEKCKGLPLVVVLVAGIIKKRKMEESWWNEVKDSLFDHLN---RESEEYLSTMQLSYYNLTDCLKPCLLYMGMFQEDAIIRVSELISLWIAEGFVQ-RL-LM-EEAAEGYLMDLIQSNVV-MVSNY-NGKVKYCQVHDVVLHFCLEKSLEEKFMLAVKGH-NR
>NP_001318028.1
NIPKDVNSPTTDK-IIVGFEEETNLILRKLTSG-PADLDVISITGMPGSGKTTLAYKVYNDKSVSSHFDLRAWCTVDQGCDDKKLLDTIFSQVSDSKLS---IDVPDKLRKQLYGKRYLIVLDDVWDTTT--WDELTRPFPEAKGSRIILTTREKEVALHGK-LN--TD-PRLLRSDESWELLEKRAF-GDE-SCPD-ELLDVGKEIAENCKGLPLVADLIAGVIAGREKKRSVWLEVQSSLSSFIL---NSEVEVMKVIELSYDHLLHHLKPCLLYFASFPKDTSLTIYELSIYLGAEGFVG-KS--M-EEVVKIYMDDLISSSLV-ICFN--EGDALNFQIHDLVHDFCLIKARKEKLFDRIQ---RQ
>NP_001318030.1
SIPKDVNSPTTNK-IIVGFEEETNLILRKLTSG-PADLDVISITGMPGSGKTTLAYKVYNDKSVSSHFDLRAWCTVDQGCDEKKLLNKIFNQVSDSKLS---IDVPDKLRKQLYGKRYLIVLDDVWETTT--WDEVTRPFPEAKGSRIILTTREKEVALHGK-LY--TD-PRLLRPDESWELLEKRAF-GDE-SCPD-ELLDVGKEIAENCKGLPLVADLIAGVIAGREKKRSVWLEVQSSLSSFIL---NSEVEVMKVIELSYDHLPHHLKPCLLYFASFPKDTSLTIYEFNVYLGAEGFVG-NS--M-EEVVKIYMDDLISSSLV-ICFN--EGDALNFQIHDLVHDFCLIKARKENLFDQIR---RQ
>NP_001318035.1
KILKNVNSPTTDK-IVVGFEEETKWILRKLTSG-PTDLDVISITGMPGSGKTTLAYKVYNDKSVSSHFDLHAWCTVDQGCDEKKLLNKIFKQVSDSKLS---IDVADKLRKQLYGKRYLIVLDDVWDTTT--WDELTRPFPESKGSRIILTTREKEVALHGK-LN--TD-PRLLRSEESWELLQKRAF-GNE-SCPN-ELLDVGKEIAENCKGLPLVADLIAGVIAGREKKRSVWLEVLNNSHSFIL---KNEVEVMKVIEISYDHLSDHLKPCLLYFASWPKDTIMTIYELNGFLGGEGFVG-KS--M-EEVVKIYMDDLISSSLV-ICFN--EGEYPTYQLHDLVHDYCLIKARKENLFDRIR---RQ
>NP_001318045.1
NIPKDVNSPTTDK-IIVGFEEETNLILRKLTSG-PADLDVISITGMPGSGKTTLAYKVYNDKSVSSHFDLRAWCTVDQGYDDKKLLDTIFSQVSDSKLS---IDVADKLRKQLFGKRYLIVLDDVWDTTT--WDELTRPFPEAKGSRIILTTREKEVALHGK-LK--TD-PRLLRPDESWELLEKRAF-GNE-ICPD-ELLDVGKEIAENCKGLPLVADLIAGVIAGREKKRSVWLKVQSSLSSFIL---NSEVEVMKVVELSYDHLPHHLKPCLLYFASMPKDTIMSIYELNIFLGGEGFVG-KS--M-EEVVKIYMDDLISSSLV-ICFN--EGDALNFKIHDLVHDFCLIKARKENLFDRIR---RQ
>NP_001333108.1
NIPKDVNSPTTDK-IIVGFEEETNLILRKLTSG-PADLDVISITGMPGSGKTTLAYKVYNDKSVSSHFDLRAWCTVDQGYDDKKLLDTIFSQVSDSKLS---IDVADKLRKQLFGKRYFIVLDDVWDTTT--WDELTRPFPEAKGSRIILTTREKEVALHGK-LN--TD-PRLLRPDESWELLEKRAF-GNE-SCPD-ELLDVGKEIAKNCKGLPLVADLIAGVIAGREKKRSVWLEVQSSLSSFIL---NSEVEVMKVIELSYDHLPHHLKPCLLYFASWPKDTTTTIYELNIFLGAEGFVG-KS--M-EEVVKIYMDDLISSSLV-ICFN--EGDSLNFQIHDLVHDFCVIKARKENLLDQIR---RQ
>NP_001333428.1
VASSQASKQRINE-EIVGFEDVKDELIGKLKGG-SSGLDVISIVGMAGLGKTTLANKLYSDESVVSHFNIHAHCCVSQEYTRKDLLLAILRN-ITDER-ETENELADRLRKLLMFKRYLLLIDDVWETSA--WDDLKLCFPEHMGSRIILTTRHYEVASYAK-HD--SD-PRSLNNDESWMLLNKKVF-NNE-SFPF-ILRDAGQEIVRKCDGLPLSIILIAGILIRMKKEKYCWEQVATNLGPNIQD--QM----EGTLDLSYQNLPPYLKPCFLYLGVFSEDEEIQVSKLTWLWIAEGFIK-KT--L-EEIAENYLENLVGRNLV-MVGKF-NGRIKTCRIHDLVHEFCRKKAKLENIIQRING--RR
>XP_004231117.1
GSPSKPSFNANLENDVVGLDDDLEKVIERLLGY-SSEREVVAITGMGGIGKTTLAKKAYDYPRVRSRFDVHAWVTVSREYGMRRLLLSLARCIPGAD--KTEDQLAESLYRKLKDRRYLIVIDDIWSTKV--WDDVTRCFPDDNGSRIILTSRLKDVAAYAN-PD--SP-LGVLSLDDSWKLLSIKVFGVND-LCPF-ELEDIGKQIAERCGGLPLAILVVAGHLSKISMRRESWITVAKTVNSVVA---NDPDKCLGVLGMSYNYLSNHLKPCFLSIGAFPEDFEIKARTLIQVWVAEGFLK-ES--L-EKVAEECLEDLISRNLI-MIKKF-NGEIRSCGMHDLLRDLSLREAQKEKFLHVTSAR-RG
>XP_004231569.2
DFSSSA---LNVKNIMVGRGDQRERLLEDLTRGYSGEPKVIPIIGMGGIGKTTLAIEVYNDAHVRSHFDVCAWATLSQQHNVKEILLNLLRST--GAF-LDEAELADMLRKSLYGKRYLIVMDDIWSIKA--WDDVRRFFPSQKGSRILLTTRNNEVACYANTEN------SFMDQDESWNLFKSVAF-ANE-ALPLPEFENIGKKIAEKSHGLPLTIVVVAGLL-KSKKTIEDWETVAKDVKSFVN---NDDEQCSHVLGLSYNHLTSDLKTCLLYFGIFPEDSEIPVNHLKRLWMAEGFLNFEN-DL-EGEADKCLQDLINRCLV-HVSNRDETKIISCKVHDLIYDLCLRQIQRGN-LFIIKNH-QP
>XP_004233876.2
-------------ENILG--------TDQLG--------VIAIVGMPGHGKTTLAKKLYRHENIVNRFDVRSWCTVSKVYDKRKILLELLGYEY-HRV-KSVDELIQQVRMCYEKRRYFIVIDDVWSTVV--YDELVSLFPNNSRSRIVITTRLDELVDSSV-NY--SF-CRLIAEEKSWLLLRNIVF-KQENNCFR-EFEEIGKQIAKSCAGLPLAVVLIGGLLARLDKKKGIWTKVAQWLSASAK---VAEAEWMDIIELSYKHLPSYLKPCFRYFGMFLEDEEVSVNKLMRMWAAEGFVQ-RS--A-EIVAKDYLIDLITSNLV-LVAERFPGDIKSVCLHDLVQDFCLKKAKEENFLLKVDSH-QR
>XP_004234046.1
AHQLK-RAPVVEEDEVVGFDEEADEIINRLLGG-SDDVEFISIVGMPGLGKTTLANKVFK--SVGYEFYNRIWVYVSQSYTRRDLFLKIINQFTREQY-VTEEALAEVIRKHLLFGKYLIVLDDVWTQEP--LDDVKIALPNKRG-KVLFTTRDDEVGKFCC-NE-----PKFLTDHECWELLQKKVF-HKD-KCPL-DLEVLGKRIAKKCMGLPLAALVIAGALTGRGKTKSEWEIVHQFVSEHIIS--SDIRMTKKLVQMSCDSLPVNLKACFLYCGAFPKGSEIPAWKIVRLWIAEGFIR-SK--I-ESVAEGYLNELVSKSLL-MVTQS-NGQIKTFRVHDMLHEFCTLEASEENFFKEIKLG-RR
>XP_004236921.1
AKSSSTSSP----EVTVGHEKEESQIIDQLLDEHESELDVISIVGMPGLGKTTLANKVYKNTLVASHFHVRAWCTVSQKYNKSKVLLEILQQVTASEEEKKVDDLAEKLRTALLDKRYLIVLDDVWDIAT--GEMLIACFP-KRGNRVILTSRSSEVGLKVK----RSD-PELLTPEESWDLFEKRVF-GDEGSCPA-ELSKVGHQIVEKCKGLPLAIVLIAGVIV-KKKEKDFWLKILHNLDSFIS---TNNL----VMQLSYDHLPCHLKPLLLYFATTQKSQRTPVSTLMQLWMAEGFVD--S--L-EEVTQSYLDALISSSLI-MVDHSWMPMIKVCYVHDVVHDFCSEKAKKQKFLKLINSG-HR
>XP_004236958.1
ELPKKTQGPSLENDAVVGFDDEANKVIKRLVEG-PDSVDIIPVVGMPGLGKTTLARKIYNDPKLTYEFYSIVWVYVGQEYKAKDIYLRILKFF-KEDH-DDVDTLAKAIGGYIKGGRCLIVLDDVWEDDV--IDHVMKVFAENKGHRIMMTTRDTRLGFFAN-KE-----PKFLETEESFELLVMRVFGRG--GCPN-ELVVTGTEIARKCGGVPLVVVVIAGALRGRSDKKD-WERVEKSVVQYLGE--HT-DSCLKYVKMSYDYLPREVQMCFLYCGVFPRGFDIPCWKLIRLWIAEGLIK--T--LVEEIAEFYLTDLLNRNLV-IIMQS-DGQIKTCRLHDMLYQFCKKEASNKWLFEEPDQ--RR
>XP_004236959.1
HIPKITQG---EDDEVVGFDEEAQQVMKRLVEG-PNCLDIIPVVGMPGLGKSTLARKIYNEFEFSYEFFSIVWVYVGREYKIKDTCVRILKCF-EEEDVGDVDALGKAIRDAIRGGRCLIVLDDVWEAEV--VDVVKRVLPGNKGHRIMMTTRHANLASYAN-PG-----PKPLHAEQSFELLVNRAFGNGN-SCPV-EFVELGQSIAHKCNGIPLQIVLIAGILRGLTDRRY-WERVDKNLSQHLYD--EE-KYRGVFVEMSYNHLPQDVQTCFLYCGVFPQGFDIPAWKLIRLWIAEGLIK-YT--L-EEIAEFYLNHLVQRNLV-ILSQS-DGQIKTCRLHDLLHEFCRDEASKKWLFQHVRPT-RR
>XP_004237148.1
SSKSYALLSDKLEDDIVGIDDDLQIIIKRLTGP-PSDLDIVTISGMGGIGKTTLARKAYDHLTIRYHFDILAWVTISQEFQCRNVLLEALHCISKDIVNMDENELADLVQKNLKGRRYLVVVDDIWSRDV--WDSIRGIFSNYNGSRILMTTRENEVAMYAN-TC--S--PSLLSAGNGWKLVCDTVFGPKH-DHPP-ELEEIGKEIVEKCQGLPLTISVIAGHLCKVARTLEGWKDVARTLSEIIA---SHPDECLAVLGLSYHHLPNHLKPCFLSMSSFQEDFHFETQILIQLWIAEGFIR-KS--L-EEVAIDYLEDLISRNLL-QAREF-NGEIKTCGIHDLLREFCLTEAEMTKHMHVERTY-RR
>XP_004237188.1
AKSSNASSS----EVVVGHEEDEAWIIGQLLDEHESKLDVISIVGMPGVGKTTLANKVYNNTLVASHFHVRAKCTVSQNFNKSKVLREILQQVTASETNGSEDDLAEKLRVALLDKRYLIVL---------------------------------------------------------------------------------------------------------------------DNLDSFIS---TNNL----VMQLSYDHLPCHLKPLLLYFATTQKSQRTPVSTLMQMWMAEGLVD--S--L-EETTQSYLDALISSSLI-MVDHSWASMIKVCYMHDVVHDFCSLKAKKERFFKLINSG-RR
>XP_004237189.1
HQPEKEQGSSLENHEVVGFDEEATKVINRLVEG-AECLDVIPVVGMPGLGKTTLARKIFNDPKISREFFSYIWVFIGQSTCVKDILFNILKGF-TDEF-RNEASITDEIRKRVNGGKCLIVLDDVWDPNV--VDIVKTVFPDNKAHRIMMTTRHEDIARSVN-KY-----PKFLDGDESFQLLEKRAFGVS--RCPV-ELVEHGEAIVAKCSGVPLTIVVIAGALRGRTSEID-WKVVRENVGKHLIQ--EDLQRCVNVVRLSYNHLPQEKKSCFLYFGAFPQGFDIPAWKLIRLWIAEGLIM-NE--I-EEIAEYYLNDFANRNLV-MVMKS-NDRIKTCRVHDMLHEFCVEEATRLTLFKQVCLT-RR
>XP_004238948.1
GDEER-KAPVVEEDDVVGFDDEAKTVIDRLIGG-SDYVEVVPVVGMPGLGKTTLAYKIYKDPKVEYEFFTRVWVYVSQTFKRREIFLNIISKFTRKQY-TPEDDLANEVKELLKGGKYLIVLDDVWTMEA--WDRIKIAFPNNKRNRVLMTTRQSNVAKRCN-DK-----PKFLTKDESWELLEKKVF-HKE-KCPP-ELELPGISIAEKCMGLPLAIVVIAGALIGKGKTTREWELVAASVGEHLIN--RDPENCKKLVQMSYDRLPYDLKACFLYCGAFPGGSQIPAKKLIRLWIAEGFIQ-LA--L-EDVAEDHLNDLVNRNLV-MVTQC-SGQIKTCRVHDMLHEFCRHEAMEENLFQEIKQG-RR
>XP_004238957.1
----------SNDEEFVGFKEDVKQIIQKLTRG-TKEREVISIVGMAGLGKTTLARKVYNSHSIAEHFDARAFCIVSQTYSTRKLLIDILKQVTGEKH-REDEDVADMLRKELYFKRYLIVLDDMWKYQT--WEDLQLCFPCVRGSRIMVTTRVQEVATKM------SD-TRFLTDEESWELLQKKVF-KRG-RVPL-ELKEAGFEVARNCKGLPLVIVLNAGIIAQKERCVSVWEEFAKDLSS-LGL--EEQS--RKAVQSSYDYLRDHLKHCLLYVGYFPEDYNIPVSDLLNLWIAEELVP-EN--L-EKSSKDCLIDLVNRSLL-IVSKS-NGDIKYCMVHDLIREFCSRELEEEDFKQRFE---AR
>XP_004238960.1
-----------IDEELVGFDEHAQNITDYLIRG-TWDLDVVSIVGMAGLGKTALARKVYNSRSIIDRFDVRAWCSVSQTYNRRQLVLQILTQITGDHP-VNLDDPEDILRKCLNGKRYLVVLDNIWDGKA--WDDFQSCFPDFHGSRIMITTRDKAMASYVK-GY--SF-PPRLEDDQSWELLQKKVFGRGK-SCPL-ELVNVGKLVAKACRGLPLLIIMIAEVLSR-EREGSSWLKVAYDISSHVPN--KEII--MMTIQSSYDHLLDHLKPCLIYMGLFPKKYEIPVSDLLKWWIAEEFVH-LK--L-EELSEICLHDLVGTNLV-VVSKS-NGKMKCCIVLDHVRDFCLRKITEEKFI---V---QR
>XP_004239116.1
ETCERVA-PQRANEEMEGFQDTIDELKDKLLGG-SPELDVISIVGMPGLGKTTLAKKIYNDPEVTSRFDVHAQCVVTQLYSWRELLLTILNDVLESDR-KEDGEIADELRRFLLTKRFLILIDDVWDYKV--WDNLCMCFSDVNRSRIILTTRLNDVAEYVK-CE--SD-PRLFRDDESWTLLQKEVF-QGE-SCPP-ELEDVGFEISKSCRGLPLSVVLVAGVLKQKKKTLDSWKVVEQSLSSQRI---GSLEESISIIGFSYKNLPHYLKPCFLYFGGFLQGKDIHVSKMTKLWVAEGFVQ-NG--Q-EDTAQGFLDDLIGRNLV-MAMEP-NAKVKTCRIHDLLHKFCMEKAKQEDFLLQINSG-YR
>XP_004239388.2
SKSSNEKNPGIKE-EMIGFEDEIKTLIRQLTRG-SRMLDIISIVGMPGAGKTTLANRLYSYNSVVSHFDIRAQCHVFPVYSQRGLLLSLLQV-SIDET--ETDELKDILSRILRSKRYLILVDDVWDHKA--WDDLKCCFPDDNGSRILLTTRYHDVADYVK-SV--YK-PRSLTHEESWKLLKMEVF-GNE-RCSP-LLKKVGKKIARKCGGLPLSIFLVAGILSNMEETEECWNEVAKHLGINMSN--AL----NDIIEQSYQHLPYYLKPCFLYFGTFLEDEEINVSKLTWLWIGEGFVK-KS--L-QDIAKVYLENLIRRNLV-MNAKS-DGNVKACRVHDLLLDFCKKKAEKEHFLSWIKW--RR
>XP_004239389.1
SKWSEKKRPGING-KTIGFEDEIEKLIHRLTGG-FEGLDIISIVGMPGAGKTTLANRLYSYHPVVYRFDILGYCHVSPVYSKRGVLLSLLRV-SIDEN--RTSTLEDILVRNLRSRRYLILLDDVWDRNV--WGDLKRYFPDSNGSRILLTTRNDDVAYYVE-SV--GK-PRLLTYEESWELLCIEVF-GNK-SCSP-LLEKVGQEIARKCGGLPLSIVLVAGILSKMEKTEECWSRVAKDLGSYMAS--DA----KAIIEPSFQHLPYYLKPCFLYFGTFLEDEEINVSKLTWMWIAEGFVS-KS--L-QDIAKGYLDILIRRNLV-MNAKS-DGNVKACRVHDLLLDFCKKKGGEEHFLSWTKCN-RR
>XP_004239390.2
HTQT------IND-DIVGFEDVITKLRDQLTRG-SKKLDIISIFGMPGAGKTALANKLLLDKSVVDHFDICAQCYMSSVHSRREWLLSILHV-SIDEN--ETSDLAAMLRQILQTGRYLILLDDIPNDSA--WDDLESCFYDANGSRILLTTRNSNVAYYAR-SI--SQ-PRMLNDGESWTLLKKKVF-GEG-FCSP-LFEKVGPKIVRKCGGLPLSIVFVASILAGMERTEQCWKQVARSLGTEISC--YP----ENIIEQSYQNLPYHLKSCFLYFGMFSDHEEINISKLTLLWIGEGFVK-KS--L-EDIAEGYLKNLVESNLV-MLSKC-GTKVKVCRIHDVLFHFCKARAHSENLIQRIQR--RR
>XP_004239469.1
ADTSQAQMTSMSE-EMVGFQDVMYTLRGKLIRG-SSKLDVISIVGMPGLGKTTIANKLFFDQLVVSHFDVRAQCCVSQVYTRKDLLLTILHS-VKKDT-LPEDVLADKLRKLLMVQRYLILIDDVWETVA--WDDLKPSFYDANGSRIILTTRLGDVANDAK-FF--SD-PRLFTQEESWMLLKTKVF-NTK-SCPL-VLEDVGQRIAKRCGGLPLSVVLVAGILETTEKETNCWEQVAINLGSHIQA--KS----EDIINLSYQALPFHLKPCFLYFGVFLEDEEIRVSKLTWLWIAEGLVR-KP--S-EDIAEDHLKNLIGRNLV-MVSKS-DGKSKSCRIHDLLLDFCKKKAKVENFLQCIKG--RR
>XP_004239804.1
KIPKSANAPTVGK-IIVGFEEETEWIIRKLTSG-SAEIDVISIVGMPGLGKTTLAYIVYNHKSIVDHFDVCAWCTVDQEHNEKKLLQNIFNQVIGEQSNDIDDDVADKLRKRLCGKRYLIVLDDMWDTET--LDELMRPFPEFKGSRVILTSRKKEVALHGK-CH--SD-PRLLRSEESWELLEKRVF-GEE-GCPD-ELKDVGKKIARKCDGLPLVVDLISGVISRNEKKEAFWLDILNNLSSFIF---KDEKEVEKVIQLSYDHLSDHVKPCLISLSTYPKDKDIRISELKKLWISQGFVD-RS--A-EEVVD----ELISSSLV-IPF-----DNSIYKIHDLVHDFCYIKGRKENLFHFIE---RG
>XP_004240205.1
KLPKSANAPTVGK-IIVGYEEETEWIIRKLTSG-PAELDVISIVGMPGIGKTTLAYRLYNHKSIVDHYDVCAWCTVDQERNEKKLLQKIFNQVKGERSSDIDDDVADKLRRRLCGQRYLIVLDDMWDTAT--LDELMRPFPEFKGSRVILTSRKKEVALHGK-CH--TD-PRLLRSEESWELSEKKVF-GEG-RCPD-ELEDVEKRIARKCDGLPLVVDLIGGVISRKEKKEALWAEVLNDLSSSIF---KDEEKVLKVIQLSYDHLSDHVKPCLVYLATYPKDKDIRMSELKDLWISQGL---RS--A-EEVVD----ELISSSLV-IPF-----DDSIFKIHDLVHDFCYIKSRKEKLFHFIG---RG
>XP_004240498.1
NIPKDVNSPTTDK-IIVGFEEETNLILRKLTSG-PADLDVISITGMPGSGKTTLAYKVYNDKSVSSHFDLRAWCTVDQGCDDKKLLDTIFSQVSDSKLS---IDVPDKLRKQLYGKRYLIVLDDVWDTTT--WDELTRPFPEAKGSRIILTTREKEVALHGK-LN--TD-PRLLRSDESWELLEKRAF-GDE-SCPD-ELLDVGKEIAENCKGLPLVADLIAGVIAGREKKRSVWLEVQSSLSSFIL---NSEVEVMKVIELSYDHLLHHLKPCLLYFASFPKDTSLTIYELSIYLGAEGFVG-KS--M-EEVVKIYMDDLISSSLV-ICFN--EGDALNFQIHDLVHDFCLIKARKEKLFDRIQ---RQ
>XP_004240499.1
SIPKDVNSPTTNK-IIVGFEEETNLILRKLTSG-PADLDVISITGMPGSGKTTLAYKVYNDKSVSSHFDLRAWCTVDQGCDEKKLLNKIFNQVSDSKLS---IDVPDKLRKQLYGKRYLIVLDDVWETTT--WDEVTRPFPEAKGSRIILTTREKEVALHGK-LY--TD-PRLLRPDESWELLEKRAF-GDE-SCPD-ELLDVGKEIAENCKGLPLVADLIAGVIAGREKKRSVWLEVQSSLSSFIL---NSEVEVMKVIELSYDHLPHHLKPCLLYFASFPKDTSLTIYEFNVYLGAEGFVG-NS--M-EEVVKIYMDDLISSSLV-ICFN--EGDALNFQIHDLVHDFCLIKARKENLFDQIR---RQ
>XP_004240523.1
KILKNVNSPTTDK-IVVGFEEETKWILRKLTSG-PTDLDVISITGMPGSGKTTLAYKVYNDKSVSSHFDLHAWCTVDQGCDEKKLLNKIFKQVSDSKLS---IDVADKLRKQLYGKRYLIVLDDVWDTTT--WDELTRPFPESKGSRIILTTREKEVALHGK-LN--TD-PRLLRSEESWELLQKRAF-GNE-SCPN-ELLDVGKEIAENCKGLPLVADLIAGVIAGREKKRSVWLEVLNNSHSFIL---KNEVEVMKVIEISYDHLSDHLKPCLLYFASWPKDTIMTIYELNGFLGGEGFVG-KS--M-EEVVKIYMDDLISSSLV-ICFN--EGEYPTYQLHDLVHDYCLIKARKENLFDRIR---RQ
>XP_004242250.1
-----------DDDEVVGFENDAEVIMMKLIRG-TKERDVISIYGMPGLGKTTLARKVYNNPSIANYFDVKAWCAVSQAYNRRTLLVEIFKQATDDEI-KEDDDVADMLRRVLIGKRYLIVLDDIWDVEA--WEDLGICFPLGYESRVMVTTRIEQVTKHLQ-HH--SH-PKFLTSQESWELLEKKVF-RGE-SCPP-DLVEAGLQVALHCKGLPLAVVLIAGIIAKMKREASLWVEVANDLSS-FAL--GEQS--MKVIQSSYHHLDDHLKPCLLYMALFPEDHKIPVDDLLKLWMAEEFVL-EN--M-EEASRNCLCGLLNKSLV-MMYGD-NRDVRYCSLHDVVREFCLRKLTEDKYMQLIV---SR
>XP_004242251.1
----------DDDDDVVGFEIHAQIIVNKLIRG-TKERNVISIYGMPGLGKTTLARKVYNNPSILNYFDVKAWCAVSQAYNRRTLLVEIFKQATSNKI-KEDDDVADMLRKVLIGKRYLIVLDDIWDVEA--WEDLGICFPQGCGSRVMVTTRIEQIAKHLQ-HH--SDPPSFLTSEESWGLLEKKIF-RGE-SCPP-DLVEAGLQVALHCKGLPLTVVLIAGILGKTEREASLWLEVAADLSS-LAL--GQQS--MKVIQSSYDHLEDHLKPCLLYMALFPEDHKIPVDHLLKLWIAEEFVL-EN--M-EEACRVCLSDLLNRSLI-MVSGF-YCDVQYYSLHDVVREFCLRKLTEDKYMQLAV---SR
>XP_004242252.1
-----------DDDEVVGFENDAQIIMKKLIRG-TKERDLISIYGMPGLGKTTLARKVYNNPYIVNYFDVKTWCAVSQAYNRRTLLVEIFKQATDDKI-KEDDDVADMLRKVLIGKRYLIVLDDIWDVEA--WEDLGICFPQGCGSRVMVTTRIEQVAKHLQ-HH--SH-PSFLSSKKSWELLEKKVF-RGE-SCPP-DLLEAGLQVALHCKGLPLVVVLIAGMLAKMDRKSSLWLKVANDLSS-LAL--GEQS--MKVIQSSYDHLENHLKPCLLYMALFPEDHKITVDDLLKLWMAEEFVL-EN--M-EEAYRVCLSDLLNKSLV-MASGA-NRDVVHCSLHDVVREFCLRKLTEDKYM-------SR
>XP_004243044.2
HSSSRRVASLNLENVVVGLEDDLMKVMRRVTGP-PSSREIVSIVGMGGIGKTTLAKKVYHHPEVRNRFDVHIWVTISQEYQTRDLLLCILSCIFQNEIQSSDDQLMDMIYKKLKYRRYLVIVDDIWSIGI--WDLMTRFFPDDNGSRIILTSRHKEVAEHAD-PD--SN-PSLLNSDNSWKLLHDKVFGSQHDVCPR-ELEKIGKQVAQKCQGLPLALLVVAGHLSKMPRTRECWDDVAKTISKIVA---SEPDKCIGVLAMSYSYLPHHLKACFLSIGVFPEDFVIATERLIQLWVAEGFLR-KS--M-EQVGKECLEDLISRNLI-LVRKF-SGELITCGVHDLVRDLILRQGEKEKFLKVTRTH-HR
>XP_004243493.1
FP--SSRKSTIEEKTVVGMKDDLNSILNCINAH-TKELIVISVVGMGGIGKTTLASKVFDDSMIRSQFDKHAWVTISQDYNKRQMLLEIVSSITGQE--MSNDKLLDTVYKGLKGRRFLIVIDDLWSTEA--LDLMRRIFPNDNKSRIILTTRLKTVADYASSPD--FP-PSFLSLDDSWNLFTERLFKKDP--CPP-QLEVIGKHIIQQCQGLPLSIVVIAGLLGNIGRTPDNWKKIEENLNSFFG---KASEKCQAILSLSYNCLPQYLKACFLYIGSFPEDMEIHVSKLISSWIAEHFIK-TR--L-EVVAEEYLQELTDRSLI-LVRGA-NGRIKICKIHDLLRQMCIREAQIENVVHFTNND-RR
>XP_004246080.2
LQHS--------EDDIMGLDDDLEIIVERLTGQ-LSDLDIVTISGMGGIGKTTLARKAYDHLKLRYHFDVRVWITISQEYGRRSVLLEALHCISKDNAIKDDNELADLVQKSLKGRRYLVVVDDIWSTDV--WDSIRGIFPDYRRSRILLTTRETKVAMYAN-PI--S--PNLLNLENSWKLLCDKVFGPNN-CHPP-ELEEIGKKIAEKCQGLPLTISVIAGHLSKVSRTLGSWMDVSRTLGEIIS---SHPDKCLGVLGLSYHHLPNHLKPCFLSMGSFPEDYHVETWRLIQLWITQGFIR-ES--L-TEVAKDYLEDLISRNLI-MVRKF-NGEIKACGMHDLLREFCLTEVELTQFMYVETTK---
>XP_004248007.2
YFPTRHIN-PVTDEDIVGFGNDIEKMFQYLIRG-TNDLDVVPIVGMGGQGKTTVARKVYNSDNIVSHFDVRAWCIVSQTYNRRKLLQDILSQVTG----YEDDILADELRKSLMGKRYLIVLDDMWDCMA--WDDLRLSFPDSNRSRIVVTTRLEKVGEQVK-CH--TD-PPFLTKEESCELLQKKVF-QKE-DFPP-ELQDVSRAVAEKCKGLPLVVVLVAGIIKKRKMEESWWNEVKDSLFDHLN---RESEEYLSTMQLSYYNLTDCLKPCLLYMGMFQEDAIIRVSELISLWIAEGFVQ-RL-LM-EEAAEGYLMDLIQSNVV-MVSNY-NGKVKYCQVHDVVLHFCLEKSLEEKFMLAVKGH-NR
>XP_004248043.1
HLPDRHSN-LVTDEEVVGFENKAEELIDYLIRG-TNELDVVPIVGMGGQGKTTIARKLYNNDIIVSRFDVRAWCIISQTYNQRELLQDIFSQVTG----ATVDVLADMLRRKLMGKRYLIVLDDMWDCMV--WDDLRLSFPDVIRSRIVVTTRLEEVGKQVK-YH--TD-PPFLTTEESCQLLQKKVF-QKE-DCPP-ELQDVSQAVAEKCKGLPLVVVLVAGIIKKRKMEESWWNEVKDALFDYLD---SEFEEYLATMQLSFDNLPHCLKPCLLYMGMFSEDARIPASTLISLWIAEGFVE-T--LM-EEEAEGYLMDLISSNMV-MLSKY-KGKVKYCQVHDVVHHFCLEKSREAKFMLAVKGQ-TR
>XP_004248174.1
-----ECSP----QTVLDLDNDLMTVKSRLIGP-PSKLDVVSIVGMGGIGKTTLARKVYDDIYMEHHFYVRAWITVSQMHQHREMLLGILRCFSLDYT-KSTEQLAEQVYRSLKGRRYLIAMDDVWDTTA--WDVVKRSFPDDNGSRVILTSRLANVGIYAS-SG--SP-PRCLSVDRSLKLFNLKVFGREN--CPL-ELEKATKQIVGKCQGLPLAIVVVAGFCSKISKTENCWEDVAHKIGLIVS---RETEECMDLLALSYKHLPHHLKPCFLYMGAFPKDYEISVSRLIKLWIAAEFLE-MD--F-EEVAEGYLKDLIDRSLI-MVKKS-SGKVKTCEVHDLLHDLIIREAWKERSIYFTK---HR
>XP_004248175.2
SPPQK-RVPMVEEENVVGFDDEARKISSRLTNG-SEELEIISIVGMGGLGKTTLAKKVYTDSSIEFHFYNRAWIYVSQLYSRKEVFLGILDSLSLDEM-MNDEKLAGELFSHLRSKRYLVVIDDVWTMEA--WDDLQMAFPKTTGSRILLTTRNTEVALHAN-PE--GL-PRFLTHEESWELLSKKVF-RKG-ICPL-ELEDIGLQIAKKCYGLPLAIVVVSGLLLKKEKTRDWWKKIANDVSSYVA---RDPKQCMDVLALSYKHLPDHLKVCFIYFGVFPEDFEIPVWKLLRLWTSEGFVQ-EC--L-EDTAEEYLEDLVDRNLV-LVAKA-SGRIKTCRIHDMLRDLSVKMGSEEKFLEVFKES-RR
>XP_004248798.1
GSEER-KPPVVEEDDVVGFDEEADIVINRLLGE-SNHLEVVPVVGMPGLGKTTLANKIYKHPKIGYEFFTRIWVYVSQSYRRRELFLNIISKFTRKQY-MCEEDLADEIQEFLKGGKYLVVLDDVWSDEA--WERIKIAFPNNKPNRVLLTTRDSKVAKQCN-PI-----PKFLTEDESWILLEKKVF-HKD-KCPP-ELVLSGKSIAKKCKGLPLAIVVIAGALIGKGKTPREWKQVDDSVSEHLIN--RDPENCNKLVQMSYDRLPYDLKACFLYCSAFPGGFQIPAWKLIRLWIAEGFIQ-LS--L-ECKGEDNLNDLINRNLV-MVMES-DGQIKTCRLHDMLHEFCRQEAKEENLFQEIKLG-RR
>XP_004250409.1
TPSSPQKSSIDEENTIIGMDDEFNTILDRLTTQ-TNELTVIPIFGMGGIGKTTLAKKVYDDSYIRSRFDKHAWVTISEDFNQRQMLLEVASSI-TNQ--KSDDQLMEIVYKGLKGRRFLIVIDDIWSTEA--WDQMQRIFPNDNKSRILLTTRLKYVADNVSCPE--FP-PSFLSLDDSWNLFTEKLFKKDS--CPR-QLVKLGKHIVQQCQGLPLSIIVVAGLLVKMDLTRDNWKKVEENLKSFFG---TVSERCQSILSLSYNYLPQYLSACFLYVGGFPEDTEIGVSKLIRLWIAEQFIK-KR--L-EVVAEEYLQELIDRSLI-LAGKA-NGRMRSCKIHDLLRQLCLSKAHTENVVHVMNGN-RR
>XP_004251533.1
DVEAQGSTSSLEHENVMGHENEFEMMQDQLTRG-ASDLEVVSIVGMGGIGKTTLANKIYTDPFVMSCFDKRAKVTISQDYCVRNVLLRLLSSISGHQT-QDDGQLADQLQKLLKGPRYLVVIDDIWTTGA--WDDIKLCFPDCCRSRILMTTRNMEVAEYAS-SG--SP-PRLMNFDESWSLLYEKVF-AR--GFPH-EFEQLGKQIASKCKGLPLMIVVIAGLLSKIGNRLDRWRSVAENVSSVMN---TDDVQCMRVLALSYYHLPHHLRACFLYFALFPEDKLIFVNELVKLWAAEGFLK-KS--M-EQVAKQSLKDLVDRSLV-FIQRSFDGKIKACGMHDVIRELCLREARKINFVNVI----KH
>XP_010312507.1
-AFSQDQKSTIVENTVVGMKDDFNTILDRVTAQ-TNELTVIPIFGMGGIGKTTLAKKVYDDSFICSRFDKLAWVTISEEYNERQMLLEVVSSVTTNQ--KSDDELMEIVYRGLKGRRFLIVIDDIWSTEA--WDQMQRIFPNDNKSRILLTTRLKYVADYVNCPD--FP-PSFLSLEDSWNLFTEKIFKKDP--CPP-LLEEIGKHIVQQCQGLPLSIVVVAGLLGKMDLTHDNWKNVEENLSSFFG---TVSERCQSILSLSYNYLPQYLKACFLYVGGFPEDREINVSQLIRLWIAEQFVK-KR--L-EVVGEEYLQELVDRSLI-LTGKA-NGRMRSCKIHDLLRQLCLSETHTENVVHVINGN-RR
>XP_010313675.1
PARHISTSSPDVQQKPVGFQEDLEKIIDRLRGG-PSELDIICIVGMAGIGKTTLAKRAYNDISVVNRFDVRAWVTVSQEYRERDILFDLFYSVVPDEINRRDQETADRVRKSLICKRFLIVVDDMWSTDA--WDNLSRLFPDDNGSRIILTSRLIDLATYVN-PD--RQ-PDFLDNDEGWELLRRKIFGKRG--CPF-ELEEIGRSIAEKCQGLPLAIVVVAGHLSKMSKTTDCWNNVAESVDSVVN---REPGQCLDILALSYSHLPQHLKACFLYMGAFPEDFEIHVWKLIRLWVAEGFLN-TT--V-EEIAEECLEDLIDRSLV-LAVK--NGKLKTCKLHDIMRDFCLEEAKRQNFLHFLKKQ-RR
>XP_010315011.2
NIPKDVNSPTTDK-IIVGFEEETNLILRKLTSG-PADLDVISITGMPGSGKTTLAYKVYNDKSVSSHFDLRAWCTVDQGYDDKKLLDTIFSQVSDSKLS---IDVADKLRKQLFGKRYFIVLDDVWDTTT--WDELTRPFPEAKGSRIILTTREKEVALHGK-LN--TD-PRLLRPDESWELLEKRAF-GNE-SCPD-ELLDVGKEIAKNCKGLPLVADLIAGVIAGREKKRSVWLEVQSSLSSFIL---NSEVEVMKVIELSYDHLPHHLKPCLLYFASWPKDTTTTIYELNIFLGAEGFVG-KS--M-EEVVKIYMDDLISSSLV-ICFN--EGDSLNFQIHDLVHDFCVIKARKENLLDQIR---RQ
>XP_010319214.1
SVSPR----SIHE-NFMGYNEERKNMVARLTYG-SKKLQVVSVVGMAGIGKTTFAKTTLFDIN-KEDFPIRGWITVSENYDLRELLLRLLRDVIEKDF-MDNGQLAAHLKQVLQGKRYLIVVDDIWSNSD--WDNIRHWFPDCDKSRILLTSRDKKVGAYAA-KDGLMR-P--LTQDESRNLFYHRAFGKNN-T----KFKKVGEKVITNCKGLPLMITAVAGILRSKSKLYE-WMEVAESVSSLVN---DDYKQCLQVVALSYNNLPSLMKACFLHFGVFPKSHGIPVKKLTRLWIAEGLVY-EE--F-EQAADRVLHDLIGKSVV-IVDKW-DGKIKTCRIHDVFHDFCSKESESENLLCVCSSD-RW
>XP_010319380.1
HQPEKEQGSSLENHEVVGFDEEATKVINRLVEG-AECLDVIPVVGMPGLGKTTLARKIFNDPKISREFFSYIWVFIGQSTCVKDILFNILKGF-TDEF-RNEASITDEIRKRVNGGKCLIVLDDVWDPNV--VDIVKTVFPDNKAHRIMMTTRHEDIARSVN-KY-----PKFLDGDESFQLLEKRAFGVS--RCPV-ELVEHGEAIVAKCSGVPLTIVVIAGALRGRTSEID-WKVVRENVGKHLIQ--EDLQRCVNVVRLSYNHLPQEKKSCFLYFGAFPQGFDIPAWKLIRLWIAEGLIM-NE--I-EEIAEYYLNDFANRNLV-MVMKS-NDRIKTCRVHDMLHEFCVEEATRLTLFKQVCLT-RR
>XP_010319428.1
DIPKKTQGPSLDDDEVVGFDEEAKKVIKRLVEG-PESLAIVPVVGMPGLGKTTLARKIYNDTTLSFEFFSTIWIYAGPECKIKDLYHKILKHF-KDEH-EDDHTLAKVISGFMKGGRCLIVLDDVWEANV--IDHVKKVFPENKGHRIMMTTRDGLLAAYKN-AE-----PKFLLADECFELLEKRVFGKG--SCPD-ELKDVGERIAGNCGGVPLIVVVIAGALAGRSNTTD-WEIVERDVARH-AF--TV-KNCGVFVEMSYDRLSQEMQTCFLYSGIFPRGFDIPAWKLIRLWIAEGLIK--T--L-EEIAELHLNDLVHRNLV-ILLES-DGQIKTCRLHDMLHQFCRTKAADKWLYQEISTT-RR
>XP_010319429.1
-----AREPTFLEKNMVGLTEEANEVMKRLVGG-TEEVECIAIVGMTGLGKTTLARKLWSDSQITDKFCKNIWVSVGQSNDLKNMLFVILKSSTVEEFRNGENELAKLIAKFVQDMRCLVVLDNVCGSGL--VNFFKNVLPENKGHRILMTTRRRDVAASCA-----SKEPKFLDGEDSFRLLEKIVFDRKD------ELVEVGKSIASKCGGLPLAIEVIAGALKKVDQSAYYWKRVENNFWQVVRE--NDTSSCWKIVEASYGSLSSEMKACFLYCLAFPKGYDIPFQMLISLWMAEGLIE-SN-PIPKDKAEDHLMEFENLNLV-TVSREITGSIKKIKCNEIFYDFYRMEVTKESVFQQLG---RR
>XP_010320570.2
AHTSQARITSTRE-EMVGFDEVVQTLKGKLIRG-SSELDLISIVGMAGLGKTTLANKLFLDQFVVSHFDVRAQCCVSQVYTRKDLLLTILRS-VKKDI-LPENELADKLRKLLFGQRYLILIDDVWETTA--CDELMPCFYDANGSRLILTTRHDHVAYHAK-LV--SD-PRKFTLEESWMLLKNKVF-NEK-CCPV-VLEDVGQKIAQKCGGLPLSVVLVAGILETMEKEEHCWEQVAINLGPHIQA--KS----EDIINLSYQDLPFHLKPCFLYFGVLSEDEEIKVSKLTWLWTAEGLVR-KL--S-EDIAENYLKNLIGRNLV-MVSKS-DGKTKTCRIHDLLLEFCKKKAKVENFLQCIDG--RR
>XP_010320686.1
SKWSEKKRPGING-KTIGFEDEIEKLIHRLTGG-FEGLDIISIVGMPGAGKTTLANRLYSYHPVVYRFDILGYCHVSPVYSKRGVLLSLLRV-SIDEN--RTSTLEDILVRNLRSRRYLILLDDVWDRNV--WGDLKRYFPDSNGSRILLTTRNDDVAYYVE-SV--GK-PRLLTYEESWELLCIEVF-GNK-SCSP-LLEKVGQEIARKCGGLPLSIVLVAGILSKMEKTEECWSRVAKDLGSYMAS--DA----KAIIEPSFQHLPYYLKPCFLYFGTFLEDEEINVSKLTWMWIAEGFVS-KS--L-QDIAKGYLDILIRRNLV-MNAKS-DGNVKACRVHDLLLDFCKKKGGEEHFLSWTKW--RR
>XP_010320708.1
-----TSFSSTEETTYVGMKKDYKAILNCLNAQ-TKELIVISLIGMGGIGKTTLARKVFDNSIIRDRFEKHAWVTISEQYNKRQMLLEVASSISGNQ--MSNDELMVIVYRSLKGRRFLIVIDDLWSTEA--WDQMRRIFQNDNKSRIILTTRLKHVADYASSPD--FP-PSFLSFKDSWKLFTKKLFRKDR--CPP-QLRKIGKHIIQQCQGLPLSIIVIAGLLSKIDVTYDNWKKIEQDLNSFHG---SVLEQCQAILCLSYNYLPPYLKACFLYIGGFPEDMEIRVSKMMSSWIAEQFIK-TR--L-EVVAEKYVQELMDRSLI-LGKTP-NGRFKTCKIHDLLRQLCIREAQIENVVHFPYSD-RR
>XP_010320780.1
-----------IDEELVGFDEHAQNITDYLIRG-TWDLDVVSIVGMAGLGKTALARKVYNSRSIIDRFDVRAWCSVSQTYNRRQLVLQILTQITGDHP-VNLDDPEDILRKCLNGKRYLVVLDNIWDGKA--WDDFQSCFPDFHGSRIMITTRDKAMASYVK-GY--SF-PPRLEDDQSWELLQKKVFGRGK-SCPL-ELVNVGKLVAKACRGLPLLIIMIAEVLSR-EREGSSWLKVAYDISSHVPN--KEII--MMTIQSSYDHLLDHLKPCLIYMGLFPKKYEIPVSDLLKWWIAEEFVH-LK--L-EELSEICLHDLVGTNLV-VVSKS-NGKMKCCIVLDHVRDFCLRKITEEKFI---V---QR
>XP_010320781.1
-----------IDEELVGFDEHAQNITDYLIRG-TWDLDVVSIVGMAGLGKTALARKVYNSRSIIDRFDVRAWCSVSQTYNRRQLVLQILTQITGDHP-VNLDDPEDILRKCLNGKRYLVVLDNIWDGKA--WDDFQSCFPDFHGSRIMITTRDKAMASYVK-GY--SF-PPRLEDDQSWELLQKKVFGRGK-SCPL-ELVNVGKLVAKACRGLPLLIIMIAEVLSR-EREGSSWLKVAYDISSHVPN--KEII--MMTIQSSYDHLLDHLKPCLIYMGLFPKKYEIPVSDLLKWWIAEEFVH-LK--L-EELSEICLHDLVGTNLV-VVSKS-NGKMKCCIVLDHVRDFCLRKITEEKFI---V---QR
>XP_010320900.1
VASSQASKQRINE-EIVGFEDVKDELIGKLKGG-PSGLDVISIVGMAGLGKTTLANKLYSDESVVSYFDIHAHCCVSQQYTRKDLLLAILHDIITDER-ETENELADKLRKLLMRKRYLLLIDDVWETSA--WDDLKLCFPEDNGSRIILTTRHYEVASHAK-HD--SD-PRSLNNDESWMLLNKKVF-NNE-SCPL-IPRDIGQEIVRKCGGLPLSIILVAGILTRMKKDKHCWEQVATNLGPNIQD--QM----EGTLDLSYQHLPPYLKPCFLYLGLFPEDREIQVSKLTWLWIAEGFIK-KT--L-EEIAENHLENLVGRNLV-MVKKF-DGRIKACRIHDLVHEFCRKKAKLENIIQRING--RR
>XP_010320901.1
VASSQASKQRINE-EIVGFEDVKDELIGKLKGG-PSGLDVISIVGMAGLGKTTLANKLYSDESVVSYFDIHAHCCVSQQYTRKDLLLAILHDIITDER-ETENELADKLRKLLMRKRYLLLIDDVWETSA--WDDLKLCFPEDNGSRIILTTRHYEVASHAK-HD--SD-PRSLNNDESWMLLNKKVF-NNE-SCPL-IPRDIGQEIVRKCGGLPLSIILVAGILTRMKKDKHCWEQVATNLGPNIQD--QM----EGTLDLSYQHLPPYLKPCFLYLGLFPEDREIQVSKLTWLWIAEGFIK-KT--L-EEIAENHLENLVGRNLV-MVKKF-DGRIKACRIHDLVHEFCRKKAKLENIIQRING--RR
>XP_010320925.1
ETCERVA-PQRANEEMEGFQDTIDELKDKLLGG-SPELDVISIVGMPGLGKTTLAKKIYNDPEVTSRFDVHAQCVVTQLYSWRELLLTILNDVLESDR-KEDGEIADELRRFLLTKRFLILIDDVWDYKV--WDNLCMCFSDVNRSRIILTTRLNDVAEYVK-CE--SD-PRLFRDDESWTLLQKEVF-QGE-SCPP-ELEDVGFEISKSCRGLPLSVVLVAGVLKQKKKTLDSWKVVEQSLSSQRI---GSLEESISIIGFSYKNLPHYLKPCFLYFGGFLQGKDIHVSKMTKLWVAEGFVQ-NG--Q-EDTAQGFLDDLIGRNLV-MAMEP-NAKVKTCRIHDLLHKFCMEKAKQEDFLLQINSG-YR
>XP_010321400.1
KLPKSANAPTVGK-IIVGYEEETEWIIRKLTSG-PAELDVISIVGMPGIGKTTLAYRLYNHKSIVDHYDVCAWCTVDQERNEKKLLQKIFNQVKGERSSDIDDDVADKLRRRLCGQRYLIVLDDMWDTAT--LDELMRPFPEFKGSRVILTSRKKEVALHGK-CH--TD-PRLLRSEESWELSEKKVF-GEG-RCPD-ELEDVEKRIARKCDGLPLVVDLIGGVISRKEKKEALWAEVLNDLSSSIF---KDEEKVLKVIQLSYDHLSDHVKPCLVYLATYPKDKDIRMSELKDLWISQGL---RS--A-EEVVD----ELISSSLV-IPF-----DDSIFKIHDLVHDFCYIKSRKEKLFHFIG---RG
>XP_010321401.1
KLPKSANAPTVGK-IIVGYEEETEWIIRKLTSG-PAELDVISIVGMPGIGKTTLAYRLYNHKSIVDHYDVCAWCTVDQERNEKKLLQKIFNQVKGERSSDIDDDVADKLRRRLCGQRYLIVLDDMWDTAT--LDELMRPFPEFKGSRVILTSRKKEVALHGK-CH--TD-PRLLRSEESWELSEKKVF-GEG-RCPD-ELEDVEKRIARKCDGLPLVVDLIGGVISRKEKKEALWAEVLNDLSSSIF---KDEEKVLKVIQLSYDHLSDHVKPCLVYLATYPKDKDIRMSELKDLWISQGL---RS--A-EEVVD----ELISSSLV-IPF-----DDSIFKIHDLVHDFCYIKSRKEKLFHFIG---RG
>XP_010322775.1
AKSSDTSSS----EVTVGHEEDEAWIIGQLLDEHESELDVISIFGMPGVGKTTLANKVYNNTLVASHFHVRAKCTVSQK---------------------------------------------------------------------------------------------------------------------------------------------------------------------------------------------------------------------------------------------------------------------------------------------------
>XP_010322858.1
GHSSRNVAKLNPENIVVGLEDDLVRIIRRLKGP-TLSREIIPILGMGGIGKTTLARKAFDDFETRNRFDIHIWVTVSQEYRIRGMLLDILRSTSENE--SNIDRLMDMIYKKLKGWRYLVVMDDIWSSEV--WDLMTRTFPDDNGSRIILTSRQEEVASHAD-PD--SN-PNLLNLDNSWKLIRDRVFGVEH-ACPP-ELEDIGEQIAQRCQGLPLALLVVAGHLSKISRTRESWNDVSKSVSKVVA---DESDICLGVLAMSYNYLPDHLKPCFLYMGVFPEDSVVNIVRLINLWISEGFI---S--D-ELVGRDCMEDLVSRNLV-MVRNF-NGETKTCGVHDLIRDLILREAEKEKFLEVTRIH-RR
>XP_010324491.1
SPRSR----STLENEMVGHINEQANMRRRLITGHSSQLEVISIAGMGGIGKSTFAKKLFSDPSVVGFFDVRGWITVSKDYSSRKMLISLLQDATGQEV-VINAELADRLQKSFKGKRYLIVVDDIWSTEA--WDDISQWFPENNRSRILLTTRSMEVARHASSPKN----PRFLDPEESWNLFCQKAF-SKK-DCPA-EFESVGKVVVENCKGLPLMISVVAGSLSSK-RTLNEWNEVAQSVSSLVNL--DDYQRCSGVLALSYNHLPPDLKVCFLYFGVFKKASEISVENLIRLWMAEGLFK-RD--L-EKEACSLLHDLIDRSLI-VVCKL-DGKIKTCRIHDLLHDLCLRESESESLLYVSN---RW
>XP_010327076.1
-----KCIP----QTMLDLDNDLMTVKSRLIGP-PSKLTVVSIVGMGGIGKTTLARKVYDDIYMEHHFYIRAWITVSQMHQHREMLLGILRCFSLDNT-KNIEQLAEQVYRSLKGRRYLIGMDDVWDTNA--WDVVKRSFPDENGSRVILTSRLANVGIYAS-SG--SP-PRCLSVDQSLKLFNLKVFGRET--CPL-ELEKATKQIVEKCQGLPLAIVVVAGFCSKISKTEDCWEDVAHKIGLVVS---RETEECMDLLALSYKHLPLHLKTCFLYMGAFPKDFEITVSKLMKLWIAAEFVK-KD--F-EEVAHGYLRDLIDRSLI-MVKKS-SGEVKTCKVHDLLHDLIIREAWKERLIYFTK---HR
>XP_019066422.2
NPSTLEKSKF--EENIVGMEDDFNTILDSLTTQ-TDELIVIPILGMGGIGKTTLARKVFGDSYIRSRFDKHAWVTISKEYNQRQMLLEVVSSV-TKQ--MSDDQLMEIAYKGLKGRRFLIVIDDIWSTKA--WDQIQRIFPNDNKSRILLTTRLKNIADYVSCPD--FP-PSFLSLDDSWNLFTEKIFKKDP--CPP-LLVKIGKHIVQQCQGLPLSVIVVAGLLGKIDPTHNNWKIVEGNLNSFFG---TVSERCQSILSLSYNYLPQYLRACFLYVGGFSEDMEIDVSKLIRLWIAEQFVK-KR--L-EVVAEEYLQELIDRSLV-LVGKA-NGRMKTCKIHDLLRQLCIREAKTENGLNVMNGD---
>XP_019066695.1
-AFSQDQKSTIVENTVVGMKDDFNTILDRVTAQ-TNELTVIPIFGMGGIGKTTLAKKVYDDSFICSRFDKLAWVTISEEYNERQMLLEVVSSVTTNQ--KSDDELMEIVYRGLKGRRFLIVIDDIWSTEA--WDQMQRIFPNDNKSRILLTTRLKYVADYVNCPD--FP-PSFLSLEDSWNLFTEKIFKKDP--CPP-LLEEIGKHIVQQCQGLPLSIVVVAGLLGKMDLTHDNWKNVEENLSSFFG---TVSERCQSILSLSYNYLPQYLKACFLYVGGFPEDREINVSQLIRLWIAEQFVK-KR--L-EVVGEEYLQELVDRSLI-LTGKA-NGRMRSCKIHDLLRQLCLSETHTENVVHVINGN-RR
>XP_019066753.1
TPFSPDQKSTIVENTVVGMKDDFNIILDRLTAQ-TDELIVIPILGMGGIGKTTLARKVYDDSCIRSRFDKLAWVTISQEYNERQMLLEVVSSITTSQ--MSNDELMEIVYRGLKGRRFLIVIDDIWSTEA--WNQMQRIFPNDNKSRILLTTRLKYVADYVNCPD--FP-PSFLSLEDSWNLFTEKLFKKDQ--CPP-LLVEIGKHIVQQCQGLPLSIVVVAGLLGKMDLTHDNWKNVEENLSSFFG---TVSERCQSILSLSYNYLPQYLKACFLYVGGFPEDREINVSQLIRLWIAEQFVK-KR--L-EVVAEEYVQELIDRSLI-LMDST-NGRMKTFKIHDLLRQLCLSETHTENVVHIMNGN-RR
>XP_019066849.1
DTSSSEMLPLDVSNNMVGRDKEKERMLEELRGGSKDELKVIPIVGMGGIGKTTLAKQVFNHPSIQSRFDVRAWATICKEYNVKEILLSLLQSIINDKV-RDEAELADLLQKKLKCRRYLIVIDDIWCYKA--WDDTRQCFPIDNGSRILLTTRHTEVAIYASSSN------NLMNADESWNLLKSKAF-ANE-SFTP-ELETIGEKIASKCQGLPLTIVVVAGLLSKSKRTKEEWENVAENIKSFVT---KDNEQCLRVLGLSYNYLPNELKACLLYFGIFPEDSEISVKRLVRLWIAEGFLKLEG-DF-EEEAKNRLQDLVDRCLV-LVSQADGRNVKTCRIHDLVHELCLREAQSQNFLFIRNEY-RW
>XP_019066850.1
DTSSSEMLPLDVSNNMVGRDKEKERMLEELRGGSKDELKVIPIVGMGGIGKTTLAKQVFNHPSIQSRFDVRAWATICKEYNVKEILLSLLQSIINDKV-RDEAELADLLQKKLKCRRYLIVIDDIWCYKA--WDDTRQCFPIDNGSRILLTTRHTEVAIYASSSN------NLMNADESWNLLKSKAF-ANE-SFTP-ELETIGEKIASKCQGLPLTIVVVAGLLSKSKRTKEEWENVAENIKSFVT---KDNEQCLRVLGLSYNYLPNELKACLLYFGIFPEDSEISVKRLVRLWIAEGFLKLEG-DF-EEEAKNRLQDLVDRCLV-LVSQADGRNVKTCRIHDLVHELCLREAQSQNFLFIRNEY-RW
>XP_019068848.2
SSTINPMRSDKSEDDIVGIDDDLEIIVKRLIGP-PSDLEIVTITGMGGIGKTTLARKAYDHLQIRYHFDILAWVTITQEFRNRNVLLEALRCILKDSFN-DDNELADLVQKKLKGRRYLVVVDDIWTKNV--WDSIRGIFPNYNGSRILLTTRETEVAMYAS-TC--S--PIHLSLENGWRLLCDKVFGQKY-EHPP-ELDEIGKEIVEKCQGLPLTISVIAGHLSKVANTLEGWKDVARNLSEIIA---SHPNQCLGVLGLSYYHLPNRLKPCFLSMSSFPEDFQVDTRRLIQLWIAEGFIR-KS--L-EEVAEHYLEDLISRNLI-QARKF-SGEIKACGIHDILREFCLIEAEMTNHMHVERTH-CR
>XP_019068849.1
PSTSYPILSD--SDQL-GLEDDLKIIIKRLTGP-PSDIDIVTITGMGGIGKTTLAKKAYDHLTIRYHFDVFAWLTISQEFRCRNVLLEALHCILGDSFD-DENELADLVQKQLKGRRYLVVVDDIWSSDV--WDSIRGIFPNYNGSRILLTTRENEVAMYAN-SC--S--PSLLSAENGWKLLCDKVFGPNN-DHPP-ELEEIGKEIVEKCQGLPLTISVIAGHLSKVVRTLESWKDVARTLSKIIA---SHPDKCLAVLGLSYHHLPSRLKPCFLSMSSFPEDFRFET---------------------------------------------------------------------------------
>XP_019068866.1
FQPGEPQGPAEEDVEVVGFNKPAEDVKERLCEG-SKDLDVIPIVGMPGLGKTTLSRKVYNDSSLDFYFYHKIWIYVGTSKKPKDILVEIVKEVAQKELIKDEDQLAHIIRDFLERGKHLIVLDDVWDTQV--VDFVKKAFPNKRGDRIMLTTRQQRVAEAVS-AR-----PENLSKEDSIKLLEQRVFANKR-TCPI-ELQGYRDGIVDKCCGVPLAIVVISGALRGCMDESE-WRVVEENVGKHLIN--KDHKSCLKFVETSYNHLPQEKKAAFLYFGVFPQGFDIPAWNLIRLWVAEGLIK-SE--I-EKVAETYLSDFASRNLV-MVMQS-NGQIKTCRLHDMLHEFCIIEAARISLFQQVYLQ-RR
>XP_019068867.1
FQPGEPQGPAEEDVEVVGFNKPAEDVKERLCEG-SKDLDVIPIVGMPGLGKTTLSRKVYNDSSLDFYFYHKIWIYVGTSKKPKDILVEIVKEVAQKELIKDEDQLAHIIRDFLERGKHLIVLDDVWDTQV--VDFVKKAFPNKRGDRIMLTTRQQRVAEAVS-AR-----PENLSKEDSIKLLEQRVFANKR-TCPI-ELQGYRDGIVDKCCGVPLAIVVISGALRGCMDESE-WRVVEENVGKHLIN--KDHKSCLKFVETSYNHLPQEKKAAFLYFGVFPQGFDIPAWNLIRLWVAEGLIK-SE--I-EKVAETYLSDFASRNLV-MVMQS-NGQIKTCRLHDMLHEFCIIEAARISLFQQVYLQ-RR
>XP_019068911.1
AKSSHTSSP----EVTVGHEEEEAWIIGQLLDEHESELDVISIVGMPGVGKTTLANKVYNNTLVASHFHVRAKCTVSQKY----------------------------------------------------------------------------------------------------------------------------------------------------------------NLDSFIS---TNSL----VMQLSYDHLPCHLKPLLLYFATTQKSQRTPVSTLMQLWMAEGFVD--S--L-EEVTQSYLDALISSNLI-MVDHSWTSMIKVCYMHDVVHDFVSVKAENEKFFKLINSG-HR
>XP_019069317.1
HISSEINTPRITDEEVVGFEDVMEKLREQLIRG-TKQLDVISVVGMPGLGKTTVANKLYSDELVVSRFDIRAKCCVSQAYSRRSVLLSILRD-AIGES-LPTDVLADQLRKTLLWKRYLILVDDIWEASV--WDDLRCCFHDSNGSRIILTTQHADVAENAK-SV--SD-PRILNDDESWKLLKQKVF-GEE-SCFM-LLSNVGQEIANKCRGLPLSIVLVAGMLTKMEKSEKCWKQVAKNLCTNVLS--NS----KAIIEQSYQNLPYHLKPCFLYFGVFLEDKEINISILTWLWISEGFIK-KS--L-EDIAEGYLENLIGRNLV-MVAKS-GGKVKTCRIHDLLLYFCKEIAREKNLLLWMRR--RR
>XP_019069333.1
RISKSGNTPTTDQ-IIVGFEEETEWIIRKLTSG-PTEVDVISIVGMPGLGKTTLAYRVFNNKSVVDHFDVRAWCTVDQEHNDKKLLQKIFNQVVGQTLNDIDEDIADKLRKELFGKRYLIFLDDLWDIET--WNELTRPFPQIRRSRIILTSRKREVALQGK-HH--SD-PRLLTPEESWDLLVKRVF-GEE-RCPD-ELLVVGEEIARKCAGLPLLLDLIGGVIARQEKKKALWLEVLNNLNSLIL---KDEEEVMKVIQLSYDHLPNHLKPCLLYLASYPKDNYIKISELKHLWSSEGLVE-KS--V-DELLEVYVDELISSSLV-VVFY--GHRNPIFRIHDLVHDFCLIKSRNEHLFDVIK---RA
>XP_019069347.2
KIPKRANTPTVGK-IIVGFEEETEWIIRKLTSG-PAEIDVISIVGMPGLGKTTLAYRVYNDKSIVDHFDVCAWCTVDQEHNEKKLLQKIFNQVIGERFNDIDDEVADKLRKQLFGKRYLIVLDDIWDTAI--FDELTRPFPELKGSRVILTSRKKEVALHGK-CH--SN-PRLLRSDESWELLEKSVF-GEE-RCPD-ELKYVGEKIAQKCDGLPLVLDLIGGVISRKEKKETLWLEVLNNLSSFIF---KDEEEVVKIIQLSYDHLSDHVKPCLVYLASYPKDEDIRISELKDLWIFQGLVQ-KS--A-EEVVDV----LISSSLV-IPF-----DNSICKIHDLVHDFCYIKSRKEKLLHFIG---RG
>XP_019069358.2
KISKRANAPIVGK-IIVGFEEETEWIIRKLTSG-PDEIDVISIVGMPGLGKTTLAYRVYNDKSIVDHFNVCAWCTVDQERNEKKLLQKIFNQVIGERFNDIDDDVADKLRRKLFGKRYLIVLDDMWDTDI--LDDLMRPFPKFEGSRVILTSRKKEIALHGK-CH--SD-PRLLRSEESWELFNKRVF-GEE-GCPD-ELKDVGEKIALKCGGLPLVVDLIGGVISKKEKKEALWAEVLNDLSSSIF---KDEEEVVKVIQLSYEHLSHDVKPCLLCLATYPKDEDISMSELKDLWIFQGL---KS--A-EEVVD----ELISSSLV-IPF-----DDSIFKIHDLVHDFCYIKSRKEKLLHFIG---RG
>XP_019069402.1
KLPKSANAPTVGK-IIVGYEEETEWIIRKLTSG-PAELDVISIVGMPGLGKTTLAYRVYNHKSIVDHYDVCAWCTVDQERNEKKLLQKIFNQVKGERSSDIDDDVADKLRKRLCGQRYLIVLDDMWDTAT--LDELMRPFPEFKGSRVILTSRKKEIALHGK-CH--SD-PRLLRSEESWELLEKRVF-GEE-GCPD-ELKDVGKKIARRCGGLPLLVDLIGGVISRKEKKEALWAEVLNDLSSSIF---KDEEEVVKVIQLSYDHLSDHVKPCFVYLASFPKDEDISMSELKDLWISQGL---KS--A-EEVVD----ELISSSLV-IPF-----DDSIFKIHDLVHDFCDIKCRKEKLLHFIR---RG
>XP_019069404.2
KIPKRANAPTVGK-IIVGFEEETEWIIRKLTSG-PAEIDVISIVGMPGIGKTTLAYRVYNHKAIVDHFDVCAWCTVDQERNEKKLLQKIFNQVIGERFSDIDDGVADKLWKQLCGKRYLIVMDDMWDTET--LDELMRPLPEFKGSRVILTSRKKEVALHGK-CH--SD-PRLLRSEESRELLKKRVF-GEE-GCPD-ELMDVGKRIAKKCGGLPLVLDLIGGVLSRKEKKETLWLEVLHSLSSSIF---KDEEEVVKAIQLSYYHLSDDVKPCLVCLATYPKDEDIRMSELEDLLIFQGL---KS--A-EEVVD----ELISCSLV-IPF-----DDSIIKIHDLVHDFCDIKCRKEKLFHFIG---RG
>XP_019069438.1
EIFRRLIEPPTGNEEMVLFQDVMEKIKKQLLGG-SSQLDVISIVGMPGLGKTTLAEQIYNDQIVAGYFDVHGKCHVTQTYSWRELLVTLLNDVM-SDH-KADDQLAKELRQFLLTKRFLILIDDVWDTKA--WDYLHMCFQGINGSRIILTTRLSEVAQYAK-CE--SN-PPLLRDDESWKLLQKKVF-RRG-SCPP-ELGDVGFRIAKSCGGLPLFIVLVAGVLKEKNEKADLWKEVEESLDALNI---DSLEESMSIIGFSYMNLPHHLKPCFLYFGGFLRGKSIHVSKLTRLWLAEGFVL-KR--L-EDVAEDFLKNLISRNLV-MDMEF-NGKMKTCRVHDLLHKFCLEKAKQENFLLWIYRN-YR
>XP_019069506.1
KIPKSANAPTVGK-IIVGFEEETKWIIRKLTSG-PAEIDVISIVGMPGLGKTTLAYRVYNDKSIVDHFDVCAWCTVDQECNEKKLLQKIFNQVIGEKFSDIDEDVADKLRRKLCGQRYLIVLDDMWDTAT--WDELTRPFPEFKGSRVILTSRKKEVALHGK-CY--SD-PRLLKPKESWELLEKRVF-GEE-GCPD-ELKDVGEKIARKCDGLPLVLDLIGGVISRKEKKEALWLEVLNNLSSFIF---KDEEEVAKVIQLSYDHLSDHVKPCLVYLASYPKDKDIMISELKDLWIAQGLVQ-KS--A-EEVVEIYVDELISSSLV-IPF-----FKFIFKIHDLVHDFCYIKSRKEKLFDFIG---RG
>XP_019069562.1
ETYERPV-APRENEEMEGFHEAMDKIKRQLLRR-SSQLDIISIVGMPGIGKTFLAEKIYNNLIVTPHFDVHAKCRVTQLYSWKELLLTILNDVLDADR-KEDGELATELRQVLLTKRFLILVDDVWDKTV--WDHLYMCFRDANGSRIILTTRLSDIANYAK-CK--SE-PRLFRDDESWTLLQEEVF-QGE-SCPT-ELVDVGFRIAKSCGGLPLSIVLVGGVLKEKEKKEDLWKEVEESLGSKNI---GSLQKSMSLIGFSYKNLPHHLKPCFLYFGGFFKGKDIHVSKLTRLWQAEGFVQ-K---R-TDTAHDFLEDLISRNLV-MVMKP-NDKVKSCRIHDLLHNFCLEKSKQENFLNQMNRG-YR
>XP_019069678.1
KILKNVNSPTTDK-IVVGFEEETKWILRKLTSG-PTDLDVISITGMPGSGKTTLAYKVYNDKSVSSHFDLHAWCTVDQGCDEKKLLNKIFKQVSDSKLS---IDVADKLRKQLYGKRYLIVLDDVWDTTT--WDELTRPFPESKGSRIILTTREKEVALHGK-LN--TD-PRLLRSEESWELLQKRAF-GNE-SCPN-ELLDVGKEIAENCKGLPLVADLIAGVIAGREKKRSVWLEVLNNSHSFIL---KNEVEVMKVIEISYDHLSDHLKPCLLYFASWPKDTIMTIYELNGFLGGEGFVG-KS--M-EEVVKIYMDDLISSSLV-ICFN--EGEYPTYQLHDLVHDYCLIKARKENLFDRIR---RQ
>XP_019069769.1
-----------DDDEVVGFEKDAEIIMKKLIRG-TKERDLISIYGMPGLGKTTLARKVYNNPSIVNYFEVKAWCAVSQAYNRSTLLVEIFKQATNDKI-KEDDDVADMLRKVLIGKRYLIVLDDIWEVEA--WEDLGICFPQGCGSRVMVTTRIEQVAKHLQ-HH--SH-PSFLSSKKSWELLEKKVF-RGE-SCPP-DLLEAGLQVALHCKGLPLVVVLIAGMIAKMDREASLWLEVANDLSS-LAL--GEQS--MKVIQSSYDHLENHLKPCLLYMALFPEDHKITVDDLLKLWMAEEFVL-EN--M-EEASRVCLSDLLNRSLI-MVSGF-YDNVQYCSLHDVVREFCLRKLTEDKYMQLTV---SR
>XP_019071116.1
HMPDQHHNSLMNDEDIVGFGIVAEKMIHSLTRG-TNELDVIPIVGMGGQGKTTCARLLYNNEIIVSHFDVRAWCIISQTYNRKELLQDIFSQVTG----DEVGELADMLRKSLLGKWYFIVLDDMWD----------------------VTTRLEKVGEYVK-HH--TN-PPFLTLKESWELLQKKVF-QNK-SCLS-ELYDVSLEVAKRCKGLPLVVILVAGIIKK-KMEESWWHEVKDAIYSYLG----ESEEYRGTVHLSYDNLPDYLKPCLLYMGMFPEDHNISASNLINLWIAEGFVQ-R---L-EEAAEGYLMDLISSNVI-MVSKY-NGKVKYSQVHDIVLHFCLERSREEKFMLAVKGN-SR
>XP_019071638.1
-----ECSP----QTVLDLDNDLMTVKSRLIGP-PSKLDVVSIVGMGGIGKTTLARKVYDDIYMEHHFYVRAWITVSQMHQHREMLLGILRCFSLDYT-KSTEQLAEQVYRSLKGRRYLIAMDDVWDTTA--WDVVKRSFPDDNGSRVILTSRLANVGIYAS-SG--SP-PRCLSVDRSLKLFNLKVFGREN--CPL-ELEKATKQIVGKCQGLPLAIVVVAGFCSKISKTENCWEDVAHKIGLIVS---RETEECMDLLALSYKHLPHHLKPCFLYMGAFPKDYEISVSRLIKLWIAAEFLE-MD--F-EEVAEGYLKDLIDRSLI-MVKKS-SGKVKTCEVHDLLHDLIIREAWKERSIYFTK---HR
>XP_019071639.1
-----ECSP----QTVLDLDNDLMTVKSRLIGP-PSKLDVVSIVGMGGIGKTTLARKVYDDIYMEHHFYVRAWITVSQMHQHREMLLGILRCFSLDYT-KSTEQLAEQVYRSLKGRRYLIAMDDVWDTTA--WDVVKRSFPDDNGSRVILTSRLANVGIYAS-SG--SP-PRCLSVDRSLKLFNLKVFGREN--CPL-ELEKATKQIVGKCQGLPLAIVVVAGFCSKISKTENCWEDVAHKIGLIVS---RETEECMDLLALSYKHLPHHLKPCFLYMGAFPKDYEISVSRLIKLWIAAEFLE-MD--F-EEVAEGYLKDLIDRSLI-MVKKS-SGKVKTCEVHDLLHDLIIREAWKERSIYFTK---HR
>XP_019071640.1
-----ECSP----QTVLDLDNDLMTVKSRLIGP-PSKLDVVSIVGMGGIGKTTLARKVYDDIYMEHHFYVRAWITVSQMHQHREMLLGILRCFSLDYT-KSTEQLAEQVYRSLKGRRYLIAMDDVWDTTA--WDVVKRSFPDDNGSRVILTSRLANVGIYAS-SG--SP-PRCLSVDRSLKLFNLKVFGREN--CPL-ELEKATKQIVGKCQGLPLAIVVVAGFCSKISKTENCWEDVAHKIGLIVS---RETEECMDLLALSYKHLPHHLKPCFLYMGAFPKDYEISVSRLIKLWIAAEFLE-MD--F-EEVAEGYLKDLIDRSLI-MVKKS-SGKVKTCEVHDLLHDLIIREAWKERSIYFTK---HR
>XP_025883958.1
TPFSPDQKSTIVENTVVGMKDDFNIILDRLTAQ-TDELIVIPILGMGGIGKTTLARKVYDDSCIRSRFDKLAWVTISQEYNERQMLLEVVSSITTSQ--MSNDELMEIVYRGLKGRRFLIVIDDIWSTEA--WNQMQRIFPNDNKSRILLTTRLKYVADYVNCPD--FP-PSFLSLEDSWNLFTEKLFKKDQ--CPP-LLVEIGKHIVQQCQGLPLSIVVVAGLLGKMDLTHDNWKNVEENLSSFFG---TVSERCQSILSLSYNYLPQYLKACFLYVGGFPEDREINVSQLIRLWIAEQFVK-KR--L-EVVAEEYVQELIDRSLI-LMDST-NGRMKTFKIHDLLRQLCLSETHTENVVHIMNGN-RR
>XP_025883959.1
TPFSPDQKSTIVENTVVGMKDDFNIILDRLTAQ-TDELIVIPILGMGGIGKTTLARKVYDDSCIRSRFDKLAWVTISQEYNERQMLLEVVSSITTSQ--MSNDELMEIVYRGLKGRRFLIVIDDIWSTEA--WNQMQRIFPNDNKSRILLTTRLKYVADYVNCPD--FP-PSFLSLEDSWNLFTEKLFKKDQ--CPP-LLVEIGKHIVQQCQGLPLSIVVVAGLLGKMDLTHDNWKNVEENLSSFFG---TVSERCQSILSLSYNYLPQYLKACFLYVGGFPEDREINVSQLIRLWIAEQFVK-KR--L-EVVAEEYVQELIDRSLI-LMDST-NGRMKTFKIHDLLRQLCLSETHTENVVHIMNGN-RR
>XP_025883969.1
PSSSRQSLSSQKDHVVVGLYDDFLRIADKLTGY-PDKLDVVVIFGMGGIGKTTLAKRIYHDKLIEEHFYVRAWITVSERYKVRNMLLDLL--VCTSKV-MENEELGERLYKSLKGQRYLIVMDDVWYTEA--WDDVRRYFPNDNGSRVMVTSRIMKVARYIN-PL--NP-PRFLTVEESWKLLQKKIFGLDD-PCDD-EMERIGMEISKKCKGLPLAIVMVAGILSKESATASKWSDIAENIHSSFVT--EESRPFLDILALSYNHLSRHLKACFLYMGAFPEDVEVPVWRLIRLWIAEGFIK-KT--L-EFVGQEYLQELIDRSLI-IVSKY-DNRVKTCSIHDILRNFCQEEAKQEKLLHVVR---RR
>XP_025884346.1
DTSSSEMLPLDVSNNMVGRDKEKERMLEELRGGSKDELKVIPIVGMGGIGKTTLAKQVFNHPSIQSRFDVRAWATICKEYNVKEILLSLLQSIINDKV-RDEAELADLLQKKLKCRRYLIVIDDIWCYKA--WDDTRQCFPIDNGSRILLTTRHTEVAIYASSSN------NLMNADESWNLLKSKAF-ANE-SFTP-ELETIGEKIASKCQGLPLTIVVVAGLLSKSKRTKEEWENVAENIKSFVT---KDNEQCLRVLGLSYNYLPNELKACLLYFGIFPEDSEISVKRLVRLWIAEGFLKLEG-DF-EEEAKNRLQDLVDRCLV-LVSQADGRNVKTCRIHDLVHELCLREAQSQNFLFIRNEY-RW
>XP_025884479.1
DVEAQGSTSSLEHENVMGHENEFEMMQDQLTRG-ASDLEVVSIVGMGGIGKTTLANKIYTDPFVMSCFDKRAKVTISQDYCVRNVLLRLLSSISGHQT-QDDGQLADQLQKLLKGPRYLVVIDDIWTTGA--WDDIKLCFPDCCRSRILMTTRNMEVAEYAS-SG--SP-PRLMNFDESWSLLYEKVF-AR--GFPH-EFEQLGKQIASKCKGLPLMIVVIAGLLSKIGNRLDRWRSVAENVSSVMN---TDDVQCMRVLALSYYHLPHHLRACFLYFALFPEDKLIFVNELVKLWAAEGFLK-KS--M-EQVAKQSLKDLVDRSLV-FIQRSFDGKIKACGMHDVIRELCLREARKINFVNVI----KH
>XP_025884563.1
PARHISTSSPDVQQKPVGFQEDLEKIIDRLRGG-PSELDIICIVGMAGIGKTTLAKRAYNDISVVNRFDVRAWVTVSQEYRERDILFDLFYSVVPDEINRRDQETADRVRKSLICKRFLIVVDDMWSTDA--WDNLSRLFPDDNGSRIILTSRLIDLATYVN-PD--RQ-PDFLDNDEGWELLRRKIFGKRG--CPF-ELEEIGRSIAEKCQGLPLAIVVVAGHLSKMSKTTDCWNNVAESVDSVVN---REPGQCLDILALSYSHLPQHLKACFLYMGAFPEDFEIHVWKLIRLWVAEGFLN-TT--V-EEIAEECLEDLIDRSLV-LAVK--NGKLKTCKLHDIMRDFCLEEAKRQNFLHFLKKQ-RR
>XP_025886222.1
AKSSNTSSS----EVTVGHEEDEARIIGQLLDEHESELDVISIVGMPGVGKTTLANKVYNNTLVASHFKIRAKCTVSQNFNKSKVLREILQQVTASETKESEDDLAGKLRVALLDKRYLIVLDDVWDIAT--GEMLIACFPKKRGNRVILTSRSSEVGLKVK----HSD-TQLLTPEKSWDLFVKKVF-EDEGSCPA-ELSDIGHQIVEKCKGLPLSIVLIAGVIV-KKKKKDLWLQIEHNLDSFIS---SNNLQMMKVMQLSYDHLPYHLKPLLLYFARSQKSKRTPVSTLMQLWMAEGLVD--S--S-VETTQSYLNALISSSLI-MVDHSWTSMIRACYVHDVVHDFCSVKAKKEKFFKLINSG-RR
>XP_025886337.1
ASHAT--------DELVGFTDVCKTIRDQLVGG-SQELDVVSIVGMAGSGKTTLARSFINDDIVVSHFDFFAECRVSQEYTREDLLFSILSSANSTDI-RGADILADRLRKTLLPKRYLLIIDDVWAVQA--WDDLRLCFPEAKGSRIILTTRLKEVATYAK-CV--TE-PRSMKDSESWLLLQKKVF-GEE--CPE-ELKEVGQNIAFKCNGLPLSIVLVAGLLAKIDKTERCWTRMELSFGERVQD--GA----KDLVKLSYEDLPNKLKSCFLYFGAFLEDREISVSKLTSLWIAEEFIK-KC--L-EDTAEDYLSDLIGRNLI-MVSKS-TGKIKACRVHDLMLDFCKEKAKEDNFLLWLKRD-RR
>XP_025886344.1
AKSSSTSSP----EVTVGHEKEEAWIIDQLLDEHESELDVISIVGMPGLGKTTLANKVYKNTLVASHFHVRAWCTVSQXYNKSKVLREILKQVTGSGGKESEDDLAEKLRRALLDKRYLIVLDDVWDIET--GEMLIACFP-KRGNRIILTSRSSKVGLQVK----HSD-PQLLTPEKSWDLFVKKVF-GDKGSCPA-ELSKVGHQIVEKCKGLPLAIVLIAGVIV-KKKEKDFWLKILHNLDSFIS---TNNL----VMQLSYDHLPCHLKPLLLYFATTQKSQRTPVSTLMQLWMAEGFVD--S--L-EEVTQSYLDALISSSLI-MVDHSWTPMIKVCYVHDVVHDFCSEKAKKEKLLKLINSG-HR
>XP_025886396.1
SSKSYALLSDKLEDDIVGIDDDLEIIIKRLIGP-PSDLDIVTISGMGGIGKTTLARKAYHHLTIRYHFDILAWVTISQEFQCRNVLLEALHCISKAIVNMDDNELADLVQKNLKGPRYLVVVDDIWTENV--WDSVRGIFPNYNGSRILLTTRENEVAMYAN-TC--S--PSLLSGENGWKLVCDKVFGPKH-DHPP-ELEEIGKEIVEKCQGLPLTISVIAGHLCKVARTLEGWKDVARTLSEIIA---SHPDECLAVLGLSYHHLPNHLKPCFLSMSSFPEDFQVETRILIQLWIAEGFIR-KS--L-EEVAIDYLEDLISRNLI-QAREF-NGDIKACGIHDLLREFCLTEAEMTKHMHVERTY-RR
>XP_025886812.1
EIFRRLIEPPTGNEEMVLFQDVMEKIKKQLLGG-SSQLDVISIVGMPGLGKTTLAEQIYNDQIVAGYFDVHGKCHVTQTYSWRELLVTLLNDVM-SDH-KADDQLAKELRQFLLTKRFLILIDDVWDTKA--WDYLHMCFQGINGSRIILTTRLSEVAQYAK-CE--SN-PPLLRDDESWKLLQKKVF-RRG-SCPP-ELGDVGFRIAKSCGGLPLFIVLVAGVLKEKNEKADLWKEVEESLDALNI---DSLEESMSIIGFSYMNLPHHLKPCFLYFGGFLRGKSIHVSKLTRLWLAEGFVL-KR--L-EDVAEDFLKNLISRNLV-MDMEF-NGKMKTCRVHDLLHKFCLEKAKQENFLLWIYRN-YR
>XP_025886865.1
ADTSQAQMTSMSE-EMVGFQDVMYTLRGKLIRG-SSKLDVISIVGMPGLGKTTIANKLFFDQLVVSHFDVRAQCCVSQVYTRKDLLLTILHS-VKKDT-LPEDVLADKLRKLLMVQRYLILIDDVWETVA--WDDLKPSFYDANGSRIILTTRLGDVANDAK-FF--SD-PRLFTQEESWMLLKTKVF-NTK-SCPL-VLEDVGQRIAKRCGGLPLSVVLVAGILETTEKETNCWEQVAINLGSHIQA--KS----EDIINLSYQALPFHLKPCFLYFGVFLEDEEIRVSKLTWLWIAEGLVR-KP--S-EDIAEDHLKNLIGRNLV-MVSKS-DGKSKSCRIHDLLLDFCKKKAKVENFLQCIKG--RR
>XP_025886867.1
VASSQASKQRINE-EIVGFEDVKDELIGKLKGG-PSGLDVISIVGMAGLGKTTLANKLYSDESVVSYFDIHAHCCVSQQYTRKDLLLAILHDIITDER-ETENELADKLRKLLMRKRYLLLIDDVWETSA--WDDLKLCFPEDNGSRIILTTRHYEVASHAK-HD--SD-PRSLNNDESWMLLNKKVF-NNE-SCPL-IPRDIGQEIVRKCGGLPLSIILVAGILTRMKKDKHCWEQVATNLGPNIQD--QM----EGTLDLSYQHLPPYLKPCFLYLGLFPEDREIQVSKLTWLWIAEGFIK-KT--L-EEIAENHLENLVGRNLV-MVKKF-DGRIKACRIHDLVHEFCRKKAKLENIIQRING--RR
>XP_025886878.1
ETCERLV-PPGSDEEMESFQEAMDQMKMQLLGG-SRQLDVVSLVGMPGIGKTTLAEKIYNDPVITFHFDVRAQCRTTQVYSWRDLLLAILNGVLENDR-KEDGELADELRRFLLTKRFLILIDDVWDDKV--WDNIHMCFKDANGSRIILTTRLSSVANYAK-CE--SE-PRLFRDDESWTLLQQELF-QGK-SCPP-EIVDVGFRIAKICGGLPLFIVLVAGVLREKKIKAELWKEIEESLCLLNI---DSLEESMSIIGFSYRNLPQQLKPCFLYFGGLLKGKDIHVSKLTRLWVAEGFVQ-NG--L-EDAAXCLLEDLISRNLV-MGVEP-NGKLKTCRVHDLLHKFCLEKSKQENFLLHINSG-YR
>XP_025887010.1
KISKRANAPIVGK-IIVGFEEETEWIIRKLTSG-PDEIDVISIVGMPGLGKTTLAYRVYNDKSIVDHFNVCAWCTVDQERNEKKLLQKIFNQVIGERFNDIDDDVADKLRRKLFGKRYLIVLDDMWDTDI--LDDLMRPFPKFEGSRVILTSRKKEIALHGK-CH--SD-PRLLRSEESWELFNKRVF-GEE-GCPD-ELKDVGEKIALKCGGLPLVVDLIGGVISKKEKKEALWAEVLNDLSSSIF---KDEEEVVKVIQLSYEHLSHDVKPCLLCLATYPKDEDISMSELKDLWIFQGL---KS--A-EEVVD----ELISSSLV-IPF-----DDSIFKIHDLVHDFCYIKSRKEKLLHFIG---RG
>XP_025887048.1
KLPKSANAPTVGK-IIVGYEEETEWIIRKLTSG-PAELDVISIVGMPGIGKTTLAYRLYNHKSIVDHYDVCAWCTVDQERNEKKLLQKIFNQVKGERSSDIDDDVADKLRRRLCGQRYLIVLDDMWDTAT--LDELMRPFPEFKGSRVILTSRKKEVALHGK-CH--TD-PRLLRSEESWELSEKKVF-GEG-RCPD-ELEDVEKRIARKCDGLPLVVDLIGGVISRKEKKEALWAEVLNDLSSSIF---KDEEKVLKVIQLSYDHLSDHVKPCLVYLATYPKDKDIRMSELKDLWISQGL---RS--A-EEVVD----ELISSSLV-IPF-----DDSIFKIHDLVHDFCYIKSRKEKLFHFIG---RG
>XP_025887356.1
-----------DDDEVVGFEKDAEIIMKKLIRG-TKERDLISIYGMPGLGKTTLARKVYNNPSIVNYFEVKAWCAVSQAYNRSTLLVEIFKQATNDKI-KEDDDVADMLRKVLIGKRYLIVLDDIWEVEA--WEDLGICFPQGCGSRVMVTTRIEQVAKHLQ-HH--SH-PSFLSSKKSWELLEKKVF-RGE-SCPP-DLLEAGLQVALHCKGLPLVVVLIAGMIAKMDREASLWLEVANDLSS-LAL--GEQS--MKVIQSSYDHLENHLKPCLLYMALFPEDHKITVDDLLKLWMAEEFVL-EN--M-EEASRVCLSDLLNRSLI-MVSGF-YDNVQYCSLHDVVREFCLRKLTEDKYMQLTV---SR
>XP_025888775.1
HLPTRHSN-PITDEEIVGFGIDKEKIIQCLIRG-TNDLDVVPIVGMGGQGKTTIARKVYNSDNIVSHFDVRAWCIVSQTYNRRKLLQEILSQVTG----YEDDILADELRKSLMGKRYLIVLDDMWDCMA--WDDLRLSFPDFNRSRIVVTTRLEKVGEQVK-FH--TD-PPFLTKEESCKLLQKKVF-QKE-DCPP-ELQDVSQVVAEKCKGLPLVIVLVAGIIKTRKLEESWWNEVKDSLFDYLD---CHSEQYRATMQLSFDNLADCLKPCLLYMGMFPEDASINVSALLSLWLAEDFVQ----------AEDYLMNLISSNVV-MVSKY-NGKIKYCEVHDVVLHFCLEKSREENFMLVAKGN-SR
>KAA8519401.1
GSCSRTSAPNVEEETLVGFDDEVDTIKDRLIGVQSDQLEVISIVGMAGLGKTTLAKKVYDDPLVVYHFYIRGWTYVSQVFQKRDLLLGILTSFVQNKI-MSDAELGERLYKCLKERRYLVVMDDIWLIEA--WNDIKKHFPNDNGNRILFTSRMIDVAFQAK-PD--SP-PHFLTDDESWNLLQKKVF-QKK-SCPT-ELVEIGKQIAKKCQGLPLAILVVAGLLAKTEQTENWWKKVAESVSSYIL---NDPKQYMDTLALSYNHLPPHLKSCFLFMGAFPE--EIPVQKLIWLWIAEGFIC-KS--F-EDVAEEYLMDLIDR----------------------------------------------
>KAA8529776.1
GSSRA----IVNEEIVVGFDEEAMKIIEQLTGE-QKQLQVISIVGMGGLGKTTLARK-----------------------------------------------------------------------------------------------------------------------DESWDLLQQ-------------------KSISFVCQTFKLLRVLV-------------------------------------------------ITVHFLDF--FP--------------------K-RY--L-EIFACDF-----------------------------------------------------
>KAA8529800.1
GSMAA----AIGEEAVVGIEDEAYEIKSWLMEE-RKKLDAVSIVGMPGLGKTTLARKFYNDD-------------------------SVLTS-------LTDKDLSEELYKCLKGKSNCI--------------------------------RSSN----------------------------------------------------------PFGAI---------------------------------------------------FQPAPL-----------------------------------DSAADAVPAVI--------------------------------ATAAGFI-------RR
>KAA8529801.1
GSMAA----TIGEEAVVGVEDEAYEIKSWLMAE-RKKLDAVSIVGIPGLGKTTLARKLYYDD-------------------------SVLTS-------LTDKDLSEELYQCLKGKRYLIVLDDIWDIRV--WNDLKGSFLDDKGSRILFTTRTKDGAFHAQ-LN--SR-PRFLNENESWDLLKEKIF-HKE-SCST-MLMEVGKQIARKCAGLPLAIVVVAGLLAKKEKTKEWWERVTESVSSHMV---NDRKQYMDTLALSYHHLRNHLQPCFLYFGAFPEDYEIPVWKLIWLWVAEGFIK-ES--L-EDVAVDSLNDLIERSLI-IVANS-DGGVKSCRIHDMLHDLCLRKAEEEGFLQRIRGY-RR
>KAA8529803.1
GSMAA----AIGEEAVVGVEDEAYEIKSWLMAE-RKKLDAVSIVGMPGLGKTTLARKLYYDD-------------------------SVLTS-------LTDKDLSEELYQCLKGKRYLIVLDDIWDIRV--WNDLKGSFPDDKGSRILFTTRTKDGAFHAQ-LN--SR-PRFLNENESWDLLKEKVF-HKE-SCST-MLMEVGKQIARKCAGLPLAIVVVAGLLAKKEKTKEWWERVAESVSSHMV---NDRKQYMDTLALSYHHLPDHLQPCFLYFGAFPEDYEIPVWKLIWLWVAEGFIK-ES--L-EDVAADCLNDLIERSLI-IVANS-DGGVKSCRIHDMLHDLCLRKAEEEGFLQRIRGY-RR
>KAA8529807.1
GSREK-RAPVVEEENVVGFHKETKMLVDQLIGE-QKELEVISVVGMGGLGKTTLARKVYTDPDVDFNFRSRAWIFVSQEYNRKEVFLGILSQVSQADM-MSADSLAQVIRTRLESGRYLIVLDDVWTNDA--WDALKNAFPNKNGSRIVLTSRETEVAKHAN-PDK-DA-IRFLTEDESWELLQLKVF-RKG-SCPS-DRESLGKKIVKQCGGLPLAVVVVAGLLLKKVNSDDWWNKVAESVRPYVA---RDPKQFREVLALSYKHLPYHLKACFLYFGVFPEDFQIPVWKLIRLWVAEGLIM-ENLEL-EEIAEEHLEDLVDRNLV-LVEKS-NGRIKACRIHDMLRDLCLKEAAEEKFFEEIKGA-RR
>KAA8529811.1
GPSRA-NIPIVDKESVVGFDDEALKIIEQLTGE-KKRLEVISIIGMAGLGKTTLARKVYNDPFIVYHFHVRGWTYVSQVYHQRDILLAIISSLIQDEI-MSIETLCEMMKKQLTGKKYLIVLDDIWDIGA--WNDLRRSFPNDNGSRIMFTSRYKDVALHVK-PH--CP-PRFLTEDESWDLFVQKVF-RKE-RCPL-ELMEIGKKIAKKCQGLPLAILVVAGLLAKKEKTQDWWKQVAQSVSSYIV---SDPEQYMDALALSYNHLPHHLKACFLYFGAFPEDYDIPVWKLIYLWVAEGFIQ-KS--M-EELAEDYLMDLIDRSLV-LVSKS-DGGIKTCHIHDLLRDLCLRKAEEENFLQEISGY-RR
>KAA8529814.1
GSLQR-RAPVVEKDNVVGFDEEAKMVKDRLTKG-PEQLEVVSVVGMGGLGKTTLARKIYTDPSIEYHFYIRAWTYVSQEYNRREVFLNILSSLTEDQM-MSDERLGEELCKHLKSGKYLIVIDDVWTTMA--WDDLKMAFPNTNGSRILLTSRHTDVALHAN-HN--SP-PRFLTDDESWELLHIKVF-HRA-DCPS-ELEELGKQIAKKCSGLPLAVVVVAGLLSKKYKTHDWWKKVAESVSSYVA---RDPKQCMDILALSYKHLPHHLKVCFIYFGLFPEDFEIPVWKLLRLWVAEGFIQ-EC--L-EDIAEEYLEDLVDRNLI-LVAKS-NGRIKTCRIHDMLRDLCLREAAEEKFLQEIKGY-RR
>KAA8529819.1
GSSRV----KADEEIVVGFDNEIMMIKEQLTGG-KKQQEVVSIIGMAGLGKTTLPRKVYDDPFIEYHFYIRAWSYVSQDYRKRDLLLGILSYVIEDEM-MSDEELSLKLKKGLMGRRYLIVMDDIWSVDA--SDCLKRSFPDDNGSRIMFTSQLKDVALHAK-PD--SH-LRFLTEDESWFLFQQKAF-GKE-TCPL-WLMGIGMEITKKCLGLPLAIVVTARSSCQNRKE---FSIVGESCKKWI----------------------------------------------------------------------------------------------------------------------------
>KAA8529825.1
GSSEK-RAPIVEEENVVGFDKEVGILLDLLTSG-SEELEVISVVGMGGLGKTTLVRKVFTDPRIEYEFNNRAWNYVSQEYNRREVFLGILNCVTQDDM-MSDDKLAECVRAQLQGQRYMIVLDDVWTKNA--WDDLKIAFPNNNRSRILLTSRNRDVAVHAN-PD--CE-PRFLTDDESWELLQKKVF-RKG-SCPS-ELEMLGKQIARRCFGLPLAIVVIAGVLLNKDKTRDWWERVAES---------------------------------------------------------------IS--L-EDRAEENLEDLVDRNLI-LVATS-NGRIKTCRIHDMLHDLCLREAAEENFFQRIKD--RR
>KAA8529826.1
IDSSRAIPPSVEEETVVGFDQEIGEIKERLTGSSEQKRQVISIVGMAGSGKTTLARKVYNDRFIIYHFSILAWTYVSQSYRKRDLLLGILKSVVEDEF-MSDEKLGDELYRGLKGRRYLVVIDDIWHIEV--WNDLKRYFPNNNGGRIMFTTRIKEVALHAQ-PN--CP-PRFLSEDESWNLLQCKVF-LKE-SCPP-ALVEIGKQIVEKCWGLPLAIVVVAGLLAKTEKTQNWWNQVAESVSSYVV---SDSEQQMYTLALSYNHLPRHLKSCFLYLGAFPEDCEISVRKLTWLWIAEGFIE-KN--L-EDVAEEYLMELIDRSLV-LVAKS-TGGIRACRVHDLLHDLCLRKAKEENFLQQIYRF-RL
>KAA8529827.1
IDSSRAIPPSVEEETVVGFDQEIGEIKERLTGSSEQKRQVISIVGMAGSGKTTLARKVYNDRFIIYHFYIRAWTYVSQSYRKRDLLLGILKSVVEDEF-MSDEKLGDELYRGLKGRRYLVVIDDIWHIEV--WNDLKRYFPNNNGGRIMFTTRIKEVALHAQ-PN--CP-PRFLSEDESWNLLQCKVF-LKE-SCPP-ALVEIGKQIVEKCRGLPLAIVVVAGLLAKTEKTQNWWNQVAESVSSYVF---SDSEQQMYTLALSYNHLPRHLKSCFLYLGAFPEDCEISVRKLTWLWIAEGFIE-KN--L-EDVAEEYLMELIDRSLV-LVAKS-TGGIRACRVHDLLHDLCLRKAKEENFLQQIYRF-RR
>KAA8529828.1
GSSEK-RAPIVEEENVVGFDKEVGILLDLLTSG-SDELEVISVVGMGGLGKTTLARKVFTDPRIEYEFNNRAWNYVSQEYNRREVFLGILNCVTQDDM-MSDDKLAEYVRAQLQGQRYMIVLDDVWTKNA--WDDLKIAFPNNNRSRILLTSRNRDVAVHAN-PD--CE-PRFLTDDESWELLQKKVF-RKG-SCPS-ELETLGKQIARRCFGLPLAIVVIAGLLLNKDKTRDWWERVAESVSSYVS---MNPEQCMDVLALSYNHLPYHLKACFLYFGVFPEDFEIPVWKLIRLWVAEGFIQ-IS--L-EDRAEENLEDLVDRNLI-LVATS-NGRIKTCRIHDMLHDLCLREAAEENFFQRIKD--RR
>KAA8529829.1
GDSSRAIPPTVEEEFVVGFDQEAEEIKDRLTGSSEQQLQVISIVGMAGSGKTTLARKLYNDHFILYHFYIRAWTYVSQAYRKRDLLLGILCSVVEEGI-MSDEKLGEELYRRLKGRRYLVVMDDIWHIDA--WNDLKRSFPDDNGSRIMFTTRIKDVALHAQ-PD--CP-PLFLSEDESWNLLQRKVF-LKE-SCPP-ALVDIGKLIAEKCRGLPLAIVVIAGLLAKTEKTKNWWNQVAESVSSYIV---SDTEQQMNTLALSYNHLPLHLKSCFLYFGAFPEDYEISVRKLTWLWIAEGFIQ-KD--L-EDVAEEYLMELIDRSLV-LVAKA-SGGIRACRVHDLLRDLCLRKAQEEIFLQQIYKH-RR
>KAA8529833.1
GSSRT----TVEEETVVGFDEEAMKIMEQLTGE-QKQLEIISIVGMGGLGKTTLTRKVYNDPFIVYHFHIRGWTCVSQVPQKRDILLGILSCVIHNEI-KSDEMLCEMLKKCLMGRRYLIVLDDIWDIGV--WNALRRTFPNDNGSRIIFTSRHKDVALLAR-PD--KP-PHFLTQDESWDLLQQKVF-RGG-SCPS-ELMDIGKEIAINCQGLPLAIVVVAGLLAKKEKTKSWWNQVAQSVSSYIV---GDPEQYMETLALSYNHLPHHLKACFLYFGAFPEDYKIPMWKLTSLWVAEGFIR-KS--L-EEVAEDYLMDLIDRSLV-IVSSS-NGGIKTCCIHDVLRDLCLRKAREENFLRQIYWY-R-
>KAA8529860.1
SSP-------VE---VVGFDMEVKMLVDRLTGA-SNELEVISVVGMGGTGKTTLATKVLNDPSISLVFNPCALIKVSQIYDRKKLFLHILSLVTRREM-MSEDMLAKDLQRRLRDRRYLIVLDDVWSKNA--WDELIIAFPRNKRSRIMLTSRITNVAIYAN-GD--SP-PRFLNDDECWELLRRKVF-GIA-SCPS-EEMELGKEIAEKCHGLPLAVQVISESLSN-NKNPGWWKTVAANVSGYVA---KQPERCMNILALSYNTLTPHLKLCFIYFAVFPPDSIIPTWKLLRLWAAEGFIQ-EC--L-VDKANEYLDDLVNKNLI-IVAKSINGGIKTCRIHNILRDLCLREAADEMFFRELRQN-RR
>KAA8529868.1
SSRRR-NPNIVEEESVIGMFDDVKMLVHRLTGG-SQHLEVISVVGMGGVGKTTLARKIYTDPSIEYHFYIRAWTYVSQEYNRRRVFLNILSSLTQDQM-MSDEKLGEELCLHLQSRKYLVVVDDVWTRTA--WDDLKMAFPNTNGSRILLTSRNRDVALHAN-HI--SP-PRFLTDDESWELFRRKVF-RGA-DCPS-ELEELGKQIAKKCSGLPLAVLVVAGLLSKKDKTYGWWKRVADSVSSYVA---RDSRECMDILALSYNHLPHHLKVCFMYFGLFPGDFDIPVWKLLRLWVAEGFIQ-GC--L-EDIAEEYLQDLVDRNLI-LVAKT-NGRIKACRTHDLMRELCLIEAAEEEFLQEIT-----
>KAA8529869.1
SSP-------VE---VVGFDMEVKMLVDRLTGA-SNDLEVISVVGMGGTGKTALATKVLNDPSISPVFNPCALIKVSQKYDRKKLFLGILSLVTREEM-MSEDMLAKDLQRRLQDRRYLIVLDDVWSKKA--WDELIIAFPRNNRSRIMLTSRITNVAIYAN-GD--SP-PRFLNDDECWELLRRKVF-GSA-GCPS-EEMELGKKIAEKCHGLPLAVQVISESLSN-DKNPGWWKTVAANVSRYVA---KEPERCMNILALSYNKLTPHLKDCFIYFAVFPPDSIIPTWKLRLLWVAEGFMQ-EC--L-VDKADECLDDLVNANLI-IVAKSINGGIKACRIQNTLRDFCLSVAAGEIFFRELRQN-RR
>KAA8529870.1
SSRRR-NPNIVEEESVIGMFDDVKMLVHRLTGG-SQHLEVISVVGMGGVGKTTLARKIYTDPSIEYHFYIRAWTYVSQEYNRRRVFLNILSSLTQDQM-MSDEKLGEELCLHLQSRKYLVVVDDVWTRTA--WDDLKMAFPNTNGSRILLTSRNRDVALHAN-HI--SP-PRFLTDDESWELFRRKVF-RGA-DCPS-ELEELGKQIAKKCSGLPLAVLVVAGLLSKKDKTYGWWKRVADSVSSYVA---RDSRECMDILALSYNHLPHHLKVCFMYFGLFPGDFDIPVWKLLRLWVAEGFIQ-GC--L-EDIAEEYLEDLVDRNLI-LVAKT-NGRIKACRTHDLMRELCLIEAAEEEFLQEIT-----
>KAA8532440.1
GSSSRISAPSVEEETVIGFDQEAEMIKERLLDNNRKQLEVISIVGMPGLGKTTLARKVYNDLLIVYHFYIRGWTYVSHAPVKRDLLLSILNSIVGDEM-LSDEKLGEELYKRLSGKRYLIVMDDIWHIQA--WIDLKNYFPNNNGSRIIFTSRITDRALYAK-PD--SS-SRFLTEDESWDLLRIKVF-GKE-SYPP-DFVEIGKQIAVKCQGLPLAIVVIAGLLAKTDQTQDWWKQVAESHSLKTM---KS----------------------------------------------QCGS--------------------------------------------------------------------
>KAA8532444.1
GSSSRISAPNAEEETVIGFDKEAEMIKERLLNNDRKQLEVISIVGMPGLGKTTLARKVYNDLLIQHHFYIRGWTYVSQVPRKRDLLLSILRSVVEDVI-LSYEKLGEQLYKGLSGRRYLIVIDDIWHSQI--WIDLKKYFPDNNGSRIIFTSRITDMALHEH-DK--SD-SKFLTEDESWDLLQQKVF-GKK-SCSP-NLVEIGKQIAVKCGGLPLAIVVVAGLLVKIDGTQDWWKQVSESVQGIGV---DD----------------------------------------------EGGVS-------------------------------------------------------------------
>KAA8532448.1
GSSSRASAPNLEEETVVGFEDQANMITEELVGG-SKQLAVISIHGMGGSGKTTLATKLYNDPYIVYHFYIRGWTYVSQEYRKRDLLLGILSSIVREEI-MTDEELGGKLYRHLKGKRYFIVMDDLWHIKA--WNYLKIFFPNENGSRIILTSRQKEVALQAK-PD--GP-IRFLTKDESWDLLQQKVF-LNE-TCPP-DLVEIGKEIAKKCQGLPLAIVVVAGLLAKTDKTQNWWNQVAERVGSFLV---SDPKQCLDTLALSYNYLPHHLKPCFLYFGAFPEDYEIPVHKLISLWIAEGFIH-RR--L-EDVAGEYLIDLIDRSLV-LVAKS-IGRIKACRVHDLLHDLCLRKAEEENFLEKIYGY-HR
>KAA8532451.1
GASSR----IAEQESLVGLDAEASTIMELLIGEYEKQLKVIPIVGMAGLGKTTLVRKVYNDPFIAYHFYIRGWTNVSQVYQKRDLLLSILSSAEIGEC-MNDKELGEVLFRGLKGRKYLIVMDDIWNIGA--WEDLKRSFPNDNGSRIMFTSRQVDVPLHAR-P-------GFLNEDESWDLLQQKAF-RKE-SCPP-ELMEIGKQIAKKCGGLPLAILVIAGLLAKKDKTQYWWRHVEKS---------------------------------------------------------EGFIR-KI--L-EEVAEDYLMDLIDRSLV-VVSRS-NGGIKTCRIHDLLRDLCLRKSQEENFLQHISPY-RR
>KAA8532452.1
GASSR----IAEQESLVGLDAEASTIMELLIGEHEKQLKVIPIVGMAGLGKTTLVRKVYNDPFIAYHFYIRGWTNVSQVYQKRDPLLSILSSAEIGEC-MNDKELGEVLFRDL--------------------------FPNDNGSRIMFTSRQVDVPLHAT-P-------GFLNEDESRDLLQQKAF-RKE-SCPP-ELMEIGKQIAKKCGGLPLAILVIAGLLAKKDKTQYWWRHVEKSVSSYIV---TDPDQYMDTLALSYNHLPNHLKACFLYFGSFPEDYEIPVWQLICLWVAEGFIR-KI--F-EEVAEDYLMDLIDRSLV-VVSRS-NGGIKTC-----------------------------
>KAA8533657.1
GMSSHGIPPGVDEETVVGFDYEAEMIKERLTGV-SKQLEVISIVGMAGLGKTTLARKVYSDLFIIHHFYIRGWTCVSQCYQKRNLLLGILSSIVEDEI-VSDEKLGEELYKRLKGQRYLIVMDDIWHIEA--WNDLKRSFPNDNGSRIMLTSRIADVALHVK-PD----------------------------------------------------------------RTLDWWEQVAESVTSYII---SDTEQCMEAVALSYSHLPTHLKSCFLYFVAFPEDHEIRASKLISLWIAEGFIH-KS--L-EDVGEEYLMDLIGRSLV-IVTKS-TGEIKACCIHDLLRDFCLRQAEEENFMELICENCRR
>KAA8535362.1
ASRSRPSAPNVEAETVVGFDHEVHTIKERLIGVSSAPLEVISIVGMAGLGKTTLAQKLYDDPLVVHHFYIRGWTYVSQVFQKRDLLLGILSSFVQNEI-MNYEKLGEELYKRLKGRRYLVVMDDIWHIEA--WNDTKKYFPNDNGSIILVTSRMTHLALQTK-PD--SP-PPFLTDDESWDLLQKKVF-QKN-SCPT-ELVEIGKQIVKKCQGLPLAIVVVAGLLAKTAKTESWWKKVAESVSSYIL---SDPKQYMDTLALSYNHLPPHLKSCFLFMGAFPEDFEIPVRKLIWLWIAEGFIG-KS--L-EDVAQEYLMDLIDRSLV-LVAKS-AGVIKACRVHDMLRDLCLRKAKEENFLRNIYRN-RR
>KAA8535368.1
GSCSRTRAPNVEEETVVGFDHEVHTIKERLVGVHSNQLEVISIVGMAGLGKTTLAKKVYDDPLVAYYFYIRGWTCVSQVFQKRDLLLGILTSFVQNEI-MSDAELGDKLYRCLLDKRYLVVMDDIWHIEA--WNDIQKHFPNKNGSRILFTSRMIDVAFQAK-PD--SP-PRFLTDDESWNLLQKKVF-QKT-SCPT-ELVDIGKQIAKKCQGLPLAIVVVAGLLAKTEQTENWWKKVAESVSSYIL---NDPKQYMDTLALSYNHLPPHLKSCFLFMGAFPEDFEIPVRKLIWLWIAEGFIR-KS--L-EDVAQEYLMDLIDRSLV-LVAKS-AGVIKACRVHDMLRDLCLRKAEEENFLWNIYRN-RR
>KAA8535370.1
GSCSRTSAPNVEEETLVGFDDEVDTIKDRLIGVHSNQLEVISIVGMAGLGKTTLAKKVYDDPLVVYHFYIRGWTSVSQVFQKRDLLLGILTSFVQNEI-MSNEKLGERLYKCLKGRRYLVVMDDIWDIEA--WNDTKMYFPNDNGSRILFTSRMTDVALQAK-PD--SP-PHFLTDDESWNLLQKKVF-QKK-SCPT-ELVEIGKQIAKKCQGLPLAIVVVAGLLAKTEQAENWWKKVAESVSSYIL---NEPKQYMDTLALSYNHLPPHLKSCFLFMGAFPEDYEIPVQKLIWLWIAEGFIR-KS--K-EDVAEEYLVDLIDRSLV-LVAK--------------------------------------
>KAA8535371.1
ENCSRTSAPNVEEETVVGFDHEVHTIKERLIGV-SKQLEVISIVGMAGLGKTTLAKKLYNDPLVVYHFYIRRWTYVSQVFQKRDLLLGILSSFVQNEI-MSNEKLGERLYKCLKGRRYLVVMDDIWHIEA--WNDTKMYFPNDNGSRILFTSRIIDVASRAK-PD--SP-PHFLTDDESWDLLQKKVF-QKT-SCPT-ELVEIGKQIAKKCRGLPLAIVVVAGLLAKTEQTESWWKKVAQSVSSYIL---ED--------------------------------------------------------------------------------------------------------------------RR
>KAA8535375.1
GSCSRTSAPNVEEETVVGFDHEVRTIKERLIGV-SKQLEVISIVGMAGLGKTTLAKKLYNDPLVVYHFYIRGWTYVSQVFQKGDLLLGILSSFVQNEI-MSNEQLGERLYKCLKGRRYLVVMDDIWHIEA--WNDTKMYFPNDNGSRILFTSRINDVALQAK-PD--SP-PQFLTDDESWDLLQKKVF-QKT-SCPT-ELVEIGKQIAKKCQGLPLAIVVVAGLLAKTEQTENWWKKVAESVSSYIL---NDPKQYIDTLALSYNHLPPHLKSCFLFMGAFPEDYEIPVQKLIWLWIAEGFIR-KS--K-EDVAEEYLVDLIDRSLV-LVAKS-AGVIKACHVHDLLRDLCLRKAEEDNFLLRIYRH-RR
>XP_028061745.1
GVHSS----MVDEEITVGFDDEALTIKKLLAGG-KKQLQMISIVGMPGHGKTTLARKLYDDPYITHYFHIRAWTYASQLPRKTEMLLDILHSVTVDEI-MTNEELGEKLYKQLKGKRYLIVIDDLWHISA--WVDLKMYFPNDNGSRVMFTSRLKEVAMHAS-PK--CH-PRFLTEEESWELLERKVF-QNE-SCPL-ELIKIGKQIMKKCEGLPLAIVVIAGLLARNMKTRESWKQVAQSVSSYIV---SDPNQYLDTLVLSYNHLPRHLKPCFLYLGAFPQDHEIPVQKLICLWIAEGFIQ-RS--L-EEVAEDYLMDLIQRSLV-IVAQF-DGRIKACRMHDLLRDLCLKKASEINFLQWIHNY-RR
>XP_028061854.1
---------MVEAEITVGFDTEVLAIKEQLAGG-KEQLEFVSIVGMPGLGKTTLAKKLYNDPYITYHFHIRAWTYVSQVPRKTEMLLNILHSLNVGED-MSNEKLGEMLYRNLKGKRYLIVIDDICDIGA--WVDLKMYLPNDNESRVLFSSRLKVVVMHAS-PD--SH-IRFLTEEESWELFQWKVF-QNE-SFPL-QLVEIGKQIMKKYEGLPLAIIVIAGLLEKNKKTEEWWKHVAQGVSSFIV---SDPNQHLDTRALSYNHLPCHLKPCFLYLGAFPEDQEISVQKLIWLWVARGFIQ-RS--L-EEVAEDYLMDLIQRSLV-IVTRF-DGRIKACRMHDLLRDLCLKKAREINFLH--------
>XP_028063385.1
GVQP-MSMPMVDEEITVGFEDDALTIKERLAGG-KQQLQMISIVGMPGLGKTTLATKLYNDPYIIHYFHIRAWTYASQLPRKTDMLLDILRSVNVDEI-MTNEKLGEKLYKQLKGQRYLIVIDDLWDIGA--WVNLKMYFPNDNGSRVMFTSRLKEVAMHAS-PD--CH-HRPLTEEESWELLQRKVF-QNG-RCPP-ELIEIGKQITKRCGGLPLAIVVIAGLLAKNIKTQKSWKKVAQSVSSYIV---SDPNQYLDTLALSYNHLPRHLKPCFLYLGAFPEDQEISVERLIWLWIAEGFIQ-KS--L-EEVAEGYLMDLIQRSLV-IVAQF-DGRIKACRMHDLLRDLCLKKAREINFLKWIHNY-CH
>XP_028063474.1
GVQP-MSMPMVDEEITVGFEDDALTIKERLAGG-KQQLQMISIVGMPGLGKTTLATKLYNDPYIIHYFHIRAWTYASQLPRKTDMLLDILRSVNVDEI-MTNEKLGEKLYKQLKGQRYLIVIDDLWDIGA--WVNLKMYFPNDNGSRVMFTSRLKEVAMHAS-PD--CH-HRPLTEEESWELLQRKVF-QNG-RCPP-ELIEIGKQITKRCGGLPLAIVVIAGLLAKNIKTQKSWKKVAQSVSSYIV---SDPNQYLDTLALSYNHLPRHLKPCFLYLGAFPEDQEISVERLIWLWIAEGFIQ-KS--L-EEVAEGYLMDLIQRSLV-IVAQF-DGRIKACRMHDLLRDLCLKKAREINFLKWIHNY-CH
>XP_028063536.1
GVQP-MSMPMVDEEITVGFEDDALTIKERLAGG-KQQLQMISIVGMPGLGKTTLATKLYNDPYIIHYFHIRAWTYASQLPRKTDMLLDILRSVNVDEI-MTNEKLGEKLYKQLKGQRYLIVIDDLWDIGA--WVNLKMYFPNDNGSRVMFTSRLKEVAMHAS-PD--CH-HRPLTEEESWELLQRKVF-QNG-RCPP-ELIEIGKQITKRCGGLPLAIVVIAGLLAKNIKTQKSWKKVAQSVSSYIV---SDPNQYLDTLALSYNHLPRHLKPCFLYLGAFPEDQEISVERLIWLWIAEGFIQ-KS--L-EEVAEGYLMDLIQRSLV-IVAQF-DGRIKACRMHDLLRDLCLKKAREINFLKWIHNY-CH
>XP_028063584.1
GVQP-MSMPMVDEEITVGFEDDALTIKERLAGG-KQQLQMISIVGMPGLGKTTLATKLYNDPYIIHYFHIRAWTYASQLPRKTDMLLDILRSVNVDEI-MTNEKLGEKLYKQLKGQRYLIVIDDLWDIGA--WVNLKMYFPNDNGSRVMFTSRLKEVAMHAS-PD--CH-HRPLTEEESWELLQRKVF-QNG-RCPP-ELIEIGKQITKRCGGLPLAIVVIAGLLAKNIKTQKSWKKVAQSVSSYIV---SDPNQYLDTLALSYNHLPRHLKPCFLYLGAFPEDQEISVERLIWLWIAEGFIQ-KS--L-EEVAEGYLMDLIQRSLV-IVAQF-DGRIKACRMHDLLRDLCLKKAREINFLKWIHNY-CH
>XP_028063915.1
GDFSR----VWEEETVVGFEDEAMKLKEKLTRG-QKKLDIISIVGMPGLGKTTLARKVYNDPLIVYHFYIRAWITISQKYQKQNLLVDLIHSVSP--V-MKDWELCDELWKSLKGKRYLIVMDDIWDTRA--WVDLKSLFPNDNGSRIMFTSRFTNVALHAN-PS--SP-PRFLTEDESWDLFQQKVF-QRE-ICPP-NLMCVGKKIAKNCQGLPLAIVVVGGMLANRKEMPGWWKEVEKILDS------RVLEPCMETFALSYNHLPHYLKPCFLYFAAFPQDFVIYVQKLTQLWIAEGFIR-RS--L-EDVAEEYLMDLIGRNLI-LVSKS-DGGIKACSIHDLLHNFCCKRAEEEYFLQQILCQ-RR
>XP_028063960.1
G--------MVGEEIMVGFDDEVLTIKKRLAGG-KKQLDIIPIVGMPGLGKTILARKVYNDPYITHHFHIRAWTYVYQVPRKREMLLDILHFGNVEEV-MSHEELGEKLYKKLKRKRYLIVIDDIWDISA--WVDLKIYLPNDNGSRVMFTSRLKAVAMHVS-PN--CH-PRFLTEEESWELLQRKVF-QNG-SCPA-ELIEFGKQIMKKCEGLPLAIVVIAGLLAK-KKTEEWWKQVSQSVSSYIV---SDPNQYLDTLALSYNHLPRHLKPCFLYLGAFPEDQEISVQRLIWLWIAEGFIQ-KS--L-EEVAEDYLMDLIQRNLV-IVARF-DGRIKACRMHDVLRDLCLKKARETNFLQQTHNN-CR
>XP_028063961.1
DSSEK-KAPVVEEENVVGFDEEAKTLVDRLKGG-KEELEVISVTGMGGLGKTTLARKVFTDPAIEYNFYIRAWTYVSQEYTRKEVFLSILSSLDKDES-WSGERLAEELRGHLQTGRYLIVMDDVWTKEA--WDDLKMAFPKNNGSRILLTSRNNEVAVHAN-PD--SH-HRFLTDDEGWELLKKKVF-RKE-RCPS-ELEDLGKKIAEECGGLPLAIVVIAGLLIKKEKTSKWWEKVAESVSSYVA---RDPKQCMDILALSYKHLPHQLQSCFRYFGVFPEDYEIPVCILIQLWIAEGLIE-IS--L-EDTAEDRLEDLVDRNLV-MVEKS-NGGIKTCRVHDMLHDLCLKEAKEEQFLQVIKGA-RL
>XP_028063962.1
DSSEK-KAPVVEEENVVGFDEEAKTLVDRLKGG-KEELEVISVTGMGGLGKTTLARKVFTDPAIEYNFYIRAWTYVSQEYTRKEVFLSILSSLDKDES-WSGERLAEELRGHLQTGRYLIVMDDVWTKEA--WDDLKMAFPKNNGSRILLTSRNNEVAVHAN-PD--SH-HRFLTDDEGWELLKKKVF-RKE-RCPS-ELEDLGKKIAEECGGLPLAIVVIAGLLIKKEKTSKWWEKVAESVSSYVA---RDPKQCMDILALSYKHLPHQLQSCFRYFGVFPEDYEIPVCILIQLWIAEGLIE-IS--L-EDTAEDRLEDLVDRNLV-MVEKS-NGGIKTCRVHDMLHDLCLKEAKEEQFLQVIKGA-RL
>XP_028063964.1
DSSEK-KAPVVEEENVVGFDEEAKTLVDRLKGG-KEELEVISVTGMGGLGKTTLARKVFTDPAIEYNFYIRAWTYVSQEYTRKEVFLSILSSLDKDES-WSGERLAEELRGHLQTGRYLIVMDDVWTKEA--WDDLKMAFPKNNGSRILLTSRNNEVAVHAN-PD--SH-HRFLTDDEGWELLKKKVF-RKE-RCPS-ELEDLGKKIAEECGGLPLAIVVIAGLLIKKEKTSKWWEKVAESVSSYVA---RDPKQCMDILALSYKHLPHQLQSCFRYFGVFPEDYEIPVCILIQLWIAEGLIE-IS--L-EDTAEDRLEDLVDRNLV-MVEKS-NGGIKTCRVHDMLHDLCLKEAKEEQFLQVIKGA-RL
>XP_028066697.1
---------MVDEEITVGFEDDALTIKERLAGG-KQQLQMISIVGMPGLGKTTLATKLYNDPYIIHYFHIRAWTYASQLPRKTDMLLDILRSVNVDEI-MTNEKLGEKLYKQLKGQRYLIVIDDLWDIGA--WVNLKMYFPNDNGSRVMFTSRLKEVAMHAS-PD--CH-HRPLTEEESWELLQRKVF-QNG-RCPP-ELIEIGKQITKRCGGLPLAIVVIAGLLAKNIKTQESWKQVAQSVSSYIV---SDPNQYLDTLALSYNHLPRHLKPCFLYLGVFQEDQKILV---------------------------------------------------------------------------------
>XP_028066936.1
GVHS-----MLDEEITVGFDDEALTIKELLAGG-KKQLQLISIVGMPGLGKTTLATKLYNDPYITHYFHIRAWTYASQLPRKTVMLLDILSSVNVDEF-MTNEKLGEKLYKQLKGKTYLIVIDDLWDIGA--WVDLKMYFPNDNGSRVMFTSRLKELSMHAS-PD--CH-PRFLTEEESWELLQRKVF-QNE-CCPP-ELIGIGKQIMKKCEGLPLAIVIIAGLLAKNIKTP------------------------------------------------------------------------------------------------------------------------------------------
>XP_028066956.1
GVPS-----MVDEEITVGFDDEALTIKELLAGG-KKQLQMISIVGMPGLGKTTLARKVYNDPYITHYFHIRAWTYVSQLSRQTDMLLDILRSLNVDEI-MTNEKLGEKLYKQLKGKRYLIVIDDLWDIGA--WVDLKMYFPNDNGSRVMFTSRLKELSMHAS-PD--CH-PRFLTEEESWELLQRKVF-QNE-SCPP-ELIEIGKQIMKKCEGLPLAIVIIAGLLAKNIKTVVSWKQVAQSVSSYIV---SDPNQYLDTLALSYNHLPRHLKPCFLYLGAFPRDQEIPVQKLICLWVAEGFIQ-RS--V-EEVAEGYLMDLFQRSLV-IVAQF-DGRIKACRMHDLLRDLCLKKAGEINFLQWTHNY-HR
>XP_028066957.1
GVPS-----MVDEEITVGFDDEALTIKELLAGG-KKQLQMISIVGMPGLGKTTLARKVYNDPYITHYFHIRAWTYVSQLSRQTDMLLDILRSLNVDEI-MTNEKLGEKLYKQLKGKRYLIVIDDLWDIGA--WVDLKMYFPNDNGSRVMFTSRLKELSMHAS-PD--CH-PRFLTEEESWELLQRKVF-QNE-SCPP-ELIEIGKQIMKKCEGLPLAIVIIAGLLAKNIKTVVSWKQVAQSVSSYIV---SDPNQYLDTLALSYNHLPRHLKPCFLYLGAFPRDQEIPVQKLICLWVAEGFIQ-RS--V-EEVAEGYLMDLFQRSLV-IVAQF-DGRIKACRMHDLLRDLCLKKAGEINFLQWTHNY-HR
>XP_028066958.1
GVPS-----MVDEEITVGFDDEALTIKELLAGG-KKQLQMISIVGMPGLGKTTLARKVYNDPYITHYFHIRAWTYVSQLSRQTDMLLDILRSLNVDEI-MTNEKLGEKLYKQLKGKRYLIVIDDLWDIGA--WVDLKMYFPNDNGSRVMFTSRLKELSMHAS-PD--CH-PRFLTEEESWELLQRKVF-QNE-SCPP-ELIEIGKQIMKKCEGLPLAIVIIAGLLAKNIKTVVSWKQVAQSVSSYIV---SDPNQYLDTLALSYNHLPRHLKPCFLYLGAFPRDQEIPVQKLICLWVAEGFIQ-RS--V-EEVAEGYLMDLFQRSLV-IVAQF-DGRIKACRMHDLLRDLCLKKAGEINFLQWTHNY-HR
>XP_028072320.1
GVHSS----MVDEEITVGFDDEALTIKELLAGG-KKQLQIISIVGMPGLGKTTLATKLYNDPYITHYFHIRAWTYASQLPTKTDMLLDILRYVNVNEI-MTNEKLGEKLYKQLKGKRYLIVIDDLWDIGA--WVDLKMYFPNDNGSRVMFTSRLKELSMHAS-PD--CH-PRFLTEEESWELLQRKVF-HNE-SCPP-ELIKIGKQIMKKCEGLPLAIVIIAGLLAKNIKTQESWIQVAQSVSSYIV---SDPNQYLDTLALSYNHLPRHLKPCFLYLGAFPEDQEIPVQKLISLWVAEGFIQ-RS--L-EEVAEDYLMDLIQRSLV-IVAQF-DGRIKACRMHDLLRDLCLKKAREINFLQWTRNY-RH
>XP_028080672.1
---------MVDEEITAGFDDEVLTIKKLLVRG-KKQQQILSIVGMLGLGKTTLARKLYNDPYITHYIHIRGWTNASQLPRKIDMLLHILRSVNVDEI-MCNEKLGKKLYKQLKGKRYLIVIDDLWDIGA--WVDLKMYFPNDNGSRVMFTSRLKEVAMHAS-PD--CH-SRFLTEEESWELLQRKVF-HNE-SCPP-KLIEIGKQIMKKCEGLPLAIAIIAGLLAKNIKTQESWKQVAQSVSSYIV---SAPNQYLDTLALSYNHLPRHLKPCFLYLGAFPEDQAIPVQKLICLLVTEGFIR-RS--L-EEVVEDYLMDLI------------------------------------------------
>XP_028082887.1
GDSDS----VGEEEIMVGFEDEAMSLKEQLTGG-PKQLQVISIVGMAGQGKTTLATKLYNDPLVVYHFYIRAWTSVSQEYRKRDLLIRLLSCVMKNGI-MGDEKLCEKLYKSLKGQTYFIVMDDMWDTKA--WVDLKICFPNDNGSRIMFTSRHEDVALQAK-TN--NP-PRFLTHNESWDLFQHKVFGKRE-NCPP-VLVEIGKQITNKCQGLPLSIVVVAGIFINEEKSQDRWKQVGETLKSSLA---ANPQACMKTLALSYIHLPGHLKPCFLYFGAFPEDYQIRVEKLIWLWVAEGFIT-KR--L-KDVAKEYLMDLIGRSLL-LVSKY-DGEIKACGIHDLLREFCIKQGEDDFFLQHDL-----
>XP_028082942.1
GVHSS----MVEEEITVGFDDEALTIKELLAGG-KKQLQMISIVGMPGLGKTTLATKLYNDPYITHYFHIRGWTYASQLPRITDMLLDILRSVNVDEI-MTNEKLGEKLYKQLKGKRYLIVIDDLWDIGA--WVNLKMYFPNDNGSRVMFTSRLKELSMHAS-LD--CH-PRFLTEEESWELLQRKLF-QNG-SCPL-ELILIGKQIMKKCKGLPLAIVVIAGLLAKNIKTP------------------------------------------------------------------------------------------------------------------------------------------
>XP_028090836.1
GVPS-----MVHEEITVGFDDEALTIKELLAGG-KKQLQMISIVGMPGLGKTTLATKLYNDPYITHYFHIRAWTYASQLSRQTDMLLDILRSLNVDEI-MTNEKLGEKLYKQLKGKRYLIVIDDLWDIGA--WVDLKMYFPNDNGSRVMFTSRLKELSMHAS-PD--CH-PRFLTEEESWELLQRKVF-QNE-SCPP-ELIEIGKQIMKKCEGLPLAIVIIAGLLAKNIKTLESWKQVAQSVSSYVV---SDPNQYLDTLALSYNHLPRHLKPCFLYLGAFPRDQEIPVQKLICLWVAEGFIQ-RS--V-EEVAEGYLMDLFQRSLV-IVAQF-DGRIKACRMHDLLRDLCLKKAGEINFLQWTHNY-HR
>XP_028090837.1
GVPS-----MVHEEITVGFDDEALTIKELLAGG-KKQLQMISIVGMPGLGKTTLATKLYNDPYITHYFHIRAWTYASQLSRQTDMLLDILRSLNVDEI-MTNEKLGEKLYKQLKGKRYLIVIDDLWDIGA--WVDLKMYFPNDNGSRVMFTSRLKELSMHAS-PD--CH-PRFLTEEESWELLQRKVF-QNE-SCPP-ELIEIGKQIMKKCEGLPLAIVIIAGLLAKNIKTLESWKQVAQSVSSYVV---SDPNQYLDTLALSYNHLPRHLKPCFLYLGAFPRDQEIPVQKLICLWVAEGFIQ-RS--V-EEVAEGYLMDLFQRSLV-IVAQF-DGRIKACRMHDLLRDLCLKKAGEINFLQWTHNY-HR
>XP_028090838.1
GVPS-----MVHEEITVGFDDEALTIKELLAGG-KKQLQMISIVGMPGLGKTTLATKLYNDPYITHYFHIRAWTYASQLSRQTDMLLDILRSLNVDEI-MTNEKLGEKLYKQLKGKRYLIVIDDLWDIGA--WVDLKMYFPNDNGSRVMFTSRLKELSMHAS-PD--CH-PRFLTEEESWELLQRKVF-QNE-SCPP-ELIEIGKQIMKKCEGLPLAIVIIAGLLAKNIKTLESWKQVAQSVSSYVV---SDPNQYLDTLALSYNHLPRHLKPCFLYLGAFPRDQEIPVQKLICLWVAEGFIQ-RS--V-EEVAEGYLMDLFQRSLV-IVAQF-DGRIKACRMHDLLRDLCLKKAGEINFLQWTHNY-HR
>XP_028096865.1
-IPSG----MVEEEIMVGFEDEVIMIKEQLTEG-KKKLGIISIVGMPGLGKTTLARKVYDDPYITHYFHIRAWTYVSQAYIKRDLLLGILHSIVKNKT-MSNEKLGEEIYKILKGKRYLIVMDDIWSTGA--WDDVRMYLPNDNGSRVMFTSRLKEVGLHAK-PE--SC-PRFLTEEESWELFQKRVF-RGE-SFPP-ELMGLGLQIAEKCEGLPLAIVVIAGILAKEEKTKDLWEEVAESVSSYMV---NDPNQYMRTLALSYYHLPDHLKPCFLYFGAFLEGSEIPVRKLMWLWIAEGFVQLKT--L-EEIAEDYLTDLIERSLV-IVSKS-NGGIKACRMHDLLRHLCLREAEKFKFLTWFHGH-GR
>XP_028098604.1
GLPER-RAPVVEEENVVGFDMEAKTLVDLLNGG-KEELDVVSVIGMGGLGKTTLAKKVFTDPAIEFEFYIRAWIYVSQEYDRKEVFISILGSLDKDEM-WSDDKLADELRGHLQTGRYLIVMDDVWTREA--WDDLKMAFPKNNRSRILLTSRNTEVAIHAN-PDRNSP-PRFLNEDESWELLEKKVF-RRE-RCPS-ELVDLGKQIAKECGGLPLAIVVIAGLLMKKDKTCDWWEKVAKSVNSYVA---RDPKQCMDILALSYKHLPYHLKACFLYFGVFPEDYEIPVWKLIQLWVAEGFIQ-IR--L-EDTAEEQLEDLVDRNLV-LVEKS-NGGIKTCRVHDMLRDLCLREAEEENFLHEIKGI-RR
>XP_028098605.1
GLPER-RAPVVEEENVVGFDMEAKTLVDLLNGG-KEELDVVSVIGMGGLGKTTLAKKVFTDPAIEFEFYIRAWIYVSQEYDRKEVFISILGSLDKDEM-WSDDKLADELRGHLQTGRYLIVMDDVWTREA--WDDLKMAFPKNNRSRILLTSRNTEVAIHAN-PDRNSP-PRFLNEDESWELLEKKVF-RRE-RCPS-ELVDLGKQIAKECGGLPLAIVVIAGLLMKKDKTCDWWEKVAKSVNSYVA---RDPKQCMDILALSYKHLPYHLKACFLYFGVFPEDYEIPVWKLIQLWVAEGFIQ-IR--L-EDTAEEQLEDLVDRNLV-LVEKS-NGGIKTCRVHDMLRDLCLREAEEENFLHEIKGI-RR
>XP_028098606.1
GLPER-RAPVVEEENVVGFDMEAKTLVDLLNGG-KEELDVVSVIGMGGLGKTTLAKKVFTDPAIEFEFYIRAWIYVSQEYDRKEVFISILGSLDKDEM-WSDDKLADELRGHLQTGRYLIVMDDVWTREA--WDDLKMAFPKNNRSRILLTSRNTEVAIHAN-PDRNSP-PRFLNEDESWELLEKKVF-RRE-RCPS-ELVDLGKQIAKECGGLPLAIVVIAGLLMKKDKTCDWWEKVAKSVNSYVA---RDPKQCMDILALSYKHLPYHLKACFLYFGVFPEDYEIPVWKLIQLWVAEGFIQ-IR--L-EDTAEEQLEDLVDRNLV-LVEKS-NGGIKTCRVHDMLRDLCLREAEEENFLHEIKGI-RR
>XP_028098607.1
GLPER-RAPVVEEENVVGFDMEAKTLVDLLNGG-KEELDVVSVIGMGGLGKTTLAKKVFTDPAIEFEFYIRAWIYVSQEYDRKEVFISILGSLDKDEM-WSDDKLADELRGHLQTGRYLIVMDDVWTREA--WDDLKMAFPKNNRSRILLTSRNTEVAIHAN-PDRNSP-PRFLNEDESWELLEKKVF-RRE-RCPS-ELVDLGKQIAKECGGLPLAIVVIAGLLMKKDKTCDWWEKVAKSVNSYVA---RDPKQCMDILALSYKHLPYHLKACFLYFGVFPEDYEIPVWKLIQLWVAEGFIQ-IR--L-EDTAEEQLEDLVDRNLV-LVEKS-NGGIKTCRVHDMLRDLCLREAEEENFLHEIKGI-RR
>XP_028098613.1
G--------MVGEEIMVGFDDEVLTIKKRLAGG-KKQLDIIPIVGMPGLGKTILARKVYNDPYITHHFHIRAWTYVSQVPRKREMLLDILHFVNVEEV-MSNEKLGEKLHKKLKGKRYLIVIDDIWDISA--WVDLKIYLPNDNGSRVMFTSRLKAVAMHVS-PN--CH-PRFLTEEESWELLQRKVF-QNG-SCPA-ELIEFGKQIV--------------------------------------------------------NNL---LQDCYIEF--------------------------------------------------------------------------------------------
>XP_028098747.1
GDSDS----VGEEEIMVGFEDEAMSLKEQLTGG-SKQLQVISIVGMAGQGKTTLATKLYNDPLVVYHFYIRAWTSVSQEYRKRDLLIRLLSCVMKNGI-MGDEKLCEKLYKSLKGQTYFIVMDDIWDTKA--W-------PK----------------------------PYFLTHNESWDLFQHKVFGKRE-NCPP-ELMEIGKQIANKCQGLPLAIVLVAGILTNEEKSQGRWKQVGETLNSTLA---ADPQLWMKTLELSYNHLPGHLKPCLLYFGAFPEDYQIRVEKLIWLWVAEGFIT-KR--L-EDVAKEYLMDLIGRSLL-LVSKY-DGEIKACGIHDLLREFCIKQGEEDFFLQRFLGY-QR
>XP_028100405.1
GVHS-----MVDEEITVGFDDEALTIKRLLVGA-RKQLQMISIVGMPGLGKTTLARKLYNDPYITHYFHICAWTYASQLPRKTDMLLDILRSLYVNEM-MTNEKLGDKLYKKLKGKRYLIVIDDIWDIGA--WVDLKMYFPNDNGSRVLFTSRLKELAMHAS-PD--CH-PRFLTEEESWELLQRKVF-QNE-SCPP-ELIEIGKQIMKKCEGLPLAIVVMAGLLAKDNKAQVWWKQVAQSVSSYIV---SDPNQYLDTLALSYNHLPRHLKPCFLYLGAFPVDQQISVQKLICLWIAEGFIQ-RS--L-EEVAEDYLMGLIQRSLV-IVAQF-DGRIKACRMHDLLRDLCFKKVREINFLQCAHNY-RR
>XP_028101273.1
GVPS-----MGDEEITMSFDDEALTIKKLLVRG-KKQLQMISIVGIPGLGKTTLAIKLYNDPYITHYFHIRAWTYASQLSRQTDMLLDILRSVNVDEI-MTNENLGDKLYKSLKGERYLIVIDDFWDIGA--WVDLKMYFPNDNGSRVMFTSLHKELAMYAS-PD--CY-PRFFTEEESWVLLQQKVF-PNE-SCPP-ELIKIWKHIMKKCEGLPLAIVIIAGLPAKNIKTQESWIQVAQSVSSYIV---SDPNQCLDTLALSYNHLPRHLKPCFLYLGAFPEDQEIPVQKLIWLWIAEGLYK-------------------------------------------------------------------
>XP_028101614.1
GVHLS----MVNEEITVGFDDEALTIKELLARG-KKQLQMISIVGMPGLGKTTLATKLYNDPYITHYFHIRAWTYASQLPRKKDMLLDILRSVNVDEI-MTNEKLGKKLYKQLKGKRYLIVIDDLWDIGV--WVDLKMYFPNDNGSRVMFTSRLKELAMHAS-PD--CH-PRFLTKEESWELLQWKVF-QNE-SGPP-VLIEIGKQIMKKCEGLPLAIVVMAGLLAKDNKAQESWEQVAQS---------------------------------------------------------------KS--L-EEVAEDYLMDLIQRSL--------------------------------------------
>XP_028102117.1
GVQS-MPMPMVDEEITVGFEDDALAIKELLAGE-NQQLQMISIVGMPGLGKTTLARKLYNDPYITYYFHIRAWTYASQLPTKRDMLLDILRSFNVDEI-MTNEKLGEKLYKQLKGNKYLIVIDDLWDIGA--WVDLKMYFPNDNGSRVMFTSRLKELAMHAS-PD--CH-PRFLTEEESWELLQQKVF-QNE-SCPP-ELIIIGKEIMKKCAGLPLAIVVIAGLLARNIKTQESWKQVAQSVSSYIV---SDPNQYLDTLALSYNHLPHHLKPCFLYLGAFPEDQEISVQKLIWLWIAEGFIQ-KS--L-EEVAEGYLMDLIQRSLV-IVAQF-DGRIKTCRMHDLLRDLCLKKAREINFLKWIHNY-CR
>XP_028102118.1
GVHSS----MVHEEITVGFDDEALTIKQLLAGG-KKQLQMISIVGMPGLGKTTLATKLYNDPYISHYFHIRAWTYASQLPRITDMLLDILRSVNVDEI-MTNEKLGEKLYKQLKGKRYLIVIDDLWDIGA--WVNLKMYFPNDNGSRVMFTSRLKEVAMHAS-PD--CH-RRFLTEEESWELLQRKMF-QNE-SCPP-ELIGIGKQI-----------------------------------------------------------------------------------------------------------------------------F-DGRIKACRMHDLLRDLCLKKAREINFLQQVEND-RR
>XP_028102119.1
GVHSS----MVHEEITVGFDDEALTIKQLLAGG-KKQLQMISIVGMPGLGKTTLATKLYNDPYISHYFHIRAWTYASQLPRITDMLLDILRSVNVDEI-MTNEKLGEKLYKQLKGKRYLIVIDDLWDIGA--WVNLKMYFPNDNGSRVMFTSRLKEVAMHAS-PD--CH-RRFLTEEESWELLQRKMF-QNE-SCPP-ELIGIGKQI-----------------------------------------------------------------------------------------------------------------------------F-DGRIKACRMHDLLRDLCLKKAREINFLQQVEND-RR
>XP_028102121.1
GVHSS----MVHEEITVGFDDEALTIKQLLAGG-KKQLQMISIVGMPGLGKTTLATKLYNDPYISHYFHIRAWTYASQLPRITDMLLDILRSVNVDEI-MTNEKLGEKLYKQLKGKRYLIVIDDLWDIGA--WVNLKMYFPNDNGSRVMFTSRLKEVAMHAS-PD--CH-RRFLTEEESWELLQRKMF-QNE-SCPP-ELIGIGKQI-----------------------------------------------------------------------------------------------------------------------------F-DGRIKACRMHDLLRDLCLKKAREINFLQQVEND-RR
>XP_028107731.1
GVYS-----MVDEEITVGFDDEALTIKKLLAGG-KKQLQMISIVGMPGLGKTTLATKLYNDPYITHYFHIRAWTHASQLPRKTDVLLDILRYVNVDEI-MTNEKLGEKLYKQLKGKRYLIVIDDIWDIGA--WDDLKMYFPNDNGSRVMFTSRLKELAMHAS-PD--CH-PRFLTEEESWALLQRKVF-QNE-SCPP-ELIEIGKQIMKKCGGLPLAIVIIAGLLAKNIKTQESWKQVAQSVSSYIV---SDPNQYLDTLALSYNHLPRHLKPCFLYLGAFPENQKISVQRLIWLWIAEGFIQ-KS--L-EEVAEDYLMDLIQRSLL-IVAQF-DGRIKACRMHDLLRDLCLKKAREINFLQWIHNN-CR
>XP_028116480.1
---------LVEVEIIVGFDSKALAIKEQLAGG-NKHLDFVSIVGMPGLGKTILDKKLYNDPYIIHHFHIHAWTYVSQVPKKREMLLDILH-FNVDED-MSNEMLGEMLYKKLKGKRYLIVIDDIWDIGV--WVDLKMYLPNENGSRIMFTSR----PMHAS-PD--SH-TRFLTEEESWELFQRKVF-PDE-SCPP-KLIETGKQIMNKCQGLPLAIIVIAGLLAKNKKTEE-----------------------------------------------------------------------------------------------------------------------------------------
>XP_028116540.1
GVHSS----MVDEEITVGFDDEALTIKKLLAGG-KKQLQMISIVGMPGLGKTTLATKLYNDPYITHYFHIRAWTYASQLPTKTDMLLDILRSVNVDEI-MTNEKLGEKLYKQLKGKRYLIVIDDLWDIGA--WIDLKTYFPNDNGSRVMFTSRLKELSMHAS-PD--CH-PRFLTEEESWDLLQLKVF-QNE-SCPP-ELIKIGKQIMKKCEGLPLAIVIIAGLLAKNIKTQESWIQVAQRVSSYIV---SDPNQYLDTLALSYNHLPRHLKPCFLYLGAFPEDQEIPVQKLICLWVAEGFIQ-RS--L-EEVAEDYLMDLIQRSLV-IVAKF-DGRIKTCRMHDLLRDLCLKKAREINFLQWIHNY-CR
>XP_028118554.1
---SS----MVEDEFVVGFDNEAMNIKERLTGG-MKQLEVFSIIGMPGLGKTTLARKVYNDPYIAHYFHLRAWTYVSQSHTKKEMLLDILHSLMNDEI-MNDEYLGERLYKRLKGKRYFIVMDDIWNIGA--WDDIRVYLPNDNGSKVLFTSRTMAVALRAK-PD--GH-PRFLTEEESWELLHEKVF-RNE-NFPP-ELMEFGEQIMKKCEGLPLAIVVIAGLLAKSEKTKDRWKHVAASVRSCIS---SDPNQYMNTLALSYDNLPQHLKPCFLYLGAFRDDHEIPVWKLILLWIAEGFIH-RR--L-EDIGEGYLMDLIDRSLV-IVSRS-NGGIKACRIHDLLRDLCLKKSEEFNFLKRSHEN-LR
>XP_028124912.1
GDFSR------EEEIVVGFEDEALTIKDRLTRD-QKQLDTISIVGMPGLGKTTLAKKVYNDPLIIYHFHIRAWINVSQEYRKRDVLLSLFYSISPKEV-MSDEELADKLRKSLKGKRYLIVMDDIWDTRA--WIDLKSLFPNDNGSRIMFTSRFTNVALHAN-TH--TP-PSFLTEDESWDLFKKKVF-RTD-WCPP-ELMSIGKKVVIKCQGLPLAIVVVSGIFANIEKSQDQWKQVGEIRDSCAV---RDLKLCMETFALSYNHLPHHLKSCFLYFAAFPKDFEIPVWKLTQLWVAEGFIR-SS--L-EDVAEEYLMDLIGRNLI-LVSKS-DGRIKACSVHALLHDFCLKKAEEEYFLQQILCL-RR
>XP_028124913.1
GDFSR------EEEIVVGFEDEALTIKDRLTRD-QKQLDTISIVGMPGLGKTTLAKKVYNDPLIIYHFHIRAWINVSQEYRKRDVLLSLFYSISPKEV-MSDEELADKLRKSLKGKRYLIVMDDIWDTRA--WIDLKSLFPNDNGSRIMFTSRFTNVALHAN-TH--TP-PSFLTEDESWDLFKKKVF-RTD-WCPP-ELMSIGKKVVIKCQGLPLAIVVVSGIFANIEKSQDQWKQVGEIRDSCAV---RDLKLCMETFALSYNHLPHHLKSCFLYFAAFPKDFEIPVWKLTQLWVAEGFIR-SS--L-EDVAEEYLMDLIGRNLI-LVSKS-DGRIKACSVHALLHDFCLKKAEEEYFLQQILCL-RR
>XP_028124915.1
GDFSR------EEEIVVGFEDEALTIKDRLTRD-QKQLDTISIVGMPGLGKTTLAKKVYNDPLIIYHFHIRAWINVSQEYRKRDVLLSLFYSISPKEV-MSDEELADKLRKSLKGKRYLIVMDDIWDTRA--WIDLKSLFPNDNGSRIMFTSRFTNVALHAN-TH--TP-PSFLTEDESWDLFKKKVF-RTD-WCPP-ELMSIGKKVVIKCQGLPLAIVVVSGIFANIEKSQDQWKQVGEIRDSCAV---RDLKLCMETFALSYNHLPHHLKSCFLYFAAFPKDFEIPVWKLTQLWVAEGFIR-SS--L-EDVAEEYLMDLIGRNLI-LVSKS-DGRIKACSVHALLHDFCLKKAEEEYFLQQILCL-RR
>XP_028124916.1
GDFSR------EEEIVVGFEDEALTIKDRLTRD-QKQLDTISIVGMPGLGKTTLAKKVYNDPLIIYHFHIRAWINVSQEYRKRDVLLSLFYSISPKEV-MSDEELADKLRKSLKGKRYLIVMDDIWDTRA--WIDLKSLFPNDNGSRIMFTSRFTNVALHAN-TH--TP-PSFLTEDESWDLFKKKVF-RTD-WCPP-ELMSIGKKVVIKCQGLPLAIVVVSGIFANIEKSQDQWKQVGEIRDSCAV---RDLKLCMETFALSYNHLPHHLKSCFLYFAAFPKDFEIPVWKLTQLWVAEGFIR-SS--L-EDVAEEYLMDLIGRNLI-LVSKS-DGRIKACSVHALLHDFCLKKAEEEYFLQQILCL-RR
>XP_028124917.1
GDFSR------EEEIVVGFEDEALTIKDRLTRD-QKQLDTISIVGMPGLGKTTLAKKVYNDPLIIYHFHIRAWINVSQEYRKRDVLLSLFYSISPKEV-MSDEELADKLRKSLKGKRYLIVMDDIWDTRA--WIDLKSLFPNDNGSRIMFTSRFTNVALHAN-TH--TP-PSFLTEDESWDLFKKKVF-RTD-WCPP-ELMSIGKKVVIKCQGLPLAIVVVSGIFANIEKSQDQWKQVGEIRDSCAV---RDLKLCMETFALSYNHLPHHLKSCFLYFAAFPKDFEIPVWKLTQLWVAEGFIR-SS--L-EDVAEEYLMDLIGRNLI-LVSKS-DGRIKACSVHALLHDFCLKKAEEEYFLQQILCL-RR
>XP_028124918.1
GDSDS----VGEEEIMVGFEDEAMSLKKQLTRG-PMQLQVISIVGMAGQGKTTLATKLYADPLVVYHFHIRAWTSVFQEYRNRDLLIRLLSCVMKNGI-MGDEKLCEKLHKSLKGRTYFIVMDDIWDTKA--W---------------------------------------------------------------------------------------------------------------------------------------------------------------------------------------------------------------------------------------------
>XP_028126810.1
GVHSS----MVDEEITVGFDDEALTIKELLAGG-KKQLQMISIVGMPGLGKTTLAKKLYNDPFIICHFHIHAWTYISQVPKKMEMLLDILH-FNVDED-MSNEMLGDMLYKKLKGKRYLIVIDDIWDIGV--WVDLKMYLPNDNGSRVMFTSR----PMQTS-PH--SH-THFLTEEESWELFQQKVF-QDE-CCPT-KLIEIGKQITKKCPGLPLAIVVIVGLLAKNNKTQEWWKQVAQSVSSYIV---SDQNQYLDTLGLSYNHLPCHLKPCFLYLGAFPDDQEISVQKLIWLWVAEGFVQ-------------YVM---------------------------------------------------
>AtZAR1
NGTDRWSSPVYDHTQVVGLEGDKRKIKEWLFRSNDSQLLIMAFVGMGGLGKTTIAQEVFNDKEIEHRFERRIWVSVSQTFTEEQIMRSILRNLGDASVGDDIGTLLRKIQQYLLGKRYLIVMDDVWDKNLSWWDKIYQGLPRGQGGSVIVTTRSESVAKRVQARDDKTHRPELLSPDNSWLLFCNVAFAANDGTCERPELEDVGKEIVTKCKGLPLTIKAVGGLLLCKDHVYHEWRRIAEHFQDELRGNTSETDNVMSSLQLSYDELPSHLKSCILTLSLYPEDCVIPKQQLVHGWIGEGFVMWRNGRSATESGEDCFSGLTNRCLIEVVDKTYSGTIITCKIHDMVRDLVIDIAKKDSFSNPEGLNCRH
>BS2
DFSSST---LKVKNNMVGRDDQRKQLLEDLTRSYSGEPKVIPIVGMGGIGKTTLAKEVYNDESILCRFDVHAWATISQQHNKKEILLGLLHSTIKDRV-IGEAELADMLQKSLKRKRYLIVLDDIWSCEV--WDGVRRCFPTEAGSRILLTTRNDEVACYAGVEN------SFMDQDESWSLFKSAAF-SSE-ALPY-EFETVGKQIADECHGLPLTIVVVAGLL-KSKRTIEDWKTVAKDVKSFVT---NDDERCSRVLGLSYDHLTSDLKTCLLHFGIFPEDSDIPVKNLMRSWMAEGFLKLEN-DL-EGEVEKCLQELVDRCLV-LVSKRDGTKIRSCKVHDLIYDLCVREVQREN-IFIMN---SY
>Gpa2
DLKPQVSLPDVEQENIMGRENEFEMMLDQLARG-GRELEVVSIVGMGGIGKTTLAAKLYSDPYIMSRFDIRAKATVSQEYCVRNVLLGLLSLTS-----EPDYQLADQLQKHLKGRRYLVVIDDIWTTEA--WDDIKLCFPDCNGSRILLTTRNVEVAEYAS-SG--KP-PRLMNFDESWNLLHKKIF-EKE-GYSP-EFENIGKQIALKCGGLPLAITLIAGLLSKISKTLDEWQNVAENVRSVVS---TDEAKCMRVLALSYHHLPSHLKPCFLYFAIFAEDERIYVNKLVELWAVEGFLN-KS--I-EEVAETCINELVDRSLI-SIHNSFDGETQRCGMHDVTRELCLREARNMNFVNVIR---MQ
>Hero
AKSSYTSSS----EVTVGHEEDEARIIGQLLDEHESKLDVISIVGMPGVGKTTLANKVYNNTLVASHFKIRAKCTVSQNFNKSKVLREILQQVTASETNRSEDDLAEKLRVALLDKRYLIVLDDVWDIAT--GEMLIACFP-KRGNRVILTSRSGEVGLKVK----RSD-PQVLTDEKSWELFEKRVF-RDEGSCPA-ELLDIGHQIVEKCKGLPLALVLIAGVIVEKEKEKDFWVKIQNNLDSFTS---SNNSQIMNVMQSSYDHLPYQLKPLLLYFARLQKSERTPVSMLMQLWMAEGLVD-CS--L-EEVTESYLDALISSSLI-MVDHSWTSMMRACYVHDVVHDFCSVKAGKEKFFKLINSG-HR
>Mi1.2
NIPKDVNSPTTDK-IIVGFEEETNLILRKLTSG-PADLDVISITGMPGSGKTTLAYKVYNDKSVSRHFDLRAWCTVDQGYDDKKLLDTIFSQVSGSNLS---IDVADKLRKQLFGKRYLIVLDDVWDTTT--LDELTRPFPEAKGSRIILTTREKEVALHGK-LN--TD-PRLLRPDESWELLEKRTF-GNE-SCPD-ELLDVGKEIAENCKGLPLVADLIAGVIAGREKKRSVWLEVQSSLSSFIL---NSEVEVMKVIELSYDHLPHHLKPCLLHFASWPKDTPLTIYLLTVYLGAEGFVE-KG--I-EEVVKIYMDDLISSSLV-ICFN--EGDILNFQIHDLVHDFCLIKARKENLFDRIR---RQ
>Prf
ETCERVA-PQRANEEMEGFQDTIDELKDKLLGG-SPELDVISIVGMPGLGKTTLAKKIYNDPEVTSRFDVHAQCVVTQLYSWRELLLTILNDVLESDR-KEDGEIADELRRFLLTKRFLILIDDVWDYKV--WDNLCMCFSDVNRSRIILTTRLNDVAEYVK-CE--SD-PRLFRDDESWTLLQKEVF-QGE-SCPP-ELEDVGFEISKSCRGLPLSVVLVAGVLKQKKKTLDSWKVVEQSLSSQRI---GSLEESISIIGFSYKNLPHYLKPCFLYFGGFLQGKDIHVSKMTKLWVAEGFVQ-KG--Q-EDTAQGFLDDLIGRNLV-MAMEP-NAKVKTCRIHDLLHKFCMEKAKQEDFLLQINSG-YR
>R1
RTSSKARTPRMNE-EIVGFEDVIENLRKKLLNG-TKGQDVISIHGMPGLGKTTLANSLYSDRSVFSQFDICAQCCVSQVYSYKDLILALLRD-AIGEG-LHANELADMLRKTLLPRRYLILVDDVWENSV--WDDLRGCFPDVNRSRIILTTRHHEVAKYAS-VH--SD-PRMFDEVESWKLLEKKVF-GEE-SCSP-LLKNVGLRIAKMCGQLPLSIVLVAGILSEMEKEVECWEQVANNLGSYIHN--DS----RAIVDKSYHVLPCHLKSCFLYFGAFLEDRVIDISRLIRLWISEAFIK-RR--L-EDIAEGYLENLIGRNLV-MVTQS-DGKAKECRLHDVLLDFCKERAAEENFLLWINR--AH
>R2
GPSNQRTTSYVDEDIFVGLQDVVQTLLAELLKAEP-RRSVLSIYGMGGLGKTTLARNLYNSLK---SFPTRTWICVSQEYNTMDLLRNIIKSIQGETL-MTEGDLEIYLRDLLKERKYLVVVDDVWQREA--WESLKRAFPDGNGSRVIITTRKEGVAERAD-----DRGFRFLSQEESWDLFRRKLL---D-V--P-EMESLAKDMVEKCRGLPLAIVVLSGLLSK--KGLNQWQKVKDHLWKNIK---EDSIEISNILSLSYNDLSTALKQCFLYFGIFSEDKVVKADDIIRLWMAEGFIP----RM-EDVAEGFLNELIRRSLV-QVAKW--EKVTECRVHDLLHDLAIEKALEVNFFDVYDPRCIR
>R3a
STKQETRTPLVDDSDIFGIEDLIDRLLSEDASG-K-KRTVVPIVGMGGLGKTTLAKAVYNDERVQIHFGLKAWFCVSEAFDAFRITKGLLQEIGSFDL--NLNQLQVKLKERLKGKKFLIVLDDVWNDNYNKWDELRNVFVQ-IGSKIIVTTRKESVALMMG--------NNLST-ESSWSLFKTHAF-ENM--GPMGELEEVGKQIAAKCKGLPLALKTLAGMLRSKSEVEE-WKRILRSEIWEL------PHNDLPALMLSYNDLPAHLKRCFSFCAIFPKDYPFRKEQVIHLWIANGLV------I-EDSGNQYFLELRSRSLF-ERVPS-QGNTENLLMHDLVNDLCIRESQGSHMLEQSQSY-LR
>Rpiblb2
NISKNVNSPTTDK-IIVGFGEETNLILRKLTSG-PADLDVISIIGMPGLGKTTLAYKVYNDKSVSSHFDLRAWCTVDQVYDEKKLLDKIFNQVSDSKLS---IDVADKLRKQLFGKRYLIVLDDVWDTNT--WDELTRPFPDGKGSRIILTTREKKVALHGK-LY--TD-PRLLRSEESWELLEKRAF-GNE-SCPD-ELLDVGKEIAENCKGLPLVVDLIAGIIAGREKKKSVWLEVVNNLHSFIL---KNEVEVMKVIEISYDHLPDHLKPCLLYFASAPKDWVTTIHELKLIWGFEGFVE-KS--L-EEVVKIYLDDLISSSLV-ICFN--EGDYPTCQLHDLVHDFCLIKARKEKLCDRIS---RQ
>Rpivnt1
IPLDR-RLFHADETEVIGLEDDFNTLQAKLL------YGVVSIVGMPGLGKTTLAKKLYR--HVCHQFECSGLVYVSQQPRAGEILHDIAKQLTEEE---RKENLENNLRSLLKIKRYVILLDDIWDVEI--WDDLKLPEC--IGSRIIITSRNSNVGRYIG-GDF--S-IQPLDSEKSFELFTKKIFNANASP----DLVNIGRCIVERCGGIPLAIVVTAGMLRARGEHA--WNRV-LESM--AHK----QDG-GKVLALSYNDLPIALRPCFLYFGLYPEDHEIRAFDLTNMWIAEKLIV-R--EA-ESLADDVLNDLVSRNLIQVA----G--ISSCRIHDLLHDLAKYAFGDPSN--------RR
>RPM1
GDAKWSESSFFSENSLVGIDAPKGKLIGRLL------RIVVAVVGMGGSGKTTLSANIFKSQSVRRHFESYAWVTISKSYVIEDVFRTMIKETQIPAE-LGYRELVEKLVEYLQSKRYIVVLDDVWT-----WREISIALP--YGSRVMMTTRDMNVASFP---YGGST-KELLKEDEAWVLFSNKAFPQCRTQ----NLEPIARKLVERCQGLPLAIASLGSMMSTKKESE--WKKV-YSTL--NWEL--HLKI-RSIMFLSFNDLPYPLKRCFLYCSLFPVNYRMKRKRLIRMWMAQRFVE-V--KA-EEVADSYLNELVYRNMLQVIL---G--PKAFKMHDVIWEIALDSDGDDAA-ETME---RH
>RPP13
TSSLRRARS-VDQEVVVGLEDDAKILLEKLLDYEEKNRFIISIFGMGGLGKTALARKLYNSRDVKERFEYRAWTYVSQEYKTGDILMRIIRSLGMEEL-FAEEELEVYLYGLLEGKKYLVVVDDIWEREA--WDSLKRALPCNEGSRVIITTRIKAVAEGVD-----GRFYRFLTFEESWELFEQRAF------KDE-DLLKTGKEMVQKCRGLPLCIVVLAGLLSR--KTPSEWNDVCNSLWRRLK---DDIH-VAPIVDLSFKELRHESKLCFLYLSIFPEDYEIDLEKLIHLLVAEGFI--EM-MM-EDVARYYIEELIDRSLL-EAVRR--GKVMSCRIHDLLRDVAIKKSKELNFVNVYNDHCRR
>Rx
DLKPQVSLPDVEQENIMGRENEFEMMLDQLARG-GRELEVVSIVGMGGIGKTTLATKLYSDPCIMSRFDIRAKATVSQEYCVRNVLLGLLSLTS-----EPDDQLADRLQKHLKGRRYLVVIDDIWTTEA--WDDIKLCFPDCNGSRILLTTRNVEVAEYAS-SG--KP-PRLMNFDESWNLLHKKIF-EKE-GYSP-EFENIGKQIALKCGGLPLAITVIAGLLSKMGQRLDEWQRIGENVSSVVS---TDEAQCMRVLALSYHHLPSHLKPCFLYFAIFTEDEQISVNELVELWPVEGFLN-KS--I-EEVATTCINELIDRSLI-FIHNSFRGTIESCGMHDVTRELCLREARNMNFVNVIR---MQ
>Sw5b
HLPDRHSN-LVTDEEVVGFENKAEELIDYLIRG-TNELDVVPIVGMGGQGKTTIARKLYNNDIIVSRFDVRAWCIISQTYNRRELLQDIFSQVTG----ATVDVLADMLRRKLMGKRYLIVLDDMWDCMV--WDDLRLSFPDDIRSRIVVTTRLEEVGKQVK-YH--TD-PPFLTTEESCQLLQKKVF-QKE-DCPP-ELQDVSQAVAEKCKGLPLVVVLVAGIIKKRKMEESWWNEVKDALFDYLD---SEFEEYLATMQLSFDNLPHCLKPCLLYMGMFSEDARIPASTLISLWIAEGFVE-R--LM-EEEAEGYLMDLISSNLV-MLSKY-KGRVKYCQVHDVVHHFCLEKSREAKFMLAVKGQ-TR
