# Supplementary material for: The NRC0 gene cluster of sensor and helper NLR immune receptors is functionally conserved across asterid plants
Source: Plant Cell. 2024 Jun 4;36(9):3344–61. doi: 10.1093/plcell/koae154 (PMC11371149; doi:10.1093/plcell/koae154)
Supplement: koae154_Supplementary_Data [file koae154_supplementary_data.zip › Supplementary File 11/Supplemental File 11/alignment files/Camellia_sinensis_with_Tomato_Nyssa_Camellia_NRCs_alignment_NBARC.fasta]

>XP_028051112.1
----M-SS---T--NYVNFESR-ELVFNNIMA--DSNVKMIGVYGTGGVGKTTMVEEIG--KLVK-NFDE---VVVSQDANVRNIQGQLADRLKG---EMGKAS---KLWNRLNNKKNLIILDDMWQE-----NTIGIPI--NNCCKVVITSRIRGVLEMMRVD----VPMQVLLEKEAWALFKTKVGNS--------ELHDIANVVCKECGGLPVAILAVGAAL--K---------------------------------------SSDAKSCFLLCCFFPEDANISIEVLARHCIARSLL-GQ-NRRASRRVLTVVDILKDACLLEG---TSEN---FVKMHDVIRDVALSIADDGKIL--KH---T-
>XP_028052033.1
-R--R-TT---ESH-VYGRDDDKEAIIKLLVA--NNEFCVIPIVGMGGLGKTTLAQIVYNDKRMDDYFDVKAWACVSDDFNLISITKALLESATN-TMNLEL---LQSLRKKLSKKKFLIVLDDIWNE-DDW-NDLTIPL--DCGSKIVVTTRNKEVLSVMNT-----YQLTEMLEDACWSLFLRHAFGNRDS-----NLHAIGRKIVNKCKGLPLAAKTIGGLL--K------WYEILN----DLPSKKN----ILPALRLSYHHLPTNLKRCFACCSIFPQDYEFDRKSLVLLWMAEGFL--------------------------------------------------------------------
>XP_028052042.1
------------------------------------------LVGMGGIGKTTLAQMVYNDETVKKHFDLKAWVCVSDEFNIMRITKLILESVTS-FNGLDH---VQQLQKALAGRKFLIVLDDVWNK-SDW-NVLKKPF--AQGSKVMVTTRNRDVARTMGA-----HDIEVLSDEDCWLLFAQHAFEHRSI-----NLVSIGKEIVEKCKGLPLVAKTLGGLL--K------WVDVLC----DLSHEES----ILPALRLSYHHLPSHLKQCFAYCSIIPKDYEFKEEEIVLLWMAEGFI-PPKRKQMEYIGGEYFRELLSRSFFQ---PSSTRKSSKFVMHDLINDLAQVVARDTCFR--ED---RH
>XP_028052092.1
----K-SS---T--NYVNFESR-ELVFNNIMA--DSNVKMIGVYGTGGVGKTTMVEEIG--KLVK-NFDE---VVVSQDANVSNIQGQLADRLKG---EVGKAS---KLWNRLNNKKNLIILDDMWQE-----NTIGIPI--NNCCKVVITSRIRGVLEMMHVD----VPMQVLLEKEAWALFKMKVGNS--------ELHDIADAVCKECGGLLVAILAVGAAL--K--NISI--EVL-------------------------------ARHCTLL---------ISIEVLARHCTARSLL-EK-NRKASRRVLTVVDVLKDACLLEG---EYEN---FVKMHDVIRDVALSIADDGKIL--KH---T-
>XP_028052367.1
TK--R-ST---EPH-IYGREYDQRKIIELLVR--HNNIGVIPIVGMGGIGKTTLAQMVYNDETVQKHFDLKAWVCVSDEFNIMRITKAILESVTS-FNNLDQ---VQQLKQALAGKKFLIVLDDVWNK-SDW-NVLKKPF--AQGSKVVVTTRDREVAGMMTT-----HEVNILSKEDCWSLFAQHAFANTCI-----KLVSIGKEIVEKCKGLPLAARTLGGLL--K------WINVLR----DLPHTKS----ILPALRLSYHDLPSHLKQCFAYCSIIPNDYEFEEEELVLLWMAEGFI-QQQRKQMEDVGGEYFRELLSRSFFQ---PSRTGKSSKFVMHDLINDLAQVVARETCFR--ED---RH
>XP_028052379.1
SIKDR-AS---DDK-VVGIESPKYELISRLVD--QRA--VISVVGMGGIGKTTLAKKVYDSQEVVAHFNCKAWITVSQSYKPEELLKTMIKELSGD-----S---LIKLRGYLCEKRYVIVFDDVWET-DFW-GSIRHALPK--GSRVIITTRNEQVA-TFCK-----HELEALSEEKAWELFCKKAF-QLDFHCP--ELEEVSHAIVRKCQGLPLAIAAIGGLL--K---ISEWQKFYG-----MNSELENLTSIKKIVLLSYHNLPYFLKPCFLYLGIIPEDYSINCGRLVRLWMAEGFI-EEQKKTLEEVAEEYLIELILRNLVQVS-TKINGRVKNCRVHDVVREIILSKSEELSF---DE---RR
>XP_028052386.1
TK--R-ST---EPC-IYGREYDQRKIIELLVR--HNNIGVIPIVGMGGIGKTTLAQMVYNDETVQKHFDLKAW-------------------------------------------------------------------------------------------------------------------------------------------------------------------------------TKS----ILPALRLSYHDLPSHLKQCFAYCSIIPNDYEFEEEELVLLWMAEGFI-QQQRQQMEDVGGEYFRELLSRSFFQ---PSRTGESSKFVMHDLINDLAQVVARETCFR--ED---RH
>XP_028052519.1
----R-AS---EDE-VVGIEYTREELVDMLV---NRM--VISLVGMGGIGKTTLAKKVHDNQKVLAHFDCRAWITVSQSYKIEEILRTMIKKLYQDAMDQNS---LINIRGYLLQKRYEIVFDDVWRT-DFW-RFIKHALPK--GSRVIITTRNKEVA-SFCK-----YEIQFLPENEAWRLFCMKAF-QWDFVCP--ELEKVSREIVRKCEGLPLAIVTIGGLL--K---VSEWQTFYD-----LGSELGNLTSIKKIVLLSYHNLPYFLKPCFLYLGIIPEDYSINCGRLVRLWMAEGFI-EEQKKTLEEVAEEYLIELILRNLVQVS-TKINGRVKKCRVHDVVREIILSKSEELSF---DE---RR
>XP_028052572.1
----R-AS---EDE-VVGIEYTREELVDMLV---NRM--VISLVGMGGIGKTTLAKKVHDNQKVLAHFDCRAWITVSQSYKIEEILRTMIKKLYQDAMDQNS---LINIRGYLLQKRYEIVFDDVWRT-DFW-RFIKHALPK--GSRVIITTRNKEVA-SFCK-----YEIQFLPENEAWRLFCMKAF-QWDFVCP--ELEKVSREIVRKCEGLPLAIVTIGGLL--K---VSEWQTFYD-----LGSELGNLTSIKKIVLLSYHNLPYFLKPCFLYLGIIPEDYSINCGRLVRLWMAEGFI-EEQKKTLEEVAEEYLIELILRNLVQVS-TKINGRVKKCRVHDVVREIILSKSEELSF---DE---RR
>XP_028052635.1
----R-AS---EDE-VVGIEYTREELVDMLV---NRM--VISLVGMGGIGKTTLAKKVHDNQKVLAHFDCRAWITVSQSYKIEEILRTMIKKLYQDAMDQNS---LINIRGYLLQKRYEIVFDDVWRT-DFW-RFIKHALPK--GSRVIITTRNKEVA-SFCK-----YEIQFLPENEAWRLFCMKAF-QWDFVCP--ELEKVSREIVRKCEGLPLAIVTIGGLL--K---VSEWQTFYD-----LGSELGNLTSIKKIVLLSYHNLPYFLKPCFLYLGIIPEDYSINCGRLVRLWMAEGFI-EEQKKTLEEVAEEYLIELILRNLVQVS-TKINGRVKKCRVHDVVREIILSKSEELSF---DE---RR
>XP_028052666.1
----A-SL------KYEAFDSR-KRIFEEIMK--DPSIKMIGIYGPGGVGKTTMVEEVR--QLTKRNFDS---IAVSKVVEKEKVQGELASQLD----EFGRAG---KLLNRLSNRKNLVILDDVWEP-----DEIGIPT--NMVCKVVITSRKQRVCQMMQ----KSFPIEVLTDTEAWSLFTKMAEIS--------GIPPAAEDVCNECGGLPVAIRAVAAAL--K--NNYAWIDAHRQLK--KLRDIV-DPKLFSSLKLSYDFLPKDARSCFLLCSLFSEDAEISVEDLVRYSIGMRLL-DQIHEDVRARVLTLVDGLKSSCLLDG---KNQN---KVKMHDVIRDVAISIADE-KYL--KH---T-
>XP_028052667.1
----A-SL------KYEAFDSR-KRIFEEIMK--DPSIKMIGIYGPGGVGKTTMVEEVR--QLTKRNFDS---IAVSKVVEKEKVQGELASQLD----EFGRAG---KLLNRLSNRKNLVILDDVWEP-----DEIGIPT--NMVCKVVITSRKQRVCQMMQ----KSFPIEVLTDTEAWSLFTKMAEIS--------GIPPAAEDVCNECGGLPVAIRAVAAAL--K--NNYAWIDAHRQLK--KLRDIV-DPKLFSSLKLSYDFLPKDARSCFLLCSLFSEDAEISVEDLVRYSIGMRLL-DQIHEDVRARVLTLVDGLKSSCLLDG---KNQN---KVKMHDVIRDVAISIADE-KYL--KH---T-
>XP_028052668.1
----A-SL------KYEAFDSR-KRIFEEIMK--DPSIKMIGIYGPGGVGKTTMVEEVR--QLTKRNFDS---IAVSKVVEKEKVQGELASQLD----EFGRAG---KLLNRLSNRKNLVILDDVWEP-----DEIGIPT--NMVCKVVITSRKQRVCQMMQ----KSFPIEVLTDTEAWSLFTKMAEIS--------GIPPAAEDVCNECGGLPVAIRAVAAAL--K--NNYAWIDAHRQLK--KLRDIV-DPKLFSSLKLSYDFLPKDARSCFLLCSLFSEDAEISVEDLVRYSIGMRLL-DQIHEDVRARVLTLVDGLKSSCLLDG---KNQN---KVKMHDVIRDVAISIADE-KYL--KH---T-
>XP_028052669.1
----A-SL------KYEAFDSR-KRIFEEIMK--DPSIKMIGIYGPGGVGKTTMVEEVR--QLTKRNFDS---IAVSKVVEKEKVQGELASQLD----EFGRAG---KLLNRLSNRKNLVILDDVWEP-----DEIGIPT--NMVCKVVITSRKQRVCQMMQ----KSFPIEVLTDTEAWSLFTKMAEIS--------GIPPAAEDVCNECGGLPVAIRAVAAAL--K--NNYAWIDAHRQLK--KLRDIV-DPKLFSSLKLSYDFLPKDARSCFLLCSLFSEDAEISVEDLVRYSIGMRLL-DQIHEDVRARVLTLVDGLKSSCLLDG---KNQN---KVKMHDVIRDVAISIADE-KYL--KH---T-
>XP_028052670.1
----A-SL------KYEAFDSR-KRIFEEIMK--DPSIKMIGIYGPGGVGKTTMVEEVR--QLTKRNFDS---IAVSKVVEKEKVQGELASQLD----EFGRAG---KLLNRLSNRKNLVILDDVWEP-----DEIGIPT--NMVCKVVITSRKQRVCQMMQ----KSFPIEVLTDTEAWSLFTKMAEIS--------GIPPAAEDVCNECGGLPVAIRAVAAAL--K--NNYAWIDAHRQLK--KLRDIV-DPKLFSSLKLSYDFLPKDARSCFLLCSLFSEDAEISVEDLVRYSIGMRLL-DQIHEDVRARVLTLVDGLKSSCLLDG---KNQN---KVKMHDVIRDVAISIADE-KYL--KH---T-
>XP_028052671.1
----A-SL------KYEAFDSR-KRIFEEIMK--DPSIKMIGIYGPGGVGKTTMVEEVR--QLTKRNFDS---IAVSKVVEKEKVQGELASQLD----EFGRAG---KLLNRLSNRKNLVILDDVWEP-----DEIGIPT--NMVCKVVITSRKQRVCQMMQ----KSFPIEVLTDTEAWSLFTKMAEIS--------GIPPAAEDVCNECGGLPVAIRAVAAAL--K--NNYAWIDAHRQLK--KLRDIV-DPKLFSSLKLSYDFLPKDARSCFLLCSLFSEDAEISVEDLVRYSIGMRLL-DQIHEDVRARVLTLVDGLKSSCLLDG---KNQN---KVKMHDVIRDVAISIADE-KYL--KH---T-
>XP_028052672.1
----A-SL------KYEAFDSR-KRIFEEIMK--DPSIKMIGIYGPGGVGKTTMVEEVR--QLTKRNFDS---IAVSKVVEKEKVQGELASQLD----EFGRAG---KLLNRLSNRKNLVILDDVWEP-----DEIGIPT--NMVCKVVITSRKQRVCQMMQ----KSFPIEVLTDTEAWSLFTKMAEIS--------GIPPAAEDVCNECGGLPVAIRAVAAAL--K--NNYAWIDAHRQLK--KLRDIV-DPKLFSSLKLSYDFLPKDARSCFLLCSLFSEDAEISVEDLVRYSIGMRLL-DQIHEDVRARVLTLVDGLKSSCLLDG---KNQN---KVKMHDVIRDVAISIADE-KYL--KH---T-
>XP_028052673.1
----A-SL------KYEAFDSR-KRIFEEIMK--DPSIKMIGIYGPGGVGKTTMVEEVR--QLTKRNFDS---IAVSKVVEKEKVQGELASQLD----EFGRAG---KLLNRLSNRKNLVILDDVWEP-----DEIGIPT--NMVCKVVITSRKQRVCQMMQ----KSFPIEVLTDTEAWSLFTKMAEIS--------GIPPAAEDVCNECGGLPVAIRAVAAAL--K--NNYAWIDAHRQLK--KLRDIV-DPKLFSSLKLSYDFLPKDARSCFLLCSLFSEDAEISVEDLVRYSIGMRLL-DQIHEDVRARVLTLVDGLKSSCLLDG---KNQN---KVKMHDVIRDVAISIADE-KYL--KH---T-
>XP_028052674.1
----A-SL------KYEAFDSR-KRIFEEIMK--DPSIKMIGIYGPGGVGKTTMVEEVR--QLTKRNFDS---IAVSKVVEKEKVQGELASQLD----EFGRAG---KLLNRLSNRKNLVILDDVWEP-----DEIGIPT--NMVCKVVITSRKQRVCQMMQ----KSFPIEVLTDTEAWSLFTKMAEIS--------GIPPAAEDVCNECGGLPVAIRAVAAAL--K--NNYAWIDAHRQLK--KLRDIV-DPKLFSSLKLSYDFLPKDARSCFLLCSLFSEDAEISVEDLVRYSIGMRLL-DQIHEDVRARVLTLVDGLKSSCLLDG---KNQN---KVKMHDVIRDVAISIADE-KYL--KH---T-
>XP_028052675.1
----A-SL------KYEAFDSR-KRIFEEIMK--DPSIKMIGIYGPGGVGKTTMVEEVR--QLTKRNFDS---IAVSKVVEKEKVQGELASQLD----EFGRAG---KLLNRLSNRKNLVILDDVWEP-----DEIGIPT--NMVCKVVITSRKQRVCQMMQ----KSFPIEVLTDTEAWSLFTKMAEIS--------GIPPAAEDVCNECGGLPVAIRAVAAAL--K--NNYAWIDAHRQLK--KLRDIV-DPKLFSSLKLSYDFLPKDARSCFLLCSLFSEDAEISVEDLVRYSIGMRLL-DQIHEDVRARVLTLVDGLKSSCLLDG---KNQN---KVKMHDVIRDVAISIADE-KYL--KH---T-
>XP_028052767.1
-----IVP---T--GSFEFNSR-TSTMKEVME--DDEINIIGICGMGGIGKTTMVKDVA--IRTKNEFDE---IVVSHSPDLWNIQGQIADNL-G---LFGRAT---RLRQRLANKRILLVLDDVWEW-----DAIGIPF--NRGCKVVLTSRSLDVCIGMGSQ----IEVKTLAGEEAWHLFKEMVGDSV-------DMQPIAEQVVNECGGLPLALVTIGRAL--K--SNSVWTDTLRQLR----RTL-----VYQALELSYNYLHEEAKSLFLLCCLYPEDCDIQIEDLVRLGMGLELF-E--DGEARDRVRALIDQLKSCYLLDS---DK--KDDCIKMHDVVRDVGISIARGTTFL--RH---T-
>XP_028052787.1
------PQ-MRAPD-IKKFETL-QKSLEQVLG--NDKVKGIQIHGTVGIGKTTIMLNLNNHDEVK--FDIVIWVKVSENLSREHLQQAILRTIK--------------------------------------------------------------------------------------------------------------------------------------------------------------------------------------------------------------------------------------------------------------------------------QANR
>XP_028052792.1
------------------------------ME--NDKINITGICGIGGVGKTTMVKQVT--VKAKKEFDE---IVLSSSTSLSNIQCQIADQL-E---LIERAA---CLRQRLANKRILLALDEVSEE-----DAIGIPI--NRGCEVVLTSEKDVICSQMGAQ----IQT-------------------------------------------------------------------------------------------------------------------------------------------------------------------------------------------------------
>XP_028052859.1
HD--A-DT---DDD-LVGIEDGKRQLLGWLMD--QRT--VISVVGMGGSGKTTLVAQAYNNQTVKQYFHCYAWITVSQTYVVDDLLRSMIKEFYSSRKSHKE---LLMISNYLKSKRYLVVLDDVWSQ-NLW-QHISVSLPD--GSRVILTTRKEDVA-SFNF-----HHMNPLGVKDAWNLFCKKAF-SSNRCCP--ELESLAHDLVAKCEGLPLAIAALGGVM--K---ELDWRKAYN-----LSWELGELEAVKTILLYSFNELPYQLKHCFLYCCLFPEDYRIRRKRLIRLWMAEGFV-EKRKLTVEEVADSYLMDLVCRSMLQVI-RNPSGRPKECKMHDLVREIALSTSETEKF---KE---RR
>XP_028052860.1
HD--A-DT---DDD-LVGIEDGKRQLLGWLMD--QRT--VISVVGMGGSGKTTLVAQAYNNQTVKQYFHCYAWITVSQTYVVDDLLRSMIKEFYSSRKSHKE---LLMISNYLKSKRYLVVLDDVWSQ-NLW-QHISVSLPD--GSRVILTTRKEDVA-SFNF-----HHMNPLGVKDAWNLFCKKAF-SSNRCCP--ELESLAHDLVAKCEGLPLAIAAL------------------------------ELEAVKTILLYSFNELPYQLKHCFLYCCLFPEDYRIRRKRLIRLWMAEGFV-EKRKLTVEEVADSYLMDLVCRSMLQVI-RNPSGRPKECKMHDLVREIALSTSETEKF---KE---RR
>XP_028052893.1
AK--R-ST---EPR-ICGRDEEKEEIIDFLLG--DSKVGVIPIVGMGGLGKTTLARMVYNDEVVKKNFDLKAWVCVSDEFDIFRISRVILESITN-FKDLNQ---VQQLKQNLVGKKILIVLDDVWDK-NDW-KVLKSPF--APGSKIIVTTRDGDVASSMGT-----HLLRHLSEHDCWSVFAQHAFRYRSM-----NLERIGREIVGKCKGLPLAARTLGDLL--K------WENVLN----DLTEQGN----IPPALRLSYHHLPAHLKRCFAYCSILPKDYEFEEEELVFLWMAEGLL-QQQNKRMEDLGVEYFRELRSRSFFQ---PSSGGEGSKFVMHDFINDLAQSVAGYTCFR--ED---RH
>XP_028053407.1
--TGQ-GS---DDE-IVGIESPKYELIGRLLA--SQA--VISVVGMGGIGKTTLAMKVYDSQEVVAHFNCKAWITVSQSYDLKELLQTMIKQLSGE-----S---LIKLRGYLSEKRYVIVFDDVWET-DFW-GSIRHALPK--GSRVIITTRNEQVA-TFCK-----HELEALSEEKAWELFCKKAF-RQDFVCP--ELEKVSLKIVRKCEGLPLAIVVISGLL--K---ISEWQEFYD-----LRFELEHLTILKRILLLSYQDLPCHLKSCLLYLGIIPEKYSITRGRLIRLWIAERLV-PEKERTLEEVAEAYLNELIQRRLLQVS-SKLYGRVKHCRVHLLLHELILSMSEEFSF---DE---RR
>XP_028053713.1
------T----SPY-LIGIHSRAKNI---LRDG-SSDVGIVAICGIGGIGKTTIAKFLYNS---K--FKESSFVSTLKQPNLLQLQRQLLLDLQG-LYYVEEG--IVKIKDALHCKRVLIILDDVDTIDRDW----------FQGSKIIITTRHERLLAHV-------HKVENLDYSESLELFSWHAFGQNRP-----DFIEVSKRVIQYCGGLPLAIKILGSSL-SK--SLNVWKSQLEKL-----KA--PNYQVIEKLKISYDSLDDHDKNLFLFVG---MDEDW----VVTILDGCDFY-------T-TVG---IQNPIDRCLLMIN----RK--K-LVMHQLIQEMGKKIVKEER---HKD-----
>XP_028053766.1
VC--T-TS---ELE-IYGRTDEKEMTIEMLLN--DDDVSVYAMCGMGGLGKTTLAQLVYNDGRVESYFELRIWVCVSVDFDVERLTRAILESIEG-ISNLDP---LLLLQEKLFGKRFLLVLDDVWNE-EKW-DRLKNAL--AKGCTIIVTTRIQKVALIMAT-----HHMAGLSEDDSWSLFKRRAFGNERR-----QLDLIGKEIVKKCKGLPLAIKALGSLM--K------WLSVKE----DLPDDGS----ILPSLRLSYEALPPHLRQCFAYCCIFPKDGVMEKDNLIQLWMANGFI-P-SKTTLH-IGHEIFKDLVWRSFLEEV-ERKDGRIF-CAMHDLMHDLAQSIMRNECSI--EY---RH
>XP_028054366.1
TK--R-ST---EPR-VYGREKDQRKIIELLVG--RNKVDVIPIVGMGGIGKTTLAQMV-----------VTGWLCA------------------------------------------------------------------------------------------------------------------------------------------------------------------------------------------------------------------------------------------------------------------------------------------------------
>XP_028054375.1
VC--R-TD---ESE-IYGRTDEKEMIIEMLLN--DDDVSVYAMCGMGGLGKTTLAQLVYNDGRVKSYFELRIWVCVSVDFDVERLTRAILESIEG-ISNLDP---LLRLQEKLFGKRFLLVLDDVWNE-EKW-DRLKNAL--AKGCTVIVTTRIQQVALIMAT-----HHMAHLSEDDSWSLFKRRAFGNERT-----QLDLIGKEIVKKCKGLPLAIKALGSLM--K------WLSVKE----------T----I------------------------------------------------------------------------------------------------------CQM--EV-----
>XP_028054379.1
TK--R-ST---EPR-VYGREKDQRKIIELLVG--RNKVDVIPIVGMGGIGKTTLAQMVYNDETVKKHFDLKAWVCVSDEFDIMKITKAIYDSVTS-SDNLDQ---AQQLKQALAGKKFFIVLDDVWNK-NDW-NDLNSPF--AQGSKVVVTTRSRDVARMMAT-----HDVEILSDEDCWSLFAQHAFENRSI-----NLVSIGKEIVEKCKGLPLAAKTLSGLL--K------WVDVLC----ELSHEES----ILPALRLSYHHLPSHLKQCFAYCSIIPNDYEFEEEEIVLLWMAEGFI-LQKRKQMEDVGGEYFRELLSRSFFQ---PSSTGKSSKFVMHDLINDLAQVVARETCFR--ED---RH
>XP_028054380.1
TK--R-ST---EPR-VYGREKDQRKIIELLVG--RNKVDVIPIVGMGGIGKTTLAQMVYNDETVKKHFDLKAWVCVSDEFDIMKITKAIYDSVTS-SDNLDQ---AQQLKQALAGKKFFIVLDDVWNK-NDW-NDLNSPF--AQGSKVVVTTRSRDVARMMAT-----HDVEILSDEDCWSLFAQHAFENRSI-----NLVSIGKEIVEKCKGLPLAAKTLSGLL--K------WVDVLC----ELSHEES----ILPALRLSYHHLPSHLKQCFAYCSIIPNDYEFEEEEIVLLWMAEGFI-LQKRKQMEDVGGEYFRELLSRSFFQ---PSSTGKSSKFVMHDLINDLAQVVARETCFR--ED---RH
>XP_028054381.1
TK--R-ST---EPR-VYGREKDQRKIIELLVG--RNKVDVIPIVGMGGIGKTTLAQMVYNDETVKKHFDLKAWVCVSDEFDIMKITKAIYDSVTS-SDNLDQ---AQQLKQALAGKKFFIVLDDVWNK-NDW-NDLNSPF--AQGSKVVVTTRSRDVARMMAT-----HDVEILSDEDCWSLFAQHAFENRSI-----NLVSIGKEIVEKCKGLPLAAKTLSGLL--K------WVDVLC----ELSHEES----ILPALRLSYHHLPSHLKQCFAYCSIIPNDYEFEEEEIVLLWMAEGFI-LQKRKQMEDVGGEYFRELLSRSFFQ---PSSTGKSSKFVMHDLINDLAQVVARETCFR--ED---RH
>XP_028054382.1
TK--R-ST---EPR-VYGREKDQRKIIELLVG--RNKVDVIPIVGMGGIGKTTLAQMVYNDETVKKHFDLKAWVCVSDEFDIMKITKAIYDSVTS-SDNLDQ---AQQLKQALAGKKFFIVLDDVWNK-NDW-NDLNSPF--AQGSKVVVTTRSRDVARMMAT-----HDVEILSDEDCWSLFAQHAFENRSI-----NLVSIGKEIVEKCKGLPLAAKTLSGLL--K------WVDVLC----ELSHEES----ILPALRLSYHHLPSHLKQCFAYCSIIPNDYEFEEEEIVLLWMAEGFI-LQKRKQMEDVGGEYFRELLSRSFFQ---PSSTGKSSKFVMHDLINDLAQVVARETCFR--ED---RH
>XP_028054762.1
----R-AS---DDE-VVGIESPRYELISRLVD--QRA--VISVVGMGGIGKTTLAKKIYDSQE-TAHFNCKAWITISQSYKPEELLKKMIKQLSGE-----S---LIKLRGYLSKKRYIIMFDDVWET-DFW-GSIRHALPK--GSRVIITTRSEQVA-TFCK-----HELEALSEEKAWELFCKKAF-QLD--CP--QLKEVSQAIVRKCQGLLLAIAAIGGLL--K---ISEWRKFYD-----MNSELKNLKSISKILLFSYNDLPHHLKSCFLYFGIMPEDYSIQAGRLIRLWITEGFV-EKQNKTLEEVAEEYLTELIHRRLVLVS-TKIDG----------------------------------
>XP_028054784.1
----R-AS---DDE-VVGIESPKYELISRLVD--QRA--VISVVGMGGIGKTTLAKKVYDSQEVVAHFNCKAWITVSQSYKPEELLKTMIKQLSGE-----S---LIKLRGYLSEKRYIIVFDDVWET-DFW-GSIRHALPK--SSRVIITTRSEQVA-TFCK-----HELEALSEEKAWELFCKKAF-QLDFHCP--ELEEVSHAIVRKCQGLPLAIAAIGGLL--K---ISEWQKFYG-----MHSELENLTSIRKILLLSYNDLPHYLKSCFLYFGIMPDDYSISYGRLIRLWIAEGFI-EEQKKTMEEVAEECLIELIHRRLVLVS-TKFDGRVRQCQVHDVVREIILSMSEEFSF----E---RR
>XP_028054785.1
----R-AS---DDE-VVGIESPKYELISRLVD--QRA--VISVVGMGGIGKTTLAKKVYDSQEVVAHFICKAWITVSQSYKPEELLKTMIKQLSGE-----S---LIKLRGYLSEKRYIIVFDDVWET-DFW-GSIRHALPK--SSRVIITTRSEQVA-TFCK-----HELEALSEEKAWELFCKKAF-QLDFHCP--ELEEVSHAIVRKCQGLPLAIAAIGGLL--K---ISEWQKFYG-----MHSELENLTSIRKILLLSYNDLPHYLKSCFLYFGIMPDDYSISYGRLIRLWIAEGFI-EEQKKTMEEVAEECLIELIHRRLVLVS-TKFDGRVRQCQVHDVVREIILSMSEEFSF----E---RR
>XP_028054806.1
GH--Q-TS---KSQ-VVGRKDDKEKIVEMLVS--EGHIATIAIVGMGGVGKTTLARLVYNDDAVKDHFQRRIWISVNFNFNLDRILQEMKVSLYGPTLSMDN---VQEVHKFLAGKRFLLVLDDVWTQ-TDW-EQLK-----------------------------------------------------------------------------------------------------------------------------------------------------------------------------------------------------------------------------------------
>XP_028054888.1
I---KRQS---EED-FVGFEEDLNMVVKHLVQV-YTPSRVVSICGMGGLGKTTLAKKVYHHKDIQSHFQGLAWVCISQQYQTRDILQEIFIN---VRMANKE---LFQLYKIQQSKKCLVVLDDIWSI-EAW-KSLKPAFPN-TGSKILLTTRNKTLPSQID-PY---HEPSCLNDEESWDLLQKKSLLRRDGVLDT-NMEAIGRKMVMLCAGLPLAIIVLGGLL-AT------WEVVYQN--DPIQH----DNGVSTVLALSYHDLPYQLKPCFLYFGHFLEDYEVDAERLYHLWIADGII--DDRETIMDVGKRYLGALAQRCMVQVQ-DEYTQRINYCRIHDLMLELCLSKAKMNDFLG------RK
>XP_028054933.1
----K-TS---ESG-VYGRDFDKEDVMKVLLS--CNEIGVIAIVGMGGVGKTTLAQLLYNDDRVVDHFKMKAWVCVSEEFDVLSVTRSILEAVTG-AKNLDV---IQKLKELLSGKKYFIVLDDVWNE-GHW-ESLSQPF--THGSRIIVTTRKDRVASVMKT-----HRLQELPFEDCWKLFAKYAFEKENF-----NLENIGKEIVKKCKGLPLAAKTLAGLL--K------WNNVLK----DLPED------ILPALRLSYRYLPPHVKRCFAYCSIFPKDYEFKIGELVLLWIAEGFV--KPRTTMEEVGYECFNELLSVSLFQ---QS-AKA-SFFVMHDLVNDLAQSVSGDFCLR--EN---RH
>XP_028054970.1
----K-TS---ESG-VYGRDFDKEDVMKVLLS--SNEIGVLAIVGMGGVGKTTLAQLLYNDDRVVDHFKMKAWVCVSEEFDVLSVTRSILEAVTG-AKNLDM---IQKLKELLSGKKFLVVLDDVWNE-GHW-ESLSQPF--AHGSRIIVTTRKDKVASVMKT-----HRLQKLPFEDCWKLFAKYAFEKGDS-----NLENIGKEIVKKCKGLPLAAKTLAGLL--K------WNNVLK----DLPED------ILPALRLSYHYLPAHLKRCFAYCSIFPKDYEFEMRELVLLWIAEGFV--KPRTTMEEVGYECFNELLSVSLFQ---QS-ARA-SCFVMHDLVNDLAQSVSGNFCLR--EN---RH
>XP_028055198.1
--KDR-AS---DDE-VVRIESPKSELISRLVD--QRA--MISLVGMGGIGKTTLAKKVYDSQEMAAHFNYKAWIIVSQSYRPEELLKTMIEQLSGD-----S---LIKARGYSYEKKYVIVFDDVWQI-DFW-GSIRHALPQ--GSRVIITTRSEQVA-GFCK-----HELQALSEEKAWELFCMKAF-QLDFHCP--ELEEISHEIVKKCEGWPLAIVAIGGLL--K---VFEWQKFYD-----MGTELEKLTSIRKILLSSYNDLPQYLKSCFLYFGIMPEDYSIEGERLIWLWIAKGFV-EEQKKTLEEVSEEYLIELIHRRLVQVS-TKSDGRVGECRVHDVVREIIISMSEEFSF---EE---RR
>XP_028055766.1
SDEDRWTSQVYDQSGIVGLTEDTSRINGWILASNEV-LHRVGIVGMGGLGKTTIVQKIFNDTHVIARFEKRIWVSISQTFSELEIMKSILRQVREDDSGSDTGQMLHRIHQLLSHKSYLIVMDDVWSTANGWWDRISNGLAKGHSSCIIITSRNEEVVKNMGVVDARIHRPRLLDEEESWSLFCKVAFMATKGICKNLQIEGMGKEIVKKCRGLPLAIKTTGGLLYSKTS-FSEWKRICDNFHEKLATEG--NSSVMASLQLSYDELPAHLKHCILCFSIYPEDHEINVEQLVRWWIGEGFVHERRSETATETAYRFLSELIGRCLVDVMRRNYDGRVYSCKMHDMVRDLTIRIAREEAFTSFDDMDSRR
>XP_028056085.1
HA--A-SA---DDD-VVGIQKEINSLLKLLIE--QRT--VISVWGMGGSGKTTLVAKAYNNEAVKRCFDCYVWVTVSQHYVIEDLLRKMIKELFCSSMGYKQ---LMILVEFLQQKRYVIVLDDVWDV-NFW-SQIKLVLLD--GSRIILTTRNRDIA-SYPY-----IQHNPLEDCDAWILFCKKAF-ASEPHCP--YLKNLAWALVKKCEGLPLAVEAMGGLM--K---ELKWGAVYD-----FNWHLCKLEVVKAILLLSFNGLPYYLKNCFLYCCLFPSNHWISAHKLVRLWMAEGFV-EERKLTPEEVAKGYLKELISRSLLQVT-KNNTFRPKLCKLHDLMRELALSVSEQDHF---QG---RR
>XP_028056086.1
HA--A-SA---DDD-VVGIQKEINSLLKLLIE--QRT--VISVWGMGGSGKTTLVAKAYNNEAVKRCFDCYVWVTVSQHYVIEDLLRKMIKELFCSSMGYKQ---LMILVEFLQQKRYVIVLDDVWDV-NFW-SQIKLVLLD--GSRIILTTRNRDIA-SYPY-----IQHNPLEDCDAWILFCKKAF-ASEPHCP--YLKNLAWALVKKCEGLPLAVEAMGGLM--K---ELKWGAVYD-----FNWHLCKLEVVKAILLLSFNGLPYYLKNCFLYCCLFPSNHWISAHKLVRLWMAEGFV-EERKLTPEEVAKGYLKELISRSLLQVT-KNNTFRPKLCKLHDLMRELALSVSEQDHF---QG---RR
>XP_028056249.1
-----------FLY-PTGIDSRVKDI---LQDG-SNNIGIMVIYGMGGIGKTTIAKTAYNQ---R--FDGSSFIRTSKQPRLVRLQKQLVSDVKR-LHNVDEG--IIKIKHAMCCKRVLVVLDDVDQLDRDW----------HPGSKIIITTRHKRMLAYA-------YKVTKLKDTEALSLRYRLLSANFLP-----SYIHQIKNRLTHL------------TK-EK--SIEEYLNQIKEL---------------DQLALASSPIDEED------------------------------------------------------LLTLN----------------------------------D-----
>XP_028056482.1
IGVNR-DA---EAE-LVGIEKPKTKLIGWLV---RLK--VISVVGMEGLGKTTLVKKVYNDAAIKKHFHIRAWITVSESFKIKELLKNMIHRLFKETMDWNS---LKIINAFLRLKKYVLVFDDVWDI-QAW-QVFRYTFRE--GSRVMLTRRNADLA-LFSS-----YDLQPLSPQESWALFCKKTF-KEN----------------------------------------------------------------------------------------------------------------------------------------------------------------------------------
>XP_028056800.1
--------------------------MTNVME--DDNINFIGIHGSGGVGKTTLVKEIG--KQAKSDFDD---VMVSQNPNIKNIQGQIASMLTD---EIERAS---MLYARLKDKKILVILDDVWAK-----NAMGIPF--HQGCKIIITTWREL-----------------------------NVGHV--------VLTVTANEVCKECGGLPIALVTIGSAM--K-DDP--------------------------------------------------------------YGM-------------------------------------------------------------------------
>XP_028057310.1
----A-AP---T--AFKTFESR-MPVMEEIME--KDEFRMIGIHGIGGVGKTTIAKEVF--ARAKKDFEE---VVVSQAPKIREIQGQIADLF-S---EAGRAG---RLHAR-LNKRVLVILDDVWSG-----DTIGIPF--FKGCKIMFTSRDKDVCTEMKTQ----FFINVLSDEEAWSLFREIVGDV--------DLRSIATQVAKECGGLPIAIITVGNAL--K--GIHGWKDALHLLK--APRNIK-HGKVYANIELSYNSLSEEAKSCFLLGCLFTADTDIVIEQLVIYAIGLRLF-E--NEDERNRTYSLIYDLKASGLSDS---KHVG----VRMHDVIRDVGLFIAKGKHFM--KA---T-
>XP_028057315.1
----A-AP---T--AFKTFESR-MPVMEEIME--KDEFRMIGIHGIGGVGKTTIAKEVF--ARAKKDFEE---VVVSQAPKIREIQGQIADLF-S---EAGRAG---RLHAR-LNKRVLVILDDVWSG-----DTIGIPF--FKGCKIMFTSRDKDVCTEMKTQ----FFINVLSDEEAWSLFREIVGDV--------DLRSIATQVAKECGGLPIAIITVGNAL--K--GIHGWKDALHLLK--APRNIK-HGKVYANIELSYNSLSEEAKSCFLLGCLFTADTDIVIEQLVIYAIGLRLF-E--NEDERNRTYSLIYDLKASGLSDS---KHVG----VRMHDVIRDVGLFIAKGKHFM--KA---T-
>XP_028057318.1
----A-AP---T--AFKTFESR-MPVMEEIME--KDEFRMIGIHGIGGVGKTTIAKEVF--ARAKKDFEE---VVVSQAPKIREIQGQIADLF-S---EAGRAG---RLHAR-LNKRVLVILDDVWSG-----DTIGIPF--FKGCKIMFTSRDKDVCTEMKTQ----FFINVLSDEEAWSLFREIVGDV--------DLRSIATQVAKECGGLPIAIITVGNAL--K--GIHGWKDALHLLK--APRNIK-HGKVYANIELSYNSLSEEAKSCFLLGCLFTADTDIVIEQLVIYAIGLRLF-E--NEDERNRTYSLIYDLKASGLSDS---KHVG----VRMHDVIRDVGLFIAKGKHFM--KA---T-
>XP_028057324.1
----A-AP---T--AFKTFESR-MPVMEEIME--KDEFRMIGIHGIGGVGKTTIAKEVF--ARAKKDFEE---VVVSQAPKIREIQGQIADLF-S---EAGRAG---RLHAR-LNKRVLVILDDVWSG-----DTIGIPF--FKGCKIMFTSRDKDVCTEMKTQ----FFINVLSDEEAWSLFREIVGDV--------DLRSIATQVAKECGGLPIAIITVGNAL--K--GIHGWKDALHLLK--APRNIK-HGKVYANIELSYNSLSEEAKSCFLLGCLFTADTDIVIEQLVIYAIGLRLF-E--NEDERNRTYSLIYDLKASGLSDS---KHVG----VRMHDVIRDVGLFIAKGKHFM--KA---T-
>XP_028057328.1
----A-AP---T--AFKTFESR-MPVMEEIME--KDEFRMIGIHGIGGVGKTTIAKEVF--ARAKKDFEE---VVVSQAPKIREIQGQIADLF-S---EAGRAG---RLHAR-LNKRVLVILDDVWSG-----DTIGIPF--FKGCKIMFTSRDKDVCTEMKTQ----FFINVLSDEEAWSLFREIVGDV--------DLRSIATQVAKECGGLPIAIITVGNAL--K--GIHGWKDALHLLK--APRNIK-HGKVYANIELSYNSLSEEAKSCFLLGCLFTADTDIVIEQLVIYAIGLRLF-E--NEDERNRTYSLIYDLKASGLSDS---KHVG----VRMHDVIRDVGLFIAKGKHFM--KA---T-
>XP_028057333.1
----A-AP---T--AFKTFESR-MPVMEEIME--KDEFRMIGIHGIGGVGKTTIAKEVF--ARAKKDFEE---VVVSQAPKIREIQGQIADLF-S---EAGRAG---RLHAR-LNKRVLVILDDVWSG-----DTIGIPF--FKGCKIMFTSRDKDVCTEMKTQ----FFINVLSDEEAWSLFREIVGDV--------DLRSIATQVAKECGGLPIAIITVGNAL--K--GIHGWKDALHLLK--APRNIK-HGKVYANIELSYNSLSEEAKSCFLLGCLFTADTDIVIEQLVIYAIGLRLF-E--NEDERNRTYSLIYDLKASGLSDS---KHVG----VRMHDVIRDVGLFIAKGKHFM--KA---T-
>XP_028058087.1
----A-FT---R--GFKGFESR-RLIMNGVME--DDSIYVIGICGMGGVGKTTMVEEVA--KKAEEKFHK---IVVSQNPDLINIQGEIAKILPG---LFARAG---ELGSRILKGRILVILDDVWER-----EKIGIPF--HKGCKIVMTSRNKDVCNSMGTH----FEVGILHKEEAWNLFKEMAEISDEG-----GLQLMQMAVAKECGGLPIAIVIVGRAL--K--GKPSWDSALEQLR--IVNNIK-YDKVLKSLELSYNFLSKEAKKCFLLCSLYPEDFAIPIEDLVRYAIGIELF-E--RHQARNRVYSVVDDLKKCYLMES---GRVD---YIKMHDVVRDVAISIAREEHIV--RC---R-
>XP_028058088.1
----A-FT---R--GFKGFESR-RLIMNGVME--DDSIYVIGICGMGGVGKTTMVEEVA--KKAEEKFHK---IVVSQNPDLINIQGEIAKILPG---LFARAG---ELGSRILKGRILVILDDVWER-----EKIGIPF--HKGCKIVMTSRNKDVCNSMGTH----FEVGILHKEEAWNLFKEMAEISDEG-----GLQLMQMAVAKECGGLPIAIVIVGRAL--K--GKPSWDSALEQLR--IVNNIK-YDKVLKSLELSYNFLSKEAKKCFLLCSLYPEDFAIPIEDLVRYAIGIELF-E--RHQARNRVYSVVDDLKKCYLMES---GRVD---YIKMHDVVRDVAISIAREEHIV--RC---R-
>XP_028058089.1
----A-FT---R--GFKGFESR-RLIMNGVME--DDSIYVIGICGMGGVGKTTMVEEVA--KKAEEKFHK---IVVSQNPDLINIQGEIAKILPG---LFARAG---ELGSRILKGRILVILDDVWER-----EKIGIPF--HKGCKIVMTSRNKDVCNSMGTH----FEVGILHKEEAWNLFKEMAEISDEG-----GLQLMQMAVAKECGGLPIAIVIVGRAL--K--GKPSWDSALEQLR--IVNNIK-YDKVLKSLELSYNFLSKEAKKCFLLCSLYPEDFAIPIEDLVRYAIGIELF-E--RHQARNRVYSVVDDLKKCYLMES---GRVD---YIKMHDVVRDVAISIAREEHIV--RC---R-
>XP_028058090.1
----A-FT---R--GFKGFESR-RLIMNGVME--DDSIYVIGICGMGGVGKTTMVEEVA--KKAEEKFHK---IVVSQNPDLINIQGEIAKILPG---LFARAG---ELGSRILKGRILVILDDVWER-----EKIGIPF--HKGCKIVMTSRNKDVCNSMGTH----FEVGILHKEEAWNLFKEMAEISDEG-----GLQLMQMAVAKECGGLPIAIVIVGRAL--K--GKPSWDSALEQLR--IVNNIK-YDKVLKSLELSYNFLSKEAKKCFLLCSLYPEDFAIPIEDLVRYAIGIELF-E--RHQARNRVYSVVDDLKKCYLMES---GRVD---YIKMHDVVRDVAISIAREEHIV--RC---R-
>XP_028058099.1
---------------------------------------MIGIYGLGGIGKTTIAKAVYNR---Q--FKGSCFVRCAGQFNLCQLQEQLLFELGI-IGSADRG--MNLIKERLHSKRVLIVLDDVDQLSRDW----------GPGSRIIITTRDEHLLGPV-------YMAKELNHKESL----------------------------------------------------------------------------------------------------------------------------------------------------------------------------------------------
>XP_028058262.1
----A-SA------NYEAFDSR-KHIFEEIIR--DPSIKMIGIYGPGGVGKTTMVEEVR--QLAKRNFHS---VAVSKAVEKEKVQGELASQLD----EYGRAG---QLLNRLRNQKTLVILDDVWEP-----DDIGIPT--DMGCKVVITTRKQRVCKMMQ----KSFPIHVLTKTEAWSLFTKVAEIS--------EIPSEAEEVCDKCGGLPVAIRAVAAAL--K--GKHAWKDALRQLK--KIKEIA-DPNLFVSLKWSYDRLPKDARSCFLLCSLFKEDAEISIDELVRYSIGMRLL-DQ-NDEVRDRVLAMVDVLKTSCLLDG---RDES---VVKMHDIIRDVAISIADE-KYL--KH---R-
>XP_028058263.1
----A-SA------NYEAFDSR-KHIFEEIIR--DPSIKMIGIYGPGGVGKTTMVEEVR--QLAKRNFHS---VAVSKAVEKEKVQGELASQLD----EYGRAG---QLLNRLRNQKTLVILDDVWEP-----DDIGIPT--DMGCKVVITTRKQRVCKMMQ----KSFPIHVLTKTEAWSLFTKVAEIS--------EIPSEAEEVCDKCGGLPVAIRAVAAAL--K--GKHAWKDALRQLK--KIKEIA-DPNLFVSLKWSYDRLPKDARSCFLLCSLFKEDAEISIDELVRYSIGMRLL-DQ-NDEVRDRVLAMVDVLKTSCLLDG---RDES---VVKMHDIIRDVAISIADE-KYL--KH---R-
>XP_028058891.1
NVVNR-DA---EVK-LVAIEKPKRQLMEWLV---GLR--AVSAVGMGGLGKTTLVKKVYDDATVKKHFDSHAWLTVSESFTAEDLLKDMIQQLFKETMSINR---LKLANDFLQQRRYVVVFYDVWNV-NAW-EAIKYVLPD--GSRVILTTRFTHIA-STCC-----YDLMLLSQEESWTLFCNKTF-RGN-LCP--NLKQISLRILKRCEGLPLAIVAISGVL--K-NRIEEWEMLYR-----LGAELEKLESMKKALFLSYNDLSYYLKICFLYLSIFLEDQEIWCEEVIRLWTAEGFV-NAIEKTIEEVANGHLNELFNRSLIQVA-RFPDGRPSYFHIHDLMREIIVSKAREQNI---RQ---RR
>XP_028058892.1
NVVNR-DA---EAK-LVGIEMPKRQLMEWLV---GLK--AVSVVGMGGLGKTTLVKKVYDDATAKKHFDSHAWLTVSESLRAEDLLKDMIQQLFKETMSINR---LKLANDFLQQRRYVVVFDDVWNV-NAW-EAIKHVLPD--GSCVILTTRFAHIA-STCC-----YTLMPLSQEESWTLFCNKTF-RGN-LCP--NLKQISHRILKRCEGLPLAIVAISGVL--K-SRIDEWEMLYR-----LGAELEKLQSMKKALSLSYNDLPYYLKICFLYLSIFPEDQLTSCKRVIRLWTAEGFV-NGIEKTIEEVANGYLDELVNRSLIQVA-RYPDGRPSHFCIHDLMREIIVSKAREQNI---RQ---RR
>XP_028059017.1
HD--A-DT---DDD-LVGIEDGKRQLLGWLMD--QRT--VISVIGMGGSGKTTLVAKAYNNQTVKQHFHCYAWITVSQTYVVDDLLRSMIKQFYPSSKSHKE---LLMITNYVESKRYVVVLDDVWSH-NLW-EHIRASLPD--GSRVILTTRKEDVA-SFNF-----HRMNPLSIDDAWDLFCMKAF-SSNRCCP--ELESLAHDLVAKCEGLPLAIAALGGVM--K---ESDWRKAYN-----LSWELSELEAVKTILLYCFHELPYQLKQCFLYCCLFPEDYPIRRKRLIRLWMAEGFV-GKRDLTVEEVADGYLMDLVCRSMLQVI-RNPSGRPKECKMHDLVREIALSKSETEKF---KE---RR
>XP_028059469.1
----A-AP---T--AFKTFESR-MPVMEEIME--KDEFRMIGIHGIGGVGKTTIAKEVF--ARAKKDFEE---VVVSQAPKIREIQGQIADLF-S---EAGRAG---RLHAR-LNKRVLVILDDV-----------------------------------------------------------------------------------------------------------------------------------------------------------------------------------------------------------------------------------------------------
>XP_028059516.1
----A-SQ------GYVAFDSR-EEIFEEIMK--DPCIKMIGLYGPGGVGKTTMATEVG--KLAKQNFDD---VVISQTLNEKAVKEKLALQLD------GHAY---QLYHRLNNERNLVILDDVWKP-----DDIEIPI--NKGCKVVITSRKRGLCQNMSVPVNQNFMIGVLREPEAWALFKKVAE-------------------------------------------KFLWKSLLKQRK--EIKEIA-DQNLLISLNWSYDRLPRDARSCFLLCSLFPEDAEISIDELVRYSIGMGLL-DE-NDEVRDRVLAMVDVLKTSCLLDD---THES---VVKMHDIIRDVAISISDE-KYL--KH---K-
>XP_028059531.1
----T-SQ------GYVAFDSR-AEIFEEIMK--DPCIKMIGLYGPGGVGKTTMAIEVG--KLAKQNFDD---VVISQTLNEKAVKEKLALQLD------GHAY---QLYHRLNNERNLVILDDVWKP-----DDIEIPI--NKGCKVVITSRKRGLCQNMSVPVNQNFMIGVLREPEAWA------------------------------------------------------------------------------------------------------------------------------KKVAEKFL-------------------------------------------------------
>XP_028059554.1
SH--RIKA---D-L-IFGRYEDKNRMLDLL-I--QLRPRVIPIVGQDGVGKTTLAQMIYNDEVVKARFNLRAWVSVPDDSIAEKIGKGIVESAMG-LVAVGE---LDLVRDALESKTCLIVLAGV-NS-EAWMRLLEKWF--APGSSVIVTTCNSEVADFMST-----YQLNALSEEDSWSLFRQLAFEPFQV-----EIVSIARKIVVRCLGIPLFLNLLGGLM--H------WLSVHDC---ARPWMAC----ITPLLSVCYHYLPPHLKQCFAYCSIFSKDRVLDKDKMIQMWIAEGLV-HSTGGTLEEIGNVFFQELLCRSFFTDE-RDEYGETTGYRMHPLLHDLARFVAKFDHV--------CQ
>XP_028059555.1
SH--RIKA---D-L-IFGRYEDKNRMLDLL-I--QLRPRVIPIVGQDGVGKTTLAQMIYNDEVVKARFNLRAWVSVPDDSIAEKIGKGIVESAMG-LVAVGE---LDLVRDALESKTCLIVLAGV-NS-EAWMRLLEKWF--APGSSVIVTTCNSEVADFMST-----YQLNALSEEDSWSLFRQLAFEPFQV-----EIVSIARKIVVRCLGIPLFLNLLGGLM--H------WLSVHDC---ARPWMAC----ITPLLSVCYHYLPPHLKQCFAYCSIFSKDRVLDKDKMIQMWIAEGLV-HSTGGTLEEIGNVFFQELLCRSFFTDE-RDEYGETTGYRMHPLLHDLARFVAKFDHV--------CQ
>XP_028059556.1
SH--RIKA---D-L-IFGRYEDKNRMLDLL-I--QLRPRVIPIVGQDGVGKTTLAQMIYNDEVVKARFNLRAWVSVPDDSIAEKIGKGIVESAMG-LVAVGE---LDLVRDALESKTCLIVLAGV-NS-EAWMRLLEKWF--APGSSVIVTTCNSEVADFMST-----YQLNALSEEDSWSLFRQLAFEPFQV-----EIVSIARKIVVRCLGIPLFLNLLGGLM--H------WLSVHDC---ARPWMAC----ITPLLSVCYHYLPPHLKQCFAYCSIFSKDRVLDKDKMIQMWIAEGLV-HSTGGTLEEIGNVFFQELLCRSFFTDE-RDEYGETTGYRMHPLLHDLARFVAKFDHV--------CQ
>XP_028059557.1
SH--RIKA---D-L-IFGRYEDKNRMLDLL-I--QLRPRVIPIVGQDGVGKTTLAQMIYNDEVVKARFNLRAWVSVPDDSIAEKIGKGIVESAMG-LVAVGE---LDLVRDALESKTCLIVLAGV-NS-EAWMRLLEKWF--APGSSVIVTTCNSEVADFMST-----YQLNALSEEDSWSLFRQLAFEPFQV-----EIVSIARKIVVRCLGIPLFLNLLGGLM--H------WLSVHDC---ARPWMAC----ITPLLSVCYHYLPPHLKQCFAYCSIFSKDRVLDKDKMIQMWIAEGLV-HSTGGTLEEIGNVFFQELLCRSFFTDE-RDEYGETTGYRMHPLLHDLARFVAKFDHV--------CQ
>XP_028059571.1
TK--R-ST---DPRGVYGREHDQSRIIELLVK--HSNVGIIPIVGMGGIGKTTLAQMVYNDETVKKHFDLKAWVCVSDEFNIMRITKLILESVTA-FNGLDQ---VQQLQKALAGRKFLIVLDDVWNK-SDW-NVLKKPF--AQGSKVVVTTRNRDVARTMGA-----HDIEVLSKEDCWLLFAQHAFEHRSI-----NLVSIGKEIVKKCKGLPLAAKTLGGLL--K------WVDVLC----DLSHEDS----ILLALRLSYHHLPSHLKQCFAYCSIIPKDYEFEEEEIVLLWMAEGFI-PPKKKQMEDIGGKYFRELLSRSFFQ---PSSTNKSSKFVMHDLINDLAQVVARDTCFR--ED---RH
>XP_028059643.1
----A-PS---E--QRVPYASR-NLAMTNVME--DNKINFIGIHGIGGIGKTTLVKEIG--KKAKSDFDD---VVVSQNPDIKNIQGQIASMLTD---EIERAS---MLCARLKDKKILVILDDVWAK-----NAVGIPF--HQGCKIIITTRRKQVCNSMGMERLK-VHLGVLHEKDSWDLFKKNVGDV--------VLTVIANEVCKECGGLPIALVTVASAM--K-DDPTLWDEAARELR--MPTNIE-DQHVYKCLKLSYDYLDEEAKACFLLCSLFPEDHDILIEDLVRYGMGLRVF-K--KHEARGRAKSVTSNLIDSCLLTS---DKRD---CIKMHDVVRDVAIDIGEK--YF--RA---S-
>XP_028059644.1
----A-PS---E--QRVPYASR-NLAMTNVME--DNKINFIGIHGIGGIGKTTLVKEIG--KKAKSDFDD---VVVSQNPDIKNIQGQIASMLTD---EIERAS---MLCARLKDKKILVILDDVWAK-----NAVGIPF--HQGCKIIITTRRKQVCNSMGMERLK-VHLGVLHEKDSWDLFKKNVGDV--------VLTVIANEVCKECGGLPIALVTVASAM--K-DDPTLWDEAARELR--MPTNIE-DQHVYKCLKLSYDYLDEEAKACFLLCSLFPEDHDILIEDLVRYGMGLRVF-K--KHEARGRAKSVTSNLIDSCLLTS---DKRD---CIKMHDVVRDVAIDIGEK--YF--RA---S-
>XP_028060201.1
--KDR-AS---DDE-VVGIESPKYELIRRLVD--QRA--VISMVGMGGIGKTTLAKKVYDSQEVVAHFNYKAWITVSQSYKPEELLKTMIKQLSGE-----S---FIKLRGYLSEKRYVIVLDDVWET-DFW-GSIRHALPK--GSRVIITTRKEQVA-AFCT--------------------------------P--PKRTLGNSCTRK-----------------------------------------------------------------------PSNWTL-------------------------------------------------------------EVI-------------------
>XP_028060202.1
--KDR-AS---DDE-VVGIESPKYELIRRLVD--QRA--VISMVGMGGIGKTTLAKKVYDSQEVVAHFNYKAWITVSQSYKPEELLKTMIKQLSGE-----S---FIKLRGYLSEKRYVIVLDDVWET-DFW-GSIRHALPK--GSRVIITTRKEQVA-AFCT--------------------------------P--PKRTLGNSCTRK-----------------------------------------------------------------------PSNWTL-------------------------------------------------------------EVI-------------------
>XP_028060203.1
--KDR-AS---DDE-VVGIESPKYELIRRLVD--QRA--VISMVGMGGIGKTTLAKKVYDSQEVVAHFNYKAWITVSQSYKPEELLKTMIKQLSGE-----S---FIKLRGYLSEKRYVIVLDDVWET-DFW-GSIRHALPK--GSRVIITTRKEQVA-AFCT--------------------------------P--PKRTLGNSCTRK-----------------------------------------------------------------------PSNWTL-------------------------------------------------------------EVI-------------------
>XP_028060215.1
--KDR-AS---DDE-VVGIESPKYELISRLVD--QQA--VISVVGMGGIGKTTLAKKVYDSQ--------------------------------------------------------------------------------------------------------------------------------------------------------------------------------------------------------------------------------------------------------------------------------------------------------------------
>XP_028060255.1
------E----ANH-PIGLDDRVQEL---LGME-SNNVCIVVVWGISGIGKTTIAKKLNNL---K--FDGSSFVRTWKLPN------------------------------------------------RDY----------GSGSKIVITTRDLSSLIE--------YTPKELDKDKSPQLFSWHAFREDHP-----EYVELSNQTVHYARGLPLALEILGSFL-FR--SIPEWESAIEKL-----KK--PHNGIQAKLKISFDSLSNEVQDLFLFAG---MNRDF----TIKILKGCKLY-------P-EIG---FKILVNRCLIKYG----YN--E-LVMHDMLRDIGREIVDERR-----------
>XP_028060439.1
------E----ADH-PVGLEDRVQKL---LRME-SNDVRIVAVWGIGGLGKTTIAKNLYKL---R--FDGSSFVRTWKKSNLLKLQEQLLSDFKN-IRNIHQG--KEVIIRRALHRKVLLVLDDVDDIKRAY----------GYGSRIIITTRDLSSLFE--------YTPEELDEDKSFQLFSWHAFKEDHP-----EYVKLSKQVVDYAKGLPLALEILGCFL-SR--SIPEWESVIEKL-----KK--PHEGIQEKLEISYNSLSKEVKELFLFVG---MDRNF----IIKILKGCKLF-------P-EIG---LRILFDRCLIKYG----GN--K-LVMHDMIRDMGREIVDERR---HED---K-
>XP_028060690.1
----K-SS---A--NYANFESR-KSVFKNIMA--DSNVKMIGVYGTGGVGKTTMVEEIG--KQVK-NFDE---VVVSQDANVSNIQGQLADRLKG---EVGKAN---KLWNRLNNKKNLIILDDMWQE-----NTIGIPV--NNCCKVVITSRILSVLEKMHVD----VPMRVLLEKEAWALFKTKVGNF--------ELHDIADAICKECGGLPVALLVVGAAL--K--KKYVWEDVLDQFK--MLKNIA-DAKVYASLKLSYDRLSSDAKSCFLLCCFFPEDANISIEVLARHCIARCLL-GQ-NIRASRRVLTVVDILKDACLLEG---KDEN---FVKMHDVIRDVALSIADDGKIL--KY---T-
>XP_028060696.1
------T----AMH-PVGIDSRVKHV---LSIG-SDDVRMIGIYGLGGIGKTTIAKAVYNH---Q--FEGSCFVRCAEQFNLCQLQEQLLFELGI-IGSADRG--MNLIKERLHSKRVLIVLDDVDQLSRDW----------GPGSRIIITTRDEHLLGLV-------YMAKELDHEESLQLFSWHAFGKTNP-----EYADLANGIVSYASGLPLALEVLGSYL-SR--NIVEWKSAFDKL-----QQ--PHEKIQEKLRISFDALDN-IKDIFLFIG---MDRGY----VITILNGCGFF-------A-EIG---ISVLMSRCLLRIS----NN--K-LMMHDLLRDMGREIIKEKR---HED---E-
>XP_028060702.1
ER--R-TT---DQH-VVGFTEDVELLTSELL---HQR--VISIVGMGGLGKTTLARKLYNSSSVGDQFECKGWVSVSKDYNIQDLLRRTIKSFTTEKMGKED---LERLHELLKESRYLVVIDDVWDT-DAW-ASLRRSLL-KKGSRVIITTRKKVVAESSGE-----HELSFLQEEESWELFCKK-V-FPDYRCP--SLEESARDMVRKCHGLPLAIVVLGGLL--KKLQGRFWRHVRG----FESHD-S--THVTQILALSFTDLPHHLKSCFLYLGLFPEDFEIDADRLIRLWVAEGFI-QQAEETLEETAAEHLNELIDRNLIQVA-RNW-MRIRRCRVHDLLRDFAIEESKELNF---DG---RR
>XP_028060711.1
AN-NR-DA---EDD-LVGIDNPKQQLIDCVLD--RLK--VISVVGMGGLGKTSLIKKVYGDTKVKRHFQKNAWITLSQSFKIEEILTDLIQQLFDETMDSNS---LKVLKEFLRESRYVLVLDDIWSI-EAW-DAIKLALPN--GSRVLLTTRIGNVA-STSC-----YEMNALSPKESWTLFCKKTF-QEK-DCP--HLIEISKSVLRRCEGLPLAIVVISGVL--K-GRVDEWELVNR-----LGAEVE----MKKILFLSYNDLPYYLKSCLLYLSNFPEDHLIDWMSTIRLWIAEGFV-EVKEKTLEEDAEAYLYELLNRSLIQVA-RRDDGRIGKCRIHDLLREIILSKSRDHNF---EG---RR
>XP_028060732.1
A---KRQS---EED-FVGFEEDLNKVVKHLVQV-YTPSRVVSICGMGGLGKTTLAKKVYHHKDVKNHFHCLAWVCISQQYQTRDILQRIFIK---VRMRNEE---LFQLYEVQQRKKCLVVLDDIWSI-EAW-KSLKPAFPN-TSSKILLTTRNKTLPSQID-PY---HEPPCLNDEESWDLLQKKSLLRRDGVLDT-NMEAIGRKMVKLCAGLPLAIIVLGGLL-AT------WEVVYQN--DPIQH----DNGVSTVLALSYHDLPYQLKPCFLYFGHFPEDYTINAERLYHLWIGDGII--DDRETIMDVAKRYLGALAQRCMVQVQ-EEYTQRINDCRIHDLMLELCLSKAKMNDFLG------CK
>XP_028060733.1
A---KRQS---EED-FVGFEEDLNKVVKHLVQV-YTPSRVVSICGMGGLGKTTLAKKVYHHKDVKNHFHCLAWVCISQQYQTRDILQRIFIK---VRMRNEE---LFQLYEVQQRKKCLVVLDDIWSI-EAW-KSLKPAFPN-TSSKILLTTRNKTLPSQID-PY---HEPPCLNDEESWDLLQKKSLLRRDGVLDT-NMEAIGRKMVKLCAGLPLAIIVLGGLL-AT------WEVVYQN--DPIQH----DNGVSTVLALSYHDLPYQLKPCFLYFGHFPEDYTINAERLYHLWIGDGII--DDRETIMDVAKRYLGALAQRCMVQVQ-EEYTQRINDCRIHDLMLELCLSKAKMNDFLG------CK
>XP_028060734.1
A---KRQS---EED-FVGFEEDLNKVVKHLVQV-YTPSRVVSICGMGGLGKTTLAKKVYHHKDVKNHFHCLAWVCISQQYQTRDILQRIFIK---VRMRNEE---LFQLYEVQQRKKCLVVLDDIWSI-EAW-KSLKPAFPN-TSSKILLTTRNKTLPSQID-PY---HEPPCLNDEESWDLLQKKSLLRRDGVLDT-NMEAIGRKMVKLCAGLPLAIIVLGGLL-AT------WEVVYQN--DPIQH----DNGVSTVLALSYHDLPYQLKPCFLYFGHFPEDYTINAERLYHLWIGDGII--DDRETIMDVAKRYLGALAQRCMVQVQ-EEYTQRINDCRIHDLMLELCLSKAKMNDFLG------CK
>XP_028060839.1
TD--R-TT---EPH-IHGRDEDMKQIIELLLG--AKKFDVIPIVGMGGIGKTTLVQHIYDHDKVEKHFNMKAWVCVSVDFDILGTTKAILESFTH-LGKLNE---VQQLRNTLAEKKFLLVLDDVWHY-DGW-NSLRLPF--APGSKIIVTTRQGGVVKQMGM-----LNLKNLLYDDCWLIFAHHAFENRNI-----ELVSIGKKIVKRCGGLPLAARALGSLL--K------WKKILN----N---EES----ILSALKLSYLHLPSHLKRCFSYCAIIPMDYEFKEEELVLLWMAEGLI-KQPKKQMEDLGRKYFHELVSRSFFQ---PSSGNK-LNFIMHDLINDLAQNVAGDKCFR--KN---RH
>XP_028061521.1
Q---H-SSEVNESE-FVGRFDDRVKLLHLIMA--DENMFVLPIVGIAGIGKTALVRLLYNHEMV-KHFQLRIWVKVEQYLNVKDVMQKIFQRITDHCAGLHSYQ-LKLLQEKLHNTKFLLVLDNLCDC-REW--KLYDLL--IMGSKIIVTTRYIRVATIVGT-----HNLDSLSDKDCLEVLWKWAGCREKL-----KLSKIAKEIVKKCHGYPRAAKTLGNNL--E-TDESKWLELKE----ELPQ-KK----ILAVLRSSYDTQSTELKRCFIYCSIFPKSYEIEIDKLIQLWMAQGLI-QSSGGELEDTGTDYLNQLCSIFFLEKT-EQHGN--NTCRMPEIIHDLAVYMAEETTYRF------KH
>XP_028061529.1
Q---Q-SANVNESE-FVGRDNDRVQLLELIMT--NENLLVLPVVGIGGIGKTTLVKFLYNHEMV-KLFDLRVWVTVAQYLNVKHVMRKIIQSITDPCADLNSNQ-LKLLREKLHKMKFLLVLDNLCDC-RDW--KLYGLL--T-GSKVIVTTRNMRVATNVGT-----YNLESLSDKDCLELLWKWAGCREKL-----KLSEIAKEIVKKCHGSPLAAKTLGNNL--E-TDESKWLDLKE----ELAQ-KK----IFTVLRSTYDPQPTDMKRCFMYCSIFPKGYEIEIDKLIQLWLAQGLI-QSSGCELEDIGADYLNQLCSIFFLEKI--EHSN--NTCRMPEIIHDLAVFMAKETTYRS------KH
>XP_028061530.1
Q---Q-SANVNESE-FVGRDNDRVQLLELIMT--NENLLVLPVVGIGGIGKTTLVKFLYNHEMV-KLFDLRVWVTVAQYLNVKHVMRKIIQSITDPCADLNSNQ-LKLLREKLHKMKFLLVLDNLCDC-RDW--KLYGLL--T-GSKVIVTTRNMRVATNVGT-----YNLESLSDKDCLELLWKWAGCREKL-----KLSEIAKEIVKKCHGSPLAAKTLGNNL--E-TDESKWLDLKE----ELAQ-KK----IFTVLRSTYDPQPTDMKRCFMYCSIFPKGYEIEIDKLIQLWLAQGLI-QSSGCELEDIGADYLNQLCSIFFLEKI--EHSN--NTCRMPEIIHDLAVFMAKETTYRS------KH
>XP_028061629.1
QD--G-SS---DDD-LVGIEDGKEQLLDWLMD--QRT--VISVVGMGGSGKTTLVAQAYNSRIVKRQFDCYAWITVSQTYVADDLLRSMIKEFYRSSMSYRE---LIMITDFLRLKRYVIVFDDVWSS-NLW-RDIHVSLLD--GSRIILTTRKEDVA-LSSF-----HYIKLLGVSDAWNLFCMKAF-SSNPCCP--HLKSVAQDLVAKCKGLPLAIVALGGVM--K---ELEWRKIYN-----LSWELSGLEVVKTILLLSFNDLPYRLKCCFLYCCLFPEDYKIKRKRLIRLWMAEGFV-EKVRRTPEEVAESYLMELICRSMLQVV-RNELGRPKNCKMHDLMRELAISTSETEKF---RE---RR
>XP_028061745.1
M-----EN---EEI-TVGFDDEALTIKKLLAGG--KQLQMISIVGMPGHGKTTLARKLYDDPYITHYFHIRAWTYASQLPRKTEMLLDILHS---ENMTNEE---LGKLYKQLKGKRYLIVIDDLWHI-SAW-VDLKMYFPN-NGSRVMFTSRLKEVAMHAS-PK---HCLRFLTEEESWELLERKVF-QNE-SCPL-ELIKIGKQIMKKCEGLPLAIVVIAGLL-AR------WKQVAQSVS-YIVS----PNQYLDTLVLSYNHLPRHLKPCFLYLGAFPQDHEIPVQKLICLWIAEGFI--Q-KRSLEEVAEDYLMDLIQRSLVIVA-KGFDGRIKACRMHDLLRDLCLKKASEINFLQ-YN---RR
>XP_028061835.1
TK--R-ST---EPR-IYGREHDQRKIIELLLR--HNNIGVIPIVGMGGIGKTTLAQMVYNDETVQKHFHLKAWVCVSDEFDIMRITKAILESVTF-FNNLDQ---VQQLKQSLAGKKFLIVLDDIWNK-SDW-NVLKKPF--AKGSKVVVTTRDREAAGMMTT-----HDVKFLSKEDCWSLFAQHTFAITSI-----KLVSIGKEIVEKCKGLPLAARTLGGLL--K------WEDVLH----DLP-QES----ILPALRLSYHHLPSDLKQCFAYCSIIPNDYEFEEEELVLLWMAEGFI-QKQRKQMEDVGGEYFRELLSRSFFQ---PSSTSKSSKFVMHDLIYDLAQVVARDTCLR--DD---RH
>XP_028061847.1
TGLNR-DA---ESE-LVGIDKPKSQLIRWLV---RLK--VYSVSGMGGLGKTTLVKKVFDDADVKNHFQSRVWITVSESFKIEVLLKGIIKQLFEDNMDINS---LKIINAFLQQKRYVLVFDDVWDF-HAW-QSFRYVFPI--GSRVVLTTRNAELA-SFSS-----YNLQPLPPKESWTLFCRKTF-MEN-SCP--HLEGLSKAILNRCQGLPLAIVAISGLL--K-SSVDEWDKIYR-----LGAELQKLLSMNKILSLSYIDLPYYLKFCFLYLSVFPEHCFIDHWRLIRLWVAEGFV-ELKAMMIEEVAEGYLNELINRSLIQVA-RRRDRRVKMYRIHDLWRGIIFSK----------------
>XP_028061849.1
TGFNR-DA---EAE-LVGIDEPKSELIWWLV---RLK--VLSVSGMGGLGKTTLVKKVFDDAVVKKHFQNYAWITVSESFNIKELLKGMIKQLFEEYMDMNS---LKIIHAFLQQKRYLLVYDDVWDI-HAW-QSFRYVFPI--GSRVVLTTRNADLA-SFSS-----YYLQPLPPKESWTLFCWKTF-MEN-SCP--HLEGLSRAILNRCGGLPLAIVTISGLL--K-SNVDEWDKIYR-----LGSELQKLLSMKKILSLSYIDLPYYLKFCFLYLSVYPEDYLIEHSRLIRLWVAEGFV-EMKE---------------------------------------------------------------
>XP_028061854.1
-----------AEI-TVGFDTEVLAIKEQLAGG--EQLEFVSIVGMPGLGKTTLAKKLYNDPYITYHFHIRAWTYVSQVPRKTEMLLNILHSLS-NDMSNEK---LGMLYRNLKGKRYLIVIDDICDI-GAW-VDLKMYLPN-NESRVLFSSRLKVVVMHAS-PD---HSLRFLTEEESWELFQWKVF-QNE-SFPL-QLVEIGKQIMKKYEGLPLAIIVIAGLL-EK------WKHVAQGVS-FIVS----PNQHLDTRALSYNHLPCHLKPCFLYLGAFPEDQEISVQKLIWLWVARGFI--Q-NRSLEEVAEDYLMDLIQRSLVIVT-KRFDGRIKACRMHDLLRDLCLKKAREINFLH--------
>XP_028061861.1
----K-SS---A--NYANFESR-ELAFNNIMV--DSNVKMIGIYGTGGVGKTTIVEEIG--KQVK-NFNE---VVVSQDAYVSNIQGQLADRLKG---EVGKAN---QLWNRLNNKKNLIILDDMWQE-----DTIGIPI--NNCCKVVITSRIRGVLEKMHVN----VPMQVLLEKEAWSLFKMKVGNS--------ELHDIANAVCKECGGLPVAILAVGAAL--K--KKYVWEDVLDQFK--MLKNIA-DPKVYASLKLSYDRLSSDAKSCFLICCFFPEDTNISIEVLARHCIARSLL-GQ-NKRASRRVLTVVDILKDACLLEG---KDEN---FVKVHDVIRDVALSIADDGKIL--KH---T-
>XP_028061862.1
----K-SS---A--NYANFESR-ELAFNNIMV--DSNVKMIGIYGTGGVGKTTIVEEIG--KQVK-NFNE---VVVSQDAYVSNIQGQLADRLKG---EVGKAN---QLWNRLNNKKNLIILDDMWQE-----DTIGIPI--NNCCKVVITSRIRGVLEKMHVN----VPMQVLLEKEAWSLFKMKVGNS--------ELHDIANAVCKECGGLPVAILAVGAAL--K--KKYVWEDVLDQFK--MLKNIA-DPKVYASLKLSYDRLSSDAKSCFLICCFFPEDTNISIEVLARHCIARSLL-GQ-NKRASRRVLTVVDILKDACLLEG---KDEN---FVKVHDVIRDVALSIADDGKIL--KH---T-
>XP_028062162.1
----K-SS------DYVSLDSR-ALVLKRIMD--HSTVNIVGIYGTGGVGKTTMVEEVG--KQMKEHFDE---VVVSQDANVFKIQGRLADRLDM---EVGRAA---QLWNRLNNKKNLLILDDIWKE-----NEIGIPI--NKGCKVVLTSRIRSVWKHMKVD----FSIQVLSDVEALALFRKVVGNS--------HLHLLAKRVCKECQGLPVVILAVGAAL--K--EKYAWEDALDQLR--MLKNVE-DPKMYASLKLSYDCLSKDAKSCFLLCCLFPEDNEISIDDLVKHCVARRLL-DQ-NEKARYRVLTVVETLKTSCLLDA---TDEN---VVKMHDVIRDVAISIAEQ-EFL--KH---T-
>XP_028062180.1
AK--R-TT---EPS-VYGRGEDKKKIIKLLLL--NCNIGVVPIVGMGGVGKTTLAQMVYNDDMVGKLFEIKAWVYVSEDFDITRVTKAILESVTS-FDTLGQ---VQQLKQILDGKKFLIVLDDFWNK-SDW-SILKSPF--AQGSKVMVTTRNTDVALMLGT-----HHLKQLSMDDCWSVFAQNAFENTII-----NLVSIGRKIVEKCGGLPLAARTLGGLL--K------WEDVLN----ELSDQES----ILPALRLSYHHLPSHLKKCFAYCSILPKNFIYREKAIVLLWMAEGFI-QEPAKQMEDLGLEYFRELLSRSFFQ---PSTSGESSEFVMHDLINDLAQFVAGKICFR--ED---RH
>XP_028062312.1
QD--S-SS---DDD-LVGIEDGKKQLLDLLVD--QRT--VISVVGMGGSGKTTLVAQAYNSRIVKRQFDCYAWITVSQTYVADDLLRSMIKEFYRSNMSYRE---LIMITNFLRLKRYVIVFDDVWSS-NLW-RDIHVSLLD--GSRVILTTRKEDIA-SFSF-----HYTKLLGVSDAWNLFCMKAF-SSNPCCP--HLKTLAQDLVAKCKGLPLAIVALGGVM--K---ESEWRNIYN-----LSWELSGLEVVKTILLLSYNDLPYRLKCCFLYCCLFPEDYEIRRKRLIRLWMAEGFV-EKVRRTPEEVAESYLMELICRSMLQVI-RNESGRPKICKMHDLIRELAISASATEKF----------
>XP_028062353.1
IKYR------PDNDIFVGREDAEKEIVARLI---EKSLRVISLVGEEAIGKTTLARKVYNRLDIRQHFQSRAWLHVPKEFSYKDVLLVILRQ-TPELMKENE---LSFLFKILMELRFLIVLDDICTT-DDW-LKFVSPFA-ENGSRVIITTRHSKVASEVDPW----LNLMQLTEEDTWALFLDKAEPDNS------NLNNVKAEILRLCRGLPMAIVLLGGLL--S-----EWSTVID-----LLA----HHFLKCIVDLSYEKLSSRLKLCFLYLAMFPKSYEIPTRRLLQLWVAEGFV-Q---IDSQDMAMTCLKELERRNMIEIA-RKSDGSPKTCRMPCFLYNIFLPKAEDIGF---NS---R-
>XP_028062784.1
----P-TT---T--EFQGFNSQ-NLVMNEIIE--DDGIHLIGICGMAGVGKTTMAKEVA--KRTKN-FNE---FPVSQEPDLTKVQGCIANMLDD---QI-----------------------DVYY---------------------------------------------------------------------------------------------------------------------------------------------------------------------------------------------------------------------------------------------------
>XP_028062785.1
----P-TT---T--EFQGFNSQ-NLVMNEIIE--DDGIHLIGICGMAGVGKTTMAKEVA--KRTKN-FNE---FPVSQEPDLTKVQGCIADMLDD---PIARAS---LLRKRLLDKKILVILDDIWKE-----DDLGFPL--NKSC-------------------------------------------------------------------LPLALITIGRAL--T----------------------------------------------------------------------------------------------------------------------------------------------
>XP_028062915.1
----K-SS---A--NYANFESR-ELVFSNIMA--DSNVKMIGVYGTGGIGKTTMVEEIG--KQVK-NFDE---VVVSQDAN-------------------------------------------------------SVPI--NKGCKIVITSQIRDVLEKMKVD----FPMQILLEKEAWALFKKKVGNS--------ELHDIADAICKECGGLPVAILAIGAAL--K--KKYAWEDVLDQFK--MLKNIA-EPK-------------------------------------------------------------------------------------------------------------------
>XP_028062975.1
----E-ST---E--GIKVFESR-ILITNDVIE--DDRFHMIAICGMGGVGKTTMVKEVA--KRANKEFDE---VVVSQIPDKKKIQGEIGDK-FE---ERGRAD---RLCERLKGKRILVILDDVWKH-----EDIGIPF--HRGCKILLTSRFDNVCNSMNAQ----FTVEVLTKEEAWNLFEEMAGISKDT-----DLYSTQKKVADECGCLPIAIVTVARAL--K--DEHSWNSALLQLR--MVKNFS-EENVFKSLELSYDFLGREIKECFLFCSLYAEDFDIPIEDIVRYGVGIELF-E--NKEARDRVHAFVDDLKKGYLMDG---QPEA---CVKMHDVVRDVAISIAREEHFM--RC---R-
>XP_028063202.1
D-EDRWSTPLYDHSKVVGLEGDTEKIKDWLFKANDD-ILAIGVVGMGGVGKTTIAQKIFNDRRIEDRFERRIWVSVSQTFTEEQIMRTILRSLGDASVGDDKSELLRKINQYLLGKRYLIVMDDVWSKDNKWWLQIYQGLPKGNGSSVIVTTRIEEVARKMGVSEARTHWPKFLSEENSWLLFRMIAFAATQGECIHSELETVGKEIVEKCKGLPLAIKAVGGMMLSKEPYYHEWRRIANHFRDELAEN---DDTVMASLQLSYDELPAYLKSCFLCFSLYPEDCVIEKEQLVHWWVGEGFVPLRSGRLSAEAGGHCFSELTNRCLVEVVDKAYSGTIYTCKIHDMVRDLVIKMAEDYAFFKPNELNCRH
>XP_028063385.1
M-----GN---EEI-TVGFEDDALTIKERLAGG--QQLQMISIVGMPGLGKTTLATKLYNDPYIIHYFHIRAWTYASQLPRKTDMLLDILRSFT-TNMTNEK---LGKLYKQLKGQRYLIVIDDLWDI-GAW-VNLKMYFPN-NGSRVMFTSRLKEVAMHAS-PD---HCLRPLTEEESWELLQRKVF-QNG-RCPP-ELIEIGKQITKRCGGLPLAIVVIAGLL-AK------WKKVAQSVS-YIVS----PNQYLDTLALSYNHLPRHLKPCFLYLGAFPEDQEISVERLIWLWIAEGFI--Q-KKSLEEVAEGYLMDLIQRSLVIVA-KRFDGRIKACRMHDLLRDLCLKKAREINFLK-YE---CH
>XP_028063474.1
M-----GN---EEI-TVGFEDDALTIKERLAGG--QQLQMISIVGMPGLGKTTLATKLYNDPYIIHYFHIRAWTYASQLPRKTDMLLDILRSFT-TNMTNEK---LGKLYKQLKGQRYLIVIDDLWDI-GAW-VNLKMYFPN-NGSRVMFTSRLKEVAMHAS-PD---HCLRPLTEEESWELLQRKVF-QNG-RCPP-ELIEIGKQITKRCGGLPLAIVVIAGLL-AK------WKKVAQSVS-YIVS----PNQYLDTLALSYNHLPRHLKPCFLYLGAFPEDQEISVERLIWLWIAEGFI--Q-KKSLEEVAEGYLMDLIQRSLVIVA-KRFDGRIKACRMHDLLRDLCLKKAREINFLK-YE---CH
>XP_028063536.1
M-----GN---EEI-TVGFEDDALTIKERLAGG--QQLQMISIVGMPGLGKTTLATKLYNDPYIIHYFHIRAWTYASQLPRKTDMLLDILRSFT-TNMTNEK---LGKLYKQLKGQRYLIVIDDLWDI-GAW-VNLKMYFPN-NGSRVMFTSRLKEVAMHAS-PD---HCLRPLTEEESWELLQRKVF-QNG-RCPP-ELIEIGKQITKRCGGLPLAIVVIAGLL-AK------WKKVAQSVS-YIVS----PNQYLDTLALSYNHLPRHLKPCFLYLGAFPEDQEISVERLIWLWIAEGFI--Q-KKSLEEVAEGYLMDLIQRSLVIVA-KRFDGRIKACRMHDLLRDLCLKKAREINFLK-YE---CH
>XP_028063584.1
M-----GN---EEI-TVGFEDDALTIKERLAGG--QQLQMISIVGMPGLGKTTLATKLYNDPYIIHYFHIRAWTYASQLPRKTDMLLDILRSFT-TNMTNEK---LGKLYKQLKGQRYLIVIDDLWDI-GAW-VNLKMYFPN-NGSRVMFTSRLKEVAMHAS-PD---HCLRPLTEEESWELLQRKVF-QNG-RCPP-ELIEIGKQITKRCGGLPLAIVVIAGLL-AK------WKKVAQSVS-YIVS----PNQYLDTLALSYNHLPRHLKPCFLYLGAFPEDQEISVERLIWLWIAEGFI--Q-KKSLEEVAEGYLMDLIQRSLVIVA-KRFDGRIKACRMHDLLRDLCLKKAREINFLK-YE---CH
>XP_028063788.1
------T----APH-LIGIYSRAENI---LQDE-SSDVGIVAICGMGGIGKTTIAKVLYNL---R--FEGSNFVRNLKQQDLLRLQRQLLSDLKG-LYSVDEG--VVKIKNALCCKKVLVVLDDVDTTDRDW----------SQGSKIIITTRREQLLAHV-------HKVEKLDNDESLELFSWHAFGKNCP-----DFIEDSKRVVHYCGGLPLAIKILGSSL-SK--SLNIWKSQLEKL-----KA--PDHEILGKLKISYDSLDDHDKNLFLFVG---MDEDW----VVTILDGCDFY-------T-MVG---IQNLIDRCLLTID----RK--K-LVMHQLVQEMGREIVKEER---HKD---E-
>XP_028063915.1
K-----TQ---EET-VVGFEDEAMKLKEKLTRG--KKLDIISIVGMPGLGKTTLARKVYNDPLIVYHFYIRAWITISQKYQKQNLLVDLIHSHT-VGMKDWE---LCELWKSLKGKRYLIVMDDIWDT-RAW-VDLKSLFPN-NGSRIMFTSRFTNVALHAN-PS---LDLRFLTEDESWDLFQQKVF-QRE-ICPP-NLMCVGKKIAKNCQGLPLAIVVVGGML-AN------WKEVEKILD----R----LEPCMETFALSYNHLPHYLKPCFLYFAAFPQDFVIYVQKLTQLWIAEGFI--R-KRSLEDVAEEYLMDLIGRNLILVS-RRSDGGIKACSIHDLLHNFCCKRAEEEYFLQ-QD---RR
>XP_028063960.1
M-----GN---EEI-MVGFDDEVLTIKKRLAGG--KQLDIIPIVGMPGLGKTILARKVYNDPYITHHFHIRAWTYVYQVPRKREMLLDILHFLI-KNMSHEE---LGKLYKKLKRKRYLIVIDDIWDI-SAW-VDLKIYLPN-NGSRVMFTSRLKAVAMHVS-PN---HCQRFLTEEESWELLQRKVF-QNG-SCPA-ELIEFGKQIMKKCEGLPLAIVVIAGLL-AK------WKQVSQSVS-YIVS----PNQYLDTLALSYNHLPRHLKPCFLYLGAFPEDQEISVQRLIWLWIAEGFI--Q-KKSLEEVAEDYLMDLIQRNLVIVA-KRFDGRIKACRMHDVLRDLCLKKARETNFLQ-NK---CR
>XP_028063961.1
E-----KK---EEN-VVGFDEEAKTLVDRLKGG--EELEVISVTGMGGLGKTTLARKVFTDPAIEYNFYIRAWTYVSQEYTRKEVFLSILSSLT-SRWSGER---LAELRGHLQTGRYLIVMDDVWTK-EAW-DDLKMAFPK-NGSRILLTSRNNEVAVHAN-PD---HPLRFLTDDEGWELLKKKVF-RKE-RCPS-ELEDLGKKIAEECGGLPLAIVVIAGLL-IK------WEKVAESVS-YVAR----PKQCMDILALSYKHLPHQLQSCFRYFGVFPEDYEIPVCILIQLWIAEGLI--E-QISLEDTAEDRLEDLVDRNLVMVE-RRSNGGIKTCRVHDMLHDLCLKEAKEEQFLQ-AI---RL
>XP_028063962.1
E-----KK---EEN-VVGFDEEAKTLVDRLKGG--EELEVISVTGMGGLGKTTLARKVFTDPAIEYNFYIRAWTYVSQEYTRKEVFLSILSSLT-SRWSGER---LAELRGHLQTGRYLIVMDDVWTK-EAW-DDLKMAFPK-NGSRILLTSRNNEVAVHAN-PD---HPLRFLTDDEGWELLKKKVF-RKE-RCPS-ELEDLGKKIAEECGGLPLAIVVIAGLL-IK------WEKVAESVS-YVAR----PKQCMDILALSYKHLPHQLQSCFRYFGVFPEDYEIPVCILIQLWIAEGLI--E-QISLEDTAEDRLEDLVDRNLVMVE-RRSNGGIKTCRVHDMLHDLCLKEAKEEQFLQ-AI---RL
>XP_028063964.1
E-----KK---EEN-VVGFDEEAKTLVDRLKGG--EELEVISVTGMGGLGKTTLARKVFTDPAIEYNFYIRAWTYVSQEYTRKEVFLSILSSLT-SRWSGER---LAELRGHLQTGRYLIVMDDVWTK-EAW-DDLKMAFPK-NGSRILLTSRNNEVAVHAN-PD---HPLRFLTDDEGWELLKKKVF-RKE-RCPS-ELEDLGKKIAEECGGLPLAIVVIAGLL-IK------WEKVAESVS-YVAR----PKQCMDILALSYKHLPHQLQSCFRYFGVFPEDYEIPVCILIQLWIAEGLI--E-QISLEDTAEDRLEDLVDRNLVMVE-RRSNGGIKTCRVHDMLHDLCLKEAKEEQFLQ-AI---RL
>XP_028064005.1
ER--R-TT---DQH-VVGFTEDVKLLTSELL---HQR--VISIVGMGGLGKTTLARKLYNSSSVGDKFECKGWVSVSKDYNIQDLLRRTIKSFKTEKMEKED---LEHLHVLLKESRYLVVIDDVWDT-DAW-ASLRRALL-KKGSRVIITTRIKLVAESSGR-----HELPFLQPEESWELFCKIVV-FPDYRCP--SLEELARDMVRKCQGLPLAIVVLGGLL--KKLQGRFWRHVSG----FESDD-S--AHVTQILALSFTDLPHHLKPCFLYLGLFPEDFEIDADGLIRLWVAEGFI-QQAAETLEERATEYLNELIDRNLIQVA-RNW-MRIRRCRVHDLLRDFAIEKSKELNF---DG---RR
>XP_028064044.1
----K-ST---E--GIKVFESR-RLITNDVME--DDRFHLIAICGMGGVGKTTMVKEVA--KRANKEFDE---VVVSQIPDKRKIQGEIGDK-FE---ELGRAN---RLRERLKDKRILVILDDVWER-----EDIGIPF--HRGCKILLTSRYDNVCNDMNAQ----FTVEVLTEEEAWNLFEEMAGISNDT-----DLYITQKKVADECGRLPIAIVTVARAL--I--DEQSWNSALLQLR--MIKNIR-EKEVFKSLELSYDFLRREIKECFLLCSLYAEDFNIPVEDIVRYGVGIELF-E--AKEARDRVHDFVDDLKKGYLMDG---ELEG---CVKMHDVVRDVAISIAREEHFM--RC---R-
>XP_028064045.1
----K-ST---E--GIKVFESR-RLITNDVME--DDRFHLIAICGMGGVGKTTMVKEVA--KRANKEFDE---VVVSQIPDKRKIQGEIGDK-FE---ELGRAN---RLRERLKDKRILVILDDVWER-----EDIGIPF--HRGCKILLTSRYDNVCNDMNAQ----FTVEVLTEEEAWNLFEEMAGISNDT-----DLYITQKKVADECGRLPIAIVTVARAL--I--DEQSWNSALLQLR--MIKNIR-EKEVFKSLELSYDFLRREIKECFLLCSLYAEDFNIPVEDIVRYGVGIELF-E--AKEARDRVHDFVDDLKKGYLMDG---ELEG---CVKMHDVVRDVAISIAREEHFM--RC---R-
>XP_028064157.1
TS--RRRS---EED-VVGTEEDVKAVVDLLVKE--TNYRVVSIWGMGGLGKTTLAKTVYKHIEIRRHFKCVAWAYVSQQCNTRDVLVEILIKPP-EKSKHHD---LVKLHQVQSEKKCLVILDDIWKD-ADW-DSLSPGFPN-VGSKILLTTRNENVAKHVD-QQ---YKLRHLTDKESWELFE-KTFLRRNETLNT-EMIELGKAMVKHCGGVPLAIVVLGGLL-AT------WKEVSESISVPIT----------EILALSYQDLPYHLKACFLYLSHFPEDHNIRAIKLIQMWMAEGIVI-PTQKTMLDVGMSYLGELVQRCMVQVE-TSFRKRIKFCRLHDLMRDLCLLKAKEENFLK-H----RR
>XP_028064158.1
TS--RRRS---EED-VVGTEEDVKAVVDLLVKE--TNYRVVSIWGMGGLGKTTLAKTVYKHIEIRRHFKCVAWAYVSQQCNTRDVLVEILIKPP-EKSKHHD---LVKLHQVQSEKKCLVILDDIWKD-ADW-DSLSPGFPN-VGSKILLTTRNENVAKHVD-QQ---YKLRHLTDKESWELFE-KTFLRRNETLNT-EMIELGKAMVKHCGGVPLAIVVLGGLL-AT------WKEVSESISVPIT----------EILALSYQDLPYHLKACFLYLSHFPEDHNIRAIKLIQMWMAEGIVI-PTQKTMLDVGMSYLGELVQRCMVQVE-TSFRKRIKFCRLHDLMRDLCLLKAKEENFLK-H----RR
>XP_028064159.1
TS--RRRS---EED-VVGTEEDVKAIVDLLVKE--MHYRVVSIWGMGGLGKTTLAKKVYKHIEIKRHFKCVAWAYISQQCNTREVLEGILIKPS-RKMKHDE---LVELHQVQSEKKCLVILDDIWKD-ADW-DSLSPGFPN-VGSKILLTTRNENVAKHVD-QQ---YKLRHLTENESWELFEKKTFLRRKETSNR-KIIELGKAMVKHCGGVPLAIVVLGGLL-AT------WKEVSKNLSVSIT----------EILALSYQDLPCHLKACFLYLSHFPEDHDIHAKKLIQMWMAEGIV---PRKTMLDVGMCYMGELVQRCMVQVQ-TSFRKRIKLCRLHDLMRDLCLLKAKEENFLK-H----RR
>XP_028064160.1
TS--RRRS---EED-VVGTEEDVKAIVDLLVKE--MHYRVVSIWGMGGLGKTTLAKKVYKHIEIKRHFKCVAWAYISQQCNTREVLEGILIKPS-RKMKHDE---LVELHQVQSEKKCLVILDDIWKD-ADW-DSLSPGFPN-VGSKILLTTRNENVAKHVD-QQ---YKLRHLTENESWELFEKKTFLRRKETSNR-KIIELGKAMVKHCGGVPLAIVVLGGLL-AT------WKEVSKNLSVSIT----------EILALSYQDLPCHLKACFLYLSHFPEDHDIHAKKLIQMWMAEGIV---PRKTMLDVGMCYMGELVQRCMVQVQ-TSFRKRIKLCRLHDLMRDLCLLKAKEENFLK-H----RR
>XP_028064161.1
TS--RRRS---EED-VVGTEEDVKAIVDLLVKE--MHYRVVSIWGMGGLGKTTLAKKVYKHIEIKRHFKCVAWAYISQQCNTREVLEGILIKPS-RKMKHDE---LVELHQVQSEKKCLVILDDIWKD-ADW-DSLSPGFPN-VGSKILLTTRNENVAKHVD-QQ---YKLRHLTENESWELFEKKTFLRRKETSNR-KIIELGKAMVKHCGGVPLAIVVLGGLL-AT------WKEVSKNLSVSIT----------EILALSYQDLPCHLKACFLYLSHFPEDHDIHAKKLIQMWMAEGIV---PRKTMLDVGMCYMGELVQRCMVQVQ-TSFRKRIKLCRLHDLMRDLCLLKAKEENFLK-H----RR
>XP_028064163.1
TS--RRRS---EED-VVGTEEDVKAVVDLLVKE--THYRVVSIWGMGGLGKTTLAKTVYKRIEITRHFDYVAWAYISQQCNIREVLEGILVKPS-GKLNHDE---LVKLHQVQSENKCLVILDDIWKD-ADW-DSLSPGFPN-VGSKILLTTRNENVAKHVD-QQ---YKLRHLTEKESWELFE-KTFLRRNKTLNT-EMIELGKAMVKHCGGVPLAIVVLGGLL-AI------WKEVSENISVPIT----------EILALSYQDLPYHLKACFLYLSHFPEDHDISAKKLIQMWMAEGIVI-PTQKTMLDVGMSYLGELVQRCMVQVQ-TSLSKRIKLCRLHDLMRDLCLLKAKEENFLE-H----RR
>XP_028064164.1
TS--RRRS---EED-VVGTEEDVKAVVDLLVKE--THYRVVSIWGMGGLGKTTLAKTVYKRIEITRHFDYVAWAYISQQCNIREVLEGILVKPS-GKLNHDE---LVKLHQVQSENKCLVILDDIWKD-ADW-DSLSPGFPN-VGSKILLTTRNENVAKHVD-QQ---YKLRHLTEKESWELFE-KTFLRRNKTLNT-EMIELGKAMVKHCGGVPLAIVVLGGLL-AI------WKEVSENISVPIT----------EILALSYQDLPYHLKACFLYLSHFPEDHDISAKKLIQMWMAEGIVI-PTQKTMLDVGMSYLGELVQRCMVQVQ-TSLSKRIKLCRLHDLMRDLCLLKAKEENFLE-H----RR
>XP_028064166.1
TS--RRRS---EED-VVGVEEDVKAIVDLLVKE--C--RVVSIWGMGGLGKTTLAKTVYKHFENSHHFKCVAWAYISQQCNTREVLKGILIKPS-GRLNLDD---LLQLHQVQSEKKCLVILDDIWQD-TDW-DSLSPGFPN-VGSKILLTTRNENVAKHVD-QQ---YKLRHLTEKESWELFEKKIFLRRNEALNT-EMIELGKAMVKHCGGVPLAIVVLGGLL-AT------WKRVSENISVPIT----------EILAISYQDLPYHLKACFLYLSHLPEDHDIRAKKLIQMWMAEGIVI-PTQKTMLDVGMSYLGELVQRCMVQVQ-TSFRKRIKLCRLHDLMRDLCLLKAKEENFLE-H----HR
>XP_028064167.1
TS--RRRS---EED-VVGVEEDVKAIVDLLVKE--C--RVVSIWGMGGLGKTTLAKTVYKHFENSHHFKCVAWAYISQQCNTREVLKGILIKPS-GRLNLDD---LLQLHQVQSEKKCLVILDDIWQD-TDW-DSLSPGFPN-VGSKILLTTRNENVAKHVD-QQ---YKLRHLTEKESWELFEKKIFLRRNEALNT-EMIELGKAMVKHCGGVPLAIVVLGGLL-AT------WKRVSENISVPIT----------EILAISYQDLPYHLKACFLYLSHLPEDHDIRAKKLIQMWMAEGIVI-PTQKTMLDVGMSYLGELVQRCMVQVQ-TSFRKRIKLCRLHDLMRDLCLLKAKEENFLE-H----HR
>XP_028064532.1
----A-SA------KYEAFDSR-KRIFEEIMK--DPSIKMIGIYGPGGVGKTTMVEEVL--QLAKRNFDS---VAVSKVVEKEKVQGELASQLD----EFGRAG---KLMNRLSNRKNLVILDDVWEP-----DQIGIPT--NMVCKVVITSRKQRVCQMMQ----KSFPIEVLTDTEAWSLFTKMAEIS--------GIPPAAEDVCNECGRLPVAICAVAAAL--K--NNYAWIDAHTQLK--KLRAIV-DPKLFSSLKLSYDFLPKDARSCFMLCSLFYEDAEISIEDLVRYSIGMRLL-DQIHEDIRARVLTLVDGLKSSCLLDG---RSQN---RVKMHDVIRDVAISIADE-KYL--NH---T-
>XP_028064533.1
----A-SA------KYEAFDSR-KRIFEEIMK--DPSIKMIGIYGPGGVGKTTMVEEVL--QLAKRNFDS---VAVSKVVEKEKVQGELASQLD----EFGRAG---KLMNRLSNRKNLVILDDVWEP-----DQIGIPT--NMVCKVVITSRKQRVCQMMQ----KSFPIEVLTDTEAWSLFTKMAEIS--------GIPPAAEDVCNECGRLPVAICAVAAAL--K--NNYAWIDAHTQLK--KLRAIV-DPKLFSSLKLSYDFLPKDARSCFMLCSLFYEDAEISIEDLVRYSIGMRLL-DQIHEDIRARVLTLVDGLKSSCLLDG---RSQN---RVKMHDVIRDVAISIADE-KYL--NH---T-
>XP_028064935.1
----K-SA---DFVDYMIFDSR-ESIFERIMD--DSKVYKIGVHGLGGVGKTKMVEEVG--KQVKKDFDE---VVVSQDANVRKIQLQRIGG---------KEK---KRRSRTQN---------------------------E---EKNTRKREKEKVENTEHR------------------FRREEGEE--------EEENRSKE--------------------------------------------------------------------------------------------------------------------------------------------------------------------
>XP_028065206.1
V---KRQS---EED-FVGFEEDLNKVVKHLVQV-YTPSRVVSICGMGGLGKTTLAKKVYHHKDVKNHFHCLAWVCISQQYQTRDILQRIFIK---VRMRNEE---LFQLYEVQQRKKCLVVLDDIWSI-EAW-KSLKPAFPN-TGSKILLTTRNKTLPSQID-PY---HEPPCLNDEESWDLLQKKSLLRRDGVLDT-NMEAIGRKMVKLCAGLPLAIIVLGGLL-AT------WEVVYQN--DPIQH----DNGVSTVLALSYHDLPYQLKPCFLYFGHFPEDYKVDAKRLYHLWISDGII--DDRETTMDVAERYLGVLAQRCMVQVR-YEYTQRIQDCRIHDLMLELCLSKAKMNDFLG------RK
>XP_028065207.1
V---KRQS---EED-FVGFEEDLNKVVKHLVQV-YTPSRVVSICGMGGLGKTTLAKKVYHHKDVQSHFEGLAWVCISQQYKRRDILQEIFIN---VRMTNNE---LFQLYKVQQSKKCLVVLDDIWSI-EAW-KSLEPAFPN-TGSKILLTTRNKILPSQID-PY---HEPQCLNDKESCFVVVV--------VLDT-NMEALGRKMVKLCAGLPLAIIVLGGLL-AR------WEMVYQN--DPTQH----DNGVSKVLALSYHDLPYQLKPCFLYFGHFPEDYGINAERLYHLWIADGII--DDRE--------------------------------------------------------------
>XP_028065210.1
V---KRQS---EED-FVGFEEDLNKVVKHLVQV-YTPSRVVSICGMGGLGKTTLAKKVYHHKDVQSHFEGLAWVCISQQYKRRDILQEIFIN---VRMTNNE---LFQLYKVQQSKKCLVVLDDIWSI-EAW-KSLEPAFPN-TGSKILLTTRNKILPSQID-PY---HEPQCLNDKESWYLLQKKSLLRRDGVLDT-NMEALGRKMVKLCAGLPLAIIVLGGLL-AR------WEMVYQN--DPTQH----DNGVSKVLALSYHDLPYQLKPCFLYFGHFPEDYGINAERLYHLWIADGII--DDRETIMDVAKHYLGALAQRCMVEVH-DMYTQRINYCRIHDLMLDLCLSKAKMNDFLE------RK
>XP_028065212.1
TK--R-ST---EPH-IYGREHDQSKIIELLVR--HSNVAVIPIVGMGGIGKTTLAQMVYNHETVQKHFDLKAWACVSNEFDILRITKAIYDSVTS-FNNLDH---AQQLKQALAGKKFLIVLDDVWNN-SDW-NVLKKPF--AQDSKIVVTTRNRDVARMMGA---------------------------------------------------------------------------------------------------------------------------------------------------------------------------------------------------------------
>XP_028065664.1
VE--R-TS---QPQ-LYGREEDKEKIVKMLVE--CQDVSVYPIIGMGGLGKTTLAQMVFNDERVECHFELKIWVYVSQDFDVKRVIKAIIESVSD-ASNLDS---LQKLREMLNGKRYLLVLDDVWDE-DNW-DGLKYLL--SKGASIIVTTRVAKVASIMGT-----HHLSFLSEEDCWLLFKQRAFG-HGN-----NLVAIGKEIVKKCGGVPLAAKALGGLM--K------WHSVQE----NLPQDKN----ILPLLRLSYHNLPLELRRCFAYCAIFLKGSEIEKEKLIHLWMANGFI-S-SNSELEDIGNGIWNELYWRSFFQDV-KDSYGNII-FKIHDLMHDIAQSVMEDECHM--EA-----
>XP_028065745.1
VC--R-TD---ESE-IYGRTDEKEMIIEMLLN--DDDVSVYAMCGMGGLGKTTLAQLVYNDRRVDSHFDLRIWVCVSVDFDVERLTREILESIEG-ISNLDT---LLRLQEKLFGKRFLLVLDDVWNE-EKW-DRLQNAL--AKGCTVIVTTRIQKVALIMAT-----HHMARLSEDDSWSLFKRRAFGNERR-----QLGLIGKEIVKKCKGLPLAIKALGSLM--K------WLSVKD----DLPDDGS----ILPALRLSYEALPPHLRQCFTYCCIFPKDYRMENSMLIELWMANDFI-P-SKMRLHDMGHDIFRDLVSRSFFQDV-ESNSGTIF-CKMHDLMHDLAQSIMRYECSI--KP---RH
>XP_028065968.1
------GT---R--GFKHFESR-RSIMKGLMK--DDSINMIGICGMGGVGKTTIVKEVE--KRAKEGFNE---VVVSQSPEVKKIQGEIADIIEE---L-GRSR---RLCARLKTKRILVILDDVWKS-----EDIGIPF--HKGCKILLTSRFDYVCDDMGAQ----FTVEVLPKEEAWNLFKEIAGISND------DFHCTQIEVANECEGLPIAIVTVGRAL--R--VQSSWDSALSQLR--IVKNIR-DEKVFKSLELSYNYLSKEAQKLFLFCSLYPEDFDIPIEDLVRYGIGLELF-K--GGEARDIVHDVIDYLKKCYLIDS---ERTE---CVKIHDIIRDVAVSIAREEHFM--RC---R-
>XP_028065989.1
----V-FT---G--GFKGFESR-RSIMNGVME--DDSINMIGICGMGGVGKTTMVKEVE--KRAKEGFNE---VVVSQSPEVKKIQGEIADILEE---L-GRSR---RLCARLKTNRILVILDDVWKS-----EDIGIPF--HKGCKILLTSRFDYVCDDMGAQ----FTVEVLPKEEAWNLFKEIAGISND------DLHCTQIAVANECGGLPIAIVTVGRAL--R--VQSSWDSALCQLQ--IVKNIR-DENVFKSLELSYNYLSKEAQKLFLFCSLYPEDFDIPIEDLVRYGIGLELF-E--GGEARDTVHDVIDYLKKCYLIDS---ERTE---SVKIHDIIRDVAISIAREEHFM--RC---R-
>XP_028065990.1
----V-FT---G--GFKGFESR-RSIMNGVME--DDSINMIGICGMGGVGKTTMVKEVE--KRAKEGFNE---VVVSQSPEVKKIQGEIADILEE---L-GRSR---RLCARLKTNRILVILDDVWKS-----EDIGIPF--HKGCKILLTSRFDYVCDDMGAQ----FTVEVLPKEEAWNLFKEIAGISND------DLHCTQIAVANECGGLPIAIVTVGRAL--R--VQSSWDSALCQLQ--IVKNIR-DENVFKSLELSYNYLSKEAQKLFLFCSLYPEDFDIPIEDLVRYGIGLELF-E--GGEARDTVHDVIDYLKKCYLIDS---ERTE---SVKIHDIIRDVAISIAREEHFM--RC---R-
>XP_028065991.1
----V-FT---G--GFKGFESR-RSIMNGVME--DDSINMIGICGMGGVGKTTMVKEVE--KRAKEGFNE---VVVSQSPEVKKIQGEIADILEE---L-GRSR---RLCARLKTNRILVILDDVWKS-----EDIGIPF--HKGCKILLTSRFDYVCDDMGAQ----FTVEVLPKEEAWNLFKEIAGISND------DLHCTQIAVANECGGLPIAIVTVGRAL--R--VQSSWDSALCQLQ--IVKNIR-DENVFKSLELSYNYLSKEAQKLFLFCSLYPEDFDIPIEDLVRYGIGLELF-E--GGEARDTVHDVIDYLKKCYLIDS---ERTE---SVKIHDIIRDVAISIAREEHFM--RC---R-
>XP_028065992.1
----V-FT---G--GFKGFESR-RSIMNGVME--DDSINMIGICGMGGVGKTTMVKEVE--KRAKEGFNE---VVVSQSPEVKKIQGEIADILEE---L-GRSR---RLCARLKTNRILVILDDVWKS-----EDIGIPF--HKGCKILLTSRFDYVCDDMGAQ----FTVEVLPKEEAWNLFKEIAGISND------DLHCTQIAVANECGGLPIAIVTVGRAL--R--VQSSWDSALCQLQ--IVKNIR-DENVFKSLELSYNYLSKEAQKLFLFCSLYPEDFDIPIEDLVRYGIGLELF-E--GGEARDTVHDVIDYLKKCYLIDS---ERTE---SVKIHDIIRDVAISIAREEHFM--RC---R-
>XP_028065993.1
----V-FT---G--GFKGFESR-RSIMNGVME--DDSINMIGICGMGGVGKTTMVKEVE--KRAKEGFNE---VVVSQSPEVKKIQGEIADILEE---L-GRSR---RLCARLKTNRILVILDDVWKS-----EDIGIPF--HKGCKILLTSRFDYVCDDMGAQ----FTVEVLPKEEAWNLFKEIAGISND------DLHCTQIAVANECGGLPIAIVTVGRAL--R--VQSSWDSALCQLQ--IVKNIR-DENVFKSLELSYNYLSKEAQKLFLFCSLYPEDFDIPIEDLVRYGIGLELF-E--GGEARDTVHDVIDYLKKCYLIDS---ERTE---SVKIHDIIRDVAISIAREEHFM--RC---R-
>XP_028065994.1
----V-FT---G--GFKGFESR-RSIMNGVME--DDSINMIGICGMGGVGKTTMVKEVE--KRAKEGFNE---VVVSQSPEVKKIQGEIADILEE---L-GRSR---RLCARLKTNRILVILDDVWKS-----EDIGIPF--HKGCKILLTSRFDYVCDDMGAQ----FTVEVLPKEEAWNLFKEIAGISND------DLHCTQIAVANECGGLPIAIVTVGRAL--R--VQSSWDSALCQLQ--IVKNIR-DENVFKSLELSYNYLSKEAQKLFLFCSLYPEDFDIPIEDLVRYGIGLELF-E--GGEARDTVHDVIDYLKKCYLIDS---ERTE---SVKIHDIIRDVAISIAREEHFM--RC---R-
>XP_028065995.1
----V-FT---G--GFKGFESR-RSIMNGVME--DDSINMIGICGMGGVGKTTMVKEVE--KRAKEGFNE---VVVSQSPEVKKIQGEIADILEE---L-GRSR---RLCARLKTNRILVILDDVWKS-----EDIGIPF--HKGCKILLTSRFDYVCDDMGAQ----FTVEVLPKEEAWNLFKEIAGISND------DLHCTQIAVANECGGLPIAIVTVGRAL--R--VQSSWDSALCQLQ--IVKNIR-DENVFKSLELSYNYLSKEAQKLFLFCSLYPEDFDIPIEDLVRYGIGLELF-E--GGEARDTVHDVIDYLKKCYLIDS---ERTE---SVKIHDIIRDVAISIAREEHFM--RC---R-
>XP_028065996.1
----V-FT---G--GFKGFESR-RSIMNGVME--DDSINMIGICGMGGVGKTTMVKEVE--KRAKEGFNE---VVVSQSPEVKKIQGEIADILEE---L-GRSR---RLCARLKTNRILVILDDVWKS-----EDIGIPF--HKGCKILLTSRFDYVCDDMGAQ----FTVEVLPKEEAWNLFKEIAGISND------DLHCTQIAVANECGGLPIAIVTVGRAL--R--VQSSWDSALCQLQ--IVKNIR-DENVFKSLELSYNYLSKEAQKLFLFCSLYPEDFDIPIEDLVRYGIGLELF-E--GGEARDTVHDVIDYLKKCYLIDS---ERTE---SVKIHDIIRDVAISIAREEHFM--RC---R-
>XP_028065997.1
----V-FT---G--GFKGFESR-RSIMNGVME--DDSINMIGICGMGGVGKTTMVKEVE--KRAKEGFNE---VVVSQSPEVKKIQGEIADILEE---L-GRSR---RLCARLKTNRILVILDDVWKS-----EDIGIPF--HKGCKILLTSRFDYVCDDMGAQ----FTVEVLPKEEAWNLFKEIAGISND------DLHCTQIAVANECGGLPIAIVTVGRAL--R--VQSSWDSALCQLQ--IVKNIR-DENVFKSLELSYNYLSKEAQKLFLFCSLYPEDFDIPIEDLVRYGIGLELF-E--GGEARDTVHDVIDYLKKCYLIDS---ERTE---SVKIHDIIRDVAISIAREEHFM--RC---R-
>XP_028065998.1
----V-FT---G--GFKGFESR-RSIMNGVME--DDSINMIGICGMGGVGKTTMVKEVE--KRAKEGFNE---VVVSQSPEVKKIQGEIADILEE---L-GRSR---RLCARLKTNRILVILDDVWKS-----EDIGIPF--HKGCKILLTSRFDYVCDDMGAQ----FTVEVLPKEEAWNLFKEIAGISND------DLHCTQIAVANECGGLPIAIVTVGRAL--R--VQSSWDSALCQLQ--IVKNIR-DENVFKSLELSYNYLSKEAQKLFLFCSLYPEDFDIPIEDLVRYGIGLELF-E--GGEARDTVHDVIDYLKKCYLIDS---ERTE---SVKIHDIIRDVAISIAREEHFM--RC---R-
>XP_028065999.1
----V-FT---G--GFKGFESR-RSIMNGVME--DDSINMIGICGMGGVGKTTMVKEVE--KRAKEGFNE---VVVSQSPEVKKIQGEIADILEE---L-GRSR---RLCARLKTNRILVILDDVWKS-----EDIGIPF--HKGCKILLTSRFDYVCDDMGAQ----FTVEVLPKEEAWNLFKEIAGISND------DLHCTQIAVANECGGLPIAIVTVGRAL--R--VQSSWDSALCQLQ--IVKNIR-DENVFKSLELSYNYLSKEAQKLFLFCSLYPEDFDIPIEDLVRYGIGLELF-E--GGEARDTVHDVIDYLKKCYLIDS---ERTE---SVKIHDIIRDVAISIAREEHFM--RC---R-
>XP_028066449.1
TD--R-TT---EPH-IHGRDEDIKQIIELLLG--GKIFDVIPIVGMGGIGKTTLAQHIYNDDRLENHFNLKAWVCVSDDFEVMRITKAILESFTH-LSNLNE---VQQLRKTLAGKKFLLVLDDVWDY-DGW-NLLRLPF--APGSKIIVTTRDSGVAKQMGM-----HNLHELSYDDCWLIFAQHAFENRNI-----ELVLIGKKIVERCRGLPLAARALGGLL--K------WKDILN----D---EKS----ILTALKLSYLHLPIHLKRCFSYCAIIPKDYEFMEKKLVLLWMAEGLI-EQPKDQMEDLGREYFHELVSRSFFQ---PSSGNK-SQFIMHDLINDLAQDVAGDKCFR--EN---RH
>XP_028066450.1
TD--R-TT---EPH-IHGRDEDIKQIIELLLG--GKIFDVIPIVGMGGIGKTTLAQHIYNDDRLENHFNLKAWVCVSDDFEVMRITKAILESFTH-LSNLNE---VQQLRKTLAGKKFLLVLDDVWDY-DGW-NLLRLPF--APGSKIIVTTRDSGVAKQMGM-----HNLHELSYDDCWLIFAQHAFENRNI-----ELVLIGKKIVERCRGLPLAARALGGLL--K------WKDILN----D---EKS----ILTALKLSYLHLPIHLKRCFSYCAIIPKDYEFMEKKLVLLWMAEGLI-EQPKDQMEDLGREYFHELVSRSFFQ---PSSGNK-SQFIMHDLINDLAQDVAGDKCFR--EN---RH
>XP_028066451.1
TD--R-TT---EPH-IHGRDEDIKQIIELLLG--GKIFDVIPIVGMGGIGKTTLAQHIYNDDRLENHFNLKAWVCVSDDFEVMRITKAILESFTH-LSNLNE---VQQLRKTLAGKKFLLVLDDVWDY-DGW-NLLRLPF--APGSKIIVTTRDSGVAKQMGM-----HNLHELSYDDCWLIFAQHAFENRNI-----ELVLIGKKIVERCRGLPLAARALGGLL--K------WKDILN----D---EKS----ILTALKLSYLHLPIHLKRCFSYCAIIPKDYEFMEKKLVLLWMAEGLI-EQPKDQMEDLGREYFHELVSRSFFQ---PSSGNK-SQFIMHDLINDLAQDVAGDKCFR--EN---RH
>XP_028066492.1
TD--R-TT---EPH-IHGRDEDIKQIVELLLG--GKIFDVIPIVGMGGIGKTTLAQQIYNDDRLENRFNLKAWVCVSDDFEVVRISKAILDSFTH-LSNLNE---VQQLSKTLAGKKFLLVLDDVWDY-DGW-NLLRSPF--APGSKIIVTTRDRGVAKQMGM-----HNLHNLSYDDCWLIFAQHAFENRNI-----ELVLIGKKIVERCRGLPLAARALGSLL--K------WKEILN----N---EES----ILTALKLSYLHLPVNLKRCFSYCAIIPKDYEFMEKELVLLWMAEGLI-EQPKDQMEDLGHEYFHELVSRSFFQ---PSSGNK-SQFIMHDLINDLAQDVAGDKCFR--ES---RH
>XP_028066615.1
------E----ADH-PVGLEDRVQKL---LRME-SNDVLVVAVWGIGGLGKTTIAKNLYKL---R--FDGCSFVGTWKKPNLLKLQEQLLSDFKN-IRNIHQG--KEVIIRRALCRKVLLVLDDVDDIKRAY----------GFGSRIIITTRDLSSLFE--------YTPKELDEDKSLQLFSWHAFKEDLP-----EYVELSKQVVDYAKGLPLALEILGSFL-SR--SIPEWESAIEKL-----KK--PHEGIQEKLEISYNSLNKEVKELFLFVG---MDRNF----IIKILKGCKSF-------P-EIW---LRIMFDRCLIKYG----FD--T-LEMHDMVRDMGREIVDERR---HED---K-
>XP_028066616.1
------E----ADH-PVGLEDRVQKL---LRME-SNDVLVVAVWGIGGLGKTTIAKNLYKL---R--FDGCSFVGTWKKPNLLKLQEQLLSDFKN-IRNIHQG--KEVIIRRALCRKVLLVLDDVDDIKRAY----------GFGSRIIITTRDLSSLFE--------YTPKELDEDKSLQLFSWHAFKEDLP-----EYVELSKQVVDYAKGLPLALEILGSFL-SR--SIPEWESAIEKL-----KK--PHEGIQEKLEISYNSLNKEVKELFLFVG---MDRNF----IIKILKGCKSF-------P-EIW---LRIMFDRCLIKYG----FD--T-LEMHDMVRDMGREIVDERR---HED---K-
>XP_028066640.1
------E----ADH-PVGLEDRVQKL---LRIE-SNDVRIVVVWGIGGLGKTTIAKNLYKL---R--FDGCCFVKTWKKPNLLKLQEQLLSDFKN-IRNIHQG--KEVIIQRALHRKVLLVLDDVDDIKRTY----------GSGSRIIITTRDLSSLFK--------YTPNELDEDKSLQLFSWHAFKEDHP-----EYVELSKQVVDYARGLPLALESLGSFF-FR--SIPEWESAIEKL-----KK--PHNGIQEKLKISYNSLSDEVKALFLFVG---MDRNF----IIKILKGCKLF-------P-EIG---LRILFDRCLIKYG----RN--K-LVMHDMLKDMGREIVDERR---HED---K-
>XP_028066641.1
------E----ADH-PVGLEDRVQDL---LRME-PNDVRIVVVWGIGGLGKTTIAKSLYKL---R--FAGSSFIRTWKKS--------------N-PR-------KRSHIQRALRRKVLIVLDDVDDIKRTY----------GLGSRIIITTRDLSSLFKE-------YTPKELDEDKSLQLFSWHAFKEDHP-----EYLELSKQVVDYARGLPLALEILGSFL-SR--SIQEWESAIEKL-----KK--PNEDIQEKLEISYNSLRKEEKELFLFVG---MDRNF----IIKILKGCDLF-------P-EFG---LRILFNRCLIKYG----WN--E-LVMHDMLRDMGREIVDERR---HMD---K-
>XP_028066660.1
TK--R-ST---EPH-IYGREHDQRKIIELLVR--HNNIGVIPIVGMGGIGKTTLAQMVYNDETVQKHFHLKAWVCVSDEFDIMRITKAILESVTS-FNNLDQ---VQQLKQALAGKKFLIVLDDIWNK-SDW-NVLKKPF--AKGSKVVVTTRDREAAGMMTT-----HDVKFLSKEDCWSLFAQHTFAITSI-----KLVSIGKEIVEKCKGLPLAARTLGGLL--K------WEDVLH----DLP-QES----ILPALRLSYHHLPSHLKQCFAYCSIIPNDYEFEEEELVLLWMAEGFI-QKQRKQMEDVGGEYFQELLSRSFFQ---PSSTSKSSKFVMHDLINDLAQVVARDTCLR--DD---RH
>XP_028066661.1
TK--R-ST---EPH-IYGREHDQRKIIELLVR--HNNIGVIPIVGMGGIGKTTLAQMVYNDETVQKHFHLKAWVCVSDEFDIMRITKAILESVTS-FNNLDQ---VQQLKQALAGKKFLIVLDDIWNK-SDW-NVLKKPF--AKGSKVVVTTRDREAAGMMTT-----HDVKFLSKEDCWSLFAQHTFAITSI-----KLVSIGKEIVEKCKGLPLAARTLGGLL--K------WEDVLH----DLP-QES----ILPALRLSYHHLPSHLKQCFAYCSIIPNDYEFEEEELVLLWMAEGFI-QKQRKQMEDVGGEYFQELLSRSFFQ---PSSTSKSSKFVMHDLINDLAQVVARDTCLR--DD---RH
>XP_028066662.1
TK--R-ST---EPH-IYGREHDQRKIIELLVR--HNNIGVIPIVGMGGIGKTTLAQMVYNDETVQKHFHLKAWVCVSDEFDIMRITKAILESVTS-FNNLDQ---VQQLKQALAGKKFLIVLDDIWNK-SDW-NVLKKPF--AKGSKVVVTTRDREAAGMMTT-----HDVKFLSKEDCWSLFAQHTFAITSI-----KLVSIGKEIVEKCKGLPLAARTLGGLL--K------WEDVLH----DLP-QES----ILPALRLSYHHLPSHLKQCFAYCSIIPNDYEFEEEELVLLWMAEGFI-QKQRKQMEDVGGEYFQELLSRSFFQ---PSSTSKSSKFVMHDLINDLAQVVARDTCLR--DD---RH
>XP_028066670.1
-----------------------KIDYDGVME--DDSIYVIGICGIGGVGKTTMVNEVA--KKVEEKFDV---IVVSQNPNLITIQGQIAKIDFG---LPTGAG---KIRSKILNGRVLVILDDVWKR-----EDIGIPF--HKGCKIVMTSRNKDVCNSMGTH----FEIGVLHK-EGWNLFKEMAEISDEG-----GLQLTQMAVAKECGGLPIAIATVGRAL--R--NKYSWDSALEQLR--LVKNIS-DEKVFKSLELSYDSLSDEAKKCFLLCSLYPEDFDIPIEDLVRYAIGIELF-E--RHQARNGVHSLVDDLKKCYLMES---KNEE----------------------------------
>XP_028066697.1
-----------EEI-TVGFEDDALTIKERLAGG--QQLQMISIVGMPGLGKTTLATKLYNDPYIIHYFHIRAWTYASQLPRKTDMLLDILRSFT-KNMTNEK---LGKLYKQLKGQRYLIVIDDLWDI-GAW-VNLKMYFPN-NGSRVMFTSRLKEVAMHAS-PD---HCLRPLTEEESWELLQRKVF-QNG-RCPP-ELIEIGKQITKRCGGLPLAIVVIAGLL-AK------WKQVAQSVS-YIVS----PNQYLDTLALSYNHLPRHLKPCFLYLGVFQEDQKILV---------------------------------------------------------------------------------
>XP_028066826.1
VE--S-TS---EPQ-LYGRDGDKEKIVKFLAE--IEDVSVYPILGIGGLGKTTLAQMAFNDERVKPHFDPKIWVYVSQDFDMKRVIKATIESAIG-AVDLDS---LQKLRDMLNRKRYL-----------------------------------------------------------------------------------------------------------------------------------------------------------------------------------------------------------------------------------------------------------
>XP_028066854.1
----K-SS---A--NYANFESR-KSVFENIMV--DSNVKMIGVYGTGGVGKTTMVEEIG--KQVK-NFDE---VVVSQDANVSNIQGQLADLLKG---EVGKAN---ELWNRLNNKKNLIILDDMWQE-----KTVGIPI--NNRCKVVITSRIRGVLEKMHVD----VPMQVLLEKEAWALFKTMVGNS--------EFHDIADVVCKECGGLPVAILAVGAAL--K--KKYVWEDVLDQFK--MLKNIA-DPKVYASLKLSYDRLSSDAKSCFLLCCFFPEDANISIEVLARHCIARSLL-GQ-NIRASRRVRIVVDILKDACLLEG---RDEN---FVKMHDVIRDVALSIADDGKIL--KH---T-
>XP_028066936.1
M-----EN---EEI-TVGFDDEALTIKELLAGG--KQLQLISIVGMPGLGKTTLATKLYNDPYITHYFHIRAWTYASQLPRKTVMLLDILSSFT-KNMTNEK---LGKLYKQLKGKTYLIVIDDLWDI-GAW-VDLKMYFPN-NGSRVMFTSRLKELSMHAS-PD---HCLRFLTEEESWELLQRKVF-QNE-CCPP-ELIGIGKQIMKKCEGLPLAIVIIAGLL-AK----------------------------------------------------------------------------------------------------------------------------------------------
>XP_028066956.1
M-----EN---EEI-TVGFDDEALTIKELLAGG--KQLQMISIVGMPGLGKTTLARKVYNDPYITHYFHIRAWTYVSQLSRQTDMLLDILRSFT-ENMTNEK---LGKLYKQLKGKRYLIVIDDLWDI-GAW-VDLKMYFPN-NGSRVMFTSRLKELSMHAS-PD---HCLRFLTEEESWELLQRKVF-QNE-SCPP-ELIEIGKQIMKKCEGLPLAIVIIAGLL-AK------WKQVAQSVS-YIVS----PNQYLDTLALSYNHLPRHLKPCFLYLGAFPRDQEIPVQKLICLWVAEGFI--Q-KRSVEEVAEGYLMDLFQRSLVIVA-KRFDGRIKACRMHDLLRDLCLKKAGEINFLQ-YK---HR
>XP_028066957.1
M-----EN---EEI-TVGFDDEALTIKELLAGG--KQLQMISIVGMPGLGKTTLARKVYNDPYITHYFHIRAWTYVSQLSRQTDMLLDILRSFT-ENMTNEK---LGKLYKQLKGKRYLIVIDDLWDI-GAW-VDLKMYFPN-NGSRVMFTSRLKELSMHAS-PD---HCLRFLTEEESWELLQRKVF-QNE-SCPP-ELIEIGKQIMKKCEGLPLAIVIIAGLL-AK------WKQVAQSVS-YIVS----PNQYLDTLALSYNHLPRHLKPCFLYLGAFPRDQEIPVQKLICLWVAEGFI--Q-KRSVEEVAEGYLMDLFQRSLVIVA-KRFDGRIKACRMHDLLRDLCLKKAGEINFLQ-YK---HR
>XP_028066958.1
M-----EN---EEI-TVGFDDEALTIKELLAGG--KQLQMISIVGMPGLGKTTLARKVYNDPYITHYFHIRAWTYVSQLSRQTDMLLDILRSFT-ENMTNEK---LGKLYKQLKGKRYLIVIDDLWDI-GAW-VDLKMYFPN-NGSRVMFTSRLKELSMHAS-PD---HCLRFLTEEESWELLQRKVF-QNE-SCPP-ELIEIGKQIMKKCEGLPLAIVIIAGLL-AK------WKQVAQSVS-YIVS----PNQYLDTLALSYNHLPRHLKPCFLYLGAFPRDQEIPVQKLICLWVAEGFI--Q-KRSVEEVAEGYLMDLFQRSLVIVA-KRFDGRIKACRMHDLLRDLCLKKAGEINFLQ-YK---HR
>XP_028067457.1
----T-SI---G--GYKGFASR-SSIMNDVME--DDGIYMIGICGMGGVGKTTLVKEVA--KKAEEKFDN---IVVSQSSDLINIQGEIAKLLFG---LFARAE---DLQKGLGRGRVLVILDDVWKT-----EKIGIPC--RKGCKIVMTSRSKDVCNSMGTR----FEVGILHEEEAWNLFKEMAEISDEG-----DLQMTQMAVAKECGGLPIAIITVGRAL--R--KKYSWDDALDQLQ--IVKNIS-DEKVFKPLKLSYDKLSDEDKKYFLLCSLYPEDFAIPIENLVRYAIGMELF-E--RHQARNRVYSSVDKLKNCYLMDS---KEGE---CVKMHDVVRDVAISIAREEHFV--RC---R-
>XP_028067747.1
-----HVS--FDET-LIGFEHHFEKIKDLLL-K-PDTISTIGIVGMGGSGKTTLAQMVFNSPQVQGSF--ILWVELPQSL----IVFALLKSFSWD---LNEL--LHNLHCYLLNKKYLIVMDNVWHA-SDWLDHLSHGLPRGSGGAIIVTSRLKEVASKMGKRNL--YPLEPTLDESCWSIVLDSIEKEISD------LEKIKDDTVDRCGGLPLA-------------------------------------------------------------------------------------------------AKTLADIISHQFLTD--------------PSAIKK-FHLEFEK------TS-----
>XP_028067748.1
-----LSS--FNLT-LIGFNNHLRKMEALLLAT-SDTFSAIGIVGMGGSGKTTLAQMVFHSSRVQESF--MLWVELPQY----SIVLAILECFS------------------------------------------------------------------------------------------------------------------------------------------------------------------------------------------------------------------------------------------------------------------------------------
>XP_028067749.1
-----LSS--FNLT-LIGFNNHLRKMEALLLAT-SDTFSAIGIVGMGGSGKTTLAQMVFHSSRVQESF--MLWVELPQY----SIVLAILECFS------------------------------------------------------------------------------------------------------------------------------------------------------------------------------------------------------------------------------------------------------------------------------------
>XP_028068292.1
ER--L-TT---DQH-VLGFTKDVKLLTSKLL---HQC--VILIVGMGGLGKTTLARKLYNSSSVGDKFKRKGWVSVSKDYNIQNLLRRTTKSFKMEKMEKED---LEHLHELLKESRYLEVI--------------------------AISTSI-LSNESS--------RIPFLNGDN-----------FSDW------------------------------LL--------LW--------------------------------------C------------MDLDLVLR-------V-DEPPPTDESSAAE-----------KSA-DKW-ERSNRLSL--MLIKSQISQSKVKNY---EE---KA
>XP_028068447.1
----K-SS------DYVSLDSR-ALVLKRIMD--HSTVNIVGIYGTGGVGKTTMVEEVG--KQMKEHFDE---VVVSQDANVFKIQGRLADRLDM---EVGRAA---QLWNRLNNKKNLLILDDIWKE-----NEIGIPI--NKGCKVVLTSRIRSVWKHMKVD----FSIQVLSDVEALALFRKVVGNS--------HLHLLAKRVCKECQGLPVVILAVGAAL--K--EKYAWEDALDQLR--MLKNVE-DPKMYASLKLSYDCLSKDAKSCFLLCCLFPEDNEISIDDLVKHCVARRLL-DQ-NEKARYRVLTVVETLKTSCLLDA---TDEN---VVKMHDVIRDVAISIAEQ-EFL--KH---T-
>XP_028068543.1
-------A---EEEFGVGMDLGKRRVKEMIIG--RDDLKVVGISGIGGSGKTTLAREICRDPEVQSYFNNRVFLTVSQSPNVEKLKIWMITG---PQWTLQYEF------SIV---KTLVILDDVW---SVSLEQLISRI---PGCKTLVVSKFSSVIDRT-------YEIELLREDESLSLFCHSAF---GR-IPF-N---LIKQVVDECKRLPLALKVIGASL--R------WTSAKNRLL-ICESH---EVQLLERMKLSIDYL-KKVRECFLDLGSFPEDKKIPLDVLISIWV------ELHD--IE--EEAFLIELADKNLLTLVDARSSS--ISVSQHDVLRDLAIHLSRE-----------RR
>XP_028068565.1
NVVNR-DA---EAK-LVGIEMPKRQLMEWLV---GLK--AVSVVGMGGLGKTTLVKKVYDDATAKKHFDSHAWLTVSESLRVEDLLKDMIQQLFKETMSINR---LKLANDFLQQKRYVIVFDDVWNV-NAW-EAIKYVLPN--GSRVILTTRFIHIA-STCC-----YDLMPLSQEESWTLFCNKTF-RGN-LCP--NLKQISLRILKRCEGLPLAIVAISGVL--K-SRIDEWEMLYR-----LGAELEKLESMKKALSLSYNDLPHYLKICFLYLSIFSEYQRILCKRVIPRWTAEGFV-NAIEKTIDEVANGYLDELFNRSLIQVA-RYPDRRPSHFCIHDLMREIIVLKAREQNI---RQ---RR
>XP_028068571.1
TK--R-ST---EPC-VYGRENDQRKIIELLVG--CNKVDVIPIVGMGGIGKTTLAQMVYNDETVKKHFDLKAWVCVSDEFDIMKMTKAIYDSVTS-FNNLDQ---AQQLKQALVGKKFLIVLDDVWNK-NDW-NDLSSPF--AQGSKVVVTTRSRDVARMMAT-----HDVEILSDEDCWSLFAQHAFENRSI-----NLVSIGKKIVAKCKGLPLAAKTLSGLL--K------WVDLLC----DLSHEES----ILPALRLSYHHLPLHLKQCFAYCSIIPSDYEFEEEEIVLLWMAEGFI-MQKRKQMEDVGSEYFRELLSRSFFQ---PSSTGKDSKFVMHDLINDLAHVVARDTCFR--DD---QH
>XP_028068908.1
---------------IV-------------------------LFGESGVGKTWTAREMSLLA--KNKIDIALWVFLNRQHDLCSMAHQLLLSTTGKNEESDNPGDLQQIAATVARKKLLLVLDDMNEQ-----EELETLLNL----KVLITKRINS---E-IIGSK--IEVKPLSKDESLSLLQKQVRTGVYE------IKALAEALFEKTENFPAAIVLMAKAFFAQ-------RCSLEEASYNITH-------L---LRT------------------------------------------------------------------------------------------------------------
>XP_028068939.1
AK--R-AT---ERC-IYGRDKEKRDIIDFLLR--DSKVGVLPIVGMGGLGKTTLAQMVYNDEVVNKHFDLKAWVCVSDEFDTMRISKVILESITS-FKELNQ---VQQLKQNLIGKKILIILDDVWDK-NDW-NILKAPF--VSGSKIIVTTRDRDVASIMGT-----HLLQHLSNDDCWSVFEQHAFGNRSM-----NLVFIGRKIVEKCKGLPLAARTLGGLL--K------WEIVLN----DLTEQGN----IPPALRLSYHHLPSHLKRCFAYCSILPKDYEFEEMELVFLWMAEGLL-QQQNKRMEDLGVQYFHELQSRSFFQ---PSSGGESSKFVMHDLINDLAQSVAGYTCFR--ED---RH
>XP_028069138.1
-S--R-ST---ESG-VYGRDNDKEKIIKILLL--SNKIDVIPIIGMSGVGKTTLAQLVYNDGRVVEHFDMKAWVCVSDEFDVLSVTKTI-----------------------------------------------------------------------------------------------------------------------------------------------------------------------------------------------------------------------------------------------------------------------------------------
>XP_028069397.1
----E-ST---E--GIKLFESR-RLIMNDVME--DDRFHMITICGMGGVGKTTMVKEVA--KRAKELFDE---VVVSQSPNERKIQGEIGDN-FE---ERGRAN---RLCERLRRNRILVILDDVWKR-----EDIGIPF--HRGCKILLTSRFDNVCNDMNAQ----FTVEVLTEEEAWNLFQEMAGISNHT-----DLYITQKKVADECGCLPIAIVTVARAL--K--DEQSWNSALLQLR--MVKNIR-EENVFKSLELSYNFLSREIKECFLLCSLYAEDFNIPIEDLVRYGVGIEMF-E--ANEARDRVHAFVDDLKKGYLMDG---EQEG---CVKIHDVVRDVAISIAREEHFM--RC---R-
>XP_028069398.1
----E-ST---E--GIKLFESR-RLIMNDVME--DDRFHMITICGMGGVGKTTMVKEVA--KRAKELFDE---VVVSQSPNERKIQGEIGDN-FE---ERGRAN---RLCERLRRNRILVILDDVWKR-----EDIGIPF--HRGCKILLTSRFDNVCNDMNAQ----FTVEVLTEEEAWNLFQEMAGISNHT-----DLYITQKKVADECGCLPIAIVTVARAL--K--DEQSWNSALLQLR--MVKNIR-EENVFKSLELSYNFLSREIKECFLLCSLYAEDFNIPIEDLVRYGVGIEMF-E--ANEARDRVHAFVDDLKKGYLMDG---EQEG---CVKIHDVVRDVAISIAREEHFM--RC---R-
>XP_028069400.1
----E-ST---E--GIKLFESR-RLIMNDVME--DDRFHMITICGMGGVGKTTMVKEVA--KRAKELFDE---VVVSQSPNERKIQGEIGDN-FE---ERGRAN---RLCERLRRNRILVILDDVWKR-----EDIGIPF--HRGCKILLTSRFDNVCNDMNAQ----FTVEVLTEEEAWNLFQEMAGISNHT-----DLYITQKKVADECGCLPIAIVTVARAL--K--DEQSWNSALLQLR--MVKNIR-EENVFKSLELSYNFLSREIKECFLLCSLYAEDFNIPIEDLVRYGVGIEMF-E--ANEARDRVHAFVDDLKKGYLMDG---EQEG---CVKIHDVVRDVAISIAREEHFM--RC---R-
>XP_028069401.1
----E-ST---E--GIKLFESR-RLIMNDVME--DDRFHMITICGMGGVGKTTMVKEVA--KRAKELFDE---VVVSQSPNERKIQGEIGDN-FE---ERGRAN---RLCERLRRNRILVILDDVWKR-----EDIGIPF--HRGCKILLTSRFDNVCNDMNAQ----FTVEVLTEEEAWNLFQEMAGISNHT-----DLYITQKKVADECGCLPIAIVTVARAL--K--DEQSWNSALLQLR--MVKNIR-EENVFKSLELSYNFLSREIKECFLLCSLYAEDFNIPIEDLVRYGVGIEMF-E--ANEARDRVHAFVDDLKKGYLMDG---EQEG---CVKIHDVVRDVAISIAREEHFM--RC---R-
>XP_028069463.1
------T----AKH-PVGIESRVVDI---LSIE-SDDVRMIGIYGLGGIGKTTIATTVYNC---Q--FKGSCFVRFVEQPNLFQLVEQLLFQLGT-IDSVYRG--INLMKESLHSTKVLIVLDDVDHLSHDL----------GPGSRIIITTRDEHLLGLV-------YMAKEFNHKESLQLFSLHAFGETNP-----EYADLANGIVSYAGGLPLALEVLGSYL-FR--PLVEWNSAFDKL-----QQ--PYEEIQKKLRISFDALDEKLKDIFLFIG---MDKDC----AITILNTCDLC-------A-EVG---ISVLIDRCLLKIN----RN--M-LTMHDLLRDMGREVIKEKR---HKD---E-
>XP_028069651.1
-S--R-ST---ESG-VYGRDDDKEKIIKILLL--SNKIDVIPIIGMGGIGKTTLAQLIYNDGRVLEHFDMKAWVCVSDEFDVLRVTRTILEAITS-TQDLNM---LQKLKERLAGKKFLVVLDDVWNE-SHW-EILRTPF--AYGSKIVATTRNHSVASIIHT-----HHLQHLSNEDCWLVFAQIAFDKGES-----KLEKIGKQIVDRCKGLPLATKTLACLL--K------WDEILK----DLPEDKN----ILPALRLSYHYLSPHLKQCFAFCSTFPKDYGFVKEKLVSFWIALNYV-QQTRNTLEKIGEEYFDELLSRSFFQ---QPRRSR-SFFVMHDLVHDLAQVVHGQFSFR--DD---RH
>XP_028069707.1
TK--R-ST---EPR-VYGREKDQRKIIELLVG--RNKVDVIPVVGMGGIGKTTLAQMVYNDEIVKNHFDLKAWVCVSDEFDILKITKAIYDSVTS-SDNLDQ---AQQLKQALAGKKFFIVLDDVWNK-NDW-NDLNSPF--AQGSKVVVTTRSRDVARMMAT-----HDVEILSDEDCWSLFAQHAFENRSI-----NLVSIGKKIVEKCKGLPLAAKTLSGLL--K------WVDVLC----DLSHEES----ILPALRLSYHHLPSHLKQCFAYCSIIPNDYEFEEEEIVLLWMAEGFI-MQKRKQMEDVG--------ARSFFQ---PSSTSKGSKFVMHDLINDLAHVVARDTCFR--DD---RH
>XP_028069928.1
----PTST---G--GDNGFESR-ISTMREVME--DDNIHMIGICGMGGIGKTTMVKDVA--QKVKTGFDE---VVVSQQADLKKIQRNLAELL-E---EFARAS---RLRERLKDDRVLVILDDVWAR-----DDVGIPS--HKGCKAVLTSRIQDVCNEMGTE----IAIEVLPDDEAWQLFEEMVGES--------DLQKIAKEVANECGGLPISLVTIGKAL--R--NRHVWNDALRQLR---SSEV--NAKVHRSLELSYNFLNKETKSLFLLCCLFQEDYDIPIEELVRLGMGLRLF-S--NGEARDRVCALVDKLKSYHLLKS---D---VDDHVKMHDAVRDVAISIAKDDHFM--QH---I-
>XP_028069935.1
TK--R-ST---EPR-VYGREKDQRKIIELLVG--RNKVDVIPIVGMGGIGKTTLAQMVYNDETVKKHFDLKAWVCVSDEFDIMKITKAIYDSVTS-FNNLDQ---AQQLKQALAGKKFLIVLDDVWNK-NDW-NDLSSPF--AQGSKVVVTTRSRDVARMMAT-----HDIEILSDEDCWSLFAQHAFENRSI-----NLVSIGKKIVEKCKGLPLAAKTLSGLL--K------WVDVLC----DLSHEES----ILPALRLSYHHLPSHLKQCFAHCSIIPNDYEFEEEEIVLLWMAEGFI-LQKRKQMEDVGGEYFRELLSRSFFQ---PSSTGKSSKFVMHDLINDLAQVVARETCFR--ED---RH
>XP_028069936.1
TK--R-ST---EPR-VYGREKDQRKIIELLVG--RNKVDVIPIVGMGGIGKTTLAQMVYNDETVKKHFDLKAWVCVSDEFDIMKITKAIYDSVTS-FNNLDQ---AQQLKQALAGKKFLIVLDDVWNK-NDW-NDLSSPF--AQGSKVVVTTRSRDVARMMAT-----HDIEILSDEDCWSLFAQHAFENRSI-----NLVSIGKKIVEKCKGLPLAAKTLSGLL--K------WVDVLC----DLSHEES----ILPALRLSYHHLPSHLKQCFAHCSIIPNDYEFEEEEIVLLWMAEGFI-LQKRKQMEDVGGEYFRELLSRSFFQ---PSSTGKSSKFVMHDLINDLAQVVARETCFR--ED---RH
>XP_028069937.1
TK--R-ST---EPR-VYGREKDQRKIIELLVG--RNKVDVIPIVGMGGIGKTTLAQMVYNDETVKKHFDLKAWVCVSDEFDIMKITKAIYDSVTS-FNNLDQ---AQQLKQALAGKKFLIVLDDVWNK-NDW-NDLSSPF--AQGSKVVVTTRSRDVARMMAT-----HDIEILSDEDCWSLFAQHAFENRSI-----NLVSIGKKIVEKCKGLPLAAKTLSGLL--K------WVDVLC----DLSHEES----ILPALRLSYHHLPSHLKQCFAHCSIIPNDYEFEEEEIVLLWMAEGFI-LQKRKQMEDVGGEYFRELLSRSFFQ---PSSTGKSSKFVMHDLINDLAQVVARETCFR--ED---RH
>XP_028069938.1
TK--R-ST---EPR-VYGREKDQRKIIELLVG--RNKVDVIPIVGMGGIGKTTLAQMVYNDETVKKHFDLKAWVCVSDEFDIMKITKAIYDSVTS-FNNLDQ---AQQLKQALAGKKFLIVLDDVWNK-NDW-NDLSSPF--AQGSKVVVTTRSRDVARMMAT-----HDIEILSDEDCWSLFAQHAFENRSI-----NLVSIGKKIVEKCKGLPLAAKTLSGLL--K------WVDVLC----DLSHEES----ILPALRLSYHHLPSHLKQCFAHCSIIPNDYEFEEEEIVLLWMAEGFI-LQKRKQMEDVGGEYFRELLSRSFFQ---PSSTGKSSKFVMHDLINDLAQVVARETCFR--ED---RH
>XP_028069939.1
TK--R-ST---EPR-VYGREKDQRKIIELLVG--RNKVDVIPIVGMGGIGKTTLAQMVYNDETVKKHFDLKAWVCVSDEFDIMKITKAIYDSVTS-FNNLDQ---AQQLKQALAGKKFLIVLDDVWNK-NDW-NDLSSPF--AQGSKVVVTTRSRDVARMMAT-----HDIEILSDEDCWSLFAQHAFENRSI-----NLVSIGKKIVEKCKGLPLAAKTLSGLL--K------WVDVLC----DLSHEES----ILPALRLSYHHLPSHLKQCFAHCSIIPNDYEFEEEEIVLLWMAEGFI-LQKRKQMEDVGGEYFRELLSRSFFQ---PSSTGKSSKFVMHDLINDLAQVVARETCFR--ED---RH
>XP_028069940.1
TK--R-ST---EPR-VYGREKDQRKIIELLVG--RNKVDVIPIVGMGGIGKTTLAQMVYNDETVKKHFDLKAWVCVSDEFDIMKITKAIYDSVTS-FNNLDQ---AQQLKQALAGKKFLIVLDDVWNK-NDW-NDLSSPF--AQGSKVVVTTRSRDVARMMAT-----HDIEILSDEDCWSLFAQHAFENRSI-----NLVSIGKKIVEKCKGLPLAAKTLSGLL--K------WVDVLC----DLSHEES----ILPALRLSYHHLPSHLKQCFAHCSIIPNDYEFEEEEIVLLWMAEGFI-LQKRKQMEDVGGEYFRELLSRSFFQ---PSSTGKSSKFVMHDLINDLAQVVARETCFR--ED---RH
>XP_028069941.1
TK--R-ST---EPR-VYGREKDQRKIIELLVG--RNKVDVIPIVGMGGIGKTTLAQMVYNDETVKKHFDLKAWVCVSDEFDIMKITKAIYDSVTS-FNNLDQ---AQQLKQALAGKKFLIVLDDVWNK-NDW-NDLSSPF--AQGSKVVVTTRSRDVARMMAT-----HDIEILSDEDCWSLFAQHAFENRSI-----NLVSIGKKIVEKCKGLPLAAKTLSGLL--K------WVDVLC----DLSHEES----ILPALRLSYHHLPSHLKQCFAHCSIIPNDYEFEEEEIVLLWMAEGFI-LQKRKQMEDVGGEYFRELLSRSFFQ---PSSTGKSSKFVMHDLINDLAQVVARETCFR--ED---RH
>XP_028069942.1
TK--R-ST---EPR-VYGREKDQRKIIELLVG--RNKVDVIPIVGMGGIGKTTLAQMVYNDETVKKHFDLKAWVCVSDEFDIMKITKAIYDSVTS-FNNLDQ---AQQLKQALAGKKFLIVLDDVWNK-NDW-NDLSSPF--AQGSKVVVTTRSRDVARMMAT-----HDIEILSDEDCWSLFAQHAFENRSI-----NLVSIGKKIVEKCKGLPLAAKTLSGLL--K------WVDVLC----DLSHEES----ILPALRLSYHHLPSHLKQCFAHCSIIPNDYEFEEEEIVLLWMAEGFI-LQKRKQMEDVGGEYFRELLSRSFFQ---PSSTGKSSKFVMHDLINDLAQVVARETCFR--ED---RH
>XP_028069943.1
TK--R-ST---EPR-VYGREKDQRKIIELLVG--RNKVDVIPIVGMGGIGKTTLAQMVYNDETVKKHFDLKAWVCVSDEFDIMKITKAIYDSVTS-FNNLDQ---AQQLKQALAGKKFLIVLDDVWNK-NDW-NDLSSPF--AQGSKVVVTTRSRDVARMMAT-----HDIEILSDEDCWSLFAQHAFENRSI-----NLVSIGKKIVEKCKGLPLAAKTLSGLL--K------WVDVLC----DLSHEES----ILPALRLSYHHLPSHLKQCFAHCSIIPNDYEFEEEEIVLLWMAEGFI-LQKRKQMEDVGGEYFRELLSRSFFQ---PSSTGKSSKFVMHDLINDLAQVVARETCFR--ED---RH
>XP_028069945.1
TK--R-ST---EPR-VYGREKDQRKIIELLVG--RNKVDVIPIVGMGGIGKTTLAQMVYNDETVKKHFDLKAWVCVSDEFDIMKITKAIYDSVTS-FNNLDQ---AQQLKQALAGKKFLIVLDDVWNK-NDW-NDLSSPF--AQGSKVVVTTRSRDVARMMAT-----HDIEILSDEDCWSLFAQHAFENRSI-----NLVSIGKKIVEKCKGLPLAAKTLSGLL--K------WVDVLC----DLSHEES----ILPALRLSYHHLPSHLKQCFAHCSIIPNDYEFEEEEIVLLWMAEGFI-LQKRKQMEDVGGEYFRELLSRSFFQ---PSSTGKSSKFVMHDLINDLAQVVARETCFR--ED---RH
>XP_028069946.1
TK--R-ST---EPR-VYGREKDQRKIIELLVG--RNKVDVIPIVGMGGIGKTTLAQMVYNDETVKKHFDLKAWVCVSDEFDIMKITKAIYDSVTS-FNNLDQ---AQQLKQALAGKKFLIVLDDVWNK-NDW-NDLSSPF--AQGSKVVVTTRSRDVARMMAT-----HDIEILSDEDCWSLFAQHAFENRSI-----NLVSIGKKIVEKCKGLPLAAKTLSGLL--K------WVDVLC----DLSHEES----ILPALRLSYHHLPSHLKQCFAHCSIIPNDYEFEEEEIVLLWMAEGFI-LQKRKQMEDVGGEYFRELLSRSFFQ---PSSTGKSSKFVMHDLINDLAQVVARETCFR--ED---RH
>XP_028070127.1
RR------------NIV-----ENSLTN-LLNG-QKDLKRIGIFGMKGVGKTTLLEKLYAEA--QNCFDI---ILVSQEED-RKLQE-LLR----NENDSTKK--VGRISEKL--EEYLLLLDQVFSCIVGI-D----CH--KYGKAVFA--REKIIC--MA------YF-VKLLPEDAVALFQTIVGDV--------NIEGIAKKIAKELGGLPLAI---------KN-YVCTWQNAVWTLQ--------PQQH----LQEVF-NF-QNMRRCLLYAALFPGGYEIYKDYLVEGWKVQGLI---------DVQGGNIEHLTELSLLAKC-KE-----KYIKMPELVRNQAHHLYKEEE---------RD
>XP_028070129.1
----K-SA---DFVDYMSFDSR-ESVFKRIMD--DSKVYKIGVHGLGGAGKTKMVEEVS--KQVKKYFDE---VVVSQDANVSKIQSQLVGGSE--TDEHGRAK---QLWPRLDNKKNLIILDDIWHE-----STIGIPI--N---KVVITSRNRDVWKNMEMD----FQIKVLSETEAWALFKKKVGNS--------ELHDIAKEVCKECQGLPVAILIVGGAL--K--EKYVWKNALEKLK--MLNKIE-SPKLYESMKLSYDYLSMDAKSCFLLCCMFPEDAEIPIDELVRHCMARRLL-VE-KEKARDAVLTVVDTLKTCSLLDD---TNKN---VVKMHDVIRDVAVSIADE-KIL--KH---T-
>XP_028070379.1
------T----AKH-PVGLDLRLQKLMIMLDVK-ANGVRVFGFYGMGGVGKTTLAKALYNK---H--FKRHSFVRNSQLHNLTSLQSKFLGDLSS-VNEVRSG--IMSIKEVVHKEPVLVVLDDVDDVNRDW----------YEGSRIIITTRDKGVLENV-------YEVKELTFPESLELFSYHAFGREKP-----KLMSFSEEVVSLTGRLPLALEVFGSFF-FR--SIREREDALKKL-----KQ--RPGELQDVLELSFSELDVEVKHIFLFVNM-KMKRED----AIDIFKGCGFK-------A-EIA---MSDLVGKSLIKII----DN--I-LWMHDQLRDMGRQIVGDKC---RDN---E-
>XP_028070380.1
------T----AKH-PVGLNLRLQKLMIMLDVK-ANGVRVLGFYGMGGVGKTTLAKALYNK---H--FKRRSFVRNSRLHNLTSLQSKFLGDLSS-VNEVRSG--IMSIKDVVHKEPVLVVLDDVDDVNRDW----------YEGSRIIITTRDKGVLENV-------YEVKELTFPESLELFSYHAFGREKP-----KLISFSEEVVSLTGRLPLALEVFGSFF-FR--SIREREDALKKL-----KQ--RPGELQDVLELSFCELDIEVKRIFLFVNM-KMKRED----AIDIFKGCGFK-------A-EIA---MSDLVGKSLIKII----DN--I-LWMHDQLGDMGRQIVGDKC---RDK---E-
>XP_028070381.1
------T----ADH-SVGLKCRLENL---VCMD-SNDVCIVGIWGIGGIGKTTIAKMLYNH---N--FEGSCFVRTSKKINLVVLQQQLLSDEKN-IRNSDQG--IEVIKRRVLSRRVLLVLDDVDNVQRDF----------RLGSRIIITTRDKSFLLLV-------YAPMGLNKNEALQLFSWYAFKKDHP-----KYAEVSCQVVDYAEGIPLALEVLGSYL--R--NIVDWKSAIAKL-----RK--PDDGIQGKLKISFDSLGKEVKELFLFIG---MDRDF----TIKILEGCNFD-------P-IIG---MGVLADPCLIRIG----KN--Q-LEMHDMLRDMGREIVKEKR---NND---E-
>XP_028070383.1
------T----AKH-PVGLNVRLEKLMIMVDVK-ANGVRVLGLYGMGGVGKTTLAKALYNK---R--FKRRSFVRNSRLHNLTSLQSKFLGDFSS-VNEVSSG--IMSIKEVVHKEPVVVVLDDVDDANRDW----------YEGSRIIITTRDKGVLEDV-------YEVNELTFPESLELFSYHAFGREKP-----KLMSFSEEVVSLTGRLPLALEVFGSFF-FR--SIREREDALKKL-----KQ--RPGELQDVLQISFSELDVEVKCIFLFVNM-KMKRED----AIDIFKGCGFK-------A-EIA---MTDLVAKCLIKII----DN--I-LWMHDQLRDMGREIVGDKR---HDE---E-
>XP_028070475.1
TSLNR-DA---ESE-LVGIDKPKSQLIRWLV---RLK--VLSVSGMGGLGKTTLVKKVFDDAVVKNHFQSHVWITVSESFKIELLLKGIIKQLFDDNMDTNS---LKIINAFLQQKRYVLVFDDVWDI-HAW-QSFRYVFPI--GSRVVLTTRNADLA-SFAS-----YNLEPLCRKKSWTLFCRKTF-MEN-SCP--HLKRLSKAILNRCEGLPLAIVAISGLL--K-SSVDEWDKIYR-----LGAELQKLLSMNKILSLSYIDLPYYLKSCFLYLSVFPEDCFIDHWRLIRLWVAEGFV-EMKVMTKEEVAEGYLNELINRSLVQVA-RRRDRRVAAYRIHDLWREIIVSKSGEQNI---EH---RR
>XP_028070486.1
------T----APH-LIGIYSRAKNI---LQDE-SSDVGIVAICGMGGIGKTTIAKVLYNS---R--FEGSSFVRILKQQDLLRLQRQLLSDLKG-LYSVDEG--VVKIKNALCCKKVLVVLDDVDTVDRDW----------SQGSKIIITTRREQLLAHV-------HKVEKLDNDESLELFSWHAFGKNCP-----GFIEDSKRVVHYCGGLPLAIKILGSSL-SK--SLNIWKSQLEKL-----KA--PDHEILGKLKISYDSLDDHDKNLFLFVG---MDKDW----VVTILDGCDFY-------T-MVG---IQNLIDRCLLTID----CK--K-LVMHQLVQEMGREIVKEER---HKD---E-
>XP_028070487.1
------T----APY-QIGIDSRVEEI---LQDG-SADVGVVTICGMGGIGKTTIAKIVYYL---R--FEASSFIRISEQHNMVCLQRRLLQDLKG-ICSVHEG--IVRIKDALCCKRVLLVLDDVDQVDQDW----------YPGSKIIITTRREHLMAQL-------HKVKELNDDESLELFSWQAFRQNHP-----EYEEHSKRVVSYCRGLPLALQVLGSSL-FR--NLDVWESALKKL-----KA--PDSQILTKLKISFDSLDDHDRNLFLFVE---KDKDF----TITVLDGCDFY-------T-EVG---IDNLIDRCLLIID----KN--K-LMMHQLLQDMAREIVEEKR---HKD---E-
>XP_028070543.1
TGFNR-DA---ESE-LVGIDEPKSVLIWWLV---GLQ--VLSISGMGGLGKTTMVKKVFDDAVMKNHFQSHVWITVSESFKI--------------------------------EKRYVLVFDDLWDI-QAW-QSFRHVFPR--GSRVVLTTRNADLA-SFAS-----YNLQPLTPEESWTLFCRKTF-MEN-SCP--HLEGLSKAILNRCEGLPLAIVAISGLL--K-SSVDEWDKIYR-----LGAKLQKLLSMKKILSLSYIDLPYYLKFCFLYLSVFPEDCLIDHWRLIRLWVAEGL---------------------------------------------------------------------
>XP_028070544.1
TGLNR-DA---ESE-LVGIDKPKSQLIWWLV---RLK--VFSVSGMGGLGKTTLVKKVFDDAVVKNHFQSHVWITVSESFKIEVLLKDIIKKLFEDNMDTNS---LKIINDFLQQKRYVLVFDDVWYI-HDW-QSFRHVFPI--GSRVVLTTRNADLA-SFAS-----YNLQPLTPEESWTLFCRKTF-MEN-SCP--HLERLSKAILNRCEGLPLAIVAISGLL--K-SSVDEWDMIYR-----LGAELEKLLSMKKILG--------------LFDSTLETDSVMGGRRLCG-------N-ESRNVTIEEVAEGYLKELISRSLVQVV-RRTDGRGKAYRIHDLWREIIVLKCEEQNI--HEQ---RR
>XP_028070549.1
------T----APY-LIGIGSRVKNI---LQDE-STDVGIAVIYGMGGIGKTTIAKFVYNL---R--FEASSFVRISERSNLIRLQRQLLSDLKR-ISSX-EG--IIKIKDAIGCKRVLVVLDDVDQRDRNW----------HPGSKIILTTRHKQLLANV-------HKVERFDDDESLELFSWHAFGQDHP-----DYVEHSKRVVQHCGGLPLALQVLGSSL-SK--SLNIWENAIKKL-----AA--PDSQILKKLKISYDSLDDHDQNLFLFIG---KGKDF----TIGILDECGFY-------P-TVG---IQNLIDRCLLTIN----QN--K-LMMHHLLRDMGREIVKEKR---NND---E-
>XP_028070844.1
----M-PT--------IGLESMLEKVRQFFR---EEDVGVIGIYGIGGVGKTTLLKHINNDFTLTTHFDIVIWVVVSKDAVAEKIQQAIGVRLSW-TESLEQ---RAKTYKVMKKKKFLLLLDDVWEG-----DKIGIPLP-ENKCKVVFTTRSMDVCSDMDAH----LKVEFLKENESWEIFRDKVGRSEIL----KSIQSYAQTIIRKCGGLPLALITIGRAM--K------WKYAIEV----SPSKLR----VFTLLKFSYDNL--TLRSCLLYCSLFPEDYSIEKEQLIEYWIGEGFI-NSSN----NMGHDLIGSLKVACLLETG------EETQVKMHDVVRSFALWIAKNEKFI--QA---VR
>XP_028070911.1
TK--R-ST---EPR-VYGREHDQSKIIELLVR--HSNVGVIPIVGMGGIGKTTLAQMVYNHETVKQHFDLKAWACVSDEFDILRITKAIYDSVTS-FNNLDQ---AQKLQKVLAGRKFLIVLDDVWNN-SDW-NVLKKPF--AQGSKVVVTTRNRDVARMMGA-----HDIEVLSDEDCWSLFEQHAFVNPSI-----NLVSIGKKVVEKCGGLPLAAKTLGGLL--R------WVNVLR----DLSHQEC----ILPALRLSYNHLPSHLKQCFAYCSIIPSYYEFEEEELVLLWMAEGFV-QQR-KQMEDVGDAML----------------------------------------------------
>XP_028071249.1
----A-FT---R--GFKGFESR-RLTMNGIIE--DDSIYVIGICGMGGVGKTTMVKEVA--KKAEEKFDK---IVVSQNPDLINIQGEMAKILSG---LFAKAG---ELGSRILKGRILVILDDVWKR-----EDIGIPF--HKGCKIVMTSRNEDVCNGMDTQ----FKVGVLHEEEAWNLLKEMAGISDEG-----NLQLMQMAVAKECGGLLIAIVIVERAL--R--NKYSWDSALEQFR--VVKNIS-DEKMFISLELSYDSLRDEAKKCFLLCSLFPEDFDISTEDLVRYAIRIELF-E--RHQTRNRVHSLVVDLKKCYLMES---EDAE---WIKMHDVVRDVAISIARKKHIV--RC-----
>XP_028071426.1
TK--R-ST---ERC-IYGRDKEKKDIIDFLLR--DSKVGVIPIVGMGGLGKTTLAQMVYNDEVVNKHFDLKAWVCVSDEFDTMRISKVILESITS-FKELNQ---VQQLKLNLIGKKILIVLDDVWDK-NDW-NVLKGPF--VLGTKIIVTTRDKDVASIMGT-----HLLQRLSDDDCWSVFE------------------------------------------------------------------------------------------------------------------------------------------------------------------------------------------
>XP_028071462.1
VE--R-TS---QPQ-LYGREEDKDKIVKMLVE--CHDVSVYPIIGMGGLGKTTLAQMVFNDERVECHFEPKIWVYVCQDFNVKRVIKAIIQSVSE-ASNLDS---LQKLREMLNGKRYLLVLDDVWDE-DNW-DGLNNLL--SKGASIIVTTRVAKVASIMGT-----HHLSFLSEEDCWLLFKQRAFG-HGN-----NLVAIGKEIVKKCGGVPLAAKALGGLM--K------WHSVQE----NLPQDKN----ILPLLRLSYHNLPLELRRCFAYCAIFLKGSEIEKEKLIHLWMANGFI-S-SNSESEDIGNGIWNELYWRSFFQDV-KDPSGNII-FKIHDLMHDLAHSVLEDECHM--EA---HH
>XP_028071573.1
TK--R-ST---EPR-IYGREYDQRKIIELLVR--HNNIGVIPIVGMGGIGKTTLAQMVYNDETVQKHFDLKAWVCVSDEFNIMRITKAILESVTS-FH---------------------------------------------------------------------------------------------------------------------------------------------------FPDKK------------------------------------------------------------------------------------------------------------------------
>XP_028071652.1
TK--R-ST---EPR-VYGREKDQRKIIELLVG--RNKVDVIPVVGMGGIGKTTLAQMVYNDETVKKHFDLKAWVCVSDEFDIMKITKAIYDSVTS-FNNLDQ---AQQLKQALVGKKFLIVLDDVWNK-NDW-NDLSSPF--AQGSKVVVTTRSRDIARMMAT-----HDVEILSDEDCWSLFAQHAFENRSI-----NLVSIGKKIVEKCKGLPLAAKTLSGLL--K------WVDVLC----DLSHEES----ILPALRLSYHHLPSHLKQCFAYCSIIPNDYEFEEEEIVLLWMAEGFI-LHKRKQMEDVGDEYFRELLSRSFFQ---PSSTGKTSKFVMHDLINDLAQVVARETCFR--ED---RH
>XP_028071653.1
TK--R-ST---EPR-VYGREKDQRKIIELLVG--RNKVDVIPVVGMGGIGKTTLAQMVYNDETVKKHFDLKAWVCVSDEFDIMKITKAIYDSVTS-FNNLDQ---AQQLKQALVGKKFLIVLDDVWNK-NDW-NDLSSPF--AQGSKVVVTTRSRDIARMMAT-----HDVEILSDEDCWSLFAQHAFENRSI-----NLVSIGKKIVEKCKGLPLAAKTLSGLL--K------WVDVLC----DLSHEES----ILPALRLSYHHLPSHLKQCFAYCSIIPNDYEFEEEEIVLLWMAEGFI-LHKRKQMEDVGDEYFRELLSRSFFQ---PSSTGKTSKFVMHDLINDLAQVVARETCFR--ED---RH
>XP_028072102.1
----P-TT---T--EFQGFDSR-ILVMNEIIE--DDGIHLIGICGMGGMGKTTMAKEVA--NRTKN-FNE---FPVSQEPNLKQVQSCIAEML-D---PILRSS---RLRERLQNKKILVIFDDIWEE-----DELGFPL--NKSCKILFTSRNRNLWKGIQNK----TQLQVLVGEEPWHLFREKVGDC--------DLLPLAKQIVNECGGLPLALVTIGRAL--T-HNQHHWNNALQQLR--LSSEV--SAKVYQALYFSYNFLDERAKKLFLLCCLFPEDYNITIEDLVRYGIGLRWF-E--GDEVRDRVNVLVDQLKSCYLLDG---RVEG----IKMHDLVRDVAISIAKDKHFM--IH---T-
>XP_028072109.1
----P-TT---T--EFQGFDSR-ILVMNEIIE--DDGIHLIGICGMGGMGKTTMAKEVA--NRTKN-FNE---FPVSQEPNLKQVQSCIAEML-D---PILRSS---RLRERLQNKKILVIFDDIWEE-----DELGFPL--NKSCKILFTSRNRNLWKGIQNK----TQLQVLVGEEPWHLFREKVGDC--------DLLPLAKQIVNECGGLPLALVTIGRAL--T-HNQHHWNNALQQLR--LSSEV--SAKVYQALYFSYNFLDERAKKLFLLCCLFPEDYNITIEDLVRYGIGLRWF-E--GDEVRDRVNVLVDQLKSCYLLDG---RVEG----IKMHDLVRDVAISIAKDKHFM--IH---T-
>XP_028072114.1
V---KKRS---EED-FVGFEENLNTVVKQLVQI-YTPCRVVSICGMGGLGKTTLAKKVYHHKDVQGHFDGLAWICISQQYQTREILQGIFIK---VRMRDEE---LFQLYEVQQRKKCLVVLDDIWSV-EAW-QSLRPAFPN-TGSKILLTTRNKALASQID-PS---HEPQCLNDEESCDLFLKKALLRRDGALDT-NMEAIGRRMVKLCGGLPLAIIVLGGLL-AA------WEMVYQN--DHIQH----DDGVSKVLALSYHDLPYQLKPCFLYFSHFLEDSVIDAKKIYHLWMADGIL--DDRETMMDVAERYLGALAQRCMVQVP-EKFTQRIKYCRIHDLMLELCLSKAKINDFIG------RK
>XP_028072118.1
----P-TT---T--EFQGFDSR-ILVMNEIIE--DDGIHLIGICGMGGMGKTTMAKEVA--NRTKN-FNE---FPVSQEPNLKQVQSCIAEML-D---PILRSS---RLRERLQNKKILVIFDDIWEE-----DELGFPL--NKSCKILFTSRNRNLWKGIQNK----TQLQVLVGEEPWHLFREKVGDC--------DLLPLAKQIVNECGGLPLALVTIGRAL--T-HNQHHWNNALQQLR--LSSEV--SAKVYQALYFSYNFLDERAKKLFLLCCLFPEDYNITIEDLVRYGIGLRWF-E--GDEVRDRVNVLVDQLKSCYLLDG---RVEG----IKMHDLVRDVAISIAKDKHFM--IH---T-
>XP_028072127.1
----P-TT---T--EFQGFDSR-ILVMNEIIE--DDGIHLIGICGMGGMGKTTMAKEVA--NRTKN-FNE---FPVSQEPNLKQVQSCIAEML-D---PILRSS---RLRERLQNKKILVIFDDIWEE-----DELGFPL--NKSCKILFTSRNRNLWKGIQNK----TQLQVLVGEEPWHLFREKVGDC--------DLLPLAKQIVNECGGLPLALVTIGRAL--T-HNQHHWNNALQQLR--LSSEV--SAKVYQALYFSYNFLDERAKKLFLLCCLFPEDYNITIEDLVRYGIGLRWF-E--GDEVRDRVNVLVDQLKSCYLLDG---RVEG----IKMHDLVRDVAISIAKDKHFM--IH---T-
>XP_028072320.1
M-----EN---EEI-TVGFDDEALTIKELLAGG--KQLQIISIVGMPGLGKTTLATKLYNDPYITHYFHIRAWTYASQLPTKTDMLLDILRYFT-KNMTNEK---LGKLYKQLKGKRYLIVIDDLWDI-GAW-VDLKMYFPN-NGSRVMFTSRLKELSMHAS-PD---HCLRFLTEEESWELLQRKVF-HNE-SCPP-ELIKIGKQIMKKCEGLPLAIVIIAGLL-AK------WIQVAQSVS-YIVS----PNQYLDTLALSYNHLPRHLKPCFLYLGAFPEDQEIPVQKLISLWVAEGFI--Q-KRSLEEVAEDYLMDLIQRSLVIVA-KRFDGRIKACRMHDLLRDLCLKKAREINFLQ-YK---RH
>XP_028072638.1
--------------------------MNGVME--DDSIYVIGICGIGGVGKTTMVNEVA--KKVEEKFDV---IVASQNPNLITVQGQIAKIDFG---LPTGAG---KIRSKILSERVLVILDDVWKR-----EDIGIPF--HKGCKIVMTSRNKDVCNSMGTH----FEIGVLHKEEAWNLFKEMAEISDEG-----GLQLTQMAVAKECGGLPIAIATVGRAL--R--NKYSWDSALEQLR--LVKNIS-DEKVFKSLELSYDSLSDEAKKCFLLCSLYPEDFDIPIEDLVRYAIGIELF-E--RHQARNRVHSLVDDLKKCYLMES---KNEE----------------------------------
>XP_028072757.1
TGFNR-DA---ESE-LVGIDEPKSVLIWWLV---GLK--VLSVSGMGGLGKTTMVKKVFDDAVVKNHFQSHVWITVSESFKIEVLLKGIIKQLFEDNMDTNS---LKIINAFLQQKRYVLVFDDLWDI-QAW-QSFRHVFPR--GSRVVLTTRNADLA-SFAS-----HNLQPLTLEESWTLFCRKTF-MEN-SCP--HLEGLSRAILNRCEGLPLAIVAISGLL--K-SSVNEWDKIYH-----LGAEL------------------------------------------------------------------------------------------------------------------------
>XP_028072804.1
----K-SS---T--NYVNFESR-ELVFNNIMG--DSNVKMIGVYGTGGVGKTTMVEEIG--KQVK-NFDE---VMVSQDANVSNIQGQLAARLKG---EVGTAN---QLWNRLNNRKNLIILDDIWQE-----NTIGIPI--NNCCKVVITSRILGVLEKMHVD----VPMQVLLEKEAWALFKTKVGNS--------ELHDIADAVYKECGGLPVAILAVGAAL--K--KKYVWEDVLDQFK--MLKNIA-DAKVYASLKLSYDRLSSDAKSCFLLCCFFPEDDNISIEVLARHCIARSLL-GQ-NRRASRRVLTVVDILKDACLLEG---EDEN---FVKMHDVIRDVALSIADDGKIL--KH---T-
>XP_028072805.1
----K-SS---T--NYVNFESR-ELVFNNIMG--DSNVKMIGVYGTGGVGKTTMVEEIG--KQVK-NFDE---VMVSQDANVSNIQGQLAARLKG---EVGTAN---QLWNRLNNRKNLIILDDIWQE-----NTIGIPI--NNCCKVVITSRILGVLEKMHVD----VPMQVLLEKEAWALFKTKVGNS--------ELHDIADAVYKECGGLPVAILAVGAAL--K--KKYVWEDVLDQFK--MLKNIA-DAKVYASLKLSYDRLSSDAKSCFLLCCFFPEDDNISIEVLARHCIARSLL-GQ-NRRASRRVLTVVDILKDACLLEG---EDEN---FVKMHDVIRDVALSIADDGKIL--KH---T-
>XP_028072806.1
----K-SS---T--NYVNFESR-ELVFNNIMG--DSNVKMIGVYGTGGVGKTTMVEEIG--KQVK-NFDE---VMVSQDANVSNIQGQLAARLKG---EVGTAN---QLWNRLNNRKNLIILDDIWQE-----NTIGIPI--NNCCKVVITSRILGVLEKMHVD----VPMQVLLEKEAWALFKTKVGNS--------ELHDIADAVYKECGGLPVAILAVGAAL--K--KKYVWEDVLDQFK--MLKNIA-DAKVYASLKLSYDRLSSDAKSCFLLCCFFPEDDNISIEVLARHCIARSLL-GQ-NRRASRRVLTVVDILKDACLLEG---EDEN---FVKMHDVIRDVALSIADDGKIL--KH---T-
>XP_028072807.1
----K-SS---T--NYVNFESR-ELVFNNIMG--DSNVKMIGVYGTGGVGKTTMVEEIG--KQVK-NFDE---VMVSQDANVSNIQGQLAARLKG---EVGTAN---QLWNRLNNRKNLIILDDIWQE-----NTIGIPI--NNCCKVVITSRILGVLEKMHVD----VPMQVLLEKEAWALFKTKVGNS--------ELHDIADAVYKECGGLPVAILAVGAAL--K--KKYVWEDVLDQFK--MLKNIA-DAKVYASLKLSYDRLSSDAKSCFLLCCFFPEDDNISIEVLARHCIARSLL-GQ-NRRASRRVLTVVDILKDACLLEG---EDEN---FVKMHDVIRDVALSIADDGKIL--KH---T-
>XP_028072808.1
----K-SS---T--NYVNFESR-ELVFNNIMG--DSNVKMIGVYGTGGVGKTTMVEEIG--KQVK-NFDE---VMVSQDANVSNIQGQLAARLKG---EVGTAN---QLWNRLNNRKNLIILDDIWQE-----NTIGIPI--NNCCKVVITSRILGVLEKMHVD----VPMQVLLEKEAWALFKTKVGNS--------ELHDIADAVYKECGGLPVAILAVGAAL--K--KKYVWEDVLDQFK--MLKNIA-DAKVYASLKLSYDRLSSDAKSCFLLCCFFPEDDNISIEVLARHCIARSLL-GQ-NRRASRRVLTVVDILKDACLLEG---EDEN---FVKMHDVIRDVALSIADDGKIL--KH---T-
>XP_028072809.1
----K-SS---T--NYVNFESR-ELVFNNIMG--DSNVKMIGVYGTGGVGKTTMVEEIG--KQVK-NFDE---VMVSQDANVSNIQGQLAARLKG---EVGTAN---QLWNRLNNRKNLIILDDIWQE-----NTIGIPI--NNCCKVVITSRILGVLEKMHVD----VPMQVLLEKEAWALFKTKVGNS--------ELHDIADAVYKECGGLPVAILAVGAAL--K--KKYVWEDVLDQFK--MLKNIA-DAKVYASLKLSYDRLSSDAKSCFLLCCFFPEDDNISIEVLARHCIARSLL-GQ-NRRASRRVLTVVDILKDACLLEG---EDEN---FVKMHDVIRDVALSIADDGKIL--KH---T-
>XP_028073250.1
----K-SS---A--NYANFESR-ELVFNNIMV--DSNVKMIGVYGTGGVGKTTIVEEIG--KQVK-NFNE---VVVSQDAYVSNIQGQLADRLKA---EVGKAN---QLWNRLNNKKNLIILDDMWQE-----DTIGIPI--NNCCKVVITSRIRGVLEKMHVN----VPMQVLLETEAWALFKMKVGNS--------ELHDIADAVCKECGGLPVAILAVGAAL--K--KKYVWEDVLDQFK--MLKNIA-DAKVYASLKLSYDRLSSDAKSCFLLCCFFPEDTNISIEVLARHCIVRSLL-GQ-NRRASRRVRTVVDILKNACLLEG---EDES---FVKMHDVIRDVALSIADDGKIL--KH---T-
>XP_028073390.1
VE--R-TG---QPQ-LYGREEDKEKIVKMLVE--CQDVSVYPIIGMGGLGKTTLAQMVFNDERVECHFEPKIWVYVSQDFHVKRVIEAIIKSVTG-ASNLDY---LQKLREMLNGKRYLLVLDDVWDE-DNW-DGLKYLL--SKGAAIIVTTRVAKVASIMGT-----HHLSFLSDEDCWLLFKQRAFG-HGN-----NLVAIGKEIVKKCGGVPLAAKALGGLM--K------WHFVKE----NLPQDKN----ILPLLRLSYYSLPLELRRCFAYCAIFLKGSEIEKEKLIHLWMANGFI-S-SNSELEDIGNGMWNELYWRSFFQDV-KYPSGNII-FKIHDLMHDLAQSVMEDECHM--EA---HH
>XP_028073391.1
VE--R-TG---QPQ-LYGREEDKEKIVKMLVE--CQDVSVYPIIGMGGLGKTTLAQMVFNDERVECHFEPKIWVYVSQDFHVKRVIEAIIKSVTG-ASNLDY---LQKLREMLNGKRYLLVLDDVWDE-DNW-DGLKYLL--SKGAAIIVTTRVAKVASIMGT-----HHLSFLSDEDCWLLFKQRAFG-HGN-----NLVAIGKEIVKKCGGVPLAAKALGGLM--K------WHFVKE----NLPQDKN----ILPLLRLSYYSLPLELRRCFAYCAIFLKGSEIEKEKLIHLWMANGFI-S-SNSELEDIGNGMWNELYWRSFFQDV-KYPSGNII-FKIHDLMHDLAQSVMEDECHM--EA---HH
>XP_028073392.1
VE--R-TG---QPQ-LYGREEDKEKIVKMLVE--CQDVSVYPIIGMGGLGKTTLAQMVFNDERVECHFEPKIWVYVSQDFHVKRVIEAIIKSVTG-ASNLDY---LQKLREMLNGKRYLLVLDDVWDE-DNW-DGLKYLL--SKGAAIIVTTRVAKVASIMGT-----HHLSFLSDEDCWLLFKQRAFG-HGN-----NLVAIGKEIVKKCGGVPLAAKALGGLM--K------WHFVKE----NLPQDKN----ILPLLRLSYYSLPLELRRCFAYCAIFLKGSEIEKEKLIHLWMANGFI-S-SNSELEDIGNGMWNELYWRSFFQDV-KYPSGNII-FKIHDLMHDLAQSVMEDECHM--EA---HH
>XP_028073393.1
VE--R-TG---QPQ-LYGREEDKEKIVKMLVE--CQDVSVYPIIGMGGLGKTTLAQMVFNDERVECHFEPKIWVYVSQDFHVKRVIEAIIKSVTG-ASNLDY---LQKLREMLNGKRYLLVLDDVWDE-DNW-DGLKYLL--SKGAAIIVTTRVAKVASIMGT-----HHLSFLSDEDCWLLFKQRAFG-HGN-----NLVAIGKEIVKKCGGVPLAAKALGGLM--K------WHFVKE----NLPQDKN----ILPLLRLSYYSLPLELRRCFAYCAIFLKGSEIEKEKLIHLWMANGFI-S-SNSELEDIGNGMWNELYWRSFFQDV-KYPSGNII-FKIHDLMHDLAQSVMEDECHM--EA---HH
>XP_028073414.1
VE--R-TS---QPQ-LYGREEDKEKIVKMLVE--CQDVSVYPIIGMGGLGKTTLAQMVFNDERVECHFELKIWVYVSQDFDVKRVIKAIIESVSG-ASNLDS---LQKLREMLNGKRYLLVLDDVWDD-DKW-DELKNSL--SKGASIIVTTRVAKVASIRRT-----HHLPFLSEEDCWLLFKQRAFG-HGN-----NLVAIGKEIVKKCGGVPLAAKALGGLL--K------WHSVQE----NLPQDKN----ILPLLRLSYYNLPLELRRCFAYCAIFLKGSEIEKEKLIHLWMANGFI-S-SNSELEDIGNGIWNELCWRSFFQDV-KDPSGNII-FKIHDLMHDLAQSVMEDECHM--EA---HH
>XP_028073482.1
------------------MDSSMEEMIKLLGLG-MDDALIVWIWAMGGIGKTTLASAIYAH---Q--FKGCSLVRVSKNGGLKTLNEQLISELMG-VGNIGSA--LSTVRNRVCRKKVHIVLDEVDESTLDW----------GFGSRIIITTRNPHTLRHI-------YEVEQLGEDEAIELFKSKAFRKHPQ-----GYGELVHCSVKYAKEVPLALNVLGSLL-CR--NKDEL---------------------------------------------------------------------------------------------------------------------------------------
>XP_028073483.1
------------------MDFSMQEMIKSLGLG-MDDARVVGIWGMGGIGKTTLTSAIYAH---Q--FEGCSFVRVSEKGGLKTLHKQLISKLME-VGNIGSA--LSTIRNRVCHKKVHIVLDDVDESTLDW----------GFGSRIIKTTRNQHTLRYI-------YKLDELGEDEAIELFKSKAIRKHQH-----GYGELVHCAVKHAKGVPLALKVLGSFL-CR--NKD-----------------------------------------------------------------------------------------------------------------------------------------
>XP_028073486.1
------------------MDSSMEEMIKLLGLG-MDDARVLGIWGMGEIGKTTLASAIYAH---Q--FESCSFVTVSEKGGLKTLHEQLISELME-VGNIGSA--LSKIRNRVCRKKVHIVLDDVDESTLDR----------GFGSRIILTTRNQHTLIYI-------YKVEELGEDETIELFKLKAFRKHRQ-----AYGELVHCAVKSAKGVPLSESMFIQEL-AI--HFRKLNQTYSCV-----SENLTMKEMIKFLSLGMDDA------------------------------------------P-VVG---IGI--------------DN--K-LMMHDLIQELGWNFVKEQR---YED-----
>XP_028073488.1
------------------MDSSMEEMIILLGLG-MDDARVVGIWGMGGIGKTTLASAIYAH---Q--FEGCSFVRVSENGGQKTVHEQLISELME-VGNIGSA--LSTIRNRVCHKKVHFVLDEVDESTLDW------------------------------------------------------------------------------------SESMFIQEL-VI--HFRKLNQTYSCV-----SEDLSVKEMIKFLRLGMDDA------------------------------------------P-VVG---I----------------------------------------------------
>XP_028073489.1
------------------MDSGMEEMIKLVGLG-LDDARVVGIWGMGGIGKTTLASAIYAH---Q--FEGCSFVRVLENGGLKTLHEQLISELME-VGNIGSA--LSTIRNGICRKKVHIVLDEVDESTLNW----------GFGSRIIITTRNQHTLRYI-------YKVEELGEDEAIELFKSKAFKKHQQ-----GYGELVHCAVKYAKGFPLALKVLENYK-PE--EKEWY-----------------------------------------FTP---RDR----------------------------------------------------------------------KRRAG--DFD-----
>XP_028073492.1
------------------MDSSMEEMIKLLGLG-MDDAPVVGIWGMGGIGKTALASAIYAH---Q--FEGCSFVRVSEKGGLKTPHEQLISELME-IGNIGSA--LSTIRNRVCRKKVHIVLDDVDESTLDW------------------------------------------------------------------------------------SKSMFIQEL-VI--LFRKLNHTYSCV-----SEDLSMEEMIKLLGLGMDDA------------------------------------------R-VVG---I----------------------------------------------------
>XP_028073941.1
------SS---ERQHMVGRDTEVTMLKELLLREDVDALHLIAVTGVGGIGKTTLAKTVYECA--KRYFDCAAWVFVSARFILRDVFMGFSEKMHGNEMDEKE---LARIFDFLDGKKFLLVLDD---------DDVKCALPQCRG-KVLMTT----ICKHV-------VHLEPLLPKDALELLQSRACFQHHDLWPS-SVEPVVQKILQICEGLPIAVATVGAML-SK-------PRVLDSIF-CMLKEAKPQSSLIQIM-VSYFSLP-TLKCCFLYCGLFPSHYEIPCKRLIRIWVAEGFI-------MEEIAKNLLDELIQRNLFEVG---ANGEVISCKLLCLIRNFIIEVLKD--FC--SGLEARM
>XP_028073943.1
---------------MVGRDTEVTMLKELLLREDVDALHLIAVTGVGGIGKTTLAKTVYECA--KRYFDCAAWVFVSARFILRDVFMGFSEKMHGNEMDEKE---LARIFDFLDGKKFLLVLDD---------DDVKCALPQCRG-KVLMTT----ICKHV-------VHLEPLLPKDALELLQSRACFQHHDLWPS-SVEPVVQKILQICEGLPIAVATVGAML-SK-------PRVLDSIF-CMLKEAKPQSSLIQIM-VSYFSLP-TLKCCFLYCGLFPSHYEIPCKRLIRIWVAEGFI-------MEEIAKNLLDELIQRNLFEVG---ANGEVISCKLLCLIRNFIIEVLKD--FC--SGLEARM
>XP_028074004.1
TS--R-SA---GP--IYGREKDQRKIVELLLG--RNHPEVISITGMGGVGKTTLAQMVFRDETVKEHFDPKVWIWVSDHFDVMRITKVILESVTQ-YTTLEQ---VKKLNQALAGKKFLIVLDDVWSK-SDW-EDLKTPF--AQGSKIVVTTRYEDVATMMGS-----QKVGCLLYEDCWLLFKQLVFENR-I-----NLVSIGEKIVEKCKGLPLAIKTLGGVL--K-LQEKYWKDVLQ----ELSEDEN----ILPALRLSYHHLPPHLKQCFAYCSIIPKGYEFEEEELVLLWMAEGFI-QQQRKQMEDEGGKYFRELLSRSFFQ---PLSTGKSSKFVMHDLINDLAQVVARHTCFR--DD---RH
>XP_028074166.1
TK--R-ST---EPR-VYGREKDQRKIIELLVG--HNKVDVIPIVGMGGIGKTTLAQMVFNDETVKNHFDLNAWVCVSDEFELMKITKAIYDSVTS-FNNLDQ---AQQL----------------------------------------------------------------------------------------------------------------------------------------------------------------------AY---------------------------------------------------------------------------------------------
>XP_028074445.1
TD--R-TT---EPH-IHGRDEDIKQIIGLLLG--AKKFDVIPIVGMGGIGKTTLAQHIYDHNKVEKHFNMKAWVCVSVDFDILGTTKAILESFTH-LGKLNE---VQQLRDTLAEKKFLLVLDDVWHY-DGW-NSLRLPF--APGSKIIVTTREGGVVQRL----------------------------------------------------------TLGNLL--K------WKEILN----N---EES----ILTALKLSYLHLPVHLKRCFSYCAIIPKDYEFTNEELVLLWMAKGLI-EQPKDQMEDLGRKYFHELVSRSFFQ---LSSGNK-SQFIMHDLINDLA-------------------
>XP_028074566.1
------T----GKD-LVGMVSRTEKVIELLGLG-MDDAHVVGIWGMGGIGKTTIARTVYDC---Q--FDGCSFVRVSKKGGLKTLQEQLISELME-VGSYGRA--VHMIRNMVWHKKVLIVLDDVDESTHDC----------GFGSRIIITTRNNHVFRYI-------YEVEELREDKAMELFKSKVFRKHQQ-----EYGELVCRAINYAKGVPLALKVLGSFL-CR--NKAEWESSLNKL-----KE--PMKEVERVLRISYDALDWHEQQIFLFKG---NDKDK----VIQVLESCCFH-------P-IIG---IEVLVQKSLITIS----DN--K-LLMHDLIQELGWYIVEEKR---DKD---E-
>XP_028074809.1
V---KRQS---EED-FVGFEEDLNKVVKHLVQV-YTPSRVVSICGMGGLGKTTLAKKVYHHKDIQSHFHGLVWVCISQQYQTRDILQEIFIN---VRMANKE---LFQLYKIQQRKRCLVVLDDIWSI-EAW-KSLKPAFPN-TGSKILLTTRNKTLPSQID-PY---HEPQCLNNEESWDLLQKKSLLRRDGVLDT-NMEAMGRKMVKLCAGLPLAIIVLGGLL-AT------WEVVYQN--DPIQH----DNVVSKVLALSYHDLPYQLKPCFLYFGHFPEDYGISPERLYHLWIGDGII--DDRETIMDVAKRYLGALAQRCMVQVE-EEYTQRINYCRIHDLMLELCLSKAKMNDFLG------RK
>XP_028075044.1
TS--RRRS---EED-VVGTEEDVKAVVDLLVTE--TNYRVVSIWGMGGLGKTTLAKTVYKHIEIRRHFKCVAWAYVSQQCNTRDVLVEILIKPP-EKSKHHD---LVKLHQVQSEKKCLVILDDIWKD-ADW-DSLSPGFPN-VGSKLLLTTRNENVAKHVD-QQ---YKLRHLTEKESWELFE-KTLFRRNEVLDT-NMKALGREMVKLCAGLPLAIIVFGGLL-AT------WEKVYQNV-DPIQH----YDGVLEVLALSYHDLPDQFKLCFLYFGHFSEDFEIDAERLYNLWIADDII-----ETIMDVAKRYLGALAQRCMVQVQ-EEHTQEINYCRIHHHMLDLCLLEAKKNNFLR-H----RK
>XP_028075078.1
----KRQS---EED-IVGLDDDLKIIAKHLVTE--RQCRVVSIWGMGGLGKTTLAKKVYNQSDVRRHFDSFAWTFISQQCNTREVLEDILIGPS-KIMNHGE---LVELFQFQSQKKCLVVIDDIWKA-QDW-EILSPAFPN-TGSKILLTTRIEEVASYAD-QQ---HNLRHLTEDESWKLFEKKAS-----ELST-KMMELGKEMVKQCGGLPLAIVVLAGLL-AN------WEMVSRNISVPVS----------DILALSYQDLPYHLKACFLYLSHLPEDHDIPAKKLVQMWMAEGIV-----ETMLDVGMSYLIELAQRCMVQVQ-TRFSRRIKLCRLHDLMRDLCLLKAQEENFLK-NQ---RR
>XP_028075079.1
----KRQS---EED-IVGLDDDLKTIAEHLVKE--RQCRVVSIWGMGGLGKTTLAKKVYHQSDVRRHFDSFAWTFISQQCNTREVLEDILIGPS-KIMNHGE---LVELFQFQSQKKCLVVIDDIWKA-QDW-EILSPAFSN-TCSKILLTTRIEEVASYAD-QQ---HNLRHLTEDDSWKLFEKKAS-----ELST-KMMELGKEMVKQCGGLPLAIVVLGGLL-AN------WEMVSRNISVPVS----------DILALSYQDLPYHLKACFLYLSHLPEDYDIPATKLVQMWMAEGIV-----ETMLDVGMSYLSELAQRCMVQVE-TRFSRRIKLCRLHDLMRKLCLLKAQEENFLK-NQ---RR
>XP_028075364.1
----E-ST---E--GIKVFESR-RLIMNDVMG--YDGFHMIAICGMGGVGKTTMVKEVA--KRAKEEFDD---VVVSQSPNERKIQGEIGDK-YG---ERGRAN---RLRERLRRKRILVILDDVWER-----EDIGIPF--HRGCKILLTSRFDNVCNDMDAQ----FTVEVLTEEEAWNLFEEMAGISNDT-----DLYITQKKVADECGCLPIAIVTVARAL--K--DRHSWNSALLQLR--MVKNIR-EEKVFKSLELSYNFLSREIKECFLLCSLYAEDFNIPIEDLVRYGVGIELF-E--AKEARDRVHAFVDELKKSYLMDG---EGGG---CVKMHDVVRDVTISIAREEHFM--RC---R-
>XP_028075610.1
T---KRQS---EED-FVGFEEDLNTVVKHLVQV-YTPSRVVSICGMGGLGKTTLAKKVYQNKDVKNHFHCLAWVCISQQYQTRDILQRIFIK---VKMRNEE---LFQLYEVQQRKKCLVVLDDIWSI-EAW-KSLKPAFPN-TGSKILLTTRNKTLPSQID-PY---HEPPCLNDKESWDLLQKKSLLRRDG-----------------------------------------WE---------------------TIL--------------------------------------------------------------------------------------------------------------
>XP_028075618.1
------PL-LIAPN-IKKFSTL-QMPLEDTLD--KDKVKGIAISGMMGTGKTAIMKNLNNHEEVK--FDMVMWIKVSENLDMSQLQNAIAKRMEG-TSDSDD---IARISNELNGKRYLLLLDDVKAD------DIHQ-MPPENGSKIVLTTRESHIRFPR-------VKVTYLSPKESFRMF-------QDVNCPK-EAEACAWKIIRECGGHPLLI-IIASVF---SEGFKSLKRFSE-------KGQH--KELRNVIKFCHDDL-DTQRKCLLYGVLYPEEKDIYIDCLLECWEAEDFL-DSRK-AY-IDGIHILNSLKDKSLLEEH-----N--KYVTMHKCIRQVLLYILSDNYLLV-Q--EKIW
>XP_028075619.1
------PL-LIAPN-IKKFSTL-QMPLEDTLD--KDKVKGIAISGMMGTGKTAIMKNLNNHEEVK--FDMVMWIKVSENLDMSQLQNAIAKRMEG-TSDSDD---IARISNELNGKRYLLLLDDVKAD------DIHQ-MPPENGSKIVLTTRESHIRFPR-------VKVTYLSPKESFRMF-------QDVNCPK-EAEACAWKIIRECGGHPLLI-IIASVF---SEGFKSLKRFSE-------KGQH--KELRNVIKFCHDDL-DTQRKCLLYGVLYPEEKDIYIDCLLECWEAEDFL-DSRK-AY-IDGIHILNSLKDKSLLEEH-----N--KYVTMHKCIRQVLLYILSDNYLLV-Q--EKIW
>XP_028075620.1
------PL-LIAPN-IKKFSTL-QMPLEDTLD--KDKVKGIAISGMMGTGKTAIMKNLNNHEEVK--FDMVMWIKVSENLDMSQLQNAIAKRMEG-TSDSDD---IARISNELNGKRYLLLLDDVKAD------DIHQ-MPPENGSKIVLTTRESHIRFPR-------VKVTYLSPKESFRMF-------QDVNCPK-EAEACAWKIIRECGGHPLLI-IIASVF---SEGFKSLKRFSE-------KGQH--KELRNVIKFCHDDL-DTQRKCLLYGVLYPEEKDIYIDCLLECWEAEDFL-DSRK-AY-IDGIHILNSLKDKSLLEEH-----N--KYVTMHKCIRQVLLYILSDNYLLV-Q--EKIW
>XP_028075621.1
------PL-LIAPN-IKKFSTL-QMPLEDTLD--KDKVKGIAISGMMGTGKTAIMKNLNNHEEVK--FDMVMWIKVSENLDMSQLQNAIAKRMEG-TSDSDD---IARISNELNGKRYLLLLDDVKAD------DIHQ-MPPENGSKIVLTTRESHIRFPR-------VKVTYLSPKESFRMF-------QDVNCPK-EAEACAWKIIRECGGHPLLI-IIASVF---SEGFKSLKRFSE-------KGQH--KELRNVIKFCHDDL-DTQRKCLLYGVLYPEEKDIYIDCLLECWEAEDFL-DSRK-AY-IDGIHILNSLKDKSLLEEH-----N--KYVTMHKCIRQVLLYILSDNYLLV-Q--EKIW
>XP_028075622.1
------PL-LIAPN-IKKFSTL-QMPLEDTLD--KDKVKGIAISGMMGTGKTAIMKNLNNHEEVK--FDMVMWIKVSENLDMSQLQNAIAKRMEG-TSDSDD---IARISNELNGKRYLLLLDDVKAD------DIHQ-MPPENGSKIVLTTRESHIRFPR-------VKVTYLSPKESFRMF-------QDVNCPK-EAEACAWKIIRECGGHPLLI-IIASVF---SEGFKSLKRFSE-------KGQH--KELRNVIKFCHDDL-DTQRKCLLYGVLYPEEKDIYIDCLLECWEAEDFL-DSRK-AY-IDGIHILNSLKDKSLLEEH-----N--KYVTMHKCIRQVLLYILSDNYLLV-Q--EKIW
>XP_028075631.1
----P-TT---T--KFQGFDSR-ILVMNEIIE--DDGIHLIGICGMGGMGKTTMAKEVA--NRTK-----------------------------------------------------------------------------------------------------------------------------------------LKKNIIN-----------------------------------------------------------------------------------------------------------------------------------------------------------------
>XP_028076110.1
AK--R-ST---EPR-ICGRDKEKREIIDFLLR--DNKVGVIPIVGMGGLGKTTLAQMAYNDEVVNKNFDSKAWVCVSDEFDILRISKVILESITS-LKELNQ---VQQLKQNLVGKKILIVLDDVWDK-NDW-NVLKSPF--APGSKIIVTTRDRDVASIMGT-----HLLQHLSNDDCWSVFEQHAFGNRSL-----NLVFIGRKIVEKCKGLPLAARTLGGLL--K------WEIVLN----DFTEQGN----IPSALRLSYHHLPSHLKQCFAYCSILPKDYEFEEEELVFLWMAEGLL-QQQNKRMEDLGAEYFRELQLRSFFQ---PSSGGESSKFVMHDLINDLAQSVAGYTCFR--ED---RH
>XP_028076133.1
AK--R-ST---EPC-ICGRDKEKKEIIDFLIS--DRKVGVIPIVGMGGLGKTTLAQMVYNDEVVNKHFDLKAWVCVSDEFDIMRISKVILESITS-FKELNQ---VQQLKQNLIGKKILIVLDDVWDK-DDW-NILKGPF--VSGSKIIVTTRDRNVASIMGT-----HFLQHLSDDDCWLVFEQHAFGNRSM-----NLVSIGRKIVGKCKGLPLAARTLGGLL--K------WEIVLN----DLTEQGN----IPPALRLSYHHLPSHLKQCFAYCSILPKDYEFEEEELVFLWMAEGLL-QQQNKQMEDLGVEYFRELQSRSFFQ---PSSGSESSKFVMHDLINDLAQSVAGYTCFR--ED---RH
>XP_028076134.1
AK--R-ST---EPC-ICGRDKEKKEIIDFLIS--DRKVGVIPIVGMGGLGKTTLAQMVYNDEVVNKHFDLKAWVCVSDEFDIMRISKVILESITS-FKELNQ---VQQLKQNLIGKKILIVLDDVWDK-DDW-NILKGPF--VSGSKIIVTTRDRNVASIMGT-----HFLQHLSDDDCWLVFEQHAFGNRSM-----NLVSIGRKIVGKCKGLPLAARTLGGLL--K------WEIVLN----DLTEQGN----IPPALRLSYHHLPSHLKQCFAYCSILPKDYEFEEEELVFLWMAEGLL-QQQNKQMEDLGVEYFRELQSRSFFQ---PSSGSESSKFVMHDLINDLAQSVAGYTCFR--ED---RH
>XP_028076135.1
AK--R-ST---EPC-ICGRDKEKKEIIDFLIS--DRKVGVIPIVGMGGLGKTTLAQMVYNDEVVNKHFDLKAWVCVSDEFDIMRISKVILESITS-FKELNQ---VQQLKQNLIGKKILIVLDDVWDK-DDW-NILKGPF--VSGSKIIVTTRDRNVASIMGT-----HFLQHLSDDDCWLVFEQHAFGNRSM-----NLVSIGRKIVGKCKGLPLAARTLGGLL--K------WEIVLN----DLTEQGN----IPPALRLSYHHLPSHLKQCFAYCSILPKDYEFEEEELVFLWMAEGLL-QQQNKQMEDLGVEYFRELQSRSFFQ---PSSGSESSKFVMHDLINDLAQSVAGYTCFR--ED---RH
>XP_028076136.1
AK--R-ST---EPC-ICGRDKEKKEIIDFLIS--DRKVGVIPIVGMGGLGKTTLAQMVYNDEVVNKHFDLKAWVCVSDEFDIMRISKVILESITS-FKELNQ---VQQLKQNLIGKKILIVLDDVWDK-DDW-NILKGPF--VSGSKIIVTTRDRNVASIMGT-----HFLQHLSDDDCWLVFEQHAFGNRSM-----NLVSIGRKIVGKCKGLPLAARTLGGLL--K------WEIVLN----DLTEQGN----IPPALRLSYHHLPSHLKQCFAYCSILPKDYEFEEEELVFLWMAEGLL-QQQNKQMEDLGVEYFRELQSRSFFQ---PSSGSESSKFVMHDLINDLAQSVAGYTCFR--ED---RH
>XP_028076552.1
----K-SA---DFVDYMSFDSR-ELVFKRIMD--DSKVYKIGVHGLGGAGKTKMVEELS--KQVKKYFDE---VVVSQDANVSKIQLQLVGGPDV-TDDHERAK---KLWQRLDNKKNLIILDDIWHE-----STIGIPI--N---KVVITSRNRDVWKNMEMD----IQIKVLSKTEAWALFKKKVGNS--------ELHATAKEVCKECQGLPVAILVLGGAL--K--EKHVWKNALEKLK--MLNKIE-SPKLYESMKLSYDYLSMDAKSCFLLCCMFPEDAEIPIDELVRHCMARRLL-VE-KEKARDAVLTVVDTLKTCSLLDD---TNKN---VVKMHDVIRDVAVSIADE-KIL--KH---T-
>XP_028076553.1
----K-SA---DFVDYMIFDSR-ESIFERIMD--DSKVYKIGVHGLGGVGKTKMVEEVG--KQVKKDFDE---VVVSQDATVSKIQLQLIGGPEV-TDEHERAI---QLWPRLDNKKNLIILDDIWQE-----STIGIPI--N---KVVITSRNRDVWKNMEMD----IQIKVLSETEAWALFKKKVGNS--------ELHAIAKKVCKECQGLPVAILVVGGAL--K--EKHVWKNALEKLK--MLKKIE-SPKLYESMKLSYDYLSMDAKSCFLLCCMFPEDAEIPIDELVRHCTARGLL-DQ-KEEARDAVHTVVDTLKTCSLLDG---TDKN---VVKMHDVIRDVAVSIADE-KIL--KH---T-
>XP_028076619.1
------K----APS-LIGMYSRVTSI---LQDE-STNAGVLVICGMGGIGKTTIAKFVYNL---R--FESSSFIKVSEQPNLVRLQRQLLSDSKW-IHNVDEG--NIKIMEAMSCKRVLIVLDDVVQLDQDW----------HPGSRIMITTRHERLMAHA-------YKVENFDEAESFELFSWHAFGQDHP-----EFIEHSKRVIQYCGGLPLALQVLGSSL-SK--SAHVWESALEKL-----DA--PESQIVKKLKISYDSLDDHDKNLFLFVG---KDKDC----LIRILDECDFY-------T-TIG---IQNLIDRCLVTVD----SN--K-LMMHQLLRDM--------------------
>XP_028076634.1
------T----VKD-LVGMDSHMQKVIELLGLG-MGDARVVGIWGMGGIGKTTISRVVYDC---Q--FQGCSFVRVSEKCGLKTLQEQLISELIK-VRSDAHA--VHMIRNMICRKKVLIVLDDVDESTLDC----------NSGSRIIITTRNKHVFRCI-------YEVEELREDEAMELFKSKAFGNYQH-----EYQELVRRAVKYAKGVPLALKVLGSFL-RR--NEDEWESSLNRL-----KK--SLKEVLQVLRISYDALKSEEQDIFLFKG---KDKNE----VIKILESCGFD-------P-IIG---IDVLVQKSLITIS----GN--K-LLMHDLIQQLGWYIVEEER---DED---E-
>XP_028076635.1
------T----VKD-LVGMDSHMQKVIELLGLG-MGDARVVGIWGMGGIGKTTISRVVYDC---Q--FQGCSFVRVSEKCGLKTLQEQLISELIK-VRSDAHA--VHMIRNMICRKKVLIVLDDVDESTLDC----------NSGSRIIITTRNKHVFRCI-------YEVEELREDEAMELFKSKAFGNYQH-----EYQELVRRAVKYAKGVPLALKVLGSFL-RR--NEDEWESSLNRL-----KK--SLKEVLQVLRISYDALKSEEQDIFLFKG---KDKNE----VIKILESCGFD-------P-IIG---IDVLVQKSLITIS----GN--K-LLMHDLIQQLGWYIVEEER---DED---E-
>XP_028076636.1
------T----VKD-LVGMDSHMQKVIELLGLG-MGDARVVGIWGMGGIGKTTISRVVYDC---Q--FQGCSFVRVSEKCGLKTLQEQLISELIK-VRSDAHA--VHMIRNMICRKKVLIVLDDVDESTLDC----------NSGSRIIITTRNKHVFRCI-------YEVEELREDEAMELFKSKAFGNYQH-----EYQELVRRAVKYAKGVPLALKVLGSFL-RR--NEDEWESSLNRL-----KK--SLKEVLQVLRISYDALKSEEQDIFLFKG---KDKNE----VIKILESCGFD-------P-IIG---IDVLVQKSLITIS----GN--K-LLMHDLIQQLGWYIVEEER---DED---E-
>XP_028076637.1
------T----VKD-LVGMDSHMQKVIELLGLG-MGDARVVGIWGMGGIGKTTISRVVYDC---Q--FQGCSFVRVSEKCGLKTLQEQLISELIK-VRSDAHA--VHMIRNMICRKKVLIVLDDVDESTLDC----------NSGSRIIITTRNKHVFRCI-------YEVEELREDEAMELFKSKAFGNYQH-----EYQELVRRAVKYAKGVPLALKVLGSFL-RR--NEDEWESSLNRL-----KK--SLKEVLQVLRISYDALKSEEQDIFLFKG---KDKNE----VIKILESCGFD-------P-IIG---IDVLVQKSLITIS----GN--K-LLMHDLIQQLGWYIVEEER---DED---E-
>XP_028076638.1
------T----VKD-LVGMDSHMQKVIELLGLG-MGDARVVGIWGMGGIGKTTISRVVYDC---Q--FQGCSFVRVSEKCGLKTLQEQLISELIK-VRSDAHA--VHMIRNMICRKKVLIVLDDVDESTLDC----------NSGSRIIITTRNKHVFRCI-------YEVEELREDEAMELFKSKAFGNYQH-----EYQELVRRAVKYAKGVPLALKVLGSFL-RR--NEDEWESSLNRL-----KK--SLKEVLQVLRISYDALKSEEQDIFLFKG---KDKNE----VIKILESCGFD-------P-IIG---IDVLVQKSLITIS----GN--K-LLMHDLIQQLGWYIVEEER---DED---E-
>XP_028076639.1
------T----VKD-LVGMDSHMQKVIELLGLG-MGDARVVGIWGMGGIGKTTISRVVYDC---Q--FQGCSFVRVSEKCGLKTLQEQLISELIK-VRSDAHA--VHMIRNMICRKKVLIVLDDVDESTLDC----------NSGSRIIITTRNKHVFRCI-------YEVEELREDEAMELFKSKAFGNYQH-----EYQELVRRAVKYAKGVPLALKVLGSFL-RR--NEDEWESSLNRL-----KK--SLKEVLQVLRISYDALKSEEQDIFLFKG---KDKNE----VIKILESCGFD-------P-IIG---IDVLVQKSLITIS----GN--K-LLMHDLIQQLGWYIVEEER---DED---E-
>XP_028076640.1
------T----VKD-LVGMDSHMQKVIELLGLG-MGDARVVGIWGMGGIGKTTISRVVYDC---Q--FQGCSFVRVSEKCGLKTLQEQLISELIK-VRSDAHA--VHMIRNMICRKKVLIVLDDVDESTLDC----------NSGSRIIITTRNKHVFRCI-------YEVEELREDEAMELFKSKAFGNYQH-----EYQELVRRAVKYAKGVPLALKVLGSFL-RR--NEDEWESSLNRL-----KK--SLKEVLQVLRISYDALKSEEQDIFLFKG---KDKNE----VIKILESCGFD-------P-IIG---IDVLVQKSLITIS----GN--K-LLMHDLIQQLGWYIVEEER---DED---E-
>XP_028076641.1
------T----VKD-LVGMDSHMQKVIELLGLG-MGDARVVGIWGMGGIGKTTISRVVYDC---Q--FQGCSFVRVSEKCGLKTLQEQLISELIK-VRSDAHA--VHMIRNMICRKKVLIVLDDVDESTLDC----------NSGSRIIITTRNKHVFRCI-------YEVEELREDEAMELFKSKAFGNYQH-----EYQELVRRAVKYAKGVPLALKVLGSFL-RR--NEDEWESSLNRL-----KK--SLKEVLQVLRISYDALKSEEQDIFLFKG---KDKNE----VIKILESCGFD-------P-IIG---IDVLVQKSLITIS----GN--K-LLMHDLIQQLGWYIVEEER---DED---E-
>XP_028076642.1
------T----VKD-LVGMDSHMQKVIELLGLG-MGDARVVGIWGMGGIGKTTISRVVYDC---Q--FQGCSFVRVSEKCGLKTLQEQLISELIK-VRSDAHA--VHMIRNMICRKKVLIVLDDVDESTLDC----------NSGSRIIITTRNKHVFRCI-------YEVEELREDEAMELFKSKAFGNYQH-----EYQELVRRAVKYAKGVPLALKVLGSFL-RR--NEDEWESSLNRL-----KK--SLKEVLQVLRISYDALKSEEQDIFLFKG---KDKNE----VIKILESCGFD-------P-IIG---IDVLVQKSLITIS----GN--K-LLMHDLIQQLGWYIVEEER---DED---E-
>XP_028076643.1
------T----VKD-LVGMDSHMQKVIELLGLG-MGDARVVGIWGMGGIGKTTISRVVYDC---Q--FQGCSFVRVSEKCGLKTLQEQLISELIK-VRSDAHA--VHMIRNMICRKKVLIVLDDVDESTLDC----------NSGSRIIITTRNKHVFRCI-------YEVEELREDEAMELFKSKAFGNYQH-----EYQELVRRAVKYAKGVPLALKVLGSFL-RR--NEDEWESSLNRL-----KK--SLKEVLQVLRISYDALKSEEQDIFLFKG---KDKNE----VIKILESCGFD-------P-IIG---IDVLVQKSLITIS----GN--K-LLMHDLIQQLGWYIVEEER---DED---E-
>XP_028076644.1
------T----VKD-LVGMDSHMQKVIELLGLG-MGDARVVGIWGMGGIGKTTISRVVYDC---Q--FQGCSFVRVSEKCGLKTLQEQLISELIK-VRSDAHA--VHMIRNMICRKKVLIVLDDVDESTLDC----------NSGSRIIITTRNKHVFRCI-------YEVEELREDEAMELFKSKAFGNYQH-----EYQELVRRAVKYAKGVPLALKVLGSFL-RR--NEDEWESSLNRL-----KK--SLKEVLQVLRISYDALKSEEQDIFLFKG---KDKNE----VIKILESCGFD-------P-IIG---IDVLVQKSLITIS----GN--K-LLMHDLIQQLGWYIVEEER---DED---E-
>XP_028076645.1
------T----VKD-LVGMDSHMQKVIELLGLG-MGDARVVGIWGMGGIGKTTISRVVYDC---Q--FQGCSFVRVSEKCGLKTLQEQLISELIK-VRSDAHA--VHMIRNMICRKKVLIVLDDVDESTLDC----------NSGSRIIITTRNKHVFRCI-------YEVEELREDEAMELFKSKAFGNYQH-----EYQELVRRAVKYAKGVPLALKVLGSFL-RR--NEDEWESSLNRL-----KK--SLKEVLQVLRISYDALKSEEQDIFLFKG---KDKNE----VIKILESCGFD-------P-IIG---IDVLVQKSLITIS----GN--K-LLMHDLIQQLGWYIVEEER---DED---E-
>XP_028076646.1
------T----VKD-LVGMDSHMQKVIELLGLG-MGDARVVGIWGMGGIGKTTISRVVYDC---Q--FQGCSFVRVSEKCGLKTLQEQLISELIK-VRSDAHA--VHMIRNMICRKKVLIVLDDVDESTLDC----------NSGSRIIITTRNKHVFRCI-------YEVEELREDEAMELFKSKAFGNYQH-----EYQELVRRAVKYAKGVPLALKVLGSFL-RR--NEDEWESSLNRL-----KK--SLKEVLQVLRISYDALKSEEQDIFLFKG---KDKNE----VIKILESCGFD-------P-IIG---IDVLVQKSLITIS----GN--K-LLMHDLIQQLGWYIVEEER---DED---E-
>XP_028076648.1
------T----VKD-LVGMDSHMQKVIELLGLG-MGDARVVGIWGMGGIGKTTISRVVYDC---Q--FQGCSFVRVSEKCGLKTLQEQLISELIK-VRSDAHA--VHMIRNMICRKKVLIVLDDVDESTLDC----------NSGSRIIITTRNKHVFRCI-------YEVEELREDEAMELFKSKAFGNYQH-----EYQELVRRAVKYAKGVPLALKVLGSFL-RR--NEDEWESSLNRL-----KK--SLKEVLQVLRISYDALKSEEQDIFLFKG---KDKNE----VIKILESCGFD-------P-IIG---IDVLVQKSLITIS----GN--K-LLMHDLIQQLGWYIVEEER---DED---E-
>XP_028076649.1
------T----VKD-LVGMDSHMQKVIELLGLG-MGDARVVGIWGMGGIGKTTISRVVYDC---Q--FQGCSFVRVSEKCGLKTLQEQLISELIK-VRSDAHA--VHMIRNMICRKKVLIVLDDVDESTLDC----------NSGSRIIITTRNKHVFRCI-------YEVEELREDEAMELFKSKAFGNYQH-----EYQELVRRAVKYAKGVPLALKVLGSFL-RR--NEDEWESSLNRL-----KK--SLKEVLQVLRISYDALKSEEQDIFLFKG---KDKNE----VIKILESCGFD-------P-IIG---IDVLVQKSLITIS----GN--K-LLMHDLIQQLGWYIVEEER---DED---E-
>XP_028076664.1
IQ--T-SS---EMN-LIGREKQKEEIVEMLLT--GNNVSVIPIVGMGGLGKTTLAQIVYNNEEIVKDFDLRMWVYVSVDFDVIRITKSIIESATE-LLDLDP---IQTVQKLLRGKKFLLVLDDLWNE-GDW-DVLRAPF--LRGSKILVTTRSSIVSLIVGT-----YYLPSLSDEDCWKVMKQRVFLNWNS-----RFEVIGKKIAKKCDGLPLAAKTLGSVL--K------WDTLLR----DLPQDKN----IFPALRLSYHHLPTHLKRCFAYCSIFPCNHEFEIDNLVLVWMAEGLI-QP--QRLEDIGSDYFSDLLWRCFFQ--SHVNIHNQPVYKMHDVIHSMAQFISAGMCFR--EN---RH
>XP_028076877.1
----R-SF---EPN-VVGFEEHINSLVGKLL---RSS--VISITGMAGLGKTTLAKKVYNSV--LRSFECSAWICVSQQPNMDQLLRDIARQVGLKAKREND---IENLFAFLYYKRYVIVIDDIWET-QPW-DYLKIGIPNENGSKIILTSRHRDVGVHVGG-----HELQPLDLNNSRNLFFKIVG-GPPHDPL--QLENIAEKILKRCSGVPLAIVLVAGLL--K-RKTHAWKAVLE-----MGQE-E--DECLKIFALSYKDLPQKLKLCFLYFGLFPEDCEIMAFDIINLCEAEGFI-QGGGREVDDVGDDYLNHLIARNMIQVASSELDGRVKSVRIHDILHALCVEKAKESNL---NE---RR
>XP_028076878.1
----R-SF---EPN-VVGFEEHINSLVGKLL---RSS--VISITGMAGLGKTTLAKKVYNSV--LRSFECSAWICVSQQPNMDQLLRDIARQVGLKAKREND---IENLFAFLYYKRYVIVIDDIWET-QPW-DYLKIGIPNENGSKIILTSRHRDVGVHVGG-----HELQPLDLNNSRNLFFKIVG-GPPHDPL--QLENIAEKILKRCSGVPLAIVLVAGLL--K-RKTHAWKAVLE-----MGQE-E--DECLKIFALSYKDLPQKLKLCFLYFGLFPEDCEIMAFDIINLCEAEGFI-QGGGREVDDVGDDYLNHLIARNMIQVASSELDGRVKSVRIHDILHALCVEKAKESNL---NE---RR
>XP_028077029.1
---------------VV-------------------------LVGQPGVGKTWMARELTDRA--TERFDFTLWLFLNREYDLCSFAQQLLLSTAEEEEEEEMEQDLRKISEALAQKHFLIILDDMKEK-----DKLETLLSQ----KVLITTHPNSIM-D-SMRSV--IEVEPLSKKESKFLLQKRAGTKVFE------IEPLVEECVQRST--PAEIVVMGKALIGQ-------EIALEEVAFDIAL-------L---LRCGFNILPGILIYCC-PDRHFFQDGCVHYNELIAYWMMEGYL-GQVD--IEK---AYL-ELIDFHIVKTV-PD-EG--AAINLQD----------CNRGF--FRYLGRRK
>XP_028077589.1
------T----GKD-LVGMVSRTEKVIELLSLG-MDDARVVGIWGMGGIGKTTISRAVYDC---Q--FEGYSFVRVLEKCGLKTLQEQLISELME-VESDGHA--VHMIRNMVCHKKVLIVLDDVDESTHDW----------SFGSRIIVTTRNQHAFRYI-------YEVEQLREDEAIELLESKAFGKHRQ-----GYGELVRHAVKYANGVPLALEVLGSFL-CR--NKDEWESSLNRL-----KK--PLKEVLQVLRISYDALESEEKDIFLFKG---KDKND----VTKILESCGFH-------P-VIG---IDVLVQKSLITIS----GN--K-LLMHDLIQELGWHIVKEKR---DED---E-
>XP_028077608.1
TD--R-TT---EPH-IHGRDEDMKQIIELLLG--AKKFDVIPIVGMGGIGKTTLVQHIYDHDKVEKHFNMQAWVCVSVDFDILGTTKAILESFTH-LGKLNE---VQQLRNTLAEKKFLLVLDDVWHY-DGW-NSLRLPF--APGSKIIVTTRQGGVVKQMGM-----LNLKNLLYDDCWLIFAHHAFENRNI-----ELVSIGKKIVKRCGGLPLAARALGSLL--K------WKEILN----N---EES----ILSALKLSYLHLPSHLKRCFSYCAIIPMDYEFKEEELVLLWMAESLI-EQPKDEVEDLGRKYFHELVSRSFFQ---PSSGNK-SQFIMHDLINDLAQDVAGDKCFR--KN---RH
>XP_028077670.1
A---GRRT---DED-FIGFEQDIKTLVDQLVRE--KHRKVVSICGMGGLGKTTLARKVYHHQDVRGNFEAFAWVSISQQWDRKDVLQRILTT---VTMIDDQ---LVLLYQVQQEKKCLVVLDDIWSL-RAW-ECLSPAFPQ-MGSKIIVTTRNKEVVTSMD-PS---HEPNCLSPDESWKLFEK---TKTNTEVDT-MMKKLGIEMVEQCGGLPLAIVVLGGLL-GT------WQKVQQNFN---------DARVLDVLALSYQDLPYQVKACFLYLGNYPEDFNINAERLYQLWMAEGFI-SQEEETMMDVAERYMGELAQRCMVQVE-QSESRGFRYCRLHDLMRDLCLSKAKEENFHQ-QQ---QR
>XP_028078031.1
TK--R-ST---EPR-LYGREHDRGKIIDLLVRGNQNNVGVIPIVGMGGIGKTTLSQMVYNHETMNEHFNIKAWICVSDDFDIMRITKEILEYVTS-FNNLDQ---AQQLKQALAGRRFLIVLDDVCNK-SDW-NILKSPF--AQGSKVVVTTRNRDIARMMGT-----HDIEVLSDEDCWSLLAQHAFEITSI-----NLESIGKKIVEKCKGLPLAATTLGGLL--K------WVDVLH----DLSHEESSENVILPALRLSYNHLPPHLKLCFSYCSTIPKGYEFEEEELVLLWMAEGFI-QQQIKQMEDVGREYFHELLSRCFFK---PSRTGNSSKFVMHDLINDLAQSVARDYYFR--ED---RH
>XP_028078048.1
------PP-KKGPD-INKFETL-QKPLEQILD--KDYVKGIRIHGIVGIGKTTIMLNLNNHERVK--FDIVIWLTVSKNLSREHLQQAIVQRMES-DSNADK---VARIFKELRA---------------------------------------------------------------------------------------------------------------------------------------------------------------------------------------------------------------------------------------------------------------
>XP_028078049.1
------PP-KKGPD-INKFETL-QKPLEQILD--KDYVKGIRIHGIVGIGKTTIMLNLNNHERVK--FDIVIWLTVSKNLSREHLQQAIVQRMES-DSNADK---VARIFKELRA---------------------------------------------------------------------------------------------------------------------------------------------------------------------------------------------------------------------------------------------------------------
>XP_028078050.1
------PP-RRGPD-INKFETL-RKPLEQILD--KDNVKGIRIHGTVGIGKTTIMLNLNNHEQVK--FDIVIWLTVSKNLSREHLQQAIVQRMEG-ASNADK---VARIFKELKGKKYLLLLDDVKED------NLNE-IPENNGCKIVLTTRLRQVCSSM-------IKVTYLSLDEAWKMF-------QDVGSPK-KIRKLAWRVCKECSGLPLLI-KVANTF--RSDGLDSWRMWPE-------KECQ--REMYKLLKFCYDDLDDTYKKCFLYGALYPEDSDINTDYLLECWAAEDLL-CATKESI-MIGHLILSRLKNVSLLEEG-----N--NRVTMHKFIRQVALYISEDDCYLV-KT-EKKR
>XP_028078051.1
------PP-RRGPD-INKFETL-RKPLEQILD--KDNVKGIRIHGTVGIGKTTIMLNLNNHEQVK--FDIVIWLTVSKNLSREHLQQAIVQRMEG-ASNADK---VARIFKELKGKKYLLLLDDVKED------NLNE-IPENNGCKIVLTTRLRQVCSSM-------IKVTYLSLDEAWKMF-------QDVGSPK-KIRKLAWRVCKECSGLPLLI-KVANTF--RSDGLDSWRMWPE-------KECQ--REMYKLLKFCYDDLDDTYKKCFLYGALYPEDSDINTDYLLECWAAEDLL-CATKESI-MIGHLILSRLKNVSLLEEG-----N--NRVTMHKFIRQVALYISEDDCYLV-KT-EKKR
>XP_028078053.1
------PP-RRGPD-INKFETL-RKPLEQILD--KDNVKGIRIHGTVGIGKTTIMLNLNNHEQVK--FDIVIWLTVSKNLSREHLQQAIVQRMEG-ASNADK---VARIFKELKGKKYLLLLDDVKED------NLNE-IPENNGCKIVLTTRLRQVCSSM-------IKVTYLSLDEAWKMF-------QDVGSPK-KIRKLAWRVCKECSGLPLLI-KVANTF--RSDGLDSWRMWPE-------KECQ--REMYKLLKFCYDDLDDTYKKCFLYGALYPEDSDINTDYLLECWAAEDLL-CATKESI-MIGHLILSRLKNVSLLEEG-----N--NRVTMHKFIRQVALYISEDDCYLV-KT-EKKR
>XP_028078054.1
------PP-RRGPD-INKFETL-RKPLEQILD--KDNVKGIRIHGTVGIGKTTIMLNLNNHEQVK--FDIVIWLTVSKNLSREHLQQAIVQRMEG-ASNADK---VARIFKELKGKKYLLLLDDVKED------NLNE-IPENNGCKIVLTTRLRQVCSSM-------IKVTYLSLDEAWKMF-------QDVGSPK-KIRKLAWRVCKECSGLPLLI-KVANTF--RSDGLDSWRMWPE-------KECQ--REMYKLLKFCYDDLDDTYKKCFLYGALYPEDSDINTDYLLECWAAEDLL-CATKESI-MIGHLILSRLKNVSLLEEG-----N--NRVTMHKFIRQVALYISEDDCYLV-KT-EKKR
>XP_028078055.1
------PP-RRGPD-INKFETL-RKPLEQILD--KDNVKGIRIHGTVGIGKTTIMLNLNNHEQVK--FDIVIWLTVSKNLSREHLQQAIVQRMEG-ASNADK---VARIFKELKGKKYLLLLDDVKED------NLNE-IPENNGCKIVLTTRLRQVCSSM-------IKVTYLSLDEAWKMF-------QDVGSPK-KIRKLAWRVCKECSGLPLLI-KVANTF--RSDGLDSWRMWPE-------KECQ--REMYKLLKFCYDDLDDTYKKCFLYGALYPEDSDINTDYLLECWAAEDLL-CATKESI-MIGHLILSRLKNVSLLEEG-----N--NRVTMHKFIRQVALYISEDDCYLV-KT-EKKR
>XP_028078056.1
------PP-RRGPD-INKFETL-RKPLEQILD--KDNVKGIRIHGTVGIGKTTIMLNLNNHEQVK--FDIVIWLTVSKNLSREHLQQAIVQRMEG-ASNADK---VARIFKELKGKKYLLLLDDVKED------NLNE-IPENNGCKIVLTTRLRQVCSSM-------IKVTYLSLDEAWKMF-------QDVGSPK-KIRKLAWRVCKECSGLPLLI-KVANTF--RSDGLDSWRMWPE-------KECQ--REMYKLLKFCYDDLDDTYKKCFLYGALYPEDSDINTDYLLECWAAEDLL-CATKESI-MIGHLILSRLKNVSLLEEG-----N--NRVTMHKFIRQVALYISEDDCYLV-KT-EKKR
>XP_028078057.1
------PP-RRGPD-INKFETL-RKPLEQILD--KDNVKGIRIHGTVGIGKTTIMLNLNNHEQVK--FDIVIWLTVSKNLSREHLQQAIVQRMEG-ASNADK---VARIFKELKGKKYLLLLDDVKED------NLNE-IPENNGCKIVLTTRLRQVCSSM-------IKVTYLSLDEAWKMF-------QDVGSPK-KIRKLAWRVCKECSGLPLLI-KVANTF--RSDGLDSWRMWPE-------KECQ--REMYKLLKFCYDDLDDTYKKCFLYGALYPEDSDINTDYLLECWAAEDLL-CATKESI-MIGHLILSRLKNVSLLEEG-----N--NRVTMHKFIRQVALYISEDDCYLV-KT-EKKR
>XP_028078058.1
------PP-RRGPD-INKFETL-RKPLEQILD--KDNVKGIRIHGTVGIGKTTIMLNLNNHEQVK--FDIVIWLTVSKNLSREHLQQAIVQRMEG-ASNADK---VARIFKELKGKKYLLLLDDVKED------NLNE-IPENNGCKIVLTTRLRQVCSSM-------IKVTYLSLDEAWKMF-------QDVGSPK-KIRKLAWRVCKECSGLPLLI-KVANTF--RSDGLDSWRMWPE-------KECQ--REMYKLLKFCYDDLDDTYKKCFLYGALYPEDSDINTDYLLECWAAEDLL-CATKESI-MIGHLILSRLKNVSLLEEG-----N--NRVTMHKFIRQVALYISEDDCYLV-KT-EKKR
>XP_028078155.1
-----RCG------FVVGFDEPLRELKMQILN--EGE-QVVVLSAPGGCGKTTLAKMLCHDEEIEDMFKNNIFVTFSKSPN--KVIIEMFRH---PEFQTEEDA-INQLESLL--RPILLVLDDVWPG-SEFTEKFKFQI---SKYKILLTSRF-S----T-------YKLKLLKDQDAMDLFCHSAFPQHGR-IP--D---LVSKIMRRCGGFPLALKVVGRSL--H------WKNRLKAWS-ILYSN----NELLICLKPSLDAL-DKIKECFLDLASFPEDQRIPVTALMDMWV------ERYN--LEDGEDAILHQLSNRNLVNLVTRKDNG--HFVMQHDLLRDLAIHQSQN-----------KR
>XP_028078188.1
TK--R-ST---EPR-VYGREHDQSKIIELLVR--RSNVGVIPIVGMGGIGKTTLAQMVYNHETVKEHFDLKAWACVSNEFDILRITKAIYDSVTS-FNNLDH---AQQLKQALAGKKFLIVLDDVWNN-SDW-NVLKKPF--AQGSKVVVTTRNRDVARMMGA-----HDIEVLSDEDCWSLFEQHAFVNPSI-----NLVSIGKKVVEKCGGLPLAAKTLGGLL--K------WVNVLH----DLPHQES----ILPALRLSYNHLPLHLKQCFAYCSIIPSYYEFEEEELVLLWMAEGFV-QQR-KQMEDVGGEYFRELLSRSFFQ---LSSTGKSSKFVMHDLINDLAQVVARDTCFR--EV---RH
>XP_028078189.1
TK--R-ST---EPR-VYGREHDQSKIIELLVR--RSNVGVIPIVGMGGIGKTTLAQMVYNHETVKEHFDLKAWACVSNEFDILRITKAIYDSVTS-FNNLDH---AQQLKQALAGKKFLIVLDDVWNN-SDW-NVLKKPF--AQGSKVVVTTRNRDVARMMGA-----HDIEVLSDEDCWSLFEQHAFVNPSI-----NLVSIGKKVVEKCGGLPLAAKTLGGLL--K------WVNVLH----DLPHQES----ILPALRLSYNHLPLHLKQCFAYCSIIPSYYEFEEEELVLLWMAEGFV-QQR-KQMEDVGGEYFRELLSRSFFQ---LSSTGKSSKFVMHDLINDLAQVVARDTCFR--EV---RH
>XP_028078427.1
----P-TT---T--EFQGFDSR-ILVMNEIIE--DDAIHLIGICGMGGMGKTTMAKEVA--KRTKN-FNE---FPVSQEPDLTKVQGCIADMLDD---PIARAS---LLRKRLLDKKILVILDDIWEE-----DELGFPL--NKSCKILFTARNRNLWKGIQNK----IQLQVLVGREQWHLFREKVGDC--------DLLPLAKQVVNECGGLPLALATIGRAL--T-HNQHHWNNALQQLR--LSSEV--LAKVYQALYFSYSFLDERAKKLFLHCCLFPGDYNISIEYMVRYGIGLRWF-E--GDEVRDPVNVLVDQLKSCYLLDG---RFEG----IKMHDVVRNVAIAIAKDKHFM--IH---T-
>XP_028078428.1
----P-TT---T--EFQGFDSR-ILVMNEIIE--DDAIHLIGICGMGGMGKTTMAKEVA--KRTKN-FNE---FPVSQEPDLTKVQGCIADMLDD---PIARAS---LLRKRLLDKKILVILDDIWEE-----DELGFPL--NKSCKILFTARNRNLWKGIQNK----IQLQVLVGREQWHLFREKVGDC--------DLLPLAKQVVNECGGLPLALATIGRAL--T-HNQHHWNNALQQLR--LSSEV--LAKVYQALYFSYSFLDERAKKLFLHCCLFPGDYNISIEYMVRYGIGLRWF-E--GDEVRDPVNVLVDQLKSCYLLDG---RFEG----IKMHDVVRNVAIAIAKDKHFM--IH---T-
>XP_028078786.1
TK--R-ST---EPR-VYGREHDQSKIIELLVK--HNNVGVIPIVGMGGIGKTTLAQLVYKDETVKEYFNLKAWVCVSNEFDIMKITKTIYDSVTS-FNNLDQ---AQQLQKALAGRKFLIILDDVWND-NAW-NVLKKPF--AQGRKVVVTTRNRDIATMMAT-----HDVKILSDEDCWSLFAQHAFANTSI-----NLVSIGKKIVEKCKGLPLAARTLGGLL--K------WVNVLR----DLSHKKS----ILPALRLSYHDLPSHLKLCFAYCSIIPNDCEFEEEELVLL---------------------------------------------------------------------------
>XP_028078815.1
----A-FT---G--GFKGFESR-RSIMNGVME--DDSIYVIGICGMGGVGKTTMVKEVA--KKAEEEFDI---TVVSQNQNLITIQDQIAKINFG---LPTGAG---QIRSKILSGRVLVILDDVWKI-----EDIGIPI--HKGCKIVMTSRSEDVCNNMDTQ----FEVGVLHEEEAWNLFKEMAGISDEG-----NTQLTQMAVAKECGGLPIAIVTVGRAL--R--SKYAWDSALEQLR--MVKNIS-NENVFKSLELSYDNLSDETKKCFLLCSLYSEDFDIPIEDLVGYAIGIELF-K--RHQARNRVHSVVDDLKKCYLMET---KNEE---CIKMHDVVRDVAISIAREEHFL--RC---R-
>XP_028079105.1
TP--RRRS---EED-VVGTEEDVKAIVDLLVKE--THYSVVSIWGMGGLGKTTLAKTVYKHIEIRRHFICVAWAYISQQCNTREVLEGILIKPS-GKLNHDE---LVKLHQVQSEKKCLVILDDIWKD-ADW-DILSPGFPN-VGSKILLTTRNENVAKHVD-QQ---YQLRHLTEKESWELFEKKTFLRRNETLST-EMIELGKAMVNHCGGVPLAIVVLGGLL-AT------WKKVSKNISVPIT----------EILALSYQDLPYHLKACFLYLSHLPEDHDIRAKKLIQMWMAEGIVI-PTRETMLDVGMSYLGELVQRCMVQVQ-TSFNKKIKLCRLHDLMRNLCLLKAKEENFLE-H----RR
>XP_028079246.1
TSRN------------------KEKVWNFLM---DDAVRKIGVHGMGGIGKTTIMKYIHNQLLDEIHFDV--WVTVSKAFEIKNLQRQIAKKLDL---TASE---IHMLFQ---KKRYLLILDDLWKA-FPL-AEVGIPQP-DNGCKLVVTTRLLEVCTKMNC-----VEMELLTEGEALNLFMSNVKEHQT------EVEEIAKEVAKKCACLPLAIVIMAGCM--R----REWRNARN---------AQKEERLFEQLKFSYSRLDEQERHCFLYCALYPEDDDIHREELIEHWIAEGLI-CKMD-AMFDEGHTILNKLIKTCLLVKA------G-EFVKMHDLIRDMSLKITSTSP----GE---QR
>XP_028079247.1
TSRN------------------KEKVWNFLM---DDAVRKIGVHGMGGIGKTTIMKYIHNQLLDEIHFDV--WVTVSKAFEIKNLQRQIAKKLDL---TASE---IHMLFQ---KKRYLLILDDLWKA-FPL-AEVGIPQP-DNGCKLVVTTRLLEVCTKMNC-----VEMELLTEGEALNLFMSNVKEHQT------EVEEIAKEVAKKCACLPLAIVIMAGCM--R----REWRNARN---------AQKEERLFEQLKFSYSRLDEQERHCFLYCALYPEDDDIHREELIEHWIAEGLI-CKMD-AMFDEGHTILNKLIKTCLLVKA------G-EFVKMHDLIRDMSLKITSTSP----GE---QR
>XP_028079248.1
TSRN------------------KEKVWNFLM---DDAVRKIGVHGMGGIGKTTIMKYIHNQLLDEIHFDV--WVTVSKAFEIKNLQRQIAKKLDL---TASE---IHMLFQ---KKRYLLILDDLWKA-FPL-AEVGIPQP-DNGCKLVVTTRLLEVCTKMNC-----VEMELLTEGEALNLFMSNVKEHQT------EVEEIAKEVAKKCACLPLAIVIMAGCM--R----REWRNARN---------AQKEERLFEQLKFSYSRLDEQERHCFLYCALYPEDDDIHREELIEHWIAEGLI-CKMD-AMFDEGHTILNKLIKTCLLVKA------G-EFVKMHDLIRDMSLKITSTSP----GE---QR
>XP_028079249.1
TSRN------------------KEKVWNFLM---DDAVRKIGVHGMGGIGKTTIMKYIHNQLLDEIHFDV--WVTVSKAFEIKNLQRQIAKKLDL---TASE---IHMLFQ---KKRYLLILDDLWKA-FPL-AEVGIPQP-DNGCKLVVTTRLLEVCTKMNC-----VEMELLTEGEALNLFMSNVKEHQT------EVEEIAKEVAKKCACLPLAIVIMAGCM--R----REWRNARN---------AQKEERLFEQLKFSYSRLDEQERHCFLYCALYPEDDDIHREELIEHWIAEGLI-CKMD-AMFDEGHTILNKLIKTCLLVKA------G-EFVKMHDLIRDMSLKITSTSP----GE---QR
>XP_028079270.1
TGLNR-DA---ESE-LVGIDKPKSQLIRWLV---RLK--VFSVSGMGGLGKTTLVKKVFDDAVVKNHFQSHVWITVSESFKIEVLLKGIIKQLFEDSMDTNS---LKIINAFLQRKRYVLVFDDVWDI-HAW-QSFRYVFPI--GSRVVLTTRNADIA-SLAS-----YNLQTLPPEESWTLFCKKTF-MDN-SCP--HLEGLSKAILNKCEGLPLAIVAISGLL--K-SSVDEWDKIYR-----FGAELEKLLSMNKILSLSYIDLPHYLKFYFLYLSVFPKDCLIDHWRLIRLWVAEGFV-EMKVMTVEEVAEGYLNELINRSLVQVA-MRSGGRVKTYRIHDLWREIIVLKSREQNI---EQ---RR
>XP_028079316.1
QD--S-SS---DDD-LVGIEDGKKQLLDWLTD--QRT--VISVVGMGGSGKTTLVAQAYNSQILKRQFDCYAWITVSQTYVVNDLLRSMIKEFYGSSMSYRE---LIMITDFLRLKRYVIVFDDVWSS-NLW-RDIHVSLLD--GSWVILTTPNEEIA-SSSF-----HYIKLLGVTDAWNLFCMKAF-SSNPCCP--HLKTLAQDLVAKCKGLPLAIVALGGVM--K---ELEWRKIYN-----LSWELSGLEVVKTILLLSFNDLPYRLNCCFLYCCLFPEDYKIKRKRLIRLWMAEGFI-EKVRRTPEEVAESYLMELICRSMLQVV-RNELGRPKNYKMHDLMRELAISTSETEKF----------
>XP_028079457.1
----R-HF---EPI-VVGFDEHIKTLMARVI---KRH--VVSIVGMPGLGKTTLAKKVFDSV-VHHRFQCSAKVYASQRPNVKHLLQDIAKQVGLKEKWEEN---VENLSAYLKGKRYVILIDDIWDT-QTW-DDLENGIPKKNGSRIIITSRNREVGLSICG-----YELQPLKPNESWNLFSMMVM-DPLEEF---ELEPLGRKIVERCGFVPLAIVVVAGLL--K-KTEHAWKGVLD-----MGQD-D--DMCSKILALSYKDLPIHLKPCFLYFGLFPEDYEIFAFELINLWAAEGFV-QEKGRTPEDVGEDYLDHLVARNMVQVA-RRYDGRIRTCRIHDLLHSLCIRVATECNF---ND---RR
>XP_028079472.1
------PP-MRAPD-IKKFETL-QKSLEQVLG--NDKVNGIKIHGTVGIGKTTIMLNLNNHDEVK--FDIVIWVKVSENLSREHLQQAVLRRIKG-TKRADE---VAGILEELKDKKYLLLMDDVKQD------NLYK-MPDKNGSKIVLTTRLGHVCSSL-------IKVTNLSADEAWEMF-------QDVECPK-KIGPLAWRVCNDCGGLPLLI-KVANTF--KSDGLNSWRMWPQ-------KECQ--REMYNMLKFCYDEL-DAQKKCFLYGALYPEDSDIYTDYLLECWAAEDFL-HAKNMKA-RNGHFILSHLKNVSLLEET-----S--KCITMHKFIRQAALYFASDKCYLV-KP-EKNR
>XP_028079473.1
------PP-MRAPD-IKKFETL-QKSLEQVLG--NDKVNGIKIHGTVGIGKTTIMLNLNNHDEVK--FDIVIWVKVSENLSREHLQQAVLRRIKG-TKRADE---VAGILEELKDKKYLLLMDDVKQD------NLYK-MPDKNGSKIVLTTRLGHVCSSL-------IKVTNLSADEAWEMF-------QDVECPK-KIGPLAWRVCNDCGGLPLLI-KVANTF--KSDGLNSWRMWPQ-------KECQ--REMYNMLKFCYDEL-DAQKKCFLYGALYPEDSDIYTDYLLECWAAEDFL-HAKNMKA-RNGHFILSHLKNVSLLEET-----S--KCITMHKFIRQAALYFASDKCYLV-KP-EKNR
>XP_028079584.1
---------------II-------------------------LVGASGVGKTWTAKQLSKHA--IKEFEIVLWVFCNREYHLSSIARQLLLPIAD--KEE---EELEMIAKSLEKKKVLLILDDMKEG-----QKLELLLPN----KVLITSN----APM-GSKEE--ILVKPLSVEESLSLFRDRVGRRVYE------IQDLAETFIKETK--PAAIMLMAKAFFVQ-------KSALKEASYNLAW-------L---LRSGYDLLPRVLIDCC-HGSHFFRNGSIHYSELIAYWILEGYL-GHVD--MEK---AYF-ELVDCQLLKKL-SG-DS--AIINLDE----------FDCYF--FEDFGR--
>XP_028079658.1
------PP-MGAPE-IQKFQTF-QMHVDNILN--NDKVKGIRIHGMVGSGKTAIMLSLNNHKEVN--FDFVIWVKVSENLSTEQLQRAIVRRMEI-TSDTYE---VARISEDLKGKRYLLLLDDVKQD------NLYDLLSETNGSKIVLTTRFGHVCSLI-------IKVNCLSQDEAWKMF-------QDIGCPV-KISQLAWKIVNKCGGLPLVI-MVASDF--RVDGFNNFRNWPD-------MKHE--GELYKLLSFCYNNL-SEQKNCFRYGALYSEDSDIPIDCLLECWAAECFL-DADE-CR-INGRSILQHLKNVSLLDEG-----T--GYVRMHKIIRQVALH----ECLLV-KT-EKNW
>XP_028079853.1
------T----APH-LIGIYSRAKNI---LQDE-SSDVGIVAICGMGGIGKTTIAKVLYNL---R--FEGSSFVRILKQQDLLRLQRQLLSDLKG-LYSVDEG--VVKIKNALCCKKVLVVLDDVDTVDRDW----------SQGSKIIITTRRERLLAHV-------HKVEKLDNDESLELFSWHAFGKNCH-----DFMEDSKSVVQYCGGLPLAIKILGASL-SR--SLNVWKSQLQKL-----KA--PNSEVIEKLRISYDSLDDHDKNLFLFVG---MDKDW----VVTILDGCDFY-------T-MVG---IQNLIDRCLLTID----CK--K-LVMHQLVQEMGKEIV-EER---HKD---E-
>XP_028079854.1
------T----APH-LIGIYSRAKNI---LQDE-SSDVGIVAICGMGGIGKTTIAKVLYNL---R--FEGSSFVRILKQQDLLRLQRQLLSDLKG-LYSVDEG--VVKIKNALCCKKVLVVLDDVDTVDRDW----------SQGSKIIITTRRERLLAHV-------HKVEKLDNDESLELFSWHAFGKNCH-----DFMEDSKSVVQYCGGLPLAIKILGASL-SR--SLNVWKSQLQKL-----KA--PNSEVIEKLRISYDSLDDHDKNLFLFVG---MDKDW----VVTILDGCDFY-------T-MVG---IQNLIDRCLLTID----CK--K-LVMHQLVQEMGKEIV-EER---HKD---E-
>XP_028079905.1
------SPSSRVPD-ISRFRTL-QEPLEQTLV--HDKIKSICIHGTVGIGKTTIMRNLNNHEQVK--FDIVIWLKVSENLSREHLQQDIVQRIGD-TSNARE---VAKISMELEHKRYLLLLDDVKDC------DLSE-IPENNCSKIVLTTRVLDDCSEM-------IKVKCLSRVEAWQMF-------QDVRQTE-KTKQIAEQLCKDCGGLPLVI-KVANTF--KVDGLNSWRGWVK-------RECE--RELYELLKFCYDNLDDQCKNCFLYGALYPEDTDINKNDLLECWEANNLL-STTN------GNSILDYLHKLSILEEG-----S--DHVKMDKFIRQVAVYVTEDEHHLV-KA-EMNR
>XP_028079906.1
------SPSSRVPD-ISRFRTL-QEPLEQTLV--HDKIKSICIHGTVGIGKTTIMRNLNNHEQVK--FDIVIWLKVSENLSREHLQQDIVQRIGD-TSNARE---VAKISMELEHKRYLLLLDDVKDC------DLSE-IPENNCSKIVLTTRVLDDCSEM-------IKVKCLSRVEAWQMF-------QDVRQTE-KTKQIAEQLCKDCGGLPLVI-KVANTF--KVDGLNSWRGWVK-------RECE--RELYELLKFCYDNLDDQCKNCFLYGALYPEDTDINKNDLLECWEANNLL-STTN------GNSILDYLHKLSILEEG-----S--DHVKMDKFIRQVAVYVTEDEHHLV-KA-EMNR
>XP_028079907.1
------SPSSRVPD-ISRFRTL-QEPLEQTLV--HDKIKSICIHGTVGIGKTTIMRNLNNHEQVK--FDIVIWLKVSENLSREHLQQDIVQRIGD-TSNARE---VAKISMELEHKRYLLLLDDVKDC------DLSE-IPENNCSKIVLTTRVLDDCSEM-------IKVKCLSRVEAWQMF-------QDVRQTE-KTKQIAEQLCKDCGGLPLVI-KVANTF--KVDGLNSWRGWVK-------RECE--RELYELLKFCYDNLDDQCKNCFLYGALYPEDTDINKNDLLECWEANNLL-STTN------GNSILDYLHKLSILEEG-----S--DHVKMDKFIRQVAVYVTEDEHHLV-KA-EMNR
>XP_028080029.1
------K----APS-LIGMHSRVTSI---LQDE-STNAGVLVICGMGGIGKTTIAKFVYNL---R--FESSSFIRVSEQPNLVRLQRQLLSDSKR-IHNVDEG--NIKIMEAMSCKRVLVVLDDVDQLDKDW----------HPGSKIMITTRHERLMAHA-------YKVENFDEAESFELFSWHAFGQDHP-----EFIEHSKRVIQYCGGLPLALQVLGSSM-SK--SSHVWESAMEKL-----DA--PESQIVKKLKISYDSLDDHDKNLFLFVG---KDKDC----LIRILDECDFY-------T-TIG---IQNLIDRCLITID----SN--K-LMMHQLLRDMGREIIKEKR---RKD---E-
>XP_028080253.1
----K-SA---DFVDYMSFNSR-ESVFKRIMD--DSKVYKIGVHGLGGVGKTKMVEEVG--KQVKKDFDE---VVVSQDANVRKIQLQLVGGPHV-TDEHERAK---ELWLRLDNKKNLIILDDIWHE-----STIGIPL--N---KVVITSRNQDVWKNMEMD----IQIKVLSEPEAWALFKNKVGDS--------ELHDIAKKVCKESQGLPVAILVVGGAL--K--QKYVWKNALEKLK--MLKKID-DPKLYYSLKLSYDQLSMDAKSCFLLCCMFPEDAEIPIDELVRHCMARRLL-VE-KEKARDAVLTVFDTLKTCSLLDD---TDKN---VVKMHDVIRDVAVSIADE-KIL--KH---T-
>XP_028080576.1
----K-ST---E--GIKVFESR-RLITHDVME--DDRFHMIAICGMGGVGKTTMAKEVA--KRAKEEFDE---VVVSQSPNEMKIQGEIGDK-FE---KHGRAG---QLRERLRGKRILVILDDVWKR-----EDIGIPF--HRGCKILLTSRIDHVCNDMNAQ----FTVEVLTKEEAWNLFEEMAGISNDT-----DLYMTQKKVADECGCLPIAIVTVARAL--N--ERHSWNSALLQLR--MVKNIR-EEKVFKSLELSYDFLSREIKECFLLCSLYAEDFNIPIEDLVRHGVGIELF-E--ADEARDRVHAFVDDLKKGYLMDG---ERKG---CVKMHDVVRDVALSIAKKEHFM--RC---R-
>XP_028080577.1
----K-ST---E--GIKVFESR-RLITHDVME--DDRFHMIAICGMGGVGKTTMAKEVA--KRAKEEFDE---VVVSQSPNEMKIQGEIGDK-FE---KHGRAG---QLRERLRGKRILVILDDVWKR-----EDIGIPF--HRGCKILLTSRIDHVCNDMNAQ----FTVEVLTKEEAWNLFEEMAGISNDT-----DLYMTQKKVADECGCLPIAIVTVARAL--N--ERHSWNSALLQLR--MVKNIR-EEKVFKSLELSYDFLSREIKECFLLCSLYAEDFNIPIEDLVRHGVGIELF-E--ADEARDRVHAFVDDLKKGYLMDG---ERKG---CVKMHDVVRDVALSIAKKEHFM--RC---R-
>XP_028080672.1
-----------EEI-TAGFDDEVLTIKKLLVRG--KQQQILSIVGMLGLGKTTLARKLYNDPYITHYIHIRGWTNASQLPRKIDMLLHILRS---ENMCNEK---LGKLYKQLKGKRYLIVIDDLWDI-GAW-VDLKMYFPN-NGSRVMFTSRLKEVAMHAS-PD---HCLRFLTEEESWELLQRKVF-HNE-SCPP-KLIEIGKQIMKKCEGLPLAIAIIAGLL-AK------WKQVAQSVS-YIVS----PNQYLDTLALSYNHLPRHLKPCFLYLGAFPEDQAIPVQKLICLLVTEGFI--R-KRSLEEVVEDYLMDLI------------------------------------------------
>XP_028080966.1
TD--R-TT---EPH-IHGRDEDMKQIIELLLG--AKKFDVIPIVGMGGIGKTTLAQHIYDHDKVEKHFNMKAWVCVSVDFDILGTTKAILESFTH-LGKLNE---VQQLRDTLAEKKFLLVLDDVWHY-DGW-NSLRLPF--APGSKIIVTTREGVVAKQMGM-----LNLKKFSYDDCWLIFYHHAFENRNI-----ELVSIGKKIVERCGGLPLAARALGSLL--K------WKEILN----N---EES----ILSALKLSYLHLPSHLKRCFSYCAIIPKDYEFKEEELVLLWMAESLI-EQPKDEMEDLGRKYFHELVSRSFFQ---PSSGNK-SKFIMHDLINDMAQDVVGDKCFR--EN---RH
>XP_028081528.1
------T----AVH-PVGIDSHVKHI---LSTR-SDDVCMIGIYGLGGIGKTTIAKAVYNH---Q--FEGSCFVRVAGQLNLVQLQEQLLFELGI-IGSIGRG--INLMKERLHSKKVLIVLDDVDQLSREW----------GGGSRIIITTRDEHLLGPV-------YMAKELNHEESLQLFSWHAFGKINP-----ECADLANDIVRYASGLPLALEVLGSYL-FR--NMVEWKSAFDKL-----QQ--PHEKIQEKLRISFDALDDNIKDIFLFIG---MDRDY----VITILNGCGFF-------A-EIG---ISVLISRCLLRIN----KN--K-LMMHDLLRDMGREIIKEKR---HED---E-
>XP_028081680.1
----R-TS---ESR-VYGRDVGKEDIMKLLLP--SNEIDVIPIVGMGGVGKTTLAQLLYNDHRVCNHFEMKAWVCLSNEFDVLRVNQVILEAITQ-AKNLDM---IQKLKELVSGKKFLIVLDDVWNE-DHW-DSLSCPF--ARGSRIIVTTRNERVASVMQT-----HRLQELPFEDCWKLFAKHAFEKGDI-----KLENIGKEIVKKCKGLPSTTKTLAGLL--K------WSNILK----DLPKD------ILLSLRLSYHYLPSHLKRCFAYCSIFPKGYEFKMEELVLLWIAEGFL--KPRTTMEEVGYECFNELLSMSLFQ---QS-ARE-SCFVMHDLINDLAQSVSGDFCSR--DD---RH
>XP_028081742.1
IAYR------PDNDVFVGREDAEKEIVARSI---EKSLRVISLVGKEAIGKTTLARKVYNRLDIRQHFQCRAWLHVPKEFSYKDVLLVILRQ-TPELMKENE---LSFLFKILMGLRFLIVLDDICTN-DDW-LKFVRPFA-ANGSRVIITTRDSKVASEVDPW----LNLMQLTEEDTWALFLNRAVPENG------NLNNVKAEILSLCRGLPMAIVLLGGLL--S-----EWSTVID-----LRA---HHHFLKCLVDLSYEKLPSRLKLCFLYLVMFPKSYEISTRRLLQLWFA-----------------------------------------------------------VG----NQ-----
>XP_028081832.1
----A-PS---E--RFETYDSR-NLAMTNVME--DDNINFIGIHGIGGVGKTTLVNEIA--KKV------------------------------------------------------------------------------------------------------------------------------------------------------------------------------------------------------------------------------------------------------------------------------------------------------------------
>XP_028081852.1
----A-PS---E--QLAPYAST-KLAMTNVME--DDKINFIGIHGIGGIGKTTLVIEIG--KKAKSDFDE---VVVSQNQDIKKIQDDIAGMLIN---ETERKG---MLCARLKDKKILVILDDVWAK-----DAVGIPF--HQGCKIIITTRREQVCNSMGMERLG-VCLGVLSEEDSWDLFKKNVGDV--------ALNVVTNEVCKECGGLPIALVTVGSAM--K-DDPNLWNEAARELR--MPTNIE-DQRVYKSLRLSYDYLDEEAKACFLLCSLFPEDHNILIEDLVRYGMGLRVF-K--NQEARDRAKSVINNLIASCLLASN--NKQD---CIKMHDVVRDVAIDIGKK--HF--RA---S-
>XP_028081982.1
ER--R-TT---DQH-VVGFTEDVELLMSKLL---HQR--VILIVGMGGSGKTTLARKLYNSSSVGDKFKRRGWVSVSKDYNIQDLLRRTIKSFKTEKMEKED---LEHLHVLLKESRYLVVIDDVWDT-DAW-ASLRRSLL-KKGSRVIITTRIKLVAESSGE-----HELPFLQEKESWELFCKK-M-FPDNHCP--SLEELARDMVRKCQGLPLAIVVLGGLL--KKLQGRFWRHVSG----FESHD-S--THVTQILALSFNDLPHHLKSCFLYLGLFPEDFEIDADRLIRLWVAEGFI-QQAEQTLEETAADYLNELIDRNLIQVA-RNW-MRIGKCRVHDLLRDFAIGKSKELNF---DG---RR
>XP_028082456.1
------PP-MRAPD-IKKIETL-QKSLEQILD--GNKVKGIRIHGPLGIGKTTIMLNLNNHEQVK--FDIVIWLKVSENLSRKCLQLDIVQRMGD-TSNADE---VSRILTELKDKNYLLLLDDVKDD------NLYE-RPYNNRSKIVLTTRLHHVCSSM-------IKVTYLSIDEAWKMF-------QDVGSPK-EIGPLAWLVCRECGGLPLLI-KVANTF--KSEGLNSWRMWPE-------KECQ--REMYKLLKFCYDDLEDRQKKCFLYGALYLGGIDINTNSLLECWAAEDLL-GKTKTSV-MIARCMLNRLMNVSLLEEG-----S--NHVTMHKFMRQVALYIAEDECCLV-RT-DKNR
>XP_028082457.1
------PP-MRAPD-IKKIETL-QKSLEQILD--GNKVKGIRIHGPLGIGKTTIMLNLNNHEQVK--FDIVIWLKVSENLSRKCLQLDIVQRMGD-TSNADE---VSRILTELKDKNYLLLLDDVKDD------NLYE-RPYNNRSKIVLTTRLHHVCSSM-------IKVTYLSIDEAWKMF-------QDVGSPK-EIGPLAWLVCRECGGLPLLI-KVANTF--KSEGLNSWRMWPE-------KECQ--REMYKLLKFCYDDLEDRQKKCFLYGALYLGGIDINTNSLLECWAAEDLL-GKTKTSV-MIARCMLNRLMNVSLLEEG-----S--NHVTMHKFMRQVALYIAEDECCLV-RT-DKNR
>XP_028082522.1
AN-NR-DA---EDD-LVGIDKPKQQLIDWVLD--PLK--VISVVGMGGLGKTTLIKKVYDDMEVKRHFQNHAWITLSQSFKIEEILSGLIQQLFDETMDNNN---PKVLKEFLQESRYVLVLDDIWSI-EAW-DTIKIALPN--GSRVLLTTRIGNVA-STSC-----YEMKALSPKESWTLFCKKTF-QEK-DCP--YLIEISKSTLRRCEGLPLAIVVISGVL--K-GRVDEWELVNR-----LGAEVE----MKKILLLSYNDLPYYLKSCLLYLCSFPEDHLIDWMSSIRMWIAEAFV-EV-EKTLEEVAEAYLYELLNRSLIQVA-RREDRRIQKCCIHDLLREIILSKSKHQNF---EG---RR
>XP_028082586.1
TN--R-LT---DSQ-VVGRDGDVSTVIDMLIG--GDDLSIIAIVGMGGMGKTTLGQLVYKNKKVVKYFDQRIWICVSNDFVVKRSLNEMVQSLTR-MENIEG---IVMLQEKLYGKEYLLVLDDVWNE-DKW-ECMRNSLL-SKGSKIIATTRSMHVVSTMRT-----HHFE--------------------P---------------------------------------------------------------------------------------------IRK---------------------------------------------------------------------------------
>XP_028082654.1
A---RRRT---DED-FIGFELDIKTLVDQLVRE--KHRKVVSICGMGGLGKTTLARKVYHHQDVKGNFEAFAWVSISQQWERKDVLQRILTK---VTMIDDQ---LVLLYQVQQEKKCLVVLDDIWSS-HAW-ECLSPAFPK-KGSKIIVTTRNKEVVTSMD-PS---LEPECLSPDKSWKLFEKKAFSKTNTKVDT-VMEKFGKEMVEKCGGLPLAIVVLGGLL-GT------WQKVQQNFN---------DGRVLDVLALSYQDLPYQLKACFLYLGNYPEDFDIDAERLYQLWMAEGFI-SQEEETMMDVAERYMGELAQRCMVQVE-EPEGRGFRCCRLHDLMRDLCLSKAKEENFHQ-QQ---HR
>XP_028082657.1
T---HEQT---DEY-LVGIERDTEILAAQLVSE--EHCKVVSICGMGGIGKTTLARKVYQHPDVRRRFDAFAWAFISQQWKLNDVLHNVLIQ---VNMENDR---LAQLDEVQQQKKCLVVLDDVWSS-EGF-DELSKVFSD---TKIILTTRNKKVAG--S-QS---FQRVPLTTAESWELLMRKAFPKTAAEDYP-RMERLGRQMVQECGGLPLFIIELGGRL-RT------WMTIYRNYQ---------DNTALDVLALSYLDLSYKLKTCFLYLGIYAKDHDIEVDILYQLWMAEGII-SREDETMMDVAERYLGELAERSLVTVE-KEKSKRFKSCRLHGLMLDLCMYKIQEENFFK-NQ---RR
>XP_028082658.1
T---HEQT---DEY-LVGIERDTEILAAQLVSE--EHCKVVSICGMGGIGKTTLARKVYQHPDVRRRFDAFAWAFISQQWKLNDVLHNVLIQ---VNMENDR---LAQLDEVQQQKKCLVVLDDVWSS-EGF-DELSKVFSD---TKIILTTRNKKVAG--S-QS---FQRVPLTTAESWELLMRKAFPKTAAEDYP-RMERLGRQMVQECGGLPLFIIELGGRL-RT------WMTIYRNYQ---------DNTALDVLALSYLDLSYKLKTCFLYLGIYAKDHDIEVDILYQLWMAEGII-SREDETMMDVAERYLGELAERSLVTVE-KEKSKRFKSCRLHGLMLDLCMYKIQEENFFK-NQ---RR
>XP_028082660.1
T---HEQT---DEY-LVGIERDTEILAAQLVSE--EHCKVVSICGMGGIGKTTLARKVYQHPDVRRRFDAFAWAFISQQWKLNDVLHNVLIQ---VNMENDR---LAQLDEVQQQKKCLVVLDDVWSS-EGF-DELSKVFSD---TKIILTTRNKKVAG--S-QS---FQRVPLTTAESWELLMRKAFPKTAAEDYP-RMERLGRQMVQECGGLPLFIIELGGRL-RT------WMTIYRNYQ---------DNTALDVLALSYLDLSYKLKTCFLYLGIYAKDHDIEVDILYQLWMAEGII-SREDETMMDVAERYLGELAERSLVTVE-KEKSKRFKSCRLHGLMLDLCMYKIQEENFFK-NQ---RR
>XP_028082661.1
T---HEQT---DEY-LVGIERDTEILAAQLVSE--EHCKVVSICGMGGIGKTTLARKVYQHPDVRRRFDAFAWAFISQQWKLNDVLHNVLIQ---VNMENDR---LAQLDEVQQQKKCLVVLDDVWSS-EGF-DELSKVFSD---TKIILTTRNKKVAG--S-QS---FQRVPLTTAESWELLMRKAFPKTAAEDYP-RMERLGRQMVQECGGLPLFIIELGGRL-RT------WMTIYRNYQ---------DNTALDVLALSYLDLSYKLKTCFLYLGIYAKDHDIEVDILYQLWMAEGII-SREDETMMDVAERYLGELAERSLVTVE-KEKSKRFKSCRLHGLMLDLCMYKIQEENFFK-NQ---RR
>XP_028082887.1
T-----KT---EEI-MVGFEDEAMSLKEQLTGG--KQLQVISIVGMAGQGKTTLATKLYNDPLVVYHFYIRAWTSVSQEYRKRDLLIRLLSCHT-DQMGDEK---LCKLYKSLKGQTYFIVMDDMWDT-KAW-VDLKICFPN-NGSRIMFTSRHEDVALQAK-TN---LSLRFLTHNESWDLFQHKVFGKRE-NCPP-VLVEIGKQITNKCQGLPLSIVVVAGIF-IN------WKQVGETLK-SLAA----PQACMKTLALSYIHLPGHLKPCFLYFGAFPEDYQIRVEKLIWLWVAEGFI--T-KKRLKDVAKEYLMDLIGRSLLLVS-RGYDGEIKACGIHDLLREFCIKQGEDDFFLQ--------
>XP_028082942.1
M-----EN---EEI-TVGFDDEALTIKELLAGG--KQLQMISIVGMPGLGKTTLATKLYNDPYITHYFHIRGWTYASQLPRITDMLLDILRSFT-KNMTNEK---LGKLYKQLKGKRYLIVIDDLWDI-GAW-VNLKMYFPN-NGSRVMFTSRLKELSMHAS-LD---HCLRFLTEEESWELLQRKLF-QNG-SCPL-ELILIGKQIMKKCKGLPLAIVVIAGLL-AK----------------------------------------------------------------------------------------------------------------------------------------------
>XP_028082962.1
------T----TPY-PTGIDSRVKDI---LQDG-SSNIGIMVIYGMGGIGKTTIAKTAYNQ---R--FDGSSFIRTSKQPRLVRLQKQLVSDVKR-LHNVDEG--IIKIKHAMCCKRVLVVLDDVDQLDRDW----------HPGSKIIITTRHDRMLAHA-------YKVTKLKDTEALCLFCRHAFGQDHP-----EYMQQSIRIVSYCNGLPLALEVLGCSL-SE--SVDVWKSALAKL-----RT--SDVKIHNVLQVSYDCLDDHDKDLFLFVG---EDKDY----MVTILDGCDFY-------T-EVG---VQNLMRRCLV--Y----YK--K-LMMHQLLREMGREIIKERR---HKD---E-
>XP_028082981.1
RN--N-TG---EAD-VVGREDDKNKVVNLLLS--EDDISVIPIIGMGGLGKTTLAQVVFNDDRVKNHFEFRMWVCVTTNFDYRKILKGMIEYHTENSLSDNQ---LQRLLEFLARKRFLLVLDDVWIE-HVW-ERLLVLL--GKGCRVLITSRNKRVLDV-GT-----YLLDYLPEDQCWSLFEKIVFTQQNI-----RLEDIGREIVRKCDRLPLAIKAMGGLL--N------WKNILK----EAEKKST---IVLPALKLSYDLLPSHLKHCFAYCYIFPKGYMFDKNELVKLWKAESFI-LSTSDTIDEIGSDYFDELLMRSFFQ---LLDTENRQTYRMHDLIHDLAQSISFPNCYQ--KD---RH
>XP_028082993.1
TN--R-TT---EPC-VYGREEKKKEIIELLLR--QNKVDVIPIVGMGGVGKTTLAQLICDDNGVKNHFDLKAWVCVSDEFDVKRITKAILDEFTL-LTELNA---LQKLEETVTGKKFLLVLDDVWKH-EEW-SSLQSPF--AHGSKIIVTTRITTVARQVGT-----HDLKELSPDDCWSIFAQHAFKNINI-----ELESIGRQIVAKCGGLPLAARSLGGLL--N------WKMVLT----DQPYEES----ILPSLKLSYHHLPSHLKRCFGYCAIVPKDYEFGKDELVLLWMAEGLI-EHPKEQIEDVGRRYFHELVSRSFFQ---LSRHNK-LLFIMHDLINDLAQAVAGDICFR--EN---RH
>XP_028082994.1
TN--R-TT---EPC-VYGREEKKKEIIELLLR--QNKVDVIPIVGMGGVGKTTLAQLICDDNGVKNHFDLKAWVCVSDEFDVKRITKAILDEFTL-LTELNA---LQKLEETVTGKKFLLVLDDVWKH-EEW-SSLQSPF--AHGSKIIVTTRITTVARQVGT-----HDLKELSPDDCWSIFAQHAFKNINI-----ELESIGRQIVAKCGGLPLAARSLGGLL--N------WKMVLT----DQPYEES----ILPSLKLSYHHLPSHLKRCFGYCAIVPKDYEFGKDELVLLWMAEGLI-EHPKEQIEDVGRRYFHELVSRSFFQ---LSRHNK-LLFIMHDLINDLAQAVAGDICFR--EN---RH
>XP_028082995.1
TN--R-TT---EPC-VYGREEKKKEIIELLLR--QNKVDVIPIVGMGGVGKTTLAQLICDDNGVKNHFDLKAWVCVSDEFDVKRITKAILDEFTL-LTELNA---LQKLEETVTGKKFLLVLDDVWKH-EEW-SSLQSPF--AHGSKIIVTTRITTVARQVGT-----HDLKELSPDDCWSIFAQHAFKNINI-----ELESIGRQIVAKCGGLPLAARSLGGLL--N------WKMVLT----DQPYEES----ILPSLKLSYHHLPSHLKRCFGYCAIVPKDYEFGKDELVLLWMAEGLI-EHPKEQIEDVGRRYFHELVSRSFFQ---LSRHNK-LLFIMHDLINDLAQAVAGDICFR--EN---RH
>XP_028083025.1
GG---------EPDHVVGFDGEAEALVNRLMKG-DLQQNVVSIVGMEGLGKTTLAKKIYNH-LIRAHF--RAWVPVPQEYKTADLLRCILKYFNHEDASEEE---LKVVSGRLRGRRYLIIMDNVWHK-QVW-DEVKPAFPDLNGSRILLTSRLEEVASH-ASP----HRLGLLDSEDSWELLRRKALKGNFC-----DLVEIGKQMAKKCDGLPLAIVLLGGIL-AR------WSTLADNTS-LLIQGKR--------IALSYHNLPQHLKTCLLYFGMFPEDYEIPVRQLIQLWIAEGFV-QVVKQRMEDAGEEYLNELIGQSLIQVV-RRTDGGVKTCRILKLLRELCISVAEDQKFLVDHS---LR
>XP_028083305.1
AK--R-TT---EPS-VYGRDEDKKKIIELLLL--NCNIGVVPIVGMGGVGKTTLAQMVYNDDMVGKHFEIKAWVCVSEDFDITQVTKAILESVTS-----------------------------------------------------------------------------------------------------------------------------------------------------------------------------------------------------------------------------------------------------------------------------------
>XP_028083313.1
TSRN------------------MEKVWEYLM---DDEVRTIGVFGMGGVGKTTIMKHINSLLLNETCFDV--WVTVSKAFNISKLQSDIAKALDL---IASE---LYILSQ---KERYVLILDDLWEA-FPM-EKVGIPEP-SNGCKLVLSTRFLEV---------------------------------------------------------------------------------------------------------------------------------------------------------------------------------------------------------------------
>XP_028083316.1
AK--R-TT---EPS-VYGRDEDKKKIIELLLL--NCNIGVVPIVGMGGVGKTTLAQMVYNDDMVGKRFEIKAWVCVSEDFDIMRVTKAILESVTS-FDALDQ---VQQLKQILDGKRFLIVLDDFWNK-SDW-SSLKSPF--ARGSKVMVTTRNTDVALMLGT-----HHLKQLSMDDCWLVFAQNAFENTIM-----NLVSIGRKIVEKCGGLPLAARTLGGFL--K------WEDVLN----ELSNQES----ILPALRLSYHNLPSHLKKCFAYCSILPKNYYFREEKLVLLWMAEGFI-QEPKKQMEDLGHQYFRELLSRSFFQ---PSTSGKSSTFVMHDLINDLAQFVAGKICFR--EG---RH
>XP_028083341.1
SE--R-TG---ESD-IYGREDDRKKIMELLLP--LEDVSVIPIVGIGGLGKTTLARLVYNDEKVIQCFDLKIWVYVSQDFDVRKLIIAIINSITR-FSEIDL---LQQLQESLCGRRFLLVLDDVWNE-KEW-DKLGDIL--VKGSKIIVTTRSTEVASIMGT-----YHLKGLLEDDCWALFKKQVFG-YGE-----NLLAIGKKIIKKCGGVALAATTLGSQL--K------WLLVQE----NLKQCQS----ILPALRLSYIHLPLHLKRCFAFCSLFPKNYEFKKEKLIYIWMAEGLI-QPLERPLEDIADEYFNDLLCSSFFQEV-KCEDGNITSYKMHDLIHDLARSIGGNEFVI--ED---RH
>XP_028083342.1
SE--R-TG---ESD-IYGREDDRKKIMELLLP--LEDVSVIPIVGIGGLGKTTLARLVYNDEKVIQCFDLKIWVYVSQDFDVRKLIIAIINSITR-FSEIDL---LQQLQESLCGRRFLLVLDDVWNE-KEW-DKLGDIL--VKGSKIIVTTRSTEVASIMGT-----YHLKGLLEDDCWALFKKQVFG-YGE-----NLLAIGKKIIKKCGGVALAATTLGSQL--K------WLLVQE----NLKQCQS----ILPALRLSYIHLPLHLKRCFAFCSLFPKNYEFKKEKLIYIWMAEGLI-QPLERPLEDIADEYFNDLLCSSFFQEV-KCEDGNITSYKMHDLIHDLARSIGGNEFVI--ED---RH
>XP_028083343.1
SE--R-TG---ESD-IYGREDDRKKIMELLLP--LEDVSVIPIVGIGGLGKTTLARLVYNDEKVIQCFDLKIWVYVSQDFDVRKLIIAIINSITR-FSEIDL---LQQLQESLCGRRFLLVLDDVWNE-KEW-DKLGDIL--VKGSKIIVTTRSTEVASIMGT-----YHLKGLLEDDCWALFKKQVFG-YGE-----NLLAIGKKIIKKCGGVALAATTLGSQL--K------WLLVQE----NLKQCQS----ILPALRLSYIHLPLHLKRCFAFCSLFPKNYEFKKEKLIYIWMAEGLI-QPLERPLEDIADEYFNDLLCSSFFQEV-KCEDGNITSYKMHDLIHDLARSIGGNEFVI--ED---RH
>XP_028083344.1
SE--R-TG---ESD-IYGREDDRKKIMELLLP--LEDVSVIPIVGIGGLGKTTLARLVYNDEKVIQCFDLKIWVYVSQDFDVRKLIIAIINSITR-FSEIDL---LQQLQESLCGRRFLLVLDDVWNE-KEW-DKLGDIL--VKGSKIIVTTRSTEVASIMGT-----YHLKGLLEDDCWALFKKQVFG-YGE-----NLLAIGKKIIKKCGGVALAATTLGSQL--K------WLLVQE----NLKQCQS----ILPALRLSYIHLPLHLKRCFAFCSLFPKNYEFKKEKLIYIWMAEGLI-QPLERPLEDIADEYFNDLLCSSFFQEV-KCEDGNITSYKMHDLIHDLARSIGGNEFVI--ED---RH
>XP_028083350.1
TSRN------------------IEKVWEYLM---DDEVRTIGMFGMGGVGKTTIMKHIHSRLLNETCFDV--WVTVSKAFNISKLQSNIAKALDF---IASE---LYILSR---KKRYVLILDDLWEA-FPM-EKVGIPEP-SNGCKLVLSTRFFEVCKKMEC-----VKVELLSEEEALNLFMSKVEEGQT------EVKEIARKVAKECMGLPLAIITLAGSM--W----HEWRNTLN-----LISSTKIENVVFELLKFCYSRLDEKLQYCFLYCALYPRDHIIPRKELIEYWISEGLI-AEVN-VMFNTGHAILNKLVNTCLLES-------MTECVRMHDLIRDMALKITKTSP----GE---ET
>XP_028083355.1
TSRN------------------MEKVWEYLM---DDEVRTIGVFGMGGVGKTTIMKHINSQLLNETCFDV--WVTVSKAFNISKLQSDIAKALDF---IASE---LYILSR---KERYVLILDDLWEA-FPM-EKVGIPEP-SNGCKLVLSTRFFEVCKKMEC-----VKVELLTEEEALNLFMSKVEEGQT------EVKEIARKVAKECTGLPLAIVTLAGSM--R----HEWRNTLN-----LISSTKIENAVFELLKVCYSRLDEKLQYCFLYCALYPRDHIIPRKELIEYWISEGLI-AEAN-AMFNTGHAILNKLVNTCLLES-------RTECVRMHDLIRDMALKITKTSP----GE---EM
>XP_028083471.1
TN--R-TT---DPF-VCGRDEDKKRIVDLLLR--QNKVDVIPITGMGGIGKTTLAQLICDDNGVKNQFDLKAWVCVPDEFDVTRITKAILESFTL-LTELNA---LQKLQDTLAGKKFLLVLDDVWNH-EKW-SSLQSPF--AHGSKIIVTTRITTVAQQVGT-----HDLKELSPDDCWSIFAQHAFKNINI-----ELESIGRHIVAKCGGLPLAARALGGLL--N------WKMVLT----DKSYEES----ILPSLKLSYHHLPSHLKRCFGYCAIVPKDYEFEEDELVLLWMAEGLI-EHPAKQIEDVGRKYFRELVSRSFFQ---LSRHNK-LLFIMHDLINDLAQAVAGDICFR--EN---RH
>XP_028083472.1
TSRN------------------KEKIWNFLM---DDAVRKIGVRGRGGVGKTTIMKHINNQFWVETCFDV--WVTVSKAFKIKNLQRQIAKKLGL---TASE---IQMLSQ---KKRYVLILDDLWKA-FPL-EEVGIPEP-DNG-----------------------------------------------------QVKETAERVAKKCARLPLVIVTVARNM--K----HEWRNA------------EKEKGLFKRLKFSYSCLDEQAQHCFLYCALYPEDCSIGREELIEYWIAEGLI-REMG-SMYSKGHTILNKLINTYLLEEG------WKESVKIHDLIRDMALKITSTSP----GE---ER
>XP_028083651.1
TK--R-ST---EPR-VYGREHDQSKIIELLVK--HNNVGVIPIVGMGGIGKTTLAQMVYKDETVKVHFDLKAWACVSDEFDILRITKAIYDSVTS-FNNLDQ---AQQLQKALAGRKFLIVLDDVWNK-SDW-NVLKKPF--AQGSKVVVTTRNRDVARMMGA-----HDIEVLSNEDCWFLFAQHAFEHRSI-----NLVSIGKKIVEKCKGLPLAAKTLGGLL--K------WVDVLC----DLSHEES----ILLALRLSYHHLPSHLKQCFAYCSIMPKDYEFEEEEIVLLWMAEGFI-QPKRKQMEDIGGEYFRELLSRSFFQ---PSSTGKSSKFVMHDLINDLAQAVARDTCFR--ED---RH
>XP_028083652.1
TK--R-ST---EPR-VYGREHDQSKIIELLVK--HNNVGVIPIVGMGGIGKTTLAQMVYKDETVKVHFDLKAWACVSDEFDILRITKAIYDSVTS-FNNLDQ---AQQLQKALAGRKFLIVLDDVWNK-SDW-NVLKKPF--AQGSKVVVTTRNRDVARMMGA-----HDIEVLSNEDCWFLFAQHAFEHRSI-----NLVSIGKKIVEKCKGLPLAAKTLGGLL--K------WVDVLC----DLSHEES----ILLALRLSYHHLPSHLKQCFAYCSIMPKDYEFEEEEIVLLWMAEGFI-QPKRKQMEDIGGEYFRELLSRSFFQ---PSSTGKSSKFVMHDLINDLAQAVARDTCFR--ED---RH
>XP_028083653.1
TK--R-ST---EPR-VYGREHDQSKIIELLVK--HNNVGVIPIVGMGGIGKTTLAQMVYKDETVKVHFDLKAWACVSDEFDILRITKAIYDSVTS-FNNLDQ---AQQLQKALAGRKFLIVLDDVWNK-SDW-NVLKKPF--AQGSKVVVTTRNRDVARMMGA-----HDIEVLSNEDCWFLFAQHAFEHRSI-----NLVSIGKKIVEKCKGLPLAAKTLGGLL--K------WVDVLC----DLSHEES----ILLALRLSYHHLPSHLKQCFAYCSIMPKDYEFEEEEIVLLWMAEGFI-QPKRKQMEDIGGEYFRELLSRSFFQ---PSSTGKSSKFVMHDLINDLAQAVARDTCFR--ED---RH
>XP_028083654.1
TK--R-ST---EPR-VYGREHDQSKIIELLVK--HNNVGVIPIVGMGGIGKTTLAQMVYKDETVKVHFDLKAWACVSDEFDILRITKAIYDSVTS-FNNLDQ---AQQLQKALAGRKFLIVLDDVWNK-SDW-NVLKKPF--AQGSKVVVTTRNRDVARMMGA-----HDIEVLSNEDCWFLFAQHAFEHRSI-----NLVSIGKKIVEKCKGLPLAAKTLGGLL--K------WVDVLC----DLSHEES----ILLALRLSYHHLPSHLKQCFAYCSIMPKDYEFEEEEIVLLWMAEGFI-QPKRKQMEDIGGEYFRELLSRSFFQ---PSSTGKSSKFVMHDLINDLAQAVARDTCFR--ED---RH
>XP_028083655.1
TK--R-ST---EPR-VYGREHDQSKIIELLVK--HNNVGVIPIVGMGGIGKTTLAQMVYKDETVKVHFDLKAWACVSDEFDILRITKAIYDSVTS-FNNLDQ---AQQLQKALAGRKFLIVLDDVWNK-SDW-NVLKKPF--AQGSKVVVTTRNRDVARMMGA-----HDIEVLSNEDCWFLFAQHAFEHRSI-----NLVSIGKKIVEKCKGLPLAAKTLGGLL--K------WVDVLC----DLSHEES----ILLALRLSYHHLPSHLKQCFAYCSIMPKDYEFEEEEIVLLWMAEGFI-QPKRKQMEDIGGEYFRELLSRSFFQ---PSSTGKSSKFVMHDLINDLAQAVARDTCFR--ED---RH
>XP_028083656.1
TK--R-ST---EPR-VYGREHDQSKIIELLVK--HNNVGVIPIVGMGGIGKTTLAQMVYKDETVKVHFDLKAWACVSDEFDILRITKAIYDSVTS-FNNLDQ---AQQLQKALAGRKFLIVLDDVWNK-SDW-NVLKKPF--AQGSKVVVTTRNRDVARMMGA-----HDIEVLSNEDCWFLFAQHAFEHRSI-----NLVSIGKKIVEKCKGLPLAAKTLGGLL--K------WVDVLC----DLSHEES----ILLALRLSYHHLPSHLKQCFAYCSIMPKDYEFEEEEIVLLWMAEGFI-QPKRKQMEDIGGEYFRELLSRSFFQ---PSSTGKSSKFVMHDLINDLAQAVARDTCFR--ED---RH
>XP_028083657.1
TK--R-ST---EPR-VYGREHDQSKIIELLVK--HNNVGVIPIVGMGGIGKTTLAQMVYKDETVKVHFDLKAWACVSDEFDILRITKAIYDSVTS-FNNLDQ---AQQLQKALAGRKFLIVLDDVWNK-SDW-NVLKKPF--AQGSKVVVTTRNRDVARMMGA-----HDIEVLSNEDCWFLFAQHAFEHRSI-----NLVSIGKKIVEKCKGLPLAAKTLGGLL--K------WVDVLC----DLSHEES----ILLALRLSYHHLPSHLKQCFAYCSIMPKDYEFEEEEIVLLWMAEGFI-QPKRKQMEDIGGEYFRELLSRSFFQ---PSSTGKSSKFVMHDLINDLAQAVARDTCFR--ED---RH
>XP_028083694.1
VE--S-TS---EPQ-LYGRDEDKEKIVKFLVE--IEDVSVYPILGIGGLGKTTLAQMAFNDERVKPHFDPKIWVYVSQDFDVKRVIKATIESANE-AVDLDS---LQKVRDMLNGKRYLIVLDDVWDE-DKW-DAFKYSL--SKGASVIVTTRVDKVASIMGT-----YRLSVLSKEDCWLLFRQRAFG-LGN-----NVVTIGKEIVKKCGGVPLAAKALGGLM--K------WLHVKE----KLPQDKN----ILPALRLSYSYLPLESRQCFAYCAIFPKGSQIRKRDLIHLWMANGYI-S-CKWEPEDIGDQIWNELCLVSFFQEV-KDYGSDVY-FKMHDLVHDLAQSIMKGECQM--EF---HH
>XP_028084139.1
------------------------------MA--DENMFVLPIVGIAGIGKTALVKLLYNHEMV-KHFQLRIWVKVAQYIDVKDVMQKIVQCITDPCADLNSNQ-LKLLQEKLHNTKFLLVLDNLCDC-REW--KLYDLL--IMGSKIIVTTRYIWVATIVGT-----HNLDSLSDKDCLELLWKWAGCRQKL-----KLAEIAKEIVKKCHGYPRAAKTLGNNL--E-TNESKWLELKE----ELAQ-KK----ILVVLRSSYDTQPTELKRCFIYCSIFPKNYEIEIDKLIQLWMAQGLI-QSSGGELEDTGTDYLNQLCSIFFLEKT-EQHGN--NTCRMPEIIHDLAVYMAEETTYRF------KH
>XP_028084140.1
------------------------------MA--DENMFVLPIVGIAGIGKTALVKLLYNHEMV-KHFQLRIWVKVAQYIDVKDVMQKIVQCITDPCADLNSNQ-LKLLQEKLHNTKFLLVLDNLCDC-REW--KLYDLL--IMGSKIIVTTRYIWVATIVGT-----HNLDSLSDKDCLELLWKWAGCRQKL-----KLAEIAKEIVKKCHGYPRAAKTLGNNL--E-TNESKWLELKE----ELAQ-KK----ILVVLRSSYDTQPTELKRCFIYCSIFPKNYEIEIDKLIQLWMAQGLI-QSSGGELEDTGTDYLNQLCSIFFLEKT-EQHGN--NTCRMPEIIHDLAVYMAEETTYRF------KH
>XP_028084141.1
------------------------------MA--DENMFVLPIVGIAGIGKTALVKLLYNHEMV-KHFQLRIWVKVAQYIDVKDVMQKIVQCITDPCADLNSNQ-LKLLQEKLHNTKFLLVLDNLCDC-REW--KLYDLL--IMGSKIIVTTRYIWVATIVGT-----HNLDSLSDKDCLELLWKWAGCRQKL-----KLAEIAKEIVKKCHGYPRAAKTLGNNL--E-TNESKWLELKE----ELAQ-KK----ILVVLRSSYDTQPTELKRCFIYCSIFPKNYEIEIDKLIQLWMAQGLI-QSSGGELEDTGTDYLNQLCSIFFLEKT-EQHGN--NTCRMPEIIHDLAVYMAEETTYRF------KH
>XP_028084142.1
------------------------------MA--DENMFVLPIVGIAGIGKTALVKLLYNHEMV-KHFQLRIWVKVAQYIDVKDVMQKIVQCITDPCADLNSNQ-LKLLQEKLHNTKFLLVLDNLCDC-REW--KLYDLL--IMGSKIIVTTRYIWVATIVGT-----HNLDSLSDKDCLELLWKWAGCRQKL-----KLAEIAKEIVKKCHGYPRAAKTLGNNL--E-TNESKWLELKE----ELAQ-KK----ILVVLRSSYDTQPTELKRCFIYCSIFPKNYEIEIDKLIQLWMAQGLI-QSSGGELEDTGTDYLNQLCSIFFLEKT-EQHGN--NTCRMPEIIHDLAVYMAEETTYRF------KH
>XP_028084144.1
ES--H-STDVNESE-FFGRANDRLRILLLLMT--DY-ISVIPIVGIAGVGKTAFVKIMYNDERV-EHFGMRIWVKVAQDFNVKRVVQKIIQCITD-SVDFSPKQ-TKILAEKLQGRRFLLVLDDVCNC-RDW--KLLNFL--K-GSKIIVTTRYKSVASTVGT-----HNLTGLPDDDCRKLLWSWAF-RKND-----NFSEIGKEILEKCHGYPRAIKTLGNLL--K-NDENEWLYLKG----ELEQNNK----ILPMLRLKYNPLPTDLKRCFVYCSIFPKNYEIEIDKLIQLWMAQGLI-QSSGHKLEDIGADYLNQLCSIFFFEKI-EQHGN--NTCRMPEIIHDLAVYMAEET-YRF------SH
>XP_028084153.1
QK--D-STNANESE-FVGRDNDIERSLQLIMS--KN-ISVIPIVGIGGVGKTTLVKLLFNHETL-RHFDLRIWVTVAQDLNVKRVMQKIIQRITD-CTGLNSSK-IKLLKEKLHNKNFLLVLDDVCDS-RDW--KF------------------------------------------------------------------------------------------------------------------------------------------------------------------------------------------------------------------------------------------
>XP_028084757.1
GMVDKKGPFVIKQP-NIGFSSNVQAVLAQLL---NDKCLVIPIVGMEGIGKTTLARSIYSNNAVLYHF--RAWVSASSYCNLKEVLMGLQEQI------VDEP--MQMLNEVLVSTRYLLVLDDMRTT-EVWKE---------HGSRIILTTRDSSVPTHAPKSVP--HKLQLLSDDS-WALFIQTLTIPDGL------LEQSK-KMVTRCGGLPWAIELRKQFL--E-SS--AWLSVLKNLN-------------LKTL-EAIKVLPLYLKRCI-YLRRFPAGFEISVRRLIVLWVAEGVV-HQRRED-ESVGERYLTELLDRNMVQVT-RK-NGAVKKCRLPHAIRELWSLEAKK------KS---RH
>XP_028084984.1
VH--R-TS---ESE-IYGRNDEKEEIIKLLID--DDDVSVYAICGTGGLGKTTLAQLVYNDGRIKWHFELRIWVCVSDVFDVERLIRAILESIQG-ISNLDP---LLHLQEKLGGRKFLLILDDVWNE-EKW-DGLKQAL--AKRSTIIVTTRIQKVALIMAT-----RHLAYLSEDDSWSLFKQRAFGNRGR-----QLELIGKDIVKKCGGLPLAIKALGSLM--K------SLSVKE----DLSDGGN----VLPALRLNYEALPPHLRQCFAYCCIFPKDYTMKKDALIEMWMANGFI-P-SRTTLYDMGHQIFDQLVWRSFLQDV-E-EQGETT-CKMHDLTHDLAESIMRHECFI--DS---RH
>XP_028085079.1
SIKDR-AS---DDE-VVGIESPKYELISRLVD--QRA--VISVVGMGGIGKTTLAKKVYDSQEVVAHFNCKAWITVSQSYKPEELLKKMIKQLSGE-----S---LIN-----------------------------------AGSRVIITTRSEQVA-TFCK-----HELEALSEEKAWELFCKKTF-QLDFHCP--ELEEVSHAIVRKCQGLPLAIVAIGGLL--K---ISEWQKFYG-----MNSELEELKSISKILLFSYNDLPHHLKSCFLYFGIMPEDYSIKAGRLTRLWIAEGFV-EEQNKTLEEVAEAYLTELIHRRLVQVS-TKFVGRVRECRVHDVVREIILSMSKEYSL---EE---RR
>XP_028085377.1
----A-FT---E--GFKGFESR-RLIMNGVME--DDRIYVIGICGMGGVGKTTMVKEVA--KKAEEKFDK---IVVSQNPDLLNIQGEIAKINFG---LFARAG---EIRSEILSGRVLVILDDVWKR-----EDIGIPF--HKGCKIVMTSRSEDVCNGMDTQ----FKVGVLHEEEAWNLFQEMAGISDEG-----NLQLTQMAVAKECGGLPIAIVTVGRAL--R--NKYSWDSALEQLR--MVKNIS-DEKVFKSLELSYDSLSDEVKKCFLLCSLYPEDFDIPIEDLVRYAIGIELF-E--RHQARNRVHSLVDDLKKCYLMES---ENEE---CIKMHDVVRDVAISIARKEHIV--RC---R-
>XP_028085378.1
----A-FT---E--GFKGFESR-RLIMNGVME--DDRIYVIGICGMGGVGKTTMVKEVA--KKAEEKFDK---IVVSQNPDLLNIQGEIAKINFG---LFARAG---EIRSEILSGRVLVILDDVWKR-----EDIGIPF--HKGCKIVMTSRSEDVCNGMDTQ----FKVGVLHEEEAWNLFQEMAGISDEG-----NLQLTQMAVAKECGGLPIAIVTVGRAL--R--NKYSWDSALEQLR--MVKNIS-DEKVFKSLELSYDSLSDEVKKCFLLCSLYPEDFDIPIEDLVRYAIGIELF-E--RHQARNRVHSLVDDLKKCYLMES---ENEE---CIKMHDVVRDVAISIARKEHIV--RC---R-
>XP_028085380.1
----V-FT---G--GFKGFESR-RSIMNGVME--DDRIHVIGICGIGGVGKTTMVNEVA--KKVEEKFDV---IVVSQNPNLITIQGQIAKIDFG---LPTGAG---KIRSKILSGRVLVILDDVWKR-----EDIGIPF--HKGCKIVMTSRNKDVCNSMGTH----FEVGILHKEEAWNLFKEMAEISDEG-----GLQLMQMAVAKECGGLPIAIVTVGRAL--R--NKYSWDSALEQLR--MVKNIS-DEKVFKSLELSYDSLSDEAKKCFLLCSLFPEDFDIPIEVLVRYAIGIELF-E--RHQARNRVYFIVDDLKKCYLMES---ENEE---CIKMHDVVRDVAISIARKEHIV--RC---R-
>XP_028085381.1
----V-FT---G--GFKGFESR-RSIMNGVME--DDRIHVIGICGIGGVGKTTMVNEVA--KKVEEKFDV---IVVSQNPNLITIQGQIAKIDFG---LPTGAG---KIRSKILSGRVLVILDDVWKR-----EDIGIPF--HKGCKIVMTSRNKDVCNSMGTH----FEVGILHKEEAWNLFKEMAEISDEG-----GLQLMQMAVAKECGGLPIAIVTVGRAL--R--NKYSWDSALEQLR--MVKNIS-DEKVFKSLELSYDSLSDEAKKCFLLCSLFPEDFDIPIEVLVRYAIGIELF-E--RHQARNRVYFIVDDLKKCYLMES---ENEE---CIKMHDVVRDVAISIARKEHIV--RC---R-
>XP_028085439.1
----K-SS---T--YYANFESR-ELIFNNIMA--DSDVKMIGVYGTGGVGKTTMVEEIG--KQVK-NFDE---VLVSQDANVSNIQGQLADRLKG---EVGKAN---ELWNRLNNKKNLIILDDIWQE-----NTIGIPI--NNCCKVVITSRIRGVLEKMHVD----VPMRVLLEKEAWAPFKTKVGNS--------ELHDMANAVCKECGGLPVAILAVGAAL--K--KKYVWEDELDQFK--MLKNIA-DPKVYASLKLSYHRLSSDAKSCFLLCCFFPEDANISIEVLARRCIARSLL-GQ-NIRASHRVRIVVDILEDACLLEG---KDEN---FVKMHDVIRDVALSIADDGKIL--KH---T-
>XP_028085587.1
----A-PS---E--RLVTYETT-NLAMMSVMK--DDKINFIGIHGLGGIGKTTLVKEIG--KKAKSYFDE---VMVSQNRDIKKIQDQIAVMFTD---EIGRGS---MLCARLKDKKIRIILDDVWDR-----ETLCIPL--PEGCKIIITTWREQVCKTMAKEWET-VWLDVLSEQDSWDLFRKNVGDT--------TLNDVAKEICKECGGLPIAVVTVGKAV--E-CNLEEWKNAAQELK--LPTNIE-DQQVYKTLRLSYDYLDEEAKDCFLLCSLFPEDHDNLIEDLVQYGMGLRLF-K--NPEPRSRAQSVISNLIASCLLAS---DVQD---CIKMHDVLRDVAIFTGKK--HF--RA---S-
>XP_028085714.1
------T----ASY-TVGLNSRVEELMKLLDVK-SSRVQVLGFHGMGGVGKTTLAKALYNK---H--FEHRSFVRASMQQNLVSLQRKLLGDLGN-VNDVNAG--EKAIRGILHEKRVLVVLDDVDNVSSEW----------YEGSRIIITTRDRDVLAYV-------YEVKELGSSDSLKLFRYHALRSKRT-----EFLNLSQQIVSITGGLPLALEVFGSFL-FR--RVEEWEDALQKL-----KQ--RPDDLQDVLKISFDGLDDEEKCIFLFVNL-EMKRDD----VIDIVKGCGFR-------A-EIS---INVLIARSLIKIT----DK--S-LWMHDQIRDMGRQIVVDMR---SGE---Q-
>XP_028086240.1
------T----TPY-PTGIDSRVKDI---LQDG-SSNIGIMVIYGMGGIGKTTIAKTAYNQ---R--FDGSSFIRTSKQPRLVRLQKQLLSDVKR-LHNVDEG--IIKIKDAMCCKRVLVVLDDVDQLDRDW----------HPGSKIIITTRHKRMLAYA-------HKVTKLKDTEALCLFCRHAFGQDHS-----EYMQQSIRIVSYCNGLPLALEVLGCSL-SE--SVDVWESALAKL-----RT--SDVKIHNVRQVSYECLDDHDKDLFLFVG---EDKDY----MVTILDGCDFY-------T-EVG---VQNLIRRCLV--Y----DK--K-LMMHQLLSEMGREIIKERR---HKD---E-
>XP_028086242.1
------T----TPY-PTGIDSRVKDI---LQDG-SSNIGIMVIYGMGGIGKTTIAKTAYNQ---R--FDGSSFIRTSKQPRLVRLQKQLLSDVKR-LHNVDEG--IIKIKDAMCCKRVLVVLDDVDQLDRDW----------HPGSKIIITTRHKRMLAYA-------HKVTKLKDTEALCLFCRHAFGQDHS-----EYMQQSIRIVSYCNGLPLALEVLGCSL-SE--SVDVWESALAKL-----RT--SDVKIHNVRQVSYECLDDHDKDLFLFVG---EDKDY----MVTILDGCDFY-------T-EVG---VQNLIRRCLV--Y----DK--K-LMMHQLLSEMGREIIKERR---HKD---E-
>XP_028086243.1
------T----TLY-PTGIDSRVKDI---LQDG-SSNIGIMVIYGMGGIGKTTIAKTAYNQ---R--FDGSSFIRTSKQPRLVRLQKQLLSDVKR-LHNIDEG--IIKIKDAMCCKRVLVVLDDVDQLDRDW----------HPGSKIIITTRHKRMLAYA-------YKVTKLKDTEALCLFCRHAFGQDHS-----EYMQQSIRIVSYCNGLPLALEVLGCSL-SE--SVDVWESALAKL-----RT--SDVKIHNVRQVSYECLDDHDKDLFLFVG---EDKDY----MVTILDGCVFY-------T-EVG---VQNLIRRCLV--Y----DK--K-LMMHQLLSEMGREIIKERR---HKD---E-
>XP_028086244.1
------T----TLY-PTGIDSRVKDI---LQDG-SSNIGIMVIYGMGGIGKTTIAKTAYNQ---R--FDGSSFIRTSKQPRLVRLQKQLLSDVKR-LHNIDEG--IIKIKDAMCCKRVLVVLDDVDQLDRDW----------HPGSKIIITTRHKRMLAYA-------YKVTKLKDTEALCLFCRHAFGQDHS-----EYMQQSIRIVSYCNGLPLALEVLGCSL-SE--SVDVWESALAKL-----RT--SDVKIHNVRQVSYECLDDHDKDLFLFVG---EDKDY----MVTILDGCVFY-------T-EVG---VQNLIRRCLV--Y----DK--K-LMMHQLLSEMGREIIKERR---HKD-----
>XP_028086320.1
------T----TPY-QTGIDSRVKDI---FQGG-LNNVSIMVICGMGGIGKTTIAKIVYNQ---K--FEGSSFIRTAKQPNLVRLQRQLVSDLKW-IYCVAEG--INKIKDAMCCKRVLVVLDDVDDLDRDW----------HPGSKIMITTRHVQLLADV-------YVVKELNDDEALCLFSRHAFGQDKP-----EYMEHSKRTLYF----------------------------------------------------------------------------------------------------------------------------------------------------------------
>XP_028086478.1
TD--R-TT---EPH-IHGRDEAIKQIMELLLG--GKIFDVIPIVGMGGIGKTTLAQHIYNDDRVEKHFNLKAWACVSDDFEVMRITKAILESFTH-FSNLNE---VQQLSKTLAGKKFLLVLDDVWDY-DGW-NLLRSPF--APGSKIIVTTRDRGVAKQMGM-----HNLHNLSHDDCWLIFAQHAFENRNI-----KLVPIGKKIVERCRGLPLAARALGSLL--K------WKEILN----N---EES----TLTALKLSYLHLPVHLKRCFSYCAIIPKDYEFMEEELVLLWMAEGLI-EKPNDQMEDLGRKYFHELVSRSFFQ---PSSGNK-SQFIMHDLINDLAQDVAGNKCFR--EN---RH
>XP_028086479.1
TD--R-TT---EPH-IHGRDEAIKQIMELLLG--GKIFDVIPIVGMGGIGKTTLAQHIYNDDRVEKHFNLKAWACVSDDFEVMRITKAILESFTH-FSNLNE---VQQLSKTLAGKKFLLVLDDVWDY-DGW-NLLRSPF--APGSKIIVTTRDRGVAKQMGM-----HNLHNLSHDDCWLIFAQHAFENRNI-----KLVPIGKKIVERCRGLPLAARALGSLL--K------WKEILN----N---EES----TLTALKLSYLHLPVHLKRCFSYCAIIPKDYEFMEEELVLLWMAEGLI-EKPNDQMEDLGRKYFHELVSRSFFQ---PSSGNK-SQFIMHDLINDLAQDVAGNKCFR--EN---RH
>XP_028086480.1
TD--R-TT---EPH-IHGRDEAIKQIMELLLG--GKIFDVIPIVGMGGIGKTTLAQHIYNDDRVEKHFNLKAWACVSDDFEVMRITKAILESFTH-FSNLNE---VQQLSKTLAGKKFLLVLDDVWDY-DGW-NLLRSPF--APGSKIIVTTRDRGVAKQMGM-----HNLHNLSHDDCWLIFAQHAFENRNI-----KLVPIGKKIVERCRGLPLAARALGSLL--K------WKEILN----N---EES----TLTALKLSYLHLPVHLKRCFSYCAIIPKDYEFMEEELVLLWMAEGLI-EKPNDQMEDLGRKYFHELVSRSFFQ---PSSGNK-SQFIMHDLINDLAQDVAGNKCFR--EN---RH
>XP_028086481.1
TD--R-TT---EPH-IHGRDEAIKQIMELLLG--GNFFDVIPIVGMGGIGKTTLAQHIYNDDRVENHFNLKEWACVSDDFEVMRITKAILESFTQ-FSNLNE---VQQLSKTLAGKKFLLVLDDVWDY-DGW-NLLRSPF--APGSKIIVTTRDRGVAKQMGM-----HNLHNLLHDDCWLIFAQHAFENRNI-----KLVPIGKKIVERCRGLPLAARALGSLL--K------WKEILN----N---EES----TLTALKLSYLHLPVHLKRCFSYCAIIPKDYEFMEEELVLLWMAEGLI-EKPNDQMEDLGRKYFQELVSRSFFQ---PSSGNK-SQFIMHDLINDLAQDVAGNKCFR--EN---RH
>XP_028086491.1
TD--R-TT---EPH-IHGRDEAIKQIMELLLG--GNFFDVIPIVGMGGIGKTTLAQHIYNDDRVEKHFNLKAWACVSDDFEVMRITKAILESFTQ-FSNLNE---VQQLSKTLAGKKFLLVLDDVWDY-DGW-NLLRSPF--APGSKIIVTTRDRGVAKQMGM-----HNLHNLSHDDCWLIFSQHAFENRNI-----KLVSIGKKIVERCRGLPLAARALGSLL--K------WKEILN----N---EES----ILTALKLSYLHLPVHLKRCFSYCAIIPKDYEFMEEELVLLWMAEGLI-EKPNDQMEDLGRKYFHELVSRSFFQ---PSSGNK-SQFIMHDLINDLAQDVAGNKCFR--EN---RH
>XP_028086492.1
TD--R-TT---EPH-IHGRDEDIKQIIELLLA--GNLFDVIPIVGMGGIGKTTLAQHIYNDDRVEKHFNLKAWACVSDDFEVMRITKAILESFTH-FSNLNE---VQQLSKTLAG---------------------------------------------------------------------------------------------------------------------------------------------------------------------------------------------------------------------------------------------------------------
>XP_028086779.1
TK--R-ST---EPR-ICGRDKEKKEIIDFLLS--DSKVSVIPIVGMGGLGKTTLAQMVYNDEVVNKHFDLKAWVCVSDEFDIMRISKAILESITS-FTELNE---VQQLKQNLIGKKILIVLDDVWDK-NDW-NILKSPF--VSGSKIIVTTRDRDVASIMGT-----HLLQHLSDDDCWSVFEQHAFGNRSM-----NLVSIGRKIVGKCKGLPLAARTLGGLL--K------WEIVLN----DLTEKGS----ILPALRLSYHHLPAHLKRCFAYCSILPKDYEFEEEELVFLWMAEGLL-QQQNKRMEDLGVEYFRELQSRSFFQ---PSSGGESSKFVMHDLINDLAQSVAGYTCFR--ED---RH
>XP_028086862.1
------T----SPY-LIGMHYRAKNI---LQDE-CSDVGIVAICGIGGIGKTTIAKFLYNS---R--FQGSSFVRTLKQPNLLQLQTQLLSDLKG-LCSVDEG--IVKIKDALCCKRVLVIVDDVDTMDRDW----------SQGSKIIITTRRERLLAHV-------HKVENLDYNESLELFSWHAFGKDCP-----DFIEDSKRVVQYCGGLPIAIKILGSSL-FK--SLNVWKSQLEKL-----KA--PDNEVVEKLKISYDSLDDHDKNLFLFVG---MDEDW----AVTILDGCDFF-------T-TVG---IQNLIDRCLLTID----SK--K-LVMHQLIQEMGKEIVKEER---HKD---E-
>XP_028087303.1
-----LST---DET-KVGLDDKAVSMQRLLVPS-NTDFNVIGIVGMRGIGKTTLCQLIFNKKKVRTHF--RIWVCLSSQ--FRETVKRILTYEEIESHGLKGL--LFALRLQLMGKRYLIVLDDVWNT-ED-KNRLAYGLPKGFGGTVIVTSRTEEMAKGMGKENL--HRILQLLDESCWKIFKDAVDKDGEV------LESLKDKIVEKCAGLPLA-------------------------------------------------------------------------------------------------AKMMGQIAHDELL--------------------------IRKQ------SQ-----
>XP_028087379.1
----A-PS---E--QLVPYAST-NLTMTNVME--DDKINFIGIHGIGGVGKTTLVKEIG--KKAKSDFDE---VVVSQNSDIKNIQGQIASMLTD---EIQRAS---MLYARLRDKKILVILDDVWAE-----DAVGIPF--HQGCKIIITTRREQVCDSMGKETPR-VHLGVLSEKDSWDLFKKNAGNV--------AVNAIANKVCKECGGLPIALVTVGRAM--K-DKPDLWNEAARELR--MPTYIE-DKRVYKCLRLSYDYLEEEAKACFLLCSLFPEDHYILIEDLVRYGMGLTVF-K--NQEARGRAKSVINNLIASCLLAS---DTQE---CFKMHDVVRDVAIFIGKK--YF--RA---S-
>XP_028087647.1
TK--R-ST---EPR-IYGREHDQSKIIELLVK--HNNVGVIPIVGMGGIGKTTLAQMVYKDETVKEYFNLRAWVCVSNEFDIMKITKSIYDSITS-FNNLNQ---AQELQKALAGRKFLIILDDVWNE-NAW-NVLKKPF--AQGSRVMVTTRNSDIATMMAT-----HHVKILSDEDCWSLFAQHAFANTSI-----NLVSIGKKIVEKCKGLPLAARTLGGLL--K------WVNVLR----DLPHKKN----ILPALRLSYHDLPSHLKQCFAYCSIIPNDYEFEEEELVLLWMAEGFI-QQQRKQMEDVGGEYFRELLSRSFFQ---PSSTSKSSKFVMHDLINDLAQVVARETCFR--ED---RH
>XP_028087648.1
TK--R-ST---EPR-IYGREHDQSKIIELLVK--HNNVGVIPIVGMGGIGKTTLAQMVYKDETVKEYFNLRAWVCVSNEFDIMKITKSIYDSITS-FNNLNQ---AQELQKALAGRKFLIILDDVWNE-NAW-NVLKKPF--AQGSRVMVTTRNSDIATMMAT-----HHVKILSDEDCWSLFAQHAFANTSI-----NLVSIGKKIVEKCKGLPLAARTLGGLL--K------WVNVLR----DLPHKKN----ILPALRLSYHDLPSHLKQCFAYCSIIPNDYEFEEEELVLLWMAEGFI-QQQRKQMEDVGGEYFRELLSRSFFQ---PSSTSKSSKFVMHDLINDLAQVVARETCFR--ED---RH
>XP_028087649.1
TK--R-ST---EPR-IYGREHDQSKIIELLVK--HNNVGVIPIVGMGGIGKTTLAQMVYKDETVKEYFNLRAWVCVSNEFDIMKITKSIYDSITS-FNNLNQ---AQELQKALAGRKFLIILDDVWNE-NAW-NVLKKPF--AQGSRVMVTTRNSDIATMMAT-----HHVKILSDEDCWSLFAQHAFANTSI-----NLVSIGKKIVEKCKGLPLAARTLGGLL--K------WVNVLR----DLPHKKN----ILPALRLSYHDLPSHLKQCFAYCSIIPNDYEFEEEELVLLWMAEGFI-QQQRKQMEDVGGEYFRELLSRSFFQ---PSSTSKSSKFVMHDLINDLAQVVARETCFR--ED---RH
>XP_028087691.1
----K-SS---A--NYANFESR-KSVFENIMA--DSNVKMIGVYGTGGVGKTTMVEEIG--KQVK-NFDE---VVVSQDANVSNIQGQLADRLKG---EVGKAN---ELWNRLNNKKNLIILDDMWQE-----NTIGIPI--NNCCKVVITSRIRGVLEKMEVD----FPMQVLLEKEAWALFKKKVGNF--------ELHDIADAVCKECGGLPVAILAVGAAL--T--KKYVWEDVLDQFK--MLKNIA-EPKVYASLKLSYDRLSSDAKSCFLLCCFFPEDANISIEVLARHCIARSLL-GQ-NRRASRRVLTVVDILKDACLLEG---EDEN---FVKMHDVIRDVALSIADDGKIL--KH---T-
>XP_028088054.1
TK--R-ST---EPR-IYGREHDQRKIIELLLR--HNNIGVIPIVGMGGIGKTTLAQMVYNDETVQKHFHLKAWVCVSDEFDIMRITKAILESVTF-FNNLDQ---VQQLKQSLAGKKFLIVLDDIWNK-SDW-NVLKKPF--AKGSKVVVTTRDREAAGMMTT-----HDVKFLSKEDCWSLFAQHAFAITSI-----KLVSIGKEIVEKCKGLPLAARTLGGLL--K------WEDVLH----DLP-QES----ILPALRLSYHHLPSDLKQCFAYCSIIPNDYEFEEEELVLLWMAEGFI-QKQRKQMEDVGGEYFRELLSRSFFQ---PSSTSKSSKFVMHDLINDLAQVVARDTCLR--DD---RH
>XP_028088185.1
ER--R-TT---DQH-VVGFTKDVELLMSELL---DQR--VISIVGMGGLGKTTMARKLYNSSSVGDKFECKGWVYVSKDYNIQNLLRRTIKSFKMEKMETED---LEHLHEFLKESRYLVVIDDVWDT-DAW-ASLRRALP-KKGSRVIITTRIKLVAESSGR-----HELPFLQPEES-----------------------------------------------------------------------------------------------------------------------------------------------------------------------------------------------
>XP_028088532.1
A---KRQS---EED-FVGFEEDLNKVVKHLVQV-YTPSRVVSICGMGGLGKTTLAKKVYHHKDVKNHFHCLAWVCISQQYQTRDILQRIFIK---VRMRN-----LFRLQ----------------------------------SNNLHLSNR-------------------------------------------------LQSNKISGDGG--------GG--------------------VPLL---------DVILA-------------------------------------------EEGEPP-----------GQQAHVAKT-PSFLKRE-------------LFRLNPDEFFE--------
>XP_028088591.1
TK--R-ST---EPR-IYGREHDQRKIIELLLR--HNNLGVIPIVGMGGIGKTTLAQMVYNDETVQKHFHLKAWVCVSDEFDIMRITKAILQSVTS-FDNLDD---VQQLKQALAGKKFLIVLDDVWNK-SDW-NVLKKPF--AQGSKVVVTTRNREVAGMMTT-----HDVNILSDEDSWSLFAQHAFANTNI-----KLVSIGREIVKKCKGSPLATRTLGGLL--K------WINVLR----DLP-QES----ILPALRLSYHDLPSHLKQCFAYCSIIPNDYEFEEEELVLLWMAEGFI-QQQRKQMEDVGGEYFRELLSRSFFQ---PSSTGKSSKFVMHDLINDLAQVVARDTCFR--ED---RH
>XP_028088707.1
TK--R-ST---EPH-IYGREYDQRKIIELLVR--HNNIGVIPIVGMGGIGKTTLAQMVYNDETVQKHFDLQAWVCVSDEFNIMRITKAILESVTS-FNNLDQ---VQQLKQALAGKKFLIVLDDVWNK-SDW-NVLKKPF--AQGSKVVVTTRDREVAGMMTT-----HEVNILSKEDCWSLFAQHAFANTCI-----KLVSIGKEIVEKCKGLPLAARTLGGLL--K------WINVLR----DLPHTRS----MLPALRLSYHDLPSHLKQCFAYCSIIPNDYEFEEEELVMLWMAEGFI-QQQRKQMEDVGGEYFRELLSRSFFQ---PSRTGKSSKFVMHDLINDLAQVVARETCFR--ED---RH
>XP_028088739.1
------T----VED-LVGMNSRMEEVIELLGLG-LDDARVIGIWGMDGMGKTTIARAVYDR---Q--FEGYSFVRVSKKSGIKTLQEQLISELME-VGNIGMG--ISMIKNR----------------------------------------SNGNLCRF------------------------------------------------------------------------------------------------------------------------------------------------------------------------------------------------------------------
>XP_028088958.1
------T----TPY-QTGIDSRVKDI---FQGG-LNNVSIMVICGMGGIGKTTIAKIVYNQ---K--FEGSSFIRTAKQPNLVRLQRQLVSDLKW-IYCVAEG--INKIKDAMCCKRVLVVLDDVDDLDRDW----------HPGSKIMITTRHVQLLADV-------YVVKELNDDEALCLFSRHAFGQDKP-----EYMEHSKRVIHHCGGLPLALEALGSSL-SE--TIDVWESALAKL----RTH--P-EKIHNVLKISYDSLDDHEKNLFLFVG---KDKDY----TVKILEECDFS-------I-TIG---IQNLTRRGLIEVN----DN--K-LIMHQVLRDMGREIVKEKR---HKD---E-
>XP_028088959.1
------T----TPY-QTGIDSRVKDI---FQGG-LNNVSIMVICGMGGIGKTTIAKIVYNQ---K--FEGSSFIRTAKQPNLVRLQRQLVSDLKW-IYCVAEG--INKIKDAMCCKRVLVVLDDVDDLDRDW----------HPGSKIMITTRHVQLLADV-------YVVKELNDDEALCLFSRHAFGQDKP-----EYMEHSKRVIHHCGGLPLALEALGSSL-SE--TIDVWESALAKL----RTH--P-EKIHNVLKISYDSLDDHEKNLFLFVG---KDKDY----TVKILEECDFS-------I-TIG---IQNLTRRGLIEVN----DN--K-LIMHQVLRDMGREIVKEKR---HKD---E-
>XP_028088960.1
------T----TPY-PTGIDSRVNDI---LQDG-SNNIGIMVIYGMGGIGKTTLAKIAYNQ---R--FESSSFIRSSTQPNLLRLQKQLLSNLKR-IHNVDEG--IIKIKDAMCCKRVLVVLDDVDELDRDW----------LPGSKIIITTRRERILAHR-------YKVKELSDVEALCLFCRHAFGQDHP-----EYVEQSKKATYYCNGLPLALEVLGCSL-SE--NVDVWESALTKL-----GR--SNVKLHNVLQISYDCLDDHDKDLFLFAW---KGKDH----MVKILDGCDFH-------T-TVG---VQNLIRRCLVGIN----DN--NTLIMHQLLRDMGREIIKERR---HKD---E-
>XP_028089160.1
TVVNR-DA---EAK-LVGIEMPKRQLMEWLV---GLK--AISVVGMGGIGKTTLVKKVYDAAAVKKHFNSHAWLTVSESFGVEDLLKDMIRQLFHETMSINR---LKLANDFLQQRRYVVVFDDVWNV-NAW-EAIKHVLPD--GSRVILTTRFAHIA-STCC-----YTLMPLSQEESWMLFCNKTF-RGN-LCP--NLKQISHRILKRCEGLPLAIVAISGVL--K-SRIDEWEMLYR-----LGAELEKLQSMKKALSLSYNDLPYYLKICFLYLSIFPEDQQTSCERVIQLWTAEGFV-NGIEKTIEEVANGYLDELFNRSLIQVA-RHPNGRPSKFRIHDLMREIIVSKAREQNI---RQ---RR
>XP_028089291.1
----RRRS---EED-VVGTEEDVKAVVDLLVKE--TNYRVVSIWGMGGLGKTTLAKTVYKRIEITRHFDYVAWAYISQQCNIREVLEGILVKPS-GKLNHDE---LVKLHQVQSENKCLVILDDIWKD-ADW-DSLSPGFPN-VGSKILLTTRNENVAKHVD-QQ---YKLRHLTDKESWELFE-KTFLRRNETLNT-EMIELGKAMVKHCGGVPLAIVVLGGLL-AI------WKEVSENISVPIT----------EILALSYQDLPYHLKACFLYLSHFPEDHDISAKKLIQMWMAEGIVP-PAQETMLDVGMSYLSELVQRCMVQIE-NGFNRRIRVCRLHDLMRDLCLLKTQEENFLK-NQ---RR
>XP_028089525.1
TSRN------------------MEKVWEYLM---DDEVRTIGVFGMGGVGKTTIMKHINSRLLNETCFDV--WVTVSKAFNISKLQSDIAKALDF---IATE---LYILSR---KERYVLILDDLWEA-FPM-EKVGIPEP-FNGCKLVLSIRFFEVCKKMAS-----VKVELLTEEEALNLFMSKV-EGQT------EVKEIARKVAKEY-------------------------------------------------------------------------HIIPRKELIEYWISEGLI-AEAN-AMFNTGHAILNKLVNICLLES-------RTECVRMHDLIRDMALKITKTSP----GE---ET
>XP_028089539.1
----SISA---R--GFKGLESR-RLIMNEVME--DDSINMIGICGMAGVGKTTLVQEVA--KKAKEKFDE---VVLFVDPNLTAIQGIIAAQ-FS---LPDKAR---ELQQRILSKRVLVILDEVWYK-----EDIGIPF--HKSCKIVLTSRNEAVCNDMHTQ----ITVQVLPEDEAWNLFKEHAGISDED-----HLRSTQIAVARKCGGLPIAIVMVGKEV--K-TDEFLWDSALVQVQ--ICESID-----FTPLRLCYQYFSEEAKKC-----------------------------------------------------------------CV-----------------------------
>XP_028089703.1
ER--R-TT---DQH-VVGFTKDVELLMSELL---HQR--VISIVGMGGLGKTTLARKLYNSSSVGDKFERKGWVSVSKDYNIQNLLRRTIKSFKMEKMETED---LEHLHELLKESRYLVVIDDVWDT-DAW-ASLRRALP-KKGSRVIITTRIKLVAESSGR-----HELPFLQPEESWELFCKMVV-FPDYRCP--RLEELARDMARKCQGLPLAIVVLGGLL--KKLQGRFWRHVSG----FESHD-S--AHVTQILALSFTDLPHHLKSCFLYLGLFPEDFEIDAERLIRLWVAEGFI-QQAEETLEETATEYLNELIDRNLIQVA-RNW-MRIRGCRVHDLLRDFAIEKSKELNF---DG---RR
>XP_028089907.1
VC--R-TD---ELE-IYGRTDEKEMIIEMLLN--DDDVSVYAMCGMGGLGKTTLAQLVYNDGRVESYFELRIWVCVSVDFDVERLTRAILESIEG-ISNLDP---LLRLQEKLFGKRFLLVLDDVWNE-EKW-DRLKNAL--AKGCTVIVTRRIQKVALITAT-----H-MACLSEDDSWSLFKQRAFGNKRR-----QLNLIGKEIVKKCKGLALVIKALGSLM--K------WLSMKE----DLPDDGS----ILPSLRLSYEALPPHLRQCFPHCC-------------------------------------------------------------------------------------------
>XP_028089980.1
---------------IV-------------------------LVGKPGSGKTWMAKKLSARA--TREFDFILWVFLNRNYDFYSIARQLQLSTTKEVPEEENLEVLEKISAALERKKFLLILDDMKEE-----E----LLSQ----KVLITSNGDR-KTF-ETKTV--IEVNTLSGNESWSLLKQRTGSKVLN------M-ALAKAFVERSM-LPAAIVIIAKAIFSE-------ESALDEAFKNFIQ-------L---LSSVYDMLPSILMDCT-RGSHFFRNGNIHYNELIAYWIMEGYF-GHID--IEK---AYL-ELIDCRLLKKV-AD-EREASMLSLED----------CHRCF--FEDLGK-K
>XP_028089996.1
----K-SS---A--NYANFESR-KSVCENIMA--DSNVKMIGVYGTGGAGKTTMVEEIG--KQVK-NFDE---VVVSQDANVSNIQGQLAARLIE---EVGKAN---ELWNRLNNKKNLIILDDMWQE-----DTIGIPI--NNCCKVVITSRIRGVLEKMHVN----VPMQVLLEKEAWALFKTKVGNS--------ELHDIADAVCKECGGLPVAILAVGAAL--K--KN------------------------------------------------------------------------------------------------------------------------------------------
>XP_028090037.1
-----------DEG-LVGMDSHMEEVIKLLGLG-NDDVRIVGIWGMGGIGKTTIAQVVYDR---Q--FDGCCFVRVSKECGIMFLQEQLVSKLIE-VSSISSG--KSMIKRIISHKKVLIVLDDVDESIHDW----------SSGSKIIITTRDLHVLACA-------YKVHELKKDEAVKLLISKAFRKDKQ-----GYGNLLGRAVEYCKGVPLALKVLGSFL-HR--KKIYWESALKRL-----EQ--PLPKVEEVLKISYDALGWEDKEIFLFKQ---KYIND----VTKILESFGFQ-------P-TMA---IELLVEKSLIIIS----HG--R-LFMHDLIQEMGRNIVKEQR---YED---E-
>XP_028090183.1
QD--S-SS---DDD-LVGIEDGKEQLLAWLMD--QRM--VISVVGMGGSGKTTLVAQAYNNRIVKRQFDCYAWITVSQTYAVDDLLRSMIKEFYRSSMSYRE---LMMITNFLRLKRYVIVFDDVWSS-NLW-RDIHVSLLD--GSRVILTTRKEDVA-SSSF-----HYIKLLGVSDAWNLFCMKAF-SSNPCCP--HLKTLAQNLVAKCDGLPLAIIALGSVM--K---ESDWRKIYN-----LSWELSGLEVVKIILLLSFNDLPYRLKCCFLYCCLFPEDYEIRRKRLIRLWMAEGFV-EKVRRTPEEVAESYLMELICRSMLQVV-RHGSGRPKTCKMHDLMRELAIYTSETEKF---RE---RR
>XP_028090184.1
QD--S-SS---DDD-LVGIEDGKEQLLAWLMD--QRM--VISVVGMGGSGKTTLVAQAYNNRIVKRQFDCYAWITVSQTYAVDDLLRSMIKEFYRSSMSYRE---LMMITNFLRLKRYVIVFDDVWSS-NLW-RDIHVSLLD--GSRVILTTRKEDVA-SSSF-----HYIKLLGVSDAWNLFCMKAF-SSNPCCP--HLKTLAQNLVAKCDGLPLAIIALGSVM--K---ESDWRKIYN-----LSWELSGLEVVKIILLLSFNDLPYRLKCCFLYCCLFPEDYEIRRKRLIRLWMAEGFV-EKVRRTPEEVAESYLMELICRSMLQVV-RHGSGRPKTCKMHDLMRELAIYTSETEKF---RE---RR
>XP_028090229.1
TK--I-ST---EPR-AYSRKHDQSKIIKLLVK--DNNIGVIPIVGMGGIGKTTLAQMVYKDETVKEYFNLKAWVCVSNEFDIMKITKTIYDSVTS-FNNLDQ---AQELQKALAGRKFLIILDDVWNE-NAW-NVLKKPF--AQGSKVVVTTRNRDIATMMAT-----HNVKILSDEDCWSLFAQHAFANTSI-----NLVSIGKKIVEKCKGLPLAARTLGGLL--K------WVNVLR----DLPHNKS----ILPALRLSYHDLPSHLKQCFAYCSIIPNDYEFEEEELVLLLMAEGFI-IQQKKQMEDVGAEYFHELLSRSFFQ---PSSTSKSSKFVMHDLINDLAQVVARDTCFR--ED---RH
>XP_028090230.1
TK--I-ST---EPR-AYSRKHDQSKIIKLLVK--DNNIGVIPIVGMGGIGKTTLAQMVYKDETVKEYFNLKAWVCVSNEFDIMKITKTIYDSVTS-FNNLDQ---AQELQKALAGRKFLIILDDVWNE-NAW-NVLKKPF--AQGSKVVVTTRNRDIATMMAT-----HNVKILSDEDCWSLFAQHAFANTSI-----NLVSIGKKIVEKCKGLPLAARTLGGLL--K------WVNVLR----DLPHNKS----ILPALRLSYHDLPSHLKQCFAYCSIIPNDYEFEEEELVLLLMAEGFI-IQQKKQMEDVGAEYFHELLSRSFFQ---PSSTSKSSKFVMHDLINDLAQVVARDTCFR--ED---RH
>XP_028090231.1
TK--I-ST---EPR-AYSRKHDQSKIIKLLVK--DNNIGVIPIVGMGGIGKTTLAQMVYKDETVKEYFNLKAWVCVSNEFDIMKITKTIYDSVTS-FNNLDQ---AQELQKALAGRKFLIILDDVWNE-NAW-NVLKKPF--AQGSKVVVTTRNRDIATMMAT-----HNVKILSDEDCWSLFAQHAFANTSI-----NLVSIGKKIVEKCKGLPLAARTLGGLL--K------WVNVLR----DLPHNKS----ILPALRLSYHDLPSHLKQCFAYCSIIPNDYEFEEEELVLLLMAEGFI-IQQKKQMEDVGAEYFHELLSRSFFQ---PSSTSKSSKFVMHDLINDLAQVVARDTCFR--ED---RH
>XP_028090232.1
TK--I-ST---EPR-AYSRKHDQSKIIKLLVK--DNNIGVIPIVGMGGIGKTTLAQMVYKDETVKEYFNLKAWVCVSNEFDIMKITKTIYDSVTS-FNNLDQ---AQELQKALAGRKFLIILDDVWNE-NAW-NVLKKPF--AQGSKVVVTTRNRDIATMMAT-----HNVKILSDEDCWSLFAQHAFANTSI-----NLVSIGKKIVEKCKGLPLAARTLGGLL--K------WVNVLR----DLPHNKS----ILPALRLSYHDLPSHLKQCFAYCSIIPNDYEFEEEELVLLLMAEGFI-IQQKKQMEDVGAEYFHELLSRSFFQ---PSSTSKSSKFVMHDLINDLAQVVARDTCFR--ED---RH
>XP_028090234.1
TK--I-ST---EPR-AYSRKHDQSKIIKLLVK--DNNIGVIPIVGMGGIGKTTLAQMVYKDETVKEYFNLKAWVCVSNEFDIMKITKTIYDSVTS-FNNLDQ---AQELQKALAGRKFLIILDDVWNE-NAW-NVLKKPF--AQGSKVVVTTRNRDIATMMAT-----HNVKILSDEDCWSLFAQHAFANTSI-----NLVSIGKKIVEKCKGLPLAARTLGGLL--K------WVNVLR----DLPHNKS----ILPALRLSYHDLPSHLKQCFAYCSIIPNDYEFEEEELVLLLMAEGFI-IQQKKQMEDVGAEYFHELLSRSFFQ---PSSTSKSSKFVMHDLINDLAQVVARDTCFR--ED---RH
>XP_028090235.1
TK--I-ST---EPR-AYSRKHDQSKIIKLLVK--DNNIGVIPIVGMGGIGKTTLAQMVYKDETVKEYFNLKAWVCVSNEFDIMKITKTIYDSVTS-FNNLDQ---AQELQKALAGRKFLIILDDVWNE-NAW-NVLKKPF--AQGSKVVVTTRNRDIATMMAT-----HNVKILSDEDCWSLFAQHAFANTSI-----NLVSIGKKIVEKCKGLPLAARTLGGLL--K------WVNVLR----DLPHNKS----ILPALRLSYHDLPSHLKQCFAYCSIIPNDYEFEEEELVLLLMAEGFI-IQQKKQMEDVGAEYFHELLSRSFFQ---PSSTSKSSKFVMHDLINDLAQVVARDTCFR--ED---RH
>XP_028090236.1
TK--I-ST---EPR-AYSRKHDQSKIIKLLVK--DNNIGVIPIVGMGGIGKTTLAQMVYKDETVKEYFNLKAWVCVSNEFDIMKITKTIYDSVTS-FNNLDQ---AQELQKALAGRKFLIILDDVWNE-NAW-NVLKKPF--AQGSKVVVTTRNRDIATMMAT-----HNVKILSDEDCWSLFAQHAFANTSI-----NLVSIGKKIVEKCKGLPLAARTLGGLL--K------WVNVLR----DLPHNKS----ILPALRLSYHDLPSHLKQCFAYCSIIPNDYEFEEEELVLLLMAEGFI-IQQKKQMEDVGAEYFHELLSRSFFQ---PSSTSKSSKFVMHDLINDLAQVVARDTCFR--ED---RH
>XP_028090237.1
TK--I-ST---EPR-AYSRKHDQSKIIKLLVK--DNNIGVIPIVGMGGIGKTTLAQMVYKDETVKEYFNLKAWVCVSNEFDIMKITKTIYDSVTS-FNNLDQ---AQELQKALAGRKFLIILDDVWNE-NAW-NVLKKPF--AQGSKVVVTTRNRDIATMMAT-----HNVKILSDEDCWSLFAQHAFANTSI-----NLVSIGKKIVEKCKGLPLAARTLGGLL--K------WVNVLR----DLPHNKS----ILPALRLSYHDLPSHLKQCFAYCSIIPNDYEFEEEELVLLLMAEGFI-IQQKKQMEDVGAEYFHELLSRSFFQ---PSSTSKSSKFVMHDLINDLAQVVARDTCFR--ED---RH
>XP_028090238.1
TK--I-ST---EPR-AYSRKHDQSKIIKLLVK--DNNIGVIPIVGMGGIGKTTLAQMVYKDETVKEYFNLKAWVCVSNEFDIMKITKTIYDSVTS-FNNLDQ---AQELQKALAGRKFLIILDDVWNE-NAW-NVLKKPF--AQGSKVVVTTRNRDIATMMAT-----HNVKILSDEDCWSLFAQHAFANTSI-----NLVSIGKKIVEKCKGLPLAARTLGGLL--K------WVNVLR----DLPHNKS----ILPALRLSYHDLPSHLKQCFAYCSIIPNDYEFEEEELVLLLMAEGFI-IQQKKQMEDVGAEYFHELLSRSFFQ---PSSTSKSSKFVMHDLINDLAQVVARDTCFR--ED---RH
>XP_028090246.1
TS--R-ST---GP--IYGREKDQRKIVELLLG--RNHPEVISITGMGGVGKTTLAQMVYDDKTVKEHFDLKVWVWVSDEFDVMRITKVILESVTE-FTTLEQ---VKKLR--------------------------------------------------------------------------------------------------------------------------------------------------------------------------------------------------------------------------------------------------------------------
>XP_028090395.1
VE--R-TS---QPQ-LYGREEDKEKIVKMLVE--CQDVSVYPIIGMGGLGKTTLAQMVFNDERVKCHFEPKIWVYVSQDFDVKRVIKTLIESVSK-ASNLDS---LQKLQEMLNRKRYLLVLDDLWDE-DNW-EGLKYLL--SKGASIIVTTRVAKVASITGT-----HHLSFLSEEDCWLLFKQRAFG-HGN-----NLVAIGKEIVKKCGGVPLAAKALGGLM--K------WHYVQE----NLPQDKN----ILPLLRLSYNNLPLELRRCFAYCAIFLKGSKIEKEKLIHLWMANGFI-S-SNSELEDIGNGIWNELYWRSFFQNV-KDPSGVII-FKIHDLMHDLAQSVMEDECHM--EA---HH
>XP_028090744.1
VQ--R-TH---TSD-VIGRDCDKETIIELLLS--HENLSIIPIVGLGGLGKTTLTKLVYNDERVEENFERKMWVCVSEDFDLKMLIEKIIRSATG-QLDIDQ---LQYLRDNLNGKKFLLVLDDVWNE-MKW-KELRDLL--ANGSKIIVTTRSKKTASIMGT-----YNLGGLSSDECLSLFMKYAFRGGEE-----NLVEIGKTIVKKCGGVPLAVITLGSLL--K------WLYVRD----KLEQKEN----ILPALRLSYDQMPLDLKQCFAYLSFYPKDYDMLKDNVIQVWIAQGLI-QQPDQLLEDIGDTYVNELVSRSFLEVV--ADDGEI-ELRMHDIVHDLALSIAGAEWLT--NS---RH
>XP_028090745.1
----R-TS---SVE-VIGREREKEVIVQLLVS--DENVDVIPIVGMGGLGKTILAQSIYNDNKIECHFSKRLWVCVSDDFDIKRILVKILKALGD-NVEIDQ---LQHVRGVLSHQKIFLVLDDVWNE-VEW-AKLRDML--ARGSRIVVTTRSRKVASIVHT-----YELKGLSDDECLSILVKWAFEKGEE-----NLINIGRDIVKKCGGVPLAARTLGAAL--K------WLSVRD----AYAQNKN----ILPVLRLSYDQMPSYLKQCFAYCSLFEKDQIIGKHELIYYWMAQGFI-ESLDEELEDTGQNYIDELVRRSFLQ----YEGGE--AYKMHDLVHDLAEYVAGSECLT--KR---RH
>XP_028090754.1
IA--R-SH---ASD-IIGRENDKGVIVELLLS--HDNVSVIPIVGLGGLGKTTLVKLVYNDDRVVKNFDLRMWVCVSEDFNLKQIIEKVVRSATG-HLDMDQ---MQRLRDVLDAQKYLLVLDDVWND-NKW-MELRDLL--TSGSKIVVTTRSKTVATITGT-----YNLRGLSDDDCFSLFLKCPFR-GEG-----NLVEIGREIVKKCSGVPLAVKTLGNLL--K------WLRIRD----EMEQKEN----ILPILRLSYDQMPSYLKQCFTYCSIFPKGNEIPREEFINIWIAQGFI-ESPKRQLEDIGNQYFNELLSRCFQDVV-EAFDGEILACKIHNLVHELAQSVAGTEFSY--KF---RH
>XP_028090775.1
ER--R-TT---DQH-VVGFTKDVELLMSELL---HQR--VISIVGMGGLGKTTLARKLYNSSSVGDKFKRKGWVSVSKDYNIQNLLRKTIKSFKMEKMETED---LEHLHELLKESRYLVVIDDVWDT-DAW-ASLRRALP-KKGSRVIITTRIKLVAESSGR-----HELPFLQPEESWELFCKIVV-FPDYRCP--RLEELARDMARKCQGLPLAIVVLGGLL--KKLQGRFWRHVTG----FESHD-S--AHVTQILALSFTDLPHHLKLCFLYLGLFPEDFEIEAERLIRLWVAEGFI-QQAEETLEETAAEYLNELIDRNLIRVA-RIW-MRIRRC-----------------------------
>XP_028090798.1
V---KRQS---EED-FVGFEEDLNTIVKHLVQV-YTPSRVVSICGMGGVGKTTLAKKVYHHKDIQSHFHGLAWVCISQQYQTRDILQEIFIN---VRMANKE---LFQLYKIQQSKKCLVVLDDIWSI-EAW-KSLKPAFPN-TGSKILLTTRNKTLPSQID-PY---HELQCLNDKESWDLLQKKSLLRRDGVLDT-NMEAIGRKMVKLCAGLPLAIIVLGGLL-AT------WEVVYQN--DPIQH----DNGVSTVLALSYHDLPYQLKPCFLYFGHFPEDYRINAERLYHLWISDGII--DDRETIMDVAKRYLGALAQRCMVQVQ-EDYTQRINDCRIHDLMLELCLSKAKMNDFLR------RK
>XP_028090799.1
V---KRQS---EED-FVGFEEDLNTIVKHLVQV-YTPSRVVSICGMGGVGKTTLAKKVYHHKDIQSHFHGLAWVCISQQYQTRDILQEIFIN---VRMANKE---LFQLYKIQQSKKCLVVLDDIWSI-EAW-KSLKPAFPN-TGSKILLTTRNKTLPSQID-PY---HELQCLNDKESWDLLQKKSLLRRDGVLDT-NMEAIGRKMVKLCAGLPLAIIVLGGLL-AT------WEVVYQN--DPIQH----DNGVSTVLALSYHDLPYQLKPCFLYFGHFPEDYRINAERLYHLWISDGII--DDRETIMDVAKRYLGALAQRCMVQVQ-EDYTQRINDCRIHDLMLELCLSKAKMNDFLR------RK
>XP_028090801.1
V---KRQS---EED-FVGFEEDLNTIVKHLVQV-YTPSRVVSICGMGGVGKTTLAKKVYHHKDIQSHFHGLAWVCISQQYQTRDILQEIFIN---VRMANKE---LFQLYKIQQSKKCLVVLDDIWSI-EAW-KSLKPAFPN-TGSKILLTTRNKTLPSQID-PY---HELQCLNDKESWDLLQKKSLLRRDGVLDT-NMEAIGRKMVKLCAGLPLAIIVLGGLL-AT------WEVVYQN--DPIQH----DNGVSTVLALSYHDLPYQLKPCFLYFGHFPEDYRINAERLYHLWISDGII--DDRETIMDVAKRYLGALAQRCMVQVQ-EDYTQRINDCRIHDLMLELCLSKAKMNDFLR------RK
>XP_028090836.1
M-----EN---EEI-TVGFDDEALTIKELLAGG--KQLQMISIVGMPGLGKTTLATKLYNDPYITHYFHIRAWTYASQLSRQTDMLLDILRSFT-ENMTNEK---LGKLYKQLKGKRYLIVIDDLWDI-GAW-VDLKMYFPN-NGSRVMFTSRLKELSMHAS-PD---HCLRFLTEEESWELLQRKVF-QNE-SCPP-ELIEIGKQIMKKCEGLPLAIVIIAGLL-AK------WKQVAQSVS-YVVS----PNQYLDTLALSYNHLPRHLKPCFLYLGAFPRDQEIPVQKLICLWVAEGFI--Q-KRSVEEVAEGYLMDLFQRSLVIVA-KRFDGRIKACRMHDLLRDLCLKKAGEINFLQ-YK---HR
>XP_028090837.1
M-----EN---EEI-TVGFDDEALTIKELLAGG--KQLQMISIVGMPGLGKTTLATKLYNDPYITHYFHIRAWTYASQLSRQTDMLLDILRSFT-ENMTNEK---LGKLYKQLKGKRYLIVIDDLWDI-GAW-VDLKMYFPN-NGSRVMFTSRLKELSMHAS-PD---HCLRFLTEEESWELLQRKVF-QNE-SCPP-ELIEIGKQIMKKCEGLPLAIVIIAGLL-AK------WKQVAQSVS-YVVS----PNQYLDTLALSYNHLPRHLKPCFLYLGAFPRDQEIPVQKLICLWVAEGFI--Q-KRSVEEVAEGYLMDLFQRSLVIVA-KRFDGRIKACRMHDLLRDLCLKKAGEINFLQ-YK---HR
>XP_028090838.1
M-----EN---EEI-TVGFDDEALTIKELLAGG--KQLQMISIVGMPGLGKTTLATKLYNDPYITHYFHIRAWTYASQLSRQTDMLLDILRSFT-ENMTNEK---LGKLYKQLKGKRYLIVIDDLWDI-GAW-VDLKMYFPN-NGSRVMFTSRLKELSMHAS-PD---HCLRFLTEEESWELLQRKVF-QNE-SCPP-ELIEIGKQIMKKCEGLPLAIVIIAGLL-AK------WKQVAQSVS-YVVS----PNQYLDTLALSYNHLPRHLKPCFLYLGAFPRDQEIPVQKLICLWVAEGFI--Q-KRSVEEVAEGYLMDLFQRSLVIVA-KRFDGRIKACRMHDLLRDLCLKKAGEINFLQ-YK---HR
>XP_028091059.1
AK--R-AT---ERC-IYGRDKEKRDIIDFLLR--DSKVGVLPIVGMGGLGKTTLAQMVYNDEVVNKHFDLKAWVCVSDEFDTMRISKVILESITS-FKELNQ---VQQLKQNLTGKKILIILDDVWDK-NDW-NILKAPF--VSGSKIIVTTRDRDVASIMGT-----HLLQHLSNDDCWSVFEQHAFGNRSM-----NLVFIGRKIVEKCKGLPLAARTLGGLL--K------WEVVLN----DLTEQGN----IPPALRLSYHHLPSHLKRCFAYCSILPKDYEFEEMELVFLWMAEGLL-QQQNKRMEDLGVQYFHELQSRSFFQ---PSNGGESLKFVMHDLINDLAQSVAGYTCFR--ED---RH
>XP_028091060.1
AK--R-AT---ERC-IYGRDKEKRDIIDFLLR--DSKVGVLPIVGMGGLGKTTLAQMVYNDEVVNKHFDLKAWVCVSDEFDTMRISKVILESITS-FKELNQ---VQQLKQNLTGKKILIILDDVWDK-NDW-NILKAPF--VSGSKIIVTTRDRDVASIMGT-----HLLQHLSNDDCWSVFEQHAFGNRSM-----NLVFIGRKIVEKCKGLPLAARTLGGLL--K------WEVVLN----DLTEQGN----IPPALRLSYHHLPSHLKRCFAYCSILPKDYEFEEMELVFLWMAEGLL-QQQNKRMEDLGVQYFHELQSRSFFQ---PSNGGESLKFVMHDLINDLAQSVAGYTCFR--ED---RH
>XP_028091061.1
AK--R-AT---ERC-IYGRDKEKRDIIDFLLR--DSKVGVLPIVGMGGLGKTTLAQMVYNDEVVNKHFDLKAWVCVSDEFDTMRISKVILESITS-FKELNQ---VQQLKQNLTGKKILIILDDVWDK-NDW-NILKAPF--VSGSKIIVTTRDRDVASIMGT-----HLLQHLSNDDCWSVFEQHAFGNRSM-----NLVFIGRKIVEKCKGLPLAARTLGGLL--K------WEVVLN----DLTEQGN----IPPALRLSYHHLPSHLKRCFAYCSILPKDYEFEEMELVFLWMAEGLL-QQQNKRMEDLGVQYFHELQSRSFFQ---PSNGGESLKFVMHDLINDLAQSVAGYTCFR--ED---RH
>XP_028091186.1
QD--S-SS---DDD-LVGIEDGKKQLLDWLAD--QRT--VISVVGMGGSGKTTLVAQAYNSQIVKRQFDCYAWITVSQTYLVDDLLRSMIKEFYRSSMSYRE---LIMITNFLRLKRYVIVFDDVWSS-NLW-RDIHVSLLD--GSRVILTTRNEEIA-SSSF-----HYIKLLGVSDAWNLFCMKAF-SSNPCCP--HLKTLAQDLVAKCKGLPLAIVALGGVM--K---ESEWRNIYN-----LSWELSGLEVAKTILLLSFNDLPYQLKCCFLYCCLFPEDYEIKRKRLIRLWMAEGFV-EKVRRTPEEIAESYLMELICRSMLQVV-RNELGRPRRCKMHDLMRELAISTSEAEKF---RE---RR
>XP_028091188.1
QD--S-SS---DDD-LVGIEDGKKQLLDWLVD--QRT--VISVVGIGGSGKTTLVAQAYNSRIVKRQFDCYAWITVSQKFVVDDLLRSMIKEFYGSSLSYRE---LIMITNFLRLKRYVIVFDDVWSS-NLW-RDIHVSLLD--GSRVILTTRKEDVA-SSSF-----HYIKLLGASDAWNLFCMKAF-SSNPCCP--HLKTLAQDLVAKCKGLPLAIVALRGVM--K---ESEWRNIYS-----LSWELSGLEVVKTILLLSFNDLPYRLKCCFLYCCLFPEDYKIKRKRLIRLWMAEGFV-EKVRRTPEEVAESYLMELICRSMLQVV-RNQFGRPKRCKMHDLMRELAISTSETEKF---RE---RR
>XP_028091189.1
QD--S-SS---DDD-LVGIEDGKKQLLDWLVD--QRT--VISVVGIGGSGKTTLVAQAYNSRIVKRQFDCYAWITVSQKFVVDDLLRSMIKEFYGSSLSYRE---LIMITNFLRLKRYVIVFDDVWSS-NLW-RDIHVSLLD--GSRVILTTRKEDVA-SSSF-----HYIKLLGASDAWNLFCMKAF-SSNPCCP--HLKTLAQDLVAKCKGLPLAIVALRGVM--K---ESEWRNIYS-----LSWELSGLEVVKTILLLSFNDLPYRLKCCFLYCCLFPEDYKIKRKRLIRLWMAEGFV-EKVRRTPEEVAESYLMELICRSMLQVV-RNQFGRPKRCKMHDLMRELAISTSETEKF---RE---RR
>XP_028091197.1
----R-QT---TSR-IIGRDDDKKAILEMVMDG-QEDISIVSIVGMGGLGKTTLAQSVFIDEKVVLSFELRMWVCVSNVFNLKLIIEKLIKSANG-NLEMDQ---LQKLRKCLDGKRYILVLDDVWSE-EEW-IELEDLL--VKGSKIIVTTRSEKVALIMGA-----YHLKGLSEDDSWSLFKQLAFGRRQL-----SLVTIGKEILTNCGGVPLAIRTVGSLL--K------WLNV-K----QIAQDET----ILPTLKVSYDYLPSHLKPCFAYCALFPVSHRIKKGTLIKLWMAQGFI-HSSGNDLEDIADEYFKELLFRSFFQDV-DEDENGYKSFKMHDLIHDLAQLVAGTDCFI--NT---YH
>XP_028091392.1
------T----APH-LIGIYSRAENI---LQDE-SSDVGIVAICGMGGIGKTTIAKVLYNL---R--FEGSSFVRILKQQDLLRLQRKLLSDLKG-LYSVDEG--VVKIKNALCCKKVLVVLDDVDTADRDW----------SQGSKIIITTRREQLLAHV-------HKVGKLDNDESLELFSWHAFGKNCP-----DFIEDSKRVVHYCGGLPLAIKILGSSL-SK--SLNIWKSQLEKL-----KA--PDYEILGKLKISYDSLDDHDKNLFLFVG---MDEDW----VVTILDGCDFY-------T-MVG---IQNLIDRCLLTID----SK--K-LVMHQLVQEMGREIVKEKR---HKD---E-
>XP_028091515.1
----SISA---R--GFKGFESR-RLIMNDVME--DDRFHMITICGMGGVGKTTMVKEVA--KRAKEEFDE---VVVSQSPNERKIQGEIGDN-FE---ERGRAN---RLCERLRRNRILVILDDVWRR-----EDVGIPF--HRGCKILLTSRFDNVCNDMNAQ----FTIEVLTEEEAWNLFQEMAGISNNT-----DLYITQKKVADECGCLPIAIVTVARAL--K--DEQSWNSALLQLR-------------------------------------------------------------------------------------------------------------------------------
>XP_028091583.1
------T----GPY-QIGINSRIKEI---LQDG-STDVGIVTICGMGGIGKTTIAKTVYNL---K--FEGSSFIKISEQHDLVCLQRKLLQDLKG-IHSVDEG--IIKIKDAICCKRVFLVLDDVDKVEQDW----------SPGSKIIITTRRERLLAQL-------HKVKELNDDESLELFSLHAFQQDHP-----EYVEHSKRVVQYCRGLPLALQVLGSSL-YR--NIDVWESALKKL-----EA--PDSQILKKLKISYDSLDDHDGNLFLFVR---KDRDF----IISILDGCDFH-------T-RVG---IDNLVDRCLLTID----NN--K-LMMHQLLQAMAREVIEEKR---YKD---E-
>XP_028091594.1
------T----APH-LIGIYSRAKNI---LQDE-SSDVGIVAICGMGGIGKTTIAKVLYNL---R--FEGSSFVRILKQQDLLRLQRQLLSDLKG-LYSVDEG--VVKIKNALCCKKVLVVLDDVDTVDRDW----------SQGSKIIITTRRERLLAHV-------HKVEKLDNDESLELFSWHAFGKNCP-----GFIEDSKRVVHYCGGLPLAIKILGSSL-SK--SLNIWKSQLEKL-----KA--PDHEILGKLKISYDSLDDHDKNLFLFVG---MDEDW----VVTILDGCDFY-------T-MVG---IQNLIDRCLLTID----RK--K-LVMHQLVQEMEREIVKEER---HKD---E-
>XP_028091599.1
ER--R-TT---DQH-VVGFTKDVELLTSELL---HQR--VISIAGMGGLGKTTLARKLYNSSSVGDKFECKGWVSVSKDYSIQDLLRRTIKSVKMEKMGQED---LERLHELLKESRYLVVIDDVWDT-DAW-ESLRRALP-KKGSRVIITTRIKLVAKSSGD-----HELPFLQEEEGWELFCKK-V-FPNHHCP--SLEELARDMVRKCHGLPLAIVVLGGLL--KKTK-------------FESHA-L--TRVTQILALSFNDLPHHLKSCFLYLGLFPEDFEIDAERLIRLWVAEGFI-QAADETLEETAAEHLNELIDRNLIQVA-RNW-MRIGRCRVHDLLRDFAIEKSKELKF---DG---RR
>XP_028091615.1
------K----SPY-LIGIHSRAKNI---LQDE-CSDVGIVTICGIGGIGKTTIAKFLYNS---R--FECSSFVRILKQPNLLQLQTQLLSDLKG-LYSVDEG--IVKITHALCCKRVLVILDDVDTMDRDW----------SQGSKIIITTRRVRLLAHV-------HNVENLNYNESLELFSWHAFGKNCP-----DFIEDSKRVVQYCGGLPLAIKILGSSL-SK--SLIVWKSHLEKL-----KA--PNYEVVEKLKISYDSLDDHDKNLFLFVG---MDEDW----VVTILDGCDFY-------T-TVG---IQNLIDRCLLTVD----RR--Q-LVMHQLVQEMGREIVKEER---HKD-----
>XP_028091830.1
NVVNR-DA---EAK-LVGIEKPKRQLIEWLV---GLK--AVSVVGMGDLGKTTLVKKVYDDATVKKHFNCHAWLTVSESFRAEDLLKEMIQQLFKETMSIDK---LKLVNNFLQQNRYMVVFDDVWNV-KDW-EAIKHMLPD--GSRVIVTTRFADIA-STCC-----YTFDAIVPRGVFDTVLQQDF-SGE-LMPSENLKNVMPQFYKRCEGLPLAIVAISGVL--K-SRIDEWEMLYR-----LGAELDKLESMKKALSLSYNDLPYYLKICFLYLSIFPEDQQIWCRGIIQLWIAEGFV-NAIEKTIEEVAKGYLDELFNRSLIQVA-RYPDERPSHFCIHDLMHEIIVSKAREQNI---KQ---RR
>XP_028091847.1
NVVDR-DA---EAK-LVGIEKPKRQLMEWLV---GFK--AVSVVGMGGLGKTTLVKKVYDDVTVKKHFDSHAWLNVSESFKAEDLLKDMIQQLFEETMSIDR---LKLVNNFLQQKRYVVVFDDVWSV-KDW-EAIKYMLPD--GSRVIITTRFADIA-STCR-----YPLMPLSQEESWTLFCNKTF-RGN-LCP--NLKQISLRILKRCEGLPLAIVAISGVL--K-SRIDEWEMLYR-----LGAELEKLESMKKALSLSYNDLPCYLKICFLYLSIFLEDQRISCNRVIQLWTAEGFV-NAIEKTKEEVANGYLGELFNRSLIQVV-RNPDGRPYNFRIHDLMREIILSKAREQNI---RQ---RR
>XP_028092283.1
AK--R-ST---EPR-ICGRE-EKREIIDFLLR--DNKVGVIPIVGMGGLGKTTLAQMVYNDEVVNKNFDSKAWVCVSDEFDILKISKVILESITS-FKELNQ---VQQLKQNLVGKKILIVLDDVWDK-NDW-NVLKSPF--APGSKIIVTTRDRDVASIMGT-----HLLQHLSDDDCWSVFEQHAFGNRSL-----NLVFIGRKIVRKCKGLPLAARTLGGLL--K------WEIVLN----DLTEQGN----IPPALRLSYHHLPSHLKQCFAYCSILPKDYEFEEMELVFLWMAEGLL-QQQNKRMEDLGVQYFHELQSRSFFQ---PSNGGESLKFVMHDLINDLAQSVAGYTCFR--ED---RH
>XP_028092704.1
----A-PS---E--QLAPYAST-NLTMTNVME--DDKINFIGIHGIGGVGKTTLVKEIA--KKAKSDFDE---VVVSQDKDNKKIQDDIAGMLIN---EIARAS---MLRARLKDKKILVILDDVWAK-----NDVGIPF--HQGCKIIITTRREQVCSSMGMERER-VHLDVLSEEDSWDLFRKNAGNV--------VVNAIANEVCKECGGLPIALVTVGIAM--K-DDLNSWNQAAQELR--MPTNIE-DQRVYKSLKFSYDYLKEEAKACFLLCSLFPEDHNILIEDLVRYGMGLRVF-K--KSEARGRAKSVIKNLIDSCLLAG---DKQD---CIKMHDVVRDVAIDIGEK--YF--RA---S-
>XP_028092740.1
----V-LS---N--DLVTFQST-ESTIDQIME--DDRCDIVGVYGMGGIGKTTLVKEVS--KRAKDLFDQ---VLVSQTPDLRKIQGQLADL-FS---EIGRAG---RLYERLKKKGVLIILDDIWSS-----NEVGIPR--HKGCKIILTTRQGHVCTAMGDHMEK-RLLST---EESWDLFRKYVGGA--------TLICVAMEVARECQGLPLALVTVAQAL--R-RNIEEWRAALQQLK--KSVSID-EESVFSCLRLSYEYLSDEMKLRFLLCCLFPEDHNIQIEDLATYSMGKRCL-R--DEEARRKTHEIIMHLKASCLLDS---DKEG---CVKMHDMLRDLAISIAAENNFL--RA---T-
>XP_028092745.1
----A-SG---K--DFVTVESI-ESTMDQIVE--DSECDIVGVYGMGGIGKTTLVKEAG--KRVKDLFDE---VVVSQTPNLRKIQGQIADM-FS---EIGRAG---RLYGRLKNERVLIILDDVWAS-----NDVGIPR--HKGCKILLTTRRESVCLVMGIRMKK-SHLSI---EESWDLFRKSAGTI--------TLNGVAMEVSRECGGLPLALVTVGRAL--R-KGLEEWKTALQQLK--KP-SID-----------------------------------------------------------------------------------------------------------------------
>XP_028092755.1
GK---CCE------FVVGFEDPLQELKTMVLE--GGE-QVVAISALGGCGKSTLAKMLCRDKEIKGKFTDNIFVAFSKAPN--MVITELLQH---PQFQTDEEA-MNQLESML--RPILLVLDDVWFG-SEFVERFKFQI---SDYKILITSRFSS----T-------YRLTLLKDEQAMALFCHLAFPQGGSYIP--D---LVNKIVRGCGGFPLALEVVGKSL--K------WNNRLNRWS-IFYSDAAGATDLLNRLQTTLDDL-DKIKECYLDLASFPEDQRIPAMALVDMWV------ELYN--LE--VSAFIHELSDRNLLNLVTR--------------------------------------
>XP_028092977.1
-----------DEG-LVGMDSHMEEVIKLLGLG-NDDVCIVGIWGMGGIGKTTIAQVVYDR---Q--FDGCCFVRVSKECGIMFLQEQLVSKLIE-VSSISSG--KSMIKRIISHKKVLIVLDDVDESIHDW----------SSGSKIIITTRDLHVLTCA-------YKVHELKKDEAVKLLISKAFRKDKQ-----GYGNLLDRAVEYCKGVPLALKVLGSFL-HR--KEIYWESALKRL-----EQ--PLPEVEEVLKISYDALGWEDKEIFLFKQ---KYIND----VTKILESFGFQ-------P-TIA---IELLVEKSLIVIS----HS--R-LFMHDLIQEMGRNIVKEQR---YED---E-
>XP_028092978.1
-----------DEG-LVGMDSHMEEVIKLLGLG-NDDVCIVGIWGMGGIGKTTIAQVVYDR---Q--FDGCCFVRVSKECGIMFLQEQLVSKLIE-VSSISSG--KSMIKRIISHKKVLIVLDDVDESIHDW----------SSGSKIIITTRDLHVLTCA-------YKVHELKKDEAVKLLISKAFRKDKQ-----GYGNLLDRAVEYCKGVPLALKVLGSFL-HR--KEIYWESALKRL-----EQ--PLPEVEEVLKISYDALGWEDKEIFLFKQ---KYIND----VTKILESFGFQ-------P-TIA---IELLVEKSLIVIS----HS--R-LFMHDLIQEMGRNIVKEQR---YED---E-
>XP_028093119.1
AK--R-TT---EPS-VYGRDEDKKKIIELLLL--NCNIGVVPIVGMGGIGKTTLARMVYNDDMVGKHFEIKAWVCVSEDFDII-----------------------------------------------DW-SSLKSPF--AQGSKVMVTTRNTDVALMLGT-----HHLKQLSMDDA--------------------------------------------------------------------------------------------------------------------------------KQMEDLGHEYFRELLSRSFFQ---PSTSGESSKFVMHDLINDLAQFVAGKICFR--ED---CH
>XP_028093271.1
AN-NR-DA---EAD-LVGIDKPKQQLIDWVLD--RLK--VISVVGMGGLGKTTLIKKVYDDLEVKRQFQTHAWITVSQSFNIEEILTGLIQQLFDETMDNNN---LKVLKEFLQESRYVLVLDDIWSV-EAW-DAIKIALPN--GSRVLLTTRIGNVA-STSC-----YEMKALSPKESWTLFCKKTF-QEK-DCP--HLIEISKSVLRRCEGLPLAIVVISGVL--K-GRVDEWELVNR-----LGAEVE----MKKILLLSYNDLPYYLKSCLLYLSSFPEDHLIEWMSSIRLWIAEGFV-EVKEKTLEEVAEAYLYELLNRNLIQVA-RKYE-RIKSCRIHDLLREIILSKSRDQNF---EG---RR
>XP_028093272.1
AN-NR-DA---EAD-LVGIDKPKQQLIDWVLD--RLK--VISVVGMGGLGKTTLIKKVYDDLEVKRQFQTHAWITVSQSFNIEEILTGLIQQLFDETMDNNN---LKVLKEFLQESRYVLVLDDIWSV-EAW-DAIKIALPN--GSRVLLTTRIGNVA-STSC-----YEMKALSPKESWTLFCKKTF-QEK-DCP--HLIEISKSVLRRCEGLPLAIVVISGVL--K-GRVDEWELVNR-----LGAEVE----MKKILLLSYNDLPYYLKSCLLYLSSFPEDHLIEWMSSIRLWIAEGFV-EVKEKTLEEVAEAYLYELLNRNLIQVA-RKYE-RIKSCRIHDLLREIILSKSRDQNF---EG---RR
>XP_028093274.1
AN-NR-DA---EAD-LVGIDKPKQQLIDWVLD--RLK--VISVVGMGGLGKTTLIKKVYDDLEVKRQFQTHAWITVSQSFNIEEILTGLIQQLFDETMDNNN---LKVLKEFLQESRYVLVLDDIWSV-EAW-DAIKIALPN--GSRVLLTTRIGNVA-STSC-----YEMKALSPKESWTLFCKKTF-QEK-DCP--HLIEISKSVLRRCEGLPLAIVVISGVL--K-GRVDEWELVNR-----LGAEVE----MKKILLLSYNDLPYYLKSCLLYLSSFPEDHLIEWMSSIRLWIAEGFV-EVKEKTLEEVAEAYLYELLNRNLIQVA-RKYE-RIKSCRIHDLLREIILSKSRDQNF---EG---RR
>XP_028093406.1
----R-SF---EPN-VVGFEEHIEDLVAKML---QCC--VISIIGMAGLGKTTLAKKIFKSA--QHNFELSAWIYVSQQPNIKELLRDIARQVGLKEKWEEN---VENLFTFLSQHRYVIVLDDTWHI-DTW-DAMKNVIPTKNGSRIILTSRNNYVGTHVGG-----HELRPLNEENSRKLFFKMVM-V---DP---QLETIGEQILKRCGGVPLAIVLAAGLL--R-RLENAWKGILE-----MGQD-D--DQCSEIFGLSYKDLPTNLKPCFLYFGLFPEDHEISAFKLVNLWTAEGFI-RGSGREVEDVGDDYLNHLIVRNLIQVV-RRFDGKVRSCRIHDILHDLCIREAKEINF---ND---RR
>XP_028093407.1
----R-SF---EPN-VVGFEEHIEDLVAKML---QCC--VISIIGMAGLGKTTLAKKIFKSA--QHNFELSAWIYVSQQPNIKELLRDIARQVGLKEKWEEN---VENLFTFLSQHRYVIVLDDTWHI-DTW-DAMKNVIPTKNGSRIILTSRNNYVGTHVGG-----HELRPLNEENSRKLFFKMVM-V---DP---QLETIGEQILKRCGGVPLAIVLAAGLL--R-RLENAWKGILE-----MGQD-D--DQCSEIFGLSYKDLPTNLKPCFLYFGLFPEDHEISAFKLVNLWTAEGFI-RGSGREVEDVGDDYLNHLIVRNLIQVV-RRFDGKVRSCRIHDILHDLCIREAKEINF---ND---RR
>XP_028093408.1
----R-SF---EPN-VVGFEEHIEDLVAKML---QCC--VISIIGMAGLGKTTLAKKIFKSA--QHNFELSAWIYVSQQPNIKELLRDIARQVGLKEKWEEN---VENLFTFLSQHRYVIVLDDTWHI-DTW-DAMKNVIPTKNGSRIILTSRNNYVGTHVGG-----HELRPLNEENSRKLFFKMVM-V---DP---QLETIGEQILKRCGGVPLAIVLAAGLL--R-RLENAWKGILE-----MGQD-D--DQCSEIFGLSYKDLPTNLKPCFLYFGLFPEDHEISAFKLVNLWTAEGFI-RGSGREVEDVGDDYLNHLIVRNLIQVV-RRFDGKVRSCRIHDILHDLCIREAKEINF---ND---RR
>XP_028093410.1
----R-SF---EPN-VVGFEEHIEDLVAKML---QCC--VISIIGMAGLGKTTLAKKIFKSA--QHNFELSAWIYVSQQPNIKELLRDIARQVGLKEKWEEN---VENLFTFLSQHRYVIVLDDTWHI-DTW-DAMKNVIPTKNGSRIILTSRNNYVGTHVGG-----HELRPLNEENSRKLFFKMVM-V---DP---QLETIGEQILKRCGGVPLAIVLAAGLL--R-RLENAWKGILE-----MGQD-D--DQCSEIFGLSYKDLPTNLKPCFLYFGLFPEDHEISAFKLVNLWTAEGFI-RGSGREVEDVGDDYLNHLIVRNLIQVV-RRFDGKVRSCRIHDILHDLCIREAKEINF---ND---RR
>XP_028093411.1
----R-SF---EPN-VVGFEEHIEDLVAKML---QCC--VISIIGMAGLGKTTLAKKIFKSA--QHNFELSAWIYVSQQPNIKELLRDIARQVGLKEKWEEN---VENLFTFLSQHRYVIVLDDTWHI-DTW-DAMKNVIPTKNGSRIILTSRNNYVGTHVGG-----HELRPLNEENSRKLFFKMVM-V---DP---QLETIGEQILKRCGGVPLAIVLAAGLL--R-RLENAWKGILE-----MGQD-D--DQCSEIFGLSYKDLPTNLKPCFLYFGLFPEDHEISAFKLVNLWTAEGFI-RGSGREVEDVGDDYLNHLIVRNLIQVV-RRFDGKVRSCRIHDILHDLCIREAKEINF---ND---RR
>XP_028093412.1
----R-SF---EPN-VVGFEEHIEDLVAKML---QCC--VISIIGMAGLGKTTLAKKIFKSA--QHNFELSAWIYVSQQPNIKELLRDIARQVGLKEKWEEN---VENLFTFLSQHRYVIVLDDTWHI-DTW-DAMKNVIPTKNGSRIILTSRNNYVGTHVGG-----HELRPLNEENSRKLFFKMVM-V---DP---QLETIGEQILKRCGGVPLAIVLAAGLL--R-RLENAWKGILE-----MGQD-D--DQCSEIFGLSYKDLPTNLKPCFLYFGLFPEDHEISAFKLVNLWTAEGFI-RGSGREVEDVGDDYLNHLIVRNLIQVV-RRFDGKVRSCRIHDILHDLCIREAKEINF---ND---RR
>XP_028093413.1
----R-SF---EPN-VVGFEEHIEDLVAKML---QCC--VISIIGMAGLGKTTLAKKIFKSA--QHNFELSAWIYVSQQPNIKELLRDIARQVGLKEKWEEN---VENLFTFLSQHRYVIVLDDTWHI-DTW-DAMKNVIPTKNGSRIILTSRNNYVGTHVGG-----HELRPLNEENSRKLFFKMVM-V---DP---QLETIGEQILKRCGGVPLAIVLAAGLL--R-RLENAWKGILE-----MGQD-D--DQCSEIFGLSYKDLPTNLKPCFLYFGLFPEDHEISAFKLVNLWTAEGFI-RGSGREVEDVGDDYLNHLIVRNLIQVV-RRFDGKVRSCRIHDILHDLCIREAKEINF---ND---RR
>XP_028093653.1
TK--K-ST---EPR-VYGREKDQRKIIELLVG--RNKVDVIPIVGMGGIGKTTLAQMVYNDEIVKNHFDLKAWVCVSDEFDILKITKAIYDSVTS-SDNLDQ---AQQLKQALAGKKFFIVLDDVWNK-NDW-NDLNSPF--AQG------------------------------NEDCWSLFAQHAFENRSI-----NLVSIGKKIVEKCKGLPLAAKTLSGLL--K------WVDVLC----DLSHAES----ILPALRLSYHHLPSHLKQCFAYCSIIPKDYEFEEEEIVLLWMAEGFI-MQKRKQMEDVG--------ARSFFQ---PSSTSKGSKFVMHDLINDLAHVVARDTCFR--DD---RH
>XP_028093661.1
----R-AS---EDE-VVGIEYTREELVDMLV---NRM--VISLVGMGGVGKTTLAKKVHDNQKVLAHFDCRAWITVSQSYKIEEILRTMIKQLYQDAMDQNS---LINVRGYLLQKRYEIVFDDVWRT-DFW-RFIKHALPK--GSRVIITTRNKEVA-SFCK-----YEIQSLPENEAWRLFCMKAF-QWDFVCP--ELEEVSREIVRKCEGLPLAIVTIGGLL--K---VSEWKKFYD-----LGSELENLTSIKQIVLLSYHNLPYFLKPCFLYFSIIPEDYSINCGRLVRLWMAEGFI-EEQKKTLEEVAEEYLIELILRNLVQVS-TKINGRVKNCRVHDVVREIILSKSEELSF---DE---QR
>XP_028093678.1
HD--A-DT---DDN-LVGIEDRKRQLLGWLMD--QRA--VISVVGMGGSGKTTLVAQAYKSQTVKQYFHSYAWITVSQTYVVDDLLRSMIKEFYSSRKSHKE---LLMISNYLKSKRYLVVLDDVWSQ-NLW-QHISVSLPD--GSRVILTTRKEDVA-SFNF-----HHMNPLGVDDAWDLFCMKAF-SSNRCCP--ELESLAHDLVAKCEGLPLAIAALGGVM--K---ESDWRKAYK-----LSWELSELEAVKTILLYSFNELPYQLKHCFLYCCLFPEDYRIRRKRLIRLWMAEGFV-EKRKLTAEEVADSYLMDLVCRSMLQVI-RNPSGRPKECKMHDLVREIALSTSETEKF---KE---RR
>XP_028093679.1
HD--A-DT---DDN-LVGIEDRKRQLLGWLMD--QRA--VISVVGMGGSGKTTLVAQAYKSQTVKQYFHSYAWITVSQTYVVDDLLRSMIKEFYSSRKSHKE---LLMISNYLKSKRYLVVLDDVWSQ-NLW-QHISVSLPD--GSRVILTTRKEDVA-SFNF-----HHMNPLGVDDAWDLFCMKAF-SSNRCCP--ELESLAHDLVAKCEGLPLAIAALGGVM--K---ESDWRKAYK-----LSWELSELEAVKTILLYSFNELPYQLKHCFLYCCLFPEDYRIRRKRLIRLWMAEGFV-EKRKLTAEEVADSYLMDLVCRSMLQVI-RNPSGRPKECKMHDLVREIALSTSETEKF---KE---RR
>XP_028093680.1
HD--A-DT---DDN-LVGIEDRKRQLLGWLMD--QRA--VISVVGMGGSGKTTLVAQAYKSQTVKQYFHSYAWITVSQTYVVDDLLRSMIKEFYSSRKSHKE---LLMISNYLKSKRYLVVLDDVWSQ-NLW-QHISVSLPD--GSRVILTTRKEDVA-SFNF-----HHMNPLGVDDAWDLFCMKAF-SSNRCCP--ELESLAHDLVAKCEGLPLAIAAL------------------------------ELEAVKTILLYSFNELPYQLKHCFLYCCLFPEDYRIRRKRLIRLWMAEGFV-EKRKLTAEEVADSYLMDLVCRSMLQVI-RNPSGRPKECKMHDLVREIALSTSETEKF---KE---RR
>XP_028093908.1
TGLNR-DT---ESE-LVGINKPKSQLIRWLV---RLK--VFSVSGMGRLGKTTLVKKVFDDAVVKNHFQIHVWIIVFESFKIEVLLKDIIKQLFNDNMDTNN---LKIINAFLQQKRYVLVFDDVSDI-HAW-QSFRHVFSS--ASRVVLTTKNTDLA-SSAS-----YNLQPLTLKKSWTLFCRKTI-TEN-SCP--HLEGLSKAILNRCEGLLLAIVAISGLL--K-SSVDE----------------------------------------------------------------------------------------------------------------------------------------
>XP_028094028.1
----K-SS---T---YANFESR-ELIFNNIMV--DSDVKMIGVYGTGGVGKTAMVEEIG--KQVK-NFNE---VVVSQDANVSNIEGQLTDRLNG---EVGKAN---ELWNRLNNKKNLIILDDIWQE-----NTIGIPI--NNCCKVVITSRIRGVLEKMHVD----VPMQVLLEKEAWALFKTKVGNS--------ELHDIADAVCKECGGLPVAILALGAAL--K--KKYVWEDVLDQFK--MLKNIA-DPKVYASLKLSYDRLSSDANSCFLLCCFFPEDANISIEVLARHCIARSLL-GQ-NKRASRRVLTVVDILKDACLLEG---KVEN---FVKMHDVIRDVALSIADDGKIL--KD---T-
>XP_028094159.1
------------------------------M---DDAVRKIGVQGMEGVGKTTIMKHINNQLLDETCFDV--WVTVSETFEIKNLQRQIAKKLNL---SASE---IHILSQ---MKRYVLILDNLSKA-FRL-DEVGIPEP-DNGCKLVLTTRLLEVCTRMNC-----VEIH-----------------------------------------------------------------------------------------------------------------------------------------------------------------------------------------------GR-----
>XP_028094181.1
TAKN------------------LMKVMDLLS---DDGASRIGVWGMGGVGKTTLVKNLNNQLETAASFII--WVTVSKELDLKRLQTQLLERLVV---TASQ---LHRLQK---EKRFLLILDDVWET-IDL-DYLGVPQ--HMGHNIILTSRSLDVCR-------------------------------------------------------------------------------------------------------------------------------------------------------------------------------------------------------------------
>XP_028094190.1
TAKN------------------LMKVMNLLN---DDGASKIGVWGMGGVGKTTLVKNLNNKLQTTAAFII--WVTVSKEFNLERVQTQLLNRLEI---TASR---LHRLQR---EKRFLLILDDVWEA-IDL-DYLGVPQP-QLGNKVILTSRSLDVCRQMKTD----VKVDVLSEEESWQLFTQNA--GKV------HIEPIARKVSKECSGLPLAIIIVGASM--R----TLWNDALN-----LEMSVPIEDKVYKPLKWSYDSLDMDIKSCFLYCSLYPEDFSIQVRELVQCWIAEGLV-VVRK-DSMNRGIALVENLKDSCLLEDG------FNHTVKMHDVVRDVAIWIATSSKIDG-GI---NR
>XP_028094191.1
TAKN------------------LIKVMNLLN---DDGASKIGVWGMGGVGKTTLVKNLNNQLETASAFII--WLTVSKELDLKRLQTQLLERLVV---SASR---LHRLKM---EKRFLLILDDVWEA-IDL-DYLGVPQP-QLGNKVILTSRSLDVCRQMKTD----VKVDVLSEEESWQLFTQNA--GKV------HIEPIARKVSKECSGLPLAIIIVGASM--R----TLWNDALN-----LEMSVPIEDKVYKPLKWSYDSLDMDIKSCFLYCSLYPEDFSIQVRELVQCWIAEGLL-VVRK-DSMNRGIALVENLKDSCLLEDG------FNHTVKMHDVVRDVAIWIASSSKLYG-GI---NR
>XP_028094538.1
------T----APF-LVGIYHRVKNI---LRDG-STYVCMVAISGMGGIGKTTIAKFVYNL---R--FEGSSFIRVSEQPNLVRLQRQLLSDLNG-IFNVDEG--IVKIKDAISCKKVLLVLDDVDRVDQDW----------CSGSKIIITTRNEDLLAHV-------HKIEKLDADESLKLFSWHAFGQDHP-----EFIEHSRRVERHCGGLPLALQVLGSSL-SK--SIHVWESALKKL-----EV--PDDQILRKLKISFDSLDDHDQDLFLFVG---KDKDC----TVKILDGCDFY-------T-TVG---IQNLIDRCLLTID----YN--K-INMHQLLRDMGREIVKEKR---HKD---E-
>XP_028094539.1
-----------DEG-LVGMDSHMEELIKLLGLG-NDNARIVGIWGMGGIGKTTIAQVVYDH---Q--FDGCCFVRVSKERGITFLQEQLVSKLIE-VSSISSG--KSMIKRIISRKKVLIVLDDVDESIHDW----------SSGSKIIITTIDLHVLTCT-------YKVHELKKDEAVKLLISKAFRKDKQ-----GYGNLLDRAVEYCKGVPLALKVLGSFL-HR--KEIYWESALKRL-----ER--PLPGVEEVLKISYDALGWEDKEIFLFKQ---KYIND----ATKILESFGFQ-------P-TIA---IELLVEKSLIIIS----HG--R-LFMHDLIQEMGRNIVKEQR---YED---E-
>XP_028094548.1
AK--R-ST---EPR-IHGRDKEKKEIIDFLLR--DNKVGVIPIVGMGGLGKTTLAQMVYNDEVVNKNFDSKAWVCVSDEFDILRISKVILESITS-FKELNQ---VQQLKQNLVGKKILIVLDDVWDK-NDW-NVLKSPI--APGSKIIVTTRDGDVASSMGT-----HLLQHLSENDCWSVFAQHAFGNRSM-----NLVFIGRKIVEKCKGLPLAARTLGGLL--K------WENVLN----DLTEQGS----ILPALRLSYHHLPSHLKRCFAYCSILPKDYEFEDEELVFLWMAEGLL-QQQNKQMEDLGAEYFRELQSRCFFQ---PSSGGENSKFVMHDLINDLAQSVARYTCFR--ED-----
>XP_028094549.1
AK--R-ST---EPR-IHGRDKEKKEIIDFLLR--DNKVGVIPIVGMGGLGKTTLAQMVYNDEVVNKNFDSKAWVCVSDEFDILRISKVILESITS-FKELNQ---VQQLKQNLVGKKILIVLDDVWDK-NDW-NVLKSPI--APGSKIIVTTRDGDVASSMGT-----HLLQHLSENDCWSVFAQHAFGNRSM-----NLVFIGRKIVEKCKGLPLAARTLGGLL--K------WENVLN----DLTEQGS----ILPALRLSYHHLPSHLKRCFAYCSILPKDYEFEDEELVFLWMAEGLL-QQQNKQMEDLGAEYFRELQSRCFFQ---PSSGGENSKFVMHDLINDLAQSVARYTCFR--ED-----
>XP_028094550.1
AK--R-ST---EPR-IHGRDKEKKEIIDFLLR--DNKVGVIPIVGMGGLGKTTLAQMVYNDEVVNKNFDSKAWVCVSDEFDILRISKVILESITS-FKELNQ---VQQLKQNLVGKKILIVLDDVWDK-NDW-NVLKSPI--APGSKIIVTTRDGDVASSMGT-----HLLQHLSENDCWSVFAQHAFGNRSM-----NLVFIGRKIVEKCKGLPLAARTLGGLL--K------WENVLN----DLTEQGS----ILPALRLSYHHLPSHLKRCFAYCSILPKDYEFEDEELVFLWMAEGLL-QQQNKQMEDLGAEYFRELQSRCFFQ---PSSGGENSKFVMHDLINDLAQSVARYTCFR--ED-----
>XP_028094551.1
AK--R-ST---EPR-IHGRDKEKKEIIDFLLR--DNKVGVIPIVGMGGLGKTTLAQMVYNDEVVNKNFDSKAWVCVSDEFDILRISKVILESITS-FKELNQ---VQQLKQNLVGKKILIVLDDVWDK-NDW-NVLKSPI--APGSKIIVTTRDGDVASSMGT-----HLLQHLSENDCWSVFAQHAFGNRSM-----NLVFIGRKIVEKCKGLPLAARTLGGLL--K------WENVLN----DLTEQGS----ILPALRLSYHHLPSHLKRCFAYCSILPKDYEFEDEELVFLWMAEGLL-QQQNKQMEDLGAEYFRELQSRCFFQ---PSSGGENSKFVMHDLINDLAQSVARYTCFR--ED-----
>XP_028094552.1
AK--R-ST---EPR-IHGRDKEKKEIIDFLLR--DNKVGVIPIVGMGGLGKTTLAQMVYNDEVVNKNFDSKAWVCVSDEFDILRISKVILESITS-FKELNQ---VQQLKQNLVGKKILIVLDDVWDK-NDW-NVLKSPI--APGSKIIVTTRDGDVASSMGT-----HLLQHLSENDCWSVFAQHAFGNRSM-----NLVFIGRKIVEKCKGLPLAARTLGGLL--K------WENVLN----DLTEQGS----ILPALRLSYHHLPSHLKRCFAYCSILPKDYEFEDEELVFLWMAEGLL-QQQNKQMEDLGAEYFRELQSRCFFQ---PSSGGENSKFVMHDLINDLAQSVARYTCFR--ED-----
>XP_028094553.1
AK--R-ST---EPR-IHGRDKEKKEIIDFLLR--DNKVGVIPIVGMGGLGKTTLAQMVYNDEVVNKNFDSKAWVCVSDEFDILRISKVILESITS-FKELNQ---VQQLKQNLVGKKILIVLDDVWDK-NDW-NVLKSPI--APGSKIIVTTRDGDVASSMGT-----HLLQHLSENDCWSVFAQHAFGNRSM-----NLVFIGRKIVEKCKGLPLAARTLGGLL--K------WENVLN----DLTEQGS----ILPALRLSYHHLPSHLKRCFAYCSILPKDYEFEDEELVFLWMAEGLL-QQQNKQMEDLGAEYFRELQSRCFFQ---PSSGGENSKFVMHDLINDLAQSVARYTCFR--ED-----
>XP_028094554.1
AK--R-ST---EPR-IHGRDKEKKEIIDFLLR--DNKVGVIPIVGMGGLGKTTLAQMVYNDEVVNKNFDSKAWVCVSDEFDILRISKVILESITS-FKELNQ---VQQLKQNLVGKKILIVLDDVWDK-NDW-NVLKSPI--APGSKIIVTTRDGDVASSMGT-----HLLQHLSENDCWSVFAQHAFGNRSM-----NLVFIGRKIVEKCKGLPLAARTLGGLL--K------WENVLN----DLTEQGS----ILPALRLSYHHLPSHLKRCFAYCSILPKDYEFEDEELVFLWMAEGLL-QQQNKQMEDLGAEYFRELQSRCFFQ---PSSGGENSKFVMHDLINDLAQSVARYTCFR--ED-----
>XP_028095103.1
------T----PPY-QIGIDSRVEEI---LQDG-SADVGIVTICGMGGIGKTTIAKIVYNL---R--FEASSFIRISEQHNLVCLQRRLLQDLKG-ICSVHEG--IVRIKDALCCKRVLLVLDDVDQVDQDW----------YPGSKIIITTRREHLMAQL-------HKVKELNDDESLELLSWHTFRQNHP-----EYEEHSKRVVSYCRGLPLALQVLGSSL-FR--NLDVWESALKKL-----KA--PDSQILTKLKISFDSLDDHDRNLFLFVK---KTK-I----SQLQLDGCDFY-------T-KAG---IDNLIDRCLLIID----KN--K-LMMHQLLQDMTQEIIEEKR---HKD---E-
>XP_028095150.1
----G-TT---ESG-VCGRDNDKEDVIKLLLS--NQKIDVIAIVGMGGVGKTTLAQFLYNDGRVDDHFDMKAWVCVSDEFDVVRVTRTILEAVIPSTKDLNQ---LQKLKECLSGKKFLFILDDVWNE-DNW-DILRSPF--GHGSRVIVTTRNESVSSIMQT-----HRLQQLSDEDCWKLFAKHAFEKGDC-----KLERIGKQIVKKCKGLPLAAKTLAGLL--K------WNNILK----DLPKEKS----ILLALKLSYHYLPSHLKRCFAYCSIFPKDYEFQMEGLVLMWMAEGFV-EQPR---------------------------------------------------------------
>XP_028095238.1
TK--K-ST---EPR-VYGRERDQSKIIELLVK--HSNVGVIPIVGMGGIGKTTLAQMVYKDETVKVHFDLKAWACVSDEFDILRITKAIYDSVTS-FNNLDQ---AQQLQKALAGRKFLIVLDDVWNK-SDW-NVLKKPF--AQGSKVVVTTRNRDVARMMGA-----HDIEVLSNEDCWFLFAQHAFEHRSI-----NLVSIGKKIVEKCKGLPLAAKTLGGLL--K------WVDVLC----DLSHEES----ILLALRLSYHHLPSHLKQCFAYCSIMPKDCEFEEEEVVLLWMAEGFI-PPKRKQMEDIGGEYFRELLSRSFFQ---PSSTGKSSKFVMHDLINDLAQAVARDTCFR--ED---RH
>XP_028095239.1
TK--K-ST---EPR-VYGRERDQSKIIELLVK--HSNVGVIPIVGMGGIGKTTLAQMVYKDETVKVHFDLKAWACVSDEFDILRITKAIYDSVTS-FNNLDQ---AQQLQKALAGRKFLIVLDDVWNK-SDW-NVLKKPF--AQGSKVVVTTRNRDVARMMGA-----HDIEVLSNEDCWFLFAQHAFEHRSI-----NLVSIGKKIVEKCKGLPLAAKTLGGLL--K------WVDVLC----DLSHEES----ILLALRLSYHHLPSHLKQCFAYCSIMPKDCEFEEEEVVLLWMAEGFI-PPKRKQMEDIGGEYFRELLSRSFFQ---PSSTGKSSKFVMHDLINDLAQAVARDTCFR--ED---RH
>XP_028095304.1
TSRN------------------KEKIWNFLI---DGAVLKIGVQGMGGVGKTTIMKHINNRLLNETYFDV--WVTVSKAFKIKNLQRQIAEKLDL---SASE---IHMLSQ---KKRYVLILDDLWKA-FPL-DKVGIPEP-DNICKLVLTTRLLEVCTKMNC-----VEMELLADEEALNLFMNNVEGHQT------EVKEITKEVAKKCACLPLAIMTMAGCM--R----REWRNTRN---------AQKEEWLFEQLKFSYSRLDEQEQHCFLYCALYPEDNDIDRKELIEHWIAEGLI-CKTD-AMLDKGHTILNNLIKTGLLVKA------G-EYMKMHDLIRDMALKITLTNP----GE---ER
>XP_028095660.1
------SLSSRAPD-ISRFRTL-QEPLEQTLV--DDKTKGICIHGTVGIGKTTILRNLNKHEQVT--FPIVIWLKVSENFSREHLQQDIVQTIAD-PSKFCE---VAKISEELECKRYLLLLDDVKAY------DLRE-IPENNRSKIVLTTRQLNACTKM-------IRVKCLTRVEAWQMF-------QDVGQTQ-NTKQAAMELCKGCGGLPLMIVKVANTF--KVDGLKSWRGWLK-------IGCE--RELYELLKFCYDNLDDQCKNCFLYGALYPEDTDINKNDLLECWEANNLL-STTY------GNSILDYFHALSILEEG-----S--DHVKMDKFIRQVAVYVTEDEHHLV-KA-EMNR
>XP_028095691.1
VK--R-TT---ELC-FYGRDEDKEKIIEFLLR--DNKIGVIPIVGMGGVGKTTLARMVYNDVKVKSNFVLKAWVYVSDKFDVMRMTKTILEAVTS-FNDLDQ---VQQLKQALTGKKFLIVLDDVWSR-SDW-HRLKSPF--AQGSKLMVTTRNRYVASTMGT-----HLLKELSDDDCWSVFAQYAFKNRSI-----NLVSIRRAIVEKCRGSPLAATALGCLL--K------WDDVLN----DLSDEES----ILPALRLSYHCLPSHLKRCFAYCSILPKGYEFEEEELVLLWMAEGFI-EQPEKQMEVVGSNYFHELLARSFFQ---PSSSGNNSRFVMHDLTNDLAQFVAREICCR--ED---RH
>XP_028095692.1
VK--R-TT---ELC-FYGRDEDKEKIIEFLLR--DNKIGVIPIVGMGGVGKTTLARMVYNDVKVKSNFVLKAWVYVSDKFDVMRMTKTILEAVTS-FNDLDQ---VQQLKQALTGKKFLIVLDDVWSR-SDW-HRLKSPF--AQGSKLMVTTRNRYVASTMGT-----HLLKELSDDDCWSVFAQYAFKNRSI-----NLVSIRRAIVEKCRGSPLAATALGCLL--K------WDDVLN----DLSDEES----ILPALRLSYHCLPSHLKRCFAYCSILPKGYEFEEEELVLLWMAEGFI-EQPEKQMEVVGSNYFHELLARSFFQ---PSSSGNNSRFVMHDLTNDLAQFVAREICCR--ED---RH
>XP_028095778.1
TK--R-ST---EPR-IYGREHDQRKIIELLVR--HNNIGVIPIVGMGGIGKTTLAQMVYNNETVQKHFHLKAWVCVSDEFDIMRITKAILESVTS-FNNLDQ---VQQLKQALAGKKFLIVLDDVWNK-SDW-NVLKKPF--AQGSKVVVTTRNRDVARMMRA-----HYIEVLSDDDCWSLFSRHAFENRSI-----NLVSIGKKIVKKCKGLPLAARTLGGLL--K------WEDVLH----DLP-QES----ILPALRLSYHHLPSHLKQCFAYCSIIPNDYEFEEEELVLLWMAEGFI-QKQRKQMEDVGGEYFQELLSRSFFQ---PSSTGKSSKFVMHDLINDLAQVVARDTCLR--DD---RH
>XP_028095779.1
TK--R-ST---EPR-IYGREHDQRKIIELLVR--HNNIGVIPIVGMGGIGKTTLAQMVYNNETVQKHFHLKAWVCVSDEFDIMRITKAILESVTS-FNNLDQ---VQQLKQALAGKKFLIVLDDVWNK-SDW-NVLKKPF--AQGSKVVVTTRNRDVARMMRA-----HYIEVLSDDDCWSLFSRHAFENRSI-----NLVSIGKKIVKKCKGLPLAARTLGGLL--K------WEDVLH----DLP-QES----ILPALRLSYHHLPSHLKQCFAYCSIIPNDYEFEEEELVLLWMAEGFI-QKQRKQMEDVGGEYFQELLSRSFFQ---PSSTGKSSKFVMHDLINDLAQVVARDTCLR--DD---RH
>XP_028095780.1
TK--R-ST---EPR-IYGREHDQRKIIELLVR--HNNIGVIPIVGMGGIGKTTLAQMVYNNETVQKHFHLKAWVCVSDEFDIMRITKAILESVTS-FNNLDQ---VQQLKQALAGKKFLIVLDDVWNK-SDW-NVLKKPF--AQGSKVVVTTRNRDVARMMRA-----HYIEVLSDDDCWSLFSRHAFENRSI-----NLVSIGKKIVKKCKGLPLAARTLGGLL--K------WEDVLH----DLP-QES----ILPALRLSYHHLPSHLKQCFAYCSIIPNDYEFEEEELVLLWMAEGFI-QKQRKQMEDVGGEYFQELLSRSFFQ---PSSTGKSSKFVMHDLINDLAQVVARDTCLR--DD---RH
>XP_028095805.1
TLQLR-AS---EAD-VVGIENPKSVLISWLV---NLT--AVSVVGMGGVGKTTLVKKVYDSQVVKKYFNCHAWITVSQSFTTAELLRAALKDFLEDTMGEIQ---LIKLRDYLQQKRYVVVFDDVWSI-NAW-ESVKFALPD--GSRIIFTTRIGDVA---AA-----YHLHPLPEEEAWTLFCNKTF-RGENVCP--ELEEMSYSILKKCGGLPLAIVAIGSLL--K---LLEWKKVHD-----LSAEVKSLENLKRILMLSYIDLPYHLKCCFLYLSVFPEDYLIKRMKLIRLWVVERFV-EEKPLTAEEVAEDYLNELVSRSMIQVV-KDYFNRVRTCRLHDVMREIIQLKSRDESF---DR---RR
>XP_028095806.1
TLQLR-AS---EAD-VVGIENPKSVLISWLV---NLT--AVSVVGMGGVGKTTLVKKVYDSQVVKKYFNCHAWITVSQSFTTAELLRAALKDFLEDTMGEIQ---LIKLRDYLQQK------------------------------RIIFTTRIGDVA---AA-----YHLHPLPEEEAWTLFCNKTF-RGENVCP--ELEEMSYSILKKCGGLPLAIVAIGSLL--K---LLEWKKVHD-----LSAEVKSLENLKRILMLSYIDLPYHLKCCFLYLSVFPEDYLIKRMKLIRLWVVERFV-EEKPLTAEEVAEDYLNELVSRSMIQVV-KDYFNRVRTCRLHDVMREIIQLKSRDESF---DR---RR
>XP_028095817.1
TGFNR-HA---ESE-LVGIDKPKSQLISWLV---RLK--VFSVSGMGGLGKTTLVKKVFADAVVKNHFQNHAWITVSQSFNTKELLKGMITQLFEDNKDTNS---LKIIYDFLQQKRYVLVFDDVWDI-HAW-QSFKHVFPI--GSRVVLTTRNTDLG-SSAS-----YNLEPLTPEESWTLFCRKTF-MEN-SCP--YLEGLSKDILNRCEGLPLAIVAISGLL----SNVDEWEKIYR-----LGAELEKLRSMKKILLLSYIDLPYDLKFCFLYLSVFPEDCLIDHWRLIRLWVAEGFI-EMKLMTIEEVAEGYLNELINRSLVQVA-MRSDGRVKTYRIHDLWREIIVLKSAEKNV---ER---RR
>XP_028095821.1
TTTLR-AS---DAD-VVGIENPKSLLISWLV---NLT--AVSVVGMGGVGKTTLVKKVYDSQAVKKYFDHHAWITVSQSFTAAELLRAALKDFLEDTMDERQ---LIKLRVYLQQKRYVVVFDDVWST-NAW-EVVKLALPD--GSRIIFTTRIGDVA---AS-----YHLQPLPEEEAWTLFCMKAF-RGENICS--ELGEMSYKILNKCGGLPLAIVTIGSLL--K---LLEWKKVHD-----LSAEAKNFETLERILLLSYIDLPYHLKCCFLYLSVFPEDYLIKRMKLIRLWVIERFV-EEKPLTAEEVAEDYLNELVSRNMIQVV-TDYFNRVMTCRVHDIMREIIQLKSRDESF---DR---RR
>XP_028095835.1
TGFNR-HA---ESE-LVGIDKPKSLLINWLV---RLK--VFSVSGMGGLGKTTLVKKVFADAVVKNHFQNHAWITVSQSFNTKELLKGMITQLFEETMDWNS---LKIINAFLRQKRYVLVFDDVWDI-QAW-QVFRYTFPE--GSRVMLTTRNADLA-LFSR-----YDLQPLSPQESWALFCKKTF-QEN-YCP--HLEGLLTSILRRCEGLPLAIVAISGLL--K-SSVAEWEKTYQ-----LGAELEQLLSMKKILSLSYSDLPHYLKLCFLYLSVFPEDHLIEHWRLIWLWIAEGFV-EVKEAPIEQVAEGYLNELVNRSLIQVA-INGKRRIKLYRIHDLWREIIVFKSREQNI---ER---RR
>XP_028095924.1
----A-ST---E--GIKSFESR-RRIINEVVQ--DDRFHMIGICGMGGVGKTTMVKEVT--KSANEEFDE---VVVSQSPDEKKIQAEIADK-FE---ASGRAD---RLRESLRRKRILLILDDVWKR-----EDIAIPY--HGGCKILLTSRFVYVCDDMGAE----FTVEALDKEEAWNLFKEMAGISND------EFYSTQKAVAEECGGLPVAIKAVARAL--K--GEPSWDSALGQLQ--IIKSIR-EDQIFKSLELSYNSLSKEAQKVFLFCSLYPEDFDIPIEDLVRYGIGLESF-E--GSEARQKVHDFVDDLKKCYLMDS---EEKE---CVKMHDVIRDVALSIAGEEHFM--RY---R-
>XP_028096540.1
----K-SS---T--NYVNFESR-EFVFNNIMA--NSNVKMIGVYGTGGVGKTTMVEEIG--KLVK-NFDE---VVVSQDANVSNIQGQLAVRLQG---EVGKAS---KLWNRLNNKKNLIILDDMWQN-----DRIGIPI--NNCCKVVITSRIRGVLEEMHVD----VPMQVLSEKEAWALFKTKVGNS--------ELHDIADAVCKECGGLPVAILAVGAAL--K--KKYVWEDVLDQFK--MLKNIA-DAKVYASLKLSYDRLSSDAKSCFLLCCFFPEDANISIEVLARHCIVRSLL-GQ-NIRASRRVLTVVDILKDACLLEG---KDEN---FVKMHDVIRDVALSIADDGKIL--KH---T-
>XP_028096541.1
----K-SS---T--NYVNFESR-EFVFNNIMA--NSNVKMIGVYGTGGVGKTTMVEEIG--KLVK-NFDE---VVVSQDANVSNIQGQLAVRLQG---EVGKAS---KLWNRLNNKKNLIILDDMWQN-----DRIGIPI--NNCCKVVITSRIRGVLEEMHVD----VPMQVLSEKEAWALFKTKVGNS--------ELHDIADAVCKECGGLPVAILAVGAAL--K--KKYVWEDVLDQFK--MLKNIA-DAKVYASLKLSYDRLSSDAKSCFLLCCFFPEDANISIEVLARHCIVRSLL-GQ-NIRASRRVLTVVDILKDACLLEG---KDEN---FVKMHDVIRDVALSIADDGKIL--KH---T-
>XP_028096542.1
----K-SS---T--NYVNFESR-EFVFNNIMA--NSNVKMIGVYGTGGVGKTTMVEEIG--KLVK-NFDE---VVVSQDANVSNIQGQLAVRLQG---EVGKAS---KLWNRLNNKKNLIILDDMWQN-----DRIGIPI--NNCCKVVITSRIRGVLEEMHVD----VPMQVLSEKEAWALFKTKVGNS--------ELHDIADAVCKECGGLPVAILAVGAAL--K--KKYVWEDVLDQFK--MLKNIA-DAKVYASLKLSYDRLSSDAKSCFLLCCFFPEDANISIEVLARHCIVRSLL-GQ-NIRASRRVLTVVDILKDACLLEG---KDEN---FVKMHDVIRDVALSIADDGKIL--KH---T-
>XP_028096865.1
R-----VS---EEI-MVGFEDEVIMIKEQLTEG--KKLGIISIVGMPGLGKTTLARKVYDDPYITHYFHIRAWTYVSQAYIKRDLLLGILHSIT-EQMSNEK---LGEIYKILKGKRYLIVMDDIWST-GAW-DDVRMYLPN-NGSRVMFTSRLKEVGLHAK-PE---HHLRFLTEEESWELFQKRVF-RGE-SFPP-ELMGLGLQIAEKCEGLPLAIVVIAGIL-AK------WEEVAESVS-YMVN----PNQYMRTLALSYYHLPDHLKPCFLYFGAFLEGSEIPVRKLMWLWIAEGFV--Q-SKTLEEIAEDYLTDLIERSLVIVS-KRSNGGIKACRMHDLLRHLCLREAEKFKFLT-HE---GR
>XP_028096888.1
----V-SQ------GYEDFDSR-AKIFKEIMK--DSCVKMIGVYGAGGVGKTTMVVEVG--KLAERNFDD---VAISQTLDEKIVKEKLASQLN------GNAG---QLYRRLNNKKNLVILDDVWEN-----NDIEIPI--NMGCTVVITSRKKGFCQMIR------ILIGVLEEPEAWTLFKKTAGIS--------DIPSEAKEVCDKCGGLPVAIRAVAAAL--K--GKHAWKDALRQLK--KLKEIA-DPDLFISLKWSYDRLPKDARSCFLLCSLFPEDAEISIDDLVRYSVGMRLL-DQ-NDEVRNRVLAMVDVLNQSCLLDG---TNEN---VVKMHDVIRDVAITIAEE-KYL--KH---T-
>XP_028096889.1
----V-SQ------GYEDFDSR-AKIFKEIMK--DSCVKMIGVYGAGGVGKTTMVVEVG--KLAERNFDD---VAISQTLDEKIVKEKLASQLN------GNAG---QLYRRLNNKKNLVILDDVWEN-----NDIEIPI--NMGCTVVITSRKKGFCQMIR------ILIGVLEEPEAWTLFKKTAGIS--------DIPSEAKEVCDKCGGLPVAIRAVAAAL--K--GKHAWKDALRQLK--KLKEIA-DPDLFISLKWSYDRLPKDARSCFLLCSLFPEDAEISIDDLVRYSVGMRLL-DQ-NDEVRNRVLAMVDVLNQSCLLDG---TNEN---VVKMHDVIRDVAITIAEE-KYL--KH---T-
>XP_028096890.1
----V-SQ------GYEDFDSR-AKIFKEIMK--DSCVKMIGVYGAGGVGKTTMVVEVG--KLAERNFDD---VAISQTLDEKIVKEKLASQLN------GNAG---QLYRRLNNKKNLVILDDVWEN-----NDIEIPI--NMGCTVVITSRKKGFCQMIR------ILIGVLEEPEAWTLFKKTAGIS--------DIPSEAKEVCDKCGGLPVAIRAVAAAL--K--GKHAWKDALRQLK--KLKEIA-DPDLFISLKWSYDRLPKDARSCFLLCSLFPEDAEISIDDLVRYSVGMRLL-DQ-NDEVRNRVLAMVDVLNQSCLLDG---TNEN---VVKMHDVIRDVAITIAEE-KYL--KH---T-
>XP_028097022.1
------T----VKD-LVGMDSRMQKVIELLGLG-MGDARVVGIWGMGGIGKTTISRAVYDC---Q--FQGCSFVRVSKKCGLKTLQEQLISKLIE-VRSDAHA--VHMIRNMICRKKVLIVLDDVDESTHNC----------NSGSRIIITTRNKHVFRYI-------YEVEELREDEAMELFKSKAFSNYQH-----EYQELVRRALKYAKGVPLALKVLG-----------------------------HLAEVHQVIRISYDALDWQEQQIFLFKW---KDKNE----VIKILESCGFD-------P-IIG---IDVLVQKSLITIS----SN--K-LLMHDLIQQLGWCIVEEER---DED---E-
>XP_028097049.1
------------------MDSSMEEMIKLLGLG-MDDAPVVGIWGMGGIGKTALASAIYAH---Q--FEGCSFVRVSEKGGLKTPHEQLISELME-IGNIGSA--LSTIRNRVCRKKVHIVLDDVDESTLDW----------GFGSRIIITTRNQHTLRYI-------YKVEELGEDEATKLFKSKAFRKHQQ-----GYGKLA--------------------------------------------------------------------------------------------------------------------------------------------------------------------S-
>XP_028097193.1
-----WSD---DET-KVGLDDKVRSLQRLLVP--NDDFRAIGIVGMRGIGKTTLCQVIFKKQEVKNHF--RIWVC-SKQ--NKETVKRMLECESVNNHGLEGP--LFALRLQLLGKRYLIILDDVWCK-DD-MEKLAYGLPKGCGGTVIVTSRAEELAKKIGEDKL--HRLLLILDESCWKIFKDSAEEGDIK------LENLKVKIIEKCYGLPLL-------------------------------------------------------------------------------------------------AKMMGKIASENL----------------------------HER------QS-----
>XP_028097441.1
---------------II-------------------------LVGVSGVGKTWTAKQLSKHA--IKEFEIALWVFCNRKYHLSSIARQLLLPIAD--KEEENHEDLQMIAKSLEKKKVLLIFDDMKEG-----QELETLLPN----KVLITSN----APT-GSKDE--ILVKPLSVEESLSLFRDRVGRRVYE------IKDLAEKFIKETK--PAAIMLMAKAFFVQ-------ESALKETAYNLAW-------L---LHSGYDMLPRVLIDCC-HGSRFFRNGSIHYSELIAYWILEGYL-GHVE--MEK---AYF-ELVDCQLLKKL-SG-DS--AIVNLDD----------FDHCF--LEDFGRQK
>XP_028097442.1
---------------II-------------------------LVGVSGVGKTWTAKQLSKHA--IKEFEIALWVFCNRKYHLSSIARQLLLPIAD--KEEENHEDLQMIAKSLEKKKVLLIFDDMKEG-----QELETLLPN----KVLITSN----APT-GSKDE--ILVKPLSVEESLSLFRDRVGRRVYE------IKDLAEKFIKETK--PAAIMLMAKAFFVQ-------ESALKETAYNLAW-------L---LHSGYDMLPRVLIDCC-HGSRFFRNGSIHYSELIAYWILEGYL-GHVE--MEK---AYF-ELVDCQLLKKL-SG-DS--AIVNLDD----------FDHCF--LEDFGRQK
>XP_028097443.1
---------------II-------------------------LVGVSGVGKTWTAKQLSKHA--IKEFEIALWVFCNRKYHLSSIARQLLLPIAD--KEEENHEDLQMIAKSLEKKKVLLIFDDMKEG-----QELETLLPN----KVLITSN----APT-GSKDE--ILVKPLSVEESLSLFRDRVGRRVYE------IKDLAEKFIKETK--PAAIMLMAKAFFVQ-------ESALKETAYNLAW-------L---LHSGYDMLPRVLIDCC-HGSRFFRNGSIHYSELIAYWILEGYL-GHVE--MEK---AYF-ELVDCQLLKKL-SG-DS--AIVNLDD----------FDHCF--LEDFGRQK
>XP_028097486.1
TGLNR-DA---ESE-LVGIHKPKSQLITWLV---RLK--VFSVSGMGGLGKTTLVKKVFDDAVVKNRFQSHVWITVSESFKIEVLLKGIVEQLFEDNMDTNS---LKIINAFLQEK--------------------------------------------------------------------RKTF-MEN-SCP--HLERLSKDILNRCEGLPLAIVAISGLL--K-SSVDEWDKIYR-----LGAELEKLQSMNKLLSLSYIDLPYYLKFCFLYLSVFPEDCFIDHWRLIRLWVAEGFV-EMKVMTKEEVAEGYLNELINRSLVQVA-RRRDRRVATYRIHDLWREMIVSKSGEQNV---EK---RR
>XP_028097515.1
----A-SM---G--GFKGFESR-RSIMNEVME--DDSIYVIGICGMGGVGKTTMVKEVA--KKAEEKFDI---IVVSQNQNLITIQDQIAKINFG---LPTGAG---KIRSKILSGRVLVILDDVWKR-----EDIGIPF--HKGCKIVMTSRSEDVCNGMDTQ----FEVGVLHEEEAWNLFKEMAGISDEG-----NLQLTQIAVAEECGGLPIAIVTVGRAL--R--NKYSWDSALEQLR--MVKNIS-DEKVFKSLELSYDKLSDEAKKCFLLCSLYPEDFDIPIEYLVRYAIGIELF-Q--SHQARNRVYSTVDNLKKCYLMES---ENEE---CIKMHDVVRDVAISIAREEHFL--RC---R-
>XP_028097516.1
----A-SM---G--GFKGFESR-RSIMNEVME--DDSIYVIGICGMGGVGKTTMVKEVA--KKAEEKFDI---IVVSQNQNLITIQDQIAKINFG---LPTGAG---KIRSKILSGRVLVILDDVWKR-----EDIGIPF--HKGCKIVMTSRSEDVCNGMDTQ----FEVGVLHEEEAWNLFKEMAGISDEG-----NLQLTQIAVAEECGGLPIAIVTVGRAL--R--NKYSWDSALEQLR--MVKNIS-DEKVFKSLELSYDKLSDEAKKCFLLCSLYPEDFDIPIEYLVRYAIGIELF-Q--SHQARNRVYSTVDNLKKCYLMES---ENEE---CIKMHDVVRDVAISIAREEHFL--RC---R-
>XP_028097517.1
----A-SM---G--GFKGFESR-RSIMNEVME--DDSIYVIGICGMGGVGKTTMVKEVA--KKAEEKFDI---IVVSQNQNLITIQDQIAKINFG---LPTGAG---KIRSKILSGRVLVILDDVWKR-----EDIGIPF--HKGCKIVMTSRSEDVCNGMDTQ----FEVGVLHEEEAWNLFKEMAGISDEG-----NLQLTQIAVAEECGGLPIAIVTVGRAL--R--NKYSWDSALEQLR--MVKNIS-DEKVFKSLELSYDKLSDEAKKCFLLCSLYPEDFDIPIEYLVRYAIGIELF-Q--SHQARNRVYSTVDNLKKCYLMES---ENEE---CIKMHDVVRDVAISIAREEHFL--RC---R-
>XP_028097527.1
N---A-FT---G--GFKGFESR-RLTMNGVME--DDSIYVIGICGMGGVGKTTMAKEVA--KKAEEKFDK---IVVSQNPDLINIQGQIAKIKFG---LPIGAG---E-----------------------------IP---------------------------------------------------------------------------------------------------------------------------------------------------------------------------------------------------------------------------------------
>XP_028097760.1
TTKI------------------LHVIWECLV---DVNISKLGVHGMGGVGKTTIMMHINN-LLNEAQFCV--WVTVSKTFNLEKLQKDIANALDL---KSAI---LLHLQR---RRKFILILDDLWYR-FSL-EEVGIPQP-ENGCKLVVITRLMEVCRGMETQ----IKVKLLSKEESWDLFIDKA-GADV------ELESIAKPVSEKCGRLPLAIITVGRAM--R----RIWKNALD-----LESSRGMEEGVFARLKFSYDQLSDKTKACFLYCALYAEDYKIDIEELIEYWMAEGLI-DEVG-IEINKGYAVLNELIDACLVESV------GTGWVKMHDLVRDLAIKITRESP----GM---DR
>XP_028097932.1
AN-NR-DA---EGD-LVGIDNPKQQLIDWVLD--RLK--VISVVGMGGLGKTTLIKKVYDDIEGKRLFQNHGWITVSQSFKIEELLKDLIQQLFDETMDNNK---LKVLKEFLRESRYMIVLDDIWSI-DAW-DAIKIALPN--GSRVLLTTRIGKVA-STSC-----YKMKALSPKESWTLFCKKTF-QEK-DCP--QLIEISKSILRRCEGLPLAIVVISGVL--K-GRVDEWELVNR-----LGAEVE----MKKILLLSYNDLPYYLKSCLLYLSSFPEDHLIDWMSTIRLWMAEGFV-EVKEKTPEEVAEAYLYELLNRSLIQVA-RKFE-RIRSCRIHDLLREIILSKSRDHNF---ER---RR
>XP_028097963.1
----A-SI---V--GYKAFESR-SSIMNNVME--DDGIYMIGICGMGGVGKTTLVKEVA--KKAQKKFNK---IVVSQNPDLISIQGQIAKLLFG---LLARAE---DLRRGIQSGKVLTILDDVWKR-----DEMGIPC--HKGCKIVMTSRREDVCNGMDTQ----FMVSVLHEEEGWNLFKEMAGISDEG-----DLQLTQMAVAKECGGLPIAIATVGRAL--R--NKYLWDSALEQLG--LVKNIS-DEKVFKSLELSYDFLSDEAKKCFLLCSLYPEDFHIPIEDLVRYVFGIELF-E--RHQARKRVHSLVDDLKKCYLMEG---KHEYNVECIKMHDVVRDVAISIAREEHFL--RC---R-
>XP_028097965.1
----A-SI---V--GYKAFESR-SSIMNNVME--DDGIYMIGICGMGGVGKTTLVKEVA--KKAQKKFNK---IVVSQNPDLISIQGQIAKLLFG---LLARAE---DLRRGIQSGKVLTILDDVWKR-----DEMGIPC--HKGCKIVMTSRREDVCNGMDTQ----FMVSVLHEEEGWNLFKEMAGISDEG-----DLQLTQMAVAKECGGLPIAIATVGRAL--R--NKYLWDSALEQLG--LVKNIS-DEKVFKSLELSYDFLSDEAKKCFLLCSLYPEDFHIPIEDLVRYVFGIELF-E--RHQARKRVHSLVDDLKKCYLMEG---KHEYNVECIKMHDVVRDVAISIAREEHFL--RC---R-
>XP_028097966.1
----A-SI---V--GYKAFESR-SSIMNNVME--DDGIYMIGICGMGGVGKTTLVKEVA--KKAQKKFNK---IVVSQNPDLISIQGQIAKLLFG---LLARAE---DLRRGIQSGKVLTILDDVWKR-----DEMGIPC--HKGCKIVMTSRREDVCNGMDTQ----FMVSVLHEEEGWNLFKEMAGISDEG-----DLQLTQMAVAKECGGLPIAIATVGRAL--R--NKYLWDSALEQLG--LVKNIS-DEKVFKSLELSYDFLSDEAKKCFLLCSLYPEDFHIPIEDLVRYVFGIELF-E--RHQARKRVHSLVDDLKKCYLMEG---KHEYNVECIKMHDVVRDVAISIAREEHFL--RC---R-
>XP_028097967.1
----A-SI---V--GYKAFESR-SSIMNNVME--DDGIYMIGICGMGGVGKTTLVKEVA--KKAQKKFNK---IVVSQNPDLISIQGQIAKLLFG---LLARAE---DLRRGIQSGKVLTILDDVWKR-----DEMGIPC--HKGCKIVMTSRREDVCNGMDTQ----FMVSVLHEEEGWNLFKEMAGISDEG-----DLQLTQMAVAKECGGLPIAIATVGRAL--R--NKYLWDSALEQLG--LVKNIS-DEKVFKSLELSYDFLSDEAKKCFLLCSLYPEDFHIPIEDLVRYVFGIELF-E--RHQARKRVHSLVDDLKKCYLMEG---KHEYNVECIKMHDVVRDVAISIAREEHFL--RC---R-
>XP_028097968.1
----A-SI---V--GYKAFESR-SSIMNNVME--DDGIYMIGICGMGGVGKTTLVKEVA--KKAQKKFNK---IVVSQNPDLISIQGQIAKLLFG---LLARAE---DLRRGIQSGKVLTILDDVWKR-----DEMGIPC--HKGCKIVMTSRREDVCNGMDTQ----FMVSVLHEEEGWNLFKEMAGISDEG-----DLQLTQMAVAKECGGLPIAIATVGRAL--R--NKYLWDSALEQLG--LVKNIS-DEKVFKSLELSYDFLSDEAKKCFLLCSLYPEDFHIPIEDLVRYVFGIELF-E--RHQARKRVHSLVDDLKKCYLMEG---KHEYNVECIKMHDVVRDVAISIAREEHFL--RC---R-
>XP_028097972.1
----A-FT---K--GFKGFESR-RLIMNGVME--EDSIYVIGICGMGGVGKTTMVKEVA--KKAEEKFHK---IVVSQNPDLINIQGEIAKILSG---LFARAG---ELGSRILMGRILVILDDVWKR-----GDIGIPC--YKGCKIVMTSRSEDVCIGMDTD----FKV-------------------------------------------------------------------------------------------------------------------------------------------------------------------------------------------------------
>XP_028098136.1
------T----SPY-LIGIHSRAKNI---LQDG-SSDVGIVAICGIGGIGKTTIAKVLYNL---R--FEGSSFVRILKQPNLLQLQRQLLADLKG-LYSVDEG--IVKIKDALRCKRILIILDDVDTIDRDW----------FQGSKIIITTRRERLLAHI-------HKVEILDNDKSLELFSWHAFGQNRP-----DFIKESKRVVQYCGGLPLAIKILGSSL-SK--SLNVWKSQLEKL-----KA--PDYQVIEKLKISYDSLDDHDKNLFLFVG---MDADW----VVTILDGCDFY-------T-TVG---IQNLIDRSLLTID----HK--K-LVMHQLIQEMGKEIVKVER---HKD---E-
>XP_028098215.1
------T----SPY-LIGIHSRAKNI---LQDG-SSDVGIVAICGIGGIGKTTIAKVLYNL---R--FEGSSFVRILKQPNLLQLQRQLLADLKG-LYSVDEG--IVKIKDALRCKRILIILDDVDTIDRDW----------FQGSKIIITTRRERLLAHI-------HKVEILDNDKSLELFSWHAFGQNRP-----DFIKESKRVVQYCGGLPLAIKILGSSL-SK--SLNVWKSQLEKL-----KA--PDYQVIEKLKISYDSLDDHDKNLFLFVG---MDADW----VVTILDGCDFY-------T-TVG---IQNLIDRSLLTID----HK--K-LVMHQLIQEMGKEIVKVER---HKD---E-
>XP_028098284.1
------T----SPY-LIGIHSRAKNI---LQDG-SSDVGIVAICGIGGIGKTTIAKVLYNL---R--FEGSSFVRILKQPNLLQLQRQLLADLKG-LYSVDEG--IVKIKDALRCKRILIILDDVDTIDRDW----------FQGSKIIITTRRERLLAHI-------HKVEILDNDKSLELFSWHAFGQNRP-----DFIKESKRVVQYCGGLPLAIKILGSSL-SK--SLNVWKSQLEKL-----KA--PDYQVIEKLKISYDSLDDHDKNLFLFVG---MDADW----VVTILDGCDFY-------T-TVG---IQNLIDRSLLTID----HK--K-LVMHQLIQEMGKEIVKVER---HKD---E-
>XP_028098604.1
E-----RR---EEN-VVGFDMEAKTLVDLLNGG--EELDVVSVIGMGGLGKTTLAKKVFTDPAIEFEFYIRAWIYVSQEYDRKEVFISILGSLT-YRWSDDK---LAELRGHLQTGRYLIVMDDVWTR-EAW-DDLKMAFPK-NRSRILLTSRNTEVAIHAN-PDR--HLLRFLNEDESWELLEKKVF-RRE-RCPS-ELVDLGKQIAKECGGLPLAIVVIAGLL-MK------WEKVAKSVN-YVAR----PKQCMDILALSYKHLPYHLKACFLYFGVFPEDYEIPVWKLIQLWVAEGFI--Q-QIRLEDTAEEQLEDLVDRNLVLVE-RRSNGGIKTCRVHDMLRDLCLREAEEENFLH-IL---RR
>XP_028098605.1
E-----RR---EEN-VVGFDMEAKTLVDLLNGG--EELDVVSVIGMGGLGKTTLAKKVFTDPAIEFEFYIRAWIYVSQEYDRKEVFISILGSLT-YRWSDDK---LAELRGHLQTGRYLIVMDDVWTR-EAW-DDLKMAFPK-NRSRILLTSRNTEVAIHAN-PDR--HLLRFLNEDESWELLEKKVF-RRE-RCPS-ELVDLGKQIAKECGGLPLAIVVIAGLL-MK------WEKVAKSVN-YVAR----PKQCMDILALSYKHLPYHLKACFLYFGVFPEDYEIPVWKLIQLWVAEGFI--Q-QIRLEDTAEEQLEDLVDRNLVLVE-RRSNGGIKTCRVHDMLRDLCLREAEEENFLH-IL---RR
>XP_028098606.1
E-----RR---EEN-VVGFDMEAKTLVDLLNGG--EELDVVSVIGMGGLGKTTLAKKVFTDPAIEFEFYIRAWIYVSQEYDRKEVFISILGSLT-YRWSDDK---LAELRGHLQTGRYLIVMDDVWTR-EAW-DDLKMAFPK-NRSRILLTSRNTEVAIHAN-PDR--HLLRFLNEDESWELLEKKVF-RRE-RCPS-ELVDLGKQIAKECGGLPLAIVVIAGLL-MK------WEKVAKSVN-YVAR----PKQCMDILALSYKHLPYHLKACFLYFGVFPEDYEIPVWKLIQLWVAEGFI--Q-QIRLEDTAEEQLEDLVDRNLVLVE-RRSNGGIKTCRVHDMLRDLCLREAEEENFLH-IL---RR
>XP_028098607.1
E-----RR---EEN-VVGFDMEAKTLVDLLNGG--EELDVVSVIGMGGLGKTTLAKKVFTDPAIEFEFYIRAWIYVSQEYDRKEVFISILGSLT-YRWSDDK---LAELRGHLQTGRYLIVMDDVWTR-EAW-DDLKMAFPK-NRSRILLTSRNTEVAIHAN-PDR--HLLRFLNEDESWELLEKKVF-RRE-RCPS-ELVDLGKQIAKECGGLPLAIVVIAGLL-MK------WEKVAKSVN-YVAR----PKQCMDILALSYKHLPYHLKACFLYFGVFPEDYEIPVWKLIQLWVAEGFI--Q-QIRLEDTAEEQLEDLVDRNLVLVE-RRSNGGIKTCRVHDMLRDLCLREAEEENFLH-IL---RR
>XP_028098613.1
M-----GN---EEI-MVGFDDEVLTIKKRLAGG--KQLDIIPIVGMPGLGKTILARKVYNDPYITHHFHIRAWTYVSQVPRKREMLLDILHFFT-EDMSNEK---LGKLHKKLKGKRYLIVIDDIWDI-SAW-VDLKIYLPN-NGSRVMFTSRLKAVAMHVS-PN---HCQRFLTEEESWELLQRKVF-QNG-SCPA-ELIEFGKQIV--------------------------------------------------------NNL---LQDCYI---------------------------------------EFFFD--------------------------------------------------
>XP_028098747.1
T-----NT---EEI-MVGFEDEAMSLKEQLTGG--KQLQVISIVGMAGQGKTTLATKLYNDPLVVYHFYIRAWTSVSQEYRKRDLLIRLLSCHT-DQMGDEK---LCKLYKSLKGQTYFIVMDDIWDT-KAW--------PK--------------------------IALYFLTHNESWDLFQHKVFGKRE-NCPP-ELMEIGKQIANKCQGLPLAIVLVAGIL-TN------WKQVGETLN-TLAA----PQLWMKTLELSYNHLPGHLKPCLLYFGAFPEDYQIRVEKLIWLWVAEGFI--T-KKRLEDVAKEYLMDLIGRSLLLVS-RGYDGEIKACGIHDLLREFCIKQGEEDFFLQ-YQ-----
>XP_028098800.1
------T----AKH-PVGLDLRLQKLMIMLDVK-ANGVRVLGFYGMGGVGKTTLAKALYNK---H--FKRRSFVRNSQLHNLTSLQSKFLGDLSS-VNEVRSG--IMSIKEVVHKEPVLVVLDDVDDVNRDW----------YEGSRIIITTRDKGVLENV-------QEVKELTFPESLELFSYHAFGREKP-----KLMSFSEEVVSHTGRLPLALEVFGSFF-FR--SIREREDALKKL-----KQ--RPGELQDVLELSFSELDVEVKRIFLFINM-KMKRED----AIDIFKGCGFK-------A-EIA---MSDLVGKSLIKII----DN--I-LWMHDQLRDMGRQIVGDKC---RDN---E-
>XP_028098812.1
ER--R-TT---DQH-VVGFTKDVELLTSKLL---HQC--VISIVGMGGLGKTTLARKLYNSSSVGDKFKRKGWVSVSKDYNIQNLLRKTIKSFKMEKMEIED---LERLHELLKESRYLVVIDDVWDT-DAW-ASLRR------------------------------HELPFLQPEESWELFCKIVV-FPDYRCP--SLEELARDLVRKCQGLPLAIVVLGGLL--KKLQGRFWRHVSG----FESHD-S--AHVKQILALSFTDLPHHLKLCFLYLGLFPEDFEIEADRLTRLWVAEGFI-QQAQETLEETAAEYLNELIDRNLIQVA-RTW-MRIRRSRVHDLLRDLAIEKSKELNF---DG---RR
>XP_028098852.1
----P-TT---T--EFQGFDSR-ILVMNEIIE--DDGIHLIGICGMGGMGKTTMAKEVA--NRTNN-FNE---FAVSQAPDLKQVQSHIAEML-N---PVVRSS---RLRERLQKKKILVILDDVWKE-----DKYGFPL--NKSCKILFTSRIQNLWKGIQNR----IELRVLVVEEPWHLFRENVGNC--------DLLPLAKQIVNECAGLPLALVTMGSAL--M-HNQYHWNDALRQLR--LLSGV--PAEVYQALYFSYNFLDERAKKLFLLCCLFPEDYDIPIEGLVRYGIGLRWF-E--GDEVRDRVNVLVDQLKSCYLLDG---REEY----IKMHDVVRDVAISIAKDKHFM--IH---T-
>XP_028098853.1
----P-TT---T--EFQGFDSR-ILVMNEIIE--DDGIHLIGICGMGGMGKTTMAKEVA--NRTNN-FNE---FAVSQAPDLKQVQSHIAEML-N---PVVRSS---RLRERLQKKKILVILDDVWKE-----DKYGFPL--NKSCKILFTSRIQNLWKGIQNR----IELRVLVVEEPWHLFRENVGNC--------DLLPLAKQIVNECAGLPLALVTMGSAL--M-HNQYHWNDALRQLR--LLSGV--PAEVYQALYFSYNFLDERAKKLFLLCCLFPEDYDIPIEGLVRYGIGLRWF-E--GDEVRDRVNVLVDQLKSCYLLDG---REEY----IKMHDVVRDVAISIAKDKHFM--IH---T-
>XP_028098854.1
----P-TT---T--EFQGFDSR-ILVMNEIIE--DDGIHLIGICGMGGMGKTTMAKEVA--NRTNN-FNE---FAVSQAPDLKQVQSHIAEML-N---PVVRSS---RLRERLQKKKILVILDDVWKE-----DKYGFPL--NKSCKILFTSRIQNLWKGIQNR----IELRVLVVEEPWHLFRENVGNC--------DLLPLAKQIVNECAGLPLALVTMGSAL--M-HNQYHWNDALRQLR--LLSGV--PAEVYQALYFSYNFLDERAKKLFLLCCLFPEDYDIPIEGLVRYGIGLRWF-E--GDEVRDRVNVLVDQLKSCYLLDG---REEY----IKMHDVVRDVAISIAKDKHFM--IH---T-
>XP_028098855.1
----P-TT---T--EFQGFDSR-ILVMNEIIE--DDGIHLIGICGMGGMGKTTMAKEVA--NRTNN-FNE---FAVSQAPDLKQVQSHIAEML-N---PVVRSS---RLRERLQKKKILVILDDVWKE-----DKYGFPL--NKSCKILFTSRIQNLWKGIQNR----IELRVLVVEEPWHLFRENVGNC--------DLLPLAKQIVNECAGLPLALVTMGSAL--M-HNQYHWNDALRQLR--LLSGV--PAEVYQALYFSYNFLDERAKKLFLLCCLFPEDYDIPIEGLVRYGIGLRWF-E--GDEVRDRVNVLVDQLKSCYLLDG---REEY----IKMHDVVRDVAISIAKDKHFM--IH---T-
>XP_028098856.1
----P-TT---T--EFQGFDSR-ILVMNEIIE--DDGIHLIGICGMGGMGKTTMAKEVA--NRTNN-FNE---FAVSQAPDLKQVQSHIAEML-N---PVVRSS---RLRERLQKKKILVILDDVWKE-----DKYGFPL--NKSCKILFTSRIQNLWKGIQNR----IELRVLVVEEPWHLFRENVGNC--------DLLPLAKQIVNECAGLPLALVTMGSAL--M-HNQYHWNDALRQLR--LLSGV--PAEVYQALYFSYNFLDERAKKLFLLCCLFPEDYDIPIEGLVRYGIGLRWF-E--GDEVRDRVNVLVDQLKSCYLLDG---REEY----IKMHDVVRDVAISIAKDKHFM--IH---T-
>XP_028098857.1
----P-TT---T--EFQGFDSR-ILVMNEIIE--DDGIHLIGICGMGGMGKTTMAKEVA--NRTNN-FNE---FAVSQAPDLKQVQSHIAEML-N---PVVRSS---RLRERLQKKKILVILDDVWKE-----DKYGFPL--NKSCKILFTSRIQNLWKGIQNR----IELRVLVVEEPWHLFRENVGNC--------DLLPLAKQIVNECAGLPLALVTMGSAL--M-HNQYHWNDALRQLR--LLSGV--PAEVYQALYFSYNFLDERAKKLFLLCCLFPEDYDIPIEGLVRYGIGLRWF-E--GDEVRDRVNVLVDQLKSCYLLDG---REEY----IKMHDVVRDVAISIAKDKHFM--IH---T-
>XP_028098928.1
----V-AI---N--KFAAFESR-KSMVKEIMK--DDNINVIGGCGMGGVGKTTIVKKVC--RQAKAEFDM---FAMSQTP-----------------------------------------------K-----EKVGIPF--HKGCKILLTSRSKDVCNKMDAQ----LPIEVLDEREAWILFRGTAGEI--------DLNAIAREVWRECGGLPIAIVTVGRAL--M--SKDVWIDAARQLQ--VRTKIK-ESYVYSSLELSYNYLS-EEKPCFLLCSLFPKDNDIPKEALVRYGIGLGLF-Q--EEDAGHRALAIVSTLVSSFMLEV----------KIKMHDVVRYFAIHIAKEENHI--KA---TT
>XP_028099225.1
----E-ST---E--GIKDFKSL-RLIMNDVME--DDRFHVIGICGIGGVGKTTMVKQVA--KRATEEFDE---VVVSQSPDESKIQGQIXHG-FK---ERGRAN---RLNQGLRRKKFLVILEDVWNI-----EGIGIPF--HKNCKILLTSRFDYVCDDMGAQ----FTIAALSTNEAWKLFKDMAGIFNDT-----DLYFTQKAVATECGGLPVAIVTVARAL--K--DRHSWDSALQQLS--LVKNFK-EEKVFKSLEMSYNYISTEAKKCFLLCSLYPEDFNIPIEDLVRYGVGIEWF-E--AGEARDRVHAFIDDLKKGYLMDS---EVKS---YVKMHDVIRDVAISIAREEHFM--RC---R-
>XP_028099389.1
GIVDRKSPFIIEQP-NVGFFDDVQAVLAQLL---NDKCCIIPIVGMEGIGKTTLARLIYNNNTVSDHF--RAWVSASSYCNLKKVLMGLQEQF------AEES--MQMLYEVLTSTRYLIVLDDVWTT-EVWKE---------HGSRIILTTRDIGVAAHAPKSVP--HKLQLLSDDS-WALFTQTLTIPDGL------LEQSK-KMVTRCGGLPYAIELRKQFL--E-SSFNAWSSVFKNLD-------------LKTL-EAFKVLPSYLKRCL-YLRRFPAGFEIPLRRLIVLWIAEGVV-HQRRED-ESVGERYLTELIDRNMVQVT-RK-NGAVQKCRLPHALRELWSLEAKK------KS---HH
>XP_028099482.1
TK--R-ST---EPR-IYGREHDQRKIIELLVR--RNNIGVIPIVGMGGIGKTTLAQMVYNNETVQKHFDLKAWVCVSDDFDIMRITKAILESVTS-FNNLDQ---VQQLKQALAGKKFLIVLDDIWNK-SDW-NVLKKPF--AEGSKVVVTTRDTEVAGMMTT-----HEVKILSKEDCWSLFAQHAFANTSI-----KLVSIGKEIVEKCKGLPLAARTLGGLL--K------WEDVLH----DLP-QES----ILPALRLSYRHLPSHLKQCFAYCSIIPNDYEFEEEELVLLWMAEGFI-QKQRKQMEDVGGEYFRELFSRSFFQ---PSSTSKSSKFVMHDLINDLAQVVARDTCLR--DD---RH
>XP_028099588.1
VE--S-TS---EPQ-LYGRDEDKEKIVKFLVE--VEDVSVYPILGIGGLGKTTLAQMAFNDERVKPHFDPKIWVYVSQDFDVKRVIKTTIESANG-AVDLDS---LQKLCDMLNGKRYLIVLDDVWDE-DKW-DAFKYSL--SKGASVIVTTRVDKVASIMGT-----HRLSVLSKEDCWLLFRQRAFG-LGN-----NVVAIGKEIVKKCGGVPLAAKAFGGLM--K------WLHVKE----KLPQDKN----ILPALRLSYSYLPLESRQCFAYCAIFPKGSQIRKRDLIHLWMANGYI-S-CKWEPEDIGDQIWNELCLISFFQEV-KDYRSDIS-FEMHDLVHDLAQSIMKGECQM--KF---HH
>XP_028099688.1
S---TRKS---EED-IVGLDKDLTEIVEHLVKE--RQCRVVSIWGMGGLGKTTLAKEVYHHNDVRRHFDCFSWAFISQQCNLREVLEGILIGPS-KIMKLGE---LVELFQVQSQKKCLVVIDDIWKA-QDW-EILSPAFPN-ASSKILLTTRKKEVASYAD-QP---HELRTLTEDESWKLFEKKAS-----EPST-EMMELGKEMVKHCGGLPLAIVVLGGLL-AN------W------------------------------------------------------------------------------------------------------------------------KEKN-----------
>XP_028099955.1
AK--R-ST---EHC-IYGRDKEKKDIIDFLLG--DSKVGVLPIVGMGGLGKTTLAQMVYNDEVVVNHFDLQAWVCVSDEFDTMRISKVILESITS-FQDLNQ---VQQLKQNLIGKKILIVLDDVWDT-RDW-NILKGPF--VSGSKIIVTTRDRDVASIMGT-----HLLQYLSDDDCWSVFEQHAFGKRSM-----ELVFIGKKIVGKCKGLPLAASTLGGLL--K------WENVLN----DLTEKDN----IPPALRLSYHHLPSHLKRCFAYCSILPKDYEFEEEELIFLWMAEGLL-QQQNKQMEDLGVEYFRELQSRSFFQ---PSSGGESLKFVMHDLINDLAQSVAGYTCFR--ED---RH
>XP_028099983.1
----G-TT---ESG-VFGRDNDKEDVIKLLLS--NQKIDVIAIVGMGGVGKTTLAQFLYNDGRVDDHFDMKAWVCVSDEFDVVRVTRTILKAVIPSKKDLNE---LQKLKECLSGKKFLMVLDDVWNE-VNW-DSLRSPF--GHGSRVIVTTRNESVSSIMQT-----HRLQQLSDEDCWKLFAKHAFEKRDC-----NLERIGKEVVKKCKGLPLAAKTLAGLL--K------WNNILK----DLPKQKS----ILPALKLSYHYLPSHLKRCFAYCSIFPKDHEFEMERLVLMWMAEGFV-EQPRKTREEVGYECFNELQSRSFFQ---RSNANK-YCFVMHDLVNDLAQAVSRDFCYM---G---HH
>XP_028099984.1
----G-TT---ESG-VFGRDNDKEDVIKLLLS--NQKIDVIAIVGMGGVGKTTLAQFLYNDGRVDDHFDMKAWVCVSDEFDVVRVTRTILKAVIPSKKDLNE---LQKLKECLSGKKFLMVLDDVWNE-VNW-DSLRSPF--GHGSRVIVTTRNESVSSIMQT-----HRLQQLSDEDCWKLFAKHAFEKRDC-----NLERIGKEVVKKCKGLPLAAKTLAGLL--K------WNNILK----DLPKQKS----ILPALKLSYHYLPSHLKRCFAYCSIFPKDHEFEMERLVLMWMAEGFV-EQPRKTREEVGYECFNELQSRSFFQ---RSNANK-YCFVMHDLVNDLAQAVSRDFCYM---G---HH
>XP_028099985.1
----G-TT---ESG-VFGRDNDKEDVIKLLLS--NQKIDVIAIVGMGGVGKTTLAQFLYNDGRVDDHFDMKAWVCVSDEFDVVRVTRTILKAVIPSKKDLNE---LQKLKECLSGKKFLMVLDDVWNE-VNW-DSLRSPF--GHGSRVIVTTRNESVSSIMQT-----HRLQQLSDEDCWKLFAKHAFEKRDC-----NLERIGKEVVKKCKGLPLAAKTLAGLL--K------WNNILK----DLPKQKS----ILPALKLSYHYLPSHLKRCFAYCSIFPKDHEFEMERLVLMWMAEGFV-EQPRKTREEVGYECFNELQSRSFFQ---RSNANK-YCFVMHDLVNDLAQAVSRDFCYM---G---HH
>XP_028099986.1
----G-TT---ESG-VFGRDNDKEDVIKLLLS--NQKIDVIAIVGMGGVGKTTLAQFLYNDGRVDDHFDMKAWVCVSDEFDVVRVTRTILKAVIPSKKDLNE---LQKLKECLSGKKFLMVLDDVWNE-VNW-DSLRSPF--GHGSRVIVTTRNESVSSIMQT-----HRLQQLSDEDCWKLFAKHAFEKRDC-----NLERIGKEVVKKCKGLPLAAKTLAGLL--K------WNNILK----DLPKQKS----ILPALKLSYHYLPSHLKRCFAYCSIFPKDHEFEMERLVLMWMAEGFV-EQPRKTREEVGYECFNELQSRSFFQ---RSNANK-YCFVMHDLVNDLAQAVSRDFCYM---G---HH
>XP_028099987.1
----G-TT---ESG-VFGRDNDKEDVIKLLLS--NQKIDVIAIVGMGGVGKTTLAQFLYNDGRVDDHFDMKAWVCVSDEFDVVRVTRTILKAVIPSKKDLNE---LQKLKECLSGKKFLMVLDDVWNE-VNW-DSLRSPF--GHGSRVIVTTRNESVSSIMQT-----HRLQQLSDEDCWKLFAKHAFEKRDC-----NLERIGKEVVKKCKGLPLAAKTLAGLL--K------WNNILK----DLPKQKS----ILPALKLSYHYLPSHLKRCFAYCSIFPKDHEFEMERLVLMWMAEGFV-EQPRKTREEVGYECFNELQSRSFFQ---RSNANK-YCFVMHDLVNDLAQAVSRDFCYM---G---HH
>XP_028099988.1
----G-TT---ESG-VFGRDNDKEDVIKLLLS--NQKIDVIAIVGMGGVGKTTLAQFLYNDGRVDDHFDMKAWVCVSDEFDVVRVTRTILKAVIPSKKDLNE---LQKLKECLSGKKFLMVLDDVWNE-VNW-DSLRSPF--GHGSRVIVTTRNESVSSIMQT-----HRLQQLSDEDCWKLFAKHAFEKRDC-----NLERIGKEVVKKCKGLPLAAKTLAGLL--K------WNNILK----DLPKQKS----ILPALKLSYHYLPSHLKRCFAYCSIFPKDHEFEMERLVLMWMAEGFV-EQPRKTREEVGYECFNELQSRSFFQ---RSNANK-YCFVMHDLVNDLAQAVSRDFCYM---G---HH
>XP_028099989.1
----G-TT---ESG-VFGRDNDKEDVIKLLLS--NQKIDVIAIVGMGGVGKTTLAQFLYNDGRVDDHFDMKAWVCVSDEFDVVRVTRTILKAVIPSKKDLNE---LQKLKECLSGKKFLMVLDDVWNE-VNW-DSLRSPF--GHGSRVIVTTRNESVSSIMQT-----HRLQQLSDEDCWKLFAKHAFEKRDC-----NLERIGKEVVKKCKGLPLAAKTLAGLL--K------WNNILK----DLPKQKS----ILPALKLSYHYLPSHLKRCFAYCSIFPKDHEFEMERLVLMWMAEGFV-EQPRKTREEVGYECFNELQSRSFFQ---RSNANK-YCFVMHDLVNDLAQAVSRDFCYM---G---HH
>XP_028099990.1
----G-TT---ESG-VFGRDNDKEDVIKLLLS--NQKIDVIAIVGMGGVGKTTLAQFLYNDGRVDDHFDMKAWVCVSDEFDVVRVTRTILKAVIPSKKDLNE---LQKLKECLSGKKFLMVLDDVWNE-VNW-DSLRSPF--GHGSRVIVTTRNESVSSIMQT-----HRLQQLSDEDCWKLFAKHAFEKRDC-----NLERIGKEVVKKCKGLPLAAKTLAGLL--K------WNNILK----DLPKQKS----ILPALKLSYHYLPSHLKRCFAYCSIFPKDHEFEMERLVLMWMAEGFV-EQPRKTREEVGYECFNELQSRSFFQ---RSNANK-YCFVMHDLVNDLAQAVSRDFCYM---G---HH
>XP_028099991.1
----G-TT---ESG-VFGRDNDKEDVIKLLLS--NQKIDVIAIVGMGGVGKTTLAQFLYNDGRVDDHFDMKAWVCVSDEFDVVRVTRTILKAVIPSKKDLNE---LQKLKECLSGKKFLMVLDDVWNE-VNW-DSLRSPF--GHGSRVIVTTRNESVSSIMQT-----HRLQQLSDEDCWKLFAKHAFEKRDC-----NLERIGKEVVKKCKGLPLAAKTLAGLL--K------WNNILK----DLPKQKS----ILPALKLSYHYLPSHLKRCFAYCSIFPKDHEFEMERLVLMWMAEGFV-EQPRKTREEVGYECFNELQSRSFFQ---RSNANK-YCFVMHDLVNDLAQAVSRDFCYM---G---HH
>XP_028099992.1
----G-TT---ESG-VFGRDNDKEDVIKLLLS--NQKIDVIAIVGMGGVGKTTLAQFLYNDGRVDDHFDMKAWVCVSDEFDVVRVTRTILKAVIPSKKDLNE---LQKLKECLSGKKFLMVLDDVWNE-VNW-DSLRSPF--GHGSRVIVTTRNESVSSIMQT-----HRLQQLSDEDCWKLFAKHAFEKRDC-----NLERIGKEVVKKCKGLPLAAKTLAGLL--K------WNNILK----DLPKQKS----ILPALKLSYHYLPSHLKRCFAYCSIFPKDHEFEMERLVLMWMAEGFV-EQPRKTREEVGYECFNELQSRSFFQ---RSNANK-YCFVMHDLVNDLAQAVSRDFCYM---G---HH
>XP_028099993.1
----G-TT---ESG-VFGRDNDKEDVIKLLLS--NQKIDVIAIVGMGGVGKTTLAQFLYNDGRVDDHFDMKAWVCVSDEFDVVRVTRTILKAVIPSKKDLNE---LQKLKECLSGKKFLMVLDDVWNE-VNW-DSLRSPF--GHGSRVIVTTRNESVSSIMQT-----HRLQQLSDEDCWKLFAKHAFEKRDC-----NLERIGKEVVKKCKGLPLAAKTLAGLL--K------WNNILK----DLPKQKS----ILPALKLSYHYLPSHLKRCFAYCSIFPKDHEFEMERLVLMWMAEGFV-EQPRKTREEVGYECFNELQSRSFFQ---RSNANK-YCFVMHDLVNDLAQAVSRDFCYM---G---HH
>XP_028099994.1
----G-TT---ESG-VFGRDNDKEDVIKLLLS--NQKIDVIAIVGMGGVGKTTLAQFLYNDGRVDDHFDMKAWVCVSDEFDVVRVTRTILKAVIPSKKDLNE---LQKLKECLSGKKFLMVLDDVWNE-VNW-DSLRSPF--GHGSRVIVTTRNESVSSIMQT-----HRLQQLSDEDCWKLFAKHAFEKRDC-----NLERIGKEVVKKCKGLPLAAKTLAGLL--K------WNNILK----DLPKQKS----ILPALKLSYHYLPSHLKRCFAYCSIFPKDHEFEMERLVLMWMAEGFV-EQPRKTREEVGYECFNELQSRSFFQ---RSNANK-YCFVMHDLVNDLAQAVSRDFCYM---G---HH
>XP_028099995.1
----G-TT---ESG-VFGRDNDKEDVIKLLLS--NQKIDVIAIVGMGGVGKTTLAQFLYNDGRVDDHFDMKAWVCVSDEFDVVRVTRTILKAVIPSKKDLNE---LQKLKECLSGKKFLMVLDDVWNE-VNW-DSLRSPF--GHGSRVIVTTRNESVSSIMQT-----HRLQQLSDEDCWKLFAKHAFEKRDC-----NLERIGKEVVKKCKGLPLAAKTLAGLL--K------WNNILK----DLPKQKS----ILPALKLSYHYLPSHLKRCFAYCSIFPKDHEFEMERLVLMWMAEGFV-EQPRKTREE----------------------------------------------------------
>XP_028100000.1
----G-TT---ESG-VFGRDNDKEDVIKLLLS--NQKIDVIAIVGMGGVGKTTLAQFLYNDGRVDDHFDMKAWVCVSDEFDVVRVTRTILEAVILSKKDLNQ---LQKLKECLSGKKFLIVLDDVWNE-DNW-DSLRSPF--EHGSRIIVTTRNESVSSIMQT-----HRLQQLSDEDCWKLFAKHAFDKGDC-----NLERIGKEIVKKCKGLPLAAKTLAGLL--K------WNNILK----DLPKEKS----ILPALKLSYHYLPSHLKRCFAYCSIFPKNYEFQMERLVLMWMAEGFV-EQPRKTREEVGYECFNELQSRSFFQ---RSNANK-YCFVMHDLVNDLAQAVSGDFCYV--ED---LH
>XP_028100001.1
----R-TT---ESG-VCGRDNDKEDVIKLLLS--NQKIDVIAIVGMGGVGKTTLAQFLYNDGRVADHFDMKAWVCVSDEFDVVRVTRTILEAVIPSTKDLNQ---LQKLKECLSGKKFLIVLDDVWNE-DNW-DSLRSPF--EHGSRVIVTTRNESVSSIMQT-----HRLQQLSDEDCWKLFAKHAFEKGDC-----KLERIGKQIVKKCKGLPLAAKTLSGLL--K------WNNILK----DLPKEKS----ILPALKLSYHYLPSHLKRRFAYCSIFPKDYEFEMERLVLMWMAEGFV-EQPRKTREEVGYECFYELQSRSFFQ---RSNAKK-YCFVMHDLVNDLAQAVSGDFCYM--ED---HH
>XP_028100032.1
R----EQT---DEY-FIGIEQDIEVLAAQLVSE--EHCKVVLIWGMGGVGKTTLLGR----------------------FTNTQMLGAILMP---------------QLDEVQQQKKCLVVLDDVWSS-EGF-DELSRVFS--VNTKIILTTRKANVPGY---QN---LQRNLLNEVESWELFARKA---------------------------------------------------------------------------------------------FPKT------------VAKG----------------------------------------------------------------------
>XP_028100088.1
------K----APS-LIGMHSRVTSI---LQDE-STNAGVLVICGMGGIGKTTIAKFVYNL---R--FESSCFIRVSKQPNLVRLQRQLLSESKR-IHNVDEG--NIKIMEAMSCKRVLIVLDDVDQLDQDW----------HPGSKIMITSRHERLMAHA-------YKVENFDEAESFELFSWHAFGQNHP-----EFIEHSKRVVQYCGGLPLALQVLGSSL-SK--SVHVWESALEKL-----DA--PESQIVKKLKISYDSLDDHDKNLFLFVG---KDKDC----LTRILDECDFY-------T-TIG---IQNLIDRCLVTID----SN--K-LMMHQLLRDMGREIIREKR---RKD---E-
>XP_028100184.1
----A-PS---E--QLVPYAST-NLTMTNVME--DNEINFIGIHGIGGVGKTTLVIEIG--KKAKSKFDE---VVVSQNQDIKNIQSQIASMLTD---VIQRAS---MLYARLRDKKILVILDDVWEE-----DVVGIPF--HQGCKIIITTQREQVCDSMGKETPR-VHLGVLSEKDSWDLFKKNAGDV--------AVNAIANEVCKECGGLPIALVTVGRAM--K-DKPDLWNEAARELR--IPTYIE-DERVYKCLRLSYDYLDEEAKACFLLCSLFPEDHNILIEDLVRYGMGLRVF-K--RHEARGRAKSMIENLIASCLLAS---DKRD---CIKMHDVVRDVAIDIGEK--YF--RA---S-
>XP_028100200.1
----A-PS---E--QLVPYASR-DLAMTNVME--DDNINFIGIHGIGGVGKTTLVTEIG--KKAKSDFDD---AVVSQNPDIKKIQGQIASWLNE---EIERAS---MLCARLNDKKILVILDDVWAK-----NNVGIPF--HPGCKIIITTRRKQVCRTMGNEWEK-VWLDVLSEQDSWGLFRKNIGDV--------ALNDVAREVCKECGGLPIAVVTVAKAM--K-SNLEEWKNAAQELK--VPTNIE-DQQVYKSLRLSYDYLDEEAKDCFLLCSLFPEDHDIVVEDLVRYGMGLKLF-K--NQETRSRAKLVINNLIASCLLAN---YKQG---CIKMHDVVRDVAIFIGKK--YF--RA---S-
>XP_028100292.1
GK--R-ST---EPR-IYGREKDQRKIIELLIG--HNNIGIIPIVGMGGIGKTNLAQMVYNNETVKKHFNLKAWVCVSDEFDIMRITKLILESVTL-FHGLDQ---VQQLKQALAGKKFLIVLDDVWNK-SDW-NVLKSPF--AQGSKVVVTTRNRDVARMMGA-----HDIEVLSDDDCWLLFAQHAFESRSI-----NLVSIGKKIVEKCKGLPLAVMTLGGLL--K------WVHVLR----DLPHEES----ILPALRLSYHHLPLHLKQCFAYCSIIPKDYEFEEEELVLLWMAEGFI-EHQRKQMEDVGGEYFWELLSRSFFQ---PSSTGKSSKFVMHDLINDLAQVVARGTCFR--ED---RH
>XP_028100405.1
M-----EN---EEI-TVGFDDEALTIKRLLVGA--KQLQMISIVGMPGLGKTTLARKLYNDPYITHYFHICAWTYASQLPRKTDMLLDILRS---ENMTNEK---LGKLYKKLKGKRYLIVIDDIWDI-GAW-VDLKMYFPN-NGSRVLFTSRLKELAMHAS-PD---HCLRFLTEEESWELLQRKVF-QNE-SCPP-ELIEIGKQIMKKCEGLPLAIVVMAGLL-AK------WKQVAQSVS-YIVS----PNQYLDTLALSYNHLPRHLKPCFLYLGAFPVDQQISVQKLICLWIAEGFI--Q-KRSLEEVAEDYLMGLIQRSLVIVA-KRFDGRIKACRMHDLLRDLCFKKVREINFLQ-YE---RR
>XP_028100449.1
TN--R-TT---EPC-VYGREEKKNKIIELLLT--QNKVDVIPIVGMGGIGKTTLAQLIWDDNGVKNHFDPKAWVCVSDEFDVKRITKAILDEFNL-STELNT---LQKLEDKLAGKKFLLVLDDVWNY-EEW-SSLQSPF--AHGSKIIVTTRITTVARQVGT-----HDLKELSPDDCWSIFAQHAFKNINI-----ELESIGRQIVAKCGGLPLAARALGGLL--D------WKMVLT----DKPYEES----ILPSLKLSYHHLPSHLKRCFGYCAIVPKDYEFGKDELVLLWMAEGLI-EHPEEQIEDVGRRYFHELVSRSFFQ---LSRHNK-LLFIMHDLINDLAQAVAGDICFR--EN---RH
>XP_028100541.1
TG--R-TT---EPH-IHGRDEDMKQIIELLLG--AKRFDVIPIVGMGGIGKTTLAQHIYNHDRVENHFNLKAWVCVSDDFEVMRITKAILESFTH-FSNLNE---VQQLSKRLAGEKFLLVLDDVWDY-DGW-NLLQSPF--ALGSKIIVTTRDRGVAKQMGM-----HNLQNLSYGDCWLIFSQHAFQNRNI-----ELESIGKKIVERCRGLPLAARALGSLL--K------WKEILN----N---EES----ILTALKLSYLHLPVHLKRCFSYCAIIPKDYEFMEEELVLLWMAEGLI-EEPNDQMEYLGRKYFHELVSRSFFQ---PSSGNK-SQFIMHDLINDLAQDVAGNKCFR--EN---RH
>XP_028100542.1
TG--R-TT---EPH-IHGRDEDMKQIIELLLG--AKRFDVIPIVGMGGIGKTTLAQHIYNHDRVENHFNLKAWVCVSDDFEVMRITKAILESFTH-FSNLNE---VQQLSKRLAGEKFLLVLDDVWDY-DGW-NLLQSPF--ALGSKIIVTTRDRGVAKQMGM-----HNLQNLSYGDCWLIFSQHAFQNRNI-----ELESIGKKIVERCRGLPLAARALGSLL--K------WKEILN----N---EES----ILTALKLSYLHLPVHLKRCFSYCAIIPKDYEFMEEELVLLWMAEGLI-EEPNDQMEYLGRKYFHELVSRSFFQ---PSSGNK-SQFIMHDLINDLAQDVAGNKCFR--EN---RH
>XP_028100543.1
TG--R-TT---EPH-IHGRDEDMKQIIELLLG--AKRFDVIPIVGMGGIGKTTLAQHIYNHDRVENHFNLKAWVCVSDDFEVMRITKAILESFTH-FSNLNE---VQQLSKRLAGEKFLLVLDDVWDY-DGW-NLLQSPF--ALGSKIIVTTRDRGVAKQMGM-----HNLQNLSYGDCWLIFSQHAFQNRNI-----ELESIGKKIVERCRGLPLAARALGSLL--K------WKEILN----N---EES----ILTALKLSYLHLPVHLKRCFSYCAIIPKDYEFMEEELVLLWMAEGLI-EEPNDQMEYLGRKYFHELVSRSFFQ---PSSGNK-SQFIMHDLINDLAQDVAGNKCFR--EN---RH
>XP_028100544.1
TG--R-TT---EPH-IHGRDEDMKQIIELLLG--AKRFDVIPIVGMGGIGKTTLAQHIYNHDRVENHFNLKAWVCVSDDFEVMRITKAILESFTH-FSNLNE---VQQLSKRLAGEKFLLVLDDVWDY-DGW-NLLQSPF--ALGSKIIVTTRDRGVAKQMGM-----HNLQNLSYGDCWLIFSQHAFQNRNI-----ELESIGKKIVERCRGLPLAARALGSLL--K------WKEILN----N---EES----ILTALKLSYLHLPVHLKRCFSYCAIIPKDYEFMEEELVLLWMAEGLI-EEPNDQMEYLGRKYFHELVSRSFFQ---PSSGNK-SQFIMHDLINDLAQDVAGNKCFR--EN---RH
>XP_028100559.1
TN--R-TT---DPF-VCGRDEDKKRIVELLLR--QNKVDVIPITGMGGIGKTTLAQLIYDDDGVKNHFDLKAWVCVSEEFDVKTITKS------------------------------------------------------------------------------------------------------------------------------------------------------------------------------------------------------------------------------------------------------------------------------------------
>XP_028100571.1
------T----APH-PIGLDARVRNI---LQDG-STEVGVLAIYGMVGIGKTTIAKTAYNL---K--FDSSSFIRASEQPKLVGLQRQLLSDLKR-VYNVDEG--ILRIKNAICCKRVLVVLDDVDHLDREW----------YCGSKIIITTRHERLLARV-------YKVKELDDKESLQLFSWHAFGQDHP-----EYMELSERVLQHCGGIPLALQVLGCSM-SR--SVDVWESAIKKL-----EV--PDSQILKKLQVSYDSLDDHDKNLFLFIG---KDKDF----TVRILDACDFY-------T-IVG---IQNLINRCLLMIG----DN--K-MKMHDLIRDMGRHIIEEER---HKD---E-
>XP_028100829.1
----A-SM---G--GFKGFESR-RSIMKEVME--DDSIYVIGICGMGGVGKTTMVKEVA--KKAEEKFDI---IVVSQNPNLINIQSEIAKINFE---LPTGAG---EIRSKILKGRVLVILDDVWDI-----EEIGIPF--CKSYKIVLTSRSEDVCNGMNTQ----FMVRVLPEEEAWNLFKEKEAIPYND-----DFKSTQMSVAKECGGLPIAIVTVGRAL--K--GRPSWDSALEQLR--IVHNIK-YDKVIKSLELSYNFLSEEAKKCFLLCSLYPEDFVIPIEDLVRYAIGIELF-E--RHQVRNRVYSVVDDLKKCYLMES---EKVD---CIKMHDVVRDVAISIAREEHIV--RC---R-
>XP_028101129.1
TGLNR-DA---ESE-LVGIDKPKSQLIRWLV---RLK--VFSVSGMGGLGKTTLVKKVFDDAVVKNHSQSHVWITVSESFKIDVLLKGIIKQLFEDNMDTNS---LKIINAFLQQKRYVLVFDDVWDI-HAW-QSFRHVFPS--GSRVVLTTRNADLA-SFAS-----YNLQPLTPEESWTLFCRKTF-MEN-SCP--HLEGLSKAILNRCEGLPLAIVAISGLL--K-SSVDEWDKIYR-----LGAELERLLSMNKILSLSYIDLPYYLKFCFL----------------------------------------------------------------------------------------------
>XP_028101130.1
TGLNR-DA---ESE-LVGIDKPKSQLIRWLV---RLK--VFSVSGMGGLGKTTLVKKVFDDAVVKNHSQSHVWITVSESFKIDVLLKGIIKQLFEDNMDTNS---LKIINAFLQQK--------------------------------------------------------------------RKTF-MEN-SCP--HLEGLSKAILNRCEGLPLAIVAISGLL--K-SSVDEWDKIYR-----LGAELERLLSMNKILSLSYIDLPYYLKFCFL----------------------------------------------------------------------------------------------
>XP_028101134.1
TGLNR-DA---EFE-LVSIDKPKSQLIRWLM---RLK--AFSVSGMGRLGKTTLAKRVFDDAVVKNHFQSHVWITVSESFKIEVLLKGIIKQLFEDNMDTNS---LKIINAFLQQK--------------------------------------------------------------------RKTF-MEN-SCP--HLERLSKVILHRCEDCCLQLVWMSGIR--------------------------------------------------VALQLFH----------------------------------------------------------------------------------------
>XP_028101135.1
IGLNR-DA---ESE-LAGIDKPKSQLIRWLV---RLK--VFSVSGMGGLGKTTLVKKVFDDAIVKNHFQSHVWITVSESFKIEVLLKDIIKQLFNDNMDTNN---LKIINAFLQQKRYVLVFDDLWDI-HAW-QSFRYVFPI--GSSVVLTTRNADLA-SIAS-----YNLQPLPPEESWTLFCRKTF-MEN-SCP--HLERLSKAILNRCEGLPLAVVAISGLL--K-SSVDEWDKIYR-----LGAELEKF---------------------------------------------------------------------------------------------------------------------
>XP_028101136.1
TGFNR-DA---EAE-LVGIDEPKSQLITWLV---RLK--VLSLSGMGGLGKTTLVKKVFDDVVVKKHFQNHAWITVSESFNIKELLKGMIQQLFEEYMNTNS---LKIIKAFLQQKRYVLVFDDVWDI-HAW-QSFRYVFPI--GSQVVLTTRNADLA-SFSS-----YNLQPLPPKESWTLFCRKTS-MEN-SCP--YLEGLSRAILKRCEGLRLAIVAISGLL--K-NNVDEWDKINL-----LGAELGKLLSMKKILSLSYIDLSYYLKFCFLYSSVFPEDYLIEHGRLIRLWVAEGFV-EMKAMTIEEVAEGYLNELINRSIVQVA-MRSDGRVQTYRIHDLWHEIIVSKSGEQNI---EQ---AL
>XP_028101138.1
IGLNR-DA---EFE-LAGIDKPKSQLIRWLV---RLK--VLSVSGMGRLGKTTLVKKAFDDVVVKNHFQSHVWITVSESFKIEVLLKDIIKKLFEDNMDTNS---LKIINAFLQQN--------------------------------------------------------------------RKTF-MEN-SCP--HLEGLSKAILNRCEGLPLAIVAISGLL--K-SSVDEWDNIYR-----LGAEL------------------------------------------------------------------------------------------------------------------------
>XP_028101141.1
IGLGR-DA---ESE-LVGINKPKSQLIRWLV---RLK--VFSISGMGGLGKTTPVKKAFDDAVVKNHFQSHVWITVSESFKIEVLLKDIIKKLFEDNMDTNS---LKIINAFLQQNRYVLVFDDVWHI-HAW-QSFRHVFPI--GSRVMLTTRNVDLA-SSAS-----YNLQPLTLEESWTLFCRKTF-MEN-SCP--HLEGLSKAILNRC---------------------------------------------------------------------------------------------------------------------------------------------------------------
>XP_028101165.1
VH--R-TC---ESE-IYGRNHEKEEIIELLIG--DDDVSVYAICGMGGLGKTTLAQLVYNDGRVKRHFELRIWVCVSDDFNVERLIRAILESVQG-ISNLDP---LLRLQEKLGGRRFLLVLDDVWNE-EKW-DGLKQAL--AKGSIIIVTTRIQKVALIMAT-----HHLAYLSEDHSWSLFKLRAFGNRGR-----ELELIGKDIVKKCGGLPLAIKALGSLM--K------WLSVKE----DLSDGGN----ILPALRLSYEALPPHLRQCFAYCCIFPKDYIMKKDVLIEMWMANGFI-P-SRTTLYDMGHQIFDQLVWRSFLQDV-E-EQGETT-CKMHDLMHDLAESIMRHECFI--DS---RH
>XP_028101273.1
M-----EN---EEI-TMSFDDEALTIKKLLVRG--KQLQMISIVGIPGLGKTTLAIKLYNDPYITHYFHIRAWTYASQLSRQTDMLLDILRSFT-KNMTNEN---LGKLYKSLKGERYLIVIDDFWDI-GAW-VDLKMYFPN-NGSRVMFTSLHKELAMYAS-PD---HCLRFFTEEESWVLLQQKVF-PNE-SCPP-ELIKIWKHIMKKCEGLPLAIVIIAGLP-AK------WIQVAQSVS-YIVS----PNQCLDTLALSYNHLPRHLKPCFLYLGAFPEDQEIPVQKLIWLWIAEGLY--K-N---------------------------------------------------------------
>XP_028101278.1
TK--R-ST---EPR-IYGREHDQRKIIELLVR--HNNIGVIPIVGMGGIGKTTLAQMVYNDETVQKHFHLKAWVCVSDEFDIMRITKAILESVTS-FNNLDQ---VQQLKQALAGKKFLIVLDDVWNK-NDW-NVLKKPF--AQGSKVVVTTRDREVAGMMTT-----HDIKILSKEDCWSLFAQHAFANTSI-----KLVSIGKEIVEKCKGLPLAARTLGGLL--K------WINVLR----DLPHTKS----I------------------------------------------------------------------------------------------------------------------
>XP_028101358.1
--------------------EDLNKVVKHLVQV-YTPSRVVPICGLGGLGKTTLARRVYHHKDVKDHFHRLAWVCISQQYQTRDILQGIFNK---VRMRNEE---LFQLYEVQQSKKCLVVLDDIWSI-DAW-KSLKPTFPN-TGSKILLTTRNKAMPSQID-PY---HEPQCLNDKESWDLLQKKSLLRRDGVLDT-NMEAIGRKMVKFCAGLPLAIIVLGGLL-AT------WEVVCQN--DPIQH----DNEVSKVLALSYHDLPYQLKPCFLYFGHFPEDSGIDAKRLYHLWIADGII--DDKETIMDVAKRYLGALAQRCMVQVQ-DEYTQRINYCRIHDLMLELCLSKAKMNDFLG------RK
>XP_028101567.1
------PP-----D-ISSFKTL-LEPLKETLV--RDKIKRICIHGTVGIGKTTIMCNLYYREQVK--FDIVIWLKVSENLSKEHLQQDIVQRIRD-TRNTQE---VAKISMELEHKSYLLLLDDVKAY------DLSE-IPENNRSKIVLTTRQLNACAKM-------IQVKCLTRAEAWKMF-------QDVRPTE-KKKRVAEKLCKDCGGLPLVI-NVANTC--KVDGLNSWRGWVK-------RECQ--RQLYELLKFCYDNLDDQCKNCFLYFALYPEDTDINKNGLLECWEANNLL-NTTN------GNSILDYFHELSVLEEG-----S--DHVKMDKFIRQVAVYVTEDESHLV-KA-EMNR
>XP_028101614.1
I-----EN---EEI-TVGFDDEALTIKELLARG--KQLQMISIVGMPGLGKTTLATKLYNDPYITHYFHIRAWTYASQLPRKKDMLLDILRSFT-ENMTNEK---LGKLYKQLKGKRYLIVIDDLWDI-GVW-VDLKMYFPN-NGSRVMFTSRLKELAMHAS-PD---HCLRFLTKEESWELLQWKVF-QNE-SGPP-VLIEIGKQIMKKCEGLPLAIVVMAGLL-AK----------------------------------------------------------------------------------------------------------------------------------------------
>XP_028101621.1
------T----AVH-PVGIDSHVERI---MRIG-SDDVCMIGIYGLGGIGKTTIAKAVYNH---Q--FEGSCFVRFAGQFNLLRLQEQLLFELRI-IGSVDRG--MNLIKERLHSKRVLIVLDDLDQLSRDW----------GPGSRIIITTRDENLLGLV-------YMAMGLNHKKSLQLFSWHAFGETNP-----EYADLANGIVSYASGLPLALEVLGSYL-FR--NMVEWKSAFDKL-----QQ--PHEEIQKKLRISFDALDDKIKDIFLFIG---MDKNY----AITILNGCGFF-------A-EIG---ISVLISRCLLRIS----NN--E-LMMHDLVRDMGREIIKEKR---HED---K-
>XP_028101624.1
------T----AVH-PIGIDSRVKHV---LSIG-SYDVRMIGIYGLGGIGKTTIAKAVYNH---K--FEGSCFVRCTGQFNLCQLQEQLLYELGI-IGSADRG--MNLIKERLHSKRVLIVLDDVDQLTRDW----------GPGSRIIITTRDKHLLGLV-------YMAMELNHEESLQLFSWHAFGKTNP-----EYADLANGIVSYASGLPLAVEVLGSYL-FR--NMVEWKSAFDKL-----QQ--PHEEIQKRLRISFDALDDKIKDIFLFIG---MDKDY----AITILNGCGFF-------A-EIG---ISVLISRCLLRNS----NN--E-LMMHDLVRDMGREIIKEKR---HED---E-
>XP_028101633.1
VE--S-TS---EPQ-LYGRDEDKEKIVKFLVE--IEDVSVYPILGIGGLGKTTLAQMAFNDERVKPHFDPKIWVYVSQDFDVKRVIKATIESANE-AVDLDS---LQKLRDMLHGKRYLIVLDDVWDE-DKW-DAFKYSL--SKGASVIVTTRVDKVASIMGT-----HRLSVLSKEDCWLLFRQRAFG-LRN-----NFVAIGKEIVKKCGGVPLAAKALGGLM--K------WLHVKE----KLPQDKN----ILPALRLSYSYLPLESRQCFAYCAIFPKGS-------------------------------------------------------------------------------------
>XP_028101635.1
VE--S-TS---EPQ-LYGRDEDKEKIVKFLVE--IEDVSVYPILGIGGLGKTTLAQMAFNDERVKPHFDPKIWVYVSQDFDVKRVIKATIESANG-AVDLDS---LQKLRDMLNGKRYLIVLDDVWAE-GKW-DALKYSL--TKGASVIVTTRVDKVASIMGT-----HRLLALSEEDCLLLFRQRAFG-LGN-----NLVAIGKEIVKKCGGVPLAAKALGGLM--K------WLHVKE----TLTQE-N----ILPALRLSYFYLPLESRQCFAYCSIFPKGSQIQKRDLIRLWMANGYI-S-CKWEPEDIGDQIWNELCLISFFQEV-KDYESDIC-FEMHDLVHDLAQSIMKGECQM--KF---HH
>XP_028101691.1
------TN---GAS-IHGRDEDIKQIIELLLG--GNLFDVIPIVGMGGIGKTTLAQHIYNHDQVESI--------------------------------------------------------------------------------------------------------------------------------------SI-----------------------------------------------------------------------------------------------------------------------------------------------------------------------
>XP_028101692.1
TD--R-TT---EPH-IHGRDEDIKQIIELLLG--GNLFDVIPIVGMGGIGKTTLAQHIYNHDQVEKHFNLKAWVCVSDDFEIMRITKAILESFTH-FSNLNE---VQQLSKTLAGKKFLLVLDDVWDY-DGW-NLLQSPF--APGSKIIVTTQDRGVAKQMGM-----HNLHNLSHDDCWLIFAQHAFENRNI-----KLVSIGKKIVERCRGLPLAARALGSLL--K------WKEILN----N---EES----ILTALKLSYLHLPVHLKRCFSYCAIIPKDCEFMEEELVLLWMAEGLI-EQPNDQMEDLGRKYFQELVSRSFFQ---PSSGNK-SQFIMHDLINDLAQDVAGNKCFR--EN---RH
>XP_028101693.1
TD--R-TT---EPH-IHGRDEDIKQIIELLLG--GNLFDVIPIVGMGGIGKTTLAQHIYNHDQVEKHFNLKAWVCVSDDFEIMRITKAILESFTH-FSNLNE---VQQLSKTLAGKKFLLVLDDVWDY-DGW-NLLQSPF--APGSKIIVTTQDRGVAKQMGM-----HNLHNLSHDDCWLIFAQHAFENRNI-----KLVSIGKKIVERCRGLPLAARALGSLL--K------WKEILN----N---EES----ILTALKLSYLHLPVHLKRCFSYCAIIPKDCEFMEEELVLLWMAEGLI-EQPNDQMEDLGRKYFQELVSRSFFQ---PSSGNK-SQFIMHDLINDLAQDVAGNKCFR--EN---RH
>XP_028101842.1
------T----TPY-QTGIDSHVKDI---FQGG-LNNVSVMVICGMGGIGKTTIAKIIYNQ---K--FEGSSFIRTAKQPNLVCLQRQLVSDLMW-IYCVAEG--INKIKDAMCCKRVLVVLDDVDDLDQDW----------HPGSKIMITTRHVQLLADV-------YVVKELNDDEALCLFSRHAFGQDKP-----EYMEHSKRVIHHCGGLALALEVLGSSL-SE--TIDVERKLLAGYD-WGRDS---------------------------FVG---KDKDY----TVKILKECDFS-------I-TIG---IQNLTHRGLIEVN-----N--K-LIMH--------------------------
>XP_028101922.1
----R-TS---SAE-VIGREREKEVIVQLLVS--DENVDIIPIVGMGGLGKTILAQSIYNDNKIECHFSKRL-----------------------------G---LQQVRGVLSHQKIFLVLDDVWNE-VEW-AKLRDML--ARGSRIVVTTRSRKVASIVHT-----YELKGLSDNECLSILVKWAFEKGEK-----NLINIGRDIVKKCGGAPLAARTLGAAL--K------CLSVRD----AYAQNKN----ILPVLRLSYDQMPSYLKQCFAYCSLFEKDQIISKQELIYYWMAQGFI-ESLDEELEDTG--------------------------------------------------------
>XP_028102117.1
M-----GN---EEI-TVGFEDDALAIKELLAGE--QQLQMISIVGMPGLGKTTLARKLYNDPYITYYFHIRAWTYASQLPTKRDMLLDILRSFT-INMTNEK---LGKLYKQLKGNKYLIVIDDLWDI-GAW-VDLKMYFPN-NGSRVMFTSRLKELAMHAS-PD---HCLRFLTEEESWELLQQKVF-QNE-SCPP-ELIIIGKEIMKKCAGLPLAIVVIAGLL-AR------WKQVAQSVS-YIVS----PNQYLDTLALSYNHLPHHLKPCFLYLGAFPEDQEISVQKLIWLWIAEGFI--Q-KKSLEEVAEGYLMDLIQRSLVIVA-NRFDGRIKTCRMHDLLRDLCLKKAREINFLK-YD---CR
>XP_028102118.1
M-----EN---EEI-TVGFDDEALTIKQLLAGG--KQLQMISIVGMPGLGKTTLATKLYNDPYISHYFHIRAWTYASQLPRITDMLLDILRSFT-KNMTNEK---LGKLYKQLKGKRYLIVIDDLWDI-GAW-VNLKMYFPN-NGSRVMFTSRLKEVAMHAS-PD---HCLRFLTEEESWELLQRKMF-QNE-SCPP-ELIGIGKQIIKACRSMSYAPTVVQSFL-CF----------------------------------------------------------------------------------------------------------------------------------------------
>XP_028102119.1
M-----EN---EEI-TVGFDDEALTIKQLLAGG--KQLQMISIVGMPGLGKTTLATKLYNDPYISHYFHIRAWTYASQLPRITDMLLDILRSFT-KNMTNEK---LGKLYKQLKGKRYLIVIDDLWDI-GAW-VNLKMYFPN-NGSRVMFTSRLKEVAMHAS-PD---HCLRFLTEEESWELLQRKMF-QNE-SCPP-ELIGIGKQIIKACRSMSYAPTVVQSFL-CF----------------------------------------------------------------------------------------------------------------------------------------------
>XP_028102121.1
M-----EN---EEI-TVGFDDEALTIKQLLAGG--KQLQMISIVGMPGLGKTTLATKLYNDPYISHYFHIRAWTYASQLPRITDMLLDILRSFT-KNMTNEK---LGKLYKQLKGKRYLIVIDDLWDI-GAW-VNLKMYFPN-NGSRVMFTSRLKEVAMHAS-PD---HCLRFLTEEESWELLQRKMF-QNE-SCPP-ELIGIGKQIIKACRSMSYAPTVVQSFL-CF----------------------------------------------------------------------------------------------------------------------------------------------
>XP_028102439.1
AN-NR-DA---EDD-LVGIDNPKQQLIDGVLD--RLK--VISVVGMGGLGKTTLIKKVYDDLEVKRQFQTHATITVSQSFNIKEILTGLIQQLFDETMDNSN---LKVLKEFLQESKYVLVLDDIWSL-EAW-DDIKIALPN--GSRVLLTTRIVNVA-STSC-----YEMKALSQEESWTLFCNKTF-QGK-DCP--HLIELSESILRRCEGLPLAIVVISGLL--K-GSVDEWELVNR-----LGAEVE----LKKILLLSYSDLPYYLKSCLLYLSCFPEDHLIDWMSTIRLWIAEGFV-EVKEKTLEEVAEAYLYELLNRSLIQVA-RRLDRRIKNCRIHDLLREIILSKSRDHNF---EG---RR
>XP_028102762.1
AK--R-TT---EPS-VYGRDEDKKKIIELLLL--NCNIGVVPIVGMGGVGKTTLARMVYNDDMVGKHFEIKAWVYVSEDFDITQVTKAILESVTS-FDTLDQ---VQQLKQILDGKKFLIVLDDFWNK-SDW-SSLKSPF--ARGSQVMVTTRNTDVALMLGT-----HHLKQLSMDDCWSVFAQNAFENTIM-----NLVSIGRKIVEKCGGLPLAARTLGGLL--K------WEDVLN----ELSEQES----ILPALRLSYHHLPSHLKKCFAYCSILPKNSRFTEMTLVLLWMAEGFI-QQPKKQMEDLGCEYFRELLSRSFFQ---PSTSGKSSKFVMHDLIIDLAQFVAGKICFR--ED---RH
>XP_028103138.1
TGLNR-DA---ESE-LVGIDMPKSQLLRWLV---RLK--VFSASGMGRLGKTTLVKKAFDDAVVKNHFQSHVWITVSESFKIEVLLKGIIKQLFEDNMDTNS---LKIINAFLQQKRYVLVFDVVWDI-HAW-QSFRYVFPI--GSRVVLTTRNADLA-SIAS-----YNLQPLPPEESWTLFCRKTF-MEN-SCP--HLERLSKAILNRCEGLPLAIVAISGLL--K-SSVDEWDKIYR-----LGAELEKLLSMNKILSLSYIDLPYYLKFCFLYLSVFPEDCLIDHWRLIRLWVAEGFV-ESKAMTIEEVAEGYLNELINRSLIQVA-RRRDRRVQTYRIHDLWREIIVSKSGEQNI---EQ---RR
>XP_028103345.1
TD--R-TT---EPH-IHGRDEDIKQIMELLLG--GIFFDVIPIVGMGGIGKTTLAQHIYNDGRVENHFNLKAWVCVSDDFEVMRITKAILESFTH-LSNLNE---VQQLSKTLAGKKFLLVLDDVWDY-DGW-NLLQSPF--APGSKIIVTTRNRGVAKQMGM-----HNLHNLSYGDCWLIFSQHAFQNRNI-----ELESIGKKIVERCRGLPLAARALGSLL--K------WKEILN----N---EES----ILTALKLSYLHLPVHLKRCFSYCAIIPKDYEFMEEELVLLWMAEGLI-E------------------------------------------------------------------
>XP_028103437.1
T---RRRS---EED-FVGFQEDMKTLIKHLVNE--QNCQVVAICGMGGLGKTTLAKKIYHHQSIKNHFDQFAWVCISQQWQIRDILEGIFTK---ANMRVEE---LVQLYRVQQEKKCLVVIDDIWSS-YAW-DSLRAAFPL-MGSKILITTRNKEVAMHID-PT---HEPKCLNEEESWELFQKKVFSRRDDKVDT-RMEMLVREMVERCGGLPLAIVVLGGIL-VT------WEIVHQNLN---------HGGVVEVLALSYHDLPYRLKACFLCLGNYPEDVEIEAEKLYQLWMAEGIILEDKEETMMDVAECYLDELAQRCILQVQ---EGR-FKSCKLHDLMRDLCLLKIKEENFLK-EQ---HR
>XP_028103445.1
T---RRRS---EED-FVGFQEDMKTLIKHLVNE--QNCQVVAICGMGGLGKTTLAKKIYHHQSIKNHFDQFAWVCISQQWQIRDILEGIFTK---ANMRVEE---LVQLYRVQQEKKCLVVIDDIWSS-YAW-DSLRAAFPL-MGSKILITTRNKEVAMHID-PT---HEPKCLNEEESWELFQKKVFSRRDDKVDT-RMEMLVREMVERCGGLPLAIVVLGGIL-VT------WEIVHQNLN---------HGGVVEVLALSYHDLPYRLKACFLCLGNYPEDVEIEAEKLYQLWMAEGIILEDKEETMMDVAECYLDELAQRCILQVQ---EGR-FKSCKLHDLMRDLCLLKIKEENFLK-EQ---HR
>XP_028103453.1
T---RRRS---EED-FVGFQEDMKTLIKHLVNE--QNCQVVAICGMGGLGKTTLAKKIYHHQSIKNHFDQFAWVCISQQWQIRDILEGIFTK---ANMRVEE---LVQLYRVQQEKKCLVVIDDIWSS-YAW-DSLRAAFPL-MGSKILITTRNKEVAMHID-PT---HEPKCLNEEESWELFQKKVFSRRDDKVDT-RMEMLVREMVERCGGLPLAIVVLGGIL-VT------WEIVHQNLN---------HGGVVEVLALSYHDLPYRLKACFLCLGNYPEDVEIEAEKLYQLWMAEGIILEDKEETMMDVAECYLDELAQRCILQVQ---EGR-FKSCKLHDLMRDLCLLKIKEENFLK-EQ---HR
>XP_028103458.1
T---RRRS---EED-FVGFQEDMKTLIKHLVNE--QNCQVVAICGMGGLGKTTLAKKIYHHQSIKNHFDQFAWVCISQQWQIRDILEGIFTK---ANMRVEE---LVQLYRVQQEKKCLVVIDDIWSS-YAW-DSLRAAFPL-MGSKILITTRNKEVAMHID-PT---HEPKCLNEEESWELFQKKVFSRRDDKVDT-RMEMLVREMVERCGGLPLAIVVLGGIL-VT------WEIVHQNLN---------HGGVVEVLALSYHDLPYRLKACFLCLGNYPEDVEIEAEKLYQLWMAEGIILEDKEETMMDVAECYLDELAQRCILQVQ---EGR-FKSCKLHDLMRDLCLLKIKEENFLK-EQ---HR
>XP_028103467.1
T---RRRS---EED-FVGFQEDMKTLIKHLVNE--QNCQVVAICGMGGLGKTTLAKKIYHHQSIKNHFDQFAWVCISQQWQIRDILEGIFTK---ANMRVEE---LVQLYRVQQEKKCLVVIDDIWSS-YAW-DSLRAAFPL-MGSKILITTRNKEVAMHID-PT---HEPKCLNEEESWELFQKKVFSRRDDKVDT-RMEMLVREMVERCGGLPLAIVVLGGIL-VT------WEIVHQNLN---------HGGVVEVLALSYHDLPYRLKACFLCLGNYPEDVEIEAEKLYQLWMAEGIILEDKEETMMDVAECYLDELAQRCILQVQ---EGR-FKSCKLHDLMRDLCLLKIKEENFLK-EQ---HR
>XP_028103473.1
T---RRRS---EED-FVGFQEDMKTLIKHLVNE--QNCQVVAICGMGGLGKTTLAKKIYHHQSIKNHFDQFAWVCISQQWQIRDILEGIFTK---ANMRVEE---LVQLYRVQQEKKCLVVIDDIWSS-YAW-DSLRAAFPL-MGSKILITTRNKEVAMHID-PT---HEPKCLNEEESWELFQKKVFSRRDDKVDT-RMEMLVREMVERCGGLPLAIVVLGGIL-VT------WEIVHQNLN---------HGGVVEVLALSYHDLPYRLKACFLCLGNYPEDVEIEAEKLYQLWMAEGIILEDKEETMMDVAECYLDELAQRCILQVQ---EGR-FKSCKLHDLMRDLCLLKIKEENFLK-EQ---HR
>XP_028103480.1
T---RRRS---EED-FVGFQEDMKTLIKHLVNE--QNCQVVAICGMGGLGKTTLAKKIYHHQSIKNHFDQFAWVCISQQWQIRDILEGIFTK---ANMRVEE---LVQLYRVQQEKKCLVVIDDIWSS-YAW-DSLRAAFPL-MGSKILITTRNKEVAMHID-PT---HEPKCLNEEESWELFQKKVFSRRDDKVDT-RMEMLVREMVERCGGLPLAIVVLGGIL-VT------WEIVHQNLN---------HGGVVEVLALSYHDLPYRLKACFLCLGNYPEDVEIEAEKLYQLWMAEGIILEDKEETMMDVAECYLDELAQRCILQVQ---EGR-FKSCKLHDLMRDLCLLKIKEENFLK-EQ---HR
>XP_028103486.1
T---RRRS---EED-FVGFQEDMKTLIKHLVNE--QNCQVVAICGMGGLGKTTLAKKIYHHQSIKNHFDQFAWVCISQQWQIRDILEGIFTK---ANMRVEE---LVQLYRVQQEKKCLVVIDDIWSS-YAW-DSLRAAFPL-MGSKILITTRNKEVAMHID-PT---HEPKCLNEEESWELFQKKVFSRRDDKVDT-RMEMLVREMVERCGGLPLAIVVLGGIL-VT------WEIVHQNLN---------HGGVVEVLALSYHDLPYRLKACFLCLGNYPEDVEIEAEKLYQLWMAEGIILEDKEETMMDVAECYLDELAQRCILQVQ---EGR-FKSCKLHDLMRDLCLLKIKEENFLK-EQ---HR
>XP_028103490.1
T---RRRS---EED-FVGFQEDMKTLIKHLVNE--QNCQVVAICGMGGLGKTTLAKKIYHHQSIKNHFDQFAWVCISQQWQIRDILEGIFTK---ANMRVEE---LVQLYRVQQEKKCLVVIDDIWSS-YAW-DSLRAAFPL-MGSKILITTRNKEVAMHID-PT---HEPKCLNEEESWELFQKKVFSRRDDKVDT-RMEMLVREMVERCGGLPLAIVVLGGIL-VT------WEIVHQNLN---------HGGVVEVLALSYHDLPYRLKACFLCLGNYPEDVEIEAEKLYQLWMAEGIILEDKEETMMDVAECYLDELAQRCILQVQ---EGR-FKSCKLHDLMRDLCLLKIKEENFLK-EQ---HR
>XP_028103508.1
------T----SED-LVGMNSRMEEMIELLGLG-MDDARVVGIWGMGGIGKTTLASAIYAH---Q--FEGCSFVRVSEKGGWKTLQQQLISELME-VGNVGSA--LSTIRNRVCRKKVLIVLDDVDESTLDW----------GFGSRIIITTRNQHTLRYI-------YKVEELGEDEAIELFKSKAFRKHQQ-----GYGKLVCRAIEYAKGVPLALKVLGSFL-CR--NKDEWESTLNRL-----KE--PLNEVQQVLRVSYDALQLVEKEIFLFKG---KDKND----VTKTLESCDFH-------P-IIG---IKVLVKKSLVSIS----NN--K-LMMHDLIQELGWNIVKEQR---HKD---E-
>XP_028103509.1
------T----SED-LVGMDSPMEKVIAFLGLG-IDDTRAVGIWGMGGIGKTTIARAIYDH---Q--FEGCSFVRVSAKSGLKTLQEQLIFELME-IGSVGSG--VSMIRNIVCRKKVLIVFDNVDESTHHW----------SFGSKIIITTRNQHALRYI-------YEVEELGEDDAIELFKSKAFGKQQQ-----EYGELVHHAITYAKGVPLALKVLGSFL-CQ--NKDEWESSLNRL-----KE--PLNEVQQVLRIRYDALQLVEKEIFLFRG---KNKND----VTKILDSCGFH-------P-IIG---IDVLVKKSLVTIS----DN--K-LMMHDLIQELGWYIVKEEC---QED---E-
>XP_028103510.1
------------------MDSPMEKVIAFLGLG-IDDTRAVGIWGMGGIGKTTIARAIYDH---Q--FEGCSFVRVSAKSGLKTLQEQLIFELME-IGSVGSG--VSMIRNMVCRKKVLIVFDNVDESTHHW----------SFGSKIIITTRNQHALRYI-------YEVEELGEDDAIELFKSKAFRKHQQ-----GYG-------------------------------------------------------------------------------------------------------------------------------------------------------------------------
>XP_028103512.1
------T----SKD-LVGMHSRMEEMIELLGLG-MDDAGVVKIWGMSGIGKTTLASAIYAH---Q--FEGCSFVRVSEKCGLKTLQEQLISELME-IGNVGSA--LSTIRNRVCRKKVFIVLDDVDESTLDW----------GFGSRIIIKTRNQHTLRYI-------YKVEELGEDEAIELLKSKAFKKHQQ-----GYGKLVRCAVEYAKGLPLALKVLGSFL-CR--NKDEWDSTLNRL-----KQ--PLNEVQQALRVSYDALQLVEKEIFLFKG---KDKNE----MAKILESCDFH-------P-IIG---IKVLVEKSLVSIL----DN--K-LMMHDLIQELGWNIVKEQW---HED-----
>XP_028103645.1
TGLNR-DA---ESE-LVGIDKPKSQLIRWLV---RLK--VFSVSGMGGLGKTTLVKKVFDDAVVKNHFQSHVWITVSESFKIEVLLKGIIKQLFEDNMDTNS---LKIINAFLQQK--------------------------------------------------------------------RKTF-MEN-SCP--HLERLSKAILNRCEGLPLAIVAISGLL--K-SSVDEWDKIYR-----LGAELQKLQSMNKILSLSYIDLPYYLKFCFLYLSVFPEDCFIDHWRLIRLWVAEGFV-ETKVMTKEEVAEGYLNELINRSLVQVA-RRRDKRVTMYRIHDLWREIIVSKSGEQNI---EK---RR
>XP_028103754.1
----KRQS---EED-IVGLDDDLKTIAEHLVKE--RQCRVVSIWGMGGLGKTTLAKKVYNQSDVRRHFDSFAWTFISQQCNTREVLEDILIGPS-KIMNHGE---LVELFQFQSQKKCLVVIDDIWKA-QDW-EILSPAFPN-TGSKILLTTRIEEVASYAD-QQ---HNLRHLTEDESWKLFEEKAF-----ELST-KMMELGKEMVKQCGGLPLAIVVLGGLL-AN------WEMVSRNISVPVS----------DILALSYQDLPYHLKACFLYLSHLPEDYDIPATKLVQMWMAEGIV-----ETMLDVGMSYLSELAQRCMVQVE-TRFSRRIKLCRLHDLMRKLCLSKAQEENFLK-NQ---RR
>XP_028103755.1
----KRQS---EED-IVGLDDDLKTIAEHLVKE--RQCRVVSIWGMGGLGKTTLAKKVYNQSDVRRHFDSFAWTFISQQCNTREVLEDILIGPS-KIMNHGE---LVELFQFQSQKKCLVVIDDIWKA-QDW-EILSPAFPN-TGSKILLTTRIEEVASYAD-QQ---HNLRHLTEDESWKLFEEKAF-----ELST-KMMELGKEMVKQCGGLPLAIVVLGGLL-AN------WETVSRNICVPVS----------DILALSYQDLPYHLKACFLYLSHIPEDHDIPAKKLVQMWMAEGIV-----ETMLDVGMSYLIELAQRCMVQVQ-TRFSRRIKLCRLHDLMRDLCLLKAQEENFLQ-NH---RR
>XP_028103756.1
----KRQS---EED-IVGLDDDLKTIAEHLVKE--RQCRVVSIWGMGGLGKTTLAKKVYNQSDVRRHFDSFAWTFISQQCNTREVLEDILIGPS-KIMNHGE---LVELFQFQSQKKCLVVIDDIWKA-QDW-EILSPAFPN-TGSKILLTTRIEEVASYAD-QQ---HNLRHLTEDESWKLFEEKAF-----ELST-KMMELGKEMVKQCGGLPLAIVVLGGLL-AN------WETVSRNICVPVS----------DILALSYQDLPYHLKACFLYLSHIPEDHDIPAKKLVQMWMAEGIV-----ETMLDVGMSYLIELAQRCMVQVQ-TRFSRRIKLCRLHDLMRDLCLLKAQEENFLQ-NH---RR
>XP_028103757.1
----KRQS---EED-IVGLDDDLKTIAEHLVKE--RQCRVVSIWGMGGLGKTTLAKKVYNQSDVRRHFDSFAWTFISQQCNTREVLEDILIGPS-KIMNHGE---LVELFQFQSQKKCLVVIDDIWKA-QDW-EILSPAFPN-TGSKILLTTRIEEVASYAD-QQ---HNLRHLTEDESWKLFEEKAF-----ELST-KMMELGKEMVKQCGGLPLAIVVLGGLL-AN------WETVSRNICVPVS----------DILALSYQDLPYHLKACFLYLSHIPEDHDIPAKKLVQMWMAEGIV-----ETMLDVGMSYLIELAQRCMVQVQ-TRFSRRIKLCRLHDLMRDLCLLKAQEENFLQ-NH---RR
>XP_028103758.1
----KRQS---EED-IVGLDDDLKTIAEHLVKE--RQCRVVSIWGMGGLGKTTLAKKVYNQSDVRRHFDSFAWTFISQQCNTREVLEDILIGPS-KIMNHGE---LVELFQFQSQKKCLVVIDDIWKA-QDW-EILSPAFPN-TGSKILLTTRIEEVASYAD-QQ---HNLRHLTEDESWKLFEEKAF-----ELST-KMMELGKEMVKQCGGLPLAIVVLGGLL-AN------WETVSRNICVPVS----------DILALSYQDLPYHLKACFLYLSHIPEDHDIPAKKLVQMWMAEGIV-----ETMLDVGMSYLIELAQRCMVQVQ-TRFSRRIKLCRLHDLMRDLCLLKAQEENFLQ-NH---RR
>XP_028103848.1
TN--R-IT---EPC-VYGREEKKNKIIELLLT--QNRVDVIPIVGMGGIGKTTLAQLIWDDNGVKNHFDPKAWVCVSDEFDVKRITKAILESFTR-LTELSA---LQELEDTLTGKKFLLVLDDVWNH-EEW-SLLQSPFL-AHGSKIIVTTRITTVAQQVGT-----HDLKELSPDDCWSIFAQHAFKNINI-----ELESIGRQIVAKCGGLPLAARALGGLL--D------WKMVLT----DKSYEGS----ILPSLKLSYHHLPSHLKRCFGYCAIVPKDYEFGEDELVLLWMAEGLI-EHPEEQIEDVGRRYFHELVSRSFFQ---LSRHDE-LLFIMHDLINDLAQAVAGDICFR--EN---RH
>XP_028103849.1
TN--R-IT---EPC-VYGREEKKNKIIELLLT--QNRVDVIPIVGMGGIGKTTLAQLIWDDNGVKNHFDPKAWVCVSDEFDVKRITKAILESFTR-LTELSA---LQELEDTLTGKKFLLVLDDVWNH-EEW-SLLQSPFL-AHGSKIIVTTRITTVAQQVGT-----HDLKELSPDDCWSIFAQHAFKNINI-----ELESIGRQIVAKCGGLPLAARALGGLL--D------WKMVLT----DKSYEGS----ILPSLKLSYHHLPSHLKRCFGYCAIVPKDYEFGEDELVLLWMAEGLI-EHPEEQIEDVGRRYFHELVSRSFFQ---LSRHDE-LLFIMHDLINDLAQAVAGDICFR--EN---RH
>XP_028103850.1
TN--R-IT---EPC-VYGREEKKNKIIELLLT--QNRVDVIPIVGMGGIGKTTLAQLIWDDNGVKNHFDPKAWVCVSDEFDVKRITKAILESFTR-LTELSA---LQELEDTLTGKKFLLVLDDVWNH-EEW-SLLQSPFL-AHGSKIIVTTRITTVAQQVGT-----HDLKELSPDDCWSIFAQHAFKNINI-----ELESIGRQIVAKCGGLPLAARALGGLL--D------WKMVLT----DKSYEGS----ILPSLKLSYHHLPSHLKRCFGYCAIVPKDYEFGEDELVLLWMAEGLI-EHPEEQIEDVGRRYFHELVSRSFFQ---LSRHDE-LLFIMHDLINDLAQAVAGDICFR--EN---RH
>XP_028103851.1
TN--R-IT---EPC-VYGREEKKNKIIELLLT--QNRVDVIPIVGMGGIGKTTLAQLIWDDNGVKNHFDPKAWVCVSDEFDVKRITKAILESFTR-LTELSA---LQELEDTLTGKKFLLVLDDVWNH-EEW-SLLQSPFL-AHGSKIIVTTRITTVAQQVGT-----HDLKELSPDDCWSIFAQHAFKNINI-----ELESIGRQIVAKCGGLPLAARALGGLL--D------WKMVLT----DKSYEGS----ILPSLKLSYHHLPSHLKRCFGYCAIVPKDYEFGEDELVLLWMAEGLI-EHPEEQIEDVGRRYFHELVSRSFFQ---LSRHDE-LLFIMHDLINDLAQAVAGDICFR--EN---RH
>XP_028103852.1
TN--R-IT---EPC-VYGREEKKNKIIELLLT--QNRVDVIPIVGMGGIGKTTLAQLIWDDNGVKNHFDPKAWVCVSDEFDVKRITKAILESFTR-LTELSA---LQELEDTLTGKKFLLVLDDVWNH-EEW-SLLQSPFL-AHGSKIIVTTRITTVAQQVGT-----HDLKELSPDDCWSIFAQHAFKNINI-----ELESIGRQIVAKCGGLPLAARALGGLL--D------WKMVLT----DKSYEGS----ILPSLKLSYHHLPSHLKRCFGYCAIVPKDYEFGEDELVLLWMAEGLI-EHPEEQIEDVGRRYFHELVSRSFFQ---LSRHDE-LLFIMHDLINDLAQAVAGDICFR--EN---RH
>XP_028103854.1
TN--R-IT---EPC-VYGREEKKNKIIELLLT--QNRVDVIPIVGMGGIGKTTLAQLIWDDNGVKNHFDPKAWVCVSDEFDVKRITKAILESFTR-LTELSA---LQELEDTLTGKKFLLVLDDVWNH-EEW-SLLQSPFL-AHGSKIIVTTRITTVAQQVGT-----HDLKELSPDDCWSIFAQHAFKNINI-----ELESIGRQIVAKCGGLPLAARALGGLL--D------WKMVLT----DKSYEGS----ILPSLKLSYHHLPSHLKRCFGYCAIVPKDYEFGEDELVLLWMAEGLI-EHPEEQIEDVGRRYFHELVSRSFFQ---LSRHDE-LLFIMHDLINDLAQAVAGDICFR--EN---RH
>XP_028103855.1
TN--R-IT---EPC-VYGREEKKNKIIELLLT--QNRVDVIPIVGMGGIGKTTLAQLIWDDNGVKNHFDPKAWVCVSDEFDVKRITKAILESFTR-LTELSA---LQELEDTLTGKKFLLVLDDVWNH-EEW-SLLQSPFL-AHGSKIIVTTRITTVAQQVGT-----HDLKELSPDDCWSIFAQHAFKNINI-----ELESIGRQIVAKCGGLPLAARALGGLL--D------WKMVLT----DKSYEGS----ILPSLKLSYHHLPSHLKRCFGYCAIVPKDYEFGEDELVLLWMAEGLI-EHPEEQIEDVGRRYFHELVSRSFFQ---LSRHDE-LLFIMHDLINDLAQAVAGDICFR--EN---RH
>XP_028103856.1
TN--R-IT---EPC-VYGREEKKNKIIELLLT--QNRVDVIPIVGMGGIGKTTLAQLIWDDNGVKNHFDPKAWVCVSDEFDVKRITKAILESFTR-LTELSA---LQELEDTLTGKKFLLVLDDVWNH-EEW-SLLQSPFL-AHGSKIIVTTRITTVAQQVGT-----HDLKELSPDDCWSIFAQHAFKNINI-----ELESIGRQIVAKCGGLPLAARALGGLL--D------WKMVLT----DKSYEGS----ILPSLKLSYHHLPSHLKRCFGYCAIVPKDYEFGEDELVLLWMAEGLI-EHPEEQIEDVGRRYFHELVSRSFFQ---LSRHDE-LLFIMHDLINDLAQAVAGDICFR--EN---RH
>XP_028103857.1
TN--R-IT---EPC-VYGREEKKNKIIELLLT--QNRVDVIPIVGMGGIGKTTLAQLIWDDNGVKNHFDPKAWVCVSDEFDVKRITKAILESFTR-LTELSA---LQELEDTLTGKKFLLVLDDVWNH-EEW-SLLQSPFL-AHGSKIIVTTRITTVAQQVGT-----HDLKELSPDDCWSIFAQHAFKNINI-----ELESIGRQIVAKCGGLPLAARALGGLL--D------WKMVLT----DKSYEGS----ILPSLKLSYHHLPSHLKRCFGYCAIVPKDYEFGEDELVLLWMAEGLI-EHPEEQIEDVGRRYFHELVSRSFFQ---LSRHDE-LLFIMHDLINDLAQAVAGDICFR--EN---RH
>XP_028103858.1
TN--R-IT---EPC-VYGREEKKNKIIELLLT--QNRVDVIPIVGMGGIGKTTLAQLIWDDNGVKNHFDPKAWVCVSDEFDVKRITKAILESFTR-LTELSA---LQELEDTLTGKKFLLVLDDVWNH-EEW-SLLQSPFL-AHGSKIIVTTRITTVAQQVGT-----HDLKELSPDDCWSIFAQHAFKNINI-----ELESIGRQIVAKCGGLPLAARALGGLL--D------WKMVLT----DKSYEGS----ILPSLKLSYHHLPSHLKRCFGYCAIVPKDYEFGEDELVLLWMAEGLI-EHPEEQIEDVGRRYFHELVSRSFFQ---LSRHDE-LLFIMHDLINDLAQAVAGDICFR--EN---RH
>XP_028103859.1
TN--R-IT---EPC-VYGREEKKNKIIELLLT--QNRVDVIPIVGMGGIGKTTLAQLIWDDNGVKNHFDPKAWVCVSDEFDVKRITKAILESFTR-LTELSA---LQELEDTLTGKKFLLVLDDVWNH-EEW-SLLQSPFL-AHGSKIIVTTRITTVAQQVGT-----HDLKELSPDDCWSIFAQHAFKNINI-----ELESIGRQIVAKCGGLPLAARALGGLL--D------WKMVLT----DKSYEGS----ILPSLKLSYHHLPSHLKRCFGYCAIVPKDYEFGEDELVLLWMAEGLI-EHPEEQIEDVGRRYFHELVSRSFFQ---LSRHDE-LLFIMHDLINDLAQAVAGDICFR--EN---RH
>XP_028103860.1
TN--R-IT---EPC-VYGREEKKNKIIELLLT--QNRVDVIPIVGMGGIGKTTLAQLIWDDNGVKNHFDPKAWVCVSDEFDVKRITKAILESFTR-LTELSA---LQELEDTLTGKKFLLVLDDVWNH-EEW-SLLQSPFL-AHGSKIIVTTRITTVAQQVGT-----HDLKELSPDDCWSIFAQHAFKNINI-----ELESIGRQIVAKCGGLPLAARALGGLL--D------WKMVLT----DKSYEGS----ILPSLKLSYHHLPSHLKRCFGYCAIVPKDYEFGEDELVLLWMAEGLI-EHPEEQIEDVGRRYFHELVSRSFFQ---LSRHDE-LLFIMHDLINDLAQAVAGDICFR--EN---RH
>XP_028103861.1
TN--R-IT---EPC-VYGREEKKNKIIELLLT--QNRVDVIPIVGMGGIGKTTLAQLIWDDNGVKNHFDPKAWVCVSDEFDVKRITKAILESFTR-LTELSA---LQELEDTLTGKKFLLVLDDVWNH-EEW-SLLQSPFL-AHGSKIIVTTRITTVAQQVGT-----HDLKELSPDDCWSIFAQHAFKNINI-----ELESIGRQIVAKCGGLPLAARALGGLL--D------WKMVLT----DKSYEGS----ILPSLKLSYHHLPSHLKRCFGYCAIVPKDYEFGEDELVLLWMAEGLI-EHPEEQIEDVGRRYFHELVSRSFFQ---LSRHDE-LLFIMHDLINDLAQAVAGDICFR--EN---RH
>XP_028103862.1
TN--R-IT---EPC-VYGREEKKNKIIELLLT--QNRVDVIPIVGMGGIGKTTLAQLIWDDNGVKNHFDPKAWVCVSDEFDVKRITKAILESFTR-LTELSA---LQELEDTLTGKKFLLVLDDVWNH-EEW-SLLQSPFL-AHGSKIIVTTRITTVAQQVGT-----HDLKELSPDDCWSIFAQHAFKNINI-----ELESIGRQIVAKCGGLPLAARALGGLL--D------WKMVLT----DKSYEGS----ILPSLKLSYHHLPSHLKRCFGYCAIVPKDYEFGEDELVLLWMAEGLI-EHPEEQIEDVGRRYFHELVSRSFFQ---LSRHDE-LLFIMHDLINDLAQAVAGDICFR--EN---RH
>XP_028103863.1
TN--R-IT---EPC-VYGREEKKNKIIELLLT--QNRVDVIPIVGMGGIGKTTLAQLIWDDNGVKNHFDPKAWVCVSDEFDVKRITKAILESFTR-LTELSA---LQELEDTLTGKKFLLVLDDVWNH-EEW-SLLQSPFL-AHGSKIIVTTRITTVAQQVGT-----HDLKELSPDDCWSIFAQHAFKNINI-----ELESIGRQIVAKCGGLPLAARALGGLL--D------WKMVLT----DKSYEGS----ILPSLKLSYHHLPSHLKRCFGYCAIVPKDYEFGEDELVLLWMAEGLI-EHPEEQIEDVGRRYFHELVSRSFFQ---LSRHDE-LLFIMHDLINDLAQAVAGDICFR--EN---RH
>XP_028103883.1
AK--R-ST---EPR-ICGRDKEKKEIIDFLLR--DNKVGVIPIVGMGGLGKTTLAQMVYNDEVVNKNFDSKAWVCVSDEFDILRISKVILESITS-FKELNQ---VQQLKQNLVGKKILIVLDDVWDK-NDW-NVLKSPF--TPGSKIIVTTRDRDVASIMGT-----YLLQHLSDDDCWSVFEQHAFGNRSL-----NLVFIGRKIVGKCKGLPLAARTLSGLL--K------WKIVLN----DLTEQGN----IPPALRLSYHHLPSHLKQCFAYCSILPKDYEFEEEELVFLWMAEGLL-QQQNERMEDLGVEYFRELQSRFFFQ---PSSGGESSKFVMHDLINDLAQSVAGYTCFR--ED---RH
>XP_028103965.1
TK--K-ST---EPR-VYGREKDQRKIIELLVG--RNKVDVIPIVGMGGIGKTTLAQMVYNDEIVKNHFDLKAWVCVSDEFDILKITKAIYDSVTS-SDNLDQ---AQQLKQALAGKKFFIVLDDVWNK-NDW-NDLSSPF--AQGSKVVVTTRSRDVARMMAT-----HDVEILSDEDCWSLFAQHAFENRSI-----NLVSIGKKIVEKCKGLPLAAKTLSGLL--K------WVDVLC----DLSHAES----ILPALRLSYHHLPSHLKQCFAYCSIIPNDYEFEEEEIVLLWMAEGFI-MQKRKQMEDVGGDYFRELLSRSFFQ---PSSTSK---------------------------------
>XP_028104080.1
----K-SA---HFVDYMSFDSR-ESVFKRIMD--DSKVYKIGVHGLGGVGKTKMVEEVG--KQVKKDFDE---VVVSQDANVRKIQLQLVGGPDV-TDEHERAK---ELWLRLDNKKNLIILDDIWHE-----STIGIPI--N---KVVITSRNQDVWKNMEMD----IQIKVLSEPEAWALFKNKVGDS--------ELHDIAKEVCKECQGLPVAILVVGGAL--K--QKCVWKNALEKLK--MLQKIE-SPMLYDSLKLSYVYLSEDAKSCFLLCCMFPEDAEIPIEELVRHCMARRLL-AQ-KEEARDTVCTVVNTLKTCSLLDG---TDEN---VVKMHDVIRDVAVSIADE-KIL--KH---T-
>XP_028104226.1
----P-TT---T--EFQGFDSR-ILVMNEIIE--DDGIHLIGICGMGGIGKTTMATEVA--KRTKN-FNE---FPVRQEPDLTKVQGCIADMLDD---PIARAS---LLRKRLLDKKILVILDDIWEE-----DELGFPL--NKSCKILFTSRNRNMWKGIQNK----IQLEVLVGEEPWHLFREKVGDC--------DLLPLAKQIVNECGGLPLALITIGRAL--T-HNQHHWNNALQQLR--LSSEV--PAKVYQALYFSYNFLGERAKKLFLLCCLFPEDYEIPIEDLVRYGIGLRWF-E--GDEVRDRVNVLVDQLRSCYLLDG---DREL----IKMHDVVRDVAISIAKDKHFM--IH---T-
>XP_028104227.1
----P-TT---T--EFQGFDSR-ILVMNEIIE--DDGIHLIGICGMGGIGKTTMATEVA--KRTKN-FNE---FPVRQEPDLTKVQGCIADMLDD---PIARAS---LLRKRLLDKKILVILDDIWEE-----DELGFPL--NKSCKILFTSRNRNMWKGIQNK----IQLEVLVGEEPWHLFREKVGDC--------DLLPLAKQIVNECGGLPLALITIGRAL--T-HNQHHWNNALQQLR--LSSEV--PAKVYQALYFSYNFLGERAKKLFLLCCLFPEDYEIPIEDLVRYGIGLRWF-E--GDEVRDRVNVLVDQLRSCYLLDG---DREL----IKMHDVVRDVAISIAKDKHFM--IH---T-
>XP_028104228.1
----P-TT---T--EFQGFDSR-ILVMNEIIE--DDGIHLIGICGMGGIGKTTMATEVA--KRTKN-FNE---FPVRQEPDLTKVQGCIADMLDD---PIARAS---LLRKRLLDKKILVILDDIWEE-----DELGFPL--NKSCKILFTSRNRNMWKGIQNK----IQLEVLVGEEPWHLFREKVGDC--------DLLPLAKQIVNECGGLPLALITIGRAL--T-HNQHHWNNALQQLR--LSSEV--PAKVYQALYFSYNFLGERAKKLFLLCCLFPEDYEIPIEDLVRYGIGLRWF-E--GDEVRDRVNVLVDQLRSCYLLDG---DREL----IKMHDVVRDVAISIAKDKHFM--IH---T-
>XP_028104229.1
----P-TT---T--EFQGFDSR-ILVMNEIIE--DDGIHLIGICGMGGIGKTTMATEVA--KRTKN-FNE---FPVRQEPDLTKVQGCIADMLDD---PIARAS---LLRKRLLDKKILVILDDIWEE-----DELGFPL--NKSCKILFTSRNRNMWKGIQNK----IQLEVLVGEEPWHLFREKVGDC--------DLLPLAKQIVNECGGLPLALITIGRAL--T-HNQHHWNNALQQLR--LSSEV--PAKVYQALYFSYNFLGERAKKLFLLCCLFPEDYEIPIEDLVRYGIGLRWF-E--GDEVRDRVNVLVDQLRSCYLLDG---DREL----IKMHDVVRDVAISIAKDKHFM--IH---T-
>XP_028104331.1
----K-SS---A--NYANFESR-ELVFNNIMV--DSNVKMIGVYGTGGVGKTTMVEEIG--KQVK-NFDE---VVVSQDANVSNIQGQLADRLKG---EVGKAN---ELWNRLNNKKNLIILDDMWQE-----KTVGIPI--NNCCKVVITSRIRCVLDKMHVD----VPMQVLLEKEARALFKTMVGNS--------EFHDIVDVVCKECGGLPVAILAVGAAL--K--KKYVWEDVLDQFK--MLKNIV-DPKVYASLKLSYDQLSSDAKSCFLLCCFFPEDANISIEVLTRHCIARSLL-GQ-NRRASCRVLTVVDILKDACLLAG---KDEN---FVKMHDVIRDVALSIADDGKIL--KH---T-
>XP_028104543.1
TSRN------------------REKIWNFLM---DDAVRKIGVHGMGGIGKTTIMGSINNQLLSETSFDV--WVTVSKAFDIKNLQGQIAKKIAL---SASE---INMLSQ---KKRYVFILDDLWKE-FPL-EKMGIPEP-DNGCKLVLTTRLVDVCTKMNC-----VEMELLTEEEALNLFMNNVKEHQA------EVEEIAKEVAKKCARLPLAIVVMAGCM--I----REWRNAKS---------VRKEGF-FEQLEFSYRRLDEQERHCFLYCALYPEDHDINREELIEYWIAEGLI-SEMN-AMFDEGHSILNKLIKTCLLVKS------GRECVKMHDLIRDMALKITSASP----GE---ER
>XP_028104719.1
-------------------------------------------MGMGGVGKTTFAQMVYNDDMVGKHFEIKAWVCVSEDFDIMRVTKAILESVTS-FDTLDQ---LQQLKQILDGKN-------------DW-SSLKSPF--ARGSRVMVTTRNIDVALMLGT-----HHLKQLSMDDCWSVFAQNAFGNTII--------------------LALAARTLGGLL--K------WEDVLN----ELSDQES----ILPALRLSYHHLPSHLKKCFAYCSILPKNYCFREKKLVLLWMAEGFI-QEPKKQMEDLGHQYFRELLSMSFFQ---PLTSGESSKFVMHDLIIDLAQFVVGKICFW--EG---RH
>XP_028104770.1
----K-SS---T--SYVNFKSR-ELVFNNIMA--DSNVKMIGVYGTGGVGKTAMVEEIG--KLVK-NFDE---VVVSQDANVSNIQGQLADRLKG---EVGKAS---KLWNRLNNKKNLIILDDMWQE-----NTIGIPI--NNCCKVVITSRIRGVLEMMRVD----VPMQVLLEKEAWALFKTKVGNS--------ELYDIADVVCKECGGLPVAILAVGAAL--K--K-------------------------------------------------------------------KYVW-ED-----------VLDQFKDS----------------------------------------------
>XP_028105229.1
----K-SS---T--NYVNFESR-ELVFNNIMG--DSNVKMIGVYGTGGVGKTTMVEEIG--KQVK-NFDE---VVVSQDANVSNIQGQLAARLKG---EVGTAN---QLWNRLNNRKNLIILDDIWQE-----NTIGIPI--NNCCKVVITSRILGVLEKMHVD----VPMQVLLEKEAWALFKTKVGNS--------ELHDIADAVYKECGGLPVAILAVGAAL--K--KKYVWEDVLDQFK--MLKNIA-DTKVYASLKLSYDRLSSDAKSCFLLCCFFPEDDNISIEVLARHCIARSLL-GQ-NRRASRRVLTVVDILKDACLLEG---EDEN---FVKMHDVIRDVALSIADDGKIL--KH---T-
>XP_028105230.1
----K-SS---T--NYVNFESR-ELVFNNIMG--DSNVKMIGVYGTGGVGKTTMVEEIG--KQVK-NFDE---VVVSQDANVSNIQGQLAARLKG---EVGTAN---QLWNRLNNRKNLIILDDIWQE-----NTIGIPI--NNCCKVVITSRILGVLEKMHVD----VPMQVLLEKEAWALFKTKVGNS--------ELHDIADAVYKECGGLPVAILAVGAAL--K--KKYVWEDVLDQFK--MLKNIA-DTKVYASLKLSYDRLSSDAKSCFLLCCFFPEDDNISIEVLARHCIARSLL-GQ-NRRASRRVLTVVDILKDACLLEG---EDEN---FVKMHDVIRDVALSIADDGKIL--KH---T-
>XP_028105261.1
----A-SA------NYEAFDSR-KHIFEEIIR--DPSIKMIGIYGPSGVGKTTMVEEVR--QLAKRNFHS---VAVSKAVEKEKVQGELASQLD----EYGRAG---QLLNRLRNQKTLVILDDVWEP-----DDIGIPT--DMGCKVVITTRKQRVCQMMQ----KSFPIHVLTKTEAWSLFTKVAEIS--------EIPSEAKEVCDKCGGLPVAIRAVAAAL--K--AEHAWKDALRQLK--KIKEIA-DPNLFISLKWSYDRLPKDARSCFLLCSLFKEDAEISIDELVRYSIGMRLL-DQ-NDEVRDRVLAMVDVLKISCLLDG---RNES---VVKMHDIIRDVAISITDK-------------
>XP_028105452.1
VE--S-TS---QPE-LYGRDEDKEKIVKVLVE--SEDVSVYPIIGIGGLGKTTLAQMVFNDERVERHFEPKIWVYVSQDFDVKTMIKAIIRSASG-DLDLGS---LHTLQDKLNGKRYLIVLDDVRND-KKW-VNLKYLL--SKGASIVVTTRLETVASIMGT-----HHLSFLSDEDCWMLFRH------------------------------------------------------------------------------------------------------------------------------------------VVIFQE-----------------------------------------
>XP_028105458.1
NVVNR-DA---EAK-LVGIEKPKSQLMEWLV---GLK--AVSVVGMGGLGKTTLVKKVYDDATVKKHFDSHAWLTVSESFRAEDLLKGMIQ---------------------------------------------------------------------------------------------------------------------------------------------------------------------------------------------------------------------------------------------------------------------------------------
>XP_028105573.1
----E-ST---E--GIKVFESR-RLITNDVME--DDGFHMIAICGMGGVGKTTMVKEVA--KRAKELFDE---VVVSQSPNERKIQGEIGDN-FE---ERGRAN---RLCERLRGNRILVILDDVWRR-----EDIGIPF--HRGCKILMTSRFDNVCNDMNAQ----FTIEVLTKEEAWNLFEEMVGISNDT-----DLYITQKKVADECGCLPIAIVTVARAL--K--DEQSWNSALLQLR--MVKNIR-EENVFKSLELSYNFLSREIKECFLLCSLYVEDFNIPIEDLVRYGVGIEMF-E--SNEARDRVHAFVDDLKKGYLIDG---EREG---CVKIHDVVRDVAISIAREEHFM--RC---R-
>XP_028105898.1
TNINR-DA---EAD-LVGIDKPKQQLLDWVI---PLK--VISVLGMGGLGKTTLVKKVYEDTEVKRHFQNHAWITVSQPFNIKEILKDLIQLLFDETMDDNK---MKVVKEVLQES-----------------------------SRVLRTTRIANIA-STSC-----YEMKPLSPEESWILFCKKTF-QEK-DCP--HLIELSERILGRCDGLPLAIVAIAGVL--K-NRIDEWELVNR-----LGAEVE----MMKILLLSYNDLPYYLKSCFLYLSNFPEDHLIGWMSLIRLWVAEGFV-EVKHKTLEEVAEAYIYELLNRSLIQVA-RGRDGRIQSCRVHDLLREIIVSKSIDQNF---AG-----
>XP_028106102.1
----R-TT---DPF-VCGRDEDKKWIVELLLR--QNKVDVIPITGMGGIGKTTLAQLIYDDDGVKIHFDLKAWVCVSDEFDVKKITKAILESFTL-LAELTA---LQKLEVMLAGKKFLLVLDDVWNH-EEW-SSLQSPL--AHGSKIIVTTRITAVAEK------------------------------------------------------------------------------------------------------------------------------------------------------------------------------------------------------------------
>XP_028106347.1
----E-ST---E--GIKLFESR-RLIMNDVME--DDRFHMITICGMGGVGKTTMVKEVA--KRAKEEFDE---VVVSQSPNERKIQGEIGDN-FE---ERGRAN---RLCERLRRNRILVILDDVWRR-----EDVGIPF--HRGCKILLTSRFDNVCNDMNAQ----FTIEVLTEEEAWNLFQEMAGISNNT-----DLYITQKKVVDECGCLPIAIVTVARAL--K--DEQSWNSALLQLR--MVKNIR-EENVFKSLELSYNFLSREIKECFLLCSLYAEDFNIPIEDLVRYGVGIEMF-E--ANEARDRVHAFVDDLKKGYLMDG---EQEG---CVKIHDVVRDVAISIAREEHFM--RC---R-
>XP_028106348.1
----E-ST---E--GIKLFESR-RLIMNDVME--DDRFHMITICGMGGVGKTTMVKEVA--KRAKEEFDE---VVVSQSPNERKIQGEIGDN-FE---ERGRAN---RLCERLRRNRILVILDDVWRR-----EDVGIPF--HRGCKILLTSRFDNVCNDMNAQ----FTIEVLTEEEAWNLFQEMAGISNNT-----DLYITQKKVVDECGCLPIAIVTVARAL--K--DEQSWNSALLQLR--MVKNIR-EENVFKSLELSYNFLSREIKECFLLCSLYAEDFNIPIEDLVRYGVGIEMF-E--ANEARDRVHAFVDDLKKGYLMDG---EQEG---CVKIHDVVRDVAISIAREEHFM--RC---R-
>XP_028106353.1
------T----DPH-LIGIYSRAKNI---LQDE-SSDVRIVAICGMGGMGKTTIAKELYNS---R--FEGSSFVRIVKQQDLLRLQRQLLSDLKG-LYNVDEG--VVKIKNALCCKKVLVVLDDVDTRGRDW----------SQGSKIIITTRREQLLAHV-------HKVEKLDNDESLELFSWHAFGKNYP-----NFIEDSERVVQYCGGLPLAIKILGASL-SR--SLNIWKSQLQKL-----KA--PNSEVIEKLKISYDSLDDHDKNLFLFVG---MDKDQ----VVTILDGCDFY-------T-MVG---IQNLIDRYLLTID----HK--R-LVMHQLVQEMGREIVKEER---CKD---E-
>XP_028106549.1
------T----SPY-LIGMHSRAKNI---LQDE-SSDVGIVAICGIGGIGKTIIAKFLYNS---R--FQGSSFVRTLKQPNLLHLQKQLLSDLKG-LYNVDQG--IVHIKDALCCKRVLVILDDVDTMDRDW----------FQGSKIIITTRHERLLAHV-------HKVEILNYGESLELFSCHAFGQNRP-----DFAEDSERVVQYCGGLPLAIKVLGSSL-SK--SLNVWKSQLEKL-----KA--PDYEVVEKLKISYDSLDEHDKNLFLFVG---MDEDW----VVTILDGCDFY-------T-TVG---IQNLIDRCLLAVD----RK--K-LVMHQLVQEMGREIVKEER---HKD---E-
>XP_028106555.1
------T----SPY-LIGMHSRAKNI---LQDE-CSDVGIVAICGIGGIGKTTIAKFLYNS---R--FQGSSFVRTLKQPNLLQLQKQLLSDLKG-LYSVDQG--IVHIKDALCCKRVLVILDDVDAMDRDW----------FQGSKIIITTRRERLLAHV-------HKVEILDYGESLELFSWHAFGKNRP-----DFIEDSERVVQYCGGLPLAIKVLGSSL-SK--SLNVWKSQLEKL-----KA--PDYEVVEKLKISYDSLDEHDKNLFLFVG---MDEDW----VVTILDGCDFY-------T-TVG---IQNLIDRCLLAVD----RK--K-LVMHQLVQEMGREIVKEEC---HKD---E-
>XP_028106556.1
------T----SPY-LIGMHSRAKNI---LQDE-CSDVGIVAICGIGGIGKTTIAKFLYNS---R--FQGSSFVRTLKQPNLLQLQKQLLSDLKG-LYSVDQG--IVHIKDALCCKRVLVILDDVDAMDRDW----------FQGSKIIITTRRERLLAHV-------HKVEILDYGESLELFSWHAFGKNRP-----DFIEDSERVVQYCGGLPLAIKVLGSSL-SK--SLNVWKSQLEKL-----KA--PDYEVVEKLKISYDSLDEHDKNLFLFVG---MDEDW----VVTILDGCDFY-------T-TVG---IQNLIDRCLLAVD----RK--K-LVMHQLVQEMGREIVKEEC---HKD---E-
>XP_028106834.1
VS-NR-DA---EAE-LVGIDKRKKQLIEHLL---ELK--IISVVGMGGMGKTTLVRKIYEDSKVKRHFQTHVWITVSQTFVVEEFLKDIIVQLFANDMGSHD---LKQINEFLSQKRYVIVLDDIWRI-DAC-KALKYALPN--GSRVMLTTRIADIA-STTS-----YPLEPLSREESWNLFYRKTF-KAD-TCP--HLNEISRRILRRCEGLPLAIAAISGLL--K----------------------------------------GYLKPCFLYFSIFPNNYFIKRMRLIRLWVAEGFV-QVREQMPEEIAESYLNELVNRSLVQIA-TTRNGRVSTCRIHDLLREISLSKSRELNF---RN---RR
>XP_028107022.1
----P--S---T--GFKGFESR-NLIVKQIIE--DDEINLVGVCGMGGVGKTTMVKHVA--KGVEEEFNE---VAVSQEPNLKQVQSCIAGMLHD---PIARAS---LLRKRLLDKKILVILDDIWEE-----EELGFPL--NKSCKILFTSRNRNLWKGIPNK----IQLEVLVGEEPWHLFREKVGDC--------DLLPLAKQIVNECGGLPLALVTIGRAL--T-TDQHHWNNALEQLR--LSSEV--PATVYQALYFSYNFLDERAKKLFLLCCLFREDAEIRIEELVRYGIGLRWF-E--GDEVRDRVHVLVDQLRSCYLLDV---DREP---LIKMHDVVRNVAISIAKDKHFM--IH---T-
>XP_028107023.1
----P--S---T--GFKGFESR-NLIVKQIIE--DDEINLVGVCGMGGVGKTTMVKHVA--KGVEEEFNE---VAVSQEPNLKQVQSCIAGMLHD---PIARAS---LLRKRLLDKKILVILDDIWEE-----EELGFPL--NKSCKILFTSRNRNLWKGIPNK----IQLEVLVGEEPWHLFREKVGDC--------DLLPLAKQIVNECGGLPLALVTIGRAL--T-TDQHHWNNALEQLR--LSSEV--PATVYQALYFSYNFLDERAKKLFLLCCLFREDAEIRIEELVRYGIGLRWF-E--GDEVRDRVHVLVDQLRSCYLLDV---DREP---LIKMHDVVRNVAISIAKDKHFM--IH---T-
>XP_028107216.1
-------P---F--GFMKFKSR-ISTLKEVIE--NDEINIIGICGMSGVGKTTMVKQVA--VKAQKEFDE---IVLSLSTSLSDIQCQIADQL-E---LIQRAA---CLRRRLANKRILLALDAVSEEP----DAIGIPI--NRGCKVVLTSEDDVICSQMGAQ----IQVKPLTKEEAWHLFKEMAGDS--------DIRSIAEQVVTECLGFLLALRAIGRVL--K--SNFVWTHALKRLR----PRIRKEETARPHLRLSYDSLDEEAKSLFLLCCLYPACRDIHIEELVRCGMGLRIF-K--DEEARNRVRLLVDWLKSYCLLDG---DK--ENESIKMHDLAREVG----TGNNFC--LH---T-
>XP_028107477.1
----K-SS---A--NYANFESR-KSVCENIMV--DSNVKMIGVYGTGGVGKTTMVEEIG--KQVK-NFDE---VVVSQDANVSNIQGQLAVRLIE---EVGKAN---ELWNRLNNKKNLIILDDIWQE-----NTIGVPI--NKGCKIVITSRIRGVLEKMEVD----FPMQVLLEKAAWALFKKKVGNF--------ELHDIADAVCKECGGLPVAILAVGAAL--T--KKYVWEDVLDQFK--ILKNIA-EPKVYASLKLSYDRLSSDAKSCFLLCCSFPEDANISIEVLARHCIARSLL-GQ-NRRASRRVLTVVDILKDACLLEG---EDEN---FVKMHDVIRDVALSIADDGKIL--KH---T-
>XP_028107478.1
----K-SS---A--NYANFESR-KSVCENIMV--DSNVKMIGVYGTGGVGKTTMVEEIG--KQVK-NFDE---VVVSQDANVSNIQGQLAVRLIE---EVGKAN---ELWNRLNNKKNLIILDDIWQE-----NTIGVPI--NKGCKIVITSRIRGVLEKMEVD----FPMQVLLEKAAWALFKKKVGNF--------ELHDIADAVCKECGGLPVAILAVGAAL--T--KKYVWEDVLDQFK--ILKNIA-EPKVYASLKLSYDRLSSDAKSCFLLCCSFPEDANISIEVLARHCIARSLL-GQ-NRRASRRVLTVVDILKDACLLEG---EDEN---FVKMHDVIRDVALSIADDGKIL--KH---T-
>XP_028107479.1
----K-SS---A--NYANFESR-KSVCENIMV--DSNVKMIGVYGTGGVGKTTMVEEIG--KQVK-NFDE---VVVSQDANVSNIQGQLAVRLIE---EVGKAN---ELWNRLNNKKNLIILDDIWQE-----NTIGVPI--NKGCKIVITSRIRGVLEKMEVD----FPMQVLLEKAAWALFKKKVGNF--------ELHDIADAVCKECGGLPVAILAVGAAL--T--KKYVWEDVLDQFK--ILKNIA-EPKVYASLKLSYDRLSSDAKSCFLLCCSFPEDANISIEVLARHCIARSLL-GQ-NRRASRRVLTVVDILKDACLLEG---EDEN---FVKMHDVIRDVALSIADDGKIL--KH---T-
>XP_028107480.1
----K-SS---A--NYANFESR-KSVCENIMV--DSNVKMIGVYGTGGVGKTTMVEEIG--KQVK-NFDE---VVVSQDANVSNIQGQLAVRLIE---EVGKAN---ELWNRLNNKKNLIILDDIWQE-----NTIGVPI--NKGCKIVITSRIRGVLEKMEVD----FPMQVLLEKAAWALFKKKVGNF--------ELHDIADAVCKECGGLPVAILAVGAAL--T--KKYVWEDVLDQFK--ILKNIA-EPKVYASLKLSYDRLSSDAKSCFLLCCSFPEDANISIEVLARHCIARSLL-GQ-NRRASRRVLTVVDILKDACLLEG---EDEN---FVKMHDVIRDVALSIADDGKIL--KH---T-
>XP_028107481.1
----K-SS---A--NYANFESR-KSVCENIMV--DSNVKMIGVYGTGGVGKTTMVEEIG--KQVK-NFDE---VVVSQDANVSNIQGQLAVRLIE---EVGKAN---ELWNRLNNKKNLIILDDIWQE-----NTIGVPI--NKGCKIVITSRIRGVLEKMEVD----FPMQVLLEKAAWALFKKKVGNF--------ELHDIADAVCKECGGLPVAILAVGAAL--T--KKYVWEDVLDQFK--ILKNIA-EPKVYASLKLSYDRLSSDAKSCFLLCCSFPEDANISIEVLARHCIARSLL-GQ-NRRASRRVLTVVDILKDACLLEG---EDEN---FVKMHDVIRDVALSIADDGKIL--KH---T-
>XP_028107483.1
----K-SS---A--NYANFESR-KSVCENIMV--DSNVKMIGVYGTGGVGKTTMVEEIG--KQVK-NFDE---VVVSQDANVSNIQGQLAVRLIE---EVGKAN---ELWNRLNNKKNLIILDDIWQE-----NTIGVPI--NKGCKIVITSRIRGVLEKMEVD----FPMQVLLEKAAWALFKKKVGNF--------ELHDIADAVCKECGGLPVAILAVGAAL--T--KKYVWEDVLDQFK--ILKNIA-EPKVYASLKLSYDRLSSDAKSCFLLCCSFPEDANISIEVLARHCIARSLL-GQ-NRRASRRVLTVVDILKDACLLEG---EDEN---FVKMHDVIRDVALSIADDGKIL--KH---T-
>XP_028107484.1
----K-SS---A--NYANFESR-KSVCENIMV--DSNVKMIGVYGTGGVGKTTMVEEIG--KQVK-NFDE---VVVSQDANVSNIQGQLAVRLIE---EVGKAN---ELWNRLNNKKNLIILDDIWQE-----NTIGVPI--NKGCKIVITSRIRGVLEKMEVD----FPMQVLLEKAAWALFKKKVGNF--------ELHDIADAVCKECGGLPVAILAVGAAL--T--KKYVWEDVLDQFK--ILKNIA-EPKVYASLKLSYDRLSSDAKSCFLLCCSFPEDANISIEVLARHCIARSLL-GQ-NRRASRRVLTVVDILKDACLLEG---EDEN---FVKMHDVIRDVALSIADDGKIL--KH---T-
>XP_028107485.1
----K-SS---A--NYANFESR-KSVCENIMV--DSNVKMIGVYGTGGVGKTTMVEEIG--KQVK-NFDE---VVVSQDANVSNIQGQLAVRLIE---EVGKAN---ELWNRLNNKKNLIILDDIWQE-----NTIGVPI--NKGCKIVITSRIRGVLEKMEVD----FPMQVLLEKAAWALFKKKVGNF--------ELHDIADAVCKECGGLPVAILAVGAAL--T--KKYVWEDVLDQFK--ILKNIA-EPKVYASLKLSYDRLSSDAKSCFLLCCSFPEDANISIEVLARHCIARSLL-GQ-NRRASRRVLTVVDILKDACLLEG---EDEN---FVKMHDVIRDVALSIADDGKIL--KH---T-
>XP_028107491.1
----K-SS---A--NYANFESR-KSVCENIMA--DSNVKMIGVYGTGGVGKTTMVEEIG--KQVK-NFDE---VVVSQDANVSNIQGQLADRLKG---EVGKAN---ELWNRLNNKKNLIILDDMWQE------YIG-----------------------------------------------------------------------------------------------------------------------------------------------------------------------------------------------------------------------------------------
>XP_028107544.1
----S--S---T--GFKGFESR-NLIVKQIID--DDEINLIGVCGMGGVGKTTMVKQVA--KRVEEEFNK---VAVSQEPDFVQVQSCIAEML-G---TMVRSR---LLRYRLQNEKILVILDDIWKQ-----DDWGFPS--NKSCKILFTSRNRNLWKRIQNK----IQLQVLVGDEPWHLFRETVGDC--------DLLPLAKQIVNECGGLPLALVTIGRAL--T-RNQRHWNNALQQLR--LSSGL--LAKVYQALYFSYNFLVERAKKLFLLCCLFPEGFNIHIEDLVRYGIGLRWF-K--GDEVRDRVNVFVDCLKCCYLLDG---DEEE----IKMHDVVRDVAISIVKDKHFM--IH---T-
>XP_028107720.1
AK--R-ST---EPR-ICGRDKEKKEIIDFLLS--DSKVSVIPIVGMGGLGKTTLAQMVYNDEVVNKNFDSKAWVCVSDEFDILRISKVILESITS-FKELNQ---VQQLKQNLVGKKILIVLDDVWDK-NDW-NVLKSPI--APGSKIIVTTRDRDVASIMGT-----HLLQRLLDDDCWSVFEQHAFGNRSL-----NLVFIGRKIVGKCKGLPLAARTLGGLL--K------WEIVLN----DLTEQGS----ILPALRLSYHHLPSHLKQCFAYCSILPKDYEFEEMELVFLWMAEGLL-QQQNKRMEDLGVEYFRELQSRSFFQ---PSSGGESSKFVMHDLINDLAQVVARETCFR--ED---RH
>XP_028107731.1
M-----EN---EEI-TVGFDDEALTIKKLLAGG--KQLQMISIVGMPGLGKTTLATKLYNDPYITHYFHIRAWTHASQLPRKTDVLLDILRYFT-EDMTNEK---LGKLYKQLKGKRYLIVIDDIWDI-GAW-DDLKMYFPN-NGSRVMFTSRLKELAMHAS-PD---HCLRFLTEEESWALLQRKVF-QNE-SCPP-ELIEIGKQIMKKCGGLPLAIVIIAGLL-AK------WKQVAQSVS-YIVS----PNQYLDTLALSYNHLPRHLKPCFLYLGAFPENQKISVQRLIWLWIAEGFI--Q-KKSLEEVAEDYLMDLIQRSLLIVA-KRFDGRIKACRMHDLLRDLCLKKAREINFLQ-NN---CR
>XP_028107995.1
AN-NR-DA---EDD-LVGIDKPKQQLIDWVLD--PLK--VISVVGMGGLGKTTLIKKVYDDMEVKRHFQNHAWITLSQSFKIEEILSGLIQQLFDETMDSNN---LKVLKEFLQESRYVLVLDDVWSI-EAW-DTIKIALPN--GSRVLLTTRIGNVA-STSC-----YEMKALSEEESWTLFCKKTF-QEK-DCP--YLIEISKSTLRRCEGLPLAIVVISGVL--K-GRVDEWELVNR-----LGAEVE----MKKILLLSYNDLPYYLKSCLLYLSSFPEDHLIDWMSSIRMWIAEAFV-EV-EKTLEEVAEAYLYELLNRSLIQVA-RREDRRIQKCCIHDLLREIILSKSKHQNF---EG---RR
>XP_028108049.1
------------------MVSRTEKVIELLGLG-MDNARVVGIWGTSGIGKTTISRSVYDR---Q--FEGYSFVRVLEKCGLKTLQEQLISKLME-IGSDGHA--VYMIRNILCHKKVLIVLDDVDESTYDW----------SFGSRIIVTTRNQHVLRYI-------YEVEQLREYEAIELFESKAFGKHRQ-----GYGELVRHAVKYANGVPLALEVLGSFL-CR--NKDEWESSLNRL-----KK--PLKEVLQVLRISYDALELEEKDIFLFKG---KDKND----VTKILESCGFH-------P-IIG---IDVLVQKSLITIS----SN--K-LLMHDLIQELGWHIVKEKR---DED---E-
>XP_028108204.1
RN--R------AEQ---GYPISKCKFVRGLLE--QETHRVILIVGLSGIGKSCLARQVASDKAVE--F--GQWCSASKEYH--RLARRILVQ----DENNDD---LELLQEALYEKSILILLDDVWEQ-----DRFAKLY--DNDCKYLVTTRNES----V-------YEIVELSKDDIKAVLLYHSLLKDD------EIPDVADNLLERCGHHPLTVAVMGKAL--R------WEKAISNLS-YVNEKEA-ENAV---IEFSLNAMPEDSRRLFLWAEPVPEA-------LEAVWSALGHV-------M-------LCKLVEGSLLKKT---Y----HLYQVHDMVSLYLYGKINDGTFISFGK---QR
>XP_028108211.1
----T-SQ------GYVAFDSR-AEIFEEIMK--DPCIKMIGLYGPGGVGKTTMATKVG--KLAKQNFDD---VAISQTLNAKAVKEKVALQLN------GNAY---QLYHRLNNKRNLVILDDVWKP-----NDIEIPI--NKGCKVVITSRKRGLCQKMSVPVDQEFLMGVLRESEAWTLFKKVAAIS--------EIPSEAKEVCDKCGGLPVAIRAVAASL--K--GKHAWKDALRQLK--KIKEIA-DQNLLISLKWSYDRLPKDARSCFLLCSLFPEDAEISIDDLVRYSFGMGLL-DQ-DDEVTNRVLAMVDVLKTSCLLDD---TDES---VVKM---------------------------
>XP_028108302.1
----A-SQ------GYVAFDSR-AEIFEEIMK--DPCIKMIGLYGPGGVGKTTMAIEVG--KLAKQNFDD---VVISQTLNEKAVKEKLALQLD------GHAY---QLYHRLNNERNLVILDDVWKP-----DDIEIPI--NKGCKVVITSRKR----------------------------------------------------------------------------------------------------------------PRDARSCFLLCSLFPEDAEISIDELVRYSIGMGLL-DE-NDEVRDRVLAMVDVLKTSCLLDD---THES---VVKMHDIIRDVAISIADE-KYL--KH---K-
>XP_028108391.1
------------KQ-VVGRDGDVSTVIDMLLS--VDDLPVIAIVGMGGMGKTTLAQLVYNNEKVVKHFDQRMWICVSDDFIVERLLNQMEQSLTR-IENIEG---IVKLGEKLNGKKYLLVLDNVWNE-DKW-ECMRNSLL-SRGSKIIATTRSVQVVSTMRT-----HHLSQLSENESWTMFRKSAFANGGP-----DLVAIGRKMMEECKGVPLAIKSLGGLM--K------WGLIKN-----STEIKE----IQPILRLSFDHLPSYLKHCFAYCSIFPKNFNIRKDELIQLWMAQGYL-QPSWLEMEDVGNDYFNILLHNSLFQDV-LDEYKNITRCKMHDLVHDLALDVSENNCLD-------QH
>XP_028108422.1
TS--R-LT---DSQ-VVGRDGDVSTVIDMLIG--GDDLSVIAIVGMGGMGKTTLAQLVYNNDKVVKHFDQRMWICVSDDFIVERLLNQMVQSLTG-TENIEG---IVKLEEKLNGKKYLLLLDDVWNE-NKW-ECMRNSLL-SKGSKIIATTRSMCVVSTMRT-----HHLSQLSKNDSWTMFRKRAFANRGP-----NLVAIGRNMVEKCKGVPLAIKSLG-------------------------------------------------------------DFNIQKDKLIQLWMAQGYL-QPSSLEMEDVGNNYFNILLHNSLFQDI-LDVYNNILSCKMHDLVHDLALDVSEGNCLA-------QH
>XP_028108467.1
-----LSP--FNLT-LIGFNNHLWKMEALLLAT-SNTFSAIGIVGMGGSGKTTLAQMVFHSSRVQESF--MLWVELPQY----SIVLAILECFSSN---LDDL--LRNLDIYLFNKKYLIVLDNMWPA-SS-LDPLWNGFPRGSGGAIIVTSRLKEVASEMGELNL--YELEPILDESCWCIILNSIRKKYLY------LRKMKDDMVDRCGGLPLA-------------------------------------------------------------------------------------------------AKTLAEIISTEFFKD--------------PTAIKM-FRLVFDK------TS-----
>XP_028108470.1
-----LSP--FNLT-LIGFNNHLWKMEALLLAT-SNTFSAIGIVGMGGSGKTTLAQMVFHSSRVQESF--MLWVELPQY----SIVLAILECFSSN---LDDL--LRNLDIYLFNKKYLIVLDNMWPA-SS-LDPLWNGFPRGSGGAIIVTSRLKEVASEMGELNL--YELEPILDESCWCIILNSIRKKYLY------LRKMKDDMVDRCGGLPLA-------------------------------------------------------------------------------------------------AKTLAEIISTEFLKD--------------PTAIKM-FRLVFDK------TS-----
>XP_028108482.1
-------------------------MEALLLAT-SDTFSAIGIVGMRGSGKTTLSQIMFHSSRVQESF--MLWVELPQY----SVVLAILECFSLD---LDDH--LHNMHLYLFNKKYLIVLDNMWPA-SS-LDPLWN--------------------------------------------------------------------------GLPL----------------------------------------------------------------------------------------------------------------------------------------------------------
>XP_028108866.1
NVVNR-DA---EAK-LVGIEMPKRQLMEWLV---GLK--AVSVVGMGGLGKTTLVKKVYDDATAKKHFDGHAWLIVSESLRAEDLLKDMIQQLFEETMSINR---LKLANDFLQQRRYVVVFDDVWNV-NAW-EAIKHVLPD--GSRVILTTRFTHIA-STCC-----YDLMPLSQEESWTLFCNKTF-RGN-LCP--NLKQISLRILKRCEGLPLAIVAISGVL--K-SRIDEWEMLYR-----LGAELEKIEL------------------------DFPQD--------------------------------------------------------------------------------------
>XP_028108905.1
NVVNR-DA---EAK-LVGIEMPKRQLMEWLV---GLK--AVSVVGMGGLGKTTLVKKVYDDATTKKHFDSHAWLTVSESLRAEDLLKDMIQQLFKETMSINR---LKLANDFLQQRRYVVVFDDVWNV-NAW-EAIKYVLPD--GSRVILTTRFTHIA-STCC-----YDLMPLSQEESWTLFCNKTF-RGN-LCP--NLKQISLRILKRCEGLPLAIVAISGVL--K-SRIDEWEMLYR-----LGAELEKLDSMKKALSLSYNDLPHYLKICFLYLSIFPEDQKMWSEIIIRLWTAEGFV-NTIEKTIEEVAKGYLGELVNRSLIQVA-RYRDGRPSHFCIHDLMREIIVSKAREQNI---RQ---RR
>XP_028109792.1
EGNS----DHIEDE-IVGFEKPREELICQLR---RQKTMIISVVGPCGSGKSLLAKNVYGIIRSHELFDCYAWVRVSHSPKIEHILQSMLKQFCS---DHESAAVTPKLWNYLQQKRFVVFLDDIWSI-KHW-ENIRDALPN--GSRIVVTTRKLDVA-SFCS-----HNLTCLSGPEAWKLFCKKAF-QAN-KCP--ELEDWSKKIMKRCEGNPHAIVAVGTLL--K---PTVWKRMHD-----LVSEVGSLSIINKLLA-SYKDLPWNLQSCFLYFSVFPEDHSIERGRLVRLWIAEGFV-EETRKTLEEVAEDYLNELVGSNLVH-A-WNFDGRVKDCRVLNFVLEFIIQKSEEENL--KTA---RR
>XP_028109992.1
------T----VVH-PIGIDSRVEHI---LCIG-SDDVCMIGLYGLGGIGKTTIAKVVYNP---Q--FKGSCFVRVAGKINLVQLQEQLLFQFWT-IGIVDRG--FNLMKERLHSKKVLIVLNDVDQSSRDW----------GPGNRIILTARDEHLLGLV-------YMPEELNHIDSLQLFNWHAFRETNP-----EFAELANDIVSYAGGLPLALEILGSYL-FR--NILEWKSALDEL-----QE--PHHQIQKK---------------------------------------------------------------------------------------------------------------
>XP_028110125.1
--------------------------------E-SDDVRMIAIYGLGGIGKTTVAKVVYNH---Q--SKGR-----------------------T-IGSVDRG--LNLMKERLHSKKVLIVLDDVDQSSRDW----------GPGSRIIKTTRDEHLLGLV-------YMPKELNHTESLQFFSWHAFRETNP-----EFAELANDIASYARGLPLALEILGSYL-FR--NILEWKSALDEL-----QQ--PHHQIQKKLRISFDLLNDRMKDIFLFIG---SNKDY----VITILNSCGFF-------A-QNG---ISVLVSRCLLRIS----RN--E-LLMHDLLGDMGKEIIKEKR-----------
>XP_028110383.1
SH--RIKA---D-A-ILGRYEDKNRMLDLL-I--QLRPRVIPIVGQDGVGKTTLAQMIYNDEVVKARFNLRAWVSVPDDSIAEKIGKGIVESAMG-LVAVDE---LDLVRDALESKTCLIVLAGV-NS-EAWMRLLEKWF--APGSSVIVTTCNSEVADFMST-----YQLNALSEEDSWSLFRQLAFEPFQV-----EIVSIARKIVVRCLGIPLFLNLLGGLM--H------WLSVHDC---ARPWMAC----ITPLLSVCYHYLPPHLKQCFAYCSIFSKDRVLDKDKVIQMWIAEGLV-QSTGGTLEEIGNVFFQELLCRSFFTGE-WDEYGETTGYRMHPLLHDLARFVANFDHV--------CQ
>XP_028110384.1
SH--RIKA---D-A-ILGRYEDKNRMLDLL-I--QLRPRVIPIVGQDGVGKTTLAQMIYNDEVVKARFNLRAWVSVPDDSIAEKIGKGIVESAMG-LVAVDE---LDLVRDALESKTCLIVLAGV-NS-EAWMRLLEKWF--APGSSVIVTTCNSEVADFMST-----YQLNALSEEDSWSLFRQLAFEPFQV-----EIVSIARKIVVRCLGIPLFLNLLGGLM--H------WLSVHDC---ARPWMAC----ITPLLSVCYHYLPPHLKQCFAYCSIFSKDRVLDKDKVIQMWIAEGLV-QSTGGTLEEIGNVFFQELLCRSFFTGE-WDEYGETTGYRMHPLLHDLARFVANFDHV--------CQ
>XP_028110385.1
SH--RIKA---D-A-ILGRYEDKNRMLDLL-I--QLRPRVIPIVGQDGVGKTTLAQMIYNDEVVKARFNLRAWVSVPDDSIAEKIGKGIVESAMG-LVAVDE---LDLVRDALESKTCLIVLAGV-NS-EAWMRLLEKWF--APGSSVIVTTCNSEVADFMST-----YQLNALSEEDSWSLFRQLAFEPFQV-----EIVSIARKIVVRCLGIPLFLNLLGGLM--H------WLSVHDC---ARPWMAC----ITPLLSVCYHYLPPHLKQCFAYCSIFSKDRVLDKDKVIQMWIAEGLV-QSTGGTLEEIGNVFFQELLCRSFFTGE-WDEYGETTGYRMHPLLHDLARFVANFDHV--------CQ
>XP_028110387.1
RR------------NIV-----ENSLTN-LLNR-QKDLKRIGIFGMKGVGKTTLLEKLYAEA--QNRFGI---ILVSQEED-RKLQE-LLR----NENESTKK--VGRISEIL--EEYLLLLDQVFSCIVGI-D----CH--KYGKAVFA--RKKIIC--MA------YF-VEHLPEDAVALFQTIVGDV--------NIEGIAKKIAKELGGLPLAI---------KN-YVCTWQNAVWTLQ--------PQQH----LQEVF-NF-QNMRRCLLYAALFPGGYEIYKDYLVEGWKVQGLI---------DVQGGNIEHLTELSLLAKC-KE-----KYIKMPELVRNQAHHLYKEEE---------RD
>XP_028110392.1
------T----AVH-PVGIDSCVIHI---LSIG-SDDVRMIGIYGLGGIGKTTIAKAVYNH---Q--FEGSCFVRFAGQLNLVQLQEQLLFELGI-IDNVDRG--MNLIKERLYSKRVLIVLDDLDQLNRDW----------GPGSRIIITTRDEHLLGLV-------YMAKKLNQKESLQLFSWYAFGKTNP-----EYANLANGIVSYASGLPLALEVLGSYL-FR--NLVEWKSAFDKL-----QQ--PHEKIQEKLRISFDALDDNIKDIFLFIE---MDRDY----VITILNGCGFF-------A-EIG---ISVLISRCLLRIS----NN--K-LMMHDLVRDMGREIIKEKR---HED---E-
>XP_028110393.1
------T----AVH-PVGIDSCVIHI---LSIG-SDDVRMIGIYGLGGIGKTTIAKAVYNH---Q--FEGSCFVRFAGQLNLVQLQEQLLFELGI-IDNVDRG--MNLIKERLYSKRVLIVLDDLDQLNRDW----------GPGSRIIITTRDEHLLGLV-------YMAKKLNQKESLQLFSWYAFGKTNP-----EYANLANGIVSYASGLPLALEVLGSYL-FR--NLVEWKSAFDKL-----QQ--PHEKIQEKLRISFDALDDNIKDIFLFIE---MDRDY----VITILNGCGFF-------A-EIG---ISVLISRCLLRIS----NN--K-LMMHDLVRDMGREIIKEKR---HED---E-
>XP_028110419.1
DVVNR-DA---EAK-LVGIEKPKRQLMDWLV---RLK--AVSVVGMGGLGKTTLVKKVYDDATVKKHFNSHAWLTVSESFRAEDLLKDMIQQLFEENMSINR---LKLAHDFLQQRRFVVVFDDAWNV-NAW-EALKYVLPD--GSRVILTTRFAHIA-STCC-----YNLMPLSQENSWMLFCRKTF-QGN-LCP--HLEEISRRILERCEGWPLAIVAISGVL--K-SKIDEWEMLYR-----LGAELEILESMKKAFSLSYNDLPYYLKICFLYLSIFPEDQQILCKKVIRLWIAEGFV-NAIKKTIEEVANGYLNELFNRSLIQVA-RYPDGRPSHFHIPYLMREMIVSKAGEQNFV--KQ---RC
>XP_028110531.1
TD--R-TT---EPH-IHGRDEDIKQIIELLLA--GNLFDVIPIVGMGGIGKTTLAQHIYNDDRVENYFNLKAWVCVSDDFEVTRITKAILESFTH-FSNLNE---VQQLSKTVAGEKFLLVLDDVWDY-DGW-NLLRSPF--APGSKIIVTTRDRGVAK-------------------------------------------------------------------------------------------------------------------------------------------------------------------------------------------------------------------
>XP_028110546.1
TD--R-TT---EPH-IHGRDEDIKQIIELLLA--GNFFDVIPIVGMGGIGKTTLAQHIYNDDRVENYFNLKAWVCVSDDFEVTRITKAILASFTH-FSNLNE---VQQLSKTLAGEKFLLVLDDVWDY-DGW-NLLRSPF--AP------------------------------------------------------KLESIGKKIVERCRGLPLAARALGSLL--K------WKEILN----N---EES----ILTALKLSYLHLPVQLKRCFSYCAIIPKDYGFTEEELVLLWMAEGLI-EQPKDQMEDLGRKYFHELVSRSFFQ---LLSGNK-SLFIMHDLINDLAQDVAGDKCFR--EN---RH
>XP_028110548.1
TD--R-TT---EPH-IHGRDEDIKQIIELLLA--GNFFDVIPIVGMGGIGKTTLAQHIYNDDRVENYFNLKAWVCVSDDFEVTRITKAILESFTH-FSNLNE---VQQLSKTVAGEKFLLVLDDVWDY-DGW-NLLRSPF--APGSKIIVTTRDRGVAKQMGM-----HNLHNLSYGDCWLIRTSLIGRGRPL--------------LSRCRSVIYAP---------S------------------------------------LHMFIQRERSRVVCL-------------------------------------------------------------------------------------------
>XP_028110550.1
TN--R-TT---EPC-VYGREEKKKQIIELLLR--QNKVDVIPITGMGGIGKTTLAQLICNDNGVKSHFDLKAWVCVSDEFDIKRITKAILDEFNL-STELNT---LQKLEDKLAGKKFLLVLDDVWNY-EEW-SSLQSPF--AHGSKIIVTTRITTVARQVGT-----HDLKELSPDDCWSIFAQHAFKNINI-----ELESIGRQIVAKCGGLPLAARALGGLL--D------WKMVLT----DKPYEES----ILPALKLSYHHLPSHLKRCFGYCAIVPKDYEFGKDELVLLWMAEGLI-EHPEEQIEDVGRRYFHELVSRSFFQ---WSRHDK-LLFIMHDLINDLAQAVTGDICFR--EN---RH
>XP_028110611.1
------M----TPY-QTGIDSHVKDI---FQCG-LNNVNVMVIRGMGGIGKTTIAKIVYNQ---K--FEGSSFIRTAKQPNLVCLQRQLVSDLKW-IYCVAKG--INKIKDAMCCKRVLVVLDDVDDLDRDW----------YPGSKIMITTRHVQLLADV-------YVVKELNDDEALCLFSRHAFGQDKP-----EYMEHSKMVMHHCGGLPLALEVLGSSL-SE--TIDVWESALAKL----RTH--P-EKIHNVLKISYDSLDDHEKNLFLFVG---QDKDY----TVKILEECDFS-------I-TIG---IQNLVHRGLIEVN----NN--K-LIMH--------------------------
>XP_028110836.1
TGPNR-DA---ESE-LVGIDKPKSQLIRWLV---RLK--VFSVSGMGGLGKTTLVKKVFDDAVVKNHFQSHVWITVSESFKIEVLLKGIIKQLFDDNMDTNS---LKIINAFLQQK--------------------------------------------------------------------RKTF-VEN-SCP--HLEGLSRAILNRCEGLPLALVAISGLL--K-SSVDEWDKIYR-----LGAELQKLLSMNKILSLSYIDLPYYLKFCFLYLSVFPEDCFIDHWRLIRLWVAEGFV-EMKVMTKEEVAEGYLNELINRSLVQVA-RRRDTRVATYRIHDLWREIIVSKSGEQNI---EQ---RR
>XP_028110867.1
VL--S-TS---QPE-LYGRGEEKEEIVTVLVE--IDAVSVYPILGIGGLGKTTLAQMVFNDDRVKGHFEPKIWVYVSQDFNLKRVIKETIKSASG-DLDLGS---LQTLQDKLNGRRYLIVFDDVWDE-EKW-DGLKYLL--SKGASVIVTTRVDKVASIMGT-----PRLSFLSQENCWLLFRQRAFG-RGN-----NLVAIGKEIVKKCGGVPLAAKALGGLM--K------WLHVKE----NLPEDKN----VLPALRLSYFYLPLESRKCFAYCAIFPKGSEIRKRDLIHLWMANGYI-S-CKWEPEDIGDQIWNELCLISFFQVV-KNYKANIC-FEMHDLVHDLAQSIMKDECEM--EF---RH
>XP_028110882.1
VE--S-TS---QPQ-LYGRDEDRDKIVKFLVE--SEDVSVYPILGIGGLGKTTLAQMAFNDERVKPHFDPKIWVYVSQDFDVKRVIKATIESANE-AVDLDS---LQKLRDMLHGKRYLIVLDDVWYE-DKW-DAFKYSL--SKGASVIVTTRVDKVASIMGT-----HRLSVLSKEDCWLLFRQRAFG-LGN-----NIVTIGKEIVKKCGGVPLAAK-------------------------------------------------------------------------------------------------------------------------------------------------------
>XP_028111037.1
TD--R-TT---EPQ-IHGRTEDMKQIIELLLG--GKFFDVIPIVGMGGIGKTTVAQHIYNDDRLENHFNLKAWVCVSDDFEVVRISKAILESFTH-FSNLNE---VQQLSKTLAGEKFLLVLDDVWDY-DGW-NLLRPPF--TPGSKIIVTTRDRGVAKQMGM-----HNLHNLSDDDCWLIFAQHAFEYRKI-----ELVSIGKKIVERCRGLPLAARALGSLL--K------WKEILN----N---EES----ILTALKLSYLHLPVHLKRCFSYCAIIPKDYEFMEKELVLLWMAEGLI-EQPKDQMEDLGSEYFHELVSRSFFQ---RSSGNE-SQFIMHDLINDLAQDVAGDKCFR--EN---RH
>XP_028111039.1
TD--R-TT---EPQ-IHGRTEDMKQIIELLLG--GKFFDVIPIVGMGGIGKTTVAQHIYNDDRLENHFNLKAWVCVSDDFEVVRISKAILESFTH-FSNLNE---VQQLSKTLAGEKFLLVLDDVWDY-DGW-NLLRPPF--TPGSKIIVTTRDRGVAKQMGM-----HNLHNLSDDDCWLIFAQHAFEYRKI-----ELVSIGKKIVERCRGLPLAARALGSLL--K------WKEILN----N---EES----ILTALKLSYLHLPVHLKRCFSYCAIIPKDYEFMEKELVLLWMAEGLI-EQPKDQMEDLGSEYFHELVSRSFFQ---RSSGNE-SQFIMHDLINDLAQDVAGDKCFR--EN---RH
>XP_028111385.1
ER--R-TT---DQH-VVGFTKDVELLMSELL---DQR--VISIVGMGGLGKTTMARKLHNSSSVGDKFECKGWVSVSKDYNIQNLLRRTIKSFKMEKMETED---LEHLHEFLKESRYLVVIDDVWDT-DAW-ASLRRALP-KKGSRVIITTRIKLVAESSGR-----HELPFLQPEESWELFCEI-V-FPDYRCP--SLEELARDMVKKCRGLPLAIVVLGGLL--KKLQGRFWRHVTG----FESHD-S--AHVTQILALSFTDLPYHLKLCFLYLGLFREDFEIDADRLIRLWVAEGFI-QQAEKTLEETAADYLNELIDRNLIQVA-RNW-MRIKRCRVHDLLRDFAIEKSKELKF---DG---RR
>XP_028111386.1
ER--R-TT---DQH-VVGFTKDVELLMSELL---DQR--VISIVGMGGLGKTTMARKLHNSSSVGDKFECKGWVSVSKDYNIQNLLRRTIKSFKMEKMETED---LEHLHEFLKESRYLVVIDDVWDT-DAW-ASLRRALP-KKGSRVIITTRIKLVAESSGR-----HELPFLQPEESWELFCEI-V-FPDYRCP--SLEELARDMVKKCRGLPLAIVVLGGLL--KKLQGRFWRHVT--------------------------------------------------DRLIRLWVAEGFI-QQAEKTLEETAADYLNELIDRNLIQVA-RNW-MRIKRCRVHDLLRDFAIEKSKELKF---DG---RR
>XP_028111560.1
----A-SA------NYEAFDSR-KHIFEEIIR--DPSIKMIGIYGPGGVGKTTMVEEVR--QLAKRNFHS---VAVSKAVEKEKVQGELASQLD----EYGRAG---QLLNRLRNQKTLVILDDVWEP-----DDIGIPT--DMGCKVVITTRKQRVCKMMQ----KSFPIHVLTKTEAWSLFTKVAEIS--------EIPSEAEEVCDKCGGLPVAIRAVAAAL--K--GKHAWKDALRQLK--KIKEIA-DPNLFVSLKWSYDRLPKDARSCFLLCSLFKEDAEISIDELVRYSIGMRLL-DQ-NDEVRDRVLAMVDVLKTSCLLDG---RDES---VVKMHDIIRDVAISIADE-KYL--KH---R-
>XP_028111686.1
----R-AS---DDE-VIGIESPKYELISRLVD--QQA--VISVVGMGGIGKTTLAKKVYDSQEVVAHFNCKAWITVSQSYKPEELLKTMIKALSGD-----S---LIKLRGYLYEKRYFIVFDDVWQS-DFW-RSIRHALPK--GSRVIITTRKEQVA-AFCT-----HELQALSQEKAWKLFCTKAF-QLDFHCP--ELEEASQAIVSKCQGLPLAIATIGGLL--K---ISEWQKFYS-----MNSELEELKSISKILLLSYNDLPHHLKSCFLYFGIMPEDYSIKAARLIRLWIAEGFV-EEQNKTLEEVAEEYLTELIHRRLVLVS-TKFDGRVKQCQVHDVVREIILSMSKEFSL---EE---RR
>XP_028111910.1
SIKDR-AS---DDE-VIGIESPKYELISRLVD--QRA--VISVVGMGGIGKTTLAKKVYDSQEVVAHFNCKAWITVSQSYKPEELLKTMIKELSGD-----S---LIKLRGYLCEKRYVIVFDDVWET-DFW-GSIRHALPK--GSRVIITTRSEQVA-TFCK-----HELEALSEEKAWELFCKKAF-QLDYHCP--ELEDVSHAIVRKCQGLPLAIAAIGGLL--K---MSEWQKFYG-----MNSELENLKSISKILLLSYNDLPHHLKSCFLYFGIMPEDYSIKAGRLIRLWIAEGFV-EEQNKTLEEVAEEYLTELIHRRLVLVS-TKFDGRVKQCQVHDVVREIILSMSKEFSL---EE---RR
>XP_028111911.1
SIKDR-AS---DDE-VIGIESPKYELISRLVD--QRA--VISVVGMGGIGKTTLAKKVYDSQEVVAHFNCKAWITVSQSYKPEELLKTMIKELSGD-----S---LIKLRGYLCEKRYVIVFDDVWET-DFW-GSIRHALPK--GSRVIITTRSEQVA-TFCK-----HELEALSEEKAWELFCKKAF-QLDYHCP--ELEDVSHAIVRKCQGLPLAIAAIGGLL--K---MSEWQKFYG-----MNSELENLKSISKILLLSYNDLPHHLKSCFLYFGIMPEDYSIKAGRLIRLWIAEGFV-EEQNKTLEEVAEEYLTELIHRRLVLVS-TKFDGRVKQCQVHDVVREIILSMSKEFSL---EE---RR
>XP_028112158.1
----E-ST---E--GIKVFESR-RLITNDVME--YDGFHMIAICGMGGVGKTTMVKEVA--KRAKEEFDE---VVVSQSPNERKIQGEIGDK-FR---ERGRAD---RLRERIRGKRILVILDDVWER-----EDIGIPF--HRGCKILLTSRFDNICNDMDAQ----FTVEVLTEEEAWNLFEEMAGIFNDT-----DLYITQKKVADECGCLPIAIVTVARAL--K--DRHSWNSALLQLR--MVKNIR-EEKVFKSLELSYNFLSREIKECFLLCSLYAEDFNIPIEDLVRYGVGIELF-E--ANEARDRVHAFVDELKKGYLMDG---DGGG---CVKMHDVVRDVAISIAREEHFM--RC---R-
>XP_028112160.1
----E-ST---E--GIKVFESR-RLITNDVME--YDGFHMIAICGMGGVGKTTMVKEVA--KRAKEEFDE---VVVSQSPNERKIQGEIGDK-FR---ERGRAD---RLRERIRGKRILVILDDVWER-----EDIGIPF--HRGCKILLTSRFDNICNDMDAQ----FTVEVLTEEEAWNLFEEMAGIFNDT-----DLYITQKKVADECGCLPIAIVTVARAL--K--DRHSWNSALLQLR--MVKNIR-EEKVFKSLELSYNFLSREIKECFLLCSLYAEDFNIPIEDLVRYGVGIELF-E--ANEARDRVHAFVDELKKGYLMDG---DGGG---CVKMHDVVRDVAISIAREEHFM--RC---R-
>XP_028112364.1
RN--N-TS---EAD-VVGREDDKNKVANLLLS--EDDISVIPIIGMGGLGKTTLAQVVFNDDRVKNHFEFRMWVYVSLNFDYKKILKEMIEYQTENSLSDNQ---LERLLELLAKKCFLLVLDDVWIQ-DDW-EKLQKLL--EKGSRVLITGRNTRVSEVIGT-----YLLDCLPEDQCWSLFEKIAFDRQNV-----RLEDIGREIVHKCNGLPLAVKAMGGLL--N------WQNISK----KAEEEST---IVLPVLKLSYDHLPSNLKHCFAYCYIFPKGYLFEKNELVKLWKAESFI--PPRKTIDEIGNDYFDELLMRSFFQ---LLDIDDMLRYRMHDLIHDLAQSISSPHCYQ--KD---RH
>XP_028112365.1
GQ--S-TS---EAD-VVGREDDKNKIVDQLLS--EGDISVIPVIGMGGLGKTTLAQVVYNDDRVKKHFEFMMWVCVGVDFNYRRILKEMIEYHSTNALSDEQ---LERLLSFFARKSFFLVLDDVWIE-DAW-DKLQKVL--GKGSRVLITSRNTRVANLIGT-----YCLDYLPEDQCWSLFEQIVFKQNNI------LEHIGKEIVRKCNGLPLAVKAMGGLL--N------WQKILE----EAEEKST---IVLPALKLSYDNLPSCLKQCFLYCSIFPKGYMFDKSELVKLWKAESFI-HS-----DEIGSDYFDDLLMRSFFQ---LLDIDSMQRYRMHDLIHGLAQSVY----YQ--KD---RH
>XP_028112415.1
------T----APY-LIGIGSRVKNI---LQDE-STDVGIAVIYGMGGIGKTTLAKIAYNQ---R--FESSSFIRSSTQPNLLRLQKQLLSNLKR-IHNVDEG--IIKIKDAMCCKRVLVVLDDVDELDRDW----------HPGSKIIITTRRERILAHR-------YKVKELSDVEALCLFCRHAFGQDHP-----EYVEQSKKATYYCNGLPLALEVLGCSL-SE--NVDVWESALTKL-----GR--SNVKLHNVLQISYDCLDDHDKDLFLFAW---KGKDH----MVKILDGCDFH-------T-TVG---VQNLIRRCLVGIN----DN--NTLIMHQLLRDMGREIIKERR---HKD---E-
>XP_028112416.1
------T----TPY-QTRIDSHVKDI---FQGG-LNNVSIMVICGMGGIGKTTIAKIVYNQ---K--FEGSNFIRTAKQPNLVRVQRQLVSDLKW-INCVAEG--INKIKDAMCCKRVLVVLDDVDDLDQDW----------LPGSKIMIPTRHVQLLADV-------YVVKELNDDEALCLFSRHAFGQDKP-----EYMGHSKRVIHRYGGLPLALEVLGSYL-SE--SIGVWESAL---------------------------LDDHEKNIFLFVG---KDKDY----TVKILEECDFP-------I-TIG---IQNLTRRGLIEVN-----N--K-LIMHQLFRDMGREIVKEKR---FKD---P-
>XP_028112462.1
----A--S---R--SFKEFESR-VSTMNEIIE--NDQVSMIGICGMPGVGKTTMAKEVA--KKVKEDFDE---IVVSQKPELSKIQRDIAEML-E---PIVRAG---RLRKRLENKKILVILDDVWAE-----NALGFPL---KGFKILFTSRNRYLWRRVQTK----ISLDVLHEEEAWNLFRDKVGNS--------DLQSISKEIMEECGRLPLALVTIGSAL--L--SKHVWSDALLQLR--ILSGV--PANVYRSIELSYTYLDEEAKSLFLLCCLFEENYYIPIEDLVRYGMGLRLF-E--GGEARDRVFVLVDQLKSCNLLES---DIDNQGEHVKMHEVVRDVAISIGRDKRLV--SD---M-
>XP_028112463.1
----A--S---R--SFKEFESR-VSTMNEIIE--NDQVSMIGICGMPGVGKTTMAKEVA--KKVKEDFDE---IVVSQKPELSKIQRDIAEML-E---PIVRAG---RLRKRLENKKILVILDDVWAE-----NALGFPL---KGFKILFTSRNRYLWRRVQTK----ISLDVLHEEEAWNLFRDKVGNS--------DLQSISKEIMEECGRLPLALVTIGSAL--L--SKHVWSDALLQLR--ILSGV--PANVYRSIELSYTYLDEEAKSLFLLCCLFEENYYIPIEDLVRYGMGLRLF-E--GGEARDRVFVLVDQLKSCNLLES---DIDNQGEHVKMHEVVRDVAISIGRDKRLV--SD---M-
>XP_028112464.1
----A--S---R--SFKEFESR-VSTMNEIIE--NDQVSMIGICGMPGVGKTTMAKEVA--KKVKEDFDE---IVVSQKPELSKIQRDIAEML-E---PIVRAG---RLRKRLENKKILVILDDVWAE-----NALGFPL---KGFKILFTSRNRYLWRRVQTK----ISLDVLHEEEAWNLFRDKVGNS--------DLQSISKEIMEECGRLPLALVTIGSAL--L--SKHVWSDALLQLR--ILSGV--PANVYRSIELSYTYLDEEAKSLFLLCCLFEENYYIPIEDLVRYGMGLRLF-E--GGEARDRVFVLVDQLKSCNLLES---DIDNQGEHVKMHEVVRDVAISIGRDKRLV--SD---M-
>XP_028112465.1
----A--S---R--SFKEFESR-VSTMNEIIE--NDQVSMIGICGMPGVGKTTMAKEVA--KKVKEDFDE---IVVSQKPELSKIQRDIAEML-E---PIVRAG---RLRKRLENKKILVILDDVWAE-----NALGFPL---KGFKILFTSRNRYLWRRVQTK----ISLDVLHEEEAWNLFRDKVGNS--------DLQSISKEIMEECGRLPLALVTIGSAL--L--SKHVWSDALLQLR--ILSGV--PANVYRSIELSYTYLDEEAKSLFLLCCLFEENYYIPIEDLVRYGMGLRLF-E--GGEARDRVFVLVDQLKSCNLLES---DIDNQGEHVKMHEVVRDVAISIGRDKRLV--SD---M-
>XP_028112467.1
----A--S---R--SFKEFESR-VSTMNEIIE--NDQVSMIGICGMPGVGKTTMAKEVA--KKVKEDFDE---IVVSQKPELSKIQRDIAEML-E---PIVRAG---RLRKRLENKKILVILDDVWAE-----NALGFPL---KGFKILFTSRNRYLWRRVQTK----ISLDVLHEEEAWNLFRDKVGNS--------DLQSISKEIMEECGRLPLALVTIGSAL--L--SKHVWSDALLQLR--ILSGV--PANVYRSIELSYTYLDEEAKSLFLLCCLFEENYYIPIEDLVRYGMGLRLF-E--GGEARDRVFVLVDQLKSCNLLES---DIDNQGEHVKMHEVVRDVAISIGRDKRLV--SD---M-
>XP_028112468.1
----A--S---R--SFKEFESR-VSTMNEIIE--NDQVSMIGICGMPGVGKTTMAKEVA--KKVKEDFDE---IVVSQKPELSKIQRDIAEML-E---PIVRAG---RLRKRLENKKILVILDDVWAE-----NALGFPL---KGFKILFTSRNRYLWRRVQTK----ISLDVLHEEEAWNLFRDKVGNS--------DLQSISKEIMEECGRLPLALVTIGSAL--L--SKHVWSDALLQLR--ILSGV--PANVYRSIELSYTYLDEEAKSLFLLCCLFEENYYIPIEDLVRYGMGLRLF-E--GGEARDRVFVLVDQLKSCNLLES---DIDNQGEHVKMHEVVRDVAISIGRDKRLV--SD---M-
>XP_028112614.1
------T----TPY-QTGIDSHVKDI---FQGG-LNNVSVMMICGMGGIGKTTIAKIVYNQ---K--FEGSSFIRTAKQPNLVCLQRQLVSDLKW-IYCVAEE--INKIKDAMCCKRVLVVLDDVDGLDRDW----------HPGSKIMITTRHVQLLADV-------YVVKELNDDEAICLFNRHAFGQDKP-----EYVEHSKRVIHHCGGLPLALEVLGFSL-SE--TIDVERKCISKI----KNT-------------------------------------------------------------------------------------------------------------------------
>XP_028112690.1
------T----GPY-QIGIDSRIEEI---LQDG-STNVDIVMICGMGGIGKTTTAKIVYNL---K--F---------------------------------DG--IIKIKDVICCKRVFLVLDDVDKVEQDW----------YSGSKIIITTRHKQLLVQL-------HRVKELNDDESLELFSLHAFRQNHP-----EYVEHSKGVVQYYEGLPLALQVLGSLL-YR--NVDVWESALKKL-----EA--SDSQILEKLKISYYSFDDHDSNLFLFVR---KDKDF----IIIILDGCDFH-------T-RVG---INNFIDKCLLKID----NN--K-LTSYQLFQAMAREVIEEKR-----------
>XP_028112700.1
AK--R-TT---EPS-VYGRDEDKKKIIELLLL--NCNIGVVPIVGMGGVGKTTLAQMVYNDDIVGKHFEIKAWVCVTADFDIMRVTKAILEYTTS-FDTFGQ---VQQLKQILDGKKFLIVLDDFWNK-SDW-SSLKSPF--ARGSIIMVTTRNTDVALMLGT-----HHLKQLSMDDCWSVFAQNAFENTIM-----NLVSIGRKIVEKCGGLPLAARTLGGLL--K------WEDVLN----ELSDQES----ILPALRLSYHHLPSHLKKCFAYCSIIPKGSWFTEMALVLFWMAEGFI-QQPKKQMEDLGHEYFRELLSRSFFQ---PSTTGESSEFLMHDLISDLAEFVAGKICVR--ED---RH
>XP_028112843.1
------A----AVH-PVGIDSRVEHI---LSIG-SDDIRMIGIYGLGGIGKTTLAKVVYNH---Q--FEGSCFVSFAGQFNLVQLQEQLLFELGI-IGSVDRG--MNLIKERLHSKRVLIVLDDLDQLNRDW----------GPQSRIIITTRDQHLLELV-------YMAEELNHTESLQLFSWHAFRKTNP-----EYTDIANDIVRYAGGLPLALEVLGSYL-SR--NMIEWISALDKL-----QQ--PHNEIQKKLRISFDSLDDKMKGIFLFIG---TNKDY----VITILNGCGFC-------A-EIE---ISVLISRCLLRIN----EN--E-LT----------------------------
>XP_028112953.1
----R-SS---ESC-VYGRDNDKEDIMNFLLS--HEIVDVIAIVGMGGVGKTTLAQLLYNDCRVDEHFDFKAWVCVSDDFDVFRVTKTILEAITS-TEDLNL---LQKLKESLMGKKFLIVLDDVWNE-SHW-DVLRTPF--AYGSKIIATTRNASVASIMQT-----HHLRQLSDEDCWLLFAKNAFHKGDY-----NLEKIGKEIVKRCKGLPLAAKTLAGLL--K------WDEILK----DLPEDKN----ILPALRLSYYYLPSHLKQCFAYCSIFPKDYEFEKENLISLWIAQNFV-QQPKKTLEKVGAEYFHELLSRSFFQ---QSSANK-FYFVMHDFVHDLAQVISGQFSFM--DD---RH
>XP_028113079.1
TK--G-SI---EHC-IYGRDKEKKYIIDFLLR--DSKVGVIPIVGMGGLGKTTLAQMVYNDEVVNKHFDLKAWVCVPDEFDTMRISKVILESITS-FKELNQ---VQQLKQNLIGKKILIILDGVWDK-NDW-NVLKGPF--VLGTKIIVTTRDKDVASIMGT-----HLLQRLSDDDCCSVFEQHAFRNRSM-----NLVSIGRKIVGKCKGLPLVARTLGGLL--K------WEIVLN----DLIEQGN----IPPALRLSYHHLPSHLKRCFAYCSILPKDYEFEEEELVFLWMAEGLL-QEQNKRMEDLGVEYFHEL-------------------------------------------------
>XP_028114128.1
------T----AVH-PVGIDSCVIHI---LSIG-SDDVRMIGIYGLGGIGKTTIAKAVYNH---Q--FEGSCFVRFAGQLNLVQLQEQLLFELGI-IDNVDRG--MNLIKERLYSKRVLIVLDDLDQLNRDW----------GPGSRIIITTRDEHLLGLV-------YMAKKLNHKESLQLFNWHAFGETNP-----EYADLANGIVSYASGLPLALEVLGSYL-FR--NMVEWKSAFDKL-----QQ--PHEKIQEKLRISFDALDDNIKDIFLFIE---MDREY----VITILNGCGFF-------A-EIG---ISVLISRCLLRIS----NN--K-LMMHDLVRDMGREIIKEKR---HED---E-
>XP_028114129.1
------T----VVH-PVGIDSRVKHI---LSIG-LDDVRMIGIYGMGGIGKTTIAKAVYNH---Q--FEGSCFVRVSGQLNLVQLQEQLLFELGI-IGSVDRG--INLMKERLHSKKVLIVLDDVDQLSCDW----------GGGSRIIITTRDEHLLGPV-------YMAKELNHEESLQLFSWHAFGKTNP-----EYVDLANDIVRYARGLPLALEVLGSYL-FR--NIVEWKSAFDKL-----QQ--PHEKIQEKLRIGFDALDDNIKDIFLFIG---MDICY----VITILNGCGFF-------A-EIG---ISELISRCLLRIS----NN--G-LMMHDLLRDMGREIIKEKR---HED---E-
>XP_028114130.1
------T----VVH-PVGIDSRVKHI---LSIG-LDDVRMIGIYGMGGIGKTTIAKAVYNH---Q--FEGSCFVRVSGQLNLVQLQEQLLFELGI-IGSVDRG--INLMKERLHSKKVLIVLDDVDQLSCDW----------GGGSRIIITTRDEHLLGPV-------YMAKELNHEESLQLFSWHAFGKTNP-----EYVDLANDIVRYARGLPLALEVLGSYL-FR--NIVEWKSAFDKL-----QQ--PHEKIQEKLRIGFDALDDNIKDIFLFIG---MDICY----VITILNGCGFF-------A-EIG---ISELISRCLLRIS----NN--G-LMMHDLLRDMGREIIKEKR---HED---E-
>XP_028114131.1
------T----VVH-PVGIDSRVKHI---LSIG-LDDVRMIGIYGMGGIGKTTIAKAVYNH---Q--FEGSCFVRVSGQLNLVQLQEQLLFELGI-IGSVDRG--INLMKERLHSKKVLIVLDDVDQLSCDW----------GGGSRIIITTRDEHLLGPV-------YMAKELNHEESLQLFSWHAFGKTNP-----EYVDLANDIVRYARGLPLALEVLGSYL-FR--NIVEWKSAFDKL-----QQ--PHEKIQEKLRIGFDALDDNIKDIFLFIG---MDICY----VITILNGCGFF-------A-EIG---ISELISRCLLRIS----NN--G-LMMHDLLRDMGREIIKEKR---HED---E-
>XP_028114140.1
------T----AKH-PIGIESHVEHV---LSIG-SDDVRMIGIYGMGGIGKTTIAKAVYNH---Q--FEWSCFVRCAGQSNLAQLQERLLFALGT-VNSVHEG--INLIKERLHSKKVLIVLDDMDHTRHDW----------GPGSRIIITTRDEQLLLLV-------YMAKKLNHEESLQLFNSYAFGGTNP-----EYAELANGIVHYAGGLPLALEVLGSYL-FT--PLVEWKSAFDQL-----QR--PHEDIHKILKISFDALNQEMKDIFLFVG---MDMDY----VINILKCCDFS-------P-EFG---IRILINKCLLRVN----YN--V-LTMHDLLRDMGREINKEKR---HKD---E-
>XP_028114141.1
------T----AKH-PIGIESHVEHV---LSIG-SDDVRMIGIYGMGGIGKTTIAKAVYNH---Q--FEWSCFVRCAGQSNLAQLQERLLFALGT-VNSVHEG--INLIKERLHSKKVLIVLDDMDHTRHDW----------GPGSRIIITTRDEQLLLLV-------YMAKKLNHEESLQLFNSYAFGGTNP-----EYAELANGIVHYAGGLPLALEVLGSYL-FT--PLVEWKSAFDQL-----QR--PHEDIHKILKISFDALNQEMKDIFLFVG---MDMDY----VINILKCCDFS-------P-EFG---IRILINKCLLRVN----YN--V-LTMHDLLRDMGREINKEKR---HKD---E-
>XP_028114142.1
------T----AKH-PIGIESHVEHV---LSIG-SDDVRMIGIYGMGGIGKTTIAKAVYNH---Q--FEWSCFVRCAGQSNLAQLQERLLFALGT-VNSVHEG--INLIKERLHSKKVLIVLDDMDHTRHDW----------GPGSRIIITTRDEQLLLLV-------YMAKKLNHEESLQLFNSYAFGGTNP-----EYAELANGIVHYAGGLPLALEVLGSYL-FT--PLVEWKSAFDQL-----QR--PHEDIHKILKISFDALNQEMKDIFLFVG---MDMDY----VINILKCCDFS-------P-EFG---IRILINKCLLRVN----YN--V-LTMHDLLRDMGREINKEKR---HKD---E-
>XP_028114143.1
------T----AKH-PIGIESHVEHV---LSIG-SDDVRMIGIYGMGGIGKTTIAKAVYNH---Q--FEWSCFVRCAGQSNLAQLQERLLFALGT-VNSVHEG--INLIKERLHSKKVLIVLDDMDHTRHDW----------GPGSRIIITTRDEQLLLLV-------YMAKKLNHEESLQLFNSYAFGGTNP-----EYAELANGIVHYAGGLPLALEVLGSYL-FT--PLVEWKSAFDQL-----QR--PHEDIHKILKISFDALNQEMKDIFLFVG---MDMDY----VINILKCCDFS-------P-EFG---IRILINKCLLRVN----YN--V-LTMHDLLRDMGREINKEKR---HKD---E-
>XP_028114144.1
------T----AKH-PIGIESHVEHV---LSIG-SDDVRMIGIYGMGGIGKTTIAKAVYNH---Q--FEWSCFVRCAGQSNLAQLQERLLFALGT-VNSVHEG--INLIKERLHSKKVLIVLDDMDHTRHDW----------GPGSRIIITTRDEQLLLLV-------YMAKKLNHEESLQLFNSYAFGGTNP-----EYAELANGIVHYAGGLPLALEVLGSYL-FT--PLVEWKSAFDQL-----QR--PHEDIHKILKISFDALNQEMKDIFLFVG---MDMDY----VINILKCCDFS-------P-EFG---IRILINKCLLRVN----YN--V-LTMHDLLRDMGREINKEKR---HKD---E-
>XP_028114145.1
------T----AKH-PIGIESHVEHV---LSIG-SDDVRMIGIYGMGGIGKTTIAKAVYNH---Q--FEWSCFVRCAGQSNLAQLQERLLFALGT-VNSVHEG--INLIKERLHSKKVLIVLDDMDHTRHDW----------GPGSRIIITTRDEQLLLLV-------YMAKKLNHEESLQLFNSYAFGGTNP-----EYAELANGIVHYAGGLPLALEVLGSYL-FT--PLVEWKSAFDQL-----QR--PHEDIHKILKISFDALNQEMKDIFLFVG---MDMDY----VINILKCCDFS-------P-EFG---IRILINKCLLRVN----YN--V-LTMHDLLRDMGREINKEKR---HKD---E-
>XP_028114146.1
------T----AKH-PIGIESHVEHV---LSIG-SDDVRMIGIYGMGGIGKTTIAKAVYNH---Q--FEWSCFVRCAGQSNLAQLQERLLFALGT-VNSVHEG--INLIKERLHSKKVLIVLDDMDHTRHDW----------GPGSRIIITTRDEQLLLLV-------YMAKKLNHEESLQLFNSYAFGGTNP-----EYAELANGIVHYAGGLPLALEVLGSYL-FT--PLVEWKSAFDQL-----QR--PHEDIHKILKISFDALNQEMKDIFLFVG---MDMDY----VINILKCCDFS-------P-EFG---IRILINKCLLRVN----YN--V-LTMHDLLRDMGREINKEKR---HKD---E-
>XP_028114147.1
---------------------------------------MIGIYGMGGIGKTTIAKAVYNH---Q--FEWSCFVRCAGQSNLAQLQERLLFALGT-VNSVHEG--INLIKERLHSKKVLIVLDDMDHTRHDW----------GPGSRIIITTRDEQLLLLV-------YMAKKLNHEESLQLFNSYAFGGTNP-----EYAELANGIVHYAGGLPLALEVLGSYL-FT--PLVEWKSAFDQL-----QR--PHEDIHKILKISFDALNQEMKDIFLFVG---MDMDY----VINILKCCDFS-------P-EFG---IRILINKCLLRVN----YN--V-LTMHDLLRDMGREINKEKR---HKD---E-
>XP_028114148.1
------T----AKH-PIGIESHVEHV---LSIG-SDDVRMIGIYGMGGIGKTTIAKAVYNH---Q--FEWSCFVRCAGQSNLAQLQERLLFALGT-VNSVHEG--INLIKERLHSKKVLIVLDDMDHTRHDW----------GPGSRIIITTRDEQLLLLV-------YMAKKLNHEESLQLFNSYAFGGTNP-----EYAELANGIVHYAGGLPLALEVLGSYL-FT--PLVEWKSAFDQL-----QR--PHEDIHKILKISFDALNQEMKDIFLFVG---MDMDY----VINILKCCDFS-------P-EFG---IRILINKCLLRVN----YN--V-LTMHDLLRDMGREINKEKR---HKD---E-
>XP_028114149.1
------T----AKH-PVGIESRVADI---LSIG-SDDVSMIGIYGLGGIGKTTIATAVYNC---Q--FAGSCFVRFAEQSNLFQLLEQLLFQLGT-IDSVYRG--INLMKER------------------------------------------------------------------------------------------------------------------------------------------------------------------------------------------------------------------------------------------------------------------
>XP_028114549.1
VE--R-TS---QPQ-LYGREEDKEKIVKMLIE--CQDVSVYPIIGMGGLGKTTLAQMVFNDERVECHFEPKIWVYVSQDFDVKRVIKAIIESVSK-ASNLDS---LQKLREMLNGKRYLLVLDDVWDE-DNW-DQLKYFL--SKGASIIVTTRVAKVASIMGT-----HHLSFLTEEDCWLLFKQRAFG-HGN-----NLVAIGKEIVKKCGGVPLAAKALGGLM--K------WHFVKE----NLPQDKN----ILPLLRLSYYNLPLELRRCFAYCAIFLKGSKIEKEKLIHLWMANGFI-S-SNSELEDVGNGIWNELYWRSFFQDV-KDPSGNII-FKIHDLMHDLAQSVMEDECHT--EA---HH
>XP_028114550.1
VE--R-TS---QPQ-LYGREEDKEKIVKMLIE--CQDVSVYPIIGMGGLGKTTLAQMVFNDERVECHFEPKIWVYVSQDFDVKRVIKAIIESVSK-ASNLDS---LQKLREMLNGKRYLLVLDDVWDE-DNW-DQLKYFL--SKGASIIVTTRVAKVASIMGT-----HHLSFLTEEDCWLLFKQRAFG-HGN-----NLVAIGKEIVKKCGGVPLAAKALGGLM--K------WHFVKE----NLPQDKN----ILPLLRLSYYNLPLELRRCFAYCAIFLKGSKIEKEKLIHLWMANGFI-S-SNSELEDVGNGIWNELYWRSFFQDV-KDPSGNII-FKIHDLMHDLAQSVMEDECHT--EA---HH
>XP_028114552.1
VE--R-TS---QPQ-LYGREEDKEKIVKMLIE--CQDVSVYPIIGMGGLGKTTLAQMVFNDERVECHFEPKIWVYVSQDFDVKRVIKAIIESVSK-ASNLDS---LQKLREMLNGKRYLLVLDDVWDE-DNW-DQLKYFL--SKGASIIVTTRVAKVASIMGT-----HHLSFLTEEDCWLLFKQRAFG-HGN-----NLVAIGKEIVKKCGGVPLAAKALGGLM--K------WHFVKE----NLPQDKN----ILPLLRLSYYNLPLELRRCFAYCAIFLKGSKIEKEKLIHLWMANGFI-S-SNSELEDVGNGIWNELYWRSFFQDV-KDPSGNII-FKIHDLMHDLAQSVMEDECHT--EA---HH
>XP_028114553.1
VE--R-TS---QPQ-LYGREEDKEKIVKMLIE--CQDVSVYPIIGMGGLGKTTLAQMVFNDERVECHFEPKIWVYVSQDFDVKRVIKAIIESVSK-ASNLDS---LQKLREMLNGKRYLLVLDDVWDE-DNW-DQLKYFL--SKGASIIVTTRVAKVASIMGT-----HHLSFLTEEDCWLLFKQRAFG-HGN-----NLVAIGKEIVKKCGGVPLAAKALGGLM--K------WHFVKE----NLPQDKN----ILPLLRLSYYNLPLELRRCFAYCAIFLKGSKIEKEKLIHLWMANGFI-S-SNSELEDVGNGIWNELYWRSFFQDV-KDPSGNII-FKIHDLMHDLAQSVMEDECHT--EA---HH
>XP_028114554.1
VE--R-TS---QPQ-LYGREEDKEKIVKMLIE--CQDVSVYPIIGMGGLGKTTLAQMVFNDERVECHFEPKIWVYVSQDFDVKRVIKAIIESVSK-ASNLDS---LQKLREMLNGKRYLLVLDDVWDE-DNW-DQLKYFL--SKGASIIVTTRVAKVASIMGT-----HHLSFLTEEDCWLLFKQRAFG-HGN-----NLVAIGKEIVKKCGGVPLAAKALGGLM--K------WHFVKE----NLPQDKN----ILPLLRLSYYNLPLELRRCFAYCAIFLKGSKIEKEKLIHLWMANGFI-S-SNSELEDVGNGIWNELYWRSFFQDV-KDPSGNII-FKIHDLMHDLAQSVMEDECHT--EA---HH
>XP_028114555.1
VE--R-TS---QPQ-LYGREEDKEKIVKMLIE--CQDVSVYPIIGMGGLGKTTLAQMVFNDERVECHFEPKIWVYVSQDFDVKRVIKAIIESVSK-ASNLDS---LQKLREMLNGKRYLLVLDDVWDE-DNW-DQLKYFL--SKGASIIVTTRVAKVASIMGT-----HHLSFLTEEDCWLLFKQRAFG-HGN-----NLVAIGKEIVKKCGGVPLAAKALGGLM--K------WHFVKE----NLPQDKN----ILPLLRLSYYNLPLELRRCFAYCAIFLKGSKIEKEKLIHLWMANGFI-S-SNSELEDVGNGIWNELYWRSFFQDV-KDPSGNII-FKIHDLMHDLAQSVMEDECHT--EA---HH
>XP_028114780.1
ER--R-TT---DQH-VVGFTKDVELLTSKLL---HQF--VISIVGMGGLGKTTLARKLYNCSSVGDKFKRKGWVSISKDYNIQNLLRKTIKSFKMEKMETED---LEHLHELLKESRYLVVIDDVWDT-DAW-ASLRRALP-KKGSRVIITTRIKLVAESSGR-----HELPFLQPEESWELFCKIVV-FPDYRCP--SLEELARDMVKKCQGLPLAIVVLGGLL--KKLQGRFWRHVSG----FKSHD-S--AHVTQILALSFTDLPHHLKLCFLYLGLFPEDFEIEAERLIWLWVAEGFI-QQAEETLEETAAEYLNELIDRNLIQVA-RNW-MRIRRCRVHDLLRDFAIEKSKELNF---DG---RR
>XP_028114868.1
TK--R-ST---EPR-VYGREKDQRKIIELLVG--RNKVDVIPVVGMGGIGKTTLAQMVYNDEIVKNHFDLKAWVCVSDEFDILKITKAIYDSVTS-SDNLDQ---AQQLKQALAGKKFFIVLDDVWNK-NDW-NDLNSPF--AQGSKVVVTTRSRDVARMMAT-----HDVEILSDEDCWSLFAQHAFENRSI-----NLVSIGKKIVEKCKGLPLAAKTLSGLL--K------WVDVLR----DLSHAES----ILPALRLSYHHLPSHLKQCFAYCSIIPNDYEFEEEEIVLLWMAEGFI-LQKGKQMEDVGGDYFRELLSRSFFQ---PSSIGKGSKFVMHDLINDLAHVVARDTCFR--DD---RH
>XP_028115371.1
TSRN------------------KEKIWNFLM---DDAVRKIGVRGMGGVGKTTIMKHINNQLLVETCFDV--WVTVSKAFKIKNLQRQIAKKLGL---TASE---IHMLS--------------------------------------------------------------------------------------------------------------------------------------------------------------------------------------------------------------------------------------------------------------------
>XP_028115373.1
TSRN------------------MEKVWEYLM---DDEVKRIGIYGMGGVGKTTIMHHINNRLLNETCFDV--WVTVSKAFT-----RQITEELDL---RTSE---IYMLSQ---KRRHVLIVDDLWET-LPL-EKVVIPEP-FNGCKLVLTTRSLEVCRKMEC-----VEVELITEEETLNLFMSKVEENQT------KVKEFATEVAKECMRLPLAIVTIAGSM--I----HEGRNALN-----LISSTKNESEVFE----------------------------------------------------------------------------------------------------------------
>XP_028115375.1
------------------------------M---DDAVRKIGVQGMEGVGKTTIMKHINNQLLDETCFDV--WVTVSETFEIKNLQRQIAKKLNL---SASE---IHILSQ---MKRYVLILDNLSKA-FRL-DEVGIPEP-DNGCKLVLTTRLLEVCTRMNC-----VEIH-----------------------------------------------------------------------------------------------------------------------------------------------------------------------------------------------GR-----
>XP_028115377.1
TSRN------------------MENVWKYLM---DDEVRRIGIFGMGGIGKTTFMHHINNELLNEACFDV--WVTVSKAFNIRNLQRQIAKALDL---RASE---LYMLFE---KKRYVLILDDLWKA-FPL-DKAGIPKP-SNECKLVLTTQLLEVCRKMKC-----VKVELLTEDEALNLFMSKVEEHQT------KVKEITTKVAKECARLSLAIITIADSM--R----RGWRNAVN-----LTSSTKNESVIFERLKFSYSRLEEKLQHCFLYCALYPEDNIIPREELIEYWIAEGLM-AEMN-AMFDKG-------------------------------------------------GE---ER
>XP_028115380.1
TSRN------------------MENVWKYLM---DDEVRRIGIFGMGGIGKTTIMHHINNELLNEACFDV--WVTVSKASTL-------------------E---IY------------------------------------------------------------------------------------------------------------------------R----------------------------------------------------------------------------------------------------------------------------------------------
>XP_028116201.1
VE--S-TS---EPQ-LYGRDEDKEKIIKFLVE--IEDVSVYPILGLGGLGKTTLAQMAFNDERVKPLFDPKIWVYVSQDFDVKRLIKATIESANE-AADLDS---LQKLRGMLNGKRYLIVLDDVWDE-DKW-DAFKCSL--SKGASVIVTTRVDKVASIMGT-----HRLLVLSDEDCLLLFRQRAFG-LGN-----NLVAIGKEIVKKCGGVPLAAKALGGLM--K------WLHVKE----TLTQE-N----ILPALRLSYFYLPLESRQCFAYCAIFPKGSQIRKRDLIHLWMANGYI-S-CKWEPEDIGDQIWNELCLISFFQEV-TDYGSDKR-FKMHDLVHDLAQSIMEGECQM--VF---HH
>XP_028116203.1
VE--S-TS---EPQ-LYGRDEDKEKIVKFLVK--SEDVSVYPILGIGGLGKTTLAQMAFNDERVKPHFDSKIWVYVSQDFDVKRVIKATIESANE-AVDLDS---LQKLRDMLNGKRYLIVLDDVWDE-DKW-DAFKYSL--SKGASVIVTTRVDKVASIMGT-----HRLSVLSKEDCWLLFRQRAFG-LGN-----KVVAIGKEIVKKCGGVPLAAKALGGLM--K------WLHVKE----NLPQDKN----ILPALRLSYSYLPLESRQCFAYCAIFPKGSQIQKRDLIRLWMANGYI-S-CKWEPEDIGDQIWNELCLIFFFQEA-KNYSSGIC-FKMHDLVHDLAQSIMKDECEM--EF---HH
>XP_028116205.1
VE--S-TS---EPQ-LYGRDEDKEKIVKFLVE--IEDVSVYPILGIGGLGKTTLTQMAFNDERVKPHFHPKIWVYVSQDFDVKRVIKATIDSANG-AVDLDS---LQKLCDMLNGKRYLIVLDDVWDE-DKW-DAFKYSL--SKGASVIVTTRVDKVASIMGT-----HRLSVLSKEDCWLLFRQRAFG-LGN-----NIVTIGKEIVKKCGGVPLAAKALGGLM--K------WLHVKE----KLPQDKN----ILPALRLSYFYLPLESRQCFAYCAIFPKGSRNRKRDLIHLWMANGYI-S-CKWEPEDIGDQIWNELCLISFFQEV-KDYRSDIC-FEMHDLVHDLAQSIMKGECQM--EF---RH
>XP_028116317.1
------T----AMH-PVGIDSRVKDI---LSIG-SDGVRMIGIHGLGGIGKTTIAKAVYNF---Q--FESSCFVRVAGQLNLVQLQEQLLSKLKR-IDSVDKG--MTLMQQKLHSKRVLIVLDDLDQLHYGW----------GGGSRIIITTRNEHLLELV-------YMVMPLNHTESLQLFSWHAFKETIP-----EYTVLANGIVSYAAGLPLALEVLGSYL-LK--DVQEWKCLFDKL-----QQ--PHIKIQEILRISFDALDDKMKDIFLFIG---TDKDY----AIATLNGCGFF-------A-EIG---ISVLISRCLLKIN----RK--E-LMMHDLLRDMGREICKERR---HED---QM
>XP_028116479.1
------K----APC-LIGMDSRVTSI---LQDE-STDVGVLVICGMGGIGKTTIAKFVYNL---R--FEGSSFIRVSEQPNLVRLQRQLLSDLKR-IHSVDEG--IIKIKDVVSCKRSLVVLDDVDQVDRDW----------HPGSKVIITTRHERLLPHD-------HNVEKLDEDESCELFSWHAFGQNHP-----KFMEHSKRVVQYCGGLPLALQVLGSSL-SK--SVDVWESALEKL-----KT--PESQIVNKLKISYDSLDDHDKNLFLFVG---KDKDF----SVRMLDECDFY-------T-TSG---IQNLIDRCLVTID----NN--K-MMMSQLLQDMGREIIKEKR---HKD---E-
>XP_028116480.1
M-----EN---VEI-IVGFDSKALAIKEQLAGG--KHLDFVSIVGMPGLGKTILDKKLYNDPYIIHHFHIHAWTYVSQVPKKREMLLDILH-LT-KNMSNEM---LGMLYKKLKGKRYLIVIDDIWDI-GVW-VDLKMYLPN-NGSRIMFTSR----PMHAS-PD---HCLRFLTEEESWELFQRKVF-PDE-SCPP-KLIETGKQIMNKCQGLPLAIIVIAGLL-AK----------------------------------------------------------------------------------------------------------------------------------------------
>XP_028116540.1
M-----EN---EEI-TVGFDDEALTIKKLLAGG--KQLQMISIVGMPGLGKTTLATKLYNDPYITHYFHIRAWTYASQLPTKTDMLLDILRS---ENMTNEK---LGKLYKQLKGKRYLIVIDDLWDI-GAW-IDLKTYFPN-NGSRVMFTSRLKELSMHAS-PD---HCLRFLTEEESWDLLQLKVF-QNE-SCPP-ELIKIGKQIMKKCEGLPLAIVIIAGLL-AK------WIQVAQRVS-YIVS----PNQYLDTLALSYNHLPRHLKPCFLYLGAFPEDQEIPVQKLICLWVAEGFI--Q-KRSLEEVAEDYLMDLIQRSLVIVA-KRFDGRIKTCRMHDLLRDLCLKKAREINFLQ-YK---CR
>XP_028116791.1
------T----TPY-LTGIETRVKDI---LQDR-SNNVGIM-ICGMGGIGKTTITKIVYNQ---R--FEGSSFVRTTKQFNLVRLQRQLLSDFKR-THNVDEG--IIKIKDAISCKNVLVVLDDVDELDRHW----------HPANKIIITTRHD-----------------------------------------------------------------------------------------------------------------------------------------------------------------------------------------------------------------------
>XP_028116813.1
------T----GPY-QIGINSRIKEI---LQDG-STDVGIVTICGMGGIGKTTIAKTVYNL---K--FEGSSFIKISEQHDLVCLQRKLLQDLKG-IQSVDEG--ISKIKDAICCKRVFLVLDDVDEVEQDW----------SPGSKIIITTRRERLLAQL-------HKVKELNDDESLELFSLHAFRQDHP-----EYVEHSKRVVHYCRGLPLALQVLGSSL-YR--NIDVWESASKKL-----EA--PDSQILKKLKISYDSLDDHDGNLFLFVR---KDRDF----IISILDGCDFH-------T-RVG---IDNLVDRCLLTID----NS--K-VMMHQLLQAMAREVIEEKR---YKD---E-
>XP_028116818.1
------T----GPY-QIGINSRIKEI---LQDG-STDVGIVTICGMGGIGKTTIAKTVYNL---K--FEGSSFIKISEQHDLVCLQRKLLQDLKG-IQSVDEG--ISKIKDAICCKRVFLVLDDVDEVEQDW----------SPGSKIIITTRRERLLAQL-------HKVKELNDDESLELFSLHAFRQDHP-----EYVEHSKRVVHYCRGLPLALQVLGSSL-YR--NIDVWESASKKL-----EA--PDSQILKKLKISYDSLDDHDGNLFLFVR---KDRDF----IISILDGCDFH-------T-RVG---IDNLVDRCLLTID----NS--K-VMMHQLLQAMAREVIEEKR---YKD---E-
>XP_028116825.1
------T----GPY-QIGINSRIEEI---LQDE-STDVGIVTICGMGGIGKTTIAKTVYNL---K--FEGSSFIKISEQHDLVCLQRKLLQDLKG-IHSVDEG--IIKIKDAICCKRVFLVLDDVDKVEQDW----------SPGSKIIITTRRERLLAQL-------HKVKELNDDESLELFSLHAFRQDHP-----EYVEHSKRVVQYCRGLPLALQVLGSSL-HK--NVDVWESASKKL-----EA--PDSQILKKLKISYDSLDDHDGNLFLFVR---KDRDF----IISILDGCDFH-------T-RVG---IDNLVDRCLLTID----NN--K-LMMHQLLQAMAREVIEEKR-----------
>XP_028117030.1
TN--R-TT---DPF-VCGRDEDKKWIVELLLR--QNKVDVIPITGMGGIGKTTLAQLIYDDDGVKIHFDLKAWVCVSDEFDVKKITKAILESFTL-LTELTA---LQKLEDMLAGKKFLLVLDDVWNH-EEW-SSLQSPL--AHGSKIIVTTRIITVAEKVMT-----HNLPSLSPDVCWLIFSRHAFKNINI-----ELESIGRQIVAKCGGLPLAARALGGLL--K------WKMVLT----DKPYEES----ILPALKLSYHHLPSHLKRCFGYCAIVPKDYEFGEEELVLLWMAEGLI-EHPKEQIEDVGRRYFHELVSRSFFQ---SSRHNK-LLFIMHDLINDLAQAVAGDICFR--EN---RH
>XP_028117259.1
TS--R-LT---DKQ-VVGRDGDVSTVIDMMLG--VDDLPVIAIVGMGGAGKTTLAQLVYKHDEVVKTFEQRMWICVSDDFKVEGLLNEMVECLTG-TQNVQG---IVKLGEKLNGKKYLLVLDDVWNE-DKW-VRMRDSLL-SKGSKIMATTRSMDVVSTMRT-----HHLNQLSENDSWTMFRKRAFANGGP-----KLVDIGGKMVKKCKGVPLAIKTLGGLM-------------------------------------------------------------------------------------------------------------------------------------------------
>XP_028117261.1
----------------MGRDGDVSTVIDMLLS--LDDLPVIAIVGMGGMGKTTLAQLVYNNEKVVKHFDQRMWICVSDDFIVPKLLSQMVQSLTG-IDNIEG---IVKLAEKLNGKKYLLVLDDVWNE-DKW-ECMRNSLL-SKGSKIIAITRSMHVVSTMRT-----HHLNQLSENESWTMFQKRAFANGGP-----NLVAIGRKMVEKYKGVPLAIKSLG-------------------------------------------------------------DFNIQKDELIQLWMAQGYL-QPSSLEMEDVGNDYFNILLHNSLFQDV-LDDYNNITSCKMHDLVHDLALDVSEGTCLG-------H-
>XP_028117281.1
TS--R-LT---DKQ-VVGRDGDVSTVIDMLLS--VDDLPVIAIVGMGGMGKTTLAQLVYNNEKVVKHFDQRMWICVSDDFIVPKLLNQMVQSLTR-IENIEG---IVKLGEKLNGKKYLLVLDDVWNE-DKW-ECMRNSLL-SKGSKIIATTRSMHVVSTMRT-----HHLNQLSEHESWTMFRKRAFANGGP-----NLVAIGRKMVEKCKGVPLAIKSLGGLM--K------WVSIEN----SSTEIKS----IQPILRLSFDHLPSYLKHYFAYCSIFPKDFDIQKDKLIQLWMAQGYL-QPSSLEMEDVGNDYFNILLHNSLFQDI-LDEYNNITSCKMHDLVHDLALDVSEGNCLA-------QH
>XP_028117346.1
TK--R-ST---EPH-IYGREHDQSKIIELLVR--HSNVAVIPIVGMGGIGKTTLAQMVYNHETVQKHFDLKAWACVSNEFDILRITKAIYDSVTS-FNNLDH---AQQLKQALAGKKFLIVLDDVWNN-SDW-NVLKKPF--AQDSKIVVTTRNRDVARMIGA-----HDIEVLSAEDCWSLFAQHAFENRSI-----NLVSVGRKIAEKCKGLPLAAKALGGLL--K----------------------------------------------------------------------------------------------------------------------------------------------
>XP_028118424.1
------PL-LIAPN-IKKFSTL-QMPLEETLD--KDKVKGIAISGMMGTGKTAIMKNLNNHEEVK--FDMVMWIKVSENLDMSQLQKAIAKRMEG--SDSDD---IARTSNELNGKRYLLLLDDVKAD------DIHQ-MPPENGSKIVLTTRESHIRFPR-------VKVTYLSPKESFRMF-------QDVNCPK-EAEACAWKIIRECGGHPLLI-IIASVF---SEGFKSLKRFSE-------KGQH--KELRNVIKFCHDDL-DTQRKCLLYGVLYPEEIPIYIDCLLECWEAEDFL-DSRK-SY-INGIHILNSLKDKSLLEED-----S--KYVMMHKCIRQVLLYILSDNYLLV-Q--EKIW
>XP_028118425.1
------PL-LIAPN-IKKFSTL-QMPLEETLD--KDKVKGIAISGMMGTGKTAIMKNLNNHEEVK--FDMVMWIKVSENLDMSQLQKAIAKRMEG--SDSDD---IARTSNELNGKRYLLLLDDVKAD------DIHQ-MPPENGSKIVLTTRESHIRFPR-------VKVTYLSPKESFRMF-------QDVNCPK-EAEACAWKIIRECGGHPLLI-IIASVF---SEGFKSLKRFSE-------KGQH--KELRNVIKFCHDDL-DTQRKCLLYGVLYPEEIPIYIDCLLECWEAEDFL-DSRK-SY-INGIHILNSLKDKSLLEED-----S--KYVMMHKCIRQVLLYILSDNYLLV-Q--EKIW
>XP_028118426.1
------PL-LIAPN-IKKFSTL-QMPLEETLD--KDKVKGIAISGMMGTGKTAIMKNLNNHEEVK--FDMVMWIKVSENLDMSQLQKAIAKRMEG--SDSDD---IARTSNELNGKRYLLLLDDVKAD------DIHQ-MPPENGSKIVLTTRESHIRFPR-------VKVTYLSPKESFRMF-------QDVNCPK-EAEACAWKIIRECGGHPLLI-IIASVF---SEGFKSLKRFSE-------KGQH--KELRNVIKFCHDDL-DTQRKCLLYGVLYPEEIPIYIDCLLECWEAEDFL-DSRK-SY-INGIHILNSLKDKSLLEED-----S--KYVMMHKCIRQVLLYILSDNYLLV-Q--EKIW
>XP_028118428.1
------PL-LIAPN-IKKFSTL-QMPLEETLD--KDKVKGIAISGMMGTGKTAIMKNLNNHEEVK--FDMVMWIKVSENLDMSQLQKAIAKRMEG--SDSDD---IARTSNELNGKRYLLLLDDVKAD------DIHQ-MPPENGSKIVLTTRESHIRFPR-------VKVTYLSPKESFRMF-------QDVNCPK-EAEACAWKIIRECGGHPLLI-IIASVF---SEGFKSLKRFSE-------KGQH--KELRNVIKFCHDDL-DTQRKCLLYGVLYPEEIPIYIDCLLECWEAEDFL-DSRK-SY-INGIHILNSLKDKSLLEED-----S--KYVMMHKCIRQVLLYILSDNYLLV-Q--EKIW
>XP_028118429.1
------PL-LIAPN-IKKFSTL-QMPLEETLD--KDKVKGIAISGMMGTGKTAIMKNLNNHEEVK--FDMVMWIKVSENLDMSQLQKAIAKRMEG--SDSDD---IARTSNELNGKRYLLLLDDVKAD------DIHQ-MPPENGSKIVLTTRESHIRFPR-------VKVTYLSPKESFRMF-------QDVNCPK-EAEACAWKIIRECGGHPLLI-IIASVF---SEGFKSLKRFSE-------KGQH--KELRNVIKFCHDDL-DTQRKCLLYGVLYPEEIPIYIDCLLECWEAEDFL-DSRK-SY-INGIHILNSLKDKSLLEED-----S--KYVMMHKCIRQVLLYILSDNYLLV-Q--EKIW
>XP_028118501.1
----P-TT---T--GFQGFDSR-ILVMNEIIE--DDGIHLIGICGMGGIGKTTMAKEVA--KRTKN-FNE---FPVSQEPDLTKVQGCIADMLDD---PIARAS---LLRKRLLDKKILVILDDIWEE-----DELGFPL--NKSCKILFTSRNRNMWKGIQNK----IQLEVLVGEEPWHLFREKVGDC--------DLLPLAKQIVNECGGLPLALITIGRAL--T-HNQHHWNNALQQLR--LSSEV--PAKVYQALYFSYNFLDERAKKLFLLCCLFPEDYEIPIEDLVRYGIGLRWF-E--GDEVRDRVNVLVDQLRSCYLLDG---DLEL---KIKMHDVVRNVAISIAKDKHFM--IH---T-
>XP_028118518.1
SIKNR-AS---DDE-VVGIESPKYELISRLVD--QRA--VISVVGMDGIGKTTLAKKVYDSQEVVAHFNCKAWIIVSQSYKPEELLKTMIEKLSGE-----S---LIKLRGYLSKKRYVIVFDDVWET-DFW-GSIRHALPK--GSRVIITTRSEQVA-TFFK-----HELEALSEEKAWELFCKKAF-QLDFHCP--ELEEVSHAVVRKCQGLPLAIAAIGGLL--K---ISEWQKFYG-----MHSELENLTSITKILLFSYNDLPHYLKSCFLYFGLMPEDYSIRCGRLIQLWIAEDFI-EKQNKTSEEVAEEYLTELICRRLVQVS-TKFDGRVKECRVHDVVREIILSMSEEFSL---KE---RR
>XP_028118554.1
R-----TK---DEF-VVGFDNEAMNIKERLTGG--KQLEVFSIIGMPGLGKTTLARKVYNDPYIAHYFHLRAWTYVSQSHTKKEMLLDILHSLT-KAMNDEY---LGRLYKRLKGKRYFIVMDDIWNI-GAW-DDIRVYLPN-NGSKVLFTSRTMAVALRAK-PD---HCLRFLTEEESWELLHEKVF-RNE-NFPP-ELMEFGEQIMKKCEGLPLAIVVIAGLL-AK------WKHVAASVR-CISS----PNQYMNTLALSYDNLPQHLKPCFLYLGAFRDDHEIPVWKLILLWIAEGFI--H-PRRLEDIGEGYLMDLIDRSLVIVS-KKSNGGIKACRIHDLLRDLCLKKSEEFNFLK-NK---LR
>XP_028118804.1
----K-SA---ELVDYMSFDSR-ESVFNKIMD--DLNACKIGVHGPGGVGKTKMVKKVS--KQVKNDFDE---VVVSQDANVSKIQLQLVGGPDV-TDDHERAK---KLWQRLDNKKNLIILDDIFHE-----NTIGIPI--N---KVVIMSRN------------------------------------------------------------------------------------------------------------------------------------------------------------------------------------------------------------------------
>XP_028118862.1
TN--R-TT---EPC-VYGREEKKKQIIELLLR--QNKVDVIPIVGMGGVGKTTLAQLICNDNGVKSHFDLRAWVCVSDEFDVKRITKAILDEFNL-STELNT---LQKLEDKLAGKKFLLVLDDVWNY-EEW-SSLQSPF--AHGSKIIVTTRITTVARQVGT-----HDLKELSPDDCWSIFAQHAFKNINI-----ELESIGRQIVAKCGGLPLAARALGGLL--N------WKMVLT----DKPYEES----ILPSLKLSYHHLPSHLKRCFGYCAIVPKDYEFGKDELVLLWMAEGLI-EHPEEQIEDVGRRYFHELVSRSFFQ---LSRHNK-LLFIMHDLINDLAQAVAGDICFR--EN---RH
>XP_028118865.1
----R-KT-------VVGLDLRFQEVWGWLN---DEQVRSIGIFGMGGVGKTTLLSKINNEF-YTNHFDVVIWVVVSKQATVEKVQKVICDKISD-NKIEDE---RAEIFQILRKKKFLLLLDDVWGR-----DKVGVPPL-NNKYKVVFTTRSEDVCDYMEAD----VKVECLAREEALDLFWKKVGENTLN----SDIPKLAERVVEECKGLPLALITIGRAM--K------WERAIEK----IPSSFS----VFRGLKFSYDSL--IIKSCFVYCCIYPEDYDILNDDLVEHWIGEGFL-DEFD----KHGHEIIGSLKLACLLELG------SKDHIKMHDVIRDMALWIDGNNRLV--EE---ER
>XP_028118866.1
----R-KT-------VVGLDLRFQEVWGWLN---DEQVRSIGIFGMGGVGKTTLLSKINNEF-YTNHFDVVIWVVVSKQATVEKVQKVICDKISD-NKIEDE---RAEIFQILRKKKFLLLLDDVWGR-----DKVGVPPL-NNKYKVVFTTRSEDVCDYMEAD----VKVECLAREEALDLFWKKVGENTLN----SDIPKLAERVVEECKGLPLALITIGRAM--K------WERAIEK----IPSSFS----VFRGLKFSYDSL--IIKSCFVYCCIYPEDYDILNDDLVEHWIGEGFL-DEFD----KHGHEIIGSLKLACLLELG------SKDHIKMHDVIRDMALWIDGNNRLV--EE---ER
>XP_028118867.1
----R-KT-------VVGLDLRFQEVWGWLN---DEQVRSIGIFGMGGVGKTTLLSKINNEF-YTNHFDVVIWVVVSKQATVEKVQKVICDKISD-NKIEDE---RAEIFQILRKKKFLLLLDDVWGR-----DKVGVPPL-NNKYKVVFTTRSEDVCDYMEAD----VKVECLAREEALDLFWKKVGENTLN----SDIPKLAERVVEECKGLPLALITIGRAM--K------WERAIEK----IPSSFS----VFRGLKFSYDSL--IIKSCFVYCCIYPEDYDILNDDLVEHWIGEGFL-DEFD----KHGHEIIGSLKLACLLELG------SKDHIKMHDVIRDMALWIDGNNRLV--EE---ER
>XP_028118964.1
RN--R-MT---GED-VIGRNDDKEKIIDMLIY--HEHVSVIPIVGIGGLGKTTLAKLVYNDDKVDQHFHLKMWACVSADLDIEILTREIITYLTS-KLGIKQ---LQMLRSTLYGRKFLLVMDDVWNA-PKW-IEFKSLL--ASGSKIIVTTRSNYVASIMGG-----YDLDGLSWNACFVLFVKWAFPPGEE-----NLLKIGEKIVNKCKGVPLAARTFARKL--K------WLQMRD----KLEYQKQ----IMPTLRLSYDKLPSYLKQCFAFCSIFLMGQYVYKDELIQHSIIRSLC-E---QVMEDL----------KYIYTL--AGDSRNNELVIIQQFLQDLS-------------------
>XP_028119028.1
NVVNR-DA---EAK-LVGIEMPKRQLMEWLV---GLK--AVSVVGMGGLGKTTLVKKVYDDATAKKHFDCHAWLTVSESLRAEDLLKDMIQQLFEETMSINR---LKLANDFLQQRRYVVVFDDVWNV-NAW-EAIKYVLPD--GSRVILTTRFTHIA-STCC-----YDLMPLSQEESWTLFCNKTF-RGN-LCP--NLKQISLRILKRCEGLPLAIVAISGVL--K-SRIEEWEMLYR-----LGAELEKLESMKKALSLSYNDLPHYLKICFLYVSIFREDQRILCKAVIPRWTAEGFV-NAIEKTIEEVANGYLDELFNRSLIQVA-RYPDGRPLCFCIHDLMRKIIVSKAREQNI---RQ---RR
>XP_028119029.1
IGVNR-DA---EAE-LVGIEKPKTKLIGWLM---RLK--VISVVGMGGLGKTTLVKKVYDDAAIKKHFQIRAWITVSESFKIEELLKSMIHWLFKETMDWNS---LKIINAFLRQKRYVLVFDDVWDI-QAW-QVFRYTFPE--GSRVMLTTRNADLA-LFST-----YDLQPLSPQESWALFCKKTF-QEN-YCP--HLEGLLTSILRRCEGLPLAIVAISGLL--K-SSVAEWEKTYQ-----LGAELEQLLSMKKILSLSYSDLPHYLKLCFLYLSVFPEDHLIEHWRLIWLWIAEGFV-EVKEAPIEQVAEGYLNELVNRSLIQVA-INGKRRIKLYRIHDLWREIIVFKSREQNI---ER---RR
>XP_028119030.1
IGVNR-DA---EAE-LVGIEKPKTKLIGWLM---RLK--VISVVGMGGLGKTTLVKKVYDDAAIKKHFQIRAWITVSESFKIEELLKSMIHWLFKETMDWNS---LKIINAFLRQKRYVLVFDDVWDI-QAW-QVFRYTFPE--GSRVMLTTRNADLA-LFST-----YDLQPLSPQESWALFCKKTF-QEN-YCP--HLEGLLTSILRRCEGLPLAIVAISGLL--K-SSVAEWEKTYQ-----LGAELEQLLSMKKILSLSYSDLPHYLKLCFLYLSVFPEDHLIEHWRLIWLWIAEGFV-EVKEAPIEQVAEGYLNELVNRSLIQVA-INGKRRIKLYRIHDLWREIIVFKSREQNI---ER---RR
>XP_028119031.1
IGVNR-DA---EAE-LVGIEKPKTKLIGWLM---RLK--VISVVGMGGLGKTTLVKKVYDDAAIKKHFQIRAWITVSESFKIEELLKSMIHWLFKETMDWNS---LKIINAFLRQKRYVLVFDDVWDI-QAW-QVFRYTFPE--GSRVMLTTRNADLA-LFST-----YDLQPLSPQESWALFCKKTF-QEN-YCP--HLEGLLTSILRRCEGLPLAIVAISGLL--K-SSVAEWEKTYQ-----LGAELEQLLSMKKILSLSYSDLPHYLKLCFLYLSVFPEDHLIEHWRLIWLWIAEGFV-EVKEAPIEQVAEGYLNELVNRSLIQVA-INGKRRIKLYRIHDLWREIIVFKSREQNI---ER---RR
>XP_028119032.1
IGVNR-DA---EAE-LVGIEKPKTKLIGWLM---RLK--VISVVGMGGLGKTTLVKKVYDDAAIKKHFQIRAWITVSESFKIEELLKSMIHWLFKETMDWNS---LKIINAFLRQKRYVLVFDDVWDI-QAW-QVFRYTFPE--GSRVMLTTRNADLA-LFST-----YDLQPLSPQESWALFCKKTF-QEN-YCP--HLEGLLTSILRRCEGLPLAIVAISGLL--K-SSVAEWEKTYQ-----LGAELEQLLSMKKILSLSYSDLPHYLKLCFLYLSVFPEDHLIEHWRLIWLWIAEGFV-EVKEAPIEQVAEGYLNELVNRSLIQVA-INGKRRIKLYRIHDLWREIIVFKSREQNI---ER---RR
>XP_028119033.1
IGVNR-DA---EAE-LVGIEKPKTKLIGWLM---RLK--VISVVGMGGLGKTTLVKKVYDDAAIKKHFQIRAWITVSESFKIEELLKSMIHWLFKETMDWNS---LKIINAFLRQKRYVLVFDDVWDI-QAW-QVFRYTFPE--GSRVMLTTRNADLA-LFST-----YDLQPLSPQESWALFCKKTF-QEN-YCP--HLEGLLTSILRRCEGLPLAIVAISGLL--K-SSVAEWEKTYQ-----LGAELEQLLSMKKILSLSYSDLPHYLKLCFLYLSVFPEDHLIEHWRLIWLWIAEGFV-EVKEAPIEQVAEGYLNELVNRSLIQVA-INGKRRIKLYRIHDLWREIIVFKSREQNI---ER---RR
>XP_028119034.1
IGVNR-DA---EAE-LVGIEKPKTKLIGWLM---RLK--VISVVGMGGLGKTTLVKKVYDDAAIKKHFQIRAWITVSESFKIEELLKSMIHWLFKETMDWNS---LKIINAFLRQKRYVLVFDDVWDI-QAW-QVFRYTFPE--GSRVMLTTRNADLA-LFST-----YDLQPLSPQESWALFCKKTF-QEN-YCP--HLEGLLTSILRRCEGLPLAIVAISGLL--K-SSVAEWEKTYQ-----LGAELEQLLSMKKILSLSYSDLPHYLKLCFLYLSVFPEDHLIEHWRLIWLWIAEGFV-EVKEAPIEQVAEGYLNELVNRSLIQVA-INGKRRIKLYRIHDLWREIIVFKSREQNI---ER---RR
>XP_028119035.1
IGVNR-DA---EAE-LVGIEKPKTKLIGWLM---RLK--VISVVGMGGLGKTTLVKKVYDDAAIKKHFQIRAWITVSESFKIEELLKSMIHWLFKETMDWNS---LKIINAFLRQKRYVLVFDDVWDI-QAW-QVFRYTFPE--GSRVMLTTRNADLA-LFST-----YDLQPLSPQESWALFCKKTF-QEN-YCP--HLEGLLTSILRRCEGLPLAIVAISGLL--K-SSVAEWEKTYQ-----LGAELEQLLSMKKILSLSYSDLPHYLKLCFLYLSVFPEDHLIEHWRLIWLWIAEGFV-EVKEAPIEQVAEGYLNELVNRSLIQVA-INGKRRIKLYRIHDLWREIIVFKSREQNI---ER---RR
>XP_028119036.1
IGVNR-DA---EAE-LVGIEKPKTKLIGWLM---RLK--VISVVGMGGLGKTTLVKKVYDDAAIKKHFQIRAWITVSESFKIEELLKSMIHWLFKETMDWNS---LKIINAFLRQKRYVLVFDDVWDI-QAW-QVFRYTFPE--GSRVMLTTRNADLA-LFST-----YDLQPLSPQESWALFCKKTF-QEN-YCP--HLEGLLTSILRRCEGLPLAIVAISGLL--K-SSVAEWEKTYQ-----LGAELEQLLSMKKILSLSYSDLPHYLKLCFLYLSVFPEDHLIEHWRLIWLWIAEGFV-EVKEAPIEQVAEGYLNELVNRSLIQVA-INGKRRIKLYRIHDLWREIIVFKSREQNI---ER---RR
>XP_028119037.1
IGVNR-DA---EAE-LVGIEKPKTKLIGWLM---RLK--VISVVGMGGLGKTTLVKKVYDDAAIKKHFQIRAWITVSESFKIEELLKSMIHWLFKETMDWNS---LKIINAFLRQKRYVLVFDDVWDI-QAW-QVFRYTFPE--GSRVMLTTRNADLA-LFST-----YDLQPLSPQESWALFCKKTF-QEN-YCP--HLEGLLTSILRRCEGLPLAIVAISGLL--K-SSVAEWEKTYQ-----LGAELEQLLSMKKILSLSYSDLPHYLKLCFLYLSVFPEDHLIEHWRLIWLWIAEGFV-EVKEAPIEQVAEGYLNELVNRSLIQVA-INGKRRIKLYRIHDLWREIIVFKSREQNI---ER---RR
>XP_028119039.1
IGVNR-DA---EAE-LVGIEKPKTKLIGWLM---RLK--VISVVGMGGLGKTTLVKKVYDDAAIKKHFQIRAWITVSESFKIEELLKSMIHWLFKETMDWNS---LKIINAFLRQKRYVLVFDDVWDI-QAW-QVFRYTFPE--GSRVMLTTRNADLA-LFST-----YDLQPLSPQESWALFCKKTF-QEN-YCP--HLEGLLTSILRRCEGLPLAIVAISGLL--K-SSVAEWEKTYQ-----LGAELEQLLSMKKILSLSYSDLPHYLKLCFLYLSVFPEDHLIEHWRLIWLWIAEGFV-EVKEAPIEQVAEGYLNELVNRSLIQVA-INGKRRIKLYRIHDLWREIIVFKSREQNI---ER---RR
>XP_028119040.1
IGVNR-DA---EAE-LVGIEKPKTKLIGWLM---RLK--VISVVGMGGLGKTTLVKKVYDDAAIKKHFQIRAWITVSESFKIEELLKSMIHWLFKETMDWNS---LKIINAFLRQKRYVLVFDDVWDI-QAW-QVFRYTFPE--GSRVMLTTRNADLA-LFST-----YDLQPLSPQESWALFCKKTF-QEN-YCP--HLEGLLTSILRRCEGLPLAIVAISGLL--K-SSVAEWEKTYQ-----LGAELEQLLSMKKILSLSYSDLPHYLKLCFLYLSVFPEDHLIEHWRLIWLWIAEGFV-EVKEAPIEQVAEGYLNELVNRSLIQVA-INGKRRIKLYRIHDLWREIIVFKSREQNI---ER---RR
>XP_028119041.1
IGVNR-DA---EAE-LVGIEKPKTKLIGWLM---RLK--VISVVGMGGLGKTTLVKKVYDDAAIKKHFQIRAWITVSESFKIEELLKSMIHWLFKETMDWNS---LKIINAFLRQKRYVLVFDDVWDI-QAW-QVFRYTFPE--GSRVMLTTRNADLA-LFST-----YDLQPLSPQESWALFCKKTF-QEN-YCP--HLEGLLTSILRRCEGLPLAIVAISGLL--K-SSVAEWEKTYQ-----LGAELEQLLSMKKILSLSYSDLPHYLKLCFLYLSVFPEDHLIEHWRLIWLWIAEGFV-EVKEAPIEQVAEGYLNELVNRSLIQVA-INGKRRIKLYRIHDLWREIIVFKSREQNI---ER---RR
>XP_028119042.1
IGVNR-DA---EAE-LVGIEKPKTKLIGWLM---RLK--VISVVGMGGLGKTTLVKKVYDDAAIKKHFQIRAWITVSESFKIEELLKSMIHWLFKETMDWNS---LKIINAFLRQKRYVLVFDDVWDI-QAW-QVFRYTFPE--GSRVMLTTRNADLA-LFST-----YDLQPLSPQESWALFCKKTF-QEN-YCP--HLEGLLTSILRRCEGLPLAIVAISGLL--K-SSVAEWEKTYQ-----LGAELEQLLSMKKILSLSYSDLPHYLKLCFLYLSVFPEDHLIEHWRLIWLWIAEGFV-EVKEAPIEQVAEGYLNELVNRSLIQVA-INGKRRIKLYRIHDLWREIIVFKSREQNI---ER---RR
>XP_028119043.1
IGVNR-DA---EAE-LVGIEKPKTKLIGWLM---RLK--VISVVGMGGLGKTTLVKKVYDDAAIKKHFQIRAWITVSESFKIEELLKSMIHWLFKETMDWNS---LKIINAFLRQKRYVLVFDDVWDI-QAW-QVFRYTFPE--GSRVMLTTRNADLA-LFST-----YDLQPLSPQESWALFCKKTF-QEN-YCP--HLEGLLTSILRRCEGLPLAIVAISGLL--K-SSVAEWEKTYQ-----LGAELEQLLSMKKILSLSYSDLPHYLKLCFLYLSVFPEDHLIEHWRLIWLWIAEGFV-EVKEAPIEQVAEGYLNELVNRSLIQVA-INGKRRIKLYRIHDLWREIIVFKSREQNI---ER---RR
>XP_028119044.1
IGVNR-DA---EAE-LVGIEKPKTKLIGWLM---RLK--VISVVGMGGLGKTTLVKKVYDDAAIKKHFQIRAWITVSESFKIEELLKSMIHWLFKETMDWNS---LKIINAFLRQKRYVLVFDDVWDI-QAW-QVFRYTFPE--GSRVMLTTRNADLA-LFST-----YDLQPLSPQESWALFCKKTF-QEN-YCP--HLEGLLTSILRRCEGLPLAIVAISGLL--K-SSVAEWEKTYQ-----LGAELEQLLSMKKILSLSYSDLPHYLKLCFLYLSVFPEDHLIEHWRLIWLWIAEGFV-EVKEAPIEQVAEGYLNELVNRSLIQVA-INGKRRIKLYRIHDLWREIIVFKSREQNI---ER---RR
>XP_028119045.1
IGVNR-DA---EAE-LVGIEKPKTKLIGWLM---RLK--VISVVGMGGLGKTTLVKKVYDDAAIKKHFQIRAWITVSESFKIEELLKSMIHWLFKETMDWNS---LKIINAFLRQKRYVLVFDDVWDI-QAW-QVFRYTFPE--GSRVMLTTRNADLA-LFST-----YDLQPLSPQESWALFCKKTF-QEN-YCP--HLEGLLTSILRRCEGLPLAIVAISGLL--K-SSVAEWEKTYQ-----LGAELEQLLSMKKILSLSYSDLPHYLKLCFLYLSVFPEDHLIEHWRLIWLWIAEGFV-EVKEAPIEQVAEGYLNELVNRSLIQVA-INGKRRIKLYRIHDLWREIIVFKSREQNI---ER---RR
>XP_028119046.1
IGVNR-DA---EAE-LVGIEKPKTKLIGWLM---RLK--VISVVGMGGLGKTTLVKKVYDDAAIKKHFQIRAWITVSESFKIEELLKSMIHWLFKETMDWNS---LKIINAFLRQKRYVLVFDDVWDI-QAW-QVFRYTFPE--GSRVMLTTRNADLA-LFST-----YDLQPLSPQESWALFCKKTF-QEN-YCP--HLEGLLTSILRRCEGLPLAIVAISGLL--K-SSVAEWEKTYQ-----LGAELEQLLSMKKILSLSYSDLPHYLKLCFLYLSVFPEDHLIEHWRLIWLWIAEGFV-EVKEAPIEQVAEGYLNELVNRSLIQVA-INGKRRIKLYRIHDLWREIIVFKSREQNI---ER---RR
>XP_028119047.1
IGVNR-DA---EAE-LVGIEKPKTKLIGWLM---RLK--VISVVGMGGLGKTTLVKKVYDDAAIKKHFQIRAWITVSESFKIEELLKSMIHWLFKETMDWNS---LKIINAFLRQKRYVLVFDDVWDI-QAW-QVFRYTFPE--GSRVMLTTRNADLA-LFST-----YDLQPLSPQESWALFCKKTF-QEN-YCP--HLEGLLTSILRRCEGLPLAIVAISGLL--K-SSVAEWEKTYQ-----LGAELEQLLSMKKILSLSYSDLPHYLKLCFLYLSVFPEDHLIEHWRLIWLWIAEGFV-EVKEAPIEQVAEGYLNELVNRSLIQVA-INGKRRIKLYRIHDLWREIIVFKSREQNI---ER---RR
>XP_028119050.1
NVVYR-NA---EAK-LVGIEKPKRQLMEWLV---GLK--AVSVVGMGGLGKTTLVKKVYDDAKVKKHFKIHAWLTVSESFRVDDLLKDMIQQLFKKTMSIDR---LKLVNNFLQQNRYVVVFDDV-----------------------------------------------------------------------------------------------------------------------------------------------------------------------------------------------------------------------------------------------------
>XP_028119134.1
------T----SED-LVGMDSPMEKVIELLGLG-MDDARAVGIWGMGGMGKTTIARAIYDR---Q--FEGCSFVRVSAKSGPKTLQEQLISELLE-IGSVGMG--VSMIRNMVYRKKILIVLDDVDESTQHW----------GFGSRIIITTRNQHALRYI-------YEVEELREYEATELFKSKAFGKYQQ-----EYGELVPRAVKYAKGVPLALRVLGSFL-CR--NKYEWESSLNRL-----KE--PLNEVQQVLQISYDALQLVEKEIFLFSG---KNKND----VTKILDSCGFH-------P-IIG---IDVLVKKSLVTIS----DN--K-VMMHDLIQELGWYIVKEEC---QED---E-
>XP_028119137.1
------P----LSDKLMAMDFPLEEMIELLGLG-MDDARVVGIWGMGGIGKTTLASATYAH---Q--FEGCSFVRVLEKGSLKTLQEQLIFELME-VGNVSSA--LSTIRNMVCRKKVLIVLDDVDESTLDW----------SFGSRIVITTRNQHTLRYI-------YRVEELGEDKAIELFKSKAFRKHQQ-----GCGELEHCAVKYAEGVPLALKVLGSFL-CR--NKDEWESTLNRL-----KE--PLNEVQKVLKVSYDALQLKNKEIFLFKG---KDKND----VTKILESCDFH-------P-IIG---IKILVEKSFVTIS----DN--K-MMMHNLIQELGWNIVKEQR---YED---E-
>XP_028119191.1
TK--R-ST---EPR-VYSRKHDQSKIIKLLVK--DNNIGVIPIVGMGGIGKTTLAQMVYKDETVKEYFNLKAWVCVSNEFDIMKITKTIYDSVTS-FNNLDQ---TQELQKALAGRKFLIILDDVWNE-NAW-NVLKKPF--AQGSKVVVTTRNRDIATMMAT-----HNVKILSDEGCWSLFAQHAFANTSV-----NLVSIGKKIVEKCKGLPLAARTLGGLL--K------WVNVLR----DLPHNKS----ILPALRLSYHDLPSHLKQFFAYCSIIPNDYEFEEEELVLLLMVEGFI-IQQKKQMEDVGAEYFHELLSRSFFQ---PSSTSKSSKFVMHDLINDLAQVVARDTCFR--ED---RH
>XP_028119197.1
----T-ST---K--NFTAFESR-KSLVKRIME--DENINMIGICGMGGVGKTTIVEEVC--RQAKAEFDK---DVVSQTPNLAKIQGKIAQE-LE---KSETPQ---SLWVRIKAKKILVVLDDIWDK-----EKVSIPV--HKGCKILLTSRRKNVYNKMNAE----FSMEVLDEEEAWILFRGTAGEI--------DLNPITREVAREYGGLPIAIVTVGRAL--M--SKDVWIDAA-----------------------------------------------------------------------------------------------------------------------------------
>XP_028119198.1
----V-AI---N--KFAAFESR-KSMVKEIMK--DDNINVIGGCGMGGVGKTTIVKKVC--RQAKAEFDM---FAMSQTP-----------------------------------------------K--------------------------------------------------------GTAGEI--------DLNAIAREVWRECGGLPIAIVTVGRAL--M--SKDVWIDAARQLQ--VRTKIK-ESYVYSSLELSYNYLS-EEKPCFLLCSLFPKDNDIPKEALVRYGIGLGLF-Q--EEDAGHRALAIVSTLVSSFMLEV----------KIKMHDVVRYFAIHIAKEENHI--KA---TT
>XP_028119494.1
TD--R-TT---EPH-IHGRDEDIKQIIELLLG--GKFFDVIPIVGMGGIGKTTLAQHIYNDNRLENHFNLKAWVCVSDDFEVMRITKAILESFTH-LSNLNE---VQQLSKTLAGKKFLLVLDDVWDY-DGW-NLLRSPF--APGSKIIVTTRDRGVANQMGM-----HNLHNLSDDDCWLIFAQHAFENRNI-----ELVSIGKKIVERCRGLPLAARALGSLL--K------WREILD----N---EES----ILTALKLSYLHLPIHLKRCFSYCAIIPKDYEFT-VELVLLWIAEGLI-EQPKDRMEDLGLEYFHELVSRSFFQ---PSSGDE-SQFIMHDLINDLAQDVAGDKCFR--EN---RH
>XP_028119626.1
------A----YPN-NCSGD-----------CG-LNNVSVMVICGMHGIGKTTIAKIVYNQ---K--FKGSSFIRTAKQPNLVCLQRQLVSDLKW-IYCVAEG--INKIKDAMCCKRVLVVLDDVDDLDRDW----------HAGSKIMITTRHVQLLTDV-------YVVKELNDDEALCLFSRHAFGQDKP-----EYMEHSKRVIHHCGGLPLALEVLGSSL-CE--TIDVERKCISKI----KNT--S-VKIHNVLKISYDSLDDHEKNLFLFVG---KDKDY----TVKILEECDFS-------I-TIG---IQNLTHRGLIEGT----IE--G-LSLN--LEDM-------KS-----------
>XP_028119661.1
TSRN------------------REKIWNFLM---DDAVRKIGVHGMGGIGKTTIMGSINNQLLSETSFDV--WVTVSKAFDIKNLQGQIAKKIAL---SASE---INMLSQ---KKRYVLILDDLWKE-FPL-KKMGIPEP-DNGCKLVLTTRLVDVCTKMNC-----VEMELLTEEEALNLFMNNVKEHQA------EVEEIAKEVAKKCARLPLAIVVMAGCM--I----REWRNAKS---------VRKEGF-FEQLEFSYRRLDEQERHCFLYCALYPEDHDINREELIEYWIAEGLI-SEMN-AMFDEGHSILNKLIKTCLLVKS------GRECVKMHDLIRDMALKITSASP----DE---ER
>XP_028119662.1
TSRN------------------REKIWNFLM---DDAVRKIGVHGMGGIGKTTIMGSINNQLLSETSFDV--WVTVSKAFDIKNLQGQIAKKIAL---SASE---INMLSQ---KKRYVLILDDLWKE-FPL-KKMGIPEP-DNGCKLVLTTRLVDVCTKMNC-----VEMELLTEEEALNLFMNNVKEHQA------EVEEIAKEVAKKCARLPLAIVVMAGCM--I----REWRNAKS---------VRKEGF-FEQLEFSYRRLDEQERHCFLYCALYPEDHDINREELIEYWIAEGLI-SEMN-AMFDEGHSILNKLIKTCLLVKS------GRECVKMHDLIRDMALKITSASP----DE---ER
>XP_028119663.1
TSRN------------------REKIWNFLM---DDAVRKIGVHGMGGIGKTTIMGSINNQLLSETSFDV--WVTVSKAFDIKNLQGQIAKKIAL---SASE---INMLSQ---KKRYVLILDDLWKE-FPL-KKMGIPEP-DNGCKLVLTTRLVDVCTKMNC-----VEMELLTEEEALNLFMNNVKEHQA------EVEEIAKEVAKKCARLPLAIVVMAGCM--I----REWRNAKS---------VRKEGF-FEQLEFSYRRLDEQERHCFLYCALYPEDHDINREELIEYWIAEGLI-SEMN-AMFDEGHSILNKLIKTCLLVKS------GRECVKMHDLIRDMALKITSASP----DE---ER
>XP_028119665.1
TSRN------------------REKIWNFLM---DDAVRKIGVHGMGGIGKTTIMGSINNQLLSETSFDV--WVTVSKAFDIKNLQGQIAKKIAL---SASE---INMLSQ---KKRYVLILDDLWKE-FPL-KKMGIPEP-DNGCKLVLTTRLVDVCTKMNC-----VEMELLTEEEALNLFMNNVKEHQA------EVEEIAKEVAKKCARLPLAIVVMAGCM--I----REWRNAKS---------VRKEGF-FEQLEFSYRRLDEQERHCFLYCALYPEDHDINREELIEYWIAEGLI-SEMN-AMFDEGHSILNKLIKTCLLVKS------GRECVKMHDLIRDMALKITSASP----DE---ER
>XP_028119733.1
------T----APH-LIGIYSRAKTI---LQDE-SSDVGIVAICGIGGMGKTTIAKVLYNS---R--FEGSSFIRVLKQQDLLQLQRQLLSDLKG-LYSVDEG--VVKIKNALCCKKVLVVLDDVDTVDRDW----------SQGSKIIITTRREQLLAHV-------HQVEKLDNDESLELFSWHAFGKNRP-----DFIEDSERVVQYCGGLPLAIKILGASL-SR--SLNVWKSQLQKL-----KA--PNSEVIERLKISYDSLDDHDKNLFLFVG---MDEDQ----VVTILDGCDFY-------T-MVG---IQNLIDRCLLTID----HK--K-LVMHQLVQEMGREIVKEER---CKD---E-
>XP_028119734.1
------T----APH-LIGIYSRAKTI---LQDE-SSDVGIVAICGIGGMGKTTIAKVLYNS---R--FEGSSFIRVLKQQDLLQLQRQLLSDLKG-LYSVDEG--VVKIKNALCCKKVLVVLDDVDTVDRDW----------SQGSKIIITTRREQLLAHV-------HQVEKLDNDESLELFSWHAFGKNRP-----DFIEDSERVVQYCGGLPLAIKILGASL-SR--SLNVWKSQLQKL-----KA--PNSEVIERLKISYDSLDDHDKNLFLFVG---MDEDQ----VVTILDGCDFY-------T-MVG---IQNLIDRCLLTID----HK--K-LVMHQLVQEMGREIVKEER---CKD---E-
>XP_028120069.1
VE--R-TS---QPQ-LYGREEDKEKIVKMLVE--CQDVSVYPIIGMGGLGKTTLAQMVFNDERVECHFELKIWVYVSQDFDVKRVIKAIIESVSE-ASNLDS---LQKLREMLNGKRYLLVLDDVWDE-DNW-DGLKYFL--SKGASIIVTTRVAKVASIMGT-----HHLSFLSEEDCWLLFKQRAFG-QGN-----NLVAIGKEIVKKCGGVPLAAKALGGLM--K------WHSVQE----NLPQDKN----ILPLLRLSYYNLSLELRRCFAYCAIFLKGSEIEKEKLIHLWMANGFI-S-SNSELEDIGNGIWNELYWRSFFQDV-KNSSG----------------------------------
>XP_028120094.1
EEEDR-TS--QEEEGIVGFPERVDALVKRL-T--NN--NILSIVGEVGSGKTTLAQAIYKSKEIKSYF--RAWVSVSKDYTERDVLLSLLKQVDS-VLNPQQ-----VLANKLAEKKFFVVMDGVRT--DAW-EKLKDAFPNGNGTKIILITCDERVALSAGGS----HCMKRLSREESWKMFLKKARLSEIP-----DILELQRRILEICERLPLKIVLLGGLL--K-----EWSRVLDH----I----D--------ISLCYNDLPVHSKLCLLYLVLFPKEFDIPVRRLVRLWLAEGFVKRSPTMTTEDVAGEYFDDLVNRNLIQIS-FRSDGSPKRCHLPSALHDYLLPKAEDISFH--RS---RR
>XP_028120141.1
TN--R-TT---EPC-VYGREEKKKQIIELLLR--QNKVDVIPITGMGGIGKTTLAQLICDDNGVKNQFDLKAWVCVSDEFDVKRITKAILESFTL-LTELSA---LQELEDTLTGKKFLLVLDDVWNH-EEW-SLLQSPFL-AHGSKIIVTTRITTVAQQVGT-----HDLKELSPDDCWSIFAQHAFKNINI-----ELESIGRQIVAKCGGLPLAARALGGLL--N------WKMVLT----DKPYEES----ILPSLKLSYHHLPSHLKRCFGYCAIVPKDYEFGKDELVLLWMAEGLI-EHPEEQIEDVGRRYFHELVSRSFFQ---LSRHDE-LLFIMHDLINDLAQAVTGDICFR--EN---RH
>XP_028120143.1
TN--R-TT---EPC-VYGREEKKKQIIELLLR--QNKVDVIPIVGMGGVGKTTLAQLICDDNGVKSHFDLKAWVCVSDEFDVKRITKAILESFTL-LTELNA---LQKLEDTLAGKKFLLVLDDVWNH-EEW-SSLQSPF--AHGSKIIVTTRIATVAQQVGS-----HDLKELSLDDCWSIFAQHAFKNINI-----ELESIGRQIVAKCGGLPLAARALGGLL--N------WKM-----------------------------------RCFGYCAIVPKDYEFEEDELVLLWMAEGSI-EHPEEQIEDVGRRYFHELVSRSFFQ---LSRHDK-LLFIMHDLINDLAQAVAGDICFR--EN---RH
>XP_028120156.1
----K-SS---A--NYANFESR-ELVFNNIMV--DSNVKMIGVYGTGGVGKTTMVEEIG--KQVK-NFDE---VVVSQDANVSNIQGQLADRLKG---EVGKAN---QLWNRLNNKKNLIILDDMWQE-----NTIGIPI--NNCCKVVITSRIRGVLEKMHVD----IPMQVLLEKEAWALFKMKAGNS--------ELHDIADAVCKECGGLPVAILAVGAAL--K--KKYVWEDVLDQFK--MLKNIA-DPKVYASLKLSYDRLSSDAKSCFLLCCFFPEDTNISIEVLARHCIARSLL-GQ-NRRASRRVLTVVDILKDACLLEG---KYEN---FVKMHDVIRDVAVSIADDGKIL--KL---T-
>XP_028120157.1
----K-SS---A--NYANFESR-ELVFNNIMV--DSNVKMIGVYGTGGVGKTTMVEEIG--KQVK-NFDE---VVVSQDANVSNIQGQLADRLKG---EVGKAN---QLWNRLNNKKNLIILDDMWQE-----NTIGIPI--NNCCKVVITSRIRGVLEKMHVD----IPMQVLLEKEAWALFKMKAGNS--------ELHDIADAVCKECGGLPVAILAVGAAL--K--KKYVWEDVLDQFK--MLKNIA-DPKVYASLKLSYDRLSSDAKSCFLLCCFFPEDTNISIEVLARHCIARSLL-GQ-NRRASRRVLTVVDILKDACLLEG---KYEN---FVKMHDVIRDVAVSIADDGKIL--KL---T-
>XP_028120158.1
----K-SS---A--NYANFESR-ELVFNNIMV--DSNVKMIGVYGTGGVGKTTMVEEIG--KQVK-NFDE---VVVSQDANVSNIQGQLADRLKG---EVGKAN---QLWNRLNNKKNLIILDDMWQE-----NTIGIPI--NNCCKVVITSRIRGVLEKMHVD----IPMQVLLEKEAWALFKMKAGNS--------ELHDIADAVCKECGGLPVAILAVGAAL--K--KKYVWEDVLDQFK--MLKNIA-DPKVYASLKLSYDRLSSDAKSCFLLCCFFPEDTNISIEVLARHCIARSLL-GQ-NRRASRRVLTVVDILKDACLLEG---KYEN---FVKMHDVIRDVAVSIADDGKIL--KL---T-
>XP_028120231.1
TN--R-TT---EPC-VYGREEKKKQIIELLLR--QNKVDVIPIVGMGGVGKTTLAQLICDDNGVKNHFNLKAWVCVSDEFDVKRITKAILDEFTL-LTELNT---LQKLEDTLAGKKFLLVLDDVWNH-EEW-SSLQSPF--AHGSKIIVTTRITTVARQVGT-----HDLKELSPDDCWSIFAQHAFKNINI-----ELESIGRQIVAKCGGLPLAARALGGLL--D------WKMVLT----DKPYEES----ILPSLKLSYHHLPSHLKRCFGYCAIVPKDYEFGKDELVLLWMAEGLI-EHPEEQIEDVGRRYFHELVSRSFFQ---LSRHNK-LLFIMHDLINDLAQAVAGDICFR--EN---RH
>XP_028120268.1
TD--R-TT---EPH-IHGRDEDIKQIIELLLA--GNFFDVIPIVGMGGIGKTTLAQHIYNDDRVENYFNLKAWVCVSDDFEVTRITKAILESFTH-FSNLNE---VQQLSKTVAGEKFLLVLDDVWDY-DGW-NLLRSPF--APGSKIIVTTRDRGVAKQMGM-----HNLHNLSYGDCWLIFSQHAFQNRNI-----ELESIGKKIVERCRGLPLAARALGSLL--K------WKEILN----N---EES----ILTALKLSYLHLPVQLKRCFSYCAIIPKDYGFTEEELVLLWMAEGLI-EQPKDQM------------------------------------------------------------
>XP_028120270.1
V---KRQS---EED-FVGFEEDLNKVVKHLVQV-FTPSRVVSICGMGGLGKTTLAKKVYHHKDVQSHFEGLAWVCISQQYKRRDILQEIFIN---VRMTNNE---LFQLYKVQQSKKCLVVLDDIWSI-EAW-KSLEPAFPN-TGSKILLTTRNKILPSQID-PY---HEPQCLNDKESWYLLQKKSLLRRDG---------------------------------------------------------------------------------------------------------------------------------------------------------------------------------
>XP_028120299.1
---------------IV-------------------------LYGKAAVGKTWTAREISNLA--KKKIDVALWVFLNTEYDLRSIACQLLLSTTGESEKEENQGDLKRISDALSGKKLLLVLDDTNEP-----QDLGTLLDQ----KVLITKSLNSSSED-GEKSV--IEVKPLSEEESFSLLQERAGTSAFV------IKDLANDFLGKTK--PAAIIMMAKAFVSK-------KRSLEEVPYNITH-------L---LRSGYDLLPNVLIDCF-GGSHFFHDRRIHYNELIAYWVMEGFL-GHTN--MEK---AYL-ELMDCQILRKV-AD-DG--PTLNLDEILKEREMITSCYRRF--HGDLGRQK
>XP_028120300.1
---------------IV-------------------------LYGKAAVGKTWTAREISNLA--KKKIDVALWVFLNTEYDLRSIACQLLLSTTGESEKEENQGDLKRISDALSGKKLLLVLDDTNEP-----QDLGTLLDQ----KVLITKSLNSSSED-GEKSV--IEVKPLSEEESFSLLQERAGTSAFV------IKDLANDFLGKTK--PAAIIMMAKAFVSK-------KRSLEEVPYNITH-------L---LRSGYDLLPNVLIDCF-GGSHFFHDRRIHYNELIAYWVMEGFL-GHTN--MEK---AYL-ELMDCQILRKV-AD-DG--PTLNLDEILKEREMITSCYRRF--HGDLGRQK
>XP_028120301.1
---------------IV-------------------------LYGKAAVGKTWTAREISNLA--KKKIDVALWVFLNTEYDLRSIACQLLLSTTGESEKEENQGDLKRISDALSGKKLLLVLDDTNEP-----QDLGTLLDQ----KVLITKSLNSSSED-GEKSV--IEVKPLSEEESFSLLQERAGTSAFV------IKDLANDFLGKTK--PAAIIMMAKAFVSK-------KRSLEEVPYNITH-------L---LRSGYDLLPNVLIDCF-GGSHFFHDRRIHYNELIAYWVMEGFL-GHTN--MEK---AYL-ELMDCQILRKV-AD-DG--PTLNLDEILKEREMITSCYRRF--HGDLGRQK
>XP_028120302.1
---------------IV-------------------------LYGKAAVGKTWTAREISNLA--KKKIDVALWVFLNTEYDLRSIACQLLLSTTGESEKEENQGDLKRISDALSGKKLLLVLDDTNEP-----QDLGTLLDQ----KVLITKSLNSSSED-GEKSV--IEVKPLSEEESFSLLQERAGTSAFV------IKDLANDFLGKTK--PAAIIMMAKAFVSK-------KRSLEEVPYNITH-------L---LRSGYDLLPNVLIDCF-GGSHFFHDRRIHYNELIAYWVMEGFL-GHTN--MEK---AYL-ELMDCQILRKV-AD-DG--PTLNLDEILKEREMITSCYRRF--HGDLGRQK
>XP_028120303.1
---------------IV-------------------------LYGKAAVGKTWTAREISNLA--KKKIDVALWVFLNTEYDLRSIACQLLLSTTGESEKEENQGDLKRISDALSGKKLLLVLDDTNEP-----QDLGTLLDQ----KVLITKSLNSSSED-GEKSV--IEVKPLSEEESFSLLQERAGTSAFV------IKDLANDFLGKTK--PAAIIMMAKAFVSK-------KRSLEEVPYNITH-------L---LRSGYDLLPNVLIDCF-GGSHFFHDRRIHYNELIAYWVMEGFL-GHTN--MEK---AYL-ELMDCQILRKV-AD-DG--PTLNLDEILKEREMITSCYRRF--HGDLGRQK
>XP_028120304.1
---------------IV-------------------------LYGKAAVGKTWTAREISNLA--KKKIDVALWVFLNTEYDLRSIACQLLLSTTGESEKEENQGDLKRISDALSGKKLLLVLDDTNEP-----QDLGTLLDQ----KVLITKSLNSSSED-GEKSV--IEVKPLSEEESFSLLQERAGTSAFV------IKDLANDFLGKTK--PAAIIMMAKAFVSK-------KRSLEEVPYNITH-------L---LRSGYDLLPNVLIDCF-GGSHFFHDRRIHYNELIAYWVMEGFL-GHTN--MEK---AYL-ELMDCQILRKV-AD-DG--PTLNLDEILKEREMITSCYRRF--HGDLGRQK
>XP_028120305.1
---------------II-------------------------LVGDSGVGKTWTARQVSNHA--IKDFEIAVWVFLNRENDLCSIAHQLLHPISEEAKKE-NHEDLQMIAEALVGKRFLLILDDMDEE-----QLFNLLFHD----KVIITKKNNTYATS-GTEGV--ILVEPLSVEESLSLWRERVGRSIYE------IEALAKTFIEKTK--PSAIILMAKAFFVQ-------ERYLKEASYNITQ-------L---VRSGYDLLPRVLIDCC-RGSHYFRDGSIHYNELIAYWVMEGYF-GHVD--IEK---AYF-ELVDFQVLKKL-GG-DS--AIIDLDD----------SDRYF--SEDFGRQK
>XP_028120306.1
---------------II-------------------------LVGDSGVGKTWTARQVSNHA--IKDFEIAVWVFLNRENDLCSIAHQLLHPISEEAKKE-NHEDLQMIAEALVGKRFLLILDDMDEE-----QLFNLLFHD----KVIITKKNNTYATS-GTEGV--ILVEPLSVEESLSLWRERVGRSIYE------IEALAKTFIEKTK--PSAIILMAKAFFVQ-------ERYLKEASYNITQ-------L---VRSGYDLLPRVLIDCC-RGSHYFRDGSIHYNELIAYWVMEGYF-GHVD--IEK---AYF-ELVDFQVLKKL-GG-DS--AIIDLDD----------SDRYF--SEDFGRQK
>XP_028120307.1
---------------II-------------------------LVGDSGVGKTWTARQVSNHA--IKDFEIAVWVFLNRENDLCSIAHQLLHPISEEAKKE-NHEDLQMIAEALVGKRFLLILDDMDEE-----QLFNLLFHD----KVIITKKNNTYATS-GTEGV--ILVEPLSVEESLSLWRERVGRSIYE------IEALAKTFIEKTK--PSAIILMAKAFFVQ-------ERYLKEASYNITQ-------L---VRSGYDLLPRVLIDCC-RGSHYFRDGSIHYNELIAYWVMEGYF-GHVD--IEK---AYF-ELVDFQVLKKL-GG-DS--AIIDLDD----------SDRYF--SEDFGRQK
>XP_028120308.1
---------------II-------------------------LVGDSGVGKTWTARQVSNHA--IKDFEIAVWVFLNRENDLCSIAHQLLHPISEEAKKE-NHEDLQMIAEALVGKRFLLILDDMDEE-----QLFNLLFHD----KVIITKKNNTYATS-GTEGV--ILVEPLSVEESLSLWRERVGRSIYE------IEALAKTFIEKTK--PSAIILMAKAFFVQ-------ERYLKEASYNITQ-------L---VRSGYDLLPRVLIDCC-RGSHYFRDGSIHYNELIAYWVMEGYF-GHVD--IEK---AYF-ELVDFQVLKKL-GG-DS--AIIDLDD----------SDRYF--SEDFGRQK
>XP_028120309.1
---------------II-------------------------LVGDSGVGKTWTARQVSNHA--IKDFEIAVWVFLNRENDLCSIAHQLLHPISEEAKKE-NHEDLQMIAEALVGKRFLLILDDMDEE-----QLFNLLFHD----KVIITKKNNTYATS-GTEGV--ILVEPLSVEESLSLWRERVGRSIYE------IEALAKTFIEKTK--PSAIILMAKAFFVQ-------ERYLKEASYNITQ-------L---VRSGYDLLPRVLIDCC-RGSHYFRDGSIHYNELIAYWVMEGYF-GHVD--IEK---AYF-ELVDFQVLKKL-GG-DS--AIIDLDD----------SDRYF--SEDFGRQK
>XP_028120782.1
TS--RMRS---EED-VVGTEEDVKAIVDLLVKE--ARYRVVSIWGMGGLGKTTLAKTVYKHIEIRRHFKCVAWAYISQQCNTREVLEGILIKPS-GKLNHDE---LVKLHQVQSENKCLVILDDIWKD-ADW-DSLSPGFPN-VGSKILLTTRNKN----------------------------------------------------------------------------------------------------------------------------------------------------------------------------------------------------------------------
>XP_028120840.1
VE--R-TS---QPQ-LYGREEDKEKIVKMLVE--CQDVSVYPIIGMGGLGKTTLAQMVFNDERVECHFELKIWVYVSQDFDVKRVIKAIIESVSE-ASNLDS---LQKLREMLNGKRYLLVLDDVWDE-DNW-DGLKYLL--SKGASIIVTTRVAKVASIMGT-----HHLSFLSEEDCWLLFKQRAFG-HGN-----NLVAIGKEIVKKCGGVPLAAKALGGLM--K------WHFVKE----NLPQDKN----ILPFLRLSYYNLPLELRRCFAYCAIFLKGSKIEKEKLIHLWMANGFI-S-SNSELEDIGNGIWNELYWRSFFQDV-KDPSGDII-FKIHDLMHDLAQSVMEDECHM--EA---HH
>XP_028120895.1
----A-SM---G--GFKEFESR-KSIVNEVME--HDSIYVIGICGMGGVGKTTMLKEVA--KKVEEKFDT---TVVSQKPNLINIQGEIAKIIFG---LPTGAG---EIRSKILSGRVLVILDDVWKR-----EDIGIPF--HKGCKIVMTSRSKDVCNGMDTQ----FKVGVLDEGEAWNLFKEMAGIPYDD-----DFKSAQKAVAKECGGLPVAIVTVGRAL--K--GKPSWDSALEQLR--IVNNIK-YENVFKSFELSYNFLSKEAKKCFLLCSLYPENFAIPIEDLIRYAIGIELF-E--RHQARNRVYSIVDDLKKCYLMES---EKVE---CIKMHDVVRDVAISIAREEHIV--RC---R-
>XP_028121084.1
HA--A-SA---DDD-VVGIQKEINSLLKLLIE--QRT--VISVWGMGGSGKTTLVAKAYNNEAVKRCFDCYVWVTVSQHYVIEDLLRKMIKELFCSSMGYKQ---LMTLVEFLQQKRYVIVLDDVWDV-NFW-SQIKLVLLD--GSRIILTTRNRDIA-SYPY-----IQHNPLEDCDAWILFCKKAF-ASEPHCP--YLKNLAWALVKKCEGLPLAVEAMGGLM--K---ELKWGAV------------------------------------------------------------------------------------------------------------------------------------
>XP_028121127.1
IGDNR-DA---EAE-LVGIEKPKTKLIGWLV---RLK--VISVVGMGGLGKTTVVKKVYDDAAIKKHFQIRAWITVSESFKIEKLLKDMIHQLFKKTMDWNS---LKIINAFLRQKRYVLVFDDVWNI-QAW-QAFRYTFPE--GSRVMLTTRNADLA-LFSS-----YDLQPLSPQESWALFCKKTF-QEN-YCP--HLEGLLTSILRRCEGLPLAIVAISGLL--K-SSVAEVD------------------------------------------------------------------------------------------------NGERKLVL--------------SQE-------------
>XP_028121276.1
----A-PS---E--QLVPYASR-VLAMTNVMK--DDNINFIGIHGIGGVGKTTLVTEIA--KKAKSDFDD---TVVSQNPDIKKIQGQIASWLNN---EIERAT---MLCAKLKDKKILVILDDVWAK-----NDVGIPF--HPGCKIVITTRREQVCRTMGNEWEK-VWLDVLPEQDSWDLFGKNVGDV--------PLNDVAREVCKECGGLPIAVVTVAKAM--K-SNLEEWKNAAQELK--VPTNIE-DQLVYKSLRLSYDY-------CWIISCELP----------------------------------------------------------------------------------------
>XP_028121279.1
----A-PS---Q--RLVTYATR-NLAMLNIME--DDRINFIGIHGIGDVGKTTLVTKIG--KKAKSEFDE---VVVSKNPDIKRIQDQIACMLID---EIERAN----LCARLKDKKILVILDDVWAK-----NVVGIPF--HQ---------------------------------DSWDLFRKNAGNV--------VVNAIANEVCKECGGLPIALVTVGSAM--K-DDPDLWNKAA-----------------------------------------------------------------------------------------------------------------------------------
>XP_028121281.1
----V-PS---E--QLVPYASR-DLAMTNVME--DDNINFIGIHGIGGVGKTTLVTEIG--KKAKSDFDD---AVVSQNPDIKKIQGQIASWLND---EIERAN---MLCARLKDKKILVILDDVWAK-----NDVGIPF--HPGCKIIITTRREQVCRTMGNEWEK-VWLDVLCEQDSWDLFRKNVGDV--------ALNDVAREVCKECGGLPIAVVTVAKAM--K-SNLEEWKNAAQELK--VPTNIE-DQQVYKSLRLSYDYLDKEAKDCFLLCSLFPEDYDIVVEDLVRYGMGLKLF-K--NQEARSRAKLVINNLIAS----------------------------------------------
>XP_028121293.1
----A-PS---E--QFVPYASR-NSTMTSVME--DEKINIIGIHGIGGVGKTTFVKEIG--KKAKSNFDE---VVVSQNPDIKNIQGQIASMLID---EIERAS---MLYARLKDKKILVILDNVWAK-----NAVGIPF--HQGCKIIITTRREQVCNSMGMERLR-VHLGVLSEKDSWDLFKKNVGDV--------VLTVVANEVCKECGGLPIALVTVGNAM--K-DDPTLWDEAARELR--VPTNIE-NQHVYKSLKLSYDYLDEEAKACFLLCSLFPEDHNILIEDLVRYGMGLRVF-K--NHEARGRAKSVTNNLIASCLLAS----KQD---CIKMHDVVRDVAIDIGKK--YF--RA---S-
>XP_028121294.1
----V-PS---E--QLVPYASR-DLAMTNVME--DDNINFIGIHGIGGVGKTTLVTEIG--KKAKSDFDD---AVVSQNPDIKKIQGQIASWLNN---EIERAT---MLCAKLKDKKILVILDDVWAK-----NDVGIPF--HPGCKIVITTRREQVCRTMGHEWEK-VWLDVLPEQDSWDLFGKNVGDV--------ALNDVAREVCKECGGLPIAVVTVAKAM--K-SNLEEWKNAAQELK--VPTNIE-DQLVYKSLRLSYDYLDEEAKACFLLCSLFPEDHDILVEDLVRYGMGLRLF-K--NQEVRGRANSVISNLINSCLLAS---DEQD---CIKMHDVVRDVAIFIGKK--HF--RA---S-
>XP_028121295.1
----V-PS---E--QLVPYASR-DLAMTNVME--DDNINFIGIHGIGGVGKTTLVTEIG--KKAKSDFDD---AVVSQNPDIKKIQGQIASWLNN---EIERAT---MLCAKLKDKKILVILDDVWAK-----NDVGIPF--HPGCKIVITTRREQVCRTMGHEWEK-VWLDVLPEQDSWDLFGKNVGDV--------ALNDVAREVCKECGGLPIAVVTVAKAM--K-SNLEEWKNAAQELK--VPTNIE-DQLVYKSLRLSYDYLDEEAKACFLLCSLFPEDHDILVEDLVRYGMGLRLF-K--NQEVRGRANSVISNLINSCLLAS---DEQD---CIKMHDVVRDVAIFIGKK--HF--RA---S-
>XP_028121296.1
----V-PS---E--QLVPYASR-DLAMTNVME--DDNINFIGIHGIGGVGKTTLVTEIG--KKAKSDFDD---AVVSQNPDIKKIQGQIASWLNN---EIERAT---MLCAKLKDKKILVILDDVWAK-----NDVGIPF--HPGCKIVITTRREQVCRTMGHEWEK-VWLDVLPEQDSWDLFGKNVGDV--------ALNDVAREVCKECGGLPIAVVTVAKAM--K-SNLEEWKNAAQELK--VPTNIE-DQLVYKSLRLSYDYLDEEAKACFLLCSLFPEDHDILVEDLVRYGMGLRLF-K--NQEVRGRANSVISNLINSCLLAS---DEQD---CIKMHDVVRDVAIFIGKK--HF--RA---S-
>XP_028121297.1
----V-PS---E--QLVPYASR-DLAMTNVME--DDNINFIGIHGIGGVGKTTLVTEIG--KKAKSDFDD---AVVSQNPDIKKIQGQIASWLNN---EIERAT---MLCAKLKDKKILVILDDVWAK-----NDVGIPF--HPGCKIVITTRREQVCRTMGHEWEK-VWLDVLPEQDSWDLFGKNVGDV--------ALNDVAREVCKECGGLPIAVVTVAKAM--K-SNLEEWKNAAQELK--VPTNIE-DQLVYKSLRLSYDYLDEEAKACFLLCSLFPEDHDILVEDLVRYGMGLRLF-K--NQEVRGRANSVISNLINSCLLAS---DEQD---CIKMHDVVRDVAIFIGKK--HF--RA---S-
>XP_028121298.1
----V-PS---E--QLVPYASR-DLAMTNVME--DDNINFIGIHGIGGVGKTTLVTEIG--KKAKSDFDD---AVVSQNPDIKKIQGQIASWLNN---EIERAT---MLCAKLKDKKILVILDDVWAK-----NDVGIPF--HPGCKIVITTRREQVCRTMGHEWEK-VWLDVLPEQDSWDLFGKNVGDV--------ALNDVAREVCKECGGLPIAVVTVAKAM--K-SNLEEWKNAAQELK--VPTNIE-DQLVYKSLRLSYDYLDEEAKACFLLCSLFPEDHDILVEDLVRYGMGLRLF-K--NQEVRGRANSVISNLINSCLLAS---DEQD---CIKMHDVVRDVAIFIGKK--HF--RA---S-
>XP_028121300.1
----V-PS---E--QLVPYASR-DLAMTNVME--DDNINFIGIHGIGGVGKTTLVTEIG--KKAKSDFDD---AVVSQNPDIKKIQGQIASWLNN---EIERAT---MLCAKLKDKKILVILDDVWAK-----NDVGIPF--HPGCKIVITTRREQVCRTMGHEWEK-VWLDVLPEQDSWDLFGKNVGDV--------ALNDVAREVCKECGGLPIAVVTVAKAM--K-SNLEEWKNAAQELK--VPTNIE-DQLVYKSLRLSYDYLDEEAKACFLLCSLFPEDHDILVEDLVRYGMGLRLF-K--NQEVRGRANSVISNLINSCLLAS---DEQD---CIKMHDVVRDVAIFIGKK--HF--RA---S-
>XP_028121301.1
----V-PS---E--QLVPYASR-DLAMTNVME--DDNINFIGIHGIGGVGKTTLVTEIG--KKAKSDFDD---AVVSQNPDIKKIQGQIASWLNN---EIERAT---MLCAKLKDKKILVILDDVWAK-----NDVGIPF--HPGCKIVITTRREQVCRTMGHEWEK-VWLDVLPEQDSWDLFGKNVGDV--------ALNDVAREVCKECGGLPIAVVTVAKAM--K-SNLEEWKNAAQELK--VPTNIE-DQLVYKSLRLSYDYLDEEAKACFLLCSLFPEDHDILVEDLVRYGMGLRLF-K--NQEVRGRANSVISNLINSCLLAS---DEQD---CIKMHDVVRDVAIFIGKK--HF--RA---S-
>XP_028121302.1
----V-PS---E--QLVPYASR-DLAMTNVME--DDNINFIGIHGIGGVGKTTLVTEIG--KKAKSDFDD---AVVSQNPDIKKIQGQIASWLNN---EIERAT---MLCAKLKDKKILVILDDVWAK-----NDVGIPF--HPGCKIVITTRREQVCRTMGHEWEK-VWLDVLPEQDSWDLFGKNVGDV--------ALNDVAREVCKECGGLPIAVVTVAKAM--K-SNLEEWKNAAQELK--VPTNIE-DQLVYKSLRLSYDYLDEEAKACFLLCSLFPEDHDILVEDLVRYGMGLRLF-K--NQEVRGRANSVISNLINSCLLAS---DEQD---CIKMHDVVRDVAIFIGKK--HF--RA---S-
>XP_028121303.1
----V-PS---E--QLVPYASR-DLAMTNVME--DDNINFIGIHGIGGVGKTTLVTEIG--KKAKSDFDD---AVVSQNPDIKKIQGQIASWLNN---EIERAT---MLCAKLKDKKILVILDDVWAK-----NDVGIPF--HPGCKIVITTRREQVCRTMGHEWEK-VWLDVLPEQDSWDLFGKNVGDV--------ALNDVAREVCKECGGLPIAVVTVAKAM--K-SNLEEWKNAAQELK--VPTNIE-DQLVYKSLRLSYDYLDEEAKACFLLCSLFPEDHDILVEDLVRYGMGLRLF-K--NQEVRGRANSVISNLINSCLLAS---DEQD---CIKMHDVVRDVAIFIGKK--HF--RA---S-
>XP_028121304.1
----V-PS---E--QLVPYASR-DLAMTNVME--DDNINFIGIHGIGGVGKTTLVTEIG--KKAKSDFDD---AVVSQNPDIKKIQGQIASWLNN---EIERAT---MLCAKLKDKKILVILDDVWAK-----NDVGIPF--HPGCKIVITTRREQVCRTMGHEWEK-VWLDVLPEQDSWDLFGKNVGDV--------ALNDVAREVCKECGGLPIAVVTVAKAM--K-SNLEEWKNAAQELK--VPTNIE-DQLVYKSLRLSYDYLDEEAKACFLLCSLFPEDHDILVEDLVRYGMGLRLF-K--NQEVRGRANSVISNLINSCLLAS---DEQD---CIKMHDVVRDVAIFIGKK--HF--RA---S-
>XP_028121305.1
----V-PS---E--QLVPYASR-DLAMTNVME--DDNINFIGIHGIGGVGKTTLVTEIG--KKAKSDFDD---AVVSQNPDIKKIQGQIASWLNN---EIERAT---MLCAKLKDKKILVILDDVWAK-----NDVGIPF--HPGCKIVITTRREQVCRTMGHEWEK-VWLDVLPEQDSWDLFGKNVGDV--------ALNDVAREVCKECGGLPIAVVTVAKAM--K-SNLEEWKNAAQELK--VPTNIE-DQLVYKSLRLSYDYLDEEAKACFLLCSLFPEDHDILVEDLVRYGMGLRLF-K--NQEVRGRANSVISNLINSCLLAS---DEQD---CIKMHDVVRDVAIFIGKK--HF--RA---S-
>XP_028121306.1
----V-PS---E--QLVPYASR-DLAMTNVME--DDNINFIGIHGIGGVGKTTLVTEIG--KKAKSDFDD---AVVSQNPDIKKIQGQIASWLNN---EIERAT---MLCAKLKDKKILVILDDVWAK-----NDVGIPF--HPGCKIVITTRREQVCRTMGHEWEK-VWLDVLPEQDSWDLFGKNVGDV--------ALNDVAREVCKECGGLPIAVVTVAKAM--K-SNLEEWKNAAQELK--VPTNIE-DQLVYKSLRLSYDYLDEEAKACFLLCSLFPEDHDILVEDLVRYGMGLRLF-K--NQEVRGRANSVISNLINSCLLAS---DEQD---CIKMHDVVRDVAIFIGKK--HF--RA---S-
>XP_028121307.1
----V-PS---E--QLVPYASR-DLAMTNVME--DDNINFIGIHGIGGVGKTTLVTEIG--KKAKSDFDD---AVVSQNPDIKKIQGQIASWLNN---EIERAT---MLCAKLKDKKILVILDDVWAK-----NDVGIPF--HPGCKIVITTRREQVCRTMGHEWEK-VWLDVLPEQDSWDLFGKNVGDV--------ALNDVAREVCKECGGLPIAVVTVAKAM--K-SNLEEWKNAAQELK--VPTNIE-DQLVYKSLRLSYDYLDEEAKACFLLCSLFPEDHDILVEDLVRYGMGLRLF-K--NQEVRGRANSVISNLINSCLLAS---DEQD---CIKMHDVVRDVAIFIGKK--HF--RA---S-
>XP_028121308.1
----V-PS---E--QLVPYASR-DLAMTNVME--DDNINFIGIHGIGGVGKTTLVTEIG--KKAKSDFDD---AVVSQNPDIKKIQGQIASWLNN---EIERAT---MLCAKLKDKKILVILDDVWAK-----NDVGIPF--HPGCKIVITTRREQVCRTMGHEWEK-VWLDVLPEQDSWDLFGKNVGDV--------ALNDVAREVCKECGGLPIAVVTVAKAM--K-SNLEEWKNAAQELK--VPTNIE-DQLVYKSLRLSYDYLDEEAKACFLLCSLFPEDHDILVEDLVRYGMGLRLF-K--NQEVRGRANSVISNLINSCLLAS---DEQD---CIKMHDVVRDVAIFIGKK--HF--RA---S-
>XP_028121309.1
----V-PS---E--QLVPYASR-DLAMTNVME--DDNINFIGIHGIGGVGKTTLVTEIG--KKAKSDFDD---AVVSQNPDIKKIQGQIASWLNN---EIERAT---MLCAKLKDKKILVILDDVWAK-----NDVGIPF--HPGCKIVITTRREQVCRTMGHEWEK-VWLDVLPEQDSWDLFGKNVGDV--------ALNDVAREVCKECGGLPIAVVTVAKAM--K-SNLEEWKNAAQELK--VPTNIE-DQLVYKSLRLSYDYLDEEAKACFLLCSLFPEDHDILVEDLVRYGMGLRLF-K--NQEVRGRANSVISNLINSCLLAS---DEQD---CIKMHDVVRDVAIFIGKK--HF--RA---S-
>XP_028121310.1
----V-PS---E--QLVPYASR-DLAMTNVME--DDNINFIGIHGIGGVGKTTLVTEIG--KKAKSDFDD---AVVSQNPDIKKIQGQIASWLNN---EIERAT---MLCAKLKDKKILVILDDVWAK-----NDVGIPF--HPGCKIVITTRREQVCRTMGHEWEK-VWLDVLPEQDSWDLFGKNVGDV--------ALNDVAREVCKECGGLPIAVVTVAKAM--K-SNLEEWKNAAQELK--VPTNIE-DQLVYKSLRLSYDYLDEEAKACFLLCSLFPEDHDILVEDLVRYGMGLRLF-K--NQEVRGRANSVISNLINSCLLAS---DEQD---CIKMHDVVRDVAIFIGKK--HF--RA---S-
>XP_028121354.1
KDDDR-TF--EEEEGIVGIQDDVNALVKRLKT--GGCYAILSIVGAVGSGKTTLAQAIYKSKGVKRYF--RAWVFFSKDYTKEDLLLSLLKQLES-PLNPEQ-----VLVDMLSSNRYLVVVDNVHAD-GVW-DELKHVFLE-RYSKIILTTCHEQVGNCSSSA----HRMKGLNHQESRKMFLNKARPRERF-----D--QNMMKILEICQGMPLRIVLLAGLL--K-----ELSQVLEH----ICRQCH--------ISFCYDDLPAGRKLCLIYLALFPKEFDIPVRRLVRLWLAEGFVKQSPTMASEDVAGEYFEDLVNRNLIQIS-FRSDGSPRRCRLPSALHDYLLSKTQEINFH--RS---RR
>XP_028121406.1
TSVNR-DA---EAK-LVGIEKPQRQLIGWLV---GLK--AVSVVGMGGLGKTTLVKKVYDDATVKKHFNSHAWLTVSESFRAQDLLKDMIQQLFKETMSIDK---LKLVNNFLQEKRYVVVFDDVWNV-KDW-EAIKHMLPD--GSRVILTTRFTDIA-STCC-----YTLMPLSSEESWTLFCNKTF-RGD-LCP--NLKGISLRILKRCEGLPLAIVAISGVL--K-SRIDEWEMLYR-----LGAELEKLESMKKALSLSYNDLPYYLKICFFYLSIFPEDQQILCKKVIRLWIVEGFV-NAIEKTIEEVANGYLNELFNRSLILGA-RDPDGRPRDFHIHDLMCEIIVSKAREHNI---RQ---RR
>XP_028121409.1
TVVNR-DA---EAK-LVGIEMPKRQLMEWLV---GLK--AISVVGIGGLGKTTLVKKVYDAAAVKKHFNSHAWLTISEAFGVEDLLKDMIQQLFRETMSINR---LKLANDFLQQRRYVVVFDDVWNV-NAW-EAIKHVLPD--GSRVILTIRFAHIA-PTCS-----YTLMPLSQEESWMLFCNKTF-RGS-LCC--NLKQISHRILKRCEGLPLEIVAISGVL--K-RRIDEWEMLYH-----LGAELEKLESMKKALFLSYNDLPYYLKICFLYLSIFPEDQQTSCKRVIELWIAEGFV-NGIEKTIEEVANGYLDELFNRSLIQVA-RHPDGRPSKFRIHDLMREIIVSKAREQNI---RQ---RR
>XP_028121480.1
QD--S-SS---DDD-LVGIEDGKEQLLAWLMD--QRM--VISVVGMGGSGKTTLVAQAYNNRIVKRQFDCYAWITVSQKFVVDDLLRSMIKEFYRSSMSYRE---LIMITNFLRLKRYVIVFDDVWSS-NLW-RDIHVSLLD--GSRVILTTRKEDVA-SSSF-----HYIKLLGVSDAWNLFCMKAF-SSNPCCP--HLKTLAQNLVAKCDGLPLAIIALGSVM--K---ESDWRKIYN-----LSWELSGLEVVKTILLLSFNDLPYRLKCCFLYCCLFPEDYKIKRKRLIRLWMAEGFV-EKVRRTPEEVAESYLMELICRSMLQVV-RHGSGRPKTCKMHDLMRELAIYTSETEKF---RE---RR
>XP_028121701.1
ID--G-SS---EKE-IVGMDESEEKLLEWLTE--RRT--IISIVGMGGLGKTTLVTKVYNDQIIKRYFDCWAWISVSQTYGVEELLRSMVRELLKGSMNYRQ---LAMLIDVLHDKRYVVVLDDVWGI-ELW-SRIRCAFPD--GSRIIFTTRNENVA-T-SV-----HRLEPLRENDAWVLFCNKVF-WNYPSCP--ELEKSAQTIMKKCEGLPLAIVAIGGLM--R---VVEWKKVYD-----LNWQLSVLGRVKGMLLLSFNDLPFYLKHCFLYCCVFRDGYPIKRKKLIRLWVAEGFV-IERKLTIEEVAEEYLTELILRSMIQVT-TNDCGRVKTCKVHDVMRELAVTTSEEENF---QE---LR
>XP_028121702.1
ID--G-SS---EKE-IVGMDESEEKLLEWLTE--RRT--IISIVGMGGLGKTTLVTKVYNDQIIKRYFDCWAWISVSQTYGVEELLRSMVRELLKGSMNYRQ---LAMLIDVLHDKRYVVVLDDVWGI-ELW-SRIRCAFPD--GSRIIFTTRNENVA-T-SV-----HRLEPLRENDAWVLFCNKVF-WNYPSCP--ELEKSAQTIMKKCEGLPLAIVAIGGLM--R---VVEWKKVYD-----LNWQLSVLGRVKGMLLLSFNDLPFYLKHCFLYCCVFRDGYPIKRKKLIRLWVAEGFV-IERKLTIEEVAEEYLTELILRSMIQVT-TNDCGRVKTCKVHDVMRELAVTTSEEENF---QE---LR
>XP_028121711.1
----K-SS---A--NYANFESR-ELVFNNIMV--DSNVKMIGVYGTGGVGKTTMVEEIG--KQVK-NFDE---VVVSQDANVSNIQGQLADRLKG---EVGKAN---QLWNRLNNKKNLIILDDVWQE-----DTIGIPI--NNCCKVVITSRIRGVLEKMHVN----VPMQVLLEKEAWALFKTKVGNS--------ELHDIADAICKECGGLPVAILAIGAAL--K--KKYVWEDVLDQFK--MLNNIA-DPKVYASLKLSYDRLSSDAKSCFLLCCFFPEDANISIEVLARHCIARSLL-GQ-NIRASRRVLTAVDILKDACLLEG---KDEN---FVKMHDVIRDVALSIADDGKIL--KH---T-
>XP_028121712.1
Q---H-SSEVSESE-FVGRVNDRVILFQFLMN--DDGMLVLPIVGIAGIGKTALVKQLYNHDMV-KHFQLRIWVKVAKCLDVKYVMQKIMKYITDACADLNSIQ-LKLLQLKLRNTKFLLVLDNLCEC-RCW--KLYALL--TMGSKIIVTTRNMGVALAVGT-----YNLESLSDEDCLELIWKWAGFPEKL-----KLSEIAKEIVKKCHGYPRAAKTLGNNL--E-TNECKWLELKE----ELAQ-KK----FLVVLRSSYDTQPTELKRCFIYYSIFPKSYEIEIDKLIQLWMAQGLI-QSSGCELEDIGIDYLNQLCSIFFFEKI-EHHDN--NMCRMPEIIHDLAVFMAGETTYRS------KH
>XP_028121713.1
Q---H-SSEVSESE-FVGRVNDRVILFQFLMN--DDGMLVLPIVGIAGIGKTALVKQLYNHDMV-KHFQLRIWVKVAKCLDVKYVMQKIMKYITDACADLNSIQ-LKLLQLKLRNTKFLLVLDNLCEC-RCW--KLYALL--TMGSKIIVTTRNMGVALAVGT-----YNLESLSDEDCLELIWKWAGFPEKL-----KLSEIAKEIVKKCHGYPRAAKTLGNNL--E-TNECKWLELKE----ELAQ-KK----FLVVLRSSYDTQPTELKRCFIYYSIFPKSYEIEIDKLIQLWMAQGLI-QSSGCELEDIGIDYLNQLCSIFFFEKI-EHHDN--NMCRMPEIIHDLAVFMAGETTYRS------KH
>XP_028122034.1
----T-ST---K--NFTAFESR-KSLVKGIME--DENTSVIGICGMGGVGKTTIVEEVC--RQAKAEFDK---VVVSQTPNVVKIQGKIAHE-LE---ESERPQ---ALWARIKAKKILVVLDDIWDK-----DKVGIPF--HKGCKILLTSRRKDVYNKMNAQ----FSIEVLDEEEAWILFSGTAGEI--------DLNPIAREVARECGGLPIAIVTVGRAL--M--SKDVWIDAARRLK--VPTKIE-EAYVYSSLKLSYNYLS-EAKSCFLLCSLFPEDTDIPMMALVRYGIGLRLF-Q--DEDGRHRALALLSTLVSSFMLEI----------KIKMHDVVRDFAIHVAKEEAHI--KA---TT
>XP_028122073.1
----R-HF---EPI-VVGFDEHIKTLMARVI---KRH--VVSIAGMPGLGKTTLAKKVFDSV-VHHRFQCSAKVYASQRPNVKHLLQDIAKQVGLKEKWEEN---VENLSAYLKGKRYVILIDDIWDT-QTW-DDLENGIPKKNGSRIIITSRNREVGLSICG-----YELQPLKPNESWNLFSMMVM-DPLEEF---ELEPLGRKIVERCGFVPLAIVVVAGLL--K-KTEHAWKGVLD-----MGQD-D--DMCSKILALSYKDLPIHLKPCFLYFGLFPEDYEIFAFELINLWVAEGFV-QEKGRTPEDVGEDYLDHLVARNMVQVA-RRYDGRIRTCRIHDLLHSLCIRVATECNF---ND---R-
>XP_028122074.1
----R-HF---EPI-VVGFDEHIKTLMARVI---KRH--VVSIAGMPGLGKTTLAKKVFDSV-VHHRFQCSAKVYASQRPNVKHLLQDIAKQVGLKEKWEEN---VENLSAYLKGKRYVILIDDIWDT-QTW-DDLENGIPKKNGSRIIITSRNREVGLSICG-----YELQPLKPNESWNLFSMMVM-DPLEEF---ELEPLGRKIVERCGFVPLAIVVVAGLL--K-KTEHAWKGVLD-----MGQD-D--DMCSKILALSYKDLPIHLKPCFLYFGLFPEDYEIFAFELINLWVAEGFV-QEKGRTPEDVGEDYLDHLVARNMVQVA-RRYDGRIRTCRIHDLLHSLCIRVATECNF---ND---R-
>XP_028122080.1
----R-SF---EPN-VVGFEKHIEDLVAKML---QGL--VISIIGMAGLGKTTLAKKVFKSA--KHNFERSAWIYVSQQPNIRELLRDIARQVGLKEKWEEN---IENLFTFLSEHRYVILLDDMWHI-ETW-GAIKNAIPTKNGSRIILTSRNSYVGTHVGG-----HELRPLNKENSRKLFFKMVM-V---DP---QLENI-------------------------------------------------------------------------------EDHKISAFKLVNLWAAKGFI-QGSGREVEDVGDDYLNHLIARNLIQVV-RRFHGKASS------------------------------
>XP_028122084.1
----R-HN---EPI-VVGFDEHIKTLEAKLL---KNR--VVSIVGMPGLGKTTLAKKVFDSVHV-HWFQCSAKVYVSQRPNVTQLFQEIAKHVGLREEWEEN---VENLSAYLRGKRYVILIDDIWDT-QAW-DDIQNGIPTENGSRIILTSRNNEVGLLIGG-----YELQPLEPEESWNLFTKMVM-DPLEKF---ELEPFGRKIVGKCGCVPLAIVVVAGLL--K-KTEHAWKGILD-----MGQD-D--DMCSKILALSYKDLPIHLKPCFLYFGLFPEDYEIFAFQLINLWVAEGFV-QGKGRLPEDVGEDYLDQLINRNIVQVA-RKYDGRIRSCRIHDLLHNVCIRVATESNF---NH---RR
>XP_028122092.1
------TY---VRD-LVGMDSRMQKVIELLGLG-MDDARVVGIWGMGGIGKTTISRAVYDS---Q--FEGYSFVRVSKNCGLKTLQEKLIYELME-VGSDGHA--VHMIRNMVCRKKVLIVLDDVDESTQDW----------SFGSRIIVTTRNQQVLRYI-------YEVEQLREDEAIELFESKAFRKHQQ-----RYGTLVCRAVEYAKGVPLALEVLGSFL-CQ--SKDEWENSLNKL-----KG--HLAEVHQVIRISYDALDWQEQQIFLFNG---KDKNE----VIKILESSGFH-------P-IIG---IHILVQKSLVTIS----DN--K-LLMHDLIQELGWYIVKEKR---DED---E-
>XP_028122094.1
------TY---VRD-LVGMDSRMQKVIELLGLG-MDDARVVGIWGMGGIGKTTISRAVYDS---Q--FEGYSFVRVSKNCGLKTLQEKLIYELME-VGSDGHA--VHMIRNMVCRKKVLIVLDDVDESTQDW----------SFGSRIIVTTRNQQVLRYI-------YEVEQLREDEAIELFESKAFRKHQQ-----RYGTLVCRAVEYAKGVPLALEVLGSFL-CQ--SKDEWENSLNKL-----KG--HLAEVHQVIRISYDALDWQEQQIFLFNG---KDKNE----VIKILESSGFH-------P-IIG---IHILVQKSLVTIS----DN--K-LLMHDLIQELGWYIVKEKR---DED---E-
>XP_028122095.1
------T----GED-LVGMDSRMEKVIKLLGLG-VDDARVVGIWGMGGIGKTTISRAVYDR---Q--FEGYSFVRVSKKCGLKTLQEQLISELME-VGSEGRA--VHMIRNMVCRKKVLIVLDDVDELTHDW----------GFGSRIIITTRNQRALRYI-------YKVEELREDEATELFELKAFQKHQQ-----GYRELVCRAVKYAKGVPLALKVLGSFL-CR--NKDEWESSLKRL-----KE--PMKEVQEVLRISYDALDWQEQEIFLFKG---MDKND----ITKILESCGFH-------P-IIG---IDVLVKNSLITIS----GN--K-LLMHDLIQELGWYIIKEKR---DED---E-
>XP_028122135.1
----P--S---I--GFKGFKSR-NLIVKQIFE--ADEMNLIGVCGMGGVGKTTMVKHVA--KRVEEEFNK---VAVSQEPNLKQVQSCIAEML-D---PIVRSS---RLRQRLQNEKILVILDDIWEE-----DESGFPL--NKSCKILFTSQNRNLWKGIQNK----IQLLVLVGDEPWLLFREKVGDC--------DLRPLAKQIVNECGGLPLALVTIGGAL--T-PDQHHWNNALQQLR--LSSEV--PAKVYQALYFSYNFLDERAKKLFLLHCLFPEDCNIAIEDLVRYGIRLRWF-E--GDDARDQVNVLVDQLKSCYLLDG---SYEGDEGRIKMHDVVRDVAISIAKEKHFM--IH---A-
>XP_028122174.1
----T-SM---G--GFNGFESR-RSIMNEVME--DDSINVIGICGMGGVGKTTMVKEVA--KKAEEKFDI---IVVSQNPNLINIQSEIAKINFE---LPTGAG---EIRSKILKGRVLVILDDVWDI-----EEIGIPF--CKSCKIVLTSRSEDVCNSMNTQ----FMVPVLPEEEAWNLFKEKAAIPYND-----DFQSTQMAVAKECGGLPISIVTVGRAL--K--GKPSWDSALEQLR--IVNNIK-YDKVIKSLELSYNFLSKEAKKCFLLCSLYPEDFAIPIEDLVRYAIGIELF-E--RNQARNRVYSVVDDLKKCYLMES---EKVE---CIKMHDVIRDVAISIAREEHIV--RC---R-
>XP_028122176.1
----T-SM---G--GFNGFESR-RSIMNEVME--DDSINVIGICGMGGVGKTTMVKEVA--KKAEEKFDI---IVVSQNPNLINIQSEIAKINFE---LPTGAG---EIRSKILKGRVLVILDDVWDI-----EEIGIPF--CKSCKIVLTSRSEDVCNSMNTQ----FMVPVLPEEEAWNLFKEKAAIPYND-----DFQSTQMAVAKECGGLPISIVTVGRAL--K--GKPSWDSALEQLR--IVNNIK-YDKVIKSLELSYNFLSKEAKKCFLLCSLYPEDFAIPIEDLVRYAIGIELF-E--RNQARNRVYSVVDDLKKCYLMES---EKVE---CIKMHDVIRDVAISIAREEHIV--RC---R-
>XP_028122177.1
----T-SM---G--GFNGFESR-RSIMNEVME--DDSINVIGICGMGGVGKTTMVKEVA--KKAEEKFDI---IVVSQNPNLINIQSEIAKINFE---LPTGAG---EIRSKILKGRVLVILDDVWDI-----EEIGIPF--CKSCKIVLTSRSEDVCNSMNTQ----FMVPVLPEEEAWNLFKEKAAIPYND-----DFQSTQMAVAKECGGLPISIVTVGRAL--K--GKPSWDSALEQLR--IVNNIK-YDKVIKSLELSYNFLSKEAKKCFLLCSLYPEDFAIPIEDLVRYAIGIELF-E--RNQARNRVYSVVDDLKKCYLMES---EKVE---CIKMHDVIRDVAISIAREEHIV--RC---R-
>XP_028122178.1
----A-FT---G--GFKGFESR-RSIMNGVME--DDSIYVIGICGMGGVGKTTMVKEVA--KKAEEEFDI---TVVSQNQNLITIQDQIAKINFG---LPTGAG---QIRSKILSGRVLVILDDVWKI-----EDIGIPI--HKGCKIVMTSRSEDVCNNMDTQ----FEVGVLHEEEAWNLFKEMAGISDEG-----NTQLTQMAVAKECGGLPIAIVTVGRAL--R--SKYAWDSALEQLR--MVKNIS-NENVFKSLELSYDNLSDETKKCFLLCSLYSEDFDIPIEDLVGYAIGIELF-K--RHQARNRVHSVVDDLKKCYLMET---KNEE---CIKMHDVVRDVAISIAREEHFL--RC---R-
>XP_028122179.1
----A-FT---G--GFKGFESR-RSIMNGVME--DDSIYVIGICGMGGVGKTTMVKEVA--KKAEEEFDI---TVVSQNQNLITIQDQIAKINFG---LPTGAG---QIRSKILSGRVLVILDDVWKI-----EDIGIPI--HKGCKIVMTSRSEDVCNNMDTQ----FEVGVLHEEEAWNLFKEMAGISDEG-----NTQLTQMAVAKECGGLPIAIVTVGRAL--R--SKYAWDSALEQLR--MVKNIS-NENVFKSLELSYDNLSDETKKCFLLCSLYSEDFDIPIEDLVGYAIGIELF-K--RHQARNRVHSVVDDLKKCYLMET---KNEE---CIKMHDVVRDVAISIAREEHFL--RC---R-
>XP_028122291.1
QD--S-SS---DDD-LVGIEDGKKQLLDWLTD--QRT--VISVVGMGGSGKTTLVAQAYNSQIVKRQFDCYAWITVSQTYVVNDLLRSMIKEFYGSSMSYRE---LIMITDFLRLKRYVIVFDDVWSS-NLW-RDIHVSLLD--GSRVILTTRNEEIA-SSSF-----HYIKLLGVSDAWNLFCMKAF-SSNPCCP--HLKTLAQDLVAKCKGLPLAIVALGGVM--K---ELEWRKIYN-----LSWELSGLEVVKTILLLSFNDLPYRLKCCFLYCCLFPEDYKIKRKRLIRLWMAEGFV-EKVRRTPEEVAESYLMELICRSMLQVV-RNELGRPKNCKMHDLMRELAISTSETEKF---RE---RR
>XP_028122292.1
HD--A-DT---DDD-LVGIEDGKRQLLGWLMD--QRT--VISVFGMGGSGKTTLVAKAYNNQTVKQHFHCYAWITVSQTYVVDDLLRSMIKEFCPSSKSHKE---LLMITNYLESKRYVVVLDDVWSH-NLW-GHIRASLPD--GSRVILTTRKEDVA-SFNF-----HHMNPLSTDDAWKLFCMKAF-SSNRCCP--ELESLAHDLVAKCEGLPLAIAALGGVM--K---ESDWRKAYK-----LSWELSELEAVKTILLYSFNELPYQLKQCFLYCCLFPEDYPIRRKRLIRLWMAEGFV-GKRDLTVEEVADGYLMDLVCRSMLQVI-RNPSGRPKECKMHDLVREIALSKSETEKF---KE---RR
>XP_028122760.1
----K-SS---T--NYVNFESR-ELVFNNIMA--NSNVKMIGVYGTGGVGKTTM------------NFDE---VVVSQDANVSNIQGQLAVRLQG---EVGKAS---KLWNRLNNKKNLIILDDMWQN-----DRIGIPI--NNCCKVVMTSRIRGVLEEMHVD----VPMQVLSKKEAWALFKTKVGNS--------ELHDIADAVCKECGGLPVAILAVGAAL--K--KKYVWEDVLDQFK--MLKNIA-DAKVYASLKLSYDRLSSDAKSCFLLCCFFPEDANISIEVLARHCIARSLL-GQ-NRRASRRVLTVVDILKDACLLKG---KDEN---FVKMHDVIRDVALSIADDGKIL--KH---T-
>XP_028122806.1
--KDR-AS---DDE-VVGIESPKYELISRLVD--QRA--VISMVGMGGIGKTTLAKKVYDSQEVVAHFNCKVWITVSQSYKPEVLLKTMIKELSGE-----S---LIKLKGNLSEKRYVIVFDDVWET-DFW-GSMRHALPK--GSRIIITTRKEQVA-AFCT-----HELQALSQEKAWKLFCTKAF-QLDFRCP--ELEEVSQAIVRKCQGLPLAIAVIGGLL--K---ISEWQKFYG-----MNSELEELKSISKILLFSYNDLPQHLKSCFLYFGIMPEDYSIKAARLIRLWIAEGFV-EEQNKTLEEVAGEYLTELIHRRLVLVS-TKFDGRVGWCQVHDVVREIILSMSKEFSL---KE---RR
>XP_028122843.1
--KDR-AS---DDE-VVGIESPKYELISRLVD--QRA--VISVVGMGGIGKTTLAKKVYDSQEVVAHFICKAWITVSQSYKPEELLKTMIKQLSGE-----S---LIKLRGYLSEKRSVIVFDDVWET-DFW-GSIRLALPK--GSRVIITTRSEQVA-TFCK-----HELEALSEEKAWELFCKKAF-QLDFHCP--ELEEVSHAIVRKCKGLPLAIAAIGGLL--K---ISEWQKFYG-----MNSELENLKSISKILLFSYNDLPHHLKSCFLYFGIMPEDYSINAGRLIRLWIAEGFV-EEQKKTLEEVAEEYLTELIHRRLVLVS-KKFDGRVGKCQVHDVVREIILSLSKEFSL---KE---RW
>XP_028122844.1
--KDR-AS---DDE-VVGIESPKYELISRLVD--QRA--VISVVGMGGIGKTTLAKKVYDSQEVVAHFICKAWITVSQSYKPEELLKTMIKQLSGE-----S---LIKLRGYLSEKRSVIVFDDVWET-DFW-GSIRLALPK--GSRVIITTRSEQVA-TFCK-----HELEALSEEKAWELFCKKAF-QLDFHCP--ELEEVSHAIVRKCKGLPLAIAAIGGLL--K---ISEWQKFYG-----MNSELENLKSISKILLFSYNDLPHHLKSCFLYFGIMPEDYSINAGRLIRLWIAEGFV-EEQKKTLEEVAEEYLTELIHRRLVLVS-KKFDGRVGKCQVHDVVREIILSLSKEFSL---KE---RW
>XP_028122845.1
--KDR-AS---DDE-VVGIESPKYELISRLVD--QRA--VISVVGMGGIGKTTLAKKVYDSQEVVAHFICKAWITVSQSYKPEELLKTMIKQLSGE-----S---LIKLRGYLSEKRSVIVFDDVWET-DFW-GSIRLALPK--GSRVIITTRSEQVA-TFCK-----HELEALSEEKAWELFCKKAF-QLDFHCP--ELEEVSHAIVRKCKGLPLAIAAIGGLL--K---ISEWQKFYG-----MNSELENLKSISKILLFSYNDLPHHLKSCFLYFGIMPEDYSINAGRLIRLWIAEGFV-EEQKKTLEEVAEEYLTELIHRRLVLVS-KKFDGRVGKCQVHDVVREIILSLSKEFSL---KE---RW
>XP_028122847.1
--KDR-AS---DDE-VVGIESPKYELISRLVD--QRA--VISVVGMGGIGKTTLAKKVYDSQEVVAHFICKAWITVSQSYKPEELLKTMIKQLSGE-----S---LIKLRGYLSEKRSVIVFDDVWET-DFW-GSIRLALPK--GSRVIITTRSEQVA-TFCK-----HELEALSEEKAWELFCKKAF-QLDFHCP--ELEEVSHAIVRKCKGLPLAIAAIGGLL--K---ISEWQKFYG-----MNSELENLKSISKILLFSYNDLPHHLKSCFLYFGIMPEDYSINAGRLIRLWIAEGFV-EEQKKTLEEVAEEYLTELIHRRLVLVS-KKFDGRVGKCQVHDVVREIILSLSKEFSL---KE---RW
>XP_028122848.1
--KDR-AS---DDE-VVGIESPKYELISRLVD--QRA--VISVVGMGGIGKTTLAKKVYDSQEVVAHFICKAWITVSQSYKPEELLKTMIKQLSGE-----S---LIKLRGYLSEKRSVIVFDDVWET-DFW-GSIRLALPK--GSRVIITTRSEQVA-TFCK-----HELEALSEEKAWELFCKKAF-QLDFHCP--ELEEVSHAIVRKCKGLPLAIAAIGGLL--K---ISEWQKFYG-----MNSELENLKSISKILLFSYNDLPHHLKSCFLYFGIMPEDYSINAGRLIRLWIAEGFV-EEQKKTLEEVAEEYLTELIHRRLVLVS-KKFDGRVGKCQVHDVVREIILSLSKEFSL---KE---RW
>XP_028123143.1
------T----GKD-LVGMVSRMEKVIELLGLE-MDDARVVGIWGMGGIGKTTISRAVYDC---Q--FEGYSFVRVLEKCGLKTLQEQLISELME-VGSNGHA--VHMIRSTVCAKKVLIVLDDVDESTHDW----------SCGSRIIVTTRNQHVLRYI-------YEVEQLREDEAIELLESKAFGKHQQ-----GYGELVRHAVTYANGVPLALKVLGSFL-CR--NKDQWESSLNRL-----KK--SLKEVLQVLRISYDALKSEEKDIFLFKG---KDKND----VAKILESCGFD-------P-TIG---IEVLVEKSLITIS----SN--K-LLMHHLIQELGWHIVKEKR---DED---E-
>XP_028123156.1
------T----GKD-LVGMVSRTEKVIELLGLG-MHDARVVGIWGMGGIGKTTISRAVYDC---Q--FEGYSFVRVIEKCGLKTLQEQLISELME-VRSNGHA--VHMIRSMVCHKKVLIVLDDVDESIHDW----------SFGSRIIVTTRNQHVLRYI-------YEVEQLREDEAIELFESKAFGKHRQ-----GYGELVRHAVTYANGIPLALKVLGSFL-CR--NKDEWESSLNRL-----KK--PLKEVLQVLRISYDALESEEKDIFLFKG---KDAND----VTKILESCGFD-------P-IIG---IHVLVDKSLITIS----SN--K-LLMHDLIQELGWHIVKEKR---DED---E-
>XP_028123157.1
------T----GKD-LVGMVSRTEKVIELLGLG-MHDARVVGIWGMGGIGKTTISRAVYDC---Q--FEGYSFVRVIEKCGLKTLQEQLISELME-VRSNGHA--VHMIRSMVCHKKVLIVLDDVDESIHDW----------SFGSRIIVTTRNQHVLRYI-------YEVEQLREDEAIELFESKAFGKHRQ-----GYGELVRHAVTYANGIPLALKVLGSFL-CR--NKDEWESSLNRL-----KK--PLKEVLQVLRISYDALESEEKDIFLFKG---KDAND----VTKILESCGFD-------P-IIG---IHVLVDKSLITIS----SN--K-LLMHDLIQELGWHIVKEKR---DED---E-
>XP_028123158.1
------T----GKD-LVGMVSRTEKVIELLGLG-MHDARVVGIWGMGGIGKTTISRAVYDC---Q--FEGYSFVRVIEKCGLKTLQEQLISELME-VRSNGHA--VHMIRSMVCHKKVLIVLDDVDESIHDW----------SFGSRIIVTTRNQHVLRYI-------YEVEQLREDEAIELFESKAFGKHRQ-----GYGELVRHAVTYANGIPLALKVLGSFL-CR--NKDEWESSLNRL-----KK--PLKEVLQVLRISYDALESEEKDIFLFKG---KDAND----VTKILESCGFD-------P-IIG---IHVLVDKSLITIS----SN--K-LLMHDLIQELGWHIVKEKR---DED---E-
>XP_028123159.1
------T----GKD-LVGMVSRTEKVIELLGLG-MHDARVVGIWGMGGIGKTTISRAVYDC---Q--FEGYSFVRVIEKCGLKTLQEQLISELME-VRSNGHA--VHMIRSMVCHKKVLIVLDDVDESIHDW----------SFGSRIIVTTRNQHVLRYI-------YEVEQLREDEAIELFESKAFGKHRQ-----GYGELVRHAVTYANGIPLALKVLGSFL-CR--NKDEWESSLNRL-----KK--PLKEVLQVLRISYDALESEEKDIFLFKG---KDAND----VTKILESCGFD-------P-IIG---IHVLVDKSLITIS----SN--K-LLMHDLIQELGWHIVKEKR---DED---E-
>XP_028123284.1
------T----TPY-QTGIDSHVKDI---FQGG-LNNVSVMVICGMGGIGKTTIAKIVYNQ---K--FEGSIFIRIAKQPNLVCLQRQLVSDLKW-IYCVAEG--INKIKDAMCCKRVLVVLDDVDDLDRDW----------HPGSKIMITTRHVQLLADV-------YVVKELDDDEALCLFSRHAFGQDKP-----EYMEHSKRVIHHCGGLPLALEVLGSSL-SE--TIDMERKCISKI----KNT-------------------------------------------------------------------------------------------------------------------------
>XP_028123464.1
-----------------------MSTMKEVTE--DNEINIIGICGMGGIGKTTMVKDVA--IRAKNEFDE---IVVSHSPDLWNIQGQIADNL-R---LFGRAT---HLRQRVANKRILLVLDDVWEW-----DAIRIPF--NKGCKVVLTSRSLDVRIGMGSQ----IEVKTLV---------------------------------------------------------------------------------------------------------------------------------------------------------------------------------------------------
>XP_028123842.1
TD--R-TT---EPH-IHGRDKDIKQIMELLFG--GTSFDVIPIVGMGGIGKTILTQHIYNHDQVQKHFNLKAWVCVSDDFEVMRITKAILESFTH-FSNLNE---VQQLSKTLAGKKFLLVLDDVWDY-DGW-NLLQSPF--APGSKVIVTTRDRGVAKQMGM-----HNLHNLSYDDCWLIFSQHAFQNRNI-----ELESIGKKIVERCRGLPLAARALGSLL--K------WKAILN----N---EES----ILPALKLSYLHLPSHLKTCISYCAIIPKDYEFRKTELVLLSMAQGLI-EQPKEQMKDLG--------------------------------------------------------
>XP_028123843.1
TN--R-ST---ELH-IHGKDEGIKKIIELLLE--TKKFDVIPIVGMDVIGKTTLAHHIYNYDQVEKNFNLKAWVCVSNDFDVLRITKLILKSFTH-SGNLND---VQQLKYTLQGKKFLLVLDDMWDY-DGW-NLLQPPL----------------------------EHLEILSDNSCWLIFYQHAFDNRDI-----ELKSIGKKIVVTCGGLPLATKALGNLL--K------WKETLN----N---EES----ILPALKLGYLHLPSHLKRCFCYCAIIPKDYKFKEEELVLPSMAEGLI-E------------------------------------------------------------------
>XP_028123899.1
--------------------------MEWLV---GLK--AISVVGTGGLGKTTLVKKVYDAAAVKKHFNSHAWLTVLESFGVEDLLKDMCD-----------------------QMRYVVVFDDVWNV-NAW-EAIKHVLSD--GSRVILTTRFAHIA-STCC-----YTLILLSQEESWTLFCNKTF-RGN-LCP--NLKQISHRILKRCEGLPLAIVAISGLL--K-SRMDE----------------------------------------------------------------------------------------------------------------------------------------
>XP_028123908.1
AK--R-AT---ERC-IYGRDKEKKDIIDFLLR--DSKVGVLPIVGMGGLGKTTLAQMVYNDEVVNKHFDLKAWVCVSDEFDTMRISKVILESITS-FKELNQ---VQQLKQNLIGKKILIVLDDVWDK-NDW-NILKAPF--VSGSKIIVTTRDRDVALIMET-----HLLQHLSDDDCWSVFAQHAFGNKSM-----NLVCIGRKIVGKCKGLPLAARTLGGLL--K------WENVLN----DLNEQGS----ILPALRLSYHHLPSHLKRCFAYCSILPKDYEFEEDELVFLWMAEGLL-QQQNKRMEDLGVQYFHELQSRSFFQ---PSSGGESSKFVMHDLINDLAQSVAGYTCFR--EE---RH
>XP_028124056.1
-D--R-SF---EEN-IIGFDEHIQNLVAKVTD--HCR--VVSITGMAGLGKTTLAKKVYKSV--QQSFQCSAWIYVSQQPNIKELLRDIGRQVGLENKCKHN---VENLFEFLSQKRYVIVIDDIWDI-VPW-NGLKNGIPTEKGSRIIITSRKKNVDVNKGG-----HELQPLDQENSRTLFFNIVM-AASHCP---QLKKIGEQILERCCGVPLAIVVTAGLL--R-RTQLAWKEVLE-----MGQD-E--DQYSSIFALSYKDLPSKFKPCFLYLGLFPEDHEISTFELINLWAAEGFI-QGSEREVEDVGYDYLNHLIGRNLIQVV-RRFNGRARSCRIHDILHNLCIRVASEINF---NH---RR
>XP_028124058.1
-D--R-SF---EEN-IIGFDEHIQNLVAKVTD--HCR--VVSITGMAGLGKTTLAKKVYKSV--QQSFQCSAWIYVSQQPNIKELLRDIGRQVGLENKCKHN---VENLFEFLSQKRYVIVIDDIWDI-VPW-NGLKNGIPTEKGSRIIITSRKKNVDVNKGG-----HELQPLDQENSRTLFFNIVM-AASHCP---QLKKIGEQILERCCGVPLAIVVTAGLL--R-RTQLAWKEVLE-----MGQD-E--DQYSSIFALSYKDLPSKFKPCFLYLGLFPEDHEISTFELINLWAAEGFI-QGSEREVEDVGYDYLNHLIGRNLIQVV-RRFNGRARSCRIHDILHNLCIRVASEINF---NH---RR
>XP_028124078.1
-----------DEG-LVGMDSHMEELIKLLGLG-NDDARIVGIWGMGGIGKTTIAQVVYDR---Q--FDGCCFVRVSKERSITFLQEQLVSKLIE-VSSISSG--KSMIKRIISRKKVLIVLDDVDESIHDW----------SSGSKIIITTRDLHVLTCA-------YKVHELKKDEAVKLLISKAFRKDKQ-----GYGNLLDRAVEYCKGVPLALKVLGSFL-HR--KEIYWESALKRL-----ER--PLPGVEEVLKISYDALGWEDKEIFLFKQ---KYIND----VTKILESFGFQ-------P-TIA---IELLVEKSLIIIS----HG--R-LFMHDLIQEMGRNIVKEQR---YED---E-
>XP_028124369.1
----A-PS---E--RLVAYETT-NLAMMNVMQ--DDKINFIGIHGIGGVGKTTLVKEIG--KKAESDFDE---VVVSQNADIKKIQDQIAVMFTN---EIERTS---ALWARLKNKKILVILDDVWDR-----ETLGIPF--HEGCKIIITTRREQVCRTMGNEWEK-VRLDVLSEQDSWDLFRKNVGDF--------ALNDVAKEVCKECGGLPIAIVTVAKAM--K-SNPEEWKNAAQELK--LPTNIE-NKKVYQILMWSYDYLDEEAKACFLLCSLFPEDDDILVEDLVRYGMGLRLF-K--NQEVRGRAKSVISNLIDSCLLAS---DEQD---CIKMHDVVRDVAIFIGKK--HF--RA---S-
>XP_028124422.1
VS-NR-DA---EAE-LVGTDKRKKQLIEHLL---ELK--IISVVGMGGMGKTTLVRKIYEDSKVERHFKTHVWITVSQTFVVEEFLKDIIVQLFTNNLGSHD---LKQINKFLSQKRYVIVLDDIWRI-DAC-KALKYALPN--GSRVMLTTRIADIA-STTS-----YPLEPLSREESWNLFYRKTF-KAD-TCP--HLNEISRRILRRCEGLPLAIAAISGLL--K----------------------------------------GYLKPCFLYFSIFPNNYFIKRMRLIRLWMAKGFV-EVREQMPEEIAESYLNELVNRSLVQIA-TTRNRRVSTCRIHDLLREISLSKSRELNF---RN---RR
>XP_028124478.1
T---R-DA---EAE-LVGIDKPKSLLIQWLM---RLK--MLSVVGTGGLGKTTLIKKVFDDAIVKHNFQNHAWITVSESFKIEDLLKGMIQQLFEENMDTNS---LKIINAFLQQN--------------------------------------------------------------------RKTF-QGN-PCP--HLEGLSRGILKRCEGLPLAIVAISGLL--K-TSVDEWERIYR-----LGVELGKLQSMNKVLLLSYVDLPYYLKLCFLYLSIFPEDCFIDRGRLIRLWAAEGFI-EMKEMTAEEIAECYLNELISRSLIQVA-IRTNGRVKSYRIHDLWREIIVSKSKEQNM---ER---RR
>XP_028124575.1
----R-AS---EDE-VVGIEYTREELVDMLV---NRM--VILLVGMGGIGKTTLAKKVHDNQKVLAHFDCRAWITVSQSYKIEEILRMLIKQLYQDAMDQNS---LTNVRGYLLQKRYEIVFDDVWRT-DFW-RFVKHALPK--GSRVIITTRNKEVA-SFCK-----YEIQSLPENEAWRLFCMKAF-QWDFACP--ELEKVSREIVRKCEGLPLAIAAIGGLL--K---VSEWQKFYD-----LGSELENLTSIKKIVLLSYHNLPYFLKPCFLYFGIIPEDYSITCGRLVRLWMAEGFI-EEQKKTLEEVAEEYLIELILRNLVQVS-TKINGRVKNCRVHDVVREIILSKSEELSF---DE---RR
>XP_028124576.1
----R-AS---EDE-VVGIEYTREELVDMLV---NRM--VILLVGMGGIGKTTLAKKVHDNQKVLAHFDCRAWITVSQSYKIEEILRMLIKQLYQDAMDQNS---LTNVRGYLLQKRYEIVFDDVWRT-DFW-RFVKHALPK--GSRVIITTRNKEVA-SFCK-----YEIQSLPENEAWRLFCMKAF-QWDFACP--ELEKVSREIVRKCEGLPLAIAAIGGLL--K---VSEWQKFYD-----LGSELENLTSIKKIVLLSYHNLPYFLKPCFLYFGIIPEDYSITCGRLVRLWMAEGFI-EEQKKTLEEVAEEYLIELILRNLVQVS-TKINGRVKNCRVHDVVREIILSKSEELSF---DE---RR
>XP_028124577.1
----R-AS---EDE-VVGIEYTREELVDMLV---NRM--VISLVGMGGVGKTTLAKKVHDNQKVLAHFDCRAWITVSQSYKIEEIVRTMIKQLYQDAMDQNS---LTNIRGYLLQKRYEIVFDDVWRT-DFW-RFIKHALPK--GSRAIITTRNKEVA-SFCK-----YEIQPLPENEAWRLFCMKAF-QWDFVCP--ELEKVSREIVRKCEGLPLAIVAIGGLL--K---VSEWQKFYD-----LGSELENLTSIKKIVLLSYHNLPYFLKPCFLYFSIIPEDYSINCGRLVRLWMAEGFI-EEQKKTLEEVAEEYLIELILRNLVQVS-TKIDGRVKNCRIHDVVREIILSKSEELS-----------
>XP_028124578.1
----R-AS---EDE-VVGIEYTREELVDMLV---NRM--VISLVGMGGVGKTTLAKKVHDNQKVLAHFDCRAWITVSQSYKIEEIVRTMIKQLYQDAMDQNS---LTNIRGYLLQKRYEIVFDDVWRT-DFW-RFIKHALPK--GSRAIITTRNKEVA-SFCK-----YEIQPLPENEAWRLFCMKAF-QWDFVCP--ELEKVSREIVRKCEGLPLAIVAIGGLL--K---VSEWQKFYD-----LGSELENLTSIKKIVLLSYHNLPYFLKPCFLYFSIIPEDYSINCGRLVRLWMAEGFI-EEQKKTLEEVAEEYLIELILRNLVQVS-TKIDGRVKNCRIHDVVREIILSKSEELS-----------
>XP_028124579.1
----R-AS---EDE-VVGIEYTREELVDMLV---NRM--VISLVGMGGVGKTTLAKKVHDNQKVLAHFDCRAWITVSQSYKIEEIVRTMIKQLYQDAMDQNS---LTNIRGYLLQKRYEIVFDDVWRT-DFW-RFIKHALPK--GSRAIITTRNKEVA-SFCK-----YEIQPLPENEAWRLFCMKAF-QWDFVCP--ELEKVSREIVRKCEGLPLAIVAIGGLL--K---VSEWQKFYD-----LGSELENLTSIKKIVLLSYHNLPYFLKPCFLYFSIIPEDYSINCGRLVRLWMAEGFI-EEQKKTLEEVAEEYLIELILRNLVQVS-TKIDGRVKNCRIHDVVREIILSKSEELS-----------
>XP_028124580.1
----R-AS---EDE-VVGIEYTREELVDMLV---NRM--VISLVGMGGVGKTTLAKKVHDNQKVLAHFDCRAWITVSQSYKIEEIVRTMIKQLYQDAMDQNS---LTNIRGYLLQKRYEIVFDDVWRT-DFW-RFIKHALPK--GSRAIITTRNKEVA-SFCK-----YEIQPLPENEAWRLFCMKAF-QWDFVCP--ELEKVSREIVRKCEGLPLAIVAIGGLL--K---VSEWQKFYD-----LGSELENLTSIKKIVLLSYHNLPYFLKPCFLYFSIIPEDYSINCGRLVRLWMAEGFI-EEQKKTLEEVAEEYLIELILRNLVQVS-TKIDGRVKNCRIHDVVREIILSKSEELS-----------
>XP_028124581.1
----R-AS---EDE-VVGIEYTREELVDMLV---NRM--VISLVGMGGVGKTTLAKKVHDNQKVLAHFDCRAWITVSQSYKIEEIVRTMIKQLYQDAMDQNS---LTNIRGYLLQKRYEIVFDDVWRT-DFW-RFIKHALPK--GSRAIITTRNKEVA-SFCK-----YEIQPLPENEAWRLFCMKAF-QWDFVCP--ELEKVSREIVRKCEGLPLAIVAIGGLL--K---VSEWQKFYD-----LGSELENLTSIKKIVLLSYHNLPYFLKPCFLYFSIIPEDYSINCGRLVRLWMAEGFI-EEQKKTLEEVAEEYLIELILRNLVQVS-TKIDGRVKNCRIHDVVREIILSKSEELS-----------
>XP_028124606.1
TAKN------------------LMKVMNLLN---DDGASKIGVWGMGGVGKTTLVKNLNNKLQTTAAFII--WVTVSKEFNLERVQTQLLNRLEI---TASR---LHRLQR---EKRFLLILDDVWEA-IDL-DYLGVPQP-RMGNKVILTSRSLDVCRQMKTD----VKVDVLNEGESWQLFTQNA--GKV------HIEPIAKKVSKECSGLPLAIIIVGVSM--R----ALWNDALN-----LEMSVPIEDKVYNPLKWSYDSLGMDIKSCFLYCSLYPEDFSIKVRELVQCWIAEGLV-VVRK-DSMYRGIALVENLKDSCLLEDG------FNHTVKMHDVVRDVAIWIATSSKIDG-GI---NR
>XP_028124738.1
VE--S-TS---EPQ-LYGRDEDKEKIVKFLVE--IEDVSVYPILGIGGLGKTTLAQMAFNDERVKHHFDLKIWVYVSQDFDVKSVIKATIESANG-AVDLDS---LQRLRDMLNGKRYLIVLDDVWDE-DKW-DALKYSL--SKGASVVVTTRIEKVASIMGT-----HCLSILFEKYCWLLFKQRAFG-CGN-----NLVAIGKEIVKKCGGVPLAAKALGGLM--K------WLHVKE----NLTQDKN----ILPALRLSYFYLPLESRQCFAYCAIFPKGSEIQKRDLIYLWLANGYI-S-CKWEPEDIGDQIWNELCLISFFQDV-KKYYNDMC-FKMHDLVHDLAQSIMKDECEM--EF---RH
>XP_028124771.1
AN-NR-DA---EAE-LVGIQKPKKQLIDWVL---PLK--VISVVGMGGLGKTTLIKKVYEDGEVKKHFQNHGWITVSQSFTIEELLKDLIQQLFDETMDNNK---LKVLKEFLQESSYLLVFDDIWSI-DAW-DAIKIALPN--GSRVLLTTRIGNVA-STSC-----YEMKALSPKESWTLFCKKTF-QEQ-DCP--HLIELSNSILRRCEGLPLAIVAVAGVL--K-GRVDEWELVNR-----LGAEVE----MKKILLLSYNDLPYYLKSCLLYLSIFPKDHLIEWMSSIRLWIAEGFV-EVQEKTLEEVAEGYLYELLNRNLIQVA-IKYD-RIKCCRIHDLLREIILSKSKDQNF---EG---RR
>XP_028124772.1
AN-NR-DA---EAE-LVGIQKPKKQLIDWVL---PLK--VISVVGMGGLGKTTLIKKVYEDGEVKKHFQNHGWITVSQSFTIEELLKDLIQQLFDETMDNNK---LKVLKEFLQESSYLLVFDDIWSI-DAW-DAIKIALPN--GSRVLLTTRIGNVA-STSC-----YEMKALSPKESWTLFCKKTF-QEQ-DCP--HLIELSNSILRRCEGLPLAIVAVAGVL--K-GRVDEWELVNR-----LGAEVE----MKKILLLSYNDLPYYLKSCLLYLSIFPKDHLIEWMSSIRLWIAEGFV-EVQEKTLEEVAEGYLYELLNRNLIQVA-IKYD-RIKCCRIHDLLREIILSKSKDQNF---EG---RR
>XP_028124806.1
------TS---EFS-VFGRSDDREEIVSLLML--GCKLSIIPIVGIGGLGKTTLAQLVYNDWRVEKHFELRMWVCAPQDFNPRVITKAIIESATG-LLDMDP---MQRLQEVIKDKKYFLVLDDVWNE-NDW-EVLQVPF--ANGSKIIVTTRSKIVSSMMGT-----YHLKDLSNKDCWSLFQKCAFQ-CTV-----QLVKIGKKIVHKYQGLPLAVKALGSHL--V------WDIVLK----DLPKDKD----ILPTLKLSYNHLPSHLKQCFVYCSLFHRDHIYEKESLIQLWMGEGFL-Q-TRKQMEEVGRDHFHELQLRSFFYFS-SDPLDGQPKYKMHGLIHDLSRFVNGGEYAT--SG---RH
>XP_028124912.1
K-----SI---EEI-VVGFEDEALTIKDRLTRD--KQLDTISIVGMPGLGKTTLAKKVYNDPLIIYHFHIRAWINVSQEYRKRDVLLSLFYSHTSKEMSDEE---LAKLRKSLKGKRYLIVMDDIWDT-RAW-IDLKSLFPN-NGSRIMFTSRFTNVALHAN-TH---LFLSFLTEDESWDLFKKKVF-RTD-WCPP-ELMSIGKKVVIKCQGLPLAIVVVSGIF-AN------WKQVGEIRD-CAVR----LKLCMETFALSYNHLPHHLKSCFLYFAAFPKDFEIPVWKLTQLWVAEGFI--R-NSSLEDVAEEYLMDLIGRNLILVS-RRSDGRIKACSVHALLHDFCLKKAEEEYFLQ-LN---RR
>XP_028124913.1
K-----SI---EEI-VVGFEDEALTIKDRLTRD--KQLDTISIVGMPGLGKTTLAKKVYNDPLIIYHFHIRAWINVSQEYRKRDVLLSLFYSHTSKEMSDEE---LAKLRKSLKGKRYLIVMDDIWDT-RAW-IDLKSLFPN-NGSRIMFTSRFTNVALHAN-TH---LFLSFLTEDESWDLFKKKVF-RTD-WCPP-ELMSIGKKVVIKCQGLPLAIVVVSGIF-AN------WKQVGEIRD-CAVR----LKLCMETFALSYNHLPHHLKSCFLYFAAFPKDFEIPVWKLTQLWVAEGFI--R-NSSLEDVAEEYLMDLIGRNLILVS-RRSDGRIKACSVHALLHDFCLKKAEEEYFLQ-LN---RR
>XP_028124915.1
K-----SI---EEI-VVGFEDEALTIKDRLTRD--KQLDTISIVGMPGLGKTTLAKKVYNDPLIIYHFHIRAWINVSQEYRKRDVLLSLFYSHTSKEMSDEE---LAKLRKSLKGKRYLIVMDDIWDT-RAW-IDLKSLFPN-NGSRIMFTSRFTNVALHAN-TH---LFLSFLTEDESWDLFKKKVF-RTD-WCPP-ELMSIGKKVVIKCQGLPLAIVVVSGIF-AN------WKQVGEIRD-CAVR----LKLCMETFALSYNHLPHHLKSCFLYFAAFPKDFEIPVWKLTQLWVAEGFI--R-NSSLEDVAEEYLMDLIGRNLILVS-RRSDGRIKACSVHALLHDFCLKKAEEEYFLQ-LN---RR
>XP_028124916.1
K-----SI---EEI-VVGFEDEALTIKDRLTRD--KQLDTISIVGMPGLGKTTLAKKVYNDPLIIYHFHIRAWINVSQEYRKRDVLLSLFYSHTSKEMSDEE---LAKLRKSLKGKRYLIVMDDIWDT-RAW-IDLKSLFPN-NGSRIMFTSRFTNVALHAN-TH---LFLSFLTEDESWDLFKKKVF-RTD-WCPP-ELMSIGKKVVIKCQGLPLAIVVVSGIF-AN------WKQVGEIRD-CAVR----LKLCMETFALSYNHLPHHLKSCFLYFAAFPKDFEIPVWKLTQLWVAEGFI--R-NSSLEDVAEEYLMDLIGRNLILVS-RRSDGRIKACSVHALLHDFCLKKAEEEYFLQ-LN---RR
>XP_028124917.1
K-----SI---EEI-VVGFEDEALTIKDRLTRD--KQLDTISIVGMPGLGKTTLAKKVYNDPLIIYHFHIRAWINVSQEYRKRDVLLSLFYSHTSKEMSDEE---LAKLRKSLKGKRYLIVMDDIWDT-RAW-IDLKSLFPN-NGSRIMFTSRFTNVALHAN-TH---LFLSFLTEDESWDLFKKKVF-RTD-WCPP-ELMSIGKKVVIKCQGLPLAIVVVSGIF-AN------WKQVGEIRD-CAVR----LKLCMETFALSYNHLPHHLKSCFLYFAAFPKDFEIPVWKLTQLWVAEGFI--R-NSSLEDVAEEYLMDLIGRNLILVS-RRSDGRIKACSVHALLHDFCLKKAEEEYFLQ-LN---RR
>XP_028124918.1
T-----KT---EEI-MVGFEDEAMSLKKQLTRG--MQLQVISIVGMAGQGKTTLATKLYADPLVVYHFHIRAWTSVFQEYRNRDLLIRLLSCHT-DQMGDEK---LCKLHKSLKGRTYFIVMDDIWDT-KAW----------------------------------------------------------------------------------------------------------------------------------------------------------------------------------------------------------------------------------------------
>XP_028125013.1
PK--R-ST---EPR-VYGREKDRRKIIELLVG--RNKVDVIPIVGMGGVGKTTLAQMAYKDETAQKHFDLKAWVCVSNEFDIMKITKAIYDSVTS-FNNLDQ---AQKLKEALTGKKFLIVLDDVWNE-DAW-NVLKTPF--AQGSKVVVTTRNRDIATMMAT-----HDIKILSNEDCWSLFAQHAFANTSI-----NLVSIGKEIVEKCKGLPLAARTLGGLL--K------WVKVLR----DLPHTKS----ILPALRLSYHDLPPQLKQCFAYCSIIPNDYEFEEEELVLLWMAEGFI-QQQRRQLEDVGAEYFRELLSRSFFQ---PSSTGKSSKFVMHDLINDLAQVVARDTCFR--DD---RH
>XP_028125014.1
PK--R-ST---EPR-VYGREKDRRKIIELLVG--RNKVDVIPIVGMGGVGKTTLAQMAYKDETAQKHFDLKAWVCVSNEFDIMKITKAIYDSVTS-FNNLDQ---AQKLKEALTGKKFLIVLDDVWNE-DAW-NVLKTPF--AQGSKVVVTTRNRDIATMMAT-----HDIKILSNEDCWSLFAQHAFANTSI-----NLVSIGKEIVEKCKGLPLAARTLGGLL--K------WVKVLR----DLPHTKS----ILPALRLSYHDLPPQLKQCFAYCSIIPNDYEFEEEELVLLWMAEGFI-QQQRRQLEDVGAEYFRELLSRSFFQ---PSSTGKSSKFVMHDLINDLAQVVARDTCFR--DD---RH
>XP_028125015.1
PK--R-ST---EPR-VYGREKDRRKIIELLVG--RNKVDVIPIVGMGGVGKTTLAQMAYKDETAQKHFDLKAWVCVSNEFDIMKITKAIYDSVTS-FNNLDQ---AQKLKEALTGKKFLIVLDDVWNE-DAW-NVLKTPF--AQGSKVVVTTRNRDIATMMAT-----HDIKILSNEDCWSLFAQHAFANTSI-----NLVSIGKEIVEKCKGLPLAARTLGGLL--K------WVKVLR----DLPHTKS----ILPALRLSYHDLPPQLKQCFAYCSIIPNDYEFEEEELVLLWMAEGFI-QQQRRQLEDVGAEYFRELLSRSFFQ---PSSTGKSSKFVMHDLINDLAQVVARDTCFR--DD---RH
>XP_028125058.1
----E-ST---E--GIKVFESR-RLITKDVME--DDTFHMIAICGMGGVGKTTMVKEVA--KRAKEEFDE---VVVSQSLNERRIQGEIGDK-FR---ERGRAD---RLLERLRGKRILVILDDVWNR-----EDIGIPF--HGGCKILLTSRFDNVSNDMNAQ----FTLDVLTEEEAWNLFEEMAGISNDT-----DLYITQKKVADECGCLPIAIVTVARAL--K--ERHSWNSALVQLR--MVKNIR-EEEVFKSVELSYDFLSREIRECFLLCSLYAEDFNIPIEDLVRYGVGIEMF-E--ANEARDRVHASVDELKKGYLMDG---EREG---CVKMHDVVRDVAISIAREEHFM--RC---R-
>XP_028125059.1
----E-ST---E--GIKVFESR-RLITKDVME--DDTFHMIAICGMGGVGKTTMVKEVA--KRAKEEFDE---VVVSQSLNERRIQGEIGDK-FR---ERGRAD---RLLERLRGKRILVILDDVWNR-----EDIGIPF--HGGCKILLTSRFDNVSNDMNAQ----FTLDVLTEEEAWNLFEEMAGISNDT-----DLYITQKKVADECGCLPIAIVTVARAL--K--ERHSWNSALVQLR--MVKNIR-EEEVFKSVELSYDFLSREIRECFLLCSLYAEDFNIPIEDLVRYGVGIEMF-E--ANEARDRVHASVDELKKGYLMDG---EREG---CVKMHDVVRDVAISIAREEHFM--RC---R-
>XP_028125341.1
QD--S-SS---DDD-LVGIEDGKKQLLDWLVG--QRM--VISVVGMGGSGKTTLVAQAYNSRIVKRQFDCFAWITVSQTYVVDELLRSMIKEFYGSSMSYRE---LIMITNFLRWKRYVIVFDDVWSS-NLW-RDIHVSLLD--GSRVILTTRKEDVA-SSSF-----HYIKLLGVSDAWNLFCVKAF-SSNPCCP--HLKTLAQDLVAKCKGLPLAIVALGGVM--K---ESEWRNIYN-----LSWELSGLEVVKTILLLSYNDLPYRLKCCFLYCCLFPKDYEIKRKRLIRLWMAEGFV-EKVRRTPEEVAESYLMELICRSMLQVV-RNGSGRPRTCKMHDLMRELAISTSETEKF---RE---RR
>XP_028125412.1
------------------MDSSMEEMIKLLGLG-MDDAHVVGIWGMGGIGKTTLASAIYAH---Q--FEDYSFVRVSEKGGLQSLHEQLISELME-VGNIGSA--LSTISNRVCRKKVHIVLDDVHESTLDW----------GFGN---------------------------------------------------------------------------------------------------------------------------------------------------------------------------------------------N--K-LMMHDLIQELGWNVVKEQR---YED-----
>XP_028125660.1
----K-TS---ESG-VYGRDFDKEDVMKVLLS--SNEIGVLAIVGMGGVGKTTLAQLLYNDDRVVDHFKMKAWVCVSEEFDVLSVTRSIFEAVTG-AKNLDM---IRKLKELLIGKKFLIVLDDVWNE-GHW-ESLSQRF--AHGSRIIVTTRKDRVASVMKT-----HRLQELPLEDCWKLFAKYAFEKGDS-----NLENIGKEIVKKCKGLPLAVKTLAGLL--K------WNNVLK----DLPED------ILPALRLSYHYLPPHLKRCFAYCSIFPKDYEFKMEELVLLWIAEGFV--KPRKTMEEVGNECLDELLSMSLFQ---PS-ARE-SCFVMHDLVNDLAQSVSGDFCLR--EN---RH
>XP_028125697.1
----R-TS---ESR-VYGRDVGKEDIMKLLLP--SNEIDVIPIVGMGGVGKTTLAQLLYNDHRVCNHFEMKAWVCLSNEFDVLRVNQVILEAITQ-AKNLDM---IQKLKELVSGKKFLIVLDDVWNE-DHW-DSLSCPF--ARGSRIIVTTRNERVASVMQT-----HRLQELPFEDCWKLFAKHAFEKGDI-----KLENIGKEIVKKCKGLPSTTKTLAGLL--K------WSNILK----DLPKD------ILLSLRLSYHYLPSHLKRCFAYCSIFPKGYEFKMEELVLLWIAEGFL--KPRTTMEEVGYECFNELLSMSLFQ---QS-ARE-SCFVMHDLINDLAQSVSGDF------------
>XP_028125718.1
TS--R-PT---DKQ-VVGRDGDVSTVIDMLLS--VDDLPVIAIVGMGGMGKTTLAQLVYNNEKVVNHFNQRMWICVSDDFIVPKLLNQMAQSLTG-RDNIEG---IVNLAAKLNGKKYLLVLDNVWNE-DKW-ECMRNSLL-SRGSKIIATTRSVQVVSTMRT-----HHLSKLSKNESWTMFRKSAFANGGP-----DLVAIGRKMMEECKGVPLAIKSLGGLM--K------WGLIKN-----STEIKE----IQPILRLSFDHLPSYLKHCFAYCSIFPKNFNIRKDELIQLWMAQGYL-QPSWLEMEDVGNDYFNILLHNSLFQDV-LDEYKNITSCKMHDLVHDLALDVSKGNCLP-------QH
>XP_028125971.1
TK--R-ST---EPR-VYGREKDQRKIIQLLVG--RNKVDVIPIVGMGGIGKTTLAQMVYNDETVKKHFDLKAWVCVSDEFDIMKITKAIYDSVTS-FNNLDQ---AQQLKQALAGKKFLIVLDDVWNK-NDW-NDLSSPF--AQGSKVVVTTRSRDIARMMAT-----HDVEILSDEDCWSLFAQHAFENRSI-----NLVSIGKKIVEKCKGLPLAAKTLSGLL--K------WVDVLC----ELSHEES----ILPALRLSYHHLPSHLKQCFAYCSIIPNDYEFEEEEIVLLWMAEGFI-LQKGKQMEE----------------------------------------------------------
>XP_028126230.1
----K-SS---A--NYANFESR-KLVFNNIME--DSNVKMIGVYGTGGVGKTTMVEEIG--RQVK-NFDE---VVVSQDANVSNIQGQLADRLKG---EVGKAN---KLWNRLNNKKNLIILDDMWQE-----KTIGIPI--NNCCKVVITSRIRGVLEKMNVD----VPMQVLLEKEAWALFKTKVGHS--------ELHDIADLVCKECGGLPVAILAVGATL--K--KKYVWEDVLDQLN--MLKNIV-DPKVYASLKLSYDRLSNDAKSCFLLCCFFPEDVEISIEVLARHCIARSLL-GK-NIKASRRVLTVVDGLKDACLLEG---KHEN---FVKMHDVIRDVALSIADDGKIL--KH---T-
>XP_028126231.1
----K-SS---T--NYENFESR-ELVFNNIMA--DSNVKMIRVYGTGGVGKTTMVKEIG--KLVK-NFDE---VVVSQNANVSNIQGQLADCLKV---EVEKAS---KLWNRLNNKKNLIILDDMWQE-----NTIGIPI--NNCCKVVITSRIRGVLEKMQVD----VPMQVLLEKEAWALFKKKVGNS--------ELHDIADAVCKECGGLPVAILAVGAAL--K--KKYVWEDVLDQFK--MLKNIA-DPKVYASLKLSYDWLSSDAKACFLLCCFFPEDANISIEVLARHCIARSLL-GQ-NRRACRRVLIVVDVLKDACLLEG---EDEN---FVKMHDVIRDVAVSIADDGKIL--KH---T-
>XP_028126258.1
---------------IV-------------------------LFGESGVGKTWTAREMSLLA--KNKIDIALWVFLNRQHDLCSMAHQLLLSTTRKNEESENPRDLQQIEATVAGKKLLLVLDDMSAQ-----EELETLLNL----KILITKRINS---E-IIGSK--IEVKPLSKDESLSLLQKHVRTGVYE------IRALAGALFEKTENFPAAIVLLAKAFFAQ-------KRSLEEASYNITH-------L---LRSGYDLLPNVLIDCF-SGSHFFRDRRIHYNELIAYWMMEGYF-GQIN--MEE---AYL-ELIDCQILKIV-AD-EG--LALNLDDIVMERAITNFCYRCF--FGYLGRQK
>XP_028126562.1
TGLNR-DD---ESE-LVGIDKPKSQLIRWLV---RLK--VFSVSGMGGLGKTTLVKKAFDDADVKNHFQSHVWITVSEPFKIEVLLKGIIKQLFEDNMDTKN---LKIIHAFLQQKRYVLVFDDVWDI-HAW-QSFRCVFPI--GSRVVLTTRNADFA-FSAS-----CNLQPLTPEESWTLFCRKTF-MEN-SCP--HLERLSKSILNRCEGLPLAIVAISGLL--K-SRI-------R-----TAALVQ-----------------------------------------------------------------------------------------------------------------------
>XP_028126648.1
------T----ADH-PVGIASRVEDI---LSIG-SDDVRMIGIYGLGGIGKTTIAKAVYNR---Q--FKGSCFVRCAGQSNLAQLQERLLSTLGT-IDSVHRG--TNLMKERLHSKKVLIVLDDVDDSSHDW----------CPGSRIIITTRDEHLLSPV-------YMAEELNHKESLQLFSSYAFRGTNP-----EYAGLANSIVRYAGGLPLALEVLGSHL-FQ--DMEVWEYAFGLL-----RQ--PHEKIQKKLQISFDALNDQFKDIFLFIG---MDKDR----AITILNACDLS-------A-KYG---ISVLIHRCLLKIN----QN--E-LTMHDLLRDMGREIINEKR---YED---E-
>XP_028126757.1
TD--R-TT---EPH-IHGRDEDIKQIIGLLLG--AKKFDVIPIVGMGGIGKTTLAQHIYDHDKVEKHFNMKAWVCVSVDFDILGTTKAILESFTH-LGKLNE---VQQLRDTLAEKKFLLVLDDVWHY-DGW-NSLRLPF--APGSKIIVTTREGGVVKQMGM-----FNLKNLSYDDCWSIFAEHAFENRNI-----ELVSIGKKIVERCKGLPLAARALGSLL--K------WKEILN----N---EES----ILTALKLSYLHLPVHLKRCFSYCAIIPKDYEFMEEELVLLWMAEGLI-EQPKDQMEDLGRKYFHELVSRSFFQ---PSSGNK-SQFIMHDLINDLAQDVAGDKYFR--EN---RH
>XP_028126758.1
TD--R-TT---EPH-IHGRDEDIKQIIGLLLG--AKKFDVIPIVGMGGIGKTTLAQHIYDHDKVEKHFNMKAWVCVSVDFDILGTTKAILESFTH-LGKLNE---VQQLRDTLAEKKFLLVLDDVWHY-DGW-NSLRLPF--APGSKIIVTTREGGVVKQMGM-----FNLKNLSYDDCWSIFAEHAFENRNI-----ELVSIGKKIVERCKGLPLAARALGSLL--K------WKEILN----N---EES----ILTALKLSYLHLPVHLKRCFSYCAIIPKDYEFMEEELVLLWMAEGLI-EQPKDQMEDLGRKYFHELVSRSFFQ---PSSGNK-SQFIMHDLINDLAQDVAGDKYFR--EN---RH
>XP_028126759.1
TN--R-TT---DPF-VCGRDEDKKRIVELLLR--QNKVDVIPITGMGGIGKTTLAQLIYDDDGVKNHFDLKAWVCVSEEFDVKTITKAILESFTL-LTKLTD---LQKLEVMLAEKKFLLVLDDVWNH-EEW-SSLQSPL--AHGNKIIVTTRIAAVAEKVMT-----HNLPSLSPDVCWLIFSRHAFKNINT-----ELESIGRQIVAKCGGLPLAARALGGLL--K------WKMVLT----DKPYEES----ILPALKLSYHHLPSHLKRCFGYCAIIPKDYEFGKDELVLLWMAEGLI-EHPEEQIEDVGCRYFHELVSRSLFQ---LSRHNK-LLFIMHDLINDLAQAVAGDICFR--EN---RH
>XP_028126760.1
TN--R-TT---DPF-VCGRDEDKKRIVELLLR--QNKVDVIPITGMGGIGKTTLAQLIYDDDGVKNHFDLKAWVCVSEEFDVKTITKAILESFTL-LTKLTD---LQKLEVMLAEKKFLLVLDDVWNH-EEW-SSLQSPL--AHGNKIIVTTRIAAVAEKVMT-----HNLPSLSPDVCWLIFSRHAFKNINT-----ELESIGRQIVAKCGGLPLAARALGGLL--K------WKMVLT----DKPYEES----ILPALKLSYHHLPSHLKRCFGYCAIIPKDYEFGKDELVLLWMAEGLI-EHPEEQIEDVGCRYFHELVSRSLFQ---LSRHNK-LLFIMHDLINDLAQAVAGDICFR--EN---RH
>XP_028126761.1
TN--R-TT---DPF-VCGRDEDKKRIVELLLR--QNKVDVIPITGMGGIGKTTLAQLIYDDDGVKNHFDLKAWVCVSEEFDVKTITKAILESFTL-LTKLTD---LQKLEVMLAEKKFLLVLDDVWNH-EEW-SSLQSPL--AHGNKIIVTTRIAAVAEKVMT-----HNLPSLSPDVCWLIFSRHAFKNINT-----ELESIGRQIVAKCGGLPLAARALGGLL--K------WKMVLT----DKPYEES----ILPALKLSYHHLPSHLKRCFGYCAIIPKDYEFGKDELVLLWMAEGLI-EHPEEQIEDVGCRYFHELVSRSLFQ---LSRHNK-LLFIMHDLINDLAQAVAGDICFR--EN---RH
>XP_028126810.1
M-----EN---EEI-TVGFDDEALTIKELLAGG--KQLQMISIVGMPGLGKTTLAKKLYNDPFIICHFHIHAWTYISQVPKKMEMLLDILH-LT-KHMSNEM---LGMLYKKLKGKRYLIVIDDIWDI-GVW-VDLKMYLPN-NGSRVMFTSR----PMQTS-PH---HCLHFLTEEESWELFQQKVF-QDE-CCPT-KLIEIGKQITKKCPGLPLAIVVIVGLL-AK------WKQVAQSVS-YIVS----QNQYLDTLGLSYNHLPCHLKPCFLYLGAFPDDQEISVQKLIWLWVAEGFV--Q-N---------YVM---------------------------------------------------
>XP_028126816.1
SD--R-TG---ESE-VCGRRKDADAIVNILLL--TVSVSVIPIVGIGGIGKTTLAQLAYNDPRVASHFDLRIWVSVYDNFNPRKIINEILEYTTK-SSQIGV---LQQLFESLCGKRYLLVLDDVWTD-DEW-EKLRYPL--AGGSKIIITTRSKRVSSIMKT-----YTLEALSEDECWTLFKQRAFE-LGE-----NLLPIGKQIVKKCGGVPLAAKILGSLM--K------WLHVQK----NLDEGKN----IFSALRLSYNHLPSHLKRCFAYCSTLPKNFEISKEKLIRLWIAEGLI-Q-SSKKMEDTGNEYFNDLLLMSFFEAV-KYDDSNQTEFTMHNLIHDLAKFVTGNEFLM--DH---RH
>XP_028126877.1
------PP-MRAPD-IKKFETL-QKSLEQILD--GNKVKGIRIHGPLGIGKTTIMLNLNNHEQVK--FDIVIWLKVSENLSRKCLQQEIVQRMRD-TSNADE---VARILTELKDKNYLLLLDDVKDD------NLYE-IPYNNRSKIVLTTRLHHVCSSM-------IKVTYLSTDEAWKMF-------QDVGSPK-EIGPLAWRVCRECGGLPLLI-KVANTF--KSEGLNSWRMWPE-------KECQ--REMYKLVKFCYNDLEDRQKKCFLYGALYPEDIDINTNSLLECWAAEDLL-GKTKTSV-MIAHCILNRLMNVSLLEEG-----S--NHITMHKFIRQVALYIAEDECYLV-QT-DKYR
>XP_028126883.1
SD--R-TG---ESE-VCGRRKDADAIVNILLS--TVSVSVIPIVGIGGIGKTTLAQLAYNDPRVESHFDLRIWVSVYDNFNPRKIINEILEYTTK-SSQIGV---LQQLFESLCGKRYLLVLDDVWTD-DEW-EKLRYPL--ADGSKIIITTRSKRVSSIMKT-----YTLEALSEDECWTLFKQRAFE-SGE-----NLLPIGKHIVKKCGGVPLAAKILGSLM--K------WLHVQK----NLDEGEN----IFSVLRLSYDHLPSHLKRCFAYCSALPKNFEISKEKLIRLWIAEGLI-Q-LSKKMEDTGNEYFNDLLLMSFFEAV-KYDNSNSSEFTMHDLIHDLAKFVAGNEFLM--DQ---RH
>XP_028127230.1
------T----APY-PIGIDSRVKNI---LQDG-STDVGIFVIYGMGGIGKTTIAKAVYNL---K--FESCSFIRTSEQPNLIRLQKKLLSDLKG-IYNVDKG--ITRIKDAVCSKRVLIILDDVDELRRDW----------YSGSKIIITTRNEQLLAHV-------HKVKELDDNESLQLFSWHAFEQDHP-----EYVEHSKRVIEHCGGLPLALQVLGCSL-SK--YVNVWESALQKL-----KA--PDNQILKKLRISYDSLDDHDKDLFLFIG---KDRNY----MLTILKGCDFY-------T-GVG---IQNLINKCLITID----RN--K-LMMHQLLRDMGREVIEEER---HKD---E-
>XP_028127231.1
------T----APY-PIGIDSRVKNI---LQDG-STDVGIFVIYGMGGIGKTTIAKAVYNL---K--FESCSFIRTSEQPNLIRLQKKLLSDLKG-IYNVDKG--ITRIKDAVCSKRVLIILDDVDELRRDW----------YSGSKIIITTRNEQLLAHV-------HKVKELDDNESLQLFSWHAFEQDHP-----EYVEHSKRVIEHCGGLPLALQVLGCSL-SK--YVNVWESALQKL-----KA--PDNQILKKLRISYDSLDDHDKDLFLFIG---KDRNY----MLTILKGCDFY-------T-GVG---IQNLINKCLITID----RN--K-LMMHQLLRDMGREVIEEER---HKD---E-
>XP_028127233.1
------T----APY-PIGIDSRVKNI---LQDG-STDVGIFVIYGMGGIGKTTIAKAVYNL---K--FESCSFIRTSEQPNLIRLQKKLLSDLKG-IYNVDKG--ITRIKDAVCSKRVLIILDDVDELRRDW----------YSGSKIIITTRNEQLLAHV-------HKVKELDDNESLQLFSWHAFEQDHP-----EYVEHSKRVIEHCGGLPLALQVLGCSL-SK--YVNVWESALQKL-----KA--PDNQILKKLRISYDSLDDHDKDLFLFIG---KDRNY----MLTILKGCDFY-------T-GVG---IQNLINKCLITID----RN--K-LMMHQLLRDMGREVIEEER---HKD---E-
>XP_028127236.1
------T----APH-PIGLDARVKNI---LQDG-STEVGVLAIYGMGGIGKTTIAKTAYNL---K--FDSSSFIRAAEQPNLVGLQRQLLSDLKR-VYNVDEG--ILRIKNAVCCKRVLVVLDDVDHWDREW----------FRGSKIIITTRHKRLLARV-------YKVKELDDKESLQLFSWHAFGQDHP-----EYMELSERVLQHCGGIPLALQVLGCSM-SR--SVDVWESAIKKL-----EA--PDSQILKKLKVSYDSLDDHDKNLFLFIG---KDKDY----TVRILDACDFY-------T-IVG---IQNLINRCLLMLG----DN--K-MKMHDLIRDMGRDIIEEER---HKD---E-
>XP_028127276.1
------V----TQY-PVGIDFRVKKI---LQDT-SPDADIGVICGMGGIGKTTIAKTVYNL---R--FKYSSFIKASKQPNLVRLQRQLLRDLKG-ISSVDEG--IMKIKDAICCKKVFVVLDDVDQLDRGW----------YPGSKIIITTRNERLLAYA-------FKVNELDSKESLQLFCWHAFGQDHP-----EYAEHSRSVVQHCGGLPLALQVLGSSF-RK--SVEVWESALEKL-----EA--PDNLILEKLAVSYESLDDLDKKLFLFIG---KDKEC----VVKILDECYLY-------P-TVG---IHNLMDRCLITVSLDEYGN--K-LMMHQLLQEMAREIIEMKR---QKD---Q-
>XP_028127278.1
------T----SSH-LVGIESQVKTI---LQDG-ATNVGVAVLCGMGGIGKTTIAKVVYNL---R--FERSSFVRTSEQPNVIHLQTLLLSDING-IYKVDKG--ICEIRDAICCKRVLVVLDDVDRVDREW----------CSGSKIVITTRYKPLLSLG-------CKIKKLNNDESLHLFCWHAFGQDNP-----EYMELSRSVVYYCGGLPLALQVLGSSL-CK--NLHTWESALQKL-----RA--PDSEIQNILKISYDSLDDHDKNLFLFIG---KDKDY----TVEILDKCDFY-------P-IIG---IQNLIDRSLLTID----DN--K-LMMHPLLRDMGREIVKEKR---DKV---E-
>XP_028127338.1
------------------------------MK--DPSIKMICIYGPGGVGKTTMVEEVR--QLAKRNFDS---VAVSKGVVKEKVQGELASQLD----KFGRAG---KLLNRLSNRKNLVILDDVWEP-----DELGIPT--NMVCKVVITSRKQRVCQMMQ----KSFPIEVLRDTEAWSLFTKMAEIS--------GIPPAAEDVCNECGGLPVAICVVAAAL--K--SNYVWIDAHTQLK-------------------------------------------------------------------------------------------------------------------------------
>XP_028127381.1
----P-TT---T--KFQGFDSR-ILVMNEIIE--DDGIHLIGICGMGGMGKTTMAEEVA--KRTKN-FNE---FPVGQEPDLTKVQGCIADMLDD---PIARAC---LLRKRLLDKKILVTLDDIWEE-----DKLGFPL--NKSCKILFTTRNRNMWKGIQNK----IQLEVLVGKEPWHLFREKVGNC--------DLLPLAKQIVNECGGLPLALITIGRAL--T-HNQHHWNNALQQLR--LSSEV--PAKVYQALYFSYNFLDERAKKLFLLCCLFPEDYEIPIEDLVRYGIGLRWF-E--GDEVRDRVNVLVDQLRSCYLLDG---HREF----IKMHDVVRDVAISIAKDKHFV--IH---T-
>XP_028127382.1
----P-TT---T--KFQGFDSR-ILVMNEIIE--DDGIHLIGICGMGGMGKTTMAEEVA--KRTKN-FNE---FPVGQEPDLTKVQGCIADMLDD---PIARAC---LLRKRLLDKKILVTLDDIWEE-----DKLGFPL--NKSCKILFTTRNRNMWKGIQNK----IQLEVLVGKEPWHLFREKVGNC--------DLLPLAKQIVNECGGLPLALITIGRAL--T-HNQHHWNNALQQLR--LSSEV--PAKVYQALYFSYNFLDERAKKLFLLCCLFPEDYEIPIEDLVRYGIGLRWF-E--GDEVRDRVNVLVDQLRSCYLLDG---HREF----IKMHDVVRDVAISIAKDKHFV--IH---T-
>XP_028127529.1
------CA-LLSTE-LTG-QTV-QQNLEKIWA--DDSEELIGIWGMGGVGKTSQAVNIHNKLLEE--RDHVFWCTVS--YSIGKLQSDIAKCLSN-ENEEKK---RAELSQAFRRGKCVLFLDDVWDN------DLHR-VP--SGCKLILTARSFDICRKM-------FKVEPLSEEEAWNLFWAKLCNGQDTLSPE-----IAKSVAAECDGLPLGI-TMAGSM--RVDDIREWRNVIEQLK-EPTMGHE-EKDVLPLLKLSYSRLGTKLKDCFLYCALYPEDWDIPRNELIRYFIAEGLI-SLIR-QF-DEGHTILNKLERSCLLEPF--------AYVKMHDLIRDMALKMTEN---MV-KA-NLEK
>XP_028127530.1
------CA-LLSTE-LTG-QTV-QQNLEKIWA--DDSEELIGIWGMGGVGKTSQAVNIHNKLLEE--RDHVFWCTVS--YSIGKLQSDIAKCLSN-ENEEKK---RAELSQAFRRGKCVLFLDDVWDN------DLHR-VP--SGCKLILTARSFDICRKM-------FKVEPLSEEEAWNLFWAKLCNGQDTLSPE-----IAKSVAAECDGLPLGI-TMAGSM--RVDDIREWRNVIEQLK-EPTMGHE-EKDVLPLLKLSYSRLGTKLKDCFLYCALYPEDWDIPRNELIRYFIAEGLI-SLIR-QF-DEGHTILNKLERSCLLEPF--------AYVKMHDLIRDMALKMTEN---MV-KA-NLEK
>XP_028127531.1
------CA-LLSTE-LTG-QTV-QQNLEKIWA--DDSEELIGIWGMGGVGKTSQAVNIHNKLLEE--RDHVFWCTVS--YSIGKLQSDIAKCLSN-ENEEKK---RAELSQAFRRGKCVLFLDDVWDN------DLHR-VP--SGCKLILTARSFDICRKM-------FKVEPLSEEEAWNLFWAKLCNGQDTLSPE-----IAKSVAAECDGLPLGI-TMAGSM--RVDDIREWRNVIEQLK-EPTMGHE-EKDVLPLLKLSYSRLGTKLKDCFLYCALYPEDWDIPRNELIRYFIAEGLI-SLIR-QF-DEGHTILNKLERSCLLEPF--------AYVKMHDLIRDMALKMTEN---MV-KA-NLEK
>XP_028127532.1
------CA-LLSTE-LTG-QTV-QQNLEKIWA--DDSEELIGIWGMGGVGKTSQAVNIHNKLLEE--RDHVFWCTVS--YSIGKLQSDIAKCLSN-ENEEKK---RAELSQAFRRGKCVLFLDDVWDN------DLHR-VP--SGCKLILTARSFDICRKM-------FKVEPLSEEEAWNLFWAKLCNGQDTLSPE-----IAKSVAAECDGLPLGI-TMAGSM--RVDDIREWRNVIEQLK-EPTMGHE-EKDVLPLLKLSYSRLGTKLKDCFLYCALYPEDWDIPRNELIRYFIAEGLI-SLIR-QF-DEGHTILNKLERSCLLEPF--------AYVKMHDLIRDMALKMTEN---MV-KA-NLEK
>XP_028127533.1
------CA-LLSTE-LTG-QTV-QQNLEKIWA--DDSEELIGIWGMGGVGKTSQAVNIHNKLLEE--RDHVFWCTVS--YSIGKLQSDIAKCLSN-ENEEKK---RAELSQAFRRGKCVLFLDDVWDN------DLHR-VP--SGCKLILTARSFDICRKM-------FKVEPLSEEEAWNLFWAKLCNGQDTLSPE-----IAKSVAAECDGLPLGI-TMAGSM--RVDDIREWRNVIEQLK-EPTMGHE-EKDVLPLLKLSYSRLGTKLKDCFLYCALYPEDWDIPRNELIRYFIAEGLI-SLIR-QF-DEGHTILNKLERSCLLEPF--------AYVKMHDLIRDMALKMTEN---MV-KA-NLEK
>XP_028127534.1
------CA-LLSTE-LTG-QTV-QQNLEKIWA--DDSEELIGIWGMGGVGKTSQAVNIHNKLLEE--RDHVFWCTVS--YSIGKLQSDIAKCLSN-ENEEKK---RAELSQAFRRGKCVLFLDDVWDN------DLHR-VP--SGCKLILTARSFDICRKM-------FKVEPLSEEEAWNLFWAKLCNGQDTLSPE-----IAKSVAAECDGLPLGI-TMAGSM--RVDDIREWRNVIEQLK-EPTMGHE-EKDVLPLLKLSYSRLGTKLKDCFLYCALYPEDWDIPRNELIRYFIAEGLI-SLIR-QF-DEGHTILNKLERSCLLEPF--------AYVKMHDLIRDMALKMTEN---MV-KA-NLEK
>XP_028127535.1
------CA-LLSTE-LTG-QTV-QQNLEKIWA--DDSEELIGIWGMGGVGKTSQAVNIHNKLLEE--RDHVFWCTVS--YSIGKLQSDIAKCLSN-ENEEKK---RAELSQAFRRGKCVLFLDDVWDN------DLHR-VP--SGCKLILTARSFDICRKM-------FKVEPLSEEEAWNLFWAKLCNGQDTLSPE-----IAKSVAAECDGLPLGI-TMAGSM--RVDDIREWRNVIEQLK-EPTMGHE-EKDVLPLLKLSYSRLGTKLKDCFLYCALYPEDWDIPRNELIRYFIAEGLI-SLIR-QF-DEGHTILNKLERSCLLEPF--------AYVKMHDLIRDMALKMTEN---MV-KA-NLEK
>XP_028127536.1
------CA-LLSTE-LTG-QTV-QQNLEKIWA--DDSEELIGIWGMGGVGKTSQAVNIHNKLLEE--RDHVFWCTVS--YSIGKLQSDIAKCLSN-ENEEKK---RAELSQAFRRGKCVLFLDDVWDN------DLHR-VP--SGCKLILTARSFDICRKM-------FKVEPLSEEEAWNLFWAKLCNGQDTLSPE-----IAKSVAAECDGLPLGI-TMAGSM--RVDDIREWRNVIEQLK-EPTMGHE-EKDVLPLLKLSYSRLGTKLKDCFLYCALYPEDWDIPRNELIRYFIAEGLI-SLIR-QF-DEGHTILNKLERSCLLEPF--------AYVKMHDLIRDMALKMTEN---MV-KA-NLEK
>XP_028127561.1
------SH-LLTKA-LV--DTQ-ERALENIQR--NDRVSIIGVFGIEGIGKTCIIENLYNQLILQ--FDHVYWVSVS---TILKLQDDIAKAL-D-DNDERK---RARLHNALRRKKIVLILDGLSRH------NLDN-IRTVNGCKLVLTTRSREVCRRM--------------------------------------------------------------------------REIIE---------------VVP----------------------------LPLDEAERLF-----------------------------------------------------------------------MEN
>XP_028127562.1
------SH-LLTKA-LV--DTQ-ERALENIQR--NDRVSIIGVFGIEGIGKTCIIENLYNQLILQ--FDHVYWVSVS---TILKLQDDIAKAL-D-DNDERK---RARLHNALRRKKIVLILDGLSRH------NLDN-IRTVNGCKLVLTTRSREVCRRM--------------------------------------------------------------------------REIIE---------------VVP----------------------------LPLDEAERLF-----------------------------------------------------------------------MEN
>XP_028127589.1
TD--R-TT---EPH-IHGRDEDMKQIIELLLG--AKKFDVIPIVGMGGIGKTTLVQHIYDHDKVEKHFNMQAWVCVSVDFDILGTTKAILESFTH-LGKLNE---VQQLRNTLAEKKFLLVLDDVWHY-DGW-NSLRLPF--APGSKIIVTTRQGGVVKQMGM-----LNLKNLLYDDCWLIFAHHAFENRNI-----ELVSIGKKIVKRCGGLPLAARALGSLL--K------WKEILN----N---EES----ILSALKLSYLHLPSHLKRCFSYCAIIPMNYEFKEEELVLLWMAETV---------------------------------------------------------------------
>NP_001234202.1
E-----RQ---EDD-VVGFDDEAQTVIDRLLEG--GDLEVIPVVGMPGLGKTTLATKIFKHPKIEYEFFTRLWLYVSQSYKTRELYLNIISKNT-RDMSEKD---LAKVQEILEGGKYLIVLDDVWST-DAW-DRIKIAFPK-KGNRVLLTTRDHRVARYCN-RS---HDLKFLTDEESWILLEKRAF-HKA-KCLP-ELETNGKSIARKCKGLPLAIVVIAGAL-IG------WEQVDQSVG-HFINR--QPNSCDKLVRMSYDVLPYDWKACFLYFGTFPRGYLIPARKLIRLWIAEGFI--Q-YLSPECKAEEYLNELVNRNLVMVM-RTVDGQIKTCRVHDMLYEFCWQEATEENLFH-GG---RR
>NP_001234836.1
RKLDMKSSSSPFVEVTVGHEEEEAWIIGQLL---ESELDVISIVGMPGVGKTTLANKVYNNTLVASHFNVRAKCTVSQNFNKSKVLREILQQVTG---SEYD---LAKLRVALYDKRYLIVLDDVWDI-ATG-EMLIACFP-ERGNRVILTSRSGEVGLKVKCR----VDLQVLTDEKSWELFEKRVFGDEG------ELLDIGHEIVEKCKGLPLALVLIAGVIREK-----FWVKIQN-----LDSF-TNSQ-IMNVMQSSYDHLPYQLKPLLLYFATLQKSERTPVSTLMQLWMAEGLV-DHDICSLEEVTESYLDALISSGLIMVD-IPSGSMIRACYVHDVVHDFCSVKAGKEKF---GD---R-
>NP_001289831.1
VTADKHIN---DED-IVGFGNDIEKMFQYLIRG-TNDLDVVPIVGMGGQGKTTVARKVYNSDIV-SHFDVRAWCIVSQTYNRRKLLQDILSQVTG----------LAELRKSLMGKRYLIVLDDMWDC-MAW-DDLRLSFPDGNRSRIVVTTRLEKVGEQVKCH----YSLPFLTKEESCELLQKKVFQKEDF-----ELQDVSRAVAEKCKGLPLVVVLVAGII--K-----SWNEVKDSLF--LNRESE--------MQLSYYNLTDCLKPCLLYMGMFQEDAIIRVSELISLWIAEGFV-QSIELLMEEAAEGYLMDLIQSNVVMVS-RRYNGKVKYCQVHDVVLHFCLEKSLEEKFM-HDS---NR
>NP_001318028.1
RGVNK-KS------IIVGFEEETNLILRKLTSG-PADLDVISITGMPGSGKTTLAYKVYNDKSVSSHFDLRAWCTVDQGCDDKKLLDTIFSQ---EN----ID--VPKLRKQLYGKRYLIVLDDVWDT-TTW-DELTRPFPEKKGSRIILTTREKEVA--LGKLN---LDLRLLRSDESWELLEKRAF-----SCPD-ELLDVGKEIAENCKGLPLVADLIAGVI-AG------WLEVQSSLS---------EVEVMKVIELSYDHLLHHLKPCLLYFASFPKDTSLTIYELSIYLGAEGFV-GNTEKSMEEVVKIYMDDLISSSLICFN----DA--LNFQIHDLVHDFCLIKARKEKLFD------RQ
>NP_001318030.1
RGVNK-KS------IIVGFEEETNLILRKLTSG-PADLDVISITGMPGSGKTTLAYKVYNDKSVSSHFDLRAWCTVDQGCDEKKLLNKIFNQ---EN----ID--VPKLRKQLYGKRYLIVLDDVWET-TTW-DEVTRPFPEKKGSRIILTTREKEVA--LGKLY---LDLRLLRPDESWELLEKRAF-----SCPD-ELLDVGKEIAENCKGLPLVADLIAGVI-AG------WLEVQSSLS---------EVEVMKVIELSYDHLPHHLKPCLLYFASFPKDTSLTIYEFNVYLGAEGFV-GKAENSMEEVVKIYMDDLISSSLICFN----DA--LNFQIHDLVHDFCLIKARKENLFD------RQ
>NP_001318035.1
RGVNK-KS------IVVGFEEETKWILRKLTSG-PTDLDVISITGMPGSGKTTLAYKVYNDKSVSSHFDLHAWCTVDQGCDEKKLLNKIFKQ---ED----ID--VAKLRKQLYGKRYLIVLDDVWDT-TTW-DELTRPFPEKKGSRIILTTREKEVA--LGKLN---LDLRLLRSEESWELLQKRAF-----SCPN-ELLDVGKEIAENCKGLPLVADLIAGVI-AG------WLEVLNNSH---------EVEVMKVIEISYDHLSDHLKPCLLYFASWPKDTIMTIYELNGFLGGEGFV-GKTEKSMEEVVKIYMDDLISSSLICFN----EY--PTYQLHDLVHDYCLIKARKENLFD------RQ
>NP_001318045.1
RGVNK-KS------IIVGFEEETNLILRKLTSG-PADLDVISITGMPGSGKTTLAYKVYNDKSVSSHFDLRAWCTVDQGYDDKKLLDTIFSQ---EN----ID--VAKLRKQLFGKRYLIVLDDVWDT-TTW-DELTRPFPEKKGSRIILTTREKEVA--LGKLK---LDLRLLRPDESWELLEKRAF-----ICPD-ELLDVGKEIAENCKGLPLVADLIAGVI-AG------WLKVQSSLS---------EVEVMKVVELSYDHLPHHLKPCLLYFASMPKDTIMSIYELNIFLGGEGFV-GKTEKSMEEVVKIYMDDLISSSLICFN----DA--LNFKIHDLVHDFCLIKARKENLFD------RQ
>NP_001333108.1
RGVNK-KS------IIVGFEEETNLILRKLTSG-PADLDVISITGMPGSGKTTLAYKVYNDKSVSSHFDLRAWCTVDQGYDDKKLLDTIFSQ---EN----ID--VAKLRKQLFGKRYFIVLDDVWDT-TTW-DELTRPFPEKKGSRIILTTREKEVA--LGKLN---LDLRLLRPDESWELLEKRAF-----SCPD-ELLDVGKEIAKNCKGLPLVADLIAGVI-AG------WLEVQSSLS---------EVEVMKVIELSYDHLPHHLKPCLLYFASWPKDTTTTIYELNIFLGAEGFV-GKEEKSMEEVVKIYMDDLISSSLICFN----DS--LNFQIHDLVHDFCVIKARKENLLD------RQ
>NP_001333428.1
QF----AS---E-E-IVGFEDVKDELIGKLKGG--SGLDVISIVGMAGLGKTTLANKLYSDESVVSHFNIHAHCCVSQEYTRKDLLLAILRN---RRETENE---LARLRKLLMFKRYLLLIDDVWET-SAW-DDLKLCFPE-MGSRIILTTRHYEVASYAK-HD---HMLRSLNNDESWMLLNKKVF-NNE-SFPF-ILRDAGQEIVRKCDGLPLSIILIAGIL-IR------WEQVATNLG-NIQDQ-------EGTLDLSYQNLPPYLKPCFLYLGVFSEDEEIQVSKLTWLWIAEGFI--K--KTLEEIAENYLENLVGRNLVMVG-RSFNGRIKTCRIHDLVHEFCRKKAKLENIIQ--D---RR
>XP_004231117.1
K-----PS---END-VVGLDDDLEKVIERLLGY--SEREVVAITGMGGIGKTTLAKKAYDYPRVRSRFDVHAWVTVSREYGMRRLLLSLARCMT--EKTEDQ---LASLYRKLKDRRYLIVIDDIWST-KVW-DDVTRCFPD-NGSRIILTSRLKDVAAYAN-PD---HEMGVLSLDDSWKLLSIKVFGVND-LCPF-ELEDIGKQIAERCGGLPLAILVVAGHL-SK------WITVAKTVN-VVAN----PDKCLGVLGMSYNYLSNHLKPCFLSIGAFPEDFEIKARTLIQVWVAEGFL--K-AESLEKVAEECLEDLISRNLIMIK-RRFNGEIRSCGMHDLLRDLSLREAQKEKFLH-RY---RG
>XP_004231569.2
A------N---KNI-MVGRGDQRERLLEDLTRG--GEPKVIPIIGMGGIGKTTLAIEVYNDAHVRSHFDVCAWATLSQQHNVKEILLNLLRSKG-DMLDEAE---LAMLRKSLYGKRYLIVMDDIWSI-KAW-DDVRRFFPS-KGSRILLTTRNNEVACYANTEN---LSLSFMDQDESWNLFKSVAF-ANE-ALPLPEFENIGKKIAEKSHGLPLTIVVVAGLL--K------WETVAKDVK-FVNN---PDEQCSHVLGLSYNHLTSDLKTCLLYFGIFPEDSEIPVNHLKRLWMAEGFL--N--ENLEGEADKCLQDLINRCLVHVS-KSRETKIISCKVHDLIYDLCLRQIQRGN-LFCDP---KR
>XP_004233876.2
-----------SKS-MVIFDEDEQLLMENILGG--DQLGVIAIVGMPGHGKTTLAKKLYRHENIVNRFDVRSWTCVSKVYDKRKILLELLGY---VEKSVDE---LIQVRMCYEKRRYFIVIDDVWST-VVY-DELVSLFPN-SRSRIVITTRLDEVDSSVNYSF---HRLSFIAEEKSWLLLRNIVFKQEN-NCCF-EFEEIGKQIAKSCAGLPLAVVLIGGLL-AR------WTKVAQWLS-KVAG----AEWYMDIIELSYKHLPSYLKPCFRYFGMFLEDEEVSVNKLMRMWAAEGFV----QRS-EIVAKDYLIDLITSNLVLVA-RF-LGDIKSVCLHDLVQDFCLKKAKEENFLL------QR
>XP_004234046.1
L-----KR---EDE-VVGFDEEADEIINRLLGG--DDVEFISIVGMPGLGKTTLANKVFK--SVGYEFYNRIWVYVSQSYTRRDLFLKIINQNT-RYVTEEA---LAVIRKHLLFGKYLIVLDDVWTQ-EPL-DDVKIALPN-RG-KVLFTTRDDEVGKFCC-NE---HHIKFLTDHECWELLQKKVF-HKD-KCPL-DLEVLGKRIAKKCMGLPLAALVIAGAL-TG------WEIVHQFVS-HIISS---IRMTKKLVQMSCDSLPVNLKACFLYCGAFPKGSEIPAWKIVRLWIAEGFI--R-ESKIESVAEGYLNELVSKSLLMVT-RTSNGQIKTFRVHDMLHEFCTLEASEENFFK-GV---RR
>XP_004236921.1
RKLDKKSSSSPFVEVTVGHEKEESQIIDQLL---ESELDVISIVGMPGLGKTTLANKVYKNTLVASHFHVRAWCTVSQKYNKSKVLLEILQQVTA---KVDD---LAKLRTALLDKRYLIVLDDVWDI-ATG-EMLIACFP-KRGNRVILTSRSSEVGLKVKCR----LNLELLTPEESWDLFEKRVFGDEG------ELSKVGHQIVEKCKGLPLAIVLIAGVI--K-----FWLKILH-----LDSF-INL-----VMQLSYDHLPCHLKPLLLYFATTQKSQRTPVSTLMQLWMAEGFV-DHD--SLEEVTQSYLDALISSSLIMVD-IPSESMIKVCYVHDVVHDFCSEKAKKQKF---GD---R-
>XP_004236958.1
V-----TQ---NDA-VVGFDDEANKVIKRLVEG-LDSVDIIPVVGMPGLGKTTLARKIYNDPKLTYEFYSIVWVYVGQEYKAKDIYLRILKFKNILNDDVDT---LAAIGGYIKGGRCLIVLDDVWED-DVI-DHVMKVFAE-KGHRIMMTTRDTRLGFFAN-KE---HKLKFLETEESFELLVMRVFGRG--GCPN-ELVVTGTEIARKCGGVPLVVVVIAGAL-RG------WERVEKSVV-YLGEH--E-DSCLKYVKMSYDYLPREVQMCFLYCGVFPRGFDIPCWKLIRLWIAEGLI--KPQ-TLEEIAEFYLTDLLNRNLVIIM-KRSDGQIKTCRLHDMLYQFCKKEASNKWLFE------RR
>XP_004236959.1
I-----TQ---DDE-VVGFDEEAQQVMKRLVEG--NCLDIIPVVGMPGLGKSTLARKIYNEFEFSYEFFSIVWVYVGREYKIKDTCVRILKCKSIMNGDVDA---LGAIRDAIRGGRCLIVLDDVWEA-EVV-DVVKRVLPG-KGHRIMMTTRHANLASYAN-PG---YYMKPLHAEQSFELLVNRAFGNGN-SCPV-EFVELGQSIAHKCNGIPLQIVLIAGIL-RG------WERVDKNLSYHLYDE--D-KYRGVFVEMSYNHLPQDVQTCFLYCGVFPQGFDIPAWKLIRLWIAEGLI--KPQYTLEEIAEFYLNHLVQRNLVILS-KRSDGQIKTCRLHDLLHEFCRDEASKKWLFQ-TP---RR
>XP_004237148.1
Y-----AL---EDD-IVGIDDDLQIIIKRLTGP--SDLDIVTISGMGGIGKTTLARKAYDHLTIRYHFDILAWVTISQEFQCRNVLLEALHCKT--KMDENE---LALVQKNLKGRRYLVVVDDIWSR-DVW-DSIRGIFSN-NGSRILMTTRENEVAMYAN-TC---HEMSLLSAGNGWKLVCDTVFGPKH-DHPP-ELEEIGKEIVEKCQGLPLTISVIAGHL-CK------WKDVARTLS-IIAS----PDECLAVLGLSYHHLPNHLKPCFLSMSSFQEDFHFETQILIQLWIAEGFI--R-TKSLEEVAIDYLEDLISRNLLQAR-RRFNGEIKTCGIHDLLREFCLTEAEMTKHMH-Y----RR
>XP_004237188.1
RQLDKKSSSSSFVEVVVGHEEDEAWIIGQLL---ESKLDVISIVGMPGVGKTTLANKVYNNTLVASHFHVRAKCTVSQNFNKSKVLREILQQVTA---SEDD---LAKLRVALLDKRYLIVL---------------------------------------------------------------------------------------------------------------------D-----LDSF-INL-----VMQLSYDHLPCHLKPLLLYFATTQKSQRTPVSTLMQMWMAEGLV-DHD--SLEETTQSYLDALISSSLIMVD-IPSWSMIKVCYMHDVVHDFCSLKAKKERF---GD---R-
>XP_004237189.1
E-----EQ---NHE-VVGFDEEATKVINRLVEG--ECLDVIPVVGMPGLGKTTLARKIFNDPKISREFFSYIWVFIGQSTCVKDILFNILKGNSFKNRNEAS---ITEIRKRVNGGKCLIVLDDVWDP-NVV-DIVKTVFPD-KAHRIMMTTRHEDIARSVN-KY---HNLKFLDGDESFQLLEKRAFGVS--RCPV-ELVEHGEAIVAKCSGVPLTIVVIAGAL-RG------WKVVRENVG-HLIQE--KLQRCVNVVRLSYNHLPQEKKSCFLYFGAFPQGFDIPAWKLIRLWIAEGLI--MSKNEIEEIAEYYLNDFANRNLVMVM-KKSNDRIKTCRVHDMLHEFCVEEATRLTLFK-TS---RR
>XP_004238948.1
E-----RK---EDD-VVGFDDEAKTVIDRLIGG--DYVEVVPVVGMPGLGKTTLAYKIYKDPKVEYEFFTRVWVYVSQTFKRREIFLNIISKNT-DDTPEDD---LAEVKELLKGGKYLIVLDDVWTM-EAW-DRIKIAFPN-KRNRVLMTTRQSNVAKRCN-DK---HDLKFLTKDESWELLEKKVF-HKE-KCPP-ELELPGISIAEKCMGLPLAIVVIAGAL-IG------WELVAASVG-HLINR---PENCKKLVQMSYDRLPYDLKACFLYCGAFPGGSQIPAKKLIRLWIAEGFI--Q-YLALEDVAEDHLNDLVNRNLVMVT-RSCSGQIKTCRVHDMLHEFCRHEAMEENLFQ-GQ---RR
>XP_004238957.1
[truncated: 51,634 more chars]
