# Supplementary material for: The NRC0 gene cluster of sensor and helper NLR immune receptors is functionally conserved across asterid plants
Source: Plant Cell. 2024 Jun 4;36(9):3344–61. doi: 10.1093/plcell/koae154 (PMC11371149; doi:10.1093/plcell/koae154)
Supplement: koae154_Supplementary_Data [file koae154_supplementary_data.zip › Supplementary File 11/Supplemental File 11/alignment files/Capsicum_annuum_with_Tomato_Nyssa_Camellia_NRCs_alignment_NBARC.fasta]

>XP_016537436.1
-------IPLDQKDMIVGLDEDVLKIKDRLIV--QS-LEVVPIVGMGGIGKTTLARRVYDDSLITYHFYVRAWINVSQEFDTRNIFLGILRSVS-EVTNEQL---AERVYRSLKGRKYLIVLDDMWSIEA--WKHVRRSF-PDNGSRIVLTTRLLDVASSAS-SG--LHQMSFLSTEESWTLLCDKVFGD-C---SYP-LEKIGRYIVHQCQGLPLAVVVIGGLLSKSKEI-RSWENVGS---L-MTSDT-M-D-CLRILSLSYNHLPPYLKPCFLYIGVFAETREIPVWKLIKLWIAEGFIKK-KD-KPEDVAEESLRELVDRSLVNT-----LG---K-KMHDLVRDMCLREAQ-NFI-----TR---
>XP_016537437.1
-------IPLDQKDMIVGLDEDVLKIKDRLIV--QS-LEVVPIVGMGGIGKTTLARRVYDDSLITYHFYVRAWINVSQEFDTRNIFLGILRSVS-EVTNEQL---AERVYRSLKGRKYLIVLDDMWSIEA--WKHVRRSF-PDNGSRIVLTTRLLDVASSAS-SG--LHQMSFLSTEESWTLLCDKVFGD-C---SYP-LEKIGRYIVHQCQGLPLAVVVIGGLLSKSKEI-RSWENVGS---L-MTSDT-M-D-CLRILSLSYNHLPPYLKPCFLYIGVFAETREIPVWKLIKLWIAEGFIKK-KD-KPEDVAEESLRELVDRSLVNT-----LG---K-KMHDLVRDMCLREAQ-NFI-----T----
>XP_016537438.1
--------------MIVGLDKDLLKIKDRLIV--QS-LEVVPIVGMGGIGKTTLARRVYDDSLITYHFYVRAWINVSQEFDTRDIFLSILRSIS-EVTTEQL---AERVYRSLKGRKYLIVLDDMWSIEA--WQHVRRSF-PDNGSRIVMSTRLVDVASSAS-SG--LHQMRFLSMEESWTILRDKVFGD-S---SYP-LEKIGKYIGHQCQGLPLAVVAIGGLLSTSNET-GSWKTVGS---L-VISDA-T-D-CLSILSLRYYHLPQYLKPCFLYMGVFAETREIPVWKLVRLWIAEGFIKK-KH-KLEDVAEEYLRELVDRSLVHS-----LG---K-KMHDLVRDMCLREAQ-NFI-----TR---
>XP_016538801.1
--LSRPVLYIC--PHLIGIERRVEKI-NSWLE---STVDTLVICGIGGIGKTTMAKYVYNL---FSKFDGSSFLSIRENSTHRRFLSDLSKR---KKSVDE---GMTEMRDAVSCKRILLVLDDVDSHDQ--MDALLEFL---RGSKVIVTTRNKRLRPFDV--HKL-YEFEALNRDESIELLSWHAFGQ-D----CPGFEMCSEQVAIHCGGLPLALEVLGATLAG-RTM-DIWKSLET-----IPNHQ-----ILKKLAVSYESLDDHDKNLFLF---FIGKDRDLVIAILN---RCNFIG------I--------ENLIDRNLL-------SN------IHQMIRDMGRDIVR---------GKRSR
>XP_016538802.1
--LSRPVLYIC--PHLIGIERRVEKI-NSWLE---STVDTLVICGIGGIGKTTMAKYVYNL---FSKFDGSSFLSIRENSTHRRFLSDLSKR---KKSVDE---GMTEMRDAVSCKRILLVLDDVDSHDQ--MDALLEFL---RGSKVIVTTRNKRLRPFDV--HKL-YEFEALNRDESIELLSWHAFGQ-D----CPGFEMCSEQVAIHCGGLPLALEVLGATLAG-RTM-DIWKSLET-----IPNHQ-----ILKKLA-------------------------------------------------------------------------------------------------------------
>XP_016538925.1
--LSRKVLSFA--PYPVGIYPRVKEI-SFWLQ---STSRTLMIYGEPGIGKTTIAKALFNL---CDRFQCSSFLAIREIAKESKLLSDLLKE---DKDIDR---GASMIKECLVHKKFLLVLDDVDDLNQ--LKGILDWI---PGSKVILTTTNERLNPHDA--CVM-YENKKLDNHEALQLFSLHTFGQ-D----HPEYMKQSKQIVKHCRGVPLALQVLASSLRG-GSI-DMWEDLER-----YSECH-----NHKFLELSYEALDDHDKNVFLF---FVGKDKDYTIKVLD---DCGFAE------I--------QNLSDRYLL-------DN------MHQLLQEMGKEVIC---------GKRSR
>XP_016538927.1
--LNRTISSVA--PYLVGISSRVENI-VAWLQ---SHDNIIAICGMSGIGKTTVAKYVFTT---FRGFESSSFLEIQDISQQPKLLYD-LTG---KKDTDE---GIIKIRDAICFKRVLVILDDVDQQEQ--IHAIIGWF---PGSKIIITTKNSCLKVHEI--QKV-HKVKEMGSDESLELFSWHSFGE-D----HPDYVELSRRVVKHCGGLPLALQVLGSSLRG-KSI-DVWKSLEA-----IPASQ-----ITKKLKLGYDSLDDHDKNLFLF---FSRKDKDYVIAVLD---ESYIVG------I--------QNLTDRFLL-------N-------MHQMLRDMGREIVR---------GRRTR
>XP_016538928.1
--LNRTISSVA--PYLVGISSRVENI-VAWLQ---SHDNIIAICGMSGIGKTTVAKYVFTT---FRGFESSSFLEIQDISQQPKLLYD-LTG---KKDTDE---GIIKIRDAICFKRVLVILDDVDQQEQ--IHAIIGWF---PGSKIIITTKNSCLKVHEI--QKV-HKVKEMGSDESLELFSWHSFGE-D----HPDYVELSRRVVKHCGGLPLALQVLGSSLRG-KSI-DVWKSLEA-----IPASQ-----ITKKLKLGYDSLDDHDKNLFLF---FSRKDKDYVIAVLD---ESYIVG------I--------QNLTDRFLL-------N-------MHQMLRDMGREIVR---------GRRTR
>XP_016540093.1
-----------NNNNMVGRDNQKEHLLEDLTG--SS-SKVIPIVGMGGIGKTTLAKEVFNHESILRHFDIRAWATVSQQHNIKEIFLSLLQSI-KDTKEAEL---ADMLQKSLKRKRYIIVLDDIWSCEV--WDGVRRCF-PDAGSRILLTTRSNEVACYAGTEN-LSMQMDFMDQDESWNLFKSVAFSS-E---ALS-FETVGKQIADECHGLPLTIVVVAGLL-KKREI-KDWEIVTS---F-VTNDP-DER-CSRVLGMSYNHLTSNLKTCLLYFGIFPEDSEIPANNLMRSWMAEGFLK--END-LEGEAEKCLQELVDRCLVKS-----DG--TK-RVHDLIYDLCLREIQ-N-IFIM--RG--N
>XP_016540094.1
-----------NNNNMVGRDNQKEHLLEDLTG--SS-SKVIPIVGMGGIGKTTLAKEVFNHESILRHFDIRAWATVSQQHNIKEIFLSLLQSI-KDTKEAEL---ADMLQKSLKRKRYIIVLDDIWSCEV--WDGVRRCF-PDAGSRILLTTRSNEVACYAGTEN-LSMQMDFMDQDESWNLFKSVAFSS-E---ALS-FETVGKQIADECHGLPLTIVVVAGLL-KKREI-KDWEIVTS---F-VTNDP-DER-CSRVLGMSYNHLTSNLKTCLLYFGIFPEDSEIPANNLMRSWMAEGFLK--END-LEGEAEKCLQELVDRCLVKS-----DG--TK-RVHDLIYDLCLREIQ-N-IFIM--RG--N
>XP_016540121.1
-----------NKNNMVGRDDQREQLLDDLTR--SF-LKVIPIVGMGGIGKTTLAKEVYNHVSIIYHFDVRAWATVSQKHNVKEILLSLLHS---DKGEAEL---ADMLQKSLKGKRYLIVLDDMWSSEV--WDDVRLCF-PNAGSRILLTTRSNEVACHAGTEN-LSTQIDFMDQDESWNLFKSAAFSN-E---AVP-FETIGKQIADECHGLPLTIVVVAGLL-KKRVI-EDWESVTS---F-VTNDP-DEQ-CSHILGLSFNHLTSDLKACLLYFGICPEDAEIPVKYLMRLWMAEGFLN--ESD-LEGEAEKCLQELVDRCLVKN-----DG--TK-RVHDLIHDLCLREVL-N-VFIMAYCQ--S
>XP_016540122.1
-----------NKNNMVGRDDQREQLLDDLTR--SF-LKVIPIVGMGGIGKTTLAKEVYNHVSIIYHFDVRAWATVSQKHNVKEILLSLLHS---DKGEAEL---ADMLQKSLKGKRYLIVLDDMWSSEV--WDDVRLCF-PNAGSRILLTTRSNEVACHAGTEN-LSTQIDFMDQDESWNLFKSAAFSN-E---AVP-FETIGKQIADECHGLPLTIVVVAGLL-KKRVI-EDWESVTS---F-VTNDP-DEQ-CSHILGLSFNHLTSDLKACLLYFGICPEDAEIPVKYLMRLWMAEGFLN--ESD-LEGEAEKCLQELVDRCLVKN-----DG--TK-RVHDLIHDLCLREVL-N-VFIMAYCQ--S
>XP_016540123.1
-----------NKNNMVGRDDQREQLLDDLTR--SF-LKVIPIVGMGGIGKTTLAKEVYNHVSIIYHFDVRAWATVSQKHNVKEILLSLLHS---DKGEAEL---ADMLQKSLKGKRYLIVLDDMWSSEV--WDDVRLCF-PNAGSRILLTTRSNEVACHAGTEN-LSTQIDFMDQDESWNLFKSAAFSN-E---AVP-FETIGKQIADECHGLPLTIVVVAGLL-KKRVI-EDWESVTS---F-VTNDP-DEQ-CSHILGLSFNHLTSDLKACLLYFGICPEDAEIPVKYLMRLWMAEGFLN--ESD-LEGEAEKCLQELVDRCLVKN-----DG--TK-RVHDLIHDLCLREVL-N-VFIMAYCQ--S
>XP_016540124.1
-----------NKNNMVGRDDQREQLLDDLTR--SF-LKVIPIVGMGGIGKTTLAKEVYNHVSIIYHFDVRAWATVSQKHNVKEILLSLLHS---DKGEAEL---ADMLQKSLKGKRYLIVLDDMWSSEV--WDDVRLCF-PNAGSRILLTTRSNEVACHAGTEN-LSTQIDFMDQDESWNLFKSAAFSN-E---AVP-FETIGKQIADECHGLPLTIVVVAGLL-KKRVI-EDWESVTS---F-VTNDP-DEQ-CSHILGLSFNHLTSDLKACLLYFGICPEDAEIPVKYLMRLWMAEGFLN--ESD-LEGEAEKCLQELVDRCLVKN-----DG--TK-RVHDLIHDLCLREVL-N-VFIMAYCQ--S
>XP_016540125.1
-----------NKSNMVGRDDQKERLLEDLTV--SS-PKVIPIVGMGGIGKTTLAKEVYNHESILQRFDVRAWATISQQHNIKEILLSLLQSI-KGTKEPEL---ADMLQKSLKRKRYLIVLDDIWGCEV--WDGVRQCF-PDAGSRILLTTRNDEVACYADTEN-LSLRMSFMDQDKSWSLFKSAAFTN-E---ALP-FETVGKQIAEKCHGLPLTIVVVAGLL-KKRAI-ADWENVKS---F-VTNDP-DEQ-CSRVLGLSYNHLTSDLKTCLLHFGIFPEDIDIPVKRLVRSWMAEGFLK--END-LEGEAEKCLQELVDRCLVKS-----DG--TK-RVHDLIHDMCVREIQ-N-VRS--------
>XP_016540126.1
-----------NKSNMVGRDDQKERLLEDLTV--SS-PKVIPIVGMGGIGKTTLAKEVYNHESILQRFDVRAWATISQQHNIKEILLSLLQSI-KGTKEPEL---ADMLQKSLKRKRYLIVLDDIWGCEV--WDGVRQCF-PDAGSRILLTTRNDEVACYADTEN-LSLRMSFMDQDKSWSLFKSAAFTN-E---ALP-FETVGKQIAEKCHGLPLTIVVVAGLL-KKRAI-ADWENVKS---F-VTNDP-DEQ-CSRVLGLSYNHLTSDLKTCLLHFGIFPEDIDIPVKRLVRSWMAEGFLK--END-LEGEAEKCLQELVDRCLVKS-----DG--TK-RVHDLIHDMCVREIQ-N-VRS--------
>XP_016540127.1
-----------NKSNMVGRDDQKERLLEDLTV--SS-PKVIPIVGMGGIGKTTLAKEVYNHESILQRFDVRAWATISQQHNIKEILLSLLQSI-KGTKEPEL---ADMLQKSLKRKRYLIVLDDIWGCEV--WDGVRQCF-PDAGSRILLTTRNDEVACYADTEN-LSLRMSFMDQDKSWSLFKSAAFTN-E---ALP-FETVGKQIAEKCHGLPLTIVVVAGLL-KKRAI-ADWENVKS---F-VTNDP-DEQ-CSRVLGLSYNHLTSDLKTCLLHFGIFPEDIDIPVKRLVRSWMAEGFLK--END-LEGEAEKCLQELVDRCLVKS-----DG--TK-RVHDLIHDMCVREIQ-N-VRS--------
>XP_016540128.1
-----------NKSNMVGRDDQKERLLEDLTV--SS-PKVIPIVGMGGIGKTTLAKEVYNHESILQRFDVRAWATISQQHNIKEILLSLLQSI-KGTKEPEL---ADMLQKSLKRKRYLIVLDDIWGCEV--WDGVRQCF-PDAGSRILLTTRNDEVACYADTEN-LSLRMSFMDQDKSWSLFKSAAFTN-E---ALP-FETVGKQIAEKCHGLPLTIVVVAGLL-KKRAI-ADWENVKS---F-VTNDP-DEQ-CSRVLGLSYNHLTSDLKTCLLHFGIFPEDIDIPVKRLVRSWMAEGFLK--END-LEGEAEKCLQELVDRCLVKS-----DG--TK-RVHDLIHDMCVREIQ-N-VRS--------
>XP_016540134.1
-----------NENNMVGRDDQRERLVEHLTT--GS-PKVIPIVGMGGIGKTTLANEVYNDACIRSHFYVCAWATISQQHNVKEILLSLLHS---DKQEAEL---ADMLQKSLKGKRYLIVLDDMWKTEA--WDAVRQCF-P-KGSGILLTTRNTEVAXYAGTKN--SLPMRFMDEDESWNLFKSVAFSS-E---ELP-LETIGKQIADECHGLPLTIVVVAGLL-KKRVI-EDWESVKS---F-VTNDP-DER-CSRVLGLSYDHLTSDLKTCLLHFGIFPEDSDIPVKRLVRSWMAEGFLK--END-MEGEAEKCLQELVDRCLVKS-----DG--TK-RVHDLIYDLCLREIQ-N-VFIM--HR--Y
>XP_016540135.1
-------HAVERQNMMVGYETEFEMMLDQLTR--GE-LEVVSIVGMGGIGKTTLATKLYSHPHIMSHFDILAKATVSQEHCVRNILLALLSTTS---PDDEL---RDRLQKLLKRKRYLVVIDDIWTTEA--WDDIKLCF-PCNGSRIILTTRNVEVAEYAN-SG--PYHMRLMNFDESWSLLYEKVFAK-D---SFP-FGQLGKQIAFKCGGLPLSIVVIGGLLSKGKSL-GDWQIVSS---T-VSTDV-DFQ-CMKVLALSYHYLPSHLKPCFLYFAIFSEDQLIFVDKVVQLWVAEGFLKV-EM-KIEEVAETCLNQLIDRSLIYS-----FG---K-EMHDVTREFCLREAQ-NFVNDLQSSKRGR
>XP_016540136.1
-------HAVERQNMMVGYETEFEMMLDQLTR--GE-LEVVSIVGMGGIGKTTLATKLYSHPHIMSHFDILAKATVSQEHCVRNILLALLSTTS---PDDEL---RDRLQKLLKRKRYLVVIDDIWTTEA--WDDIKLCF-PCNGSRIILTTRNVEVAEYAN-SG--PYHMRLMNFDESWSLLYEKVFAK-D---SFP-FGQLGKQIAFKCGGLPLSIVVIGGLLSKGKSL-GDWQIVSS---T-VSTDV-DFQ-CMKVLALSYHYLPSHLKPCFLYFAIFSEDQLIFVDKVVQLWVAEGFLKV-EM-KIEEVAETCLNQLIDRSLIYS-----FG---K-EMHDVTREFCLREAQ-NFVNDLQSSKRGR
>XP_016540137.1
-------HAVERQNMMVGYETEFEMMLDQLTR--GE-LEVVSIVGMGGIGKTTLATKLYSHPHIMSHFDILAKATVSQEHCVRNILLALLSTTS---PDDEL---RDRLQKLLKRKRYLVVIDDIWTTEA--WDDIKLCF-PCNGSRIILTTRNVEVAEYAN-S--------------------------------------------------------------------------------------------------------------------------------------------------------------------------------------------------------------
>XP_016540144.1
-----------KNNNRVGRDDQKERLLEDLTG--SS-PKVIPIVGMGGIGKTTLAKEVYNHESILRHFDIRAWATVSQQHNIKEVLLSLLQSI-KDTSEAEL---ADMLQKSLKRKRYLIVLDDIWSFEV--WDGVTRCF-PEAGSRILLTTRNNEVACYAGIEN-LSLQMSFMDQDESWSLFKSAAFSS-E---ALT-FETVGKQIADECHGLPLTIVVVAGLL-KKRAI-EDWESVKS---F-VTNDP-DER-CSRVLGLSYDHLTSDLKRCLLHFGIFPEDSDIPVKRLVRSWMAEGFLK--END-LEGEAEKCLQELVDRCLVKS-----DG--TK-RVHDLIYNLCLREVQ-N-IFIM--CR--Y
>XP_016540147.1
-----------NENNMVGRDDQRKLLVEDLTR--SS-PKVIPIVGMGGIGKTTLVNEVYNDACIRSHFDVCAWATVSQQHNVKEILLSLLRS---GTNEAEL---ASMLQKSLKGKRYLIVLDDMWKTEA--WDAVRLCF-P-NGSGIXLTTRNTEVAHDAGTEN-LSLQMDLMGPNESWNLFKSVAFAN-E---ALP-LETIGKRIAEKCHGLPLTIVVVAGLL-KKRAI-EDWKSVKS---L-VTNDP-DER-CSRVLGLSYNHLTSDLKACLLHFGIFREDSEIPVKKLMRSWMAEGFLK--END-LEGEAEKCLQELVDRCLVKS-----DG--TK-RVHDLIHDLCVREIQ-N-IFIM--WT--Y
>XP_016540148.1
---------------MVGHDDQRERLLNDLTT--GS-PKVIPIVGMGGIGKTTLVNEVYNDVCIRSHFDVCAWATISQQHNIKEILLSLLRS---DKGEAEL---ADMLQKSLKGKRYLIVLDNMWKSEA--WDAVRLCF-P-KRSRILLTTRNTEVARCAGTEN-LSLQMGFIGPDESWNLFKSVAFAN-E---ALP-FETIGQQIAEECHGLPLTIAVVAGLL-RKRAI-EDWENVKS---V-VTNDA-DER-CSRVLRLSYNHLTSDLKTYLLHFGIFPEDSEIPAKNLMRSWMAEGFLK--END-LEGEADQCLQELVNRCLVKS-----DGSCTK-RVHDLIFDLCLREVQ-N-IFIM--C----
>XP_016540149.1
-----------NNNNMVGHDDQRERLLNDLTT--GS-PKVIPIVGMGGIGKTTLVNEVYNDVCIRSHFDVCAWATISQQHNIKEILLSLLRS---DKGEAEL---ADMLQKSLKGKRYLIVLDNMWKSEA--WDAVRLCF-P-KRSRILLTTRNTEVARCAGTEN-LSLQMGFIGPDESWNLFKSVAFAN-E---ALP-FETIGQQIAEECHGLPLTIAVVAGLL-RKRAI-EDWENVKS---V-VTNDA-DER-CSRVLRLSYNHLTSDLKTYLLHFGIFPEDSEIPAKNLMRSWMAEGFLK--END-LEGEADQCLQELVNRCLVKS-----DGSCTK-RVHDLIFDLCLREVQ-N-IFIM--C----
>XP_016540153.1
-----------NENCMVGRDDQRKRLVEDLTR--SS-PKVIPIIGMGGIGKTTLANEVYKDACIRSHFDVCAWATVSQQHNAKEILLSLLRS---DTNEAEL---ANMLQKSLKGKRYLIVLDDMWKTEA--WDAVKLCF-P-KGSVILLTTRITEVARDAGTKN-LSLQMDLMGPDESWLLFKSVAFSS-E---ELP-LKTIGKQIAEKCHGLPLTIAVIAGLL-KKRAI-ADWENVKP---F-VTNDP-DKQ-CSRVLGLSYNHLTSGLKTCLLHFGIFPEDSEIPTKKLMRSWMAEGFLK--END-LEREAEKCLQELVDRCLVTS-----DG--TK-RVHDLIYDLCVREIQ-N-IFIR-YCR--Y
>XP_016540154.1
-----------NENCMVGRDDQRKRLVEDLTR--SS-PKVIPIIGMGGIGKTTLANEVYKDACIRSHFDVCAWATVSQQHNAKEILLSLLRS---DTNEAEL---ANMLQKSLKGKRYLIVLDDMWKTEA--WDAVKLCF-P-KGSVILLTTRITEVARDAGTKN-LSLQMDLMGPDESWLLFKSVAFSS-E---ELP-LKTIGKQIAEKCHGLPLTIAVIAGLL-KKRAI-ADWENVKP---F-VTNDP-DKQ-CSRVLGLSYNHLTSGLKTCLLHFGIFPEDSEIPTKKLMRSWMAEGFLK--END-LEREAEKCLQELVDRCLVTS-----DG--TK-RVHDLIYDLCVREIQ-N-IFIR-YCR--Y
>XP_016540155.1
-----------NENCMVGRDDQRKRLVEDLTR--SS-PKVIPIIGMGGIGKTTLANEVYKDACIRSHFDVCAWATVSQQHNAKEILLSLLRS---DTNEAEL---ANMLQKSLKGKRYLIVLDDMWKTEA--WDAVKLCF-P-KGSVILLTTRITEVARDAGTKN-LSLQMDLMGPDESWLLFKSVAFSS-E---ELP-LKTIGKQIAEKCHGLPLTIAVIAGLL-KKRAI-ADWENVKP---F-VTNDP-DKQ-CSRVLGLSYNHLTSGLKTCLLHFGIFPEDSEIPTKKLMRSWMAEGFLK--END-LEREAEKCLQELVDRCLVTS-----DG--TK-RVHDLIYDLCVREIQ-N-IFIR-YCR--Y
>XP_016540156.1
-----------NENSMVGRDDQRKRLVEDLTR--SS-PTVIPIVGMGGIGKTTLANEVYNDACIRSHFDVCSWDTISQQHNVKEILLSLLRS---DKEEVEL---AYMLQKSLKGKRYLIVLDGM-----------------------------------------------------------------------------------------------------------------------------------------------------------------------------------------------------------------------------------------------------
>XP_016540157.1
-----------NENSMVGRDDQRKRLVEDLTR--SS-PTVIPIVGMGGIGKTTLANEVYNDACIRSHFDVCSWDTISQQHNVKEILLSLLRS---DKEEVEL---AYMLQKSLKGKRYLIVLDGM-----------------------------------------------------------------------------------------------------------------------------------------------------------------------------------------------------------------------------------------------------
>XP_016540158.1
-----------NNNNMIGRDDQKERLLEDLTG--SS-PKVIPIVGMGGIGKTTLAKEVYNHESILRRFDVRAWAIVSQQHNIKEILLSLLQSI-KDMKEAEL---ADMLQKSLKRKRYLIVLDDIWSCEV--WDGVRRCF-PDAGSRILLTTRNNEVARNAGTEN-LSMQMNFMDQDESWNLFKSAAFSN-E---ALS-FETIGKKIAEKCHGLPLTIVVVAGLL-KKREI-EDWESVTS---F-ITNDP-DEQ-CSHVLGLSYNHLTSDLKTCLLHFGIFPEDSEIPAKNLMRSWMAEGFLK--END-LEGEAEKCLQELVDRCLVTS-----DG--TK-RVHDLIYDLCMREIQ-N-VFTM--CR--Y
>XP_016540159.1
-----------NNNNMIGRDDQKERLLEDLTG--SS-PKVIPIVGMGGIGKTTLAKEVYNHESILRRFDVRAWAIVSQQHNIKEILLSLLQSI-KDMKEAEL---ADMLQKSLKRKRYLIVLDDIWSCEV--WDGVRRCF-PDAGSRILLTTRNNEVARNAGTEN-LSMQMNFMDQDESWNLFKSAAFSN-E---ALS-FETIGKKIAEKCHGLPLTIVVVAGLL-KKREI-EDWESVTS---F-ITNDP-DEQ-CSHVLGLSYNHLTSDLKTCLLHFGIFPEDSEIPAKNLMRSWMAEGFLK--END-LEGEAEKCLQELVDRCLVTS-----DG--TK-RVHDLIYDLCMREIQ-N-VFTM--CR--Y
>XP_016540160.1
-----------NNNNMIGRDDQKERLLEDLTG--SS-PKVIPIVGMGGIGKTTLAKEVYNHESILRRFDVRAWAIVSQQHNIKEILLSLLQSI-KDMKEAEL---ADMLQKSLKRKRYLIVLDDIWSCEV--WDGVRRCF-PDAGSRILLTTRNNEVARNAGTEN-LSMQMNFMDQDESWNLFKSAAFSN-E---ALS-FETIGKKIAEKCHGLPLTIVVVAGLL-KKREI-EDWESVTS---F-ITNDP-DEQ-CSHVLGLSYNHLTSDLKTCLLHFGIFPEDSEIPAKNLMRSWMAEGFLK--END-LEGEAEKCLQELVDRCLVTS-----DG--TK-RVHDLIYDLCMREIQ-N-VFTM--CR--Y
>XP_016540161.1
-----------NNNNMVGRDDQKERLLEDLSI--SS-QKVIPIVGMGGIGKTTLAKEVYNHESILRRFNVRAGATVSQQHNIKEILLSLLQSI-KDTKEAEL---ADMLQKSLKRKRYLIVLDDIWSCEV--WDGARRCF-PDAGSRILLTTHNDEVACYAGVEN-LSLQMSFMDQDESWSLFKSAAFSS-E---ALP-FETVGKQIADECHGLPLTIVVVAGLL-KKRTI-EDWKSVKS---F-ITNDP-NER-C------------------------------------------------------------------------------------------------------------------
>XP_016540269.1
--LGSQRHASNA-KTLVGMESQMQKV-YKMLG---SGVHFVGILGMSGVGKTTLARVIYDD---SSQFEGACFLHVRDRSAKQELLSEILFI---KDNVFE---GVNMQKHRLQYKKVLLVLDDVDHIDH--LDVLAGWF---PGSRIIITTKDKHLVKHDV--EKM-YKMRTLNEEESLQLFKQYAFKK-N----RPKFERLSAEVIKYTAGLPLALKVLGSFLYG-RDL-VEWRSLKQ-----IPEDE-----ILKKLEPSFTGLSN-EQKIFLF---FTGKKKDSVTRILK---SFEFIG------V--------KVLMEKSLI-------EG------MHQLIQEMGWYIVR---------REYSR
>XP_016540270.1
--LGGQRHASNA-ENLVGMESHMNKV-YKMLG---SGVRFLGILGMSGVGKTTLARVIYEN---QSEFEGACFLHVRDGSSKHELLSEILVE---KDNSFE---GANMLKQRLRYKKILLFLDDVDHTDQ--LDALAGWF---PGSRVIVTTKDKHLVKYEA--ERI-YRICSLNYDESLQLFKQHAFKK-N----HPEFADLSAQVIKHTGGLPLALKVLGSFLCG-GSL-AEWTSLKQ-----IPENE-----ILKKLEPSFTGLNI-EQKIFLS---FSGKKKDSVTRILE---SFHFIG------I--------KVLMEKSLI-------KG------MHQLIQKMGWHIVR---------RIHSR
>XP_016540271.1
--LSVHTHASSA-EDLVGMELHLQKV-YKMLQ---SDVRFLGILGMGGVGKTTLARVIYDN---RSQFEGACFLHVGDRSSKQELLSEILVL---KENLYE---GDNLQRKRLRCKKVLLVLDDVDHIDQ--LDALAGLF---PGSRIIITTKDKHLVKHEV--EKI-YRMKPLNEYESFRLFKQHAFKK-I----YPDFDDLSAQVIKRTAGLPLALKVLGSYLYG-RDL-AEWTSLEQ-----IPENE-----ILQKLERSFTKLSV-EKKLFLF---FTGKKKNAVIRILD---SFNFIG------I--------KVLMEKSLI-------EG------MHQLIQEMGWHIVR---------KMYSR
>XP_016540272.1
--LSVHTHASSA-EDLVGMELHLQKV-YKMLQ---SDVRFLGILGMGGVGKTTLARVIYDN---RSQFEGACFLHVGDRSSKQELLSEILVL---KENLYE---GDNLQRKRLRCKKVLLVLDDVDHIDQ--LDALAGLF---PGSRIIITTKDKHLVKHEV--EKI-YRMKPLNEYESFRLFKQHAFKK-I----YPDFDDLSAQVIKRTAGLPLALKVLGSYLYG-RDL-AEWTSLEQ-----IPENE-----ILQKLERSFTKLSV-EKKLFLF---FTGKKKNAVIRILD---SFNFIG------I--------KVLMEKSLI-------EG------MHQLIQEMGWHIVR---------KMYSR
>XP_016540276.1
--LGGQRDASNA-ENLVGMESHMNKV-YKMLG---SGVRFLGILGMSGVGKTTLARVIYEN---RSEFEGACFLHVRDRSSKHELLSEILVV---KKDSFE---GANMQKLRLRYKKILLVLDDVDHMDQ--LDALARWF---PGSRVIITTKDKHLVKYEV--EKI-YRLRTLNYDESFQLFKQHAFKK-N----HPEFADLSAQVIKHTGGLPLALKVLGSFLYG-RGL-AEWTSLIQ-----IPENE-----ILKKLEPSFTGLNI-EQKIFLF---FSGKKKDSVIRILE---SFHFIG------I--------KVLMEKSLI-------NG------MHQLIQEMGWHIVR---------RIYSR
>XP_016540282.1
--LSVQTHASNA-EDLVGMELHLQKV-YKMLQ---SDVRFLGILGMGGVGKTTLARVIYEN---RSEFKGACFLHVRDRLSKHELLSEILVE---KDNSFE---GANVQKLRLRYKKILLVLDDVDHTDQ--LDALAGWF---PGCRVIITTKNKHIIKYEV--EKI-YRMSSLNEDESLQLFKQHAFRK-N----QPEFADLSAQVIKFTGGLPLALKVLGSF--------------------------------------------------------------------------------------------------------------------------------------------------
>XP_016540283.1
--LSVQTHASNA-EDLVGMELHLQKV-YKMLQ---SDVRFLGILGMGGVGKTTLARVIYEN---RSEFKGACFLHVRDRLSKHELLSEILVE---KDNSFE---GANVQKLRLRYKKILLVLDDVDHTDQ--LDALAGWF---PGCRVIITTKNKHIIKYEV--EKI-YRMSSLNEDESLQLFKQHAFRK-N----QPEFADLSAQVIKFTGGLPLALKVLGSF--------------------------------------------------------------------------------------------------------------------------------------------------
>XP_016540313.1
-----------QQEEIS--KQNIEVIWMWL-----QDVSSIGIYGMGGVGKTTLAKHTYNRLRKDSRYQVH-WVTVSQGFSIK-GLQDYLAKIVK--STDEG--RADQLNWAFKMKNIIIILDDVWECLS--LE------NP-QGCKLILTTRSYEVCQKMGCKK-L-LKVKKLNASDAWELFRKSLG---E---TSPDIERVAESMATKCEGLPLGLITLAGSMRG-TDI-REWNEMEN-----------D---VFKVLKYSYDRLDTTMQECFLYCALYPEDYKIGRDELIGKFIMEGLVK--GNSR-KEFNHGHTNKLVNLCLL-------DD--FG-EMHDLLREMALRITNDRYLVRA------R
>XP_016540343.1
-----------SNDKIS--KQNLEVIWTWL-----QDVSSIGIYGMGGVGKTTLVKHIHNRLVKEIHYQVC-WVTVSQGFTIK-GLQYELAKILK--SVDER--RAAKLNWAFNRKKIVIILDDVWDRLC--LE------YS-EGCRLILTSRSSEVCLKIGCQK-L-REVKNLNSDDAWELFRKSLG---E---TSPDIEPIAKSLAGRCKGLPLGLITLGGSMRG-TDI-REWKEMES-----------D---VFKVLQYSYDRLDTNMQECFLYCALYPEDCEIGRDELIGRYMMEGMMK--GDSR-EEFNHGHTNKLVKICLL-------S------EMHDLLREMALRITNVRYMVRA------K
>XP_016540378.1
-------QH-LEGDIVQGLDEDLEIIVRRLTE--PL-LDIVTISGMGGIGKTTLARKAHDHLEIRCHFDIRVWVTISQVYGSRYVLLEALHCISKKDDDNEL---ADLVQKILKGGRYLVVVDDIWSTDV--WDSVRVIF-PCNRSRILLTTRVTKVAIYAN-PI--RHEMNPLNLENSWKLLRDKVLSD-Y---DHP-LEEIGKQIAEKCLGLPLMISVIAGHLSKARTL-GSWMDMGE---I-IASHP-D-K-CLGVLGLSYHNLPNYLKPCFLSMGSFPEDYQVETWRLIQLWIAEGFIRRPSY-TLEEVAEDYLEDLISRNLIRR-----NS---E-KMHDLLREFCLIEVE-KFMHVESTGR--R
>XP_016540460.1
-----------NKNNMVGRDDQRKLLLERLTV--GS-HKVISIIGMGGIGKTTLAKEIYNDVYVRCHFDVRAWATVSQQHNVKEILLSLLRSKGDDTVKAKI---ADMLQKSLKGKRYLIVLDDIWSCEV--WDGVRRCF-PNGGSRILLTTRNNEVACYAGTEN-LSLQMHFMDQDESWNLFKSATFAN-E---ELP-FKTIGKQIAEKCHGLPLTIVVVAGLL-KQRTI-EDWGSVKS---F-ITNDP-DEQ-CSHVLGLSYDHLTSDLKTCLLYFGIFREDTEIPVKNLMRLWMAEGFLN--END-LEGEAMKCLQDLVDRCLVKS-----DE--TN-RVHDLIYDLCLREVH-N-VFIMANCQ--S
>XP_016540461.1
-----------NNNNMVGRDDQKEHLLEDLTI--ST-PKVIPIVGMGGIGKTTLAKEVYNNKSVLHRFDVRAWATVSQQHNIKEILLSLLQSI-KDTKEAEL---ADMLQKSLKRKRYLIVLDDIWSCEV--WDGVRRCF-PYAGIRILLTTRNNEVARYAAIEN-LSIQMNFMDQDESWSLFKSAAFSN-E---ALS-FETIGKKIAEKCHGLPLTIVVVAGLL-KKRAI-EGWGSVTS---F-ITNDP-DEQ-CSHVLGLSYNHLTSNLKTCLLHFGVFPEDGEIPAKKLKRTWMAEGFLQ--END-LEGEAEKCLQELVDRCLVKS-----DG--TK-RVHDLIYDLCVREIQ-N-ILIM--CL--Y
>XP_016540462.1
-----------NNNNMVGRDDQKEHLLEDLTI--ST-PKVIPIVGMGGIGKTTLAKEVYNNKSVLHRFDVRAWATVSQQHNIKEILLSLLQSI-KDTKEAEL---ADMLQKSLKRKRYLIVLDDIWSCEV--WDGVRRCF-PYAGIRILLTTRNNEVARYAAIEN-LSIQMNFMDQDESWSLFKSAAFSN-E---ALS-FETIGKKIAEKCHGLPLTIVVVAGLL-KKRAI-EGWGSVTS---F-ITNDP-DEQ-CSHVLGLSYNHLTSNLKTCLLHFGVFPEDGEIPAKKLKRTWMAEGFLQ--END-LEGEAEKCLQELVDRCLVKS-----DG--TK-RVHDLIYDLCVREIQ-N-ILIM--CL--Y
>XP_016540470.1
-----------NENNMVGRDDQRERLLNDLTT--DS-PKVIPIVGMGGIGKTTLAKEVYNQKSILCRFDVHAWATVSQQHNRKEILLGLLRSI-KDTKEAEL---ADMLQKSLKKKRYLIVLDDIWSCEV--WDGVRRCF-PDAGSRILLTTRNNEVACYADTEN-LSLRMSFMDQDESWSLFKSTAFSS-E---ALP-FETVGKQIADECHGLPLTIVVVAGLL-KRRAI-EDWESVKS---F-LTNDL-DEQ-CSRVLGLSYNHLTSDLKACLLHFGIFPEDSEIPVKNLMRXWMAKGFLK--END-LEGEPEKCLQELVDRCLVKS-----DG--TK-RVHDLIYDLCVREIQ-N-VFIM-------
>XP_016540474.1
-----------NNNNMVGCDDQMKRLLEDLTG--SY-PKVIPIVGMGGIGKTTLAKEVYNHESILRRFDVRAWATVSQQHNIKEILLSLLQSI-KDTKEAEL---EDMLQKSLKKKRYLIVLDDIWSCEV--WDGVRRCF-PDAGSRILLTTRNNEVARDADTEN-LAMQMNFMDQDESWNLFKSVAFSN-E---ALS-FETIGKKITEKCHGLPLTIVVVAGLL-KKRAI-EDWGSVTS---F-ITNDP-DEH-CSRVLGLSYNHLTSDLKACLLQFGIFEEDSEIPAKKLMKTWMAEGFLK--END-LEGEAEKCLQELIDRCLVKS-----DG--TK-RVHDLIYDLCVREIQ-N-IFIM--SL--Y
>XP_016540481.1
-----------NKNNMAGRDDQKEHLLEDLTT--SS-PKVIPIVGMGGIGKTTLAKEVYNHESILRRFDVRAWATVSQHHNKKEILLSLLQSI-KDTKESEL---ADMLQKSLKRKRYLIILDDIWSCRL--WDGVRRCF-PYAGSRILLTTRNNKVACYAGTEN-LSMQMDFMDQDESW----------------------------------------------------------------------------------------------------------------------------------------------------------------------------------------------
>XP_016540482.1
-----------NKNNMAGRDDQKEHLLEDLTT--SS-PKVIPIVGMGGIGKTTLAKEVYNHESILRRFDVRAWATVSQHHNKKEILLSLLQSI-KDTKESEL---ADMLQKSLKRKRYLIILDDIWSCRL--WDGVRRCF-PYAGSRILLTTRNNKVACYAGTEN-LSMQMDFMDQDESW----------------------------------------------------------------------------------------------------------------------------------------------------------------------------------------------
>XP_016540483.1
-----------NKNNMAGRDDQKEHLLEDLTT--SS-PKVIPIVGMGGIGKTTLAKEVYNHESILRRFDVRAWATVSQHHNKKEILLSLLQSI-KDTKESEL---ADMLQKSLKRKRYLIILDDIWSCRL--WDGVRRCF-PYAGSRILLTTRNNKVACYAGTEN-LSMQMDFMDQDESW----------------------------------------------------------------------------------------------------------------------------------------------------------------------------------------------
>XP_016540546.1
-----------NKKIIVGRDDQRERLLNDLTT--GS-PKVIPIVGMGGIGKTTLAKEVYNHDSILRRFDVHAWATVPQQHNRKEILLGLLESI-KDMREAEL---ADMLQKSLKRKRYLIVLDDIWSCEV--WDKVRQCF-PDAGSRILLTTRNIEVARYADTDN-LSLQMNFMDQDESWNLFKSAAFSN-E---ALP-FETIGKQIAEKCHGLPLTIVVVAGLL-KKRAI-EYWKSVTS---F-VTNDP-DKQ-CSRVLGLSYDHLTSDLKTCLLHFGIFPEDSEIPAKNLMRSWMAEGFLN--END-LEGEAEKYLKELVDRCLVKS-----DG--TK-RVHDLIYDLCVREIQ-N-IFIM--CQ--S
>XP_016540554.1
--LC--QKSTIS-DTLIGAESQIQAV-SSLLM---SEVRFVGILGMGGIGKTTIARAILHR---SRQFEGACFVEIKENQAKQKMLTKVLTI---ESDEYS---GIDMIRERLHFRKVLVVLDDVDHQDQ--LDGLAGWF---KGSRIIITARDKHLL--DC--DDT-YKVRLLATAEATRLFCWHAFRK-T----YPGFKYFSDQVVQYAGGLPLALKVLGSFLRG-RNM-KQWWSLAD-----IPSEE-----IISKLKISYDGLNS-VKQVFLS---FI----TSDARLLK---KL-FM-------I--------DVLVEKSLL-------SG------MHDLIREMGRRIAV---------RR--R
>XP_016540563.1
--LDGQRHARNA-ENLVGMESHMNKV-YKMLG---SGVRFLGILGMSGVGKTTLARVIYEK---RSEFEGACFLHVRDRSSKHELLSEILVV---KDNSFE---GANVQKQRLRYKKILLVLDDVDHTDQ--LDALARWF---PGSRVIITTKDKHLVKYEV--EKI-YRMKTLNEYESLQLFKQHAFRK-N----HPEFEDLSVQVIKYCGGLPLALKVLGSFLYG-RNL-AEWTSLKQ-----IPKDE-----ILKKLESGFNGLNI-EQKIFLF---FSGKKKDSVTRILN---SFQFIG------I--------KILMERSLI-------KG------MNQLIQEMGWNIVR---------RIYTR
>XP_016540573.1
-----------QQEETS--KQNIEVIWTWL-----QDASSIRIYGMGGVGKTTLAKYTYNLLLEDSRYQVH-WLTVSQGFSIK-GLQDDLAKIMK--SDDER--RADRLNRAFQMKNIVIILDDVWDRLS--SE------YP-EGCRLILTSRSSEV---------------------------------------------------------------------------------------------------------------------------------------------------------------------------------------------------------------------
>XP_016540575.1
-----------QQEETS--KQNLELVWTWL-----QDVSSIGIYGMGGVGKTTLAKHIHNRLINDHRYQVS-WLTVSQGFSVK-GLQDELAKFVN--SEDER--RSAKLNSAFKMNKMVIILDDVWDRLS--LE------DL-EGYKLILTTRSCEVCLKMGCQK-L-LEVKTLNADDAWELFRKGLG---E---TVQIFQSGAKSTAERCDGLPLGLITLAGSMRG-TDI-REWNEMES-----------D---VFKVLKYSYDRLDTTMQECFLYCALYPEDYKIGRDELIGRFIMEGLVK--GSSR-DEFNHGHTNKLDKLCLL-------DN--WG-EMHDLLREMALRITNDRYLVRA------R
>XP_016540576.1
-----------QQEETS--KQNLEVVWTWL-----QDVSSIGIYGMGGVGKTTLAKHIYNRLVNDHRYQVR-WLTVSQGFSVK-GLQDDLAKFVN--SEDER--RSAKLNSAFKMNKMVIILDDVWDRLS--LE------DP-EGYKLILTTRSSEVCRKMGCQK-L-LEVKTLNADDAWELFRKGLG---E---TSPDIESVAKSMEERCDGLPLGLITLAGSMRG-TDI-REWNEMES-----------D---VFKVLKYSYDRLDTTMQECFLYCALYPEDRAIVRDELIGRFMMEGLVK--GSSR-DEFNHGHTNKLVKLCLL-------DD--WG-EMHDLLREMALRITTDRYLVRA------R
>XP_016540577.1
-----------PHEAAS--KQNLEVIWTWL-----QAVSSIGIYGMGGVGKTTLAKHIHNRLVNEHRYQVC-WVTVSQGFSIK-GLQDGLAKIVH--SEDEI--RAGQLNQAFARKNIIIILDDVWDRLC--ME------DP-EGCKLILTTRSYEVCKKMGCQK-L-CEVKKLNTYDAWDLFRRSLG---E---TSPDTEPIAKSLAGRCKGLPLGLITLAGSMRG-TDI-REWIEMES-----------D---VFKVLQYSYDRLDTNMQECFLYCALYPEDDVIDRDELIGRFIMEGLVK--GNSR-EEFNQGHTNKLVKLCFL-------NG--RV-EMHDLVREMALRITNVRYMVRA------R
>XP_016540580.1
-----------QHDEKS--KQNLEVVWTWL-----HDVSSIGIYGMGGVGKTTLAKHTYNRLLEESCYQVY-WVTVSQWFTIE-GLQDDFAKIVK-----------------------------------------------------------------------------------------------------------------------------------------------------------------------------------------------------------------------------------------------------------------------------------
>XP_016540582.1
SAIRVCDENWWEEWEQSHVKILFQTYIKWLVIEVSQDVSSIGIYGMGGVGKTTLAKHIHNRLVNDHRYQVR-WLTVSQGFSIK-GLQDKLAKFVN--SEDE---RSAKLNRAFKTNKMVIILDDVWDRLS--LE------DP-EGYKLILTTRSYEVCLKMGCQK-L-LEVKTLNTDDAWELFKKGLG---E---TSPDIERVAKSMAGRCEGLPLGLITLAGSTRG-TDI-REWNEMES-----------D---VFKVLKYSYDRLDKTMQECFLYCALYPEDDVIERDELIGRFIMEGLVK--GNSR-EEFNRGHTNKLVKAXLL-------YD--TG-EMHDLLREMALRITTDRYMVRA------R
>XP_016540586.1
-------YVSEPVDVMVGHENEFEMMQDQLVR--GG-LEVVSIVGMGGIGKTTLANKIYSDSFIMPHFDNRAKVTVSQVYCARVVLMGLLSCISAGCDDGQL---GDQLQKLLKGRRYLVVIDDIWTKRA--WDDIKLCL-PSCGSRILLTTRDMEVAEYAS-SG--PCRMRLMNSDESWSLLCEEVFMK-G---FCP-FEQLGKQIAFKCRGLPLAIIVIAGLLSKGKTL-NEWENVSS---M-VRTNL-DDH-CLRVLALSYHHLPHHVKACFLYFAIFPEDHVIFVDKLTELWVAEGFLKV-ET-LIKEVAEKCLKDLIDRSLILS-----DG---K-KIHDVTREFCLKEAR-NFLN--QPSRRGR
>XP_016540611.1
-----------NNNNMVGRDDQKEHLLEDLTG--IS-PKVIPIVGMGGIGKTTLAKEVYNHESVLRHFDVRAWATVSQQHNIKEIFLSLLQSI-KDTKEAEL---ADMLQKSLKRKRYLIFLDDIWSCEV--WDGMRRCF-PDAGSRILLTTRNNEVACYADTEN-LSVRISFMDQNESWSLFKSAAFSS-E---ASP-FETVGKQIADECHGLPLTIVVVAGLL-KKRAI-EDWKSVKS---L-VTIDP-DER-CSRVLGLSYSHLTRDLKTCLLHFGIFPEDSEIPVNNLMRSWMAEGFLK--END-LDGEAEKCLQELVDRCLVKS-----DG--IK-RVHDLIYDLCVREIQ-N-IFIM--CG--N
>XP_016540619.1
---------------MVGRDDQRERLVEHLTT--GS-PKVIPIVGMGGIGKTTLANEVYSDTCIRSHFDVCAWATISQQHNVKEILLSLLRS---DKEEAEL---ANMLQKSLKGKRYLIVLDDIWKTEA--WDAVRQCF-P-KGSGILLTTPNTEVARYAGTKN--SLPMRFMDQDESLNLFRSVAFSS-E---ELP-LETIGKQIVDECHGLPLTIVMVAGLL-KKRAI-EDWESVKS---F-VTNDP-DER-Y----------------------------SDIPVKRLVISWMAEGFLK--END-LEGEAEKCLQELVDRCLVKS-----DG--TK-RVHDLIYDLCLREIQ-N-IFIM--WK--Y
>XP_016540620.1
-----------TEEITIGRDDQREWLLNYLTT--SS-PKVIPIVGMGGIGKTTLAKEVYGNKSVLRRFDIRSWATVSQQHNRKEILLCLLQSI-KDSKEAEL---ADMLQKSLKRKRYLIVLDDIWSCEV--WDGVRRCF-PDAGSRILLTTRNNEVACYADTEN-LSLQMDLMGPDESWSLLKSAAFSS-E---ALP-FEAVGKQIADECHGLPLTIVVVAGLL-KKRAI-EDWESVKS---F-VMNDP-DER-CSRVLGLSYNHLTSDLKACLLHFGIFPEDSEIPVKNLKRSWIAEGFLK--END-LEGEAEKCLQELVDRCLVKS-----DG--TK-RVHDLIYDLCVREIQ-N-IFIM--WG--P
>XP_016540626.1
-----------NENSMVGHDDQRKRLVEDLTR--IS-PKVIPIDGMGGIGKTTLANKVYNHESILRHFDVRAWATVSQQHNIKQILLSLLQSI-KDTKEAEL---ADMLQKSLKRKRYFIVLDDIWSCEV--WDGVRQCF-PDAGNRILLTTRNNEVAYYAGTEN-LSMQMDFMDQDESWSLFKSAAFSS-E---ALP-FETVGKQIADECHGLPLTIVVVAGVL-KKRAI-EDWRTVKS---L-VTNDP-DER-CSRVLGLSYNHLTSDLKTCLLHFGIFPEDSGIAVKKLMRSRMAEGF---------------------------------------------------------------------
>XP_016540628.1
-----------TEEITVGRDDQRERLLNDLTT--SS-PKVIPIVGMGGIGKTTLAKEVYDNKSVLCRFDIRSWATVSQQHNRKEILLCLLQSI-KDSKEAEL---ADMLQKSLKRKRYLIVLDDIWSCEV--WDSVIRCF-PDVGSRILLTTRNNEVACYADTEN-LSLQMDLMGPDESWSLLKSAAFSS-E---ALP-FEAVGKQIADECHGLPLTIVVVDGLL-KKRAI-EDWESVKS---F-VMNDP-DER-CSRVLGLSYNHLTSDLKACLLHFGIFPEDSEIPVKNLKRS---------------------------------------------------------------------------
>XP_016540629.1
-----------NENSMVGRDDRRKWLVEDLTR--SS-PKVIPIVGMGGIGKTTLANEVYNDASIRFHFDVCAWVTVCQQHIVKEILLSLLRS---GTNEAVL---ANILQKSLKGKRYLIVLDDMWKSEA--WDAVRLCF-P-KGSGILLMTRNTEVARN-----------------------------------------------AEKYHGLPLTIAVIAGLL-KKRDI-EDSENVKA---F-FTNDP-DKQ-CSHVLGLSYDHLTSDLKARLLHF--------------------------------------------------------------------------------------------
>XP_016540630.1
---------------MVGK----------------A-PKIIPIVGMGGIGKTTLAKEVYNHESILCRFDVRSWATVSQQHNIKEILLSLLQSI-KDTNEAEL---ADRLQKSLKGKRYLIVLYDMWKSEA--WDAVILCF-P-KGSGILLTTRNTQVARYAGTEN-LSSQMGFMDQNESWNLFRSVAF-----------------------------------------AV-EDWKSVKS---V-VTNDP-DER-CSRVLGLSYNHLTGDLMTCLLHFGIFPEDSEIPVKNLMRSWIAEGFLQ--ETD-LEGEAEKCLQELVDRCLVKS-----DG--TK-RVHDLIYDLCVREIQ-N-IFIM--RR--Y
>XP_016540632.1
---------------MVGRDDQRKWLVEDLTR--SS-TEVILIMGMGGIGKTTLENEVYNDVCIHSHFDVCAWDTVSQQHNVKEILLSLLHS---ETNEAEL---ANILQKNLKGKRNLIVLDDMWNSEA--WDDVRLCF-P-KESGILLTTRNNELARYVGTEN-L----------------------------------------------------------------------------F-VT-------------------------PCILG---------------------------------------------------------------------------------------------
>XP_016540984.1
-----TNAPTLNDDVVVGFNDVEEKIIDGLTR--G--RDVISIVGMPGLGKTTLAKKVFNDEKVLNYFDKHAWCYVSEVYKRKELLLEILSQVLEDEDDADL---VELLYRKLKGKRYLIVLDDLWDVKA--WDDLQRSF-TDNGSRILVTSRRQHLASQVE-SD-TPTPLRFSLLKKAGSYYKKRFLQQ-I---IVP-LKEP-------------------GIYANKKL--SW---------------T-S-S-C-----------------C--YTGS---------------W-DSGFVSKTG--KFEDVAEDYLTDLIGRSLVKR-----NG---S-KVHDLLREYCKRKAE-NFFELLYS-----
>XP_016541027.1
-----------DNQERSGRKKRRRQVESWLN----KDVSSISIYGMGGVGKTTLAKHIYNHLREESSYQVH-WATVSLGLIIK-RLQDDLAKIEK--SEDER--RVDQLNWTFKMKNIVIILDDICECLS--LE------YP-EDCRLILTSRSSEAYQNMGCKE-L-LEVKKLNTNDSWELFRKSLG---E---TSPNIEGVAKTMEGRCKGLPLGLITLEGSMRG-TDL-REWKELEN-----------D---VFKVLKYSYDRLNTTMQECFLYCDLYPEDYVIDRYELIDRFMIESPVK--GNSR-EEFHHGHTNKLVTLCLL-------------------------------------------
>XP_016541117.1
-------HALQQESMMIACENEFEMIRDQLTT--GT-LDVVSIVGMGGIGKTTLANKIYNDQFILSRFDIREKATVSQEYCARNVLICLLSSVSGESDDGQL---ADRLQKLLKGKRYLIFIDDIWAKEA--WDDVKLCF-PCCGSRILLTTRNMEVAEYAS-SG--PCQMSLLNHDESWNLLRIKVFEN-A---CFP-FEKVGIQIALNCKGLPLAIVVIAGLLLKGKSL-DEWKSITS---L-ISTDL-DVQ-CMRVLALSYHHLPHHLKPFFLYFATFPEDEQISVNKLVNLWVAEGFLRV-EG-FSEEYAEQCLTDLIDRSLILS-----DG---K-KMHDVIRELCLREAN-NFVNVIQTTKR-R
>XP_016541373.1
-------HTLERENMMVGREIEFEMVQDQLAR--GA-VEVVSIVGMGGIGKTTLANKLFCDPFIVSRFDIRAKVTITQEYCTRNVLLDLLFSISGGLDDGQL---ADQLQKLLKGRRYLIVIDDIWAKEA--WDDIKLCF-PCCRSRILMTTRNMEVAEYAS-SG--PYQLLFLSSVESWNLLYEKVFVK-E---CFS-FENIGKQIALNCKGLPLTIVVISGLLQKGKSL-DKWKSVSS---V-VSTDL-DVQ-CMKVLALSYHHLPQHLRACFLYFAIFPVDKLIFVNKLVRLWAAEGFLKV-EM-KMEEVGKECLKDLTDRNLIVSR----DG---K-KMHDMIRELCLREAR-NFVNVILATKRGR
>XP_016541421.1
------------QQKPVGFQDELEKIIDRLRH--GP-LDIISIVGMAGIGKTTLAKRAYNDPLVVNRFEVRAWTTVSQEYREKDILFDFFYQVVPKESEDEI---ADRLKKSLKRKRFLIVVDDMWSTAA--WDNMSRLF-PDNGSRVILTSRLIDVATYAN-PD--PHQLNFLNNDEGWELLCQKLFGK-----------------------LPLAIVVVAGHLSKSKTP-DCWNSVGS---V-VNREP-G-Q-CLDILALSYKYLPQHLKACFLYMGAFPEDFEIPVWKLIRLWIAEGF--LNTVLMVEEIADECLEDLIGRSLIWS-----NG---K-KLHDIMRDFCLEEAK-NFLHVLTA-R--R
>XP_016542535.1
-----TNAPTLNDDVVVGFNDVEEKIIDGLTR--G--RDVISIVGMPGLGKTTLAKKVFNDEKVLNYFDKRAWCYVSEVYKNKELLLEILSQVLEDEDDADL---AVLLYRKLKRKRYLIVLDDLWDIKA--WDDLRRSF-PDNGSRILVTSRLQHLASQVE-SD-TPTPLRFFTVEESWELLQKKVFAT-D---CCP-LKEPGMRIARSCHGLPLAVTLVAGILAREKIE-SWWNEISS---Y-IVDDP-N-Q-CRVILELSYKHLPDYLKPCFLYFGEFLMHPHIPVRKLIWLWIAEGFVSKTG--EFEDIAEDYLTDLIGRSLVKS-----NG---S-KVHDLLREYCKRKAE-NFFELLYSPRRGR
>XP_016542536.1
-----TNAPTLNDDVVVGFNDVEEKIIDGLTR--G--RDVISIVGMPGLGKTTLAKKVFNDEKVLNYFDKRAWCYVSEVYKNKELLLEILSQVLEDEDDADL---AVLLYRKLKRKRYLIVLDDLWDIKA--WDDLRRSF-PDNGSRILVTSRLQHLASQVE-SD-TPTPLRFFTVEESWELLQKKVFAT-D---CCP-LKEPGMRIARSCHGLPLAVTLVAGILAREKIE-SWWNEISS---Y-IVDDP-N-Q-CRVILELSYKHLPDYLKPCFLYFGEFLMHPHIPVRKLIWLWIAEGFVSKTG--EFEDIAEDYLTDLIGRSLVKS-----NG---S-KVHDLLREYCKRKAE-NFFELLYSPRRGR
>XP_016542537.1
-----TNAPTLNDDVVVGFNDVEEKIIDGLTR--G--RDVISIVGMPGLGKTTLAKKVFNDEKVLNYFDKRAWCYVSEVYKNKELLLEILSQVLEDEDDADL---AVLLYRKLKRKRYLIVLDDLWDIKA--WDDLRRSF-PDNGSRILVTSRLQHLASQVE-SD-TPTPLRFFTVEESWELLQKKVFAT-D---CCP-LKEPGMRIARSCHGLPLAVTLVAGILAREKIE-SWWNEISS---Y-IVDDP-N-Q-CRVILELSYKHLPDYLKPCFLYFGEFLMHPHIPVRKLIWLWIAEGFVSKTG--EFEDIAEDYLTDLIGRSLVKS-----NG---S-KVHDLLREYCKRKAE-NFFELLYSPRRGR
>XP_016542538.1
-----TNAPTLNDDVVVGFNDVEEKIIDGLTR--G--RDVISIVGMPGLGKTTLAKKVFNDEKVLNYFDKRAWCYVSEVYKNKELLLEILSQVLEDEDDADL---AVLLYRKLKRKRYLIVLDDLWDIKA--WDDLRRSF-PDNGSRILVTSRLQHLASQVE-SD-TPTPLRFFTVEESWELLQKKVFAT-D---CCP-LKEPGMRIARSCHGLPLAVTLVAGILAREKIE-SWWNEISS---Y-IVDDP-N-Q-CRVILELSYKHLPDYLKPCFLYFGEFLMHPHIPVRKLIWLWIAEGFVSKTG--EFEDIAEDYLTDLIGRSLVKS-----NG---S-KVHDLLREYCKRKAE-NFFELLYSPRRGR
>XP_016542539.1
-----TNAPTLNDDVVVGFNDVEEKIIDGLTR--G--RDVISIVGMPGLGKTTLAKKVFNDEKVLNYFDKRAWCYVSEVYKNKELLLEILSQVLEDEDDADL---AVLLYRKLKRKRYLIVLDDLWDIKA--WDDLRRSF-PDNGSRILVTSRLQHLASQVE-SD-TPTPLRFFTVEESWELLQKKVFAT-D---CCP-LKEPGMRIARSCHGLPLAVTLVAGILAREKIE-SWWNEISS---Y-IVDDP-N-Q-CRVILELSYKHLPDYLKPCFLYFGEFLMHPHIPVRKLIWLWIAEGFVSKTG--EFEDIAEDYLTDLIGRSLVKS-----NG---S-KVHDLLREYCKRKAE-NFFELLYSPRRGR
>XP_016542664.1
-------KL-IPESIIVGLEDDLTKIIRRLKG--PT-REVIPILGMGGIGKTTLARKAYDDPEIRHRFDIRVWVTVSQEYQTRDMLLDVLCCISQ--SDDRL---MDMIRKKLMNKRYLVVMDDIWSSDA--WDLMTRTF-PNNGSRIILTSRLKDMSTHAD-PD--PHEISLLNLDESWKLLHDNLFLQ-Q---VCP-LEYIGKQVSQKCGGLPLALLVVAGHLSKARTT-ESWKDVNE---V-VTNES-D-I-CLGVLAMSYGYLPNRLRPCFLYMGVFPEDKEVDIKRLINLWDSEGFIS-------EEVGRKCFEELVSRNLIRR-----NG---E-KDHDLVRELILREAK-RFLQVSSAVH--R
>XP_016542718.1
-----------QHEETS--KQNLEVIWTWL-----QDVSSIGIYGMGGVGKTTLAKHTYNRLREGSSYQVH-WVTVSQRFSIK-GLQDNLSKIVK--SEDEK--RADQLNWAFKIN--IIILDDVWDCLR--LE------YP-EGYRLILTSRSSEVCQKMSCKE-L-LQVKKLNTHDAWELFRKSLG---E---TSPNIERIAKSMAGMCEGLPLGLITLAGSMRG-TDI-REWNEMES-----------D---VFKVLKYSYDRLDTTLQECFLYCALYPKDYVIDRDELIDRLIMEGLVK--GNRM-EDFNHGHTNKLVKMCLL-------DN--RG-EMHDLLREMALRITTDRYMVRA------R
>XP_016542959.1
---------IVEEENVVGFDEEAKTMRSLLTN--GS-LQIISIVGMGGLGKTTLAKKVYTDPSIEYHFYNRAWIYVSQQYSRKEVFLGILDSLSLDENDEKL---AIELSSHLRSKRYLVVIDDVWTMEA--WDDLKMAF-PTSGSRILLTTRNRDVASYAN-PE--PHHLRFLTNEESWELLSKKVFRK-G---SCP-LEDIGLQIAKKCYGLPLAIVVVSGLLLKEKTR-DWWKKVSS---Y-VARDP-K-Q-CMDVLALSYKHLPDHLKVCFIYFGIFPEDFEIPVWKLLRLWTGEGFIQQMQ--ELEDTAEEYLEDLVDRNLVKR-----NG---R-KIHDILRDLSVKMGS-KFLEVISL-R--R
>XP_016543175.1
-------ITSMR-EEMVGFQEVMDKLSRQLLR--GS-LDVISIVGMAGLGKTTLANKLFLDQLVVSHFDVRAQCCVSQAYTRKDLLLTILRGVKKDTPENEL---ADKLRRLLLVQRYLILVDDVWETNA--WDDLKPCF-YANGSRIILTTRLSDVAFHAK-----PHFLRLFTLEESWMLLKNRVFSK-R---SCP-LEDVGQKIAQKCGGLPLSVVLIAGILETEKEK-HSWEQLGP---H-IHAKS------EDIIDLSYQNLPYHLKPCFLYFGVFLEDEEIKVSKLTWLWTAEGLVKPHE--KPEDIAEYYLENLIGRNLVKS-----DG---K-KIHDLLLDYCRLKAK-NFLQWIR-SR--R
>XP_016543176.1
-------ITSMR-EEMVGFQEVMDKLSRQLLR--GS-LDVISIVGMAGLGKTTLANKLFLDQLVVSHFDVRAQCCVSQAYTRKDLLLTILRGVKKDTPENEL---ADKLRRLLLVQRYLILVDDVWETNA--WDDLKPCF-YANGSRIILTTRLSDVAFHAK-----PHFLRLFTLEESWMLLKNRVFSK-R---SCP-LEDVGQKIAQKCGGLPLSVVLIAGILETEKEK-HSWEQLGP---H-IHAKS------EDIIDLSYQNLPYHLKPCFLYFGVFLEDEEIKVSKLTWLWTAEGLVKPHE--KPEDIAEYYLENLIGRNLVKS-----DG---K-KIHDLLLDYCRLKAK-NFLQWIR-SR--R
>XP_016543177.1
-------ITSMR-EEMVGFQEVMDKLSRQLLR--GS-LDVISIVGMAGLGKTTLANKLFLDQLVVSHFDVRAQCCVSQAYTRKDLLLTILRGVKKDTPENEL---ADKLRRLLLVQRYLILVDDVWETNA--WDDLKPCF-YANGSRIILTTRLSDVAFHAK-----PHFLRLFTLEESWMLLKNRVFSK-R---SCP-LEDVGQKIAQKCGGLPLSVVLIAGILETEKEK-HSWEQLGP---H-IHAKS------EDIIDLSYQNLPYHLKPCFLYFGVFLEDEEIKVSKLTWLWTAEGLVKPHE--KPEDIAEYYLENLIGRNLVKS-----DG---K-KIHDLLLDYCRLKAK-NFLQWIR-SR--R
>XP_016543377.1
-------NPAKN-EEMVGHKDVMDELRGKLTE--GS-FDVISIVGMPGVGKTTLANNLYFDQSVVSRFDIRAQCCVSQEYSRKGLLLSLLGDITENTSEDLL---ADTLRKHLMFRRYLIFIDDIWEASV--WDDLNLCF-RDKGSRIILTTRHYDVASYAK-----PLVLRLLSNEESWILLHNKVFNT-E---TCP-LEDVGKSIAQKCGGLPLSIVLVAGILTKEKER-HRWEQLSQ---H-IQDLS------EHTIDLSYQDLPHHLRTCFLYFAVFSEDEEIQVSKLTWLWISEGFVKTHE--KLEDIAEDYMDNLVERNLVRS-----DG---K-KIHDLLLEFCRKKAE-NFVQRIFPPR--R
>XP_016543378.1
-------NPAKN-EEMVGHKDVMDELRGKLTE--GS-FDVISIVGMPGVGKTTLANNLYFDQSVVSRFDIRAQCCVSQEYSRKGLLLSLLGDITENTSEDLL---ADTLRKHLMFRRYLIFIDDIWEASV--WDDLNLCF-RDKGSRIILTTRHYDVASYAK-----PLVLRLLSNEESWILLHNKVFNT-E---TCP-LEDVGKSIAQKCGGLPLSIVLVAGILTKEKER-HRWEQLSQ---H-IQDLS------EHTIDLSYQDLPHHLRTCFLYFAVFSEDEEIQVSKLTWLWISEGFVKTHE--KLEDIAEDYMDNLVERNLVRS-----DG---K-KIHDLLLEFCRKKAE-NFVQRIFPPR--R
>XP_016543379.1
-------NPAKN-EEMVGHKDVMDELRGKLTE--GS-FDVISIVGMPGVGKTTLANNLYFDQSVVSRFDIRAQCCVSQEYSRKGLLLSLLGDITENTSEDLL---ADTLRKHLMFRRYLIFIDDIWEASV--WDDLNLCF-RDKGSRIILTTRHYDVASYAK-----PLVLRLLSNEESWILLHNKVFNT-E---TCP-LEDVGKSIAQKCGGLPLSIVLVAGILTKEKER-HRWEQLSQ---H-IQDLS------EHTIDLSYQDLPHHLRTCFLYFAVFSEDEEIQVSKLTWLWISEGFVKTHE--KLEDIAEDYMDNLVERNLVRS-----DG---K-KIHDLLLEFCRKKAE-NFVQRIFPPR--R
>XP_016543537.1
-------APMMN-QEIVGFEDVMGTLKEKLIK--GS-LDVVSIVGMPGLGKTTLANKLYFDEHVKSHFDIRAQCVVSQVYTRKDLLLVLLRDAIGYIPSEAV---ADTLRKVLWHNRYLILVDDIWETTA--WDDLRSCF-RDNGSRIILTTRDHEVAIYAK-----PLRLRMFKEDESWKLLEKKVFHK-E---KFS-LTEVGLEIAKKCGRLPLSIVLVAGILAKEKKE-QCWRQFGP---H-IHNDS------KNIIEKSYQHLPYHLRLCFLYFGAFLEDEEIKVSKLTSLWISEGFIKSCD--ELEDTADCYLENLIGRNVVRS-----TG---K-KIHDLLLDFCKERAN-NLILWIYSQR--R
>XP_016543770.1
-------INVAKQEELVGFTDERHRLIDELTR--GS-LSVIAIVGKPGVGKTTLAKRFYNDPGVSNHFDICAFLTVSRVYDNRELLLEILRDITGDTD---L---PEMLVERLHGKRFLIVMDDVWDAEA--WNVLSASL-PDTGSRILLTTRSDDVAQYTA-AG-F-HHLRPLGEEDSWILLEKKIFQQ-E---SCP-LKGLAKQLSKKTKGLPFAIILVAGILANEKTA-EHWTELDQ----KIGGNDQD---LSSIIGMSYQGLPDCLRHCFLYFGAFPQDDEILTSKLIRLWIAEGLIQQT---KLEDVAVDYLMLLIGRGLIKS-----KD---R-KVRDLISEFCLAKAK-NVYRLMPVHR--R
>XP_016543834.1
-------------------KQKEEEVMAAL-----GDITIVGICGMGGVGKTTLAEKVRAWAKQAGLFNDVVMVTVSQQQDLKRIQGEIAREVGLTSQGDNLLSRGDQLRARLMQKRVLVILDDIWEALN----DLEKLGIPSDHCKVALTTRLRGVCDAMDAQK--IVDIGILSDEEAWVLFSQKAGYSAD----DPSLPEVAKDVAKECKGLPLAIVTVARALKGKTK--PSWEDLQKAAPKNIPRVLTK---VYQPLTISYHHLESDARYVFLLCSLFEEDSNIWTEELLRYGMGLDIFSELE---LEHARNRVCNLL------ETLKNCSQGSNKNVKMHDVVRDVAIFIASEEHKFMVFPEHYSH
>XP_016543846.1
-------------------KQKEEEVMTAL-----RDITIVGICGMGGVGKTTLAEKVRARAKKAGLFDDVVMITVSQQQDIKKIQDEIARGVGLKTEGEDLLQRGDRLRSRLMQKRVLVILDDVWKEV-----NLKRVGIPSDRCKVALTTRLRDVCDDMKAKK--IVHVEILSEKEAWILFRQKAGNSAD----DSSLSEVAKKVAKECKGLPLAIVTVAGALKGKTK--PSWEDLQKAAPKNIRGVLAD---VYQPLKISYNHLESDARYVFLLCSLFEEDSDIWTEELLRYGMGLGIFSELG---LENARNRVCNLL------ETLKNCSQGSHINVKMHDVVRDVAIYIASEEHKFMVFPEQYSH
>XP_016543847.1
-------------------KQKEEEVMTAL-----RDITIVGICGMGGVGKTTLAEKVRARAKKAGLFDDVVMITVSQQQDIKKIQDEIARGVGLKTEGEDLLQRGDRLRSRLMQKRVLVILDDVWKEV-----NLKRVGIPSDRCKVALTTRLRDVCDDMKAKK--IVHVEILSEKEAWILFRQKAGNSAD----DSSLSEVAKKVAKECKGLPLAIVTVAGALKGKTK--PSWEDLQKAAPKNIRGVLAD---VYQPLKISYNHLESDARYVFLLCSLFEEDSDIWTEELLRYGMGLGIFSELG---LENARNRVCNLL------ETLKNCSQGSHINVKMHDVVRDVAIYIASEEHKFMVFPEQYSH
>XP_016543887.1
-------------------KQKEEEVMEAL-----RDITVVGICGMGGVGKTTLAEKVRARAKQAGLFNDVVMVTVRQQQDIKKIQGKIARAIDL-IEGDDLLQREDRLRARLMQKRVLVILDNVWKKV-----DLKRVGIPSDHCKVALTTRLRGVCDDMEAQK--IVDVEILSKKEAWILFKQKAGNSAD----DPSLSEVAKEVAKECKGLPLAIVTVAGALKGKTK--PSWEDLQKSVPKNIRGVLVD---VYQPLKMSYNHLESDARYVFLLCSLFEEDSNIWTEELLRYGMGLGIFSELE---LERARNRVSNLL------ETLKNCSQGSDINFKMHDVVRDMAIHIASEKHIFMVFPGKYSH
>XP_016543888.1
-------------------KQKEEEVMEAL-----RDITVVGICGMGGVGKTTLAEKVRARAKQAGLFNDVVMVTVRQQQDIKKIQGKIARAIDL-IEGDDLLQREDRLRARLMQKRVLVILDNVWKKV-----DLKRVGIPSDHCKVALTTRLRGVCDDMEAQK--IVDVEILSKKEAWILFKQKAGNSAD----DPSLSEVAKEVAKECKGLPLAIVTVAGALKGKTK--PSWEDLQKSVPKNIRGVLVD---VYQPLKMSYNHLESDARYVFLLCSLFEEDSNIWTEELLRYGMGLGIFSELE---LERARNRVSNLL------ETLKNCSQGSDINFKMHDVVRDMAIHIASEKHIFMVFPGKYSH
>XP_016543889.1
-------------------KQKEEEVLATL-----RDVTIVGICGMGGVGKTTLAEKVRARAKQAGFFNDVVMVTVNQQQDIKKIQGEIARGVGL-TEGDDLLQRGDQLCSRLMQKRVLVILDDVWEVV-----DLKRLGIPSDHCKVTLTTRFRDVCVNMDAQK--IVDVAILPDQEAWVLFRQKAXLL------DPSLPDIAKAVAKECKGLPPAIVTVAGALKGKTK--PSWEDLQKAAPKNIPRVLTE---VYQPLKTSCNHL-SDAKVVFLLCSLFEEDSDIWTEELLRYGMGLGIFSECK---LERARNRVSNLL------ETLKNCSQGSNKNVKMHDVVRDMAIHIASEEHEFMVFPEQYSH
>XP_016543890.1
-------------------KQKEEEVMEAL-----RDTTIVGICGMGGVGKTTLAEKVRARAKQERLFDDIVMITVSQQQDLKKIQAEVAEGVGL-SQVDNLLSRGDQLRARLMQKHVLVILDDVWEALN----DLEKLGIPSNHCKVALTTRLRSVCDAMEAKK--IVEVGILSDEEAWVLFRQKSGNSAD----DSSLPEVAKDVANECKGLPLAIITVAGALKHKAK--PLWEDLKKAAPINIPGVIKY---VYQPLKLSYNHLESNARYVFLLCSLFEEDSDIWTEELLKYGMGLGILSEIE---LECARNKVCNLL------ETLKNCSQGSDKNVKMHDVVRDVAIYIASEEHKFLVFPEQYSH
>XP_016543891.1
-------------------KQKEEEVMEAL-----RDITVVGICGMVGVGKTTLAEKVRARAKQAGLFNDVVMVTVSQQPDFKKIQGEIAGEVGLNSQGDNLLSRGDYLRARLMQKRILVILDDVWEALY----DLEKLGIPSNHCKVTLTTCRRDVCDAMDAQK--IVDVGILSDEEAWVLFRQKAGSSAD----DPSLPEVAKDVANECKGLPLAIITI--AXKHKAK--PLWEDLQKSAPKNIPGVLTN---VYQPLRISYYHLQSDARYVFLLCSLFEEDSNIWTEELLRYGMGLGIFSEPK---LERARNRVSNLL------ETLKNCCQGSDKNFKMHDVMRDVAIYIASEKHIFMVFPEQYNH
>XP_016543895.1
-------------------KQKKEEVMAAL-----RDITIVGICGMGGVGKTTLAEKVRARAKQERLFNDVVMVTVSQQQDLKRIQGEIAGEVGLTSQGDNLLSRGDQLRARLMQKRVLVILDDVWEALD----DLEKLGIPSNHCKVALTTRLRDVCDAMEAQK--IVDVEILSDEEAWVLFRQKAGYSAD----NPSLPEVAKDVAKECKGLPLAIVTVAGALKGKTK--PSWEDLQKSVPKNIPKVLTK---VYQPLKTSYNHLESDARYVFLLCSLFEEDSNIWTEELLRYGVGLGIFSELE---LERARNRVSNLL------ETLKNCSQGSGKDVKMHDVVRDVAIYIASEKHIFMVFPEKYSH
>XP_016543896.1
-------------------KQKEEEVMEAL-----RDIIVVGICGMGGVGKTTLAEKVRARAKQERLFDDVVMITVRQQPDFKKIQGKIAGEVGT-SQGDNLLSRGDLLRARLMQTHVLVILEDVWDALD----DLEKLGIPSNHCKVTLTTRLRGVCDAMEAQK--IVDVEILSDEEGWILFRQKAGYSAD----HPTLPDIAEAVAKECKGLPLAIVSVAGALKGKAK--PLWEALQDGETNNISGVI-K---VYKHLKLSYDFLRSHVRYLFLLCSLFQEDSDIWTGELLRYGVGLRIISETK---MKHARNMMCPLL------ETLRDSSQGSGKDVKMHDVVRDVAIDIASKKHIFMVFPEQYSH
>XP_016543897.1
-------------------KQKEEEVMTAL-----KDITIVGICGMGGVGKTTLAEKVRARAKQERLFDYVVVLTISQQQDIKKIQREIAEGVGL-SEGDDLLERGDRLRSRLMQKRVLVILDDVWKKV-----DLKRVGIPSDRCKVILTTRLRDVCDDMEAKK--KVHVEILCENEAWLLFRQKAGNSAD----DLSLPDIAEAVAKECKGLPLAIVTVAGALKGKTK--RSWEDLKKAAPRNIRGVLAD---VYQPLKISYNHLGSDAKDAFLLCSLFEEDSNIWTEELLRYGMGLGIFSELE---LECARNRVSNLL------ETLKNCSQVPGKDVKMHDVVRDMAIHIASENHIFLVFPKQYSH
>XP_016543898.1
-------------------KQKEEEVMTAL-----KDITIVGICGMGGVGKTTLAEKVRARAKQERLFDYVVVLTISQQQDIKKIQREIAEGVGL-SEGDDLLERGDRLRSRLMQKRVLVILDDVWKKV-----DLKRVGIPSDRCKVILTTRLRDVCDDMEAKK--KVHVEILCENEAWLLFRQKAGNSAD----DLSLPDIAEAVAKECKGLPLAIVTVAGALKGKTK--RSWEDLKKAAPRNIRGVLAD---VYQPLKISYNHLGSDAKDAFLLCSLFEEDSNIWTEELLRYGMGLGIFSELE---LECARNRVSNLL------ETLKNCSQVPGKDVKMHDVVRDMAIHIASENHIFLVFPKQYSH
>XP_016543993.1
-------------------KQEEEEVMEAL-----RDVTIIGICGMGGVGKTTLGEKVRARAKQERLFDYVVMITVSQQPDFKRIQGVIAEEVGL-MQGENFYSRRDQLRERLTQKRVLVILDDVWEGLH----DLKKLGIPSNRCKVALTTHLRGVCEAMEAQK--IVDVGILSDEEAWVLFTQKAGYSAD----DPSLPEVAKDVANECKGLPLAIVTVAGALKRKAK--PLWEDLKKSAPKSIPRVLTE---VYQPLKTSYNHLESDAKDVFLLCSLFQEDSDIXTGELLRYGMGLCIFSEPE---LEHARNRVSNLL------ETLKNCSQGSGKNVKMHDVVRDVAIHIASEKHKFMVFPEQYSH
>XP_016544053.1
-------------------KHKEEEVMAAL-----RDIIIVGICGMGGVGKTTLAEKVRARAKQERLFDDVVMITVSQQQDLKRIQGEIAEEVGLTSQGDNLLSRGDLLRERLMKKRVLIILVDVWEDLD----DPEKLGIPSNHCKVALTTRLQGVCVATKAQK--TADVGILSHEEAWVLFRQKVGSSVD----DPSLPKVAKDVAKEYKGLPVAIVTVAGALKGKNN--PIWEDLQKAAPKNIPXVLTK---VYQPLTISYNHFDSDARYVFLLCSLFEEDSNIWTEELLRYGMGFRIFSEVK---LEHARNXVCNLL------ETLKNCSQGSDENFKMHDVVRDVAIYIASEEHKFMVFPKQYSH
>XP_016544059.1
-------------------KQKEEEVMEAL-----RDVTVVGICGMGGVGKTTLAEKVRARAKKTRLFDYVVMVTVSLQQNIKKIQDEISEGVGL-EKGDDLLHRGDRLRSRLKQKSVLVILDDVWEVV-----DLKRLGIPSDHCKVALTTRDQNVCVIMEAQK--IIEVRILPKKDXWILFRKKAGNSAD----DPSLSEVAKEVAKECKGLPLAIVTVAGALKPKTK--PSWDDLRKAAPKNIPRVLEE---VYQPLKLSYNHLESDARYVFLLCSLFEEDSDIWTEELLKYGMGLGIFSELE---LERARNRVSNLL------ETLKNCSKGSDKKVKMHDVVRDVAIYTASEEHKFLVFPEQYSH
>XP_016544526.1
-------INVAKQEELVGFTDERHRLIDQLTR--GS-LSVIAIVGMPGVGKTTLAKRFYNDPGVSNHFDICAFLTVSRVYDNRELLLEILRDITGDTD---L---PEMLVERLHGKRFLIVMDGVWDAEA--WNVLSASL-PDTGSRILLTTRSDDVAQDTA-AG-F-HHLRPLGEEDSWILLEKKIFQQ-E---SCP----------------------------------------------------------------------------------------------------------------------------------------------------------------------------
>XP_016544532.1
------------SRTVVGFNEKENFMERFLIR---RDFKAIGIYGVAGVGKTTLCQLTFNNEQVTNDFFPRIWVCMSKSPDVVEVVRRMLKCLGVEENKHRLPGLLFALRRVLKGRRYLIVLDDAFYIDNF-WSKLEDKLLP-QGGAVIVTTRSEELAK--------------------------------E-------M--VGEENVHPL--LPL-----------Q------------------------------------------DKSCRE----FED---------------------------EKV-----KQLLKDQ---------D--------HD-------------------------
>XP_016544559.1
-------QH-LEGDIVQGLDGDLEIIVRILKE--PL-LDIVTISGMGGIGKTTLARKAHDHLKIRYHFDIRVWVTISQVHGSRNLSLEALHCLSKKDDDNEL---ADLVQKTLKVRRYLVVVNDIWSTDV--WDSIRAIF-PCNRSRILLTTRETKVAIYAN-PD--RHEMNPLNLENSWKLLRDKVFPE-Y---DHP-LEEIGQQIAEKCLGLSLTISVIARHLSKARAL-ESWMDMGE---I-IANHP-D-K-CLGVLSLSYHNLPNHLKPCFLSMGSFLEDYQVETWGLIQLWIAEGFIRRPSD-KLEEVAEDYLEDLISRNLIRR-----SS---Q-KMHDLLREFCLIEVE-KFMHVESTGH--R
>XP_016544762.1
-----------NKINMVGRDDQRKWLLEHLTR--SS-PKVILIVGMGGIGKTTLAKEIYNDVXILHHFDVRAWATVSQQHNVKEILLSLLRS---DKGEAEL---ADMLQKSLKGKRYLIVLDDMWKSES--WDDVRLCF-PN-GSGILLMTRNVEVACYAGTEN-LSLQMDFMDQDESWNLFKS-AFAN-K---ALP-FETMRKRIAEKCHGLPLTILVVAGLL-KKMTI-EDWESVKS---F-VTNDP-DEQ-CAHVLGLSFGHLTSDLKACLLYFGIFPEDTEIPVTNLMRLWMAEGFLN--EKD-LEGEAEKCLQYLINKCLVKS-----DE--TK-RVHDLIYDLCLREVQ-N-VFIMASCQ--S
>XP_016544830.1
-------PPVVEEDDVVGFDEEAQKVIDRLLE--GS-LEVVPVVGMPGLGKTTLANKIFKHPKIEYEFFTRLWLYVSQSYKVKELYLNIISKFTGKQSEKDL---ADVVRGILEGGKYLIVLDDVWSREA--WDRIKIAF-PNKRNRVLLSTRHHTIAKYCN-----PHNLKFLTDEESWILLEKKAFHK-A---KCP-LETHGQSIARKCKGLPLAIVVIAGALIGGKTT-MEWEQVGE---HLISRDHAN-N-CNKLVRMSYDDLPYDLKACFLYFGAFPRGFLIPAWKLIRLWTAEGFIQYKN--LLECKAEHYLNDLVNRNLVRT-----DG---Q-KVHDMLYEFCWQEAT-NLFHEVSEYR--R
>XP_016544981.1
-------YSPSLQATVLELDDDLMTIKSRLIG--PP-LDVISIVGMGGIGKTTLARQVYDDIYMEHHFYIRAWITVSQMHQHREMLLGILRCFS-NTT-EQL---AEQVYRSLKGRRYLIAMDDVWDTSA--WDVVKRSF-PDNGSRVILTSRLANVGIYAS-SG--PHYMQCLSVEESLKLFNLKAFGR-E---TCP-LEKATKQIVEKCQGLPLAIVVVAGFCSKSKTE-NCWEDIGM---V-VSRGT-E-E-CLDLLTLSYNHLPHHLKPCFLYMGAFPKDFEISVSRLIKLWIAAEYVRC-PK-KFEEVADGYLRDLIDRSLIRT-----SG---K-KVHDLLHDLILRVAW-RSI-----KS--N
>XP_016544982.1
-------YSPSLQATVLELDDDLMTIKSRLIG--PP-LDVISIVGMGGIGKTTLARQVYDDIYMEHHFYIRAWITVSQMHQHREMLLGILRCFS-NTT-EQL---AEQVYRSLKGRRYLIAMDDVWDTSA--WDVVKRSF-PDNGSRVILTSRLANVGIYAS-SG--PHYMQCLSVEESLKLFNLKAFGR-E---TCP-LEKATKQIVEKCQGLPLAIVVVAGFCSKSKTE-NCWEDIGM---V-VSRGT-E-E-CLDLLTLSYNHLPHHLKPCFLYMGAFPKDFEISVSRLIKLWIAAEYVRC-PK-KFEEVADGYLRDLIDRSLIRT-----SG---K-KVHDLLHDLILRVAW-RSI-----KS--N
>XP_016546046.1
-------PLSSKD-VVVGLDDDFLSIADKLTG--YP-LDVVVIIGMGGIGKTTLAKRIYHDKLIEYHFYVRGWITISQRYKLRNLLLDLLDCTS-FRENEEL---AEQLYKSLKGRRYLIVMDDVWNAEA--WNDVRRCF-PDNGSRVMVTSRILKVARFIS-PL--PHVMRFLTVDESWKLLQEKLCGL-D-RLCCD-MGWIGKQIAEKCKGLPLAIVMVAGILSKSATA-SRWRYIHS---S-FVKQEYSRQ-CLDILALSYKHLPHHLKACFLYMGAFPEDVEIPVWRLIRLWTAEGFIKL-SP-KLEWIAREYLQDLIDRSLIRS------G---R-KIHDVLRNFCLEEAQ-KLLHVV--PGHRR
>XP_016546763.1
----------------VGFEDETAELIHQLVW--GP-LDVVTLVGMPGIGKTTMAKRLYTHNDIISRFDVCSWCTISQVYNKRKTLFELLSNLVP--SNDEL---ADQLRRCLLRKKYLIVIDDLWSTEV--WDDLRRCF-PDSGSRIILTTRQDKVASYTE-LS--ARHLRLLTDEESWCLLQKKVLGE-E---SCP-LDVIGAQIAQSCGGLPLAIILVAGVLAKDKNN-VRWGELSS---S-ISGDE-Q-K-YMDIIYLSYRLLPGHLTNGFLYFGKHFED-ELLVRELIQLWIAEEF--AVNELMAEDVAKDYVKELIDSNLVRS-----SG---E-KMHDLLREFCLTSCKSNY-----A-C--R
>XP_016546876.1
----RQSTSLVDESDVFGRQNEIEELIDRLLSKDASEPTVVPIVGMGGVGKTTLAKAAYNDEKVKSYFNLKAWFCVSEPYDAIRITKALLQEIGSFDDDNNLNQLQVKLKESLKGKRFLIVLDDMWNDDYNEWNDLRTPFVHDMGSKIIVTTRKKDVAGMMGS-G--AVNVGTLSSEASWALFKRHSLENRY-PEEHPELEEVGKQISDKCKGLPLALKTLAGFLCSKSEV-DEWTDVLRSEIWELPRRPNG---ILPALMLSYNDLPAHLKQCFAYCAIYSKDYQFCKEQVIFLWIANGLVQQ------FHSGNQYFNELRSRSLFERVPE-SERDGGKFLMHDLVNDLAQIASS-KLCVRLL-EQSRH
>XP_016546877.1
----RPSTSLV-ESDVFGRKNEIEKLIDRLTSKDASELTVVPIVGMGGMGKTTLAKAVYNDEKVKHHFGLKAWICVSEKYDAFKISKGLLQEVGSFDDDNNLNQLQVKLKERLNGKRFLIVLDDVWNDNYNEWDDLRNIFVQDIGSKIIVTTRKESVALMMRT-E--QISMDTLSIDDSWSLFKRHAFENMN-PTEHPELEEVGKQIAAKCKGLPLALKTLAGMLRSKSEV-EGWKRILGSEIWELPE--ND---ILPALLLSYNELPAHLKPCFSYCAIFPKDYPFRKEQVIHLWLANGLVSK----EIKDLGNEYFLELRSRSLFERVAN-SQGNTEEFLMHDLVNDLAQIASS-KLCVRWL-DQSRH
>XP_016547017.1
----TPSTSVV-EPDVFGRQNEIEQLIDRLTSTEASELTVLPIVGMGGLGKTTLAQAAYNDEKVQSHFKLKAWICVSQTYDAFKISKGLLQAFNXSDDDNNLDQLQVKLKESLKGNRFLIVLDDMWNENYSQWKD--XIFVQGIGSKIIVTTRNVRVALMMRA-E--QISMDTLSIDDSWSLFERHAFENMD-PKEHPELGKVAKQIAAKCKGLPLALKTLAGMLRSESKV-EGWRRILTSEIWDLQD--EDK-GILPVLMLSYNELPPHLKPCFSYCAIFPKDYPFRKEQVVHLWIANGFVVPQG-EEIQDLGDQYFNQLRSRSLFEKVRN-SQGNTEEFLMHDLVNDLARIASS-KLCVRLL-EQSRN
>XP_016547019.1
----TPATSVV-ESDVFGRQNEIERLIDRLTSKEESELTVVPIVGXGGVGKTTLAKAAYDHKKVTDHFGLKAWFCVSEAYDAFGITKGLLQELCSFDDDNNLNQLQVKLKERLKGERFLIVLDDVWNDNYKKWDDLRNIFVQDIGSKIIVTTRKESVALMMGS-W--AINVGILSSEASWALFKRHSLENRDPPKEHPELEEVGKQIADKCKGLPLALKALAGSLCCKSEM-DEWTDVLRSEIWD----SND---ILPALMLSYNDLPAHLKQCFAFCAIYPKDYQFCKEQVTHLWIANGLVQK------LHSGNQYLNELRSRSLFERVPE-SERDGGKFLMHDLVNDLAHIASS-KLCVRLL-EQSRH
>XP_016547033.1
----TPSTSVV-ESDVFGRQNDIEKLIDRLTSTEASELTVLSIIGMGGXGKTTLAQVVYNDKKVTDHFYLKGWFCVSEAYDAFRITKGLLQEIDSFDDDNNLNRLQVKLKEKLNGKRFLIVLDDVWNDNXREWNDLRNIFVQDIGSKIIVTTRKESVALMMRT-E--QISMDTLSIDDSWSLFKRHAFENMD-PMEHPELEEVGKQIVSKCKGLPLALKTLAGMLRSESEV-EGWRRILRSEIWDPSN--ND---ILPALMLSYNELPPHLKPCFSYCAIFPKDYPFRKEQVIHLWIANGLVVPRG-NEIQELGNQFFLELRSRSLFERVPN-SQGKTEEFLMHDLVNDLAQVASS-KLCVRLL-EQSRH
>XP_016547054.1
------------KSPMVGIDYSLEELIRQLDV---K-VKILGLHGIGGVGKTTLSMALYNK--LACHFTHRTFILVKEIAAQQGMSLQIIQGFPSDN-AHE---GRVKFRRMLREKRILLVLDDVDDVNILNWL---------EGSRVVISTRNREVLI----ED--TFEVRELGDTDSLKLFSYHAFRR-Q----EPTYHNLSKQIVSITGRLPLALEVFGSFLFDKRSK-DEWLDLKQ-----IRP------HLQDILKISYDGLDDEEKCIFLFLD-LDKRARIAFDRLTDLWMHDQIVR--EGFKLSKIALAYIDEVVLRTLLKL-----EGLPSS-KLSSAILDLSESQIR-KVANKLKAERLRH
>XP_016547055.1
------------NTPLVGLHSRLDELLRILNV---K-VIVLGLYGMGGVGKTTLAKALYNQ--LLVHFKKRSFISVKEIARRQGVTLQLI-GLNSES-TAE---GIQLMKESMNNEPVVIFLDDIDNADQLNWF---------QGTRVIVTTRDQNVLL----PN--IFEVKELSSSESLKLFSYHAFGR-E----QPNFSVLAEEVVTLSGGLPLALEIFGSLLFYKKRL-KEWQDLRQ-----IRP------DLQDILEISFTALDEQEKCIFLLLNTLERGAESAITELTVLWMHDQLVQ--ENFKLEEVSWIYLNGLTFHTLLKL-----VGLPVE-KLEVAVLDLSESMIQ-KMSKQLQ-EQLTH
>XP_016547057.1
------------NTPLVGLHSRLDELLRILNV---K-VIVLGLYGMGGVGKTTLAKALYNQ--LLVHFKKRSFISVKEIARRQGVTLQLI-GLNSES-TAE---GIQLMKESMNNEPVVIFLDDIDNADQLNWF---------QGTRVIVTTRDQNVLL----PN--IFEVKELSSSESLKLFSYHAFGR-E----QPNFSVLAEEVVTLSGGLPLALEIFGSLLFYKKRL-KEWQDLRQ-----IRP------DLQDILEISFTALDEQEKCIFLLLNTLERGAESAITELTVLWMHDQLVQ--ENFKLEEVSWIYLNGLTFHTLLKL-----VGLPVE-KLEVAVLDLSESMIQ-KMSKQLQ-EQLTH
>XP_016547225.1
----PPSTSVV-EPDVFGRQNEMERLIDHLTSKEASELAVVPIVGMGGVGKTTLAQAAYNDEKVQSYFKLKAWICVSETYDAFRISKGLLQAFNSFDDDDNLDQLK------------------------------------------------------------------------------------------------------------------------------------------------------------------------------------------------------------------------------------------------------------------------
>XP_016547248.1
----RHSTSLVDESDVFGRQNEIEELIDRLLSKDASEPTVVPIVGMGGVGKTTLAKAAYNDEKVKSYFNLKVWFCVSEPYDAIRITKGLLQGIGSFDDDNNLNQLQVKLKESLNGKRFLIVLDDMWNADYNEWNDLRTPFVQDMGSKIIVTTRKKDVAGMMGS-G--AVNVGTLSSEASWALFKRHSLENRD-PEEHLELEEVGKQISDKCKGLPLALKALAGILRSKSDV-GEWTDVLRSEIWELPHCPNG---ILPALILSYNDLRAHLKQCFAFCAIYPKDYQFCKEQVIFLWIANGLVQQ------LHSGNQYFNELRSRSLFERVPE-SERDGGKFLMHDLVNDLAQIASS-KLCVRLL-EQSRH
>XP_016547249.1
----RHSTSLVDESDVFGRQNEIEELIDRLLSKDASEPTVVPIVGMGGVGKTTLAKAAYNDEKVKSYFNLKVWFCVSEPYDAIRITKGLLQGIGSFDDDNNLNQLQVKLKESLNGKRFLIVLDDMWNADYNEWNDLRTPFVQDMGSKIIVTTRKKDVAGMMGS-G--AVNVGTLSSEASWALFKRHSLENRD-PEEHLELEEVGKQISDKCKGLPLALKALAGILRSKSDV-GEWTDVLRSEIWELPHCPNG---ILPALILSYNDLRAHLKQCFAFCAIYPKDYQFCKEQVIFLWIANGLVQQ------LHSGNQYFNELRSRSLFERVPE-SERDGGKFLMHDLVNDLAQIASS-KLCVRLL-EQSRH
>XP_016547250.1
----RHSTSLVDESDVFGRQNEIEELIDRLLSKDASEPTVVPIVGMGGVGKTTLAKAAYNDEKVKSYFNLKVWFCVSEPYDAIRITKGLLQGIGSFDDDNNLNQLQVKLKESLNGKRFLIVLDDMWNADYNEWNDLRTPFVQDMGSKIIVTTRKKDVAGMMGS-G--AVNVGTLSSEASWALFKRHSLENRD-PEEHLELEEVGKQISDKCKGLPLALKALAGILRSKSDV-GEWTDVLRSEIWELPHCPNG---ILPALILSYNDLRAHLKQCFAFCAIYPKDYQFCKEQVIFLWIANGLVQQ------LHSGNQYFNELRSRSLFERVPE-SERDGGKFLMHDLVNDLAQIASS-KLCVRLL-EQSRH
>XP_016547251.1
----RHSTSLVDESDVFGRQNEIEELIDRLLSKDASEPTVVPIVGMGGVGKTTLAKAAYNDEKVKSYFNLKVWFCVSEPYDAIRITKGLLQGIGSFDDDNNLNQLQVKLKESLNGKRFLIVLDDMWNADYNEWNDLRTPFVQDMGSKIIVTTRKKDVAGMMGS-G--AVNVGTLSSEASWALFKRHSLENRD-PEEHLELEEVGKQISDKCKGLPLALKALAGILRSKSDV-GEWTDVLRSEIWELPHCPNG---ILPALILSYNDLRAHLKQCFAFCAIYPKDYQFCKEQVIFLWIANGLVQQ------LHSGNQYFNELRSRSLFERVPE-SERDGGKFLMHDLVNDLAQIASS-KLCVRLL-EQSRH
>XP_016547268.1
----PPSTSVV-ESDVFGRQNEIEELIDRLTSKEASELTVVPIVGMGGLGKTTLAKAVYNDEKVKGHFGLKGWICVSEPYDAFRISKGLLQEIGSLDDDNNLNQMQVKLKERLNGKRFLIVLDDVWNDNYNEWDELRNIFVQGIGSKIIVTTRKASVALIMRG-E--QISIGTLSIDDSWSLFKRHAFENMD-PMEHPKLEEVGKKIAAKCKGLPLALKTLAGLLRSESEV-EGWRRILRSEIWDLSN--ND---ILPEFMLSYNELPPHXKPCFSYCAIFPKDYPFRKEQVIHLWIANGLVVPRG-DEIQDLGDQFFLELRSRSLFERVRY-FQGNTEKFLMHDLVNDLAQIASS-KLCVRLL-DQSCH
>XP_016547302.1
-------VNLSDEDEVVGFEEEAYTVIGKLID--GS-LEVVPIVGMSGLGKSTLARKVYKDSRISFEFFSSIWVNVSRSYNKTEVLLSILKRLRKD-SDEQM---VDEIRTRLYGGKCLIVLDDVWSTDI--IDVIIDVF-PNKGHRIMLTTQLEEVASCFN-----FHKLTFLSEENSWRLFKLKIFRK-E---CCP-LEEIGRNIAKKCSGLPLAVVVIAGVLLG-TTK-RDWQFMGA---HLINRDQPN-S-CFRFIKMTYDLLSYYQQACFLYCASFPRGFDIPAWKLIRLWIAEGLIPIQH--LLEEQAEEYLNDLTKKNLLQS-----DG---Q-KIHDIFYEFCKTEAM-DIVWEIKDCR--R
>XP_016547303.1
-------VNLSDEDEVVGFEEEAYTVIGKLID--GS-LEVVPIVGMSGLGKSTLARKVYKDSRISFEFFSSIWVNVSRSYNKTEVLLSILKRLRKD-SDEQM---VDEIRTRLYGGKCLIVLDDVWSTDI--IDVIIDVF-PNKGHRIMLTTQLEEVASCFN-----FHKLTFLSEENSWRLFKLKIFRK-E---CCP-LEEIGRNIAKKCSGLPLAVVVIAGVLLG-TTK-RDWQFMGA---HLINRDQPN-S-CFRFIKMTYDLLSYYQQACFLYCASFPRGFDIPAWKLIRLWIAEGLIPIQH--LLEEQAEEYLNDLTKKNLLQS-----DG---Q-KIHDIFYEFCKTEAM-DIVWEIKDCR--R
>XP_016547304.1
-------VNLSDEDEVVGFEEEAYTVIGKLID--GS-LEVVPIVGMSGLGKSTLARKVYKDSRISFEFFSSIWVNVSRSYNKTEVLLSILKRLRKD-SDEQM---VDEIRTRLYGGKCLIVLDDVWSTDI--IDVIIDVF-PNKGHRIMLTTQLEEVASCFN-----FHKLTFLSEENSWRLFKLKIFRK-E---CCP-LEEIGRNIAKKCSGLPLAVVVIAGVLLG-TTK-RDWQFMGA---HLINRDQPN-S-CFRFIKMTYDLLSYYQQACFLYCASFPRGFDIPAWKLIRLWIAEGLIPIQH--LLEEQAEEYLNDLTKKNLLQS-----DG---Q-KIHDIFYEFCKTEAM-DIVWEIKDCR--R
>XP_016547338.1
-------GPSLEDDEVVGFDEEANKVIKRLFE--GPALDIVPVVGMPGLGKTTLARKIYNDSKLSYEFFSIIWVYIGQSYKIKDIFLNILKFFTKEDDVDTL---ANVISVYMKGGRCFIVLDDVWEAIV--IDYVKKVF-PNKGHRIMMTTRDVYLATYAN-----PHDLKFLTPQESFELLVKRVFGN-G---SCP-LVGLGEKIAGSCDGVPLAVVVIAGALRG-PNK-SDWQRVAQ---HLYKNSQ-E-S-CLKFVQMSYDRLPQEVQTCFLYCGIFPRGFDIASWKLIRMWIAEGLIKPQT--YLEEIAELHLNDLVNRNLLKR-----DG---Q-KLHDMLHEFCRKEAT-WLFHEIQDSR--R
>XP_016547365.1
-------PPVVEEDDVVGFDEEADNVIKRLLG--GS-LEVVPVVGMPGLGKTTLANKIFKHPTIGYEFFTRIWVYVSQSYRRRELFLNIISKFTRKQCEEDL---ADVIQEFLKGGKYLIVLDDVWSDEA--WERIKIAF-PNKCNRILLTTRDTKVAKQCT-----PHDLKFLTEDESWILLEKKVFHK-D---KCP-LELSGQSIAKKCNGLPLAIVVIAGALIGGKTS-REWKQVGE---HLINRDQPE-N-CNKLVQMSYDRLPYDLKACFLYCGAFPGGFQIPAWKLIRLWIAEGFIQYKH--LLECKGEDNLNDLVNRNLVRT-----DG---Q-KLHDMLHEFCRQEAK-NLFQEIREYR--R
>XP_016547410.1
-------TSAIN-ENIVGFGDEIETLRNQLTG--RS-LDIIPIVGMPGAGKTTLAKRLYFDKLVVSHFDIRAQCHVSPAYSKRDSLLSMLH--IDETETDEL---EDIIYRSLHSRRYLIFLDDVWDQRV--WGDLKHNF-PNNGSRILLTTRNHVVANYAK-----PLRLRFLTYEESWDLLKIKVFGK-E---SCS-LENVGQKIARKCEGLPLSVVSVAGVLSKKKTE-ECWSQLGS---Y-IGSET------KAIIEQSYKHLPYHLKPCILYFGTFLEDEEINVSKLTWLWTGEGFVKDLG--ELQNIAKAYLEDLISRNLVKS-----DG---K-KIHGLLLDFCKRKAE-HFLLWISSQR--R
>XP_016547431.1
-------NPSSEEDDSFGFEEEASTVINRLIG--GP-IETVPIIGMLGIGKSTLARKVSKDPRIVNEFPNCIWVDVSQTYNTKEILLKILGDLKKDSTEGQL---ANEIRMSLDNGRCLIILDDVWNQNI--VSFFESIV-PNNSHRIMITTRDEDVATHRN-----VHKLNILDKDRSWLLLEKKVIKK-G---SCP-FEEPGRAIAEKCGGLPFSIEVIAEDLAK-KAK-WEWKVIGE---SLIKRED-----LLKSVKKSYDMLSCRAKACFLYCATFPKDHDISAWKLIRLWIAEGFVEHDN--LPEKQAENYLNDLTKKNLVRT-----DG---R-KIHNLLYEFCKKEAS-DLFHEFQGSR--R
>XP_016547471.1
----KPSTSVVDEADIFGRKNEIEELIDCVLSEDGNGLTVVPIVGMGGVGKTTLAKAVYNDEKVKDHFGLKAWICVSESYDSVRITKELLQEISSFDVKNTLNQLQIKLKESLKGKKFLIVLDDVWNDNYEEWDDLRNIFVQDIGSKIIVTTRKETVSLMMSS-R--AINVGTLSSEVSWALFKRHSFENRA-PEEHPEFQEVGKQIARKCKGLPLSLKALAGILRSKVEL-NEWKDILRSEIWELPSHSNG---ILPALMLSYRDLPAHLKRCFAFCAIYPKDYLFCKEQVVQLWIANGLVQQLA------SGNQYFHELRSRSLFERGRE-SEWNSEGFLMHDLVNDLAQIASS-NLCIRLL-EQSRH
>XP_016547632.1
----RFSTSLVDESGVFGRQNEIEDLIDRLLSKDENGLTVVPIVGMGGLGKTTLAKAVYNDERVKDHFELKAWFCVSEQYDAIRITKGLLQEIG---VDDNLNQXQVKLKESLKGKRFLVVLDDVWNDNYNEWDDLRNLFVQNIGSKIIVTTRKESVALMMGN-K--QISMSNLSIEVSWSLFKRHEFKNMD-PMGHPELEEVGKQIAAKCKGLPLALKTLAGMLRSKSVV-EGWKLILRSEIWELPV--NS---ILPALMLSYNDLPPHLKRCFSYCAIFPKDYPFSLEQVIHLWIANGLIPQE--DEIQDSGNQYFLELRSRSLFEKVPN-SQGNTQKFLMHDLVNDLAQITSS-KLCIRLL-EKSRQ
>XP_016547658.1
-------LTLSDEDDVVGFEEEANTVIDRLIN--GS-LESVPIVGMPGLGKSTLARKVYKDSRINFEFFSCIWVNVSRSYNKTEVLLSILKNFTKD-SDEKI---TEEICSFLKGGRCLIVLDDVWDGEV--MNFIEKIF-PGKGHRIMMTSRQNNVASAFN-----IHRLNLLSDDNSWLLLKKKVFRK-E---SCS-LEEPGFSIAKKCNGLPLAIVVIAGALLG--TK-REWEFIGE---HLINPDSED-S-CSRFVRMSYDLLSYDEKACFLYCATFPRGFDIPTWKLIRLWISEGFIPFDN--LPEEKAEEYLNDLTKKNLVWT-----DD---Q-KIHDMLYEFCKKEAS-DLFQEIRQCR--R
>XP_016547675.1
-------APVVEEDDVVGFDEEAKTVIDRLIG--GS-VEVVPVVGMPGLGKTTLAYKIYKDPKVEYEFFTRVWVYVSQRFKRREIFLNIISKFTRKQTEEDL---ANEVKELLKGGKYLIVLDDVWTMEA--WERIKVAF-PNKRNRVLMTTRQTNVAKRCN-----PHNLKFLTKDESWELLEKKVFHK-E---KCP-LEWPGKSIAEKCMGLPLAIVVIAGALIGGKTT-REWEFVGE---HLINRD-PE-N-CKKLVQMSYDRLPYDLKACFLYCGAFLGGSQIPARKLIRLWIAEGFIQYQP--LLEDIAEDHLNDLVNRNLVRS-----SG---H-KVHDMLHEFCRHEAT-NLFQEIQEYR--R
>XP_016547899.1
-------TLRID-DEIVGFEDEIGTLIRQLTG--GS-RDIISIVGMPGAGKTALANRLFLDKSVVRHFDVHARCYMSSAHSRRERLLSMLHVSIDESKTNDL---AAMLRKILHTGRYLILLDDVPDARA--WDDLEPCF-CTNGSRILLTTRHYNVANNVK-----PLCLRMLDDGESWMLLKKKVFGE-G---FCS-LEKVGRKIARKCGGLPLSIVFVACILARERAE-QCWKQLGS---E-IPCYP------ENIIEQSYQDLPYHLKSCFLYFGMFSDQEEINISKLTLLWIGEGFVKGDH--KLEDIAEGYLKNLVESNLVRS-----GG---K-KIHDILFHFCKARAH-NLIQRIYSQR--R
>XP_016547948.1
-----PS---V-GEKLVGSDDDANNIIEKLTA--GP-LDVISIVGMAGIGKTALAGMVCRDVSVNCHFDVQAWCSLGQIYNVRKLFIEILRQITG--NVDDP---DDMVRKTLLRKRYLIVLDDIWESES--WDDLTRCF-PETRSRIMVTTRNAELARYIR-----PYLLPFLRDEESWELLQKKVFRG-E---SCP-LRSVGPLVAKQCKGLPFLIIMIAGILSRKREA-SLWLEIGS---Y-TL----EEG-SMKMIQSSYDLLPDYLKPYLLYMGLFPKG--------------------------------------------------------------------------------------
>XP_016547949.1
-----PS---V-GEKLVGSDDDANNIIEKLTA--GP-LDVISIVGMAGIGKTALAGMVCRDVSVNCHFDVQAWCSLGQIYNVRKLFIEILRQITG--NVDDP---DDMVRKTLLRKRYLIVLDDIWESES--WDDLTRCF-PETRSRIMVTTRNAELARYIR-----PYLLPFLRDEESWELLQKKVFRG-E---SCP-LRSVGPLVAKQCKGLPFLIIMIAGILSRKREA-SLWLEIGS---Y-TL----EEG-SMKMIQSSYDLLPDYLKPYLLYMGLFPKG--------------------------------------------------------------------------------------
>XP_016547950.1
-----TS---V-DEELVGFDDHAENIIKIVRG--WS-LDVISIVGIAGIGKTALARKLFNSRSIIDHFDVLAWCSVGQIYGVRKLFLEILKQITG--NVDDP---NEEVRKHLFGKRYLIVLDDLWEGKA--LDDL----------------------------------------------------------------------------------------------------------------------------------------------------------DFLR----------------------------------------------------------------------------
>XP_016548055.1
-----PS---N-NENFVGFKEDVEQLIQKLTG--GK-RDVISIVGMAGLGKTTLARKVYNSRSIVDHFDVRAFCTISQTYSVRKLLIEIHKQATGKREEDNV---ADLLRKALFRKRYLIVLDDIWNYKA--WEDLQLSF-P-ESSRIMVTTRVQEVATQI------PYLLRFLTAEESWELLQKKVFKR-E---SCP-LQEAGFEVARNCKGLPLVIVLNAGIIAQEMRA-SVWQELSS---L-GL----EEQ-SMKAVQSSYDYLGDHLKHCLLYIGYFPEDYSIPVSDLLKLWIAEEFVPTIDP-ELEKSSKDFLCDLVSRSLLRR-----NG---D-KVHDLIREFCSSKLK-EFKQRVK-----R
>XP_016548056.1
-----PS---N-NENFVGFKEDVEQLIQKLTG--GK-RDVISIVGMAGLGKTTLARKVYNSRSIVDHFDVRAFCTISQTYSVRKLLIEIHKQATGKREEDNV---ADLLRKALFRKRYLIVLDDIWNYKA--WEDLQLSF-P-ESSRIMVTTRVQEVATQI------PYLLRFLTAEESWELLQKKVFKR-E---SCP-LQEAGFEVARNCKGLPLVIVLNAGIIAQEMRA-SVWQELSS---L-GL----EEQ-SMKAVQSSYDYLGDHLKHCLLYIGYFPEDYSIPVSDLLKLWIAEEFVPTIDP-ELEKSSKDFLCDLVSRSLLRR-----NG---D-KVHDLIREFCSSKLK-EFKQRVK-----R
>XP_016548091.1
-----PS---V-DGELVGFDDHAENIIQKLRE--RS-FDIISVVGMAGIGKTALARKVYNSSSIIDCFDVRAWCSVGQTYNVRKLFLEILKQITG--NVDDP---DDMMRKNLFGKRYLIVLDDICEYEA--WDDLRPCF-PVKGSRIMVTTRNVQLTRHMK-----PYLLPCLRDEESWELLQKKVFQG-E---SCP-LRSVGPLVAKKCNGLPLFIIIIAGILSRKREA-STWLEIGS---H-AL----EEG-SMKMIQSSYDILAEYLKPCLLYMGLFPKGYEIPVSDLLKWWIAEEFVPNIGT-LQEETSMSCLSDLVSRNLVTR-----SG---E-KVPDQVREFCLTKIK-KFM-----GK--R
>XP_016548092.1
-----PS---V-DGELVGFDDHAENIIQKLRE--RS-FDIISVVGMAGIGKTALARKVYNSSSIIDCFDVRAWCSVGQTYNVRKLFLEILKQITG--NVDDP---DDMMRKNLFGKRYLIVLDDICEYEA--WDDLRPCF-PVKGSRIMVTTRNVQLTRHMK-----PYLLPCLRDEESWELLQKKVFQG-E---SCP-LRSVGPLVAKKCNGLPLFIIIIAGILSRKREA-STWLEIGS---H-AL----EEG-SMKMIQSSYDILAEYLKPCLLYMGLFPKGYEIPVSDLLKWWIAEEFVPNIGT-LQEETSMSCLSDLVSRNLVTR-----SG---E-KVPDQVREFCLTKIK-KFM-----GK--R
>XP_016548636.1
-------TPRMT-EEVVGFEDVMEKLREQLIS--GS-LDVISVVGMPGLGKTTVANKLYSDEFVVSRFEIRAQCCVSQAYSRRNVLLSILRDAIGESSTDIL---ADQLRKILLRKRYLILVDDVWEASV--WDDLRCCF-HDNGSRIILTTQHGGVAENAK-----PLYLRLLNDDESWKLLKQKVFGE-E---SCS-FSNIGKEIANKCRGLPLSIVLVAGMLTKKKSE-ICWKQLCT---D-ILSNS------KTIIEQSYQSLPYHLKPCFLYFGVFLEDKEINVSILTWLWIAEGFIKSRD--KLEDIAEGYLESLIGRNLVWS-----SG---K-KIHDLLLCFCKERAK-NLLRWMYSQR--H
>XP_016548842.1
-----------------------------------S-LDVISIVGMAGLGKTTLANKLFLDQLVVSHFDVRAQCCVSQVYTRKDLLLTILRGVEKDAPENEL---ADKLRKLLLVQRYLILVDDVWEKIA--WDDLKPCF-CANRSRIIVTTRLGDVAYHAQ-----PHFLRFFTSAESWMLLKNKVFKT-R---SCP-LEDVGQRIAQKCGGLPLSVVLVAGILETEKEK-HSWEQLGS---H-IQVKS------EDIINLSYQDLPFHLKPCFLYFGVFLEDEEIQVSKLTWLWIAEGLVKTHE--KSEDLAEYYLKNLIGKNLVIS-----DG---K-KIHDLLLDFCKQKAK-NFIQCI--PX--R
>XP_016549047.1
-------SPRMT-EEIVGFKDVKQTLRGQLIS--GT-RRVIPIVGMPGLGKTTLAYRLYFDRLVVPHFDIRAQCCVSRVYSRAELLLEILRAVTGEELADEL---ANELRKALFSKRYLILVDDVWEVNV--WDDLIGCF-NANGSRIILTTRNLEVANYTR-----PLQLRMFNEDESWELLWKKVFGE-E---NCX-LTKIGRQIAEKCGQLPLSIALVASILAEEKKE-ACWEQLGP---H-IHKDS------RAIIEQSYQILPYHLRSCFLYFGSFLEDSVIDVPRLTWLWISEGFIKSCG--KLEDTAKGYFENLLGRNLVRR-----RG---E-KVHDLLYDFCKERAK-MRLLWMHCH---R
>XP_016549048.1
-------SSRMN-EEIVGFEDVIEKLRDQLIK--GT-RGVISSVGMPGLGKTTLAYRLYNDILVSSHFDIRAQYCVSQVYSRKELLMAILRDPINENRPDEI---ADQLCRTLFSRRYLILVDDVWETSV--WDDLVGCF-NANGSRIILTTRNLEVANYTR-----PLQLRMFNEDESXELLRKKVFGE-E---SCP-LTKVGQQIAKKCGQLPLSVVLVAGILSEEKEE-ECWERLGP---H-IHTDS------RAIIEQSYQILPYHLRSCFLHFGAFPEDSVVHVSTLAQLWISQGFVKSCG--KLEDIAQGYLENLIGRNLVRS-----RG---K-KVHDLLHEFCKERAK-NFLLWIDRH---H
>XP_016549111.1
-VGSRETFSFATDPIFVGRDEEFRRIIDVLLSHDKSYPFVLSIVGMGGLGKTCLARQVYSDRNIDFDFFPRIWVCVSEEFNVKKIFKLMLEAVSSKNQLKSQEGIVNELRGRLEGKKCLLVLDDVWNANFEVWESFRRPLKG---ICILVTTRLQTVASITSD---EIISLETLSDDSCWSVLREQAFGTGEVPAY---LEPIGKEIVKKCEGIPLAAQLVGGLLRNKGK--GAWLSILESDLLKVGTTHNI---LMQSLQLSYDHLPSLLKRCFLLCSIFPIDYTLVREEMIQLWMAEGLLHCQGKNLMEDAGNEFFDILITNSLLQVVEK----DMYGFRMHSLVHDFAQFILM-------YA-----
>XP_016549115.1
-VGSRETFSFATDPIFVGRDEEFRRIIDVLLSHDKSYPFVLSIVGMGGLGKTCLARQVYSDRNIDFDFFPRIWVCVSEEFNVKKIFKLMLEAVSSKNQLKSQEGIVNELRGRLEGKKCLLVLDDVWNANFEVWESFRRPLKG---ICILVTTRLQTVASITSD---EIISLETLSDDSCWSVLREQAFGTGEVPAY---LEPIGKEIVKKCEGIPLAAQLVGGLLRNKGK--GAWLSILESDLLKVGTTHNI---LMQSLQLSYDHLPSLLKRCFLLCSIFPIDYTLVREEMIQLWMAEGLLHCQGKNLMEDAGNEFFDILITNSLLQVVEK----DMYGFRMHSLVHDFAQFILM-------YA-----
>XP_016549120.1
-VGSRETFSFATDPIFVGRDEEFRRIIDVLLSHDKSYPFVLSIVGMGGLGKTCLARQVYSDRNIDFDFFPRIWVCVSEEFNVKKIFKLMLEAVSSKNQLKSQEGIVNELRGRLEGKKCLLVLDDVWNANFEVWESFRRPLKG---ICILVTTRLQTVASITSD---EIISLETLSDDSCWSVLREQAFGTGEVPAY---LEPIGKEIVKKCEGIPLAAQLVGGLLRNKGK--GAWLSILESDLLKVGTTHNI---LMQSLQLSYDHLPSLLKRCFLLCSIFPIDYTLVREEMIQLWMAEGLLHCQGKNLMEDAGNEFFDILITNSLLQVVEK----DMYGFRMHSLVHDFAQFILM-------YA-----
>XP_016549123.1
-VGSRETFSFATDPIFVGRDEEFRRIIDVLLSHDKSYPFVLSIVGMGGLGKTCLARQVYSDRNIDFDFFPRIWVCVSEEFNVKKIFKLMLEAVSSKNQLKSQEGIVNELRGRLEGKKCLLVLDDVWNANFEVWESFRRPLKG---ICILVTTRLQTVASITSD---EIISLETLSDDSCWSVLREQAFGTGEVPAY---LEPIGKEIVKKCEGIPLAAQLVGGLLRNKGK--GAWLSILESDLLKVGTTHNI---LMQSLQLSYDHLPSLLKRCFLLCSIFPIDYTLVREEMIQLWMAEGLLHCQGKNLMEDAGNEFFDILITNSLLQVVEK----DMYGFRMHSLVHDFAQFILM-------YA-----
>XP_016549125.1
-VGSRETFSFATDPIFVGRDEEFRRIIDVLLSHDKSYPFVLSIVGMGGLGKTCLARQVYSDRNIDFDFFPRIWVCVSEEFNVKKIFKLMLEAVSSKNQLKSQEGIVNELRGRLEGKKCLLVLDDVWNANFEVWESFRRPLKG---ICILVTTRLQTVASITSD---EIISLETLSDDSCWSVLREQAFGTGEVPAY---LEPIGKEIVKKCEGIPLAAQLVGGLLRNKGK--GAWLSILESDLLKVGTTHNI---LMQSLQLSYDHLPSLLKRCFLLCSIFPIDYTLVREEMIQLWMAEGLLHCQGKNLMEDAGNEFFDILITNSLLQVVEK----DMYGFRMHSLVHDFAQFILM-------YA-----
>XP_016549130.1
-VGSRETFSFATDPIFVGRDEEFRRIIDVLLSHDKSYPFVLSIVGMGGLGKTCLARQVYSDRNIDFDFFPRIWVCVSEEFNVKKIFKLMLEAVSSKNQLKSQEGIVNELRGRLEGKKCLLVLDDVWNANFEVWESFRRPLKG---ICILVTTRLQTVASITSD---EIISLETLSDDSCWSVLREQAFGTGEVPAY---LEPIGKEIVKKCEGIPLAAQLVGGLLRNKGK--GAWLSILESDLLKVGTTHNI---LMQSLQLSYDHLPSLLKRCFLLCSIFPIDYTLVREEMIQLWMAEGLLHCQGKNLMEDAGNEFFDILITNSLLQVVEK----DMYGFRMHSLVHDFAQFILM-------YA-----
>XP_016549135.1
-VGSRETFSFATDPIFVGRDEEFRRIIDVLLSHDKSYPFVLSIVGMGGLGKTCLARQVYSDRNIDFDFFPRIWVCVSEEFNVKKIFKLMLEAVSSKNQLKSQEGIVNELRGRLEGKKCLLVLDDVWNANFEVWESFRRPLKG---ICILVTTRLQTVASITSD---EIISLETLSDDSCWSVLREQAFGTGEVPAY---LEPIGKEIVKKCEGIPLAAQLVGGLLRNKGK--GAWLSILESDLLKVGTTHNI---LMQSLQLSYDHLPSLLKRCFLLCSIFPIDYTLVREEMIQLWMAEGLLHCQGKNLMEDAGNEFFDILITNSLLQVVEK----DMYGFRMHSLVHDFAQFILM-------YA-----
>XP_016549333.1
---QMKKVEFIPGTSIEGQSAATRNLNKIL-----EDVCIIGVWGTGGVGKTTLVKNLNNESSSKLSFGVVIWVTVPKPPDIRKIQEQIASRLILKVKEGSDKSISSKICQRLGEESFLLILDDVWEA------NLDDVGVPPEYRKVIITSRFLDVCKQMRTNI--EMNVTTLKENESWKLFVKNAGDSAN----LENIKPLAKKIARECGGLPLAITVIGTSMRGKTRV-ELWEDLRRSEPYN--KNVKDK--VYSVIKWSYDSLESRIQSCFLYCSLYP--AAIPIDDAIHCWWAEGILGEYDTYEAYNRGIKMVESLKDACLLET-------RWPDVKMHDVILDVARWIANTEHTSVFL-TEISH
>XP_016549449.1
---CKTSVSYS--YKVVGIDTQLEKV-ESLLE---IDVRIVWIWGMGGVGKTTIANAIYNK--SSSKFRDACFVEIKEN--KHNLFYKLLGE---NENK-E---GRSLMARRLRFKKVLIVLDDIYHRDQ--LDYLAGWF---KGSRIIATTRDKRIR--QN--DVV-DEVETLLDCDAIELSNPYAFME-K----VPCFKDLTLRIVSHAKGHPLALKVWGSLLHG-KDI-IVWRSIRE-----NSGSE-----TIENLKISYDGLPE-EQEIFLF---LRGKEKKEVMPILE---SCGFYR------L--------SVLIDKSLM-------HN------MHDLIQDMGQYI-----------GKRSR
>XP_016549500.1
----------------------LKKD-----------VRSIGIYGVKGVGKTTLAKLINHL---EQKTQSQVFWIVSQQ----S-VAKVLGL---DLDEEK---RAIALHESFKEKKFVLVLDDVLEDVP--LK-MLGKV---GGKFIVTSC----LETCRKMGQRK-FGVKTLEEDESWSLFVERLGET-I----IP--EGVAKSMVNKCSGLSLGIITLAKRLREEDSV-DEWRKI--------------------------------EES-------FKGE---------------------------------------------------N------L------MWNKIA---------------
>XP_016549516.1
---LQVISPFP--KCLVGMASQIEEV-TSLLD---SNVRCIGIWGMGGIGKTELATCLYLR---CHQFEAHCFISLGALYQKNLLIGKILCG---K-SDHE---GLSASMNMLRQKKVLFILDDVNHHEH--LEYLVGWF---RGSRIIITARDKNLISHAG--DNV-YEVPLLLENDALELFSRHAFKE-K----SPHFLEFSSQVVEYAGGLPLALKVLGSSVYK-RDK-EKWQDLKK-----IPPND-----IIGKLRISFNGLKD-EKEIFLL---YKDDSEDYVKLVIQ---SRGIIG------I--------DYLVEKSLI-------C-------MHNLIREMGENVSS----------TNRR
>XP_016549530.1
--LCKSTYSLSSLQDIVGINAHLEKL-KSMLQ---INVRIIGIWGIGGVGKTTVEKAIFDT---SYQFTAACFLVVKENAKKYNLLSELLRK---KDNKYD---GKYMIPSRLCSMKVLIVLDDIDHSDH--LEYLADWF---SGSRVVVTTRDRDIK--ND--DAI-NEVPTLPDHEAMQLFNRYAFGK-V----IPCFMKFSLEVVHHAKGLPLALKV---------------------------------------------------------------------------------------------------------------------------------------L--------------
>XP_016549825.1
------------DDDAVGIENRKSVLLDWLLS-----WKLCCVVGTRGIGKTTFVKKVCDDASVKKHFNSVVWIDVSRFTNVKELLMSMVTP---EQDDANL---AEFIQQVLESSRYFVVLDDVPDIGT--WRAVKGAF-PNCGSRVIIVSRFADTCHHSH----F-YDMKPLSEEESWILFCTKAFGSLH----CP-LVQISKGIIQKCNGLPMAILVIAGALATKNRV-DAWVSLQG---Y----SE-DEH-MKRLLNLCYQDLPFYLKSCFSYLSIIPKYYVIDKMRLIRLLAAAGLVS--EREKIAQVADSYLNELANRSLIRY-----DG---R-DIHNLWYEFILSKSER------AATRIRH
>XP_016549878.1
--SLQVISPFP--ESLVGMQSQVEKV-TSLLD---SNVRSIGICGMGVIGKTEIASVLYQR---RHRFEADCFLGVGTLYHRNQVIRKLLGE---K-SEHE---GMIILKNMLRWKKVLFILDDVNHREQ--LEYLVGWF---KGSRIILTARDRHLISHVG--DNV-YEVQLLSE------VSRHAFRG-K----TPDFMELSRQVVEYAGGLPLALKVLGSSVYG-RNK-ELWRDLKE-----IPNDD-----ILGKLKIGLDGLKD-EMRIFLL---YNDRPVYVVEQILK---SCGIVG------I--------SRLIEKSLL-------YS------MHNLIREMGENVLR----------GNSR
>XP_016549879.1
--SLQFISPFP--ESLVGMQSQVEKV-TSLLD---SNVRSIGICGMGGIGKTEIASVLYQR---RHRFEADCFLGVGTLYQRNQVIRKLLGE---K-SEHE---GMIILKNMLRWKKVLFILDDVNHREQ--LEYLVGWF---KGSRIILTARDRHLISHVG--DNV-YEVQLLSEDEALELSSRHAFKE-K----TPDFMELSRQVVEYAGGLPLALKVLGSSVYG-RNK-GLWRDLKE-----IPNDD-----ILGKLKIDLDGLKD-EMRIFLL---YNDRPVYYVEQILK---SCGIVG------I--------SRLIEKSLL-------NN------MHNLIREMGENVLR----------KNSR
>XP_016549880.1
--SLQVISPFP--ESLVGMQSQVEKV-TSLLD---SNVRSIGIWGMGGIGKTELASVLYQR---RQRFEADCFLGVGTLYQRNQVIRKLLGE---K-SEHE---GMIILKNMLRWKKVLFILDDVNHREQ--LEYLVGWF---KGSRIILTARDRHLISHVG--DNV-YEVQLLSDDDTXF-----------------------------------------SSVYG-RNK-GLWRDLKE-----IPNDD-----ILGKLKIGLDGLKD-EMRIFLL---YNDKPVYYVEQILK---SCGIVG------I--------SRLIEKSLL-------YN------MHNLIREMGENVLR----------KNSR
>XP_016549881.1
--SLQVISPFP--ESLVGMQSQVEKV-TSLLD---SNVRSIGIWGMGGIGKTEIASVLYQR---RHRFEADCFLGVGTLYQRNQVTRKLLGE---K-SEHE---GMIILKNMLRWKKVLFILDDVNHREQ--LEYLVGWF---KGSRIILTARDRHLISHVG--DNV-YEVQLLSEDEALELSSRHAFKE-K----TPDFMELSRQVVEYAGGLPLALKVLGSSVYG-RNK-GLWRDLKE-----IPNDD-----ILGKLKIGLDGLKD-EMRIFLL---YNNRPVYYVEQILK---SCGIVG------I--------SRLIEKSLL-------YN------MHNLIREIGENVLR----------RNSR
>XP_016550261.1
-------LDVSAENNMVGYNFEQELMLRKL-T--GS-MEVISIVGMGGIGKSTFAKRLFSDPAVVSFFDVRGWITVSKDYSLRNMLLSLLQYATGQEKNAEL---ADRLQKSFKGRRYLIVVDDIWCRKA--WDDIRLWF-PNKASRILLTTRILEVARYASSPK-DPFPMRPLEPKESWNLFCQKAFGK-V---DSP-FKDVAKIVVENCNGLPLIISVVAGTLSS-TTL-EEWNEVSS----LVNVDDYQ-R-CSRVLALSYNHLPSHLKSCFLYFGVFAKATEISVKKLIRLWIAEGLIR-----GLEKVAGSLLHDLIDKSLVRS-----DG---K-KIHDLLHDLCLREAE-NLLYIL--RR--W
>XP_016550272.1
-------LDVSAENNMVGYNFEQELMLRKL-T--GS-MEVISIVGMGGIGKSTFAKRLFSDPAVVSFFDVRGWITVSKDYSLRNMLLSLLQYATGQEKNAEL---ADRLQKSFKGRRYLIVVDDIWCRKA--WDDIRLWF-PNKASRILLTTRILEVARYASSPK-DPFPMRPLEPKESWNLFCQKAFGK-V---DSP-FKDVAKIVVENCNGLPLIISVVAGTLSS-TTL-EEWNEVSS----LVNVDDYQ-R-CSRVLALSYNHLPSHLKSCFLYFGVFAKATEISVKKLIRLWIAEGLIR-----GLEKVAGSLLHDLIDKSLVRS-----DG---K-KIHDLLHDLCLREAE-NLLYIL--RR--W
>XP_016550281.1
-------LDVSAENNMVGYNFEQELMLRKL-T--GS-MEVISIVGMGGIGKSTFAKRLFSDPAVVSFFDVRGWITVSKDYSLRNMLLSLLQYATGQEKNAEL---ADRLQKSFKGRRYLIVVDDIWCRKA--WDDIRLWF-PNKASRILLTTRILEVARYASSPK-DPFPMRPLEPKESWNLFCQKAFGK-V---DSP-FKDVAKIVVENCNGLPLIISVVAGTLSS-TTL-EEWNEVSS----LVNVDDYQ-R-CSRVLALSYNHLPSHLKSCFLYFGVFAKATEISVKKLIRLWIAEGLIR-----GLEKVAGSLLHDLIDKSLVRS-----DG---K-KIHDLLHDLCLREAE-NLLYIL--RR--W
>XP_016550285.1
-------LDVSAENNMVGYNFEQELMLRKL-T--GS-MEVISIVGMGGIGKSTFAKRLFSDPAVVSFFDVRGWITVSKDYSLRNMLLSLLQYATGQEKNAEL---ADRLQKSFKGRRYLIVVDDIWCRKA--WDDIRLWF-PNKASRILLTTRILEVARYASSPK-DPFPMRPLEPKESWNLFCQKAFGK-V---DSP-FKDVAKIVVENCNGLPLIISVVAGTLSS-TTL-EEWNEVSS----LVNVDDYQ-R-CSRVLALSYNHLPSHLKSCFLYFGVFAKATEISVKKLIRLWIAEGLIR-----GLEKVAGSLLHDLIDKSLVRS-----DG---K-KIHDLLHDLCLREAE-NLLYIL--RR--W
>XP_016550294.1
-------LDVSAENNMVGYNFEQELMLRKL-T--GS-MEVISIVGMGGIGKSTFAKRLFSDPAVVSFFDVRGWITVSKDYSLRNMLLSLLQYATGQEKNAEL---ADRLQKSFKGRRYLIVVDDIWCRKA--WDDIRLWF-PNKASRILLTTRILEVARYASSPK-DPFPMRPLEPKESWNLFCQKAFGK-V---DSP-FKDVAKIVVENCNGLPLIISVVAGTLSS-TTL-EEWNEVSS----LVNVDDYQ-R-CSRVLALSYNHLPSHLKSCFLYFGVFAKATEISVKKLIRLWIAEGLIR-----GLEKVAGSLLHDLIDKSLVRS-----DG---K-KIHDLLHDLCLREAE-NLLYIL--RR--W
>XP_016550409.1
-------FPMMN-EEIVGFEDVIENLRDQLIK--GT-RDVISVVGMPGLGKTTLAYRLYYDRLITSHFDIRAQCCVSQVYSRKDLLVAILRDAVNVDQADEL---ADQLRKTLFSKRYLILLDDVWETSV--WDDLIGCF-QVNGSRVILTTRNHEVATYAR-----PHPLRMFNNDESWELLRKKVFGE-E---SCP-LNNIGQQIAMKCGQLPLSVALVAGILAEEKKV-ECWEQLGP---H-IQKDS------RSVIEQSYQILPYHLRSCFLYFGAFLEDNVIDVSKLTWLWISEGFIRSCG--KLEDIAEGYLENLIGRNLVRS-----QG---K-KIHDLLHDFCKERAK-MRILWLSGH---R
>XP_016550410.1
-------FPMMN-EEIVGFEDVIENLRDQLIK--GT-RDVISVVGMPGLGKTTLAYRLYYDRLITSHFDIRAQCCVSQVYSRKDLLVAILRDAVNVDQADEL---ADQLRKTLFSKRYLILLDDVWETSV--WDDLIGCF-QVNGSRVILTTRNHEVATYAR-----PHPLRMFNNDESWELLRKKVFGE-E---SCP-LNNIGQQIAMKCGQLPLSVALVAGILAEEKKV-ECWEQLGP---H-IQKDS------RSVIEQSYQILPYHLRSCFLYFGAFLEDNVIDVSKLTWLWISEGFIRSCG--KLEDIAEGYLENLIGRNLVRS-----QG---K-KIHDLLHDFCKERAK-MRILWLSGH---R
>XP_016550411.1
-------FPMMN-EEIVGFEDVIENLRDQLIK--GT-RDVISVVGMPGLGKTTLAYRLYYDRLITSHFDIRAQCCVSQVYSRKDLLVAILRDAVNVDQADEL---ADQLRKTLFSKRYLILLDDVWETSV--WDDLIGCF-QVNGSRVILTTRNHEVATYAR-----PHPLRMFNNDESWELLRKKVFGE-E---SCP-LNNIGQQIAMKCGQLPLSVALVAGILAEEKKV-ECWEQLGP---H-IQKDS------RSVIEQSYQILPYHLRSCFLYFGAFLEDNVIDVSKLTWLWISEGFIRSCG--KLEDIAEGYLENLIGRNLVRS-----QG---K-KIHDLLHDFCKERAK-MRILWLSGH---R
>XP_016550412.1
-------FPMMN-EEIVGFEDVIENLRDQLIK--GT-RDVISVVGMPGLGKTTLAYRLYYDRLITSHFDIRAQCCVSQVYSRKDLLVAILRDAVNVDQADEL---ADQLRKTLFSKRYLILLDDVWETSV--WDDLIGCF-QVNGSRVILTTRNHEVATYAR-----PHPLRMFNNDESWELLRKKVFGE-E---SCP-LNNIGQQIAMKCGQLPLSVALVAGILAEEKKV-ECWEQLGP---H-IQKDS------RSVIEQSYQILPYHLRSCFLYFGAFLEDNVIDVSKLTWLWISEGFIRSCG--KLEDIAEGYLENLIGRNLVRS-----QG---K-KIHDLLHDFCKERAK-MRILWLSGH---R
>XP_016550413.1
-------FPMMN-EEIVGFEDVIENLRDQLIK--GT-RDVISVVGMPGLGKTTLAYRLYYDRLITSHFDIRAQCCVSQVYSRKDLLVAILRDAVNVDQADEL---ADQLRKTLFSKRYLILLDDVWETSV--WDDLIGCF-QVNGSRVILTTRNHEVATYAR-----PHPLRMFNNDESWELLRKKVFGE-E---SCP-LNNIGQQIAMKCGQLPLSVALVAGILAEEKKV-ECWEQLGP---H-IQKDS------RSVIEQSYQILPYHLRSCFLYFGAFLEDNVIDVSKLTWLWISEGFIRSCG--KLEDIAEGYLENLIGRNLVRS-----QG---K-KIHDLLHDFCKERAK-MRILWLSGH---R
>XP_016550414.1
-------FPMMN-EEIVGFEDVIENLRDQLIK--GT-RDVISVVGMPGLGKTTLAYRLYYDRLITSHFDIRAQCCVSQVYSRKDLLVAILRDAVNVDQADEL---ADQLRKTLFSKRYLILLDDVWETSV--WDDLIGCF-QVNGSRVILTTRNHEVATYAR-----PHPLRMFNNDESWELLRKKVFGE-E---SCP-LNNIGQQIAMKCGQLPLSVALVAGILAEEKKV-ECWEQLGP---H-IQKDS------RSVIEQSYQILPYHLRSCFLYFGAFLEDNVIDVSKLTWLWISEGFIRSCG--KLEDIAEGYLENLIGRNLVRS-----QG---K-KIHDLLHDFCKERAK-MRILWLSGH---R
>XP_016550488.1
------------NDEIVGIDHVRDSLLSRLEG---QERIVISVVGMGGSGKSTLVAKAYTSLTVRQKFDCCAWVSVPQNSTIEDLLKKLISELDGENSYRQL---VEILVKFLDKKRYVVVFDDVWNNNF--WRQIGVAL-PDNRSRIIITTRNEDIAAYGP-----VFRSEPLADDYAWTLFCNKAFSQPNC--QCP-LEKIGRALVKTCEGLPLAIVALGGLMGSKRSE-LKWRELSW---H-ISNNK-LLDEVKNVMLMSFNDLPYYLKNCFLYCCRFPMGEWIGAGRLIRMWMAEGFLE--EN-RLEEVGKIYLKELISRNLFQS---------IR-KLHDLMWELARSISE-NFLSIYLEAR--R
>XP_016550581.1
-------SPMMN-EEIVGFEDVIEKLRDQLTK--GT-RDVISIVGMPGLGKTTLAYRLYSDRLVASHFDIRAQCCVSQVYSRKDLLMAILRDAISVNQPDEL---ADQLRKTLLPKRYLILVDDMWETRV--WDDLIGCF-QANGSRIILTTRNIEIANYTR-----PLQLRMFNEDESWELLRKKLFCE-E---SFS-LSKIGKEVAKKCEHLPLSVVLVAGILAEEKKE-ECWEQLGP---H-IHKDS------RAIIEQSYQILPYHLRSCFLYFGRFLEDSVIPVSKLTRLWISEGFVRSCG--KLEDIAEDXXXXYIGRNLVWN-----RG---K-KVHDLLHDFCKERAK-MRLLWQSSH---R
>XP_016550945.1
-------SSRMN-EEIIGFEDVIEKLRDQLIK--GT-RDVISIVGMPGLGKTTLAYRLYYDRSVSSHFDIRAQCCVSQLYSRKELLMAILSDAITEKQPDEL---ADQLRKTLLPRRYLILVDDVWETSV--WDDLVGCF-NANGSRIILTTRNLEVANYTR-----PLQLRMFNDDESWELLRKMVVGE-E---SCS-LTKVGQQIAKKCGQLPLSVVLVAGILAEEKEE-ECWKQLGP---H-IHKDS------RAIIEQSYQILPYHLRSCFLFFGSFPEDNVLPVRELTWLWISQGFVKSCG--KLEDLAQGYLENLIGRNLVRS-----RG---K-KIHDLLHDFCKERAK-NFLLWIDSH---H
>XP_016550946.1
-------SSRMN-EEIIGFEDVIEKLRDQLIK--GT-RDVISIIGMPGLGKTTLAYRLYYDWSVSSHFDIRAQCCVSQLYSRKELLMAILRDAINEKQPDEL---AYQLHRTLFSRRYLILVDDVWETSV--WDDLVGCF-RANGSRIILTTRNLDVANYTR-----PLQLRMFNEDESWELLRKKVFGE-E---SCP-LTEVGQQIAKKCGQLPLSVVLVAGILSEEKEE-ECWERLGP---H-IHKDS------RAIIEQSYQILPYHLRSCFLYFGAFPEDSVVHVSTLAQLWISQGFVKSCG--KLEDIAEGYLENLIGRNLVRN-----QG---K-KLHDLLHDFCKERSE-NFIRWIDRH---H
>XP_016550947.1
-------SSRMN-EEIIGFEDVIEKLRDQLIK--GT-RDVISIIGMPGLGKTTLAYRLYYDWSVSSHFDIRAQCCVSQLYSRKELLMAILRDAINEKQPDEL---AYQLHRTLFSRRYLILVDDVWETSV--WDDLVGCF-RANGSRIILTTRNLDVANYTR-----PLQLRMFNEDESWELLRKKVFGE-E---SCP-LTEVGQQIAKKCGQLPLSVVLVAGILSEEKEE-ECWERLGP---H-IHKDS------RAIIEQSYQILPYHLRSCFLYFGAFPEDSVVHVSTLAQLWISQGFVKSCG--KLEDIAEGYLENLIGRNLVRN-----QG---K-KLHDLLHDFCKERSE-NFIRWIDRH---H
>XP_016550948.1
-------SSRMN-EEIIGFEDVIEKLRDQLIK--GT-RDVISIIGMPGLGKTTLAYRLYYDWSVSSHFDIRAQCCVSQLYSRKELLMAILRDAINEKQPDEL---AYQLHRTLFSRRYLILVDDVWETSV--WDDLVGCF-RANGSRIILTTRNLDVANYTR-----PLQLRMFNEDESWELLRKKVFGE-E---SCP-LTEVGQQIAKKCGQLPLSVVLVAGILSEEKEE-ECWERLGP---H-IHKDS------RAIIEQSYQILPYHLRSCFLYFGAFPEDSVVHVSTLAQLWISQGFVKSCG--KLEDIAEGYLENLIGRNLVRN-----QG---K-KLHDLLHDFCKERSE-NFIRWIDRH---H
>XP_016551334.1
---RMEKVEYIPVSSIEDQPAATRNLHKIL-----EDVCIIGVWGTGGVGKTTLVKNLNNELSSKLSFGVVIWVTVPKPPDVRKIQEQFASRLNVKVKEGSDKSIAGKIYRRLNEESFLLILDDVWEA------DLVDVGVPPEGSKVIITSRSLEVCRQMKTDT--EMNIFTLKEDESWLLFVKNAGDVVN----LEYIQPLAKKIARECDGLPLAITVIGTSMRGKTRV-ELWQDLRMSEPHD--KDVEKK--VYKVIKWSFDSLESQIQSCFLYCSLYP--AAIRIDGLIHCWWAEGFLGEHDTYEAYNRGITYIERLKDACLLEAHRL-------NVKMHDVVRDVARWIASTEHTSVFL-TEISL
>XP_016551343.1
---RMEKVEYIPVSSIEDQPAATRNLHKIL-----EDVCIIGVWGTGGVGKTTLVKNLNNELSSKLSFGVVIWVTVPKPPDVRKIQEQFASRLNVKVKEGSDKSIAGKIYRRLNEESFLLILDDVWEA------DLVDVGVPPEGSKVIITSRSLEVCRQMKTDT--EMNIFTLKEDESWLLFVKNAGDVVN----LEYIQPLAKKIARECDGLPLAITVIGTSMRGKTRV-ELWQDLRMSEPHD--KDVEKK--VYKVIKWSFDSLESQIQSCFLYCSLYP--AAIRIDGLIHCWWAEGFLGEHDTYEAYNRGITYIERLKDACLLEAHRL-------NVKMHDVVRDVARWIASTEHTSVFL-TEISL
>XP_016551365.1
---RMKKVEHIPGPSIEGQLTATRNLNKLL-----EDVCIIGVWGTGGVGKTTLVKNLNNEPSSKLSFGVVIWVTVPKPPDIRKIQAQIASRLRLTVNEASVESIASKIYQRLEEESFLLILDDVWEA------DLDDVGVPPEYSKVIITSRFWGVCKQMRTNI--EMKVFTLDEDESWQLFAKNVGDTVN----LEQIHPLAKEIARECDGLPLAIIVIGSFMRGKTRV-ELWEDLSMCEPHS--KVVEDK--VYKVIKWSFDSLESQIQSCFLYCSLYP--AAIPIDDLIHCWWAEGILGEHDTYEAYNRGITLIESLKDACLLEADKIQ-RRQVEDVKMHDVVRDVARWIASTEHMSVFL-TKISH
>XP_016551373.1
---RMKKVEHIPGPSIEGQLTATRNLNKLL-----EDVCIIGVWGTGGVGKTTLVKNLNNEPSSKLSFGVVIWVTVPKPPDIRKIQAQIASRLRLTVNEASVESIASKIYQRLEEESFLLILDDVWEA------DLDDVGVPPEYSKVIITSRFWGVCKQMRTNI--EMKVFTLDEDESWQLFAKNVGDTVN----LEQIHPLAKEIARECDGLPLAIIVIGSFMRGKTRV-ELWEDLSMCEPHS--KVVEDK--VYKVIKWSFDSLESQIQSCFLYCSLYP--AAIPIDDLIHCWWAEGILGEHDTYEAYNRGITLIESLKDACLLEADKIQ-RRQVEDVKMHDVVRDVARWIASTEHMSVFL-TKISH
>XP_016551515.1
---RVKKVEFIPGPSIQGQLTATRNLNKLL-----EDVFIIGVWGAGGVGKTTLVINLNNELGFKLSFGVVIWVTVPKPPDIRRVQAQIASRLNVKISEGSDRSISSKICERLKEESFLLILDDVWEP------NLDDVGVP--LSKVIITSRFSSVCSQMKTDV--EMKVYTLDEDESWQLFAKNVGDIVN----LEQIHPLAKEISRECDGLPLAIMVIGSSMRGQMRV-ELWEDLRMSEPHS--KVVEDK--VYKVIKWSFDSFGSQIQSCFLYCSLYP--AAIPTDDLIHCWWIEGLLGEHDTYEAYNRGITMTERLKDACLLESHGM-------DAKMHDVVRDVSRWIANSEQNLVFL-TEISH
>XP_016551527.1
---QMKKVEFIPGTSIEGQSAATRNLNELL-----EDVSIIGVWGTGGVGKTTLVKNLNNESSSKLSFGVVVWVTVPKPPNIRKIQAQIASRLNLQVNEASVESIARKIYQRLKEESFLLILDDVWKG------NLDDVGVPPVVSKVIITTRSLEVCRQMRANV--EMKVTTLNEDESWELFVKNAGDCAN----LEHIQPLARDIASQCGGLPLAITVIATSMRGNTRV-ELWENLRRSEPYN--QNVVNK--VYNVIKWSYDSLESLIQSCFFYCSLYP--VAVPIDDLIHCWWAEGLLGENDTYDAYNKGIEMVERLKDACMLEPHK-------KDLKMHDVVRDFAISKANSEHNYFIL-AEISH
>XP_016551537.1
---QMKKVEFIPGTSIEGQSAATRNLNELL-----EDVSIIGVWGTGGVGKTTLVKNLNNESSSKLSFGVVVWVTVPKPPNIRKIQAQIASRLNLQVNEASVESIARKIYQRLKEESFLLILDDVWKG------NLDDVGVPPVVSKVIITTRSLEVCRQMRANV--EMKVTTLNEDESWELFVKNAGDCAN----LEHIQPLARDIASQCGGLPLAITVIATSMRGNTRV-ELWENLRRSEPYN--QNVVNK--VYNVIKWSYDSLESLIQSCFFYCSLYP--VAVPIDDLIHCWWAEGLLGENDTYDAYNKGIEMVERLKDACMLEPHK-------KDLKMHDVVRDFAISKANSEHNYFIL-AEISH
>XP_016551705.1
---CKTSGSYS--YKVVGIDTQLEKV-ESLLE---IDVRIVWIWGMGGVGKTTMVNAIYNK--SSSKFKDACLLEIKEN--KHNLLSKLLGE---KENKEE---GRSMMARRLRFKKVLIVLDDIDHRDQ--LDYLAGWF---KGSRIIATTRDKRIG--K---NVV-HEVEKLLDRDAVKLFNQYAFLE-K----VPCFKDLTLDIVSHAKGHPLALKVWGCLLHG-KDI-IVWRSIRE-----KSGSE-----IIENLRISYDGLPE-EQEIFLF---FRGKEKKEVMPILE---SCGFYG------L--------SVLIDKSLV-------HN------MHDLIQDMGQYIVK---------GERSR
>XP_016551706.1
---CKTSGSYS--YKVVGIDTQLEKV-ESLLE---IDVRIVWIWGMGGVGKTTMVNAIYNK--SSSKFKDACLLEIKEN--KHNLLSKLLGE---KENKEE---GRSMMARRLRFKKVLIVLDDIDHRDQ--LDYLAGWF---KGSRIIATTRDKRIG--K---NVV-HEVEKLLDRDAVKLFNQYAFLE-K----VPCFKDLTLDIVSHAKGHPLALKVWGCLLHG-KDI-IVWRSIRE-----KSGSE-----IIENLRISYDGLPE-EQEIFLF---FRGKEKKEVMPILE---SCGFYG------L--------SVLIDKSLV-------HN------MHDLIQDMGQYIVK---------GERSR
>XP_016552058.1
---CKTSGSYS--YKVVGIDTQLEKV-ESLLK---IDVRIVWIWGMGGLGKTTIANAIYNK--SSSKFKDACFLEIKEN--KHNLLSKLLGE---KENK-E---GRSMMARRLRFKKVLIVLDDIDHRDQ--LDYLAGWF---KGSRIIATTRDKCRG--EY--DVV-YEVETLLDCDALELFNQYAFME-K----VPCFKDITLEIVSHAKGHPLALKVCGSSLHG-KGI-IVWRSMKK-----NSSSE-----IIENLKISYDRLPD-EQEIFLF---FRGKEKKDVMPILE---SCGFYG------L--------SVLIDKSLV-------HN------MHDLIQDMGKYIVK---------GERSR
>XP_016552121.1
-------SLRMD-EEIVGFKDVTKKLKDQLIN--GT-RDVITIAGMPGLGKTTLAYSLYSDRLVASHFDRCAQYCVSQVYSRKDLLLAVLHDVMGENRADEL---ADELRKALFSKRYLILIDDVWETSV--WDDLVGCF-QANGSRVILTTRNHEVANYAR-----PLLLRMFNDDESLELLRKKVFGE-E---SFP-LTNIGKQIAKRCGGLPLSVSLVAGILLKEKKE-ECWEQIGP---Y-IHNDS------RAILEHSFRVLPYHMRSCFLYFGSFLEDSVIPISKLTRLWISEGFVKSCG--KLEDIAEGYLENLIGRNLVRS-----RG---K-KIHDLLHDFCKERAK-NLFVWIYHH---R
>XP_016552412.1
----NVISPVS--ESLVG--TQIDKV-ISLLH---SDVCSIGIWGMSGIGKTEIASVIYER---RHQFEAYCFLGVGEMYRRKKLIRKLLGK---K-SELD---GTMIIKNELRWKKVLLILDNVDHLSQ--LDLIVGWF---RGSRILITTRDKHIITHVK-EDKV-YEVLLLSEIEALELFCMHAFKR-K----SPDFEELSSEVVKYADGLPLALKVLGSSVYG-RNK-EQCRDLKK-----IPNDD-----ILGKLKIGLDGLKD-EMRIFLL---YNHRPSYEVEWIIK---SCGIIG------L--------SRLIEKSLL-------G-------MHSLISQMGQNVSR----------TNTK
>XP_016552470.1
--SLHVISPFS--DGLVGIQSQIEKV-ISLLD---SNVVSVGVWGMSGIGKTEIASAIYGE---FHKFDAGCFL-VGAMYQKKQLIRELLGI---K-SEHV---GATFISNRLRQKKVLIILDDVNQRKQ--LEFLVGWF---RGSRIILTARDKHLISHAG--DNV-YEVQLLSDDEALELFSRHAFRE-K----SPDFMDLSRQVVEYAGGLPLALKVLGSSFYG-RDK-KHWRHLKR-----IPHND-----ILGKLRLSFEGLKD-EKEIFLMFGGYNF--GLYVELVLRD-VSRGFI-------M--------DHLIEKSLL-------GN------MHNIIREMAQNVIL----------AYSR
>XP_016552749.1
-----------NNNNMVGRDDQNERLLEDLTV--SS-PKVIPIVGMGGIGKTTLAKEAYNHESILRRFDVRAWATVSQQHNIKDILLSLLQSI-KDKEEAKL---ADMLQKNLKKKRYLIVLDDIWSCEV--WDSVRRCF-PD-GSGILLTTRNTEVARDAGTEN-LSLQMDIMGLDESWNLFKSVAFAN-E---ALS-FETIGKKIAEKCHGLPLTIAVVAGLL-KKRAI-ENWEIVKS---F-VTNDP-DER-CSRVLGLSYNHLTSDLKTCLLHFGIFPEDSEIPAKNLMRSWM----------------AEKCLQELVDRCLVKS-----AG--TK-RVHDLIYDLCVREIQ-N-IFIT--SP--Y
>XP_016552750.1
-----------NENSMVGRDDQRKRLVEDLTR--SS-PKVIAIVGMGGIGKTTLANEVYNDACIRSHFDVCAWATISQQHNVKEILLSLLRS---DSNEAEL---ANMLQKSLKGKRYLIVLDDMWKTEA--WDAVRLCF-P-KGSGILLTTRNIEVARDDGTEN-LSLQMDLMGPDESWNLFKSVAFAN-E---ALP-FETIGKQIAEKWHGLPLTIVVVARLL-KKRAI-EDWENVKS---F-VTNDA-GTMTCA-----------------------------------------------------------------------------------------------------------------
>XP_016552751.1
-----------KKNNMVGRDDQRKRLLEDLTK--SY-PKVIPIVGMGAIGKTTLANEVYNHESILCRFDVRAWATISQQHNIKEILLSLLRSI-EDTKEAEL---ADMLQKRLKGKRYLIVLDHMWKSEA--WDAVRLCF-P-KGSRILLTARNTKVARDPGTEN-LSLQMGFMDQHESWNLFKISAFSN-E---ALP-FETIGKQIADECHGLPLTIVVVAGLV-KKREI-EDWKSVRS---F-VTNDP-DER-CSRVLRLSYNHLTRDLKTCLLHFGIFPEDSEIPVKNLMRSWMAEGFLK--END-LEGEAEKCLQELVDRCLVKS-----DG--TK-RVHDLIYDLCLREVQ-N-VFIM-DCR--Y
>XP_016552860.1
------SKSFTGGKVIVGFKEETNWLISKLTS--GP-LDVISITGMPGSGKTTLAYKVYNDDSVCSHFDLRAWCTVDQEYEEKSLLVKLFNQVTGDLD-IDV---ADMLRRQLYGKRYLIVLDDVWDTST--WDDLTKTF-PVKGSRIVLTTRLKEVAFHGK-----PLNLRLLRLEESWELLQKRAFGN-E---CCP-LLEVGKEIVLNCKGLPLVVDLIAGVIAGEKKR-AVWLELNS---F-IL-NS-EVD-VMKVIELSYDHLPHHMKPCFLYLASFPKDSKISRDKLKMFWRAEGLVEQIEI-KLEEVMEIYLENLISSSLVEI------G---D-PIHDLVHDFCLIKAR-NLFGKISLPR--I
>XP_016552861.1
------SKSFTGGKVIVGFKEETNWLISKLTS--GP-LDVISITGMPGSGKTTLAYKVYNDDSVCSHFDLRAWCTVDQEYEEKSLLVKLFNQVTGDLD-IDV---ADMLRRQLYGKRYLIVLDDVWDTST--WDDLTKTF-PVKGSRIVLTTRLKEVAFHGK-----PLNLRLLRLEESWELLQKRAFGN-E---CCP-LLEVGKEIVLNCKGLPLVVDLIAGVIAGEKKR-AVWLELNS---F-IL-NS-EVD-VMKVIELSYDHLPHHMKPCFLYLASFPKDSKISRDKLKMFWRAEGLVEQIEI-KLEEVMEIYLENLISSSLVEI------G---D-PIHDLVHDFCLIKAR-NLFGKISLPR--I
>XP_016553060.1
-----------NKNNMVGHDDQRKLLLSLLTV--GS-HKVIPIIGMGGIGKTTLAKEIYNDVCIRCHFDVRAWATVSQQHNVKEILLSLLRSKGDDTVKAKI---ADMLQKSLKGKRYLIFLDDIWSCEL--WDGVRRCF-PNAGSRILLTTRNNEVACYTG------------------------------------------KQIAEKCHGLPLTIVVAAGLL-KKRAI-EDWESVKS---F-ITNDP-NER-CSHVLGLSYNNFTSNLKACLLYFGIFREDTEIQVKYLMRLWMAEGFLN--END-LEGEAMKCLQDLIDRCLVKS-----NE--TN-RVHDLIHDVCLRELQ-T-IYIRANCQ--S
>XP_016553061.1
-----------YENNMVGRDDQMKWMLTELTRYGGS-LKVIPIVGMGGVGKTTLAKEVYNDESIRLHFDVRAWATVSQKHNIKEILPSLWRC---ENDEAEL---ADKLQKSLKGKRYLIVLDDMWDSEA--WDAVRLCF-P-NGSRILLTTRNTEVARCAGTKN-LSLQMSFMDQHESWKLFESIAFSN-E---VLP-FETIGKQIVNKCHGLPLSISVVAGLL-KRRTI-EYWENVKS-----VTNDP-DKQ-FFGCVGVEL----------------------------------------------------------------------------------------------------------
>XP_016553062.1
---------------MVGCDDQRKQLVEDLTR--SS-PKVIPIVGMGGIGKTTLENEVYNDAYIRSHFDVCAWATISQQHNVKEILLSLQCS---DTNEAEL---ANMLQKSLKGKRYLIVLDDMWKTEA--WDAMRLCF-P-KGSGILLTTRNNEVACYADTEN-VSLRMSFMDQDESWSLFKSAAFAS-E---ALP-FETTGKQITEKCHGLPLTIVVVAGLL-KKRAI-EDWENVKS---F-VTNDP-DEL-CSRVLGLSYNHMTSDLKACLLHFGIFPEDSEIPAKNLMRLWMAEGFLK--GND-LEGEAEKCLQELVGRCLVKS-----DG--AK-RVHDLIYDLWVREIQ-N-IFII--RR--Y
>XP_016553065.1
-----------NENSMVGCDDQRKRLVEDLTR--SS-PKVIPIVGKGGIGKTTLANEVYNDACIRSNFDVCAWATVSQQQNVKEILLSLFRS---DKEEAKL---PDMLQKSLKGKRYLIVLDDMWKSEA--WDAMRLCF-P-KGSRILLTTRNTEVARYAGTKN--SLSMRFMDQDESWNLFKSVAFSS-E---ELP-LETIGKQIADEYHWLPLTIVVVAGLL-KKRAI-EDWESVKS---F-VTNDP-DER-CSRVIGLSYYHLTSDLKTCLLHFGIFPEDSDISVKNLMRSWMAEGFLK--END-LEGEAQKCL----------------------------------------------------
>XP_016553073.1
-----------NKNNMVGRDDQRKRLVEDLTR--SS-PKVIPIVGMGGIGKTTLANEVYNDACIRSHFDVCAWATVSQQQNVKEILLSLLRS---DKGEAEL---ADMLQKSLKCKRYLIVLDDIWKSEA--WDAVRLCF-P-KGSGILLTTRNTEVARDAGTKN-LSLQMDLMGPDESWSLFKSVAFSS-E---ALP-FETVGKQIADECHGLPLTIVVVAGLL-KKRAI-EDWRSVKS---F-VTNDP-DER-CSRVLGLSYDHLTSDLKACLLHFGIFPEDSDIPVKNLMRKWMAEGFLK--END-LEGEAEKCLQELVDRCLVKS-----DG--TK-IVHDLIYDLCLTELQ-N-IYIM--RG--N
>XP_016553074.1
-----------NKNNMVGRDDQRKRLVEDLTR--SS-PKVIPIVGMGGIGKTTLANEVYNDACIRSHFDVCAWATVSQQQNVKEILLSLLRS---DKGEAEL---ADMLQKSLKCKRYLIVLDDIWKSEA--WDAVRLCF-P-KGSGILLTTRNTEVARDAGTKN-LSLQMDLMGPDESWSLFKSVAFSS-E---ALP-FETVGKQIADECHGLPLTIVVVAGLL-KKRAI-EDWRSVKS---F-VTNDP-DER-CSRVLGLSYDHLTSDLKACLLHFGIFPEDSDIPVKNLMRKWMAEGFLK--END-LEGEAEKCLQELVDRCLVKS-----DG--TK-IVHDLIYDLCLTELQ-N-IYIM--RG--N
>XP_016553076.1
-----------NNNNMVGRDDQMEQLLENLTG--NS-PKVIPIVGVGGIGKTTLVKEVYNHESILCRFDVCAWATVSQQPSIKEVLLSLLQSI-KDTKEAEL---ADMLQKSLKRKRCLIVLDDIWSCEV--WDGVRRCF-PDAGSRIPLTTRNNEVACYVDTEN-LSLRMSFMDQDESWSLFKSAA---------LP-FETVGKKIADECHGLPLTIVVVAGLF-KKSTI-DDWESVKS---F-LTNDL-DEQ-CSRVLGLSYNHLTSDLKTCLLHFGIFPEDCEIPAKKLMRSWMAEGFLK--END-LEGETEKCLQELVDRCLIKS-----DG--TK-RVHDLIYDLCLREIQ-S-IFIM--CR--Y
>XP_016553453.1
-----RSNPVN-DEEIVGFENESEKIIQYLIR--GT-IDVVPVVGMGGQGKTTIAKKVYNNGSIVHHFDVRAWCIISQSYNRRDLLQEIFSQVTGED-EDII---ADELKKSLMGKRYLIVLDDMWDGKA--WDDLRFSF-PVNRSRIVITTRLEEVAKQVK-----PYSLPFLTSDESLKLLQKKVFQQ-E---SCP-LQDVSKAVAERCKGLPLVIVLVAGIIKRKMEA-SWWHELVS---Y-NG-ES-EGY-SLSTMQLSYDNLPDHLRPCLLYMGMFPEDARIPLSELISLWIAECFVQNIES-RLEETAEGYLNDLISSNVVRR-----NG---K-KVHDVVLHFCLNKSR-KFMLAVS-DR--R
>XP_016553454.1
-----RSNPVN-DEEIVGFENESEKIIQYLIR--GT-IDVVPVVGMGGQGKTTIAKKVYNNGSIVHHFDVRAWCIISQSYNRRDLLQEIFSQVTGED-EDII---ADELKKSLMGKRYLIVLDDMWDGKA--WDDLRFSF-PVNRSRIVITTRLEEVAKQVK-----PYSLPFLTSDESLKLLQKKVFQQ-E---SCP-LQDVSKAVAERCKGLPLVIVLVAGIIKRKMEA-SWWHELVS---Y-NG-ES-EGY-SLSTMQLSYDNLPDHLRPCLLYMGMFPEDARIPLSELISLWIAECFVQNIES-RLEETAEGYLNDLISSNVVRR-----NG---K-KVHDVVLHFCLNKSR-KFMLAVS-DR--R
>XP_016553541.1
------RKSLTAAKIIVGFKEDSNWLISKLTS--GP-LDIISITGMPGSGKTTLAYKVYTDESVCSHFDVRAWCTVDQEYNEKKLLVKLFNQVTGDLD-IDV---ADELRRKLHGKRYLIVLDDEWYTTT--WDELTRPF-PVKGSRIILMTREKKGAFHGK-----PLNLRLLSLEES------------------------------------------------EKAN-AAWLELNS---F-IF-GS-EVD-VMKVIELSYDYLPHHLKLCFLYLARSLKDTTLDRDVLKILWRAEGFAEQTEM-MLEEVMEIYLNNLISSSFVEI------G---N-PIHDLVHDFCLIKAK-KLFGKIS-PR--K
>XP_016553651.1
--SLQVISPFP--ESLVGMQSQVEKV-TSLLD---SNVRSIGIWGMGGIGKTEIASVLYQR---RHRFEADCFLGVGTLYQRNQVIRKLLGE---K-SEHE---GMIILKNMLRWKKVLFILDDVNHREQ--LEYLVG-------------------------------------------------FKE-K----TPDFMELSRQVVEYAGGLPLALKVLGSSVYG-RNK-GLWRDLKE-----IPNDD-----VLGKLKIGLDGLKD-EMRIFLL---YNNRPVYYVEQILK---SCGIVG------I--------SRLIEKSLL-------YN------MHNLIREMGENVLR----------RNSR
>XP_016553665.1
----------------VGLEKEMSKLVDELINEENEF--VFAICGMGGLGKTTQARKAYRHVDVQSHFGF-AWASISKQWQARDVLQSILTKLEPRKRDDEL---VKALYN-VQRKKCLIVLDDIWSTNF--WNSVQYAF-PGSRSKILITTRKKDVCEHID-----PCFLRCLDAEESWKLLHKKAFPR-V---NTPELDRLGKEMVRECGGLPLAIIVLAGLLARRPKI-DEWRRLNF----SFEDDG----GIHGVLALSYYDLPYQLKQCFLYLGNFPEGEKISARRLYQLWAAEEIIPEGEET-MMEIGERYLHELAQRYMVE------IG---R-KLHDLMRDTCLSKAK-NFLKTVAKTRVRR
>XP_016553867.1
------SKSLTAGKIIVGFVDETDWIIRKLTS--GP-LDVISIIGMPGSGKTTLAYKVYNDKSVCSHFDVRAWCTVDQEYDEKKLLVRLFNQVTGDLN-IDI---ADKLRKQLYGKRYLIVLDDVWDIDT--WDELTRPF-PVKGSRIILTTRQKEVALHGK-----PLNLR-----XSWELLEKTAFGE-Q---SCP-LLDVGKEIAQNCKGLLLVADLIAGVILGEKEK-TVWLDLRS---F-IL-NS-EVD-VMKVIELSYDRLPHHLKPCLIYLAXFPKDTTIDKDVLKMYWRAEGLVDQIEM-KVKEVMEVYFDNLISSSLVEI------G---K-PIHDLVHDFCFIKAR-KLFVRIS-PR--I
>XP_016554113.1
------NKSSIAGKIIVGFKEETKRIIRNLTS--GP-IDVISIVGMPGLGKTTLAYRVYNEKSVVGHFDVRAWCTVDQERNQKKLLQKIFNQVNGKGEDDDI---ADKLRKHLFGKRYLIVLDDLWDTAT--WDELTRPLIPFNGSRVILTSRKKEVALHGK-----PLDLRLLRPEESWELLEKRVFGE-E---HFP-LKDVGAKIAEKCNGLPLVLDLIGGVISREKKQ-ALWLELSS---F-IF-KD-EEE-VMKVIQLSYDHLSDHLKPCFLYLASYPKDKNIRISWLKDLWSDEGLVEPTDM-KVEDVTEVYVDELISSSLV--------G---R-PIHNLVHDFCSIKAR-KLFDLTSSLR--R
>XP_016554150.1
------NKLSISSKIIVGFEEEIEWIIRKLTS--GT-VDVISIVGMPGLGKTTLAYRVYNDNSVVGHFNVRAWCTVDQERNEKKLLQKIFNQVIVKEDDDDV---ADKLRKYLFGKRYLIVLDDLWDTAT--WDELTRPLIPFKGSRVILTSRKKEVALHGK-----PLDLRLLRPEESWELFAKNVFGE-E---HCP-LKDVGEKIAEKCDGLPLVLDLIGGVISREKKE-ALWLELSS---F-IF-KD-EEE-VMKVIQLSYDHLSDHLKPCFLYLASYPKDKDIDISLLKQLWSDEGLVEPTDL-KVEEVTEVYVDELIASSLV--------G---R-QIHDLVHDFCSIKAR-KLFDLTSSLR--R
>XP_016554151.1
------NKSSIASKIIVGFEEETEWIIQKLTS--GP-VDVISIVGMPGLGKTTLAYRVYTEKSVVGHFDVRAWVTVDQERNEKKLLQKVFNEVIGKEDDDDV---ADKLRRQLFGKRYLIVLDDLWDTAT--WDELTRPLIPFKGSRVILTSRKKEVALHGK-----PLDLRLLRPEESWELFEKKVFGE-E---RCP-LKDVGEKIAEKCDGLPLVLDLIGGVISREKKE-ALWIELSS---F-IF-KD-EEE-VMKVIQLSYDHLSDHLKPCFLYLASYPKDEDIVISLLKELWTDEGLVEPTDL-KVEEVTEIYVDELISSSLV--------G---S-QIHDLVHDFCSIKSR-KLFDLTSSLR--R
>XP_016554152.1
------NKSSIASKIIVGFEEETEWIIQKLTS--GP-VDVISIVGMPGLGKTTLAYRVYTEKSVVGHFDVRAWVTVDQERNEKKLLQKVFNEVIGKEDDDDV---ADKLRRQLFGKRYLIVLDDLWDTAT--WDELTRPLIPFKGSRVILTSRKKEVALHGK-----PLDLRLLRPEESWELFEKKVFGE-E---RCP-LKDVGEKIAEKCDGLPLVLDLIGGVISREKKE-ALWIELSS---F-IF-KD-EEE-VMKVIQLSYDHLSDHLKPCFLYLASYPKDEDIVISLLKELWTDEGLVEPTDL-KVEEVTEIYVDELISSSLV--------G---S-QIHDLVHDFCSIKSR-KLFDLTSSLR--R
>XP_016554153.1
------NKSSIASKIIVGFEEETEWIIQKLTS--GP-VDVISIVGMPGLGKTTLAYRVYTEKSVVGHFDVRAWVTVDQERNEKKLLQKVFNEVIGKEDDDDV---ADKLRRQLFGKRYLIVLDDLWDTAT--WDELTRPLIPFKGSRVILTSRKKEVALHGK-----PLDLRLLRPEESWELFEKKVFGE-E---RCP-LKDVGEKIAEKCDGLPLVLDLIGGVISREKKE-ALWIELSS---F-IF-KD-EEE-VMKVIQLSYDHLSDHLKPCFLYLASYPKDEDIVISLLKELWTDEGLVEPTDL-KVEEVTEIYVDELISSSLV--------G---S-QIHDLVHDFCSIKSR-KLFDLTSSLR--R
>XP_016554427.1
-------YAT-GPNTIVGMEDDFKTVVDHLTA--QT-LTVTPVVGMGGIGKSTLATRVYHDQFTGHRFDTCAWVTVSENYNERQVLLDVVSSIRRESNSDQL---AEIAYRSLKGRRFLIVIDDLWSNEA--WDQMQRLF-PDKKSRILLTTRLKYVADYVSCPE--PHNMSFLTSDDSWSLFTERLFRK-D---PCP-LEPIGKHIIQHCQGLPFSITVIAGLLGKDPTR-DNWKKLNS---F-FGTVS-E-Q-CQTILSLSYRYLPQHLKACFLYIGGFPEDMEISVSKLIRLWIAELFVKP-SN-KLEVVAEEYLQDLIDRSLIRR-----DG---R-KIHDLLRQLCIRESQ-NFMHVLKDPR--R
>XP_016554474.1
-----------NENNMVGRDDQRKWLVEHLTR--SS-PKVIVTVGMGGIGKTTLANEVYNDVCIRSHFDVCAWATVSQLLNVKEISLSLLRF---GTNEAEL---ANMLQKSLKAKRYLIVLDDMWKSEA--WDAVRLCF-P-KGIRILLMTRNTEVVRDASTKN-LSLQ-----------------------------------QIAEKCHGLPLTIVVVSRLL-KQRAI-ENWKSVKS---F-VTNDL-DEQ-SSCVLGLSKNHLTSDLKAYLLHFRIFKEDAEIPVKKLMRSWMAEGFLN--KNN-LEGEAEKCLQQYI-----NS-----SAHWNN-S----------------------------
>XP_016554559.1
----MPTTSLVDESRVYGREKDKQAILDLLLSNQG--VCIVPILGMGGVGKTTLAQLAYNDTQINDCFDLKIWVCVSEVFDVFGITKLIFESVAP-EEINGLNMLQVSLKEKLSKNKFLLVLDDVWNENYEKWDLLLSPLRVLPGSKIVVTTRNEGVASVMSSIP--PYRLKELGSGDCLSLLCQHALGSTN-FDARPDLRMIGERLVRKCKGLPLAAKTLGGLLRTKSSP-KEWEDILISKIWDLPEEKSD---ILPVLRLSYYHLPSDLKPLFAYCSIFPKDYEFDKDELILLWMGEGFLQESEGKKLEELGDECFNELVSRSFFQH----SSGNESRFVMHDLINDLAEFVAG-DICFRLMTQKARH
>XP_016554892.1
-------GPSLEDDEVVGFDEEANKVITRLFE--GPALDIVPVVGMPGLGKTTLARKIYNDSKLSYEFFSIIWVYVGQSYKIKDIFLNILKFFTKEDDVDTL---ANLISDYMKGGRCLIVLDDVWEATV--IDHVKKVF-PNKGHRIMMTTRDGYLATYAN-----PHNLKFLNPKESFELLVKRVFGK-G---SCP-LVKLGEKIAGSCGGVPLAVVVIAGALRG-PNK-SDWQRVAE---HLYKNSQ-E-S-CLKFVQMSYDRLPQEVQTCFLYCGVFPRGFDIPSWKLIRMWIAEGLIKPQT--YLEEIAELHLNDLVKRNLLKR-----DG---Q-KLHDMLHEFCRKEAT-WLFHEIQDRR--R
>XP_016554893.1
-------GPSLEDDEVVGFDEEANKVITRLFE--GPALDIVPVVGMPGLGKTTLARKIYNDSKLSYEFFSIIWVYVGQSYKIKDIFLNILKFFTKEDDVDTL---ANLISDYMKGGRCLIVLDDVWEATV--IDHVKKVF-PNKGHRIMMTTRDGYLATYAN-----PHNLKFLNPKESFELLVKRVFGK-G---SCP-LVKLGEKIAGSCGGVPLAVVVIAGALRG-PNK-SDWQRVAE---HLYKNSQ-E-S-CLKFVQMSYDRLPQEVQTCFLYCGVFPRGFDIPSWKLIRMWIAEGLIKPQT--YLEEIAELHLNDLVKRNLLKR-----DG---Q-KLHDMLHEFCRKEAT-WLFHEIQDRR--R
>XP_016555098.1
-----------NENSMVGRDDQRKWLVQDLTR--IS-PKVIPIVGMGGIGKTTLANEVYNDACIRSHFDVCAWATVSQQHNVKEILLSLLRS---DTNEAEL---ANMLQKSLKGKRYLIVLDDMWKSEA--WDAVRLCF-P-KGSGILLTTRNTDVARDAGTKN-LSLQMDLMGPDESWNLFKSVAFAN-E---ALP-FETIGKQIADECHGLPLTIAVVAGLL-KKRAI-ENWKSVKS---F-VSNDP-DER-SRL--------------------------------------------------------------------------------------------HFWTLQ-N-TFSL-------
>XP_016555099.1
-----------NNNNMVGRDDQKERLLENLTG--NS-PKVIPIVGMGGIGKTTLAKEVYNHESILHHFDVRAWATVSQQHNIKKILLSLLQSI-KDAKEAEL---ADMQQKSLKRKRYLIVLDDIWSCEV--WDGMRRCF-PDPGSRILLTTRNNEVARDAGIEN-LSMQMNFMNQDESWNLFKSAAFSN-E---VLS-FETIGKKIAEKCHGLPLTIVVVAGLL-KKGAI-EDWESVTS---F-ITNDP-DEL-CSHVLGLSYNHLTSDLITCLLHFGIFPEDSEIPAKNLMRSWMAEGFLK--GND-LEAEAEKCLQELVDRCLVKS-----DG--TK-RVHDLIYDLCVIEIQ-N-IFIM--CR--Y
>XP_016555100.1
-----------NENSMVGRDDQRKRLVEDLTR--SS-PKVIPIVGIGGIGKTTLANEVYNDACIRSHFDVCAWATVSQQHNVKEILLSLLRS---GTNEAEL---TNMLQKSLKGKRYLIVLDDMWKSKA--WG-----------------------------------AVRL-------------CFLS-E---NKGLLTTCNTEVAHYAGTENLSL--------------------------------------------------------------------------------------------------------------------------------------------------------
>XP_016555142.1
---RVEKAEHILGPSIKGQLTATRNLNKLL-----EDVSTIGVLGTGGVGKTTLVKNLNNEPSSKLSFGVVVWVTVPRPPVIRKIQEQIASRLKLQVNEASVENIASKICERLEKESFLLILDDIWEP------KLDDVGVP--LSKVIITSRFLSVCNQMNTDV--EMKVYTLDEDESWQLFAQNVGDIVN----QEQIHPLAKEIARECDGLPLAIIVIGSSMRGKTKV-ELWEDLRMSEPHN--KDVEKK--VYTVIKWSFDSIESQIQSCFLYCSLYP--AAILIDDLIHCWWAEEILGEHDTYEAYNRGITLIESLKDACLLEADKME-RRQVVDVKMHDVVRDVARWIASTEHTSGFL-TEISH
>XP_016555153.1
-----------QWEEKS--KQNLEVVWTWL-----QDVSSIGIYGMGGVGKTTLAKHIHNHLVNDHRYQVC-WVTVSQGFSVK-ELQEDLAKFVN--SGDER--RSAKLNRAFKMNKMVIILDDVWDRLC--LE------DP-EGYKLILTTRLYEVCRKMGCQK-Q-LEVKTLSTDDAWELFRKGLG---E---TSPDIESVAKSMAERCDGLPLGLITLAGSMRG-TDI-REWNEMES-----------D---VFKVLKYSYDRLDTTMQECFLYCALYPEDYKIGRDELIGRFIMEGLVK--GSSR-DEFNHGHTNKLDKLCLL-------DN--WG-EMHDLLREMALRITNDRYLVRA------R
>XP_016555259.1
-------PPVVEEDDVVGFDEEADNVIKRLLG--GS-LEVVPVVGMPGLGKTTLANKIFKHPTIGYEFFTRIWVYVSQSYRRRELFLNIISKFTRKQCEEDL---ADVIQEFLKGGKYLIVLDDVWSDEA--WERIKIAF-PNKCNRILLTTRD------------------------------------------------------------------------------------------------------------------------------------------------------------------------------------------------------------------------
>XP_016555275.1
----TPSTSLVDESKILGRMIEKERLIDRLLSSDSNGLTVVPIVGMGGVGKTTLAKIVYNDKKVKDHFDLKAWFCVSEAYDSFRITKGLLQEIGSFDDDNNLNQLQVKLKESLKGKRFLVVLDDLWNDDCDEWDDLKNLFVQAMGSKILVTTRKEDVALMMGN-G--AINVETLSDEVSWDLFKQHSLKNRD-PEEHLELEEVGKQIADKCKGLPLALKALAGILCRKSEV-YEWKNVLRSEIWELPRRKNG---ILPELMLSYTDLPAHLKRCFAFCAIYPKDYQFCKEQVIHLWIANGLVQQ------LHSGNQYFNELRSRSLFERVPE-SERYGGKFLMHDLVNDLAQIASS-KLCVRLL-EQSRH
>XP_016555276.1
----TPSTSLVDESKILGRMIEKERLIDRLLSSDSNGLTVVPIVGMGGVGKTTLAKIVYNDKKVKDHFDLKAWFCVSEAYDSFRITKGLLQEIGSFDDDNNLNQLQVKLKESLKGKRFLVVLDDLWNDDCDEWDDLKNLFVQAMGSKILVTTRKEDVALMMGN-G--AINVETLSDEVSWDLFKQHSLKNRD-PEEHLELEEVGKQIADKCKGLPLALKALAGILCRKSEV-YEWKNVLRSEIWELPRRKNG---ILPELMLSYTDLPAHLKRCFAFCAIYPKDYQFCKEQVIHLWIANGLVQQ------LHSGNQYFNELRSRSLFERVPE-SERYGGKFLMHDLVNDLAQIASS-KLCVRLL-EQSRH
>XP_016555277.1
----TPSTSLVDESKILGRMIEKERLIDRLLSSDSNGLTVVPIVGMGGVGKTTLAKIVYNDKKVKDHFDLKAWFCVSEAYDSFRITKGLLQEIGSFDDDNNLNQLQVKLKESLKGKRFLVVLDDLWNDDCDEWDDLKNLFVQAMGSKILVTTRKEDVALMMGN-G--AINVETLSDEVSWDLFKQHSLKNRD-PEEHLELEEVGKQIADKCKGLPLALKALAGILCRKSEV-YEWKNVLRSEIWELPRRKNG---ILPELMLSYTDLPAHLKRCFAFCAIYPKDYQFCKEQVIHLWIANGLVQQ------LHSGNQYFNELRSRSLFERVPE-SERYGGKFLMHDLVNDLAQIASS-KLCVRLL-EQSRH
>XP_016555278.1
----TPSTSLVDESKILGRMIEKERLIDRLLSSDSNGLTVVPIVGMGGVGKTTLAKIVYNDKKVKDHFDLKAWFCVSEAYDSFRITKGLLQEIGSFDDDNNLNQLQVKLKESLKGKRFLVVLDDLWNDDCDEWDDLKNLFVQAMGSKILVTTRKEDVALMMGN-G--AINVETLSDEVSWDLFKQHSLKNRD-PEEHLELEEVGKQIADKCKGLPLALKALAGILCRKSEV-YEWKNVLRSEIWELPRRKNG---ILPELMLSYTDLPAHLKRCFAFCAIYPKDYQFCKEQVIHLWIANGLVQQ------LHSGNQYFNELRSRSLFERVPE-SERYGGKFLMHDLVNDLAQIASS-KLCVRLL-EQSRH
>XP_016555279.1
----TPSTSLVDESKILGRMIEKERLIDRLLSSDSNGLTVVPIVGMGGVGKTTLAKIVYNDKKVKDHFDLKAWFCVSEAYDSFRITKGLLQEIGSFDDDNNLNQLQVKLKESLKGKRFLVVLDDLWNDDCDEWDDLKNLFVQAMGSKILVTTRKEDVALMMGN-G--AINVETLSDEVSWDLFKQHSLKNRD-PEEHLELEEVGKQIADKCKGLPLALKALAGILCRKSEV-YEWKNVLRSEIWELPRRKNG---ILPELMLSYTDLPAHLKRCFAFCAIYPKDYQFCKEQVIHLWIANGLVQQ------LHSGNQYFNELRSRSLFERVPE-SERYGGKFLMHDLVNDLAQIASS-KLCVRLL-EQSRH
>XP_016555280.1
----TPSTSLVDESKILGRMIEKERLIDRLLSSDSNGLTVVPIVGMGGVGKTTLAKIVYNDKKVKDHFDLKAWFCVSEAYDSFRITKGLLQEIGSFDDDNNLNQLQVKLKESLKGKRFLVVLDDLWNDDCDEWDDLKNLFVQAMGSKILVTTRKEDVALMMGN-G--AINVETLSDEVSWDLFKQHSLKNRD-PEEHLELEEVGKQIADKCKGLPLALKALAGILCRKSEV-YEWKNVLRSEIWELPRRKNG---ILPELMLSYTDLPAHLKRCFAFCAIYPKDYQFCKEQVIHLWIANGLVQQ------LHSGNQYFNELRSRSLFERVPE-SERYGGKFLMHDLVNDLAQIASS-KLCVRLL-EQSRH
>XP_016555281.1
----TPSTSLVDESKILGRMIEKERLIDRLLSSDSNGLTVVPIVGMGGVGKTTLAKIVYNDKKVKDHFDLKAWFCVSEAYDSFRITKGLLQEIGSFDDDNNLNQLQVKLKESLKGKRFLVVLDDLWNDDCDEWDDLKNLFVQAMGSKILVTTRKEDVALMMGN-G--AINVETLSDEVSWDLFKQHSLKNRD-PEEHLELEEVGKQIADKCKGLPLALKALAGILCRKSEV-YEWKNVLRSEIWELPRRKNG---ILPELMLSYTDLPAHLKRCFAFCAIYPKDYQFCKEQVIHLWIANGLVQQ------LHSGNQYFNELRSRSLFERVPE-SERYGGKFLMHDLVNDLAQIASS-KLCVRLL-EQSRH
>XP_016555282.1
----RHSTSLVDESDVFGRQNEIEELIDHLLSKDASEPAVVPIVGMGGVGKTTLGKAAYNDEKVQSHFNLTAWFCVSEPYDAFRITKGLLQQIGSL-VDDNLNQLQVKLKESLKGKRFLIVLDDMWNENYNEWNDLWNVFVQGIGSKIIVTTRKESVALMMQT-E--QISMDTFSIDDSWSLFKRHAFENMD-PMEHPELEEVGKQIVAKCKGLPLALKTLTGMLRSKSEX-ERWRCILRSETWDLSK--ND---ILPALMLSYNELPPDLKPCFSYCAIFPKDYPFRKEQVIHLWIANGLVEQRG-DEIQDLGNQYFNELRSRSLFERVPE-SERDGGKFLMHDLVNDLAQIASS-KLCVRLL-EQSRH
>XP_016555283.1
----PPSTSVV-ESDVFGRQNEIEELIDRLMSKEASELIVLPIVGMGGIGKTTLAKAVYNDEKVKGHFGLKAWICVSEPYDAFRISKGLLQEIGSLEDDNNLNQMQVKLKERLNGKRFLIVLDDVWNDNYNEWDELRNIFVQGIGSKIIVTTRKASVALMMRG-E--QISIDTLSIDDSWSLFKRHAFENMD-PMEHAELEEVGKQIVAKCKGLPLALKTLAGMLCSESEV-EGWRRILKTEIWDLSN--ND---ILPALMLSYNELPPHLKPCFSYCTIFPKDYPFRKEQVIHLWIANGLVVPQG-DEIQDLGNQYFDELRSRSLFDRVRN-SKGNTEEFLMHDLVNDLAQIASS-KLCVRLL-EQSRH
>XP_016555383.1
----LPSTSLVSESIVIGRGSEIEKIINLLLPEDAHNIGVIPVVGLGGIGKTTLAQVVFNDERVKYHFNLRAWVCVSENYDALRITKSLLEEVGSSGTSDNFNMLQIKLRESLKGRKLLIILNDVWNEQYTDWDIFKNSLRQAIGSKILVTTRSEKVA----S-H--RVS----QTSSNWEV-------NSE------EVQRLAAGFED--SGRSFALK--AGC-------------------------------------------------CFVLLSIFPKNFPVEQEEMTRLWNANGLLQHPQYDKIEDVGNQYFAELRVRFFFKRIGN-K------FLMHDLVNYLAQCVSS-KFCARLP-ERVRH
>XP_016556020.1
------SKSITAGKIIVGFEEETNWLFSKLTS--GP-LDVISITGMPGSGKTTLAYKVYNDESVCSHFDLRAWCTVDQEYDEKKLLMKLFNQVAGDLD-IDV---ADKLRKQLYGKRYLIVLDDVWDTTT--WDDLTRPF-PVKGSRIILTTRQKEVAFHGK-----PLNLRLLRPEESWELLEKRAFGE-Q---SCP-LLEVGKEIAQNCKGLPLIVDLIAGVTAGEKKK-AVWLELNS---F-IL-NS-EVD-VMKVIELSYEHLPHHMKPCFLYLASFPKDAKISRDRLKMFWRAEGLVEQTEM-MLEEVMEIYLDNLISSSLVDI------G---D-PLHDLVHGFCLIKAR-KLFGQIS-PR--I
>XP_016556021.1
------SKSITAGKIIVGFEEETNWLFSKLTS--GP-LDVISITGMPGSGKTTLAYKVYNDESVCSHFDLRAWCTVDQEYDEKKLLMKLFNQVAGDLD-IDV---ADKLRKQLYGKRYLIVLDDVWDTTT--WDDLTRPF-PVKGSRIILTTRQKEVAFHGK-----PLNLRLLRPEESWELLEKRAFGE-Q---SCP-LLEVGKEIAQNCKGLPLIVDLIAGVTAGEKKK-AVWLELNS---F-IL-NS-EVD-VMKVIELSYEHLPHHMKPCFLYLASFPKDAKISRDRLKMFWRAEGLVEQTEM-MLEEVMEIYLDNLISSSLVDI------G---D-PLHDLVHGFCLIKAR-KLFGQIS-PR--I
>XP_016556022.1
------SKSITAGKIIVGFEEETNWLFSKLTS--GP-LDVISITGMPGSGKTTLAYKVYNDESVCSHFDLRAWCTVDQEYDEKKLLMKLFNQVAGDLD-IDV---ADKLRKQLYGKRYLIVLDDVWDTTT--WDDLTRPF-PVKGSRIILTTRQKEVAFHGK-----PLNLRLLRPEESWELLEKRAFGE-Q---SCP-LLEVGKEIAQNCKGLPLIVDLIAGVTAGEKKK-AVWLELNS---F-IL-NS-EVD-VMKVIELSYEHLPHHMKPCFLYLASFPKDAKISRDRLKMFWRAEGLVEQTEM-MLEEVMEIYLDNLISSSLVDI------G---D-PLHDLVHGFCLIKAR-KLFGQIS-PR--I
>XP_016556023.1
------SKSLTGGKIIVGFTEETNWLIRKLTR--GP-LDVISVTGMPGSGKTTLAYKVYHDKSVCSHFDLRAWCTVDQEYNENNLLVKLLNQVTSDLD-IDV---ADKLRKQLYGKRYLIVLDDVWDIGT--WDDLTRPF-PVNGSRIILTTRQKKVAFHAK-----PLNLRLLRPEESWELLEKRAFGK-E---SCP-LLDVGKEIAQNCKGLPLVVDLIAGVIAGEKTK-SLWLELNS---F-IL-NS-EVD-VMKVIELSYDHLPHHLKPCLIYLASFPKDSEVDRDELKMYWRAEGLIEQTGM-KVEEVMEVYLDNLISSSLVDI------R---N-PIHDLVHDFCLVKAR-KLFEKIS-PR--I
>XP_016556034.1
------SKSLTNGKVIVGFKEETKWLISKLTC--GP-LDVISITGMPGSGKTTLAYKVYNDESVCSHFDLHAWCTVDQEYDEKKLLMKLFNQVTGDLE-IDV---ADKLQKQLYGKRYLIVLDDVWDTTT--WDDLTRPF-PVKGSRIILTTRQKEVAFHGK-----PLNLRLLRLEESWELLEKRAFGK-E---SCP-LLDIGKEIAQNCKGLPLVADLIAGVIAGEKKK-SVWLEFNS---F-IL-NS-EVE-VMKVIELSYEHLPDHLKPCFLYLARYLKDKEMNRDVMKMHWRAEGLVEQTGM-KLEEVMEIYLDNLISSSLVEI------G---D-PLHDLVHDFCLIKAK-KLFEQIS-PR--I
>XP_016556177.1
-------------------NQKEEEVMXAL-----RDVTVVGICGMGGVGKTTLAEKVRARAKQAGLFNDVVMVTVSQQQEFKKIQSEIAGGVGL-TKEGDLLQRGDWLRARLMQKRVLVILDDVF--------NLKRLGIPSDRCKVALTTCLRGVCDAMEAQK--IVDVEILSDEEGWILFRQKAGNSTD----DPSLSEVAKDVAKECKRLPLAIVTVAGALKGKTK--PSWEDLKKSAPKNIPGVLEN---VYQPLKISYNHLESDSRYIFLLCSLFEEDSNIWTEELLRYGMGLGIFSELE---LERGRNRVCXSV------ERLKNCSQGSDKNVKMHDVVRDVAIHIESEXHISMVFPEKYSH
>XP_016556222.1
--LCQVISTIE--KDLVGMESRMHEV-SSLLR---TPVRFIGIWGMSGIGKTTIANAVFDK---SDQFDGMCFLDVSEIQRTRGLLSKILKV----SSVYE---GMKIIKQRLRSMKVLIILDDVNQKDQ--LEMLVGWF---TGSRILITTTDRHLHN-EV--DDV-YQVNLMTINEAIELFSLHAFKQ-R----IPDFEEVLNQVVQNAGFLPLALKILGSSLYG-LEK-IEWKCLKD-----MP-DH-----VLSKLKISFERLPS-DQRLFLF---YRGKLRGYVEEMLE---SCHI--------I--------RVLIEKSLL-------YD------MHDLIQEMAWHIVR----------RRSR
>XP_016556224.1
------------------MESRMHEV-SSLLR---TPVRFIGIWGMSGIGKTTIANAVFDK---SDQFDGMCFLDVSEIQRTRGLLSKILKV----SSVYE---GMKIIKQRLRSMKVLIILDDVNQKDQ--LEMLVGWF---TGSRILITTTDRHLHN-EV--DDV-YQVNLMTINEAIELFSLHAFKQ-R----IPDFEEVLNQVVQNAGFLPLALKILGSSLYG-LEK-IEWKCLKD-----MP-DH-----VLSKLKISFERLPS-DQRLFLF---YRGKLRGYVEEMLE---SCHI--------I--------RVLIEKSLL-------YD------MHDLIQEMAWHIVR----------RRSR
>XP_016556285.1
--MHHTVSTTE--KYLVGIESRIGEV-ESLLR---S-VCFVGIWGIGGIGKTTVARKYFDK---SHQFQRSCFIAVREESKKHKLLSRLLNE---KSSYFE---GADMIKRKLCRLKVLIVFDDVDDEDQ--LEYLVGWF---DGSRIITTTRNQDLR--SH--DQL-YSVPELTKDEAVEVFSWHAFQK-Q----TPEFLKLSVSVVDYAKGLPLALKVLGSFLYK-RGM-TEWRSLRD-----TGYEK-----IVKQLSLSLDGLHE-EKNIFLF---FRGRKRDDVITMLN---SFGFIG------I--------DVLVQKSLL-------EG------MHDLIEQMGQQVVR---------WNHSR
>XP_016556286.1
--LHRTVSANE--KYLVGIESRSDGV-ESLLK---LGVHFVGVWGMGGVGKTTVARKIFDS---SNQFQGSCFLAVREDSKKNMLLSRILNE---KSSFYE---GADMIKRKLCLRKVLIVFDDVDNDQQ--LEYLVGWF---DGSRVITTTRNADLR--CH--DEL-YSVPELAKCEALELFSWHAFQR-R----TPEFFKLSKSVVDYAKGLPLALKVLGSFLYK-RGI-TDWRSLKD-----TGCQE-----IVKQLSLSLDGLYE-DKNIFLF---FRGKRRDEVITILN---SFGFIG------M--------DVLTKKSLI-------EG------MHDLIEQMGQQVAR---------WNHSR
>XP_016556309.1
--MHHTVSATE--KYLVGIESRMGEI-ESLLK---SGVCFVGIWGIGGIGKTTVARKYFDK---SHQFQGSCFLAIREESKKYKLLSRLLKE---KSSFYE---GADMIKRRLCHRKVLIVFDDVNEEQQ--LEYLVGWF---DGSKIITTTRNQDLR--CH--DQL-YSVPELAKDEAVEVFSWHAFQK-Q----TPEFLKLSKSVVDYAKGLPLALKVLGSFLYK-RGI-TEWRSLRD-----TGYEK-----IVKQLSLSLDGLHE-EKNIFLF---FRGRKRDDVITILN---SFGFIG------I--------HVLIQKSLL-------EG------MHDLIEQMGQQAAR---------WNHSR
>XP_016556310.1
--MHHTVSATE--KYLVGIESRMGEI-ESLLK---SGVCFVGIWGIGGIGKTTVARKYFDK---SHQFQGSCFLAIREESKKYKLLSRLLKE---KSSFYE---GADMIKRRLCHRKVLIVFDDVNEEQQ--LEYLVGWF---DGSKIITTTRNQDLR--CH--DQL-YSVPELAKDEAVEVFSWHAFQK-Q----TPEFLKLSKSVVDYAKGLPLALKVLGSFLYK-RGI-TEWRSLRD-----TGYEK-----IVKQLSLSLDGLHE-EKNIFLF---FRGRKRDDVITILN---SFGFIG------I--------HVLIQKSLL-------EG------MHDLIEQMGQQAAR---------WNHSR
>XP_016556311.1
--MHHTVSATE--KYLVGIESRMGEI-ESLLK---SGVCFVGIWGIGGIGKTTVARKYFDK---SHQFQGSCFLAIREESKKYKLLSRLLKE---KSSFYE---GADMIKRRLCHRKVLIVFDDVNEEQQ--LEYLVGWF---DGSKIITTTRNQDLR--CH--DQL-YSVPELAKDEAVEVFSWHAFQK-Q----TPEFLKLSKSVVDYAKGLPLALKVLGSFLYK-RGI-TEWRSLRD-----TGYEK-----IVKQLSLSLDGLHE-EKNIFLF---FRGRKRDDVITILN---SFGFIG------I--------HVLIQKSLL-------EG------MHDLIEQMGQQAAR---------WNHSR
>XP_016556312.1
--MHHTVSATE--KYLVGIESRMGEI-ESLLK---SGVCFVGIWGIGGIGKTTVARKYFDK---SHQFQGSCFLAIREESKKYKLLSRLLKE---KSSFYE---GADMIKRRLCHRKVLIVFDDVNEEQQ--LEYLVGWF---DGSKIITTTRNQDLR--CH--DQL-YSVPELAKDEAVEVFSWHAFQK-Q----TPEFLKLSKSVVDYAKGLPLALKVLGSFLYK-RGI-TEWRSLRD-----TGYEK-----IVKQLSLSLDGLHE-EKNIFLF---FRGRKRDDVITILN---SFGFIG------I--------HVLIQKSLL-------EG------MHDLIEQMGQQAAR---------WNHSR
>XP_016556313.1
--MHHTVSATE--KYLVGIESRMGEI-ESLLK---SGVCFVGIWGIGGIGKTTVARKYFDK---SHQFQGSCFLAIREESKKYKLLSRLLKE---KSSFYE---GADMIKRRLCHRKVLIVFDDVNEEQQ--LEYLVGWF---DGSKIITTTRNQDLR--CH--DQL-YSVPELAKDEAVEVFSWHAFQK-Q----TPEFLKLSKSVVDYAKGLPLALKVLGSFLYK-RGI-TEWRSLRD-----TGYEK-----IVKQLSLSLDGLHE-EKNIFLF---FRGRKRDDVITILN---SFGFIG------I--------HVLIQKSLL-------EG------MHDLIEQMGQQAAR---------WNHSR
>XP_016556314.1
--MHHTVSATE--KYLVGIESRMGEI-ESLLK---SGVCFVGIWGIGGIGKTTVARKYFDK---SHQFQGSCFLAIREESKKYKLLSRLLKE---KSSFYE---GADMIKRRLCHRKVLIVFDDVNEEQQ--LEYLVGWF---DGSKIITTTRNQDLR--CH--DQL-YSVPELAKDEAVEVFSWHAFQK-Q----TPEFLKLSKSVVDYAKGLPLALKVLGSFLYK-RGI-TEWRSLRD-----TGYEK-----IVKQLSLSLDGLHE-EKNIFLF---FRGRKRDDVITILN---SFGFIG------I--------HVLIQKSLL-------EG------MHDLIEQMGQQAAR---------WNHSR
>XP_016556315.1
--MHHTVSATE--KYLVGIESRMGEI-ESLLK---SGVCFVGIWGIGGIGKTTVARKYFDK---SHQFQGSCFLAIREESKKYKLLSRLLKE---KSSFYE---GADMIKRRLCHRKVLIVFDDVNEEQQ--LEYLVGWF---DGSKIITTTRNQDLR--CH--DQL-YSVPELAKDEAVEVFSWHAFQK-Q----TPEFLKLSKSVVDYAKGLPLALKVLGSFLYK-RGI-TEWRSLRD-----TGYEK-----IVKQLSLSLDGLHE-EKNIFLF---FRGRKRDDVITILN---SFGFIG------I--------HVLIQKSLL-------EG------MHDLIEQMGQQAAR---------WNHSR
>XP_016556316.1
--MHHTVSATE--KYLVGIESRMGEI-ESLVK---SGVCFVGIWGIGGIGKTTVARKYFDK---SHQFQGSCFLAIREESKKYKLLSRLLKE---KPSFYE---GADMIKRRLCHRKVLIVFDDVDEEHQ--LEYLVGWF---DGSRIITTTRNQDLR--CH--DLL-YSVPELANDEAVEVFSWHAFQK-R----TPEFLKLSKSVVDYAKGLPLALKVLGSFLYK-RGI-TEWRSLRD-----TGYEK-----IVKQLSLSLDGLHE-EKNIFLF---FRGRKRDDVITILN---SFGFIG------I--------HVLVQKSLL-------EG------MHDLIEQMGQQAAR---------WNHSR
>XP_016556317.1
--MHHTVSATE--KYLVGIESRMGEI-ESLVK---SGVCFVGIWGIGGIGKTTVARKYFDK---SHQFQGSCFLAIREESKKYKLLSRLLKE---KPSFYE---GADMIKRRLCHRKVLIVFDDVDEEHQ--LEYLVGWF---DGSRIITTTRNQDLR--CH--DLL-YSVPELANDEAVEVFSWHAFQK-R----TPEFLKLSKSVVDYAKGLPLALKVLGSFLYK-RGI-TEWRSLRD-----TGYEK-----IVKQLSLSLDGLHE-EKNIFLF---FRGRKRDDVITILN---SFGFIG------I--------HVLVQKSLL-------EG------MHDLIEQMGQQAAR---------WNHSR
>XP_016556318.1
--MHHTVSATE--KYLVGIESRMGEI-ESLVK---SGVCFVGIWGIGGIGKTTVARKYFDK---SHQFQGSCFLAIREESKKYKLLSRLLKE---KPSFYE---GADMIKRRLCHRKVLIVFDDVDEEHQ--LEYLVGWF---DGSRIITTTRNQDLR--CH--DLL-YSVPELANDEAVEVFSWHAFQK-R----TPEFLKLSKSVVDYAKGLPLALKVLGSFLYK-RGI-TEWRSLRD-----TGYEK-----IVKQLSLSLDGLHE-EKNIFLF---FRGRKRDDVITILN---SFGFIG------I--------HVLVQKSLL-------EG------MHDLIEQMGQQAAR---------WNHSR
>XP_016556319.1
--MHHTVSATE--KYLVGIESRMGEI-ESLVK---SGVCFVGIWGIGGIGKTTVARKYFDK---SHQFQGSCFLAIREESKKYKLLSRLLKE---KPSFYE---GADMIKRRLCHRKVLIVFDDVDEEHQ--LEYLVGWF---DGSRIITTTRNQDLR--CH--DLL-YSVPELANDEAVEVFSWHAFQK-R----TPEFLKLSKSVVDYAKGLPLALKVLGSFLYK-RGI-TEWRSLRD-----TGYEK-----IVKQLSLSLDGLHE-EKNIFLF---FRGRKRDDVITILN---SFGFIG------I--------HVLVQKSLL-------EG------MHDLIEQMGQQAAR---------WNHSR
>XP_016556321.1
--MHHTVSATE--KYLVGIESRMGEI-ESLVK---SGVCFVGIWGIGGIGKTTVARKYFDK---SHQFQGSCFLAIREESKKYKLLSRLLKE---KPSFYE---GADMIKRRLCHRKVLIVFDDVDEEHQ--LEYLVGWF---DGSRIITTTRNQDLR--CH--DLL-YSVPELANDEAVEVFSWHAFQK-R----TPEFLKLSKSVVDYAKGLPLALKVLGSFLYK-RGI-TEWRSLRD-----TGYEK-----IVKQLSLSLDGLHE-EKNIFLF---FRGRKRDDVITILN---SFGFIG------I--------HVLVQKSLL-------EG------MHDLIEQMGQQAAR---------WNHSR
>XP_016556322.1
--MHHTVSATE--KYLVGIESRMGEI-ESLVK---SGVCFVGIWGIGGIGKTTVARKYFDK---SHQFQGSCFLAIREESKKYKLLSRLLKE---KPSFYE---GADMIKRRLCHRKVLIVFDDVDEEHQ--LEYLVGWF---DGSRIITTTRNQDLR--CH--DLL-YSVPELANDEAVEVFSWHAFQK-R----TPEFLKLSKSVVDYAKGLPLALKVLGSFLYK-RGI-TEWRSLRD-----TGYEK-----IVKQLSLSLDGLHE-EKNIFLF---FRGRKRDDVITILN---SFGFIG------I--------HVLVQKSLL-------EG------MHDLIEQMGQQAAR---------WNHSR
>XP_016556323.1
--MHHTVSATE--KYLVGIESRMGEI-ESLLK---SGICFVGIWGIGGIGKTTVARKYFDK---SHQFQGSCFLAIREESKKYKLLSRLLKE---KSSFYE---GADMIKRRLCHRKVLIVFDDVNEEHQ--LEYLAGWF---DGSRIITTTRNQDLR--CH--DQL-YSVPELAKDEAVEVFSWHAFQK-Q----TPEFLKLSKSVVDYAKGLPLALKVLGSFLYK-RGI-TEWRSLRD-----TGYEK-----IVKQLSLSLDGLHE-EKNIFLF---FRGRKRDDVITILN---SFGFIG------I--------HVLIQKSLL-------EG------MHDLIEQMGQQAAR---------WNHSR
>XP_016556324.1
--MHHTVSATE--KYLVGIESRMGEI-ESLLK---SGICFVGIWGIGGIGKTTVARKYFDK---SHQFQGSCFLAIREESKKYKLLSRLLKE---KSSFYE---GADMIKRRLCHRKVLIVFDDVNEEHQ--LEYLAGWF---DGSRIITTTRNQDLR--CH--DQL-YSVPELAKDEAVEVFSWHAFQK-Q----TPEFLKLSKSVVDYAKGLPLALKVLGSFLYK-RGI-TEWRSLRD-----TGYEK-----IVKQLSLSLDGLHE-EKNIFLF---FRGRKRDDVITILN---SFGFIG------I--------HVLIQKSLL-------EG------MHDLIEQMGQQAAR---------WNHSR
>XP_016556325.1
--MHHTVSATE--KYLVGIESRMGEI-ESLLK---SGICFVGIWGIGGIGKTTVARKYFDK---SHQFQGSCFLAIREESKKYKLLSRLLKE---KSSFYE---GADMIKRRLCHRKVLIVFDDVNEEHQ--LEYLAGWF---DGSRIITTTRNQDLR--CH--DQL-YSVPELAKDEAVEVFSWHAFQK-Q----TPEFLKLSKSVVDYAKGLPLALKVLGSFLYK-RGI-TEWRSLRD-----TGYEK-----IVKQLSLSLDGLHE-EKNIFLF---FRGRKRDDVITILN---SFGFIG------I--------HVLIQKSLL-------EG------MHDLIEQMGQQAAR---------WNHSR
>XP_016556326.1
--MHHTVSATE--KYLVGIESRMGEI-ESLLK---SGICFVGIWGIGGIGKTTVARKYFDK---SHQFQGSCFLAIREESKKYKLLSRLLKE---KSSFYE---GADMIKRRLCHRKVLIVFDDVNEEHQ--LEYLAGWF---DGSRIITTTRNQDLR--CH--DQL-YSVPELAKDEAVEVFSWHAFQK-Q----TPEFLKLSKSVVDYAKGLPLALKVLGSFLYK-RGI-TEWRSLRD-----TGYEK-----IVKQLSLSLDGLHE-EKNIFLF---FRGRKRDDVITILN---SFGFIG------I--------HVLIQKSLL-------EG------MHDLIEQMGQQAAR---------WNHSR
>XP_016556327.1
--MHHTVSATE--KYLVGIESRMGEI-ESLLK---SGICFVGIWGIGGIGKTTVARKYFDK---SHQFQGSCFLAIREESKKYKLLSRLLKE---KSSFYE---GADMIKRRLCHRKVLIVFDDVNEEHQ--LEYLAGWF---DGSRIITTTRNQDLR--CH--DQL-YSVPELAKDEAVEVFSWHAFQK-Q----TPEFLKLSKSVVDYAKGLPLALKVLGSFLYK-RGI-TEWRSLRD-----TGYEK-----IVKQLSLSLDGLHE-EKNIFLF---FRGRKRDDVITILN---SFGFIG------I--------HVLIQKSLL-------EG------MHDLIEQMGQQAAR---------WNHSR
>XP_016556328.1
--MHHTVSATE--KYLVGIESRMGEI-ESLLK---SGICFVGIWGIGGIGKTTVARKYFDK---SHQFQGSCFLAIREESKKYKLLSRLLKE---KSSFYE---GADMIKRRLCHRKVLIVFDDVNEEHQ--LEYLAGWF---DGSRIITTTRNQDLR--CH--DQL-YSVPELAKDEAVEVFSWHAFQK-Q----TPEFLKLSKSVVDYAKGLPLALKVLGSFLYK-RGI-TEWRSLRD-----TGYEK-----IVKQLSLSLDGLHE-EKNIFLF---FRGRKRDDVITILN---SFGFIG------I--------HVLIQKSLL-------EG------MHDLIEQMGQQAAR---------WNHSR
>XP_016556329.1
--MHHTVSATE--KYLVGIESRMGEI-ESLLK---SGICFVGIWGIGGIGKTTVARKYFDK---SHQFQGSCFLAIREESKKYKLLSRLLKE---KSSFYE---GADMIKRRLCHRKVLIVFDDVNEEHQ--LEYLAGWF---DGSRIITTTRNQDLR--CH--DQL-YSVPELAKDEAVEVFSWHAFQK-Q----TPEFLKLSKSVVDYAKGLPLALKVLGSFLYK-RGI-TEWRSLRD-----TGYEK-----IVKQLSLSLDGLHE-EKNIFLF---FRGRKRDDVITILN---SFGFIG------I--------HVLIQKSLL-------EG------MHDLIEQMGQQAAR---------WNHSR
>XP_016556666.1
------RKSLTSGKIIVGFKEETNWLISKLTS--GP-LDVISITGMPGSGKTTLAYKVYTDESVCSHFDVRAWCTVDQEYNEKKLLVKLFNQVTGDLD-IDV---ADELRRKLHGKRYLIVLDDEWYTTT--WDELTRPF-PVKGSRIILMTREKKGAFHGK-----PLNLRLLSLEES------------------------------------------------EKAN-AAWLELNS---F-IF-GS-EVD-VMKVIELSYDYLPHHLKLCFLYLARSLKDTTLDRDVLKILWRAEGFAEQTEM-MLEEVMEIYLNNLISSSFVEI------G---N-PIHDLVHDFCLIKAK-KLFGKIS-PR--K
>XP_016556929.1
-------NNT-EETTFVGMKDDLDAIVNCLNA--QM-LIVISVVGMGGIGKTTLARKVFDDSTIRCRFDKHAWVTISEQYNKRKMLLEVASSVGG--SNDRL---MEIVYRGLKGRKFLIVIDDIWSTEA--WDQVRRIF-PDNKSRIILTTRLKNVADYASSPD--PHDVSFLSLDDSWKLFTGRLFRM-D---PCP-LVKIGKHIIQQCQGLPLSIVVIAGLLGKGLTR-DNWKKLNS---F-FGTVS-E-Q-CQAILSLSYNCLPPYLKACFLYIGGFPEDLEIRVSKLIRSWIAEQFIKE-SN-KLEVVAEEYVQELMDRNLIRK-----NG---R-KIHDLLRQLCIREAQ-NVVHFPDDRR--R
>XP_016556932.1
-------YAT-GPNTIVGMEDDFKTVVDHLTA--QT-LTVTPVVGMGGIGKSTLSRKVYHDQFIQHRFDTCAWVTVSENYNERQVLLDVVSSIRRESNSDQL---AEIAYRSLKGRRFLIVIDDLWSNEA--WDQMQRLF-PDKKSRILLTTRLKYVADYVSCPE--PHNMSFLTSDDSWSLFTERLFRK-D---PCP-LEPIGKHIIQQCQGLPFSITVIAGLLGKEPTR-DNWKKLNS---F-VVTVS-E-Q-CQTILSLSYRYLPQHLKACFLYIGGFPDDMEISVSKLIRLWIAELFVKP-SN-KLEVVAEEYLQDLIDRSLIQR-----DG---R-KSHDLLRQLCIRESQ-NFMHVLKEPR--R
>XP_016556945.1
-------YST-EQNTFVGMKDEFNTILDRLTD--QT-LTVISLVGMGGIGKTTLARKVYDNPSIRCRFDKLAWVTISEVYGERQMLLELVSSIIRDNSNDQL---IEVAYRGLKGKRFLVVIDDIWSTQD--WDQMRRIF-PDNKSRILLTTRLNYVADYAS-PD--PHGMSFLSLDDSWNLFTGRLFKT-D---PCP-LIKIGKHIIQQCRGLPLSIVVIAGLLCKDPTH-SNWKKMNS---F-FGTVS-E-Q-CQSILSLSYSYLPQHLKPCFLYVVGFPEDIEISVSKLIKLWIAELFVKG-SN-KLEVVAEEYLDELIDRSLIRK-----AG---R-KIHDLLRQLCIREAQ-NFMHVLEGPR--R
>XP_016556946.1
-------YST-EQNTFVGMKDEFNTILDRLTD--QT-LTVISLVGMGGIGKTTLARKVYDNPSIRCRFDKLAWVTISEVYGERQMLLELVSSIIRDNSNDQL---IEVAYRGLKGKRFLVVIDDIWSTQD--WDQMRRIF-PDNKSRILLTTRLNYVADYAS-PD--PHGMSFLSLDDSWNLFTGRLFKT-D---PCP-LIKIGKHIIQQCRGLPLSIVVIAGLLCKDPTH-SNWKKMNS---F-F---------------------------------GFPEDIEISVSKLIKLWIAELFVKG-SN-KLEVVAEEYLDELIDRSLIRK-----AG---R-KIHDLLRQLCIREAQ-NFMHVLEGPR--R
>XP_016557059.1
E-----------DNTFV---IELLNIIKILF-----RVSAICVAGMAGIGKTAFAESILNNKEVMDAYPLR-WVSVMEGFDVVRIIRAIIESISAK-ELWTL---QSMLRCMVEGK-IIVVLDDFCTEDYDDWEKLSAPFSE---SKFIITTRNSKVGRGAE----I-FQLPVLLDEECYKILSERPFKN-Q----LQGFIQLAKK----CKGIALVAKIMGDLLQCD----EEW--IKC----DLPQ---YKDFIIPVLS--YCSLPSHLKKCFCYCSLFPPGYGFEMNSLVLLWLAEGLIQPVRLE-LKD----YFNELVSRSLA-------ENVQIKYK-HEFTLNLALYVTG--IYKRV--VR--H
>XP_016557307.1
---HKKD----QNAPVIGLDEHLERVIQQLITINNDNMQVVSLCGIGGVGKTTLARQVF-NSDAEISFFFNIWVNVSPSFNIRDILVQILRYFTRDKREDTL---AKIITDYVNGGRCLIILDDVWSTQV--LDDLLHIL-PHHR--VLVTTRKRQVAEYGI-----PPFIRGLTENGSWE-LFMDSYRR-H---SGGDMEEVRRKMVKRCGGHPVAIIKLAQVLAGRESL-NEWNTL------SILNDS----VLQQILTPSFDDLPDHLKLCFLYLGLWPEDSVIDVEKLYHFWIVDGLVKQ-EGG-SLYIAERYLTELEKMGMIDVP----VT---R-KLHKMMRLLSISKGK-NFSQYLSSRKVRR
>XP_016557507.1
-VGSRETFSFATDPIFVGRDEEFRRIIDVLLSHDKSYPFVLSIVGMGGLGKTCLARQVYSDRNIDFDFFPRIWVCVSEEFNVKKIFKLMLEAVSSKNQLKSQEGIVNELRGRLEGKKCLLVLDDVWNANFEVWESFRRPLKG---ICILVTTRLQTVASITSD---EIISLETLSDDSCWSVLREQAFGTGEVPAY---LEPIGKEIVKKCEGIPLAAQLVGGLLRNKGK--GAWLSILESDLLKVGTTHNI---LMQSLQLSYDHLPSLLKRCFLLCSIFPIDYTLVREEMIQLWMAEGLLHCQGKNLMEDAGNEFFDILITNSLLQVVEK----DMYGFRMHSLVHDFAQFILM-------YA-----
>XP_016557740.1
----MKKVEHIPVTSIEDQPAAEKNLHKIQ-----EDVCIVGVLGTGGVGKTTLVKNLNNESSSKHSFGVVFWVTVPKLPEIRNVQGQIASRLDLEINNGSVERTAGKINARIKQESFFLILDDVWDV------NLNDVGGPPVVSKVIINTRSLEVCRQMRTDI--EMNVTTLKEE-------------------------------------------------------------------------------------------------------------------------------------------------------------------------------------------------
>XP_016557768.1
---RMKKVEHIPGPSIEGQPAATRNLNQLL-----EDVCIIGVWGTGGVGKTTLVKNLNNEPSSKLSFGVVIWVTVPKPPDVRKIQAQIASRLSLTVNXGSVESIASKICERLEKESFLLILDDVWEA------NLDDVGVP--LSMVIITSRFLSVCSQMKTDV--EMKVYTLDEDESWQLFAKNVGDIVN----QEKIHPLAKEIARECDGLPLAIIVIGSSMRGQTRV-ELWEDLRMSEPHS--KVVEDK--VYKVIKWSFDSFGSQIQSCFLYCSLYP--AAIPTDDLIHCWWAEGILGEHDTYEAYNRGITMIERLKDACLLEYHGMV-PGQVVDVKMHDVVRDIARWIASTEHTSVFL-TEISL
>XP_016558274.1
----RRSSPLVAD--VVGLEKHVSAVMSILLK---EDLRVASIVGMGGVGKTTLAKEVYNQTQIRDKFESRAWLYVSQDYKPMKIFKELILQLADDK----------------------------SQAEA--WDRIVRSF-PNKSSRFLLTSRRREVALHADAHT-TPYKLEVLNEEESWELFLKKALA--E-DRECP-LVDVGKKILEKCDGLPLAITVMGGLLAGKKQR-SEWQR-------------------------------------------FAKKAKTSVKQLMHIW-THGLIHQKEQK-LDDIVEDYLDELIGRNMLVR-----DD---K-KLHDLLRDFCIIKAK-IFLEVD------H
>XP_016559490.1
D----QRRSFLHESEIIGLEEDCKELEMKLLD---DNFEVISIIGMGGLGKTTLAKRVYRR--VKCHFDCSALVYVFQEPRSKDLLLEVAKQ---EDMEQNL---ETNLYNFLKEKRYVIFLDDVWSTET--WEALSSSF-PFNGSRIIITSRKNDIGRYIG-----SYNLQPLKPEDSWKLFVKVLLASKDN--SIP-LVGIGKELMKKCGGVPLAIVLTASLLRAEKSE-HDWNRTHQ----GHEQDQ-----CSKILAFSYKDLPTSLKPCFLYFALFPEDYEIPVFDLINMWAAEKFI----NRRIEEVGEFYLNDLVARNLIRR-----DG---K-KIHNVLHDLCIKVAK-KFFHSL--EGARR
>XP_016559504.1
----RRSSPLVAD--AVGLEKHVSSVMSILLK---EDLRVASIVGMGGVGKTILAKEVYKQTQIRNKFDTRARLYVSQEYKPMKIIKELILQLANDKSVAGL---E------------------------------------------------------------------------------------------------------------------------------------------------------------------------------------------------------------------------------------------------------------------------
>XP_016559509.1
----RRSSPFVAD--VVGLEKHVNSVVSILLK---EDLCVASIVGMGGIGKTTLAKEVYNQSQIRNKFDTRAWLYVSQEYKPMKIIKELILQLAKDKSQAGL---EEMLQRRLEDTCYLIVLDDIWTTEA--WDLIVRSL-PNKSSRLLLTSRRMEVALHADAHT-TPYKLEVLSEEESWELFLKEAFS--E-NLVCP-LVDVGKAILQKCDGLPLAITVMGGLLAGKKQK-SEWQRLSS---D-LVK---THG-VSTILALSYQDLPPHLKSCFLYLGLLQKGKDILVKQLMHIWIAHGLIHRKEQK-LEDIVEDYLDELIGRNMLVR-----DE---R-KLHDLLRDFCIMKAK-IFFEVD------H
>XP_016559510.1
----RRSSPLVAD--VVGLEKHVNSVVSILLK---EDLRVASIVGMGGIGKTTLAKEVYNKTQIRNKFETRAWLYVSQDYRPMKIIKELILQVANDKSQAGL---EEMLQSRLEDTCYLIVLDDIWTTEA--WNLIVRSF-PNMSSRLLLTSRRKEVALHADALI-IPYKLEVLNEQESWELFLKKAFP--K-DRECP-LVDVGKDILEKCDGLPLAINVIGGLLAGKKQR-SEWQRLSS---Y-LVKSQ-TYG-VSTILALSYQDLPPHLKSCFLYLGLFQKGKDINVKQLVHIWIAHGLIHQNEQK-LEDIVEDYLDELIGRNMLLR-----DG---R-KLHDLLRDFCIMKAK-IFLEID------H
>XP_016559511.1
----RRSSPLVAD--VVGLEKHVNSVVSILLK---EDLRVASIVGMGGIGKTTLAKEVYNKTQIRNKFETRAWLYVSQDYRPMKIIKELILQVANDKSQAGL---EEMLQSRLEDTCYLIVLDDIWTTEA--WNLIVRSF-PNMSSRLLLTSRRKEVALHADALI-IPYKLEVLNEQESWELFLKKAFP--K-DRECP-LVDVGKDILEKCDGLPLAINVIGGLLAGKKQR-SEWQRLSS---Y-LVKSQ-TYG-VSTILALSYQDLPPHLKSCFLYLGLFQKGKDINVKQLVHIWIAHGLIHQNEQK-LEDIVEDYLDELIGRNMLLR-----DG---R-KLHDLLRDFCIMKAK-IFLEID------H
>XP_016559604.1
-------TPNLN-DEIVGFEDEIAKLRARLTE--GT-RDVISIVGMPGQGKTTLAYRLYSDKSVVAHFDIRAQCSVSQLYSRLDLVLAILHDAAGEDREDDL---ADDLRKNLLPKRYLILLDDVWETSV--WDDLRGCF-QANGSRIIITTRDHEVANYSR-----PLQLRMFNDGESWMLLKKKVFGE-E---HCP-LTNVGKKIAKKCGKLPLSIALVAGILSEEKKE-EYWERLGS---H-IHSDS------KAIIEQSYQNLPYHLRCCFLYFGSFLEDTMISVSKLTKLWTSEGFIKGYG--KPEDIAECYLENLITRNLVRS-----GG---K-KVHDLLHDFCKERAK-NLLLWIYSQR--R
>XP_016560299.1
--LG-HTRPKIA-ESLVGMEPQVQNL-ISLLN---SSVRIIGIWGMGGIGKSTIARAVFDQ---HDTFDGGCFLDVREAASKFELLSETL-----KE-LYS---STNLLMNRLSYKKVIIVLDDVDQDEQ--IELLAGGF---AGSRIIITTRNKQLSAHGV--DQV-YEVSLLGTNEALMLFNKFAFKE-T----KPPFEELALRVVKCAWGLPLALKVLGSFLHK-REK-EEWESLEG-----IPHDD-----VIGKLKVSIDALDL-DKKILLF---FKGKRTKPVIKKFH---AFGFIG------V--------PVLVQRSLL-------DD------MHDLVQETAWYMVR---------ERYSR
>XP_016560303.1
--LG-HVRPKVA-DHLVGIEPHVQKV-VSMLN---SEVLIIGIWGMGGIGKSTIARAVFDQ---QEEFEGVCFLDVREVSTKFEMFSETL-----KE-LYT---STSFLMNRLSYKRVMIVLDDVDQDEQ--IDYLAGWF---AGSRIIITTRNRQLLAHGV--DQV-YEVSLLGSNEALTLFNKFAFKG-G----EPDFNDLALQVVECAWGLPLALKVLGSFLHK-RAK-AEWESLKE-----IPHDD-----VIGKLKLSIDALDL-DKQILLF---FKGKRREPVTRKLL---AFGFIG------V--------PVLIQRSLL-------DD------MHDLVQETAWYMVR---------EKFSR
>XP_016560304.1
-----------------------------MLN---SEVLIIGIWGMGGIGKSTIARAVFDQ---QEEFEGVCFLDVREVSTKFEMFSETL-----KE-LYT---STSFLMNRLSYKRVMIVLDDVDQDEQ--IDYLAGWF---AGSRIIITTRNRQLLAHGV--DQV-YEVSLLGSNEALTLFNKFAFKG-G----EPDFNDLALQVVECAWGLPLALKVLGSFLHK-RAK-AEWESLKE-----IPHDD-----VIGKLKLSIDALDL-DKQILLF---FKGKRREPVTRKLL---AFGFIG------V--------PVLIQRSLL-------DD------MHDLVQETAWYMVR---------EKFSR
>XP_016560305.1
-----------------------------MLN---SEVLIIGIWGMGGIGKSTIARAVFDQ---QEEFEGVCFLDVREVSTKFEMFSETL-----KE-LYT---STSFLMNRLSYKRVMIVLDDVDQDEQ--IDYLAGWF---AGSRIIITTRNRQLLAHGV--DQV-YEVSLLGSNEALTLFNKFAFKG-G----EPDFNDLALQVVECAWGLPLALKVLGSFLHK-RAK-AEWESLKE-----IPHDD-----VIGKLKLSIDALDL-DKQILLF---FKGKRREPVTRKLL---AFGFIG------V--------PVLIQRSLL-------DD------MHDLVQETAWYMVR---------EKFSR
>XP_016560677.1
NLMTRWTSSLYDHTQVVGLEGDTQKIKNWLFEASDG-LLAIAFVGMGGLGKTTLAQKVFNERSVENHFERRIWVSVSQTFTEEQVMRSILRNLGDACVGDDQSELLRKINQYLLGKRFLIVMDDVWSLDNAWWQKIYSGLPKGNGSSVIVTTRNELVARKMGVTEARTHWPKFLNEDYSWLLFRKIAFAATAGECNSPELENVGKELVEKCKGLPLAIKAVGGVMLCKPPYYHEWRCIANHFRDELKEN---DDSLMASLQLSYDELPPYLKSCFLCFSLFPEDCVIPKDQLIRWWIGESFIPLRSGRLSTEVGEDCFSQLSNRCLIEVVDKAYNGVIHTCKMHDMVRDLVIKIADDDSFYTPSDANCRH
>XP_016560908.1
------SRSLPSGKIIVGFEDETDWIISKLTS--GP-LDVISITGMPGSGKTTLAYKVYNDKSVSRHFDIRAWCTVDQVSDKKKLWVELLNLVAGGLD-IDV---ADMLRKQLFGKRYLIVLDDVWDSTT--WDALTRPF-PCIGSRIIFTTREKNVAIHGM-----PLNLRLLRPEESWELLEKRAFGE-Q---SCP-LLDIGKEISQKCQGLPLVADLIAGVIAREKKK-TVWLELNS---F-IF-DS-EVD-VMKVIELSYDQLPHHLKPYLLYLACFSKDTAVRVDVLKLLLHSEGLVE--------DVMEDYLDNLISSSLVEI------G---F-SLHDLVYGFCLIKAR-MLFNLVS-PW--K
>XP_016560909.1
------SRSLPSGKIIVGFEDETDWIISKLTS--GP-LDVISITGMPGSGKTTLAYKVYNDKSVSRHFDIRAWCTVDQVSDKKKLWVELLNLVAGGLD-IDV---ADMLRKQLFGKRYLIVLDDVWDSTT--WDALTRPF-PCIGSRIIFTTREKNVAIHGM-----PLNLRLLRPEESWELLEKRAFGE-Q---SCP-LLDIGKEISQKCQGLPLVADLIAGVIAREKKK-TVWLELNS---F-IF-DS-EVD-VMKVIELSYDQLPHHLKPYLLYLACFSKDTAVRVDVLKLLLHSEGLVE--------DVMEDYLDNLISSSLVEI------G---F-SLHDLVYGFCLIKAR-MLFNLVS-PW--K
>XP_016560911.1
------SRSLPSGKIIVGFEDETDWIISKLTS--GP-LDVISITGMPGSGKTTLAYKVYNDKSVSRHFDIRAWCTVDQVSDKKKLWVELLNLVAGGLD-IDV---ADMLRKQLFGKRYLIVLDDVWDSTT--WDALTRPF-PCIGSRIIFTTREKNVAIHGM-----PLNLRLLRPEESWELLEKRAFGE-Q---SCP-LLDIGKEISQKCQGLPLVADLIAGVIAREKKK-TVWLELNS---F-IF-DS-EVD-VMKVIELSYDQLPHHLKPYLLYLACFSKDTAVRVDVLKLLLHSEGLVE--------DVMEDYLDNLISSSLVEI------G---F-SLHDLVYGFCLIKAR-MLFNLVS-PW--K
>XP_016560912.1
------SRSLPSGKIIVGFEDETDWIISKLTS--GP-LDVISITGMPGSGKTTLAYKVYNDKSVSRHFDIRAWCTVDQVSDKKKLWVELLNLVAGGLD-IDV---ADMLRKQLFGKRYLIVLDDVWDSTT--WDALTRPF-PCIGSRIIFTTREKNVAIHGM-----PLNLRLLRPEESWELLEKRAFGE-Q---SCP-LLDIGKEISQKCQGLPLVADLIAGVIAREKKK-TVWLELNS---F-IF-DS-EVD-VMKVIELSYDQLPHHLKPYLLYLACFSKDTAVRVDVLKLLLHSEGLVE--------DVMEDYLDNLISSSLVEI------G---F-SLHDLVYGFCLIKAR-MLFNLVS-PW--K
>XP_016560913.1
------SRSLPSGKIIVGFEDETDWIISKLTS--GP-LDVISITGMPGSGKTTLAYKVYNDKSVSRHFDIRAWCTVDQVSDKKKLWVELLNLVAGGLD-IDV---ADMLRKQLFGKRYLIVLDDVWDSTT--WDALTRPF-PCIGSRIIFTTREKNVAIHGM-----PLNLRLLRPEESWELLEKRAFGE-Q---SCP-LLDIGKEISQKCQGLPLVADLIAGVIAREKKK-TVWLELNS---F-IF-DS-EVD-VMKVIELSYDQLPHHLKPYLLYLACFSKDTAVRVDVLKLLLHSEGLVE--------DVMEDYLDNLISSSLVEI------G---F-SLHDLVYGFCLIKAR-MLFNLVS-PW--K
>XP_016560914.1
------SRSLPSGKIIVGFEDETDWIISKLTS--GP-LDVISITGMPGSGKTTLAYKVYNDKSVSRHFDIRAWCTVDQVSDKKKLWVELLNLVAGGLD-IDV---ADMLRKQLFGKRYLIVLDDVWDSTT--WDALTRPF-PCIGSRIIFTTREKNVAIHGM-----PLNLRLLRPEESWELLEKRAFGE-Q---SCP-LLDIGKEISQKCQGLPLVADLIAGVIAREKKK-TVWLELNS---F-IF-DS-EVD-VMKVIELSYDQLPHHLKPYLLYLACFSKDTAVRVDVLKLLLHSEGLVE--------DVMEDYLDNLISSSLVEI------G---F-SLHDLVYGFCLIKAR-MLFNLVS-PW--K
>XP_016560915.1
------SRSLPSGKIIVGFEDETDWIISKLTS--GP-LDVISITGMPGSGKTTLAYKVYNDKSVSRHFDIRAWCTVDQVSDKKKLWVELLNLVAGGLD-IDV---ADMLRKQLFGKRYLIVLDDVWDSTT--WDALTRPF-PCIGSRIIFTTREKNVAIHGM-----PLNLRLLRPEESWELLEKRAFGE-Q---SCP-LLDIGKEISQKCQGLPLVADLIAGVIAREKKK-TVWLELNS---F-IF-DS-EVD-VMKVIELSYDQLPHHLKPYLLYLACFSKDTAVRVDVLKLLLHSEGLVE--------DVMEDYLDNLISSSLVEI------G---F-SLHDLVYGFCLIKAR-MLFNLVS-PW--K
>XP_016561133.1
N-----------DDSVVGFQVPLQE--KLL------QDQVLVLSAPPACGKTTLAAMVCQEEDIKAKYRS-FFVAVTKTPNIRRIVGEIFEK---KDNEHDA---ICQLNNLLRRSHVLLVLDDVWYESNFIIENL---ILP---FKILVTS------RFPR-FD-T-YKLKLLSDKDAKALFCTSAFDG-T-----PNVLDLVHKVLRSCGGFPLALRVVGRSLCGE----GIWQSLPT----NLLR---SLQASIDALKALYSREKTTFRDCYLDLGSFPEDQRIHPAALLDIWV--------ERY-LEDGAMAIFFELSSQNLA-------DAAVLGHNQHDMLRELVIHQCEKRIYINI--AE--V
>XP_016561639.1
------------QDIVVGLDDDVLEIKTRFCSF--S-LEIVSLVGMGGIGKSTLARMVYDDPFIKYHFSIRAWVTV-KDRQEKGLFLDLLDGILEDKHSEQL---AEMLYRKLKHSRYLIVSYDVWSTE-------------------------------------------FLDLEESWELLCRKVGGR-KF--DRPDLEDIGKKIAEQCQ---------------------------------------------------------------------------------------------GKQKFENYAEECLEDLVNRNLARR-----NG---R-KVHDLLRDIGLREAQ-NFFHFP---R--R
>XP_016564258.1
----RITDSFVDDLTFVGNQDAVERLLAELLK---EERSVISIYGMGGLGKTTLARNIYTSPKIVSTFETRAWIYVSQEYNTMDLLMDIIKSIRGETTERDL---RIHLRDQLKDCKYLLVIDDVWQREA--WESLKRAF-PDKGSRVIITTRKEDVSERADDKD-FAHRLRFLSKAESWDLFCRKLL---D-IRTMA-MKRLARDMVDKCGGLPLAIVVLSGLLSHKKDL-EEWQQLWH---N-ITEAG-TSQ-ISHILSLSYNDLPTELKQCFLYFGTFPENQVVHSDNIIWLWMAEGLVPR-ETR-MEDVAEGFLNELIRRNLI-T-----WG---K-TIHGLLRDLVVKKAL-NFFGIY------R
>XP_016564259.1
----RITDSFVDDLTFVGNQDAVERLLAELLK---EERSVISIYGMGGLGKTTLARNIYTSPKIVSTFETRAWIYVSQEYNTMDLLMDIIKSIRGETTERDL---RIHLRDQLKDCKYLLVIDDVWQREA--WESLKRAF-PDKGSRVIITTRKEDVSERADDKD-FAHRLRFLSKAESWDLFCRKLL---D-IRTMA-MKRLARDMVDKCGGLPLAIVVLSGLLSHKKDL-EEWQQLWH---N-ITEAG-TSQ-ISHILSLSYNDLPTELKQCFLYFGTFPENQVVHSDNIIWLWMAEGLVPR-ETR-MEDVAEGFLNELIRRNLI-T-----WG---K-TIHGLLRDLVVKKAL-NFFGIY------R
>XP_016564260.1
----RRTTSYMDDHIFVGFQDVVETLLAELLK---AERSVISICGMGGLGKTTLARNLYISPDIVSSFQIRAWVCVSQEYNTMDLHRKIIESIQGENTESDL---ESHLVDLLKEHKYLVVVDDVWQIEA--WESLKRAF-PSNGSRVIITTRKEEVAVRAVDRG-FVHFLRFLRQEESWDLFCRKLL---D-VREMI-MESLAKYMVDKCQGLPLAIVVLSGLLSHKRRL-EEWKRLWQ---S-FKYD--SSE-IFLILSLSYNDLPTVLKQCFLYIGMFPEDQELEAENIMQLWMAEGFIPR-EEG-IEDVAEGFLNELISRSLV-T-----WE---K-TVHDLIRDLAIKKAL-HVFDIY------R
>XP_016564267.1
----RRTTSYVDDRLFVGFREVVEILLAELLK---EERSVISIFGMGGLGKTTLARNLYTNPNIVSSFPTRAWICVSQEYNTMDLLRNIIKSIQRENTETDL---ESYLRDLLKEDKYLVVVDDVWRREA--WESLKRAF-PSSGSRVIITTRKEDVAERADNKG-FVHKLRYLSQEESWDLFCKKLL---D-VQAMV-MEGLAKDMVDKCGGLPLAIVVLSGLLSHKKGL-EEWKKLWQ---N-IKDD--SLE-ISFLLSLSYNDLPTALKQCFLSFGMFPEDYVIYAENIIWMWMAEGFIPR-EER-MEDVGEGFLNELIRRSLI-T-----WE---N-HIHDLLRDLAVQKAL-SFFDIY------R
>XP_016564453.1
---RVKKVEHIYGPSIEGQSTATRNLNEML-----EDVYTIGVWGMGGVGKTTLVKNLNNESRSKLSFGAVIWVTVAKPPDIRKVQAQIASRLNLQVNEERVDSIASKIYRRLKEESFLLILDDVWEA------DLDDVGVPPEGSKVIITSRLLDVCRQMRTNI--EMNVTTLKEDESWQLFVENAGDVAN----LEYIQPLAKEIARECGGLPLAITSIGTSMRGKTRV-ELWEDLRMSEPHS--KVVEDK--VYKVIKWSFDSLEPQIQSCFLYCSLYP--AAIPIDDLIHCWWAEGFLGEHDTYVAYNRGITIVESLEDACLVETH-------WPVVKMCDVVLDVARWIANTEHTSVFL-TEISR
>XP_016564462.1
---QMKKVEHIPGPSIEGQPAATRNLNELL-----EDVCIIGVWGTGGVGKTTLVKNLNNEPSSKLSFGVVIWVTVPKPPDVRKIQEQIASRLNLKVKEGSVESIASKICERLEKESFLLILDDVWEA------NLDYVGVPPEYSKVIITSRFLDVCKQMRTDV--EMKVYTLEEDESWQLFAKNVGDIVN----LEQIH---------------------------------------------------------------------IQSCFLYCSLYP--AAIPTDDLIHCWWAEGILGEHDTYEAYNRGITMIERLKDACLLEYHGMVLPGQVVDVKMHDVVRDVAIWIASTEQTCVFL-TEISS
>XP_016566037.1
-----HSNPVN-DEEMVGFEIAAEKLIQYLTR--GT-QDVIPIVGMGGQGKTTIARKLYNDNIIVSHFDVRAWCIVSQRYNRRGILQEIFSQVTGKD-VGEL---ADKLRKSLMGKRYLIVLDDMWNCMA--WDELRLCF-PVNRSRIVITTRLEKVGAHVM-----PYFLPFLTPEESFQLLQKKVFLR-E---GFP-LEDVSLAVAKRCKGLPLVVVLVAGIIKKKMKE-SWWHELLS---Y-VG-ES-EGY-GLSTMKLSYDNLPDYLRPCLLYMGMFPEDARIPVSKLINLWIAEGFVQNIDS-GMEEAAEGYLMDLVRSNVVRR-----NG---K-KVHDVVLHFCLRKSR-KFMLPVF-GS--R
>XP_016566038.1
-----HSNPVN-DEEMVGFEIAAEKLIQYLTR--GT-QDVIPIVGMGGQGKTTIARKLYNDNIIVSHFDVRAWCIVSQRYNRRGILQEIFSQVTGKD-VGEL---ADKLRKSLMGKRYLIVLDDMWNCMA--WDELRLCF-PVNRSRIVITTRLEKVGAHVM-----PYFLPFLTPEESFQLLQKKVFLR-E---GFP-LEDVSLAVAKRCKGLPLVVVLVAGIIKKKMKE-SWWHELLS---Y-VG-ES-EGY-GLSTMKLSYDNLPDYLRPCLLYMGMFPEDARIPVSKLINLWIAEGFVQNIDS-GMEEAAEGYLMDLVRSNVVRR-----NG---K-KVHDVVLHFCLRKSR-KFMLPVF-GS--R
>XP_016566045.1
----E-TYSFVPEGEVIGRSDDKNKIVDFLLNSK-VEVVVISIVGLGGLGKTTLAQCVFNDEMIKKNFDKTLWVCVSDVFEVKMIAEKIIESGVGEKNYLQLDAVLNELRKMLDGKKYLLVLDDVWNEDPLKWSRLKNMLIGAKGSKILLTTRSDVVAEVSGSVH--QYKLGDLSEEDAWTLFEKMAFGCNK-ESENLNLVEIGKEIVRKCGGVPLAIRSVGSLLRLKRTE-DEWMYFKNKDLSNIIRGGND---LMAILRLSYNYLPRHLKICFAYCSLYPKDFEIQRFDLVDMWIAQGFIQATTSNRVEDVANSYFVDLLRRSFFQETEEH---PFMQYKMHDLIHDLAKEVAD-RDFFSIVPEQTLY
>XP_016566077.1
----E-TYSSEPDGEVIGRNDDKKKIVDFLLDSE-FEVVVISIIGPGGLGKTTLAQCVYNDEIIKKNFDKALWVCVSDVFEVKMIAEKIIESGGGKKNYLQLDAVQKELRKMLEG-KYLLVLDDVWNEDPLRWSNLKNMLTGAKGSKILVTTRSDMVAEVSGSVH--KHKLGDLSEEEAWKLFEKIAFECNK-EHDNSNLVEIGKEIVKKCGGVPLAIRLVGSLLRVKRTE-DEWMYFRNQDLSNITQGGND---LTAILRLSYHYLPRHLKICFAYCSLFPKDSEIQRFDLVDMWIAQGFIQSSNSNRVEDVANSYFVDLLRRSFFQ--------SFMQHKMHDLIHDLAKEVAD-SEFFSIVPDQTLH
>XP_016566164.1
-----RRRLFLYETEVFGLDDDFNVLQAKLLD---QDYGVVSIVGMPGLGKTTLAKKLYRH--VRDRFECSGLVYESQQPREREILLDIAKQ---EERKDNL---EDNLKSLLKTKRYVILLDDIWDVEI--WDYLKLYL-PC-GSRIILTSRNSNIGRYVG-----SHILQPLDSKNSFELFTNKIFFDNND--AAS-LVNIGRDIVGRCGGIPLAIVVTAGMLRAERTE-HAWKRMGH----KIH-DG-----CAKVLALSYNDLPMASRPCFLYFGLYPEDHEIRAFDLRNMWIAEKLIVVNGNRRAEDLADDVLYDLVSRNLIRT-----DG---R-SIHDLLHSLCVELGK-NFFHTE--ARLKR
>XP_016566165.1
-----RRKLFLHETEVIGLDDDFNKLQARLLD---KKYGVVSIVGMPGLGKTTLAKNLYRH--VRDQFECSGLVYVSQQPRAGEILLDIAKQ---E-RVDRL---ENNLRSLLKRKRYIFLLDDIWDIEI--WDDLKLVL-PC-GSRIIITSRNSNVGRYVG-----SHVLQPLDSKNSFELFTKKICFDNND--AAS-LVNIGRNIVGRCGGIPLAIVVTVGMLRAERTE-HAWSRMGH----IIQ-DK-----CSKVLALSYNDLPIELRPCFLYFGLYPEDHEILAFDLKNMWIAEKLIVVNGNRRAEDLAEDVLNDLVSRNLIRT-----DG---R-SIHDLLHSLCVDLAK-NFFHTE--ARLKR
>XP_016566172.1
--VNQTPLDVA--SYPVGLDSRIEHI-ELLLQ---CEVRMVGIYGVGGIGKTTLAKAVFNR--FQ-QFDSSCFLSIGSKVEELELLHQILKR---MDSVAE---GVNLIKARLGSKKVLIVLDDVDHKSQ--LESLARWF---SGSLIIITTRNKQLSGLGA--NER-YETKILNYNEAMQLFSWHALQT-P----FPDYVNLAQDIIEYSGGLPLALVTLGSRLQG-RSI-EEWRYLRA-----IPHRD-----IQKILQTI--GLVI-LKVVF--------------------------SL------I--------MMFGVYFLF--------S--------------SSSMPS----------RQSQ
>XP_016566173.1
--VNQTPLDVA--WHPIGVDTRVEHI-ELLLQ---CEVRMVGIYGVGGIGKTTLAKAIYNQ--CH-RFDSSCFLSVRAEADAFELLNQILKT---KDSVAE---GVNLIKTKLGSKKVLIILDDIDHMSQ--LESLTRWF---AGSLIVVTTRDEHLCRLRE--NER-YEAKLLNDNEALQLFSLHAFNG-S----FPEYVNLAKDIIKYSGGLPLALVTLGSHLQG-RST-EEWRYLRA-----IPHRD-----IQKILQISFDGLRD-IQSVFLA---FHGFSKDEVCKTLN---ACGFSA------I--------ATLVQRQLL--------H------MHDLVRDMGREIVS---------GKRSR
>XP_016566174.1
--VNQTPLDVA--SYPVGLDSRIEHI-ELLLQ---CEVRMVGIYGVGGIGKTTLAKAVFNR--FQ-QFDSSCFLSIGSKVEELELLHQILKR---MDSVAE---GVNLIKARLGSKKVLIVLDDVDHKSQ--LESLARWF---SGSLIIITTRNKQLSGLGA--NER-YETKILNYNEAMQLFSWHALQT-P----FPDYVNLAQDIIEYSGGLPLALVTLGSRLQG-RSI-EEWRYLRA-----IPHLD-----IQKTLDTI--GLVI-LKTVV--------------------------SL------I--------LMSVVYFFF--------S--------------SSSTPS----------RQSQ
>XP_016566227.1
-----RRRLFLYETELVGLDDDFNMLQAKLLD---QDYGAVSIVGMPGLGKTTLAKKLYRH--IRDQFECSGLVYISQQPRVGEILLDIAKQ---EGRKDNL---ESNLRSLLKIKRYVILLDDIWDIEI--WDDLKLVL-PC-GSRIIITSWNSDVGRYIG-----SHVLQPLDSENSFELFTKKICFDNDD--ATS-LVNIGRNIVGRCGGIPLAIVVTAGMLRAERTE-HAWSRMSH----IIQ-DK-----CAKVLALSYNDLSYTLRPCFLYFGLHPEDHEILAFDLKNMWIAEKLIVVNGNRRAEDLAEDVLNDLVSRNLIRT-----DG---R-SIHDLLHSLCVDLAK-NFFHMK--ARVRR
>XP_016566284.1
-----RSNPVN-DEEIVGFENESEKIIQYLIR--GT-IDVVPIVGMGGQGKTTIARKVYNNGCIVYHFDVRAWCIISQSYNRRDLLQEIFSRVTGED-EDII---ADELKKSLMGKRYLIVLDDMWDSKA--WDDLRLSF-PVNRNRIVITTRLEEVAKQVK-----PYSLPFLTSDDSLKLLQIKVFQQ-E---SFA-LQDVSKAVAERCKGLPLVIVLVAGIIKRKMEA-SWWYELVS---Y-HG-EP-EGY-SLSTMQLSYDNLPDHLRPCLLYMGMFPEDSRIPVSELISLWIAECFVQNIES-GLEETAEGYLNDLISSNVVRR-----NG---K-KVHDVVLHFCLNKSR-KFMLAVS-DR--R
>XP_016566295.1
-----RSNPVN-DEEIVGFENESEKIIQYLIR--GT-IDVVPIVGMGGQGKTTIARKVYNNGNIVHYFDVRAWCIISQSYNRRDLLQEIFCQVAGED-EDIL---AYKLKQSLTGKRYLIVLDDMWDGKA--WDDLRFSF-P-NRSRIVITTRLEEVAKQVK-----PYSLPFLTPDDSLKLLQKKVFQQ-E---SCP-LQDVSKAVAERCKGLPLVIVLVAGIIKRKMEA-SWWHELVS---Y-HG-ES-EGY-SLSTMQLSYDNLPDHLRPCLLYMGMFLEDARIPVSELISLWIAECFVQNIES-RLEETAEGYLNDLISSNVVRK-----NG---K-KVHDVVLHFCLNKSR-KFMLAVS-DR--R
>XP_016566297.1
-----RSNPVN-DEEIVGFENESEKIIQYLIR--GT-IDVVPIVGMGGQGKTTIARKVYNNGNIVHYFDVRAWCIISQSYNRRDLLQEIFCQVAGED-EDIL---AYKLKQSLTGKRYLIVLDDMWDGKA--WDDLRFSF-P-NRSRIVITTRLEEVAKQVK-----PYSLPFLTPDDSLKLLQKKVFQQ-E---SCP-LQDVSKAVAERCKGLPLVIVLVAGIIKRKMEA-SWWHELVS---Y-HG-ES-EGY-SLSTMQLSYDNLPDHLRPCLLYMGMFLEDARIPVSELISLWIAECFVQNIES-RLEETAEGYLNDLISSNVVRK-----NG---K-KVHDVVLHFCLNKSR-KFMLAVS-DR--R
>XP_016566298.1
-------DTLLEENKVVGFDEEAKVVIKRLVK--GT-LDVIPVVGLPGLGKTTLAIKISKDPQVSYDFFLTIWVNVGPQSKLKGVFLSILKAFKKTEDVKEL---PKIICEFIKGGKCLIVLDDVWTTDV--VDAVMNVF-PKKGHRIMITTRDGRIGRYAN-----PHMLKFLKMEESFQLLVNRVFGS-N-IRRCP-LIEHGESIAKQCFGVPLAVVVIAGALRG-TSK-SDWKMVKH---INKDDDP-K-S-CLKFVEMSYVYLPEEMKACFLYCGAFPQGFEIPAWKLIRLWISEGLINSNT--GPEDIAEYYLNDLINRNLVKR-----NG---Q-KIHDMLHQFCKIEAN-GLFHEVPDSR--R
>XP_016566299.1
-------DTLLEENKVVGFDEEAKVVIKRLVK--GT-LDVIPVVGLPGLGKTTLAIKISKDPQVSYDFFLTIWVNVGPQSKLKGVFLSILKAFKKTEDVKEL---PKIICEFIKGGKCLIVLDDVWTTDV--VDAVMNVF-PKKGHRIMITTRDGRIGRYAN-----PHMLKFLKMEESFQLLVNRVFGS-N-IRRCP-LIEHGESIAKQCFGVPLAVVVIAGALRG-TSK-SDWKMVKH---INKDDDP-K-S-CLKFVEMSYVYLPEEMKACFLYCGAFPQGFEIPAWKLIRLWISEGLINSNT--GPEDIAEYYLNDLINRNLVKR-----NG---Q-KIHDMLHQFCKIEAN-GLFHEVPDSR--R
>XP_016566300.1
-------DTLLEENKVVGFDEEAKVVIKRLVK--GT-LDVIPVVGLPGLGKTTLAIKISKDPQVSYDFFLTIWVNVGPQSKLKGVFLSILKAFKKTEDVKEL---PKIICEFIKGGKCLIVLDDVWTTDV--VDAVMNVF-PKKGHRIMITTRDGRIGRYAN-----PHMLKFLKMEESFQLLVNRVFGS-N-IRRCP-LIEHGESIAKQCFGVPLAVVVIAGALRG-TSK-SDWKMVKH---INKDDDP-K-S-CLKFVEMSYVYLPEEMKACFLYCGAFPQGFEIPAWKLIRLWISEGLINSNT--GPEDIAEYYLNDLINRNLVKR-----NG---Q-KIHDMLHQFCKIEAN-GLFHEVPDSR--R
>XP_016566302.1
-----HSDLIY-DEEIVGFHNDMKRIIQHLIQ--GA-VDVVTIVGMGGLGKTTCARKVYSSEIIVSNFDVRAWCIISQTYNRRELLQEIFSQVTGKD-DDIL---ADELRRSLMGKRYLIVLDDMWDGIA--WDDLRLCF-PSNRSRIVVTTRLEKVGEHVK-----LYFLPFLTPEESCRLLHKKVFQK-D---DCP-LQDVSQAVAKRCKGLPLVIVLVAGIIKKKMEA-SWWHELLS---C-LG-DS-EGY-GLSTMKLSYDNLPDYLRPCLLYMGMFPEDARIPASKLISLWIAEGFVQNIES-GLEEAAEEYLMDLIRGNVVTR-----NG---K-KVHDVVLHFCLEKSK-KFMQPVS-ES--R
>XP_016566303.1
-----HSDLIY-DEEIVGFHNDMKRIIQHLIQ--GA-VDVVTIVGMGGLGKTTCARKVYSSEIIVSNFDVRAWCIISQTYNRRELLQEIFSQVTGKD-DDIL---ADELRRSLMGKRYLIVLDDMWDGIA--WDDLRLCF-PSNRSRIVVTTRLEKVGEHVK-----LYFLPFLTPEESCRLLHKKVFQK-D---DCP-LQDVSQAVAKRCKGLPLVIVLVAGIIKKKMEA-SWWHELLS---C-LG-DS-EGY-GLSTMKLSYDNLPDYLRPCLLYMGMFPEDARIPASKLISLWIAEGFVQNIES-GLEEAAEEYLMDLIRGNVVTR-----NG---K-KVHDVVLHFCLEKSK-KFMQPVS-ES--R
>XP_016566305.1
-----HSNPVSDDDEIVGFEIETEKLIQYLTR--GT-LDVIPIVGMGGQGKTTIARKVYNKDMIVSHFDVQAWCIISQSYNLTELLQDIFSQVTGKD-EDIL---SAKLRKSLMGKRYLIVLDDMWDCMA--WDDLCLCF-PGNRSRVVVTTRLEKVGEHVK-----LNFLPFLTPDESCKLLQKKVFQK-E---DLP-LQDVSLAVAEKCKGLPLVIIFVAGIIKRKMEA-SWWHELFE---Y-LDHES-GEY-SLSTMQLSYDNLPDYLKPCLLYMGMFPEDERIPVSKLISLWIAEGFVQNIES-GKEEIAEDYLMDLISSNVVRR-----NG---K-KVHDVVLHFCLEKSR-NFMLALS-GN--R
>XP_016566307.1
-----HSNPVSDDDEIVGFEIETEKLIQYLTR--GT-LDVIPIVGMGGQGKTTIARKVYNKDMIVSHFDVQAWCIISQSYNLTELLQDIFSQVTGKD-EDIL---SAKLRKSLMGKRYLIVLDDMWDCMA--WDDLCLCF-PGNRSRVVVTTRLEKVGEHVK-----LNFLPFLTPDESCKLLQKKVFQK-E---DLP-LQDVSLAVAEKCKGLPLVIIFVAGIIKRKMEA-SWWHELFE---Y-LDHES-GEY-SLSTMQLSYDNLPDYLKPCLLYMGMFPEDERIPVSKLISLWIAEGFVQNIES-GKEEIAEDYLMDLISSNVVRR-----NG---K-KVHDVVLHFCLEKSR-NFMLALS-GN--R
>XP_016566308.1
-----YRNPVN-DKEIVGFGNDTKNMIQYLVG--GT-LDVLPIVGMGGQGKTTIARKVFNSNVIINHFDARAWCIISQTYDRSYLLQEIFRQVTNRE-DDIL---ADKLRKKLMQKRYLIVLDDIWDGMA--WDVLRLSF-PVNGSRIVVTTRLEKVGEHVM-----PYTLPFLPPDESRKLLHKKVFQQ-E---GCP-LQHLSREIAERCKGLPLVIGLVAGIIKRKMEA-SWWNELLS---Y-LG-ES-EGY-SLLTMQLSYDNLPDYVKPCLLYMGMFPEDEGIPVTKLISLWIAEGFVQNVES-GMEXAAEGYLMDLVRSNVVRR-----NG---K-KVHDVVLHFCLEKSR-KFILAVS-ES--R
>XP_016566309.1
-----HSNPVSDDDEIVGFXDSTRKLIRHLTR--GT-LDVIPIVGMGGQGKTTIARKVYDKDMIVSRFDVQAWCIISQSYNLIELLQDIFSQVTGKD-EDIL---SDKLRKNLIGKRYLIVLDDMWDCMA--WDDLSLCF-PGNRSRVVVTTRLDKVGEHVK-----LNFLPFLTPDESCKLLQKKVFQK-E---DYP-LQDVSLAVAEKCKGLPLVIILVAGIIKRKMEA-SWWHELVE---Y-LDHES-VEX-SLSTMQLSYDNLPDYLKPCLLYMGMFPEDARIPVSKLISLWIAEGFVQNIES-GKEEIAEDYLMDLISSNVVRR-----NG---K-KVHDVVLHFCLEKSR-NFMLAVS-GN--R
>XP_016566310.1
------------NDEIVGFENEAEKIIQYLIR--GT-LDVVPIVGMGGQGKTTIARKVYDNMSNASHFDVQAWCIISQTYNRIKILQEIFSQVTNKDDDDVL---ADKLRKSLMGKRYVIILDDMWDGMA--WDDLRLCF-PVNRSRIIVTTRLEEVANQVK-----PYSLPFLPLDESCKLLQKKVFQQ-E---CCP-LRDVSLAVAEKCKGLPLIIVLVAGIIKRKMEA-SWWDELFS---R-LG-ES-EDY-TLLTMQLSYDNLPDYLKPCFLYMGMFPEDERIQVSKLISLWIAECFVQNIES------AEDYLMHLISSNVLRE-----NG---K-KLHDVVLYFCLEKSR-KFMQAIS-EN--R
>XP_016566311.1
------------NDEIVGFENEAEKIIQYLIR--GT-LDVVPIVGMGGQGKTTIARKVYDNMSNASHFDVQAWCIISQTYNRIKILQEIFSQVTNKDDDDVL---ADKLRKSLMGKRYVIILDDMWDGMA--WDDLRLCF-PVNRSRIIVTTRLEEVANQVK-----PYSLPFLPLDESCKLLQKKVFQQ-E---CCP-LRDVSLAVAEKCKGLPLIIVLVAGIIKRKMEA-SWWDELFS---R-LG-ES-EDY-TLLTMQLSYDNLPDYLKPCFLYMGMFPEDERIQVSKLISLWIAECFVQNIES------AEDYLMHLISSNVLRE-----NG---K-KLHDVVLYFCLEKSR-KFMQAIS-EN--R
>XP_016566312.1
------------NDEIVGFENEAEKIIQYLIR--GT-LDVVPIVGMGGQGKTTIARKVYDNMSNASHFDVQAWCIISQTYNRIKILQEIFSQVTNKDDDDVL---ADKLRKSLMGKRYVIILDDMWDGMA--WDDLRLCF-PVNRSRIIVTTRLEEVANQVK-----PYSLPFLPLDESCKLLQKKVFQQ-E---CCP-LRDVSLAVAEKCKGLPLIIVLVAGIIKRKMEA-SWWDELFS---R-LG-ES-EDY-TLLTMQLSYDNLPDYLKPCFLYMGMFPEDERIQVSKLISLWIAECFVQNIES------AEDYLMHLISSNVLRE-----NG---K-KLHDVVLYFCLEKSR-KFMQAIS-EN--R
>XP_016566480.1
----E-TYSFVPEGEVIGRNDDKKKIVDFLLDSK-VEVVVISIVGLGGLGKTTLVQCAFNDEMVKENFEKTLWVCVSDVFEVKRIAEKITESGGGKKNYVQQDAVQNELRKMLDGKKYLLVLDHVWNKDPLKWSRMKNMLIGGKGSKILLTTRSDVVAEVSGSAH--QHKLGDLSEEEAWILFEKMAFGWNK-ERENSSLVEIGKEIVRKCGVVPLAITSVGSLLHLKRTE-DEWIYFKFKDLSSITRGGND---VMVILRLSYNHLPRHLKICFAYCSLYPKDFKIGRFDLITMWIAQGIIQATTSNTVEYVANSYFTDLLRRSFFQETEEH---SFMQYKMHDLIHDLAKEVAD-RDFFSIVPEQTLY
>XP_016566485.1
-----YSNPLI-DEEIVGFEDDTEKMIQYLIR--GT-LDVLPIIGMGGQGKTTIARKLYDDESVVSHFDVLAWCIISQTYNWRELLQDIFSRVTSKD-NDIL---ADKLRKSLMGKRYLIVLDDMWDGMA--WDELSLCF-PVNRSRIIVTTRLEKVGEHVK-----LYFLPFLTPDESCKLLQKRVFQK-Y---DCP-LQDVSLAVAKRCKGLPLVVVLAAGIIKRKMEA-FWWHELFD---Y-LDHES-GEY-SLSTMKLSYDNLPDYLKPCLLYIGMFPEDARILVSKLICLWIAEGFIQITES-AMEEAAEGYLMDLISSNLVRK-----NG---K-KVHDVVLHFCLERSR-KFMLAVS-AS--R
>XP_016566704.1
------------DKNLIGRSNSINEEIEMLNAEVSSKLKVVCVSGEPGIGKTDLLLEYAYQ-----RYKMVLWVGIRQNYNLWDVGVE-------PDSEEQEEAAVSRVRKELMRDPFLLIIDNLESEKD-WWDLIMDLL-PFGGTHVLISTRLSRVMN----MD--PIKLNYLSEIEAMSLMQG-AV---D----YP--IDALRVIEEKLKRLTLGLAIVGAILSE--------SRINR--------------MPKEIISIRRENHP--RRNNFLFFSIFDHR-SLATRMVLSGWFAPSPIP------LHKILKKVLSSYARKSLLRTC-R--KG------FHQLIKMYARKRG----------AQ---
>XP_016567266.1
-----------NENSMVGRDDQRKRLVEDLTR--SS-PKVIPIVGIGGIGKTTLANEVYNDACIRSHFDVCAWATVSQQHNVKEILLSLLRS---GTNEAEL---ANMLQKSLKGKRYIIVLDDMWKSKA--WG-----------------------------------AMDLMGPDESWNLFKSVAFAN-E---ALP-FETIGKQIADNCHWLPLTIVVVVGLL-KKMAI-EDWGNVNS---F-VTNDP-DKQ-CSRFF--------------------------------------------------------------------------------------------------------------
>XP_016567334.1
--VNQTPLDVA--WHPVGLDSRVEDI-ELLLQ---SVVCMVGIYGVGGIGKTTLAKAIYNQ--FR-QFDSCCFLSVRSEAEAFELLNQILKT---KDSVAE---GINLIKARLGSKKVLIILDDVDHMRQ--LESLTRWF---FGSLIVITTRDKHLCQLRE--TER-YKAKLLNYDEAQQLFYCHAFNT-L----SPEYVDLSQEVIKYSGGLPLALVTLGSHLQG-RSV-EEWRYLRA-----SPHCD-----IQRILKISFDGLCD-TQSVFLA---FHGFFEDEVTKTLN---ACGFSA------I--------STLVQRNLL--------R------MHDLVRDMGREIVR---------GKRSR
>XP_016567336.1
--VNHTPLHVA--SYPVGLDSYAKDIMESLRQ---CEVRMIGIYGLGGIGKTTLAKDIYNR--FRNHFDGSCFLSVRSQDKIFELVNILLKT---EDNVPE---GISLTKSRLGSKKVLIVLDDVDSEKQ--LEALARWF---LGSLIIITTRDKQLNQLGE--KER-YEARLLNDDEAESLFYRHAFNI-P----LPN---------------------------------------------------------------------------------------------------------------------------------------------------------------------------
>XP_016567338.1
--VNQTPLDVA--WHPVGLDSRVEDI-ELLLQ---SVVCMVGIYGVGGIGKTTLAKAIYNQ--FR-QFDSCCFLSVRSEAEAFELLNQILKT---KDSVAE---GINLIKARLGSKKVLIILDDVDHMRQ--LESLTRWF---FGSLIVITTRDKHLCQLRE--TER-YKAKLLNYDEAQQLFYCHAFNP-L----SPEYVDLSQEVIKYSGGLPLALVTLGSHLQG-RSV-EEWRYLRA-----SPHCD-----IQRILKISFDGLCD-TQSVFLA---FHGFFEDEVTKTLN---ACGFSA------I--------STLVQRNLL--------R------MHDLVRDMGREIVR---------GKRSR
>XP_016567339.1
--VNHTPLHVA--SYPVGLDSHAKDIMESLRQ---CEVRMIGIYGLGGIGKTTLAKDIYNR--FRNHFDGSCFLSVRLQDKIFELVNILLKT---EDNVPE---GISLIKSRLGSKKVLIVLDDVDSEKQ--LEALARWF---LGSLIIITTRDKQLNQLGE--KER-YEAKLLNDDEAESLFYRHAFNI-P----LPNXVDLAHRIIKYSGGLPLALVTLGSHLRG-RSI-KEWTSLTE-----IPHDD-----IQSILKTSFDGLHD-TKNVFLA---FHGLSEYDVTRILN---ACRFSE------I--------ATLVQRNLL--------L------MHDLVRDMGREIVR---------GKRSR
>XP_016567373.1
-----HSNPVN-DEEMVGFEIAAEKLIQYLTR--GT-QDVIPIVGMGGQGKTTIARKLYNDNIIVSHFDVRAWCIVSQRYNRRGILQEIFSQVTGKD-VGEL---ADKLRKSLMGKRYFIVLDDMWDCMA--WDELRLCF-PVNRSRIVITTRLEKVGAHVM-----SYFLPFLTPEESCQLLQKKIFPR-E---GFP-LEDVSLAVAKRCKGLPLVVVLVAGIIKKKMKE-SWWHELLS---Y-LG-ES-EGY-GLSTMKLSYDNLPDYLRPCLLYMGMFPEDARIPVSKLINLWIAEGFVQNIDS-GMEEAAEGYLMDLVRSNVVRI-----NG---K-KVHDVVLHFCLRKSR-KFMLPVF-GS--R
>XP_016567374.1
-----HSNPVN-DEEMVGFEITAEKIIQYLTR--GT-QDVIPIVGMGGQGKTTIARKLYNDDIIVSHFDVRAW--------------------------------------------------------------------------IVITTRLEKVGAHVM-----PYFLPFLTPEESCQLLEKKVFPQ-E---GFP-LEDVSLAVAKRCKGLPLVVVLVAGIIKKKMKE-SWWHE-------------------------------------------------------------EGFVQNRES-GLEEAAEGYLMDLVSSNVVRR-----NG---K-KVYDVVLHFCLRKSG-KFMLPVF-GS--R
>XP_016567375.1
---TDANDTLLEENEVASFEEEAKIVIKRLAK--GT-LDVIPVVGFPGLGKTTLAKKISKDPQISFEFFLTIWVNVGPQYKLKGIFLKILKALKK------L---AKIIRESIKGGKCLVVLD---XTDV--VDSFMNVF-PNQGHRIMITTRDGRIGRYAN-----PHMLKFLTNEESFQLLENRVFGS-N-VRSCP-LVVHGESIAKQCSGVPLGVELISGVLRG-TRQ-SEWKMVRE---LININDP-K-S-CLKFVEMSYGHLPEDMKACFLYCGVFPQGFEIPAWKLIGLWISEGQISSNK--GPEDIAEYYLNDLINRNLVKR-----NG---Q-KLHNMLHHFCKMVGN-GLFQEVPDSR--R
>XP_016567377.1
-----HSNPVSDDDEIVGFEIATEKLIWHLTR--GT-LDVIPIVGMEGQGKTTIAGKVYDSKIIVSHFDVRAWCVISQRYNRRDLLQKIFSQVTGMD-DDIL---ADKLRKNLIERRYLIVLDDMWDVNA--WDDLRACF-LGNSSRIIVTTRLEKVGMQVK-----PYYLPFLTTEESCKLLHKKVFQT-E---DCP-LHEVSQRVAEKCKGLPLVVVLVAGIIXKKMEE-SWWNTIFE---Y-LDPES-EAY-SRATLQLSFDNLSDCLKPCLLYMGMFPEDSXISVSKLISLWIAEGLVQDIES------AEDCLKDLISSNVVRE-----NV---K-KIHDVVLHFCLEKSR-NFMLLVS-GS--R
>XP_016567395.1
---RMKKVEHIPGPSIEGQPAATRNLNELL-----EDVCIIGVWGTGGVGKTTLVKNLNNELSSKLSFGVVIWVTVPKPPDVRKIQEQIASRLNLKVKEGSVESIAGKICERLKEESFLLILDDVWET------DLDDVGVP--LRKIIITCRSLEVCRQMRTNR--EMNIFTLEEGESLQLFVKNAGDVAN----LEYIQTLAMDIARECGGLPLAITVIGSSMRGKTRV-ELWQDLRRSKPHS--KVVEDK--VYGVIKWSYDSLESRIQNCFLYCSLYP--AAIPIDDLIHCWWAEGILSEHDTYEAYNRGITLVESLKDACLLEADKME-----EDVKMHDMVRDVARWIPSTEDTYVFL-TEISR
>XP_016568714.1
E-----------EDSFVGAGIELGK--KAMLM---GERGVFEICGIGGSGKTTLAKEICKDDQVKSYFKDRFFFTVSQSPNVEHLRKMIWEKISGHGPQWNL---QYQWN--MKSA-VLLILDDVWSLS--VLEPL---IIP---CKILVVS------RFPPSIDCI-YDLELLREDEAMSLFCHFAFHN-S----FPGFQKLVKEVVDECEGLPLALKVIGSSLKGE----MFWLSVES----QLLE---RMKLSIDCLKV---------RECFLDLGAFPEDKRIPLDVLINMWV--------ELH-IEE-AFHILVDLSDKNLV-------DAAG-DYTQHDVLRDLAIHMSRDRLVMPR--AR--V
>XP_016568888.1
----RRAVSYVDDQIFVGFQDVFQRLLDELLN---EERNVLSIYGMGGLGKTTLARNLYNSPSVLTSFQTRAWICVSQQYIIQDLLRSIIKSIQGETTERDL---ENRLRVLLMHRKYLVVVDDIWNRGA--WDGLKRAL-PNYGSRVILTTRKKDVAERVVDKG-FSHELSFLSKEESWDLFCKKLR---D-LESFS-MKGLAMEMVEQCRGLPLAIVVLGGLLSYRSGV-DEWRKIWL---H-MKND--STE-ITHILSLSYHDLSFELKRCFLYIGIFR-DHVIDTEKLMYLWLAEGLIPG-EEH-KEDIAENFLHELISRSLIQT-----FD---K-LIHDLLRDLAVQKAM-HLYDIY------R
>XP_016568890.1
----RRAVSFADDQLFVGFQEVFQRLLDELLK---EERNVLSIYGMGGLGKTTLARNLYNSPHVLSSFQIRAWICVSQQYSTPDLLRRIIKSIEGEMSERDL---ETHLRNLLQERKYLVVVDDVWHREA--WDSLKRAF-PNNGSRVILTTRKEDVAERVDDKG-FSHKLRFLKKEESWNLLCKKLRPEND-L--FS-MESLAKDMVEKYRGLPLAIVVLGGLLSYRKGV-DEWQKLWQ---H-MKND--SVE-ITHILSLSYNDLSFELKQCFLYLGIFREDEVIDTEKLMYLWLAEGFIPRIEDD-MDDIAENFLHELISRSLI-T-----FG---K-LMHDLLRDLAVQKAV-NLFDIY------R
>XP_016569332.1
----RPSTSLVDESDIFGRRDEIEKLIELLLSEDANGITVLPIVGMAGIGKTTLAKAVYNDEKVRDHFGLKAWICVSEPYDVVKITKELLQEISSFDFNNNLNKLQIRVKESLKGKRFLIVLDDVWNDNYSEWDELRSLFVQDIGSKIIVTTRKESVALTMGN-K--QISMDILSSEVSWSLFERHAFENMN-PKKHLELQEIGKQIAAKCKGLPLALKTLAGMLRTTSEV-EGWKRVLRSEIWELP--DND---IVPALMLSYNDLPLHLKRCFSYCAIFPKDYPFCKEQVIQLWIANGLVQWLQKYEIEESGNQYFFELRSRSLFEMVPE-SKRNPEKFLMHDLVNDLAQIASS-NLCIGLL-ERSRH
>XP_016569402.1
-----------NKNNMVGRHDQRKRLV-DLTR--SS-PKVIPIVGMGGMGKTTLVKEVYNDACIRSHFDVCAWATVSQQHNVNEILLSLLRS---DTDEAKL---ADMLQKSLKGXXXXXXXXXX-XXXV--WDDIRQCF-P-NGSQILLTTRDNEVACYADTEN-LSLQMGFMDQDDSWNLFKSTAFTN-E---SLS-FETIGKQIAKKCHGLPLTVVVVAGLL-KKRTI-EDWENVNS---F-VTNDP-DDQ-CSHVLGLSYNHLTSDLKTCLLYFGIFPEDTQMPVKYLMRLWIAEGFLN--KND-LEGEAEKCLQELINRCLVKS-----DE--TK-KVHDLIFDMCLRQVQ-N-LFIMPNCQ--S
>XP_016570449.1
E-EVRETGFVLTPAEVYGRDDDSRKIIEILMKHVDDTLLVLPIVGMGGLGKTTVAQLIYNDVWVHEHFDLKIWVCVSHNFDEKRLIRAIVEAIVGKDSVSELASLQSQLITLLRGKRYLLILDDVWNEDQEKWDKLKALLTFSTGTSVITTTRLEKVASIMGTVK--PYCLSCLSEYDCWLLFKQRAFGLDR-KES-PNLVDIGKEIVRRCCGVPLAAKALGSLLRFKSDE-KEWSFVRDSDIWNLPQDESS---ILPALKLSYFHLPQDLRRCFAYCAIFEKGSKIDKEELIYFWMANGFI-SSEGNLPEDRGNEVWNELYWRSLFQEVQQ-SDGR-MLFKIHDLVLDMARSIMADIHATILA-SRIRH
>XP_016570450.1
E-EVRETGFVLTPAEVYGRDDDSRKIIEILMKHVDDTLLVLPIVGMGGLGKTTVAQLIYNDVWVHEHFDLKIWVCVSHNFDEKRLIRAIVEAIVGKDSVSELASLQSQLITLLRGKRYLLILDDVWNEDQEKWDKLKALLTFSTGTSVITTTRLEKVASIMGTVK--PYCLSCLSEYDCWLLFKQRAFGLDR-KES-PNLVDIGKEIVRRCCGVPLAAKALGSLLRFKSDE-KEWSFVRDSDIWNLPQDESS---ILPALKLSYFHLPQDLRRCFAYCAIFEKGSKIDKEELIYFWMANGFI-SSEGNLPEDRGNEVWNELYWRSLFQEVQQ-SDGR-MLFKIHDLVLDMARSIMADIHATILA-SRIRH
>XP_016570451.1
E-EVRETGFVLTPAEVYGRDDDSRKIIEILMKHVDDTLLVLPIVGMGGLGKTTVAQLIYNDVWVHEHFDLKIWVCVSHNFDEKRLIRAIVEAIVGKDSVSELASLQSQLITLLRGKRYLLILDDVWNEDQEKWDKLKALLTFSTGTSVITTTRLEKVASIMGTVK--PYCLSCLSEYDCWLLFKQRAFGLDR-KES-PNLVDIGKEIVRRCCGVPLAAKALGSLLRFKSDE-KEWSFVRDSDIWNLPQDESS---ILPALKLSYFHLPQDLRRCFAYCAIFEKGSKIDKEELIYFWMANGFI-SSEGNLPEDRGNEVWNELYWRSLFQEVQQ-SDGR-MLFKIHDLVLDMARSIMADIHATILA-SRIRH
>XP_016570452.1
E-EVRETGFVLTPAEVYGRDDDSRKIIEILMKHVDDTLLVLPIVGMGGLGKTTVAQLIYNDVWVHEHFDLKIWVCVSHNFDEKRLIRAIVEAIVGKDSVSELASLQSQLITLLRGKRYLLILDDVWNEDQEKWDKLKALLTFSTGTSVITTTRLEKVASIMGTVK--PYCLSCLSEYDCWLLFKQRAFGLDR-KES-PNLVDIGKEIVRRCCGVPLAAKALGSLLRFKSDE-KEWSFVRDSDIWNLPQDESS---ILPALKLSYFHLPQDLRRCFAYCAIFEKGSKIDKEELIYFWMANGFI-SSEGNLPEDRGNEVWNELYWRSLFQEVQQ-SDGR-MLFKIHDLVLDMARSIMADIHATILA-SRIRH
>XP_016570453.1
E-EVRETGFVLTPAEVYGRDDDSRKIIEILMKHVDDTLLVLPIVGMGGLGKTTVAQLIYNDVWVHEHFDLKIWVCVSHNFDEKRLIRAIVEAIVGKDSVSELASLQSQLITLLRGKRYLLILDDVWNEDQEKWDKLKALLTFSTGTSVITTTRLEKVASIMGTVK--PYCLSCLSEYDCWLLFKQRAFGLDR-KES-PNLVDIGKEIVRRCCGVPLAAKALGSLLRFKSDE-KEWSFVRDSDIWNLPQDESS---ILPALKLSYFHLPQDLRRCFAYCAIFEKGSKIDKEELIYFWMANGFI-SSEGNLPEDRGNEVWNELYWRSLFQEVQQ-SDGR-MLFKIHDLVLDMARSIMADIHATILA-SRIRH
>XP_016570476.1
----RETGSILIEPEVYGRKKEEDEIVKILINNVSNAFPGLPILGMGGLGKTTLAQRVFNDQRMIKHFHPKIWICVSEDFDEKRLIKAIVESIEGRPGDMDLAPLQIKLQELLNRKRYFLVLDDVWNENPQKWDNLRAVLKVESGASVLTTTRLEKVGLVMGTLQ--PYRLSNLSEEDCWSLLMQCAFGHQE-EIN-PNLAAIGKEIVKKCGGVPLGAKTLGGLLRFKREE-REWEHVRDSEIWNLPQDEST---ILPFLSLSYHHLPLDLRQCFLYCAVYPKDTIMEKENLITLWIA-----LSKGNLLEYVGNEVWNELYMRSFFQEIE--KSGR-TYFKMHDLIHDLATSLFS-------S-SNIRE
>XP_016570915.1
----------------IG------------------------IYGAGGIGKTAIAKAIFNQ-----HFEGSCFLA--------DIRVE-------EKTQEE-------LLCETLGSNF--IIDNVNSG--------VDLI-KKLCKKVLI---------------------------------------------------------------------------------------VNH--------------ECLE---------------------------SLAS----RDWFG-------------------------------------G------FEN-------------------------
>XP_016570916.1
-------MDVA--KHPIGIDYRVKYLSSLL-----SEVVMVGICGIGGVGKTTLAKAMFNQ--YK-QFEGSCFLAVRSEASEKKLLYETLKT---ESN------------------KVLIVLDDVDHRNQ--LEALAGWF---SGSRVIITTRDEHLNLVKV--DER-YVALGLNSDEATHLFSWHASQN-P----VPEYVDVAKDIVAYAQGLPLALTVLGSSLFG-LSI-EEWRNLKR-----IPDDN-----IQEKLKISFDALDDKVKAIFLC---LRGVDKDDAVTILD---ACDFAG------I--------QDLLDRCLL-------NN------MHGLIQDMGREIVR---------GRRSR
>XP_016571235.1
----GPSTPLILGSYVYGRYTEKEELIKLLVSD--RVFCVIPVIGMGGIGKTTLTQIVYNDKRICEAFD------------------------------NG-------LKNLFSKKRFLVVLYDVWTESCDDWNKLLIPFFEDQRSKIIVTTRNEGVASITGTLA--PHRLQEMSHDACWSLFLHHAFGVRG-LDMHARLKEIGEEIVKRCKGLPLAIKTLGGMLSSKL-------DILIG---------------------------------------------------------------------------------------------------------------------------------
>XP_016571616.1
----RETGFVLTELEVYGRDKEEDEIVKILINNVSDALLVLPILGIGGLGKTTLAQMVFNNQRVTEHFNLKIWVCVSDDFDEKRLIKAIVESVEGKSGDMDLAPMQKKLQELLNGKRYFLVLDDVWNEDQEKWASLKAVLRVASGSSILITTRLEKIGSIMGTLQ--LYQLSNLSQEDCWLLFKQRAFGHQM-ETN-PNLTAIGKEIVKKCGGVPLAAKTLGGLLRFKREE-SEWEHMRDSEIWNLPQDENS---VLPALRLSYHHLPLDLRQCFAYCAVFPKDTKIEKEYLVTLWMAHGFI-LSKGNMLEDVGNEVWKELYLRSFFQEIE--KSSK-TYFKMHDLIHDLATSMFS-------S-SNIRQ
>XP_016571634.1
----RETGFVLTEPEVYGRDKEEDEIVKILINNVNVALPVFPIVGMGGLGKTTLAQMIFNDERVTNHFNPKIWVCVSDDFDEKRLIKTIVGNIERSSDVGDLASSQKKLQELLNGKRYLLVLDDVWNDDPEKWAKIRAVLKTARGASVLATTRLEKVGSIMGTLQ--PYHLSNLSQHDGLLLFMQCAFGQQR-GAN-PNLVAIGKEIVKKCGGVPLAAKTLGGLLRFKRKE-SEWEHVRDNEIWSLPQDESS---ILPALRLSYHHLPLDLRQCFAYCAVFPKDTKMVKENLISLWMGHGFL-LSKVNLLEDVGNEVWNELCLRSFFQEIE--KSGK-TYFKMHDLIHDLATSLFS-------S-SNIRE
>XP_016571750.1
----RETGFVLTEREVYGRDKEKDEIVKILINNVNYALSVLPILGMGGLGKTTLAQMVINDQRVREHFNPITWVCVSVDFDEKRLIKLIVGNIEKSSDVEDLASFQKKLQELLNGKRYLLVLDDVWNDDQEKWANLRAVLNVASGASVLTTTRLEKVGSIMGTLQ--PYKLSNLSQEDCWLLFMQRAFGHQE-QIN-PNLVAIGKEIVKKCGGVPLAAKTLGGILRFKREE-REWEHVRDSEIWNLPQDESS---ILPALRLSYHHLPHTLRQCFVYCAVFPKDTKMEKENLIALWMAHGFL-LPKGKLPEDVGNEVWNELYFRSFFQEVEEEKSDKVTYFKMHDLIHDLATSLFS-------S-SNTRE
>XP_016571758.1
----RETGYVLTEPKVYGRDKDKDKMVEILTKDVCGLLSVLPILGMGGIGKTTLAQMVFNDQRVTEHFNPKIWICVSEDFDEKRLIKAIVESIEG-PGDMDLAPLQKKLQELLNRERYFLVLDDVWNEDQQKWDNLRAALNVANGASVLTTTRLEMVGSIMGTLR--PYKLSNLSEDHCWSLFRQRAFGNQE-EIS-PSLEAIGKKIVKKCGGVPLAAKTLGGLLRSKKEV-RQWENVRDSEIWNLPQDENS---ILPALRLSCHHLPVDSRRCFAYCATFIKDTKMEKKNLITLWMA-------HGYLVEDMGNEVWNELYMRSFFQEIE--KSGK-TSFKMHDLIHDLATSLFS-------S-SNIRE
>XP_016571949.1
----DLTYSFILPSDVVGRRNESEEVVEVLMQND-GDLSVVSIVGIGGVGKTTLVKLVYRDERIVKNFPLRIWLCASQDFDVTKLARNIVSLASDVSDSTNVEQVHGSLQDALRGKRFLLIIDDVWSRDRSKWLELRSLLMVARGSKVVVTTRSDYIAAMMESVV--TYSLKELPHEDCFALFLKWAFRNGQ-ERHFPNLTKIGEDIVKKCKGVPLAVKTLGSMLFAITDE-REWLKVRDDEIWRLRQEGDD---ILPVLRLSYNQLPYYLKQCFAYCSIFPKGQEVASVMLIQLWSAQGLIYSPNESQLEDVGVQYVKELCSRSLFEEVETY---SFIT-KMHDLVHDLAVLVAQ-TNCCVIITEKVRH
>XP_016571950.1
--ALMHTRASVHCTDVVGRDIDRDIVVGSLLSNSGNELFVFPIVGDGGIGKTTLAKLVYNDLRIVNNFQLRLWIHVSRVFKVERVLEQIVNSVR-EDENLDMNELQKLVREALYEKNYLIVLDDVWNEDPMKWDELKKSLMVTCRSKILVTTRHEAVALVMGMVP--AYCLKGLFSEDCLTLFLRNAFEQGQ-EVLYPNLVGIASDLVQNCEGNPLHLVTLGSSLRTETEE---WEWVKTHRIWNSNRD--DT--ISPALRMSYERLPSTLKVCLAYCSIFPKGCVIEIDKLIQLWVAEGLISKSDESDLEHIAIQYFQELLSRSFFQDVEEY---------MHDLVHDLALSAAG-EFCTVN--DEVRR
>XP_016571951.1
--ALMHTRASVHCTDVVGRDIDRDIVVGSLLSNSGNELFVFPIVGDGGIGKTTLAKLVYNDLRIVNNFQLRLWIHVSRVFKVERVLEQIVNSVR-EDENLDMNELQKLVREALYEKNYLIVLDDVWNEDPMKWDELKKSLMVTCRSKILVTTRHEAVALVMGMVP--AYCLKGLFSEDCLTLFLRNAFEQGQ-EVLYPNLVGIASDLVQNCEGNPLHLVTLGSSLRTETEE---WEWVKTHRIWNSNRD--DT--ISPALRMSYERLPSTLKVCLAYCSIFPKGCVIEIDKLIQLWVAEGLISKSDESDLEHIAIQYFQELLSRSFFQDVEEY---------MHDLVHDLALSAAG-EFCTVN--DEVRR
>XP_016572060.1
----TPSTSVI-ESDVFGRQNEKKELIDLLLSKDASELTVVPIVGMGGVGKTTLAKAAYNDEKLQSHFNLTAWFCVSEPYDAFRITKGLLQDIGSFDDDDNLNRLQVKLKEKLNGKRFLIVLDDVWNDNYNEWDDLRNIFVHDIGSKIIVTTRKESVALMMRS-E--QISMDTLSIDDSWSLFKRHAFENMD-PMEHPELEEVGKKIAAKCKGLPLALKTLAGLLRSESEV-EGWRRILRSEIWDLSN--ND---ILPALMLSYDELPPYLKPCFSYCAIFPKDYPFRKEQVIHLWIANGLVVPRG-DEIQDLGNQFFLELRSRSLFERVRN-FQGNTEEFLMHDLVNDLAQIASS-KVCVRLL-DRSRH
>XP_016572061.1
----TPSTSVI-ESDVFGRQNEKKELIDLLLSKDASELTVVPIVGMGGVGKTTLAKAAYNDEKLQSHFNLTAWFCVSEPYDAFRITKGLLQDIGSFDDDDNLNRLQVKLKEKLNGKRFLIVLDDVWNDNYNEWDDLRNIFVHDIGSKIIVTTRKESVALMMRS-E--QISMDTLSIDDSWSLFKRHAFENMD-PMEHPELEEVGKKIAAKCKGLPLALKTLAGLLRSESEV-EGWRRILRSEIWDLSN--ND---ILPALMLSYDELPPYLKPCFSYCAIFPKDYPFRKEQVIHLWIANGLVVPRG-DEIQDLGNQFFLELRSRSLFERVRN-FQGNTEEFLMHDLVNDLAQIASS-KVCVRLL-DRSRH
>XP_016572062.1
----TPSTSVI-ESDVFGRQNEKKELIDLLLSKDASELTVVPIVGMGGVGKTTLAKAAYNDEKLQSHFNLTAWFCVSEPYDAFRITKGLLQDIGSFDDDDNLNRLQVKLKEKLNGKRFLIVLDDVWNDNYNEWDDLRNIFVHDIGSKIIVTTRKESVALMMRS-E--QISMDTLSIDDSWSLFKRHAFENMD-PMEHPELEEVGKKIAAKCKGLPLALKTLAGLLRSESEV-EGWRRILRSEIWDLSN--ND---ILPALMLSYDELPPYLKPCFSYCAIFPKDYPFRKEQVIHLWIANGLVVPRG-DEIQDLGNQFFLELRSRSLFERVRN-FQGNTEEFLMHDLVNDLAQIASS-KVCVRLL-DRSRH
>XP_016572063.1
----TPSTSVI-ESDVFGRQNEKKELIDLLLSKDASELTVVPIVGMGGVGKTTLAKAAYNDEKLQSHFNLTAWFCVSEPYDAFRITKGLLQDIGSFDDDDNLNRLQVKLKEKLNGKRFLIVLDDVWNDNYNEWDDLRNIFVHDIGSKIIVTTRKESVALMMRS-E--QISMDTLSIDDSWSLFKRHAFENMD-PMEHPELEEVGKKIAAKCKGLPLALKTLAGLLRSESEV-EGWRRILRSEIWDLSN--ND---ILPALMLSYDELPPYLKPCFSYCAIFPKDYPFRKEQVIHLWIANGLVVPRG-DEIQDLGNQFFLELRSRSLFERVRN-FQGNTEEFLMHDLVNDLAQIASS-KVCVRLL-DRSRH
>XP_016572065.1
----TPSTSVI-ESDVFGRQNEKKELIDLLLSKDASELTVVPIVGMGGVGKTTLAKAAYNDEKLQSHFNLTAWFCVSEPYDAFRITKGLLQDIGSFDDDDNLNRLQVKLKEKLNGKRFLIVLDDVWNDNYNEWDDLRNIFVHDIGSKIIVTTRKESVALMMRS-E--QISMDTLSIDDSWSLFKRHAFENMD-PMEHPELEEVGKKIAAKCKGLPLALKTLAGLLRSESEV-EGWRRILRSEIWDLSN--ND---ILPALMLSYDELPPYLKPCFSYCAIFPKDYPFRKEQVIHLWIANGLVVPRG-DEIQDLGNQFFLELRSRSLFERVRN-FQGNTEEFLMHDLVNDLAQIASS-KVCVRLL-DRSRH
>XP_016572091.1
-------SDQLGDDVVHGLDDDLEIIVNRLTG--PS-LDIVTITGMGGIGKTTLAKKAYDHFPIRYRFDILAWVTVSQEFRGRNVYLQALHCISKKDDESEL---ADLLQKNLKRRRYLVVVDDIWRTDV--WDRIRRIF-PDNGSRILLTTRETEVAMYAS-TS--PHEMNLLTLENSWKLLSHKVFPK-H---DHP-LEDTGKEIVKKCQGLPLTISVIAGHLCKSRTL-EGWKDLSE---V-IATHS-D-K-CLEVVGLSYHHLPNCLKPCFLSMAGFLEDFQIDTRRLIQLWIAEGFIKSSGG-KLEEVAADYLEDLISRNLIRR-----NG---E-KIHDLLREFCLIEAE-KHMHVEQTVR--R
>XP_016572092.1
-------SDQLGDDVVHGLDDDLEIIVNRLTG--PS-LDIVTITGMGGIGKTTLAKKAYDHFPIRYRFDILAWVTVSQEFRGRNVYLQALHCISKKDDESEL---ADLLQKNLKRRRYLVVVDDIWRTDV--WDRIRRIF-PDNGSRILLTTRETEVAMYAS-TS--PHEMNLLTLENSWKLLSHKVFPK-H---DHP-LEDTGKEIVKKCQGLPLTISVIAGHLCKSRTL-EGWKDLSE---V-IATHS-D-K-CLEVVGLSYHHLPNCLKPCFLSMAGFLEDFQIDTRRLIQLWIAEGFIKSSGG-KLEEVAADYLEDLISRNLIRR-----NG---E-KIHDLLREFCLIEAE-KHMHVEQTVR--R
>XP_016572093.1
-------SDQLGDDVVHGLDDDLEIIVNRLTG--PS-LDIVTITGMGGIGKTTLAKKAYDHFPIRYRFDILAWVTVSQEFRGRNVYLQALHCISKKDDESEL---ADLLQKNLKRRRYLVVVDDIWRTDV--WDRIRRIF-PDNGSRILLTTRETEVAMYAS-TS--PHEMNLLTLENSWKLLSHKVFPK-H---DHP-LEDTGKEIVKKCQGLPLTISVIAGHLCKSRTL-EGWKDLSE---V-IATHS-D-K-CLEVVGLSYHHLPNCLKPCFLSMAGFLEDFQIDTRRLIQLWIAEGFIKSSGG-KLEEVAADYLEDLISRNLIRR-----NG---E-KIHDLLREFCLIEAE-KHMHVEQTVR--R
>XP_016572098.1
-------AN-PEETIVQGLDDDLKKIVKRLTG--PP-LDIVTISGMGGIGKTTLARKAHDHPEIRYHFDINVWVTISQEFRPRNVLLDALHCISKIDKNNEL---ADLVQKKIKGRRYLFVVDDIWSMDV--WDHIRGMF-PYNGSRILLTTRETDVAMHAN-TS--PHEMNLLNLDNSWELLRDKVFKK-H---VHP-LEGIGKKIVEKCQGLPLTISVIAGHLSKARTL-QSWKDLDQ---I-VASHP-D-K-CLGVLGLSYHHLPIHLKPCFLSMGNFPEDFHIETWRLIQLWIAEGFIRTSGCKRLEEVAVDYLEDLISRNLIRR-----NG---E-KLHDLMREFCLKEAN-KFMHVEPAVH--R
>XP_016572099.1
-------AN-PEETIVQGLDDDLKKIVKRLTG--PP-LDIVTISGMGGIGKTTLARKAHDHPEIRYHFDINVWVTISQEFRPRNVLLDALHCISKIDKNNEL---ADLVQKKIKGRRYLFVVDDIWSMDV--WDHIRGMF-PYNGSRILLTTRETDVAMHAN-TS--PHEMNLLNLDNSWELLRDKVFKK-H---VHP-LEGIGKKIVEKCQGLPLTISVIAGHLSKARTL-QSWKDLDQ---I-VASHP-D-K-CLGVLGLSYHHLPIHLKPCFLSMGNFPEDFHIETWRLIQLWIAEGFIRTSGCKRLEEVAVDYLEDLISRNLIRR-----NG---E-KLHDLMREFCLKEAN-KFMHVEPAVH--R
>XP_016572442.1
----RRTTSYVDDQIFVGFQDVVQRFLAELLK---PDRSGISIYGMGGLGKTTLARNLYTSPNIVSSFPIRAWICVSQEYNTMDLLRNIIKSIQGENTETDL---ESYLRDLLKERKYLVVVDDVWHREA--WESLKRAF-PSDGSRVIITTRKEDVAERADDKG-YVYKLRYLTQEESWDLFCKKLL---D-VQTMV-MERLARGMVDKCGGLPLAIVVLSGLLSHKRGL-EEWQKLWK---I-IKDD--SIE-ISYILSMSYNDLPTVLKQCFLYFGIFPEDREIRADQITQLWMAEGFIPR-EER-MEDVAEGFLNELIRRSLI-T-----WE---K-VIHDLLRDLAMQKAL-NFFDIY------R
>XP_016572461.1
----RRTTSYVDDQIFVGFQDVVQRLITELLK---ADRSAISIYGMGGLGKTTLARNLYTSPNIVSSFPIRAWICVSQEYNTMDLLRNIIKSIQGENTETDL---ESYLRDLLKERKYLVVVDDVWHREA--WESLKRAF-PSDGSRVIITTRKGDVAERADDKG-FVHKLRYLTQEESWDLFCKKLL---D-VQTMV-MGRLARDMVHKCGGLPLAIVVLSGLLSHKRGL-EEWKKLWK---T-IKAD--SIE-ISYILSISYNDLPTVLKQCFLYFGIYPEDREIYTDQITQLWMAEGFIPR-EER-LEDVAEGFLDELIRRSLI-T-----WD---K-VIHDLLRDLAVKKAL-NFFDIY------R
>XP_016572488.1
----RRTASYVDDHIFVGFQDVVQRLLAELLK---VERSIISIYGMGGLGKTTLARNLYTSPNIVSSFPTRAWICVSQEYKTMDLLRDIIKSIQGENTETDL---EIYLRDLLKGLKYLVVVDDVWHREA--WESLKRAF-PINGSRVIITTRKEDVAERADDKG-FVHRLRFLSQEESWNLFLTKLL---D-VQVMV-MERLARDMVDTCGGLPLAIVVLSGLLSHKRGL-EEWQKIWK---N-IKDD--SIE-ISYIISLSYNDLPTVLKQCFLYFGVFPEDRVIYADDIMQLWMAEGFIPR-EER-MEDVAEGFLNELIRRSLI-T-----WE---K-AIHDLLRDLAIKKAL-NIFDIY------R
>XP_016572551.1
--LCQRGYSVSSLQDVVGINAHLEKL-KSRLQ---INVRMIGIWGIGGVGKTTIARAIFDT---SYRFKAACFLAVKENGKKNNLLSELLKK---KDNKLD---GKCMIPTRLCSMKVLIMLDDIDHSDH--LVYLAGWF---SGSRVVITTRNRQIE--NA--DAI-YEVSTLPDDEAMLLFNQHAFKN-K----IPCFKMFSLEVVNHAKGLPLSLKVWGSLLHR-KDL-TQWRRIKD-----KSTSE-----IVEKLKISYDGLPE-EKKMFLF---FRGYLKTHVRRILD---SYNIYG------L--------DVLIDKSLV-------DD------MHDLIEDMGRYVVK---------GEPSR
>XP_016572552.1
--LCKTGYSVSSLQDIVGINAHLEKL-ESLLQ---INVLMVGIWGIGGVGKTTIARAIFDT---SYRFKAACFLAVKENAKRNNLLSELLRK---KDNKLD---GKCMIPTRLCSMKVLIVLDDVDHSDH--LEYLEGWF---NGSRVVITTRNRQIE--ND--DAV-YEVSTLPDDEAMLLFNQHAFKK-K----FPRCKTFS-------------------------------------------------------LGCSYDGLFE-QQKMFLF---FRGYLKSHVLRILE---SYDKLG------L--------DVLIDKSLV-------DD------MHDLIEDMGRYVVK---------GEPSR
>XP_016572555.1
--LYKTRYSLSSLQDVVGINAHLEKL-KPLLQ---INVRMVGIWGIGGVGKTTVARAIFDT---SYRFKAACFLAVKENAKRNNLLSELLRK---KDNKLD---GKSMIPKRLCYMKVLIVLDDIDHSDH--LEYLAGWF---DGSRVVITTRNRQIE--ND--DAI-YEVSTLPGDEAMLLFNQHAFKN-K----IPRFKTFSLEVVNHAKGLPLALKVWGSLLRR-KDL-TQWRRIKD-----KSTSE-----IVEKLKISYDGLSE-EQKMFLF---LRGYHKSEVLRVLE---SYSICG------L--------DVLIDKSLV-------DD------MHDLIEDMGRYVVK---------GEPSR
>XP_016572556.1
--LCKSGYSLSSLQDVVGIKAHLKKL-KSLLQ---INVRMVGIWGIGGVGKTTIARAIFDT---SYRFKAACFLAVKEKAKGNNLLSDLLRK---KHNKLD---GKCMIPERLCSMKVLIVLDDIDHIDH--LEYLAGWF---DGSRVVITTRNRQIE--ND--DAI-YEVSTLPDDEAMLLFNQHAFKN-K----IPRFKMMSLEVVSHAKGLPLALKVWGSLLHR-KDV-TQWRRIKE-----KWTSE-----IVEKLKISYDGLPE-EQMMFLF---FRGYLKLHVLRILD---SYNICG------L--------DVLIDKSLV-------DD------MHDLIEDMGRYVVK---------GEPSR
>XP_016573093.1
-------PN-LGSAIVWGLDDDVELIVERLRG--QQ-LDIVTVSGMGGIGKTTLARRTHDHLSIRYHFDLRIWVTISQEYRRRSVFLDVLHCISKEDDDNEL---ADLVRKNLMGRRYLVVVDDIWSTDV--WDRIRRIF-PCNRSRILLTTRDTKVAMYAD-SN--PHHMTLLDLDYSWKFICDRVFPE-H---DHP-LEEIGKEIAEKCQGLPLTISVIAGYLSKARTL-ESWKYLSE---I-VASHP-D-K-CLGVLGLSYNHLPNHLKPCFLSMSSFPEDFQVETCQLIQLWIAEDFISVSSG-KLEEVAKDYLEDLISRNLIRR-----NG---E-KMHDILREFCLTEVE-NFMHVKPTVC--R
>XP_016573099.1
-------TSGIY-EKVVGFEDEIGTLRHRLTG--GS-LNIISIVGMPGAGKTTLAKRLYFDKLVVSYFDIRARCHVSPVYSQRGLLLSMLHVSTDETRTDEL---RDALNRILCVKRYFILLDDVWDHRA--WDDLRRCF-PDTRSRILLTTRNNDVAYNVK-----PLFLRFLTYEESWDLLKLKVFGN-E---SCS-LETVGQKIARKCEGLPLSIVLVSGVLSKEKTE-ECWSQLGS---Y-IGSET------KAIIEKSYQHLPYHLKPCILYFGTFLEDEEINVSKLTWLWTGEGFVKHLG--GLQNIAKTYLEDLISRNLVNS-----DG---K-KIHGILLDFCKIKAK-HFLLWISTQR--R
>XP_016573258.1
----TPSTSLVDESKILGRMIEKERLIDRLLSSDSNGLTIVPIVGMGGVGKTTLAKIVYNDKKVTGHFGLKAWFCVSEAYDAFRITKGLLQEIGSFDDDNNLNQLQVKLKESLKGKRFLVVLDDVWNDDSNEWDDLRNLFVEAMGSKIIVTTRKENVAGMMDS-G--AINVGTLSDEASWALFKQHSLKNRD-PEEHPELEEVGKKIADKCKGLPLALKAIAGILCCKSEV-DGWKDILRSEIWE--QTLND---VLPALILSYNDLPAHLKQCFAFCAIYPKDYQFCKEQVIFLWIANGLVQK------LHSGNEYFKELRSRSLFERVPE-SERDGGKFLMHDLVNDLAQNASS-KLCVRLL-EQSWH
>XP_016573259.1
----TPSTSLVDESKILGRMIEKERLIDRLLSSDSNGLTIVPIVGMGGVGKTTLAKIVYNDKKVTGHFGLKAWFCVSEAYDAFRITKGLLQEIGSFDDDNNLNQLQVKLKESLKGKRFLVVLDDVWNDDSNEWDDLRNLFVEAMGSKIIVTTRKENVAGMMDS-G--AINVGTLSDEASWALFKQHSLKNRD-PEEHPELEEVGKKIADKCKGLPLALKAIAGILCCKSEV-DGWKDILRSEIWE--QTLND---VLPALILSYNDLPAHLKQCFAFCAIYPKDYQFCKEQVIFLWIANGLVQK------LHSGNEYFKELRSRSLFERVPE-SERDGGKFLMHDLVNDLAQNASS-KLCVRLL-EQSWH
>XP_016573260.1
----TPSTSLVDESKILGRMIEKERLIDRLLSSDSNGLTIVPIVGMGGVGKTTLAKIVYNDKKVTGHFGLKAWFCVSEAYDAFRITKGLLQEIGSFDDDNNLNQLQVKLKESLKGKRFLVVLDDVWNDDSNEWDDLRNLFVEAMGSKIIVTTRKENVAGMMDS-G--AINVGTLSDEASWALFKQHSLKNRD-PEEHPELEEVGKKIADKCKGLPLALKAIAGILCCKSEV-DGWKDILRSEIWE--QTLND---VLPALILSYNDLPAHLKQCFAFCAIYPKDYQFCKEQVIFLWIANGLVQK------LHSGNEYFKELRSRSLFERVPE-SERDGGKFLMHDLVNDLAQNASS-KLCVRLL-EQSWH
>XP_016573261.1
----TPSTSLVDESKILGRMIEKERLIDRLLSSDSNGLTIVPIVGMGGVGKTTLAKIVYNDKKVTGHFGLKAWFCVSEAYDAFRITKGLLQEIGSFDDDNNLNQLQVKLKESLKGKRFLVVLDDVWNDDSNEWDDLRNLFVEAMGSKIIVTTRKENVAGMMDS-G--AINVGTLSDEASWALFKQHSLKNRD-PEEHPELEEVGKKIADKCKGLPLALKAIAGILCCKSEV-DGWKDILRSEIWE--QTLND---VLPALILSYNDLPAHLKQCFAFCAIYPKDYQFCKEQVIFLWIANGLVQK------LHSGNEYFKELRSRSLFERVPE-SERDGGKFLMHDLVNDLAQNASS-KLCVRLL-EQSWH
>XP_016573263.1
----TPSTSLVDESKILGRMIEKERLIDRLLSSDSNGLTIVPIVGMGGVGKTTLAKIVYNDKKVTGHFGLKAWFCVSEAYDAFRITKGLLQEIGSFDDDNNLNQLQVKLKESLKGKRFLVVLDDVWNDDSNEWDDLRNLFVEAMGSKIIVTTRKENVAGMMDS-G--AINVGTLSDEASWALFKQHSLKNRD-PEEHPELEEVGKKIADKCKGLPLALKAIAGILCCKSEV-DGWKDILRSEIWE--QTLND---VLPALILSYNDLPAHLKQCFAFCAIYPKDYQFCKEQVIFLWIANGLVQK------LHSGNEYFKELRSRSLFERVPE-SERDGGKFLMHDLVNDLAQNASS-KLCVRLL-EQSWH
>XP_016573264.1
----TPSTSLVDESKILGRMIEKERLIDRLLSSDSNGLTIVPIVGMGGVGKTTLAKIVYNDKKVTGHFGLKAWFCVSEAYDAFRITKGLLQEIGSFDDDNNLNQLQVKLKESLKGKRFLVVLDDVWNDDSNEWDDLRNLFVEAMGSKIIVTTRKENVAGMMDS-G--AINVGTLSDEASWALFKQHSLKNRD-PEEHPELEEVGKKIADKCKGLPLALKAIAGILCCKSEV-DGWKDILRSEIWE--QTLND---VLPALILSYNDLPAHLKQCFAFCAIYPKDYQFCKEQVIFLWIANGLVQK------LHSGNEYFKELRSRSLFERVPE-SERDGGKFLMHDLVNDLAQNASS-KLCVRLL-EQSWH
>XP_016573265.1
----TPSTSLVDESKILGRMIEKERLIDRLLSSDSNGLTIVPIVGMGGVGKTTLAKIVYNDKKVTGHFGLKAWFCVSEAYDAFRITKGLLQEIGSFDDDNNLNQLQVKLKESLKGKRFLVVLDDVWNDDSNEWDDLRNLFVEAMGSKIIVTTRKENVAGMMDS-G--AINVGTLSDEASWALFKQHSLKNRD-PEEHPELEEVGKKIADKCKGLPLALKAIAGILCCKSEV-DGWKDILRSEIWE--QTLND---VLPALILSYNDLPAHLKQCFAFCAIYPKDYQFCKEQVIFLWIANGLVQK------LHSGNEYFKELRSRSLFERVPE-SERDGGKFLMHDLVNDLAQNASS-KLCVRLL-EQSWH
>XP_016573266.1
----TPSTSLVDESKILGRMIEKERLIDRLLSSDSNGLTIVPIVGMGGVGKTTLAKIVYNDKKVTGHFGLKAWFCVSEAYDAFRITKGLLQEIGSFDDDNNLNQLQVKLKESLKGKRFLVVLDDVWNDDSNEWDDLRNLFVEAMGSKIIVTTRKENVAGMMDS-G--AINVGTLSDEASWALFKQHSLKNRD-PEEHPELEEVGKKIADKCKGLPLALKAIAGILCCKSEV-DGWKDILRSEIWE--QTLND---VLPALILSYNDLPAHLKQCFAFCAIYPKDYQFCKEQVIFLWIANGLVQK------LHSGNEYFKELRSRSLFERVPE-SERDGGKFLMHDLVNDLAQNASS-KLCVRLL-EQSWH
>XP_016573267.1
----RTSTSVV-ESDVFGRQNEKKELIDRLTSKEASELTVVPIVGMGGMGKTTLAKAAYSDEKVQSHFNLTAWFCVSEPYDACRITKGLLQDMGSFDDDNNLNRLQVKLKEKLNGKRFLIVLDDVWSDNYNEWDDLRNIFVHDIGSKIIVTTRKESVALMIGS-G--AIYVGTLSDEDSWALFRRHSLENGD-PMGHAELAEVGKQIAAKCKGLPLALKTLAGMLRSKSEI-EGWRRILKSEIWELPN--ND---ILPALMLSYNELPPHLKPCFSFCAIFPKDYPFRKEQVIHLWIANGLVEQQG-DKIQDLGNQYFNELRSRSLFERVPE-SERDGGKFLMHDLVNDLAQTASS-KLCVRLL-EQSRH
>XP_016573268.1
----RTSTSVV-ESDVFGRQNEKKELIDRLTSKEASELTVVPIVGMGGMGKTTLAKAAYSDEKVQSHFNLTAWFCVSEPYDACRITKGLLQDMGSFDDDNNLNRLQVKLKEKLNGKRFLIVLDDVWSDNYNEWDDLRNIFVHDIGSKIIVTTRKESVALMIGS-G--AIYVGTLSDEDSWALFRRHSLENGD-PMGHAELAEVGKQIAAKCKGLPLALKTLAGMLRSKSEI-EGWRRILKSEIWELPN--ND---ILPALMLSYNELPPHLKPCFSFCAIFPKDYPFRKEQVIHLWIANGLVEQQG-DKIQDLGNQYFNELRSRSLFERVPE-SERDGGKFLMHDLVNDLAQTASS-KLCVRLL-EQSRH
>XP_016573269.1
----RTSTSVV-ESDVFGRQNEKKELIDRLTSKEASELTVVPIVGMGGMGKTTLAKAAYSDEKVQSHFNLTAWFCVSEPYDACRITKGLLQDMGSFDDDNNLNRLQVKLKEKLNGKRFLIVLDDVWSDNYNEWDDLRNIFVHDIGSKIIVTTRKESVALMIGS-G--AIYVGTLSDEDSWALFRRHSLENGD-PMGHAELAEVGKQIAAKCKGLPLALKTLAGMLRSKSEI-EGWRRILKSEIWELPN--ND---ILPALMLSYNELPPHLKPCFSFCAIFPKDYPFRKEQVIHLWIANGLVEQQG-DKIQDLGNQYFNELRSRSLFERVPE-SERDGGKFLMHDLVNDLAQTASS-KLCVRLL-EQSRH
>XP_016573270.1
----RTSTSVV-ESDVFGRQNEKKELIDRLTSKEASELTVVPIVGMGGMGKTTLAKAAYSDEKVQSHFNLTAWFCVSEPYDACRITKGLLQDMGSFDDDNNLNRLQVKLKEKLNGKRFLIVLDDVWSDNYNEWDDLRNIFVHDIGSKIIVTTRKESVALMIGS-G--AIYVGTLSDEDSWALFRRHSLENGD-PMGHAELAEVGKQIAAKCKGLPLALKTLAGMLRSKSEI-EGWRRILKSEIWELPN--ND---ILPALMLSYNELPPHLKPCFSFCAIFPKDYPFRKEQVIHLWIANGLVEQQG-DKIQDLGNQYFNELRSRSLFERVPE-SERDGGKFLMHDLVNDLAQTASS-KLCVRLL-EQSRH
>XP_016573271.1
----RTSTSVV-ESDVFGRQNEKKELIDRLTSKEASELTVVPIVGMGGMGKTTLAKAAYSDEKVQSHFNLTAWFCVSEPYDACRITKGLLQDMGSFDDDNNLNRLQVKLKEKLNGKRFLIVLDDVWSDNYNEWDDLRNIFVHDIGSKIIVTTRKESVALMIGS-G--AIYVGTLSDEDSWALFRRHSLENGD-PMGHAELAEVGKQIAAKCKGLPLALKTLAGMLRSKSEI-EGWRRILKSEIWELPN--ND---ILPALMLSYNELPPHLKPCFSFCAIFPKDYPFRKEQVIHLWIANGLVEQQG-DKIQDLGNQYFNELRSRSLFERVPE-SERDGGKFLMHDLVNDLAQTASS-KLCVRLL-EQSRH
>XP_016573272.1
----RTSTSVV-ESDVFGRQNEKKELIDRLTSKEASELTVVPIVGMGGMGKTTLAKAAYSDEKVQSHFNLTAWFCVSEPYDACRITKGLLQDMGSFDDDNNLNRLQVKLKEKLNGKRFLIVLDDVWSDNYNEWDDLRNIFVHDIGSKIIVTTRKESVALMIGS-G--AIYVGTLSDEDSWALFRRHSLENGD-PMGHAELAEVGKQIAAKCKGLPLALKTLAGMLRSKSEI-EGWRRILKSEIWELPN--ND---ILPALMLSYNELPPHLKPCFSFCAIFPKDYPFRKEQVIHLWIANGLVEQQG-DKIQDLGNQYFNELRSRSLFERVPE-SERDGGKFLMHDLVNDLAQTASS-KLCVRLL-EQSRH
>XP_016573274.1
----RTSTSVV-ESDVFGRQNEKKELIDRLTSKEASELTVVPIVGMGGMGKTTLAKAAYSDEKVQSHFNLTAWFCVSEPYDACRITKGLLQDMGSFDDDNNLNRLQVKLKEKLNGKRFLIVLDDVWSDNYNEWDDLRNIFVHDIGSKIIVTTRKESVALMIGS-G--AIYVGTLSDEDSWALFRRHSLENGD-PMGHAELAEVGKQIAAKCKGLPLALKTLAGMLRSKSEI-EGWRRILKSEIWELPN--ND---ILPALMLSYNELPPHLKPCFSFCAIFPKDYPFRKEQVIHLWIANGLVEQQG-DKIQDLGNQYFNELRSRSLFERVPE-SERDGGKFLMHDLVNDLAQTASS-KLCVRLL-EQSRH
>XP_016573278.1
----RTSTSVV-ESDVFGRQNEKKELIDRLTSKEASELTVVPIVGMGGMGKTTLAKAAYNDEKVQSHFNWTAWFCVSEPYDAFRITKGLLQDMGSFDDDNNLNRLQVKLKEKLNGKRFLIVLDDVWNEKYNEWDELRNIFVDNIGSKIVVMTRKESVALMMGS-G--AINVRTLSDEASWALFRRHSLENRD-PMEHPELEEVGKQIAAKCKGLPLALKTLAGMLRSKSEI-EGWRRILRSEMWKLPN--ND---ILPALMLSYNELPPHLKPCFSFCAIFPKDYPFRKEQVIHLWIANGLVEQQG-DEIQDLGNQYFDELRSRSLFERVPK-SERDGGKFLMHDLVNDLAQTASS-ILCVRLL-EQSRH
>XP_016573283.1
----RHSTSLVDESDVFGRQNEKKELIDRLLSEDASELTVVPIVGMGGVGKTTLAKAVYNDEMVQSHFNLTAWFCVSEPYDAFRITKGLLQEIGSL-VDDNLNQLQVKLKESLKGKRFLIVLDDIWNENYNEWNDLWNVFVQGIGSKIIVTTRKESVALMMGS-E--QISMDTLSIDDSWSLFKRHAFENMN-PMGHPEIEEVGKQIAAKCKGLPLALKTLAGMLRSKSEV-EGWRRILKSEIWELPN--ND---ILPALMLSYNELPPHLKPCFSYCAIFPKDYPFRKEQVIHLWIANGLVPQ----EINDLGNEYFLELISRSLFERFPN-SQGNTEDFLMHDLVNDLAQVASS-KLCVRLL-EQSLH
>XP_016573284.1
----RHSTSLVDESDVFGRQNEKKELIDRLLSEDASELTVVPIVGMGGVGKTTLAKAVYNDEMVQSHFNLTAWFCVSEPYDAFRITKGLLQEIGSL-VDDNLNQLQVKLKESLKGKRFLIVLDDIWNENYNEWNDLWNVFVQGIGSKIIVTTRKESVALMMGS-E--QISMDTLSIDDSWSLFKRHAFENMN-PMGHPEIEEVGKQIAAKCKGLPLALKTLAGMLRSKSEV-EGWRRILKSEIWELPN--ND---ILPALMLSYNELPPHLKPCFSYCAIFPKDYPFRKEQVIHLWIANGLVPQ----EINDLGNEYFLELISRSLFERFPN-SQGNTEDFLMHDLVNDLAQVASS-KLCVRLL-EQSLH
>XP_016573285.1
----RHSTSLVDESDVFGRQNEKKELIDRLLSEDASELTVVPIVGMGGVGKTTLAKAVYNDEMVQSHFNLTAWFCVSEPYDAFRITKGLLQEIGSL-VDDNLNQLQVKLKESLKGKRFLIVLDDIWNENYNEWNDLWNVFVQGIGSKIIVTTRKESVALMMGS-E--QISMDTLSIDDSWSLFKRHAFENMN-PMGHPEIEEVGKQIAAKCKGLPLALKTLAGMLRSKSEV-EGWRRILKSEIWELPN--ND---ILPALMLSYNELPPHLKPCFSYCAIFPKDYPFRKEQVIHLWIANGLVPQ----EINDLGNEYFLELISRSLFERFPN-SQGNTEDFLMHDLVNDLAQVASS-KLCVRLL-EQSLH
>XP_016573286.1
----RHSTSLVDESDVFGRQNEKKELIDRLLSEDASELTVVPIVGMGGVGKTTLAKAVYNDEMVQSHFNLTAWFCVSEPYDAFRITKGLLQEIGSL-VDDNLNQLQVKLKESLKGKRFLIVLDDIWNENYNEWNDLWNVFVQGIGSKIIVTTRKESVALMMGS-E--QISMDTLSIDDSWSLFKRHAFENMN-PMGHPEIEEVGKQIAAKCKGLPLALKTLAGMLRSKSEV-EGWRRILKSEIWELPN--ND---ILPALMLSYNELPPHLKPCFSYCAIFPKDYPFRKEQVIHLWIANGLVPQ----EINDLGNEYFLELISRSLFERFPN-SQGNTEDFLMHDLVNDLAQVASS-KLCVRLL-EQSLH
>XP_016573287.1
----RHSTSLVDESDVFGRQNEKKELIDRLLSEDASELTVVPIVGMGGVGKTTLAKAVYNDEMVQSHFNLTAWFCVSEPYDAFRITKGLLQEIGSL-VDDNLNQLQVKLKESLKGKRFLIVLDDIWNENYNEWNDLWNVFVQGIGSKIIVTTRKESVALMMGS-E--QISMDTLSIDDSWSLFKRHAFENMN-PMGHPEIEEVGKQIAAKCKGLPLALKTLAGMLRSKSEV-EGWRRILKSEIWELPN--ND---ILPALMLSYNELPPHLKPCFSYCAIFPKDYPFRKEQVIHLWIANGLVPQ----EINDLGNEYFLELISRSLFERFPN-SQGNTEDFLMHDLVNDLAQVASS-KLCVRLL-EQSLH
>XP_016573288.1
----RHSTSLVDESDVFGRQNEKKELIDRLLSEDASELTVVPIVGMGGVGKTTLAKAVYNDEMVQSHFNLTAWFCVSEPYDAFRITKGLLQEIGSL-VDDNLNQLQVKLKESLKGKRFLIVLDDIWNENYNEWNDLWNVFVQGIGSKIIVTTRKESVALMMGS-E--QISMDTLSIDDSWSLFKRHAFENMN-PMGHPEIEEVGKQIAAKCKGLPLALKTLAGMLRSKSEV-EGWRRILKSEIWELPN--ND---ILPALMLSYNELPPHLKPCFSYCAIFPKDYPFRKEQVIHLWIANGLVPQ----EINDLGNEYFLELISRSLFERFPN-SQGNTEDFLMHDLVNDLAQVASS-KLCVRLL-EQSLH
>XP_016573289.1
----RHSTSLVDESDVFGRQNEKKELIDRLLSEDASELTVVPIVGMGGVGKTTLAKAVYNDEMVQSHFNLTAWFCVSEPYDAFRITKGLLQEIGSL-VDDNLNQLQVKLKESLKGKRFLIVLDDIWNENYNEWNDLWNVFVQGIGSKIIVTTRKESVALMMGS-E--QISMDTLSIDDSWSLFKRHAFENMN-PMGHPEIEEVGKQIAAKCKGLPLALKTLAGMLRSKSEV-EGWRRILKSEIWELPN--ND---ILPALMLSYNELPPHLKPCFSYCAIFPKDYPFRKEQVIHLWIANGLVPQ----EINDLGNEYFLELISRSLFERFPN-SQGNTEDFLMHDLVNDLAQVASS-KLCVRLL-EQSLH
>XP_016573290.1
----RHSTSLVDESDVFGRQNEKKELIDRLLSEDASELTVVPIVGMGGVGKTTLAKAVYNDEMVQSHFNLTAWFCVSEPYDAFRITKGLLQEIGSL-VDDNLNQLQVKLKESLKGKRFLIVLDDIWNENYNEWNDLWNVFVQGIGSKIIVTTRKESVALMMGS-E--QISMDTLSIDDSWSLFKRHAFENMN-PMGHPEIEEVGKQIAAKCKGLPLALKTLAGMLRSKSEV-EGWRRILKSEIWELPN--ND---ILPALMLSYNELPPHLKPCFSYCAIFPKDYPFRKEQVIHLWIANGLVPQ----EINDLGNEYFLELISRSLFERFPN-SQGNTEDFLMHDLVNDLAQVASS-KLCVRLL-EQSLH
>XP_016573291.1
----RHSTSLVDESDVFGRQNEKKELIDRLLSEDASELTVVPIVGMGGVGKTTLAKAVYNDEMVQSHFNLTAWFCVSEPYDAFRITKGLLQEIGSL-VDDNLNQLQVKLKESLKGKRFLIVLDDIWNENYNEWNDLWNVFVQGIGSKIIVTTRKESVALMMGS-E--QISMDTLSIDDSWSLFKRHAFENMN-PMGHPEIEEVGKQIAAKCKGLPLALKTLAGMLRSKSEV-EGWRRILKSEIWELPN--ND---ILPALMLSYNELPPHLKPCFSYCAIFPKDYPFRKEQVIHLWIANGLVPQ----EINDLGNEYFLELISRSLFERFPN-SQGNTEDFLMHDLVNDLAQVASS-KLCVRLL-EQSLH
>XP_016573292.1
----RHSTSLVDESDVFGRQNEKKELIDRLLSEDASELTVVPIVGMGGVGKTTLAKAVYNDEMVQSHFNLTAWFCVSEPYDAFRITKGLLQEIGSL-VDDNLNQLQVKLKESLKGKRFLIVLDDIWNENYNEWNDLWNVFVQGIGSKIIVTTRKESVALMMGS-E--QISMDTLSIDDSWSLFKRHAFENMN-PMGHPEIEEVGKQIAAKCKGLPLALKTLAGMLRSKSEV-EGWRRILKSEIWELPN--ND---ILPALMLSYNELPPHLKPCFSYCAIFPKDYPFRKEQVIHLWIANGLVPQ----EINDLGNEYFLELISRSLFERFPN-SQGNTEDFLMHDLVNDLAQVASS-KLCVRLL-EQSLH
>XP_016573293.1
----RHSTSLVDESDVFGRQNEKKELIDRLLSEDASELTVVPIVGMGGVGKTTLAKAVYNDEMVQSHFNLTAWFCVSEPYDAFRITKGLLQEIGSL-VDDNLNQLQVKLKESLKGKRFLIVLDDIWNENYNEWNDLWNVFVQGIGSKIIVTTRKESVALMMGS-E--QISMDTLSIDDSWSLFKRHAFENMN-PMGHPEIEEVGKQIAAKCKGLPLALKTLAGMLRSKSEV-EGWRRILKSEIWELPN--ND---ILPALMLSYNELPPHLKPCFSYCAIFPKDYPFRKEQVIHLWIANGLVPQ----EINDLGNEYFLELISRSLFERFPN-SQGNTEDFLMHDLVNDLAQVASS-KLCVRLL-EQSLH
>XP_016573294.1
----RHSTSLVDESDVFGRQNEKKELIDRLLSEDASELTVVPIVGMGGVGKTTLAKAVYNDEMVQSHFNLTAWFCVSEPYDAFRITKGLLQEIGSL-VDDNLNQLQVKLKESLKGKRFLIVLDDIWNENYNEWNDLWNVFVQGIGSKIIVTTRKESVALMMGS-E--QISMDTLSIDDSWSLFKRHAFENMN-PMGHPEIEEVGKQIAAKCKGLPLALKTLAGMLRSKSEV-EGWRRILKSEIWELPN--ND---ILPALMLSYNELPPHLKPCFSYCAIFPKDYPFRKEQVIHLWIANGLVPQ----EINDLGNEYFLELISRSLFERFPN-SQGNTEDFLMHDLVNDLAQVASS-KLCVRLL-EQSLH
>XP_016573295.1
----RHSTSLVDESDVFGRQNEKKELIDRLLSEDASELTVVPIVGMGGVGKTTLAKAVYNDEMVQSHFNLTAWFCVSEPYDAFRITKGLLQEIGSL-VDDNLNQLQVKLKESLKGKRFLIVLDDIWNENYNEWNDLWNVFVQGIGSKIIVTTRKESVALMMGS-E--QISMDTLSIDDSWSLFKRHAFENMN-PMGHPEIEEVGKQIAAKCKGLPLALKTLAGMLRSKSEV-EGWRRILKSEIWELPN--ND---ILPALMLSYNELPPHLKPCFSYCAIFPKDYPFRKEQVIHLWIANGLVPQ----EINDLGNEYFLELISRSLFERFPN-SQGNTEDFLMHDLVNDLAQVASS-KLCVRLL-EQSLH
>XP_016573296.1
----RHSTSLVDESDVFGRQNEKKELIDRLLSEDASELTVVPIVGMGGVGKTTLAKAVYNDEMVQSHFNLTAWFCVSEPYDAFRITKGLLQEIGSL-VDDNLNQLQVKLKESLKGKRFLIVLDDIWNENYNEWNDLWNVFVQGIGSKIIVTTRKESVALMMGS-E--QISMDTLSIDDSWSLFKRHAFENMN-PMGHPEIEEVGKQIAAKCKGLPLALKTLAGMLRSKSEV-EGWRRILKSEIWELPN--ND---ILPALMLSYNELPPHLKPCFSYCAIFPKDYPFRKEQVIHLWIANGLVPQ----EINDLGNEYFLELISRSLFERFPN-SQGNTEDFLMHDLVNDLAQVASS-KLCVRLL-EQSLH
>XP_016573297.1
----RHSTSLVDESDVFGRQNEKKELIDRLLSEDASELTVVPIVGMGGVGKTTLAKAVYNDEMVQSHFNLTAWFCVSEPYDAFRITKGLLQEIGSL-VDDNLNQLQVKLKESLKGKRFLIVLDDIWNENYNEWNDLWNVFVQGIGSKIIVTTRKESVALMMGS-E--QISMDTLSIDDSWSLFKRHAFENMN-PMGHPEIEEVGKQIAAKCKGLPLALKTLAGMLRSKSEV-EGWRRILKSEIWELPN--ND---ILPALMLSYNELPPHLKPCFSYCAIFPKDYPFRKEQVIHLWIANGLVPQ----EINDLGNEYFLELISRSLFERFPN-SQGNTEDFLMHDLVNDLAQVASS-KLCVRLL-EQSLH
>XP_016573299.1
----TLSTSVVDESEIFGREIEIERLIDCLLSNDAKGLTVVPIVGMGGLGKTTLAKAAYNDKMVTDHFELKAWTCVSEPYDVLRISKELLQEIDSFDYDNNLNRQQVKLKEKLNGKRFLIVLDDMWNENYEKWDELRSLFVQAAGSKIIVTTRKENVARTMGS-G--VVNVGTLSSEASWALFKRHSLDNRD-PKEHPKLEEVGKQIAVKCKGLPLALKAIAGILRCKSEV-DEWKDILRSEIWE--QTLND---ILPALMLSYNDVPAHLKQCFAFCAIYPKDYQFCKEQVIHLWIANGLVQP------LHSGRQYFDELRSRSLFERAPE-SERYGEKFLMHDLVNDLAQTASS-KLCVRLL-EQCQH
>XP_016573513.1
------NKLSITGKIIVGFEEETEWIIRKLTS--GP-LDVIPIVGMPGLGKTTLAYKVYNDKSVVCHFDVCAWCTVDQERNEKKLLQKIFNEVIGKGDDNDV---ADKLRKWLFGKRYLIVLDDLWDTAT--WDELTRPF-PFKGSRVILTSRKKEVALHGK-----PLDLRLLRPEESWELLEKRVFGE-E---HCP-LKDVGEKIAQKCDGLPLVLDLIGGVISRERKE-ALXLELSS---F-IF-KD-EEE-VMKVIQLSYDHLSDHLKPCFLYLASYPKDKDIRISELKDLWSDEGLVEATDL--VEEVTEVYVDELISSSLV--------G---R-PIHDLVHDFCSIKAR-KLFDLTSSLR--R
>XP_016573675.1
------NKLSIASKIIVGFEEEKEWIIRKLTS--GP-VDVISIVGMPGLGKTTLAYRVYNDKSVVGHFDVRAWCTVDQERNEKKLLQRIFNQVIGKGDDNDV---ADKLRKHLIGKRYLIVLDDLWDTAT--WDELTRPF-PFKGSRVILTSRKKEVAVHGK-----PLDLRLLRLEESWELLEKRVFGE-E---HCP-LKDVGEKIARKCDGLPLVLDLIGGVISRENKE-ALXLELSS---F-IF-ND-EEE-VMKVIQLSYDHLSDDLKPCFLYLSSFPKDIDIVISLLKELWSDEGLVEPTDL-KVEEVMEVYVDELISSSLV--------R---R-WIHDLVHDFCSIKAR-KLFDLTSSLH--R
>XP_016573676.1
------NKSSTTSKIIVGFEEETEWIIRKLTG--GP-VDVISIVGLPGLGKTTLAYRVYNDKSVVDHFDVRAWCTIDQEHNEKKLLKRIFNEVIGKEDDNNV---ADDLRKQLFGKRYLIVLDDLWDTAT--WDELTRPLIPFKGSRVILTSRKKEVAKHAK-----PLDLRLLRPEESWELLEKRVFGE-E---RCP-LKDVGEKIAEKCYGLPLVLDLISGIISREKKE-ALWLELSS---F-IF-KD-EEE-VISVVSFQYLLLSNHLKPCLIYLASYPKDEYIAISDLEYLWSAEGLMEQSEV-K------VYVDELISSSLVE------RG---E-PIHDLVHDFFFRKAR-KLFDLISSPR--G
>XP_016573681.1
------NKSSTASKIIVGFEEETEWIIRKLTS--GP-VDVISIVGMPGLGKTTLAYRVFNDKSVVGHFDIRAWCTVDQERNEKKLLQKIFNEI-GKEDDDDV---ADKLRKHLFGKRYLIVLDDLWDTAT--WDELTRPLIPFKGSRVILTSRKKEVALHGK-----PLDLRLLRPEESWELLEKRVFGE-E---HCP-LKDVGEKIAQKCGGLPLVLDLISGVISREKKE-ALWLELSS---F-IF-KD-EEE-VMKVIQLSYDHLSDHIKPCFLYLASYPKDEDIYICWLKDLWSDEGLVEPSDL-KVEEVTEVYVDELISSSLV--------G---S-QIHDLVHDFCSIKAR-KLFDLTFSLR--R
>XP_016573682.1
------NKSSTASKIIVGFEEETEWIIRKLTS--GP-VDVISIVGMPGLGKTTLAYRVFNDKSVVGHFDIRAWCTVDQERNEKKLLQKIFNEI-GKEDDDDV---ADKLRKHLFGKRYLIVLDDLWDTAT--WDELTRPLIPFKGSRVILTSRKKEVALHGK-----PLDLRLLRPEESWELLEKRVFGE-E---HCP-LKDVGEKIAQKCGGLPLVLDLISGVISREKKE-ALWLELSS---F-IF-KD-EEE-VMKVIQLSYDHLSDHIKPCFLYLASYPKDEDIYICWLKDLWSDEGLVEPSDL-KVEEVTEVYVDELISSSLV--------G---S-QIHDLVHDFCSIKAR-KLFDLTFSLR--R
>XP_016573683.1
------NKSSTASKIIVGFEEETEWIIRKLTS--GP-VDVISIVGMPGLGKTTLAYRVFNDKSVVGHFDIRAWCTVDQERNEKKLLQKIFNEI-GKEDDDDV---ADKLRKHLFGKRYLIVLDDLWDTAT--WDELTRPLIPFKGSRVILTSRKKEVALHGK-----PLDLRLLRPEESWELLEKRVFGE-E---HCP-LKDVGEKIAQKCGGLPLVLDLISGVISREKKE-ALWLELSS---F-IF-KD-EEE-VMKVIQLSYDHLSDHIKPCFLYLASYPKDEDIYICWLKDLWSDEGLVEPSDL-KVEEVTEVYVDELISSSLV--------G---S-QIHDLVHDFCSIKAR-KLFDLTFSLR--R
>XP_016573935.1
----EQTHSSVRASDIIGRDADQENIVKQLIDSH-NEISVIPIVGLGGLGKTTLVKLVYNDNRVVQNFDLRMWVSISEDFSLRKIIEKILRSATGESDHLDMDQLQGCLGNVLRLKRYLLVLDDVWNEDQHKWTDLRELLMNASGSKIVVTTRSKMAALITGTVP--PYYLEGLASDDCLSLFLKCAF-GGQ-DNMFPNLVEIGKEIVKKCGGVPLAVKTLGRLLYTKTDE-NEWLQIRDNEIWEIEQKESD---ILPILRLSYEQMPSHLRQCFAYCSMLSKGQEIPREDFINRWIAQGFIQSSNRNSLEDIGNQYFDELLSRFCFDVVQAF--GEILA-KIHSLVHDLAQSVAG-AECLNVVPERVRH
>XP_016573946.1
--ILMHRPNPVEHIDVFGRENDKEKIVEVLLG-LTNEMSVMPVFGIGGIGKTTLAKMVYNDARVMRQFQLQIWVNASRVSDANKLVEKAIKSALGADRNLNEAELQMIFHKVLLKRTYLLVLDDLW-IDEGQWNELMR-FLAGHGNMILVTTRSESVASIAGTVP--TYNLGGLLDDDCLALFMRKASAEGE-EIQSPNLLSIGAEITKKCEGVPLDAVVLGSSLYKETSQ-CHWEWIRDHRIWDSGQSAIST--LS-ALKISYEKLPCYLKVCLAYSSVFLES-DIQIDKLIQLWMAQGIIHSSTGCHPEEIGMQYFEELRSRSFFQETEGT---------MHDFVHYIAEAVVD-ECSAIL--KYVRH
>XP_016573949.1
--ALAHTQTSVRCPDVLGRDTDRDIIVEMLLT-SGNELFVIPIVGVGGIGKTTLAKLVYNDPRI------------------------------------------KLICEALYENNYLIVLDDVWNEDPMKWDELKKSLVVACGSKILVTTRNEAVVFVMGTVP--PYCLKGLLSEDCLTLFLKNAFKQGY-EVLYPNLVGIASDLVQNCDGNPLV---------------------------------------------------------------------------------------------------------------------------------------------------------
>XP_016574221.1
I------EPSLEDDXFVGFYEEAITLIKQLVE--GPSLDTVPIVGMPGLGKTTLARKIYNDPNLTYEFFSILWIYIGQEYKRKDIILRIIKFFTKEDDVDAL---AKVINGYIKGGRCLIVLDDVWEATI--IDHVKKVF-PNKVHRIMMTTRERNLATYAN-----PHDLKFLTPNEIFKLLVKRVFGK-E---SCP-LVGLGEKITGSCDGVPLVILVIAGALRG-PYK-NDWQRMAQ---HLIKKNQ-E-S-SSKFVEMSYDCLPQEVQICFLYSGVFPXGFDILSWKLIHLWIAEGLIKPXT--YLEEIAKFYLNDLVNKNLVNK-----DG---Q-KLHDMLHEFCRTEAN-WLFXKMQDYH--R
>XP_016574275.1
-------HDLMHENMIVGRENEFGIILDRLAS--GS-LEVVLIVGXGGIGKTTLATKIYNDPYIMSRFDIRAKTFVSQEYCTRNVLLRLLSSIT-DITEGEL---ADRLQKTLKGRRYLIVIDDIWTTTA--WDDFKLCF-PYNESRILLTTRNMEVAEYTN-SG--PYQMRLLSCDESWNLMYSKVFAK-E---SYS-FEQLGKQIALKCRGLPLAIVVIAGLLSKDKTF-YEWKSVSS---S-VSTNL-DDS-CMSVLALSYHHLPHYLKSCFLYCGIFPEDELISVSKLTKLWVTKGFLKM-EN-KTEEVAEKCLKDLIDISSVQS-----DG---R-KMHDIVQELSIREAR-DFVNVIQSSKRGR
>XP_016574308.1
----TPSTSVV-EPDVFGRQNEIERLIDRLTSKASE-LTVVPIVGIGGVGKTTLAKAAYNDEKVIDHFDLKGWFCVSEAYDALRIAKGLLQEIGSFDVDDNLNQLQVKLKEKLNGKRFLIVLDDVWNDNYREWDDLRNLFVQATGSKTIVTTSKVNVAQMIGS-G--AINMGILSSEASWALFKRHSLENRDPPKEHPELEEVGKQIADKCKGLPLALKAIAGILCCKSEV-DGWKDILRSEIWE--QTLND---VLPALILSYNDLPAHLKQCFAYCAIYPKDYQFCKEQVIFLWIANGLVQK------LHSGNQYFDELRSRSLFERVPD-SERDGGKFLMHDLVNDLAQNASS-KLCVRLL-EQSRH
>XP_016574338.1
---------SLFHQRGDGFEEETEWIIRKLMS--GP-IDVISIVGMPGIGKSTLAYRVYYDKYDVGHFEVRSWCTVDQEPNEKKILQKIFNEVISKENDDEV---ADKL---------------------------------------------------------------------------------------------------------------------------------------------------------------------------------------------------------------------------------------------------------------------
>XP_016574423.1
------NTSSIAGKIIVGFEEEIEWIIRKLTR--GP-IDVVSIVGMPGIGKTTLAYRVYNDKSVVGHFDVRAWCTVDQERNEKKLLQKIFNQVTGKGDENDV---ADKLRKHLFGKRYLIVLDDLWDTAT--WDELTRPLIPFKGSRVILTSRKKEVALHGK-----PLDLRLLRPEESWEVLEKRVFGE-D---HCP-LKDVGEKITQKCDGLPLVLDLIGGVISRENKE-ALWLELSS---F-IF-ND-GEE-VMKVIQLSYDHLSDHLKPCFLYLASYPKDKDIDISLLKQLWSDEGLVEPTDL-KVEEVMEVYVDELIFSSLV--------G----------------------------------
>XP_016574441.1
------NRSSIASKINVGFEEETEWIIRKLTS--GP-VDVISILGMPGLGKTTLAYRVYIEKSVVGHFDIRAWCTVDQERNEKKLLQKIFNEVIGKEDDDDV---ADRLWRQLFGKRYLIVLDDLWDTAT--WDELTRPF-PFKGSRVILTSRKKEVALHGK-----PLDLRLLRPDESWELLEKRVFGE-E---RCP-LKDVGEKIARKCDGLPLVLDLIGGVISREKKE-ALWLELSS---F-IF-KD-EEE-VMKVIQLSYDHLSGHLKPCLLYLASYPKDKNIAISWLKDLWSDEGLVEPTDL-KVEEVTEVCVDESISSSLV--------G---R-PIHDLVHDFCSIIAR-KLFDLKSSLH--R
>XP_016574523.1
-------EN-PEETIVQGLDDDLKKILKRLIF--PP-LDIVTISGMGGIGKTTLARKVHDHPEIRYHFDIHVWITISQEFRPRTVLLDALGCISKIDKNNEL---ADMVQKKLKNRRYLFVVDDIWSMDV--WDSIRGIF-PYNGSRILLTTRETKVAMHAN-TS--SHEMKLLNLDNSWKLLRDKVFAK-H---DYP-LEGIGKKIVEKCQGLPLTILVIAGHLFKESTL-ESWKDLDK---I-VVSHQ-D-K-CLGVLGLSYHHLPIHLKPCFLSMGNFPEDFHIETWRLIQLWIAEGFIRTSGCKKLEEVAEDYLEDLTSRNLIRR-----NG---E-KMHDLMREFCLKQAN-KFMHVEPAVR--R
>XP_016575910.1
------NKSLTAGKIIVGFEEETNLLISKLTS--GT-LDVIIITGMPGSGKTTLAYKVYNDESVCSHFDLRAWCTVDQEYGEKKLLMKLLNQIIGDLE-IDV---ADKLRKQLYGKRYLIVLDDVWDIDT--WDDLTRPF-PVKGSRIILTTRQKEVAFHAK-----SLNLRLLRPEESWQLIEKRAFGK-E---SCP-LLDVGKEIVQNCKGLPLVADLIAGVIAGEKTK-SVWLELKS---F-IL-NS-EVD-VIKVVELSYEHLPHHVKPCFLFLARCLKDTAVDRDVLKMFWRAEGLVEQTEM-MVEEVMEIYMDNLISSSLVEI------G---N-PLHDLVHDFCFIKAR-KLFGWIS-PR--T
>XP_016575980.1
------SKSLTTGKIIVGFEEETNWLITKLTS--GP-LEVISIIGMPGSGKTTLAYKVYSDESVCSHFDLRAWCTVGQEYDETKLLVKIFNQVTSDLE-IDV---ADKLRKQLYGKRYLIVLDDVWDTTT--WDDLTRPL-PVKGSRIILTTRQKEVAFHGK-----PLNLRLLSPEESWELIEKRAFGD-Q---SCP-LLEVGKEIAENCKGLPLVADLIAGVIAAEKTK-SAWLELSS---F-IL-RS-EVD-VMKVIELSYDHLPHHLKPCFLYLARSVKDTAIDRDILKLLWRAEGLVEQTGM-KVDELMEIYLDNLISSSLVEI------G---D-PIHDLVHDFCLIKAR-KLFGEIS-PR--I
>XP_016575982.1
------SKSLMGGKIIVGFKEETNWLIRKLTS--GP-LDVISITGMPGSGKTTLAYKVYNDESVCSHFDLRAWCTVDQDYDKRKLLVELFNQVTGDLE-IDV---VDKLRKQLYGKRYLIVLDDVXDTTT--WDDLTRPF-PVKGSRIILTTRQKEVAFHGR-----PLNLRLLSPEESWKLLEKRKFGE-Q---SCP-LLDVGKEIAENCKVLPLVAGLIAGVIAGEKKR-AVWLELNY---F-IF-NS-EVD-VMKVIELSYDHLSHHMKPCFLYLASFPKDKAIQFDALEIYWRAEGLAEQT------EVLQVYFDKLITSSLAEI------G---N-PIHDLVHDFCLIKAR-KLFEQIL-PR--I
>XP_016575986.1
------RKSLTTGKIIVGFKEETNWLISKLTS--GP-LDVISITGMPGSGKTTLTYKVYNDESVCSHFDLRA---------------------------------------------------------------------------------------------------------------------------------------------------------------------------------------------------------CY-----------------------------------------------------------------------------------------------
>XP_016575987.1
------SKSLTVGKIIVGFEEETNWLISKLTS--GL-LDVISITGMPGSGKTTLAYKVYNDESVSRRFDICAWCTVGQEYDKINLLEKVYNQVTGDSN-IDV---ADELRRHLLGKRYLIVLDDLWDTDA--WDKLTRPF-PVNGSRIILTSRDMVVGLYGK-----PLNLRLLRPEESWELLEKRAFGN-K---SCP-LLDVGKEIAQNCKGLPLVVDLIAGVIAGEKTK-SVWLELNS---F-IL-NS-EVY-VMKVMKLSYDHLPLQLKPCFLYLARYPKDNAVDRNWLKMFWCAEGLVEQTEL-KLEEVMEIYLDNLISSSLVEI------G---N-PLHDLVHDFCLIKAK-KLFEKVS-SH--I
>XP_016575991.1
------SKSLTVGKIIVGFEEETNWLISKLTS--GL-LDVISITGMPGSGKTTLAYKVYNDESVSRRFDICAWCTVGQEYDKINLLEKVYNQVTGDSN-IDV---ADELRRHLLGKRYLIVLDDLWDTDA--WDKLTRPF-PVNGSRIILTSRDMVVGLYGK-----PLNLRLLRPEESWELLEKRAFGN-K---SCP-LLDVGKEIAQNCKGLPLVVDLIAGVIAGEKTK-SVWLELNS---F-IL-NS-EVY-VMKVMKLSYDHLPLQLKPCFLYLARYPKDNAVDRNWLKMFWCAEGLVEQTEL-KLEEVMEIYLDNLISSSLVEI------G---N-PLHDLVHDFCLIKAK-KLFEKVS-SH--I
>XP_016575992.1
------SKSLTVGKIIVGFEEETNWLISKLTS--GL-LDVISITGMPGSGKTTLAYKVYNDESVSRRFDICAWCTVGQEYDKINLLEKVYNQVTGDSN-IDV---ADELRRHLLGKRYLIVLDDLWDTDA--WDKLTRPF-PVNGSRIILTSRDMVVGLYGK-----PLNLRLLRPEESWELLEKRAFGN-K---SCP-LLDVGKEIAQNCKGLPLVVDLIAGVIAGEKTK-SVWLELNS---F-IL-NS-EVY-VMKVMKLSYDHLPLQLKPCFLYLARYPKDNAVDRNWLKMFWCAEGLVEQTEL-KLEEVMEIYLDNLISSSLVEI------G---N-PLHDLVHDFCLIKAK-KLFEKVS-SH--I
>XP_016575993.1
------SKSLTVGKIIVGFEEETNWLISKLTS--GL-LDVISITGMPGSGKTTLAYKVYNDESVSRRFDICAWCTVGQEYDKINLLEKVYNQVTGDSN-IDV---ADELRRHLLGKRYLIVLDDLWDTDA--WDKLTRPF-PVNGSRIILTSRDMVVGLYGK-----PLNLRLLRPEESWELLEKRAFGN-K---SCP-LLDVGKEIAQNCKGLPLVVDLIAGVIAGEKTK-SVWLELNS---F-IL-NS-EVY-VMKVMKLSYDHLPLQLKPCFLYLARYPKDNAVDRNWLKMFWCAEGLVEQTEL-KLEEVMEIYLDNLISSSLVEI------G---N-PLHDLVHDFCLIKAK-KLFEKVS-SH--I
>XP_016575994.1
------SKSLTVGKIIVGFEEETNWLISKLTS--GL-LDVISITGMPGSGKTTLAYKVYNDESVSRRFDICAWCTVGQEYDKINLLEKVYNQVTGDSN-IDV---ADELRRHLLGKRYLIVLDDLWDTDA--WDKLTRPF-PVNGSRIILTSRDMVVGLYGK-----PLNLRLLRPEESWELLEKRAFGN-K---SCP-LLDVGKEIAQNCKGLPLVVDLIAGVIAGEKTK-SVWLELNS---F-IL-NS-EVY-VMKVMKLSYDHLPLQLKPCFLYLARYPKDNAVDRNWLKMFWCAEGLVEQTEL-KLEEVMEIYLDNLISSSLVEI------G---N-PLHDLVHDFCLIKAK-KLFEKI-------
>XP_016576098.1
------RKSLTTGKIIVGFKEETNWLISKLTS--AP-LDVISITGMPGSGKTTLAYKVYNDEAVCSHFDLRAWCTVDQEYDEKKLLVKLFNQVTGDLD-IDV---ADMLRRELFGKRYLIVLDDVWDTTT--WDDLTRPF-PVKGSRIILTTRQKEVALHGK-----PLNLRLLSPEESWELIEKRAFGE-Q---SCP-LLDVGKEIAENCKGLPLVSDLIAGVIAGEKEK-SVWLELNS---F-IL-NS-EVD-AMKVIELSYNHLPQHLKPCLIYLASFPKDREIQFDALRIYWRAEGLAEKT------EVLQVYFDSLITSSLVEI------G---Y-QIHDLVHDFCLIKAR-KLFGEIS-PR--I
>XP_016576099.1
------RKSLTTGKIIVGFKEETNWLISKLTS--GP-VDVISIIGMPGSGKTTLAYKVYNDESVCSHFDVRAWCTVDQEYDEKKLLVELFNQVTGDLD-IDV---ADKRRKQLYGKRYLIVLDDVWDTTT--WDDLTRPF-PAKGSRIILTTRQKEVTFHGK-----PLNLRLLRPEESWELLKKRAFGD-Q---SCP-LLDVGKXIAENCKGLPLVADMIAGVIAGEKIK-SVWLEFNS---F-IL-NG-EVD-VMKVIELSYDHLPHQLKPCFLYLPTFEKDQEINIDRLKVYWRAEGLVEQMGM-KLEEAMEIYLDNLISSSLVEI------G---R-PLHDLVHDFCWIKAK-KLFNMI--PH--T
>XP_016576108.1
------RKSLTTGKIIVGFKEETNWLITKLTS--GP-LDVISITGMPGSGKTTLAYKVYNDKSVCSHFNLRAWFTGNQEYDEKNLLVKLFNQVTGDLD-IDV---ADKLRRQLFGKRYLIVLDDVWDTTA--WDDLTRPF-PVKGSRILLTTWQKEVALHGK-----PLKLRLLKSEESWELLEKRAFGN-E---SFP-LLEVGKEIAQNCKGLPLAVDLIAGVIAGEKTK-SVWLELNS---L-IL-NS-EVD-VMKVIELSYDHLPHHMKPFFLYLASYPKDTEINRDLLKIYWRAEGFVEQTGI-KLEEVMEICLDNLIFSSLAEI------G---D-PLHDLVHDFCLIKAR-KLFGEIA-PR--I
>XP_016576109.1
------SKSLITSKIIVGFEEETNWLISQLTS--GP-LDVISITGMPGSGKTTLAYKVYNDKSVCSHFDLRAWCTVDQDYDEKNLLVKLFNQVTGYLD-IDV---ADELRRKLHGNRYLIVLDDVWDIDT--WDDLTRPF-PVKGSRIILTTRQMEVAFHGR-----PLNLRLLRPEESWEILEKRAFGK-E---SCP-LLDVGKEIVQNCKGLPLVVDLIAGVIAGEKSK-AMWFELNS---F-IF-GS-EVD-VMKVIELSYNHLPHHMKPCFLYLAKYPKDTKISRDLLKVYWRAEGLVEQTEM-KLEEVMENYLDNLISSSLVEI------G---D-PLHDLVHGFCLIKAR-KLFVWIS-PC--I
>XP_016576173.1
------RKSLTTGKIIVGFKEETNWLISQLTS--GP-LDVISITGMPGSGKTTLAYKAYNDESVCSHFDLRAWFTVDQDYDEKEVLVKLFNQVTGDLE-IDV---ADELRKKLYGKRYLIVLDDVWDITT--WDDLTRPF-PAKGSRIVLTTRQKEVAFHGK-----PLNLRLLRREECWELLEKRAFGN-K---SCP-LLDVGKEIAQNCKGLPLVADLIAGVIAGEKEK-SVWLELNS---F-IL-NS-EVD-VMKVIELSYDHLPLQLKPCFLYLASFSKDTEIHRKVLKIYWRAEGLVEQTEM-MVDEVSEIYLDNLISSSLVEI------G---Y-PLHDLVHDFCLIKAK-KLFGRIS-PR--I
>XP_016576175.1
------RKSFTAGKIIVGFEEETNWLIIKLTS--GP-LDVISITGMPGSGKTTLAYKVYNDESVCSHFDFRAWCTVDQEYDEKRLLVKLLNQVTGDLE-IDV---ADKLRKQLFGKRYLIVLDDVWDTTT--WDDLTRPF-PVKGSRIILTTRQKEVAFHGK-----PLNLRLLRPEESWELLEKRAFGN-E---SCP-LLDVGKEIVQNCKGFPLVVDLIAGVIAGKKTK-DVWLDLNS---F-IL-NS-EVD-VMRVIELSYDHLPHQCKPCFLYLASYPKDKEINRERLKMYWRAEGLVEHTKT-MAEEVMEIYLDNFISSSLVEI------G---D-PIHDLVHDFCLIKAR-KLFGRIS-PR--I
>XP_016576176.1
------RKSLTTRKIIVGFKEETNWLISKLTS--GP-LDVISITGMPGSGKTTLAYKVYNDISVCSRFDLRAWCTVDQEYDEKKLLVKIFNQVTGDLD-IDV---ADMLRRQLFGKRYLIVLDDVWDTTT--WDDLTRPF-PVKGSRIILTTRQKEVAFHGK-----PLNLRLLGPEECWELIEKRAFGK-E---SCP-PLDVGKEIAENCKGLPLVADLIAGVIAGEKEK-SVWLELNS---F-IL-NI-EVD-VMKVIELSYDHLPHHLKPCFLYLASYPKDTAVDREILKTYWCAEGFVEQTGM-KLEEEMEIYLDKLVSSSLVEI------G---D-RLHDLVHDFCLIKAR-KLFGFIS-PR--I
>XP_016576182.1
------NKSLTAGKIIVGFEEETNWLISKLTS--GP-LDVISITGMPGSGKTTLGYKVYNDKSVCSHFDLRAWCTVDQDYDEKEVLVKLFNQVTGDLD-IDV---ADKLRKQLYGKRYLIVLDDVWDTTT--WDELTRPF-PVKGSRIILTTRQKEVACHGK-----PLNLRLLRPEESWELLEKRAFGE-E---SCP-LLEVGKEIAQNGKGLPLVVDLIAGVIAGEKSK-SVWLELNS---F-IL-NS-EVD-VMKVIELSYDHLPHHMKPCFLYLARFRKDKKINRNLLKMYWRAEGLVERMKM-MVEEEMEIFLDNLISSSLVEI------G---N-PIHDLVHDFCLIKAR-KLFGLIS-PR--I
>XP_016576183.1
------NKSLTAGKIIVGFEEETNWLISKLTS--GP-LDVISITGMPGSGKTTLGYKVYNDKSVCSHFDLRAWCTVDQDYDEKEVLVKLFNQVTGDLD-IDV---ADKLRKQLYGKRYLIVLDDVWDTTT--WDELTRPF-PVKGSRIILTTRQKEVACHGK-----PLNLRLLRPEESWELLEKRAFGE-E---SCP-LLEVGKEIAQNGKGLPLVVDLIAGVIAGEKSK-SVWLELNS---F-IL-NS-EVD-VMKVIELSYDHLPHHMKPCFLYLARFRKDKKINRNLLKMYWRAEGLVERMKM-MVEEEMEIFLDNLISSSLVEI------G---N-PIHDLVHDFCLIKAR-KLFGLIS-PR--I
>XP_016576184.1
------NKSLTAGKIIVGFEEETNWLISKLTS--GP-LDVISITGMPGSGKTTLGYKVYNDKSVCSHFDLRAWCTVDQDYDEKEVLVKLFNQVTGDLD-IDV---ADKLRKQLYGKRYLIVLDDVWDTTT--WDELTRPF-PVKGSRIILTTRQKEVACHGK-----PLNLRLLRPEESWELLEKRAFGE-E---SCP-LLEVGKEIAQNGKGLPLVVDLIAGVIAGEKSK-SVWLELNS---F-IL-NS-EVD-VMKVIELSYDHLPHHMKPCFLYLARFRKDKKINRNLLKMYWRAEGLVERMKM-MVEEEMEIFLDNLISSSLVEI------G---N-PIHDLVHDFCLIKAR-KLFGLIS-PR--I
>XP_016576186.1
-----------NVNSMVERDDQRKRLVEDLTR--SS-PKVIPIVGMGGIGKTTLANEVYNDACIRSHFDVCAWATISQQHNVKEILLSLLRS---DTNEAEL---ANMLQKSLKGKRYLLVLDDMWKSEA--WDAVRLCF-P-KGSGILLTTRNTKVARDAGTEN-LSFQLNLMDPNESWNLFKSVAFAN-E---ALP-LETIGKKIAEKCHGLPLTIAVVAGLL-KKRAI-KDWESVKS---F-VTNDP-DER-CSRVLGLSYNHLTSDLKACLLHFGIFXEDSEIPVKKLMRTWMAEGFLK--END-LEGAADKCLQELVDRCLVKS-----DG--TK-RVHDLIHDLYVREIQ-N-IFIM--CQ--S
>XP_016576683.1
------SKSLTSGKITVGFEEETHWIINKLTS--GL-LDVISITGMPGSGKTTLAYIVYNDESISRCFDIRAWCTVGQEYDKKKLLEKVYNQVTGDSN-IDV---TDDLRRHLIGKRYLIFLDNLWDTDA--WDKLKRPF-PGNGSRMILTTRKMEVALNVK-----PLKLRLLRSEESWELLEKRAFGE-E---SCP-LLDVGKEIAKNCKGLPLVADLIAGVIAGEKKK-TVWLELNS---Y-IF-DS-EVD-VMKVIALSYDHLPHHLKPCFLYLASVPKSSG-----LKVNWPAQGLVEQTEM-K-------WF----------------------------------------------------
>XP_016576726.1
------SKSLTASKIIVGFEEETHWIISKLTS--GP-LDVISITGMPGSGKTTLAYKVYNDESVSRRFDIRAWCTIGQEYDKEELLEKVYKQVTGDSN-IDV---ADELRRHLIGKRYLIFLDDLWDTDT--WDKLKRPF-PVNGSRMILTTRKMEVALYGK-----PLKLRLLRSEETWELLEKRAFGE-E---SCP-LLDVGKEIAQNCNGLPLVADLIAGVIAGEKKK-TAWLELKS---Y-VF-NS-EVD-VMKVIELSYDHLPHHLKPCLLYLASAPKSSG-----LQVNWPAQGLVEQTEM-KM-----VYFDNLISSSL--------------------------------------------
>XP_016576753.1
------NKSLTTDKIIVGFEKETNWLISKLTS--GP-LDVISITGMPGSGKTTLAYKVYNDKSVARRFDIRAWCTVGQECDKRNLLNKVYNQVTGDSN-IDV---ADELRRHILGKRYLILLDDLWDTDT--WDKLTRPF-PANESRIILSSRDMEVGLYGK-----LLNLRLLRLEESWELLEKRAFGE-Q---SCP-LLEVEKEIAQNCKGLPLIVHLIAGVIAGEKKK-AVCLELNP---Y-IL-NS-EVD-VMKVIELSYDHLPLQLKPCFLYLAHYPKDTQISRDLLKMYLRAEWLVKEKRM-KVEEVMEAYLDNLI-----IL------R---G-V------------------GDTS-PQ--I
>XP_016576771.1
------RKSLTTDKMIVGFKEETNWLITKLTC--GP-LDVISITGMPGSGKTTLAYKVYSDESVCSHFDLRAWCTVDQEYDETKLLVKIFNQVTSDLE-IDV---ADKLRKQLYGKRYLIVLDDVWDTTT--WDDLTRPL-PVKGSRIILTTRQKEVAFHGK-----PLNLRLLSPEESWELIEKRAFGD-Q---SCP-LLEVGKEIAENCKGLPLVADLIAGVIAAEKTK-AAWLELSS---F-IL-SS-EVD-VMKVIELSYDHLPHHLKPSFLFLARWPKDTTVVRDVLKMFWRTEGLVEQTEM-MVEEAMEIYLDNLFSSSLVEI------G---N------------------------------
>XP_016576790.1
-------KSLTGGKIIVGFKEETNWLISKLTS--GP-LDVISITGMPGSGKTTLAYKVYNDESVCSHFDIRAXCTVDRXYEEKKLLVKLFNQVTGDLD-IDV---ADKLRKQLYGKRYLIVLDDVRDTAT--WDDLTRPF-PVKGSRIILTTRQKEVAFHGK-----PLNLRLLSPEESWELLEKWAFGE-Q---SFP-LLDAGKEIAKNCKGLPLVADLIAGVTAAEKTK-SLWLELNS---F-IL-NS-AEG-VMKVIELSYDHLPLQLRPCFLYLASYPKDTTMAIVSLKMYWCAEGLVEQTEM-MVEEMMELYLDNLISSSLVEI------G---K-PIHDLVHDFCLIKAR-KLFGLI--PC--V
>XP_016576795.1
------RKSLTTGKIIVGFEEETNWLISKLTS--GL-LDVISITGMAGSGKTTLAYKVYNDESVCSHFDLHAWCTIDQEYDEKKLLMKLFNQVTGDLD-IDV---ADKLRKQLYGKRYLIVLDDVWDIDT--WDELTRPF-PVKGSRIILKTRQKEVAFHGK-----PLTLRLLRPEESWELLEKRAFGE-E---SFP-LLDVGKDIVQNCKGLSLVVDLIAGVIAGEKKK-VVWLELNS---F-IL-NS-EVD-VMKVIELSYDHLPHHMKPCFLYLASYPKDQEININALKIYWRAEGLAEQREM-MFEEVMEIYLDNLISSILVEI------G---N-PIHDLVHDFCLIKAR-KLFGKIS-PR--I
>XP_016578713.1
-----------NENSMVGRDDKRKRLVEDLTR--SS-PKVIPIVGMGGIGKTTLADEVYNDECIRSHFDVCAWATSSQQHNVKEILLSFLHS---DTNEAEL---ANMLQKSLKGKRYLIVLDDMWKSES--WDAVRLCF-P-KGSGILLTTRNIEVARDAGTEN-LSLQMDLMGPDESWNLFKSVAFAN-E---ALP-FETIGKQIAEKCHGLPLTIAVVAGLL-KKRAI-EDWEN-------------------------------------------------------------------------------------------------------------------------------------
>XP_016578756.1
------------QDIVVGLDDDVLEIKTRLCSF--S-LEIVSLVGMGGIGKSTLARMVYDDPFIQYHFSIRAWVTV-KDHRVKGLFLGLLDGIVEAEHSEQL---EEMLYRKLKHNRYLIVLDDVWSTEV--WGKIRRCF-PDNGSRILLTTRLTKVALHAK-----PYCLKLLDLEESWELLCQKVCGR-KF--DRPDLEDIGKKIAGRCQGLPLTILVVAGQLSKPRTR-MCWQIVGS-----IVTDE-HEK-CLDILALSYRNLPHHLKACFIYICAFPAETAIRVQPLVKLWIAEGFLT--GKQKLENYAEECLEDLVNRSLVRK-----NG---R-KVHDLLRDFGLREAQ-NFFHFP---R--R
>XP_016579222.1
-------SE-LEEDIVHGIDDDLEIIVKLLTG--RL-LDIVTISGMGGIGKTTLARKAYDHSAIRKRLEVTF----------------------------------------------------------------------------------------------------------------DKAFSK-H---DHP-LEEIGKEIV-AC--------VIEG---------------------------------------------------------------------------------------------------------S-----NG---L-S---LME----------------------
>XP_016579266.1
-----------NKNNMVGRDDQRKLLLELLTI--GS-HKVILIIGMGGIGKTTLAKEIYNDVCIRCHFDVRVWATVSQQHNVKKILLSLLRSKGDDTVKSKI---ADMLQKSLKGKRYLIFLDDIWSCEL--WDGVRRCF-PNAGSRIMLTTHNNEVACYTGTEN-LSL---------------------------------------------------------------------------------------------------------------------------------------------------------------------------------------------------------
>XP_016579268.1
-----------NENSMVGRDDQRKRLVEDLTR--SS-PKVIPIVGMGGIGKTTLANKVYNDACIRSHFDVCAWATILQQHNVKEILLSLLRC---VTDEADL---ANMLQKSLKSKRYLIVLDDMWKSEA--WDAVRLCF-P-KGNRILLTIHNTEVARDVGTEN-LSLQMDIMGPDESWNLFKSVAYAN-E---ALS-FETIGKKIARKCHGLPLTIAVVAGLL-KKRAI-EDWENVKS---F-VTNDP-DER-CSRVLGLSYNHLTSILKTC------------------------------------------------------------------------------------------------
>XP_016579269.1
-----------NNSNTVGRDDQKERLLEHLTT--S---KVIPIVGMGGIGKTTLAKEVYSYESILGRFDVRAWAIVSQQHNIKEILLSLLQSI-KDTKQAEL--------KSLKRKRYLIVLDDIWSCEV--WDSVR-----------------------------------------------------------------------------------------------------------------------------------------------------------------------------------------------------------------------------------------
>XP_016579513.1
-----HSNLMT-AEEIVGFRNDTEKMIQYLTR--GT-LDVVPIVGMGGQGKTTIARKVYNHDIVISHFDVRAWCIISQTYNRRELLQDIFNQVTNND-DDVL---ADILKKNLTRKRYLIVLDDMWDDAA--WDDFCLCF-PVNRSRIVVTTRLEKVGEHVK-----LYFLPFLTPDESCKLLQKKVFQE-E---DFP-LQDVSLAVAKRCRGLPLVVVLIAGIIKKPMEE-SWWHELFS---Y-LG-ES-EEY-SLSTMQLSYDNLPDHLRPCLLYIGMFPEDARIPVSKLISLWIAEGFMQNVES-GMEEAAEGYLMDLISSNVVRE-----NG---K-KVHDVVLHFCMERSR-KFMLAVS-EN--R
>XP_016579591.1
-----------NKSNMVGRDDQRKRLVEDLTR--SS-PKVIPIVGMGGIGKTTLANEVYNDACIRSHFDVCAWATVSQQQNVKEILLSLLRS---DKGEAEL---ADMLQKSLKCKRYLIVLDDIWKIEA--WEAVRLCF-P-KGSGILLTTRNTEVARDAGTKN-LSLQMDLMGPDESWSLFKSVAFSS-E---ALP-FETVGKQIADECHGLPLTIVVVAGLL-KKRAI-EDWRSVKS---F-VTNDP-DER-CSRVLGLSYDHLTSDLKACLLHFGIFPEDSDIPVKNLMRKWMAEGFLK--END-LEGEAEKCLQELVDRCLVKS-----DG--TK-IVHDLIYDLCLTELQ-N-IYIM--RG--N
>XP_016579595.1
-----------NNNNMVGRDDQKERLLENLTI--TP-HKVIPIVGMGGIGKTTLAKEVYNNESVLRRFDVCAWATVSQQHNRKEILLGLLRSI-KDTREAEL---VDMLQKSLKRKRYLIVLDDIWSCKA--WDGVRRCF-PDAGSRILLTTRNDEVAHDAGTEN-LSM---------------------------------------------------------------------------------------------------------------------------------------------------------------------------------------------------------
>XP_016579596.1
-----------NNNNMVGRDDQKERLLENLTI--TP-HKVIPIVGMGGIGKTTLAKEVYNNESVLRRFDVCAWATVSQQHNRKEILLGLLRSI-KDTREAEL---VDMLQKSLKRKRYLIVLDDIWSCKA--WDGVRRCF-PDAGSRILLTTRNDEVAHDAGTEN-LSM---------------------------------------------------------------------------------------------------------------------------------------------------------------------------------------------------------
>XP_016579597.1
-----------NNNNMVGRDDQKERLLENLTI--TP-HKVIPIVGMGGIGKTTLAKEVYNNESVLRRFDVCAWATVSQQHNRKEILLGLLRSI-KDTREAEL---VDMLQKSLKRKRYLIVLDDIWSCKA--WDGVRRCF-PDAGSRILLTTRNDEVAHDAGTEN-LSM---------------------------------------------------------------------------------------------------------------------------------------------------------------------------------------------------------
>XP_016580452.1
Q----RGRLFLHETEVIGLDDDFNMLQAKLLD---QDYGVISIVGMPGMGKTTLAKKLCKH--VYHHFECSAMVYVSQQPILGEIFLDIGKQ---EERKDNL---ENNLRSFLKRKRYVILLDDIWSVEF--WDDFKLIL-PF-RGKIIITTRNSNIGRYIG-----SHVLEPLDSEKSVALFTNRIFSDNNY--EAS-LENIGKKIVERCDGIPLAIVLIAGMLRAERTE-HAWNSMGQ----NIQ-DQ-----CDNILSVSYNDLPPALRPCFLYFGLFPEDHEIPASDVTNMWIAEKFIVASDNRRVEDIAEDFLNDLVSRNLIRT-----QG---R-AIHDLLHSLCISLAR-NFFLTK--TRLRR
>XP_016580646.1
-------HDGEQENIVVGHETEYKMILDQLVR--GE-LEVVSIVGMGGIGKTTLATKLYRDPCIMPHFDLLAKATVSQEYCARNVLLGLLSSSR---SYDQL---ADRLQKLLKGKRYLVVIDDIWTTGA--WDDIKLCF-PCKGSRILLTTRNVEVAEYAS-SG--LYHMRLMNFDESWSLLYEKVFAK-D---SFP-FEQLGKQIALKCGGLPLAIVVIAGLLSKGKAL-SEWQSIGS---A-VSTDV-DIQ-CMRVLALSYHYLPHHLKPCFLYFAIFPEDELVFVDKLVELWVVEGFLKV-EM-KIEEVARKNIKDLIDRSLISR-----DG---K-EMHDMIRELCLREAR-NFVNVLQSSKRGR
>XP_016580647.1
-------HDGEQENIVVGHETEYKMILDQLVR--GE-LEVVSIVGMGGIGKTTLATKLYRDPCIMPHFDLLAKATVSQEYCARNVLLGLLSSSR---SYDQL---ADRLQKLLKGKRYLVVIDDIWTTGA--WDDIKLCF-PCKGSRILLTTRNVEVAEYAS-SG--LYHMRLMNFDESWSLLYEKVFAK-D---SFP-FEQLGKQIALKCGGLPLAIVVIAGLLSKGKAL-SEWQSIGS---A-VSTDV-DIQ-CMRVLALSYHYLPHHLKPCFLYFAIFPEDELVFVDKLVELWVVEGFLKV-EM-KIEEVARKNIKDLIDRSLISR-----DG---K-EMHDMIRELCLREAR-NFVNVLQSSKRGR
>XP_016580695.1
----RWTSHVFDQTLIVELSEDTRKIKEWILSHSES-LHLVGIVGMGGLGKTTIVQKIYNDRQVNVRFQKKVWVSVSQTYDDLSMMKGILKQLNADDSGTDKRDLLNRIRVALSHKSYLIVMDDVWSFDDGWWDRISSGLPKEHNSCIIITSRNEDVVKRMGATESRIHRPRLLDDEESWSLFCKVAFLSTKGKC-NTQLEEVGREIVRKCHGLPLAIKTTGGMLSSKPQSLGEWTRICENFREKLVSDCVSNISVMASLQLSYDELPSHLKQCILCFSIYPGDHEIEAEHLVRWWVGEGLVRGDDTETATYVAFNYLSELVSRCLVEAVQRSFDGRVYSCKMPDMVRDMTILVAEDKMFCNFATVNSRH
>XP_016580696.1
--RTRWTSHIFDKDDIVGLSEDTTKIKKWILPHSES-LHCVGIVGMGGLGKTTVAQKIYHDIQVNARFQKKVWVSISQTYDELSIMKGILKQLSADDSGTDKGDLLNRIREALSHKSFLIVMDDVWDIVDGWWDRISKGLPKEHNCCIIITSRNEDVVRRMGATESRIHRPRLLDEEESWSLFCKVAFLSTNGKC-NSQLKDVGREIVRKCHGLPLAIKTTGGMLSSKPHSLVEWMRICKNFREQLVSDSASNSSVMASLQLSYDELPSRLKQCILCFSIYPDDHEIEAEQLVRWWVGEGLVRGDGTETATDVAFNHLSELVSRCLVEAVQRRFDGRVYSCKMHDMVRDMIILMAEDEKFCSFATVDSRH
>XP_016580697.1
--RTRWTSHIFDKDDIVGLSEDTTKIKKWILPHSES-LHCVGIVGMGGLGKTTVAQKIYHDIQVNARFQKKVWVSISQTYDELSIMKGILKQLSADDSGTDKGDLLNRIREALSHKSFLIVMDDVWDIVDGWWDRISKGLPKEHNCCIIITSRNEDVVRRMGATESRIHRPRLLDEEESWSLFCKVAFLSTNGKC-NSQLKDVGREIVRKCHGLPLAIKTTGGMLSSKPHSLVEWMRICKNFREQLVSDSASNSSVMASLQLSYDELPSRLKQCILCFSIYPDDHEIEAEQLVRWWVGEGLVRGDGTETATDVAFNHLSELVSRCLVEAVQRRFDGRVYSCKMHDMVRDMIILMAEDEKFCSFATVDSRH
>XP_016580698.1
--RTRWTSHIFDKDDIVGLSEDTTKIKKWILPHSES-LHCVGIVGMGGLGKTTVAQKIYHDIQVNARFQKKVWVSISQTYDELSIMKGILKQLSADDSGTDKGDLLNRIREALSHKSFLIVMDDVWDIVDGWWDRISKGLPKEHNCCIIITSRNEDVVRRMGATESRIHRPRLLDEEESWSLFCKVAFLSTNGKC-NSQLKDVGREIVRKCHGLPLAIKTTGGMLSSKPHSLVEWMRICKNFREQLVSDSASNSSVMASLQLSYDELPSRLKQCILCFSIYPDDHEIEAEQLVRWWVGEGLVRGDGTETATDVAFNHLSELVSRCLVEAVQRRFDGRVYSCKMHDMVRDMIILMAEDEKFCSFATVDSRH
>XP_016580700.1
--RTRWTSHIFDKDDIVGLSEDTTKIKKWILPHSES-LHCVGIVGMGGLGKTTVAQKIYHDIQVNARFQKKVWVSISQTYDELSIMKGILKQLSADDSGTDKGDLLNRIREALSHKSFLIVMDDVWDIVDGWWDRISKGLPKEHNCCIIITSRNEDVVRRMGATESRIHRPRLLDEEESWSLFCKVAFLSTNGKC-NSQLKDVGREIVRKCHGLPLAIKTTGGMLSSKPHSLVEWMRICKNFREQLVSDSASNSSVMASLQLSYDELPSRLKQCILCFSIYPDDHEIEAEQLVRWWVGEGLVRGDGTETATDVAFNHLSELVSRCLVEAVQRRFDGRVYSCKMHDMVRDMIILMAEDEKFCSFATVDSRH
>XP_016580701.1
--RTRWTSHIFDKDDIVGLSEDTTKIKKWILPHSES-LHCVGIVGMGGLGKTTVAQKIYHDIQVNARFQKKVWVSISQTYDELSIMKGILKQLSADDSGTDKGDLLNRIREALSHKSFLIVMDDVWDIVDGWWDRISKGLPKEHNCCIIITSRNEDVVRRMGATESRIHRPRLLDEEESWSLFCKVAFLSTNGKC-NSQLKDVGREIVRKCHGLPLAIKTTGGMLSSKPHSLVEWMRICKNFREQLVSDSASNSSVMASLQLSYDELPSRLKQCILCFSIYPDDHEIEAEQLVRWWVGEGLVRGDGTETATDVAFNHLSELVSRCLVEAVQRRFDGRVYSCKMHDMVRDMIILMAEDEKFCSFATVDSRH
>XP_016580702.1
--PTRWTSHIFNQSEIVGLSEDTSKIKDWILCHSES-LHRVGIVGMGGLGKTTIAQKIYHDRQVNVRFQKKVWVSISQTYDELSIMKGILKQLSADDSGTDKGDLLNRIREALSRKSYLIVMDDVWSIDDGWWDRISRGLPKEHNSCIIITSRNEDVVKRMGATESRIHRPRLLDDEESWSLFCKVALLSTKGKC-NTQLEEVGREIVRKCHGLPLAIKTTGGMLSSKSHSLGEWKRICENFREKLVSDCESNLSVMASLQLSYDELPSHLKQCILCFSIYPDDHEIEAEQLVRWWVGEGFVRADGTETATDVAFNHLSELVSRCLVEAVQRRFDGRVYSCKMHDMVRDMTILVAEDEKFCSFATVYSRH
>XP_016580703.1
SGKVRWTSDIIDESQTIGLDEDTRTLKKWILPCNGS-LQLIGIVGMGGLGKTTLAQKIYNDREVCSCFNLKIWVCKSN-FGELEIMKSILQQLKKDDHGSDRSVLLKGIHEALLNKKYLIVMDDVWSIEDGWWKHIFEGLPKNQSSCIIVTSRNEEVVKRMGVEEEQIHRPKLLSDEEGWLLFSKVAFASSKGKCKDPELKRVGKGILKKCGGLPLAIKTIGGLLSSKSQLRSVWQDIGEDLPQVLVDESKSYDSLLATLQRSYDELPVKLKQCILCFAIYPEDSEIEVDQLANWWIGEGFIYKKGRKIARKMALECLSELISRCLVEAVRKRYDGRVYSCKMHDMIREMIIRVAKRESFSSLASIHSRR
>XP_016580704.1
SGKVRWTSDIIDESQTIGLDEDTRTLKKWILPCNGS-LQLIGIVGMGGLGKTTLAQKIYNDREVCSCFNLKIWVCKSN-FGELEIMKSILQQLKKDDHGSDRSVLLKGIHEALLNKKYLIVMDDVWSIEDGWWKHIFEGLPKNQSSCIIVTSRNEEVVKRMGVEEEQIHRPKLLSDEEGWLLFSKVAFASSKGKCKDPELKRVGKGILKKCGGLPLAIKTIGGLLSSKSQLRSVWQDIGEDLPQVLVDESKSYDSLLATLQRSYDELPVKLKQCILCFAIYPEDSEIEVDQLANWWIGEGFIYKKGRKIARKMALECLSELISRCLVEAVRKRYDGRVYSCKMHDMIREMIIRVAKRESFSSLASIHSRR
>XP_016580718.1
--LGSHRHARNA-ENLVGMESRMQKV-YKMLG---SGVRFLGILGMSGVGKTTLARVIYDN---RSQFEGACFLHVKDRSAKQELLSEILVT---NDNLYE---GASMEIERLQYKKVLLVLDDVDHIDQ--LEALAGWY---LGSRVIITTKDKHLVKHEV--EKI-YRMTMLNDNESLQLFKLYALKK-N----HLEFRDLSAQVIRHSGGLPLALKVLGSFLYG-RDF-AEWKSLEQ-----IPEDG-----VVKKLELSFNGLNI-EQKILLF---FIGKKKESVTRILE---SFNFIG------I--------KVLMEKSLI-------QG------VHQLIQEMCWYIIR---------RRYSR
>XP_016581248.1
-------FPLDQKDMIVGLDEDLLKIKDRLIV--QS-LEVVPIVGMGGIGKTTLARRVYDDSLITYHFYVRAWISVSQEFDRRDIFLGILQSIS-EVTTEQL---AERVYRSLKGRKYLILLDDMWSIEP--WQHVRRSF-PDNGSRIVLTTRLVDVASSAS-SA--LHQMRFLSMEESWTLLRDKVFGN-D---SYP-LEKIGRYIGHQCQGLPLAVVAIGGLLSKRKET-SSWENVGS---L-MTSDS-M-D-CLSILSLSYNHLPPYLKPCFLYIGVFAETREIPVWKLIKLWIAEGFIKK-KH-KLEGVAEETLRELVDRSLVHS-----VG---K-KMHDLVRDMCLREAQ-NFI-----T----
>XP_016581515.1
------------DINLIGKNKETNK---------GSRTSVVCINGLPGVGKTDLALEFAYR-----RYKMVLWIGFRQNINLSDVSAD-------KESDEQESEAFKRVKREIFRDPYLIIIDNLETEKE-WWEDLRDLI-PNTGTHVIITTQLNRVMN----FD--PLHLQPLTTPDAMILIRGRRK---E----YP--VEFLQKFDEKLGRSSFGLWVVGSLLSE--------SAVNQ--------------VPEETTSCSNLSIPHQRTNPFLLTTLLQQRDSLASRMLQGAWFAPAPIS------LKKIVKVALTSQAWKSLVRKANR--QG------FHPITQIFAKRKD----------AK---
>XP_016581615.1
-------FTLNQNDITVGLDEDLLKIKDRLIV--QS-LKVVPIVGMGGIGKTTLARRVYDDALITYHFYVRAWINVSQGFNTRDIFLGILRSIS-EETTEQL---AERVYQSLKGRKYLIVLDDMWSIQA--WQQVRRPF-PDNGSRILLTTRLVDVASCAS-SG--LHQMRFLSMEESWTLLRDKVFGN-S---SYP-LEKIGRYIAHRCQGLPLAVVAIGGLLSASKET-GSWKTVGS---L-VTSDA-M-D-CLSILSLSYNHLPQYLKPCFLYMGVFSKNREIPVWKLIRLWIAEGFIKK-ED-KLEDVAEENLRELVDRSLVWN-----LG---K-KMHDLVRDMCLREAR-NFI-----TR---
>XP_016581914.1
--LNRAVLSVA--VHPVGIDSRVKDI-NLWLQ---STVDIMAVYGMGGIGKSTLAKTAYNL---FDKFDGSSFLAVSKTSERHRLLSNVLGK---KVNVDE---GVIKIQEAIQCRRILLVLDDVDDRDQ--LNAVLGWF---PGSKIIITTRNQHFDASEVCSCKM-YKVTPLNAQESIRLFSWHAFGK-E----KPDHEDLSEKVILHCKGNPLALKVLGSSLCD-KSI-EVWESLKA-----IPDNK-----ILEKLRISYDLLDDDIQKLFLF---FVGKDKNYVITILD---GCGFIG------I--------QILSDRCLI---------------VHSLIQDMGREIIR---------WKRSR
>XP_016581917.1
--INRSVIGIA--PYLIGIHSRAKNL-NLWLN---IGVSIAGVCGMGRIGKTTIAKYVFNV---YDNFERSNFLEIRQYSEYGRFLADTVRG---KESIDE---GICQIKAAISGKRVLLVLDDIDRLGQ--LDAVLGWF---LRSRIIITTRHS-------------------------EWYSW-------------------EIIWK-----------------------DFWE--------------------------------------------------------------------------------------------------------------------------------------
>XP_016581919.1
--INRSVIGIA--PYLIGIHSRAKDL-NLWLN---IGVSIAGVCGMGGIGKTTIAKYVFNV---YDNFEGSSFLETRQYSEYERFLADILRG---KESIEE---GIYQIKAAINGKRVLVVLDDIDRLGQ--LDAVLGWF---PGSRIIITTRHSELRAYEI--DMV-NMVDRLTKEESFELFSWHAFGN-N----QPHYKQLSERMVKHCEGLPLALQLLGSSLSG-KAV-DVWESLEA-----IPNSQ-----VA-----------------------------------------------------------------------------------------------------------------
>XP_016581921.1
--INRSVIGIA--PYLIGIHSRAKNL-NLWLN---IGVSIAGVCGMGGIGKTTIAKYVFNV---YDNFEGSSFLETRQYSEYERFLADILRG---KESIEE---GIYQIKAAINGKRVLVVLDDIDRLGQ--LDAVLGWF---PGSRIIITTRHSELRAYEI--DMV-NMVDRLTKEESFELFSWHAFGN-N----QPHYKQLSERVVKHCEGLPLALQLLGSSLSG-KTV-DVWESLEA-----IPNSQ-----VAKKLKVSYDSLDDHDQNLFLF---FVAKNINIVATVLE---GCGYVG------I--------QNLIDRFLL-------NE------MHQSVRDMGRDIVR---------GKRTR
>XP_016581975.1
D-RTKVTGSFVMTSKICGRNDDKKKLLELLFTACDGNVSIIPIVGIGGLGKTTLAQLVYNDEKVNHFFDIKIWVYVSRDFDVSKLILSIIQSATKRKELLEMDLLQAHFQDSLGGKRFLIVLDDVWNEDQDEWDKLGDLLQSGSGSRIIVTTRSTKAASIVGTTS--PYCLQGLTEDDCWILFKQRAFSKEE-EVEHPDLLEIGKQIIRKCGGVPLAAKTLGSLLRFKREK-EDWLFVQESELWKLEECNSG---ILPALRLSYLHLPLHLKRCFAFCSLYPKNYEIQKEKMIQIWIAEGLITCLERNRLEDVGNEYFNDFLCLSFFQEVKK-DETDLALYKMHDLIHDLARSVGS-KDFMILM-ARVHH
>XP_016581977.1
S-KRRETGSFVMSSEVFGRGDERRKIVEQLLTSSASEPPVVSIVGVPGIGKTTLAQLACNDDEVRKHFDLRIWVFVSEEFNVKNILRAAIESTTSTKELSELDALQSKLWNILHRKRYLLVLDDVWSDDQEDWDMIMPLLSAFDGSKILITSRRPKIAFMMGSTN-LIHSMKRLTEEDTWALFKRYAFHNVK-ESDCQNLLSIGKEISKKCVGVPLEAKIIGSMMRFKKEE-KEWLHVKNSSIWNLGCFKKA---IAPVLLLSFLHLPSNIKHCFSFCSTFPKSYEIKKENLINMWIAHGLVFADEEGKLEDIAAEYFDELLWMSFFEKVNE-GDGYLTTYKMYDLFYSLARHLTT-NETTILL-ANIRH
>XP_016582092.1
-------QH-MEGDIVQGLDEDLEIIVRRLTE--PL-LDIITITGMGGIGKTTLARKAHDHLKIRYHFDIRVWVTISQVYGSRNVLLEALRCISKKDNNNEL---ADLVQKKLKGPRYLVVVDDIWSTDV--WDSVRRIF-PCNRSRILLTTRETRVAIYAN-PI--RHEMNPLNSDNSWKLLCDKVFPN-Y---DHP-LEEIGKQLAEKCHGLPLTITVIAGHLSKARTL-GSWMDMSE---I-IASHP-D-K-CLGVLGLSYHHLPNHLKPCFLSIGSFPEAYQVETWRLIQLWIAEGFIRSPSD-KLEEVAEDYLEDLIGRNLIRR-----NG---E-KMHDLLREFCLTEVE-KFMHVESTGR--R
>XP_016582096.1
-------------------------------M--QS-LEVVPIVGMGGIGKTTLARRVYDDSLVTYHFYVQAWINVSQEFDTRDIFLGILLSVS-EVTNEQL---AERVYRSLKGRKYLVILDDMWSIEA--WKHVRISF-PDNGSRIVMTTRLVDVASSAS-SG--LHQMRFLSMEESWTLLCDKVFGD-G---SYP-LEKIGRYIGHQCQGLPLAVVAIGGLLSKSKEA-SSWEN--------------------------------------------------------------EFLQK-------------------------------------------------------------S----
>NP_001234202.1
-------PPVVEEDDVVGFDDEAQTVIDRLLE--GS-LEVIPVVGMPGLGKTTLATKIFKHPKIEYEFFTRLWLYVSQSYKTRELYLNIISKFTGKHSEKDL---ALKVQEILEGGKYLIVLDDVWSTDA--WDRIKIAF-PNKGNRVLLTTRDHRVARYCN-----PHDLKFLTDEESWILLEKRAFHK-A---KCL-LETNGKSIARKCKGLPLAIVVIAGALIGSKTI-KEWEQVGE---HFINRDQPN-S-CDKLVRMSYDVLPYDWKACFLYFGTFPRGYLIPARKLIRLWIAEGFIQYRD--LPECKAEEYLNELVNRNLVRT-----DG---Q-KVHDMLYEFCWQEAT-NLFHEVREHR--R
>NP_001234836.1
------------VEVTVGHEEEEAWIIGQLLD--EE-LDVISIVGMPGVGKTTLANKVYNNTLVASHFNVRAKCTVSQNFNKSKVLREILQQVTGGGSEYDL---AEKLRVALYDKRYLIVLDDVWDIAT--GEMLIACF-PVRGNRVILTSRSGEVGLKVK-----PVDLQVLTDEKSWELFEKRVFGD-EG--SCP-LLDIGHEIVEKCKGLPLALVLIAGVIVRKKEK-DFWVKLDS---F-TSSNI-NSQ-IMNVMQSSYDHLPYQLKPLLLYFATLQKSERTPVSTLMQLWMAEGLVD--HDICLEEVTESYLDALISSGLIPSG------TSVM-RVHDVVHDFCSVKAG-KFFKLI--HR--R
>NP_001289831.1
-----HINPVT-DEDIVGFGNDIEKMFQYLIR--GT-LDVVPIVGMGGQGKTTVARKVYNSDNIVSHFDVRAWCIVSQTYNRRKLLQDILSQVTGKD-DDIL---ADELRKSLMGKRYLIVLDDMWDCMA--WDDLRLSF-PSNRSRIVVTTRLEKVGEQVK-----PYSLPFLTKEESCELLQKKVFQK-E---DFP-LQDVSRAVAEKCKGLPLVVVLVAGIIKKKMEE-SWWNELFD---H-LNRES-EEY-SLSTMQLSYYNLTDCLKPCLLYMGMFQEDAIIRVSELISLWIAEGFVQSIES-GMEEAAEGYLMDLIQSNVVRR-----NG---K-KVHDVVLHFCLEKSL-KFMLAVF-EN--R
>NP_001318028.1
------RKSLTTDKIIVGFEEETNLILRKLTS--GP-LDVISITGMPGSGKTTLAYKVYNDKSVSSHFDLRAWCTVDQGCDDKKLLDTIFSQVSDDSN-IDV---PDKLRKQLYGKRYLIVLDDVWDTTT--WDELTRPF-PAKGSRIILTTREKEVALHGK-----PLDLRLLRSDESWELLEKRAFGD-E---SCP-LLDVGKEIAENCKGLPLVADLIAGVIAGEKKR-SVWLELSS---F-IL-NS-EVE-VMKVIELSYDHLLHHLKPCLLYFASFPKDTSLTIYELSIYLGAEGFVGNTEM-KMEEVVKIYMDDLISSSLVEI------G---D-LIHDLVHDFCLIKAR-KLFDRI--PR--Q
>NP_001318030.1
------RKSLTTNKIIVGFEEETNLILRKLTS--GP-LDVISITGMPGSGKTTLAYKVYNDKSVSSHFDLRAWCTVDQGCDEKKLLNKIFNQVSDDSN-IDV---PDKLRKQLYGKRYLIVLDDVWETTT--WDEVTRPF-PAKGSRIILTTREKEVALHGK-----PLDLRLLRPDESWELLEKRAFGD-E---SCP-LLDVGKEIAENCKGLPLVADLIAGVIAGEKKR-SVWLELSS---F-IL-NS-EVE-VMKVIELSYDHLPHHLKPCLLYFASFPKDTSLTIYEFNVYLGAEGFVGKAEM-NMEEVVKIYMDDLISSSLVEI------G---D-LIHDLVHDFCLIKAR-NLFDQI--PR--Q
>NP_001318035.1
------SKSLTTDKIVVGFEEETKWILRKLTS--GP-LDVISITGMPGSGKTTLAYKVYNDKSVSSHFDLHAWCTVDQGCDEKKLLNKIFKQVSDDSD-IDV---ADKLRKQLYGKRYLIVLDDVWDTTT--WDELTRPF-PSKGSRIILTTREKEVALHGK-----PLDLRLLRSEESWELLQKRAFGN-E---SCP-LLDVGKEIAENCKGLPLVADLIAGVIAGEKKR-SVWLESHS---F-IL-KN-EVE-VMKVIEISYDHLSDHLKPCLLYFASWPKDTIMTIYELNGFLGGEGFVGKTEM-KMEEVVKIYMDDLISSSLVEI------G---E-PLHDLVHDYCLIKAR-NLFDRI--PR--Q
>NP_001318045.1
------RKSLTTDKIIVGFEEETNLILRKLTS--GP-LDVISITGMPGSGKTTLAYKVYNDKSVSSHFDLRAWCTVDQGYDDKKLLDTIFSQVSDDSN-IDV---ADKLRKQLFGKRYLIVLDDVWDTTT--WDELTRPF-PAKGSRIILTTREKEVALHGK-----PLDLRLLRPDESWELLEKRAFGN-E---ICP-LLDVGKEIAENCKGLPLVADLIAGVIAGEKKR-SVWLKLSS---F-IL-NS-EVE-VMKVVELSYDHLPHHLKPCLLYFASMPKDTIMSIYELNIFLGGEGFVGKTEM-KMEEVVKIYMDDLISSSLVEI------G---D-LIHDLVHDFCLIKAR-NLFDRI--PR--Q
>NP_001333108.1
------RKSLTTDKIIVGFEEETNLILRKLTS--GP-LDVISITGMPGSGKTTLAYKVYNDKSVSSHFDLRAWCTVDQGYDDKKLLDTIFSQVSDDSN-IDV---ADKLRKQLFGKRYFIVLDDVWDTTT--WDELTRPF-PAKGSRIILTTREKEVALHGK-----PLDLRLLRPDESWELLEKRAFGN-E---SCP-LLDVGKEIAKNCKGLPLVADLIAGVIAGEKKR-SVWLELSS---F-IL-NS-EVE-VMKVIELSYDHLPHHLKPCLLYFASWPKDTTTTIYELNIFLGAEGFVGKEEM-KMEEVVKIYMDDLISSSLVEI------G---D-LIHDLVHDFCVIKAR-NLLDQI--PR--Q
>NP_001333428.1
-------KQRIN-EEIVGFEDVKDELIGKLKG--GS-LDVISIVGMAGLGKTTLANKLYSDESVVSHFNIHAHCCVSQEYTRKDLLLAILRNITDERTENEL---ADRLRKLLMFKRYLLLIDDVWETSA--WDDLKLCF-PHMGSRIILTTRHYEVASYAK-----PHMLRSLNNDESWMLLNKKVFNN-E---SFP-LRDAGQEIVRKCDGLPLSIILIAGILIRKKEK-YCWEQLGP---N-IQDQM------EGTLDLSYQNLPPYLKPCFLYLGVFSEDEEIQVSKLTWLWIAEGFIKPHG--KLEEIAENYLENLVGRNLVRS-----NG---R-KIHDLVHEFCRKKAK-NIIQRIFPSR--R
>XP_004231117.1
-------NA-NLENDVVGLDDDLEKVIERLLG--YS-REVVAITGMGGIGKTTLAKKAYDYPRVRSRFDVHAWVTVSREYGMRRLLLSLARCIPG--TEDQL---AESLYRKLKDRRYLIVIDDIWSTKV--WDDVTRCF-PDNGSRIILTSRLKDVAAYAN-PD--LHEMGVLSLDDSWKLLSIKVFVN-D---LCP-LEDIGKQIAERCGGLPLAILVVAGHLSKSMRR-ESWITVNS---V-VANDP-D-K-CLGVLGMSYNYLSNHLKPCFLSIGAFPEDFEIKARTLIQVWVAEGFLKAEV--ELEKVAEECLEDLISRNLIRR-----NG---E-RMHDLLRDLSLREAQ-KFLHVTLAGR--G
>XP_004231569.2
-----------NKNIMVGRGDQRERLLEDLTR--GS-PKVIPIIGMGGIGKTTLAIEVYNDAHVRSHFDVCAWATLSQQHNVKEILLNLLRS---GALEAEL---ADMLRKSLYGKRYLIVMDDIWSIKA--WDDVRRFF-P-KGSRILLTTRNNEVACYANTEN-LSLQMSFMDQDESWNLFKSVAFAN-E---ALP-FENIGKKIAEKSHGLPLTIVVVAGLL-KKKTI-EDWETVKS---F-VNNDP-DEQ-CSHVLGLSYNHLTSDLKTCLLYFGIFPEDSEIPVNHLKRLWMAEGFLN--END-LEGEADKCLQDLINRCLVKS-----DE--TK-IVHDLIYDLCLRQIQ-N-LFIIPNCQ--P
>XP_004233876.2
------------SKSMVIFDEDEQLLMENILG--GT-LGVIAIVGMPGHGKTTLAKKLYRHENIVNRFDVRSWCTVSKVYDKRKILLELLGY---EHSVDEL---IQQVRMCYEKRRYFIVIDDVWSTVV--YDELVSLF-PNSRSRIVITTRLDEVDSYSF------HRLSFIAEEKSWLLLRNIVFKQ-E---NCC-FEEIGKQIAKSCAGLPLAVVLIGGLLARDKKK-GIWTKLSA---SKVAGEA-EWY--MDIIELSYKHLPSYLKPCFRYFGMFLEDEEVSVNKLMRMWAAEGFVQSD---R-EIVAKDYLIDLITSNLVRF-----LG---D-KLHDLVQDFCLKKAK-NFLLKVSNQR--F
>XP_004234046.1
-------APVVEEDEVVGFDEEADEIINRLLG--GS-VEFISIVGMPGLGKTTLANKVFK--SVGYEFYNRIWVYVSQSYTRRDLFLKIINQFTREQTEEAL---AEVIRKHLLFGKYLIVLDDVWTQEP--LDDVKIAL-PNMRGKVLFTTRDDEVGKFCC-----PHHIKFLTDHECWELLQKKVFHK-D---KCP-LEVLGKRIAKKCMGLPLAALVIAGALTGGKTK-SEWEIVSE---HIISSD-IR-M-TKKLVQMSCDSLPVNLKACFLYCGAFPKGSEIPAWKIVRLWIAEGFIRETG--SIESVAEGYLNELVSKSLLRT-----NG---Q-KVHDMLHEFCTLEAS-NFFKEIQEFR--R
>XP_004236921.1
------------VEVTVGHEKEESQIIDQLLD--EE-LDVISIVGMPGLGKTTLANKVYKNTLVASHFHVRAWCTVSQKYNKSKVLLEILQQVTAEEKVDDL---AEKLRTALLDKRYLIVLDDVWDIAT--GEMLIACF-PVRGNRVILTSRSSEVGLKVK-----PLNLELLTPEESWDLFEKRVFGD-EG--SCP-LSKVGHQIVEKCKGLPLAIVLIAGVIVRKKEK-DFWLKLDS---F-ISTNI-NL-----VMQLSYDHLPCHLKPLLLYFATTQKSQRTPVSTLMQLWMAEGFVD--HD--LEEVTQSYLDALISSSLIPSE------MPSM-KVHDVVHDFCSEKAK-KFLKLI--HH--R
>XP_004236958.1
-------GPSLENDAVVGFDDEANKVIKRLVE--GPLVDIIPVVGMPGLGKTTLARKIYNDPKLTYEFYSIVWVYVGQEYKAKDIYLRILKFFKKEDDVDTL---AKAIGGYIKGGRCLIVLDDVWEDDV--IDHVMKVF-ANKGHRIMMTTRDTRLGFFAN-----PHKLKFLETEESFELLVMRVFGR-G---GCP-LVVTGTEIARKCGGVPLVVVVIAGALRG-SDK-KDWERVVQ---YLGEHTE-D-S-CLKYVKMSYDYLPREVQMCFLYCGVFPRGFDIPCWKLIRLWIAEGLIKPQE--SLEEIAEFYLTDLLNRNLVKR-----DG---Q-KLHDMLYQFCKKEAS-WLFEE-LDCR--R
>XP_004236959.1
-------G---EDDEVVGFDEEAQQVMKRLVE--GP-LDIIPVVGMPGLGKSTLARKIYNEFEFSYEFFSIVWVYVGREYKIKDTCVRILKCFEKEDDVDAL---GKAIRDAIRGGRCLIVLDDVWEAEV--VDVVKRVL-PNKGHRIMMTTRHANLASYAN-----PYYMKPLHAEQSFELLVNRAFGN-G--NSCP-FVELGQSIAHKCNGIPLQIVLIAGILRG-TDR-RYWERLSQ--YHLYDEED-K-Y-RGVFVEMSYNHLPQDVQTCFLYCGVFPQGFDIPAWKLIRLWIAEGLIKPQSP-YLEEIAEFYLNHLVQRNLVKR-----DG---Q-KLHDLLHEFCRDEAS-WLFQHVQDCR--R
>XP_004237148.1
-------SDKLEDDIVRGIDDDLQIIIKRLTG--PP-LDIVTISGMGGIGKTTLARKAYDHLTIRYHFDILAWVTISQEFQCRNVLLEALHCISKKDDENEL---ADLVQKNLKGRRYLVVVDDIWSRDV--WDSIRGIF-SYNGSRILMTTRENEVAMYAN-TC--PHEMSLLSAGNGWKLVCDTVFPK-H---DHP-LEEIGKEIVEKCQGLPLTISVIAGHLCKARTL-EGWKDLSE---I-IASHP-D-E-CLAVLGLSYHHLPNHLKPCFLSMSSFQEDFHFETQILIQLWIAEGFIRTCNG-KLEEVAIDYLEDLISRNLLRR-----NG---E-KIHDLLREFCLTEAE-KHMHVEPTVR--R
>XP_004237188.1
------------VEVVVGHEEDEAWIIGQLLD--EE-LDVISIVGMPGVGKTTLANKVYNNTLVASHFHVRAKCTVSQNFNKSKVLREILQQVTAETSEDDL---AEKLRVALLDKRYLIVL-------------------------------------------------------------------------------------------------------------------LDS---F-ISTNI-NL-----VMQLSYDHLPCHLKPLLLYFATTQKSQRTPVSTLMQMWMAEGLVD--HD--LEETTQSYLDALISSSLIPSW------ASVM-KMHDVVHDFCSLKAK-RFFKLI--HR--R
>XP_004237189.1
-------GSSLENHEVVGFDEEATKVINRLVE--GA-LDVIPVVGMPGLGKTTLARKIFNDPKISREFFSYIWVFIGQSTCVKDILFNILKGFTNDENEASI---TDEIRKRVNGGKCLIVLDDVWDPNV--VDIVKTVF-PNKAHRIMMTTRHEDIARSVN-----PHNLKFLDGDESFQLLEKRAFGV-S---RCP-LVEHGEAIVAKCSGVPLTIVVIAGALRG-TSE-IDWKVVGK---HLIQEDKLQ-R-CVNVVRLSYNHLPQEKKSCFLYFGAFPQGFDIPAWKLIRLWIAEGLIMSKSG-NIEEIAEYYLNDFANRNLVKK-----ND---R-KVHDMLHEFCVEEAT-TLFKQVQNCR--R
>XP_004238948.1
-------APVVEEDDVVGFDDEAKTVIDRLIG--GS-VEVVPVVGMPGLGKTTLAYKIYKDPKVEYEFFTRVWVYVSQTFKRREIFLNIISKFTRKQPEDDL---ANEVKELLKGGKYLIVLDDVWTMEA--WDRIKIAF-PNKRNRVLMTTRQSNVAKRCN-----PHDLKFLTKDESWELLEKKVFHK-E---KCP-LELPGISIAEKCMGLPLAIVVIAGALIGGKTT-REWELVGE---HLINRD-PE-N-CKKLVQMSYDRLPYDLKACFLYCGAFPGGSQIPAKKLIRLWIAEGFIQYQP--LLEDVAEDHLNDLVNRNLVRS-----SG---Q-KVHDMLHEFCRHEAM-NLFQEIQEYR--R
>XP_004238957.1
------S---N-DEEFVGFKEDVKQIIQKLTR--GT-REVISIVGMAGLGKTTLARKVYNSHSIAEHFDARAFCIVSQTYSTRKLLIDILKQVTGKHEDEDV---ADMLRKELYFKRYLIVLDDMWKYQT--WEDLQLCF-PVRGSRIMVTTRVQEVATKM------TYSLRFLTDEESWELLQKKVFKR-G---RVP-LKEAGFEVARNCKGLPLVIVLNAGIIAQERCV-SVWEELSS---L-GL----EEQ-SRKAVQSSYDYLRDHLKHCLLYVGYFPEDYNIPVSDLLNLWIAEELVPNIDT-ELEKSSKDCLIDLVNRSLLRR-----NG---D-KVHDLIREFCSRELE-DFKQRFN-----R
>XP_004238960.1
-----PS---I-DEELVGFDEHAQNITDYLIR--GT-LDVVSIVGMAGLGKTALARKVYNSRSIIDRFDVRAWCSVSQTYNRRQLVLQILTQITGHPNLDDP---EDILRKCLNGKRYLVVLDNIWDGKA--WDDFQSCF-PFHGSRIMITTRDKAMASYVK-----PYSLPRLEDDQSWELLQKKVFRG-K---SCP-LVNVGKLVAKACRGLPLLIIMIAEVLSREREG-SSWLKISS---H-VP--N-KEI-IMMTIQSSYDHLLDHLKPCLIYMGLFPKKYEIPVSDLLKWWIAEEFVHHIDT-LLEELSEICLHDLVGTNLVTR-----NG---K-KVLDHVRDFCLRKIT-KFIVPYD-EQ--R
>XP_004239116.1
------------NEEMEGFQDTIDELKDKLLG--GS-LDVISIVGMPGLGKTTLAKKIYNDPEVTSRFDVHAQCVVTQLYSWRELLLTILNDVLEDREDGEI---ADELRRFLLTKRFLILIDDVWDYKV--WDNLCMCF--VNRSRIILTTRLNDVAEYVK-----PHHLRLFRDDESWTLLQKEVFQG-E---SCP-LEDVGFEISKSCRGLPLSVVLVAGVLKQKKTL-DSWKVLSS-----QRIGSLE-E-SISIIGFSYKNLPHYLKPCFLYFGGFLQGKDIHVSKMTKLWVAEGFVQANE--NQEDTAQGFLDDLIGRNLVKR-----NA---K-KIHDLLHKFCMEKAK-DFLLQI--PEEYR
>XP_004239388.2
-------NPGIK-EEMIGFEDEIKTLIRQLTR--GS-LDIISIVGMPGAGKTTLANRLYSYNSVVSHFDIRAQCHVFPVYSQRGLLLSMLQVSIDETETDEL---KDILSRILRSKRYLILVDDVWDHKA--WDDLKCCF-PDNGSRILLTTRYHDVADYVK-----PHHLRSLTHEESWKLLKMEVFGN-E---RCS-LKKVGKKIARKCGGLPLSIFLVAGILSNEETE-ECWNELGI---N-MSNAL------NDIIEQSYQHLPYYLKPCFLYFGTFLEDEEINVSKLTWLWIGEGFVKDHG--KLQDIAKVYLENLIRRNLVRS-----DG---N-KVHDLLLDFCKKKAE-HFLSWISSQR--R
>XP_004239389.1
-------RPGIN-GKTIGFEDEIEKLIHRLTG--GF-LDIISIVGMPGAGKTTLANRLYSYHPVVYRFDILGYCHVSPVYSKRGVLLSTLRVSIDENRTSTL---EDILVRNLRSRRYLILLDDVWDRNV--WGDLKRYF-PSNGSRILLTTRNDDVAYYVE-----PHNLRLLTYEESWELLCIEVFGN-K---SCS-LEKVGQEIARKCGGLPLSIVLVAGILSKEKTE-ECWSRLGS---Y-MASDA------KAIIEPSFQHLPYYLKPCFLYFGTFLEDEEINVSKLTWMWIAEGFVSNLG--KLQDIAKGYLDILIRRNLVRS-----DG---N-KVHDLLLDFCKKKGG-HFLSWTSSQR--R
>XP_004239390.2
----------IN-DDIVGFEDVITKLRDQLTR--GS-LDIISIFGMPGAGKTALANKLLLDKSVVDHFDICAQCYMSSVHSRREWLLSTLHVSIDENETSDL---AAMLRQILQTGRYLILLDDIPNDSA--WDDLESCF-YANGSRILLTTRNSNVAYYAR-----PLYLRMLNDGESWTLLKKKVFGE-G---FCS-FEKVGPKIVRKCGGLPLSIVFVASILAGERTE-QCWKQLGT---E-ISCYP------ENIIEQSYQNLPYHLKSCFLYFGMFSDHEEINISKLTLLWIGEGFVKYDH--KLEDIAEGYLKNLVESNLVRS-----GT---K-KIHDVLFHFCKARAH-NLIQRITFQR--R
>XP_004239469.1
-------MTSMS-EEMVGFQDVMYTLRGKLIR--GS-LDVISIVGMPGLGKTTIANKLFFDQLVVSHFDVRAQCCVSQVYTRKDLLLTILHSVKKDTPEDVL---ADKLRKLLMVQRYLILIDDVWETVA--WDDLKPSF-YANGSRIILTTRLGDVANDAK-----PHFLRLFTQEESWMLLKTKVFNT-K---SCP-LEDVGQRIAKRCGGLPLSVVLVAGILETEKET-NCWEQLGS---H-IQAKS------EDIINLSYQALPFHLKPCFLYFGVFLEDEEIRVSKLTWLWIAEGLVRSHE--KSEDIAEDHLKNLIGRNLVMS-----DG---K-KIHDLLLDFCKKKAK-NFLQCIC-SR--R
>XP_004239804.1
-----RNSSSTVGKIIVGFEEETEWIIRKLTS--GS-IDVISIVGMPGLGKTTLAYIVYNHKSIVDHFDVCAWCTVDQEHNEKKLLQNIFNQVIGKEDDDDV---ADKLRKRLCGKRYLIVLDDMWDTET--LDELMRPF-PFKGSRVILTSRKKEVALHGK-----PLYLRLLRSEESWELLEKRVFGE-E---GCP-LKDVGKKIARKCDGLPLVVDLISGVISREKKE-AFWLDLSS---F-IF-KD-EKE-VEKVIQLSYDHLSDHVKPCLISLSTYPKDKDIRISELKKLWISQGFVDQIEM-RAEEVVD----ELISSSLV--------------SIHDLVHDFCYIKGR-NLFHFI--PR--G
>XP_004240205.1
-----RNSSSTVGKIIVGYEEETEWIIRKLTS--GP-LDVISIVGMPGIGKTTLAYRLYNHKSIVDHYDVCAWCTVDQERNEKKLLQKIFNQVKGEENDDDV---ADKLRRRLCGQRYLIVLDDMWDTAT--LDELMRPF-PFKGSRVILTSRKKEVALHGK-----PLYLRLLRSEESWELSEKKVFGE-G---RCP-LEDVEKRIARKCDGLPLVVDLIGGVISREKKE-ALWAELSS---S-IF-KD-EEK-VLKVIQLSYDHLSDHVKPCLVYLATYPKDKDIRMSELKDLWISQGL----EM-RAEEVVD----ELISSSLV--------------SIHDLVHDFCYIKSR-KLFHFISSPR--G
>XP_004240498.1
------RKSLTTDKIIVGFEEETNLILRKLTS--GP-LDVISITGMPGSGKTTLAYKVYNDKSVSSHFDLRAWCTVDQGCDDKKLLDTIFSQVSDDSN-IDV---PDKLRKQLYGKRYLIVLDDVWDTTT--WDELTRPF-PAKGSRIILTTREKEVALHGK-----PLDLRLLRSDESWELLEKRAFGD-E---SCP-LLDVGKEIAENCKGLPLVADLIAGVIAGEKKR-SVWLELSS---F-IL-NS-EVE-VMKVIELSYDHLLHHLKPCLLYFASFPKDTSLTIYELSIYLGAEGFVGNTEM-KMEEVVKIYMDDLISSSLVEI------G---D-LIHDLVHDFCLIKAR-KLFDRI--PR--Q
>XP_004240499.1
------RKSLTTNKIIVGFEEETNLILRKLTS--GP-LDVISITGMPGSGKTTLAYKVYNDKSVSSHFDLRAWCTVDQGCDEKKLLNKIFNQVSDDSN-IDV---PDKLRKQLYGKRYLIVLDDVWETTT--WDEVTRPF-PAKGSRIILTTREKEVALHGK-----PLDLRLLRPDESWELLEKRAFGD-E---SCP-LLDVGKEIAENCKGLPLVADLIAGVIAGEKKR-SVWLELSS---F-IL-NS-EVE-VMKVIELSYDHLPHHLKPCLLYFASFPKDTSLTIYEFNVYLGAEGFVGKAEM-NMEEVVKIYMDDLISSSLVEI------G---D-LIHDLVHDFCLIKAR-NLFDQI--PR--Q
>XP_004240523.1
------SKSLTTDKIVVGFEEETKWILRKLTS--GP-LDVISITGMPGSGKTTLAYKVYNDKSVSSHFDLHAWCTVDQGCDEKKLLNKIFKQVSDDSD-IDV---ADKLRKQLYGKRYLIVLDDVWDTTT--WDELTRPF-PSKGSRIILTTREKEVALHGK-----PLDLRLLRSEESWELLQKRAFGN-E---SCP-LLDVGKEIAENCKGLPLVADLIAGVIAGEKKR-SVWLESHS---F-IL-KN-EVE-VMKVIEISYDHLSDHLKPCLLYFASWPKDTIMTIYELNGFLGGEGFVGKTEM-KMEEVVKIYMDDLISSSLVEI------G---E-PLHDLVHDYCLIKAR-NLFDRI--PR--Q
>XP_004242250.1
-----TSIY-D-DDEVVGFENDAEVIMMKLIR--GT-RDVISIYGMPGLGKTTLARKVYNNPSIANYFDVKAWCAVSQAYNRRTLLVEIFKQATDEIEDDDV---ADMLRRVLIGKRYLIVLDDIWDVEA--WEDLGICF-PGYESRVMVTTRIEQVTKHLQ-----PYSLKFLTSQESWELLEKKVFRG-E---SCP-LVEAGLQVALHCKGLPLAVVLIAGIIAKKREA-SLWVELSS---F-AL----GEQ-SMKVIQSSYHHLDDHLKPCLLYMALFPEDHKIPVDDLLKLWMAEEFVLNSET-EMEEASRNCLCGLLNKSLVRN-----NR---D-RLHDVVREFCLRKLT-KYMQLI--ES--R
>XP_004242251.1
-----TSIYDD-DDDVVGFEIHAQIIVNKLIR--GT-RNVISIYGMPGLGKTTLARKVYNNPSILNYFDVKAWCAVSQAYNRRTLLVEIFKQATSKIEDDDV---ADMLRKVLIGKRYLIVLDDIWDVEA--WEDLGICF-PGCGSRVMVTTRIEQIAKHLQ-----PYSLSFLTSEESWGLLEKKIFRG-E---SCP-LVEAGLQVALHCKGLPLTVVLIAGILGKEREA-SLWLELSS---L-AL----GQQ-SMKVIQSSYDHLEDHLKPCLLYMALFPEDHKIPVDHLLKLWIAEEFVLNAGT-EMEEACRVCLSDLLNRSLIMR-----YC---D-QLHDVVREFCLRKLT-KYMQLA--IS--R
>XP_004242252.1
-----TSIY-D-DDEVVGFENDAQIIMKKLIR--GT-RDLISIYGMPGLGKTTLARKVYNNPYIVNYFDVKTWCAVSQAYNRRTLLVEIFKQATDKIEDDDV---ADMLRKVLIGKRYLIVLDDIWDVEA--WEDLGICF-PGCGSRVMVTTRIEQVAKHLQ-----PYSLSFLSSKKSWELLEKKVFRG-E---SCP-LLEAGLQVALHCKGLPLVVVLIAGMLAKDRKS-SLWLKLSS---L-AL----GEQ-SMKVIQSSYDHLENHLKPCLLYMALFPEDHKITVDDLLKLWMAEEFVLNVKT-EMEEAYRVCLSDLLNKSLVIR-----NR---D-VLHDVVREFCLRKLT-KYM-----DS--R
>XP_004243044.2
-------SL-NLENVVVGLEDDLMKVMRRVTG--PP-REIVSIVGMGGIGKTTLAKKVYHHPEVRNRFDVHIWVTISQEYQTRDLLLCILSCIFQETSDDQL---MDMIYKKLKYRRYLVIVDDIWSIGI--WDLMTRFF-PDNGSRIILTSRHKEVAEHAD-PD--PHEMSLLNSDNSWKLLHDKVFSQ-H--DVCP-LEKIGKQVAQKCQGLPLALLVVAGHLSKPRTR-ECWDDISK---I-VASEP-D-K-CIGVLAMSYSYLPHHLKACFLSIGVFPEDFVIATERLIQLWVAEGFLRQEL--KMEQVGKECLEDLISRNLIRR-----SG---E-IVHDLVRDLILRQGE-KFLKVTTSVH--R
>XP_004243493.1
-------STI-EEKTVVGMKDDLNSILNCINA--HT-LIVISVVGMGGIGKTTLASKVFDDSMIRSQFDKHAWVTISQDYNKRQMLLEIVSSITG--SNDKL---LDTVYKGLKGRRFLIVIDDLWSTEA--LDLMRRIF-PDNKSRIILTTRLKTVADYASSPD--PHDMSFLSLDDSWNLFTERLFKK-D---PCP-LEVIGKHIIQQCQGLPLSIVVIAGLLGNGRTP-DNWKKLNS---F-FGKAS-E-K-CQAILSLSYNCLPQYLKACFLYIGSFPEDMEIHVSKLISSWIAEHFIKA-SN-TLEVVAEEYLQELTDRSLIRR-----NG---R-KIHDLLRQMCIREAQ-NVVHFTDGHR--R
>XP_004246080.2
-------QH-SEDDIMRGLDDDLEIIVERLTG--QL-LDIVTISGMGGIGKTTLARKAYDHLKLRYHFDVRVWITISQEYGRRSVLLEALHCISKKDDDNEL---ADLVQKSLKGRRYLVVVDDIWSTDV--WDSIRGIF-PYRRSRILLTTRETKVAMYAN-PI--PHEMNLLNLENSWKLLCDKVFPN-N---CHP-LEEIGKKIAEKCQGLPLTISVIAGHLSKSRTL-GSWMDLGE---I-ISSHP-D-K-CLGVLGLSYHHLPNHLKPCFLSMGSFPEDYHVETWRLIQLWITQGFIRRSSD-ELTEVAKDYLEDLISRNLIKR-----NG---E-KMHDLLREFCLTEVE-QFMYVESA-----
>XP_004248007.2
-----HINPVT-DEDIVGFGNDIEKMFQYLIR--GT-LDVVPIVGMGGQGKTTVARKVYNSDNIVSHFDVRAWCIVSQTYNRRKLLQDILSQVTGKD-DDIL---ADELRKSLMGKRYLIVLDDMWDCMA--WDDLRLSF-PSNRSRIVVTTRLEKVGEQVK-----PYSLPFLTKEESCELLQKKVFQK-E---DFP-LQDVSRAVAEKCKGLPLVVVLVAGIIKKKMEE-SWWNELFD---H-LNRES-EEY-SLSTMQLSYYNLTDCLKPCLLYMGMFQEDAIIRVSELISLWIAEGFVQSIES-GMEEAAEGYLMDLIQSNVVRR-----NG---K-KVHDVVLHFCLEKSL-KFMLAVF-EN--R
>XP_004248043.1
-----HSNLVT-DEEVVGFENKAEELIDYLIR--GT-LDVVPIVGMGGQGKTTIARKLYNNDIIVSRFDVRAWCIISQTYNQRELLQDIFSQVTGND-VDVL---ADMLRRKLMGKRYLIVLDDMWDCMV--WDDLRLSF-PVIRSRIVVTTRLEEVGKQVK-----PYSLPFLTTEESCQLLQKKVFQK-E---DCP-LQDVSQAVAEKCKGLPLVVVLVAGIIKKKMEE-SWWNELFD---Y-LDSEF-EEY-SLATMQLSFDNLPHCLKPCLLYMGMFSEDARIPASTLISLWIAEGFVENTES-GMEEEAEGYLMDLISSNMVRS-----KG---K-KVHDVVHHFCLEKSR-KFMLAVL-GT--R
>XP_004248174.1
-------CSPHLQATVLDLDNDLMTVKSRLIG--PP-LDVVSIVGMGGIGKTTLARKVYDDIYMEHHFYVRAWITVSQMHQHREMLLGILRCFS-YTT-EQL---AEQVYRSLKGRRYLIAMDDVWDTTA--WDVVKRSF-PDNGSRVILTSRLANVGIYAS-SG--PHYMRCLSVDRSLKLFNLKVFGR-E---NCP-LEKATKQIVGKCQGLPLAIVVVAGFCSKSKTE-NCWEDIGL---I-VSRET-E-E-CMDLLALSYKHLPHHLKPCFLYMGAFPKDYEISVSRLIKLWIAAEFLEY-FE-MFEEVAEGYLKDLIDRSLIRT-----SG---K-KVHDLLHDLIIREAW-RSI-----KS--N
>XP_004248175.2
---------MVEEENVVGFDDEARKISSRLTN--GS-LEIISIVGMGGLGKTTLAKKVYTDSSIEFHFYNRAWIYVSQLYSRKEVFLGILDSLSLDENDEKL---AGELFSHLRSKRYLVVIDDVWTMEA--WDDLQMAF-PTTGSRILLTTRNTEVALHAN-PE--PHHLRFLTHEESWELLSKKVFRK-G---ICP-LEDIGLQIAKKCYGLPLAIVVVSGLLLKEKTR-DWWKKVSS---Y-VARDP-K-Q-CMDVLALSYKHLPDHLKVCFIYFGVFPEDFEIPVWKLLRLWTSEGFVQKMQ--ELEDTAEEYLEDLVDRNLVKR-----SG---R-KIHDMLRDLSVKMGS-KFLEVFSP-R--R
>XP_004248798.1
-------PPVVEEDDVVGFDEEADIVINRLLG--ES-LEVVPVVGMPGLGKTTLANKIYKHPKIGYEFFTRIWVYVSQSYRRRELFLNIISKFTRKQCEEDL---ADEIQEFLKGGKYLVVLDDVWSDEA--WERIKIAF-PNKPNRVLLTTRDSKVAKQCN-----PHDLKFLTEDESWILLEKKVFHK-D---KCP-LVLSGKSIAKKCKGLPLAIVVIAGALIGGKTP-REWKQVSE---HLINRDHPE-N-CNKLVQMSYDRLPYDLKACFLYCSAFPGGFQIPAWKLIRLWIAEGFIQYKH--LLECKGEDNLNDLINRNLVRT-----DG---Q-KLHDMLHEFCRQEAK-NLFQEIREYR--R
>XP_004250409.1
-------SSIDEENTIIGMDDEFNTILDRLTT--QT-LTVIPIFGMGGIGKTTLAKKVYDDSYIRSRFDKHAWVTISEDFNQRQMLLEVASSI--SNSDDQL---MEIVYKGLKGRRFLIVIDDIWSTEA--WDQMQRIF-PDNKSRILLTTRLKYVADNVSCPE--PHCKSFLSLDDSWNLFTEKLFKK-D---SCP-LVKLGKHIVQQCQGLPLSIIVVAGLLVKDLTR-DNWKKLKS---F-FGTVS-E-R-CQSILSLSYNYLPQYLSACFLYVGGFPEDTEIGVSKLIRLWIAEQFIKA-SN-KLEVVAEEYLQELIDRSLIQR-----NG---R-RIHDLLRQLCLSKAH-NVVHVMEAQR--R
>XP_004251533.1
-------HSLEHENVMVGHENEFEMMQDQLTR--GA-LEVVSIVGMGGIGKTTLANKIYTDPFVMSCFDKRAKVTISQDYCVRNVLLRLLSSI--QTDDGQL---ADQLQKLLKGPRYLVVIDDIWTTGA--WDDIKLCF-PCCRSRILMTTRNMEVAEYAS-SG--PYQMRLMNFDESWSLLYEKVFAR-G---FFP-FEQLGKQIASKCKGLPLMIVVIAGLLSKGNRL-DRWRSVSS---V-MNTDL-DVQ-CMRVLALSYYHLPHHLRACFLYFALFPEDKLIFVNELVKLWAAEGFLKV-ET-KMEQVAKQSLKDLVDRSLVVSS----DG---K-KMHDVIRELCLREAR-NFVNVIQATTRVR
>XP_010312507.1
-------KSTIVENTVVGMKDDFNTILDRVTA--QT-LTVIPIFGMGGIGKTTLAKKVYDDSFICSRFDKLAWVTISEEYNERQMLLEVVSSVT-GNSDDEL---MEIVYRGLKGRRFLIVIDDIWSTEA--WDQMQRIF-PDNKSRILLTTRLKYVADYVNCPD--PHSKSFLSLEDSWNLFTEKIFKK-D---PCP-LEEIGKHIVQQCQGLPLSIVVVAGLLGKDLTH-DNWKNLSS---F-FGTVS-E-R-CQSILSLSYNYLPQYLKACFLYVGGFPEDREINVSQLIRLWIAEQFVKA-KD-KLEVVGEEYLQELVDRSLIQS-----NG---R-RIHDLLRQLCLSETH-NVVHVIEVQR--R
>XP_010313675.1
------------QQKPVGFQEDLEKIIDRLRG--GP-LDIICIVGMAGIGKTTLAKRAYNDISVVNRFDVRAWVTVSQEYRERDILFDLFYSVVPKERDQET---ADRVRKSLICKRFLIVVDDMWSTDA--WDNLSRLF-PDNGSRIILTSRLIDLATYVN-PD--PHRLDFLDNDEGWELLRRKIFGK-R---GCP-LEEIGRSIAEKCQGLPLAIVVVAGHLSKSKTT-DCWNNVDS---V-VNREP-G-Q-CLDILALSYSHLPQHLKACFLYMGAFPEDFEIHVWKLIRLWVAEGF--LNTGVTVEEIAEECLEDLIDRSLVRS-----NG---K-KLHDIMRDFCLEEAK-NFLHFLTA-R--R
>XP_010315011.2
------RKSLTTDKIIVGFEEETNLILRKLTS--GP-LDVISITGMPGSGKTTLAYKVYNDKSVSSHFDLRAWCTVDQGYDDKKLLDTIFSQVSDDSN-IDV---ADKLRKQLFGKRYFIVLDDVWDTTT--WDELTRPF-PAKGSRIILTTREKEVALHGK-----PLDLRLLRPDESWELLEKRAFGN-E---SCP-LLDVGKEIAKNCKGLPLVADLIAGVIAGEKKR-SVWLELSS---F-IL-NS-EVE-VMKVIELSYDHLPHHLKPCLLYFASWPKDTTTTIYELNIFLGAEGFVGKEEM-KMEEVVKIYMDDLISSSLVEI------G---D-LIHDLVHDFCVIKAR-NLLDQI--PR--Q
>XP_010319214.1
-----RLDDSIHENFMEGYNEERKNMVARLTY--GS-LQVVSVVGMAGIGKTTFAKTTLFDIN-KEDFPIRGWITVSENYDLRELLLRLLRDVIEDKDNGQL---AAHLKQVLQGKRYLIVVDDIWSNSD--WDNIRHWF-PCDKSRILLTSRDKKVGAYAA-KD-G-LVLRPLTQDESRNLFYHRAFGKNN---TIRKFKKVGEKVITNCKGLPLMITAVAGILRS-SKL-YEWMEVSS---L-VNDDA-YKQ-CLQVVALSYNNLPSLMKACFLHFGVFPKSHGIPVKKLTRLWIAEGLVYPNEE--FEQAADRVLHDLIGKSVVLS-----DG---K-KIHDVFHDFCSKESE-NLLCVCHTCR--W
>XP_010319380.1
-------GSSLENHEVVGFDEEATKVINRLVE--GA-LDVIPVVGMPGLGKTTLARKIFNDPKISREFFSYIWVFIGQSTCVKDILFNILKGFTNDENEASI---TDEIRKRVNGGKCLIVLDDVWDPNV--VDIVKTVF-PNKAHRIMMTTRHEDIARSVN-----PHNLKFLDGDESFQLLEKRAFGV-S---RCP-LVEHGEAIVAKCSGVPLTIVVIAGALRG-TSE-IDWKVVGK---HLIQEDKLQ-R-CVNVVRLSYNHLPQEKKSCFLYFGAFPQGFDIPAWKLIRLWIAEGLIMSKSG-NIEEIAEYYLNDFANRNLVKK-----ND---R-KVHDMLHEFCVEEAT-TLFKQVQNCR--R
>XP_010319428.1
-------GPSLDDDEVVGFDEEAKKVIKRLVE--GPALAIVPVVGMPGLGKTTLARKIYNDTTLSFEFFSTIWIYAGPECKIKDLYHKILKHFKKDEDDHTL---AKVISGFMKGGRCLIVLDDVWEANV--IDHVKKVF-PNKGHRIMMTTRDGLLAAYKN-----PHNLKFLLADECFELLEKRVFGK-G---SCP-LKDVGERIAGNCGGVPLIVVVIAGALAG-SNT-TDWEIVAR---HAF-TVN-K-N-CGVFVEMSYDRLSQEMQTCFLYSGIFPRGFDIPAWKLIRLWIAEGLIKPQS--SLEEIAELHLNDLVHRNLVKR-----DG---Q-KLHDMLHQFCRTKAA-WLYQEIQDCR--R
>XP_010319429.1
----EPQDTFLEVKNMVGLTEEANEVMKRLQIV-GT-VECIAIVGMTGLGKTTLARKLWSDSQITDKFCKNIWVSVGQSNDLKNMLFVILKSTVPEENENEL---AKLIAKFVQDMRCLVVLDNVCGSGL--VNFFKNVL-PNKGHRILMTTRRRDVAA--------PYHLKFLDGEDSFRLLEKIVFDNGK-------LVEVGKSIASKCGGLPLAIEVIAGALKKDQSA-YYWKRFWQ----CVVREN-DTSSCWKIVEASYGSLSSEMKACFLYCLAFPKGYDIPFQMLISLWMAEGLIE--SNPS-KDKAEDHLMEFENLNLVEI-----TG---S-KCNEIFYDFYRMEVT-SVFQQL--SR--R
>XP_010320570.2
-------ITSTR-EEMVGFDEVVQTLKGKLIR--GS-LDLISIVGMAGLGKTTLANKLFLDQFVVSHFDVRAQCCVSQVYTRKDLLLTILRSVKKDIPENEL---ADKLRKLLFGQRYLILIDDVWETTA--CDELMPCF-YANGSRLILTTRHDHVAYHAK-----PHFLRKFTLEESWMLLKNKVFNE-K---CCP-LEDVGQKIAQKCGGLPLSVVLVAGILETEKEE-HCWEQLGP---H-IQAKS------EDIINLSYQDLPFHLKPCFLYFGVLSEDEEIKVSKLTWLWTAEGLVRTHE--KSEDIAENYLKNLIGRNLVKS-----DG---K-KIHDLLLEFCKKKAK-NFLQCIY-QR--R
>XP_010320686.1
-------RPGIN-GKTIGFEDEIEKLIHRLTG--GF-LDIISIVGMPGAGKTTLANRLYSYHPVVYRFDILGYCHVSPVYSKRGVLLSTLRVSIDENRTSTL---EDILVRNLRSRRYLILLDDVWDRNV--WGDLKRYF-PSNGSRILLTTRNDDVAYYVE-----PHNLRLLTYEESWELLCIEVFGN-K---SCS-LEKVGQEIARKCGGLPLSIVLVAGILSKEKTE-ECWSRLGS---Y-MASDA------KAIIEPSFQHLPYYLKPCFLYFGTFLEDEEINVSKLTWMWIAEGFVSNLG--KLQDIAKGYLDILIRRNLVRS-----DG---N-KVHDLLLDFCKKKGG-HFLSWTSSQR--R
>XP_010320708.1
--------ST-EETTYVGMKKDYKAILNCLNA--QT-LIVISLIGMGGIGKTTLARKVFDNSIIRDRFEKHAWVTISEQYNKRQMLLEVASSISG--SNDEL---MVIVYRSLKGRRFLIVIDDLWSTEA--WDQMRRIF-QDNKSRIILTTRLKHVADYASSPD--PREVSFLSFKDSWKLFTKKLFRK-D---RCP-LRKIGKHIIQQCQGLPLSIIVIAGLLSKDVTY-DNWKKLNS---F-HGSVL-E-Q-CQAILCLSYNYLPPYLKACFLYIGGFPEDMEIRVSKMMSSWIAEQFIKA-SD-TLEVVAEKYVQELMDRSLIRK-----NG---R-KIHDLLRQLCIREAQ-NVVHFPQDRR--R
>XP_010320780.1
-----PS---I-DEELVGFDEHAQNITDYLIR--GT-LDVVSIVGMAGLGKTALARKVYNSRSIIDRFDVRAWCSVSQTYNRRQLVLQILTQITGHPNLDDP---EDILRKCLNGKRYLVVLDNIWDGKA--WDDFQSCF-PFHGSRIMITTRDKAMASYVK-----PYSLPRLEDDQSWELLQKKVFRG-K---SCP-LVNVGKLVAKACRGLPLLIIMIAEVLSREREG-SSWLKISS---H-VP--N-KEI-IMMTIQSSYDHLLDHLKPCLIYMGLFPKKYEIPVSDLLKWWIAEEFVHHIDT-LLEELSEICLHDLVGTNLVTR-----NG---K-KVLDHVRDFCLRKIT-KFIVPYD-EQ--R
>XP_010320781.1
-----PS---I-DEELVGFDEHAQNITDYLIR--GT-LDVVSIVGMAGLGKTALARKVYNSRSIIDRFDVRAWCSVSQTYNRRQLVLQILTQITGHPNLDDP---EDILRKCLNGKRYLVVLDNIWDGKA--WDDFQSCF-PFHGSRIMITTRDKAMASYVK-----PYSLPRLEDDQSWELLQKKVFRG-K---SCP-LVNVGKLVAKACRGLPLLIIMIAEVLSREREG-SSWLKISS---H-VP--N-KEI-IMMTIQSSYDHLLDHLKPCLIYMGLFPKKYEIPVSDLLKWWIAEEFVHHIDT-LLEELSEICLHDLVGTNLVTR-----NG---K-KVLDHVRDFCLRKIT-KFIVPYD-EQ--R
>XP_010320900.1
-------KQRIN-EEIVGFEDVKDELIGKLKG--GP-LDVISIVGMAGLGKTTLANKLYSDESVVSYFDIHAHCCVSQQYTRKDLLLAILHDITDERTENEL---ADKLRKLLMRKRYLLLIDDVWETSA--WDDLKLCF-PDNGSRIILTTRHYEVASHAK-----PHKLRSLNNDESWMLLNKKVFNN-E---SCP-PRDIGQEIVRKCGGLPLSIILVAGILTRKKDK-HCWEQLGP---N-IQDQM------EGTLDLSYQHLPPYLKPCFLYLGLFPEDREIQVSKLTWLWIAEGFIKPHG--KLEEIAENHLENLVGRNLVRS-----DG---R-KIHDLVHEFCRKKAK-NIIQRIFPSR--R
>XP_010320901.1
-------KQRIN-EEIVGFEDVKDELIGKLKG--GP-LDVISIVGMAGLGKTTLANKLYSDESVVSYFDIHAHCCVSQQYTRKDLLLAILHDITDERTENEL---ADKLRKLLMRKRYLLLIDDVWETSA--WDDLKLCF-PDNGSRIILTTRHYEVASHAK-----PHKLRSLNNDESWMLLNKKVFNN-E---SCP-PRDIGQEIVRKCGGLPLSIILVAGILTRKKDK-HCWEQLGP---N-IQDQM------EGTLDLSYQHLPPYLKPCFLYLGLFPEDREIQVSKLTWLWIAEGFIKPHG--KLEEIAENHLENLVGRNLVRS-----DG---R-KIHDLVHEFCRKKAK-NIIQRIFPSR--R
>XP_010320925.1
------------NEEMEGFQDTIDELKDKLLG--GS-LDVISIVGMPGLGKTTLAKKIYNDPEVTSRFDVHAQCVVTQLYSWRELLLTILNDVLEDREDGEI---ADELRRFLLTKRFLILIDDVWDYKV--WDNLCMCF--VNRSRIILTTRLNDVAEYVK-----PHHLRLFRDDESWTLLQKEVFQG-E---SCP-LEDVGFEISKSCRGLPLSVVLVAGVLKQKKTL-DSWKVLSS-----QRIGSLE-E-SISIIGFSYKNLPHYLKPCFLYFGGFLQGKDIHVSKMTKLWVAEGFVQANE--NQEDTAQGFLDDLIGRNLVKR-----NA---K-KIHDLLHKFCMEKAK-DFLLQI--PEEYR
>XP_010321400.1
-----RNSSSTVGKIIVGYEEETEWIIRKLTS--GP-LDVISIVGMPGIGKTTLAYRLYNHKSIVDHYDVCAWCTVDQERNEKKLLQKIFNQVKGEENDDDV---ADKLRRRLCGQRYLIVLDDMWDTAT--LDELMRPF-PFKGSRVILTSRKKEVALHGK-----PLYLRLLRSEESWELSEKKVFGE-G---RCP-LEDVEKRIARKCDGLPLVVDLIGGVISREKKE-ALWAELSS---S-IF-KD-EEK-VLKVIQLSYDHLSDHVKPCLVYLATYPKDKDIRMSELKDLWISQGL----EM-RAEEVVD----ELISSSLV--------------SIHDLVHDFCYIKSR-KLFHFISSPR--G
>XP_010321401.1
-----RNSSSTVGKIIVGYEEETEWIIRKLTS--GP-LDVISIVGMPGIGKTTLAYRLYNHKSIVDHYDVCAWCTVDQERNEKKLLQKIFNQVKGEENDDDV---ADKLRRRLCGQRYLIVLDDMWDTAT--LDELMRPF-PFKGSRVILTSRKKEVALHGK-----PLYLRLLRSEESWELSEKKVFGE-G---RCP-LEDVEKRIARKCDGLPLVVDLIGGVISREKKE-ALWAELSS---S-IF-KD-EEK-VLKVIQLSYDHLSDHVKPCLVYLATYPKDKDIRMSELKDLWISQGL----EM-RAEEVVD----ELISSSLV--------------SIHDLVHDFCYIKSR-KLFHFISSPR--G
>XP_010322775.1
------------AEVTVGHEEDEAWIIGQLLD--EE-LDVISIFGMPGVGKTTLANKVYNNTLVASHFHVRAKCTVSQK---------------------------------------------------------------------------------------------------------------------------------------------------------------------------------------------------------------------------------------------------------------------------------------------------
>XP_010322858.1
-------KL-NPENIVVGLEDDLVRIIRRLKG--PT-REIIPILGMGGIGKTTLARKAFDDFETRNRFDIHIWVTVSQEYRIRGMLLDILRSTSE--NIDRL---MDMIYKKLKGWRYLVVMDDIWSSEV--WDLMTRTF-PDNGSRIILTSRQEEVASHAD-PD--PHKMNLLNLDNSWKLIRDRVFVE-H---ACP-LEDIGEQIAQRCQGLPLALLVVAGHLSKSRTR-ESWNDVSK---V-VADES-D-I-CLGVLAMSYNYLPDHLKPCFLYMGVFPEDSVVNIVRLINLWISEGFISD------ELVGRDCMEDLVSRNLVRS-----NG---E-KVHDLIRDLILREAE-KFLEVTSATR--R
>XP_010324491.1
-------SRVSTENEMVGHINEQANMRRRLIT--GS-LEVISIAGMGGIGKSTFAKKLFSDPSVVGFFDVRGWITVSKDYSSRKMLISLLQDATGQEINAEL---ADRLQKSFKGKRYLIVVDDIWSTEA--WDDISQWF-PNNRSRILLTTRSMEVARHASSPK-NPFQMRFLDPEESWNLFCQKAFSK-K---DCP-FESVGKVVVENCKGLPLMISVVAGSLSS-RTL-NEWNEVSS----LVNLDDYQ-R-CSGVLALSYNHLPPDLKVCFLYFGVFKKASEISVENLIRLWMAEGLLR-----RLEKEACSLLHDLIDRSLIHS-----DG---K-KIHDLLHDLCLRESE-SLLYVS--RR--W
>XP_010327076.1
-------CIPHLQATMLDLDNDLMTVKSRLIG--PP-LTVVSIVGMGGIGKTTLARKVYDDIYMEHHFYIRAWITVSQMHQHREMLLGILRCFS-NTI-EQL---AEQVYRSLKGRRYLIGMDDVWDTNA--WDVVKRSF-PENGSRVILTSRLANVGIYAS-SG--PHYMRCLSVDQSLKLFNLKVFGR-E---TCP-LEKATKQIVEKCQGLPLAIVVVAGFCSKSKTE-DCWEDIGL---V-VSRET-E-E-CMDLLALSYKHLPLHLKTCFLYMGAFPKDFEITVSKLMKLWIAAEFVKR-PE-KFEEVAHGYLRDLIDRSLILT-----SG---E-KVHDLLHDLIIREAW-RLI-----KS--N
>XP_019066422.2
-------SKF--EENIVGMEDDFNTILDSLTT--QT-LIVIPILGMGGIGKTTLARKVFGDSYIRSRFDKHAWVTISKEYNQRQMLLEVVSSV--SKSDDQL---MEIAYKGLKGRRFLIVIDDIWSTKA--WDQIQRIF-PDNKSRILLTTRLKNIADYVSCPD--PHSKSFLSLDDSWNLFTEKIFKK-D---PCP-LVKIGKHIVQQCQGLPLSVIVVAGLLGKDPTH-NNWKILNS---F-FGTVS-E-R-CQSILSLSYNYLPQYLRACFLYVGGFSEDMEIDVSKLIRLWIAEQFVKARSN-KLEVVAEEYLQELIDRSLVQR-----NG---R-KIHDLLRQLCIREAK-NGLNVM-------
>XP_019066695.1
-------KSTIVENTVVGMKDDFNTILDRVTA--QT-LTVIPIFGMGGIGKTTLAKKVYDDSFICSRFDKLAWVTISEEYNERQMLLEVVSSVT-GNSDDEL---MEIVYRGLKGRRFLIVIDDIWSTEA--WDQMQRIF-PDNKSRILLTTRLKYVADYVNCPD--PHSKSFLSLEDSWNLFTEKIFKK-D---PCP-LEEIGKHIVQQCQGLPLSIVVVAGLLGKDLTH-DNWKNLSS---F-FGTVS-E-R-CQSILSLSYNYLPQYLKACFLYVGGFPEDREINVSQLIRLWIAEQFVKA-KD-KLEVVGEEYLQELVDRSLIQS-----NG---R-RIHDLLRQLCLSETH-NVVHVIEVQR--R
>XP_019066753.1
-------KSTIVENTVVGMKDDFNIILDRLTA--QT-LIVIPILGMGGIGKTTLARKVYDDSCIRSRFDKLAWVTISQEYNERQMLLEVVSSIT-GSSNDEL---MEIVYRGLKGRRFLIVIDDIWSTEA--WNQMQRIF-PDNKSRILLTTRLKYVADYVNCPD--PHSKSFLSLEDSWNLFTEKLFKK-D---QCP-LVEIGKHIVQQCQGLPLSIVVVAGLLGKDLTH-DNWKNLSS---F-FGTVS-E-R-CQSILSLSYNYLPQYLKACFLYVGGFPEDREINVSQLIRLWIAEQFVKA-NN-KLEVVAEEYVQELIDRSLILT-----NG---R-KIHDLLRQLCLSETH-NVVHIMEAQR--R
>XP_019066849.1
---------NLDSNNMVGRDKEKERMLEELRG--GK-LKVIPIVGMGGIGKTTLAKQVFNHPSIQSRFDVRAWATICKEYNVKEILLSLLQSI-NDKREAEL---ADLLQKKLKCRRYLIVIDDIWCYKA--WDDTRQCF-P-NGSRILLTTRHTEVAIYASSSN-LHLKMNLMNADESWNLLKSKAFAN-E---SFT-LETIGEKIASKCQGLPLTIVVVAGLLSKKRTK-EEWENIKS---F-VTKDP-NEQ-CLRVLGLSYNYLPNELKACLLYFGIFPEDSEISVKRLVRLWIAEGFLK--EGD-FEEEAKNRLQDLVDRCLVRS-----DG--RN-KIHDLVHELCLREAQ-NFLFIREYYR--W
>XP_019066850.1
---------NLDSNNMVGRDKEKERMLEELRG--GK-LKVIPIVGMGGIGKTTLAKQVFNHPSIQSRFDVRAWATICKEYNVKEILLSLLQSI-NDKREAEL---ADLLQKKLKCRRYLIVIDDIWCYKA--WDDTRQCF-P-NGSRILLTTRHTEVAIYASSSN-LHLKMNLMNADESWNLLKSKAFAN-E---SFT-LETIGEKIASKCQGLPLTIVVVAGLLSKKRTK-EEWENIKS---F-VTKDP-NEQ-CLRVLGLSYNYLPNELKACLLYFGIFPEDSEISVKRLVRLWIAEGFLK--EGD-FEEEAKNRLQDLVDRCLVRS-----DG--RN-KIHDLVHELCLREAQ-NFLFIREYYR--W
>XP_019068848.2
-------SDKSEDDIVQGIDDDLEIIVKRLIG--PP-LEIVTITGMGGIGKTTLARKAYDHLQIRYHFDILAWVTITQEFRNRNVLLEALRCILKKDDDNEL---ADLVQKKLKGRRYLVVVDDIWTKNV--WDSIRGIF-PYNGSRILLTTRETEVAMYAS-TC--PHEMIHLSLENGWRLLCDKVFQK-Y---EHP-LDEIGKEIVEKCQGLPLTISVIAGHLSKANTL-EGWKDLSE---I-IASHP-N-Q-CLGVLGLSYYHLPNRLKPCFLSMSSFPEDFQVDTRRLIQLWIAEGFIRTSGSRKLEEVAEHYLEDLISRNLIRR-----SG---E-KIHDILREFCLIEAE-NHMHVEPTVC--R
>XP_019068849.1
-------SD--SDQL--GLEDDLKIIIKRLTG--PP-IDIVTITGMGGIGKTTLAKKAYDHLTIRYHFDVFAWLTISQEFRCRNVLLEALHCILGYPDENEL---ADLVQKQLKGRRYLVVVDDIWSSDV--WDSIRGIF-PYNGSRILLTTRENEVAMYAN-SC--PHEMSLLSAENGWKLLCDKVFPN-N---DHP-LEEIGKEIVEKCQGLPLTISVIAGHLSKVRTL-ESWKDLSK---I-IASHP-D-K-CLAVLGLSYHHLPSRLKPCFLSMSSFPEDFRFET---------------------------------------------------------------------------------
>XP_019068866.1
-------GPAEEDVEVVGFNKPAEDVKERLCE--GS-LDVIPIVGMPGLGKTTLSRKVYNDSSLDFYFYHKIWIYVGTSKKPKDILVEIVKEVAQKEDEDQL---AHIIRDFLERGKHLIVLDDVWDTQV--VDFVKKAF-PKRGDRIMLTTRQQRVAEAVS-----PHYLENLSKEDSIKLLEQRVFAN-K--RTCP-LQGYRDGIVDKCCGVPLAIVVISGALRG-MDE-SEWRVVGK---HLINKDDHK-S-CLKFVETSYNHLPQEKKAAFLYFGVFPQGFDIPAWNLIRLWVAEGLIKSGKD-SIEKVAETYLSDFASRNLVKR-----NG---Q-KLHDMLHEFCIIEAA-SLFQQVEDSR--R
>XP_019068867.1
-------GPAEEDVEVVGFNKPAEDVKERLCE--GS-LDVIPIVGMPGLGKTTLSRKVYNDSSLDFYFYHKIWIYVGTSKKPKDILVEIVKEVAQKEDEDQL---AHIIRDFLERGKHLIVLDDVWDTQV--VDFVKKAF-PKRGDRIMLTTRQQRVAEAVS-----PHYLENLSKEDSIKLLEQRVFAN-K--RTCP-LQGYRDGIVDKCCGVPLAIVVISGALRG-MDE-SEWRVVGK---HLINKDDHK-S-CLKFVETSYNHLPQEKKAAFLYFGVFPQGFDIPAWNLIRLWVAEGLIKSGKD-SIEKVAETYLSDFASRNLVKR-----NG---Q-KLHDMLHEFCIIEAA-SLFQQVEDSR--R
>XP_019068911.1
------------VEVTVGHEEEEAWIIGQLLD--EE-LDVISIVGMPGVGKTTLANKVYNNTLVASHFHVRAKCTVSQKY-------------------------------------------------------------------------------------------------------------------------------------------------------------LDS---F-ISTNI-SL-----VMQLSYDHLPCHLKPLLLYFATTQKSQRTPVSTLMQLWMAEGFVD--HD--LEEVTQSYLDALISSNLIPSE------TSTM-KMHDVVHDFVSVKAE-KFFKLI--HH--R
>XP_019069317.1
-------TPRITDEEVVGFEDVMEKLREQLIR--GT-LDVISVVGMPGLGKTTVANKLYSDELVVSRFDIRAKCCVSQAYSRRSVLLSILRDAIGESPTDVL---ADQLRKTLLWKRYLILVDDIWEASV--WDDLRCCF-HSNGSRIILTTQHADVAENAK-----PLHLRILNDDESWKLLKQKVFGE-E---SCF-LSNVGQEIANKCRGLPLSIVLVAGMLTKEKSE-KCWKQLCT---N-VLSNS------KAIIEQSYQNLPYHLKPCFLYFGVFLEDKEINISILTWLWISEGFIKSCD--KLEDIAEGYLENLIGRNLVWG-----GG---K-KIHDLLLYFCKEIAR-NLLLWMYSQR--R
>XP_019069333.1
-----IKKSSTTDQIIVGFEEETEWIIRKLTS--GP-VDVISIVGMPGLGKTTLAYRVFNNKSVVDHFDVRAWCTVDQEHNDKKLLQKIFNQVVGKQDDEDI---ADKLRKELFGKRYLIFLDDLWDIET--WNELTRPF-PIRRSRIILTSRKREVALQGK-----PLYLRLLTPEESWDLLVKRVFGE-E---RCP-LLVVGEEIARKCAGLPLLLDLIGGVIAREKKK-ALWLELNS---L-IL-KD-EEE-VMKVIQLSYDHLPNHLKPCLLYLASYPKDNYIKISELKHLWSSEGLVEHIEM-KVDELLEVYVDELISSSLVGI-----HD---R-PIHDLVHDFCLIKSR-HLFDVIS-PR--A
>XP_019069347.2
-----RNSLSTVGKIIVGFEEETEWIIRKLTS--GP-IDVISIVGMPGLGKTTLAYRVYNDKSIVDHFDVCAWCTVDQEHNEKKLLQKIFNQVIGKEKDDEV---ADKLRKQLFGKRYLIVLDDIWDTAI--FDELTRPF-PLKGSRVILTSRKKEVALHGK-----PLYLRLLRSDESWELLEKSVFGE-E---RCP-LKYVGEKIAQKCDGLPLVLDLIGGVISREKKE-TLWLELSS---F-IF-KD-EEE-VVKIIQLSYDHLSDHVKPCLVYLASYPKDEDIRISELKDLWIFQGLVQQIVM-KAEEVVDV----LISSSLV--------------SIHDLVHDFCYIKSR-KLLHFISSPR--G
>XP_019069358.2
-----RHSSSIVGKIIVGFEEETEWIIRKLTS--GP-IDVISIVGMPGLGKTTLAYRVYNDKSIVDHFNVCAWCTVDQERNEKKLLQKIFNQVIGKEDDDDV---ADKLRRKLFGKRYLIVLDDMWDTDI--LDDLMRPF-PFEGSRVILTSRKKEIALHGK-----PLYLRLLRSEESWELFNKRVFGE-E---GCP-LKDVGEKIALKCGGLPLVVDLIGGVISKEKKE-ALWAELSS---S-IF-KD-EEE-VVKVIQLSYEHLSHDVKPCLLCLATYPKDEDISMSELKDLWIFQGL----EM-KAEEVVD----ELISSSLV--------------SIHDLVHDFCYIKSR-KLLHFIS-PR--G
>XP_019069402.1
-----RNSSSTVGKIIVGYEEETEWIIRKLTS--GP-LDVISIVGMPGLGKTTLAYRVYNHKSIVDHYDVCAWCTVDQERNEKKLLQKIFNQVKGEEDDDDV---ADKLRKRLCGQRYLIVLDDMWDTAT--LDELMRPF-PFKGSRVILTSRKKEIALHGK-----PLYLRLLRSEESWELLEKRVFGE-E---GCP-LKDVGKKIARRCGGLPLLVDLIGGVISREKKE-ALWAELSS---S-IF-KD-EEE-VVKVIQLSYDHLSDHVKPCFVYLASFPKDEDISMSELKDLWISQGL----EM-KAEEVVD----ELISSSLV--------------SIHDLVHDFCDIKCR-KLLHFIS-TR--G
>XP_019069404.2
-----RNSSSTVGKIIVGFEEETEWIIRKLTS--GP-IDVISIVGMPGIGKTTLAYRVYNHKAIVDHFDVCAWCTVDQERNEKKLLQKIFNQVIGKEKDDGV---ADKLWKQLCGKRYLIVMDDMWDTET--LDELMRPL-PFKGSRVILTSRKKEVALHGK-----PLYLRLLRSEESRELLKKRVFGE-E---GCP-LMDVGKRIAKKCGGLPLVLDLIGGVLSREKKE-TLWLELSS---S-IF-KD-EEE-VVKAIQLSYYHLSDDVKPCLVCLATYPKDEDIRMSELEDLLIFQGL----EM-KAEEVVD----ELISCSLV--------------SIHDLVHDFCDIKCR-KLFHFIS-PR--G
>XP_019069438.1
------------NEEMVLFQDVMEKIKKQLLG--GS-LDVISIVGMPGLGKTTLAEQIYNDQIVAGYFDVHGKCHVTQTYSWRELLVTLLNDVM-DHADDQL---AKELRQFLLTKRFLILIDDVWDTKA--WDYLHMCF--INGSRIILTTRLSEVAQYAK-----PHDLPLLRDDESWKLLQKKVFRR-G---SCP-LGDVGFRIAKSCGGLPLFIVLVAGVLKENEKA-DLWKELDA-----LNIDSLE-E-SMSIIGFSYMNLPHHLKPCFLYFGGFLRGKSIHVSKLTRLWLAEGFVLEHE--KLEDVAEDFLKNLISRNLVKR-----NG---K-KVHDLLHKFCLEKAK-NFLLWIDAPDEYR
>XP_019069506.1
-----SKS-PTVGKIIVGFEEETKWIIRKLTS--GP-IDVISIVGMPGLGKTTLAYRVYNDKSIVDHFDVCAWCTVDQECNEKKLLQKIFNQVIGKEDDEDV---ADKLRRKLCGQRYLIVLDDMWDTAT--WDELTRPF-PFKGSRVILTSRKKEVALHGK-----PLYLRLLKPKESWELLEKRVFGE-E---GCP-LKDVGEKIARKCDGLPLVLDLIGGVISREKKE-ALWLELSS---F-IF-KD-EEE-VAKVIQLSYDHLSDHVKPCLVYLASYPKDKDIMISELKDLWIAQGLVQQTEM-KAEEVVEIYVDELISSSLV--------------FIHDLVHDFCYIKSR-KLFDFISSPR--G
>XP_019069562.1
------------NEEMEGFHEAMDKIKRQLLR--RS-LDIISIVGMPGIGKTFLAEKIYNNLIVTPHFDVHAKCRVTQLYSWKELLLTILNDVLDDREDGEL---ATELRQVLLTKRFLILVDDVWDKTV--WDHLYMCF--ANGSRIILTTRLSDIANYAK-----PHHLRLFRDDESWTLLQEEVFQG-E---SCP-LVDVGFRIAKSCGGLPLSIVLVGGVLKEEKKE-DLWKELGS-----KNIGSLQ-K-SMSLIGFSYKNLPHHLKPCFLYFGGFFKGKDIHVSKLTRLWQAEGFVQANE--KRTDTAHDFLEDLISRNLVER-----ND---K-KIHDLLHNFCLEKSK-NFLNQM--PEDYR
>XP_019069678.1
------SKSLTTDKIVVGFEEETKWILRKLTS--GP-LDVISITGMPGSGKTTLAYKVYNDKSVSSHFDLHAWCTVDQGCDEKKLLNKIFKQVSDDSD-IDV---ADKLRKQLYGKRYLIVLDDVWDTTT--WDELTRPF-PSKGSRIILTTREKEVALHGK-----PLDLRLLRSEESWELLQKRAFGN-E---SCP-LLDVGKEIAENCKGLPLVADLIAGVIAGEKKR-SVWLESHS---F-IL-KN-EVE-VMKVIEISYDHLSDHLKPCLLYFASWPKDTIMTIYELNGFLGGEGFVGKTEM-KMEEVVKIYMDDLISSSLVEI------G---E-PLHDLVHDYCLIKAR-NLFDRI--PR--Q
>XP_019069769.1
-----ASIY-D-DDEVVGFEKDAEIIMKKLIR--GT-RDLISIYGMPGLGKTTLARKVYNNPSIVNYFEVKAWCAVSQAYNRSTLLVEIFKQATNKIEDDDV---ADMLRKVLIGKRYLIVLDDIWEVEA--WEDLGICF-PGCGSRVMVTTRIEQVAKHLQ-----PYSLSFLSSKKSWELLEKKVFRG-E---SCP-LLEAGLQVALHCKGLPLVVVLIAGMIAKDREA-SLWLELSS---L-AL----GEQ-SMKVIQSSYDHLENHLKPCLLYMALFPEDHKITVDDLLKLWMAEEFVLNVET-EMEEASRVCLSDLLNRSLIMR-----YD---N-QLHDVVREFCLRKLT-KYMQLT--ES--R
>XP_019071116.1
-----HHNSLMNDEDIVGFGIVAEKMIHSLTR--GT-LDVIPIVGMGGQGKTTCARLLYNNEIIVSHFDVRAWCIISQTYNRKELLQDIFSQVTGMV-VGEL---ADMLRKSLLGKWYFIVLDDMWD----------------------VTTRLEKVGEYVK-----PYFLPFLTLKESWELLQKKVFQN-K---SCL-LYDVSLEVAKRCKGLPLVVILVAGIIKKKMEE-SWWHEIYS---Y-LG-ES-EEY-SRGTVHLSYDNLPDYLKPCLLYMGMFPEDHNISASNLINLWIAEGFVQDVES-GLEEAAEGYLMDLISSNVIGR-----NG---K-KVHDIVLHFCLERSR-KFMLAVS-ES--R
>XP_019071638.1
-------CSPHLQATVLDLDNDLMTVKSRLIG--PP-LDVVSIVGMGGIGKTTLARKVYDDIYMEHHFYVRAWITVSQMHQHREMLLGILRCFS-YTT-EQL---AEQVYRSLKGRRYLIAMDDVWDTTA--WDVVKRSF-PDNGSRVILTSRLANVGIYAS-SG--PHYMRCLSVDRSLKLFNLKVFGR-E---NCP-LEKATKQIVGKCQGLPLAIVVVAGFCSKSKTE-NCWEDIGL---I-VSRET-E-E-CMDLLALSYKHLPHHLKPCFLYMGAFPKDYEISVSRLIKLWIAAEFLEY-FE-MFEEVAEGYLKDLIDRSLIRT-----SG---K-KVHDLLHDLIIREAW-RSI-----KS--N
>XP_019071639.1
-------CSPHLQATVLDLDNDLMTVKSRLIG--PP-LDVVSIVGMGGIGKTTLARKVYDDIYMEHHFYVRAWITVSQMHQHREMLLGILRCFS-YTT-EQL---AEQVYRSLKGRRYLIAMDDVWDTTA--WDVVKRSF-PDNGSRVILTSRLANVGIYAS-SG--PHYMRCLSVDRSLKLFNLKVFGR-E---NCP-LEKATKQIVGKCQGLPLAIVVVAGFCSKSKTE-NCWEDIGL---I-VSRET-E-E-CMDLLALSYKHLPHHLKPCFLYMGAFPKDYEISVSRLIKLWIAAEFLEY-FE-MFEEVAEGYLKDLIDRSLIRT-----SG---K-KVHDLLHDLIIREAW-RSI-----KS--N
>XP_019071640.1
-------CSPHLQATVLDLDNDLMTVKSRLIG--PP-LDVVSIVGMGGIGKTTLARKVYDDIYMEHHFYVRAWITVSQMHQHREMLLGILRCFS-YTT-EQL---AEQVYRSLKGRRYLIAMDDVWDTTA--WDVVKRSF-PDNGSRVILTSRLANVGIYAS-SG--PHYMRCLSVDRSLKLFNLKVFGR-E---NCP-LEKATKQIVGKCQGLPLAIVVVAGFCSKSKTE-NCWEDIGL---I-VSRET-E-E-CMDLLALSYKHLPHHLKPCFLYMGAFPKDYEISVSRLIKLWIAAEFLEY-FE-MFEEVAEGYLKDLIDRSLIRT-----SG---K-KVHDLLHDLIIREAW-RSI-----KS--N
>XP_025883958.1
-------KSTIVENTVVGMKDDFNIILDRLTA--QT-LIVIPILGMGGIGKTTLARKVYDDSCIRSRFDKLAWVTISQEYNERQMLLEVVSSIT-GSSNDEL---MEIVYRGLKGRRFLIVIDDIWSTEA--WNQMQRIF-PDNKSRILLTTRLKYVADYVNCPD--PHSKSFLSLEDSWNLFTEKLFKK-D---QCP-LVEIGKHIVQQCQGLPLSIVVVAGLLGKDLTH-DNWKNLSS---F-FGTVS-E-R-CQSILSLSYNYLPQYLKACFLYVGGFPEDREINVSQLIRLWIAEQFVKA-NN-KLEVVAEEYVQELIDRSLILT-----NG---R-KIHDLLRQLCLSETH-NVVHIMEAQR--R
>XP_025883959.1
-------KSTIVENTVVGMKDDFNIILDRLTA--QT-LIVIPILGMGGIGKTTLARKVYDDSCIRSRFDKLAWVTISQEYNERQMLLEVVSSIT-GSSNDEL---MEIVYRGLKGRRFLIVIDDIWSTEA--WNQMQRIF-PDNKSRILLTTRLKYVADYVNCPD--PHSKSFLSLEDSWNLFTEKLFKK-D---QCP-LVEIGKHIVQQCQGLPLSIVVVAGLLGKDLTH-DNWKNLSS---F-FGTVS-E-R-CQSILSLSYNYLPQYLKACFLYVGGFPEDREINVSQLIRLWIAEQFVKA-NN-KLEVVAEEYVQELIDRSLILT-----NG---R-KIHDLLRQLCLSETH-NVVHIMEAQR--R
>XP_025883969.1
-------SLSSQDHVVVGLYDDFLRIADKLTG--YP-LDVVVIFGMGGIGKTTLAKRIYHDKLIEEHFYVRAWITVSERYKVRNMLLDLLVCTS-FIENEEL---GERLYKSLKGQRYLIVMDDVWYTEA--WDDVRRYF-PDNGSRVMVTSRIMKVARYIN-PL--PHQMRFLTVEESWKLLQKKIFGL-DDCCCCD-MERIGMEISKKCKGLPLAIVMVAGILSKSATA-SKWSDIHS---S-FVTEE-SRP-FLDILALSYNHLSRHLKACFLYMGAFPEDVEVPVWRLIRLWIAEGFIKL-SP-KLEFVGQEYLQELIDRSLIRS-----DN---R-KIHDILRNFCQEEAK-KLLHVV--QGHRR
>XP_025884346.1
---------NLDSNNMVGRDKEKERMLEELRG--GK-LKVIPIVGMGGIGKTTLAKQVFNHPSIQSRFDVRAWATICKEYNVKEILLSLLQSI-NDKREAEL---ADLLQKKLKCRRYLIVIDDIWCYKA--WDDTRQCF-P-NGSRILLTTRHTEVAIYASSSN-LHLKMNLMNADESWNLLKSKAFAN-E---SFT-LETIGEKIASKCQGLPLTIVVVAGLLSKKRTK-EEWENIKS---F-VTKDP-NEQ-CLRVLGLSYNYLPNELKACLLYFGIFPEDSEISVKRLVRLWIAEGFLK--EGD-FEEEAKNRLQDLVDRCLVRS-----DG--RN-KIHDLVHELCLREAQ-NFLFIREYYR--W
>XP_025884479.1
-------HSLEHENVMVGHENEFEMMQDQLTR--GA-LEVVSIVGMGGIGKTTLANKIYTDPFVMSCFDKRAKVTISQDYCVRNVLLRLLSSI--QTDDGQL---ADQLQKLLKGPRYLVVIDDIWTTGA--WDDIKLCF-PCCRSRILMTTRNMEVAEYAS-SG--PYQMRLMNFDESWSLLYEKVFAR-G---FFP-FEQLGKQIASKCKGLPLMIVVIAGLLSKGNRL-DRWRSVSS---V-MNTDL-DVQ-CMRVLALSYYHLPHHLRACFLYFALFPEDKLIFVNELVKLWAAEGFLKV-ET-KMEQVAKQSLKDLVDRSLVVSS----DG---K-KMHDVIRELCLREAR-NFVNVIQATTRVR
>XP_025884563.1
------------QQKPVGFQEDLEKIIDRLRG--GP-LDIICIVGMAGIGKTTLAKRAYNDISVVNRFDVRAWVTVSQEYRERDILFDLFYSVVPKERDQET---ADRVRKSLICKRFLIVVDDMWSTDA--WDNLSRLF-PDNGSRIILTSRLIDLATYVN-PD--PHRLDFLDNDEGWELLRRKIFGK-R---GCP-LEEIGRSIAEKCQGLPLAIVVVAGHLSKSKTT-DCWNNVDS---V-VNREP-G-Q-CLDILALSYSHLPQHLKACFLYMGAFPEDFEIHVWKLIRLWVAEGF--LNTGVTVEEIAEECLEDLIDRSLVRS-----NG---K-KLHDIMRDFCLEEAK-NFLHFLTA-R--R
>XP_025886222.1
------------VEVTVGHEEDEARIIGQLLD--EE-LDVISIVGMPGVGKTTLANKVYNNTLVASHFKIRAKCTVSQNFNKSKVLREILQQVTAETSEDDL---AGKLRVALLDKRYLIVLDDVWDIAT--GEMLIACF-PVRGNRVILTSRSSEVGLKVK-----TLHLQLLTPEKSWDLFVKKVFED-EG--SCP-LSDIGHQIVEKCKGLPLSIVLIAGVIVRKKKK-DLWLQLDS---F-ISSNN-NLQ-MMKVMQLSYDHLPYHLKPLLLYFARSQKSKRTPVSTLMQLWMAEGLVD--HD--SVETTQSYLNALISSSLIPSE------TSAM-RVHDVVHDFCSVKAK-KFFKLI--HR--R
>XP_025886337.1
------------DGELVGFTDVCKTIRDQLVG--GS-LDVVSIVGMAGSGKTTLARSFINDDIVVSHFDFFAECRVSQEYTREDLLFSILSS---NSRGADL---ADRLRKTLLPKRYLLIIDDVWAVQA--WDDLRLCF-PAKGSRIILTTRLKEVATYAK-----PINLRSMKDSESWLLLQKKVFGE-E---MCP-LKEVGQNIAFKCNGLPLSIVLVAGLLAKDKTE-RCWTRFGE-----VQDGA------KDLVKLSYEDLPNKLKSCFLYFGAFLEDREISVSKLTSLWIAEEFIKNND--KLEDTAEDYLSDLIGRNLIRR-----TG---K-KVHDLMLDFCKEKAK-NFLLWL--HR--R
>XP_025886344.1
------------VEVTVGHEKEEAWIIDQLLD--EE-LDVISIVGMPGLGKTTLANKVYKNTLVASHFHVRAWCTVSQXYNKSKVLREILKQVTGGGSEDDL---AEKLRRALLDKRYLIVLDDVWDIET--GEMLIACF-PVRGNRIILTSRSSKVGLQVK-----PLRLQLLTPEKSWDLFVKKVFGD-KG--SCP-LSKVGHQIVEKCKGLPLAIVLIAGVIVRKKEK-DFWLKLDS---F-ISTNI-NL-----VMQLSYDHLPCHLKPLLLYFATTQKSQRTPVSTLMQLWMAEGFVD--HD--LEEVTQSYLDALISSSLIPSE------TPLM-KVHDVVHDFCSEKAK-KLLKLI--HH--R
>XP_025886396.1
-------SDKLEDDIVRGIDDDLEIIIKRLIG--PP-LDIVTISGMGGIGKTTLARKAYHHLTIRYHFDILAWVTISQEFQCRNVLLEALHCISKKDDDNEL---ADLVQKNLKGPRYLVVVDDIWTENV--WDSVRGIF-PYNGSRILLTTRENEVAMYAN-TC--PHEMSLLSGENGWKLVCDKVFPK-H---DHP-LEEIGKEIVEKCQGLPLTISVIAGHLCKARTL-EGWKDLSE---I-IASHP-D-E-CLAVLGLSYHHLPNHLKPCFLSMSSFPEDFQVETRILIQLWIAEGFIRTSNG-KLEEVAIDYLEDLISRNLIRR-----NG---D-KIHDLLREFCLTEAE-KHMHVEPTVR--R
>XP_025886812.1
------------NEEMVLFQDVMEKIKKQLLG--GS-LDVISIVGMPGLGKTTLAEQIYNDQIVAGYFDVHGKCHVTQTYSWRELLVTLLNDVM-DHADDQL---AKELRQFLLTKRFLILIDDVWDTKA--WDYLHMCF--INGSRIILTTRLSEVAQYAK-----PHDLPLLRDDESWKLLQKKVFRR-G---SCP-LGDVGFRIAKSCGGLPLFIVLVAGVLKENEKA-DLWKELDA-----LNIDSLE-E-SMSIIGFSYMNLPHHLKPCFLYFGGFLRGKSIHVSKLTRLWLAEGFVLEHE--KLEDVAEDFLKNLISRNLVKR-----NG---K-KVHDLLHKFCLEKAK-NFLLWIDAPDEYR
>XP_025886865.1
-------MTSMS-EEMVGFQDVMYTLRGKLIR--GS-LDVISIVGMPGLGKTTIANKLFFDQLVVSHFDVRAQCCVSQVYTRKDLLLTILHSVKKDTPEDVL---ADKLRKLLMVQRYLILIDDVWETVA--WDDLKPSF-YANGSRIILTTRLGDVANDAK-----PHFLRLFTQEESWMLLKTKVFNT-K---SCP-LEDVGQRIAKRCGGLPLSVVLVAGILETEKET-NCWEQLGS---H-IQAKS------EDIINLSYQALPFHLKPCFLYFGVFLEDEEIRVSKLTWLWIAEGLVRSHE--KSEDIAEDHLKNLIGRNLVMS-----DG---K-KIHDLLLDFCKKKAK-NFLQCIC-SR--R
>XP_025886867.1
-------KQRIN-EEIVGFEDVKDELIGKLKG--GP-LDVISIVGMAGLGKTTLANKLYSDESVVSYFDIHAHCCVSQQYTRKDLLLAILHDITDERTENEL---ADKLRKLLMRKRYLLLIDDVWETSA--WDDLKLCF-PDNGSRIILTTRHYEVASHAK-----PHKLRSLNNDESWMLLNKKVFNN-E---SCP-PRDIGQEIVRKCGGLPLSIILVAGILTRKKDK-HCWEQLGP---N-IQDQM------EGTLDLSYQHLPPYLKPCFLYLGLFPEDREIQVSKLTWLWIAEGFIKPHG--KLEEIAENHLENLVGRNLVRS-----DG---R-KIHDLVHEFCRKKAK-NIIQRIFPSR--R
>XP_025886878.1
------------DEEMESFQEAMDQMKMQLLG--GS-LDVVSLVGMPGIGKTTLAEKIYNDPVITFHFDVRAQCRTTQVYSWRDLLLAILNGVLEDREDGEL---ADELRRFLLTKRFLILIDDVWDDKV--WDNIHMCF--ANGSRIILTTRLSSVANYAK-----PHHLRLFRDDESWTLLQQELFQG-K---SCP-IVDVGFRIAKICGGLPLFIVLVAGVLREKIKA-ELWKELCL-----LNIDSLE-E-SMSIIGFSYRNLPQQLKPCFLYFGGLLKGKDIHVSKLTRLWVAEGFVQANE--NLEDAAXCLLEDLISRNLVKR-----NG---K-KVHDLLHKFCLEKSK-NFLLHI--PEDYR
>XP_025887010.1
-----RHSSSIVGKIIVGFEEETEWIIRKLTS--GP-IDVISIVGMPGLGKTTLAYRVYNDKSIVDHFNVCAWCTVDQERNEKKLLQKIFNQVIGKEDDDDV---ADKLRRKLFGKRYLIVLDDMWDTDI--LDDLMRPF-PFEGSRVILTSRKKEIALHGK-----PLYLRLLRSEESWELFNKRVFGE-E---GCP-LKDVGEKIALKCGGLPLVVDLIGGVISKEKKE-ALWAELSS---S-IF-KD-EEE-VVKVIQLSYEHLSHDVKPCLLCLATYPKDEDISMSELKDLWIFQGL----EM-KAEEVVD----ELISSSLV--------------SIHDLVHDFCYIKSR-KLLHFIS-PR--G
>XP_025887048.1
-----RNSSSTVGKIIVGYEEETEWIIRKLTS--GP-LDVISIVGMPGIGKTTLAYRLYNHKSIVDHYDVCAWCTVDQERNEKKLLQKIFNQVKGEENDDDV---ADKLRRRLCGQRYLIVLDDMWDTAT--LDELMRPF-PFKGSRVILTSRKKEVALHGK-----PLYLRLLRSEESWELSEKKVFGE-G---RCP-LEDVEKRIARKCDGLPLVVDLIGGVISREKKE-ALWAELSS---S-IF-KD-EEK-VLKVIQLSYDHLSDHVKPCLVYLATYPKDKDIRMSELKDLWISQGL----EM-RAEEVVD----ELISSSLV--------------SIHDLVHDFCYIKSR-KLFHFISSPR--G
>XP_025887356.1
-----ASIY-D-DDEVVGFEKDAEIIMKKLIR--GT-RDLISIYGMPGLGKTTLARKVYNNPSIVNYFEVKAWCAVSQAYNRSTLLVEIFKQATNKIEDDDV---ADMLRKVLIGKRYLIVLDDIWEVEA--WEDLGICF-PGCGSRVMVTTRIEQVAKHLQ-----PYSLSFLSSKKSWELLEKKVFRG-E---SCP-LLEAGLQVALHCKGLPLVVVLIAGMIAKDREA-SLWLELSS---L-AL----GEQ-SMKVIQSSYDHLENHLKPCLLYMALFPEDHKITVDDLLKLWMAEEFVLNVET-EMEEASRVCLSDLLNRSLIMR-----YD---N-QLHDVVREFCLRKLT-KYMQLT--ES--R
>XP_025888775.1
-----HSNPIT-DEEIVGFGIDKEKIIQCLIR--GT-LDVVPIVGMGGQGKTTIARKVYNSDNIVSHFDVRAWCIVSQTYNRRKLLQEILSQVTGKD-DDIL---ADELRKSLMGKRYLIVLDDMWDCMA--WDDLRLSF-PFNRSRIVVTTRLEKVGEQVK-----PYSLPFLTKEESCKLLQKKVFQK-E---DCP-LQDVSQVVAEKCKGLPLVIVLVAGIIKTKLEE-SWWNELFD---Y-LDCHS-EQY-SRATMQLSFDNLADCLKPCLLYMGMFPEDASINVSALLSLWLAEDFVQNIKS------AEDYLMNLISSNVVKE-----NG---K-KVHDVVLHFCLEKSR-NFMLVAF-QS--R
>KAA8519401.1
---------NVEEETLVGFDDEVDTIKDRLIG--VS-LEVISIVGMAGLGKTTLAKKVYDDPLVVYHFYIRGWTYVSQVFQKRDLLLGILTSFVQNKSDAEL---GERLYKCLKERRYLVVMDDIWLIEA--WNDIKKHF-PDNGNRILFTSRMIDVAFQAK-PD--PHFLHFLTDDESWNLLQKKVFQK-K---SCP-LVEIGKQIAKKCQGLPLAILVVAGLLAKEQTE-NWWKKVSS---Y-ILNDP-K-Q-YMDTLALSYNHLPPHLKSCFLFMGAFPE--EIPVQKLIWLWIAEGFICQTQ--KFEDVAEEYLMDLIDR----------------------------------------------
>KAA8529776.1
---------IVNEEIVVGFDEEAMKIIEQLTG--EQ-LQVISIVGMGGLGKTTLARK-----------------------------------------------------------------------------------------------------------------------DESWDLLQQ-------------------KSISFVCQTFKLLRVLV-------------------------------------------------ITVHFLDF--FP--------------------KQIQ--RLEIFACDF-----------------------------------------------------
>KAA8529800.1
---------AIGEEAVVGIEDEAYEIKSWLME--ER-LDAVSIVGMPGLGKTTLARKFYNDD-------------------------SVLTS-----TDKDL---SEELYKCLKGKSNCI--------------------------------RSSN----------------------------------------------------------PFGAI---------------------------------------------------FQPAPL-----------------------------------DSAADAVPAVI--------------------------------AT-GFI------R--R
>KAA8529801.1
---------TIGEEAVVGVEDEAYEIKSWLMA--ER-LDAVSIVGIPGLGKTTLARKLYYDD-------------------------SVLTS-----TDKDL---SEELYQCLKGKRYLIVLDDIWDIRV--WNDLKGSF-LDKGSRILFTTRTKDGAFHAQ-LN--PHLLRFLNENESWDLLKEKIFHK-E---SCS-LMEVGKQIARKCAGLPLAIVVVAGLLAKEKTK-EWWERVSS---H-MVNDR-K-Q-YMDTLALSYHHLRNHLQPCFLYFGAFPEDYEIPVWKLIWLWVAEGFIKKHE--ELEDVAVDSLNDLIERSLIKR-----DG---G-KIHDMLHDLCLRKAE-GFLQRI-S-R--R
>KAA8529803.1
---------AIGEEAVVGVEDEAYEIKSWLMA--ER-LDAVSIVGMPGLGKTTLARKLYYDD-------------------------SVLTS-----TDKDL---SEELYQCLKGKRYLIVLDDIWDIRV--WNDLKGSF-PDKGSRILFTTRTKDGAFHAQ-LN--PHLLRFLNENESWDLLKEKVFHK-E---SCS-LMEVGKQIARKCAGLPLAIVVVAGLLAKEKTK-EWWERVSS---H-MVNDR-K-Q-YMDTLALSYHHLPDHLQPCFLYFGAFPEDYEIPVWKLIWLWVAEGFIKKHE--ELEDVAADCLNDLIERSLIKR-----DG---G-KIHDMLHDLCLRKAE-GFLQRI-S-R--R
>KAA8529807.1
---------VVEEENVVGFHKETKMLVDQLIG--EQ-LEVISVVGMGGLGKTTLARKVYTDPDVDFNFRSRAWIFVSQEYNRKEVFLGILSQVSQADSADSL---AQVIRTRLESGRYLIVLDDVWTNDA--WDALKNAF-PKNGSRIVLTSRETEVAKHAN-PD-KIHNLRFLTEDESWELLQLKVFRK-G---SCP-RESLGKKIVKQCGGLPLAVVVVAGLLLKVNSD-DWWNKVRP---Y-VARDP-K-Q-FREVLALSYKHLPYHLKACFLYFGVFPEDFQIPVWKLIRLWVAEGLIMPIE--ELEEIAEEHLEDLVDRNLVWT-----NG---R-KIHDMLRDLCLKEAA-KFFEEITPSR--R
>KAA8529811.1
---------IVDKESVVGFDDEALKIIEQLTG--EK-LEVISIIGMAGLGKTTLARKVYNDPFIVYHFHVRGWTYVSQVYHQRDILLAIISSLIQDESIETL---CEMMKKQLTGKKYLIVLDDIWDIGA--WNDLRRSF-PDNGSRIMFTSRYKDVALHVK-PH--PHCLRFLTEDESWDLFVQKVFRK-E---RCP-LMEIGKKIAKKCQGLPLAILVVAGLLAKEKTQ-DWWKQVSS---Y-IVSDP-E-Q-YMDALALSYNHLPHHLKACFLYFGAFPEDYDIPVWKLIYLWVAEGFIQKNQ--KMEELAEDYLMDLIDRSLVRR-----DG---G-KIHDLLRDLCLRKAE-NFLQEISA-R--R
>KAA8529814.1
---------VVEKDNVVGFDEEAKMVKDRLTK--GP-LEVVSVVGMGGLGKTTLARKIYTDPSIEYHFYIRAWTYVSQEYNRREVFLNILSSLTEDQSDERL---GEELCKHLKSGKYLIVIDDVWTTMA--WDDLKMAF-PTNGSRILLTSRHTDVALHAN-HN--PHHLRFLTDDESWELLHIKVFHR-A---DCP-LEELGKQIAKKCSGLPLAVVVVAGLLSKYKTH-DWWKKVSS---Y-VARDP-K-Q-CMDILALSYKHLPHHLKVCFIYFGLFPEDFEIPVWKLLRLWVAEGFIQQIQ--ELEDIAEEYLEDLVDRNLIRR-----NG---R-KIHDMLRDLCLREAA-KFLQEITP-R--R
>KAA8529819.1
---------KADEEIVVGFDNEIMMIKEQLTG--GK-QEVVSIIGMAGLGKTTLPRKVYDDPFIEYHFYIRAWSYVSQDYRKRDLLLGILSYVIEDESDEEL---SLKLKKGLMGRRYLIVMDDIWSVDA--SDCLKRSF-PDNGSRIMFTSQLKDVALHAK-PD--LHCLRFLTEDESWFLFQQKAFGK-E---TCP-LMGIGMEITKKCLGLPLAIVVTARSSCQRKE----FSICKK---W-IN-------------VIEY--------PCF------------------------------D--PISDDSPSLMAD--------------------------------------------------
>KAA8529825.1
---------IVEEENVVGFDKEVGILLDLLTS--GS-LEVISVVGMGGLGKTTLVRKVFTDPRIEYEFNNRAWNYVSQEYNRREVFLGILNCVTQDDSDDKL---AECVRAQLQGQRYMIVLDDVWTKNA--WDDLKIAF-PNNRSRILLTSRNRDVAVHAN-PD--PHHLRFLTDDESWELLQKKVFRK-G---SCP-LEMLGKQIARRCFGLPLAIVVIAGVLLNDKTR-DWWER------------------------------------------------------------------VTD--ILEDRAEENLEDLVDRNLIRR-----NG---R-KIHDMLHDLCLREAA-NFFQRITS-R--R
>KAA8529826.1
---------SVEEETVVGFDQEIGEIKERLTG--SE-RQVISIVGMAGSGKTTLARKVYNDRFIIYHFSILAWTYVSQSYRKRDLLLGILKSVVEDESDEKL---GDELYRGLKGRRYLVVIDDIWHIEV--WNDLKRYF-PNNGGRIMFTTRIKEVALHAQ-PN--PHFLRFLSEDESWNLLQCKVFLK-E---SCP-LVEIGKQIVEKCWGLPLAIVVVAGLLAKEKTQ-NWWNQVSS---Y-VVSDS-E-Q-QMYTLALSYNHLPRHLKSCFLYLGAFPEDCEISVRKLTWLWIAEGFIEQIE--KLEDVAEEYLMELIDRSLVKR-----TG---G-RVHDLLHDLCLRKAK-NFLQQISP-R--L
>KAA8529827.1
---------SVEEETVVGFDQEIGEIKERLTG--SE-RQVISIVGMAGSGKTTLARKVYNDRFIIYHFYIRAWTYVSQSYRKRDLLLGILKSVVEDESDEKL---GDELYRGLKGRRYLVVIDDIWHIEV--WNDLKRYF-PNNGGRIMFTTRIKEVALHAQ-PN--PHFLRFLSEDESWNLLQCKVFLK-E---SCP-LVEIGKQIVEKCRGLPLAIVVVAGLLAKEKTQ-NWWNQVSS---Y-VFSDS-E-Q-QMYTLALSYNHLPRHLKSCFLYLGAFPEDCEISVRKLTWLWIAEGFIEQIE--KLEDVAEEYLMELIDRSLVKR-----TG---G-RVHDLLHDLCLRKAK-NFLQQISP-R--R
>KAA8529828.1
---------IVEEENVVGFDKEVGILLDLLTS--GS-LEVISVVGMGGLGKTTLARKVFTDPRIEYEFNNRAWNYVSQEYNRREVFLGILNCVTQDDSDDKL---AEYVRAQLQGQRYMIVLDDVWTKNA--WDDLKIAF-PNNRSRILLTSRNRDVAVHAN-PD--PHHLRFLTDDESWELLQKKVFRK-G---SCP-LETLGKQIARRCFGLPLAIVVIAGLLLNDKTR-DWWERVSS---Y-VSMNP-E-Q-CMDVLALSYNHLPYHLKACFLYFGVFPEDFEIPVWKLIRLWVAEGFIQVTE--ILEDRAEENLEDLVDRNLIRR-----NG---R-KIHDMLHDLCLREAA-NFFQRITS-R--R
>KAA8529829.1
---------TVEEEFVVGFDQEAEEIKDRLTG--SE-LQVISIVGMAGSGKTTLARKLYNDHFILYHFYIRAWTYVSQAYRKRDLLLGILCSVVEEGSDEKL---GEELYRRLKGRRYLVVMDDIWHIDA--WNDLKRSF-PDNGSRIMFTTRIKDVALHAQ-PD--PHSLLFLSEDESWNLLQRKVFLK-E---SCP-LVDIGKLIAEKCRGLPLAIVVIAGLLAKEKTK-NWWNQVSS---Y-IVSDT-E-Q-QMNTLALSYNHLPLHLKSCFLYFGAFPEDYEISVRKLTWLWIAEGFIQKIE--KLEDVAEEYLMELIDRSLVTR-----SG---G-RVHDLLRDLCLRKAQ-IFLQQISP-R--R
>KAA8529833.1
---------TVEEETVVGFDEEAMKIMEQLTG--EQ-LEIISIVGMGGLGKTTLTRKVYNDPFIVYHFHIRGWTCVSQVPQKRDILLGILSCVIHNESDEML---CEMLKKCLMGRRYLIVLDDIWDIGV--WNALRRTF-PDNGSRIIFTSRHKDVALLAR-PD--PHCPHFLTQDESWDLLQQKVFRG-G---SCP-LMDIGKEIAINCQGLPLAIVVVAGLLAKEKTK-SWWNQVSS---Y-IVGDP-E-Q-YMETLALSYNHLPHHLKACFLYFGAFPEDYKIPMWKLTSLWVAEGFIRQNQ--KLEEVAEDYLMDLIDRSLVKK-----NG---G-KIHDVLRDLCLRKAR-NFLRQINP-R---
>KAA8529860.1
----------VE---VVGFDMEVKMLVDRLTG--AS-LEVISVVGMGGTGKTTLATKVLNDPSISLVFNPCALIKVSQIYDRKKLFLHILSLVTRRESEDML---AKDLQRRLRDRRYLIVLDDVWSKNA--WDELIIAF-PNKRSRIMLTSRITNVAIYAN-GD--PHHLRFLNDDECWELLRRKVFGI-A---SCP-EMELGKEIAEKCHGLPLAVQVISESLSNNKNP-GWWKTVSG---Y-VAKQP-E-R-CMNILALSYNTLTPHLKLCFIYFAVFPPDSIIPTWKLLRLWAAEGFIQELQ--ELVDKANEYLDDLVNKNLIRK----ING---G-KIHNILRDLCLREAA-MFFRELIP-R--R
>KAA8529868.1
---------IVEEESVIGMFDDVKMLVHRLTG--GS-LEVISVVGMGGVGKTTLARKIYTDPSIEYHFYIRAWTYVSQEYNRRRVFLNILSSLTQDQSDEKL---GEELCLHLQSRKYLVVVDDVWTRTA--WDDLKMAF-PTNGSRILLTSRNRDVALHAN-HI--PHYLRFLTDDESWELFRRKVFRG-A---DCP-LEELGKQIAKKCSGLPLAVLVVAGLLSKDKTY-GWWKRVSS---Y-VARDS-R-E-CMDILALSYNHLPHHLKVCFMYFGLFPGDFDIPVWKLLRLWVAEGFIQQIQ--GLEDIAEEYLQDLVDRNLIRR-----NG---R-KTHDLMRELCLIEAA-EFLQEI-------
>KAA8529869.1
----------VE---VVGFDMEVKMLVDRLTG--AS-LEVISVVGMGGTGKTALATKVLNDPSISPVFNPCALIKVSQKYDRKKLFLGILSLVTREESEDML---AKDLQRRLQDRRYLIVLDDVWSKKA--WDELIIAF-PNNRSRIMLTSRITNVAIYAN-GD--PHHLRFLNDDECWELLRRKVFGS-A---GCP-EMELGKKIAEKCHGLPLAVQVISESLSNDKNP-GWWKTVSR---Y-VAKEP-E-R-CMNILALSYNKLTPHLKDCFIYFAVFPPDSIIPTWKLRLLWVAEGFMQELQ--ELVDKADECLDDLVNANLIRK----ING---G-KIQNTLRDFCLSVAA-IFFRELIP-R--R
>KAA8529870.1
---------IVEEESVIGMFDDVKMLVHRLTG--GS-LEVISVVGMGGVGKTTLARKIYTDPSIEYHFYIRAWTYVSQEYNRRRVFLNILSSLTQDQSDEKL---GEELCLHLQSRKYLVVVDDVWTRTA--WDDLKMAF-PTNGSRILLTSRNRDVALHAN-HI--PHYLRFLTDDESWELFRRKVFRG-A---DCP-LEELGKQIAKKCSGLPLAVLVVAGLLSKDKTY-GWWKRVSS---Y-VARDS-R-E-CMDILALSYNHLPHHLKVCFMYFGLFPGDFDIPVWKLLRLWVAEGFIQQIQ--GLEDIAEEYLEDLVDRNLIRR-----NG---R-KTHDLMRELCLIEAA-EFLQEI-------
>KAA8532440.1
---------SVEEETVIGFDQEAEMIKERLLD--NR-LEVISIVGMPGLGKTTLARKVYNDLLIVYHFYIRGWTYVSHAPVKRDLLLSILNSIVGDESDEKL---GEELYKRLSGKRYLIVMDDIWHIQA--WIDLKNYF-PNNGSRIIFTSRITDRALYAK-PD--SHFLRFLTEDESWDLLRIKVFGK-E---SYP-FVEIGKQIAVKCQGLPLAIVVIAGLLAKDQTQ-DWWKQHSL---K-TMKS-------------------------------------------------QCGS--------------------------------------------------------------------
>KAA8532444.1
---------NAEEETVIGFDKEAEMIKERLLN--NR-LEVISIVGMPGLGKTTLARKVYNDLLIQHHFYIRGWTYVSQVPRKRDLLLSILRSVVEDVSYEKL---GEQLYKGLSGRRYLIVIDDIWHSQI--WIDLKKYF-PNNGSRIIFTSRITDMALHEH-DK--SHFLKFLTEDESWDLLQQKVFGK-K---SCS-LVEIGKQIAVKCGGLPLAIVVVAGLLVKDGTQ-DWWKQVQG---I-GVDD-------------------------------------------------EGGVSQT-----------------------------------------------------------------
>KAA8532448.1
---------NLEEETVVGFEDQANMITEELVG--GS-LAVISIHGMGGSGKTTLATKLYNDPYIVYHFYIRGWTYVSQEYRKRDLLLGILSSIVREETDEEL---GGKLYRHLKGKRYFIVMDDLWHIKA--WNYLKIFF-PENGSRIILTSRQKEVALQAK-PD--IHFLRFLTKDESWDLLQQKVFLN-E---TCP-LVEIGKEIAKKCQGLPLAIVVVAGLLAKDKTQ-NWWNQVGS---F-LVSDP-K-Q-CLDTLALSYNYLPHHLKPCFLYFGAFPEDYEIPVHKLISLWIAEGFIHQFQ--RLEDVAGEYLIDLIDRSLVKG-----IG---R-KVHDLLHDLCLRKAE-NFLEKIDP-H--R
>KAA8532451.1
---------IAEQESLVGLDAEASTIMELLIG--EE-LKVIPIVGMAGLGKTTLVRKVYNDPFIAYHFYIRGWTNVSQVYQKRDLLLSILSSAEIGENDKEL---GEVLFRGLKGRKYLIVMDDIWNIGA--WEDLKRSF-PDNGSRIMFTSRQVDVPLHAR-P----HYMGFLNEDESWDLLQQKAFRK-E---SCP-LMEIGKQIAKKCGGLPLAILVIAGLLAKDKTQ-YWWRH-------------------------------------------------------------EGFIRVDH--KLEEVAEDYLMDLIDRSLVRG-----NG---G-KIHDLLRDLCLRKSQ-NFLQHI---R--R
>KAA8532452.1
---------IAEQESLVGLDAEASTIMELLIG--EE-LKVIPIVGMAGLGKTTLVRKVYNDPFIAYHFYIRGWTNVSQVYQKRDPLLSILSSAEIGENDKEL---GEVLFRDL--------------------------F-PDNGSRIMFTSRQVDVPLHAT-P----HYMGFLNEDESRDLLQQKAFRK-E---SCP-LMEIGKQIAKKCGGLPLAILVIAGLLAKDKTQ-YWWRHVSS---Y-IVTDP-D-Q-YMDTLALSYNHLPNHLKACFLYFGSFPEDYEIPVWQLICLWVAEGFIRVDH--KFEEVAEDYLMDLIDRSLVRG-----NG---G-K----------------------------
>KAA8533657.1
---------GVDEETVVGFDYEAEMIKERLTG--VS-LEVISIVGMAGLGKTTLARKVYSDLFIIHHFYIRGWTCVSQCYQKRNLLLGILSSIVEDESDEKL---GEELYKRLKGQRYLIVMDDIWHIEA--WNDLKRSF-PDNGSRIMLTSRIADVALHVK-PD---------------------------------------------------------------RTL-DWWEQVTS---Y-IISDT-E-Q-CMEAVALSYSHLPTHLKSCFLYFVAFPEDHEIRASKLISLWIAEGFIHQIQ--KLEDVGEEYLMDLIGRSLVKR-----TG---E-KIHDLLRDFCLRQAE-NFMELINH-R--R
>KAA8535362.1
---------NVEAETVVGFDHEVHTIKERLIG--VS-LEVISIVGMAGLGKTTLAQKLYDDPLVVHHFYIRGWTYVSQVFQKRDLLLGILSSFVQNENYEKL---GEELYKRLKGRRYLVVMDDIWHIEA--WNDTKKYF-PDNGSIILVTSRMTHLALQTK-PD--PHFLPFLTDDESWDLLQKKVFQK-N---SCP-LVEIGKQIVKKCQGLPLAIVVVAGLLAKAKTE-SWWKKVSS---Y-ILSDP-K-Q-YMDTLALSYNHLPPHLKSCFLFMGAFPEDFEIPVRKLIWLWIAEGFIGQTQ--KLEDVAQEYLMDLIDRSLV-K-----AG---V-KVHDMLRDLCLRKAK-NFLRNISP-R--R
>KAA8535368.1
---------NVEEETVVGFDHEVHTIKERLVG--VS-LEVISIVGMAGLGKTTLAKKVYDDPLVAYYFYIRGWTCVSQVFQKRDLLLGILTSFVQNESDAEL---GDKLYRCLLDKRYLVVMDDIWHIEA--WNDIQKHF-PKNGSRILFTSRMIDVAFQAK-PD--PHLLRFLTDDESWNLLQKKVFQK-T---SCP-LVDIGKQIAKKCQGLPLAIVVVAGLLAKEQTE-NWWKKVSS---Y-ILNDP-K-Q-YMDTLALSYNHLPPHLKSCFLFMGAFPEDFEIPVRKLIWLWIAEGFIRQTQ--KLEDVAQEYLMDLIDRSLV-R-----AG---V-KVHDMLRDLCLRKAE-NFLWNISP-R--R
>KAA8535370.1
---------NVEEETLVGFDDEVDTIKDRLIG--VS-LEVISIVGMAGLGKTTLAKKVYDDPLVVYHFYIRGWTSVSQVFQKRDLLLGILTSFVQNESNEKL---GERLYKCLKGRRYLVVMDDIWDIEA--WNDTKMYF-PDNGSRILFTSRMTDVALQAK-PD--PHFLHFLTDDESWNLLQKKVFQK-K---SCP-LVEIGKQIAKKCQGLPLAIVVVAGLLAKEQAE-NWWKKVSS---Y-ILNEP-K-Q-YMDTLALSYNHLPPHLKSCFLFMGAFPEDYEIPVQKLIWLWIAEGFIRQTQ--KKEDVAEEYLVDLIDRSLV-------------------------------------------
>KAA8535371.1
---------NVEEETVVGFDHEVHTIKERLIG--VS-LEVISIVGMAGLGKTTLAKKLYNDPLVVYHFYIRRWTYVSQVFQKRDLLLGILSSFVQNESNEKL---GERLYKCLKGRRYLVVMDDIWHIEA--WNDTKMYF-PDNGSRILFTSRIIDVASRAK-PD--PHFLHFLTDDESWDLLQKKVFQK-T---SCP-LVEIGKQIAKKCRGLPLAIVVVAGLLAKEQTE-SWWKKVSS---Y-ILED---------------------------------------------------------------------------------------------------------------------R--R
>KAA8535375.1
---------NVEEETVVGFDHEVRTIKERLIG--VS-LEVISIVGMAGLGKTTLAKKLYNDPLVVYHFYIRGWTYVSQVFQKGDLLLGILSSFVQNESNEQL---GERLYKCLKGRRYLVVMDDIWHIEA--WNDTKMYF-PDNGSRILFTSRINDVALQAK-PD--PHFLQFLTDDESWDLLQKKVFQK-T---SCP-LVEIGKQIAKKCQGLPLAIVVVAGLLAKEQTE-NWWKKVSS---Y-ILNDP-K-Q-YIDTLALSYNHLPPHLKSCFLFMGAFPEDYEIPVQKLIWLWIAEGFIRQTQ--KKEDVAEEYLVDLIDRSLV-R-----AG---V-KVHDLLRDLCLRKAE-NFLLRISP-R--R
>XP_028061745.1
---------MVDEEITVGFDDEALTIKKLLAG--GK-LQMISIVGMPGHGKTTLARKLYDDPYITHYFHIRAWTYASQLPRKTEMLLDILHSVTVDETNEEL---GEKLYKQLKGKRYLIVIDDLWHISA--WVDLKMYF-PDNGSRVMFTSRLKEVAMHAS-PK--PHCLRFLTEEESWELLERKVFQN-E---SCP-LIKIGKQIMKKCEGLPLAIVVIAGLLARMKTR-ESWKQVSS---Y-IVSDP-N-Q-YLDTLVLSYNHLPRHLKPCFLYLGAFPQDHEIPVQKLICLWIAEGFIQKIQ--RLEEVAEDYLMDLIQRSLVKG-----DG---R-KMHDLLRDLCLKKAS-NFLQWINY-R--R
>XP_028061854.1
---------MVEAEITVGFDTEVLAIKEQLAG--GK-LEFVSIVGMPGLGKTTLAKKLYNDPYITYHFHIRAWTYVSQVPRKTEMLLNILHSLNVGESNEKL---GEMLYRNLKGKRYLIVIDDICDIGA--WVDLKMYL-PDNESRVLFSSRLKVVVMHAS-PD--IHSLRFLTEEESWELFQWKVFQN-E---SFP-LVEIGKQIMKKYEGLPLAIIVIAGLLEKKKTE-EWWKHVSS---F-IVSDP-N-Q-HLDTRALSYNHLPCHLKPCFLYLGAFPEDQEISVQKLIWLWVARGFIQNIE--RLEEVAEDYLMDLIQRSLVKR-----DG---R-KMHDLLRDLCLKKAR-NFLH---------
>XP_028063385.1
-----GNRTMVDEEITVGFEDDALTIKERLAG--GK-LQMISIVGMPGLGKTTLATKLYNDPYIIHYFHIRAWTYASQLPRKTDMLLDILRSVNVDETNEKL---GEKLYKQLKGQRYLIVIDDLWDIGA--WVNLKMYF-PDNGSRVMFTSRLKEVAMHAS-PD--HHCLRPLTEEESWELLQRKVFQN-G---RCP-LIEIGKQITKRCGGLPLAIVVIAGLLAKIKTQ-KSWKKVSS---Y-IVSDP-N-Q-YLDTLALSYNHLPRHLKPCFLYLGAFPEDQEISVERLIWLWIAEGFIQKIQ--KLEEVAEGYLMDLIQRSLVKR-----DG---R-KMHDLLRDLCLKKAR-NFLKWINY-C--H
>XP_028063474.1
-----GNRTMVDEEITVGFEDDALTIKERLAG--GK-LQMISIVGMPGLGKTTLATKLYNDPYIIHYFHIRAWTYASQLPRKTDMLLDILRSVNVDETNEKL---GEKLYKQLKGQRYLIVIDDLWDIGA--WVNLKMYF-PDNGSRVMFTSRLKEVAMHAS-PD--HHCLRPLTEEESWELLQRKVFQN-G---RCP-LIEIGKQITKRCGGLPLAIVVIAGLLAKIKTQ-KSWKKVSS---Y-IVSDP-N-Q-YLDTLALSYNHLPRHLKPCFLYLGAFPEDQEISVERLIWLWIAEGFIQKIQ--KLEEVAEGYLMDLIQRSLVKR-----DG---R-KMHDLLRDLCLKKAR-NFLKWINY-C--H
>XP_028063536.1
-----GNRTMVDEEITVGFEDDALTIKERLAG--GK-LQMISIVGMPGLGKTTLATKLYNDPYIIHYFHIRAWTYASQLPRKTDMLLDILRSVNVDETNEKL---GEKLYKQLKGQRYLIVIDDLWDIGA--WVNLKMYF-PDNGSRVMFTSRLKEVAMHAS-PD--HHCLRPLTEEESWELLQRKVFQN-G---RCP-LIEIGKQITKRCGGLPLAIVVIAGLLAKIKTQ-KSWKKVSS---Y-IVSDP-N-Q-YLDTLALSYNHLPRHLKPCFLYLGAFPEDQEISVERLIWLWIAEGFIQKIQ--KLEEVAEGYLMDLIQRSLVKR-----DG---R-KMHDLLRDLCLKKAR-NFLKWINY-C--H
>XP_028063584.1
-----GNRTMVDEEITVGFEDDALTIKERLAG--GK-LQMISIVGMPGLGKTTLATKLYNDPYIIHYFHIRAWTYASQLPRKTDMLLDILRSVNVDETNEKL---GEKLYKQLKGQRYLIVIDDLWDIGA--WVNLKMYF-PDNGSRVMFTSRLKEVAMHAS-PD--HHCLRPLTEEESWELLQRKVFQN-G---RCP-LIEIGKQITKRCGGLPLAIVVIAGLLAKIKTQ-KSWKKVSS---Y-IVSDP-N-Q-YLDTLALSYNHLPRHLKPCFLYLGAFPEDQEISVERLIWLWIAEGFIQKIQ--KLEEVAEGYLMDLIQRSLVKR-----DG---R-KMHDLLRDLCLKKAR-NFLKWINY-C--H
>XP_028063915.1
---------VWEEETVVGFEDEAMKLKEKLTR--GQ-LDIISIVGMPGLGKTTLARKVYNDPLIVYHFYIRAWITISQKYQKQNLLVDLIHSVSP--KDWEL---CDELWKSLKGKRYLIVMDDIWDTRA--WVDLKSLF-PDNGSRIMFTSRFTNVALHAN-PS--PLDLRFLTEDESWDLFQQKVFQR-E---ICP-LMCVGKKIAKNCQGLPLAIVVVGGMLANKEMP-GWWKELDS-------RVL-E-P-CMETFALSYNHLPHYLKPCFLYFAAFPQDFVIYVQKLTQLWIAEGFIRKIG--RLEDVAEEYLMDLIGRNLIRR-----DG---G-KIHDLLHNFCCKRAE-YFLQQITSMR--R
>XP_028063960.1
---------MVGEEIMVGFDDEVLTIKKRLAG--GK-LDIIPIVGMPGLGKTILARKVYNDPYITHHFHIRAWTYVYQVPRKREMLLDILHFGNVEESHEEL---GEKLYKKLKRKRYLIVIDDIWDISA--WVDLKIYL-PDNGSRVMFTSRLKAVAMHVS-PN--PHCQRFLTEEESWELLQRKVFQN-G---SCP-LIEFGKQIMKKCEGLPLAIVVIAGLLAKKKTE-EWWKQVSS---Y-IVSDP-N-Q-YLDTLALSYNHLPRHLKPCFLYLGAFPEDQEISVQRLIWLWIAEGFIQKVP--KLEEVAEDYLMDLIQRNLVKR-----DG---R-KMHDVLRDLCLKKAR-NFLQQTNY-C--R
>XP_028063961.1
---------VVEEENVVGFDEEAKTLVDRLKG--GK-LEVISVTGMGGLGKTTLARKVFTDPAIEYNFYIRAWTYVSQEYTRKEVFLSILSSLDKDESGERL---AEELRGHLQTGRYLIVMDDVWTKEA--WDDLKMAF-PNNGSRILLTSRNNEVAVHAN-PD--HHPLRFLTDDEGWELLKKKVFRK-E---RCP-LEDLGKKIAEECGGLPLAIVVIAGLLIKEKTS-KWWEKVSS---Y-VARDP-K-Q-CMDILALSYKHLPHQLQSCFRYFGVFPEDYEIPVCILIQLWIAEGLIEQVE--ILEDTAEDRLEDLVDRNLVRR-----NG---G-KVHDMLHDLCLKEAK-QFLQVITP-R--L
>XP_028063962.1
---------VVEEENVVGFDEEAKTLVDRLKG--GK-LEVISVTGMGGLGKTTLARKVFTDPAIEYNFYIRAWTYVSQEYTRKEVFLSILSSLDKDESGERL---AEELRGHLQTGRYLIVMDDVWTKEA--WDDLKMAF-PNNGSRILLTSRNNEVAVHAN-PD--HHPLRFLTDDEGWELLKKKVFRK-E---RCP-LEDLGKKIAEECGGLPLAIVVIAGLLIKEKTS-KWWEKVSS---Y-VARDP-K-Q-CMDILALSYKHLPHQLQSCFRYFGVFPEDYEIPVCILIQLWIAEGLIEQVE--ILEDTAEDRLEDLVDRNLVRR-----NG---G-KVHDMLHDLCLKEAK-QFLQVITP-R--L
>XP_028063964.1
---------VVEEENVVGFDEEAKTLVDRLKG--GK-LEVISVTGMGGLGKTTLARKVFTDPAIEYNFYIRAWTYVSQEYTRKEVFLSILSSLDKDESGERL---AEELRGHLQTGRYLIVMDDVWTKEA--WDDLKMAF-PNNGSRILLTSRNNEVAVHAN-PD--HHPLRFLTDDEGWELLKKKVFRK-E---RCP-LEDLGKKIAEECGGLPLAIVVIAGLLIKEKTS-KWWEKVSS---Y-VARDP-K-Q-CMDILALSYKHLPHQLQSCFRYFGVFPEDYEIPVCILIQLWIAEGLIEQVE--ILEDTAEDRLEDLVDRNLVRR-----NG---G-KVHDMLHDLCLKEAK-QFLQVITP-R--L
>XP_028066697.1
---------MVDEEITVGFEDDALTIKERLAG--GK-LQMISIVGMPGLGKTTLATKLYNDPYIIHYFHIRAWTYASQLPRKTDMLLDILRSVNVDETNEKL---GEKLYKQLKGQRYLIVIDDLWDIGA--WVNLKMYF-PDNGSRVMFTSRLKEVAMHAS-PD--HHCLRPLTEEESWELLQRKVFQN-G---RCP-LIEIGKQITKRCGGLPLAIVVIAGLLAKIKTQ-ESWKQVSS---Y-IVSDP-N-Q-YLDTLALSYNHLPRHLKPCFLYLGVFQEDQKILV---------------------------------------------------------------------------------
>XP_028066936.1
---------MLDEEITVGFDDEALTIKELLAG--GK-LQLISIVGMPGLGKTTLATKLYNDPYITHYFHIRAWTYASQLPRKTVMLLDILSSVNVDETNEKL---GEKLYKQLKGKTYLIVIDDLWDIGA--WVDLKMYF-PDNGSRVMFTSRLKELSMHAS-PD--PHCLRFLTEEESWELLQRKVFQN-E---CCP-LIGIGKQIMKKCEGLPLAIVIIAGLLAKIKTP-------------------------------------------------------------------------------------------------------------------------------------------
>XP_028066956.1
---------MVDEEITVGFDDEALTIKELLAG--GK-LQMISIVGMPGLGKTTLARKVYNDPYITHYFHIRAWTYVSQLSRQTDMLLDILRSLNVDETNEKL---GEKLYKQLKGKRYLIVIDDLWDIGA--WVDLKMYF-PDNGSRVMFTSRLKELSMHAS-PD--PHCLRFLTEEESWELLQRKVFQN-E---SCP-LIEIGKQIMKKCEGLPLAIVIIAGLLAKIKTV-VSWKQVSS---Y-IVSDP-N-Q-YLDTLALSYNHLPRHLKPCFLYLGAFPRDQEIPVQKLICLWVAEGFIQKIQ--RVEEVAEGYLMDLFQRSLVKR-----DG---R-KMHDLLRDLCLKKAG-NFLQWTNY-H--R
>XP_028066957.1
---------MVDEEITVGFDDEALTIKELLAG--GK-LQMISIVGMPGLGKTTLARKVYNDPYITHYFHIRAWTYVSQLSRQTDMLLDILRSLNVDETNEKL---GEKLYKQLKGKRYLIVIDDLWDIGA--WVDLKMYF-PDNGSRVMFTSRLKELSMHAS-PD--PHCLRFLTEEESWELLQRKVFQN-E---SCP-LIEIGKQIMKKCEGLPLAIVIIAGLLAKIKTV-VSWKQVSS---Y-IVSDP-N-Q-YLDTLALSYNHLPRHLKPCFLYLGAFPRDQEIPVQKLICLWVAEGFIQKIQ--RVEEVAEGYLMDLFQRSLVKR-----DG---R-KMHDLLRDLCLKKAG-NFLQWTNY-H--R
>XP_028066958.1
---------MVDEEITVGFDDEALTIKELLAG--GK-LQMISIVGMPGLGKTTLARKVYNDPYITHYFHIRAWTYVSQLSRQTDMLLDILRSLNVDETNEKL---GEKLYKQLKGKRYLIVIDDLWDIGA--WVDLKMYF-PDNGSRVMFTSRLKELSMHAS-PD--PHCLRFLTEEESWELLQRKVFQN-E---SCP-LIEIGKQIMKKCEGLPLAIVIIAGLLAKIKTV-VSWKQVSS---Y-IVSDP-N-Q-YLDTLALSYNHLPRHLKPCFLYLGAFPRDQEIPVQKLICLWVAEGFIQKIQ--RVEEVAEGYLMDLFQRSLVKR-----DG---R-KMHDLLRDLCLKKAG-NFLQWTNY-H--R
>XP_028072320.1
---------MVDEEITVGFDDEALTIKELLAG--GK-LQIISIVGMPGLGKTTLATKLYNDPYITHYFHIRAWTYASQLPTKTDMLLDILRYVNVNETNEKL---GEKLYKQLKGKRYLIVIDDLWDIGA--WVDLKMYF-PDNGSRVMFTSRLKELSMHAS-PD--PHCLRFLTEEESWELLQRKVFHN-E---SCP-LIKIGKQIMKKCEGLPLAIVIIAGLLAKIKTQ-ESWIQVSS---Y-IVSDP-N-Q-YLDTLALSYNHLPRHLKPCFLYLGAFPEDQEIPVQKLISLWVAEGFIQKIQ--RLEEVAEDYLMDLIQRSLVKR-----DG---R-KMHDLLRDLCLKKAR-NFLQWTNY-R--H
>XP_028080672.1
---------MVDEEITAGFDDEVLTIKKLLVR--GK-QQILSIVGMLGLGKTTLARKLYNDPYITHYIHIRGWTNASQLPRKIDMLLHILRSVNVDECNEKL---GKKLYKQLKGKRYLIVIDDLWDIGA--WVDLKMYF-PDNGSRVMFTSRLKEVAMHAS-PD--SHCLRFLTEEESWELLQRKVFHN-E---SCP-LIEIGKQIMKKCEGLPLAIAIIAGLLAKIKTQ-ESWKQVSS---Y-IVSAP-N-Q-YLDTLALSYNHLPRHLKPCFLYLGAFPEDQAIPVQKLICLLVTEGFIRKIQ--RLEEVVEDYLMDLI------------------------------------------------
>XP_028082887.1
---------VGEEEIMVGFEDEAMSLKEQLTG--GP-LQVISIVGMAGQGKTTLATKLYNDPLVVYHFYIRAWTSVSQEYRKRDLLIRLLSCVMKNGGDEKL---CEKLYKSLKGQTYFIVMDDMWDTKA--WVDLKICF-PDNGSRIMFTSRHEDVALQAK-TN--PLSLRFLTHNESWDLFQHKVFKR-E---NCP-LVEIGKQITNKCQGLPLSIVVVAGIFINEKSQ-DRWKQLKS---S-LAANP-Q-A-CMKTLALSYIHLPGHLKPCFLYFGAFPEDYQIRVEKLIWLWVAEGFITKTE--KLKDVAKEYLMDLIGRSLLRG-----DG---E-KIHDLLREFCIKQGE-FFLQHD-------
>XP_028082942.1
---------MVEEEITVGFDDEALTIKELLAG--GK-LQMISIVGMPGLGKTTLATKLYNDPYITHYFHIRGWTYASQLPRITDMLLDILRSVNVDETNEKL---GEKLYKQLKGKRYLIVIDDLWDIGA--WVNLKMYF-PDNGSRVMFTSRLKELSMHAS-LD--PHCLRFLTEEESWELLQRKLFQN-G---SCP-LILIGKQIMKKCKGLPLAIVVIAGLLAKIKTP-------------------------------------------------------------------------------------------------------------------------------------------
>XP_028090836.1
---------MVHEEITVGFDDEALTIKELLAG--GK-LQMISIVGMPGLGKTTLATKLYNDPYITHYFHIRAWTYASQLSRQTDMLLDILRSLNVDETNEKL---GEKLYKQLKGKRYLIVIDDLWDIGA--WVDLKMYF-PDNGSRVMFTSRLKELSMHAS-PD--PHCLRFLTEEESWELLQRKVFQN-E---SCP-LIEIGKQIMKKCEGLPLAIVIIAGLLAKIKTL-ESWKQVSS---Y-VVSDP-N-Q-YLDTLALSYNHLPRHLKPCFLYLGAFPRDQEIPVQKLICLWVAEGFIQKIQ--RVEEVAEGYLMDLFQRSLVKR-----DG---R-KMHDLLRDLCLKKAG-NFLQWTNY-H--R
>XP_028090837.1
---------MVHEEITVGFDDEALTIKELLAG--GK-LQMISIVGMPGLGKTTLATKLYNDPYITHYFHIRAWTYASQLSRQTDMLLDILRSLNVDETNEKL---GEKLYKQLKGKRYLIVIDDLWDIGA--WVDLKMYF-PDNGSRVMFTSRLKELSMHAS-PD--PHCLRFLTEEESWELLQRKVFQN-E---SCP-LIEIGKQIMKKCEGLPLAIVIIAGLLAKIKTL-ESWKQVSS---Y-VVSDP-N-Q-YLDTLALSYNHLPRHLKPCFLYLGAFPRDQEIPVQKLICLWVAEGFIQKIQ--RVEEVAEGYLMDLFQRSLVKR-----DG---R-KMHDLLRDLCLKKAG-NFLQWTNY-H--R
>XP_028090838.1
---------MVHEEITVGFDDEALTIKELLAG--GK-LQMISIVGMPGLGKTTLATKLYNDPYITHYFHIRAWTYASQLSRQTDMLLDILRSLNVDETNEKL---GEKLYKQLKGKRYLIVIDDLWDIGA--WVDLKMYF-PDNGSRVMFTSRLKELSMHAS-PD--PHCLRFLTEEESWELLQRKVFQN-E---SCP-LIEIGKQIMKKCEGLPLAIVIIAGLLAKIKTL-ESWKQVSS---Y-VVSDP-N-Q-YLDTLALSYNHLPRHLKPCFLYLGAFPRDQEIPVQKLICLWVAEGFIQKIQ--RVEEVAEGYLMDLFQRSLVKR-----DG---R-KMHDLLRDLCLKKAG-NFLQWTNY-H--R
>XP_028096865.1
---------MVEEEIMVGFEDEVIMIKEQLTE--GK-LGIISIVGMPGLGKTTLARKVYDDPYITHYFHIRAWTYVSQAYIKRDLLLGILHSIVKNKSNEKL---GEEIYKILKGKRYLIVMDDIWSTGA--WDDVRMYL-PDNGSRVMFTSRLKEVGLHAK-PE--PHHLRFLTEEESWELFQKRVFRG-E---SFP-LMGLGLQIAEKCEGLPLAIVVIAGILAKEKTK-DLWEEVSS---Y-MVNDP-N-Q-YMRTLALSYYHLPDHLKPCFLYFGAFLEGSEIPVRKLMWLWIAEGFVQSSEKKKLEEIAEDYLTDLIERSLVKR-----NG---G-KMHDLLRHLCLREAE-KFLTWF---G--R
>XP_028098604.1
---------VVEEENVVGFDMEAKTLVDLLNG--GK-LDVVSVIGMGGLGKTTLAKKVFTDPAIEFEFYIRAWIYVSQEYDRKEVFISILGSLDKDESDDKL---ADELRGHLQTGRYLIVMDDVWTREA--WDDLKMAF-PNNRSRILLTSRNTEVAIHAN-PD-RPHLLRFLNEDESWELLEKKVFRR-E---RCP-LVDLGKQIAKECGGLPLAIVVIAGLLMKDKTC-DWWEKVNS---Y-VARDP-K-Q-CMDILALSYKHLPYHLKACFLYFGVFPEDYEIPVWKLIQLWVAEGFIQQVE--ILEDTAEEQLEDLVDRNLVRR-----NG---G-KVHDMLRDLCLREAE-NFLHEISP-R--R
>XP_028098605.1
---------VVEEENVVGFDMEAKTLVDLLNG--GK-LDVVSVIGMGGLGKTTLAKKVFTDPAIEFEFYIRAWIYVSQEYDRKEVFISILGSLDKDESDDKL---ADELRGHLQTGRYLIVMDDVWTREA--WDDLKMAF-PNNRSRILLTSRNTEVAIHAN-PD-RPHLLRFLNEDESWELLEKKVFRR-E---RCP-LVDLGKQIAKECGGLPLAIVVIAGLLMKDKTC-DWWEKVNS---Y-VARDP-K-Q-CMDILALSYKHLPYHLKACFLYFGVFPEDYEIPVWKLIQLWVAEGFIQQVE--ILEDTAEEQLEDLVDRNLVRR-----NG---G-KVHDMLRDLCLREAE-NFLHEISP-R--R
>XP_028098606.1
---------VVEEENVVGFDMEAKTLVDLLNG--GK-LDVVSVIGMGGLGKTTLAKKVFTDPAIEFEFYIRAWIYVSQEYDRKEVFISILGSLDKDESDDKL---ADELRGHLQTGRYLIVMDDVWTREA--WDDLKMAF-PNNRSRILLTSRNTEVAIHAN-PD-RPHLLRFLNEDESWELLEKKVFRR-E---RCP-LVDLGKQIAKECGGLPLAIVVIAGLLMKDKTC-DWWEKVNS---Y-VARDP-K-Q-CMDILALSYKHLPYHLKACFLYFGVFPEDYEIPVWKLIQLWVAEGFIQQVE--ILEDTAEEQLEDLVDRNLVRR-----NG---G-KVHDMLRDLCLREAE-NFLHEISP-R--R
>XP_028098607.1
---------VVEEENVVGFDMEAKTLVDLLNG--GK-LDVVSVIGMGGLGKTTLAKKVFTDPAIEFEFYIRAWIYVSQEYDRKEVFISILGSLDKDESDDKL---ADELRGHLQTGRYLIVMDDVWTREA--WDDLKMAF-PNNRSRILLTSRNTEVAIHAN-PD-RPHLLRFLNEDESWELLEKKVFRR-E---RCP-LVDLGKQIAKECGGLPLAIVVIAGLLMKDKTC-DWWEKVNS---Y-VARDP-K-Q-CMDILALSYKHLPYHLKACFLYFGVFPEDYEIPVWKLIQLWVAEGFIQQVE--ILEDTAEEQLEDLVDRNLVRR-----NG---G-KVHDMLRDLCLREAE-NFLHEISP-R--R
>XP_028098613.1
---------MVGEEIMVGFDDEVLTIKKRLAG--GK-LDIIPIVGMPGLGKTILARKVYNDPYITHHFHIRAWTYVSQVPRKREMLLDILHFVNVEESNEKL---GEKLHKKLKGKRYLIVIDDIWDISA--WVDLKIYL-PDNGSRVMFTSRLKAVAMHVS-PN--PHCQRFLTEEESWELLQRKVFQN-G---SCP-LIEFGKQIV--------------------------------------------------------NNL---LQDCYIEF--------------------------------------------------------------------------------------------
>XP_028098747.1
---------VGEEEIMVGFEDEAMSLKEQLTG--GS-LQVISIVGMAGQGKTTLATKLYNDPLVVYHFYIRAWTSVSQEYRKRDLLIRLLSCVMKNGGDEKL---CEKLYKSLKGQTYFIVMDDIWDTKA--W--------P-------------------------PIALYFLTHNESWDLFQHKVFKR-E---NCP-LMEIGKQIANKCQGLPLAIVLVAGILTNEKSQ-GRWKQLNS---T-LAADP-Q-L-WMKTLELSYNHLPGHLKPCLLYFGAFPEDYQIRVEKLIWLWVAEGFITKTE--KLEDVAKEYLMDLIGRSLLRG-----DG---E-KIHDLLREFCIKQGE-FFLQRF---Q--R
>XP_028100405.1
---------MVDEEITVGFDDEALTIKRLLVG--AR-LQMISIVGMPGLGKTTLARKLYNDPYITHYFHICAWTYASQLPRKTDMLLDILRSLYVNETNEKL---GDKLYKKLKGKRYLIVIDDIWDIGA--WVDLKMYF-PDNGSRVLFTSRLKELAMHAS-PD--PHCLRFLTEEESWELLQRKVFQN-E---SCP-LIEIGKQIMKKCEGLPLAIVVMAGLLAKNKAQ-VWWKQVSS---Y-IVSDP-N-Q-YLDTLALSYNHLPRHLKPCFLYLGAFPVDQQISVQKLICLWIAEGFIQKIQ--RLEEVAEDYLMGLIQRSLVKR-----DG---R-KMHDLLRDLCFKKVR-NFLQCANY-R--R
>XP_028101273.1
---------MGDEEITMSFDDEALTIKKLLVR--GK-LQMISIVGIPGLGKTTLAIKLYNDPYITHYFHIRAWTYASQLSRQTDMLLDILRSVNVDETNENL---GDKLYKSLKGERYLIVIDDFWDIGA--WVDLKMYF-PDNGSRVMFTSLHKELAMYAS-PD--PHCLRFFTEEESWVLLQQKVFPN-E---SCP-LIKIWKHIMKKCEGLPLAIVIIAGLPAKIKTQ-ESWIQVSS---Y-IVSDP-N-Q-CLDTLALSYNHLPRHLKPCFLYLGAFPEDQEIPVQKLIWLWIAEGLYKNL-----------------------------------------------------------------
>XP_028101614.1
---------MVNEEITVGFDDEALTIKELLAR--GK-LQMISIVGMPGLGKTTLATKLYNDPYITHYFHIRAWTYASQLPRKKDMLLDILRSVNVDETNEKL---GKKLYKQLKGKRYLIVIDDLWDIGV--WVDLKMYF-PDNGSRVMFTSRLKELAMHAS-PD--PHCLRFLTKEESWELLQWKVFQN-E---SGP-LIEIGKQIMKKCEGLPLAIVVMAGLLAKNKAQ-ESWEQ-----------------------------------------------------------------------KLEEVAEDYLMDLIQRSL--------------------------------------------
>XP_028102117.1
-----GNRTMVDEEITVGFEDDALAIKELLAG--EN-LQMISIVGMPGLGKTTLARKLYNDPYITYYFHIRAWTYASQLPTKRDMLLDILRSFNVDETNEKL---GEKLYKQLKGNKYLIVIDDLWDIGA--WVDLKMYF-PDNGSRVMFTSRLKELAMHAS-PD--PHCLRFLTEEESWELLQQKVFQN-E---SCP-LIIIGKEIMKKCAGLPLAIVVIAGLLARIKTQ-ESWKQVSS---Y-IVSDP-N-Q-YLDTLALSYNHLPHHLKPCFLYLGAFPEDQEISVQKLIWLWIAEGFIQKIQ--KLEEVAEGYLMDLIQRSLVNR-----DG---R-KMHDLLRDLCLKKAR-NFLKWINY-C--R
>XP_028102118.1
---------MVHEEITVGFDDEALTIKQLLAG--GK-LQMISIVGMPGLGKTTLATKLYNDPYISHYFHIRAWTYASQLPRITDMLLDILRSVNVDETNEKL---GEKLYKQLKGKRYLIVIDDLWDIGA--WVNLKMYF-PDNGSRVMFTSRLKEVAMHAS-PD--RHCLRFLTEEESWELLQRKMFQN-E---SCP-LIGIGKQI-------------------------------------------------------------------------------------------------------------------------R-----DG---R-KMHDLLRDLCLKKAR-NFLQQVNC-R--R
>XP_028102119.1
---------MVHEEITVGFDDEALTIKQLLAG--GK-LQMISIVGMPGLGKTTLATKLYNDPYISHYFHIRAWTYASQLPRITDMLLDILRSVNVDETNEKL---GEKLYKQLKGKRYLIVIDDLWDIGA--WVNLKMYF-PDNGSRVMFTSRLKEVAMHAS-PD--RHCLRFLTEEESWELLQRKMFQN-E---SCP-LIGIGKQI-------------------------------------------------------------------------------------------------------------------------R-----DG---R-KMHDLLRDLCLKKAR-NFLQQVNC-R--R
>XP_028102121.1
---------MVHEEITVGFDDEALTIKQLLAG--GK-LQMISIVGMPGLGKTTLATKLYNDPYISHYFHIRAWTYASQLPRITDMLLDILRSVNVDETNEKL---GEKLYKQLKGKRYLIVIDDLWDIGA--WVNLKMYF-PDNGSRVMFTSRLKEVAMHAS-PD--RHCLRFLTEEESWELLQRKMFQN-E---SCP-LIGIGKQI-------------------------------------------------------------------------------------------------------------------------R-----DG---R-KMHDLLRDLCLKKAR-NFLQQVNC-R--R
>XP_028107731.1
---------MVDEEITVGFDDEALTIKKLLAG--GK-LQMISIVGMPGLGKTTLATKLYNDPYITHYFHIRAWTHASQLPRKTDVLLDILRYVNVDETNEKL---GEKLYKQLKGKRYLIVIDDIWDIGA--WDDLKMYF-PDNGSRVMFTSRLKELAMHAS-PD--PHCLRFLTEEESWALLQRKVFQN-E---SCP-LIEIGKQIMKKCGGLPLAIVIIAGLLAKIKTQ-ESWKQVSS---Y-IVSDP-N-Q-YLDTLALSYNHLPRHLKPCFLYLGAFPENQKISVQRLIWLWIAEGFIQKIQ--KLEEVAEDYLMDLIQRSLLKR-----DG---R-KMHDLLRDLCLKKAR-NFLQWINY-C--R
>XP_028116480.1
---------LVEVEIIVGFDSKALAIKEQLAG--GN-LDFVSIVGMPGLGKTILDKKLYNDPYIIHHFHIHAWTYVSQVPKKREMLLDILH-FNVDESNEML---GEMLYKKLKGKRYLIVIDDIWDIGV--WVDLKMYL-PENGSRIMFTSR----PMHAS-PD--THCLRFLTEEESWELFQRKVFPD-E---SCP-LIETGKQIMNKCQGLPLAIIVIAGLLAKKKTE-E-----------------------------------------------------------------------------------------------------------------------------------------
>XP_028116540.1
---------MVDEEITVGFDDEALTIKKLLAG--GK-LQMISIVGMPGLGKTTLATKLYNDPYITHYFHIRAWTYASQLPTKTDMLLDILRSVNVDETNEKL---GEKLYKQLKGKRYLIVIDDLWDIGA--WIDLKTYF-PDNGSRVMFTSRLKELSMHAS-PD--PHCLRFLTEEESWDLLQLKVFQN-E---SCP-LIKIGKQIMKKCEGLPLAIVIIAGLLAKIKTQ-ESWIQVSS---Y-IVSDP-N-Q-YLDTLALSYNHLPRHLKPCFLYLGAFPEDQEIPVQKLICLWVAEGFIQKIQ--RLEEVAEDYLMDLIQRSLVKR-----DG---R-KMHDLLRDLCLKKAR-NFLQWINY-C--R
>XP_028118554.1
---------MVEDEFVVGFDNEAMNIKERLTG--GM-LEVFSIIGMPGLGKTTLARKVYNDPYIAHYFHLRAWTYVSQSHTKKEMLLDILHSLMNDENDEYL---GERLYKRLKGKRYFIVMDDIWNIGA--WDDIRVYL-PDNGSKVLFTSRTMAVALRAK-PD--PHCLRFLTEEESWELLHEKVFRN-E---NFP-LMEFGEQIMKKCEGLPLAIVVIAGLLAKEKTK-DRWKHVRS---C-ISSDP-N-Q-YMNTLALSYDNLPQHLKPCFLYLGAFRDDHEIPVWKLILLWIAEGFIHPIQ--RLEDIGEGYLMDLIDRSLVKK-----NG---G-KIHDLLRDLCLKKSE-NFLKRSNG-L--R
>XP_028124912.1
-----------EEEIVVGFEDEALTIKDRLTR--DQ-LDTISIVGMPGLGKTTLAKKVYNDPLIIYHFHIRAWINVSQEYRKRDVLLSLFYSISPKESDEEL---ADKLRKSLKGKRYLIVMDDIWDTRA--WIDLKSLF-PDNGSRIMFTSRFTNVALHAN-TH--PLFLSFLTEDESWDLFKKKVFRT-D---WCP-LMSIGKKVVIKCQGLPLAIVVVSGIFANEKSQ-DQWKQRDS---C-AVRDL-K-L-CMETFALSYNHLPHHLKSCFLYFAAFPKDFEIPVWKLTQLWVAEGFIRNIE--SLEDVAEEYLMDLIGRNLIRR-----DG---R-KVHALLHDFCLKKAE-YFLQQITSVR--R
>XP_028124913.1
-----------EEEIVVGFEDEALTIKDRLTR--DQ-LDTISIVGMPGLGKTTLAKKVYNDPLIIYHFHIRAWINVSQEYRKRDVLLSLFYSISPKESDEEL---ADKLRKSLKGKRYLIVMDDIWDTRA--WIDLKSLF-PDNGSRIMFTSRFTNVALHAN-TH--PLFLSFLTEDESWDLFKKKVFRT-D---WCP-LMSIGKKVVIKCQGLPLAIVVVSGIFANEKSQ-DQWKQRDS---C-AVRDL-K-L-CMETFALSYNHLPHHLKSCFLYFAAFPKDFEIPVWKLTQLWVAEGFIRNIE--SLEDVAEEYLMDLIGRNLIRR-----DG---R-KVHALLHDFCLKKAE-YFLQQITSVR--R
>XP_028124915.1
-----------EEEIVVGFEDEALTIKDRLTR--DQ-LDTISIVGMPGLGKTTLAKKVYNDPLIIYHFHIRAWINVSQEYRKRDVLLSLFYSISPKESDEEL---ADKLRKSLKGKRYLIVMDDIWDTRA--WIDLKSLF-PDNGSRIMFTSRFTNVALHAN-TH--PLFLSFLTEDESWDLFKKKVFRT-D---WCP-LMSIGKKVVIKCQGLPLAIVVVSGIFANEKSQ-DQWKQRDS---C-AVRDL-K-L-CMETFALSYNHLPHHLKSCFLYFAAFPKDFEIPVWKLTQLWVAEGFIRNIE--SLEDVAEEYLMDLIGRNLIRR-----DG---R-KVHALLHDFCLKKAE-YFLQQITSVR--R
>XP_028124916.1
-----------EEEIVVGFEDEALTIKDRLTR--DQ-LDTISIVGMPGLGKTTLAKKVYNDPLIIYHFHIRAWINVSQEYRKRDVLLSLFYSISPKESDEEL---ADKLRKSLKGKRYLIVMDDIWDTRA--WIDLKSLF-PDNGSRIMFTSRFTNVALHAN-TH--PLFLSFLTEDESWDLFKKKVFRT-D---WCP-LMSIGKKVVIKCQGLPLAIVVVSGIFANEKSQ-DQWKQRDS---C-AVRDL-K-L-CMETFALSYNHLPHHLKSCFLYFAAFPKDFEIPVWKLTQLWVAEGFIRNIE--SLEDVAEEYLMDLIGRNLIRR-----DG---R-KVHALLHDFCLKKAE-YFLQQITSVR--R
>XP_028124917.1
-----------EEEIVVGFEDEALTIKDRLTR--DQ-LDTISIVGMPGLGKTTLAKKVYNDPLIIYHFHIRAWINVSQEYRKRDVLLSLFYSISPKESDEEL---ADKLRKSLKGKRYLIVMDDIWDTRA--WIDLKSLF-PDNGSRIMFTSRFTNVALHAN-TH--PLFLSFLTEDESWDLFKKKVFRT-D---WCP-LMSIGKKVVIKCQGLPLAIVVVSGIFANEKSQ-DQWKQRDS---C-AVRDL-K-L-CMETFALSYNHLPHHLKSCFLYFAAFPKDFEIPVWKLTQLWVAEGFIRNIE--SLEDVAEEYLMDLIGRNLIRR-----DG---R-KVHALLHDFCLKKAE-YFLQQITSVR--R
>XP_028124918.1
---------VGEEEIMVGFEDEAMSLKKQLTR--GP-LQVISIVGMAGQGKTTLATKLYADPLVVYHFHIRAWTSVFQEYRNRDLLIRLLSCVMKNGGDEKL---CEKLHKSLKGRTYFIVMDDIWDTKA--W---------------------------------------------------------------------------------------------------------------------------------------------------------------------------------------------------------------------------------------------
>XP_028126810.1
---------MVDEEITVGFDDEALTIKELLAG--GK-LQMISIVGMPGLGKTTLAKKLYNDPFIICHFHIHAWTYISQVPKKMEMLLDILH-FNVDESNEML---GDMLYKKLKGKRYLIVIDDIWDIGV--WVDLKMYL-PDNGSRVMFTSR----PMQTS-PH--THCLHFLTEEESWELFQQKVFQD-E---CCP-LIEIGKQITKKCPGLPLAIVVIVGLLAKNKTQ-EWWKQVSS---Y-IVSDQ-N-Q-YLDTLGLSYNHLPCHLKPCFLYLGAFPDDQEISVQKLIWLWVAEGFVQNI-----------YVM--------------------------------------------T------
>AtZAR1
NGTDRWSSPVYDHTQVVGLEGDKRKIKEWLFRSNDSQLLIMAFVGMGGLGKTTIAQEVFNDKEIEHRFERRIWVSVSQTFTEEQIMRSILRNLGDASVGDDIGTLLRKIQQYLLGKRYLIVMDDVWDKNLSWWDKIYQGLPRGQGGSVIVTTRSESVAKRVQARDDKTHRPELLSPDNSWLLFCNVAFAANDGTCERPELEDVGKEIVTKCKGLPLTIKAVGGLLLCKDHVYHEWRRIAEHFQDELRGNTSETDNVMSSLQLSYDELPSHLKSCILTLSLYPEDCVIPKQQLVHGWIGEGFVMWRNGRSATESGEDCFSGLTNRCLIEVVDKTYSGTIITCKIHDMVRDLVIDIAKKDSFSNPEGLNCRH
>BS2
-----------KKNNMVGRDDQRKQLLEDLTR--SS-PKVIPIVGMGGIGKTTLAKEVYNDESILCRFDVHAWATISQQHNKKEILLGLLHSI-KDRIEAEL---ADMLQKSLKRKRYLIVLDDIWSCEV--WDGVRRCF-PDAGSRILLTTRNDEVACYAGVEN-FSLRMSFMDQDESWSLFKSAAFSS-E---ALP-FETVGKQIADECHGLPLTIVVVAGLL-KKRTI-EDWKTVKS---F-VTNDP-DER-CSRVLGLSYDHLTSDLKTCLLHFGIFPEDSDIPVKNLMRSWMAEGFLK--END-LEGEVEKCLQELVDRCLVRS-----DG--TK-RVHDLIYDLCVREVQ-N-IFIM--CS--Y
>Gpa2
-------HDVEQENIMVGRENEFEMMLDQLAR--GG-LEVVSIVGMGGIGKTTLAAKLYSDPYIMSRFDIRAKATVSQEYCVRNVLLGLLSLTS---PDYQL---ADQLQKHLKGRRYLVVIDDIWTTEA--WDDIKLCF-PCNGSRILLTTRNVEVAEYAS-SG--PHHMRLMNFDESWNLLHKKIFEK-E--GSYS-FENIGKQIALKCGGLPLAITLIAGLLSKSKTL-DEWQNVRS---V-VSTDL-EAK-CMRVLALSYHHLPSHLKPCFLYFAIFAEDERIYVNKLVELWAVEGFLNE-EG-KIEEVAETCINELVDRSLIVS-----DG---E-QMHDVTRELCLREAR-NFVNVIQSFKRSR
>Hero
------------VEVTVGHEEDEARIIGQLLD--EE-LDVISIVGMPGVGKTTLANKVYNNTLVASHFKIRAKCTVSQNFNKSKVLREILQQVTAETSEDDL---AEKLRVALLDKRYLIVLDDVWDIAT--GEMLIACF-PVRGNRVILTSRSGEVGLKVK-----PVDLQVLTDEKSWELFEKRVFRD-EG--SCP-LLDIGHQIVEKCKGLPLALVLIAGVIVRKKEK-DFWVKLDS---F-TSSNI-NSQ-IMNVMQSSYDHLPYQLKPLLLYFARLQKSERTPVSMLMQLWMAEGLVD--HDICLEEVTESYLDALISSSLIRSV------TSVM-RVHDVVHDFCSVKAG-KFFKLI--HH--R
>Mi1.2
------RKSLTTDKIIVGFEEETNLILRKLTS--GP-LDVISITGMPGSGKTTLAYKVYNDKSVSRHFDLRAWCTVDQGYDDKKLLDTIFSQVSGDSN-IDV---ADKLRKQLFGKRYLIVLDDVWDTTT--LDELTRPF-PAKGSRIILTTREKEVALHGK-----PLDLRLLRPDESWELLEKRTFGN-E---SCP-LLDVGKEIAENCKGLPLVADLIAGVIAGEKKR-SVWLELSS---F-IL-NS-EVE-VMKVIELSYDHLPHHLKPCLLHFASWPKDTPLTIYLLTVYLGAEGFVEKTEM-KIEEVVKIYMDDLISSSLVEI------G---D-LIHDLVHDFCLIKAR-NLFDRI--PR--Q
>Prf
------------NEEMEGFQDTIDELKDKLLG--GS-LDVISIVGMPGLGKTTLAKKIYNDPEVTSRFDVHAQCVVTQLYSWRELLLTILNDVLEDREDGEI---ADELRRFLLTKRFLILIDDVWDYKV--WDNLCMCF--VNRSRIILTTRLNDVAEYVK-----PHHLRLFRDDESWTLLQKEVFQG-E---SCP-LEDVGFEISKSCRGLPLSVVLVAGVLKQKKTL-DSWKVLSS-----QRIGSLE-E-SISIIGFSYKNLPHYLKPCFLYFGGFLQGKDIHVSKMTKLWVAEGFVQANE--KQEDTAQGFLDDLIGRNLVKR-----NA---K-KIHDLLHKFCMEKAK-DFLLQI--PEEYR
>R1
-------TPRMN-EEIVGFEDVIENLRKKLLN--GT-QDVISIHGMPGLGKTTLANSLYSDRSVFSQFDICAQCCVSQVYSYKDLILALLRDAIGEGHANEL---ADMLRKTLLPRRYLILVDDVWENSV--WDDLRGCF-PVNRSRIILTTRHHEVAKYAS-----PLHLRMFDEVESWKLLEKKVFGE-E---SCS-LKNVGLRIAKMCGQLPLSIVLVAGILSEEKEV-ECWEQLGS---Y-IHNDS------RAIVDKSYHVLPCHLKSCFLYFGAFLEDRVIDISRLIRLWISEAFIKSSG--RLEDIAEGYLENLIGRNLVRSI----DG---K-KLHDVLLDFCKERAA-NFLLWIYSH----
>R2
----RRTTSYVDDYIFVGLQDVVQTLLAELLK---AERSVLSIYGMGGLGKTTLARNLYNS---LKSFPTRTWICVSQEYNTMDLLRNIIKSIQGETTEGDL---EIYLRDLLKERKYLVVVDDVWQREA--WESLKRAF-PGNGSRVIITTRKEGVAERADDRG-FVHKLRFLSQEESWDLFRRKLL---D-VRAMV-MESLAKDMVEKCRGLPLAIVVLSGLLSHKKGL-NQWQKLWK---N-IKEDK-SIE-ISNILSLSYNDLSTALKQCFLYFGIFSEDKVVKADDIIRLWMAEGFIPR-EER-MEDVAEGFLNELIRRSLV-T-----WE---K-TVHDLLHDLAIEKAL-NFFDVY------R
>R3a
----TPSTSLVDDSDIFGRQNDIEDLIDRLLSEDASGRTVVPIVGMGGLGKTTLAKAVYNDERVQIHFGLKAWFCVSEAFDAFRITKGLLQEIGSFDADDNLNQLQVKLKERLKGKKFLIVLDDVWNDNYNKWDELRNVFVQDIGSKIIVTTRKESVALMMGN-E--QISMDNLSTESSWSLFKTHAFENMG-PMGHPELEEVGKQIAAKCKGLPLALKTLAGMLRSKSEV-EEWKRILRSEIWELPH--ND---ILPALMLSYNDLPAHLKRCFSFCAIFPKDYPFRKEQVIHLWIANGLVPQE--DVIEDSGNQYFLELRSRSLFERVPN-SQGNTENFLMHDLVNDLAQIASS-KLCIRLL-EQSQH
>Rpiblb2
------SKSLTTDKIIVGFGEETNLILRKLTS--GP-LDVISIIGMPGLGKTTLAYKVYNDKSVSSHFDLRAWCTVDQVYDEKKLLDKIFNQVSDNSN-IDV---ADKLRKQLFGKRYLIVLDDVWDTNT--WDELTRPF-PGKGSRIILTTREKKVALHGK-----PLNLRLLRSEESWELLEKRAFGN-E---SCP-LLDVGKEIAENCKGLPLVVDLIAGIIAGEKKK-SVWLELHS---F-IL-KN-EVE-VMKVIEISYDHLPDHLKPCLLYFASAPKDWVTTIHELKLIWGFEGFVEKTDM-KLEEVVKIYLDDLISSSLVEI------G---D-PLHDLVHDFCLIKAR-KLCDRI--PR--Q
>Rpivnt1
-----RRRLFLHETEVIGLEDDFNTLQAKLLD---HDYGVVSIVGMPGLGKTTLAKKLYRH--VCHQFECSGLVYVSQQPRAGEILHDIAKQ---EERKENL---ENNLRSLLKIKRYVILLDDIWDVEI--WDDLKLVL-PC-GSRIIITSRNSNVGRYIG-----SHVLQPLDSEKSFELFTKKIFFVNDN--AAS-LVNIGRCIVERCGGIPLAIVVTAGMLRAGRTE-HAWNRMAH----KIQ-DG-----CGKVLALSYNDLPIALRPCFLYFGLYPEDHEIRAFDLTNMWIAEKLIVVNGNGRAESLADDVLNDLVSRNLIRT-----DG---R-SIHDLLHSLCVDLAK-NFFHTE--ARVRR
>RPM1
------------ENSLVGIDAPKGKLIGRLLS---PERIVVAVVGMGGSGKTTLSANIFKSQSVRRHFESYAWVTISKSYVIEDVFRTMIKEYKEDTSYREL---VEKLVEYLQSKRYIVVLDDVWTTGL--WREISIAL-PGYGSRVMMTTRDMNVASYGI------HEIELLKEDEAWVLFSNKAFASLE---QCRNLEPIARKLVERCQGLPLAIASLGSMMSTKKFE-SEWKKLNW---E-LNNNH-ELKIVRSIMFLSFNDLPYPLKRCFLYCSLFPVNYRMKRKRLIRMWMAQRFVE--PI-RVEEVADSYLNELVYRNMLNP---------GR-KMHDVIWEIALSVSK-RFCDVYETSR--H
>RPP13
----RRARS-VDEEVVVGLEDDAKILLEKLLDY--EERFIISIFGMGGLGKTALARKLYNSRDVKERFEYRAWTYVSQEYKTGDILMRIIRSLGMEEAEEEL---EVYLYGLLEGKKYLVVVDDIWEREA--WDSLKRAL-PNEGSRVIITTRIKAVAEGVDGRF-YAHKLRFLTFEESWELFEQRAFR--N-IQRKD-LLKTGKEMVQKCRGLPLCIVVLAGLLS-RKTP-SEWNDLWR---R-LKDD--SIH-VAPIVDLSFKELRHESKLCFLYLSIFPEDYEIDLEKLIHLLVAEGFIQGDEMM-MEDVARYYIEELIDRSLL-R-----RG---K-MIHDLLRDVAIKKSK-NFVNVY------R
>Rx
-------HDVEQENIMVGRENEFEMMLDQLAR--GG-LEVVSIVGMGGIGKTTLATKLYSDPCIMSRFDIRAKATVSQEYCVRNVLLGLLSLTS---PDDQL---ADRLQKHLKGRRYLVVIDDIWTTEA--WDDIKLCF-PCNGSRILLTTRNVEVAEYAS-SG--PHHMRLMNFDESWNLLHKKIFEK-E--GSYS-FENIGKQIALKCGGLPLAITVIAGLLSKGQRL-DEWQRVSS---V-VSTDP-EAQ-CMRVLALSYHHLPSHLKPCFLYFAIFTEDEQISVNELVELWPVEGFLNE-EG-KIEEVATTCINELIDRSLIFS-----RG---T-EMHDVTRELCLREAR-NFVNVIQSFKRSR
>Sw5b
-----HSNLVT-DEEVVGFENKAEELIDYLIR--GT-LDVVPIVGMGGQGKTTIARKLYNNDIIVSRFDVRAWCIISQTYNRRELLQDIFSQVTGDD-VDVL---ADMLRRKLMGKRYLIVLDDMWDCMV--WDDLRLSF-PDIRSRIVVTTRLEEVGKQVK-----PYSLPFLTTEESCQLLQKKVFQK-E---DCP-LQDVSQAVAEKCKGLPLVVVLVAGIIKKKMEE-SWWNELFD---Y-LDSEF-EEY-SLATMQLSFDNLPHCLKPCLLYMGMFSEDARIPASTLISLWIAEGFVENTES-GMEEEAEGYLMDLISSNLVRT-----KG---R-KVHDVVHHFCLEKSR-KFMLAVS-GT--R
