# Supplementary material for: The NRC0 gene cluster of sensor and helper NLR immune receptors is functionally conserved across asterid plants
Source: Plant Cell. 2024 Jun 4;36(9):3344–61. doi: 10.1093/plcell/koae154 (PMC11371149; doi:10.1093/plcell/koae154)
Supplement: koae154_Supplementary_Data [file koae154_supplementary_data.zip › Supplementary File 11/Supplemental File 11/alignment files/Capsicum_baccatum_with_Tomato_Nyssa_Camellia_NRCs_alignment_NBARC.fasta]

>PHT24944.1
NL-------PVN--EIVGFGNDTKNMIQYLVGTNE--LDVLPIVGMGGQGKTTIARKVFNS-IVN-HF-DAAWCIISQ-YDQSYLL--I---FR-QVKD-D--ILADKLRKKLMEKRYLIVLDDICDV-------LRLSFP-GNGSRIAVTTRLEKVGEHV-D-----SLGP--------------------------------------------------------------------------------------------------------------------------------------------------------------------------------------S-RE------------
>PHT25088.1
------N--LV------GMESHMNKVYKML--SG--GVHFLGI-GMSGVGKTTLARVIYE--IRS-EF-EGCFLDRSS-H---GVEEIL---LS-EIRI-NN-EGANMLKQRLRCKKILLVLDDVDDQDALAWF---------HGSRVIITTKDKHLLVKYAEKI---YKMKTLNEYKSLQLLKQYAFRKNH-----P--EDLSAQVIKYCGGLPLALKVLGSFLY-GR--NLEWTGEV-ELKQIP--KD----EILKKLESGFNGLNNIEQKIFLDIASF-----FSGKKVTRILNSFQFN---------VIG---IKILMERSLITIS-----KR---IIMNQLIQEMGWHIV-REAS---------R
>PHT25319.1
SK-ESTNI-NVE-NSMVGRDDQRKRLVEDLTRSGEP--KVIPIVGMGGIGKTTLANKVYND-IRS-HF-DVPWATISQ-HNIKEIL--L---LR-C-DD-EA-ELANMLQKSLKGKRYLIVLDDMWKSEA--WDAVRLCFPSNKGSRILLTTRNTEVACDAS------LQMDIMGPDESWNLFKSVAYNE---A--LYEFETIGKKIAKKCHGLPLTIAVVAGLLK-R---AIDWENVAKDVKSF--VTNDPDERCSRVLGLSYNHLTSDL---------------------------------------------------------------------------------------------------
>PHT25553.1
-FGE-LEYPMPVQPAQE--ETSKQNL-EVVWTQDEN-VSSIGIYGMGGVGKTTLAKHIHNRLIDDHRY-QVCWLTVSQGFSVKGLQDELAKFVKLDLNEEDEHRRSAKLKGAFQKNKMVIILDDVW--DRLSLEKLGDPLGVG--YKLILTTRSYEVCRKMCQ---KLLEVKTLNADDAWELFRKGLGFETQ---LSPDIERVAKSMAERCEGLPLGLITLAGSMRGVT--DIEWRNALNEFP------EDMESDVFKVLKYSYDRLR-TMQECFLYCALYPEDDLILRDEIIERFIMEGLVKGNSREEEFNHGHTILNKLVKLCLLEGTVDSEDDEDEVVRMHDLLREMALGITN-DKPEQDWVSNLDR
>PHT25857.1
SRPTSWTSPSFDQSEIVGLSEDTRKIKDWILCHSES-LHRVGIVGMGGLGKTTIAQKIYHDRQVNVSFQKKVWVSISQTFDELSIMKAILKQLSADDSGTEKRDLLNRIRDALSHKSYLIVMDDVWSIDDGWWDSISRGLPKEHNSCIIITSRNEDVVKRMGATESRIHRPRFLNDEESWSLFCKVALLSTKGKC-NTQLEEVGRWIVRKCHGLPLAIKTTGGMLSSKSHSVGEWMRICENFREKLVSDCESNISVMASLQQSYDELPSRLKQCIWCFSIYPDDHEIEAEQLVRWWVGEGFVRADGTETATEVAFNHLSELVSRCLVEAVQRNFDGRVYSCKMHDMVRDMTILVAEDEKFRHISTVYSRH
>PHT25943.1
SRPTSWTSPSFDQSEIVGLSEDTRKIKDWILCHSES-LHRVGIVGMGGLGKTTIAQKIYHDRQVNVSFQKKVWVSISQTFDELSIMKAILKQLSADDSGTEKRDLLNRIRDALSHKSYLIVMDDVWSIDDGWWDSISRGLPKEHNSCIIITSRNEDVVKRMGATESRIHRPRFLNDEESWSLFCKVALLSTKGKC-NTQLEEVGRWIVRKCHGLPLAIKTTGGMLSSKSHSVGEWMRICENFREKLVSDCESNISVMASLQQSYDELPSRLKQCIWCFSIYPDDHEIEAEQLVRWWVGEGFVRADGTETATEVAFNHLSELVSRCLVEAVQRNFDGRVYSCKMHDMVRDMTILVAEDEKFRHISTVYSRH
>PHT25990.1
HFGE-LECPMLVQPVWE--EKSKENL-EVVWTQDEN-VSSIGIYGMGGVGKTTLAKHIHNRLIDDHRY-QVCWLTVSQAFSVKGLQDELAKFVKSDLNEEDEHRRSAKLKGAFQKNKMVIILDDVW--DRLSLERLGDPLGVG--YKLILTTRSTEVCLKMCQ---KLLEVKTLNADDAWELFRKGLGFETQ---LSLDIESFAKSMAERCEGLPLGLITLAGSMRGVT--DIEWRNALNEFP------EDMESDVFKVLKYSYDRLR-TMQECFLYCALYPEDDVIERDELIGQFIMEGLVKGNSREEEFNHGHTILNKLVKLCLLEATVN--YKGYEVVRMHDLLREMALRITT-DKPEQDWVFDLVR
>PHT26223.1
SK-ESTNI-NVE-NSMVGRDDQRKRLVEDLTRSGEP--KVIPIVGMGGIGKTTLANKVYND-IRS-HF-DVPWATISQ-HNIKEIL--L---LR-C-DD-EA-ELANMLQKSLKGKRYLIVLDDMWKSEA--WDAVRLCFPSNKGSRILLTTRNTEVACDAS------LQMDIMGPDESWNLFKSVAYNE---A--L----------------------------------AIDWENVAKDVKSF--VTNDPDERCSRVLGLSYNHLTSDLTRQIRVF------------------------------------------------------------RASNV---------RNA-HGQ-----------
>PHT26250.1
SK-ESTNI-NVE-NSMVGRDDQRKRLVEDLTRSGEP--KVIPIVGMGGIGKTTLANKVYND-IRS-HF-DVAWATISQ-HNVKEIL--L---LC-C-DD-EA-ELANMLKKSLTGKRYLIVLDDTWKSEA--WDAVRLCFPSNKGSRILLTTRNTEVARDAS------LQMDIMSPDESWNLFKSVAYNE---A--LSEFETIGKKIAKKCHGLPLTIAVVAGLLK-R---AIDWENVAKDVKSF--VTNDPDERCSRVLGLSYNHLTSVLKTCLLRFGIFPEDSEIPAKNLMRSWMAEGFLE-ND-E---GETEKCLQELVDRCLV-LVCKS-DGKIRSCKVHDLIYDLCVREI-QENI-MPKMLPFKS
>PHT26290.1
------S--VVDESEIFGREIEIERLIDCLLSAKGKNLTVVPIVGMGGLGKTTLAKAAYND-VTD-HF-ELAWTCVSE-Y---DVLKEL---LQ-EIYD-NN-RLQVKLKEKLNGKRFLIVLDDMWNFK---WDELRSLF--QAGSKIIVTTRKENVARTMS-GA---VNVGTLSSEASWALFKRHSLDNRD-----PKLEEVGKQIAVKCKGLPLALKAIAGILRCKS--EVEWKDILRSIWEQT--LN----DILPALMLSYNDLPAHLKQCFAFCAIYPKDYQFC---VIHLWIANGLVQ-P--H----SGRQYFDELRSRSLFERAPESRDGK---FLMHDLVNDLAQTAS-S------------R
>PHT26306.1
SL----P---VE--------------------------DVISITGMPGLGKTTLAYKVYND-VCS-HF-DLAWLTVGQ-YDEKKLL--L---FN-QVRK-D--DVADILRKHLIGKRYLIVLDDVWDTTT--WDELTRPFP-EKGSRIILTTRQKEVALHGTD-----LXL------------------------------------------------------------------------------------IREV------------------------------------------------------------------------------------STLIHDL-------EK-----------
>PHT26307.1
SL----P---VE--------------------------DVISITGMPGLGKTTLAYKVYND-VCS-HF-DLAWLTVGQ-YDEKKLL--L---FN-QVRK-D--DVADILRKHLIGKRYLIVLDDVWDTTT--WDELTRPFP-EKGSRIILTTRQKEVALHGTD-----LNLRLLKPEES------------------------------------------------K---TKVWLEVQNNLNSF-ILNSE-VD-VRKVIELSYDHLPHHLKPYFLYLARYPKDNVMDRDVLKAIWRAEGLGK-S--D---EVMEVYLDNLISSSLV-IAFN--IGNCPTCQIHYLVHDFCLIKA-KEKL--SYLMPR-I
>PHT26338.1
SI----P---VI--IVVGFEEETEWIIRKLTNPSE--VDVVSIVGMPGLGKTTLAYRVYTE-VVG-NF-DVAWCTVDQ-HNEKKLL--I---FN-QVNE-D--DVADKLRKRMFGKRYLIVLDDLWDTAT--LDELTRPFRTQKGSRVILTSRKKEVALHGSA-----LDLRLLRPEERWELLENRVFEE---PC--PELKHVGEKIAQKCDGLPLVLDLIGGVISRK---KELWLEVVNNLSSF-IFKDE-EE-VMKFVQLSYDHLSDHLKPCFLYLASYPKDEDIKISKLKYLWSDEGLVK-S--E---EVT--------------------------------------------------------
>PHT26360.1
---------------MVGRDDQRKRLLEDLTGSDEP--KVIPIVGMGGIGKTTLAKEVYNH-IPR-RF-DVAWATVSQ-HNIKEIL--L---QQ-L-RG-EA-ELADMLQKSLKRKRYLIVLDDIWSCEV--WDGVRRCFPTNAGSRILLTTRNNEVACYAS------LRMSFMDQDESWSLFKSAAFSE---E--LPEFETVGKQIADECHGLPLTIVLVAGLLK-R---AIDWESVAQDVKSF--LTNDLDEQCSHVLGLSYNHLTSDLKTCVLHFGTFPEDSEIPVKNLMRLWMAEGFLE-ND-E---GEAEKCLQELVDRCLV-LVSKS-DGKIRSCKVHDLIYDLCVREI-QENI-MHKMLPFKR
>PHT26361.1
SK-ESTNI-NAE-NNMVGRDDQRKRLVEDLTRSVEP--KVIPIVGMGGIGKTTLANEVYKD-IRS-HF-DVAWATVSQ-HNAKEIL--L---LR-S-ND-EA-ELANMLKKSLMGKRYLIVLDDMWKTKA--WDDVRLCFPSNKGSVILLTTRITEVARDAS------LQMDLMGPDESWILFKSVAFSE---E--LPDLKTIGKQIAEKCHGLPLTIAVVAGLLK-R---AIDWENVAKDVKSF--VTNDPDKQCSRVLGLSYNHLTSGLKTCLLHFGFFPEDSEIPTKKLMRSWVAEGFLE-ND-E---GEAEKCLQELVDRCLV-IVCKS-DGKIRSCKVHDLIYDLCVREI-QENI-MQKMQPFKK
>PHT26434.1
E--KKM---MMN--EIVGFEDVIEKLRDQLTKTKG--RDVISIVGMPGLGKTTLAYRLYSD-VAS-HF-DIAQCCVSQ-YSRKDLL--I---LR-DADD-E---LADQLRKTLLPKRYLILLDDMWETRV--WDDLIGCFQ-NNGSRIILTTRNIEIANYTSD-----LQLRMFNEDESWELLRKKLFEE---SF--SLLSEIGKEVAKKCEHLPLSVVLVAGILAEK---KECWEQFANNLGPH--IHKD-SRAI---IEQSYQILPYHLRSCFLYFGRFLEDSVIPVSKLTRLWISEGFVK-S--E---DIAEGYLENLIGRNLV-MGTKN-RGKIKACRVHDLLHDFCKERA-KEMRDVQLA-H--R
>PHT26453.1
D--KKM---IVE--NVVGFDEEAMTMRSLLTSSEE--LQIISIVGMGGLGKTTLAKKVYTD-IEY-HF-YNAWIYVSQ-YSRKEVF--I---LD-SLND-E--KLATELSSHLRSKRYLVVIDDVWTVGA--WDDLKMAFP-ASGSRILLTTRNRDVASYAGS-----HHLRFLTNEESWELLSKKVFKG---SC--PELEDIGLQIAKKCYGLPLAIVVVSGLLLKK---TRWWKKVANDVSSY--VARD-PKQCMDVLALSYKHLPDHLKVCFIYFGIFPEDFEIPVWKLLRLWTGEGFIE-C--E---DTAEEYLEDLVDRNLV-LVAKR-NGRIKTCRIHDILRDLSVKMG-SEKFISKYH--R-R
>PHT26468.1
SK-ESLDI-NVN-NNMVGCDDQKERLLENLTIPDEH--KVIPIVGMGGIGKTTLAKEVYNN-VLC-RF-DVAWATVSQ-HGRKEIL--L---LR-L-RG-EA-ELADMLQKSLKRKRYLIVLDDIWSCKV--WDGVRCCFPTNAGSRILLTTRNDEVARDAS------MQMGVMDQDESWNLFKSAAFNE---A--LSEFETIGKKIAEKCHGLPLTIVVVAGLLK-R---AIDWGSVFKDVTSF--ITNDPDEQCSHVLGLSYNHLTSNLKACLLHFGIFREDSEIPAKKLMRTWMAEGFLE-ND-K---ERLRTSA-----KAFP-ATLKL-LEELPNLEVLKLMVDACVRGF-T-------------
>PHT26471.1
SE-GSLDI-NVN-NNMVGRDDQKEHLLEDLTGSGEP--KIIPIAGMGGIGKTTLAKEVYNH-MLR-RC-DVAWATVSQ-HNIKEIL--L---LQ-S-KG-EA-ELADLLQKSLKRKRY-------------------------------------------------------------------------------------------------------------------------------------------------------------------------------------------------------------------------------------------------L----------
>PHT26520.1
D--KKM---IVE--NVVGFDEEAKTMRSLLTNSEE--LQIISIVGMGGLGKTTLAKKVYTD-IEY-HF-YNAWIYVSQ-YSRKEVF--I---LD-SLND-E--KLAIELSSHLRSKRYLVVIDDVWTMEA--WDDLKMAFP-ASGSRILLTTRNRDVASYAGS-----HHLRFLTNEESWELLSKKVFKG---SC--PELEDIGLQIAKKCYGLPLAIVVVSGLLLKK---TRWWKKVANDVSSY--VARD-PKQCMDVLALSYKHLPDHLKVCFIYFGIFPEDFEIPVWKLLRLWTGEGFIE-C--E---DTAEEYLEDLVDRNLV-LVAKR-NGRIKTCRIHDILRDLSVKMG-SEKFISKYH--R-R
>PHT26555.1
SE-GSLNI-NVN-NNTVGRDDQKERLLEHLTRSSEP--KVIPIVGMGGIGKTTLAKEVYSY-ILR-RF-DVAWATVSQ-HNIKEIL--L---LQ-S-KG-QA-EL-----KSLKRKRYLIVLDDIWSCEV--WDSVRRCFPTNAGSRILLTTRNDEVACYAS------LWMSFMDQDESWNLFKNAAFSE---A--LPEFETVGKQIADECHGLPLTIVVVAGLLK-R---AIDWESVAKDVKSF--FTNDPDERCSRVLGLSYNHLTSDLKTCLLHFGIFREDSEIPAKKLMRSWMAEGFLE-ND-E---GEAEKCLQDLVDRCLV-LVCKS-DGKIRSCKVHDLIYDLCLREI-QENI-MHKLQPFKC
>PHT26558.1
SE-GSLDI-NVN-NNMVGRDDQKEHLLEDLTGSSEP--KVIPIVGMGGIGKTTLAKEVYNH-MLR-RF-DVAWATVSQ-HNIKETL--L---LQ-S-KG-EA-ELADLLQKSLKRKR-------------------------NT-----VDYTNKEVACYAS------MQINFMDQDESWNLFKSVAFNV---A--LPEFETIGKQIAEKCHGLPLTIAVVAGLLK-R---AIDWENVAKDVKSF--VTKDPDERCSRVLRLSYNHLTSDLKTCLLHFGIFPEDSEIPVKRLVRSWMAEGFLE-ND-E---GEAGKCLQELVDRCLV-LICKS-DGKFRSCKVHDLIYDLCVTEL-QENI-MQKMQPFKC
>PHT26803.1
SD----PL--VE--VIVGLEEEVNWIIDQLFDQAE--LDVISIVGMPGLGKTTLANKVYNN-VAS-RF-KVAWCTVSQ-YNKSKVL--I---LN-QVCG-D--DIAEKLRGALYARRYLIILDDVWDIAT--G----SCFP-ERGNRIILTSRNSKVALQLSD-----FHLQLLT-------LEKKVFEG---NC--PELSDVGHQIVEKCQGLPLAVVLIAGVIVRK---KKSWHKIQHNLDSF-ISGNN-LQ-TMKVMQLSYDYLPDHLKPLLLYFGGTRKRKRTPVYKLIQLLMAEGFVS-S--E---ETTQSYLDALISSSLI-M-----VSEKPVCYVHDVVHDFCSVKV-KETF--D-FINR-H
>PHT26941.1
CI----P---VE--IIVGFEEETEWIIRKLTSPSE--VDVISIIGMPGLGKTTLAYRVYNE-VVG-HF-DIAWCTVDQ-RNEKKLL--I---FN-EVSE-D--DIADKLRRQLFGKRYLIVLDDLWDTAT--WDELTRPLPTQKGSRVILTSRKKEVALHGSD-----LDLRLLRPEESWELLEKRVFEE---HC--PELKDVGEKIAQKCGGLPLVLDLISGVISRK---KELWLEVLNNLSSF-IFKDE-EE-VMKVIQLSYDHLSDHIKPCFLYFASYPKDEDIYICWLKDLWSDEGLVK-S--E---EVTEVYVDELISSSLV-IV-K---GSEQSCQIHDLVHDFCSIKA-REKL--D-LMLR-S
>PHT26967.1
VF----PVPAGEIEAIEEFDKQEEEVMAAL---DEG-ITIVGICGMGGVGKTTLAEKV---RAKQALFDYVVMITVSQQ-DLKRIQEEV--GLT-S--QGDN-SRGDQLRARLKGSRVLIILDDVW--EL---DDLEKLGP--AGSSVALTTRFRDVNMDA-----KIVDVAILSEEEGWIHFRQK--YSADH----SSL-EIAEAVAKECKGLPLAIVTVAGALKGK---EMSWEAAHKQLQDA-----EPSNRVIKVLKLSYDFLGSQVRYLFLLCSLFQEDSDIWTGELLRYGVGLHIFK-D--N---HARNMVLLETLRDSLL-------QGSDKDVKMHDVVRDVAIDIASEHIF---------R
>PHT26970.1
PL----PAPAVEIEAIGEFDKQEEEVMEAL---DKG-VIAVGICGMGGVGKTTLAEKV---RAKQRL-------------------SCL--NL--------------FLHVRCKMPHKQTILFDC--------------------------------------------------------LF-----NCLDD----KIL--------KRC---------------------------------------------------------------------------------------------------------------------------------------------------------------
>PHT27009.1
------TV-SVP----VGLESRVKDINSWL---QDEEVGIGVICGLGGVGKTTVAKVAYNS-----RFENV----ILE-HN--GQVKQI---FE-SI-NAD--EGIVKIKDAI--KKVFIVFDDVD--Q---LDVLDSLI--DPRSKILITTRCEKL---L-------HMLKELGDDESLKLFSWYAFQD-------PEFEELSTEAIQHCGGLPLALYDLGSFLSRR---DMIWRSKLQKLEAI-------PHKVQKNLEISYKSL-DHDQRLFL-IASFVKDRDIKILE------NCDLH-----G---------IQNLIDRSLISIDDEK-------VMMPPLIQDM-GKEIIRESP------NLSN
>PHT27011.1
------AV-SVA----VGIDSRVKDINLWL---QDGNVDIMAVYGMGGIGKSTLAKTAYNL-----KFDDV----TSE-HD--GLVRQI---LS-NV-NVD--EGVIKIQEAI--RRILLVLDDVD--D---RDQLNAVL--EPGSKIIITTRNQHL---F-------SKMTPLNAQESIQLFSWHAFKE-------PDHEDLSEKVILHCKGTPLALKVLGSSLCDR---SIVWESALRKLKAI-------PDKILEKLRISYDLLMDDIQKLFL-IVCFVKDKNITILD------GCGFF-----G---------IQILSDRCLIEM-E-R-------LKVHSLIQDM-GREIIRESP-------RSR
>PHT27015.1
------SV-GIA----IRIHSRAKNLNLWL---NNRRVSIAGVYGMGGIGKTTIAKYVFNV-----NFENI----YSE-GD--GLTRQF---LA-DI-SID--DGICQIKAAI--KRVLLVLDDID--R---LGQLDAVL--DLGSKIIITTRHSEL---L-------YRV-------------------------------------------------------------------------------------------------------------------------------------------------------------------------------------------------------
>PHT27272.1
SL----T---VE--IIVGFKEETNWLISKLTSPKD--LDVISITGMPGSGKTTLAYKVYND-FCS-HF-DVAWCTVDQ-YNEKKLL--L---FN-QVSD-D--DVADELRRKLHGKRYLIVLDDEWYTTT--WDELTRPFP-EKGSRIILTTREKKGAFHGTD-----LNLRLLSLEESWELFEKRAFKE---SY--PDLLNVGKEIAQNCKGFPLVELL-------------------------------------QVIELSYDHLPHHLKLCFLYLARSLKDTTLDRDVLKILWRAEGFAM-S--E---EVMEIYLNNLISSSFV-IALN--IGNFPTFQIHDLVHDFCLIKA-KEKL--D-LMPR-T
>PHT27287.1
SI----P---VI--MIVGFEEETKWIIRKLTSPAE--VDVISIVGMPGLGKTTLAYRVHNE-VVG-HF-DVAWCTVDQ-R--------I---FN-QVSD-D--DVADKLRRQLFGKRYLIVLDDLWDTAT--WDELTKPFPTQKGSRVILTSRKKEVALNGSD-----LDLRLLQPEASWELLEKRVFEE---HC--PELKDVVERIAKKCDGFPLVLNLIGGVISRK---KELWLEVLNNSSSF-IFKDE-EE-VM-------------------------KDEDIVISWLKDLWSDEELVK-S--E---EVTEVYVDELIASSLV-IV-R---GSEQSCQIHD---------A-REKL--D-LVLH-R
>PHT27289.1
SI----P---VI--IVVGFEEETEWIIRKLTSPSE--VDVVSIVGMPGLGKTTLAYRVYND-VVG-NF-DVAWCTVDQ-HNEKKLL--I---FN-QVNE-D--DVADKLRKRLFGKRYLIVLDDLWDTAT--LDELTRPFPTQKGSRVILTSRKKEVALHGSA-----LDLRLLRPKESWELLEKRVFEE---PC--PELKHVGEKIAQKCDGLPLVLDLIGGVISRK---KELWLEVVNNLSSF-IFKDE-EE-VMKFVQLSYDHLSDHLKPRFLYLASYFKDEDIKISKLKYLWSDEGLVK-S--E---EVT--------------------------------------------------------
>PHT27499.1
PS----PAPAVEIEVV-EFDIQEEEVMTAL---DEG-ITIVGICGMGGVGKTTLAEKV---RTKKALFDDVVMITVSQQPDIKKMQRGV--GL--S--EGDD-KRRDRLRSRLKDSRIMVILDDVW--KV----DLKRVGP--SGSDVALTTRLRDVDMEA-----KIVDVEILSEKEAWILFRQK--NSADD----SSL-EVAKKVAKECKGLPLAIVTVARALKGK---TKSWEDALVELQKA-----APKNGVADVLKISYNHLESEARYVFLLCSLFEEDSDIWTEELLRYGMGLGIFE-N--K---SARNRVLLETLKNCLL-------QGSHINVKMHDVVRDVAISIASEHKF---------R
>PHT27659.1
LV------------IIVGFEEETEWIIRKLTSPSE--VDVISIVGMPGLGKTTLAYKVYNE-VVG-HF-DIAWCTVDQ-RNEKKLL--I---FN-QVSD-D--DVADKLRKELFGKRYLIVLDDMWDTGT--WDELTRPFPTQKGSRVILTSRKKEVALHGSA-----LDLRMLRPEESWELLEKRIFEE---HC--PELKDVGEKIAQKCDGLPLVLDLIGGVISRK---KELWLEVLNNLSSF-IFKDE-EE-VMKVIQLSYDHLSNHLKLCLLYFASYPKDKVIYFSSLTDLWSDEGLVK-S--E---EVMDVYVDELIASSLV-IV-R--RREEKSCQIHDLVHDFCSIKA-REKL--D-PMLR-R
>PHT27724.1
SE-GSLDI-NVN-NNMVGRDDQKEHLLEDLTGSSEP--KVIPIVGMGGIGKTTLAKEVYNH-MLR-RF-DVAWATVSQ-HNIKETL--L---LQ-S-KG-EA-ELADLLQKSLKRKRYLIVLDDIWSCEV--WDGVRQCFPTNAGSRILLTTPNKEVACYAS------MQINFMDQDESWNLFKSVAFNV---A--LPEFETIGKQIAEKCHGLPLTIAVVAGLLK-R---AIDWENVAKDVKSF--VTKDPDERCSRVLRLSYNHLTSDLKTCLLHFGIFPEDSEIPVKRLVRSWMAEGFLE-ND-E---GEAGKCLQELVDRCLV-LICKS-DGKFRSCKVHDLIYDLCVTEL-QENI-MQKMQPFKC
>PHT27728.1
ST-RSLPN-EAS-NNMVGSGKENKRVLEEIRGSDEQ--KIFPIVGMGGIGKTTLAKQVFNH-IQS-HF-DIAWATISK-YNVKEIL--L---LQ-S-RS-EA-ELADLLQKYLKRKRYLIVKHDIWNYKA--WDETRQCFPINNGSRILLTTRHTEVALYTL------LKMNLMNSDESWYLFKSKAYNE---R--FPELKATGKEISKRCQGLPLRIVVVSGLFCKS---TKEWKNVAKHIKSF--LMKDPAEQCLRVVALSYNYLPNDLKSFLLYLGIFPEDSEISVKRL---------------------------DLVDTCLT-LASQS-DGKIKTCRVHVLVNELCLGEA-QKNL-IQKRR----
>PHT27729.1
SE-EPTDM-NNE-NSMVGRDDHRKRLVEDLTRSGEP--KVIPLVGMGGIGKTTLANEVYNN-IRS-HF-DVAWATVSQ-HNVKEIL--L---LR-S-KD-EA-ELANMLQRSLKGKRYLIVLDDMWKSEA--WDAVTLCFPSNKGSGILLTTRNTEVARDAS------LQMDLMGPNECWNLFKSVAFNE---A--LPEFETIGKKIAEKCHRLPLTIAVVAGLLK-R---AIDWKSVAKDVKSL--VTNDPDERCSRVLGLSYNHLTSDLKACLLHFGIFREDSEIPAKKLMRSWMAEGFLE-ND-E---GEAEKCLQELVDRCPV-LIWKS-------------------------------------
>PHT27731.1
SK-ESTNI-NVE-NSMVGRDDQRKRLVEDLTRSGEP--KVIAFVGMGGIGKTTLANEVYND-IRS-HF-DVAWASISQ-HNVKEIL--L---LR-S-ND-EA-ELANMLQKSLKGKRYLIVLDDMWKTEA--WDAVRLCFPSNKGSGILLTTRNIEVARDAS------LQMDLMGPDESWNLFKSVAFNE---A--LPEFETIGKQIVEKCHGLPLTIAVVARLLK-R---AMDWENVAKDVKSF--VTNDAAERCSCVFRLSYNHLTSDLKTCLLHFGISPEDSEISVKNLMRTWMAEGFLE-ND-E---GEAEKCLQELVDRCLV-LVSKS-DGKIRSCKVHDLIYDLCLREI-EKNI-LRKMKPFKR
>PHT27735.1
SK-ESMDI-NVE-NYMVGGDDQRKRLVEDLTRSGEP--KVIPIVGMGVTGKTTLANEVYND-IRS-HF-DVAWATVSQ-HNVKEIL--L---LR-S-EA-EA-ELADMLQKSLKCKRYLIILNDMWKGEA--WDAVRLCFPFNKGSGILLTTRNIEEARCA-----------------------------------LPEYENIGKQIVDECHGLPLTIVVVVGLLK-R---AIDWSSVEKDVKSF--VTNDPDERCSRVLGLSYNHLTDDLKTCLLYFEFFPENIEIPVKHLMRIWMGEGLLE-ND-E---GEAEKCLQELVDRCLV-LVCKS-NGKIRSCKGHDLIYELCMREV-QGNV----------
>PHT27779.1
----------------------------------DGSVDIMAVYGMGGIGKSTLAKTTYNL-----KFDDV----TSE-HD--GLVRQL---LS-NV-NVN--EGVIKIQEAI--RRILLVLDDVD--D---RDQLNAVL--EPGSKIIITTRNHHL---F-------SKMTPLNAQESIRLFSWHAFKE-------PDHEDLSEKVILHCKGTSLALKVLGSSLCHR---SIVWESALRKLKAT-------PDKILEKLRISYDLLPDDIQNLFL-IVCFVKDKNITIID------GCGFF-----G---------IQILSDRCLIEL-EKR-------LKVHSLIQDM-GREIIRESP-------RNR
>PHT27784.1
------SV-GIA----IGIHSRAKDLNLWL---NNRRVSIAGVCGMGGIGKTTIAKYVFNV-----NFENT----YSE-ED--GLIRQF---LA-DI-SIE--EGIYQIKAAI--KRVLVVLDDID--R---LGQLDAVL--DPGSRIIITTRHSEL---L-------YMVDRLTKEESFELFSWHAFNN-------PHYKQLSERVVKHCEGLPLALQLLGSSLSGK---AVVWESSLNKLEAI-------PNQVAKKLKVSYDSLQDHDQNLFL-VACFVKNINATVLE------GCGYY-----G---------IQNLIDRFLLTIDQNK-------VVMHQSVRDM-GRDIVREST-------RTR
>PHT27785.1
------KV-SFA----VGIYPRVKEISFWL---QDSNSRTLMIYGEPGIGKTTIAKALFNL-----RFQDI----IAK-SC--GLIKNL---LS-DL-DID--RGASMIKECL--KKFLLVLDDVD--D---LNQLKGIL--DPGSKVILTTTNERL---L-------HVMKKLDNHEALQLFSLHTFQD-------PEYMKQSKQIVKHCRGVPLALQVLASSLRGG---SIMWEDAIKKLERY-------SEHNHKFLELSYEALPDHDKNVFL-IACFVKDKDIKVLD------DCGFH-----E---------IQNLSDRYLLTVTPDK-------LMMHQLLQEM-GKEAICESP-------RSR
>PHT27815.1
SE-GSLNI-NVN-NNMVGRDDQTERLLENLTGSGEP--KVIPIVGMGGIGKTTLAKEVYNH-ILR-HF-DVAWATVSQ-HNIKEIL--L---LQ-S-KG-EA-DLADMLQKSLKRKRYLIVLDDIWSCEV--WDGMRRCFPTSAGSRILLTTRNNEVARDAS------MQMNFMDQDESWNLFKSAAFNE---I--LSEFETIGKKIAEKCHGLPLTIVVVAGLLK-G---AIDWESVAKDVTSF--ITNDPDEQCSHVLGLSYNHLTSDLKTCLLHFGIFPEDSEIPAKNLMRSWMAEGFPG-ND-E---GEAEKCLQELVDRCLV-LVCKS-DGKIRSCKVHDLIYDLCVREI-QENI-MQKMQPFKR
>PHT27817.1
TK-ESLDI-NVN-NNMVGRDDQKEHLLEDLTGSGEP--KVIPIVGMGGIGKTTLAKEVYNN-ILR-RF-DVAWTTVSQ-HKIKEIL--L---LQ-S-KG-EA-ELADMLQKSLKRKRYLIVLDDIWSCEV--WDGVRQCFPTDVGSRILLTTRNNEVARGAS------MQMNYMDQDESWKLFKSAAFNE---A--LSEFETIGKK--------------------------------------------------------------------------------------------------------------------------------------------------------------------
>PHT27821.1
SK-ESTNI-NVN-NNMVGRDDQKERLLEDLTASGEP--KVIPIVGMGGIGKTTLAKEVYNN-GLR-HF-DVAWATVSQ-HNREEIL--L---LR-S-KG-EA-ELADMLQKSLKIKRYLIVLDDIWSCEV--WDGVRRCFPTD-----------------------------------------------------------------------------------------------------------------------------------------------------------------------------------------------------------------------------------
>PHT28020.1
SI----P---VI--IIVGFEEETEWIIRKLTSPAE--VDVISIVGMPGLGKTTLAYRVYNE-VVG-HF-DVAWCTVDQ-STEKKLL--I---FN-QVSD-D--DVADKLRRQLFGKRYLIVLDDLWDTVT--WDELTRPFPTQKGSRVILTSRKKEVALHGS-----------------------------------------------------------------------------------------------------------HLKPFLLYLASYPKDEDIVISWLKDLWSDEGLVK-S--E---ELTEVYVDELISSSL----------------------------S-REK-----------
>PHT28024.1
SI----P---VE--IIVGFEEETEWIIRKLTSPSE--VDVISIAGMPGLGKTTLAYKVYNE-VVG-HF-DIAWCTVDQ-RNEKKLL--I---FN-QVSD-D--DVADKLRKELFGKRYLIVLDDVWDTGT--WDELTRPFPTQKGSRVILTSRKKEVALHGSA-----LDLRMLRPEESWELLEKRIFEE---HC--PELKDVGEKIAQKCDGLPLVLDLIGGVISRK---KKLWLEVLNNLSSF-IFKDE-EE-VMKVIQLSYDHLSDHLKPCFLYLASYPKDKDIKISKLKYLWSDEGLVK-S--E---EVMEIYVDELIASSLV-IV-R---GSKQRCQIHDLVHDFCSIKA-REKL--D-PMLR-R
>PHT28144.1
Q--EPYE--FLP-GEVIERSDDKQKIVDFLLDEN---VVVISIVGLGGLGKTTLAQRVYND-IKT-NF-DKLWVCVSN-FEVKMIA--I---IE-SG---E--AVQNELRKMLDGKKYLLVLDDVWDPLK--WSNLKNMLIGK-GSKILVTAGSDMVSEVLSVH----HKLGDLSKEEAWTLFEKLAFNEREN-----TLVVIGKKIVRKCGGVPLAIRSVGILLRLR---TEEWMYFKNQLSNI-TRGGN---NLMALLRLSYNYLPRHLKICFAYCSIYPKDFKLRIFDLITMWIAQGFID-N--E---DVANSYFVDLLRRSFF-QETEH--SFMQ-YKMHDLIHDLAKEVA-IT------------
>PHT28146.1
Q--EPYE--FVP-GEVIGRSDDKRKIVDFLLDEN---VVVISIVGLGGLGKTTLAQCVYND-IKK-NF-DKSWVCVSD-FEVKMIA--I---VE-SG---D--VVQNKLRKMLDGKKYLLVLDDVWDPLK--WSILKNMLIGK-GGKILLTTRSDVVAEVSSVH----HKLGDLSKEEALILLEKMAFKESEN-----NLVEIGKEIVRKCGGVPLAI----------------------------------------------------------------------RFDLITMWIAQGFID-N--E---DVANSYFADLLRRSFF-QETEH--SFMQ-YKMHDLIHDLVKEVA-DDFFQTEVVPEQTL
>PHT28148.1
E--EPCE--FVP-GEVIGRNDDKKKIVDFLLDEN---VVVVSIVGLGALGKTTLAQCVFND-VKE-NF-EKLW---------------------------D--AVQNELRRMLDGKKYLLVLDDVWDPLK--WPRRKNMLIGK-GSKIFLTTHSDMVAEVSSAH----HKLGDL----------------------------------------------------------------------------------------------------------------------------------------------------------------------------------------------------
>PHT28229.1
GL----L---VE--ITVGFEEETHWMISKLTSLKD--LDVISITGMPGSGKTTLAYKVYND-ISR-RF-DIAWCTVGQ-YDKKKLL--V---YN-QISE-N--DVADELRRHLIGKRYLILLDDLWDTDA--WDKLKRPFP-ENGSRMILTTRKMEVALYGID-----LKLRLLRPEESWELLEKRAFEE---SC--PELLDVGKEIAKNCKGLPLVADLIAGVIAGK---KKVWLEIRNNLNSY-IFDSE-VD-VMKVIGLSYDHLPHHLKPCFLYLASVPKSSG-----LKVNWPAQGLVK-S----------VYFDNLISSSLV-TFFN--IGDEPFFQMHDLIRDFCLIKA-KEKL--D-LMSR-I
>PHT28251.1
------PV-YIC----IGIERRVEKINSWL---EDGDVDTLVICGIGGIGKTTMAKYVYNL-----KFDNI----NST-RK--GLVRQF---LS-DL-SVD--EGMTEMRDAV--KRILLVLDDVD--S---HDQMDALL--DRGSKVIVTTRNKRL---L-------FKLEALNRDESIELLSWHAFQD-------PGFEVCSEQVAIHCGGLPLALEVLGATLAGR---TMIWKSTIQKLETI-------LNQILKKLAVSYESLEDHDKNLFL-LACFIKDRDIAILN------RCNFY-----G---------IENLIDRNLLRISESR-------LVMHQMIRDM-GRDIVRESP-------RSR
>PHT28381.1
LK-ESTNI-NVE-NSMVGRDDQRKWLVQDLTRSGEP--KVILIVGMGGIGKTTLANEVYND-IRS-HF-DVAWATVSQ-HNVKEIL--L---LR-S-ND-EA-ELANVLQKSLK-------------------------------------------AHDAS------LQMDFMGPDESWNLFKSVAFNE---A--LPEFETIGKQIADEC---------------------------------------------------------------------------------------------------------------------------------------------------------------
>PHT28382.1
SK-ESLDI-NVN-NNMVGRDDQMKRLLEDLTTSGEP--KIVPIIGMGGIGKTTLVKEVYNH-ILC-PF-DVAWTTVSQ-HNIKEIL--L---LQ-S-KG-EA-ELADMLQKSVKRKRYCY--------EV--WDGVKQCFPTNEGSRILLTTCNDEVACYT-------LRMSFMDQDE------------------------------NECHGLPLTIVVIAGLLK-R---EIDWSSVAKDVKSF--VTNDPDEICSRVLGLSYDHLTSDLKTCLLHFGIFPEDSEIPVKNLMRSWMAEGFLK-MI-K---ER--------------------------------------LRSV---------------
>PHT28384.1
SK-VSLDI-NVN-NNMVGRDDQKERLLEDLTIPDEH--RIIPIVGMGGIGKTTLAKEVYNH-ILR-HF-DVAWVTVSQ-HKIKEIL--L---LQ-S-KC-EK-DLKDMQQKSLKRKRYLIVLDDIWSCEV--WDGVRRCFPTNAGSQILLTTRNNELARDSS------MQMNFMDQDESWNLFKSAAFNE---A--LPEFETVGKQIADECHGLPLAIVVVAGLLK-R---EIEWENVAKYIKSF--FTNDPDEQCSRVLGLSYNHLTSDLKTSLLHFGIFPEDSEIPAKRLVRSWMAEGFLE-ND-E---GEAEKCLQELVDRCLV-LVCKS-DGKIRSCKVHDLIYDLCLREI-QENI-GNSVQPLKC
>PHT28385.1
SK-ESTDI-NVE-NNMVGRDDQRKRLVEDLTRSGEP--KVIPIVGMGGIGKTTLAKEVYNH-ILP-HF-DVAWATVSQ-HNVKEIL--L---LR-S-EA-EA-ELADMLQKSLKCKRYLIILNDMLKGEA--WDAVRLCFPINKGSGILLTTRNTEVARCA-----------------------------------LPEYANIGKQIVDECHGLPLTIVVVVGLLK-R---AIDWSSVAKDVKSF--VTNDPDERCSRVLGLSYNHLTDDLKTCLLYFEFFPEDIEIPVKHLMRIWMAEGFLE-ND-E---GEAEKCLQELVDRCLV-LVCKS-NGKIRS------------------------------
>PHT28388.1
SK-ELTNI-NVE-NSMVGRDDQRKRLVEDLTRSGEP--KVIPIVGMGGIGKTTLANEVYNV-IRS-HF-DVAWATISQNNNVKEIL--V---LR-S-DD-EA-ELANMLQKSLKGKRYLIVLDDMWKSEA--WDAVRLCFPSNKGSRILLTTRNTEVARDAS------LQMDIMGPDESWNRFKSVAFNE---A--LSEFETIGKKIAQKCHRLPLTIAVVAGLLK-R---AIDWENVAKDVKTF--VTNDPDERCSRVLGLSYNHLTSDLKTCLLHLGIFPEDSEIPVKNLMRSWMAEGFLE-ND-E---GRAEKCLQELVDRCLV-LVCKS-DGKIRSCKVHDLIYDLCMREI-QENI--QIMQPF--
>PHT28389.1
SK-ESTNI-NVE-NSMVGRDDQRKRLVEDLTRSGEP--TVIPIVGMGGIGKTTLANEVYND-IRS-HF-DFGWATISQ-HNVKEIL--L---LR-S-ES-EA-ELAYMLQKSLNVALYA---------GT--KNSLPMRFMDDESWNLFKSV----------------------------------AFSE---E--LPDLETIGKQIADECHGLPLTIVVVTGLLK-R---AIDWESVAKDVKSF--VTNDPDE--------------------------------------------------------------------------------------------------------------------
>PHT28392.1
---------------MVGREKGKKRMLEELTRSYET--KVIPIVGMGGIGKTTLAKQVFNH------------------------------SIQ-S-------------------KEYN---------------------------------------------------MGLISSVESWNLFKSGGFNE---E--LPEFETTAKKIEHKCHASPLTIAIVAGIVK-R---TIDWKNVAKDVKSS--VTNDPDEQCSHVLS--------DL---------------------------------------------------------------------------------------------------
>PHT28393.1
SK-ESLDI-NAN-NYMVGRDGQKERLLEDLTISGEL--KVIPIVGMGGIGKTTLTKEVYNN-VLR-RF-DVAWATVSQ-HNRKEIL--L---LQ-S-RG-EA-ELADMLQKSLSRKRYLIVLDDIWSCEV--WDGVKRCFPTNAGSRILLTTRNNEVACYAS------LRMNFMDQEESWNLFKSAAFNE---T--LLKYENIGKQIAHECHGLPLTIVVVAGLLK-R---EIDWESVAKDVGSF--VTNDPDERCSRLLGLSYDHLTSDLKTCLLHFGIFPKDSDIPVKRLVRSWMAEGFLE-ND-E---GEAEKCLQELVDRCLV-LVCKS-DGKIRSCKVHDLIYDLCLREI-QENI-RLKMQPFKR
>PHT28394.1
SE-GSLNI-NVN-NNMVGRDDQKERLLEDLTGSGAP--KVIPIVGMGGIGKTTLAKEVYNH-IVC-RF-DVAWATVSQ-HYIKEIL--L---LQ-S-KC-EA-ELADMLQKSLKRKRYLIVLDDIWSCEV--WDGVRQCFPINAGSRILLTTRNNEVACYAS------LRMSFMDQDESWSLFKSAAFNE---A--LPEFETVGKQISEKCHGLPLTIVVVAGLLK-R---AIDWENVAKDVKSF--VTNDPDEQCSRVLGLSYNHLTSDLKTCLLHFGIFPEDSEIPAKKLMRTWMAEGFLE-ND-E---GEAEKCLQELVDRCLV-LVCKN-DGKIRSCKVHDLIYDLCVREI-QENI-MRKMQPFKR
>PHT28395.1
SK-ESLDI-----PNMVGRDDQKEHLLEDLTESGEP--KVIPIVGMGGIGKTTLAKEVYNH-ILR-CF-DVAWATVSQ-HNIKEIL--L---LQ-S-KG-EA-ELADMLQKSLKRKRYLIVLDDIWSCEV--WDGVRQCFPTNAGSRILLTTRNNEVACYAS------LWMSFMDQDESWSLFKSAALSE---E--LPEFKTVGKQIADECHGLPLTIVVVAGLLK-R---TIDWKSVAKDVKSF--VTNDLDEQCSRVLGLSYNHLTSDLKTCLLHFGIFPEDSEIPAEKLMRLWMAEGFLE-ND-E---GEAEKCLQEIVDRCLV-LVCKS-VGKIRSCKVHDLIYDLCVREI-QENI-MRKMQPFKR
>PHT28397.1
SK-ESLDI-NFN-NNMIGRDDQKERLLEDLTRSGEP--KVIPIVGMGGIGKTTLAKEVYNH-ILR-RF-DVAWAIVSQ-HNIKEIL--L---LQ-S-------------------------------------------VKTEAELADMLQKSLKRKSR--S------MQMNFMDQDESWNLFKSAAFND---A--LSEFETIGKKIAEKCHGLPLTIVVVAGLLK-R---EIDWESVAIDVTSF--ITNDPAEQCSHVLGLSYNHLTSDLKTCLLHFGIFPEDSEIPAKNLMRSWMAEGFLE-ND-E---GVAEKCLQELVNRCLV-LVCKS-DGKIRSCKVHDLIYDLCMREI-QGNV-MQKMQPFKR
>PHT28417.1
SL----P---VE--IIVGFKEETNWLIRKLTSPTN--LDVISITGMPGSGKTTLAYKVYND-VCS-HF-DLAWCTVDQ-YDEKNLL--L---FN-QVSE-E--DVADNLQIKLHGNRYLIVLDDVWDVDT--WDDLTRPFP-KKGSRIILTTRQKEVAFHGTD-----LNLRLLRPEESWELLEKRAFEQ---SC--PELLDVGKEIAKNCKGLPLVADLIAGVIARK---TKVWLEVRNNLNSF-ILNSE-VD-VMKVIELSYDHLPLQLKLCYLYIVKFSKDTRIQIHAWKSYWCVEGLVM-S--E---EAMEIYLDNLISSSLV-IAFN--IGVDPTCQLYDLVHDFCLIKA-REKF--D-LMPR-I
>PHT28418.1
SR----P---VE--VIVGFKEETNWLISKLTSPKD--LDVISITGMPGSGKTTLAFKVYND-VCS-HF-DLAWCTVDQ-YEEKSLL--L---FN-QVSE-D--DVADMLRRQLYGKRYLIVLDDVWDTST--WDDLTKTFP-KKGSRIVLTTRLKEVAFHGTD-----LNLRLLRLEES------------------------------------------------K---KRVWLEVRNNLNSF-ILNSE-VD-VMKVIELSYDHLPHHMKPCFLYLASFPKDSKISRDKLKMFWRAEGLVK-S--E---EVMEIYLENLISSSLV-TSLN--IGDFPTCQIHDLVHDFCLIKA-RENL--D-LMPR-I
>PHT28423.1
SL----P---VE--IIVGFEEETDWIISKLISPKD--LDVISITGMPGSGKTTLASKVYND-VCS-HF-DLAWCTFDQ-YDEKKLL--L---FN-QVCE-D--DVADKLRRKLHGKRYLIVLDDVWDTTT--WDELTRPFP-EKGSRIILTTREKKVAFHGTD-----LNLRLLRPKESWELLEIREFKE---CC--PELLDVGKEKDEN----------------------------------------------------------------------------------------------------------------------------------------------------------------
>PHT28426.1
SR----P---VE--ITVGFKEETNWLISKLTSPKD--LDVISITGMPGSGKTTLAYKVYND-VCS-HF-DLAWCTVDQ-YDEKKLL--L---FN-QVSE-D--DVADMLRRELFGKRYLIVLDDVWNTTT--WDDLTRPFP-EKGSRIILTTRQKEVALHGTD-----LNLRLLSPEESWELIEKRAFEQ---SC--PELLDVGKEIAENCKGLPLVSDLIAGVIAGK---EKVWLEVRNNLNSF-ILNSE-VD-AMKVIELSYNHLPHHLKPCLIYLASFPKDREIQFDALQIYWRAEGLA---------EVLQVYFDSLITSSLV-TSFN--IGYRQTCQIHDLVHDFCLIKA-REKL--D-LMPR-I
>PHT28428.1
SL----P---VG--IVVGFEEETQLIISKLTSAKD--LDVISIIGMPGSGKTTLVYKVYND-VSR-CF-DIAWCTVGQ-YDKRNLL--V---YN-QVSE-N--DVADELRKHLLGK---------------------------------------------AD-----LNLRLLRPEESWELLEKRAFND---CC--PELLEVGKEIAENCKGLPLVSDLIAGVIAGK---KKEWLEVRNNLNSF-RLNSE-VDEVMKVIESSYEHLPHHLKPCLLYLARFPKDTTMETDELKMY---------------------------------------------------------------------------
>PHT28548.1
NL-------PMT--EIVGFRNDTEKMIQYLTRTNE--LDVVPIVGMGGQGKTTIARKVYNH-VIS-HF-DVAWCIISQ-YNRRELL--I---FN-QVKD-D--VLADILKKNLTRKRYLIVLDDMWDGAA--WDDFCLCFP-GNRSRIIVTTRLEKVGEHVTD-----YFLPLLTPDESCKLLQKKVFEE---DF--PELQDVSLAVAKRCRGLPLVVVLIAGIIKKM---EEWWHEVKNALFSY--LG-E-SEEYLSTMQLSYDNLPDHLRPCLLYIGMFPEDARIPVSKLISLWIAEGFME-SGME---EAAEGYLMDLISSNVV-MVSKE-NGKVKYCHVHDVVLHFCMERS-REKF------EN-R
>PHT29021.1
SL----P---VE--IIVGFKEETNWLISKLTSPKD--LDVISITGMPGSGKTTLAYKVYND-VCS-RF-DLAWCTVDQ-YDEKKLL--L---FN-QVSE-D--DVADMLRRQLFGKRYLIVLDDVWDTTT--WDDLTRPFP-EKGSRIILTTRQTEVAFHGTD-----LNLRLLGPEECWELIEKRAFKE---SC--PELLDVGKEIAENCKGLPLVADLIAGVIAGK---EKVWLEVRNNLNSF-ILNTE-VD-VMKVIELSYDHLPHHLKPCFLYLASYPKDTAVDREILKTYWCAEGFVK-C--E---EEMEIYLDKLVSSSLV-IAFS--IGDYPICQLHDLVHDFCLIKA-REKL--D-LMPR-I
>PHT29023.1
SL----P---VE--IIVGFEEETNWLITMLTSPKD--LDVISITGMPGSGKTTLAYKVYND-VCS-HF-DLAWCTVDQ-YDEKDVL--L---FN-QVSK-D--DVADMLRRQLFGKRYLIVLDDVWDTAT--WDHLTRPFP-EKGSRIILTTRQKEVAFHGTD-----LNLRLLRPEESWELLEKRAFKE---SC--PELLDVGKEIVQNCKGLPLVVDLIAGVIAGK---TKAWLEVRNNLNSF-ILNSK-VD-VMKVIELSYDHLPHHMKPCFLYLARYSKDTKIDRDLLKIYWRVEGLVM-S--E---EVM----DNLISSSLV-ITFN--IGDDPTCQLHDLVHDFCLIKA-KEKL--H-LMPR-M
>PHT29025.1
----------VE--IIVGFKEETNWLIRKLTSPAN--LDVISITGMPGSGKTTLAYKVYND-VCS-HF-DLAWCAVDQ-YHEKKLL--L---FN-QVSE-D--DVADKLRKQLYGKRYLIVLDDMWDTIT--WDDLTRPFP-VKGSRIILTTREMKVA----D-----LNLRLLRPEESWELLEKRAFEE---SC--PELLEVGKEIAQNGKGLPLVVDLIAGVIAGK---SKVWLEVRNNLNSF-ILNSE-VD-VMKVIELSYDHLPHHLKPCLIYLASFPKDSEVDRDELKKYWRAEGLVK-S--E---EV----IDNLISSSLV-IAFN--I---------------------------D-LMPR-I
>PHT29026.1
SL----T---LE--IIVGFKEETNWLITKLTSPKD--LDVISITGMPGLGKTTLAYKVYND-VCS-HF-DLAWFTVNQ-YDEKNLL--L---FN-QVSE-D--DVADKLRRQLFGKRYLIVLDDVWDTTA--WDDLTRPFP-EKGSRILSTTWQTEVALQGTD-----LKLRLL----------------------------------------------------------KLCME-------------------------------------------------------------------------------------SATLI-L---------------------------------G-------
>PHT29028.1
SR------------IILGFKEETNWLISKLTSPKD--LDVISITGMPGSGKTTLAYKVYND-VCS-HF-DIA-------------------------CK-D--DVSDKLRKQLYRKRYLIVLDDVRDTAT--WDDLTRPFP-EKGSRIILTTRQKEVAFHGTD-----RNLRLLSPEESWELLEKRAFEQ---SF--PELLDAGKEIAKNCKGLPLVADLIAGVIAAK---TKVWLE-----------------------------------PCFLYLASYPKDTTMARVSLKMYWCAKGLVM-S--E---EMMELYLDNLISSIL------------------------------------S-------
>PHT29029.1
SL----P---VE--IIVGFEEETNWLISQLTRQKD--LDVISITGMPGSGKTTLAYKVYND-VCS-HF-DLAWCTVGQ-YDEKNLL--L---FN-QVSE-D--DVADELRRKLHGNRYLIVLDDVWDIDT--WDDLTRPFP-KKGSRIIFTTRQMEVAFHGTD-----LNLRLLRPEESWELLEKRAFKE---SC--PELLDVGKEIVQNCKGLPLVVDLIAGVIAGK---SKMWFEVRNNLNSF-IFGSE-VD-VMKVIELSYNHLPHHMKPCFLYLAKYPKDTKIRIDLLKVCWRAEGLVK-S--E---EVMENYLDNLISSSLV-IAFN--IGDSPSYQLHDLVHDFCLIKA-REKL--D-LMPC-I
>PHT29107.1
--------------------------MEAL---DDG-ITVVGICGMGGVGKTTLAEKV---RAKQELFDDVVMITVRQQPDFKKIQGEV--GLT-S--QGDN-SRGDLLRARLTGSRVLVILDDVW--EL---DDLEKLGL--TGSNVALTTRLRGVAMEA-----KIVDVEILSDEEGWILFRQK--YSADH----PTL-D-----------------------KKK---KS-----------------------------------------------------------------------------------------------------------------------------------------
>PHT29324.1
---------IVE--TVVGMKDDFNTILDRLIATDE--LTVLSIVGMDGMGKSTLARKIYEN-IRN-RF-DKAWLTISE-FNVRNMV--L---VS-SISN-D--QLVESAYRGLKGRRFLIVIDDLWSTEA--WDQMQRIFP-NNKSRILLTTRFNYVADYAIS-----HDMPFLSFDDSWDLFTKRLFEE---PC--PQLEEIGKHI--------------------------DFSRVI-----------------------------------------------------------------------------------------------------------------------------------
>PHT29327.1
S---KS---STE--TLVWMKDEFNTILDRLTDTND--LTFISLVGMGGIGKTTLAREVYDN-IRC-RF-DKAWVTISE-YDERQMF--L---VS-SISN-D--QLIEVAYRGLK-------------------------------------------------------------------------------------------------------------------------------------------------------------------------DIEIIVSKLIRLWIAELFVK-R--E---VVAEEYLDELIDRSLI-LAGTK-DGRMITCKIHEPLRQLCIREG-QENFGIHIY-PR-R
>PHT29523.1
E--ETYE--FVP-GEVIGRNDDKKKIMNFLLDEN---VVVISIVGLGGLGKTALAQCVFND-V-------------------------------------------------------------------------------------------------------------------------------------------------------------------------------------------------------------------------------------------------------------------------------------------------------------------
>PHT29706.1
SL----P---VE--IIVGFKEETNWLISKLTSPKD--LDVISITGMPGSGKTTLAHKVYND-VCS-RF-DLAWCTVDQ-YDEKKLL--L---FN-QVSE-D--DVADMLRRQLFGK------------------------------RIILTTRQKEVAFHGTD-----LNLRLLGPEECWELIEKRAFKE---SC--PELLDVGKEIAENCKGLPLVADLIAGVIAGK---EKVWLEVRNNLNSF-ILNTE-VD-VMKVIELSYDHLPHHLKPCFLYLASYPKDTAVDREILKTYWCAEEFVE-C--E---EEMEIYLDKLVSSSLV-IAFS--IGDYPICQLHDLVHDFCLIKA-REKL--D-LMPC-I
>PHT29713.1
SL----T---VE--IIVAFKEETNWLISKLTSPKD--LDVTSITGMPGSGKTTLAYKVYND-VCS-HF-DVAWCTVDQ-YNEKKLL--L---FN-QVSD-D--DVADELRRKLHGKRYLIVLDDEWYTTT--WDELTRPFP-EKGSRIMLTTREKKGAFHRTD-----LNHRLLSLEESRELLEKRAFKE---SC--PDLLNVGKEIAQNCKGLPLVE--------------------------------------------------------------SLQDTTLDRDVLKILWRAEGFAM-S--E---EVMEIYLNNLISSSFV-IALN--IGDFPTFQIHDLVHYFCLIKA-KEKL--D-LMAH-T
>PHT29719.1
RL----P---VE--ISVGIKEKTNWLIRKLTSPAN--LDVISITGMPGSGKTTLAYKVYTD-VCS-HF-DLAWCTVDQ-Y--------C---MQ-RGSD-E--DVADKLRKQLYAKRYLIVLDDVWDTTT--WDDLTRAFP-EKGSRIILTTQQKDVAFHG-----------------------------------------------------------------------------------------------------------------------------------------------------------------------------------------------------------------
>PHT29720.1
SL----T---VE--IIVAFKEETNWLISKLTSPKD--LDVTSITGMPGSGKTTLAYKVYND-VCS-HF-DVAWCTVDQ-YNEKKLL--L---FN-QVSD-D--DVADELRRKLHGKRYLIVLDDEWYTTT--WDELTRPFP-EKGSRIMLTTREKKGAFHRTD-----LNHRLLSLEESRELLEKRAFKE---SC--PDLLNVGKEIAQNCKGLPLVE--------------------------------------------------------------SLQDTTLDRDVLKILWRAEGFAM-S--E---EVMEIYLNNLISSSFV-IALN--IGDFPTFQIHDLVHYFCLIKA-KEKL--D-LMPR-T
>PHT29724.1
SL----T---VE--IFVGFKEETNWLISKLTSLKD--LDVISITGMPGLGKTTFAYKVYND-VCS-HF-DVAWCTVDQ-YDEKKLL--L---FT-QVCE-D--DVADELRRTLHGKRYLIVLDDVWDTTT--WDELTRPFP-EKGS---------------------------------------------------------------------------------K---KKVWLEVRNNLNSF-ILNSE-QG-VSKSFFHSFKR----------------------------------------------------QNPISSAML-----------------------------------ESLLP---
>PHT29760.1
KY-KHL---LSD--DVVGFEEEANIVIDRLINSKN--LESVPIVGMPGLGKSTLARKVYKD-ITF-EF-FSIWVNVSR-YNKTEVL--I---LK-NFSD-E--KITEEIYSFLKGGRCLIVLDDVWDVEV--MNFIEKIFP-DKGHRIMMTSRQDNVASAF-------HRLNLLSHDNSWLLLKKKVFKE---SC--SDLEEPGLSISKKCNGLPLAIVVIAGALLGK---TKEWEFVNRNIGEH-LINPDSEDSCSRFVRMSYDLLSYDEKACFLYCATFPRGFDIPTWKLIRLWISEGFIL-T--E---EKAEEYLNDLTKKNLV-MVMNT-DDQIKTCRIHDMLYEFCKKEA-SDDLL-ESDFCR-R
>PHT29761.1
ND-SYG---VVE--DVVGFDEEAKTVIDRLIGSDD--VEVVPVVGMPGLGKTTLAYKIYKD-VEY-EF-FTVWVYVSQ-FKRREIF--I---IS-KFTE-E--DLANEVKELLKGGKYLIVLDDVWTMEA--WERIKVAFP-GKRNRVLMTTRQTNVAKRC-------HNLKFLTKDESWELLEKKVFKE---KC--PELEWPGKSIAEKCMGLPLAIVVIAGALIGK---TTEWELVADSLGEH-LINRD-PENCKKLVQMSYDRLPYDLKACFLYCGAFLGGSQIPARKLIRLWIAEGFIL-T--E---DIAEDHLNDLVNRNLV-MVMQS-SGQIKICRVHDMLHEFCRHEAMTENLL-AT--YR-R
>PHT29770.1
SY------------ELVGFDDHAENIIQKLRESMY--LDIISVVGMAGMGKTALARKVYNS-IID-CF-DVAWCSVGQ-YNVRKLF--I---LK-QITV-D--YPNEEVRRNLLEKRYLIVLDDLWESKA--WDDLCSCFP-KTGSRIMVTTRNVMLTRYMSE-----YLLPCLRDEESWELLQKKVFGE---SC--PELRSVGPLVAKQCKGLPFLIIMIAGILSRR---EALWLEVAYDIGSH-ALE-EGS---MKMIQSSYDFLPDCLKPCLLYMGLFPKGYEIPVSDLLKWWIAEEFVL-E--E---ETSMSSLSDLVSRNLV-VVSKR-NGDMKCCIILDQVREFCLKKI-KEKF-----VRK-R
>PHT29773.1
SY------------ELVGFDDHAENIIQKLRESMD--FDIISVVGMAGMGKTALARKVYNS-IID-HF-DVAWCSVGQ-YNVRKLS--I---LK-QITA-D--YPNEEVRRNLLGKSYLIVLDDLWESKA--WDDLCSCFP-------------------------------------------------------------------------------------------------------------------------------------------------------------------------------------------------------------------------------------
>PHT29775.1
SY------------ELVAFDDHAKNIFVKLTSRKD--LDVISIVGMAGIGKTALARKVYSE-IID-RF-EVAWCSVGQ-CNVRKLF--I---LR-QINV-D--DPAYMLRWNLLGKRYLIVLDDICESES--WDVLTRCFL-ERRSRIMVTTRNAELAQYMSD-----YFLPFIRYEESWELLEKKVFGE---SC--PELRSVGTLVSKKCKGLPYLIIMIGGILSRR---DATWLEVAYDIGSH-TLE-EGS---MKMIQSSYDLLPDYLKPCLLYMGLFPKGYEIRVSDLLKWWIAEEFVL-E--E---ETSMSCLSDLVSRNMV-VVSKR-NGEMKCCIILDQVREFCLTKI-KEKF-----VGK-R
>PHT29776.1
SD------------NFVGFKEDVEQLIQKLIEKKE--RDVISIVGMAGLGKTTLARKVYNS-IVD-HF-DVAFCTISQ-YSIRKLL--I---HK-QAEE-D--NVADLLRKALIRKRYLIVLDDIWNYKA--WEDLQLSFP-EESSRIMVTTRVQEVATQISD-----YLLRFLTAEESWELLQKKVFRE---SC--PELQEAGFEVARNCKGLPLVIVLNAGIIAQM---RAVWQEFAKDLSSL-GLE-EQS---MKAVQSSYDYLGDHLKHCLLYIGYFPEDYSIPVSDLLKLWIAEEFVE-N--E---KSSKDCLCDLVSRSLL-MVSKR-NGDIKYCMVHDLIREFCSSKL-KEEFP----KDP-R
>PHT29777.1
SY------------ELVGFDDHARNIIKKLRGGSD--LDVISIVGMAGIGKTALARKIYGD-IIG-HF-DVAWCSVGQ-YNVRKLF--I---LK-QINV-D--DPYDMVRKNLFRKK---------------------------GSRIMVATRNVELTRYMSD-----YLLPLLRDEESWELLEKKVFGE---SC--PELRSVGTLIAKQCKGLPFLIIMIAGFLSRR---EATWLEVAYDIGSH-AL--------------------------------------------------------------------------------------------------------------------------
>PHT29780.1
SY------------ELVGFDDHARNIIKKLRGGSD--LDVISIVGMAGIGKTALARKIDSD-IIG-HF-DVAWCSVGQ-YNVRKLF--I---LK-QINV-D--DPDDMVRKNLFGKRYLIVLDDICERES--WDVLTRCFP-ETGSRIMVTTRNVELTRYMSE-----YILPCLRDEESWELLQQKVFGE---SC--PELRSVGPLVAKKCNGLPFLIIIIAGILSRR---EALWLEVAYDIGSY-TLE-EGS---MKMIQSSYDLLPDYLKPYLLYMGLFPKGYEIPVSDLLKWWIAEEFVY-D--E---ERSESHLNDLVSRNLV-VFSKR-NGEMKCCVVPDQVREFCLTKT-KEKF-----VGK-R
>PHT29782.1
SD------------NFVGFKEDVEQLIQKLTGKKE--RDAISIVGMAGLGKTTLA---------------------------RKLL--I---HK-QAEE-D--NVADLLRKALIRKRYLIVLDDIWNYKA--WEDLQLSFP-EESSRIMVTTRVQEVATQISD-----YLLRFLTAEESWELLQKKVFRE---SC--PELQEAGFEVARNCKGLPLVIVLNAGIIAQM---RAVWQEFAKDLSSL-GLE-EQS---MKAVQSSYDYLGDHLKHCLLYIGYFPEDYSIPVSDLLKLWIAEEFVE-N--E---KSSKDCLSDLVSRSLL-MVSKR-NGDIKYCMVHDLIREFCSSKL-KEEFP----KDP-R
>PHT29783.1
SY------------ELVGFDDHARNIIKKLRGGSD--LDVISIVGMAGIGKTALARKIYSD-IIG-HF-DVAWCSVGQ-YNVRKLF--I---LK-QIKV-D--NPYDKVRKNLFGKRYLIVLDDICEYEA--WDDLTRCFP-ENGSRIMVTTRNVELTQYMSE-----YLLPCLRDEESWELLQKKVFGE---SC--PELRSVGPLVAKQCKGLPFLIIMIAGILSRR---EALWLEVAYDIGSH-ALE-EGS---MKMIQTSYDLLPDYLKPCLLYMGLFPKGYEIRVSDLLKWWIAEEFVL-E--E---ETSMSCLSDLVSRNMV-AVSKR-NGEMKCCIILDPVREFCLTKI-KEKF-----VGK-R
>PHT29784.1
SD------------DFVGFKEDVEQLIQKLTGEKE--RDVISIVGMAGLGKTTLA---------------------------RKLL--I---HK-QAEE-D--NVADLLRKALIRKRYLIVLDDIWNYKA--WEDLQLSFP-EESSRIMVTTRVQEVATQISD-----YLLRFLTAEESWELLQKKVFRE---SC--PELQEAGIEVARNCKGLPLVIVLNAGIIAQM---RAVWQEFAKDLSSL-GLE-EQS---MKAVQSSYDYLGDHLKHCLLYIGYFSEDYNIPVSDLLKLWIAEEFVE-N--E---KSSKDCLSDLVSRSLL-MVSKR-NGDIKYCMVHDLIREFCSSKL-KEEFP----KDP-R
>PHT29785.1
SY------------KLVGSDDDVNNIIKKLTAPRG--LDVISIVGMAGIGKTALAGVVCRD-VYC-HF-DVAWCSVGQ-YNVRKLF--I---LR-QINV-D--DPDDMLRRKLHGKRYLIVLDDICESKS--WDDITRCFP-KRGNRIMVTTRNAELAQYISE-----YFLPFLRHEESWELLQKKVFGE---SC--PELRSVGPLVAKQCKGLPFLIIMIAGILSRR---EALWLEVAYDIGSY-TLG-EES---MKMIQSSYDLLPNYLKPYLLYMGLFPKGYEIPVSDLLKWWIAEEFVL-E--E---ETSISSLSDLVSRNLV-VVSKR-NGEMKCCIVPDQVREFCLTKI-KEKF-----VGK-R
>PHT29887.1
EC-KKLC--LV------GMESQIEEVTSLL--SN--NVRCIGI-GMGGIGKTELATCLYL--YCH-QF-EACFIALYQ-N---GQALVL---IG-KITL-TS-KGLSAIMNMLRQKKVLFILDDVNEQEYLVWF---------RGSRIIITARDKNLLISHGDNV---YEVPLLLENDALELFSRHAFKEKS-----PEYLEFSSQVVEYAGGLPLALKVLGSSVY-KR--GKKWQDII-DLKKIP--PN----DIIGKLRISFNGLDKDEKEIFLDIACL-----YKDDSVKLVIQSRGIQ---------LIG---IDYLVEKSLISISG-----R---IEMHNLIREMGENVS-S-EC---------R
>PHT30354.1
NN-AIG---VVE--DVVGFDEEADTVIKRLLGSDR--LEVVPVVGMPGLGKTTLANKIFKH-IGY-EF-FTIWVYVSQ-YRRRELF--I---IS-KFCE-E--DLADVIQEFLKGGKYLIVLDDVWSDEA--WERIKIAFP-NKCNRILLTTRDTKVAKQC-------HDLKFLTEDESWILLEKKVFKD---KC--PELELSGQSIAKKCNGLPLAIVVIAGALIGK---TSEWKQVDESVGEH-LINRDQPENCNKLVQMSYDRLPYDLKACFLYCGAFPGGFQIPAWKLIRLWIAEGFIL-S--E---CKGEDNLNDLVNRNLV-MVMET-DGQIKTCRLHDMLHEFCRQEAMKENLL-ST--YR-R
>PHT30364.1
E--ETYE--FVP-GEVIGRNDDKKKIMNFLLDEN---VVVISIVGLGGLGKTALAQCVFND-V-------------------------------------------------------------------------------------------------------------------------------------------------------------------------------------------------------------------------------------------------------------------------------------------------------------------
>PHT30791.1
---------------------------------------TIPIVGMGGLGKTAVAKKIFND-IEK-HF-EKVWLCLPE-SETKSFL--I---LE-SL---D--IIVKKLRDALAGKKYLLVLDDLWDSTL--WHEFMDTLR--NSSRILVTTRTELVASTVVG-----YMLEKLAEDHCWSIFKQRAFDE---EV--PEIVSMENRIVEMCHGLLLAASLLGGLLRYK---HE-GQAILDRLVAG-EDDNG-ENSLKKILKLSYDYLPSHLKKCFAYFAMFPKDFEFEKDQLIQLWMAEGFLE-TT-E---DVGNKFFQLLLQNSLL-QDVED-HNNIKFCKTHDFVHELAGDIL-RKLF------SQLR
>PHT31274.1
------EVPLDDDADLVGIENRKSVLLDWLLSDDPR-WKLCCVVGTRGIGKTTFVKKVCDDASMKKHFNSVVWIDVSRFTNVKELLMSMVTPDNEQSDAMDANMLAEFIQQVLESSRYFVVLDDVPDI--GTWRAVKGAFPINCGSRVIIVSRFADTCHKIAGTGDHFYDMKPLSEEESWILFCTKAFSGSL-HCPPS-LVQISKGIIQKCNGLPMAILVIAGALATKG-NRVAWEMFYVSLVDKLQGSYSEDEHMKRLLNLCYQDLPFYLKSCFSYLSIIPKYYVIDKMRLIRLLAAAGLVSEREEKAIAQVADSYLNELANRSLIQVAERYFDGRLDSFTIHNLWYEFILSKSVEVAA-TGRTHKIRH
>PHT31275.1
TWCS--EVPLDNDIDLVGIENHKSVFLDWLLSDDPR-WKLLCVAGTRGIGKTALVKKVYNDASVKKHFDSLLWIDVSRFSNV------------------------------------------------------------------------------------------------------------------------------------------------------------------------------------------------------------------------------------------------------------------------------------------------
>PHT31412.1
-VG----------------QETKRTC-ERIWRKKDK-VRSIGIYGVKGVGKTTLAK-LINHLLEQKTQSQVFWINVSQQCGIKGLQSDVAKVLGLDLEERDEEKRAIALHESFKEKDFVLVLDDVL--EDVPLKMLGNPLKVG--GKLIVTSCLLETCRKMGQ---RKFGVKTLEEDESWSLFVERLGNETI---IPQEVEGVAKSMVNKCSGLPLGIITLAKRLRELELDSVEWRKALEK------------------------------------------DEKIPKDQLISRFVLEGLIEKETCEAKFEEGYGILNRLEGVCLLESVID--SVGNQCLKMHNLIRDMALRITN-ENP----------
>PHT31635.1
N---KS---RIE--MIVGMEDDFNTILDRLTATDE--LTVIPIFGMGCIGKTTLARKVYDD-IRS-RF-DKAWVTISE-YNERQML--I---SS-SISN-D--QLMEVVNRGLKDRRFLIVIDDIWSADT--WDQMQRIFP-GNKSRILLTTRLKYVADYVFP-----HSKSFLSLEDSWNLFTEKIFKD---PC--PLLEEIGKHIVHQCRGLPLSIVVVAG----------SWKN-------------------------------------------------------------------------------------------------------------------------------------
>PHT31640.1
SK-ESLDI-NVR-NNMVGRDEQRRRLLKDMTTSGEP--KVISIIGMGGVGKTILVKEVYKD-IIS-HF-DVVWAI-------------------------------------------------------------------INGSRILLITHNNEVACYVS------LQMGFMDQDESWNLFKSAAFNE---A--LPEFKTIGKQILDKCQGLPLTIVGVAGLLRKK---TIDWESVVNYVESF--VTNDLDKQCSHVLGLSYNHLTSDLKARLLYFEIFLQDTEIPVKNLMRLWMDEGFLE-KD-E---GEADKCLQDLITRCLV-LVSES-DEKIRSCKMHDFVLD-C----------IHKMQPFKR
>PHT32400.1
E--KKM---MMN--DIVGFEDVIENLRDQLIKTKG--RDVISVVGMPGLGKTTLAYRLYYD-ITS-HF-DIAQCCVSQ-YSRRDLL--I---LR-DAAD-E---LADQLRKTLFSKRYLILLDDVWETSV--WDDLIGCFQ-NNGSRVILTTRNHEVATYASD-----HPLRMFNNDESWELLRKKVFEE---SC--PLLNNIGQQIAMKCGQLPLSVALVAGILAEK---KVCWEQLANNLGPH--IQKD-SRSV---IEQSYQILPYHLRSCFLYFGAFLEDNVIDVSKLTWLWISEGFIK-S--E---DIAEGYLENLIGRNLV-MGTKS-QGKIKACRIHDLLHDFCKERA-KEMRHKQLA-H--R
>PHT32425.1
-----------------------ERLLEDLTGSGEP--KVIPIVGMGGIGKTTLAKEVYYH-ILR-HF-DVAWAIVSE-HNIKEIL--L---LQ-S-KG-EA-ELEDMLQKSLKRKRYLIVLDDIWSCEV--WDGVRRCFPTNAGNRILLTTRNNEVARDAS------MQMNFMDQDESWNLFKSAAFNE---A--LPEFETIGKKITEKFHGLPLTIVVVAGLVK-R---AIDWESVVKDVTSF--ITNDPDEQCSHVLGLSYNHLTSNLKTCLQHFGIFPEDGEIPANKLMRTWMAEGFLE-ND-E---GEAEKWLQELVDRCLV-LVCKS-DGKIRSCKVHDLIYDLCIREI-QENI-MQKMHPFKR
>PHT32427.1
SK-ESTDI-NVE-NIMIGRDDQRKRLVEDLTRSSKP--KVIPIVGMGGIGKTTLAN--------------------------EEIL--L---LR-S-ND-EA-KLADRLQKSLKGKRYLIVLDDMWKTEA--WDAVRLCFPNNKGSGILLTTRNTEVARDAS------LQMDLMGPDESWNLFKSVAFNE---A--LPEFETIGKQIAEKCHGLPLTIAVVAGLLR-R---AIDWENVAKDVKSF--VTNDVDERCSRVLRLSYNHLTSDLKTCLLHFGIFPEDSEIPAK--------------------------------------------------------------------------------
>PHT32431.1
SK-ESLDI-NVN-NNMVGRDDQMKRLLEDHTTSGEP--KVIPIVGMGGIGKTTLAKEVYNH-ILC-RF-DVAWATVSQ-HNRKEVL--L---LR-S-KG-EA-ELADMLQKSLKRKRYLIVLDDIWSCEV--WDGVRRCFPSNAGNRILLTTRNDEVARYAS------LRMSFMDQDESWNLFKSAAFNE---A--LPEFETVGKQIADECHGLPLTIVVVAGLLK-R---AIDWRSVAKDVKSF--VTNDPDERCSHVLGLSYDHLTSDLKTCLLHFGIFPEDSEIPVKNLMRSWMADGFLE-ND-E---GEAEKCLQELVDRYLV-LVCKS-DGKIRSCKVHDLIYDLCMREI-QENI-MQQS-----
>PHT32480.1
EC-KKVG--LV------GIQSQIEKVISLL--SNV-HVLSVGI-GMSGIGKTEIASAIYG--YFH-KF-DACFLAMYQ-K---GITQAL---IR-ELTI-TS-VGATFISNRLRQKKVLIILDDINKQEFLVWF---------RGSRIILTARDKHLLISHGDNV---YEVQLLSDDEALELFSRHAFREKS-----P--MDLSRQVVEYAGGLPLALKVLGSSFY-GR--DKHWRHII-DLKRIP--HN----DILGKLRLSFEGLDKDEKEIFLDIAFMDIACFYNFG-VELVLRSRGFQ---------LI----MDHLIEKSLL-VTG---INR---IVMHNIIREMAQNVI-L-EY---------R
>PHT32531.1
EA-NSEG--FVV----PGKENKVCKLVKSLVDSKF-DMKDLGVAGMGGIGKTEIASVLYQ--YRQ-RF-QACFLALHQ-N---GLTQVV---IC-MLTL-TS-EGVIILKNRLRWKKVLFILDDVNEQEYLVWF---------MGSRIILTARDKHLLISHGDNV---YEVQLLPEDE--------AFREKS-----P--MVLSRQVVEYAGGLPLALKVLGSSLR-GR--NKQWAAVF-DLKKIP--HD----DILGKLKIGLDGLKEDEMRMFLDIACL-----YNRRPVEWIFKSCGIH---------LIG---INRLIEKSLLSTRD----AS---FYMHNLIREMGENVS-RRQY---------R
>PHT32737.1
DC-KKVS--LV------G--TQIDKVISLL--SD--DVCSVGI-GMSGIGKTEIASVIYE--YRH-QF-EACFLEMYL-K---GLTKSL---IC-KLIV-TS-DGAIILKNALRWKKVLLILDNVDSQELIFWF---------RGSRILITTRDKHVIITH-----------------------------KE-----D--EGLSSAVVKYADGLPLALKVLGSSIY-GR--NKQCRDII-DLKKIP--HD------LGKLKIGLDGLNKDETRTFLDIACW-----YNHESVERILRSCGIH---------LIG---ISYLIEKYLLCIRD-----S---FEMHSLICQMGLNVL-R-EY---------R
>PHT32813.1
E--MKM---RMN--EIVGFEDVIEKLRDQLIKTKG--RDVISSVGMPGLGKTTLAYRLYND-VSS-HF-DIAQYWVSQ-YSRKELL--I---LR-DAPD-E---LADQLRRTLFSRRYLILVDDVWETSV--WDDLVGCFN-NNGSRIILTTRNLEVANYTSD-----LQLRMFNEDE---------------------------------------IVLVAGILSEK---EECWERFANNLGPH--IHTD-SRAI---IEQSYQILPYHLRSCFLHFGAFPEDSVVHVPTLAQLWISQGFVK-S--E---DIAQGYLENLIGRNLV-LGIKS-RGKIKACRVHDLLHEFCKERA-KENFQKQLA-H--H
>PHT32814.1
E--KKT---RMT--EIVGFKDVIQTLRGQLISTKE--RRVIPIVGMPGLGKTTLAYELYFD-VVP-HF-DIAECCVSR-YSREELL--I---LR-DVAD-E---LANELRKALFSKRYLILVDDVWEVNV--WDDLIGCFN-SNGSRIILTTRNLEVANYTSD-----LQLRMFNEDESWELLRKKVFEE---SC--PLLTKIGRQIAKKCGQLPLSITLVAGILAEK---KECWEQLANNLGPH--IHED-SRAI---IEQSYQILPYHLRSCFLYFGSFLEDSVIDVPRLTRLWISEGFIK-S--E---DTAKGYFENLLERNLV-MGTKR-GGEIKACRVHDLLYDFCKERA-KENLNEQLV-H--R
>PHT32815.1
E--KEM---RMD--EIVGFKDVTKKLKDQLISTKG--RDVITIAGMPGLGKTTLAYSLYSD-VAS-HF-DRAQYCVSQ-YSRKDLL--V---LH-DVAD-E---LADELRKALFSKRYLILIDDVWETSV--WDDLVGCFQ-NNGSRVILTTRNHEVANYASD-----LLLRMFNDDESLELLRKKVFEE---SF--PLLTNIGKQIAKRCGGLPLSVSLVAGILLKK---KECWEQVANNIGPY--IHND-SRAI---LEHSFRVLPYHMRSCFLYFGIFLEDSVIPISKLTRLWISEGFVK-S--E---DIAEGYLENLIGRNLV-MGTKS-RGKIKACRIHDLLHDFCKERA-KQNLQKKLA-H--R
>PHT32816.1
E--MKM---RMN--EIVGFEDVIEKLRGQLINNKG--LKVISIVGMPGLGKTTLAYRLYND-VSS-HF-DIAQCCVSQ-YSRKELL--I---LR-DAPD-E---LADQLRRTLFSRRYLILVDDVWETRV--WDDLSGCFR-NNGSRIILTTRNLDVANDRSD-----LQLRMFNEDESWELLRKKVFEE---SC--PLLTEVGQQIAKKCGQLPLSVVLVAGILSEK---EECWERFANNLGPH--IHKD-SRAI---IEQSYQILPYHLRSCFLYFGAFPEDSVVHVSTLAQLWISQGFVK-I--E---DIAEGYLENLSGRNLV-MGIKN-QGKIKTCCLHDLLHDFCKERS-EENFQKQLA-H--H
>PHT32817.1
E--MNM---RRN---------------------------VISIVGMPGLGKTTLAYRLYND------------------------------------------------------RRYLILVDDLWEADV--WDGLIGCFN-NNRSRIIVTTQNLEVSNYTSD-----LQFRMFNDDESLELLRKKVFEE---SF--SLLKNIGQQIAKKCVQLPLSVILVAGILAEK---KECWEQLAKNFFPH--IHKD-ARAI---VEQSYQILPYNLKSCLLYFGAFLEDRVIHVSKLTRLWISERFVK-S--E---DIEEGYLKNLMG-----------------------------------------------
>PHT32818.1
E--TKM---RMN--EIIGFEDVIEKLRDQLIKTKG--RDVISIVGMPGLGKTTLAYRLYYD-VSS-HF-DIAQCCVSQ-YSRKELL--I---LR-DAPD-E---LADQLRRTLFSRRYLILVDDVWETSV--WDDLVSCFN-NNGSRIILTTRNLEVANYTSD-----LQLRMFNDDESWELLRKKVVEE---SC--SLLTKVGQQIAKKCGQLPLSVVLVAGILAEK---EECWEQFANNLGPH--IHKD-SRAI---IEQSYQILPYHLRSCFLFFGAFPEDRVLDVTALTWLWISQGFVK-S--E---DIAQGYLENLIGRNLV-MGTKS-RGKTKECRIHDLLHDFCKERA-KENLHNRLA-H--H
>PHT33023.1
---------LVD----VGLEKESK-LVDELINENDEG--VFAICGMGGLGKTTQARKAYH-DVQS-HFQGFAWASISK-WQARDVL--I---LT-KLRD-E--ELVKALYNVQQRKKCLIVLDDIWSTN---WNSVQY--P--KGSRILITTRKKDVCEH---------FLRCLDAEESWKLLHKKAFPRVNT----PELERLGKEMVSECGGLPLAIIVLAGLLARRP--KIEWQHLNEQMSG------SFGDGIHGVLALSIYDLPYQLKWCFLYLGNFPEGEKISARRLYQLWAADEIIEANQGEETTEIGERYLHELAQRYMVQVHLE----RIKSCRLHDLMRDTCLSKA-KENF---------R
>PHT33032.1
EC-KKLS--LV------GVQSQVEKVTSLL--SN--DVRSIGI-GMGGIGKTEIASVLYQ--YRH-RF-EACFLTLYQ-N---GLTQVV---IR-KLTL-TS-EGMIILKNMLRWKKVLFILDDVNEQEYLVWF---------KGSRIILTARDRHLLISHGDNV---YEVQLLSEDEALELFSRHAFKEKT-----P--MELSRQVVEYAGRLPLAIKVLGSSVY-GR--NKQWRDII-DLKEIP--ND----DILGKLKIGLDGLEKDEMRIFLDIASL-----YNNRPVEQILKSCGIH---------MVG---ISRLIEKSLLSVTS----LY---FNMHNLIREMGENVL-R-KY---------R
>PHT33034.1
EC-KKLS--LV------GMQSQVEKVTSLL--SN--DVRSIGI-GMGGIGKTEIASVLYQ--YRH-RF-EACFLTLYQ-N---GLTQVV---IR-KLTL-TS-EGMIILKNMLRWKKVLFILDDVNEQEYLVWF---------KGSRIILTARDRHLLISHGDNV---YEVQLLSEDEALELFSRHAFREKT-----P--MELSRQVVEYAGGLPLALKVLGSSVY-GR--NKLWRDII-DLKEIP--ND----DILGKLKIGLDGLKKDEMRIFLDIASL-----YNDRPVEQILKSCGIH---------MVG---ISRLIEKSLLSISS---YFH---FKMHNLIREMGENVL-R-EY---------R
>PHT33035.1
EC-KKLS--LV------GMQSQVEKVTSLL--SN--DVRSIGI-GMGGIGKTELASVLYQ--YRH-RF-EACFLTLYQ-N---GLTQVV---IR-KLTL-TS-EGMIILKNMLRWKKVLFILDDVNEQEYLVWF---------G----------------------------MLLE-------------EKT-----P--MELSRQVVEYAGGLPLALKVLGSSVY-GR--NKLWRDII-DLKEIP--ND----DILGKLKIGLDGLKKDEMRIFLDIASL-----YNDRPVEQILKSCGIH---------MVG---ISRLIEKSLLSISS---YFN---FKMHNLIREMGENVL-R-EY---------R
>PHT33305.1
S---KS---STE--TFVGMKDEFNTILDRLTDTND--LTVISLVGMGGIGKTTLARKVYDN-IRC-RF-DKAWVTISE-YDERQML--L---VS-SISN-D--QLIEVAYRGLKGKRFLVVIDDIWSTQD--WDQMRRIFP-NNKSRILLTTRLNYVADYASP-----HGMSFLSLDDSWNLFTGRLFTD---PC--PQLIKIGKHIIQQCRGLPLSIVVIAGLLCKP---THNWKKVEENLNSF--FGTV-SEQCQSILSLSYSYLPQHLKACFLYVGGFPEDIEISVSKLIKLWIAELFVK-R--E---VVAEEYLDELIDRSLI-LAGTK-AGRMKTCKIHDLLRQLCIREA-QENFGINIY-PR-R
>PHT33306.1
S---DR---ATG--TIVGMEDDFKTIVDHLTATDE--LTVTPVVGIGRIGKSTLSRKFYHD-IQH-RF-DTAWVTVSE-YNERQVL--V---VS-SINS-D--QLAEIAYRSLNGRRFLIVIDDLWSNEA--WDQMQRLFP-KKKSRILLTTRLKYVADYVFP-----HNMSFLTSDDSWSLFTERLFKD---PC--PQLEPIGKYIIQQFQGLPFSITVIAGLLGKP---TRNWKKVEENLNSF--VGTV-SEQCQTILSLSYRYLPQHLKACFLYIGGFPDDMEISVSKLIRLWIAELFVK-R--E---VVAEEYLQDLIDRS---------------------------------------------
>PHT33308.1
T---RS---ADD--TVFGMVDDFNSIIDRLTAIDE--LTVMSIVGMGGIGKTTLARKVYDD-IRP-RF-DTAWVTVSV----------------------------------------------------------------------------------------------------------------------------------------------------------------------------------------------------------------------------------------------------------------------------------------------------
>PHT33309.1
----------------------------------E--LTVLSIVGMDGIGKSTLARKIYED-IRN-RF-DRAWLTISE-FNERHML--L---VS-P-SN-D--QLAESAYRGLKGRRFLIVIDDLWSTEA--WDQMQRIFP-NNKSRILLTTRLNYVADYAIP-----HDMPFLSFDDSWNLFTKRLFEE---PC--PQLEEIGKHIVQQCRGLPLSIVVVAGLLGKA---GSNWKKVEENLTSL--FGTV-SDQCQAILSLSYRYLPQHLKACFLYIGGFPEDMEIGISKLTSLWIGEQFIK-S--E---VVAEEYLDELIDRNLI-LTSRR-NGRVRTCKIHDLLRQLCIREA-QENSEAIHH-QR-R
>PHT33311.1
G---KS---NTE--TFVGMKDDLDAIVNCLNAMKE--LIVISVVGMGGIGKTTLARKVFDD-IRC-RF-DKAWVTISE-YNKRKML--V---AC-SVSN-D--RLMEIVYKGLKGRRFLIVIDDIWSTEA--WDQVRRIFP-YNKSRIILTTRLKNVADYAFP-----HDVSFLSLDDSWKLFTGRLFMN---PC--PQLVKIGKHIIQQCQGLPLSIVVIAGLLGKL---TRNWKKIEENLNSF--FGTV-SEQCQAILSLSYNCLPPYLKACFLYIGGFPEDLEIRVSKLISSWLAEQFIE-R--E---VVAEEYVQELMDRNLI-LAGRK-NGRIKTCKIHDLLRQLCIREA-QENVDIK-D-RR-R
>PHT33328.1
TK-KII---SSE--DSFGFEEEASTVINRLIGPKN--LETVPIIGMLGIGKSTLARKVFKD-IVN-EF-PNIWVDVSQ-YNTKEIL--I---LG-DLTE-G--QLANEIRMSL-NGRCLIVLDDVWNQNI--VSFFESIVP-YNSHRIMITTRDEDVATHR-------HKLNILDKDRSWLLLEKKVIKG---SC--PDFEEPGRAIAEKCGGLPFSIEVIAEDLAKK---AKEWKVIQDNIGES-LIKRED---MLKSVKKSYDMLSCGAKACFLYCATFPKDHDISAWKLIRLWIAEGFVL-T--E---KKAENYLNDLTKKNLV-MIKAT-DGRIKKCRIHNLLYEFCKKEA-SEDLS-NI--SR-R
>PHT33329.1
KY-TPL---LSD--EVVGFEEEAYTVIGKLIDSNN--LEVVPIVGMSGLGKSTLARKVYKD-ISF-EF-FSIWVNVSR-YNKTEVL--I---LK-HLSD-E--QMVDEIRTRLYGGKCLIVLDDVWSTDI--IDVIKDVFP-NIGHRIMLTTQLEEVASSF-------HKLTFLSEENSWRLFKLKVFKE---CC--PELEEIGRSIAKKCSGLPLAVVVIAGALLGT---TKDWQFVYENMGAH-LINRDQPNSCFRFIKMTYDLLSCYQQACFLYCASFPRGFDIPAWKLILLWIAEGLIL-T--E---EQAEEYLNDLTKKNLL-MVMES-DGQIKTCRIHDIFYEFCKTEA-MEDIL-GT--CR-R
>PHT33489.1
DN-KDA---SLE--EVVGFDEEANKVIKRLFEPES--LDIVPVVGMPGLGKTTLARKIYND-LSY-EF-FSIWVYIGQ-YKIKDIF--I---LK-FFDV-D--TLANVISVYMKGGRCLIVLDDVWEAIV--IDYVKKVFP-KKGHRIMMTTRDGYLATYA-------HNLKFLTPQESFELLVKRVFNG---SC--PELVGLGEKIAGSCDGVPLAVVVIAGALRGP---NKDWQRVQKNVAQ--HLYKNSQESCLKFVQMSYDRLPQEVQTCFLYCGIFPRGFDIASWKLIRMWIAEGLIY-T--E---EIAELHLNDLVNRNLL-ILMQR-DGQIKACRLHDMLHEFCRKEA-TKWLQ-DT--SR-R
>PHT33538.1
DN-KDA---SLE--EVVGFDEEANKVITRLFEPES--LDIVPVVGMPGLGKTTLARKIYND-LSY-EF-FSIWVYVGQ-YKIKDIF--I---LK-FFDV-D--TLANLISDYMKGGRCLIVLDDVWEATV--IDHVKKVFP-KKGHRIMMTTRDGYLATYA-------HNLKFLIPKESFELLVKRVFKG---SC--PDLVKLGEKIAGSCGGVPLAVVVIAGALRGP---NKDWQRVEKNVAE--HLYKNSQESCLKFVQMSYDRLPQEVQTCFLYCGIFPRGFDIPSWKLIRMWIAEGLIY-T--E---EIAELHLNDLVKRNLL-ILMQR-DGQIKACRLHDMLHEFCRKEA-TKWLQ-DT--RR-R
>PHT33677.1
---------AIT--AIVGFEDETEELIERLIWPKD--LDVVSLVGMPGIGKTILAKRLYTH-IIS-RF-DVSWGTISQ-YNKRKTL--M---LG-DLSD-D--ELAEKLRRHLLKKSYLIVIDDLWSIDA--WDALMRCFP-KNSSRIILTNRRDNVASYTSA-----HHHRLFTDEESWRLLQKEVFEE---RF--PELEKIGVQIARSCRGLPLAIVLVAGFLAKK---QERWRKVANDLRCSCVIADD-AQRYMDIITLSFSLLPDQLKLCFLYFGNGVK-----VRKLIQRWVAEEFA--------------------------------------------------------------------
>PHT33678.1
---------TTS--EIVGFEDETAELIHQLLWPKH--LDVVALVGMPGIGKTTMAKRLYTH-IIS-RF-DVSWCTISQ-YNKRKTL--L---LS-NLSN-D--ELADQLRRCLLRKKYLIVIDDLWSTEV--WDDLRRCFP-DSGSRIILTTRQDKVASYTSA-----RHLRLLTDEESWCLLQKKVLEE---SC--PELDVIGVQIAQSCGGLPLAIILVAGVLAKK---NKRWGEVAYGLSSS--ISGD-EQKYMDIIYLSYRLLPGHLTNGFLYFGKHFED-ELLVRELIQLWIAEEFAM-S--E---DVAKDYVKELIDSNLV-MVVRS-SGEVKAIRMHDLLREFCLTSC-K---TAAEH-ER-G
>PHT33718.1
E--NKV---SMS--EMVGFDEVVNKLRRQLIGLSG--LDVISIVGMPGLGKTTLASKLFFD-VVS-HF-DVAQCCVSQ-YTRKDLL--I---LR-G-PE-N--ELADKLRKLLLVQRYLILVDDVWEKIA--WDYLKPCFC-NNRSRIIVTTRLGDVAYHASD-----HFLRLFTPEESWMLLKNKVFTR---SC--PVLEDVGQKIAQKCGGLPLSVVLVAGILETK---EKSWEQVAINLGSH--LQVK-SDDI---INLSYQDLPFHLKPCFLYFGVFSEDEEIQVSKLTWLWIAEGLVK-L--E---DLAEYYLKNLIGKNLV-MVSKS-DGKIKACRIHDLLLDFCKQKA-KENFQKHSI-PR-R
>PHT33719.1
E--NKV---SMS--EMVGFDEVVNKLRRQLIGLSG--LDVISIVGMPGLGKTTLANKLFFD-VVS-HF-DVAQCCVSQ-YTRKDLL--I---LR-G-PE-S--DLADKLRKLLFVQRYLILVDDVWEKIA--WDYLKPSFC-KNRSRIILTTRLGDVASHASK-----HFLRFFTPEESWMLLKNKVFTR---SC--PVLEDVGQKIAKKCGGLPLSVVLVAGILETK---EKSWEQVAINLGSH--LQVK-SDDI---INLSYQDLPFHLKPCFLYFGVFSEDEEIQVSKLTWLWIAEGLVK-L--E---DLAEYYLKNLIGKNLV-MVSKS-DGKIKACRIHDLLLDFCKQKA-KENFQKHSI-PR-R
>PHT33741.1
EIHTSF---RIN--EIVGFEDVMIELKDKLIGSSD--LDVISIVGMAGLGKTTLANKLYFD-VIS-HF-DIARCCVSQ-YTRKDLL--I---LR-D-TE-Y--DLADKLRRLLMRRRYIILIDDVWETSA--WDDLKLCFP-NNGSRIIMTTRHYEVASYASD-----HKLRFLNSDESWKLLNIK----------------------------------------------------------------------------------------------------------------------------------------------------------------------------------------
>PHT33771.1
GS-TPG--------VVVGLDDDFLRIADKLTGPSK--LDVVVIIGMGGIGKTTLAKRIYHD-IEY-HF-YVGWITISQ-YKLRNLL--L---LD-CT---E--ELAEQLYKSLKGRRYLIVMDDVWNTEA--WNDVRRCFP-NNGSRVMVTSRILKVARFINA-----HVMRFLTVDESWKLLQEKLCLD---CC--DEMGWIGKQIAEKCKGLPLAIVMVAGILSKA---TARWRYVAKSIHSS-FVKQEYSRQCLDILALSYKHLPHHLKACFLYMGAFPEDVEIPVWRLIRLWTAEGFIK-T--E---WIAREYLQDLIDRSLI-LVGKS--GRIKTCSIHDVLRNFCLEEA-QEKLHLPPGVHR-R
>PHT33849.1
Q--KKM---GIH--KVVGFEDEIGTLKHRLTGSRK--LNIISIVGMPGAGKTTLAKRLYFD-VVS-YF-DIARCHVSP-YSQRGLL--M---LH-VSTD-E---LRDALYKILRVKRYFILLDDVWDHRA--WDDLRRCFP-NTRSRILLTTRNNDVAYNVSE-----LFLRFLTYEESWDLLKLKVFNE---SC--SLLETVGQKIARKCEGLPLSIVLVSGVLSKK---TECWSQVAKDLGSY--IGSE-TKAI---IEKSYQHLPYHLKPCILYFGTFLEDEEINVSKLTWLWIGEGFVR-S--Q---NIAKAYLEDLISRNLV-MNAKS-DGKVKSCRIHGLLLDFCKIKA-KEHFQKQLA-QR-R
>PHT33855.1
L--KEM---AIN--NIVGFGDEIETLRNQLTGSRE--LDIIPIVGMPGAGKTTLAKRLYFD-VVS-YF-DIAQCHVSP-YSKRDSL--M---LH-I-TD-E---LEDIIYRSLHSRRYLIFLDDVWDQRV--WGDLKHNFP-NNGSRILLTTRNHVVANYASE-----LRLRFLTYEESWDLLKIKVFNE---SC--SLLENVGQKIARKCEGLPLSVVSVAGVLSKK---TECWSQVAKGLGSY--IGSE-TKAI---IEQSYQHLPYHLKPCILYFGTFLEDEEINVSKLTWLWTGEGFVE-S--Q---NIAKAYLEDLISRNLV-MNAKS-DGKVKSCRIHGLLLDFCKRKA-EEHFQKQLA-QR-R
>PHT33856.1
-----V---RID--EVVGFEDEIGTLIRQLTGSKK--RDIISIVGMPGAGKTALANRLFLD-VVR-HF-DVARCYMSS-HSRRERL--M---LH-VSTN-D---LAAMLRKILHTGRYLILLDDVPDARA--WDDLEPCFC-NNGSRILLTTRHYNVANNASE-----LCLRMLDDGESWMLLKKKVFEG---FC--SLLEKVGRKIARKCGGLPLSIVFVACILARR---AECWKQVARSLGSE--IPCY-PENI---IEQSYQDLPYHLKSCFLYFGMFSDQEEINISKLTLLWIGEGFVK-S--E---DIAEGYLKNLVESNLV-MLAKS-GGKVKVCRIHDILFHFCKARA-HENLPKQLA-QR-R
>PHT33884.1
E--KKG---KMN--EIVGFKDVIGKLRNQLIKTKK--RDVIAIVGMPGLGKTTLANRLYCD-VVS-HF-EIAQCCVSQ--SCKDLL--I---LR-DVTA-E---LADKLRKALYFGRYLILVDDVWETSV--WDDLVGCFH-NEGSKIILTTRNHDVVNYASE-----HLLRMFRNDESWKLLRKKVFEE---SC--SDLMEIEQQIAKKCGQLPLSVALVAGILEKR---KECWKQVANNLGPH--IHRD-SRAI---IEHSYLNLPYHL-------------------------------K-S--E---DIAVGYLDNLIRRNLV-TVARS-GGKVNACHVHDLLHDFCKERS-KENLQGHPA-H--R
>PHT33898.1
E--KRV---RMT--EVVGFEDVMEKLREQLISSKQ--LDVISVVGMPGLGKTTVANKLYSD-VVS-RF-EIAQCCVSQ-YSRRNVL--I---LR-DATD-I---LADQLRKILLRKRYLILVDDVWEASV--WDDLRCCFH-NNGSRIILTTQHGGVAENASD-----LYLRLLNDDESWKLLKQKVFEE---SC--SLFSNIGKEIANKCRGLPLSIVLVAGMLTKK---SECWKQVAMNLCTD--ILSN-SKAI---IEQSYQSLPYHLKPCFLYFGVFLEDKEINVSILTWLWIAEGFIK-S--E---DIAEGYLESLIGRNLV-TVAKS-SGKVKTCRIHDLLLCFCKERA-KKNLHKQLI-QR-H
>PHT33931.1
---------RMN--EIIGFEDVMKELRNKLLKCRE--LDVISIVGMPGLGKTMLAYKIYSE-VIS-HF-DIAQCCVSQ-YKRMDLL--I---LH-DA---D---AADKLRRTLLAKRYLILVDDVSEASA--WDDLRSCFH-NNGSRIILTTRHLQVSEYASE-----IPLRIFNVDESWTLLQYKVFKE---SF--FPLEEVRKCMAAKCGGLPLSIVLVDGILAKR---TESWKHVAMLLGFY--IHRD-SEAI---GEQ------------------------------MRLWISEGLVK-S--E---DIADGCLKNLIARNLV-MVSKD---------------------------DKQHV-Q--R
>PHT34064.1
QL-QSLF--LV------GIDYRLEELIRQL--RN--GVKILGL-GIGGVGKTTLSMALYN--LAC-HF-THTFIEIAA-Q---GIMKKI---IQ-GLS--DN-EGSVKFRRMLREKRILLVLDDVDNIKALIWL---------EGSRVVISTRNREVLIEDVNET---FEVRELGDTDSLKLFSYHAFRRQE-----P--HNLSKQIVSITGRLPLALEVFGSFLFDKR--SKEWLDAL-ELKQIR--PA----HLQDILKISYDGLDDEEKCIFLDLACLFLD--QLDKKVIDVMKGCGFR---------RIA---FDRLTGRSLVKVID----GD---LWMHDQIRDMGRQIV-REGF---------R
>PHT34065.1
EL-QSLY--PV------GLHSRLDELLRIL--AN--GVIVLGL-GMGGVGKTTLAKALYN--LVV-HF-KKSFIEIAR-QN--GLVSKV---I--GD-I-ES-EGIHLMKESMNNEPVVIFLDDIDNQNALIWF---------QGTRVIVTTRDQNVLLPNVTNI---FEVKELSSSESLKLFSYHAFGREQ-----P--SVLAEEVVTLSGGLPLALEIFGSLLFYKK--RLEWQDVV-QLRQIR--PG----DLQDILEISFTALDEQEKCIFLDLACLLLNT-RLER-AIAIFKGCGFG---------ESA---ITELTAKCLLKIVD----GV---LWMHDQLKNMGRQIV-QENF---------R
>PHT34792.1
------S--VVDEADIFGRKNEIEELIDCVLSGNGKNLTVVPIVGMGGVGKTTLAKAVYND-VKD-HF-GLAWICVSE-Y---DSVKEL---LQ-EIVN-NT-QLQIKLKESLKGKKFLIVLDDVWNYE---WDDLRNIF--QIGSKIIVTTLKETVSLMMS-RA---INVGTLSSEVSWALFKRHSFENRA-----PEFQEVGKQIARKCKGLPLSLKALAGILRSKA--ELEWKDILRCIWELPSHSN----GILPALMLSYRDLPAHLKRCFAFCAIYPKDYLFC---VVQLWIANGLVQ-Q--A----SGNQYFHELRSRSLFERGRESWNSG---FLMHDLVNDLAQIAS-S------------R
>PHT34805.1
------S--VVVESKIFGRQNEIEELVGHLLSACGNKLTVIPIVGMAGIGKTTLAEAVYND-VKN-YF-DLAWICVYE-Y---DALKEL---LL-EI---------------------------------------------------------------------------------------------------------------------------------------------------------------------------------------------------------------------------------------------------------------------------------
>PHT34823.1
SL----P---VE--IIVGFKEETNWLIRKLTSPTN--LDVISITGMPGSGKTTLAYKVYND-VCS-HF-DLAWCTVDQ-YDEKNLL--L---FN-QVSE-E--DVADKLRIKLHGNRYLIVLDDVWDVDT--WDDLTRPFP-KKGSRIILTTRQKEVAFHGTD-----LNLRLLRPEESWELLEKRAFEQ---SC--PELLDVGKEIAQNCKGLPLVADLIAGVIARK---TKVWLEVRNNLNSF-ILNSE-VD-VMKVIELSYDHLPLQLKLCYLYIVRLSKDTRIQIHALKSYWCVEGLVM-S--E---EAMEIYLDNLISSSL------------------------------------D-LMPR-I
>PHT34824.1
SR----P---VE--VIVGFKEETNWLISKLTSPKD--LDVISITGMPGSGKTTLVYKVYND-VCS-HF-DLAWCTVDQ-YEEKSLL--L---FN-QVSE-D--DVADMLRRQLYGKRYLIVLDDVWDTST--WDDLTKTFP-KKGSRIVLTTRLKEVAFHGTD-----LNLRLLRLEESWELLQKRAFNE---CC--PELLEVGKEIVQNCKGLPLVVDLIAGVIAGK---KRVWLEVQNNLNSF-ILNSE-VD-VMKVIELSYDHLPHHMKPCFLYLASFPKDSKISRDKLKMFWRAEGLVM-S--E---EVMEIYLENLISSSLV-TSLN--IGDFPTCQIHDLVHDFCLIKA-RENL--D-LMPR-I
>PHT34833.1
SL----P---LE--IIVGFKEETNWLITKLTSPKD--LDVISITGMPGSGKTTLAYKVYND-VCS-HF-DLALCTVDQ-YDEKNLL--L---FN-QVSE-D--DVADKLRRQLFGKRYLIVLDDVWDTTV--CDDLTRPFP-EKGSRILLTTRQKEVALHGTD-----LKLRLLKLEESWELLEKRAFNE---SC--PELLEVGKEIAQNCKGLPLVVDLIAGVIAGK---TKVWLEV------------------------------------------------------------------------------------------------------------------------------------
>PHT34912.1
------S--LVDESGVFGRQNEIEDLIDRLLSENGENLTVVPIVGMGGLGKTTLAKAVYSD-VKD-HF-ELAWFCVSE-Y---DAIKGL---LQ-EIVD-DN-S--------------------------------------------------------------------------------------------------------------------------NKS--N------------------------------------------------------------------------------------------------------------------------------------------
>PHT34981.1
S---KC---ATE--TIVGMEDDFNTIIDRLTCIDE--LTVISIVGMGGIGKSTLAKKVYDD-IRH-RF-DTIWVTVSE-YNERQVL--V---VS-SIRN-D--QLA-----------------------------------------------VSRVGDF------------------------------------------------------------------------------------------------------------------------------------------------------------------------------------------------------------------
>PHT35009.1
------S--LV-ESDVFGRKNEIEKLIDRLTSASEKNLTVVPIVGMGGMGKTTLAKAVYND-VKH-HF-GLAWICVSE-Y---DAFKGL---LQ-EVDD-NN-QLQVKLKERLNGKRFLIVLDDVWNYE---WDDLRNIF--QIGSKIIVTTRKESVALMMT-EQ---ISMDTLSIDDSWSLFKRHAFENMN-----PELEEVGKQIAAKCKGLPLALKTLAGMLRSKS--EVGWKRILGSIWELP--DN----DILPALLLSYNELPAHLKPCFSYCAIFPKDYPFR---VIHLWLANGLVK-D--------GSEYFLELRSRSLFERVPNSGNTE---FLMHDLVNDLAQIAS-S------------R
>PHT35011.1
------S--VV-ESDVFGRKNEIERLIDHLMSASEKNMMVVPIVGMGGMGKTTLAKAAYND-VKN-HF-NLAWFCVSK-Y---DAFKGL---LQ-DMDD-NN-RLQVKLKEKLNGKRFLIVLDDVWNYE---WYDLRNIF--HIGSKIIVTTRKESVALMMS-GA---INVGT--------------------------------------RGLYL------------------------------------------------------MKP----LGLYSND--------IH----------------------------------------------------------------------------
>PHT35015.1
------S--LVDESEIFGREIEIERLIDRLLSANGKNLIVVPIVGMGGVGKTTLAKAVYND-VKD-HF-DLVWFCVSE-Y---DALKGL---LQ-EIVD-DN-QLQVKLKERLNGKKFLIVLDDVWNYE-------------------------------------------------------------------------------------------------------------------------------------------------------------------------------------------------------------------------------------------------
>PHT35016.1
------S--LIDESDVFGRQNEIEELVDRLLSASEKSPTVVPIVGMRGVGKTTLAKAAYND-VKS-YF-NLAWFCVSE-Y---DAIKGL---LQ-EIDD-NN-QLQVKLKESLKGKRFLIVLDDMWDYE---WNDLTTPF--QMGSKIIVTTRKKDVAGMMS-GA---VNVETLSSEASWALFKRHSLENRDP----PELEEVGKQIADKCKGLPLALKTLAGFLCSKS--EVEWTDVLRSIWELPRRPN----GILPALMLSYNDLPAHLKQCFAFCAIYPKDYQFW---VIHLWIANGLVQ-Q--H----SGNQYFNELRSRSLFERVPESRDGK---FLMHDLVNDLAQVAS-S------------R
>PHT35017.1
------S--LIDESDVFGRQNEIEELIDRLLSASEKSPTVVPIVGMGGVGKTTLAKAAYND-VKS-YF-NLAWFCVSE-Y---DAIKGL---LQ-EIDD-NN-QLQVKLKESLNGKRFLIVLDDMWDYE---WNDLTIPF--QMGSKIIVTTRKKDVARMMS-GA---VSVGTLSSEASWALFKRHSLENRY-----PELEEVGKQIADKCKGLPLALKTLAGFLCSKS--EVEWTDVLRSIWELPRRPN----GILPALMLSYNDLPAHLKQCFAFCAIYPKDYQFC---VIFLWIANGLVQ-Q--H----SGNQYFNELRSRSLFERVPESRDGK---FLMHDLVNDLAQIAS-S------------R
>PHT35028.1
------S--VV-ESDVFGRQNEIERLIDRLTSASEKNLTVLPIVGMGGMGKTTLAQVVYNY-VTD-HF-DLGWFCVSE-Y---DASKAL---LQ-EIVD-DN-QLQVKLKERLNGKRFLIVLDDMWNYE---WNDLRNIF--QIGSKIIVTTRKESVALMMA-EQ---ISMDTLSIDDSWSLFKRHAFENMD-----PELEEVGKRIAAKCKGLPLALKTLAGMLRSES--EVGWRRILRSIWDLS--NN----DILPALMLSYNELPPHLKPCFSYCAIFPKDYPFR---VIHLWIANGLVQ-D--------GNQFFLELISRSLFERVPNSGNTE---FLMHDLVNDLAQIAS-S------------R
>PHT35029.1
------S--LVDESDVFGRQNEKEELIDRLLSASAKSPTVVPIVGMGGVGKTTLAKAAYND-VKS-YF-NLAWFCVSE-Y---DAIKGL---LQ-EIDD-NN-QLQVKLKESLNGKRFLIVLDDMWDYE---WNDLRTPF--QMGSKIIVTTRKKDVAGMMS-GA---VNVGTLSSEASWALFKRHSLENRD-----PELEEVGKQISDKCKGLPLALKALAGILRSKS--DVEWTDVLRSIWELPHCPN----GILPALMLSYNDLPAHLKQCFAFCAIYPKDYQFC---VIFLWIANGLVQ-Q--H----SGNQYFNELRSRSLFERVPESRDGK---FLMHDLVNDLAQIAS-S------------R
>PHT35103.1
----------------------MEQLIDRLKSASEKNLTVLLIVGMGGMGKTTLAQAAYND-VQS-HF-KLAWICVSE-Y---DAFKGL---LQ-AFDD-KN-QLQVKLKESLKGERFLIVLDDMWNYQ---WKDLWNIF--QIGSKIIVTTRNERVALMMA-EQ---ISMDTLSIDDSWSLLERHAFENMD-----PELEEVAKKIAAKCKGLPLALKTLA-------------------------------------------------------------NYPFR---VIHLWIANGLVQ-D--------GDQFFNQLRSRSLFDRVRNSGNTE---FLMHDLVNDLAQISS-S------------R
>PHT35111.1
--------------------NEIDELIDRLLSASEKSPTVVPIVGMGGVGKTTLAKAAYND-VKS-YF-NLAWFCVSE-Y---DAIKGL---LH-EIDD-NN-QLQVKLKESLKGKRFLIVLDDMWDYE---WN-------------------------------------------------------NLD-----PELEEVGKQIAGKCKGLPSALKTLAGFLSSKS--EVEWTNALRSIWELPRRPN----GILPALMLSYNDLPAHLKQCFAYCAIYPKDYKFC---VIHLWIANGLVQ-P--D----SGNQYFNELRSRSLFERVPEFRDGK---FLMHYLVSDLAQISS-S------------R
>PHT35114.1
------S--LVDESDVFGRKNEIEVLIDHLTSASEKNLTVVPIVGMGGMGKTTLSKAVYND-VKG-HF-RLAWICVSE-Y---DAFKGL---LQ-EIED-NN-QMQVKLKEILNGKRFLIVMDNVWNYE---WDVLRNIF--QIGSKIIVTTRKASVSLMMS-GE---INVGTLSDEASWALFRRHSF--RDP----PELEEVGKQIADKCKGLPLALKTLAGFLRSKS--EVEWTEVLRSILELPRRPN----GLLPALMLSYNDLPAHLRQCFAFCTIYPKDYQFC---VIHLWISNGQV--------------------------------------------------------------------
>PHT35116.1
-------------------EIEIEQFIDCLLSANGKKLTVVPIVGMGGLGKTTLAKAAYND-VTN-HF-ELAWTCVSE-Y---DALKEL---LQ-EIDD-NN-LL-------------------------------------------------------------------------------------------------------------------------------------------------------------------------------------------------------------------------------------------------------------------------
>PHT35120.1
-------------------MIEKERLIDRLLSSNGENLIVVPIVGMGGVGKTTLAKIVYND---------------------------------------------VKLKESLKGKRFLVVLDDLWDCE---WDDLRNLF--EMGSKIIVTTRKENVARMMS-GA---INVGTLSSEASWALFKRHSLKNRD-----PEL--------------------------------------------------------------------------------------------------------------------------------------------------------------------------
>PHT35125.1
------S--LVDESDVFGRQNEKKELIDRLLFASEKNLTVVPIVGMGGVGKTTLAKAVYND-VQN-HF-NLAWFCVSE-Y---DAFKGL---LQ-EIVD-DN-QLQVKLKESLKGKRFLIVLDDIWNYE---WNDLWNVF--QIGSKIIVTTRKESVALMMS-EQ---ISMDTLSIDDSWSLFKRHAFENMN-----PEIEEVGKQIAAKCKGLPLALKTLAGMLRSKS--EVGWRRILKSIWELP--NN----GILPALMLSYNELPPHLKPCFSYCAIFPKDYPFR---VIHLWIANGLVN-D--------GNEYFLELISRSLFERFPNSGNTD---FLMHDLVNDLAQVAS-S------------R
>PHT35184.1
------S--VV-ESDVFGRQNEIERLIDRLTSASEKNLTIVSIVGMGGMGKTTLAQVVYND-VTD-HF-DLGWFCVSE-Y---DALKGL---LQ-EIVD-DN-QLQVKLKERLNGKRFLIVLDDMWNYE---WNDFRNIF--QSGSKIIVTTHKESVALMM-----------------------------------------------------------------------------------------------------------------------------------------------------------------------------------------------------------------
>PHT35197.1
------S--LVDESKILGRMIEKERLIDRLLSSNGENLTVVPIVGMGGVGKTTLAKIVYND-VKD-HF-GLAWFCVSE-Y---DAFKGL---LQ-EIDD-NN-QLQVKLKESLKGKRFLVVLDDLWDCE---WDDLKNLF--QMGSKILVTTRKEDVALMMN-GA---INVKTLSDEVSWDLFKQHSLKNRD-----PELEEVGKQIADKCKGLPLALKALAGILCRKS--EVEWKNVLRSIWELPRRKN----GILPELMMSYNDLPAHLKRCFAFCAIYPKDYKFC---VIHLWIANGLVQ-Q--H----SGNQYFNELRSRSLFERVPESRYGK---FLMHDLVNDLAQIAS-S------------R
>PHT35199.1
------S--VV-ESDVFGKQNEIEELIDRLMSASEKNLTVLPIVGMGGMGKTTLAKAVYND-VKG-HF-GLAWICVSE-Y---DAFKGL---LQ-EIDD-NN-QMQVKLKERLNGRRFLIVLDDVWNYE---WDELRNIF--QIGSKIIVTTRKASVALMMG-EQ---ISIDTLSIDDSWSLFKRHAFENMD-----PELEEVGKQIVAKCKGLPLALKTLAGMLCSES--QVGWRRILRSIWDLS--NN----DILPALMLSYNELPPHLKPCFSYCAIFPKD--------IHL--------------------------------------GKNL---F-----------------------------
>PHT35203.1
------S--LVDESDVFGRQNEIEELIDRLLSASEKSPSAVPIIGIGGVGKTALAKAAYYD-V-----------------------------------D-DN-QLQVKLKESLKGKRFLTVLDDMWNYE---WNDLWNVF--QIGSKIIVTTCKESVALMMT-GQ---ISMDTLSIDDSWSLFKRHAFENMD-----PELEEVGKQIVAKFKGLPLALKTLA--------------------------------------------------------------------------------K-D--------GNQYFNELRSRSLFERVPESRDGK---FLMHDLVNDLAQIAS-S------------R
>PHT35208.1
------S--MV-EPDVFGRQNEIKQLIDRLTSASEKNLTVLSIVGMGGLGKTTLAQAAYND-VQS-HF-KLAWICVSQ-Y---DAFKGL---LQ-AFDD-NN-QLQVKLKESLKGNRFLIVLDDMWNYQ---WKDLWNIF--QIGSKIIVTTRNVRVALMMA-EQ---ISMDTLSIDDSWSLFERHAFENMD-----PELEKVAKQIAAKCKGLPLALKTLAGMLRSES--EVGWRRILTSIWDLQDEDK----GILPALMLSYNELPPHLKPCFSYCAIFPKDYPFR---VVHLWIANGFVQ-D--------GDQYFNQLRSRSLFERVRNSGNTE---FLMHDLVNDLARIAS-S------------R
>PHT35218.1
------S--VV-ESDVFGRQNEIERLIDRLTSATEKNMTAVPIVGMGGVGKTTLAQAVYND-VTN-HF-GLAWICVSE-Y---DAFNGL---LQ-AFDD-SN-ELQVKLKESLKGKRFLIVLDDMWNYQ---WNKLWNIF--QIGNKIIVTTRKESVALMMS-WA---INVGILSSEASWALFKRNSLENRDP----LELEEVGKQIADKCKGLPLALKALAGSLRCKS--EMEWTDVLRSMWD----SN----DILPALMLSYNELPAHLKQCFAFCAIYPKDYHFC---VIHLWIASGLVQ-Q--H----SGNQYFNELGSRLLFERVPKSRDGK---FVMHDLVNDLAQIAS-S------------R
>PHT35252.1
------S--VV-ESDVFGRQDEKKELIDRLTSASEKNLTVVPIVGMGGMGKTTLAKAAYSD-VQS-HF-NLAWFCVSE-Y---DAFKGL---LQ-DMDD-NN-RLQVKLKEKLNGKRFLIVLDDVWNYE---WDDLRNIF--DIGSKIVVTTRKESVALMMI-GA---INVRTLSDEASWALFRRHSLENRD-----PELEEVGKQIAAKCKGLPLALKTLAGMLRSKS--EIVWRRILRSMWKLP--NN----DILPALMLSYNELPPHLKPCFSFCAIFPKDYPFR---VIHLWIANGLVQ-D--------GNQYFDELRSRSLFERVPKSRDGK---FLMHDLVNDLAQTAS-S------------R
>PHT35255.1
------S--LIDESDVFGRKNEIEELIDRLLSTSEKSPTVVPIVGMGGVGKTTLAKAAYND-VKS-YF-NLAWFCVSE-Y---DAIKGL---LQ-EING-NN-QLQVKLKESLKGKRFLIVLDDMWDYE---WNDLRTPF--QMGSKIIVTTRKKDVAGMMS-GS---VNVGTLSREASWALFKRHSLENRD-----PELEEVGKQIADKCKGLPLALKTLAGFLSSKS--EVEWTNALRSIWELPRRPN----GILPALMLSYNDLPAHLKQCFAYCAIYPKDYQFC---VIHLWIANGLVQ-P--H----SGNQYFNELRSRSLFERVPESRDGK---FLMHDLVNDFAQIAS-S------------R
>PHT35257.1
------S--VV-EPDVFGRQNEIERLIDRLTSASEKNLTVVPIVGIGGVGKTTLAKAAYND-VID-HF-DLGWFCVSE-Y---DALKGL---LQ-EIVD-DN-QLQVKLKEKLNGKRFLIVLDDVWNYE---WDDLRNLF--QTGSKIIVTTRKVNVAQMMS-GA---INVGILSSEASWALFKQHSLENRDP----PELEEVGKQIADKCKGLPLALKAIAGTLCCKS--EVEWKDILRSIWE--QTLN----DVLPALILSYNDLPAHLKQCFAYCAIYPKDYQFC---VIFLWIANGLVQ-Q--H----SGNQYFKELRSRSLFERVPDSRYGK---FLMHDLVNDLAQNAS-S------------R
>PHT35298.1
SK-ESLDN-NVK-NNMVGRHDQRKRLVD-LTRSGEP--KVIPIVGIGGIGKTTLAKEVYND-IRS-HF-DVAWATVSQ-HNVKEIL--L---LR-SD---EA-ELADMLQKSLKGKRYLIVMDDIWSKEV--WDDIRQCFPSN-GSQILLTTRNKEVACYAS------LQMGFMDQDESWNLFKSTAFNE---S--LSEFETIGKQIAKKCHGLPLTIVVVAGLLK-R---TIDWENVTKDVKSF--VTNDPDDQCSHVLGLSYNHLTSDLKTCLLYFGIFSEDTEMPVKYLMRLWIAEGFLK-ND-E---GEAEKCLQELINKCLV-LVSKS-DEKIKSCKVHDLIYDMCLRQV-QGNL----------
>PHT35316.1
------S--LVDESDVFGRQNEKKELIDRLLFASEKNLTVVPIVGMGGVGKTTLAKAVYND-MQS-HF-NLAWFCVSK-Y---DAFKGL---LQ-EIVD-DN-QLQVKLKESLKGKRFLIVLDDIWNYE---WNDLWNVF--QIGSKIIVTTRKESVALMMS-EQ---ISMDTLSIDDSWSLFKRHAFENMN-----PEIEEVGKQIAAKCKGLPLALKTLAGMLRSKS--EVGWRHILKSIWELP--NN----DILPALMLSYNELPPHLKPCSSYCAIFPKDYPFR---VIHLWIANGLVT-D--------GNEYFLELISRSLFERFPNSGNTD---FLMHDLVNDLAQVAS-S------------R
>PHT35317.1
------S--VVDESEIFGREIEIDQLIDCLLSANGKNLTVVPIVGMGGLGKTTLAKAAYND-VTD-HF-ELAWTCVSE-Y---DALKEL---LQ-EIDD-NN-RVQVRLKEKLNGKRFLIVLDDMWNYK---WDGLRNLF--QTGSKIIVTTRKKDVARMMS-GA---VNVGTLSSEASWALFKRHSLENRDP----AELEEVGKQIADKCKGLPVALKALAGSLRCKS--EVEWKDILRSIWEQT--MN----DVLPALMLSYNDLPVHLKQCFAFCAIYPKDYQFC---VIHLWLANGLVQ-Q--H----SGNQYFNELRSRSLFERVPVSREGK---FLMHDLVNDLAQNAS-S------------R
>PHT35318.1
------S--VVDESEIFGREIEIERLIDCLLSAKGKNLTVVPIVGMGGLGKTTLAKAAYND-VTD-HF-ELAWTCVSE-Y---DVLKEL---LQ-EIYD-NN-RLQVKLKEKLNGKRFLIVLDDMWNFK---WDELRSLF--QAGSKIIVTTRKENVARTMS-GA---VNVGTLSSEASWALFKRHSLDNRD-----PKLEEVGKQIAVKCKGLPLALKAIAGILRCKS--EVEWKDILRSIWEQT--LN----DILPALMLSYNDLPAHLKQCFAFCAIYPKDYQFC---VIHLWIANGLVQ-P--H----SGRQYFDELRSRSLFERAPESRDGK---FLMHDLVNDLAQTAS-S------------R
>PHT35790.1
--------------------------MSYS---DGG-VTITRVCGMIGVGKTTLDEKI---RDKK--------------------------------------------------------------------GCLKML---------------------------------------SW----QK--DSVDI----PSL-RIAKDIVKECKGLPLAVITVAGALKRK---SKSWEDVLLQLQRS-----APKNGVKNVLKLSYDYLESEVKYQFFFCSLFEEDSNIWPEELLRYGVGLLIFE-N--E---ETRKRVLLETLKDNLL-------QDSGKDVKMHDVVRDVAISIASEHIY---------R
>PHT36503.1
E--KKV---SMR--EMVGFQEVMDKLSRQLLRSPE--LDVISIVGMAGLGKTTLANKLFLD-VVS-HF-DVAQCCVSQ-YTRKDLL--I---LR-G-PE-N--ELADKLRRLLLVQRYLILVDDVWETNA--WDDLKPCFY-NNGSRIILTTRLSDVAFHASD-----HFLRLFTLEESWMLLKNRVFKR---SC--PVLEDVGQKIAQKCGGLPLSVVLIAGILETK---QKTWEQVASNLGPH--IHSK-SEDI---IDLSYQNLPYHLKPCFLYFGAFLEDEEIKVSKLTWLWTAEGLVK-L--E---DIAEYYLENLIGRNLV-MVSKS-DGKIKACRIHDLLLDYCRLKA-KENFQKHKM-SR-R
>PHT36518.1
SE-ESLDI-NVK-INMVGRDDQRKWLLEHLTRSGEP--KVILIVGMGGIGKTTLAKEIYND-ILH-HF-DVAWATVSQ-HNV------------------------------------------------------------------------------------------------------------------------------------------------------------------------------------------------------------------------------------------------------------------------------------------------
>PHT36673.1
E--KNV---AKN--EMVGHMDVMDELRGKLTESSS--LDVISIVGMPGVGKTTLANNLYFD-VVF-RF-DIAQCCVSQ-YSRKGLL--L---LG-D-SE-D--VLADKLRKLLMFKRYLIFIDDIWEASV--WDDLNLCFC-NNGSRIILTTRHYDVASYASD-----LVLRLLSNEESWILLQNKVFTE---TC--PALEDVGKSIAQKCGGLPLSIVLVAGILAKK---ERQWEQVTTKLSQH--IQDL-SEHT---IDLSYQDLPHHLRTCFLYFAVFSEDEEIQVSKLTWLWISEGFVK-L--E---DIAEDYMDNLVERNLV-MVSKS-DGKIKACHIHDLLLEFCRKKA-ENNFPKYKT-PR-R
>PHT36804.1
VF----PVLAVEIEAIEKFDIKEEEGMTTL---DEG-VSVIGICGMGGVGKTTLAEK-----------------------------RGS--SL--T--EGDD-QRRDRLCSRLKDSHVLVILDDCW--EV----DLKRLGP--SGSDVALTTRF------------------------------------------------------------------------------------------------------------------------------------------------------------------------------------------------------------------------
>PHT36834.1
E--KKM---MMN--EIVGFEDVMGTLKEKLIKSKE--LDVVSIVGMPGLGKTTLANKLYFD-VKS-HF-DIAQCVVSQ-YTRKDLL--L---LR-DASD-A--EVADTLRKVLLPNRYLILVDDIWETTA--WDDLRSCFY-NNGSRIILTTRDHEVAIYASD-----LRLRMFKEDESWKLLEKKVFKE---NF--SHLTEVGLEIAKKCGRLPLSIVLVAGILTKK---TECWRQVAAELGPH--IHND-SKDI---IEKSYQHLPYHLRLCFLYFGAFLEDEEIKVSKLTSLWISEGFIE-N--E---DTADCYLENLIGRNVV-TDVKS-TGKVKTCRIHDLLLDFCKERA-NENLHKQLA-QR-R
>PHT37082.1
-------APAVEIEAIGEFDKQEEEVMEAL---DEG-VIVVGICGMGGVGKTTLAEKV---RAKQELFNDVVMVTVSQQ-DIKKIQ-GI--GL--T--EGDD-QRGDGLRARLKDSRVLVILDDV-----------------------------------------------------------------------------------------------------------------------------------------------------------------------------------------------------------------------------------------------------
>PHT37096.1
PS----PAPAV---TV--FDKQEEEVMTAL---DEG-ITIVGICGMGGVGKTTLAEKV---NVKQVLFDYVVMLTISQQPDIKKIQEGV--GL--S--EGDD-QRGDRLRSRLKNSRVLVILDDVW--KV----DLKRVGP--SGSDVVLTTRLRDVDMEA-----KIVDVEILSENEAWLLFRQK--NSADD----PSL-DIAEAVAKECKGLPLAIVTVAGALKGK---TISWEDALVELKKS-----APRNGVADVLKISYNHLGSEAKDAFLLCSLFEEDSNIWTEELLRYGMGLGIFE-N--E---CARNRVLLETLKNCLL-------QVSGKDVKMHDVVRDMAIHIASEHIF---------R
>PHT37098.1
DF-STS---HLE--IVQGLDEDLEIIVRRLTELSD--LEIVTISGMGGIGKTTLARKAHDH-IRY-HF-DIVWVTISQ-YGSRNVL--A---LH-CIDD-N--ELADLVQKKLKGPRYLVVVDDIWSTDV--WDSIRAIFP-NNRSRILLTTRETKVAIYVS------HEMNTLNLENSWKLLRDKVFPKY--DH--PELEEIGKQIAEKCQGLPLTISVIAGHLSKR---TLSWMDVSRTMGE--IIASH-PDKCLGVLGLSYHNLPNHLKPCFLSMGSFPEDYQAETWRLIQLWIAEGFIK-S--E---EVAEDYLEDLISRNLI-IVNKR-NSEIKVCGMHDLLREFCLTEV-EKKFQKYN--GR-R
>PHT37147.1
TE-PKI---MIN--ELVGFTDERHRLIDQLTRSSQ--LRVIAIVGIPGVGKTTLANRFYND-VSN-HF-DIAFLTVSR-YDSRELL--I---LR-DIHD-DT-DLPEMLVKRLHGKRFLIVMDDVWDAEA--WNVLSASLP-DTGSRILLTTRSDDVAQDINI-----HHLRPLGEEDSWILLEKKIFQE---SC--PELKELGMQLSKKTKGLPFAIILVAGILANK---TAHWTEVQESIDQT-KIGGN-DQDLSSIIGMSYQGLPDCLRHCFLYFGAFPQDDEILTSKLIRLWIAEGLIK-S--E---DVAVDYLMLLIGRGLI-MAEQS-LDRVKSCRVHDLIHEFCLAKA-KENVD-----HR-R
>PHT37180.1
--------------------------YGSF---RCG-VTIIGICGMGGVGKTTLAEKV---RAKQELFDYAVMITVSQQPDFKRIQEEV--GL--M--QGEN-SRRDQLRE----------------------------------SNVALTTRLRGVAMEA-----KIVDVGILSDEEAWVLFTQK--YSADD----PSL-EVAKDVANECKGLPLAIVTVAGALKRK---AKLWEDALVELKKS-----APKNRVTEVLKTSYNHLESEAKDVFLLCSLFQEDSDIWTEELLRYGMGLRIFE-N--E---HARNRMWM-----CLT-------G---------DRVRNETI---REGVT---------R
>PHT37274.1
SF----PAPALEIEAIEEIHKLEDEVMEAL---NER-VNIVGICGMGGVGKTTMVEKI---RVRQELFNDIVMVTVSQL-NLKKIQRGV--GL--T--EGDD-QRGDELRSRLKDSHVLVILDDVW--EV----DLKRLGP--RCNDVTLTTRLRDVAMEA-----KIIEVGILSEKEAWILFRQK--NSVDD----PSL-PIAKDVVEECRGLPLAIVTIARTLKRK---TKSWEDALKQLQKS-----APRNGVTNVLKVSYNHLESEARYIFLLCSLFEEDDDILIEELLRYGKGLGIFE-Y--E---HARNRILLETLIDSLL-------QDSDKDVKMHDVVRDVAIYIASEYIF---------R
>PHT37275.1
-----------EVEALEKFDKEEEEVMEAL---YER-VAIVGIYGMDGVGKTTLYEKI---GAKKELFNDVVM-------------------------------RGDRLRSRLKDSSVLVILDDVW--EV----DLKRLGP--SGSDVTLTMHLQDIIMEA-----KIVEFRVLSKKEAWFLFRQK--DSVDD----PSL-HIAKDIAEECKGL-------------------------------------------------------------------------------------------------------LLPT-------------------------------------------------
>PHT37276.1
DF----PVP-IKFEAIEEFDKKEEEVMEAL---DER-VTTVGICGMGGVGKTKLAEKI---RAKQELFDEVVMVTVSQP-DFKKIQREV--GL--T--EGDN-SRGDRLRLRLKDSRVLVILDDVW--AV----DLKRLGP--SGSDVILMTRLRDVAVES-----KIVEVGVLSEKEAWVLFRQK--DSVDD----PSL-HIAKDVAEECKGLPLAIVTVAGALKRK---TKSWEDALKQLQKS-----APRNGVTNVLKVSYNHLESEARYVFLLCSLFEEDRDIWTEELLRYGMGLGIFE-N--E---HARNRMLLETLKDSLL-------LGSDKRVKMHDVVRDVAIYIASEHIL---------R
>PHT37290.1
DF-STS---HLE--IVQGHDG-----------WTY--LDIVTISGMGGIGKTTLARKAHDH-IRY-HF-DIVWVTISQ-YGSRNLS--G---LH-CLDD-N--ELADLVQKILKVRRYLVVVDDIW--------------------------------------------------KNSWKLLRDKVFPEY--DH--PELEETGKQIAEKCLGLSLTISVIARHLSKR---ALSWMDVSRTMGE--IIANH-PDKCLGVLGLSYHNLPNHLKPCFLSMGSFQEDYQVETWGLIQLWIAEGFIK-S--E---EVAEDYLEDLISRNLI-IVNKR-SSEIK--GVTELLHEFCLIEV-ETKFQKYN--GH-R
>PHT37293.1
VF----PVPAVEIEAI-EFDKQEEEVMEAL---DER-TTIVGICGMGGVGKTTLAEK-----------------------------EGV--GL--S--QVDN-SRGDQLRARLKGSHVLVILDDVW--EL---NDLEKLGP--AGSNVALTTRLRSVTMEA-----KIVEVGILSDEEAWVLFRQK--NSADD----PSL-EVAKDVANECKGLPLAIITVAGALKHK---AKLWEDALVELKKA-----APINGVKYVLKLSYNHLESEARYVFLLCSLFEEDSDIWTEELLKYGMGLGILE-N--E---FARNRVLLETLKNCLL-------QGSDKNVKMHDVVRDVAIYIASEHKF---------R
>PHT37294.1
-------------DVEEKFDKQEEEVMSAL---DER-VNTVGICGMGGVGKTTLAEKL---RAKQALFKDVVMVTVSQQKDIKKIQRGV--GL--T--DGDD-QRGDRLCSRLKDSRVLVILDDVW--KV----DLKRLGP--GGSDVALTTRLRGVVMEA-----KIADVEILSDEEAWVLFRQK--YSADD----PSL-EVSKDVAKECKGLPLAIITVARALKHK---PN------------------------------------ETRYLFLLCSLFEEDSDIWTEELLRYGVGLGMFN-I--E---EARNRVLLETLKDCLL-------QGSDKNVEMHDVVRDVAIYIASEHKF---------R
>PHT37312.1
PS----PAPAVEIEVV-QFDIQEEEVMTAL---DEG-ITIVGICGMGGVGKTTLAEKV---RTKKALFDDVVMITVSQQPDIKKMQRGV--GLK-T--EGDD-QRGDRLRSRLKDSRVLVILDDVW--KV----DLKRIGP--RGSDVALTTRLRDVDMEA-----KTVDVEILSEKEAWILFREK--NSADD----SSL-EVAKKVAKECKGLPLAIVTVAGALKGK---IKSWEDALVELQKA-----APKNAVADVLKISYNHLESEARYVFLLCSLFEEDSNIWTEELLRYGVGLGIFE-N--E---RARNRVLLETLKNCLL-------QGSGKDVKMHDVVRDVAIYIASEHIF---------R
>PHT37314.1
PS----PAPAV---TV--FDKQEEEVMTAL---DEG-ITIVGICGMGGVGKTTLAEKV---RVKQVLFDYVVMLTISQQPDIKKIQEGV--GL--S--EGDD-QRGDRLHSRLKDSRVVVILNDVW--KV----DLKRVGP--SGSDV-------------------------------------K--NSADD----PSL-----AVAKECRGLPLAIVTVAGALKGK---TKSWEDALLELKKS-----APRNGVADVLKISYNHLGSEAKDAFLLCSLFEEDSNICTEELLRYGMGLGIFE-N--E---CARNRVLLETLKNCLL-------QVLDKDVKMHDVVRDMAIHIASE-------------
>PHT37335.1
-------APVV---KV-EFDKEEEEVMEAL---DEG-ITVVGICGMDGVGKTTLAEK-----------------------------GEV--GLK-S--QGDN-SRGDYLRARLKGSRVLVILDDVW--EL---YDLEKLGP--SGSNVTLTTRRRDVAMDA-----KIIDVGILSDEEAWVLFRQK--SSADD----PSL-EVAKDVANECKGLPLAIITIARALKHK---AKLWEDALVELQKS-----APKNGVINVLRISYYHLQSEARFVFLLWSLFEEDSNIWTEELLRYGMGLGIFK-N--E---RARNRVLLETLKNCLL-------Q----------------------------------R
>PHT37336.1
DF-STS---HLE--IVQGLDGDLEIIVRILKELSY--LDIVTISGMGDIGKTTLARKAHDH-IRY-HF-DIVWVTISQ-YGNRNLL--A---LH-CLDD-N--ELADLVQKTLKVQRYLVVVNDIWSTDV--WDSIRAIFP-NNRSRILLTTRETKVAIYAS------HEMNPLNLENSWKLLRDKVFPEY--DH--PELEEIGKQIAEKCLGLSLTISVIAIHLSKR---ALSWMDVSRTMGE--IIANH-PDKCLGVLGLSYHNLPNHLKPCFLSMGSFPEDYQVETWGLIQLWIAEGFIK-S--E---EVAEYYLEDLISRNLI-IVNKR-SSEIK--GVTDLLREFCLIEV-ETKFQNYN--GH-R
>PHT37338.1
VF----PVPAVEIKAI-EFDKQEEEVMEAL---DER-TTIVGICGMGGVGKTTLAEKV---RAKQELFDDIVMITVSQQ-DLKKIQEGV--RL--S--QVDN-SRGDQLRARLKGSHVLVILDDVW--EL---NDLEKLGP--ADSNVALTTRLRSVAMEA-----KIVEVGILSDEEAWVLFRQK--NSADD----SSL-EVAKDVANECKGLPLAIITVAGALKHK---AKLWEDALVELKKA-----APINGVKYVLKLSYNHLESEARNVFLLCSLFEEDSDIWTEELLKYGMGLGVLE-N--E---FARNRVLLETLKNCLL-------QGSDKNVKMHDVVRDVAIYIASEHKF---------R
>PHT37342.1
PS----PAPAVEIEVV-QFDKQEEEVMTAL---DEG-ITIVGICGMGGVGKTTLAEKV---RAKQELFNDVVMVTVSQQ-DLKRIQGEV--GLT-S--QGDN-NRGDQLRARLKGSRVLVILDDVW--EL---DDLEKLGP--TGSNVTLTTRLRDVAMEA-----KIVDIGILSDEEAWVLFRQK--CSADD----PSL-EVAKEVAKKCKGLPLAIVTVARALNGK---TKSWEDALVELQKS-----VPKNKVTKVLKTSYNHLESEARYVFLLCSLFEEDSNIWTEELLRYGVGLGIFE-N--E---RARNRVLLETLKNCLL-------QGSGKDVKMHDVVRDVAIYIASEHIF---------R
>PHT37344.1
DF-STS---HLE--ILQGLDEDLEIIVRRLTELSD--LEIVTISGMGGIGKTTLARKAHDH-IRY-HF-DIVWVTISQ-YGSRNVL--A---LH-CIDD-N--ELADLVQKKLKGPRYLIVVDDIWSTDV--WDSIRAIFP-NNRSRILLTTRETKVAIYVS------HEMNTLNLENSWKLLRDKAFPKY--DH--PELEEIGKQIAEKCQGLPLTISVIAGHLSKR---TLSWMDVYRTMGE--IIASH-LDKCLGVLGLSYHNLPNHLKPCFLSMGSFPEDYQAETWRLIQLWIAEGFIK-T--E---EVAEDYLEDLITRNLI-IVNKR-SSEIKVCGMHDLLREFCLTEV-EAKFQKYN--GR-R
>PHT37348.1
PF----PAPAV---KV-EFDKQEEEVMAAL---DEG-VTIVGICGMGGVGKTTLAEKV---RAKQELFKDVVMITVSQQPDFKRIQGEV--GLK-S--QGDN-SRGDQLRARLKGSSVLVILDDVW--EL---DGLEKLGP--TDSNVALTTRLQSVAMKA-----KIVDVGILSDEEAWVLFRQK--YLADD----PSLPEVAKDVANECKGLPLAIITVAGALKHK---AKLWEDALVELKKA-----APKNRMTKVLMISYNHLESEARYVFLLCSLFEEDSNIWTEELLRYGIGLGMFE-N--E---RVRNRVLLETLKNCLL-------QGWDENFKMHDVVRDVGIYISSEHKF---------R
>PHT37352.1
VF----SVPAVEIEAI-EFDKQEEEVMEAL---DER-TTIVGICGMSGVGKTTLAEKV---RAKQELFDDIVMITVSQQ-DLKKIQEGV--GL--S--QVDN-SRGDQLRARLKGSHVLVILDDVW--EL---NDLEKLGP--AGSN-------------------------------------------------------------------------------------------------------------------------------------------------------------------------------------------------------------------------------
>PHT37354.1
DF-STS---HLE--IVQGLDGDLEIIVRILKELSY--LDIVTISGMGGIGKTTLARKAHDH-IRY-HF-GIVWVTISQ-YGSRNWL--A---LH-CLDD-N--ELADLVQKTLKVRRYLVVVNDIWSTDV--WDSIRAIFP-NNRSRILLTTRETKVAIYAS------HEMNHLNLENSWKLLRDKVFPEY--DH--PELEEIGKQIAEKCLGLSLTISVIARHLSKR---ALSWMDVSRTMGE--IIANH-PDKCLGVLGLSYHNLPNHLKPCFLSMGSFPEDYQV-TWGLIQLWIAEGFIK-S--E---EVAEDYLEDLISRNLI-IVNKR-SSEIKVCGIHDLV-------------RYY-------
>PHT37357.1
SF----PAPVV---KV-EFDKQEEEVMEAL---DEG-ITIVGISGMAGVGKTTLAEK-----------------------------GEV--GLK-S--QGDN-SHGDYLRARLKGSHVLVILDDVW--EL---YDLEKLGP--SGSNVTLTMRRRDVAMDA-----KVVDVGILSDE-------------------------------------------------------------------------------------------------------------------------------------------------------------------------------------------------
>PHT37368.1
VF----PVPTDEIEALEEFDKWEEEVMSAL---DEG-ITVVGICGMGGVGKTTLVEKV---RAKQALFNDVVMVTIRQQPDIKKIQRPV--GL--T--EGDN-QRKDRLRARLKGSRVLVILDDVW--KV----DLKRVGP--SGSDVALTTRLRD-----------------------------K--NSADD----SSL-EVAKEVAKECKGLPLAIVTIAGALKGK---TKSWEDALVELQKA-----APKNGVVDVLKISYNHLESEARYVFLLCSLFEEYSNIWTEELLRYGTGLDIFE-N--E---HARNRVLLGTLKNCLL-------EGSGKNVKMHDMVRDMAIHIASEHIS----------
>PHT37373.1
--------------KV-EFDKQEEEVMEAL---DDG-ITVVGICGMGGVGKTTLDEKV---RAKQELFDDVVMITVRQQPDFKKIQGEV--GLT-S--QGDN-SRGDLLRARLTGSRVLVILDDVW--EL---DDLEKLGL--TGSNVALTTRLRGVAMEA-----KIVDVEILSDEEGWILFRQK--YSADH----PTL-D-----------------------KKK---KS-----------------------------------------------------------------------------------------------------------------------------------------
>PHT37375.1
DF-STS---HLE--IVQGLDEDLEIIVRRLTELSD--LEIVTISGMGGIGKTTLARKAHDH-IRY-HF-DIFWVTISQ-YGSRNVL--A---LH-CIDD-N--ELADLVQKKLKGPRYLVIVDDIWSTDV--WDSIRAIFP-NNRSRILLTTRETKVAIYVS------HEMNTLNLENSWKLLRDKAFPKY--DH--PELEEIGKQIAEKCQGLPLTISVIAGHLSKR---TLSWMDVYRTMGE--IIASH-LDKCLGVLGLSYHNLPNHLKPCFLSMGSFPEDYQAETWRLIQLWIAEGFIK-T--E---EVAEDYLEDLITRNLI-IVNKR-SSEIKVCGMHDLLREFCLTEV-EAKFQKYN--GR-R
>PHT37424.1
D--KKM---IVE--NVVGFDEEAKTMRSLLTNSEE--LQIISIVGMGGLGKTTLAKKVYTD-IEY-HF-YNAWIYVSQ-YSRKEVF--I---LD-SLND-E--KLAIELSSHLRSKRYLVVIDDVWTMEA--WDDLKMAFP-ASGSRILLTTRNRDVASYAGS-----HHLRFLTNEESWELLSKKVFKG---SC--PELEDIGLQIAKKCYGLPLAIVVVSGLLLKK---RCWWKKVANDVSSY--VARD-PKQCMDVLELSYKHLPDHLKVCFIYFGIFPEDFEIPVWKLLRLWTGEGFIE-C--E---DTAEEYLEDLVDRNLV-LVAKR-NGRIKTCRIHDILRDLSVKMG-SEKFISKYH--R-R
>PHT37486.1
D--KKM---IVE--NVVGFDEEAKTMRSLLTNSEE--LQIISIVGMGGLGKTTLAKKVYTD-IEY-HF-YNAWIYVSQ-YSRKE--------------------------SHLRSKRYLVVIDDVWTMET--WDDLKMAFP-ASGSRILLTTRNRDVASYAGS-----HHLRFLTNEESWELLSKKVFKG---SC--PELEDIGLQIAKKCYGLPFAIVVVSGLLLKK---TRWWKKVANDVSSY--VARD-PKQCMDVLALSYKHLPDHLKVCFIYFGIFPEDFEIPVWKLLRLWTGEGFIE-C--E---DTAEEYLEDLVDRNLV-LVAKR-NGRIKTCRIHDILRDLSVKMG-SEKFISKYH--R-R
>PHT37487.1
DI-DAL---PHL--TVLDLDNDLLTIKSWLIGPSK--LDVVSIIGMGGIGKTTLARQVYDD-MEH-HF-YIAWITVSQ-HQRREML--I---LR-CFT--E--QLAEQVYRSLKGRRYLIAMDDVWDTNA--WDDMKRSFP-KNGSRVILTSRLANV-------------------------------------------------------------------------------------------------------------------------GMYA--------------------------------------------------S-G-----------------------------------
>PHT37488.1
DI-DAL---PIL--TVLDLDIDLMTVKSQLVGPSN--LDVISIVGMGGIGKTTLARQVYDD-MEH-HF-YIAWITVSQ-HQHREMI-------------------------------------------------------------------------------------------------------------------------------------------------------------------RD-TEECLDLLELSYNHLPHHLKPCFLYMGAFPKGFEISVSRLIKLWIAAEYVK-D--E---EVAEGYLSDLIGWSLI-MVKKT-SGKVKTCEVHDLLHDLILREV-WERSPVASFEHR-I
>PHT37742.1
-LGT-LECQMMVQQVHE--ETSKQNL-EVIWTQDEN-VSSIGIYGMGGVGKTTLAKHTYNRLREESSY-QVHWVIVSQRFSIKGLQDNLSKIVKLDLDVEDEHKRADQLNWAFRKKNIVIILDDVW--DCLRLKKMGYPLGVG--CRLILTSRSSEVCQKMCK---ELLKVKKLNTDDAWELFRKSLGSETR---LSPNIERIAKSMAGMCEGLPLGLITLAGSMRGVT--DIEWWNALNEFP------EDMESDVFKVLKYSYDRLR-TMQECFLYCALYPED--------------------------------------------------------------------------------------
>PHT37744.1
-------------------------------------MSQASVYGMGGVGKTTLAKHIYNHLREESNY-QVHWATVSLGLSIKGLQDDLAKIEKMDLDVEDEHRRADQLNWAFKKKNIVIILDDIW--ERLSSEK-------------------------------------------------KSLGSETR---LSPNIEGVAKTMEERCKGLPHGLITLAGSMREVT--DLEWKNSLTEFL------DYLENDVFKVLKYSNDRLR-TMQECFWFCALYPEDYVIDRDELIDRFMMESLVKGNSREEEFHHGHTILNKLVKLCLLEA-----------------------------------------
>PHT37824.1
DI-DAL---PHL--TVLDLDNGLLTIKSRLIGPSK--LDVVSIIGMGGIGKTTLARQVYDD-MEH-HF-YIAWITVSQ-HQRREML--I---LR-YFT--E--QLAEQVYRSLKGRRYLIAMDDVWDTNA--WDDMKRSFP-KNGSRVILTSRLANV-------------------------------------------------------------------------------------------------------------------------GMYA--------------------------------------------------S-G-----------------------------------
>PHT37825.1
D--KKL---IVE--NVVGFDEEAKTMRSLLTNSEE--LQIISIVGMGGLGKTTLAKKVYTD-IEY-HF-YNAWIYVSQ-YSRKEVF--I---LD-SLND-E--KLALELSSHLRSKRYLLVIDDVWTMEA--WDDLKMAFP-ASGSRILLTARNRDVASYA-----------------------------------------------------------VSGLLLKK---TRWWKKVANDVSSY--VARD-PKQCMDVLALSYKHLPDHLKVCFIYFGIFPEDFEIPVWKLLRLWTGEGFIE-C--E---DTAEEYLEDLVDRNLV-LVVKR-NGRIKTCRIHDILRDLSVKMG-SEKFISKYH--R-R
>PHT37920.1
QVGSSCNAPTLNDDVVVGFNDVEEKIIDGLTRTERD-V--ISIVGMPGLGKTTLAKKVFN-------------------------------------DEKDDADLAELLYRKLKRKRYLIVLDDLW--DIKAWDDLRRSFPDDNGSRILVTSRLQHLASQVSDTKPTPLRFFTV--EESWELLQKKVFATDC---CPRNLKEPGMRIARSCHGLPLAVTLVSGILARTE--KISWWNEVAESISSYIV-DDPTSAV--ILELSYKHLPDYLKPCFLYFLMHP---HIPVQKLIWLWIAEGFVEGESFEDV---AEDYLTDLIGRSLVMATKKT-NGSVKVCHVHDFLREYCKRKAEEDNFRRRLCIYSQR
>PHT38427.1
D--KKM---IVE--NVVGFDEEAKTMRSLLTNSEE--LQIISIVGMGGLGKTTLAKKVYTD-IEY-HF-YNAWIYVSQ-YSRKEVF--I---LD-SLND-E--KLAIELSSHLRSKRYLVVIDDVWTMEA--WDDLKMAFP-ASGSRILLTTRNRDVASYAGS-----HHLRFLTNEESWELLSKKVFKG---SC--PELEDIGLQIAKKCYGLPLAIVVVSGLLLKK---TRWWKKVANDVSSY--VARD-PKQCMDVLALSYKHLPDHLKVCFIYFGIFPEDFEIPVWKLLRLWTGEGFIE-C--E---DTAEEYLEDLVDRNLV-LVAKR-NGRIKTCRIHDILRDLSVKMG-SEKFISKYH--R-R
>PHT38428.1
DI-DAL---PHL--TVLDLDNDLLTIKSRLIGPSK--LDVVSIIGMGGIGKTTLARQVYDD-MEH-HF-YIAWITVSQ-HQRREML--I---LR-YFT--E--QLAEQVYRSLKERRYLIAMDDVWDTNA--WDDMKRSFP-KNGSRVILTSPLANV------------------------------FRE---TC--PELEKATVQVVKKCEGLPLAIVVVSGFCSKK---MRRWEDVAHKI-GQ-VVSRD-TEECPNLLVLSYNHLPQRLKPCFLYMGAFPKNFEISVSRLIKLWIAAEFVK-D--E---EVAEGFLRDLIDRSLI-MVKKT-GGKVKTCEVHDLLHDLIIRES-RDRSSATSFEYN-I
>PHT38430.1
DI-DAL---PIL--TVLDLDIDLMTVKSRLVGPSN--LDVISIVGMGGIGKTTLARQVYDD-MEH-HF-YIAWITVSQ-HQHREML--I---FR-CFT--E--QLAEQVYRSLKGRRYLIAMDDVWDTSA--WDVVKRSFP-KNGSHVILTSRIANIGIYAS------HYMRCLSVEESLRLFNLKVFRE---TF--PELEKATKQIVAKYQGLPLTIVVVAGFCSKK---TECWEDVAHKV-GL-IVNRD-TEECLDLLALSYNHLPHHLKPCFLYMGAFPKGFEISVSRLIKLWIAAEYVK-D--E---EVAEGYLSDLI---------------------------------------VASFEHR-I
>PHT38593.1
------S--LVDESDILGRHNEIEGLVDRLLFA---NLTVVPIFGMGGVGKTTLGRAVYND-VKN-HF-DLVWFGVSE-Y---DPFKGL---LQ-VIVD-NN-QLQVKLKENLKGKKFLL----------------------------------------------------------------------------------------------------------------------------------------------------------------------------------------------------------------------------FWM---------------------------
>PHT38877.1
NL-------PLI--EIVGFEDETEKMIQYLIRTNE--LDVLPIIGMGGQGKTTIARKLYDD-VVS-HF-DVAWCIISQ-YNCRELL--I---FS-RVKN-D--ILADKLRKSLMGKRYLIVLDDMWDGMA--WDELSLCFP-GNRSRIIVTTRLEKVGEHVTD-----YFLPFLTPDESCKLLQKRVFKE---DC--PELQDVSLAVAKRCKGLPLVVVLAAGIIKRM---EA-----------------------------------------------------------------------------------------------------------------------------------------
>PHT39058.1
NL-------PVN--EIVGFENESEKIIRYLIRTNE--IDVVPVVGMGGQGKTTIAKKVFNN-IVH-HF-DVAWCIISQ-YNRRDLL--I---FS-QVKE-D--ILADKLKKSLTGKRYLIVLDDMWDGKA--WDDLRFSFP-GNRSRIVITTRLEEVAKQVID-----YSLPFLTSDESLKLLQKKVFQA---SC--PSLQDVSTAVAERCKGLPLVIVLVAGIIKRM---EPWWHEVKTSLVSY--HG-E-SEGYLSTMQLSYDNLPDHLRPCLLYMGMFPEDARIPSSELISLWIAECFVE-SR-E---ETAEGYLNDLISNNVV-MVSGR-NGKVKYCQVHDVVLHFCLKKS-REKF------DR-R
>PHT39118.1
Q--EPYE--FVP-GEVIGRSDDKKKIVDFLLDEN---VVVISIVGLGGLGKTTLAQCVYND-IKK-NF-DKLWVCVSD-FKVKKVA--I---VE-SG---N--AVQNDLREMLDGKKYLLVLDDVWDYLK--WLNLKNMLIGK-GSKILVTTRSDMVAEVSSVH----HKLGVLSEEEAWTFFEKIVFKEHEN-----NLVKIGKEIVRKCGGVPLAIRTVGSLLRLR---TEEWMYFKNQLSSI-TRGGN---DVMDILRLSYNHLPRHLKICFAYCSLYPKYFKIGRFDLVDMWIAQGFID-N--E---DVANSYFMDLLRRSFF-QEAEH--SFMQ-YKMHDLIHDLAKEVA-NEFFETAIVPDQTL
>PHT39132.1
SIKQKFPI-KEDTPVLIGLDEHERQVIQQLITNNDDNMQVVSLCGIGGVGKTTLARQVFNSEISY-EFFSIIWVNVSP-FNIRDIL--I---LR-YFRE-D--TLAKIITDVIKGGRCLIILDDVWSAQ---LDDLLHRLPF-KAHRVLVTTRKRQVAEY---------FIRGLTENGPWELF-MDSYRRHSG----GDMEEVSRKMVKRCGGHPVAIIKLAQVLAGRE--SLEWQKL------------SILNVLQQILTPSFDDLPDHLKLCFLYLGLWPEDSVIDVEKLYHFWIVDGLVQ-DMREGGGDIAERYLTELEKMGMIEVEEEV---RLKSCRLHKMMRLLSISKG-KINF---------R
>PHT39140.1
---EPYE--FVP-GEVIGRSDDKKKIMDFLLDEN---VVVISIVGLGGLGKTTLAQCVFSD-IKK-NF-DKLWVYVLD-FEVKMIA--I---SE-SG---D--AVQNELRKMLDGKKYLLVLDDVWDPLK--WLRLKNMLISK-GSKILLTTRSNVVAKVSSVH----HKLGDLSEEEAWRLFEKMAFKESKN-----NLVEIGKEIVRKCGGVPLAI--------------------------------------------------------------------------------------------------------------------------------------------------------
>PHT39141.1
Q--EPYE--FVP-GEVIGRSDDKNKIVDFLLNEN---VVVISIVGLGGLGKTTLAQCVFND-IKK-NF-DKLWVCVSD-FEVKMIA--M---IE-SG---D--AVLNEVRKMLDGKKYLLVLDDVWDPLK--WSRLKNMLIGK-GSKILLTTRSDLVAEVSSVH----YKLGDLSEEDAWTLFEKMAFKESEN-----NLVEIGKEIVRKCGGVPLAIRSVGSLLRLR---TEEWMYFKNKLSNI-IRGGN---DLMAILRLSYNYLPRHLKICFAYCSLYPKDFEIQRFDLVDMWIAQGFID-N--E---DVANSYFMDLLRRSFF-QETEH--PFTQ-YKMHDLIHDLAKEVA-DDFFETEVVPDQTL
>PHT39143.1
--------------EMVGFEIAAEKLIQYLTRTSE--QDVIPIVGMGGQGKTTIARKLYND-IVS-HF-DVAWCIVSQ-YNRRGIL--I---FS-QVEV-G--ELAHKLKKSLTGKRYLIVLDDMWDCMA--WDELRLCFP-GNRSRIVITTRLEKVSTHVTD-----YFLPFLTPEESSQLLQKKVFRE---GF--PELEDVSLAVAKRCKGLPLVVVLVAGIIKKM---KEWWHEVKKSLLSY--LD-E-SEGYLSTMKLSYDNLPDYLRPCLLYMGMFPEDARIPVSKLINLWIAEGFVD-SGME---EAAEGYLMDLVRSNVV-MASRR-NGKVKYCQVHDVVLHFCLRKS-REKF------GS-R
>PHT39144.1
NL-------PVN--EMVGFEIAVEKLIQYLTRTSE--QDVIPIVAMGGQGKTTIARKLYND-IVS-HF-DVA-------------------------------------------------------------------------CRIVITTRLEKVGAHVID-----YFLPFLTSEESCQLLEKKVFQE---GF--PELEDVSLAVAIRCKGLPLVVVLVAGIIKKM---KEWWHEVKKSLLSY--VG-E-SEGYLSTMKLSDDNLPDYLRLCLLYMGMFPEDARIPVSKLINLWIEEGFV--------------------------------------------------------------------
>PHT39207.1
---------PVN--EIVGFENESEKIIQYLIRTHE--IDVVPIVGMGGQGKTTVARKVYNN-IVH-HF-DVAWCIISQ-YKRRGLL--I---FS-QVKE-D--IIADELKKSLTGKRYLIVLDDMWDVKA--WDDLRLSFP-GNRSRIVITTQLDEVAKQVID-----YSLPFLTPDESLKLLQKKVFQE---SF--PSLQDVSKAVAERCKGLPL---------------------------------------------LSYDNLPDHLRPCLLYMGMFPEDSRIPVSELISLWIAECFVE-SG-E---ETAEGYLNDLISSNVV-MVSGR-NRKVKYCQVHDVVLHFFLNKS-REKF------DR-R
>PHT39208.1
NL-------PVN--EIVGFENESEKIIQYLIRTHE--IDVVPIVGMGGQGKTTIARKVYNN-IVY-HF-DVAWCIISQ-YNRRDLL--I---FS-QVKE-D--IIADELKKSLMGKRYLIVLDDMWDGKA--WDDLRLSFP-GNRSRIVITTRLEEVAKQVID-----YSLPFLTSDDSLKLLQIKVFQE---SC--PSLQDVSKAVAERCKGLPLVIVLVFGIIKRM---EAWWHEVKHSLVSY--H----------------------------------------VSELISLWIVECFVE-SG-E---ETAEGYLNDLISSNVV-MVSGR-NGKVKYCQVHDVVLHFCLNKS-REKF------DR-R
>PHT39220.1
SF------------EIVGFQDDVESIIQQLTKTKE--LDVVSIVGMPGLGKTTLAAMVFNH-IDK-YF-DVALCSISK-YNLRKVC--I---LK-QVDE-D--MP-DKLRKSLMRKRYLIVLDDIWEVKA--WEEFRLCFQ-ENGSRIMLTTRDEEVARQISD-----YFLRFLRMDESWKLLQKKVFGE---IC--PELRGAGLRVAKSCKGLPLVIVLIAGIIAKR----ASWLEIAKDLSSH-VLE-EQS---TKIIESSYNYLEDHLKSCLLYMGLFPEDYKFPVSNLLKLWIAEDFVV-D--E---EASKTCLNDLVNRSLV-IVSERDNGEIEYCTVHDVVREFCLRKL-PEKFQDEDLLDK-S
>PHT39222.1
SF------------EIVGFEDDVESIIQQLTKTKE--LDVVSIVGMPGLGKTTLATTVFNH-IDK-YF-DVASCSISK-YNLRKVC--I---LK-QVDE-D--MP-DKLRKSLMRKRYLIVLDDIWEVKA--WEEFRLCFQ-ENGSRIMLTTRDEEVARQISD-----YFLRFLTMDESWKLLQKKVFGE---IC--PELRGAGLRVAKSCKGLPLVIVLIAGIIAKR----ASWLEIAKDLSSH-VLE-EQS---TKIIESSYNYLEDHLKSCLLYMGLFPEDYKFPVSNLLKLWIAEDFVV-D--E---EASKTCLNDLVNRSLV-IVSERDNGEIEYCTVHDVVREFCLRKL-PEKFQDEDLLDK-S
>PHT39275.1
NFGSNLKVEHIPGPSIEGQPAATRNL-NELLREDDK-VCIIGVWGTGGVGKTTLVKNLNNELLK-NVPSIVIWVTVPKPIDVRKIQEQIASRLNLKVKEGSVESIAGKICERLKEKSFLLILDDVW--EAIDLDDVGVPQ--SVRRKIIITCRSLEVCRQMTN---REMNIFTLEEDESLQLFVKNAGDVA----NLEYIQTLAMDIARECGGLPLAITVIGSSMRGKT--RVLWQDALDSLTRSKPHSKVVEDKVYGVIKWSYDSLE-DIQSCFLYCSLYPA--AIPIDDLIHCWWAEGILEHDTYEQAYNRGITLVESLKDACLLEADKMD----EDCVKMHDMVRDVARWIPSTDEDRITISTSVKR
>PHT39341.1
------R--YID-TEVVGLDDDFNMLQAKLLDP----YGAVSIVGMPGLGKTTLAKKLYR--IRD-QF-ECGLVYISQ-PRVGEIL--I---AK-QV---D--NLESNLRSLLKIKRNVILLDDIWDIEI--WDDLKLVLPES-GSRIIITSRNSDVGRYIGDS----HVLQPLDSENSFELFTKKICWANTS-----DLVNIGRNIVGRCGGIPLAIVVTAGMLRAR---TEAWSRVLES-MSH-IIQ-D---KCAKVLALSYNDLSYTLRPCFLYFGLYPEDHEILAFDLKNMWIAEKLIR-E--E---DLAEDVLNDLVSRNLI-QVAKS-DGRIS-CRIHDLLHSLCVDLA-KSNFPN---VARVR
>PHT39396.1
------R--YAG-TEVIGLDDDFNMLQDKLLDP----YGVVSIVGMPGLGKTTLAKKLYR--VRD-QF-ECGLVYVSQ-PREREIL--I---AK-QV---D--NLEDNLKSLLTKKRYVILLDDIWDVEI--WDYLKLYLPES-GSRIILTSRNSNIGRYVGGT----HVLQPLDSKNSFELFTNKIFWANAS-----DLVNIGRDIVGRCGGIPLAIVVTAGMLRAR---TEAWKRVLES-MGH-KIH-D---GCAKVLALSYNDLPIASRPCFLYFGLYPEDHEIRAFDLKNMWIAEKLIR-E--E---DLAEDVLYDLISRNLI-QVAKT-DGRIS-CRIHDLLHSLCVELG-KSNFPN---VARLR
>PHT39397.1
------R--HVD-TEVIGLDDDFNKLQARLLDP----YGVVSIVGMPGLGKTTLAKNLYR--VRD-QF-ECGLVYVSQ-PRAGEIL--I---AK-QV---D--SLENNLRSLLKRKRYIFLLDDIWDIEI--WDDLKLVLPES-GSRIIITSRNSNVGRYVGDS----HVLQPLDSKNSFELFTKKICWANAS-----DLVNIGRNIVGRCGGIPLAIVVTVGMLRAR---TEAWSRVLER-MGH-IIQ-D---KCSKVLALSYNDLPIELRPCFLYFGLYPEDHEILAFDLKNMWIAEKLIR-E--E---DLAEDVLNDLESRNLI-QVAKT-DGRIS-CRIHDLLHSLCVDLA-KSNFPN---VARLK
>PHT39399.1
------R--YAD-TEVIGLDDDFNMLQAKLLDP----YGVVSIVGMPGLGKTTLAKKLYR--VRD-QF-VCGLVYVSQ-PRGREIL--I---AK-QV---D--NLEDNLKSLLKTKRYVILLDDIWDVEM--WDYLKLYLPES-GSRIILTSRNSNIGRYVGDT----HVLQPLDSKNCFELFTTKIFWASAS-----NLVNIGRDIVGRCGGIPLAIVVTAGMLRAR---TEAWKRVIES-MGH-KIH-D---EFAKVLALSYNDLPIASRPCFLYFGLYPEDHEIGAFDLKNMWFAEKFIR-E--E---DLAEDVLYDLVSRNLI-QIAKT-DGRIS-FRIHDLLHSL------------------LR
>PHT39400.1
------R--YAG-TEVIGLDDDFTVLQAKLLDP----YGVVSIVGMPGLGKTTLAKKLYR--VRD-QF-ECGLVYVSQ-PRGREIL--I---AK-QV---D--NLEDNLKSLLKTKRYVILLDDIWDVEI--WDYLKLYLPES-GSRIILTSRNSNIGRYVGDT----HVLQPLDSKNSFELFTTKIFWASAS-----NLVNIGRDIVGRCGGIPLAIVVTAGMLRAR---TEAWKRVSES-MGH-KIH-D---ECAKVLALSYNDLPIASRPCFLYFGLYPEDHEIRAFDLKNMWIAEKLIR-E--E---DLADDVLYDLVSRNLI-QVAKT-DGRIS-CRIHDLLHSLCVELG-KSNFPN---VARLR
>PHT39401.1
------R--YAD-TEVIGLDDDFNVLQAKLLDP----YGVVSIVGMPGLGKTTLAKKLYR--VRD-RF-ECGLVYVSQ-PREREIL--I---AK-QV---D--NLEDNLKSLLKTKRYVILLDDIWDVEI--WDYLKLYLPES-GSRIILTSRNSNIGRYVGDT----HVLQPLDSKNSFELFTTKIFWANAS-----NLVNIDRDIVGRCGGIPLAIVVTAGMLKAR---TEAWKRVIES-MGH-KIH-D---GCAKVLALSYNDLPMASRPCFLYFGLYPEDHEIRAFDLKNMWIAEKLIR-E--E---DLADDVLYDLVSRNLI-QVAKT-DGRIS-CRIHDLLHSLCVELG-KSNFSN---VARLQ
>PHT39417.1
NL-------HVN--EIVGFENESEKIIQYLIRTHE--IDVVPIVGMGGQGKTTIARKVYNN-IVY-HF-DAAWCIISQ-YNRRDLL--I---FS-QVKE-D--IIADELKKSLMGKRYLIVLDDMWDGKA--WDDLRLSFP-GNRSRIVITTRLEEVAKQVID-----YSLPFLTSDDSLKLLQIKVFQE---SC--PSLQDVSKAVAERCKGLPLVIVLVFGIIKRM---EAWWHEVKHSLVSY--H----------------------------------------VSELISLWIVECFVE-SG-E---ETAEGYLNDLISSNVV-MVSGR-NGKVKYCQVHDVVLHFCLNKS-REKF------DR-R
>PHT39440.1
---------PVN--EIVGLETAAEKLIQYLTQENK--LNVIPIVGMGGQGKTTIARILYNN-IVH-HF-DVAWCIISQ-YNWRELL--I---LS-QVKD-H--YLADMLRKSLMRKRYLIVLDDMWD-------------------------------------------------EESCQLLQKKVFQE---VF--PELQVVSQAVAERCNGLPLLVVLVAGIIKRM---EAWWHNVRNSLCYY--LG-K-SEEYHSIMQLSYVNLPCHLRPCLLYMGMFPKDVRIPVPALISSWICEGFVK-SGLE---ETAEGYLMELISSNVV-MISTE-NDRVEYCQVHDIVLHFCLEKS-REKF------KH-Q
>PHT39442.1
DV-------PVS--EIVGFEIATEKLIQYLTRTSE--LDVIPIVGMGGQGKTTIARKVYNK-IVS-RF-DVAWCIISQ-YNLRELL--I---FS-QVKE-D--ILSDKLRKTLMGKRYLIVLDDMWDCMA--WDDLCLCFP-GNRSRVVVTTRLEKVGEHVTD-----NFLPFLTPDESCKLLQKKVFKE---DL--PELQDVSLAVAEKCKGLPLVIIFVAGIIKRM---EAWWHEVKDALFEY--LDHE-SGEYLSTMQLSYDNLPDYLKPCLLYMGMFPEDARIPVSKLISLWIAEGFVE-SGKE---EISEDYLMDLISSNVV-MVSRR-NGKVKYCQVHDVVLHFCLEKS-RENF------GN-R
>PHT39443.1
DV-------PVS--EIVG----TEKLIRHLTRTSE--LDVIPIVGMGGQGKTTIARTVYDD-IVS-HF-DIAWCVISQ-YNLRDLL--I---FS-QVKD-D--ILADKLRKSLIRKRYLIALDDMWDGMA--WDDLRLCFP-GNNSRIIVTTRLEKVGVQVTD-----YSLPFLTAEESCQLLHKKAFTE---DC--PRLQDVSQRVAGKCKGLPLVVVLVAGIIKKM---EEWWNKVKDGLLDY--LDPE-SEAYRATMQLSFDNLSDCLKPCLLYMGMFQEDSRIRVSKLVSLWIAEGFVE-S--------AEDCLMDLISSNVV-MVSNE-NGKVKYCQVHDVVLHFCLEKS-IEN-------GS-R
>PHT39445.1
NL-------LIY--EIVGFHNDMKRIIQNLIQANE--VDVVPIVGMGGQGKTTCARKVYSS-IVS-NF-DVAWCIISQ-YNRRELL--I---FS-QVKD-D--ILADELRRSLMGKRYLIVLDDMWDGIA--WDDLRLCFP-GNRSRIVVTTRLEKVGEHVTD-----YFLPFLTPEESCRLLHKKVFKD---DC--PELQDVSQAVAKRCKGLPLVIVLVAGIIKKM---EAWWHEVKKSLLSC--LGDS-EGY-LSTMKLSYDNLPDYLRPCLLYMGMFPEDARIPASKLISLWIAEGFVE-SG-E---EAAEEYLMDLIRSNVV-MVSRR-NGKVKDCLVHDVVLHFCLEKS-KEKF------ES-R
>PHT39446.1
NL-------LMS--EIVGFEDDTEIIIQYLIRTND--LDVIPIVGMGGQGKTTCAKKLYND-IVS-RF-DVAWCTISQ-YNWRELL--I---FS-QTKD-D--ILADEVRKILMGKRYLIVLEDIWDSKA--WDDLSLCFP-GNRSRILVTTRLEKVGEHVTD-----YFLPFLTLDESCRLL------------------------------------------------------------------------YFK-------------------MGMFPEDARIPVSKLISLWIAEGFVE-SG-E---ETAEEYLMDLISSNVV-MISKG-NGKVKYCQVHDIVLQFCLEKS-REKF------GS-R
>PHT39451.1
DM-------HCL--EIVGFGNDIEKLIQYLIRTND--LDVIPIIGMGGQGKTMIARKVYNN-IVS-RF-DVACCIISQ-YNLRELL--I---FS-QVEE-D--ILSDKLRKSLIGKRYLIVLDDMWDRMS--WDDLRLCFP-GHRRRIVVTTRLEKVGEHVTD-----YFLPFLTLDESCELLQKKVFKE---DY--PELQDVSLAVAEKCKGLPLEIILVAGIINRM---EAWWHEVKDALFEY--LDRE-SGEYLSTMQLSYDNLPDYLKPCLLYMGMFPEDARIPVSKLISLWIAEGFVE-SGME---EIAEDYLMDLISSNVV-MVSRR-NGKIKCSQVHDVVLHFCLEKS-RERF------VS-R
>PHT39453.1
EN-SRT---LLE--KVVGFDEEAKIVIKRLVEIND--LDVIPVVGLPGLGKTTLAIKISKD-VSF-EF-FLIWVNVGP-SKLKGVF--T---LK-AFDV-K--ELPKIICEFIKGGKCLIVLDDVWTTYV--VDAVMNVFP-SKGHRIMITTRDGCIGRYA-------HMLKFLKKEESFQLLVNSVFSN---RC--PELIEHGESIAKQCFGVPLAVVLIAGALRGT---SKDWKMIEDTVKHL-INKDDDPKSCLKFVEMSYVYLPEEMKACFLYCGAFPQGSEIPAWKLIRLWISEGLIF-N-----------------------------------------------------------------
>PHT39459.1
NL-------PMN--EIVGFENESEKIIQYLIRTNE--IDAVPIVGMGGQGKTTIARKVYNN-IVH-HF-DVAWCIISQ-YNRRDLL--I---FR-QVKE-D--ILADKLKKSLTGKRYLIILDDMWDGKA--WDDLRLSFP-GNRSRIVITTRLEEVAKQVID-----YSLPFLTSDDSLKLLQKKVFQE---SC--PSLQDVSKAVTERCKGLPLVIVLVAGIIKRM---EAWWHEVKNSLVSY--HG-E-AEGYLSTMQLSYDNLPDHLRPCLLYMGMFSEDARIPVSQLISLWIAECFVE-SR-E---ETAEGYVNDLISCNVM-MVSGR-NGKVKYCQVHDVVLHFCLNKS-REKF------DR-R
>PHT39461.1
NL-------PVN--EIVEFESESEKIIQYLIRTHE--IDVVPIVGMGGQGKTTIARKVYKN-IVH-HF-DVPWCIISQ-YNRRDLL--I---FS-QVKE-D--ILADKLKKSLMGKRYLIVLDDMWDVNA--WDDLRFSFP-GNRSRIVITTRLEEVAKQVID-----YSLPFFTPDESLKLLQKK--------------------------------------------------------------------------------------------------------------------E-SG-E---ETAEGYLNDLISSNMV-MVSGR-NGKVKYCQVHDVVIHFCLNKS-REKF------DR-R
>PHT39462.1
AN-LQA---LLE--KVVGFDEEAKVVIKRLVKTKD--LDVIPVVGLPGLGKTTLAIKISKD-VSY-DF-FLIWVSVGP-SKLKGVF--I---LK-AFDV-K--ELPKIICEFIKGGKCLIVLDDVWTTDV--VDAVMNVFP-SKGHRIMITTRDGRIGRYA-------HMLKFLEMEESFQLLVNRVFSN---RC--PELIEHGESIAKQCFGVPLAVVVIAGALRGT---SKDWKMVEDNVKHL-INKDDDPKSCLKFVEMSYVYLPEEMKACFLYCGAFPQGFEIPAWKLIRLWISEGLIS-N-PE---DIAEYYLNDLINRNLV-IVVQR-NGQVKTCRIHDMLHQFCKIEA-NEGLL-DS--SR-H
>PHT39463.1
NL-------PVN--EIVGFENESEKIIQYLIRTHE--IDVVPIVGMGGQGKTTIARKVYNN-IVQ-YF-DVAWCIISQ-YNRRDLL--I---FC-QVKE-D--ILADELKKSLTGKRYLIVLDDMWDGKA--WDDLRFSFP-GNRSRIVMTTRLEEVAKQVID-----YSLPFLTPDDSLKLLQKKVFQE---SC--PSLQDVSKAVAERCKGLPLVIVLVAGIIKRM---EAWWHEVKNSLVSY--HG-E-SEGYLSTMQLSYDNLPDHLRPCLLYMGMFLEDARIPVSELISLWIAECFVE-SR-E---ETAEGYLNDLISSNVV-MVSGK-NGKVKYCQVHDVVLHFCLNKS-REKF------VR-R
>PHT39464.1
NL-------PVN--ETVGFENESEKIIQYLTRSHD--RDVVPVVGMGGQGKTTIARKVYNN-IVH-HF-DVAWCIISQ-YNRRDLL--I---FS-QDKE-D--ILADELKKSLTVKRYLIVLDDMCDVKA--WDDLRLSFP-GNRSRIVITTRLEEVAKQVID-----YSLPFLTFDKSLKLLKKKVFQE---SY--PTLQDVSKAVAERCKGLPLVIVLVAGIIKRM---DAWWHEVKNSLVSY--YG-E-SEGYLSTVQLSYDNLPDHLRTCLLYMGMFPEDARIPLSELISLWIAECFVE-SG-E---ETAEGYLNDLISSNVV-MVSGR-NGKVKYCQVHDVVLHFCLKKS-REKF------DR-R
>PHT39466.1
NL-------PVN--EIVGFENESEKIIQYLIRTHE--IDVVPIVGMGGQGKTTIARKVYNN-IVD-HF-DVAWCSISQ-YNRRDLL--I---FS-QVKE-D--ILADELRKKLMEKRYLIVLDDMWDGKA--WDELWLSFP-GNRSRIIITTRLVEVAKQVVD-----YSLPFLTPDESLKLLQKKVFQE------------------------------------------------------------------------------------------------------------------------------------------------------------------------------------
>PHT39472.1
--------------EIVGFENEAEKIIQYLIRTNE--LDVVPIVGMGGQGKTTIARKVYDN-NAS-HF-DVAWCIISQ-YNRIKIL--I---FS-QVQD-DD--LADKLRKSLMGKRYIIILDDMWDGMA--WDDLRLCFP-GNRSRIIVTTRLEEVANQVTD-----YSLPFLPLDESCKLLQKKVFQE---CC--PELRDVSLAVAEKCKGLPLIIVLVAGIIKRM---EAWWDEVKNSLFSH--LG-E-SEDYLSTMQLSYDNLPDYLKPCFLYMGMFPEDERIQVSKLISLWIAECFVE-S--------AEDYLMHLISSNVL-MVAKE-NGMVKYCQLHDVVLYFCLEKS-REKF------EN-R
>PHT39473.1
--------------ETVGFENEEEKIIQYLNRTNE--LDVVPIVGMGGQGKTTIAKRVYDN--------DVAWCSISQ-YNQSELL--I---FS-RVQD-DD-ALADKLRKSLMGKRYLIVLDDMWDGMA--WDDLRFSFP-GNRSRIIVTTRLEEVAKQVTD-----YSLPFLPLDESCKLLQYKVFQE---GC--PELRDVSLEIAEKCKGLPLVIILVAGIIKRM---EAWWHKIKKSLLSY--LG-E-SDGCLTTMQLSYDNLPDYLKPCLLYMGMFSEDARIPVSKLLSLWIAECFVE-S--------AEDYLMDLISSNVV-MVSKE-DGKVKYCQVHDVVLHFCLEKS-REKF------EN-R
>PHT39474.1
DV-------PVS--EIVGFEIATEKLIQYLTRTSE--LDVIPIVGMGGQGKTTIARKVYNK-IVS-RF-DVAWCIISQ-YNLRELL--I---FS-QVKE-D--ILSDKLRKSLMGKRYLIVLDDMWDCMA--WDDLCLCFP-GNRSRVVVTTRLEKVGEHVTD-----NFLPFLTPDEICKLLQKKVFKE---DL--PELQDVSLEVAEKCKGLPLVIIFVAGIIKRM---EAWWHEVKDALFEY--LDHE-SGV-------------------------------------------------------------------------------------------------------------------
>PHT39475.1
DV-------PMS--EIVGFEIATEKLIWHLTRTRA--LDVIPIVGMGGQGKTTIAGKVYDN-IVS-HF-DVAWYVISQ-YNRRDLL--I---FS-QVKD-D--ILADKLRKNLIKRRYLIVLDDMWDVNA--WDDLRACFL-RNSSRIIVTTRLEKVGVQVTD-----YYLPFLTTEESCKLLHKKVFTV---DC--PKLHEVSQRVAEKCKGLPLVVVLVAGIIKKM---EEWWNTVKDGIFDY--LDPE-SEAYRATLNLSFDNLSDCLKPCLLYMGMFPEDSRISVSKLISLWIAEGLVE-S--------AEDCLKDLISSNVV-MVSNE-NGKVKYCQIHDVVLHFCLEKS-RCNF------GS-R
>PHT39536.1
NHGSNLKVEYIAVSSIEGQPAATRNL-HKILQGDDK-VCIIGVWGTGGVGKTTLVKNLNNELLK-NVPSIVIWVTVPKPIDVRKIQEQIASRLNVKVKEGSDKSIAGKIYRRLNEKSFLLILDDVW--EAIDLVDVGVPLPEPARSKVIITSRSLEVCRKMTD---TEMNIFTLKEDESWQLFVKNAGDVV----NLEYIQPLAKKIARECDGLPLAITVIGSSMRGKT--RVLWQDALKSLRMSEPHDKDVEKKVYKVIKWSFDSLE-DIQSCFLYCSLYPA--AIRIDGLIHCWWAEGFLEHDTYEQAYNRGITYIERLKDACLLEAHRL------NSVKMHDVVRDVARWTASTDEHLIKISASVKR
>PHT39538.1
NFGSNL-----------------------------Q-VCIIGVWGNGGVGKTTLVKNLNNELLK-NVPSVVIWVTVPKPIDVRMIQAQIASRLSLTVDEAGEESIASKIYERLEKTSFLLILDDVW--EAINLDDVGVPQPEPARSKVIITSRFLDVCKQMTD---VEMKVYTLDEDESWQLLAKNVGNIV----YQEQIHPLAKKIARECDGLPLAITVIGSSMRGKT--RVFWKDALDSLRRSEPYNKNVKDKVYSVIKWSYDTLE-DIQSCF-----------------------------------------------------------------------------------------------
>PHT39540.1
NFGSNLKVEHIPGPSIEGQSTATRNL-NKLLREDDE-VCIIGVWGTGGVGKTTLVKNLNNQLLK-NVPSVVIWVTVPKPIDIRKIQAQIASRLSLTVNEASVESIASKIYQRLEEKSFLLILDDVW--EAIDLDDVGMPQPEPARSKVIITSRFWGVCKQMTN---IEMKVLTLDEDESWQLFAKNVGDTV----NLEQIHPLAKEIARECDGLPLAIIVIGSSMRGKT--RVLWEDALKSLSMSEPHSKVVEDKVYKVIKWSFDSLE-EIQSCFLYCSLYPA--AIPIDDLIHCWWADGILEHDTYEEAYNRGITLIESLKDACLLEADKMILRPVEDCVKMHDVVRDVARWIASTDEHHIKISASVKR
>PHT39542.1
NFGSNLKVEFIPGTSIEGQSAATRNL-NKLLREDDE-VCIIGVWGTGGVGKTTLVKNLNNELLK-NVSSVVVWVTVPKPIDIRKIQAQIASRLNLPVNEASVVSIAGKIYQRLKKTSFLLILDDVW--EAVNLDDVGVPQPEPAIRKVILTSRFLGVCKQMTD---TEMNIFTLKEDESWQLFVKNAGDVA----NLEYIQPLAKEIARECGGLPLAITVIGSSMRGKT--RVLWEDALKSLRMSEPHNKDVEKKVYMVIKWSLDSLE-DIQSCFLYCSLYPA--AIPIDDLILCWWAEGILEHDTYEQAYNRGITLIESLKDACLLEADTMITAKVVDCVKMHDVVRDVAIWIASTDEHHIKISASVKR
>PHT39593.1
S---RH---STE--TFVGMKDEFNTILDRLTDPND--QTVISLVGMGGIGKTTLAREVYDN-IRC-RF-DKAWVTISE---------------------------------------------------------------------------------------------------------------------------------------------------------------------------------CQSILSLSYRYLPQHLKACFLYVGGFPEDIEIIVSKLIRLWIAELFVK-R--E---VVAEEYLDELIDRSLT-LAGTK-DGRMKTCKIHDLLRQLCIREG-QENFGIHIY-PR-R
>PHT39594.1
S---DR---ATG--TIVGMEDDFKTVVDHLTATDE--LTVTPVVGMGGIGKSTLATRVYHD-IGH-RF-DTAWVTVSE-YNERQVL--V---VS-SINS-D--QLAEIAYRSLKGRRFLIVIDDLWSNEA--WDQMQRLFP-KKKSRILLTTRLKYVADYVFP-----HNMSFLTSDDSWSLFTETLFKD---PC--PQLEPIGKHIIQHCQGLPFSITVIAGLLGKP---TRNWKKVEENLNLF--FGTV-SEQCQTILSLSYRYLPQHLKACFLYIGGFPEDIEISVSKLIRLWIAELFVK-R--E---VVAEEYLQDLIDRSLI-LAGTR-DGRMKTCKIHDLLRQLCIRES-QDNFDIDIY-PQ-R
>PHT39772.1
NLGSNLKVEHIPGPSIEGQPAATRNL-NELLREDDK-VCIIGVWGPGGVGKTTLVKNLNNQLLA-NVPSVVIWVTVPKPIDVRKIQEQIASRLNLKVKEGNVERNASKICERLEKASFLLILDDVW--EAIDLDDVGVPQPEPARSKVIITSRVGGVCKQMTD---VEMKVHTLDEDESWLLFAKNVGDIV----NLEQIHPLAKEIARVCDGLPLAITVIGKSMRGKT--KVLWQDALNSLSKAEPHDKDVEKKVYKVIKWSFDSLE-DIRSCFLYCSLYPE--AIPTDDLIHCWWGEGILDHDMYEEAYNRGITMIERLKDACLLEYHGMVPQQVVDCVKMHDVVRDVARWIASTDEHHIKISASVKR
>PHT39773.1
NFGSNLKVEFINGPSIEGQSTATRNL-NEMLREDDK-VYTIGVWGMGGVGKTTLVKNLNNELLKLDASRAVIWVTVAKPTDIRKVQAQIASRLNLQVNEKRVDSIAGKIYRRLKETSFLLILDDVW--EAIDLDDVGVPQPEPARSKVIITSRLLDVCRQMTN---IEMRVTTLKEDESWQLFVKNAGDVA----NMEYIQPLAKEIARECGGLPLAITSIGTSMRGKT--RVLWEDVLTSLRMSEPHSKVVEDKVYKVIKWSFDSLE-EIQSCYLFCSSPQAEHAITTEDLINCWWAEGFLEHDSYDEAYNKGVEMVESLKDACMLEAHKK------DFLKMHDVVRDFAIWKANTNELHIKASSSVRR
>PHT39777.1
SFSSIV---VLVSASMEYITGHIRTR-THPIEPHNK-VFIIGVCGAGGVGKTTLVINLNNELLKTGVLGVVIWVTVPKPIDIRRVQAQIASRLNVKISEGSDRSISSKICERLKETSFLLILDDVW--EPINLDDVGVP--QATRSKVIITSRFSSVCRQMTD---VEMKVYTLDEDESWQLFAKNVGDIV----NLEQIHPLAKEIARECDGLPLAIMVIGSSMRGQM--RVLWEDALKSLRMSEPHSKVVEDKVYKVIKWSFDSFG-DIQSCFLYCSLYPA--AIPTDDLIHCWWAEGILEHDTYEEAYNRGITMIERLKDACLLEYHGMIPGQVVDCVKMHDVX-----------------------
>PHT39781.1
NFGSNLKVEHIPGPSIEGQLTATRNL-NKLLREDDE-VFIIGVWGAGGVGKTTLVTKLNNELLKTSVLSVVIWVTVPKP---------------------------------------------------------------------------------------------------------------------------------------------------------------------------------------------------------------------------------------------------------------------------------------------------
>PHT39782.1
-----------------------------------E-VCIIGVWGTGGVGKTTLVKNLNNELLK-NVSSVVIWVTVPKPIDIRKIQAQIASRLSLMVNEAGIESTAGKIYERLKE---------------------------------------------------------------------------------------------------------------------------------------------------------------------------------------------------------------------------------------------------------------
>PHT39784.1
NFGSNLKVEFIPGTSIEGQSAATRNL-NELLREDDE-VSIIGVWGTGGVGKTTLVKNLNNELLK-NVSSVVVWVTVPKPIDIRKIQAQIASRLNLQVNEASVESIARKIYQRLKEKSFLLILDDVW--KGINLDDVGVPQPVPALSKVIITTRSLEVCRQMAN---VEMMVTTLNEDESWELFVKNAGDCA----NLEHIQPLARDIASQCGGLPLAITVIATSMRGNT--RVLWENALDSLRRSEPYNQNVVNKVYNVIKWSYDSLE-DIRSCFLYCSLYPA--AIPTDDLIHCWWGEGILEHDMYEEAYNRGITLIESLKDACLLEANMMY-------VKMHDVVRDVAIWIASTKEQCIKISASVKR
>PHT39786.1
--------------------------------PRQR-VCIVGVWGTGGVGKTTLVKNLNNELLKN-VPSVVIWVTVPKPIDVRKIQEQIASRLNLKVKEASVESISSKICERLKEKSFLLILDDVW--EAINLDDVGVPRTEPARSKVIITSRFLDVCKQMTD---VEMKVYTLDEDESWQLFAKNVGDIV----NLEQIHPLVKEIARECDGLPLAITVVGSSMRGKT--KVLWEDALKSLRMSEPHSKVVEDKVYSVIKWSFDSLE-DIRSCFLYCSLYPA--AILTDDLIHCWWAEGILEHDTYEEAYNRGITLIESLKDACLLEADKMI------CVKMHDLVRDVAIWIAT----------SVKR
>PHT39942.1
NFGSNLNVEFIPGPSIEGQPAATMNL-NGILREDDR-VCIIGVWGPGGVGKTTLVKNLNNELLK-NVPSIVIWVTVPKPIDIRKIQAQIASRLNLKLNEGSDKSISSKIFQRLKEKSFLLILDDVW--EPINLDDVGVPQPESTRSKVIITSRFLDVCKQMTN---TEVKVATLKEDESWQLFVKNTGDSA----KLEHIQPLAQEIARECDGLPLAITVIGTSMRGKT--RVLWEDALDSLRRSEPYNKNVKDKVYNVIKWSYDSLE-DIQRCFLYCSLYPV--VVPIDDVIHCWWAEGILEHDTYQKAYNRGIKILETLTDACMLEVHMVFWTRYMDCVKMHDVVRDVAIWIDNCNEQHVKVSVSVKR
>PHT39952.1
HFEFNLKVEFIPGISIKGQPAASRNL-NKILREDDK-VCIIGVWGPGGVGKTTLVKNLNNELLKTNVSSVVVWVMVPKPIGVRRIQAQIASRLNTMVHEGSIESIASKICQRLKEKSFLLVLDDVW--EAINLDDIGVPQPEPPTSKVLLTSHFLGVCKQMID---TKMNIFPLKEDESWHLFDKNAGDVA----NMEYIQRLVDII-------------------------------------------------------------------------------------------------------------------------------------------------------------------
>PHT40030.1
NFGSNLKVEFIPGTSIEGQSAATRNL-NKILREDDQ-VCIIGVWGTGGVGKTTLVKNLNNELIK-NVSGVVIWVTVPKPIDIRKIQEQIASRLILKVKEGSDKSISSKICQRLGEKSFLLILDDVW--EAINLDDVGVPQPEPARRKVIITSRFLDVCKQMTN---IEMNVTTLKENESWKLFVKNAGDSA----NLENIQPLAKKIARECGGLPLAITVIGTSMIGKT--RVLWEDALDSLRRSEPYNKNVKDKVYSVIKWSYDSLE-DIQSCFLYCSLYPA--AIPIDDAIHCWWAEGILEDDTYEKAYNRGIKMVESLKDACLLETH------WPDSVKMHDVILDVARWIANTDEHHIKLSISDKR
>PHT40031.1
------EINY-AGLYREGQSAATRNL-NILLREGDE-VSIIGVWGTGGVGKTTLVKNLNNELLK-NVSCVVVWVTVPKPIDIRKIQAQIASRLNLQVNEASVESIANKIYQRLKKTSFLLILNDVW--EAINLDHIGVPQPEPAISKVILTSHFLGVCKQMTN---TKMNISTLKEDESWQLFVKNARHVA----NLEYIQPLAKEIARECDGLPLAITVIGSSMRGRT--RVLWEDALKSLRMSEPHNKDVEKKVYMVIKWSFDSLE-DIQSCFLYCSLYPE--TIPINDLIHCWWAEGILEHDTYEQAYNRGITFIETLKDACLLEADKIITAHVMDCVKMHDKVL----------------------
>PHT40040.1
DKV-SLFCSEVDTDPIVGRDEEFRRIIHVLLSSQEQ--FVLSIVGMGGLGKTCLARQVYSD-----DF-DFIWVCVSE-FNVKKIF--L--MLD-AVSQ-E--GIVNELRRRLKGKNCLLVLDDVWNANAV-WESFRRPL---KGLKILVTTRLQTVASI-SDEI---ISLETLSDDSCWSVLREQAFGE-------PYLEPIGKEIVKKCEGIPLAAQLVGGLLRNQ---GKAWLSILETLLKV-----GTTQNIMQSLQLSYDHLPSSLKRCFL-CSIFPIDYTLVREEMIQLWMAEGLIK-NV-E---DAGNEFFDILITNSLLQVVEKM-YGIFRSCKMHSLVHDFALRALILENILPSGMKKLGR
>PHT40065.1
DKV-SLFCSEVDTDPIVGRDEEFRRIIDVLLSSQEQ--FVLSIVGMGGLGKTCLARQVYSD-----DF-DFIWVCVSE-FNVKKIF--L--MLD-AVSQ-E--GIVNELRRRLKGKNCLLVLDDVWNANAV-WESFRRPL---KGLKILVTTRLQTVASI-SDEI---ISLETLSDDSCWSVLREQAFGE-------PYLEPIGKEIVKKCEGIPLAAQLVGGLLRNQ---GKAWLSILETLLKV-----GTTQNIMQSLQLSYDHLPSSLKRCFL-CSIFPIDYTLVREEIIQLWMAEGLLK-NL-D---DAGNEFFDILITNSLLQVVEKM-YGIFRSCKMHSLVHDFALRALILENILPSGMKKLGR
>PHT40075.1
NFGFNLKVEFIPGSSIEGQSTTIRNL-SKLLREDDE-VSIIGVWGTGGVGKTTLVKNLNNELLKIDESSVVIWVTVPKPIDIRKIQAQIASRLNLKINEGSVISIASKIYLRLKQKSFLLILDDVW--EAIDLDHVGVPQHKSTRSKIILTTRFLDVCRQMTRP--TEVNVSTLEEDESWQLFVKNVGDDV----NLEHIQPLAKEIVRECGGLPLAITVIATSMRGNT--RVLWEDALKSLKMSEPHNKDVEKKVYMVIKSSFDSLE-NIQSCFLYCSLYPG--DIPTDDLINCWWTEGILEHDTYEEAYNRGITMIRSLIDACLLEMHEM------DFVKMHDVVRDVAKWIANSDEHHIKVLASVKR
>PHT40281.1
EP-------VVE--VVVGFDEEADLLIDRLTRPKY--LDIVSIVGMPGLGKTTLAKKVYHD-IRN-YF-DVAMCCVSQ-YDRRKLL--I---LN-QVNE-K--NPADALRKFLIRKRYLLYIDDIWSVDT--WDDLRRCFP-DNGSRILLTSRLSDVASEI-------DHLRFLFENESWELMKIKLFKEQ--TC--PDLSKVGENIARKCQGLPLLVILVAGVLSGQ---NESWRKIAESLDSV-----TSAKECLDVIELSYKHLPDSLKPCLLYFASFREDEEISFSKLAWLWTIEGFVK-S--E---LVAESLLNDLIGRSLI-MVSKR-VGGVRTCHIHDMLHDFCVTKA-KEKFN------R-K
>PHT40287.1
EP-------VVE--VVVGFDEEADLLIDRLTRPKY--LDIVSIVGMPGLGKTTLAKKVYHD-IRN-YF-DVAMCCVSQ-YDRRKLL--I---LN-QVNE-K--NPADALRKFLIRKRYLLYIDDIWSVDT--WDDLRRCFP-DNGSRILLTSRLSDVASEI-------DHLRFLFENESWELMKIKLFKEQ--TC--PDLSKVGENIARKCQGLPLLVILVAGVLSGQ---NESWRKIAESLDSV-----TSAKECLDVIELSYKHLPDSLKPCLLYFASFREDEEISFSKLAWLWTIEGFVK-S--E---LVAESLLNDLIGRSLI-VVSKR-VGGVGTCHIHDMLHDFCVTKS-KEKFN------R-K
>PHT41698.1
------T--FVM-SKICGRNDDKKKLLELLFTCAGGVVSIIPIVGIGGLGKTTLAQLVYND-VNH-FF-DIIWVYVSR-FDVSKLI--I---IE-SA---D--LLQAHFQDSLGGKRFLIVLDDVWDQDE--WDKLGDLLQSS-GSRIIVTTRSTKAASIVTTS----YCLQGLTEDDCWILFKQRAFEEVEH-----DLLEIGKQIIRKCGGVPLAAKTLGSLLRFR---EKDWLFVQESLWKL-EECNS---GILPALRLSYLHLPLHLKRCFAFCSLYPKNYEIQKEKMIQIWIAEGLIQ----E---DVGNEYFNDFLCLSFF-QEVKF-ETDLA-YKMHDLIHDLARSVG-SDFMDPRGSMARVH
>PHT41699.1
------R--FVM-SEVFGRGEERRKIVEQLLTSGGSIPPVVSIVGVPGIGKTTLAQLACND--------ESLWNILHR-------------------------------------KRYLLVLDDVWDQED--WDMIMPLLSAD-GSKILITSRRPKIAFMMSTN----HSMKRLTEEDTWALFKRYAFKESDC-----NLLSIGKEISKKCVGVPLEAKIIGSMMRFK---EEEWLHVKNSIWNL-GCFKK---AIAPVLLLSFLHLPSNIKHCFSFCSTFPKSYEIKKENLINMWIAHGLVQ----E---DIAAEYFDELLWMSFF-EKVNS-DGYLI-YKMYDLFYSLARHLT-TETIIERYDLSNIR
>PHT42384.1
SY----SP-AVQ-DIVVGLDDDVLEIKTRLCSSSK--LEIVSLVGMGGIGKSTLARMVYDD-IQY-HF-SIAWVTVKN-LV--GLF--L---LD----------------------------------------------------------------------------------------------------------------------------------------------------------------------------------------------------------------K-I--E---NYAEECLEDLVNRNLV-IVKQK-NGRFKSCAVHDLLRDFGLREA-QENFTADTLNCGRR
>PHT42387.1
SY----SP-SVQ-DIVVGLDDDVLEIKTRLCSSSK--LEIVSLVGMGGIGKSTLARMVYDD-IQY-HF-SIAWVTVKD-QV--GLF--L---LD-GISE----QLEEMLFRKLKYNRYLIVLDDVWSPEV--WDKVRRCFP-KNGSRILLTTRLTEVALHASDS----YCLKFLDLEESWELLCQKVFRKFDH-----DLKDIGKKIAERCQGLPLTILVVAGQLSKR---TRCWETFAKTVGST--VTDE-YKKCLDILAFSYRNLPHHLKACFIYICAFPAETAIRVQLLVNLWIAEGFLK-T--E---NYAEGCLEDLVNRSLV-IVKQK-NGRVKSCAVHDLLRDLGLREA-QENFTADTLHCGRR
>PHT42597.1
NV-------PAN--EIVGLENEAEIIIHFLSRTNE--LDIIPIVGMGGQGKTTLARKVYNN-IVF-HF-DCAWCSISQ-YSRIELL--I---FS-QVEV-G--KLADMLMKSLMCKRYLIVLDDKWDVTA--WEDLMLSFP-KNRSRITVTTRLEKVGEHVTD-----YSLPFLTPDESLQLLQKKVFQE---RC--PELYKVSQAVAKRCKGLPQVIILVAGIIKRM---EEWWHEVKNALFSY--LD-E-SEEYLSTMQLNYDYLPDHLRPCLLYVGMFPEDARIPVSKLISLWIAEGFVE-SG-E---ETAEDYLV-------------G-MKKIESARLEETVEHYL------EGF-------G-R
>PHT42818.1
Q-----G--HAD-TEVIGLDDDFNMLQAKLLDP----YGVISIVGMPGMGKTTLAKKLCK--VYH-HF-ECAMVYVSQ-PILGEIF--I---GK-QV---D--NLEDNLRSFLKRKRYVILLDDIWSVEI--WDDLKLILPKS-SSKIIITTRNSNIGRYIGNC----HVLEPLDSEKSVALFTNRIFWENAS-----DLENIGKKIVERCDGIPLAIVLIAGMLRAR---TEAWNSVLET-MGQ-NIQ-D---QCDNILSVSYNDLPPALRPCFLYFGLFPEDHEIPASDVTNMWIAEKFIR-E--E---DIAEDFLNDLVSRNLI-QVSRT-QGRIA-CRIHDLLHSLCISLA-RSNFLS---VTRLR
>PHT43116.1
SRRTRWTSHIFDKDDIVGLSEDTTKIKKWILSHSES-LHRVGIVGMGGLGKTTVAQKIYHDIQVNARFQKKVWVSISQTYDELSIMKGILKQLSADDSGTDKGDLLNRIREALSHKSFLIVMDDVWDIVDGWWDRISKGLPKEHNCCIIITSRNEDVVKRMGATDSRIHRPRLLDEEESWSLFCKVAFLSTNGKC-NSQLEDVGREIVRKCHGLPLAIKTTGGMLSSKPHSLGEWMRICENFREKLVSDSVSNISVMASLQLSYDELPSRLKQCILCFSIYPDDHEIEAEQLVRWWVGEGLVRGDGTETATDVAFNHLSELVSRCLVEAVQRNFDGRVYSCKMHDMVRDMIILMAEDEKFRHIATVDSRH
>PHT43118.1
SR---WTSHVFDQTLIVESSEDTRKIKEWILSHSES-LHLVGIVGMGGLGKTTIAQKIYNDRLVNVRFQKKVWVSVSPPYDDLSIMKGILKQLNADDSGTDKRDLLNRIRVALSHKSYLIVMDDVWSIEDGWWYRISRGLPKEHNSCIIITSRNEDVVKRMGATESRIHRPRLLDDEESWSLFCKVAFLSTKGKC-NTELEEVGREIVRKCHGLPLAIKTTGGMLSSKPQSLGEWTRICENFREKLVSDCVSNISVMASLQLSYDELPSHLKQCILSFSIYPGDHEIEAEHLVRWWVGEGLVRGDDTETATYVAFNYLSELVSRCLVEAVQRNFDGRVYSCKMPDMVRDMTIRVAEDEMFRLIATVNSRH
>PHT43244.1
MV-KQIN--LV------GMESRMQKVYKML--SG--GVRFLGI-GMSGVGKTTLARVIYD--SRS-QF-EGCFLDRSA-Q---GLEEIL---LS-EIRI-NN-EGASMEIERLQYKKVLLVLDDVDDQEALAWF---------LGSRVIITTKDKHLLVKHVEKI---YRMTMLNDNESLQLFKLYALKKNH-----L--RDLSAQVIRHSGGLPLALKVLGSFLY-GR--DFEWKSEV-ELEQIP--ED----GVVKKLELSFNGLNNIEQKILLDIVCF-----FIGKKVTRILESFNFS---------VIG---IKVLMEKSLIMVS-----QR---ILVHQLIQEMCWYII-REAS---------R
>PHT43261.1
SGKVRWTSDIIDESQTVGLDEDTRTLKKWILPCNGS-LQLIGIVGMGGLGKTTLAQKIYKDREVCSRFNLKIWVCKSN-FGELEIMKSILQQLKKDDHGSDRSVLLKGIHEALLNKKYLIVMDDVWSIEDGWWKHIFEGLPKNQSSCIIVTSRNEEVVKRMGVEEEQIHRPKLLSDEEGWLLFSKVAFASSKGKCTDPELERVGKGILKKCGGLPLAIKTIGGLLSSKSQLRSVWQDIGEDLPQVLVDESKSYDSFLATLQRSYDELPVKLKQCILCFAIYPEDSEIEVDQLANWWIGEGFIYKKGRKIARKMALECLSELISRCLVEAVRKNYDGRVYSCKMHDMIREMIIRVAKRE------------
>PHT43262.1
SRPTRWTSHIFDQSEIVGLSEDTRKIKDWILCHSES-LHRVGIVGMGGLGKTTIAQKIYHDRQVNVRFQKKVWVSISQTYDELSIMKGILKQLSADDSGTDKGDLLNRIREALSHKSYLIVMDDVWSIDDGWWDRISRGLPKEHNSCIIITSRNEDVVKRMGATESRIHRPRLLDDEESWSLFCKVALLSTKGKR-NTQLEEVGREIVRKCHGLPLAIKTTGGMLSSKSHSLGEWTRICENFREKLVSDCESNISVMASLQLSYDELPSHLKQCILCFSIYPDDHEIEAEQLVRWWVGEGFVRADGTETATEVAFNHLSELVSRCLVEAVQRNFDGRVYSCKMHDMVRDMTILVAEDEKFRHIATVYSRH
>PHT43430.1
PS----PTPAVEIEAI-EFDKQEEEVMEAL---DKE-VTVVGICGMGGVGKTTLAEKV---RAKKTLFDYVVMVTFSQQKNIKKIQEGV--GL--T--KGDD-QRGDRLRSRLKGSSVLVILDDVW--GV----DLKRLGP--SGSDVALTTRDQNVIMEA-----KIIKVGILSKKEAWILFRQK--NSADD----PSL-EVAKEVAKECKGLPLAIVTVAGALKPK---TKSWDVALVELRKA-----TPKNRVEEVLKLSYNHLESEARYVFLLCSLFEEDSDIWTEELLNYGMGLASF--------------------------------------------------------------------
>PHT43433.1
PS----PAPAV---TV-EFNKQEEEVMAAL---DEG-ITVVGICGMGGVGKTTLAEKV---RAKQELFDDVVMITVSQQPDFKKIQGEV--GLM-S--QGDN-SRGDLLRARLTGSRVLVILDDVW--KL--HDDLEKLGP--TGSNVALTTRLRDVKMDA-----KIVDVGILSDEEAWVLFRQK--YSADD----PSL-EVAKDVANECKGLPLAIITVAGALKRK---DKLWKDALVELQKS-----APKNRVKEVLKTSYNHLESEAKDVFLLCSLFEEDSNIWTEELLRYGMGLRIFE-N--E---HARNRVLLETLKDCLL-------QGSDKNVKMHDVVRDVAIYIASEHKF---------R
>PHT43778.1
NS-KIS---LDQ--MIVGLDEDLLKIKDRLIVSSR--LEVVPIVGMGGIGKTTLARRVYDD-ITY-HF-YVAWISVSQ-FDRRDIF--I---LQ-SITT-E--QLAERVYRSLKGRKHLIVLDDMWSIEA--WQHVRRSFP-HNGSRIVLTTRLVDVASSANS-----HQMRFLSMEESWTLLRDKVFND---SY--PELEKIGRYIGHQCQGLPLAVVAIGGLLSKK---ETSWENVAEKV-GS-LMTSD-SMDCLSILSLSYNHLPPYLQPCFLYIGVFAETREIPVWKLIKLWIAEGFIK-N--E---GVAEETLRELVDRSLV-LVGKS-VGKIKTCKMHDLVRDMCLREA-QENF----------
>PHT44055.1
EL--PFIM-EIEQESTVGTPDENLEIGKELKR-KDKNLSVVCINGLPGVGKTALAR--YSQ-----RYK-MLW--IGGRY-FRNIL-SL--NLGLDVSD-EQEAFKRVKREIFRDMPYLIIIDNLW--E---GKDLHDLIPN-GGTHVIITTQLNRV---M-------H---------------------------LPEY--PAGEV---------FL---QKFDEKSF--GLVV------LSELAILPSA------------------------LFEAVNQ----VPVEE-----------N-----------QQFTNPFLMKTL--------------------CTTL-LQQSNDD-----------R
>PHT44381.1
SS-KSFDI-NIK-NIMVGPDDEKERLLQELTRSGEL--KVIPIIGMGGIGKSTIAKEVYND-ILH-HF-DFAWATVTQ-HDVKGIL--L---LH-S-KD-EA-KLADMLPKSLKGGEWNIGEEDTFENEVTLWEFGEESFPM-------------------VQW--KCIPPSFGDI----------------------------------CSLKIIKLVKSPQLEY-R---KIEYVEAMMRGDEL--QVAPLSPLMNRSLLSSFYSIRNEAPFTQIHITLLPQQVELNLINLRRLLLLFQLLP-EV-A---PA--------------------------------------LAS----------------
>PHT44385.1
SL----P---VE--IVVGFEEETQLIISKLTSAKN--LDVISIIGMPGSGKTTLAYKVYND-VSR-RF-DIAWCTVGQ-YDKRNLL--V---YN-QVSE-N--DVADELRRHLIGKRYLIVLDDLWDTDA--WDKLTRPFP-ENGSRIILTSRDMEVGLYGTD-----LNLRLLRPEESWELLEKRAFND---CC--PELLDVGKEIAENCKGLPLVADLIAGVIAGK---KKEWLEVRNNLNSF-SLNSE-VDEVMKVIELSYDHLPCHLKPCLLYLARFPKDTTMETDVLKMYWHAEGLVM-S--E---EVMEVYLDNLISSSFV-ILFN--RGNHPTCQLHDLVHYFCFTKA-REKL--E-LMPH-I
>PHT44387.1
SL----P---VE--IIVGFKEETNWLISKLTSPKN--VDVISIIGMPGSGKTILTYKVY---------------------------------------------------------------------------------------------------------------------------------------C--HPSLGPSRD--------------------------------------------------------------------------------------------------------------------------------------------------------------------
>PHT44391.1
SR----P---VE--ITVGFKEETNWLISKLTSPKD--LDVISITGMPGSGKTTLAYKVYND-VCS-HF-DLAWCTVDQ-YDEKKLL--L---FN-QVSE-D--DVADMLRRELFGKRYLIVLDDVWNTTT--WDDLTRPFP-EKGSRIILTTRQKEVALHGTD-----LNLRLLSPEESWELIEKRAFEQ---SC--PELLDVGKEIAENCKGLPLVSDLIAGVIAGK---EKVWLEVRNNLNSF-ILNSE-VD-AMKVIELSYNHLPHHLKPCLIYLASFPKDKEIQFDALQIYWRAEGLA---------EVLQVYFDSLITSSLV-TSFN--IGHRQTCQIHDLVHDFCMIKA-REKL--D-LMPR-I
>PHT44398.1
SL----P---VE--IIVGFKEETNWLISKLTSPKD--IDVISITGMPGSGKTTLAYKVYND-VCS-HF-DVAWCTVDQ-YDEKKLL--L---FN-QVSE-D--DVADKLRKQLYGKRYLIVLDDVWDNTT--WDDLTRPFP-EKGSRIILTTRQKEVAFHGTD-----LNLRLLRPEESWELLEKRAFDQ---SC--PELLDVGKEIAENCKGLPLVADLIAGVIAGK---IKVWLEVQNNFNSF-ILKGE-VD-VMKVIELSYDHLPHQLKPCFLYLATFEKDQEINIDRLKVHWRAEGLVK-S--E---EAMEICLDNLISSSLV-IAFN--IGRSPTCQLHDLVHDFCWIKA-KEKL----FMPH-T
>PHT44400.1
SL----P---VG--IVVGFEEETQLIISKLTSAKD--LDVISIIGMLGSGKTTLAYKVYND-VST-HF-DIAWCTVGQ-YDKRNLL--V---YN-QVSE-N--DVADELRRHLIGKRYLIVLDDLWNTDA--WDKLTRPFP-ENGSRIILTCRDTEVGLYGTD-----LNLRLLRPEESWELLEKRAFND---CY--PELLEVVKEIAENCKGLPLVSDLIAGVIAGK---KKEWLKVQNNLNSF-SLNSE-VDEVMKVIELSYEYLPNHLKPCLLYLAHFPKDTTMETD--------------------------------------------------------------------------------
>PHT44401.1
SL----P---VE--IIVGFKEETNWLISKLTRPKD--VDVISVTGMPGSGKTSLAYKVYND-VCS-HL-DIAWFTVDQ-YDKKKLL--L---FN-HVSE-D--DVADKLRKQMYGK----------------------------------------------------------SPEESWELLEEREIEQ---IF--HELLEVGKENVHNCKGVPLVVDLIAGVIAGN---KKVWLEVRNNLNSF-ILNSE-VD-MMKVIELSYDHLPLQLKPCFLYLSSYLKDTAVDRDVLKMYWRAEGLVK-S--E---EVMEIYLDMSISSSLV-IAFN--MGDLPSFQIHDLVHDFCCIKA-KETL--D-LMPQ-M
>PHT44447.1
SL----P---VE--VIVGFKEETNWLISKLTSPKD--VDVISITGMPGSGKTTLAYKVYND-VCS-HF-DVAWCTVDQ-YDEKKLL--L---FN-QVSE-D--DVADKLRKQLYGKRYLIVLDDVWDTTT--WDDLTRPFP-EKGSRIILTTRQKEVAFHGTD-----LNLRLLRPEESWELLEKRAFEQ---SC--PELLDVGKEIAENCKGLPLVADLIAGVIAGK---KKAWLEVRNNLNSF-IFGSE-VD-VMKVIELSYDRLPHHMKPCILFLASFPKDTAMERVMLKIYWRVESLVK-S--E---EEMEIYLDKLISCSLV-IAFN--IGDAPTCQLHDLVHNFCLIKA-REKW--D-LMAS-M
>PHT44449.1
SC----P---VE--IIVGFEEETNWLITKLTSPKD--LDVISIIGMPGSGKTTLAYKVYHD-VAR-RF-DTAWCTVGQ-YDKRKLL--V---YN-QVSE-N--DVADELRRHLIGKKYLVVLDDLWDTDT--WHKLKRPFP-ENGSRIILTTREMEVALDGTD-----LKLRLLKSEESWELLEKRAFVQ---SC--PELLDVGKEIAENCKGLPLVADLIAGVIAGK---TKVWLEVRNNLNSF-IFGSE-VD-VMKVIELSYDHLPHHLKPCFLYLARSLKDTALDRNRLKMFWCAEGLVI-S--D---EVMEIFLDNLISSSLV-ISYN--IGDQPICQLHDLVHDFCLIKS-KEKL--H-LMSR-I
>PHT44452.1
SL----P---VE--RIVGFEEDTNLFVSKLTRPKD--LDVISITGMPGLGKTTLAYKVYNE-VCN-HF-DLAWCTVDQ-YDKKKLL--L---FN-QFSE-D--DVADKLRRQLFGKRL----------------------------------------------------------EESWELLEKRAFNK---SF--PELLEVGKEIAQNFKGLPLVFDLIAGVIAGK---TMVWIEV------------------------------------------------------------------------------------------------------------------------------------
>PHT44456.1
RH----T---VE--IIVGFEEETNWLISKLTSPKD--VDVISITGMPGSGKTTLAYKVYND-VCS-HF-DLAWCTVDQ-YDEKKLL--L---FN-QVSE-D--DVADMLRRQLFGKRYLIVLDDVWDTTT--WDDLTRPFP-EKGSRIILTTRQKEVAFHGTD-----LNLRLLRLEESWELLEKRAFNE---IC--PELLDVGKEIAQNCKGLPLVVDLIAGVIAGK---TKVWLEIRNNLNTL-ILNSE-VD-VMKVMELSYDYLPLQLKPCFLYLAKYQKDTEMYRTRLKMFWRVEGLVK-S--E---EVMEIYLDNLISSSLV-IAFN--IGDDPTCQLHDLVHDFCLIKA-REML--Y-LMPR-I
>PHT44485.1
SF----P---VE--IIVGFKEETNWLISQLTSPKD--LDVISITGMPGSGKTTLAYKAYND-VCS-HF-DLAWCTVDR-YDEKEVL--L---FN-QVSE-E--DVADELRKKLYGKRYLIVLDDVWDITT--WDDLTRPFP-NKGSRIVLTTRQKEVAFHGSN-----LNLRLLRDEESWELLEKRAFNK---SC--PELLDVGKEIAQNCKGLPLVADLIAGVIAGK---EKVWLEVRNNLNSF-ILNSE-VD-VMKVIEISYDHLPLQMKPCFLYLACFSKDAEIHRKVLKMYWRAEGLVM-S--D---EVTEIYLDNLISSSLV-IAFN--IGYYPTCQLHDLVHDFCLIKA-KEKL--D-LMPR-V
>PHT44491.1
---------------MVGRGDQNEHLLEDLIGTGEP--KVIPIVGMGGIGKTILAKEVYNH-ILR-RF-DDVWATVSQ-HKIKKIL--L---LQ-S-KD-EA-KLADMLQKSLKRKRYLIVLDDIGSCEA--WDGVRGCFPTNTGSQKLLTTHNNKVSCYAS------MQMNFMDQDESWNIFKSASFNE---A--LSEFETIGKEIADECHGLPITIVVVAGLLN-R---EIDWKSVAKDVKSF--VTNDPDERCSRVLG-------------------------------------------------------------------------------------------------------------
>PHT44493.1
SL----P---VE--IIVGFKEETNWLTSKLTSPKH--LDVISITGMPGSGKTTLSYKLFND-VCS-HF-DCAWCTVDQ-YDEK-LL--L---FN-QVSE-D--DVTDMLRKQLFGKRYLIELDDVWDTNT--WDDLTRPFP-EKGSRIILMTRQKELAFHGAD-----LNLRLLRPEESWELLEKRAFEQ---SC--PELLDVGKEIAQNCKGLPLVADLIAGVIAGK---TKVWLEVRNNLNSF-ILNSE-VD-VMKVIELSYDHLPHQLKPCFVNLARFSKDTKTNRNGLKIYWRAEGLVM-S--E---EMMEIYLDNLISSSLV-IAFS--IGDYPTFQLYDLVHDFCLIKA-REKL--D-LMPH-M
>PHT44496.1
SR----P---FE--IIVGFKEETNWLISKLTSPKD--LDVISITGMPGSGKTTLAYKVYND-VCS-HF-DLAWCTVDQ-YDEKKLL--L---FN-QVSE-D--DVADMLRRELFGKRYLIVLDDVWNTTT--WDDLTRPFP-EKGSRIILTTRQKEVALHGTD-----LNLRLLSPEESWELIEKRAFEQ---SC--PELLDVGKEIAENCKGLPLVSDLIAGVIAGK---EKVWLEVRNNLNSF-ILNSE-VD-AMKVIELSYNHLPHHLKPCLIYLASFPKDREIQFDALQIYWRAEGLA---------EVLQVYFDSLITSSLV-TSFN--IGYRQTCQIHDLVHDFCLIKA-REKL--D-LMPR-I
>PHT44502.1
SL----P---VE--ITVGFNEETNWLISKLTSPKN--VDVISIIGMPGSGKTTLAYKVYND-VCS-HF-NIAWCTVDQ-YDEKKLL--L---FN-QVSE-D--DVADKLRKQLYGKRYLIVLDDVWDTTT--WDDLTRPFP-EKGSRIILTTRQKEVAFHGTD-----LNLRFLRPEESWELLEKRAFDQ---R---------------------------------K---IKVLLEVRNNFNSI-ILNGE-LD-VMKVIELSYDHLSHQLKPCFLYLPTFEKDQEINIDQLKVYWRAEGLVK-S--E---EAMEIYLDNLISSTLV-IAFN--IGRSPTCQLHDLLHDFCWIKA-KEKL--D-FMPH-T
>PHT44555.1
SL----P---VE--IVVGFEEETQSIISKLTNAKD--LDVISIIGMPGLGKTTLAYKVYND-VSK-CF-DIAWCTVSK-TTK----------------------------------------------------------------------------------------------EICW-----RKF-------------------------------------------------------------------IIKLLALIQN---------------------------------------------------------------------------------------------------------
>PHT44561.1
SS-KYFDI-NIK-NVMVGPDDEKERLLQELTRSGEL--KVIPIIGMGGIGKSTIAKEVYND-VLH-HF-DVAWATVSQ-HDVKGIL--L---LH-S-KD-EA-KLADMLPKSLK----------------------------------------------------------------------------------------------------------------------------------------------------------------------------------------------------------------------------------------------------------------
>PHT44570.1
SK-ESTRI-NVE-NSMVERDDQRKRLVEDLTRSGEP--KVIPIVGMGGIGKTTLANEVYND-IRS-HF-DVAWATISQ-HNVKEIL--L---LR-S-ND-EA-ELANMLQKSLKGKRYLLVLDDMWKSEA--WDAVRLCFPINKGSGILLTTRNTEVARDAF------FQLNLMDPNESWNLFKSVAFNE---A--LPYLETIGKQIAEKCHGLPLTIAVVAGLLK-R---AIDWESVEKDVKSF--VTNDPDERCSRVLGLSYNYLTSGLKACLLHFGIFREDSEIPVKKLMRTWMAEGFLE-ND-E---GEADKCLQELVDRCLV-LVCKS-DGKIRSCKVHDLIHDLCVREI-QENI-MHKMQPFKR
>PHT44571.1
SL----P---VE--IIVGFEEEINWLITRLTSPKD--LDVISITGMPGSGKTTLVYKVYND-VSR-RF-NIAWCTVGQ-YDKRNLL--V---YN-QVSE-N--DVADELRRHLLGKRYLIVLDDLWDTDT--WDKLSRPFP-ENESRIILTSRDMEVGLYGTD-----LNLRLLRLEESWELLEKRAFNK---SC--PELLDVGKEIAENCKGLPLVADLIAGVIAGK---TMVWLEVRNNLNSY-ILNSE-VD-VMKVIELSYDHLPLQLKPCFLYLARYPKDEEINRDWLKIIWHAEGLVK-S--D---ELTEIYFDSLISSGLI-ISFN--IGDEPTCQIHDLVHDFCLIKA-RENV--V-FMPR-T
>PHT44573.1
SL----T---VE--IIVGFEEETNWLISKLTSPKD--LDVISITGMPGSGKTTLGYKVYND-VCS-HF-DLAWCTVDQ-YDEKEVL--L---FN-QVSE-D--DVADKLRKQLYGKRYLIVLDDVWDTTT--WDELTRPFP-EKGSRIILTTRQKEVACHGTD-----LNLRLLRPEESWELLEKRAFEE---SC--PELLEVGKEIAQNGKGLPLVVDLIAGVIAGK---SKVWLEVRNNLNSF-ILNSE-VD-VMKVIELSYDHLPHHMKPCFLYLARFRKDKKINRNLLKMYWRAEGLVM-N--E---EEMEIFLDNLISSSLV-IAFN--IGNLPACQIHDLVHDFCLIKA-REKL--D-LMPR-I
>PHT44582.1
SL----I---VE--IIVGFEEETNWLISKLTSLKD--LDVISITGMPGSGKTTLAYKVYND-VSR-RF-DIAWCSVGQ-YDKINLL--V---YN-QVSE-N--DVADELRRHLLGKRYLIVLDDLWDTDA--WDKLTRPFP-ENGSRIILTSRDMEVGLYGTD-----LNLRLLRHEESWELLEKRAFNK---SC--PELLDVGKEIAQNCKGLPLVVDLIAGVIAGK---TKVWLEIRNNLNSF-ILNSE-VY-VMRVMKLSYDHLPLQLKPCFLYLARYPKDSAVDRDWLKIFWCAEGLVK-S--E---EVMEIYLDNLISSSLV-IAFN--IGNYPTCQLHDLVHDFCLIKA-KEKL--D-LMPH-I
>PHT44589.1
SL----P---VE--IIVGFEEETNWLITKLTSPKD--LEVISIIGMPGSGKTTLAYKVYHD-VAR-RF-DTAWCTVGQ-YDKIKLL--V---YN-QVSE-N--DVANELRRHLLGKKYLVVLDDLWDTDT--WDKLKRPFP-ENGSRIILTTREMEVALHGTD-----LKLRLLKSEESWELLEKRAFEK---SC--PELLDVGKEIAQNCKGLPLVADLIAGVIAAK---TKVWLEVRNNLSSF-ILSSE-VD-VMKVIELSYDHLPHHLKPSFLFLARWPKDTTVDSDVLKMFWRTEGLVM-N--E---EVMEIYLDNLFSSSLV-IAFN--IGNLPTFQIHDLVHDFCLIKA-REKL--D-LMPH-I
>PHT44590.1
SL----T---VE--IIVGFDEETNWIISKLTSPKD--LDIISITGMPGSGKTTLAYKVYND-GCS-HF-DLAWCTIDQ-CDEKKLL--L---FI-QVSE-E--DVSDMLWRQLFGKRYLIVLDDVWDIDT--WDDLTRPFP-EKGSRILLTTLQKEVGFRGTD-----LNLRLLKPEESWELLEKTAFKE---SF--PEILDVGKEIAQNCKGLPLVADLIAGVIAGK---T---------------------------------------------------------------------------------------------------------------------VCVA-----------------
>PHT44591.1
SL----P---VE--ITIGFEGAANWLIRKLTSPKD--LDVISITGMPSSGKTTLEYKVYND-VCS-HF-DLAWCTVDQ-YDEKNLL--L---FN-QV------------RK-------LIL-------------------------------------------------------EESWELLEKREFEE---IC--LELLDVGKEIVQNCKGLPLVVDLIAGVIADD---SN--LENLRSLGKL-VLSYS-KGDVLKSI------------------ARLPNLEDL------------GLTD-N--E---NLKFWYLNE-----------D------------DGVQDKCAV-----------LL----
>PHT44592.1
SL----P---VE--MIVGFKEETNWLITKLTCPKD--LDVISITGMPGSGKTTLAYKVYSD-VCS-HF-DLAWCTVDQ-YDEPKLL--I---FN-QVSE-E--DVADKLRKQLYGKRYLIVLDDVWDTTT--WDDLTRPLP-EKGSRIILTTRQKEVAFHGTD-----LNLRLLSPEESWELIEKRAFDQ---SC--PELLEVGKEIAENCKGLPLVADLIAGVIAAK---TKAWLEVQNNLSSF-ILRSE-VD-VMKVIELSYDHLPHHLKPSFLYLPRWPKDTTVDIDMLKMFWRTEGLVM-N--E---EAMEIYLDNLISSSLV-IAFN--IGDFPTCKIHDLVHDFCLIKA-REKL--D-LMPR-I
>PHT44593.1
SL----P---VE--MIVGFKEETNWLITKLTCPKD--LDVISITGMPGSGKTTLAYKVYSD-VCS-HF-DPAWCTVDQ-YDETKLL--I---FN-QVSE-E--DVADKLRKQLYGKRYLIVLDDVWDTTT--WDDLTRPLP-EKGSRIILTTRQKEVAFHGTD-----LNLRLLSPEESWELIEKRAFDQ---SC--PELLEVGKEIAENCKGLPLVADLIAGVIAAK---TKAWLEVQNNLSSF-ILSSE-VD-VMKVIELSYDHLPHHLKPSFLFLASWPKDTIMEMDVVKILWRTEGFVM-N--E---EAMEIYLDNLFSSSLV-IAFN--IGNLPTFQIHDLVHDFCLIKA-REKL--D-LMPR-I
>PHT44602.1
SR----P---VE--VIVGFKEETKWLISKLTCPKD--LDVISITGMPGSGKTTLAYKVYND-VCS-HF-DLAWCTVDQ-YDEKKLL--L---FN-QVSE-E--DVADKLQKQLYGKRYLIVLDDVWDTTT--WDDLTRPFP-VKGSRIILTTRQKEVAFHGTD-----LNLRLLRLEESWELLEKRAFKE---SC--PELLDIGKEIAQNCKGLPLVADLIAGVIAGK---KKVWLEVRNNLNSF-ILNSE-VE-VMKVIELSYEHLPDHLKPCFLYLARYLKDKEMNRDVMKMHWRAEGLVK-S--E---EVMEIYLDNLISSSLV-ISFN--IGDDPTCQLHDLVHDFCLIKA-KEKL--E-LMPR-I
>PHT44603.1
RL----P---VE--IIVGFMEETNWLIRKLTRPAS--LDVISVTGMPGSGKTTLAYKVYHD-VCS-HF-DLAWCTVDQ-YNENNLL--L---LN-QVSE-D--DVADKLRKQLYGKRYLIVLDDVWDIDT--WDDLTRPFP-VNGSRIILTTRQKKVAFHATD-----LNLRLLRPEESWELLEKRAFKE---SC--PELLDVGKEIAQNCKGLPLVVDLIAGVIAGK---TKLWLEVRNNLNSF-ILNSE-VD-VLKVIELSYDHLPHHLKPCLIYLASFPKDSEVDRDELKMYWRAEGLIK-S--E---EVMEVYLDNLISSSLV-IAFS--IRNLPICQIHDLVHDFCLVKA-REKL--D-LMPR-I
>PHT44604.1
SL----S---VE--IIVGFEEETNWLFSKLTSPKE--LDVISITGMPGSGKTTLAYKVYND-VCS-HF-DLAWCTVDQ-YDEKKLL--L---FN-QVSE-D--DVADKLRKQLYGKRYLIVLDDVWDTTT--WDDLTRPFP-EKGSRIILTTRQKEVAFHGTD-----LNLRLLKPEESWELLEKRAFEQ---SC--PELLEVGKEIAQNCKGLPLIVDLIAGVTAGK---KKVWLEVRNNLNSF-ILNSE-VD-VMKVIELSYEHLPHHMKPCFLYLASFPKDAKISRDRLKMFWRAEGLVM-S--E---EVMEIYLDNLISSSLV-IASN--IGDIPTCQLHDLVHGFCLIKA-REKL--D-LMPR-I
>PHT44622.1
SL----P---VE--IIVGFEEETNWLISKLTSPKD--LDVISIIGMPGSGKTTLAYKVYND-VCS-HF-DLAWCTVNR-YN-KKLL--L---FN-QVGE-E--DVADKLRKQLYGKRYLIVLDDVWDTTT--WDDLTRTFP-EKGSRILLTTRQKEVAFHGTD-----LNLRLLRPEESWELIEKRAFKK---SC--PELLDVGKEIIQNCKGLPLVADLIAGVIAGK---TKVWLEVRNNLNSF-ILNSE-VD-VMKIIELSYDHLPHHVKPCLLDLASYSKGTEINRDVLKIYWRAEGLVK-S--E---EVMEIYLDNLISSSLV-TAFN--LGEVPTCQLHDLVHDFCLIKA-REKL--D-LMPH-I
>PHT44642.1
RL----P---VE--IIVGFKEETNWLIRKITSPAS--LDVISITGMPGSGKTTLAYK---------------------------------------------------------------------DATT--WDDLTRPFP-EKGSRIILTTQQKEVAFHGTD-----LNLRLLSPEESWKLLEKRKFEQ---SC--PELLDVGKEIAENCKVLSLVADLIAGVIAGK---KKVWLEVRNNLNYF-IFNSE-VD-VMKVIELSYDHLSHHMKPCFLYLASFPKDKAIQFDALEIYWRAEGLA---------EVLQVYFDKLITSSLA-IIFN--IGNRPTLQIHDLVHDFCLIKA-REKL--D-LMPR-I
>PHT44644.1
SL----P---VE--IIVGFEEETNWLITKLTSPKD--LEVISIIGMPGSGKTTLAYKVYHD-VAR-RF-DTAWCTVGQ-YDKIKLL--V---YN-QVSE-N--DVANELRRHLLGKKYLVVLDDLWDTDT--WDKLKRPFP-ENGSRIILTTREMEVALHGTD-----LKLRLLKSEESWELLEKRAFEK---SC--PELLDVGKEIAQNCKGLPLVADLIAGVIAEK---TEVWLEVRNNLNSF-IFGSE-VD-VMKVIELSYDHLPHHLKPCFLYLARSVKDTAIDRDILKFLWRAEGLVK-S--D---ELMQIYLDNLISSSLV-IAFN--IGDVPTCKIHDLVHDFCLIKA-REKL--D-LMPR-I
>PHT44646.1
EP-------VVK--VVVGFDEEADLLIDRLTRPKY--LDIVSIVGMLCLGKTTLAKKVYYN-IWS-YF-DIAMCCVSR-YDRRKLF--I---LN-QVKE-K--NLAGALRKFLIRKRYLVYIDDIWSVDT--LDDLIGCFP-DNGSRILLTSRLNDGALEI-------N---------------------------------------------------------------------------------------------------------------------------------------------------------------------------------------------------------
>PHT44764.1
SL----P---VE--VIVGFKEETDWLIRKLTNPAN--LDVISIFGMPGSGKTTLAYKVYND-VCS-HF-DLAWCTVYQ-YDEKTLL--L---FN-QV------DVADMLRKQLFGKRYLIVLDDVWDIDA--WDGLTRPFP-KKRSRIILTTRQKEVAFHATD-----LNLRLLSPEESWELLEKRAFND---SC--PELLEVGREIARNCKGLPLVADLIAGVIVGK---TKAWLEIRNNLNSF-ILNSE-VE-VMKVIELSYDRLPNHLKPCLLDLATLRKDTAIIINVLKAYWRAEGFV---------EVMEVYLDNLISSSLV-IIYN--IGHHSTCRIHDLVHDFCSIKA-REKF--D-LLPW-K
>PHT44805.1
------P---VE--IIVGFVDETDWIIRKLTSPAA--LDVISIIGMPGSGKTTLAYKVYND-VCS-HF-DVAWCTVYQ-YDEKKFL--F---FN-QVSG-D--DVADKLRKQLYGKRYLIVLDDVWDIDT--WDELTRPFP-VKGSRIILTTRQKEVALHGTD-----LNLRLLNPEESWELLEKTAFEQ---SC--PELLDVGKEIAQNCKGLPLVADLIAGVILGK---EKVWLEVRNNLRSF-ILNSE-VD-VMKVIELSYDRLPHHLKPCLIYLASFPKDTTIDKDMLKMFWRTEGLVK-S--K---EVMEVYFDNLISSSLV-ITLN--IGKCPTCQIHDLVHDFCFIKA-REKL--D-LMPR-I
>PHT44808.1
GL----P---VE--IIVGFEEETHWIISKLTSPKD--LDVISITGMPGSGKTTLAYKVYND-VSR-RF-DIAWCTIGQ-YDKKELL--V---YK-QVSE-N--DVADELRRHLIGKRYLIFLDDLWDIDT--WDKLKRPFP-ENGSRMILTTRKMEVALYGTD-----LKLRLLRSEETWELLEKRTFKE---SC--PELLDVGKEIAQNCKGLPLVADLIAGVIAGK---KKAWLEIRNNLKSY-VFNSE-VD-VMKVIELSYDHLPHHLKPCLLYLASAPKSSG-----LQVNWPAQGLVK-S----------VYFDNLISSNLV-TFIN--IGNEPIFLMHELISDFCLIKA-KEKL--SHLMSR-I
>PHT45669.1
KS-DKIY--LV------GIDSRIGEVESLL--SG--GVCFVGI-GIGGIGKTTVARKYFD--VCH-QF-QGCFLEESK-Y---ELMKTL---LS-RLKI-AS-EGADMIKRKLCRLKVLIVFDDVDDQEYLVWF---------DGSRIITTTRNRDLLRSH-DQL---YPVPELTKDQAVEVFSWHAFQKRT-----P--LKLSKSVVDYAKGLPLALKVLGSFLY-KR--GMEWRSAL-DLRDTG--YE----KIVKQLSLSLEGLNHEEKNIFLDIACF-----FRGRKVITILNSFGFR---------EIG---TDVLVQKSLLHIS-----EM---VEMHDLIEQMGQQVV-RVDQ---------R
>PHT45671.1
KS-DKIY--LV------GIESRIGEVESLL--SG--RVCFVGI-GIGGIGKTTVARKYFD--VSH-QF-QRCFIEESK-H---ELMKTL---LS-RLKI-AS-EGADMIKRKLCRLKVLIVFDDVDDQEYLVWF---------DGSRIITTTRNQDLLRSH-DQL---YSVPELTKDEAVEVFSWHAFQKQT-----P--LKLSVSVVDYAKGLPLALKVLGSFLY-KR--GMKWRSAL-DLRDTG--YE----KIVKQLSLSLDGLNHEEKNIFLDIACF-----FRGRKVITILNSFGFR---------EIG---IDVLVQKSLLHIS-----EM---VEMHDLIEQMGQQVV-RVDQ---------R
>PHT45673.1
ES-DKIY--LV------GIESRMGEIESLL--SG--DVCFVGI-GIGGIGKTTVARKYFD--VSH-QF-QGCFLEESK-Y---GLMKTL---LS-RLNI-SS-EGADMIKRRLCHRKVLIVVDDVNHQEYLVWF---------DGSRIITTTRNQDLLRCH-DLL---YSVPELVNDEAVEVFSWHAFQKRT-----P--LKLSKSVVDYAKGLPLALKVLGSFLY-KR--GIEWRSAL-DLRDTG--YE----KIVKQLSLSLDGLSHEEKNIFLDIACF-----FRGRKVITILNSFGFR---------EIG---IHVLVQKSLLYIS-----EM---VEMHDLIEQMGQQAA-RVDP---------R
>PHT45675.1
ES-DKIY--LV------GIESRMGEIESLL--SG--DVCFVGI-GIGGIGKTTVARKYFD--VSH-QF-QGCFLEESK-Y---GLMKTL---LS-RLNI-SS-EGADMIKRRLCHRKVVIVFDDVNQQEYLVWF---------DGSKIITITRNQDLLRCH-DQL---YSVPELAKDEAVEVFSWHAFQKQT-----P--LKLSKSVVDYAKGLPLALKVLGSFLY-KR--GIEWRSAL-DLRDTG--YE----KIVKQLSLSLDGLNHEEKNIFLDIACF-----FRGRKVITILNSFGFR---------EIG---IHVLIQKSLLYIS-----EM---VEMHDLIEQMGQQAA-RVDQ---------R
>PHT45677.1
ES-DKIY--LV------GIESRMGEIESLL--SG--DVCFVGI-GIGGIGKTTIARKYFD--VSH-QF-QGCFLEESK-Y---GLMKTL---LS-RLNI-SS-EGADMIKRRLCHRKVLIVFDDVNQQEYLVWF---------DGSKIITTTRNQDLLRCH-DQL---YSVPELAKDEAVEVFSWHAFQKQT-----P--LKLSKSVVDYAKGLPLALKVLGSFLY-KR--GIEWRSAL-DLRDTG--YE----EIVKQLSLSLDGLNHEEKNIFLDIACF-----FRGRKVITILNSFGFR---------EIG---IHVLIQKSLLYIS-----EM---VEMHDLIEQMGQQAA-RVDQ---------R
>PHT45680.1
ES-DKIY--LV------GIESRMGEIESLL--SG--DVCFVGI-GIGGIGKTTVARKYFD--VSH-QF-QGCFLEESK-Y---GLMKTL---LS-RLNI-SS-EGADMIKRRLCHRKVVIVFDDVNQQEYLVWF---------DGSKIITITRNQDLLRCH-DQL---YSVPELAKDEAVEVFSWHAFQKQT-----P--LKLSKSVVDYAKGLPLALKVLGSFLY-KR--GIEWRSAL-DLRDTG--YE----EIVKQLSLSLDGLNHEEKNIFLDIACF-----FRGRKVITILNSFGFR---------EIG---IHVLIQKSLLYIS-----EM---VEMHDLIEQMGQQAA-RVDQ---------R
>PHT45683.1
ES-DKIY--LV------GIESRMGEIESLL--SG--DICFVGI-GIGGIGKTTVARKYFD--VSH-QF-QGCFLEESK-Y---GLMKTL---LS-RLNI-SS-EGADMIKRRLCHRKVLIVFDDVDHQEYLAWF---------DGSRIITTTRNQDLLRCH-DQL---YSVPELAKDEAVEVFSWHAFQKQT-----P--LKLSKSVVDYAKGLPLALKVLGSFLY-KR--GIEWRSAL-DLRDTG--YE----KIVKQLSLSLDGLNHEEKNIFLDIACF-----FRGRKVITILNSFGFR---------EIG---IHVLIQKSLLYIS-----EI---VEMHDLIEQMGQQAA-RVDQ---------R
>PHT45692.1
KS-DKIY--LV------GIGSRIGEVESLL--SG--RVCFVGI-GIGGIGKTTVARKYFD--VSH-QF-QRCFIEESK-H---ELMKTL---LS-RLKI-AS-EGADMIKRKLCRLKVLIVFDDVDDQEYLVWF---------DGSRIITTTRNQDLLRSH-DQL---YSVPELTKDEAVEVFSWHAFQKQT-----P--LKLSTSVVDYAKGLPLALKVLGSFLY-KR--GMEWRSAL-DLRDTG--YE----KIVKQLSLSLDGLNHEEKNIFLDIACF-----FRGRKVITILNSFGFR---------EIG---IDVLVQKSLLHIS-----EM---VEMHDLIEQMGQQVV-RVDQ---------R
>PHT47362.1
-----------------------------------MNLSVVCINGLPGVGKTALAR--YSQ-----RYK-MLW--IGGRY-FRNIL-SQ--NLGLDVSD-EQEAFKRIKRGIFHDMPYLIIIDNLW--E---GKDLHDLIPT-GGTHVIITTQLNRV---M-------P---------------------------LP--------------------------------------------------PS------------------------------------------------------------------------------------------------------------------------
>PHT48326.1
SL----T---VE--IIVGFKEGTNWLISKLTSPKD--LDVISITGMPGSGKTTLEYKVYND-VCS-HF-DVAWCNVDQ-YNEKKLL--F---FN-QVSD-D--DVADELRRKLRGKRYLIVLDNEWYTTT--WDELTSPFP-EKGSRIILTTREKKGAFHGTD-----LNLRLLSLEESWELLEKRAFKE---SC--PDLLNVGKEIAQNCKGLPLVE--------------------------------------------------------------SLQRCV---------------EM-G--E---EVMEIYLNNLISSSFV-IALN--IGNFPTFQIHDLVHDFSLIKA-KEKL--D-LMPR-T
>PHT48327.1
--------------ISVGFKEKTNWLIRKLTSPAN--LDVISITGMPGSGKTTLAYKVYSD-VCS-HF-DLAWCTVDQ-YDEKNLL--L---FN-QVSD-E--DVADKLRKQLYAKRYLIVLDDVWDTTT--WDDLTRTFP-EKGSRIILMTQQKDVAFHG-----------------------------------------------------------------------------------------------------------------------------------------------------------------------------------------------------------------
>PHT48328.1
SL----PL-LLE--IIVGFKEETNWLITKLTSPKD--LDVISITGMPGSGKTTLAYKVYND-VCS-HF-DLAWCTVDQ-YDEKNLL--L---FN-QVSE-D--VVADKLRRQLFGKRYLILLDDVWDTT--------------------------EVALHGTV-----LKLRLLKLEESWELLEKRAFNE---SC--PELLEVGKEIAQNCKGLPLVVDLIAGVIA-------------------------------------------------------------------------------------------------------------GDNPTCQLHDLVHDFCLIKA-REKL--D-LMPR-I
>PHT48336.1
---------------MVGRGDQNEHLLEDLIGTGEP--KTIPIVGMGGIGKTTLGKEVYNH-ILC-RF-DVVWATVSQ-HKIKKIL--L---LQ-S-KD-EA-KLADMVQKSLKRKR----------------------------SRILLITRNNEVSCYAS------MQMNFMDQDESWNLFKSASFNE---A--LPEFETIGKEIADECHGLPITIVVVAGLLN-R---EIDWKSVAKDVKSF--VTNDPDERCSRVHGWSYNYLTRDLKTCLLHFGIFPEDSEIPVKNLMRSWMDGGFLE-KD-E---GEAEKCFQELVDRCLV-LVCKS-DGEIR-------------------------------
>PHT48502.1
----------VE--IIVGFEEETEWIIRKLMSPNE--IDVISIVGMLGIGKSTLAYRVYYD-DVG-HF-KVAWCTVDQ-HNEKKML--I---FN-QVGE-NDIEVADKLRKRLFGKRYLIVLDELWDTAI--WDGLTRPFPSQKGSRVILTSRKKEVVLHGSD-----LDL-------------------------------------------------------------------------------------------------------------------------------------------------------------------------------------------------------
>PHT48524.1
TY-RDIQ--KLR--HIVGFQDVVEKLLAELLK-AD--PGVISIYGMGGLGKTTIARNLYNS-LIT-SF-HAAWICVSQ-YN--DLL--I---IK-SITE-S--DLEIYLRDLLKERKYLLVVDDVWQREA--WESLRRAFP-KNGSRVIITTRKEDVAKRA-------HKLRFLSQEESWDLFRRKLL-DVLA-----TMEILARDMVDKCGGLPLAIVVLSGLLSHR---GIEWKKVKAHLWRH--MKDD-SIEISCILSLSYNDLSTALKHCFLYFGIFPEDHLIYVDNIMWLWIAEGFIE-R--E---DVAEGFLDELARRSLI-QVVST-WKTDVRCKIHDLLRDLAMQKA-LVNFL--------R
>PHT48567.1
SI----P---VI--IIVGFEEEIEWIIRNPTSP-K--IDVISIVGMPEIGKTTLAYRVYND-VVG-YF-DVAWYIVD-----------------------------------------------------------------------------------------------------------------------------------------------------------------------------------------------------------------------------------------------------------------------------------------------------
>PHT48570.1
SI----P---VI--IIVGFEEETEWIIRKLTSPAE--VDVISIVGMPGLGKTTLAYSVYTK-IVG-HF-DVAWCKVDQ-RNEKKLL--I---FS-EVRE-D--DIADKLRRQLFEKRYLIVLDDLWDTAT--WDELTRPFPTQKGGRVILTSRKKEVALHGSD-----LDLRLLQPEESWELLQKRIFEE---RC--PELKDVGEKIAQKCNRLPLVLDLIGRVVSRK---KELWLEVLNNLSSF-IFKDE-EE-VMKVIQLSYDHLSGHLKPCLLYLASYPKDEDIAISWLKDLWSDEGLVK-S--E---EVTEVYVDELISSSLV-IV-R---GRHLSCQIHDLVHDFCSIKA-REKL--D-MMLR-R
>PHT48592.1
-----------------GFEEETEWIIRKLTSPAE--IDVISIVGMPGLGKTTLAYKVHND-VIG-HF-DVA-C-----------------------NE-D--DVADKLRKYLFGKRCLIVLDDLWDTAT--WVELTRPLPSQKGSRVILTSRKKEVALHGSD-----LDLRLLRSEESWELLEKRVFEE---RC--PELKDVGDKIAQKCGGLPLVLDLIGGVISRK---KELWLEVLNNLSSF-IFKDE-EE-VMKVIQLSYDHLSDHLKPCFLYLASYPKDKDIEISSLKDLWSDKGLVK-S-------VLEVYVDELISISLV-IV-R---GRHTSCQIHDLVHDFCSIKA-REKL--D-LMLR-R
>PHT48596.1
SI----L---VE--IFVGFEEETEWIIRKLTSPTE--INVIFIVGMIGIGKTTLAYKVYND-VVG-HF-DIAWCTVNQ-HNEKK----------------------------------------------------------------------------------------------------------------------------------------------------------------------------------------------------------------------------------------------------------------------------------------------
>PHT48618.1
-----------------GFEEEKEWIFRKLTSPAD--VHIISIVGMPGIGKTTLDDRVYND-IVG-HF-DVSWCTVDQ-HNEKNLF--I---FN-QVNK-D--NVADNLCKQLFGNRYLIVLDDLWDTAT--WDELTRPFPSQKGSRVILKSRKN----------------------------------------------------------------------------------------------------------------------------------------------AEGLMM------------VYVDELISSSLV-VV--------------------------------D-LMPH-G
>PHT48669.1
SI----P---VE--IIVGFEEETEWIIRKLTSPAE--LDVIPIVGMPGLGKTTLAYKVYND-VVC-HF-DVAWCTVDQ-RNEKKLL--I---FN-EANE-D--DVADKLRKWLFGKRYLIVLDDLWDTAT--WDELTRPFPTQKGSRVILTSRKKEVALHGSD-----LDLRLLRPEESWELLEKRVFEE---HC--PELKDVGEKIAQKCDGLPLVLDLIGGVISRR---KELWLEVLNNLSSF-IFKDE-EE-VMKVIQLSYDHLSDHLKPCFLYLASYPKDKDIRISELKDLWSDEGLVK-S--E---EVTEVYVDELISSSLV-IV-R---GRHPTCQIHDLVHDFCSIKA-REKL--H-LMLR-R
>PHT48773.1
SI----P---VI--IIVGFKEETKRIIRNLTSPAE--IDVISIVGMPGHGKTTLAYRVYNE-VVG-HF-DVAWCTVDQ-RNQKKLL--I---FN-QVNE-E--DIADKLRKHLFGKRYLIVLDDLWDTAT--WDELTRPLPSQKGSRVILTSRKKEVALHGSD-----LDLRLLRPEESWELLEKRVFEE---HC--PELKDVGAKIAEKCNGLPLVLDLIGGVISRK---KQLWLEVLNSLSSF-IFKDE-EE-VMKVIQLSYDHLSDHLKPCFLYLASYPKDKNIRISWLKDLWSDEGLEK-S--E---DVTKVYVDELISSSLV-IV-R---GRHPSCQIHDLVHDFCSIKA-REKL--H-LTLR-R
>PHT48989.1
SI----P---VI--IIVGFEEETEWIIQKLTSPAE--VDVISIVGMPGLGKTTLAYRVYTE-VVG-HF-DVAWCTVDQ-RNEKKLL--V---FN-EVSV-D--DVTDKLWRQLFGKRYLIVLDDLWDTAT--WDELTRPLPSQIGSRVILTSRKKEVALHRSD-----LDLRLLRPEESWELFEKKVFEE---RC--PELKDVGEKIAEKCDGLPL---------------------------------DE-EE-VMKVIQLSYDHLSDHLKPCFLYLASYPKDKDIDFCWLKELWSDEGHVK-S--E---EVTEIYVDELISSSLV-IV-K---GSEQSCQIHDLVHDFCSIKA-REKL--D-LMLR-R
>PHT48990.1
SI----P---VE--IIVGFEEQTEWIIRKLTSPSE--VDVISIVGMPGLGKTTLAYKVYNE-VVG-HF-DIAWCTVDQ-RNEKKLL--I---FN-QVSE-D--DVADKLRKELFGKRYLIVLDDMWDTGT--WDELTRPFPTQKGSRVILTSRKKEVALHGSA-----LDLRMLRPEESWELLEKRIFEE---HC--PELKDVGEKIAQKCDGLPLVLDLIGGVISRK---KELWLEVLNNLSSF-IFKDE-EE-VMKVIQLSYDHLSNHLKLCLLYFASYPKDEVIYFSRLTDLWSDEGLVK-S--E---EVMDVYVDELIASSLV-IV-R--RGEEKSCQIHDLVHDFCSIKA-REKL--D-PMPR-L
>PHT48991.1
SV----P---VE--IIVGFEEETEWIIRKLTRPTE--IDVVSIVGMPGLGKTTLAYSVYNA-VVG-HF-DVAWCTVDQ-RNEKKLL--I---FN-QVIE-D--DVADKLRKHLFGKRYLIVLDDLWDTAT--WDELTRPLPSQKGSRVILTSRKKEVALHGSA-----LDLRMLRPEESWELLEKRIFEE---HC--PELKDVGEKIAQKCDGLPLVLDLTGGVISRK---KELWLEVLNNLSSF-IFKDE-EE-VMKVIQLSYDHLSDHIKPCFLYLASYPKDEDIMISKLKVLWSDEGLVK-S--E---EVMDVYVDELIASSLV-IV-R--RGEEKSCQIHDLVHDFCSIKA-REKL--D-PMLR-R
>PHT48993.1
SV----P---VE--IIVGFEEETEWIIRKLTRPTE--IDVVSIVGMPGLGKTTLAYSVYNA-VVG-HF-DVAWCTVDQ-CNEKKLL--I---FN-QVIE-D--DVADKLRKHLFGKRYLIVLDDLWDTAT--WDELTRPLPSQKGSRVILTSRKKEVALHGSA-----LDLRMLRPEESWELLEKRIFEE---HC--PELKDVGEKIAQKCDGLPLVLDLIGGVISRK---KELWLEVLNNLSSF-IFKDE-EE-VMKVIQLSYDHLSNHLKLCLLYFASYPKDKVIYFSSLKDLWSDEGLVK-S--E---EVMDVYVDELIASCLV-IV-R--RGEEKSCQIHDLVHDFCSIKA-REKL--D-PMLR-Q
>PHT48997.1
SI----P---VE--IIIGFEEETEWIIRKLTSPSE--VDVISIVGMPGLGKTTLAYRVYND-VIG-HF-DVAWCTIDQ-RNEKKLL--I---FN-QVNE-D--DVADKLWKHLFGKRYLILLDDLWDTAT--WDELTRPLPSHKGSRVILTSRKNDVALHGSA-----LDLRLLRPEESWELLEKRVFED---HC--PELKDVGEKIAQKCDGLPLVLDLIGGVISRK---KELWLEVLNNLSSF-IFKDE-EE-VMKVIQLSYGHLSDHLKPCFLYLASYPKDEDIDISLLKHLWSNEGLVK-S--E---EVTDVYVDELISSSLV-IV-R---GRHTSCQINDLVHNFCSIKA-REKL--H-LILR-R
>PHT49000.1
SV----P---VE--IIVGFEEETEWIIRKLTSPSE--VDVISIVGMPGLGKTTLAYRVYND-VVG-HF-DVAWCTVDQ-RSEKKLL--I---FN-QVNE-D--DVADKLRKHLIGKRYLIVLDDLWDAAT--WDELTRPFPSQKGSRVILTSRKKEVAVHGSD-----LDLRLLRPEESWELLEKRVFEE---HC--PELKDVGEKIAQKCDGLFLVLDLIGGVISRK---KELWLEFLNNLSSF-IFKDE-EE-VMKVIQLSYDQLSDHLKPCFLYLASYPKDKDIQISSLKDLWSDEGLVK-X--E--------------------------------------------------------------
>PHT49002.1
SI----P---VE--IIVGFEEETEWIIRKLTSPSE--VDVISIVGMPGLGKTTLAYKVYNE-AVG-HF-DISWCTVDQ-RNEKKLL--I---FN-QVSE-D--DVADKLRKELFGKRYLVVLDDMWDTGT--WD--------------------------------------------------------------------------------------------------------------------------------------------------------------------------------------------------------------------------------------------
>PHT49005.1
SI----P---VE--IIVGFEEETEWIIRKLTSPSE--VDVISIVGMPGLGKTTLAYKVYNE-VVG-HF-DIAWCTVDQ-RNEKKFL--I---FN-QVSE-D--DVADKLRKELFGKRYLIVLDDMWDTGT--WDELTRPFPTQKGSRVILTSRKKEVALHGSA-----LDLRMLRPEESWELLEKRIFEE---HC--PELKDVGEKIAQKCDGLPLVLDLIGGVISRK---KELWLEVLNNLSSF-IFKDE-EE-VMKVIQLSYDHLSNHLKLCLLYVACYPKDEVIYFSSLTDLWSDEGLVK-R--E---EVTEVYVDELIASSLV-IV-R--RGEEKSCQIHDLVHDFCSIKA-REKL--D-PMLH-R
>PHT49008.1
-----------------GFEEEKEWIFQKLTSPAE--VDVISIVGMPGLGKTTLAYRVYTE-VVG-HF-DVAWCTVDQ-RNEKKLL--V---FN-EVSE-D--DVTDKLRRQLFGK-----------------------------SRVILTSRKREVALHGSD-----LDLRLLRPEESWELFEKKVFEE---RC--PELKDVGEKIAEKCDGLPLVLDLIGGVISRK---KELWIEVLNNLSSF-IFKDE-EE-VMKVIQLSYDHLSDHLKPCFLYLASYPKDEDIDFCWLKELWSDEGHVK-S--E---EVTEIYVDELISSSLV-IV-K---GSEQSCQIHDLVHDFCSIKA-REKL--D-LMLR-R
>PHT49009.1
SV----P---VE--IIVGFEEETEWIIRKLTRPTE--IDVVSIVGMPGLGKTTLAYSVYNA-VVG-HF-DVAWCTVDQ-RNEKKLL--I---FN-QVIE-D--DVADKLRKHLFGKRYLIVLDDLWDTAT--WDELTRPLPSQKGSRVILTSRKKEVALHGSA-----LDLRMLRPEESWELLEKRIFEE---HC--PELKDVGEKIAQKCDGLPLVLDLIGGVISRK---KELWLEVLNNLSSF-IFKDE-EE-VMKVIQLSYDHLSNHLKLCLLYFASYPKDKVIYFSSLTNLWSYEGLVK-S--E---EVTEVYVDELIASSLV-IV-R--RWGKRSFQIHDLVHDFCSIKA-REKL--D-PMPR-L
>PHT49011.1
----------IK----RGFEEETEWIIRKLTSPSE--VDVISIVGMPGLGKTTLAYRVYND-VIG-HF-DVSWCTIDQ-RNDKKLL--I---FN-QVNE-D--DVVDKLRKHLFVKR--------------------------------------------------------------------------------------------------------------K---KELWLEVLNNLSSF-IFKDE-EE-VMKVIQLSYGQLSDHLKPCFLYLASYPKDEDIDISLLKHLWSNEGLVN-S--E---EVMELYMDELISSSLV-IVRG-----------------------------VE-------
>PHT49012.1
SV----P---VE--IIVGFEEETEWIIRKLTSPSE--VDVISIVGMPGLGKTTLAYRVYND-VVG-HF-DVAWCTVDQ-RNEKKLL--I---FN-QVNE-D--DVADKLRKHLIGKRYLIVLDDLWDAAT--WDELTRPFPSQKGSRVILTSRKKEVAVHGSD-----LDLRLLRPEESWELLEKRVFEE---HW--PELKDVGEKIAQKCDGLPLVLDLIGGVISRK---KELWLEVLNNLSSF-IFKDE-EE-VMKVIQLSYDQLSDHLKPCFLYLASYPKDKDIQISSLKDLWSDEGLVK-S--E---EVMEVYVDELISSSLV-IV-R---GRHSSCQIHDLVHDFCSIKA-REKL--H-LMLH-R
>PHT49013.1
SI----P---VE--IIVGFEEETEWIIRKLTGPSE--VDVISIVGLPGLGKTTLAYRVYND-VVD-HF-DVAWCTIDQ-RNEKKLL--I---FN-EVSE-D--NVADDLRKQLFGKRYLIVLDDLWDTAT--WDELTRPLPSQKGSRVILTSRKKEVAKHASD-----LDLRLLRPKESWELLEKRVFEE---HC--PELKDVGEKIAEKCYGLPLVLNLISGIISRK---KELWLEVLNNLSSF-IFKDE-EE-VMKVIQLSYGQLSDHLKPCLIYLASYPKDEYFAISYLEYLWSAEGLMK------------VYVDELISSSLV-VV-SE-RGAHPHFQIHDLVHDFFLRKA-REKL--D-LMPR-G
>PHT49083.1
SI----P---VI--IIVGFEEETEWIIRRLTSPAE--VDVIAIVGMPGLGKTTLAYKVYNE-VVG-HF-DVAWCTVDQ-RNEKKLL--I---FN-QVSE-D--DVADKLRKYLFGKRYLIVLDDLWDTAT--WDELTRPLPSQKGSRVILTSRKKEVALHGSA-----LDLRLLRPEESWELFTKNVFEE---HC--PELKDVGEKIAEKCDGLPLVLDLISGIISRK---KELWLEVLNNLSSF-IFKDE-EE-VMKVIQLSYDHLSDHLKPCFLYLASYPKDEDIDISLLKQLWSDEGLVK-S--E---EVMDIYVDELIASSLV-IV-K--RGEEKSCQIHDLVHDFCSIKA-REKL--D-LMLR-R
>PHT49087.1
SI----P---VI--IIVGFEEETEWIIRKLTSPAE--VDVISIVGIPGLGKTTLAYKVYNE-VVG-HF-DIAWCTVDQ-RNEKKLL--I---FN-QVNE-D--DVADKLRKELFGKRYLVVLDDMWDTNN--MG------PSQKGRRVILTSRKKEVALHGSD-----LDLRLLRPEESWELLEKTVFEE---SC--PELRDVGEKISQKCDGLPLVLDLISGVMSRK---KELWLEILNNLSSF-FFKDE-EE-VMKVIQLSYEHLSDHLKPCFLYLASYPKDEDIEISQLKDLWSREGLVK-S--E---EVTEVFVDELIASSLV-IV-R------------------------------D-LRQR-S
>PHT49089.1
SI----P---VE--IIVGFEEETEWIIRKLTSPSE--VDVISIIGMPGLGKTTLAYRVYNE-VVG-HF-DIAWCTVDQ-RNEKKLL--I---FN-EVRE-D--DVADKLRRKLFGKRYLIVLDDLWDTAT--WDELTRPLPTQKGSRVILTSRKKEVALHGSD-----LDLRLLRPEESWELFEKRIFEE---RC--PELKDVGEKITQKCDGLPLVLDLTGGVISRK---KELWLEVLNNLSSF-IFKDE-EE-VMKVIQLSYDHLSDHLKPCFLYLASYPKDKDILISQLQYFWSAETLVK-S--E---EVTKVYVDELISSSLV-TV-KD-LWDQLICQIHDLVHDFCSMKA-REKL--D-LTLR-R
>PHT49127.1
SI----P---VI--IIVGFEEETEWIIRKLTSSAE--VDVISIVGMPGLGKTTLAYRVYTE-VVG-HF-DIAWCTVDQ-RNEKKLL--I---FN-EVSE-D--DVADRLRRRLFGKRYLIVLDDLWDTAT--WDELTRPFPTQKGSRVILTSRKKEVALHGSA-----LDLRLLRPDESWELLEKRVFEE---RC--PELKDVGEKIARKCDGLPL---------------------------------DE-EE-VMKVIQLSYDHLSGHLKPCLLYLASYPKDKNIAISWLKDLWSDEGLVK-S--E---EVTEVCVDELISSSLV-IV-R---GRHPSCQIHDLVHDFCSIIA-REKL--D-LMLR-R
>PHT49249.1
NK-VEG---LIP--IIVGLEDDLTKIIRRLKGTST--REVIPILGMGGIGKTTLARKAYDD-IRH-RF-DIVWVTVSQ-YQTRDML--V---LR-CISD-D--RLMDMIRKKLMNKRYLVVMDDIWSSDA--WDLMTRTFP-NNRSRIILTSRLKDMSTHASI-----HEISLLNLDQSWKLLHDNLFLQQ--VC--PELEYIGKQVSQKCGGLPLALLVVAGHLSKR---TTSWKDVAKSVNE--VVTNE-SDICLGVLAMSYGYLPNRLRPCFLYMGVFPEDKEVDIKRLINLWDSEGFI----------VGRKCFEELVSRNLI-MVRKR-NGEAKTCSVHDLVRELILREA-KEKFKLH---VH-R
>PHT49392.1
------P--LILGSYVYGRYTEKEELIKLLVSTNRHPFCVIPVIGMGGIGKTTLAQIVYND-ICE-AF-DVAWAWVSD-F---SVTKSL---LE-SADT-NS-IIQNGLKNLFSRKRVLVVLDDVWSCD---WNELLIPF--EQRSKIIVTTRNEGVASITTFAP---YRLQEMSHDACWSLFLHHGVRGLD------RLKEIGEEIVKRCKGLPLAIKTLGGMLSSKL--DIYWTEVLNSLWDLPSKKY----SVLPSLRLSYHHLPPNLKRCFAYCSIFPKGYEFN---LVLLWMAEGFVE-E--------GNGNFSELQSRCFFQE---SQNRL---FVMHDLVHDLALSVS-R------------Q
>PHT49669.1
S----TE--FVL-AEVYGRDDDSRKIIEILTKDQE--LLVLPIVGMGGLGKTTLAQLIYND-VHE-HF-DLIWVCVSH-FDEKRLI--I---VE-AI---A--SLQSRLITLLRGKRYLLILDDVWDQEK--WDKLKALLTFT-GTSVITTTRLEKVASIMTVK----YCLSCLSEYDCWLLFKQRAFDRKES-----NLVDIGKEIVRRCCGVPLAAKALGSLLRFS---DEEWSFVRDSIWNL-PQDES---SILPALKLSYFHLPQDLRHCFAYCAIFEKGSKIDKEELIYFWMANGFIE----E---DRGNEVWNELYWRSLF-QEVQ-----NSDFKIHDLVLDMARSIM-AGIHGEKISASRIR
>PHT49892.1
-----------------GLF-------RKLLR-KDD-VRFIGIYGAGGIGKTTIAKAIFNQ-IFQ-HFEDI---VASE-H---GLV-----TLQ----E-E--LLCETLGS--TN----FIVDNV-----------------NSG-----------V-----------------------------------------DL--IKEKF---C----------------KV------------------------------L---------TV----L------DDV-------------------NH-E--------------------------------CQL-------------E-------------
>PHT49956.1
------S--VV-EFDVF---------------------------GMGGMGKTTLSEAVYND------------------------------------DD-NN-RLQVKLKEKLNGKRFLIVLDDVWNYE---WNDLRNIF--PIGSQ---------------------------------------------------------KKIAAKCKGLPLALKTLAGLLGSKS--EVGWRRILRSIWDLS--NN----DILPALMLSYNELAPHLRPCFSCCVIFPKDYPFR---VIHHWTANGLVQ-D--------GNQY-SKLRSRSLFERVPESRDHR---YLIVSAIFMILFLFS---------------
>PHT51012.1
TY-THIM--TLR--QIVGFQDVFQRLLDELLN-KE--PNVLSIYGMGGLGKTTLARNLYNS-VLT-SF-QTAWICVSQ-YI--DLL--I---IK-SITE-R--DLENHLRVLLMCRKYLVVVDDIWNRGA--WDGLKRALP-NYGSRVILTTRKKDVAERV-------HKLSFLSKEESWDLFCKKLRSDLES-----LMKGLAMEMVEQCRGLPLAIVVLGGLLSYS---GVEWRKVQTQIWLH--MKND-SSEITHILSLSYHDLSFELKRCFLYIGIFR-DHVIDTEKLMYLWLAEGLIE-H--E---DIAENFLHELISRSLI-QVADT-FDKILTIRIHDLLRDLAVQKA-MLHLH--------R
>PHT51053.1
TY-THI---TLR--QLVGFQEVFQRLLDELLK-GE--SNVLSIYGMGGLGKTTLARKLYNS-LLS-SF-QTAWICVSQ-YS--DLL--M---IK-SITE-R--DLETHLRNLLKEHKYLVVVDDVWHREA--WESLKRALP-NNGSRVILTTRKEDLAERV-------HKLRFLNEEESWDLFCKKLRASL-------SMESLAKDMVEKCRGLPLAIVVLGGLLSYK---GMEWQKVKTHLWQH--MKND-SVEITHILSLSYNDLAFELKQCFLYIGIFQEDHAIDTVKLMYLWLAEGFIE-H--E---DIAENFLHELISRSLI-QVAET-FDKILTCRMHDLLRDLAVQKA-MVNLL--------R
>PHT51054.1
TY-IHI---TLR--QLVGFQEVFQRLLDEFLK-EE--SNVLSIYGMGGLGKTTLARNLYNS-VLS-SF-QIAWICVSQ-YS--DLL--I---IK-SISE-R--DLETHLRNLLQERKYLVVVDDVWHREA--WDSLKRAFP-NNGSRVILTTRKEYVAERV-------HKLRFLNKEESWNLLCKKLRADL-------SMESLAKDMVEKCRGLPLAIVVLGGLLSYK---GVEWQKVKTHLWQH--MKND-SVEITHILSLSYNDLSSELKQCFLYLGIFREDEVIDTEKLMYLWLAEGFID-D--D---DIAENFLHELISRSLI-QVAGT-FGKILTCKIHDLLRDLAVQKA-VVNLH--------R
>PHT51143.1
------AV-RMEEDSFVGIE--KTKVKAMLMG-QDR--GVFEICGIGGSGKTTLAKEIKDDQVKS-YFKDIFFFTVSQ--NVEHLRKMI---WE-KIPQWNLQQWN----M--KSSPVLLILDDVWS--V--LEPLIFKIP---GCKILVVSRIKF------------IDLELLREDEAMSLFCHFAFHN---SF--PGFQKLVKEVVDECEGLPLALKVIGSSLKG----KPFWNRLSRSVCES-------HEQLLERMKLSIDCLPEKVRECFL-LGAFPEDKRIPLDVLINMWV-----ELD-DE---E--EAFLVDLSDKNLLNLV--K-DADMYTISVHDVLRDLAIHMS--H----DEVNQRRR
>PHT51598.1
---------------MVGRDDQKERLLEDLTVSGEP--KVIPIVGMGGIGKTTLAKEVYNH-ILR-RF-DVAWATISQ-HN--EIL--L---LQ-S-KG-EA-ELADMLQKSLKRKRYLIVLDDIWSCEV--WDGVRRCFPTNAGSRILLTTRNDEVACYAS------LRMSFMDQDKSWSLFKSAAFNE---A--LPEFETVGKQIAEKCHGLPLTIVVVAGLLK-R---AIDWENVAKDVKSF--VTNDPDEQCSRVLGLSYNHLTSDLKTCLLHFGIFPEDIDIPVKRLVRSWMAEGFLE-ND-E---GEAEKCLQELVDRCLV-LVCKS-DGKIRSCKVHDLIHDMCVREI-QFKG----------
>PHT51599.1
SK-ESAD--NVE-KNMVGRDDQRERLVEHLTTSGEP--KVIPIVGMGGIGKTTLANEVYND-IRS-HF-YVAWATISQ-HNVKEIL--L---LH-S-ES-EA-ELADMLQKSLKGKRYLIVLDDLWKTEA--WDAVRQCFPRNKGSGILLTTRNTEVARYAS------LLMRFMDEDESWNLFKSVAFSE---E--LPDLETIGKQIADECHGLPLTIVVVAGLLK-R---VIDWESVGKDVKSF--VTNDPDERCSRVLGLSYDHLTSDLKTCLLHFGIFPEDSDIPVKRLVRSWMAEGFLE-ND-E---GEAEKCLQELVDRCLV-LVGKS-DGKIRSCKVHDLIYDLCLREI-QGNV-MQKMQPFKR
>PHT51825.1
SK-ESTNI-NVE-NSMVGRDDQRKRLVEDLTRSGEP--KVIPIVGMGGIGKTTLAKEAYNH-ILR-RF-DVAWATVSQ-HNIKEIM--L---LQ-S-KT-KA-ELADMLKKSLKRKRYLIVLDDIWSYEV--WIGVSLCFPTNEESRILLTTRNNEVACYAP------LRMSFLDQDKSWSLFKSAAFSE---A--LPEYENIGKQIADECHGLPLTIVVVVGLFK-R---AIDWDNVAKDVKLF--VTNDPDKQCSRVLRLSYNHLTSDLKTCLLHFGIFPEYSDIPVKRLVRSWMVEGFLE-ND-E---GEDEKCLQELIN-----------------------------------------------
>PHT51826.1
PK-EFLHT-YVE-NNMVGRDDQRKRMLTELTRSGDL--KIIPIVGMGGIGKTTLAKEVYND-IRL-HF-NVSWATVSQ-HNVKEIL--L---LG-C-YS-EA-DLADMLQKSLKGKRYLIVLDDMWDSEA--WEAVRLCFPSNNGSRILLTTRNTELASYAS------LQMDLMCPVESWNLFESIVFNE---V--LPEFKIIGKQIVDKCHGLPLSIAVVAGLLK-R---TIYWENVSKDVKP---ITNNPDKQCLDVLGLSYNHLTSDLKACLLYFGIFPEDNVISAKRLMKFWIAKGLLE-ND-E---GEAEKCLQELVDRCLV-LVCKS-DGKIRSCKVHDLIHDLCLREV-QENV-WRQVQPFKC
>PHT51835.1
SR-ESTDI-NVE-NNMVGRDDQRKWLVEHLTRSSEP--KVIATVGMGGIGKTTLANEVYND-IRP-HF-DVAWATVSQ-LNVKEIS--L---LR-F-ND-EA-ELANMLQKSLKEK-------DI-----------------------------------------------------------------------------------------------------------------------------------------------------------------------------------------------------------------------------------------------------
>PHT51860.1
NL-------TLE--MMVGREIEFEMMQDQLARASE--VEVVSIVGMGGIGKTTLANKLFCD-IVS-RF-DIAKVTVTQ-YCARNVL--L---LS-SIQD-D--QLADQLQKLLKGRRYLIVIDDIWAKEA--WDDIKLCFP-NCRSRILMTTRNMEVAEYASGK----YQLLFLSSVESWNLLYEKVFKE---CF--SEFENIGKQIALNCKGLPLTIVVISGLLQKK---SLEWKSVAENVSSV--VSTDIDVQCMKVLALSYHHLPQHLRACFLYFAIFPVDKLIFVNKLVRLWAAEGFLK-N--E---EVGKECLKDLTDRNLI-FIHRR-DGKIKACGMHDMIRELCLREA-RTNFRHFSTKLRSR
>PHT51869.1
DK-IST---SGQ--KPVGFQDELEKIIDRLRHPRE--LDIISIVGMAGIGKTTLAKRAYND-VVN-RF-EVAWTTVSQ-YREKDIL--F---FY-QVSE-D--EIADRLKKSLKRKRFLIVVDDMWSTAA--WDNMSRLFP-ENGSRVILTSRLIDVATYARQ-----HQLNFLNNDEGWELLCQKLFKR---GC--PELEEIGRSIAEKCQGLPLAIVVVAGHLSKK---TPCWNTVAESVGS--VVNRE-PGQCLDILALSYNYLPQHLKACFLYMGAFPEDFEIPVWKLIRLWIAEGFLM-T--E---EIADECLEDLIGRSLI-LA-EW-NGKLKTCKLHDIMRDFCLEEA-KQNFSEITA-LR-R
>PHT51927.1
SE-GSLNI-NPN-NNMVGRDDQKERLLEDLTTSGEL--KVIPIVGMGGIGKTTIAKGVYNH-IIC-RF-DVSWATISQ-HNIKEIL--P---LQ-S-KG-EA-ELADMLQKSLKRKRYLIVLDDIWSCE-----------------------------------------MGFIDQDESWSLFKSAAFSE---A--LPEFDTVDKQITDECHGLPLTIVVVAGLLK-R---VIDWESVAKDVKSF--VTNDLDEQCSRVLGLCYNHLTSYLKTCLLHFRFFPEESKIPVKNLMRSWTTEGFLE-ND-E---GEA--------------------------------------------------------
>PHT51930.1
---------------MVGHDDQRKRMVTELMRSGEL--KVIPIVGMGGIGKTTLAKEVYND-IRL-HF-NVSWSTVSQ-RNLKEIL--L---LR-C-DS-EA-DLADMLQKSLRVKRYLIVLDDMWDSEK--WNAVRLFFPSNNGSRILLTTCNTEVACSAS------WQMDLMGTDESWNLFESIAFND---V--LPQFKIIRKQIVDKCHWLPLSIAVVARLLK--------------------------DK--------------------------------------------------------------------------------------------------------------------
>PHT52002.1
PK-EFLHT-YVE-NNMVGRDDQMKRMLTELTRSGEL--KVISIVGMGGIGKTTLAKEVYTD-IRL-HF-NVYWATVSQ-HNVKEIL--L---LR-C-DD-EA-ELADILQKSLKGKRYLIVLDDMWYSEA--WDAVRLCFPSNNGSRILLTTRNTEVACSAS------LQMDLMGTDESWNLFESIAFNE---V--LPEFKIIGKQVVDKCHGLPLSIAVVAGLLK-R---TIYWENVAKDVKS---ITNDPDKQCLDVLGLSYSHLTSDIKACLLYFGIFPEDEEISVKRLVRLWIAEGFLE-ND-E---GEAEKCLQELVDRCLV-LVSKS-DEKIRSCKVHDLIHDLCLRELTQQDV-RHEIQPLKQ
>PHT52003.1
SK-ESTDI-NAE-NNMVGRDDQRKQLVEDLTRSGEP--KVIPIVGMGGIGKTTLANEVYND-IHS-HF-DVAWATVSQ-HNVKKIL--L---LR-S-NN-EV-ELANILQKSLKGKRYLIVLDDMWNSEA--WDDVRLCFPSNKESGILLTTRNNELACYA-------------------GILPASIPAK---A--FPTLKK----------------------LK-R---TFSWPNLEKD-------TNDNFPVLERLMIRSCHHLKEDI---------------------------------NT----------------------------------------------------------------
>PHT52004.1
SK-ESLDI-NVN-NNMVGRDDQKERLLEDLKGSGEP--KVIPIVGMGGIGKTTLAKEVYNH-ILR-RF-DVAWATVSQ-HNIKEIL--L---LQ-S-KG-EA-ELADMLQKSLKRKRYFIVLDDIWSCEV--WDGVRRCLPTNAGSRILLTTRNDEVACYAS------LRMSFMDQYESWNLFKSAAFGE---A--LPEFETVGKQIAVECHGLPLTIVVVAGLLK-R---EIDWRSVAKDVKSF--VTNDPDERCSRVLGLSYNHLTSDLKACLLHFGIFPEDSDIPVKKLMRSWMAEGFLE-ND-E---GEAEKCLQELVDRCLI-LVCRS-DGKIRSCKVHDLIYDLCVREI-QENI-MQKMQPFKR
>PHT52006.1
SK-ESLDI-NVN-NNMVGCDDQKERLLEDLTGSGEP--KVMPIVGIGGIGKTTLAKEVYNH-ILR-RF-DVAWATVSH-HNIKEIL--L---LQ-S-KG-EA-ELADMLQKSLKRKRYLI------------------------------------------------VDTQF--------------------------------------------LLSVPKI------------------------------------------------------------------N---------IFP-DR----------------------------------------------------------------
>PHT52012.1
SE-GSLNI-NAK-NNMAGRDDQKEHLLEDLTTSSEP--KVIPIVGMGGIGKTTLAKEVYNH-ILR-RF-DVAWATVSQ-HNKKEIL--L---LQ-S-KG-EA-ELADMLQKSLKRKRYLIVLDDIWSCRL--WDGVRRCFPTNAGSRILLTTRNNKVACYAS------MQMDFMDQDESWNLFKSAAFSD---A--SPEFETVGKQIADECHGLPLTIVVVAGLLK-R---AIDWRSVAKDVKSL--VTNDPDERCSRVLGLSYNHLTSDQKTCLLHFGIFPEDSEIPVKILVRSWMAEGFLE-ND-E---GEAEKCLQELVDRCLV-LVCKS-DEKIRSCKVHDLIYDLCVREI-QENI---QMQPFKR
>PHT52014.1
SK-ESLNI-NVN-NNMVGRDDQKECLLEDLTTSGEP--KVIPIVGMGGIGKTTLAKEVYNH-ILC-RF-DVAWATVSQ-HNRKEVL--L---LR-S-SG-EA-ELADTLQKSLKRKRYLIVLDDIWSCEV--WDGMRRCFPTNAGSRILLTTRNNEVACYAS------LQMSFMDQDESWSLFKSEALSE---A--LSEFETVGKQIANECHGLPLTIVVVSGLLK-R---EIDWKSVAKDVTSF--VTNNTDERCSRVLGLSYDHLTSDLKTCLLHFGIFPEDSEIPVKELMRTWMAEGFLE-ND-E---GEAEKCLQELVDRCLV-LVCKS-DGKIRSCKVHDLIYDLCVREI-QKNI-MQKMQPFKR
>PHT52017.1
SK-ESLNI-NVN-NNMVGRDDQKECLLEDLTTSGEP--KVIPIVGMGGIGKTTLAKEVYNH-ILC-RF-DVAWATVSQ-HNRKEVL--L---LR-S-RG-EA-ELADMLQKSLKRKRYLIVLDDIWSCEV--WDGMRRCFPTNAGSRILLTTRNNEVACYAS------LQMSFMDKYESWSLFKSEAFSE---A--LSEFETVGKQIANECHGLPLTIVLVSGLVK-R---EIDWKSVAKDVTSF--VTNNTDERCSRVLGLSYDHLTSDLKTCLLHFGIFPEDSEIPVKELMRTWMAEGFLE-ND-E---GEAEKCLQELVDRCLV-LVCKS-DGKIRSCKVHDLIYDLCLREI-QKNI-MQKMQPFKR
>PHT52020.1
SK-ESTNI-NVE-NSMVGRDDQRKQLVEDLTRSGEP--KFIPIVGMGGIGKTTLANEVYND-IRS-HF-DVAWATVSQ-HNVKEIL--L---LR-S-ND-EA-ELANILQKSLKGKRYLIVLDDMWKSEA--WDAVRLCFPSNKGSGILLTTRNTEVARDVS------LQMDLMGPDESWNLFKSIAFNE---A--LPKFETIGKEIAEKCHGLPLTIAVIAGLLK-R---EIDWENVAKDVKSF--VTNDPDKQCSRVLGLSYDHLTSDLKACLLHFGIFREDSEIPVKNLMRSWMAEGFLE-ND-E---GEAEKCLQELVDRCLV-LVCKS-DGRIRSCKVHDLIYDLCVREI-QENI-MQKMQPFKR
>PHT52021.1
SK-ESTNI-NVE-NSMIGRDDQRERLLNDMTISGEP--KVIPIVGMGGIGKTTLVKEVYNN-VLH-RF-DVAWATVSQ-HNRKEIL--L---LR-S-RG-EA-ELADMLQKSLKRKRYLIVLDDIWSCEV--WDGVRRCFPTNAGSRILLTTRNDEVACYAS------LRMSFMDQDESWSLFKSAAFSE---A--LPEFETVGKKIADECHGLPLTIIVVSGLLK-R---AIDWESVAKHVIS------------------------------------------------------------------------------------------------------------------------------
>PHT52023.1
NF-QNIEY-TVE-EITVGRDDQREWLLNDLTTSGEP--KVIPIVGMGAIGKTTLAKEVYDN-VPR-CF-DISWAIVSQ-HNIKEIL--L---LQ-S----------------------TIKMDDSVRMKV--WDGVRRCFPTNAGSPILLTTRNNEVTCYAS------LQMDLMVPDESWSLLKSAAFSE---A--LPGFEAVGKQIADECHGLPLTIVVVAGLLK-R---AIDWESVAKDVKSF--FINDPDERC-------------------------SQDSEIPVKNLKRSWIAEGFLE-ND-E---GEAEKCLQELVDRCLV-LVCKS-DGKIRSCKVHDLIYDLCVREI-QENI-MQKMRPFKW
>PHT52025.1
---------AVE--MMVGYETEFEMMLDQLARERE--LEVVSVVGMGGIGKTTFATNLYSD-IMS-HF-DIAKATVSQ-HCVRNIL--L---VS-TK------ELTDRLQKLLKRKRYLVVIDDIWTTEA--WDDIKLCFP---------------------SK----YRMRLMNFDESWSLLYEKVFKD---SF--PEFEQLGKQIALKCRGLPLSIVVIGGLLSKK---SLDWQSVASNVSS---VSTDIDVQCMKVLALSYHYLPSHLKPCFLYFAIFAEDRLIFVDKVVQLWVAEGFLK-S--E---EVAETCLNQLIDRSLI-SICE--FGKIESCGMHDVTREFCLREA-QMNFMQCSS-----
>PHT52027.1
------EY-NIE-NSMVGRDDQRKRLVEDLTRSGEP--KVIPIDGMGGTGKTTLANEFYNH-ILR-HF-DVSWATVSQ-HNIKQIL--L---LQ-S-KG-EV-ELADMLQKSLKRKRYFIVFDDIWSCEV--WEGLRRCFPTDNAGN-------------------------------------------------------------------------------------------------------------------------------------------------------------------------------------------------------------------------------
>PHT52030.1
SK-ESMDI-KVK-NNMVGRDAQRERLVEHLTRSGEP--KVIPIVGMGGIGKTTLANEVYND-ICS-HF-DVAWATISQ-HNVKEIL--L---LC-S-ND-EE-ELANMLQKSLKGKRYFIVLDDIWKREA--WDIVRLCFPSNKGSGILLTTRNTEIARDAS------LQMDLMGPDESWNLFKSVAFNE---A--LPRFETIGKKIAEKCHGLPLTIAVVAGLLK-R---AIDWEIVAKDVKAF--FTNDPNERCSRVLGLSYNHLTSDLKTCLLHFGIFPEDSEIPVKRLVRSWMAEGFLE-ND-E---GEAEKCLQELVDRCLV-LVCKN-DGKIRSCKVHDLIYDLCVREI-QENI-MQNMQPFKR
>PHT52032.1
AL-NNLQY-MLEAMTVVSYDDFVNLIIEELISENQRVLKITKILGKGGEGKTVLAEKVGTR-VLD-HY-MIGKTTVDE-YNVNSLFTKIDKVFR-S----ET-EMADMLQKSLKGKRYIIVLDDMCE--A--WDAMRQCFPCK-GSGRLLTTHNTKVARDV-------LSLDLMCLDESSNLFKSVAFNE---AL--PEFEINGKKIAKKCHRLPLTIVVVVGVLRSKS--AIDW---------------E-------------------------NVA-----------------------KY---K-----------------------------------SFV------------------------
>PHT52034.1
SK-ESLDI-NVN-NNMVGRDEQMKRLLEDLTGSGEP--KVIPIVGMGGIGKTTLAKEVYNH-ILR-RF-DVAWASVSQ-HNIKEIL--L---LQ-S-KG-EA-ELEDMLQKSLKKKRYLIVLDDIWSCEV--WDGVRRCFPTNAGSRILLTTRNNEVARDAS------MQMNFMDQDESWNLFKSAAFNE---A--LSEFETIGKKITEKCHGLPLTIVVVAGLLK-R---AIDWGSVSKDITSF--ITNDPDEQCSRVLGLSYNHLTSDLKACLLQFGIFEEDSEIPAKKLMKTWMAEGFLE-ND-E---GEAEKCLQELIDRCLV-LVCKS-DGKIRSCKVHDLIYDLCVREI-QESI-MQKMLPFKR
>PHT52036.1
------------------------MMLDQLARERE--LEVVSVVGMGGIGKTTFATNLYSD-IMS-HF-DIAKATVLQ-HCVRNIL--L---LS-TK------ELTDRLQKLLKRKRYL-------------------------------------------------------------------------------------------------------------------------------------------------------------------------------LWVAEGFLK-S--E---EVAETCLNQLIDRRLI-SICE--FGKIESCGMHDVTREFGLREA-QMNFMHCSCQTQAR
>PHT52038.1
N---NIEY-TVE-EITVGRDDQRERLLNDLTTSGEP--KVIPIVGMGGIGKTTLAKEVYDN-VLR-RF-DISWATVSQ-HNRKEIL--L---LQ-S-KG-EE-ELADMLQKSLKRKRYLIVLDDIWSCEV--WDGVRRCFPTNAGSRILLTTRNNEVACYAS------LQMDLMGPDESWSLLKSAAFSE---A--LPGFEAVGKQIADECHGLPLTIVVVAGLLK-R---AIDWESVAKDVKSF--VMNDPDERCSRVLGLSYNHLTSDLKACLLHFGIFPEDSEIPVKNLKRSWIAEGFLE-ND-E---GEAEKCLQELVDRCLV-LVCKS-DGKIRSCKVHDLIYDLCVREI-QENI-MQKMRPFKR
>PHT52039.1
---------------MVRHDDQKERLLEDLTVSGEP--KVIPIVGMGGIGKTTLEKEVYNH-ILC-RF-DVAWATVSQ-HNRKEIL--L---LR-S-RG-EA-ELANMLQKSLKRKRYLIVLDDIWSCEV--WGGVRLCFPTNAGSRILLTTRNDEVACYAS------LCMSFMDQDESWILFKTAAFGE---A--LPEFETVGKQIADECHGLPLTIVVVAGLLK-R---AIDWESVAKDVKSF--LTNDLDEQCSRVIGLSYNHLTS--KTCLLHFGIFREDSEIPAKNLMRSWIAEGFLE-ND-E---GEAEKYLQELVDR--------------------------C-------------------
>PHT52047.1
---------------MVGHDDQRKRLVEDLTRSGEP--KVIPIVGMSGIGKTTLANEVYND-IRS-HF-DVAWATVSQ-QNVKEIF--L---LR-S-GS-ET-ELADMLQKSLKGKRYLIVLDDMWKTEA--WDAVRLCFPCNKRSGILLMTCNTEVARDAS------LQMDLMGLDESWSLFKSVAFSE---A--LPEFETVGKQIADECHGLPLTIAVVAGLLK-R---AIDWRSVAKDVKLL--VTNDPDERCSRVLGLSYNHLTSNLKAGLLHFGIFPEDSEIPVKNLMRSWMDEGFLE-ND-E---GEAEKCLQELVDRCLV-LVCKS-DGKIRSCKVHDLIYVLCVTEL-QEII-MQKMQPFKL
>PHT52050.1
SK-ELTNI-NVE-NNMVGRDDQRERLLNDLTTSGEP--KVIPIVGMGGIGKTTLAKEVYNQ-ILC-PF-DVAWATVSQ-HNRKEIL--L---LR-S-KR-EA-ELADMLQKSLKKKRYLIVLDDIWSCEV--WDGVRRCFPTNAGSRILLTTRNNEVACYAS------LRMSFMDQDESWSLFKSAAFSE---A--LPEFETVGKKIADECHGLPLTIVGVAELLK-R---AIVWERVAKDVKSF--LTNDLDEQCSRVLGLSYNHLTSDLKTCLLHFGIFPEDSEKPVKKLMRSWMAEGFLE-ND-E---GEAEKCLQELVDRCLV-LVCKS-DGKIRSCKVHDLIYDV--------------------
>PHT52054.1
N---NIEY-TVE-KIMVGRDDQRERLLNDLTTSGEP--KVIPIVGMGGIGKTTVVKEIYNH-ILH-RF-DVAWGIVSQ-HNRKEIF--L---LQ-S-KG-EA-EIADLLQKSLKRKSYLIVLDDIWSCEV--WDGVRRSFPTNAGSRILLTTRNNEVACYAS------MQMNFMNQDESWNLFKSEAFNE---E--LSEFETIGKKIAEKCHGLPLTIVVVAELLK-R---TIDWGSVAKDVTSF--ITNDPDKQCSRVLGFSYNHLTSDLKACLLHFGIFLEDSEIPVKKLMRSWMAEGFLE-ND-E---GEAEKCLQELVDRCLV-LVCES-DGKIR-------------------------------
>PHT52057.1
SK-ESFDI-NVN-YNMVGRDDQKEHLLEDLTITGEP--KVIPIVGMGGIGKTTLAKEVYNN-VLH-RF-DVAWATVSQ-HNIKEIL--L---LQ-S-KG-EA-ELADMLQKSLKRKRYLIVLDDIWSCEV--WDGVRRCFPINAGIRILLTTRNNEVARYAS------IQMNFMDQDESWSLFKSAAFNE---A--LSEFETIGKKIAEKCHGLPLTIVVVAGLLK-R---AIGWGSVAKDVTSF--ITNDPDEQCSHVLGLSYNHLTSNLKTCLLHFGVFPEDGEIPAKKLKRTWMAEGFLE-ND-E---GEAEKCLQELVDRCLV-LVCKS-DGKIRSCKVHDLIYDLCVREI-QENI-MQKMQPFKR
>PHT52058.1
SK-ESTNI-KVE-NSMVGRDDQRKRLVEDLTRSGEP--KVIPIVGMGGIGKTTLANEVYN-------------------------------------------------------------------------------------------------------------EMDLVHLDESWDLFKNVAFNE---A--LPEFETIGKQIAEKCHGLPLAIAMVAGLLK-M---AIDWENVAKDVKSF--VKNDPDKQCSRVLGLSYDHLTSDLKACLLHFGIFPEDSEIPVKKLMR----------------------------------------------------------------------------
>PHT52059.1
SK-ESLDI-NVN-NNMVGRDDQKEHLLEDLTGSGKP--KVIPIVGMGGIGKTTLAKEVYNH-VLR-RF-DVAWATVSQ-HNIKEIL--L---LQ-C-KD-EA-KLADMLQKILKRKRYLIFLDDIWSCDV--WDGMRRCFPMNAGSRILLTTRNNEVAYYAS------VRMSFMDQNESWSLFKSAAFSE---A--LPEFETVGKQIADECHGLPLTIVVVAGLLK-R---AIDWKSVAKDVKSL--VTIDPDERCSRVLGLSYSHLTRDLKTCLLHFGIFPEDSEIPVNNLMRSWMAEGFLE-ND-D---GEAEKCLQELVDRCLV-LVCKS-DGKIRSCKVHDLIYDLCVREI-QENI-MQKMRPFKC
>PHT52063.1
SK-ESTDI-TVE-NNMVGRDDQRKRLLEDLTRSNEP--KVIPIVGMGGIGKT---------------------------------------------------TL-----------------------------------------------------------------------------------NE---V---------------------------------------------------------------------YNH---DQFYAILMF--------------------------------------------------------------------------------------------
>PHT52066.1
SK-ESLDT-NVK-NNMVGRDDQRKLLLELLTISGEH--KVIPIIGMGGIGKTTLAKEIYND-IRC-HF-DVAWATVSQ-HNVKEIL--L---LH-S-VD-KA-KIADMLQKSLKCKRYLIVLDDIWSCEV--WDGVRRCFPTNGGSRILLTTRNNEVACYAS------LQMDFMDQDESWNLFKSATFNE---E--LPEFETIGKQIAEKCHGLPLTIVVVAGLLK-R---TIDWGSVARDVKSF--ITNDPDEQCSHVLGLSYDHLTSDLKTCLLYFGIFREDTEIPVKNLMRLWMAEGFLE-ND-E---GEAMKCLQDLVDRCLV-FVSKS-DENIRSCKVHDLIYDLCLREV-HGNV-SRNMKPFKR
>PHT52078.1
SK-ESTDY-NVE-NSMVGSDDQMKRLLDDLTVSSEP--KVITIVGMGGIGKTTLAKEVYNN-VLR-RF-DVAWATVSQ-HNRKEIL--L---LR-S-KG-EA-ELADMLQKSLKRKRYLIVLDDIWSCEV--WDGVRLCFPTNAGSRILLTTRNDEVACYAS------LRMRFMDQDESWSLFKRAAFSE---A--LPEFETVGKQIADECHGLPLTIVVVAGLLK-R---AIDWESVAKDVKSF--LTNDLDEQCSRVLGLSYNHLTSNLKTCLLHFGIFPEDSEIPAKILMRSWMAEGFLE-ND-E---GEAEKCLQELVDRCLV-LVCKS-DGKIRSCKVHDLIYDLCVREI-QENI-MQKMQPFKR
>PHT52082.1
SK-EPTNI-NVE-NSMVGHDDQRKRLVEDLTRSSEP--KAIPIVGMGGIGKTTLANEVYND-ICS-HF-DVAWATISQ-YNVKEIL--L---LR-S-ND-EA-ELEIMLQKSLKGKRYLIVLDDMWKNKA--RDAVRLCFPSNKGSGILLTTRNTEVAC-------------------------DAAFNE---A--LPELETIGKQIAEKCQGLPLTIVVVAGLLK-R---TID----------------------------------------------------------------------------------------------------------------------------------------
>PHT52137.1
NL-------VSE--VMVGHENEFEMMQDQLVRGSE--LEVVSIVGMGGIGKTTLANKIYSD-IMP-HF-DIAKVTVSQ-YCARVVL--L---LS-CIQD-D--QLGDRLQKLLKGRRYLVVIDDIWTKRA--WDDIKLCLP-NCGSRILLTTRDMEVAEYASGK----CRMRLMNSDESWSLLCEKVFKG---FC--PEFEQLGKQIAFKCRGLPLAIIVIAGLLSKK---TLEWKNVAENVSSM--VRTNLDDHCLRVLALSYHHLPHHVKACFLYFAIFPEDHVIFVDKLTELWVAEGFLL-G--K---EVAEKCLKDLIDRSLI-FAHQ--DGKLKSCKIHDVTREFCLKEA-RMNFMHISSRSRGR
>PHT52143.1
DF-STS---HLE--IVQGLDEDLEIIVRRLTELPK--LDIVTISGMGGIGKTTLARKAHDH-IKY-HF-DIVWVTISQ-YGSRYVL--A---LR-CIDD-N--DLAVLVQRILKVRRYLVVVDDIWSTDV--WDSVRAIFP-NNRSRILLTTRETKVAIYAN------HEMNPLNLEKSWKLLCDKVFSDS--DH--PELEEIGKQIAEKCLGLPLTISVIAGHLSNR---TLSWMDVSRTMGE--IIASH-PDKCLGVLGLSYHNLPNYLKPCFLSMGSFPEDYQVETRRLIQLWIAEGFIT-S--E---EVGEDYLEDLISRNLI-IVNKR-NSETKVCGMHDLLREFCWIEV-ETKFQKYN--GR-R
>PHT52169.1
DFGE-LECPIQVQPVHE--EKSKQNL-EVIWMQDEN-VSSIGIYGTGGVGKTTLAKHIYNLLLENSLY-QVHWVTVSQGFSIKGLQDDLAKIVKLKLDVEDEDKRADRLNRAFRQKNIVIILDDVWYPRSHSLEKLGYPLGVG--CTLILTSCSPEDCQKMCK---ELLEVETLNTDDAWELFNNSLGCETL---LGEDIERTAKSMAGRCKGLPLGLITLAGSMIGVT--DVEWKNALNEFP------DDMENDVFKVLKYSYDRLR-TMQECFLYCALYPEDYKIGRDELIGKFIMEGLVKGNSREEEFNRGHTILNKLVKLCLLEATVN--LLGDEAVRMHDLLREMALRITN-DKP----------
>PHT52170.1
-FGD-LECPMQVQPVQA--ETSNQNL-EVIWTQDEN-VSSIGIYGMGGVGKTTLAKHIHNRLVNDHRY-QVRWLTVSQGFSIKGLQDELAKFVNLDLNEEDEHRRSAKLNRAFQKNKMVIILDDVW--DRLSLEKLGDPLGVG--YKLILTTRSYEVCLKMCQ---IQLEVKTLNTDDAWELFRKGLGFETQ---LSPDIERVAKSMAGRCEGLPLGLITLAGSMRGVT--DIEWRNALNEFP------EDMESDVFKVLKYSYDRLR-TMQECFLYCALYPEDDVIEIDALIGRFIMEGLVKGNSREEEFNRGHTILNKLVKLCLLEATVD--DSEDEAVRMHDLLREMALRITT-NKPEQDWVFNLDR
>PHT52171.1
-FGE-LECPMQVQPVQE--ETSKQNL-EVIWTQDEN-VSSIGIYGMGGVGKTTLAKHIYNRLLEESRY-QVHWVTVSQGFSVKGLQEDLAEIVKLDLNVKDEHRRVDRLNWAFRQKN-IIILDDVW--DPLSLEKLGYPLGEG--YRLILTSRSSEVCQRMCK---ELLEVKKLNIDDAWELFKKSLGSETR---LSPDISRVAKSMAGRCEGLPLGLITLAGSMRGVT--DIEWNNALNEFP------DDMENDVFKVLKYSYDRLR-IMQECFLYCALYPEDCEIRRDELIGRFIMEGLVKGNSWEDEFNQGHTILNKLVKRCLLEAIVN--DFRDEAVRMHDLLRELALRITN-DKPEQDWVVYLDR
>PHT52172.1
HFGE-LECPMQVQPVHE--EKFKQNF-EVVWTQDEN-VSSIGIYGMGGVGKTTLAKHTYNRLLEDGRY-QVHRITVSQGFSIKGLQDDLAKMVKQEIYVEDEHIRAGQLNRAFKQKNIVIILDDVW--ERFSLEKLGYPLGEG--CRLILTSHSSEVCQRMCK---KLLEVKRLNTDDAWELFRKSLGSEI----LSLAIEKIAKTMAEKCEGLPLGLITLAGSMRGVT--DIEWKNALNEFP------EDMESDVFKVLQYSYDRLR-TMQECFLYCALYPEDCEIERDELIGRFIMDGLVKGNSREEEFNHGHSILNRLVKLCLLEAPD---DTGYEAVRMHDLLRETALRITN-DKPERDWVSNLDR
>PHT52174.1
HFGE-LECPMQVQPVWE--EKSKQNL-EVVWTQDEN-VSSIGIYGMGGVGKTTLAKHIHNRLVNDHRY-QVRWVTVSHGFSVKGLQDDLAKFMNLDLNEEDEHRRSAKL----KKNNIVIILDDVW--ERLS-EKLGYPLGVG--CRLILTSRSSEVCQKMCQ---KLLEVETLNTDDAWELFRKSLGSDTV---LSPDIERVAKSLAGRCEGLPLGLITLAGSMIGVT--DIECRNALIEFP------NDMKNDVFKVLKYSYDRLR-NMQECF-----------------------------------------------------------------------------------------------
>PHT52181.1
-FGE-LECPLLAPQVHE--AASKQNL-EVIWTQAAN-VSSIGIYGMGGVGKTTLAKHIHNRLVNEHCY-QVRWVTVSQGFSIKGLQDGLAKIVHLDLNEEDEHIRAGQLNQAFQVKNIIIILDDIW--DRLCMEKLGDPLGVG--CKLILTTRSYEVCKKMCQ---KLCEVKKLNTYDAWDLFRRSLGCETV---LSLDTEPIAKSLAGRCKGLPLGLITLAGSMRGVT--DIEWKNALIEFP------DDMESDVFKVLQYSYDRLR-NMQECFLYCALYPEDDVIDRDELIGRFIMEGLVKGNSREEEFNQGHTILNKLVKLCFLEAINGV-----ERVKMHDLVREMALRITN-VKAERDWTFDLNR
>PHT52182.1
-FGT-LECPLLASQFND--EISKQNL-EVIWTQDEN-VSSIGIYGMGGVGKTTLVKHIHNRLVKEIHY-QVCWVTVSQGFTIKGLQYELAKILKLDLDEVDEHRRAAKLNWAFKNKKIVIILDDVW--DRLCLEKLGYSLGMG--CRLILTSRSSEVCLKICQ---KLREVKNLNSDDAWELFRKSLGCETL---VSPDIEPIAKSLAGRCKGLPLGLITLGGSMRGVT--DIEWKNALKEFP------DDMESDVFKVLQYSYDRLR-NMQECFLYCALYPEDCEIGRDELIGRYMMEGMMKGDSREEEFNHGHTILNKLVKICLLEATS-------EGVRMHDLLREMALRITN-VKPEQDWIFDLDK
>PHT52189.1
-FGE-LECPMQVQPVHE--EKSKQNL-EVVWTHDEN-VSSIGIYGMGGVGKTTLAKHIYNRLLEESCY-QVYWVTVSQWFTIEGLQDDFAKIVKLNLHVKDKHGRADQLNWAFKKKN-IIILDDVW--EHLRLEELGYPLGMG--YKLILTTRSFEVYQKICK---ELLKVKKLNASDAWELFRKSLGSETR---LSPDVERVAKSMAGRCEGLPLGLITLAGSMRGVT--DIEWNNALNKFP------DDMEKDVFKVLKYSYDQLNDTMQECFLYCALYPEDHKIGRDKLIGKFIMEGLVKGNSREEEFNDGHTILNKLVKCCLLEATVD--DFGDELVRMHDLLRETALRITN-DKPEQDWAFNLDR
>PHT52190.1
-FGE-LECPMQVQPVWE--EKSKQNL-EVVWTQDEN-VSSIGIYGMGGVGKTTLAKHIHNRLVNDHRY-QVCWLTVSQGFSIKGLQDELAKFVNLDLNEEDEHRRSAKLNRAFQKNKMVIILDDVW--DRLSLEKLGDPLGVG--YKLILTTRSYEVCLKMCQ---IQLEVKTLNTDDAWELFRKGLGFETQ---LSPDIERVAKSMAGRCEGLPLGLITLAGSMRGVT--DIEWRNALNEFP------EDMESDVFKVLKYSYDRLR-TMQECFLYCALYPEDDVIEREELIGRFIMEGLVKGNSREEEFNRGHTILNKLVKLCLLEATDD--DWGDEAVRMHDLLREMALRITN-DKPEQDWVFNLDR
>PHT52192.1
-FGE-LECPMQVEPVQE--ETSKQNI-EVIWMQDEN-VSSIGIYGMGGVGKTTLAKHTYNRLRKDSHY-QVHWVTVSQGFSIKGLQDYLAKIVKLNLHVKDEDGRADQLNWAFRKKNIIIILDDVW--ERLSLKKLGNPLGVG--CKLILTTRSYEVCQKMCK---KLLKVKKLNASDAWELFRKSLGSETR---LSPDIERVAESMATKCEGLPLGLITLAGSMRGVT--DIEWNNALNEFP------DDMENDVFKVLKYSYDRLR-TMQECFLYCALYPEDYKIGRDELIGKFIMEGLVKGNSREKEFNHGHTILNKLVNLCLLEATAD--DFGDEAVRMHDLLREMALRITT-DKPEQDWVFNLDR
>PHT52193.1
-FGE-LECSKQVQPFQA--ETSNQNL-EVIWTQDEN-VSSIGIYGMGGVGKTTLAKHTYNRLLEKSRY-QVQWVTVSQGFSIKGLQDNLAKIVKLDLDEEDEHRRSDRLNWAFRQKNIVIILDDVW--DHLSLEKLGYPLGEG--CRLILVSRSSEVCQKMCK---ELLEVKKLNTNDAWELFRMSLGSEI----LSLDIEQIAKPMAEKCEGLPLGLITLAGSMRGVT--DIEWKNALKEFP------DDMESDVFKVLKYSYDLLR-TMQDCFLYCALYPEDYKISRDEIIERFIMEGLVKGNSREEEFNHGHTILNKLVKLCLLEATVN--ILRDEAVRMHDLLREMALRITT-DKPEQDWAFNLDR
>PHT52196.1
-FGE-LEYPMPVQPAQE--ETSKQNL-EVVWTQDEN-VSSIGIYGMGGVGKTTLAKHIHNRLIDDHRY-QVCWVTVSQGFSVKVLQDEIAKFVNLDLNEEDEHRRSAKLKGAFQKNKMVIILDDVW--NRLCLEKLGDPLSVG--YKLILTTRSNEECLKMCQ---KLLKVKTLNADDAWELFRKGLGFETQ---LSPDIEIVAKSMAERCEGLPLGLITLAGSMRGVT--DIEWRNALNEFP------KDMESDVFKVLKYSYDRLR-TMQECFLYCALYPEDRKILRDELIGRFIMEGLVKGSSREDEFNHGHTILNKLVKLCLLEATD---DWGADAVRMHDLLREMALQITT-DKPEQDWVSNLDR
>PHT52198.1
-FGE-LEYPMPVQPVQE--ETSKQNL-EVVWAQDEN-VSSIGIYGMGGVGKTTLAKHIHNRLVNDHRY-QVRWVTVSQGFSVKGLQDELAEFVNLDLNEEDEHRRSAKLNHAFQKNKMVIILDDVW--DRLCLEKLGDPLRVG--YKLILTTRSYEVCRKMCQ---QLLEVKTLNADDAWELFRKGLGFETQ---LSPDIERVAKSMAERCEGLPLGLITLAGSMRGVT--DIEWNNALKEFP------EDMERDVFKVLKYSYDRLR-TMQECFLYCALYPEDYAIDRDELIGRFIMEGLVKGNSRKEEFNHGHTILNKLVKLCLLEAPDY--GTGYEAVRMHDLLREMALRITN-DKPEQDWVSNLDR
>PHT52204.1
SK-ESLDI-NVN-NNMVGRDDQKEHLLEDLTGSGEP--KVIPIVGMAGIGKTTLAKEVYNH-ILR-RF-DDAWATVSQ-HNRKEIL--L---LR-T-KS-EE-ELADMLQKSLKRKRYLIVLDDIWSCEV--WDGVRQCFPTNAGSRIVLTTRNNEVACYAS------TQMDFMDQDESWNLFKSAAFSE---A--LPEFDTVGKQIADDCHGLPLTIVVVAGLLK-R---AIDWRSVAKDVKSF--ITNDPDERCSRVLGLSYNHLTSDLKTCLLHFGVFPEDSEIGVKKLMRIWMAEGFLE-ND-E---GEAEKCLKKLVDRGLV-IICKS-DGKIRSCKVHDLIYGLCLREI-QENI---KKQPF--
>PHT52206.1
SK-ESLDI-NVN-NNMVGRDDQMKRLLEVLTTSGEP--KVIPIVGMGGIGKTTLAKEVYNH-ILC-RF-DVAWATVSQ-HNVKEIL--L---LQ-S-KG-EA-ELADMLQKSLKRKRYLIVLDDIWSCEV--WDGVRRCFPTNGGNRILLTTRNDEVACYAS------LRMSFMDQDESWSLFKSAAFDE---A--LPEFETVGKQIADECHGLPLTIVVVAGLLK-R---AIDWRSVAKDVKSF--VTNDPDERCSHVLGLSYDHLTSDLKTCLLHFGIFPEDSEIPVKNLMRSWMAEGYLE-ND-E---GRAEKCLQELVDRCLV-LVCKS-DGKIRSCKVHDLIYDLCVREI-QENI----------
>PHT52216.1
SK-ESTNI-NVE-NSMVGRDDQRKRLVEDLTRSGEP--KVIAIVGMGGIGKTTLANAVYND-IRS-HF-DVAWATISQ-HNVKEIL--L---LR-S-ND-EA-ELANMLQKSLKGKRYLIVLDDMWKTES--WDAVRLCFPSNKGSGILLTTRNSEVARDAS------LQMDLMGPDESWNLFKSVAFNE---A--LPEFETIGKQIVEKCHGLPLTIAVVARLLK-R---AIEWENVAKDVKSF--VTNDPDERCSRVLRLSYNHLTSDLKTCLLHFGIFPEDSEIPVKNLMRSWMAEGFLE-ND-E---GEAVKCLQELVDRCLV-LVCKS-DGKIRSCKVHDLIYDLCLREI-EDNI-LRKMKPFKR
>PHT52224.1
SK-KSTNI-NVN-NSMVGRDDQKERLLEDLTASGEP--KVIPIVGMGGIGKTTLAKEVYNN-VLR-HF-DVAWATVSQ-HDRKEIL--L---LH-S-KS-EA-ELADKLQKSLKRKRYLIVLDDIWSCEV--WDGVRQCFPTNAGSRILLTTRNSEVACYAS------MQMNFMDQDESWNLFKSAAFNE---A--LSAFETIGKKIAEKCHGLPLTIVVVAGLLK-R---EIYWKSVAKDVTSF--VTNDPDKQCSRVLGLSYNHLTSDLKTCLLHFGIFPEDSEIPVKKLMRSWMAEGFLE-ND-E---GEAEKCLQDLVNRCLV-LVCKS-DEKIISCKVHDLIYELCLREV-EGNV-MRKMQPFKH
>PHT52226.1
SK-ESLDI-KVK-NNMVGRDDQLKRLLKDLTRSDEP--KVIPIVGMGGIGKTTLAKEVYNH-ILC-HF-DVAWATVSQ-HNKKEIL--L---LH-S-KS-EA-ELADKLQKSLKRKRYLIVLDDIWSCEV--WDGLTRCFPTNAGSRILLTTRNNELACYAS------LWMNFMDQDESWSLFKSAAFSE---A--LPEFETVGKQ--------------------------------------------------------------------------------------------------------------------------------------------------------------------
>PHT52228.1
SK-ESTDI-YVE-NNMVGRDDQRKRLVEDLTRSGEP--KVIPIVGMGGIGKTTLANEVYND-ISS-HF-DVAWATVSQ-QNVKDIL--L---LR-S----EA-KLADMLQKSLKGKRYLIVLDDMWKTEA--WDSVRLCFPSNKGSGILLMSR-------------------------------------------------------------------------------------------------------------------------------------------------------------------------------------------------------------------------
>PHT52230.1
SK-ESLDI-NVK-SNMVGRDDQKERLLEDLTVSSEP--KVIPIVGMGGIGKTTLAKEVYNH-ILQ-RF-DVAWATISQ-HNIKEIL--L---LQ-S-KG-KP-ELADMLQKSLKRRRYLIVLDDIWSCEV--WDGVRQCFPTNAGSRILLTTRNDEVACYAS------LRMSFMDQDKSWSLFKSAAFNE---A--LPEFETVGKQIAEKCHGLPLTIVVVAGLLK-R---AIDWENVAKDVKSF--VTNDPDEQCSRVLGLSYNHLTSDLKTCLLHFGIFPEDIDIPVKRLVRSWMAEGFLE-ND-E---GEAEKCLQELVDRCLV-LVCKS-DGKIRSCKVHDLIHDMCVREI-QGNV----------
>PHT52231.1
NF-QNIEY-NVE-KIMVGRDDQRERLLNDLTISGEP--KGIPIVGMGGIGKTTLAKEVYND-IRS-HF-DVAWATVSQ-HNVKEIL--L---LR-S-SR-EA-ELADMLQKSLKGKRYLIVLDDIWKSEA--WDAVRLCLP---------------------------------------------MWSE---E--NP----------------------------------------------------------------------------------------------------------------------------------------------------------------------------
>PHT52233.1
PK-E--DI-NVK-NSMVGRDDQRERLLDDLTRFGEL--KVIPIVGMGGIGKTTLAKEVYNH-IIY-HF-DVAWATVSQ-HNVKGIL--L---LH-S-GS-EA-ELADMLQKSLKGKRYLIVLDDIWSSEV--WDDVRLCFPSNAGSRILLTTRSNEVACHAS------TQIDFMDQDESWNLFKSAAFNE---A--LPEFETIGKQIADECHGLPLTIVVVAGLLK-R---AIDWESVSKDVTSF--VTNDPDEQCSHILGLSFNHLNSDLKACLLYFGIFSEDAEIPVKYLMRLWMAEGFLE-SD-E---GEAEKCLQELVDRCLV-LDCKS-DGKIRSCKVHDLIHDLCLREV-LENV------PFKR
>PHT52234.1
SK-ESAD--NVE-NNMVGRDDQRERLVEHLTTSGEP--KVIPIVGMGGIGKTTLANEVYND-IRS-HF-YVAWATISQ-HNVKEIL--L---LH-S-ES-EA-ELADMLQKSLKGKRYLIVLDDMWKTEA--WDAVRQCFPRNKGSGILLTTRNTEVARYAS------LLMRFMDEDESWNLFKSVAFSE---E--LPDLETIGKQIADECHGLPLTIVVVAGLLK-R---VIDWESVAKDVKSF--VTNDPDERCSRVLGLSYDHLTSDLKTCLLHFGIFPEDSDIPVKRLVRSWMAEGFLE-ND-E---GEAEKCLQELVDRCLV-LVSKS-DGKIRSCKVHDLIYDLCLREI-QGNV-MQKMQPFKR
>PHT52235.1
TY-------DVE--IMVGHETEFEMMLDLLARRSE--LEVVSVVGMGGIGKTTLARKLYNY-IMS-RF-DIGEVTVSQ-FCARNVL--L---LS-SILE-D--KLADQLQKLLKGKRYFVVIDDIWTTGA--WDNMRGCFP-NNGSRILLTTRNVEVAEYASGK----YQMRLMNFEESWSLLYERVFND---SF--PEFERLGKQIALKCGGLPLAIVLIAGLLSNK---TLMWRSVAENVSSV--VST--EVQCMKVLALSYHHLPSHLKPCFLYFAIFPEDKLISADKLVELWVVEGFLK-S--E---EVAEKYLKDLIDRSLI-SIGH--DGKIESCGIHDVIRELCLRKA-QMNIVQCSSKSRGR
>PHT52236.1
TY-------AVE--IMVGHETEFEMMLDVLARESE--LEVVSVVGMGGIGKTTLATKLYNY-IMS-RF-DIGEVTVSQ-FCARNVL--L---LS-SIQE-D--KLADQLQKLLRGKRYFVVIDDIWTTGA--WDNMRRCFP-NNGSRILLTTRNVEVAEYASGK----YPMRLMNFEESWSLLYEKVFND---SF--PEFEWFGRQIALKCGGLPLAIVLIAGLLSNK---TLMWRSVAENVSSV--VST--EVQCMKVLALSYHHLPSHLKPCFLYFAIFPEDKLISVDRLVELWVVEGFLK-S---------EKYLKDLIDRSLI-SIGH--DGKIESCGIHDVIRELCLRKA-QMNIVQCSSKSRGR
>PHT52237.1
PY-------AVE--MMVGYETEFEMMLDQLTRERE--LEVVSIVGMGGIGKTTLATKLYSH-IMS-HF-EIAKATVSQ-HCVRNIL--L---LS-TT------ELRDRLQKLLKRKRYLVVIDDIWTTEA--WDDIKLCFP-NNGSRIILTTRNVEVTEYASGK----YHMRLMNFDESWSLLYEKVFKD---SF--PEFGQLGKQIAFKCGGLPLSIVLIGGLLSKK---SLDWQSVASNVSST--VSTDVDVQCMKVLALSYHYLPSHLKPCFLYFAIFSEDQLIFVDKVKQLWVAEGFLK-C--E---EVSETCLNQLIDRSLI-STCE--FGKIESCGMHDVTREFCLREA-QMNFMPCSSKSRGR
>PHT52261.1
NL-------ALQ--KMIGCENEFEMIRDQLTRTSQ--LDVVSVVGMGGIGKTTLANKIYND-ILF-RF-DIAKATVSQ-YCARNVL--L---LS-SVQD-D--QLADRLQKFLKGRRYLIFIDDIWSKEA--WDDVKLCFP-DCGSRILLTTRNMEVAEYASGE----YQMSFLNHDESWNLLRVKVFDA---CF--PEFEKVGKQIALNCKGLPLAIVVIAGLLLKK---SLEWKSVSESITSL--ISTDLEVQCMRVLALSYHHLPHHLKSFFLYFAIFPEDELISVDKLVNLWVAEGF---S--E---QYAEQCLTDLIGRSLI-FIHH--DGKIKACGMHDVIRELCLREA-QLNFRHFSTK-R-R
>PHT52273.1
PK-ESTNI-NVE-NSMVGRDDQRKRLVEDLTRSGEP--KVIPIIGMGGIGKTTLANKVYND-IRS-HF-DVAWATISQ-HNVKEIL--L---LR-C-ND-EA-ELANMLQKSLKGKRYLIVLDDMWKNEA--WDAVRLCFPSNKGSGILLTTRNTEVARDAS------LQMDLMGPNECWNLFKSVAFNE---A--LPEFETIGKQIAEKCHGLPLTIAVVAGLLK-R---AIDWKSVAKDVKSL--VTNDPDERCSRVLGLSYNHLTSVLKTCLLHFGIFPEDSELPAKNLMRSWMAEGFLE-ND-E---GEAEKCLQELVDRCLV-LVCKS-DGKIRSCKVHDLIYDLCVREI-QENI-MQIMQPFKS
>PHT52275.1
SK-ESTDI-NVK-NNMVGRDDQRKRLVEDLTRSGEP--KVIPIVGMGGIGKTTLANEVYND-IRS-HF-DVAWATVSQ-QNVKEIL--L---LR-S-GS-EA-ELADMLQKSLKCKRYLIVLDDIWKSEA--WDA-----------------------------------MDLMGPDESWSLFKSVAFSE---A--LPEFETVGKQIADECHGLPLTIVVVAGLLK-R---AIDWRSVAKDVKSF--VTNDPDERCSRVLGLSYNRLTSDLKACLLHFGIFPEDSDIPVKNLMRKWMAEGFLE-ND-E---GEAEKCLQELVDRCLV-LVCKS-DGKVMSCKVHDLIYDLCQTEL-QENI--------KR
>PHT52276.1
-------M-NVE-NSMVGRDDHRKWLVEDLTRSGEP--KVIPIVGMGGIGKTTLANKVYNN-IRS-HF-DVAWATVSQ-HNVKEIL--L---LR-S-ND-EA-ELANMLQRSLKGKSYLIVLDDMWKSEA--WDAVRLCFPSNKGSGILLTTRNTEVARDAS------LQMDLMGSNECWNLFKSVAFNE---A--LPEFATIGKQIAEKCHGLPLTIAVVAGLLK-R---AIDWKSVAKDVK------------------------------------IFREDSEIPAKKLMRSWMAEGFLE-ND-E---GEAEKCLQELVDRCLV-LICKS-DGKIRSC------YGIC------HSL----------
>PHT52279.1
SK-EPLDI-NVN-NNMVGRDDLKERLLEDLTIHEEH--KVIPIVGMGGIGKTTLAKEVYNH-VL------------------------------------------------------------------------------------------------------------------------------------------------------------------------------------------------------------------------------------------------------------------------------------------------------------------
>PHT52282.1
SK-KSTNI-NVE-NSMVGRDDQRKRLVEDLTRSGEP--KVIPIVGMGGIGKTTLANEVYND-IRS-HF-DVAWATVSQ-HNVKEIL--L---LQ-S-ND-EA-ELPNMLQKSLKGKRYLIVLDDMWESEA--WDDVRLCFPSNKGSGILLTTRNTEVARDAS------LQMSFMDQDESWNLFKSAAFNE---A--LTEFETIGKQIADECHGLPLTIVVVAGLLK-R---AIDWRCVAKDVKSY--ITNDPDEQCSHVLGLSYNHLTSDLKTCLLYFGIFPEDSEIPVKNLMRSWMAEGFLE-ND-E---GEVEKCLQELVDRCLV-LVCKS-DEKIRSCKVHDLIYDLCVREI-RENI-MQKMHPFKR
>PHT52286.1
PK-EFLHT-YVE-NNMVGRDDQMKWMLTELTRSGEL--KVIPIVGMGGVGKTTLAKEVYND-IRL-HF-DVAWATVSQ-HNIKEIL--L---WR-C-DS-EA-ELAEMLQKSLKGKRYLIVLDDMWKTEA--WDAVRQCFPRNKGSGILLTTRNTEVALYAS------LQMSFMDQHESWNLFESIAFNE---V--LPEFETIGKQIVDKCHGLPLSISVVAGLLK-R---TIYWENVAKDVKS---VTNDPDKQFLDVLGLSYNQLTSDLKACLLYFGIFPEDKEISAKSLARFWMAEGFLE-ND-E---GEAEKCLHELVDRCLV-LVCKS-DGKIRSCKVHDLIHDLCLREI-QGNV-MHMMQPFKK
>PHT52288.1
---------------MVGRDDQKEHLLEDLTVSGEP--KVIPIVGMGDIGKTTLAKEVYNH-ILR-RF-DVAGATISQ-HNIKEIL--L---LQ-S-KG-EA-ELADMLQKSLKRKRYLIVLDDIWSCEV--WDGVRQCFPTNAGSRILLTTRNDEVACYAS------LRMSFMDQDKSWSLFKSAAFNE---A--LPEFETVGKQIAEKCHGLPLTIVVVAGLLK-R---AIDWENVAKDVKSF--VTNDPDEQCSRVLGLSYNHLTSDLKTCLLHFGIFPEDIDIPVKRLVRSWMAEGFLE-ND-E---GEAEKCLQELVDRCLV-LVFKS-DGKIRSCKVHDLIHDMCVIEI-QGNV----------
>PHT52290.1
SE-GSLNI-NVN-NHTVGRDDQKERLLEHLTKSGES--KVIPIVGMGGIGKTTLAKEVYSY-ILR-RF-DVAWATVSQ-QNIKEIL--L---LQ-S-KG-EA-EV-----KSLKRKR----------------------------SRILLTTRNDEVGCYAS------LRMSFMDQDESWNLFKSAAFSE---A--LPEFETVGKQIADECHGLPLTIVVVAGLLK-R---AIDWESVAKDVKSF--FTNDPDERCSRVLGLSYNHLTSDLKTCLLHFGIFREDSEIPAKKLMRSWMAEGFLE-ND-E---GEAEKCLQELVDRCLV-LVCKS-DGKIRSYKVHDLIYDLCLKEI-QENI-MHKMQPFKC
>PHT52291.1
SM-RSLPN-EAS-NNMVGSGKEKKRVLEEIRGSDEQ--KIFPIVGMGGIGKTTLAKQVFNH-IQS-HF-DIAWATISK-YNVKEIL--L---LQ-S-RS-EA-ELADLLRKYLKRKRYLIVKDDIWNYKA--WDETRQCFPINNGSRILLTTRHTEVALYTL------LKMNLMNSDESWYLFKSKAYNE---R--FPELKATGKEISKRCQGLPLRIVVVSGLFCKS---TKEWKNVAKHIKSF--LMKDPAEQCLRVVALSYNYLPNDLKACLLYLGIFPEDSEISVKRLVRLWIAEGFLE-GD-E---EAAENRLQDLVDTCLT-LASQC-DGKIKTCRVHVLVNELCLREA-HENL-IQKGD----
>PHT52293.1
SK-ESTNI-NAE-NNMVGRDDQRKRLVEDLTRSVEP--KVIPIVGMGGIGKTTLANEVYKD-IRS-HF-DVAWATVSQ-HNAKEIL--L---LR-S-ND-EA-ELANMLKKSLMGKRYLIVLDDMWKTKA--WDDVRLCFPSNKGSIILLTTRITEVARDAS------LQMDLMGPDESWILFKSVAFSE---G--LPDLKTIGKQIAEKCHGLPLTIAVVAGLLK-R---AIDWENVAKDVKSF--VTNDPDKQCSRVLGLSYNHLTSCLKTCLLHFGIFPEDSEIPTKKLMRSWVAEGFLE-ND-E---GEAEKCLQELVDRCLV-IVCKS-DGKIRSCKVHDLIYDLCVREI-QENI-MPKMLPFKS
>PHT52294.1
SK-ESTDI-NVE-NNMVGRDDQRKRLVEDLTRSGES--KVIPIVGMGGIGKTTLANEVYNH-ILR-RF-DVAWATVSQ-HSRKEIL--L---LQ-S-RG-GS-ELADMLQKSLKRKRYLIVLDDIRSCEV--WDGVRQCFTTNAGSRILLTTRDNKVARDAS------MQLNFMDQDESWSLFKSAAFNE---A--LSEFETIGKKIAEKCHGLPLTIVVFAGLLK-R---AIDWRSVAKDVTSF--ITNDPDKQCSHVLGWSYNHLTSDLKACLLHFGIFREDKEIPVKNLMRSLMAEGFLE-ND-E---GEAEKCLQELVDRCLV-LVCKS-DGKIRSCKVHDLIYDLCMRKI-QENI-MQKMHPFKC
>PHT52297.1
SK-EPTDM-TVE-SSMVGRDDHRKRLVEDLTRSGEP--KVIPIVGMGGIGKTTLANEVYNN-IRS-HF-DVAWATVSQ-HNVKEIL--L---LR-S-ND-EA-ELANMLQRSLKGKRYLIVLDDMWKNEA--WDAVRLCFPSNKGSGILLTTRNTEVARDAS------LQMDLMGPNECWNLFKSVAFNE---A--LPEFETIGKQIAEKCHGLPLTIAVVAGILK-R---AIDWKSVAKDVKSL--VTNDPDERCSRVLGLSYNHLTSDLKACLLHFGIFREDSEIPAKKLMRSWMAEGFLE-ND-E---GEAEKCLQELVDRCLV-LICKS-DGKIRSCKVHDLIYDLCLREI-QGNV-MPVT-----
>PHT52298.1
SK-ESTNI-NVN-NIMVGRDDQKERLLEDLTASGEP--KVIPIVGMGGIGKTTLAKEVYNN-VLR-RF-DVAWATVSQ-HDRKEIL--L---LR-S-RG-EA-ELADMLQKSLKRKRYLIVLDDIWSCEV--WDGVRQCFPTNAGSRILLTTRNNEIACYAS------MQMDFMDQDESWNLFESAAFSE---A--LTEFETVGKQIADECHGLPLTIVVVAGLLK-R---AIDWESVAKDVKSF--ITNDPDERCSRVLGLSYDHLTSDLKTCLLHFGIFPEDSDIPVKRLVRSWMAEGFLE-ND-E---GGAEKCLQELVDRCLV-LACKS-DGKIRSCKVHDLIYNLCLREV-QENI-MQKMQPFKR
>PHT52299.1
SK-ESTNI-NVN-NIMVGRDDQKERLLEDLTASGEP--KVIPIVGMGGIGKTTLAKEVYNN-VLR-RF-DVAWATVSQ-HDRKEIL--L---LR-S-RG-EA-ELADMLQKSLKRKRYLIVLDDIWSCEV--WDGVRQCFPTNAGSRILLTTRNNEIACYAS------MQMDFMDQDESWNLFESAAFSE---A--LTN---------------------------------------------------------------------------------------------------------------------------------------------------------------------------
>PHT52300.1
---------------MVGRDDQKERLLEDLTASGEP--KVIPIVGMGGIGKTTLAKEVYNN-VLR-RF-DVAWATVSQ-HDRKEIL--L---LR-S-RG-EA-ELADMLQKSLKRKRYLIVLDDIWSCEV--WDGVRQCFPTNAGSRILLTTRNNEVACYAS------MQMDFMDQDESWNLFESAAFNE---A--SSEFETIGKKIAEKCHGLPLTIVVVAGLLK-R---EIYWKSVAKDVTSF--VTNDPDKQCSRVLGLSYDHLTSDLKTCLLHFGIFPEDSEIPVKKLMRSWMAEGFLE-ND-E---GEAEKCLQDLVNRCLV-LVCKS-DEKIISCKVHDLIYELCLREV-EGSV-MRKMQPFKH
>PHT52302.1
SK-ESLDI-KVK-NNMVGRDDQMKRLLKDLTRSDEP--KVIPIVGMGGIGKTTLAKEVYNH-ILC-HF-DVAWATVSQ-HNKKEIF--L---LR-S-KS-EA-ELADKLQKSLKRKRYLIVLDDIWSCEV--WDGLTRCFPTNAGSRILLTTRNNELACYVS------LWMNFMDQDESWSLFKSAAFSE---A--LPEFQTVGKQS-------------------------------QMNVT-----------------------------------------------------------E-KD-E---GEAEKCLQDLVDRCLV-LVRMS-DEKIRSCKVHDLIYDLCLREI-QGNV-----EP---
>PHT52304.1
SK-ESTDI-NVE-NNMVGRDDQRKRLVEDLTRSGEP--KVIPIVGMGGIGKTTLANEVYND-IRS-HF-DVAWATVSQ-HNVKKIL--L---LR-S-ND-EA-ELANMLQKSLKGKRYLIVLDDMWKTEA--WDAVRLCFPSNNGSGILLTTRNTEVAHDAS------LQMDLMGPNESWNLFKSVAFNE---A--LPELETIGKRIAEKCHGLPLTIVVVAGLLK-R---AIDWKSVAKNVKSL--VTNDPDERCSRVLGLSYNHLTSDLKACLLHFVIFREDSEIPVKKLIRSWMAEEFLE-ND-E---GEAEKCLQELVDRCLV-LACKS-DGKIRSCKVHDLIYDLCVREI-QENI-MQKMQPFKC
>PHT52306.1
-----------------------ERLLEDLTGSGEP--KVIPIVGMGGIGKTTLAKEVYYH-ILR-RF-DVAWAIVSQ-HNIKEIL--L---LQ-S-KG-EV-ELEDMLQKSLKRKRYLIVLDDIWSCEV--WDGVRRCFPTNAGNRILLTTRNNEVARDAS------MQMNFMDQDESWNLFKSAAFNE---A--LPEFETIGKKISEKCHGLPLTIVVVAGLLK-R---AIDWESVVKDVTSF--ITNDPDEQCSHVLGLSYNHLAGNLKTCLQHFGIFPEDGEIPAKKLMRKWMAEGFLE-ND-E---GEAKKCLQELVDRCLV-LVCKS-DGKIRSCKVHDLIYDLCIREI-QENI-MQKMHPFKR
>PHT52316.1
SK-ESLDI-NFN-NNMIGRDDQKERLLEDLTGSGEP--KVIPIVGMGGIGKTTLAKEVYNH-ILR-RF-DVAWAIVSQ-HNIKEIL--L---LQ-S-------------------------------CEV--WDGVRRCFPTNAGSRILLTTRNNEVARNAS------MQMNFMDQDESWNLFKSASFNE---A--LSEFETIGKKIAEKCHGLPLTIVVVAGFLK-R---EIDWKSVAIDVTSF--ITNDPDEQCSHVLGLSYNHLTSDLKTCLLHFGIFPEDSEIPAKNLMRSWMAEGFLE-ND-E---GVAEKCLQELVDRCLV-LVCKS-DGKIRSCKVHDLIYDLCMREI-QGNV-MQKMQPFKL
>PHT52379.1
SK-ESTNI-NVE-NSMIGRDDQRKRLLEDLTRSGET--KVIPIVGMGGIGKTTLANEVYND-IHS-HF-DVAWATVSQ-QNVKEIL--L---LR-S----EA-ELADMLQKSLKGNRYLIALDDMWKTE--------LLFSSGPSKTTSLFP--------------------------------------------------------------------------------------------------------------------------------------------------------------------------------------------------------------------------
>PHT52381.1
SE-GSLNI-KVN-NNMVGRDDQKERLLEDLTGSGEP--KVIPIVGMGGIGKTTLAKEVYNH-ILR-HF-DIAWATVSQ-HNINEVL--L---LQ-S-SS-EA-ELADMLQKSVKRKSYLIVLDDIWSFEV--WDGVTRCFPTNAGSRILLPTRNNEVACYAS------LQMSFMDQDESWSLFKSAAFSE---A--LTEFETVGKQIADECHGLPLTIVVVVGLLK-R---AIDWEGVAKDVKSF--VTNDPDERCSRVLGLSYDHLTSDLKTCLLHFGIFPEDSDIPVKRLVRSWMAEGFLE-ND-E---GEAEKCLQELVDRCLV-LACKS-DGKIRSCKVHDLIYNLCLREV-QENI-MQKMQPFRR
>PHT52389.1
SK-ESTNI-NVE-NSMVGRDDQRKRLVQDLTRSGEP--KVIPIVGMGGIGKTTLANEVYND-IRS-HF-DVAWASISQ-HNVKEIL--L---LC-C-DD-EA-ELANMLQKSLKGKRYLIVLDDMWKSEA--WDALRLCFPSNKGSRILLTTRNTEVARDAS------LQMDIMSPDESWNLFKSVAYNE---A--LSEFETIGKKIAKKCHGLPLTIAVVAGLLK-R---AIDWENVAKDVKSF--VTNDPDERCSRVLGLSYNHLTSVLKTCLLRFGIFPEDSEIPAKNLMRSWMAEGFLE-ND-E---GETEKCLQELVDRCLV-LVCKS-DGKIRSCKVHDLIYDLCVREI-QENI-MPKMLPFKS
>PHT52390.1
SK-ESLDI-NVN-NNMVGRDDQMKQLLEDLTISGEP--KVIPIVGMGGIGKTTLAKEVYNN-VLH-RF-DVSWATVSQ-HNRKEIL--L---LQ-S-IG-EA-ELADMLQKS----------------------------------------------------------------------------------------------------------------LK-RYLISCVWDGLR---RCF--PTE--DNAGSRVLSVQMDLMSPDESWSLFKSAAFSEDSEIPAKRLVRSWMAEEFLE-ND-E---GEAEKCLQELVDRCLV-LVYKS-DGKIRSCKVHDLIYDLCVREI-QENI-MQKMQPFKR
>PHT52393.1
SE-GSLNI-NVN-NNMVGRDDQKECLLENLTRFGEP--KVIPIVGMGGIGKTTLAKEVYNH-ILR-HF-DVAWATVSQ----------------------------------------------------------------------------------------------------------------------------------------------------------------------------------------------------------------------------------------------------------------------------------------------------
>PHT52396.1
LK-ESTNI-NVE-NSMVGRDDQRKRLVQNLTRSGEP--KVIPIVAMGGIGKTTLANEVYND-IRS-HF-DVAWATVSQ-HNVKEIL--L---LR-S-ND-EA-ELANMLQKSLK-------------------------------------------AHDAC------LQMDLMGPDESWNLFKSVALNE---A--LPEFETIGKQIADECHGLPLTIAVVAGLLK-R---AINWKSVEEDVNSF--VSNDPDERCSRVVGLSYDHLTSDLKACLLHFGIFPEGSEIPVKNLMRSWMAEGFLE-ND-E---REAKKCLQELVDRCLV-LVCKS-DGKIRSCKVHDLIYGLCLREI-RGNV-MHKMQPFKR
>PHT52411.1
RV-KKIN--LV------GMESHMNKVYKML--SG--GVRFLGI-GMSGVGKTTLARVIYE--IRS-EF-EGCFLDRSS-H---GLEEIL---LS-EIRI-NN-EGANMQKLRLRYKKILLVLDDVDDQDALAWF---------PGSRVIITTKDKHLLVKYVEKI---YRLRTLNYDESFQLFKQHAFKKNH-----P--ADLSAQVIKHTGGLPLALKVLGSFLY-GR--GLEWTSEV-ELIQIP--EN----EILKKLEPSFTGLHTIEQKIFLDIACF-----FSGKEVIRILESFHFS---------VIG---IKVLMEKSLITIL-----DR---IIMHQLIQEMGWHIL-REAS---------R
>PHT52414.1
RV-KQID--LV------GMELHLQKVYKML--SD--EVRFLGI-GMGGVGKTTLARVIYD--IRS-QF-EGCFLDRSS-Q---GLEEIL---LS-EIRI-NN-EGDNLQRKRLQCKKVLLVLDDVDDQDALALF---------PGSRIIITTKDKHLLVKHVEKI---YRMKPLNEYESFRLFKQHAFKKIY-----P--DDLSAQVIKRTAGLPLALKVLGSYLY-GR--DLEWTSEV-ELEQIP--EN----EILQKLERSFTKLNSVEKKLFLDIACF-----FTGKKVIRILDSFNFR---------AIG---IKVLMEKSLITIS-----ER---ILMHQLIQEMGWHIV-REAS---------R
>PHT52562.1
-------M-NVE-NSMVGRDDHRKRLVEDLTRSGEP--KVIPIVGMGGIGKTTLANEVYNN-IRS-HF-DVAWATVSQ-HNVKEIF--L---LR-S-ND-EA-ELANMLQRSLKGKRYLIVLDDMWKSEA--WDAVRLRFPSNKGSGILLTTRNTEVARD-----------------------------------------------SEKCHGLPLTIAVVAGLLK-R---AIDWESVAKDVKSL--VTNDPDERCSRVLGLSYNHLTSDLKACLLHLGIFQEDSEIPAKKLMRSWMAEGFLE-ND-E---GEAEKCLQELVDRCLV-LICKS-DGKIRSCKVHDIIYDLCLREI-QGNV-MPVT-----
>PHT52568.1
SK-ESLDI-NVN-NNMVGRDDQMKRLLEVLTTSGEP--KVIPIVGMGGIGKTTLAKEVYNH-ILR-RF-DVSWATVSQ-HNVKEIL--L---LQ-S-KG-EA-ELADMLQKSLKRKRYLIVLDDIWSCEV--WDGVRRCFPTNAGSRILLTTRNDEVACYAS------LRMSFMDEDESWSLFKSAAFNE---A--LPEFETVGKQIADECHGLPLTIVVVAGLLK-R---AIDWRSVAKDVKSF--VTNDPDERCSHVLGLSYDHLTSDLKTCLLHFGIFPEDSEIPVKNLMRSWMAEGYLE-ND-E---GEAEKCLQELVDRCLV-LVCKS-DGKIRSCKVHDLIYDLCVREI-QENI-MQKIQPFKR
>PHT52576.1
SN-ESLDI-NVN-NNMVGRDDQKEHLLEDLTGSCEP--KVILIAGMGGIGKTTLAKEVFNH-IIR-R-----WATVSQ-HNIKEIF--L---LQ-S-K-------------------------------V--WDGVKRCFPTNAGSRILLTTRSNEVACYAS------MQMDFMDQDESWNLFKSVAFSE---A--LPEFETVGKQIADECHGLPLTIVMVAGLLK-R---AIDWEIVARDVTSF--VTNNPDER-----------------------------SEIPVKNLMISWMAEGFLE-ND-E---GEAEKCLQELVDRCLV-LVFKN-DGKIRSCKVHDLIYDLCLREI-QENI-MQKMQPYKR
>PHT52578.1
SK-ESMYN-NDE-NSMVGRDDQKECLLEDLTGSGEP--KVIPIVGMGGIGKTTLVKEVYNH-ILR-RF-DVAWATVSQ-HNIKEIL--L---LQ-S-KG-EA-ELADMLQKSLKRKRYLIVLDDIWSCEV--WDGVRRCFPTNAGSRILLTTRNDEVACYAS------LRMSFMDQDESWSLFKSAAFSE---A--LPEFETVGKQIADECHGLPLTIVVIAGLLK-R---AIDWESVAKDVKSF--LTNDPDEQCSRVLGLSYNHLTSDLKTCLLYFENFPEDTEIPVKHLMRIWMAEGFLE-ND-E---GEAEKCLQDLVDRCLV-LVCKS-DGKIRSCKVHDLIHDLCVREI-QGNV----RSKFQS
>PHT52581.1
SR-ESLDI-NVN-NNMVGRDDLKERLLEDLTIHDEH--KVIPIVGMGGIGKTTLAKEVYNH-VL------------------------------------------------------------------------------------------------------------------------------------------------------------------------------------------------------------------------------------------------------------------------------------------------------------------
>PHT52585.1
SK-ESTNI-NVE-NNMIRRDDQKKWLVERLTRFGEA--KVIPIVGMGGIGKTTLAKEVYNH-ILC-HF-DDAWATISQ-YNK-----------------------GNFAEPS--------VIDDQ--------NG-------------------------------------------------------------------------------------------------------------------------------------------------------------------------------------------------------------------------------------------
>PHT52586.1
SE-GSLNI-NVN-NNMVGRDDQKERLLEDLTGSGEP--EVIPIVGMGGIGKTTLAKEVYHH-ILS-RF-DVAWATVSQ-HNIMEIL--L---LQ-S-KG-EP-ELEDMLQKSLKRKRYLIVLDDIWSCEV--WDGVRRCFPTNAGSRILLTTRNDEIAGYAS------MQMNFMDQDESWNLFKSVAFSE---E--LPDLETIGKQIVEKCHGLPLTIVVVAGLLK-R---AIDWESVAKDVKSF--VTNDPDDRCSRVLGLSYNHLTSDLKTCLLHFGVFPEDREIPVKNLMRAWMAEGFL-----E---GVAEKCLQELVDRCLV-LVCKS-DGKIRSCKVHDLIYDLCLREI-QGNV----------
>PHT52589.1
SK-ESTNI-NVE-NNMVGRDDQRKRLVEDLTRSGEP--KVIPIVGMGGIGKTTLANEVYNH-ILC-HF-DVAWATVSQ-HNIKEIL--L---LR-S-KG-EA-KLADMLQKSLKGKRYLIVLDDMWKTEA--WDTVRLCFPSNKGSGILLTTRNTEVARNAS------LQMGFMDQDESWNLFKSAAFNK---A--LPEYENIGKQIADECHGLPLTIVVVAGLLK-R---AIDWKSVAKDVKSV--VTNDPDERCSRVLGLSYNHLTSDLKACLLHFGIFPEDSDIPVKKLMRSWMAEGFME-ND-E---GEAEKCLQELVDRCLV-LVCKS-DGKIRSCKVHDLIYDLCVREI-QENI-MQKMQPFKC
>PHT52590.1
SK-EPTDM-NVE-NSMVGRDDQRKRLVEDLTRSGEP--KVIPIVGMGGIGKTTLANEVYND-IRS-HF-DVAWATISQ-HNVKEIL--L---LR-S-ND-EA-KLADRLQKSLKGKRYLIVLDDMWKTEA--WDAVRLCFPSNKGSGILLTTRNTEVARDDS------LKMGFMGPDDSWNLFKSVAFNE---A--LPEFETIGKQIAKQCHGLPLTIAVVAGLLR-R---AIDWENVAKDVKSF--VTNDVDERCSRVLRLSYNHLPSDLKTCLLHFGIFPEDSEIPAKNLMRIWMAEGFLE-ND-E---GGAEKCLQELVDRCLV-LVCKS-DGKIRSCMVHDLIYDLCVREI-QENI-MQKMQPFKR
>PHT52591.1
---------------MVGRDDQMKQLLEDLTISGEP--KIIPIVGMGGIGKTTLAKEVYNN-VLR-CF-DVSWATVSP-HNRKEIL--L---LQ-S-IG-EA-ELADMLQKSLKRKRYLIVLDDIWSCEV--WDGLRRCFPTNAGSRILLTTRDNEVAHYAS------VQMDLMSPDESWSLFKSEASGE---A--LPGLEDVGKQIVDECHGLPLTIIVVAGLLK-R---AIDWESVAKDVKSF--VTNDPDERCSHVLGLSYNHLTSDLKTCLLHFGIFPEDNEIPAKRLVRSWMAEEFLE-ND-E---GEAEKCLQELVDRCLV-LVCKS-DGKMRS------------------------------
>PHT52592.1
SK-ESLDI-NVN-NNMVGRDDQMKRLLEVLTTSGEP--KVIPIVGMGGIGKTTLAKEVYNH-ILC-RF-DVSWATVSQ-HNVKEIL--L---LQ-S-KG-EA-ELADMLQKSLKRKRYLIVLDDIWSCEV--WDGVRRCFPTNAGNRILLTTRNDEVACYVS------LRMSFMDQDESWSLFKSAAFNE---A--LPEFETVGKQIADECHGLPLTIVMVAGLLK-R---AIDWRSVAKDVKSF--VTNDPDERCSHVLGLSYDHLTSDLKTCLLHFGIFPEDSEIPVKNLMRSWMAEGYLE-ND-E---GKAEKCLQELVDRCLL-LVCKS-DGKIRSCKVHDLIYDLCVREI-QENI-MQKIQPFKR
>PHT52595.1
SK-ESTNI-NVE-NSMIGRDDQRKRLLEDLTRSCET--KVIPIVGMGGIGKTTLANEVYND-IRS-HF-DVAWATVSQ-QNVKEIL--L---LR-S----EA-ELADMLQKSLKGKRYLIVLDDM-----------------------------------------------------------------------------------------------------------------------------------------------------------------------------------------------------------------------------------------------------
>PHT52596.1
NF-QNIKY-NVK-KIIVGRDDQRERLLNDLTTSGEP--KVIPIVGMGGIGKTTLAKEVYNH-ILR-RF-DVAWATVSQ-HNRKEIL--L---LE-S-RG-EA-ELEDMLQKSLKRKRYLIVLDDIWSCEV--WDRVRRCFPTNAGSRILLTTRNNEVARYAS------LRMNFMDQDESWNLFKSAAFNE---A--LPEFETIGKQIAEKCHGLPLTIVVVAGLLK-R---AIYWKSVAKDVTSF--VTNDPDKQCSRVLGLSYDHLTSDLKTCLLHFGIFPEDSEIPAKNLMRSWMAEGFLE-ND-E---GEAEKYLKELVDRCLV-IICKS-DGKVRSCKVHDLIYDLCVREI-QENI-MHQMQTFKR
>PHT52597.1
SE-GSLNI-KVN-NNMVGRDDQKERLLEDLTGSGEP--KVIPIVGMGGIGKTTVAKEVYNH-ILR-RF-DIAWATVSQ-HNIKEVL--L---LQ-S-SG-EA-ELADMLQKSLKIKRYLIVLDDIWSFEV--WDGVTRCFPTNAGSRILLTTRNNEVACY-------------------------AAFSE---A--LTEFETVGKQIADECHRLPLTIVVVDGLLK-R---AIDWQGVAKDVKSF--VTNDPDERCSRVLGLSYDHLTSDLKTCLLHFGIFPEDSDIPVKRLVRSWMAEGFLE-ND-E---GEAEKCLQELVDRCLV-LACKS-DGKIRSCKVHDLIYNLCLREV-QENI-MQKMQPFKR
>PHT52598.1
SK-ESTNI-NVN-NSMVGRDDQKERLLEDLTASGEP--KVIPIVGMGGIGKTTLAKAVYNN-VLR-HF-DVAWATVSQ-HDRKEIL--L---LH-S-KS-EA-ELADKLQKSLKRKRYLIVLDDIWSCEV--WDGVRQCFPTNAGSRILLTTRNNEVSCYAS------MQMNFMDQDESWNLFKSAAFNE---A--LSEFETIGKKIAEKCHGLPLTIVVVAGLLK-R---EIYWKSFAKDVTSF--VTNDPDKQCSRVLGLSYDHLTSDLKTCLLHFRIFPEDSEIPVKKLMRSWMAEGFLE-ND-E---GEAEKCLQDLVNRCLV-LVCKS-DEKIISCKVHDLIYELCLRVV-EGNV-MRKMQPFKH
>PHT52599.1
SK-ESTDI-NVE-NNMVGRDDQRKRLVEDLTRSGEP--KVIPIVGMGGIGKTTLANAVYND-IRS-HF-DVAWATVSQ-HNVKKIL--L---LH-S-ND-EA-ELASMLQKSLKGKRYLIVLDDMWKTEA--WDAVRLCFPSNNGSGILLTTRNTEVAHDAS------LQMDLMGPNESWNLFKSVAFNE---A--LPELETIGKQIAEKCHGLPLTIVVVAGLLK-R---AIDWKSVAKNVKSL--VTNDPDERCSRVLGLSYNHLTSDLKACLLHFGIFREDSEVPVKKLMRSWMAEGFLE-ND-E---GEAEKCLQELVDRWLV-LACKS-DGKIRSCKVHDLIYDLCVREI-QENI-MQKMQ----
>PHT52601.1
SK-ESTDI-NVE-NCMVGRDDQRKRLVEDLTRSVEP--KVIPIIGMGGIGKTTLANEVYKD-IRS-HF-DVAWATVSQ-HNAKEIL--L---LR-S-----------------------------------------------------------------------------------------------------------------------LT---------------------------------------------------------------------------------------------------------------------------------------------------------
>PHT52602.1
SK-ESAD--NVE-KNMVGRDDQRERLVEHLTTSGEP--KVIPIVGMGGIGKTTLAKEVYNH-ILR-CF-DVSWATVSQ-HNIKEIM--L---LQ-SIKG-EA-ELADMLQKSLKGKRYLIVLDDLWKTEA--WDAVRQCFPRNKGSGILLTTRNTEVARYAS------LLMRFMDEDESWNLFKSVAFSE---E--LPDLETIGKQIADECHGLPLTIVVVAGLLK-R---VIDWESVAKDVKSF--VTNDPDERCSRVLGLSYDHLTSDLKTCLLHFGIFPEDSDIPVKRLVRSWMAEGFLE-ND-E---GEAEKCLQELVDRCLV-LVSKS-DGKIRSCKVHDLIYDLCLREI-QGNV-MQKMQPFKR
>PHT52603.1
---------------MFGRDDQRKRLEEDLTRSGEP--KVMPIVGMGGIGKTTLANEVYND-IRS-HF-DVAWATVSQ-QNVKEIL--L---LR-S-GS-EA-ELADMLQKSLKGKRNLIVLDDMWKTEA--WDAVRLCFPSNKGSGILLTTRNTEVARNAS------LQMDLMGPDESWSLFKSVAFSE---E--LPDLETIGKQIAEKCHGLLLNIVMVAGLLK-R---TRDWESVAKDVTSF--VTNDPDERCSRVLGLSYNHLTSGLKTCLLHFGIFPEDSEIPTKKLMRSWMAEGFLE-ND-E---GEAEKCLQELVDRCLV-LVCKS-DGKIRSCKCHEQLAALAAAQV-QQNI----------
>PHT53410.1
---------LNP--VVVGLEDDLMRIITRLKGMSS--REVIPILGMGGIGKTTLAKMTYDD-IRD-RF-DMIWVTVSQ-YHTRELL--V---LS-CVDD-D--KLMDRIFKKLKGRRYLVVMDDIWSNDV--WDLMSRTFP-DNGSRIVLTSRIRGVAMHASP-----HEVSLLNADDSWKLLHEKVFEQQ--VC--PELEDIGKQVAQRCQGLPLALLVVAGHLSKR---TPSWKDVAKSVSK--VVVNE-SDNCLGVLAMSYNYLPNHLKPCFLYMGVFPEDSDVDIDRLINLWVSEGFL---------LVGRDCLEDLVSRNLI-MVRNR-NGEWKTCGVHDLVRDLILREA-EEKFMIH---VR-R
>PHT53963.1
TY-TDIR--TLR--HIVGFQDVVQILLAELLK-EE--PSIISIYGMGGLGKTTLARNLYTS-IVS-SF-PTAWICVSQ-YK--DLL--I---IK-SITQ-T--DLEIYLRDLLKGLKYLVVVDDVWHREA--WESLKRAFP-KNGSRVIITTRKEDVAERA-------HRLRFLSQEESWNLFLTKLL-DVQV-----EMERLARDMVDTCGGLPLAIVVLSGLLSHR---ELEWQKVEDHLWKN--IKDD-SIEISYIISLSYNDLPTVLKQCFLYFGVFPEDRVIYADDIMQLWMAEGFIE-R--E---DVAEGFLNELIRRSLI-QVVST-WEKVAECRIHDLLRDLAIKKA-LLNIL--------R
>PHT54010.1
TY-VEIS--TLR--QIVGFQDVLERLLAELLK-PD--PSVISIYGMGGLGKTTHARNLYTS-IIS-NF-PVVWICVSQ-YN--DLL--I---IK-SIA------------------------NNLW------W-----------------------------------------------------------L-----GIDKLGKD--------------------------------------------------------------------------------------------------------------------------------------------------------------------
>PHT54066.1
TY-KDIR--TLR--QIVGFQDVVQRLITELLK-AD--PSAISIYGMGGLGKTTLARNLYTN-IVS-SF-PIAWICVSQ-YN--DLL--I---IK-SITE-T--DLESYLRDLLKERKYLVVVDDVWHREA--WESLKRAFP-KDGSRVIITTRKEDVAERA-------HKLWYLTQEESWDLFCKKLL-DVQT-----EMERLARGMVDKCGGLPLAIVVLSGLLSHR---GLEWQKVKDQLWKT--IKAD-SIEISYILSISYNDLPTVLKQCFLYFGIYPEDREIYADQIMQFWMAEGFIE-R--E---DVAEGFLNELIRRSLI-QVGHI-WDKVATCRIHDLLRDLAVEKA-LVNFL--------R
>PHT54107.1
--------------DIVGFQDVVERFLAELLK-EE--SSVISIYGMGGIGKTTLARNLYNC-LVT-SF-PMAWICVSQ-FN--DLL-----------TE-R--DLQFYLCDILKERKYLVVVDDVWHKAA--WESVKRALP-KNDSRVIITTRKEDVAKSA-------YKLRFLRQEESWDLFCKKAC----------AMEEIAREMVERCGGLPLAIFVLSGLLSQK---SLEWKKVKAHLWRH--MRNN-SIEISHILSLSYNDLSTELKKCFLYFGIFPEDTVISTEKLTRLWMAEGFIE-R--E---DVAEDFLNELVRRSLI-QVAKT-WENIIGCRIHDLLWDLAVKKA-TVKI----------
>PHT54151.1
TY-TNIQ--TLRSVRVVHL-DVVGRLLAKLVK-AE--PTVISIYGMGGLGKTTLARNLYTS-IVC-SF-STAWI----------------------------------------------------------------SFP--NGSRVIITTHKEDVAERA-------HRLRFLSQEESWDLFCRKLL-HVRA-----TMERLDKDMVNKCGGLPLAIVVLSGLLSHK---GLEWKKVKDHLWQN--IKDD-SIEISYILSLTYNDLPTVLKHCFLYFGTFPEDKVVDAENIIWLWMAEGFIE-R--K---DVAEGFLNEL-------------------------------------------------
>PHT54153.1
TY-TDIR--TLR--RLVGFREVVEILLAELLK-EE--PSVISIFGMGGLGKTTLARNLYTN-IVS-SF-PTAWICVSQ-YN--DLL--I---IK-SITE-T--DLESYLRDLLKEDKYLVVVDDVWRREA--WESLKRAFP-KSGSRVIITTRKEDVAERA-------HKLRYLSQEESWDLFCKKLL-DVQA-----AMERLAKDMVDKCGGLPLAIVVLSGLLSHK---GLEWKKVKTQLWQN--IKDD-SLEISFLLSLSYNDLPTALKHCFLSFGMFPEDYVIYAENIIWMWMAEGFIE-R--E---DVGEGFLNELIRRSLI-QSVST-WENIHECRIHDLLRDLAVQKA-LVSFL--------R
>PHT54156.1
------R--TLK--QIVGFQDVVQTLLDELLK-VD--HRAIPIYGMGGLGKTTLVRNLYTS-IVS-SF-PTAWICVSQ----------------------------------------------------------------------------------------------------------------------------------------------------------------------------------------------------------------------------------------------------------------------------------------------------
>PHT54157.1
TY-ADSR--TRR--HSVGFRDVVETLLAELLK-AE--PSVISICGMGGLGKTTLARKLYFS-IVS-SF-QIAWVYVSQ-YN--DLH--I---IE-SITE-S--DLESHLVDLLKEHKYLVVVDDVWQIEA--WESLERAFP-ENGSRVIITTRIKEVAVRA-------HSLRFLGQEESWDLFCRKLL-DVRE-----EMESLAKDMVDECQGLPLAIVVLSGLLSHR---GLEWKRVKAHLWQS--FKYD-SSEIFLILSLSYNDLPTVLKQCFLYIGMFPEDQELEAENIMRLWVAEGFIE-G--E---DVAEGFLNELISRSLV-QVAET-WEKVTRCRVHGLIRDLAIQKA-LANVL--------R
>PHT54158.1
TY-RNIL--KLR--LTVGNQDAVQRLIDELLK-EE--PCVISIYGMGGLGKTTLARNIYTS-IVS-TF-KTAWICVSQ-YN--DLL--I---IK-SITE-R--DLQIHLRDQLKDRKYLLVIDDVWKREA--WESLKRAFP-KKGSRVIITTRKEDVSERA-------HRLHFLSKAESWDLFCRKLL-DNRT-----AMERLARDMVDKCGGLPLAIVVLSGLLSHK---DLEWQQVKDHLWHN--ITEAGTSQISHILSLSYNDLPTELRQCFLYFGTFPENQVVHSDNIIWLWMAEGLVT-R--E---DVAEGFLNELIRRNLI-QVRHT-WGKVTECRIHGLLRDLVVKKA-LINFL--------R
>PHT54238.1
SI----P---VE--IIVGFEEETEWIIRKLTSPSE--VDVISIVGMPGLGKTTLAYKVYTD-VVD-HF-KIAWCTVDQ-RNEKKLL--I---FN-QVNE-D--DIADKLWRQFFGRRYLIVLDDLWDTSM--WDELTRPFPTQKGSRVILTSQKKKVALHG----------------------------------------------ARKHDGLPLVLDLISGVIARK---KKSWLEVLNNLESF-ILKDE-EE-VMKVVQLSYGHLSYHLKPCFLYLASYPKDKDTTISELKDLWSVEGLMK-S--E---DVMGVYVDELISSSLV-IV-R---GREQRCQIHDLVHDFCSIKA-REKL-SN-PMLH-G
>PHT54341.1
------S--VI-ESDVFGRQNEKKELIDLLLSASEKNLTVVPIVGMGGVGKTTLAKAAYND-VQS-HF-NLAWFCVSE-Y---DALKGL---LQ-DIDD-DN-RLQVKLKEKLNGKRFLIVLDDVWNYE---WDDLRNIF--HIGSKIIVTTRKESVALMMS-EQ---ISMDTLSIDDSWSLFKRHAFENMD-----PELEEVGKKIAAKCKGLPLALKTLAGLLRSES--EVGWRRILRSIWDLS--NN----DILPALMLSYDELPPYLKPCFSYCAIFPKDYPFR---VIHLWIANGLVQ-D--------GNQFFLELRSRSLFERVRNFGNTE---FLMHDLVNDLAQIAS-S------------R
>PHT54377.1
---------QLE--IVQGLDHDLEIIVQKLIELSD--LDIVTITGMGGIGKTTLTKKAYDH-I------------------------------------------------------------------------------------------------------------------------------------------------------------------------------------------SH-PDKWLGILGLSYHHLPNHLKPCFLSMGDFPEDFQIETGRLIQFWIVEGFVK-S--E---EVAINYLEDLISRNLI-QARKR-NA--------------------------HN--VR-R
>PHT54378.1
CF-SSS---PEE--IVQGLDDDLKKIVKRLTGPSD--LDIVTISGMGGIGKTTLARKAHDH-IRY-HF-DIVWVTISQ-FRPRNVL--A---LH-CIKN-N--ELADLVQKKIKGRRYLFVVDDIWSMDV--WDNIRGMFP-NNGSRILLTTRETDVAMHAI------HEMNLLNLDNSWELLRDKVFKKH--VH--PELEGIGKKIVEKCQGLPLTISVIAGHLSKR---TLSWKDVAQTLDQ--IVVRH-PDKCLGVLGLSYHHLPIHLKPCFLSMGNFPEDFHIETWRLIQLWIAEGFIR-T--E---EVAVDYLEDLISRNLI-LVSKR-NGEIKACVMHDLMREFCLKEA-NTKFQNYD--VR-R
>PHT54388.1
DF-STS---NLE--IVQGLDEDLEIIVKRLIGPSD--LDIVTISGMGGIGKTTLARKAHDH-IRY-HF-DIVWVTISQ-FRHRNVL--A---LY-CISV-D--ELADLVQKRLKGRRYLIVIDDIWSKDV--WDSIQGIFP-KCRSRILLTTRETEVAMYAS------HEMNLLDLESSWKLLRDKVFPKH--DH--PEVETIGKRIAGKCQGLPLTISVIAGHLTKM---TLSWKDVAQTLSE--IVATH-PNKCLGVLGLSYHHLPNQLKPCFLSMGGFPEDFQVDVWRLIQLWIAEGFIK-S--E---EVAEDYLNDLISRNLV-MVWRR-NGEIKVCGMHDIMREFCLIEA-ETKFKNH----R-R
>PHT54472.1
-----VD--FIL-SDVVGRRKESEEVVEVLMQDC---LSVVSIVGIGGVGKTTLVKLVYRD-IVK-NF-PLIWLCASQ-FDVTKLA--I---VS-LA---E--QVHSSLQDALRGKRFLLIIDDVWDRSK--WLGLRSLLMVR-GSKVVVTTRSDYIAAMMSVV----YSLKELPHEDCFGLFLKWAFQERHF-----NLTKIGEDIVKKCKGVPLAVKTLGSMLFAT---DEEWLKVRDDIWRL-RQEGD---DILPALRLSYNQLPYYLKQCFAYCSIFPKGQEIASVMLIQLWSAQGLIE----E---DVGVQYVKELCSRSLF-EEVEY--SFIT-FKMHDLVHDLAVLVA-QDCCNTDSITEKVR
>PHT54473.1
KMY---ER-SVHCTDVVGRDIDRDIVVGSLLS-NEANLFVFPIVGDGGIGKTTLAKLVYND-IVN-NF-QLLWIHVSR-FKVERVLEQI---VN-SVENLDMNELQKLVREAL--KNYLIVLDDVWDPK---WDELKKSL--GCGSKILVTTRHEAVALVMTV-----YCLKGLLSEDCLTLFLRNAFQEVL-----PNLVGIASDLVQNCEGNPLHLVTLGSSLRTE-----EWGHVKTHIWNS-----NRD-TISPALRMSYERLPSTLKVC-LYCSIFPKGCVIEIDKLTQLWIAEGLIK-SDLE---HIAIQYFQELLSRSFF-----D-EESIYTCTMHDLLHDLALSAA--VEF-IQNISDEVR
>PHT54474.1
ALC---ER-SVRCPDVLGRDTDRDIVVEMLLT-NEASLFVIPIVGVGGMGKTTLAKLVYSD-I-------------------------------------------------------LIVLDDVWDPK---WDELKKSL--GCGNKILVTTRNEAVAFVMTV-----YCLKGLLSEDCLTLFLKNAFYEVL-----PNLVGIASDLVQNCEGNPLV---------------------------------------------------------------------------------------------------------------------------------------------------------
>PHT54477.1
NLH---ER-PVEHIDVFGRENDKEKIVEVLLG-NESATSVMPVFGIGGIGKTTLAKMVYND-VMR-QF-QLIWVNASR-SDANKLVEKA---IK-STRNLNGAELQMIFHKVL--RTYLLVLDDLWDEQ---WNELMR-L--GHGNMILVTTRSESVASIATV-----YNLGGLLDDDCLALFMRKASEEIQN----PNLLSIGAEITKKCEGVPLDAVVLGSSLYKQ---CHEW--IRDHIWDS-----GQSATLS-ALKISYEKLPCYLKVC-LYSSVFLES-DIQMDKLIQLWMAQGIIS-STPE---EIGMQYFEELRSRSFF-----E-EGPLFICKMHDFVHYIAEAVV--GEC-SQNIPKYVR
>PHT54558.1
---HNYE--FVR-SDIIGRDADQENIVKQLIDEN---ISVIPIVGLGGLGKTTLVKLVYND-VVQ-NF-DLMWVSISE-FSLRKII--I---LR-SA---D--QLQGCLGNVLQLKRYLLVLDDVWDQHK--WTDLRELLMNR-GSKIVVTTRSKMAALITTVP----YYLEGLASDDCLSLFLKCAFQDNMF-----NLVEIGKEIVKKCGGVPLAVKTLGRLLYTT---DEEWLQIRDNIWEI-EQKES---DILPILRLSYEQMPSHLRQCFAYCSMLSKGQEIPREDFINRWIAQGFIK----E---DIGNQYFDELLSRFCFLDVVQF-GEILA-CKIHSLVHDLAQSVA-GECLPAFVVPERVR
>PHT54607.1
--------------IVHGIDDDLEIIVKRLTGLSD--LDIVTISGMGGIGKTTRARKAYDH-IRY-HF-DIHWVTISQ-FRGRNVM--A---IR-CIDK-S--ELANLVQKNLKGPRYLVVVDDIWSRDV--WDNIRGIFP-NNSSRILLTTRETE------------------------------VFSKH--DH--PALEEIGKEIVQKCQELPLTISVIAGHLSKR---TLSWKDVARTLSK--IIANH-PDNCLGVL--------------------------------------EGFIK-S--E---EVAIDYLEDLIGRNLI-QARKR-NGEIKACGMHDLVREFSLIEA-EIKHQKPN--VR-R
>PHT54610.1
---------GTH--TVHGV--DLEIIVKRLRGPLD--LDIVTISGMGGIGKTTLARKAYDH-IRY-HF-DTAWVTISQ-FRGRNVL--A---IG-CIDD-N--ELADLVQKKLKGTRYLVVVDDIWRIDV--WDSIRGIFP-NNGSRILLTTRETKVAMYAI------HKMNLLNLENGWKLLRDKVFPKH--DH--PKLEKIGKEIVEKCQGLPLTISVIAGHLSKR---TLGWKDVSRTLSE--IVASH-PDKCLGVLGLSYHHLPDRLKPCFLSMCIFPEDFQVQTWRLIQLWIAEGFI--------------------------------------AGSH--------------------------
>PHT54613.1
---------QLG--VVHGLDDGLEIIVNRLTGSTD--LEIVTITGMGGIGKTTLAKKAYDH-IRY-RF-DIAWVTVSQ-FRGRNVY--A---LH-CIDE-S--ELADLLQKNLKHRRYLVVVDDIWRTDV--WDRIRRIFP-NNGSRILLTTRETEVAMYAS------HEMNLLTLENGWKLLCHKVFPKH--DH--PELEDTGKEIVKKCQGLPLTISVIAGHLCKR---TLGWKDVARTLSE--VIATH-SDKCLEVVGLSYHHLPNCLKPCFLSMAGFLEDFQIDTRRLIQLWIAEGFIK-S--E---EVAADYLEDLISRNLI-QARKR-NGEIKTCGIHDLLRDFCLIEA-ETKHQKHN--VR-R
>PHT54618.1
CF-SSS---PEE--IVQGLDDDLKKIVKRLIFPSD--LDIVTISGMGGIGKTTLARKVHDN-IRY-HF-DIVWVTISQ-FRPRNVL--A---LD-CIKN-N--ELADMVQKKLKNRRYIFVVDDIWSMDV--WDSIRGIFP-KNGSRILLTTRETEVAMHAS------HEMNLLNLDNSWKLLRDKVFAKH--DH--PELEGIGKKIVEKCQGLPLTILVIAGHLFKS---TLSWKDVAKTLDK--IVVSH-QDKCLGVLGLSYHHLPIHLKPCFLSMGNFPEDFHIETWRLIQLWIAEGFIK-T--E---EVAEDYLEDLISRNLI-LVRKR-NGEIKACTMHDLMREFCLKEA-NTKFQNYD--VR-R
>PHT54689.1
------------------------------------RACIVLILGTGGVGKTTLAQLAYND-IND-CF-DLICVCVSE-F---DVFKLI---FE-SVEI-KG-MLQLILKEKLSKNKFLIVLDDVWNYK---WDLILSPL--VPGSKIVVMTRNEGVASVVSIPP---YRLKGLESDEPSEIIC-----NFG-----------------------------------------ESEDSMNS---------------------------------------------------------------------------------------------------------------------------------
>PHT55614.1
------R--HVD-SEIIGLEKDCKELEMKLLDD----FEVISIIGMGGLGKTTLAKRVYR--VKC-HF-DCALVYVFQ-PRSKDLL--V---AK-QV---Q--NLETNLYNFLKEKRYVIFLDDVWSTET--WEALSSSFPISNGSRIIITSRKNDIGRYIGES----YDLQPLKPEDSWKLFVKVLLKSGIP-----NLEGIGKELMKKCGGVPLAIVLTASLLRAK---SEDWNRVLKNHQGH-EQDLD---QCSKILAFSYKDLPTSLKPCFLYFALFPEDYEIPVFDLINMWAAEKFIRGE--E---EVGEFYLNDLVARNLI-QVSKR-DGKIK-CRIHNVLHDLCIKVA-KIRFTTSCCVEGAR
>PHT55634.1
--------------SMVVIEEEEQVLMDKVLGTDQ--LGAIAIVGMSGLGKTTLAKKLYHH-LVN-RF-DVSWCTVSQ-HDKKKIL--L---LG-YESE-D--EF-------------------------------------------------------------------------TYLLRRH----------------------------------------------KVI-------------------------------HLPS----------------------------------------------------IT----------P------------------------------------
>PHT55690.1
RY-RPI---LVA--DVVGLEKHVSAVMSILLK-KR--LRVASIVGMGGVGKTTLAKEVYNQ-IRD-KF-ESAWLYVSQ-YKPMTIF--I---LQ-LAKTMDK-GLEEMLLRRLEDTCYLIVLDDIWTTEA--WDRIVRSFP---------------------------------------------ALEDR--EC--PDLVDVGKKILEKCDGLPLAITVMGGLLAGK---QREWQRVQRNLSSY-LVKTQ-AYGISKILALSYQDLPPHLKSCFLYLGLLQKGKDISVKQLMHIWTAHGLIQ-K--E---DIVEDYLDELIGRNML-QVILA-DDKVKSCRLHDLLRDFCIIKA-KEIFS------RHH
>PHT55693.1
RY-RPI---LVA--DAVGLEKHVSSVMSILLK-KR--LCVASIVGMGGVGKTTLAKEVYKQ-IRN-KF-DTAWLYVSQ-YKPM-II--I---LQ-LADTMDK-GLEEMLQRRLEDTCYIIVLDDIWTTEA--WDLIVRSFP-DKSSRLLLTSRRMEVALHATT-----YKLEVLSEEESWELFLKKAFENR--EC--PDLVDVGKAILQKCDGLPLAITVMGGLLAGK---RKEWQRVQRNLSSY-LVK---THGVSTILALSYRDLPPHLKSCFLYLGLLQKGKDILVKQLMHLWIAHGLIQ-K--E---DIVEDYLDELIGRNML-QVILA-DDRVKSCRLHDLLRDFCIMKA-KEIFS------RHR
>PHT55695.1
RY-RNI---FVA--DVVGLEKHVNSVVSILLK-KR--LCVASIVGMGGIGKTTLAKEVYNQ-IRN-KF-DTAWLYVSQ-YKPM-II--I---LQ-LADRMDQ-GLEEMLQRRLEDTCYLIVLDDIWTTEA--WDFIVRSLP-DKSSRLLLTSRRMEVALHATP-----YKLEVLSEEESWELFLKKAFENL--EC--PDLVDVGKAILQKCDGLPLAITVMGGLLAGK---QKEWQRVQRNLSSD-LVK---THGISTILALSYQDLPPHLKSCFLYLGLLQKGKDILVKQLMHIWIAHGLIQ-K--E---DIVEDYLDELIGRNML-QVILA-DERVKSCRLHDLLRDFCIMKA-KEIFF------RHH
>PHT55698.1
RY-RNI---LIA--DVVGLEKHVNSVVSILLK-KS--LRVASIVGMGGIGKTTLAKEVYNK-IRN-KF-ETAWLYVSQ-YRPM-II--I---LQ-VADTMDK-GLEEMLQRRLEDTCYLIVLDDIWTTEA--WNLIVRSFP-DTSSRLLLTSRRKEVALHAIR-----YKLEVLNEQESWELFLKKAFKDR--EC--PDLVDVGKDILEKCDGLPLAINVIGGLLAGK---QREWQRVQRNLSSY-LVKSQ-TYGVSTILALSYQDLPPHLKSCFLYLGLFQKGKDINVKQLVHIWIAHGLIQ-K--E---DIVEDYLDELIGRNML-QVILA-DGRVKSCRLHDLLRDFCIMKA-KEIFS------RHH
>PHT55856.1
E--IPM---NLN--EIVGFEDEIAKLRARLTETKA--RDVISIVGMPGQGKTTLAYRLYSD-VVA-HF-DIAQCSVSQ-YSRLDLVKSI---LH-DAED-D---LADDLRKNLLPKRYLILLDDVWETSV--WDDLRGCFQ-NNGSRIIITTRDHEVANYSSE-----LQLRMFNDGESWMLLKKKVFEE---HC--PLLTNVGKKIAKKCGKLPLSIALVAGILSEK---KEYWERVAANLGSH--IHSD-SKAI---IEQSYQNLPYHLRCCFLYFGSFLEDTMISVSKLTKLWTSEGFIK-S--E---DIAECYLENLITRNLV-MDAKR-GGKIKACRVHDLLHDFCKERA-KENLHKQLA-QR-R
>PHT56226.1
RC-RQIS--LV------GMEPQVQNLISLL--SST-DVRIIGI-GMGGIGKSTIARAVFD--LHD-MF-DGCFLEAAS-F---GLQEKL---LS-ETK--DN-TSTNLLMNRLSYKKVIIVLDDVDEQELLAGF---------AGSRIIITTRNKQLLSAHVDQV---YEVSLLGTNEALMLFNKFAFKETK-----P--EELALRVVKCAWGLPLALKVLGSFLH-KR--EKEWESEL-KLEGIP--HD----DVIGKLKVSIDALSDLDKKILLDIACF-----FKGKRVIKKFHAFGFK---------EIG---VPVLVQRSLLSISD----DT---FQMHDLVQETAWYMV-RGQT---------R
>PHT56231.1
RC-RQIH--LV------GIEPHVQKVVSML--SEA-DVRIIGI-GMGGIGKSTIARAVFD--LQE-EF-EGCFLEVST-F---GLQEKM---FS-ETK--DN-TSTSFLMNRLSYKRVMIVLDDVDEQDYLAWF---------AGSRIIITTRNRQLLLAHVDQV---YEVSLLGSNEALTLFNKFAFKGGE-----P--NDLALQVVECAWGLPLALKVLGSFLH-KR--AKEWESEL-KLKEIP--HD----DVIGKLKLSIDALSDLDKQILLDIACF-----FKGKRVNRKLLAFGFK---------EIG---VPVLIQRSLLSISD----DR---FQMHDLVQETAWYMV-RRNP---------R
>PHT56455.1
SY----EL-MIS--RV----DQREKIIKIL---RED-VSAICVAGMAGIGKTAFAESILNN-VMD-AY-PLIWVSVME-FD--RIIRAI---IE-SITE----TLQSMLRSMVEGKTIIVVLDDFCDYD---WEKLSAPF--SEKSKFIITTRNSKVGRVVAE-----FQLPVLLDEECYKILSERPFNQLQN---L-KL--FGIQLAKKCKGIALVAKIMGDLLQC----PDDWEWILKCLWDLPQYKD----FIIPVLLESYCSLPSHLKKCF-YCSLFPPGY-FEMNSLVLLWLAEGLIQ-NR-E---DLGKDYFNELVSRSFFNLADE--NHQIKLYKIHEFTLNLAYKRV--GDF---------R
>PHT56619.1
NLMTRWTSSLYDHTQVVGLEGDTQKIKNWLFEASDG-LLAIAFVGMGGLGKTTLAQKVFNERSVENHFERRIWVSVSQTFTEEQVMRSILRSLGDACVGDDQSELLRKINQYLLGKRFLIVMDDVWSLDNAWWQKIYSGLPKGNGSSVIVTTRNELVARKMGVTEARTHWPKFLNEDYSWLLFRKIAFAATAGECNSPELENVGKEIVEKCKGLPLAIKAVGGVMLCKPPYYHEWRRIANHFRDELKEN---DDSVMASLQLSYDELPPYLKSCFLCFSLFPEDCVIPKDQLIRWWIGESFIPLRSGRLSTEVGEDCFSQLSNRCLIEVVDKAYNGVIHTCKMHDMVRDLVIKIADDDSFYTPSDANCRH
>PHT56847.1
SC----P---VE--IIVGFEDETDWIISKLTSPKE--LDVISITGMPGSGKTTLAYKVYND-VSR-HF-DIAWCTVDQ-SDKKKLW--L---FN-LVSE-D--DVADMLRKQLFGKRYLIVLDDVWDSTT--WDALTRPFP-EIGSRIIFTTREKKVAFHGTD-----LNLRLLRPEESWELLEKRAFEQ---SC--PELLDIGKEISQKCQGLPLVADLIAGVIARK---KKVWLEIRNNLNSF-IFDSE-VD-VMKVIELSYDQLPHHLKPYLLYLACFSKDTSVRVDVLKLLLHSEGLV---------DVMEDYLDNLISSSLV-ILFD--IGFYSTFQLHDLVYGFCLIKA-REML--D-LFPW-K
>PHT56936.1
SV----SF-SLNPDSVFGFQ--LQELKLKLLQ-KDQ---VLVLSAPPACGKTTLAAMVQEEDIKA-KYRSIFFVAVTK--NIRRIVGAI---FE-K-NEHDAIQLNNLLRR--STHPVLLVLDDVWSN-I--IENLILPLP---GFKILVTSRFVF------------FKLKLLSDKDAKALFCTSAFKD---GT--PNVLDLVHKVLRSCGGFPLALRVVGRSLCG----QPIWMMQSKRLFPT--------EDLLRSLQASIDALDEKVRDCYL-LGSFPEDQRIHPAALLDIWV-----ERN-GE---DGRTAMFFELSSQNLVNLALAQ-DAGLHN--IHDMLRELVIHQC--E----KPVEERMR
>PHT56937.1
SI----SF-SSNPDSVVGFQ--LQELKLKLLQ-KDQ---VLVLSAPPGCGKTTLAAMVQEEDIKA-KYKDIFFVTVTK--NIKCIVGEI---FE-K-AEHDAIQLNNLL-R--STQPVLLVLDDVWSD-I--IENLIFQLP---EFKILVTSRFVF------------FKLKLLSEKDAKALFCTSAFKD---SS--PNVLDLVDKVVRSCGGFPLALKVVGRSLCG----QPIWMKQSKRLFPT--------EDLLRTLQASIDALDEKARDCYL-LGSFPEDQRIHPASLLDMWV-----ERN-DE---DGMNAMFLELSSQNLVNVALAQ-DAGLHN--VHDMLRELVIHQC--EK--PKPVEERMR
>PHT57051.1
DI-DAL---PHL--TVLDLDNDLLTIKSRLIGPSK--LDVVSIIGMGGIGKTTLARQVYDD-MGH-HF-YIAWITVSQ-HQRREML--I---LR-YFT--E--QLAEQVYRSLKGRRYLIAMDDVWDTNA--WDDMKRSFP-KNGSRVILTSRLANV------------------------------FRE---TC--PELEKATMQVVEKCEGLPLAIVVVAGFCSKK---MRRWEDVAHKI-GQ-VVIRD-TEECLNLLVLSYNHLPQRLKPCFLYMGAFPKKFEISVSRLIKLWIAAEFVK-D--E---EVSEGYLRDLIDRSLI-MVKKT-GGKVKTCEVHDLLHDLIIRES-RDRSSAASFEYN-I
>PHT57053.1
DI-DAL---PIL--TVLDLDIDLMTVKSRLVGPSN--LDVISIVGMGGIGKTTLARQVYDD-MEH-HF-YIAWITVSQ-HQHREML----------------------------------------------------------------------------------------------------------------------------------------------------------------------------------------------------------------------IL--------------------------------------------------------------------
>PHT58048.1
D--KKM---IVE--NVVGFDEEAKTMRSLLTNSEE--LQIISIVGMGGLGKTTLAKEVYTD-IEY-HF-YNAWIYVSQ-YSRKEVF--I---LD-SLND-E--KLAIELSSHLRSKRYLVVIDDVWTMEA--WDDLKMAFP-ASGSRILLTTRNRDVASYAGS-----HHLRFLTNEESWELLSKKVFKG---IC--PELEDIGLQIAKKCYGLPLAIVVVSGLLLKK---TR-----------------------------------------------------------------------------------------------------------------------------------------
>PHT58100.1
--------------------------------ANGKNITVLPIVGMAGIGKTTLAKAVYND-VRD-HF-GLAWICVSE-Y---DVVKEL---LQ-EIFN-NN-KLQIRVKESLKGKRFLIVLDDVWNYE---WDELRSLF--QIGSEIIVTTRKESVALTMN-KQ---ISMDILSSEVSWSLFERHAFENMN-----PELQEIGKQIAAKCKGLPLALKTLAGMLRTKS--EVGWKRVLRRIWELP--DN----DILPALMLSYNDLPLHLKRCFSYCAIFPKDYPFC---VIQLWIANGLVQ-R--QKYEESGNQYFFELRSRSLFEMVPDSRNPK---FLMHDLVNDLAQIAS-S------------R
>PHT58311.1
HNSSSCSSLFIKNDEIVGIDHVRDSLLSSLEGQEAH-RIVISVVGMGGSGKSTLVAKAYTTLTVRQNFDCCAWVSVPQNSTIEDLLKKLISEFLDGEMSMDYRQLVEILVKFLHKKRYVVVFDDVWNN--NFWRQIGVALPDKNRSRIIITTRNEDIAAFPGPGGTQVFRSEPLADDYAWTLFCNKAFSSQPNQCPPE-LEKIGRALVKTCEGLPLAIVALGGLMGSKDRSELKWREVHDCLSWHIS-NNKLLDEVKNVMLMSFNDLPYYLKNCFLYCCRFPMGEWIGAGRLIRMWMAEGFLEENRSLNPEEVGKIYLKELVSRNLFQVIKHQSFIRPKLCKLHDLMWELARSISERENFLEKEEIRARR
>PHT58320.1
TK-NKL---DVS--NMVGYNFEQELMLRKL-TSSE--MEVISIVGMGGIGKSTFAKRLFSD-VVS-FF-DVGWITVSK-YSLRNML--L---LQ-YAKN-A--ELADRLQKSFKGRRYLIVVDDIWCRKA--WDDIRLWFP-NKASRILLTTRILEVARYA-------FPMRPLEPKESWNLFCQKAFKV---DS--PKFKDVGKIVVENCNGLPLIISVVAGTLSST---ALEWNEVAQGVSSL--VNVDDYQRCSRVLALSYNHLPSHLKSCFLYFGVFAKATEISVKKLIRLWIAEGLFG-D--E---KVAGSLLHDLIDKSLV-VVSKS-DGKIKTCRIHDLLHDLCLREA-EENLPERIVPQDCR
>PHT58627.1
SEGERAT--FVL-PEVYGRDKEEDQIVKILINVQE--LPVFPIVGMGGLGKTTLAQMIFND-VTN-HF-NPIWVCVSD-FDEKRLI--I---VG-NI---A--SSQKKLQELLNGKRYLLVLDDVWDPEK--WAKIRAVLKTR-GASVLATTRLEKVGSIMTLQ----YHLSNLSQHDGLLLFMQCAFQRGAN-----NLVAIGKEIVKKCGGVPLAAKTLGGLLRFR---KEEWEHVRDNIWSL-PQDES---SILPALRLSYHHLPLDLRQCFAYCAVFPKDTKMVKENLITLWMGHGFLE----E---DVGNEVWNELCLRSFF-QEIE-----VKSFKMHDLIHDLATSLF-S----ASSSSSNIR
>PHT58630.1
S-----E--FVL-LEVYGRDKEEDEIVKILINDQE--LLVLPILGIGGLGKTTLAQMVFNN-VTE-HF-NLIWVCVSD-FDEKRLI--I---VE-SV---A--PMQKKLQELLNGKRYFLVLDDVWDQEK--WASLKAVLRVS-GSSILITTRLEKIGSIMTLQ----YQLSNLSQEDCWLLFKQRAFQMETN-----NLTAIGKEIVKKCGGVPLAAKTLGGLLRFR---EEEWEHMRDSIWNL-PQDEN---SVLPALRLSYHHLPLDLRQCFAYCAVFPKDTKIEKEYLVTLWMAHGFIE----E---DVGNEVWKELYLRSFF-QEIE-----VKSFKMHDLIHDLATSMF-S----ASASSSNIR
>PHT58631.1
REG---T--FVL-REVYGRDKEKDEIVKILINYQE--LSVLPILGMGGLGKTTLAQMVIND-VRG-HF-NPTWVCVSV-FDEKRLI--I---VG-NI---A--SFQKKLQELLNGKRYLLVLDDVWDQEK--WANLRAILNVS-GAFVLTTTRLEKVGSIMTLQ----YKLSNLSQEDCWLLFMQRAFQEQIN-----NLVAIGKEIVKKCGGVPLAAKTLGGILRFR---EEEWEHVRDSIWNL-PQDES---SILPALRLSYHHLPHTLRQCFVYCAVFPKDTKMEKENLFALWMAHGFLE----E---DVGNEEWNELYFRSFF-QEVEE---LVKSFKMHDLIHDLATSLF-S----SSTSSSNTR
>PHT58633.1
A-----E--YVL-PKVYGRDKDKDKMVKILTKGQE--LSVLPILGMGGIGKTTLAQMVFND-VTE-HF-NPIWICVSE-FDEKRLI--I---VE-SI---A--PLQKKLQELLNRERYFLVLDDVWDQQK--WDNLRAALNVN-GSSVLTTTRLEMVGSIMTLR----YKLSNLSEDHCWSLFRQRAFQEEIR-----SLEAIGKKIVKKCGGVPLAAKTLGGLLRSK---EVQWENVRDSIWNL-PQDEN---SILPALRLSCHHLPVDSRRCFAYCATFIKDTKMEKENLITLWMAHGY-E----E---DMGNEVWNELYMRSFF-QEIE-----VKSFKMHDLIHDLATSLF-S----ASTSSSNIR
>PHT58798.1
NN-AHG---VVE--DVVGFDEEAQKVIDRLLESDD--LEVVPVVGMPGLGKTTLANKIFKH-IEY-EF-FTLWLYVSQ-YKVKELY--I---IS-KFSE-K--DLADVVRGILEGGKYLIVLDDVWSREA--WDRIKIAFP-NKRNRVLLSTRHHTIAKYC-------HNLKFLTDEESWILLEKKAFKA---KC--PELETHGQSIARKCKGLPLAIVVIAGALIGK---TTEWEQVDQSVGEH-LISRDHPNNCNKLVRMSYDDLSYDLKACFLYFGAFPRGFLIPAWKLIRLWTAEGFIL-S--E---CKAEQHLNDLVNRNLV-MVMRT-DGQIKTCRVHDMLYEFCWQEATTENLM-ST--YR-R
>PHT58952.1
------AV-SVA----VGIDSR---------------VDIMAIYGMGGIGKSTLVKTAYNL-----KFDDV----TSE-HN--GLVN--------------------EIEEML--LRRIKSGADLD--S----------------------------------------KIEKLKMD----------------------------------------LRLLRTFVKNS---HFLWSNSIVK--------------ITKKARRIVKMLCG-----------FV--------------------------------------IPDECKTNL-DLR-------L--------------------------ESQ
>PHT59494.1
NC-QHVD--LV------GMESRMHEVSSLL--TP--DVRFIGI-GMSGIGKTTIANAVFD--YSD-QF-DGCFLEIQR-R---GLQGVL---LS-KITI-AS-EGMKIIKQRLRSMKVLIILDDVNDQEMLVWF---------TGSRILITTTDRHLLHNHVDDV---YQVNLMTINEAIELFSLHAFKQRI-----P--EEVLNQVVQNAGFLPLALKILGSSLY-GL--DKEWKCAV-DLKDMP---D----HVLSKLKISFEGLNPSDQRLFLDIGCF-----YRGKLIEEMLESCHIG---------TI-----RVLIEKSLLFISP----YT---IEMHDLIQEMAWHIV-RGDT---------R
>PHT59704.1
PR-TGT---SLR--DV-NDGDDVN-------GGGV--NDGGGVNGMGGIGKTTLAKKAYDH-VRS-RF-DVAWVTVSR-FGMRRLL--L---VR-CITE-D--QLAVSLYRKLKDRRYLIVIDDIWSTKV--WDDVTRCFP-DNGSRIILTSRLKDVAAYASP-----HEMGTLSLDDSWKLLSIKVFAND--LC--PELEDIGKQIAEKCGGLPLAILVVAGHLSRR---RRSWIIVDKTVSS--VVAND-PDKCLGVLGMSYSYLPNHLKPCFLSIGAFPEDFEIKARTLIQVWAAEGFLK-S--E---KVAEECLEDLVSRNLI-MIRKR-NGEIRSCGVHDLLRDLSLREA-QEKFQRNE--GR-G
>PHT59796.1
------S--LVSESIVIGRGSEIEKIINLLLPAHNKEIGVIPVVGLGGIGKTTLAQVVFND-VKY-HF-NLAWVCVSE-Y---DALKSL---LE-EVTS-DN-MLQIKLRESLKGKKFLIILDDVWQYD---WDIFKNSL--QIGSKILVTTRSEKVALMMS-------------------------------------------------------------------------------------------------------------EPCHYLSPI---------------------------------GDE------------------------------------------------------
>PHT59972.1
DD-KAS---SLE--EVVGFDEEANKVITQLFEPES--LDIVPVVGMPGLGKTTLARKIYND-LSY-EF-FSIWVYVGQ-YKIKDIF--I---LK-FFDV-D--TLANLISDYMKGGRCLIVLDDVWEATV--IDYVKKVFP-KMGHRIMMTTRDGYLATFA-------HNLKFLNPKESFELLVKIVFKG---SC--PDLVKLGEKIARSCGGVPLAVMVIAGALRGP---NKDWQRVERNVAG--NLFKNSHESYLKFVQMSYDRLPQEVQTCFLYCGVFPRGFDIPSWKLIRMWIAEGLIY-T--E---EIAELHLNDLVKRNLL-ILMQR-DGQIKASRLHDMLHEFCRKEV-TKWLQ-DT--HR-R
>PHT60204.1
AYDTA-DALLLEEAELVGIGNPRQQLIGWLVEDDPR-LKVVSVVGMGGSGKTTLVKKVYEDAAVKKNFNSLAWITVSKSFKVEEVLKDMIQQLYDEVSTMSSNRLKAIAKTFLQSRTYVLVFDDIWTI--QAWEAIRYALPDNNGSRVILTTRLMDVASFCIESNGYVYEMKPLSPEEVWILFCQKAFHGN--SCPSH-LESISRNILKKCGGLPLAIVAVGGVLATKNRNNIEWGMLNHSLGTELD-TNDKFESMRIVLLLSFNDLPYYLKPCFLYLSLYPEDHLIERNTLIYRWIMEGFVKQKELRTVEDVADGYLNELINRSLIHPVQYNDDGSMKLGRIHDLYRGLILSKSRDVSF-KLWPEKTRR
>PHT60205.1
AYDTT-NALLLEETELVGIENPRQQLIGWLVEDDPR-LKVVSVVGMGGSGKTTLVKKVYEDAAAKKNFNSLAWITVSMSLKVEEVLKDMIQQLYDEVSTMSSNMLKTIAKVFLQSRTYVLVFDDVWSI--PAWE---------------------DVASFCIETNDYVQK------------------------------ESISRNILKKFGGLPLAIVAIGGVLATKNRNNIEWGMLNHSLGPELD-SNNKFE-------------------------------------------------------IEDVADGYLNELIDRSLIHPVQYNDDGSMKLGQIHDLYRELILSKSRDDNF-KLWPEKTRR
>PHT60373.1
GF-STS---HME--IVQGLDEDLEIIVRRLTELSD--LDIITITGMGGIGKTTLARKAHDH-IRY-HF-DIVWVTISQ-YGSRNVL--A---LR-CIND-N--ELADLVQKKLKGPRYLVVVDDIWSTDV--WDSVRRIFP-NNRSRILLTTRETRVAIYAS------HEMSPLNSDNSWKLLCDKVFPNY--DP--PELEEIGKQIAEKCHGLPLTITVIAGHLSKR---TLSWMDVFRTMSE--IIASH-PDKCLGVLGLSYHHLPNHLKPCFLSIGSFPEAYQVETWRLIQLWIAEGFIK-S--E---EVAEDYLEDLIGRNLI-IVNKR-NGEIKVCGMHDLLREFCLTEV-ETKFRKYN--GR-R
>PHT60445.1
NC-KIS---LDQ--MIVGLDEDLLKIKDRLIVSSK--LEVVPIVGMGGIGKTTLARRVYDD-ITY-HF-YVAWINVSQ-FDTRDIF--I---LR-SITT-E--QLAERVYRSLKWRKYLIVLDDMWSIEA--WQHVRRSFP-HNGSRIVLSTRLVDVASSANS-----HQMRFLSMEESWTILRDKVFDS---SY--PEVEKIGKYIAHQCQGLPLAVVAIGGLLSTN---ETSWKTVAEK-------------------------------------------------KPVRSWSGS-----------------------------------------------------------------------
>PHT60447.1
NN-KIS---LNQ--ITVGLDEDLLKIKDRLIVSSS--LKVVPIVGMGGIGKTTLARRVYDD-ITY-HF-YVAWTNVSQ-FNTRDIF--I---LR-SITT-E--QLAERVYQSLKGRKYLIVLDDMWSIQA--WQQVRRPFP-HNGSRILLTTRLVDVASCANS-----HQMRFLSMEESWTLLRDKVFNG---NY--PELEKIGRYIAHRCQGLPLAVVAIGGLLSAK---ETSWKTVAEKV-GS-LVTSD-TMDCLSILSLSYNHLPQYLKPCFLYMGVFSKNREIPVWKLIRLWIAEGFIK-N--E---DVAEENLRQLVDRSLV-LAGKN-LGKLKTCKMHDLVRDMCLREA-RENF---NYEPY-I
>PHT60448.1
NS-KIS---LDQ--MIVGLDEDVLKIKDRLIVSSR--LEVVPIVGMGGIGKTTLARRVYDD-IIY-HF-YVAWINVSQ-FDTRDIF--I---LR-SVTN-E--QLAERVYRSLKGRKYLVILDDMWSIEA--WKHVRRSFP-HNGSRIAMTTRLVDVASSANS-----HQMRFLSTEESWTLLRDKVFGG---SY--PELEKIGRYIVHQCQGLPLAVVTIGGLLSKK---GISWENVAEKV-GS-LMTSD-TMDCLSILSLSYNHLPPYLKPCFLYIGVFAETREIPVWKLIKLWIAEGFIK-N--E---DVAEESLRELVDRSLV-LVGKT-LGKIKSCKMHDLVRDMCLRVA-QENF---KYT----
>PHT60490.1
------S--LVDESRVYGREKDKQAILDLLLS---QEACIVPILGMGGVGKTTLAQLAYND-IND-CF-DLIWVCVSE-F---DVFKLI---FE-SVEI-NG-MLQVSLKEKLSKNKFLLVLDDVWNYK---WDLLLSPL--VPGSKIVVTTRNEGVASVMSIPP---YRLKELGSGDCLSLLCQHGSTNFD------DLRMIGERLVRKCKGSPLAAKTLGGLLRTKS--SPEWEDILTSIWDLPEEKS----DILPVLRLSYYHLPSDLKPLFAYCSIFPKDYEFD---LILLWMGEGFLE-E--------GDECFNELVSRSFFQH---SGNER---FVMHDLINDLAEFVA-G------------R
>PHT60683.1
SY----SS-VVQ-DIVVGLDDDVLEIKTRFCSSLK--LEIVSLVGMGGIGKSTLARMVYDD-IKY-HF-SIAWVTVKD-QE--GLF--L---LD-GISE----QLAEILYRKLKHSRYLIVSDDVWSTEV--WDKIRRRFP-KNGSRILLTTRLTKVALHASDS----CCLKFLDLEESWELLCHKVGRKFDR-----DLEDIGKKIAEQCQGLPLTILVVAGQLSKR---TRCWQIFAKTVGSI--VTDE-HEKCLDILALSYRNLPHHLKACFIYMYAFPAETAIRVQLL----------------------------------------R-NGRVKSCVLHALLRDIGLREA-QENFTADTLHCVHR
>NP_001234202.1
NK-AHG---VVE--DVVGFDDEAQTVIDRLLESGD--LEVIPVVGMPGLGKTTLATKIFKH-IEY-EF-FTLWLYVSQ-YKTRELY--I---IS-KFSE-K--DLALKVQEILEGGKYLIVLDDVWSTDA--WDRIKIAFP-DKGNRVLLTTRDHRVARYC-------HDLKFLTDEESWILLEKRAFKA---KC--LELETNGKSIARKCKGLPLAIVVIAGALIGK---TIEWEQVDQSVGEH-FINRDQPNSCDKLVRMSYDVLPYDWKACFLYFGTFPRGYLIPARKLIRLWIAEGFIL-S--E---CKAEEYLNELVNRNLV-MVMQT-DGQIKTCRVHDMLYEFCWQEATTENLV-ST--HR-R
>NP_001234836.1
SH----PF--VE--VTVGHEEEEAWIIGQLLDESE--LDVISIVGMPGVGKTTLANKVYNN-VAS-HF-NVAKCTVSQ-FNKSKVL--I---LQ-QVSE-Y--DLAEKLRVALYDKRYLIVLDDVWDIAT--GEMLIACFP-ERGNRVILTSRSGEVGLKVSD-----VDLQVLTDEKSWELFEKRVFEG---SC--PELLDIGHEIVEKCKGLPLALVLIAGVIVRK---EKFWVKIQNNLDSF-TSSNN-SQ-IMNVMQSSYDHLPYQLKPLLLYFATLQKSERTPVSTLMQLWMAEGLVC-S--E---EVTESYLDALISSGLI-M-----VDHIPSCYVHDVVHDFCSVKA-GEKF--D-FLHR-R
>NP_001289831.1
DI-------PVT--DIVGFGNDIEKMFQYLIRTND--LDVVPIVGMGGQGKTTVARKVYNS-IVS-HF-DVAWCIVSQ-YNRRKLL--I---LS-QVED-D--ILADELRKSLMGKRYLIVLDDMWDCMA--WDDLRLSFP-GNRSRIVVTTRLEKVGEQVTD-----YSLPFLTKEESCELLQKKVFKE---DF--PELQDVSRAVAEKCKGLPLVVVLVAGIIKKM---EEWWNEVKDSLFDH--LNRE-SEEYLSTMQLSYYNLTDCLKPCLLYMGMFQEDAIIRVSELISLWIAEGFVE-SGME---EAAEGYLMDLIQSNVV-MVSNR-NGKVKYCQVHDVVLHFCLEKS-LEKF------EN-R
>NP_001318028.1
GL----P---VE--IIVGFEEETNLILRKLTSPAD--LDVISITGMPGSGKTTLAYKVYND-VSS-HF-DLAWCTVDQ-CDDKKLL--I---FS-QVSE-N--DVPDKLRKQLYGKRYLIVLDDVWDTTT--WDELTRPFP-KKGSRIILTTREKEVALHGTD-----LDLRLLRSDESWELLEKRAFDE---SC--PELLDVGKEIAENCKGLPLVADLIAGVIAGK---KRVWLEVQSSLSSF-ILNSE-VE-VMKVIELSYDHLLHHLKPCLLYFASFPKDTSLTIYELSIYLGAEGFVK-S--E---EVVKIYMDDLISSSLV-ICFN--IGDALNFQIHDLVHDFCLIKA-REKL--D-LLPR-Q
>NP_001318030.1
GL----P---VE--IIVGFEEETNLILRKLTSPAD--LDVISITGMPGSGKTTLAYKVYND-VSS-HF-DLAWCTVDQ-CDEKKLL--I---FN-QVSE-N--DVPDKLRKQLYGKRYLIVLDDVWETTT--WDEVTRPFP-KKGSRIILTTREKEVALHGTD-----LDLRLLRPDESWELLEKRAFDE---SC--PELLDVGKEIAENCKGLPLVADLIAGVIAGK---KRVWLEVQSSLSSF-ILNSE-VE-VMKVIELSYDHLPHHLKPCLLYFASFPKDTSLTIYEFNVYLGAEGFVN-S--E---EVVKIYMDDLISSSLV-ICFN--IGDALNFQIHDLVHDFCLIKA-RENL--D-LLPR-Q
>NP_001318035.1
GL----P---VE--IVVGFEEETKWILRKLTSPTD--LDVISITGMPGSGKTTLAYKVYND-VSS-HF-DLAWCTVDQ-CDEKKLL--I---FK-QVSE-D--DVADKLRKQLYGKRYLIVLDDVWDTTT--WDELTRPFP-KKGSRIILTTREKEVALHGTD-----LDLRLLRSEESWELLQKRAFNE---SC--PELLDVGKEIAENCKGLPLVADLIAGVIAGK---KRVWLEVLNNSHSF-ILKNE-VE-VMKVIEISYDHLSDHLKPCLLYFASWPKDTIMTIYELNGFLGGEGFVK-S--E---EVVKIYMDDLISSSLV-ICFN--IGEYPTYQLHDLVHDYCLIKA-RENL--D-LLPR-Q
>NP_001318045.1
GL----P---VE--IIVGFEEETNLILRKLTSPAD--LDVISITGMPGSGKTTLAYKVYND-VSS-HF-DLAWCTVDQ-YDDKKLL--I---FS-QVSE-N--DVADKLRKQLFGKRYLIVLDDVWDTTT--WDELTRPFP-KKGSRIILTTREKEVALHGTD-----LDLRLLRPDESWELLEKRAFNE---IC--PELLDVGKEIAENCKGLPLVADLIAGVIAGK---KRVWLKVQSSLSSF-ILNSE-VE-VMKVVELSYDHLPHHLKPCLLYFASMPKDTIMSIYELNIFLGGEGFVK-S--E---EVVKIYMDDLISSSLV-ICFN--IGDALNFKIHDLVHDFCLIKA-RENL--D-LLPR-Q
>NP_001333108.1
GL----P---VE--IIVGFEEETNLILRKLTSPAD--LDVISITGMPGSGKTTLAYKVYND-VSS-HF-DLAWCTVDQ-YDDKKLL--I---FS-QVSE-N--DVADKLRKQLFGKRYFIVLDDVWDTTT--WDELTRPFP-KKGSRIILTTREKEVALHGTD-----LDLRLLRPDESWELLEKRAFNE---SC--PELLDVGKEIAKNCKGLPLVADLIAGVIAGK---KRVWLEVQSSLSSF-ILNSE-VE-VMKVIELSYDHLPHHLKPCLLYFASWPKDTTTTIYELNIFLGAEGFVK-S--E---EVVKIYMDDLISSSLV-ICFN--IGDSLNFQIHDLVHDFCVIKA-RENL--D-LLPR-Q
>NP_001333428.1
---TSF---RIN--EIVGFEDVKDELIGKLKGSSG--LDVISIVGMAGLGKTTLANKLYSD-VVS-HF-NIAHCCVSQ-YTRKDLL--I---LR-N-TE-N--ELADRLRKLLMFKRYLLLIDDVWETSA--WDDLKLCFP-NMGSRIILTTRHYEVASYASD-----HMLRSLNNDESWMLLNKKVFNE---SF--PILRDAGQEIVRKCDGLPLSIILIAGILIRK---EKCWEQVATNLGPN--IQDQ-MEGT---LDLSYQNLPPYLKPCFLYLGVFSEDEEIQVSKLTWLWIAEGFIK-T--E---EIAENYLENLVGRNLV-MVGKS-NGRIKTCRIHDLVHEFCRKKA-KENIPKCNT-SR-R
>XP_004231117.1
LE-TCT---NLE--VV-GLDDDLEKVIERLLGSSE--REVVAITGMGGIGKTTLAKKAYDY-VRS-RF-DVAWVTVSR-YGMRRLL--L---AR-CITE-D--QLAESLYRKLKDRRYLIVIDDIWSTKV--WDDVTRCFP-DNGSRIILTSRLKDVAAYASP-----HEMGVLSLDDSWKLLSIKVFVND--LC--PELEDIGKQIAERCGGLPLAILVVAGHLSKM---RRSWITVAKTVNS--VVAND-PDKCLGVLGMSYNYLSNHLKPCFLSIGAFPEDFEIKARTLIQVWVAEGFLE-S--E---KVAEECLEDLISRNLI-MIKKR-NGEIRSCGMHDLLRDLSLREA-QEKFQRNE--GR-G
>XP_004231569.2
SE-ESSDI-NVK-NIMVGRGDQRERLLEDLTRSGEP--KVIPIIGMGGIGKTTLAIEVYND-VRS-HF-DVAWATLSQ-HNVKEIL--L---LR-S-LD-EA-ELADMLRKSLYGKRYLIVMDDIWSIKA--WDDVRRFFPSNKGSRILLTTRNNEVACYAS------LQMSFMDQDESWNLFKSVAFNE---ALPLPEFENIGKKIAEKSHGLPLTIVVVAGLLK-K---TIDWETVAKDVKSF--VNNDPDEQCSHVLGLSYNHLTSDLKTCLLYFGIFPEDSEIPVNHLKRLWMAEGFLE-ND-E---GEADKCLQDLINRCLV-HVSNS-DEKIISCKVHDLIYDLCLRQI-QGNL-RHNMQPFKR
>XP_004233876.2
--------------SMVIFDEDEQLLMENILGTDQ--LGVIAIVGMPGHGKTTLAKKLYRH-IVN-RF-DVSWCTVSK-YDKRKIL--L---LG-YESV-D--ELIQQVRMCYEKRRYFIVIDDVWSTVV--YDELVSLFP-NSRSRIVITTRLDEVDSSVCY-----HRLSFIAEEKSWLLLRNIVFQEN--NC--CEFEEIGKQIAKSCAGLPLAVVLIGGLLARK---KKIWTKVAQWLSASAKVAGE-AEWYMDIIELSYKHLPSYLKPCFRYFGMFLEDEEVSVNKLMRMWAAEGFVR-SA-E---IVAKDYLIDLITSNLV-LVAE-PLGDIKSVCLHDLVQDFCLKKA-KENFSASDV-QR-F
>XP_004234046.1
DT-AYA---VVE--EVVGFDEEADEIINRLLGSDD--VEFISIVGMPGLGKTTLANKVFK--VGY-EF-YNIWVYVSQ-YTRRDLF--I---IN-QFTE-E--ALAEVIRKHLLFGKYLIVLDDVWTQEP--LDDVKIALP-KMRGKVLFTTRDDEVGKFC-------HHIKFLTDHECWELLQKKVFKD---KC--PDLEVLGKRIAKKCMGLPLAALVIAGALTGK---TKEWEIVHQFVSEH-IISSD-IRMTKKLVQMSCDSLPVNLKACFLYCGAFPKGSEIPAWKIVRLWIAEGFIS-K--E---SVAEGYLNELVSKSLL-MVTQT-NGQIKTFRVHDMLHEFCTLEA-SENFL-ST--FR-R
>XP_004236921.1
SS----PF--VE--VTVGHEKEESQIIDQLLDESE--LDVISIVGMPGLGKTTLANKVYKN-VAS-HF-HVAWCTVSQ-YNKSKVL--I---LQ-QVKV-D--DLAEKLRTALLDKRYLIVLDDVWDIAT--GEMLIACFP-KRGNRVILTSRSSEVGLKVSD-----LNLELLTPEESWDLFEKRVFEG---SC--PELSKVGHQIVEKCKGLPLAIVLIAGVIVRK---EKFWLKILHNLDSF-ISTNN-L-----VMQLSYDHLPCHLKPLLLYFATTQKSQRTPVSTLMQLWMAEGFV--S--E---EVTQSYLDALISSSLI-M-----VDHIPSCYVHDVVHDFCSEKA-KQKF--D-FLHH-R
>XP_004236958.1
NN-Q-A---SLE--AVVGFDDEANKVIKRLVEPDS--VDIIPVVGMPGLGKTTLARKIYND-LTY-EF-YSVWVYVGQ-YKAKDIY--I---LK-FFDV-D--TLAKAIGGYIKGGRCLIVLDDVWEDDV--IDHVMKVFA-KKGHRIMMTTRDTRLGFFA-------HKLKFLETEESFELLVMRVFRG---GC--PELVVTGTEIARKCGGVPLVVVVIAGALRGS---DKDWERVEKSVVQ--YLGEHTEDSCLKYVKMSYDYLPREVQMCFLYCGVFPRGFDIPCWKLIRLWIAEGLIS-T-VE---EIAEFYLTDLLNRNLV-IIMQR-DGQIKTCRLHDMLYQFCKKEA-SKWLP-DT--CR-R
>XP_004236959.1
NN-KQA-----E--EVVGFDEEAQQVMKRLVEPNC--LDIIPVVGMPGLGKSTLARKIYNE-FSY-EF-FSVWVYVGR-YKIKDTC--I---LK-CFDV-D--ALGKAIRDAIRGGRCLIVLDDVWEAEV--VDVVKRVLP-NKGHRIMMTTRHANLASYA-------YYMKPLHAEQSFELLVNRAFNG---SC--PEFVELGQSIAHKCNGIPLQIVLIAGILRGT---DRYWERVDKNLSQLYHLYDEEDKYRGVFVEMSYNHLPQDVQTCFLYCGVFPQGFDIPAWKLIRLWIAEGLIY-T--E---EIAEFYLNHLVQRNLV-ILSQR-DGQIKTCRLHDLLHEFCRDEA-SKWLL-DA--CR-R
>XP_004237148.1
---------KLE--IVRGIDDDLQIIIKRLTGPSD--LDIVTISGMGGIGKTTLARKAYDH-IRY-HF-DIAWVTISQ-FQCRNVL--A---LH-CIDE-N--ELADLVQKNLKGRRYLVVVDDIWSRDV--WDSIRGIFS-NNGSRILMTTRENEVAMYAS------HEMSLLSAGNGWKLVCDTVFPKH--DH--PELEEIGKEIVEKCQGLPLTISVIAGHLCKR---TLGWKDVARTLSE--IIASH-PDECLAVLGLSYHHLPNHLKPCFLSMSSFQEDFHFETQILIQLWIAEGFIK-S--E---EVAIDYLEDLISRNLL-QARER-NGEIKTCGIHDLLREFCLTEA-ETKHQMHN--VR-R
>XP_004237188.1
SN----SF--VE--VVVGHEEDEAWIIGQLLDESK--LDVISIVGMPGVGKTTLANKVYNN-VAS-HF-HVAKCTVSQ-FNKSKVL--I---LQ-QVSE-D--DLAEKLRVALLDKRYLIVL---------------------------------------------------------------------------------------------------------------------DNLDSF-ISTNN-L-----VMQLSYDHLPCHLKPLLLYFATTQKSQRTPVSTLMQMWMAEGLV--S--E---ETTQSYLDALISSSLI-M-----VDHIPSCYMHDVVHDFCSLKA-KERF--D-LLHR-R
>XP_004237189.1
EN-QHL---SLE--EVVGFDEEATKVINRLVEAEC--LDVIPVVGMPGLGKTTLARKIFND-ISR-EF-FSIWVFIGQ-TCVKDIL--I---LK-GFNE-A--SITDEIRKRVNGGKCLIVLDDVWDPNV--VDIVKTVFP-KKAHRIMMTTRHEDIARSV-------HNLKFLDGDESFQLLEKRAFVS---RC--PELVEHGEAIVAKCSGVPLTIVVIAGALRGT---SEDWKVVRENVGKH-LIQEDKLQRCVNVVRLSYNHLPQEKKSCFLYFGAFPQGFDIPAWKLIRLWIAEGLIS-K-IE---EIAEYYLNDFANRNLV-MVMKK-NDRIKTCRVHDMLHEFCVEEA-TLTLS-IT--CR-R
>XP_004238948.1
ND-AYG---VVE--DVVGFDDEAKTVIDRLIGSDY--VEVVPVVGMPGLGKTTLAYKIYKD-VEY-EF-FTVWVYVSQ-FKRREIF--I---IS-KFPE-D--DLANEVKELLKGGKYLIVLDDVWTMEA--WDRIKIAFP-GKRNRVLMTTRQSNVAKRC-------HDLKFLTKDESWELLEKKVFKE---KC--PELELPGISIAEKCMGLPLAIVVIAGALIGK---TTEWELVAASVGEH-LINRD-PENCKKLVQMSYDRLPYDLKACFLYCGAFPGGSQIPAKKLIRLWIAEGFIL-A--E---DVAEDHLNDLVNRNLV-MVTQS-SGQIKTCRVHDMLHEFCRHEAMMENLL-AT--YR-R
>XP_004238957.1
SF------------EFVGFKEDVKQIIQKLTRTKE--REVISIVGMAGLGKTTLARKVYNS-IAE-HF-DAAFCIVSQ-YSTRKLL--I---LK-QVED-E--DVADMLRKELYFKRYLIVLDDMWKYQT--WEDLQLCFP-GRGSRIMVTTRVQEVATKMSD-----YSLRFLTDEESWELLQKKVFRG---RV--PELKEAGFEVARNCKGLPLVIVLNAGIIAQR---CVVWEEFAKDLSSL-GLE-EQS---RKAVQSSYDYLRDHLKHCLLYVGYFPEDYNIPVSDLLNLWIAEELVE-N--E---KSSKDCLIDLVNRSLL-IVSKR-NGDIKYCMVHDLIREFCSREL-EEDFP----NDPAR
>XP_004238960.1
YY------------ELVGFDEHAQNITDYLIRTWD--LDVVSIVGMAGLGKTALARKVYNS-IID-RF-DVAWCSVSQ-YNRRQLV--I---LT-QINL-D--DPEDILRKCLNGKRYLVVLDNIWDGKA--WDDFQSCFP-NHGSRIMITTRDKAMASYVSF-----YSLPRLEDDQSWELLQKKVFGK---SC--PELVNVGKLVAKACRGLPLLIIMIAEVLSRR---EGSWLKVAYDISSH-VPNKEII---MMTIQSSYDHLLDHLKPCLIYMGLFPKKYEIPVSDLLKWWIAEEFVL-K--E---ELSEICLHDLVGTNLV-VVSKR-NGKMKCCIVLDHVRDFCLRKI-TEKF-----EEQ-R
>XP_004239116.1
EY-SEV--------EMEGFQDTIDELKDKLLGSPE--LDVISIVGMPGLGKTTLAKKIYND-VTS-RF-DVAQCVVTQ-YSWRELL--I---LN-DV---D--EIADELRRFLLTKRFLILIDDVWDYKV--WDNLCMCFS-SNRSRIILTTRLNDVAEYVSD-----HHLRLFRDDESWTLLQKEVFGE---SC--PELEDVGFEISKSCRGLPLSVVLVAGVLKQK---TLSWKVVEQSLSSQ-RIGSL-EESI-SIIGFSYKNLPHYLKPCFLYFGGFLQGKDIHVSKMTKLWVAEGFVE-NG-E---DTAQGFLDDLIGRNLV-MAMER-NAKVKTCRIHDLLHKFCMEKA-KEDF------EEYR
>XP_004239388.2
Q--KKM---GIK--EMIGFEDEIKTLIRQLTRSRM--LDIISIVGMPGAGKTTLANRLYSY-VVS-HF-DIAQCHVFP-YSQRGLL--M---LQ-VSTD-E---LKDILSRILRSKRYLILVDDVWDHKA--WDDLKCCFP-NNGSRILLTTRYHDVADYVYK-----HHLRSLTHEESWKLLKMEVFNE---RC--SLLKKVGKKIARKCGGLPLSIFLVAGILSNE---TECWNEVAKHLGIN--MSNA-LNDI---IEQSYQHLPYYLKPCFLYFGTFLEDEEINVSKLTWLWIGEGFVK-S--Q---DIAKVYLENLIRRNLV-MNAKS-DGNVKACRVHDLLLDFCKKKA-EEHFQKKLT-QR-R
>XP_004239389.1
Q--KKM---GIN--KTIGFEDEIEKLIHRLTGFEG--LDIISIVGMPGAGKTTLANRLYSY-VVY-RF-DIGYCHVSP-YSKRGVL--T---LR-VSTS-T---LEDILVRNLRSRRYLILLDDVWDRNV--WGDLKRYFP-NNGSRILLTTRNDDVAYYVGK-----HNLRLLTYEESWELLCIEVFNK---SC--SLLEKVGQEIARKCGGLPLSIVLVAGILSKK---TECWSRVAKDLGSY--MASD-AKAI---IEPSFQHLPYYLKPCFLYFGTFLEDEEINVSKLTWMWIAEGFVK-S--Q---DIAKGYLDILIRRNLV-MNAKS-DGNVKACRVHDLLLDFCKKKG-GEHFQKKLT-QR-R
>XP_004239390.2
-----S----IN--DIVGFEDVITKLRDQLTRSKK--LDIISIFGMPGAGKTALANKLLLD-VVD-HF-DIAQCYMSS-HSRREWL--T---LH-VSTS-D---LAAMLRQILQTGRYLILLDDIPNDSA--WDDLESCFY-NNGSRILLTTRNSNVAYYASQ-----LYLRMLNDGESWTLLKKKVFEG---FC--SLFEKVGPKIVRKCGGLPLSIVFVASILAGR---TECWKQVARSLGTE--ISCY-PENI---IEQSYQNLPYHLKSCFLYFGMFSDHEEINISKLTLLWIGEGFVK-S--E---DIAEGYLKNLVESNLV-MLSKS-GTKVKVCRIHDVLFHFCKARA-HENLPKQLG-QR-R
>XP_004239469.1
G--KEV---SMS--EMVGFQDVMYTLRGKLIRSSK--LDVISIVGMPGLGKTTIANKLFFD-VVS-HF-DVAQCCVSQ-YTRKDLL--I---LH-S-PE-D--VLADKLRKLLMVQRYLILIDDVWETVA--WDDLKPSFY-NNGSRIILTTRLGDVANDASD-----HFLRLFTQEESWMLLKTKVFTK---SC--PVLEDVGQRIAKRCGGLPLSVVLVAGILETK---ETCWEQVAINLGSH--IQAK-SEDI---INLSYQALPFHLKPCFLYFGVFLEDEEIRVSKLTWLWIAEGLVK-P--E---DIAEDHLKNLIGRNLV-MVSKS-DGKSKSCRIHDLLLDFCKKKA-KENFQKHNI-SR-R
>XP_004239804.1
GI----P---VE--IIVGFEEETEWIIRKLTSSAE--IDVISIVGMPGLGKTTLAYIVYNH-IVD-HF-DVAWCTVDQ-HNEKKLL--I---FN-QVNE-D--DVADKLRKRLCGKRYLIVLDDMWDTET--LDELMRPFP-HKGSRVILTSRKKEVALHGSD-----LYLRLLRSEESWELLEKRVFEE---GC--PELKDVGKKIARKCDGLPLVVDLISGVISRK---KEFWLDILNNLSSF-IFKDE-KE-VEKVIQLSYDHLSDHVKPCLISLSTYPKDKDIRISELKKLWISQGFVR-S--E---EVVD----ELISSSLV-I-----PFDNSIYKIHDLVHDFCYIKG-RENL--D-LMPR-G
>XP_004240205.1
SI----P---VE--IIVGYEEETEWIIRKLTSPAE--LDVISIVGMPGIGKTTLAYRLYNH-IVD-HY-DVAWCTVDQ-RNEKKLL--I---FN-QVSE-N--DVADKLRRRLCGQRYLIVLDDMWDTAT--LDELMRPFP-HKGSRVILTSRKKEVALHGTD-----LYLRLLRSEESWELSEKKVFEG---RC--PELEDVEKRIARKCDGLPLVVDLIGGVISRK---KELWAEVLNDLSSS-IFKDE-EK-VLKVIQLSYDHLSDHVKPCLVYLATYPKDKDIRMSELKDLWISQGL-R-S--E---EVVD----ELISSSLV-I-----PFDDSIFKIHDLVHDFCYIKS-REKL-LD-LMPR-G
>XP_004240498.1
GL----P---VE--IIVGFEEETNLILRKLTSPAD--LDVISITGMPGSGKTTLAYKVYND-VSS-HF-DLAWCTVDQ-CDDKKLL--I---FS-QVSE-N--DVPDKLRKQLYGKRYLIVLDDVWDTTT--WDELTRPFP-KKGSRIILTTREKEVALHGTD-----LDLRLLRSDESWELLEKRAFDE---SC--PELLDVGKEIAENCKGLPLVADLIAGVIAGK---KRVWLEVQSSLSSF-ILNSE-VE-VMKVIELSYDHLLHHLKPCLLYFASFPKDTSLTIYELSIYLGAEGFVK-S--E---EVVKIYMDDLISSSLV-ICFN--IGDALNFQIHDLVHDFCLIKA-REKL--D-LLPR-Q
>XP_004240499.1
GL----P---VE--IIVGFEEETNLILRKLTSPAD--LDVISITGMPGSGKTTLAYKVYND-VSS-HF-DLAWCTVDQ-CDEKKLL--I---FN-QVSE-N--DVPDKLRKQLYGKRYLIVLDDVWETTT--WDEVTRPFP-KKGSRIILTTREKEVALHGTD-----LDLRLLRPDESWELLEKRAFDE---SC--PELLDVGKEIAENCKGLPLVADLIAGVIAGK---KRVWLEVQSSLSSF-ILNSE-VE-VMKVIELSYDHLPHHLKPCLLYFASFPKDTSLTIYEFNVYLGAEGFVN-S--E---EVVKIYMDDLISSSLV-ICFN--IGDALNFQIHDLVHDFCLIKA-RENL--D-LLPR-Q
>XP_004240523.1
GL----P---VE--IVVGFEEETKWILRKLTSPTD--LDVISITGMPGSGKTTLAYKVYND-VSS-HF-DLAWCTVDQ-CDEKKLL--I---FK-QVSE-D--DVADKLRKQLYGKRYLIVLDDVWDTTT--WDELTRPFP-KKGSRIILTTREKEVALHGTD-----LDLRLLRSEESWELLQKRAFNE---SC--PELLDVGKEIAENCKGLPLVADLIAGVIAGK---KRVWLEVLNNSHSF-ILKNE-VE-VMKVIEISYDHLSDHLKPCLLYFASWPKDTIMTIYELNGFLGGEGFVK-S--E---EVVKIYMDDLISSSLV-ICFN--IGEYPTYQLHDLVHDYCLIKA-RENL--D-LLPR-Q
>XP_004242250.1
TI------------EVVGFENDAEVIMMKLIRTKE--RDVISIYGMPGLGKTTLARKVYNN-IAN-YF-DVAWCAVSQ-YNRRTLL--I---FK-QAED-D--DVADMLRRVLIGKRYLIVLDDIWDVEA--WEDLGICFP-EYESRVMVTTRIEQVTKHLSH-----YSLKFLTSQESWELLEKKVFGE---SC--PDLVEAGLQVALHCKGLPLAVVLIAGIIAKR---EALWVEVANDLSSF-ALG-EQS---MKVIQSSYHHLDDHLKPCLLYMALFPEDHKIPVDDLLKLWMAEEFVE-N--E---EASRNCLCGLLNKSLV-MMYGN-NRDVRYCSLHDVVREFCLRKL-TDKYS----TES-R
>XP_004242251.1
SN------------DVVGFEIHAQIIVNKLIRTKE--RNVISIYGMPGLGKTTLARKVYNN-ILN-YF-DVAWCAVSQ-YNRRTLL--I---FK-QAED-D--DVADMLRKVLIGKRYLIVLDDIWDVEA--WEDLGICFP-ECGSRVMVTTRIEQIAKHLSDP----YSLSFLTSEESWGLLEKKIFGE---SC--PDLVEAGLQVALHCKGLPLTVVLIAGILGKR---EALWLEVAADLSSL-ALG-QQS---MKVIQSSYDHLEDHLKPCLLYMALFPEDHKIPVDHLLKLWIAEEFVE-N--E---EACRVCLSDLLNRSLI-MVSGR-YCDVQYYSLHDVVREFCLRKL-TDKYS----TIS-R
>XP_004242252.1
SI------------EVVGFENDAQIIMKKLIRTKE--RDLISIYGMPGLGKTTLARKVYNN-IVN-YF-DVTWCAVSQ-YNRRTLL--I---FK-QAED-D--DVADMLRKVLIGKRYLIVLDDIWDVEA--WEDLGICFP-ECGSRVMVTTRIEQVAKHLSH-----YSLSFLSSKKSWELLEKKVFGE---SC--PDLLEAGLQVALHCKGLPLVVVLIAGMLAKR---KSLWLKVANDLSSL-ALG-EQS---MKVIQSSYDHLENHLKPCLLYMALFPEDHKITVDDLLKLWMAEEFVE-N--E---EAYRVCLSDLLNKSLV-MASGR-NRDVVHCSLHDVVREFCLRKL-TDKYS----TDS-R
>XP_004243044.2
N--------LNL--VVVGLEDDLMKVMRRVTGPSS--REIVSIVGMGGIGKTTLAKKVYHH-VRN-RF-DVIWVTISQ-YQTRDLL--I---LS-CISD-D--QLMDMIYKKLKYRRYLVIVDDIWSIGI--WDLMTRFFP-NNGSRIILTSRHKEVAEHASN-----HEMSLLNSDNSWKLLHDKVFSQH--VC--PELEKIGKQVAQKCQGLPLALLVVAGHLSKR---TRCWDDVAKTISK--IVASE-PDKCIGVLAMSYSYLPHHLKACFLSIGVFPEDFVIATERLIQLWVAEGFLK-S--E---QVGKECLEDLISRNLI-LVRKR-SGELITCGVHDLVRDLILRQG-EEKFKPH---VH-R
>XP_004243493.1
GF-SKL---TIE--TVVGMKDDLNSILNCINATKE--LIVISVVGMGGIGKTTLASKVFDD-IRS-QF-DKAWVTISQ-YNKRQML--I---VS-SISN-D--KLLDTVYKGLKGRRFLIVIDDLWSTEA--LDLMRRIFP-HNKSRIILTTRLKTVADYAFP-----HDMSFLSLDDSWNLFTERLFKD---PC--PQLEVIGKHIIQQCQGLPLSIVVIAGLLGNR---TPNWKKIEENLNSF--FGKA-SEKCQAILSLSYNCLPQYLKACFLYIGSFPEDMEIHVSKLISSWIAEHFIT-R--E---VVAEEYLQELTDRSLI-LVRGR-NGRIKICKIHDLLRQMCIREA-QENVGIN-D-HR-R
>XP_004246080.2
EF-TTR---HSE--IMRGLDDDLEIIVERLTGLSD--LDIVTISGMGGIGKTTLARKAYDH-LRY-HF-DVVWITISQ-YGRRSVL--A---LH-CIDD-N--ELADLVQKSLKGRRYLVVVDDIWSTDV--WDSIRGIFP-NRRSRILLTTRETKVAMYAS------HEMNLLNLENSWKLLCDKVFPNN--CH--PELEEIGKKIAEKCQGLPLTISVIAGHLSKR---TLSWMDVSRTLGE--IISSH-PDKCLGVLGLSYHHLPNHLKPCFLSMGSFPEDYHVETWRLIQLWITQGFIE-S--T---EVAKDYLEDLISRNLI-MVRKR-NGEIKACGMHDLLREFCLTEV-ETQFQRH-------
>XP_004248007.2
DI-------PVT--DIVGFGNDIEKMFQYLIRTND--LDVVPIVGMGGQGKTTVARKVYNS-IVS-HF-DVAWCIVSQ-YNRRKLL--I---LS-QVED-D--ILADELRKSLMGKRYLIVLDDMWDCMA--WDDLRLSFP-GNRSRIVVTTRLEKVGEQVTD-----YSLPFLTKEESCELLQKKVFKE---DF--PELQDVSRAVAEKCKGLPLVVVLVAGIIKKM---EEWWNEVKDSLFDH--LNRE-SEEYLSTMQLSYYNLTDCLKPCLLYMGMFQEDAIIRVSELISLWIAEGFVE-SGME---EAAEGYLMDLIQSNVV-MVSNR-NGKVKYCQVHDVVLHFCLEKS-LEKF------EN-R
>XP_004248043.1
DI-------LVT--EVVGFENKAEELIDYLIRTNE--LDVVPIVGMGGQGKTTIARKLYNN-IVS-RF-DVAWCIISQ-YNQRELL--I---FS-QVTV-D--VLADMLRRKLMGKRYLIVLDDMWDCMV--WDDLRLSFP-GIRSRIVVTTRLEEVGKQVTD-----YSLPFLTTEESCQLLQKKVFKE---DC--PELQDVSQAVAEKCKGLPLVVVLVAGIIKKM---EEWWNEVKDALFDY--LDSE-FEEYLATMQLSFDNLPHCLKPCLLYMGMFSEDARIPASTLISLWIAEGFVE-SGME---EEAEGYLMDLISSNMV-MLSKS-KGKVKYCQVHDVVHHFCLEKS-RAKF------GT-R
>XP_004248174.1
EN-DAL---PHL--TVLDLDNDLMTVKSRLIGPSK--LDVVSIVGMGGIGKTTLARKVYDD-MEH-HF-YVAWITVSQ-HQHREML--I---LR-CFT--E--QLAEQVYRSLKGRRYLIAMDDVWDTTA--WDVVKRSFP-KNGSRVILTSRLANVGIYASP-----HYMRCLSVDRSLKLFNLKVFRE---NC--PELEKATKQIVGKCQGLPLAIVVVAGFCSKK---TECWEDVAHKI-GL-IVSRE-TEECMDLLALSYKHLPHHLKPCFLYMGAFPKDYEISVSRLIKLWIAAEFLM-D--E---EVAEGYLKDLIDRSLI-MVKKT-SGKVKTCEVHDLLHDLIIREA-WERSSVASFEHR-I
>XP_004248175.2
D--KKM---MVE--NVVGFDDEARKISSRLTNSEE--LEIISIVGMGGLGKTTLAKKVYTD-IEF-HF-YNAWIYVSQ-YSRKEVF--I---LD-SLND-E--KLAGELFSHLRSKRYLVVIDDVWTMEA--WDDLQMAFP-ATGSRILLTTRNTEVALHAGL-----HHLRFLTHEESWELLSKKVFKG---IC--PELEDIGLQIAKKCYGLPLAIVVVSGLLLKK---TRWWKKIANDVSSY--VARD-PKQCMDVLALSYKHLPDHLKVCFIYFGVFPEDFEIPVWKLLRLWTSEGFVE-C--E---DTAEEYLEDLVDRNLV-LVAKR-SGRIKTCRIHDMLRDLSVKMG-SEKFISKYH--R-R
>XP_004248798.1
TD-AIG---VVE--DVVGFDEEADIVINRLLGSNH--LEVVPVVGMPGLGKTTLANKIYKH-IGY-EF-FTIWVYVSQ-YRRRELF--I---IS-KFCE-E--DLADEIQEFLKGGKYLVVLDDVWSDEA--WERIKIAFP-NKPNRVLLTTRDSKVAKQC-------HDLKFLTEDESWILLEKKVFKD---KC--PELVLSGKSIAKKCKGLPLAIVVIAGALIGK---TPEWKQVDDSVSEH-LINRDHPENCNKLVQMSYDRLPYDLKACFLYCSAFPGGFQIPAWKLIRLWIAEGFIL-S--E---CKGEDNLNDLINRNLV-MVMET-DGQIKTCRLHDMLHEFCRQEAMKENLL-ST--YR-R
>XP_004250409.1
T---RY---IDE--TIIGMDDEFNTILDRLTTTNE--LTVIPIFGMGGIGKTTLAKKVYDD-IRS-RF-DKAWVTISE-FNQRQML--V---AS-SISD-D--QLMEIVYKGLKGRRFLIVIDDIWSTEA--WDQMQRIFP-KNKSRILLTTRLKYVADNVFP-----HCKSFLSLDDSWNLFTEKLFKD---SC--PQLVKLGKHIVQQCQGLPLSIIVVAGLLVKL---TRNWKKVEENLKSF--FGTV-SERCQSILSLSYNYLPQYLSACFLYVGGFPEDTEIGVSKLIRLWIAEQFIK-R--E---VVAEEYLQELIDRSLI-LAGKR-NGRMRSCKIHDLLRQLCLSKA-HENVEAIDD-QR-R
>XP_004251533.1
NL-------SLE--VMVGHENEFEMMQDQLTRASD--LEVVSIVGMGGIGKTTLANKIYTD-VMS-CF-DKAKVTISQ-YCVRNVL--L---LS-SIQD-D--QLADQLQKLLKGPRYLVVIDDIWTTGA--WDDIKLCFP-NCRSRILMTTRNMEVAEYASGS----YQMRLMNFDESWSLLYEKVFRG---FF--PEFEQLGKQIASKCKGLPLMIVVIAGLLSKN---RLRWRSVAENVSSV--MNTDLDVQCMRVLALSYYHLPHHLRACFLYFALFPEDKLIFVNELVKLWAAEGFLK-S--E---QVAKQSLKDLVDRSLV-FIQRS-DGKIKACGMHDVIRELCLREA-RINFKHFSTT-RVR
>XP_010312507.1
S---KS---TIV--TVVGMKDDFNTILDRVTATNE--LTVIPIFGMGGIGKTTLAKKVYDD-ICS-RF-DKAWVTISE-YNERQML--V---VS-SVSD-D--ELMEIVYRGLKGRRFLIVIDDIWSTEA--WDQMQRIFP-DNKSRILLTTRLKYVADYVFP-----HSKSFLSLEDSWNLFTEKIFKD---PC--PLLEEIGKHIVQQCQGLPLSIVVVAGLLGKL---THNWKNVEENLSSF--FGTV-SERCQSILSLSYNYLPQYLKACFLYVGGFPEDREINVSQLIRLWIAEQFVK-R--E---VVGEEYLQELVDRSLI-LTGKS-NGRMRSCKIHDLLRQLCLSET-HENVEVIDD-QR-R
>XP_010313675.1
DK-IST---DVQ--KPVGFQEDLEKIIDRLRGPSE--LDIICIVGMAGIGKTTLAKRAYND-VVN-RF-DVAWVTVSQ-YRERDIL--L---FY-SVRD-Q--ETADRVRKSLICKRFLIVVDDMWSTDA--WDNLSRLFP-DNGSRIILTSRLIDLATYVRQ-----HRLDFLDNDEGWELLRRKIFKR---GC--PELEEIGRSIAEKCQGLPLAIVVVAGHLSKK---TTCWNNVAESVDS--VVNRE-PGQCLDILALSYSHLPQHLKACFLYMGAFPEDFEIHVWKLIRLWVAEGFLT-T--E---EIAEECLEDLIDRSLV-LA-VR-NGKLKTCKLHDIMRDFCLEEA-KQNFG-ITA-LR-R
>XP_010315011.2
GL----P---VE--IIVGFEEETNLILRKLTSPAD--LDVISITGMPGSGKTTLAYKVYND-VSS-HF-DLAWCTVDQ-YDDKKLL--I---FS-QVSE-N--DVADKLRKQLFGKRYFIVLDDVWDTTT--WDELTRPFP-KKGSRIILTTREKEVALHGTD-----LDLRLLRPDESWELLEKRAFNE---SC--PELLDVGKEIAKNCKGLPLVADLIAGVIAGK---KRVWLEVQSSLSSF-ILNSE-VE-VMKVIELSYDHLPHHLKPCLLYFASWPKDTTTTIYELNIFLGAEGFVK-S--E---EVVKIYMDDLISSSLV-ICFN--IGDSLNFQIHDLVHDFCVIKA-RENL--D-LLPR-Q
>XP_010319214.1
NI-------SVS--SIEGYNEERKNMVARLTYSKK--LQVVSVVGMAGIGKTTFATTLFDI---E-DF-PIGWITVSE-YDLRELL--L---LR-DVKDFDG-QLAAHLKQVLQGKRYLIVVDDIWSNSD--WDNIRHWFP-GDKSRILLTSRDKKVGAYAKD------GLRPLTQDESRNLFYHRAFKNN--RS--DKFKKVGEKVITNCKGLPLMITAVAGILRSS---KLEWMEVAESVSSL--VNDDAYKQCLQVVALSYNNLPSLMKACFLHFGVFPKSHGIPVKKLTRLWIAEGLVE-E--E---QAADRVLHDLIGKSVV-IVDKW-DGKIKTCRIHDVFHDFCSKES-EENLVHTKFRQGCR
>XP_010319380.1
EN-QHL---SLE--EVVGFDEEATKVINRLVEAEC--LDVIPVVGMPGLGKTTLARKIFND-ISR-EF-FSIWVFIGQ-TCVKDIL--I---LK-GFNE-A--SITDEIRKRVNGGKCLIVLDDVWDPNV--VDIVKTVFP-KKAHRIMMTTRHEDIARSV-------HNLKFLDGDESFQLLEKRAFVS---RC--PELVEHGEAIVAKCSGVPLTIVVIAGALRGT---SEDWKVVRENVGKH-LIQEDKLQRCVNVVRLSYNHLPQEKKSCFLYFGAFPQGFDIPAWKLIRLWIAEGLIS-K-IE---EIAEYYLNDFANRNLV-MVMKK-NDRIKTCRVHDMLHEFCVEEA-TLTLS-IT--CR-R
>XP_010319428.1
DN-KES---SLD--EVVGFDEEAKKVIKRLVEPES--LAIVPVVGMPGLGKTTLARKIYND-LSF-EF-FSIWIYAGP-CKIKDLY--I---LK-HFDD-H--TLAKVISGFMKGGRCLIVLDDVWEANV--IDHVKKVFP-KKGHRIMMTTRDGLLAAYK-------HNLKFLLADECFELLEKRVFKG---SC--PELKDVGERIAGNCGGVPLIVVVIAGALAGS---NTDWEIVERDVAR--HAF-TVNKNCGVFVEMSYDRLSQEMQTCFLYSGIFPRGFDIPAWKLIRLWIAEGLIS-T--E---EIAELHLNDLVHRNLV-ILLER-DGQIKTCRLHDMLHQFCRTKA-AKWLP-DT--CR-R
>XP_010319429.1
TLAE--DT-FLEVKNMVGLTEEANEVMKRLVG-TEE-VECIAIVGM-GLGKTTLARKLWSD-ITD-KF---IWVSVGQ-NDLKNML--I---LK-SSRNGEN-ELAKLIAKFVQDMRCLVVLDNVC------GSGLVNFFP-NKGHRILMTTRRRDVAASAKE-----YHLKFLDGEDSFRLLEKIVFRHRK------ELVEVGKSIASKCGGLPLAIEVIAGALKKQ---SAYWKRVENNFWQC-VVRENDTSSCWKIVEASYGSLSSEMKACFLYLA-FPKGYDIPFQMLISLWMAEGLI--SNPK---DKAEDHLMEFENLNLV-TVSRI-TGKIKC---NEIFYDF-MEVT--ESV-NDPDISR-R
>XP_010320570.2
E--KKV---STR--EMVGFDEVVQTLKGKLIRSSE--LDLISIVGMAGLGKTTLANKLFLD-VVS-HF-DVAQCCVSQ-YTRKDLL--I---LR-S-PE-N--ELADKLRKLLFGQRYLILIDDVWETTA--CDELMPCFY-NNGSRLILTTRHDHVAYHASD-----HFLRKFTLEESWMLLKNKVFEK---CC--PVLEDVGQKIAQKCGGLPLSVVLVAGILETK---EECWEQVAINLGPH--IQAK-SEDI---INLSYQDLPFHLKPCFLYFGVLSEDEEIKVSKLTWLWTAEGLVK-L--E---DIAENYLKNLIGRNLV-MVSKS-DGKTKTCRIHDLLLEFCKKKA-KENFQKHSI-QR-R
>XP_010320686.1
Q--KKM---GIN--KTIGFEDEIEKLIHRLTGFEG--LDIISIVGMPGAGKTTLANRLYSY-VVY-RF-DIGYCHVSP-YSKRGVL--T---LR-VSTS-T---LEDILVRNLRSRRYLILLDDVWDRNV--WGDLKRYFP-NNGSRILLTTRNDDVAYYVGK-----HNLRLLTYEESWELLCIEVFNK---SC--SLLEKVGQEIARKCGGLPLSIVLVAGILSKK---TECWSRVAKDLGSY--MASD-AKAI---IEPSFQHLPYYLKPCFLYFGTFLEDEEINVSKLTWMWIAEGFVK-S--Q---DIAKGYLDILIRRNLV-MNAKS-DGNVKACRVHDLLLDFCKKKG-GEHFQKKLT-QR-R
>XP_010320708.1
S---KL---STE--TYVGMKKDYKAILNCLNATKE--LIVISLIGMGGIGKTTLARKVFDN-IRD-RF-EKAWVTISE-YNKRQML--V---AS-SISN-D--ELMVIVYRSLKGRRFLIVIDDLWSTEA--WDQMRRIFQ-NNKSRIILTTRLKHVADYAFP-----REVSFLSFKDSWKLFTKKLFKD---RC--PQLRKIGKHIIQQCQGLPLSIIVIAGLLSKV---TYNWKKIEQDLNSF--HGSV-LEQCQAILCLSYNYLPPYLKACFLYIGGFPEDMEIRVSKMMSSWIAEQFIT-R--E---VVAEKYVQELMDRSLI-LGKTK-NGRFKTCKIHDLLRQLCIREA-QENVDIN-D-RR-R
>XP_010320780.1
YY------------ELVGFDEHAQNITDYLIRTWD--LDVVSIVGMAGLGKTALARKVYNS-IID-RF-DVAWCSVSQ-YNRRQLV--I---LT-QINL-D--DPEDILRKCLNGKRYLVVLDNIWDGKA--WDDFQSCFP-NHGSRIMITTRDKAMASYVSF-----YSLPRLEDDQSWELLQKKVFGK---SC--PELVNVGKLVAKACRGLPLLIIMIAEVLSRR---EGSWLKVAYDISSH-VPNKEII---MMTIQSSYDHLLDHLKPCLIYMGLFPKKYEIPVSDLLKWWIAEEFVL-K--E---ELSEICLHDLVGTNLV-VVSKR-NGKMKCCIVLDHVRDFCLRKI-TEKF-----EEQ-R
>XP_010320781.1
YY------------ELVGFDEHAQNITDYLIRTWD--LDVVSIVGMAGLGKTALARKVYNS-IID-RF-DVAWCSVSQ-YNRRQLV--I---LT-QINL-D--DPEDILRKCLNGKRYLVVLDNIWDGKA--WDDFQSCFP-NHGSRIMITTRDKAMASYVSF-----YSLPRLEDDQSWELLQKKVFGK---SC--PELVNVGKLVAKACRGLPLLIIMIAEVLSRR---EGSWLKVAYDISSH-VPNKEII---MMTIQSSYDHLLDHLKPCLIYMGLFPKKYEIPVSDLLKWWIAEEFVL-K--E---ELSEICLHDLVGTNLV-VVSKR-NGKMKCCIVLDHVRDFCLRKI-TEKF-----EEQ-R
>XP_010320900.1
EIPTSF---RIN--EIVGFEDVKDELIGKLKGPSG--LDVISIVGMAGLGKTTLANKLYSD-VVS-YF-DIAHCCVSQ-YTRKDLL--I---LH-DITE-N--ELADKLRKLLMRKRYLLLIDDVWETSA--WDDLKLCFP-NNGSRIILTTRHYEVASHASD-----HKLRSLNNDESWMLLNKKVFNE---SC--PIPRDIGQEIVRKCGGLPLSIILVAGILTRK---DKCWEQVATNLGPN--IQDQ-MEGT---LDLSYQHLPPYLKPCFLYLGLFPEDREIQVSKLTWLWIAEGFIK-T--E---EIAENHLENLVGRNLV-MVKKS-DGRIKACRIHDLVHEFCRKKA-KENIPKCNT-SR-R
>XP_010320901.1
EIPTSF---RIN--EIVGFEDVKDELIGKLKGPSG--LDVISIVGMAGLGKTTLANKLYSD-VVS-YF-DIAHCCVSQ-YTRKDLL--I---LH-DITE-N--ELADKLRKLLMRKRYLLLIDDVWETSA--WDDLKLCFP-NNGSRIILTTRHYEVASHASD-----HKLRSLNNDESWMLLNKKVFNE---SC--PIPRDIGQEIVRKCGGLPLSIILVAGILTRK---DKCWEQVATNLGPN--IQDQ-MEGT---LDLSYQHLPPYLKPCFLYLGLFPEDREIQVSKLTWLWIAEGFIK-T--E---EIAENHLENLVGRNLV-MVKKS-DGRIKACRIHDLVHEFCRKKA-KENIPKCNT-SR-R
>XP_010320925.1
EY-SEV--------EMEGFQDTIDELKDKLLGSPE--LDVISIVGMPGLGKTTLAKKIYND-VTS-RF-DVAQCVVTQ-YSWRELL--I---LN-DV---D--EIADELRRFLLTKRFLILIDDVWDYKV--WDNLCMCFS-SNRSRIILTTRLNDVAEYVSD-----HHLRLFRDDESWTLLQKEVFGE---SC--PELEDVGFEISKSCRGLPLSVVLVAGVLKQK---TLSWKVVEQSLSSQ-RIGSL-EESI-SIIGFSYKNLPHYLKPCFLYFGGFLQGKDIHVSKMTKLWVAEGFVE-NG-E---DTAQGFLDDLIGRNLV-MAMER-NAKVKTCRIHDLLHKFCMEKA-KEDF------EEYR
>XP_010321400.1
SI----P---VE--IIVGYEEETEWIIRKLTSPAE--LDVISIVGMPGIGKTTLAYRLYNH-IVD-HY-DVAWCTVDQ-RNEKKLL--I---FN-QVSE-N--DVADKLRRRLCGQRYLIVLDDMWDTAT--LDELMRPFP-HKGSRVILTSRKKEVALHGTD-----LYLRLLRSEESWELSEKKVFEG---RC--PELEDVEKRIARKCDGLPLVVDLIGGVISRK---KELWAEVLNDLSSS-IFKDE-EK-VLKVIQLSYDHLSDHVKPCLVYLATYPKDKDIRMSELKDLWISQGL-R-S--E---EVVD----ELISSSLV-I-----PFDDSIFKIHDLVHDFCYIKS-REKL-LD-LMPR-G
>XP_010321401.1
SI----P---VE--IIVGYEEETEWIIRKLTSPAE--LDVISIVGMPGIGKTTLAYRLYNH-IVD-HY-DVAWCTVDQ-RNEKKLL--I---FN-QVSE-N--DVADKLRRRLCGQRYLIVLDDMWDTAT--LDELMRPFP-HKGSRVILTSRKKEVALHGTD-----LYLRLLRSEESWELSEKKVFEG---RC--PELEDVEKRIARKCDGLPLVVDLIGGVISRK---KELWAEVLNDLSSS-IFKDE-EK-VLKVIQLSYDHLSDHVKPCLVYLATYPKDKDIRMSELKDLWISQGL-R-S--E---EVVD----ELISSSLV-I-----PFDDSIFKIHDLVHDFCYIKS-REKL-LD-LMPR-G
>XP_010322775.1
SD----SF--AE--VTVGHEEDEAWIIGQLLDESE--LDVISIFGMPGVGKTTLANKVYNN-VAS-HF-HVAKCTVSQ----------------------------------------------------------------------------------------------------------------------------------------------------------------------------------------------------------------------------------------------------------------------------------------------------
>XP_010322858.1
NQ-VQS---LNP--IVVGLEDDLVRIIRRLKGTLS--REIIPILGMGGIGKTTLARKAFDD-TRN-RF-DIIWVTVSQ-YRIRGML--I---LR-STSNID--RLMDMIYKKLKGWRYLVVMDDIWSSEV--WDLMTRTFP-NNGSRIILTSRQEEVASHASN-----HKMNLLNLDNSWKLIRDRVFVEH--AC--PELEDIGEQIAQRCQGLPLALLVVAGHLSKR---TRSWNDVSKSVSK--VVADE-SDICLGVLAMSYNYLPDHLKPCFLYMGVFPEDSVVNIVRLINLWISEGFI---------LVGRDCMEDLVSRNLV-MVRNS-NGETKTCGVHDLIRDLILREA-EEKFKLRS--TR-R
>XP_010324491.1
NK-NNS---RVS--EMVGHINEQANMRRRLITSSQ--LEVISIAGMGGIGKSTFAKKLFSD-VVG-FF-DVGWITVSK-YSSRKML--L---LQ-DAIN-A--ELADRLQKSFKGKRYLIVVDDIWSTEA--WDDISQWFP-NNRSRILLTTRSMEVARHA-------FQMRFLDPEESWNLFCQKAFKK---DC--PEFESVGKVVVENCKGLPLMISVVAGSLSSR---TLEWNEVAQSVSSL--VNLDDYQRCSGVLALSYNHLPPDLKVCFLYFGVFKKASEISVENLIRLWMAEGLFR-D--E---KEACSLLHDLIDRSLI-VVCKS-DGKIKTCRIHDLLHDLCLRES-EESLTN--IPQDRR
>XP_010327076.1
DN-DAL---PHL--TMLDLDNDLMTVKSRLIGPSK--LTVVSIVGMGGIGKTTLARKVYDD-MEH-HF-YIAWITVSQ-HQHREML--I---LR-CFI--E--QLAEQVYRSLKGRRYLIGMDDVWDTNA--WDVVKRSFP-KNGSRVILTSRLANVGIYASP-----HYMRCLSVDQSLKLFNLKVFRE---TC--PELEKATKQIVEKCQGLPLAIVVVAGFCSKK---TECWEDVAHKI-GL-VVSRE-TEECMDLLALSYKHLPLHLKTCFLYMGAFPKDFEITVSKLMKLWIAAEFVK-D--E---EVAHGYLRDLIDRSLI-MVKKT-SGEVKTCKVHDLLHDLIIREA-WERLPVASFEHR-I
>XP_019066422.2
S---KS---KFE---IVGMEDDFNTILDSLTTTDE--LIVIPILGMGGIGKTTLARKVFGD-IRS-RF-DKAWVTISK-YNQRQML--V---VS-SVSD-D--QLMEIAYKGLKGRRFLIVIDDIWSTKA--WDQIQRIFP-DNKSRILLTTRLKNIADYVFP-----HSKSFLSLDDSWNLFTEKIFKD---PC--PLLVKIGKHIVQQCQGLPLSVIVVAGLLGKP---THNWKIVEGNLNSF--FGTV-SERCQSILSLSYNYLPQYLRACFLYVGGFSEDMEIDVSKLIRLWIAEQFVK-R--E---VVAEEYLQELIDRSLV-LVGKR-NGRMKTCKIHDLLRQLCIREA-KENG----------
>XP_019066695.1
S---KS---TIV--TVVGMKDDFNTILDRVTATNE--LTVIPIFGMGGIGKTTLAKKVYDD-ICS-RF-DKAWVTISE-YNERQML--V---VS-SVSD-D--ELMEIVYRGLKGRRFLIVIDDIWSTEA--WDQMQRIFP-DNKSRILLTTRLKYVADYVFP-----HSKSFLSLEDSWNLFTEKIFKD---PC--PLLEEIGKHIVQQCQGLPLSIVVVAGLLGKL---THNWKNVEENLSSF--FGTV-SERCQSILSLSYNYLPQYLKACFLYVGGFPEDREINVSQLIRLWIAEQFVK-R--E---VVGEEYLQELVDRSLI-LTGKS-NGRMRSCKIHDLLRQLCLSET-HENVEVIDD-QR-R
>XP_019066753.1
T---KS---TIV--TVVGMKDDFNIILDRLTATDE--LIVIPILGMGGIGKTTLARKVYDD-IRS-RF-DKAWVTISQ-YNERQML--V---VS-SISN-D--ELMEIVYRGLKGRRFLIVIDDIWSTEA--WNQMQRIFP-DNKSRILLTTRLKYVADYVFP-----HSKSFLSLEDSWNLFTEKLFKD---QC--PLLVEIGKHIVQQCQGLPLSIVVVAGLLGKL---THNWKNVEENLSSF--FGTV-SERCQSILSLSYNYLPQYLKACFLYVGGFPEDREINVSQLIRLWIAEQFVK-R--E---VVAEEYVQELIDRSLI-LMDST-NGRMKTFKIHDLLRQLCLSET-HENVEAIDD-QR-R
>XP_019066849.1
ST-LSLPN-DVS-NNMVGRDKEKERMLEELRGKDEL--KVIPIVGMGGIGKTTLAKQVFNH-IQS-RF-DVAWATICK-YNVKEIL--L---LQ-S-RD-EA-ELADLLQKKLKCRRYLIVIDDIWCYKA--WDDTRQCFPINNGSRILLTTRHTEVAIYAH------LKMNLMNADESWNLLKSKAFNE---S--FTELETIGEKIASKCQGLPLTIVVVAGLLSKR---TKEWENVAENIKSF--VTKDPNEQCLRVLGLSYNYLPNELKACLLYFGIFPEDSEISVKRLVRLWIAEGFLE-GD-E---EEAKNRLQDLVDRCLV-LVSQS-DGNVKTCRIHDLVHELCLREA-QQNF-IQERQ----
>XP_019066850.1
ST-LSLPN-DVS-NNMVGRDKEKERMLEELRGKDEL--KVIPIVGMGGIGKTTLAKQVFNH-IQS-RF-DVAWATICK-YNVKEIL--L---LQ-S-RD-EA-ELADLLQKKLKCRRYLIVIDDIWCYKA--WDDTRQCFPINNGSRILLTTRHTEVAIYAH------LKMNLMNADESWNLLKSKAFNE---S--FTELETIGEKIASKCQGLPLTIVVVAGLLSKR---TKEWENVAENIKSF--VTKDPNEQCLRVLGLSYNYLPNELKACLLYFGIFPEDSEISVKRLVRLWIAEGFLE-GD-E---EEAKNRLQDLVDRCLV-LVSQS-DGNVKTCRIHDLVHELCLREA-QQNF-IQERQ----
>XP_019068848.2
---------KSE--IVQGIDDDLEIIVKRLIGPSD--LEIVTITGMGGIGKTTLARKAYDH-IRY-HF-DIAWVTITQ-FRNRNVL--A---LR-CIDD-N--ELADLVQKKLKGRRYLVVVDDIWTKNV--WDSIRGIFP-KNGSRILLTTRETEVAMYAS------HEMIHLSLENGWRLLCDKVFQKY--EH--PELDEIGKEIVEKCQGLPLTISVIAGHLSKN---TLGWKDVARNLSE--IIASH-PNQCLGVLGLSYYHLPNRLKPCFLSMSSFPEDFQVDTRRLIQLWIAEGFIK-S--E---EVAEHYLEDLISRNLI-QARKR-SGEIKACGIHDILREFCLIEA-ETNHQKNN--VC-R
>XP_019068849.1
---------SDQ----LGLEDDLKIIIKRLTGPSD--IDIVTITGMGGIGKTTLAKKAYDH-IRY-HF-DVAWLTISQ-FRCRNVL--A---LH-CIDE-N--ELADLVQKQLKGRRYLVVVDDIWSSDV--WDSIRGIFP-NNGSRILLTTRENEVAMYAS------HEMSLLSAENGWKLLCDKVFPNN--DH--PELEEIGKEIVEKCQGLPLTISVIAGHLSKR---TLSWKDVARTLSK--IIASH-PDKCLAVLGLSYHHLPSRLKPCFLSMSSFPEDFRFET---------------------------------------------------------------------------------
>XP_019068866.1
QT-QQV---AEE--EVVGFNKPAEDVKERLCESKD--LDVIPIVGMPGLGKTTLSRKVYND-LDF-YF-YHIWIYVGT-KKPKDIL--I---VK-EVDE-D--QLAHIIRDFLERGKHLIVLDDVWDTQV--VDFVKKAFP-KRGDRIMLTTRQQRVAEAV-------HYLENLSKEDSIKLLEQRVFNK---TC--PELQGYRDGIVDKCCGVPLAIVVISGALRGM---DEEWRVVEENVGKH-LINKDDHKSCLKFVETSYNHLPQEKKAAFLYFGVFPQGFDIPAWNLIRLWVAEGLIS-E--E---KVAETYLSDFASRNLV-MVMQR-NGQIKTCRLHDMLHEFCIIEA-AISLP-NT--SR-R
>XP_019068867.1
QT-QQV---AEE--EVVGFNKPAEDVKERLCESKD--LDVIPIVGMPGLGKTTLSRKVYND-LDF-YF-YHIWIYVGT-KKPKDIL--I---VK-EVDE-D--QLAHIIRDFLERGKHLIVLDDVWDTQV--VDFVKKAFP-KRGDRIMLTTRQQRVAEAV-------HYLENLSKEDSIKLLEQRVFNK---TC--PELQGYRDGIVDKCCGVPLAIVVISGALRGM---DEEWRVVEENVGKH-LINKDDHKSCLKFVETSYNHLPQEKKAAFLYFGVFPQGFDIPAWNLIRLWVAEGLIS-E--E---KVAETYLSDFASRNLV-MVMQR-NGQIKTCRLHDMLHEFCIIEA-AISLP-NT--SR-R
>XP_019068911.1
SH----PF--VE--VTVGHEEEEAWIIGQLLDESE--LDVISIVGMPGVGKTTLANKVYNN-VAS-HF-HVAKCTVSQ-Y----------------------------------------------------------------------------------------------------------------------------------------------------------------NLDSF-ISTNS-L-----VMQLSYDHLPCHLKPLLLYFATTQKSQRTPVSTLMQLWMAEGFV--S--E---EVTQSYLDALISSNLI-M-----VDHIPSCYMHDVVHDFVSVKA-EEKF--D-LLHH-R
>XP_019069317.1
K--KEL---RIT--EVVGFEDVMEKLREQLIRTKQ--LDVISVVGMPGLGKTTVANKLYSD-VVS-RF-DIAKCCVSQ-YSRRSVL--I---LR-DATD-V---LADQLRKTLLWKRYLILVDDIWEASV--WDDLRCCFH-NNGSRIILTTQHADVAENASD-----LHLRILNDDESWKLLKQKVFEE---SC--FLLSNVGQEIANKCRGLPLSIVLVAGMLTKK---SECWKQVAKNLCTN--VLSN-SKAI---IEQSYQNLPYHLKPCFLYFGVFLEDKEINISILTWLWISEGFIK-S--E---DIAEGYLENLIGRNLV-MVAKG-GGKVKTCRIHDLLLYFCKEIA-RKNLHKQLV-QR-R
>XP_019069333.1
GL----P---VE--IIVGFEEETEWIIRKLTSPTE--VDVISIVGMPGLGKTTLAYRVFNN-VVD-HF-DVAWCTVDQ-HNDKKLL--I---FN-QVNE-D--DIADKLRKELFGKRYLIFLDDLWDIET--WNELTRPFP-QRRSRIILTSRKREVALQGSD-----LYLRLLTPEESWDLLVKRVFEE---RC--PELLVVGEEIARKCAGLPLLLDLIGGVIARK---KKLWLEVLNNLNSL-ILKDE-EE-VMKVIQLSYDHLPNHLKPCLLYLASYPKDNYIKISELKHLWSSEGLVK-S--D---ELLEVYVDELISSSLV-VVFYI-HDRNPIFRIHDLVHDFCLIKS-REHL--D-LMPR-A
>XP_019069347.2
SI----P---VE--IIVGFEEETEWIIRKLTSPAE--IDVISIVGMPGLGKTTLAYRVYND-IVD-HF-DVAWCTVDQ-HNEKKLL--I---FN-QVNE-K--EVADKLRKQLFGKRYLIVLDDIWDTAI--FDELTRPFP-QKGSRVILTSRKKEVALHGSN-----LYLRLLRSDESWELLEKSVFEE---RC--PELKYVGEKIAQKCDGLPLVLDLIGGVISRK---KELWLEVLNNLSSF-IFKDE-EE-VVKIIQLSYDHLSDHVKPCLVYLASYPKDEDIRISELKDLWIFQGLVK-S--E---EVVDV----LISSSLV-I-----PFDNSICKIHDLVHDFCYIKS-REKL--D-LMPR-G
>XP_019069358.2
GI----P---VE--IIVGFEEETEWIIRKLTSPDE--IDVISIVGMPGLGKTTLAYRVYND-IVD-HF-NVAWCTVDQ-RNEKKLL--I---FN-QVNE-D--DVADKLRRKLFGKRYLIVLDDMWDTDI--LDDLMRPFP-HEGSRVILTSRKKEIALHGSD-----LYLRLLRSEESWELFNKRVFEE---GC--PELKDVGEKIALKCGGLPLVVDLIGGVISKK---KELWAEVLNDLSSS-IFKDE-EE-VVKVIQLSYEHLSHDVKPCLLCLATYPKDEDISMSELKDLWIFQGL-K-S--E---EVVD----ELISSSLV-I-----PFDDSIFKIHDLVHDFCYIKS-REKL--D-LMPR-G
>XP_019069402.1
SI----P---VE--IIVGYEEETEWIIRKLTSPAE--LDVISIVGMPGLGKTTLAYRVYNH-IVD-HY-DVAWCTVDQ-RNEKKLL--I---FN-QVSE-D--DVADKLRKRLCGQRYLIVLDDMWDTAT--LDELMRPFP-HKGSRVILTSRKKEIALHGSD-----LYLRLLRSEESWELLEKRVFEE---GC--PELKDVGKKIARRCGGLPLLVDLIGGVISRK---KELWAEVLNDLSSS-IFKDE-EE-VVKVIQLSYDHLSDHVKPCFVYLASFPKDEDISMSELKDLWISQGL-K-S--E---EVVD----ELISSSLV-I-----PFDDSIFKIHDLVHDFCDIKC-REKL--D-LMTR-G
>XP_019069404.2
------P---VE--IIVGFEEETEWIIRKLTSPAE--IDVISIVGMPGIGKTTLAYRVYNH-IVD-HF-DVAWCTVDQ-RNEKKLL--I---FN-QVSE-K--GVADKLWKQLCGKRYLIVMDDMWDTET--LDELMRPLP-HKGSRVILTSRKKEVALHGSD-----LYLRLLRSEESRELLKKRVFEE---GC--PELMDVGKRIAKKCGGLPLVLDLIGGVLSRK---KELWLEVLHSLSSS-IFKDE-EE-VVKAIQLSYYHLSDDVKPCLVCLATYPKDEDIRMSELEDLLIFQGL-K-S--E---EVVD----ELISCSLV-I-----PFDDSIIKIHDLVHDFCDIKC-REKL--D-LMPR-G
>XP_019069438.1
EY-SEV--------EMVLFQDVMEKIKKQLLGSSQ--LDVISIVGMPGLGKTTLAEQIYND-VAG-YF-DVGKCHVTQ-YSWRELL--L---LN-DV---D--QLAKELRQFLLTKRFLILIDDVWDTKA--WDYLHMCFQ-KNGSRIILTTRLSEVAQYASN-----HDLPLLRDDESWKLLQKKVFRG---SC--PELGDVGFRIAKSCGGLPLFIVLVAGVLKEE---KALWKEVEESLDAL-NIDSL-EESM-SIIGFSYMNLPHHLKPCFLYFGGFLRGKSIHVSKLTRLWLAEGFVE-KR-E---DVAEDFLKNLISRNLV-MDMER-NGKMKTCRVHDLLHKFCLEKA-KENF------EEYR
>XP_019069506.1
GI----S---VE--IIVGFEEETKWIIRKLTSPAE--IDVISIVGMPGLGKTTLAYRVYND-IVD-HF-DVAWCTVDQ-CNEKKLL--I---FN-QVSE-D--DVADKLRRKLCGQRYLIVLDDMWDTAT--WDELTRPFP-QKGSRVILTSRKKEVALHGSD-----LYLRLLKPKESWELLEKRVFEE---GC--PELKDVGEKIARKCDGLPLVLDLIGGVISRK---KELWLEVLNNLSSF-IFKDE-EE-VAKVIQLSYDHLSDHVKPCLVYLASYPKDKDIMISELKDLWIAQGLVK-S--E---EVVEIYVDELISSSLV-I-----PFFKFIFKIHDLVHDFCYIKS-REKL--N-LMPR-G
>XP_019069562.1
EF-SEV--------EMEGFHEAMDKIKRQLLRSSQ--LDIISIVGMPGIGKTFLAEKIYNN-VTP-HF-DVAKCRVTQ-YSWKELL--I---LN-DV---D--ELATELRQVLLTKRFLILVDDVWDKTV--WDHLYMCFR-KNGSRIILTTRLSDIANYASE-----HHLRLFRDDESWTLLQEEVFGE---SC--PELVDVGFRIAKSCGGLPLSIVLVGGVLKEK---KELWKEVEESLGSK-NIGSL-QKSM-SLIGFSYKNLPHHLKPCFLYFGGFFKGKDIHVSKLTRLWQAEGFVE-K--T---DTAHDFLEDLISRNLV-MVMKR-NDKVKSCRIHDLLHNFCLEKS-KENF------QDYR
>XP_019069678.1
GL----P---VE--IVVGFEEETKWILRKLTSPTD--LDVISITGMPGSGKTTLAYKVYND-VSS-HF-DLAWCTVDQ-CDEKKLL--I---FK-QVSE-D--DVADKLRKQLYGKRYLIVLDDVWDTTT--WDELTRPFP-KKGSRIILTTREKEVALHGTD-----LDLRLLRSEESWELLQKRAFNE---SC--PELLDVGKEIAENCKGLPLVADLIAGVIAGK---KRVWLEVLNNSHSF-ILKNE-VE-VMKVIEISYDHLSDHLKPCLLYFASWPKDTIMTIYELNGFLGGEGFVK-S--E---EVVKIYMDDLISSSLV-ICFN--IGEYPTYQLHDLVHDYCLIKA-RENL--D-LLPR-Q
>XP_019069769.1
ST------------EVVGFEKDAEIIMKKLIRTKE--RDLISIYGMPGLGKTTLARKVYNN-IVN-YF-EVAWCAVSQ-YNRSTLL--I---FK-QAED-D--DVADMLRKVLIGKRYLIVLDDIWEVEA--WEDLGICFP-ECGSRVMVTTRIEQVAKHLSH-----YSLSFLSSKKSWELLEKKVFGE---SC--PDLLEAGLQVALHCKGLPLVVVLIAGMIAKR---EALWLEVANDLSSL-ALG-EQS---MKVIQSSYDHLENHLKPCLLYMALFPEDHKITVDDLLKLWMAEEFVE-N--E---EASRVCLSDLLNRSLI-MVSGR-YDNVQYCSLHDVVREFCLRKL-TDKYS----TES-R
>XP_019071116.1
NI-------SLM--DIVGFGIVAEKMIHSLTRTNE--LDVIPIVGMGGQGKTTCARLLYNN-IVS-HF-DVAWCIISQ-YNRKELL--I---FS-QVEV-G--ELADMLRKSLLGKWYFIVLDDMWD----------------------VTTRLEKVGEYVTN-----YFLPFLTLKESWELLQKKVFNK---SC--LELYDVSLEVAKRCKGLPLVVILVAGIIKKM---EEWWHEVKDAIYSY--LG-E-SEEYRGTVHLSYDNLPDYLKPCLLYMGMFPEDHNISASNLINLWIAEGFVE-SG-E---EAAEGYLMDLISSNVI-MVSKR-NGKVKYSQVHDIVLHFCLERS-REKF------ES-R
>XP_019071638.1
EN-DAL---PHL--TVLDLDNDLMTVKSRLIGPSK--LDVVSIVGMGGIGKTTLARKVYDD-MEH-HF-YVAWITVSQ-HQHREML--I---LR-CFT--E--QLAEQVYRSLKGRRYLIAMDDVWDTTA--WDVVKRSFP-KNGSRVILTSRLANVGIYASP-----HYMRCLSVDRSLKLFNLKVFRE---NC--PELEKATKQIVGKCQGLPLAIVVVAGFCSKK---TECWEDVAHKI-GL-IVSRE-TEECMDLLALSYKHLPHHLKPCFLYMGAFPKDYEISVSRLIKLWIAAEFLM-D--E---EVAEGYLKDLIDRSLI-MVKKT-SGKVKTCEVHDLLHDLIIREA-WERSSVASFEHR-I
>XP_019071639.1
EN-DAL---PHL--TVLDLDNDLMTVKSRLIGPSK--LDVVSIVGMGGIGKTTLARKVYDD-MEH-HF-YVAWITVSQ-HQHREML--I---LR-CFT--E--QLAEQVYRSLKGRRYLIAMDDVWDTTA--WDVVKRSFP-KNGSRVILTSRLANVGIYASP-----HYMRCLSVDRSLKLFNLKVFRE---NC--PELEKATKQIVGKCQGLPLAIVVVAGFCSKK---TECWEDVAHKI-GL-IVSRE-TEECMDLLALSYKHLPHHLKPCFLYMGAFPKDYEISVSRLIKLWIAAEFLM-D--E---EVAEGYLKDLIDRSLI-MVKKT-SGKVKTCEVHDLLHDLIIREA-WERSSVASFEHR-I
>XP_019071640.1
EN-DAL---PHL--TVLDLDNDLMTVKSRLIGPSK--LDVVSIVGMGGIGKTTLARKVYDD-MEH-HF-YVAWITVSQ-HQHREML--I---LR-CFT--E--QLAEQVYRSLKGRRYLIAMDDVWDTTA--WDVVKRSFP-KNGSRVILTSRLANVGIYASP-----HYMRCLSVDRSLKLFNLKVFRE---NC--PELEKATKQIVGKCQGLPLAIVVVAGFCSKK---TECWEDVAHKI-GL-IVSRE-TEECMDLLALSYKHLPHHLKPCFLYMGAFPKDYEISVSRLIKLWIAAEFLM-D--E---EVAEGYLKDLIDRSLI-MVKKT-SGKVKTCEVHDLLHDLIIREA-WERSSVASFEHR-I
>XP_025883958.1
T---KS---TIV--TVVGMKDDFNIILDRLTATDE--LIVIPILGMGGIGKTTLARKVYDD-IRS-RF-DKAWVTISQ-YNERQML--V---VS-SISN-D--ELMEIVYRGLKGRRFLIVIDDIWSTEA--WNQMQRIFP-DNKSRILLTTRLKYVADYVFP-----HSKSFLSLEDSWNLFTEKLFKD---QC--PLLVEIGKHIVQQCQGLPLSIVVVAGLLGKL---THNWKNVEENLSSF--FGTV-SERCQSILSLSYNYLPQYLKACFLYVGGFPEDREINVSQLIRLWIAEQFVK-R--E---VVAEEYVQELIDRSLI-LMDST-NGRMKTFKIHDLLRQLCLSET-HENVEAIDD-QR-R
>XP_025883959.1
T---KS---TIV--TVVGMKDDFNIILDRLTATDE--LIVIPILGMGGIGKTTLARKVYDD-IRS-RF-DKAWVTISQ-YNERQML--V---VS-SISN-D--ELMEIVYRGLKGRRFLIVIDDIWSTEA--WNQMQRIFP-DNKSRILLTTRLKYVADYVFP-----HSKSFLSLEDSWNLFTEKLFKD---QC--PLLVEIGKHIVQQCQGLPLSIVVVAGLLGKL---THNWKNVEENLSSF--FGTV-SERCQSILSLSYNYLPQYLKACFLYVGGFPEDREINVSQLIRLWIAEQFVK-R--E---VVAEEYVQELIDRSLI-LMDST-NGRMKTFKIHDLLRQLCLSET-HENVEAIDD-QR-R
>XP_025883969.1
RS-TPS--------VVVGLYDDFLRIADKLTGPDK--LDVVVIFGMGGIGKTTLAKRIYHD-IEE-HF-YVAWITVSE-YKVRNML--L---LV-CT---E--ELGERLYKSLKGQRYLIVMDDVWYTEA--WDDVRRYFP-NNGSRVMVTSRIMKVARYINP-----HQMRFLTVEESWKLLQKKIFLDDP-CC--DEMERIGMEISKKCKGLPLAIVMVAGILSKA---TAKWSDIAENIHSS-FVTEE-SRPFLDILALSYNHLSRHLKACFLYMGAFPEDVEVPVWRLIRLWIAEGFIK-T--E---FVGQEYLQELIDRSLI-IVSKS-DNRVKTCSIHDILRNFCQEEA-KEKLHFPQGVHR-R
>XP_025884346.1
ST-LSLPN-DVS-NNMVGRDKEKERMLEELRGKDEL--KVIPIVGMGGIGKTTLAKQVFNH-IQS-RF-DVAWATICK-YNVKEIL--L---LQ-S-RD-EA-ELADLLQKKLKCRRYLIVIDDIWCYKA--WDDTRQCFPINNGSRILLTTRHTEVAIYAH------LKMNLMNADESWNLLKSKAFNE---S--FTELETIGEKIASKCQGLPLTIVVVAGLLSKR---TKEWENVAENIKSF--VTKDPNEQCLRVLGLSYNYLPNELKACLLYFGIFPEDSEISVKRLVRLWIAEGFLE-GD-E---EEAKNRLQDLVDRCLV-LVSQS-DGNVKTCRIHDLVHELCLREA-QQNF-IQERQ----
>XP_025884479.1
NL-------SLE--VMVGHENEFEMMQDQLTRASD--LEVVSIVGMGGIGKTTLANKIYTD-VMS-CF-DKAKVTISQ-YCVRNVL--L---LS-SIQD-D--QLADQLQKLLKGPRYLVVIDDIWTTGA--WDDIKLCFP-NCRSRILMTTRNMEVAEYASGS----YQMRLMNFDESWSLLYEKVFRG---FF--PEFEQLGKQIASKCKGLPLMIVVIAGLLSKN---RLRWRSVAENVSSV--MNTDLDVQCMRVLALSYYHLPHHLRACFLYFALFPEDKLIFVNELVKLWAAEGFLK-S--E---QVAKQSLKDLVDRSLV-FIQRS-DGKIKACGMHDVIRELCLREA-RINFKHFSTT-RVR
>XP_025884563.1
DK-IST---DVQ--KPVGFQEDLEKIIDRLRGPSE--LDIICIVGMAGIGKTTLAKRAYND-VVN-RF-DVAWVTVSQ-YRERDIL--L---FY-SVRD-Q--ETADRVRKSLICKRFLIVVDDMWSTDA--WDNLSRLFP-DNGSRIILTSRLIDLATYVRQ-----HRLDFLDNDEGWELLRRKIFKR---GC--PELEEIGRSIAEKCQGLPLAIVVVAGHLSKK---TTCWNNVAESVDS--VVNRE-PGQCLDILALSYSHLPQHLKACFLYMGAFPEDFEIHVWKLIRLWVAEGFLT-T--E---EIAEECLEDLIDRSLV-LA-VR-NGKLKTCKLHDIMRDFCLEEA-KQNFG-ITA-LR-R
>XP_025886222.1
SN----SF--VE--VTVGHEEDEARIIGQLLDESE--LDVISIVGMPGVGKTTLANKVYNN-VAS-HF-KIAKCTVSQ-FNKSKVL--I---LQ-QVSE-D--DLAGKLRVALLDKRYLIVLDDVWDIAT--GEMLIACFPKERGNRVILTSRSSEVGLKVSD-----LHLQLLTPEKSWDLFVKKVFEG---SC--PELSDIGHQIVEKCKGLPLSIVLIAGVIVRK---KKLWLQIEHNLDSF-ISSNN-LQ-MMKVMQLSYDHLPYHLKPLLLYFARSQKSKRTPVSTLMQLWMAEGLV--S--V---ETTQSYLNALISSSLI-M-----VDHIPSCYVHDVVHDFCSVKA-KEKF--N-FLHR-R
>XP_025886337.1
KE-KNM--------ELVGFTDVCKTIRDQLVGSQE--LDVVSIVGMAGSGKTTLARSFIND-VVS-HF-DFAECRVSQ-YTREDLL--I---LS-SA---D--ILADRLRKTLLPKRYLLIIDDVWAVQA--WDDLRLCFP-KKGSRIILTTRLKEVATYATE-----INLRSMKDSESWLLLQKKVFEE---MC--PELKEVGQNIAFKCNGLPLSIVLVAGLLAKK---TECWTRMELSFGER--VQDG-AKDL---VKLSYEDLPNKLKSCFLYFGAFLEDREISVSKLTSLWIAEEFIK-C--E---DTAEDYLSDLIGRNLI-MVSKR-TGKIKACRVHDLMLDFCKEKA-KDNFSERPM-HR-R
>XP_025886344.1
SS----PF--VE--VTVGHEKEEAWIIDQLLDESE--LDVISIVGMPGLGKTTLANKVYKN-VAS-HF-HVAWCTVSQ-YNKSKVL--I---LK-QVSE-D--DLAEKLRRALLDKRYLIVLDDVWDIET--GEMLIACFP-KRGNRIILTSRSSKVGLQVSD-----LRLQLLTPEKSWDLFVKKVFKG---SC--PELSKVGHQIVEKCKGLPLAIVLIAGVIVRK---EKFWLKILHNLDSF-ISTNN-L-----VMQLSYDHLPCHLKPLLLYFATTQKSQRTPVSTLMQLWMAEGFV--S--E---EVTQSYLDALISSSLI-M-----VDHIPSCYVHDVVHDFCSEKA-KEKL--D-FLHH-R
>XP_025886396.1
---------KLE--IVRGIDDDLEIIIKRLIGPSD--LDIVTISGMGGIGKTTLARKAYHH-IRY-HF-DIAWVTISQ-FQCRNVL--A---LH-CIDD-N--ELADLVQKNLKGPRYLVVVDDIWTENV--WDSVRGIFP-NNGSRILLTTRENEVAMYAS------HEMSLLSGENGWKLVCDKVFPKH--DH--PELEEIGKEIVEKCQGLPLTISVIAGHLCKR---TLGWKDVARTLSE--IIASH-PDECLAVLGLSYHHLPNHLKPCFLSMSSFPEDFQVETRILIQLWIAEGFIK-S--E---EVAIDYLEDLISRNLI-QARER-NGDIKACGIHDLLREFCLTEA-ETKHQMHN--VR-R
>XP_025886812.1
EY-SEV--------EMVLFQDVMEKIKKQLLGSSQ--LDVISIVGMPGLGKTTLAEQIYND-VAG-YF-DVGKCHVTQ-YSWRELL--L---LN-DV---D--QLAKELRQFLLTKRFLILIDDVWDTKA--WDYLHMCFQ-KNGSRIILTTRLSEVAQYASN-----HDLPLLRDDESWKLLQKKVFRG---SC--PELGDVGFRIAKSCGGLPLFIVLVAGVLKEE---KALWKEVEESLDAL-NIDSL-EESM-SIIGFSYMNLPHHLKPCFLYFGGFLRGKSIHVSKLTRLWLAEGFVE-KR-E---DVAEDFLKNLISRNLV-MDMER-NGKMKTCRVHDLLHKFCLEKA-KENF------EEYR
>XP_025886865.1
G--KEV---SMS--EMVGFQDVMYTLRGKLIRSSK--LDVISIVGMPGLGKTTIANKLFFD-VVS-HF-DVAQCCVSQ-YTRKDLL--I---LH-S-PE-D--VLADKLRKLLMVQRYLILIDDVWETVA--WDDLKPSFY-NNGSRIILTTRLGDVANDASD-----HFLRLFTQEESWMLLKTKVFTK---SC--PVLEDVGQRIAKRCGGLPLSVVLVAGILETK---ETCWEQVAINLGSH--IQAK-SEDI---INLSYQALPFHLKPCFLYFGVFLEDEEIRVSKLTWLWIAEGLVK-P--E---DIAEDHLKNLIGRNLV-MVSKS-DGKSKSCRIHDLLLDFCKKKA-KENFQKHNI-SR-R
>XP_025886867.1
EIPTSF---RIN--EIVGFEDVKDELIGKLKGPSG--LDVISIVGMAGLGKTTLANKLYSD-VVS-YF-DIAHCCVSQ-YTRKDLL--I---LH-DITE-N--ELADKLRKLLMRKRYLLLIDDVWETSA--WDDLKLCFP-NNGSRIILTTRHYEVASHASD-----HKLRSLNNDESWMLLNKKVFNE---SC--PIPRDIGQEIVRKCGGLPLSIILVAGILTRK---DKCWEQVATNLGPN--IQDQ-MEGT---LDLSYQHLPPYLKPCFLYLGLFPEDREIQVSKLTWLWIAEGFIK-T--E---EIAENHLENLVGRNLV-MVKKS-DGRIKACRIHDLVHEFCRKKA-KENIPKCNT-SR-R
>XP_025886878.1
EY-SEA--------EMESFQEAMDQMKMQLLGSRQ--LDVVSLVGMPGIGKTTLAEKIYND-ITF-HF-DVAQCRTTQ-YSWRDLL--I---LN-GV---D--ELADELRRFLLTKRFLILIDDVWDDKV--WDNIHMCFK-RNGSRIILTTRLSSVANYASE-----HHLRLFRDDESWTLLQQELFGK---SC--PEIVDVGFRIAKICGGLPLFIVLVAGVLREI---KALWKEIEESLCLL-NIDSL-EESM-SIIGFSYRNLPQQLKPCFLYFGGLLKGKDIHVSKLTRLWVAEGFVE-NG-E---DAAXCLLEDLISRNLV-MGVER-NGKLKTCRVHDLLHKFCLEKS-KENF------MDYR
>XP_025887010.1
GI----P---VE--IIVGFEEETEWIIRKLTSPDE--IDVISIVGMPGLGKTTLAYRVYND-IVD-HF-NVAWCTVDQ-RNEKKLL--I---FN-QVNE-D--DVADKLRRKLFGKRYLIVLDDMWDTDI--LDDLMRPFP-HEGSRVILTSRKKEIALHGSD-----LYLRLLRSEESWELFNKRVFEE---GC--PELKDVGEKIALKCGGLPLVVDLIGGVISKK---KELWAEVLNDLSSS-IFKDE-EE-VVKVIQLSYEHLSHDVKPCLLCLATYPKDEDISMSELKDLWIFQGL-K-S--E---EVVD----ELISSSLV-I-----PFDDSIFKIHDLVHDFCYIKS-REKL--D-LMPR-G
>XP_025887048.1
SI----P---VE--IIVGYEEETEWIIRKLTSPAE--LDVISIVGMPGIGKTTLAYRLYNH-IVD-HY-DVAWCTVDQ-RNEKKLL--I---FN-QVSE-N--DVADKLRRRLCGQRYLIVLDDMWDTAT--LDELMRPFP-HKGSRVILTSRKKEVALHGTD-----LYLRLLRSEESWELSEKKVFEG---RC--PELEDVEKRIARKCDGLPLVVDLIGGVISRK---KELWAEVLNDLSSS-IFKDE-EK-VLKVIQLSYDHLSDHVKPCLVYLATYPKDKDIRMSELKDLWISQGL-R-S--E---EVVD----ELISSSLV-I-----PFDDSIFKIHDLVHDFCYIKS-REKL-LD-LMPR-G
>XP_025887356.1
ST------------EVVGFEKDAEIIMKKLIRTKE--RDLISIYGMPGLGKTTLARKVYNN-IVN-YF-EVAWCAVSQ-YNRSTLL--I---FK-QAED-D--DVADMLRKVLIGKRYLIVLDDIWEVEA--WEDLGICFP-ECGSRVMVTTRIEQVAKHLSH-----YSLSFLSSKKSWELLEKKVFGE---SC--PDLLEAGLQVALHCKGLPLVVVLIAGMIAKR---EALWLEVANDLSSL-ALG-EQS---MKVIQSSYDHLENHLKPCLLYMALFPEDHKITVDDLLKLWMAEEFVE-N--E---EASRVCLSDLLNRSLI-MVSGR-YDNVQYCSLHDVVREFCLRKL-TDKYS----TES-R
>XP_025888775.1
DI-------PIT--EIVGFGIDKEKIIQCLIRTND--LDVVPIVGMGGQGKTTIARKVYNS-IVS-HF-DVAWCIVSQ-YNRRKLL--I---LS-QVED-D--ILADELRKSLMGKRYLIVLDDMWDCMA--WDDLRLSFP-GNRSRIVVTTRLEKVGEQVTD-----YSLPFLTKEESCKLLQKKVFKE---DC--PELQDVSQVVAEKCKGLPLVIVLVAGIIKTL---EEWWNEVKDSLFDY--LDCH-SEQYRATMQLSFDNLADCLKPCLLYMGMFPEDASINVSALLSLWLAEDFVK-S--------AEDYLMNLISSNVV-MVSKE-NGKIKYCEVHDVVLHFCLEKS-RENF------QS-R
>KAA8519401.1
G--NKL---NVE--TLVGFDDEVDTIKDRLIGSDQ--LEVISIVGMAGLGKTTLAKKVYDD-VVY-HF-YIGWTYVSQ-FQKRDLL--I---LT-SFSD-A--ELGERLYKCLKERRYLVVMDDIWLIEA--WNDIKKHFP-NNGNRILFTSRMIDVAFQASP-----HFLHFLTDDESWNLLQKKVFKK---SC--PELVEIGKQIAKKCQGLPLAILVVAGLLAKQ---TEWWKKVAESVSSY--ILND-PKQYMDTLALSYNHLPPHLKSCFLFMGAFPE--EIPVQKLIWLWIAEGFIK-S--E---DVAEEYLMDLIDR----------------------------------------------
>KAA8529776.1
E--NMM---IVN--IVVGFDEEAMKIIEQLTGQKQ--LQVISIVGMGGLGKTTLARK-----------------------------------------------------------------------------------------------------------------------DESWDLLQQ-------------------KSISFVCQTFKLLRVLV-------------------------------------------------ITVHFLDF--FP--------------------R-Y--E---IFACDF-----------------------------------------------------
>KAA8529800.1
---------AIG--AVVGIEDEAYEIKSWLMERKK--LDAVSIVGMPGLGKTTLARKFYND---------------------------V---LT-S-TD-K--DLSEELYKCLKGKSNCI--------------------------------RSSN----------------------------------------------------------PFGAI---------------------------------------------------FQPAPL-----------------------------------DSAADAVPAVI--------------------------------A-TAGFSTQIL--R-R
>KAA8529801.1
D--QPE---TIG--AVVGVEDEAYEIKSWLMARKK--LDAVSIVGIPGLGKTTLARKLYYD---------------------------V---LT-S-TD-K--DLSEELYQCLKGKRYLIVLDDIWDIRV--WNDLKGSFL-NKGSRILFTTRTKDGAFHASR-----HLLRFLNENESWDLLKEKIFKE---SC--SMLMEVGKQIARKCAGLPLAIVVVAGLLAKK---TKWWERVTESVSSH--MVND-RKQYMDTLALSYHHLRNHLQPCFLYFGAFPEDYEIPVWKLIWLWVAEGFIE-S--E---DVAVDSLNDLIERSLI-IVANR-DGGVKSCRIHDMLHDLCLRKA-EEGFSSSSW--R-R
>KAA8529803.1
D--QPE---AIG--AVVGVEDEAYEIKSWLMARKK--LDAVSIVGMPGLGKTTLARKLYYD---------------------------V---LT-S-TD-K--DLSEELYQCLKGKRYLIVLDDIWDIRV--WNDLKGSFP-NKGSRILFTTRTKDGAFHASR-----HLLRFLNENESWDLLKEKVFKE---SC--SMLMEVGKQIARKCAGLPLAIVVVAGLLAKK---TKWWERVAESVSSH--MVND-RKQYMDTLALSYHHLPDHLQPCFLYFGAFPEDYEIPVWKLIWLWVAEGFIE-S--E---DVAADCLNDLIERSLI-IVANR-DGGVKSCRIHDMLHDLCLRKA-EEGFSSSSW--R-R
>KAA8529807.1
D--NKW---VVE--NVVGFHKETKMLVDQLIGQKE--LEVISVVGMGGLGKTTLARKVYTD-VDF-NF-RSAWIFVSQ-YNRKEVF--I---LS-QVSA-D--SLAQVIRTRLESGRYLIVLDDVWTNDA--WDALKNAFP-KNGSRIVLTSRETEVAKHADA-----HNLRFLTEDESWELLQLKVFKG---SC--PDRESLGKKIVKQCGGLPLAVVVVAGLLLKN---SDWWNKVAESVRPY--VARD-PKQFREVLALSYKHLPYHLKACFLYFGVFPEDFQIPVWKLIRLWVAEGLIE-NL-E---EIAEEHLEDLVDRNLV-LVEKT-NGRIKACRIHDMLRDLCLKEA-AEKFIPNNH-SR-R
>KAA8529811.1
E--RKM---IVD--SVVGFDDEALKIIEQLTGKKR--LEVISIIGMAGLGKTTLARKVYND-IVY-HF-HVGWTYVSQ-YHQRDIL--I---IS-SLSI-E--TLCEMMKKQLTGKKYLIVLDDIWDIGA--WNDLRRSFP-NNGSRIMFTSRYKDVALHVCP-----HCLRFLTEDESWDLFVQKVFKE---RC--PELMEIGKKIAKKCQGLPLAILVVAGLLAKK---TQWWKQVAQSVSSY--IVSD-PEQYMDALALSYNHLPHHLKACFLYFGAFPEDYDIPVWKLIYLWVAEGFIK-S--E---ELAEDYLMDLIDRSLV-LVSKR-DGGIKTCHIHDLLRDLCLRKA-EENFIAKKK--R-R
>KAA8529814.1
D--KKM---VVE--NVVGFDEEAKMVKDRLTKPEQ--LEVVSVVGMGGLGKTTLARKIYTD-IEY-HF-YIAWTYVSQ-YNRREVF--I---LS-SLSD-E--RLGEELCKHLKSGKYLIVIDDVWTTMA--WDDLKMAFP-NNGSRILLTSRHTDVALHASP-----HHLRFLTDDESWELLHIKVFRA---DC--PELEELGKQIAKKCSGLPLAVVVVAGLLSKK---THWWKKVAESVSSY--VARD-PKQCMDILALSYKHLPHHLKVCFIYFGLFPEDFEIPVWKLLRLWVAEGFIE-C--E---DIAEEYLEDLVDRNLI-LVAKR-NGRIKTCRIHDMLRDLCLREA-AEKFIPNYH--R-R
>KAA8529819.1
---------KAD--IVVGFDNEIMMIKEQLTGKKQ--QEVVSIIGMAGLGKTTLPRKVYDD-IEY-HF-YIAWSYVSQ-YRKRDLL--I---LS-YVSD-E--ELSLKLKKGLMGRRYLIVMDDIWSVDA--SDCLKRSFP-NNGSRIMFTSQLKDVALHASH-----HCLRFLTEDESWFLFQQKAFKE---TC--PWLMGIGMEITKKCLGLPLAIVVTARSSCQK---E--FSIVGESCKKW--IN-----------VIEY--------PCF---------------------------P-A--S---DDSPSLMAD--------------------------------------------------
>KAA8529825.1
D--NKL---IVE--NVVGFDKEVGILLDLLTSSEE--LEVISVVGMGGLGKTTLVRKVFTD-IEY-EFCNNAWNYVSQ-YNRREVF--I---LN-CVSD-D--KLAECVRAQLQGQRYMIVLDDVWTKNA--WDDLKIAFP-NNRSRILLTSRNRDVAVHACE-----HHLRFLTDDESWELLQKKVFKG---SC--PELEMLGKQIARRCFGLPLAIVVIAGVLLNK---TRWWERVAES-------------------------------------------------------------I-S--E---DRAEENLEDLVDRNLI-LVATR-NGRIKTCRIHDMLHDLCLREA-AENFPLDSY--R-R
>KAA8529826.1
E--QKL---SVE--TVVGFDQEIGEIKERLTGEQK--RQVISIVGMAGSGKTTLARKVYND-IIY-HF-SIAWTYVSQ-YRKRDLL--I---LK-SVSD-E--KLGDELYRGLKGRRYLVVIDDIWHIEV--WNDLKRYFP-NNGGRIMFTTRIKEVALHACP-----HFLRFLSEDESWNLLQCKVFKE---SC--PALVEIGKQIVEKCWGLPLAIVVVAGLLAKK---TQWWNQVAESVSSY--VVSD-SEQQMYTLALSYNHLPRHLKSCFLYLGAFPEDCEISVRKLTWLWIAEGFIK-N--E---DVAEEYLMELIDRSLV-LVAKR-TGGIRACRVHDLLHDLCLRKA-KENFIAKRQ--R-L
>KAA8529827.1
E--QKL---SVE--TVVGFDQEIGEIKERLTGEQK--RQVISIVGMAGSGKTTLARKVYND-IIY-HF-YIAWTYVSQ-YRKRDLL--I---LK-SVSD-E--KLGDELYRGLKGRRYLVVIDDIWHIEV--WNDLKRYFP-NNGGRIMFTTRIKEVALHACP-----HFLRFLSEDESWNLLQCKVFKE---SC--PALVEIGKQIVEKCRGLPLAIVVVAGLLAKK---TQWWNQVAESVSSY--VFSD-SEQQMYTLALSYNHLPRHLKSCFLYLGAFPEDCEISVRKLTWLWIAEGFIK-N--E---DVAEEYLMELIDRSLV-LVAKR-TGGIRACRVHDLLHDLCLRKA-KENFIAKRQ--R-R
>KAA8529828.1
D--NKL---IVE--NVVGFDKEVGILLDLLTSSDE--LEVISVVGMGGLGKTTLARKVFTD-IEY-EFCNNAWNYVSQ-YNRREVF--I---LN-CVSD-D--KLAEYVRAQLQGQRYMIVLDDVWTKNA--WDDLKIAFP-NNRSRILLTSRNRDVAVHACE-----HHLRFLTDDESWELLQKKVFKG---SC--PELETLGKQIARRCFGLPLAIVVIAGLLLNK---TRWWERVAESVSSY--VSMN-PEQCMDVLALSYNHLPYHLKACFLYFGVFPEDFEIPVWKLIRLWVAEGFII-S--E---DRAEENLEDLVDRNLI-LVATR-NGRIKTCRIHDMLHDLCLREA-AENFPLDSY--R-R
>KAA8529829.1
E--QKL---TVE--FVVGFDQEAEEIKDRLTGEQQ--LQVISIVGMAGSGKTTLARKLYND-ILY-HF-YIAWTYVSQ-YRKRDLL--I---LC-SVSD-E--KLGEELYRRLKGRRYLVVMDDIWHIDA--WNDLKRSFP-NNGSRIMFTTRIKDVALHACP-----HSLLFLSEDESWNLLQRKVFKE---SC--PALVDIGKLIAEKCRGLPLAIVVIAGLLAKK---TKWWNQVAESVSSY--IVSD-TEQQMNTLALSYNHLPLHLKSCFLYFGAFPEDYEISVRKLTWLWIAEGFIK-D--E---DVAEEYLMELIDRSLV-LVAKR-SGGIRACRVHDLLRDLCLRKA-QEIFIAKNQ--R-R
>KAA8529833.1
E--KKM---TVE--TVVGFDEEAMKIMEQLTGQKQ--LEIISIVGMGGLGKTTLTRKVYND-IVY-HF-HIGWTCVSQ-PQKRDIL--I---LS-CVSD-E--MLCEMLKKCLMGRRYLIVLDDIWDIGV--WNALRRTFP-KNGSRIIFTSRHKDVALLAKP-----HCPHFLTQDESWDLLQQKVFGG---SC--PELMDIGKEIAINCQGLPLAIVVVAGLLAKK---TKWWNQVAQSVSSY--IVGD-PEQYMETLALSYNHLPHHLKACFLYFGAFPEDYKIPMWKLTSLWVAEGFIK-S--E---EVAEDYLMDLIDRSLV-IVSSK-NGGIKTCCIHDVLRDLCLRKA-RENFISNKQ--R--
>KAA8529860.1
----------VE---VVGFDMEVKMLVDRLTGSNE--LEVISVVGMGGTGKTTLATKVLND-ISL-VF-NPALIKVSQ-YDRKKLF--I---LS-LVSE-D--MLAKDLQRRLRDRRYLIVLDDVWSKNA--WDELIIAFP-KKRSRIMLTSRITNVAIYASP-----HHLRFLNDDECWELLRRKVFIA---SC--PEEMELGKEIAEKCHGLPLAVQVISESLSNK---NPWWKTVAANVSGY--VAKQ-PERCMNILALSYNTLTPHLKLCFIYFAVFPPDSIIPTWKLLRLWAAEGFIE-C--V---DKANEYLDDLVNKNLI-IVAKKINGGIKTCRIHNILRDLCLREA-AEMFQPNYH--R-R
>KAA8529868.1
T--N-----IVE--SVIGMFDDVKMLVHRLTGSQH--LEVISVVGMGGVGKTTLARKIYTD-IEY-HF-YIAWTYVSQ-YNRRRVF--I---LS-SLSD-E--KLGEELCLHLQSRKYLVVVDDVWTRTA--WDDLKMAFP-DNGSRILLTSRNRDVALHASP-----HYLRFLTDDESWELFRRKVFGA---DC--PELEELGKQIAKKCSGLPLAVLVVAGLLSKK---TYWWKRVADSVSSY--VARD-SRECMDILALSYNHLPHHLKVCFMYFGLFPGDFDIPVWKLLRLWVAEGFIG-C--E---DIAEEYLQDLVDRNLI-LVAKR-NGRIKACRTHDLMRELCLIEA-AEEF----------
>KAA8529869.1
Q--KKM----VE---VVGFDMEVKMLVDRLTGSND--LEVISVVGMGGTGKTALATKVLND-ISP-VF-NPALIKVSQ-YDRKKLF--I---LS-LVSE-D--MLAKDLQRRLQDRRYLIVLDDVWSKKA--WDELIIAFP-KNRSRIMLTSRITNVAIYASP-----HHLRFLNDDECWELLRRKVFSA---GC--PEEMELGKKIAEKCHGLPLAVQVISESLSNK---NPWWKTVAANVSRY--VAKE-PERCMNILALSYNKLTPHLKDCFIYFAVFPPDSIIPTWKLRLLWVAEGFME-C--V---DKADECLDDLVNANLI-IVAKKINGGIKACRIQNTLRDFCLSVA-AEIFQPNYY--R-R
>KAA8529870.1
T--N-----IVE--SVIGMFDDVKMLVHRLTGSQH--LEVISVVGMGGVGKTTLARKIYTD-IEY-HF-YIAWTYVSQ-YNRRRVF--I---LS-SLSD-E--KLGEELCLHLQSRKYLVVVDDVWTRTA--WDDLKMAFP-DNGSRILLTSRNRDVALHASP-----HYLRFLTDDESWELFRRKVFGA---DC--PELEELGKQIAKKCSGLPLAVLVVAGLLSKK---TYWWKRVADSVSSY--VARD-SRECMDILALSYNHLPHHLKVCFMYFGLFPGDFDIPVWKLLRLWVAEGFIG-C--E---DIAEEYLEDLVDRNLI-LVAKR-NGRIKACRTHDLMRELCLIEA-AEEF----------
>KAA8532440.1
D--KKL---SVE--TVIGFDQEAEMIKERLLDRKQ--LEVISIVGMPGLGKTTLARKVYND-IVY-HF-YIGWTYVSH-PVKRDLL--I---LN-SISD-E--KLGEELYKRLSGKRYLIVMDDIWHIQA--WIDLKNYFP-NNGSRIIFTSRITDRALYASS-----HFLRFLTEDESWDLLRIKVFKE---SY--PDFVEIGKQIAVKCQGLPLAIVVIAGLLAKQ---TQWWKQVAESHSLK--TMKS-----------------------------------------------QCGS--------------------------------------------------------------------
>KAA8532444.1
D--KKL---NAE--TVIGFDKEAEMIKERLLNRKQ--LEVISIVGMPGLGKTTLARKVYND-IQH-HF-YIGWTYVSQ-PRKRDLL--I---LR-SVSY-E--KLGEQLYKGLSGRRYLIVIDDIWHSQI--WIDLKKYFP-RNGSRIIFTSRITDMALHESD-----HFLKFLTEDESWDLLQQKVFKK---SC--SNLVEIGKQIAVKCGGLPLAIVVVAGLLVKG---TQWWKQVSESVQGI--GVDD-----------------------------------------------EGGV--------------------------------------------------------------------
>KAA8532448.1
N--KNS---NLE--TVVGFEDQANMITEELVGSKQ--LAVISIHGMGGSGKTTLATKLYND-IVY-HF-YIGWTYVSQ-YRKRDLL--I---LS-SITD-E--ELGGKLYRHLKGKRYFIVMDDLWHIKA--WNYLKIFFP-CNGSRIILTSRQKEVALQAGP-----HFLRFLTKDESWDLLQQKVFNE---TC--PDLVEIGKEIAKKCQGLPLAIVVVAGLLAKK---TQWWNQVAERVGSF--LVSD-PKQCLDTLALSYNYLPHHLKPCFLYFGAFPEDYEIPVHKLISLWIAEGFIR-R--E---DVAGEYLIDLIDRSLV-LVAKG-IGRIKACRVHDLLHDLCLRKA-EENFIANKQ--H-R
>KAA8532451.1
E--KKM---IAE--SLVGLDAEASTIMELLIGEKQ--LKVIPIVGMAGLGKTTLVRKVYND-IAY-HF-YIGWTNVSQ-YQKRDLL--I---LS-SAND-K--ELGEVLFRGLKGRKYLIVMDDIWNIGA--WEDLKRSFP-NNGSRIMFTSRQVDVPLHA-------HYMGFLNEDESWDLLQQKAFKE---SC--PELMEIGKQIAKKCGGLPLAILVIAGLLAKK---TQWWRHVEKS---------------------------------------------------------EGFIK-I--E---EVAEDYLMDLIDRSLV-VVSRG-NGGIKTCRIHDLLRDLCLRKS-QENF-SNDQ--R-R
>KAA8532452.1
E--KKM---IAE--SLVGLDAEASTIMELLIGEKQ--LKVIPIVGMAGLGKTTLVRKVYND-IAY-HF-YIGWTNVSQ-YQKRDPL--I---LS-SAND-K--ELGEVLFRDL--------------------------FP-NNGSRIMFTSRQVDVPLHA-------HYMGFLNEDESRDLLQQKAFKE---SC--PELMEIGKQIAKKCGGLPLAILVIAGLLAKK---TQWWRHVEKSVSSY--IVTD-PDQYMDTLALSYNHLPNHLKACFLYFGSFPEDYEIPVWQLICLWVAEGFIK-I--E---EVAEDYLMDLIDRSLV-VVSRG-NGGIKTC-----------------------------
>KAA8533657.1
D--KKL---GVD--TVVGFDYEAEMIKERLTGSKQ--LEVISIVGMAGLGKTTLARKVYSD-IIH-HF-YIGWTCVSQ-YQKRNLL--I---LS-SISD-E--KLGEELYKRLKGQRYLIVMDDIWHIEA--WNDLKRSFP-NNGSRIMLTSRIADVALHV------------------------------------------------------------------R---TLWWEQVAESVTSY--IISD-TEQCMEAVALSYSHLPTHLKSCFLYFVAFPEDHEIRASKLISLWIAEGFIK-S--E---DVGEEYLMDLIGRSLV-IVTKR-TGEIKACCIHDLLRDFCLRQA-EENFTARKQ--R-R
>KAA8535362.1
G--NKL---NVE--TVVGFDHEVHTIKERLIGSAP--LEVISIVGMAGLGKTTLAQKLYDD-VVH-HF-YIGWTYVSQ-FQKRDLL--I---LS-SFNY-E--KLGEELYKRLKGRRYLVVMDDIWHIEA--WNDTKKYFP-NNGSIILVTSRMTHLALQTSP-----HFLPFLTDDESWDLLQKKVFKN---SC--PELVEIGKQIVKKCQGLPLAIVVVAGLLAKK---TEWWKKVAESVSSY--ILSD-PKQYMDTLALSYNHLPPHLKSCFLFMGAFPEDFEIPVRKLIWLWIAEGFIK-S--E---DVAQEYLMDLIDRSLV-LVAKK-AGVIKACRVHDMLRDLCLRKA-KENF--RKI--R-R
>KAA8535368.1
G--NKL---NVE--TVVGFDHEVHTIKERLVGSNQ--LEVISIVGMAGLGKTTLAKKVYDD-VAY-YF-YIGWTCVSQ-FQKRDLL--I---LT-SFSD-A--ELGDKLYRCLLDKRYLVVMDDIWHIEA--WNDIQKHFP-NNGSRILFTSRMIDVAFQASP-----HLLRFLTDDESWNLLQKKVFKT---SC--PELVDIGKQIAKKCQGLPLAIVVVAGLLAKQ---TEWWKKVAESVSSY--ILND-PKQYMDTLALSYNHLPPHLKSCFLFMGAFPEDFEIPVRKLIWLWIAEGFIK-S--E---DVAQEYLMDLIDRSLV-LVAKR-AGVIKACRVHDMLRDLCLRKA-EENF--RKI--R-R
>KAA8535370.1
G--NKL---NVE--TLVGFDDEVDTIKDRLIGSNQ--LEVISIVGMAGLGKTTLAKKVYDD-VVY-HF-YIGWTSVSQ-FQKRDLL--I---LT-SFSN-E--KLGERLYKCLKGRRYLVVMDDIWDIEA--WNDTKMYFP-NNGSRILFTSRMTDVALQASP-----HFLHFLTDDESWNLLQKKVFKK---SC--PELVEIGKQIAKKCQGLPLAIVVVAGLLAKQ---AEWWKKVAESVSSY--ILNE-PKQYMDTLALSYNHLPPHLKSCFLFMGAFPEDYEIPVQKLIWLWIAEGFIK-S--E---DVAEEYLVDLIDRSLV-LVAK--------------------------------------
>KAA8535371.1
G--NKL---NVE--TVVGFDHEVHTIKERLIGSKQ--LEVISIVGMAGLGKTTLAKKLYND-VVY-HF-YIRWTYVSQ-FQKRDLL--I---LS-SFSN-E--KLGERLYKCLKGRRYLVVMDDIWHIEA--WNDTKMYFP-NNGSRILFTSRIIDVASRASP-----HFLHFLTDDESWDLLQKKVFKT---SC--PELVEIGKQIAKKCRGLPLAIVVVAGLLAKQ---TEWWKKVAQSVSSY--ILED-----------------------------------------------------------------------------------------------------------------F--R-R
>KAA8535375.1
G--NKL---NVE--TVVGFDHEVRTIKERLIGSKQ--LEVISIVGMAGLGKTTLAKKLYND-VVY-HF-YIGWTYVSQ-FQKGDLL--I---LS-SFSN-E--QLGERLYKCLKGRRYLVVMDDIWHIEA--WNDTKMYFP-NNGSRILFTSRINDVALQASP-----HFLQFLTDDESWDLLQKKVFKT---SC--PELVEIGKQIAKKCQGLPLAIVVVAGLLAKQ---TEWWKKVAESVSSY--ILND-PKQYIDTLALSYNHLPPHLKSCFLFMGAFPEDYEIPVQKLIWLWIAEGFIK-S--E---DVAEEYLVDLIDRSLV-LVAKR-AGVIKACHVHDLLRDLCLRKA-EDNF--RQI--R-R
>XP_028061745.1
D--Q-IM--MVD--ITVGFDDEALTIKKLLAGKKQ--LQMISIVGMPGHGKTTLARKLYDD-ITH-YF-HIAWTYASQ-PRKTEML--I---LH-SVTN-E--ELGEKLYKQLKGKRYLIVIDDLWHISA--WVDLKMYFP-NNGSRVMFTSRLKEVAMHACH-----HCLRFLTEEESWELLERKVFNE---SC--PELIKIGKQIMKKCEGLPLAIVVIAGLLARK---TRSWKQVAQSVSSY--IVSD-PNQYLDTLVLSYNHLPRHLKPCFLYLGAFPQDHEIPVQKLICLWIAEGFIR-S--E---EVAEDYLMDLIQRSLV-IVAQG-DGRIKACRMHDLLRDLCLKKA-SINFETNNQ--R-R
>XP_028061854.1
---------MVE--ITVGFDTEVLAIKEQLAGKEQ--LEFVSIVGMPGLGKTTLAKKLYND-ITY-HF-HIAWTYVSQ-PRKTEML--I---LH-SLSN-E--KLGEMLYRNLKGKRYLIVIDDICDIGA--WVDLKMYLP-KNESRVLFSSRLKVVVMHASH-----HSLRFLTEEESWELFQWKVFNE---SF--PQLVEIGKQIMKKYEGLPLAIIVIAGLLEKK---TEWWKHVAQGVSSF--IVSD-PNQHLDTRALSYNHLPCHLKPCFLYLGAFPEDQEISVQKLIWLWVARGFIR-S--E---EVAEDYLMDLIQRSLV-IVTRR-DGRIKACRMHDLLRDLCLKKA-RINF----------
>XP_028063385.1
D--Q-M---MVD--ITVGFEDDALTIKERLAGKQQ--LQMISIVGMPGLGKTTLATKLYND-IIH-YF-HIAWTYASQ-PRKTDML--I---LR-SVTN-E--KLGEKLYKQLKGQRYLIVIDDLWDIGA--WVNLKMYFP-NNGSRVMFTSRLKEVAMHACH-----HCLRPLTEEESWELLQRKVFNG---RC--PELIEIGKQITKRCGGLPLAIVVIAGLLAKK---TQSWKKVAQSVSSY--IVSD-PNQYLDTLALSYNHLPRHLKPCFLYLGAFPEDQEISVERLIWLWIAEGFIK-S--E---EVAEGYLMDLIQRSLV-IVAQR-DGRIKACRMHDLLRDLCLKKA-RINFKANNQ--C-H
>XP_028063474.1
D--Q-M---MVD--ITVGFEDDALTIKERLAGKQQ--LQMISIVGMPGLGKTTLATKLYND-IIH-YF-HIAWTYASQ-PRKTDML--I---LR-SVTN-E--KLGEKLYKQLKGQRYLIVIDDLWDIGA--WVNLKMYFP-NNGSRVMFTSRLKEVAMHACH-----HCLRPLTEEESWELLQRKVFNG---RC--PELIEIGKQITKRCGGLPLAIVVIAGLLAKK---TQSWKKVAQSVSSY--IVSD-PNQYLDTLALSYNHLPRHLKPCFLYLGAFPEDQEISVERLIWLWIAEGFIK-S--E---EVAEGYLMDLIQRSLV-IVAQR-DGRIKACRMHDLLRDLCLKKA-RINFKANNQ--C-H
>XP_028063536.1
D--Q-M---MVD--ITVGFEDDALTIKERLAGKQQ--LQMISIVGMPGLGKTTLATKLYND-IIH-YF-HIAWTYASQ-PRKTDML--I---LR-SVTN-E--KLGEKLYKQLKGQRYLIVIDDLWDIGA--WVNLKMYFP-NNGSRVMFTSRLKEVAMHACH-----HCLRPLTEEESWELLQRKVFNG---RC--PELIEIGKQITKRCGGLPLAIVVIAGLLAKK---TQSWKKVAQSVSSY--IVSD-PNQYLDTLALSYNHLPRHLKPCFLYLGAFPEDQEISVERLIWLWIAEGFIK-S--E---EVAEGYLMDLIQRSLV-IVAQR-DGRIKACRMHDLLRDLCLKKA-RINFKANNQ--C-H
>XP_028063584.1
D--Q-M---MVD--ITVGFEDDALTIKERLAGKQQ--LQMISIVGMPGLGKTTLATKLYND-IIH-YF-HIAWTYASQ-PRKTDML--I---LR-SVTN-E--KLGEKLYKQLKGQRYLIVIDDLWDIGA--WVNLKMYFP-NNGSRVMFTSRLKEVAMHACH-----HCLRPLTEEESWELLQRKVFNG---RC--PELIEIGKQITKRCGGLPLAIVVIAGLLAKK---TQSWKKVAQSVSSY--IVSD-PNQYLDTLALSYNHLPRHLKPCFLYLGAFPEDQEISVERLIWLWIAEGFIK-S--E---EVAEGYLMDLIQRSLV-IVAQR-DGRIKACRMHDLLRDLCLKKA-RINFKANNQ--C-H
>XP_028063915.1
E--KQS---VWE--TVVGFEDEAMKLKEKLTRQKK--LDIISIVGMPGLGKTTLARKVYND-IVY-HF-YIAWITISQ-YQKQNLL--L---IH-SVKD-W--ELCDELWKSLKGKRYLIVMDDIWDTRA--WVDLKSLFP-NNGSRIMFTSRFTNVALHASP-----LDLRFLTEDESWDLFQQKVFRE---IC--PNLMCVGKKIAKNCQGLPLAIVVVGGMLANE---MPWWKEVEKILDS-----RV-LEPCMETFALSYNHLPHYLKPCFLYFAAFPQDFVIYVQKLTQLWIAEGFIR-S--E---DVAEEYLMDLIGRNLI-LVSKR-DGGIKACSIHDLLHNFCCKRA-EEYFKHSSL-MR-R
>XP_028063960.1
D--K-M---MVG--IMVGFDDEVLTIKKRLAGKKQ--LDIIPIVGMPGLGKTILARKVYND-ITH-HF-HIAWTYVYQ-PRKREML--I---LH-FGSH-E--ELGEKLYKKLKRKRYLIVIDDIWDISA--WVDLKIYLP-NNGSRVMFTSRLKAVAMHVCH-----HCQRFLTEEESWELLQRKVFNG---SC--PELIEFGKQIMKKCEGLPLAIVVIAGLLAKK---TEWWKQVSQSVSSY--IVSD-PNQYLDTLALSYNHLPRHLKPCFLYLGAFPEDQEISVQRLIWLWIAEGFIK-S--E---EVAEDYLMDLIQRNLV-IVARR-DGRIKACRMHDVLRDLCLKKA-RTNFRTNTQ--C-R
>XP_028063961.1
R--KKS---VVE--NVVGFDEEAKTLVDRLKGKEE--LEVISVTGMGGLGKTTLARKVFTD-IEY-NF-YIAWTYVSQ-YTRKEVF--I---LS-SLSG-E--RLAEELRGHLQTGRYLIVMDDVWTKEA--WDDLKMAFP-NNGSRILLTSRNNEVAVHASH-----HPLRFLTDDEGWELLKKKVFKE---RC--PELEDLGKKIAEECGGLPLAIVVIAGLLIKK---TSWWEKVAESVSSY--VARD-PKQCMDILALSYKHLPHQLQSCFRYFGVFPEDYEIPVCILIQLWIAEGLII-S--E---DTAEDRLEDLVDRNLV-MVEKR-NGGIKTCRVHDMLHDLCLKEA-KEQFTLNKC--R-L
>XP_028063962.1
R--KKS---VVE--NVVGFDEEAKTLVDRLKGKEE--LEVISVTGMGGLGKTTLARKVFTD-IEY-NF-YIAWTYVSQ-YTRKEVF--I---LS-SLSG-E--RLAEELRGHLQTGRYLIVMDDVWTKEA--WDDLKMAFP-NNGSRILLTSRNNEVAVHASH-----HPLRFLTDDEGWELLKKKVFKE---RC--PELEDLGKKIAEECGGLPLAIVVIAGLLIKK---TSWWEKVAESVSSY--VARD-PKQCMDILALSYKHLPHQLQSCFRYFGVFPEDYEIPVCILIQLWIAEGLII-S--E---DTAEDRLEDLVDRNLV-MVEKR-NGGIKTCRVHDMLHDLCLKEA-KEQFTLNKC--R-L
>XP_028063964.1
R--KKS---VVE--NVVGFDEEAKTLVDRLKGKEE--LEVISVTGMGGLGKTTLARKVFTD-IEY-NF-YIAWTYVSQ-YTRKEVF--I---LS-SLSG-E--RLAEELRGHLQTGRYLIVMDDVWTKEA--WDDLKMAFP-NNGSRILLTSRNNEVAVHASH-----HPLRFLTDDEGWELLKKKVFKE---RC--PELEDLGKKIAEECGGLPLAIVVIAGLLIKK---TSWWEKVAESVSSY--VARD-PKQCMDILALSYKHLPHQLQSCFRYFGVFPEDYEIPVCILIQLWIAEGLII-S--E---DTAEDRLEDLVDRNLV-MVEKR-NGGIKTCRVHDMLHDLCLKEA-KEQFTLNKC--R-L
>XP_028066697.1
---------MVD--ITVGFEDDALTIKERLAGKQQ--LQMISIVGMPGLGKTTLATKLYND-IIH-YF-HIAWTYASQ-PRKTDML--I---LR-SVTN-E--KLGEKLYKQLKGQRYLIVIDDLWDIGA--WVNLKMYFP-NNGSRVMFTSRLKEVAMHACH-----HCLRPLTEEESWELLQRKVFNG---RC--PELIEIGKQITKRCGGLPLAIVVIAGLLAKK---TQSWKQVAQSVSSY--IVSD-PNQYLDTLALSYNHLPRHLKPCFLYLGVFQEDQKILV---------------------------------------------------------------------------------
>XP_028066936.1
D--Q-I---MLD--ITVGFDDEALTIKELLAGKKQ--LQLISIVGMPGLGKTTLATKLYND-ITH-YF-HIAWTYASQ-PRKTVML--I---LS-SVTN-E--KLGEKLYKQLKGKTYLIVIDDLWDIGA--WVDLKMYFP-NNGSRVMFTSRLKELSMHACH-----HCLRFLTEEESWELLQRKVFNE---CC--PELIGIGKQIMKKCEGLPLAIVIIAGLLAKK---TP-----------------------------------------------------------------------------------------------------------------------------------------
>XP_028066956.1
D--Q-I---MVD--ITVGFDDEALTIKELLAGKKQ--LQMISIVGMPGLGKTTLARKVYND-ITH-YF-HIAWTYVSQ-SRQTDML--I---LR-SLTN-E--KLGEKLYKQLKGKRYLIVIDDLWDIGA--WVDLKMYFP-NNGSRVMFTSRLKELSMHACH-----HCLRFLTEEESWELLQRKVFNE---SC--PELIEIGKQIMKKCEGLPLAIVIIAGLLAKK---TVSWKQVAQSVSSY--IVSD-PNQYLDTLALSYNHLPRHLKPCFLYLGAFPRDQEIPVQKLICLWVAEGFIR-S--E---EVAEGYLMDLFQRSLV-IVAQR-DGRIKACRMHDLLRDLCLKKA-GINF---DQ--H-R
>XP_028066957.1
D--Q-I---MVD--ITVGFDDEALTIKELLAGKKQ--LQMISIVGMPGLGKTTLARKVYND-ITH-YF-HIAWTYVSQ-SRQTDML--I---LR-SLTN-E--KLGEKLYKQLKGKRYLIVIDDLWDIGA--WVDLKMYFP-NNGSRVMFTSRLKELSMHACH-----HCLRFLTEEESWELLQRKVFNE---SC--PELIEIGKQIMKKCEGLPLAIVIIAGLLAKK---TVSWKQVAQSVSSY--IVSD-PNQYLDTLALSYNHLPRHLKPCFLYLGAFPRDQEIPVQKLICLWVAEGFIR-S--E---EVAEGYLMDLFQRSLV-IVAQR-DGRIKACRMHDLLRDLCLKKA-GINF---DQ--H-R
>XP_028066958.1
D--Q-I---MVD--ITVGFDDEALTIKELLAGKKQ--LQMISIVGMPGLGKTTLARKVYND-ITH-YF-HIAWTYVSQ-SRQTDML--I---LR-SLTN-E--KLGEKLYKQLKGKRYLIVIDDLWDIGA--WVDLKMYFP-NNGSRVMFTSRLKELSMHACH-----HCLRFLTEEESWELLQRKVFNE---SC--PELIEIGKQIMKKCEGLPLAIVIIAGLLAKK---TVSWKQVAQSVSSY--IVSD-PNQYLDTLALSYNHLPRHLKPCFLYLGAFPRDQEIPVQKLICLWVAEGFIR-S--E---EVAEGYLMDLFQRSLV-IVAQR-DGRIKACRMHDLLRDLCLKKA-GINF---DQ--H-R
>XP_028072320.1
D--Q-I---MVD--ITVGFDDEALTIKELLAGKKQ--LQIISIVGMPGLGKTTLATKLYND-ITH-YF-HIAWTYASQ-PTKTDML--I---LR-YVTN-E--KLGEKLYKQLKGKRYLIVIDDLWDIGA--WVDLKMYFP-NNGSRVMFTSRLKELSMHACH-----HCLRFLTEEESWELLQRKVFNE---SC--PELIKIGKQIMKKCEGLPLAIVIIAGLLAKK---TQSWIQVAQSVSSY--IVSD-PNQYLDTLALSYNHLPRHLKPCFLYLGAFPEDQEIPVQKLISLWVAEGFIR-S--E---EVAEDYLMDLIQRSLV-IVAQR-DGRIKACRMHDLLRDLCLKKA-RINFETNNQ--R-H
>XP_028080672.1
---------MVD--ITAGFDDEVLTIKKLLVRKKQ--QQILSIVGMLGLGKTTLARKLYND-ITH-YI-HIGWTNASQ-PRKIDML--I---LR-SVCN-E--KLGKKLYKQLKGKRYLIVIDDLWDIGA--WVDLKMYFP-NNGSRVMFTSRLKEVAMHACH-----HCLRFLTEEESWELLQRKVFNE---SC--PKLIEIGKQIMKKCEGLPLAIAIIAGLLAKK---TQSWKQVAQSVSSY--IVSA-PNQYLDTLALSYNHLPRHLKPCFLYLGAFPEDQAIPVQKLICLLVTEGFIR-S--E---EVVEDYLMDLI------------------------------------------------
>XP_028082887.1
D--TGL---VGE--IMVGFEDEAMSLKEQLTGPKQ--LQVISIVGMAGQGKTTLATKLYND-VVY-HF-YIAWTSVSQ-YRKRDLL--L---LS-CVGD-E--KLCEKLYKSLKGQTYFIVMDDMWDTKA--WVDLKICFP-NNGSRIMFTSRHEDVALQANP-----LSLRFLTHNESWDLFQHKVFRE---NC--PVLVEIGKQITNKCQGLPLSIVVVAGIFINK---SQRWKQVGETLKSS--LAAN-PQACMKTLALSYIHLPGHLKPCFLYFGAFPEDYQIRVEKLIWLWVAEGFIK-R--K---DVAKEYLMDLIGRSLL-LVSKG-DGEIKACGIHDLLREFCIKQG-EDFF----------
>XP_028082942.1
D--Q-I---MVE--ITVGFDDEALTIKELLAGKKQ--LQMISIVGMPGLGKTTLATKLYND-ITH-YF-HIGWTYASQ-PRITDML--I---LR-SVTN-E--KLGEKLYKQLKGKRYLIVIDDLWDIGA--WVNLKMYFP-NNGSRVMFTSRLKELSMHACH-----HCLRFLTEEESWELLQRKLFNG---SC--PELILIGKQIMKKCKGLPLAIVVIAGLLAKK---TP-----------------------------------------------------------------------------------------------------------------------------------------
>XP_028090836.1
D--Q-I---MVH--ITVGFDDEALTIKELLAGKKQ--LQMISIVGMPGLGKTTLATKLYND-ITH-YF-HIAWTYASQ-SRQTDML--I---LR-SLTN-E--KLGEKLYKQLKGKRYLIVIDDLWDIGA--WVDLKMYFP-NNGSRVMFTSRLKELSMHACH-----HCLRFLTEEESWELLQRKVFNE---SC--PELIEIGKQIMKKCEGLPLAIVIIAGLLAKK---TLSWKQVAQSVSSY--VVSD-PNQYLDTLALSYNHLPRHLKPCFLYLGAFPRDQEIPVQKLICLWVAEGFIR-S--E---EVAEGYLMDLFQRSLV-IVAQR-DGRIKACRMHDLLRDLCLKKA-GINF---DQ--H-R
>XP_028090837.1
D--Q-I---MVH--ITVGFDDEALTIKELLAGKKQ--LQMISIVGMPGLGKTTLATKLYND-ITH-YF-HIAWTYASQ-SRQTDML--I---LR-SLTN-E--KLGEKLYKQLKGKRYLIVIDDLWDIGA--WVDLKMYFP-NNGSRVMFTSRLKELSMHACH-----HCLRFLTEEESWELLQRKVFNE---SC--PELIEIGKQIMKKCEGLPLAIVIIAGLLAKK---TLSWKQVAQSVSSY--VVSD-PNQYLDTLALSYNHLPRHLKPCFLYLGAFPRDQEIPVQKLICLWVAEGFIR-S--E---EVAEGYLMDLFQRSLV-IVAQR-DGRIKACRMHDLLRDLCLKKA-GINF---DQ--H-R
>XP_028090838.1
D--Q-I---MVH--ITVGFDDEALTIKELLAGKKQ--LQMISIVGMPGLGKTTLATKLYND-ITH-YF-HIAWTYASQ-SRQTDML--I---LR-SLTN-E--KLGEKLYKQLKGKRYLIVIDDLWDIGA--WVDLKMYFP-NNGSRVMFTSRLKELSMHACH-----HCLRFLTEEESWELLQRKVFNE---SC--PELIEIGKQIMKKCEGLPLAIVIIAGLLAKK---TLSWKQVAQSVSSY--VVSD-PNQYLDTLALSYNHLPRHLKPCFLYLGAFPRDQEIPVQKLICLWVAEGFIR-S--E---EVAEGYLMDLFQRSLV-IVAQR-DGRIKACRMHDLLRDLCLKKA-GINF---DQ--H-R
>XP_028096865.1
D--------MVE--IMVGFEDEVIMIKEQLTEKKK--LGIISIVGMPGLGKTTLARKVYDD-ITH-YF-HIAWTYVSQ-YIKRDLL--I---LH-SISN-E--KLGEEIYKILKGKRYLIVMDDIWSTGA--WDDVRMYLP-NNGSRVMFTSRLKEVGLHASC-----HHLRFLTEEESWELFQKRVFGE---SF--PELMGLGLQIAEKCEGLPLAIVVIAGILAKK---TKLWEEVAESVSSY--MVND-PNQYMRTLALSYYHLPDHLKPCFLYFGAFLEGSEIPVRKLMWLWIAEGFVK-T--E---EIAEDYLTDLIERSLV-IVSKR-NGGIKACRMHDLLRHLCLREA-EFKF-SSSQ--G-R
>XP_028098604.1
K--KPT---VVE--NVVGFDMEAKTLVDLLNGKEE--LDVVSVIGMGGLGKTTLAKKVFTD-IEF-EF-YIAWIYVSQ-YDRKEVF--I---LG-SLSD-D--KLADELRGHLQTGRYLIVMDDVWTREA--WDDLKMAFP-NNRSRILLTSRNTEVAIHASP-----HLLRFLNEDESWELLEKKVFRE---RC--PELVDLGKQIAKECGGLPLAIVVIAGLLMKK---TCWWEKVAKSVNSY--VARD-PKQCMDILALSYKHLPYHLKACFLYFGVFPEDYEIPVWKLIQLWVAEGFII-R--E---DTAEEQLEDLVDRNLV-LVEKR-NGGIKTCRVHDMLRDLCLREA-EENFALNKY--R-R
>XP_028098605.1
K--KPT---VVE--NVVGFDMEAKTLVDLLNGKEE--LDVVSVIGMGGLGKTTLAKKVFTD-IEF-EF-YIAWIYVSQ-YDRKEVF--I---LG-SLSD-D--KLADELRGHLQTGRYLIVMDDVWTREA--WDDLKMAFP-NNRSRILLTSRNTEVAIHASP-----HLLRFLNEDESWELLEKKVFRE---RC--PELVDLGKQIAKECGGLPLAIVVIAGLLMKK---TCWWEKVAKSVNSY--VARD-PKQCMDILALSYKHLPYHLKACFLYFGVFPEDYEIPVWKLIQLWVAEGFII-R--E---DTAEEQLEDLVDRNLV-LVEKR-NGGIKTCRVHDMLRDLCLREA-EENFALNKY--R-R
>XP_028098606.1
K--KPT---VVE--NVVGFDMEAKTLVDLLNGKEE--LDVVSVIGMGGLGKTTLAKKVFTD-IEF-EF-YIAWIYVSQ-YDRKEVF--I---LG-SLSD-D--KLADELRGHLQTGRYLIVMDDVWTREA--WDDLKMAFP-NNRSRILLTSRNTEVAIHASP-----HLLRFLNEDESWELLEKKVFRE---RC--PELVDLGKQIAKECGGLPLAIVVIAGLLMKK---TCWWEKVAKSVNSY--VARD-PKQCMDILALSYKHLPYHLKACFLYFGVFPEDYEIPVWKLIQLWVAEGFII-R--E---DTAEEQLEDLVDRNLV-LVEKR-NGGIKTCRVHDMLRDLCLREA-EENFALNKY--R-R
>XP_028098607.1
K--KPT---VVE--NVVGFDMEAKTLVDLLNGKEE--LDVVSVIGMGGLGKTTLAKKVFTD-IEF-EF-YIAWIYVSQ-YDRKEVF--I---LG-SLSD-D--KLADELRGHLQTGRYLIVMDDVWTREA--WDDLKMAFP-NNRSRILLTSRNTEVAIHASP-----HLLRFLNEDESWELLEKKVFRE---RC--PELVDLGKQIAKECGGLPLAIVVIAGLLMKK---TCWWEKVAKSVNSY--VARD-PKQCMDILALSYKHLPYHLKACFLYFGVFPEDYEIPVWKLIQLWVAEGFII-R--E---DTAEEQLEDLVDRNLV-LVEKR-NGGIKTCRVHDMLRDLCLREA-EENFALNKY--R-R
>XP_028098613.1
D--K-M---MVG--IMVGFDDEVLTIKKRLAGKKQ--LDIIPIVGMPGLGKTILARKVYND-ITH-HF-HIAWTYVSQ-PRKREML--I---LH-FVSN-E--KLGEKLHKKLKGKRYLIVIDDIWDISA--WVDLKIYLP-NNGSRVMFTSRLKAVAMHVCH-----HCQRFLTEEESWELLQRKVFNG---SC--PELIEFGKQIV--------------------------------------------------------NNL---LQDCYIEF--------------------------------------------------------------------------------------------
>XP_028098747.1
D--SGL---VGE--IMVGFEDEAMSLKEQLTGSKQ--LQVISIVGMAGQGKTTLATKLYND-VVY-HF-YIAWTSVSQ-YRKRDLL--L---LS-CVGD-E--KLCEKLYKSLKGQTYFIVMDDIWDTKA--W-------P---------------------------IALYFLTHNESWDLFQHKVFRE---NC--PELMEIGKQIANKCQGLPLAIVLVAGILTNK---SQRWKQVGETLNST--LAAD-PQLWMKTLELSYNHLPGHLKPCLLYFGAFPEDYQIRVEKLIWLWVAEGFIK-R--E---DVAKEYLMDLIGRSLL-LVSKG-DGEIKACGIHDLLREFCIKQG-EDFF-------Q-R
>XP_028100405.1
D--R-I---MVD--ITVGFDDEALTIKRLLVGRKQ--LQMISIVGMPGLGKTTLARKLYND-ITH-YF-HIAWTYASQ-PRKTDML--I---LR-SLTN-E--KLGDKLYKKLKGKRYLIVIDDIWDIGA--WVDLKMYFP-NNGSRVLFTSRLKELAMHACH-----HCLRFLTEEESWELLQRKVFNE---SC--PELIEIGKQIMKKCEGLPLAIVVMAGLLAKK---AQWWKQVAQSVSSY--IVSD-PNQYLDTLALSYNHLPRHLKPCFLYLGAFPVDQQISVQKLICLWIAEGFIR-S--E---EVAEDYLMGLIQRSLV-IVAQR-DGRIKACRMHDLLRDLCFKKV-RINFETNNQ--R-R
>XP_028101273.1
E--Q-I---MGD--ITMSFDDEALTIKKLLVRKKQ--LQMISIVGIPGLGKTTLAIKLYND-ITH-YF-HIAWTYASQ-SRQTDML--I---LR-SVTN-E--NLGDKLYKSLKGERYLIVIDDFWDIGA--WVDLKMYFP-NNGSRVMFTSLHKELAMYACY-----HCLRFFTEEESWVLLQQKVFNE---SC--PELIKIWKHIMKKCEGLPLAIVIIAGLPAKK---TQSWIQVAQSVSSY--IVSD-PNQCLDTLALSYNHLPRHLKPCFLYLGAFPEDQEIPVQKLIWLWIAEGLY--------------------------------------------------------------------
>XP_028101614.1
D--Q-I---MVN--ITVGFDDEALTIKELLARKKQ--LQMISIVGMPGLGKTTLATKLYND-ITH-YF-HIAWTYASQ-PRKKDML--I---LR-SVTN-E--KLGKKLYKQLKGKRYLIVIDDLWDIGV--WVDLKMYFP-NNGSRVMFTSRLKELAMHACH-----HCLRFLTKEESWELLQWKVFNE---SG--PVLIEIGKQIMKKCEGLPLAIVVMAGLLAKK---AQSWEQVAQS-------------------------------------------------------------K-S--E---EVAEDYLMDLIQRSL--------------------------------------------
>XP_028102117.1
D--Q-I--EMVD--ITVGFEDDALAIKELLAGNQQ--LQMISIVGMPGLGKTTLARKLYND-ITY-YF-HIAWTYASQ-PTKRDML--I---LR-SFTN-E--KLGEKLYKQLKGNKYLIVIDDLWDIGA--WVDLKMYFP-NNGSRVMFTSRLKELAMHACH-----HCLRFLTEEESWELLQQKVFNE---SC--PELIIIGKEIMKKCAGLPLAIVVIAGLLARK---TQSWKQVAQSVSSY--IVSD-PNQYLDTLALSYNHLPHHLKPCFLYLGAFPEDQEISVQKLIWLWIAEGFIK-S--E---EVAEGYLMDLIQRSLV-IVAQR-DGRIKTCRMHDLLRDLCLKKA-RINFKANNQ--C-R
>XP_028102118.1
G--Q-I---MVH--ITVGFDDEALTIKQLLAGKKQ--LQMISIVGMPGLGKTTLATKLYND-ISH-YF-HIAWTYASQ-PRITDML--I---LR-SVTN-E--KLGEKLYKQLKGKRYLIVIDDLWDIGA--WVNLKMYFP-NNGSRVMFTSRLKEVAMHACH-----HCLRFLTEEESWELLQRKMFNE---SC--PELIGIGKQI-----------------------------------------------------------------------------------------------------------------------------R-DGRIKACRMHDLLRDLCLKKA-RINFVTNNQ--R-R
>XP_028102119.1
G--Q-I---MVH--ITVGFDDEALTIKQLLAGKKQ--LQMISIVGMPGLGKTTLATKLYND-ISH-YF-HIAWTYASQ-PRITDML--I---LR-SVTN-E--KLGEKLYKQLKGKRYLIVIDDLWDIGA--WVNLKMYFP-NNGSRVMFTSRLKEVAMHACH-----HCLRFLTEEESWELLQRKMFNE---SC--PELIGIGKQI-----------------------------------------------------------------------------------------------------------------------------R-DGRIKACRMHDLLRDLCLKKA-RINFVTNNQ--R-R
>XP_028102121.1
G--Q-I---MVH--ITVGFDDEALTIKQLLAGKKQ--LQMISIVGMPGLGKTTLATKLYND-ISH-YF-HIAWTYASQ-PRITDML--I---LR-SVTN-E--KLGEKLYKQLKGKRYLIVIDDLWDIGA--WVNLKMYFP-NNGSRVMFTSRLKEVAMHACH-----HCLRFLTEEESWELLQRKMFNE---SC--PELIGIGKQI-----------------------------------------------------------------------------------------------------------------------------R-DGRIKACRMHDLLRDLCLKKA-RINFVTNNQ--R-R
>XP_028107731.1
D--Q-I---MVD--ITVGFDDEALTIKKLLAGKKQ--LQMISIVGMPGLGKTTLATKLYND-ITH-YF-HIAWTHASQ-PRKTDVL--I---LR-YVTN-E--KLGEKLYKQLKGKRYLIVIDDIWDIGA--WDDLKMYFP-NNGSRVMFTSRLKELAMHACH-----HCLRFLTEEESWALLQRKVFNE---SC--PELIEIGKQIMKKCGGLPLAIVIIAGLLAKK---TQSWKQVAQSVSSY--IVSD-PNQYLDTLALSYNHLPRHLKPCFLYLGAFPENQKISVQRLIWLWIAEGFIK-S--E---EVAEDYLMDLIQRSLL-IVAQR-DGRIKACRMHDLLRDLCLKKA-RINFETNNQ--C-R
>XP_028116480.1
---------LVE--IIVGFDSKALAIKEQLAGNKH--LDFVSIVGMPGLGKTILDKKLYND-IIH-HF-HIAWTYVSQ-PKKREML--I---LH--FSN-E--MLGEMLYKKLKGKRYLIVIDDIWDIGV--WVDLKMYLP-KNGSRIMFTSR----PMHASH-----HCLRFLTEEESWELFQRKVFDE---SC--PKLIETGKQIMNKCQGLPLAIIVIAGLLAKK---TE-----------------------------------------------------------------------------------------------------------------------------------------
>XP_028116540.1
D--Q-I---MVD--ITVGFDDEALTIKKLLAGKKQ--LQMISIVGMPGLGKTTLATKLYND-ITH-YF-HIAWTYASQ-PTKTDML--I---LR-SVTN-E--KLGEKLYKQLKGKRYLIVIDDLWDIGA--WIDLKTYFP-NNGSRVMFTSRLKELSMHACH-----HCLRFLTEEESWDLLQLKVFNE---SC--PELIKIGKQIMKKCEGLPLAIVIIAGLLAKK---TQSWIQVAQRVSSY--IVSD-PNQYLDTLALSYNHLPRHLKPCFLYLGAFPEDQEIPVQKLICLWVAEGFIR-S--E---EVAEDYLMDLIQRSLV-IVAKR-DGRIKTCRMHDLLRDLCLKKA-RINFKANNQ--C-R
>XP_028118554.1
D--K-M---MVE--FVVGFDNEAMNIKERLTGMKQ--LEVFSIIGMPGLGKTTLARKVYND-IAH-YF-HLAWTYVSQ-HTKKEML--I---LH-SLND-E--YLGERLYKRLKGKRYFIVMDDIWNIGA--WDDIRVYLP-SNGSKVLFTSRTMAVALRAGH-----HCLRFLTEEESWELLHEKVFNE---NF--PELMEFGEQIMKKCEGLPLAIVVIAGLLAKK---TKRWKHVAASVRSC--ISSD-PNQYMNTLALSYDNLPQHLKPCFLYLGAFRDDHEIPVWKLILLWIAEGFIR-R--E---DIGEGYLMDLIDRSLV-IVSRK-NGGIKACRIHDLLRDLCLKKS-EFNF-SNNQ--L-R
>XP_028124912.1
S--NKS-----E--IVVGFEDEALTIKDRLTRQKQ--LDTISIVGMPGLGKTTLAKKVYND-IIY-HF-HIAWINVSQ-YRKRDVL--L---FY-SISD-E--ELADKLRKSLKGKRYLIVMDDIWDTRA--WIDLKSLFP-NNGSRIMFTSRFTNVALHATP-----LFLSFLTEDESWDLFKKKVFTD---WC--PELMSIGKKVVIKCQGLPLAIVVVSGIFANK---SQQWKQVGEIRDSC--AVRD-LKLCMETFALSYNHLPHHLKSCFLYFAAFPKDFEIPVWKLTQLWVAEGFIS-S--E---DVAEEYLMDLIGRNLI-LVSKR-DGRIKACSVHALLHDFCLKKA-EEYFKHCSH-VR-R
>XP_028124913.1
S--NKS-----E--IVVGFEDEALTIKDRLTRQKQ--LDTISIVGMPGLGKTTLAKKVYND-IIY-HF-HIAWINVSQ-YRKRDVL--L---FY-SISD-E--ELADKLRKSLKGKRYLIVMDDIWDTRA--WIDLKSLFP-NNGSRIMFTSRFTNVALHATP-----LFLSFLTEDESWDLFKKKVFTD---WC--PELMSIGKKVVIKCQGLPLAIVVVSGIFANK---SQQWKQVGEIRDSC--AVRD-LKLCMETFALSYNHLPHHLKSCFLYFAAFPKDFEIPVWKLTQLWVAEGFIS-S--E---DVAEEYLMDLIGRNLI-LVSKR-DGRIKACSVHALLHDFCLKKA-EEYFKHCSH-VR-R
>XP_028124915.1
S--NKS-----E--IVVGFEDEALTIKDRLTRQKQ--LDTISIVGMPGLGKTTLAKKVYND-IIY-HF-HIAWINVSQ-YRKRDVL--L---FY-SISD-E--ELADKLRKSLKGKRYLIVMDDIWDTRA--WIDLKSLFP-NNGSRIMFTSRFTNVALHATP-----LFLSFLTEDESWDLFKKKVFTD---WC--PELMSIGKKVVIKCQGLPLAIVVVSGIFANK---SQQWKQVGEIRDSC--AVRD-LKLCMETFALSYNHLPHHLKSCFLYFAAFPKDFEIPVWKLTQLWVAEGFIS-S--E---DVAEEYLMDLIGRNLI-LVSKR-DGRIKACSVHALLHDFCLKKA-EEYFKHCSH-VR-R
>XP_028124916.1
S--NKS-----E--IVVGFEDEALTIKDRLTRQKQ--LDTISIVGMPGLGKTTLAKKVYND-IIY-HF-HIAWINVSQ-YRKRDVL--L---FY-SISD-E--ELADKLRKSLKGKRYLIVMDDIWDTRA--WIDLKSLFP-NNGSRIMFTSRFTNVALHATP-----LFLSFLTEDESWDLFKKKVFTD---WC--PELMSIGKKVVIKCQGLPLAIVVVSGIFANK---SQQWKQVGEIRDSC--AVRD-LKLCMETFALSYNHLPHHLKSCFLYFAAFPKDFEIPVWKLTQLWVAEGFIS-S--E---DVAEEYLMDLIGRNLI-LVSKR-DGRIKACSVHALLHDFCLKKA-EEYFKHCSH-VR-R
>XP_028124917.1
S--NKS-----E--IVVGFEDEALTIKDRLTRQKQ--LDTISIVGMPGLGKTTLAKKVYND-IIY-HF-HIAWINVSQ-YRKRDVL--L---FY-SISD-E--ELADKLRKSLKGKRYLIVMDDIWDTRA--WIDLKSLFP-NNGSRIMFTSRFTNVALHATP-----LFLSFLTEDESWDLFKKKVFTD---WC--PELMSIGKKVVIKCQGLPLAIVVVSGIFANK---SQQWKQVGEIRDSC--AVRD-LKLCMETFALSYNHLPHHLKSCFLYFAAFPKDFEIPVWKLTQLWVAEGFIS-S--E---DVAEEYLMDLIGRNLI-LVSKR-DGRIKACSVHALLHDFCLKKA-EEYFKHCSH-VR-R
>XP_028124918.1
D--TGL---VGE--IMVGFEDEAMSLKKQLTRPMQ--LQVISIVGMAGQGKTTLATKLYAD-VVY-HF-HIAWTSVFQ-YRNRDLL--L---LS-CVGD-E--KLCEKLHKSLKGRTYFIVMDDIWDTKA--W---------------------------------------------------------------------------------------------------------------------------------------------------------------------------------------------------------------------------------------------
>XP_028126810.1
D--Q-I---MVD--ITVGFDDEALTIKELLAGKKQ--LQMISIVGMPGLGKTTLAKKLYND-IIC-HF-HIAWTYISQ-PKKMEML--I---LH--FSN-E--MLGDMLYKKLKGKRYLIVIDDIWDIGV--WVDLKMYLP-KNGSRVMFTSR----PMQTSH-----HCLHFLTEEESWELFQQKVFDE---CC--PKLIEIGKQITKKCPGLPLAIVVIVGLLAKK---TQWWKQVAQSVSSY--IVSD-QNQYLDTLGLSYNHLPCHLKPCFLYLGAFPDDQEISVQKLIWLWVAEGFV--------------YVM---------------------------------------------------
>AtZAR1
NGTDRWSSPVYDHTQVVGLEGDKRKIKEWLFRSNDSQLLIMAFVGMGGLGKTTIAQEVFNDKEIEHRFERRIWVSVSQTFTEEQIMRSILRNLGDASVGDDIGTLLRKIQQYLLGKRYLIVMDDVWDKNLSWWDKIYQGLPRGQGGSVIVTTRSESVAKRVQARDDKTHRPELLSPDNSWLLFCNVAFAANDGTCERPELEDVGKEIVTKCKGLPLTIKAVGGLLLCKDHVYHEWRRIAEHFQDELRGNTSETDNVMSSLQLSYDELPSHLKSCILTLSLYPEDCVIPKQQLVHGWIGEGFVMWRNGRSATESGEDCFSGLTNRCLIEVVDKTYSGTIITCKIHDMVRDLVIDIAKKDSFSNPEGLNCRH
>BS2
SK-ESLDI-KVK-NNMVGRDDQRKQLLEDLTRSGEP--KVIPIVGMGGIGKTTLAKEVYND-ILC-RF-DVAWATISQ-HNKKEIL--L---LH-S-IG-EA-ELADMLQKSLKRKRYLIVLDDIWSCEV--WDGVRRCFPTNAGSRILLTTRNDEVACYAS------LRMSFMDQDESWSLFKSAAFSE---A--LPEFETVGKQIADECHGLPLTIVVVAGLLK-R---TIDWKTVAKDVKSF--VTNDPDERCSRVLGLSYDHLTSDLKTCLLHFGIFPEDSDIPVKNLMRSWMAEGFLE-ND-E---GEVEKCLQELVDRCLV-LVSKS-DGKIRSCKVHDLIYDLCVREV-QENI-MYKMQPFKR
>Gpa2
TS-------DVE--IMVGRENEFEMMLDQLARGRE--LEVVSIVGMGGIGKTTLAAKLYSD-IMS-RF-DIAKATVSQ-YCVRNVL--L---LS-LT------QLADQLQKHLKGRRYLVVIDDIWTTEA--WDDIKLCFP-DNGSRILLTTRNVEVAEYASGK----HHMRLMNFDESWNLLHKKIFKEG--SY--SEFENIGKQIALKCGGLPLAITLIAGLLSKK---TLEWQNVAENVRSV--VSTDLEAKCMRVLALSYHHLPSHLKPCFLYFAIFAEDERIYVNKLVELWAVEGFLK-S--E---EVAETCINELVDRSLI-SIHN--DGETQRCGMHDVTRELCLREA-RMNFMQCSFKSRSR
>Hero
SY----SF--VE--VTVGHEEDEARIIGQLLDESK--LDVISIVGMPGVGKTTLANKVYNN-VAS-HF-KIAKCTVSQ-FNKSKVL--I---LQ-QVSE-D--DLAEKLRVALLDKRYLIVLDDVWDIAT--GEMLIACFP-ERGNRVILTSRSGEVGLKVSD-----VDLQVLTDEKSWELFEKRVFEG---SC--PELLDIGHQIVEKCKGLPLALVLIAGVIVRK---EKFWVKIQNNLDSF-TSSNN-SQ-IMNVMQSSYDHLPYQLKPLLLYFARLQKSERTPVSMLMQLWMAEGLVC-S--E---EVTESYLDALISSSLI-M-----VDHIRSCYVHDVVHDFCSVKA-GEKF--D-FLHH-R
>Mi1.2
GL----P---VE--IIVGFEEETNLILRKLTSPAD--LDVISITGMPGSGKTTLAYKVYND-VSR-HF-DLAWCTVDQ-YDDKKLL--I---FS-QVSE-N--DVADKLRKQLFGKRYLIVLDDVWDTTT--LDELTRPFP-KKGSRIILTTREKEVALHGTD-----LDLRLLRPDESWELLEKRTFNE---SC--PELLDVGKEIAENCKGLPLVADLIAGVIAGK---KRVWLEVQSSLSSF-ILNSE-VE-VMKVIELSYDHLPHHLKPCLLHFASWPKDTPLTIYLLTVYLGAEGFVK-G--E---EVVKIYMDDLISSSLV-ICFN--IGDILNFQIHDLVHDFCLIKA-RENL--D-LLPR-Q
>Prf
EY-SEV--------EMEGFQDTIDELKDKLLGSPE--LDVISIVGMPGLGKTTLAKKIYND-VTS-RF-DVAQCVVTQ-YSWRELL--I---LN-DV---D--EIADELRRFLLTKRFLILIDDVWDYKV--WDNLCMCFS-SNRSRIILTTRLNDVAEYVSD-----HHLRLFRDDESWTLLQKEVFGE---SC--PELEDVGFEISKSCRGLPLSVVLVAGVLKQK---TLSWKVVEQSLSSQ-RIGSL-EESI-SIIGFSYKNLPHYLKPCFLYFGGFLQGKDIHVSKMTKLWVAEGFVE-KG-E---DTAQGFLDDLIGRNLV-MAMER-NAKVKTCRIHDLLHKFCMEKA-KEDF------EEYR
>R1
E--KNT---RMN--EIVGFEDVIENLRKKLLNTKG--QDVISIHGMPGLGKTTLANSLYSD-VFS-QF-DIAQCCVSQ-YSYKDLI--L---LR-DAAN-E---LADMLRKTLLPRRYLILVDDVWENSV--WDDLRGCFP-NNRSRIILTTRHHEVAKYASD-----LHLRMFDEVESWKLLEKKVFEE---SC--SLLKNVGLRIAKMCGQLPLSIVLVAGILSEK---EVCWEQVANNLGSY--IHND-SRAI---VDKSYHVLPCHLKSCFLYFGAFLEDRVIDISRLIRLWISEAFIR-R--E---DIAEGYLENLIGRNLV-MVTQS-DGKAKECRLHDVLLDFCKERA-AENFHKQHA-H---
>R2
TY-TNIQ--TLR--YIVGLQDVVQTLLAELLK-AE--PSVLSIYGMGGLGKTTLARNLYNS--LK-SF-PTTWICVSQ-YN--DLL--I---IK-SITE-G--DLEIYLRDLLKERKYLVVVDDVWQREA--WESLKRAFP-KNGSRVIITTRKEGVAERA-------HKLRFLSQEESWDLFRRKLL-DVRA-----EMESLAKDMVEKCRGLPLAIVVLSGLLSHK---GLQWQKVKDHLWKN--IKEDKSIEISNILSLSYNDLSTALKQCFLYFGIFSEDKVVKADDIIRLWMAEGFIE-R--E---DVAEGFLNELIRRSLV-QVAKT-WEKVTECRVHDLLHDLAIEKA-LVNFI--------R
>R3a
------S--LVDDSDIFGRQNDIEDLIDRLLSASGKKRTVVPIVGMGGLGKTTLAKAVYND-VQI-HF-GLAWFCVSE-F---DAFKGL---LQ-EIAD-DN-QLQVKLKERLKGKKFLIVLDDVWNYK---WDELRNVF--QIGSKIIVTTRKESVALMMN-EQ---ISMDNLSTESSWSLFKTHAFENMG-----PELEEVGKQIAAKCKGLPLALKTLAGMLRSKS--EVEWKRILRSIWELP--HN----DILPALMLSYNDLPAHLKRCFSFCAIFPKDYPFR---VIHLWIANGLVE-D-------SGNQYFLELRSRSLFERVPNSGNTNL--FLMHDLVNDLAQIAS-S------------R
>Rpiblb2
GL----P---VE--IIVGFGEETNLILRKLTSPAD--LDVISIIGMPGLGKTTLAYKVYND-VSS-HF-DLAWCTVDQ-YDEKKLL--I---FN-QVSE-N--DVADKLRKQLFGKRYLIVLDDVWDTNT--WDELTRPFP-MKGSRIILTTREKKVALHGTD-----LNLRLLRSEESWELLEKRAFNE---SC--PELLDVGKEIAENCKGLPLVVDLIAGIIAGK---KKVWLEVVNNLHSF-ILKNE-VE-VMKVIEISYDHLPDHLKPCLLYFASAPKDWVTTIHELKLIWGFEGFVK-S--E---EVVKIYLDDLISSSLV-ICFN--IGDYPTCQLHDLVHDFCLIKA-REKL--D-LLPR-Q
>Rpivnt1
------R--HAD-TEVIGLEDDFNTLQAKLLDP----YGVVSIVGMPGLGKTTLAKKLYR--VCH-QF-ECGLVYVSQ-PRAGEIL--I---AK-QV---E--NLENNLRSLLKIKRYVILLDDIWDVEI--WDDLKLVLPES-GSRIIITSRNSNVGRYIGDF----HVLQPLDSEKSFELFTKKIFWANAS-----DLVNIGRCIVERCGGIPLAIVVTAGMLRAR---TEAWNRVLES-MAH-KIQ-D---GCGKVLALSYNDLPIALRPCFLYFGLYPEDHEIRAFDLTNMWIAEKLIR-E--E---SLADDVLNDLVSRNLI-QVAKT-DGRIS-CRIHDLLHSLCVDLA-KSNFPN---VARVR
>RPM1
DGDAKWSSLFFSENSLVGIDAPKGKLIGRLLSPEPQ-RIVVAVVGMGGSGKTTLSANIFKSQSVRRHFESYAWVTISKSYVIEDVFRTMIKEFYKEAYSLGYRELVEKLVEYLQSKRYIVVLDDVWTT--GLWREISIALPDIYGSRVMMTTRDMNVASFPGIGSTK-HEIELLKEDEAWVLFSNKAFPASLEQCRTQNLEPIARKLVERCQGLPLAIASLGSMMSTK-KFESEWKKVYSTLNWELN-NNHELKIVRSIMFLSFNDLPYPLKRCFLYCSLFPVNYRMKRKRLIRMWMAQRFVEPIRGVKAEEVADSYLNELVYRNMLQVILWNPFGRPKAFKMHDVIWEIALSVSKLERFETMENYGSRH
>RPP13
TY-GGL---QLR--EVVGLEDDAKILLEKLLD-EE--KFIISIFGMGGLGKTALARKLYNS-VKE-RF-EYAWTYVSQ-YK--DIL--I---IR-SLAE-E--ELEVYLYGLLEGKKYLVVVDDIWEREA--WDSLKRALP-HEGSRVIITTRIKAVAEGV-------HKLRFLTFEESWELFEQRAF-NIQR-----DLLKTGKEMVQKCRGLPLCIVVLAGLLS-K---TPEWNDVCNSLWRR--LKDD-SIHVAPIVDLSFKELRHESKLCFLYLSIFPEDYEIDLEKLIHLLVAEGFIM-M--E---DVARYYIEELIDRSLL-EAVRR-RGKVMSCRIHDLLRDVAIKKS-KLNFR--------R
>Rx
TS-------DVE--IMVGRENEFEMMLDQLARGRE--LEVVSIVGMGGIGKTTLATKLYSD-IMS-RF-DIAKATVSQ-YCVRNVL--L---LS-LT------QLADRLQKHLKGRRYLVVIDDIWTTEA--WDDIKLCFP-YNGSRILLTTRNVEVAEYASGK----HHMRLMNFDESWNLLHKKIFKEG--SY--SEFENIGKQIALKCGGLPLAITVIAGLLSKQ---RLEWQRIGENVSSV--VSTDPEAQCMRVLALSYHHLPSHLKPCFLYFAIFTEDEQISVNELVELWPVEGFLK-S--E---EVATTCINELIDRSLI-FIHN--RGTIESCGMHDVTRELCLREA-RMNFMQRSFKSRSR
>Sw5b
DI-------LVT--EVVGFENKAEELIDYLIRTNE--LDVVPIVGMGGQGKTTIARKLYNN-IVS-RF-DVAWCIISQ-YNRRELL--I---FS-QVTV-D--VLADMLRRKLMGKRYLIVLDDMWDCMV--WDDLRLSFP-GIRSRIVVTTRLEEVGKQVTD-----YSLPFLTTEESCQLLQKKVFKE---DC--PELQDVSQAVAEKCKGLPLVVVLVAGIIKKM---EEWWNEVKDALFDY--LDSE-FEEYLATMQLSFDNLPHCLKPCLLYMGMFSEDARIPASTLISLWIAEGFVE-SGME---EEAEGYLMDLISSNLV-MLSKT-KGRVKYCQVHDVVHHFCLEKS-RAKF------GT-R
