# Supplementary material for: The NRC0 gene cluster of sensor and helper NLR immune receptors is functionally conserved across asterid plants
Source: Plant Cell. 2024 Jun 4;36(9):3344–61. doi: 10.1093/plcell/koae154 (PMC11371149; doi:10.1093/plcell/koae154)
Supplement: koae154_Supplementary_Data [file koae154_supplementary_data.zip › Supplementary File 11/Supplemental File 11/alignment files/Coffea_arabica_with_Tomato_Nyssa_Camellia_NRCs_alignment_NBARC.fasta]

>XP_027060708.1
-----MTTSIIDESEIYGRESDKNALLDQVL-SKSSQVQVISIVGAGGSGKTTLAQLLFNNHKVKNHFELRNWICVSD-FQKR-IAKAILEN--AG----ELDPLIQRIKETFSGKRFLLVLDDVWTEEDSKWKPFKDSLKDGSGSVILVTTRSQRVAM-GS-----THRLSLISDSDCWLIMQRIAFGRSD-----KKVESIGQKIAKKCKGLPLAAKTMGSLLRFTIQ---QWQNILDSIWQ-LET------MLFPLLYLSYNELSP-LKRCF-YCAVFPKDHSIFVEELIGMWIAQGYVRPRRGERLELVGLEYFNNLVMRSLFQLRKEFF---VHDCKMHDIVHDFA--QFTKNE-ER------AR
>XP_027060743.1
--------PVVVASYVVGLDFRLEELVELLVR--QNGLQVLGLRGLGGIGKTTLAKALYN--KLARHFQCRSFLSSSREFLQKKIVGDLS-SKV------DAKSYVLEMKRILKQNRVLLVLDDI-QLKELEW--YS------EGSRIVITTRDAAVPDFVD------YEVKSLGKSESLKLFSHHAFRRE------GAFLNLSKEIVSCTGGLPLALEVFGSLLYG------EWQDALEKLKQ-IR--------LQGALKISYDALDVQERSIFLDIACLFLNLEMNREDVIDALRGSYFGV-------E-----AVTTLVSRSLIKFI----DS----LWMHDQIRDMGRQENSDGRI--------TR
>XP_027060827.1
------SKPIV-N-DVVGFEDETASIINGLRNG-SRQVKIVSIVGMPGCGKTTLARKVYNDSSVKSHFYERSWCTVSQIYHKRNLLLQILTCIESK----E-EDLALQVKRRLLKNRYLIVLDD----------------------------------------H-------------------------------------------------------------------------------------------------------------------------------------------------------------------------------------------------------------
>XP_027060830.1
------SKPIV-N-DVVGFEDETASIINGLRNG-SRQVTIVSIVGMLGCGKTTLARKVYNDSSVKSHFYERAWCTISQIYQKRNLLLQILTCIESK----E-EDLALQVKRRLLKNRYLIVLDDVWDIDA--WNGLEASFPG-NGSRVILTSRLRGVAPQDK--HE-PYSLRQLTPNESWDLLKGKLYPGQD-LA--PELCEIRQQVVEMCQGLPLTVVILAGILSRMDRYG--WKEAVEGLSSRVSQ---------ATLELSYKHLPDTLKACFLYFGAFPEDHEHNTKRLISLWVAEGLVQ-KQLKRSEDVANDYLMELISRSLVIVSKRS-IDGVKACRIHDLLYEFCVTKAKEEKLCYL-----RR
>XP_027060837.1
------SKPIV-N-DVVGFEDETASIINGLRNG-SRQVKIVSIVGMPGCGKTTLARKVYNDSSVKSHFYERSWCTVSQIYHKRNLLLQILTCIESK----E-EDLALQVKRRLLKNRYLIVLDDKWDIDA--WNGLEASFPG-NGSRVILTSRLRGVASQDK--HK-PYSLRQLAPNESWDLLKGKLYPGQD-LA--PELCEIRQQVVEMCQGLPLTVVILAGILSRMDRHD--WKEAVEGLSSRVSQ---------ATLELSYKHLPDTLKACFLYFGAFPEDHEHNTKRLISLWVAEGFVQ-KHPKRSEDVANDYLMELIIRSLVTVSKRS-IDGVKACRIHDLLYEFCVTKAKEENFFYL-----RR
>XP_027060838.1
------SKPIV-N-DVVGFEDETASIINGLRNG-SRQVKIVSIVGMPGCGKTTLARKVYNDSSVKSHFYERAWCTVSQIYQKRNLLLQILTCIESK----E-EDLALQVKRRLLKNRYLVVLDDVWDIDA--WNGLEASFPG-NGSRVILTSRLRGVAPQAK--HE-PYSLPQLTPNETWDLLKGKLYPGQD-LA--PELCEIRQQVVEMCQGLPLTVVILAGILSRMDRYG--WKEAVEGLSSRVSQ---------ATLELSYKHLPDNLKACFLYFGAFPEDHEHNTRRLISLWVAEGFVQ-KQLKRSEDVANDYLMELISRSLVIVSKRS-IDGVKACRIHDLLYEFCVTKAKEEKL----------
>XP_027060841.1
------SKPIV-N-DVVGFEDETASIINGLRNG-SRQVTIVSIVGMPGCGKTTLARKVYNDSSVKSHFYERAWCTISQIYQKRNLLLQILTCIESK----E-EDLALQVKRRLLKNRYLIVLDDVWDIDA--WNGLEASFPG-NGSRVILTSRLRGVAPQDK--HE-PYSLRQLTPNESWDLLKGKLYPGQD-LA--PELCEIRQQVVEMCQGLPLTVVILAGILSRMDRYG--WKEAVEGLSSRVSQ---------ATLELSYKHLPDTLKACFLYFGAFPEDHEHNTKRLISLWVAEGLVQ-KQLKRSEDVANDYLMELISRSLVIVSKRS-IDGVKACRIHDLLYEFCVTKAKEEKLCYL-----RR
>XP_027060850.1
--------PRVT--KLFGFDRGLKEIWA-LV---IDSISNIGIYGMGGVGKTTLAKHIHNHLERTQ-F--VYWITVSQEFSIKRLQDDIL-RL-----YEDEDSRAAILSRA---KQSVLILDDVW-------QEFEIGIP--NKCKVILTTRSLELCISCQ--RV--FEAKTLAIDEAWDLFQHTL--DTK------NAEDIAKSIVKRCAGLPLGIITVAGSMKG------EWRNALEQLKASYDE-------VFPILEWSFKRL-NEESHCFLYCSLYPEDSKLKIKALIDLFIWAELMQER-SWS-QEQGHAILNKLIKVCLLETRDE--DD----VKMHDLVRDMALRDGKSQRFKK--TEDLHA
>XP_027060854.1
--------PRVR--KLFGFHKGLETITA-LD---TDSISNIGIYGMGGVGKTTLANHIYNHFEKTQ-F--VYWITVSQEFSIRKLQDDIL-RL-----HENEDSRAAILSRA---EQSVLILDDVW-------QEFEIGIP--NKCRVIFTTRSRQVCMDCQ--RE--LEVKTLDKNESWDLFKSTL--RLK------DVEKVAESVTERCGGLPLGIVVMAGSMIG------EWRNALVDLN-RHGE-------VFRILERSFNRL-DKERNCFLYCCLYPEDRKIRREGLIDLFIGAELMSKR-SRS-EAEGHTILNKLIRVCLLETK-----D----VKMHDLVRDMALRHGNSERFEE--TEDLHA
>XP_027060868.1
--------PCLP--KLFGFDEALKRIWP-LV---TDDISSIGIYGMGGVGKTTLARHIEYHLEKNN-Y--VLWVTESQDFSITNLQDKIL-GI-----SRDEDARARILREAFRKKLIVLILDDVW-------EELDVGIP--NKCRLILTTRSLEVCIQCQ--RK--FDLQTLDTDEAWDLFKYKL--GRE------DLESIAKSIVEECDGLPLGIITVAGSMRG------EWRNALEQLKTSYHR-------VFRILEWS-----------FLYCCLYPEDWKIKRKELIDLFIGAELMSKR-SWS-KAQGQKILNKLIRVCLLEAKNK--DD----VKMHDLVRDMALRHGNSELFKE--TE----
>XP_027060894.1
------NKPKI-N-EVVGFEDEANLIINRLTRG-SRQVQIIPIVGMPGLGKTTIAHKIYRDPIVMSHFHLRAWCSISQVCHKKNLFLEILTCI-------E-EELAEEIYKCLKRNRYLIVLDDIWDIEV--WNELQASFPA-NGSRVIMTSRLRDVAPQDK--KE-PHSLRQLTHDESWDLLKEKLLPGKD-L---PKLCELRTQIVEMCQGLPLTIVILAGILAHTDQFC--WKEVVQRLSSSISQ---------AALELSYTNLPENLKPCFLYFGAYPQDYEHITDRLTWLWVAEGFVQ-KQFKSSEDVAYDYLMDLIGRSLVMVPKRS-IGGVKTCRIHDLLHDFCVRKAQEENFPNL-----HR
>XP_027060896.1
------SKPMI-N-DVVGFKDEATSIINRLTRG-SRQVQIVPIVGMPGLGKTTLAKKIYYDTSVMYHFHARAWCTVSQVYHKKNLLLEILTCIDSK----E-EDLAHQVKRRLLRNKYLIVLDDVWDSEV--WNGLEASFPG-NGSRVILTSRLCDIAPQDK--QE-PHSLRQLTHDESWDLLQEKFCPGKD-SL--PELCELRTQIVEMCQGLPLTIVILAGILANMEQSG--WKEVVQSLSSSISQ---------AALELSYRHLPDNLKPCFLYFGGFPEDHEHTIERLIWLWVAEGFVQ-THSKSAEDVANDFMLNLIGRSLVMVSKRC-TGGVKACRIHDLLHEFCVTKAKEEKFHHL-----RR
>XP_027060897.1
------SKPII-S-DVVGLEDEATSIINRLTRG-SSQLQIIPIVGMPGLGKTTLAKKVYNDSSVMSHFYARAWCTVSQTYYKKNLLLQILTSIHTK----E-EDLAAEVRRGLLRTKYLIVLDDIWDTEA--WNALEASFPR-NGSRVIMTSRNRDLAPRGE--EG-PHFLRPLTPDESWDLLSKRLFPGKD-LP--PELCELRMQIVEMCQGLPLTIVILAGILANEDQYS--WKKVVEGLNSSLSQ---------AALELSYNNLPDYLKPCFLYFGAFPEDHEHATERLNWLWVAEGFAQ-KQFKSAEDVANDHMMALINRSLVMVSKRS-IGGVKTCRVHDLLYEFCVRKGRQENFHNL-----RR
>XP_027060898.1
------FKPTI-N-DVVGIEDEAASIINRLRRG-SNQVQIVPIVGMPGLGKTTLAKKVYNDSNVMSHFHVRAWCTVSQDYHNKHMLLQILTSLDSK----E-EDLALEVKKRLQKNRYLIILDDIWETEA--WNGLQATFPG-DGSRVIFTSRYHDIAPQDK--KE-PHRLRPLTHDESWDLLTKELFPG-N-LP--PELCELQMQIVEICQGLPLTIIILAGILKNVDRQG--WKEVVESLSSSVSQ---------ATLELSYNNLADNLKPCFLYFGAFPEDHEHNLDKLIWLWVAEGFAQ-KQFKSAEDVADDYIMDLISRSLITVSKRS-TGGIKTCSIHDLLHEFCVRRAREEKFHNL-----RR
>XP_027060899.1
------SMPII-N-DILGLEDEATSIINRLTRG-SSQLQILPIVGMPGLGKTTLAKKVYNNSLVTSHFYARAWCTVSQVYHRKNLLLEISTCIHSK----E-EDLAAEVRRGLLRTRYLIVLDDIWDTEA--WNELEASFPR-NGSRVIVTSRKSDVDPIDE--EG-PHFLRLLTPYESWDLLNMKLFPGND-LP--PELCDLQTKIVEMCQGLPLTIIILAGILANEDQHG--WKALVDGLSSRVSQ---------AAIELSYKNLPENLKPFFLYFGAFPEDHEHTAEKLIWLWGAEGFTQ-KQFKSAEDVANDFLMDLIHRSLVIVSKRS-IGGVKACRVHDLLHEFCVTKGKEENFRN--------
>XP_027060900.1
------SMPII-N-DIVGLEDEATSIINRLTRG-SSLLQIVPIVGMPGLGKTTLAKKVYNDPLVTSHFYTRAWCTVSQVYHRKNLLLEILTCIHSK----E-EDLASEVRRGLLRTRYLIVLDDIWDAEA--WKGLEASFPQ-NGSRVIVTSRKSDVALIGK--EG-PHFLRLLTPDESWDLLNMKLFPGND-LA--PELCELQMKIVEMCQGLPLTIVILAGILANENQHG--WKELVDGLSSRVSQ---------AAIELSYKNLPENLKPCFLYFGAFPEDHEHTAEKLMWLWGAEGFTQ-KQFKSAEDVANEFLMDLIHRSLVIVSKRS-IGGVKACRVHDLLHEFCVTKGKEENFRNL-----RR
>XP_027060904.1
------SMPII-N-DIVGLEDEATSIINRLTRG-SSLLQIVPIVGMPGLGKTTLAKKVYNNSLVTSHFYRHAWCTVSQVYHRKNLLLEILTCIHSK----E-EDLAAEVRRGLLRTRYLIVLDDIWDAEA--WKGLEASFPQ-NGSRVIVTSRKSDITLRDE--EG-PHFLRPLTPDESRDLLNMKLFPGND-LP--PELCELQMKIVEMCRGLPLTIVIVAGILANENQRR--RKELVDGLSSRVSQ---------AAIELSYKNLPENLKPCFLYFGAFPEDHEHTAEKLIWLWGAEGFTQ-KQFKSAEDVANDFLMDLIHRSLVIVSKRS-IGGVKACRVHDLLHEFCVTKGKEENFRNL-----RR
>XP_027060906.1
------SMPII-N-DIVGFEDEATSIINRLTRG-SSQLQIVPIVGMPGPGKTTLAKKVYNNPLVTSHFYTRAWCTVSQVYHRKNLLLEILTCIHSK----E-EDLAAEVRRGLLRTRYLIVLDDIWDAEA--WKGLEASFPQ-NGSRVIVTSRKSDVASRDE--EG-PHFLRPLTPDESRDLLNMKLFPGND-LP--PELCELQMKIVEMCRGLPLTIVILAGILANEDQHG--WKELVDSLSSRVCQ---------AAIELSYKNLPDNLKQCFLYFGAFPEDHEHTAEKLIWLWGAEGFTQ-KQFKSAEDVANDFLMDLIHRSLIIVSKRS-IGGVKACRIHDLLHEFCVTKGKEENFRNL-----RR
>XP_027060907.1
------SMPII-N-DIVGLEDEATSIINRLTRG-SSLLQIVPIVGMPGLGKTTLAKKVYNNPLVTSHFYTCAWCTVSQVYHRKNLLLEILTGIHSK----E-EDLAAEVRRGLLRTRYLIVLDDIWDAEA--WKGLEASFPQ-NGSRVIVTSRKSDVASRDE--EG-PHFLRPLTPDESRDLLNMKLFPGND-LP--PELCELQMKIVEMCRGLPLTIIILAGILANENQHG--WKELVDGLSSRVSQ---------AAIELSYKNLPDNLKQCFLYFGAFPEDHEHTAEKLIWLWGAEGFTQ-KQFKSAEDVANDFLMDLIHRSLIIVSKRS-IGGVKACRIHDLLHEFCVTKGKEENFRNL-----RR
>XP_027060908.1
------SMPII-N-DIVGLEDEATSIINRLTRV-SSQLQIVPIVGMPGLGKTTLAKKVYNNSFVTSYFYTRAWCTVSQVYHRKNLLLEILTCIHSK----E-EDLAAEVRRGLLRTRYLIVLDDIWDTEA--WNELEASFPR-NGSRVIVTSRKSDVAPIDK--EG-PHFLRPLTPDESWDLLNMKLFPGND-LP--PELCELQTKIVEMCQGLPLTIVILAGILANEDQHG--WKELVDGLSSRVSQ---------AAIELSYKNLPDNLKPCFLYFRAFPEDHDHTTKKLIWLWEAEGFTQ-KEFKSVEDVANDFLMDLIHRSLVIVSKSS-IGGVKACRVHDLLHEFCVTKGKEENFRNL-----RR
>XP_027060909.1
------SMPII-N-DTVGLEDEAASIINRLTRG-SSQLQIVPIVGMPGLGKTTLATKVYNNPLVTSHFYTCAWCTVSQVYHRKNLLLEILTCIHSK----E-EDLAAEVRRGLLRTRYLIVLDDIWDAEA--WKGLEASFPQ-NGSRVIVTSRKSDVTSRDK--EG-PHFLRPLTPDESWDLLNMKLFPGND-LP--PELCELQTKIVEMCQGLPLTIVIVAGILACEDQRG--WKELVDGLSSRVSQ---------AAIELSYKNLPENLKPCFLYFGAFPEDHEHTAEKLIWLWGAEGFTQ-KQFKSAEDVANDFLMDLIQRSLVIVSKRS-IGGVKACRVHDLLHEFCVTKGKEENFRNL-----RR
>XP_027060944.1
-----LTVPFVDESEMVGREVEVSRVVSMLI-SSDHKLPVISIVGMGGQGKTTLAQLVLKNENVTKHFDKKIWVCVSDDFVER-LLNEMLQSLG-E----NREALVTRLQENLNGKSYLLVLDDNWNDNREKWDGMRSCLLGGPGSKILATTRSDEVAM-QT-----LHHLDILSDDHSWMLFEKLAFAGGK------DLVDIGRRILKRCGGVPLAIKVIGGLLYSNAS---EWLTIEKSIWNESTN-------VISVLKLSYENLPSWVKQCF-SCSIFPKDAEMEKQSLIQIWMAQGLINDAGHLQMEDIGSEYFNVLLRSSLLQG-YNFF-NEIVFCRMHDLVHDLS--LQSNNR-DE------VM
>XP_027060947.1
-----LTVPFVDESEMVGREVEVSRVVSMLI-SSDYKLPVISIVGMGGQGKTTLAQLVLKNENVTKHFDKKIWVCVSDYFVER-LLNEMIQSLR-E----NKEALVTKLQENLNGKSYLLVLDDVWNDDPLKWDGMRSCLLG---------------------------------------------------------------------GGAP-----------------------------------------------------------------------------------------------------------------------------------------------------------
>XP_027060965.1
-----LTVPFLDESEMVGREVEVSQVVSMLI-SSDYKLPVISIVGMGGQGKTTLAQLVLKNESVTKHFDKKIWVCVSDDFVER-LLNEMLQSLG-E----NKEALVRKLQENLKGKSCLLVLDDIWNDDREKWDRMRICLLGGPGSKILATTRSDEVAM-QT-----VHHLDILSDDHSWMLFEKLAFAGGR------DLVDIGRRILKKCGGVPLAIKAIGGLLYSNAS---EWLTIEK------TN-------VISVLKLSYENLPSWVKQCF-SCSIFPKDARMEKHSLIQIWMAQGFINDAGHLQMEDIGSDYFNVLLRSSLLQA-P----YGIEFCRMHDLVHDLS--LQSNNC-DE------VM
>XP_027060972.1
-----STDPFVDESETVGREVEVSQVVSMLI-SSDFKLPVISIVGMGGQGKTTLAQMVLKNDSVVKHFDKTIWVCVSDDFVER-LLNEMLQSLE-G----NTEALVRKLQENLKGKSCLLVLDDIWNEDPLKWDRMRICLLGGPGSKILATTRSDEVAM-QT-----LHHLDILSDDHSWMLFEKLAFAGGR------DLVDVGRRILKKCGGVPLAIKVIGGLLYSDAL---EWSKLEKSIWNESTK-------VMSALKLSYENLPSLVKQCF-SCSIFPKDTKMEKESLIQIWMAQGLINDAGHLQMEDIGSDYFNVLLRSSLLQT-SNST-NGIMSCRMHHLVHDLS--LQSNNC-DE------VM
>XP_027061052.1
--LGRKSVPFVGEKEI-GSDDLA-KYIDAV-KPKSSKSSIVCINGSPGVGKTELALEAYRSQ----KYKMVFWIGGAR-Y-----ILNIL-GLD------EETEAFKRVKRDL--RPYLLIIDNLW------WEGLH--IP--TGTHVIITTRLSRV-MNFD-----QMQIQPLPLSDAMLLIQK----KE------AEVE-LGEKLRRSSFGLWLVGSLLATLFEAQVEEA-TYSNIADQCRT---------------LKV--------LGFCAAVLQQPTDSTNLASRLQVGAWFATAPISAN----LKHMPASNRLKKWSTSMLTCSNG--TGEEES-----LVKGLA--RKKRQQF--------RR
>XP_027061054.1
-LPPSPRIPEV-H-EVIGFDDEAQTIIGRLTSE-SSQLEIVPIVGMPGLGKTTLAKKVYGDAEIEGHFHLRLWCTVSHEYNQKRLLLELLCCNSEY----E-HDLLTMLYQMLKGKKYLLVLDDVWDSGL--WNDLNLAFQP-KGSKILITSRFSNITARVN---E-PHYLRLLTEEQSWQLLQKKVFGEEE--C--QSVHGAGIEIARFCGGLPLTVVIIAGFLATLERDSWIWEEFARRITLTVCP---------ASLELSYENLPPRLKACFLYFAAFREAEKIGTKNLVCLWIAEGLVE-RQGRRMEDVAGEYLMSLIGRNLVTVSERS-IGGVKSCCLHDLLLEFCKARAKEENFADI-----TR
>XP_027061055.1
-LPPSPRIPEV-H-EVIGFDDEAQTIIGRLTSE-SSQLEIVPIVGMPGLGKTTLAKKVYGDAEIEGHFHLRLWCTVSHEYNQKRLLLELLCCNSEY----E-HDLLTMLYQMLKGKKYLLVLDDVWDSGL--WNDLNLAFQP-KGSKILITSRFSNITARVN---E-PHYLRLLTEEQSWQLLQKKVFGEEE--C--QSVHGAGIEIARFCGGLPLTVVIIAGFLATLERDSWIWEEFARRITLTVCP---------ASLELSYENLPPRLKACFLYFAAFREAEKIGTKNLVCLWIAEGLVE-RQGRRMEDVAGEYLMSLIGRNLVTVSERS-IGGVKSCCLHDLLLEFCKARAKEENFADI-----TR
>XP_027061059.1
-----MTTSIIDESEVYGRAADMEKVLDQIL-SKSSQVQIISVVGAGGSGKTTLAQLLFNNDKVQNHFELRNWICVSD-FQKR-VAKAILEN--AG----ELDPLIRRIKETFFGKRFLLVLDDVWTEDDSKWKPFQYALKDGLGSVILVTTRSHRVAV-GS-----THDLGMISHSDCWRIMQRIAFAKSD-----KKVERIGQKIAEKCKGLPLAAKTMGSLLRFTVQ---QWQNVLDSIWQ-LEA------VLFPHLYLSYNELSP-LKRCF-YCAVFPKDHDIVIEELIRLWIVQGYVRPNRGERLELVGREYFNNLAMPSFFQVR-EEY-----ECKMHDIVHDFA--QSTKNE-ET------AR
>XP_027061060.1
-----MTTSIIDESEVYGRAADMEKVLDQIL-SKSSQVQIISVVGAGGSGKTTLAQLLFNNDKVQNHFELRNWICVSD-FQKR-VAKAILEN--AG----ELDPLIRRIKETFFGKRFLLVLDDVWTEDDSKWKPFQYALKDGLGSVILVTTRSHRVAV-GS-----THDLGMISHSDCWRIMQRIAFAKSD-----KKVERIGQKIAEKCKGLPLAAKTMGSLLRFTVQ---QWQNVLDSIWQ-LEA------VLFPHLYLSYNELSP-LKRCF-YCAVFPKDHDIVIEELIRLWIVQGYVRPNRGERLELVGREYFNNLAMPSFFQVR-EEY-----ECKMHDIVHDFA--QSTKNE-ET------AR
>XP_027061076.1
--------PRVT--ELFGFCKGLETIPA-LD---TNEILRIGIWGMGGVGKTTLAEHIHNHLENTQ-F--VYWISVSQDFSIEKLQGDIL-RL-----NVDEGARARRLRDAFEKEMVVLILDDVW-------EDLDLGIP--RNCRLILTTRSKEVCMQCH--SN--FELKTLDTEEAWGLFERTL--GSE------GLKDIAKSIMERCDGLPLGIVTVAGSMRG------EWRNALEDLKASHDK-------VFRILEWSFNRL-NKEKNCFLYCCLYPEDSDIKREKLIDLLIWAELMSKR-SRS-KAEGQTILNKLIRVCLLETKDK--DD----VKMHDLVRDMALRNGNSERFEE--TQDLRA
>XP_027061077.1
--------PRVT--ELFGFCKGLETIPA-LD---TNEILRIGIWGMGGVGKTTLAEHIHNHLENTQ-F--VYWISVSQDFSIEKLQGDIL-RL-----NVDEGARARRLRDAFEKEMVVLILDDVW-------EDLDLGIP--RNCRLILTTRSKEVCMQCH--SN--FELKTLDTEEAWGLFERTL--GSE------GLKDIAKSIMERCDGLPLGIVTVAGSMRG------EWRNALEDLKASHDK-------VFRILEWSFNRL-NKEKNCFLYCCLYPEDSDIKREKLIDLLIWAELMSKR-SRS-KAEGQTILNKLIRVCLLETKDK--DD----VKMHDLVRDMALRNGNSERFEE--TQDLRA
>XP_027061103.1
----GESSVFADEDDIVGIDENKARLY-HWLTGNEQRRTVVSIVGMGGLGKTTLVTKVFNDQVIKRHFDSLAWISVSQAHQIEGLLRSMVKEFLKT---YR-Q-LMEMLIEYLHNRRYLVVLDDVWSIDL--WSRIRGAFPLC-GSRIVLTTRDENVAM-SVGPGS-VHRLEPLQEHDAWTLFCTKAFWNG-HQC--PELEALAKAILRKCEGLPLAIVAIGGLMCSKSKTAIEWKKVHDSLNWQFSL-----LEVKGILMMSFNDLPFYLKYCFLYCCIFPDGYLIKRKKLIRLWIAEGFILERKGMTMEEVAEDHLMELILRSMIQVKQINDNGRVKTFRVHDVMRELAMTTSERENFSKIS-RNVQR
>XP_027061133.1
--------PRVT--KLFGFDRGLKAIWA-LV---IDSISNIGIYGMGGVGKTTLAKHIHNHLERTQ-F--VYWITVSQEFSMKRLQDDIL-RL-----HEDEDSRAAILSRA---KQSVLILDDVW-------QEFAIGIP--NKCRVILTTRSLVLCISCQ--RV--FEAKTLATNEAWDLFNHTL--DTK------DLENIAKSAAKRCSGLPLGIITVAGSMKG------VWRYALKQLKASHDR-------VFPILEWSFNRL-KEERNCFLYCCLFPEDSDIKRKELIDLFIGAELMSKR-SWS-EEEGHTILNKLISVCLLETTDK--DD----VKMHDLIRDMALRHGNFERFKK--TEDLHA
>XP_027061134.1
--------PRVT--KLFGFDRGLKAIWA-LV---IDSISNIGIYGMGGVGKTTLAKHIHNHLERTQ-F--VYWITVSQEFSMKRLQDDIL-RL-----HEDEDSRAAILSRA---KQSVLILDDVW-------QEFAIGIP--NKCRVILTTRSLVLCISCQ--RV--FEAKTLATNEAWDLFNHTL--DTK------DLENIAKSAAKRCSGLPLGIITVAGSMKG------VWRYALKQLKASHDR-------VFPILEWSFNRL-KEERNCFLYCCLFPEDSDIKRKELIDLFIGAELMSKR-SWS-EEEGHTILNKLISVCLLETTDK--DD----VKMHDLIRDMALRHGNFERFKK--TEDLHA
>XP_027061135.1
--------PCLP--KLFGFDEALKRIWP-LV---TDDISSIGIYGMGGVGKTTLARHIEYHLEKNN-Y--VLWVTVSQDFSVTSLQDKIL-DI-----SRDEDARARILRDAFRKKLIVLILDDVW-------EELDVGIP--NKCRLILTTRSLEVCIQCQ--RK--FALQTLDTGEAWDLFKYKL--GSE------DLESIAKSIVEECDGLPLGIITVAGSMRG------EWRNALEQLKTSYHR-------VFRILEWSFNRL-NEQRNCFLYCSLYPEDSKLKIKELIDLFIWAELMQER-SWS-QEQGHTILNKLIKVCLLETRDE--DD----VKMHDLVRDMALRDGKSQRFKK--TEDLHA
>XP_027061136.1
--------PCLP--KLFGFDEALKRIWP-LV---TDDISSIGIYGMGGVGKTTLARHIEYHLEKNN-Y--VLWVTVSQDFSVTSLQDKIL-DI-----SRDEDARARILRDAFRKKLIVLILDDVW-------EELDVGIP--NKCRLILTTRSLEVCIQCQ--RK--FALQTLDTGEAWDLFKYKL--GSE------DLESIAKSIVEECDGLPLGIITVAGSMRG------EWRNALEQLKTSYHR-------VFRILEWSFNRL-NEQRNCFLYCSLYPEDSKLKIKELIDLFIWAELMQER-SWS-QEQGHTILNKLIKVCLLETRDE--DD----VKMHDLVRDMALRDGKSQRFKK--TEDLHA
>XP_027061137.1
--------PCLP--KLFGFDEALKRIWP-LV---TDDISSIGIYGMGGVGKTTLARHIEYHLEKNN-Y--VLWVTVSQDFSVTSLQDKIL-DI-----SRDEDARARILRDAFRKKLIVLILDDVW-------EELDVGIP--NKCRLILTTRSLEVCIQCQ--RK--FALQTLDTGEAWDLFKYKL--GSE------DLESIAKSIVEECDGLPLGIITVAGSMRG------EWRNALEQLKTSYHR-------VFRILEWSFNRL-NEQRNCFLYCSLYPEDSKLKIKELIDLFIWAELMQER-SWS-QEQGHTILNKLIKVCLLETRDE--DD----VKMHDLVRDMALRDGKSQRFKK--TEDLHA
>XP_027061138.1
--------PREA--ELFGFRKGLETIPA-LD---TNEILRIGIWGMGGVGKTTLAEHIHNHLENTQ-F--VYWFSVSQDFTIKRLQGDVL-RL-----NVDEGVRARRLRDTFEKEMVVLMLDDVW-------EELNLGI---RNCRLILTTRSEEVCMQCH--RT--FELKTLDTEEAWGLFKRTL--GSE------DLEGIAKSITERCDGLPLGIVTVAGSMRG------EWRNALEDLKASHDK-------VFRILEWSFNRL-NKERNCFLYCCLYPEDWKIKRKELIGLFIGAELMSKR-SWS-KAQGQTILNKLIKVCLLETHDI--DE----VKMHDLVRDMALRHGNSERFEE--TQDLRA
>XP_027061174.1
------SKPIV-N-DVVGFEDEMASIINQLRNG-SRQVKIVSIVGMPGCGKTTLARKVYNDSSVKSHFYERAWCTVSQIYHKRNLLLQILTCIESK----E-EDLALQVKRRLLKNRYLIVLDDVWDIDA--WNGLEASFPG-NGSRAILTSRLRGVAPQDK--QE-PHSLRQLTPNESWDLLKGKLYPGQD-LA--PELCEIRQQVVEMCQGLPLTVVILAGILSRMDRYG--WKEAVEGLSSRVSQ---------ATLELSFKHLPDTLKACFLYFGAFPEDHEHNTKRLISLWVAEGFVQ-KQLKRSEDVANDYLMELIGRSLVIVSKRS-IDGVKACRIHDLLYEFCVTKAKEEKLCYL-----RR
>XP_027061175.1
------SKPIV-N-DVVGFEDEMASIINQLRNG-SRQVKIVSIVGMPGCGKTTLARKVYNDSSVKSHFYERAWCTVSQIYHKRNLLLQILTCIESK----E-EDLALQVKRRLLKNRYLIVLDDVWDIDA--WNGLEASFPG-NGSRAILTSRLRGVAPQDK--QE-PHSLRQLTPNESWDLLKGKLYPGQD-LA--PELCEIRQQVVEMCQGLPLTVVILAGILSRMDRYG--WKEAVEGLSSRVSQ---------ATLELSFKHLPDTLKACFLYFGAFPEDHEHNTKRLISLWVAEGFVQ-KQLKRSEDVANDYLMELIGRSLVIVSKRS-IDGVKACRIHDLLYEFCVTKAKEEKLCYL-----RR
>XP_027061176.1
------SKPIV-N-DVVGFEDEMASIINQLRNG-SRQVKIVSIVGMPGCGKTTLARKVYNDSSVKSHFYERAWCTVSQIYHKRNLLLQILTCIESK----E-EDLALQVKRRLLKNRYLIVLDDVWDIDA--WNGLEASFPG-NGSRAILTSRLRGVAPQDK--QE-PHSLRQLTPNESWDLLKGKLYPGQD-LA--PELCEIRQQVVEMCQGLPLTVVILAGILSRMDRYG--WKEAVEGLSSRVSQ---------ATLELSFKHLPDTLKACFLYFGAFPEDHEHNTKRLISLWVAEGFVQ-KQLKRSEDVANDYLMELIGRSLVIVSKRS-IDGVKACRIHDLLYEFCVTKAKEEKLCYL-----RR
>XP_027061261.1
ITADNYTPANQWG-DIIGFEDAADIVLDLLGSD-ENPLEIVSIHGMLGLGKTTLARKVLNDPQVEYHFFTRIFVSVSKDYNKKEVLLSILSAFIK-----V-QELVAEVRKTLK-YKYLIVMDDVWDTKA--WEDLKDAFPN-KGSRVLITTRQESMAKRAA--TD-PYLLRFMTIEEAEELLRTKVF-NEN-EC--EKLQPAESRILKKCGGLPLAIVVTAGILRNENEKW--WESVAQKMDELSDLV--------DLIRRSYDNLRHVYKSCFLYLGVFPEDLEIQVSKLFQLWIAEGFIP-Q--ESMEETAERCLRELVDRNLVMVRQTL-SGRIKTCLVHDTLRDFCKRTAKAENLSR------RL
>XP_027061262.1
ITADNYTPANQWG-DIIGFEDAADIVLDLLGSD-ENPLEIVSIHGMLGLGKTTLARKVLNDPQVEYHFFTRIFVSVSKDYNKKEVLLSILSAFIK-----V-QELVAEVRKTLK-YKYLIVMDDVWDTKA--WEDLKDAFPN-KGSRVLITTRQESMAKRAA--TD-PYLLRFMTIEEAEELLRTKVF-NEN-EC--EKLQPAESRILKKCGGLPLAIVVTAGILRNENEKW--WESVAQKMDELSDLV--------DLIRRSYDNLRHVYKSCFLYLGVFPEDLEIQVSKLFQLWIAEGFIP-Q--ESMEETAERCLRELVDRNLVMVRQTL-SGRIKTCLVHDTLRDFCKRTAKAENLSR------RL
>XP_027061342.1
KMLPALQVPMT-H-ETVGHDDEAKKVSDRLIGG-PEQLEIVPIVGMAGLGKTTLAKRVYNDNSIIYSFHIRLWCTISQVYNMKDLLLQILCSDGKR----E-HDLLHKLYQKLKGKRYLVVFDDVWDFSI--WNDVRCSFPM-RSSRILITSRFSNVASQVE--GE-PLDLRLLTDIESLQLLQKKVFGEED--C--QSLHGPSVEIAKFCKGLPLAIVAVAGIVATLEHDVSAWEEFAKSLTSTVST---------KSLELSYENLPHHLKPCLLYFAAFGEDAKIVTRNLIRLWVAEGFVE-NDGKKLEDVAEEYMMDLIGRNLVMVSESS-MGGVKASCIHDLLLEFCKSKAKETDFRYP-----PR
>XP_027061343.1
KMLPALQVPMT-H-ETVGHDDEAKKVSDRLIGG-PEQLEIVPIVGMAGLGKTTLAKRVYNDNSIIYSFHIRLWCTISQVYNMKDLLLQILCSDGKR----E-HDLLHKLYQKLKGKRYLVVFDDVWDFSI--WNDVRCSFPM-RSSRILITSRFSNVASQVE--GE-PLDLRLLTDIESLQLLQKKVFGEED--C--QSLHGPSVEIAKFCKGLPLAIVAVAGIVATLEHDVSAWEEFAKSLTSTVST---------KSLELSYENLPHHLKPCLLYFAAFGEDAKIVTRNLIRLWVAEGFVE-NDGKKLEDVAEEYMMDLIGRNLVMVSESS-MGGVKASCIHDLLLEFCKSKAKETDFRYP-----PR
>XP_027061344.1
KMLPALQVPMT-H-ETVGHDDEAKKVSDRLIGG-PEQLEIVPIVGMAGLGKTTLAKRVYNDNSIIYSFHIRLWCTISQVYNMKDLLLQILCSDGKR----E-HDLLHKLYQKLKGKRYLVVFDDVWDFSI--WNDVRCSFPM-RSSRILITSRFSNVASQVE--GE-PLDLRLLTDIESLQLLQKKVFGEED--C--QSLHGPSVEIAKFCKGLPLAIVAVAGIVATLEHDVSAWEEFAKSLTSTVST---------KSLELSYENLPHHLKPCLLYFAAFGEDAKIVTRNLIRLWVAEGFVE-NDGKKLEDVAEEYMMDLIGRNLVMVSESS-MGGVKASCIHDLLLEFCKSKAKETDFRYP-----PR
>XP_027061345.1
KMLPALQVPMT-H-ETVGHDDEAKKVSDRLIGG-PEQLEIVPIVGMAGLGKTTLAKRVYNDNSIIYSFHIRLWCTISQVYNMKDLLLQILCSDGKR----E-HDLLHKLYQKLKGKRYLVVFDDVWDFSI--WNDVRCSFPM-RSSRILITSRFSNVASQVE--GE-PLDLRLLTDIESLQLLQKKVFGEED--C--QSLHGPSVEIAKFCKGLPLAIVAVAGIVATLEHDVSAWEEFAKSLTSTVST---------KSLELSYENLPHHLKPCLLYFAAFGEDAKIVTRNLIRLWVAEGFVE-NDGKKLEDVAEEYMMDLIGRNLVMVSESS-MGGVKASCIHDLLLEFCKSKAKETDFRYP-----PR
>XP_027061346.1
KMLPALQVPMT-H-ETVGHDDEAKKVSDRLIGG-PEQLEIVPIVGMAGLGKTTLAKRVYNDNSIIYSFHIRLWCTISQVYNMKDLLLQILCSDGKR----E-HDLLHKLYQKLKGKRYLVVFDDVWDFSI--WNDVRCSFPM-RSSRILITSRFSNVASQVE--GE-PLDLRLLTDIESLQLLQKKVFGEED--C--QSLHGPSVEIAKFCKGLPLAIVAVAGIVATLEHDVSAWEEFAKSLTSTVST---------KSLELSYENLPHHLKPCLLYFAAFGEDAKIVTRNLIRLWVAEGFVE-NDGKKLEDVAEEYMMDLIGRNLVMVSESS-MGGVKASCIHDLLLEFCKSKAKETDFRYP-----PR
>XP_027061358.1
--------PRVT--KLFGFDRGLKAIWA-LV---MDSISNIGIYGMGGVGKTTLAKHTHNHLERTQ-F--VYWITVSQEFSIKRLQDDIL-RL-----YEDEDSRAAILSRA---KHSVLILDDVW-------QEFEIGIP--NKCRVILTTRSLELCISCQ--RV--FEAKTLATNEAWDLFKHTL--DTK------DVEGVAKSVAKRCSGLPLGIITVAGSMRG------EWRNALEQLKTSHDR-------VFPILEWSFNRL-DKERNCFLYCSLYPEDYKIKRKELIDLFIWAALMSKR-SRS-KAQGQTILNKLMRVCLLETKDK--GD----VKMHDLVRDMALRHGNSKRFEQ--TQDLRA
>XP_027061359.1
--------PRVT--KLFGFDRGLKAIWA-LV---MDSISNIGIYGMGGVGKTTLAKHTHNHLERTQ-F--VYWITVSQEFSIKRLQDDIL-RL-----YEDEDSRAAILSRA---KHSVLILDDVW-------QEFEIGIP--NKCRVILTTRSLELCISCQ--RV--FEAKTLATNEAWDLFKHTL--DTK------DVEGVAKSVAKRCSGLPLGIITVAGSMRG------EWRNALEQLKTSHDR-------VFPILEWSFNRL-DKERNCFLYCSLYPEDYKIKRKELIDLFIWAALMSKR-SRS-KAQGQTILNKLMRVCLLETKDK--GD----VKMHDLVRDMALRHGNSKRFEQ--TQDLRA
>XP_027061500.1
-----QTDSIVVP-NVVGRAGDESKIVEMLL-TPSERVSVIPITGMGGLGKTTLAKSVYNNTKIDENFGIKSWVCVARKIIVE-LFKLILESLT-R----GRDAIVQGIRGKLGEKRFLLVLDDVWNCEERLWDDFFTTLLSTKGSWCILTTRLEPVAV-PRMNDG-PYSLGKLSDDACWSMLKEKVI--AE-----KELEAIKKQILRRCDVLPLAASLIGGLLLNK-E---KWHCIVQEL---LNS-------IDQILKVLFNQIG-------------------------------------------------------------------------KTKD-------------------------
>XP_027061613.1
-----EKDSIVGQ-NIVGRANDASNIVEILL-GSSAKVSVIPITGMGGLGKTTLAQLVFNDQQVDKHFDKKIWICVSENFVTR-LFKLILESLT-S----NRDVIVQEIRKEFQTKDILLYL-------------------------MMCGTKYPPCGF-SS-----------------WS---ESAV--PG-----EELRVIRKKLTNKCGGLPLAASVIGGLLRIK-E---EWLSAVEKIMS-LTN-------VLQILKLSFDNLPSLIKKCF-YCSIFGKDCDIEREQIIQLWMAEGFLESNNQTVMEEIGHKYFSILLLSSLIQVRKEII-C----GRMHDHVHDLA--ESFWRS-SE------VR
>XP_027061625.1
-----ETDSIARQ-NVVGRDTDASNIVGTLL-SSSAIVSVIPITGLGGLGKTTLAQLVYNVPEIDRQFDKKIWVCVSRNFVTR-LFKLILESLT-K----SRESIVQEVRREIEGKRYFLVLDDVWNERSELWEDFIHSLVSTNGNWILVTTRNIEVAV-AT-----PYSLSKLGDDDCWSIVKEKVF--PG-----KELEALKSRIIKRCQGLPLAATVIGGLLRIK-E---EWPAISESFARLLGN-------VMQLLKLSFDHLPSAIKKCF-YFSIFGKGFVMSKLNLTSLWMAEGFLQPRNE-VLEDIGNEHFNILLQSSLLEVEKDPF-SH-IDCTMHDIVHDLA--QSVLRS----------R
>XP_027061632.1
------SKPIV-N-DVVGFEDETASIINQLRNG-SLQVKIVSIVGMPGCGKTTLARIVYNDSSVKSHFYERAWCTVSQIYDKRNLLLQILTCIESK----E-EDLALKVKRRLLKNRYLIVLDDLWDIDA--WNGLEASFPG-NGSRVILTSRLRGVAPQDK--HE-PYSLRQLAPNESWDLLKGKLYPGQD-LA--PELCEIRQQVVEMCQGLPLTVVILAGILSRLDRHD--WKEAVEGLSSRVSQ---------ATLELSYKHLPDTLKACFLYFGAFPEDHEHNTKRLISLWVAEGFVQ-KQLKRSEDVANDYLMELISRSLVTVSKRS-IDGVKACRIHDLLYEFCVTKAKEENFFYL-----RR
>XP_027061633.1
------SKPIV-N-DVVGFEDETASIINQLRNG-SLQVKIVSIVGMPGCGKTTLARIVYNDSSVKSHFYERAWCTVSQIYDKRNLLLQILTCIESK----E-EDLALKVKRRLLKNRYLIVLDDLWDIDA--WNGLEASFPG-NGSRVILTSRLRGVAPQDK--HE-PYSLRQLAPNESWDLLKGKLYPGQD-LA--PELCEIRQQVVEMCQGLPLTVVILAGILSRLDRHD--WKEAVEGLSSRVSQ---------ATLELSYKHLPDTLKACFLYFGAFPEDHEHNTKRLISLWVAEGFVQ-KQLKRSEDVANDYLMELISRSLVTVSKRS-IDGVKACRIHDLLYEFCVTKAKEENFFYL-----RR
>XP_027061634.1
------SKPIV-N-DVVGFEDETASIINQLRNG-SLQVKIVSIVGMPGCGKTTLARIVYNDSSVKSHFYERAWCTVSQIYDKRNLLLQILTCIESK----E-EDLALKVKRRLLKNRYLIVLDDLWDIDA--WNGLEASFPG-NGSRVILTSRLRGVAPQDK--HE-PYSLRQLAPNESWDLLKGKLYPGQD-LA--PELCEIRQQVVEMCQGLPLTVVILAGILSRLDRHD--WKEAVEGLSSRVSQ---------ATLELSYKHLPDTLKACFLYFGAFPEDHEHNTKRLISLWVAEGFVQ-KQLKRSEDVANDYLMELISRSLVTVSKRS-IDGVKACRIHDLLYEFCVTKAKEENFFYL-----RR
>XP_027061635.1
------SKPIV-N-DVVGFEDETASIINQLRNG-SLQVKIVSIVGMPGCGKTTLARIVYNDSSVKSHFYERAWCTVSQIYDKRNLLLQILTCIESK----E-EDLALKVKRRLLKNRYLIVLDDLWDIDA--WNGLEASFPG-NGSRVILTSRLRGVAPQDK--HE-PYSLRQLAPNESWDLLKGKLYPGQD-LA--PELCEIRQQVVEMCQGLPLTVVILAGILSRLDRHD--WKEAVEGLSSRVSQ---------ATLELSYKHLPDTLKACFLYFGAFPEDHEHNTKRLISLWVAEGFVQ-KQLKRSEDVANDYLMELISRSLVTVSKRS-IDGVKACRIHDLLYEFCVTKAKEENFFYL-----RR
>XP_027061848.1
--------PRVT--KLFGFDRDLKDILSKLD---TNEILRIGIWGMGGVGKTTLAEHIHNHLKNTQSL--VYWVSVSQDFTIKGLQGDVL-GL-----HEDEKVRARKLGDTFEKEMVVLILDDVW-------EELNLGI---RNCRLILTTRSLEVCMRCQ--SK--FELKTLDTEEAWGLFERTL--GSE------GLKDTAKSVAKRCGGLPLGIVVMAGSMIG------EWRNALVDLN-RHGE-------VSRILERSFDRL-DKERNCFLYCCLYPEDSDIKRKELIVLFIRAELMSKR-SWS-EEQGHTILNKLIRVCLLETT----DD----VKMHDLVRDMAIRHGNSERFQN--TEDLHA
>XP_027061849.1
--------PRVT--KLFGFDRDLKDILSKLD---TNEILRIGIWGMGGVGKTTLAEHIHNHLKNTQSL--VYWVSVSQDFTIKGLQGDVL-GL-----HEDEKVRARKLGDTFEKEMVVLILDDVW-------EELNLGI---RNCRLILTTRSLEVCMRCQ--SK--FELKTLDTEEAWGLFERTL--GSE------GLKDTAKSVAKRCGGLPLGIVVMAGSMIG------EWRNALVDLN-RHGE-------VSRILERSFDRL-DKERNCFLYCCLYPEDSDIKRKELIVLFIRAELMSKR-SWS-EEQGHTILNKLIRVCLLETT----DD----VKMHDLVRDMAIRHGNSERFQN--TEDLHA
>XP_027061850.1
--------PRVT--KLFGFDRDLKDILSKLD---TNEILRIGIWGMGGVGKTTLAEHIHNHLKNTQSL--VYWVSVSQDFTIKGLQGDVL-GL-----HEDEKVRARKLGDTFEKEMVVLILDDVW-------EELNLGI---RNCRLILTTRSLEVCMRCQ--SK--FELKTLDTEEAWGLFERTL--GSE------GLKDTAKSVAKRCGGLPLGIVVMAGSMIG------EWRNALVDLN-RHGE-------VSRILERSFDRL-DKERNCFLYCCLYPEDSDIKRKELIVLFIRAELMSKR-SWS-EEQGHTILNKLIRVCLLETT----DD----VKMHDLVRDMAIRHGNSERFQN--TEDLHA
>XP_027061851.1
--------PCLP--KLFGFEEALQRIWP-LV---TDDISSIGIYGMGGVGKTTLAKHIKYHLEKPS-Y--VLWVTVSQEFSVTSLQDKVL-GIG----SRDEEVRADILRGAFSKRLVVLILDDVW-------EELDVGIP--NKCRLILTTRSREVCIQCQ--RK--FDLQTLNTDEAWDLFKYKF--GSE------DLENIAKSIVRRCGGLPLGIVTVAGSMRG------EWRNALEQLKTSYDK-------VFRILEWSFNRL-NKEKNCFLYCCLYPEDSDIRREDLTDLFIWAELMPKR-SRA-KEEGHTILNKLIKVCLLETKDG--SD----VKMHDLVRDMALRNGKSQRFKK--AEDLHA
>XP_027061852.1
--------PCLP--KLFGFDEALKRIWP-LV---ADDISSIGIYGMGGVGKTTLARHIEYHLEKNN-Y--VLWVTVSQDFSVTSLQDKIL-GI-----SRDEDTRARILRDIFRKKLIVLILDDVW-------EELDVGIP--NKCRLILTTRSLQVCIQCQ--RK--FDLQTLDTGEAWDLFKYKL--GSE------DLESIAKSIVEECDGLPLGIITVAGSMRG------EWRNALEQLKTSYHR-------VFRILEWSFNRL-NKEKNCFLYCCLYPEDSDISREKLIDLFIWAELMPKR-SRP-KEEGHTILNKLIKVCLLETKDG--GD----VKMHDLVRDMALRKGKSQQFGE--TEDLHA
>XP_027061853.1
--------PCLP--KLFGFDEALKRIWP-LV---ADDISSIGIYGMGGVGKTTLARHIEYHLEKNN-Y--VLWVTVSQDFSVTSLQDKIL-GI-----SRDEDTRARILRDIFRKKLIVLILDDVW-------EELDVGIP--NKCRLILTTRSLQVCIQCQ--RK--FDLQTLDTGEAWDLFKYKL--GSE------DLESIAKSIVEECDGLPLGIITVAGSMRG------EWRNALEQLKTSYHR-------VFRILEWSFNRL-NKEKNCFLYCCLYPEDSDISREKLIDLFIWAELMPKR-SRP-KEEGHTILNKLIKVCLLETKDG--GD----VKMHDLVRDMALRKGKSQQFGE--TEDLHA
>XP_027061854.1
--------PCLP--KLFGFDEALKRIWP-LV---ADDISSIGIYGMGGVGKTTLARHIEYHLEKNN-Y--VLWVTVSQDFSVTSLQDKIL-GI-----SRDEDTRARILRDIFRKKLIVLILDDVW-------EELDVGIP--NKCRLILTTRSLQVCIQCQ--RK--FDLQTLDTGEAWDLFKYKL--GSE------DLESIAKSIVEECDGLPLGIITVAGSMRG------EWRNALEQLKTSYHR-------VFRILEWSFNRL-NKEKNCFLYCCLYPEDSDISREKLIDLFIWAELMPKR-SRP-KEEGHTILNKLIKVCLLETKDG--GD----VKMHDLVRDMALRKGKSQQFGE--TEDLHA
>XP_027061855.1
--------PCLP--KLFGFDEALKRIWP-LV---ADDISSIGIYGMGGVGKTTLARHIEYHLEKNN-Y--VLWVTVSQDFSVTSLQDKIL-GI-----SRDEDTRARILRDIFRKKLIVLILDDVW-------EELDVGIP--NKCRLILTTRSLQVCIQCQ--RK--FDLQTLDTGEAWDLFKYKL--GSE------DLESIAKSIVEECDGLPLGIITVAGSMRG------EWRNALEQLKTSYHR-------VFRILEWSFNRL-NKEKNCFLYCCLYPEDSDISREKLIDLFIWAELMPKR-SRP-KEEGHTILNKLIKVCLLETKDG--GD----VKMHDLVRDMALRKGKSQQFGE--TEDLHA
>XP_027061961.1
-----QTDSKIVRSDVLGRDEDESKIVKNLL-SESESISVISITGMGGLGKTTLAKAVFNTPQFDNHFDKKIWVCVAEKVRIEVVFKMILESST-G----NRQVIVDGIETELKEKRYLLVLDDLWNDQEGLLDDFFTTLKKPKGSWCLVTTRLQEVAL-SRINFT-RHELGKLCDNDCWSIINKWVN--VE-----K---DKKERVLRRCDGLPLAAKLIGGLLSKK-E---EWLSILEEL---LNG-------IEQIVKVSFDHLSPAVKKCF-YCSIFHQDTELEQDPLVELWMAEGFLQPDNERTMEKIGCEYLRILLQTSLLEV--EE--RR-T--KMHDLVHDFA--KSLNRS-NQ------DR
>XP_027061971.1
-----QTDSILVP-NVVGRVDDESKIVDMLL-RPSEKLSVIPITGSGGLGKTTLAKSIYNNPKIDGHFGQKIWVCVAKEIIME-LFKLILVQLT-G----DRNVIVKNIGEKLKGQRYFLVLDDVWDHDQGLWNDYFNTLMNEKGSWCLLTTRSKPVAV-STMNSG-PYFLGKLSRDECWSIIKGKVMS-AE-----EELEALKKQILGRCDGLPLAASLIGGLLLNR-E---KWHSIVQEL---LNS-------IEQILKVSFDHLSPAVKICF-YCSIFPR--------------------------------------IQN-----------WN-K-------------------------------
>XP_027061979.1
-----QTDSILVP-NVVGRVDDESKIVDMLL-RPSEKLSVIPITGSGGLGKTTLAKSIYNNPKIDGHFGQKIWVCVAKEIIME-LFKLILVQLT-G----DRNVIVKNIGEKLKGQRYFLVLDDV-----------------------------------------------------CY--------------------RSLSFLFL------------------------------------------------------------------FGFNSIFSR---------------------------------------------------------------------------------------
>XP_027062077.1
-----LTVPFVDESEMVGREVEVSRVVSMLI-SSDYKLPVISIVGMGGQGKTTLAQMVLKNDSVAKHFDKKIWVCVSDDFVER-LLNEMLQSLE-G----NKETLVRKLQENLKGISYLLVLDDNWNENREKWDGMRICLLGGPGSKILATTRSDEVAM-QT-----LHHLDILSDDHSWMLFEKLAFASGT------DLVDIGRRILKKCGGVPLAIKVIGGLLYSDAS---EWLTIEKSIWNKSTN-------VISVLKLSYENLPSWVKQCF-SCSIFPTDTDMEKESLIQIWMAQGLINDAGHMQMEDIGSDYFNILLRSSLLQS-SNSI-YGIKRCRMHDLVHDLS--LQSNNR-DE------VM
>XP_027062078.1
-----LTVPFVDESEMVGREVEVSRVVSMLI-SSDYKLPVISIVGMGGQGKTTLAQMVLKNDSVAKHFDKKIWVCVSDDFVER-LLNEMLQSLE-G----NKETLVRKLQENLKGISYLLVLDDNWNENREKWDGMRICLLGGPGSKILATTRSDEVAM-QT-----LHHLDILSDDHSWMLFEKLAFASGT------DLVDIGRRILKKCGGVPLAIKVIGGLLYSDAS---EWLTIEKSIWNKSTN-------VISVLKLSYENLPSWVKQCF-SCSIFPTDTDMEKESLIQIWMAQGLINDAGHMQMEDIGSDYFNILLRSSLLQS-SNSI-YGIKRCRMHDLVHDLS--LQSNNR-DE------VM
>XP_027062079.1
-----LTVPFVDESEMVGREVEVSRVVSMLI-SSDYKLPVISIVGMGGQGKTTLAQMVLKNDSVAKHFDKKIWVCVSDDFVER-LLNEMLQSLE-G----NKETLVRKLQENLKGISYLLVLDDNWNENREKWDGMRICLLGGPGSKILATTRSDEVAM-QT-----LHHLDILSDDHSWMLFEKLAFASGT------DLVDIGRRILKKCGGVPLAIKVIGGLLYSDAS---EWLTIEKSIWNKSTN-------VISVLKLSYENLPSWVKQCF-SCSIFPTDTDMEKESLIQIWMAQGLINDAGHMQMEDIGSDYFNILLRSSLLQS-SNSI-YGIKRCRMHDLVHDLS--LQSNNR-DE------VM
>XP_027062080.1
-----LTVPFVDESEMVGREVEVSRVVSMLI-SSDYKLPVISIVGMGGQGKTTLAQMVLKNDSVAKHFDKKIWVCVSDDFVER-LLNEMLQSLE-G----NKETLVRKLQENLKGISYLLVLDDNWNENREKWDGMRICLLGGPGSKILATTRSDEVAM-QT-----LHHLDILSDDHSWMLFEKLAFASGT------DLVDIGRRILKKCGGVPLAIKVIGGLLYSDAS---EWLTIEKSIWNKSTN-------VISVLKLSYENLPSWVKQCF-SCSIFPTDTDMEKESLIQIWMAQGLINDAGHMQMEDIGSDYFNILLRSSLLQS-SNSI-YGIKRCRMHDLVHDLS--LQSNNR-DE------VM
>XP_027062113.1
------NKPII-N-DVVGLEYEAASIINRLTRG-SLQLQIVSIVGMPGLGKTTLARKVYNSSSVMSYFYKRAWCTVSQVYHKRNLLLEILSCIESK----E-EVLAHEVKRRLLRNKYLIVLDDVWDIEA--VNGLEASFPG-NGSRVILTSRRQDVAPQDK--QE-PHSLRQLTPDESWDLLKAKLYPGQD-LA--PELCEIRQKVVEMCQGLPLTVVILAGILSSMDRHD--WKEVVEGLSSRVSQ---------ATLELSYKHLPDNLKACFLYFGAFPEDYEHNTKRLISLWVAEGFVQ-KQLKRSEDVANDYLMELISRSLVIVSKRS-IDGVKACRIHDLLYEFCVTKAKGEKLCYL-----RR
>XP_027062226.1
------SKPIV-N-DVVGFEDETASIINQLRNG-SRQVRIVSIVGMPGCGKTTLARKVYNDSSVKSHFYERAWCTVSQIYQKRNLLLQILTCIESK----E-EDLALQVKRHLLKNRYLIVLDDVWDIDA--WNGLEASFPG-NGSRVILTSRLRGVAPQDK--HE-PYSLPQLTPNETWDLLKGKLYPGQD-LA--PELCEIRQQVVEMCQGLPLTVVILAGILSRMDRYG--WKEAVEGLSSRVSQ---------ATLELSYKHLPDTLKACFLYFGGFPEDHEHNTKRLISLWVAEGFVQ-KQPKRLEDVANDYLMELIGRSLVTVSKRS-IDGVKACRIHDLLYEFCVTKAKEENFCYL-----RR
>XP_027062227.1
------SKPIV-N-DVVGFEDETASIINQLRNG-SRQVRIVSIVGMPGCGKTTLARKVYNDSSVKSHFYERAWCTVSQIYQKRNLLLQILTCIESK----E-EDLALQVKRHLLKNRYLIVLDDVWDIDA--WNGLEASFPG-NGSRVILTSRLRGVAPQDK--HE-PYSLPQLTPNETWDLLKGKLYPGQD-LA--PELCEIRQQVVEMCQGLPLTVVILAGILSRMDRYG--WKEAVEGLSSRVSQ---------ATLELSYKHLPDTLKACFLYFGGFPEDHEHNTKRLISLWVAEGFVQ-KQPKRLEDVANDYLMELIGRSLVTVSKRS-IDGVKACRIHDLLYEFCVTKAKEENFCYL-----RR
>XP_027062228.1
------SKPIV-N-DVVGFEDETASIINQLRNG-SHQVKIVSIVGMPGCGKTTLARKVYNNSSVKSHFYERAWCTVSQIYQKRNLLLQILTCIESK----E-EDLALQVKRRLLKNRYLIVLDDVWDIDA--WNGLEASFPG-NGSRVILTSRLRGVSPQDK--HE-PYSLRQLTPNETWDLLKGKLYPGQD-LA--PELCEIRQQVVEMCQGLPLTVVILAGILSRMDRYG--WKEAVEGLSSRVSQ---------ATLELSYKHFPDTLKACFLYFGAFPEDHEHNTKRLISLWVAEGFVQ-KQLKRSEDVANDYLMELISRSLVIVSKRS-IDGVKACRIHDLLYEFCVTKAKEEKLCYL-----RR
>XP_027062229.1
------SKPIV-N-DVVGFEDETASIINGLING-SRQVKIVSIVGMPGCGKTTLARKVYNDFSVKSHFYERAWCTVSQIYQKRNLLLQILTCIESK----E-EDLALQVRRRLLKNRYLVVLDDVWDIDA--WNGLEASFPG-IGSRVILTSRLRGVAPQAK--HE-PYSLPQLTPNESWDLLKGKLYPGQD-LA--PELCEIRQQVVEMCQGLPLTVVILAGILSRMDRYG--WKEAVEGLRSRVSQ---------ATLELSYKHLPDNLKACFLYFGAFPEDHEHNTRRLISLWVAEGFVQ-KQLKRSEDVANDYLMELISRSLVIVSKRS-IDGVKTCRIHDLLYEFCVTKAKEEKLCYL-----RR
>XP_027062230.1
------SKPIV-N-DVVGFEDETASIINGLING-SRQVKIVSIVGMPGCGKTTLARKVYNDFSVKSHFYERAWCTVSQIYQKRNLLLQILTCIESK----E-EDLALQVRRRLLKNRYLVVLDDVWDIDA--WNGLEASFPG-IGSRVILTSRLRGVAPQAK--HE-PYSLPQLTPNESWDLLKGKLYPGQD-LA--PELCEIRQQVVEMCQGLPLTVVILAGILSRMDRYG--WKEAVEGLRSRVSQ---------ATLELSYKHLPDNLKACFLYFGAFPEDHEHNTRRLISLWVAEGFVQ-KQLKRSEDVANDYLMELISRSLVIVSKRS-IDGVKTCRIHDLLYEFCVTKAKEEKLCYL-----RR
>XP_027062232.1
------SKPIV-N-DVVGFEDETASIINGLING-SRQVKIVSIVGMPGCGKTTLARKVYNDFSVKSHFYERAWCTVSQIYQKRNLLLQILTCIESK----E-EDLALQVRRRLLKNRYLVVLDDVWDIDA--WNGLEASFPG-IGSRVILTSRLRGVAPQAK--HE-PYSLPQLTPNESWDLLKGKLYPGQD-LA--PELCEIRQQVVEMCQGLPLTVVILAGILSRMDRYG--WKEAVEGLRSRVSQ---------ATLELSYKHLPDNLKACFLYFGAFPEDHEHNTRRLISLWVAEGFVQ-KQLKRSEDVANDYLMELISRSLVIVSKRS-IDGVKTCRIHDLLYEFCVTKAKEEKLCYL-----RR
>XP_027062376.1
------TVAMH-D-VLVGLDDEVETITHRLTRG-SKQLDVVPIVGMPGLGKTTLANKVYTAPLVRSHFHVRGWCRVSQTCSKHNLFVQLLSSLDSK----E-NDLAIKLRQVLLRSRYLLVLDDLWDVEA--WNLLEKLLPA-NGSRILFTSRCQDLSLHFK--SE-PHHLRHLTDKESWTLQQRKLFGTED--C--PDLSEVGSQIAKLCQGLPLTIVLVAGILVTTAQDS--WEEVAKS-LSSVLY---------KTLELSYSHLPDYLKPCLLYFAAFQEDEVINVRRLLRLWISERFVQ-QGGKSLEEAAYDYLMALINRSLVMVIGRI-VGGAKACLLHDLVHEFCVEKAKEESFNNS-----HR
>XP_027062377.1
-----ITTSMIDESKICGRESDKVALLDQVL-SKTTQVQVISVVGAGGSGKTTLAQLLFNNDKVRNHFEVRNWICVSN-FQKR-IAKAILEN--AG----ELDPLIQRIKETFSGKRFLLVLDDVWTEDDSKWEPFQNSLKDGPGSVILVTTRSHRVAV-GT-----THQMALMSDSDCWLIMQRIAFAKSD-----KKVERIGQKIAEKCKGLPLAAKTMGSLLRFTVQ---QWQNVLDSIWQ-LEA------VLFPHLYLSYNELSP-LKRCF-YCAVFPKDHVIFAEKLIRLWIAQGYVRPRRGERLELVGLEYFNNLAMRSFFQIEKEAY--GLTECKMHDIVHDFA--QFTKNE-ER------PR
>XP_027062469.1
------NKPKI-N-EVVGFEDEANLIINRLTRG-SRQVQIIPIVGMPGLGKTTIAHKIYHDPMVMSHFHLRAWCSISQVYHKKNLFLEILTCI-------E-EELAEEIYKCLKRNRYLIVLDDIWDIEA--WNELQASFPA-NGSRVIMTSRLHDVAPQDK--KE-PHCLRQLTHDESWDLLKEKLFPGKD-L---PKLCELRTQIVEMCQGLPLTIVILAGILAHTDQYG--WKEVVQRLSSSISQ---------AALELSYTNLPENLRPCFLYFGAYPQDHEHITDRLTWLWVAEGFVQ-KQFKSSEDVAYDYLMDLIGRSLVMVPKRS-IGGVKTCRIHDLLHDFCVRKAQEENFPNL-----HR
>XP_027062485.1
------SKPIV-N-DVVGFEDETASIINGLRNG-SRQVKIVSIVGMPGCGKTTLARKVYNDSSVKSHFYERAWCTVSQVHHKRNLLLQILTCIESK----E-EDLALQVKRRLLKNRYLIVLDDVWDIDA--WKGLEASFPG-NGSRVILTSRLRGVAPQDK--HE-PYSLRQLAPKESWDLLKGKLYPGQD-LD--PELCEIGQQVVKMCQGLPLTVVILAGILSRMDPNG--WKEAVEGLSSRVSQ---------ATLELSYKHLPDTLKACFLYFAAFPEDHEHNTKRLISLWVAEGYVQ-KHPKRSEDVANDYLMELISRSLVIVSKRS-IDGVKACRIHDLLYEFCVTKAKEEKLCYL-----LR
>XP_027062486.1
------SKPIV-N-DVVGFEDETASIINGLRNG-SRQVKIVSIVGMPGCGKTTLARKVYNDSSVKSHFYERAWCTVSQVHHKRNLLLQILTCIESK----E-EDLALQVKRRLLKNRYLIVLDDVWDIDA--WKGLEASFPG-NGSRVILTSRLRGVAPQDK--HE-PYSLRQLAPKESWDLLKGKLYPGQD-LD--PELCEIGQQVVKMCQGLPLTVVILAGILSRMDPNG--WKEAVEGLSSRVSQ---------ATLELSYKHLPDTLKACFLYFAAFPEDHEHNTKRLISLWVAEGYVQ-KHPKRSEDVANDYLMELISRSLVIVSKRS-IDGVKACRIHDLLYEFCVTKAKEEKL----------
>XP_027062687.1
-----MTTSIIDESEIYGRESDKDALLDQVL-SKSSQVQVISVIGAGGSGKTTLAQLLFNNDKVKNHFELRNWICVSD-FQKR-IAKAILEN--AG----ELDPLIQRIKETFSGKRFLLVLDDVWTEDDSKWKPFKDSLKDGPGSVILVTTRSHRVAV-GT-----THQMTQMSDSDCWLIMQRLAFAKSD-----KKVERIGQKIAEKCKGLPLAAKTMGSLLRFTVQ---QWQNVLDSIWQ-LKA------VLFPHLYLSYNELPP-LKRCF-YCAVFPKDHEIYVMELIWLWIAQGYVRPRRGERLELVGREYFNNLAMRSFFQLEKDGH-----ECKMHDIVHDFA--QFTKNE-ER------AR
>XP_027062693.1
-----MSTSIIDESEIYGREADKNALLDQVL-SKSSQVQVISIVGVGGSGKTTLAQLLFNNDKVKNHFELRNWICVSD-FQKR-IAKAILEN--AG----ELDPLIQRIKETFSGKRFLLVLDDVWTEEDSKLKPFKDSLKDGSGSVILVTTRSQRVAM-GS-----THSLSLISDSDCWLIMQRIAFDRSD-----KKVESIGEKIAKKCKGLPLAAKTMGSLLRFTVQ---QWQNILDSI--------------------CYNELSP-LKHCF-YCAVFPKDHSIFVEELIGMWIAEGYVRPRRGERLELVGREYFDNLAMRSFFQLRKEFF---VHDCKMHDIVHDFA--QFRKNE-ER------AR
>XP_027062721.1
-----MTTSIIDESEIYGRESDKDALLDQVL-SKSTQVQVISVVGVGGSGKTTLAQL--------------------------------------------------------------------------------------------------------------------------------------------------------------------GSFRPKR-----------KSLWR-------------PIVYLSASTM-------------------------------------------------------------------------------------------------------
>XP_027062771.1
--------PRVT--KLFGFDRGLKAIWA-LV---IDSISNIGIYGMGGLGKTTFAKHIHNHLERTQ-F--VYWITVSQEFNIRRLQDDIL-RL-----YEDEDGRAAILSRE---KQSVLILDDVW-------QEFEIGIP--NKCRVILTTRSLELCISCQ--RV--FEAKTLAIDEAWDLFKHTL--DTK------DVEEIAKSIMKRCAGLPLGIITVAGSLRG------EWRNALEQLEKSHDR-------VFPILEWSFNRL-NEQMNCFLYCSLYPEDCKIKRMELIDLFIWAKLMDKQ-SRS-RAQGHTILNKLIKVCLLETTDE--DD----VKMHDLVRDMALRNGNSKRFKK--AEVLHA
>XP_027062789.1
--------PNLCD-ELFGRESDRDVIVGRLV-SESKRVLVISVVGTGGIGKTNLARIVFNDDMVKTHF--------ST-----------L-S-----------------------KKFLLILDSV-QDEI-KW--IRDSLK--SGSGILVITRSER-AMGTT------HHLKQMPDSDCWEILSRRAFQRSE-----GKVEQIGKGVAKKCNGSPRAAKLVGSLLQ-------SWFKVVAVIWE-LE----------DVLYLTYHELSPELKCCIRYCAVFQKNLKIDVEGLIRLWMAQSYILNSENEIMEERGREYFTL--------------------------------------------------
>XP_027062986.1
------SKPIV-N-DVVGFEDETASIINGLRHG-SCQVKIVSIVGMPGQGKTTLARKVYNSSSVTSYFHKRAWCTVSQVYHKRNLLFEILTCIESK----E-EDLALEVKRHLLKNRYLIVLDDVWDIDA--WNGLEASFPR-NGSRVILTSRLRGVAPQDK--HE-PYSLRQLTPNETWDLLKLKLYPGQD-LA--PELCEIRQQVVEMCQGLPLTVVILAGILSRMDRYG--WKEAVEGLSSRVSQ---------ATLELSYKHLPDTLKACFLYFGAFPEDREHNTKRLISLWVAEGFVQ-KHLKRSEDVGNDYLMELISRSLVIVSKRS-IDGVKACRIHDLLYEFCVTKAKEEKLCYP-----RR
>XP_027062990.1
------SKPIV-N-DVVGFGDETASIINGLRNG-SSQVKIVSIVGMPGCGKTTLARKVYNDSSVKSHFYERAWCTVSQIYDKRNLLLQILTCIESK----E-EDLALQVKRRLLKNRYLIVLDDVWDIDA--WNGLEASFPG-NGSRVILTSRHRGVAPQDK--QE-PHSLRQLTPNESWDLLKGKLYPGQD-LA--PELCEIRQQVVEMCQGLPLTVVILAGILSSMDRYG--WKEAVEGLSSRVSQ---------ATLELSYNHLPDTLKACFLYFGAFPEDHEHNTKRLISLWVAEGFVQ-KQPKRLEDVANDYLMELIGRSLVTVSKRS-IDGVKACRIHDLLYEFCVTKAKEENFCYL-----RR
>XP_027062991.1
------SKPIV-N-DVVGFEDETASIINGLRNG-SRQVKIVSIVGMPGCGKTTLARKVYNDSSVKSHFYERAWCTVSQIYQKRNLLLQILTCIESK----E-EDLALQVKRRLLKNRYLVVLDDVWDIDA--WNGLEASFPG-NGSRVILTSRLRGVAPQAK--HE-PYSLPQLTPNETWDLLKGKLYPGQD-LA--PELCEIRQQVVEMCQGLPLTVVILAGILSRMDRYG--WKEAVEGLSSRVSQ---------ATLELSYKHLPDNLKACFLYFGAFPEDHEHNTRRLISLWVAEGFVQ-KQLKRSEDVANDYLMELISRSLVIVSKRS-IDGVKACRIHDLLYEFCVTKAKEEKLCYL-----RR
>XP_027062994.1
------SKPIV-N-DVVGFEDEMASIINGLRNG-SRQVKIVSIVGMPGCGKTTLARKVYNDSSVKSHFYERAWCTVSQIYDKRNLLLQILSCIESK----E-EDLALKVKR--------------------------PSFPG-NGSRVILTSRLRGVAPQDK--HE-PYSLRQLAPNESWDLLKGKLYPGQD-LA--PELCEIRQQVVEMCQGLPLTVVILAGILSRMDPNG--WKEAVEGLCSRVSQ---------ATLELSFKHLPDTLKACFLYFGAFPEDHEHNTKRLISLWVAEGFVQ-KQLKRTEDVANGYLMELISRSLVIVSKRS-IDGVKACRIHDLLYEFCVTKAKEEKHCYL-----RR
>XP_027062995.1
------SKPIV-N-DVVGFEDETASIINQLRNG-SHQVKIVSIVGMPGCGKTTLARKVYNNSSVKSHFYERAWCTVSQIYQKRNLLLQILTCIESK----E-EDLALQVKRRLLKNRYLIVLDDVWDIDA--WNGLEASFPG-NGSRVILTSRLRGVSPQDK--HE-PYSLRQLTPNETWDLLKGKLYPGQD-LA--PELCEIRQQVVEMCQGLPLTVVILAGILSRMDRYG--WKEAVEGLSSRVSQ---------ATLELSYKHLPDTLKACFLYFGAFPEDHEHNTKRLISLWVAEGFVQ-KQLKRSEDVANDYLMELISRSLVIVSKRS-IDGVKACRIHDLLYEFCVTKAKEEKLCYL-----RR
>XP_027062998.1
------NKPII-N-DVVGLEYESASIINRLTRG-SLQLQIVSIVGMPGLGKTTLARKVYNSSSVTSYFHKRAWCTVSQVYHKRNLLLEILTCIESK----V-EDLAHQVKKRLLRNKYLIVLDDVWDIEA--WNGLEASFPG-NGSRVIFTSRRQDVAPQDK--QE-PHSLRQLTPDESWDLLKAKLYPGQD-LA--PELCEIRQQVVEMCQGLPLTVVILAGILSRMDPYG--WKEAVEGLSSRVSQ---------ATLELSYKHLPDTLKACFLYFGGFPEDHEHDTKRLISLWVAEGFVQ-KQLKRSEDVANDYLMELISRSLVIVSKRS-LDGVKACRIHDLLYEFCVTKAKEEKLCYL-----RR
>XP_027063019.1
------SKPTN-N-DVVGFEDEATSIINRLTRG-SRQVQIVPIVGMPGLGKTTLAKKVYNDSSIISYFYTRAWCTVSQVYAMKNLLLEILTCIESK----E-EDLAAEVKKGLLRNRYLIVFDDVWDMEL--WNRLEASFPG-NGSRVIMTSRLRDVVPQDN--QE-PHYLRQLTHDESWDLLKEKLCPGKD-LL--SELSELRMQIVEMCQGLPLTIVILAGILANMDPSG--WKGEVQSLSSRVSQ---------TALELSYEHLPDNLKPCFLYFGGFPEDHEHTVKRLIWLWVAEGFVQ-ADLKSAEDVANDHMMDLINRSLVMVSKRS-IGGVKTCRIHDLLHEFCVKNAKEENFHYL-----HR
>XP_027063020.1
------SKPII-S-DVVGLEDEATLIINRLTRG-SSQLQIIPIVGMPGLGKTTLAKKVYNDSSVMSHFYARAWCTVSQTYYKKNLLLQILTSIHTK----E-EDLAAEVRRGLLRTKYLIVLDDIWDTEA--WNALEASFPR-NGSRVIMTSRNRDLAPRGE--EG-PHFLRPLTPDESWDLLSKRLFPGKD-LP--PELCELRMQIVEMCQGLPLTIVILAGILANEDQYS--WKRVVEGLNSSLSQ---------AALELSYNNLPDYLKPCFLYFGAFPEDHEHTTERLNWLWVAEGFAQ-KQFKSAEDVANDHMMALINRSLVMVSKRS-IGGVKTCRVHDLLYEFCVRKGRQEKFHNL-----RR
>XP_027063021.1
------FKPTI-N-DVVGIEDEAASIINRLRRG-SNQVQIVPIVGMPGLGKTTLAKKVYNDSNVMSHFHVRAWCTVSQDYHNKHMLLQILTSLDSK----E-EDLALAVKKRLQKNRYLIILDDIWDTEA--WNGLQATFPG-DGSRVIFTSRYHDIAPQDK--KE-PHCLRPLTHDESWDLLTKELFPG-N-LP--PELCELQMQIVEICQGLPLTIIILAGILKNVDRQG--WKEVVESLSSSVSQ---------ATLELSYNNLADNLKPCFLYFGAFPEDHEHNLDKLIWLWVAEGFAQ-KQFKSAEDVADDYIMDLISRSLITVSKRS-TGGIKTCRIHDLLHEFCVRRAREEKFHNL-----RR
>XP_027063089.1
-----STDPFVDESQTVGRGVEASQVVSMLI-SSDYKLPVISIVGMGGQGKTTLAQL--------------------------------------G----NTEALVRKLQENLKGKNYLLVLDDIWNENREKWDGMRGRLLGGPGSKILATTRSDEVAM-QA-----LHHLDILSDDHSWMLFEKLAFAGGR------YLADIGRRILKKCGGVPLAIKVIGGLLYSDGS---EWLKLEKSIWNESTG-------VMSVLKLSYENLPSLVKQCF-SCSIFPKDADMRKESLIQIWMAQGLINDAGHLQMEDIGSDCFNVLLRSSLLQG-YNSI-NGIRSCRMHDLVHDLS--LRSNNC-DE------VV
>XP_027063090.1
-----LTVPFVDESEMVGREVEVTQVVSMLI-SSDYKLPVISIVGMGGQGKTTLAQLVLKNKNVTEHFDKKIWVCVSDDFVER-LLNEMLQSLG-E----NREALVTRLQENLKGKNYLLVLDDVWNDNREKWDRMRICLLGGPGSKILVTTRSDEVAM-QI-----LHHLQILSTDHSWMLFEKLAFAGGR------DLVDIGRRILKKCGGVPLAIKVIGGLLYSDAS---EWSKLDKSIWNKSTG-------VISVLKLSYENLPSLVKQCF-SCSIFPKDAVMEKESLIRIWMAQGLINDAGHLQMEDIGSDYFNVLLRSSLLQA-SNST-NGIMSCRMHDLVHDLS--LQSNNC-DE------VM
>XP_027063103.1
---------IT-P-EVVGFDDEAKALINRLIRG-S-QLEIIPIVGMAGLGKTTLAKKVYNALSSQRQFHIQLWCTVSQAYSVKNLLLQLLCSDGEH----E-DELLDKLRKKLLGNKYLVVFDDVWDDRV--WNDLRLSFQT-KGSKILFTSRNSNVASQIE--GE-PHNLRLLTDTLSWELLQKKVFGEKE--C--EGLLKIGKQIAKNCKGLPFSVVIISGILATKEYD--RWDEVA------VYE---------NILELSYTHLPPYLKPCLLYFGAFREDQEIQSKKLMQLWIAEGFVQ-CDAK--------------------------------------------------------------
>XP_027063223.1
------SKPMI-N-DVVGFKDEATSIINRLTRG-SRQVQIVPIVGMPGLGKTTLAKKIYYDASVMHHFHTRAWCTVSQVYHKKNLLLEILTCINSK----E-EDLAHQVKRRLLRNKYLIVLDDVWDSEV--WKGLEASFPG-NGSRVILTSRLRDIAPQDK--QE-PHSLRQLTHDESWDLLQEKFCPGKD-SL--PELCELRTQIVEMCQGLPLTIVILAGILANMEQSG--WKEVVQSLSSSISQ---------AALELSYRHLPDNLKPCFLYFGGFPEDHEHTIERLIWLWVAEGFVE-THSKSAEDVANDFMMNLIGRSLVMVSKRS-TGGVRACRIHDLLHELCVKKAKEEKFHHL-----RR
>XP_027063224.1
--------QRVT--KLFGFDRGLKAIWA-LV---MDSISNIGIYGMGGVGKTTLAKHIHNHLERTQ-F--VYWITVSQEFRIKRLQDDIL-RL-----YEDEDSRAAILSRA---KHSVLILDDVW-------QEFEIGIP--NKCRVILTTRSLELCISCQ--RV--FEAKTLATNEAWDLFKHTL--DAK------DVEGAAKSVAKRCSGLPLGIITVAGSMRG------EWRNALEQLKASHDR-------VFPILEWSFNRL-DKERNCFLYCSLYPEDYKIKRKELIDLFIWAELMSKR-SRS-KAQGQTILNKLIRVCLLETKDK--DD----VKMHDLVRDMALRHGNSKRFEE--TQDLRA
>XP_027063225.1
--------QRVT--KLFGFDRGLKAIWA-LV---MDSISNIGIYGMGGVGKTTLAKHIHNHLERTQ-F--VYWITVSQEFRIKRLQDDIL-RL-----YEDEDSRAAILSRA---KHSVLILDDVW-------QEFEIGIP--NKCRVILTTRSLELCISCQ--RV--FEAKTLATNEAWDLFKHTL--DAK------DVEGAAKSVAKRCSGLPLGIITVAGSMRG------EWRNALEQLKASHDR-------VFPILEWSFNRL-DKERNCFLYCSLYPEDYKIKRKELIDLFIWAELMSKR-SRS-KAQGQTILNKLIRVCLLETKDK--DD----VKMHDLVRDMALRHGNSKRFEE--TQDLRA
>XP_027063226.1
--------QRVT--KLFGFDRGLKAIWA-LV---MDSISNIGIYGMGGVGKTTLAKHIHNHLERTQ-F--VYWITVSQEFRIKRLQDDIL-RL-----YEDEDSRAAILSRA---KHSVLILDDVW-------QEFEIGIP--NKCRVILTTRSLELCISCQ--RV--FEAKTLATNEAWDLFKHTL--DAK------DVEGAAKSVAKRCSGLPLGIITVAGSMRG------EWRNALEQLKASHDR-------VFPILEWSFNRL-DKERNCFLYCSLYPEDYKIKRKELIDLFIWAELMSKR-SRS-KAQGQTILNKLIRVCLLETKDK--DD----VKMHDLVRDMALRHGNSKRFEE--TQDLRA
>XP_027063227.1
--------QRVT--KLFGFDRGLKAIWA-LV---MDSISNIGIYGMGGVGKTTLAKHIHNHLERTQ-F--VYWITVSQEFRIKRLQDDIL-RL-----YEDEDSRAAILSRA---KHSVLILDDVW-------QEFEIGIP--NKCRVILTTRSLELCISCQ--RV--FEAKTLATNEAWDLFKHTL--DAK------DVEGAAKSVAKRCSGLPLGIITVAGSMRG------EWRNALEQLKASHDR-------VFPILEWSFNRL-DKERNCFLYCSLYPEDYKIKRKELIDLFIWAELMSKR-SRS-KAQGQTILNKLIRVCLLETKDK--DD----VKMHDLVRDMALRHGNSKRFEE--TQDLRA
>XP_027063277.1
--------PRET--ELFGFRKGLETIPA-LG---TNEISRIGIYGMGGVGKTTLAEHIHNHLENTQ-F--VYWISVSQDFTIKRLQGDVL-GL-----DVDAKVRARRLHDAFEKEMVVLMLDDVW-------EELNLGI---RNCRLILTTRSEEVCMQCH--SK--FELKTLDTEEASGLFERTL--GSK------DLKDIAKSVAKRCDGLPLGIVTVAGSMRG------EWRNALEDLKASHDR-------VFPILEWSFNRL-NEQRNCFLYCCLYPEDWKIKRKELIDLIIWAELVSKR-SWS-KAEGQTILKKLIRVCLLEAKDM--DD----VKMHDLVRDMALRHGNSKRFNK--TQDLHA
>XP_027063329.1
------SKPIV-N-DVVGFEDETASIINQLRNG-SLQVKIVSIVGMPGCGKTTLARKVYNDSSVKSHFYERAWCTVSQIYDKRNLLLQILTCIESK----E-EDLALKVKRRLLKNRYLIVLDDLWDIDA--WNGLEASFPG-NGSRVILTSRLRGVAPQDK--HE-PYSLRQLAPNESWDLLKGKLYPGQD-LA--PELCEIRQQVVEMCQGLPLTVVILAGILSRLDRHD--WKEAVEGLSSRVSQ---------ATLELSYKHLPDTLKACFLYFGAFPEDHEHNTKRLISLWVAEGFVQ-KQLKRSEDVANDYLMELISRSLVTVSKRS-IDGVKACRIHDLLYEFCVTKAKEENFFYL-----RR
>XP_027063330.1
------SKPIV-N-DVVGFEDETASIINQLRNG-SLQVKIVSIVGMPGCGKTTLARKVYNDSSVKSHFYERAWCTVSQIYDKRNLLLQILTCIESK----E-EDLALKVKRRLLKNRYLIVLDDLWDIDA--WNGLEASFPG-NGSRVILTSRLRGVAPQDK--HE-PYSLRQLAPNESWDLLKGKLYPGQD-LA--PELCEIRQQVVEMCQGLPLTVVILAGILSRLDRHD--WKEAVEGLSSRVSQ---------ATLELSYKHLPDTLKACFLYFGAFPEDHEHNTKRLISLWVAEGFVQ-KQLKRSEDVANDYLMELISRSLVTVSKRS-IDGVKACRIHDLLYEFCVTKAKEENFFYL-----RR
>XP_027063332.1
------SKPIV-N-DVVGFEDETASIINQLRNG-SLQVKIVSIVGMPGCGKTTLARKVYNDSSVKSHFYERAWCTVSQIYDKRNLLLQILTCIESK----E-EDLALKVKRRLLKNRYLIVLDDLWDIDA--WNGLEASFPG-NGSRVILTSRLRGVAPQDK--HE-PYSLRQLAPNESWDLLKGKLYPGQD-LA--PELCEIRQQVVEMCQGLPLTVVILAGILSRLDRHD--WKEAVEGLSSRVSQ---------ATLELSYKHLPDTLKACFLYFGAFPEDHEHNTKRLISLWVAEGFVQ-KQLKRSEDVANDYLMELISRSLVTVSKRS-IDGVKACRIHDLLYEFCVTKAKEENFFYL-----RR
>XP_027063333.1
------NKPII-N-DVVGLEYEAASIINRLTRG-SLQLQIVSIVGMPGLGKTTLARKVYNSSSVMSYFYKRAWCTVSQVYHKRNLLLEILSCIESK----E-EVLAHEVKRRLLRNKYLIVLDDVWDIEA--FNGLEASFPG-NGSRVILTSRRQDVAPQDK--QE-PHSLRQLTPDESWDLLKAKLYPGQD-LA--PELCEIRQKVVEMCQGLPLTVVILAGILSSMDRHD--WKEVVEGLSSRVSQ---------ATLELSYKHLPDNLKACFLYFGAFPEDYEHNTKRLISLWVAEGFVQ-KQLKRSEDVANDYLMELISRSLVIVSKRS-IDGVKACRIHDLLYEFCVTKAKGEKLCYL-----RR
>XP_027063334.1
------NKPII-N-DVVGLEYEAASIINRLTRG-SLQLQIVSIVGMPGLGKTTLARKVYNSSSVMSYFYKRAWCTVSQVYHKRNLLLEILSCIESK----E-EVLAHEVKRRLLRNKYLIVLDDVWDIEA--FNGLEASFPG-NGSRVILTSRRQDVAPQDK--QE-PHSLRQLTPDESWDLLKAKLYPGQD-LA--PELCEIRQKVVEMCQGLPLTVVILAGILSSMDRHD--WKEVVEGLSSRVSQ---------ATLELSYKHLPDNLKACFLYFGAFPEDYEHNTKRLISLWVAEGFVQ-KQLKRSEDVANDYLMELISRSLVIVSKRS-IDGVKACRIHDLLYEFCVTKAKGEKLCYL-----RR
>XP_027063501.1
------SKPIV-N-DVVGFEDETTSIINGLRKI-SGQVKIVSIVGMPGCGKTTLARKVYNDSSVMSYFHKRAWCTVSQIYDKRNLLLQIFTCIKDE----E-EDLAHEVKKILSRNKYLIVLDDVWDIEA--WNGLEASFPG-NGSRVILTSRRQDVAPKDK--QE-PHSVRQLTPDESWDLLKEKLYPGQ-------ELCEIRQQVVEMCQGLPLTVVILAGILSRMDPNG--WKEAVEGLSSRVSQ---------ATLELSYKHLPDTLKACFLYFAAFPEDHEHNTKRLISLWVAEGYVQ-KHPKRSEDVANDYLMELISRSLVIVSKRS-IDGVKACRIHDLLYEFCVTKAKEEKLCYL-----RR
>XP_027063519.1
GRKTLWSSPVFDQSEVVGLTENVATIRDWILGHNEP-LLRLAIVGLGGLGKTTLAKMTYRDVNLTKRFQEKIWVSVSQPVNETEIMKSMLRQLKSDDSGSSKGDMLSRISQLLSEKTYLIVLDDVWSIEDGWWERISSGLPEGLNNCIIITSRIKKVVKKMGVQDAQIHRPRLLNDEESWKLFCKVALISKEDE-ENTKLIEEGKEIVQKCGGLPLAIKTIGGLLSSEAKCYSEWTRIHKNFHEKLTGSRAGGNQVIASLQLSYDELPPRLKQCILCFSIYPEDHEVDVDQLIRWWEGEGFVRCRSTEAVTESALNCLSELINRCLVEIAERNFDGSVYTCKVHDMVRDLTIKIAREEDFKHVANAGSRR
>XP_027063674.1
--------PRET--KLFGFCKGLETIPA-LD---TNEILRIGIWGMGGVGKTTLAEHIHNHLENTQ-F--VYWISVSQDFSIKKLQGDIL-RF-----NVDEGARARRLRDAFEKEMVVLILDDVW-------EDLDVGIP--LNRRLILTTRSLDVCMQCQ--SN--FELKTLDTEEAWGLFEHTL--GSE------GLKDIAKSITERCDGLPLGIVTVAGSMRG------EWRNALEDLKASHDK-------VFRILEWSFNRL-NEQRNCFLYCSLYPEDWKIKRKELIDLFIWAELMPKR-----------------------------------------------------------------
>XP_027063675.1
------SKPTN-N-DVVGFEDEATSIINRLTRG-SRQVQIVPIVGMPGLGKTTLAKKVYNDSSIISYFYTRAWCTVSQVYAMKNLLLEILTCIESK----E-EDLAAEVKKGLLRNRYLIVFDDVWDMEL--WNRLEASFPG-NGSRVIMTSRLRDVVPQDN--QE-PHYLRQLTHDESWDLLKEKLCPGKD-LL--SELSELRMQIVEMCQGLPLTIVILAGILANMDPSG--WKGEVQSLSSRVSQ---------TALELSYEHLPDNLKPCFLYFGGFPEDHEHTVKRLIWLWVTEGFVQ-ADLKSAEDVANDYMMDLINRSLVMVSKRS-IGGVKTCRIHDLLHEFCVEKAKEENFRYL-----RR
>XP_027063680.1
-----MTTSIIDESEVYGRESDMEKVLDQIL-SESSQVQIISVVGAGGSGKTTLAQLLFNNDKVQNHFELRNWICVSD-FQNR-VAKAILEN--AG----ELEPLLQLLKETFSGKRFLLVLDDVWTEDDSKWKPFQYSLKDGPGSVILVTTRSQRVAM-GS-----THHLSLISDSDCWLIMQRIAFGKSD-----KKVERIGQKIAEKCKGLPLAAKTMGSLLRFTVQ---QWQNVLDSIWQ-LEA------VLFPHLYLSYNELSP-LKRCF-YCAVFPKDHVIYVEELIRLWIAQGYVRPRRGESLELVGLEYFNNLAMGSFFQIEKEAY--GLTECKMHDIVHDFA--QFTKK------------
>XP_027063681.1
-----MTTSIIDESEVYGRESDMEKVLDQIL-SESSQVQIISVVGAGGSGKTTLAQLLFNNDKVQNHFELRNWICVSD-FQNR-VAKAILEN--AG----ELEPLLQLLKETFSGKRFLLVLDDVWTEDDSKWKPFQYSLKDGPGSVILVTTRSQRVAM-GS-----THHLSLISDSDCWLIMQRIAFGKSD-----KKVERIGQKIAEKCKGLPLAAKTMGSLLRFTVQ---QWQNVLDSIWQ-LEA------VLFPHLYLSYNELSP-LKRCF-YCAVFPKDHVIYVEELIRLWIAQGYVRPRRGESLELVGLEYFNNLAMGSFFQIEKEAY--GLTECKMHDIVHDFA--QFTKK------------
>XP_027063682.1
-----MTTSIIDESEVYGRESDMEKVLDQIL-SESSQVQIISVVGAGGSGKTTLAQLLFNNDKVQNHFELRNWICVSD-FQNR-VAKAILEN--AG----ELEPLLQLLKETFSGKRFLLVLDDVWTEDDSKWKPFQYSLKDGPGSVILVTTRSQRVAM-GS-----THHLSLISDSDCWLIMQRIAFGKSD-----KKVERIGQKIAEKCKGLPLAAKTMGSLLRFTVQ---QWQNVLDSIWQ-LEA------VLFPHLYLSYNELSP-LKRCF-YCAVFPKDHVIYVEELIRLWIAQGYVRPRRGESLELVGLEYFNNLAMGSFFQIEKEAY--GLTECKMHDIVHDFA--QFTKK------------
>XP_027063683.1
-----MTTSIIDESEVYGRESDMEKVLDQIL-SESSQVQIISVVGAGGSGKTTLAQLLFNNDKVQNHFELRNWICVSD-FQNR-VAKAILEN--AG----ELEPLLQLLKETFSGKRFLLVLDDVWTEDDSKWKPFQYSLKDGPGSVILVTTRSQRVAM-GS-----THHLSLISDSDCWLIMQRIAFGKSD-----KKVERIGQKIAEKCKGLPLAAKTMGSLLRFTVQ---QWQNVLDSIWQ-LEA------VLFPHLYLSYNELSP-LKRCF-YCAVFPKDHVIYVEELIRLWIAQGYVRPRRGESLELVGLEYFNNLAMGSFFQIEKEAY--GLTECKMHDIVHDFA--QFTKK------------
>XP_027063711.1
GRKTLWSSPVFDQSEVVGLTENVATIRDWILGHNEP-LLRLAIVGLGGLGKTTLAKMIYRDVNLTKRFQEKIWVSVSQPVNETEIMKSMLRQLKSDDSGSSKGDMLSRISQLLSEKTYLIVLDDVWSIEDGWWERISSGLPEGLNNCIIITSRIKKVVKKMGVRDAQIHRPRLLNDEESWKLFCKVALISKEDE-ENTKLIEEGKEIVQKCGGLPLAIKTIGGLLSSEAKCYSEWTRIHKNFHEKLTGSRAGGNQVIASLQLSYDELPPRLKQCILCFSIYPEDHEVDVDQLIRWWEGEGFVRCRST---------------------------------------------------------------
>XP_027063725.1
-----MSTSIIDESEIYGREADKNALLDQVL-SKSSQVQVISIVGVGGSGKTTLAQLLFNNDKVKNHFELRNWICVSD-FQKR-IAKAILEN--AG----ELDPLIQRIKETFSGKRFLLVLDDVWTEEDSKLKPFKDSLKDGSGSVILVTTRSQRVAM-GS-----THSLSLISDSDCWLIMQRIAFDRSD-----KKVESIGEKIAKKCKGLPLAAKTMGSLLRFTVQ---QWQNILDSIWQ-LET------MLFPLLYLSYNELSP-LKHCF-YCAVFPKDHSIFVEELIGMWIAEGYVRPRRGERLELVGREYFDNLAMRSFFQLRKEFF---VHDCKMHDIVHDFA--QFRKNE-ER------AR
>XP_027063727.1
-LPPSPRIPEV-H-EVIGFDDEAQTIIGRLTSE-SRQLEIVPIVGMPGLGKTTLAKKVYGDAEIEGHFQLHLW-----------------CCNGEY----E-DDLLTMLYQMLKGKKYLVVLDDVWESGL--WNDLNLAFQP-KGSKILITSRFSNITAHVK---E-PHYLRLLTEEQSWQLLQKKVFGEEE--C--QSVHGAGIEIARFCGGLPLTVVIIAGVLATLERDGWIWEEFARRITLTVCP---------ASLELSYEKLPPPLKPCFLYFAAFREAEKIGTKNLMCLWIAEGLVE-REGRRLEDVAEEYLMSLIGRNLVTVS----------------------------------------
>XP_027063728.1
-LPPSPRIPEV-H-EVIGFDDEAQTIIGRLTSE-SRQLEIVPIVGMPGLGKTTLAKKVYGDAEIEGHFQLHLW-----------------CCNGEY----E-DDLLTMLYQMLKGKKYLVVLDDVWESGL--WNDLNLAFQP-KGSKILITSRFSNITAHVK---E-PHYLRLLTEEQSWQLLQKKVFGEEE--C--QSVHGAGIEIARFCGGLPLTVVIIAGVLATLERDGWIWEEFARRITLTVCP---------ASLEL------------------------------------KGLVE-REGRRLEDVAEEYLMSLIGRNLVTVS----------------------------------------
>XP_027063734.1
IPADNNTPANQWG-DLIGFEDAADTVLDLLGGD-ENPLEIVSIHGMLGLGKTTLARKVLNDPQVEYHFFTRIFVSVSKDYNKKEVLLSILSTFIK-----V-QELVAEVRKTLK-YKYLIVMDDVWDIKA--WEDLKDAFPN-KGSRVLITTRQESMAKRAA--TD-PYLLRFMTIEEAEELLRTKVF-NEN-EC--EKLQPAESRILKKCGGLPLAIVVTAGILRNENDKW--WENVAQKMDELSDLV--------DLIRRSYDNLLHVYKSCFLYLGVFPEDLEIQVSKLFQLWIAEGFIP-Q--ESMEETAERCLRELVDRNLVMVRQTL-SGRIKTCLVHDTLRDFCKRTAKAENLSR------RL
>XP_027063735.1
IPADNNTPANQWG-DLIGFEDAADTVLDLLGGD-ENPLEIVSIHGMLGLGKTTLARKVLNDPQVEYHFFTRIFVSVSKDYNKKEVLLSILSTFIK-----V-QELVAEVRKTLK-YKYLIVMDDVWDIKA--WEDLKDAFPN-KGSRVLITTRQESMAKRAA--TD-PYLLRFMTIEEAEELLRTKVF-NEN-EC--EKLQPAESRILKKCGGLPLAIVVTAGILRNENDKW--WENVAQKMDELSDLV--------DLIRRSYDNLLHVYKSCFLYLGVFPEDLEIQVSKLFQLWIAEGFIP-Q--ESMEETAERCLRELVDRNLVMVRQTL-SGRIKTCLVHDTLRDFCKRTAKAENLSR------RL
>XP_027063736.1
IPRDNNTPANQWG-DIIGFEDAADIVLDLLGCD-ENPLEIVSIHGMLGLGKTTLARKVLNDPQVEYHFFTSIFVSVSKDYNKKEVLLSMLSVFIK-----V-NDLVFKVRETLK-HKYLIVMDDVWDTKA--WEDLRDAFPK-KGSRVLITTRQESVAKRAA--TD-PYPLRFMKQEEAEELLRTKVF-NES-EC--DKLRPAESRILKKCGGLPLAIVVTAGILRNENEKW--WDSVAQKMDELSDLV--------DLIRRSYDNLRHVYKSCFLYLGVFPEDLEIQVSKLFQLWIAEGFIP-Q--ESMEETAERCLRELVDRNLVMVRQTL-SGRIKTCLVHDTLRDFCKRTAKAENLSR------RL
>XP_027063737.1
IPRDNNTPANQWG-DIIGFEDAADIVLDLLGCD-ENPLEIVSIHGMLGLGKTTLARKVLNDPQVEYHFFTSIFVSVSKDYNKKEVLLSMLSVFIK-----V-NDLVFKVRETLK-HKYLIVMDDVWDTKA--WEDLRDAFPK-KGSRVLITTRQESVAKRAA--TD-PYPLRFMKQEEAEELLRTKVF-NES-EC--DKLRPAESRILKKCGGLPLAIVVTAGILRNENEKW--WDSVAQKMDELSDLV--------DLIRRSYDNLRHVYKSCFLYLGVFPEDLEIQVSKLFQLWIAEGFIP-Q--ESMEETAERCLRELVDRNLVMVRQTL-SGRIKTCLVHDTLRDFCKRTAKAENLSR------RL
>XP_027063745.1
--------TLPT--MLMGAKRSSRRIWH-LM---DESIRTIGIFGMGGVGKTTIMIEINNRLREDVYF-TVIWVTASREPNLPKLQNDII-GL-----SDDGMTRASKLWNAL-RKKFLLIIDDLW-------EAHQVGIPEFNSFKLVITTRSLSVCMETM--RE--VEVELLSSEEAWDLFKHKV--GEE------SIEAVAKEIAKECGGLPLAIATVGRALRK------QWRIALRELQNTIDN-------VLSRLRFSYERLKDDTRSCFLFCAVYPKDHHVNVEELIRYWIYEGLLGNL-DME-TKQGYILVDELKNACMLEICQG--ID---HVKMHDLIRDMAIAGANQ-IYEE--HPDLER
>XP_027063746.1
--------TLPT--MLMGAKRSSRRIWH-LM---DESIRTIGIFGMGGVGKTTIMIEINNRLREDVYF-TVIWVTASREPNLPKLQNDII-GL-----SDDGMTRASKLWNAL-RKKFLLIIDDLW-------EAHQVGIPEFNSFKLVITTRSLSVCMETM--RE--VEVELLSSEEAWDLFKHKV--GEE------SIEAVAKEIAKECGGLPLAIATVGRALRK------QWRIALRELQNTIDN-------VLSRLRFSYERLKDDTRSCFLFCAVYPKDHHVNVEELIRYWIYEGLLGNL-DME-TKQGYILVDELKNACMLEICQG--ID---HVKMHDLIRDMAIAGANQ-IYEE--HPDLER
>XP_027063758.1
-----MTTSIIDESEIYGRASDKDALRNQVL-SESSQGQVISVVGAGGSGKTTLAQLLFNDDRVKNHFELKKWVCVSD-FEKR-IARAILES--PE----ELEPLLQLLKETFSGKRFLLVLDDVWTKEDSKWKPFQYSLKDGPGSVILVTTRSLEVAV-GT-----THQMALMSDSDCWLIIQRIAFGRSE-----KKKESIGQKIAEKCKGLPLAAKTMGSLLRLTVQ---QWQNVLDSIWQ-LEA------MLFPHLYLSYNELSP-LKRCF-YCAVFPKDHEIYVMELIWLWIAQGYVRPRRGERLELVGREYFNNLAMRSFFQLKK------GDECKMHDIVHDFA--QFTKNE-ER------PR
>XP_027063770.1
-----STDPFVDESQTVGREVEVSQVVSTLI-SSDYKLPVISIVGMGGQGKTTLAQLVLKDDSVVKHFDKTIWVCVSDDFVGR-LLNKMLQSLE-G----NTEALVRQLQEKLKGKSYLLVLDDIWNEDREEWDGMRRRLLGGPESKILATTRSDEVAM-QT-----LQRLDILSDDYSCMLFENLAFAGGR------DLVDIGRRILKKCGGVPLAIKAIGGLLCSDAS---EWLTIEKSIWNESTN-------VMSALKLSYENLPSWVKQCF-SCSIFPKDAFMEKESLIQIWMAQGLINDAGHLQMEDRGSDYFNVLLRSSLLQT-SNST-NRFMSCRMHDLVHDLS--LQSNNR-DE------VM
>XP_027063804.1
--------PRVT--ELFGFCKGLETIPA-LD---TNEILRIGIWGMGGVGKTTLAEHIHNHLENTQ-F--VYWISVSQDFSIEKLQGDIL-RL-----NVDEGARARRLRDAFEKEMVVLILDDVW-------EDLDLGIP--RNCRLILTTRSKEVCMQCH--SN--FELKTLDTEEAWGLFERTL--GSE------GLKDIAKSIMERCDGLPLGIVTVAGSMRG------EWRNALEDLKASHDK-------VFRILEWSFNRL-NKEKNCFLYCCLYPEDSDIKREKLIDLLIWAELMSKR-SRS-KAEGQTILNKLIRVCLLETKDK--DD----VKMHDLVRDMALRNGNSERFEE--TQDLRA
>XP_027063805.1
--------PRVT--ELFGFCKGLETIPA-LD---TNEILRIGIWGMGGVGKTTLAEHIHNHLENTQ-F--VYWISVSQDFSIEKLQGDIL-RL-----NVDEGARARRLRDAFEKEMVVLILDDVW-------EDLDLGIP--RNCRLILTTRSKEVCMQCH--SN--FELKTLDTEEAWGLFERTL--GSE------GLKDIAKSIMERCDGLPLGIVTVAGSMRG------EWRNALEDLKASHDK-------VFRILEWSFNRL-NKEKNCFLYCCLYPEDSDIKREKLIDLLIWAELMSKR-SRS-KAEGQTILNKLIRVCLLETKDK--DD----VKMHDLVRDMALRNGNSERFEE--TQDLRA
>XP_027063806.1
--------PRVT--ELFGFCKGLETIPA-LD---TNEILRIGIWGMGGVGKTTLAEHIHNHLENTQ-F--VYWISVSQDFSIEKLQGDIL-RL-----NVDEGARARRLRDAFEKEMVVLILDDVW-------EDLDLGIP--RNCRLILTTRSKEVCMQCH--SN--FELKTLDTEEAWGLFERTL--GSE------GLKDIAKSIMERCDGLPLGIVTVAGSMRG------EWRNALEDLKASHDK-------VFRILEWSFNRL-NKEKNCFLYCCLYPEDSDIKREKLIDLLIWAELMSKR-SRS-KAEGQTILNKLIRVCLLETKDK--DD----VKMHDLVRDMALRNGNSERFEE--TQDLRA
>XP_027063826.1
----GESSVFADEDDIVGIDENKARLY-HWLTGNEQRRTVVSIVGMGGLGKTTLVTKVFNDQVIKRHFDSLAWISVSQAHQIDGLLRSMVKEFLKT---YR-Q-LMEMLIEYLHNRRYLVVLDDVWSIDL--WSRIRGAFPLC-GSRIVLTTRDENVAM-SVGPGS-VHRLEPLQEHDAWTLFCTKAFWNG-HQC--PELEALAKAILRKCEGLPLAIVAIGGLMCSKSKTAIEWKKVHDSLNWQFSL-----LEVKGILMMSFNDLPFYLKYCFLYCCIFPDGYLIKRKKLIRLWIAEGFILERKGMTMEEVAEDHLMELILRSMIQVKQINDNGRVKTFRVHDVMRELAMTTSERENFSKIS-RNVQR
>XP_027063836.1
----GESSVFADEDDIVGIDENKARLY-HWLTGNEQRRTVVSIVGMGGLGKTTLVTKVFNDQVIKRHFDSLAWISVSQAHQIDGLLRSVVKEFLKT---YR-Q-LMEMLIEYLHNRRYLVVLDDVWSIDL--WSRIRGAFPLC-GSRIVLTTRDENVAM-SVGPGS-VHRLEPLQEHDAWTLFCTKAFWNG-HQC--PELEALAKAILRKCEGLPLAIVAIGGLMCSKSKTAIEWKKVHDSLNWQFSL-----LEVKGILMMSFNDLPFYLKYCFLYCCIFPDGYLIKRKKLIRLWIAEGFILERKGMTMEEVAEDHLMELILRSMIQVKQINDNGRVKTFRVHDVMRELAMTTSERENFSKIS-RNVQR
>XP_027063841.1
-----STDPFVDESQTVGRGVEASQVVSMLI-SSDYKLPVISIVGMGGQGKTTLAQLVLKNECVAKHFDKTIWVCVSDDFVER-LLNEMLQSLE-G----NTEALVRKLQGNLKGKNYLLVLDDIWNENREKWDGMRGRLLGGPGSKILATTRSDEVAM-QA-----LHHLDILSDDHSWMLFEKLAFAGGR------YLADIGRRILKKCGGVPLAIKVIGGLLYSDGS---EWLKLEKSIWNESTG-------VMSVLKLSYENLPSLVKQCF-SCSIFPKDADMRKESLIQIWMAQGLINDAGHLQMEDIGSDCFNVLLRSSLLQG-YNSI-NGIRSCRMHDLVHDLS--LRSNNC-DE------VV
>XP_027063842.1
-----STDPFVDESQTVGRGVEASQVVSMLI-SSDYKLPVISIVGMGGQGKTTLAQLVLKNECVAKHFDKTIWVCVSDDFVER-LLNEMLQSLE-G----NTEALVRKLQGNLKGKNYLLVLDDIWNENREKWDGMRGRLLGGPGSKILATTRSDEVAM-QA-----LHHLDILSDDHSWMLFEKLAFAGGR------YLADIGRRILKKCGGVPLAIKVIGGLLYSDGS---EWLKLEKSIWNESTG-------VMSVLKLSYENLPSLVKQCF-SCSIFPKDADMRKESLIQIWMAQGLINDAGHLQMEDIGSDCFNVLLRSSLLQG-YNSI-NGIRSCRMHDLVHDLS--LRSNNC-DE------VV
>XP_027063843.1
-----STDPFVDESQTVGRGVEASQVVSMLI-SSDYKLPVISIVGMGGQGKTTLAQLVLKNECVAKHFDKTIWVCVSDDFVER-LLNEMLQSLE-G----NTEALVRKLQGNLKGKNYLLVLDDIWNENREKWDGMRGRLLGGPGSKILATTRSDEVAM-QA-----LHHLDILSDDHSWMLFEKLAFAGGR------YLADIGRRILKKCGGVPLAIKVIGGLLYSDGS---EWLKLEKSIWNESTG-------VMSVLKLSYENLPSLVKQCF-SCSIFPKDADMRKESLIQIWMAQGLINDAGHLQMEDIGSDCFNVLLRSSLLQG-YNSI-NGIRSCRMHDLVHDLS--LRSNNC-DE------VV
>XP_027063845.1
-----STDPFVDESQTVGRGVEASQVVSMLI-SSDYKLPVISIVGMGGQGKTTLAQLVLKNECVAKHFDKTIWVCVSDDFVER-LLNEMLQSLE-G----NTEALVRKLQGNLKGKNYLLVLDDIWNENREKWDGMRGRLLGGPGSKILATTRSDEVAM-QA-----LHHLDILSDDHSWMLFEKLAFAGGR------YLADIGRRILKKCGGVPLAIKVIGGLLYSDGS---EWLKLEKSIWNESTG-------VMSVLKLSYENLPSLVKQCF-SCSIFPKDADMRKESLIQIWMAQGLINDAGHLQMEDIGSDCFNVLLRSSLLQG-YNSI-NGIRSCRMHDLVHDLS--LRSNNC-DE------VV
>XP_027063922.1
-----MTTSIIDESEIYGRASDKDALRNQVL-SESSQGQVISVVGAGGSGKTTLAQLLFNDDRVKNHFELKKWVCVSD-FEKR-IARAILES--LE----ELEPLLQLLKETFSGKRFLLVLDDVWTKEDSKWKPFQYSLKDGPGSVILVTTRSLEVAV-GT-----THQMALMSDSDCWLIIQRIAFGRSE-----KKKESIGQKIAEKCKGLPLAAKTMGSLLRLTIQ---QWQNVLDSIWQ-LEE------QLFPHLYLSYNELSP-LKRCF-YCAVFPKDHEIYVMKLILLWIAQGYVRPRRGERLELVGREYFNNLAMRSFFQLKK------GDECKMHDIVHDFA--QFTKNE-ER------AR
>XP_027063926.1
------SKLIV-N-DVVGFEDETASIINQLRNG-SRQVKIVSIVGMPGCGKTTLARKVYNDSSVKSHFYERAWCTVSQIYHKRNLLLQILTCIESK----E-EDLALQVKRRLLKNRYLIVLDDVWDIDA--WNGLEASFPG-NGSRAILTSRLRGVAPQDK--QE-PHSLRQLTTNESWDLLKGKLYPGQD-LA--PELCEIRQQVVEMCQGLPLTVVILAGILSRMDRYG--WKEAVEGLSSRVSQ---------ATLELSFKHLPDTLKACFLYFGAFPEDHEHNTKRLISLWVAEGFVQ-KQLKRSEDVANDYLMELIGRSLVIVSKRS-IDGVKACRIHDLLYEFCVTKAKEEKLCYL-----RR
>XP_027063927.1
------SKLIV-N-DVVGFEDETASIINQLRNG-SRQVKIVSIVGMPGCGKTTLARKVYNDSSVKSHFYERAWCTVSQIYHKRNLLLQILTCIESK----E-EDLALQVKRRLLKNRYLIVLDDVWDIDA--WNGLEASFPG-NGSRAILTSRLRGVAPQDK--QE-PHSLRQLTTNESWDLLKGKLYPGQD-LA--PELCEIRQQVVEMCQGLPLTVVILAGILSRMDRYG--WKEAVEGLSSRVSQ---------ATLELSFKHLPDTLKACFLYFGAFPEDHEHNTKRLISLWVAEGFVQ-KQLKRSEDVANDYLMELIGRSLVIVSKRS-IDGVKACRIHDLLYEFCVTKAKEEKLCYL-----RR
>XP_027063942.1
------SKPIV-N-DVVGFEDETASIINGLITG-SRQVKIVSIVGMPGQGKTTLARKVYNSSSVTSYFHKQAWCTVSQVYHKRNLLLQILTCIESN----E-EKLALQVRQCLLKNRYLIVLDDVWDIDA--WNGLEASFPG-NGSRVILTSRLRGVAQQDK--HE-THSLRQLTPNESWDLLKGKLYPGQD-LA--PELCEIQQQVVEMCQGLPLTVVILAGILSRMDRYG--WKEAVEGLSSRLSQ---------ATLELSYKHLPDTLKACFLYFAAFPEDHEHNTKRLISLWVAEGYVQ-KHPKRSEDVANDYLMELIGRSLVTVSKRS-IDGVKACRIHDLLYEFCVTKAKEEKLCYL-----RR
>XP_027063996.1
DPKRRWTAPLIDQSEVVGLKEDVEKVRGWILGQNEP-LL-LAIVGLGGLGKTTLAKMIYRDVNLTRRFQEKIWVSVSQPVNEDEIMKSMLKQLNADGSGSPKGDMLSTIHGLLSDKAYLIVLDDVWSTDDGWWERISGGLPEGHNSCIIITSRIKTVVKNMGVQDAQTHQPRYLNDEESWKLFCKVARVSEVDE-QNTKLVEEGKEIVKKCGGLPLAIKTVGGLLSSEERSSIKWRKIRETFHEKLTANCSERNPVIASLQLSYDELPAFLKPCILCFSIYPEDYEVDVDQLIRWWVGEGFLRGMSSETATEFAFKSLSELISRCLVEVAQRNFDGSFYTCKVHDMVRDLTIKIAKEEDFKHIADVCSRR
>XP_027063997.1
DPKRRWTAPLIDQSEVVGLKEDVEKVRGWILGQNEP-LL-LAIVGLGGLGKTTLAKMIYRDVNLTRRFQEKIWVSVSQPVNEDEIMKSMLKQLNADGSGSPKGDMLSTIHGLLSDKAYLIVLDDVWSTDDGWWERISGGLPEGHNSCIIITSRIKTVVKNMGVQDAQTHQPRYLNDEESWKLFCKVARVSEVDE-QNTKLVEEGKEIVKKCGGLPLAIKTVGGLLSSEERSSIKWRKIRETFHEKLTANCSERNPVIASLQLSYDELPAFLKPCILCFSIYPEDYEVDVDQLIRWWVGEGFLRGMSSETATEFAFKSLSELISRCLVEVAQRNFDGSFYTCKVHDMVRDLTIKIAKEEDFKHIADVCSRR
>XP_027064058.1
--------KVT-H-ETVGHDDEAKKVSDRLIGG-PEQLEIVPIVGMAGLGKTTLANRAYNDSSIIYNFHIRLWCTVSQVFNMKDLLLQILCSDGKH----E-HVLLHKLYQKLKGKKYLVVFDDVWDFSI--WNDLRCSFPM-RGSRILITSRFSNVASTVE--GE-PLDLRLLTDIESLQLLQKKVFGEED--C--QSLHGPSVEIAKFCKGLPLAIVAVAGIVATLEHDVSAWEEFAKSLTSTVST---------KSLELSYENLPHHLKPCLLYFAAFGEDAKIVTRNLIRLWVAEGFVE-NDGKKLEDVAEEYMMDLIGRNLVMVSESS-MGGVKASCIHDLLLEFCKSKAKETDFRYP-----PR
>XP_027064059.1
--------KVT-H-ETVGHDDEAKKVSDRLIGG-PEQLEIVPIVGMAGLGKTTLANRAYNDSSIIYNFHIRLWCTVSQVFNMKDLLLQILCSDGKH----E-HVLLHKLYQKLKGKKYLVVFDDVWDFSI--WNDLRCSFPM-RGSRILITSRFSNVASTVE--GE-PLDLRLLTDIESLQLLQKKVFGEED--C--QSLHGPSVEIAKFCKGLPLAIVAVAGIVATLEHDVSAWEEFAKSLTSTVST---------KSLELSYENLPHHLKPCLLYFAAFGEDAKIVTRNLIRLWVAEGFVE-NDGKKLEDVAEEYMMDLIGRNLVMVSESS-MGGVKASCIHDLLLEFCKSKAKETDFRYP-----PR
>XP_027064060.1
--------KVT-H-ETVGHDDEAKKVSDRLIGG-PEQLEIVPIVGMAGLGKTTLANRAYNDSSIIYNFHIRLWCTVSQVFNMKDLLLQILCSDGKH----E-HVLLHKLYQKLKGKKYLVVFDDVWDFSI--WNDLRCSFPM-RGSRILITSRFSNVASTVE--GE-PLDLRLLTDIESLQLLQKKVFGEED--C--QSLHGPSVEIAKFCKGLPLAIVAVAGIVATLEHDVSAWEEFAKSLTSTVST---------KSLELSYENLPHHLKPCLLYFAAFGEDAKIVTRNLIRLWVAEGFVE-NDGKKLEDVAEEYMMDLIGRNLVMVSESS-MGGVKASCIHDLLLEFCKSKAKETDFRYP-----PR
>XP_027064061.1
--------KVT-H-ETVGHDDEAKKVSDRLIGG-PEQLEIVPIVGMAGLGKTTLANRAYNDSSIIYNFHIRLWCTVSQVFNMKDLLLQILCSDGKH----E-HVLLHKLYQKLKGKKYLVVFDDVWDFSI--WNDLRCSFPM-RGSRILITSRFSNVASTVE--GE-PLDLRLLTDIESLQLLQKKVFGEED--C--QSLHGPSVEIAKFCKGLPLAIVAVAGIVATLEHDVSAWEEFAKSLTSTVST---------KSLELSYENLPHHLKPCLLYFAAFGEDAKIVTRNLIRLWVAEGFVE-NDGKKLEDVAEEYMMDLIGRNLVMVSESS-MGGVKASCIHDLLLEFCKSKAKETDFRYP-----PR
>XP_027064062.1
--------KVT-H-ETVGHDDEAKKVSDRLIGG-PEQLEIVPIVGMAGLGKTTLANRAYNDSSIIYNFHIRLWCTVSQVFNMKDLLLQILCSDGKH----E-HVLLHKLYQKLKGKKYLVVFDDVWDFSI--WNDLRCSFPM-RGSRILITSRFSNVASTVE--GE-PLDLRLLTDIESLQLLQKKVFGEED--C--QSLHGPSVEIAKFCKGLPLAIVAVAGIVATLEHDVSAWEEFAKSLTSTVST---------KSLELSYENLPHHLKPCLLYFAAFGEDAKIVTRNLIRLWVAEGFVE-NDGKKLEDVAEEYMMDLIGRNLVMVSESS-MGGVKASCIHDLLLEFCKSKAKETDFRYP-----PR
>XP_027064063.1
--------KVT-H-ETVGHDDEAKKVSDRLIGG-PEQLEIVPIVGMAGLGKTTLANRAYNDSSIIYNFHIRLWCTVSQVFNMKDLLLQILCSDGKH----E-HVLLHKLYQKLKGKKYLVVFDDVWDFSI--WNDLRCSFPM-RGSRILITSRFSNVASTVE--GE-PLDLRLLTDIESLQLLQKKVFGEED--C--QSLHGPSVEIAKFCKGLPLAIVAVAGIVATLEHDVSAWEEFAKSLTSTVST---------KSLELSYENLPHHLKPCLLYFAAFGEDAKIVTRNLIRLWVAEGFVE-NDGKKLEDVAEEYMMDLIGRNLVMVSESS-MGGVKASCIHDLLLEFCKSKAKETDFRYP-----PR
>XP_027064064.1
--------KVT-H-ETVGHDDEAKKVSDRLIGG-PEQLEIVPIVGMAGLGKTTLANRAYNDSSIIYNFHIRLWCTVSQVFNMKDLLLQILCSDGKH----E-HVLLHKLYQKLKGKKYLVVFDDVWDFSI--WNDLRCSFPM-RGSRILITSRFSNVASTVE--GE-PLDLRLLTDIESLQLLQKKVFGEED--C--QSLHGPSVEIAKFCKGLPLAIVAVAGIVATLEHDVSAWEEFAKSLTSTVST---------KSLELSYENLPHHLKPCLLYFAAFGEDAKIVTRNLIRLWVAEGFVE-NDGKKLEDVAEEYMMDLIGRNLVMVSESS-MGGVKASCIHDLLLEFCKSKAKETDFRYP-----PR
>XP_027064065.1
--------KVT-H-ETVGHDDEAKKVSDRLIGG-PEQLEIVPIVGMAGLGKTTLANRAYNDSSIIYNFHIRLWCTVSQVFNMKDLLLQILCSDGKH----E-HVLLHKLYQKLKGKKYLVVFDDVWDFSI--WNDLRCSFPM-RGSRILITSRFSNVASTVE--GE-PLDLRLLTDIESLQLLQKKVFGEED--C--QSLHGPSVEIAKFCKGLPLAIVAVAGIVATLEHDVSAWEEFAKSLTSTVST---------KSLELSYENLPHHLKPCLLYFAAFGEDAKIVTRNLIRLWVAEGFVE-NDGKKLEDVAEEYMMDLIGRNLVMVSESS-MGGVKASCIHDLLLEFCKSKAKETDFRYP-----PR
>XP_027064085.1
-----STDPFVYESETVGREADVSEVVSRLI-SSDCKLPVISIVGMGGQGKTTLAQLVLKNECVVKHFDKIIWVCVSDDFVER-LLNKMLPSPE-A----NTEALVRKLQENLKGKSYLLVLDDIWNDDPLKWDGMRRRLLGGPGSKILATTRSDEVAM-QT-----LHRLGILSEDHSWMLFEKLAFAGGI------NLVDIGRRILKKCGGVPLAIKVIGVLLYSDAS---EWSKLERSIWNESTK-------VMSALKLSYENLPSWVKQCF-SSSIFPKDAVMQKQRLIQIWMAQGLINDAGHLQMEDIGSEYFNVLLRSSLLQG-YNSI-NGIVSCRMHDLVHDLS--LQSNNC-NE------VM
>XP_027064089.1
-----LTVPFVDESEMVGREVEVSRVVSMLI-SSDYKLPVISIVGMGGQGKTTLAQMVLKNDSVAKHFDKTIWVCVSDDFMER-LLNEMLQSLE-G----NKEALVRKLQENLKGKRYLLVLDDNWNENREKWDGMRICLLGGPGSKILATTRSDEVAM-QT-----LHHLDILKGDHSWMLFEKLAFAGGT------DLVDIGRRILKKCGGVPLAIKVIGGLLYSNAS---EWLTIERSIWNESTN-------VISVLKLSYENLPSWVKQCF-SCSIFPKDVDMEKESLIQIWMAQGLINDAGHLQMEDIGSKYFNVLLRSSLLQG-YNST-DGIWSCRMHDLVHDLS--LQSNNR-DE------VM
>XP_027064090.1
-----LTVPFVDESEMVGREVEVSRVVSMLI-SSDYKLPVISIVGMGGQGKTTLAQMVLKNDSVAKHFDKTIWVCVSDDFMER-LLNEMLQSLE-G----NKEALVRKLQENLKGKRYLLVLDDNWNENREKWDGMRICLLGGPGSKILATTRSDEVAM-QT-----LHHLDILKGDHSWMLFEKLAFAGGT------DLVDIGRRILKKCGGVPLAIKVIGGLLYSNAS---EWLTIERSIWNESTN-------VISVLKLSYENLPSWVKQCF-SCSIFPKDVDMEKESLIQIWMAQGLINDAGHLQMEDIGSKYFNVLLRSSLLQG-YNST-DGIWSCRMHDLVHDLS--LQSNNR-DE------VM
>XP_027064162.1
DTVRRWTAPVINQSEVVGLKEDAAKVRGWILGQNEP-LLHLAIVGLGGLGKTTLAKMIYRDVNLKRRFQEKIWVSFSQPVKEDEIMKSMLKQLNADGSGSPKGDMLSTIHGLLSDKAYLIVLDDVWSTDDGWWERISGGLPEGHNSCIIITSRIKTVVKNMGVQDAQIHQPRYLNDEESWKLFCKVARVSEVDE-QNTKLVEEGKEIVKKCGGLPLAIKTVGGLLSSEERSSIKWRRIRETFHEKLTDNCSEGNGVIASLQLSYDELPAFLKPCILCFLIYPENYEVDADQLIRLWVGEGFVSGNSTETVTESALKCLSELISRCLVEVAQRNYDGSVYTCKVHDMVRDLTIKIAREEDFNHIADVGSRR
>XP_027064163.1
DTVRRWTAPVINQSEVVGLKEDAAKVRGWILGQNEP-LLHLAIVGLGGLGKTTLAKMIYRDVNLKRRFQEKIWVSFSQPVKEDEIMKSMLKQLNADGSGSPKGDMLSTIHGLLSDKAYLIVLDDVWSTDDGWWERISGGLPEGHNSCIIITSRIKTVVKNMGVQDAQIHQPRYLNDEESWKLFCKVARVSEVDE-QNTKLVEEGKEIVKKCGGLPLAIKTVGGLLSSEERSSIKWRRIRETFHEKLTDNCSEGNGVIASLQLSYDELPAFLKPCILCFLIYPENYEVDADQLIRLWVGEGFVSGNSTETVTESALKCLSELISRCLVEVAQRNYDGSVYTCKVHDMVRDLTIKIAREEDFNHIADVGSRR
>XP_027064164.1
DTVRRWTAPVINQSEVVGLKEDAAKVRGWILGQNEP-LLHLAIVGLGGLGKTTLAKMIYRDVNLKRRFQEKIWVSFSQPVKEDEIMKSMLKQLNADGSGSPKGDMLSTIHGLLSDKAYLIVLDDVWSTDDGWWERISGGLPEGHNSCIIITSRIKTVVKNMGVQDAQIHQPRYLNDEESWKLFCKVARVSEVDE-QNTKLVEEGKEIVKKCGGLPLAIKTVGGLLSSEERSSIKWRRIRETFHEKLTDNCSEGNGVIASLQLSYDELPAFLKPCILCFLIYPENYEVDADQLIRLWVGEGFVSGNSTETVTESALKCLSELISRCLVEVAQRNYDGSVYTCKVHDMVRDLTIKIAREEDFNHIADVGSRR
>XP_027064512.1
------TSPTF-N-QVVGFHDEAGQIICQLTGG-SGALDVVSIVGMPGLGKTTLANIVYHDPMIVCHFHIRAWCCISQVYGKKDVLFQILACIDPL----A-DDLAIALYHCLKGHRYLLVLDDVWDIEA--WNALKVSFPA-NGSRILLTSRISRLALEVK--SK-PLHLRQLTDDECLELLQKKLVERGG--Y--PALFLYGKHIAKGCKGLPLTVVITAGILANLEQDG--WEEIAESLSSEVSH---------SILELSYKHVPHYLKPCLLYFGAFREDQEIPIWRLMRLWIAEGFVQ-KEVKSLEDTAEDYIMDLIGRSLVMVDKKS-TGGVKTCRIHDLLHEFCLRKATEENLSNT-----RR
>XP_027064575.1
------SKPIV-N-DVVGFGDETASIINGLRNG-SSQVKIVSIVGMPGCGKTTLARKVYNDSSVKSHFYERAWCTVSQIYDKRNLLLQILTCIESK----E-EDLALQVKRRLLKNRYLIVLDDVWDIDA--WNGLEASFPG-NGSRVILTSRHRGVAPQDK--QE-PHSLRQLTPNESWDLLKGKLYPGQD-LA--PELCEIRQQVVEMCQGLPLTVVILAGILSSMDRYG--WKEAVEGLSSRVSQ---------ATLELSYNHLPDTLKACFLYFGAFPEDHEHNTKRLISLWVAEGFVQ-KQPKRLEDVANDYLMELIGRSLVTVSKRS-IDGVKACRIHDLLYEFCVTKAKEENFCYL-----RR
>XP_027064668.1
-----MTTSIIDESEVYGRAADQDALRNQVL-SESSQVQVISVVGAGGSGKTTLAQLLFNDDRVKNHFELTKWVCVSD-FERR-IARAILES--PG----ELEPLLQQLKETFSGKRFLLVLDDVWTKEDSKWKPFQYSLKDGPGSVILVTTRSLEVAV-GT-----THHMALLSDSDCWLIMQRIAFGRSE-----KKKESIGQKIAEKCKGLPLAAKTMGSLLRFTVQ---QWQNVLDSIWQ-LET------MLFPHFYLSYNELSP-QKSCF-YCAVFPKDHEIVVEELIRLWIAQGYVRPRRGERLELVGLEYFNNLAMRSFFQVRKSDF---FHECKMHDIVHDFA--QFTKSE-ER------AR
>XP_027064882.1
------TVAMH-D-ELVGLDDEVETITHRLTRG-SKQLDVVPIVGMPGLGKTTLTNKVYTAPSVRSHFHVRGWCRVSQTYSMHSMLVELLCSIHFK----E-NDLALKLRKVLLRYRYLLVLDDLWDVEA--WNLLKKSLPA-NGSRILFTSRYQDLSLHFE--SE-PHHLRHLTDEESWTLLQRKLFGTKD--C--PALSEVGSQIAKLCQGLPLAVVLVAGILATTARDS--WGEVAKS-LSSVLY---------KALELSYSHLPDYLKPCLLYFAAFQEDEVINVRRLLRLWVSERFVQ-QEGKRVEEAAHDYFMALVNRSLVMAVGRI-VGGAKACLLHDLVYEFCVKKAKEESFSNP-----HR
>XP_027064883.1
------TVAMH-D-ELVGLDDEVETITHRLTRG-SKQLDVVPIVGMPGLGKTTLTNKVYTAPSVRSHFHVRGWCRVSQTYSMHSMLVELLCSIHFK----E-NDLALKLRKVLLRYRYLLVLDDLWDVEA--WNLLKKSLPA-NGSRILFTSRYQDLSLHFE--SE-PHHLRHLTDEESWTLLQRKLFGTKD--C--PALSEVGSQIAKLCQGLPLAVVLVAGILATTARDS--WGEVAKS-LSSVLY---------KALELSYSHLPDYLKPCLLYFAAFQEDEVINVRRLLRLWVSERFVQ-QEGKRVEEAAHDYFMALVNRSLVMAVGRI-VGGAKACLLHDLVYEFCVKKAKEESFSNP-----HR
>XP_027065049.1
------SMPII-N-DIVGLEDEATSIINRLTRG-SSQLQIVPIVGMPGLGKTTLAEKVYNNSLVTSHFYTRAWCTVSQVYHRKNLLLEILTCIHSK----E-EDLAAEVRRGLLRTRYLIVLDDLWDTEA--WNELEASFPR-NGSRVIVTSRKSDVDPIDE--EG-PHFLRPLTPDESWDLLNMKLFPGND-LP--PELCDLQMKIVKMCQGLPLTIVILAGILANEDQHG--WKELVDGLSSRVSQ---------AAIELSYKNLPDNLKPCFLYFGAFPEDHEHSSEKLIWLWGAEAFTQ-KQFKSAEDVANDFLMDLIHRSLVIVSKRS-IGGVKACRVHDLLHEFCVTKGKEENFRNL-----RR
>XP_027065091.1
------NKPII-N-DVVGLEYEAASIINRLTRG-SLQLQIVSIVGMPGLGKTTLARKVYNSSSVMSYFYKRAWCTVSQVYHKRNLLLEILSCIESK----K-EDLAHEVKRRLLRNKYLIVLDDVWDIEA--FNGLEASFPG-NGSRVILTSRRQDVAPQDK--QE-PHSLRQLTPDESWDLLKAKLYPGQD-LA--PELCEIRQKVVEMCQGLPLTVVILAGILSSMDRHD--WKEVVEGLSSRVSQ---------ATLELSYKHLPDNLKACFLYFGAFPEDYEHNTKRLISLWVAEGFVQ-KQLKRSEDVANDYLMELISRSLVIVSKRS-IDGVKACRIHDLLYEFCVTKAKGEKLCYL-----RR
>XP_027065092.1
------NKPII-N-DVVGLEYEAASIINRLTRG-SLQLQIVSIVGMPGLGKTTLARKVYNSSSVMSYFYKRAWCTVSQVYHKRNLLLEILSCIESK----K-EDLAHEVKRRLLRNKYLIVLDDVWDIEA--FNGLEASFPG-NGSRVILTSRRQDVAPQDK--QE-PHSLRQLTPDESWDLLKAKLYPGQD-LA--PELCEIRQKVVEMCQGLPLTVVILAGILSSMDRHD--WKEVVEGLSSRVSQ---------ATLELSYKHLPDNLKACFLYFGAFPEDYEHNTKRLISLWVAEGFVQ-KQLKRSEDVANDYLMELISRSLVIVSKRS-IDGVKACRIHDLLYEFCVTKAKGEKLCYL-----RR
>XP_027065367.1
------TSSLVDEEFVVGREKDKEDIIQMLL-MTESRVSVIPLVGMGGIGKTTLAQVVYNDDRILKNFEYRIWISVSINFLIR-ISKSVVESLT-G----DLDPIQSKLQNLLFGRKFLLVLDDYWTEKYGDWDALCSPLRVGQGSKVIVTTRSTIVSL-GT-----AYSVQSLNDEVCWELVKQRAFSKDR------NLEEIGRKIATKCKGLPLAAKSLGGILRFDEE---GWNAVLNSMWE-LPS-------IFSALILSYHFLPT-LRKCF-YCSIFPPNHEFEMEELVLLWVGEGFI-QPGEMRLEDIGNDFFSELIWRSFFQS-HNL--HNQSIYKMHELIHCMA--QLSANT-NN------AR
>XP_027065368.1
------TSSLVDEEFVVGREKDKEDIIQMLL-MTESRVSVIPLVGMGGIGKTTLAQVVYNDDRILKNFEYRIWISVSINFLIR-ISKSVVESLT-G----DLDPIQSKLQNLLFGRKFLLVLDDYWTEKYGDWDALCSPLRVGQGSKVIVTTRSTIVSL-GT-----AYSVQSLNDEVCWELVKQRAFSKDR------NLEEIGRKIATKCKGLPLAAKSLGGILRFDEE---GWNAVLNSMWE-LPS-------IFSALILSYHFLPT-LRKCF-YCSIFPPNHEFEMEELVLLWVGEGFI-QPGEMRLEDIGNDFFSELIWRSFFQS-HNL--HNQSIYKMHELIHCMA--QLSANT-NN------AR
>XP_027065369.1
------TSSLVDEEFVVGREKDKEDIIQMLL-MTESRVSVIPLVGMGGIGKTTLAQVVYNDDRILKNFEYRIWISVSINFLIR-ISKSVVESLT-G----DLDPIQSKLQNLLFGRKFLLVLDDYWTEKYGDWDALCSPLRVGQGSKVIVTTRSTIVSL-GT-----AYSVQSLNDEVCWELVKQRAFSKDR------NLEEIGRKIATKCKGLPLAAKSLGGILRFDEE---GWNAVLNSMWE-LPS-------IFSALILSYHFLPT-LRKCF-YCSIFPPNHEFEMEELVLLWVGEGFI-QPGEMRLEDIGNDFFSELIWRSFFQS-HNL--HNQSIYKMHELIHCMA--QLSANT-NN------AR
>XP_027065370.1
------TSSLVDEEFVVGREKDKEDIIQMLL-MTESRVSVIPLVGMGGIGKTTLAQVVYNDDRILKNFEYRIWISVSINFLIR-ISKSVVESLT-G----DLDPIQSKLQNLLFGRKFLLVLDDYWTEKYGDWDALCSPLRVGQGSKVIVTTRSTIVSL-GT-----AYSVQSLNDEVCWELVKQRAFSKDR------NLEEIGRKIATKCKGLPLAAKSLGGILRFDEE---GWNAVLNSMWE-LPS-------IFSALILSYHFLPT-LRKCF-YCSIFPPNHEFEMEELVLLWVGEGFI-QPGEMRLEDIGNDFFSELIWRSFFQS-HNL--HNQSIYKMHELIHCMA--QLSANT-NN------AR
>XP_027065371.1
------TSSLVDEEFVVGREKDKEDIIQMLL-MTESRVSVIPLVGMGGIGKTTLAQVVYNDDRILKNFEYRIWISVSINFLIR-ISKSVVESLT-G----DLDPIQSKLQNLLFGRKFLLVLDDYWTEKYGDWDALCSPLRVGQGSKVIVTTRSTIVSL-GT-----AYSVQSLNDEVCWELVKQRAFSKDR------NLEEIGRKIATKCKGLPLAAKSLGGILRFDEE---GWNAVLNSMWE-LPS-------IFSALILSYHFLPT-LRKCF-YCSIFPPNHEFEMEELVLLWVGEGFI-QPGEMRLEDIGNDFFSELIWRSFFQS-HNL--HNQSIYKMHELIHCMA--QLSANT-NN------AR
>XP_027065372.1
------TSSLVDEEFVVGREKDKEDIIQMLL-MTESRVSVIPLVGMGGIGKTTLAQVVYNDDRILKNFEYRIWISVSINFLIR-ISKSVVESLT-G----DLDPIQSKLQNLLFGRKFLLVLDDYWTEKYGDWDALCSPLRVGQGSKVIVTTRSTIVSL-GT-----AYSVQSLNDEVCWELVKQRAFSKDR------NLEEIGRKIATKCKGLPLAAKSLGGILRFDEE---GWNAVLNSMWE-LPS-------IFSALILSYHFLPT-LRKCF-YCSIFPPNHEFEMEELVLLWVGEGFI-QPGEMRLEDIGNDFFSELIWRSFFQS-HNL--HNQSIYKMHELIHCMA--QLSANT-NN------AR
>XP_027065389.1
--------PAIG--ELMLVQELLKEVNT------------IGIYGIGGIGKTTLLKSINNGFTLEHDF-VVIWAVVSKELVVEKIQQAIL-GL-----ENQQELRTSRIYSVM--RKFLLLLDDVW-------EGFEIGVPSRNGCKVIFTTRSMDVCMDAN--CK--LKVEFLNERQSWQLFHEKV--GRQ------VISAYADTIVRKCGGLPLALVTIGRAMAN------EWKYAIEVLNKPLR--------VFTLLKFSYDNLENDLRLCFLYCSLFPEDYPIEKEQIIEYWAGEGFLGSA-D----VIGHAIIGSLKVACFLETQ----------VKMHDVVRSFALWSGGG-KIEN---EAAQR
>XP_027065390.1
--------PAIG--ELMLVQELLKEVNT------------IGIYGIGGIGKTTLLKSINNGFTLEHDF-VVIWAVVSKELVVEKIQQAIL-GL-----ENQQELRTSRIYSVM--RKFLLLLDDVW-------EGFEIGVPSRNGCKVIFTTRSMDVCMDAN--CK--LKVEFLNERQSWQLFHEKV--GRQ------VISAYADTIVRKCGGLPLALVTIGRAMAN------EWKYAIEVLNKPLR--------VFTLLKFSYDNLENDLRLCFLYCSLFPEDYPIEKEQIIEYWAGEGFLGSA-D----VIGHAIIGSLKVACFLETQ----------VKMHDVVRSFALWSGGG-KIEN---EAAQR
>XP_027065391.1
--------PAIG--ELMLVQELLKEVNT------------IGIYGIGGIGKTTLLKSINNGFTLEHDF-VVIWAVVSKELVVEKIQQAIL-GL-----ENQQELRTSRIYSVM--RKFLLLLDDVW-------EGFEIGVPSRNGCKVIFTTRSMDVCMDAN--CK--LKVEFLNERQSWQLFHEKV--GRQ------VISAYADTIVRKCGGLPLALVTIGRAMAN------EWKYAIEVLNKPLR------------------------------------DYPIEKEQIIEYWAGEGFLGSA-D----VIGHAIIGSLKVACFLETQ----------VKMHDVVRSFALWSGGG-KIEN---EAAQR
>XP_027065532.1
-----STSSLVDEGFVVGREKDKDEIVKMLL-TANARVSVIPLVGMGGIGKTTLAQIVYNDNRVVKNFDLRVWISVSVNFVIG-ITKSIIESLT-G----DLDPIQCKLQSLLSGRKFLLVLDDYWTEKYGDWDSLTCPFRVGRGSKVVVTTRSSVVAL-GT-----AYHLKVLNDKDCWELMKQRAFSKDE------NMEEMGRKIAKKCRGLPLAAQSLGGMLHFDEE---EWECILNSLWD-LPN-------IFSSLLISYHFLPS-LKKCF-YCSIFPRNHEFERDKLVLLWMAEGFI-QPGGKRLEDVGSDYFNELIWRSFLQS-HNL--YNQSMYKMHDLVHGMA--RLSANT-AN------AR
>XP_027065533.1
-----STSSLVDEGFVVGREKDKDEIVKMLL-TANARVSVIPLVGMGGIGKTTLAQIVYNDNRVVKNFDLRVWISVSVNFVIG-ITKSIIESLT-G----DLDPIQCKLQSLLSGRKFLLVLDDYWTEKYGDWDSLTCPFRVGRGSKVVVTTRSSVVAL-GT-----AYHLKVLNDKDCWELMKQRAFSKDE------NMEEMGRKIAKKCRGLPLAAQSLGGMLHFDEE---EWECILNSLWD-LPN-------IFSSLLISYHFLPS-LKKCF-YCSIFPRNHEFERDKLVLLWMAEGFI-QPGGKRLEDVGSDYFNELIWRSFLQS-HNL--YNQSMYKMHDLVHGMA--RLSANT-AN------AR
>XP_027065757.1
PAYFFQPPALSQASSVCGRQNDKDRIVEALL-E-WSELSILPIVGVGGIGKSTLVKLVYNDERVVKHFQLRIWVNLSP-FVRK-VVERIIQSAT------PFRNYEK-VGDILRKKVYLLVLDGVWNEYEGKWNQLKDFLVAGKGSKIVVMTRDESVAI-GT-----IYCVERLANDDCLSLFLKMAFEGQE------NLVRIGADIVQKCEGVPLGVILLGSSLRGREI---EWTGIRDHVW--DSG-------MFPVLKLSYEKLPS-LKACL-YCSIFPKGCEIEIDKLIQLWISQGLIHTSHFEEPEEIGLEYFNQLSFKSFFQIEEGLF------CKMNDTVHDFL--LSAGSE-EE------VK
>XP_027065863.1
-----RDPSWIQPSNVIGRNHEKDVMVRHLM-QNNSELSVISVVGIGGLGKTTLAKLVYNDERIIEHFQLRIWLSVSQ-FRSK-LAASIVSCAT-N----AFNQVITCLQDSLREKRFLLILDDVWNADRPNWVEFRSWLCVGGGSKVIVTTRNEYVAM-ES-----THKLNSLPDNDCLSLFVKWAFKGQK------NLVKIGEDIVKKCKGVPLAVRTLGCMLFMDER---KWLSVRDDIWL-LKD-------ILPALRLSYNQLPC-LKQCF-YCSMFPKGQDIASIMLIQLWMAQGLIQSCKNEELEDMGARYVKELCSRSLLEVEAGSF-------KMHDLVHDLA--VSAQNE-EK------MR
>XP_027066370.1
---------LIGEGKFVGFSEQTEGLVSQMKKKEAKQTSLVAICGMPGVGKTFLAEQIADQVKFEKLFDEVAKANLSQI-NTRTVLAEQL-KIS------DRVR-AERMYTRLSNKRILVILDDVQ-------EEFKLGIP---GLKVLLTSRLSHVCMGAE--------IGALPKEEARHLFKEVVIS-DD-----STLSDVSNQVADECKGLPLAIIVVAKAFKSTTPES--WNIALRQLKKTMRGV----QDVFSSIKWSYDHLESVAKSLLLLCSLFPEDYSIPLECLVRY--GKGLQLFQ-RETLDH----LINELKKYYLLV--EK--DS----VKLHNVVRDVCLSASKGEVF--------ER
>XP_027066487.1
----RRTYSHVVEDDFVGLEDDVEMLVKHLLRGSDQHFRVVSICGMGGLGKTTLARKVYNHPELRRCFDGLAWVCVSQKWQKEDILQRILLSL------RD-EELVRQLFQILQNKKCLVVLDDIWATEP--WECIKQAFPRNDGSKILVTSRNKDVALHIDP---FHHQPRFLSEDESWQLLQRKALRGR-GEH---KLENLGKEMVKACGGLPLAVIVLSGTLATKKDLN-EWATVNRNIKAHLGNLIK-EEGLHKILALSYNDLPYKLKPCFLYLSRYEEDSDIGTEKLYQLWIAEGIISTKGEESMMDVAERYLGELVTRCMVQVMLSSVGRSFASCRLHDLMRDLSLLKAKEENF-----SQVYR
>XP_027066488.1
----RRTYSHVVEDDFVGLEDDVEMLVKHLLRGSDQHFRVVSICGMGGLGKTTLARKVYNHPELRRCFDGLAWVCVSQKWQKEDILQRILLSL------RD-EELVRQLFQILQNKKCLVVLDDIWATEP--WECIKQAFPRNDGSKILVTSRNKDVALHIDP---FHHQPRFLSEDESWQLLQRKALRGR-GEH---KLENLGKEMVKACGGLPLAVIVLSGTLATKKDLN-EWATVNRNIKAHLGNLIK-EEGLHKILALSYNDLPYKLKPCFLYLSRYEEDSDIGTEKLYQLWIAEGIISTKGEESMMDVAERYLGELVTRCMVQVMLSSVGRSFASCRLHDLMRDLSLLKAKEENF-----SQVYR
>XP_027066621.1
-----CSVSLVDESGVYGRDDDKEKMIKMLL-CDDRGNTVIPIVGMGGVGKTTVAQLVCNDKRVKAHFDVIAWVCVSEEHVIK-ITKSLLEGLG------TLSSLQVKLQQSLIGKKFLFVLDDVWNSSYNDWEMLKSPFSSGQGSKIIVTTRDERVAI-RN-----IHFLDLISDEDCWSLFETHAFREDM------ELEVIGKEIVKKCKGLPLAAKVAGGLLGSTLK---EWEDIFNSEWC-QSD-------ILPALRLSYIHMPS-LKRCF-YCALFHKDYKFKKEELILLWMANDLLEHPNTKRIEDVGDEYFCELRQRAFFQ-------SSDDSFYMHDLINDLA--NSSGKY-NK------VR
>XP_027066650.1
----------I-D-EVVGFDDEAETIIDRLTRG-PEQLQIVSIIGMPGQGKTTLAKKVYNHPSIRYHFIQCVWCCVSQEYRYRNALLEMLSNV-------D-EELANRLRKCLIGRSYLIVMDDIWDIRA--WNELKGSFPN-NGSRILFTSRIHKLSWQDDF-----HTLRPFHEREGWELLKQKTFHKDE--C--QDLVEVGMEIARKCKGLPLSIVLVAGILAKNSLYW--WKKIARSLSSS--DG--------DILELSYRHIPDHLKPCFLYFGAFAEGQNIRARKMTLLWISEGFIR-TDQRRLEDVAMEYLMDLVNHSLVIVSESS-DGGVNRCQVHNLLREFCMAKAKEENFSNGCDVDMHR
>XP_027066682.1
-----QTDSVAVP--MTGRADDESKIVKMLL-SPSEKVSCLPITGMGGLGKTTLAKSIYNNHQIDGHFQKKLWVCVSKKVVVE-LFKLILVQLT-G----DRNVIVEKIQNQLEGKRYFLVLDDVWDDNQALWDDFFTTLKNPDGSWCLVTTRIGQLAV-LKMDDE-AYALGRLPDDLCWSILKEKVV--GE-----DELKAIKERVIKRCDGLPLAASVIGGLLSLK-E---EWQSILENL---LSD-------VRQILKFSFDNLPLPVKKCF-YCSIFPEDAEMEGDVLIELWMAEGFLHAGNK-TMEEIGEYYLEILLQSSLLEI-----------------------------------------
>XP_027067303.1
----RRSFLYADESEIVGLEQDSDNLETRLVDTDLE-NGVISIVGMPGIGKTTLGKEIYRR--VRHHFDCSAQVYVSQEPSIRELLLDIARQV------FE-DPIEANLGEYLRGKRFLVFLDDVWNTRT--WDCLKLGFPPMSGSRIIITSRNTGVGRYIGGES-SLHLLQPLTPENSWKLFSKMVMTS-R-----VDLQGIGKKIVEKCGGIPLAIVVTAGMLRERERTVHAWNGVLKSMSQDDR--------LSKVLTMSYKDLPSALKPCFLYFGLFPEDHEIPAFQLINMWAAEKFIIASGEQDVEDVAEDYLNNLVARNLIQVASRRFDGRIRSCRIHDLLHNLSISIAKQTNFTDSSSSRGRR
>XP_027067403.1
----RRTYSHVVEDDFVGLEDDVEMLVKHLLRGSDQHFRVVSICGMGGLGKTTLARKVYNHPELRRCFDGLAWVCVSQKWQKEDILQRILLSL------RD-EELVRQLFQILQNKKCLVVLDDIWATEP--WECIKQAFPRNDGSKILVTSRNKDVALHIDP---FHHEPRFLSEDESWQLLQRKALRGR-GEH---KLKNLGKEMVKACGGLPLAVIVLSGTLATKKDLN-EWATVNRNIKAHLGNLIK-EEGLHKILALSYNDLPYKLKPCFLYLSRYEEDSDIDTEALYQLWIAEGIISTKGEESMMDVAERYLGELVTRCMVQVMLSSVGRSFASCRLHDLMRDLSLLKAKEENF-----SQVYR
>XP_027067404.1
------------------------MLVKHLLRGSDQRFRVVSICGMGGLGKTTLAQKVYNHPKVRRCFDGIAWVYVSQTWQKEDILQRILLSL------RD-EELVRQLFQIQQNKKCLVVLDDIWATEP--WECIKQAFPRNDGSKILVTSRNKDVALHIDP---FHHQPRFSSDSESWQLLQRKALRGR-GEH---KLENLGKEMVKACGGLPLAVIVLSGTLATKKDLN-EWATVNRNIKAHLGNLIN-EEGLHKILALSYNDLPYKLKPCFLYLSRYEEDSDIETEALYQLWIAEGIISTKGEESMMDVAERYLGELVTRCMVQVMLSSIGRSFASCRLHDLMRDLSLVKAKEENF-----SQVYR
>XP_027067405.1
----RDDALLVEEAKLVGIEQPKKHLISQLLKGDDCQLKVVSVVGMAGLGKTTLVKKVHEDPDVISHFPVRAWVTVSQTCDFQDLLKDLIRQLCKE---TA-E-LKEFIKNFLQAGRYAIVFDDVWDVEF--WNTIKFALPSR-GNRVMLTTRKADVAS-ASCIESLVYKMEPLSIEDSWTLFCNKIFNGD--NC--GHLMDAAKGILDKCAGLPLAIIAISGLLALKDVNRIEWEKVRRSLGGELEK-----LDVKKILCLSYNDLSWQLKTCLLYTSVFPDDYKIQGVRLINLWIAERFVEWREGMNIEDIAWGYLSELVNRSIIQVTRVFYEGIPRHCQIHDLWREIIISKSREQNMTRWPSEKVRR
>XP_027067517.1
---------HLRERQFVGFSESTESLITRMMKREAKQRSLLAICGMAGVGKTFLLEQIADQVKSEKLFDGIAFASISQN-DMRNVLAEQL-TLL-----SGRAR-TEQIYTRLTNKRNLVMLDDIW-------EELRLGIP--SGLKVVLTSRFSHVCMEAE--------INALPKEEAWHLFKEVAIS-DD-----SALSDVAKQVAEECKGLPLAIVVVARAFRTTTPES--WKLALGQLKKTMRRV----QDVFSRIEWSYDRLKSVAKSLLLFCSLFPEDYSIPVECLVRY--GKGLKMFQ-RETLDD----SISDLKSCYLLL--GE--DH----VKLHDVVRDVCLKASEGEVF--------EG
>XP_027067518.1
---------LLSEGQFVGFSESTEGLPTLMTKKEVEQTNLIMICGMAGVGKTTLVNQIADQVKYGKLFYKVAMLTMSKN-SMRNALAEQL-QIP------DGARFGQTIYNRLSG-RVLVILDEIW-------KEFKLGIP----IKVIVTSQSPCVCMGAK--------INALPEEEACYLFKAVAIS-DD-----SVLSDVAKQFAEECKGIPLALVVVARGLRTKTLKS--WELALGQLQKTFRGE----KDVYSIVEWSYDNLEKVAKSLLLLCSLFPEDYSIPVECLVRY--GKGLELFN-RDTLDD----LVNDLRSYHLLL--EE--DH----VKLHDVMRETCLKASKGEVF--------ER
>XP_027067519.1
---------LLAEGNFVGFSESTEGLVSRMTKKEANQTSLVAICGMAGVGKTTLVNQIADQVKFEKLFDDV--ATVSQS-DMRNVLAEQL-TIS------NCLR-AERMYKRLTNKRTLVILDDIW-------KEF------------------------------------------------------------------------------------------------------------------------------------------------------------------------------------------------------------------------------------------
>XP_027067575.1
----RRTYSHVVEDDFVGLEGDVEMLVKHLVRGSDKCFSVVSICGMGGLGKTTLARKVYNHPQVRRCFDDFAWICVSQTWQKEDVLQRILLRL------KD-EELVRNLFQIQQNKKYLIVLDDIWSTDA--WECIKHAFSRKTGSKILVTSRNRNVVLHIGP---FHHQLRLLSYTESWQLFQRKALWDR-GEH---KLENLGKEMVKACGGLPLAVIILVGTLATKQNLK-EWESVNNNVRAYLGSIM--EEGLHKILALSYNDLPYKLKPCFLYLSRYK----------------------------------------------------------------------------------------
>XP_027067723.1
--LARANT-SKLD-EVVGFKDVAETILDKLRGG-SARRDIVTIVGMAGQGKTTLAKKIYNDPLIQYDFHISAWCCISQVYKKRKLLLDILSHIVA-----D-EDLGERLWKCLKGHKYLIVIDDIWDSKA--WYDIERFFPN-NGSRIMFTSRIHDVALQVK--SN-PLHLRPLSNEESWELLEKKLL-EKG-DC--SHLSEVGEHIVKLCKGLPLAIVVIAGLLTRHNKIN--WKQISEHLGSRAS----------DILELSYMHLPDHLKTCFLYFGALPEDKVISAQKLIKLWIAEGFVR-RGIKRLEDVAKEYFMDLVRRSLVIVTGSS-TGGIKTCYIHDLFRDLCLAKAKEEHF--PVNYDQYR
>XP_027068086.1
------AVAAY-N-ELVPLDDEVKTITDGLTRG-SRQLDVVPIVGMPGLGKTTLANIVYNSPS-------------------------------------E-HDLAVKLKQVLLRNKYLLVLDDLWDAKA--WNLLERSLPA-NGSRILITSRLQNLSLQFK--SK-VHHLRRLTDEESWNLLQKKLFGKKG--C--PRLSGVASQIAKSCRGLPLTVVLVAGILANTAEDC--WKEVTKSLTSSVLY---------KTLELSYTHLPDDLKPCILYFGAFQEDKNVPVRRLFWLWISEGFVR-KEGMRLEDVADDYLKDLVDRSLVIVSERI-KGGAKACRVHDLVHEFCVKKAQEENFSNP-----LR
>XP_027068161.1
---------LLGEGNFVGFSESTEGLVSRMTKKEAKQTSLMAICGMGGIGKTTLVKQIADQVKFEKLFDEVAMAIVSQS-DMRIVLAEQL-KIT------DRAR-AERLCTILTGKRILVILDDIW-------KEFELGIP---GLKVILTSRSSDVCMGAE--------IHALRKEEAWHLFKEVAIS-DD-----SALSGVAKQVAEECKGLPLAIVVVARALKG-TPES--WDRALRQLKETIRGD----EDVFSRIKFSYDYLKSAAKSLLLLCSLFPEDYSIPIECLVRY--GKGLELFP-RRRLDD----LIGHLKSSYLLL--KE--DS----VKLHDVVRDVCLSASKDEEF--------EK
>XP_027068162.1
---------LLGEGNFVGFSESTEGLVSRMTKKEAKQTSLMAICGMGGIGKTTLVKQIADQVKFEKLFDEVAMAIVSQS-DMRIVLAEQL-KIT------DRAR-AERLCTILTGKRILVILDDIW-------KEFELGIP---GLKVILTSRSSDVCMGAE--------IHALRKEEAWHLFKEVAIS-DD-----SALSGVAKQVAEECKGLPLAIVVVARALKG-TPES--WDRALRQLKETIRGD----EDVFSRIKFSYDYLKSAAKSLLLLCSLFPEDYSIPIECLVRY--GKGLELFP-RRRLDD----LIGHLKSSYLLL--KE--DS----VKLHDVVRDVCLSASKDEEF--------EK
>XP_027068163.1
---------LLGEGNFVGFSESTEGLVSRMTKKEAKQTSLMAICGMGGIGKTTLVKQIADQVKFEKLFDEVAMAIVSQS-DMRIVLAEQL-KIT------DRAR-AERLCTILTGKRILVILDDIW-------KEFELGIP---GLKVILTSRSSDVCMGAE--------IHALRKEEAWHLFKEVAIS-DD-----SALSGVAKQVAEECKGLPLAIVVVARALKG-TPES--WDRALRQLKETIRGD----EDVFSRIKFSYDYLKSAAKSLLLLCSLFPEDYSIPIECLVRY--GKGLELFP-RRRLDD----LIGHLKSSYLLL--KE--DS----VKLHDVVRDVCLSASKDEEF--------EK
>XP_027068164.1
---------LLGEGNFVGFSESTEGLVSRMTKKEAKQTSLMAICGMGGIGKTTLVKQIADQVKFEKLFDEVAMAIVSQS-DMRIVLAEQL-KIT------DRAR-AERLCTILTGKRILVILDDIW-------KEFELGIP---GLKVILTSRSSDVCMGAE--------IHALRKEEAWHLFKEVAIS-DD-----SALSGVAKQVAEECKGLPLAIVVVARALKG-TPES--WDRALRQLKETIRGD----EDVFSRIKFSYDYLKSAAKSLLLLCSLFPEDYSIPIECLVRY--GKGLELFP-RRRLDD----LIGHLKSSYLLL--KE--DS----VKLHDVVRDVCLSASKDEEF--------EK
>XP_027068165.1
---------LLGEGNFVGFSESTEGLVSRMTKKEAKQTSLMAICGMGGIGKTTLVKQIADQVKFEKLFDEVAMAIVSQS-DMRIVLAEQL-KIT------DRAR-AERLCTILTGKRILVILDDIW-------KEFELGIP---GLKVILTSRSSDVCMGAE--------IHALRKEEAWHLFKEVAIS-DD-----SALSGVAKQVAEECKGLPLAIVVVARALKG-TPES--WDRALRQLKETIRGD----EDVFSRIKFSYDYLKSAAKSLLLLCSLFPEDYSIPIECLVRY--GKGLELFP-RRRLDD----LIGHLKSSYLLL--KE--DS----VKLHDVVRDVCLSASKDEEF--------EK
>XP_027068166.1
---------LLEEGQFVGLSESTESLVSRMTKKEAKQTNLIAICGMAGVGKTTLVKQIADQVKFEKLFDEVAMATVSQS-DMRNVLAEQL-TIS------DLPR-AERLYTRLIGKRTLVILDDIW-------KEFKLGIP---GLKVILTSRLFDVCMGAE--------INMLPEEEAWHLFKEKAIS-ND-----FILNDVAKQVAGECKGLPLAIVVVARALRS-TLES--WNRALRQLRKRMGEV----QDLFSRIEWSYNRLETAMKYLLLLCSLFPEDHSIPIDCLVRY--VKGLQQFQ-TETFDD----LVDQLRNSYLLL--GE--DH----VKLHDVVREVCLSASKAEEF--------EK
>XP_027068167.1
---------LLEEGQFVGLSESTESLVSRMTKKEAKQTNLIAICGMAGVGKTTLVKQIADQVKFEKLFDEVAMATVSQS-DMRNVLAEQL-TIS------DLPR-AERLYTRLIGKRTLVILDDIW-------KEFKLGIP---GLKVILTSRLFDVCMGAE--------INMLPEEEAWHLFKEKAIS-ND-----FILNDVAKQVAGECKGLPLAIVVVARALRS-TLES--WNRALRQLRKRMGEV----QDLFSRIEWSYNRLETAMKYLLLLCSLFPEDHSIPIDCLVRY--VKGLQQFQ-TETFDD----LVDQLRNSYLLL--GE--DH----VKLHDVVREVCLSASKAEEF--------EK
>XP_027068168.1
---------LLGEEQFVGFSESTEGLVSRMTKKEAKQTSLMAICGMGGVGKTTLVKQIADQVKFEKLFDEVAMATVSQS-DMRNVLAEQL-TIS------DLPR-AERLYTRLIGKRTLVILDDIW-------KEFKLGIP---GLKVILTSRLFDVCMGAE--------INMLPEEEAWHLFKEKAIS-ND-----FILNDVAKQVAGECKGLPLAIVVVARALRS-TLES--WNRALRQLRKRMGEV----QDLFSRIEWSYNRLETAMKYLLLLCSLFPEDHSIPIDCLVRY--VKGLQQFQ-TETFDD----LVDQLRNSYLLL--GE--DH----VKLHDVVREVCLSASKAEEF--------EK
>XP_027068169.1
---------LLGEEQFVGFSESTEGLVSRMTKKEAKQTSLMAICGMGGVGKTTLVKQIADQVKFEKLFDEVAMATVSQS-DMRNVLAEQL-TIS------DLPR-AERLYTRLIGKRTLVILDDIW-------KEFKLGIP---GLKVILTSRLFDVCMGAE--------INMLPEEEAWHLFKEKAIS-ND-----FILNDVAKQVAGECKGLPLAIVVVARALRS-TLES--WNRALRQLRKRMGEV----QDLFSRIEWSYNRLETAMKYLLLLCSLFPEDHSIPIDCLVRY--VKGLQQFQ-TETFDD----LVDQLRNSYLLL--GE--DH----VKLHDVVREVCLSASKAEEF--------EK
>XP_027068170.1
---------LLGEEQFVGFSESTEGLVSRMTKKEAKQTSLMAICGMGGVGKTTLVKQIADQVKFEKLFDEVAMATVSQS-DMRNVLAEQL-TIS------DLPR-AERLYTRLIGKRTLVILDDIW-------KEFKLGIP---GLKVILTSRLFDVCMGAE--------INMLPEEEAWHLFKEKAIS-ND-----FILNDVAKQVAGECKGLPLAIVVVARALRS-TLES--WNRALRQLRKRMGEV----QDLFSRIEWSYNRLETAMKYLLLLCSLFPEDHSIPIDCLVRY--VKGLQQFQ-TETFDD----LVDQLRNSYLLL--GE--DH----VKLHDVVREVCLSASKAEEF--------EK
>XP_027068171.1
---------LLGEEQFVGFSESTEGLVSRMTKKEAKQTSLMAICGMGGVGKTTLVKQIADQVKFEKLFDEVAMATVSQS-DMRNVLAEQL-TIS------DLPR-AERLYTRLIGKRTLVILDDIW-------KEFKLGIP---GLKVILTSRLFDVCMGAE--------INMLPEEEAWHLFKEKAIS-ND-----FILNDVAKQVAGECKGLPLAIVVVARALRS-TLES--WNRALRQLRKRMGEV----QDLFSRIEWSYNRLETAMKYLLLLCSLFPEDHSIPIDCLVRY--VKGLQQFQ-TETFDD----LVDQLRNSYLLL--GE--DH----VKLHDVVREVCLSASKAEEF--------EK
>XP_027068172.1
---------LLGEEQFVGFSESTEGLVSRMTKKEAKQTSLMAICGMGGVGKTTLVKQIADQVKFEKLFDEVAMATVSQS-DMRNVLAEQL-TIS------DLPR-AERLYTRLIGKRTLVILDDIW-------KEFKLGIP---GLKVILTSRLFDVCMGAE--------INMLPEEEAWHLFKEKAIS-ND-----FILNDVAKQVAGECKGLPLAIVVVARALRS-TLES--WNRALRQLRKRMGEV----QDLFSRIEWSYNRLETAMKYLLLLCSLFPEDHSIPIDCLVRY--VKGLQQFQ-TETFDD----LVDQLRNSYLLL--GE--DH----VKLHDVVREVCLSASKAEEF--------EK
>XP_027068174.1
---------LLGEEQFVGFSESTEGLVSRMTKKEAKQTSLMAICGMGGVGKTTLVKQIADQVKFEKLFDEVAMATVSQS-DMRNVLAEQL-TIS------DLPR-AERLYTRLIGKRTLVILDDIW-------KEFKLGIP---GLKVILTSRLFDVCMGAE--------INMLPEEEAWHLFKEKAIS-ND-----FILNDVAKQVAGECKGLPLAIVVVARALRS-TLES--WNRALRQLRKRMGEV----QDLFSRIEWSYNRLETAMKYLLLLCSLFPEDHSIPIDCLVRY--VKGLQQFQ-TETFDD----LVDQLRNSYLLL--GE--DH----VKLHDVVREVCLSASKAEEF--------EK
>XP_027068175.1
---------LLGEEQFVGFSESTEGLVSRMTKKEAKQTSLMAICGMGGVGKTTLVKQIADQVKFEKLFDEVAMATVSQS-DMRNVLAEQL-TIS------DLPR-AERLYTRLIGKRTLVILDDIW-------KEFKLGIP---GLKVILTSRLFDVCMGAE--------INMLPEEEAWHLFKEKAIS-ND-----FILNDVAKQVAGECKGLPLAIVVVARALRS-TLES--WNRALRQLRKRMGEV----QDLFSRIEWSYNRLETAMKYLLLLCSLFPEDHSIPIDCLVRY--VKGLQQFQ-TETFDD----LVDQLRNSYLLL--GE--DH----VKLHDVVREVCLSASKAEEF--------EK
>XP_027068395.1
------NTSAI-D-EVVDLSNREDEILNQLTRG-PSKLDIVFVAGMPGLGKTTLARKVYSSRKVMRHFHLRAWCSVSQEYEKRRLLLEILTGIH-G----D-EDLQDKLRKLLLRNKYLVVMDDVWGIGA--WNDLKNSFPA-NGSRILFTSRLHKVASEIK--SP-PLSLSLFSQEESWQLLEKKVFKEEC--C--NELVGVGKDIAYHCQGLPLAVVAAAGILKTKSQNS--WKTIADNLSSQIDAR--------EVLNLSYKHLPEYLKSCFLYLGVLNEDRDVLVSKLIRFWIAEGFIP-E-NKGSEEVAENFLMDLIDRSLVIISKRS-NGKVRACRLHDLVLDFCKSQTEDENFSSPVSFASYR
>XP_027068932.1
--------PLLA--TWKGFEQNLREIWE-VM---DDEIFSIGIYGMGGVGKTTLATHVHNNLKEAK-FGHVCWITVSQEANIHKLQKDIL-PV-----CEDDRKRAAQLFQAL-KRNFVLILDDVW-------THLEVGIP--DGSKLIITSRSLDVCMGCQ--KE--VKVKPLCYQEAWTLFLEKL--GCC------DIEEIAKSMVKNCAGLPLGIITVAGSMKG------EWRDALEELEDPRQ--------VFKILHYSYSRLRDQLKDCFLYCSLYPEDCEIPRDELIASYIRERLVDKR-TRQ-AEQGHALLNKLENACLLEVVKK--DDEAKYVKMHDLMRDMALKKTK--KYSE--KEDLDK
>XP_027069038.1
----RRTYSHVIEDDFVGLEGDVEMLVKHLLRGSDQHFRVVSICGMGGLGKTTLARKVYNHPKVRRCFDGLAWVCVSQKWQKEDILQRILLSL------RD-EELVRQLFQILQNKNCLVVLDDMWSADA--WDCIKQAFPRKNGYKILVTSRNKDVALHIDP---FHHQPRLLSDSESWELLQRKALRHK-TEH---KLENLGKEMVKACGRLPLAVIVLSGTLATKKDLN-EWATVNRNIKAHLGNLTK-EEGLHKILALSYNDLPYKLKPCFLYLSRYEEDSDIETEALYQLWIAEGIISTKGEESMMDVAERYLGELVTRCMVQVMLSSIGRSFASCRLHDLMRDLSLLKAKEENF-----SQVYR
>XP_027069330.1
----RRSFLYADESEIVGLEQDSDNLETRLLDTDLE-NGVISIVGMPGIGKTTLGKEIYRR--VRHHFDCSAQVYVSQEPSIRELLLDIARQV------FE-DPIEANLGEYLRGKRFLVFLDDVWNTRT--WDCLKLGFPPMSGSRIIITSRNTGVGRYIGGES-SLHLLQPLTPENSWKLFSKMVMIS-R-----VDLQGIGKKIVEKCGGIPLAIVVTAGMLRERERTVHAWNGVLKSMSQDDH--------LSKVLATSYKDLPSTLKPCFLYFGLFPEDHEIPAFQLINMWAAEKFIIASGEQDVEDVAEDYLNNLVARNLIQVASRRFDGRIRSCRIHDLLHNLSISIAKQTNFTDSSSSRGRR
>XP_027069488.1
-----STSSLVDEGFVVGREKDKDEIVKMLL-TANARVSVIPLVGMGGIGKTTLAQIVYNDNQVVKNFDLRVWISVSVNFVIG-ITKSIIESLT-G----DLDPIQCKLQSLLSGRKFLLVLDDYWTEKYGDWDSLTCPFRVGRGSKVVVTTRSSVVAL-GT-----AYHLKVLNDKDCWELMKQRAFAKDE------NMEEMGRKIAKKCRGLPLAAQSLGGMLHFDEE---EWECILNSLWD-LPN-------IFSSLLISYHFLPS-LKKCF-YCSIFPRNHEFERDKLVLLWMAEGFI-QPGGKRLEDVGSDYFNELIWRSFLQS-HNL--YNQSMYKMHDLVHGMA--RLSANT-AN------AR
>XP_027069505.1
------------N-KVVRLEDE-ARIIHKLTRG-HKQLGFVSIVGMPGIGKTTLAQNVYNDLSIRCFFHVRAWCTVSQLYQQKDLLLQILSCMDPD----E-DEMEQKLRQRLMKNRYLIVLDDVWSSEV--WNTLERSFPA-NGSKILLTSRLPMVALEIN--VT--HHLQRLTDKESWELLQKKLP-EEE-GY--SAHSDLGMQIAKHCQGLPLTIVTVAGILAKK--DG--WIEIVERLRLSAT----------NVLELSYRHLPEYLKPCFLYFAAFPEDTEIPSWRLMSLWIAEGFVQ-KVIKSLEDVAEEYIYELISRSLVMVSKRS-LGGVRTCRIHDLLHEFCLVKAQKENFRNL-----RR
>XP_027069518.1
------------N-KIVKLDAEVTTVTQKLTRG-PKQLDVVSIVGMAGLGKTTLARNVYNDHSVRRFFHARAWCNVSKIHQQKNLLLQILGCMNSD----Q-DELEEK---------------------------------A-KTNRILLTSRLPKVAFEIN--GK--HHLRGVTDKESWELLQKQIACEEE-GY--LAQSDLGMQMAKHCQGLPLKVVNSSWNSCKA---R--WLERDCRKTEF----HRS---VYGCFRAGYGHLPDYLKPCFLYFGTFLEDQEIPFRRLMSLWIAEGLVE-KDVKSLEDVAQDYVCELIRRSLVMVWKRS-LGGVRICHIHDLLHEFCVVKARKENF----------
>XP_027069562.1
------SIPTV-D-KEVVLQDVEQAMIDRLIKG-PKQLDIISIVGVAGLGKTFLAQRVYRGPRVTSHFHIQAWCCISQTYCKRDLLLQILACID------E-YQLALELWQRLLGQRFLIVLDDVWDIEA--WNALKSSFPN-NGSRILLTSRLTDII------GT-PYHLRTLDETESCELLQKKLAAREG-GY--EEQNLLGWKIAKTCNGMPLSIAIISGILATLDQTG--WEEVAKMVSLTVGQ---------SILELSYEHLPDHLKQCILYFGAFREDSDICVRRLTWLWIAEGFVQ-KESECPDKIAEGYIRALINRSLVMVGQRY-TGEVKTCRIHDLLHVFCVKKAKKENFYNP-----RR
>XP_027069661.1
------GISKT-N-EMVPLSDQIEIVTTLLVRG-SKKLEIVSILGMPGLGKTTLAKKLYNDPSVRCHFHTFAWSTVSQVYNGKNLLLEILVCIVP-----E-VDLVEELYKRLKRNRYLIILDDLWDGEA--WTLMEKSFPA-NGSRILLTSRNHKVALNVG--NK-LHHLRSLTDEESWELLRKKVFHNEE--C--PALHELGVQIAKNCKGLPLIVIIIAGILATREPDG--WEEVAQRLSSYVLE---------DILELSYRNLPDYLQRCLLYFGAFKEDQEIPIWRLKYLWIAEGFVQ-EEMKSLEDVAEEYMIDLIDRSLVMVAKRS-LGKIKTCHIHDLLHEFCVLKAKEENFSNI-----HR
>XP_027069663.1
--------PAIG--ELMLVQELLKEVNT------------IGIYGIGGIGKTTLLKSINNGFTLEHDF-VVIWAVVSKELVVEKIQQAIL-GL-----ENQQELRASRIYSVM--RKFLLLLDDVW-------EGFEIGVPSRNGCKVIFTTRSMDVCMDAN--CK--LKVEFLNERQSWQLFHEKV--GRQ------VISAYADTIVRKCGGLXLALVTIGRAMAN------EWKYAIEVLNKPLR--------VFTLLKFSYDNLENDLRLCFLYCSLFPEDYPIEKEQIIEYWAGEGFLGSA-D----VIGHAIIGSLKVACXLETQ----------VKMHDVVRSFALWSGGG-KIEN---EAAQR
>XP_027069673.1
--------STIN--EVV-LDDETQAIIDQLTR--SMHLDIVSIVGMPGLGKTTLARTVFHDPSIMSHFYIHAWCCISQV-CKKDLLLDIL-CIASTN---E-DDLAEQLYKRLKGRRYVIVLDDVWDIEV--WNLLERSFP--NGSRILLTSRLFEVA------------L----------LI------K-------------------------------TGILGT------GWKEVAERLSS------------------------------------------------------------------------------------------------------------------------------
>XP_027069729.1
PAYFFQSPARSQ---MCGRQNDKDRIVEALL-E-WSELSILPIVGVGGIGKSTLVKLVYNDERVVKHFQLRIWVNLSP-FVRK-VVERIIQSAT------PFRNYEK-VGDILRKKVYLLVLDGVWNEYEGKWNQLKDFLVAGKGSKIVLTTRDESVAI-GT-----IYCVERLANDDCLSLFLKMAFEGQE------NLVRIGADIVQKCEGVPLGVILLGSSLRGREI---EWTDIRDHVW--DSG-------MFPVLKLSYEKLPS-LKACL-YCSIFPKGCEIEIDKLIQLWISQGLIHTSHFEEPEEIGLEYFNQLSFKSFFQIEEGLF------CKMNDTVHDFL--LSAGSE-EE------VK
>XP_027069790.1
-----RDPSWIQPSDVIGRNHEKDVMVRHLM-QNNSELSVISVVGIGGLGKTTLAKLVYNDEMIIKHFQLRIWLSVSQ-FRSK-LAASIVSCAT-N----TFNEVITCLQDSLRGKRFLLILDDVWNEDRPKWLEFRSWLCGGGGSKVIVTTRNEYVAM-ES-----THKLNSLPDNDCLSLFVKWAFRGQK------NLVKIGEDIVKKCKGVPLAIRTLGCMLFMNER---DWLSVRDNIWL-LED-------ILPALRLSYNQLPC-LKQCF-YCSMFPKGQDIASIMLIQLWMAQGLIQSCENEELEDMGTRYVKELCSRSLLEVEAGSF-------KMHDLVHDLA--VSAQNE-EK------MR
>XP_027070033.1
----RDDALLVEEDKLVGIDQPKKHLIYQLVEGDDYQLKVVSVVGMGGLGKTTLVKKVHEDLEVRRHFPVRAWVTVSQTCDFEYLLKDLIRQLHKE---TT-E-LKEIIKDFLQAGRYAIVFDDVWDVEF--WNTIKFALPSC-GNRVMLTTRKADVAT-ASCTESYIHRMGPLSFEDSWTLFCNKIFKGN--SC--GHLMDVAKGILDKCEGLPLAILAISGLLASKDVSRIEWEMVQRSLGGELEK-----LDVKKILSLSYSDLPWHLKTCLLYTSIYPEDHRIGCLRLVNLWIAERFVERREGMNIEDIARGYLTELVNRSLIQVTGVFYEGIPKYCRIHDLLREIIIFKSREQNMTRWPSEKVRR
>XP_027070050.1
----RRTYSHVVEDDFVGLEDDVEMLVKHLLRGSDQHFRVVSICGMGGLGKTTLARKVYNHPEMRRCFDGLAWVCVSQKWQKEDILQRILLSL------RD-EELVRQLFQILQNKKCLVVLDDIWATEP--WECIKQAFPRNDGSKILVTSRNKDVALHIDP---LHHQPRFLSEDESWQLLQRKALRGR-GEH---KLENLGKEMVKACGGLPLAVIVLSGTLATKKDLN-EWATVKRNIKAHLGNLIK-EEGLHKILALSYNDLPYKLKPCFLYLSRYEEDSDIDTETLYQLWIAEGIISTKGEESMMDVAERCLGELVTRCMVQVMLSSVGRSFASCRLHDLMRDLSLLKAKEENF-----SRVYR
>XP_027070090.1
---------LIGEGKFVGFSEQTEGLVSQMKMKEAKQTSLVAICGMPGVGKTFLAEQIADQVKFEKLFDEVAKANLSQI-NTRTVLAEQL-KIS------DRAR-AERMYTRLSNKRILVILDDVQ-------EEFKLGIP---GLKVILTSRLSHVCMGAQ--------IGALPKEEARHLFKEVVIS-DD-----STLSDVSNQVADECKGLPLAIIVVAKAFKSTTPES--WNIALRQLKKTMRGV----QDVFSSIKWSYDHLESVAKSLLLLCSLFPEDYSIPLECLVRY--GKGLQLFQ-RETLDH----LINELKKYYLLV--EK--DS----VKLHNVVRDVCLSASKDDVF--------ER
>XP_027070536.1
------------------------MLVKHLLRGGDQRFRVVSICGMGGLGKTTLAQKVYNHPKVRRCFDGIAWVYVSQTWQKEDILQRILLSL------RD-EELVRQLFQILQNKKCLVVLDDIWATEP--WECIKQAFPRNDGSKILVTSRNKDVALHIDP---FHHQPRFLSEDESWQLLQRKALRGR-GEH---KLENLGKEMVKACGGLPLAVIVLSGTLATKKDLN-EWATVNRNIKAHLGNLIK-EEGLHKILALSYNDLPYKLKPCFLYLSRYEEDSDIGTEKLYQLWIAEGIISTKGEESMMDVAERYLGELVTRCMVQVMLSSAGRSFASCRLHDLMRDLSLVKAKEENF-----SQVYR
>XP_027070897.1
-----QTDSTIVRGDVLGRDEDESEIVKKLL-TESESISVIPITGMGGLGKTTLAKAVYKNEQIVGHFDKKIWVCVAEEVKIEKVFKMILESLT-G----RREVIVQKIQDELKAKRYFLVLDDLWNDQEVLLNDFFSTLANAKGSWCLVTTRLQEVAL-SRINFT-RHELGKLCNDDCWSIIKKWAT--LE-----KELEDMRHQVLRRCDGLPLAAKLIGGLLSKK-E---EWPSILEEL---LNG-------IEQIIKVSFDHLSPVVKKCF-YCSIFHQDTRLEQDRLVELWMAEGFLQPDNERMMEKIGYEYLRILLQTSLLEV--NE--WG-T--KMHDLVHDFA--KSLNRN-NQ------DR
>XP_027070981.1
-----QTDSTIVRGDVLGRDEDESEIVKKLL-TESESISVIPITGMGGLGKTTLAKAVYKNEQIVGHFDKKIWVCVAEEVKIEKVFKMILESLT-G----RREVIVQKIQDELKAKRYFLVLDDLWNDQEVLLNDFFSTLANAKGSWCLVTTRLQEVAL-SRINFT-RHELGKLCNDDCWSIIKKWAT--LE-----KELEDMRHQVLRRCDGLPLAAKLIGGLLSKK-E---EWPSILEEL---LNG-------IEQIIKVSFDHLSPVVKKCF-YCSIFHQDTRLEQDRLVELWMAEGFLQPDNERMMEKIGYEYLRILLQTSLLEV--NE--WG-T--KMHDLVHDFA--KSLNRN-NQ------DR
>XP_027071063.1
-----QTDSTIVRGDVLGRDEDESEIVKKLL-TESESISVIPITGMGGLGKTTLAKAVYKNEQIVGHFDKKIWVCVAEEVKIEKVFKMILESLT-G----RREVIVQKIQDELKAKRYFLVLDDLWNDQEVLLNDFFSTLANAKGSWCLVTTRLQEVAL-SRINFT-RHELGKLCNDDCWSIIKKWAT--LE-----KELEDMRHQVLRRCDGLPLAAKLIGGLLSKK-E---EWPSILEEL---LNG-------IEQIIKVSFDHLSPVVKKCF-YCSIFHQDTRLEQDRLVELWMAEGFLQPDNERMMEKIGYEYLRILLQTSLLEV--NE--WG-T--KMHDLVHDFA--KSLNRN-NQ------DR
>XP_027071145.1
-----QTDSTIVRGDVLGRDEDESEIVKKLL-TESESISVIPITGMGGLGKTTLAKAVYKNEQIVGHFDKKIWVCVAEEVKIEKVFKMILESLT-G----RREVIVQKIQDELKAKRYFLVLDDLWNDQEVLLNDFFSTLANAKGSWCLVTTRLQEVAL-SRINFT-RHELGKLCNDDCWSIIKKWAT--LE-----KELEDMRHQVLRRCDGLPLAAKLIGGLLSKK-E---EWPSILEEL---LNG-------IEQIIKVSFDHLSPVVKKCF-YCSIFHQDTRLEQDRLVELWMAEGFLQPDNERMMEKIGYEYLRILLQTSLLEV--NE--WG-T--KMHDLVHDFA--KSLNRN-NQ------DR
>XP_027071219.1
-----QTDSTIVRGDVLGRDEDESEIVKKLL-TESESISVIPITGMGGLGKTTLAKAVYKNEQIVGHFDKKIWVCVAEEVKIEKVFKMILESLT-G----RREVIVQKIQDELKAKRYFLVLDDLWNDQEVLLNDFFSTLANAKGSWCLVTTRLQEVAL-SRINFT-RHELGKLCNDDCWSIIKKWAT--LE-----KELEDMRHQVLRRCDGLPLAAKLIGGLLSKK-E---EWPSILEEL---LNG-------IEQIIKVSFDHLSPVVKKCF-YCSIFHQDTRLEQDRLVELWMAEGFLQPDNERMMEKIGYEYLRILLQTSLLEV--NE--WG-T--KMHDLVHDFA--KSLNRN-NQ------DR
>XP_027071296.1
-----QTDSTIVRGDVLGRDEDESEIVKKLL-TESESISVIPITGMGGLGKTTLAKAVYKNEQIVGHFDKKIWVCVAEEVKIEKVFKMILESLT-G----RREVIVQKIQDELKAKRYFLVLDDLWNDQEVLLNDFFSTLANAKGSWCLVTTRLQEVAL-SRINFT-RHELGKLCNDDCWSIIKKWAT--LE-----KELEDMRHQVLRRCDGLPLAAKLIGGLLSKK-E---EWPSILEEL---LNG-------IEQIIKVSFDHLSPVVKKCF-YCSIFHQDTRLEQDRLVELWMAEGFLQPDNERMMEKIGYEYLRILLQTSLLEV--NE--WG-T--KMHDLVHDFA--KSLNRN-NQ------DR
>XP_027071364.1
-----QTDSTIVRGDVLGRDEDESEIVKKLL-TESESISVIPITGMGGLGKTTLAKAVYKNEQIVGHFDKKIWVCVAEEVKIEKVFKMILESLT-G----RREVIVQKIQDELKAKRYFLVLDDLWNDQEVLLNDFFSTLANAKGSWCLVTTRLQEVAL-SRINFT-RHELGKLCNDDCWSIIKKWAT--LE-----KELEDMRHQVLRRCDGLPLAAKLIGGLLSKK-E---EWPSILEEL---LNG-------IEQIIKVSFDHLSPVVKKCF-YCSIFHQDTRLEQDRLVELWMAEGFLQPDNERMMEKIGYEYLRILLQTSLLEV--NE--WG-T--KMHDLVHDFA--KSLNRN-NQ------DR
>XP_027071439.1
-----QTDSTIVRGDVLGRDEDESEIVKKLL-TESESISVIPITGMGGLGKTTLAKAVYKNEQIVGHFDKKIWVCVAEEVKIEKVFKMILESLT-G----RREVIVQKIQDELKAKRYFLVLDDLWNDQEVLLNDFFSTLANAKGSWCLVTTRLQEVAL-SRINFT-RHELGKLCNDDCWSIIKKWAT--LE-----KELEDMRHQVLRRCDGLPLAAKLIGGLLSKK-E---EWPSILEEL---LNG-------IEQIIKVSFDHLSPVVKKCF-YCSIFHQDTRLEQDRLVELWMAEGFLQPDNERMMEKIGYEYLRILLQTSLLEV--NE--WG-T--KMHDLVHDFA--KSLNRN-NQ------DR
>XP_027071763.1
---------HLRERRFVGFSESTESLITRMMKREAKQRSLLAICGMAGVGKTFFLEQIADQVKSEKLFDGVAFATVSQN-DMRDVLAEQL-KLN-----SGRAR-AEQIYTRLINKRNLVVLDDIW-------EELRLGIP--SGLTVVLTSRFSHVCMEAE--------INALPKEEAWHLFKEVAIS-DD-----SALSDVAKQVAEECKGLPLAIVVVARAFRTTTPES--WKLALGQLKKTMRRV----QDVFSRIEWSYDRLKSVAKSLLLFCSLFPEDYSIPVECLVRY--GKGLEMFQ-RETLDD----SISDLKGCYLLL--GE--DH----VKLHDVVRDVCLKASEGEVF--------ER
>XP_027071764.1
---------LLSEGQFVGFSESTEGLPTLMTKKEVEQTNLIVICGMAGVGKTTLVNQIADQVKYGKLFYKVAMLTMSKN-SMRNALAEQL-QIP------DGARFGQTIYNRLSG-RVLVILDEIW-------KEFKLGIP----INVIVTSQSPCVCMGAK--------INALPEEEACYLFKAVAIS-DD-----SVLSDVAKQFAEECKGIPLALVVVARELRTKTLKS--WELALGQLQKTFRGE----KDVYSIVEWSYDNLESVAKSLLLLCSLFPEDYSIPVECLVRY--GKGLELFN-RDTLDD----LVNDLRSYHLLL--EE--DH----VKLHDVVRETCLKASKGEVF--------ER
>XP_027071848.1
------TSSLVDEEFVVGREKDKEDIIQMLL-MTESRLSVIPLVGMGGIGKTTLAQVVYNDERILKNFEFRIWISVSINFLIG-ISKSVVESLT-G----DLDPIQSKLQNLLFGRKFLLVLDDYWTEKYGDWDALCSPLRVGQGSKVIVTTRSTIVSL-GT-----AYGVQSLNDEVCWELVKQRAFSKDR------NLEEIGRKIAKKCKGLPLAAKCLGGILRFDEE---GWNSVLNSMWE-LPN-------IFSALILSYHFLPT-LRKCF-YCSIFPPNHEFEMEELVLLWVGEGFI-QPREMRLEDIGNDFFSELIWRSFFQS-HNL--HNQSIYKMHELIHCMA--QLSANT-NN------AR
>XP_027071910.1
----------I-N-DVVGLEDEAKSIIERLTRG-SSQVQIIHIVGMAGLGKTTLAKKVYCHPSVTSHFHARAWCTISQVYHQKRLLLEILTCIEPE----E-TDLVLILKQKLGKKRYLIVLDDVWDIEA--WNALKDSFPK-DGNAVIITSRIRGVAPQDK--EL-P--LRQLTHDESWRLLKQKLCPRNY-LL--PKLCELRMQIGEKCQGLPLTIVILAGILSNIGQDG--WEDVVESLSAHVSQ---------ATLELSYDHLPDRLKPCFLYLGAFPEDQEYTPKSLIQLWVAEGFVR-KQIKSSEDVANDYMMDLTGRSLIMVSKSS-IGGVKACRVHDLLHEFCLTKAKGDNFHYL-----RR
>XP_027072062.1
--PARANT-SKLD-EVVGFKDVAETIMDKLRGG-SARRDIVTIVGMAGQGKTTLAKTIYNDPLIQYDFHISAWCCISQVYKKRKLLLDILSHIVT-----D-EDLGERLWKCLKGHKYLIVIDDIWDSKA--WYDIERFFPN-NGSRIMFTSRIHDVALQVK--SK-PHHLRPLSNDESWELLEKKLL-EKG-DC--SHLSEVGEHIVKLCKALPLAIVVIA--------------------GSRAS----------DILELSYMHLPDHLKTCFLYFGALPEDKVISAQKLIKLWIAEGFVR-RGIKRLEDVAKEYFMDLVRRSLVIVTGSS-TGGIKTCYIHDLFRDLCLAKAKEEYF--PVNYDQYR
>XP_027072089.1
----------I-D-EVVGFDDEAETIIDRLTRG-SEQLQIVSIIGMPGQGKTTLAKKVYNHPSIRYHFIQCVWCCVSQEYRYRNALLEMLSNV-------D-DELANRLRKCLIGRSYLIVMDDIWDIRA--WNELKGSFPN-NGSRILFTSRIHKLSWQDEF-----HTLRPFHEKEGWELLKQKTFHKDE--C--QDLVEVGMEIARKCKGLPLSIVLVAGILGKNSLYW--WKRIARSLSSS--DG--------DILELSYRHIPDHLKPCFLYFGAFAEGQNIRARKMTLLWISEGFIR-TDQRRLEDVAMEYLMDLVNHSLVIVSESS-DGGVNRCQVHNLLREFCMTKAKEENFSNGCDVDMHR
>XP_027072633.1
---------LLAEGNFVGFSESTKGLVSRMTKKEAKQTSLVAICGMAGVGKTTLVNQIADQVKFEKLFDDVAMATVSQT-DMRSVLAEQL-TIS------DCLR-AERMYKRLTNKRTLVILDDIW-------KEFKLGIP---GLKVILTSRLFDMCMGAE--------INMLPEEEAWHLFKEKAIS-DD-----FILNDVAKQVAGECKGLPLAIVVVARALRS-TLES--WNRALRQLRKRMGGV----QDVFSRIEWSYNHLETAAKHLLLHCSLFPEDYSIPIECLVRY--GKGLQLFQ-METLDD----LVDELESSYLLL--EE--DH----VKLHDVVREVCLSASKAEEF--------EK
>XP_027072634.1
---------LLAEGNFVGFSESTKGLVSRMTKKEAKQTSLVAICGMAGVGKTTLVNQIADQVKFEKLFDDVAMATVSQT-DMRSVLAEQL-TIS------DCLR-AERMYKRLTNKRTLVILDDIW-------KEFKLGIP---GLKVILTSRLFDMCMGAE--------INMLPEEEAWHLFKEKAIS-DD-----FILNDVAKQVAGECKGLPLAIVVVARALRS-TLES--WNRALRQLRKRMGGV----QDVFSRIEWSYNHLETAAKHLLLHCSLFPEDYSIPIECLVRY--GKGLQLFQ-METLDD----LVDELESSYLLL--EE--DH----VKLHDVVREVCLSASKAEEF--------EK
>XP_027072773.1
-----QTDSTIVRRDVLGRDKDESEIVKKLL-AESESISVIPITGMGGLGKTTLAKAVYKNEQIVGQFDKKIWVCVAEEVKIEKVFKMILESLT-G----RREVIVQKLQDELKEKRYFLVLDDVWNDQEALLNDFFSTLANAKGSWCLVTTRLQEVAL-SRINFT-RHELGKLCNDDCWSIMKKWAT--VE-----KELEDIRERVLRRCDGLPLAAKLIGGLLSKK-E---EWLSILEEL---LNG-------IEQIVKVSFDHLSPAVKKCF-YCSIFYQDTELEQDLLVELWMAEGFLQTDNERMMEKIGCENLRILLQTSLLEV--DW--RG-T--KMHDLVHDFA--KSLNRN-NQ------DR
>XP_027072782.1
-----QTDSTIVRRDVLGRDKDESEIVKKLL-AESESISVIPITGMGGLGKTTLAKAVYKNEQIVGQFDKKIWVCVAEEVKIEKVFKMILESLT-G----RREVIVQKLQDELKEKRYFLVLDDVWNDQEALLNDFFSTLANAKGSWCLVTTRLQEVAL-SRINFT-RHELGKLCNDDCWSIMKKWAT--VE-----KELEDIRERVLRRCDGLPLAAKLIGGLLSKK-E---EWLSILEEL---LNG-------IEQIVKVSFDHLSPAVKKCF-YCSIFYQDTELEQDLLVELWMAEGFLQTDNERMMEKIGCENLRILLQTSLLEV--DW--RG-T--KMHDLVHDFA--KSLNRN-NQ------DR
>XP_027072787.1
-----QTDSTIVRRDVLGRDKDESEIVKKLL-AESESISVIPITGMGGLGKTTLAKAVYKNEQIVGQFDKKIWVCVAEEVKIEKVFKMILESLT-G----RREVIVQKLQDELKEKRYFLVLDDVWNDQEALLNDFFSTLANAKGSWCLVTTRLQEVAL-SRINFT-RHELGKLCNDDCWSIMKKWAT--VE-----KELEDIRERVLRRCDGLPLAAKLIGGLLSKK-E---EWLSILEEL---LNG-------IEQIVKVSFDHLSPAVKKCF-YCSIFYQDTELEQDLLVELWMAEGFLQTDNERMMEKIGCENLRILLQTSLLEV--DW--RG-T--KMHDLVHDFA--KSLNRN-NQ------DR
>XP_027072794.1
-----QTDSTIVRRDVLGRDKDESEIVKKLL-AESESISVIPITGMGGLGKTTLAKAVYKNEQIVGQFDKKIWVCVAEEVKIEKVFKMILESLT-G----RREVIVQKLQDELKEKRYFLVLDDVWNDQEALLNDFFSTLANAKGSWCLVTTRLQEVAL-SRINFT-RHELGKLCNDDCWSIMKKWAT--VE-----KELEDIRERVLRRCDGLPLAAKLIGGLLSKK-E---EWLSILEEL---LNG-------IEQIVKVSFDHLSPAVKKCF-YCSIFYQDTELEQDLLVELWMAEGFLQTDNERMMEKIGCENLRILLQTSLLEV--DW--RG-T--KMHDLVHDFA--KSLNRN-NQ------DR
>XP_027072801.1
-----QTDSTIVRRDVLGRDKDESEIVKKLL-AESESISVIPITGMGGLGKTTLAKAVYKNEQIVGQFDKKIWVCVAEEVKIEKVFKMILESLT-G----RREVIVQKLQDELKEKRYFLVLDDVWNDQEALLNDFFSTLANAKGSWCLVTTRLQEVAL-SRINFT-RHELGKLCNDDCWSIMKKWAT--VE-----KELEDIRERVLRRCDGLPLAAKLIGGLLSKK-E---EWLSILEEL---LNG-------IEQIVKVSFDHLSPAVKKCF-YCSIFYQDTELEQDLLVELWMAEGFLQTDNERMMEKIGCENLRILLQTSLLEV--DW--RG-T--KMHDLVHDFA--KSLNRN-NQ------DR
>XP_027072810.1
-----QTDSTIVRRDVLGRDKDESEIVKKLL-AESESISVIPITGMGGLGKTTLAKAVYKNEQIVGQFDKKIWVCVAEEVKIEKVFKMILESLT-G----RREVIVQKLQDELKEKRYFLVLDDVWNDQEALLNDFFSTLANAKGSWCLVTTRLQEVAL-SRINFT-RHELGKLCNDDCWSIMKKWAT--VE-----KELEDIRERVLRRCDGLPLAAKLIGGLLSKK-E---EWLSILEEL---LNG-------IEQIVKVSFDHLSPAVKKCF-YCSIFYQDTELEQDLLVELWMAEGFLQTDNERMMEKIGCENLRILLQTSLLEV--DW--RG-T--KMHDLVHDFA--KSLNRN-NQ------DR
>XP_027073044.1
---------LLGEGPFVGLTESIKGLVSRMTKKEAKQTSLMAICGMGGVGKTTLVKQIADQVKFEKLFDKVAMATLSQS-DMRNVLAEQL-KIT------DLAR-AKRLYTRLTNERILVVLDDIW-------KELKLGIP---GLKVILTSRFKDVCMRAE--------INVLRIEEAWHLFKEVAIS-DD-----SALSGVAKQVAEECKGLPLAIVVVAKALKS-TPES--WDRALRQLQETIRGD----EDVFSRIKFSYDYLKSAAKSLLLLCSLFPEDYSIPIECLVRY--GEGLELFQ-TENLND----LVDELKSSCLLL--EE--DF----VKLHDVVRDACLSASKAEEF--------EK
>XP_027073045.1
---------LLGEGPFVGLTESIKGLVSRMTKKEAKQTSLMAICGMGGVGKTTLVKQIADQVKFEKLFDKVAMATLSQS-DMRNVLAEQL-KIT------DLAR-AKRLYTRLTNERILVVLDDIW-------KELKLGIP---GLKVILTSRFKDVCMRAE--------INVLRIEEAWHLFKEVAIS-DD-----SALSGVAKQVAEECKGLPLAIVVVAKALKS-TPES--WDRALRQLQETIRGD----EDVFSRIKFSYDYLKSAAKSLLLLCSLFPEDYSIPIECLVRY--GEGLELFQ-TENLND----LVDELKSSCLLL--EE--DF----VKLHDVVRDACLSASKAEEF--------EK
>XP_027073046.1
---------LLGEGPFVGLTESIKGLVSRMTKKEAKQTSLMAICGMGGVGKTTLVKQIADQVKFEKLFDKVAMATLSQS-DMRNVLAEQL-KIT------DLAR-AKRLYTRLTNERILVVLDDIW-------KELKLGIP---GLKVILTSRFKDVCMRAE--------INVLRIEEAWHLFKEVAIS-DD-----SALSGVAKQVAEECKGLPLAIVVVAKALKS-TPES--WDRALRQLQETIRGD----EDVFSRIKFSYDYLKSAAKSLLLLCSLFPEDYSIPIECLVRY--GEGLELFQ-TENLND----LVDELKSSCLLL--EE--DF----VKLHDVVRDACLSASKAEEF--------EK
>XP_027073047.1
---------LLGEGPFVGLTESIKGLVSRMTKKEAKQTSLMAICGMGGVGKTTLVKQIADQVKFEKLFDKVAMATLSQS-DMRNVLAEQL-KIT------DLAR-AKRLYTRLTNERILVVLDDIW-------KELKLGIP---GLKVILTSRFKDVCMRAE--------INVLRIEEAWHLFKEVAIS-DD-----SALSGVAKQVAEECKGLPLAIVVVAKALKS-TPES--WDRALRQLQETIRGD----EDVFSRIKFSYDYLKSAAKSLLLLCSLFPEDYSIPIECLVRY--GEGLELFQ-TENLND----LVDELKSSCLLL--EE--DF----VKLHDVVRDACLSASKAEEF--------EK
>XP_027073048.1
---------LLGEGPFVGLTESIKGLVSRMTKKEAKQTSLMAICGMGGVGKTTLVKQIADQVKFEKLFDKVAMATLSQS-DMRNVLAEQL-KIT------DLAR-AKRLYTRLTNERILVVLDDIW-------KELKLGIP---GLKVILTSRFKDVCMRAE--------INVLRIEEAWHLFKEVAIS-DD-----SALSGVAKQVAEECKGLPLAIVVVAKALKS-TPES--WDRALRQLQETIRGD----EDVFSRIKFSYDYLKSAAKSLLLLCSLFPEDYSIPIECLVRY--GEGLELFQ-TENLND----LVDELKSSCLLL--EE--DF----VKLHDVVRDACLSASKAEEF--------EK
>XP_027073111.1
-----QTDSTIVRRDVLGRDEDESEIVKKLL-TETESISVIPITGMGGLGKTTLAKAIYKNEQIVGHFDQTMWVCVAEKVRIEVVFKMILESLI-G----RREVIVQKIQHELKEKRYFLVLDDLWNDQEVLLDDFFSTLANAKGSWCLVTTRLQEVAL-SRINFT-RHEIGRLCNDDCWSIMKKWAN--VE-----KELEDIREQVLRRCDGLPLAAKLIGGLLSKK-E---EWLSILEEL---LNG-------IEQIIKVSFDHLSPAVKKCF-YCSIFDQDTKLEQDLLVEHWMAEGFLQPDNERTMEKIGYEYLRTLLQTSLLEV--EK--WR-T--KMHDLVHDFA--KSLNRN-NQ------DR
>XP_027073113.1
-----QTDSTIVRRDVLGRDEDESEIVKKLL-TETESISVIPITGMGGLGKTTLAKAIYKNEQIVGHFDQTMWVCVAEKVRIEVVFKMILESLI-G----RREVIVQKIQHELKEKRYFLVLDDLWNDQEVLLDDFFSTLANAKGSWCLVTTRLQEVAL-SRINFT-RHEIGRLCNDDCWSIMKKWAN--VE-----KELEDIREQVLRRCDGLPLAAKLIGGLLSKK-E---EWLSILEEL---LNG-------IEQIIKVSFDHLSPAVKKCF-YCSIFDQDTKLEQDLLVEHWMAEGFLQPDNERTMEKIGYEYLRTLLQTSLLEV--EK--WR-T--KMHDLVHDFA--KSLNRN-NQ------DR
>XP_027073118.1
-----QTDSTIVRRDVLGRDEDESEIVKKLL-TETESISVIPITGMGGLGKTTLAKAIYKNEQIVGHFDQTMWVCVAEKVRIEVVFKMILESLI-G----RREVIVQKIQHELKEKRYFLVLDDLWNDQEVLLDDFFSTLANAKGSWCLVTTRLQEVAL-SRINFT-RHEIGRLCNDDCWSIMKKWAN--VE-----KELEDIREQVLRRCDGLPLAAKLIGGLLSKK-E---EWLSILEEL---LNG-------IEQIIKVSFDHLSPAVKKCF-YCSIFDQDTKLEQDLLVEHWMAEGFLQPDNERTMEKIGYEYLRTLLQTSLLEV--EK--WR-T--KMHDLVHDFA--KSLNRN-NQ------DR
>XP_027073125.1
-----QTDSTIVRRDVLGRDEDESEIVKKLL-TETESISVIPITGMGGLGKTTLAKAIYKNEQIVGHFDQTMWVCVAEKVRIEVVFKMILESLI-G----RREVIVQKIQHELKEKRYFLVLDDLWNDQEVLLDDFFSTLANAKGSWCLVTTRLQEVAL-SRINFT-RHEIGRLCNDDCWSIMKKWAN--VE-----KELEDIREQVLRRCDGLPLAAKLIGGLLSKK-E---EWLSILEEL---LNG-------IEQIIKVSFDHLSPAVKKCF-YCSIFDQDTKLEQDLLVEHWMAEGFLQPDNERTMEKIGYEYLRTLLQTSLLEV--EK--WR-T--KMHDLVHDFA--KSLNRN-NQ------DR
>XP_027073145.1
------AAAIR-N-ELIGLDDKVKTIIDRLTRG-LKQLDVVPIVGMPGLGKTTLANKVYTASSVRSYFHVCGWCCVSQTYSKHSLFVQLLCSIHSK----E-NDLVEKLKQVLLRTKYLLVLDDLWDVEA--WNLLENSLPV-NGSRILFTSRFQDLSLQFK--SK-PYHLRQLTDEESWALLQKKLFDKEG--C--PELSEVGSQIAKICRGLPLTVVLVAGILATIAQDS--WEEVAKS-LSSVLY---------KTLELSYSHLPDYLKPCLLYFAAFQEDQVINVRRLLWLWISEGFVQ-QEGKSLEEAAYNYLMGLINRSLVMVTKGA-MNGAKTC-----------------------------
>XP_027073146.1
------AAAIR-N-ELIGLDDKVKTIIDRLTRG-LKQLDVVPIVGMPGLGKTTLANKVYTASSVRSYFHVCGWCCVSQTYSKHSLFVQLLCSIHSK----E-NDLVEKLKQVLLRTKYLLVLDDLWDVEA--WNLLENSLPV-NGSRILFTSRFQDLSLQFK--SK-PYHLRQLTDEESWALLQKKLFDKEG--C--PELSEVGSQIAKICRGLPLTVVLVAGILATIAQDS--WEEVAKS-LSSVLY---------KTLELSYSHLPDYLKPCLLYFAAFQEDQVINVRRLLWLWISEGFVQ-QEGKSLEEAAYNYLMGLINRSLVMVTKGA-MNGAKTC-----------------------------
>XP_027073167.1
------TAPSF-N-ELVGLNDEVESIIDRLTRG-SSWFDVVAIVGMPGLGKTTLANNVFGHPSIKFHFHICVWCTVSQVYSKHNLLLQILSVIDSN----E-DDLAQMLYQRLKGKRYVIVLDDVWDIDG--WNLLKHSWPC-NGSRILLTSRFQNLSLQIK--SQ-PHHLRPLTDKESFELLQKKLFAKED--C--PALREVVQHVAKDCKGLPLTIVLVAGILATTEQDC--WEEVARRLRSSFAH---------KTIEHSYNYLPDYLKPCLLYFGASQEDKDIPVRKLLWLWMAEGFVQ-KEGKSLEDVADGYLMDLIGRSLVMATQRS-LGGIKACRVHDLVREFCVAKAREESFCNP-----HR
>XP_027073307.1
-----QTDSIVIP-NVVGRSGDESKIVDMLS-SPSEKLSVIPITGSGGLGKTTLAKSVYNNPKIDGHFGQKIWVCVAKEIIME-LFKLILVQLT-Q----DREVIVKKIGEKLKGQRYFLVLDDVWDHDQGLWDDCFNTLMNEKGSWCLLTTRRVPVAV-STMNSG-PYFLGKLSRDECWSIIKGKVMS-AE-----EELEALKKQILGRCDGLPLAAKLIGSLLLNK-E---EWQSIVEEL---LNS-------INQILKVSFDHLSPAVKKCF-YCSIFPQDTELGEDELIQHWVAKGFVLPDNNRVMEETGGKYLRILLQNSLLEV--ES--WR-T--KMHDLVHDFA--KSLNPE-NQ------DR
>XP_027073313.1
-----QTDSIVIP-NVVGRSGDESKIVDMLS-SPSEKLSVIPITGSGGLGKTTLAKSVYNNPKIDGHFGQKIWVCVAKEIIME-LFKLILVQLT-Q----DREVIVKKIGEKLKGQRYFLVLDDVWDHDQGLWDDCFNTLMNEKGSWCLLTTRRVPVAV-STMNSG-PYFLGKLSRDECWSIIKGKVMS-AE-----EELEALKKQILGRCDGLPLAAKLIGSLLLNK-E---EWQSIVEEL---LNS-------INQILKVSFDHLSPAVKKCF-YCSIFPQDTELGEDELIQHWVAKGFVLPDNNRVMEETGGKYLRILLQNSLLEV--ES--WR-T--KMHDLVHDFA--KSLNPE-NQ------DR
>XP_027073317.1
-----QTDSIVIP-NVVGRSGDESKIVDMLS-SPSEKLSVIPITGSGGLGKTTLAKSVYNNPKIDGHFGQKIWVCVAKEIIME-LFKLILVQLT-Q----DREVIVKKIGEKLKGQRYFLVLDDVWDHDQGLWDDCFNTLMNEKGSWCLLTTRRVPVAV-STMNSG-PYFLGKLSRDECWSIIKGKVMS-AE-----EELEALKKQILGRCDGLPLAAKLIGSLLLNK-E---EWQSIVEEL---LNS-------INQILKVSFDHLSPAVKKCF-YCSIFPQDTELGEDELIQHWVAKGFVLPDNNRVMEETGGKYLRILLQNSLLEV--ES--WR-T--KMHDLVHDFA--KSLNPE-NQ------DR
>XP_027073327.1
-----QTDSIVIP-NVVGRSGDESKIVDMLS-SPSEKLSVIPITGSGGLGKTTLAKSVYNNPKIDGHFGQKIWVCVAKEIIME-LFKLILVQLT-Q----DREVIVKKIGEKLKGQRYFLVLDDVWDHDQGLWDDCFNTLMNEKGSWCLLTTRRVPVAV-STMNSG-PYFLGKLSRDECWSIIKGKVMS-AE-----EELEALKKQILGRCDGLPLAAKLIGSLLLNK-E---EWQSIVEEL---LNS-------INQILKVSFDHLSPAVKKCF-YCSIFPQDTELGEDELIQHWVAKGFVLPDNNRVMEETGGKYLRILLQNSLLEV--ES--WR-T--KMHDLVHDFA--KSLNPE-NQ------DR
>XP_027073336.1
-----QTDSIVVP-NVVGRSGDESKIVDMLS-SPSEKLSVIPIAGPGGLGKTTLAKSVYNNPKIDENFGIKSWVCVARKITVG-LFKLILESLT-K----GREAIVQEVRGKLKGQRYFLVLDDVWDHEQGSWDDYFNTLMNEKGSWCLLTTRRVPVAV-STMNSG-PYFLGKLSRDECWSIIKGKVMS-AE-----EELEALKKQILGRCDGLPLAAKLIGSLLLNK-E---EWQSIVEEL---LNS-------INQILKVSFDHLSPAVKKCF-YCSIFPQDTELGEDELIQHWVAKGFVLPDNNRVMEETGGKYLRILLQNSLLEV--ES--WR-T--KMHDLVHDFA--KSLNPE-NQ------DR
>XP_027073342.1
-----QTDSIVIP-NVVGRSGDESKIVDMLS-SPSEKLSVIPITGSGGLGKTTLAKSVYNNPKIDGHFGQKIWVCVAKEIIME-LFKLILVQLT-Q----DREVIVKKIGEKLKGQRYFLVLDDVWDHDQGLWDDCFNTLMNEKGSWCLLTTRRVPVAV-STMNSG-PYFLGKLSRDECWSIIKGKVMS-AE-----EELEALKKQILGRCDGLPLAAKLIGSLLLNK-E---EWQSIVEEL---LNS-------INQILKVSFDHLSPAVKKCF-YCSIFPQDTELGEDELIQHWVAKGFVLPDNNRVMEETGGKYLRILLQNSLLEV--ES--WR-T--KMHDLVHDFA--KSLNPE-NQ------DR
>XP_027073350.1
-----QTDSIVIP-NVVGRSGDESKIVDMLS-SPSEKLSVIPITGSGGLGKTTLAKSVYNNPKIDGHFGQKIWVCVAKEIIME-LFKLILVQLT-Q----DREVIVKKIGEKLKGQRYFLVLDDVWDHDQGLWDDCFNTLMNEKGSWCLLTTRRVPVAV-STMNSG-PYFLGKLSRDECWSIIKGKVMS-AE-----EELEALKKQILGRCDGLPLAAKLIGSLLLNK-E---EWQSIVEEL---LNS-------INQILKVSFDHLSPAVKKCF-YCSIFPQDTELGEDELIQHWVAKGFVLPDNNRVMEETGGKYLRILLQNSLLEV--ES--WR-T--KMHDLVHDFA--KSLNPE-NQ------DR
>XP_027073357.1
-----QTDSIVIP-NVVGRSGDESKIVDMLS-SPSEKLSVIPITGSGGLGKTTLAKSVYNNPKIDGHFGQKIWVCVAKEIIME-LFKLILVQLT-Q----DREVIVKKIGEKLKGQRYFLVLDDVWDHDQGLWDDCFNTLMNEKGSWCLLTTRRVPVAV-STMNSG-PYFLGKLSRDECWSIIKGKVMS-AE-----EELEALKKQILGRCDGLPLAAKLIGSLLLNK-E---EWQSIVEEL---LNS-------INQILKVSFDHLSPAVKKCF-YCSIFPQDTELGEDELIQHWVAKGFVLPDNNRVMEETGGKYLRILLQNSLLEV--ES--WR-T--KMHDLVHDFA--KSLNPE-NQ------DR
>XP_027073369.1
-----QTDSIVIP-NVVGRSGDESKIVDMLS-SPSEKLSVIPITGSGGLGKTTLAKSVYNNPKIDGHFGQKIWVCVAKEIIME-LFKLILVQLT-Q----DREVIVKKIGEKLKGQRYFLVLDDVWDHDQGLWDDCFNTLMNEKGSWCLLTTRRVPVAV-STMNSG-PYFLGKLSRDECWSIIKGKVMS-AE-----EELEALKKQILGRCDGLPLAASLIGGLLLNR-E---KWHSIVQEL---LNS-------IEQILKVSFDHLSPAVKKCF-YCSIFPQDSELKQDLLIELWMAEGFVQPDNQRLMEEIGGDYLRILLHNSLLEV--EG--WQGT--KMHDLVHDFA--KSLNPE-NQ------DR
>XP_027073380.1
-----QTDSIVVP-NVVGRSGDESKIVEMLL-TPSEKLCVIPITGPGGLGKTTLAKSVYNNPKIDGHFGQKIWVCVAKEIIME-QFKLILVQLT-Q----GREVIVKKIGEKLKGKKYFLVLDDVWDHDQGLWNDYFNTLMNEKGSWCLLTTRLEYVAV-PRMNDR-PYFLAKLSGDECWSIIKGKVMS-AE-----EELEALKKQILRRCDGLPLAASLIGGLLHTR-E---KWHSIVQEI---LNS-------INQILKVSFDHLSPAVKKCF-YCSNFPQDTQLREDELIQHWIAEGFVL--NNRVMEETGGEYLRILLQNSLLEV--ES--WR-T--KMHDLVHDFA--KSLNPE-NQ------DR
>XP_027073392.1
-----QTDSILVP-NVVGRVDDESKIVDMLS-SPSEKLSVIPITGSGGLGKTTLAKSIYNNPKIDGHFGQKIWVCVAKDIIME-LFKLILVQLT-G----DRDVIVKKIGAKLKGQRYFLVLDDVWDHDQGLWNDYFNTLMNEKGSWCLVTTRLVPVAV-SRMNDG-PYFLGKLPDNECWSILKEMVI--AE-----TELEAIKNQILRKCDGLPLAAKLIGGLLVNK-E---EWKSIVKEQ---TDD-------IDQILKVSFDHLSPAVKKCF-YCSIFPQDTELREDELIQHWMAEGFVQPDNQRLMEEIGGEYLRILLQNSLLEV--ES--WR-T--KMHDLVHDFA--KSLNPK-SQ------DR
>XP_027073398.1
-----QTDSILVP-NVVGRVDDESKIVDMLS-SPSEKLSVIPITGSGGLGKTTLAKSIYNNPKIDGHFGQKIWVCVAKDIIME-LFKLILVQLT-G----DRDVIVKKIGAKLKGQRYFLVLDDVWDHDQGLWNDYFNTLMNEKGSWCLVTTRLVPVAV-SRMNDG-PYFLGKLPDNECWSILKEMVI--AE-----TELEAIKNQILRKCDGLPLAAKLIGGLLVNK-E---EWKSIVKEQ---TDD-------IDQILKVSFDHLSPAVKKCF-YCSIFPQDTELREDELIQHWMAEGFVQPDNQRLMEEIGGEYLRILLQNSLLEV--ES--WR-T--KMHDLVHDFA--KSLNPK-SQ------DR
>XP_027073405.1
-----QTDSILVP-NVVGRVDDESKIVDMLS-SPSEKLSVIPITGSGGLGKTTLAKSIYNNPKIDGHFGQKIWVCVAKDIIME-LFKLILVQLT-G----DRDVIVKKIGAKLKGQRYFLVLDDVWDHDQGLWNDYFNTLMNEKGSWCLVTTRLVPVAV-SRMNDG-PYFLGKLPDNECWSILKEMVI--AE-----TELEAIKNQILRKCDGLPLAAKLIGGLLVNK-E---EWKSIVKEQ---TDD-------IDQILKVSFDHLSPAVKKCF-YCSIFPQDTELREDELIQHWMAEGFVQPDNQRLMEEIGGEYLRILLQNSLLEV--ES--WR-T--KMHDLVHDFA--KSLNPK-SQ------DR
>XP_027073412.1
-----QTDSILVP-NVVGRVDDESKIVDMLS-SPSEKLSVIPITGSGGLGKTTLAKSIYNNPKIDGHFGQKIWVCVAKDIIME-LFKLILVQLT-G----DRDVIVKKIGAKLKGQRYFLVLDDVWDHDQGLWNDYFNTLMNEKGSWCLVTTRLVPVAV-SRMNDG-PYFLGKLPDNECWSILKEMVI--AE-----TELEAIKNQILRKCDGLPLAAKLIGGLLVNK-E---EWKSIVKEQ---TDD-------IDQILKVSFDHLSPAVKKCF-YCSIFPQDTELREDELIQHWMAEGFVQPDNQRLMEEIGGEYLRILLQNSLLEV--ES--WR-T--KMHDLVHDFA--KSLNPK-SQ------DR
>XP_027073419.1
-----QTDSILVP-NVVGRVDDESKIVDMLS-SPSEKLSVIPITGSGGLGKTTLAKSIYNNPKIDGHFGQKIWVCVAKDIIME-LFKLILVQLT-G----DRDVIVKKIGAKLKGQRYFLVLDDVWDHDQGLWNDYFNTLMNEKGSWCLVTTRLVPVAV-SRMNDG-PYFLGKLPDNECWSILKEMVI--AE-----TELEAIKNQILRKCDGLPLAAKLIGGLLVNK-E---EWKSIVKEQ---TDD-------IDQILKVSFDHLSPAVKKCF-YCSIFPQDTELREDELIQHWMAEGFVQPDNQRLMEEIGGEYLRILLQNSLLEV--ES--WR-T--KMHDLVHDFA--KSLNPK-SQ------DR
>XP_027073425.1
-----QTDSILVP-NVVGRVDDESKIVDMLS-SPSEKLSVIPITGSGGLGKTTLAKSIYNNPKIDGHFGQKIWVCVAKDIIME-LFKLILVQLT-G----DRDVIVKKIGAKLKGQRYFLVLDDVWDHDQGLWNDYFNTLMNEKGSWCLVTTRLVPVAV-SRMNDG-PYFLGKLPDNECWSILKEMVI--AE-----TELEAIKNQILRKCDGLPLAAKLIGGLLVNK-E---EWKSIVKEQ---TDD-------IDQILKVSFDHLSPAVKKCF-YCSIFPQDTELREDELIQHWMAEGFVQPDNQRLMEEIGGEYLRILLQNSLLEV--ES--WR-T--KMHDLVHDFA--KSLNPK-SQ------DR
>XP_027073433.1
-----QTDSILVP-NVVGRVDDESKIVDMLS-SPSEKLSVIPITGSGGLGKTTLAKSIYNNPKIDGHFGQKIWVCVAKDIIME-LFKLILVQLT-G----DRDVIVKKIGAKLKGQRYFLVLDDVWDHDQGLWNDYFNTLMNEKGSWCLVTTRLVPVAV-SRMNDG-PYFLGKLPDNECWSILKEMVI--AE-----TELEAIKNQILRKCDGLPLAAKLIGGLLVNK-E---EWKSIVKEQ---TDD-------IDQILKVSFDHLSPAVKKCF-YCSIFPQDTELREDELIQHWMAEGFVQPDNQRLMEEIGGEYLRILLQNSLLEV--ES--WR-T--KMHDLVHDFA--KSLNPK-SQ------DR
>XP_027073442.1
-----QTDSILVP-NVVGRVDDESKIVDMLS-SPSEKLSVIPITGSGGLGKTTLAKSIYNNPKIDGHFGQKIWVCVAKDIIME-LFKLILVQLT-G----DRDVIVKKIGAKLKGQRYFLVLDDVWDHDQGLWNDYFNTLMNEKGSWCLVTTRLVPVAV-SRMNDG-PYFLGKLPDNECWSILKEMVI--AE-----TELEAIKNQILRKCDGLPLAAKLIGGLLVNK-E---EWKSIVKEQ---TDD-------IDQILKVSFDHLSPAVKKCF-YCSIFPQDTELREDELIQHWMAEGFVQPDNQRLMEEIGGEYLRILLQNSLLEV--ES--WR-T--KMHDLVHDFA--KSLNPK-SQ------DR
>XP_027073450.1
-----QTDSILVP-NVVGRVDDESKIVDMLS-SPSEKLSVIPITGSGGLGKTTLAKSIYNNPKIDGHFGQKIWVCVAKDIIME-LFKLILVQLT-G----DRDVIVKKIGAKLKGQRYFLVLDDVWDHDQGLWNDYFNTLMNEKGSWCLVTTRLVPVAV-SRMNDG-PYFLGKLPDNECWSILKEMVI--AE-----TELEAIKNQILRKCDGLPLAAKLIGGLLVNK-E---EWKSIVKEQ---TDD-------IDQILKVSFDHLSPAVKKCF-YCSIFPQDTELREDELIQHWMAEGFVQPDNQRLMEEIGGEYLRILLQNSLLEV--ES--WR-T--KMHDLVHDFA--KSLNPK-SQ------DR
>XP_027073459.1
-----QTDSILVP-NVVGRVDDESKIVDMLS-SPSEKLSVIPITGSGGLGKTTLAKSIYNNPKIDGHFGQKIWVCVAKDIIME-LFKLILVQLT-G----DRDVIVKKIGAKLKGQRYFLVLDDVWDHDQGLWNDYFNTLMNEKGSWCLVTTRLVPVAV-SRMNDG-PYFLGKLPDNECWSILKEMVI--AE-----TELEAIKNQILRKCDGLPLAAKLIGGLLVNK-E---EWKSIVKEQ---TDD-------IDQILK----------------------DTELREDELIQHWMAEGFVQPDNQRLMEEIGGEYLRILLQNSLLEV--ES--WR-T--KMHDLVHDFA--KSLNPK-SQ------DR
>XP_027073474.1
------TAAIH-N-ELVGLDDAVQAITHRLMRG-SKHLDVVSIVGMLGIGKTTLANKVYTAPSVRSHFHVRGWCCVSQTFSTHNLLTQLLCSISSK----E-DDLAENLRKVLLRNRYFIVLDDLWDVEA--WYLLKRSLPV-NGSRILLTSRLHSLSLQIK--SE-PYHLRLLSDEESWELLQKKLFDIED--C--PTLSEVGSQIAKYCRGLPLTIVLVAGILDTTERDS--WEEVAKI-LSSVFYC--------MTLELSYSHLPDYLKPCLLYFCAFQEDEVINVRRLLWLWISEGFVQ-QEGKMLEEAVYDYLLALINRSLVMVTKGT-TNGAKACRVHDLVYDFCVAKAKEQGFSYH-----HR
>XP_027073475.1
------TAAIH-N-ELVGLDDAVQAITHRLMRG-SKHLDVVSIVGMLGIGKTTLANKVYTAPSVRSHFHVRGWCCVSQTFSTHNLLTQLLCSISSK----E-DDLAENLRKVLLRNRYFIVLDDLWDVEA--WYLLKRSLPV-NGSRILLTSRLHSLSLQIK--SE-PYHLRLLSDEESWELLQKKLFDIED--C--PTLSEVGSQIAKYCRGLPLTIVLVAGILDTTERDS--WEEVAKI-LSSVFYC--------MTLELSYSHLPDYLKPCLLYFCAFQEDEVINVRRLLWLWISEGFVQ-QEGKMLEEAVYDYLLALINRSLVMVTKGT-TNGAKACRVHDLVYDFCVAKAKEQGFSYH-----HR
>XP_027073476.1
------IAAIH-N-KLVGHEDEARIIILRLMRG-SMQLAVVPIVGMAGVGKTTLANKVYTAASVRSHFHVCGWCCVSQAYSMHGLLVQLLCSISSK----E-KNLADTLMQVLMRTRYLLVLDDLWNVEA--WNLLERLFPA-NGSRILFTSRFQDLSLQIK--SV-PFHLRYLTDEESWTLLQKKLFGKEG--C--PKLREVGFQIAKACSGLPLTVVLVAGILANTEQNR--WEEVAKSLLSPVLY---------KTLEMSYSHLLDYLKPCLLYFAAFQGDEIINVRRLLWLWISEGFVQ-QEGKRLEEVAYDYLMALINSSLVIVTRRT-MGGAKACQIHDLVHEFCVEKAKEQGFCNH-----HR
>XP_027073482.1
-----QTDSIVVP-NVVGRSGDESKIVDMLS-SPSEKLSVIPITGPGGLGKTTLAKSVYNNPKIDGHFGQKIWVCVARKITVV-LFKLILESLT-K----GREAIVQEIRGKLKGQRYFLVLDDVWDHDQGLWDDYFNTLMNEKGSWCLLTTRLEYVAV-PRMNDR-PYFLGKLSGDECWSIIKGKVMS-AE-----EELEALKEQILRRCDGLPLAASLIGGLLLNR-E---KWHSIVQEL---LNS-------INQILKVSFDHLSSPVKKCF-YCSIFPQDTELGEDELIEHWVAEGFVLPDNTGMMEERGGEYLRILLQNSLLEV--EP--WR-T--KMHDLVHDFA--KSLNPK-NQ------DR
>XP_027073494.1
-----QTDSIVVP-NVVGRSGDESKIVDMLS-SPSEKLSVIPITGPGGLGKTTLAKSVYNNPKIDGHFGQKIWVCVAKEIIME-LFKLILVQLT-G----DRNVIVKNIGEKLKGQKYFLVLDDVWDHEQGLWNDYFNTLMNEKGSWCLLTTRLEYVAV-PRMNDR-PYFLGKLSGDECWFIIKGKVMS-AE-----EELEALKEQILRRCDGLPLAASLIGGLLRTR-E---KWHSIVQEL---LNS-------INQILKVSFDHLSSPVKKCF-YCSIFPQDTELGEDELIEHWVAEGFVLPDNTGMMEERGGEYLRILLQSSLLEV--DE--GS-T--KMHDLVHDFA--KSLNPE-NQ------DR
>XP_027073500.1
-----QTDSIVVP-NVVGRSGDESKIVDMLS-SPSEKLSVIPITGPGGLGKTTLAKSVYNNPKIDGHFGQKIWVCVAKEIIME-LFKLILVQLT-G----DRNVIVKNIGEKLKGQKYFLVLDDVWDHEQGLWNDYFNTLMNEKGSWCLLTTRLEYVAV-PRMNDR-PYFLGKLSGDECWFIIKGKVMS-AE-----EELEALKEQILRRCDGLPLAASLIGGLLRTR-E---KWHSIVQEL---LNS-------INQILKVSFDHLSSPVKKCF-YCSIFPQDTELGEDELIEHWVAEGFVLPDNTGMMEERGGEYLRILLQSSLLEV--DE--GS-T--KMHDLVHDFA--KSLNPE-NQ------DR
>XP_027073501.1
------IATIC-N-GLVGLDDKVETITHRLMGG-SKQLDVIPIVGMPGVGKTTLANKVYTAPSLMSHFHVRGWCCVSQTYSMHSLSVQLLCTILSK----E-NNLAVKLKQVLLRTRYLLVLDDLWDVEA--WNLLEKVLPV-NGSRILFTSRFQNLSLQSK--IK-PFHLCQLTDEESWTLLQKKLFDKES--C--PTLSEVGSQIAKSCRGLPLTIVLVAGILAAIAQDC--WEEVAKC-LSSVLY---------KTLELSYSHLPDYLKPCLLYFGAFQEDEVINVRRLLWLWISEGFVQ-QEGKSLEEAAYDHLMALINRSLVMVTKRT-MSGAKACQLHDLVHEFCVEKAKEENFSNH-----HR
>XP_027073506.1
-----QTDSIVVP-NVVGRSGDESKIVDMLS-SPSEKLSVIPITGPGGLGKTTLAKSVYNNPKIDGHFGQKIWVCVAKEIIME-LFKLILVQLT-G----DRNVIVKNIGEKLKGQKYFLVLDDVWDHEQGLWNDYFNTLMNEKGSWCLLTTRLEYVAV-PRMNDR-PYFLGKLSGDECWFIIKGKVMS-AE-----EELEALKEQILRRCDGLPLAASLIGGLLRTR-E---KWHSIVQEL---LNS-------INQILKVSFDHLSSPVKKCF-YCSIFPQDTELGEDELIEHWVAEGFVLPDNTGMMEERGGEYLRILLQSSLLEV--DE--GS-T--KMHDLVHDFA--KSLNPE-NQ------DR
>XP_027073514.1
-----QTDSIVVP-NVVGRSGDESKIVDMLS-SPSEKLSVIPITGPGGLGKTTLAKSVYNNPKIDGHFGQKIWVCVAKEIIME-LFKLILVQLT-G----DRNVIVKNIGEKLKGQKYFLVLDDVWDHEQGLWNDYFNTLMNEKGSWCLLTTRLEYVAV-PRMNDR-PYFLGKLSGDECWFIIKGKVMS-AE-----EELEALKEQILRRCDGLPLAASLIGGLLRTR-E---KWHSIVQEL---LNS-------INQILKVSFDHLSSPVKKCF-YCSIFPQDTELGEDELIEHWVAEGFVLPDNTGMMEERGGEYLRILLQSSLLEV--DE--GS-T--KMHDLVHDFA--KSLNPE-NQ------DR
>XP_027073521.1
-----QTDSIVVP-NVVGRSGDESKIVDMLS-SPSEKLSVIPITGPGGLGKTTLAKSVYNNPKIDGHFGQKIWVCVAKEIIME-LFKLILVQLT-G----DRNVIVKNIGEKLKGQKYFLVLDDVWDHEQGLWNDYFNTLMNEKGSWCLLTTRLEYVAV-PRMNDR-PYFLGKLSGDECWFIIKGKVMS-AE-----EELEALKEQILRRCDGLPLAASLIGGLLRTR-E---KWHSIVQEL---LNS-------INQILKVSFDHLSSPVKKCF-YCSIFPQDTELGEDELIEHWVAEGFVLPDNTGMMEERGGEYLRILLQSSLLEV--DE--GS-T--KMHDLVHDFA--KSLNPE-NQ------DR
>XP_027073529.1
-----QTDSIVVP-NVVGRSGDESKIVDMLS-SPSEKLSVIPITGPGGLGKTTLAKSVYNNPKIDGHFGQKIWVCVAKEIIME-LFKLILVQLT-G----DRNVIVKNIGEKLKGQKYFLVLDDVWDHEQGLWNDYFNTLMNEKGSWCLLTTRLEYVAV-PRMNDR-PYFLGKLSGDECWFIIKGKVMS-AE-----EELEALKEQILRRCDGLPLAASLIGGLLRTR-E---KWHSIVQEL---LNS-------INQILKVSFDHLSSPVKKCF-YCSIFPQDTELGEDELIEHWVAEGFVLPDNTGMMEERGGEYLRILLQSSLLEV--DE--GS-T--KMHDLVHDFA--KSLNPE-NQ------DR
>XP_027073538.1
-----QTDSIAVP-NVVGRSGDESKIVDMLS-SPSEKLSVIPITGPGGLGKTTLAKSVYNNRKLDGHFGQKIWVCVAKEIILE-LFKLILVQLT-Q----DREVIVKKIEEKLKGKKYFLVLDDVWDHDQGLWNDYFNTLMNEKGSWCLLTTRLQPVAV-PRMNDG-PYSLGKLSDDACWSIIKGKVIS-AE-----EELEALKEQILRRCDGLPLAASLIGGLMLTR-E---KWHSIVQEL---LNS-------INQILKVSFDHLSSPVKKCF-YCSIFPQDTQLREDELIQHWVAKGFVL--NNRVMEETGGEYLRILLQNSLLEV--EPL-WE-TY-KMHDLVHDFA--KSLNPE-NQ------DR
>XP_027073546.1
-----QTDSIAVP-NVVGRSGDESKIVDMLS-SPSEKLSVIPITGPGGLGKTTLAKSVYNNRKLDGHFGQKIWVCVAKEIILE-LFKLILVQLT-Q----DREVIVKKIEEKLKGKKYFLVLDDVWDHDQGLWNDYFNTLMNEKGSWCLLTTRLQPVAV-PRMNDG-PYSLGKLSDDACWSIIKGKVIS-AE-----EELEALKEQILRRCDGLPLAASLIGGLMLTR-E---KWHSIVQEL---LNS-------INQILKVSFDHLSSPVKKCF-YCSIFPQDTQLREDELIQHWVAKGFVL--NNRVMEETGGEYLRILLQNSLLEV--EPL-WE-TY-KMHDLVHDFA--KSLNPE-NQ------DR
>XP_027073555.1
-----QTDSIAVP-NVVGRSGDESKIVDMLS-SPSEKLSVIPITGPGGLGKTTLAKSVYNNRKLDGHFGQKIWVCVAKEIILE-LFKLILVQLT-Q----DREVIVKKIEEKLKGKKYFLVLDDVWDHDQGLWNDYFNTLMNEKGSWCLLTTRLQPVAV-PRMNDG-PYSLGKLSDDACWSIIKGKVIS-AE-----EELEALKEQILRRCDGLPLAASLIGGLMLTR-E---KWHSIVQEL---LNS-------INQILKVSFDHLSSPVKKCF-YCSIFPQDTQLREDELIQHWVAKGFVL--NNRVMEETGGEYLRILLQNSLLEV--EPL-WE-TY-KMHDLVHDFA--KSLNPE-NQ------DR
>XP_027073564.1
-----QTDSIAVP-NVVGRSGDESKIVDMLS-SPSEKLSVIPITGPGGLGKTTLAKSVYNNRKLDGHFGQKIWVCVAKEIILE-LFKLILVQLT-Q----DREVIVKKIEEKLKGKKYFLVLDDVWDHDQGLWNDYFNTLMNEKGSWCLLTTRLQPVAV-PRMNDG-PYSLGKLSDDACWSIIKGKVIS-AE-----EELEALKEQILRRCDGLPLAASLIGGLMLTR-E---KWHSIVQEL---LNS-------INQILKVSFDHLSSPVKKCF-YCSIFPQDTQLREDELIQHWVAKGFVL--NNRVMEETGGEYLRILLQNSLLEV--EPL-WE-TY-KMHDLVHDFA--KSLNPE-NQ------DR
>XP_027073572.1
-----QTDSIAVP-NVVGRSGDESKIVDMLS-SPSEKLSVIPITGPGGLGKTTLAKSVYNNRKLDGHFGQKIWVCVAKEIILE-LFKLILVQLT-Q----DREVIVKKIEEKLKGKKYFLVLDDVWDHDQGLWNDYFNTLMNEKGSWCLLTTRLQPVAV-PRMNDG-PYSLGKLSDDACWSIIKGKVIS-AE-----EELEALKEQILRRCDGLPLAASLIGGLMLTR-E---KWHSIVQEL---LNS-------INQILKVSFDHLSSPVKKCF-YCSIFPQDTQLREDELIQHWVAKGFVL--NNRVMEETGGEYLRILLQNSLLEV--EPL-WE-TY-KMHDLVHDFA--KSLNPE-NQ------DR
>XP_027073578.1
-----QTDSIAVP-NVVGRSGDESKIVDMLS-SPSEKLSVIPITGPGGLGKTTLAKSVYNNRKLDGHFGQKIWVCVAKEIILE-LFKLILVQLT-Q----DREVIVKKIEEKLKGKKYFLVLDDVWDHDQGLWNDYFNTLMNEKGSWCLLTTRLQPVAV-PRMNDG-PYSLGKLSDDACWSIIKGKVIS-AE-----EELEALKEQILRRCDGLPLAASLIGGLMLTR-E---KWHSIVQEL---LNS-------INQILKVSFDHLSSPVKKCF-YCSIFPQDTQLREDELIQHWVAKGFVL--NNRVMEETGGEYLRILLQNSLLEV--EPL-WE-TY-KMHDLVHDFA--KSLNPE-NQ------DR
>XP_027073585.1
-----QTDSIAVP-NVVGRSGDESKIVDMLS-SPSEKLSVIPITGPGGLGKTTLAKSVYNNRKLDGHFGQKIWVCVAKEIILE-LFKLILVQLT-Q----DREVIVKKIEEKLKGKKYFLVLDDVWDHDQGLWNDYFNTLMNEKGSWCLLTTRLQPVAV-PRMNDG-PYSLGKLSDDACWSIIKGKVIS-AE-----EELEALKEQILRRCDGLPLAASLIGGLMLTR-E---KWHSIVQEL---LNS-------INQILKVSFDHLSSPVKKCF-YCSIFPQDTQLREDELIQHWVAKGFVL--NNRVMEETGGEYLRILLQNSLLEV--EPL-WE-TY-KMHDLVHDFA--KSLNPE-NQ------DR
>XP_027073592.1
-----QTDSIAVP-NVVGRSGDESKIVDMLS-SPSEKLSVIPITGPGGLGKTTLAKSVYNNRKLDGHFGQKIWVCVAKEIILE-LFKLILVQLT-Q----DREVIVKKIEEKLKGKKYFLVLDDVWDHDQGLWNDYFNTLMNEKGSWCLLTTRLQPVAV-PRMNDG-PYSLGKLSDDACWSIIKGKVIS-AE-----EELEALKEQILRRCDGLPLAASLIGGLMLTR-E---KWHSIVQEL---LNS-------INQILKVSFDHLSSPVKKCF-YCSIFPQDTQLREDELIQHWVAKGFVL--NNRVMEETGGEYLRILLQNSLLEV--EPL-WE-TY-KMHDLVHDFA--KSLNPE-NQ------DR
>XP_027073601.1
-----QTDSIAVP-NVVGRSGDESKIVDMLS-SPSEKLSVIPITGPGGLGKTTLAKSVYNNRKLDGHFGQKIWVCVAKEIILE-LFKLILVQLT-Q----DREVIVKKIEEKLKGKKYFLVLDDVWDHDQGLWNDYFNTLMNEKGSWCLLTTRLQPVAV-PRMNDG-PYSLGKLSDDACWSIIKGKVIS-AE-----EELEALKEQILRRCDGLPLAASLIGGLMLTR-E---KWHSIVQEL---LNS-------INQILKVSFDHLSSPVKKCF-YCSIFPQDTQLREDELIQHWVAKGFVL--NNRVMEETGGEYLRILLQNSLLEV--EPL-WE-TY-KMHDLVHDFA--KSLNPE-NQ------DR
>XP_027073611.1
-----QTDSIAVP-NVVGRSGDESKIVDMLS-SPSEKLSVIPITGPGGLGKTTLAKSVYNNRKLDGHFGQKIWVCVAKEIILE-LFKLILVQLT-Q----DREVIVKKIEEKLKGKKYFLVLDDVWDHDQGLWNDYFNTLMNEKGSWCLLTTRLQPVAV-PRMNDG-PYSLGKLSDDACWSIIKGKVIS-AE-----EELEALKEQILRRCDGLPLAASLIGGLMLTR-E---KWHSIVQEL---LNS-------INQILKVSFDHLSSPVKKCF-YCSIFPQDTQLREDELIQHWVAKGFVL--NNRVMEETGGEYLRILLQNSLLEV--EPL-WE-TY-KMHDLVHDFA--KSLNPE-NQ------DR
>XP_027073617.1
-----QTDSIAVP-NVVGRSGDESKIVDMLS-SPSEKLSVIPITGPGGLGKTTLAKSVYNNRKLDGHFGQKIWVCVAKEIILE-LFKLILVQLT-Q----DREVIVKKIEEKLKGKKYFLVLDDVWDHDQGLWNDYFNTLMNEKGSWCLLTTRLQPVAV-PRMNDG-PYSLGKLSDDACWSIIKGKVIS-AE-----EELEALKEQILRRCDGLPLAASLIGGLMLTR-E---KWHSIVQEL---LNS-------INQILKVSFDHLSSPVKKCF-YCSIFPQDTQLREDELIQHWVAKGFVL--NNRVMEETGGEYLRILLQNSLLEV--EPL-WE-TY-KMHDLVHDFA--KSLNPE-NQ------DR
>XP_027073625.1
-----QTDSIAVP-NVVGRSGDESKIVDMLS-SPSEKLSVIPITGPGGLGKTTLAKSVYNNRKLDGHFGQKIWVCVAKEIILE-LFKLILVQLT-Q----DREVIVKKIEEKLKGKKYFLVLDDVWDHDQGLWNDYFNTLMNEKGSWCLLTTRLQPVAV-PRMNDG-PYSLGKLSDDACWSIIKGKVIS-AE-----EELEALKEQILRRCDGLPLAASLIGGLMLTR-E---KWHSIVQEL---LNS-------INQILK----------------------DTQLREDELIQHWVAKGFVL--NNRVMEETGGEYLRILLQNSLLEV--EPL-WE-TY-KMHDLVHDFA--KSLNPE-NQ------DR
>XP_027073637.1
-----QTDSIIVP-NVVGRSGDESKIVEMLL-TPSERVSVIPITGMGGLGKTTLAKSVYNKIEIDENFGIKSWVCVARKIIVE-LFKLILKSLT-R----DREVIVKKIGEKLKGQRYFLVLDDVWDHDQGLWDDYFNTLMNEKGSWCLLTTRRESVAV-PRMNDG-PYSLGKLSGDECWSIIKRKVL--AE-----KELEVLKKQILRRCDGLPLAAKLIGGLLLNK-E---EWQSIVEEL---LNS-------INQILKVSFDHLSPAVKKCF-YCSIFPQDNELEEDELIEHWVAEGFVLPDNNRVMEETGGEYLRILLQNSLLEV--ES--QR-T--KMHDLVHDFA--KPLNPE-NQ------DR
>XP_027073642.1
------AAAIH-N-ELVGLDDAVETITHRLIRG-SKQLDIIPIVGMPGLGKTTLANKVYAAPSVRLHFHVRGWCSVSQTCSKHSLLVQLLCSLYSK----E-NDLAKKLRQVLLRSRYLLILDDLWDIEA--WNLLEKLLPA-NGSKILLTSRFQNLSSQFK--SN-PYHLRPLTDEESWTLLQKKLFDKEG--C--PTLSEVGFQIAKTCRGLPLTVVLVAGILATTAQDR--WEEVAKS-LSSVLY---------KTLELSYSHLPDYLKPCLLYFGAFREDEVIHVRRLLRLWISEGFVQ-QEGKSLEEVAYDYLVALINTSLVVVTDRT-TRSAKACQLHDLVHEFCVEKAKEESFSSH-----HR
>XP_027073643.1
------AAAIH-N-ELVGLDDAVETITHRLIRG-SKQLDIIPIVGMPGLGKTTLANKVYAAPSVRLHFHVRGWCSVSQTCSKHSLLVQLLCSLYSK----E-NDLAKKLRQVLLRSRYLLILDDLWDIEA--WNLLEKLLPA-NGSKILLTSRFQNLSSQFK--SN-PYHLRPLTDEESWTLLQKKLFDKEG--C--PTLSEVGFQIAKTCRGLPLTVVLVAGILATTAQDR--WEEVAKS-LSSVLY---------KTLELSYSHLPDYLKPCLLYFGAFREDEVIHVRRLLRLWISEGFVQ-QEGKSLEEVAYDYLVALINTSLVVVTDRT-TRSAKACQLHDLVHEFCVEKAKEESFSSH-----HR
>XP_027073653.1
------SIPVL-N-ELVGLDDEIKTIIHSLTRG-SKLLDFVSIVGMAGLGKTILANRVCNDPLILSHFHILARCTVSQVYSMHSLLVQLLCSISSR----E-SDLAPKLFKLLKRNRYLIFLDDVWEIKA--WNLVKSSLPA-NGSRILFTSRIQ---LQFK--SM-AHHLRHLTDEESCKLLQKKVFGKEG--F--PTL-----------------------------EDC--WEEVAKSLTSSVLY---------MTLELSYNHLSDDLKPCLLYFSAFQEDENIPVRRLFWLWISEGFVR-KEGMRFEDVADDYLKDLVDRSLVMVSERS-MGGAKACRLHDLVHEFCVKKAKEENFSNP-----LR
>XP_027073837.1
------ITPTL-N-ELVGLDEAVKTITDKLTRG-SKQLDIVSIVGMAGLGKTTLANAVYHHSSILGHFHIRAWCTVSQVYCKHNLLVQILSSIGGR----E-DDLAEELKKILLRNIYLIVMDDVWDIDA--WNLLKTSLPA-NGSRILFTSRLQNLSWQFK--SE-PYHLRQLTDVECFELLHRKIFGKGD--C--PAIIKVLMQVANKCKGLPHTVLIFAGILSRIEPDC--WQEFVNSLSSGSN-----------PLELSYIHLPENLKPCLLYFGTFREDQDIPIRRLSWLWISEGFIQ-KEGKSLEDVAEGFLKDLIGRSLVMVTKSS-LAGAKTCRLHDLVHEFCVAKAKEESF-CP-----HR
>XP_027073838.1
------ITPTL-N-ELVGLDEAVKTITDKLTRG-SKQLDIVSIVGMAGLGKTTLANAVYHHSSILGHFHIRAWCTVSQVYCKHNLLVQILSSIGGR----E-DDLAEELKKILLRNIYLIVMDDVWDIDA--WNLLKTSLPA-NGSRILFTSRLQNLSWQFK--SE-PYHLRQLTDVECFELLHRKIFGKGD--C--PAIIKVLMQVANKCKGLPHTVLIFAGILSRIEPDC--WQEFVNSLSSGSN-----------PLELSYIHLPENLKPCLLYFGTFREDQDIPIRRLSWLWISEGFIQ-KEGKSLEDVAEGFLKDLIGRSLVMVTKSS-LAGAKTCRLHDLVHEFCVAKAKEESF-CP-----HR
>XP_027073840.1
------ITPTL-N-ELVGLDEAVKTITDKLTRG-SKQLDIVSIVGMAGLGKTTLANAVYHHSSILGHFHIRAWCTVSQVYCKHNLLVQILSSIGGR----E-DDLAEELKKILLRNIYLIVMDDVWDIDA--WNLLKTSLPA-NGSRILFTSRLQNLSWQFK--SE-PYHLRQLTDVECFELLHRKIFGKGD--C--PAIIKVLMQVANKCKGLPHTVLIFAGILSRIEPDC--WQEFVNSLSSGSN-----------PLELSYIHLPENLKPCLLYFGTFREDQDIPIRRLSWLWISEGFIQ-KEGKSLEDVAEGFLKDLIGRSLVMVTKSS-LAGAKTCRLHDLVHEFCVAKAKEESF-CP-----HR
>XP_027073850.1
-----ETDSVVFP-NIVGREHDKFKIVQKIS-SETSNIYVLPITGMGGLGKTTLAQSIFNDQQIERHFDLKIWVCVSEDFVTR-IFRLILESLT-R----SRDVIVQEIRKEIEGKRYLLVLDDLWNEIPLLWTDFYRSLTSTRGNWCLVTTRQLQVAV-AT-----PYSLGKLSDDDCWTIIKDKMI--GG-----EELQGQEKEITKWCQGLPLAAIVIGGLLRMK-E---EWLSIVNNLLK-FTS-------VMQILKLSFDHLPSPIKKCF-YCSMFCKDFKIERRKLIQLWMAEGFLQSNNE-VMEEIGDKYFRVLVESSLLQEISD-------KGRMHDLVHDLA--QSISRC-----------
>XP_027073858.1
-----ETDSVVFP-NIVGREHDKFKIVQKIS-SETSNIYVLPITGMGGLGKTTLAQSIFNDQQIERHFDLKIWVCVSEDFVTR-IFRLILESLT-R----SRDVIVQEIRKEIEGKRYLLVLDDLWNEIPLLWTDFYRSLTSTRGNWCLVTTRQLQVAV-AT-----PYSLGKLSDDDCWTIIKDKMI--GG-----EELQGQEKEITKWCQGLPLAAIVIGGLLRMK-E---EWLSIVNNLLK-FTS-------VMQILKLSFDHLPSPIKKCF-YCSMFCKDFKIERRKLIQLWMAEGFLQSNNE-VMEEIGDKYFRVLVESSLLQEISD-------KGRMHDLVHDLA--QSISRC-----------
>XP_027073896.1
------STTAI-D-EVVDISNRENEIRNQLIWG-SSELDIVFIAGMPGLGKTTLARKVYSSLNVTRHFHVRAWCTVSEKYEKKRLLLEILTGIC-E----D-EDLKHELHKLLLKNRYLIIMDDVWDAEA--WNYLKDSFPK-NGSRILFTGRLRSVALEIK--GEYPLSLSLFSQEESWQLLKKKVFKEEG--C--DELLGVGNDIAYRCQGLPLAVVAVAGILKMKSQNS--WKRIADTLSSQIDAW--------EVIDLSYKHLPEYLKLCFLYLGALNENRDILVSKLIRSWIAEGFIP-E-MEGFEDVAEAFLMDLIDRSLVIISKRS-NGKVRACRLHDLVLDFCKSKTKDQNFSSPASFASYR
>XP_027073897.1
------TAPIS-N-ELVGLNDEVESIIDRLVSG-PLQQDIVAIVGMSGLGKTTLANKVYSHLSVEYHFHIRAWCCFSQVYTKHSLLAQILCSINCG----E-DDMAEKVYKLLKRNRYLIILDDVWDIMG--WDLLKHSLPC-NGSRILLTSRFQKLCWQIK--SE-PHHLRPLTEDESCELLQKKLFAKED--C--PVLGKVVMHVAKYCKGLPLTVVLVAGILATTEQDC--WEEIVRRLTSSYVH---------KTLEQSYNYLPDYLKPCLLYFSAFKEDQDIPVREMLWLWISEGFVQ-EEGKSLEDVADEYLMDLIGRSLVMATQRS-LGGIKACRIHDLIHEFCVAKAKEESFCNP-----HR
>XP_027073898.1
------TAPIS-N-ELVGLNDEVESIIDRLVSG-PLQQDIVAIVGMSGLGKTTLANKVYSHLSVEYHFHIRAWCCFSQVYTKHSLLAQILCSINCG----E-DDMAEKVYKLLKRNRYLIILDDVWDIMG--WDLLKHSLPC-NGSRILLTSRFQKLCWQIK--SE-PHHLRPLTEDESCELLQKKLFAKED--C--PVLGKVVMHVAKYCKGLPLTVVLVAGILATTEQDC--WEEIVRRLTSSYVH---------KTLEQSYNYLPDYLKPCLLYFSAFKEDQDIPVREMLWLWISEGFVQ-EEGKSLEDVADEYLMDLIGRSLVMATQRS-LGGIKACRIHDLIHEFCVAKAKEESFCNP-----HR
>XP_027073899.1
------TAPIS-N-ELVGLNDEVESIIDRLVSG-PLQQDIVAIVGMSGLGKTTLANKVYSHLSVEYHFHIRAWCCFSQVYTKHSLLAQILCSINCG----E-DDMAEKVYKLLKRNRYLIILDDVWDIMG--WDLLKHSLPC-NGSRILLTSRFQKLCWQIK--SE-PHHLRPLTEDESCELLQKKLFAKED--C--PVLGKVVMHVAKYCKGLPLTVVLVAGILATTEQDC--WEEIVRRLTSSYVH---------KTLEQSYNYLPDYLKPCLLYFSAFKEDQDIPVREMLWLWISEGFVQ-EEGKSLEDVADEYLMDLIGRSLVMATQRS-LGGIKACRIHDLIHEFCVAKAKEESFCNP-----HR
>XP_027073934.1
------TAPIS-T-ELVGLNDEVESIIDRLVRG-SRQLDIIAIVGMPGLGKTTLANTIYSDPTVECHFHIRAWCCFSQAYTKHSLLVQILCSIDCE----E-DDMADKLRKLLKRNRYLIVLDDVWDIVG--WDSLKHSLPC-NGSRILLTSRFQKLSLLIK--SE-PHHLRPLTDNESCELLQKKLFAKKD--C--PTFSKVVLNIAKYCKGLPLAVVLVAGILAITKQDC--WEEVVRHLTSSYVH---------KTLEQSYNYLPDYLKPCLLYFGAFQEDRDIPVRKLLCLWISEGFVQ-KEGKSLEDVADDYLMDLIGRSLVMAAQRS-LGGIKTCRIHDLVHEFCVKKAKEERFCDP-----HR
>XP_027073935.1
------TAPIS-T-ELVGLNDEVESIIDRLVRG-SRQLDIIAIVGMPGLGKTTLANTIYSDPTVECHFHIRAWCCFSQAYTKHSLLVQILCSIDCE----E-DDMADKLRKLLKRNRYLIVLDDVWDIVG--WDSLKHSLPC-NGSRILLTSRFQKLSLLIK--SE-PHHLRPLTDNESCELLQKKLFAKKD--C--PTFSKVVLNIAKYCKGLPLAVVLVAGILAITKQDC--WEEVVRHLTSSYVH---------KTLEQSYNYLPDYLKPCLLYFGAFQEDRDIPVRKLLCLWISEGFVQ-KEGKSLEDVADDYLMDLIGRSLVMAAQRS-LGGIKTCRIHDLVHEFCVKKAKEERFCDP-----HR
>XP_027073936.1
------TAPIS-T-ELVGLNDEVESIIDRLVRG-SRQLDIIAIVGMPGLGKTTLANTIYSDPTVECHFHIRAWCCFSQAYTKHSLLVQILCSIDCE----E-DDMADKLRKLLKRNRYLIVLDDVWDIVG--WDSLKHSLPC-NGSRILLTSRFQKLSLLIK--SE-PHHLRPLTDNESCELLQKKLFAKKD--C--PTFSKVVLNIAKYCKGLPLAVVLVAGILAITKQDC--WEEVVRHLTSSYVH---------KTLEQSYNYLPDYLKPCLLYFGAFQEDRDIPVRKLLCLWISEGFVQ-KEGKSLEDVADDYLMDLIGRSLVMAAQRS-LGGIKTCRIHDLVHEFCVKKAKEERFCDP-----HR
>XP_027073937.1
------TAPIS-T-ELVGLNDEVESIIDRLVRG-SRQLDIIAIVGMPGLGKTTLANTIYSDPTVECHFHIRAWCCFSQAYTKHSLLVQILCSIDCE----E-DDMADKLRKLLKRNRYLIVLDDVWDIVG--WDSLKHSLPC-NGSRILLTSRFQKLSLLIK--SE-PHHLRPLTDNESCELLQKKLFAKKD--C--PTFSKVVLNIAKYCKGLPLAVVLVAGILAITKQDC--WEEVVRHLTSSYVH---------KTLEQSYNYLPDYLKPCLLYFGAFQEDRDIPVRKLLCLWISEGFVQ-KEGKSLEDVADDYLMDLIGRSLVMAAQRS-LGGIKTCRIHDLVHEFCVKKAKEERFCDP-----HR
>XP_027073939.1
------TAPIS-T-ELVGLNDEVESIIDRLVRG-SRQLDIIAIVGMPGLGKTTLANTIYSDPTVECHFHIRAWCCFSQAYTKHSLLVQILCSIDCE----E-DDMADKLRKLLKRNRYLIVLDDVWDIVG--WDSLKHSLPC-NGSRILLTSRFQKLSLLIK--SE-PHHLRPLTDNESCELLQKKLFAKKD--C--PTFSKVVLNIAKYCKGLPLAVVLVAGILAITKQDC--WEEVVRHLTSSYVH---------KTLEQSYNYLPDYLKPCLLYFGAFQEDRDIPVRKLLCLWISEGFVQ-KEGKSLEDVADDYLMDLIGRSLVMAAQRS-LGGIKTCRIHDLVHEFCVKKAKEERFCDP-----HR
>XP_027073961.1
------IAAIH-H-ELVGLDDKVKSIIDRLRSG-SKQLDFVPIVGMPGLGKTTLAKKVYIADSVMSHFHVRCWCCVSQMYSMHSLLVQLLCSISSE----E-NDLAENLRQVLLRRRYLLVLDDLWDVEA--WNLLEKSLPA-NGSRILFTSRLQNLSSQFR--SK-SYHLCPLTDEESWTLLQKKLFFKEG--C--PTLSEVGFQIAKTCRGLPLTVVLVGGILATTTQDR--WEEVAKC-LNFVLG---------KTLELSYSHLPDYLKPCLLYFAAFQEDEVINVRRLLWLWIAEGLVQ-QKGKSLEESAYDYLMALISRSLVVVTKRT-MGGAKACQLHDLVHEYCVEKAKEESFSNH-----YR
>XP_027073962.1
------IAAIH-H-ELVGLDDKVKSIIDRLRSG-SKQLDFVPIVGMPGLGKTTLAKKVYIADSVMSHFHVRCWCCVSQMYSMHSLLVQLLCSISSE----E-NDLAENLRQVLLRRRYLLVLDDLWDVEA--WNLLEKSLPA-NGSRILFTSRLQNLSSQFR--SK-SYHLCPLTDEESWTLLQKKLFFKEG--C--PTLSEVGFQIAKTCRGLPLTVVLVGGILATTTQDR--WEEVAKC-LNFVLG---------KTLELSYSHLPDYLKPCLLYFAAFQEDEVINVRRLLWLWIAEGLVQ-QKGKSLEESAYDYLMALISRSLVVVTKRT-MGGAKACQLHDLVHEYCVEKAKEESFSNH-----YR
>XP_027073963.1
------IAAIH-H-ELVGLDDKVKSIIDRLRSG-SKQLDFVPIVGMPGLGKTTLAKKVYIADSVMSHFHVRCWCCVSQMYSMHSLLVQLLCSISSE----E-NDLAENLRQVLLRRRYLLVLDDLWDVEA--WNLLEKSLPA-NGSRILFTSRLQNLSSQFR--SK-SYHLCPLTDEESWTLLQKKLFFKEG--C--PTLSEVGFQIAKTCRGLPLTVVLVGGILATTTQDR--WEEVAKC-LNFVLG---------KTLELSYSHLPDYLKPCLLYFAAFQEDEVINVRRLLWLWIAEGLVQ-QKGKSLEESAYDYLMALISRSLVVVTKRT-MGGAKACQLHDLVHEYCVEKAKEESFSNH-----YR
>XP_027074000.1
------VAPIF-N-ELVGLNDEVESIIDRLVRG-SSQLGIVAIVGMPGLGKTTLASKVYGDPSINFHFHIRAWCTVSQVYSKHNLLLQILCAIDSG----E-DDFAAKLYQQLKGKRYVIVLDDVWDIDG--WNLLKHSLPC-NGSRVLLTSRFHNLSLEIR--SK-PLHLRPLTDKESLELLQKKLFAKED--C--ATLSEVVLHVAKCCKGLPLAVVLVAGILATTQQDC--WEEVARRLSSTFVH---------KTLEYSYNYLPDYLKPCLLYLGAFQEDQNIPVRKLLQLWISEGFVR-REGKSLEDVADNYLMDLIGRSLVMPTQRS-LGGIKVCRIHDLVHEFCVEKAKEENFCNP-----HR
>XP_027074033.1
--------SPPGEHNLAGVGSRMEEVISLMLR--NAEVRIVGIHGKARIGKTTIARALFD--RLSDKYEAACFLDDSSDYLQEILLSEML-KLR------STSEGMSMMTRRFRHLRSLIVLDDV-QLKALNW--FG------GGSRIVITTRDGDLLCGAD------YKVCGLSYKEAKQLFTVHAFGSR------AFRQHFIGPICSICR-LPSSLKAWASLVRG-------W------------------------------------TEIF--------------------------QP-------I------------------------G----L-CGCLA-----------------------
>XP_027074226.1
------AAAIH-N-ELVGLDDKVKTIIDQLTRG-LKQLDVVPIVGMPGLGKTTLANKVYIASSVRSYFHVRGWCCVSQTYSKHSLFVQLLCSIHSK----E-NDLVQKLKQVLLRTRYLLILDDLWDVEA--WNLLENSLPV-NGSRILFTSRFQDLSLQFK--SK-PYHLCQLTDEESWALLQKKLFDKEG--C--PKLSEVGYQIAKFCRGLPLTVVLVAGILATIAQDS--WEEVAKS-LSSVLY---------KTLELSYSHLPDYLKPCLLYFAAFQEDEVIDVRRLLWLWISEGFVQ-QEGKSLEEAAYNYLMG--------------------------------------------------
>XP_027074264.1
-----WTDPFVEESEMVGREVEVSQVVSMLI-SSDYKLPVISIVGMGGQGKTTLAQLVLKNDSVVKHFDETIWVCVSDDFVER-LLNEMLQSLE-G----NRETLVKELQDNLKGKRYLLVLDDIWNENRQKWDGMRRRLLGGSGSKILVTTRSDEVAM-QT-----LHHLDILSDDHSWMLFEKLAFTGGR------NLVDIGKRILKKCGGVPLAIKVIGGLLYSDAS---EWLKLEKSIWNESAG-------VISVLMLSCENLPSLVKQCF-SCSIFPKDTDMEKQSLIQIWMAQGLINDAGHLQMEDVGSDYFNILLRSSLLQT-SNSI-NGIKRCRMHDLVHDLS--LQSNNC-DE------VM
>XP_027074315.1
------VAPIF-N-ELVGLNDEVESIIDRLTRG-SNQFDVVAIVGMAGLGKTTLAKNIYSDPSIKFHFHICAWCTVSQVYSKHNLLLQILCVIDSR----E-DDLAAKLYQQLKGKRYVIVLDDVWDIEG--WNLLKHSLPR-IGSRVLLTSRFHNLSLEIK--SK-PLHLRPLTDKESLELLQKKLFAKED--C--PTLSEGVLNVAKCCKGLPLAVVLVAGILATTQQDC--WEQVTRRLTSTLVH---------KTLEYSYNYLPDYLKPCLLYLGAFQEDQDIPVRKLLRLWISEGLVQ-KEGKSLEDVADNYLMDLIGRSLVMPAHRS-LGGIKVCQIHDLVHQFCVTKAKEENFYNA-----HR
>XP_027074316.1
------VAPIF-N-ELVGLNDEVESIIDRLTRG-SNQFDVVAIVGMAGLGKTTLAKNIYSDPSIKFHFHICAWCTVSQVYSKHNLLLQILCVIDSR----E-DDLAAKLYQQLKGKRYVIVLDDVWDIEG--WNLLKHSLPR-IGSRVLLTSRFHNLSLEIK--SK-PLHLRPLTDKESLELLQKKLFAKED--C--PTLSEGVLNVAKCCKGLPLAVVLVAGILATTQQDC--WEQVTRRLTSTLVH---------KTLEYSYNYLPDYLKPCLLYLGAFQEDQDIPVRKLLRLWISEGLVQ-KEGKSLEDVADNYLMDLIGRSLVMPAHRS-LGGIKVCQIHDLVHQFCVTKAKEENFYNA-----HR
>XP_027074317.1
------VAPIF-N-ELVGLNDEVESIIDRLTRG-SNQFDVVAIVGMAGLGKTTLAKNIYSDPSIKFHFHICAWCTVSQVYSKHNLLLQILCVIDSR----E-DDLAAKLYQQLKGKRYVIVLDDVWDIEG--WNLLKHSLPR-IGSRVLLTSRFHNLSLEIK--SK-PLHLRPLTDKESLELLQKKLFAKED--C--PTLSEGVLNVAKCCKGLPLAVVLVAGILATTQQDC--WEQVTRRLTSTLVH---------KTLEYSYNYLPDYLKPCLLYLGAFQEDQDIPVRKLLRLWISEGLVQ-KEGKSLEDVADNYLMDLIGRSLVMPAHRS-LGGIKVCQIHDLVHQFCVTKAKEENFYNA-----HR
>XP_027074421.1
-----QTDSTIVRRDVLGRDEDESEIVKKLL-TESESISVIPITGMGGLGKTTLAKAVYKNEQIVGQFDKKMWVCVAEEVKIEKVFKMILESLT-G----RREVIVQKIQHELKEKRYFLVLDDLWNDQEVLLNDFFSTLANAKGSWCLVTTRLQEVAL-SRINFT-RHELGKLCDNDCWSIMKKWAN--VE-----KELEDMREQVLRRCDGLPLAATLIGGLLSKK-E---DWLSILEEL---LNG-------IKQILKVSFDHLSPAVKKCF-YCSIFDQDTELEQDRLVELWMAEGFLQPDNERMMEKIGCEYLRILLQTSLLEV--EE--RR-T--KMHDLVHEFA--KSLNRS-NE------DR
>XP_027074430.1
-----QTDSTIVRRDVLGRDEDESEIVKKLL-TESESISVIPITGMGGLGKTTLAKAVYKNEQIVGQFDKKMWVCVAEEVKIEKVFKMILESLT-G----RREVIVQKIQHELKEKRYFLVLDDLWNDQEVLLNDFFSTLANAKGSWCLVTTRLQEVAL-SRINFT-RHELGKLCDNDCWSIMKKWAN--VE-----KELEDMREQVLRRCDGLPLAATLIGGLLSKK-E---DWLSILEEL---LNG-------IKQILKVSFDHLSPAVKKCF-YCSIFDQDTELEQDRLVELWMAEGFLQPDNERMMEKIGCEYLRILLQTSLLEV--EE--RR-T--KMHDLVHEFA--KSLNRS-NE------DR
>XP_027074437.1
-----QTDSTIVRRDVLGRDEDESEIVKKLL-TESESISVIPITGMGGLGKTTLAKAVYKNEQIVGQFDKKMWVCVAEEVKIEKVFKMILESLT-G----RREVIVQKIQHELKEKRYFLVLDDLWNDQEVLLNDFFSTLANAKGSWCLVTTRLQEVAL-SRINFT-RHELGKLCDNDCWSIMKKWAN--VE-----KELEDMREQVLRRCDGLPLAATLIGGLLSKK-E---DWLSILEEL---LNG-------IKQILKVSFDHLSPAVKKCF-YCSIFDQDTELEQDRLVELWMAEGFLQPDNERMMEKIGCEYLRILLQTSLLEV--EE--RR-T--KMHDLVHEFA--KSLNRS-NE------DR
>XP_027074446.1
-----QTDSTIVRRDVLGRDEDESEIVKKLL-TESESISVIPITGMGGLGKTTLAKAVYKNEQIVGQFDKKMWVCVAEEVKIEKVFKMILESLT-G----RREVIVQKIQHELKEKRYFLVLDDLWNDQEVLLNDFFSTLANAKGSWCLVTTRLQEVAL-SRINFT-RHELGKLCDNDCWSIMKKWAN--VE-----KELEDMREQVLRRCDGLPLAATLIGGLLSKK-E---DWLSILEEL---LNG-------IKQILKVSFDHLSPAVKKCF-YCSIFDQDTELEQDRLVELWMAEGFLQPDNERMMEKIGCEYLRILLQTSLLEV--EE--RR-T--KMHDLVHEFA--KSLNRS-NE------DR
>XP_027074455.1
-----QTDSTIVRRDVLGRDEDESEIVKKLL-TESESISVIPITGMGGLGKTTLAKAVYKNEQIVGQFDKKMWVCVAEEVKIEKVFKMILESLT-G----RREVIVQKIQHELKEKRYFLVLDDLWNDQEVLLNDFFSTLANAKGSWCLVTTRLQEVAL-SRINFT-RHELGKLCDNDCWSIMKKWAN--VE-----KELEDMREQVLRRCDGLPLAATLIGGLLSKK-E---DWLSILEEL---LNG-------IKQILKVSFDHLSPAVKKCF-YCSIFDQDTELEQDRLVELWMAEGFLQPDNERMMEKIGCEYLRILLQTSLLEV--EE--RR-T--KMHDLVHEFA--KSLNRS-NE------DR
>XP_027074462.1
-----QTDSTIVRRDVLGRDEDESEIVKKLL-TESESISVIPITGMGGLGKTTLAKAVYKNEQIVGQFDKKMWVCVAEEVKIEKVFKMILESLT-G----RREVIVQKIQHELKEKRYFLVLDDLWNDQEVLLNDFFSTLANAKGSWCLVTTRLQEVAL-SRINFT-RHELGKLCDNDCWSIMKKWAN--VE-----KELEDMREQVLRRCDGLPLAATLIGGLLSKK-E---DWLSILEEL---LNG-------IKQILKVSFDHLSPAVKKCF-YCSIFDQDTELEQDRLVELWMAEGFLQPDNERMMEKIGCEYLRILLQTSLLEV--EE--RR-T--KMHDLVHEFA--KSLNRS-NE------DR
>XP_027074470.1
-----QTDSTIVRRDVLGRDEDESEIVKKLL-TESESISVIPITGMGGLGKTTLAKAVYKNEQIVGQFDKKMWVCVAEEVKIEKVFKMILESLT-G----RREVIVQKIQHELKEKRYFLVLDDLWNDQEVLLNDFFSTLANAKGSWCLVTTRLQEVAL-SRINFT-RHELGKLCDNDCWSIMKKWAN--VE-----KELEDMREQVLRRCDGLPLAATLIGGLLSKK-E---DWLSILEEL---LNG-------IKQILKVSFDHLSPAVKKCF-YCSIFDQDTELEQDRLVELWMAEGFLQPDNERMMEKIGCEYLRILLQTSLLEV--EE--RR-T--KMHDLVHEFA--KSLNRS-NE------DR
>XP_027074476.1
-----QTDSTIVRRDVLGRDEDESEIVKKLL-TESESISVIPITGMGGLGKTTLAKAVYKNEQIVGQFDKKMWVCVAEEVKIEKVFKMILESLT-G----RREVIVQKIQHELKEKRYFLVLDDLWNDQEVLLNDFFSTLANAKGSWCLVTTRLQEVAL-SRINFT-RHELGKLCDNDCWSIMKKWAN--VE-----KELEDMREQVLRRCDGLPLAATLIGGLLSKK-E---DWLSILEEL---LNG-------IKQILKVSFDHLSPAVKKCF-YCSIFDQDTELEQDRLVELWMAEGFLQPDNERMMEKIGCEYLRILLQTSLLEV--EE--RR-T--KMHDLVHEFA--KSLNRS-NE------DR
>XP_027074485.1
-----QTDSTIVRRDVLGRDEDESEIVKKLL-TESESISVIPITGMGGLGKTTLAKAVYKNEQIVGQFDKKMWVCVAEEVKIEKVFKMILESLT-G----RREVIVQKIQHELKEKRYFLVLDDLWNDQEVLLNDFFSTLANAKGSWCLVTTRLQEVAL-SRINFT-RHELGKLCDNDCWSIMKKWAN--VE-----KELEDMREQVLRRCDGLPLAATLIGGLLSKK-E---DWLSILEEL---LNG-------IKQILKVSFDHLSPAVKKCF-YCSIFDQDTELEQDRLVELWMAEGFLQPDNERMMEKIGCEYLRILLQTSLLEV--EE--RR-T--KMHDLVHEFA--KSLNRS-NE------DR
>XP_027074493.1
-----QTDSTIVRRDVLGRDEDESEIVKKLL-TESESISVIPITGMGGLGKTTLAKAVYKNEQIVGQFDKKMWVCVAEEVKIEKVFKMILESLT-G----RREVIVQKIQHELKEKRYFLVLDDLWNDQEVLLNDFFSTLANAKGSWCLVTTRLQEVAL-SRINFT-RHELGKLCDNDCWSIMKKWAN--VE-----KELEDMREQVLRRCDGLPLAATLIGGLLSKK-E---DWLSILEEL---LNG-------IKQILKVSFDHLSPAVKKCF-YCSIFDQDTELEQDRLVELWMAEGFLQPDNERMMEKIGCEYLRILLQTSLLEV--EE--RR-T--KMHDLVHEFA--KSLNRS-NE------DR
>XP_027074638.1
------AAAMH-D-ELVGLDDEVEIITHRLTRG-SKQLDIVPIVGMPGLGKTTLAHKVYNAPSVRSHFHVHGWCRVSQTCSKHSLLVQLLCSSSSE----E-NDLALKLRQVLLRSRYLLFLDDLWDVEA--WNLLEKSLPA-NGSRILFTSRYQNLSLHFK--SE-PHHLRHLTDEESWTLLQRKLFGMED--C--PALSEVGSQISKLCQGLPLAVVLIAGILATTAQDS--WEEVAKS-LSSVLY---------KALELSYSHLPDYLKPCLLYLAAFQEDEVINVRRLLRLWISERFVQ-QEGKSLKEAAYDYLTTLINRSLVMAVRRN-VGGAKYCLLHDLVHEFCVKKAKEESFSNP-----HR
>XP_027074639.1
------AAAMH-D-ELVGLDDEVEIITHRLTRG-SKQLDIVPIVGMPGLGKTTLAHKVYNAPSVRSHFHVHGWCRVSQTCSKHSLLVQLLCSSSSE----E-NDLALKLRQVLLRSRYLLFLDDLWDVEA--WNLLEKSLPA-NGSRILFTSRYQNLSLHFK--SE-PHHLRHLTDEESWTLLQRKLFGMED--C--PALSEVGSQISKLCQGLPLAVVLIAGILATTAQDS--WEEVAKS-LSSVLY---------KALELSYSHLPDYLKPCLLYLAAFQEDEVINVRRLLRLWISERFVQ-QEGKSLKEAAYDYLTTLINRSLVMAVRRN-VGGAKYCLLHDLVHEFCVKKAKEESFSNP-----HR
>XP_027074661.1
------STPVL-N-DVVGLDDEVKTIIDRLTRG-SKLLDFVSIVGMGGLGKTTLANRIYNDPLILRHFHIIAWCAVSQAYSIRSLLVQLLCSICSE----K-ADLAHMLYKRLKRNRYLIILDDVWEIEA--WNLVKTSLPA-NGSRILFTSRVE---LQFS--CN-AHHLRQLTDEESWKLLQKKLFGKEG--C--PRLIEVGSQIANFCRGLPLTVVIVAGILTNIAEDY--WEEVAKSLTSSVLY---------KTLELSYSHLPDELKSCLLYFCAFSEGKMSNIRSISWFWISEGFVR-KKGKSLENVANDYLKALVDRSLVMVTEGS-TGGAKACRLHDLVHGFCVQKIKEENFSNP-----YR
>XP_027074670.1
-----EDN-AYDDDEFKGLDSAVEKIKEFIVEGSE-NLRGIGIVGVGGSGKTALARKVFDNLPVRRMFSPRIWVSLSDTLLRVKILRKMLEQAG--C-V-DIPKLTQKLYHRLMGKRYLIVLDEVWHVND--WDRISHALP--SGGRIIVTTRRMGVAKELIGSEN-LIRIDTLLGQECWSLFSDVV--CE--DG--FNINDMKEEISKKCIGLPLAARTLATIIPEIKH-----------------N--------------------------------------------------------------------------------------------------------------------------
>XP_027074677.1
-----EDN-AYDDDEFKGLDSAVEKIKEFIVEGSE-NLRGIGIVGVGGSGKTALARKVFDNLPVRRMFSPRIWVSLSDTLLRVKILRKMLEQAG--C-V-DIPKLTQKLYHRLMGKRYLIVLDEVWHVND--WDRISHALP--SGGRIIVTTRRMGVAKELIGSEN-LIRIDTLLGQECWSLFSDVV--CE--DG--FNINDMKEEISKKCIGLPLAARTLATIIPEIKH-----------------N--------------------------------------------------------------------------------------------------------------------------
>XP_027074727.1
------SSPAL-N-ELVGLDEEVKTIADRLTRG-SNQLDIVSIVGMAGLGKTTLANTIYHHPLILGHFHFRAWCTISQVYSKQNLLVQILSSIGSG----E-DDLVVMLFQLLKRNRYLIILDDVWDIEA--WNLLERSLPA-NGSRILFTSRIENLPLQFK--SQ-PHHLCHLSDKECLELLLRKIFGKED--C--PTLIKVLMQVANKCKGLPHTVVIFAGILSRIEPDC--WQEFADSLNSNSN-----------PLELSYIHLPEYLKPCLLYVGAFREDQDIPVRKLSWLWISEGFVQ-KEGKSLDDVAEDYLKDLIGRSLVMVTERT-LAGAKICRLHDLVHEFVVAKAKKESF-SP-----HR
>XP_027074728.1
------SSPAL-N-ELVGLDEEVKTIADRLTRG-SNQLDIVSIVGMAGLGKTTLANTIYHHPLILGHFHFRAWCTISQVYSKQNLLVQILSSIGSG----E-DDLVVMLFQLLKRNRYLIILDDVWDIEA--WNLLERSLPA-NGSRILFTSRIENLPLQFK--SQ-PHHLCHLSDKECLELLLRKIFGKED--C--PTLIKVLMQVANKCKGLPHTVVIFAGILSRIEPDC--WQEFADSLNSNSN-----------PLELSYIHLPEYLKPCLLYVGAFREDQDIPVRKLSWLWISEGFVQ-KEGKSLDDVAEDYLKDLIGRSLVMVTERT-LAGAKICRLHDLVHEFVVAKAKKESF-SP-----HR
>XP_027074729.1
------SSPAL-N-ELVGLDEEVKTIADRLTRG-SNQLDIVSIVGMAGLGKTTLANTIYHHPLILGHFHFRAWCTISQVYSKQNLLVQILSSIGSG----E-DDLVVMLFQLLKRNRYLIILDDVWDIEA--WNLLERSLPA-NGSRILFTSRIENLPLQFK--SQ-PHHLCHLSDKECLELLLRKIFGKED--C--PTLIKVLMQVANKCKGLPHTVVIFAGILSRIEPDC--WQEFADSLNSNSN-----------PLELSYIHLPEYLKPCLLYVGAFREDQDIPVRKLSWLWISEGFVQ-KEGKSLDDVAEDYLKDLIGRSLVMVTERT-LAGAKICRLHDLVHEFVVAKAKKESF-SP-----HR
>XP_027074730.1
------SSPAL-N-ELVGLDEEVKTIADRLTRG-SNQLDIVSIVGMAGLGKTTLANTIYHHPLILGHFHFRAWCTISQVYSKQNLLVQILSSIGSG----E-DDLVVMLFQLLKRNRYLIILDDVWDIEA--WNLLERSLPA-NGSRILFTSRIENLPLQFK--SQ-PHHLCHLSDKECLELLLRKIFGKED--C--PTLIKVLMQVANKCKGLPHTVVIFAGILSRIEPDC--WQEFADSLNSNSN-----------PLELSYIHLPEYLKPCLLYVGAFREDQDIPVRKLSWLWISEGFVQ-KEGKSLDDVAEDYLKDLIGRSLVMVTERT-LAGAKICRLHDLVHEFVVAKAKKESF-SP-----HR
>XP_027074731.1
------SSPAL-N-ELVGLDEEVKTIADRLTRG-SNQLDIVSIVGMAGLGKTTLANTIYHHPLILGHFHFRAWCTISQVYSKQNLLVQILSSIGSG----E-DDLVVMLFQLLKRNRYLIILDDVWDIEA--WNLLERSLPA-NGSRILFTSRIENLPLQFK--SQ-PHHLCHLSDKECLELLLRKIFGKED--C--PTLIKVLMQVANKCKGLPHTVVIFAGILSRIEPDC--WQEFADSLNSNSN-----------PLELSYIHLPEYLKPCLLYVGAFREDQDIPVRKLSWLWISEGFVQ-KEGKSLDDVAEDYLKDLIGRSLVMVTERT-LAGAKICRLHDLVHEFVVAKAKKESF-SP-----HR
>XP_027074732.1
------SSPAL-N-ELVGLDEEVKTIADRLTRG-SNQLDIVSIVGMAGLGKTTLANTIYHHPLILGHFHFRAWCTISQVYSKQNLLVQILSSIGSG----E-DDLVVMLFQLLKRNRYLIILDDVWDIEA--WNLLERSLPA-NGSRILFTSRIENLPLQFK--SQ-PHHLCHLSDKECLELLLRKIFGKED--C--PTLIKVLMQVANKCKGLPHTVVIFAGILSRIEPDC--WQEFADSLNSNSN-----------PLELSYIHLPEYLKPCLLYVGAFREDQDIPVRKLSWLWISEGFVQ-KEGKSLDDVAEDYLKDLIGRSLVMVTERT-LAGAKICRLHDLVHEFVVAKAKKESF-SP-----HR
>XP_027074741.1
---------ILDDSEIVGRGEDVAKIVGILTR--TT-SSALTIEGLAGLGKTTLAFHVYNHSEISRHFAMKWWISAGE-FETRGIFKLILEELT-------VHELVEKLQRITEGKRYLLVLDNLYDDNF--YDSIE----SREGNWWLITTRDATL-MSRC----FPWHLSPLDEENCLAIFKEHAFGG-----QQQEIQEIRRYILDICEGIPLAAKLLGSLLCM------QWFLILKR----LT------------MALVFYQMPSSLKKCFAYCSNFPKDHGIDKEQLVQLWIAEGLIEPE-DESLEDKGYELFYILLHHCLLEAAKD--YGNVTHCRVPDALYRLAVSHS---RYTR------VR
>XP_027074809.1
------TVAMH-D-ELVGLDDEVETITHRLTRG-SKQLDVVPIVGMPGLGKTTLAHKVYTAPSVRSHFHVRRWCRVSQTCSKHSLLVQLLCSSSSK----E-NDLTNKLRQVLLRSRYLLFLDDLWDVEA--WNLLEKSLPA-NGSRILFTSRYQHLSLHFK--SE-PHYLRHLTDKESWTLLRRKLFGTED--C--AALSEVGSQIAKLCRGLPLAVVLVAGILATTAKDS--WNEVAKS-LSSVLY---------KTLELSYSHLPDYLKPCLPYFAAFQEDEVINVRRLLRLWISERFVQ-QEGKSLVEAAYDYLMALVNRSLVMGVGRT-LGGAKACLLHDLVHEFCVEKAKEESFSNP-----HR
>XP_027074844.1
-----QTDSVLVP--IIGRADDESNIVKILL-SPSKKVSVLPIIGMGGLGKTTLAKSIYNNQQIDGHFNKKIWVCVSKKVIVE-LFKLILLQVT-E----DRNVIVGKIRNHLGGERYFLVLDDVWDDDQALWDDFFTTLKNPNGTWCLVTTRLGLVAV-SGMENE-PYALGRLPDDHCWSILKEKAV--GQ-----DVLKAIKERVIKRCDGLPLAASVIGGLLRLK-E---EWRSILENLLS-LSD-------VMQILQLSFDNLPSPIKKCF-YCSIFPNDAEMEGDMLIELWMAEGFLQVDNK-TMEEIGEYYLEILLQSSLLEI--RH--GE-R--KMHDMVHEVS--KSMSKS-NQ------VR
>XP_027074845.1
-----QTDSVVAP--MIGRTNDESKIVKMLL-SPSEKVSGLPITGMGGLGKTTLAKSIYNNQQIDEHFQKKIWVCVSKKVVVE-LFKLMLVQLM-K----DRNVIVEHIQNQLGEKRYFLVLDDVWDDDQALWDDFFTTLKNPNGSWCLVTTRLGPVAV-SRMENE-AYPLGKLPDDHCWSIIKEKVV--GG-----DELKAIKERVIERCDGLPLAASVIGGLLSLK-E---EWRSILENLLS-MSD-------VMQILKFSFDNLPSQIKKCF-HWSIFPKDSEKERNMLIELWMAEGFLQVDSQMMMEEIGMNYLRILLQSSLLEI--DK--SE-TS-KMHDLVHDLA--ESMSKS-DQ------IR
>XP_027074846.1
-----QTDSVVAP--MIGRTNDESKIVKMLL-SPSEKVSGLPITGMGGLGKTTLAKSIYNNQQIDEHFQKKIWVCVSKKVVVE-LFKLMLVQLM-K----DRNVIVEHIQNQLGEKRYFLVLDDVWDDDQALWDDFFTTLKNPNGSWCLVTTRLGPVAV-SRMENE-AYPLGKLPDDHCWSIIKEKVV--GG-----DELKAIKERVIERCDGLPLAASVIGGLLSLK-E---EWRSILENLLS-MSD-------VMQILKFSFDNLPSQIKKCF-HWSIFPKDSEKERNMLIELWMAEGFLQVDSQMMMEEIGMNYLRILLQSSLLEI--DK--SE-TS-KMHDLVHDLA--ESMSKS-DQ------IR
>XP_027074902.1
------AAAMH-D-ELVGLDDEVEIITHRLTRG-SKQLDIVPIVGMPGLGKTTLAHKVYNAPSVRSHFHVHGWCRVSQTCSKHSLLVQLLCSVDSR----E-NNLANKLRQVLLRSRYLLFLDDLWDVEA--WNLLEKSLPA-NGSRILFTSRYQNLSLHFK--SE-PHHLRHLTDEESWTLLQRKLFGMED--C--PALSEVGSQISKLCHGLPLAVVLIAGILATTAQDS--WEEVAKS-LSSVLY---------KALELSYSHLPDYLKPCLLYFAAFQEDEVINVRRLLRLWISERFVQ-QEGKSLKEAAYDYLTTLINRSLVMAVRRN-VGGAKYCLLHDLVHEFCVKKAKEESFSNP-----HR
>XP_027075010.1
HLMSRWSSPVYDHSQVVGLKDDTEKMKNWILQSNDG-IVSIGIVGMGGVGKTTIAQEVFNDREIEDRFERRIWVSVSQTFTEEQIMRSILRSLGDACVGDNESELLTKIKQYLSGKRYLIVMDDVWSLDNTWWLRIFGGLPQGNGNCVIITTRIEKVARKMGVRESRTHWPKCLNEDYSWLLFRKIAFAATGGECRHSELEDVGKEIVEKCKGLPLAIKAVGGVMLCKPPHYHEWRRISDHFREEL----AENDNVMASLQLSYDELPPYLKSCFLCFSIFPEDCVIDKDQLVHWWIGESFMPVRNHRLSTEVGEDCFSELTNRCLIEVVDKAYNGRIQTCKIHDMVRDLVIRIAEDDAFSIPSDANCRH
>XP_027075011.1
HLMSRWSSPVYDHSQVVGLKDDTEKMKNWILQSNDG-IVSIGIVGMGGVGKTTIAQEVFNDREIEDRFERRIWVSVSQTFTEEQIMRSILRSLGDACVGDNESELLTKIKQYLSGKRYLIVMDDVWSLDNTWWLRIFGGLPQGNGNCVIITTRIEKVARKMGVRESRTHWPKCLNEDYSWLLFRKIAFAATGGECRHSELEDVGKEIVEKCKGLPLAIKAVGGVMLCKPPHYHEWRRISDHFREEL----AENDNVMASLQLSYDELPPYLKSCFLCFSIFPEDCVIDKDQLVHWWIGESFMPVRNHRLSTEVGEDCFSELTNRCLIEVVDKAYNGRIQTCKIHDMVRDLVIRIAEDDAFSIPSDANCRH
>XP_027075184.1
------AAAMH-D-ELVGLDDEVETLSHRLTRG-SKQLDVVPIVGMPGLGKTTLANKVYNAPSVRSHFHVRRWCRVSQTYSIRSLLVELLCSSSSE----E-NDLAMKLRQVLLRSRYLLFLDDLWDVEA--WNLLKKSLPA-NGSRILFTSRCQDLSLHFE--SE-PHHLRHLTDEESWTLLQRKLFGTED--C--AALSEVGSQIAKLCRGLPLAVVLVAGILATTAKDR--WEEVAKS-LSSVLY---------KTLELSYSHLPDYLKPCLLYFAAFKEDEVINVRRLLRLWISERFVQ-QEGKRVEEAAHDYFVALVNRSLVKGVGRT-VGGAKACLLHDLVHEFCVKKAKEESFSNP-----HR
>XP_027075185.1
------AAAMH-D-ELVGLDDEVETLSHRLTRG-SKQLDVVPIVGMPGLGKTTLANKVYNAPSVRSHFHVRRWCRVSQTYSIRSLLVELLCSSSSE----E-NDLAMKLRQVLLRSRYLLFLDDLWDVEA--WNLLKKSLPA-NGSRILFTSRCQDLSLHFE--SE-PHHLRHLTDEESWTLLQRKLFGTED--C--AALSEVGSQIAKLCRGLPLAVVLVAGILATTAKDR--WEEVAKS-LSSVLY---------KTLELSYSHLPDYLKPCLLYFAAFKEDEVINVRRLLRLWISERFVQ-QEGKRVEEAAHDYFVALVNRSLVKGVGRT-VGGAKACLLHDLVHEFCVKKAKEESFSNP-----HR
>XP_027075327.1
--------------EWQGIEINMKEIWA-LL---NDGISSVGIYGMGGVGKTTLAKRIYEDFIGTK-FDRVYWVADPQEGSIHKLQDSVV-NV-----NEEERKRAAKLFIALSRD-FVIILDDVW-------IPINIGIP--DGSKLIVTSRSLEVCVGCQ--KE--IKVEPLCEKEAWTLFLEKL--CPP------DVKEIAKSMVQRCGGLPLGIITIAGRMKG------EWREVLEELEGFQN--------LFDILHLSFNHLRDRLKECFLYCSFYPENYKIPRDELIRLLILEGLMDKR-SRL-SLQGHVILKRLERMCLLE-SNR--IE----VKMHCLIRDVALRDSDS-KYIE--KEDLEK
>XP_027075328.1
--------------EWQGIEINMKEIWA-LL---NDGISSVGIYGMGGVGKTTLAKRIYEDFIGTK-FDRVYWVADPQEGSIHKLQDSVV-NV-----NEEERKRAAKLFIALSRD-FVIILDDVW-------IPINIGIP--DGSKLIVTSRSLEVCVGCQ--KE--IKVEPLCEKEAWTLFLEKL--CPP------DVKEIAKSMVQRCGGLPLGIITIAGRMKG------EWREVLEELEGFQN--------LFDILHLSFNHLRDRLKECFLYCSFYPENYKIPRDELIRLLILEGLMDKR-SRL-SLQGHVILKRLERMCLLE-SNR--IE----VKMHCLIRDVALRDSDS-KYIE--KEDLEK
>XP_027075329.1
--------------EWQGIEINMKEIWA-LL---NDGISSVGIYGMGGVGKTTLAKRIYEDFIGTK-FDRVYWVADPQEGSIHKLQDSVV-NV-----NEEERKRAAKLFIALSRD-FVIILDDVW-------IPINIGIP--DGSKLIVTSRSLEVCVGCQ--KE--IKVEPLCEKEAWTLFLEKL--CPP------DVKEIAKSMVQRCGGLPLGIITIAGRMKG------EWREVLEELEGFQN--------LFDILHLSFNHLRDRLKECFLYCSFYPENYKIPRDELIRLLILEGLMDKR-SRL-SLQGHVILKRLERMCLLE-SNR--IE----VKMHCLIRDVALRDSDS-KYIE--KEDLEK
>XP_027075331.1
--------PLVTE-ELIG-----QSVQQNLTRALDDKVSCIGIYGMPGVGKTAVASHIHNELLKEDKFKHVYWFSDANS-EVSKLLATVLH-LD----AGD-DRRAAKLASALERKKFVIILDGI-DVGT-----IG--IP--EGRKLIVVSRSLDVC----------HRIQPLSADEGRMLFMEKL--RSD------DVQEISRSISEKYGGLPLGIIAKRSMIGA------QWRD----LAE-MED-------VFEVMKSSFYGLRNEWKTSFLHCSILLKDETVPRDEVVRGLISEGFLDRR-REAL-DQGHTILKALEKACLLDVV----NDGVDCLKMHPLMRDMATE-----------------
>XP_027075492.1
--------------EWQGIETNLKEIWA-LM---NDGISSVGIYGMAGVGKTTLAKRIYEDFIGTK-FDKVYWVTASQEGTIHKLQDSVI-NV-----NEEERKRAAKLFLALSRD-FVIILDDVW-------IPINIGIP--DGSKLIVTSRSLEVCVGCQ--KE--IKVKPLCEKEAWTLFLEKL--RPS------DVKEIAKSMVQRCGGLPLGIITLAGNMKG------EWREALEELEGFQN--------LFDSLHLSFNHLRDSLKECFLYCSFYPENYKIPRDELIRLLILEGVMDKR-SRL-SLQGHVMLKRLESICLLEVSNR--TE----VKMHCLIRDMALTDFDS-KYIE--KGDLEK
>XP_027075493.1
--------------EWQGIETNLKEIWA-LM---NDGISSVGIYGMAGVGKTTLAKRIYEDFIGTK-FDKVYWVTASQEGTIHKLQDSVI-NV-----NEEERKRAAKLFLALSRD-FVIILDDVW-------IPINIGIP--DGSKLIVTSRSLEVCVGCQ--KE--IKVKPLCEKEAWTLFLEKL--RPS------DVKEIAKSMVQRCGGLPLGIITLAGNMKG------EWREALEELEGFQN--------LFDSLHLSFNHLRDSLKECFLYCSFYPENYKIPRDELIRLLILEGVMDKR-SRL-SLQGHVMLKRLESICLLEVSNR--TE----VKMHCLIRDMALTDFDS-KYIE--KGDLEK
>XP_027075494.1
--------------EWQGIETNLKEIWA-LM---NDGISSVGIYGMAGVGKTTLAKRIYEDFIGTK-FDKVYWVTASQEGTIHKLQDSVI-NV-----NEEERKRAAKLFLALSRD-FVIILDDVW-------IPINIGIP--DGSKLIVTSRSLEVCVGCQ--KE--IKVKPLCEKEAWTLFLEKL--RPS------DVKEIAKSMVQRCGGLPLGIITLAGNMKG------EWREALEELEGFQN--------LFDSLHLSFNHLRDSLKECFLYCSFYPENYKIPRDELIRLLILEGVMDKR-SRL-SLQGHVMLKRLESICLLEVSNR--TE----VKMHCLIRDMALTDFDS-KYIE--KGDLEK
>XP_027075520.1
-----STDPFVDGSEMMGREVEESHVVRMLI-SSDYKLPVMSIVGLGGQGKTTLAQLVLKNGSVVKHFDETIWVCVSDDFVER-LLNEMLQSLE-K----NREALVSRLQENLQGKSYLLVLDDVWNDNREKWDRMRRCLLGGLGSKILATTRSDEVAM-QT-----LYHLEILSDDYSWMLFEKLAFAGGR------DLVDIGRRILKKCGGVPLAIKVIGGLLYSDAS---EWLMIEKSIWNKSSD-------VFSVLKLSYENLPSLVKQCF-SCSIFPKDTVMEKESLIQIWMAQGLINDAGHLQMEDIGSDYFNILLRSSLLQT-FNSI-NKIKFCRMHDLVHDLS--LQSNNC-DE------VM
>XP_027075629.1
-----QTDSKIVRSDVRGRDEDESEIVMKLL-TESESISVISVTGMGGLGKTTLAKAVFNTPQFDNHFDKKIWVCVAEKVRIEVVFKMILESST-G----NRQVIVDGIETELKEKRYLLVLDDLWNDQEGLLNDFFTTLEKPKGSWCLVTSRLQEAAL-SRINFT-RHDLRKLYDDDCWSIVKNWAN--VE-----KELEALRKRVLRRCDGLPLAATLIGGLLSKK-E---EWLSILEEL---LNG-------IEQIIKVSFDHLSPAVKKCF-YCSIFDQDTELEQDLLVEHWMAEGFLQPDNERMMEKIGYEYLRILLQTSLLEV--DE--WG-T--KMHDLVHDFA--KSLNRN-NQ------DR
>XP_027075764.1
------TAPSF-N-ELVGLNDEVESIIDRLTRG-SSWFDVVAIVGMPGLGKTTLANNVFGYPSIKFHFHICVWCTVSQVYSKHNLLLQILRVIDSN----E-DDLAQMLYQHLKGMRYVIVLDDVWDIEG--WNLLKHSLPC-NGSRILLTSRFQNLSLQIK--SL-PHRHRPLTDKESFELLQKKLFAKED--C--PTLREVVQHVAKDCKGLPLTIVLVAGILATTEQDC--WEEVARHLRSSFAH---------KTIEHSYNYLPDYLKPCLIYFGASQEDKDIPVRKLSWLWMAEGFVQ-KEGKSLEDVADNYLMDLIGRSLVMATKRS-LGGIKVCRVHDLVHEFCVAKAREESFCNP-----HR
>XP_027075765.1
------NTLGL-N-DLVGLDDEVKTMMDKITRG-SKLLDIVSIVGMPGLGKTAVASKVFSDSLVLGHFHICAWCIVSQVYSKHNLLVQILGCIASG----E-DDLAEKLYKCLKGNRYLIILDDVWDIEP--WNLSKPSLPA-NGSRILFTSRFHNLSSQFK--CT-PHHLRQLTDEESWALLQTKIFDKEV--C--PALRVVGKQIAKNCRGLPLTVILVAGILSNVEEDC--WEEVATSLSSRVIH---------KTLELSYNHLPDYLKPCLLYLGAFQEDQDIPVRKLKLLWISEGFVR-KEPSDLEDVADGYLTDLITRSLVMVTLRS-VGGIKACRIHDLVHEFCVEKAKEERFYNT-----DR
>XP_027075767.1
------STPAL-D-ELVGLDEEVKTITNRLTKG-LKKRDIVSIVGMAGLGKTTLANTVYHHPSILNHFHIRACCTVSQVYSRHNLLVQILCSVVYSA---E-DDLAAELKKVLSRNMYLIVLDDVWDIEA--WNLLKDSLPS-NGSRILFTSRFQNLSLQFK--SK-PYHLRQLTGEECFALLQRKIFGKKN--C--STLTKVLIQIASKCKGLPHTIVIFAGILSRIEQYC--WQEFADSLSSSPV-----------PLELSYSHLPEYLKPCLLYFGAFREDQDIPVRRLLWLWISEGFVQ-KEGKSLDDMAEDYLMDLVSRSLVTVTKRT-TGGAKTCQIHDLVHEFCLAKAKHESF-CP-----HR
>XP_027075768.1
------SAPVF-Y-EPVGLEDELETIIDRLVRG-TMQLDIVPVVGMPGLGKTTLANSVYCHRSVDSHFHIRAWCCVSRVYSKKSLLLQILRNPVFE----E-DDLAENLYKLLKGNRYLIILDDVWDIKA--WKLLERSLPS-NGSRILLTSRSHDLLLDF------------------------TLFGK------------------------PHHRATYIHTLCQIIQD----------------------------------------KPCVFSAAA------------------------------------------------------------------------------------------
>XP_027075769.1
------RTPAL-N-EPVGLDEAIKTITCRLTGG-SRQLDIISIVGMAGLGKTTLANTVYHKNSDCRRFHIYAWCTVSQAYSKHDLLAQILCSIHRG----E-NDLAEEVRRVLLRNRYLIVLDDLWDIKA--WNLLERSFPA-NGSRIILTSRIHSFPLQ----SE-PYHLRQLTDTESWALLQNKIFGKEG--C--PTLNEVGFQIAKNCKGLPLTIVLVAGILATTEQDC--WKEVAETLSSSIVQ---------RALELSYSNLPSHLKPCLLYFGAFPKDEDVPVQKLIWLWTAEGFLQ-KEGKGSEDVVDEYLMDLVQRSLVTVTRRS-IGGAKACRIHDLIHEFCVEKAKEESFHNL-----HR
>XP_027075773.1
------SSPAL-N-ETVGLHEAVKTITCRLTGG-LKQLDIISIVGMAGLGKTTLTNTVYHQNSVSRHFHIHAWCTVSQAYSKHNLLAQILCSIHRD----E-DELAEELRKVLLSNRYLIVLDDLWDIEA--WNLLERSFPA-NGSRILLTSRIHSLPLQLK--SE-PYHLRQLTDKDSWALLQNKLFGKES--C--PTLNEVGFQIAKNCKGLPLTIVLVAGILATTEQDC--WKEAAQTLCSSIVQ---------RTLELSYSNLPGHLRPCLLYFGAFPEDADVPVRKLIWLWSSEGFLQ-KEGKILED---------------MVADR-------------------------RKFHNL-----HR
>XP_027075777.1
------RTPAL-N-EPVGLDEAVKIIINRLTRS-SKQLDIVSIVGMGGLGKTTLANTVYNQNSVCRHFHIHAWCTVSQAYSKHNLLAQILCSIHHG----E-DDLAEELRRVLLRNRYLIVLDDLWDIEA--WNLLERSFPL-SGSRILLTSRIHSLPLQLK--SE-PYHLHQLTDKESWTLLQNKLFGKEG-CC--PTLNEVGFQIAKNCKGLPLTIVLVAGILATTEHDC--WKEVAETLSSSIVQ---------MTLELSYSNLPGHLKPCLLYFGAFPEDEDVPVRKLIWLWSSEGFLQ-KEGKSLEDVVDEYLTDLLQRSLVMVTRRS-IGGAKACRIHDLIHEFCVEKAKEESFHNL-----HR
>XP_027075797.1
------IAATK-N-EFVCLDDEVKTITDRLTGG-SRKLGVVPIVGMPGLGKTTLANMVYSSPSVKLHFHIRAWCTVSQIYSTHNLLVQILHSIDSR----E-GDLALKLKQALLRNRYLLVLDDLWGVEA--WNLLEKSLPA-NGSRILITSRLQNLFLQLK--SK-VHHLRPLTDEESWKLLQNKLFGKEG--C--AKLSGVGFQLAKSCRGLPLTVVLVAGILATTGQNC--WQEVAKSLSSSVLY---------KTLELSYSHLPGDLKPCLLYFSAFRADKNVPIRRLLWLWISEGFVQ-KEEKSLEDVADEYLKDLVDRSLVMVSERT-RGGAKACRLHDLVHEFCVEKAKEENFSNR-----HR
>XP_027075836.1
-----QTDSTIVRRDVLGRDEDETEIVKKLL-TESESISVIPITGMGGLGKTTLAKAVYKNEQIVGHFDQTMWVCVAEKVRIEVVFKMVLKSLT-D----RREEIVKKIQHELKEKRYFLVLDDLWNDQEVLLNDFFSTLANTKGSWCLVTTRLQEVAL-SRINFT-RHELRKLCNNDCWSIMKKWAT--VE-----KELEDIREQVLRRCDGLPLAAKLIGGLLSKK-E---EWLSILEEL---LNG-------IEQIIKVSFDHLSPAVKKCF-YCSIFDQDAELEQDPLVELWMAEGFLQSDNER-MEKRGYKYLKTLLQTSLLEV--EE--WR-T--KMHDLVHDFA--KSLNRN-NQ------DR
>XP_027075843.1
-----QTDSTIVRRDVIGRDEDESEIVKKLL-TESESISVIPITGTPGLGKTTLAKAVYKNEQIVGHFDKTMWVCVAEKVRIEVVFKMILKSLI-K----RREVIVQKIQDELREKRYFLVLDDLWNDQEVLLNDFFSTLANAKGSWCLVTSRLQEVAL-SRINFT-RHELGRLCDDDCWSIMKKWSN--VE-----KELEDMREQVLRRCDGLPLAAKLIGGLLSKK-E---EWLSILEEL---LNG-------IEQILKVSFDHLSPAVKKCF-YCSIFDQDTELEQDLLVELWMAEGFLQPDNERMMEKIGCEYFRILLQTSLLEV--DW--RG-T--KMHDLVHDFA--KLLNCN-NQ------DR
>XP_027075859.1
------RTPML-N-ELVGLDDEVKAIIHGLTRG-SKLLDFVSIVGMAGLGKTTLANRVCNDALILSHFHILARCTVSQVYSMHSLLVQLLCSISSR----E-SDLVHKLYKLLKRNTYLIFLDDVWEIKA--WNLLERALPA-NGSRILFTSRIQ---LQFK--TK-AHHLRHLTDEESWTLLQKKLIGKDG--F--PTLGEAGSQIAKLCRGLPLTVVLVAGILDNTAEDY--WEEVAKSLTSSVLY---------KTLELSYSHLSDDLKPCLLYFGAYKEDENVPVRWLLWLWISEGFVR-KEGKSLEDAADDYLKDLVDRSLVMVSERT-MGGAKTCQLHDLVHEFCVKKAKEENFSNP-----LR
>XP_027075860.1
------RTPML-N-ELVGLDDEVKAIIHGLTRG-SKLLDFVSIVGMAGLGKTTLANRVCNDALILSHFHILARCTVSQVYSMHSLLVQLLCSISSR----E-NDLAHKLYKLLKRNRYLIFLDDVWEIKA--WNLMERSLPA-NGSRILFTSRIQ---LQFK--TK-AHHLRHLTDEESWKLLQKKLFGKEG--F--PTLGKVGSQIANLCRGLPLTIVLIAGILANTAEDC--WEEVAKSLTSSVLY---------KTLELSYSHLSDDLKPCLLYFGKYKEDENVPVRRLLWLWISEGFVR-KEEKSLEDVADDYLKDLIDRSLVMISERT-IGGAKACQLHDLVHEFCVKKAKEENFSNP-----LR
>XP_027075864.1
------TAATY-N-ELVLLDSEVETITQRLTKG-ARQLDVVPIVGMPGLGKTTLANIIYSSSSVMLHFHIRAWCIVSQVYSEHNLLVQILGSIGSG----E-VDLAIKLKQVLLRNRYLLVLDDLWDAKV--WNLLERLLPA-NGSRILITSRLQNLPLQFK--SK-VHHLRRLTDEESWNLLQKKLFGKQG--C--PRLSGVTSQIAKSFRGLPLTVVLVAGILANTTEDC--WEEVAKSLPSSVLY---------KTLELSYSHLPDDLKPCLLYFGAFKEDENVPVRRLSWLWISEGFVR-KEGKS-------------------------------------------------------------
>XP_027075865.1
------TAATY-N-ELVLLDSEVETITQRLTKG-ARQLDVVPIVGMPGLGKTTLANIIYSSSSVMLHFHIRAWCIVSQVYSEHNLLVQILGSIGSG----E-VDLAIKLKQVLLRNRYLLVLDDLWDAKV--WNLLERLLPA-NGSRILITSRLQNLPLQFK--SK-VHHLRRLTDEESWNLLQKKLFGKQG--C--PRLSGVTSQIAKSFRGLPLTVVLVAGILANTTEDC--WEEVAKSLPSSVLY---------KTLELSYSHLPDDLKPCLLYFGAFKEDENVPVRRLSWLWISEGFVR-KEGKS-------------------------------------------------------------
>XP_027075867.1
------SIPVL-N-ELVDLDHEVKTIIHRLTRG-SKLLDFVSIVGMAGLGKTTLANRVCNDPLIMSHFHILARCTVSQVYSMHSLLVQLLCSISSR----E-NDLALKLYKLLKRNRYLIFLDDVWEIKA--WNLLERSLPV-NGSRILFTSRIQ---LQFK--SK-AHHLRHLTDEESWKLLQRKVFGKEG--F--PTLGKVGPQIANLCRGLPLTVVLVAGILTNTAEDC--WEEVAKSLTSNVLY---------TTLELSYSHLLDDLKAYLLYFGAFKEDEDVPIRRLLWLWISEGFVR-KEEKSLEDVADDYLKDLVDRSLVMVSERT-MGGAKTCQLHDLVNEFCVKKAKEENFSNP-----FR
>XP_027075868.1
------SIPVL-N-ELVRLDDEVKTIIHSLTRG-SKLLDFVSIVGMAGLGKTTLANRVYNDPLILNHFHILARCTVSQAYSMHSLLVQLLCSISSR----E-SDLAHKLYKLLKRNRYLIFLDDVWEIKA--WNLVERSLPA-NGSRILFTSRIQ---LQFK--SK-VHHLRHLTDEESWKLLQKKVFGKEG--F--PTLGKVGSQIAKLCWGLPLTVVLVAGILANTAEHC--WEEVAKSLTSSVLD---------KTLELSYSHLSDDLKVCLLYFGAFKEGENVLVRRLLWLWISEGFVR-KEGKSLEDVANNYLKDLVDRSLVMVSDRA-MGGVKTCRLHDLVHEFCVKKAKEENFSNP-----VR
>XP_027075872.1
------TAATY-N-ELVRLDNEVETITQRLTKG-ARQLDVVPIVGMPGLGKTTLATIIYSSSSVMLHFHIRAWCIVSQAYSMHNLLV-------------------------------------------------------------------------------------------------------------------------------------------------------------------------------------------------------------------------------------------------------------------------------------------
>XP_027075874.1
------PVATY-N-ELVPLDDEVKTITDSLTRG-SRQLDVVSIVGMPGIGKTTLANIVYNSPSVMLHFNLRAWCTVSQAYSMHNMLVQLLGSIDSE----E-NDLAVKLKQVLLRNKYLLVLDDLWDTKA--WYLLERSLPA-NGSRILITSRLQNLSLQFE--SR-VHHLRRLTDEESWNLLQKKLFDKEG--C--PRLSGVASQIAKSCRGLPLTIVLVTGILASTAKDC--WEEVAKSLTSSVLY---------KTLELSYNHLPDDLKPCLLYFGAFQEDKNVPVRKLLWLWISEGFMR-KEEKSLKDVADDYLKDLVDRSLVMVSERT-MGGAKACRLHDLVHEFCVKKAKEENFSNL-----HR
>XP_027075919.1
------TASIS-N-ELVGLNDEVECIIDRLVRG-SRQLDIVAIVGMPGLGKTTLASKVYSDHSIKFHFHIRAWHTVSQVYSKHNLLLQILCVIDSR----E-DDLAEKLYQQLKGKRYVIVLDDVWDIDG--WNLLKHSLPC-NGSRILLTSRFQNLSLQIK--SK-PHHLRPLTDKET-----------------------------RYCKGLPLAVVLVVGILGTTQQDC--WEEVARHLSSTFVH---------ETLEHSYNYLPYYLKPCLLYLGAFPEDRDIPVRKLLRLWISEGFVL-KEGKSLEDMVDNYLMDLIGRSLVMATQRS-LGGIKVCRIHDLVHEFCMAKAKEENFCNP-----YR
>XP_027075923.1
------TVPIS-S-ELVGLNDEVESIIDRLLRG-SEQLDIVAIVGMPGLGKTTIVNKVYSDPSVKFHFHVHAWCCVSQAYSKRSLSVQILCCIDGG----E-DDMADKLHKFLKRNRYLIVLDDVWDIDG--WDLLKHSLPC-NRSRILLTSRFQDLSLQMK--SK-PHHLRPLTSKESLELLQKKLFGKQD--C--PTLSEVVLHVAKYCKGLPLAVILVAGILATTQQDS--WEEVARCLSSTFVH---------ETLEHSYNYLPDYLKPCLLYLSAFQEDRDIPVRELLWLWISEGFVQ-QNGKSLEDVADEYLMDLIGRSLVMATQRS-LGGIKTCRIHDLVHEFCLAKAKEERFCYL-----HR
>XP_027075933.1
-----QTDSVVAP--MIGRADDESKIVKMLL-SPSEKVSCLPITGMGGLGKTTLAKSIYNNKQIDEHFNKKIWVCVSKKAILD-LFKLILLQLTVE----DRNVIVGKIGNQLGGKRYFLVLDDVWDDDQALWDDFFTTLRNPNGSWCLVTTRIGQVAV-SGMDDE-AYALGRLPDNLCWSILKEKVV--GG-----YELKAIKERIIKRCDGLPLAASVIGGLLRLK-E---EWQSILENLFR-LSD-------VMQILKLSFDNLPSPIKKCF-YCSIFPKDTEMEGDMLIELWMAEGFLQGDSQMMMEEIGMNYLRILLQSSLLEIIDSE--TS-AS-KMHDLVHDLV--ELISKS-NQ------IR
>XP_027075938.1
-----QTDSVVAP--MIGRADDESKIVKMLL-SPSEKVSCLPITGMGGLGKTTLAKSIYNNKQIDEHFNKKIWVCVSKKAILD-LFKLILLQLTVE----DRNVIVGKIGNQLGGKRYFLVLDDVWDDDQALWDDFFTTLRNPNGSWCLVTTRIGQVAV-SGMDDE-AYALGRLPDNLCWSILKEKVV--GG-----YELKAIKERIIKRCDGLPLAASVIGGLLRLK-E---EWQSILENLFR-LSD-------VMQILKLSFDNLPSPIKKCF-YCSIFPKDTEMEGDMLIELWMAEGFLQGDSQMMMEEIGMNYLRILLQSSLLEIIDSE--TS-AS-KMHDLVHDLV--ELISKS-NQ------IR
>XP_027075944.1
-----QTDSVVAP--MIGRADDESKIVKMLL-SPSEKVSCLPITGMGGLGKTTLAKSIYNNKQIDEHFNKKIWVCVSKKAILD-LFKLILLQLTVE----DRNVIVGKIGNQLGGKRYFLVLDDVWDDDQALWDDFFTTLRNPNGSWCLVTTRIGQVAV-SGMDDE-AYALGRLPDNLCWSILKEKVV--GG-----YELKAIKERIIKRCDGLPLAASVIGGLLRLK-E---EWQSILENLFR-LSD-------VMQILKLSFDNLPSPIKKCF-YCSIFPKDTEMEGDMLIELWMAEGFLQGDSQMMMEEIGMNYLRILLQSSLLEIIDSE--TS-AS-KMHDLVHDLV--ELISKS-NQ------IR
>XP_027075947.1
-----QTDSVVAP--MIGRADDESKIVKMLL-SPSEKVSCLPITGMGGLGKTTLAKSIYNNKQIDEHFNKKIWVCVSKKAILD-LFKLILLQLTVE----DRNVIVGKIGNQLGGKRYFLVLDDVWDDDQALWDDFFTTLRNPNGSWCLVTTRIGQVAV-SGMDDE-AYALGRLPDNLCWSILKEKVV--GG-----YELKAIKERIIKRCDGLPLAASVIGGLLRLK-E---EWQSILENLFR-LSD-------VMQILKLSFDNLPSPIKKCF-YCSIFPKDTEMEGDMLIELWMAEGFLQGDSQMMMEEIGMNYLRILLQSSLLEIIDSE--TS-AS-KMHDLVHDLV--ELISKS-NQ------IR
>XP_027075951.1
-----QTDSVVAP--MIGRADDESKIVKMLL-SPSEKVSCLPITGMGGLGKTTLAKSIYNNKQIDEHFNKKIWVCVSKKAILD-LFKLILLQLTVE----DRNVIVGKIGNQLGGKRYFLVLDDVWDDDQALWDDFFTTLRNPNGSWCLVTTRIGQVAV-SGMDDE-AYALGRLPDNLCWSILKEKVV--GG-----YELKAIKERIIKRCDGLPLAASVIGGLLRLK-E---EWQSILENLFR-LSD-------VMQILKLSFDNLPSPIKKCF-YCSIFPKDTEMEGDMLIELWMAEGFLQGDSQMMMEEIGMNYLRILLQSSLLEIIDSE--TS-AS-KMHDLVHDLV--ELISKS-NQ------IR
>XP_027075954.1
-----QTDSVVAP--MIGRADDESKIVKMLL-SPSEKVSCLPITGMGGLGKTTLAKSIYNNKQIDEHFNKKIWVCVSKKAILD-LFKLILLQLTVE----DRNVIVGKIGNQLGGKRYFLVLDDVWDDDQALWDDFFTTLRNPNGSWCLVTTRIGQVAV-SGMDDE-AYALGRLPDNLCWSILKEKVV--GG-----YELKAIKERIIKRCDGLPLAASVIGGLLRLK-E---EWQSILENLFR-LSD-------VMQILKLSFDNLPSPIKKCF-YCSIFPKDTEMEGDMLIELWMAEGFLQGDSQMMMEEIGMNYLRILLQSSLLEIIDSE--TS-AS-KMHDLVHDLV--ELISKS-NQ------IR
>XP_027075957.1
-----QTDSVVAP--MIGRADDESKIVKMLL-SPSEKVSCLPITGMGGLGKTTLAKSIYNNKQIDEHFNKKIWVCVSKKAILD-LFKLILLQLTVE----DRNVIVGKIGNQLGGKRYFLVLDDVWDDDQALWDDFFTTLRNPNGSWCLVTTRIGQVAV-SGMDDE-AYALGRLPDNLCWSILKEKVV--GG-----YELKAIKERIIKRCDGLPLAASVIGGLLRLK-E---EWQSILENLFR-LSD-------VMQILKLSFDNLPSPIKKCF-YCSIFPKDTEMEGDMLIELWMAEGFLQGDSQMMMEEIGMNYLRILLQSSLLEIIDSE--TS-AS-KMHDLVHDLV--ELISKS-NQ------IR
>XP_027075961.1
-----QTDSVVAP--MIGRADDESKIVKMLL-SPSEKVSCLPITGMGGLGKTTLAKSIYNNKQIDEHFNKKIWVCVSKKAILD-LFKLILLQLTVE----DRNVIVGKIGNQLGGKRYFLVLDDVWDDDQALWDDFFTTLRNPNGSWCLVTTRIGQVAV-SGMDDE-AYALGRLPDNLCWSILKEKVV--GG-----YELKAIKERIIKRCDGLPLAASVIGGLLRLK-E---EWQSILENLFR-LSD-------VMQILKLSFDNLPSPIKKCF-YCSIFPKDTEMEGDMLIELWMAEGFLQGDSQMMMEEIGMNYLRILLQSSLLEIIDSE--TS-AS-KMHDLVHDLV--ELISKS-NQ------IR
>XP_027075962.1
-----QTDSVVAP--MIGRADDESKIVKMLL-SPSEKVSCLPITGMGGLGKTTLAKSIYNNKQIDEHFNKKIWVCVSKKAILD-LFKLILLQLTVE----DRNVIVGKIGNQLGGKRYFLVLDDVWDDDQALWDDFFTTLRNPNGSWCLVTTRIGQVAV-SGMDDE-AYALGRLPDNLCWSILKEKVV--GG-----YELKAIKERIIKRCDGLPLAASVIGGLLRLK-E---EWQSILENLFR-LSD-------VMQILKLSFDNLPSPIKKCF-YCSIFPKDTEMEGDMLIELWMAEGFLQGDSQMMMEEIGMNYLRILLQSSLLEIIDSE--TS-AS-KMHDLVHDLV--ELISKS-NQ------IR
>XP_027075966.1
-----QTDSVVAP--MIGRADDESKIVKMLL-SPSEKVSCLPITGMGGLGKTTLAKSIYNNKQIDEHFNKKIWVCVSKKAILD-LFKLILLQLTVE----DRNVIVGKIGNQLGGKRYFLVLDDVWDDDQALWDDFFTTLRNPNGSWCLVTTRIGQVAV-SGMDDE-AYALGRLPDNLCWSILKEKVV--GG-----YELKAIKERIIKRCDGLPLAASVIGGLLRLK-E---EWQSILENLFR-LSD-------VMQILKLSFDNLPSPIKKCF-YCSIFPKDTEMEGDMLIELWMAEGFLQGDSQMMMEEIGMNYLRILLQSSLLEIIDSE--TS-AS-KMHDLVHDLV--ELISKS-NQ------IR
>XP_027075971.1
-----QTDSVVAP--MIGRADDESKIVKMLL-SPSEKVSCLPITGMGGLGKTTLAKSIYNNKQIDEHFNKKIWVCVSKKAILD-LFKLILLQLTVE----DRNVIVGKIGNQLGGKRYFLVLDDVWDDDQALWDDFFTTLRNPNGSWCLVTTRIGQVAV-SGMDDE-AYALGRLPDNLCWSILKEKVV--GG-----YELKAIKERIIKRCDGLPLAASVIGGLLRLK-E---EWQSILENLFR-LSD-------VMQILKLSFDNLPSPIKKCF-YCSIFPKDTEMEGDMLIELWMAEGFLQGDSQMMMEEIGMNYLRILLQSSLLEIIDSE--TS-AS-KMHDLVHDLV--ELISKS-NQ------IR
>XP_027075978.1
-----QTDSVVAP--MIGRADDESKIVKMLL-SPSEKVSCLPITGMGGLGKTTLAKSIYNNKQIDEHFNKKIWVCVSKKAILD-LFKLILLQLTVE----DRNVIVGKIGNQLGGKRYFLVLDDVWDDDQALWDDFFTTLRNPNGSWCLVTTRIGQVAV-SGMDDE-AYALGRLPDNLCWSILKEKVV--GG-----YELKAIKERIIKRCDGLPLAASVIGGLLRLK-E---EWQSILENLFR-LSD-------VMQILKLSFDNLPSPIKKCF-YCSIFPKDTEMEGDMLIELWMAEGFLQGDSQMMMEEIGMNYLRILLQSSLLEIIDSE--TS-AS-KMHDLVHDLV--ELISKS-NQ------IR
>XP_027075981.1
-----QTDSVVAP--MIGRADDESKIVKMLL-SPSEKVSCLPITGMGGLGKTTLAKSIYNNKQIDEHFNKKIWVCVSKKAILD-LFKLILLQLTVE----DRNVIVGKIGNQLGGKRYFLVLDDVWDDDQALWDDFFTTLRNPNGSWCLVTTRIGQVAV-SGMDDE-AYALGRLPDNLCWSILKEKVV--GG-----YELKAIKERIIKRCDGLPLAASVIGGLLRLK-E---EWQSILENLFR-LSD-------VMQILKLSFDNLPSPIKKCF-YCSIFPKDTEMEGDMLIELWMAEGFLQGDSQMMMEEIGMNYLRILLQSSLLEIIDSE--TS-AS-KMHDLVHDLV--ELISKS-NQ------IR
>XP_027075986.1
-----QTDSVVAP--MIGRADDESKIVKMLL-SPSEKVSCLPITGMGGLGKTTLAKSIYNNKQIDEHFNKKIWVCVSKKAILD-LFKLILLQLTVE----DRNVIVGKIGNQLGGKRYFLVLDDVWDDDQALWDDFFTTLRNPNGSWCLVTTRIGQVAV-SGMDDE-AYALGRLPDNLCWSILKEKVV--GG-----YELKAIKERIIKRCDGLPLAASVIGGLLRLK-E---EWQSILENLFR-LSD-------VMQILKLSFDNLPSPIKKCF-YCSIFPKDTEMEGDMLIELWMAEGFLQGDSQMMMEEIGMNYLRILLQSSLLEIIDSE--TS-AS-KMHDLVHDLV--ELISKS-NQ------IR
>XP_027075993.1
------AAAMH-D-ELVGLDDEVETITHRLTRG-SKQLDVVPIVGMPGLGKTTLANKVYNAPSVRSYFHVRRWCRVSQTYNIRSLLVELLCSSSSE----E-NDLVMKLRQVLLRSRYLLFLDDLWDVEA--WNLLEKSLPA-NGSRILFTSRYQNLSLHFK--SE-PHHLRHLTDEESWTLLQRKLFGTKD--C--PALSEVGSQIAKLCQGLPLAVVLVAGILATTAQDS--WEEVVKS-LSSVLY---------KSLELSYSHLPDYLKPCLLYFATFQEDKVINVRRLLRLWISERFVQ-QEGKRVEEAAYDYFMALVNRSLVKGVGRT-VGGAKACLLHDLVHEFCVKKAIEESFSNP-----HR
>XP_027075994.1
-----QTDSVVAP--MIGRADDESKIVKMLL-SPSEKVSCLPITGMGGLGKTTLAKSIYNNKQIDEHFNKKIWVCVSKKAILD-LFKLILLQLTVE----DRNVIVGKIGNQLGGKRYFLVLDDVWDDDQALWDDFFTTLRNPNGSWCLVTTRIGQVAV-SGMDDE-AYALGRLPDNLCWSILKEKVV--GG-----YELKAIKERIIKRCDGLPLAASVIGGLLRLK-E---EWQSILENLFR-LSD-------VMQILKLSFDNLPSPIKKCF-YCSIFPKDTEMEGDMLIELWMAEGFLQGDSQMMMEEIGMNYLRILLQSSLLEIIDSE--TS-AS-KMHDLVHDLV--ELISKS-NQ------IR
>XP_027075997.1
------TIAMH-D-ELVGLKDEVETITHRLTRG-SKQLDVVPIVGMPGLGKTTLANNVYNAPSVRSHFHVRGWCRVSQTYNIRSMLVQLLCSSSSK----E-NDLAMKLRQVLLRSRYLLFLDDLWDVEA--WILLEKLLPA-NGSRILFTSRCRYLSLHFE--SE-PYHLRHLTDEESWTLLQRKLFGTED--C--PALSEVGSQISKLCQGLPLAVVLIAGILATTAQDS--WEEVAKS-LSSVLY---------KALELSYSHLPDYLKPCLLYFAAFQEDEVINVRRLLRLWISERFVQ-QEGKSLKEAAYDYLTTLINRSLVMVVRRN-VGGAKYCLLHDLVHEFCVKKAKEESFSNP-----HR
>XP_027075999.1
-----QTDSVVAP--MIGRADDESKIVKMLL-SPSEKVSCLPITGMGGLGKTTLAKSIYNNKQIDEHFNKKIWVCVSKKAILD-LFKLILLQLTVE----DRNVIVGKIGNQLGGKRYFLVLDDVWDDDQALWDDFFTTLRNPNGSWCLVTTRIGQVAV-SGMDDE-AYALGRLPDNLCWSILKEKVV--GG-----YELKAIKERIIKRCDGLPLAASVIGGLLRLK-E---EWQSILENLFR-LSD-------VMQILKLSFDNLPSPIKKCF-YCSIFPKDTEMEGDMLIELWMAEGFLQGDSQMMMEEIGMNYLRILLQSSLLEIIDSE--TS-AS-KMHDLVHDLV--ELISKS-NQ------IR
>XP_027076000.1
-----QTDSVVAP--MIERDNDKSKIVEMLL-SPSKKVSILPITGMGGLGKTTLAKSIYNDKQINAHFKKKI-----------------------------------------------------WDDSQALWDDLFTTLKNPDGSWCLVTTRLNQVAV-SKMDDE-CYSLGKLPDDHCWSILKEKVV--VE-----DELKAIKERVIKRCDGLPLAASIIGGLFCLK-E---EWQPILENLLS-LSE-------VMQILKLSFDYLPSPIKKCF-YCSIFSKDSEIERNMLIELWMAEGFLQADSQMMMEEL---------------------------------------------------------
>XP_027076003.1
------TIAMH-D-KLVGLKDEVETITHRLTRG-SKQLDVVPIVGMPGLGKTTLANKIYNAPSVRSHFHVRRWCRVSQTYSIHSLLVELLCSSSSE----E-NDLAMKLRQVLLRSRYLLFLDDLWDIEA--WNLLEKSLPA-NGSRILFTSRYQDLSLHFI--SE-PHHLRHLNDEESWALLQRKLFGMED--C--PALSEVGSQIAKLCQGLPLTVVLVAGILATTAQDS--WEEVAKS-LSSVLY---------KALELSYSHLPDYLKTCLLYFAAFKEDEVIYVRRLLRLWISERFMQ-QEGKSLEEAAYDYLTALINRSLVMAVGRT-VGGAKYCLLHDLVHEFCVKKAKEESFSNP-----HR
>XP_027076004.1
-----QTDSVVAP--MIGRADDESKIVKMLL-SPSEKVSCLPITGMGGLGKTTLAKSIYNNKQIDEHFNKKIWVCVSKKAILD-LFKLILLQLTVE----DRNVIVGKIGNQLGGKRYFLVLDDVWDDDQALWDDFFTTLRNPNGSWCLVTTRIGQVAV-SGMDDE-AYALGRLPDNLCWSILKEKVV--GG-----YELKAIKERIIKRCDGLPLAASVIGGLLRLK-E---EWQSILENLFR-LSD-------VMQILKLSFDNLPSPIKKCF-YCSIFPKDTEMEGDMLIELWMAEGFLQGDSQMMMEEIGMNYLRILLQSSLLEIIDSE--TS-AS-KMHDLVHDLV--ELISKS-NQ------IR
>XP_027076010.1
-----QTDSVVAP--MIGRADDESKIVKMLL-SPSEKVSCLPITGMGGLGKTTLAKSIYNNKQIDEHFNKKIWVCVSKKAILD-LFKLILLQLTVE----DRNVIVGKIGNQLGGKRYFLVLDDVWDDDQALWDDFFTTLRNPNGSWCLVTTRIGQVAV-SGMDDE-AYALGRLPDNLCWSILKEKVV--GG-----YELKAIKERIIKRCDGLPLAASVIGGLLRLK-E---EWQSILENLFR-LSD-------VMQILKLSFDNLPSPIKKCF-YCSIFPKDTEMEGDMLIELWMAEGFLQGDSQMMMEEIGMNYLRILLQSSLLEIIDSE--TS-AS-KMHDLVHDLV--ELISKS-NQ------IR
>XP_027076018.1
-----QTDSVLAP--MVGRADDESEIVKILL-SLSEKVSVLPITGMGGLGKTTLAKSIYNKKQVDSHFEKKIWVCVSDNFVTR-LLKMILESLT-E----SRDVIVRKIREQLVGKKYLLVLDDVWTESPILWDDFLHSLRNANGNWCVVTTRKQRTA----ATHD-PYVLGKLSDDDCWSILTEKAN--AV-----EQLQVMKKEIIKKCGGLPLAASVMGGLLRMK-E---EWKLILMNLSN-LSD-------VMQILRLSFDNLPSPIKKCF-YCSIFPQDTAMEGDMLIELWMAEGFLHAGNK-TMEEIGEYYLEILLQSSLFEA--KY--GR-TR-KMHDMVHDVA--KSMSKS-NQ------VR
>XP_027076023.1
-----QTDSVLAP--MVGRADDESEIVKILL-SLSEKVSVLPITGMGGLGKTTLAKSIYNKKQVDSHFEKKIWVCVSDNFVTR-LLKMILESLT-E----SRDVIVRKIREQLVGKKYLLVLDDVWTESPILWDDFLHSLRNANGNWCVVTTRKQRTA----ATHD-PYVLGKLSDDDCWSILTEKAN--AV-----EQLQVMKKEIIKKCGGLPLAASVMGGLLRMK-E---EWKLILMNLSN-LSD-------VMQILRLSFDNLPSPIKKCF-YCSIFPQDTAMEGDMLIELWMAEGFLHAGNK-TMEEIGEYYLEILLQSSLFEA--KY--GR-TR-KMHDMVHDVA--KSMSKS-NQ------VR
>XP_027076027.1
-----QTDSVLAP--MVGRADDESEIVKILL-SLSEKVSVLPITGMGGLGKTTLAKSIYNKKQVDSHFEKKIWVCVSDNFVTR-LLKMILESLT-E----SRDVIVRKIREQLVGKKYLLVLDDVWTESPILWDDFLHSLRNANGNWCVVTTRKQRTA----ATHD-PYVLGKLSDDDCWSILTEKAN--AV-----EQLQVMKKEIIKKCGGLPLAASVMGGLLRMK-E---EWKLILMNLSN-LSD-------VMQILRLSFDNLPSPIKKCF-YCSIFPQDTAMEGDMLIELWMAEGFLHAGNK-TMEEIGEYYLEILLQSSLFEA--KY--GR-TR-KMHDMVHDVA--KSMSKS-NQ------VR
>XP_027076029.1
-----QTDSVLAP--MVGRADDESEIVKILL-SLSEKVSVLPITGMGGLGKTTLAKSIYNKKQVDSHFEKKIWVCVSDNFVTR-LLKMILESLT-E----SRDVIVRKIREQLVGKKYLLVLDDVWTESPILWDDFLHSLRNANGNWCVVTTRKQRTA----ATHD-PYVLGKLSDDDCWSILTEKAN--AV-----EQLQVMKKEIIKKCGGLPLAASVMGGLLRMK-E---EWKLILMNLSN-LSD-------VMQILRLSFDNLPSPIKKCF-YCSIFPQDTAMEGDMLIELWMAEGFLHAGNK-TMEEIGEYYLEILLQSSLFEA--KY--GR-TR-KMHDMVHDVA--KSMSKS-NQ------VR
>XP_027076031.1
-----QTDSVLAP--MVGRADDESEIVKILL-SLSEKVSVLPITGMGGLGKTTLAKSIYNKKQVDSHFEKKIWVCVSDNFVTR-LLKMILESLT-E----SRDVIVRKIREQLVGKKYLLVLDDVWTESPILWDDFLHSLRNANGNWCVVTTRKQRTA----ATHD-PYVLGKLSDDDCWSILTEKAN--AV-----EQLQVMKKEIIKKCGGLPLAASVMGGLLRMK-E---EWKLILMNLSN-LSD-------VMQILRLSFDNLPSPIKKCF-YCSIFPQDTAMEGDMLIELWMAEGFLHAGNK-TMEEIGEYYLEILLQSSLFEA--KY--GR-TR-KMHDMVHDVA--KSMSKS-NQ------VR
>XP_027076035.1
-----QTDSVLAP--MVGRADDESEIVKILL-SLSEKVSVLPITGMGGLGKTTLAKSIYNKKQVDSHFEKKIWVCVSDNFVTR-LLKMILESLT-E----SRDVIVRKIREQLVGKKYLLVLDDVWTESPILWDDFLHSLRNANGNWCVVTTRKQRTA----ATHD-PYVLGKLSDDDCWSILTEKAN--AV-----EQLQVMKKEIIKKCGGLPLAASVMGGLLRMK-E---EWKLILMNLSN-LSD-------VMQILRLSFDNLPSPIKKCF-YCSIFPQDTAMEGDMLIELWMAEGFLHAGNK-TMEEIGEYYLEILLQSSLFEA--KY--GR-TR-KMHDMVHDVA--KSMSKS-NQ------VR
>XP_027076037.1
-----QTDSVLAP--MVGRADDESEIVKILL-SLSEKVSVLPITGMGGLGKTTLAKSIYNKKQVDSHFEKKIWVCVSDNFVTR-LLKMILESLT-E----SRDVIVRKIREQLVGKKYLLVLDDVWTESPILWDDFLHSLRNANGNWCVVTTRKQRTA----ATHD-PYVLGKLSDDDCWSILTEKAN--AV-----EQLQVMKKEIIKKCGGLPLAASVMGGLLRMK-E---EWKLILMNLSN-LSD-------VMQILRLSFDNLPSPIKKCF-YCSIFPQDTAMEGDMLIELWMAEGFLHAGNK-TMEEIGEYYLEILLQSSLFEA--KY--GR-TR-KMHDMVHDVA--KSMSKS-NQ------VR
>XP_027076040.1
-----QTDSVLAP--MVGRADDESEIVKILL-SLSEKVSVLPITGMGGLGKTTLAKSIYNKKQVDSHFEKKIWVCVSDNFVTR-LLKMILESLT-E----SRDVIVRKIREQLVGKKYLLVLDDVWTESPILWDDFLHSLRNANGNWCVVTTRKQRTA----ATHD-PYVLGKLSDDDCWSILTEKAN--AV-----EQLQVMKKEIIKKCGGLPLAASVMGGLLRMK-E---EWKLILMNLSN-LSD-------VMQILRLSFDNLPSPIKKCF-YCSIFPQDTAMEGDMLIELWMAEGFLHAGNK-TMEEIGEYYLEILLQSSLFEA--KY--GR-TR-KMHDMVHDVA--KSMSKS-NQ------VR
>XP_027076049.1
-----QTDSVAVP--MTGRADDESKIVKMLL-SPSEKVSCLPITGMGGLGKTTLAKSIYNNQQIDGQFKKKVWVCVSKKVIVE-LFKLILVQLM-K----DRNVIVEDIQNQLGGKRYFLVLDDVWDDDQALWDDFFTTLKHPNGSWCLVTTRL--------MENE-AYPLGKLPDDLCWSILKEKVV--GE-----DELKAIKERVIKRCDGLPLAASVIGGLLSLK-E---EWQPILENLLS-LSD-------VMQILKFSFDNLPSPIKKCF-YCSIFPKDSEIERNMLIELWMAEGFLQADNQMMMEEIGMNYLRILLQSSLLET--NY--HG-TC-KMHDLVHDLA--ESMSKT-NQ------IR
>XP_027076052.1
-----QTDSVAVP--MTGRADDESKIVKMLL-SPSEKVSCLPITGMGGLGKTTLAKSIYNNQQIDGQFKKKVWVCVSKKVIVE-LFKLILVQLM-K----DRNVIVEDIQNQLGGKRYFLVLDDVWDDDQALWDDFFTTLKHPNGSWCLVTTRL--------MENE-AYPLGKLPDDLCWSILKEKVV--GE-----DELKAIKERVIKRCDGLPLAASVIGGLLSLK-E---EWQPILENLLS-LSD-------VMQILKFSFDNLPSPIKKCF-YCSIFPKDSEIERNMLIELWMAEGFLQADNQMMMEEIGMNYLRILLQSSLLET--NY--HG-TC-KMHDLVHDLA--ESMSKT-NQ------IR
>XP_027076058.1
------TAATH-N-ELVDLDDAVETITHRLTRG-SKQLDVVPIVGMPGLGKTTLATKVYTAPSVRSHFHVCGWCVVSQTYSTRILLVQLLCSIFSK----E-NALTLQLKQVLLRTRYLLVLDDLWDVEA--WNLLEKLLPV-NGSRILFTSRFQNLSLQSK--IK-PYHLRQLTAEESWALLQKKLFDKES--C--PTLSEVGSQIAKSCRGLPLTIVLAAGILANTAQDC--WEDVAKC-LSSVLY---------KTLELSYGHLPDYLKPCLLYFGSFKEDEVINVRRLLWRWISEGFVQ-QEGKSLEEVAYDHLMSLINRSLVLVSRRT-RGGVQACQIHDLVHEFCVEKANEESFSNH-----HR
>XP_027076059.1
----RRSSPLSEDKDIVGFEKITKSLVAELLK-ADRNRRVVSIIGMGGAGKTTLAKKVYNHADVRERFNCRAWVCVSSSYDYKKMLRAIIKQLNP----EE-EDLERRLYQDLQDKCYLVVLDDVWEEAA--WDCLARAFPGT-SSRVLLTSRNRDVAQHADAYR-HPYELKTLGQEDSWHLFLKKALGDG-AGC--PDLEEVGREIARRCGGLPLAITVIGGLLLGKNKSKTVWEEVLNNFSAHLS-------SAGAILELSYADLPANLKFCFLYLGLFPEDSVISVRKLIHMWVAEGIMQKRDAVNLEEAAAYDVERLCSRNMVQVAEMTVDERIKSCRVHDLLRDLAIRKAEDENFDDQISAKSRY
>XP_027076061.1
-----ETDSIAGH-YIVGRAKDETRLVETLL-SLSEKVSVIPILGMGGLGKTTLAQSVYKNSHVHSHFEKKIWVCVSDNFVTR-LLKMILESLT-R----SRDVIVQEIREQLVGKKIFLVLDDVWTENLTLWDDFFGSLLNANGNWCVVTTRKQQTA----ATHD-PYVLGKLSDDDCWSILTKKAI--AG-----KQLHVMKKEIVKKCGGLPLAASVMGGLLRMK-E---EWQLVLKNLSN-FSD-------VMEILKLSFDCLPSPIKKCF-YCSIFPKDTMMKGDMLIELWMAEGLLQADNQIMMEEIGMNCLRILLQSSLFET--SY--QE-TH-KMHDLVHDLA--ESMSKS---------IR
>XP_027076066.1
-----ETDSIAGH-YIVGRAKDETRLVETLL-SLSEKVSVIPILGMGGLGKTTLAQSVYKNSHVHSHFEKKIWVCVSDNFVTR-LLKMILESLT-R----SRDVIVQEIREQLVGKKIFLVLDDVWTENLTLWDDFFGSLLNANGNWCVVTTRKQQTA----ATHD-PYVLGKLSDDDCWSILTKKAI--AG-----KQLHVMKKEIVKKCGGLPLAASVMGGLLRMK-E---EWQLVLKNLSN-FSD-------VMEILKLSFDCLPSPIKKCF-YCSIFPKDTMMKGDMLIELWMAEGLLQADNQIMMEEIGMNCLRILLQSSLFET--SY--QE-TH-KMHDLVHDLA--ESMSKS---------IR
>XP_027076069.1
-----ETDSIAGH-YIVGRAKDETRLVETLL-SLSEKVSVIPILGMGGLGKTTLAQSVYKNSHVHSHFEKKIWVCVSDNFVTR-LLKMILESLT-R----SRDVIVQEIREQLVGKKIFLVLDDVWTENLTLWDDFFGSLLNANGNWCVVTTRKQQTA----ATHD-PYVLGKLSDDDCWSILTKKAI--AG-----KQLHVMKKEIVKKCGGLPLAASVMGGLLRMK-E---EWQLVLKNLSN-FSD-------VMEILKLSFDCLPSPIKKCF-YCSIFPKDTMMKGDMLIELWMAEGLLQADNQIMMEEIGMNCLRILLQSSLFET--SY--QE-TH-KMHDLVHDLA--ESMSKS---------IR
>XP_027076074.1
-----ETDSIAGH-YIVGRAKDETRLVETLL-SLSEKVSVIPILGMGGLGKTTLAQSVYKNSHVHSHFEKKIWVCVSDNFVTR-LLKMILESLT-R----SRDVIVQEIREQLVGKKIFLVLDDVWTENLTLWDDFFGSLLNANGNWCVVTTRKQQTA----ATHD-PYVLGKLSDDDCWSILTKKAI--AG-----KQLHVMKKEIVKKCGGLPLAASVMGGLLRMK-E---EWQLVLKNLSN-FSD-------VMEILKLSFDCLPSPIKKCF-YCSIFPKDTMMKGDMLIELWMAEGLLQADNQIMMEEIGMNCLRILLQSSLFET--SY--QE-TH-KMHDLVHDLA--ESMSKS---------IR
>XP_027076081.1
-----ETDSIAGH-YIVGRAKDETRLVETLL-SLSEKVSVIPILGMGGLGKTTLAQSVYKNSHVHSHFEKKIWVCVSDNFVTR-LLKMILESLT-R----SRDVIVQEIREQLVGKKIFLVLDDVWTENLTLWDDFFGSLLNANGNWCVVTTRKQQTA----ATHD-PYVLGKLSDDDCWSILTKKAI--AG-----KQLHVMKKEIVKKCGGLPLAASVMGGLLRMK-E---EWQLVLKNLSN-FSD-------VMEILKLSFDCLPSPIKKCF-YCSIFPKDTMMKGDMLIELWMAEGLLQADNQIMMEEIGMNCLRILLQSSLFET--SY--QE-TH-KMHDLVHDLA--ESMSKS---------IR
>XP_027076085.1
-----ETDSIAGH-YIVGRAKDETRLVETLL-SLSEKVSVIPILGMGGLGKTTLAQSVYKNSHVHSHFEKKIWVCVSDNFVTR-LLKMILESLT-R----SRDVIVQEIREQLVGKKIFLVLDDVWTENLTLWDDFFGSLLNANGNWCVVTTRKQQTA----ATHD-PYVLGKLSDDDCWSILTKKAI--AG-----KQLHVMKKEIVKKCGGLPLAASVMGGLLRMK-E---EWQLVLKNLSN-FSD-------VMEILKLSFDCLPSPIKKCF-YCSIFPKDTMMKGDMLIELWMAEGLLQADNQIMMEEIGMNCLRILLQSSLFET--SY--QE-TH-KMHDLVHDLA--ESMSKS---------IR
>XP_027076093.1
-----ETDSIAGH-YVVGRAKDETRLVEILL-SLSENVSVIPILGMGGLGKTTLAQSVYNNSQVDSHFEKKIWVCVSDNFVTR-LLKMILESLT-R----SRDVIVQEIRQQLVGKKYLLVLDDVWTESQILGDDFLRLLRNANGNWCVVTTRKQQTA----ATHD-PYVLGKLSDDDCWSILIEKAN--AG-----EQLQVMKKEIIKKCGGLPLAASVMGGLLRR------EWKLILMNLSN-LSD-------VMQILQLSFDNLPSPIKKCF-YCSIFPKDTEMEGDMLIELWMAEGFLQVDNK-KMEEIGEYYLEILLQSSLLEI--KY--RR-RC-KMHDMVHDVS--KSMAKS-NQ------VR
>XP_027076097.1
-----ETDSIAGH-YVVGRAKDETRLVEILL-SLSENVSVIPILGMGGLGKTTLAQSVYNNSQVDSHFEKKIWVCVSDNFVTR-LLKMILESLT-R----SRDVIVQEIRQQLVGKKYLLVLDDVWTESQILGDDFLRLLRNANGNWCVVTTRKQQTA----ATHD-PYVLGKLSDDDCWSILIEKAN--AG-----EQLQVMKKEIIKKCGGLPLAASVMGGLLRR------EWKLILMNLSN-LSD-------VMQILQLSFDNLPSPIKKCF-YCSIFPKDTEMEGDMLIELWMAEGFLQVDNK-KMEEIGEYYLEILLQSSLLEI--KY--RR-RC-KMHDMVHDVS--KSMAKS-NQ------VR
>XP_027076106.1
-----ETDSIAGH-YVVGRAKDETRLVEILL-SLSENVSVIPILGMGGLGKTTLAQSVYNNSQVDSHFEKKIWVCVSDNFVTR-LLKMILESLT-R----SRDVIVQEIRQQLVGKKYLLVLDDVWTESQILGDDFLRLLRNANGNWCVVTTRKQQTA----ATHD-PYVLGKLSDDDCWSILIEKAN--AG-----EQLQVMKKEIIKKCGGLPLAASVMGGLLRR------EWKLILMNLSN-LSD-------VMQILQLSFDNLPSPIKKCF-YCSIFPKDTEMEGDMLIELWMAEGFLQVDNK-KMEEIGEYYLEILLQSSLLEI--KY--RR-RC-KMHDMVHDVS--KSMAKS-NQ------VR
>XP_027076116.1
-----ETDSIAGH-YVVGRAKDETRLVEILL-SLSENVSVIPILGMGGLGKTTLAQSVYNNSQVDSHFEKKIWVCVSDNFVTR-LLKMILESLT-R----SRDVIVQEIRQQLVGKKYLLVLDDVWTESQILGDDFLRLLRNANGNWCVVTTRKQQTA----ATHD-PYVLGKLSDDDCWSILIEKAN--AG-----EQLQVMKKEIIKKCGGLPLAASVMGGLLRR------EWKLILMNLSN-LSD-------VMQILQLSFDNLPSPIKKCF-YCSIFPKDTEMEGDMLIELWMAEGFLQVDNK-KMEEIGEYYLEILLQSSLLEI--KY--RR-RC-KMHDMVHDVS--KSMAKS-NQ------VR
>XP_027076123.1
-----ETDSIAGH-YVVGRAKDETRLVEILL-SLSENVSVIPILGMGGLGKTTLAQSVYNNSQVDSHFEKKIWVCVSDNFVTR-LLKMILESLT-R----SRDVIVQEIRQQLVGKKYLLVLDDVWTESQILGDDFLRLLRNANGNWCVVTTRKQQTA----ATHD-PYVLGKLSDDDCWSILIEKAN--AG-----EQLQVMKKEIIKKCGGLPLAASVMGGLLRR------EWKLILMNLSN-LSD-------VMQILQLSFDNLPSPIKKCF-YCSIFPKDTEMEGDMLIELWMAEGFLQVDNK-KMEEIGEYYLEILLQSSLLEI--KY--RR-RC-KMHDMVHDVS--KSMAKS-NQ------VR
>XP_027076131.1
-----ETDSIAGH-YVVGRAKDETRLVEILL-SLSENVSVIPILGMGGLGKTTLAQSVYNNSQVDSHFEKKIWVCVSDNFVTR-LLKMILESLT-R----SRDVIVQEIRQQLVGKKYLLVLDDVWTESQILGDDFLRLLRNANGNWCVVTTRKQQTA----ATHD-PYVLGKLSDDDCWSILIEKAN--AG-----EQLQVMKKEIIKKCGGLPLAASVMGGLLRR------EWKLILMNLSN-LSD-------VMQILQLSFDNLPSPIKKCF-YCSIFPKDTEMEGDMLIELWMAEGFLQVDNK-KMEEIGEYYLEILLQSSLLEI--KY--RR-RC-KMHDMVHDVS--KSMAKS-NQ------VR
>XP_027076140.1
-----ETDSIAGH-YVVGRAKDETRLVEILL-SLSENVSVIPILGMGGLGKTTLAQSVYNNSQVDSHFEKKIWVCVSDNFVTR-LLKMILESLT-R----SRDVIVQEIRQQLVGKKYLLVLDDVWTESQILGDDFLRLLRNANGNWCVVTTRKQQTA----ATHD-PYVLGKLSDDDCWSILIEKAN--AG-----EQLQVMKKEIIKKCGGLPLAASVMGGLLRR------EWKLILMNLSN-LSD-------VMQILQLSFDNLPSPIKKCF-YCSIFPKDTEMEGDMLIELWMAEGFLQVDNK-KMEEIGEYYLEILLQSSLLEI--KY--RR-RC-KMHDMVHDVS--KSMAKS-NQ------VR
>XP_027076150.1
-----ETDSIAGH-YVVGRAKDETRLVEILL-SLSENVSVIPILGMGGLGKTTLAQSVYNNSQVDSHFEKKIWVCVSDNFVTR-LLKMILESLT-R----SRDVIVQEIRQQLVGKKYLLVLDDVWTESQILGDDFLRLLRNANGNWCVVTTRKQQTA----ATHD-PYVLGKLSDDDCWSILIEKAN--AG-----EQLQVMKKEIIKKCGGLPLAASVMGGLLRR------EWKLILMNLSN-LSD-------VMQILQLSFDNLPSPIKKCF-YCSIFPKDTEMEGDMLIELWMAEGFLQVDNK-KMEEIGEYYLEILLQSSLLEI--KY--RR-RC-KMHDMVHDVS--KSMAKS-NQ------VR
>XP_027076158.1
-----ETDSIAGH-YVVGRAKDETRLVEILL-SLSENVSVIPILGMGGLGKTTLAQSVYNNSQVDSHFEKKIWVCVSDNFVTR-LLKMILESLT-R----SRDVIVQEIRQQLVGKKYLLVLDDVWTESQILGDDFLRLLRNANGNWCVVTTRKQQTA----ATHD-PYVLGKLSDDDCWSILIEKAN--AG-----EQLQVMKKEIIKKCGGLPLAASVMGGLLRR------EWKLILMNLSN-LSD-------VMQILQLSFDNLPSPIKKCF-YCSIFPKDTEMEGDMLIELWMAEGFLQVDNK-KMEEIGEYYLEILLQSSLLEI--KY--RR-RC-KMHDMVHDVS--KSMAKS-NQ------VR
>XP_027076165.1
-----ETDSIAGH-YVVGRAKDETRLVEILL-SLSENVSVIPILGMGGLGKTTLAQSVYNNSQVDSHFEKKIWVCVSDNFVTR-LLKMILESLT-R----SRDVIVQEIRQQLVGKKYLLVLDDVWTESQILGDDFLRLLRNANGNWCVVTTRKQQTA----ATHD-PYVLGKLSDDDCWSILIEKAN--AG-----EQLQVMKKEIIKKCGGLPLAASVMGGLLRR------EWKLILMNLSN-LSD-------VMQILQLSFDNLPSPIKKCF-YCSIFPKDTEMEGDMLIELWMAEGFLQVDNK-KMEEIGEYYLEILLQSSLLEI--KY--RR-RC-KMHDMVHDVS--KSMAKS-NQ------VR
>XP_027076169.1
-----ETDSIAGH-YVVGRAKDETRLVEILL-SLSENVSVIPILGMGGLGKTTLAQSVYNNSQVDSHFEKKIWVCVSDNFVTR-LLKMILESLT-R----SRDVIVQEIRQQLVGKKYLLVLDDVWTESQILGDDFLRLLRNANGNWCVVTTRKQQTA----ATHD-PYVLGKLSDDDCWSILIEKAN--AG-----EQLQVMKKEIIKKCGGLPLAASVMGGLLRR------EWKLILMNLSN-LSD-------VMQILQLSFDNLPSPIKKCF-YCSIFPKDTEMEGDMLIELWMAEGFLQVDNK-KMEEIGEYYLEILLQSSLLEI--KY--RR-RC-KMHDMVHDVS--KSMAKS-NQ------VR
>XP_027076176.1
-----ETDSIAGH-YVVGRAKDETRLVEILL-SLSENVSVIPILGMGGLGKTTLAQSVYNNSQVDSHFEKKIWVCVSDNFVTR-LLKMILESLT-R----SRDVIVQEIRQQLVGKKYLLVLDDVWTESQILGDDFLRLLRNANGNWCVVTTRKQQTA----ATHD-PYVLGKLSDDDCWSILIEKAN--AG-----EQLQVMKKEIIKKCGGLPLAASVMGGLLRR------EWKLILMNLSN-LSD-------VMQILQLSFDNLPSPIKKCF-YCSIFPKDTEMEGDMLIELWMAEGFLQVDNK-KMEEIGEYYLEILLQSSLLEI--KY--RR-RC-KMHDMVHDVS--KSMAKS-NQ------VR
>XP_027076186.1
-----ETDSIAGH-YVVGRAKDETRLVEILL-SLSENVSVIPILGMGGLGKTTLAQSVYNNSQVDSHFEKKIWVCVSDNFVTR-LLKMILESLT-R----SRDVIVQEIRQQLVGKKYLLVLDDVWTESQILGDDFLRLLRNANGNWCVVTTRKQQTA----ATHD-PYVLGKLSDDDCWSILIEKAN--AG-----EQLQVMKKEIIKKCGGLPLAASVMGGLLRR------EWKLILMNLSN-LSD-------VMQILQLSFDNLPSPIKKCF-YCSIFPKDTEMEGDMLIELWMAEGFLQVDNK-KMEEIGEYYLEILLQSSLLEI--KY--RR-RC-KMHDMVHDVS--KSMAKS-NQ------VR
>XP_027076196.1
-----ETDSIAGH-YVVGRAKDETRLVEILL-SLSENVSVIPILGMGGLGKTTLAQSVYNNSQVDRHFEKKIWVCVSNNFVTR-LLKMILESLT-R----SRDVIVQEIRQQLVGKKYLLVLDDVWTESQILWDDFLRLLRNANGNRCVVTTRKQQTA----ATHD-PYVLGKLSDDDCWSILTKKAI--AG-----EQLHVMKEEIIKKCGGLPLVASVMGGLLRMK-E---EWQLILKNLPN-FSD-------VMETLKLSFDCLPSPIKKCF-YCSIFPKDTTMKRDMLIELWMAEGFLQADSQMMMEEIGMNYVRILLQSSLFET--YA--NR-RI-KMHDLVHDLA--ESMSKS---------IR
>XP_027076277.1
-----QTDSVLVR--IIGRADDESKIVKILL-SPSKKVSVLPIIGMGGLGKTTLAKSIYNNQQIDGHFNKKIWVCVSKKVRVE-LFKLILLQLT-G----DRNVIVGKIQNQLGGKRYFLVLDDVWDDDEALWDDFFTTLKNPNGSWCLVTTRPGPVAV-SRMENE-AYPLGKLPDDHCWSIVKEKVV--GE-----DELKAIKERVIERCDGLPLAASVIGGLLSLK-E---EWRSILENLLS-LSD-------VMQILKLSFDNLPSPVKKCF-YCSIFPQDTEMEGDMLIELWMAEGFLHAGNK-TMEEIGEYYLEILLQSSLLEI--KY--WG-RC-KMHDMVHNLA--ESMSKS-NQ------IR
>XP_027076288.1
---PTDSVP-----ELIGRDNDKSNILEMLL-DESNKVSVIPITGEEGLGKTNLVKSIYN--QRMGKFGVKLWVCVSKV-SIEELFKLIL-QLTEK-FGEDRNAIVQQIGSQLQGERYFLVLDDVWDDNPKLWDDLE----NQIGSWCLVTTRSDSVAVSVALRRE--HELRKLHDEDCWYILLKKAFGKE------DELEKIKERILQRCDGLPATACLIGLQLRNKKEESG----ILDK------------------L-LSLDNLSSPIKKCFAYCSMFPKDTKIERDMLIELWMAEGFLP--NNQTMEETGMNHLRILWESWLLE--------EIRHYKMQDVAH---------K------------
>XP_027076296.1
---PTDSVP-----ELIGRDNDKSNILEMLL-DESNKVSVIPITGEEGLGKTNLVKSIYN--QRMGKFGVKLWVCVSKV-SIEELFKLIL-QLTEK-FGEDRNAIVQQIGSQLQGERYFLVLDDVWDDNPKLWDDLE----NQIGSWCLVTTRSDSVAVSVALRRE--HELRKLHDEDCWYILLKKAFGKE------DELEKIKERILQRCDGLPATACLIGLQLRNKKEESG----ILDK------------------L-LSLDNLSSPIKKCFAYCSMFPKDTKIERDMLIELWMAEGFLP--NNQTMEETGMNHLRILWESWLLE--------EIRHYKMQDVAH---------K------------
>XP_027076464.1
-----QTDSVLVP--IVGRADDESNIVKILL-IPSKKVSVLPIIGMGGLGKTTLAKLIYNNQQIDAHFNQKIWVCVSKKVIME-LFKLILLQLT-E----NRNAIVGKIGNQLGAKRYFLVLDDVWDDDEALWDDFFTTLKNPNGSWCLVTTRVVPVAV-SRMENE-SYPLGKLPDYHCWSIVKEKVL--GE-----DELKAIQETVIKRCDGLPLAASVIGGLLSLK-E---EWESILENLLS-LSD-------VMQILKFSFDNLPSPIKKCF-YCSLFPENTEMKGDMLIELWMAEGFLQADSQMMMEEIGMNYLRILLQSSLIEI-RDF--GG-T--RMHDLLHQFA--QSMSRS-NL------VH
>XP_027076592.1
------NTSAI-D-EVVDLSNREDEILNQLTRG-PSKLDIVFVAGMPGLGKTTLARKVYSSRKVMRHFHLRAWCSVSQEYEKRRLLLEILTGIH-G----D-EDLQDKLRKLLLRNKYLVVMDDVWGIGA--WNDLKNSFPA-NGSRILFTSRLHKVASEIK--SP-PLSLSLFSQEESWQLLEKKVFKEEC--C--NELVGVGKDIAYHCQGLPLAVVAAAGILKTKSQNS--WKTIADNLSSQIDAR--------EVLNLSYKHLPEYLKSCFLYLGVLNEDRDVLVSKLIRFWIAEGFIP-E-NKGSEEVAEAFLMDLIDRSLVIISKRS-NGKVRACRLHDLVLDFCKSQTEDENFSSPVSFASYR
>XP_027076871.1
------SAPAL-N-ELVGLDKEAKTITDKLIRG-SKQLDIVSIVGMAGIGKTTLANTVYHHRSILGHFHIRAWCTVSQVYSKHNLLVQILSGIGSG----E-NDLARMLYQALKRNTYLIILDDVWDIEP--WNLLKLSFPA-CGSRLLFTSRFQNLSLQFK--SE-PYHLCHRSNKECLELLHMKI-GKEN--C--PALIKILMQVANKCKGLPHTVVIFAGILSRMEPDC--WQEFANSLSSSSI-----------PLELSYIHLPEYLKPCLLYFGAFREDQDIPVRKLSWLWISEGFVQ-KEGKSLEDVAEDYMKDLIGRSLVTVTKRT-LVGAKACRLHDLVHEFCVTKAKEESF-CP-----HR
>XP_027076872.1
------TAPIS-S-EFVGLKDEMETIINRLTRG-SMLLDIVPVVGMAGLGKTTLANTVYCDPSVIIHFPIRVWCTVSQAYIKHNLIAQILSCIASG----E-DDLAEKLYKCLKRNRYLIILDDMWDIGV--WNLLKTSLPA-NQSRILFTSRFQNMSMQIK--SK-PHHLRSLTDKESWELLQIKLFGNVG--C--PSLCEVGIQIANNCKGLPLSVVLVAGILATTTQDCAMWEEVAKSLSSSVLQ---------KTLE---------------------------------------------------------------------------------------------------DRP-----H-
>XP_027076876.1
------RTPAL-N-EPVGLDEAVKTIINRLTKG-SKQLDIVSIVGMAGLGKTTLANTVYHHLSVCPHFHIHAWCTVSQTYSKHNLLSQILCSIHRS----E-DDLAEELRRVLLRNRYLIILDDLWDIEA--WNLLERSFPA-NGSRILLTSRIHSLPLQLK--SE-PYHLRQLTDKESWALLQNKLFGKKG--C--PTLNEVGFQIAKNCKGLPLTIVLVAGILATTEQDC--WKEVAETLSSSIVQ---------RTLELSYGNLPGHLKPCLLYFGAFPEDEDVPVRTLIWLWTSEGFLQ-KEGKSLEDVVDEYLTDLVQRSLVMVIRRS-IGGAKACRIHDLIHEFCVEKAKEESFHNL-----HR
>XP_027076877.1
------TPAIY-N-ELVGLTDEVKTITHRLTRG-SKQLDVVPIVGMPGLGKTTLANKIYSSPSVISHFYVCACCCVSQTYSKNNLLVQILCSIDSR----E-DDLIEKLEKVLLRNKYLLVLDDLWDVKA--WNLLERSLPA-NGSRILFISRYQNLSLQFM--SR-PFHLHQLTDEESWKLLQNKLFGKEG--C--PALSGVGSQIAKICRGLPLAIVIVAGILSTTAQDC--WK--------------------------------------------------------------------------------------------------------------------------------------
>XP_027076880.1
------STPIL-D-EVVGLDDEAETVIERLTRG-TRQLDVVPIVGMAGQGKTTLAKRVYNDQLIMCHFHVRAWCCVSQGYQRLSLLLKILSDIMDK----E-DDLAVVLYKQLKGNRYLIVLDDIWGIEA--WNGMERSFPA-NGSRVLCTSRLHNLSSEFK--CK-AHPLRLLTDEESWALLQHKLFAKKA--C--PQLCALGKQIAESCKGLPLAVVVVAGFLATIQQYR--WEEVARSLSSSLSL---------NTFELSYRHLPDYLKPCFLYFGAFQEDQEIPIQRLALLWISEGFVQ-KGAKSLEDAANEYLMDLIDRSLVMVSQRS-IGGVKTCQIHDLLHEFVIRKAKEESFYNP-----YR
>XP_027076895.1
------STPVL-N-DVVGLDDEVKTIIDRLTRG-SKLLDFVSIVGMGGLGKTTLANRIYNDPLILRHFHIVAWCDVSQVYSIRSLLVQLLCSICSE----K-ADLAHMLYKRLKRNRYLIILDDVWEIEA--WNLVKSSLPA-NESRILFTSRIE---LQFS--SN-AYHLRQLTDEESWKLLQKKLFGEEG--C--PGLIEVGSQIAKFCRGLPLTVVLVAGIFANIAENY--WKEVAKSLTSSVLY---------KTLELSYSHLPDELKSCLLYFCLFSAGKISDVCIISWLWISEGFVR-KEGKSLEDVANDYLTALVDRSLVMVTEGS-AGDTKVCRLHDLVHEFCVQKLEEENFSNA-----YR
>XP_027076896.1
------STPVL-N-E---LDDEVKTIIDRLTRG-SKLLDLVSIVGMAGLGKTTLANRVYNDPLISSHFHILAWCTVYQVYSIQDLLLQILCSISAG----E-DDLAEMIYKRLKGNRYLVILDDVWEIEV--WNLVKGSLPA-NGSRILFTSRIE---LQFS--SK-AHHHRQLTDKESWKLLQKKLFGKEG--C--PRLIEVGSQIAKFCRGLPLTVVLVAGILANTAEDC--WEEVAISVSSSILY---------KTLELSYSHLPDDLKSCLLYFCAFSEGKSIRVSGLSWLWISEGFVR-KEGKDLEDVADNYLKALVDRSLVMVIKRS-MGGAKSCRLHNLVHEFCVGKIKEENFSSP-----YR
>XP_027076897.1
------IAATK-N-KFVCLDDEVKTITDRLTGG-SRKLGVVPIVGMPGLGKTTLANMVYSSPSVKLHFHIRAWCTVSQIYSTHNLLVQILHSIDSR----E-GDLAIKLKQALLRNRYLLVLDDLWGVEA--WNLLEKSLPA-NGSRILITSRLQNLFLQFK--SK-AHHLRPLTDEESWKLLQNKLFGKEG--C--AKLSGVGFQLAKSCRGLPLTVILVAGILATTDQNC--WQEVAKSLSSSVLY---------KTLELSYSHLPGDLKPCLLYFSAFRADKNVPIRRLLWLWISEGFVQ-KEEKSLEDVADEYLKDLVDRSLVMVSERT-RGGAKACRLHDLVHEFCVEKAKEENFSNP-----HR
>XP_027076968.1
------RTPML-N-ELVGLDDEVKAIIHSLIRG-SKLLDFVSIVGMAGLGKTTLANRVYNDPLILSHFYIRAWCTVSQVYSMHSLLVQLLCSISSR----E-SDLAPKLFKLLKRNRYLIFLDDVWEIKA--WNLLERALPA-NGSRILFTSRIR---LQFK--SM-AHHLRHLTDEESCKLLQKKVFGKEG--F--PTLGKVGFQIAKLCRGLPLTVVLAAGILANTAEDC--WEEVAKSLTSSVLY---------MTLELSYSHLSDDLKPCLLYFGAYKEDENVPVRRLLWLWISEGFVR-KEEKSLEDAANDYLRDLVDRSLVMVSERT-MGGAKACRLHDLVHEFCVKIAKEENFSNP-----LR
>XP_027076971.1
------RTPML-N-ELVGLDDEVKAIIHGLTRG-SKLLDFVSIVGMAGLGKTTLANRVCNDPLILSHFHILARCTVSQVYSMHSLLVQLLCSISSR----E-SDLVHKLYKLLKRNTYLIFLDDVWEIKA--WNLLERALPA-NGSRILFTSRIQ---LQFK--TK-AHHLRHLTDEESWTLLQKKLFGKDG--F--PTLGEAGSQIAKLCRGLPLTVVLVAGILDNTAEDY--WEEVAKSLTSSVLY---------KTLELSYSHLSDDLKPCLLYFGAYKEDENVPVRRLLWLWISEGFVR-KEGKSLEDVADDYLKDLVDRSLVMVSERT-MGGAKACRLHDLVHEFCVKKAKEENFSNL-----HR
>XP_027076973.1
------SIPVL-N-ELVGFDDEVKTIIHSLTRG-SKLLDFVSIVGMAGLGKTTLANRVYNDPLILSHFHSLARCTVSQVYSMHNLLVQLLCCISSR----E-NDLAHELYKLLKRNRYLIFLDDVWEIKA--WNLVKSSLPA-NGSRILFTSRIQ---LQFN--SR-AHNLRQLTEEESWKLLQKKVFGKES--F--PTLGKVGSQIAKLCRGLPLTVVLVAGILANTAEDC--WKEVAKSLTSSVLY---------TTLELSYSHLSDDLKPCLLYFGAFQEDENVPVQRLLWLWISEGFVR-KEEKSLEDVAYDYLKDLVDRSLVTVSERT-MGGAKACRVHDLVHEFCVKKAKEENFSNP-----LR
>XP_027076983.1
------TVVTC-N-KLVPLDDEVENITKSLTRG-SRRLDVVCIVGMPGLGKTTLANIVYNSPLVMPHFNIRAWCTVSQAYSMHNMLVQILGSIESG----E-ADLAVKLKQVLLRNKYLLVLDDLWDAKA--WNLLERSLPA-NRSRILITSRLQNLSLQFK--SK-VHHLRRLTNEESWNLLQKKLFGKEG--C--PRLSQVASQIAKSCRGLPLTVVLVAGILDNTAEES--WEEVAKSLPSSVLY---------KTLELSYSHLPDDLKPCLLYFGAFHEDKNVPIRKLLWLWISEGFVL-KEGKRLEDAADDYLKDLVDRSLVAVSKRT-MGGAKACQLHDLVHEFCVKKAKEENFSNP-----LR
>XP_027076984.1
------TIATY-N-ELVPLDDEVKTITDSLTRG-SRQLDVVSIVGMPGLGKTTLANIVYNSPSVILHFNILAWCTVSQPYSMHNMLVQILGSIESE----E-HDLAVKLKQVLLRNKYLLVLDDLWDAKA--WNLLARSLPA-NGSRILITSRLQNLSLQFK--SK-VHPLRRLTDEESWKLLQKKLFGKED--C--PRLSQVASQIAKSCRGLPLTVVLVAGILANTAEDC--WEEVTKSLTSSVLY---------KTLELSYSHLPDDLKPCILYFGAFQEDKNVPVRRLFWLWISEGFVR-KEGMRLEDVADDYLKDLVDRSLVMVSERT-MGSVKACRVHDLVHEFCVKKAKEENFNNL-----LR
>XP_027076987.1
------STPVL-N-ELVGLDDEVKTIIHSLTRG-SKLLDFVSIVGMAGLGKTTLANRVYNDPLILSYFHIRAQCIVSQVYSMHSLLVQLLCSISSR----E-NDLAHKLYKLLKGNRYLIFLDDVWEIKA--WNLVKSSLPA-NGSRILVTSRIQ---LQFK--SK-AYHLRHLTDNE---------------------------------------IVLVAGILANTVEDC--WEEVAKSLTSSVLY---------KTLELSYNHLPDDLKPCLLYFGAFQEDENVPVRRLLWLWISEGFVR-KEGKRLEDAADDYLRDLVDRSLVMVSKRS-TGGAKACRLHDLVHEFCVKKAKEENLSNP-----LR
>XP_027076989.1
------AVAAY-N-ELVPLDDEVKTITDGLTRG-SRQLDVVPIVGMPGLGKTTLANIVYNSPSVMLHFNIRAWCTVSQSYSMHNMLVQILGGIESG----E-HDLAVKLKQVLLRNKYLLVLDDLWDAKA--WNLLERSLPA-NGSRILITSRLQNLSLQFK--SK-VHHLRRLTDEESWNLLQKKLFGKKG--C--PRLSGVASQIAKSCRGLPLTVVLVAGILANTAEDC--WKEVTKSLTSSVLY---------KTLELSYTHLPDDLKPCILYFGAFQEDKNVPVRRLFWLWISEGFVR-KEGMRLEDVADDYLKDLVDRSLVIVSERI-KGGAKACRVHDLVHEFCVKKAQEENFSNP-----LR
>XP_027077004.1
------VAPIF-N-ELVGLNDEVESIIDRPVRG-SSQLDIVAIVGMPGLGKTTLASKVYGDPSINFHFHIRAWCTVSQVYSKHNLLLQILCAIDSG----E-DDFAAKLYQQLKGKRYVIVLDDVWDIDG--WNLLKHSLPC-NGSRVLLTSRFHNLSLEIR--SK-PLHLRPLTDKESLELLQKKLFAKED--C--ATLSEVVLHVAKCCKGLPLAVVLVAGILATTQQDC--LEDVARRLSSTFVH---------KTLEYSYNYLPDYLKPCLLYLGAFQEDQNIPVRKLLQLWISEGFVR-REGKSLEDVADNYLMDLIGRSLVMPTQRS-LGGIKVCRIHDLVHEFCVEKAKEENFSNP-----HR
>XP_027077007.1
------TASTF-N-ELVGRKDEVESIIDRLMRG-SSQLDVVAVVGMPGLGKTTLASKVYSDRSIK-----------------------------------E-DDLAEKLYQQLKGKRFVIVLDDVWDIDG--WNLLKHSLPC-NGSRVLLTSRIQNLSLQIK--SK-PHHLRSLTNKESLELLQKKLFAKED--C--PALSEVVQCIARYCKGLPLAVVLVAGILATTQQDC--WEEVTRRLSSTFVH---------ETLEHSYNYLPDYLKPCLLYLGAFQEDRDILVPKLLWLWISEGFVQ-KEGKSLEDVADKYLMDLIGRSLVMPTQRS-LGGIKICQIHDLVHEFCVVKAKEENFCNP-----HR
>XP_027077008.1
------VAPIF-N-ELVGLNDQVESIIDRLMRG-SSQLDVVAVVGMPGLGKTTLAKNVCSDPSIKFHFHICAWCAVSQVYSKNNLLLQILCVIDSR----E-DDLAAKLYQQLKGKRYVIVLDDVWDIEG--WNLLKHSLPC-IGSRVLLTSRFHNLSLEIK--SK-PLHLRPLTDKESLELLQKKLFAKED--C--PTLSEVVLHIAKCCKGLPLAVVLVAGILDTIQQDC--WEEVARRLSSTFVH---------KTLEYSYNYLPDYLKPCLLYLGAFQEGRDIPVRRLLRLWISEGFVR-KEGKSLEDVGDDYLMDLIGRSLVMPTHRS-LGGIQVCRIHDLVHEFCVEKAKEENFYNL-----HR
>XP_027077119.1
------TATTH-N-ELVGLDDAVETITHRLTRG-SKQLDVVPIVGMPGLGKTTLANKVYTAPSVRSHFHVCGWCCVSQTYSTRILLVQLLCSISSK----E-NDLALQLKQVLLRTRYLLVLDDLWDVEA--WNLLEKLLPV-NGSRILFTSRFQNLSLQSK--IK-SYHLRQLTDEESWTLLQKKLFHKEN--C--PTLSKVGSRIAKSCRGLPLTIVLVAGILANTAQDC--WEEVAKC-LSSVLY---------KTLELSYGHLPDYLKPCLLYFGAFKEDEVINVRRLLWRWISEGFVQ-QEGKSLEEVAYDHLMSLINRSLVLVSRRT-RGGVQACQIHDLVYEFCVEKSNEESFSNP-----HR
>XP_027077122.1
------TAATH-N-ELVGLDDAVETITHRLTRG-SKQLDVVPIVGMPGLGKTTLANKVYTAPSVRSHFHVCGWCCVSQTYSTRILLVQLLCSISSK----E-NALALQLKQVLLRTRYLLVLDDLWDVEA--WNLLEKLLPV-NGSRILFTSRFQELSLQSK--IK-PYHLRQLTDEESWALLQKKLFDKES--C--PTLSEVGSQIAKSCRGLPLTIVLVAGILANTTQDC--WEDVAKC-LSSVLY---------KTLELSYGHLPDYLKPCLLYFGSFKEDEVINVRKLLWRWISEGFVQ-QEGKSLEEVAYDHLMSLINRSLVLVSRRT-RGGVQACQIHDLVHEFCVEKANEESFSNH-----HR
>XP_027077126.1
------TAPIS-N-ELVGLNDEVESIIDRLVSG-PLQQDIVAIVGMSGLGKTTLANKVYSHLSVEYHFHIRAWCCFSQVYTKHSLLAQILCSINCG----E-DDMAEKVYKLLKRNRYLIILDDVWDIMG--WDLLKHSLPC-NGSRILLTSRFQKLCWQIK--SE-PHHLRPLTEDESCELLQKKLFAKED--C--PVLGKVVMHVAKYCKGLPLTVVLVAGILATTEQDC--WEEIVRRLTSSYVH---------KTLEQSYNYLPDYLKPCLLYFSAFKEDQDIPVR--------------------------------------------------------------------------------
>XP_027077135.1
------AVAVH-N-ELVGLDDKVKTIIDRLTRG-LKQLDVVPIVGMPGLGKTTLANKVYTASSVRSYFHVRGWCCVSQTYSKHSLFVQLLCSIHSK----E-NDLVQKLKQVLLRTRYLLILDDLWDVEA--WNLLENSLPV-NGSRILFTSRFQDLSLQFK--SE-PYHLCQLTDEESWALLQKKLFDKEG--C--PELSEVAYRIAKICRGLPLTIVLVAGILATIAQDS--WEEVAKT-LNSVLY---------KTVELSYSHLPDYLKSCFLSFAAFQEDGVISVRKLLWLWISEGFVQ-QEGKSLEEAAYNNLMGLINRSLVVANKGA-MNGAKTCQLHDLVHEFCVKKAEEECFSNP-----HR
>XP_027077141.1
------AVAVH-N-ELVGLDDKVKTIIDRLTRG-LKQLDVVPIVGMPGLGKTTLANKVYTASSVRSYFHVRGWCCVSQTYSKHSLFVQLLCSIHSK----E-NDLVQKLKQVLLRTRYLLILDDLWDVEA--WNLLENSLPV-NGSRILFTSRFQDLSLQFK--SK-PYHLCQLTDEESWVLLQKKLFDKEG--C--PKLSEVGYQIAKFCRGLPLTVVLVAGILATIAQDS--WEEVAKS-LSSVLY---------KTLELSYSHLPDYLKSCLLYFAAFQEDEVIDVRRLLWLWISEGFVQ-QEGKSLEEAAYNYLMGLINRSLVVANKGA-MNGAKTCQLHDLVHEFCVKKAKEECFSNP-----HR
>XP_027077184.1
------IATIC-N-GLVGLDDKVETITHRLVGG-SKQLDVIPIVGMPGVGKTTLANKVYTAPSVMSHFHVRGWCCVSQTYSMHSLSVQLLCTIFSK----E-NDLAVKLKQVLLRTRYLLVLDDLWDVEA--WNLLEKVLPV-NGSRILFTSRFQNLSLQSK--IK-PFHLCQLTDEESWTLLQKKLFDKES--C--PTLSEVGSQIAKSCRGLPLTVVLVAGILATTAQDC--WEEVAKC-LSSVLY---------KTLELSYSHLPDYLKPCLLYFGAFQEDEVINVRRLLWLWISEGFVQ-QEGKSLEEAAYDHLMALINRSLVMVTKRT-MSGAKTCQLHDLVHEFSVEKAKEESFSNH-----HR
>XP_027077393.1
-----QTDSVVAP--MIGRTDDESKIVKMLL-SPSEKVSCLPITGMGGLGKTTLAKSIYNNKQIDAHFNKKIWVCVSKKVIEE-LFKLILVHLT-K----VRDVIVEKIQNQLGGKRYLLVLDDVWDDNQALWDDFFTTLKNPNGSWCLVTTRLGPVAV-SRMENE-PYPLGKLPDDHCWSIVKEKVV--GE-----DELKAIKKRVIKRCDGLPLAASVIGGLLSLK-E---EWQSILENLLS-WSD-------VKEILEFSFDNLPSPIKKCF-YCSIFPKDIEMKGDMLIELWMAEGFLQVDSQMMMEEIGMNYLRILLQSSLFER--YQ--SI-T--VMHDLVHDLA--GSMSKS-NQ------IR
>XP_027077462.1
-----QTDSVVAP--MIGRTDDESKIVKMLL-SPSEKVSCLPITGMGGLGKTTLAKSIYNNKQIDAHFNKKIWVCVSKKVIEE-LFKLILVHLT-K----VRDVIVEKIQNQLGGKRYLLVLDDVWDDNQALWDDFFTTLKNPNGSWCLVTTRLGPVAV-SRMENE-PYPLGKLPDDHCWSIVKEKVV--GE-----DELKAIKKRVIKRCDGLPLAASVIGGLLSLK-E---EWQSILENLLS-WSD-------VKEILEFSFDNLPSPIKKCF-YCSIFPKDIEMKGDMLIELWMAEGFLQVDSQMMMEEIGMNYLRILLQSSLFER--YQ--SI-T--VMHDLVHDLA--GSMSKS-NQ------IR
>XP_027077519.1
------TAPIS-T-ELVGLNDEVESIIDRLVRG-SRQLDIIAIVGMPGLGKTTLANTIYSDPTVECHFHIRAWCCFSQAYTKHSLLVQILCSIDCE----E-DDMADKLRKLLKRNRYLIVLDDVWDIVG--WDSLKHSLPC-NGSRILLTSRFQKLSLLIK--SE-PHHLRPLTDNESCELLQKKLFAKKD--C--PTLSKVVLNIAKYCKGLPLAVVLVAGILAITKQDC--WKEVVRHLISSYVH---------KTIEQSYNYLPDYLKPCLLYFGAFQEDRDIPVRKLLCLWISEGFVQ-KEGKSLEDVADDYLMDLIGRSLVMAAQRS-LGGIKTCRIHDLVHEFCVKKAKEERFCDP-----HR
>XP_027077520.1
------TAPIS-T-ELVGLNDEVESIIDRLVRG-SRQLDIIAIVGMPGLGKTTLANTIYSDPTVECHFHIRAWCCFSQAYTKHSLLVQILCSIDCE----E-DDMADKLRKLLKRNRYLIVLDDVWDIVG--WDSLKHSLPC-NGSRILLTSRFQKLSLLIK--SE-PHHLRPLTDNESCELLQKKLFAKKD--C--PTLSKVVLNIAKYCKGLPLAVVLVAGILAITKQDC--WKEVVRHLISSYVH---------KTIEQSYNYLPDYLKPCLLYFGAFQEDRDIPVRKLLCLWISEGFVQ-KEGKSLEDVADDYLMDLIGRSLVMAAQRS-LGGIKTCRIHDLVHEFCVKKAKEERFCDP-----HR
>XP_027077521.1
------TAPIS-T-ELVGLNDEVESIIDRLVRG-SRQLDIIAIVGMPGLGKTTLANTIYSDPTVECHFHIRAWCCFSQAYTKHSLLVQILCSIDCE----E-DDMADKLRKLLKRNRYLIVLDDVWDIVG--WDSLKHSLPC-NGSRILLTSRFQKLSLLIK--SE-PHHLRPLTDNESCELLQKKLFAKKD--C--PTLSKVVLNIAKYCKGLPLAVVLVAGILAITKQDC--WKEVVRHLISSYVH---------KTIEQSYNYLPDYLKPCLLYFGAFQEDRDIPVRKLLCLWISEGFVQ-KEGKSLEDVADDYLMDLIGRSLVMAAQRS-LGGIKTCRIHDLVHEFCVKKAKEERFCDP-----HR
>XP_027077522.1
------TAPIS-T-ELVGLNDEVESIIDRLVRG-SRQLDIIAIVGMPGLGKTTLANTIYSDPTVECHFHIRAWCCFSQAYTKHSLLVQILCSIDCE----E-DDMADKLRKLLKRNRYLIVLDDVWDIVG--WDSLKHSLPC-NGSRILLTSRFQKLSLLIK--SE-PHHLRPLTDNESCELLQKKLFAKKD--C--PTLSKVVLNIAKYCKGLPLAVVLVAGILAITKQDC--WKEVVRHLISSYVH---------KTIEQSYNYLPDYLKPCLLYFGAFQEDRDIPVRKLLCLWISEGFVQ-KEGKSLEDVADDYLMDLIGRSLVMAAQRS-LGGIKTCRIHDLVHEFCVKKAKEERFCDP-----HR
>XP_027077530.1
-----QTDSVVAP--MIGRTDDESKIVKMLL-SPSEKVSCLPITGMGGLGKTTLAKSIYNNKQIDAHFNKKIWVCVSKKVIEE-LFKLILVHLT-K----VRDVIVEKIQNQLGGKRYLLVLDDVWDDNQALWDDFFTTLKNPNGSWCLVTTRLGPVAV-SRMENE-PYPLGKLPDDHCWSIVKEKVV--GE-----DELKAIKKRVIKRCDGLPLAASVIGGLLSLK-E---EWQSILENLLS-WSD-------VKEILEFSFDNLPSPIKKCF-YCSIFPKDIEMKGDMLIELWMAEGFLQVDSQMMMEEIGMNYLRILLQSSLFER--YQ--SI-T--VMHDLVHDLA--GSMSKS-NQ------IR
>XP_027077605.1
-----QTDSVVAP--MIGRTDDESKIVKMLL-SPSEKVSCLPITGMGGLGKTTLAKSIYNNKQIDAHFNKKIWVCVSKKVIEE-LFKLILVHLT-K----VRDVIVEKIQNQLGGKRYLLVLDDVWDDNQALWDDFFTTLKNPNGSWCLVTTRLGPVAV-SRMENE-PYPLGKLPDDHCWSIVKEKVV--GE-----DELKAIKKRVIKRCDGLPLAASVIGGLLSLK-E---EWQSILENLLS-WSD-------VKEILEFSFDNLPSPIKKCF-YCSIFPKDIEMKGDMLIELWMAEGFLQVDSQMMMEEIGMNYLRILLQSSLFER--YQ--SI-T--VMHDLVHDLA--GSMSKS-NQ------IR
>XP_027077685.1
-----QTDSVVAP--MIGRTDDESKIVKMLL-SPSEKVSCLPITGMGGLGKTTLAKSIYNNKQIDAHFNKKIWVCVSKKVIEE-LFKLILVHLT-K----VRDVIVEKIQNQLGGKRYLLVLDDVWDDNQALWDDFFTTLKNPNGSWCLVTTRLGPVAV-SRMENE-PYPLGKLPDDHCWSIVKEKVV--GE-----DELKAIKKRVIKRCDGLPLAASVIGGLLSLK-E---EWQSILENLLS-WSD-------VKEILEFSFDNLPSPIKKCF-YCSIFPKDIEMKGDMLIELWMAEGFLQVDSQMMMEEIGMNYLRILLQSSLFER--YQ--SI-T--VMHDLVHDLA--GSMSKS-NQ------IR
>XP_027077759.1
-----QTDSVVAP--MIGRTDDESKIVKMLL-SPSEKVSCLPITGMGGLGKTTLAKSIYNNKQIDAHFNKKIWVCVSKKVIEE-LFKLILVHLT-K----VRDVIVEKIQNQLGGKRYLLVLDDVWDDNQALWDDFFTTLKNPNGSWCLVTTRLGPVAV-SRMENE-PYPLGKLPDDHCWSIVKEKVV--GE-----DELKAIKKRVIKRCDGLPLAASVIGGLLSLK-E---EWQSILENLLS-WSD-------VKEILEFSFDNLPSPIKKCF-YCSIFPKDIEMKGDMLIELWMAEGFLQVDSQMMMEEIGMNYLRILLQSSLFER--YQ--SI-T--VMHDLVHDLA--GSMSKS-NQ------IR
>XP_027077833.1
-----QTDSVVAP--MIGRTDDESKIVKMLL-SPSEKVSCLPITGMGGLGKTTLAKSIYNNKQIDAHFNKKIWVCVSKKVIEE-LFKLILVHLT-K----VRDVIVEKIQNQLGGKRYLLVLDDVWDDNQALWDDFFTTLKNPNGSWCLVTTRLGPVAV-SRMENE-PYPLGKLPDDHCWSIVKEKVV--GE-----DELKAIKKRVIKRCDGLPLAASVIGGLLSLK-E---EWQSILENLLS-WSD-------VKEILEFSFDNLPSPIKKCF-YCSIFPKDIEMKGDMLIELWMAEGFLQVDSQMMMEEIGMNYLRILLQSSLFER--YQ--SI-T--VMHDLVHDLA--GSMSKS-NQ------IR
>XP_027077913.1
------TAAIH-N-ELVGLDDVVETIIDRLTRG-LKHLDVVSIVGMPGLGKTTLANKVYTASSVRSHFHVRGWCCVSQTYSKYSLFAQLLCSIHSE----E-NDLVEKLRQVLLRTRYLLVLDDLWDVGA--WNLLENSLPV-NGSRILFTSRSRDLSLQFK--SK-PYHLRQFTDEESWALLQKKLFDKEG--C--PELTGVGYQIAKICRGLPLTVVLVAGILATIAQDS--WEEFAKS-LSSVLY---------KTLELSYSHLPDYLKPCLLYLAAFQEDQVINVRRLLWLWISEGFVQ-QEGESLEEAAYNYLMGLINRSLVMVTQGA-MNGAKTCRLHDLVHEFCVKKAEEESFSNP-----HR
>XP_027077914.1
-----QTDSVVAP--MIGRTDDESKIVKMLL-SPSEKVSCLPITGMGGLGKTTLAKSIYNNKQIDAHFNKKIWVCVSKKVIEE-LFKLILVHLT-K----VRDVIVEKIQNQLGGKRYLLVLDDVWDDNQALWDDFFTTLKNPNGSWCLVTTRLGPVAV-SRMENE-PYPLGKLPDDHCWSIVKEKVV--GE-----DELKAIKKRVIKRCDGLPLAASVIGGLLSLK-E---EWQSILENLLS-WSD-------VKEILEFSFDNLPSPIKKCF-YCSIFPKDIEMKGDMLIELWMAEGFLQVDSQMMMEEIGMNYLRILLQSSLFER--YQ--SI-T--VMHDLVHDLA--GSMSKS-NQ------IR
>XP_027077916.1
------TAAIH-N-ELVGLDDVVETIIDRLTRG-LKHLDVVSIVGMPGLGKTTLANKVYTASSVRSHFHVRGWCCVSQTYSKYSLFAQLLCSIHSE----E-NDLVEKLRQVLLRTRYLLVLDDLWDVGA--WNLLENSLPV-NGSRILFTSRSRDLSLQFK--SK-PYHLRQFTDEESWALLQKKLFDKEG--C--PELTGVGYQIAKICRGLPLTVVLVAGILATIAQDS--WEEFAKS-LSSVLY---------KTLELSYSHLPDYLKPCLLYLAAFQEDQVINVRRLLWLWISEGFVQ-QEGESLEEAAYNYLMGLINRSLVMVTQGA-MNGAKTCRLHDLVHEFCVKKAEEESFSNP-----HR
>XP_027077919.1
--------SPPGEHNLAGVGSRMEEVISLMLR--SAEVRIVGIHGKAGIGKTTIARALFD--RLSDKYEAACFLDDSSDYLQEILLSEML-KLR------STSEGMSMMTRRFRHLRSLIVLDDV-QLKALNW--FG------GGSRIFITTRDGELLYGAD------YKVCGLSYKEAKQLFTVHAFGSR------AFRQHFIGPICSICR-LPSSLKAWASLVRC-------W------------------------------------GEIF--------------------------KP-------I------------------------G----L-GGCLV-----------------------
>XP_027077956.1
------TAPIS-N-ELVGLNDEVESIIDRLVSG-PLQQDIVAIVGMSGLGKTTLANKVYSHLSVEYHFHIRAWCCFSQVYTKHSLLAQILCSINCG----E-DDMAEKVYKLLKRNRYLIILDDVWDIMG--WDLLKHSLPC-NGSRILLTSRFQKLCWQIK--SE-PHHLRPLTEDESCELLQKKLFAKED--C--PVLGKVVMHVAKYCKGLPLTVVLVAGILATTEQDC--WEEIVRRLTSSYVH---------KTLEQSYNYLPDYLKPCLLYFSAFKEDQDIPVRKMLWLWISEGFVQ-EEGKSLEDVADEYLMDLIGRSLVMATQRS-LGGIKACRIHDLIHEFCVAKAKEESFCNP-----HR
>XP_027077957.1
------TAPIS-N-ELVGLNDEVESIIDRLVSG-PLQQDIVAIVGMSGLGKTTLANKVYSHLSVEYHFHIRAWCCFSQVYTKHSLLAQILCSINCG----E-DDMAEKVYKLLKRNRYLIILDDVWDIMG--WDLLKHSLPC-NGSRILLTSRFQKLCWQIK--SE-PHHLRPLTEDESCELLQKKLFAKED--C--PVLGKVVMHVAKYCKGLPLTVVLVAGILATTEQDC--WEEIVRRLTSSYVH---------KTLEQSYNYLPDYLKPCLLYFSAFKEDQDIPVRKMLWLWISEGFVQ-EEGKSLEDVADEYLMDLIGRSLVMATQRS-LGGIKACRIHDLIHEFCVAKAKEESFCNP-----HR
>XP_027077958.1
------TAPIS-N-ELVGLNDEVESIIDRLVSG-PLQQDIVAIVGMSGLGKTTLANKVYSHLSVEYHFHIRAWCCFSQVYTKHSLLAQILCSINCG----E-DDMAEKVYKLLKRNRYLIILDDVWDIMG--WDLLKHSLPC-NGSRILLTSRFQKLCWQIK--SE-PHHLRPLTEDESCELLQKKLFAKED--C--PVLGKVVMHVAKYCKGLPLTVVLVAGILATTEQDC--WEEIVRRLTSSYVH---------KTLEQSYNYLPDYLKPCLLYFSAFKEDQDIPVRKMLWLWISEGFVQ-EEGKSLEDVADEYLMDLIGRSLVMATQRS-LGGIKACRIHDLIHEFCVAKAKEESFCNP-----HR
>XP_027077969.1
------IATIH-N-ELVGVDDKVKSVIDRLRSG-SKQLDFVPIVGMPGIGKTTLANKVYVADSVTSHFHVCGWCYVSQMYSMRSLLVQLLCSISSE----E-DDLAKELKQVLLRNRYLLVLDDLWDIEA--WNLLVKSLPA-NGSRILFTSRFQNLSSKFK--TE-PYYLRQLTDEESWTLLQKKLSDKGG--C--PTLSEVGSQIAKTCRGLPLTIVLVAGILATTAQDS--WEEVAKS-LSSVLY---------KTLELSYNHLPDYLKSCLLYFGAFREDEVINVRRLLWLWISEGFVQ-KEEKSLEEAAYNYLMALINRSLVMVTDRT-TSGAKACQLHDLVREFCVEKAKEESFSSH-----HR
>XP_027077970.1
------IATIH-N-ELVGVDDKVKSVIDRLRSG-SKQLDFVPIVGMPGIGKTTLANKVYVADSVTSHFHVCGWCYVSQMYSMRSLLVQLLCSISSE----E-DDLAKELKQVLLRNRYLLVLDDLWDIEA--WNLLVKSLPA-NGSRILFTSRFQNLSSKFK--TE-PYYLRQLTDEESWTLLQKKLSDKGG--C--PTLSEVGSQIAKTCRGLPLTIVLVAGILATTAQDS--WEEVAKS-LSSVLY---------KTLELSYNHLPDYLKSCLLYFGAFREDEVINVRRLLWLWISEGFVQ-KEEKSLEEAAYNYLMALINRSLVMVTDRT-TSGAKACQLHDLVREFCVEKAKEESFSSH-----HR
>XP_027078019.1
------TAQPS-H-ELVGRDDEVKIIINRLKRG-SMQLDIIPIWGMPGLGKTTLANKVYCDPSIEFHFYIRAWCCVSQVYSMRSLLLQILHGTGFK----D-DDLEEKLRKVLRRNKYLIVLDDLWDIEA--WNLLKRSLPA-NGSRILFTSRFENFSSQIK--SK-PHHLRLLTDEESWQLLQNKLFGKEV--C--PTLSKVGLRIANNCRGLPLTIILIGGILATTERDCAIWEEVAKSLSSGVPR---------KTLELSYSHLPDYLKPCLLYFSAFQEDRDISVQRLLWLWISEGFVQ-KEGKSFKDVADEYLMDLTARSLVMVTKRT-MGGAKACRLHDLVHEFCVVKAKEESFSNP-----YR
>XP_027078108.1
------STPAL-N-ELVGLDEEVKTIADRLSRG-SNQLDIVSIVGMAGLGKTTLANTIYHHPSILGHFHIRAWCTISQVYSKQNLLVQILSSISSG----E-DDLVVMLFQRLKRNRYLIILDDVLDIGA--WNLLESSLPA-NGSRILFTSRIENLSLQFK--SK-SHHLCHRSDKECLELLQRKIFGKED--C--PALIKVLMQVANKCKGLPHTVVIFAGILSRIEPHC--WQEFADSLSSNSN-----------PLKLSYLHLPEYLKPCLLYLGAF-----------------------------------------------------------------------------------------
>XP_027078109.1
------STPAL-N-ELVGLDEEVKTIADRLSRG-SNQLDIVSIVGMAGLGKTTLANTIYHHPSILGHFHIRAWCTISQVYSKQNLLVQILSSISSG----E-DDLVVMLFQRLKRNRYLIILDDVLDIGA--WNLLESSLPA-NGSRILFTSRIENLSLQFK--SK-SHHLCHRSDKECLELLQRKIFGKED--C--PALIKVLMQVANKCKGLPHTVVIFAGILSRIEPHC--WQEFADSLSSNSN-----------PLKLSYLHLPEYLKPCLLYLGAF-----------------------------------------------------------------------------------------
>XP_027078170.1
------STTAI-D-EVVDISNRENEICNQLIWG-SSELDIVFIAGMPGLGKTTLARKVYSSLNVTHHFHVRSWCTVSEKYEKKRLLLEILTGIC-E----D-EDLKHELHKLLLENRYLIVMDDVWDAEA--WNYLKDSFPK-KGSRILFTGRLRSVALEIK--GEFPLSLSLFSQEESWQLLKKKVFKEEG--C--DELLGVGNDIAYRCQGLPLAVVAVAGILKMKSQNS--WKRIADTLSSQIDAW--------EVIDLSYKHLPEYLKLCFLYLGALNEDRDILVSKLIRSWIAEGFIP-E-MEGFEDVAEAFLMDLIDRSLVIISKRS-NGKVRACRLHDLVRDFCKSKTKDQNFSFPASFASYR
>XP_027078295.1
------AAAMH-D-ELVGLDDEVETITHRLTRG-SKQLDVVPIVGMPGLGKTTLAHKVYNAPSVRSHFHVHGWCRVSQTCSKHSLLVQLLCSVDSR----E-NNLANKLRQVLLRNRYLLFLDDLWDVEA--WNLLEKSLPA-NGSRILFTSRYQNLSLHFK--SE-PHHLRHLTDEESWTLLQRKLFGRED--C--PAVSEVGSQIAKLCQGLPLAVVLIAGILATTARDS--WLEVAKS-LSSVLY---------KALELSYSHLPDYLKPCLLYFAAFKEDEVINVRRLLRLWISERFVQ-QEGKRVEEAAHDYFVALVNRSLVKGVGRT-VGGAKACLLHDLVHEFCVKKAKEESFSNP-----HR
>XP_027078296.1
------AAAMH-D-ELVGLDDEVETITHRLTRG-SKQLDVVPIVGMPGLGKTTLAHKVYNAPSVRSHFHVHGWCRVSQTCSKHSLLVQLLCSVDSR----E-NNLANKLRQVLLRNRYLLFLDDLWDVEA--WNLLEKSLPA-NGSRILFTSRYQNLSLHFK--SE-PHHLRHLTDEESWTLLQRKLFGRED--C--PAVSEVGSQIAKLCQGLPLAVVLIAGILATTARDS--WLEVAKS-LSSVLY---------KALELSYSHLPDYLKPCLLYFAAFKEDEVINVRRLLRLWISERFVQ-QEGKRVEEAAHDYFVALVNRSLVKGVGRT-VGGAKACLLHDLVHEFCVKKAKEESFSNP-----HR
>XP_027078297.1
------AAAMH-D-ELVGLDDEVETITHRLTRG-SKQLDVVPIVGMPGLGKTTLAHKVYNAPSVRSHFHVHGWCRVSQTCSKHSLLVQLLCSVDSR----E-NNLANKLRQVLLRSRYLLFLDDLWDVEA--WNLLEKSLPA-NGSRILFTSRYQNLSLHFK--SE-PHHLRHLTDEESWTLLQRKLFGMED--C--PALSEVGSQISKLCQGLPLAVVLIAGILATTAQDS--WEEVAKS-LSSVLY---------KALELSYSHLPDYLKPCLLYFAAFQEDEVINVRRLLRLWISERFVQ-QEGKSLKEAAYDYLTTLINRSLVMAVRRN-VGGAKYCLLHDLVHEFCVKKAKEESFSNP-----HR
>XP_027078611.1
------NTLGL-N-DLVGLDDEVKTIMDKITRG-SKLLDIVSIVGMPGLGKTALASKVFNDPSVLGHFHICAWCTLSQVYSKHNLLVQILGFIASE----E-DDLAEKLYKCLKGNRYLIILDDVWDIEP--WNLLKPSLPA-NGSRILFTSRFHNLSSQFK--CT-PHHLRQLMDEESWALLQTKIFGKEV--C--PALRVVGKQIAKNCKGLPLTVILVAGILSNVKEDC--WEEVANSLSSRVIH---------KTLELCYSHLPDYLKPCLLYLGAFQEDQDIPVRKLKLLWISEGFVR-KEPSDLEDVADGYLTDLITRSLVMVTLRS-VGGVKACRIHDLVHEFCVEKAKEERFYST-----DR
>XP_027078612.1
------NTLGL-N-DLVGLDDEVKTIMDKITRG-SKLLDIVSIVGMPGLGKTALASKVFNDPSVLGHFHICAWCTLSQVYSKHNLLVQILGFIASE----E-DDLAEKLYKCLKGNRYLIILDDVWDIEP--WNLLKPSLPA-NGSRILFTSRFHNLSSQFK--CT-PHHLRQLMDEESWALLQTKIFGKEV--C--PALRVVGKQIAKNCKGLPLTVILVAGILSNVKEDC--WEEVANSLSSRVIH---------KTLELCYSHLPDYLKPCLLYLGAFQEDQDIPVRKLKLLWISEGFVR-KEPSDLEDVADGYLTDLITRSLVMVTLRS-VGGVKACRIHDLVHEFCVEKAKEERFYST-----DR
>XP_027078613.1
------NTLGL-N-DLVGLDDEVKTIMDKITRG-SKLLDIVSIVGMPGLGKTALASKVFNDPSVLGHFHICAWCTLSQVYSKHNLLVQILGFIASE----E-DDLAEKLYKCLKGNRYLIILDDVWDIEP--WNLLKPSLPA-NGSRILFTSRFHNLSSQFK--CT-PHHLRQLMDEESWALLQTKIFGKEV--C--PALRVVGKQIAKNCKGLPLTVILVAGILSNVKEDC--WEEVANSLSSRVIH---------KTLELCYSHLPDYLKPCLLYLGAFQEDQDIPVRKLKLLWISEGFVR-KEPSDLEDVADGYLTDLITRSLVMVTLRS-VGGVKACRIHDLVHEFCVEKAKEERFYST-----DR
>XP_027078614.1
------NTLGL-N-DLVGLDDEVKTIMDKITRG-SKLLDIVSIVGMPGLGKTALASKVFNDPSVLGHFHICAWCTLSQVYSKHNLLVQILGFIASE----E-DDLAEKLYKCLKGNRYLIILDDVWDIEP--WNLLKPSLPA-NGSRILFTSRFHNLSSQFK--CT-PHHLRQLMDEESWALLQTKIFGKEV--C--PALRVVGKQIAKNCKGLPLTVILVAGILSNVKEDC--WEEVANSLSSRVIH---------KTLELCYSHLPDYLKPCLLYLGAFQEDQDIPVRKLKLLWISEGFVR-KEPSDLEDVADGYLTDLITRSLVMVTLRS-VGGVKACRIHDLVHEFCVEKAKEERFYST-----DR
>XP_027078615.1
------NTLGL-N-DLVGLDDEVKTIMDKITRG-SKLLDIVSIVGMPGLGKTALASKVFNDPSVLGHFHICAWCTLSQVYSKHNLLVQILGFIASE----E-DDLAEKLYKCLKGNRYLIILDDVWDIEP--WNLLKPSLPA-NGSRILFTSRFHNLSSQFK--CT-PHHLRQLMDEESWALLQTKIFGKEV--C--PALRVVGKQIAKNCKGLPLTVILVAGILSNVKEDC--WEEVANSLSSRVIH---------KTLELCYSHLPDYLKPCLLYLGAFQEDQDIPVRKLKLLWISEGFVR-KEPSDLEDVADGYLTDLITRSLVMVTLRS-VGGVKACRIHDLVHEFCVEKAKEERFYST-----DR
>XP_027078659.1
--MFRDSR-MVGDKDFVGLDEPLEELKLVLL----KDVSVLVLSAPGGCGKTTLAKMLCHDAQIRDRFDNIFFVNVART-NLMLIVQKIFRSKN--K---D-EDAINQFESLLKRK-SLLVLDDVWRGSE-----FLERFR--PGFKVLVTSRSVF---ETT------FRLKLLNDENAKTLFCHSAF-KDG------DVQDLVEKVVKGCGGFPLALKVIGQSLRG------KWIHRTQKWSE-VF-C--------DVLCLSLDALPD-LKECYLDLGSFPEDQRIPATALLDVWV--------N---LEE----HLLELSDRNLINVLQE--DGHF--AMQHDLLRDLVVYNALDP----------QR
>XP_027078894.1
------STLAL-N-ELVGLDEEVKTIADRLTRG-SNQLDIVSIVGMAGLGKTTLANTIYHHPSILGHFHFRAWCTISQVYSKQNLLVQILSSIGSG----E-DDLVVTLFQLLKRNRYLIILDDVWDIGA--WNLLERSLPA-NGSRILFTSRIENLSLQFK--SQ-PHHLCHLSDKECLELLLRKIFGKED--C--PTLIKVLMQVANKCKGLPHTVVIFAGILSRIEPDC--WQEFADSLNSNSN-----------PLELSYIHLPEYLKPCLLYIGAFREDQDIPVRKLSWLWISEGFVQ-KEGKSLDDVAEDYLKDLIGRSLVMVTERT-LAGAKICRLHDLVHEFVVAKAKKESF-SP-----HR
>XP_027078895.1
------STLAL-N-ELVGLDEEVKTIADRLTRG-SNQLDIVSIVGMAGLGKTTLANTIYHHPSILGHFHFRAWCTISQVYSKQNLLVQILSSIGSG----E-DDLVVTLFQLLKRNRYLIILDDVWDIGA--WNLLERSLPA-NGSRILFTSRIENLSLQFK--SQ-PHHLCHLSDKECLELLLRKIFGKED--C--PTLIKVLMQVANKCKGLPHTVVIFAGILSRIEPDC--WQEFADSLNSNSN-----------PLELSYIHLPEYLKPCLLYIGAFREDQDIPVRKLSWLWISEGFVQ-KEGKSLDDVAEDYLKDLIGRSLVMVTERT-LAGAKICRLHDLVHEFVVAKAKKESF-SP-----HR
>XP_027078896.1
------STLAL-N-ELVGLDEEVKTIADRLTRG-SNQLDIVSIVGMAGLGKTTLANTIYHHPSILGHFHFRAWCTISQVYSKQNLLVQILSSIGSG----E-DDLVVTLFQLLKRNRYLIILDDVWDIGA--WNLLERSLPA-NGSRILFTSRIENLSLQFK--SQ-PHHLCHLSDKECLELLLRKIFGKED--C--PTLIKVLMQVANKCKGLPHTVVIFAGILSRIEPDC--WQEFADSLNSNSN-----------PLELSYIHLPEYLKPCLLYIGAFREDQDIPVRKLSWLWISEGFVQ-KEGKSLDDVAEDYLKDLIGRSLVMVTERT-LAGAKICRLHDLVHEFVVAKAKKESF-SP-----HR
>XP_027078897.1
------STLAL-N-ELVGLDEEVKTIADRLTRG-SNQLDIVSIVGMAGLGKTTLANTIYHHPSILGHFHFRAWCTISQVYSKQNLLVQILSSIGSG----E-DDLVVTLFQLLKRNRYLIILDDVWDIGA--WNLLERSLPA-NGSRILFTSRIENLSLQFK--SQ-PHHLCHLSDKECLELLLRKIFGKED--C--PTLIKVLMQVANKCKGLPHTVVIFAGILSRIEPDC--WQEFADSLNSNSN-----------PLELSYIHLPEYLKPCLLYIGAFREDQDIPVRKLSWLWISEGFVQ-KEGKSLDDVAEDYLKDLIGRSLVMVTERT-LAGAKICRLHDLVHEFVVAKAKKESF-SP-----HR
>XP_027078898.1
------STLAL-N-ELVGLDEEVKTIADRLTRG-SNQLDIVSIVGMAGLGKTTLANTIYHHPSILGHFHFRAWCTISQVYSKQNLLVQILSSIGSG----E-DDLVVTLFQLLKRNRYLIILDDVWDIGA--WNLLERSLPA-NGSRILFTSRIENLSLQFK--SQ-PHHLCHLSDKECLELLLRKIFGKED--C--PTLIKVLMQVANKCKGLPHTVVIFAGILSRIEPDC--WQEFADSLNSNSN-----------PLELSYIHLPEYLKPCLLYIGAFREDQDIPVRKLSWLWISEGFVQ-KEGKSLDDVAEDYLKDLIGRSLVMVTERT-LAGAKICRLHDLVHEFVVAKAKKESF-SP-----HR
>XP_027078899.1
------STLAL-N-ELVGLDEEVKTIADRLTRG-SNQLDIVSIVGMAGLGKTTLANTIYHHPSILGHFHFRAWCTISQVYSKQNLLVQILSSIGSG----E-DDLVVTLFQLLKRNRYLIILDDVWDIGA--WNLLERSLPA-NGSRILFTSRIENLSLQFK--SQ-PHHLCHLSDKECLELLLRKIFGKED--C--PTLIKVLMQVANKCKGLPHTVVIFAGILSRIEPDC--WQEFADSLNSNSN-----------PLELSYIHLPEYLKPCLLYIGAFREDQDIPVRKLSWLWISEGFVQ-KEGKSLDDVAEDYLKDLIGRSLVMVTERT-LAGAKICRLHDLVHEFVVAKAKKESF-SP-----HR
>XP_027078900.1
------STLAL-N-ELVGLDEEVKTIADRLTRG-SNQLDIVSIVGMAGLGKTTLANTIYHHPSILGHFHFRAWCTISQVYSKQNLLVQILSSIGSG----E-DDLVVTLFQLLKRNRYLIILDDVWDIGA--WNLLERSLPA-NGSRILFTSRIENLSLQFK--SQ-PHHLCHLSDKECLELLLRKIFGKED--C--PTLIKVLMQVANKCKGLPHTVVIFAGILSRIEPDC--WQEFADSLNSNSN-----------PLELSYIHLPEYLKPCLLYIGAFREDQDIPVRKLSWLWISEGFVQ-KEGKSLDDVAEDYLKDLIGRSLVMVTERT-LAGAKICRLHDLVHEFVVAKAKKESF-SP-----HR
>XP_027078948.1
--------------EWQGIEINMKEIWA-LL---NDGISSVGIYGMGGVGKTTLAKRIYEDFIGTK-FDRVYWVADPQEGSIHKLQDSVV-NV-----NEEERKRAAKLFIALSRD-FVIILDDVW-------IPINIGIP--DGSKLIVTSRSLEVCVGCQ--KE--IKVEPLCEKEAWTLFLEKL--CPP------DVKEIAKSMVQRCGGLPLGIITIAGRMKG------EWREVLEELEGFQN--------LFDILHLSFNHLRDRLKECFLYCSFYPENYKIPRDELIRLLILEGLMDKR-SRL-SLQGHVILKRLERMCLLE-SNR--IE----VKMHCLIRDVALRDSDS-KYIE--KEDLEK
>XP_027078949.1
--------------EWQGIEINMKEIWA-LL---NDGISSVGIYGMGGVGKTTLAKRIYEDFIGTK-FDRVYWVADPQEGSIHKLQDSVV-NV-----NEEERKRAAKLFIALSRD-FVIILDDVW-------IPINIGIP--DGSKLIVTSRSLEVCVGCQ--KE--IKVEPLCEKEAWTLFLEKL--CPP------DVKEIAKSMVQRCGGLPLGIITIAGRMKG------EWREVLEELEGFQN--------LFDILHLSFNHLRDRLKECFLYCSFYPENYKIPRDELIRLLILEGLMDKR-SRL-SLQGHVILKRLERMCLLE-SNR--IE----VKMHCLIRDVALRDSDS-KYIE--KEDLEK
>XP_027078950.1
--------------EWQGIEINMKEIWA-LL---NDGISSVGIYGMGGVGKTTLAKRIYEDFIGTK-FDRVYWVADPQEGSIHKLQDSVV-NV-----NEEERKRAAKLFIALSRD-FVIILDDVW-------IPINIGIP--DGSKLIVTSRSLEVCVGCQ--KE--IKVEPLCEKEAWTLFLEKL--CPP------DVKEIAKSMVQRCGGLPLGIITIAGRMKG------EWREVLEELEGFQN--------LFDILHLSFNHLRDRLKECFLYCSFYPENYKIPRDELIRLLILEGLMDKR-SRL-SLQGHVILKRLERMCLLE-SNR--IE----VKMHCLIRDVALRDSDS-KYIE--KEDLEK
>XP_027078951.1
--------PLVTE-ELIG-----QSVQQNLTRALDDKVSCIGIYGMPGVGKTAVASHIHNELLKEDKFKHVYWFSDANS-EVSKLLATVLH-LD----AGD-DRRAAKLASALERKKFVIILDGI-DVGT-----IG--IP--EGRKLIVVSRSLDVC----------HRIQPLSADEGRMLFMEKL--RSD------DVQEISRSISEKYGGLPLGIIAKRSMIGA------QWRD----LAE-MED-------VFEVMKSSFYGLRNEWKTSFLHCSILLKDETVPRDEVVRGLISEGFLDRR-REAL-DQGHTILKALEKACLLDVV----NDGVDCLKMHPLMRDMATE-----------------
>XP_027079005.1
--------------EWQGIETNLKEIWA-LM---NDGISSVGIYGMAGVGKTTLAKRIYEDFIGTK-FDKVYWVTASQEGTIHKLQDSVI-NV-----NEEERKRAAKLFLALSRD-FVIILDDVW-------IPINIGIP--DGSKLIVTSRSLEVCVGCQ--KE--IKVKPLCEKEAWTLFLEKL--RPS------HVKEIAKSMVQRCGGLPLGIITLAGNMKG------EWREALEELEGFQN--------LFDSLHLSFNHLRDSLKECFLYCSFYPENYKIPRDELIRLLILEGFMDKR-SRL-SLQGHVMLKRLESICLLEVSNR--TE----VKMHCLIRDMALTDFDS-KYIE--KEDLEK
>XP_027079006.1
--------------EWQGIETNLKEIWA-LM---NDGISSVGIYGMAGVGKTTLAKRIYEDFIGTK-FDKVYWVTASQEGTIHKLQDSVI-NV-----NEEERKRAAKLFLALSRD-FVIILDDVW-------IPINIGIP--DGSKLIVTSRSLEVCVGCQ--KE--IKVKPLCEKEAWTLFLEKL--RPS------HVKEIAKSMVQRCGGLPLGIITLAGNMKG------EWREALEELEGFQN--------LFDSLHLSFNHLRDSLKECFLYCSFYPENYKIPRDELIRLLILEGFMDKR-SRL-SLQGHVMLKRLESICLLEVSNR--TE----VKMHCLIRDMALTDFDS-KYIE--KEDLEK
>XP_027079008.1
--------------EWQGIETNLKEIWA-LM---NDGISSVGIYGMAGVGKTTLAKRIYEDFIGTK-FDKVYWVTASQEGTIHKLQDSVI-NV-----NEEERKRAAKLFLALSRD-FVIILDDVW-------IPINIGIP--DGSKLIVTSRSLEVCVGCQ--KE--IKVKPLCEKEAWTLFLEKL--RPS------HVKEIAKSMVQRCGGLPLGIITLAGNMKG------EWREALEELEGFQN--------LFDSLHLSFNHLRDSLKECFLYCSFYPENYKIPRDELIRLLILEGFMDKR-SRL-SLQGHVMLKRLESICLLEVSNR--TE----VKMHCLIRDMALTDFDS-KYIE--KEDLEK
>XP_027079009.1
--------------EWQGIETNLKEIWA-LM---NDGISSVGIYGMAGVGKTTLAKRIYEDFIGTK-FDKVYWVTASQEGTIHKLQDSVI-NV-----NEEERKRAAKLFLALSRD-FVIILDDVW-------IPINIGIP--DGSKLIVTSRSLEVCVGCQ--KE--IKVKPLCEKEAWTLFLEKL--RPS------HVKEIAKSMVQRCGGLPLGIITLAGNMKG------EWREALEELEGFQN--------LFDSLHLSFNHLRDSLKECFLYCSFYPENYKIPRDELIRLLILEGFMDKR-SRL-SLQGHVMLKRLESICLLEVSNR--TE----VKMHCLIRDMALTDFDS-KYIE--KEDLEK
>XP_027079098.1
------TVATY-N-ELVPLDDEVKTITDSLTRG-SRQLDVVSIVGMPGIGKTTLANIVYNSPSVMLHFNLRAWCTVSQAYSMHNMLVQLLGSIDSE----E-NDLAVKLKQVLLRNKYLLVLDDLWDTKA--WYLLERSLPA-NGSRILITSRLQNLSLQFE--SR-VHHLRRLTDEESWNLLQKKLFGKED--C--PRLSGVASQIAKSCRGLPLTIVLVAGILASTAEDC--WEEVAKSLTSSVLY---------KTLELSYNHLPDDLKPCLLYFGAFQEDKNVPVRRLLWLWISEGFMR-KEEKSLKDVADDYLKDLVDRSLVMVSERT-MGGAKACRLHDLVHEFCVKKAKEENFSNL-----HR
>XP_027079148.1
------TAPTF-N-ELVGLDDEVESIIDRLTRG-SSQLDVVAIVGMPGLGKTTLANNVYGDTSIKFHFQILAWCTVSQVYSKHNLLLQILSVIDSN----E-DDLAQTLYQRLKRKRYVIVLDDVWDIEG--WNLLKHSFPC-NGSRILLTSRFQNLSLQIK--SQ-PHHLRPLTDKESFELLQKKLFAKED-YC--PALREVVQHVAKDCKGLPLTIVLVAGILATTEQDC--WEEVARRLRSSFAH---------KTIEHSYNYLPDYLKPCLLYFGASQEDKDIPVRKLLWLWMAEGFVQ-KEGKSLEDVADDYLMDLIGRSLVMATKRS-LGGIKVCRVHDLVREFCVAKAREESFCNP-----HR
>XP_027079149.1
------TAPTF-N-ELVGLDDEVESIIDRLTRG-SSQLDVVAIVGMPGLGKTTLANNVYGDTSIKFHFQILAWCTVSQVYSKHNLLLQILSVIDSN----E-DDLAQTLYQRLKRKRYVIVLDDVWDIEG--WNLLKHSFPC-NGSRILLTSRFQNLSLQIK--SQ-PHHLRPLTDKESFELLQKKLFAKED-YC--PALREVVQHVAKDCKGLPLTIVLVAGILATTEQDC--WEEVARRLRSSFAH---------KTIEHSYNYLPDYLKPCLLYFGASQEDKDIPVRKLLWLWMAEGFVQ-KEGKSLEDVADDYLMDLIGRSLVMATKRS-LGGIKVCRVHDLVREFCVAKAREESFCNP-----HR
>XP_027079150.1
------TAPTF-N-ELVGLDDEVESIIDRLTRG-SSQLDVVAIVGMPGLGKTTLANNVYGDTSIKFHFQILAWCTVSQVYSKHNLLLQILSVIDSN----E-DDLAQTLYQRLKRKRYVIVLDDVWDIEG--WNLLKHSFPC-NGSRILLTSRFQNLSLQIK--SQ-PHHLRPLTDKESFELLQKKLFAKED-YC--PALREVVQHVAKDCKGLPLTIVLVAGILATTEQDC--WEEVARRLRSSFAH---------KTIEHSYNYLPDYLKPCLLYFGASQEDKDIPVRKLLWLWMAEGFVQ-KEGKSLEDVADDYLMDLIGRSLVMATKRS-LGGIKVCRVHDLVREFCVAKAREESFCNP-----HR
>XP_027079151.1
------TAPTF-N-ELVGLDDEVESIIDRLTRG-SSQLDVVAIVGMPGLGKTTLANNVYGDTSIKFHFQILAWCTVSQVYSKHNLLLQILSVIDSN----E-DDLAQTLYQRLKRKRYVIVLDDVWDIEG--WNLLKHSFPC-NGSRILLTSRFQNLSLQIK--SQ-PHHLRPLTDKESFELLQKKLFAKED-YC--PALREVVQHVAKDCKGLPLTIVLVAGILATTEQDC--WEEVARRLRSSFAH---------KTIEHSYNYLPDYLKPCLLYFGASQEDKDIPVRKLLWLWMAEGFVQ-KEGKSLEDVADDYLMDLIGRSLVMATKRS-LGGIKVCRVHDLVREFCVAKAREESFCNP-----HR
>XP_027079286.1
------TAAIH-N-ELVGHEDEVQAITHRLTRG-SKQLDVVSIVGMPGLGKTTLANKVYTASSVRSHFHVRGWCCVSQTFSTHNLLTQLLCSISFD----E-DDLAMNLRKVLLRNRYLLVLDDLWDVEA--WNLLKYSLPV-NGSRILLTSRLHSLSLQIK--SE-SYHLHPLSDAESWTLLQKRLFDKEG--C--PTLSEVGSQIAKYCRGLPLTIVLVAGILATTTRDS--WEEVAES-LSSVPY---------KILELSYSHLPDYLKSCLLYFAAFQEDQVINVQRLLWLWISEGFVQ-QEGKSLEEAAYDCLLALINRSLVMVTKGT-MNGAKACRLHDLVYDFCAEKAKEQGFSNH-----HR
>XP_027079287.1
------TAAIH-N-ELVGHEDEVQAITHRLTRG-SKQLDVVSIVGMPGLGKTTLANKVYTASSVRSHFHVRGWCCVSQTFSTHNLLTQLLCSISFD----E-DDLAMNLRKVLLRNRYLLVLDDLWDVEA--WNLLKYSLPV-NGSRILLTSRLHSLSLQIK--SE-SYHLHPLSDAESWTLLQKRLFDKEG--C--PTLSEVGSQIAKYCRGLPLTIVLVAGILATTTRDS--WEEVAES-LSSVPY---------KILELSYSHLPDYLKSCLLYFAAFQEDQVINVQRLLWLWISEGFVQ-QEGKSLEEAAYDCLLALINRSLVMVTKGT-MNGAKACRLHDLVYDFCAEKAKEQGFSNH-----HR
>XP_027079386.1
-----STDPFMDESEMMGREVEKSHVVRMLI-SSDYKLPVMSIVGLGGQGKTTLAQLVLKNGSVVKHFDETIWICVSDDFVER-LLNEMLQSLG-K----NREALVRRLQENLQGKSYLLVLDDAWNDNREKWDRMRKCLLGGLGSKILATTRSDEVAM-QT-----LYHLEILSDDYSWMLFEKLAFAGGT------DLVDIGRRILKKCGDVPLAIKVIGGLLYSDAS---EWLTIEKSIWNKSSD-------VFSVLKLSYENLPSLMKQCF-SCSIFLKDTVMEKESLIQIWMIQGLINDAGHLQMEDIGSDYFNILFRSSLLQT-FNSI-NKTKFCRMHDLVHGLS--LQSNNC-DE------VM
>XP_027079478.1
------IATIH-N-ELVGLDDKVKSIIDRLRSG-SKQLDFVPIVGMPGIGKTTLANKVYVADSVTSHFHVCGWCYVSQMYSMRSLLVQLLCSISSE----E-DDLAKELKQVLLRNRYLLVLDDLWDIEA--WNLLVKSLPV-NGSRILFTSRLQNLSSKFK--IE-PYYLRQLTDEESWTLLQKKLSDEGG--C--PTLSEVGSQIAKTCRGLPLTIVLVAGILATTAQDS--WEEVAKS-LSSVLY---------KTLELSYYHLPDYLKPCLLYFGAFREDEVIHVRRLLWLWISKGFVQ-QEEKSLEEAAYNYLMALINRSLVMVTDRT-TSGAKACQLHDLVHEFCVEKAKEESFSSH-----HR
>XP_027079479.1
------IATIH-N-ELVGLDDKVKSIIDRLRSG-SKQLDFVPIVGMPGIGKTTLANKVYVADSVTSHFHVCGWCYVSQMYSMRSLLVQLLCSISSE----E-DDLAKELKQVLLRNRYLLVLDDLWDIEA--WNLLVKSLPV-NGSRILFTSRLQNLSSKFK--IE-PYYLRQLTDEESWTLLQKKLSDEGG--C--PTLSEVGSQIAKTCRGLPLTIVLVAGILATTAQDS--WEEVAKS-LSSVLY---------KTLELSYYHLPDYLKPCLLYFGAFREDEVIHVRRLLWLWISKGFVQ-QEEKSLEEAAYNYLMALINRSLVMVTDRT-TSGAKACQLHDLVHEFCVEKAKEESFSSH-----HR
>XP_027079535.1
------STPVL-N-ELVGLDDEVKTIIQCLTRG-SKRLDFVSIVGMAGLGKTTLANRVYNDPLILSHFHMLARCTVSQVYSMHSLLVQLLCSISSR----E-NDLALKLYKLLKKNRYLIFLDDVWEIKA--WNLLERSLPA-NGSRILFTSRIQ---LQFK--SK-AHHLRHLTDEESRELLQKKLFGKEG--F--PTL------------------------------DC--WKEVAKSLTSSVLY---------KTLELSYSHLSDDLKPCLLYFGAYKEDENVPVRRLFWLWIAEGFVR-KEEKSLKDVADDYLKDLVDRSLVMVSKRT-M-----------------------------------
>XP_027079699.1
--------VEDDEENHVGIHSRVQKINAFLLV--ADEVRSVGIWGMSGIGKTTLARAVFD--RISTHFEGAIFLHESKENLQEKILSEIL-RIK------NVFEGSNMIKKRLCYKKVLIVLDDI-QLEALDW--FG------KGSRIIITTKDKHLVHDID------YKVEVLDKYEAVQLFSWNAFKKN------KDYEELSLQIVHYAGGLPLALKILGSFLYG------EWRSEVERLKK-IP--------IMKKLTVSFDGLKRIEKEIFLDIACFFKGKK--KENIARVLDSFNFYP-------H-----GIKVLIEKSLITVS----KG----L-MHPLIQEMGWQKAEEKRL--------TE
>XP_027079700.1
--------VEDDEENHVGIHSRVQKINAFLLV--ADEVRSVGIWGMSGIGKTTLARAVFD--RISTHFEGAIFLHESKENLQEKILSEIL-RIK------NVFEGSNMIKKRLCYKKVLIVLDDI-QLEALDW--FG------KGSRIIITTKDKHLVHDID------YKVEVLDKYEAVQLFSWNAFKKN------KDYEELSLQIVHYAGGLPLALKILGSFLYG------EWRSEVERLKK-IP--------IMKKLTVSFDGLKRIEKEIFLDIACFFKGKK--KENIARVLDSFNFYP-------H-----GIKVLIEKSLITVS----KG----L-MHPLIQEMGWQKAEEKRL--------TE
>XP_027079977.1
----RDDALLVEEAKLVGIDQPKKHLISQLLEGDDHQLKVVSVVGMGGLGKTTLVKRVHEDPEVRRHFPVRAWVTVSQTCDFQYLLKDLIRQLHKE---TT-E-LKEIIKDFLQAGRYAIVFDDVWDVEF--WNTIKFALPSY-GNRVMLTTRKADVAS-ASCIESFVYRMEPLSTEDSWTLFCNKIFDGG--NC--GHLMDVAKGILDKCEGLPLAILAISGLLASKDVNRVEWEMVRRSLGGELEK-----LDIRKILFLSYGDLPWHLKTCLLYLSIYPEDHEIRCLRLVNLWIAERFVEWREGMSIEDVALGYLSELVNRSLIQVTGVFYEGTPDTCRIHDLLREVILLKSREQNITMWPFEKVRR
>XP_027080005.1
-----ETGSLLKEPDVLGRDEAKDKIVKILV-NQVRNVSVLPIVGVGGLGKTTLAQLVLNDERIAKHFEPKLWVWVSEDFVKR-IIKALINSIR-G----ELDPLQRKLQELLRGKRYLVVLDDVWNENLEEWEKLKSVLECGRGSSIIMTTRMEKVAM-GT-----TYYLSSLSENQCWSLFRQRAFGQEE------NLVAIGKEIVKKCGGVPLAAKALGGFLRFQEN---EWNSVKCSIWN-LPT-------ILPALRLSYLNLPV-LRGCF-YCAAFPKGYEFEIEEVIHLWMANGLL-SSETMEVEDVGVVVLTELYYRSLFQV-KDEF-GNALTFKMHDLVHDLA--RSM-----K------AK
>XP_027080006.1
-----ETGSLLKEPDVLGRDEAKDKIVKILV-NQVRNVSVLPIVGVGGLGKTTLAQLVLNDERIAKHFEPKLWVWVSEDFVKR-IIKALINSIR-G----ELDPLQRKLQELLRGKRYLVVLDDVWNENLEEWEKLKSVLECGRGSSIIMTTRMEKVAM-GT-----TYYLSSLSENQCWSLFRQRAFGQEE------NLVAIGKEIVKKCGGVPLAAKALGGFLRFQEN---EWNSVKCSIWN-LPT-------ILPALRLSYLNLPV-LRGCF-YCAAFPKGYEFEIEEVIHLWMANGLL-SSETMEVEDVGVVVLTELYYRSLFQV-KDEF-GNALTFKMHDLVHDLA--RSM-----K------AK
>XP_027080007.1
-----ETGSLLKEPDVLGRDEAKDKIVKILV-NQVRNVSVLPIVGVGGLGKTTLAQLVLNDERIAKHFEPKLWVWVSEDFVKR-IIKALINSIR-G----ELDPLQRKLQELLRGKRYLVVLDDVWNENLEEWEKLKSVLECGRGSSIIMTTRMEKVAM-GT-----TYYLSSLSENQCWSLFRQRAFGQEE------NLVAIGKEIVKKCGGVPLAAKALGGFLRFQEN---EWNSVKCSIWN-LPT-------ILPALRLSYLNLPV-LRGCF-YCAAFPKGYEFEIEEVIHLWMANGLL-SSETMEVEDVGVVVLTELYYRSLFQV-KDEF-GNALTFKMHDLVHDLA--RSM-----K------AK
>XP_027080296.1
----RDDALLVEEAKLVGIDQPKKHLISELLKGDDYQLKVVSVVGMGGLGKTTLVKKVHEDPEVRRHFPVRAWVTVSETCDFQFLLKDLIRQLHEA---TT-Q-LKEIIKDFLQAGRYAIVFDDVWDVEF--WNTIKFVMPSR-GSRVMLTTRKVDVAS-ASCIESLVYRMKPLSFENSWILFCNKIFKGN--SC--GHLMDVAKGILDKCEGLPLAILAISGLLALKDVNRTEWEMVRRSLGGELEK-----LDVKRILSLSYNDLPGHLKTCLLYTSIFPEDYEIACIRLINLWIAERYVEWREGISIEDVAWGYFSELVNRSLIQVTRVFYEGIPQYCRIHDLLRAVILLKSREQNMMTWPSDKVRR
>XP_027080382.1
--LGRRSVPFVGKKELVGVDEKREKEIEKL-KGRSKVKGIACVSGDWGMGKTELLLEAYRHQ----RYKMVLWIGGSR-Y-----YLNLL-EVD------EEDAAIARVRKEL--RPFLVVIDNLW------WDHVM--LP--GGTHVIISTRLSRV-MNLE-----PLRLSYLSGIEAMSLMNV----KD------PELD-LREKLGRITLGLAIVGAILSRLLDTPSRDM-MWSG-RESLRR---------------LQL--------FEVCFSIFDH-ADGPRCATRVLASGWFAPAPIPIS----LNKIPEKPRQQLWKKVLLTTSSS--RSEAEA-----LLRNFA--RAMKEHF--------H-
>XP_027080416.1
----RGNALLVEEAKLVGINEPKRELISRVLA-DDSHLKVISVVGMGGLGKTTLVKRVYEDPTVKRKFHCHAWLTISQTFHMKVILKDLIQQLHNE---GN-Q-LRAFVKDFLQERSY--------------------------SSRIMLTTRIADIAI-GSCIESYIHEMKPLPVEESWNLFCIKTFGDN--CC--QNLEDVSRRILSKCKGLPLAIVAIGGLLALKNKSKLEWEMTHRSLGGELEK-----LEVKNILLLSYNDLPFFLKSCLLYISIYPEDQKMDPELLIPRWIAEGFIHEKKGMTTTEVALGYLNELVNRSLIQVAEFYRDGGIRYCRVHDILREIILTKSREENFARLP-DKPRR
>XP_027080499.1
-----ETGSLLKEPDVLGRDEEKDKIVKILV-NQVRNVSVLPIVGVGGLGKTTLAQLVFNDENIAKPFEPKLWAWVSEKFVKS-IIKALIESVE-K----HLDALQRKLQELLRGKRYLIVLDDVWNENPQEWEDLKSVLQCGKGSSIVTTTRMEKVAM-GT-----THRLSSLSDDQCWSLFRQRAFDQQQ------RLEAVGKEIVKKCGGVPLAAKALGGFLRFSEA---EWNSVKCSLWN-LPT-------ILPALRLSYLNLPV-LRGCF-YCAVFPKGSEIKKEEVIHLWMANGLI-TSGTMEVEDVGDAVLTELHYRSLFQV-RDVFYGSVPAFKMHDLVHDLA--RSM-----E------AK
>XP_027080596.1
-----ETGSTVNEPEVLGRDEEKEQIVRILT-KEKRDVSVLPIVGVGGLGKTTLAQLIFSDKCITEHFELKLWVWVSEDFVKR-IIKVLIESVE-K----ALNILQGKLQELLRGKRYLIVLDDVWNENPEEWEKLKSVLECGKGSSIVTTTRMEKVAM-GT-----THRLSSLSDDQCWSLFRQRAFGQEE------NLVVIGKEIVKKCGGVPLAAKALGGFLRFEEN---EWNSVKCSIWN-LPT-------ILPALRLSYLNLPV-LRGCF-YCAVFRKGSKIEKEEVIHLWMANGLI-SSETMEVEDVGDAVVTELHHRSLFQV-DDEF-GHVLIFKMHDLVHDLA--QSM-----E------AK
>XP_027080625.1
----RDQALLIEEAKLVGIDQPKKELISEVLD-DNSHLKVVSVVGMGGLGKTTLVKKVYDDAVVKKQFQSHAWITVSQNFQFNVIIKDLIQQLYEE---RV-R-LSQFVRDFLKERRYILVLDDVWSLDA--WEAIKYVLPNI-ASRVVLTTRITDVAS-ASCLASFIHKMSPLSYEDSWTLFCNRTFQSN--GC--SNLEEVCRKILKKCEGLPLGIVTMGGVLALKDKDKIDWEMILRGFGSEVDK-----FDIIKILLLSYSDLPHHLKNCLLYLSIYPEDHPIDVAKLLEKWIALGFIEKEEGMTATDIAMRYLKELVNRSLIQVKNTRYDGKLKECGLHDFLREIIVSKSKEQSFTRWP-DKVRH
>XP_027080643.1
----RDDALLVEEAKLVGIDQPKKHLISQLLQGDDYQLKVVSVVGMGGLGKTTLVKKVHEDPEVRRHFPVRAWVTVSQTCDFQYLLKDLILQLHKD---TT-E-LKEIIKYFLQAERYAIVFDDVWDVEF--WNTIKFALPSH-GNRVMLTTRKADVAS-ASCTESYIYRMEPLSFEDSWILFCNKIFKGN--SC--GHLMDVAKVILGKCEGLPLAILAISGLLALKDVNRTEWEMVRRSLGGELEK-----LDVKRILFLSYNDLPWHLKACLLYTSIYPEDHKIDCYRLVNLWIAERFVEGREGMSIEDVAWNYLSELVNRSLIQVSKVFYEGIPQRCRIHDLLREVILLKSREQNMMTWPSEKVRR
>XP_027080644.1
----RDDALLVEEDKLVGIDQPKKHLISQLLQGDDHQLKVVSVVGMGGLGKTTLVKRVHEDLEVRRHFPVRAWVTVSQTCDFQYLLKDLIRQLHEA---TT-E-LKEIIKDFLQAGRYAIVFDDVWDVEF--WNTIKFALPGH-GNRVMLTTRKSDVAS-DSCIESYIYRLEPLSFEDSWTLFCNKIFKGG--TC--SHLMDVAKVILDKCEGLPLAILAISGLLASKDVNRIEWEMVRRSLGGELEK-----LDVKKILSLSYSDLPWHLKTCLLYTSIYPEDYKIGCLRLVNLWIAERFVEWREGINIEDVALGYLSELVNRSLIQVTRVFYEGMPGNCRVHDLLREIIVSKSREQNMTMWPSEQVRR
>XP_027080645.1
----RDDALLVEEDKLVGIDQPKKHLISQLLQGDDHQLKVVSVVGMGGLGKTTLVKRVHEDLEVRRHFPVRAWVTVSQTCDFQYLLKDLIRQLHEA---TT-E-LKEIIKDFLQAGRYAIVFDDVWDVEF--WNTIKFALPGH-GNRVMLTTRKSDVAS-DSCIESYIYRLEPLSFEDSWTLFCNKIFKGG--TC--SHLMDVAKVILDKCEGLPLAILAISGLLASKDVNRIEWEMVRRSLGGELEK-----LDVKKILSLSYSDLPWHLKTCLLYTSIYPEDYKIGCLRLVNLWIAERFVEWREGINIEDVALGYLSELVNRSLIQVTRVFYEGMPGNCRVHDLLREIIVSKSREQNMTMWPSEQVRR
>XP_027080646.1
----RDDALLVEEDKLVGIDQPKKHLISQLLQGDDHQLKVVSVVGMGGLGKTTLVKRVHEDLEVRRHFPVRAWVTVSQTCDFQYLLKDLIRQLHEA---TT-E-LKEIIKDFLQAGRYAIVFDDVWDVEF--WNTIKFALPGH-GNRVMLTTRKSDVAS-DSCIESYIYRLEPLSFEDSWTLFCNKIFKGG--TC--SHLMDVAKVILDKCEGLPLAILAISGLLASKDVNRIEWEMVRRSLGGELEK-----LDVKKILSLSYSDLPWHLKTCLLYTSIYPEDYKIGCLRLVNLWIAERFVEWREGINIEDVALGYLSELVNRSLIQVTRVFYEGMPGNCRVHDLLREIIVSKSREQNMTMWPSEQVRR
>XP_027080647.1
----RDDALLVEEDKLVGIDQPKKHLISQLLQGDDHQLKVVSVVGMGGLGKTTLVKRVHEDLEVRRHFPVRAWVTVSQTCDFQYLLKDLIRQLHEA---TT-E-LKEIIKDFLQAGRYAIVFDDVWDVEF--WNTIKFALPGH-GNRVMLTTRKSDVAS-DSCIESYIYRLEPLSFEDSWTLFCNKIFKGG--TC--SHLMDVAKVILDKCEGLPLAILAISGLLASKDVNRIEWEMVRRSLGGELEK-----LDVKKILSLSYSDLPWHLKTCLLYTSIYPEDYKIGCLRLVNLWIAERFVEWREGINIEDVALGYLSELVNRSLIQVTRVFYEGMPGNCRVHDLLREIIVSKSREQNMTMWPSEQVRR
>XP_027080648.1
----RDDALLVEEAKLVGIDQPKKRLIPELLRGDDYQLKVVSVVGMGGLGKTTLVKRVHEDPEVRRHFPVRAWVTVSETCDFQYLLKDLIQQLHKE---TT-E-LKKIVKDFLQAGRYAIVFDDVWDVEF--WNTIKFALPSH-GNRVMLTTRRADVAS-ASCIESLVYRMEPLSVKDSRTLFCNKIFNGG--NC--GHLMDVSKGILDKCEGLP---LAISGLLASKDVNRIEWEMVRRSLGGELEK-----LDVKKILSLSYNDLPGHLKTCLLYTSIFPEDYEIACIRLIHLWIAERYVERREGMSFAIVAWSYLIELVNRSLIQVTKVFFEGIPQYCRIHDLLREVILLKSREQNMMMWPTDKVRR
>XP_027080649.1
----RDDALLVEEAKLVGIDQPKKHLISQLLQGDDYQLKVVSVVGMGGLGKTTLVKKVHEDLEVRRHFPVRAWVTVSETCDFQYLLIDLIRQLHEE---TT-E-LKKIVKDFLQAGRYAIVFDDVWDVEF--WNTIKFALPSH-GNRVMLTTRRADVAS-ASCIESFVYRMEPLSIEDSWTLFCNKIFNGG--TC--GHLMDVAKGILDKCEGLPLAILAISGLLASKDVNRIEWEMVRCSLGVELEK-----LDVKKILFLSYSDLPWHLKICLLYTSIYPEDYKIGCLRLVNLWIAERFVEWREGMNIEDVAWSYLSELVNRSLIQVTGVFYEGMPGNCRIHDLLREIIISKSREQNMTRWPSEKVRR
>XP_027080650.1
----RDDALLVEEAKLVGIDQPKKHLISQLLQGDDYQLKVVSVVGMGGLGKTTLVKKVHEDLEVRRHFPVRAWVTVSETCDFQYLLIDLIRQLHEE---TT-E-LKKIVKDFLQAGRYAIVFDDVWDVEF--WNTIKFALPSH-GNRVMLTTRRADVAS-ASCIESFVYRMEPLSIEDSWTLFCNKIFNGG--TC--GHLMDVAKGILDKCEGLPLAILAISGLLASKDVNRIEWEMVRCSLGVELEK-----LDVKKILFLSYSDLPWHLKICLLYTSIYPEDYKIGCLRLVNLWIAERFVEWREGMNIEDVAWSYLSELVNRSLIQVTGVFYEGMPGNCRIHDLLREIIISKSREQNMTRWPSEKVRR
>XP_027080651.1
----RDDALLVEEAKLVGIDQPKKHLISQLLQGDDYQLKVVSVVGMGGLGKTTLVKKVHEDLEVRRHFPVRAWVTVSETCDFQYLLIDLIRQLHEE---TT-E-LKKIVKDFLQAGRYAIVFDDVWDVEF--WNTIKFALPSH-GNRVMLTTRRADVAS-ASCIESFVYRMEPLSIEDSWTLFCNKIFNGG--TC--GHLMDVAKGILDKCEGLPLAILAISGLLASKDVNRIEWEMVRCSLGVELEK-----LDVKKILFLSYSDLPWHLKICLLYTSIYPEDYKIGCLRLVNLWIAERFVEWREGMNIEDVAWSYLSELVNRSLIQVTGVFYEGMPGNCRIHDLLREIIISKSREQNMTRWPSEKVRR
>XP_027080652.1
----RDDALLVEEAKLVGIDQPKKHLISQLLQGDDYQLKVVSVVGMGGLGKTTLVKKVHEDLEVRRHFPVRAWVTVSETCDFQYLLIDLIRQLHEE---TT-E-LKKIVKDFLQAGRYAIVFDDVWDVEF--WNTIKFALPSH-GNRVMLTTRRADVAS-ASCIESFVYRMEPLSIEDSWTLFCNKIFNGG--TC--GHLMDVAKGILDKCEGLPLAILAISGLLASKDVNRIEWEMVRCSLGVELEK-----LDVKKILFLSYSDLPWHLKICLLYTSIYPEDYKIGCLRLVNLWIAERFVEWREGMNIEDVAWSYLSELVNRSLIQVTGVFYEGMPGNCRIHDLLREIIISKSREQNMTRWPSEKVRR
>XP_027080653.1
----RDDALLVEEAKLVGIDQPKKHLISQLLQGDDYQLKVVSVVGMGGLGKTTLVKKVHEDLEVRRHFPVRAWVTVSETCDFQYLLIDLIRQLHEE---TT-E-LKKIVKDFLQAGRYAIVFDDVWDVEF--WNTIKFALPSH-GNRVMLTTRRADVAS-ASCIESFVYRMEPLSIEDSWTLFCNKIFNGG--TC--GHLMDVAKGILDKCEGLPLAILAISGLLASKDVNRIEWEMVRCSLGVELEK-----LDVKKILFLSYSDLPWHLKICLLYTSIYPEDYKIGCLRLVNLWIAERFVEWREGMNIEDVAWSYLSELVNRSLIQVTGVFYEGMPGNCRIHDLLREIIISKSREQNMTRWPSEKVRR
>XP_027080655.1
----RDDALLVEEAKLVGVDHPKKHLISQLLKRDDYQLKVVSVVGMGGLGKTTLVKKVHEDPEVRRHFPVRAWVTVSQTCDFQDLLKDLIQQLHKE---TT-E-LKKIVKDFLQAGRYAIVFDDVWDVEF--WNTIKFALPSH-GNRIMLTTRKADVAS-ASCTESYIYRMEPLSLEDSWTLFCNKIFKGN--SC--GHLMDVAKIILDKCEGLPLAILAISGLLALKDVNRIEWEMVRRSLGVELEK-----LDVKRILSLSYSDLPWHLKICLLYTSIYPEDYKIGCLRLVNLWIAERFVEWREGMSIEDIAWGYFSELVNRSLIQVTGVFYEGMPGYCRIHDLLREIIISKSREQNMTRWPSEKVRR
>XP_027080656.1
----RDDALLVEEAKLVGVDHPKKHLISQLLKRDDYQLKVVSVVGMGGLGKTTLVKKVHEDPEVRRHFPVRAWVTVSQTCDFQDLLKDLIQQLHKE---TT-E-LKKIVKDFLQAGRYAIVFDDVWDVEF--WNTIKFALPSH-GNRIMLTTRKADVAS-ASCTESYIYRMEPLSLEDSWTLFCNKIFKGN--SC--GHLMDVAKIILDKCEGLPLAILAISGLLALKDVNRIEWEMVRRSLGVELEK-----LDVKRILSLSYSDLPWHLKICLLYTSIYPEDYKIGCLRLVNLWIAERFVEWREGMSIEDIAWGYFSELVNRSLIQVTGVFYEGMPGYCRIHDLLREIIISKSREQNMTRWPSEKVRR
>XP_027080657.1
----RDDALLVEEAKLVGIDQPKKHLISQLLQGDDYQLKVVSVVGMGGLGKTTLVKKVHEDPEVRRHFPVRAWVTVSQTCDFQYLLKDLILQLHKD---TT-E-LKEIIKYFLQAERYAIVFDDVWDVEF--WNTIKFALPSH-GNRVMLTTRKADVAS-ASCTESYIYRMEPLSFEDSWILFCNKIFKGN--SC--GHLMDVAKVILGKCEGLPLAILAISGLLALKDVNRTEWEMVRRSLGGELEK-----LDVKRILFLSYNDLPWHLKACLLYTSIYPEDHKIDCYRLVNLWIAERFVEGREGMSIEDVAWNYLSELVNRSLIQVSKVFYEGIPQRCRIHDLLREVILLKSREQNMMTWPSEKVRR
>XP_027080778.1
----RDDALLVEEAELVGIDKPKQQLVSQLLEGDESQLKVVSVVGMGGLGKTTLVKKVHEDLDVRRHFPVRAFVTVSQPCNFLELLKDLTRQLHND---AF-Q-LKLCVKNFLQAGRYAIVFDDVWDVEF--WNEIRFALPGY-GNRVMLTTRKADVAS-ASCNKSYVYKMVALSFEDSWTLFCNKIFKGN--GC--AHLTDVAKGILGKCQGLPLAILAIGGFLALKDLFIAEWEMVQRSLVGELEM-----LDVRKILSLSYNDLPCHLKTCLLYLSIYPDDYEIDCHRLVQLWSAERFVGKREGMTMQDVGFNYLRELISRSLIQVTQSFYEGIPYFCRIHDLVREVVLSKPREQNMTKWLSEKVRR
>XP_027080988.1
-----EIGSTVNEPEVLGRDEEKGQIVDILM-KEKRDVSVLPIVGVGGLGKTTLAQLVFNDERIAKHFEPKLWVWVSEDFGKR-IIKALINSIQ-R----ELAPLQSNLQELLRGKRYLIVLDDVWNENPREWEKMKSVLQCGRGSSIVVTTRKQMVAM-RT-----THYLSSLSEDRCWSLVKQQAFDQEE------RLEAVGKEIVKKCGGVPLAAKALGGFLRFSEA---EWNSVKCSLWN-LPT-------ILPALRLSYLNLPV-LRGCF-YCAVFPKGYEIKKEEVTHLWMANGLI-TSGTMEVEDVGDAVLTELHHRTLFQV-EDVFRRSVPAFKMHDLVHDLA--QSM-----E------AK
>XP_027080989.1
-----EIGSTVNEPEVLGRDEEKGQIVDILM-KEKRDVSVLPIVGVGGLGKTTLAQLVFNDERIAKHFEPKLWVWVSEDFGKR-IIKALINSIQ-R----ELAPLQSNLQELLRGKRYLIVLDDVWNENPREWEKMKSVLQCGRGSSIVVTTRKQMVAM-RT-----THYLSSLSEDRCWSLVKQQAFDQEE------RLEAVGKEIVKKCGGVPLAAKALGGFLRFSEA---EWNSVKCSLWN-LPT-------ILPALRLSYLNLPV-LRGCF-YCAVFPKGYEIKKEEVTHLWMANGLI-TSGTMEVEDVGDAVLTELHHRTLFQV-EDVFRRSVPAFKMHDLVHDLA--QSM-----E------AK
>XP_027080991.1
-----EIGSTVNEPEVLGRDEEKGQIVDILM-KEKRDVSVLPIVGVGGLGKTTLAQLVFNDERIAKHFEPKLWVWVSEDFGKR-IIKALINSIQ-R----ELAPLQSNLQELLRGKRYLIVLDDVWNENPREWEKMKSVLQCGRGSSIVVTTRKQMVAM-RT-----THYLSSLSEDRCWSLVKQQAFDQEE------RLEAVGKEIVKKCGGVPLAAKALGGFLRFSEA---EWNSVKCSLWN-LPT-------ILPALRLSYLNLPV-LRGCF-YCAVFPKGYEIKKEEVTHLWMANGLI-TSGTMEVEDVGDAVLTELHHRTLFQV-EDVFRRSVPAFKMHDLVHDLA--QSM-----E------AK
>XP_027080992.1
-----EIGSTVNEPEVLGRDEEKGQIVDILM-KEKRDVSVLPIVGVGGLGKTTLAQLVFNDERIAKHFEPKLWVWVSEDFGKR-IIKALINSIQ-R----ELAPLQSNLQELLRGKRYLIVLDDVWNENPREWEKMKSVLQCGRGSSIVVTTRKQMVAM-RT-----THYLSSLSEDRCWSLVKQQAFDQEE------RLEAVGKEIVKKCGGVPLAAKALGGFLRFSEA---EWNSVKCSLWN-LPT-------ILPALRLSYLNLPV-LRGCF-YCAVFPKGYEIKKEEVTHLWMANGLI-TSGTMEVEDVGDAVLTELHHRTLFQV-EDVFRRSVPAFKMHDLVHDLA--QSM-----E------AK
>XP_027081027.1
----RDEALLVEEAKLVGIDSPKQQLICQLLDG-CSQLKVVSVLGMGGIGKTTLVKKVQEDANVKRQFEILAWATVSQTCYMEEFLKDLIQQLYQG---NT-DRLKAIVKDFLRVKRYLIVFDDVWDVRF--WDVIKFALPCC-GSRVMLTTRIADVAY-ASDVEFYVHRMQPLSSEASWNLFCKKTFKNS--SC--DYLKDVAQRILRKCEGLPLAIVAIGGVLALKDKSKVEWKIVERSL---LDK-----LDVGKILSLSYHDLPHHLRTCFLYASIFPEDYQIEEARLIRLWIAEGFIQGRTRMSQYEVARACLSELTNRSLIQLRDDSYDSSTRAYHIHDLFREIIVSKSSKQHFTSWP-KKVRR
>XP_027081066.1
-----DDAILVGKERLVGIQKPKQELISQLLDG-DSNLKVISVLGMQGLGKTTLVKKVHEDGDVQKQFQITAWITVSQTRSIKELLQDLIRQIVDQ------E-LKSSVTKLLLGKRYGIVFEDVCDMGI--WNSIKSALPGN-GSRVMITTQLPHVAQ-ASSPESYVYEMKPLSFEDSWTLFCDKTFQQS--YC--MHLKAIVHDILSKCRGLPLAIAAIGGVLASKDKDKAQWEIVRDSLAGEEEE-----QDVKKILLLSYKDLPSHLKTCLLYISIFPEDYEIQCHRLIQLWIAERFVQDRGGMTAEEVAFDYLKELIRRSLVRVTEVSWDGSPDHCRIHDLMREFILRKSQEQNMTRGPSEKVHR
>XP_027081068.1
----RDDALLVEEAKLVGIDQPKNHLISQLLEGDDYQLKVVSVVGMGGLGKTTLVKKVHEDLEVRRHFPVRAWVTVSETCDFQYLLKDLIRQLHEE---TT-E-LKKFVKDFLQAERYAIVFDD----------KLK--------------------AS-ASCTESYIYRMKPLFFEDSWTLFCNKIFKGG--SC--GHLMDVAKVILGKCEGLPLAILAISGLLALKDVNRTEWGMVRHSLGGELEK-----LDVKKILSLSYSDLPRHLKTCLLYTSIFPEDYKIQCYRLINLWIAERLVEGREGMSIEDVAWGYLSELVNRSLIQVTDVFYEGLPNNCRIHDLLREVIVLKSREQNMMTWPSEKVRR
>XP_027081069.1
----RDDALLVEEAKLVGIDQPKKHLISQLLQGDDYQLKVVSVVGMGGLGKTTLVKKVHEDLEVRRHFPARAWVTVSQTCDFQYLLKDLIRHLHKE---IT-E-LKEFVKDFLQAGRYAIVFDDVWDVEF--WNTIKFALPSH-GNRVMLTTRKVDVAF-ASCTESYIHRMEPLSFEDSWTLFCNKIFKGN--SC--GHLTDVAKGILEKCEGLPLAILAISGFLALKDVNRIEWEMVQRSLGGELEK-----LDVKRILSLSYNDLPGHLKTCLLYTSIFPKDYEIQCYRLINLWIAERFVEWREGMSIEDVAWGCLSELVNRSLIQVTKVYYEGLPDNCRIHDLLREVIVLKSREQNMMMRPSDKVRR
>XP_027081087.1
----RDDALLVEEAKLVGIDQPKKRLISQLLEGDDHQLKVVSVVGMGGLGKTTLVKKVHEDPEVRRHFPVRAWATVSQTCDFQDLLKDLIRQLHKE---TT-E-LKEFIKDFLQAGRYAIVFDDVWDVEF--WNTIKFALPSR-GNRVMLTTRKSDVAC-ASSIESLVYRMEPLSIEDSWTLFCNKIFDGG--NC--GHLMDVAKGVLDKCEGLPLAILAISGLLASKDVNRTEWEMVRRSLGGELEK-----LDVRKILSLSYGDLPWHLKACLLYTSIFPEDYKINCYRLINLWIAERFVEWREGMSIEDVALRYLSELISRSLIQVTRVFYEGFPDTCRIHDLLREVILLKSREQNMATWPSEKVRR
>XP_027081162.1
-----QTDSTIVRRDVLGRDEDESEIVKKLL-TESESISVIPITGMGGLGKTTLAKAVYKNEQIVGQFDKKMWVCVAEEVKIEKVFKMILESLT-G----RREVIVQKIQHELKEKRYFLVLDDLWNDQEVLLNDFFSTLANAKGSWCLVTTRLQEVAL-SRINFT-RHELGKLCDNDCWSIMKKWAN--VE-----KELEDMREQVLRRCDGLPLAATLIGGLLSKK-E---DWLSILEEL---LNG-------IKQILKVSFDHLSPAVKKCF-YCSIFDQDTELEQDRLVELWMAEGFLQPDNERMMEKIGCEYLRILLQTSLLEV--YE--WR-I--KMHDLVHEFA--KSLNRS-NE------DR
>XP_027081199.1
----RDDALLVEEAKLVGIDQPKQHLISKLLEGHDHQLKVVSVVGMGGLGKTTLVKKVHEDPDVRKNFPVRAWVTVSQTCDFPKLLRDLIWQLHKE---TA-E-LKEFVKDFLQVGRYAIVFDDVWDVEF--WNEIKFALPNY-GNRVMLTTRKADVAF-ASCTESFVYKMEPLSIEDSWTLFCNKIFKGN--RC--THLMDVAKAVLDKCDGLPLAIVTIGGLLASKDASRIEWEKIQQSLGGEF-K-----LEVKRILSLSYNDLPSHLKPCLLYLTIYPEDYPINCHMLIQLWIAERFVEWREGMSIEDVAWGYLRELISRSLIQATKVFYEGTPHTCRIHDLLREVILIKSREQNMMTWPSEKVRR
>XP_027081200.1
----RDDALLVEEAKLVGIDQPKQHLISKLLEADDHQLKVISVVGMAGLGKTTLVKKVHEDPDVRKNFPVRAWVTVSQTCDFPKLLRDLIRKLHKD---TA-E-LKEIVKDFLQAGRYAIVFDDVWDVEF--WNEIKFALPNY-GNRVMLTTRNADVAP-ASCTESFVYKMEPLSIKDSWTLFCNKIFKGN--RC--DHLMDVAKAVLDKCDGLPLAILAIGGLLASKDVSRIEWEMIQHSLG----K-----LEVKRILSLSYNDLPSHLKPCLLYLSIYPEDYLIDSRTLTQLWIAERFVEWREGMNIEDVAWGYFNELISRSLIQVAEVFYEGLPDKCQIHDLLREVILMKSREQNMMTWPSEKVRR
>XP_027081242.1
-----QTDSTIVRRDVLGRDEDESEIVKKLL-TESESISVIPITGMGGLGKTTLAKAVYKNEQIVGQFDKKMWVCVAEEVKIEKVFKMILESLT-G----RREVIVQKIQHELKEKRYFLVLDDLWNDQEVLLNDFFSTLANAKGSWCLVTTRLQEVAL-SRINFT-RHELGKLCDNDCWSIMKKWAN--VE-----KELEDMREQVLRRCDGLPLAATLIGGLLSKK-E---DWLSILEEL---LNG-------IKQILKVSFDHLSPAVKKCF-YCSIFDQDTELEQDRLVELWMAEGFLQPDNERMMEKIGCEYLRILLQTSLLEV--YE--WR-I--KMHDLVHEFA--KSLNRS-NE------DR
>XP_027081478.1
----HDQALLIEEAKLVGIDQPKNELISKILD-DHSHLKLVSVVGMGGLGKTTLVKKVYDDAAVKKQFQSHAWITVSQNFQFKVIIKNLIQQLYDE---GI-R-LSEFVKDFLKERRYILVLDDLWTIDA--WEAIKYVLPNI-ASRVVLTTRITDVAS-ASCLTFFIHKMSPLSYEDSWTLFCNRTFQSN--GC--SNLEEVCRKILKKCEGLPLGIVTMGGVLALKDKDKIEWEMIFRGFGSEVDK-----LDIRKILLLSYSDLPHHLKNCLLYLSIYPEDHPIDVDEILGKWIALGFIEEEEGMIATDIAMRYLKELVNRSLIQVKETWDDGKLVNCGLHDFLREIIVSKSKEQCFTRWP-DKVRH
>XP_027081479.1
----RDDALLVEEAKLVGIDQPKNHLISELLEGDDHQLKVVSVVGMGGLGKTTLVKKVHEDPEVRRRFPVRAWVTVSETCDFQFLLKDLIRQLHKE---TT-E-LKEIIKDFLQAGRYAIVFDDVWDVEF--WNTIKFALPCC-GNRVMLTTRKADVAS-ASCSESLVYRMEPLSIEDSWTLFCNKIFNGG--TC--GHLMDVAKGILEKCEGLPLAIIAISGLLASKDVNRMEWEMVRRSLGGELEK-----LDVKKILSLSYSDLPWHLKICLLYTSIYPEDYEIECSDLINLWIAERFVEWREGMSIEDVAWGWLSELVNRSLIQVTKVYYEGLPDYCRIHDLLREVIVLKSREQNMMMRPSEKVRR
>XP_027081540.1
----RDDALLVEEAKLVGIDQPKNRLISELLEGDDHQLKVVSVVGMGGLGKTTLVKRVHEDPEVRRHFPVRAWVTVSQTCDFQYLLKDLIRQLHEE---TT-G-LKKIVKDFLQAGRYAIVFDDVWDVEF--WNTIKFALPSY-GNRVMLTTRKADVAS-ASCTESYIHRMESLSFEDSWTLFCNKIFKGN--SC--GHLMDVAKGVLDKCEGLPLAILAISGLLALKDVNRTEWEIVRGSLGGELEK-----LDVKRILSLSYGDLPWHLKTCLLYTSIYPEDYEIECEGLINLWIAERYVERREGRSIEDVAWGYLTELVNRSLIQVTGVFYEGAPDTCRIHDLLREIILLKSRGQNMTMWPSEKVRR
>XP_027081541.1
----RDDALLVEEAKLVGIDQPKNRLISELLEGDDHQLKVVSVVGMGGLGKTTLVKRVHEDPEVRRHFPVRAWVTVSQTCDFQYLLKDLIRQLHEE---TT-G-LKKIVKDFLQAGRYAIVFDDVWDVEF--WNTIKFALPSY-GNRVMLTTRKADVAS-ASCTESYIHRMESLSFEDSWTLFCNKIFKGN--SC--GHLMDVAKGVLDKCEGLPLAILAISGLLALKDVNRTEWEIVRGSLGGELEK-----LDVKRILSLSYGDLPWHLKTCLLYTSIYPEDYEIECEGLINLWIAERYVERREGRSIEDVAWGYLTELVNRSLIQVTGVFYEGAPDTCRIHDLLREIILLKSRGQNMTMWPSEKVRR
>XP_027081609.1
-----QTDSVAVP--MTGRADDESKIVKMLL-SPSEKVSCLPITGMGGLGKTTLAKSIYNNHQIDGHFQKKLWVCVSKKVVVE-LFKLILVQLT-G----DRNVIVGKIQNQLEGKRYFLVLDDVWDDNQALWDDFFTTLKNPDGSWCLVTTRIGQLAV-LKMDDE-AYALGRLPDDLCWSILKEKVV--GG-----DELKAIKERVIKRCDGLPLAASVIGGLLSLK-E---EWQSILENLSS-LSD-------VMQILKLSFDNLPSPIKKCF-YCSIFPKDTEMEGDMLIELWMAEGFLQADSQMMMEENVINYLRILLQSSLFEIIDSE--TS-TS-KMHDLVHDLA--ELMSKS-NQ------IR
>XP_027081611.1
-----QTDSVLVP--IIGRADDESNILKILL-SPSEKVFVLPIFGMGGLGKTTLAKSIYNNQQIDGQFEKKLWVCVSKKVVVE-LFKLMLVQLM-K----DRNVIVEDIQNQLGGKRYLLVLDDVWDDNRALWDNFFTTLKNPNGSWCLVTTRLGPVAV-SRMENE-PYPLGKLPDDHCWSIVKEKVV--GE-----DELKAIKKRIIKRCNGLPLAASVIGGLLSLK-E---EWPSILENLSS-LSD-------VMEILKLSFDCLPSPVKKCF-YCSMFTKDTEMERDMLIELWMAEGFLHAGNK-TMEEIGEYYLEILLQSSLLEI--DA--WG-R--KMHDIVHEVS--KSMSKS-NQ------VR
>XP_027081612.1
-----QTDSVLVP--IIGRADDESNILKILL-SPSEKVFVLPIFGMGGLGKTTLAKSIYNNQQIDGQFEKKLWVCVSKKVVVE-LFKLMLVQLM-K----DRNVIVEDIQNQLGGKRYLLVLDDVWDDNRALWDNFFTTLKNPNGSWCLVTTRLGPVAV-SRMENE-PYPLGKLPDDHCWSIVKEKVV--GE-----DELKAIKKRIIKRCNGLPLAASVIGGLLSLK-E---EWPSILENLSS-LSD-------VMEILKLSFDCLPSPVKKCF-YCSMFTKDTEMERDMLIELWMAEGFLHAGNK-TMEEIGEYYLEILLQSSLLEI--DA--WG-R--KMHDIVHEVS--KSMSKS-NQ------VR
>XP_027081613.1
-----QTDSVLVP--IIGRADDESNILKILL-SPSEKVFVLPIFGMGGLGKTTLAKSIYNNQQIDGQFEKKLWVCVSKKVVVE-LFKLMLVQLM-K----DRNVIVEDIQNQLGGKRYLLVLDDVWDDNRALWDNFFTTLKNPNGSWCLVTTRLGPVAV-SRMENE-PYPLGKLPDDHCWSIVKEKVV--GE-----DELKAIKKRIIKRCNGLPLAASVIGGLLSLK-E---EWPSILENLSS-LSD-------VMEILKLSFDCLPSPVKKCF-YCSMFTKDTEMERDMLIELWMAEGFLHAGNK-TMEEIGEYYLEILLQSSLLEI--DA--WG-R--KMHDIVHEVS--KSMSKS-NQ------VR
>XP_027081614.1
-----QTDSVLVP--IIGRADDESNILKILL-SPSEKVFVLPIFGMGGLGKTTLAKSIYNNQQIDGQFEKKLWVCVSKKVVVE-LFKLMLVQLM-K----DRNVIVEDIQNQLGGKRYLLVLDDVWDDNRALWDNFFTTLKNPNGSWCLVTTRLGPVAV-SRMENE-PYPLGKLPDDHCWSIVKEKVV--GE-----DELKAIKKRIIKRCNGLPLAASVIGGLLSLK-E---EWPSILENLSS-LSD-------VMEILKLSFDCLPSPVKKCF-YCSMFTKDTEMERDMLIELWMAEGFLHAGNK-TMEEIGEYYLEILLQSSLLEI--DA--WG-R--KMHDIVHEVS--KSMSKS-NQ------VR
>XP_027081615.1
-----QTDSVLVP--IIGRADDESNILKILL-SPSEKVFVLPIFGMGGLGKTTLAKSIYNNQQIDGQFEKKLWVCVSKKVVVE-LFKLMLVQLM-K----DRNVIVEDIQNQLGGKRYLLVLDDVWDDNRALWDNFFTTLKNPNGSWCLVTTRLGPVAV-SRMENE-PYPLGKLPDDHCWSIVKEKVV--GE-----DELKAIKKRIIKRCNGLPLAASVIGGLLSLK-E---EWPSILENLSS-LSD-------VMEILKLSFDCLPSPVKKCF-YCSMFTKDTEMERDMLIELWMAEGFLHAGNK-TMEEIGEYYLEILLQSSLLEI--DA--WG-R--KMHDIVHEVS--KSMSKS-NQ------VR
>XP_027081616.1
-----QTDSVLVP--IIGRADDESNILKILL-SPSEKVFVLPIFGMGGLGKTTLAKSIYNNQQIDGQFEKKLWVCVSKKVVVE-LFKLMLVQLM-K----DRNVIVEDIQNQLGGKRYLLVLDDVWDDNRALWDNFFTTLKNPNGSWCLVTTRLGPVAV-SRMENE-PYPLGKLPDDHCWSIVKEKVV--GE-----DELKAIKKRIIKRCNGLPLAASVIGGLLSLK-E---EWPSILENLSS-LSD-------VMEILKLSFDCLPSPVKKCF-YCSMFTKDTEMERDMLIELWMAEGFLHAGNK-TMEEIGEYYLEILLQSSLLEI--DA--WG-R--KMHDIVHEVS--KSMSKS-NQ------VR
>XP_027081617.1
-----QTDSVLVP--IIGRADDESNILKILL-SPSEKVFVLPIFGMGGLGKTTLAKSIYNNQQIDGQFEKKLWVCVSKKVVVE-LFKLMLVQLM-K----DRNVIVEDIQNQLGGKRYLLVLDDVWDDNRALWDNFFTTLKNPNGSWCLVTTRLGPVAV-SRMENE-PYPLGKLPDDHCWSIVKEKVV--GE-----DELKAIKKRIIKRCNGLPLAASVIGGLLSLK-E---EWPSILENLSS-LSD-------VMEILKLSFDCLPSPVKKCF-YCSMFTKDTEMERDMLIELWMAEGFLHAGNK-TMEEIGEYYLEILLQSSLLEI--DA--WG-R--KMHDIVHEVS--KSMSKS-NQ------VR
>XP_027081618.1
-----QTDSVLVP--IIGRADDESNILKILL-SPSEKVFVLPIFGMGGLGKTTLAKSIYNNQQIDGQFEKKLWVCVSKKVVVE-LFKLMLVQLM-K----DRNVIVEDIQNQLGGKRYLLVLDDVWDDNRALWDNFFTTLKNPNGSWCLVTTRLGPVAV-SRMENE-PYPLGKLPDDHCWSIVKEKVV--GE-----DELKAIKKRIIKRCNGLPLAASVIGGLLSLK-E---EWPSILENLSS-LSD-------VMEILKLSFDCLPSPVKKCF-YCSMFTKDTEMERDMLIELWMAEGFLHAGNK-TMEEIGEYYLEILLQSSLLEI--DA--WG-R--KMHDIVHEVS--KSMSKS-NQ------VR
>XP_027081619.1
-----QTDSVLVP--IIGRADDESNILKILL-SPSEKVFVLPIFGMGGLGKTTLAKSIYNNQQIDGQFEKKLWVCVSKKVVVE-LFKLMLVQLM-K----DRNVIVEDIQNQLGGKRYLLVLDDVWDDNRALWDNFFTTLKNPNGSWCLVTTRLGPVAV-SRMENE-PYPLGKLPDDHCWSIVKEKVV--GE-----DELKAIKKRIIKRCNGLPLAASVIGGLLSLK-E---EWPSILENLSS-LSD-------VMEILKLSFDCLPSPVKKCF-YCSMFTKDTEMERDMLIELWMAEGFLHAGNK-TMEEIGEYYLEILLQSSLLEI--DA--WG-R--KMHDIVHEVS--KSMSKS-NQ------VR
>XP_027081629.1
-----QTDSVVAP--MIGRADDESKIVKMLL-SPSEKLSGLPITGMRGLGKTTLAKSIYNNKQIDEHFNKKIWVCVSKKAILD-LFKLILLQLTVE----DRNVIVGKIGNQLGGKRYFLVLDDVWDDDQALWDDFFTTLRNPNGS--------------------------------------------------------------------------------------------------------------------------------------------------------------------------------------------------------------------------------
>XP_027081639.1
-----QTDSVVAP--MVGRADDESKIVKMLL-SPSEKVSVLPIIGMGGLGKTTLAKSIYNNQQIDGHFDKKVWVCASKKVIEE-LFKLILVHLT-K----VREVIVEKIQNQLGGKRYLLVLDDVWDDNHALWDDLFTTLKNPDGSWCLVTTRSGQVAV-SGMDDE-AYALGRLPDDLCWSILKEKVV--GG-----YELKAIKERVIKRCDGLPLAASVIGGLLRLK-E---EWQSILENLLS-FSD-------VMQILKLSFDNLPSPIKKCF-YWSIFPKDSEIERNMLIELWMAEGFLQADSQMMMEEIGMNYLRILLQSSLFEI--YD--WK-T--KMHDLVHDLA--ESMSKS-NQ------IR
>XP_027081640.1
-----QTDSVVAP--MVGRADDESKIVKMLL-SPSEKVSVLPIIGMGGLGKTTLAKSIYNNQQIDGHFDKKVWVCASKKVIEE-LFKLILVHLT-K----VREVIVEKIQNQLGGKRYLLVLDDVWDDNHALWDDLFTTLKNPDGSWCLVTTRSGQVAV-SGMDDE-AYALGRLPDDLCWSILKEKVV--GG-----YELKAIKERVIKRCDGLPLAASVIGGLLRLK-E---EWQSILENLLS-FSD-------VMQILKLSFDNLPSPIKKCF-YWSIFPKDSEIERNMLIELWMAEGFLQADSQMMMEEIGMNYLRILLQSSLFEI--YD--WK-T--KMHDLVHDLA--ESMSKS-NQ------IR
>XP_027081641.1
-----QTDSVVAP--MVGRADDESKIVKMLL-SPSEKVSVLPIIGMGGLGKTTLAKSIYNNQQIDGHFDKKVWVCASKKVIEE-LFKLILVHLT-K----VREVIVEKIQNQLGGKRYLLVLDDVWDDNHALWDDLFTTLKNPDGSWCLVTTRSGQVAV-SGMDDE-AYALGRLPDDLCWSILKEKVV--GG-----YELKAIKERVIKRCDGLPLAASVIGGLLRLK-E---EWQSILENLLS-FSD-------VMQILKLSFDNLPSPIKKCF-YWSIFPKDSEIERNMLIELWMAEGFLQADSQMMMEEIGMNYLRILLQSSLFEI--YD--WK-T--KMHDLVHDLA--ESMSKS-NQ------IR
>XP_027081642.1
-----QTDSVVAP--MVGRADDESKIVKMLL-SPSEKVSVLPIIGMGGLGKTTLAKSIYNNQQIDGHFDKKVWVCASKKVIEE-LFKLILVHLT-K----VREVIVEKIQNQLGGKRYLLVLDDVWDDNHALWDDLFTTLKNPDGSWCLVTTRSGQVAV-SGMDDE-AYALGRLPDDLCWSILKEKVV--GG-----YELKAIKERVIKRCDGLPLAASVIGGLLRLK-E---EWQSILENLLS-FSD-------VMQILKLSFDNLPSPIKKCF-YWSIFPKDSEIERNMLIELWMAEGFLQADSQMMMEEIGMNYLRILLQSSLFEI--YD--WK-T--KMHDLVHDLA--ESMSKS-NQ------IR
>XP_027081643.1
-----QTDSVVVP--MVGRADDESEIVKMLL-SLSEKVSGLPITGMGGLGKTTLAKSIYNNQQIDEHFQKKIWVCVSKKVVVE-LFKLMLVQLM-K----DRNVIVEDIQNQLGEKRYFLVLDDVWDDDQALWDDFFTTLKNPNGSWCLVTTRLGPVAV-SRMENE-AYPLGKLPDDHCWSIVKEKVV--GG-----DELKAIKERVIERCDGLPLAASVIGGLLTLK-E---EWQSILKNLLS-LSD-------VMQILKLSFDNLPSPIKKCF-YCSIFPKDAEMKGDKLIELWMAEGFLQADNK-TKEEIGEYYLEILLQSSLLEM--KY--GR-R--KMHDMVHDVS--KSMTKS-NQ------VR
>XP_027081644.1
-----QTDSVVVP--MVGRADDESEIVKMLL-SLSEKVSGLPITGMGGLGKTTLAKSIYNNQQIDEHFQKKIWVCVSKKVVVE-LFKLMLVQLM-K----DRNVIVEDIQNQLGEKRYFLVLDDVWDDDQALWDDFFTTLKNPNGSWCLVTTRLGPVAV-SRMENE-AYPLGKLPDDHCWSIVKEKVV--GG-----DELKAIKERVIERCDGLPLAASVIGGLLTLK-E---EWQSILKNLLS-LSD-------VMQILKLSFDNLPSPIKKCF-YCSIFPKDAEMKGDKLIELWMAEGFLQADNK-TKEEIGEYYLEILLQSSLLEM--KY--GR-R--KMHDMVHDVS--KSMTKS-NQ------VR
>XP_027081681.1
NLYLQKSMSSDPS-ELVGFLDEAETIRVKLTRG-GMQLDIVAIVGMAGLGKTTLAKRLYHEPSVARHFHVRAWCCISQVYEKRDLLLTILNQII--E---T-EDLDEVLYKSLKKERFFIVMDDMWSTGA--WDDLKRSFPR-NGSRIMFTTRHREVALESK--CD-PHALRFFSDGESWELLEKRVFQQQK--C--EELVELGRQIATACKGLPLSIVLVAGILARKRKDW--WMQVVDSLSSKVG-Q--------DILGLSFKHLPDHLKPCFLYFGALPQGEEIAIRKLIRLWAAEGLV------CNNDVAEDYLMDLVNRSLVIVSKRS-KDGVKTCHVHDLLHDYCVARAKEECFDIE--YDVRR
>XP_027081708.1
----RDDALLVEEAKLVRIEQPKKHLISQLLQGDDYQLKVVSVVGMGGLGKTTLVKKVHEDLEVRRHFPVRAWVTVSQTCDFQYLLKDLIRQLHKE---TT-E-LKEIIKDFLQAGRYAIVFDDVWDVEF--WNTIKFALPSH-GNRVMLTTRKADVAS-ASCIESFVYRMEPLSVEDSRTLFCNKIFNGG--TC--GHLMGVAKGILDKCEGLPLAILAISGLLASKDVNRIEWEMVRRSLGGELEK-----LDVKKIISLSYSDLPWHLKACLLYTSIFPEDCEIPCYKLVNLWIAERFVEWREGMSIEDVAWGYLGELVNRSLIQVTKVFYEGLPDICRIHDLLREVIVLKSREQNLTMWPSEKVRR
>XP_027081713.1
------RTPKI-D-EVVCLGDQMKDTIDRLTRG-SLELDIISIIGMPGIGKTTLARKVYNDLRVERCFYFRAWCSVSQEYHKRDLLLEILSNDT-G----D-EDLEMKLYQCLKNRKYLIVMDDVWDATA--WRELQRAFPK-NGSRILMTSRVSLEEAELK-----PYSLRPFSSDESWKLLQMKIFHGD---C--EELLEVGKEIAEKCKGLPLAIVAIAGLLERKKQKV--WKTIAESLSSRVDTP--------EILLLSYEHLPDHLKACFLYIGAFLEDRDIPVRKLIRLWIAEGFIQ-KKLEGLEDLAEDYLMDLIGRSLVTVSRGT-TGQAKACRIHDLLRQMCLSKAKEENFPNPVTYEKHR
>XP_027081714.1
------RTPKI-D-EVVCLGDQMKDTIDRLTRG-SLELDIISIIGMPGIGKTTLARKVYNDLRVERCFYFRAWCSVSQEYHKRDLLLEILSNDT-G----D-EDLEMKLYQCLKNRKYLIVMDDVWDATA--WRELQRAFPK-NGSRILMTSRVSLEEAELK-----PYSLRPFSSDESWKLLQMKIFHGD---C--EELLEVGKEIAEKCKGLPLAIVAIAGLLERKKQKV--WKTIAESLSSRVDTP--------EILLLSYEHLPDHLKACFLYIGAFLEDRDIPVRKLIRLWIAEGFIQ-KKLEGLEDLAEDYLMDLIGRSLVTVSRGT-TGQAKACRIHDLLRQMCLSKAKEENFPNPVTYEKHR
>XP_027081716.1
------RTPKI-D-EVVCLGDQMKDTIDRLTRG-SLELDIISIIGMPGIGKTTLARKVYNDLRVERCFYFRAWCSVSQEYHKRDLLLEILSNDT-G----D-EDLEMKLYQCLKNRKYLIVMDDVWDATA--WRELQRAFPK-NGSRILMTSRVSLEEAELK-----PYSLRPFSSDESWKLLQMKIFHGD---C--EELLEVGKEIAEKCKGLPLAIVAIAGLLERKKQKV--WKTIAESLSSRVDTP--------EILLLSYEHLPDHLKACFLYIGAFLEDRDIPVRKLIRLWIAEGFIQ-KKLEGLEDLAEDYLMDLIGRSLVTVSRGT-TGQAKACRIHDLLRQMCLSKAKEENFPNPVTYEKHR
>XP_027081857.1
----RDDALLVEEAKLVGIDQPKNHLISELLEADDHQLKVVSVVGMGGLGKTTLVKRVHEDPEVRRHFPVRAWVTVSQTCDFQYLLKDLIRQLH-E---TT-E-LKKFVKDFLQAGRYAIVFDDVWDVEF--WNIIKFALPTH-GNRVMLTTRKADVAS-ASCTESYIHRMEPLSFEDSWTLFCNKIFKGN--SC--GHLMDVAKVILVKCEGLPLAILAISGLLALKDVNRTEWEMVRCSLGGELEK-----LDVEKILSLSYSDLPLHLKTCLLYTSIYPEDYQIECYRLINLWIAERFVEWREGMRIEDVAWGYLSELISRSLIQVTEMFYEGLPDYCRIHDLLREVILLKSREQNMTMWPSEKVRR
>XP_027081858.1
----RDDALLVEEAKLVGIDQPKNHLISELLEADDHQLKVVSVVGMGGLGKTTLVKRVHEDPEVRRHFPVRAWVTVSQTCDFQYLLKDLIRQLH-E---TT-E-LKKFVKDFLQAGRYAIVFDDVWDVEF--WNIIKFALPTH-GNRVMLTTRKADVAS-ASCTESYIHRMEPLSFEDSWTLFCNKIFKGN--SC--GHLMDVAKVILVKCEGLPLAILAISGLLALKDVNRTEWEMVRCSLGGELEK-----LDVEKILSLSYSDLPLHLKTCLLYTSIYPEDYQIECYRLINLWIAERFVEWREGMRIEDVAWGYLSELISRSLIQVTEMFYEGLPDYCRIHDLLREVILLKSREQNMTMWPSEKVRR
>XP_027081859.1
----RDDALLVEEAKLVGIDQPKKRLISELLEGDDHQLKVVSVVGMGGLGKTTLVKKVHEDPEVRRHFPVRAWVTVSQTCDFQYLLKNLIRQLHEE---TT-E-LKKFVKDFLQAERYAIVFDDVWDVEF--WNTIKFALPSH-GNRVMLTTRKADVTS-ASCTESYIHRMEPLSFEDSWTLFCNKIFKGN--SC--GHLMDVAKGILDKCEGLPLAILAISGLLALKDVNRAEWEMVRRSLGGELEK-----LDVRKILSLSYGDLPWHLKTCLLYTSIYPEDYAMECNRLIYLWITERFVEWREGISIEDVAWAYFSELVNRSLIQVTRVFYEGMPDTCRIHDLLREVIISKSREQNVMMRPSDKVRR
>XP_027081860.1
----RDDALLVEEAKLVGIDQPKKRLISELLEGDDHQLKVVSVVGMGGLGKTTLVKRVHEDPEVRRHFPVRAWVTVSQTCDFQYLLKDLIRQLHEE---IT-E-LKEFVKDFLQAGRYAIVFDDVWDMEF--WNTIKFALPSR-GNRVMLTTRKADVAS-ASCTESYIHRMEPLSSEDSWTLFCNKIFKGN--SC--GHLMDVAKGILGKCEGLPLAILAITGLLALKGVNRTEWEMVRRSLGGELEK-----LDVKKILSLSYNDLPWHLKTCLLYTSIYPEDYAIECYDLINLWIAERFVEWREGMSIEDVAWGCLSELVNRRLIQVTDVFYEGLPNTCRIHDLLREVILLKSREQNMTRWPSEKVRR
>XP_027081878.1
-----EIGSLLNEPDVLGRDEEKDEIVKTLV-NHVRNVSVLPIVGVGGLGKTTLAQLVFNDENLAEPFKPKLWAWVSEKFVKS-IIKALIESAK-G----PLDTLQRKLQELLRGKRYLIVLDDVWNENPQEWEDLKSVLQCGKGSSIVTTTHMEKVAM-GT-----TYYLWSLSANECWSLFRQRAFGQEE------NLVVIGKEIVKKCGGLPLAAKALGGLLRFEEN---VWNSV-CSLGN-LPT-------ILPALRLSYLNLPV-LRGCF-YCAVFSKGSEIEKEEVIHLWMANGLI-SSGTMEVEDVGDAVLTELHHRSLFQV-KDES-GNVLTFVMPNLVHDLA--QSM-----E------AK
>XP_027081879.1
-----EIGSLLNEPDVLGRDEEKDEIVKTLV-NHVRNVSVLPIVGVGGLGKTTLAQLVFNDENLAEPFKPKLWAWVSEKFVKS-IIKALIESAK-G----PLDTLQRKLQELLRGKRYLIVLDDVWNENPQEWEDLKSVLQCGKGSSIVTTTHMEKVAM-GT-----TYYLWSLSANECWSLFRQRAFGQEE------NLVVIGKEIVKKCGGLPLAAKALGGLLRFEEN---VWNSV-CSLGN-LPT-------ILPALRLSYLNLPV-LRGCF-YCAVFSKGSEIEKEEVIHLWMANGLI-SSGTMEVEDVGDAVLTELHHRSLFQV-KDES-GNVLTFVMPNLVHDLA--QSM-----E------AK
>XP_027081880.1
-----EIGSLLNEPDVLGRDEEKDEIVKTLV-NHVRNVSVLPIVGVGGLGKTTLAQLVFNDENLAEPFKPKLWAWVSEKFVKS-IIKALIESAK-G----PLDTLQRKLQELLRGKRYLIVLDDVWNENPQEWEDLKSVLQCGKGSSIVTTTHMEKVAM-GT-----TYYLWSLSANECWSLFRQRAFGQEE------NLVVIGKEIVKKCGGLPLAAKALGGLLRFEEN---VWNSV-CSLGN-LPT-------ILPALRLSYLNLPV-LRGCF-YCAVFSKGSEIEKEEVIHLWMANGLI-SSGTMEVEDVGDAVLTELHHRSLFQV-KDES-GNVLTFVMPNLVHDLA--QSM-----E------AK
>XP_027082012.1
----RDDALLVEEAELVGIDNPKQQLISQLLEGDDSQLKVVSVVGMGGLGKTTLVKKVHEDLDIRRHFPVRAFVTVSQPCNFQELLKDLTRQLHND---AF-Q-LKLCVKNFLQAGRYAIVFDDVWDVEF--WNEIRFALPGY-GNRVMLTTRKADVAS-ASCNKSYVYKMVPLSFEDSWTLFCNKIFKGN--GC--AHLIDVAKGILGKCEGLPLAILAISGLWALKDFSIAEWEMVRHSLGGELEM-----LDVRKILSLSYNDLPCHLKTCLLYLSIYPEDYEIGCHRLVQLWSAERFLGKREGMTMKDVGYNYLRELVNRSLIQVTQSFYEGIPDTCRIHDLVREVVLSKSREQNMTKWPSEKVRR
>XP_027082013.1
----RDDALLVEEAELVGIDNPKQQLISQLLEGDDSQLKVVSVVGMGGLGKTTLVKKVHEDLDIRRHFPVRAFVTVSQPCNFQELLKDLTRQLHND---AF-Q-LKLCVKNFLQAGRYAIVFDDVWDVEF--WNEIRFALPGY-GNRVMLTTRKADVAS-ASCNKSYVYKMVPLSFEDSWTLFCNKIFKGN--GC--AHLIDVAKGILGKCEGLPLAILAISGLWALKDFSIAEWEMVRHSLGGELEM-----LDVRKILSLSYNDLPCHLKTCLLYLSIYPEDYEIGCHRLVQLWSAERFLGKREGMTMKDVGYNYLRELVNRSLIQVTQSFYEGIPDTCRIHDLVREVVLSKSREQNMTKWPSEKVRR
>XP_027082014.1
----RDDALLVEEAELVGIDNPKQQLISQLLEGDDSQLKVVSVVGMGGLGKTTLVKKVHEDLDIRRHFPVRAFVTVSQPCNFQELLKDLTRQLHND---AF-Q-LKLCVKNFLQAGRYAIVFDDVWDVEF--WNEIRFALPGY-GNRVMLTTRKADVAS-ASCNKSYVYKMVPLSFEDSWTLFCNKIFKGN--GC--AHLIDVAKGILGKCEGLPLAILAISGLWALKDFSIAEWEMVRHSLGGELEM-----LDVRKILSLSYNDLPCHLKTCLLYLSIYPEDYEIGCHRLVQLWSAERFLGKREGMTMKDVGYNYLRELVNRSLIQVTQSFYEGIPDTCRIHDLVREVVLSKSREQNMTKWPSEKVRR
>XP_027082015.1
----RDDALLVEEAELVGIDHPKQQLISQLLERDDSQLKVVSVVGMGGLGKTTLVKKVHEDLGIRRHFPVRAFVTVSQPCNFQELLKDLTRQLHND---AI-Q-LKQCVKDFLQAGRYAIVFDDVWDVEF--WNAIRFALPGY-GNRVMLTTRKADVAS-ASCNKSYVYKMVPLSFEDSWTLFCNKIFKGN--GC--AHLTDVAKGILGKCQGLPLAILAISGLLALKDLNIAEWEIVRRSLVGELEM-----LDVKKILSLSYNDLPSHLKSCLLYLSIYPEDFEIPCGRLVQLWSAERFVGKREGMTVEDVGYNYLRELVNRSLIQVTQIFYEGIPYACRIHDLVREIVLSKAREQNMTKWWSEKVRR
>XP_027082119.1
-----ETGSLLKEPDVLGRDEAKDKIVKILV-NQVRNVSVLPIVGVGGLGKTTLAQLVLNDERIAKHFEPKLWVWVSEDFVKR-IIKALINSIR-G----ELDPLQRKLQELLRGKRYLVVLDDVWNENLEEWEKLKSVLECGRGSSIIMTTRMEKVAM-GT-----TYYLSSLSENQCWSLFRQRAFGQEE------NLVVIGKEIVKKCGGVPLAAKALGGFLRFQEN---EWNSVKCSIWN-LPT-------ILPALRLSYLNLPI-LRGCF-YCAAFPKGYEFEIEEVIHLWMANGLL-SSETMEVEDVGVAVLTELYYRSLFQV-KDEF-GNALTFKMHDLVHDLA--RSM-----E------AK
>XP_027082120.1
-----ETGSLLNEPDVLGRDEEKDEIVKILV-NQVSNVSVLPIVGVGGLGKTTLAQLVFNGKRVIEHFELKLWVWVSEDFVKR-IIKALIESAK-G----GMDPLRRKLQELLRGKRYLIVLDDVWNENPEEWEKLKSVLECGRGSSIVTTTRVEKVAM-GT-----KHYLSSLSNNQCWSLFRQRAFGQEE------NLIAIGKEIVKKCGGVPLAAKALGGFLRFEET---EWNFVKSSLWN-LPT-------ILPALRLSYLNLPV-LRGCF-NCAVFPKGSEIEKEEVIHLWMANGLI-SSGTMEVEDVGDAVLTELHYRSLFQM-ADEF-GSVLTFNMHDLVHDLA--QSM-----E------AK
>XP_027082121.1
----RDDALLVEEAKLVGIDQPKKHLISQLLQGDDYQLKVVSVVGMGGLGKTTLVKKVHEDPEVRRHFPVRAWVTVSQTCDFQYLLKDLIRQLHKE---TT-E-LKEIIKDFLQAGRYAIVFDDVWDVEF--WNTIKFALPSH-GNRVMLTTRRADVAS-ASCIECLVYRMEPLSIEDSWTLFCNKIFNGG--TC--GHLMDVAKGILDKCEGLPLAIIAISGLLASKDVNRIEWEMVRRSLGVELEK-----LDVKKILALSYNDLPGHLKTCLLYTSIYPEDYEIGCRRLFNLWIAERFVEWREGMSIEDVVWGYFSELVNRSLIQVTCVVYEGIPHKCRIHDLLREVIVLKSREQNMIMWPSEKVRR
>XP_027082132.1
--------------------------------------------GVGGLGKTTLAQLVFNDERIAKHFEPKLWVWVSEDFVKR-IIKALIESVE-K----ALNTLQRKLQELLRERRYLIVLDDVWNENPEEWEKLKSVLECGKGSSIVMTTRMEKVAI-GT-----TYYLSSLSENQSWSLFRQRAFGQEE------NLVVIGKEIVKKCGGVPLAAKALGGFLRFEEN---EWNSVKCSIWN-LPT-------ILPALRLSYLNLPV-LRGCF-YCAAFPKGYEIEIEEVIHLWLANGLI-SSETMEVEDVGVAVLTELYYRSLFQV-KDEF-GNALTFKMHDLVHDLA--RSM-----K------AK
>XP_027082133.1
-----ETGSLLKEPDVLGRDEAKDEIVKILV-NQVRNVSVLPIVGVGGLGKTTLAQLVFNDERIAKHFDPKLWVWISEDFVKR-IIKALINSIR-G----ELDPLQRKLQELLRGKRYLVVLDDVWNENLEEWEKLKSVLECGRGSSIIMTTRMEKVAM-GT-----TYYLSSLSENQCWSLFRQRAFGQEE------NLVVIGKEIVKKCGGVPLAAKALGGFLRFQEN---EWNSVKCSIWN-LPT-------ILPALRLSYLNLPV-LRGCF-YCAAFPKGYEFEIEEVIHLWMANGLL-SSETMEVEDVGVAVLTELYYRSLFQV-KDEF-GNALTFKMHDLVHDLA--RSM-----K------AK
>XP_027082136.1
-----ETGSLLNEPEVIGRDEEKDKIVGILV-NQVSNVSVLPIVGVGGLGKTTLAQLVFHDKRVIEHFELKLWVWVSEDFVKR-IIKALIESAK-G----GLDPLQRNLQELLRGKRYLVVLDDVWNENREEWENLKSVLECGRGSFIVTTTRMEKVAM-GT-----THYLSSLSDNQCWSLFRQRAFGHEE------NLIAIGKEIVQKCGGVPLAAKALGGFLRFEET---EWNFLKCSIWN-LPT-------ILPALRLSYLNLPV-LRGCF-YCAVFPKGSEIKKEEVIHLWMANGLI-SSGTMEVEDVGDAVLAELHYRSLFQV-MDKF-GRVLTFKMHDLVHDLA--QSM-----K------AK
>XP_027082148.1
--------------Q-A------ERILELL-K--EKHVSTIVLSGKSGSGKTWMARKVKKKV------DITLWISLDESYIAHQLLLSTLEDIQ---GKEELESLKEKVRARLTDNQGVLVLDDM-DGGL---EQIQNSAA--DGLKVLITSRNED-G----------HQMMPLTPEMSILLLKQKLFE---------ESV-VAKFINRKTDLAPGEVSLLAKLLSYELQGLEAWYG----LLSKVS----------GILDFSWQG----------HF--FRDNVSVHYSELISYWILEGYLG---VNSLEEEGHRILMHLMDCQMLKVNHR--YGGTANLGLANVLV-----KSNDQ----------GK
>XP_027082149.1
--------------Q-A------ERILELL-K--EKHVSTIVLSGKSGSGKTWMARKVKKKV------DITLWISLDESYIAHQLLLSTLEDIQ---GKEELESLKEKVRARLTDNQGVLVLDDM-DGGL---EQIQNSAA--DGLKVLITSRNED-G----------HQMMPLTPEMSIMLLKQKVFE---------ESV-VAKFINRKTDLAPGEVSLLAKLLSYELQGQEAWYG----LLSKVS----------GVLDFSGQG----------HF--FRDNGSIHYSELISYWILEGYLG---VNSLEEEGHRILMHLMDCQMLKVNHR--YGGTTNLGLANVLV-----KSNDQ----------GK
>XP_027082221.1
----RDDALLVEEAELIGIDNPRQQLISQLLEGDDSQLKVVSVVGMGGLGKTTLVKIVHEDLDIRRHFPVRAFVTVSQTCNIQELLKDLILQLHND---TI-Q-LKQFVKDFLQAGRYAIVFDDVWDVKF--WNAIRIALPGY-GNRVMLTTRQADVAF-ASCTQSYVFKMEFLSFEDSRTLFCNKIFKGN--GC--DHLKDVAEGILGKCEGLPLAILAISGLWALKDFSIAEWEMVRHSLGGELEM-----LDVRKILFLSYNDLPCDLKTCLLYLSIYPEDFKIRCHRLVQLWSAEGFLGKTEGMTMKDVGFNYLREFVNRSLIQVTQSFYEGIPYTCRIHDLVREVILSKSREQNMTRWLSEKVRR
>XP_027082222.1
----RDDAILVEEAELVGIDKPKQQLVSQLLEGDESQLKVVSVVGMGGLGKTTLVKKVHEDLDVRRHFPVRAFVTVSQTCNFQELLKDLTRQLHNE---AI-Q-LKQCVKDFLQAGRYAIVFDDVWDTEF--WNAIRIALPGY-GNRVMLTTRQADVAF-ASCTQSYVFKMVPLSFEDSWTLFCNKIFKGN--GC--AHLTDVAKGILGKCEGLPLAILAISGLLALKDLNIAEWKMVRCSLGGELEM-----LDVRKILSLSYNDLPCHLKTCLLYLSIYPEEFEIGCHRLVQLWTAERFVEKREEMTLEDVGYNCLKELVNRSLIQVSESFYEGIPYSCRIHDLVREVILSKSREQNTTRWPSSKVRR
>XP_027082223.1
----RDDALLVEEAELVGIDHPKQQLISQLLERDDSQLKVVSVVGMGGLGKTTLVKKVHEDLGIRRHFPVRAFVTVSQPCNFQELLKDLTRQLHND---AI-Q-LKQCVKDFLQAGRYAIVFDDVWDVEF--WNAIRFALPGY-GNRVMLTTRKADVAS-ASCNKSYVYKMVPLSFEDSWTLFCNKIFKGN--GC--AHLTDVAKGILGKCQGLPLAILAISGLLALKDLNIAEWEIVRRSLVGELEM-----LDVKKILSLSYNDLPSHLKSCLLYLSIYPEDFEIPCGRLVQLWSAERFVGKREGMTVEDVGYNYLRELVNRSLIQVTQIFYEGIPYACRIHDLVREIVLSKAREQNMTKWWSEKVRR
>XP_027082224.1
------------N-KVVRLEDE-ATIIHKLTRG-QKQLGFVSIVGMPGIGKTTLAQNVYDDPSIRCVFHIRAWCAVSQLYQHKDVLLQILSCMDPD----E-DELEEKLKQRLMKIRYLIVLDDVWSSEA--WNALERSFPA-NGSRILLTSRLPMVALEIN--VT--HHLQRLTDKESWELLQKKLP-EEN-GF--LAHSDLGMQIARHCQGLPLTIVTVAGILARKD-DG--WIEVAERLSLSAT----------DVLELSYQHLPEYLKPCFLYFAAFPEDREIPSWRLMSLWIAEGFVQ-EEIKSLEDVAEEYIYELTSRSLVMVSKRS-LGGVRTCRIHDLLHEFCLVKAQKENFRNL-----QR
>XP_027082225.1
----RDDALLVEEAELVGIDNPKQQLISQLFEGDDSQLKVVSVVGMGGLGKTTLVKKVHEDLDVRRHFPVRAFVTVSQTCNFQELHKDLARQLHNE---AI-Q-LKQFVKDFLQAGRYAIVFDDVWDTEF--WNAIRITLPGY-GNRVMLTTRKADVAF-ASCTQSYVFRMVPLSFEDSWTLFCNKIFKGN--GC--AHLTDVAKGILGKCQGLPLAIVAISGLLVLKDLTIAEWEMVRRSLVGELEM-----LDVRKILSLSYIDLPCHLKTCLLYLSIYPEDFEIRCHRLVQLWSAEGFVGKTEGMTMTDVGFNYLRELVNRSLIQVTKSFYEGIPYTCRIHDLVREVVLSKSREQYMTRWSSE----
>XP_027082226.1
----RDDALLVEEAELVGIDHPKQQLISQLLERDDSQLKVVSVVGMGGLGKTTLVKKVHEDLGIRRHFPVRAFVTVSQPCNFQELLKDLTRQLHND---AI-Q-LKQCVKDFLQAGRYAIVFDDVWDVEF--WNAIRFALPGY-GNRVMLTTRKADVAS-ASCNKSYVYKMVPLSFEDSWTLFCNKIFKGN--GC--AHLTDVAKGILGKCQGLPLAVLAISGLLAMKDLNIAEWEMVRRSLVGELEM-----LDVKKILSLSYNDLPCHLKTCLLYLSIYPEDYEIRCQRLVQLWSAERFVGKREGMTMKDVGFNYLRELVNRSLIQVTESFYEGIPETCRIHDLVREVILSKSREQNMTRWLSEKVRR
>XP_027082227.1
----RDDALLVEEAELVGIDNPKQQLISQLLEGDDSQLKVVSVVGMGGLGKTTLVKKVHEDLDIRRHFPVRAFVTVSQPCNFQELLKDLTRQLHND---AY-Q-LKLCVKDFLQAGRYAIVFDDVWDVEF--WNAIRFALPGY-GNRVMLTTRKADVAS-ASCNKSYVYKMVALSFEDSWTLFCNKIFKGN--GC--AHLTDVAKGILGKCEGLPLAVLAISGLLALKNLNIAEWEMVRRSLVGELEM-----LDVKKILSLSYNDLPCHLKTCLLYLSIYPEDFEIRCHRLVQLWSAERFVGEREGMTMTDVGYNYLRELVNRSLIQVIEGFYEGIPYTCRIHDLVREVVLSKAREQNMTKWLSEKVRR
>XP_027082254.1
GEFQVLSRSIYGN-EVELFEDEAKKIMEQLTNG-IMPLQILSVMGMPGIGKTTLVHSIFENPSVLLHFHVRARCCVTQVYQKRRLLLEVLQQVS--K---D-DRLALKLYQSLKGKRYLIFVDDLWDIWP--WNDMKASFPN-NGSRIVFTSRFHNITSQIT--SI-TIFLNPISDLSSWELLQVKLFKQES--C--QELFGIGQQIAANCKGLPIAVDLIAGLLGTRKKES--WKQIANGLNAHLEGQ--------GMLELSYDNLPNHLKPCFLYFGTFCEDIEVPTSKLIRLWIAEGFVELQDKGSLEGAAQKYLNDLIARSLVIISKGS-RGGVKASRVHDLLRDFALAKAKEESFSVDSFYEPYR
>XP_027082295.1
------NISTI-H-KSVYLKDQEQAIIDQLIGG-SMQLDIISIVGMPGLGKTFLAQRVYHDPSIASHFHILAWCCISQVYCKKDLLLGILGCID------E-DDLAHKLCNHLRKQKYLIVLDDVWDIEA--WNALKISFPA-NGSRIILTSRHHGIT------GK-PHHLRALDEEESWELLEKKLSIIED-GY--VELSVLGRQIAKNCNGLPLSIVIISGILGTLDQGR--WGEVAERLDSNIGQ---------SILELSYIHLPDHLKPCLLYFSAFREDQEISVKKLIWLWIAEGFLQ-KESESLEKLAEGYLIDLINRSLVMEGQRS-IGGVKTCHIHDLLHVFCLGKAKDKKFHYL-----YR
>XP_027082299.1
------SISTI-N-KVVDLKDQEQTIIGQLIGG-SLQLDIISIVGMPGLGKTFLADRVYRDPSITSHFHILAWCCISQVYCKKDLLLGILACIE------D-DDLAHELCKHLRKQKYLIVLDDIWDIEA--WNALKISFPT-NGSRILLTSRHHGII------GE-SHHLRPLDEEESWELLHKKLSIIEG-GY--VELSVLGRQIAKNCNGLPLSIVIISGILGNLDQDR--WGEVAERLDSNIGH---------SILKLSYEHLPDHLKPCVLYFSAFREDQEISVKRLMLLWIAEGFVR-KESERLEKLAEGYLIALINRSLVMEGQRS-IGGVKTCHMHDLLHVFCLGKAKDQNFHYL-----YR
>XP_027082305.1
------SISTI-N-KVVDLKDQEQTIIGQLIGG-SLQLDIISIVGMPGLGKTFLADRVYRDPSITSHFHILAWCCISQVYCKKDLLLGILACIE------D-DDLAHELCKHLRKQKYLIVLDDIWDIEA--WNALKISFPT-NGSRILLTSRHHGII------GE-SHHLRPLDEEESWELLHKKLSIIEG-GY--VELSVLGRQIAKNCNGLPLSIVIISGILGNLDQDR--WGEVAERLDSNIGH---------SILKLSYEHLPDHLKPCVLYFSAFREDQEISVKRLMLLWIAEGFVR-KESERLEKLAEGYLIALINRSLVMEGQRS-IGGVKTCHMHDLLHVFCLGKAKDQNFHYL-----YR
>XP_027082313.1
------SISTI-N-KVVDLKDQEQTIIGQLIGG-SLQLDIISIVGMPGLGKTFLADRVYRDPSITSHFHILAWCCISQVYCKKDLLLGILACID------E-DDLAHKLCKHLRKQKYLIVLDDIWDTEA--WNALKISFPT-NGSRILLTSRHHGII------GE-SHHLRPLDEEESWELLQKKLSIIEG-GY--VELSVLGRQIAKNCNGLPLSIVIISGILGTLDQGR--WEEVAERLDSNIGQ---------SILELSYEHLPYHLKPCLLYFSAFREDQEISVKRLMLLWMAEGFVR-KESESLEKLAEGYLIALINKSLVMEGQRS-IGGVKTCHIHDLLHVFCLGKAEDQNFHYP-----YR
>XP_027082316.1
-----LLQWLEEP--MM-----KSEIVKILL-SLSEKVSVLPKVGMGGLGKTTLAKSIYNNKQIDEHFDIKIWVCVSKKVIEE-LFKLILVHLT-K----LRDVIVEKIGNNPGGKRYLLVLDDVWNDDQALWEDFFNTLKNPNGSWCLVTTRPGPVAV-SRMENE-AYRLGKLPD--------------------------------------------------------------------------------------------------------------------------------------------------------------------------------------------------
>XP_027082319.1
------SISTI-N-KVVDLKDQEQTIIGQLIGG-SLQLDIISIVGMPGLGKTFLADRVYRDPSITSHFHILAWCCISQVYCKKDLLLGILACID------E-DDLAHKLCKHLRKQKYLIVLDDIWDTEA--WNALKISFPT-NGSRILLTSRHHGII------GE-SHHLRPLDEEESWELLQKKLSIIEG-GY--VELSVLGRQIAKNCNGLPLSIVIISGILGTLDQGR--WEEVAERLDSNIGQ---------SILELSYEHLPYHLKPCLLYFSAFREDQEISVKRLMLLWMAEGFVR-KESESLEKLAEGYLIALINKSLVMEGQRS-IGGVKTCHIHDLLHVFCLGKAEDQNFHYP-----YR
>XP_027082322.1
-----QTDSVVAP--MVGRADDESEIVKILL-SLSEKVSVLPKVGMGGLGKTTLAKSIYNNKQIDEHFDIKIWVCVSKKVIEE-LFKLILVHLT-K----LRDVIVEKIGNNPGGKRYLLVLDDVWNDDQALWEDFFNTLKNPNGSWCLVTTRPGPVAV-SRMENE-AYRLGKLPD--------------------------------------------------------------------------------------------------------------------------------------------------------------------------------------------------
>XP_027082327.1
------CISAV-D-KEVALQDEEDAVIDKLIKG-PKQLDIISIVGMAGLGKTFLARRVYRDPKVTSHFHIRAWCCISQTYCKKDLLLQILACIN------Q-DDLADKLRKCLSQNKYLIVLDDVWDTEA--LNALRLSFPT-IGSRILLTSRDHGIC------GT-PHRLRPLEEPESWDLLQKKLAIRKK-GY--PELEVPGRQIAENCKGLPLSIVIISGILAGLDRVG--WEEVAERLNSNIGQ---------SILELSYVHLPEHLKPCLIYFGAFSEDQEISIQRLMWLWIAEGFVQ-KESESPEKIAEGYIMALVNRSLVMAGRRS-TGGVKTCFIHDLLHVFCLEKAKDQNFQHL-----RR
>XP_027082328.1
-----QTDSVVAP--MVGRADDESEIVKILL-SLSEKVSVLPITGMGGLGKTTLAKSIYNNKQIDEHFNKKIWVCVSRQVIEE-LFKLILVQLT-E----DRNLIVGKIGNHLGGKRYFLVLDDVWDDNQVLWNDFFTILKNPNGSWCLVTTRLGPVAV-SRMETELVYALGRLPDDHCWSIIKEKVV--GE-----DELKAIKERVIKRCDGLPLAASVIGGLLSLK-E---EWRSILENLSS-LSD-------VMQILKLSFDNLPSRIKKCF-HWSIFHKDSQIKRNMLIELWMAEGFLQADNQ-TMEEIGMNYLRILLQSSLLEI--DR--LI-T--RMHDLVHDLA--GSMSKS-NQ------IR
>XP_027082330.1
-----QTDSVVAP--MIGRADNESKIVKMLL-SPSEKVSCLSITGMGGLGKTTLAKLIYNNKQIDGHFDIKIWVCVSKKVIEE-LFKLILVQLT-K----DRNVIVGEIQNQLEGKRYFLVLDDVWDDNQALWDDFFTTLKNPNVSWCLVTTRLGPVAV-SRMENE-RYPLGKLPDDHCWSIVKEKVV--GE-----DELKAIKERVIKRCDGLPLAASVIGGLLSLK-E---EWRSILENLSS-LSD-------VMQILKFSFDNLPSPIKKCF-YWSIFPKDTEMRGDKLIELWMAEGFLQADSQMMMEEIGMNCLRILLQSLLFET--SY--EE-TH-KLHDLVHDLA--ESMSKS-NQ------IR
>XP_027082334.1
------SISTM-N-KVVDLKDQKQAIIDQLIGG-SMQLDIISIVGMPGLGKTFLAQKVYHHPSVTSHFHILAWCCISQTYCKKDLLLGMLSCID------E-DDLAHKLCNHLRKQKYLIVLDDIWDIEA--WNALKISFPT-NGSRILLTSRHHGII------GK-PHYLRPLDEEESWELLQKRL-LREE-GY--PELNVLARQIAKHCNGLPLSIVIISGILLTLDQVG--WEEVAERLNSNIGQ---------SILELSYIHLPEHLKPCLIYFAAFSEDQEISVQRLIFLWIAEGFVK-KESESRE-----------------------------------------------------------
>XP_027082343.1
------------------MKDDINKLMSLVIYKGGCNHPIVSIWGMGGSGKTTIARRIYNDGKIRHYFDAFAWVCISQQCQIRKNLEEILQHI------AD-GELVEELYKQQKEKKCLVVLDDVWNRID--WDCLKRAFL-ESYSKILLTTRNKKVAE-------TIHKMNYLDEHEAWELLQKRA---------------------------------------------------------------------------------------------------------------------------------------------------------------------------------------
>XP_027082344.1
------------------MKDDINKLMSLVIYKGGCNHPIVSIWGMGGSGKTTIARRIYNDGKIRHYFDAFAWVCISQQCQIRKNLEEILQHI------AD-GELVEELYKQQKEKKCLVVLDDVWNRID--WDCLKRAFL-ESYSKILLTTRNKKVAE-------TIHKMNYLDEHEAWELLQKRA---------------------------------------------------------------------------------------------------------------------------------------------------------------------------------------
>XP_027082357.1
--------IAVEEKNQVGIHSRVHKVNALLLG--SDEVHFIGIWGMSGIGKTTLARAVFD--RISIHFEGAIFLYESKEILQGKILSKIL-CSK------SVVEWSNMIQTRLCYKKVLIVLDDV-QLEALHW--FG------AGSRIIITTKDKHLVHEVH------YEAELLNQSEAIQLFSRHAFKKD------KDYEELSNEIVHYAGWLPLALKVLGSFLYG------EWRSELERLKR-IP--------IMEKLKVSFNGLREVEKEIFLDIACFFKGKK--KEYIRRVLDSFDFYP-------D-----GIKVLIEKSLVT--------------------------ADEKRL--------TE
>XP_027082365.1
--------VAIEAKNQVGIDSRVQRVNALLLG--SGKVQFIGIWGMSGIGKTTIAWAVFN--RISTHFEGAIFLEDSEKNLQEEILLKIL-CLK------SVLEGSKMIQTRLCCKKVLIVLDDV-QLDALEW--FG------DGSRIIITTKNKHLVHGVD------HKMEVLNEYEANQLFSWHAFKKD------KDYEELSIEIVHYAGCLPLALKVLGSFLYG------EWRSEVERLKR-IP--------IMEKLKVSFNGLKEVEKEIFLDIACFFEGKK--KDYIRRVLDSFNFCP-------D-----HINVLIQKSLITLS----RG----L-MHCLIQEMGWNKADEKRL--------TE
>XP_027082410.1
------SISAI-N-EVVDLKDQEQAIIDQLIGG-SKQFNIVSIVGMPGIGKTTLAQKVYHDPSIISHFHILAWCCISQVYSKKDLLLEILACID------E-NDLANTLRKHLKQKKYLIVLDDVWDTEA--WNALKESFPT-NGSRILLTSRNHEIP------GK-PHLLRLLTEEEGWELLQRKLEVREE-GY--PELDVLGRQIAKNCNGLPLSIVIISGILATLDQDG--WEKVAERLSSNVGQ---------SILELSYVHLPDHLKPCLLYFGAFREDQEIPIRRLMWLLVAEGFVQ-KELESTEKLAEGYIMALINRSLVMVGQRS-TGGVKTCRIHDLLHVFCVGKAKDQNFQHP-----RR
>XP_027082418.1
------SISAI-N-EVVDLKDQEQAIIDQLIGG-SKQFNIVSIVGMPGIGKTTLAQKVYHDPSIISHFHILAWCCISQVYSKKDLLLEILACID------E-NDLANTLRKHLKQKKYLIVLDDVWDTEA--WNALKESFPT-NGSRILLTSRNHEIP------GK-PHLLRLLTEEEGWELLQRKLEVREE-GY--PELDVLGRQIAKNCNGLPLSIVIISGILATLDQDG--WEKVAERLSSNVGQ---------SILELSYVHLPDHLKPCLLYFGAFREDQEIPIRRLMWLLVAEGFVQ-KELESTEKLAEGYIMALINRSLVMVGQRS-TGGVKTCRIHDLLHVFCVGKAKDQNFQHP-----RR
>XP_027082426.1
------TPSMF-N-QVVGYKDEAEQLICQLTRG-SKQLDIVSIVGMPGQGKTTLANKVYRDALITCHFHVRVWCCISQVYQKRDVLLEILACI-------E-DDLAEVLYRSLKGNRYLQVLDDIWDIKA--WNCLERSFPA-NGSRILLTSRIHNLALEAK--AK-SLPLRQLTDDESWELLQKKLAERNG--H--PVKSVLGRHIAKGCKGLPLTIVIIAGVLATLDQDG--WEEVAEMLSSKVCQ---------DILELSYIHLPKHLKPCFLYFGAFLENQEIPIWRLMRMWIAEGFVH-KDLKSLEDTAEDYIMDLIGRSLVIVSKKS-TGTVKACRIHDLLHEFCVTKAKEQKFSST-----HR
>XP_027082430.1
------TPSMF-N-QVVGYKDEAEQLICQLTRG-SKQLDIVSIVGMPGQGKTTLANKVYRDALITCHFHVRVWCCISQVYQKRDVLLEILACI-------E-DDLAEVLYRSLKGNRYLQVLDDIWDIKA--WNCLERSFPA-NGSRILLTSRIHNLALEAK--AK-SLPLRQLTDDESWELLQKKLAERNG--H--PVKSVLGRHIAKGCKGLPLTIVIIAGVLATLDQDG--WEEVAEMLSSKVCQ---------DILELSYIHLPKHLKPCFLYFGAFLENQEIPIWRLMRMWIAEGFVH-KDLKSLEDTAEDYIMDLIGRSLVIVSKKS-TGTVKACRIHDLLHEFCVTKAKEQKFSST-----HR
>XP_027082438.1
------QI------EVVGLNEEVEAIINQLKGG-SMQLDMLSIVGMPGIGKTTLAQKVYHDPSVTSHFHVRAWCCISQTYNKQDLLSKILACID------E-NVLAERIRKNLKGKKYLIFLDDVWDIEA--WHTLKISFPK-NGSRILLTSRDHEIT------GN-RHVVQLLTDEESWELLQTKVANREE-GY--PELNVLGRKIARNCKGLPLSIVIISGILAALDQAG--WEEVLITLSSNVCQ---------SILELSYIHLPDHLKRCLLYFGAFREDQAIPAQRLKWLWIAEGFVQ-KEPKSPEEIAEGYIMALIKRSLVTVGKRS-LGGVKTCHIHDLLHVFCKGKAKDINFHHL-----RR
>XP_027082868.1
----RDDALLVEEAKLVGIDQPKQHLISMLLEGHDYQLKVISVVGMAGLGKTTLVKKVHEDPKVRKNFPVRAWVTVSQTCDFPKLLRDLIRKLHKD---TA-E-LKEIVKDFLQAGRYAIVFDDVWDVEF--WNKIKFALPNY-GNRVMLTTRNADVAS-TSCTESYVYRMKPLSNEDSWTLFCNKIFKGN--RC--THLMNVAKAVLDKCDGLPLAILAIGGLLASKDVSRIEWEMIQHNLGGKLE--------VKRILSLSYNDLPSHLKPCLLYLSIYPEDHLIACQRLIQLWIAERFVEWREGMSIEDVAWGYLSELISRSLIQVTEVFYEGSPNTCRIHDLMREVILIKSREQNMMTWPSEKVRR
>XP_027082869.1
----RDDALLVEEAKLVGIDQPKQHLISKLLEGHDHQLKVVSVVGMGGLGKTTLVKKVHEDPDVRKNFPVRAWVTVSQTCDFPKLLRDLIWQLHKE---TI-E-LKKFVKNFLQAGRYAIVFDDVWDVEF--WNEIKFALPNY-SNRVMLTTRKADVAS-ASCTESYVYKMEPLSIEDSWTLFSNKIFKGN--RC--AHLMDVAKAVLDKCEGLPLAILAIGGLLASKDVSRMEWEMIQQSLGGELEK-----LEVKRILFLSYNDLPSHLKPCLLYLSIYPEDYLIDCSVLILLWTAERFVEWREGMSIEDVAWGYLGELISRSLIQVTRVFYEGSPYTCRIHDLMREVILIKSRKQNMMTWPSEKVRR
>XP_027082906.1
--------DAIEAKNQVGIDSRVQKVNALLLG--SGKVQFIGIWGMSGIGKTTIARAVFD--RISTHFEGAIFLEDSEKNLQEETLSKTI-CLK------SVFGGSNMIRRRLCNTKVLIVLDDV-QLEALDW--FG------AGSRIIITTKDKHLVHGVD------HEVELLNQSEAIQLFSWHAFKKD------KGYEELSKKIVHSAGCLPLALKVLGSFLYG------EWRSEVERLKR-IP--------IIEKLKVSFNGLREVEKEIFLDIACFFEGKK--KEYIRRVLDSFDFYP-------D-----GIKVLIEKSLVTVF----GG----L-MHCLIQEMGWHKADEKRL--------TE
>XP_027083026.1
-----ETGSLLKEPDVLGRDEAKDEIVKILV-NQVRNVSVLPIVGVGGLGKTTLAQLVLNDERIAKHFEPKLWVWVSEDFVKR-IIKALINSIR-E----ELDPLQRKLQELLRGKRYLVVLDDVWNENLEEWEKLKSVLECGRGSSIIMTTRMEKVAM-GT-----TYYLSSLSENQCWSLFRQRAFGQEE------NLVVIGKEIVKKCGGVPLAAKALGGFLRFGEN---EWNSVKCSIWN-LPT-------ILPALRLSYLNLPI-FRGCF-YCAAFPKGYEIEIEEVIHLWMANGLI-SSETMEVEDVGVAVLTELYYRSLFQV-KDEF-GNALTFKMHDLVHDLA--RST-----E------AK
>XP_027083027.1
-----ETGSTVNEPEVLGRDEEKGQIVDILM-KEKRDVSVLPIVGVGGLGKTTLAQLVFNDERIAKHFEPKLWVWVSEDFGKR-IIKALINSIQ-R----ELAPLQSNLQELLRGKRYLIVLDDVWNENPREWEKMRSVLQCGRGSSIVVTTRKQKVAM-RT-----THYLSSLSEDRCWSLFKQQAFSQEE------NLEVIGKEIVKKCGGVPLATKTLGGFLRFNET---EWNSVKCSLWN-LPT-------ILPALRLSYLNLPV-LRGCF-YCAVFPKGSRIEKEEVIQLWMANGLI-SSETMEVEDVGDAVVTELHHRSLFQV-EYFRYGSVPAFKMHDLVHDLA--RSM-----K------AK
>XP_027083129.1
--------VEDDEENHVGIHSRVQKINAFLLV--ADEVRSVGIWGMSGIGKTTLARAVFD--RISTHFEGAIFLHESKENLQEKILSEIL-RIK------NVFEGSNMIKKRLCYKKVLIVLDDI-QLEALDW--FG------KGSRIIITTKDKHLVHDID------YKVEVLDKYEAVQLFSWNAFKKN------KDYEELSLQIVHYAGGLPLALKILGSFLYG------EWRSEVERLKK-IP--------IMKKLTVSFDGLQRIEKEIFLDIACFFKGKK--KENIARVLDSFNFYP-------H-----GIKVLIEKSLITVS----KG----L-MHPLIQEMGWQKAEEKRL--------TE
>XP_027083130.1
--------VEDDEENHVGIHSRVQKINAFLLV--ADEVRSVGIWGMSGIGKTTLARAVFD--RISTHFEGAIFLHESKENLQEKILSEIL-RIK------NVFEGSNMIKKRLCYKKVLIVLDDI-QLEALDW--FG------KGSRIIITTKDKHLVHDID------YKVEVLDKYEAVQLFSWNAFKKN------KDYEELSLQIVHYAGGLPLALKILGSFLYG------EWRSEVERLKK-IP--------IMKKLTVSFDGLQRIEKEIFLDIACFFKGKK--KENIARVLDSFNFYP-------H-----GIKVLIEKSLITVS----KG----L-MHPLIQEMGWQKAEEKRL--------TE
>XP_027083132.1
--------VEDDEENHVGIHSRVQKINAFLLV--ADEVRSVGIWGMSGIGKTTLARAVFD--RISTHFEGAIFLHESKENLQEKILSEIL-RIK------NVFEGSNMIKKRLCYKKVLIVLDDI-QLEALDW--FG------KGSRIIITTKDKHLVHDID------YKVEVLDKYEAVQLFSWNAFKKN------KDYEELSLQIVHYAGGLPLALKILGSFLYG------EWRSEVERLKK-IP--------IMKKLTVSFDGLQRIEKEIFLDIACFFKGKK--KENIARVLDSFNFYP-------H-----GIKVLIEKSLITVS----KG----L-MHPLIQEMGWQKAEEKRL--------TE
>XP_027083202.1
--------------Q-A------EKILKLL-K--EKHVSTIVLSGKSGSGKTWMARKVKKKV------DITLWISLDESYIAHQLLLSTLEDIQ---GKEELESLKEKVRARLTDNQGVLVLDDM-DGGL---EQIQNSAA--DGLKVLITSRNED-G----------HQMMPLTPEMSILLLKQKVFE---------ESV-VARFINRKTDLAPGEVSLLAKLLSYELQGLEAWYG----LLSKVS----------GILDFSWQG----------HF--FRDNGFVHYSELISYWILEGYLG---VNSLEEEGHRILMHLVDCQMLKVNHC--YGGTANLGLANVLV-----KSNDQ----------GK
>XP_027083301.1
----RDDALLVEEDKLVGIDQPKKHLISLLLQGDDYQLKVVSVVGMGGLGKTTLVKKVHEDLEVRRHFPVRAWVTVSQTCDFQYLLKDLIRQLHKE---TT-E-LKEFIKDFLQAGRYAIVFDDVWDVEF--WNTIKFALPSH-GNRVMLTTRRADVAS-ASCIESFVYRIEPLSVEDSRTLFCNKIFNGG--NC--GHLMDVAKGILDKCEGLPLAILAISGLLASKDVNRIEWEMVRRSLGGELEK-----LDVKKILSLSYSDLPWHLKTCLLYTSILPEGHEIRCLRLVNLWIAERFVEWREGMSIEDVALGYLSELINRSLIQVTRVFYEGMPGNCRVHDLLREIIISKSREQNMTRWPSEKVRR
>XP_027083306.1
----RDQALLIEEAKLVGIDQPKKELISKILD-DHSHLKLVSVVGMGGLGKTTLAKKVYDDAAVKKQFQSHAWITVSQNFQFKVIIRNLIQQLYDE---GI-R-LGEFVKDFLKERRYILVLDDVWSLDA--WEAIKYVLPNI-ASRVVLTTRITDVAS-ASCLVSFIHKMSPLSYEDSWTLFCNRTFQSN--GC--SNLEEVCRKILKKCEGLPLGIVTMGGVLALKDKDRIEWEMIFRGFGSEVDK-----FDIRRILLLSYSDLPHHLKNCLLYLSVYPEDYPVNVDNLLDTWIALGFIEEKEGMTATDIAMRYLKKLINRSLIQVKDIWADGKLKECGLHDFLREIIVSKSKEQSFTRWP-DKVRH
>XP_027083307.1
----RDQALLIEEAKLVGIDQPKKELISKILD-DHSHLKLVSVVGMGGLGKTTLAKKVYDDAAVKKQFQSHAWITVSQNFQFKVIIRNLIQQLYDE---GI-R-LGEFVKDFLKERRYILVLDDVWSLDA--WEAIKYVLPNI-ASRVVLTTRITDVAS-ASCLVSFIHKMSPLSYEDSWTLFCNRTFQSN--GC--SNLEEVCRKILKKCEGLPLGIVTMGGVLALKDKDRIEWEMIFRGFGSEVDK-----FDIRRILLLSYSDLPHHLKNCLLYLSVYPEDYPVNVDNLLDTWIALGFIEEKEGMTATDIAMRYLKKLINRSLIQVKDIWADGKLKECGLHDFLREIIVSKSKEQSFTRWP-DKVRH
>XP_027083421.1
--------------E-V------TRILELL-M--ERNVSTIVLSGKSGSGKTWMARKVTNER------DIMLWISLDESYIAHQLLLSTLEDIE---GKEELDDLKGKVQKKLASNRGILVLDDM-DRDL---EEIRNAVA--DGLKVLITSRNED-M----------HQMMRLTPEMSISLLKQKVIE---------EFL-VKNFIDKKKGLTPGEVALLANLLSYKVQDLQAWGG----LSSRVS----------HILDFSWQG----------HF--FRDHGSVHYCELISYWILEGYLS---FNSLEEEGHRVLMQLMYCQMLKVSHQ--YGGIANLGFANVLV-----NSNYH----------GK
>XP_027083423.1
--------------Q-A------KEILKLL-K--EKHVSTIVLSGKSGTGKTWMARKVTNER------DIMLWISLDESYIARQLLLSTLEDIE---GKEELDDLKGKVQKKLASNRGILVLDDM-DRDL---QQIRNAVA--DGLKVLITSRNED-T----------HQMKRLTPEMSISLLKQKVFE---------EIL-VKSFIDKKEGLTPGEVALLANLLNYKVQDLQAWGG----LSSRVS----------GILDFSWQG----------HF--FRDHGSIHYGELISYWILEGYLS---FNSLEEEGHRILMQLMYCQMLKVSHQ--YGGIANLGLANVLV-----NGNDH----------GK
>XP_027083488.1
----RDDALLVEEAELIGIDNPRQQLISQLLQGDDSQLKVVSVVGMGGLGKTTLVKIVHEDLDIRRHFPVRAFVTVSQTCNIQELLKDLILQLHND---TI-Q-LKQFVKDFLQAGRYAIVFDDVWDVKF--WNAIRIALPGY-GNCVMLTTRQADVAF-ASCTQSYVFKMEFLSFEDSWTLFCNKIFKGN--GC--AHLIDVAKGILGKCEGLPLAILAISGLWALKDFSIAEWEMVRHSLGGELEM-----LDVRKILFLSYNDLPCDLKTCLLYLSIYPEDFKIRCHRLVQLWSAEGFVGKTEGMTMKDVGFSYLTELVNRSLIQVTQSFYEGIPYTCRIHDLVREVVLSKSREQNMTRWFSEKVRR
>XP_027083489.1
----RDDAILVEEAELVGIDKPKQQLVSQLLGGDESQLKVVSVVGMGGLGKTTLVKKVHEDLDVRRHFPVRAFVTVSQTCNFQELLKDLTRQLHNE---AI-Q-LKQCVKDFLQAGRYAIVFDDVWDTEF--WNAIRIALPGY-GNRVMLTTRKADVAF-ASCTQSYVFKMVPLSFEDSWTLFCNKIFKGN--GC--AHLIDFAKGILGKCEGLPLAILAISGLLALKDLNIAEWKMVRCSLGGELEM-----LDVRKVLSLSYNDLPCHLKTCLLYLSIYPEDFEIGCHRLVQLWTAERYVEKREEMTLEDVGYNYLKELANRSLIQVSESFYEGIPYSCRIHDLVREVILSKSRKQNTTRWPSSKVRR
>XP_027083492.1
----RDDALLVEEAELVGIDNPKQQLISQLLEGDDSQLKVVSVVGMGGLGKTTLVKKVHEDLDIRRHFPVRAFVTVSQPCNFQELLKDLTRQLHNE---AI-Q-LKQCVKDFLRAG-----------------------------------------SL-ASCNKSYVYKMVALSFEDSWTLFCNKIFKGN--GC--AHLTHVAKGILGKCEGLPLAILAISGLLALKDLNIAEWEMVRRSLVGELEF-----TQILKYVVLD----------------------------LVQLWSAERFVGKREGMTMTDVGFNYLRELVNRSLIQVIQSFYEGIPFACRIHDLVREVVLSKAREQNMTRWLSEKVRR
>XP_027083671.1
--------IAVEEKNQVGIDSRVHKVNALLLG--SDEVHFIGIWGMSGIGKTTLARAVFD--RISIHFEGAIFLHESKEILQEKILSKIL-CLK------SVFEGSNMIRRRLCYKKVLIVLDDV-QLEALHW--FG------AGSRIIITTKNKHLVHEVD------YKVELLNEYEAIQLFSWYAFKKD------EDYEELSIEIVHYAGCLPLGLKVLGSFLYG------EWRSEVERLKR-IP--------IMEKLKVSFNGLREVEKEIFLDIACFFKGKK--KEYIRRVLDSFNFYP-------D-----GIKVLIEKSLVTVS----GG----L-MHCLIQEMGWHKADEKRL--------TE
>XP_027083677.1
--------IAVEEKNQVGIDSRVHKVNALLLG--SDEVHFIGIWGMSGIGKTTIARAVFD--RISIHFEAAIFLHESKEILQEKILSKIL-CLK------SAFEGSNMIRRRLCYKKVLIVLDDV-QLEALHW--FG------AGSRIIITTKNKHLVHEVD------YKVELLNEYEAIQLFSWYAFKKD------EDYEELSIEIVHYAGCLPLGLKVLGSFLYG------EWRSEVERLKR-IP--------IMEKLKVSFNGLREVEKEIFLDIACFFKGKK--KEYIRRVLDSFNFYP-------D-----GIKVLIEKSLVTVS----GG----L-MHCLIQEMGWHKADEKRL--------TE
>XP_027083678.1
--------IAVEEKNQVGIDSRVHKVNALLLG--SDAVHFLGIWGMSGIGKTTIARAVFD--RISTHFEGAIFLHESKEILQEKILSKIL-CLK------SVFEGSNMILRRLCYKKVLIVLDDV-QLEALHW--FG------AGSRIIITTKNKHLVHGVD------HKVELLNQSEAIQLFSRHAFKKD------RDYEELSNEIVHYAGCLPLALKVLGSFLYG------EWRSEVERLKR-IP--------IMEKLKVSFNGLREVEKEIFLDIACFFNGKK--EEYIRRVLDSFDFYP-------D-----GIKVLIEKSLVTVF----GG----L-MHCLIQEMGWHKADEKRL--------TE
>XP_027084208.1
------RTPKI-D-EVVCLGDQMKDTIDRLTRR-SLELDIISIIGMPGIGKTTLARKVYNDLRVERCFYFRAWCSVSQEYHKRDLLLEILSNDT-G----D-EDLEMKLYQCLKNRKYLIVMDDVWDATA--WRELQRAFPK-NGSRILMTSRVSLEEAELK-----PYSLRPFSNDESWKLLQMKIFHGD---C--EELLEVGKEIAEKCKGLPLAIVAIAGLLERKKLKV--WKTIAESLSSRVDTP--------EILLLSYEHLPDHLKACFLYIGAFLEDRDIPVRKFIRLWIAEGFIQ-KKLEGLEDLAEDYLMDLIGRSLVTVSRRT-TGQVKACRIHDLLRQMCLSKAKEENFPNPVTYEKHR
>XP_027084267.1
----RDDALLVEEAELVGIDNPRQQLISQLLEGDDSQLKVVSVVGMGGLGKTTLVKKVHEDLDVRRHFPVRAFVTVSQTCNFQELLKDLTRQLHNE---AI-Q-LKQFVKDFLQAGRYAIVFDDVWDTEF--WNAIRIALPGY-GNRVMLTSRKADVAF-ASCTQCYVFRMVPLSFEDSWTLFCNKIFKGN--GC--AHLTDVAKGILGKCQGLPLAILAISGLLALKDLTIAEWEMVRRSLVGELEM-----LDVRKILSLSYNDLPCHLKTCLLYLSIYPEDFEIRCHRLVQLWSAEGFVGKTEGMTMTDVGFNYLKELVNRSLIQVTKSFYEGIPYTCRIHDLVREVVLSKSREQNMTRWSSEKVRR
>XP_027084316.1
----RDQALLIEEAKLVGIDQPKKELISEVLD-DNSHLKVVSVVGMGGLGKTTLVKKVYDDAVVKKQFQSHAWITLSQNFQFNVIIKDLIQQLYEE---RV-R-LSQFVRDFLKERRYILVLDDVWSLDA--WEAIKYVLPNI-ASRVVLTTRITDVAS-ASCLASFIHKMSPLSYEDSWTLFCNRTFQSN--GC--SNLEKVCRKILKKCEGLPLGIVVMGGVLALKDKDKIEWEMIFRDFGSEVDK-----LDIRKILLLSYSDLPHHLKNCLLYLSIYPEDHPIDVEEILGKWIALGFVEEEDGMTATDIAMRYLKELINRSLIQVKDTWNDGKLVTCGLHDILREIIVSKSKEQSFTRWP-DKVRH
>XP_027084330.1
----RDQALLIEEAKLVGIDQPKKELISKILD-DHSHLKLVSVVGMGGLGKTTLVKKVYDDAAVKKQFQSHAWITVSQNFQFKVIIKNLIQQLYEG---GI-R-LSEFVKDFLKERRYILVLDDVWSLDA--WEAIKYVLPNI-ASRVVLTTRITDVAS-ASCLASFIHKMSPLSYEDSWILFCNRTFQSN--GC--SNLEEVCRKILKKCEGLPLGIVTMGGVLALKDKDKIEWEMIFRGFANEVDK-----LDIRKILLLSYSDLPHHLKNCLLYLSIYPEDHPIDIEDILGKWIALGFIEEEEGMIATDIAMRYLKELVNRSLIQVKETWDDGKLVKCGLHDFLREIIVSKSKEQSFTRWP-DKVRH
>XP_027084386.1
----RDQALLIEEAKLVGIDQPKKELISKILD-DHSHLKVVSVVGMGGLGKTTLAKKVYDDAAVKKQFQSHAWITVSQNFQFKVIIKNLIQQLYEE---GI-R-LSEFVKDFLKERRYILVLDDLWTIDA--WEAIKYVLPNI-ASRVVLTTRITDVAS-ASCLTFFIHKMSPLSYEDSWTLLCNRTFQSN--GC--SNLEEVCRKILKKCEGLPLGIVTMGGVLALKDKDKIEWEMIFRGFGSEVDK-----LDIRKILLLSYSDLPHHLKNCLLYLSIYPEDHPIDVDEILGKWIALGFIEEEEGMTATDIAMRYLKELVNRSLIQVKETWDDGKLVNCGLHDFLREIIVLKSKEQCFTRWP-DKVRH
>XP_027084387.1
----RDQALLIEEAKLVGIDQPKKELISKILD-DHSHLKLVSVVGMGGLGKTTLVKKVYDDAAVKKQFQSHAWITVSQNFQFKVIIRNLIQQLCEE---GI-R-LSEFVKDFLKERRYILVLDDVWSLDA--WEAIKYVLPNT-ASRVVLTTRIVDVAS-ASCLASFIHKMRPLSYEDSWTLFCNRTFQSN--GC--SNLEEVCRKILKKCEGLPLGIVTMGGVLALKDKDKIEWEMIFRGFGSEVDK-----LDIRRILLLSYNDLPHHLKNCLLYLSIYPEDHPINVEILLGKWIALGFIEEEEGMIATDIAMRYLKELINRSLIQVKGTWVDGKLVKCGLHDILREIIVSKSKEQSFTRWP-DKVRH
>XP_027084401.1
----RDDALLVEEAKLVGVDQPKKHLISQLLQGDDYQLKVVSVVGMGGLGKTTLVKKVHEDLEVRRHFPVRAWVTVSETCDFQYLLIDLIRQLHEE---TT-E-LKKIVKDFLQAGRYAIVFDDVWDVEF--WNTIKFALPSH-GNRVMLTTRRADVAS-ASCIESFVYRMEPLSIEDSWTLFCNKIFNGG--TC--GHLMDVAKGILDKCEGLPLAILAISGLLASKDVNRIEWEMVRCSLGVELEK-----LDVKKILFLSYSDLPWHLKICLLYTSIYPEDYKIGCLRLVNLWIAERFVEWREGMNIEDVAWSYLSELVNRSLIQVTGVFYEGMPGNCRIHDLLREIIISKSREQNMTRWPSEKVRR
>XP_027084402.1
----RDDALLVEEAKLVGVDQPKKHLISQLLQGDDYQLKVVSVVGMGGLGKTTLVKKVHEDLEVRRHFPVRAWVTVSETCDFQYLLIDLIRQLHEE---TT-E-LKKIVKDFLQAGRYAIVFDDVWDVEF--WNTIKFALPSH-GNRVMLTTRRADVAS-ASCIESFVYRMEPLSIEDSWTLFCNKIFNGG--TC--GHLMDVAKGILDKCEGLPLAILAISGLLASKDVNRIEWEMVRCSLGVELEK-----LDVKKILFLSYSDLPWHLKICLLYTSIYPEDYKIGCLRLVNLWIAERFVEWREGMNIEDVAWSYLSELVNRSLIQVTGVFYEGMPGNCRIHDLLREIIISKSREQNMTRWPSEKVRR
>XP_027084403.1
----RDDALLVEEAKLVGVDQPKKHLISQLLQGDDYQLKVVSVVGMGGLGKTTLVKKVHEDLEVRRHFPVRAWVTVSETCDFQYLLIDLIRQLHEE---TT-E-LKKIVKDFLQAGRYAIVFDDVWDVEF--WNTIKFALPSH-GNRVMLTTRRADVAS-ASCIESFVYRMEPLSIEDSWTLFCNKIFNGG--TC--GHLMDVAKGILDKCEGLPLAILAISGLLASKDVNRIEWEMVRCSLGVELEK-----LDVKKILFLSYSDLPWHLKICLLYTSIYPEDYKIGCLRLVNLWIAERFVEWREGMNIEDVAWSYLSELVNRSLIQVTGVFYEGMPGNCRIHDLLREIIISKSREQNMTRWPSEKVRR
>XP_027084404.1
----RDDALLVEEAKLVGVDQPKKHLISQLLQGDDYQLKVVSVVGMGGLGKTTLVKKVHEDLEVRRHFPVRAWVTVSETCDFQYLLIDLIRQLHEE---TT-E-LKKIVKDFLQAGRYAIVFDDVWDVEF--WNTIKFALPSH-GNRVMLTTRRADVAS-ASCIESFVYRMEPLSIEDSWTLFCNKIFNGG--TC--GHLMDVAKGILDKCEGLPLAILAISGLLASKDVNRIEWEMVRCSLGVELEK-----LDVKKILFLSYSDLPWHLKICLLYTSIYPEDYKIGCLRLVNLWIAERFVEWREGMNIEDVAWSYLSELVNRSLIQVTGVFYEGMPGNCRIHDLLREIIISKSREQNMTRWPSEKVRR
>XP_027084405.1
----RDDALLVEEAKLVGVDQPKKHLISQLLQGDDYQLKVVSVVGMGGLGKTTLVKKVHEDLEVRRHFPVRAWVTVSETCDFQYLLIDLIRQLHEE---TT-E-LKKIVKDFLQAGRYAIVFDDVWDVEF--WNTIKFALPSH-GNRVMLTTRRADVAS-ASCIESFVYRMEPLSIEDSWTLFCNKIFNGG--TC--GHLMDVAKGILDKCEGLPLAILAISGLLASKDVNRIEWEMVRCSLGVELEK-----LDVKKILFLSYSDLPWHLKICLLYTSIYPEDYKIGCLRLVNLWIAERFVEWREGMNIEDVAWSYLSELVNRSLIQVTGVFYEGMPGNCRIHDLLREIIISKSREQNMTRWPSEKVRR
>XP_027084406.1
----RDDALLVEEAKLVGVDQPKKHLISQLLQGDDYQLKVVSVVGMGGLGKTTLVKKVHEDLEVRRHFPVRAWVTVSETCDFQYLLIDLIRQLHEE---TT-E-LKKIVKDFLQAGRYAIVFDDVWDVEF--WNTIKFALPSH-GNRVMLTTRRADVAS-ASCIESFVYRMEPLSIEDSWTLFCNKIFNGG--TC--GHLMDVAKGILDKCEGLPLAILAISGLLASKDVNRIEWEMVRCSLGVELEK-----LDVKKILFLSYSDLPWHLKICLLYTSIYPEDYKIGCLRLVNLWIAERFVEWREGMNIEDVAWSYLSELVNRSLIQVTGVFYEGMPGNCRIHDLLREIIISKSREQNMTRWPSEKVRR
>XP_027084440.1
----RDDALLVEEAELVGIDHPKQQLISQLLEGDDSKLKVVSVVGMGGLGKTTLVKKVHEDLGIRRHFPVRAFVTVSQPCNFQELLKDLTRQLHND---AI-Q-LKQCVKDFLQAGRYAIVFDDVWDVEF--WNAIRFALPGY-GNRVMLTTRKADVAS-ASCNKSYVYKMVPLSFEDSWTLFCNKIFKGN--GC--AHLTDVAKGILGKCQGLPLAVLAISGLLALKDLNISEWEMVRRSLAGELEM-----LDVKKILSLSYNDLPCHLKTCLLYLSIYPEDFEIGCYRLVQLWSAERFVGKREGLTMKDVGYNYLRELVNRSLIQVTESFYEGIPYACRIHDLVREVVLSKAREQNMTSWLSEKVRR
>XP_027084449.1
----RDDALLVEEAELVGIDHPKQQLISQLLERDDSQLKVVSVVGMGGLGKTTLVKKVHED---------------------------------------------------------------------------------------------------------------------------------------------------------------------------------------------------------------------------------------------------------------------------------------------------------------------
>XP_027084450.1
----RDDALLVEEAELVGIDHPKQQLISQLLERDDSQLKVVSVVGMGGLGKTTLVKKVHED---------------------------------------------------------------------------------------------------------------------------------------------------------------------------------------------------------------------------------------------------------------------------------------------------------------------
>XP_027084451.1
----RDDALLVEEAELVGIDHPKQQLISQLLERDDSQLKVVSVVGMGGLGKTTLVKKVHED---------------------------------------------------------------------------------------------------------------------------------------------------------------------------------------------------------------------------------------------------------------------------------------------------------------------
>XP_027084517.1
----RDDALLVEESELVGIDQPKKHLISQLLEGDDHQLKVVSVVGMGGLGKTTLVKRVHEDPEVRRHFPVRAWVTVSETCDFQYLLKDLIQQLHKE---TT-E-LKKIVKDFLQAGRYAIVFDDVWDVEF--WNTIKFALPSH-GNRVMLTTRRADVAS-ASCIESFVYRMEPLSVEDSWTLFCSKIFDGG--NC--DHLMDVAKGILDKCEGLPLAILAISGLLASKDVNRIEWEMVRRSLGGELEK-----LDVKKIISLSYSDLPWHLKTCLLYTSIFPEDYEISCIRLINLWIAERFVEWREGMSIEDVAWGYFSELISRSLIQVTNVFYEGSPDTCRIHDLLREVIVLKSREQNMMTWPSDKVRR
>XP_027084518.1
----RDDALLVEESELVGIDQPKKHLISQLLEGDDHQLKVVSVVGMGGLGKTTLVKRVHEDPEVRRHFPVRAWVTVSETCDFQYLLKDLIQQLHKE---TT-E-LKKIVKDFLQAGRYAIVFDDVWDVEF--WNTIKFALPSH-GNRVMLTTRRADVAS-ASCIESFVYRMEPLSVEDSWTLFCSKIFDGG--NC--DHLMDVAKGILDKCEGLPLAILAISGLLASKDVNRIEWEMVRRSLGGELEK-----LDVKKIISLSYSDLPWHLKTCLLYTSIFPEDYEISCIRLINLWIAERFVEWREGMSIEDVAWGYFSELISRSLIQVTNVFYEGSPDTCRIHDLLREVIVLKSREQNMMTWPSDKVRR
>XP_027084519.1
-----STVPFVRESGTVGREVEVSQVVSMLI-SSDYKLPVISIVGMGGQGKTTLAQMVVKNESVMKHFDKTIWVCVSDDFVEK-LLNEMLQSLE-G----NKEALVRKFQGNLKGKSYLLVLDDVWNENREKWDGMRSCLLGGPGSKILATTRSDEVAM-QT-----MHHLDILSDDHSWMLFEKLAFAGGR------DLLDIGRRILKKCGGVPLAIKVIGGLLYSDAS---EWLTIEKSIWNESTN-------VISVLKLSYENLPSLVKHCL-NCSIFPKDAYMEKQSLIQIWMAQGLITDAGHLQMEDIGSEYFNVLLRSSLLQA-P----YGIELCRMHDLVHDLS--LHSNNR-DE------VM
>XP_027084521.1
-----STVPFVRESGTVGREVEVSQVVSMLI-SSDYKLPVISIVGMGGQGKTTLAQMVVKNESVMKHFDKTIWVCVSDDFVEK-LLNEMLQSLE-G----NKEALVRKFQGNLKGKSYLLVLDDVWNENREKWDGMRSCLLGGPGSKILATTRSDEVAM-QT-----MHHLDILSDDHSWMLFEKLAFAGGR------DLLDIGRRILKKCGGVPLAIKVIGGLLYSDAS---EWLTIEKSIWNESTN-------VISVLKLSYENLPSLVKHCL-NCSIFPKDAYMEKQSLIQIWMAQGLITDAGHLQMEDIGSEYFNVLLRSSLLQA-P----YGIELCRMHDLVHDLS--LHSNNR-DE------VM
>XP_027084522.1
-----STVPFVRESGTVGREVEVSQVVSMLI-SSDYKLPVISIVGMGGQGKTTLAQMVVKNESVMKHFDKTIWVCVSDDFVEK-LLNEMLQSLE-G----NKEALVRKFQGNLKGKSYLLVLDDVWNENREKWDGMRSCLLGGPGSKILATTRSDEVAM-QT-----MHHLDILSDDHSWMLFEKLAFAGGR------DLLDIGRRILKKCGGVPLAIKVIGGLLYSDAS---EWLTIEKSIWNESTN-------VISVLKLSYENLPSLVKHCL-NCSIFPKDAYMEKQSLIQIWMAQGLITDAGHLQMEDIGSEYFNVLLRSSLLQA-P----YGIELCRMHDLVHDLS--LHSNNR-DE------VM
>XP_027084523.1
-----STVPFVRESGTVGREVEVSQVVSMLI-SSDYKLPVISIVGMGGQGKTTLAQMVVKNESVMKHFDKTIWVCVSDDFVEK-LLNEMLQSLE-G----NKEALVRKFQGNLKGKSYLLVLDDVWNENREKWDGMRSCLLGGPGSKILATTRSDEVAM-QT-----MHHLDILSDDHSWMLFEKLAFAGGR------DLLDIGRRILKKCGGVPLAIKVIGGLLYSDAS---EWLTIEKSIWNESTN-------VISVLKLSYENLPSLVKHCL-NCSIFPKDAYMEKQSLIQIWMAQGLITDAGHLQMEDIGSEYFNVLLRSSLLQA-P----YGIELCRMHDLVHDLS--LHSNNR-DE------VM
>XP_027084524.1
-----STVPFVRESGTVGREVEVSQVVSMLI-SSDYKLPVISIVGMGGQGKTTLAQMVVKNESVMKHFDKTIWVCVSDDFVEK-LLNEMLQSLE-G----NKEALVRKFQGNLKGKSYLLVLDDVWNENREKWDGMRSCLLGGPGSKILATTRSDEVAM-QT-----MHHLDILSDDHSWMLFEKLAFAGGR------DLLDIGRRILKKCGGVPLAIKVIGGLLYSDAS---EWLTIEKSIWNESTN-------VISVLKLSYENLPSLVKHCL-NCSIFPKDAYMEKQSLIQIWMAQGLITDAGHLQMEDIGSEYFNVLLRSSLLQA-P----YGIELCRMHDLVHDLS--LHSNNR-DE------VM
>XP_027084525.1
-----STVPFVRESGTVGREVEVSQVVSMLI-SSDYKLPVISIVGMGGQGKTTLAQMVVKNESVMKHFDKTIWVCVSDDFVEK-LLNEMLQSLE-G----NKEALVRKFQGNLKGKSYLLVLDDVWNENREKWDGMRSCLLGGPGSKILATTRSDEVAM-QT-----MHHLDILSDDHSWMLFEKLAFAGGR------DLLDIGRRILKKCGGVPLAIKVIGGLLYSDAS---EWLTIEKSIWNESTN-------VISVLKLSYENLPSLVKHCL-NCSIFPKDAYMEKQSLIQIWMAQGLITDAGHLQMEDIGSEYFNVLLRSSLLQA-P----YGIELCRMHDLVHDLS--LHSNNR-DE------VM
>XP_027084705.1
----RDDALLVEEAKLVGIDQPKQHLISELLEGDDHQLKVISVVGMAGLGKTTLVKKVHEDPDVRQNFPVRAWITVSQTCDFPKLLRDLIRQLYEE---TA-E-LKKIVKGFLKAARYAIVFDDVWNVEF--WNEIKFALPNY-GNRVMLTTRKADVAS-ASCTESYVYKKEPLSIEDSWTLFCNKIFKGN--HC--AHLMDVAKAVLDKCDGLPLAIVAIGGLLASKDVSRIEWEMVRRSLGGELEK-----LDVKRIISLSYNDLPSHLKPCLLYLTIYPEDDIIHCSVLVLSWIAERFVEWREGMSIEDVAWGYLSELINRSLIQVTDVFYGGLPEKCQIHDLLREVILIKSREQNMMTWPSEKVRR
>XP_027084706.1
----RDDALLVEEAKLVGIDQPKQHLISELLEGDDHQLKVISVVGMAGLGKTTLVKKVHEDPDVRQNFPVRAWITVSQTCDFPKLLRDLIRQLYEE---TA-E-LKKIVKGFLKAARYAIVFDDVWNVEF--WNEIKFALPNY-GNRVMLTTRKADVAS-ASCTESYVYKKEPLSIEDSWTLFCNKIFKGN--HC--AHLMDVAKAVLDKCDGLPLAIVAIGGLLASKDVSRIEWEMVRRSLGGELEK-----LDVKRIISLSYNDLPSHLKPCLLYLTIYPEDDIIHCSVLVLSWIAERFVEWREGMSIEDVAWGYLSELINRSLIQVTDVFYGGLPEKCQIHDLLREVILIKSREQNMMTWPSEKVRR
>XP_027084707.1
----RDDALLVEEAKLVGIDRPKQHLISKLLEGHDHQLKVISVVGMAGLGKTTLVKKVHEDPDVRKNFPVHAWVTVSQTCDFPKLLRDLIWQLHKE---TA-E-LKEFVKDFLQVGRYAIVFDDVWDVEF--WNEIKFALPNY-GNHVMLTTRNADVAS-ASCTESYVHRMEALSNEDSWTLFCNKFFKGN--RC--AHLMDVAKAVLDKCDGLPLAIVAIGGLLASKDASRIEWEKIQQSLGGEF-K-----LEVKRILSLSYNDLPSHLKPCLLYLTIYPEDYPINCQRLILLWIAERFVEWREGMSIEDVAWGYLSELVNRSLIQVTEMLYEGTPYTCRIHDLAREVILIKSRKQNMMTWPSEKVRR
>XP_027084738.1
----RDDALLVEEAKLVGIDQPKKHLISQLLQGDDYQLKVVSVVGMGGLGKTTLVKKVHEDPEVRRHFPVRAWVTVSQTCDFQYLLKDLILQLHKD---TT-E-LKEIIKYFLQAERYAIVFDDVWDVEF--WNTIKFALPSH-GNRVMLTTRKADVAS-ASCTESYIYRMEPLSFEDSWILFCNKIFKGN--SC--GHLMDVAKVILGKCEGLPLAILAISGLLALKDVNRTEWEMVRRSLGGELEK-----LDVKRILFLSYNDLPWHLKACLLYTSIYPEDHKIDCYRLVNLWIAERFVEGREGMSIEDVAWNYLSELVNRSLIQVSKVFYEGIPQRCRIHDLLREVILLKSREQNMMTWPSEKVRR
>XP_027084765.1
-----QTDSIVGQ-NVVGRANDESNIVEMLL-SSAEKVSVIPIVGMGGIGKTTLAKLVYNNPQIDAHFGKKIWICVSENFEVE-LFKLILESLT-G----SKDAIVKEIKKEMKDNRYLLVLDDVWNEKPKLWDDFFESLAVTNGSRCLVTTRLGQVAV-SR-----PYLLGKLSDDDCWSILKEKAI--SG-----EEFNLIRQQILKWCNGLPLAASVLGGLLRIK-E---EWLSIVENLLN-LKN-------VEQILKLSFDNLPSAIRKCF-YCSIFAKDSEIERDLLIELWMAEGFLEPVNQSLMEDVGDQYIRVLLHSSLLEV--YN--WK-TC-KMHDLVHDLA--ESISKP-NQ------VR
>XP_027084990.1
----RDEALLVEEAKLVGIDSPKQQLICQLLDG-CSELKVVSVLGMGGIGKTTLVKKVQEDANVKRQFEILAWATVSQTCYMEEFLKDLIQQLYQG---NT-DRLKAIVKDFLRVKRYLIVFDDVWDVRF--WDVIKFALPCC-GSRVMLTTRIADVAY-ASDVEFYVHRMQPLSSEASWNLFCKKTFKNS--SC--DCLKDVAKRILRKCEGLPLAIVAIGGVLALKDKSKVEWKIVERSL---LDK-----LDVEKILSLSYHDLPYHLRTCFLYASIFPEDYQIEEARLIRLWIAEGFIQGRTRMSQYEVARAYLSELTNRSLIQQRDDSYDGSTRAYHIHDLFREIIVSKSSKQQFTSWP-KKVRR
>XP_027085010.1
-----DDAILVGKERLVAIQKPKQELISQLLDG-DSNLKVISVLGMQGLGKTTLVKKVHEDGDVRKQFQITAWITVSQTRSIKELLQDLIRQIVDQ------E-LKSSVTKLLLGKRYGIVFDDVCDMGI--WNSIKSALPGN-GSRVMITTQLPHVAQ-ASSPESYVNKMKPLSFEDSWTLFCDKTFQQS--YC--MHLKAIVHDILSKCRGLPLAIAAIGGVLASKDKDKAQWEIVRDSLAGEEEE-----QDVKKILLLSYKDLPSHLKTCLLYISIFPEDYEIQCHRLIQLWIAERFVQDRGGMTAEEVAFDYLKELIRRSLVRVTEVSWDGSPDHCRIHDLMREFILRKSQEQNMTRGPSEKVHR
>XP_027085014.1
----RDDALLVEEAKLVGIDQPKKHLISQLLEGDDYQLKVVSVVGIGGLGKTTLVKKVHEDPEVRRHFPVRAWVTVSQTCEFHDLLKDLIRQLHEE---AT-E-LKKFVKDFLQAGRYAIVFDDVWDVEF--WNTIKFALPCC-GNRVMLTTRRADLAA-VG----FVYRMEPLSVEDSRTLFCNKIFNGG--TC--GHLMDVAKGILDKCEGLPLAILAISGLLASKDVNRIEWEMVRRSLGCELEK-----LDVKKILSLSYGDLPWHLKTCLLYTSIFPEDYEIECARLVNLWIAERFVEWREGMSIADVAWGYFSELVNRSLIQVTKVFYEGMPNTCRIHDLLREVILLKSREQNLTMWPSDKVRR
>XP_027085016.1
----RDDALLVEEAKLVGIDQPKQHLISKLLEGHDHQLKVISVVGMAGLGKTTLVKKIHEDPEVRKNFPVRAWVTVSQTCDFPKLLRDLIRQLNKD---TA-E-LKEFVKDFLRAGRYAIVFDDVWDVEF--WNEIKFALPNY-GNRVMLTTRNADVAP-ASCTESYVYKMLPLSIEDSWTLFCNKIFKGN--RC--AHLMDVAKAVLDKCDGLPLAIVAIGGLLASKDVSRIEWEKIQHSLGGELEK-----LEVKRILSLSYNDLPSHLKPCLLYLTIYPEDYLIGCYGLINLWISERFVEWREGMSIEDVAYDYLSELISRSLIQVTEVFYEGTPHTCRIHDLLREVILIKSREQNMMTWPSEKVRR
>XP_027085017.1
----RDDALLVEEAKLVGIDQPKQHLISMLLEGHDYQLKVISVVGMAGLGKTTLVKKVHEDPKVRKNFPVRAWVTVSQTCDFPKLLRDLIRKLHKD---TA-E-LKEIVKDFLQAGRYAIVFDDVWDVEF--WNKIKFALPNY-GNRVMLTTRNADVAS-TSCTESYVYRMKPLSNEDSWTLFCNKIFKGN--RC--THLMNVAKAVLDKCDGLPLAILAIGGLLASKDVSRIEWEMIQHNLGGKLE--------VKRILSLSYNDLPSHLKPCLLYLSIYPEDHLIACQRLIQLWIAERFVEWREGMSIEDVAWGYLSELISRSLIQVTEVFYEGSPNTCRIHDLMREVILIKSREQNMMTWPSEKVRR
>XP_027085018.1
----RDDALLVKEAKLVGIDQPKQHLISKLLEVHDHQLKVISVVGMAGLGKTTLVKKVYEDPEVRKNFPVRAWVTVSQTCDFPKLLRDLIRQLNKD---TA-E-LKEFVKDFLRAGRYAIVFDDVWDVEF--WNEIKFALPNY-GNRVMLTTRNADVAP-ASCTESYVYKMEPLSIEDSWTLFCNKIFKGN--RC--AHLMDVAKAVLDKCDGLPLAIVAIGGLLASKDASRIEWEMIQHSLGGELE-----------------------------------KDYLIQCQRLILLWIAERFVEWREGMSIEDVARGHLGELISRSLIQVTEVFYEGLPNNCRIHDLMREVILIKSREQNMMTWPSEKVRR
>XP_027085019.1
----RDDALLVEEAKLVGIDQPKQHLISKLLEGHDHQLKVISVVGMAGLGKTTLVKKVHEDPDVRKNFPVRAWVTVSQTCDFPKLLRDLIWQLHKE---TI-E-LKEFVKDFLAAGRYAIVFDDVWNVEF--WNAIKFALPNY-GNRV------------------------------------------------------------------------------------------------------------------------------------------------------------------------------------------------------------------------------
>XP_027085078.1
----RDQALLIEEAKLVGIDQPKKELISKVLD-DHSHLKLVSVVGMGGLGKTTLVKKVYDDAAVKKQFQSHAWITVSQNFQFKVIIKNLIQQLYEE---GI-R-LSEFVKDFLKERRYILVLDDVWSLDA--WEAIKYVLPNI-ASRVVLTTRITDVAS-ASCLASFIHIMKPLSYDDSWTLFCNRTFQSN--GC--SNLEEVCRKILKKCEGLPLGIVTMGGVLALKDKDKIEWEMIFRGYGSEVDK-----LDIRRILLLSYNDLPHHLKNCLLYLSVYPEDHPIDVEILLDKWIALGFIEEKEGMTATDIAMRYLEQLINRSLIQVKETSDDGKLLECGIHDFLREIIVSKSKEQCFTRWP-DKVRH
>XP_027085092.1
----RGNALLVEEAKLVGINEPKRELISRVLA-DDSHLKVISVVGMGGLGKTTLVKRVYEDPTVKRKFHCHAWLTISQTFHMKVILKDLIQQLHNE---GN-Q-LRAFVKDFLQERSY--------------------------SSRIMLTTRIADIAI-GSCIESYIHEMKPLPVEESWNLYCSKTFGDN--CC--QNLEDVSRRILSKCKGLPLAIVAIGGLLALKNKGKLEWEMTHRSLGGELEK-----LEVKNILLLSYNDLPFFLKSCLLYISIYPEDQKIDPELVIPRWIAEGFIHGKKGMTTTEVALGYLNELVNRSLIQVAEFYRDGSIRYCRVHDILREIILTKSREQNFARLP-DKPRR
>XP_027085283.1
----RDDALLVEEAKLVGIDQPKQHLISKLLEGHDHQLKVISVVGMAGLGKTTLVKKVHEDPDVRKNFPVRAWVTVSQTCDFPKLLRDLIWQLHKE---TI-E-LKEFVKDFLAAGRYAIVFDDVWNVEF--WNAIKFALPNY-GNRVMLTTRNADVAS-ASCIESYVYKKEPLSIEDSWTLFCSKIFKGN--RC--AHLMDVAKAVLDKCDGLPLAIVAIGGLLASKDVSRIEWEMIQHSLGGELEK-----LEVKRILSLSYNDLPSHLKPCLLYLSIYPEDYLIDSRTLNQLWISERFVEWREGMSIEDVAWGYFSELISRSLIQVAEVFYEGLPDKCQIHDLLREVILIKSREQNMMTWPSEKVRR
>XP_027085430.1
----RDDALLVEEAKLVGIDQPKNRLISELLEGDDHQLKVVSVVGMGGLGKTTLVKRVHEDPEVRRHFPVRAWVTVSQTCDFQYLLKDLIRQLHEE---TT-G-LKKIVKDFLQAGRYAIVFDDVWDVEF--WNTIKFALPSY-GNRVMLTTRKADVAS-ASGTESYIHRMESLSFEDSWTLFCNKIFKGN--SC--GHLMDVAKGVLDKCEGLPLAILAISGLLALKDVNRTEWEIVRGSLGGELEK-----LDVKRILSLSYGDLPWHLKTCLLYTSIYPEDYEIECEGLINLWIAERYVERREGRSIEDVAWGYLTELVNRSLIQVTGVFYEEAPDTCRIHDLLREIILLKSRGQNMTMWPSEKVRR
>XP_027086376.1
--TPSPTTPFLADADVVGFEEDKDMLMAALM---DEHNKVMFVVGMGGSGKTTLAKQVFE--AVKQDFGCSAWISVSK--SKKKLLRNMLRS--SRA----SEHYINLIREYLLDKRYVIVLDDLWADDV--WRSIMLALP--NRSRIIITTRRGDIALKDR--SV--HPIQHLSLEKAKELI--RIFPSR--IC--PALATLSNEILGKCEGLPLAITEIGHLLSTKGEREPEWKKLRDSLASELRGR----LAIAKVLILSYDDLPYHLKNCFLLMNTFPPNHPIQRTELIRLWIAEDFIT--NGKELEDLGEEYLNELIQRNLVQVWQD--DGRPRTCHVQNIIHEIVLSQLQDENF--------RR
>XP_027086377.1
--TPSPTTPFLADADVVGFEEDKDMLMAALM---DEHNKVMFVVGMGGSGKTTLAKQVFE--AVKQDFGCSAWISVSK--SKKKLLRNMLRS--SRA----SEHYINLIREYLLDKRYVIVLDDLWADDV--WRSIMLALP--NRSRIIITTRRGDIALKDR--SV--HPIQHLSLEKAKELI--RIFPSR--IC--PALATLSNEILGKCEGLPLAITEIGHLLSTKGEREPEWKKLRDSLASELRGR----LAIAKVLILSYDDLPYHLKNCFLLMNTFPPNHPIQRTELIRLWIAEDFIT--NGKELEDLGEEYLNELIQRNLVQVWQD--DGRPRTCHVQNIIHEIVLSQLQDENF--------RR
>XP_027086379.1
--PPSPTTPFLADADVVGFEEDRDMLMAALM---DEH-KVMFVVGMGGSGKTTLAKQVFE--AVKQDFGCSAWISVSK--SKKKLLRNMLRS--SRA----SEHYINLIREYLLDKRYVIVLDDLWADDV--WRSIMLALP--NRSRIIITTRRGDIALKDG--SV--HPIQHLSLEKAKELI--RIFPSR--IC--PALATLSNEILGKCEGLPLAITEIGHLLSTKGEREPEWKKLRDSLASELTGR----LAIAKVLILSYDDLPYHLKNCFLLMNTFPPNHPIQRTELIRLWIAEDFIT--NGKELEDLGEEYLNELIQRNLVQVWQD--DGRPRTCHVQNIIHEIVLSQLQDENF--------RR
>XP_027086385.1
--TPSPTTPYLADADVVGFEEDKDMLMAALM---DEH-KVMFVVGMGGSGKTTLAKQVFE--AVKQDFGFSAWISVSK--SKKKLLRNMLRS--SRA----SEHCINLIRDHLQDKRYVIVLDDLWADDV--WRSIMLALP--NRSRIVITTRRGDIALKNR--SV--HPIQHLSLEKAKELF--RIFPSH--IC--PALATLSNEILGKCEGLRLAITEIGHLLSTQRESASEWKKLRDGLASELRGH----LLITKVLILSYDDLPYHLKNCFLLMNTFPPNHPIRRAELIRLWMAEGFIT--NGKELEDLGEEYLNELIARNLIQVCAD--DGRPKSHRVHNIIHEIVLSKLHDENF--------RR
>XP_027086537.1
----RAQSLFIEEAQLVRIDKPKAELISKILD-DHSQLKVVSIVGMGGLGKTTLLKKVYDDAAVKKQFQSHAWITVSQTFQFSDIIKNLIQQLYNE---DI-M-LSEFVRDFLRERRYILVLDDVWSIDA--WEAIKCVLPTT-ASRVVLTTRIADVAS-ASCLGSFVYKMEPLSDKESWTLFCNRTFQSN--DC--PNLEEVAKKILKKCEGLPLAIVAIGGVLALKDNEKTEWEMILHGFGGEADK-----LDIKRVLLLSYNDLPHYLKSCLLYLSIYPEDYPIGVDDILLKWIALGFVEEKERITSTDIAMSYMKELINRSLIQVKSTWTDGKLITCGLHDFLREIIVSKSKEQDFTRWS-EKVRH
>XP_027086675.1
------TAATY-N-ELVLLDNEVTTITHRLTGG-SRQLDVVPIVGVPGLGKTTLANIVYSSPSVMLHFQIRAWCTVSQVYSRHNLLVQILGSIDSR----E-DDLAVKLKQVLLRNRYLLVLDDLWDIEA--WNLLERSLPA-NGSRILVMSRLLN--LQFK--SK-AHYLRHLTDEESWQLLQKKLFGNEG--C--TKLHGVGSQIVKYCRGLPLTVVLAAGIFATTAQNF--WEEVAKSLSFSALY---------KTLELSYIHLPDDLKPCLLYFGVFQEDENVPVRRLLWLWISEGFVR-KTGKRIVDVADDYLKALVDRSLVMVTKRT-TSGAKACRLHDLVHEFCVEKAKEENFSNP-----HR
>XP_027086680.1
----RRSSPISEDKDIVGFEKITKSLVAELLK-EDRNRRVVSIIGMGGAGKTTLAKKVYNHAVVRERFNCRAWVCVSSSYDHKKILRSIIKQLNPKD--EE-EELEERLYQDLQDKCYLVVLDDVWKEEA--WDCLSRAFPGT-SSRLLLTSRDRDVAQHADAYR-HPYELKTLGLEDSWQLFLRKALGHG-AGC--PDLEEVGREITRRCGGLPLAITVVGGLLLAKKKLKSEWEKILNNFSTYLSS-GVS-----AILELSYADLPPNLKYCFLYLGLFPEDSVISVRKLIHMWVAEGIMQKRDAKNLEETAAYDVEQLCSKNMVQVAKMTVDERIKSCRVHDLLRELAIRKAEDENFDDKISAKSRY
>XP_027087638.1
--PPSPTTPFLADADVVGFEEDRDMLMAALM---DEH-KVMFVVGMGGSGKTTLAKQVFE--AVKQDFGCSAWISVSK--SKKKLLRNMLRS--SRA----SEHYINLIREYLLDKRYVIVLDDLWADDV--WRSIMLALP--NRSRIIITTRRGDIALKDG--SV--HPIQHLSLEKAKELI--RIFPSR--IC--PALATLSNEILGKCEGLPLAITEIGHLLSTKGEREPEWKKLRDSLASELTGR----LAIAKVLILSYDDLPYHLKNCFLLMNTFPPNHPIQRTELIRLWIAEDFIT--NGKELEDLGEEYLNELIQRNLVQVWQD--DGRPRTCHVQNIIHEIVLSQLQDENF--------RR
>XP_027087922.1
--PPSPTTPFLSDADVVGFEEDKDMLMAALM---DEH-KVMFVVGMGGSGKTTLAKQVFD--AVKQDFCCSAWISVSK--SKKNLLRNMLRS--SRA----LDFYINRIKEYLLDKRYVIVLDDLWVDDV--WRSIMLALP--NRSRIIITMRRGDIALKDG--SV--HPIQHLSLEKAKELI--RIFPSR--IC--PALATLSNEILGKCEGLPLAITEIGHLLSTKGEREPEWKKLRDSLASELTGR----LAIAKVLILSYDDLPYHLKNCFLLMNTFPPNHPIQRTKLIRLWIAEDFIT--NGKELEDLGEEYLNELIQRNLVQVWQD--DGRPRTCHVQNIMHEIVLSQLQDEKF--------RR
>XP_027088158.1
-----PTTSLVDKTAIYGRDNDREKIIQMLL-SEDAGIAVIPIFGLGGIGKTTLAQLVYNDQRAKDHFSTMAWVYVSEEYPTR-ITKELLRELN-I----NLNSLQVKLKVGLTGKKFLLVLDDVWISDYNQWGNLRIAFEGGRGSRIILTTRNLYVAMGRE-----IHHMNLISEDDCWSLFVKHAFERDS------EFEEIGKKIVKKCGGLPLAVKTVAGLLRSTSE---EWEDIFMSDWS-VT--------MIPP--LSYNHLLS-PNR-----------YQSRSTGMTQ-----------------------------------------------ELQDVNRQL--------------------
>XP_027088159.1
-----PTTSLVDKTAIYGRDNDREKIIQMLL-SEDAGIAVIPIFGLGGIGKTTLAQLVYNDQRAKDHFSTMAWVYVSEEYPTR-ITKELLRELN-I----NLNSLQVKLKVGLTGKKFLLVLDDVWISDYNQWGNLRIAFEGGRGSRIILTTRNLYVAMGRE-----IHHMNLISEDDCWSLFVKHAFERDS------EFEEIGKKIVKKCGGLPLAVKTVAGLLRSTSE---EWEDIFMSDWS-VT--------MIPP--LSYNHLLS-PNR-----------YQSRSTGMTQ-----------------------------------------------ELQDVNRQL--------------------
>XP_027088197.1
--PPSPTTPFLADADVVGFEEDKDMLMAALM---DEH-KVMFVVGMGGSGKTTLAKQVFE--AVKQDFGCSAWISVSK--SRNDLLRNMLRS--SRA----SHFYINLIREYLLDKRYVIVLDDLWVDDV--WKSIKLALP--NRSRIIITTRRGDIALKDG--SV--HPIQHLSLEKAEELF--RIFPFH--IC--PALATLSNEMLRKCEGLPLAITEIGHLLSTKGEREPEWKKLRDGLASELRGH----LVIARVLILSYNDLPYHLKNCFLLMNTFPPNHPIQRTKLIRLWIAEDFIT--NGKELEDLGEEYLNELIQRNLVQVWQD--DGRPRTCHVQNIMHEIVLSQLQDEKF--------RR
>XP_027088472.1
HQPQSINAPQIKE-ELVGRKDAVAEIVGLLTEG-SNQLKILSIVGMPGLGKTTLANAVYKHPSVDTCFEVRAWGNLSQVYQKETLLSSIL------------KDVGQMLYQSLKRRRYLIVLDNIWDIET--WSGLRSIFPE-NGSRILFTTRSHGVATQAN--SF-PYALHLLSNEESCELLWLKLFNGET--C--RELSSISKRIACSCKGLPLAVVLIAGALNRKEKDS--WEKVAKTIRSQ--R---------DILEESYKLLPDHLKPCFWYLGTFPEGTTISVSKLMRLWISEGFIQ-QNQRSLIQEAETCLKDLIDRSLVLVTRGS-KGGVKECRVHDVLREFCLAILQEEHI--------FR
>XP_027088666.1
-----------------------QKIIE--LE--DDKHRRIGIYGNGGIGKTIVIKALFSAPEIKDKFDFFIQVTISRYWSRKKIQLEIARQIE------SADELAS------------------------------INLE----SRLVVATRSVHIC--VA--SD------ALSWKKAWNLFQEQVEGINSPSV--R--------IVSECGGLPLMIIVIGKALA-TEIDVSGWRLVMSNLLS-VTSG--------DILKVGYDKLHDYLKCCFLYCVLFPEDHNIEIIELINYWIQEGLVTGNDSRK-FRIV-RHLIE-----ASLVEPDV---SI---KMHDLIRDLASWILSEEGSQK------PR
>XP_027088753.1
------TAATY-N-ELVLLDNEVTTITHRLTGG-SRQLDVVPIVGVPGLGKTTLANIVYSSPSVMLHFQIRAWCTVSQVYSRHNLLVQILGSIDSR----E-DDLAVKLKQFLLRNRYLLVLDDLWDIEA--WNLLERSLPA-NESRILVTSRLLN--LQFK--SK-AHYLRHLTDEESWQLLQKKLFGNEG--C--TKLHGVGSQIVKSCRGLPLTVVLAAGIFATTAQNF--WEEVAKSLRSSVLY---------KTLELSYIHLPDDLKPCLLYFGVFQEDENVPVRRLLWLWISEGFVR-KTGKSIEDVADDYLKALVDRSLVMVTKRT-TSGAKACPLHDLVHEFCVEKAKEENFSNP-------
>XP_027088755.1
------TAATY-N-ELVLLDNEVTTITHRLTGG-SRQLDVVPIVGVPGLGKTTLANIVYSSPSVMLHFQIRAWCTVSQVYSRHNLLVQILGSIDSR----E-DDLAVKLKQFLLRNRYLLVLDDLWDIEA--WNLLERSLPA-NESRILVTSRLLN--LQFK--SK-AHYLRHLTDEESWQLLQKKLFGNEG--C--TKLHGVGSQIVKSCRGLPLTVVLAAGIFATTAQNF--WEEVAKSLRSSVLY---------KTLELSYIHLPDDLKPCLLYFGVFQEDENVPVRRLLWLWISEGFVR-KTGKSIEDVADDYLKALVDRSLVMVTKRT-TSGAKACPLHDLVHEFCVEKAKEENFSNP-----HR
>XP_027089119.1
-----QTDSKIVRSDVLGRDEDESEIVKKLL-TESESISVISITGPPGLGKTTLAKAVFNTPQFDNHFDKKIWVCVAKEVIME-LFKMILESST-R----SREVIVEGIETELKEKRYLLVLDDLWNYQEGLLNDFFTTLEKPKGSWCLVTSRLQEVAL-SRINFT-RHDLRKLYDEDCWSIVKNWAT--VE-----KELEALRKQVLRRCDGLPLAATLIGGLLSKK-E---DWLSILEEL---LNG-------IEQILKVSFDHLSPAVKKCF-YCSIFDQDTRMEQDLLVELWMAEGFLQPDNERMMEKIGYEYLRTLLQTSLLEV--GK--WG-T--KMHDLVHDFA--KSLNRN-NQ------DR
>XP_027089196.1
-----QTDSKIVRSDVLGRDEDESEIVKKLL-TESESISVISITGPPGLGKTTLAKAVFNTPQFDNHFDKKIWVCVAKEVIME-LFKMILESST-R----SREVIVEGIETELKEKRYLLVLDDLWNYQEGLLNDFFTTLEKPKGSWCLVTSRLQEVAL-SRINFT-RHDLRKLYDEDCWSIVKNWAT--VE-----KELEALRKQVLRRCDGLPLAATLIGGLLSKK-E---DWLSILEEL---LNG-------IEQILKVSFDHLSPAVKKCF-YCSIFDQDTRMEQDLLVELWMAEGFLQPDNERMMEKIGYEYLRTLLQTSLLEV--GK--WG-T--KMHDLVHDFA--KSLNRN-NQ------DR
>XP_027089272.1
-----QTDSKIVRSDVLGRDEDESEIVKKLL-TESESISVISITGPPGLGKTTLAKAVFNTPQFDNHFDKKIWVCVAKEVIME-LFKMILESST-R----SREVIVEGIETELKEKRYLLVLDDLWNYQEGLLNDFFTTLEKPKGSWCLVTSRLQEVAL-SRINFT-RHDLRKLYDEDCWSIVKNWAT--VE-----KELEALRKQVLRRCDGLPLAATLIGGLLSKK-E---DWLSILEEL---LNG-------IEQILKVSFDHLSPAVKKCF-YCSIFDQDTRMEQDLLVELWMAEGFLQPDNERMMEKIGYEYLRTLLQTSLLEV--GK--WG-T--KMHDLVHDFA--KSLNRN-NQ------DR
>XP_027089348.1
-----QTDSKIVRSDVLGRDEDESEIVKKLL-TESESISVISITGPPGLGKTTLAKAVFNTPQFDNHFDKKIWVCVAKEVIME-LFKMILESST-R----SREVIVEGIETELKEKRYLLVLDDLWNYQEGLLNDFFTTLEKPKGSWCLVTSRLQEVAL-SRINFT-RHDLRKLYDEDCWSIVKNWAT--VE-----KELEALRKQVLRRCDGLPLAATLIGGLLSKK-E---DWLSILEEL---LNG-------IEQILKVSFDHLSPAVKKCF-YCSIFDQDTRMEQDLLVELWMAEGFLQPDNERMMEKIGYEYLRTLLQTSLLEV--GK--WG-T--KMHDLVHDFA--KSLNRN-NQ------DR
>XP_027089422.1
-----QTDSKIVRSDVLGRDEDESEIVKKLL-TESESISVISITGPPGLGKTTLAKAVFNTPQFDNHFDKKIWVCVAKEVIME-LFKMILESST-R----SREVIVEGIETELKEKRYLLVLDDLWNYQEGLLNDFFTTLEKPKGSWCLVTSRLQEVAL-SRINFT-RHDLRKLYDEDCWSIVKNWAT--VE-----KELEALRKQVLRRCDGLPLAATLIGGLLSKK-E---DWLSILEEL---LNG-------IEQILKVSFDHLSPAVKKCF-YCSIFDQDTRMEQDLLVELWMAEGFLQPDNERMMEKIGYEYLRTLLQTSLLEV--GK--WG-T--KMHDLVHDFA--KSLNRN-NQ------DR
>XP_027089501.1
-----QTDSKIVRSDVLGRDEDESEIVKKLL-TESESISVISITGPPGLGKTTLAKAVFNTPQFDNHFDKKIWVCVAKEVIME-LFKMILESST-R----SREVIVEGIETELKEKRYLLVLDDLWNYQEGLLNDFFTTLEKPKGSWCLVTSRLQEVAL-SRINFT-RHDLRKLYDEDCWSIVKNWAT--VE-----KELEALRKQVLRRCDGLPLAATLIGGLLSKK-E---DWLSILEEL---LNG-------IEQILKVSFDHLSPAVKKCF-YCSIFDQDTRMEQDLLVELWMAEGFLQPDNERMMEKIGYEYLRTLLQTSLLEV--GK--WG-T--KMHDLVHDFA--KSLNRN-NQ------DR
>XP_027089570.1
-----QTDSKIVRSDVLGRDEDESEIVKKLL-TESESISVISITGPPGLGKTTLAKAVFNTPQFDNHFDKKIWVCVAKEVIME-LFKMILESST-R----SREVIVEGIETELKEKRYLLVLDDLWNYQEGLLNDFFTTLEKPKGSWCLVTSRLQEVAL-SRINFT-RHDLRKLYDEDCWSIVKNWAT--VE-----KELEALRKQVLRRCDGLPLAATLIGGLLSKK-E---DWLSILEEL---LNG-------IEQILKVSFDHLSPAVKKCF-YCSIFDQDTRMEQDLLVELWMAEGFLQPDNERMMEKIGYEYLRTLLQTSLLEV--GK--WG-T--KMHDLVHDFA--KSLNRN-NQ------DR
>XP_027089627.1
-----QTDSKIVRSDVLGRDEDESEIVKKLL-TESESISVISITGPPGLGKTTLAKAVFNTPQFDNHFDKKIWVCVAKEVIME-LFKMILESST-R----SREVIVEGIETELKEKRYLLVLDDLWNYQEGLLNDFFTTLEKPKGSWCLVTSRLQEVAL-SRINFT-RHDLRKLYDEDCWSIVKNWAT--VE-----KELEALRKQVLRRCDGLPLAATLIGGLLSKK-E---DWLSILEEL---LNG-------IEQILKVSFDHLSPAVKKCF-YCSIFDQDTRMEQDLLVELWMAEGFLQPDNERMMEKIGYEYLRTLLQTSLLEV--GK--WG-T--KMHDLVHDFA--KSLNRN-NQ------DR
>XP_027089679.1
-----QTDSKIVRSDVLGRDEDESEIVKKLL-TESESISVISITGPPGLGKTTLAKAVFNTPQFDNHFDKKIWVCVAKEVIME-LFKMILESST-R----SREVIVEGIETELKEKRYLLVLDDLWNYQEGLLNDFFTTLEKPKGSWCLVTSRLQEVAL-SRINFT-RHDLRKLYDEDCWSIVKNWAT--VE-----KELEALRKQVLRRCDGLPLAATLIGGLLSKK-E---DWLSILEEL---LNG-------IEQILKVSFDHLSPAVKKCF-YCSIFDQDTRMEQDLLVELWMAEGFLQPDNERMMEKIGYEYLRTLLQTSLLEV--GK--WG-T--KMHDLVHDFA--KSLNRN-NQ------DR
>XP_027089714.1
-----QTDSKIVRSDVLGRDEDESEIVKKLL-TESESISVISITGPPGLGKTTLAKAVFNTPQFDNHFDKKIWVCVAKEVIME-LFKMILESST-R----SREVIVEGIETELKEKRYLLVLDDLWNYQEGLLNDFFTTLEKPKGSWCLVTSRLQEVAL-SRINFT-RHDLRKLYDEDCWSIVKNWAT--VE-----KELEALRKQVLRRCDGLPLAATLIGGLLSKK-E---DWLSILEEL---LNG-------IEQILKVSFDHLSPAVKKCF-YCSIFDQDTRMEQDLLVELWMAEGFLQPDNERMMEKIGYEYLRTLLQTSLLEV--GK--WG-T--KMHDLVHDFA--KSLNRN-NQ------DR
>XP_027090277.1
------RIPRL-N-HVVGFDDETKRIINQVKYG-SQKLDVVSIVGMAGLGKTTLAKRVYNNRSIRNNFHIWAWCNVSQVYRKKDLLLEILGCIYPE----A-DDLTLKLYQSLKLNKYFIVLDDVWDIKA--WHGLKESFPS-NKSRILITSRLYEVASQVK----------------------------------------------------------------------------------------------------------------------------------------------------------------------------------------------------------------
>XP_027090488.1
-----------------------------------MERDIIPIVGMAGLGKTTLAKEVFNNPTVTSHFYVRAWCCISQVYNKRQLLLDILSQISE-----A-EDVALELRKRLKRRRYLIVMDDLWDIEA--WNDLRDSFPN-NGSRVLFTSRLEDVAFEAK--CK-PYFLHLLSSIQSWELLELKLF-GKK--------------------------------------------------------------------------------------------------------------------------------------VVLHRRK-SG----------------------------------
>XP_027090505.1
----SVST-PELD-EVVGFNNEEKEIKGVLTRG-EMKMDIISIVGMPGLGKTTLAKKVYNSPSVASHFHVRAWCCISQKYQRRQLLLDILGQIIE-----D-DDIATKLYQSLKRKRYLIVMDDLWEIGA--WSDMRQSFPK-NGSRILFTSRQQDLGLQAK--GK-TFPLCPLSKDESWQLLQKRVF-CEV-DC--NTLLEVGERIAGNCKGIPLSLVVIAGLLARKTPDR--WKQVLEKLCSYFAGG--------HALGLSYEHLPDNLKSCFLYFGAFPEDAEIPAWKLSCLWIAEGFVQ-ND-KSLEDAAEYCLSELLSRSLVIVAKRS-NGKVKSFRIHDLLRTLCLKKAKEENFSTPLEYQDRR
>XP_027090663.1
---------MCG---LAGMELGKRKVKEMLM-G--RELSVVGILGIGGSGKTTLAREICRDDQVRSHFNRVFFLTVSQS-NVEQLRAKIWEMIS--G-------MIPQWR-LQYDKKTLLVLDDVWSLSV-----LELKFR--PGCKILVVSRFKF--TDCT------YELELLREDEAMSLFCRFAFGQNS------GINNLVKQVVDECKGLPLALKVIGASLRD------FWTSAKNRLSR-ICEV--------QLLRMSIDYLPDKVRQCFLDLGSFPEDKKIPLDIVINMWV--------D---IEE-----LVELSNKNLLTVKDR--SGDMYSVSQHDVLRDLAIYSSRED----------RR
>XP_027090671.1
--SKDNQLEYPEA-DIIGFEDAADHVLKLI-SE-S-KLKVVSIHGMLGLGKTTLANKVLTDQNIEFQFLTRILVSVTKKYEKKEVLLSILRSLKI-----E-ADLVNKVREELK-YKYLVVVDDVWEDEH--WDNLKGAFPN-NGSRVIITTRDVRVAQFVS--CE-PYQLRFMKLQEAEELLRMKVF-EEN-KC--DELKPNERLILEKCDGLPLAIVVTGGILKAKDANW--WKDVLDEVPPLDKRI--------RYIRLSYDNLHHEVKPCFLYLGVFPENLEIQVWKVLQLWIAEGFIP-Q--ASLERMAEQYFRELVDRNLLIVGKTL-SGKIKTCRIHDTLRDFCKKTAKAEDLSR------RL
>XP_027091051.1
------GMTEI-N-EVVVLNDQAENVIVRLMRG-TLQRDVVSIVGMPGIGKTTLAKKVYNDPNVAYHFHIRAWCSVSQGYQKRNVLLDILGNISSG----I-EDLEVKLYQHLKQKRYLIVMDDVWGTES--WSDLQSSLPG-NGSRILITSRLHDVALKVK--SD-PLCLRLLSEDESWKLLRMKILHG-G--C--EELQEVGKKIAKRCEGLPLAIVAVAGLLARKNQDR--WERIAESLSSKNDSR--------DILQLSYNHLPDRLKACFLYMGAFVIDKDIPVRKLTRLWIAEGFIQ-G--KSLEDIAEAYLMDLIGRNLVMLSKRS-MGGVKTCRVHDILHDFCVAKATEENFPNPVTYERHR
>XP_027091052.1
------GMTEI-N-EVVVLNDQAENVIVRLMRG-TLQRDVVSIVGMPGIGKTTLAKKVYNDPNVAYHFHIRAWCSVSQGYQKRNVLLDILGNISSG----I-EDLEVKLYQHLKQKRYLIVMDDVWGTES--WSDLQSSLPG-NGSRILITSRLHDVALKVK--SD-PLCLRLLSEDESWKLLRMKILHG-G--C--EELQEVGKKIAKRCEGLPLAIVAVAGLLARKNQDR--WERIAESLSSKNDSR--------DILQLSYNHLPDRLKACFLYMGAFVIDKDIPVRKLTRLWIAEGFIQ-G--KSLEDIAEAYLMDLIGRNLVMLSKRS-MGGVKTCRVHDILHDFCVAKATEENF----------
>XP_027091053.1
------GMTEI-N-EVVVLNDQAENVIVRLMRG-TLQRDVVSIVGMPGIGKTTLAKKVYNDPNVAYHFHIRAWCSVSQGYQKRNVLLDILGNISSG----I-EDLEVKLYQHLKQKRYLIVMDDVWGTES--WSDLQSSLPG-NGSRILITSRLHDVALKVK--SD-PLCLRLLSEDESWKLLRMKILHG-G--C--EELQEVGKKIAKRCEGLPLAIVAVAGLLARKNQDR--WERIAESLSSKNDSR--------DILQLSYNHLPDRLKACFLYMGAFVIDKDIPVRKLTRLWIAEGFIQ-G--KSLEDIAEAYLMDLIGRNLVMLSKRS-MGGVKTCRVHDILHDFCVAKATEENF----------
>XP_027091325.1
----QASS-PTVD-EVIGFEDAERGVVDRLTRG-AMERDIIPIVGMAGLGKTTLAKEVFNNPTVTSHFYVRAWCCISQVYNKRQLLLDILSQISE-----A-EDVALELRKRLKRRRYLIVMDDLWDIEA--WNDLRDSFPN-NGSRVLFTSRLEDVAFEAK--CK-PYFLHLLSSIQSWELLELKLF-GKE-GC--PSLQEVGMEIARKCDGLPLSVVVIAGLLATKTPLS--WEQVSRNLSSHVTMG--------RVLELSYLHLPDYLKRCFLYFAAFPEDHEIPVSKLSRLWIAEGFLQ-EG-KRLEDAAEDCLLDLIHRSLVIVAKRS-DGRVRSCRIHDLLRELCQRKAQEENFTIPPKYKQRR
>XP_027091590.1
---------VY-M-EVVGLNNDLQIVKDQLT-QSPLRLETIPIVGMGGVGKTTLARRLYEDPSIVLHFHVRLWVTVSQDFQIRILLQDLC--------------LAEHLYKSLKGRRYLIVLDDIWCTEA--WDAVKSIFPN-NGSRIILTSRLKEVAVHAN--K--PHHIKLLDPVDSWKLLHQKLFVDER--C--QELEEVGKEIAAKCQGLPLAIVVVAGYLLKRTRDC--WDNFADSVASYVTQ---------DIIALSYNQLPPPLKACFLYFGAFPEDREIPVSRLIYLWVAEGFLK-Q--KSLEEIAEECLMDLIDRNLILVRRS--YGRIKTCIIHDILRDLCLREAEKEHFFHEGKTNAQR
>XP_027091591.1
---------VY-M-EVVGLNNDLQIVKDQLT-QSPLRLETIPIVGMGGVGKTTLARRLYEDPSIVLHFHVRLWVTVSQDFQIRILLQDLC--------------LAEHLYKSLKGRRYLIVLDDIWCTEA--WDAVKSIFPN-NGSRIILTSRLKEVAVHAN--K--PHHIKLLDPVDSWKLLHQKLFVDER--C--QELEEVGKEIAAKCQGLPLAIVVVAGYLLKRTRDC--WDNFADSVASYVTQ---------DIIALSYNQLPPPLKACFLYFGAFPEDREIPVSRLIYLWVAEGFLK-Q--KSLEEIAEECLMDLIDRNLILVRRS--YGRIKTCIIHDILRDLCLREAEKEHFFHEGKTNAQR
>XP_027091803.1
--SEDNKAGNQEG-DIIGFDDAADDVLELLGNA-SKQLEVVSIHGMVGLGKTTLARKVLNDPRIEYHFFTRIFVSVSQQYDKKKVLLGILRYFDK-----E-NDLVAEVQEKLT-GKYLIVMDDVWDTKV--WDDIKDAFPS-KGSRVLITTRLVSVANCAK--SE-PYPLRLMKPEEAEELLRTKVF-KEN-KC--EELQLLETKILDKCAGLPLAVVVTAGILKIKDAKW--WEDVHLGVAQFGDNI--------DLIRRSYDNLPHMLKACFLYLGVFPEDMEIQVSKLLQLWIAETFIL-Q--ASLERIAERCLEELVDRNLVMVGQTL-SGRIKTCRLHDTLRDFCRKTAKAEELSH------RL
>XP_027092728.1
--SKDNQLEYPEA-DIIGFEDAADHVLKLI-SE-S-KLKVVSIHGMLGLGKTTLANKVLTDPNIEFQFLTRILVSVTKKYEKKEVLLSILRSLKI-----E-VDLVNKVREELK-YKYLVVVDDVWDGEN--WDNLKGAFPN-NGSRVIITTRDVRVAQYVS--CE-PYQLRFMKLQEAEELLRMKVF-EEN-KC--EELKPNERLILEKCDGLPLAIVVTGGILKAKDANW--WKDVLDEVPPLDKRI--------RYIRLSYDNLHHEVKPCFLYLGVFPENLEIQVWKVLQLWIAEGFIP-Q--ASLERMAEQYFRELVDRNLLIVGKTL-SGKIKTCRIHDTLREFCKKTAKAEDLSR------RL
>XP_027093447.1
------GMTEI-N-EVVVLNDQAENVIVRLMRG-TLQRDVVSIVGMPGIGKTTLAKKVYNDPNVAYHFHIRAWCSVSQGYQKRNVLLDILGNISSG----I-EDLEVKLYQHLKQKRYLIVMDDVWGTES--WSDLQSSLPG-NGSRILITSRLHDVALKVK--SD-PLCLRLLSEDESWKLLRMKILHG-G--C--EELQEVGKKIAKRCEGLPLAIVAVAGLLARKNQDR--WERIAESLSSKNDSR--------DILQLSYNHLPDRLKACFLYMGAFVIDKDIPVRKLTRLWIAEGFIQ-G--KSLEDIAEAYLMDLIGRNLVMLSKRS-MGGVKTCRVHDILHDFCLAKATEENF----------
>XP_027093448.1
------GMTEI-N-EVVVLNDQAENVIVRLMRG-TLQRDVVSIVGMPGIGKTTLAKKVYNDPNVAYHFHIRAWCSVSQGYQKRNVLLDILGNISSG----I-EDLEVKLYQHLKQKRYLIVMDDVWGTES--WSDLQSSLPG-NGSRILITSRLHDVALKVK--SD-PLCLRLLSEDESWKLLRMKILHG-G--C--EELQEVGKKIAKRCEGLPLAIVAVAGLLARKNQDR--WERIAESLSSKNDSR--------DILQLSYNHLPDRLKACFLYMGAFVIDKDIPVRKLTRLWIAEGFIQ-G--KSLEDIAEAYLMDLIGRNLVMLSKRS-MGGVKTCRVHDILHDFCLAKATEENFPNPVTYERHR
>XP_027093536.1
------SKPII-N-DVVGFEDEAASIINRLLRG-SRKLQVVSIVGMPGLGKTTLARKVYNDSS-------------------------------------E-EDLAEVLYRSLKRNKYLIVLDDVWDVEA--WKGLQASFPE-NGSMVIFTSRLCDVAPQDK--QE-PHLLRQLSHDESHETVRKKSYFLEK-SC--QNCVNFGCKLWKLCKGLPLTIVILDGILATTDQHG--WKEVVESL-----------------IEVL----------------AFSEDYEHTTERLIWLWAAEGFAR-QQLKSSEDVANDYMMDLIGRSLVMVSKRS-IGGVKTCCIHDFLREFCVTKAKEENFHYL-----RR
>XP_027093544.1
--SKDNQLEYPEA-DIIGFEDAADDVLKLL-SE-S-KLKVVSIHGMLGLGKTTLANKILTDQNTEYEFLTRILVSVTKKYEKKEVLLSILRSLKI-----E-ADLVNKVRDGLK-YRYLVVVDDVWEGEH--WDNLKGAFPN-NGSRVIITTREVRVAKYVS--CE-PYQLRFMKPEEAEELLRMKVF-EEN-KC--EELKPIERLILEKCDGLPLAIVVTGGILKAKDANW--WKDVLDEVPPLDKRI--------RYIRLSYDKLHHEVKPCFLYLGVFPENLEIQVWKVLQLWIAEGFIP-Q--ASLERMAEQYFGELVDRNLLIVGKTL-SGKIKTCRIHDTLRDFCKKTAKVEDLSR------RL
>XP_027093560.1
------RIPRL-N-PVVGFDDETKRIINQVKHG-SQKLDVVSIVGMAGLGKTTLAKRVYNNRSIRNNFHIWAWCNVSQVYRKKDLLLEILGCIHPE----A-DDLMLKLYQSLKLNKYFIVLDDVWDIKA--WHGLKESFPS-NKSRILITSRLYEVASQVK--SE-PNHLRHFTDDESWELLQKMLFPNES--C--LTVATVGMQIAKSCCGLPLAVVIIAGILATTEQDG--WKEYAERLSTRLSQ---------HMLELSYRHIPDYLKPCLLYFVTFLQGLEIPMQKLIWLWIAEGLVQ-QEHKELEEVAEGYMNDLIGRSLVMVAKTS-IGGIKTCRVHDLIHEFLATKGREENFYST-----RR
>XP_027093784.1
--------LPPGEHNLVGVGSHMEEVISLMLR--SPEVRRVGIHGKAGIGKTTIARGLFD--RFSDKYEAACFLDDSKDYLQEILLSEML-KLR------STSEGLSMMARRFRHLRTLMVLDAV-QLEALNW--FG------GGSRIVITARDEELSYGAD------YKVYGLSYNQAKQLFSLHAFGSR------AFRKHLVGPICSICR-LPSSIKAWASLVRG-------W------------------------------------REVFA-----------------------TFKP-------I------------------------G----L-YCCFV-----------------------
>XP_027093786.1
--------LPPGEHDLVGVRSHMKEVISLMLR--SPEVRRVGIHGKAGIGKTTIILNLRD--AQAKKRQ-------DK----------------------AKYDGTPV-----RHLRTLIVLDAV-QLEALNW--FG-------------------------------------------------------------------------------------------------WD----------------------------------PRDIF-----------------------------------------------------------------------------------------------
>XP_027093874.1
--------------DVLG-------IISLMLR--SPEVRIVGLHGKVGIGKTTVARALFD--RLSDKYEAACFLDDSQDYLQEILLSEML-KLR------STSEGLSMMARRFRYLRTLIVLDAV-QLEALNW--FG------GGSRIVITARDEELSYGAD------YKVYGLSYNQAKQLFSLHAFGNR------AFRKSLGGPICSICR-LPSSIKVWTSLVRG-------W------------------------------------REVFA-----------------------TFKP-------N-----------------------------------------------------------
>XP_027093959.1
---------VY-M-EVVGLNNDLQIVKDRLT-QSPLRLETIPIVGMGGVGKTTLARRLYEDPSIVLHFHVRLWVTVSQDFQIRILLQDLC--------------LAEHLYKSLKGRRYLIVLDDIWCTEA--WDAVKSIFPN-NGSRIILTSRLKEVAVHAN--K--PHHIKLLDPVDSWKLLHQKLFVDER--C--QELEEVGKEIAAKCQGLPLAIVVVAGYLLKRTRDC--WDNFADSVASYVTQ---------DIIALSYNQLPPPLKACFLYFGAFPEDREIPVSRLIYLWVAEGFLK-Q--KSLEEIAEECLMDLIDRNLILVRRS--YGRIKTCIIHDILRDLCLREAEKENFFHEGKTNAQR
>XP_027093960.1
---------VY-M-EVVGLNNDLQIVKDRLT-QSPLRLETIPIVGMGGVGKTTLARRLYEDPSIVLHFHVRLWVTVSQDFQIRILLQDLC--------------LAEHLYKSLKGRRYLIVLDDIWCTEA--WDAVKSIFPN-NGSRIILTSRLKEVAVHAN--K--PHHIKLLDPVDSWKLLHQKLFVDER--C--QELEEVGKEIAAKCQGLPLAIVVVAGYLLKRTRDC--WDNFADSVASYVTQ---------DIIALSYNQLPPPLKACFLYFGAFPEDREIPVSRLIYLWVAEGFLK-Q--KSLEEIAEECLMDLIDRNLILVRRS--YGRIKTCIIHDILRDLCLREAEKENFFHEGKTNAQR
>XP_027094021.1
--PEANQLGYPKA-DIIGFEDAADDVLILL-IE-SKKLKVVTIHGMLGLGKTTLANKVFKAQETEYDFFTRIFIEVKEKYEKKEMLLSILRSLKS-----I-IGLVKKVHEELK-HKYLVVLDNVWNIAH--WEDLKDAFPN-NGSRVLITTRDVRVSHCIQ--TE-AYPLRFMKKEEAEELLRMKVF-RKN-EC--KHLESVEPLILRKCNGLPLAIVLTGGILLHKDLKH--WNNVLDKV-PLDEQI--------DYIRLSYRNLHHKLKPCFLYLGVFPENLEIQVSKVLQLWIAEGFIP-Q--ASLERIAEQYLQELVYRNLLIVGQTL-GGEIKTCRIHDTLREFCKKTAEAEDLSR------RL
>XP_027094077.1
---------MCG---LAGMELGKRKVKEMLM-G--RELSVVGILGIGGSGKTTLAREICRDDQVRSHFNRVFFLTVSQS-NVEQLRAKIWEMIS--G-------MIPQWR-LQYDKKTLLVLDDVWSLSV-----LELKFR--PGCKILVVSRFKF--TDCT------YELELLREDEAMSLFCRFAFGQNS------GINNLVKQVVDECKGLPLALKVIGASLRD------FWTSAKNRLSR-ICEV--------QLLRMSIDYLPDKVRQCFLDLGSFPEDKKIPLDIVINMWV--------D---IEE-----LVELSNKNLLTVKDR--SGDMYSVSQHDVLRDLAIYSSRED----------RR
>XP_027094204.1
------IIPVL-N-NAVGFKDETERIINQVRHG-SEKLDIVSIVGMPGLGKTTLAQRVYRDPSIIRDFHIRAWCNVSQVYCMKDLLLELLRGINPD----E-QDLAHKLLNSLQRYRYFIVLDDIWDIDA--WNILKRSFPK-KGSRVLITSRQYEVASQVE-------RLRQFTDDESWDLLQKMLFPTEP--Y--PELCTIGKQIAENCGGLPLTVVIVAGILATIEQDG--WKQFAERMSARVSQ---------NMLELSYRHVPDYLKPCLLYAGAFPQGQEIPIQRLLRLWIAEGFVK-EEQKKVEEVAEDYMMDLIGRSLIIVSKRS-FGGVKTCRVHDLVREFCATKAKEENFFNT-----RR
>XP_027094575.1
----RHTYSYVADDDVVELPNDVQVLVKYLLNKGSTERKISSIFGMGGIGKTTLARKIYHHERVNHYFKGLAWVCVSQQWQPNDLLQGILLKL-----SKQ-DELARLLQQHLRARRCLIVVDDIWSTEA--WDCLKDAIPSEHGSKILLTTRNRDVAVHVDP---YHHQLRCLTEEESWELLRKKSLWES--GC---KMKELGKKMLKNCVGLPLAVVVLGGILRTKKTLR-EWNVVHENIKSYLVKIGK--EGVPKILAYSYYDLPWQLKPCFLYLGKFKEDSNIGVESLYQMWIGEGMIFDNEQETMMDVAERYLEELANRCMVEAV-----TRLESCRLHDLVRDLCLLKAKEENLSSAAIDVHYG
>XP_027094576.1
----RHTYSYVADDDVVELPNDVQVLVKYLLNKGSTERKISSIFGMGGIGKTTLARKIYHHERVNHYFKGLAWVCVSQQWQPNDLLQGILLKL-----SKQ-DELARLLQQHLRARRCLIVVDDIWSTEA--WDCLKDAIPSEHGSKILLTTRNRDVAVHVDP---YHHQLRCLTEEESWELLRKKSLWES--GC---KMKELGKKMLKNCVGLPLAVVVLGGILRTKKTLR-EWNVVHENIKSYLVKIGK--EGVPKILAYSYYDLPWQLKPCFLYLGKFKEDSNIGVESLYQMWIGEGMIFDNEQETMMDVAERYLEELANRCMVEAV-----TRLESCRLHDLVRDLCLLKAKEENLSSAAIDVHYG
>XP_027094616.1
----SVST-PELD-EVVGFNNEEKEIKGVLTRG-EMKMDIISIVGMPGLGKTTLAKKVYNSPSVASHFHVRAWCCISQKHQRRQLLLDILCQIIE-----D-DDIATKLYQSLKRKRYLIVMDDLWEIGA--WSDMRQSFPK-NGSRVLFTSRQQDLGLQAK--GK-TFPLCPLSQDESWQLLQKRVF-CEV-DC--NTLLEVGERIAENCKGIPLSLVVIAGLLARKTPDR--WKQVLEKLSSYFAGG--------HALGLSYEHLPDNLKSCFLYFGAFPEDAEIPAWKLSCLWIAEGFVQ-ND-KSLEDAAEYCLSELVSRSLVIVAKRS-NGKVKSFRVHDLLRELCLKKAKEENFSTPLEYQDRR
>XP_027094657.1
--SEDNKAGNQEG-DIIGFDDAADDVLELLGNA-SKQLEVVSIHGMVGLGKTTLARKVLNDPRIEYQFFTRIFVSVSQQYDKKKVLLGILRYFDK-----E-NDLVAEVAEKLT-GKYLIVMDDVWDTEV--WDDIKDAFPS-KGSRVLITTRRVSVANCAK--SE-PYPLRLMKPEEAEELLRTKVF-KEN-KC--EELQLLETKILDKCAGLPLAVVVTAGILKIKDAKW--WEDVHLGVAQFGDNI--------DLIRRSYDNLPHMLKACFLYLGVFPEDMEIQVSKLLQLWIAETFIL-Q--ASLERIAERCLEELVDRNLVMVGQTL-SGRIKTCRLHDTLRDFCRKTAKAEELSH------RL
>XP_027094812.1
--------------Q-A------KEILKLL-K--EKHVSTIVLSGKSGTGKTWMARKVTNER------DIMLWISLDESYIARQLLLSTLEDIE---GKEELDDLKGKVQKKLASNRGILVLDDM-DRDL---QQIRNAVA--DGLKVLITSRNED-T----------HQMKRLTPEMSISLLKQKVFE---------EIL-VKNFIDKKEGLTPGEVALLANLLNYKVQDLQAWGG----LSSRVS----------GILDFSWQG----------HF--FGDHGSIHYGELISYWILEGYLS---FNSLEEEGHRILMQLMYCQMLKVSHQ--YGGIANLGLANVLV-----NGNDH----------GK
>XP_027094813.1
--------------Q-A------KEILKLL-K--EKHVSTIVLSGKSGTGKTWMARKVTNER------DIMLWISLDESYIARQLLLSTLEDIE---GKEELDDLKGKVQKKLASNRGILVLDDM-DRDL---QQIRNAVA--DGLKVLITSRNED-T----------HQMKRLTPEMSISLLKQKVFE---------EIL-VKNFIDKKEGLTPGEVALLANLLNYKVQDLQAWGG----LSSRVS----------GILDFSWQG----------HF--FGDHGSIHYGELISYWILEGYLS---FNSLEEEGHRILMQLMYCQMLKVSHQ--YGGIANLGLANVLV-----NGNDH----------GK
>XP_027095127.1
----QASS-PTVD-EVIGFEDAERGVVDRLTRG-TMERDIIPIVGMAGLGKTTLAKEVFNNPTVTSHFYVRAWCCISQVYNKRQLLLDILSQISE-----A-EDVALELRKRLKRRRYLIVMDDLWDIEA--WNDLRDSFPN-NGSRVLFTSRLEDVAFKAK--CK-PYFLHLLSGIQSWELLELKLF-GQE-GC--PSLLQVGMEIARKCDGLPLSVVVIAGLLATKTPLS--WEQVSRNLSSHVTMG--------RVLELSYLHLPDYLKRCFLYFAAFPEDHEIPVSKLSRLWIAEGFLQ-EG-KRLEDAAEDCLLDLIHRSLVIVAKRS-DGRVRSCRIHDLLRKLCQRKAQEENFTNPLKYKQRR
>XP_027095394.1
--------PLGVAKYPVGLSSRLDILLRKLVK--GNGVQIIGFHGMGGIGKTTLAKALFN--KLVSHFKTRSFISNSQTYLQSKFLGDVN-STV------DIARGIIYIKEAVHDKPVLLVLDDI-QLNALDW--FY------EGSRIIITTRTKEVPNIVD------YEVNGLIYPEALQLFSYHAFGRE------MDFMKLSEQIVNLTGGLPLALEVIGSSMFY------EWIDELEKLKQ-IR--------LQDVLEISFKGLDDQEKRVFLDLACFFVNSNLIREDAIDIFKGCGFNA-------E-----AITDLTARSLVKII----EG----LWMHDQIRDMGRQESADRRL--------TR
>XP_027095395.1
--------PLGVAKYPVGLSSRLDILLRKLVK--GNGVQIIGFHGMGGIGKTTLAKALFN--KLVSHFKTRSFISNSQTYLQSKFLGDVN-STV------DIARGIIYIKEAVHDKPVLLVLDDI-QLNALDW--FY------EGSRIIITTRTKEVPNIVD------YEVNGLIYPEALQLFSYHAFGRE------MDFMKLSEQIVNLTGGLPLALEVIGSSMFY------EWIDELEKLKQ-IR--------LQDVLEISFKGLDDQEKRVFLDLACFFVNSNLIREDAIDIFKGCGFNA-------E-----AITDLTARSLVKII----EG----LWMHDQIRDMGRQESADRRL--------TR
>XP_027095396.1
--------PLGVAKYPVGLSSRLDILLRKLVK--GNGVQIIGFHGMGGIGKTTLAKALFN--KLVSHFKTRSFISNSQTYLQSKFLGDVN-STV------DIARGIIYIKEAVHDKPVLLVLDDI-QLNALDW--FY------EGSRIIITTRTKEVPNIVD------YEVNGLIYPEALQLFSYHAFGRE------MDFMKLSEQIVNLTGGLPLALEVIGSSMFY------EWIDELEKLKQ-IR--------LQDVLEISFKGLDDQEKRVFLDLACFFVNSNLIREDAIDIFKGCGFNA-------E-----AITDLTARSLVKII----EG----LWMHDQIRDMGRQESADRRL--------TR
>XP_027095421.1
----RTQSLFIEEAQLVGIDKPKAELISKILD-DHSQLKVVSVAGMGGLGKTTLVKKVYDDAAVKKQFQSHAWITISQNFQFSDIIKNLIQQLYNE---DI-M-LSEFVRDFLREKRYILVLDDVWSIAA--WEAIKCVLPNT-ASRVVLTTRIADVAS-ASCLGSFVYKMEPLSDKESWTLFCNRTFQSN--DC--PNLEEVAKKILKKCEGLPLAIVAIGGVLALKDKESTEWEMILHGFGGEADK-----LDIKRVLLLSYNDLPHYLKSCLLYISIYPEDYPIDVVDILPKWIALGFVEEKEGITSTDIAMRCMKELINRSLIQVKSTLEDGTLDECGLHDFVREILVSKSKEQDFTRWP-EKVRH
>XP_027095437.1
------KIPQI-D-EVVGLADQKRLIIDRLIAG-SSQLDVVSIIGMAGLGKTTLAWKVYNDPSVTYHFHIRAWCCISQAYHKGELLLQILGDIM-E----N-EDLELKLYRCLKGKRYLIVMDDIWSIEA--WYDFKRSFPN-NGSRVLITSRHFDVAEKIK--SS-PHLLRPLSDDESWKLLQKKLYDTKE--C--DELLEVGKQIAISCKGLPLAVVAIAGLLKRMTPDK--WKQVSESMCSRADTR--------DILELSYNYLPNYLKPCFLYIAVFLKDKDIPVRKLAWLWRAEGFIT-DRVESVEDTAERYLRDLIGRSLVMPSKRS-NGGVKTCQ------------SQEENFKTSIKYQKSR
>XP_027095438.1
------KIPQI-D-EVVGLADQKRLIIDRLIAG-SSQLDVVSIIGMAGLGKTTLAWKVYNDPSVTYHFHIRAWCCISQAYHKGELLLQILGDIM-E----N-EDLELKLYRCLKGKRYLIVMDDIWSIEA--WYDFKRSFPN-NGSRVLITSRHFDVAEKIK--SS-PHLLRPLSDDESWKLLQKKLYDTKE--C--DELLEVGKQIAISCKGLPLAVVAIAGLLKRMTPDK--WKQVSESMCSRADTR--------DILELSYNYLPNYLKPCFLYIAVFLKDKDIPVRKLAWLWRAEGFIT-DRVESVEDTAERYLRDLIGRSLVMPSKRS-NGGVKTCQ------------SQEENFKTSIKYQKSR
>XP_027095439.1
------KIPQI-D-EVVGLADQKRLIIDRLIAG-SSQLDVVSIIGMAGLGKTTLAWKVYNDPSVTYHFHIRAWCCISQAYHKGELLLQILGDIM-E----N-EDLELKLYRCLKGKRYLIVMDDIWSIEA--WYDFKRSFPN-NGSRVLITSRHFDVAEKIK--SS-PHLLRPLSDDESWKLLQKKLYDTKE--C--DELLEVGKQIAISCKGLPLAVVAIAGLLKRMTPDK--WKQVSESMCSRADTR--------DILELSYNYLPNYLKPCFLYIAVFLKDKDIPVRKLAWLWRAEGFIT-DRVESVEDTAERYLRDLIGRSLVMPSKRS-NGGVKTCQ------------SQEENFKTSIKYQKSR
>XP_027095468.1
------KIPQI-D-EVVGLADQKRLIIDRLIAG-SSQLDVVSIIGMAGLGKTTLAWKVYNDPSVTYHFHIRAWCCISQAYHKGELLLQILGDIM-E----N-EDLELKLYRCLKGKRYLIVMDDIWSIEA--WYDFKRSFPN-NGSRVLITSRHFDVAEKIK--SS-PHLLRPLSDDESWKLLQKKLYDTKE--C--DELLEVGKQIAISCKGLPLAVVAIAGLLKRMTPDK--WKQVSESMCSRADTR--------DILELSYNYLPNYLKPCFLYIAVFLKDKDIPVRKLAWLWRAEGFIT-DRVESVEDTAERYLRDLIGRSLVMPSKRS-NGGVKTCQ------------SQEENFKTSIKYQKSR
>XP_027095469.1
------KIPQI-D-EVVGLADQKRLIIDRLIAG-SSQLDVVSIIGMAGLGKTTLAWKVYNDPSVTYHFHIRAWCCISQAYHKGELLLQILGDIM-E----N-EDLELKLYRCLKGKRYLIVMDDIWSIEA--WYDFKRSFPN-NGSRVLITSRHFDVAEKIK--SS-PHLLRPLSDDESWKLLQKKLYDTKE--C--DELLEVGKQIAISCKGLPLAVVAIAGLLKRMTPDK--WKQVSESMCSRADTR--------DILELSYNYLPNYLKPCFLYIAVFLKDKDIPVRKLAWLWRAEGFIT-DRVESVEDTAERYLRDLIGRSLVMPSKRS-NGGVKTCQ------------SQEENFKTSIKYQKSR
>XP_027095470.1
------KIPQI-D-EVVGLADQKRLIIDRLIAG-SSQLDVVSIIGMAGLGKTTLAWKVYNDPSVTYHFHIRAWCCISQAYHKGELLLQILGDIM-E----N-EDLELKLYRCLKGKRYLIVMDDIWSIEA--WYDFKRSFPN-NGSRVLITSRHFDVAEKIK--SS-PHLLRPLSDDESWKLLQKKLYDTKE--C--DELLEVGKQIAISCKGLPLAVVAIAGLLKRMTPDK--WKQVSESMCSRADTR--------DILELSYNYLPNYLKPCFLYIAVFLKDKDIPVRKLAWLWRAEGFIT-DRVESVEDTAERYLRDLIGRSLVMPSKRS-NGGVKTCQ------------SQEENFKTSIKYQKSR
>XP_027095550.1
--RTKKQTPLFGA-DVIGFVDSAKDVIELLTRQ-SDQLEVISIVGMPGIGKTTLARKVLSDPMIDYEFFTKVFVHVSQDWERKDVFLSILTSFTR-----D-DALADEVRQRLK-YKYLIVIDDLWSNDA--WDKLKSAFPK-KGSRVLITTRNVAVAHYAN--NE-PYYLGFLSPEESRELLRYKVF-DGN-NC--EELQAYEAKILDRCAGLPLAIVVVAGILRNKATHW--WMSVAENVHDYAKLG--------DVIRRSYNHLPYNLKPCFLYFGVFPEYFEIPAWKLIRLWISEGFIE-H--MNMEDVAEFYLQELVDRSLVMIGQRS-DGRIKTCRMNNMLQDFCKKQAVEENIAPSSSHNARR
>XP_027095551.1
--RTKKQTPLFGA-DVIGFVDSAKDVIELLTRQ-SDQLEVISIVGMPGIGKTTLARKVLSDPMIDYEFFTKVFVHVSQDWERKDVFLSILTSFTR-----D-DALADEVRQRLK-YKYLIVIDDLWSNDA--WDKLKSAFPK-KGSRVLITTRNVAVAHYAN--NE-PYYLGFLSPEESRELLRYKVF-DGN-NC--EELQAYEAKILDRCAGLPLAIVVVAGILRNKATHW--WMSVAENVHDYAKLG--------DVIRRSYNHLPYNLKPCFLYFGVFPEYFEIPAWKLIRLWISEGFIE-H--MNMEDVAEFYLQELVDRSLVMIGQRS-DGRIKTCRMNNMLQDFCKKQAVEENIAPSSSHNARR
>XP_027095582.1
--------P---SAEVVGLDTDTNIVIDLL-KSEDEQLNVVSIIGMFGLGKTTLAKKVLKDPRIHDSFPDRAFVKVSQDYSKTKVFQDILRAVD------D-DQLIKKVEEELKKRTYLIVLDDIWTIKA--WEEIQGAFP--KGSVVLITSRIFDVARCAN------HH-FRLTPKQSKELLLKKALK----SC---DLEDYVSNIAKKCDGLPLSIVVIGGILQR------LWEKVSNGVDDYVARH----------LRLSYDILPFYLKQCFLYLGVFHEGSEIPAWKILRLWIAEDFIRPN-DMSLEDIAEDHLEDLVARNLVMVGQKT-NGQIKTCLIHDTLRSFCKDEAEE-HLAS------RR
>XP_027095592.1
------SAPEP-D-EVVSLSDQEEVIIDRLIKG-SLQQDMVSLVGMPGIGKTTLAKKLYNDSRVTYHFHIRAWCCISQVYSKRQVLLDILSNIS-G----D-EDLDLELYQQLKGRRYLIVMDDMWSTEA--WDDLERSFPK-NGSRLLITSRIQNVALNAK--SD-PYLLRLLTDDESWSLLQLKSFHGKG--C--TELLGVGKEIAQQCKGLPLSVVAVAGLLERKKPDL--WKQIVDSLSRRIDTQ--------EILELSYEHLPYNLKACFLYFGAFLEDKDISVRKLIWLWIAEGFIK-KEEKSLEDIGEDYLMDLISRSLVLVSKRS-MGRVKTCRVHDMLHDLCLSRSKEEMFSKPLIYERHR
>XP_027095638.1
------IVPNV-D-EVIDLDDQAELIMDRLTRG-TLQQQVVSIVGMPGLGKTTLAKK-------------------------------------------------------------------------------------------------------------------------------KKLFNRKD--C--DELVNLGKKIARGCKGLPLAVVAISGLLQRKKQDW--WETVARTLSSCADMR--------DILELSYSHLPTYLKPCFLYLGAFLKDREIPVSKLTRLWIAEGFVQ-NELDSLEHLAEKYLNDLIGRSLVIASKKS-NGGVKTRHVHDMLRALCLVRCKEQNFSISITYKKYR
>XP_027095639.1
------IVPNV-D-EVIDLDDQAELIMDRLTRG-TLQQQVVSIVGMPGLGKTTLAKKVYNDPSITYHFHIRAWCYISQVYRKRELLLNILSDIM-E----E-DDLEFKLYQCLKNRKYLIVLDDLWSREA--WNDLEFSLPK-NGSRILITSRLTDVALTTK--SI-AHSLRLFSDDESWNLLQKKLFNRKD--C--DELVNLGKKIARGCKGLPLAVVAISGLLQRKKQDW--WETVARTLSSCADMR--------DILELSYSHLPTYLKPCFLYLGAFLKDREIPVSKLTRLWIAEGFVQ-NELDSLEHLAEKYLNDLIGRSLVIASKKS-NGGVKTRHVHDMLRALCLVRCKEQNFSISITYKKYR
>XP_027095719.1
NASLRGSLQ---N-KVVGLDDYLGRMLDQITG--PSRLEIVTIVGMGGIGKTTLAKNIFDHPYTTYHFYCRAWVVVSQVYQVRDLLLGILSSVS--Q---N-DQLAEVLYRSLKGRRYLIVMDDMWSAKA--WGDVKRSFPK-NGSRVIVTTRLTDVAIYVN--TP-PHFMSLLSIEESRKLMGNILFGEG---C--PELVDVGKYIAKRCQGLPLSIVVVAGLLCSRTLDS--WRAIASSISSFCTH---------EMLALSYNHLPPYLKVCFLYMGAFPEDCEIEVQKLIHLWIAEGFLDRK-LEHPEAVAVDYLEDLIGRSLVLVGKSF-DGKIKTCILHDLLRELCLREAQKENF--AGIADQRR
>XP_027095729.1
--SVRKA-P---N-KVVGLDAELTTILEGLTG--P-GLEIVTISGMGGIGKTTLARKAFNDPYIVYHFYCRAWITVSQVYQVRDLLLGLLSSIA--R---N-AQLAEAVYRSLKGMRYMIVMDDMWSIDA--WNDVKRCFPK-NGSRIVVTTRFMELATNVS--KP-PHCMNLLNTEQSWELLEMLIFGAS---C--QELVGVGKKIAKRCRGLPLAIVVVAGVLSRREYNY--WNDIAEEVSSVSTN---------DILALSYNYLPHHLKACFLYMGIFPEDCEIEVSKLINLWAAEGFLYLD-EKQLEQIGEDYLEDLIARNLVLVEKRF-GGEVKTCRLHDFLRELCLKEAQKENF--TGTRNQRR
>XP_027095730.1
--SVRKA-P---N-KVVGLDAELTTILEGLTG--P-GLEIVTISGMGGIGKTTLARKAFNDPYIVYHFYCRAWITVSQVYQVRDLLLGLLSSIA--R---N-AQLAEAVYRSLKGMRYMIVMDDMWSIDA--WNDVKRCFPK-NGSRIVVTTRFMELATNVS--KP-PHCMNLLNTEQSWELLEMLIFGAS---C--QELVGVGKKIAKRCRGLPLAIVVVAGVLSRREYNY--WNDIAEEVSSVSTN---------DILALSYNYLPHHLKACFLYMGIFPEDCEIEVSKLINLWAAEGFLYLD-EKQLEQIGEDYLEDLIARNLVLVEKRF-GGEVKTCRLHDFLRELCLKEAQKENF--TGTRNQRR
>XP_027095776.1
------NASNV-D-EAFPLTDEADAIINLLMRG-SLGLSIVSVVGMPGVGKTTLAKAAYNNLSVKMRFHKLAWCSVSDTQRSGDLLLDILKCT-------D-EDLALEVRRSLLKERYLIVLDDIWEIGA--WDAIKLSLPK-NGSRILLTSQNHNLGLQTGV-----YPLSVLNDERSWKLLEKMLFHNHG--C--PHLLGVGQKIASNCKGLPLALAASAVLLRRQNLDR--WGRIEESSNPG--KG--------DILELSYKRLPDHLKPCFLYFGSLQAGKEVSAQKLILLWIAEGFIQ-KAIGSLEVLGRDYLIELIDHSLVDVTKSS-DGGIKACRVNELLHSFCVEKAQEENFSTRTMHYPYR
>XP_027095859.1
---FSPN-P---N-EVVGLDDDCQSIFDRLIT--PSRLEIVAIVGMGGIGKTTLARRVFDDLSTVYNFHVRAWATVSQVFRQRDVLLALLRSTT--H---N-EELAQDLYRSLKGKRYLIVLDDIWNTLA--WDDVKLCFPE-NASRLLVTTRLSKVAHYVN--ST-PHLMNLLNLDNSWKLLHGMVFGES---C--LDLVGIGKTIARKCQGLPLAIIVIAGLLSRRTSDS--WKSIADNVSSTNTQ---------GILALSYNHLPHHLKACFLYMGAFPEDGEIEVKKLVRLWVAEGFLDKQ-PRLAERIAEIFLEDLIGRNLVFVAKSF-SGRNKTCHIHDLLRELCLREAQRENF--AGINRKRR
>XP_027095900.1
----RAQSLFIEEDRLVGIDKPKAELISKILD-DHSQLKVVSVVGMGGLGKTTLVKKVYDDVAVKKQFQSHAWITVSQTFQFSDIIKNLIQQLYNE---DN-M-LIEFVRDFLRERRYILVLDDVWSIDA--WEAIKCVLPNT-ASRVVLTTRIADVAS-ASCLGSFVYKMEPLSDKESWTLFCNRTFQCN--DC--PNLEEVANKILKKCEGLPLAIVAVGGVLALKDKENTEWEMILHGFGGEVDK-----LDIKSVLLLSYNDLPHYLKSCLLYLSIYPEDYPIDVNDILLKWIALGFVEEKRGITSTDIAMRYMKELVNRSLIQVKSTFDDGRLETCGLHDFVREILVSKSEEQSF--WP-AKVRH
>XP_027095914.1
----RRTSPFSEDKDIVGFEEITKFLVAELLK-QDKNRRVVSIVGMGGAGKTTLAKKVYNHADVREGFNCRAWVCVSSSYGHKEMLRSIIKQLNT----DE-QDLERRLYQDLQDKCYLVVLDDVWKEEA--WDCLARAFPNT-SSRLLITSRNRGVPLHADALS-IPHDLKTLGQEDSWQLFLRKALGHG-AGC--LDLEEVGKEIARRCAGLPLAITVIGGLLLTKKRLKSEWEKVLNSFNANLSS-GVS-----AILELSYADLPSNLKFCFLYLGLFPEDYMISVRKFIHMWAAEGIMQKRDAENLEEIAAYDLEQLFSRNMVQVAEMTVDERIKSCRVHDLLRELAIRKAEDENFYDKI---SRY
>XP_027095920.1
------STFEV-N-K-VVLNDQQQMIVDRLTRG-SSQREIVSIVGMPGIGKTTLANQVYYDPKVVYYFHIRAWCCVSQVYAKRDLLLGILQQII-E----N-EDLEFMLYKQLKGKCYLITMDDLWNIGA--WDDLKSSFPG-NGSRIMITSRLEDMVLNFS--SN-LLNLRPLSDGESWELLKMKIFPKEI--C--EELLQVGKEIARSCKGLPLSLVAIAGLLQKMKSDS--WKKIAERSNAIVNTR--------DILELSYEHLPDYLKPCFLFFAMFQEDKEIPVRRLIWLWMAEGFIE-RDSKSIEDLALDYLRDLVGRSLITVSKRS-NGGVKACRIHDMVRNVCLSKAKEEKFSNSITYKEHR
>XP_027095923.1
----------------------RRQIVNRLTRG-SLHRDAISIVGMPRIGKTTLANKVYDDPEIVGYFHTRAWCYVSQVYTKRDLLLEILSHII-E----H-EDLELLLCQSLGRNRYLIIMDDMWDIGA--WDDLQSSFPQ-NGSTILITSSLSGMVFKVT--SN-LFNLRPLSDDDAWELQ-------------------------------------------------------------------------------------------------------------------------------------------------------------------------------------------
>XP_027095933.1
------TIPTF-N-QVVGFDDEAEQIICRLTRG-SGQLDIVSIVGMPGLGKTTLANKVYHDPFIICHFQICAWCCISQVYGKKDVLIQILVCIRPV----E-DDLAEELYHRLKGYRYLLVLDDLWDIEA--WNGLEKLFPA-NGSRILLTSRISKLALEVK--SR-PLHLRQLTDDECLELLQKKLIEGGG--Y--PALLLLGKHIAKGCKGLPLTVVIAAGILGNLEQDG--WEKVAESLSSSVCH---------HMLELSYKSLPNYLKPCLLYFGVFLEDQEIPVWRLMRLWIAEGFVQ-KEVKSLEDIAEDYIMDLIGRSLVMVDKKS-IGGVKTCRIHDLLHEFCLRKAKEENFSNT-----RR
>XP_027095947.1
------R-----S-EVFILNDQQKAIVNRLKRG-SPDRDVISIVGMPGIGKTTLANQVYNDVEIVGYFHIRAWCYVSQVYTKRELLLEILNHIV-Q----D-EDLELLLCQSLRRNRYLILMDDVWDTGA--WDDLQRSFPQ-NGSRILITSRLSDVVSKVT--SD-LFKLNPLSDDESWELIRMKIFPQQC--C--EELWEVGREIARNCQGLPLSVVAIAGLLKGMKPES--WKQIARSLNPLINTR--------EIFELSYKNLPDYLKACFLYLAVFQEDKEIPVQKLT-----------------------------------------------------------------------------
>XP_027095986.1
------KIPKI-D-EVIDLADEKKLVIDRLIAG-SPQLDVVSIVGMAGLGKTTLALKVYTDPSVTYHFHIRAWCCVSQAYQKRELLLEILGDIV-E----D-GDLEMKLYQCLKRNRFLIVMDDIWSTSA--WYDFQGSFPN-NGSRILITSRLPDVARKMK--SV-PHPLRLLSNDESWKLLQRRVFDTKE--C--DELMAFGNQIAESYKGLPLAVVAISGLLERKIPDW--WKQVSESICSHADTR--------HILELSYRCLPDHLKHCFLYTGVFLEYKDIPIRKLTWLWLAEGFIW-NDQENNEDVAEG------------------------------------------------------
>XP_027095995.1
------KIPKI-D-EVIDLTDEKKLVIDRLISG-SGKLDVVAVVGMAGLGKTTLVRRVYNDPLVTYHFHIQAWCCVSQAYQKRELLLQILSDIV-E----D-EELKLKLYRCLRRNRYLIVMDDIWSIEA--LYDFKRSFPD-NGSRILITSRHFHVAAEDE--GT-PHSLRRLSDDESRKLLQKKLFDTKE--C--NELMEVGEQIAASCKGLPLAVIAIAGLLGRMILDR--WKEVLESICSQTDMR--------EILDICYRYLPNYLKPCFLYTAVILEDKDIPVKKLAWLWRAEGFLT-DGAESIEDIAEGYLRDLIGRSL----------------------------------KNSIKYQKRR
>XP_027095997.1
------KIPKI-D-EVIDLTDEKKLVIDRLISG-SGKLDVVAVVGMAGLGKTTLVRRVYNDPLVTYHFHIQAWCCVSQAYQKRELLLQILSDIV-E----D-EELKLKLYRCLRRNRYLIVMDDIWSIEA--LYDFKRSFPD-NGSRILITSRHFHVAAEDE--GT-PHSLRRLSDDESRKLLQKKLFDTKE--C--NELMEVGEQIAASCKGLPLAVIAIAGLLGRMILDR--WKEVLESICSQTDMR--------EILDICYRYLPNYLKPCFLYTAVILEDKDIPVKKLAWLWRAEGFLT-DGAESIEDIAEGYLRDLIGRSLVLPSKRS-HGGIKTCRVHDML---------------------RT
>XP_027096092.1
----RRTHSFVAEEDAVGLHYDIEMLVKYLLNEVR-EHKISSIFGMGGIGKTTLARKVYHHGRLKHYFKGFAWVCVSQQWQPKDLLQGILLKL-----SKQ-DELARLLQQHLRARRCLIVLDDIWSTDA--WDCLKDAIPSEHGTKIL----------------------------------------------------------------------------------------------------------------------------------------------------------------LMTGAE-------------------------------------------------------
>XP_027096095.1
----RRTHSFVAEEDAVGLHYDIEMLVKYLLNEVR-EHKISSIFGMGGIGKTTLARKVYHHGRLKHYFKGFAWVCVSQQWQPKDLLQGILLKL-----SKQ-DELARLLQQHLRARRCLIVLDDIWSTDA--WDCLKDAIPSEHGTKIL----------------------------------------------------------------------------------------------------------------------------------------------------------------LMTGAE-------------------------------------------------------
>XP_027096100.1
-----ETNSVTIDSSFVGRDDDLSIIVTGLT-AASKNVLVIPIVGMGGIGKTTLAKKAFNDLKIENHILTRENGHTVK------------------------------LKELLDGKKYLLVLDDVWNEQATLWNDFLGSLKSSKGNSILMTTRHQQVAT---ISSPP-CSLKKLPDDECWLILKENAF--GG-----DGMQDIGYGIAKKYQGVPLAASVPGGILRNS-V---K-------------------------------------------------------------------------------GFQFWRLAFKI----------------------------------------------
>XP_027096120.1
-------------------------------------------MGMPGIGKTTLGNSIYENPLVPLCFHAHARCHVSHAYEKRRLLLEILQLVC--G---D-EDLALKLYLSLKGKKYFIFLDDLWDIKP--WNDIKASFPE-RGSRIMFTSRYQHIALETG--SV-TYPFNPISESRTWELLQVKLFGKER--C--KELLEVGQKVAAEC---------------------------------------------------------------------------------------------------------------------------------------------------------------
>XP_027096142.1
----RAQSLFIEEAQLI-----------------ESSFGC----GNGGLGKTTLVKKVYDDAAVKKQFQSHAWITVSRNFQFRDIIKNLIQYLYNE---VL-M-LSEFVRDFLQERRYILVLDDVWSIDA--WEAIKCVLPTI-ASRVVLTTRIADVAS-ASCLGSFVYKMEPLSDKESWTLFCNRTFQSN--DC--PNLEEVAKKILKKCEGLPLAIVAIGGVLALKHKEKTEWEMILHGFGGEADK-----LDIKRVLLLSYNDLPHYLKSCLLYLSIYPEDYPIDVVSILLKWIALGFVEERERITSTDIAMSYMKELINRSLIQVKSTLNDGRLNKCGLHDFLREILVSKSKEQDFTRWP-EKVRH
>XP_027096185.1
---------VLGE-EVVGFDDEATAVLDRLT-GEQKQLEVISLVGVAGIGKTTFAKRLYNDSRVLHHFHVRAWTRGPQLNEEMNALHDLLTCVTDN----P-HEMGEKLHKLLKGKRYLIVIDGIWDSLS--WKLMK-YFPS-NGSKILITSRTKDVVLKIS--SS-PQVLQFLSQDESWELFESKVFT-DE-SC--QELMELGKEMVAKCRGLPLAIVVLAGVAKQKSPEW--WMHIVTDIASPTRQ---------DILAFGYDHLPNWLKPCFLYLGSFPQGYEILVKKIVWSWIAEGFVK-QG-KKLEELAEEYLTDLVDRNLIAVSKKS-NGGIKTCQVHDLLRDLCVKKAKDNLF--------HK
>XP_027096222.1
------NFPNIEE-ELVGFEVAAEKMKEQLTRG-SNQLNILTIVGMPGIGKTTLANSLYKDHSVSFSFHTHAWCCVSRVYHKQTLLLEILGQIN-----VAGKDYVEMLYKSLKGKRYLVVIDDIWDIEA--WNDLKEVFPH-NGSRILFTTRNYNIALKAN--SV-PYALSPLSDEESWQLLCIKVF-EEE-MC--SELLQVGKRIAKICKGLPLSVVSVSGTLKAREQDR--WEQVAES----SKH-----------LELCYHHLPNFLKPCFLYFGGFREDAVIPVSKLLWLWIAEGFIH-QNQKSLKNEAENFLNDLIDRNLVMVAESS-KGGVKSCHVHDLLHDFCLAKSEEENFADSVMHQAYR
>XP_027096289.1
DDSSLSP-P---N-EAVGLDDDLMLMSERLSR--PSRLEVVTIVGMGGIGKTTLARKIFDDPSTICNFHACAWVQVSQVYRLRNLLLGLLKCVT--Q---N-EELAEDLYRSLKGKRYLIVIDDVWSTRT--WDDVKRIFPK-NASRIVLTTRVGEVADYVN--SA-SHRMRLLDIDQSWDLLQKKVFGQS---C--LEFVDIGKEIARKCQGLPLAIVVVAGLLSKRTRDC--WEGIAGSVSSLSSQ---------EILALSYNHLPQHLKACFLYMGAFPEDSEIEVEKLIALWVAEGFLDKK-SLSAERVAEDYLEDLIDRSLVLIGKRF-NGKVKTCYLHDLLRELCLREAQKEKF--SGIKNQRR
>XP_027096302.1
NASLRGSLQ---N-KVVGLDDYLGRMLDQITG--PSRLEIVTIVGMGGIGKTTLAKNIFDHPYTIYHFYCRAWVAVSQVYQVRDLLLGVLSSVS--Q---N-DQLAEVLYRSLKGRRYLIVMDDMWSAKA--WDDVKRSFPK-NGSRVVVTTRLTDVAIYVN--TN-PHFMSLPSIEESWKLMENILFGEG---C--LELVDVGKYIAKRCQGLPLSIVVVAGLLCSRTLDS--WRAIASSISSFCTL---------EMLA-------------------------------------------------------------------------------------------------------------
>XP_027096303.1
--SIRKA-P---N-KVVGLDAELTTILEGLTR--P-GLEIVTISGMGGIGKTTLARKAFNDPYIVYHFYCRAWITVSQVYQVRDLLLGLLSSIA--R---N-AQLAEVVYKSLKGMRYMIVMDDMWSIDA--WNDVKSCFPK-NGSRIVVTTRFMELATNVS--KP-PHCMNLLNTEQSWELLEMLIFGAS---C--QELVGVGKKIAKRCWGLPLAIIVVAGVLSRREYNY--WNNIAEEVSSVPTN---------DILALSYNYLPHHLKAYFLYMGIFPEDCEIEVSKLINLWAAEGFLYLD-EKQLEQIGEDYLEDLISRTLVLVEKRF-GGEVKTCRLHDFLRELCLKEA---------------
>XP_027096319.1
--PKKEEAVTEEE-DVVGLDDEAKNVIELLTEG-SQELEVISVIGMHGLGKTTLAKKILNDPTIEFKFYSRAFVEVSQEFERREVFLHILGAFTK-----D-DKLVKELHRQLKTRKYLIVLDDVWTPEG--WDQLKVAFPD-KQSRILITSHNEPVAFHAN--CD-PHYLRCLDLEDSRELLRKKVF-GKS-DC--GELEKLELSILLKCDGLPLAIVILAGVLLNDRTDW--WKKVTEDLDHFAKQS--------GVIRLSYEHLPPHLKPCFLYLGVFREDIGIPVWKLLQLWIAEGFVQ-K--ISLEEKAEAYLDDLVSRNLVMVGQGS-SGRIKTCRIHDSLRDFCRREAMKENLTETSLDNACR
>XP_027096443.1
--SIRKA-P---N-KVVGLDAELTTILEGLTG--P-GLEIVTISGMGGIGKTTLARKAFNDPYIVYHFYCRAWITVSQVYQVRDLLLGLLSSIA--R---K-AQLAEVVYRSLKGMRYMIVMDDMWSIDA--WNDVKRCFPK-NGSRIVVTTRFMELATNVS--KP-PHCMNLLSAEQRWELLEMLIFGAS---C--QELVGVGKKIAKRCRGLPLAIVVVAGVLSRREYNY--WNNIAEEVSSVSTN---------DILALSYNYLPHHLIACFLYMGIFPEDCKIEVSKLINLWAAEGFLYLD-EKQLEQIGEDYLEDLIGRSLVLVEKRF-GGEVKTCRLHDFLRELCLKEAQKENF--TGMRNQRR
>XP_027096459.1
--AKKKQAPIVEE-DVIGFDDATKAVMELLKAG-SEDLEVISIVGMHGLGKTTLAKKVLHDPKIEYDFFARAFIYVSQQFERAEVFLNILGSIGQ-----E-EKLAEHVREQLKTRMYLIVMDDVWKIED--WDKLKVAFPK-KRSRVLITTRNTSVAIYAN--VE-PYHLDFLTFDASRELLRRKVF-GEN-KC--EEVEQYELHIVKKCDGLPLSIVVIAGILIKQIVRW--WSRVADSVNDYSRHI--------DVIILSYNHLPYHLKPCFLYLGVFREDFEIPVWKLLRLWIAEGFVP-Q--LNLEDIAEEYLEELVDRNLVMVGQRS-NGQIKTCHVHDTLLDFCKEEGKEENISKPTLDDYRR
>XP_027096486.1
--SLRH------N-KVVGLDDELVSLLEGLTR--PSGLEIVTILGMGGIGKTTLARKAFRHSYTEYHFYCRAWITVSQVYQVRDLLLGLLGCLG--H---D-AQLAEVVYRSLKGKRYLIVMDDIWSIDA--WNDVKRCFPK-TGSRILLTSRVTELASYIN--KP-PHCMSLLDTEQSWELLEKLVFGAS---C--PELEKYGKLIAKRCQGLPLAIVVMAGVLSRRTCDC--WNNFAEKVCAISTE---------DILALSYNYLPHHLKACFLHMAAFPEDCEIEVQKLINLWAAEGFLDPQ-SENLEQVAEEYLEDLIGRNLVFIEKCF-GGKVKTCRLHDFLRELCLREAQKEDF--VGLRNQHR
>XP_027096487.1
--SLRH------N-KVVGLDDELVSLLEGLTR--PSGLEIVTILGMGGIGKTTLARKAFRHSYTEYHFYCRAWITVSQVYQVRDLLLGLLGCLG--H---D-AQLAEVVYRSLKGKRYLIVMDDIWSIDA--WNDVKRCFPK-TGSRILLTSRVTELASYIN--KP-PHCMSLLDTEQSWELLEKLVFGAS---C--PELEKYGKLIAKRCQGLPLAIVVMAGVLSRRTCDC--WNNFAEKVCAISTE---------DILALSYNYLPHHLKACFLHMAAFPEDCEIEVQKLINLWAAEGFLDPQ-SENLEQVAEEYLEDLIGRNLVFIEKCF-GGKVKTCRLHDFLRELCLREAQKEDF--VGLRNQHR
>XP_027096546.1
--PKPKEAPKVEE-EVVGFEEATEKVSKLLTGG-SQHLEVISIVGMLGLGKTTLAKKVVKDPIVDYEFMIKAFVYVSKEYEKREVFLSILRSFTQ-----E-DQLEEYLRKQLEGKQYLVVMDDVWEKED--WDRLKKAFPN-KRCRVLITTRNEKVAEHAS--IP-FHKLDFLPLEKSRELLRWKVF-DDD-KC--KELQEYEIEIANKCDGLPLAVVVIAGILWNERIDW--WKHVADSVKDYARQT--------KVIELMYKHLPNHLKPCFIYLGVFREDFEIPVWKLLRLWIAEGLVL-Q--INLEDIAEQHLEELVARNLVMVGQRS-NDRIKTCRIHDTLREFCKNEATEENFSEPALDQYRR
>XP_027096733.1
--PKREKIVMVEE-EVIGLEDESQKMIDLLTRG-PRRLQVISIVGMFGLGKTTLARKIFNDSKVAYNFHLRAFVNVSQEYNRREVLLRILNSFGH-----D-EDLAQLINMQLKKMRYLIVLDDVWTTEA--WDDLKRAFPG-NGSRVVITSQNKSVALHAN--IG-PYYMRFLHPEESRMLLRHKVF-GQS-EL--EELEEHEVRILQRCGGLPLAIVVLAGILLNHNLRW--WERVSEGMTEYARQM--------DVIKLSYNNLPHHLKPCFLYMGVFREDYDIPVWRLLRLWIAEGFIG-S--ISLEDLAEYYLMDLVDKNLVMVGRSS-DGRIKTCRIHDTLRDFCKMEARKENLSS---DAFRR
>XP_027096735.1
GNSGALQDPSYEN-EVDLFVDAEKKIREQLTNK-CKDLCLLSIVGMPGIGKTTLGNSIYENRFVRLCFHARARCHVGHACQKRRLLLDILQQVC--G---D-DDLAEKLYQSLKGKKYFIFLDDLWDLRQ--WNDMRASFPK-K-----------------------------VSDSRTWELLQIKLFGKES--C--PELVKVGQKIAAECKGLTLAADLIAGLLRTSKKEC--WAQVANSLNTHLEGR--------QILELSYNQLPDHLKPCFLYFGAFPGNREVPTSKLMWLWISEGFVKLQDEGSPEDVARSYLNDLIARSLVIDSKGS-SNGVKASCVHDLMHDFALAKAKEECFSHQTLYEPYR
>XP_027096741.1
ENFEALTARNYEG-EVELFEDEAKQITEELTNG-LTQLSMLSIVGMPGIGKTTLANPIYQSPLVPLHFHVHARCCVTQLYQKRRLLLEILQQVN--A---D-DELAEELYRSLKGKKYLIFFDDLWDTRL--WNDTSTSFPN-MGSRIMFTSRFHNIVSQIE--SI-TYPLNPLSEVTCWKLLEVKLFQKEC--C--QELLGVGMQMAINCKGLPLAVDLVVGLLRNRRQDC--WEQIANSLNTHLAGR--------GILELSYNHLPNYLKPCFLYFRAFSEDEEVPVSELMWLWIAEGFVQPQEKGSLEDVAKKYLSDLIARSLVMKTKGS-LGGVKASRIHDLLHDFVLAKAKEECFSCHTMSKPYR
>XP_027096807.1
--AKKKQAPIVEE-DVIGFDDATKAVMERLQGG-SEDLEVISIVGMPGLGKTTLAKKVLHDPKIEYDFFTRAFIYVSQQFERTEVFLNILWSIGH-----E-EKLAEHVREQLKTRMYLIVMDDVWKIED--WDKLKVAFPK-KRSRVLITTRNTSVAIYAN--VE-PYHLDFLTFDASRELLRRKVF-GEN-KC--EEVEQYEVHMVKKCDGLPLSIAVIAGILIKQIVRW--WSRVADSVNDYSRHI--------DVIILSYNHLPYHLKPCFLYLGVFREDFEIPVWKLLRLWIAEGFVP-Q--LNLEDIAEEYLEELVDRNLVMVGQRS-NGQIKTCRVHDTLRDFCKEEGKEENISKPTLDDCRR
>XP_027096814.1
----RAQSLFIEEAQLVGIDKPKADLISKILD-DHSQLKVVSVVGMGGLGKTTLVKKVYDDTAVKKQFQSHAWITVSQNFQFNIIIKDLIQQLYNE---VI-M-LSEFVKDFLRERRYILVLDDMWSIDA--WEAIKCVLPNT-ASSVVLTTRIADVAS-ASCLGSFVYKMKPLSDKESWTLFCNRTFQSN--DC--PNLEEVSKKIMKKCEGLPLAIVAMGGLLALKDKGKTEWEIILRGFGSEADK-----FDIRKVLFLSYNDLPHNLKSCLLYLSIYPENYSIIVDDILVKWIALGFVERKEGMASTDIAMKYLKELINRSLIQAQQIREDGKLQRCGVHDFLREVIISKSKEQSFTRWP-DKVRH
>XP_027096850.1
----RHTYSFVADEDVVELPDDVEQLVKYLLNEV--ERKISSIYGMGGIGKTTLARKVYHHDRVEQYFGGRAWVCVSQQWQPKDLFQRILLKL-----SEK-DKLARQLQQHLQARRCLIVLDDFWSTEA--WDCLKDAIPSEHGSKIVLTTRNRDVAEHVDP---YHHQLRLLTNEESWELLRKKSLRGR-EG-----FEKVGKKMLKYCGNLPLAVVVLGGILRTKTTLS-EWDEVHENIKSYLDKIGK--EGVPKVLAYSYYNLPWQLKPCFLYLGKFREDSDIGVESLYQMWIGEGMIFENEQETMMEVAERYLEDLAHRCMVEAV-----TRLESCRLHDLMRDLCLVKAKEENLSPLAFEAQYG
>XP_027096851.1
----RHTYSFVADEDVVELPDDVEQLVKYLLNEV--ERKISSIYGMGGIGKTTLARKVYHHDRVEQYFGGRAWVCVSQQWQPKDLFQRILLKL-----SEK-DKLARQLQQHLQARRCLIVLDDFWSTEA--WDCLKDAIPSEHGSKIVLTTRNRDVAEHVDP---YHHQLRLLTNEESWELLRKKSLRGR-EG-----FEKVGKKMLKYCGNLPLAVVVLGGILRTKTTLS-EWDEVHENIKSYLDKIGK--EGVPKVLAYSYYNLPWQLKPCFLYLGKFREDSDIGVESLYQMWIGEGMIFENEQETMMEVAERYLEDLAHRCMVEAV-----TRLESCRLHDLMRDLCLVKAKEENLSPLAFEAQYG
>XP_027096902.1
------SAFEIAN-EVVVLDDQQQVIVDRLTRG-SSQRDIVSIVGMPGIGKTTLANRVFHSPDVVYYFHVRAWCCVSQVYTKRDLLLGILQHTI-E----N-EDLEFMLYKNLKGRRYLIFMDDVWNIEA--WDDLKSSFPV-NGSRILMTSRLLDVVSKVT--ND-LLHLRPLSEEESWELLKMKVFSKEG--C--EELLEVGKEIARNCKGLPLSIVAIAGLLQGMKPDS--WKQIAESLNSIVITR--------DILELSYKHLPDYLKACFLYLGAFQGDKEIPVRRLIWLWMAEGFIL-KDSRSLEDLGEVYLRDLIGRSLITVAKRS-NGSVKTCGVHDMVRNLCLLKAKEENFSNSVIYEEHR
>XP_027096904.1
------SAFEIAN-EVVVLDDQQQVIVDRLTRG-SSQRDIVSIVGMPGIGKTTLANRVFHSPDVVYYFHVRAWCCVSQVYTKRDLLLGILQHTI-E----N-EDLEFMLYKNLKGRRYLIFMDDVWNIEA--WDDLKSSFPV-NGSRILMTSRLLDVVSKVT--ND-LLHLRPLSEEESWELLKMKVFSKEG--C--EELLEVGKEIARNCKGLPLSIVAIAGLLQGMKPDS--WKQIAESLNSIVITR--------DILELSYKHLPDYLKACFLYLGAFQGDKEIPVRRLIWLWMAEGFIL-KDSRSLEDLGEVYLRDLIGRSLITVAKRS-NGSVKTCGVHDMVRNLCLLKAKEENFSNSVIYEEHR
>XP_027096905.1
------SAFEIAN-EVVVLDDQQQVIVDRLTRG-SSQRDIVSIVGMPGIGKTTLANRVFHSPDVVYYFHVRAWCCVSQVYTKRDLLLGILQHTI-E----N-EDLEFMLYKNLKGRRYLIFMDDVWNIEA--WDDLKSSFPV-NGSRILMTSRLLDVVSKVT--ND-LLHLRPLSEEESWELLKMKVFSKEG--C--EELLEVGKEIARNCKGLPLSIVAIAGLLQGMKPDS--WKQIAESLNSIVITR--------DILELSYKHLPDYLKACFLYLGAFQGDKEIPVRRLIWLWMAEGFIL-KDSRSLEDLGEVYLRDLIGRSLITVAKRS-NGSVKTCGVHDMVRNLCLLKAKEENFSNSVIYEEHR
>XP_027096906.1
------SAFEIAN-EVVVLDDQQQVIVDRLTRG-SSQRDIVSIVGMPGIGKTTLANRVFHSPDVVYYFHVRAWCCVSQVYTKRDLLLGILQHTI-E----N-EDLEFMLYKNLKGRRYLIFMDDVWNIEA--WDDLKSSFPV-NGSRILMTSRLLDVVSKVT--ND-LLHLRPLSEEESWELLKMKVFSKEG--C--EELLEVGKEIARNCKGLPLSIVAIAGLLQGMKPDS--WKQIAESLNSIVITR--------DILELSYKHLPDYLKACFLYLGAFQGDKEIPVRRLIWLWMAEGFIL-KDSRSLEDLGEVYLRDLIGRSLITVAKRS-NGSVKTCGVHDMVRNLCLLKAKEENFSNSVIYEEHR
>XP_027096907.1
------SAFEIAN-EVVVLDDQQQVIVDRLTRG-SSQRDIVSIVGMPGIGKTTLANRVFHSPDVVYYFHVRAWCCVSQVYTKRDLLLGILQHTI-E----N-EDLEFMLYKNLKGRRYLIFMDDVWNIEA--WDDLKSSFPV-NGSRILMTSRLLDVVSKVT--ND-LLHLRPLSEEESWELLKMKVFSKEG--C--EELLEVGKEIARNCKGLPLSIVAIAGLLQGMKPDS--WKQIAESLNSIVITR--------DILELSYKHLPDYLKACFLYLGAFQGDKEIPVRRLIWLWMAEGFIL-KDSRSLEDLGEVYLRDLIGRSLITVAKRS-NGSVKTCGVHDMVRNLCLLKAKEENFSNSVIYEEHR
>XP_027097349.1
------TAPIS-N-EVVGLNDEGEIIIDGLVRG-PSRLDIVAIVGMPGLGKTTLANKVYGDPLVKSHFHIRSWCCFSRAYTKHSLLVQMLCNIDHG----E-DYMADRLRKLLKGNRYLIVLDDVWDILG--WDLLKLSLPC-NGSRILLTSRFQELPLQIK--SE-PHHLRPLTDNESCELLQKKLFAKED--C--PILSNVLLHAAKYCKGLPLTVVLVAGILTTTEQDC--WEEVVIHLTSSYVY---------KTIELSYNNLPNYLKPCLLYFGAFQEDKEIPIRRLLWIWISEGFVQ-KEGKCLEDVADEYLMDLIGRSLVMAPQRS-LGGIKACRIHDLVHEFCMEKAKEESFCKP-----HR
>XP_027097350.1
------TAPIS-N-EVVGLNDEGEIIIDGLVRG-PSRLDIVAIVGMPGLGKTTLANKVYGDPLVKSHFHIRSWCCFSRAYTKHSLLVQMLCNIDHG----E-DYMADRLRKLLKGNRYLIVLDDVWDILG--WDLLKLSLPC-NGSRILLTSRFQELPLQIK--SE-PHHLRPLTDNESCELLQKKLFAKED--C--PILSNVLLHAAKYCKGLPLTVVLVAGILTTTEQDC--WEEVVIHLTSSYVY---------KTIELSYNNLPNYLKPCLLYFGAFQEDKEIPIRRLLWIWISEGFVQ-KEGKCLEDVADEYLMDLIGRSLVMAPQRS-LGGIKACRIHDLVHEFCMEKAKEESFCKP-----HR
>XP_027097510.1
------YSFGS-Y-E-LGFNDEADAVINLLKRG-SNELSVVSIVGMPGVGKTTLARIAYNDPSVQLHFHKLAWCPVSETYRSRDLLLDIVNCI-------D-EDLTDLIRKSLLRQRYLVVIDDIWEMGA--WDSIRQSLPR-NGSRIVLTSQNHNLALQTGT-----HLLSPFTDEKSWKYLEEMLFHTHG--C--DNLLDVAKKIARKCKGLPLAIVAILALLQKRNLDI--WGRIEENSNPG--KG--------EILERSYKHLPDHLKPCFLYFGAFQAGKAISAQKLTLLWVAEGFMR-TEMESLEVLANDYLMELINRSLVDVTESS-DGGIKACRLNDLLHDFCLEKAQEDKFSSRVKHYPYR
>XP_027097573.1
------ESPQI-D-EVIDLADEKKLVIDRLVAG-SGKLDVVSIVGMAGLGKTTLAWKVYNDPSITYHFHVQAWCCVSQAYQKRELLLQILGDTV-E----D-ADLEMKLYRCLKRNKYLIVMDDIWSIEA--WYDFKRSFPN-NGSRILMTSRHFDVAAKIK--NF-IHPLRIFSEDESWELLQKKLFGTEG--C--DELLELGKQISRSCGGLPLALVAISGLLKRMEPDW--WKQVSENICSRADTR--------DILNLSYTYLPDYLKRCFLYTGVFLEDKDIPVRKLTWLWAAEGFIA-IQLGSKEDVAERYLRDLIGRSLVMASKRS-DGGVKTCRVHDMLRTLCLRRCEEENFANSTTYENRR
>XP_027097575.1
------ESPQI-D-EVIDLADEKKLVIDRLVAG-SGKLDVVSIVGMAGLGKTTLAWKVYNDPSITYHFHVQAWCCVSQAYQKRELLLQILGDTV-E----D-ADLEMKLYRCLKRNKYLIVMDDIWSIEA--WYDFKRSFPN-NGSRILMTSRHFDVAAKIK--NF-IHPLRIFSEDESWELLQKKLFGTEG--C--DELLELGKQISRSCGGLPLALVAISGLLKRMEPDW--WKQVSENICSRADTR--------DILNLSYTYLPDYLKRCFLYTGVFLEDKDIPVRKLTWLWAAEGFIA-IQLGSKEDVAERYLRDLIGRSLVMASKRS-DGGVKTCRVHDMLRTLCLRRCEEENFANSTTYENRR
>XP_027097576.1
----RHTYSFVAEEDVVELPNDIQVLVKYLLNQGT-ENKISSILGMGGIGKTTLARKVYHHERLKHYFKGFAWVCVSQQWQPNDLLQGILLKL-----SKQ-DELARLLQQHLRARRCLIVLDDIWSTEA--WDCLKDAIPSEHGSKILLTTRNEYVAAYVAS---YQHKLRCLTDEESWELLRMLALRER-KGY---KMEESGKKILKYCGGLPLAVVVLGGILRTKKTLR-EWNEVHENIKSYLDKIGK--EGVPKVLAYSYYDLPWQLKPCFLYLGKFKEDSDIGVASLYQMWIGEGMIFENEQETMMDVAERYLEELAKRCMVEAV-----TRLESCRLHDLMRDLCLAKAKEENLSPPAFEAQYG
>XP_027097589.1
----RAQSLFIEEARLVGIDKPKAELISKILD-DHSQLKVVSVVGMGGLGKTTLVKKVYDDAAMKKQFQSHAWITVSQNFQFSDIIKNLIQQLYNE---DI-M-QSEFVKDFLRERRYILVLDDVWSIDA--WEAIKCVLPNT-ASRVALTTRIADVAS-ASCLGSFVYKMEPLSDKESWTLFCNRTFQSN--DC--PNLEEVAKKILKKCEGLPLAIVAIGGVLALKDKENTEWEMILHGFGGEADK-----LDIKRVLLLSYNDLPHYLKSCLLYLSIYPEDYLIEVDDILLKWIALGFVEEKEGITSTDIAVRCMKELINRSIIQVKSKLNDGRLDACSLHDFVREIIVSKSKEQSFARWP-EKFRH
>XP_027097590.1
----RAQSLFIEEARLVGIDKPKAELISKILD-DHSQLKVVSVVGMGGLGKTTLVKKVYDDAAMKKQFQSHAWITVSQNFQFSDIIKNLIQQLYNE---DI-M-QSEFVKDFLRERRYILVLDDVWSIDA--WEAIKCVLPNT-ASRVALTTRIADVAS-ASCLGSFVYKMEPLSDKESWTLFCNRTFQSN--DC--PNLEEVAKKILKKCEGLPLAIVAIGGVLALKDKENTEWEMILHGFGGEADK-----LDIKRVLLLSYNDLPHYLKSCLLYLSIYPEDYLIEVDDILLKWIALGFVEEKEGITSTDIAVRCMKELINRSIIQVKSKLNDGRLDACSLHDFVREIIVSKSKEQSFARWP-EKFRH
>XP_027097613.1
------EIRKI-D-EVIDLADEKKLFIDRLIAG-SGKLGVFSVVGMAGLGKTTLARRVYDDPSVTDHFHVQAWCCISQTYQKRELLLQILRNIV-E----D-EDLVMKLYQCLKSYRYLVVMDDMWSIEA--WNDFKISFPN-NGSRILITTRHSDVAAEVQ--GT-PHPLRLLSDDESWELLQKKLFDTKE--C--IELMVVGKQIAESCKGLPLAVVAIAGLLEKMIPDR--WKQVSESICSQADRR--------DILELSYRYLPNYLKPCFLYIAVFLEDKDIPVRKLAWLWRAEGFIT-DGVESIEDIAEGYLRNLIGRSLVMPSKRS-RGGMKTCRVHDMLRTLCIRKSEEENLKNTIKYQKRR
>XP_027097654.1
------EIRKI-D-EVIDLADEKKLFIDRLIAG-SGKLGVFSVVGMAGLGKTTLARRVYDDPSVTDHFHVQAWCCISQTYQKRELLLQILRNIV-E----D-EDLVMKLYQCLKSYRYLVVMDDMWSIEA--WNDFKISFPN-NGSRILITTRHSDVAAEVQ--GT-PHPLRLLSDDESWELLQKKLFDTKE--C--IELMVVGKQIAESCKGLPLAVVAIAGLLEKMIPDR--WKQVSESICSQADRR--------DILELSYRYLPNYLKPCFLYIAVFLEDKDIPVRKLAWLWRAEGFIT-DGVESIEDIAEGYLRNLIGRSLVMPSKRS-RGGMKTCRVHDMLRTLCIRKSEEENLKNTIKYQKRR
>XP_027097677.1
--SEENQTGNQEP-DIIGFEDAADNVLELLGSE-SKELEMASIHGMLGLGKTTLARKVLNDLRIEYHFFTRIFVTVSNEYNKKEVLLSILSAFIK-----E-EELVGMVRHELK-YKYLIVMDDVWQNDV--WEDIKTFLPG-KGSRVLVTTRIESVANYVA--TK-PYKLRLMFAEEAEELLRIKVF-DEN-TC--EELESIEKKILAKCDRLPLAIVVTAGILRNKDLTW--WEDVLNGVAELDNRI--------ELIRRSYDNLPDILKSCFLYLGVFPEDLEIPVSKLLQLWIAEGFIP-Q--ASMEKIAELCLRELVGRNLVMVRRTL-SGRIKTCIIHDTLRDFCKKMARAENLGR------RL
>XP_027097690.1
----RAQSLFIEEARLVGIDKPKAELISKILD-DHSQLKVVSVVGMGGLGKTTLVKKVYDDAAMKKQFQSHAWITVSQNFQFSDIIKNLIQQLYNE---DI-M-QSEFVKDFLRERRYILVLDDVWSIDA--WEAIKCVLPNT-ASRVALTTRIADVAS-ASCLGSFVYKMEPLSDKESWTLFCNRTFQSN--DC--PNLEEVAKKILKKCEGLPLAIVAIGGVLALKDKENTEWEMILHGFGGEADK-----LDIKRVLLLSYNDLPHYLKSCLLYLSIYPEDYLIEVDDILLKWIALGFVEEKEGITSTDIAVRCMKELINRSIIQVKSKLNDGRLDACSLHDFVREIIVSKSKEQSFARWP-EKFRH
>XP_027097691.1
----RAQSLFIEEARLVGIDKPKAELISKILD-DHSQLKVVSVVGMGGLGKTTLVKKVYDDAAMKKQFQSHAWITVSQNFQFSDIIKNLIQQLYNE---DI-M-QSEFVKDFLRERRYILVLDDVWSIDA--WEAIKCVLPNT-ASRVALTTRIADVAS-ASCLGSFVYKMEPLSDKESWTLFCNRTFQSN--DC--PNLEEVAKKILKKCEGLPLAIVAIGGVLALKDKENTEWEMILHGFGGEADK-----LDIKRVLLLSYNDLPHYLKSCLLYLSIYPEDYLIEVDDILLKWIALGFVEEKEGITSTDIAVRCMKELINRSIIQVKSKLNDGRLDACSLHDFVREIIVSKSKEQSFARWP-EKFRH
>XP_027097893.1
------TAPIF-N-EVVGLNDEGEIIIDGLVRG-PSRLDIVAIVGMPGLGKTTLANKVYGDPLVKSHFHIRSWCCFSRAYTKHSLLVQMLCNIDCG----E-DYMANRLRKLLKGNRYLIVLDDVWDIRG--WDLLKLSLPC-NGSRILLTSRLQELSLQIK--SE-PHHLRPLTDNESCELLQKKLFAKED--C--PILSNVLLHAAKNCKGLPLTVVLVAGILATTEQDC--WEEVVKHLTSSFVY---------KTIELSYNNLPDYLKPCLLYFGAFQEDQEIPIRRLLWIWISEGFVQ-KEGKSLEDVADDYLMDLVRRSLVMATQRS-SGGIKACRIHDLVHEFCVAKAKEESFCNL-----HR
>XP_027097895.1
------TAPIF-N-EVVGLNDEGEIIIDGLVRG-PSRLDIVAIVGMPGLGKTTLANKVYGDPLVKSHFHIRSWCCFSRAYTKHSLLVQMLCNIDCG----E-DYMANRLRKLLKGNRYLIVLDDVWDIRG--WDLLKLSLPC-NGSRILLTSRLQELSLQIK--SE-PHHLRPLTDNESCELLQKKLFAKED--C--PILSNVLLHAAKNCKGLPLTVVLVAGILATTEQDC--WEEVVKHLTSSFVY---------KTIELSYNNLPDYLKPCLLYFGAFQEDQEIPIRRLLWIWISEGFVQ-KEGKSLEDVADDYLMDLVRRSLVMATQRS-SGGIKACRIHDLVHEFCVAKAKEESFCNL-----HR
>XP_027097896.1
------TAPIS-N-EVVGLNDEGEIIIDGLVRG-PSRLDIVAIVGMPGLGKTTLANKVYGDPLVKSHFHIRSWCCFSRAYTKHSLLVQMLCNIDHG----E-DYMADRLRKLLKGNRYLIVLDDVWDILG--WDLLKLSLPC-NGSRILLTSRFQELPLQIK--SE-PHHLRPLTDNESCELLQKKLFSKED--C--PILSNVLLDAAKYCKGLPLTVVLVAGILATTEQDC--WEEVVIHLTSSFVY---------KTIELSFNNLPDYLKPCLLYFGAFQEDQEIPIRRLLWIWISEGFVQ-KEGKSLEDVADEYLMDLIGRSLVMAAQRS-LGGIKACRIHDLVHEFCVAKAEEESFCKP-----HR
>XP_027097897.1
------TAPIS-N-EVVGLNDEGEIIIDGLVRG-PSRLDIVAIVGMPGLGKTTLANKVYGDPLVKSHFHIRSWCCFSRAYTKHSLLVQMLCNIDHG----E-DYMADRLRKLLKGNRYLIVLDDVWDILG--WDLLKLSLPC-NGSRILLTSRFQELPLQIK--SE-PHHLRPLTDNESCELLQKKLFSKED--C--PILSNVLLDAAKYCKGLPLTVVLVAGILATTEQDC--WEEVVIHLTSSFVY---------KTIELSFNNLPDYLKPCLLYFGAFQEDQEIPIRRLLWIWISEGFVQ-KEGKSLEDVADEYLMDLIGRSLVMAAQRS-LGGIKACRIHDLVHEFCVAKAEEESFCKP-----HR
>XP_027097898.1
------TAPIS-N-EVVGLNDEGEIIIDGLVRG-PSRLDIVAIVGMPGLGKTTLANKVYGDPLVKSHFHIRSWCCFSRAYTKHSLLVQMLCNIDHG----E-DYMADRLRKLLKGNRYLIVLDDVWDILG--WDLLKLSLPC-NGSRILLTSRFQELPLQIK--SE-PHHLRPLTDNESCELLQKKLFSKED--C--PILSNVLLDAAKYCKGLPLTVVLVAGILATTEQDC--WEEVVIHLTSSFVY---------KTIELSFNNLPDYLKPCLLYFGAFQEDQEIPIRRLLWIWISEGFVQ-KEGKSLEDVADEYLMDLIGRSLVMAAQRS-LGGIKACRIHDLVHEFCVAKAEEESFCKP-----HR
>XP_027097899.1
------TAPIS-N-EVVGLNDEGEIIIDGLVRG-PSRLDIVAIVGMPGLGKTTLANKVYGDPLVKSHFHIRSWCCFSRAYTKHSLLVQMLCNIDHG----E-DYMADRLRKLLKGNRYLIVLDDVWDILG--WDLLKLSLPC-NGSRILLTSRFQELPLQIK--SE-PHHLRPLTDNESCELLQKKLFSKED--C--PILSNVLLDAAKYCKGLPLTVVLVAGILATTEQDC--WEEVVIHLTSSFVY---------KTIELSFNNLPDYLKPCLLYFGAFQEDQEIPIRRLLWIWISEGFVQ-KEGKSLEDVADEYLMDLIGRSLVMAAQRS-LGGIKACRIHDLVHEFCVAKAEEESFCKP-----HR
>XP_027097911.1
------KIPMI-D-EVIDLTDEKKLIIDRLTAG-LPQLDVVSIVGMPGLGKTTLALKAYNDPSVTYQFHARAWCYVSHTYRRRELLLQILGEIV-E----D-EDLEMKLYQCLKGKRYLIVMDDIWSTEA--WYDFQRSFPN-NGSRILITSRHFDVAVKLK--ST-PHPLRLLSDDESWTLLQKKLFYTKK--C--NELVIVGKKIAESCRGLPLAVVAISGLLERMIPDW--WKQVSESICSHVDTG--------DILELSYRYLPNHLKPCFLYTGVFLEDKNIPVRKLTWLWIAEGFIP-NGLDSKEDVAEGYLRDLIGRSLVTASKRS-LGGVKTCHVHDMLRTLCLQKCEEENFPISQKYEKRR
>XP_027097933.1
--SARKRAPIVEE-EVVGFDEEARTVVERLTDG-PEQLEVISVVGMGGLGKTTLAKKVYSDPSIEYHFYIRAWVYMSQQYCRREVFLGILDSMGL-----D-DRLAEELFRHLRSNRYLIVIDDVWTTEA--WNDIKMAFPA-CGSRILLTSRNTEVAMHAN--CN-PHRLRFLTNEESWELLCKKVF-REG-SC--PELQELGQRISKRCDGLPLAIVVVSGLLSKKTRTW--WNKVAESVSTYARQC--------DVLALSYKHLPDHLKVCFIYFGAFPEDFEIPVSKLLKLWVAEGFIQ-QG---LEDIAEEYLVDLVDRNLVIVAKRA-NGRIKSCRIHDMLRDLCIREGVEENFSLSIPNYCRR
>XP_027097934.1
--SARKRAPIVEE-EVVGFDEEARTVVERLTDG-PEQLEVISVVGMGGLGKTTLAKKVYSDPSIEYHFYIRAWVYMSQQYCRREVFLGILDSMGL-----D-DRLAEELFRHLRSNRYLIVIDDVWTTEA--WNDIKMAFPA-CGSRILLTSRNTEVAMHAN--CN-PHRLRFLTNEESWELLCKKVF-REG-SC--PELQELGQRISKRCDGLPLAIVVVSGLLSKKTRTW--WNKVAESVSTYARQC--------DVLALSYKHLPDHLKVCFIYFGAFPEDFEIPVSKLLKLWVAEGFIQ-QG---LEDIAEEYLVDLVDRNLVIVAKRA-NGRIKSCRIHDMLRDLCIREGVEENFSLSIPNYCRR
>XP_027097960.1
------S-----D-EVLVLKDQQQVIVNRLTRG-SSQRDIVSIAGMAGIGKTTLANKVYNDPEIVSYFHVRACCCVSQVYTKRDLLLEILGHII-E----V-EDLELLLSQKLRRNRYLVFMDDIWGIEA--WNQLQNSFPR-NGSRVLITSRLQVVVSKVT--SH-LLNLRPLSDDESWELLRRKTFFKQG--C--EALLEIGKEIARKCKGLPLSVVVAAGFLKAMTPKF--WKEISDSINSLDNKR--------DILELSYNHLPDYLKSCFLYCGAFEGDKEIPVWKLIWQWMAEGFVQ-EDLKSLEDLADDYLKDLIGRSLLMVARRS-NGRVKACRIHDTVRTLCVLKAKKENFSNSVTYEEYR
>XP_027097961.1
------S-----D-EVLVLKDQQQVIVNRLTRG-SSQRDIVSIAGMAGIGKTTLANKVYNDPEIVSYFHVRACCCVSQVYTKRDLLLEILGHII-E----V-EDLELLLSQKLRRNRYLVFMDDIWGIEA--WNQLQNSFPR-NGSRVLITSRLQVVVSKVT--SH-LLNLRPLSDDESWELLRRKTFFKQG--C--EALLEIGKEIARKCKGLPLSVVVAAGFLKAMTPKF--WKEISDSINSLDNKR--------DILELSYNHLPDYLKSCFLYCGAFEGDKEIPVWKLIWQWMAEGFVQ-EDLKSLEDLADDYLKDLIGRSLLMVARRS-NGRVKACRIHDTVRTLCVLKAKKENFSNSVTYEEYR
>XP_027097991.1
---------IIDS-EVIGFEDEARELQDKLTRGPQRR-QVISIVGMPGMGKTTLARRLYNDLSVVYHFHTRAWVSTSQVFQMRNLLCRILRCIMRN----D-EDMGQKLYKCLKGHRYLIVIDDVWDIKV--WNELKIYFPN-NFSRILMTSRIKKAV-RVR--GF-IHCLRTRNEKESWDLFNCKLFG-DS-SC--EELMEIANRIVAKCNGLPLAIVVIAGILVRNNEKY--WRKVHENMGSFISE---------DTLELSYKHLPSELKTCFLYLGSLPEISDILVTRLFQSWIAEGFIQ-EE-KRLEDVAEDYLMDLVNRSLVTVAKRS-DGGIKSCNMHDVLRELCLKKTDEKKF--------CG
>XP_027097992.1
---------IIDS-EVIGFEDEARELQDKLTRGPQRR-QVISIVGMPGMGKTTLARRLYNDLSVVYHFHTRAWVSTSQVFQMRNLLCRILRCIMRN----D-EDMGQKLYKCLKGHRYLIVIDDVWDIKV--WNELKIYFPN-NFSRILMTSRIKKAV-RVR--GF-IHCLRTRNEKESWDLFNCKLFG-DS-SC--EELMEIANRIVAKCNGLPLAIVVIAGILVRNNEKY--WRKVHENMGSFISE---------DTLELSYKHLPSELKTCFLYLGSLPEISDILVTRLFQSWIAEGFIQ-EE-KRLEDVAEDYLMDLVNRSLVTVAKRS-DGGIKSCNMHDVLRELCLKKTDEKKF--------CG
>XP_027097993.1
---------IIDS-EVIGFEDEARELQDKLTRGPQRR-QVISIVGMPGMGKTTLARRLYNDLSVVYHFHTRAWVSTSQVFQMRNLLCRILRCIMRN----D-EDMGQKLYKCLKGHRYLIVIDDVWDIKV--WNELKIYFPN-NFSRILMTSRIKKAV-RVR--GF-IHCLRTRNEKESWDLFNCKLFG-DS-SC--EELMEIANRIVAKCNGLPLAIVVIAGILVRNNEKY--WRKVHENMGSFISE---------DTLELSYKHLPSELKTCFLYLGSLPEISDILVTRLFQSWIAEGFIQ-EE-KRLEDVAEDYLMDLVNRSLVTVAKRS-DGGIKSCNMHDVLRELCLKKTDEKKF--------CG
>XP_027097994.1
---------IIDS-EVIGFEDEARELQDKLTRGPQRR-QVISIVGMPGMGKTTLARRLYNDLSVVYHFHTRAWVSTSQVFQMRNLLCRILRCIMRN----D-EDMGQKLYKCLKGHRYLIVIDDVWDIKV--WNELKIYFPN-NFSRILMTSRIKKAV-RVR--GF-IHCLRTRNEKESWDLFNCKLFG-DS-SC--EELMEIANRIVAKCNGLPLAIVVIAGILVRNNEKY--WRKVHENMGSFISE---------DTLELSYKHLPSELKTCFLYLGSLPEISDILVTRLFQSWIAEGFIQ-EE-KRLEDVAEDYLMDLVNRSLVTVAKRS-DGGIKSCNMHDVLRELCLKKTDEKKF--------CG
>XP_027098026.1
------S-----E-EVVVLNDQQQVLIDKLTRG-SSRRDVVSIVGMPGIGKTTLAFKVYNDPEVVCYFHIRAWCRVSQAYSRRSLLLDILRHII-E----N-EGLDLVLYKHLKKNRYLIFMDDMWSIRA--WDDFKISFPG-NGSRILMTSRLCDVVSKVT--CN-LLSLRLLSDDESWELLKLKIFHQES--Y--EELFEVGTEIARNCKGLPLSVVAIAGILNSKEYES--WKQIAESLDSLVGTR--------DILELSYKNLPGDLKACFLYFTALEEDKEISVSKLIRLWMAEGFIQ-KASNSLEGLAKDYLMDLIGRSLIIVTKRS-------------------------------------
>XP_027098214.1
---------FLMD-EMVGFQDEATALLDRLTGGEQMQLEVISIVGMAGIGKTKLAKTLYNDPVVVHHFHVRGWATTSDSGEVNNILQDILSCIIAK----Y-KQMEEKLMNCLKGKRYLIVIDGLWDPFS--LRGGR-FFPC-AGSKILLTSRTKEVVLRLN--SP-LHFLRYLSHSESWRLFESKVFT-NT-RC--LELMEVGKEIVSKCCGLPLSIVVLAGVLQKISREW--WMHIAEDMTSAVRQ---------HILAIGYEHLPDWLKPCFLHLGSFPKGYEIPVKKLVRSWTAGRFIK-HG-KKTEDVADDYLSYLVDRSLVIVSKRS-NGGIKTCYIHDFLWDLCLKKAKDNML--------YE
>XP_027098269.1
NDSFSPN-P---N-EVVGLDDDCQSIFDRLIT--PSRLEIVAIVGMGGIGKTTLARRVFDDLSTVYNFHVRAWATVSQVFRLRDVLLALLCSTT--H---N-EELAQDLYRSLKGKRYLIVMDDIWNTLA--WDDVKLCFPE-NASRVLVTTRLSEVAHCVN--ST-PHLMNLLDLDNSWKLLHGMVFGKS---C--LDLVDIGKTIARKCQGLPLAIIVIAGLLSRRTSDC--WKSIADNVSSANTQ---------EILALSYNYLPHHLKACFLYMGAFPEDGEIEVKKLIRLWVAEGFLDKQ-PRLAERIAENFLEDLIGRNLVLVAKSF-SGRNKTCRIHDLLRELCLREAQRENF--AGINRQRR
>XP_027098270.1
NDSFSPN-P---N-EVVGLDDDCQSIFDRLIT--PSRLEIVAIVGMGGIGKTTLARRVFDDLSTVYNFHVRAWATVSQVFRLRDVLLALLCSTT--H---N-EELAQDLYRSLKGKRYLIVMDDIWNTLA--WDDVKLCFPE-NASRVLVTTRLSEVAHCVN--ST-PHLMNLLDLDNSWKLLHGMVFGKS---C--LDLVDIGKTIARKCQGLPLAIIVIAGLLSRRTSDC--WKSIADNVSSANTQ---------EILALSYNYLPHHLKACFLYMGAFPEDGEIEVKKLIRLWVAEGFLDKQ-PRLAERIAENFLEDLIGRNLVLVAKSF-SGRNKTCRIHDLLRELCLREAQRENF--AGINRQRR
>XP_027098317.1
--------P---SAEVVGLDTDTNIVIDLL-KSEDEQLNVVSIIGMFGLGKTTLAKKVLKDPRIHVSFPDRAFVKVSQDYSKTKVFQDILRAID------D-DQLTKKVEEELKKRTYLIVLDDIWIKEA--WEEIQGAFP--KGSVVLITSRMYDVARCAN------HH-FCLTSKQSKELLLRKALK----SC---DLEDYVSNIAKKCDGLPLSIVVIGGILQR------LWEKVSNGVDDYVARH----------LRLSYDILPFYLKQCFLYLGVFHEGSEIPAWKIFRLWIAEDFIRPN-NMSLEDIAEDHLEDLVARNLVMVGQKT-NGQIKTCLIHDTLRSFCKDEAEE-HLAS------RR
>XP_027098359.1
--RTKKQTPLFGA-DVIGFVDSAKDVIELLTRQ-SDQLEVISIVGMPGIGKTTLARKVLSDPMIDYEFFTKVFVHVSQDWERKDVFLSILTSFTR-----D-DALADEVRQRLK-YKYLIVIDDLWSNDA--WDKLKSAFPK-KGSRVLITTRNVAVAHYAN--NE-PYYLGFLSPEESRELLRYKVF-DGN-NC--EELQAYEAKILDRCAGLPLAIVVVAGILRNKATHW--WMSVAENVHDYAKLG--------DVIRRSYNHLPYNLKPCFLYFGVFPEYFEIPAWKLIRLWISEGFIE-H--MNMEDVAEFYLQELVDRSLVMIGQRS-DGRIKTCRMNNMLQDFCKKQAVEENIAPSSSHNARR
>XP_027098361.1
--RTKKQTPLFGA-DVIGFVDSAKDVIELLTRQ-SDQLEVISIVGMPGIGKTTLARKVLSDPMIDYEFFTKVFVHVSQDWERKDVFLSILTSFTR-----D-DALADEVRQRLK-YKYLIVIDDLWSNDA--WDKLKSAFPK-KGSRVLITTRNVAVAHYAN--NE-PYYLGFLSPEESRELLRYKVF-DGN-NC--EELQAYEAKILDRCAGLPLAIVVVAGILRNKATHW--WMSVAENVHDYAKLG--------DVIRRSYNHLPYNLKPCFLYFGVFPEYFEIPAWKLIRLWISEGFIE-H--MNMEDVAEFYLQELVDRSLVMIGQRS-DGRIKTCRMNNMLQDFCKKQAVEENIAPSSSHNARR
>XP_027098395.1
------STFEV-N-EVVVLNDQQQMIVDRLTRG-SSQREIVSIVGMPGIGKTTLANQVYYDPTVVYYFHIRAWCCVSQVYAKRDLLLGILQQII-E----N-EDLEFMLYKQLKGKRYLITMDDLWNIGA--WDDLKSSFPG-NGSRIMITSRLEDMVLNFS--SN-LLNLRPLSDGESWELLKMKIFPKEI--C--EELLQVGKEIARSCKGLPLSLVAIAGLLQKMKSDS--WKKIAERSNAIVNTR--------DILELSYEHLPDYLKPCFLFFAMFQEDKEIPVRRLIWLWMAEGFIE-RDSKSIEDLALDYLRDLVGRSLITVSKRS-NGGVKACRIHDMVRNVCLSKAKEEKFSNSITYKEHR
>XP_027098396.1
------STFEV-N-EVVVLNDQQQMIVDRLTRG-SSQREIVSIVGMPGIGKTTLANQVYYDPTVVYYFHIRAWCCVSQVYAKRDLLLGILQQII-E----N-EDLEFMLYKQLKGKRYLITMDDLWNIGA--WDDLKSSFPG-NGSRIMITSRLEDMVLNFS--SN-LLNLRPLSDGESWELLKMKIFPKEI--C--EELLQVGKEIARSCKGLPLSLVAIAGLLQKMKSDS--WKKIAERSNAIVNTR--------DILELSYEHLPDYLKPCFLFFAMFQEDKEIPVRRLIWLWMAEGFIE-RDSKSIEDLALDYLRDLVGRSLITVSKRS-NGGVKACRIHDMVRNVCLSKAKEEKFSNSITYKEHR
>XP_027098397.1
------STFEV-N-EVVVLNDQQQMIVDRLTRG-SSQREIVSIVGMPGIGKTTLANQVYYDPTVVYYFHIRAWCCVSQVYAKRDLLLGILQQII-E----N-EDLEFMLYKQLKGKRYLITMDDLWNIGA--WDDLKSSFPG-NGSRIMITSRLEDMVLNFS--SN-LLNLRPLSDGESWELLKMKIFPKEI--C--EELLQVGKEIARSCKGLPLSLVAIAGLLQKMKSDS--WKKIAERSNAIVNTR--------DILELSYEHLPDYLKPCFLFFAMFQEDKEIPVRRLIWLWMAEGFIE-RDSKSIEDLALDYLRDLVGRSLITVSKRS-NGGVKACRIHDMVRNVCLSKAKEEKFSNSITYKEHR
>XP_027098500.1
DDSPQSP-P---N-EAVGLDDDLMLMSERLSR--PSRLEVVTIVGMGGIGKTTLARKIFDDPSTICNFHACAWVQVSQVYRLRNLLLGLLKCVT--Q---N-EELAEDLYRSLKGKRYLIVIDDVWSTRT--WDDVKRIFPK-NASRIVLTTRVGEVADYVN--SA-SHRMRLLDIDQSWDLLQKKVFGQS---C--LEFVDIGKEIARKCQGLPLAIVVVAGLLSKRTRDC--WEGIAGSVSSLSSQ---------EILALSYNHLPQHLKACFLYMGAFPEDSEIEVEKLIALWVAEGFLDKK-SLSAERVAEDYLEDLIDRSLVLIGKRF-NGKVKTCYLHDLLRELCLREAQKEKF--SGIKNQRR
>XP_027098562.1
------NASNV-D-EAFPFTDEADAIINLLMRG-SLGLSIVSVVGMPGVGKTTLAKAAYNNLSVKMHFHKLAWCSVSDTQRSGDLLLDILKCT-------D-EDLALEVRRSLLKERYLIVLDDIWEIGA--WDAIKLSLPK-NGSRILLTSQNHNLGLQTGV-----YPLSVLNDERSWKLLEKMLFHNHG--C--PHLLGVGQKIASNCKGLPLALAASAVLLRRQNLDQ--WGRIEESSNPG--KG--------DILELSYNRLPDHLKPCFLYFGSLQAGKEVSGQKLILLWIAEGFIQ-KAIGSLEVLGMDYLIELIDHSLVDVTKSS-DGGIKACRVNELLHSFCVEKAQEENFSTRTMHYPYR
>XP_027098614.1
------SAPEP-D-EVVSLSDQEEVIIDRLIKG-SLQQDMVSLVGMPGIGKTTLAKKLYNDSRVTYHFHIRAWCCISQVYSKRQVLLDILSNIS-G----D-EDLDLELYQQLKGRRYLIVMDDMWSTEA--WDDLERSFPK-NGSRLLITSRIQNVALNAK--SD-PYLLRLLTDDESWSLLQLKSFHGKG--C--TELLGVGKEIAQQCKGLPLSVVAVAGLLERKKPDL--WKQIVDSLSRRIDTQ--------EILELSYEQLPYNLKACFLYFGAFLEDKDISVRKLIRLWVSEGFIK-KEEKSLEDLGEDYLMDLVGRSLVLVSKRS-IGGVKTCRVHDMLHDLCLSRSKEEMFSKPLIYERHR
>XP_027098739.1
------WSS---E-EVVGIDNDLLKVKEKLT-GLHK-LDILTIVGMGGIGKTTLARKVFNDPLIEYHFYVRAWVTVSQKYVLRDVLLGLLCSLT--------EQLAELLYRTLKGQRYLIVFDAVWDGKI--LYDLRRSFPR-NGSRIVLTSRLIDVNMCVN--SH-HHHMSFLSLNDSWELLRHKVFLEE--SC--PELEVIGKEIAQKCQGLPLGILAVAGHLSSKTKDC--WKTVADDIRS-ESN---------DILALSYKSLPHHLKACFLYLGAFPQEFEIPVWRLIRLWAAEGILR--EPKTLEEVAEMCLQELMSRSLVMVRKKS-NGGIKSCGIHDLVRDLILREVEKEDFTDAYYKRCHQ
>XP_027098740.1
------WSS---E-EVVGIDNDLLKVKEKLT-GLHK-LDILTIVGMGGIGKTTLARKVFNDPLIEYHFYVRAWVTVSQKYVLRDVLLGLLCSLT--------EQLAELLYRTLKGQRYLIVFDAVWDGKI--LYDLRRSFPR-NGSRIVLTSRLIDVNMCVN--SH-HHHMSFLSLNDSWELLRHKVFLEE--SC--PELEVIGKEIAQKCQGLPLGILAVAGHLSSKTKDC--WKTVADDIRS-ESN---------DILALSYKSLPHHLKACFLYLGAFPQEFEIPVWRLIRLWAAEGILR--EPKTLEEVAEMCLQELMSRSLVMVRKKS-NGGIKSCGIHDLVRDLILREVEKEDFTDAYYKRCHQ
>XP_027098744.1
--SIRKA-P---N-KVVGLDAELTTILEGLTG--PLGLEIVTISGMGGIGKTTLARKAFNDPYTVYHFYCRAWITVSQVYQARDLLLALWSSIA--Q---N-AQLAEIVYRRLKGKRYVIVMDDMWSIDA--WNDVKRCFPE-NGSRIVVTSRFKELATNVS--KP-PHCMNLLNIEQSWELLEKLIFGAS---C--HELVGVGKQIAKRCRGLPLAIVVIAGVLSRGAYNC--WNEIAEEVSSVSTN---------DILALSYNCLPHHLKACFLYMGIFPEDCEIEVSKLINLWAAEGFLYLN-EKQLEQIGEDYLEDLIGRNLVLVEKRF-VGEVKTCRLHDFLRELCLKEAQKENF--AGTRNQRR
>XP_027098746.1
--SIRKA-P---N-KVVGLDAELTTILEGLTG--PLGLEIVTISGMGGIGKTTLARKAFNDPYTVYHFYCRAWITVSQVYQARDLLLALWSSIA--Q---N-AQLAEIVYRRLKGKRYVIVMDDMWSIDA--WNDVKRCFPE-NGSRIVVTSRFKELATNVS--KP-PHCMNLLNIEQSWELLEKLIFGAS---C--HELVGVGKQIAKRCRGLPLAIVVIAGVLSRGAYNC--WNEIAEEVSSVSTN---------DILALSYNCLPHHLKACFLYMGIFPEDCEIEVSKLINLWAAEGFLYLN-EKQLEQIGEDYLEDLIGRNLVLVEKRF-VGEVKTCRLHDFLRELCLKEAQKENF--AGTRNQRR
>XP_027098747.1
--SIRKA-P---N-KVVGLDAELTTILEGLTG--PLGLEIVTISGMGGIGKTTLARKAFNDPYTVYHFYCRAWITVSQVYQARDLLLALWSSIA--Q---N-AQLAEIVYRRLKGKRYVIVMDDMWSIDA--WNDVKRCFPE-NGSRIVVTSRFKELATNVS--KP-PHCMNLLNIEQSWELLEKLIFGAS---C--HELVGVGKQIAKRCRGLPLAIVVIAGVLSRGAYNC--WNEIAEEVSSVSTN---------DILALSYNCLPHHLKACFLYMGIFPEDCEIEVSKLINLWAAEGFLYLN-EKQLEQIGEDYLEDLIGRNLVLVEKRF-VGEVKTCRLHDFLRELCLKEAQKENF--AGTRNQRR
>XP_027098748.1
--SIRKA-P---N-KVVGLDAELTTILEGLTG--PLGLEIVTISGMGGIGKTTLARKAFNDPYTVYHFYCRAWITVSQVYQARDLLLALWSSIA--Q---N-AQLAEIVYRRLKGKRYVIVMDDMWSIDA--WNDVKRCFPE-NGSRIVVTSRFKELATNVS--KP-PHCMNLLNIEQSWELLEKLIFGAS---C--HELVGVGKQIAKRCRGLPLAIVVIAGVLSRGAYNC--WNEIAEEVSSVSTN---------DILALSYNCLPHHLKACFLYMGIFPEDCEIEVSKLINLWAAEGFLYLN-EKQLEQIGEDYLEDLIGRNLVLVEKRF-VGEVKTCRLHDFLRELCLKEAQKENF--AGTRNQRR
>XP_027098749.1
--SIRKA-P---N-KVVGLDAELTTILEGLTG--PLGLEIVTISGMGGIGKTTLARKAFNDPYTVYHFYCRAWITVSQVYQARDLLLALWSSIA--Q---N-AQLAEIVYRRLKGKRYVIVMDDMWSIDA--WNDVKRCFPE-NGSRIVVTSRFKELATNVS--KP-PHCMNLLNIEQSWELLEKLIFGAS---C--HELVGVGKQIAKRCRGLPLAIVVIAGVLSRGAYNC--WNEIAEEVSSVSTN---------DILALSYNCLPHHLKACFLYMGIFPEDCEIEVSKLINLWAAEGFLYLN-EKQLEQIGEDYLEDLIGRNLVLVEKRF-VGEVKTCRLHDFLRELCLKEAQKENF--AGTRNQRR
>XP_027098750.1
--SIRKA-P---N-KVVGLDAELTTILEGLTG--PLGLEIVTISGMGGIGKTTLARKAFNDPYTVYHFYCRAWITVSQVYQARDLLLALWSSIA--Q---N-AQLAEIVYRRLKGKRYVIVMDDMWSIDA--WNDVKRCFPE-NGSRIVVTSRFKELATNVS--KP-PHCMNLLNIEQSWELLEKLIFGAS---C--HELVGVGKQIAKRCRGLPLAIVVIAGVLSRGAYNC--WNEIAEEVSSVSTN---------DILALSYNCLPHHLKACFLYMGIFPEDCEIEVSKLINLWAAEGFLYLN-EKQLEQIGEDYLEDLIGRNLVLVEKRF-VGEVKTCRLHDFLRELCLKEAQKENF--AGTRNQRR
>XP_027098751.1
--SIRKA-P---N-KVVGLDAELTTILEGLTG--PLGLEIVTISGMGGIGKTTLARKAFNDPYTVYHFYCRAWITVSQVYQARDLLLALWSSIA--Q---N-AQLAEIVYRRLKGKRYVIVMDDMWSIDA--WNDVKRCFPE-NGSRIVVTSRFKELATNVS--KP-PHCMNLLNIEQSWELLEKLIFGAS---C--HELVGVGKQIAKRCRGLPLAIVVIAGVLSRGAYNC--WNEIAEEVSSVSTN---------DILALSYNCLPHHLKACFLYMGIFPEDCEIEVSKLINLWAAEGFLYLN-EKQLEQIGEDYLEDLIGRNLVLVEKRF-VGEVKTCRLHDFLRELCLKEAQKENF--AGTRNQRR
>XP_027098752.1
--SIRKA-P---N-KVVGLDAELTTILEGLTG--PLGLEIVTISGMGGIGKTTLARKAFNDPYTVYHFYCRAWITVSQVYQARDLLLALWSSIA--Q---N-AQLAEIVYRRLKGKRYVIVMDDMWSIDA--WNDVKRCFPE-NGSRIVVTSRFKELATNVS--KP-PHCMNLLNIEQSWELLEKLIFGAS---C--HELVGVGKQIAKRCRGLPLAIVVIAGVLSRGAYNC--WNEIAEEVSSVSTN---------DILALSYNCLPHHLKACFLYMGIFPEDCEIEVSKLINLWAAEGFLYLN-EKQLEQIGEDYLEDLIGRNLVLVEKRF-VGEVKTCRLHDFLRELCLKEAQKENF--AGTRNQRR
>XP_027098753.1
--SLRH------N-KVVGLDDELVSLLEGLTR--PSGLEIVTILGMGGIGKTTLARKAFRHSYTEYHFYCRAWITVSQVYQVRDLLLGLLGCLG--H---D-AQLAEVVYRSLKGKRYLIVMDDIWSIDA--WNDVKRCFPK-TGSRILLTSRVTELASYVN--KP-PHCMSLLDTEQSWELLEKLVFGAS---C--PELEKCGKLIAKRCQGLPLAIVVMAGVLSRKTYDC--WNNFAEKVCAISTE---------DILALSYNYLPHHLKACFLHMAAFPEDCEIEVQKLINLWAAEGFSDPQ-SENLEQVAEEYLEDLIGRNLVFIEKCF-GGKVKTCRLHDFLRELCLREAQKEDF--VGLRNQHR
>XP_027098754.1
--SVRKA-P---N-KMVGLDAELTTILEGLTG--P-GLEIVTISGMGGIGKTTLARKAFNDPYIVYHFYCRAWITVSQVYQVRDLLLGLLSSIA--R---N-AQLAEVVYRSLKGMRYMIVMDDMWSIDA--WNDVKRCFPK-NGSRIVVTTRFMELATNVS--KP-PHCMNLLNTEQSWELLEMLIYGAS---C--QELVGVGKKIAKRCRGLPLAIVVVAGVLSRREYNY--WNNIAEEVSSVSTN---------DILALSYNYLPHHLKACFLYMGIFPEDCEIEVSKLINLWAAEGFLYLD-EKQLEQIGEDYLEDLIARNLVLVEKRF-GGEVKTCRLHDFLRELCLKEAQKENF--TGTRNQRR
>XP_027098780.1
HQPPYI-APQIKE-ELVGRKDAVAEIVGLLTEG-SSHLKILSIVGMPGLGKTTFANAVYKHPFVDTCFEVRAWGSLSQVYQKETLLSSIL------------EDVGQMLYQSLKRRRYLIVLDKIWDIET--WSGLCSIFPE-NGSRILFTTRSHGVATHAN--SF-PYALRLLSSEESCELLWLKLFNGET--C--RELSSISKRIACSCKGLPLAVVLIAGALNRKEKDS--WEKVARTIRSQ--Q---------DILDGSYKLLPDHLKPCFWYLGTFPRGTTISVSKLIRLWISEGFIH-QNQKSLIQEAESYLNDLIDRSLVLVTRSS-KGGVKECRVHDVLREFCSAILQEEHI--------FR
>XP_027098781.1
------SAPEL-D-EVVSLNDQEEVIIDRLIKG-SLQQDMVSLVGMPGIGKTTLAKKLYNDSRVTYHFHIRAWCCISQVYSKRQVLLDILSNIC-G----D-EDLDQELYQQLKGRRYLRVMEDMWSVGP--WYDLERSFPK-NGSRILITSRIQNVALKAK--SD-PFLLRLLTDDESWSLLQLRYFMKK-------------------------------------------YLVIVGSLGRRINTR--------DILELSYEQLPYNLKACFLYFGAFLEDKDISVSKLIRLWISEGFIK-KEEKSLEDLGEDYLMDLVGRSLVLVSKRS-IGGVKTCRVHDMLHDLCLSRSKEEMFSKPLIYERHR
>XP_027098806.1
------TIPTF-N-QVVGFDDEAEQIICRLTRG-SGQLDIVSIVGMPGLGKTTLANKVYHDPFIICHFQIRAWCCISQVYGKKDVLIQILVCIRPV----E-DDLAEELYHRLKGYRYILVLDDLWDIEA--WNGLERLFPA-NGSRILLTSRISKLALEVK--SR-PLHLRQLTDDECLELLQKKLIERGG--Y--PALLLLGKHIAKGCKGLPLTVVIAAGILGNLEQDG--WEKVAESLSSSVCH---------HMLELSYKSLPNYLKPCLLYFGVFLEDQEIPVWRLMRLWIAEGFVQ-KEVKSLEDIAEDYIMDLIGRSLVMVDKKS-IGGVKTCRIHDLLHEFCLRKAKEENFSNT-----RR
>XP_027098821.1
--------STFKNED-VALNNQQQIIVDRLTRGSS-QLDTVSIVGMPGIGKTTLVNKVYHDPEVVYYFHIRVMCNVSQVYTKRDLLLKVL-HIE------N-EDLELVLDKHLKKNRYLIILDDVWSIRP--WNDLKSSFP--NGSRALITSRLDDVSLECN--------LCPLSDAENWELLQRKIYPKE--DC------E-------------------------------LWKQIAESLNS-INTR--------DIFELSYNYMPDHLEACFLYYGLFQGDKEVGVRRLIMLWVAEGFIQKK-PKS-------YLMDLVGRSLIMVSKTS-NGGVKACRTHDMVC---------KYF----------
>XP_027098823.1
----------------------RRQIVNRLTRG-SLHRDAISIVGMPRIGKTTLANKVYDDPEIVGYYHTRAWCYVSQVYTERDLLLEILSHII-Q----D-EDLELLLCQSLGRNQYLIFMDDMSDIGA--WDDLQSSFPQ-NGSTILITSSLSGVVFKVT--SN-LFNLRPLSDDETWELQRMKIFPKQC--C--EELWEVEKDNARKCQGLPLSFVAIAGLLKWMKPES--WKQIARSLNPLTSRR--------QILELSYKNLPNWLKACFLCLVVFQEDEEISVQNLTWLWMVEGCWH-KNGDS-------------------------------------------------------------
>XP_027098829.1
----RRTSPFSEDKDIVGFEEITKFLVAELLK-QDKNRRVVSIVGMGGAGKTTLAKKVYNHADLRERFNCRAWLCVSSSYGHKEMLRSIIKQLNA----DE-QDLERRLYQDLQDKCYLVVLDDVWKEEA--WDCLARAFPNT-SSRLLITSRNRGVPLHADALS-IPYDLKTLGQEDSWQLFLRKALGHG-AWC--LDLEEVGREIARRCDGLPLAITVVGGLLLTKKRLKSEWEKVLNSFNTNLSS-GVS-----AILELSYADLPPNLKFCFLYLGLFPEDYMISVRKFIHMWAAEGIMQKRDAQNLEEIAAYDLEQLFSRNMVQVAEMTVDERIKSCRVHDLLRELAIRKAEDENFYDKISAKSRY
>XP_027099011.1
----RHTYSFVADEDVVELPNDVQVLVKYLLNEV--EHKISSIFGMGGIGKTTLARKVYHHGRLKDYFKGFAWVCVSQQWQPKDLLQRILLKL-----SKE-DELARLLQQHLRARRCLIVLDDIWSTEA--WDCLKEAISSEHGSKILLTTRNRDVVAHVDP---YHHQLHCLTKEESWELLRKKSLWAR-AGC---KMEELGKKMLKY------SMVVLGGILRTKKTLR-EWNEVHENIKSYLAKIGK--EGVLKILAYSYYDLPWQLKPCFLYLGKFKEDSDIGVESLYQMWIGEGMIFENEQETMVDVAERYLEELANRCMVETV-----TRLESCRLHDLMRDLCLAKAKDENLSTPAIEAQYG
>XP_027099012.1
----RQTYPFVAEEDVVGLRNDVEKLVEHLLNDGSTERKISSIVGMGGIGKTTLARKVYHHGRSKDYFKGFAWVYVSQQWQPKVLFQRILLKL-----SEQ-DELAELLREHLGARRCLIVLDDIWSTDA--WDSLKDAILSGHGTKILLTTRIRDVTVHVDP---YRHELRFLTEDESWELLRKKSLRER-EGC---KLEELGKKMLKYCGGLPLAVVVLGGILRTKTTLS-DWDEVHKNIKSYLDKIGK--E--------------------------------------------------------------------------------------------------------------------
>XP_027099016.1
-----ETNSVTIDSSFVGRDDDLSIIVTGLT-AAIKNVLVLPIVGMGGIGKTTLARKAFNDLKIENHILTREYGSII------------------------------------------------------------------------------------------------------------------------ESLQ-----VQK-----PEAEDKKARV---------------------------------------------KLKELL--------------------------------------GKKYLMVL----------DDV-RN---------------------------------
>XP_027099025.1
----RAQSLFVEEAQLVGIAKPKAELVSKILD-DHSQLKVVSVVGMGGLGKTTLVKKAYDDAAVKKQFQSHAWITVSQNFQFRGIIKNLIQQLYNE---DI-M-LSEFVRDFLRDRRYILVLDDVWSIDA--WEAIKCVLPNT-ASRVVLTTRIADVAS-APCLGSFIYKMEPLSDKESWILFCNRTFQSN--DC--PNLEEVAKKILKKCEGLPLAIVAIGGVLALKDKEKTEWEMILHGFGGEADK-----LDIKRVLLLSYNDLPHYLKSCLLYLSIYPEDYPIDVDDILLKWIALGFVEEKEGITSTDIAMSYMKELINRSLIQVKSTLASGRLDKCGLHDFVRELIVSKSKEQDFTRWP-EKVRH
>XP_027099046.1
GNSGALQDPSYEN-EVDLFVDAEKKIREQLTSK-CKDLCILSIVGMPGIGKTTLGNSIYENRFVRLCFHARARCHVGHACQKRRLLLDILQQVC--G---D-DDLAEKLYQSLKGKKYFIFLDDLWDLRP--WNDMRACFPK-KGSRIMFTSRFQNIALETG--TV-TYPLTPISDSRTWELLQIKLFGKES--C--PELVKVGQKIAAECKGLTLAADLIAGLLRTSKNEC--WAQVANSLNTHLEGR--------HILELSYNQLPDHLKPSFLYFGAFPGNREVPTSKLMWLWIAEGFVKLQDEGSPEDVARSYLNDLIARSLVIDSKGS-SNGVKASCVHDLMHDFALAKAKEECFSHQTLYEPYR
>XP_027099086.1
----RAQSLFIEEAQLVGIDKPKAELISKILD-DHSQLKVVSVKGMGGLGKTTLVKKVYDDAAVKKQFQSHAWITVSQTFQFSDIIKNLIQQLYNE---DI-M-LSEFVRDFLRERRYILVLDDVWSIDA--WEAIKCVLSTT-ASRVVLTTRIADVAS-ASCLGSFIYKMEPLSDKESWTLFCNRTFQSN--NC--PNLEEVAKKILKKCEGLPLAIVAIGGVLALKDNEKTEWEMILHGFGGEANK-----LDIKRVLLLSYNDLSHYLKSCLLYLSIYPEDYPIDVVSILLKWIALGFVEERERITSTDIAMSYIKELINISLIQVKSTLNDGRLNKCGLHDFLREILVSKSKEQDFTRWP-EKVRH
>XP_027099089.1
----RAQSLFIEEAQLVGIDKPKAELISKILD-DHSQLKVVSVVGMGGLGKTTLVKKVYDDVAVKKQFQSHAWITVSQNFQFNDIIKNLIQQLYNE---DI-M-LSEFVKDFLQEKRYILVLDDVWSIAA--WEAIKCVLPNT-ASRVVLTTRIADVAS-ASCLGSFIYKMEPLSDKESWTLFCNRAFQSN--DC--PYLKEVAKKILKKCKGLPLAIVAIGGVLALKDKEKTEWEMILHGFGGEADK-----LDIKRVLLLSYNDLPHYLKSCLLYLSIYPEDYPIDVDDILLKWIALGFVEEEEGITSTDIAMSYMKELINRSLIQVKSTLDDRSLDKCGLHDFVREILVSKSKEQSFTRWP-EKVRH
>XP_027099093.1
----RAQSLFIEEAQLVGIDKPKAELISKILD-DHSQLKVVSVVGMGGLGKTTLVKKVYDDVAVKKQFQSHAWITVSQNFQFSDIIKNLIQQLYNE---VL-T-LSEFVKDFLQERRYILVLDDVWSIDA--WEAIKCVLPTI-ASRVVLTTRIADVAS-ASCLGSAVYKMEPLSDKESWTLFCNRTFQCN--DC--PNLEEVAKKILKKCEGLPLAIVAIGGVLALKDMEKTEWEIILHGFGGEADK-----LDIKRVLLLSYNDLPHYLKSCLLYLSIYPEDYPIDVDDILLKWIALGFVEEKERITSTDIAMRYMKELINRSLIQVKSTLADGRLDTCGLHDFLREIIVSKSKEQNFARWP-EKVRH
>XP_027099106.1
---------IIDS-EVIGFEDEARELQDKLTRGPQRR-QVISIVGMPGIGKTTLARRLYNDLSVVYHFHTRAWVSASQVFQMRNLLCRILRCILRK----D-EDMGQKLYKCLKGHRYLIVIDDVWDIKV--WNELKIYFPK-NFSRILMTSRIKKAV-RVK--SF-IHCLRARNEKESWDLFNCKLFG-DS-SC--EELVEIANRIVAKCNGLPLAIVVIAGILVRNNEKY--WRKVHENMGSIISE---------DTLELSYKHLPSELKSCFLYLGSLPEISDIFVTRLFQSWIAEGFIQ-EE-KRLEDVAEDYLMDLVNRSLVTVAKRS-DGGIKSCNMHDVLRELCLKKTNEKKF--------CG
>XP_027099140.1
---------VLGE-EVVGFDDEATAVLDRLT-GEQKQLEVISLVGMAGIGKTTFAKRLYNDSRVLHHFHVRAWTRGPQLNEEMNALHDLLTCVTDN----P-HEMGEKLHKLLKGKRYLIVVDGIWDSLS--WKLMK-YFPS-NGSKVLITSRTKDVVLKIS--SS-PQVLQFLSQEESWELFESKVFI-DE-SC--QELMELGKEMVAKCRGLPLAIVVLAGVAKQKSPEW--WMHIVTDIASPTRQ---------DILAFGYHHLPNWLKPCFLYLGSFPQGYEILVKKIVWSWIAEGFVK-QG-KKLEELAEEYLTDLVDRNLIAVSKKS-NGGIKTCQVHDLLRDLCVKKAKDNLL--------HK
>XP_027099152.1
---------------MVGFDDEAITLLNRLT-GDQKQLEVISLVGMAGIGKTTLAKRLYNDPRVVYHFHVRGWACLAEGQKVKNVLYNLLSSVIDK----N-QEMGDKLYEYLKGKKYFIVLDAIWGSFI--WNSLKQYLPN-TGCKILVTCRMQNVVLEIS--VS-IHNLQFLGQNESWNLFVCKVFAPNE-SC--RELMELGSEIVGRSKGLPLAIVVLAGIAKKKTTEW--WTYIVQNIGSCMHQ---------DILASSYEHLPNHLKSCFLHIASFPQNYEIPVKKLVWSWIAEGFIK-DR-EKLEDVAEDYLRDLVDRSLVVVSKRF-DGGIKTCYIHDLLRYLCFKKGKDSKL--------YR
>XP_027099153.1
---------FLMD-EMVGFQDEATALLDRLTGGEQMQLEVISIVGMAGIGKTKLAKTLYNDPVVVHHFHVRGWATTSDSGEVNNILQDILSCIIAK----Y-KQMEEKLMNCLKGKRYLVVIDGLWDPFS--LRGGR-FFPC-AGSKILLTSRTKEVALRLN--SP-LHFLRYLSHSESWRLFESKVFT-NT-RC--LELMEVGKEILSKCCGLPLSIVVLAGVLQKISREW--WMHIAEDMTSAVGQ---------HILAIGYEHLPDWLKPCFLHPGSFPKGYEIPVKKLVRSWTAGRFIK-HG-NKTEDVADDYLSYLVDRSLVIVSKRS-NGGIKTCYIHDFLWDLCLKKAKDNML--------YE
>XP_027099154.1
---------FIKE-KVVGLHEEARELLHKLI-GGRKQLEVICITGMGGIGKTTLARRLYDDPAVVNHFHLRAWTSVSQFCEKRELFSNILSSILES----D-EHMGEKLYKCLKGNRYLIVVDDIWDIEV--WNEIKVCFPD-NCSRILMTTRNEDVASKVR--SP-PHRLRFLTRDESWDLFKQKVFP-DK-SF--AELVEIGNQIVADCKGLPLAIVVIGGLLVKKTQEW--WRQVAQNIGSAISN---------DILALSYEHLPSSLKSCFLYAGSFPEDYEIPVKRLIRSWIAEGFIQ-HDNKKLEDTAEDHLIDLISRSLLIAAKRP-DGGIKSCRMHDLLRDLCHRRGKEKKF--------CR
>XP_027099160.1
---------VIKE-KVVGLHEEARELLHKLI-GGRKQLEVICITGMGGIGKTTLACRLYDDPSVVNHFHLRAWTSVSQFYEKRELFSDILSSILES----D-EHMGEKLYKCLKGNRYLIVLDDIWDIEA--WNEIKVCFPD-NCSRILMTTRNEDVASKVR--SP-PHRLRFLTHDESWDLFKQKVFP-DK-SF--IELVEIGNQIVADCKGLPLAIVVIGGLLVKKTQEW--WRQVAQNIGSAISN---------DILALSYEHLPSSLKSCFLYAGSFPEDYEIPVKRLIRSWIAEGFIQ-HDNKKLEDAAEDHLIDLISRSLLIVEKRP-DGGIKSCRMHDLLRDLCHRRVKEKKF--------CR
>XP_027099161.1
---------IQLE-EMVGFDDEAITLLDRLT-GDQKQLEVISLVGMAGIGKTTLAKRLYNDPRVVYHFHVRGWACLAEGQKVKNVLYNLLSSVIDN----N-QEMGDKLYEYLKGKRYFIVLDAIWGSFI--WNSLKQYLPN-TGSKILVTCRMQNVVIEIS--VS-IHNLQFLGQIESWNLFVSKVFAHNE-SC--RELMELGSEIVGRSKGLPLAIVVLAGVAKKKTPEW--WTYIVQNIGSCIHQ---------DILASSYEHLPNHLKSCFLHIASFPQNYEIPV-KLVWSWIAEGFIK-DR-EKLEDVAEDYLRDLVDRSLVVVSKRS-NGGIKTCYIHDLLRYLCFKKGKDSKL--------YR
>XP_027099192.1
ENFEALTARNYEG-EVELFEDEAKQITEELTNG-LTQLSMLSIVGMPGIGKTTLANSIYQSPLVPLHFHVHARCCVTQLYQKRRLLLEILQQVN--A---D-DELAEELYRSLKGKKYVIFFDDLWDTRL--WNDMSTSFPN-MGSRIMFTSRFHNIVSQIE--SI-TYPLNPLSEVTSWKLLEVKLFQKEC--C--QELLGVGMQMAINCKGLPLAVDLVVCLLRNRRQDC--WEQIANSLNTHLAGR--------GILELSYNHLPNHLKPCFLYFRAFSEDEEVPVSELMWLWIAEGFVQPQEKGSLEDVAKKYLSDLIARSLIMKTKGS-LGGVKASRIHDLLRDFVLAKAKEECFSCHTMSKPYR
>XP_027099202.1
------NFPNIEE-ELVGFEVAAEKIKEQLTRG-SNQLNILTIVGMPGIGKTALANSLYKDHSVSFSFHTHAWCCVSRVYHKQTLLLEILGQIN-----VAGKDYVEMLYKSLKGKRYLLVIDDIWDIEA--WNDLKEVFPH-NGSRILFTTRNYNIALKAN--SV-PYALSPISDEESWQLLCIKVF-EEE-MC--SELLQVGKRIAKICKGLPLSVVSVSGTLKAREQDR--WEQVAES----LKH-----------LELCYHHLPNFLKPCFLYFGGFREDAVIPVSKLLWLWIAEGFIH-QNQKSLKNEAENFLNDLIDRNLVMVAESS-RGRVKSCHVHDLLHDFCLAKSEEENFADSVMHEAYR
>XP_027099276.1
--SLRH------N-KVVGLDDELVSLLEGLTR--PSGLEIVTILGMGGIGKTTLARKAFRHSYTEYHFYCRAWITVSQVYQVRDLLLGLLGCLG--H---D-AQLAEVVYRSLKGKRYLIVMDDIWSIDA--WNDVKRCFPK-TGSRILLTSRVTELASYIN--KP-PHCMSLLDTEQSWELLEKLVFGAS---C--PELEKCGKLIAKRCQGLPLAIVVMAGVLSRRTYDC--WNNFAETVCAISTE---------DILAL------------------------------------KGFLDPQ-SENLEQVAEEYLEDLIGRNLVFIEKCF-GGKVKTCRLHDFLRELCLREAQKEDF--VGLRNQHR
>XP_027099277.1
NASLRGSLQ---N-KVVGLDDYSGRMLDQITG--PSRLEIVTIVGMGGIGKTTLAKNIFDHPYTIYHYYCRAWVAVSQVYQVRDLLLGILSSVG--Q---N-DQLAEVLYRSLKGRRYLIVMDDMWSAKA--WDDVKRSFPK-NGSRVIVTTRFNGCGYLCQ--NA-SSFYE--PAKHRRKLEIN------------------GKYI------------VWSG---SRTLDS--CRAIASSISSFRTH---------EMLALSYNHLPPYLKVCFLYMGAFPEDCEIEVQKLIHLWIAEGFLDPK-LEHPEAVAVDYLEDLIRRSLVLVGKSF-DGKIKTCLLHDLLWELCLREAQKENF--AGIADQRR
>XP_027099281.1
--SLRH------N-KVVGLDDELVSLLEGLTR--PSGLEIVTILGMGGIGKTTLARKAFRHSYTEYHFYCRAWVTVSQVYQVRDLLLGLLGCLG--H---D-AQLAEVVYRSLKGKRYLIVMDDIWSIDA--WNDVKRCFPK-TGSRILLTSRVTELASYIN--KP-PHCMSLLDTEQSWELLEKLVFGAS---C--PELEKCGKLIAKRCQGLPLAIVVMAGVLSRKTYDC--WNNFAEKVCAISTE---------DILALSYNYLPHHLKACFLHMAAFPEDCEIEVQKLINLWAAEGFSDPQ-SENLEQVAEEYLEDLIGRNLVFIEKCF-GGEVKTCRLHDFLRELCLREAQKEDF--VGLRNQHR
>XP_027099394.1
----RAQSLFIEEAQLVGIDKPKAELISKILD-DHSQLKVVSVKGMGGLGKTTLVKKVYDDAAVKKQFQSHAWITVSQTFQFSDIIKNLIQQLYNE---DI-M-LSEFVRDFLRERRYILVLDDVWSIDA--WEAIKCVLPTT-ASRVVLTTRIADVAS-AFCLGSFVYKMEPLSDKESWTLFCNRTFQSN--NC--PNLEEVAKKILKKCEGLPLAIVAIGGVLALKDNEKTEWEMILHGFGGEADK-----LDIKRVLLLSYNDLPHYLKSCLLYLSIYPEDYPIDVVSILLKWIALGFVEERERITSTDIAMSYMKELINRSLIQVKSTLNDGRLNKCGLHDFLREILVSKSKEQDFTRWP-EKVRH
>XP_027099396.1
----RAQSLFIEEAQLVGIDKPKAELISKILD-DHSQLKVVSVVGMGGLGKTTLVKKVYDDAAVKKQFQSHAWITVSRNFQFRDIIKNLIQYLYNE---VL-M-LSEFVRDFLQERRYILVLDDVWSIDA--WEAIKCVLPNT-ASRVVLTTRIADVAS-ASCLGSFVYRMEPLSDRESWTLFCNRTFQCN--DC--PNVEEVAKKILKKCEGLPLAIVAIGGVLALKDKEKTEWEVILHGFGGEADK-----LDIKRVLLLSYNDLPHYLKSCLLYLSIYPEDYPIDVDDILLKWIALGFVEEKEGITSTDIAMRCMKELINRSLIQVKSTWDDGRLNKCGLHDFLREILVSKSKEQDFTRWP-EKVRH
>XP_027099414.1
--AKKKQAPIVEE-DVIGFDDATKAVMELLKAG-SEDLEVISIVGMHGLGKTTLAKKVLHDPKIEYDFFARAFIYVSQQFERTEVFLNILGSIGQ-----E-EKLAEHVREQLKTRMYLIVMDDVWKIED--WDKLKVAFPK-KRSRVLITTRNTSVAIYAN--VE-PYHLDFLTFDASRELLRRKVF-GEN-KC--EEVEQYELHIVKKCDGLPLSIVVIAGILIKQIVRW--WSRVADSVNDYSRHI--------DVIILSYNHLPYHLKPCFLYLGVFREDFEIPVWKLLRLWIAEGFVP-Q--LNLEDIAEEYLEELVDRNLVMVGQRS-NGQIKTCHVHDTLRDFCKEEGKEENISKPTLDDYRR
>XP_027099446.1
----QLNT-SRLQ-DVVGFKDEAETIINRLTRG-SAQLDIVSIVGMPGLGKTTLAKKVYNDPAVKYYFNRCAWCCISQVYRVRELLLDILSDITV----SD-EDLVEQLWRSLKRQRYLIVMDDIWEIQA--WECLKRSLPR-NGSRIIFTSRIHNLALQAK--CS-PHTLRPLSGEESWELLEQKLF-DKA-GC--TDLVEIGKRIATNCKGLALAVVLVAGILTGRNLDW--WLQVESSIGSHAA-G--------DVLQLSYKHLPDCLRPCFLYFAAYPEDTVVGVQKLMRLWIAQGFIQ-RE-KSLDDVAEEYLMDLISRSLVIVAKSS-KGRIKTCRVHDLVHELCLVKVKEENFLDPREYDQYR
>XP_027099469.1
----QLNT-SRLQ-DVVGFKDEAETIINRLTRG-SAQLDIVSIVGMPGLGKTTLAKKVYHDPAVKYYFNRCAWCCISQVYRIRELLLDILSDITV----SD-EDLVEQLWRSLKRQRYLIVMDDIWDIRA--WECLKRSLPR-NGSRIIFTSRIHNLALQAK--CS-PHTLRPLSGEESWELLEQKLF-DKA-GC--TDLVEIGKRIATNCKGLALAVVLVAGILAGRNLDW--WLQVESSIGSHAA-G--------DVLQLSYKHFPDCLRPCFLYFAAYPEDTVVGVQKLMRLWIAQGFIQ-RE-KSLDDVAEEYLMDLISRSLVIAAKSS-KGRIKTCRVHDLVHELCLVKVKEENFLDPREYDQYR
>XP_027099470.1
----QLNT-SRLQ-DVVGFKDEAETIINRLTRG-SAQLDIVSIVGMPGLGKTTLAKKVYHDPAVKYYFNRCAWCCISQVYRIRELLLDILSDITV----SD-EDLVEQLWRSLKRQRYLIVMDDIWDIRA--WECLKRSLPR-NGSRIIFTSRIHNLALQAK--CS-PHTLRPLSGEESWELLEQKLF-DKA-GC--TDLVEIGKRIATNCKGLALAVVLVAGILAGRNLDW--WLQVESSIGSHAA-G--------DVLQLSYKHFPDCLRPCFLYFAAYPEDTVVGVQKLMRLWIAQGFIQ-RE-KSLDDVAEEYLMDLISRSLVIAAKSS-KGRIKTCRVHDLVHELCLVKVKEENFLDPREYDQYR
>XP_027099479.1
----EANT-SRSE-EVVGFKDESEAIIDRLIRG-SKHLDIVSIVGMPGQGKTTLAKKVYNDPSVKYYFNRCAWCFVSQMYNTKELLLDILSDLNG----RE-EDLAEWLWKCLKGRRFLIVMDDIWDIGA--WDSIKRSLPD-NGSRVMFTSRIRNLVLQAK--SS-PCPLSPLSDEESWELLQEKLF-NNN-GC--SDLLEVGQKIAKNCKGLPLAVVLVAGILARNDLEW--WNQVQESMGSHAS-G--------DMLELSYKHLPHRLRPCFLYFGVFPEAKIIRVQKLMKLWIAEGFIK-SE-KSSNDVAGEYLMDLIDRSLVTTAASS-KGEVKACRIHDLLHDFCLAKAKEENFSPPKVYDEYR
>XP_027099480.1
----EANT-SRSE-EVVGFKDESEAIIDRLIRG-SKHLDIVSIVGMPGQGKTTLAKKVYNDPSVKYYFNRCAWCFVSQMYNTKELLLDILSDLNG----RE-EDLAEWLWKCLKGRRFLIVMDDIWDIGA--WDSIKRSLPD-NGSRVMFTSRIRNLVLQAK--SS-PCPLSPLSDEESWELLQEKLF-NNN-GC--SDLLEVGQKIAKNCKGLPLAVVLVAGILARNDLEW--WNQVQESMGSHAS-G--------DMLELSYKHLPHRLRPCFLYFGVFPEAKIIRVQKLMKLWIAEGFIK-SE-KSSNDVAGEYLMDLIDRSLVTTAASS-KGEVKACRIHDLLHDFCLAKAKEENFSPPKVYDEYR
>XP_027099493.1
--PKREKIVMVEE-EVIGLEDESQKMIDLLTRG-PRRLQVISIVGMFGLGKTTLARKIFNDSKVAYNFHLRAFVNVSQEYNRREVLLRILNSFGH-----D-EDLAQLINMQLKKMRYLIVLDDVWTTEA--WDDLKRAFPG-NGSRVVITSQNKSVALHAN--IG-PYYMRFLHPEESRMLLRHKVF-GQS-EL--EELEEHEVRILQRCGGLPLAIVVLAGILLNHNLRW--WERVSEGMTEYARQM--------DVIKLSYNNLPHHLKPCFLYMGVFREDYDIPVWRLLRLWIAEGFIG-S--ISLEDLAEYYLMDLVDKNLVMVGRSS-DGRIKTCRIHDTLRDFCKMEARKENLSS---DAFRR
>XP_027099494.1
--PKREKIVMVEE-EVIGLEDESQKMIDLLTRG-PRRLQVISIVGMFGLGKTTLARKIFNDSKVAYNFHLRAFVNVSQEYNRREVLLRILNSFGH-----D-EDLAQLINMQLKKMRYLIVLDDVWTTEA--WDDLKRAFPG-NGSRVVITSQNKSVALHAN--IG-PYYMRFLHPEESRMLLRHKVF-GQS-EL--EELEEHEVRILQRCGGLPLAIVVLAGILLNHNLRW--WERVSEGMTEYARQM--------DVIKLSYNNLPHHLKPCFLYMGVFREDYDIPVWRLLRLWIAEGFIG-S--ISLEDLAEYYLMDLVDKNLVMVGRSS-DGRIKTCRIHDTLRDFCKMEARKENLSS---DAFRR
>XP_027099539.1
--PKPKEAPKVEE-EVVGFEEATEKVSKLLTGG-SQHLEVISIVGMLGLGKTTLAKKVVKDPIVDYEFMIKAFVYVSKEYEKREVFLSILRSFTQ-----E-DQLEEYLRKQLEGKQYLVVMDDVWEKED--WDRLKKAFPN-KRCRVLITTRYERVAEHAS--IP-FHKLDFLPLEKSRELLRWKVF-DDD-KC--KELQEYEIEIANKCDGLPLAVVVIAGILWNERIDW--WKHVADSVKDYARQT--------KVIELMYKHLPNHLKPCFIYLGVFREDFEIPVWKLLRLWIAEGLIL-Q--INLEDIAEQHLEELVARNLVMVGQRS-NDRIKTCRIHDTLREFCKNEATEENFSEPALDQYRR
>XP_027099554.1
--AKKKQAPTVEE-DVVGFDAATEKVIQLLTGG-SKELEVISIVGMLGLGKTTLAKKVLNDPKIEYDFFARTFIYVSQKFEKREVLLNILGSIGQ-----E-PELARHLRKQLESIKYLIVMDDVWEDKD--WDVLKVAFPK-KGSRVLITTRFNHVATHAN--SD-PYRLDFLTPEAGHELLRSKVF-GEN-KC--EPLQKYELKIVDKCGGLPLAIVVIAGILIKRIPNW--WSRVADSVNDYSRHI--------DVIMLSYNHLPYHLKPCFLYFGVFREDFDIPVWKLLRLWIAEGFVA-Q--LNLEDIAEEYLEELVDRNLVMVGQRS-NGQIKTCRVHDTLRDFCKEEGKEENISKPTLDDCRR
>XP_027099578.1
----RAQSLFIEEAQLVGIDKPKAELISKILD-DHSQLKVVSVKGMGGLGKTTLVKKVYDDAAVKKQFQSHAWITVSQTFQFSDIIKNLIQ---------------------------------------------------------------------------------------------------------------------------------------------------------------------------------------------------------------------------------------------------------------------------------------
>XP_027099599.1
--AKKKQASIVEE-DVIGFDDATKAVMERLQGG-SEDLEVISIVGMPGLGKTTLAKKVLHDPKIEYDFFARAFIYVSQQFERTEVFLNILGSIGQ-----E-EKLAEHVREQLKTRMYLIVMDDVWKIED--WDKLKVAFPK-KRSRVLITTRNTSVAIYAN--VE-PYHLDFLTFDASRELLRRKVF-GEN-KC--EEVEQYEVHMVKKCDGLPLSIVVIAGILIKQIVRW--WGRVADSVNDYSRHI--------DVIILSYNHLPYHLKPCFLYLGVFREDFEIPAWKLLRLWIAEGFVP-Q--LNLEDIAEEYLEELVDRNLVMVGQRS-NGQIKTCRVHDTLRDFCKEEGKEENISKPTLDDCRR
>XP_027099600.1
--AKKKQASIVEE-DVIGFDDATKAVMERLQGG-SEDLEVISIVGMPGLGKTTLAKKVLHDPKIEYDFFARAFIYVSQQFERTEVFLNILGSIGQ-----E-EKLAEHVREQLKTRMYLIVMDDVWKIED--WDKLKVAFPK-KRSRVLITTRNTSVAIYAN--VE-PYHLDFLTFDASRELLRRKVF-GEN-KC--EEVEQYEVHMVKKCDGLPLSIVVIAGILIKQIVRW--WGRVADSVNDYSRHI--------DVIILSYNHLPYHLKPCFLYLGVFREDFEIPAWKLLRLWIAEGFVP-Q--LNLEDIAEEYLEELVDRNLVMVGQRS-NGQIKTCRVHDTLRDFCKEEGKEENISKPTLDDCRR
>XP_027099667.1
----RRTHSFVAEEDAVGLHYDIEMLVKYLLNEVR-EHKISSIFGMGGIGKTTLARKVYHHGRLKHYFKGFAWVYVSQQWQPKDLLQGILLKL-----SKQ-DELARLLQQHLRARRCLIVLDDIWSTDA--WDCLKDAIPSEHGTKILLTTRNRDVAAYVGP---YHLQLRFLTEEESWELLR-KSLRES-EGC---KMEELGKKMLKNCGGLPLAVVVLGGILRTKKSLR-EWNVVHENIKSYLAKIGK--EGVPKILAYSYYDLPWQLKPCFLYLGKFREDSDIAAESLYQMWIGEGMIFEKGQESMMEVAEHYLEELAKRCMVEAV-----TRLKSCRLHDLMRDLCLIKAKEENLSPPVIEAQYG
>XP_027099830.1
----RHTYSFVADEDVVELPNDVQVLVKYLLNKGSTERKISSIFGMGGIGKTTLARKIYHHERVNHYFKGLAWVCVSQQWQPNDLLQGILLKL-----SKQ-DELARLLQQHLRARRCLIVVDDIWSTEA--WDCLKDAIPSEHGSKILLTTRNRDVAVHVDP---YHHQLRCLTEEESWELLRKKSLWES--GC---KMKELGKKMLKNCGGLPLAVVVLGGILRTKKTLR-EWNAVHENIKSYLVKIGK--EGVPKILAYSYYDLPWQLKPCFLYLGKFKEDSNIGVESLYQMWIGEGMIFDNEQETMMDVAERYLEELANRCMVEAV-----TRLESCRLHDLVRDLCLLKAKEENLSSAAIDVHYG
>XP_027099831.1
----RHTYSFVADEDVVELPNDVQVLVKYLLNKGSTERKISSIFGMGGIGKTTLARKIYHHERVNHYFKGLAWVCVSQQWQPNDLLQGILLKL-----SKQ-DELARLLQQHLRARRCLIVVDDIWSTEA--WDCLKDAIPSEHGSKILLTTRNRDVAVHVDP---YHHQLRCLTEEESWELLRKKSLWES--GC---KMKELGKKMLKNCGGLPLAVVVLGGILRTKKTLR-EWNAVHENIKSYLVKIGK--EGVPKILAYSYYDLPWQLKPCFLYLGKFKEDSNIGVESLYQMWIGEGMIFDNEQETMMDVAERYLEELANRCMVEAV-----TRLESCRLHDLVRDLCLLKAKEENLSSAAIDVHYG
>XP_027099835.1
------KIPKI-D-EVIDLADQNKIMIDRLTRG-SRQQDVVSIVGMPGLGKTTLARKVYNDPSVIFHFHIRAWCSVSQVYCKRDLLLEMLGGIM-D----D-DDLDLELYQCLKRKRYLIVMDDIWSTEP--WHDLERTFPE-NGSRILVTSRLPDVALEIK--RI-PHRLRLLSHDESWELLQKKLFKTRD--C--VELVTVGNQIAKSCQGLPLAIVAVSGILERMTLDS--WKKVSESLCSRASTR--------EILELSYKHLPDYLKPCFLYLGAFLENKEIPVRKLTWLWVAEGFVR-SASKRVEDLAEEYLKDLIGRSLVIASKRS-NGGVKTCCVHDLLRTLCLLRCHEENFTNCTTYAKRR
>XP_027099866.1
------SAFEIAN-EVVVLDDQQQVIVDRLTRG-SSQRDIVSIVGMPGIGKTTLANRVFHSPDVVYYFHVRAWCCVSQVYTKRDLLLGILQHTI-E----N-EDLEFMLYKNLKGRRYLIFMDDVWNIEA--WDDLKSSFPV-NGSRILMTSRLLDVVSKVT--ND-LLDLRPLSEEESWELLKMKVFSKEG--C--EELLEVGKEIARNCKGLPLSIVAIAGLLQGMKPGS--WKQIAESLNSIVITR--------DILELSYKHLPDYLKACFLYLGAFQGDKEIPVRRLIWLWMAEGFIL-KDSRSLEDLGEGYLRDLIGRSLITVAKRS-NGSVKTCGVHDMVRNLCLLKAKEENFSNSVIYEEHR
>XP_027099868.1
------SAFEIAN-EVVVLDDQQQVIVDRLTRG-SSQRDIVSIVGMPGIGKTTLANRVFHSPDVVYYFHVRAWCCVSQVYTKRDLLLGILQHTI-E----N-EDLEFMLYKNLKGRRYLIFMDDVWNIEA--WDDLKSSFPV-NGSRILMTSRLLDVVSKVT--ND-LLDLRPLSEEESWELLKMKVFSKEG--C--EELLEVGKEIARNCKGLPLSIVAIAGLLQGMKPGS--WKQIAESLNSIVITR--------DILELSYKHLPDYLKACFLYLGAFQGDKEIPVRRLIWLWMAEGFIL-KDSRSLEDLGEGYLRDLIGRSLITVAKRS-NGSVKTCGVHDMVRNLCLLKAKEENFSNSVIYEEHR
>XP_027099869.1
------SAFEIAN-EVVVLDDQQQVIVDRLTRG-SSQRDIVSIVGMPGIGKTTLANRVFHSPDVVYYFHVRAWCCVSQVYTKRDLLLGILQHTI-E----N-EDLEFMLYKNLKGRRYLIFMDDVWNIEA--WDDLKSSFPV-NGSRILMTSRLLDVVSKVT--ND-LLDLRPLSEEESWELLKMKVFSKEG--C--EELLEVGKEIARNCKGLPLSIVAIAGLLQGMKPGS--WKQIAESLNSIVITR--------DILELSYKHLPDYLKACFLYLGAFQGDKEIPVRRLIWLWMAEGFIL-KDSRSLEDLGEGYLRDLIGRSLITVAKRS-NGSVKTCGVHDMVRNLCLLKAKEENFSNSVIYEEHR
>XP_027099870.1
------SAFEIAN-EVVVLDDQQQVIVDRLTRG-SSQRDIVSIVGMPGIGKTTLANRVFHSPDVVYYFHVRAWCCVSQVYTKRDLLLGILQHTI-E----N-EDLEFMLYKNLKGRRYLIFMDDVWNIEA--WDDLKSSFPV-NGSRILMTSRLLDVVSKVT--ND-LLDLRPLSEEESWELLKMKVFSKEG--C--EELLEVGKEIARNCKGLPLSIVAIAGLLQGMKPGS--WKQIAESLNSIVITR--------DILELSYKHLPDYLKACFLYLGAFQGDKEIPVRRLIWLWMAEGFIL-KDSRSLEDLGEGYLRDLIGRSLITVAKRS-NGSVKTCGVHDMVRNLCLLKAKEENFSNSVIYEEHR
>XP_027099871.1
------SAFEIAN-EVVVLDDQQQVIVDRLTRG-SSQRDIVSIVGMPGIGKTTLANRVFHSPDVVYYFHVRAWCCVSQVYTKRDLLLGILQHTI-E----N-EDLEFMLYKNLKGRRYLIFMDDVWNIEA--WDDLKSSFPV-NGSRILMTSRLLDVVSKVT--ND-LLDLRPLSEEESWELLKMKVFSKEG--C--EELLEVGKEIARNCKGLPLSIVAIAGLLQGMKPGS--WKQIAESLNSIVITR--------DILELSYKHLPDYLKACFLYLGAFQGDKEIPVRRLIWLWMAEGFIL-KDSRSLEDLGEGYLRDLIGRSLITVAKRS-NGSVKTCGVHDMVRNLCLLKAKEENFSNSVIYEEHR
>XP_027099872.1
------SAFEIAN-EVVVLDDQQQVIVDRLTRG-SSQRDIVSIVGMPGIGKTTLANRVFHSPDVVYYFHVRAWCCVSQVYTKRDLLLGILQHTI-E----N-EDLEFMLYKNLKGRRYLIFMDDVWNIEA--WDDLKSSFPV-NGSRILMTSRLLDVVSKVT--ND-LLDLRPLSEEESWELLKMKVFSKEG--C--EELLEVGKEIARNCKGLPLSIVAIAGLLQGMKPGS--WKQIAESLNSIVITR--------DILELSYKHLPDYLKACFLYLGAFQGDKEIPVRRLIWLWMAEGFIL-KDSRSLEDLGEGYLRDLIGRSLITVAKRS-NGSVKTCGVHDMVRNLCLLKAKEENFSNSVIYEEHR
>XP_027099950.1
----RHTYSFVADEDVVELPNDVQVLVKYLLNEV--EHKISSIYGMGGIGKTTLARKVYHHERLKHYFKGFAWVCVSQQWQPNDLLQGILLKL-----SKE-DELARLLQQHLRARRCLVVLDDLWSMEA--WDCLKDAIPSEHGSKILLTTRNRDVAAHVGP---YHHELRFLTPDESWELLRKKSLRER-EGC---KMEELGKKMLNNCRGLPLAVVVLGGILRTKKTFR-EWNEVHKNIKSYLDKIGK--EGVPKVLAYSYYDLPWQLKPCFLYLGKFREDSDIRVESLYQMWIGEGMIFENEQETMMDVAERYLKELAIRCMVEAI-----TQLESCRLHDLMRDLCLAKAKEENLSSPTTEAQYG
>XP_027099951.1
----GQTYPFVAEEDVVGLRNDVEGLVEHLLKEGSTERKISSIVGMGGIGKTTLARKVYHHEKLKQYIKGFAWVCVSQQWQPKALLRGILLEL-----SER-DELAKLLQEHLGARRCLIVLDDIWTTDA--WDRLKDAIPSEHGTKILLTTRIRDVAVQVDP---YCHELRLLKPEESWELLRKKSLRER-EGC---KMEVLGKEMLKYCGNLPLAVVVLGGILRTKP-WE-EWNEVHKNIKSYLDKIGK--EGVPRILAYSYYDLPWQLKSCFLYLGKFKEDYDIGVVSLYQMWIGEGMIFDNENETMLEVAERYLEDLANRCMVEAV-----TRLKSCQLHDLTRDLCLAKAKEENL----------
>XP_027100035.1
----RAQSLFIEEAQLVGIDKPKAELISKILD-DHSQLKVVSVVGMGGLGKTTLVKKVYDGAAVKKQFQSHAWITVSQNFQFSVIIKNLIQQLYNE---VL-T-LSEFVKDFLQERRYIIVLDDVWSIDA--WEAIKCVLPNI-TSRVVLTTRIADVAS-ASCLGSFIYKMKPLTDKESWTLFCNRTFQSN--DC--PNLEEVAKKILKKCEGLPLAIVAIGGVLALKDMEKTEWEMILHGFGGEADK-----LDIKRVLLLSYNDLPYYLKSCLLYLSIYPEDYPIDVDDILLKWIALGFVEEKERITSTDIAMRYMKELINRSLIQVKSSFADGRLETCGLHDFLREIIVSKSKEQDFTRWP-TKVRH
>XP_027100036.1
----RAQSLFIEEAQLVGIDKPKAELISKILD-DHSQLKVVSVVGMGGLGKTTLVKKVYDGAAVKKQFQSHAWITVSQNFQFSVIIKNLIQQLYNE---VL-T-LSEFVKDFLQERRYIIVLDDVWSIDA--WEAIKCVLPNI-TSRVVLTTRIADVAS-ASCLGSFIYKMKPLTDKESWTLFCNRTFQSN--DC--PNLEEVAKKILKKCEGLPLAIVAIGGVLALKDMEKTEWEMILHGFGGEADK-----LDIKRVLLLSYNDLPYYLKSCLLYLSIYPEDYPIDVDDILLKWIALGFVEEKERITSTDIAMRYMKELINRSLIQVKSSFADGRLETCGLHDFLREIIVSKSKEQDFTRWP-TKVRH
>XP_027100110.1
------NNSKF-D-EVVGFKDEANQIIDLLTSG-SKNREIVSIVGMPGVGKTTLARKIYNDPSTTSYFHELAWCYVSQVYTSRDLLLAILKCLS------N-EDLEEQLRRCLLKQRYLVVMDDIWDIKA--WNVVKQSLPG-NRSRIIFTTQNHHLIEGSGL-----SPLIE---EKPWEFLQEKIFHKDA--C--QELLEIGKRIVEHCEGLPLAITVIAGLLAKKNVGW--WKQVEASLSSD--KG--------GAIELSYKHLMDYLKPCFLYFGAFRKGEVIGARKLTLLWNAEGFVN-R-QRSFEVVAKEYLKELNDRSLVIVSESF-NGGIKACRLHDLLHKFCSKKAKDEKFLNPVKHDQYR
>XP_027100111.1
------NNSKF-D-EVVGFKDEANQIIDLLTSG-SKNREIVSIVGMPGVGKTTLARKIYNDPSTTSYFHELAWCYVSQVYTSRDLLLAILKCLS------N-EDLEEQLRRCLLKQRYLVVMDDIWDIKA--WNVVKQSLPG-NRSRIIFTTQNHHLIEGSGL-----SPLIE---EKPWEFLQEKIFHKDA--C--QELLEIGKRIVEHCEGLPLAITVIAGLLAKKNVGW--WKQVEASLSSD--KG--------GAIELSYKHLMDYLKPCFLYFGAFRKGEVIGARKLTLLWNAEGFVN-R-QRSFEVVAKEYLKELNDRSLVIVSESF-NGGIKACRLHDLLHKFCSKKAKDEKFLNPVKHDQYR
>XP_027100112.1
--------------DVVGLVEDAKAVLDKLTRG-SMKLNIVSIAGMPGVGKTTLAMKVYNDPSVQCYFIKRAWCYVSQVYRRRDLLFDILRSV-------D-DEIANQLRQSLKGQKYIIVMDDIWNLGA--WDAVKYSLPS-NGSRILFTSRNHKLAEMSGV-----HPLNELSNDKSWDLLQKKVFHSDG--C--SKFSNIGEKMARNCKGLPLAIAVVAGLLEINDIHW--WKQIEKNSNSR--EG--------AILELSYNYLPDTLKACFLYFAAYRQGEVIAVRKLMLLWIAEGLLQ-P-KRSLEAVAKESFLELIDRSLVIATSSS-KGGIKACRVHDLLHYFCREKAKEESFSSPIRFDQYR
>XP_027100138.1
---KKPKPGVPGA-DVIGFEDAAAEVIERLTKR-IEDLEVVSIVGMLGLGKTTLARKVLIDPVIEYEFFTRIFVAVSQDYEKREVLQTILGGFFK-----I-EELERLIGDKLK-SKYLVVLDDVWTNDV--WKELKPVFPK-KGSRVLITTRHKFVAEYSK--IR-PYDLRFLFPEESRELLRTKVF-DEN-RC--EHLEEMETNILDKCKGLPLAIVVTAGILRNERKEW--WEKVFRGVSNLDDRS--------MLIKLSYDHLPFQLKPCFLYLGVFPEDVDIPVWKLLRLWIAEGFIQ-HP-ASLEEIAGEYLRELVDRNLVMVADRS-NDEIKTCRVHDTLRHFCKKKAIEENLSATSLKNSRR
>XP_027100349.1
------NNSKF-D-EVVGFKDEANQIIDLLTSG-SKNREIVSIVGMPGVGKTTLARKIYNDPSTTSYFHELAWCYVSQVYTSRDLLLAILKCLS------N-EDLEEQLRRCLLKQRYLVVMDDIWDIKA--WNVVKQSLPG-NRSRIIFTTQNHHLIEGSGL-----SPLIE---EKPWEFLQEKIFHKDA--C--QELLEIGKRIVEHCEGLPLAITVIAGLLAKKNVGW--WKQVEASLSSD--KG--------GAIELSYKHLMDYLKPCFLYFGAFRKGEVIGARKLTLLWNAEGFVN-R-QRSFEVVAKEYLKELNDRSLVIVSESF-NGGIKACRLHDLLHKFCSKKAKDEKFLNPVKHDQYR
>XP_027100350.1
------NNSKF-D-EVVGFKDEANQIIDLLTSG-SKNREIVSIVGMPGVGKTTLARKIYNDPSTTSYFHELAWCYVSQVYTSRDLLLAILKCLS------N-EDLEEQLRRCLLKQRYLVVMDDIWDIKA--WNVVKQSLPG-NRSRIIFTTQNHHLIEGSGL-----SPLIE---EKPWEFLQEKIFHKDA--C--QELLEIGKRIVEHCEGLPLAITVIAGLLAKKNVGW--WKQVEASLSSD--KG--------GAIELSYKHLMDYLKPCFLYFGAFRKGEVIGARKLTLLWNAEGFVN-R-QRSFEVVAKEYLKELNDRSLVIVSESF-NGGIKACRLHDLLHKFCSKKAKDEKFLNPVKHDQYR
>XP_027100351.1
--------------DVVGLVEDAKAVLDKLTRG-SMKLNIVSIAGMPGVGKTTLAMKVYNDPSVQCYFIKRAWCYVSQVYRRRDLLFDILRSV-------D-DEIANQLRQSLKGQKYIIVMDDIWNLGA--WDAVKYSLPS-NGSRILFTSRNHKLAEMSGV-----HPLNELSNDKSWDLLQKKVFHSDG--C--SKFSNIGEKMARNCKGLPLAIAVVAGLLEINDIHW--WKQIEKNSNSR--EG--------AILELSYNYLPDTLKACFLYFAAYRQGEVIAVRKLMLLWIAEGLLQ-P-KRSLEAVAKESFLELIDRSLVIATSSS-KGGIKACRVHDLLHYFCREKAKEESFSSPIRFDQYR
>XP_027100387.1
------ADPRI-D-DVVGLEDETHRIIDRLTRG-TMRMDIISIVGMGGIGKTTLAQRAYNHPAVVQHFQIRAWCIESVEYQRREILLDILRDVT------D-DDLAGVLYNCLKQKRYLIVLDDIWDTKT--LDDLRRSFPD-SGSRIMLTSRIAELAAEAD--ARIHH--RFLTIDESWFLFLKKKFE--T-ET--SSLMEVGQRIVEQCRGLPLAIVIMAGVLANMECSC--WAEVAQSLSS---FV--------PVLRVAYDSLPDHLKLCFHYIGEFPDRKEIPAPKLFRLWIKNGLIK-QESKSLEDVAEECLLDLISRNLVTISRRY-NGRVRACRVHDIVLDLCMSKQQN-GW--------KA
>XP_027100388.1
------ADPRI-D-DVVGLEDETHRIIDRLTRG-TMRMDIISIVGMGGIGKTTLAQRAYNHPAVVQHFQIRAWCIESVEYQRREILLDILRDVT------D-DDLAGVLYNCLKQKRYLIVLDDIWDTKT--LDDLRRSFPD-SGSRIMLTSRIAELAAEAD--ARIHH--RFLTIDESWFLFLKKKFE--T-ET--SSLMEVGQRIVEQCRGLPLAIVIMAGVLANMECSC--WAEVAQSLSS---FV--------PVLRVAYDSLPDHLKLCFHYIGEFPDRKEIPAPKLFRLWIKNGLIK-QESKSLEDVAEECLLDLISRNLVTISRRY-NGRVRACRVHDIVLDLCMSKQQNESW----------
>XP_027100403.1
------S-----D-EVLVLKDQQQVIVNRLTRG-SSQRDIVSIAGMAGIGKTTLANKVYNDPEIVSYFHVRACCCVSQVYTKRDLLLEILGHII-E----V-EDLELLLSQKLRRNRYLVFMDDIWGIEA--WNQLQNSFPR-NGSRVLITSRLQVVVSKVT--SH-LLNLRPLSDDESWELLRRKTFFKEG--C--EALLEIGKEIARKCKGLPLSVVVAAGFLKAMTPKF--WKEISDSINSLDNKR--------DILELSYNHLPDYLKSCFLYCGAFEGDKEIPVWKLIWQWMAEGFVQ-EDLKSLEDLADDYLKDLIGRSLLMVARRS-NGRVKACRIHDTVRTLCVLKAKKENFSNSVTYEEYR
>XP_027100404.1
------S-----D-EVLVLKDQQQVIVNRLTRG-SSQRDIVSIAGMAGIGKTTLANKVYNDPEIVSYFHVRACCCVSQVYTKRDLLLEILGHII-E----V-EDLELLLSQKLRRNRYLVFMDDIWGIEA--WNQLQNSFPR-NGSRVLITSRLQVVVSKVT--SH-LLNLRPLSDDESWELLRRKTFFKEG--C--EALLEIGKEIARKCKGLPLSVVVAAGFLKAMTPKF--WKEISDSINSLDNKR--------DILELSYNHLPDYLKSCFLYCGAFEGDKEIPVWKLIWQWMAEGFVQ-EDLKSLEDLADDYLKDLIGRSLLMVARRS-NGRVKACRIHDTVRTLCVLKAKKENFSNSVTYEEYR
>XP_027100422.1
--SEENQTGNQEP-DIIGFEDAADNVLELLGSE-SKELEIASIHGMLGLGKTTLARKVLNDLRIEYHFFTRLFVTVSNEYNKKEVLLSILSVFIK-----V-EQLVDMVKHELK-YKYLIVMDDVWQNEV--WEDIKKFLPS-KGSRVLVTTRIESVANYVA--TK-PYKLRLMFTEEAEELLRTKVF-DEN-TC--EELESIEKKILAKCDRLPLAIVVTAGILRNKDLTW--WEDVLNGVAELDNRI--------ELIRRSYDNLPDILKSCFLYLGVFPEDLEIPVSKLLQLWIAEGFIP-Q--ASMEKIAELCLRELVGRNLVMVRRTL-SGRIKTCIIHDTLRDFCKKMAKAENLGR------RL
>XP_027100423.1
--SEENQTGNQEP-DIIGFEDAADNVLELLGSE-SKELEIASIHGMLGLGKTTLARKVLNDLRIEYHFFTRLFVTVSNEYNKKEVLLSILSVFIK-----V-EQLVDMVKHELK-YKYLIVMDDVWQNEV--WEDIKKFLPS-KGSRVLVTTRIESVANYVA--TK-PYKLRLMFTEEAEELLRTKVF-DEN-TC--EELESIEKKILAKCDRLPLAIVVTAGILRNKDLTW--WEDVLNGVAELDNRI--------ELIRRSYDNLPDILKSCFLYLGVFPEDLEIPVSKLLQLWIAEGFIP-Q--ASMEKIAELCLRELVGRNLVMVRRTL-SGRIKTCIIHDTLRDFCKKMAKAENLGR------RL
>XP_027100451.1
------KIPKI-D-EVIDLADEKKLVIDRLISG-SGKLDVVAVVGMAGLGKTTLVRRVYNDPLVTYHFHIQAWCCVSQAYQKRELLLQILSDIV-E----D-EELKFKLYRCLRRNRYLIVMDDIWSIEA--LYDFKRSFPD-NGSRILITSRHFHVAAEDE--GT-PHSLRRLSDDESRKLLQKKLFDTKE--C--NELMEVGEQIAASCKGLPLAVIAIAGLLGRMILDR--WKEVLESICSQTNMR--------EILDICYRYLPNYLKPCFLYTAVILEDKDIPVKKLAWLWRAEGFLT-DGAESIEDIAEGYLRDLIGRSLVLPSKRS-HGGIKTCRVHDMLRTLCIRKSEEENLKNSIKYQKRR
>XP_027100466.1
----RAQSLLIEEAQLVGIDKPKAELISKILS-DHSQLKVVSVVGMGGLGKTTLVKKVYDDAAVKKQFQSHAWITVSQNFQLRDIIKNLIQQLYNE---VL-T-LSQIVKDFLQEIRYILVLDDVWSIDA--WEAIKCVLPNI-TSRVVLTTRIADVAS-ASCLGSFIYKMKPLTDKESWTLFCNRTFQSN--DC--PNLEEVAKKILKKCEGLPLAIVAIGGVLALKDMEKTEWEMILHGFGGEADK-----LDIKRVLLLSYNALPYYLKSCLLYLSIYPEDYSIYVDVILLKWIALGFVEEKGGITSTDIAMSYMKELINRSLIQVKSTSTDGTLATCGLHDFLREIIVSKSKEQSFTRWP-EKVRH
>XP_027100471.1
------R-----S-EVLILNDQQKEIVNLLKRE-STHRDVISIVGMPGIGKTTLANQVYNDPEIVGSFHIRAWCYVSQVYTKRDLLLEILSH-N-Q----D-EDLELLLYQSLRRNRYLIFLDDVWDIGV--WDNLQCSFPQ-NGSKILITSRLSDVVSKVT--SD-LVKLRPLSDDESWELLRMKIFPEKR--C--EKLREVGREIAEKCQGLPLSVVAIASLLKGMKPES--WKQIVRSLNPRIDTR--------EIFELSYKNLPDYLKACFLYLAVFQEDKEIPVQKLTWLWMAEGFIQ-ENSKSLEDLAEDYLIDLIGRSLITVAKRS-DGGVKSCRLHHLVRALCLLKAKKENFSYPMNYDGYR
>XP_027100472.1
------R-----S-EVLILNDQQKEIVNLLKRE-STHRDVISIVGMPGIGKTTLANQVYNDPEIVGSFHIRAWCYVSQVYTKRDLLLEILSH-N-Q----D-EDLELLLYQSLRRNRYLIFLDDVWDIGV--WDNLQCSFPQ-NGSKILITSRLSDVVSKVT--SD-LVKLRPLSDDESWELLRMKIFPEKR--C--EKLREVGREIAEKCQGLPLSVVAIASLLKGMKPES--WKQIVRSLNPRIDTR--------EIFELSYKNLPDYLKACFLYLAVFQEDKEIPVQKLTWLWMAEGFIQ-ENSKSLEDLAEDYLIDLIGRSLITVAKRS-DGGVKSCRLHHLVRALCLLKAKKENFSYPMNYDGYR
>XP_027100500.1
----RAQSLFIEEARLVGIDKPKAELISKIVD-DHSQLKVVSVVGMGGLGKTTLVKKVYDDAAVKKQFQSHAWITVSQNFQFRDIIKNLIQQLYNE---DN-M-LIEFVRDFLQEKRYILVLDDVWSIDA--WEAIKCVLPNT-ASHAVLTTRMADVAS-ASCLGSFVYKMEPLSDKESWTLFCNRTFQSN--DC--PNVEEVVKKVLKKCEGLPLAIVAIGGVMALKDKEKTEWEMILHGFGGEADK-----LDIKRVLLLSYNDLPHYLKSCLLYLSIYPEDYPIGVDDILLKWIALGFVEQKEGITSTDIAMRYMKELINRSLIQVKSRSTDGTLATCGLHDFLREIIVSKSKEQSFN---------
>XP_027100537.1
----RSQSLLIEEARLVGIDKPKAELISKILD-DHSQLKVVSVVGMGGLGKTTLVKKVYDDAAVKKQFQSHAWITVSQNFQLNDIIKNLIQQLFNE---VL-M-LSEFVKDFLQEKRYILVLDDVWSIDA--WEAIKCVLPNI-TSRVVLTTRIADVAS-ASCLGSFIYKMKPLTDKESWTLFCNRTFQSN--DC--PNLEEVAKKILKKCEGLPLAIVAVGGVLALKDKEKTEWEMILHDFGGEADK-----LDIKRVLLLSYNDLPHYLKICLLYLSIYPEDYPIDVDDIILKWIALGFVEEKERITSTDIAMRYMKELINRSLIQVKSSFAEGRLVTCGLHDFLREIIVSKSKEQDFTRGP-KNVRH
>XP_027100548.1
------KIPMI-D-EVIDLTDEKKLIIDRLTAG-LPQLDVVSIVGMPGLGKTTLALKAYNDPSVTYQFHARAWCYVSHTYRRRELLLQILGEIV-E----D-EDLEMKLYQCLKGKRYLIVMDDIWSTEA--WYDFQRSFPN-NGSRILITSRHFDVAVKLK--ST-PHPLRLLSDDESWTLLQKKLFYTKK--C--NELVIVGKKIAESCRGLPLAVVAISGLLERMIPDW--WKQVSESICSHVDTG--------DILELSYRYLPNHLKPCFLYTGVFLEDKNIPVRKLTWLWIAEGFIP-NGLDSKEDVAEGYLRDLIGRSLVTASKRS-LGGVKTCHEHDMLRTLCLQKCEEENFPISQKYEKRR
>XP_027100576.1
------NNSKF-D-EVVGFKDEANQIIDLLTSG-SKNREIVSIVGMPGVGKTTLTRKVYNDPSTT------------------------------------------------------------------------------------------------------------------------------------------------------LTFTNLPGVM-------------------------------------------------------------------------------------------------------------------------------------------------
>XP_027100668.1
--SARKRAPIVEE-EVVGFDEEARTVVERLTDG-PEQLEVISVVGMGGLGKTTLAKKVYSDPSIEYHFYIRAWVYMSQQYCRREVFLGILDSMGL-----D-DRLAEELCRHLRSNRYLIVIDDVWTTEA--WNDIKMAFPA-CGSRILLTSRNTEVAMHAN--CN-PHRLRFLTNEESWELLCKKVF-REG-SC--PELQELGQRISKRCDGLPLAIVVVSGLLSKKTRTW--WNKVAESVSTYARQC--------DVLALSYKHLPDHLKVCFIYFGAFPEDFEIPVSKLLKLWVAEGFIQ-QG---LEDIAEEYLVDLVDRNLVIVAKRA-NGRIKSCRIHDMLRDLCIREGAEENFSLSIPNYCRR
>XP_027100669.1
--SARKRAPIVEE-EVVGFDEEARTVVERLTDG-PEQLEVISVVGMGGLGKTTLAKKVYSDPSIEYHFYIRAWVYMSQQYCRREVFLGILDSMGL-----D-DRLAEELCRHLRSNRYLIVIDDVWTTEA--WNDIKMAFPA-CGSRILLTSRNTEVAMHAN--CN-PHRLRFLTNEESWELLCKKVF-REG-SC--PELQELGQRISKRCDGLPLAIVVVSGLLSKKTRTW--WNKVAESVSTYARQC--------DVLALSYKHLPDHLKVCFIYFGAFPEDFEIPVSKLLKLWVAEGFIQ-QG---LEDIAEEYLVDLVDRNLVIVAKRA-NGRIKSCRIHDMLRDLCIREGAEENFSLSIPNYCRR
>XP_027100670.1
--SARKRAPIVEE-EVVGFDEEARTVVERLTDG-PEQLEVISVVGMGGLGKTTLAKKVYSDPSIEYHFYIRAWVYMSQQYCRREVFLGILDSMGL-----D-DRLAEELCRHLRSNRYLIVIDDVWTTEA--WNDIKMAFPA-CGSRILLTSRNTEVAMHAN--CN-PHRLRFLTNEESWELLCKKVF-REG-SC--PELQELGQRISKRCDGLPLAIVVVSGLLSKKTRTW--WNKVAESVSTYARQC--------DVLALSYKHLPDHLKVCFIYFGAFPEDFEIPVSKLLKLWVAEGFIQ-QG---LEDIAEEYLVDLVDRNLVIVAKRA-NGRIKSCRIHDMLRDLCIREGAEENFSLSIPNYCRR
>XP_027100677.1
----RRTRSSVADKDVVELPDDVQVLVKYLLNEV--EHKISSIFGMGGIGKTTLARKVYHHGRLKDYFEGFAWVCVSQQWQPNDLLQGILLKL-----SKQ-DGLERLLQHHLQDNKCLIVLDDLWSTEA--WDCLKDVIPSEDGSKILLTTRNEDVAAYVGP---YHHKLRCLTEEESWELLRKKSLWES-AGC---KMEELGKKMLNNCRGLPLALVVLGGILRTKKTLK-EWKEVHENIKSYLAKIGK--EGVPKILAYSYYDLPWQLKPCFLYLGKFREDSDIRAESLYQMWMGEGMIFENEQETMMDVAERYLKELAIRCMVEAV-----TKLESCRLHDLMRDLCLDKAKEENLSPPTTEAQFG
>XP_027100678.1
----RRTRSSVADKDVVELPDDVQVLVKYLLNEV--EHKISSIFGMGGIGKTTLARKVYHHGRLKDYFEGFAWVCVSQQWQPNDLLQGILLKL-----SKQ-DGLERLLQHHLQDNKCLIVLDDLWSTEA--WDCLKDVIPSEDGSKILLTTRNEDVAAYVGP---YHHKLRCLTEEESWELLRKKSLWES-AGC---KMEELGKKMLNNCRGLPLALVVLGGILRTKKTLK-EWKEVHENIKSYLAKIGK--EGVPKILAYSYYDLPWQLKPCFLYLGKFREDSDIRAESLYQMWMGEGMIFENEQETMMDVAERYLKELAIRCMVEAV-----TKLESCRLHDLMRDLCLDKAKEENLSPPTTEAQFG
>XP_027100679.1
----RRTRSSVADKDVVELPDDVQVLVKYLLNEV--EHKISSIFGMGGIGKTTLARKVYHHGRLKDYFEGFAWVCVSQQWQPNDLLQGILLKL-----SKQ-DGLERLLQHHLQDNKCLIVLDDLWSTEA--WDCLKDVIPSEDGSKILLTTRNEDVAAYVGP---YHHKLRCLTEEESWELLRKKSLWES-AGC---KMEELGKKMLNNCRGLPLALVVLGGILRTKKTLK-EWKEVHENIKSYLAKIGK--EGVPKILAYSYYDLPWQLKPCFLYLGKFREDSDIRAESLYQMWMGEGMIFENEQETMMDVAERYLKELAIRCMVEAV-----TKLESCRLHDLMRDLCLDKAKEENLSPPTTEAQFG
>XP_027100824.1
-----QTDSKIVRSDVLGRDEDESKIVKKLL-SESESISVISITGMGGLGKTTLAKAVFNTPQFDNHFDKKIWVCVAEKVRIEVVFKMILESST-G----NRQVIVDGIETELKEKRYLLVLDDLWNDQEGLLDDFFTTLKKPKGSWCLVTTRLQEVAL-SRINFT-RHELGKLCDNDCWSIINKWVN--VE-----K---DKKERVLRRCDGLPLAAKLIGGLLSKK-E---EWLSILEEL---LNG-------IEQIVKVSFDHLSPAVKKCF-YCSIFHQDTELEQDPLVELWMAEGFLQPDNERTMEKIGCEYLRILLQTSLLEV--EE--RR-T--KMHDLVHDFA--KSLNRS-NQ------DR
>XP_027100825.1
-----QTDSKIVRSDVLGRDEDESKIVKKLL-SESESISVISITGMGGLGKTTLAKAVFNTPQFDNHFDKKIWVCVAEKVRIEVVFKMILESST-G----NRQVIVDGIETELKEKRYLLVLDDLWNDQEGLLDDFFTTLKKPKGSWCLVTTRLQEVAL-SRINFT-RHELGKLCDNDCWSIINKWVN--VE-----K---DKKERVLRRCDGLPLAAKLIGGLLSKK-E---EWLSILEEL---LNG-------IEQIVKVSFDHLSPAVKKCF-YCSIFHQDTELEQDPLVELWMAEGFLQPDNERTMEKIGCEYLRILLQTSLLEV--EE--RR-T--KMHDLVHDFA--KSLNRS-NQ------DR
>XP_027100826.1
-----QTDSKIVRSDVLGRDEDESKIVKKLL-SESESISVISITGMGGLGKTTLAKAVFNTPQFDNHFDKKIWVCVAEKVRIEVVFKMILESST-G----NRQVIVDGIETELKEKRYLLVLDDLWNDQEGLLDDFFTTLKKPKGSWCLVTTRLQEVAL-SRINFT-RHELGKLCDNDCWSIINKWVN--VE-----K---DKKERVLRRCDGLPLAAKLIGGLLSKK-E---EWLSILEEL---LNG-------IEQIVKVSFDHLSPAVKKCF-YCSIFHQDTELEQDPLVELWMAEGFLQPDNERTMEKIGCEYLRILLQTSLLEV--EE--RR-T--KMHDLVHDFA--KSLNRS-NQ------DR
>XP_027100827.1
-----QTDSKIVRSDVLGRDEDESKIVKKLL-SESESISVISITGMGGLGKTTLAKAVFNTPQFDNHFDKKIWVCVAEKVRIEVVFKMILESST-G----NRQVIVDGIETELKEKRYLLVLDDLWNDQEGLLDDFFTTLKKPKGSWCLVTTRLQEVAL-SRINFT-RHELGKLCDNDCWSIINKWVN--VE-----K---DKKERVLRRCDGLPLAAKLIGGLLSKK-E---EWLSILEEL---LNG-------IEQIVKVSFDHLSPAVKKCF-YCSIFHQDTELEQDPLVELWMAEGFLQPDNERTMEKIGCEYLRILLQTSLLEV--EE--RR-T--KMHDLVHDFA--KSLNRS-NQ------DR
>XP_027100828.1
-----QTDSKIVRSDVLGRDEDESKIVKKLL-SESESISVISITGMGGLGKTTLAKAVFNTPQFDNHFDKKIWVCVAEKVRIEVVFKMILESST-G----NRQVIVDGIETELKEKRYLLVLDDLWNDQEGLLDDFFTTLKKPKGSWCLVTTRLQEVAL-SRINFT-RHELGKLCDNDCWSIINKWVN--VE-----K---DKKERVLRRCDGLPLAAKLIGGLLSKK-E---EWLSILEEL---LNG-------IEQIVKVSFDHLSPAVKKCF-YCSIFHQDTELEQDPLVELWMAEGFLQPDNERTMEKIGCEYLRILLQTSLLEV--EE--RR-T--KMHDLVHDFA--KSLNRS-NQ------DR
>XP_027100843.1
-----QTDSVVAP--MVGRADDESEIVKILL-SLSEKVSALPIVGMGGLGKTTLAKSIYNNHQIDGHFDKKLWVCVSKKVIEE-LFKLILVQLT-E----DRNVIVGKIRNHLGGERYFLVLDDVWDDDQALWDDFFTTLKNPNGSWCLVTTRLGPVAV-SRMENELVYALGRLPDDLCWSILKEKVV--GG-----YELEAIKERVIKRCDGLPLAASV------------------------------------------------------------------------------------------------------------------------------------------------------
>XP_027100887.1
-----QTDSTIVRRDVLGRDEDESEIVKKLL-TESESISVIPITGMGGLGKTTLAKAVYKNEQIVGHFDQTMWVCVAEKVRIEVVFKMILESLI-G----RREEIVKKIQHELKEKRYFLVLDDVWNDQEVLLNDFFSTLANEKGSWCLVTTRLQEVAL-SRINFT-RHELGRLCDDDCWCIMKKWAT--VE-----KELEDMREPVLRRCDGLPLAAKLIGGLLSKK-E---DWLSILEEL---LNG-------IEQILKVSFDHLSPAVKKCF-YCSIFDQDTELEQDPLVELWMAEGFLQPDNERMMEKIGCEYLRILLQTSLLEV--EE--WR-T--KMHDLVHDFA--KSLNRN-NQ------DR
>XP_027100888.1
-----QTDSKIVRSDVLGRDEDESKIVKKLL-SESESISVISITGMGGLGKTTLAKAVFNTPQFDNHFDKKIWVCVAEKVRIEVVFKMILESST-G----NRQVIVDGIETELKEKRYLLVLDDLWNDQEGLLDDFFTTLKKPKGSWCLVTTRLQEVAL-SRINFT-RHELGKLCDNDCWSIINKWVN--VE-----K---DKKERVLRRCDGLPLAAKLIGGLLSKK-E---EWLSILEEL---LNG-------IEQIVKVSFDHLSPAVKKCF-YCSIFHQDTELEQDPLVELWMAEGFLQPDNERTMEKIGCEYLRILLQTSLLEV--EE--RR-T--KMHDLVHDFA--KSLNRS-NQ------DR
>XP_027100889.1
-----QTDSKIVRSDVLGRDEDESKIVKKLL-SESESISVISITGMGGLGKTTLAKAVFNTPQFDNHFDKKIWVCVAEKVRIEVVFKMILESST-G----NRQVIVDGIETELKEKRYLLVLDDLWNDQEGLLDDFFTTLKKPKGSWCLVTTRLQEVAL-SRINFT-RHELGKLCDNDCWSIINKWVN--VE-----K---DKKERVLRRCDGLPLAAKLIGGLLSKK-E---EWLSILEEL---LNG-------IEQIVKVSFDHLSPAVKKCF-YCSIFHQDTELEQDPLVELWMAEGFLQPDNERTMEKIGCEYLRILLQTSLLEV--EE--RR-T--KMHDLVHDFA--KSLNRS-NQ------DR
>XP_027100933.1
----RRS---VEDKDIVGFEEKTKSLVAELLK-EDKNRRLVSIVGMGGAGKTTLAKKVYNHADVRTRFDCHAWVCVSSSYNHKETLRTIIKQLNP----QE-QDLEERLRQDLQDKRYLVVLDDVWKEEA--WDCLAGAFPNA-SSRLLLTSRNREVAQHADALS-HPCELKTLGQEDSWQLFLKMALGHG-AGC--PDLEEVGREITRRCDGLPLAITVIGGLLVAKKKLKSEWEKVLNNFSTYLSS-GVL-----AILELSYADLSPKLKFCFSYLGLFPEDHVISVRKLIQMWVAEGIIQKRDAKNLEETAAYDVEQLCSRNMVQVAETTVDERIRSCRVHDLLRELAIRKAEDEIFDDEISAKSRY
>XP_027101689.1
-----MTTSIIDELEVYGRAADMEKVLDQIL-SKSSQVQIISVVGAGGSGKTTLAQLLFNNDKVKNHFELRNWTCISD-FQKR-VAKAILEN--AG----ELDPLIRRIKETFSGKRFLLVLDDVWIEDDSKWKPFKDSLKDGPGSVILVTTRSHRVAV-GS-----THDLGMISHSDCWLIMQKITLAKSD-----KKVERIGQKIAEKCKGLPLAAKTMGSLLRFTVQ---QWQNVLESIWQ-LEA------VLFPHLYLSYNELSP-LKRCF-YCAVFPKDVGINVEELIRLWIAQGYVRPRRGERLELVGREYFNNLAMRSFFQLQK--Y---GHECMMHDIVHDFA--QFTKNE-ER------PR
>XP_027101692.1
-----MTTSIIDESGIYGRESDKDALLDQVL-SESSQVQIISIVGAGGSGKTTLAQLLFNNDEVKNHFDFRNWICVSD-FQKR-IAKAILES--AG----ELDSLIRLIKETFSGKRFLLVLDDVWTEDDSKWK--------------------------------------------------------------------------------------------------------------------------------------------------------------------------------------------------------------------------------------------
>XP_027101711.1
-----MTTSIIDESEVYGRESDKEALLNQVL-SESSQVQVISVVGAGGSGKTTLAQLLFNDDRVKNHFELKKWVCVSD-FEKR-IARAILES--PG----ELDPLLQLLKETFSGKRFLLVLDDVWTEDDSKWKPFQHALKDGPRSVILVTTRSHRVAV-GS-----THGLGMISHSDCWLIMQRIAFAQST-----RRWKELGRKLQK----------------------------------------------------------SA-VATC------------------------------------------------------------------CK----------------------------
>XP_027101756.1
-----MTTSIIDELEVYGRAADMEKVLDQIL-SKSSQVQIISVVGAGGSGKTTLAQLLFNNDNVKNHFELRNWICISD-FQKR-VAKAILEN--AG----ELDPLIRRIKETFSGKRFLLVLDDVWTEDDSKWKPFKDSLKDGPGSVILVTTRSHRVAV-GS-----THDLGMISHSDCWLIMQKIALAKSD-----KKVERIGQKIAEKCKGLPLAAKTMGSLLRFTVQ---QWQNVLDSIWQ-LEA------VLFPHLYLSYNELSP-LKRCF-YCAVWPKDCVINVEDLIRLWIAQGYVRPGRGERLELVGREYFNNLAMRSFFQLGK--Y---GHECKMHDIVHDFA--QFTKNE-ER------PR
>XP_027102338.1
------RTPML-N-ELVGLDDEVKAIIHSLIRG-SKLLDFVSIVGMAGLGKTTLANRVYNDPLILSHFYIRAWCTVSQVYSMHSLLVQLLCSISSR----E-SDLAPKLFKLLKRNRYLIFLDDVWEIKA--WNLLERALPA-NGSRILFTSRIR---LQFK--SM-AHHLRHLTDEESCKLLQKKVFGKEG--F--PTLGKVGFQIAKLCRGLPLTVVLAAGILANTAEDC--WEEVAKSLTSSVLY---------MTLELSYSHLSDDLKPCLLYFGAYKEDENVPVRRLLWLWISEGFVR-KEEKSLEDAANDYLRDLVDRSLVMVSERT-MGGAKACRLHDLVHEFCVKIAKEENFSNP-----LR
>XP_027102356.1
------SISTV-D-KEVVLQDVEQAVIDKLIKG-LKQLDVISIVGVAGLGKTFLAQRVYRDPRITSHFHIQAWSYISQTYCKKDLLLQILACID------E-YQLALELWQCLLRQRFLIVLDDVWDIEA--WNALKSSFPN-NGSRILLTSRLTDIV------GK-PCNLRTLSESESCELLQKKLAVREG-GY--QEQNLLGWKIAKTCNGMPLSIAIISGILATLGEAG--WEEVAKMVSLTVGQ---------RILKLSYRHLPDHLKRCILYFGAFREDQEICVRRLTWLWIAEGFVQ-KESECLEKIAEGYIRALINRSLVMVGQRY-AGEVKTCRIHDLLHVFCVKKAKKQNFYNP-----RR
>XP_027102357.1
------TISTI-N-KAVCLKDQEQAIIDQLIGG-SLQLDIISIVGMPGLGKTFLAERVYHNPSITSHFHILAWCCISQVYCKKDLLLGILACID------E-DDLAHKLCNHLRKRKYLIVLDDIWDIEA--WNALKISFPT-NGSRILLTSRHHGIT------GK-PHHLRPLHEEESWELLQKKLSVREE-GF--PELTVLGRQIAKNCNGLPLSIIIISGILETLDQGR--WGEVAEKLDSNIGQ---------SILELSYMHLPDDLKPCLLYFSAFREDQEISVKRLMWLWIAEGFVR-KESESLEKSAEGYLIALINRSLVMEGQRS-IGGVKTCHIHDLLHVFCLGKAKDQNFRYL-----HR
>XP_027102358.1
------TISTI-N-KAVCLKDQEQAIIDQLIGG-SLQLDIISIVGMPGLGKTFLAERVYHNPSITSHFHILAWCCISQVYCKKDLLLGILACID------E-DDLAHKLCNHLRKRKYLIVLDDIWDIEA--WNALKISFPT-NGSRILLTSRHHGIT------GK-PHHLRPLHEEESWELLQKKLSVREE-GF--PELTVLGRQIAKNCNGLPLSIIIISGILETLDQGR--WGEVAEKLDSNIGQ---------SILELSYMHLPDDLKPCLLYFSAFREDQEISVKRLMWLWIAEGFVR-KESESLEKSAEGYLIALINRSLVMEGQRS-IGGVKTCHIHDLLHVFCLGKAKDQNFRYL-----HR
>XP_027102360.1
------NISTI-H-KSVYLKDQEQAIIDQLIGG-SMQLDIISIVGMPGLGKTFLAQRVYHDPSIAPHFHILAWCCISQVYCKKDLLLGILGCID------E-DDLAHKLCNHLRKQKYLIVLDDVWDIEA--WNALKISFPA-NGSRIILTSRHHGIT------GK-PHHLRPLDEEESWELLKKKLSIIEG-GY--VEVSVLGRQIAKNCNGLPLSIVIISGILGTLDQGR--WGEVAERLDSNIGQ---------SILELSYIHLPDHLKPCLLYFSAFREDQEISVKKLTWLWIAEGFLQ-KESESLEKLAEGYLIDLINRSLVMEGQRS-IGGVKTCHIHDLLHVFCLGKAKDKKFHYL-----YR
>XP_027102364.1
------GIPLI-K-EVVDISDEEQVITDQLTKG-SARLGIVSIVGMPGIGKTTMAWKLFNCPKVLSHFHCRAWCTVSQEYEKKELLLEILGGIH-G----K-EDLQLKLRQCLLRNKFLIVMDDVWDAGV--WNELKISFPA-NGSRVLITSRHHDVALQIE--GD-PHSLRLFSDDESWNLIVGRVFQGES--C--EELLLVGKEIAQKCKGLPLAVVAISGLLRRNSRES--WEKIAKSLIAKMEAR--------EILELSYKYLPGYLKPCFIYLGVFLEDKDIPVSKLTRFWLAEGFIH-DELKSLEGIAEGYLMELISRSLVEVSKRS-NGMVKSCRLHDLLRDFCQLKARAENFSDPVTYEAYR
>XP_027102367.1
-----QTDSTIVRRDVIGRDEDESEIVKKLL-TESESISVIPITGMGGLGKTTLAKAVYKNEQIVGHFDQTMWVCVAEKVRIEVVFKMILESLI-G----RREEIVKKIQHELKEKRYFLVLDDVWNDQEELLNDFFSTLANAKGSWCLVTSRLQKVAL-SRINFT-RHELGKLCDDDCWSIMKKWAN--VE--------EDIKEQILRRCDGLPLAARLIGGLLSRE-E---NWQSILEEL---LNG-------IEQILKVSFDHLSPAVKKCF-YCSIFDQDTELEQDLLVELWMAEGFLQPDNERMMEKIGYEYLRILLQTSLLEV--WG--RR-T--KMHDLVHDFA--KSLNRN-NQ------DR
>XP_027102402.1
-----QTDSILVP-NVVGRVDDESKIVDMLL-RPSEKLSVIPITGSGGLGKTTLAKSIYNNPKIDGHFGQKIWVCVAKEIIME-LFKLILVQLT-G----DRNVIVKNIGEKLKGQRYFLVLDDVWDHDQGLWNDYFNTLMNEKGSWCLLTTRSKPVAV-STMNSG-PYFLGKLSRDECWSIIKGKVMS-AE-----EELDALKKQILGRCDGLPLAASLIGGLLLNR-E---KWHSIVQEL---LNS-------IEQILKVSFDHLSPAVKICF-YCSIFPQDTELEQDLLIELWMAEGFVQPYNQRLMEEIGGDYFMILLQNSLLEV--ES--WR-G-YKMHDLVHDFA--KSLNPE-NQ------NR
>XP_027102403.1
-----QTDSILVP-NVVGRVDDESKIVDMLL-RPSEKLSVIPITGSGGLGKTTLAKSIYNNPKIDGHFGQKIWVCVAKEIIME-LFKLILVQLT-G----DRNVIVKNIGEKLKGQRYFLVLDDVWDHDQGLWNDYFNTLMNEKGSWCLLTTRSKPVAV-STMNSG-PYFLGKLSRDECWSIIKGKVMS-AE-----EELDALKKQILGRCDGLPLAASLIGGLLLNR-E---KWHSIVQEL---LNS-------IEQILKVSFDHLSPAVKICF-YCSIFPQDTELEQDLLIELWMAEGFVQPYNQRLMEEIGGDYFMILLQNSLLEV--ES--WR-G-YKMHDLVHDFA--KSLNPE-NQ------NR
>XP_027102404.1
-----QTDSILVP-NVVGRVDDESKIVDMLL-RPSEKLSVIPITGSGGLGKTTLAKSIYNNPKIDGHFGQKIWVCVAKEIIME-LFKLILVQLT-G----DRNVIVKNIGEKLKGQRYFLVLDDVWDHDQGLWNDYFNTLMNEKGSWCLLTTRSKPVAV-STMNSG-PYFLGKLSRDECWSIIKGKVMS-AE-----EELDALKKQILGRCDGLPLAASLIGGLLLNR-E---KWHSIVQEL---LNS-------IEQILKVSFDHLSPAVKICF-YCSIFPQDTELEQDLLIELWMAEGFVQPYNQRLMEEIGGDYFMILLQNSLLEV--ES--WR-G-YKMHDLVHDFA--KSLNPE-NQ------NR
>XP_027102405.1
-----QTDSILVP-NVVGRVDDESKIVDMLL-RPSEKLSVIPITGSGGLGKTTLAKSIYNNPKIDGHFGQKIWVCVAKEIIME-LFKLILVQLT-G----DRNVIVKNIGEKLKGQRYFLVLDDVWDHDQGLWNDYFNTLMNEKGSWCLLTTRSKPVAV-STMNSG-PYFLGKLSRDECWSIIKGKVMS-AE-----EELDALKKQILGRCDGLPLAASLIGGLLLNR-E---KWHSIVQEL---LNS-------IEQILKVSFDHLSPAVKICF-YCSIFPQDTELEQDLLIELWMAEGFVQPYNQRLMEEIGGDYFMILLQNSLLEV--ES--WR-G-YKMHDLVHDFA--KSLNPE-NQ------NR
>XP_027102406.1
-----QTDSILVP-NVVGRVDDESKIVDMLL-RPSEKLSVIPITGSGGLGKTTLAKSIYNNPKIDGHFGQKIWVCVAKEIIME-LFKLILVQLT-G----DRNVIVKNIGEKLKGQRYFLVLDDVWDHDQGLWNDYFNTLMNEKGSWCLLTTRSKPVAV-STMNSG-PYFLGKLSRDECWSIIKGKVMS-AE-----EELDALKKQILGRCDGLPLAASLIGGLLLNR-E---KWHSIVQEL---LNS-------IEQILKVSFDHLSPAVKICF-YCSIFPQDTELEQDLLIELWMAEGFVQPYNQRLMEEIGGDYFMILLQNSLLEV--ES--WR-G-YKMHDLVHDFA--KSLNPE-NQ------NR
>XP_027102407.1
-----QTDSILVP-NVVGRVDDESKIVDMLL-RPSEKLSVIPITGSGGLGKTTLAKSIYNNPKIDGHFGQKIWVCVAKEIIME-LFKLILVQLT-G----DRNVIVKNIGEKLKGQRYFLVLDDVWDHDQGLWNDYFNTLMNEKGSWCLLTTRSKPVAV-STMNSG-PYFLGKLSRDECWSIIKGKVMS-AE-----EELDALKKQILGRCDGLPLAASLIGGLLLNR-E---KWHSIVQEL---LNS-------IEQILKVSFDHLSPAVKICF-YCSIFPQDTELEQDLLIELWMAEGFVQPYNQRLMEEIGGDYFMILLQNSLLEV--ES--WR-G-YKMHDLVHDFA--KSLNPE-NQ------NR
>XP_027102408.1
-----QTDSILVP-NVVGRVDDESKIVDMLL-RPSEKLSVIPITGSGGLGKTTLAKSIYNNPKIDGHFGQKIWVCVAKEIIME-LFKLILVQLT-G----DRNVIVKNIGEKLKGQRYFLVLDDVWDHDQGLWNDYFNTLMNEKGSWCLLTTRSKPVAV-STMNSG-PYFLGKLSRDECWSIIKGKVMS-AE-----EELDALKKQILGRCDGLPLAASLIGGLLLNR-E---KWHSIVQEL---LNS-------IEQILKVSFDHLSPAVKICF-YCSIFPQDTELEQDLLIELWMAEGFVQPYNQRLMEEIGGDYFMILLQNSLLEV--ES--WR-G-YKMHDLVHDFA--KSLNPE-NQ------NR
>XP_027102409.1
-----QTDSILVP-NVVGRVDDESKIVDMLL-RPSEKLSVIPITGSGGLGKTTLAKSIYNNPKIDGHFGQKIWVCVAKEIIME-LFKLILVQLT-G----DRNVIVKNIGEKLKGQRYFLVLDDVWDHDQGLWNDYFNTLMNEKGSWCLLTTRSKPVAV-STMNSG-PYFLGKLSRDECWSIIKGKVMS-AE-----EELDALKKQILGRCDGLPLAASLIGGLLLNR-E---KWHSIVQEL---LNS-------IEQILKVSFDHLSPAVKICF-YCSIFPQDTELEQDLLIELWMAEGFVQPYNQRLMEEIGGDYFMILLQNSLLEV--ES--WR-G-YKMHDLVHDFA--KSLNPE-NQ------NR
>XP_027102410.1
-----QTDSILVP-NVVGRVDDESKIVDMLL-RPSEKLSVIPITGSGGLGKTTLAKSIYNNPKIDGHFGQKIWVCVAKEIIME-LFKLILVQLT-G----DRNVIVKNIGEKLKGQRYFLVLDDVWDHDQGLWNDYFNTLMNEKGSWCLLTTRSKPVAV-STMNSG-PYFLGKLSRDECWSIIKGKVMS-AE-----EELDALKKQILGRCDGLPLAASLIGGLLLNR-E---KWHSIVQEL---LNS-------IEQILKVSFDHLSPAVKICF-YCSIFPQDTELEQDLLIELWMAEGFVQPYNQRLMEEIGGDYFMILLQNSLLEV--ES--WR-G-YKMHDLVHDFA--KSLNPE-NQ------NR
>XP_027102411.1
-----QTDSILVP-NVVGRVDDESKIVDMLL-RPSEKLSVIPITGSGGLGKTTLAKSIYNNPKIDGHFGQKIWVCVAKEIIME-LFKLILVQLT-G----DRNVIVKNIGEKLKGQRYFLVLDDVWDHDQGLWNDYFNTLMNEKGSWCLLTTRSKPVAV-STMNSG-PYFLGKLSRDECWSIIKGKVMS-AE-----EELDALKKQILGRCDGLPLAASLIGGLLLNR-E---KWHSIVQEL---LNS-------IEQILKVSFDHLSPAVKICF-YCSIFPQDTELEQDLLIELWMAEGFVQPYNQRLMEEIGGDYFMILLQNSLLEV--ES--WR-G-YKMHDLVHDFA--KSLNPE-NQ------NR
>XP_027102412.1
-----PSDSIVVP-NVVGRAGDESKIVEMLL-TPSERVSVILITGMGGLGKTTLAKSVYNNTKIDENFGIKSWVCVAREIIVE-LFKLILESLT-R----GRDAIVQEIRGKLGEKRFLLVLDDVWNCEQEFWSDFFTTLLSTKGS--------------------------------------------------------------------------------------------------------------------------------------------------------------------------------------------------------------------------------
>XP_027102468.1
-----QTDSTIVRRDVLGRDEDESEIVKKLL-TESESISVIPITGMGGLGKTTLAKAIYKNEQIVGHFDQTMWVCVAKPVILE-LFKMILKSLI-K----SREDIVQKIQDELKEKRYFLVLDDVWNDKEVLLNDFFSTLANAKGSWCLVTSRLQEVAL-SRIKFT-RHELRKLCDNDCWSIMKKWAN--VE-----KELEDMRRQVLRRCDGLPLAAKLIGGLLSKK-E---EWLSILDEL---LNG-------IEQIIKVSFDHLSPVVKKCF-YCSIFHQDTRMEQDLLVELWMAEGFLQPDNERMMEKIGCEYFRILLQTSLLEV--YA--WG-T--EMHDLVHDFA--KSLNRS-NQ------DR
>XP_027102473.1
-----QTDSTIVRRDVLGRDEDESEIVKKLL-TESESISVIPITGMGGLGKTTLAKAVYKNEQIAGHFDQTMWVSVAKKVEIEVVFKMILKSLT-D----PREEIVKKIQHELKEKRYFLVLDDLWNDQEVLLNDFFSTLANTKGSWCLVTTRLQEVAL-SRINFT-RHELRKLCNNDCWSIMKKWAT--VE-----KELEDIREQVLRRCDGLPLSAKLIGGLLSK-----------------------------------------------------------------------------------EKRS--------------------------------------------------------
>XP_027102613.1
-----------------------------------MQLDMLSIVGMPGIGKTTLAQKVYHDPSVTSHFHVRAWCCISQTYNKRDLLFEILACID------EDDDLPDIIRQNLKGKKYLIFLDDVWDIEA--WHTLKISFPA-NGSRILLTSRDHEIT------GN-RHVVQLLTDDESWELLQTNVANRVE-VY--PELNVLGRKIARNCKGLPLSIVIISGILATLDQSG--WVEVLNSLSSNVCQ---------SILELSYIHLPDHLKPCLLYFGAFREDQAIPTQRLKWLWIAEGFVQ-KESKSPEEIAEGYITSLIKRSLVTVGKRS-LGVVKTCHIHDLLHVFCKGKAKDINFHHL-----RR
>XP_027102618.1
-----------------------------------MQLDMLSIVGMPGIGKTTLAQKVYHDPSVTSHFHVRAWCCISQTYNKRDLLFEILACID------EDDDLPDIIRQNLKGKKYLIFLDDVWDIEA--WHTLKISFPA-NGSRILLTSRDHEIT------GN-RHVVQLLTDDESWELLQTNVANRVE-VY--PELNVLGRKIARNCKGLPLSIVIISGILATLDQSG--WVEVLNSLSSNVCQ---------SILELSYIHLPDHLKPCLLYFGAFREDQAIPTQRLKWLWIAEGFVQ-KESKSPEEIAEGYITSLIKRSLVTVGKRS-LGVVKTCHIHDLLHVFCKGKAKDINFHHL-----RR
>XP_027102637.1
-----------------------EVIINQLKGG-SMQLDMLSIVGMPGIGKTTLAQKVYHDPSVTSHFHVRAWCCISQTYNKRDLLSEILACID------EDDDLPDIIRKNLKGKKYLIFLDDVWDIEA--WHTLKISFPA-NGSRILLTSRDHEIT------GN-RHVVQLLTDDESWELLQTNVANRVE-VY--PELNVLGRKIARNCKGLPLSIVIISGILATLDQAG--WVEVLNSLSSNVCQ---------SILELSYIHLPDHLKPCLLYFGAFREDQAIPTQRLKWLWIAEGFVQ-KESKSPEEIVEGYITSLIKRSLVTVGKRS-LGGVKTCHIHDLLHVFCKGKAKDINFHHL-----RR
>XP_027102642.1
-----------------------EVIINQLKGG-SMQLDMLSIVGMPGIGKTTLAQKVYHDPSVTSHFHVRAWCCISQTYNKRDLLSEILACID------EDDDLPDIIRKNLKGKKYLIFLDDVWDIEA--WHTLKISFPA-NGSRILLTSRDHEIT------GN-RHVVQLLTDDESWELLQTNVANRVE-VY--PELNVLGRKIARNCKGLPLSIVIISGILATLDQAG--WVEVLNSLSSNVCQ---------SILELSYIHLPDHLKPCLLYFGAFREDQAIPTQRLKWLWIAEGFVQ-KESKSPEEIVEGYITSLIKRSLVTVGKRS-LGGVKTCHIHDLLHVFCKGKAKDINFHHL-----RR
>XP_027102646.1
------------DPK-VGFEDK-ERFLERLLRKESKNFKAFAIVGMTGVGKTTLCQLIFNNKKVKDHFLPRIWVCLSKE-NSKETVKRML-CLG---AGKDLQKLMFALRLQLMGKKYLIVLDDVWDLASE--DDLAYGLP--HGGTVIITTRSEEIAMVGE--EN--HRLPILKDDECWKIFEKKKF---------ENLM-LKDMIVDKCAGLPLAAKMM-----------------------------------------------------------------------------------------E----------------------------------ILH---------Q------------
>XP_027102704.1
DGSHQA--Q---N-QVVGLDDDMRRITEKLTR--PPQLEILTIVGMGGIGKTTLARKVFGHCSIVLHFHCRAWVTVSQVYEVKDLLFSLLCSVS--E---K-EDIGEELYRKLKGRTYLIVMDDLWSIKA--WNAVQGYLPR-KGSRIILTGR--SIITELK--EK-PHFMRLLDRDHSWELLEKVVFGKS---C--HELVDVGKQIADKCEGLPLAIVVVAGLLLRRRLDC--WQDIADSVRSLRNN---------DILALSYKKLPNRLKACWLYLGAFPEDCDIEVQKLVHLWVAEGFLDPE-IADTEQVAEDYLDDLIGRNLVSVGRNF-DGKVKTCRLHDFLRELCVREAEKEKF--TGIRDMYR
>XP_027102954.1
-----PSTSL-VESYVYGRENDKKELLKLLL-SNESDVVVIPIVGMGGVGKTTLAQMVYNDDRVNEFFNSKAWACVSDDFIFG-VTKTILKAIT-A----DLNMVQVKLSEALTRMRFLIVLDDVWNEKYEDWDILRRPFLVGSGSKIIVTTRHHRVAM-SS-----GYSLKELTDDESLCLLARHALGTND------NLEGIGRSIVRKCKNLPLAVKTLGGMLRDSLD---EWTDILNSIWE-IKS-------ILPALRLSYYHLPA-LKPCF-YCSIFPKDYEFDKYELVLLWMAEGFVDESASELMEDIGDNYFKELLMRSFFQS-S----STSSHFVMHDLINDLA--RYAGDF-DK------VR
>XP_027102986.1
-----FETPLVDETTIFGRDADKEKIIEMLL-SEDAGITVVPIVGLGGLGKTTLARMVYKDFRVEVGFPTWAWVCVSEEYATK-ITKELLRELN-I----NLFSLQVKLQVGLTKKKFLLVLDDVWNSNYNHWDNLRIPFKGGQGSKIIVTTRNLSVAMCKE-----IHHLDFISDEDCWFLFKKHTFERNN------ELEKIGKKIVKKCGGLPLAVKTVAGILRSTLE---EWEEILISEWT-QLN-------PIPALRLSYIHLPS-LKRCF-YCAIFHKDYQFRKEEIIQLWQANGLLEYPENKRIENMGEKCIHELRMRSLFH-------LSESSFSMHDLVNDLA--RFFGKY-----------
>XP_027102993.1
-----FETSLVDETTFIGRDADKEKIIQMLC-FEDARITVIPIVGLAGLGKTTLARMVYEDSKVELSFPTRAWVCVSEEYATR-ITKEILREFR-I----NLLSLQVKLRGGLTEKKFLLVLDDVWNSNYNQWDNLRSPFKGGRGSKIIVTTRNQQVAMAKE-----IHHLDSMLEEDCRSLFKKHAFERDN------ELEEIGNKIVTKCRGLPLAVKTVAGILRSTPE---EWKEILVSEWT-QMD-------PLPALRLSYIHLPS-LKRCF-YCAVFPRDYQIRKEEIIQLWQANDLLGYPENKRIKNEGEKCFHELRMRSLFH-------SIDHTFSMHDLVNDLA--CFFGKY-SG------AR
>XP_027103241.1
----REISILLEEDKLVGIKTPKEELISRVLN-NDSHLKVIAVVGMGGLGKTTLVRKVFEDTAVKTQFKIHVWLTISRTFDIMVILKTMIHKIFYE---II-R-LSAFVKDFLQDRSYILVLDDVWSERL--WDALKNVLPNF-HGQAILTTRIIHVAK-AARFGSYSHWMKPLSVKDSWTLFCHTTFQSD--HC--PHLQQVSARILRKCEGLPLAIATIGGVLALKDKDRIDWETILRNLGDELDK-----LDIKRILLLSYNDLPQNLKNCFLYLSIYPEDALIGVDDMLDKWITQGFVEEKEGMSTFDIANRGFHELVNRSLVQVLTANCDG-IKCFRVHDFLRDMIVSKSREQNFGQSS-NKVRR
>XP_027103268.1
-----ETDSATCDPIMVGRDENLLEIVSKLL-SPTDEVSVVPLVGMGGIGKTTLARLVFNDKRVKRHFDKRIWVCVSETFAIR-LFRLILESLT-G----SRDVIIQEIQKELGGQRYLLVLDDVWNEIPAVWDDFIGSLLNQKGNHIIVTTRKQQAAI-AN-----LLVLGKLSSDECWSIIKEKAS--LR-----IELEDIGRKIAGKCQGLPLAASIIGGMLRNS-D---EWLSILESL---LGNG-----NILQLLKLSFDHLPSPLQKCF-YCSIFSKDHDIEREQLIQLWMAEGYIQPSNGPEKENMGSAFFDILLKSSLFQV-KDEY-CNITHCKMHDLVHDLA--QSSN---YK------IR
>XP_027104442.1
------SIPTV-D-KEVVLQDVEQAMIDKLIKG-LEQLDIISVVGVAGLGKTFLAQRVYRDPRVTSHFHIQAWCCISQTYCKRDLLLQILACID------D-YQLALELRQRLLKQKFLIVLDDVWDIKA--WNALKSSFPN-NGSRILLTSRLTDII------GT-PYHLRTLDESESYELLQKKLAVREE-GY--EEQNFLGWKIAKTCNGMPLSIAIISGILATLDQAG--WEEVAKMVSLTVGQ---------SILELSYGHLPDHLKQCILYFGAFREDSEICVRRLTWLWIAEGFVQ-KGSECPEKIAEGYIMALINRSLVMVGQRC-AGEVKTCRIHDLLHVFCVKIAKKQNFYNP-----RR
>XP_027104765.1
-----------------------------------MQLDIISIVGMPGLGKTFLAQKVYHHPSVTSHFHILAWCCISQTYCKKDLLLGMLSCID------E-DDLAHKLCNHLRKQKYLIVLDDIWDIEA--WNALKISFPT-NGSRILLTSRHHGII------GK-PHYLRPLDEEESWELLQKRL-LREE-GY--PELNVLARQIAKHCNGLPLSIVIISGILLTLDQVG--WEEVAERLNSNIGQ---------SILELSYIHLPEHLKPCLIYFAAFSEDQEISVQRLIFLWIAEGFVK-KESENLEKIAEGYIMALINRSLVMVGQRS-IGGVKTCRIHDLLHVFCLRKAKDQNFYNL-----CR
>XP_027104798.1
------TISTI-N-KAVCLKDQEQTIIDQLIGG-SLQLDIISIVGMPGLGKTFLAERVYRNPSITSHFHILAWCCISQVYCKKDLLLGILACID------E-DDLAHKLCNHLRKQKYLIVLDDVWDIEA--WNALKISFPA-NGSRIILTSRHHGIT------GK-PHHLRPLDEEESWELLKKKLSIIEG-GY--VELSVLGRQIAKNCSGLPLSIVIISGILGTLDQGR--WGEVAERLDSNIGQ---------SILELSYIHLPDHLKPCLLYFSAFREDQEISVKRLMWLWIAEGFVR-KESESLEKLAEGYLIALINRSLVMEGQDP-LA----------------------------------
>XP_027104807.1
------TISTI-N-KAVCLKDQEQTIIDQLIGG-SLQLDIISIVGMPGLGKTFLAERVYRNPSITSHFHILAWCCISQVYCKKDLLLGILACID------E-DDLAHKLCNHLRKQKYLIVLDDVWDIEA--WNALKISFPA-NGSRIILTSRHHGIT------GK-PHHLRPLDEEESWELLKKKLSIIEG-GY--VELSVLGRQIAKNCSGLPLSIVIISGILGTLDQGR--WGEVAERLDSNIGQ---------SILELSYIHLPDHLKPCLLYFSAFREDQEISVKRLMWLWIAEGFVR-KESESLEKLAEGYLIALINRSLVMEGQDP-LA----------------------------------
>XP_027104959.1
------------N-KVVRLEDE-ATIIHKLTRG-QKQLGFVSIVGMPGIGKTTLAQNVYDDPSIRCVFHIRAWCAVSQLYQHKDVLLQILSCIDPD----E-DELEEKLKQRLMKIRYLIVLDDVWSSEA--WNALERSFPA-NGSRILLTSRLPMVALEIN--VT--HHLQRLTDKESWELLQKKLP-EEK-GF--LAHSDLGMQIARHCQGLPLTIVTVAGILARKD-DG--WIEVAERLSLSAT----------DVLELSYQHLPEYLKPCFLYFAAFPEDREIPSWRLMSLWIAEGFVQ-EEIKSLEDVAEEYIYELTSRSLVMVSKRS-LGGVRTCRIHDLLHEFCLVKAQKENFRNL-----QR
>XP_027106715.1
--------SVM-DPEVVGRVEEKSEIIKMLK-SRGNVVSVTTITGMGGIGKTVLAREVYNDHELDGYFDAKSWISVSDGIMSR-IFEEIIAA--------GRDSLESILQHSVEGIKLLLVLDDVWTENLEDWKELEKGLLKANGTRVIVTGRSE---F-GLQNVPIPHILGKLPHEECLKLFARNAIDDED-----KGVKAIADGIVSKCDGLPLAVEVIGYLLRNL-D---TWSDILNNLAKEEFK------HILFVLGLSYFHLPP-LKHCF-FCSIFPKGHEFDKDELVKLWMAHSLVQPSLVETLEDKGRRYFDRLQELSFFQQ-PSEK------YSMQDYLHDLA--ELSGKY-PK------TH
>XP_027106716.1
--------SVM-DPEVVGRVEEKSEIIKMLK-SRGNVVSVTTITGMGGIGKTVLAREVYNDHELDGYFDAKSWISVSDGIMSR-IFEEIIAA--------GRDSLESILQHSVEGIKLLLVLDDVWTENLEDWKELEKGLLKANGTRVIVTGRSE---F-GLQNVPIPHILGKLPHEECLKLFARNAIDDED-----KGVKAIADGIVSKCDGLPLAVEVIGYLLRNL-D---TWSDILNNLAKEEFK------HILFVLGLSYFHLPP-LKHCF-FCSIFPKGHEFDKDELVKLWMAHSLVQPSLVETLEDKGRRYFDRLQELSFFQQ-PSEK------YSMQDYLHDLA--ELSGKY-PK------TH
>XP_027106717.1
--------SVM-DPEVVGRVEEKSEIIKMLK-SRGNVVSVTTITGMGGIGKTVLAREVYNDHELDGYFDAKSWISVSDGIMSR-IFEEIIAA--------GRDSLESILQHSVEGIKLLLVLDDVWTENLEDWKELEKGLLKANGTRVIVTGRSE---F-GLQNVPIPHILGKLPHEECLKLFARNAIDDED-----KGVKAIADGIVSKCDGLPLAVEVIGYLLRNL-D---TWSDILNNLAKEEFK------HILFVLGLSYFHLPP-LKHCF-FCSIFPKGHEFDKDELVKLWMAHSLVQPSLVETLEDKGRRYFDRLQELSFFQQ-PSEK------YSMQDYLHDLA--ELSGKY-PK------TH
>XP_027106718.1
--------SVM-DPEVVGRVEEKSEIIKMLK-SRGNVVSVTTITGMGGIGKTVLAREVYNDHELDGYFDAKSWISVSDGIMSR-IFEEIIAA--------GRDSLESILQHSVEGIKLLLVLDDVWTENLEDWKELEKGLLKANGTRVIVTGRSE---F-GLQNVPIPHILGKLPHEECLKLFARNAIDDED-----KGVKAIADGIVSKCDGLPLAVEVIGYLLRNL-D---TWSDILNNLAKEEFK------HILFVLGLSYFHLPP-LKHCF-FCSIFPKGHEFDKDELVKLWMAHSLVQPSLVETLEDKGRRYFDRLQELSFFQQ-PSEK------YSMQDYLHDLA--ELSGKY-PK------TH
>XP_027106719.1
--------SVM-DPEVVGRVEEKSEIIKMLK-SRGNVVSVTTITGMGGIGKTVLAREVYNDHELDGYFDAKSWISVSDGIMSR-IFEEIIAA--------GRDSLESILQHSVEGIKLLLVLDDVWTENLEDWKELEKGLLKANGTRVIVTGRSE---F-GLQNVPIPHILGKLPHEECLKLFARNAIDDED-----KGVKAIADGIVSKCDGLPLAVEVIGYLLRNL-D---TWSDILNNLAKEEFK------HILFVLGLSYFHLPP-LKHCF-FCSIFPKGHEFDKDELVKLWMAHSLVQPSLVETLEDKGRRYFDRLQELSFFQQ-PSEK------YSMQDYLHDLA--ELSGKY-PK------TH
>XP_027106728.1
--------SVM-DPEVVGRVEEKSEIIKMLK-SRGNVVSVTTITGMGGIGKTVLAREVYNDHELDGYFDAKSWISVSDGIMSR-IFEEIIAA--------GRDSLESILQHSVEGIKLLLVLDDVWTENLEDWKELEKGLLKANGTRVIVTGRSE---F-GLQNVPIPHILGKLPHEECLKLFARNAIDDED-----KGVKAIADGIVSKCDGLPLAVEVIGYLLRNL-D---TWSDILNNLAKEEFK------HILFVLGLSYFHLPP-LKHCF-FCSIFPKGHEFDKDELVKLWMAHSLVQPSLVETLEDKGRRYFDRLQELSFFQQ-PSEK------YSMQDYLHDLA--ELSGKY-PK------TH
>XP_027106729.1
--------SVM-DPEVVGRVEEKSEIIKMLK-SRGNVVSVTTITGMGGIGKTVLAREVYNDHELDGYFDAKSWISVSDGIMSR-IFEEIIAA--------GRDSLESILQHSVEGIKLLLVLDDVWTENLEDWKELEKGLLKANGTRVIVTGRSE---F-GLQNVPIPHILGKLPHEECLKLFARNAIDDED-----KGVKAIADGIVSKCDGLPLAVEVIGYLLRNL-D---TWSDILNNLAKEEFK------HILFVLGLSYFHLPP-LKHCF-FCSIFPKGHEFDKDELVKLWMAHSLVQPSLVETLEDKGRRYFDRLQELSFFQQ-PSEK------YSMQDYLHDLA--ELSGKY-PK------TH
>XP_027106730.1
--------SVM-DPEVVGRVEEKSEIIKMLK-SRGNVVSVTTITGMGGIGKTVLAREVYNDHELDGYFDAKSWISVSDGIMSR-IFEEIIAA--------GRDSLESILQHSVEGIKLLLVLDDVWTENLEDWKELEKGLLKANGTRVIVTGRSE---F-GLQNVPIPHILGKLPHEECLKLFARNAIDDED-----KGVKAIADGIVSKCDGLPLAVEVIGYLLRNL-D---TWSDILNNLAKEEFK------HILFVLGLSYFHLPP-LKHCF-FCSIFPKGHEFDKDELVKLWMAHSLVQPSLVETLEDKGRRYFDRLQELSFFQQ-PSEK------YSMQDYLHDLA--ELSGKY-PK------TH
>XP_027106731.1
--------SVM-DPEVVGRVEEKSEIIKMLK-SRGNVVSVTTITGMGGIGKTVLAREVYNDHELDGYFDAKSWISVSDGIMSR-IFEEIIAA--------GRDSLESILQHSVEGIKLLLVLDDVWTENLEDWKELEKGLLKANGTRVIVTGRSE---F-GLQNVPIPHILGKLPHEECLKLFARNAIDDED-----KGVKAIADGIVSKCDGLPLAVEVIGYLLRNL-D---TWSDILNNLAKEEFK------HILFVLGLSYFHLPP-LKHCF-FCSIFPKGHEFDKDELVKLWMAHSLVQPSLVETLEDKGRRYFDRLQELSFFQQ-PSEK------YSMQDYLHDLA--ELSGKY-PK------TH
>XP_027106732.1
--------SVM-DPEVVGRVEEKSEIIKMLK-SRGNVVSVTTITGMGGIGKTVLAREVYNDHELDGYFDAKSWISVSDGIMSR-IFEEIIAA--------GRDSLESILQHSVEGIKLLLVLDDVWTENLEDWKELEKGLLKANGTRVIVTGRSE---F-GLQNVPIPHILGKLPHEECLKLFARNAIDDED-----KGVKAIADGIVSKCDGLPLAVEVIGYLLRNL-D---TWSDILNNLAKEEFK------HILFVLGLSYFHLPP-LKHCF-FCSIFPKGHEFDKDELVKLWMAHSLVQPSLVETLEDKGRRYFDRLQELSFFQQ-PSEK------YSMQDYLHDLA--ELSGKY-PK------TH
>XP_027106915.1
-----PTTPLVVESCIYGRENEKEDIINLLL-ADDGNFSVIPIVGMGGIGKTTLAQIVYNDKRIDEAFDVKAWACVSDDFSIN-ITKALLESST-A----NLELLQRGLKQTLNKKRFLIVLDDVWNENFENWNELSISFMDGPRSRIIVTSRNEGVLM-KA-----AYRLKELSDTQCWLLFQDHTLEEDE------SLRQIGREIVKKCQGLPLAVKMLGGLLASDAV---YWNQVLNSLWD-LPN-------ILPSLRLSYHHLPP-LKRCF-YCSIFPKGYEFERKNLVLLWMAEGFV-QPAKISMEEVGDEYFSELLSRSFFQS-A----LNRSRYVMHDLINDLA--GSSRIS-EK------VH
>XP_027106952.1
-----PTTSL-NESHVYGREREREEILNLLM-TNETKVCVIPIVGMGGIGKTTLSQLVYNDERVNDFFDLKAWVCVSEEFVLA-ITQTIFESVT-K----NLNMLQVSLHDKLSKEKFLIVLDDVWNEVYESWDLLSRPFQVGPGSRVIVTTRNNNVAV-GS-----GYHVGRLTNDDCVSLLAQHA--RDE------KLKGLGEDLAKKCGGLPLAAKALGGILRSSPE---EWKEVLDSIWD-LPG-------ILPVLRLSYYHLPP-LKQLF-YCSVFPKDYEFDKLELVLLWMGEGFLQQPGKKRMEEQGFDCFNELVSRSFFQL-S----GSQSSFVMHDLINDLA--QFAGGT-EH------TR
>XP_027106961.1
-----PSTSL-VESYVYGRENDKEELLKLLL-SNESDVVVIPIVGMGGVGKTTLAQMVYNDDRVNEFFDSKAWACVSDDFIFG-VTKTILRAIT-A----DLNMVQVKLSEALTRKRFLIVLDDVWNEKYEDWDILRRPFLVGSGSKIIVTTRNQRVAV-SS-----GYSLEVLTDDESLWLLARHALGTND------NLEGIGRSIVRKCKNLPLAVKTLGGLLRDTPD---EWTDILNSIWE-IKS-------ILPALRLSYYHLPA-LKPCF-YCSIFPKDYEFDKYELVLLWMAEGFLEESASDLMEDIGEDYFKELLMRSFFQS-S---TSTSSRFVMHDLINDLA--RYVGDF-DK------VR
>XP_027106962.1
-----PSTSL-VESYVYGRENDKEELLKLLL-SNESDVVVIPIVGMGGVGKTTLAQMVYNDDRVNEFFNSKAWACVSDDFIFG-VTKTILRAIT-A----DLNIVQVKLSEALTRKRFLIVLDDVWNEKYEDWDILRRPFLVGSGSKIIVTTRHHRVAM-SS-----GYNLKELTDDESLWLLARHALGTND------NLEGIGRSIVRKCKNLPLAVKTLGGLLRASPD---EWTDILNSIWE-IKS-------ILPALRLSYYHLPA-LKPCF-YCSIFPKDYEFDKYELVLLWMAEGFLEESASDLMEDIGDNYFRELLMRSFFQS-S----STSSRFVMHDLINDLA--RYAGDF-DK------VR
>XP_027106963.1
-----PSTSL-VESYVYGRENDKEELLKLLL-SNESDVVVIPIVGMGGVGKTTLAQMVYNDDRVNEFFNSKAWACVSDDFIFG-VTKTILRAIT-A----DLNIVQVKLSEALTRKRFLIVLDDVWNEKYEDWDILRRPFLVGSGSKIIVTTRHHRVAM-SS-----GYNLKELTDDESLWLLARHALGTND------NLEGIGRSIVRKCKNLPLAVKTLGGLLRASPD---EWTDILNSIWE-IKS-------ILPALRLSYYHLPA-LKPCF-YCSIFPKDYEFDKYELVLLWMAEGFLEESASDLMEDIGDNYFRELLMRSFFQS-S----STSSRFVMHDLINDLA--RYAGDF-DK------VR
>XP_027107008.1
-----FETPLVDETTIFGRDADKEKIIQMLL-SEDARITVVPIVGMGGLGKTTLARMVYKDLRVEVSFPTRAWVCVSEEYATR-ITKELLRELN-I----KLFSLQGKLQDGLTDKKFLLVLDDVWNSSYTDWDYLRTPFKGGQGSKIIVTTRDLRVAMGKK-----IHHLDLISTEDCWSLFQTHAFERNN------ELEEIGKKIVKKCGGLPLAVKTIAGILRSTSE---EWEEISTSEWT-QIN-------PIPALRLSYIHLPS-LKRCF-YCAMFHKDYQFRKEEIIQLWQANDLLEYFENKTIENKGEKCFNDLRMRLLFQ-------STENLFTMHDLVNDLA--RFFGKY-SR------VR
>XP_027107009.1
-----FETPLVDETTIFGRDADKEKIIQMLL-SEDARITVVPIVGMGGLGKTTLARMVYKDLRVEVSFPTRAWVCVSEEYATR-ITKELLRELN-I----KLFSLQGKLQDGLTDKKFLLVLDDVWNSSYTDWDYLRTPFKGGQGSKIIVTTRDLRVAMGKK-----IHHLDLISTEDCWSLFQTHAFERNN------ELEEIGKKIVKKCGGLPLAVKTIAGILRSTSE---EWEEISTSEWT-QIN-------PIPALRLSYIHLPS-LKRCF-YCAMFHKDYQFRKEEIIQLWQANDLLEYFENKTIENKGEKCFNDLRMRLLFQ-------STENLFTMHDLVNDLA--RFFGKY-SR------VR
>XP_027107011.1
-----FETPLVDETTIFGRDADKEKIIQMLL-SEDARITVVPIVGMGGLGKTTLARMVYKDLRVEVSFPTRAWVCVSEEYATR-ITKELLRELN-I----KLFSLQGKLQDGLTDKKFLLVLDDVWNSSYTDWDYLRTPFKGGQGSKIIVTTRDLRVAMGKK-----IHHLDLISTEDCWSLFQTHAFERNN------ELEEIGKKIVKKCGGLPLAVKTIAGILRSTSE---EWEEISTSEWT-QIN-------PIPALRLSYIHLPS-LKRCF-YCAMFHKDYQFRKEEIIQLWQANDLLEYFENKTIENKGEKCFNDLRMRLLFQ-------STENLFTMHDLVNDLA--RFFGKY-SR------VR
>XP_027107014.1
-----PSTSLVDETTVYGREVDKEKIIEVLL-SESVRVTVIPLVGLGGIGKTTLAQLVYNDKWVQDHFSIKAWVCVSEDYATR-ITKELLGELG-I----NLNSLQMKLQLGLTQKKFLLVLDDFWNRDYSDWDKLKVLFKGGQGSKIIVTTRDEKIAMCKK-----IYHLDLMKEGDSWSLFKKHAFEIDN------ELEQIGKKIVKKCGGLPLAVKTVAGLLRSTAE---EWKDILVSVWS-QTD-------ILPALRLSYNHLPS-LKRCF-FCAIFHKDYQFEKEEIIQLWQAHDLLEHPGNRGIEEIGEEYLREMRLRSLFE-------STANFFIMHDLVNDLA--RFSGKY-GR------IS
>XP_027107015.1
-----PSTSLVDETTVYGREVDKEKIIEVLL-SESVRVTVIPLVGLGGIGKTTLAQLVYNDKWVQDHFSIKAWVCVSEDYATR-ITKELLGELG-I----NLNSLQMKLQLGLTQKKFLLVLDDFWNRDYSDWDKLKVLFKGGQGSKIIVTTRDEKIAMCKK-----IYHLDLMKEGDSWSLFKKHAFEIDN------ELEQIGKKIVKKCGGLPLAVKTVAGLLRSTAE---EWKDILVSVWS-QTD-------ILPALRLSYNHLPS-LKRCF-FCAIFHKDYQFEKEEIIQLWQAHDLLEHPGNRGIEEIGEEYLREMRLRSLFE-------STANFFIMHDLVNDLA--RFSGKY-GR------IS
>XP_027107016.1
-----PSTSLVDETTVYGREVDKEKIIEVLL-SESVRVTVIPLVGLGGIGKTTLAQLVYNDKWVQDHFSIKAWVCVSEDYATR-ITKELLGELG-I----NLNSLQMKLQLGLTQKKFLLVLDDFWNRDYSDWDKLKVLFKGGQGSKIIVTTRDEKIAMCKK-----IYHLDLMKEGDSWSLFKKHAFEIDN------ELEQIGKKIVKKCGGLPLAVKTVAGLLRSTAE---EWKDILVSVWS-QTD-------ILPALRLSYNHLPS-LKRCF-FCAIFHKDYQFEKEEIIQLWQAHDLLEHPGNRGIEEIGEEYLREMRLRSLFE-------STANFFIMHDLVNDLA--RFSGKY-GR------IS
>XP_027107017.1
[truncated: 313,633 more chars]
