# Supplementary material for: The NRC0 gene cluster of sensor and helper NLR immune receptors is functionally conserved across asterid plants
Source: Plant Cell. 2024 Jun 4;36(9):3344–61. doi: 10.1093/plcell/koae154 (PMC11371149; doi:10.1093/plcell/koae154)
Supplement: koae154_Supplementary_Data [file koae154_supplementary_data.zip › Supplementary File 11/Supplemental File 11/alignment files/Coffea_canephora_with_Tomato_Nyssa_Camellia_NRCs_alignment_NBARC.fasta]

>CDO97841.1
------S--FVDVAK-VGRDRDEATLVDQLLMQGRGMLHTISIVGMGGIGKTTLAQLVYRSEQVKAHFPTMSWVCVSEPFDDLRVAKAIVESL--PN---LEETVLGRLRDRI-GQKFLLVLDDVWDYE--RLEPLISSLSGAPGSKVLVTTRNERVAMESS------YLLRLLTEEDCWSLFSQLAFSER-----IQELKDIGMRIASKCKGLPLAAKTIGSLM-KT--SLQDWKNVLESD--NL-------EKIFPPLLLSYYDLPLPVKRCFSYCAIFPQDYEIEADNLIKLWMAQGYLSANGTGEMEATGREYLNTLVMRSFFQKKDDKGRDNATRLKMHDMVLDLARYLRKNESY----NSSCDK
>CDO98498.1
------VH---CE-DIVGLVEDVKIIESQLIH-GESRRCVVSVVGMAGIGKTTLAKRVYLKSDLKEHVDCCAFVYVSQNFRAREILQELGKKL--GRA--SNEELREIISSFL-SKRYLIVLDDLWNFA--DWDDLKAAFPE-KGSRILLTTRIKDVALYADSKT--PHELCLMNDEDCWKLFSKMV---Q-----SASLEELGKQMLRRCGGLPLAIVVLGGLL-KDA-TFNEWQKVFQSMHW-LR-------MYGDVLALSYRDLPHYLKSCFLYFGLFPEDFEISARRLMLLWVAEGFVL--PQQPLEDVE-DYLEELIGRNMVQVAKKS-NGRIKACRIHDLLRDLSISIAKEEHFTR-----CRR
>CDO98579.1
------FV---QDRLFVGFEDVTQTLLAELFK-MEHRRSVISIYGMGGLGKTTVARELYNSSKVMENFPYRAWVCVSQEYSTSDLLRTLIKSF--EQM--DEEDLERYLREIL-DHKYLAVVDDVWHKE--AWESLKRAFPK-NGSRVIITTRKRDVATRVDDRF--VHELRFLTPDESWDLFCKKIHGDG-----------LGGQMVHKCGGLPLAIVVLGGLL-KKW-LQ-EWHEVKEHIWR-LKS------LISFLLSLSYDDLSGQLKHCFLYLGSFLEDSLIDVEKLKWLWMAEGFIT--PPK-MEEVDHY-LNELVNRSMIQIADKM-WDRIAYCRIHDLLRDLAVQKAIEVNFSS-----GRR
>CDO98580.1
------YV---QDRLFVGFEDVTRTLLAELFK-MECRRSVISIYGMGGLGKTTVARELYNSSKVMENFRYRAWVCVSQEYSTSDLLRTLIKSF--EKM--DEEDLERYLREIL-GHKYLAVVDDVWHKE--AWESLKRAFPK-NGSRVIITTRKKDVATRVDDRF--VHELRFLTPDESWDLFCKKIHGDG-----------LGGQMVHKCGGLPLAIVVLGGLL-KER-LQ-EWHEVKEHIWR-LKS------LISFLLSLSYDDLSGQLKHCFLYLGSFLEDSLIDVEKLKWLWMAEGFIT--PAK-MEEVDHY-LNELVNRSMIQIADKM-WDKIAYCRIHDLLRDLAVQKAIEVNFSS-----GRR
>CDO99133.1
Y-------------YFVGMEDDIRQLVSLITQEENRSHRVISVYGMGGLGKTTLARKIYKHIDVERAFKQFAWVSVTQQYNTTTVFRDI---LKQEEM--DERELVRELYRVQKETKSFVVLDDLWEIE--DWKRLSVAFPE-ADSKILITTRNQKLAE-----VEFPYRLNFLNEDEGWELLQKRAFAKR---G-APQLEAVGRAIVGKCGNLPLAISAIGGVL-SQKTSLEEWKTVKNDVDSYIRGGKEEGYGVLQVLALSYDELPYHLKPCFLYLGQFREDEDIDAEMLYRMWTAEGMVSSDHGETLTDVAERYLYEMASRSMLQVKES-PARKVRSCYLHDLMRDFCLARGKEVEFDPSSDDT---
>CDO99149.1
Y-------------YFVGMEDDIRQLVSLITDEGLRSHRVISVYGMGGLGKTTLARKIYKHIEVERAFKQFAWVSVTQQCNTMTVFRDI---LKQEKM--DERELVGELYRVQKETKSLVFLDDLWEIE--DWKCLSVAFPE-ADSKILITTRNQKLAE-----VEFPYPLNLLNEDEGWELLQKRAFAKR---G-APQLEAVGRAIVGKCGNLPLAISAIGGVL-SQKTSLEEWETVKNDVDSYIRGGKEEGYGVLQVLALSYDELPYHLKPCFLYLGQFREDEDIDAQMLYRMWTAEGMVSSDHGETLTDVAERYLYEMASRSMLQVKES-TSRKVESCYLHDLMRDFCLARGKEVEFDPSSDDSTPR
>CDO99152.1
Y-------------YFVGMEDDIRQLVSLITDEGIRSHRVISVYGMGGLGKTTLARKIYKHIEVERAFKQFAWVSVTQQCNTMTVFRDL---LKQEKM--DERELVGELYKVQKETKSLVVLDDLWEIE--DWKRLSVAFPE-ADSKILITTRNQKLAE-----VEFPYPLNLLNEDEGWELLQKRAFAKR---G-APRLEAVGRAIVRKCGNLPLAISAIGGVL-SQKTSLEEWETVKNDVDSYIRGGKEEGYGVLQVLALSYDELPYHLKPCFLYLGQYREDEDIDAEMLYRMWTAEGMISSDHGETLTAVAERYLYEMASRSMLQVKES-TSRKVESCYLHDLMRDFCLARGKEVEFDPLSDDCTPR
>CDO99154.1
Y-------------YFVGMEDDIRQLVSLITQEENRSHRVISVYGMGGLGKTTLARKIYKHIDVERAFKQFAWVSVTQQYNTTTVFRDI---LKQ-------------LYRVQKETKSFVVLDDLWEIE--DWKRLSVAFPE-ADSKILITTRNQKLAE-----VEFPYRLNFLNEDEGWELLQKRAFAKR---G-APRLEAVGRAIVRKCGNLPLAISAIGGVL-SQKTSLEEWETVKNDVDSYIRGGKEEGYGVLQVLALSYDELPYHLKPCFLYLGQYREDEDIDAEMLYRMWTAEGMVSSDHGETLTDVAERYLYEMASRSMLQVKES-TSRKVESCYLHDLMRDFCLARGKEVEFDPLSDDCTPR
>CDO99264.1
------G----EE-DFVGLASDVDMLVQHLVNEEHGYYRVNSISGMGGLGKTTIAGKVYNHPNVKHHFDGFAWICVSNNGKQRIFCEGTLQRPA--------------------TKECLIALDDIWGTD--AWECIKQGFPQ-KGSKILLTIRNREVALHTGP-NGFH--PRLLNENESWVMMVRVAKIES----DINQMEQLGKKMVEQCRGVP-----------KTRPKIKQTRHLNKNIKAILGESIGQHQGVQKIPAFSYNELPYQLKPCFLYLSYFSEDTDIKAETLYQMWIAAGMLLMEDEESMMDLAERYLRALAER-------------------------------EEESF----------
>CDO99266.1
------A----DDEDFVGLEHDIEKLMQVLVNEFSGSCGVVSICGMGGSGKTTLARKLYNHPNAKHHFDSFAWVCISQQWQTREILQGILVSF--GEI--RDNEMVGELLRFQQNGKCLVVLDDIWSTD--AWECIKVAFPN-KG-KILLTSRNKDVAMRIGP-NGFHHESRLLTDAESWELLQRKASRDRVTPCYVHDFEVLGQQMVKFCGGLPLAVVVLGGIL-ATKHSFNEWNVVYRNIKSFLAESIE-HQGVHKILGLSYDNLPYKLKPCFLYLSAFYEDEEVPIERLYQLWMAEGMVSAEDEESMMDIAESYLGELAKRCMVQVQQTVADGKFWSCHLHDLMRDFCIAKAREENFSTGN----HR
>CDO99290.1
-----------DWEHTVGLEKAISRLVEVLVPGTDAKVVIASICGEGGIGKTTLANKVYNQHQIRSHFECFAWVYVGINWTIRDILVNILDQLLPKELVDEDVELAQQVHEVLQENVCLIVLDNCCTYE--FWDSLRMALPE-NASRFILTTRERDLADRVGA--GFIWDMQNLDPDQSWELGSADRLPNSVSP----ELEQNIRSLISSCRGLPLAIVLVASML-RSRTIDMESVKVSLGINSSRRESL------------SYYSLPLGISSSFLYLGNFPNNSGIQVDKLCQLWTAEGLISAY-GETTMDLAGRYFDELLVRSLVIL----HEDKLMSCHVHDLIRDFSVSLGEEEGFNHPRRSSAQR
>CDO99298.1
CADHVWRSEDQED-DFVGREDERRELISSLLAA----LKIIGIYGMGGIGKTTLAQKVYGDSSVRRHFDCFAWATVGKDFRTRRILEDLLLQY--DDMAPSDLDLAQKLYEFLQSKRFLIVLDDIWSAD--AWECLRIALPP-TASRVLLTTRDDGVAEKIAS-KGFVHQMRFLNPDEGWELLSKTAIRGH--P-VDAELLDIAKDIVERCQGLPLAIRVMAGLL-ASNPTPHQWKAVHRSIYQTIDSQVS---AVNRTLALSYHFLPEYLKPCFLYTAVFPEDFEMDVGSLCRLWLAEGFILTTHQQSMEDIAEQYLKELVARNLVLVQK--ELSSLRTCRVHDLLRDFCLLKAEEQNFSSPITTRIHR
>CDO99300.1
------RW--GDE-AF-GLEEEVRKLTKVLVSE--TDPRVVFIVGMGGIGKTILAKKLFNHPDVRHHFKGFAWVYVGGYWSTRDILVTILDQLS-REA--EEVELAPQVFRILQRKSCLVVLDDCSDRE--LLDILSIAVPA-SASKFILTTRNRNLSRFLDPGES-------LNPNKSWDLFSHIW---R-GP-IPGKLVPIAWEILARCEGLPLAIIVLASML-STERE-GERNRVLYNLR-HQMFPIG-----FHCLQSAYYALPLRLKACFVYLGNFPNNSRIQVEKLCQLWIAEGLISAEDEETMMDVAAKYFGELALRSLVTL----EEDRLMSGHIQGLIRSLCIIEGREDEFPN--ISKAQR
>CDO99301.1
------RW--GDE-AF-GLEEEVLELTKVLVSE--TDPRVVFIVGMGGIGKTTLAKKLFNHPDVRHHFKGFAWVYVGGHWSTGDILITILDQLS-RES--EELELAPQVFTILQRKGCLVVLDDCSDRE--LLDILSIAFPA-SASKFILTTRNRNLSRFLDPGES-------LNEKKSWDLLSHIW---R-GP-FPGKLVPIAWEILARCEGLPLAIIVLASML-RTERE-GE--RVLHNIR-RPMFPIG-----FHCLQSAYYALPLRLKACFLYLGNFPNNSRIQVEKLCQLWIAEGLISAEDEETMMDVAAKYFGELVARSLVTL----EEDRLMSGHIHGLIRSLCITEGREDEFPY--ISKAQR
>CDO99302.1
------E----EE-DFVGLERNVEVLVPKVVSEGTSHYRVVSICGMGGLGKTTIARKVYNHPNVRRHFDRFAWFCISQQWQTKEILQGILVNL--DEI--SADELVRQLYHIQQNKRCLIVLDDIWSFD--AWECIKYAFPE-KGSKILVTTRNKDV-------DAFHHEPRLLSFDESWELFQKKALGER-GP-ITGELAQISKKILDGCGGLPLAIILCARML-RTAKE-DEWLKVLQSLKSRWMGPQG-----LDYLWSAYCALPLRLKACFLYLGNFPNNSRIQVEKLCQLWIAEGLISAEDEETMMDVAAKYFSELVVRSLVTL----EEDRLMSGHVHDLIRDLCISVGAEVEFYYQRRSEAQR
>CDO99314.1
------V----EE-DIVGIQRDVEMLVKYLLNGGHH--SVVSIYGMGGLGKTTLAKRVYHHPKLKKQFAGFAWVCVSQQWQTKDLLQGMLVKL--SDV--TEGELAKRLHQVLQDRRCLIVLDDIWSPD--AWNCIKYALPE-EGSKILLTTRNREVASYVGP-NGYHHQPPFLNEEQSWELLQRKSLIGK---CDLDKIEELGKKMLKHCGGLPLAVVVLGGIL-KTKKSLSEWRVVHDNIKSYLEENFG-KVGVPKILAFSYYDLPYQLKPCFLYLGKFKEDSNIEAEWLYQLWMAEGMILENDQETMMDVAERYLEELAKRCMVQVKL--EEGRFKSCRIHDLMRDLCLLKAEEQNL----------
>CDO99338.1
------PLSGLKDSVAVG-----NRILEKL---DSFSPNVIFVVGIGGLGKTTLVRRLYNRQSLRHHFEAFAW-SI-------K------QLV--NEM--N-SIMGINIRSLL-SAKCLMVIDDLWSLYYLDW--LSSFLG-ETTSKLVATTRFQELA------NSIEFKLRHLTEEESLELLIRRVYIPK-----P-QL--MLEFIVKKCKGIPLAINVLGSLL-ATKQTSGEWKAV------------------------------------------------------------------------------------------------------------------------------------
>CDO99401.1
------E----ED-DFVGLESDVKMLVQNLVSEGTSHYRVVSLCGMGGLGKTTIARKVYNHPNVRRHFDSFAWLCISQQWQTKEILQGILVKL--EEI--NDDKLVRQLYNIQQNKRCLIVLDDVWSTD--AWECIKNAFPE-KGSKILVTTRNKNVATHIGP-NGFHHEPRLLSYDESWELLRKKALREI----DIVKLEELGMEMVKHCGGLPLAVVVLGGIL-STKHHFSEWEFVYLHIKFYLGERIGQREGIQRILALSYYDLPYQLKPCFLYLGIYPEDHDIRTDSLYQIWMAEGMVSKEDGESMMDVAERYLGEFVKRCMVQVK--LKD-KFESCRLHDLMRDLCLAKGRDENFASKS----DR
>CDO99655.1
----------------V------------L--------------GKPGVGKTWMARKL--DRAIEGLFDLNLWLSLNRHYDSITLCKSIL--LLPNEN--DEEYLRAKTLEAL-QKRFLIILDAE-------------------GSQ--MTSRE--L-----------KNLQLLDGKESYKFLITST-QHR-----PEE-TKINVE-------------------------------------------------------------------CLS------ENESL----L---------L----QK-L-DT-------------VKLS-----------RIKDLAK-------KRQRF----------
>CDP00246.1
-----------------------------V----GNGVRIIGFHGMGGIGKTTLAKALFNHFKT-RSFSN-RQ--ISQDSGLTYLQSKFV--S-----------TVPTIHDIARIKPVLLVLDDIDANQ------LNAAGGWYEGSRIIITTRTKEVPNIVDEV----YEVNGLIYPEALQLFSY-H-AFG-----PNDFMKLSEQIVNLTGGLPLALEVIGSSM-FKR-RKTEWIDELEKLQIR--------PNLQDVLEISFKGL-DQEKRVFLDLACFFVNSNLIREDAIDIFKGCGFN----AEVT---------------LTA--R--VKENL---WMHDQIRDMGRQIV---RL----MMVLKN
>CDP00247.1
-----------------------------V----QNGLQVLGLHGLGGIGKTTLAKALYNHFQC-RSFSS-RENFKSQQNGPEFLQKKIL--S----------HKVPTFSDAKSLNRVLLVLDDIDAGQ------LKEAGSWSEGSRIVITTRDAAVPDFVDKI----YEVKSLGNSESLKLFSH-H-AFR-----PTAFLNLSNEIVSCTGGLPLALEVFGSLL-YKR-IVEEWQDALEKLQIR--------GPLQGVLKISYDAL-DQERSIFLDIACLFLNLEMNREDVIDALRGSYFG----VETT---------------LVS--R--IKDEL---WMHDQIRDMGRQIILLIRL----KMRVQT
>CDP00589.1
S----------EPDRIIGFEDAADNVLELLGGKESKELEMASIHGMLGLGKTTLARKVLNDLRIEYHFFTRIFVTVSNEYNKKEVLLSILSAF---NK--TEEELVGMVRHEL-YK-YLIVMDDVWQND--VWEDIKTFLPG-KGSRVLVTTRIESVANYVATKK--PYKLRLMFAEEAEELLRIKVF-DE---C-PEELESIEKKILAKCDRLPLAIVVTAGIL-HPK-DLTWWEDVLNGVAE-VD-----HQKIDELIRRSYDNLPDILKSCFLYLGVFPEDLEIPVSKLLQLWIAEGFIP--QAS-MEKIAELCLRELVGRNLVMVRRTL-SGRIKTCIIHDTLRDFCKKMARAENLTDTN-SG-RR
>CDP00590.1
------P--KVEEEHVVGFEEATEKVSKLLT--GSQHLEVISIVGMLGLGKTTLAKKVVKDPIVDYEFMIKAFVYVSKEYEKREVFLSILRSF--NKM--VEDQLEEYLRKQL-GKQYLVVMDDVWEKE--DWDRLKKAFPN-KRCRVLITTRNKNVAEYASRGP--FHKLDFLPLEKSRELLRWKVF-DD---C-PKELQEYEIEIANKCDGLPLAVVVIAGIL-NKE-RIDWWKHVADSVKD-IA------QETTKVIELMYKHLPNHLKPCFIYLGVFREDFEIPVWKLLRLWIAEGLIL--QIN-LEDIAEQHLEELVARNLVMVGQRS-NDRIKTCRIHDTLREFCKNEATEENFEHPA-QY-RR
>CDP00592.1
------H--VVEEDNVVGLDDEAKNVIELLT--GSQELEVISVIGMHGLGKTTLAKKILNDPTIEFKFYSRAFVEVSQEFERREVFLHILGAF--KDL--SDDKLVKELHRQL-TRKYLIVLDDVWTPD--AWDQLKLAFPD-KQSRILITSHNEPVAFHANPSD--PHYLRCLDLEDSRELLRKKVF-GK---C-PGELEKLELSILLKCDGLPLAIVILAGVL-YRD-RTDWWKKVTEDLDH-VA------PESHGVIRLSYEHLPPHLKPCFLYLGVFREDIGIPVWKLLQLWIAEGFVQ--KIS-LEEKAEAYLDDLVSRNLVMVGQGS-SGRIKTCRIHDSLRDFCRREAMKENLEHTS-NA-CR
>CDP00688.1
------SN---KEDIVVGLDAELTTILEGLTGL-P-GLEIVTISGMGGIGKTTLARKAFNDPYIVYHFYCRAWITVSQVYQVRDLLLGLLSSI--VEK--SNAQLAEAVYRSL-GMRYMIVMDDMWSID--AWNDVKRCFPK-NGSRIVVTTRFMELATNVSPKP--PHCMNLLSAEQRWELLEMLIFGTA---C-PQELVGVGKKIAKRCRGLPLAIVVVAGVL-VIR-EYNYWNNIAEEVSS-VV------PECLDILALSYNYLPHHLKACFLYMRIFPEDCKLEVSKLINLWAAEGFL--------------------------------------------------------------------
>CDP00690.1
------SN---KEDIVVGLDAELTTILEGLTGL-P-GLEIVTISGMGGIGKTTLARKAFNDPYIVYHFYCRAWITVSQVYQVRDLLLGLLSSI--VEK--SNAQLAEAVYRSL-GMRYMIVMDDMWSID--AWNDVKRCFPK-NGSRIVVTTRFMELATNVSPKP--PHCMNLLSAEQRWELLEMLIFGTA---C-PQELVGVGKKIAKRCRGLPLAIVVVAGVL-------------------------------------------------------------------------------------------------------------------------------------------------
>CDP00692.1
------SN---KDDIVVGLDDELVSLLEGLTRV-PSALEIVTILGMGGIGKTTLARKAFRHSYTEYHFYCRAWITVSQVYQVRDLLLGLLGCL--VEK--NDAQLAEVVYRSL-GQRYLIVMDDIWSID--AWNDVKRCFPK-TGSRILLTSRITELASYINAKP--PHCMSLLDTEQSWELLEKLVFGIA---C-PPELEKCGKLIAKRCQGLPLAIVVMAGVL-VVK-TYDCWNNFAEKVCA-II------PECLDILALSYNYLPHHLKACFLHMAAFPEDCEIEVQKLINLWAAEGFLD--P-ENLEQVAEEYLEDLIGRNLVFIEKCF-GGKVKTCRLHNFLRELCLREAQKEDFRSRV-RNQHR
>CDP00695.1
------SN---KEDIVVGLDAELTTILEGLTGL-P-GLEIVTISGMGGIGKTTLARKAFNDPYIVYHFYCRAWITVSQVYQVRDLLLGLLSSI--VEK--SNAQLA-----------------------------------------------------------------------------------------------GFG----------------------------------------------------------------------------------------------------------------------------------------------------------------------
>CDP00736.1
------PN---QRNEVVGLDDDCQSIFDRLITV-PSRLEIVAIVGMGGIGKTTLARRVFDDLSTVYNFHVRAWATVSQVFRQRDVLLALLRST--YRK--NNEELAQDLYRSL-GKRYLIVLDDIWNTL--AWDDVKLCFPE-NASRLLVTTRLSKVAHYVNPNT--PHLMNLLNLDNSWKLLHGMVFGKE---C-PLDLVGIGKTIARKCQGLPLAIIVIAGLL-IRR-TSDSWKSIADNVSS-TV------SECIGILALSYNHLPHHLKACFLYMGAFPEDGEIEVKKLVRLWVAEGFLD--K-RLAERVAEIFLEDLIGRNLVFVAKSF-SGRNKTCHIHDLLRELCLREAQRENFCLPA-NRKRR
>CDP00737.1
L-----PA---QKNEAVGLDDDLMLMSERLSRV-PSRLEVVTIVGMGGIGKTTLARKIFDDPSTICNFHACAWVQVSQVYRLRNLLLGLLKCV--CAK--SNEELAEDLYRSL-GKRYLIVIDDVWSTR--TWDDVKRIFPK-NASRIVLTTRVGEVADYVNSKA--SHRMRLLDIDQSWDLLQKKVFGSQ---C-NLEFVDIGKEIARKCQGLPLAIVVVAGLL-IRR-TRDCWEGIAGSVSS-LV------PECLEILALSYNHLPQHLKACFLYMGAFPEDSEIEVEKLIALWVAEGFLD--K-LSAERVAEDYLEDLIDRSLVLIGKRF-NGKVKTCYLHDLLRELCLREARKEKFSFLS-KNQRR
>CDP00758.1
------F--GSYE-V-LGFNDEADAVINLLKR-GSNELSVVSIVGMPGVGKTTLARIAYNDPSVQLHFHKLAWCPVSETYRSRDLLLDIVNCI--YDM--SDEDLTDLIRKSL-RQRYLVVIDDIWEMG--AWDSIRQSLPR-NGSRIVLTSQNHNLALQTGLAN--THLLSPFTDEKSWKYLEEMLF-HT---C-PDNLLDVAKKIARKCKGLPLAIVAILALL-EER-NLDIWGRIEENSNP-I------ASKYREILERSYKHLPDHLKPCFLYFGAFQAGKAISAQKLTLLWVAEGFIR--TMESLEVLAKDYLMELINRSLVDVTESS-DGGIKACRLNDLLHDFCLEKAQEDKFSSRV-YP-YR
>CDP00759.1
------S--NVDE-VAFPVTDEADAIINLLMR-GSLGLSIVSVVGMPGVGKTTLAKAAYNNLSVKMHFHKLAWCSVSDTQRSGDLLLDILKCT---AK--TDEDLALEVRRSL-KERYLIVLDDIWEIG--AWDAIKLSLPK-NGSRILLTSQNHNLGLQTGLPN--VYPLSVLNDERSWKLLEKMLF-HN---C-PPHLLGVGQKIASNCKGLPLALAASAVLL-EEQ-NLDRWGRIEESSNP-I------AGKFMDILELSYKRLPDHLKPCFLYFGSLQAGKEVSAQKLILLWIAEGFIQ--KIGSLEGLGRDYLIELIDHSLVDVTKSS-DGGIKACRVNELLHSFCVEKAQEENFSTRT-YP-YR
>CDP00905.1
-----------------GYESDLKLIME-L--Q-NENLSIYSAVGLGGSGKTTLVAKAYNSKIVKQHFNCHAWITVSQKYDTRRLLRNMIKEFYKNSL--N-RELIEMLANYL---RYLLVLDDV-NIQ--LWTAINASLP--NGSRIMLTSRE-DVA------TGIKHV-YLLARNDAWNLFCKKAFNGR---C-P-QL--LARELAEKCRGLPLALVALVGVMFR-------YPFMSEST--------------LHYLNYSIKKLIAHMKLSTIVCSIYQKNKFL--LRLDTLWFALGR-----SR---GVAETYLIRLVKRNML-VVK---NGRLKRCQMHDLMRDIALSTSRIQKF----DSGVRR
>CDP01976.1
HLMSRWSSPVYDHSQVVGLKDDTEKMKNWILQSNDG-IVSIGIVGMGGVGKTTIAQEVFNDREIEDRFERRIWVSVSQTFTEEQIMRSILRSLGDACVGDNESELLTKIKQYLSGKRYLIVMDDVWSLDNTWWLRIYGGLPQGNGNCVIITTRIEKVARKMGVRESRTHWPKCLNEDYSWLLFRKIAFAATGGECRHSELEDIGKEIVEKCKGLPLAIKAVGGVMLCKPPHYHEWRRISDHFREEL----AENDNVMASLQLSYDELPPYLKSCFLCFSIFPEDCVVDKDQLVHWWIGESFMPVRNHRLSTEVGEDCFSELTNRCLIEVVDKAYNGRIQTCKIHDMVRDLVIRIAEDDAFSIPSDANCRH
>CDP02206.1
------S--LV-ESY-VGRENDKKELLKLLLSNESDDVAVIPIVGMGGVGKTTLAQMVYNDDRVNEFFDSKAWACVSDDFDIVG----------------------------------------------------------------------------------------------------------------------------------------------------------------------------------------------------------------------------------------------------------------------------------------------
>CDP02465.1
-----------DEILFVGLDEPLEELKL-LL---KDGVSVLVLSAPGGCGKTTLAKMLCHDAQIRDRFDNIFFVNVARTPNLMLIVQKIK-----PEFQ-SDEDAIESLLKRL--K-SLLVLDDVWGSE------FLIRFR---GFKVLVTSR----VRSFETT----FRLKLLNDENAKTLFCHSAF-KD-----PDDLVE----VVKGCGGFPLALKVIGQSL-R---EPEAWIHRTQKWSESVF-------CVLNCLKSSLDALPD-LKECYLDLGSFPEDQRIPATALLDVWVE---L----YN-LEEEVHTLLLELSDRNLINVLQED--G-----MQHDLLRDLVVYQNLDP--TDELWHDLRQ
>CDP03138.1
------P--VV----IIGIELMLKSVQE-LLKEN---TGIIGIYGIGGIGKTTLLKSINN----EHDFDVVIWAVVSK-----EVVEKIL--L-------NQQELRSRIYSVM-RRKFLLLLDDVWDFEK-----IGVPLP-ENGCKVIFTTRS-DVSMDANCK------LKVLNERQSWQLFHEKV-GRQ--------MMDISAYIVRKCGGLPLALVTIGRAM-ANKQTEEEWKYVLNKSSE-------RGMEVFTLLKFSYDNLENILRLCFLYCSLFPEDYPIEKEQIIEYWAGEGFL----GSA-DDVGHAIIGSLKVACFL---E----GTV---KMHDVVR----------SF----------
>CDP03193.1
------LY---DESEIVGLEQDSDNLETRLVD-TDLENGVISIVGMPGIGKTTLGKEIYRR--VRHHFDCSAQVYVSQEPSIRELLLDIARQV--KGK--FEDPIEANLGEYL-GKRFLVFLDDVWNTR--TWDCLKLGFPP-MGSRIIITSRNTGVGRYIGGES--LHLLQPLTPENSWKLFSKMVTSRG-----AVDLEYIGKKIVEKCGGIPLAIVVTAGML-RER-TVHAWNGVLKSMSQ-DR--------LSKVLTMSYKDLPSALKPCFLYFGLFPEDHEIPAFQLINMWAAEKFII--AEQDVEDVE-DYLNNLVARNLIQVASRF-DGRIRSCRIHDLLHNLSISIAKQTNFSR-----GRR
>CDP03413.1
---------TV----FVGDGDVSA-IVTQLTATNNE-ISVLPIVGMGGIGKTTVARKVFNDPNIEKHFEKRMWVCVSEDFNANRLFGMILQSL--PEA--KDEARVKKLKELL-GKKYLLLLDDVWN-KERPWNDLKG-TS-AKGSWILLTTRDQQVAPK-------NYSL--LSVDQCWSILKENAFGTG-----PGGLKDIGLKIAQKCQGLALAASVLGGML-TEIN---KWCQLETGL--NIG------DGITKILKLSFDHLPYALKKCFAYCSIFPQDFEMERNQLIQLWAAEGFLHSDPKNMMEEVGNDYFTILLASNLFQAQK---GGNVLNCKMHDLVHDMVQSISCRTLR----HGKSFR
>CDP03414.1
----------V----TVGDDNVSA-IVTELTATNNE-ISVLPIVGMGGIGKTTVARKVFHDLNIENHFDERMWVCVSGHFDAKRLFGLMLESL--PEV--VSEAKVQKLKEIL-GKKYLLVLDDVWS-ED-PWDGLRG-IS-AKGSWILVTTRNEQVAP---------CSL--LSDYDCWLILEKKPFGSR-----PDDLKELGLELAKKCQGLPLAASVLGGML-KGSD---VWHSLDTGL--NIG------NDINKILKLSFDHLPYSLKKCFAYCSIFPRGFEMERNQLIQLWAAEGFLHSNPNKMMEEVGKLYSNILLDSNLFQAEK---GGNVLNCKMHDLVHGMVQSISCKTLR----ETASIR
>CDP03415.1
---------FV----FVGDGDVLE-IVGRLTAPNNE-ISVQPIVGMGGIGKTTLARQVFNDPKIVNHFAKRIWVCVSDDFDVDRLFDFMLESL--GGV--RQEAKVQDLKNLL-DKKFLLVLDDVWD-KEWNWNELRG-TS-AMGSWILVTTREQQVVPQ-------GYSL--LSDDQCWHILKENAFCGG-----PDGLQDIGLKIAQRCRGLPLAASVLGGML-KEPD---EWQSLESGF--SLG------NVVTNILKLSFDHLPHSLKKCFAYCSIFPKDFQMERNELIQLWAAEGFLHSNPNDMMEEVGNRYFTILLDSNLFQAEK---DGNVLNCKMHDLVHDMVQSISSKTLR----ETSSIR
>CDP03417.1
---------TV----FVGDDDVSS-IVTQLTATNNE-LSVHPIVGLGGIGKTTVAQKVFNDSNIKNHFDKRMWVCVSDKFDANKLFGLMLEKL--AEV--ASEAKVQKLKEML-SEKYLLVLDDVWN-ED-SWNRLRG-IS-ANGSWILVTTRNEQVAP---------CSL--LSDHNCWLILEKKAFGSR-----PDDLKELGLELAKKCQGLPLAATVLGGML-KGSD---VWRSLETGL--NIG------DSITKILKLSFDHLPDSLKKCFAYCSIFPQDFQMERNQLIQLWAAEGFLHSDPKNIMEEVGNGYFTILLDSNLFQAEK---DGNVLYCKMHDLVHDMLQSISSKTLR----HDKTFR
>CDP03418.1
---------TV----FVGDDDVSS-IVTQLTATNNE-LSVHPIVGLGGIGKTTVAQKVFNGLNIKNHFDKRMWVCVSDHFDANKLFGLMLEKL--AEV--ASEAKVQKLKEML-GEKYLLVLDDVWN-ED-PWNRLRG-IS-AKGSWILVTTRKEQVAP---------CSL--LSYHNCWLILEKPAFGSR-----PDDLKELGLELAKKCQGLPLAATVLGGML-KGSD---VWRSLETGL--NIG------ESITKILKLSFDHLPDALKKCFAYCSIFPQDFQMERNQLIQLWAAEGFLHSDPKNIMEEVGNRYFTILLESKLFQAMK---GGNVLNCTMHDLVHDMVQSISCRTLR----HGKTFR
>CDP03421.1
---------TV----FVGDDDVSS-IVTQLTATNNE-LSVHPIVGLGGIGKTTVAQKVFNGLNIKNHFDKRMWVCVSDHFDANKLFGLMLEKL--AEV--ASEAKVQKLKEML-GEKYLLVLDDVWN-ED-PWNRLRG-IS-AKGSWILVTTRKEQVAP---------CSL--LSYHNCWLILEKPAFGSR-----PDDLKELGLELAKKCQGLPLAATVLGGML-KGSD---VWRSLETGL--NIG------ESITKILKLSFDHLPDALKKCFAYCSIFPQDFQMERNQLIQLWAAEGFLHSDPKNIMEEVGNRYFTILLESKLFQAMK---GGNVLNCTMHDLVHDMVQSISCRTLR----HGKTF-
>CDP03426.1
------------------------------------------IIGMGGIGKTTLARKVFNDPNIEKHFDKRIWVCVSDHFNANGLLALMLESL--AEV--RSEAKVQKLKEKL-GE-YLLVLDDVWN-GG-LWDGLRG-IS-AKGSWVIVTTRNKRVVP---------WPL--LSNDHCWLIINKNAFGDR-----PGDLIELGLELAKKCQGLPLAASVLGGML-KERN---EWQSLDTGL--NIG------DGITKILKLSFDHLPYSLKKCFAYCSIFPQDFQLERNQLIQLWAAEGFLHSNPNKMMEEVGNKYFTFLLESNLFQAKK---AGNVLNCKMHDLVHDMAQFISCKTLR----HDKTFR
>CDP03427.1
---------TT----FVGDDNVSA-IVTELTATNNE-ISVLPIVGMGGIGKTTVARKVFHDLNIEKHFDERMWVCVSDHFDANRLFGLMLESL--PEV--ASEAKVRKLKELL-GKKYLLVLDDVWS-ED-PWDGLRG-IS-AKGSWILVTTRSKQVAP---------CSL--LSDYDCWLILEKKAFGSR-----PDDLKELGLEIAKKCQGLPLAASVLGGLL-NGSD---VWQSLDTRL--NIG------DSITKILKLSFDHLPCALKKCFAYCSIFPQDFEMERNQLIQLWAAEGFLHSNPNRMMEEVGNRYFTILLERNLFQAEE---DGNVLNCKMHDLVHDMVQSISSKTLR----------
>CDP03428.1
---------TI----FVGDDDVSS-IVTQLTATNNE-LSVHPIVGLGGIGKTTVAQKAFNDLNIKNHFDKRMWVCVSDHFDANKLFGLMLEKL--AEV--ASEAKVQKLKEML-GEKYLLVLDDVWN-ED-PWNRLRG-IS-AKGSWILVTTRNEQVAP---------CSL--LSDHNCWLILEKTAFGSR-----PDDLKELGLELAKKCQGLPLAAT------------------------------------------------------CFAYCSIFPQDFQMERNQLIQLWAAEGFLHPNPNKLIEEVGNRYFTILLDSNLFQAEK---DGNVLNCKMHDLVHDMVQSISSKALR----ETSSIR
>CDP03430.1
---------AV----FVGDDDVSA-IVTELTTTNSE-ISVLPIVGLGGIGKTTLAQNVFNNLYTKNHFDKRMWVCVSDHFDANGLFALMLENL--SEV--ASEAKVQKLKQIL-GEKYLLVLDDVWN-ED-LWDRLRG-IS-AKGSWVLVTMRNKRVAP---------WPL--LSDDHCWLILEKKAFGNG-----PDDKKELGLELAKKCQGLPLAASVLGGML-KEID---EWRSLYTGL--NRG------DDITKILKLSFDHLPDALKKCFAYCSIFPQDFQMERNQLIQLWAAEGFLHSDPKNMMEEVGNDYFTILLESNLFQAVK---GGNVLNCKMHDLVHDMVQSISCRTLR----HGKTFR
>CDP03431.1
---------AV----FIGDDEVSA-IVTKLTATNNE-ISVLPIVGMGGIGKTTLARKVFNDPNIEKHFDKRIWVCVSDHFDANRLLALMLESL--AEV--RSEAKVQELKEKL-GEKYLLVLDDVWN----LWNGLRG-IS-AKGSWVIVTTRNKRVAP---------WPL--LSNDDCWLIISKNAFRDR-----TDDLRGFRLELVKKCQGLPLAARVIGGMF-KERN---ERRSLDTVL--NIG------RGITKILKLSFHHLPSSLKKCFAYCSIFPQDFQMERNQLIQLWAAEGFLHSNPDDMMEEVGNKYFTILLESNLFQAET---DGNVLNCKMHDLVHEMVQSISSKTLR----HGKSFR
>CDP04668.1
----------------WGIEINMKEIWA-L----NDGISSVGIYGMGGVGKTTLAKRIYEG----TKFDR-YWVADPQEGSIHKLQDSVV--V-D-----EDERKRAKLFIALSEDF-VIILDDVWPFD------INKGIP-LDGSKLIVTSRSLEVRVGCQKE----IKVEPLCEKEAWTLFLEKL-CPP------PDVKEIAKSMVQRCGGLPLGIITIAGRM-KVH-GIHEWREVLEELGSFVG--------LFDILHLSFNHLRDRLKECFLYCSFYPENYKIPRDELIRLLILEGLM----DKRRSDQGHVILKRLERMCLLE-----SNEEV---KMHCLIRDVALRI-DSD-Y----I--PDE
>CDP04669.1
-----------KPLVTLGVQQNLTDTRA-L----DDKVSCIGIYGMPGVGKTAVASHIHNE----DKFKH-YWFSDANS-EVSKLQDDLL--L-D-----DADDRRAKLASALEN-KFVIILDGLLPID------VGTGIP-KEGRKLIVVSRSLDVHTGCQKE----IKVQPLSADEGRMLFMEKL-RSR-----LPDVQEISRSISEKYGGLPLGIIAKARSM-IAN-DIREWRDALAEMERP--------DDVFEVMKSSFYGLRNRWKTSFLHCSILLKDETVPRDEVVRGLISEGFL-----DRRADQGHTILKALEKACLLD--R--NDGDL---KMHPLMRDMATEI-KSD-Y----------
>CDP04670.1
----------------WGIETNLKEIWA-L----NDGISSVGIYGMAGVGKTTLAKRIYEG----TKFDK-YWVTASQEGTIHKLQDSVI--V-D-----EDERKRAKLFLALSEDF-VIILDDVWPFD------INKGIP-LDGSKLIVTSRSLEVHVGCQKE----IKVKPLCEKEAWTLFLEKL-RPS------PDVKEIAKSMVQRCGGLPLGIITLAGNM-KVD-DIHEWREALEELGSFLG--------LFDSLHLSFNHLRDRLKECFLYCSFYPENYKIPRDELIRLLILEGVM----DKRRSDQGHVMLKRLESICLLE--SNVSNEEV---KMHCLIRDMALTI-DFD-Y----I--PDE
>CDP04753.1
------A--TKNEEF-VCLDDEVKTITDRLTG-GSRKLGVVPIVGMPGLGKTTLANMVYSSPSVKLHFHIRAWCTVSQIYSTHNLLVQILHSI--PEE--NEGDLALKLKQAL-RNRYLLVLDDLWGVE--AWNLLEKSLPA-NGSRILVTSRLQNLFLQLKLDK--VHHLRPLTDEESWKLLQNKLFG-K---C-PAKLSGVGFQLAKSCRGLPLTVVLVAGIL-TGQ-NC--WQEVAKSLSS-IV------DECMKTLELSYSHLPGDLKSCLLYFSAFRADKNVPIRRLLWLWISEGFVQ--KEKSLEDVADEYLKDLVDRSLVMVSERT-RGGAKACRLHDLVHEFCVEKAKEENFSNR-----HR
>CDP04754.1
------T--TYNQDL-VGFQEEVEAITCRLTS-RLTKLDVVSIVGMPGLGKTTLANAVYTSPSVMSHFHIRGWCTVSQEYSNHNLLVQILSSI--LEM--NEGDLAIKLKQDL-KNRYLLVLDDLWGIE--AWNFLEKLLPA-KGSRILITSRLQNLSLA---DK--AHSLRYLSEEESWELMQKKLVG-K---H-LAKLSGVGFQIAKSCGGLPLTIVLVAGIL-TAE-DR--LEKVAESLSS-SV------DKCMKTLDLSYSHLSGDLKPCFLYFSAFQEDENIPVRRLLWLWISERFVQ--KGKSLEDAANDFLKDLVDRSLVMVSKRT-MGGAKACRIHDLVHEFCVKKAKEENFSKP-----VR
>CDP04756.1
------P--VLNDIV-VGLDDEVKTIIDRLTR-GSKLLDFVSIVGMGGLGKTTLANRIYNDPLILRHFHIIAWCAVSQAYSIRSLLVQLLCSI--LEM--DKADLAHMLYKRL-RNRYLIILDDVWEIE--AWNLVKTSLPA-NGSRILFTSRVE---LQFSPDN--AHHLRQLTDEESWKLLQKKLFG-K---C-PPRLIEVGSQIANFCRGLPLTVVIVAGIL-IAE-DY--WEEVAKSLSS-IV------DECRKTLELSYSHLPDELKSCLLYFCAFSEGKMSNICSISWFWISEGFVR--KGKSLENVANDYLKALVDRSLVMVTEGS-TGGAKACRLHDLVHGFCVQKIKEENFSNP-----YR
>CDP04858.1
------S--GNSEDV-FILNDQQKAIVNRLKR-GSPDRDVISIVGMPGIGKTTLANQVYNDVEIVGYFHIRAWCYVSQVYTKRELLLEILNHI--HAM--EDEDLELLLCQSL-RNRYLILMDDVWDTG--AWDDLQRSFPQ-NGSRFLITSRLSDVVSKVTLED--LFKLNPLSDDESWELIRMKIF-PQ---C-REELWEVGREIARNCQGLPLSVVAIAGLL-RNM-KPESWKQIARSLNP-II------QTCMEIFELKFEPYP-----------------------------------------------------------------------------------------------M-DG-YR
>CDP04878.1
------P--ELDEVV-VSLNDQQEVIIDRLIK-GSLQQDMVSLVGMPVIGKTTLAKKLYNDSRITYHFHIRAWCCISQVYSKRQVLLDILSNI--HQM--TDEDLDQELYQQL-GRR--------------------------GGESLLFES---------NPNF--QTLLSLRGD-------KVKIF---------INILGGQNNI--------IKIFLLKNFF-N-------WRG---------------------------GKLPYNLKACFLYFGVFLEDKDISVRKLIRLWISEGFIK----KSLEDLGEDYLMDLVGRSLVLVSKRS-IGGVKTCRVHDMLHDLCLARSKEEMFSKPL-ER-HR
>CDP04880.1
---------KIDANKLVGRKDAVAEIVGLLTE-GSSHLKILSIVGMPGLGKTTFATAVYKHPFVDTCFEVRAWGSLSQVYQKETLLSSILDQV--HDI--SGEDVGQMLYQSL-RRRYLIVLDNIWDIE--TWSGLCSIFPE-NGSRILFTTRSHGVAAQANSF---PYALRLLSREESCELLWLKLF-NG---C-PRELSRISKRIACSCKGLPLAVVLIAGAL-TKK-EKDSWEKVARTFRS-------SIQEIWDILDGSYKLLPDHLKPCFWYLGTFPRGTTISVSKLIRLWISEGFIH--QQKSLIQEAESYLNDLIDRSLVLVTRSS-KGGVKECRVHDVLREFCSAILKQERY----------
>CDP04885.1
------P--EPDEVV-VSLSDQEEVIIDRLIK-GSLQQDMVSLVGMPGIGKTTLAKKLYNDSRVTYHFHIRAWCCISQVYSKRQVLLDILSNI--HKM--TDEDLDLELYQQL-GRRYLIVMDDMWSTE--AWDDLERSFPK-NGSRLLITSRIQNVALNAKPND--PYLLRLLTDDESWSLLQLKSF-HG---C-PTELLGVGKEIAQQCKGLPLSVVAVAGLL-TEK-KPDLWKQIVDSLSR-LI------QTCKEILELSYEHLPYNLKACFLYFGAFLEDKDISVRKLIWLWIAEGFIK--KEKSLEDIGEDYLMDLISRSLVLVSKRS-MGRVKTCRVHDMLHDLCLSRSKEEMFSKPL-ER-HR
>CDP04904.1
-----------------------------L----SDEVHFIGIWGMSGIGKTTIARAVFDHFEG-AIFHE-RE--QSK--SLENLQEKII--C-----------LKLRISSVFENKKVLVVLDDVDLDQ------LEAAGKWGAGSRIIITTKNKHLVHEVDRI----IKTQ--------SSFSYSN-AFK-----PADYEEISVEIVHYAGCLPLALKVLGSFL-Y-R-DMAEWRSEVERLRIP--------EDIMEKLQVSFNGL-NVEKEIFLDIACFFKGKK--KEYIRRVLDSFDFY----PDIK---------------LIE--K--VTGRL----MHCLIQEMGWHIV---RL----CDVLAR
>CDP05397.1
---ADF---------------------------------LVSVVGMGGLGKTTLVKKVYDDAAVKKQFQSHAWITVSRNFQFSVIIKNLIQQLYNESM--DVLTLSEFVRDFLQR-RYILVLDDVWSID--AWEAIKCVLPN-ITSRVVLTTRIADVAS-----LDFVYKMEPLSDKESWTLFCNRTFQSN---C-PPNLEEVAKKILKKCEGLPLAIVAIGVVL-KDMEKTDEWEMILHGFGGEADGKLD----IKRVLLLSYNDLPYYLKSCLLYLSIYPEDYPIDVDDILLKWIALGFVEEKERITSTDIAMRYMKELINRSLIQVKS-FADGRLETCGLHDFLREIIVSKSKEQDFRWP--TKVRH
>CDP05440.1
---------------------------------------VVSVVGMGGLGKTTLVKKVYDDTAVKKQFQSHAWITVSQNFQFNIIIKDLIQQLYNESM--NVIMLSEFVKDFLRR-RYILVLDDMWSID--AWEAIKCVLPN-TASSVVLTTRIADVAS-----LDFVYKMKPLSDKESWALFCNRTFQSN---C-PPNLEEVSKKIMKKCEGLPLAIVAMG----------------------------------------------------------------------------------------------------------------------------------------------------
>CDP05441.1
--------SIIDSEIVIGFEDEARELQDKLTR-GPQRRQVIYIVGMPGMGKTTLARRLYNDLSVVYHFHTRAWVSTSQVFQMRNLLCRILRCI--FGM--SDEDMGQKLYKCL-GHRYLIVIDDVWDIK--VWNELKIYFPN-NFSRILMTSRIKK-AVRVRENF--IHCLRTRNEKESWDLFNCKLF-GD---C-PEELMEIANRIVAKCNGLPLAIVVIAGIL-EKN-NEKYWRKVHENMGP-IS------KE-MDTLELSYKHLPSELKSCFLYLGSLPEISDILVTRLFQSWIAEGFIQ--E-KRLEDVAEDYLMDLVNRSLVTVAKRS-DGGIKSCNMHDVLRELCLKKTDEKKFAAPF-YE-RF
>CDP05499.1
---------PVLGEEVVGFDDEATAVLDRLTG-EQLELEVISLVGVAGIGKTTFAKRLYNDSRVLHHFHVRAWTRGPQLNEEMNALHDLLTCV--HKM--YPHEMGEKLHKLL-GKRYLIVIDGIWDSL--SWKLMK-YFPS-NGSKVLITSRTKDVVLKISPNS--PQVLQFLSQDESWELFESKVF-TD---C-PQELMELGKEMVAKCRGLPLAIIVLAGV--QEK-SPEWWMHIVTDIAS-TR------EQ-MDILAFGYDHLPNWLKPCFLYLGSFPQGYEILVKKIVWSWIAEGFVK--Q-KRLEELAEEYLTDLVDRNLIAVSKKS-NGGIKTCQVHDLLRDLCVKKAKDNLFSRP-------
>CDP05514.1
---------FLTDEKMVGFQDEATALLDRLTG-GQMQLEVISIVGMAGIGKTKLAKRLYNDPVVVHHFHVRGWTSDSGLLEVNNILQDILSCI--NKM--TYKQMEEKLMNCL-GKRYLIVIDGLWDPF--SLRGGR-FFPC-AGSKILLTSRTKEVVLRLNPSP--LHFLRYLSHSESWRLFESKVF-TN---C-PLELMEVGKEILSKCCGLPLSIVVLAGV--KDI-SREWWMHIAEDMTS-VG------EQ-MHILAIGYEHLPEWLKPCFLHLGSFPKGYEIPVKKLVRSWTAGRFIK--H-KKTEDVADDYLSYLVDRSLVIVSKRS-NGGIKTCYIHDFLWDLCLKKAKDNMLAQL-------
>CDP05521.1
------P--MVGQDIVVGFDDEELALLNRLTG-QKREIEVILIAGMAGIGKTTMAKRLYKKPLIVHCFHVRAWASVSQ-----------------SQM--SDEAMGVKLYKCL-GKRFFIVIDDIWDAG--VWNSLKLYIPE-NGSKVLMTSRIKDVALNPKNET--PHCLRFLSEDESWDLFERKVF-GN---C-PQELMEMGKNIVAKCKGLPLAIVVVSGLI-MEK-TRELWEHIGENIGS-ID------EQ-MNVLELSYKHLPQRLKSCFLYLGAFPEDYEISVRKLVRMWIAEGFIQ--Q-KKLEDTAEKYLMNLVDRSLVIVSRRS-DNGIKTFLVHDMLRNFCIRKAQETNFSSP-------
>CDP05538.1
------S--RLQDVV-VGFKDEAETIINRLTR-GSAQLDIVSIVGMPGLGKTTLAKKVYHDPAVKYYFNRCAWCCVSQVYRIRELLLDILSDI--SNT--SDEDLVEQLWRSL-RQRYLIVMDDIWDIR--AWECLKRSLPR-NGSRIIFTSRIHNLALQAKPDS--PHTLRPLSGEESWELLEQKLF-DK---C-PTDLVEIGKRIATNCKGLALAVVLVAGIL-KSR-NLDWWLQVESSIGS-IV-----AADCMDVLQLSYKHLPDCLRPCFLYFAAYPEDTVVGVQKLMRLWIAQGFIQ--RGKSLDDVAEEYLMDLISRSLVIAAKSS-KGRIKTCRVHDLVHELCLVKVKEENFD-PR-DQ-YR
>CDP05557.1
R-----TQ---EETLVVGIDNDLLKVKEKLTGL-PHKLDILTIVGMGGIGKTTLARKVFNDPLIEYHFYVRAWVTVSQKYVLRDVLLGLLCSL--FKE--KNDQLAELLYRTL-GQRYLIVFDAVWDGK--ILYDLRRSFPR-NGSRIVLTSRLIDVNMCVNLDH--HHHMSFLSLNDSWELLRHKVFSEE---C-PPELEVIGKEIAQKCQGLPLGILAVAGHL-IRK-TKDCWKTVADDIRS-PE------QECLDILALSYKSLPHHLKACFLYLGAFP----------------------------------------------------------------------------------------
>CDP05558.1
------P--IVEEENVVGFDEEARTVVERLTD-GPEQLEVISVVGMGGLGKTTLAKKVYSDPSIEYHFYIRAWVYMSQQYCRREVFLGILDSM--YKM--NDDRLAEELFRHL-SNRYLIVIDDVWTTE--AWNDIKMAFPA-CGSRILLTSRNTEVAMHANPYN--PHRLRFLTNEESWELLCKKVF-RE---C-PPELQELGQRISKRCDGLPLAIVVVSGLL-REK-TRTWWNKVAESVST-VA------PTCMDVLALSYKHLPDHLKVCFIYFGAFPEDFEIPVSKLLKLWVAEGFIQ--QET-LEDIAEEYLVDLVDRNLVIVAKRA-NGRIKSCRIHDMLRDLCIREGAEENFLTSI-YC-RR
>CDP05593.1
------S--STDE-V-VGLVEDAKAVLDKLTR-GSMKPNIVSIAGMPGVGKTTVAMKVCNDPSVQCYFIKRAWCFVSQVYRRRDLLLDILRSV--SKK--DDDEIANQLRQSL-GRKYLIVMDDVWNLE--AWDAVKYSLPS-NGSRILFTSRNHKLAEMSGLPH--VHPLKELSSDKSWDLLQKKVF-HS---C-PPKFSDIGEKIARNCKGLPLVIAVVAGLL-KKN-DIHWWKQIEKNSNS-I------STECMDILELSYNYLPDTLKACFLYFAAFRQGEVIAVRKLMLLWIAEGLLQ--P-RSLEAVAKESFLELIDRSLVIVTSSS-KGGIKACRVHDLLHYFCREKAKEESFSSPI-DQ-YR
>CDP05594.1
------S--KFDEDV-VGFKDEANQIIDLLTS-GSKNREIVSIVGMPGVGKTTLARKVYNDPSTTSYFHELAWCYVSQVYTSRDLLLAILKCL--SKM--SNEDLEEQLRRCL-KQRYLVVMDDIWDIK--AWNVVKQSLPG-NRSRIIFTTQNHHLIEGSGKTL--LSPLIE---EKPWEFLQEKIF-HK---C-PQELLEIGKRIVEHCEGLPLAITVVAGLL-EKK-NVGWWKQVEASLSS-S------TTKYMGAIELSYKHLMDYLKPCFLYFGAFRKGEVIGARKLTLLWNAEGFVN--R-RSFEVVAKEYLKELNDRSLVIVSESF-NGGIKACRLHDLLHKFCSKKAKDEKFLNPV-DQ-YR
>CDP05719.1
-----------EPCLPLGFEAAKQRIWP-L----TDDISSIGIYGMGGVGKTTLAKHIDYK----PSY-Q-LWVTVSQDFSVTSLQDKIL--I-T-----DEEDARRILRGAFSERLVVLILDDVWEFC------LDRGIP-PNKCRLILTTRSREVDIKCQRK----FDLQTLDTDEAWDLFKYRL-GSE------QDLENIAKSIVEECGGLPLGIITVAGSM-RVS-NICEWRNALEQLTCSIGM-----ERVFPILEWSFNRL-DYERNCFLYCCLYPEDSKIKKKELIDLFIWAELM----SKRRKDQGQTILNKLIKVCLLE--E--KDADV---KMHDL------------------------
>CDP06250.1
---TAW---LVEEAKLVGIDQPKKHLISQLLQGDDYQLKVVSVVGMGGLGKTTLVKRVHEDPEVRRHFPVRAWVTVSQTCDFQYLLKDLIRQLHEESM--TTTELKKFIKDFLQAGRYAIVFDDVWDME--FWNTIKFALPSDGGNRVMLTTRKADVAS-----LGFVYRMDPLSFEDSWALFCNKIFKGG---C-PGHLMDVAKGILGKCEGLPLAILAISGLL-KDVNRTEEWEMVRRSLGGELEGKLD----VKKILSLSYSDLPWHLKTCLLYTSIFPEDWDIGCVRLINLWIAERFVEWRVGMSIEDVALGYLSELVNRSLIQVTK-FYEGSPDFCRVHDLLREVILLKSREQNLRWP-------
>CDP06283.1
------V----ED-DFVGLEGDVEMLVKHLVRGIDKCFSVVSICGMGGLGKTTLARKVYNHPQVRRCFDDFAWICVSQTWQKEDVLQRIL----------------------------------------------------------------------------------------------------------------------------------------------------------------------------------------------------------------------------------------------------------------------------------------
>CDP06302.1
------PI---EERDIAGFEKVKVSLVAELLK-EDKNRRVASIIGAGGVGKTTLPRKVYNHADV---------------------------------------ELASVLYQDL-EKCYLVVLDDVWKKE--AWDCLAWALPS-RSSRLLLTSRNTNIPLHADGLI--PYELKALGKEDSWKLFLKK-FSNG---Y-PLDLENVGREIARWCAGLPLAITVVGGLL-KKK-MKSEWGKVLNNIST-LSNR-G---------------------------------------------------------------------------------------------------------DENFAK-----S--
>CDP06304.1
------S--LVDKTA-IGRDNDRDKIIQMLLSEDNGDIAVIPIFGLGGIGKTTLAQLVYNDQRVKDNFSTTAWVYVSEEYDPTRITKELLREL--SDS--RNNSLQVKLKVGL-GKKFLLVLDDVWDYN--QWGNLRIAFEGLRGSRIILTTRNLYVAMGREKS----HHMNLISEDDCWSLFVKHAFENR-----ALEFEEIGKKIVKKCGGLPLAVKTVAGLL-KT--TSEEWEDIFMSE--SL-------Q-MIPPL--SYNHLLSHPNRYQSRSTGMTQELKDVNRQLITFWYFNNSLQ----------------QLSIAA----------SEDDVSALYRVISDLLECIDQKPF-----AAETGR
>CDP07187.1
------P--FVRESG-TGREVEVSQVVSMLISSDKKDLPVISIVGMGGQGKTTLAQMVLKNESVMKHFDKTIWVCVSDDFRVEKLLNEMLQSL--AE---TNEALVRKFQGNL-GKSYLLVLDDVWNRE--KWDGMRSCLLGAPGSKILATTRSDEVAMQTSGM----HHLDILSDDHSWMLFEKLAFADG-----TQDLVDIGRRILKKCGGVPLAIKVIGGLL-KK--DASEWLTIEKSE--NES------ANVISVLKLSYENLPSSVKQCFANCSIFPKDAYMEKQSLIQIWMAQGLITDAKHLQMEDIGSEYFNVLLRSSLLQAPE----YGIELCRMHDLVHDLSLHVSNNR-------KVLKN
>CDP07611.1
---------------LAGMELGKRKVKE-LMG--REDLSVVGILGIGGSGKTTLAREICRDDQVRSHFNRVFFLTVSQSPNVEQLRAKII-----DGFS-P---MIR-LQYDI--KKTLLVLDDVWLSV------LEQKFR---GCKILVVSR----KQQVDCT----YELELLREDEAMSLFCHFAFGQN-----PGNLVK----VVDECKGLPLALKVIGASL-R---QPELWTSAKNRLSRPIC------EVLLERMKLSIDYLPDKVRQCFLDLGSFPEDKKIPLDIVINMWVE---L----HD-IEEEAFAILVELSNKNLLTVKDRS--GSYEICSQHDVLRDLAIYLSRED--TGRMWFQMDF
>CDP07631.1
------TG-IVAESDVVGRDDDKDRMINLLLSEEDRQVSVAPIIGMGGIGKTTLSQLVYNDDRVKSHFEFRMWVCV--VFNYTKVLKDMITEIKYSSL--SN-QLESRLLEFL-GKPYLLILDDVWSF---DWSDLQKLLK-GKGSRVVVTSRSSNL-MGTLP----PHFLELLPEDQCQFLFEKIAF--------P-GKTEIGKDIVRKCKGLPLAIKVMASLL-RGIDGARKWRNIQKHE--EAED---ARKPILPALSLSYNHLPAHLKRCFAYTCIYPKAYVFHKMDLIKVWKAASFILP-RQYSIEDIGEEYFDELLRRSFFQLSK---N-Q-ETFRMHDLLHNLAESVS---PYNDPCYEKARH
>CDP07634.1
------PG-------VVGRVEEKSEIIKMLKSSGSVEVSVITITGMGGIGKTVLAQQVYNDSDLEGHFDVKIWISVSETINMSRIFDEII-----CAT--DYGSLESKLQHSV-GLKLLLVLDDVWNLE--DWKKLEKGLL-HNGTRVIVTGRTENV-FGLSPQVPIPHILEKLPHEECLKLFARNAI--------D-ELVKIADGIVSKCDGLPLAVEAIGCLL-RNKD-LYKWSDILNND--TVER---DEKHTLFVLSLSYFHLPPELKHCFSFCSIFPKGHEFEKDELVKLWMAHSLVQPSKAETLQDKGRRYFDRLQELSFFQ--Q---E-S-EKYRMHDYLHDLAELVS---KYENPSDPKTHH
>CDP07780.1
E-----S--YVLASS-VGRQEDKEEIVKLLMCS-DQQVSPIAIVGIGGLGKTTLAKLVYNDERIVRNFGLRMWISVYNQFNLKSIMEKILACI--TE---KEEQLQILVREKL-GKKYLLVVDDVWNRD--IWIQLSELLQGRWGSKIAVTTRSQKVALDAEYT----YMLQALPEDASWNLFRQLAFRKG-----HPSLVQIGKNIVKKCHGVPLAIRTLGSML-KR--EENEWLSIQENE--EL---------VMNILKLSYDHLPSNLKQCFTYCSLFPKGYVLEIKNLIQLWMAQGYIHQLGGDQLEDIGLQYSEELQLRSFFQVKRDN--NNITSCKMHDLMHDLACSVAKPECC----SNISER
>CDP07825.1
-----------------------------L----SDEVHFIGIWGMSGIGKTTLARAVFDHFEG-AIFHE-RE--QSK--CLEILQEKII--C-----------LKLRISSVFENKKVLVVLDDVDLDQ------LEAAGKWGAGSRIIITTKNKHLVHEVDRM----YKVELLNEYEAIQLFSW-Y-AFK-----PADYEELSIEIVHYAGCLPLGLKVLGSFL-Y-R-DMAEWRSEVGRLGIP--------EDIMEKLKVSFNGL-RVEKEIFLDIACFFKGKK--KEYIRRVLDSFNFY----PDIK---------------LIE--K--VTGRL----MHCLIQEMGWHIV---RL----CDALAR
>CDP07826.1
-----------------------------L----ADEVRSVGIWGMSGIGKTTLARAVFDHFEG-AIFHE-RE--HSKRYGLENLQEKII--R-----------IKLRINNVFENKKVLIVLDDIDLDQ------LEAAGKWGKGSRIIITTKDKHLVHDMDRM----YKVEVLDKYEAVQLFSW-N-AFK-----PADYEELSLQIVHYAGGLPLALKILGSFL-Y-R-DMTEWRSEVERLKIP--------EDIMKKLTVSFDGL-QIEKEIFLDIACFFKGKK--KENIARVLDSFNFY----PHIK---------------LIE--K--ITKRL----MHPLIQEMGWQIV---RL----CDVLAR
>CDP07913.1
---ADF---FIEEARLVGIDKPKAELISKILD-DHSQLKVVSVKGMGGLGKTTLVKKVYDDAAVKKQFQSHAWITVSQNFQFSDIIKNLIQQLYNESM--DDIMQSEFVKDFLRR-RYILVLDDVWSID--AWEAIKCVLPN-TASRVALTTRIADVAS-----LNFVYKMEPLSDKESWTLFCNRTFQSN---C-PPNLEEVAKKILKKCEGLPLAIVAIGGVL-KDKENTDEWEMILHGFGGEADGKLD----IKRVLLLSYNDLPHYLKSCLLYLSIYPEDYLIEVDDILLKWIALGFVEEKEGITSTDIAVRCMKELINRSIIQVKS-LNDGRLDACSLHDFVREIIVSKSKEQSFRWP--EKFRH
>CDP07957.1
C--------ALQDPSYVGFVDAEKKIREQLTN-KCKDLCILSIVGMPGIGKTTLGNSIYENRFVRLCFHARARCHVGHACQKRRLLLDILQQV--CTR--NDDDLAEKLYQSL-GKKYFIFLDDLWDLR--QWNDMRASFPK-KGSRIMFTSRFQNIALETGMNV--TYPLTPVSDSRTWELLQIKLF-GK---C-PPELVKVGQKIAAECKGLTLAADLIAGLL-MAS-KKECWAQVANSLNT-LL------DGCMQILELSYNQLPDHLKPCFLYFGAFPGNREVPTSKLMWLWISEGFVKL-QEGSPEDVARSYLNDLIARSLVIDSKGS-SNGVKASCVHDLMHDFALAKAKEECFSHVQ-YEPYR
>CDP07961.1
------A----EE-DVVELPNDVQVLVKYLLNVTEPKISVASIVGMGGIGKTTLARKVYHHETLKHYFEGFAWVCVSQQWQPKDLLQRILVKL--NQI--KEDTLARLLQQHLQNRRCLIVLDDIWSTE--AWDCLKDAIPE-HGTKILLTTRNRDVAAHVDP-NGYHHQLHFLTEEESWELLRKKSLWES----------------------FPL---------------------------------------------YSH----------------------------------------------------------------------------------------------------------
>CDP07963.1
------A----DE-DVVELPDDVEQLVKYLLN-AERKISVASIYGMGGIGKTTLARKVYHLKRVEQYFGGRAWVCVSQQWQPKDLFQRILLKL--NEI--EKDKLARQLQQHLQDRRCLIVLDDLWSTE--AWDCLKDAIPE-HGSKIVLTTRNRDVAEHVDP-DAYHHQLRLLTNEESWELLRKKSLRGR--------FEKVGKKMLKYCGNLPLAVVVLGGIL-RTKTTFSEWDEVHENIKSYLDEKIG-KEGVPKVLAYSYYNLPWQLKPCFLYLGKFREDSDIGVESLYQMWIGEGMIFENDQETMMEVAERYLEDLAHRCMVEIKV--EEGRLESCRLHDLMRDLCLVKAKEENLDSPLFEAQYG
>CDP08014.1
---------TV----FVGDNDVSA-IVTQLTATNNE-ISVLPIVGMGGIGKTTLAQKVFNDAKIKEHFVERMWVCVSDALNVNRLFLLMLESL--LEV--ESEAWVDRLKELL-GKKYLLVLDDVWD-NG-QWNDLKG-TS-ATGSWILVTTRDQGVAP---------WFL--LSDDQCWLIIKENVFGAQ-----PNGLQDIGFKIAQKCQGIPLAASVLGNML-KGID---EWQA-EGGI--SSG------NIVTKILKLSFDHLQHSLKECLAYCSTFPMGFRMERNQLIQLWMAEGFLHSNPKNMMEEVGNEYFTILLDSSLFQVEK---DGNVLNCQMHDLVYDMVQSIS---------------
>CDP08016.1
---------SV----VLGDNDKSD-LVKTLMRS-RDEVSVIPIVGMGGLGKTTLARLIYNDERIKNYFDARIWVCVSE-FDVTKLFAMMLESL---QV--QGEAIVKNLQKAI-VGRYLLILDDVWN-DK-KWDDMEG-IN-TKGNSIVVTTRSEQVAIVATLP---QHFL--LSEEDCLSILKARAFPGG-----PREL-DIGKKIAAKCQGLPLAANLVGGIL-KGKS---EWMSLNEGL--NGD------CSILQILKLSFDHLPTAAKKCFAYCSIFNKDFNLKKEQVVQLWMAEGFLYSNQSDVMEKTGIKIFHILLQNCLLQVEK-------------------------------------IS
>CDP08019.1
------P--AIDEIV-VDLSNRENEIRNQLIR-GSSKLDIVFIDGMPGLGKTTLARKVYSSLSVTSHFHLRAWCTVSQEYEKGRLLLEILAGI--RQM--RDEELKDKLRKSL-KNKYLIVMDDIWDVG------------------------------------------SLFSHEESWQLLEKKVF-KE---C-PDELLGIGKEIAYHCQGLPLAVVAVAGIL-TGK-SQSSWKRIADTLSS-II------EACKEVIDLSYKHLPEYLKSCFLYLGVLNEDRDILVSKLIRFWIAEGFVP--EKKGFEDVAEAFLMDLIDRSLVIISKRS-NGKVRACRLHDLVLDFCKSKTKDENFSSAA-AS-YR
>CDP08020.1
------S--AIDEIV-VDLSNRENEILNQLTR-GSSKLDIVFIAGMPGLGKTTLARKVYSSLKVMRHFHLRAWCSVSPEYEKRRLLLEILTGI--RQM--RDEDLQDKLRKLL-KNKYLIVMDDVWGIG--AWNDLKNSFPA-NGSRILFTSRLHRVASEIKQEP--PLSLSLFSHEESWQLLEKKVF-KE---C-PSELQGVGKEIAYHCQGLPLAVVAVAGIL-TGK-SQSSWKRITDTLSS-II------EACKEVIDLSYKHLPEYLKSCFLYLGVLNEDRDILVSKLIRFWIAEGLVP--EKKGFEDVAEAFLMDLIDRSLVIISKRS-NGKVRACRLHDLVLDFCKSKTEDEKFSSPV-AS-YR
>CDP08021.1
------P--AINEIV-VDQSNRGSEILNQLMG-RSPQLDIVAIVGMPGLGKTTLARKVYDSEHVRYGFHCRAWCTVSHVYEKRRVLIEILKGI--HQM--SDEELESKLKKCL-RNKYLVVMDDVWD-------------------------------------------------EESWKLLEKKVF-KE---C-PEELLAVGQEIARLCQGLPLAVVAVAGIL-TEK-SQISWKRIADSFSL-NI------EACKEVLELSYKHLPEYLKPCFLYLGVLNGDRDIRVSKLIRFWLAEGFIP--QKKSYEDVAENFLMDLIDRSL-----------VKACRLHDLVLDFCKSKTKETNFSSPV-AC-YR
>CDP08023.1
------P--TIDEFV-VDLKDEEQFIIEKLTR-GTPKLDIVSIIGMPGLGKTTLAMKVYNSKSVMYCFHQRAWCTVSQAYEKRRLLIEILTGV--HQM--TDDALEEKLRKAL-RNKYLIVMDDVWDAG--AVNDLKKAFPS-NGSRILLTSRHRSVALEIEPDV--PHSLRQFSEEESWKLLEKKVF-KG---C-PKELLEVGKEIARRCQGLPLALVAVAGIL-PVK-NPKSWKKLADTLSS-VIE---AREACKEVLGVSYNHLPEHLKSCLCYMVVLSEERDILVRKLKRFWLAEGFIP--RQKSSEEVAEDFLMDLIDRSLVIISKRS-NGKVKSCRLHDLILDFCKSKLKDASLSCPV-SS-YR
>CDP08026.1
---------TI----FVGDDDVSA-IVTQLTATNNE-ISVLPIVGMGGIGKTALVQKVFNDPKIREHFDERMWVWVWEDFNADRLFRLMLQSL--PEV--ESDARVNRFKKLL-GKKYLLVLDDVWN-KK-LWHDLKGIIS-AMGSWILVTTRDRGVAP---------RSL--LSDDQCWLILEENAFAT--------------------------GGGILGGML-KGAE---EWRTSESAI--SLC------NFVFEILKLSFDRLPYSLKKCLEYCSIFPKDFQMERNQLIQLWAAEGFLHSSPNEMMEEGGIMYYTILLDSNLFQGEK---DGNVLNCRMTGLVYDMVQFISSKTRS----LGNTLR
>CDP08029.1
-----------DEEAFVGLDPAAETVEK-IVA-GEDDNTILKIVGFGGSGKTTLARKVFL----KNMFRPRIWVSLSASVDLRKILRKML-----SEL--SDPNLTEKLYRRL-GKRYLIVLDEVWHVN--GWYGISHALP--SGGRIIVTTRRKSVA---------------------------------------TQV--VGEE-------LPIDTLLGKGIG---------WSVFSEAV----------------------------------------EDGRVDVNKL---------L------KMEEI---------------IS--------KNC-----------------------------
>CDP08031.1
-----------IFDSLVGIAEEQTPSGAEQHGE-SKQLEVVAIHGMFGLGKTTLAKKVLNDPRIDYHFFTRIFVRVSNVYNKQEVLFSILSAF---NL--SMKELEDKVKETL-NK-YLIVIDDVWATK--AWDDLKKVFPN-KGSRVLITTQLEPVAKYVTTKE--PYNLRYMNDDEAEKLLRTKVF-ND---C-PKELLSLERKILARCKGLPLAIVVTAGIL-HPR-DPNWWDDVLH----------------------------------------------------------------------------------------------------------------------------------
>CDP08033.1
-----------GADGIIGFTDATDEVLKLLGGQLSTQLEVAAIHGMLGLGKTTLAWKVLNDPRIKYHFFTRIFVRVSNVYNKQEVLFSILSAF---NL--SMKELEDKVKEAL-NK-YLIVIDDVSATE--AWDDLKNVFPN-KGSRVLITTRLNPVAKYVTTKE--PYKLQFMNDDEAEELLRTKVF-ND---C-PKELLSLEQKILAKCKGLPLAIVVTAGIL-HPI-NPKWWDDVLHGVAE-VG-----GQKIDDVIRRSYDNLNSTLKLCFLYLGVFPEDLEIQASKLWQLWIAEGFIP--KAS-KEKIAEQYLRELVGRNLVMVEQTL-SGQIKTCRIQDTLRDFCQKTAKAEGLRTSS-SA-RR
>CDP08034.1
---------------TM---STKKEVMD-L----QEKTSLMAICGMAGIGKTTLVKQIADQ----KLFDE-AMATVSQSPDMRKVQDQLL--L-K-----QTDRARERLYTRLTDKRILVILDDIWKVD------FENGIPGCKSLKVILTSRLLNVRMG-AEI----FKVNALPKEEAWHLLKEVA-KIF-------ALSGVAKQVAEECKGLPLAIDVVAGAL-RDH-TLESWDRALRLLEYTIRGD----EDVFSTIKFSYDYLKSEAKSLLLLCSLFPEDYSIPIECLVRYGKGLELF----PDRLDDKVDTLIGHLKSSYLLL-----NDNDV---KLHDVVRDVCLSIAKDE-F----V--GEK
>CDP08038.1
------P--AIDEIV-VDLWDQEQMIIYMLTR-GTPRLDTVFIVGMPGLGKTTLARRVYNNAKVTRRFHIRAWCTVSQVYEKRRLLLEILTGI--RQM--RDEDLQDKLRQCL-RNRYLIVMDDVWGVE--AFNDLTSIFRK-NGSRILVTTRSRGLALEISPDE--HHSLRELSEDESFRLLNMKVF-NE---C-PKELVAVGKEIARQCRGLPLAIVAVAGIL-TEK-SRNSWKKIANSLSS-VL------EAGQSVLELSYQYLPEYLKPCFLYMGVLDKDKDILVSKLIQLWLAEGLIP--KTKSFEDLAEEFLMELIDKSLVIISRRS-NGKVKACRLQSLMLDFCKSKTKDANFLRPV-AS-YR
>CDP08101.1
P-----P--FVDDSS-IGRSQVVNEAVKLLTSP-EKDLSVIGIVGMAGLGKTTIAQLVYQNEKVRRHFDHKFWIHVSEDFNVERLLNKMVEPL--PN---LVEAIVGKLNEVL-TKRFLLVLDDVWDAE--KWNRMSKCLRASDESRIIVTTRNQTVVMQASFT----CQLGTLSDGDSWELFEKTAFGPG-----TPELINIGRKIVAKCGGVPLAVKAIGGLL-KK--DEREWSRIENSE--ATM------GRVRSAIKLSYDHLSSSLKQCLSYCTIIGKGCFLAVEIMIQLWMAQGLLNPSKHLDMEDIGRNYMSILFRTSLLQSEKGF--GRTIYFTIHDLVFDFVEEAAKESIFESLS------
>CDP08103.1
P-----P--FVDDSS-IGRSEEVNKVVNLLTSS-EKDLSVIGIVGMAGLGKTTIAQLVYKNEKVLRHFDHKLWIHVSKDFKVERLLNKMVESL--PN---LVEAI--------------------------------------------------------------------------------------------------------------------------------------------------------------------------------------------------------------DVGRNYMSILFRTSLLQSEKGF--GRTIKFTIHDLVYDFVEEAAKESIFESLL------
>CDP08105.1
P-----P--FVDDSS-IGRSEEVNEIVKSLTSS-EKDLSVIGIVGMAGLGKTTIAQLVYKNEKVLRHFDHKLWIHVSEDFNVERLLNKMVESL--SN---LVEAIVRKLNEVI-TKRFLLVLDDVWDAK--KWDGMRDCLRASDESRIIVTTRNATVVMQASFT----CQLGTLSDGDSWELFKKIAFGHG-----TPELINIGRKIVAKCGGVPLAVTAIGGLL-KK--DEREWSKIENNE--AAM------GRVISAIKLSYDHLPSSLKQCLSYCTIVGKGGVETVESMIQLWMAQGLLNPSKDLEMEDVGSNYMSILLRTSLLQSEKGF--GRTIKFTIHDLVYDFVEEAAKESIFESLL------
>CDP08107.1
P-----P--FVDDSS-IGKSEEVNKVVNLLTSS-EKDLSVIGIVGMAGLGKTTIAQLVYKNEKVLRHFDHKLWIHVSEDFNVERLLNKMVESL--PN---LVEAIVGKLNEVL-TKRFLLVLDDVWDAE--KWDRMRKCLHGSDESRIIVTTRNETVVMQPSFP----CQLGTLSDGDSWELFEKIAFGHG-----TPELINIGRKIVAKCGGVPLAVNAIGGLL-KK--DEREWSKIENSE--ATM------GRVRSAIKLSYDHLPSSLKQCLSYCTIIGKGGVAAVEIMIQLWMAQGLLNPSKLLEMEDVGSNYTSILFRTSLLQFEKGF--GRTMYFTIHDLVFDFVEEAAKD-----LL------
>CDP08379.1
------P--TLNEVL-VGLDEEVKTIADRLTR-GSKQLDIVSIVGMAGLGKTTLANTIYHHPSILGHSHIRAWSTISQVYSKHNMLVQILSSIGKLEM--NEGDLVVMLFQGLK-----------------------------RNSRILFTSRIENLSLQFKLDK--PHHLCHLSDKECLELIQRKIFGKE---C-PPALIKVLMQVANKCNGLPHTVVIFAGIL-IEP---DCWQEFADSLNQGVH------IELKKPLELSYIHLPKYLKPCLLYLSAFREDQDIPVQMLSWLWIYEGFVQ--KGKILEDVAEDYLKDLIGRSLVM------------------------------------------
>CDP08422.1
------P--IFNEAL-VGLNDEVENIIDRLTR-GSSQFDVVAVVGMPGLGKTTLANNVYNDPLIKFHFHIRAWCTVSQVYCKHNLLLQIFCVI--HKM--NEDDLAEKLYQHL-GKRYVIVLDDVWDID--WWNLLKHSLPC-NGSRILLTSRFQNLSLQIKSNK--PHHLRPLTDEESLELLQKKLFA-K---C-PPTLSEFVLHAAKYCKGLPLAVVLVAGIL-TPQ-DC--WEEVARHLST-IF------NKCMETLEHSYNYLPDYLKPCLLYLGAFQEDQDIPIRKLLWLWISEGFVQ--KGKSLEDVADNYLMDLIGRSLVMVTRRS-LGGIKVCRIHDLVHEFCVAKAKEENFCKPP----PR
>CDP08423.1
------P--IFNEAL-VGLNDEVESIIDRLTR-GSNQFDVVAIVGMAGLGKTTLAKNVYSDPSIKFHFHICAWCTVSQVYSKHNLLLQILCVI--HKM--NEDDLAAKLYQQL-GKRYVIVLDDVWDIE--GWNLLKHSLPC-NGSRVLLTSRFHNLSLEIRPDK--PLHLRPLTNKESLELLQKKLFA-K---C-PPTLSEVVLHVAKCCKGLPLAVVLVAGIL-TQQ-DC--WEEVTRRLST-IF------NECMKTLEYSYNYLPDYLKPCLLYLGAFQEDQDIPIRKLSRLWISEGFVQ--KGKSLEDVADNYLMDLIGRSLVMPAHRS-LGGIKVCRIHDLVHEFCVAKAKEENFCNP-----HR
>CDP08428.1
------P--ISSEAL-VGLNDEVESIIDRLLR-GSEQLDIVAIVGMPGLGKTTIVNKVYSDPSVKFHFHVHAWCCVSQAYSKRSLLVQILCCI--VEM--NEDDMADKLHKFL-RNRYLIILDDVWDID--GWDLLKHSLPC-NRSRILLTSRFQNLSLQMKPDK--PHHLRPLTSKESLELLQKKLFG-K---C-PPTLSEVVLHVAKYCKGLPLAVILVAGIL-TQQ-DS--WEEVARCLST-IF------NECMETLEHSYNYLPDYLKPCLLYLSAFQEDRDIPVRELLWLWISEGFVQ--QGKSLEDVADEYLMDLIGRSLVMATQRS-LGGIKTCRIHDLVHEFCLAKAKEERFCYL-----HR
>CDP08468.1
---------IIDESE-IGRASDKAALLDQVLPESSSQVQIISVVGAGGSGKTTLAQLLFNNDKVKNQFELRNWICVSDPFDQKRIAKAILES---SEL----DSLIRLIKETF-SKKLLLVLDDVWEDS--KWKPLKDGAP---GSVILVTTRSLRVA------T-HTHPLGLISDSDCWLIMQRIAFDGR-------EWVEIGQKIAEKCKGLPLAAKMIGSLL-RFKDSIQQWQNILDSE--QLK------AVLFPHFYLSYNELSPELKRCF-YCAVFPKDHDIDVEELIRLWIAQGYVRSNRGECLE-MGLEYFNNLAMRSFFQLEK-----EYMKCKMHDIVHDFAQFLTKDEHV----NSSSER
>CDP09285.1
------S--LV-ESY-VGRENDKKELLKLLLSNESDDVAVIPIVGMGGVGKTTLAQMVYNDDRVNEFFDSKAWACVSDDFDIVG----------------------------------------------------------------------------------------------------------------------------------------------------------------------------------------------------------------------------------------------------------------------------------------------
>CDP09599.1
-----------KEGLVM---LKKKEVIE-L----EDKTGLVAICGMPGVGKTYLVEQIADE----KLFGE-AKANLSQNPNTRTVQDQLL--L-K-----KTDRARERMYTRLSDKRILVILDDVRE------------------------------------------------------------------------------------------------AF-KNHTTPESWNIALRQLKYTMRGV----QDVFSSIMWSYDHLESEAKSLLLLCSLFPEDYSIPLERLVRYGKGLQLF----QDRLDDRVHMLINELKKYYLLV--S--SDQDV---KLHNVVRDVCLSIAKGE-F----V--EER
>CDP09600.1
-----------EESLIM---SMKREVIE-L----QDKRSLLAICGMAGVGKTFLLEQIADE----KLFDG-AFATISQNPDMRNVQNQLL--M-T-----HSGRAREQIYTRLTDKRNLVMLDDIWEVD------LRSGIPGCKSLKVVLTSRFSHVRME-AEI----FEVNALPKEEAWHLFKEVA-GIF-------ALSDVAKQVAEVCKGLPLAIVVVARAF-RNYTTPESWKLALGQLKYTMRRV----QDVFSRIEWSYDRLKSEAKSLLLFCSLFPEDYSIPVECLVRYGKGLNMF----QDRLDYRVDQSISDLKSCYLLL-----TDKDV---KLHDVVRDVCLKIAEGE-F----G--KEG
>CDP09602.1
--------------------------ME-L----QEKTSLMAICGMGGVGKTTLVKQIADE----KLFDE-AMATVSQSPNMRNVQDQLL--L-K-----QTDLARKRLYTRLTDKRILVILDDIWELD------LKSGIPGCKSLKVILTSRSSDARMG-AEI----FEVNVLPKEEAWLLFKEVA-EIS-------ALSGVAKQVAEECKGLPLAIVVVAKAL-KNH-TPESWDRPLRQLKDRMGGV----QDVFLRIEWSYNHLGTEAKHLLLLCSLFPEDYSIPIEHLVRYGKGLQLF----RDTLDDKVDLLVDELKSSHLLL-----NDKDV---KLHDVVRDVCLSIAKDE-F----L--GEK
>CDP09605.1
-----------EEGLVM---STKKELME-L----QEKTSLMAICGMGGVGKTTLVKQIADE----KLFDE-AIVIVSQSPDMRNVQDQLL--L-K-----QTDLARKRLYTRLTDERILVVLDDIWELD------LKSGIPGCKSLKIILTSRFSDVKMR-AEI----FEVKVLPIEEAWHLFKEVA-EIS-------ALSGVAKQVAEECKGLPLAIVVVAKAL-KNH-TPESWDRALRQLEYTIRGD----EDVFSRIKFSYDYLKSEAKSLLLLCSLFPEDYSIPIECLVRYGKGLELF----PDRLDDKVDTLIGHLKSSYLLL-----NDKDV---KLHDVVRDVCLSIAKDE-F----V--GEK
>CDP09608.1
-----------EEGLVM---STKKQVMD-L----QEKTSLMAICGMAGVGKTTLVKQIADE----KLFDE-AVATVSQSPDMRKVQDELL--L-K-----QTDLPRERLCTRLTGKRTLVILDDIWKVD------FESGIPGCKSLKVILTSRSSNVRLG-AEI----FEVNALPKEEEWHLFKKVA-EIS-------AFSGVAKLVAQECKGLPLAIVVVAKAL-KT----QDWEQDLEQLEYTIRRD----EDVFSRIKFSYDYLQSEAKSLLLLCSLFPEDYSIPIECLVRYGKGLELF----PNRLDYWVDKHIGHLKNSYLLL-----NDTDV---KLHDVVRDVCLSIAEGE-F----V--GEK
>CDP09680.1
----------------------------------DDEIFSIGIYGMGGVGKTTLATHVHNE----AKFGH-CWITVSQEANIHKLQKDIL--V-D-----DNDRKRAQLFQALKRNF-VLILDDVWHFD------LENGIP-VDGSKLIITSRSLDVRMGCQKE----VKVKPLCYQEAWTLFLEKL-GCC------PDIEEIAKSMVKNCAGLPLGIITVSGSM-KTD-DIHEWRDALEELDPVAR--------VFKILHYSYSRLRDRLKDCFLYCSLYPEDCEIPRDELIASFIRERLI----DKRRADQGHALLNKLENACLLE--GK-EDEKV---KMHDLMRDMALKI-KTK-Y----V--PDK
>CDP10112.1
------I----ED-DFVGLEGDVEMLVKHLLRGIDQHFRVVSICGMGGLGKTTLARKVYNHPKVRRCFDGLAWVCVSQKWQKEDILQRILLSL--KEI--RDEELVRQLFQILQNKKCLVVFDDIWATE--PWDCIKQAFPK-NGYKILVTTRNKDVALHIDP-NGFHHQPRLLSDSESWELLQRKALR------NFKKLENLGKEMVKACGGLPLAVIVLSGTL-ATKKDLNEWATVNRNIKAHLGNSLINEEGLHKILALSYNDLPYKLKPCFLYLSRYEEDSDIGTEKLYQLWIAEGIISTKDEESMMDVAERYLGELVTRCMVQGKA--DDDSFASCRLHDLMRDLSLLKAKEENFDHSQ----YR
>CDP10113.1
---TTW---LVEEAKLVGIEQPKKHLISQLLKGDDCQLKVVSVVGMAGLGKTTLVKKVHEDPDVISHFPVRAWVTVSQTCDFQDLLKDLIRQLCKESM--TTAELKEFIKNFLQAGRYAIVFDDVWDVE--FWNTIKFALPS-RGNRVMLTTRKADVAS-----RGLVYKMEPLSIEDSWTLFCNKIFNGD---C-PGHLMDAAKGILDKCAGLPLAIIAISGLL-KDVNRIEEWEKVRRSLGGELEGKLD----VKKILCLSYNDLSWQLKTCLLYTSVFPEDYKIQGVRLINLWIAERFVEWREGMNIEDIAWGYLSELVNRSIIQVTR-FYEGIPRHCQIHDLWREIIISKSREQNMRWPS-EKVRR
>CDP10114.1
------V----ED-DFVGLEGDVEMLVKHLLRGIDQRFRVVSICGMGGLGKTTLAQKVYNHPKVRRCFDGIAWVYVSQTWQKEDILQRILLSL--EEI--RDEELVRQLFQIQQNKKCLVVLDDIWATE--PWECIKQAFPN-DGSKILVTSRNKEVALHIDP-NGFHHQPRFLSDSESWQLLQRKALRGR----DLKKLENLGKEMVKACGGLPLAVIVLSGTL-ATKKDLNEWATVNRNIKAHLGNNLINEEGLHKILALSYNDLPYKLKPCFLYLSRYEEDSDIETEALYQLWIAEGIISTKDEESMMDVAERYLGELVTRCMVQGKA-DDDDSFASCRLHDLMRDLSLVKAKEENFDHSR----YR
>CDP10115.1
------V----ED-DFVGLEDDVEMLVKHLLRGIDQHFRVVSICGMGGLGKTTLARKVYNHPELRRCFDGLAWVCVSQKWQKEDILQRILLSL--KEI--RDEELVRQLFQILQNKKCLVVLDDIWATE--PWECIKQAFPN-DGSKILVTSRNKDVALHIDP-SGFHHQPRFLSEDESWQLLQRKALRGR----DFKKLENLGKEMVKACGGLPLAVIVLSGTL-ATKKDLNEWATVNRNIKAHLGNNLIKEEGLHKILALSYNDLPYKLKPCFLYLSRYEEDSDIGTEKLYQLWIAEGIISTKDEESMMDVAERYLGELVTRCMVQGKA--DDDSFASCRLHDLMRDLSLLKAKEENF----------
>CDP10116.1
------V----ED-DFVGLEGDVEMLVKHLLRGIDQRFRVVSICGMGGLGKTTLAQKVYNHPKVRRCFDGIAWVYVSQTWQKEDILQRILLSL--KEI--RDEELVRQLFQILQNKNCLVVLDDMWSTD--AWDCIKQAFPN-DGCKILVTSRNKDVALHIDP-SGFHHEPRLLSDSESWELLRRKALRGR----DLKKLENLGKEMVKACGGLPLAVIVLSGTL-ATKKDLNEWATVNRNIKAHLRNNLIKEEGLHKILALSYNDLPYKLKPCFLYLSRYEEDSDIGTEKLYQLWIAEGIISTKDEESMMDVAERYLGELVTRCMVQGKA--DDDSFASCRLHDLMRDLSLLKAKEENFDHSQ----YR
>CDP10261.1
------P--ITHEVM-VGLDDEAEKVIDRLIS-GQEHLEIVPIVGMAGLGKTTLAKKVYNDNSIIYNFHIRFWCTVSQEFNVKKLLLQILHSD--EFL--DEDELLQKLYQKL-GNRYLVVFYDIWDIR--AWNELRYSFPN-KRNRILFTSRFSNVASQVEYGQ--PHNLRPLTEKESCELLQRKVFG-E---C-PQPLCGFGMEIAQKCKGLPLTVVVVAGIL-IEH-EVWAWEEFSERLLT-MV------TECKKSLELSYEYLPYRLKVCLLYFAAFQEDEIIGTKNLMRLWIAEGFVE--NGKRLEDIAEEYMMDLIGRNLVMISERS-SGGVKSCCIHDLLFEFCKIQAKEKNFPNL-----PL
>CDP10265.1
------P--IAHEVM-VGLDDEAEKVIERLVS-GPEHVEIVPIVGMAGLGKTTLAKKVYNDNSIIYNFHIRLWCTISQEYNKKSLLTQILCSD---DL--NEDDLLQKLYQKL-RNRYLVVLDDIWDFR--AWNELRYSFPM-NRSRIIFTSRSSNVASQVEYGK--PHYLRQLSEKESFELLQKKVFG-K---C-PQALHGLGMEIAEKCRGLPLALVVVAGVL-IEH-DIWVWEEFAKSLLT-MV------TDCKKSLELSYEHLPYHLKACFLYFAAFREDEKIGAKNLMRLWIAEGFVE--KGERSEDIAEEYLMDLIGRNLVMVSKKS-IGGVRTCYIHDLILEFCKTEAKAKNFPNP-----PR
>CDP10267.1
------P--IAHDVM-VGLDDEAAKVIERLLW-GPEQVEIVPIVGMAGLGKTTLAKNVHNDSSVICNFHIRLWCTVSQAYNMKNVLLQILCSD--QNL--DEHVLLEKLYKKL-KNRYLVVFDDVWDIG--AWHELEIAFPK-NGSRIIFTSRSSNVASQVKYGE--PHYLHPLSEKESFELLQKKVFG-K---C-PQALHGLGMEIAKRCKGLPLAIVVVAGVL-IEH-DICVWEQFAESLST-TV------AEFKKSMELSYEHLPYHLKACLLYFAAFREDEKIGAKNLMSLWIAEGFGE--VGKRSEDIAEEYLKDLIHRNLVMVSQRS-IGGVKTCYIHDLILEFCKTEAKEEKFSNL-----PR
>CDP10293.1
------P--IAHEVI-VGLDDEAAKVIDRLVS-GSKQVEIVPIVGMAGLGKTTLAKKVYNDRSVICNFHIRLWYTVSQEFNMKNA---------------------------L-KNRYLVVFDDVWDIE--VWNELRIAFPK-NGSRIIFTSRFSNVASEVQYGE--PHYLHPLSEKESFELLLKKVFG-K---C-PQGLRGIGMEIAKKCRGLPFAVVVVAGIL-IEH-DILVWEEFAESLST-TV------TDWKKSLELSYEHLPYHLKACLLYFAAFREDEKIGAKNLMRLWIAEGFVK--KGKRSEVIAEEYLMDLIGRNLVMASKRS-ISGVKTCYIHDLIFEFCKAEAKEEKFPNL-----PR
>CDP10296.1
------P--ITHEVM-VGLDDDAAKVIERLIW-GADQVEIVPIVGMAGLGKTTLAKKVYNDSSVICNFHIRLWCTVSQAYNMKNVLLQILCSD--KNL--DEHALLEKLYKKL-ENRYLVVFDDVWDIK--VWNELGISLPK-KGSRIIFTSRSSNVALQVEYGK--PHYLHPLSEKESFELLQKKVFG-E---C-PQALHGLGMEIAKKCRGLPLALVVVAGVL-IEH-DICVWEKFAESFST-TV------AECKKSMELSYGHLPYHLKACLLYFAAFREDEKIGAKELMCLWVAEGFVE--IGKRSEDIAEEYLMDLIGRNLVMVSERS-IGGVKTCYVHDLIFEFCKGEAKEKKFPNL-----PR
>CDP10338.1
------P--IAREIM-VGLDDEAAKVIRRLRW-GSEQVEIVPIVGMAGLGKTTLAKKVYNDSSVTCYFHIRLWCTVSQEFNMKNVLLQILCSD--QNL--DEHALLEKLRQRL-KNRYLLVFDDVWDIE--VWNELGTAFPK-NGSRIIFTSRFSNVASEVQYGE--HHNIRCLTVEESFELLQKKVFGEE---C-PQALHELGMR--------------------------------------------------------------------------------------------------------------------------------------------------------------------
>CDP10343.1
----------------VGLDDEAGKVIERLVS-GSKQVEIVPIVGMAGLGKTTLAKKVNNDSSV-CNFHIRLWCTVSQEFNMKSLLIQILRSM--KNL--NEHELLHKLYQRL-TKRYLVVFDDVWDIK--VWNELRISFPK--GSRIIFTSRSSNVG------QVDCHKF--LIDRDDFRDFAELCFGDR-----P-SFYDIGSLAPGRCSAWPAGDSSTEPYL------------VAHHI----------------ILS--------HAAAAKLYREKYKQKGQI----LVTNWM----L----AKS--DA-------------I-AA------Q----RVVDFFL----------WF----------
>CDP10344.1
------P--IDHEVM-VGLDDDAAKVIERLVS-GSKQVEIVPIVGMAGLGKTTLAKKVYNDNSIIYNFHIRLWCTVSQEYNKKSLLTQILCSD--QNL--DEDDLLEKLYQRL-KNRYLVVFDDVWDIE--VWNGLRTAFPK-NGSRIIFTSRSSNVASEVQYGK--PHYLHPLSEKKSFELLQKKVFGEE---C-PQALHGLGMEIAEKCWGLPLALVVVAGVL-IEH-DILVWEKFAESLST-MV------TDWKKTLELSYEHLPYHLKACLLYFAAFREDEKIGAKKLMRLWIAEGFVE--KGKRSEVIAEEYLMDLIGRNLVMVSKRS-IGGVKTCYIHDLIFEFCKGEAKEKKFPNL-----PR
>CDP10346.1
------P--IDHEVM-VGLDDEAAKVIERLRW-GSEQVEIVPIVGMAGLGKTTLAKKVYNDNSIIYNFHIRLWCTVSQEYNKKSWLTQILCSD--KNL--NEHELLDKL---------------------------------------------------------------------------------------------------DRC-------------------------------------------------------------------------------------------------------------------------------RTCAI---------------------------
>CDP10349.1
------P--IAREVM-VGLDDEAEKVIERLVS-GPEQVEIVPIVGMAGLGKTTLAKNIYNDNSIIYNFHIRLWCTVSQEYNKKSLLTQILCSD--DDL--NEDDLLQKLYQRL-RNRYLVVFDDVWDIK--VWNELRISFPK-NQSRIIFTSRSSNIASQVQYGE--PHYLHPLSEKESFELLLTKVFGEE---C-PQALHGLGMEIAEKCWGLPLALVVVAGVL-IEH-DILVWEKFAEGLST-MV------TDWKKSLEFSYEHLPYHLKACLMYFAAFREDEIIGAKYLMRLWIAEGFVE--IGKRSEDTAEEYLMDLIGRNLVMVGKRS-IGGVKTCYVHDLILEFCKGEAKEKKFPNL-----PR
>CDP10351.1
------S--IDHEVM-VGLDDEAEKVIGRLRW-GSKQVEIVPIVGMAGLGKTTLAKKVYNDSSVTCHFHIRLWCT--------------------QNL--DEHALLEKLYQRL-KNRYLVVFDDVWGIE--VWNELRNAFPK-NQSRIIFTSRSSNVASQVQYGE--PHKFRCLTVEESFELLQKKVFGEE---C-PQALHELGMEIVKKCWGLPFAVVVVAGIL-IKH-DILLWEKFAESLST-MV------TDWKKSLELSYEHLSYNLKACLLYFAAFREDEKIGAKSLMRLWIAEGFVE--IGKRSEDSAEEYLMDLIGRNLVMVSKRS-IGGVKTCYIHDLIFEFCKGKAKEKKFRNL-----RR
>CDP10353.1
------P--IAREIM-VGLDDEAAKVIRRLVR-GSKQVEIVPIVGMAGLGKTTLAKKVYNDSSVTCYFHIRLWCTVSQEFNMKNVLLQILCSD--KKL--NENELLEKLRQRL-KNRYLVVFDDVWDIE--VWNELRIAFPE-NGSRIIFTSRFSNVASEVQYGE--PHKIRHLTVKESFKLLQKKLFGEE---C-PQALHGLGMEIAEKCWGLPLALVVVAGVL-KEH-DILVWEKFAESLST-MV------TDCKKSLELSYEHLPYHLKECLLYFAAFREDEKIGAKKLMRLWIAEGFVE--IGEKSEDVAEKYLMDLIGRNLVM------------------------------------------
>CDP10357.1
---------SD----VRAQNEALE-VVRVVTRP-NE-PSTYAIVGMAGIGKTTLARLIYNDSIIESHFDCRIWVFVGE-FDVSRILCLILESL---EV--QSDALIKMVKREL-VKRYLLVLDDVWN-ES-LWDDLIG-IN-MSGNWIIVTTRSQQVAP--------CLAL--LSDDDCWSILRYKACANG-----PSKM-EIGKKVAQKCQGLPFAASLVGGIL-KGVE---EWHS--------------------Q----------------------------------------ESFS--------------FFNLLLKSSLFQVKK---VDNVTCCKMHDLVHEV--------------------
>CDP10671.1
------P--VLMENHVVGLNNDLQIVKDRLTQ-SPLRLETIPIVGMGGVGKTTLARRLYEDPSIVLHFHVRLWVTVSQDFQIR-ILLQDLCQL---EM--NNADLAEHLYKSL-GRRYLIVLDDIWCTE--AWDAVKSIFPN-NGSRIILTSRLKEVAVHANRK---P--------------LHIKLL--------PE----VGKEIAAKCQGLPLAIVVVAGYL-IDR-TRDCWDNFADSVAS-VT------PQCLDIIALSYNQLPPPLKACFLYFGAFPEDREIPVSRLIYLWVAEGFLK--QGKSLEEIAEECLMDLIDRNLILV-RVS-YGRIKTCIIHDILRDLCLREAEKENF--------HN
>CDP10797.1
------P--IINDVV-VGLEYEAASIINRLTR-GSLQLQIVSIVGMPGLGKTTLARKVYNSSSVMSYFYKRAWCTVSQVYHKRNLLLEILSCI--FEI--SEEVLAHEVKRRL-RNKYLIVLDDVWDIE--AFNGLEASFPG-NGSRVILTSRRQDVAPQDKLDE--PHSLRQLTPDESWDLLKAKLYPGQ---A-PPELCEIRQKVVEMCQGLPLTVVILAGIL-MDR-HD--WKEVVEGLSR-NV------TECTATLELSYKHLPDNLKACFLYFGAFPEDYEHNTKRLISLWVAEGFVQ--KLKRSEDVANDYLMELISRSLVIVSKRS-IDGVKACRIHDLLYEFCVTKAKGEKLCYL-----RR
>CDP10799.1
------P--IVNDVV-VGFEDETASIINQLRN-GSLQVKIVSIVGMPGCGKTTLARKVYNDSSVKSHFYERAWCTVSQIYDKRNLI-----------------------------------------------------------------------------------------------------------------------------------------------------------------------------------------------------------------------VQ--KLKRSEDVANDYLMELISRSLVTVSKRS-IDGVKACRIHDLLYEFCVTKAKEENFFYL-----RR
>CDP10800.1
------L--IVNDVV-VGFEDETASIINQLRN-GSRQVKIVSIVGMPGCGKTTLARKVYNDSSVKSHFYERAWCTVSQIYHKRNLLLQILTCI--FKM--GEEDLALQVKRRL-KNRYLIVLDDVWDID--AWNGLEASFPG-NGSRAILTSRLRGVAPQDKLDE--PHSLRQLTTNESWDLLKGKLYPGQ---A-PPELCEIRQQVVEMCQGLPLTVVILAGIL-MDR-YG--WKEAVEGLSR-NV------TECTATLELSFKHLPDTLKACFLYFGAFPEDHEHNTKRLISLWVAEGFVQ--KLKRSEDVANDYLMELIGRSLVIVSKRS-IDGVKACRIHDLLYEFCVTKAKEEKLCYL-----RR
>CDP10805.1
------P--IVNDVV-VGFEDETASIINQLRN-GSRQVRIVSIVGMPGCGKTTLARKVYNDSSVKSHFYERAWCTVSQIYQKRNLLLQILTCI--FKM--GEEDLALQVKRHL-KNRYLIVLDDVWDID--AWNGLEASFPG-NGSRVILTSRLRGVAPQDKLDE--PYSLPQLTPNETWDLLKGKLYPGQ---A-PPELCEIRQQVVEMCQGLPLTVVILAGIL-MDR-YG--WKEAVEGLSR-NV------TECTATLELSYKHLPDTLKACFLYFGGFPEDHEHNTKRLISLWVAEGFVQ--KPKRLEDVANDYLMELIGRSLVTVSKRS-IDGVKACRIHDLLYEFCVTKAKEENFCYL-----RR
>CDP10807.1
------P--IVNDVV-VGFEDETASIINGLRY-GSRQVKIVSIVGMPGCGKTTLARKVYNDSSVNSHFQERAWCTVSQIYQKRNLLLQILTCI--FKM--GEEDLALQVKRRL-KNRYLVVLDDVWDID--AWNGLEASFPG-NGSRVILTSRLRGVAPQAKLDE--PYSLPQLTPNQTWDLLKGKLYPGQ---A-PPELCEIRQQVVEMCQGLPLTVVILAGIL-MDR-YG--WKEAVEGLSR-NV------TECTATLELSYKHLPDNLKACFLYFGAFPEDHEHNTRRLISLWVAEGFVQ--KLKRSEDVANDYLMELISRSLVIVSKRS-IDGVKACRIHDLLYEFCVTKAKEEKLCYL-----RR
>CDP10810.1
------P--IVNDVV-LGFEDETASIINQLRN-GSHQVKIVSIVGMPGCGKTTLARKVYNNSSVKSHFYERAWCTVSQIYHKRNLLLQILTCI--FKM--GEEDLALQVKRRL-KNRYLIVLDDVWDID--AWNGLEASFPG-NGSRVILTSRLRGVAPQDKLDE--PYSLRQLTPNETWDLLKGKLYPGQ---A-PPELCEIRQQVVEMCQGLPLTVVILAGIL-MDR-YG--WKEAVEGLSR-NV------TECTATLELSYNHLPDTLKACFLYFGAFPEDHEHNTKRLISLWVAEGFVP--KLKRSEDVANDYLMELISRSLVIVSKRS-IDGVKACRIHDLLYEFCVTKAKEEKLCYL-----RR
>CDP10855.1
Y-----S--FMIDSE-VGRESDKEYILSVLFKS-DENLTVIPIVGMGGVGKTTLAQLIYNDEGVSEYFDLQMWVSV----------------------------LQETLRRSI-GKRFLLVLDDVWDSW--KWSMISRGFLA-----------------------------------DSWSLFTRVAFKSI-----NQELEDIGRRIVQRCGGLPLAIKSLAGLM-KR--KANEWLSFMEEN--NL-------ENFFPILKLSYNHLPSHLKQCFAYCSIFPKNQRINREKLIQLWIAEGFVRSGKSRRPEDAANEYFVELLERSFFMITKEF--GEIQECGMHDLMHDLAQSVASVGCS----QDVPKE
>CDP10856.1
I-----PGSEIEEIEIIGISDPEGIIHEQLLKRGSRKQKIIECMGIGGIGKTTVLKALLSAPEIKDKFDFLIQVTVSRYWSRKKIQLEILEGI-------A-DELASKLFHAL-SRKYLLLLDDVWSIN------LAAGIN-ESHSRLVVATRSKKVA------D---RQIEVLSWKEAWNLFQEQV-GGV-----P-SIAE----IVSECGGLPLMIIVIGRAL-E---DVSGWRLVLSNLLSGLEIE--NCDELLQKLKVGYDKLPDDLKCCFLYCVLFPEDHNIQIIELINYWIQEGLV----GNS-ADAGFRIVRHLTEASLVEVD-----GSI---KMHDLIRDLASWIISEEDF----LMLEPR
>CDP11044.1
------A----EE-DAVGLHYDIEMLVKYLLN-REHKISVASIFGMGGIGKTTLARKVYHHGRLKHYFKGFAWVCVSQQWQPKDLLQGILLKL--NLI--KQDELARLLQQHLRARRCLIVLDDIWSTD--AWDCLKDAIPE-HGTKILLTTRNRDVAAYVGP-NGYHLQLRFLTEEESWELLRMKSLRES---CDLAKMEELGKKMLKNCGGLPLAVVVLGGIL-RTKKSLREWNVVHENIKSYLAEKIG-KEGVPKILAYSYYDLPWQLKPCFLYLGKFREDSDIAAESLYQMWIGEGMIFEKDQESMMEVAEHYLEELAKRCMVEIKV---EGRLKSCRLHDLMRDLCLIKAKEENLDSPPIEAQYG
>CDP11045.1
------A----DD-DVVELPNDVQVLVKYLLN-AEHKISVASIFGMGGIGKTTLARKIYHHERLKHYFEGFAWVCVSQQWQPNDLLQGILLKL--NVI--KEDEQRRLLQQHLRARRCLIVLDDLWSTE--AWDCLKGAIPE-HGTKILLTTRKRDVAAHVGP-NGYHHPLSGLTKEESWDLLQKKSLWAS---CDLDKMEELGKKMLNNCGGLPLAVVVLGEIL-RTKKTLKEWNEVHENIKSYLTEQIG-KEGVPKILAYSYYDLPWQLKPCFLYLGKFREDSDIGVESLYQMWIGEGMIFENDQEPMMDVAERYLEELANRCMVEVKV--EEGRLESCRLHDLMRDMCLAKAKEENLDSPLIEAQYG
>CDP11046.1
------P----DK-DVVELPNDVQVLVKYLLN-AEHKISVASIFGMGGIGKTTLARK-----------------------------------------------LARLLQRHLQDNKCLIVLDDLWSTE--AWDCLKDAIPE-HGSKILLTTRNRDVAEHVDP-IGYHHKLRCLTDEESLELLRLKSLRER---CDLDKMEEIGKEMLKYCGGLPLAVVVLGGIL-RTKTTLREWNEVHENIKSYLDEKIG-REGVPKVLAYSYYDLPWQLKPCFLYLGKFREDSDIRAESLYQMWIGEGMIFENDQETMMDVAERYLEELAIRCMVEIKA--EEGKLESCRLHDLMRDLCLAKAKEENLDSPPTEAQYG
>CDP11050.1
------A----EE-DVVELPNDVQVLVKYLLNETERKISVASIFGMGGIGKTTLARKIYHHERLKDYFEGFAWVCVSQQWQPNDLLQGILFKL--NVI--KEDELERLLQQHLRARRCLIVVDDIWSTE--TWDCLKDAIPE-HGSKILLTTRNRDVAAHVDP-NGYHHQLRCLTAEESWELLRKKSLWES---CDLDKMEELGKKMLKNCGGLPLAVVVLGGIL-RTKKTLKEWNEVHENIKSYLDEKIG-KEGVPKILAYSYYDLPWQLKPCFLYLGKFREDSDIGAESLYQMWIGEGMIFENDQETMMDVAERYLKELAIRCMVEIKT--EEGKLESCWLHDLMRDLCLAKAKEENLDSPPAEAQYG
>CDP11053.1
------A----DK-DVVELPDDVQVLVKYLLN-AEHKISVASIFGMGGIGKTTLARKVYHHGRLKDYFEGFAWVCVSQQWQPNDLLQGILLKL--NQI--KQDGLERLLQQHLQDNKCLIVLDDLWSTE--AWDCLKDVIPE-DGSKILLTTRNEDVAAYVGP-NGYHHKLRCLTEEESWELLRKKSLWES---CDLGKMEELGKKMLNNCRGLPLAVVVLGGIL-RTKKTLKEWKEVHENIKSYLAEKIG-KEGVPKILAYSYYDLPWQLKPCFLYLGKFREDSDIRAESLYQMWMGEGMIFENDQETMMDVAERYLKELAIRCMVEIKA--EEGKLESCRLHDLMRDLCLDKAKEENLDSPPTEAQFG
>CDP11107.1
---------EV----IVGGEDHS--LVHKLLCAESDFHDLKPILGPAGLGKTTLAFHVYNHSEISTPFDMKWWVSAAG-FETRGIYKLILEEL---SV--H-HELVEKLQRIT-GKRYLLVLDNLYD-DN-FYDSISQ-IE-REGNWWLITTRDAPMSPRWHFP---IIKL--LDEENCLAIFNEHAFGG------PGQLQQIQPELLDICEGIPLLAKLLGSLL-KADQK--QWFSLTDSC--NS--------------RLVFYQMPSSLKKCFAYCSNFPKDHQIDKEQLVQLWIAEGLIEPEDSALLEDKGYELFYILLHNCLLEAKK---KGNVTHCRVPDALYRLAVSHSYDSID-----DTLVR
>CDP11157.1
------P--AINGMV-VDPRDEEQSITDQLVK-GSSKFGIVSLVGMPGIGKTTMAWKLFNCQKVLSHFHCRAWCTVSHEYEKRELLLEILCGI--HQM--TNEDLQLKLHH-----------------------------------------RLRDVALQIEPDD--PHSLRLFSDDESWNLLVEKVF-HG---C-PEELLLVGREIAKKCEGLPLAVVAISGLL-IEK-SRASWGKIAKGLIA-VM------KACMEIFELSYKHLPGYLKPCFLYLGVFLEDKDIPVSKLIRFWLAEGFIH--DLKSLEGIAEGYLMELISRSLVEVSKRS-NGTVKSCRLHDLLRDFCQLKARAENFSDPV-EA-YR
>CDP11160.1
------A--AINEMV-VDLRDEEQYVIDQLIK-GSPRRGIVSIIGMPGIGKTTLAWKVFNHPNVMHHFHCRAWCAVSQVYEKRELFLEILRGI--RQM--TNEDLQLKLRQCL-RNRFFIVMDDVWDAG--VWNELRNSFPA-NGSRILITSRLRDVALQIEPDD--PHSLRLFSEDESWNLLVGKVF-HG---C-PEELLLVGKEIAKKCKGLPLAVVAISGLL-IEK-STESWGKIAKSLIA-VM------KACMEIFELSYKHLPGYLKPCFLYLGVFLEDKDIPVSKLIRFWLAEGFIH--DLKSLEAIAEGYLMELISRSLVEISKKS-NGEVKTCRLHDLLRDFCQLKAKEENFSDRV-ES-YR
>CDP11161.1
------P--LIKETV-VDISDEEQVITDQLTK-GSARLGIVSIVGMPGIGKTTMAWKLFNCPKVLSHFHCRAWCTVSQEYEKRDLLLEILGGI--CQM--SNEDLQLKLRQCF---------------------------------------RHHDVALQIEPND--PHSLRLFSDDESWNLIVGRVF-QG---C-PEELLLAGKEIAQKCKGLPLAVVAISGLL-IEK-NRESWEKIAKSLIA-VM------KACMEILELSYKHLPGYLKPCFLYLGVFLEDKDIPVSKLIRFWLAEGFIH--DLKSLEGIAKGYLMELISRSLVEVSKRS-NGMVKSCRLHDLLRDFCQLKARAENF------A-YR
>CDP11163.1
N-----A--AIDEML-VDLNDEEELIINRLTR-GSSHRGIVSIVGMPGLGKTTLARKVYNNQNVTRRFHCRAWCYVSQVYEKKELLLKILHDM--CQM--TTEDLESKLRQCL-KNKYLIVMDDVWDAR--AWNDLQNSFPN-IGSRILMTSRHCHVALEIEPND--PHLLRSLFEDESWILLEGKVF-QG---C-PQELLPIGKKIAQRCGGLPLATVTISGLL-TEK-SKEFWENILESLSS-IM------EACNEIFELSYKHLPGHLRACFLYLGVFLEERDIPVSKLIRFWLAEGFIP--NSRRLEDIAEAYLVDLINRSLVIVSKRS-NGQVKSCRLHDLILVFCRSKAKSENFLAPV-KA-YR
>CDP11186.1
------P--KTDKMV-ISLGDQEQEVIDRLTW-GSSKRDVVSLVGMAGIGKTTLAKKLYNDPNIVYHFHCRAWCSVSQVYLKRNLLLNILRDI--HEM--SDADLEQRLRQRL-KNKYLIVLDDVWDVE--VWNVLERSLPG-NGSRIMITSRLRKVALEAEPDD--PHSLRLLNHDESWKLLQMKIF-HG---C-PKELVDIGEQIAERCGGLPLAVVAVAGIL-TEK-ELEQWELIAKELNS-VI------ETCKDILQLSYSHLPAHLKACFLYFGAFQGDKDVRVNKLIQLWIAEGFVQ--KPRSLEETAEEYLLDLIDRSLVIISKRS-KGGVKACRIHDLLRDLCQSQSSEDKFSNPV-ES-HR
>CDP11188.1
E-----P--YCAMPEIMGG-ADLLNLKEKILGAGDPDLFFISIIGMAGIGKTTLAKVVYNDDDVANHFDVRIWICVSKEKT-----------------------VLLKLLERL-GKKYLLVLDDVWDYS--MWDSFTKYLLGSRGSKILVTTRLQQVAFKPGST----YKVNLLPEEYCWKLFRQIAIGGS-----TQQLEEVGRTIVKSCGGLPLAVKAMASIA-RR--I-EDWDKLAINE--GS-------VDV---LKLSYDNLPSSLKQCFLYCSIFPKGSLMEKDELIQLWTAQGLLNPPQNLSMEDLGAEYLGILVGTSILQAELEA--DGKKFYKMHELLHDLALSLSKYQCS-HFGVSVSEP
>CDP11190.1
A-----D--YSSVVEFLGG--DSLKLKEMLLSAGDRDFSFVSIVGMGGTGKTTLARVVYNDYDVVNHFDVRMWVYVGREVSIRRILESLLECL---------EQIVYYLRDRL-GERCLLVLDDVCDPL--LTGSLKESLLGSRGSKILVTTRSERVALQPGSR----YPLAPLPPEYCLGLFRQIAFASG-----TPRLKEMGDAMVEKCRGHLLAIKTIGGLL-KK--DEEEWNSIATSD--G--------VDIPGALLLSYIHLPSSLKQCFIYCSIFPRGSVMEKDELIQLWNAQGLLNPPQGLSEEDLGAKYLAILVRTSFLEAEQEG--DRRKFYKMHDLLHDLASSLSKGQCTLKLAGEILKS
>CDP11548.1
------A--MHDEDL-VGLDDEVETITHRLTR-GSKQLDVVPIVGMPGLGKTTLAHKVYNAPSVRSHFHVHGWCRVSQTCSKHSLLVQLLCSV--LKE--DENNLANKLRQVL-RSRYLLFLDDLWDVE--AWNLLKKSLPA-NGSRILFTSRYQDLSLHFEPNE--PHHLRHLTDEESWTLLQRKLFG-T---C-PPALSEVGSQIAKLCKGLPLAVVLVAGIL-TAQ-DR--WEEVAKSLSS-IV------DECMKTLELSYNHLPDYLKPCLLYFAAFKEDEVINVPRLLRLWVSERFVQ--QGKRVEEAAYDYFMALVNKSLVMGVGRT-VGGAKACLLHDLVHEFCVKKAIEESFSNP-----HR
>CDP11549.1
------T--MHDEDL-VGLDDEVKAITHRLTR-GSKQLDVVPIVGMPGLGKTTLAHKVYNAPSVRSHFHVHGWCRVSQTCSKHSLLVQLLCSV--LKE--DENNLANKLRQVL-RRRYLLFLDDLWDVE--AWNWLEKSLSA-KGSRILFTSRYQDLSLHFKPNE--SYHLRRLTDEESWTLLQRKLFG-T---C-PPALSEVGSQIAKLCQGLPLAVVLVAGIL-TAQ-DS--WEEVAKSLSS-IV------DECMKALELSYSHLPDYLKPCLLYFAAFQEDEVINVRRLLRLWISERFVQ--QGKSLKEAAYDYLMTLINRSLVMAVRR--------------------------------------
>CDP11611.1
-----------GADKVIGFEDAAAEVIERLTGKEVKQLEVVSIVGMLGLGKTTLARKVLIDPVIEYEFFTRIFVAVSQDYEKREVLQTILGGF--NGK--SIEELERLIGDKL-SK-YLVVLDDVWTND--VWKELKPVFPK-KGSRVLITTRHKFVAEYSKSKR--PYDLRFLFPEESRELLRTKVF-DE---C-PEHLEEMETNILDKCKGLPLAIVVTAGIL-NRE-RKEWWEKVFRGVSN-VD------QKSEMLIKLSYDHLPFQLKPCFLYLGVFPEDVDIPVWKLLRLWIAEGFIP--DAS-LEEIAGEYLRELVDRNLVMVADRS-NDEIKTCRVHDTLRHFCKKKAIEENLASAS-NS-RR
>CDP11614.1
------P--ISNEAV-VGLNDEGEIIIDGLVR-GPSRLDIVAIVGMPGLGKTTLANKVYGDPLVKSHFHIRSWCCFSRAYTKHSLLVQMLCNI--FRT--DEDYMAERLRKLL-GNRYLIVLDDVWDIL--GWDLLKLSLPC-NGSRILLTSRFQELPLQIKLDE--PHHLRPLTDNESCELLQKKLFS-K---C-PPILSNVLLDAAKYCKGLPLTVVLVAGIL-TEQ-DC--WEEVVIHLSS-IF------NECMKTIELSFNNLPDYLKPCLLYFGAFQEDQEIPIRRLLWIWISEGFVQ--KGKSLEDVADEYLMDLIGRSLVMAAQRS-LGGIKACRIHDLVHEFCVAKAEEESFCKP-----HR
>CDP11618.1
------P--IFNEAV-VGLNDEGEIIIDGLVR-GPSRLDIVAIVGMPGLGKTTLANKVYGDPLVKSHFHIRSWCCFSRAYTKHSLLVQMLCNI--LQR--DEDYMANRLRKLL-GNRYLIVLDDVWDIR--GWDLLKLSLPC-NGSRILLTSRLQELSLQIKLDE--PHHLRPLTDNESCELLQKKLFA-K---C-PPILSNVLLHAAKNCKGLPLTVVLVAGIL-TEQ-DC--WEEVVKHLSS-IY------NECMKTIELSYNNLPDYLKPCLLYFGAFQEDQAIPIRRLLWIWISEGFVQ--KGKSLEDVADDYLMDLVRRSLVMATQRS-SGGIKACRIHDLVHEFCVAKAKEESFCNL-----HR
>CDP11620.1
------P--ISNEAV-VGLNDEGEIIIDGLVR-GPSRLDIVAIVGMPGLGKTTLANKVYGDPLVKSHFHIRSWCCFSRAYTKHSLLVQMLCNI--IRK--DEDYMADRLRKLL-GNRYLIVLDDVWDIL--GWDLLKLSLPC-NGSRILLTSRFQELPLQIKLDE--PHHLRPLTDNESCELLQKKLFA-K---C-PPILSNVLLHAAKYCKGLPLTVVLVAGIL-TEQ-DC--WEEVVIHLSS-IY------NECMKTIELSYNNLPNYLNPCLLYFGAFQEDKEIPIRRLLWIWISEGFVQ--KGKCLEDVADEYLMDLIGRSLVMAPQRS-LGGIKACRIHDLVHEFCMEKAKEESFCKP-----HR
>CDP11633.1
------PF---EDKDIVGFEEITKFLVAELLK-QDKNRRVVSIVGMGGAGKTTLAKKVYNHADVREGFNCRAWVCVSSSYGHKEMLRSIIKQL--EKM--DEQDLERRLYQDL-DKCYLVVLDDVWKEE--AWDCLARAFPN-TSSRLLITSRNRGVPLHADALI--PHDLKTLGQEDSWQLFLRK-LGHG---C-PLDLEEVGKEIARRCAGLPLAITVIGGLL-KKR-LKSEWEKVLNSFNA-LS-------SVSAILELSYADLPSNLKFCFLYLGLFPEDYMISVRKFIHMWAAEGIMQ--KAENLEEIAYD-LEQLFSRNMVQVAETV-DERIKSCRVHDLLRELAIRKAEDENF-------SRY
>CDP11642.1
------F--EVNEDV-VVLNDQQQMIVDRLTR-GSSQREIVSIVGMPGIGKTTLANQVYYDPKVVYYFHIRAWCCVSQAYAKRDLLLGILQQI--LTM--PNEDLEFMLYKQL-GKRYLITMDDLWNIG--AWDDLKSSFPG-NGSRIMITSRLEDMVLNFSLEN--LLNLRPLSDGESWELLKMKIF-PK---C-PEELLQVGKEIARSCKGLPLSLVAIAGLL-TDM-KSDSWKKIAERSNA-IV------QTCMDILELSYEHLPDYLKPCFLFFAMFQEDKEIPVRRLIWLWMAEGFIE--RSKSIEDLALDYLRDLVGRSLITVSKRS-NGGVKACRIHDMVRNVCLSKAKEEKFSNSI-KE-HR
>CDP11649.1
------F--DTNEDV-VVLDDQQQVIVDRLTR-GSSQRDIVSIVGMPGIGKTTLANRVFHSPDVVYYFHVRAWCCVSQVYTKRDLLLGILQHT--LMM--TNEDLEFMLYKNL-GRRYLIFMDDVWNIE--AWDDLKSSFPV-NGSRILMTSRLLDVVSKVTLED--LLDLRPLSEEESWELLKMKVF-SK---C-PEELLEVGKEIARNCKGLPLSIVAIAGLL-EHM-KPDSWKQIAESLNS-IV------QTCMDILELSYKHLPDYLKACFLYLGAFQRDKEIPVRRLIWLWMAEGFIL--KSRSLEDLGEGYLRDLIGRSLITVAKRS-NGSVKTCGVHDMVRNLCLLKAKEENFSNSV-EE-HR
>CDP11687.1
---ADY---LIEEAKLVGIDQPKKELISEVLD-DNSHLKVVSVVGMGGLGKTTLAKKVYDDAAVEKQFQSHAWITVSQNFQFNVIIKDLIQQLYEESM--NRVRLSQFVRDFLKR-RYILVLDDVWSLD--AWEAIKYVLPN-IASRVVLTTRITDVAS-----HDFIHKMSPLSYEDSWTLFCNRTFQSN---C-PSNLEEVCRKILKKCEGLPLGIVTMGGVL-KDKDKIDEWEMIFRGFGSEVDGKLD----IRRILLLSYNDLPHHLKNCLLYLSIYPEDHPINVEILLGKWIALGFIEEEEGMTATDIAMRYLKELVNRSLIQVKE-RHDGKLKECGLHDFLREIIVSK----------------
>CDP11689.1
---------------LVGIDQPKKELISKILD-DDSHLKVVSVVGMGGLGKTTLVKKVYDDAVVKKQFQSHAWITVSQNFQFNIIIKDVIQQLYEESM--NGIRLSEFVRDFLKR-RYILVLDDVWSQN--AWETIKCVLPN-TASRVVLTTRIADVAS-----HDFVHEMKPLSYEDSWTLFCNRTFQSN---C-PSNLEEVSRKILKKCEGLPLGIVVIGGVL-KDKDRIDEWEMILRGF--------------------------------------------------------------------------------------------------------------------------------
>CDP11695.1
---ADC---LIEEAKLVGIDQPKKELISKILD-DHSHLKVVSVVGMGGLGKTTLAKKVYDDAAVKKQFQSHAWITVSQNFQFKVIIKNLIQQLYEDSM--DGIRLSEFVKDFLKR-RYILVLDDLWTID--AWEAIKYVLPN-IASRVVLTTRITDVAS-----HNFIHKMSPLSYEDSWTLLCNRTFQSN---C-PSNLEEVCRKILKKCEGLPLGIVTMGGVL-KDKDKIDEWEMIFRGFGSEVDGKLD----IRKILLLSYSDLPHHLKNCLLYLSIYPEDHPIDVDEILGKWIALGFIEEEEGMTATDIAMRYLKELVNRSLIQVKE-WDDGKLVNCGLHDFLREIIVLKSKERCFRWP--DKVRH
>CDP11697.1
---ADY---LIEEAKLVGIDQPKKELISEVLD-DDSHLKVVSVVGTGGLGKTTLVKKVYDEAVVKKQFQSHAWITVSQNFQFNVIIKDLIQQLYEESM--KGIRLSEFVKDFLKR-RYILVLDDVWSLN--AWETIKYVLPN-IASRVVLTTRIADVAS-----HDFIHKMSPLSYEDSWTLFCNRTFQSN---C-PSNLEEVCRKILKKCEGLPLGIVTMGGVL-KDKDKIDEWEMIFRGFGSEVDGKLD----IRKILLLSYSDLPHHLKNCLLYLSIYPEDYPIDV---------------QERMIATNIAMRYLKELINRSLIQVKD-WYDGKLVNCGLHDFLREIIVSKSKEQSFRWP--DKVRH
>CDP11699.1
--------------------------------------------GNGGLGKTTLAKKVYDDAAVKKQFQSHAWITVSQNFQCDVIIRNLIQQLYEESM--KGIRLSEFVKDFLKR-RYILVLDDVWSLN--AWQTIKYVLPN-IASRIVLTTRITDVAS-----HDFIHKMSPLSYDDSWTLFCNRTFQSN---C-PSYLEEVCRKILKKCEGLPLGIVTMGGVL-KDKDKIDEWEMILREFGREVDGKLD----IRRILLLSYSDLPHHLKNCLLYLSTYPEDHPIDVAKLLDKWIALGFIEKEEGMIATDIAMRYLKELVNRSLIQVKV-WADGKLVKCGLHDFLREIIVSKSKEQSFRWP--DKVRH
>CDP11700.1
---ADC---LIEEAKLVGIDQPKKELISKILD-DHSHLKLVSVVGMGGLGKTTLVKKVYDDAAVKKQFQSHAWITVSQNFQFKVIIKNLIQRLYEESM--DGIRLSEFVKDFLKR-RYILVLDDVWSLD--AWEAIKYVLPN-IASRVVLTTRIIDVAS-----HDFIHIMKSLSYEDSWTLFCIRTFQSN---C-PSNLEEVCRKILKKCEGLPLGIVTMGGVL-KDKDRIDEWEMIFCGFGCEMDSKLD----IRKILLLSYSDLPHHLKNCLLYLSIYPEDHPIDVVKLLDKWIVLGFIEKEEGMMATDIAMRYLKELINRSLIQVKD-RVDGGLKECGLHDFLREIIVSKSKEQSFRWP--DKVRH
>CDP11739.1
------S--VVKEPDLVGRDEEKDEIVRVLVNQVDNQVSVLPIVGVGGLGKTTLAQLVFNDQRITEHFKLKLWVWVSEDFDVKSIIKALIESE--TG---DPNALQIKLQSLL-GERYLIVLDDVWNRQ--EWGDLKSVLAGSSGSSIIVTTRKKKVAMRTLKT----HCLSSLSDDQCWSLFRQWAFDCQ-------RLEAVGKEIVKKCGGVPLAAKALGGFL-KS--EA-EWNSVKCSE--NL-------ETILPALGLSYLNLPVQLRRCFAYCAVFPKGSEIEREEVIHLWMANGLISSNEEMEVEDVGDAVVTALHHRSLFQVEKEFGH--VLIFKMHDLVHDLARSVMEA-------------
>CDP11742.1
------S--TVNEPNLVGRDEEKDEIVKILVNQ-DNQVSVLPIVGVGGLGKTTLAQLVFNDENLAEPFKRKLWAWVSEKFDVKSIIKALIESA--IG---DPDTLQRKLQKLL-GKRYLIVLDDVWNPE--EWEKLKSVLQGSKGSSIVTTTRMEKVAMGTLET----HRLSSLSENECWSLFRQRAFGRQ-----YPNLVVIGKEIVKKCGGVPLAAKALGGFL-KR--EEAEWNFVKCSE--NL-------ETILPALRLSYLNLPVELRGCFAYCAVFPKGSKIEKEEVIHLWMANGLISSNGTMEVEDVGDAVLTELHCRSLFQVEKEFG--SILTFKMHDLVHDLARSVMEA-------------
>CDP11744.1
------S--MVNEPK-VGRDEEKEQIVHILMKEKDDQVSILPIVGVGGLGKTTLAQLVFNDERIAKHFEPKLWVWVSEDFDGKRIIKALINSI--TG---EEAPLQSNLQELL-EKRYLIVLDDVWNPW--EWEKLKSVLEGSRGSSIVTTTRKQKVAMRTLET----RYLSSLSDDQCWSLFRQQAFDCQ-------RLEAIGREIVKKCGGVPLAAKALGGFL-KS--EA-EWNSVKCSE--NL-------ETILPALRLSYLNLPVELRGCFAYCAVFPKGSIIKKEEVIHLWMANGLISSNGTMEVEDVGAAAVTELHHRSLFQVEKVLGRARDHSFKIHDLVHDLARSVMEA-------------
>CDP11750.1
------S--TVNEPE-VGRDEEKGQIVDILMKEKDDQVSVLPIVGVGGLGKTTLAQLVFNDERIAKHFEPKLWVWVSEDFDVKRIIKALINSI--IG---EEAPLQSNLRELL-GKRYLIVLDDVWNPR--EWEKMKSVLQGSRGSSIVVTTRKKKVAMRTLET----HYLSSLSEDRCWSLFKQQAFDCQ-------RLEAVGKEIVKKCGGVPLAAKALGGFL-KS--EA-EWNSVKCSE--NL-------ETILPALRLSYLNLPVELRGCFAYCAVFPKGSEIEKEEVIHLWMANGLITSNGTMEVEDVGDAVLTELHDRSLLQVRKVFGYGSVPAFKMHDLVHDLAQSVMEA-------------
>CDP11751.1
-------------------------IVRILTKERVDQVSVLPIVGVGGLGKTTLAQLVFNDQRITQHFDLKLWVWVSEDFDVKRIIKVLICSI--TE---EELSLERKLQGLL-GKRYLVVLDDVWNPE--EWEKLKSVLEGSRGSSIVTTTRMEKVAMGTLQT----HYLSSLSENLYWSLFRQRAFGPQ-----YPNLVVIGKEIVKKCGGVPLAAKALGGFL-KR--EENEWNYVKCSE--NL-------EVVLPALRSSYLNLPVELRGCFAYCAVFPKGSEIEKEEVIHLWMANGLISSNGTMEVEDVGDAVLTELYYRSLFQVKEEFG--NALTFKMHDLVHDLARSVMEA-------------
>CDP11753.1
------S--TVNEPE-VGREEEKKQIVRILTKEKVDQVSVLPIVGVGGLGKTTLAQLVFSDKCITEHFELKLWVWVSEDFDVKRIIKVLIESV--IG---DANILQGKLQELL-GKRYLIVLDDVWNPE--EWEKLKSVLEGSKGSSIVTTTRMEKVAMGTLET----HRLSSLSENECWSLFSQRAFGRQ-----YPNLVVIGKEIVKKCGGVPLAAKALGGFL-KR--EENEWNSVKCSE--NL-------ETILPALRLSYLNLPVDLRGCFAYCAVFRKGSKIEKEEVIHLWMANGLISSNETMEVEDVGDAVVTELHHRSLFQVEKEFGH--VLIFKMHDLVHDLARSVMEA-------------
>CDP11823.1
------P--KINEVV-VGFEDEANLIINRLTR-GSRQVQIIPIVGMPGLGKTTIAHKIYHDPIVMSHFHLRAWCSISQVYHKKNLFLEILTCI--FNK--SEEELAEEIYKCL-RNRYLIVLDDIWDIE--VWNELQASFPA-NGSRVIMTSR----------------------------------------------------------------------------------------------------------------------------------------------------------------------------LVML---------------------------------L-----RK
>CDP11825.1
------P--TNNDVV-VGFEDEATSIINRLTR-GSRQVQIVPIVGMPGLGKTTLAKKVYNDSSIMSYFYTRAWCTVSQVYAMKNLLLEILTCI--FEM--SEEDLAAEVKKRL-RTRYLIVFDDVWDME--VWNRLEASFPG-NGSRVIMTSRLRDFVPQDNLHE--PHYLRQLTHDESWNLLKEKLCPGK---L-PSELSELRTQIVEMCQGLPLTIVILAGIL-MDP-SG--WKEEVQSLSR-NV------TECTTALELSYEHLPDNLKSCYLYFGGFPEDHEHTVKRLIWLWVTEGFVQ--ALKSAEDVANDYMMDLINRSLVMVSKRS-IGGVKTCRIHDLLHEFCVEKAKEENFRYL-----RR
>CDP11827.1
-----------EQRVTLGFDRGLKAIWA-L----MDSISNIGIYGMGGVGKTTLAKHIHNR----TQF-K-YWIT---------------------------------------------------------------GIP-ANKCRVILTTRSLELSISCQRV----FEAKTLATNEAWDLFKHTL-DTK------DDVEGAAKSVAKRCSGLPLGIITVAGSM-RVS-DICEWRNALEQLACSVGM-----ERVFPILEWSFNRL-DYERNCFLYCSLYPEDYKIKRKELIDLFIWAELM----SKRRKDQGQTILNKLIRVCLLE--E--KDGDV---KMHDLVRDMALRI-HGNRF----V-TLEQ
>CDP11829.1
------P--IISDVV-VGLEDEATLIINRLTR-GSSQLQIIPIVGMPGLGKTTLAKKVYNDSSVMSHFYARAWCTVSQTYYKKNLLLQILTSI--VEM--SEEDLAAEVRRGL-RTKYLIVLDDIWDTE--AWNALEASFPR-NGSRVIMTSRNRDLAPRGELDG--PHFLRPLTPDESWDLLSKRLFPGK---P-PPELCELRMQIVEMCQGLPLTIVILAGIL-EDQ-YS--WKRVVEGLSS-ML------TECTAALELSYNNLPDYLKPCFLYFGAFPEDHEHTTERLNWLWVAEGFAQ--KFKSAEDVANDHMMALINRSLVMVSKRS-IGGVKTCRVHDLLYEFCVRKGRQEKFHNL-----RR
>CDP11830.1
------P--IINDMI-VGLEDEATSIINRLTR-GSSLLQIVPIVGMPGLGKTTLAKKVYNNSLVTSHFYTRAWCTVSQVYHRKNLLLEILTCI--SEM--CEEDLAAEVRRGL-RTRYLIVLDDIWDAE--PWKGLEASFPQ-NGSRVIMTSRKSDVALRDELDG--PHFLRPLTPDESRDLLNMKLFPRN---P-PP---ELQMKIVEMCRGLPLTIVIVAGIL-ENQ-HR--RKELVDGLSR-IV------TECSAAIELSYKNLPENLKPCFLYFGAFPEDHEHTAEKLIWLWGAEGFTQ--KFKSAEDVANDFLMDLIHRSLVIVSKRS-IGGVKACRVHDLLHEFCVTKGKEENFRNL-----RR
>CDP11831.1
-----------WGDRIIGFEDAADIVLDLLGIPDENPLEIVSIHGMLGLGKTTLARKVLNDPQVEYNFFTRIFVSVSKDYNKKEVLLSMLSVF--HKM--SVNDLVFKVRETL-HK-YLIVMDDVWDTK--AWEDLRDAFPK-KGSRVLITTRQESVAKRAATKD--PYPLRFMKQEEAEELLRTKVF-NE---C-PDKLRPAESRILKKCGGLPLAIVVTAGIL-DPE-NEKWWDSVAQKSLSELD-----SQKL--------------------------------------------------ES-MEETAERCLRELVDRNLVMVRQTL-SGRIKTFLVHDTLRDFCRRTAKAENLMGTV-SS-RR
>CDP11855.1
DTKRRSTVPVIDQSEVVGLKEDVAKVRGWILGQNEP-LLHLAIVGLGGLGKTTLAKMIYRDVNLTRRFQEKIWVSVSQPVNEDEIMKSILKQLNADGSRSPKGYMLSTIHGLLSEKTYLIVLDDVWSTDDGWWERISGGLPEGHNSCIIITSRIKTVVKNMGVQDAQIHQPRFLNDEESWKLFCKVARLSEVGE-RNTKLVEEGKEIVKKCGGFPLAIKTVGGLLSSEERSS---RRIHETFHEKLTDNFSKGNPVIASLQLSYDELPAFLKPCILCFSIYPEDYEVDADQLIRWWVGEGFVSGNNTETATESALKCLSELISRCLVEVAQRNYDGSVYTCKVHNVVRDLTIKIAREEDFNHIADVGCRR
>CDP11856.1
GRKTLWSSPVFDQSEVVGLTENVATIRDWILGHNEP-LLRLAIVGLGGLGKTTLAKMTYRDVNLTKRFQEKIWVSVSQPVNETEIMKSMLRQLKSDDSGSSKGDMLSRISQLLSEKTYLIVLDDAWSIEDGWWERISSGLPEGLNNCIIITSRIKKVVKKMGVRDAQIHRPRLLNDEESWKLFCKVALISKEDE-ENTKLIEEGKEIVQKCGGLPLAIKTIGGLLSSEAKCYSEWTRIHKNFHEKLTGSRAGGNQVIASLQLSYDELPPRLKQCILCFSIYPEDHEVDVDQLIRWWEGEGFVRCRSTEAVTESALNCLSELINRCLVEIAERNFDGSVYTCKVHDMVRDLTIKIAREEDFKHVANAGSRR
>CDP11857.1
DPKRRWTAPLIDQSEVVGLKEDVEKVRGWILGQNEP-LLRLAIVGLGGLGKTTLAKMIYRDVNLTRRFQEKIWVSVSQPVNEDEIMKSMLKQLNADGSGSPKGDMLSTIHGLLSDKAYLIVLDDVWSTDDGWWERISGGLPEGHNSCIIITSRIKTVVKNMGVQDAQTHQPRYLNDEESWKLFCKVARVSEVDE-QNTKLVEEGKEIVKKCGGLPLAIKTVGGLLSSEERSSIKWRKIRETFHEKLTANCSERNPVIASLQLSYDELPAFLKPCILCFSIYPEDYEVDVDQLIRWWVGEGFLRGMSSETATESAFKSLSELISRCLVEVAQRNFDGSFYTCKVHDLVRDLTIKIAKEEDFNHIADVGSRR
>CDP11974.1
------P--ELDEVV-VGFNNEEKEIKGVLTR-GEMKMDIISIVGMPGLGKTTLAKKVYNSPSVASHFHVRAWCCISQKYQRRQLLLDILCQI--RRL--DDDDIATKLYQSL-RKRYLIVMDDLWEIG--AWSDMRQSFPK-NGSRVLFTSRQQDLGLQAKEDK--TFPLCPLSQDESWQLLQKRVF-CE---C-PNTLLEVGERIAENCKGIPLSLVVIAGLL-TEK-TPDRWKQVLEKLSS-IF------EGCMHALGLSYEHLPDNLKSCFLYFGAFPEDAEIPAWKLSCLWIAEGFVQ--NSKSLEDAAEYCLSELVSRSLVIVAKRS-NGKVKSFRVHDLLRELCLKKAKEENFSTPL-QD-RR
>CDP12384.1
------LF---EDKDIVGFKKITQSLVAELLK-EDQNRCVVSIVGIGGAGKTTLAKKVYNHADVRTRFNCRAWVCISSSYNHKETLRAIIKQL--ERM--QEQDLEQKLHQGL-DKHYLVALDDIWKEE--A-----------------------DVAKHADALH--PHELETLG-----QLFLRK-LGHG---C-PLDFEEVGQKIARRCAGPPLAITVIGALL-KKK-LESEWEKVLNNINT-LS-------SVSAILELSYADLPLNLKCCFLYLSLFPED----------------LMQ--KAENLEETAYY-VEQLFSRNMVQVAEAV-DERIKSCRVHDLLRELAISKAKEENFAE-----S--
>CDP12397.1
------PL---EDKDVVGFGEITKSLVAELLK-EDKNRRLVSIVGMGGAGKTTLAKKVYNHADVRARFNCRAWVCVSSSYDHKETLRAIIKQL--EKM--QELDLEERLYQDL-DKCYLVVLDDVWKEA--AWDCLARAFPN-TSSRVVLTSRNRDVAQHADALK--PHELKTLGQKDSWQLFLKK-LGHG---C-PPDLEEVGREITRRCDGLPLAITVIGGLL-KKK-LKSEWETVLNNFNT-LS-------SVSAILELSYADLPANLKFCFLYLGLFPEDSVISVRKLIHMWVAEGIMQ--KAVNLEETAYDDVERLCSRNMVQAAETV-DERIKSCRVHDLLRELAIRKAEDENFAK-----SRY
>CDP12404.1
------PL---EDKDIVGFEEMTKSLVAELLK-EDRNRRVASIVGMGGAGKTTLAKKVYNHADVRARFNCRAWVCVSSSYNHKETLRTIIKQL--EKM--QEQDLEERLYKDL-DKCYLAVLDDVWKEA--AWDCLARAFPS-TSSRLLLTSRNRNVAVHADALI--PHELKTLGEEDSWQLFLKK-LGHG---C-PSDLEVVGRKIAGRCAGLPLAITVIGGLL-KKK-LKSEWEKVLNNFSA-LS-------SAGAILELSYADLPANLKFCFVYLGLFPEDSVISVRKLIHMWVAEGIMQ--KAKILEEIAYDDVERLCSRNMVQAAGTV-DERIKTCRVHDLLRELAIRKAEDEYSAK-----SRY
>CDP12406.1
------PF---EDKDVVGFGEITNSLVVELLK-EDRNRRVVSIIGMGGAGKTTLAKKVYNHADVRTRFNCRAWVCVSSSYDHKKMLRAIIKQL--EQM--EEEDLERRLYKDL-DKCYLVVLDDVWKEE--VWDCLARAFPN-TSSRLLLTSRNRDVAQHADALK--PHELKTLGQKDSWQLFLKK-LDHG---C-PPDLEEVGREITRRCDGLPLAITVIGGLL-KKK-LKSEWEKVLNNFST-LS-------SVSAILELSYADLPANLKFFFLYLGLFPEDSVISVPKLIHMWVAEGIMQ--KAENLEETAYDD-------------------------------------------AK-----SRY
>CDP12408.1
------PL---EDKDIVGFREITKSLVAELLK-EDRNRRVVSIIGMGGAGKTTLAKKVYNHADVRERFKCRAWVCVSSSYDYKKILRSIIKQL--EKM--EEEDLERRLFQDL-DKCYLVVLDDVWTEE--AWDCLAGAFPG-TSSRLLLTSRNLDVAQHADAYH--PYELKTLGQEDSWQLFLKK-LGHG---C-PPDMEEVGREIVRRCAGLPLAITVIGGLL-KKE-LKNEWEKILNDFST-LS-------NVSAILELSYAELPPNLKFCFLYLGLFPEDSVISVCKLIHMWVAEGIIQ--KAKYLEETAYDDVERLCSRNMVQVAETV-DERIKSCRVHDLLQELAIRKAEDEYSAK-----SRY
>CDP12427.1
------PL---EDMDI------------------DENRRVVSIIGMGGAGKTTLAKKVYNHADVRARFNCRAWVCVSSSYDYKKILSAIIKQL--EKM--EEEDLERRLYQDL-DKCYLVVLDDVWKEE--AWDCLARAFPS-TSSRLLLTSRNRDVVQHADALK--PHELKTLGQEDSWQLFLRK-LGHG---C-PPDLEEVGREIARRCAGLPLAITVIGGLL-KKK-LKSEWEKVLNNFNT-LS-------VVSAILELSYADLPANLKFCFLYLGLFPKDYVISVRKLIHMWVAEGIMQ--KAENLEETAYDDVEELSGRNMVQVAETV-DERIKSCRVHDLLRELAIRKAEDENFAK-----S--
>CDP12429.1
------PF---EDKDIVGFEKITKFLVAELMK-EDRNRRVVSIVGMGGAGKTTLAKKVYNHADVRARFNCRAWVCVSSSYDHKEVLRSIIKQL--EKM--EEQDLEQRLYQDL-DKCYLVVLDDVWKEE--AWDCLARAFPN-TSSRLLLTSRNRGVPLHADALI--PYELKTLGQEDSWQLFLRK-LGHG---C-PPDLEEVGREIARRCGGLPLAITVIGGLL-EKR-LKSEWEKVLNSFNT-LS-------SVSAILELSYADLPANLKFCFLYLGLFPEDYVISVRKLIHMWVAEGIMQ--KAENLEETAYD-VEQPFGRNMVQVAETV-DERIKSCRVHDLLRELAIRKVEGENFAK-----SRY
>CDP12543.1
------S--LVDESG-VGRDDDKEKMIKMLLCDDRGKNTVIPIVGMGGVGKTTVAQLVCNDKRVKAHFDVIAWVCVSEEHDVIKITKSLLEGL--CES--MTSSLQVKLQQSL-GKKFLFVLDDVWSYN--DWEMLKSPFSGKQGSKIIVTTRDERVAI--------------------------HSMRNQ-------ELEVIGKEIVKKCKGLPLAAKVAGGLL-KG--TLKEWEDIFNSD--CQ-------RDILPALRLSYIHMPSHLKRCFAYCALFHKDYKFKKEELILLWMANDLLEHPGTKRIEDVGDEYFCELRQRAFFQ-------SSDDSFYMHDLINDLANSVSGK-YY-----SLVNK
>CDP12547.1
------S--RIDEPV-VGFDDEAETIIDRLTR-GSEQLQIVSIIGMPGQGKTTLAKKVYNHPSIRYHFIQCVWCCVSQEYRYRSALLEMLSNV--FET--SDDELANRLRKCL-GRSYLIVMDDIWDIR--AWNELKGSFPN-NGSRILFTSRIHKLSWQDECKY--LHTLRPFHEKEGWELLKQKTF-HK---C-PQDLVEVGMEIARKCKGLPLSIVLVAGIL-SKN-SLYWWKRIARSLSS-H------PIDSMDILELSYRHIPDHLKPCFLYFGAFAEGQNIRARKMTLLWISEGFVR--TQRRLEDVAMEYLMDLVNHSLVIVSESS-DGGVNRCQVHNLLREFCMTKAKEENFSNGC-DM-HR
>CDP12734.1
------PI---EDKDIVGFEKMAKSLVAELLK-EDKSRRVVSIVGMGGAGKTTLAKKVYNYADIRARFNCRAWVCVSSSYDHKEMLRTIIKQL--EKM--QEQDLEERLYKDL-DKCYLVVLDDVWEVA--AWDCLARAFPG-TSSRVLLTSRKRDVAQHADAYH--PYELKTLGQEDSWQLFLRK-LGHG---C-PPDLEEVGREIARRCGGLPLAITVIGGLL-KNK-SNTEWENVLNNFGA-LSSE-AGKISAGAILELSYADLPANLKFCFLYLGLFPEDSVISVHKLIHMWVAEGIMQ--KAKNLEETAYEDVERLCSRNMVQVAETV-DKRIKSCRVHDLLRELAIRKAEDENFAK-----SRY
>CDP12769.1
-----------EDKDIVGFEEKTKSLVAELLK-EDKNRRLVSIVGMGGAGKTTLAKKAYNHADVRTRFDCRAWVCVSSSYNHKETLRTIIKQL--EKM--QEQDLEERLRQDL-DKRYLVVLDDVWKEE--AWDCLAGAFPN-ASSRLLLTSRNLEVAQHADALH--PCELKTLGQEDSWQLFLKM-LGHG---C-PPDLEEVGREITRRCDGLPLAITVIGGLL-KKK-LKSEWEKVLNNFST-LS-------SVLAILELSYADLSPKLKFCFSYLGLFPEDHVISVRKLIQMWVAEGIIQ--KAKNLEETAYD-VEQLCSRNMVQVAETV-DERIKSCRVHDLLRELAIRKAEDENFAK-----SRY
>CDP12770.1
------P--VLNEVL-VGLDDEVKAIIRSLTR-GSKLLDFVSIVGMAGLGKTTLANRVCNDPLILSHFHILARCTVSQVYSMHSLLVQLLSSI--LEM--DENDLAHKLYKLL-KNRYLIFLDDVWDIK--AWNLLERSLPA-NGSRILFTSRIQ---LQFKPDK--THHLRHLTDEESWKLLQKKLFG-K---F-PPTLGKVGPQIANLCRGLPLTVVLVAGIL-IVE-DY--WEEVAKSLSS-I--------------------------PCLLYFGAYKEDENVLVQRLLWLWISEGFVQ--KEKSLEDVADDYLKDLVDRSLVMVSERT-MGGAKACQLHDLVHEFCVRKAKEENFSNP-----LR
>CDP12774.1
------T--AYNEEL-VPLDDEVKTITDGLTR-GSRQLDVVPIVGMPGLGKTTLASIVYNSPSVMLHFNIRAWCTVSQSYSMHNMLVQILGSI--QKM--DEHDLAVKLKQVL-RNKYLLVLDDLWDAK--AWNLLERSLPA-NGSRILITSRLQNLSLQFKPDK--VHHLRRLTDEESWNLLQKKLFG-K---C-PPRLSGVASQIAKSCRGLPLTVVLVAGIL-TAE-DC--WKEVTKSLSS-IV------DECMKTLELSYTHLPDDLKPCILYFGAFQEDKNVPVRRLFWLWISEGFVQ--KGMRLEDVADDYLKDLVDRSLVMVSERI-KGGAKACRVHDLVHEFCVKKAQEENFSNP-----FR
>CDP12797.1
------P--ALNEAT-VGLDEAVKTITCRLTR-GSDQLDIISIVGMAGLGKTTLANTVYYQNSICPPFHIHAWCTVSQAYSKHNLLAQILSSI--LNK--DENDLADDLRKVL-RTRYLIVLDDLWDIE--AWNLLEGSFPK-KGSRILLTSRIHSLPLQLKHDE--PYHLRQLSDTESWALLQNKLFG-K---C-PPTLTGVGFQIAKNCKGLPLTIVLVAGIL-TEQ-DC--WKEVAETLSS-TI------TECKKTLELSYSNLPGHLRPCLLYFGAFPEDADVPVRKLIWLWTSEGFLQ--KGKSLEDAVDEYLTDLVQRSLVTVTQRS-IGGAKTCRIHDLIREFCVEKAKEESFHNL-----HR
>CDP12798.1
------P--ALNEST-VGLDEAAKTITCRLTG-GSKQLDIISIVGMGGLGKTTLANTVYHQNSVSCHFHIHAWCTVSQAYSKHNLLAQILCSI--VNK--DEDDLAEELRKVL-RNRYLIVLDDLWDIE--AWNLLERSFPA-NGSRIVLTSRIHSLPLQLKHAE--PYHLRQLTDKESWALLQNKLFG-K---C-PPTLTKVGFQIAKNCKGLPLTIILVAGIL-TEQ-DC--WKEVAETLSS-TI------TECKRTLELSYSNLPGHLKPCLLYFGAFPEDEDVSVRNLIWLWTSEGFLQ--KGKSLEDVVDEYLTDLVQRSLVMVTRRS-IGGAKACRIHDLIHEFCVEKGKEESFHNL-----HR
>CDP12799.1
------Q--PSHEDL-VGRDDEVKIIINRLKR-GSMQLDIIPIWGMPGLGKTTLANKVYCDPSIEFHFYIRAWCCVSQVYSMRSLLLQILHGT--LEM--SDDDLEEKLRKVL-RNKYLIVLDDLWDIE--AWNLLKRSLPA-NGSRILFTSRFENFSSQIKQDK--PHHLRLLTDEESWQLLQNKLFG-K---C-PPTLSKVGLRIANNCRGLPLTIILIGGIL-TER-DCAIWEEVAKSLSG-NV------TEWMKTLELSYSHLPDYLKPCLLYFSAFQEDRDISVQRLLWLWISEGFVQ--KGKSFKDVADEYLMDLTARSLVMVTKRT-MGGAKACRLHDLVHEFCVVKAKEESFSNP-----YR
>CDP12800.1
------P--ISSEDF-VGLKDEVETIINRLTR-GSMLLDIVPVVGMAGLGKTTLADTVYCDPSVIIHFPIRVWCTVSQAYIKRNLIAQILSCI--LKM--TEDDLAEKLYKCL-RNRYLIILDDMWDIG--VWNLLKTSLPA-NQSRILFTSRFQNLSMQIKPDK--PHHLRSLTDKESWELLQIKLFG-N---C-PPSLCEVGIQIANNCKGLPLSVVLVAGIL-TTQ-DCAMWEEVAKSLSS-IV------AE------------------------------------LLWLWISEGFMQ--RGKSLEDVAHKYLMDLIARSLVMATKRA-RGGAKACRVHDLVHEFCVAKVKEESFCNP-----YR
>CDP12803.1
------P--SFNEAL-VGLNDEVESIIDRLTR-GSSWFDVVAIVGMPGLGKTTLANNVFGYPSIKFHFHICVWCTVSQVYSKHNLLLQILRVI--HEM--NEDDLAQMLYQHL-GRRYVIVLDDVWDIE--GWNLLKHSLPC-NGSRILLTSRFQNLSLQIKPDL--PHRHRPLTDKESFELLQKKLFA-K---C-PPTLREVVQHVAKDCKGLPLTIVLVAGIL-TEQ-DC--WEEVARHLSS-IF------DECMKTIEHSYNYLPDYLKPCLIYFGASQEDKDIPVRKLSWLWMAEGFVQ--KGKSLEDVADNYLMDLIGRSLVMATKGS-LGGIKVCRVHDLVHEFCVAKAREESFCNP-----HR
>CDP12821.1
------P--SFNEAL-VGLNDEVESIIDRLTR-GSSWFDVVAIVGMPGLGKTTLANN-------------------------HNLLLQILSVI--HKK--NEDDLAQMLYQRL-GKRYVIVLDDVWDID--GWNLLKHSWPC-NGSRILLTSRFQNLSLQIKPDQ--PHHLRPLTDKESFELLQKKLFA-K---C-PPALREVVQHVAKDCKGLPLTIVLVAGIL-TEQ-DC--WEEVARRLSS-IF------DECMKTIEHSYNYLPDYLKPCLLYFGASEEDKDIPVRKLLWLWMAEGFVQ--KGKSLEDVADDYLMDLIGRSLVMATQRS-LGGIKACRVHDLVREFCVAKAREESFCNP-----HR
>CDP12833.1
H-----P--FVDGSE-MGREVEESHVVRMLISSDKKDLPVMSIVGLGGQGKTTLAQLVLKNGSVVKHFDETIWVCVSDDFKVERLLNEMLQSL--AE---TNEALVSRLQENL-GKSYLLVLDDVWNRE--KWDRMRKCLLGVLGSKILATTRSDEVAMETSGL----YHLEILSDDYSWMLFEKLTFADG-----TRDLVDIGRRILKKCGGVPLAIKVIGGLL-KK--DASEWLMIEKSE--NKS------ADVFSVLKLSYENLPSSVKQCFASCSIFPKDTVMEKESLIQIWMAQGLINDAKHLQMEDIGSDYFNILLRSSLLQTFGSI--NKIKFCRMHDLVHDLSLQVSNNC-CDDEVGKMLKN
>CDP12939.1
---DSW---LVEEAKLVGIDQPKQHLISKLLEGHDHQFKVISVVGMAGLGKTTLVNKVQEDPDVRKNFPVRAWVTVSQTCDFPKLLKDLIRQLHEESM--TTARLKKFVNDFLQAGRYAIVFDDVWDVE--FWNAIKFALPN-YGNRVMLTTRKADVAS-----QDYVYRMEPLSIEDSWTLFCNKIFKGN---C-PAHLMDVAKAVLDKCEGLPLAILAIGGLL-KDANRIDEWEMIQHSLGGELEGKLE----VKRILSLSYNDLPSHLKPCLLYLSIYPEDYLIECHRLTLLWIAERFVEWREGMSIEDVAWAYLSELISRSLIQATK-FYEGTPHTCRIHDLLREVILIKSREQNMTWPS-EKVRR
>CDP12941.1
---DSR---LVEEAKLVGIDQPKQHLISKLLERHDHQLKVISVVGMAGLGKTTLVKKVHEDPEVRKNFPVRAWVTVSQTCDFPKLLRDLIRQLNKESM--TTAELKEFVKDFLRAGRYAIV-------------------------------------------------------------------------------------------------------------------------------------------------------------------------------------------------------------------------------------------------------RR
>CDP12943.1
---DSR---LVEEAKLVGIDQPKQHLISKLLEGHDHQLKVISVVGMAGLGKTTLVKKVHEDPEVRKNFPVRAWVTVSQTCDFPKLLRDLIRQLNKESM--TTAELKEFVKDFLRAGRYAIVFDDAWDVE--FWNEIKFALPN-YGNRVMLTTRNADVAP-----QDYVYKMEPLSIEDSWTLFCNKIFKGN---C-PAHLMDVAKAVLDKCDGLPLAIVAIGGLL-KDVSRIDEWEKIQHSLGGELEGKLE----VKRILSLSYDDLPSHLKPCLLYLTIYPEDYLIGCYRLINLWIAERFVEWREGMNIEDVAYDYLSELISRSLIQVTE-FYEGLPDTCRIHDLMREVILIKSREQNMTWPS-EKVRR
>CDP12946.1
---DSW---LVEEAKLVGIDQPKQHLISKLLEGDDHQLKAISVVGMAGLGKTTLVKKVHDDPEVRKNFPVRAWVTVSQTCDFPKLLRDLIRQLHKESM--TTAELKEFVKDFLRAGRYAIVFDDVWHVE--FWNAIKFALPN-YGNCVMQTTRKADVAS-----QDYVYKMEPLSIEDSWTLFCNKIFKGN---C-PAHLMDVAKAVLDKCDGLPLAIVAIGGLL-KDASRIDEWDKIQHSLGGELEGKLE----VKRILSLSYNDLPSHLKPCLLYLSIYPEDDLIACQTLILLWIAERFVEWREGMSIEDVAWGYLSELISRSLIQVTD-FYEGLPYDCRIHDLMREVILIKSREQNMTWPS-EKVRR
>CDP12947.1
---DSW---LVEEAKLVGIDQPKQHLISKLLEGHDHQLKVVSVVGMGGLGKTTLVKMVHEDPDVRQNFPVRAWVTVSQTCDFPKLLKDLIRQLYEESK--TTAELKKIVKDFLQAGRYAIVFDDVWDME--FWNAIKFALPN-YGNRVMLTTRKADVAP-----QDFVYKMEPLSNEDSWTLFCNKIFKEN---C-PAHLMDVAKAVLDKCDGLPLAIVAIGGLL-KDVSRIDEWEMIQHSLGGELEGKLE----VKRILSLSYNDLPSHLKPCLLYLSIYPEDYLIDCQTLIPLWIAEKFVEWREGMSIEDVAWGYFSELISRSLIQAAE-FYEGLPDTFRIHDLLREVILMKSREQNMTWPS-EKVRR
>CDP12950.1
---DSR---LVEEAKLVGIDQPKQHLISKLLEGHDHQLKVISVVGMAGLGKTTLVKKVHEDPKVRKNFPVRAWVTVSQTCDFPKLLRDLIRQLN-ESM--TTAELKKIVKDILRVGRYEIVFDDVWDVE--FWNEIKFALPN-YGNRVMLTTRNADVAS-----QDYVYKMEPLSIEDSWTLFCNKIFKGN---C-PAHLMDVAKAVLDKCDGLPLAIVAIGGLL-KDVSRIDEWEKIQHSLGGELEGKLE----VKRILSLSYNDLPSHLKPCLLYLSIYPEDYLIGCYRLINLWIAERFVEWREGMNIEDVAWGYLGELINRSLIQVTG-FYEGLPNHCRIHDLMREVILIKSREQNMTWPSKEKVRR
>CDP12951.1
---DSQ---LVEEAKLVGIDQPKQHLISKLLERHDHQLKVISVVGMAGLGKTTLVKKVHEDPEVRKNFPVRAWVTVSQTCDFPKLLRDLIRQLNKESM--TTAELKEFVKDFLRAGRYAIVFDDVWDVE--FWNEIKFALPN-YGNRVMLTTRNADVAL-----QDYVYKIEPLSIEDSWTLFCNKIFKGN---C-PAHLMDVAKAVLDKCDGLPLAIVAIGGLL-KDVSRIDEWEKIQHSLGGELEGKLE----VKRILSLSYNDLPSHLKPCLLYLSIYPEDYLIGCHRLINLWIAERFVEWREGMNIEDVAWGYLSELISRSLIQVTE-FYEGSPGICRIHDLMREVILIKSREQNMTWPS-EKVRR
>CDP12952.1
---DSW---LVEEAKLVGIDQPKQHLISKLLEGHDHQLKVVSVVGMGGLGKTTLVKKVHEDPDVRKNFPVRAWVTVSQACDFPKLLRDLIWQLHKESI--STAELKEFVKDFLQAGRYAIVFDDVWDVE--FWNEIKFALPN-YGNRVMLTTRNADVAS-----QDYVYKKEPLSIEDSWTLFCNKIFKGN---C-PAHLMDVAKAVLDKCDGLPLAIVAIGGLL-KDVSRIDEWEMLQQSFGGELEGELE----VKRILSLSYNDLPSHLKPCLLYLSIYPEDYLIKCKRLMHLWIAERFVKRREGMSIEDVAWAYLRELISRSLIQVTE-FYQGSPGRCQIHDLMREVILIKSREQNMTWPS-EKVRR
>CDP12953.1
---DSW---LVEEAKLVGIDQPKQHLISKLLEGHDHQLKVISVVGMAGLGKTTLVKKVHEDPDVRKNFPVRAWVTVSQTCDFPKLLRDLIRQLYEESK--TTAELKEFVKDFLQAGRYAIVFDDVWDVE--FWNEIKFALPN-YGNRVMLTTRKADVAS-----QDYVYKKEPLSIEDSWTLFCNKIFKGN---C-PAHLMDVAKAVLDKCDGLPLAIVAIGGLL-KDVSRIDEWEMVRRSLGGELEGKLD----VKRILSLSYNDLPSHLKPCLLYLTIYPEDYLIHCSVLVLSWIAERFVEWREGMSIEDVAWGYLSELINRSLIQVTD-FYGGLPEKCQIHDLLREVILIKSREQNMTWPS-EKVRR
>CDP12966.1
---TTW---LVEEAKLVGIDQPKKHLISQLLEGDDHQLKVVSVVGMGGLGKTTLVKRVHEDPEVRRHFPVRAWVTVSQTCDFQYLLKDLIRQLHEESM--TTTGLKKFVKDFLQAGRYAIVFDDVWDVE--FWNTIKFALPS-YGNRVMLTTRKADVAS-----RRFVYRMEPLSTEDSWTLFCNKIFDGG---C-PGHLMDVAKGILDKCEGLPLAILAISGLL-KDVNRVEEWEMVRRSLGGELEGKLD----IRKILFLSYGDLPWHLKTCLLYLSIYPEDHEIRCLRLVNLWIAERFVEWREGMSIEDVALGYLSELINRSLIQVTG-FYEGTPDTCRIHDLLREVILLKSREQNILWPF-EKVRR
>CDP12967.1
---TTW---LVEEAKLVGIDQPKKRLISQLLEEDDYQLKVVSVVGMGGLGKTTLVKKVHEDLEVRRHFPVRAWVTVSQTCDFQDLLKDLIRQLHKESL--NTTELKEFIKDFLQAGRYAIVFDDVWDVE--FWNTIKFALPS-HGNRVMLTTRKADVAS-----LGYIHRMEPLPFEDSWTLFCNKIFKGN---C-PGHLMDVAKVILDKCEGLPLAILAISGLF-KDVNRTEEWEMVRCSLGSELEGKLD----VKKILSLSYSELPWHLKTCLLYTSIYPEDHKIECYRLVNLWIAERFVEGREGMSIEDVVWSYLSELVNRSLIQVTG-FYEGLPDYCRIHDLLREVILLKSREQNMI---------
>CDP12968.1
---TTW---LVEEAKLVGIDQPKKHLISQLLEGDDHQLKVVSVVGTGGLGKTTLVKRVHEDPEVRRHFPV------------------------------------------------------------------------------------------------------------------------------------------SKCQ--------------------------------------------------------------------------------------------------------------------------------------------------------------
>CDP12970.1
---TTW---LVEEAKLVGIDQPKKRLISELLEGDDHQLKVVSVVGMGGLGKTTLVKKVHEDPEVRRHFPVRAWVTVSQTCDFQYLLKDLIRQLHEESM--TTTELKKFVKDFLQAERYAIVFDDVWDVE--FWNTIKFALPS-HGNRVMLTTRKADVAS-----LGYIHRMEPLSFEDSWTLFCNKIFKGN---C-PGHLMDVAKGILDKCEGLPLAILAISGLL-KDVNRAEEWEMVRRSLGGELEGKLD----VRKILSLSYGDLPWHLKTCLLYTSIYPEDYVIECNRLIYLWIAERFVEWREGISIEDVAWAYFSELVNRSLIQVTR-FYEGMPDTCRIHDLLREVIISKLREQNI----------
>CDP12972.1
---TTW---LVEEAKLVGIDQPKKRLISQLLQGDDYQLKVVSVVGMGGLGKTTL-----------------------------YLLKDLIRQLHKESL--NITELKEFIRDFLQAGRYAIVFDDVWDVE--FWNAIQFALPS-RGNRVMLTTRKADVAS-----LGFIHRMEPLSSEDSWTLFCNKIFKGN---C-PGHLMDVAKGILGKCEGLPLAILAITGLL-KGVNRTEEWEMVRRSLGGELEGKLD----VKKILSLSYNDLPWHLKTCLLYTSIYPEDYAIECYDLINLWIAERFVEWREGMSIEDVAWGCLSELVNGSLIQVTD-FYVGLPNTCRIHDLLREVILLKSREQNMRWPS-EKVRR
>CDP12974.1
---TTW---LVEEAKLVGIDQPKKRLISELLEGDDHQLKVVSVVGMGGLGKTTLVKRVHEDPEVRRHFPVRAWVTVSQTCDFQYLLKDLIRQLHEESL--NTTGLKKIVKDFLQAGRYAIVFDDVWDVE--FWNTIKFALPS-HGNRVMLTTRKADVAS-----LGYIHRMESLSFEDSWTLFCNKIFKGN---C-PGHLMDVAKGVLDKCEGLPLAILAISGLL-KDVNRTEEWEMVRRSLGGELEGKLD----VKKILSLSYSDLPCHLKTCLLYTSIYPEDYEIKCYRLINWWIAERFVEWREGMSIEDVAWGYLSELVNRSLIQVTG-FYEGLPDNCRIHDLLREVILLKSREQNMTWPS-EKVRR
>CDP12977.1
-----------------------------LLEGDDHQLKVVSVVGMGGLGKTTLVKKVHEDLEVRRHFPVRAWVTSS------------------------------------------------------------------HGNRVMLTTRKADVAS-----LGYIHRMEPLSFEDSWTLFCNKIFKGN---C-PGHLTD----------------------------------------------------------------------TCLLYTSIYPEDCEIACYRLTNLWIAE-----------------------------------------------------------------------
>CDP13075.1
---------VV----VVGAGDESKIIVEMLLTPDSERVSVVPITGMGGLGKTTLAKSVYNNTKIDENFGIKSWACVAR-IKIVELFKLILESL---EV--DGDAIVQEIRGKL-EKRFLLVLDDVWN-RE-LWSDLLG-LS-TKGSWCLLTTRLEPVALQMNDG---PYFL--LSGDECWSIIKRRM-VGE-----PKEL-ELKKQILKKCDGLPLVASLIGGLL-NGKD---EWQSVVESL--N--------TEIDQILKVSFDHLSPSVKKCFAYCSIFPQDIELREDELIEHWVAEGFVLPTQNNRMEETGGEYLRILSQNSLLEALE----GT--YYKMHDLVHDFAKSILPES-------SNQDH
>CDP13076.1
---------LV----VVGVDDESK-IVDMLSSP-SEKLSVIPITGPGGLGKTTLAKSVYNNPKIDGHFGQKIWVCVAKQIKIMELFKLILVQL---KV--DNEVIVKEIGEKL-GKKYFLVLDDVWD-YD-LWSDLMG-LN-TKGSWCLLTTRSKLVALKMNSG---PYFL--LSSEECWSIIKGKV-AGE-----PEEL-ELKKQILGRCDGLPLAASLIGGLL-NRRE---KWHSVQE-------------------------------------------------------------------------------ILLQNSLLEVEK----GT--YYKMHDLVHDFAKSVLPKS-------SSQGR
>CDP13078.1
---------VV----VVGAGDESK-IVEMLLTP-SEKLSVIPITGSGGLGKTTLAKSVYNNPKVDGHFGQKIWVCVAKHIKIMELFKLILVQL---KV--DDDVIVKEIGEKL-GQKYFLVLD-------------------------------------------------------------------------------------------------------------------------------------------------------------------------------------------------------------------------YS----------------------------
>CDP13080.1
---------IV----VVGSVDESK-IVEMLLTP-SERVSVIPITGMGGLGKTTLAKSVYNKTEIDENFGIKSWVCVAR-IKIVQLFKLILESL---EV--DGDAIVQEIRGKL-EKRLLLVLDDVWN-CE-LWNDLLG-LS-TKGSWCILTTRLEPVALQMNDG---PYPL--LSDAACWSMLKEKV-AGE-----PKEL-EIKEQILRRCDGLPLAASLIGGLL-NRKE---KWHCVQESL--N--------SEIDQIPKVSFDHLSPSVKKCFAYCSIFPQDTELGEDELIQHWVAEGFVHLDCNQRMEEIAGDYLRILLQNSLLEVEE----RT--YYKMHDLVHDFAKSVLPKS-------SSQDR
>CDP13095.1
---------IV----VLGDEDESE-IVKKLLTE-SESISVIPITGMGGLGKTTLAKAVYKNEQIVGHFDKKIWVCVAE-VDKIEVFKMILESL---EG--DREVIVQKIQDEL-AKRYFLVLDDLWN-DQ-LLNDLAG-LN-KKGSWCLVTTRLQEVAPQINFT---RHEL--LCNDDCWSIIKKWATLGE-----PKEL-EMRRQVLRRCDGLPLAAKLIGGLL-KRKE---EWPSLEESL--N--------GGIEQIIKVSFDHLSPPVKKCFAYCSIFHQDTRLEQDRLVELWMAEGFLQPDSNERMEKIGYEYLRILLQTSLLEVKN----GT--WYKMHDLVHDFAKSILRNG-------SNQDR
>CDP13160.1
---------VA----MVGADDASE-IVEILLSP-SEKVSVLPITGMGGLGKTTLAKSIYNNKQIDAHFNKKIWVW---------------------------------------EKRYFLVLDDVWD-DD-LWDDLNG-LN-TTGNWCLVTTRLGPVAMMENE----GYSL--LPDVHCWSILKEKAVGGQ-----PDVL-KIKERVIKRCDGLPLAASVIGGLL-KRKE---EWRSLENRL--SLS------DHMMQILKLSFDNLPSAVKKCFAYCSIFPEDAEMEGDVLIELWMAEGFLHAGLNKTMEEIGEYYLEILLQSSLFEARK---GRR--WYKMHDMVHEVSKSIMKSTRF----NSNQVR
>CDP13164.1
---------LV----IIGADDESK-IVKILLSP-SKKVSVLPIIGMGGLGKTTLAKSIYNNQQIDGHFNKKIWVCVSK-VPRVELFKLILLQL---DG--DDNVIVGKIQNQL-GKRYFLVLDDVWD-DD-LWDDLKG-LN-TNGSWCLVTTRPGPVAMMENE----AYPL--LPDDHCWSIVKEKVVGDE-----PDEL-KIKERVIERCDGLPLAASVIGGLL-KRKE---EWRSLENRL--SLS------DHVMQILKLSFDNLPSAVKKCFAYCSIFPQDTEMEGDMLIELWMAEGFLHAGLNKTMEEIGEYYLEILLQSSLLEIRK---YGR--CYKMHDMVHNLAES-MKSTKV----NGNQIR
>CDP13416.1
---TTW---LVEEDKLVGIDQPNKHLIAELLKGDDYQLKVVSVVGMGGLGKTTLVKKVHEDPEVRRHFPVRAWVTVSETCDFQFLLKDLIRQLHEESM--TTTQLKEITKDFLQAGRYAIVFDDVWDVE--FWNTIKFVLPS-RGSRVMLTTRKADVAS-----RGLVYRMKPLSFENSWILFCNKIFNGG---C-PGHLMDVAKGILDKCEGLPLAILAISGLL-KDVNRTEEWEMVRRSLGGELEGKLD----VKRILSLSYNDLPGHLKTCLLYTSIFPEDYEIACIRLINLWIAERYVEWREGRTIEDVAWSYLSELINRSLIQVTK-FFEGIPGTCRVHDLLREIIISKSREQNMRWPS-EKVRR
>CDP13417.1
---TTW---LVEEAELVGIDQPKKHLISQLLEGDDHKLKVVSVVGMGGLGKTTLVKKVHEDPEVRRHFPVRAWVTVSETCDFQFLLKDLIRQLHKESM--TTTELKKIVKDFLQAGRYAIVFDDVWDVE--FWNTIKFALPS-RGNRVILTTRKADVAY-----RRFVYRMEPLSTEDSRTLFCSKIFDGG---C-PDHLMNVAEGILDKCEGLPLAILAISGLL-KDVNRIDEWEMVRRSLGGELEGKLD----VKKILSLSYSDLPWHLKTCLLYTSIYPEDYEIGCSDLINLWIAERFVEWREGMNIEDVAWGYFSELVNRSLIQVTG-FYEGLPDYCRIHDLLREVILLKSGEQNMTWPS-EKVRR
>CDP13418.1
---TTW---LVEEAKLVGIDQPKKHLISQLLRGDDYQLKVVSVVGMGGLGKTTLVKRVHEDPEVRKHFPVRAWVTVSQTCDFQYLLKDLIRQLHKESS--NTTELKEIIKDFLQAGRYAIVFDDVWDVE--FWNTIKFALPS-HGNRVLLTTRRADVAS-----RRFVYRMKPLSVKDSRTLFYNKIFNGG---C-PGHLMDVAKGILDKCEGLPLAILAISGLL-KDVNRIDEWEMVRRSLGGELEGKLD----VKKILSLSYSDLPWHLKICLLYTSIYPEDYKIGCLRLVNLWIAERFVEWREGMSIEDVAWGYFIELVSRSLIQVTG-FYEGSPDTCRIHDLLREVIFLKSREQNMMWPS-NKVRR
>CDP13419.1
---TTW---LVEEAELVGIDQPKKHLISQLLEGDDHQLKVVSVVGMGGIGKTTLVKKVHEDPEVRRHFPVRAWVTVSETCDFQYLLKDLIQQLHKESM--TTTELKKIVKDFLQAGRYAIVFDDVWDVE--FWNTIKFALPC-CGNRVMLTTRKADVAS-----RRFVYRMEPLSVEDSWTLFRNKIFDGG---C-PGHLMGVAKGILDKCEGLPLAILAISGLL-KDVNRMDEWEMVRRSLGGEFEGKLD----VKKILSLSYSDLPWHLKTCLLYTSIFPEDHKIGCARLINLWIAERFVEWREGMSIEDVAWGYLRELVNRSLIQVTS-FYEGIPHKCRIHDLLREVILLKSGEQNMTWPS-EKVRR
>CDP13421.1
---TTW---LVEEAKLVGIDQPKQHLISQLLQGDDCQLKVVSVVGMGGLGKTTLVKKVHEDPEVRRHFPVRAWVTVSQTCDFQYLLKDLIRQLHKESL--NITELKEFVKDFLQAGRYAIVFDDVWDVE--FWNTIKFALPG-HGNRVMLTTRKADVAS-----LGFVYRMEPLSFEDSWTLFCNKIFKGN---C-PGHLMDVAKVILGKCEGLPLAILAISGLL-KDVNRTEEWEMVRRSLGGELEGKLD----IRKILSLSYGDLPWHLKTCLLYTSIYPEDCEIPCYKLVNLWIAERFVEWREGMSIEDVVWGYFSELVSRSLIQVTD-FYEGMPGYCRIHDLLREIIISKSREQNMTWPS-EKVRR
>CDP13422.1
---TTW---LVEEAKLVGVDHPKKHLISQLLKRDDYQLKVVSVVGMGGLGKTTLVKKVHEDPEVRRHFPVRAWATVSQTCDFQDLLKDLIQQLHKESM--STSELKKIVKDFLQAGRYAIVFDDVWDVE--FWNTIKFALPS-HGNRVMLTTRKADVAS-----LGYIYRMEPLSLEDSWTLFCNKIFKGN---C-PGHLMDVAKSILDKCEGLPLAILAISGLL-KDVNRIEEWEMVRRSLGVELEGKLD----VKRILSLSYTDLPWHLKICLLYTSIYPEDYKIGCLRLVNLWIAERFVEWREGMSIEDIAWGYFSELVNRSLIQVTG-FYEGMPGYCRIHDLLREIIISKSREQNMRWPS-EKVRR
>CDP13423.1
---TWW---LVGKERLVAIQQPKQELISQLLDG-DSNLKVISVLGMQGLGKTTLVKKVHEDGDVRKQFQITAWITVSQTRSIKELLQDLIRQIVNESI--T--ELKSSVTKLLLGKRYGIVFDDVCDMG--IWNSIKSALPG-NGSRVMITTQLPHVAQ-----QGYVYEMKPLSFEDSWTLFCDKTFQQS---C-PMHLKAIVHDILSKCRGLPLAIAAIAGVLDKDKDKADQWEIVRDSLAGEEEGEQD----VKKILLLSYKDLPSHLKTCLLYISIFPEDYEIQCHRLIQLWIAEGFVQDRGGMTAEEVAFDYLKELIRRSLVRVTE-SWDGSPDHCRIHDLMREFILRKSQEQNMRGPS-EKVHR
>CDP13440.1
------P--KIDETV-VCLGDQMKDTIDRLTR-RSLELDIISIIGMPGIGKTTLARKVYNDLRVERCFYFRAWCSVSQEYHKRDLLLEILSND--HQM--NDEDLEMKLYQCL-NRKYLIVMDDVWDAT--AWRELQRAFPK-NGSRILMTSRVEEAELKTNPYL------RPFSNDESWKLLQMKIF-HG---C-PEELLEVGKEIAEKCKGLPLAIVAIAGLL-AEK-KLKVWKTIAESLSS-IV------QTCMEILLLSYEHLPDHLKACFLYIGAFLEDRDIPVRKFIRLWIAEGFIQ--KLEGLEDLAEDYLMDLIGRSLVTVSRRT-TGQVKACRIHDLLRQMCLSKAKEENFPNPV-EK-HR
>CDP13531.1
---------LVEEAKLVGIDSPKQQLICQLLDG-CSQLKVVSVLGMGGIGKTTLVKKVQEDANVKRQFEILAWATVSQTCYMEEFLKDL--------------------------------------------------------------------------------------------------------------------------------------------------------------------------------------------------------------------------------------------------------------------------KEQNL----------
>CDP13826.1
------P--VVDEST-FGRNADKEKIIQMLLFEDDRDITVIPIVGLCGLGKTTLARMVYEDSRVEMSFPTRAWVCVSEEYDPTRITKEILREL--GE---SNLSLQVKLRGGL-KKKFLLVLDDVWNYN--QWENLRSPFNGSRGSKIIVTTWNQQVAMAKERS----HHLNSMLEEDCRSLFKKHAFENR-----NAELEETGNKIVTKCRGLPLAVKTVAGIL-KT--TPEEWEEILLSE--TQ-------PDPMPALRLSYVHLPSHLK--------------------------------------------------------------------------------------------------
>CDP13828.1
------P--LVDETT-IGRVVDKEKIIQMLLSKDDRDITVIPIVGLGGLGKTTLARMIYKDSKVTKSFPTRAWV----------------------R---SKDSLQVKLQGGL-KKKFLLVLDDVWNYI--QWDELRIPFKRSRGSKIIVTTWNQQVAMAKERS----HYLDSMLEKDCRSLFKKHAFENR-----HAELEEIGNKIVKKCGGLPLAVKTVAGIL-RK--TPKEWEDILASE--TQ-------PGPMPALRLSYIHLPSHLKRCFAFCAVFPKDYQIRKEEIIQLWQANDLLGYPGNKRIENEGEKCFHELRMRSLFH-------STDHTFSMHDLVNDLARFVFGK-YC-----ATISG
>CDP13830.1
------S--LVDETT-VGREVDKEKIIEVLLSESNRFVTVIPLVGLGGIGKTTLAQLVYNDKWVQDHFSIKAWVCVSEDYDATRITKELLGEL--SDM--SNNSLQMKLQLGL-QKKFLLVLDDFWDYS--DWDKLKVLFKGLQGSKIIVTTRDEKIAMCKKES----NHLDLMKEGDSWSLFKKHAFENI-----SSELEQIGKKIVKKCGGLPLAVKTVAGLL-ET--TAEEWKDILVSE--SQ-------QDILPALRLSYNHLPSHLKRCFAFCAIFHKDYQFEKEEIIQLWQAHDLLEHPRNRGIEEIGEEYLREMRLRSLFE-------STANFFIMHDLVNDLARFVSGK-YC-----GTTGR
>CDP13832.1
------S--LVDEAR-VGRDADKEKIIKMLLSESNGFFTVISVVGLGGIGKTTLAQLIYKDKRVQNHFPTKAWVCISEDYDAARITKELLEGL--SDP--SNNSLQVKLQLEL-GKKFLLVLDDHWAFN--DWDKLRLLFKGLQGSKIIVTTR---------------------------------------------------KKIVKKCGGLPLAVKTVAGLL-KT--TAEEWEDILLSE--TQ-------EDILPALRLSYSHLPSRLKRCFACCAVFHKDSQFRKEEIIHLWQANDLLEPPGNRGIEQIGEEYLRELRFRSLLE-------STDGLFLMHDLVNDLARFVSRS-YC-----AKIGS
>CDP13834.1
------S--LVDEAT-VGRDADKEKIIKMLLSESNGVFTVISVVGLGGIGKTTLAQLIYKDKRVQNHFPTKAWVCISEDYDAARITKELLEGL--PDT--SNNSLQVKLQLEL-GKKFLLVLDDYWAFN--DWDKLRVLFKGLQGSKIIVTTRDEKIAICKKES----YSLDLIAEEDCWSLFEKHAFENK-----RLELEDIGKKIVKKCARLPLAVKTVAGLL-KT--TAEEWEDILVSE--TQ-------EDILPALRLSYSHLPSRLKRCFACCAVFHKDFEFRKEEIIHLWQANDLLEPPGNRGIEQIGEEYLRELRLRSLLE-------STDGLFLMHDLVNDLARAVSRR-YC-----GKIGS
>CDP13838.1
------S--LVDETT-VGREVDKEKIIEVLLSESNRVVTVIPLVGLGGIGKTTLAQLVYNDKWVQDHFSIKAWVC---------------------------------LQLGL-QKKFLLVLDDFWDYN--DWDKLKVQFKGLQGSKIIVTTRDEKIAMCKKES----YHLDLMKEGDSWSLFKKHAFENI-----SSELEQIGKKIVKKCGGLPLAVKTVAGLL-ET--TAEEWKDILVSE--SQ-------QDILPALRLSYNHLPSHLKRCFAFCAIFHKDYQFEKEEIIQLWQAHDLLEHPRNRGIEEIGEEYLREMRLRSLFE-------STANFFIMHDLVNDLARFVSGK-YC-----GTTGR
>CDP13839.1
------S--LVDEAT-VGRDADKEEIIKMLLSESNGVFTVISVVGLGGIGKTTLAQLIYKDKRVQNHFPTKAWVCISEDYDAARITKELLEGL--SDA--SNNSLQVKLQLEL-GKKFLLVLDDHWAFN--DWDKLRVLFKGLQGSKIIVTTRDEKIAMCKKES----YSLDLIAEEDCWSLFEKHAFENK-----RLELEDIGKKIVKKCARLPLAVKTVAGLL-KT--TAEEWEDILVSE--TQ-------EDILPALRLSYSHLPSRLKRCFACCAVFHKDFEFRKEEIIHLWQANDLLEPPGNKGIEQIGEEYLRELRFRSLLE-------STNGLFSMHDLVNDLAIAVSRR-YC-----GKIGS
>CDP13841.1
------S--LVDETT-FGRDADKEKIIQMLRFEDDRDITVIPIVGLAGLGKTTLARMVYEDSKVELSFPTRAWVCVSEEYDATRITKEILREF--GE---SNLSLQVKLRGGL-EKKFLLVLDDVWNYN--QWDNLRSPFNGSRESKIIVTTRNQQIAMAKERS----HHLNSMLEEDCQSLFKKHAFENR-----NAELEEIGNKIVTKCGGLPLAVKTVAGIL-KT--TPEEWKEILVSE--TQ-------PDPLPALRLSYIHLPSYLKRCFAYCAVFPKDYQIRKEEIIQLWQANDLLGYPGNKRIKNEGEKCFHELRMRSLFH-------STGHTFSMHDLVNDLARFVFGK-YC-----ATISG
>CDP14301.1
Y-------------YFVGMKDDIRQLVSLITDEGIRSHRVISVHGMGGLGKTTLARKIYKHIEVERAFKQFAWVSVTQQCNTMTVFRDI---LKQGKM--DERELVGELYKVQKETKSFVVLDDLWKIE--DWECLKVAFPE-ADSKILITTRNQKLVE-----DEFLYPLNLLNEDEGWELLQKRAFTKR---G-APRLEAVGRAIVRKCGKLPLAISAIGGVL-SQKTSLEEWETVMNDVDSYIRGGK-EGYGVLQVLALSYDELPYHLKPCFLYLGQFREDEDIDAEMLYRMWTAEGMVSSDHGETLTDVAERYLYEMAGRSMLQLKES-TSRKVKSCYLHDLMREFCLARGKEVEFDPLSDDSTPR
>CDP14376.1
------P--LVDETT-IGRDADKEKIIQMLLSEDNRDITVVPIVGMGGLGKTTLARMVYKDLRVEVSFPTRAWVCVSEEYDATRITKELLREL--HD---GKFSLQGKLQDGL-DKKFLLVLDDVWSYT--DWDYLRTPFKGLQGSKIIVTTRDLRVAM---------------------------------------ELEEIGKKIVKKCGGLPLAVKTIAGIL-KT--TSEEWEEISTSE--TQ-------QNPIPALRLSYIHLPSGLKRCFAYCAMFHRDYQFRKEEIIQLWQANDLLEYFENKTIENKGEKCFNDLRMRLLFQ-------STENLFTMHDLVNDLARFVFGK-YC-----ATISR
>CDP14378.1
------P--LVDETT-IGRDADKEKIIEMLLSEDNGDITVVPIVGLGGLGKTTLARMVYKDFRVEVGFPTRAWVCVSEEYDATKITKELLREL--VE---DNFSLQVKLQVGL-KKKFLLVLDDVWNYN--HWDNLRIPFKGLQGSKIIVTTRNLSIAMCKEES----HHLDFISDEDCWFLFKKHTFENR-----NLELEKIGKKIVKKCGGLPLAVKTVAGIL-RT--TLEEWEEILISE--TQ-------QNPIPALRLSYIHLPSHLKRCFAYCAIFHKDYQFRKEEIIQLWQANGLLEYPGNKRIENMGEKCIHELRMRSLFH-------LSESSFSMHDLVNDLARFVFGK-YC-----TTISG
>CDP14589.1
------PP---GEHN-LGVGSRMEEVIS-LLR-N---AEAVRIVGIGRIGKTTIARALFDSDKYEACFDD---VQISK-----DYLQEIL--L-------S-EMLKVKIRSTS-GRRHLIVLDDV-HADQ-----LKA---NRNGSRIVITTRD-EL-LKCGADT---YKV--LSYKEAKQLFTVHAFGSR----TPAQF--IG--ICSICR-LPSSLKAWASLVVT-------WTEIFQPIGS----------------------LCG----CLAYL-------------I-------GFI------TL----------------F----------I--------------------------------
>CDP14717.1
-----------KTLPTLGAKRSSRRIWH-L----DESIRTIGIFGMGGVGKTTIMIEINNE----DVYDT-IWVTASREPNLPKLQNDII--L-C-----DDGMTRSKLWNALRKKF-LLIIDDLWAFS------HQEGIPESNSFKLVITTRSLSVRMETMRE----VEVELLSSEEAWDLFKHKV-GEE------SSIEAVAKEIAKECGGLPLAIATVGRAL-REY-NVRQWRIALRELNSTIRM-----ENVLSRLRFSYERLKDTTRSCFLFCAVYPKDHHVNVEELIRYWIYEGLL----GNLMTQQGYILVDELKNACMLE--S--QHIEV---KMHDLIRDMAIAL-GAN-Y----CKPPLH
>CDP14721.1
H-----P--FVDESE-TGREAEVSEVVSMLISSDKKDLPVISIVGMGGQGKTTLAQLVLKNECVVKHFDKTIWVCVSDDFKVERLLNEMLESL--AE---TNEALVRMLQENL-GKSYLLVLDDIWDPL--KWNDMRRRFSGAPGSKILATTRSDEVAMQTSGV----HHLDILSDDHSWMLFEKLAFADG-----TQDLVDIGRRILKKCGGVPLAIKVIGGLL-KK--NASEWLTIERSE--NES------ANVISVLKLSYENLPSSVKQCFASCSIFPKDADMEKENLIQIWMAQGLINDAKHLQMEDIGSEYFNVLLRSSLLQGYKSI--NEIVFCRMHDLVHDLSLQVSNNR-F------VLKN
>CDP14723.1
H-----P--FVDESE-TGREAEVSKVVSMLISSDKKDLPVISIVGMGGQGKTTLAQLVLKNESVTKHFDKIIWVCVSDDFRVERLLNHMLQSL--AE---TTEALVRRLQENL-GKSYLLVLDDIWDPL--KWNDMRICLLGAPGSKILATTRSDEVAMQTSAL----HHLDILSDDHSWMLFEKLAFADG-----TQDLVDIGTRILKKCGGVPLAIKVIGGLL-KK--DASEWSKLEKSE--NES------AKVMSVLKLSYENLPSSVKQCFASCSIFPKDALMEKESLIQIWMTQGLINDAKHLQMEDIGSEYLNILLRSSLLQGYKSI--YGIWSCRMHDLVHDLSLQVSNNC-FENEVGKVLKK
>CDP14726.1
H-----P--FVDELE-IAREAEVSEVVSMLISSDKKDLPVISIVGMGGQGKTTLAQMVLKNDSVAKHFDKIIWVCVSDDFIVERLLNEMLQSL--AE---MNEALVRKLQENL-GKSYLLVLDDNWNPL--KWNDMRSCLLGAPGSKILATTRSDDVAMQTSIS----HHLDILSDDHSWMLFEKLAFADG-----TQDLVDIGRRILKKCGGVPLAIKVIGGLL-KK--DASEWSKLEKSE--NES------ANVISALNLSYENLPSSVQQCFASCSIFPKDALMEKESLIQIWMAQGLINDAKHLQMEDIGSEYFNVLLRSSLLQGYKSF--NKIEDCRMHVLVHDLSLQVSNNC-FENEVGKALKN
>CDP14728.1
H-----P--FVDESE-MGREVEVSRVVSILISSDKKKLPVISIVGMGGQGKTTLAQLVLKNENVTKHFDKKIWVCVSDYFKVERLLNEMLQSL--VE---TNEALVTKLQENL-GKSYLLVLDDVWDPL--KWDVMRSCLLGAPGSKILATTRSDDVAMQTSGV----HHLDILSDEYSWMLFEKLAFADG-----TQDLVDIGRRILKKCGGVPLAIKVIGGLL-KK--DASEWSKLEKSE--NES------AKVMSVLKLSYENLPSSVKQCFASCSIFPKDADMEKESLIQIWMAQGLINDAKHLQMEDIGSDYFNILLRSSLLQTPK----YGIEYYRMHDLVHDLSLQVSNNR-FDDEVGKVLKN
>CDP14730.1
H-----S--FVDESE-TGREAEVSKVVSMLISLDKKDLPVISIVGMGGQGKTTLAQLVLKNESVTKHFDEKIWVCVSDDFKVERLLNHMLQSL--AE---TTEALVRRLQENL-GKSYLLVLDDVWNRE--IWNGMRSCLLGAPGSKILATTRSDDVAMQTSDF----HHLDILSVDHSWMLFEKLAFADG-----TQDLVDIGGRIVKKCGGVPLAIKVIGGLL-KK--DASEWSKLEKSE--NES------AKVMSVLKLSYENLPSSVKQCFASCSIFPKDAVMEKESLIQIWMAQGLINDAKHLQMEDTGSDYFNILLRSSLLQAPD-F--NGSKCCRMHDLVHDLSLQVSNNC-FDNEVGKV--N
>CDP14763.1
H-----S--FVDESE-TGREAEVSKVVSMLISLDKKDLPVISIVGMGGQGKTTLAQLVLKNESVTKHFD-------------------------------------------------------------------------------------------------------------------------------------------------------------------------------------------------------------------------------------------------------------------------------------------------------------
>CDP14764.1
H-----P--FVDESE-TGREAEVSKVVSMLISSDKKDLPVISIVGMGGQGKTTLAQLVLKNESVTKHFDKIIWVCVSDDFRVERLLNHMLQSL--AE---TTEALVRRLQENL-GKSYLLVLDDIW-PL--KWNDMRICLLGAPGSKILATTRSDDVAMQTSGL----HQLDILSDDNSWMLFEKLAFADG-----TQDLVGIGRRILKKCGGVPLAIKVIGGLL-KK--DASEWLKLEKSE--NES------EGVMSVLKLSYENLPSSVKQCFASCSIFPKDALMEKQSLIQIWIAQGLINDAKHLQMEDTGSDYFNILLRSSLLQDDKSF--NEIEDCRMHDLVHDLSLQVSNNC-F----GKVLKN
>CDP14811.1
H-----P--FVDESE-MGREVEVSQVVSMLISSDKKDLPVISIVGMGGQGKTTLAQLVLKNESVTKHFDKKIWVCVSDDFKVERLLNEMLQSL--AE---TNEALVRKLQENL-GKSCLLVLDDIWDRE--KWDRMRICLLGAPGSKILATTRSDEVAMQTSGV----HHLDILLDDHSWMLFEKLAFADG-----TRDLVDIGRRILKKCGGVPLAIKVIGGLL-KK--DASEWLTIEKSE--NES------ANVISILKLSYENLPSSVKQCFASCSIFPKDTDMKKESLIQIWMAQGLINDAKHLQMEDIGSDYFNILLRSSLLQAPK----YGIEYYRMHDLVHDLSLQVSNNC-FDDEVGKVLKK
>CDP15108.1
---------IR----VVGSNDASN-LVETLLSS-SAKVSVIPISGMGGLGKTTLAQLAYNDPGIDGHFDTKIWICVSE-FEVTRLFKLVLESL---KT--ESDVMVQDVRKEL-WKRYLIVLDDMWD-ER-LWDDLVG-IT-TQGNWILVTTRKLNVAIVATHP---TYRL--LSDDDCWSILIEKAFGGG-----PKEL-EVRTEITKRCQGLPLAANVIGGLL-KRKE---EWLPIESGL--HLS------NTVMQLLKLSFDHLPTSIKKCFAYCSILDKDFLVNKQHLIQLWMAEGFLQAS-NELLEDIGNNHYHILLESSLLQVRMYLDVAR--YAKMHDFVYDLARS-LGS-------NC-QSR
>CDP15122.1
G--------VLSRSIYAGFEDEAKKIMEQLTN-GIMPLQILSVMGIPGIGKTTLVHSIFENPSVLLHFHVRARCCVTQVYQKRRLLLEVLQQV--LGM--TDDRLALKLYQSL-GKRYLIFVDDLWDIW--PWNDMKASFPN-NGSRIVFTSRFHNITSQITTNI--TIFLNPISDLSSWELLQVKLF-KQ---C-PQELFGIGQQIAANCKGLPIAVDLIAGLL-KDR-KKESWKQIANGLNA-LL------NGCMGMLELSYDNLPNHLKPCFLYFGTFCEDIEVPTSKLIRLWIAEGFVEL-QKGSLEGAAQKYLNDLIARSLVIISKGS-RGGVKASRVHDLLRDFALAKAKEESFSVGD-YEPYR
>CDP15268.1
------P--MIDEVV-IDLTDEKKLIIDRLTA-GLPQLDVVSIVGMPGLGKTTLALKAYNDPSVTYQFHARAWCYVSHTYRRRELLLQILGEI--LEM--SDEDLEMKLYQCL-GKRYLIVMDDIWSTE--AWYDFQRSFPN-NGSRILITSRHFDVAVKLKADT--PHPLRLLSDDESWTLLQKKLF-YT---C-PNELVIVGKKIAESCRGLPLAVVAISGLL-TDM-IPDWWKQVSESICS-IV------VTCMDILELSYRYLPNHLKPCFLYTGVFLEDKNIPVRKLTWLWIAEGFIP--NLDSKEDVAEGYLRDLIGRSLVTASKRS-LGGVKTCHVHDMLRTLCLQKCEEENF------K-RR
>CDP15453.1
---------AI----FVGDNDVSA-IVTQLTTTKNE-ISVLPIVGMGGIGKTTLARKVFNDSNIEKYFDKRIWVCMSDHFDANGLLALMLESL--AEV--RSEAKVQKLKEKL-GE-YLLALDDVWN-GG-LWDGLRG-VS-AKGSWVIVTTRNKRVAP---------WPL--LSNDHCWLIINKNAFGDR-----PGDLKELGLELAKKCQGLPLAASVLGGML-KEIN---E----------------------------------------------------------------------------------------------------------------------------------------
>CDP15456.1
---------TI----FVGDGDVSA-IVIELTAPNNE-ISVLPIVGMGGIGKTTLARKVFNDPKIEKHFEKRMWVCVPDDFNANRLFGLMLESL--LEV--ASEARVNKLKELL-GKKYLLVLDDVWNKES-PWNELKG-TS-AMGSWILVTTREQQVAD---------CSL--LSDDQCWLILKENAFGGG-----RDGLKDIGFKIAQRCRGLPLAASVLGGML-KRPD---EWQNLESGL--RLG------NSIKEILKLSFDHLPYSLKKCFAYCSIFPKDFQMERNQLIQLWAAEGFLHPNPDMTMEEVGKMYFNILLDSNLFQAEK---DGNVLNCKIHDLVHDMVQSISCKTLR----HDKTFR
>CDP15457.1
---------TV----FVGDGDVSA-IVTQLTATNNE-ISVLPIVGMGGIGKTTVARKVFNDPNIEKHFEKRMWVCVSEDFNANRLFGMILQSL--PEA--KDEARVKKLKELL-GKKYLLVLDDVWN-KE-PWNDLKG-TS-AKGSWILLTTREQQVAPE-------NYSL--LSDDQCWRILKENAFGVG-----PDGLQDIGLKIAHKCRGLPLAASVLGGML-KGTD---EW-QLESRL--ILG------NRIKEILKLSFDHLPYSLKKCFAYCSIFPKDFEMKRNQLIQLWAAEGFLHPNPEKMMEEVGNEYFTILLDSNLFQAKK---AGNVLNCKMHDLVHDMVQSISSKTLR----PDKTFR
>CDP15464.1
---------TV----FVGDDDVSA-IVTELTATNNE-ISVLPIVGMGGIGKTTVARKVFNIPNIENHFDKRMWVCVSDHFDANRIFGLMLEKL--AGV--ASEARVQKLKEIL-GKKYLLVLDDVWDVSQ-LWAGLRG-IS-AKGSWVIVTTRNKRVAP---------WPL--LSNDDCWLIISKNAFRDR-----PGDLKELGLELAKKCQGLPLAASVLGGML-RERN---EWQSLDTGL--NIG------DGITKILKLSFDHLPYSLKKCFAYCSIFPQDFEMERNQLIQLWAAEGFLHSNPNRMMEEVGNKYFTILLERNLFQAKE---DGNVLNCKMHDLVHDMVQFISSKTLR----ETSSIR
>CDP15466.1
---------TT----FVGDDNVSA-IVTELTATNNE-ISVLPIVGMGGIGKTTVARKVFNILNIENHFDKRMWVCVSDHFDANRLFGLMLESL--PEV--KSEAKVRKLKELL-GKKYLLVLDDVWN-ED-PWAGLRG-IS-AKGSWILVTTRNKQVAP---------CSL--LSDDNCWLILEKTAFDSR-----PDDLKELGSELAKKCQGLPLAASVLGGML-KESD---VWHSLESGL--NRG------DSINKILKLSFDHLPYALKKCFAYCSIFPQDFQMERNQLIQLWAAEGFLHSKPNEMMEEVGNWYFTILLESNLFQAEK---DGNVLNCKMHDLVHDMVQSISSKTLR----------
>CDP15468.1
---------DV----FIGDDDVSA-IVRKLTATNNE-ISVIPIMGMGGIGKTTVAQKVFNSLDIENHFDKRMWVCVSDHFDANRLFGLMLESL--PEV--AREAKVRKLKESL-GK---------------LWARLRG-IS-AKGSWVIVTTRNKRVAP---------WPL--LSNDDCWLIISKNAFRDR-----PGDLKELGLELAKKCQGLPLAASVLGGML-KERN---EWQSLDTGL--NIG------DGITKILKLSFDHLLSSLKKCFAYCSIFPQDFEMERNQLIQLWAAEGFLHSNPNRMMEEVGNRYFTILLERNLFQAEE---DGNVLNCKMHDLVHDMVQFISSKTLR----ETSSIR
>CDP15578.1
------S--MFNQEV-VGYKDEAEQLICQLTR-GSKQLDIVSIVGMPGQGKTTLANEVYRDALITCHFHI---------------------------------------------------------------------------------------PLEAKPTK--SLPLRQLTDDESWELLQKKLAE-R---H-PPVKSVLGRHIAKGCKGLPLTIVIIAGVL-LDQ-DG--WEEVAEMLSK-VV------TECMDILELSYIHLPKHLKPCLLYFGAFLENQEIPIWRLMRMWIAEGFVH--KLKSLEDTAEDYIMDLIGRSLVIVSKKS-TGTVKACRIHDLLHEFCVTKAKEQKFSST-----HR
>CDP15579.1
-----VS--AINEVV-VDLKDQEQAIIDQLIG-GSKQFNIVSIVGMPGIGKTTLAQKVYHDPSIISHFHILAWCCISQVYSKKDLLLEILACI--AER--NENDLANTLRKHL-QKKYLIVLDDVWDTE--AWNALKESFPT-NGSRILLTSRNHEI------PK--PHLLRLLTEEEGWELLQRKLTR-E---Y-PPELDVLGRQIAKNCNGLPLSIVIISGIL-LDQ-DG--WEKVAERLSNSVV------TGCKSILELSYVHLPDHLKPCLLYFGAFREDQEIPIRRLMWLLVAEGFVQ--KLESTEKIAEGYIMALINRSLVMVGQRS-TGGVKTCRIHDLLHVFCVGKAKDQNFQHP-----RR
>CDP15580.1
------P--AINKAV-VSLNDEAKKIIDQLVR-GSKQLGIISVVGMPGLGKTTLARSVFNDPSVTRTFHSHAWCIVSQVYTKKDLVLQILGWI--LNK--SEVDLEEELKKRL-KNKYLIVLDDVWDAD--AWSGLERSLPA-NGSRILLTSRHPEVAKKINPNE--PHPLRQLTDDESWELLQKRLSC-R---Y-DEK---LGREIAKNCKGLPLTVVIVAGIL-SGQ-DG--WEEIAGRLLN-TL------TECMDIIKLSYRNLPDFLKPSFLYFGAFPVGQEIPFGKLMRLWIAEGFVQ--KGKSLEDVAGDYVNDLIGRSLVMISKRS-LGGIKSCRVHDLLHEFCVVTAKKEKFCNQ-----QR
>CDP15581.1
----------------VRLEDEA-TIIHKLTR-GQKQLGFVSIVGMPGIGKTTLAQNVYDDPSIRCVFHIRAWCAVSQLYQHKDVLLQILSCI--SKK--NEDELEEKLKQRL-KIRYLIVLDDVWSSE--AWNALKRSFPA-NGSRILLTSRLPMVALEINQNT--IHHLQRLTDKESWELLQKKLPE-E---F-PLAHSDLGMQIARHCQGLPLTIVTVAGIL-LEKDDG--WIEVAERLLS-AV------TDCMDVLELSYQHLPEYLKPCFLYFAAFPEDREIPSWRLMSLWIAEGFVQ--EIKSLEDVAEEYIYELTSRSLVMVSKRS-LGGVRTCRIHDLLHEFCLVKAQKENFRNL-----QR
>CDP15591.1
------S--TVDKAE-VVLQDVEQAVIDKLIK-GLKQLDVISIVGVAGLGKTFLAQRVYRDPRITSHFHIQAWSYISQTYCKKDLLLQILACI--SEK--DEYQLALELWQCL-RQRFLIVLDDVWDIE--AWNALKSSFPN-NGSRILLTSRLTDI------VK--PCNLRTLSESESCELLQKKLIR-E---Y-SQEQNLLGWKIAKTCNGMPLSIAIISGIL-LGE-AG--WEEVAKMVLTAMV------TECRRILKLSYRHLPDHLKRCILYFGAFREDQEICVRRLTWLWIAEGFVQ--KSECLEKIAEGYIRALINRSLVMVGQRY-AGEVKTCRIHDLLHVFCVKKAKKQNFYNP-----RR
>CDP15593.1
-AGSKWS--TIHKTS-VYLKDQEQAIIDQLIG-GSMQLDIISIVGMPGLGKTFLAQRVYHDPSIASHFHILAWCCISQVYCKKDLLLGILGCI--SEM--DEDDLAHKLCNHL-KQKYLIVLDDVWDIE--AWNALKISFPA-NGSRIILTSRHHGI------TK--PHHLRALDEEESWELLKKKLTI-E---Y-PVELSVLGRQIAKNCNGLPLSIVIISGIL-LDQ-GR--WGEVAERLSNSKI------TECKSILELSYIHLPDHLKPCLLYFSAFREDQEISVKKLIWLWIAEGFLQ--KSESLEKLAEGYLIDLINRSLVMEGQRS-IGGVKTCHIHDLLHVFCLGKAKDQNFHYL-----YR
>CDP15597.1
-VRSATP--TVDKAE-VVLQDVEQAMIDRLIK-GPKQLDIISIVGVAGLGKTFLAQRVYRGPRVTSHFHIQAWCCISQTYCKRDLLLQILACI--SEK--DEYQLALELWQRL-GQRFLIVLDDVWDIE--AWNALKSSFPN-NGSRILLTSRLTDI------IT--PYHLRTLDETESCELLQKKLIR-E---Y-SEEQNLLGWKIAKTCNGMPLSIAIISGIL-LDQ-TG--WEEVAKMVLTAMV------TECSSILELSYEHLPDHLKQCILYFGAFREDSDICVRRLTWLWIAEGFVQ--KSECPDKIAEGYIRALINRSLVMVGQRY-TGEVKTCRIHDLLHVFCVKKAKKENFYNP-----RR
>CDP15598.1
-EMSMLS--TMNKAV-VDLKDQEQAIIDQLIG-GSMQLDVISIVGMPGLGKTFLAQKVYHHPSVTSHFHILAWCCISQTYCKKDLLLGMLSCI--SEM--NEDDLAHKLCNHL-KQKYLIVLDDIWDIE--AWNALKISFPT-NGSRILLTSRHHGI------IK--PHYLRPLDEEESWELLQKRLTR-E---Y-PPELNVLARQIAKHCNGLPLSIVIISGIL-LDQ-VG--WEEVAERLSNKKI------TECKSILELSYIHLPEHLKPCLIYFAAFSEDQEISVQRLIFLWIAEGFVK--KSENLEKIAEGYIMALINRSLVMVGQRS-IGGVKTCRIHDLLHVFCLRKAKDQNFYNL-----CR
>CDP15677.1
---------LVEEAELVGIDNPKQQLISQLLEGDDSQLKVVSVVGMGGLGKTTLIKRVHEDLAIKRHFPVRAFVTLS------------TMQL--ERL--DS-ALKQCVKDFLQAERYAIVFDDVWDVE--FWNAIRFALPG-YGNRVLLTTRKADVAS-----QDYVFRMAPLSFEDSWTLFCNKIFKGN---C-PAHLTDVAKGILGKCQGLPLAVLAISGLL-KDLNIAEEWEMVRRSLVGELEGMLD----VKKILSLSYNDLPCHLKTCLLYLSIYPEDYEIRCQRLVQLWSAERFVGKREGMIMKDVGFNYLRELVNRSLIQVTE-FYEGIPETCRIHDLVREVILSKSREQNMRWLS-EK---
>CDP15682.1
----TW---LVEEAELVGIDNPKQQLISQLLEGDDSQLKVVSVVGMGGLGKTTLVKKVHEDLAIRRHFPVRAFVTVSQPCNFLELLKDLTRQLHNEAM--TAFQLKLRVKDFLQAGRYAIVFDDVWNVE--FWNEIRFALPG-YGNRVMLTTRIANVAS-----QGYVYNMVPLSFKDSWTLFCNKIFKGN---C-PAHLTEVAKGILGKCEGLPLAILAISGLL-KDLYIAEEWEMVRRSLVGELEGMLD----VRKILSLSYNDLPCHLKSCLLYLSIYPEDFEIRCGRLVQLWSAERFVGKREGMTMNDVGYNYLSELVNRSLIQVTE-FYEGIPYACRIHDLVREVVLSKAREQNMSWLS-EKVRR
>CDP15684.1
---TTW---LVEEAELVGIDHPKQQLISQLLEGDDSQLKVVSVVGMGGLGKTTLVKKVHEDLDIRRHFPVRAFVTVSQPCNFQELLKDLTRQLHNEAM--TAYQLKLCVKDFLQAGRYAIVFDDVWDVE--FWNAIRFALPG-YGNRVMLTTRKADVAS-----QDYVYKMVPLSFEDSWTLFCNKIFKGN---C-PAHLTDVAKGILGKCQGLPLAVLAISGLL-KDLNVAEEWEMVRRSLGGELEGMLD----VKKILSLSYNDLPCHLKTCLLYLSIYPEDFEIRCYRLVQLWSAERFVGKREGMTTRDIGFDYLRELVNRSLIQVTQ-FYEGIPYACRIHDLVREVVLSKARKQNMKWLS-EKVRR
>CDP15687.1
---TTW---LVEEAELVGIDHPKQQLISQLLERDDSQLKVVSVVGMGGLGKTTLVKKVHEDLAIRRHFPVRAFVTVSQPCNFLELLKDLTRQLHNEAM--TAIQLKQCVKDFLQPVRYAIVFDDVWDVE--FWNAIRFALPA-YGNRVMLTTRKADVAS-----QDYVFKMAPLSFEDSWTLFCSKIFKEN---C-PAHLIDVAKGILGKCEGLPLAVLAISGLL-KDLNIAEEWEMVRRSLGGELEGMLD----VKKILSLSYNDLPCHLKSCLLYLSIYPEDFEIRCGRLVRLWSAERFVGKREGMTVEDVGYNYLRELVNRSLIQVTA-FYKGIPYECRIHDLVREVVLSKAREQNMNWLS-EKVRR
>CDP15705.1
------A--IHIEDL-VGLDDKVKTIIDRLTR-GLKHLDVVPIVGMPGLGKTTLANKVYTAFSVRSYFHVRGWCCVSQTYSKHGLFVQLLCSI--LKM--DENDLVQKLKQVL-RTRYLLILDDLWDVE--AWNLLENSLPV-NGSRILFTSRFQDLSLQFKPCK--PYHLCQLTDEESWALLQKKLFD-K---C-PPELTEVGYQIAKFCRGLPLTVVLVAGIL-IAQ-DS--WEEVVKSLSS-IV------DECMKTLEVSYSHLPDYLKPCLLYFAAFQEDEVISVRRLLWLWISEGFVQ--QGKSLEEAAYNYLMGLINRSLVVATKGA-MNGAKTCQLHDLVHEFCVKKVKEESFSNP-----HR
>CDP15718.1
------A--MHDEDL-VGLDDEVKTITHRLTR-GSKQLDVVPIVGMPGLGKTTLALKVYNAPSVRSHFHVHGWCRVSQTCSKHSLLVQLLCSV--LKE--DENNLANKLRQVL-R------------------------------SRILFTSRYQNLSLHFKPNE--PHHLRHLTDEESWTLLQRKLFG-M---C-PPALSEVGSQIAKLCQGLPLAVVLIAGIL-TAR-DS--WLEVAKSLSS-IV------DECMKAVELSYSHLPDYLKPCLLYFAAFKEDEVINVRRLLRLWISERFVQ--QGKRVEEAAHDYFVALVNRSLVKGVGRT-VGGAKACLLHDLVHEFCVQKTKEESFSNP-----HR
>CDP15849.1
------P--ITREIV-VGLEDEAQKVINRLNR-GSTKLQIVPIVGMPGLGKTTLAKKVYNDPRVQGHFRIILWCTVSQEYNLKNLLVQILSSV--KVL--DEIDLMLYLKRLL-RNRYLVVLDDVWDIG--VWHGLRHSFPS-TGSRILITTRESSVASEVRIGE--HHNLRELTKEESWELLQKKVFG-E---C-PQPLRMLGEQIARNCKGLPLTIVIIAGIL-IED-E--AWSDVADRLSA-IV-------DCKYILELSYRHLPHYLIPCLLYFGAFREDQEIETEKLTRLWIAEGFVS--VPKRLEDLAEEYMMDLIGRNLVMVAKGH-TGGVKTCRIHDLLHEFCKDRAKKENFPYL-----ER
>CDP15850.1
------P--ITREIV-VGLEDEAQKVINRLNR-GSTKLQIVPIVGMPGLGKTTLAKKVYNDPRVQGHFRIILWCTVSQEYNLKNLLVQILSSV--KVL--DEIDLMLYLKRLL-RNRYLVVLDDVWDIG--VWHGLRHSFPS-TGSRILITTRESSVASEVRIGE--HHNLRELTKEESWELLQKKVFG-E---C-PQPLRMLGEKIARNCKGLPLTIVIIAGIL-IED-E--AWSEV-DSLSA-IA------TDCKYTLELSYMNLPLHLIPCLLYFGAFREDQEIETEKLTRLWIAEGFVS--APKRLEDLAEEYMMDLIGRNLIMVAKGH-TGGVKTCRIHDLLHEFCKDRAKQENFPYF-----ER
>CDP15857.1
---LDN---LLEEDKLVGIKTPKEELISRVLN-NDSHLKVIAVVGMGGLGKTTLVRKVFEDTAVKTQFKIRVWLTISRTFDIMVILKTMIHKFFYNST--DIIRLSAFVKDFLQR-SYILVLDDVWSER--LWDALKNVLPN-FHGQVILTTRIIHVAK-----HIYSHWMKPLSVKDSWTLFCHTTFQSD---C-PPHLQQVSARILRKCEGLPLAIATIGGVL-KDKDRINDWETILRNLGDELDGKLD----IKRILLLSYNDLPQNLKNCFLYLSIYPEDALIGVDDMLDKWITQGFVEEKVGMSTFDIANRGFHELVNRSLVPVLT-NCDG--IKCRVHDFLRDMIVSKSREQNFQSS--NKVRR
>CDP15890.1
H-----P--FVDESQ-TGRGDEVSEIVSMLISSDEKDLPVISIVGMGGQGKTTLAQMVLKNDSVVKHFDKTIWVCVSDDFKVERLLNEMLQSL--AD---TNEALVRKLQENL-GKSYLLVLDDVWDRE--KWDGMRRRLLGGPGSKILATTRSDEVAMQTSGL----HHLDILSDDHSWMLFEKLAFAAG-----TQDLVDIGRKILKKCGGVPLAIKVIGGLL-KK--DASEWLNLENSE--NES------EGVMSVLKLSYENLPSSVKQCFASCSIFPKDANMRKESLIQIWMAQGLINDAKHLQMEDIASDCFNVLLRSSLLQGYKSI--NGIRSCRMHDLVHDLSLRVSNNC-F----------
>CDP15916.1
H-----P--FVDESQ-TGREAEVSEIVSMLISSDEKDLPVISIVGMGGQGKTTLAQMVLKNDRVVKHFDNTIWVCVSDDFKVERLLNEMLQSL--AD---TNEALVRKLQENL-GKSYLLVLDDIWNRE--KWDGMRRRLLGAPGSKILATTRSDEVAMQTTGL----HHLQILSDNHSWMLFEKLAFADG-----TQDLVDIGRRILKKCGGVPLAIKVIGGLL-KK--NVSEWLTIEKSE--NES------EGVMSVLKLSYENLPSSVKQCFASCSIFPKDADMRKESLIQIWMAQGLINDAKHLQMEDIGSDCFNVLLRSSLLQGYKSI--NGIRSCRMHDLVHDLSLRVSNNC-F---------N
>CDP15919.1
H-----P--FVDESQ-TGREAEVSEIVSMLISSDEKDLPVISIVGMGGQGKTTLAQMVLKNDRVVKHFDNTIWVCVSDDFKVERLLNEMLQSL--AD---TNEALVRKLQENL-GKSYLLVLDDIWNRE--KWNGMRRRLL----------------------------------DDHSWMLLEKLAFADG-----TQDLVDIGRRILKKCGGVPLAIKVIGGLL-KK--DASEWLKLEKSE--NES------EGVMSVLKLSYENLPSSVKQCFASCSIFPKDTDMEKESLIQIWMAQGLINDAKHLQMEDIGSDCFNVLLRSSLLQGYKSI--NGIRNCRMHDLVHDLSLRVSNNY------------
>CDP15990.1
---------ITPEIV-VGFDDEAKALINRLIR-GS-QLEIIPIVGMAGLGKTTLAKKVYNTLSSQRQFHIQLWCTVSQAYSVKNLLLQLLCSD--GIL--DEDELLDKLRKKL-GNKYLVVFDDVWDDR--VWNDLRLSFQT-KGSKILFTSRNSNVASQIEYGE--PHNLRLLTDTLSWELLQKKVFG-E---C-PEGLLKIGKQIAKNCKGLPFSVVIISGIL-KEY-D--RWDEVA-------V------TDCTNILELSYTHLPPYLKPCLLYFGAFREDQEIQSKKLMQLWIAEGFVQ--CAKRLEDLAEEYMMDLIGRNLVMVAKRS-IGGVRACHIHDLLHKYCMVKAKEENFPDL-----SR
>CDP16115.1
---------KLDEIV-VGFKDVAETILDKLRG-GSARRDIVTIVGMAGQGKTTLAKKIYNDPLIH---HIV-----AR-----------------ITM--TDEDLGERLWKCL-GHKYLIVIDDIWDSK--AWYDIERFFPN-NGSRIMFTSRIHDVALQVMPNK--PLHLRPLSNEESWELLEKKLLEKG---C-PSHLSEVGEHIVKLCKGLPLAIVVIAGLL-ETH-NKINWKQISEHLSR-LAY--------MDILELSYMHLPDHLKTCFLYFGALPEDKVISAQKLIKLWIAEGFVR--RIKRLEDVAKEYFMYLVRRSLVIVTGSS-TGGIKTCYIHDLFRDLCLAKAKEEYF----------
>CDP16255.1
------P--IVEEDNVIGFDDATKAVMELLK--GSEDLEVISIVGMHGLGKTTLAKKVLHDPKIEYDFFARAFIYVSQQFERAEVFLNILGSI--KNM--PEEKLAEHVREQL-TRMYLIVMDDVWKIE--DWDKLKVAFPK-KRSRVLITTRNTSVAIYANPAE--PYHLDFLTFDASRELLRRKVF-GE---C-PEEVEQYELHIVKKCDGLPLSIVVIAGIL-HRQ-IVRWWSRVADSVND-IS------EKIKDVIILSYNHLPYHLKPCFLYLGVFREDFEIPVWKLLRLWIAEGFVP--QLN-LEDIAEEYLEELVDRNLVMVGQRS-NGQIKTCHVHDTLLDFCKEEGKEENIKNPT-DY-RR
>CDP16266.1
----------------VGFEVAAEKMKEQLTR-GSNQLNILTIVGMPGIGKTTLANSLYKDHSVSFSFHTHAWCCVSRVYHKQTLLLEILGQI--PGV--AGKDYVEMLYKSL-GKRYLVVIDDIWDIE--AWNDLKEVFPH-NGSRILFTTRNYNIALK--ANV--PYALSPLSDEESWQLFCIKVF-EE---C-PSELLQVGKRIAKICKGLPL-----SGTL-IER-EQDRWEQVAESLWS-EP------LGHSGILELCYHHLPNFLKPCFLYFGGFREDAVIPVSKLLWLWIAEGFIHQ-TQKSLKNEAENFLNDLIDRNLVMVAESS-KGGVKS------------------------------
>CDP16342.1
------S--LV-ESY-VGRENDKEELLKLLLSNESDDVVVIPIVGMGGVGKTTLAQMVYNDDRVNEFFDSKAWACVSDDFDVVGVTKTILKAI--CD---YDNMVQVKLSEAL-RKRFLIVLDDVWKYE--DWDILRRPFLGSSGSKIIVTTRHHRVAMSSTAG----YSLKELTDDESLWLLARHALGRT-----HPNLEGIGRSIVRKCKNLPLAVKTLGGLL-RS--TPDEWTDILNSE--EI-------QSILPALRLSYYHLPAHLKPCFAYCSIFPKDYEFDKYELVLLWMAEGFLEESKSDLIEDIGDNYFKELLMRSFFQ-------SASSRFVMHDLINDLARYVAGD-FC----CTILDK
>CDP16474.1
-----------EPRVTLGFCKGLETIPA-L----TNEILRIGIWGMGGVGKTTLAEHIHNN----TQS-K-YWISVSQDFSIKKLQGDIL--L-D-----DDEGVRRKLRDKFEEEMVVLILDDVWDFG------LDWGIP-ARNCRLILTTRSKEVNMQCHSN----FELKTLDTEEAWGLFERTL-GSE------DGLKDIAKSIMERCDGLPLGIVTVAGSM-RLR-DIYEWRNALEDLACSIGM-----EKVFRILEWSFNRL-NCEKNCFLYCCLYPEDSDIKREKLIDLLIWAELM----SKRRKDEGQTILNKLIRVCLLE--E--KDGDV---KMHDLVRDMALRI-NGNRF----V-ILEQ
>CDP16498.1
-----------KADRIIGFEDAADDVLILLGAKESKKLQVVTIHGMLGLGKTTLANKVFKAQETEYDFFTRIFIEVKEKYEKKEMLLSILRSL---NM--DIIGLVKKVHEEL-HK-YLVVLDNVWNIA--HWEDLKDAFPN-NGSRVLITTRDVRVSHCIQPKE--AYPLRFMKKEEAEELLRMKVF-RK---C-PKHLESVEPLILRKCNGLPLAIVLTGGIL-HPK-DLKHWNNVLDKV-P-LD-----NVIIDDYIRLSYRNLHHKLKPCFLYLGVFPENLEIQVSKVLQLWIAEGFIP--QAS-LERIAEQYLQELVYRNLLIVGQTL-GGEIKTCRIHDTLREFCKKTAEAEDLTNTN-SS-RR
>CDP16502.1
-----------EADRIIGFEDAADHVLKLIDA-SESKLKVVSIHGMLGLGKTTLANKVLTDPNIEFQFLTRILVSVTKKYEKKEVLLSILRSL---NM--SEVDLVNKVREEL-YK-YLVVVDDVWDGE--NWDNLKGAFPN-NGSRVIITTRDVRVAQYVSPKE--PYQLRFMKLQEAEELLRMKVF-EE---C-PEELKPNERLILEKCDGLPLAIVVTGGIL-NPK-DANWWKDVLDEVPP-VD-----KVEIDRYIRLSYDNLHHEVKPCFLYLGVFPENLEIQVWKVLQLWIAEGFIP--QAS-LERMAEQYFRELVDRNLLIVGKTL-SGKIKTCRIHDTLRDFCKKTAKAEDLKNTN-SS-RR
>CDP16510.1
------P--QIDEAV-IDLADEKKLVIDRLVA-GAGKLDVVSIVGMAGLGKTTLAWKVYNDPSITYHFHVQAWCCVSQAYQKRELLLQILGDT--LEM--SDADLEMKLYRCL-RNKYLIVMDDIWSIE--A----------------------------------------------CWELLQKKLF-GT---C-PDELLELGKQISRSCGGLPLALVAISGLL-TDM-EPDWWKQVSENICS-IA------ETCMDILNLSYTYLPDYLKRCFLYTGVFLEDKDIPVRKLTWLWAAEGFIA--NLGSKEDVAERYLRDLIGRSLVMASKRS-DGGVKTCRVHDMLRTLCLRRCEEENFANST-EN-RR
>CDP16512.1
------P--QIDEVV-VGLADQKRLIIDRLIA-GSSQLDVVSIIGMAGLGKTTLAWKVYNDPSVTYHFHIRAWCCISQAYHKGELLLQILGDI--LEM--SNEDLELKLYRCL-GKRYLIVMDDIWSIE--AWYDFKRSFPN-NGSRVLITSRHFDVAEKIKAYS--PHLLRPLSDDESWKLLQKKLY-DT---C-PDELLEVGKQIAISCKGLPLAVVAIAGLL-SNM-TPDKWKQVSESMCS-IA------ETCMDILELSYNYLPNYLKPCFLYIAVFLKDKDIPVRKLAWLWRAEGFIT--DVESVEDTAERYLRDLIGRSLVMPSKRS-NGGVKTC------------QSQEENFKTSI-QK-SR
>CDP16515.1
------P--KVDEVV-IDLADEKKLVIDRLIA-GSGKLGVFSVVGMAGLGKTTLARRVYNDPSVTYHFHVRAWCCISQTYQKRELLLQILGDI--LEM--SDEDLVMKLYQCL-RNRYLVVMDDMWSIE--AWNDFERSFPN-NGSRIVITTRHSDVAAKVQVDT--PHPLRLLSDDESWELLQKKLF-DT---C-PSELMVVGKQIAESCKGLPLAVVAIAGLL-TDM-IADRWKQVSESICS-IA------ETCMDILELSYRYLPNYLKPCFLYIAVFLEDKDIPVRKLAWLWRAEGFIT--DVESMEDIAEGYLRNLIGRSLVMPSKRS-CGGMKTCRVHDMLRTLCIRKSEEENLKNSI-QK-RR
>CDP16608.1
------------------FDRGLKAIWA-L----IDSISNIGIYGMGGVGKTTFAKHIHNR----TQF-K-YWITVSQEFSIRRLQDDIL--L-D-----DDEDGRAILSRELVS---VLILDDVWEFS------FEKGIP-ANKCRVILTTRSLELNISCQRV----FEAKTLAIDEAWDLFKHTL-DTK------HDVEEIAKSIMKRCAGLPLGIITVAGSL-RGN-DICEWRNALEQLKCSVGM-----ERVFPILEWSFNRL-NCQMNCFLYCPLYPEDCKIKRKELIDLFIWAKLM----DKQREDQGHTILNKLIKVCLLE--E--TDEDV---KMHDLVRDMALRI-NGNRF----V-TLEQ
>CDP16762.1
---------LV----IIGADDESN-IAKILLSP-SEKVSVLPIIGMGGLGKTTLAKSIYNNQQIDGHFGKKLWVCVSK-VPVVELFKLMLVQL---EV--DDNVIVGEIQNQL-GKKYFLVLDDVWD-DN-LWDDLKG-LN-TNGSWCLVTTRLGPVAMMENE----AYPL--LPDDHCWSIVKEKVVGEE-----PDEL-KIKERVIERCDGLPLAASVIGGLL-KRKE---EWRSVENRL--RLI------DHVMQILKLSFDNLPSYIKKCFAYCSIFPQDTEMEGDMLIELWMAEGFLHAGLNKTMEEIGEYYLEILLQSSLLE----------------------------------------IR
>CDP16764.1
---------VA----MIGVDDESN-ILEMLLRP-SEKVSVLPIIGMGGLGKTTLAKSIYNKKQIDALFDKKIWVCVSK-DEVGDRQNIVLGKL---EV--GDQNIVQEVGKKL-KSRYLLVLDDVWD-NN-LWDDLKG-LN-INGSWCLITTR-----RVAGN----GYPL--LPDDHCWSIIKGKVVEGE-----PNELEDIKDRAIQICNGLPLVASVL------------------------------------------------------------------------------GYLNRTMNKTMEEIGEYYLEILLQSSLLEIRD---GRR--CYKMHDMVHDVSKSIMKSTKF----NSNQVC
>CDP16808.1
---------IV-------DDDESK-IVKKLLTE-SESISVISITGPPGLGKTTLAKAVFNTPQFDNHFDKKIWVCVAK-VEIMELFKMILESS---EV--DNQVIVDGIETEL-EKRYLLVLDDLWN-HQ-LLDDLKA-LE-KKGSWCLVTTRLQEVAPQINFT---NHEL--LCNDDCWSIMKKWANVGE-----PKEL-EMREQVLRRCDGLPLAAKLIGGLL-KRKQ---EWLSLEGSL--N--------GGIEQILKLSFDHLSPPVKKCFAYCSIFHQDTELEQDLLVELWMAEGFLQPDSNERMEKIGCEYLRILLQTSLLEVKE----RT--WYKMHDLVHDFAKSILRN--------SNEDR
>CDP16841.1
-----------EGDRIVGFDDAADDVLELL---ASKQLEVVSIHGMVGLGKTTLARKVLNDPRIEYHFFTRIFVSVSQQYDKKKVLLGILRYF---DV--SENDLVAEVAEKL-GK-YLIVMDDVWNTE--VWDDIKDAFPS-KGSRVLITTRLVSVANCAKTSE--PYPLRLMKPEEAEELLRTKVF-KE---C-PEELQLLETKILDKCAGLPLAVVVTAGIL-HAK-DAKWWEDVHLGVAQ-VGKKIGQNQKIDDLIRRSYDNLPHMLKACFLYLGVFPEDMEIQVSKLLQLWIAETFIL--QAS-LERIAERCLEELVDRNLVMVGQTL-SGRIKTCRLHDTLRNFCRKTAKAEELMGAI-SS-HR
>CDP16900.1
------PF---EDKDLVGLEEKTNSLVAQLLV-QDSSRRVISIVGMAGVGKTTLARKVYNHVDVIGYFNCRAWVYVSQKCSAQEVLVGIIKQV--EGM--QEADLERTVQEKL-DKCYLVVLDDIWEEE--AWDSLAAAFPN-NGSRLVMTSRYEKVPQHADDLK--PYKLEILGEEDGWQLFLKK-HAHS---L-SPELVRIGREIVEKCGGLPLAISVIGRHL-KRT-LESEWKSVLDTLTS-WS-------KVSAVLASSYNDLPPDLKTCFLSFAIFPEDFVIPTRKLFHMWIAEGLIH--QEEVLEDVA-DRLDELIYRNLVQEVATA-NGMVKSCRVHDLLRDLAVEKAKEVMFSK-----CRH
>CDP16902.1
------PF---EDKDIVGFEEITKSLVAELLK-EDRNRRVVSIVGMGGAGKTTVAKKVYNHADVRARFNCRAWVCVSSSYDHKEMLRSIIKQL--EKM--EAQDLEQRLYQDL-DKCYLVVLDDIWKEE--AWDCLARAFPN-TSSRLLLTSRNRDVAQHADALK--PHELKTLGQEDSWQLFLRK-LGHG---C-PPDLEEVGREIARRCAGLPLAITIVGGLL-KKK-LKSEWEKVLNSFNT-LS-------SVSAILELSYADLPANLKFCFLYLGLFPEDHVISVRKLFHMWIAEGLIH--QVEILEDVA-DRLDELVYRNLVQVVATA-NGKVKSCRVHDLLRDLAVAKAEEVMFSK-----CRH
>CDP16903.1
------PF---EDKDIVGFEEITKSLVAELLK-EDRNRRVVSIIGMGGAGKTTLAKKGYNHADVRERFNCRAWVCVSSIYNHKETLRTIIKQL--EKM--QEQDLEQRLYQDL-DKCYLVVLDDVWKEE--AWDCLARAFPN-TSSRLLLTSRNRDVAQHADALK--PHELKTLGQEDSWQLFLRK-LAHG---C-PSDLEEVGREIARRCAGLPLAITVIGGLL-KKK-LKSEWEKVLNSFNT-LS-------SVSAILELSYADLPANLKFCFLYLGLFPEDFVISVRKLIHMWVAEGIIQ--NAKNLEETAYDDVERLCSRNMVQVAETV-DERIKSCRVHDLLRELAIRKADDENFAK-----SRY
>CDP16976.1
------P--TFNQVV-VGFDDEAEQIICRLTR-GSGQLDIVSIVGMPGLGKTTLANKVYHDPFIICHFQICAWCCISQVYGKKDVLIQILVCI--SGM--KEDDLAEELYHRL-GYRYLLVLDDLWDIE--AWNGLERLFPA-NGSRILLTSRISKLALEVKPAR--PLHLRQLTDDECLELLQKKLIE-R---Y-PPALLLLGKHIAKGCKGLPLTVVIAAGIL-LEQ-DG--WEKVAESLSS-SV------TECMHMLELSYKSLPNYLKPCLLYFGVFLEDQEIPVWRLMRLWIAEGFVQ--KVKSLEDIAEDYIMDLIGRSLVMVDKKS-IGGVKTCRIHDLLHEFCLRKAKEENFSNI-----RR
>CDP16993.1
-----------------------------MLSP-SDKISVVPITGMGGLGKTTLAKSVYNNPRIDEHFGKKIWICLAK-IELMELFKFVLESL---EV--DG---------EI-RKRHLLVLDDVWN-HE-LWNDLEG-LN-TKGSWCLVTTCLDPVAMKMNDG---PYIL--LADDECWSILKEKA-RGE-----PKEL-ELKEKILRRCDGLPLAASLI-------------------------------------------------------------------EDLLTELWIAEGFLQPGHNGSMEDIGSDYLRILLQASLLEVEE----RT--YYKMHDLVHDFAKSILPKS-------SNQYR
>CDP17141.1
---------NS----FIGDNDIAN-ILEKLTA-SDE-VSVIPIVGMGGIGKTALAKRIFNHHKTQNQFDEKIWVCVSENFNVNRLFGLVLESL--KE----SEARTRKLQEKL-GKTYVMVLDDVWN-ENGMWDDLKG-IN-TKGNFILVTTRKHQVAH---------CSL--LSDDECWLIFKEKAIGRH-----LEESRAIGLEIAQICQGLPLVACTVGGML-KRRE---EWISLKRGL--GLT------NNMH-ILKLSFDNLPCALKRCFAYSSIFSKDSVMERDQLIQLWMAEGFLQTHSS-MMEEIGNMFFNILLQNSLFQVEW---EDRILSCKMHDLVHDLAQSMQSQ-------H--PIR
>CDP17160.1
------S--LVDEGF-VGREKDKDEIVKMLLTANNRSVSVIPLVGMGGIGKTTLAQIVYNDNRVVKNFDLRVWISVSVNFDVIGITKSIIESL--CK---LDDPIQCKLQSLL-GRKFLLVLDDYWKYG--DWDSLTCPFRGLRGSKVVVTTRSSVVALGTFPA----YHLKVLNDKDCWELMKQRAFSNK-----NMNMEEMGRKIAKKCRGLPLAAQSLGGML-QF--DEEEWECILNSE--DL-------KNIFSSLLISYHFLPSHLKKCFAYCSIFPRNHEFERDKLVLLWMAEGFIQPRGGKRLEDVGTN------------------------------------------------------
>CDP17161.1
Q-----S--LVDEHL-IGRKDEKRDILHMILYDQNKH-AVIPIIGMAGIGKTTLAQVVYNSEEVAAQFSFKIWASLPVEFDAIAITKKILESA--CK---LTDSIQGKLQNVL-RKKFLLVLDNFWKHE--DWEILSLPFRGEPGSR-------------------------------------QRALSEL-----HEKLEQIGKEIAKKCKGLPLAAKTLGSVL-KC--DEKDWNSILESA--DL-------KNIIPSLALSYYHLPAHLKKCFAYCSIFPQNHEFEVDDLILLWIAEGFVEPNGERRLEDIGKDYFKDLLRRSLFQLSGH---NSPEICKMHDLIHSMAQSVSSN-LC-----PSYRS
>CDP17166.1
Q-----S--LVDEHL-IGRKDEKRDILHMILYDQNKH-AVIPIIGMPGIGKTTLAQVVYNSEEVAAQFSFKFW---------------------------------GKLQNVF-QKKFLLVIDNFWKHE--DWEIISLPFRGEPGSRVIVTTRSTLASVCSGPE----YNLQHLSDEDCWKVMKQRALSEL-----REKLEQIGKEIAKKCKGLPSAAKTLGSVL-KC--DEKHWYSILESA--DL-------ENVIPSLPLSYYHLPAHLKICFAYCSIFPQNHEFEVDDLILL---------------------------------------------------------------------------
>CDP17260.1
------A--VHNEDL-VGLDDKVKTIIDRLTR-GLKQLDVVPIVGMPGLGKTTLANKVYTASSVRSYFHVRGWCCVSQTYSKHSLFVQLLCSI--LKM--DENDLVQKLKQVL-RTRYLLILDDLWDVE--AWNLLENSLPV-NGSRILFTSRFQDLSLQFKPGK--SYHLCQLTDEESWVLLQKKLFD-K---C-PPKLSEVGYQIAKFCRGLPLTVVLVAGIL-IAQ-DS--WEEVAKSL----------------------------------------KDEVIDVRRLLWLWISEGFVQ--QGKSLEEAAYNYLMGLINRSLVVANKGA-MNGAKTCQLHDLVHEFCMKKAEEECFSNP-----HR
>CDP17263.1
------P--ISTEAL-VGLNDEVESIIDRLVR-GSRQLDIIAIVGMPGLGKTTLANTIYSDPTVECHFHIRAWCCFSQAYTKHSLLVQILCSI--LDN--NEDDMADKLRKLL-RNRYLIVLDDVWDIV--GWDSLKHSLPC-NGSRILLTSRFQKLSLLIKPDE--PHHLRPLTDNESCELLQKKLFA-K---C-PPTLSKVVLNIAKYCKGLPLAVVLVAGIL-TKQ-DC--WEEVVRHLSS-IY------NECMKTLEQSYNYLPDYLKPCLLYFGAFQEDRDIPVRKLLCLWISEGFVQ--KGKSLEDVADDYLMDLIGRSLVMAAQRS-LGGIKTCRIHDLVHEFCVKKAKEERFCDP-----HR
>CDP17266.1
------P--ISNEVL-VGLNDEVESIIDRLVS-GPLQQDIVAIVGMSGLGKTTLANKVYSHLSVEYHFHIRAWCCFSQVYTKHSLLAQIL---------------------------YLIILDDVWDIM--GWDLLKHSLPC-NGSRILLTSRFQKLCWQIKPGE--PHHLRPLTEDESCELLQKKLFA-K---C-PPVLGKVVMHVAKYCKGLPLTVVLVAGIL-TEQ-DC--WEEIVRRLSS-IY------NECMKTLEQSYNYLPDYLKPCLLYFSAFKEDQDIPVREMLWLWISEGFVQ--EGKSLEDVADEYLMDLIGRSLVMATQRS-LGGIKACRIHDLIHEFCVAKAKEESFCNP-----HR
>CDP17344.1
---------VG----VVGAKDETS-LVETLLSL-SEKVSVIPILGMGGLGKTTLAQS----------------------------------------------------------------------------------------------------------------------------------------------------------------------------------------------------------------------------------DTGVERNMLIELWMAEGFLQADVSQMMEEIGMNYLRILLQSSLFE------AGT--YYKMHDLVHDLAES-VKSTKV----NSNQVR
>CDP17354.1
---------LV----VVGASDESK-IVDMMLSP-SDKISVVPITGMGGLGKTTLAKSVYNNPRIDEHFGKKIWICLAK-IELMELFKFVLESL---EV--DG------------------------------------------------------------------------------------------------------------------------------------------------------------------------------------------------------------------------------------------T---------------------------------
>CDP17369.1
---------LR-------------------SSG-GEVKSTNEEEGPGGLGKTTLAKSVYNNPKIDENFGIKSWVCVARKIDTVGLFKLILELL---EV--DGEAIVQEIRGKL-GQRYFLVLDDVWD-HD-SWDDLMG-LN-TKGSWCLLTTRLETVALQMNDR---PYFL--LSGDECWSIIKGKV-AGE-----QEEL-ELKEQILRRCDGLPLAASLIGGLL-NRRD---KWHSVQESL--N--------SEIEQILKVSFDHLSPSVKKCFAYCSIFPQDTQLREDELIQHWIAEGFVL---NNRMEETGGKYLRILLQNSLLEVED----ST--YYKMHDLVHDFAKSILPES-------SNQDR
>CDP17372.1
---------VV----VVGAGDESK-IVEMLLTP-SERVSVIPITGMGGLGKTTLAKSVYNNTKIDENFGIKSWVCVAR-IKIVELFKLILESL---EV--DGDAIVQEIRGKL-EKRFLLVLDDVWN-CE-FWSDLLG-LS-TKGSWCILTTRLQPVALQMNDG---PYFL--LSDDACWSILEKLV-VGE-----PNEL-ELKKQILK-----------------------------------------------------------------------------------------------------------------------------------------------------------------
>CDP17459.1
---------IIDESE-IGREADKNALLDQVLSKSSSQVQVISIVGVGGSGKTTLAQLLFNNDKVKNHFELRNWICVSDPFDQKRIAKAILEN----EL----DPLIQRIKETF-GKRFLLVLDDVWEDS--KLKPLKDGAS---GSVILVTTRSQRVA------T-DTHRLSLISDSDCWLIMQRIAFDGR-------DSVEIGKKIAKKCKGLPLAAKTMGSLL-RFKDTVQQWQNILDSE--QLE------TMLFPLLYLSYNELSPELKHCF-YCAVFPKDHSIFVEELIGMWIAEGYVRPRRGERLE-VGREYFDNLAMRSFFQLRK---------------------------------------
>CDP17473.1
-----------EAREILGFRKGVETIRA-L----TNEILRIGIWGMGGVGKTTLADHIHDN----TQS-K-YWISVSQDFTIKGLQGDVL--L-D-----ADEKVRRKLGDAFDEEMVVLILDDVWYFC------LD-ILG-ARNCRLILTTRSLQVNMQCHP-----FELKTLDTEEAWGLFERTL-GSE------DDLERIAKSITERCGGLPLGIVVMAGSM-IVT-DIHEWRNALVDL--RVEM-----EEVFRILERSFNRL-DYERNCFLYCCLYPEDRKIRREELIDLFIRAELM----SKRWEDQGHTILNKLIRVCLLE--K--THGDV---KMHDLVRDMAIRITHGNRF----IVALEQ
>CDP17477.1
-----------EPCLPLGFKQNLERTWP-L----IDDISSIGIYGMGGVGKTTLAQHIKYN----TNY-Q-LWVTVSQEFSINSLQDKIL--F-H-----DEEQVRDILRGAFRKRLIVLILDDVWEFC------LDKGIP-ARSCRLILTTRSLEVNMRCQRK----FDLKTLDTNEAWDLFKYKL-GSE------HDVEDITKSVVKRCAGLPLGIITVAGSM-QVG-DISEWRNALEQLACSVGI-----ERVFPILEWSFNRL-NCLKHCFLYCSLYPEDSEIERKELIELFIRAELM----PKRREDQGHTILNKLIKVCLLE--E--TDGDV---KMHDLVRDMALRI-SGNWF----V-TLEQ
>CDP17478.1
-----------EPREILGFRKGVETITA-L----TNEILRIGIWGMGGVGKTTLADHIHDN----TQS-K------------------------------------------------------------------------------------------------------------------------------------------------------------------------------------------------------------------------------------------------TD----------------------------------------------------------
>CDP17481.1
-----------EPCLPLGFDEALKRIWP-L----TDDVSSIGIYGMGGVGKTTLARHIEYK----NNY-R-LWVTVSQDFSVTSLQNKIL--I-N-----DEEDARRILRDAFRLKLIVLILDDVWEFC------LDRGIP-PNKCRLILTTRSLEVNIQCQRK----FDLQTLDKDEAWDLFKYKL-GSE------QDLEGIAKSIVEECDGLPLGIITVAGSM-RVR-DICEWRNALEQLTCSIGM-----ERVFRILEWSFNRL-NCQRNCFLYCSLYPEDSDIKREDLIDLFIWVELM----PKRRKDEGQTILNKLIRVCLLE--E--KD-DV---KMHDL------------RF----V-TLEP
>CDP17482.1
-----------EPRVTLGFDRGLKAIWA-L----IDSISNIGIYGMGGVGKTTLAKHIHNR----TQF-N-YWITVSQEFSIKKLQDNIL--L-D-----DDEDSRAILSRALVS---VLILDDVWEFS------FEKGIP-ANKCRVILTTRSLVLNISCQRV----FEAKTLATNEAWDLFKHTL-DPK------HEVEEIAKSVAKRCSGLPLGVVTVAGSM-RVN-EMSDWRNALKQLACSVGM-----ERVFPILEWSFNRL-NCQRNCFLYCSLYPEDYKIKREELIDLFIWAELM----SKRRKDEGQTILNKLIRLCLLE--E--KDGDV---KMHDLVRDMALRI-HGNRF----V-TLEQ
>CDP17483.1
------------------FDRGLKAIWA-L----IDSISNIGIYGMGGVGKTTLAKHIHNR----TQF-K------------------------------------------------VLILDDVWEIS------FEKGIP-ANKCRVILTTRSLVLNM--------------------------------------HDVEEIAKSIVKRCAGLPLGIITVAGSL-RVN-EICEWRNALEQLACSVGM-----ERVFPILEWSFNRL-NCERNCFLHCCLYPEDWKIKIKGLIDLFIWAELM----SNRWKDEGQTILNKLIRVCLLE--E--KNGDV---KMHDLVRDMALRI-HGNRF----V-TLEP
>CDP17484.1
-----------EPCLPLGFEEALQRIWP-L----TDDISSIGIYGMGGVGKTTLAKHIKYK----PSY-Q-LWVTVSQEFSVTSLQDKVL--IGR-----DEEEVRDILRGAFSKRLVVLILDDVWEFC------LDRGIP-PNKCRLILTTRSREVDIQCQRK----FDLQTLNTDEAWDLFKYKF-GSE------HDLENIAKSIVRRCGGLPLGIVTVAGSM-RVT-DICEWRNALEQLTCSIGM-----EKVFRILEWSFNRL-NCEKNCFLYCCLYPEDSDIRREDLTDLFIWAELM----PKRRKVEGHTILNKLIKVCLLE--E--KDRDV---KMHDLVRDMALRI-NGKRF----V-TLEP
>CDP17511.1
---------IV----VLGDEDESE-IVNKLLAE-SESISVIPITGMGGLGKTTLARAVYKNEQVVGHFDKKIWVCVAE-VDKLEFFKMILESL---KG--DREVIVQKIQNEL-EKRYFLVLDDVWN-DQ-LLTDLAG-LN-KKGSWCLVTTRLQGVAPQINFT---RHEL--LCNDDCWSIMKKWANVGE-----P----EIKEQVLRRCDGLPLAARLIGGLL-KREE---NWQSLEESL--N--------VGIEQIVKVSFDHLSPPVKKCFAYCSVFHQDTRLEQDLLVEHWMAEGFLQPDSNQ-MEGIGHEYLRTLLQTSLLEVYD----GT--WYKMHDLVHDFAKSILRNN-------SNQDR
>CDP17512.1
--------------------------VKKLLTD-SESISVISITGPPGLGKTTLAKAVFNTPLFDNHFDKKIWVCVAK-VEITELFKMILESS---EV--DSEVIVEGIETKL-EKRYLLVLDDLWN-HQ-LLNDLEA-LK-KKGSWCLVTSRLQEVARRINFT---RHDL--LYDDDCWSIVKNWATVGE-----PKEL-ELRKQVLRRCDGLPLAATLIGGLL-KRKE---DWPSLEESL--N--------GGIQQILKVSFDHLSPPVKKCFAYCSIFYQDTKLEQDLLVEHWMAEGFLQPDTNERMEQIGYEYLRILLQTSLLEVKE----GT--WYKMHDLVHDFAKSILRNS-------SNQDR
>CDP17515.1
---------IV----VLGDEDESK-IVKKLLTE-SESISVISITGPPGLGKTTLAKAV----------------------------------------------IVEGIETEL-EKRYLLVLDDLWN-HQ-LLNDLEA-LK-KKGSWCLVTSRLQEVARRINFT---CHDL--LYDDDCWSIVKNWATVGE-----PKEL-ETREQVLRRCDGLPLAATLIGGLL-KRKE---DWLSLEESL--N--------GGIEQILKVSFDHLSPPVKKCFAYCSIFDQDTKLEQDLLVEHWMAEGFLQPDTNERMEQIGYEYLRILLQTSLLEVKE----RT--WYKMHDLVHDFAKSILRSS-------SNQDR
>CDP17516.1
---------IV----VLGKEDES--KIVKLLTE-SESISVISITGPPGLGKTTLTKAVFNTPQFDNHFDKKIWVCVAK-VEIMELFKMILESS---EV--DSEVIVEGIETEL-EKRYLLVLDDLWN-HQ-LLNDLEA-LK-KKGSWCLVTSRLQEVARRINFT---RHDL--LYDDDCWSIVKNWANVGE-----P----EIREQVLRRCDGLPLAATLIGGLF-KRKE---DWPSLEESL--T-----------------------------------------------VELWMAEGFLQPDSNQ-MEGIGYEYLRTLLQTSLLEVK-----GT--WYKMHDLVHDFAKSILHNS-------SNQDR
>CDP17517.1
---------IV----VLGDKDESE-IVNKLLAK-SESISVISITGMGGLGKTTLAKAVYKNEQIVGHFDKKIWVCVAE-VDKIEVFKMILESL---EG--DREVTVQKIQDEL-EKRYFLVLDDVWN-DQ-LLTDLAG-LN-KKGSWCLVTTRLQEVAPQIKFT---RHEL--LCDDDCWSIMKKWATVGE-----P----EIREQVLRRCDGLPLATRLIGGLL-KNKE---EWQSLEESL--N--------GGVEQIVKVSFDHLSPPVKKCFAYCSIFDQDTKLEQDLLVELWMAEGFLQPDSNERMEQIGYEYLRILLQTSLLEVKE----RT--WYKMHDLVHDFAKSILRNS-------NNQDR
>CDP17544.1
---------IV----VLGDEDESE-IVKKLLTE-SESISVIPITGMGGLGKTTLAKAVYKNEQIVGHFDQTMWVCVAE-VDRIEVFKMILESL---EG--DREEIVKKIQHEL-EKRYFLVLDDVWN-DQ-LLNDLAG-LN-KKGSWCLVTTRLQEVAPQINFT---RHEL--LCDDDCWCIMKKWATVGE-----PKEL-EMREPVLRRCDGLPLAAKLIGGLL-KRKE---DWLSLEESL--N--------GGIEQILKVSFDHLSPPVKKCFAYCSIFDQDTELEQDPLVELWMAEGFLQPDSNERMEKIGCEYLRILLQTSLLEVKE----RT--WYKMHDLVHDFAKSILRNS-------SNQDR
>CDP17557.1
---------IV----VLGDKDESE-IVKKLLTE-SESISVIPVTGMGGLGKTTLAKAIYENEQIVGHFDKKIWVCVAE-VDRIEVFKMILESL---EG--DREEIVQKIQHEL-EKRYFLVLDDLWN-DQ-LLNDLAG-IN-KKGSWCLVTTRLQEVEPQINFI---RHEI--LCDNDCWSIMKKWANVGE-----PKEL-EMREQVLRRCDGLPLAAKLIGGLL-KRKE---EWLSLEESL--N--------GGIEQIVKVSFDHLSPPVKKCFAYCSIFHQDTRLEQDPLVELWMAEGFLQLDSNERMEKIGCEYLRILVQTSLLEVKD----GT--WYKMHDLVHDFAKSILRNS-------SNQDR
>CDP17559.1
---------ID----VLGDKDESE-IVKKLLAE-SESISVISITGPPGLGKTTLAKAVFNTPQFDNHFNKKIWVCVAE-VDKIELFKMILESS---EV--DNQVIVQGIENEL-EKRYLLVLDDLWN-DQ-LLNDLAA-LK-KKGSWCLVTSRLQEAARRINFT---RHDL--LYDDDCWSIVKDWATVEE-----PKEL-ELRKRVLRRCDGLPLAATLIGGLL-KRKE---EWLSFEESL--N--------GGIEQILKVSFDYLSPPVKKCFAYCSIFDQDTVLEQDLLVELWMAEGFLQPDSNERMEKIGCEYFRILLQTSLLEVKD----GT--SYKMHDLVHDFAKSILHNS-------SNQHR
>CDP17680.1
---------IV----VLGDEDESE-IVKKLLTE-SESISVIPITGMGGLGKTTLAKAVYKNEQIVGQFDKKMWVCVAE-VDKIEVFKMILESL---EG--DREVIVQKIQHEL-EKRYFLVLDDLWN-DQ-LLNDLAG-LN-KKGSWCLVTTRLQEVAPQINFT---RHEL--LCDNDCWSIMKKWANVGE-----PKEL-EMREQVLRRCDGLPLAATLIGGLL-KRKE---DWLSLEESL--N--------GGIKQILKVSFDHLSPPVKKCFAYCSIFDQDTELEQDRLVELWMAEGFLQPDPNERMEKIGCEYLRILLQTSLLEVKE----RT--WYKMHDLVHEFAKSILRSS-------SNEDR
>CDP17684.1
---------LV----VVGVDDESK-IVDMLLRP-SEKLSVIPITGSGGLGKTTLAKSIYNNPKIDGHFGQKIWVCVAKQIKIMELFKLILVQL---KV--DDNVIVKNIGEKL-GQRYFLVLDDVWD-HD-LWNDLMG-LN-TKGSWCLLTTRSKPVALKMNSG---PYFL--LSRDECWSIIKGKV-AGE-----PEEL-DLKKQILGRCDGLPLAASLIGGLL-NRRE---KWHSVQESL--N--------SEIEQILKVSFDHLSPSVKICFAYCSIFPQDTELEQDLLIELWMAEGFVQPYRNQRMEEIGGDYFMILLQNSLLEVEE----RGTYYYKMHDLVHDFAKSILPES-------SNQNR
>CDP17701.1
------P--RLNPVV-VGFDDETKRIINQVKH-GSQKLDVVSIVGMAGLGKTTLAKRVYNNRSIRNNFHIWAWCNVSQVYRKKDLLLEILGCI--SEM--EADDLMLKLYQSL-LNKYFIVLDDVWDIK--AWHGLKESFPS-NKSRILITSRLYEVASQVKQHE--PNHLRHFTDDESWELLQKMLFP-N---C-PLTVATVGMQIAKSCCGLPLAVVIIAGIL-TEQ-DG--WKEYAERLTR-IL------SDCKHMLELSYRHIPDYLKPCLLYFVTFLQGLEIPMQKLIWLWIAEGLVQ--QHKELEEVAEGYMNDLIGRSLVMVAKTS-IGGIKTCRVHDLIHEFLATKGREENFYST-----RR
>CDP17703.1
------P--VLNNGA-VGFKDETERIINQVRH-GSEKLDIVSIVGMPGLGKTTLAQRVYRDPSIIRDFHIRAWCNVSQVYCMKDLLLELLRGI--CDM--DEQDLAHKLLNSL-RYRYFIVLDDIWDID--AWNILKRSFPK-KGSRVLITSRQYEVASQVEPDE--PHRLRQFTDDESWDLLQKMLFP-T---Y-PPELCTIGKQIAENCGGLPLTVVIVAGIL-IEQ-DG--WKQFAERMAR-NV------TESMNMLELSYRHVPDYLKPCLLYAGAFPQGQEIPIQRLLRLWIAEGFVK--EQKKVEEVAEDYMMDLIGRSLIIVSKRS-FGGVKTCRVHDLVREFCATKAKEENFFNT-----RR
>CDP17827.1
V-----S--LN-ESH-VGREREREEILNLLMTNECKDVCVIPIVGMGGIGKTTLSQLVYNDERVNDFFDLKAWVCVSEEFDVLAITQTIFESV--SE---SNNMLQVSLHDKL-KEKFLIVLDDVWVYE--SWDLLSRPFQGLPGSRVIVTTRNNNVAVGSVPG----YHVGRLTNDDCVSLLAQHA--RR-----HPELKGLGEDLAKKCGGLPLAAKALGGIL-KM--SPEEWKEVLDSK--DL-------EGILPVLRLSYYHLPPHLKQLFAYCSVFPKDYEFDKLELVLLWMGEGFLQQPKKKRMEEQGFDCFNELVSRSFFQ-------GSQSSFVMHDLINDLAQFVAGG-TC----HKVSEH
>CDP17833.1
------S--LV-ESY-VGRENDKKELLKLLLSNESDDVVVIPIVGMGGVGKTTLAQMVYNDDRVNEVFDSKAWACVSDDFDIFGVTKTILKAI--CD---YDNMVQVKLSEAL-RKRFLIVLDDVWKYE--DWDILRRPFLGSSGSKIIVTTRHHRVAMSSTAG----YSLKELTNDESLWLLARHALGRT-----HPNLEGIGRSIVRKCKNLPLAVKTLGGLL-RS--TPDEWTDILNSE--EI-------QSILPALRLSYYHLPAHLKPCFAYCSIFPKDYEFDKYELVLLWMAEGFLEESKSDLMEDIGDNYFKELLMRSFFQ-------SNSSRFVMHDLINDLARYVAGD-FC----CTILDK
>CDP17839.1
------S--LV-ESY-VGRENDKEELLKLLLSNESDDVAVIPIVGMGGVGKTTLAQMVYNDDRVNEFFDSKAWACVSDDFDIIGVTKTILKAI--CD---YDNMVQVKLSETL-RKRFLIVLDDVWKYE--DWDILRRPFLGSSGSKIIVTTRHHRVAM-------------------------------------HPNLEGIGRSIVRKCKNLPLAVKTLGGLL----------------------------QSILPALRLSYYHLPAHLKPCFAYCSIFPKDYEFDKYELVLLWMAEGFLEESKSQLMEDIGDNYFKELLMRSFFQ-------STSSRFVMHDLINDLAKYVAGD-FC----CTILDK
>CDP17840.1
------S--LV-ESY-VGRENDKEELLKLLLSNEKDDVVLIPIVGMGGVGKTTLAQMVYNDDRVNEFFDSKAWAC-----------------------------------------RFLIVLDDVWKYE--DWDILRRPFLGSSGSKIIVTTRNQRVAVSSTSG----YSLEVLTDDESLWLLARHALGRT-----YPNLEGIGRSIVRKCKNLPLAVKTLGGLL-RS--TPDEWTDILNSE--EI-------QSILPALRLSYYHLPAHLKPCFAYCSIFPKDYEFDKYELVLLWMAEGFLEESKSDLMEDIGDNYFKELLMRSFFQ-------STSSRFVMHDLINDLARYVAGD-FC----CTILDK
>CDP17866.1
---------SIDGSE-VGRAADMEKVLDQILSKSSSQVQIISVVGAGGSGKTTLAQLLFNNDKVQNHFELRNWTCISDPFDQKRVAKAILEN----EL----DPLIRRIKETF-GKRFLLVLDDVWDDS--KWKPLKDGAS---GSVILVTTRSQRVA------T-DTHHLSLISDSDCWLIMQRIAFGGR-------DLVEIGQKIAEKCKGLPLAAKTMGSLL-RFKDTVQQWQNVLDSE--QLE------AVLFPHLYLSYNELSPELKRCF-YCAVWPKDTVIIVEDLIRLWIAQGYVRPRRGERLE-VGREYFNNLAMRSFFQLRK----GEYGECKMHDIVHDFAQFLT---------NSSGEK
>CDP17867.1
---------IIDESE-VGRESDKEALLNQVLSESSSQVQVISVVGAGGSGKTTLAQLLFNDDRVKNHFELKKWVCVSDPFDEKRIARAILES----EL----EPLLQLLKETF-GKRFLLVLDDVWDDS--KWKPLKDGAP---RS--------------------------MISHSDCWLIMQRIAFAKK-------DLVEIGQKIAEKCKGLPLAAKTMGSLL-RFKDTEQQWQNVLDSE--QLE------AVLFPHLYLSYNELSPELKRCF-YCAVFPKDHEIDVEELIRLWIAQGYVRPNRGEHLE-VGLEYFNNLAMRSFFQIQN----GEYMKCKMHDIVHDFAQFLTKNE------NSSSER
>CDP17914.1
------A--IHNEDL-VGLDDKVKSIIDRLRS-GSKQLDFVPIVGMPGLGKTTLANKVYIADSVMSHFHVRGWCCVSQIYSMHSLLVQLLCSI--LKN--DENDLAENLRRVL-RRRYLLVLDDLWDVE--AWNLLEKSLPA-NGSKILFTSRFQNLSSQFKPDN--PYHLLPLTDEESWT-FDKKIHR-M---C-PPTLSEVGFQIAKTCRGLPLTVVLVAGIL-TAQ-DG--WEEVAKCLSS-IV------NKCKKTPELSYSHLPDYLKPCLLYFAAFQEDEVINVRRLLWLWIAEGMVQ--QGKSLEESAYDYLMALISRSLVVVTKRT-MGGAKGCQLHDLVHEYCVEKAKEESFSNH-----HR
>CDP17917.1
------PL---EDKDIVGFEKITKSLVAELLK-ADRNRRVVSIIGMGGAGKTTLAKKVYNHADVRERFNCRAWVCVSSSYDYKKMLRAIIKQL--EKM--EEEDLERRLYQDL-DKCYLVVLDDVWEEA--AWDCLARAFPG-TSSRVLLTSRNRDVAQHADAYH--PYELKTLGQEDSWHLFLKK-LGDG---C-PPDLEEVGREIARRCGGLPLAITVIGGLL-KNK-SKTVWEEVLNNFSA-LS-------SAGAILELSYADLPANLKFCFLYLGLFPEDSVISVRKLIHMWVAEGIMQ--KAVNLEEAAYDDVERLCSRNMVQVAETV-DERIKSCRVHDLLRDLAIRKAEDEIFAK-----SRY
>CDP17919.1
------A--IHNEDL-VGLEDEVQAITHWLMR-GSKQLDVVSIVGMAGLGKTTLAKKVYTAPSVRSHFHVRGWCCVSQTFSTHSLLVQLLCSI--LKM--NEGNLAWKLRRVL-RTRYLLVLDDMWDVM--PWNLLEKSLPA-NGSRILLTSRIQDLSSQIKPDK--PYHLRPLTDRESWTLLQKKLFD-K---F-PPTLSEVGIQIAKYCRGLPLTIVLVAGIL-TTQ-DS--WEEVAESLSS-TG------VECRMTLELSYRHLPEYLKTCLLYFSAFQEDEVINVQRLLWLWISEGFVQ--QGKSLEEVAYDCLLALINRHLVMVTKRT-TNGAKACQLHDFVHEFCVAKAKEESFSN------HR
>CDP17920.1
------T--AIDEIV-VDISNRENEIRNQLIW-GSSELDFVFIAGMPGLGKTTLAKKVYSSLNVTRHFHVRAWCTVSEKFEKKRLLLEILTGI--RQM--RDEDLKHELHKLL-KNTYLIVMDDVWDAE--AWNYLKDSFPN-NGSRILFTGRDRSVALEIKPEEGYPLSLSLFSQEESWQLLKKKVF-KE---C-PDELLGVGNDIAYRCQGLPLAVVAVAGIL-TEK-SQNSWKRIADTLSS-II------GACKEVIDLSYKHLPEYLKLCFLYLGALNEDRDILVSKLIRSWIAEGFIP--EMEGFEDVAEAFLMDLIDRSLVIISKRS-NGKVRACRLHDLVLDFCKSKTKDQNFSSPA-AS-YR
>CDP17943.1
------A--TYNEDL-VLLDNEVTTITHRLTG-GSRQLDVVPIVGVPGLGKTTLANIVYSSPSVMLHFQIRAWCTVSQVYSRHNLLVQILGSI--LKV--DEDDLAVKLKQVL-RNRFLLVLDDLWDIE--AWNLLERSLPA-NGSRILVTSRLLN--LQFKPGK--AHYLRHLTDEESWQLLQKKLFG-N---C-PTKLHGVVSQIVKSCRGLPLTVVLAAGIF-TAQ-NF--WEEVAKSLSS-IV------KECMKTLELSYIHLPDDLKPCLLYFGVFQEDENVPVRRLLWLWISEGFVR--KGKSIEDVADDYLKALVDRSLVLVTKRT-TSGAKACRLHDLVHEFCVEKAKEENFSNP-----HR
>CDP17948.1
------P--LVVESC-IGRENEKEDIINLLLADDNNQFSVIPIVGMGGIGKTTLAQIVYNDKRIDEAFDVKAWAC--------------------------------------------------------------------------------------------------LSDTQCWLLFQDHTLENE-----YLSLRQIGREIVKKCQGLPLAVKMLGGLL-KL--DAVYWNQVLNSN--DL-------KNILPSLRLSYHHLPPNLKRCFAYCSIFPKGYEFERKNLVLLWMAEGFVQ-PGKISMEEVGDEYFSELLSRSFFQ-------LNRSRYVMHDLINDLAGSVSRI-SC----------
>CDP17957.1
----------------------------------DDEIFSIGIYGMGGVGKTTLATHVHNE----AKFGH-CWITVSQEANIHKLQKDIL--V-D-----DNDRKRAQLFQALKRNF-VLILDDVWHFD------LENGIP-VDGSKLIITSRSSDVCMGCQKE----VKVKPLCFQEAWTLFLEKL-GCC------PDIEEIAKSMVKNCAGLPLGIITVAGSM-KTD-GIHEWRDALEELDPVAR--------VLKILHYSYSRLCDRLKDCFLYCSLYPEDCEIPRDELIASFIRERLM----DKRRADQGHALLNKLENACLLE--GK-EDEKV---KMHDLMRDMALKI-KTK-Y----V--PDK
>CDP17982.1
---------TC----MVGDENLLE-IVSKLLSP-TDEVSVVPLVGMGGIGKTTLARLVFNDKRVKRHFDKRIWVCVSE-FDAIRLFRLILESL---EV--GSDVIIQEIQKEL-GQRYLLVLDDVWN-EI-VWDDLLG-VN-NKGNHIIVTTRKQQAAIIANHP---LLVL--LSSDECWSIIKEKASLAR-----PIEL-EIGRKIAGKCQGLPLAASIIGGML-KESD---EWLSLESSL--GSM------NSILQLLKLSFDHLPSYLQKCFAYCSIFSKDHDIEREQLIQLWMAEGYIQPSVNGPKENMGSAFFDILLKSSLFQVKL-----T--HCKMHDLVHDLAQSVSFGK------GTYKIR
>CDP18040.1
------P--VLNEVL-VGLDDEVKTIIHSLTR-GSKLLDFVSIVGMAGLGKTTLANRVCNDQLILSHFHILARCTVSQVYSMHSLLVQLLCSI--LEM--DENDLAYKLYKLL-GNRYLIFLDDVWEIK--AWNLVKSSLPA-NGSRILFTSRIQ---LQFKPDM--AQHLRHLTDEESWKLLQKKLFG-K---F-PPTLGKVGSQIAKLCRGLPLTIVLVAGIL-TAE-DS--WEEVAKSLSS-IV------DECRKTLELSYSHLSDDLKSCLLYFGAFKENEDVPVRRLSWLWISEGFVR--KGKILEDAADDYLKDLVDRSLVMVSDRT-MGGAKACRLHDLVHEFCVKKAKEENFSNP-----LR
>CDP18158.1
---------YLADADVVGFEEDKDMLMAWALDMVDEH-KVMFVVGMGGSGKTTLAKQVFE--AVKQDFGFSAWISVSKSKKKLEILRNMLD-LCRSSE--HCINL---IRDHLQK-RYVIVLDDLWADD--VWRSIMLALPN--RSRIVITTRRGDIAY-----SVAVHPIQHLSLEKAKELFHRIAFPIS---C-PPALATLSNEILGKCEGLRLAITEIGHLL--QRESASEWKKLRDGLASELRGHLL----ITKVLILSYDDLPYHLKNCFLLMNTFPPNHPIRRAELIRLWMAEGFITGVYGKELEDLGEEYLNELIARNLIQVCA-DFDGRPKSHRVHNIIHEIVLSKLHDENFFDVSNERIRR
>CDP18602.1
---------IV----VLGDEDESE-IVKKLLTE-SESISVISVTGMGGLGKTTLAKAVYNNPQFDNHFDKKIWVCVAK-VETMDLFKMILESS---DA--DVDVIVRGIQNEI-GKRCLLVLDDLWN-HQ--LDDLKA-LE-KKGSWCLVTTRLQEVEPQINFT---RHGL--LCNDDCWSIINKWATVGE-----PKEL-EIRERVLRRCDGLPLAAKLIGGLL-KRKE---EWQSLEESL--N--------GRIEQIIKVSFDHLSLPVKKCFAYCSIFDQDAELEQDLLVELWMAEGFLQPDSNERMEKIG--------------------------------------------------------
>CDP18675.1
------P--MLNEVL-VGLDDEVKAIIHSLTR-GSKLLDFVSIVGMAGLGKTTLANRVCNDPLILSHFHILARCTVSQVYSMHSLLVQLLCSI--LEM--DESDLAHKLYKLL-RNRYLIFLDDVWEIK--AWNLVKSSLPA-NGSRILFTSRIQ---LQLKPDK--AHNLRHLTNEESWKLLQKKLIG-K---F-PPTLGKVGSQIAKLCRGLPLTVVLVVGIL-TAE-DC--WEEVTKSLSS-IV------DECMMTLELSYSHLSDDLKSCLLYFGAFKEDENVPVRRLLWLWISEGFVR--KGKSLEDTADDYLKDLVDRSLVMVSKRT-MGGAKACRLHDLVHEFCVKKAKEENFSNP-----LR
>CDP18676.1
------P--VLNEVL-VGLDDEIKTIIQSLTR-GSKLLDFVSIVGMAGLGKTTLANRVCNDPLILSHFHILARCTVSQVYSMHSLLVQLLCSI--LEM--DESDLAPKLFKLL-RNRYLIFLDDVWEIK--AWNLLERSLPA-NGSRILFTSRIQ---LQFKPDK--AHHLRHLSDEESWKLLQKKLFG-K---F-PPTL----------------------------E-DC--WEEVAKSLSS-IV------DECMMTLELSYSHLSDDLKSCLLYFSAFQEDENVPVRRLFWLWISEGFVR--KGMRFEDVADDYLKDLVDRSLVMVSERS-MGGAKACRLHDLVHEFCVKKAKEENFNNP-----LR
>CDP18680.1
------A--TYNEGL-VLLDSEVETITQRLTK-GARQLDVVPIVGMPGLGKTTLANIIYSSSSVMLHFHIRAWCIVSQVYSEHNLLVQILGSI--QKV--DEVDLAIKLKQVL-RNRYLLVLDDLWDAK--VWNLLERLLPA-NGSRILITSRLQNLSLQFKPDK--VHHLRRLTDEESWNLLQKKLFG-K---C-PPRLSGVTSQIAKSCRGLPLTVVLVAGIL-TTE-DC--WEEVAKSLSS-IV------DECIKTLELSYSHLPDDLKPCLLYFGAFKEDENVPVRRLSWLWISEGFVR--KGKGLEDVADNYLKDLIDRSLVMVSKRT-IGGAKACRLHDLVHEFCVKKAKEENFSNP-----LR
>CDP18682.1
---------LLNEVL-VRLDDEVKTIIHSLTR-GSKLLDFVSIVGMAGLGKTTLANRVYNDPLILNHFHILARCTVSQAYSMHSLLVQLLCSI--LKM--DESDLAHKLYKLL-RNRYLIFLDDVWEIK--AWNLVERSLPA-NGSRILFTSRIQ---LQFKPDK--VHHLRHLTDEESWKLLQKKVFG-K---F-PPTLGKVGSQIAKLCWGLPLTVVLVAGIL-TVE-DC--WEEVAKSLSS-IV------DECMKTLELSYSHLSDDLKVCLLYFGAFKEGENVLVRRLLWLWISEGFVR--KGKSLEDVANNYLKDLVDRSLVMVSERA-MGGVKTCRLHDLVHEFCVKKAKEENFSNP-----VR
>CDP18698.1
------S--LVDEDA-VGRDVEEENIIQKLLSEDKGDVTVVSIVGQGGIGKTTLAQLVYNDKRVKNHFPTKAWLC-------------------------------VKLQQGL-DKKFLLVLDDVWDYD--DWYKLKMLVKGSEGSKIIVTTRDERIAMGHKMS----HHLGLLSEEDSWVLFEKHAFGGK-----RPELEVIGKKIANKCEGLPLAVKTIAGLL-RS--TVEEWEEILRND--NQ-------PNILPALRLSYTHLPSHLKRCFAYCAVFHKDFWFSKQEIIQLWHANGLLERPRNESIEDIGGVYLRELRLRSLLW-------STNNTFSMHDLINDLARFVSGK-YC-----GTTAS
>CDP18739.1
----------------------EEKILD-FQ---KENISTIVLAGKAGIGKTWMARKV-TSLALKEDVDFSLFVSMSIKQIERALYYSIL--ICSDSVL-EEMDLANKILSRL--S-LLLILDNSIDNV------ITGLHF-GN-LKVLITSLNKKVDKPLSPE----KSLSLLQQKAGSKVFEITG--AR--------VED----LNRNMELTPAEVVIIAKLL-S-------YHQHDSGLQGCL----------LEDLSGFKNNTSSRYNKVWMDIHFFRDQGAIHYSELIAYWVMEGYI----NC-IEAKGHQILMELMDLQVVKID-N--------------------YLC-----VHKDTPGMRR
>CDP18742.1
------P--EVHEVV-IGFDDEAQTIIGRLTS-ESRQLEIVPIVGMPGLGKTTLAKKVYGDAEIEGHFQLHLWCTVSHVYNQKRLLLELLCCN--REK--DEDDLLTMLYQML-GKKYLLVLDDVWESG--LWNDLNLAFQP-KGSKILITSRFSNITAHVKLGE--PHYLRLLTEEQSWQLLQKKVFG-E---C-PQSVHGAGIEIARFCGGLPLTVVIIAGVL-LER-DGWIWEEFARRILT-MV------TDCMASLELSYEKLPPPLKPCFLYFAAFREAEKIGTKNLMCLWIAEGLVE--RGRRLEDVAEEYLMSLIGRNLVTVSKRS-IGGVKSCCLHDLLLEFVRPERKKRIF----------
>CDP18957.1
L-PTDW---FADEDDIVGIDENKARLY-HWLTGNEQRRTVVSIVGMGGLGKTTLVTKVFNDQVIKRHFDSLAWISVSQAHQIEGLLRSMVKEFLKGSM--NYRQLMEMLIEYLHR-RYLVVLDDVWSID--LWSRIRGAFPL-CGSRIVLTTRDENVAM-----R--VHRLEPLQEHDAWTLFCTKAFWNG---C-PPELEALAKAILRKCEGLPLAIVAIGGLM-KSKTAI-EWKKVHDSLNWQFSPLLE----VKGILMMSFNDLPFYLKYCFLYCCIFPDGYLIKRKKLIRLWIAEGFILERKGMTMEEVAEDHLMELILRSMIQVKQ-NDNGRVKTFRVHDVMRELAMTTSERENFKIS--RNVQR
>CDP18959.1
------P--VVEEDNVVGFDDAAKEVIELLTG-QSDQLEVISIIGMLGLGKTTLAKKVLNDPKIEYEFYTRAFVNVSQEYERKEMFLKILGQF--NKM--SDEQLCKELHDQL-TRKYLIVMDDVWTNE--AWDQLKGAFPN-KRSRVLITSRHKPVAVHANQSD--PYFLRFLYPEESRELLRRKVF-GN---C-PSELEAYELRILQKCDGLPLAIVVVAGIL-HRD-RTDWWKKVAEDVND-VA------QESYDVIKLSYNHMPYYLKPCFLYLGVFREDFEIPVWKLVRLWIAEGFIP--RMS-LEDIAEDYLEELVDRNLVMVGHRL-TGQIKTCRIHDTLRDFCKKEATKENLDRSS-GF-RR
>CDP19019.1
---------IIDESE-VGREFDKDALLDQVLSKSSSQVQVISVVGAGGSGKTTLAQLLFNNDKVKVHFELRNWICVSDPFDQKRIAKAILEN----EL----DPLIQRIKETF-GKRFLLVLDDVWDDS--KWKPLKDGAP---GCVILVTTRSHRVA------T-ATHDLGMISDSDCWLIMQRLAFANK-------DLVEIGQKIAEKCKGLPLAAKTMGSLL-RFKDTVQQWQNVLDSE--QLK------AVLFPHLYLSYNELSPELKRCF-YCAVFPKDHVIYVEELIGMWIAQGYVLPRRGERLE-VGREYFNNLAMRSFFQLEK-----EYKQCKMHDIVHDFAQFLTKNE------------
>CDP19022.1
---------IIDESG-IGRESDKDALLDQVLSESSSQVQIISVVGAGGSGKTTLAQLLFNNDEVKNHFDFRNWICVSDPFDQKRIAKAILES---LEL----DSLIRLIKETF-GKRFLLVLDDVWDDS--KWKPLKDGAP---GSVILVTTRSHRVA------T-HTHQMTGMSDSDCWLIMQRIAFARK-------DLVEIGLKIAEKCKGLPLAAKTMGSLL-RFKDTVQQWQNVLDSE--QLK------AVLFPHLYLSYNELPPELKRCF-YCAVFPKDFEINVEELIRLWIAQGYVRPNRGERLE-VGLEYFNNLAM-----------------------LHDFAQFLTKNEHV----NLSTES
>CDP19024.1
---------FIDESE-VGRDSDKVALLDQVLSKSSSQVQVISVVGAGGSGKTTLAQLLFNNDKVKNHFELRNWICVSDPFDQKRIAKAILEN----EL----DPLIQRIKETF-GKRFLLVLDDVWDDS--KWEPLKDGAP---GSVILVTTRSHRVA------T-HTHQMALMSDSDCWLIMQRIAFANK-------DLVEIGQKIAEKCKGLPLAAKTMGSLL-RLKDTVQQWQNVLDT-----------------------------------------------------------------GERLE-VGREYFNNLAMRSFFQLEK----GEY----MHN-------------------------
>CDP19026.1
---------SIDESE-VGRAADMEKVLDQILSKSSSQVQVISVVGAGGSGKTTLAQLLFNNDKVQNHFERRNWICVSDPFDQKRVAKAILEN----EL----DPLIRRIKKLF-VRDSCLVFF------------LNERA----------YSMQRRLM------DCNCLIQALFTSCECVML-------NS-------EYKAIGRCNVKKIHLLPVDLQPL-SLL-K-------------------------KSHLRHYLLYIFADLDSFFLRCFQVCALYPLQH---------FSLTKGNSLLKEFD-ME-VGREYFNNLAMRSFFQIQN----EEYEQCKMHDIVHDFAQFLTKNEHA----NSSSER
>CDP19049.1
------PL---EDKDIVGFEEMTKSLVTELLK-EDRNRRVVSIIGMGGAGKTTLA----------------------------------------KKM--QEQDLEQRLYQDL-DKRYLVVLDDVWEEE--AWDCLVRAFPS-TSSKVLLTSRNRDVAVHADALI--PHELKTLGKEDSWQLFLRK-LAHR---C-PPDLEEVGREIVRRCDGLPLAITVVGGLL-KKE-LKSEWEKVLNSFNR-LS-------SVSAILELSYADLPPNLKFCFLYLGLFPEASVISVPKLIHMWVAEGIMQ--NAENLEETAYDDVERLCGRNMVQVVETV-DARIKRCRVHDLLRELAIRKAEDENFAK-----SRY
>CDP19132.1
------P--KIDGTL-VGFLDEAETIRVKLTR-GGMQLDIVAIVGMAGLGKTTLAMRLYHEPSVARHFHVRAWCCISQVYEKRDLLLTILNQI--RGM--KTEDLDEVLYKSL-KERFFIVMDDMWSTG--AWDDLKRSFPR-NGSRIMFTTRHREVALEAKSDD--PHALRFFSDGESWELLEKRVF-QQ---C-PEELVELGRQIATACKGLPLSIVLVAGIL-TQK-RKDWWMQVVDSLSS-LV------E-CKDILGLSFKHLPDHLKPCFLYFGALPQGEEIAIRKLIRLWAAEGLVC--N-----DVAEDYLMDLVNRSLVIVSKRS-KDHVKTCHVHDLLHDYCVARAKEECFPDIV-DV-RR
>CDP19143.1
---------TV----FVGDNDVSE-IVKMLTAPNHDEISILPIVGMGGIGKTTLARNVYNDPKIKEHFEESMWVC-----------------------------------ELL-GKRYLLVLDDVWN-KE-LWNELRG-TS-AMGSWILVTTREKEVAPQ-------DYSL--LSHDQCWLIFKENALGAR-----PNRLQEIGLKIAEKCQGLPLAASVLGGML-KEIG---EWQKLESGL--RGE--------IHEILKLSFYNLPYSLKKCLAYCSIFPKDFEMERNQLIQLWAAEGFLYSNPNNNMEEVGNMYFTILLDSNLFQAKE---RGNVVNCKMHDLVHDMVQSISSKTLR----GTFPIQ
>CDP19195.1
---------IV----VLGDEDESE-IVKKLLTE-SESISVISVTGMGGLGKTTLAKAVYNNSQFDNHFDKKIWVCVAK-VEIMELFKMILESS---EV--DSDVIVQGIQNEI-GKRYLLVLDDLWN-HQ--LDDLKA-LE-KKGSWCLVTTRLEHVAPQINFT---RHGL--LCNDDCWSIINKWATVGE-----PKEL-EIKERVLRRCDGLPLAAKLIGGLL-KRKE---EWLSLEDSL--N--------GGIEQIIKVSFDHLSLPVKKCFAYCSIFDQDAELEQDLLVELWMAEGFLQPDSNQ-MEGMGYEYLRTLLQTSLLEVNE----RT--WYKMHDLVHDFAKSILRNS-------SNQDR
>CDP19197.1
E-----PPCALHSSVASSRQNDKDRIVELL---EWSNEGILSIVGVGGIGKSTLVKLVYNDERVVKHFQLRIWCSV-------KVVERIIQSA--KRM--N-EKVG----DIL-KKVYLLVLDGVWNEYEGKWNQLKDFLV-AKGSKIVVMTRDESVA------ITMPYCVERLANDDCLSLFLKMAFGQK----YP-NL--IGADIVQKCEGVPLGVILLGSSL-RGRIREIEWTGIRDHSDS-------QENGMFPVLKLSYEKLPSYLKACLAYCSIFPKGCEIEIDKLIQLWISQGLIHTSTEE--EEIGLEYFNQLSFKSFFQIEE----GS-SMCKMNDTVHDFLLSVAGSE------------
>CDP19218.1
---------IIDESE-IGRESDKDALLDQVLSKSSSQVQIISIVGAGGSGKTTLAQLLFNDDRVKNHFELKKM-----------------------DL------------QTF-GKRFLLVLDDVWEHS--KWKPLKDGTP---GSVILVTTRSLEVA------T-HTHLMALMSDSDCWQIVRRIAFGGR-------EWREIGQKIAEKCKGLPLALKTMGSLL-RLKDTVQQWQNVLDS------------------------------------------------------------------ESLE-VGLEYFNNLAMRSFFQLEK----GEYMKCKMHDIVHDFAQFLTKNEHA----NSSSER
>CDP19228.1
---------IIDESE-VGRASDKDALLDQVLSKSSSQVQIISVVGAGGSGKTTLAQLLFNNDKVQKHFELRNWICVSDPFDQKRVAKAILEN----EL----DPLIRRIKETF-GKRFLLVLDDVWDDS--KWKPLKDGAP---GSVILVTTRSQRVA------T-DTHHLSLISDSDCWLIMQRIAFGGR-------DLVEIGQKIAEKCKGLPLAAKTMGSL-----------------------------------------------------------------------------------------------------------------YG-------------------------------
>CDP19229.1
---------IIDESK-IGRDSDKVALLDQVLSKSSSQVQVISVVGAGGSGKTTLAQLLFNNDEVQRHFEPRNWICISDPFDQKRVAKAILEN----EL----DPLIQRIKETF-GKRFLLVLDDVWDDS--KWEPLKDGAP---GSVILVTTRSHRVA------T-HTHQMAVMSDSDCWLIMQRIAFANK-------NLVEIGQKIAEKCKGLPLAAKTMGSLL-RFKDTVQQWQNVLDSE--ELE----SQEQLFPHLYLSYNELSPEQKRCF-YCAVFPKDHEIYVEELIWLWMAQGYVRPRRGENLE-VGLEYFNSLAMRSFFQLKK----GEYMKCKMHDIVHDFAQFLTKNEHA----NSSSER
>CDP19240.1
-----------KEGLVM---SKMKEVIE-L----QDKTSLVAICGMLGVGKTFLVEQIADE----KLFDE-AKANLSQFPNTRTVQDQLL--L-K-----ETDRARERMYTRLSEKRILVILDDVLEVD------FKSGIPGCKGLKVILTSRLSHVSMG-AEI----FEVGALPKEEARHLFKEVV-GIS-------TLSDVSNQVADECKGLPLAIVVVAKAF-KNHTTPESWNIALRQLKYTVRGV----QDVFSSIKWSYDHLESDAKSLLLLCSLFPEDYSIPLECLVRYGKGLQLF----QDRLDDRVHMLINELKKYYLLV-----SDQDV---KLHNVVRDVCLSIAKGE-F----V--EEQ
>CDP19241.1
---ADF---FIEEAQLVGIDKPKAELISKILN-DHSQLKVVSVVGMGGLGKTTLVKKVYDDAAVKKQFQSHAWITVSQNSQFSEIIKNLMQQLYNEFM--DVLMLSEFVRDFLRR-RYILVLDDVWSIA--AWEAIKCILPN-TASCVVLTTRIADVAS-----LNFIYKMKPLSDKQSWTLFCNRTFQSN---S-PPNLEEVAKKILKKCEGLPLAIVAIGGVL-KDKVKTDEWEMILHGFGGEADGKLD----IKRVLLLSYNDLPHYLKSCLLYLSIYPEEYPIEVDGILLKWIALGFVEEKEGMTSTDIAMGYMKELINRSLIQVKS-SDNGRLDTCGLHDFVREILVSKSKEQGFRWP--EKVRH
>CDP19244.1
---ADF---FIEEAQLVGIDKPKAELISKILD-DHSQLKVVSVVGMGGLGKTTLVKKVYDDAAVKKQFQSHAWITVSRNFQFRDIIKNLIQYLYNESM--NDIMLSEFVRDFLQR-RYILVLDDVWSID--AWEAIKCVLPT-IASRVVLTTRIADVAS-----PDFVYKMEPLSDKESWTLFCNRTFQSN---C-PPNLEEVAKKILKKCEGLPLAIVAIGGVL-KHKEKTDEWEMILHGFGGEADGKLD----MKRVLLLSYNDLPHYLKSCLLYLSIYPEDYPIDVDVILLKWIALGFVEEKEGITSTDIAMRYMKELINRSLIQVKS-LYDGSLDKCGLHDFVREILVSKSKEQGFRWP--EKVRH
>CDP19322.1
---------FIDESE-VGRDSDKVALLDQVLSKSSSQVQVISVVGAGGSGKTTLAQLLFNDDKVKTDFKLKKWVCVSDPFDQKRVAKAILES---LEL----ETLLQQLKETF-GKRFLLVLDDVWDDS--KWKPLKDGAP---GSVILVTTRNEGVA------T-DTHGLGMISHSDCWLIMQKIAFARK-------DLVEIGQKIAEKCKGLPLAAKTMGSLL-RFKDTVQQWQNVLDSE--QLE------AVLFPHLYLSHNELSPELKRCF-YCAVFPKDHVIDVKELIRLWIAQGYVRPRRGESLE-VGREYFDNLAMRSFFQIEK-----EYMKCKMHDIVHDFAQFLTKNEHA----NSSSER
>CDP19354.1
---------IV----VLGDEDESE-IVKKLLIE-TESISVIPITGMGGLGKTTLAKAVYNKSQIHKHFDKKIWVCVAE-VDRIEVFKMILESL---DG--DREVIVQKIQDEL-EKRYFFVLDDLWN-DE-LLNDLAG-LN-KKGSWCLVTTRLQEVAPQINFI---RHEL--LCDNDCWSIMKKWANVGE-----PKEL-EMREQVLRRCDGLPLAAKLIGGLL-KRKE---EWLSLEESF--N--------GGIEQILKVSFDHLSPPVKKCFAYCSIFDQDTELEQDLLVQFWMAEGFLQPDSNERTEKIGYEYLRILLQTSLLEVKE----RT--WYKMHDLVHDFAKSILRNS-------SNQER
>CDP19356.1
---------IV----VLGDEDESK-IVKKLLTE-SESISVISVTGMGGLGKTTLAKAVYNNSQFDNHFDKKIWVCVAK-VETMDLFKMILESS---DA--DVDVIVRGIQNEI-GKRYLLVLDDLWN-HQ-LLDDLKA-LE-KKGSWCLVTTRLEHVAPQINFT---RHEL--LCNDDCWSIINKWATVGE-----PKEL-EIRGRVLRRCDGLPLAAKLIGGLL-KRKE---EWLSLEESL--N--------GGIEQIVKVSFDHLSPPVKKCFAYCSIFHQDTILEQDPLVELWMAEGFLQPDSNERMEKIGYEYFRILLQTSLLEVRD----RT--WYKMHDLVHDFAKSILHNS-------SNQDR
>CDP19366.1
------------EAQLVGIDKPKAELISKILD-DHSQLKVVSVAGMGGLGKTTLVKK-----------------------------------------------------------------------------------------------------------------MEPLSDKESWTLFCNRTFQSN---C---------------------------GVL-KDKENTDEWEMILHGFGGEADGKLD----IKRVLLLSYNDLPHYLKSCLLYISIYPEDYPIDVVDILPKWIALGF---------------------------------------------------------------------
>CDP19368.1
---PDF---FIEEAQLVGIGKPKAELMSKILD-DHSQLKVVSVVGMGGLGKTTLVKKVYDDVAVKKQFQSHAWITVSQNFQFRDIIKNLIQQLYDESM--DDKMLIEFVRDFLQR-RYILVLDDVWSIA--AWEAIKCVLPD-ITGRVVLTTRIADVAS-----LHFIYKMKPLSDEESWTLFCNRTFQSN---C-PPNLEEVAKKILKKCEGLPLAIVAIGGVL-KDKEKTDEWEMTLHDFGGEAD---N----IKRVLLLSYNDLPCYLKSCLLYLSIYPEDYPIDVDVIFLKWIALGFVEEKGGITSTDIAMRYMKELINRSLIQVKS-LDDGTLNTCGIHDFVREIIASKSKEQSFRWP--EKVRH
>CDP19397.1
------S--LV-ESY-VGRENDKEELLKLLLSNESDDVAVIPIVGMGGVGKTTLAQMVYNDDRVNEFFDSKAWACVSDDFDIFGVTKTILKAI--CD---YDNMVQVKLSEAL-RKRFLIVLDDVWKYE--DWDILRRPFLGSSGSKIIVTTRHHRVAMSSTAG----YSLKELTDDESLWLLARHALGRT-----HPNLEGIGRSIVRKCKNLPLAVKTLGGLL-RS--TPDEWTDILNSE--EI-------QSILPALRLSYYHLPAHLKPCFAYCSIFPKDYEFDKYELALLWMAEGFLEESKSELMEDMGENYFKELLMRSFFQ-------STSSRFVMHDLINDLARYVAGD-FC----CTILDK
>CDP19403.1
---TTW---LVEEAELIGIDNPRQQLISQLLQGDDSQLKVVSVVGMGGLGKTTLVKI-----------------------------------------------LKQFVKDFLQAGRYAIVFDDVWDVK--FWNAIRIALPG-YGNRVMLTTRQADVAF-----QDYVFKMEFLSFEDSWTLFCNKIFKGN---C-PAHLIDVAKGILGKCEGLPLAILAISGLW-KDFSIA-EWEMVRHSLGGELEGMLD----VRKILLLSYNDLPCDLKTCLLYLSIYPEGFKIRCHRLVQLWSAEGFVGKTEGMTMKDVGFSYLTELVNRSLIQVTQ-FYEGIPYTCRIHDLVREVVLSKSREQNMRWFS-EKVRR
>CDP19404.1
---TTW---LVEEAELVGIDKPKQQLVSQLLGGDESQLKVVSVVGMGGLGKTTLVKKVHEDLDVRRHFPVRAFVTVSQTCNFQELLKDLTRQLHNEAM--TAIQLKQCVKDFLQAGRYAIVFDDVWDTE--FWNAIRIALPG-YGNRVMLTTRKADVAF-----QDYVFKMVPLSFEDSWTLFCNKIFKGN---C-PAHLTDFAKGILGKCEGLPLAILAISGLL-KDLNIAEEWKMVRCSLGGELEGMLD----VRKVLSLSYNDLPCHLKTCLLYLSIYPEDFEIGCHRLVQLWTAERYVEKREEMTLEDVGYNYLKELANRSLIQVSE-FYEGIPYSCRIHDLVREVILSKSREQNTRWPS-SKVRR
>CDP19406.1
-----------EPRETLGFRKGLETIPA-L----TNEILRIGIWGMGGVGKTTLAEHIHNN----SQF-K-YWISVSQDFSIKRLQGDVL--L-D-----DDEKVRRRLRDAFEEEMVVLMLDDVWEFR------LN-SLR-AKNCRLILTTRSEEVNMQCHRT----FELKTLDTKKAWGLFKRIL-GSE------DGLKDIAKSVAKRCDGLPLGIVTVAGSM-RVR-DICEWRNALEDLACSVGM-----EKVFRILEWSFNRL-NCERNCFLYCCLYPEDWKIKRKELIGLFIGAELM----SKRWKDEGQTMLNKLIRVCLLE--K--KDGDV---KMHDLVRDMALRI-HGNRF----V-TLEQ
>CDP19424.1
----------IDEIL-VDLRDEEEIIVNRLIR-GSTK----SIVGMPGMGKTTLARKVYNSPNVTHYFHCRAWCTVSQVYDKREILLEILRDV--HHM--SEEDLESKLRQCL-RNRYLIVMDDVWDIG--AWSDLTHSLPY-TKSRILVTSRRRDLALEIEPND--PHSIPPFTVAESWILLEQKVF-QG---C-PEELLLVGKEIAQKCKGLPLSVVAISGLL-TEK-RKDWWKKIAESLSS-IF------EACLEILELSYRHLPGNLKASFLYLGVFLEDKDIPIHKLIEFWLAEGFIQ--VSKSLEDIAENYLMDLIN-----------------------------------------------
>CDP19425.1
---------AINELV-VDLSDEEAFIVDRLTG-GSSQLGVVSIVGIPGVGKTTIARKLFNNQNVIYHFHRLAWCTVSQVYDTRELLLEILSGI--HQL--SKEELKSKLRQCL-KNKYLIVMDNVWNVE--AWSELKNSFPI-NGSRILITSCRSDVALQIEPDD--PNFLRPFSDYESWKLLVEKIF-RG---C-PEELLLVGEQIAQQCKGLPLSVVVVADL-----------------------------EACLKILEPSYRYLPGYLKACFLYLAVFIEDGDIPVDKLIKFWLAEGLVQ--GSNNLEDVAQDYLKDLISRSLMTISKKS-NGDVKACRLHDQLHDLCLSKAKEENFLQPV-EA-HR
>CDP19438.1
---------AG----VVGAKDETR-LVETLLSL-SEQVSVIPILGMGGLGKTTLAQSIYNNRQVDSHFEKKIWVCVSD-FEVTRLLKMILESL---GM--TSDVIVRKIREQL-GKKYLLVLDDVWT-EN-LWEDLRG-LN-TNGNWCVVTTRKQQTTILATHD---PYVL--LSDDDCWSILTEKANAGG-----PEKL-QMKKEIIKKCGGLPLAASAMGGLL-KRKE---EWKLLMNKL--NLS------DSVMEILKLSFDCLPSAVKKCFAYCSMFPKDTVMKRDKLIELWMAEGFLQVDLNK-TEEIGEYYLEILLQSSLLETRK---GRR--CYKMHDMVHDVSKSIMKSTKV----NSNQIR
>CDP19440.1
---------AG----VVGAKDETR-LVEILLSL-SENVSVIPILGMGGLGKTTLAQSVYNNSQVDSHFEKKIWVCVSD-FEVTRLLKMILESL---EM--TSDVIVQEIRQQL-GKKYLLVLDDVWT-ES-LWDDLRG-LN-TNGNWCVVTTRKQQTAILATHD---PYVL--LSDDDCWSILTEKANAGG-----PEQL-QMKKEIIKKCGGLPLAASVMGGLL-KRKE---EWKLLMNKL--NLS------DSVMEILQLSFDNLPSAIKKCFAYCSMFPKDAKMKRDMLIELWMAEDFLQVDLNK-MEEIGEYYLEILLQSSLLEIGK---GRR--YYKMHDMVHDVSKSIMKSTKV----DSNQVR
>CDP19441.1
---------VA----MVGADDESK-IVKMLLSP-SEKVSVLPIIGMGGLGKTTLAKSIYNKKQIDGQFEKKIWVCVSK-VPVVELFKLILGQL---EV--GDQNIVQEIGKEL-KLRYLLVLDDVWD-DD-LWHDLKG-LN-TNGSWCLVTTRLGPVAMMENE----PYAL--LPDDHCWSIVKEKVVGGE-------EL-KIKERVIKRCNGLPLAASVIGGLL-KRKE---EWQSLENRL--SLS------DHVMQILKFSFDNLPSYIKKCFAYCSIFPKDSEIERNVLIELWMAEGFLQADISQMMEEIGMNYLRILLQSSLFEI----YDKT--CYMMHDLVHDLVES-MKSTKV----NGNHIR
>CDP19444.1
---------AG----VVGAKDETR-LVEILLSL-SKNVSVIPILGMGGLGKTTLAQSVYNNSQVDSHFEKKIWVCVSD-FEVTRLLKMILESL---EI--TSDVIVQEIRQQL-GKKYLLVLDDVWT-ES-LWDDLRG-LN-TNGNWCVVTTRKQQTAIVATHD---PYVL--LSDDDCWSILTEKANAGG-----PEQM-QMKKEIIKKCGGLPLAASVMGGLL-KRKE---EWKLLMNKL--NLS------DAVMEVLKLSFDCLPSSIKKCFAYCSIVPKDIEMKGDVLIELWMAEGFLEADVSQMMEEIGMNYLRILVQSSLFETRN---RGT--CYKMHDLVHDVAES-MKSTKV----NSNQIR
>CDP19454.1
---TTW---LVEEAELVGIDHPKQQLISQLLERDDSQLKVVSVVGMGGLGKTTLVKKVHEDLGIRRHFPVRAFVTVSQPCNFQELLKDLTRQLHNETM--TAIQLKQCVKDFLQAGRYAIVFDDVWDVE--FWNAIRFALPG-YGNRVMLTTRKADVAS-----QDYVYKMVPLSFEDSWTLFCNKIFKGN---C-PAHLTDVAKGILGKCQGLPLAILAISGLL-KDLNIAEEWEIVRRSLVGELEGMLD----VKKILSLSYNDLPSHLKSCLLYLSIYPEDFEIPCGRLVQLWSAERFVGKREGMTVEDVGYNYLRELVNRSLIQVTQ-FYEGIPYACRIHDLVREIVLSKAREQNMKWWS-EKVRR
>CDP19455.1
---TTW---LVEEAELVGINKPKQQLVSQLLEGDESQLKVVSVVGMGGLGKTTLVKKVHEDLDVRRHFPVRAFVTVSQTCNFQELLKDLIRQLHNEAM--TAIQLKQCVKDFLQAGRYAIVFDDVWDTK--FWNAIRIALPG-YGNRVMLTTRKADVAF-----QDYVFKMVPLSFEDSWTLFCNKIFKGN---C-PAHLTDVAKGILGKCEGLPLAILAISGLL-KDLNIAEEWKMVRCSLGGELEGMLD----VRKILSLSYNDLPCHLKTCLLYLSIYPEDFEIGCHRLVQLWTAERFVEKREEMTLEDVGYNYLKELVNRSLIQVSE-FYEGIPYSCRIHDLVREVILSKSREQYMRWPS-SKARR
>CDP19462.1
------PL---EDKDI------------------DRNRHVVSIIGMGGAGKTTLAKKVYNHADVRARFNCRAWVCVSSSYDHKKMLRAIIKQL--EMM--EEEELERRLYQDL-DKCYLVVLDDVWKEE--AWDCLARAFPN-TSSRVLLTSRNRDVAVHADALP--PHELKTLREEDSWQLFLKK-LGHG---C-PPDLEVVGKKIAGRCAGLPLAITVIGGLL-KKK-LKSEWEKVLNNFSA-LSSE-AGAISAGAILELSYADLPANLKFCFLYLGLFPEDFVISVRKLIHMWVAEGIIQ--KAKNLEETAYDDVERLCSRNMVQVAETV-DERIKSCRVHDLLRELAIRKAEDENFAK-----S--
>CDP19464.1
------PI---EDTDIVGFEKITKSLVKELLK-GDKNRRVVSIIGMGGAGKTTLAKKVYNHADVRARFNCRVWVCVSSIYNHKETLRTIIKQL--EKM--QEQDLEERLYKDL-DKCYLVVLDDVWKEE--AWDCLARAFPN-TSSRVLLTSRNQDVAVHADALK--PHELKTLGQEDSWQLFLKK-FGHG---C-PTDLEVIGRKIAGRCAGLPLAIMVIGGLL-KKR-LESEWEKVLDNFSA-LS-------SAGAILELSYADLPANPKFCFLYLGLFPEDSVISVRKLIHMWVAEGIMQ--KAKNLEETAYEVVERLCSRNMVQVVETV-DEGLKA------------------------------
>CDP19468.1
----------------------------------------LPITGMGGLGKTTLAKSIYNNHQIDGHFQKKIWVCVSK-VPIVELFKLILVHL---EV--DVDVIVGKIRNHL-GKRYFLVLDDVWD-DD-LWDDLKG-LH-TNGSWCLVTTR-----MMENE----AYPL--LPDDLCWSILKEKVVGGE-----PDEL-KIKERVIKRCDGLPLAASVIGGLL-KRKE---EWQPLENRL--SLS------DHVMQILKLSFDNLPSYIKKCFAYCSIFPKDSEIERNMLIELWMAEGFLQADLSQMMEEIGMNYLRILLQSSLLE-------GT--CYKMHDLVHDLAES-MKSTKV----NGNQIR
>CDP19471.1
---------------------------------------VVSVVGMGGLGKTTVVKKVYDDAIVKKQFQSHAWITVSQNFHFNVIIKDLIQQL-----------------DFLKR-RYILVLDDVWSLD--AWEAIKY---------------------------------------------------SN---C-PLNLEE---------------------------DRIDEWEMILHGFSGEVDGKLE----IRRILLLSYNDLPHHLKSCLLYLSIYPEDYPI-----------------------------------------------------------------------------------
>CDP19475.1
------P--IAHEVM-VGLDDEAAKVIERLIW-GPEQVEIVPIVGMAGLGKTTLAKKVYNDSSVICNFHTRLWCTVSQEFNMKSLLIQILCPD--QNL--DEHVLLEMLHKKL-KNRYLVVFDDVWDIG--AWHELGIAFPK-NGSRIIFTSRSSNVASQVQYGE--PHYLRPLSEKESFELLQKKVFG-K---C-PQALHGLGMEIAKKCRGLPLALVVVAGVL-IEH-DICVWEEFAESLST-MV------TDCKKSLELSYEHLPYHLKACLLYFAAFREDEKIGAKNLMRLWIAEGFVE--KGKRSEDTAEEYLMDLIGRNLVMASERS-IGGVKTCYIHDLIFEFCKTEAKAKNFPYL-----HR
>CDP19480.1
---------VA----MLGTDDESK-IVKMLLSP-SEKVSGLPIIGMGGLGKTTLAKSTYNNQQIDAHFNKKIWVCVSK-VPIVELFKLILLQV---EV--EDNVIVGKIRNHL-EKRYFLVLDDVWD-DD-LWDDLNG-LN-TTGNWCLVTTRLGPVAMMENE----GYSL--LPDDHCWSILKEKAVGGQ-----PDVL-KIKERVIKRCDGLPLAASVIGGLL-KRKE---EWRSLENRL--SAG------DRVMQILQLSFDNLPSAIKKCFAYCSIFPKDTEMEGDMLIELWMAEGF--------------------LQSSLLEIRY---GRR--FYKMHDMVHDVSKSIMKSTKF----NSNQVR
>CDP19481.1
----------------------ATRILE-LM---EQNVSTIVLSGKSGTGKTRMAKKV-GLLAVTNERDIMLWISLSVRHDEMSLYEHIL--LLSNDNG-KEETLDEKVQKKL--S-VLVILDDRED--------LEQ--S---KLKVLITSKNQKVGMRLTPE----MSISLLKQGAVAKVFEISG--VE--------VKN----IDKKEGLTPGEVALLANLL-S-------YHQQDSKVQDQA----------LEEAWGGDDYLSSGYERVWQGSHFFRDHGSVHYCELISYWILEGYF----NS-LDEEGHRVLMQLMYCQMLKVS-D--------------------FLQ-----TLMD------
>CDP19488.1
------P--VLNEVL-VGLDDEVKAIIHSLTR-GSKLLDFVSIVGMAGLGKTTLANRVCNDPLILSHFHILARCIVSQVYSMHSLLVQLLCSI--LEM--DENDLVPKLYKLL-RNRYLVFLDDVWEIE--AWNLLERSLPA-NGSRILFTSRIQ---LQFKPDK--AHHLRHLTDEESWKLLQKKVFG-K---F-PPTLGKVGSQIANLCRGLPLTVVLVAGIL-TME-DC--WEEVAQSLSS-IV------DECMKTLDLSYSHLLDDLKPCLLYFGAFKEDEYISVRRLSWLWISEGFVR--KEKSLEDVADDYLKDLVDRSLVMVSERT-MGGAKACRLHDLVHEFCVKKAKEENFSNP-----LR
>CDP19489.1
------A--AYNEEL-VPLDDEVKTITDSLTR-GSRQLDVVCIVGMPGLGKTTLANRVYNSPSVMLHFHKCAWCTVSQAYSMHNMLVQILDSI--RKM--DEHDLAEKLKQVL-RNKYLLVLDDLWDAK--VWNLLERSLPA-NGSRILITSRLQNLSLQFKPHK--VHHLRCLTDEESWNLLQKKLFC-K---C-PPRLSGVASRIAKSCRGLPLMVVLVAGIL-TAE-DC--WEEVTKSLSS-IV------DECMKTLELSYGHLPDDLKPCLLYFGAFQEDKNVPVRRLLWLWISEGFVQ--RGKSLEDVADDYLKDLVDRSLVMVSKRT-VGGAKACRVHDLVHEFCVKKAKEENFSNP-----LR
>CDP19521.1
-----------EESLIM---SMKREVIE-L----QDKRSLLAICGMAGVGKTFLLEQIADE----KLFDG-AFATVSQNPDIRNVQNQLL--M-T-----HSGRAREQIYTRLTDERNLVMLDDIWEVD------LRSGIPGCKGLKVVLTSRFSHVRME-AEI----FEVNALPKEEAWHLFKKVV-GIS-------ALSDVVKQVAEECKGLPLAIVVVARAF-RNYTTPESWKLALGQLKYTMRRV----QDVFSRIEWSYDRLKSEAKLLLLFCSLFPEDYSIPVECLVRYGKGLE----------------------------------------------------------------------
>CDP19561.1
-------L---EDKDIVGFEEKTISLVAELLK-EDKNRRVVSIVGMGGAGKTTLAKKVYNHAEVRTRFDCRAWVCVSSSYNHKETLRTIIKQL--EKM--QEQDLEERLRQDL-DKRYLVVLDDVWKEV--AWDCLAGAFPN-ASSRLLLTSRNREVAVHADALK--PEELKTLGEKDSWQLFLRK-LVHG---C-PRDLEKVGREIVRRCAGLPLAITVVGGLL-KKE-LKSEWEKVLNNFST-LS-------SVSAILELSYADLPANLKFCFLYLGLFPEDSVISVRKLIHLWVAEGIMQ--KAENLEEAAYDDVERLCSRNMVQVAETV-DKRIKSCRVHDLLRELAVRKAKDENFAK-----SRY
>CDP19584.1
------PF---EDRDIVGFEEKTKSLVAELLK-EDKSRRVVSIVGMGGAGKTTLAKKVYNHADVRERFNCRAWVCVSSSYDHKKILRSIIKQL--EKM--EEEELEERLYQDL-DKCYLVVLDDVWKEV--AWDCLSRAFPG-TSSRLLLTSRNREVAVHADALI--PCELKSLGREDSWQLFLKE-LGHG---C-PADLEGVGREIARRCAGLPLAITVIGGLL-KKK-SKTEWEKVLNNFSA-LS-------SAGAILELSYADLPANLKLCFLYLGLFPEDSVISVPKLIHMWVAEGIMQ--KAKNLEETAYGDVERLCSRNMVQVAETV-DERIKSCRVHDLVRELAIRKAEDENFAK-----SRY
>CDP19586.1
------PF---EEKDVVGFGEITKSLVAELLK-EDKNRRVVSIVGMGGAGKTTLAKKVYNHADVRARFDCRAWVCVSSSYNHKETLRTIIKQL--EKM--QEQDLEQRLYQDL-DKCCLVVLDDVWKEE--AWDCLAKAFPN-TSSRLLLTSRNRDVAQHADARK--PHELKTLGEEDSWQLFLGK-LDHG---C-PRDLEEVGREIVRRCAGLPLAITVVGGLL-KKE-LKIEWEKVLNSFNT-LS-------SVSAILELSYADLPPNLKFCFLYLGLFPEDSVISVPKLIHMWVAEGIMQ--KAKNLEETAYD-VEQLFSRNMVQVAETV-DERIKSCRLHDLLRDLAIRKAEDENFAK-----PRY
>CDP19587.1
---TTW---LVEEAKLVGIDQPKKHLISQLLKGDDYQLKVVSVVGMGGLGKTTLVKKVHEDPEVRRHFPVRAWVTVSQTCDFQYLLKDLIRQLHKESL--NITELKEFIKDFLQARRYAIVFDDVWDVE--FWNTIKFALPS-HGNRVMLTTRRADVAS-----RRFVYRMEPLSPEDSWTLFCNKIFNEG---C-PGHLMDVAKGIVDKCEGLPLAIIAISGLL-KDANRIEEWEMVRCSLGGELEGKLD----IKKILSLSYGDLPWHLKTCLLYTSIYPEDYEIGGYELINLWIAERFVGWREGMSIQDVAWGYLSELVNRSLIQVTR-FYEGLPYTCRIHDLFREVILLKSWEQNMMWPS-DKVRR
>CDP19597.1
---TTW---LVEEAKLVGIDQPKNHLISELLQGDDHQLKVVSVVGMGGLGKTTLVKKVHEDTDVRRHFPVRAWVTVSETCDFQFLLKDLIRQLYKESL--NTTELKEFIKDFLQAGRYAIVFDDVWDVE--FWNTIKFALPS-HGNRVMLTTRKADVAT-----RGYIYRMEPLSFEDSWTLFCNKIFKGG---C-PGHLMDAAKGILDKCEGLPLAILAISGLL-KDVNGTDEWEMVRRSLGDELEGKLD----IRKILFLSYGDLPWHLKTCLLYLSIYPEDHEIRCIRLVNLWIAERFVERREGMRIEDIAWDYLGELINRSLIQVTH-FYEGIPQRCRIHDLLREVILLKSREQNMLWPS-DKVRR
>CDP19598.1
---------------------------------DDYQLKVVSVVGMGGLGKTTLVKKVHEDLEVRRHFPVRAWVTVSETCDFQYLLKDLIRQLHEESM--TTTELKKFVKDFLQAERYAIVFDDVWDVE--FWNTIKFALPS-HGNRVMLTTRKADVAS-----LGYIYRMKPLFFEDSWTLFCNKIFKGG---C-PGHLMDVAKGILDKCEGLPLAILAIGGLL-KDVNRTEEWEMVRCSLGGELEGKLD----VKKILTLSYGDLPWHLKTCLLYTSIYPEDYEIECSRLINLWIAERFVEWREGTSIADVALGYLSELVNRSLIQVTD-FYDGLPDTCRIHDLLREVLLLKSREQNLMWPS-DKVRR
>CDP19618.1
---------VA----MVGADDESK-IVKMLLRP-SEKVSVLPIVGMGGLGKTTLAKSIYNNHQIDEQFKKKLWVCVSK-VPVLELFKLILGQL---EV--GDQNIVQEIGKEL-KLRYLLVLDDVWN-DD-LWEDLKG-LN-TNGSWCLVTTRLDPVAMMENE----AYPL--LPDDHCWSIVKEKAARGG-----PNEL-KIRERVIERCDGLPLAASVIGGLL-HRKE---EWRSLENRL--SMS------DRVMQILKFSFDNLPSYIKKCFAHWSIFPKDSAIERNMLIELWMAEGFLQADASQMMEEIGMNYLRILLQSSLLEARN---YGT--CYKMHDLVHDLAGS-MKSTKV----NGNQIR
>CDP19619.1
---------FV----MVGADDESN-IVNILLKP-SEKVSVLPIIGMGGLGKTTLAKSIYNKQQIDGQF----------------------------------------------------------------------------------------------------------------------------------------ERVIERCDGLPLAAIVIGGLL-KKKE---EWRLLENRL--SLS------DHVMQILKFSFDNLPSAVKKCFAYCSIFPQDTEMEGDMLIELWMAEGFLHAGLNK-MEEIGEDYLEILLQSSLFEIR---GGRR--RYKMHDMVHEVSKLIMKSTKF----NSNQVR
>CDP19633.1
---------VV----MVGADDESE-IVKMLLSL-SEKVSVLPVIGMGGLGKTTLAKSIYNNKQIDAHFNKKIWVCVSR-VQIKELFKLILVQL---EV--DDNVIVGKIGNHL-GKRYFLVLDDVWD-DN-LWDDLKG-LN-TNGSWCLVTTRLGPVAMMETEL---VYAL--LPGDHCWSILKEKAVGGG-----PDEL-QIRERAIKRCDGLPLAASVIGGLL-KRKE---EWQSLENRL--SLS------DPVMQILKLSFDNLPSYIKKCFAYCSIFPKDAEMKGDKLIELWMAEGFLQADLNK-KEEIGEYYLEILLQSSLLEMRK--G-RR--YYKMHDMVHDVSKSIMKSTKF----NSNQVR
>CDP19634.1
------P--VLNEVL-VGLDDEVKAIIHSLTK-GSKLLDFVSIVGMTGLGKTTLANRVCNDPLILSHFHILARCTISQVYSMHSLLVQLLCSI--LEQ--DENDLALKLYKLL-RNRYLIFLDDVWEIK--AWNLLERSLPA-NGSRILFTSRIQ---LQFKPDK--AHHLRHLTDKESWQLLQKKLFG-K---F-PPTLGKVGSQIANLCRGLPLTVVLVAGIL-TAE-DC--WKQVAKSLSS-IV------DEGMTTLELSY------------------KDENVPVQSLLWLWISEGFVR--KEKRLEDVADDYLKDLVGRSLVMVSERT-MGGAKACRVHDLVHEFCVKKAKEENFSNP-----LR
>CDP19689.1
------S--TINEPE-VGRDEEKEQIVRILTKEKVNQVSVLPIVGVGGLGKTTLAQLVFNDERIAKHFEPKLWVWVSEDFDVKRIIKALIESV--TG---DANTLQRKLQELL-GRRYLIVLDDVWNPE--EWEKLKSVLEGSKGSSIVMTTRMEKVAMGTLQT----YYLSSLSENECWSLFRQRAFGRQ-----YPNLVVIGKEIVKKCGGVPLAAKALGGFL-KR--EENEWNSVKCSE--NL-------TTILPALRLSYLNLPVELRGCFAYCAAFPKGYEIEIEEVIHLWMANGLISSNETMEVEDVGVAVLTELYYRSLFQVKEEFG--NALTFKMHDLVHDLARSVMKA-------------
>CDP19707.1
------P--MTDEFV-VGFEDEAKKVIYRLRS-GSRRLEVIPIVGMPGLGKTTLAKKVYNSPSLRAYFHILCWCTVSQEYNMKNLLVQILSCV--KVL--NEDDLAERLYKTL-RNRYLVVLDDVWDIG--VWDGLCHSFPR-NESRVLITSRDSNVASRVTFGE--PHNLRVLTEGESWTLLQWKVFG-E---C-PQELRILGKEIATNCKGLPLTIVIIAGIL-IED-D--AWSEVADSLST-IV------TDCKSTLELSYRHLPHYLKRCLLYFGAFREDQEIETAKLMRLWIAEGFVS--APKRMEDLAEEYMMDLIGRNLVMVAKRH-IGGVKTCRIHDLLHEFCKEKAQEANIPYL-----ER
>CDP19728.1
------P--KIDEVV-IDLADEKKKVIDRLKV-GSGKLDVVSVVGMAGLGKTTLVRRVYKDPSVTHHFHVRAWCCVSQAYQKRELLLQILGDI--LEM--TDEDLEMKLYKCL-RNRYLIVMDDMWSIE--AWYDLEQSFPK-NGSRILITSRHSEVAAKVQVDT--PHPLRLLSDDESWKLLQKKLF-DT---C-PNELMEAGKQIAESCKGLPLAVVAIAGLL-TDK-TPDIWKQVSESICS-IA------EMCMDILELSYRYLPTHLKPCFLYTAIVLEDKDIPVRKLTWLWRAEGFIT--DVESIEDIAEGYLRDLIERSLVMPSKRS-HGGMKTCHVHDMLRTLCIRKSEEENLRPSG-VR-SL
>CDP19736.1
---------LV----MTGADDESK-IVKILLSP-SEKVSVLPINGMGGLGKTTLAKSIYNNHQIDGQFKKKLWVCVSK-VPVVELFKLILGQL---EV--GDQNIVQEIGKEL-KLRYLLVLDDVWD-DD-LWDELKG-LN-TIGSWCLVTTRLGPVAMMENE----PYPL--LPDDHCWSIVKEKVVGDA-----PDEL-KIKERVIKRCDGLPLAASVIGGLL-KRKE---EWQSVENRL--RLS------DHVMQILKLSFDNLPSYIKKCFAYCSIFPEDTKMKGDMLIELWMAEGFLHADLNKTMEEIGAYYLEILLQSSLFEIID--SEST--SYKMHDLVHDLAES-MKSTKV----NGDQIR
>CDP19738.1
---------AV----MTGADDESK-IVKMLLSP-SEKVSCLPITGMGGLGKTTLAKSIYNNQQIDGQFEKKVWVCVSK-VPIVELFKLILGQL---EV--GDQNIVQEVGKEL-KLRYLLVLDDVWD-DN-LWDDLTG-LN-VNGSWCLITTR-----LVADK----GYPL--LPGDHCWSIIIGKVVEGD-----PNEL-DIKDRAIQICNGLPLVASVLGGLL--RKD---KWRSLEDRL--NLN--------AMQILQLSFDNLPSAIKKCFAYCSIFPEDAEMKGDVLIELWMAEGFLHAGLNKTMEEIGEYYLEILLQSSLFETRN----GT--CYKMYDLVHDLAES-MKSTKV----NGNQIR
>CDP19740.1
---------LV----MTGADDELN-IVKMLLRP-SEKVSVLPITGMGGLGKTTLAKSIYNNKQIDGQFEKKLWVCVSK-VPVVELFKLILGQL---EV--GDNVIVGKIGNNL-GKRCLLVLDDVWD-DD-LWDDLKG-LN-TNGSWCLVTTRLGLVALMENE----PYAL--LPDDHCWSILKEKAVRGQ-----PDVL-KIKERVIKRCDGLPLAASVIGGLL-KRKE---EWRSLENRL--SLS------DRVMQILQLSFDNLPSAIKKCFAYCSIFPNDAEMEGDMLIELWMAEGFLQVDLNRTMEVIGEYYLEILLQSSLLEIRD---DER--YYKMHDMVHDLAES-MKSTKV----NGNHIR
>CDP19779.1
---------IIDESE---------------------------IYGAGGSGKTTLAQLLFNNDEVKNHFDLRNWICVSDPFDQKRIAKAILEN----EL----DPLIQRIKETF-GKRFLLVLDDVWDDT--KWKPLKDGAL---GS------------------------MALISDSDCWLIMQRLAFARK-------DLVAIGQKIAEKCKGLPLAAKTMGSLL-RFKDTVQQWQNVLDSE--QLE------AVLFPHLYLSYNELSPELKRCF-YCAVFPKDHVIDVEDLIWLWIAQGYVRPRRGESLE-VGLEYFNNLAMRSFFQLEK----GEYMKCKMHDIVHDFAQFLTKNEHA----NSSSER
>CDP19794.1
------P--KIDEVV-IDLTDEKKLVIDRLIS-GSGKLDVVAVVGMAGLGKTTLVRRVYNDPLVTYHFHIQAWCCVSQAYQKRELLLQILSDI--LEM--SDEELKLKLYRCL-RNRYLIVMDDIWSIE--ALYDFKRSFPD-NGSRILITSRHFHVAAEDEVDT--PHSLRRLSDDESRKLLQKKLF-DT---C-PNELMEVGEQIAASCKGLPLAVIAIAGLL-TDM-ILDRWKEVLESICS-TT------EMCMEILDICYRYLPNYLKPCFLYTAVILEDKDIPVKKLAWLWRAEGFLT--DAESIEDIAEGYLRDLIGRSLVLPSKRS-HGGIKTCRVHDMLRTLC-------------------
>CDP19798.1
---------IV----VLGDEDESK-IVKKLLTE-SESISVIPITGMGGLGKTTLAKAVFNTPQFDNHFDKKIWVCVAE-VDRIEVFKMILESS---EV--DNQVIVDGIETEL-EKRYLLVLDDLWN-DQ-LLNDLEA-LK-KKGSWCLVTSRLQEVARRINFT---RHDL--LYDDDCWSIVKNWANVGE-----PKEL-ELRKRVLRRCDGLPLAATLIGGLL-KRKQ---EWLSLEGSL--N--------GGIEQIIKVSFDHLSPPVKKCFAYCSIFYEDTKMKQDLLVELWMAEGFLQPDSNQ-MEGIGYEYLRTLLQTSLLEVHD----GT--WYKMHDLVHDFAKSILRNS-------SNQDR
>CDP19857.1
--------------------------ME-L----QEKTSLMAICGMAGVGKTTLVKQITDE----KLFDEQAFATVSQSPDMRNVQDQLL--M-K-----QTDLPRERLYRRLTGKRILVVLDDIWELD------LKSGIPGCKSLKVILTSRLSDVRMG-AEI----FEVNVLPEKEAWHLFKEVA-EIS-------ALSGVAKQVAEECKGLPLAIFVVARAL-KNH-TLQPWDRALRQLTDRMGGV----QNVFLRIE-------------------------------------------------------------------------------------------------------------
>CDP19859.1
-----------KEGLVM---SKVKEVIE-L----QDKTSLVAICGMPGVGKTVLAEQIADE----KLFDE-AKANLSQIPNTRIVQDQLL--L-K-----ETDRARERMYTRLSEKRILVILDDVQEVD------FKSGIPGCKGLKVILTSRLSHVSMG-AEI----FEVGALPKEEARHLFKEVV-GIC-------TLSDVSNQVADECKGLPLAIVVVAEAF-KNHTTPESWNIALRQLKYTMRGV----QDVFSSIKWSYDHLESEAKSLLLLCSLFPEDYSIPLECLVRYGKGLQLY----QDRLDDRVRMLINELKKYYLLV-----SDQDV---KLHNVVRDVCLSIAKGE-F----V--EER
>CDP19872.1
--------------FTM---STKKEVMD-L----QEKTNLIAICGMAGVGKTTLVKQIADE----KLFDE-AMATVSQSPDMRNVQNQLL--L-T-----QTDLPRERLYTRLIDKRTLVILDDIWEVD------FKSGIPGCKSLKVILTSRLFDVSMG-AEI----VVVNMLPEEEAWHLFKEKA-GIS-------ILNDVAKQVAGECKGLPLAIVVVARAL-RNH-TLESWNRALRQLKDRMGEV----QDLFSRIEWSYNRLETEMKYLLLLCSLFPEDHSIPIDCLVRYVKGLQQF----QDTVDDQVDMLVDQLRNSYLLL-----NDKDV---KLHDVVREVCLSIAKAE-F----V--GEK
>CDP19917.1
---------AG----VVGAKDETR-LVEILLSL-SENVSVIPILGMGGLGKTTLAQSVYNNSQVDSHFEKKIWVCVSD-FEVTRLLKMILESL---EI--TSDVIVQEIRQQL-GKKYLLVLDDVWT-ES-LWDDLRG-LN-TNGNWCVVTTRKQQTAIVATHD---PYVL--LSDDDCWSILTEKANAGG-----PEKL-QMKKEIIKKCGGLPLAASAMGGLL-KGKE---ESELLMNKL--NLS------DSVMKILKLSFNCLPSAVKKCFAYCSMFPKDTEMKRDMLIELWMAEGCLQVDLNK-MEEIGEYYLEILLQSSLLEIRD---WRR--CYKMHDMVHDVAKSIMKCTKV----NTNQ--
>CDP19918.1
---------VA----MIGADDESK-IVKMLLSP-SEKVSCLPITGMGGLGKTTLAKLIYHNKQIDGHFDIKIWVCVSK-VPIEELFKLILVQL---EV--DDNVIVGKIRNQL-GKRYFLVLDDVWD-DN-LWDDLKG-LN-TNVSWCLVTTRLGPVAMMENE----RYPL--LPDDHCWSIIKEKVVGGE-----PDEL-KIKERVIKRCDGLPLAASVIGGLL-KRKE---EWRSWKSR---------------------------------------------------------------------------------------------------------------------------------
>CDP19949.1
---ADF---FIEEAQLVGIAKPKAELISKILD-DHSQLKVVSVVGMGGLGKTTLVKKVYDDAAVKKQFQSHAWITVSQNFQFSDIIKNLIQQLYNESM--NDIMLSEFVRDFLRK-RYILVLDDV-----------------------------------------------------------------G-----------------------------------------------------------------------------------------------------------------------------------------------------------------------------------
>CDP19994.1
------A--AYNEDL-VPLDDEVETITDSLTR-GSRQLDVVCIVGMPGLGKTTLANIVYNSPSVMSHFHKRAWFTVSQEYSMHNMLVQILDSI--RKM--DEHDLAVKLKQVL-RNKYLLVLDDLWDDK--AWNLLERSLPA-NGSRILITSRLQNLSLQFKPDK--VHPLRRLKDEESWNLLQKKLFG-K---C-PPRLSGVASQIAKSCRGLPLMVVLVSGIL-TAE-DC--WKEVTKSLSS-IV------EECMNTLELSYNHLSDDLKPCLLYFGAFQEDKNVPVRSLFWLWISEGFVR--KEKSLEDVADDYLKDLVDRSLVMVSERT-MGGAKACRVHDLVHEFCVKKAKEENFSNP-----LR
>CDP20010.1
-----------NESE-VGRAADMEKVLDQILSKSSSQVQIISVVGAGDSGKTTLAQLLFNNDKVQNHFELRNWICVSDPFDQKRVAKAILEN----EF----DPLIQRIKETF-GKRFLLVLDDVWDDS--KWKPLKDGAS---GSVILVTTRSQRVA------T-DTHHLSLISDSDCWLIMQRIAFGGR-------DLVEIGQKIAEKCKGLPLAAKTMGSLL-RFKDTVQQWQNVLDSK--QLE------AVLFPHLYLSYNELSPELKRCF-YCAVFPKDHVIVVEELISLWIAQGYVRPRRGERLE-VGLGYFNNFAMRSFFQIRD----GEYMVCKMHDIVHDFAQFLTKNEHA----NSSGGR
>CDP20055.1
---ADF---LIEEAQLVGINKPKEELTAKILD-DHSHLKIVSVVGMGGLGKTTLVKKVYDDSAVKKQFQSHAWITVSQKFQFNVIIKNLIQQLYDESI--DGIRLSEFVKDFLKR-RYILVLDDVWSLD--FWEAIKYILPN-VASRVVLTTRIADVAS-----HDFVHKMKPLSDEQSWTLFCNRTFQSN---C-PPSLEEVSRKILKKCEGLPLAIVAIGGVL-KDKERMDEWEMILHGFGSEVDGKLD----IKRILLLSYNDLPHHLKGCLLYLSIHPEDFPIQVINILEKWITLGFVEEKEGMATTDIAMRYLKELINRSLIQIKD-WDDGQLKACGLHDFLHEIIISKSKEQSFRWP--VKVRH
>CDP20074.1
-----------------------------L----SDAVHFLGIWGMSGIGKTTIARAVFDHFEG-AIFHE-RE--QSK--SLEILQEKII--C-----------LKLRISSVFENKKVLIVLDDVDLDQ------LEAAGKWGAGSRIIITTKNKHLVHGVDKM----HKVELLNQSEAIQLFSR-H-AFK-----PADYEELSNEIVHYAGCLPLALKVLGSFL-Y-R-DMAEWRSEVERLRIP--------EDIMEKLKVSFNGL-RVEKEIFLDIACFFKGKK--EEYIRRVLDSFDFY----PDIK---------------LIE--K--VTGKL----MHCLIQEMGWHIV---RL----CDVLAR
>CDP20104.1
---------------AM---STKKGVME-L----QEKTSPMAICGMAGVGKTTLVEQIADE----ELFDR-PFVTVSQNPDMRDVQDQIL--M-K-----QADRARERLYTRLTDERILVVLDDIWELD------LKSGIPGCKSLKVILTSRSSNVRMG-AEI----FEVNILPKEEAWHLFKKDA-EIS-------ALSGVAKQVAEECKGLPLAIDVVAGAL-KNH-TPESWDRALRQLEYTIRGD----EDVFSTIKFSYDYLKSEAKSLLLLCSLFPEDYSIPIEYLVRYGKGLQLF----PDRLDDKVDTLIGHLKSSHLLL-----NDKDV---KLHDVVRDVCLSIAEGE------------
>CDP20136.1
---------VV----VVGAGDESK-IVEMLLTP-SERVSVIPITGMGGLGKTTLAKSVYNNTKIVENFGIKSWVCVAR-IKILELFKLILESL---EV--DGEAIVQEIRRKL-EKRFLLVLDDVWN-RQ-LWNDLLG-LS-TKGSWCILTTRLEPVALQMNDG---PYFL--LSDDACWSMLKEQV-AGE-----PQEL-EIQGQILRRCDGLPLAASLIGGLL-NRKE---KWHCVQESL--N--------GEIDQILKVSFDHLSPSVKKCFAYCSIFPQDTKLGEDELIELWVAEGFVLPDRNTGIEERGGEYLRILLQSSLLEVAD----RT--YYKMHDLVHDFAKSVLPK-------------
>CDP20153.1
------P--NVDEVV-IDLDDQAELIMDRLTR-GTLQRQVVSIVGMPGLGKTTLAKKVYNDPSITYHFHIRAWCYISQVYRKRELLLNILSDI--LEL--SEDDLEFKLYQCL-NRKYLIVLDDLWSRE--AWNDLEFSLPK-NGSRILITSRLTDVALTTKSDI--AHSLRLFSDDESWNLLQKKLF-NR---C-PDELVNLGKKIARGCKGLPLAVVAISGLL-TGK-KQDWWETVARTLSS-IA------ETCMDILELSYSHLPTYLKPCFLYLGAFLKDREIPVSKLTRLWIAEGFVQ--NLDSLEHLAEKYLNDLIGRSLVIASKKS-NGGVKTCCVHDMLRALCLVRCKEQNFSISI-KK-YR
>CDP20159.1
------A--MHDEDL-VGLDDEVEIITHRLTR-GSKQLDIVPIVGMPGLGKTTLAHKVYNAPSVRSHFHVHGWCRVSQTCSKHSLLVQLLCSV--LKE--DENNLANKLRQVL-RSRYLLFLDDLWDVE--AWNLLEKSLPA-NGSRILFTSRYQNLSLHFKPNE--PHHLRHLTDEESWTLLQRKLFG-M---C-PPALSEVGSQISKLCHGLPLAVVLIAGIL-TAQ-DS--WEEVAKSLSS-IV------DECMKALELSYSHLPDYLKPCLLYFAAFQEDEVINVRRLLRLWISERFVQ--QGKSLKEAAYDYLTTLINRSLVMAVRRN-VGGAKYCLLHDLVHEFCVKKAKEESFSNP-----HR
>CDP20160.1
------A--LVDETT-IGRDADKVRIIQKLLSEDDRDFTVVPIVGMGGLGKTTLAQMVYEDLGVEVSFPTRAWVCVSEEYDPTRITKEILRQL--GE---SDRSLQVKLRGGL-EKKFLLVLDDVWNYN--EWEKLRTPFKGSRGSKIIVTTRDQNVAMAKERL----DDLPLIPEEHCRSLFKKHAFENR-----DAELEEIGNEIVKKCGGLPLAVKTVAGVL-KT--TPEEWKGILTSE--TR-------PGPMPALRLSYIHLPSYLKRCFAYCAVFPKDYQFRNEEIIQLWQANDLLGYPENKRIENEGEKCIRELRMRSLFH-------STDHTFSMHDLVNDLARFFFGKYYC-----ATISG
>CDP20175.1
------S--LVDENT-VGRDVDKEKIIQMLLSEDKRDVTVVPIVGQGGIGKTTLVQLVYNDKRVKNHFTTKAWVCVSEAYDATKITKELLKEL--SDS--GGNSLQLKLQLGL-DKRFVLVLDDVWDYD--DWDKLKMLLKGSEGSKIIVTTRDNRIAMGEKMS----HHLDLISEEDPWSLFEKHAFGDK-----WRELEVIGKKLVNKCEGLPLAVKTIAGLL-RG--MVEEWEDILRND--NQ-------PNILPALRLSYMHLSSHLKRCFAYCSVFHKGLWF-----------------------------------------------------------------------------------
>CDP20176.1
------S--RIDEAV-IGFDDEAETIINRLTR-GSEQLEIVSIIGMPGQGKTTLAKKVYNHPSICYHFIQCVWCCVSQEYEYRSALLEMLCNV--SEM--SNDELANRLRKCL-GRSYLIVMDDIWDIR--PWSELKRSFPN-NGSRILFTSRIQKFSWQDECKY--FHTLRPFHEEECWQLLKQKTF-HK---C-PQDLVEVGMEIARKCKGLPLSIVLVAGIL-SKN-SLYWWKQIAFNLSS-H------PTESMDILELSYKHLPDHLKPCFLYLGAFSGGQKIRARKMTLLWISEGFIG--RQRRLEDVAMECLMDLINHSLVIVSESS-DGGIKGCQVHNLLREFCIMKAKEEKFSDGH-DM-HR
>CDP20204.1
------PL-RIDNLV-IGLDREVSNITYELTT-GTKRTLIMSIVGMGGQGKTTLAQTVYNHPAVVQHFQIRAWCTVSQVYQTRELFFEILRDV--YDM--DDDGLAGVLYKCL-QKRYFIVLDDIWDSA--ALDALRRSFP--NGSRIMLTTRKGNVASRGDWK----THIRYLNENESWHLLSRKAFGDT-----P-EL--IGKNLVKHCGGVPLLIFIVAGVL-NKR-NLSYCVELLKHLSS-------LLHGVLHALKIAYNSLPDHLKPCFLYLGEFPEDKEIPARKLFRLWITNGLIK---SKA-EDVAEEYLLEIVSRNL--ATSRTHNGRVRGCRVHDEVR----------------------
>CDP20235.1
---------VA----MIGTDDESK-IVKILLSP-SKKVSILPIIGMGGLGKTTLAKSIYNNQQIDGHFNKKIWVCVSK-VPIMELFKLILLQL---DV--ENNVIVGKIGNQL-GKRYFLVLDDVWD-DD-LWDDLKG-LN-TNGSWCLVTTR-----MMENE----AYPL--LPDDHCWSIVKEKVVGEE-----PDEL-KIKERVIERCDGLPLAASVIGGLL-KRKE---EWRSLENRL--SLS------DRVMQILKLSFDYLPSYIKKCFAYCSIFPKDSKIERNMLIELWMAEGFLRADMSQMMEEIGMNHLKILLQSSLFGITH---HRT--CYKMHDLVHDLTEL-MKSTKV----NGNQIR
>CDP20254.1
------S--LVDEDS-VGRDIDKEKIFQMLLSEDRGDIAVVPIVGQGGIGKTALVQLVYNDKRVKNYFPTKAWVCVSEEYDATRITKELLREL--SDS--SSNSLQVKLQQGL-DKKFLLVLDDVWDYD--DWDKLKMLVKGSEGSKIIVTTRDERIAMGRKMS----HYLDLLSEEDSWVLFEKHAFGGK-----RPELEVIGKKIVNKCEGLPLAVKTIAGLL-RS--TVEEWEEILRND--NQ-------PNILPALRLSYMHLPSHLKRCFAYCAVFHKDFWFSKQEIIQLWHANGLLERPRNESIEDIGEVYLRELRLRSLLW-------SIDNTFSMHDLINDLARFVSGK-YF-----GTTAS
>CDP20262.1
---------IV----VLGDKDESE-IVKKLLTE-TESISVIPITGMGGLGKTTLAKAVYKNEQI-------------------ERLKGIV---------------------------------------------LAG-LN-KKGSWCLVTTRLQEVAPQINFT---RHEL--LRNDDCWSIMKKWANVGE-----PKEL-EMRRQVLRRCDGLPLAAKLIGGLL-KRKE---EWLSLDESL--N--------GGIEQIIKVSFDHLSPPVKKCFAYCSIFDQDTELEQDLLVELWMAEGFLQPDSNERMEKIGCEYLRTLLQTSLLEVRD----GT--WYKMHDLVHDFAKSILRNS-------SNQDR
>CDP20265.1
---------MIDESK-VGRESDKVALLDQVLSKSSSQVQVISVVGAGGSGKTTLAQLLFNNDKVRNHFELRNWICVSDPFDQKRIAKAILEN----EL----DPLIQRIKETF-GKRFLLVLDDVWDDS--KWEPLKDGAP---GSVILVTTRSHRVA------T-HTHQMALMSDSDCWLIIQRIAFANK-------DLVEIGQKIAEKCKGLPLAAKTMGSLL-RFKDTVQQWQNVLDSE--QLE------AVLFPHLYLSYNELSPELKRCF-YCAVFPKDHVIYVEELIRLWIAQGYVRPRRGESLE-VGLEYFNNLAMRSFFQLKK----GEYMKCKMHDIVHDFAQFLTKNEHA----NSSSER
>CDP20323.1
-----------PK----SMSETVEELLK-LD---DEEVRRIGIWGMAGVGKTRILMHL-NDKACQLGTNPIIWVNVQKEGTVNNIQSDIL--L---KVQ-QRDTTARKISMAL--E-YLLLLDQCPDID------LNA--G-HNKGKVIVASR--KDAMDIHRV----FKVSKLSDGDAEELFKETV--GD-----DPEIKE----ILKQLGGLPFAIKAIARRL-K---RSEAWHNTLRELQSNFG--------QFEELFKAFEFRGDVYRKCLLYGALFPPDYEIDKDYLTECWISEQFV----QE-LLDKGHEILEALTEACLFECSRN--------------------FLTPTP--TSPPWIGVKR
>CDP20326.1
---------AI----MIGADDESK-ILEMLLGP-SEKVSGLPITGMGGLGKTTLAKSIYNNQQIDGQFEKKVWVCVSK-VPTVELFKLILVHL---EV--DVDVIVGKIRNQL-GKRYLLVLDDVWD-DN-LWDDLKG-LN-INGSWCLITTR-----LVADK----GYSL--LPGDHCWSILKGKVVDGE-----PNEL-DIKDRAIQICNGLPLVASVLGGLL--RKD---KWRSLEDRL--NLN--------VMQILQLSFDNLPSAIKKCFAYCSIFPQDTEMEGDMLIELWMAEGFLHAGLNK-MEEIGEYYLEILLQSSLLEIRY---DER--YYKMHDMVHDVAKSIMKSTKF----NSNQVR
>CDP20339.1
---------LV----VVGVDDESK-IVDMLLSP-SEKLSVIPITGPGGLGKTTLAKSVYNNPKIDGHFGQKIWVCVAKHIKIMELFKLILVQL---KV--DNEVIVKKIGEKL-GQRYFLVLDDVWD-YD-LWDGLMG-LN-TKGSWCLLTTRQVPVALKMNSG---PYFL--LSGDECWSIIKGKV-AGE-----PEEL-ELKKQILGRCDGLPLAASLIGGLL-NRRE---KWHSVQESL--D--------SEIDQILKVSFDHLSPSVKKCFAYCSIFPQDTELEQDLLIELWMAEGFVQPDRNQRMEEIGGDYLTILLQNSLLEVEE----RTC--YKMHDLVHDFAKSVLPKS-------SSQDR
>CDP20345.1
---------AG----VVGAKDETR-LVETLLSL-SEKVSVIPILGMGGLGKTTLAQSIYKNSHVHSHFEKKIWVCVSD-FDVTRLLKMILESL---EM--TSDVIVQEIREQL-GKIFFLVLDDVWT-EN-LWDDSLG-LN-TNGNWCVVTTRKQQTAIVATHD---PYVL--LSDDDCWSILTKKAIAGG-----PKQL-HMKKEIVKKCGGLPLAASVMGGLL-KRKE---EWQLLKNKL--NFS------DGVMEILKLSFDCLPSSIKKCFAYCSIFPKDTMMKGDMLIELWMAEGMLQANVNQMMEEIGMNCLRILLQSSLFETQS---QTH--YYKMHDLVHDLAES-MKSTKV--------IR
>CDP20367.1
---RDY---FLADADVVGFEEDKDMLMAWALDMVDEHNKVMFVVGMGGSGKTTLAKQVFE--AVKQDFGCSAWISVSKSKKKLEILRNMLDQLCRSSE--HYINL---IREYLLK-RYVIVLDDLWADD--VWRSIMLALPN--RSRIIITTRRGDIAY-----SVAVHPIQQLSLEKAKELIHRIAFPGS---C-PPALATLSNEILGKCEGLPLAITEIGHLL--KGEREPEWKKLRDSLASELRGRLA----IAKVLILSYDDLPYH----------------------------------------------------------------------------------------------------
>CDP20463.1
------A--AYNEVL-VPLDDEVKAISDSLTR-GSRQLDVVPIVGMPGLGKTTLANIVYNSPSVMSHFNLRAWCTVSQAYSMHNMLVQILGSI--RKM--DEHDLAVKLKQVL-RNKYLLVLDDLWDAK--AWNLLERSLPA-NGSRILITSRLQNLSLQFNPYK--VHHLRRLTDKESWNLLQKKLFG-K---C-PSRLSGVASQIANSCRGLPLTVVLVSGIL-TAE-DC--WKEVTQSLSS-IV------DECMKTLELSYSHLPDDLKACLLYFGAFKEDEDVSVRRLLWLWISEGFMR--KEKSLEDMADDCLKDLVDRSLVMVSERT-MGSAKACRLHDLVHEFCVKKAKEENFSNL-----HR
>CDP20468.1
---------IV----VVGSGDESK-IVKMLLTP-SERVSVIPIAGMGGLGKTTLAKSVYNSTKIDENFGIKSWVCVAR-IKIVEMFKLILESL---EV--DGEAIVQETRGKL-EKIFLLVLDDVWN-CE-LWSDLLG-LS-TKGSWCILTTRLQPVALQMNDG---PYFL--LSGDECWSIIKRKV-AGE-----PKEL-EIQEQILRRCDGLPLAASLIGGLL-NRRE---KWHS------------------IDQILKVSFDHLSPSVKKCFAYCSIFAQDTELGEDELIEHWVAEGFVLPNQNTRMEEREDEYLRILLQSSLLEVAD----ST--YYKMHDLVNDFAKSVLPKC-------SSQDR
>CDP20516.1
---DSR---LVEEAKLVGIDQPKQHLISKLLKGHDHQLKVISVVGMAGLGKTTLVKKVHEDPEVRKNFPVRAWVTVSQTCDFPKLLRDLIRQLNKESM--TTAGLKEFVKDFLRAGRYAIVFDDVWDME--FWNEIKFALPN-YGNRVMLTTRNADVA------QDCVYRMKPLSNEDSWTLFCNKIFKGN---C-PAHLMDVAKAVLDKCDGLPLAILAIGGLL-KDVSRIDEWEMIQHSLG----GKLE----VKRILSLSYNDLPSHLKPCLLYLTIYPEDYPINCQMLILLWIAERFVEWREGMSIEDAAWAYLRELINRSLIQVTE-FYEGTPHTCRIHDLLREVILIKSREQNMTCPSEEKVRR
>CDP20519.1
------A--AYNEDL-VPLDDEVKTITDSLTR-GSRQLDVVPIVGMPGLGKTTLANIVYNSPSVMLHFNIRARCTVSQAYSMHNMLVQILDSI--RKM--DEHDLAVKLKQVL-RNKYLLVLDDLWDAN--AWNLLERSLPA-NGSRILITSRLQNLSLQFKPHK--VHHLRCLTVEESWNLLQKKLFG-K---C-PPRLSGVASQIAKSCRGLPLTVVLVAGIL-TAE-DC--WEEVTKSLSS-IV------DECMKTLELSYGHLPDDLKLCLLYFGAFQEDEDVPVRRLSWLWISEGFVR--KGKRLEDVADDYLKDLVDRSLVMVSKRS-TGGAKACRIHDLVHEFCVKKAEEETFSNP-----LR
>CDP20523.1
-----------------------------L----SGKVQFIGIWGMSGIGKTTIAWAVFNHFEG-AIFED-RK--QSE--SLKNLQEEIT--C-----------LKLRISSVLEKKKVLIVLDDVDLSQ------LDAAGMWGDGSRIIITTKNKHLVHGVDKM----HKMEVLNEYEAIQLFSW-H-AFK-----PAGYKELSIKIVHYAGCLPLALKVLGSFL-Y-R-EMAEWRSVVERLRIP--------EDIMEKLKVSFNGL-KVEKEIFLDIACFFEGKK--KDYIRRVLDSFNFC----PDIN---------------LIQ--K--ITRRL----MHCLIQEMGWHIV---RL----CDVLAR
>CDP20532.1
P-----P--FVDDSS-IGRSEEVNKVVNLLTSS-EKDLSVIGIVGMAGLGKTTIAQLVYKNEK----------------------------------------AIVGKLNEVL-TKRFLLVLDDVWDVE--KWDRMRKCLRSSDESRIIVTTRNETVVMQPSFP----CQLGTLSDGDSWELFEKIAFGHG-----TPELINIGRKIVAKCGGVPLAVNAIGGLL-KK--DEREWSKIENSE--ATM------GRVRSAIKLSYDHLPSSLKQCLSYCTIIGKGGVAAVEIMIQLWMAQGLLNPSKLLEMEDVGSNYTSILFRTSLLQFEKGF--GRTMYFTIHDLVFDFVEEAAKESIFESLL------
>CDP20542.1
---------IV----VLGDEDESE-IVKKLLTE-SESISVIPITGMGGLGKTTLAKAT--------------------------------------EG--DPEELVKKIQHEL-EKRYFLVLDDLWN-DQ-LLNDLAG-LN-KKGSWCLVTSRLQEVAPQINFT---RHEL--LCDDDCWSIMKKWANVGE-----PK----IKEQVLRRCDGLPLAAKLIGGLL-KRKE---EWLSLEESL--N--------GGIEQILKVSFDHLSPPVKKCFAYCSIFDQDTELEQDLLVQFWMAEGFLQPDSNERMEKIRCEYLRILLQTSLLEVKN----GI--WYKMHDLVHDFAKSILRNG-------SNQDR
>CDP20554.1
---------AI----MIGADDESK-ILEMLLRP-SEKVSVLPIVGMVGLGKTTLAKSIYNNQQIDVLFDKKIWVCVSK-VPIVELFKLILVQL---EV--DVDVIVVKIGNHL-GKRYFLVLDDVWD-DD-LWGDLTG-LN-TIGSWCLVTTRLGPVARMENEL---VYAL--LTDDHCWSIVKEKVVGGE-----PDEL-IIKKKVIKRCDGLPLAASVIGGLL-KSKE---EWRSLENRL--SLS------DPVVQILELSFDNLPSAIKKCFAYCSIFPKDTEMEGDMLIELWMAEGFLQVDLNKTMEEIGEY------------------------------------------------------
>CDP20557.1
---------VA----MIGADDESK-ILEMLLGP-SEKVSVLPINGMGGLGKTTLAKSIYNNHQIDGHFQKKIWVCVSE-VPIVELFKLILLQL--DEV--GDQSIVQEIRKEL-ELRYLLVLDDVWD-DS-LWEDLKG-LN-TNGSWCLVTTRPGPVAMMENE----AYRL--LPVDHCWSIVKEKAVRGG-----PDEL-QIRERVIERCDGLPLAASVIGGLL-HRKE---EWRSLDNRL--SLS------DPVMQILKLSFDNLPSYVKKCFAYCSIFPKDTEMKGDMLIELWMAEGFLQADARQMMEETGINYLRILLQSSLFEIID--SEST--SYKMHDLVHDLAES-MKSTKV----NGNQIR
>CDP20568.1
---------IV----VLGDEDESE-IVKKLLTE-TESISVIPITGMGGLGKTTLAKAVYNKSQIHKHFDKKIWVCVAE-VDRIEVFKMILESL---EV--DREEIVKKIQDEL-EKRYFLVLDDLWN-DQ-LLDDLAG-LN-KKGSWCLVTSRLQEVEPQINFT---RHEL--LCDNDCWSIVKNWANVGE-----PKEL-EMREQVLRRCDGLPLAAKLIGGLL-KTKE---EWLSLKESL-----------GGIEQILMVSFDHLSPPVKKCFAYCSIFYQDTELEQDRLVELWMAEGFLQPDSNERMEKIGCEYLRILLQTSLLEVKY----RT--SYKMHDLVHDFAKSILRNS-------RNQDR
>CDP20586.1
----------V----TVGADNVSA-IVTELTATNNE-ISVLPIVGMGGIGKTTVARKVFH--DLETHFDERMWVCVSDNFDANRLFGLMLESL--PEV--ASEAKLGKLKELL-GKKYLLVLDDVWS-ED-PWDGLRG-IS-AKGSWILVTTRNEQVAP---------CSL--LSDYDCRLILEKKAFGSR-----PDDLKELGLELAKKCQGLPLAASVLGGML-KGRD---VWHSLDIGL--NIG------NDINKILKLSFDHLPYSLKKCFAYCSIFPKDFQMERNQLIQLWAAEGFLHPNPDKMMEEVGKLYFNILLDGNLFQAEK---DGNVWNCKMHDLVHDMVQSISSKILR----ETSSIR
>CDP20592.1
------PI---EDTDIVGFEKITKSLAKELLK-GDKNRRVVSIIGMGGAGKTTLAKKVYNHADVRARFNCRVWVCVSSIYNHKETLRTIIKQL--EKM--QEQDLEERLYKDL-DKCYLVVLDDVWKEE--AWDCLARAFPN--SSRVLLTSRKRDVAVHADALI--PHELKTLGEDDSWQLFLKK-LGDG---C-PSDLEVVGRKIAGRCAGLPLAITVIGGLL-KKK-LMSEWEKVLDNFSA-LS-------SAGAILELSYADLPANLKFCFLYLGLFPEDSVISVRKLIHMWVAEGIMQ--KAKNLEETAYEDVERLCSRNLVQVVETV-DERIKSCRVHDLLRELAIRKAEDENFAK-----SRY
>CDP20611.1
---------VA----MIGVDDESN-ILEMLFRP-SEKVSVLPIVGMGGLGKTTLAKSIYNNHQIDGQFDKKIWVCVSK-VPIVELFKLILLQL---DA--ENNVIVRKIGNQL-GKRYFLVLDDVWD-DD-LWDDLKG-LN-TTGSWCLVTTRPGPVAMMENE----AYPL--LPDDHCWSIVKEKAVGGE-----PDEL-KIKKRVIKRCDGLPLAASVMGGLL-KRKEEWAEWQSLENRL--SLS------DRVMQILKLSFDNLPSYIKKCFAYCSIFPKDTEMERDMLIELWMAEGFLQADARQMMEEIGMNHLRILLQSSLFETRN--P-GT--CYKMHDLVHEVAES-MKSTKI----HGNQIR
>CDP20664.1
---------AG----VVGAKDETR-LVETLLSL-SEKVSVIPILGMGGLGKTTLAQSVYNNSHVHSHFEKKIWVCVSD-FEETRLLKMILESL---EM--TNDVIVQEIREQL-GKKYLLVLDDVWT-EK-LWDDLLG-LN-TNGNWCVVTTRKQQTAIVATHD---PYVL--LSDDDCWSILIKKAIAGG-----PEQL-HMKEEIIKKCGGLPLAASVMGGLL-KRKE---EWKLLINKL--NLS------DAVMEVLKLSFDCLPSSIKKCFAYCSILPKDSKMKGDMLIELWMAEGFLQTDVSQMMEEIGMNYLRILLQSSLFETRN---WGT--HYKMHDLVHDLAES-MKSTKV----IGNQIR
>CDP20675.1
-----------EEGLVM---STKKELME-L----QEKTSLMAICGMGGVGKTTLVKQIADE----KLFDK-AMATLSQSPDMRNVQDQLL--L-K-----QTDLARKRLYTRLTDERILVVLDDIWELD------LKSGIPGCKSLKVILTSRFKDVSMR-AEI----FEVNVLRIEEAWHLFKEVA-EIS-------ALSGVAKQVAEECKGLPLAIVVVAKAL-KNH-TPESWDRALRQLQYTIRGD----EDVFSRIKFSYDYLKSEAKSLLLLCSLFPEDYSIPIECLVRYGKGLELF----PDRLDDR---------------------------------------------------------
>CDP20685.1
------P--MTDEFV-VGFEDEAKKVINRLDR-GSAKLQIVPIVGMPGLGKTTLAKKVYNSPSIRAHFHILLWSSVSQEYNMKNLLVQILSCV--RVL--NEDDLAEKLYKTL-RNRYLIVLDDVWDIR--VWHGLSFSFPR-NGSRVLITSRESNVASEVQFGE--PHNLRVLTVEESWTLLQWKVFG-Y---C-PQELRILGKEIATNCKGLPLTIVIIAGIL-IED-D--AWGEVADSLST-IV------TDCKSTLELSYRHLPHYLKRCLLYFGAFREDQEIETVKLMRLWIAEGFVS--APKRMADLAEEYMMDLIGRNLVMVAKRH-IGGVKTCRIHDLLHEFCKEKAKEENIPYL-----ER
>CDP20712.1
----------------------------------------ISVVGAGGSGKTTLAQLLFNDDRVKNHFELKKWVCVSDPFDEKRIARAILES---LEL----EPLLQLLKETF-GKRFLFVLDDVWDDS--KWKPLKDGAP---GSVILVTTRSHRVA------T-HTHQMTQMSDSDCWLIMQRLAFANK-------DLVEIGQKISERCKGLPLAAKTMGSLL-RFKDTVQQWQNVLDSE--QLE------AMLFPHLYLSYNELSPELKRCF-YCAVFPKDTVINVMELIWLWIAQGYVRPRRGERLE-VGREYFNNLAMRSFFQLKK-----EYQKCKMHDIVHDFAQFLTKNE------------
>CDP20724.1
---------VA----MVGADDELN-ILEMLLSP-SKKVSVLPIIGMEGLGKTTLAKSIYNNKQIDALFDKKIWVCVSK-VPIEELFKLILGQL--------------------------------------LWDELKG-LN-TNGSWCLVTTRLDPVAMMENE----SYPL--LPDDHCWSIVKEKVVGGE-----LDEL-KIKERVIERCDGLPLAASVIGGLL-KRKE---EWHSLENRL--SLS------DHVMQILKFSFDNLPSYIKKCFAYCSIFPKDTEMKGDMLIELWMAEGLLQADLSQMMEEIGMNYLRILLQSSLFEIR---DWKT--CYMMHDLVHDLAES-MKSTKI----HGNQIH
>CDP20737.1
---------IIDESE-VGRAADQDALRNQVLSESSSQVQVISVVGAGGSGKTTLAQLLFNDDRVKNHFELTKWVCVSDPFDERRIARAILES---SEL----EPLLQQLKETF-GKRFLLVLDDVWEDS--KWKPLKDGAP---GSVILVTTRSLEVA------T-HTHHMALLSDSDCWLIMQRIAFGGR-------EWKEIGQKIAEKCKGLPLAAKTMGSLL-RFKDTVQQWQNVLDSE--QLE------TMLFPHFYLSYNELSPEQKSCF-YCAVFPKDHEIYVMELILLWIAQGYVRPRRGERLE-VGLEYFNNLAMRSFFQVRK-----EYMVCKMHDIVHDFAQFLTKSEHA----NSSSER
>CDP20743.1
------PI---EDKDIVGFEKITKSLVKELLK-GDKKRRVVSIIGMGGAGKTTLAKKVYNHADIRERFNCRAWV--------------------------------------------------------------------------------------------------------------------------------------------------------------------------------------------------------------------------------------------------------------------------------------------------------
>CDP20772.1
---------IV----VLGDEDESK-IVKKLLTE-SESISVISVTGMGGLGKTTLAKAVFNTPQFDNHFDKKIWVCVAE-VDRIEVFKMILESS---EV--DNQVIVDGIETEL-EKRYLLVLDDLWN-DQ-LLDDLKA-LK-KKGSWCLVTTRLQEVAPQINFT---RHEL--LCDNDCWSIINKWVNVGE-----PK----KKERVLRRCDGLPLAAKLIGGLL-KRKE---EWLSLEESL--N--------GGIEQIVKVSFDHLSPPVKKCFAYGSIFHQDTELEQDPLVELWMAEGFLQPDSNERMEKIGCEYLRILLQTSLLEVKE----RT--WYKMHDLVHDFAKSILRSS-------SNQDR
>CDP20794.1
---------VA----MIGTDDESK-IVKMLLSP-SEKVSGLPITGMGGLGKTTMAKSIYNNQQIDGHFQKKIWVCVSK-VPIVELFKLILGQL---EV--GDQNIVQEVGKEL-KLRYLLVLDDVWD-DN-FWDDLKG-LN-INGSWCLITTR-----LVADK----GYPL--LPGDHCWSIVKGKVVDGE-----PNEL-DIKDRAIQICNGLPLVASVLGGLL--RKD---KWRSLEDRL--NLN--------AMQILQLSFDNLPSAIKKCFTYCSIFPKDTEMEGGMLIELWMAEGFLQVDLNKTMEEIGEYYLEILLQSSLLEIRD---GRR--YYKMHDMVHDVSKSIMKSTKV----SSNQVR
>CDP20812.1
----------------------VTRILE-LM---ERNVSTIVLSGKSGIGKTWMARKV-GLLAITNERDIMLWISLSVRHDEMSLYEHIL--LLSNDNG-KEETLDEKVERDL--E-VL-----QQA--------YQQ--S---KLKVLETSRNQKVGM------------CQLQKSAIANL-----------------------------GLFSLRIKSLPRCF-Y-------Y---------KL----------NVLVLGGCDF----LQKI-------------------------GKL----TV-L------------------------------------------------------------
>CDP20818.1
---------VA----MVGADDESK-IVKMMLSP-SEKVSVLPINGMGGLGKTTLAKSIYNNHQIDGHFQKRIWVCVSK-VPRVELFKLILGQL---EV--GDQNIVQEVGKEL-KLRYLLVLDDVWD-DS-LWDDLKR-LN-INGSWCLITTR-----LVADK----GYPL--LPGDHCWSIIIGKVVEGD-----PNEL-DIKDRAIQICNGLPLVASVLGGLL--RKD---KWRSLEDRL--NLN--------AMQILQLSFDHLPSAIKKCFAYCSIFPQDTEMEGDMLIELWMAEGFLHAGLNK-MEEIGEYYLEILLQSSLLEIRY---GRR--CYKMHDLVHNLAES-MKSTKV----NGNQIR
>CDP20820.1
------F--KINDVV-V-LNNQQQIIVDQLTG-GSSQLDTISIVGKPGIGKTTLVNKVYRDPEVVYYFHIRVMCNVSQVYTKRDLLLEALWHI--LTM--TNEDLGLVIYRAY-R---------------------------------------------------------------------------------------------------------------------------------------------------------------FLF---------------------------------------------------------------------------------------------
>CDP20838.1
---------------AM---STKKGVME-L----QEKTSLMAICGMGGVGKTTLVRQIADQ----KLFDE-AMATVSQSPDMRNVQDQLL--L-K-----QTDLPRERLCTRLTGKRILVILDDIWKVD------FESGIPGCKSLKVILTSRSSNVRMG-AEI----FEVNILPKEEAWHLFKKDA-EIS-------ALSGVAKQVAEECK----------------------------------------------------------AKSLLLLCSLFPEDYSIPIECLVRYGKGLELF----PDRLDDKVDTLIGHLKSSHLLL-----NDNDV---KLHDVVRDVCLSIAKDE-F----L--GEK
>CDP20919.1
------S--LVDETT-VGREVDKEKIIEVLLSESNRVVTVIPLVGLGGIGKTTLAQLVYNDKWVQDHFSIKAWVCVSEDYDATRITKELLGEL--SDM--SNNSLQMKLQLGL-QKKFLLVLDDFWDYN--DWDKLKVLFKGLQGSKIIVTTRDEKIAMCKKES----YHLDLMKEGDSWSLFKKHAFENI-----SSELEQIGKKIVKKCGGLPLAVKTVAGLL-ET--TAEEWKDILVSE--SQ-------QDILPALRLSYNLLPSHLKRCFAFCAVFHKDYQFEKEEIIQLWQAHDLLENPRNRGIEEIGEEYLREMRLRSLFE-------STANFFIMHDLVNDLARFVSGK-YC-----GTIGR
>CDP20946.1
---TTW---LVEEAELVGIDKPKQQLVSQLLEGDESQLKVVSVVGMGGLGKTTLVKKVHEDFDVRRHFPVRAFVTVSQPCNFLELLKDLTRQLHNEAM--TAFQLKLCVKNFLQAGRYAIVFDDVWDVE--VWNEIRFALPG-YGNRVMLTTRKVDVAS-----QDYVFKMAPLSFEDSWTLFCNKIFKGN---C-PAHLTDVAKGILGKCQGLPLAILAIGGFL-KDFLIAEEWEMVRRSLVGELEGMLD----VRKILSLSYNDLPCHLKTCLLYLSIYPDDYEIDCHKLVLLWSAERFVGKREGMTMMDVGFNYLRELISRSLIQVTQ-FYEGIPYFCRIHDLVREVVLSKAREQNMKWLS-EKVRR
>CDP20962.1
---------IIDESE-VGRKADMEKLLDQVLSESSGQVQIISVVGAGGSGKTTLAQLLFNDDRVKKHFELKKWVCVSHPFDEKRIARAILAS---LEL----EQLLQQLKTTF-GKRFLLVLDDVWDDS--KWKPLKDGAP---GSVILVTTRSHRVA------T-HTHQMTQMSDSDCWLIMQRLAFANK-------DLVKIGQKISEKCKGLPLAAKTMGSLL-RFKDTVQQWQNVLDSE--QLE------AVLFPHLYLSYNELSPELKRCF-YCAVFPKDHVIVVEELISLWIAQGYVRPRRGEHLD-VGLEYFNNLTMRSFFQVQK-----EYEQCKMHDIVHDFAQFLTKSEHA----NSS---
>CDP20963.1
-----------------------------L----SGKVQFIGIWGMSGIGKTTIARAVFDHFEG-AIFDD-RK--QSE--SLKNLQEETT--C-----------LKLRISSVFGNTKVLIVLDDVDLDQ------LEAAGKWGAGSRIIITTKDKHLVHGVDEI----HEVELLNQSEAIQLFSW-H-AFK-----PAGYEELSKKIVHYAGCLPLALKVLGSFL-Y-R-EMAEWRSEVERLRIP--------EDIIEKLKVSFNGL-RVEKEIFLDIACFFKGKK--KEYIRRVLNSFDFY----PDIK---------------LIE--K--VTGRL----MHCLIQEMGWHIV---RL----CDVLAR
>CDP20966.1
-----------EPCLPLGFDEALKRIWP-L----TDDISSIGIYGMGGVGKTTLARHIEYK----NNY-R-LWVTVSQDFSVTSLQDKIL--I-N-----DEEDARRVLRDAFRLKLIVLILDDVWEFC------LDRGIP-PNKCRLILTTRSLEVNIQCQRK----FDLQTLDTDEAWDLFKYKL-GSE------QDLESIAKSIVEECDGLPLGIITVAGSM-RVR-DICEWRNALEQLTCSIGM-----ERVFRILEWSFNRL-NCQRNCFLYCSLYPEDSKLKIKELIDLFIWAELM----QERWQDQGHTILNKLIKVCLLE--E--RDGDV---KMHDLVRDMALRI-DGKRF----V-TLEP
>CDP20972.1
---NSW---LVEEAKLVGIDQPKQHLISKLLEGHDHQLKVVSVVGMGGLGKTTLVKKVHEDPDVRKHFPVRAWVTVSQTCDFPKLLKDLIRQLYEESK--TTAELKKIVKDFLQAGRYAIVFDDVWDVE--FWNEIKFALPN-YGNRVMLTTRNADVA------QDCVYRMKPLSNEDSWTLFCNKIFKGN---C-PAHLMDVAKAVLDKCDGLPLAILAIGGLL-KDVSRIDEWEMIQHSLG----GKLE----VKRILSLSYNDLPSHLKPCLLYLTIYSEDYPINCHMLILLWIAERFVEWRDGMSIEDVAWAYLSELINRSLIQVTK-FYEGTPHTCRIHDLLREVMLIKSREQNMTWPSEEKVRR
>CDP20975.1
---------VA----MVGADDESE-IVNILLSL-SEKVSVLPIVGMGGLGKTTLAKSIYNNHQIDEQFKKKLWVCVSK-VPIEELFKLILGQL---EV--GDQNIVQEIGKEL-KLRYLLVLDDVWD-DN-LWEDLKG-LN-TNGSWCLVTTRPGPVAMMENE----AYRL--LPDDLCWSILKEKVVGG---------------------------------------------------------------------------------------------------------------------------GEYYLEILLQSSLLEIRN---WRR--CYKMHDMVHDVAKSIMKSTKF----NSNQVR
>CDP21001.1
---------IIDELE-VGRAADMEKVLDQILSKSSSQAQIISIVGAGGSGKTTLAQLLFNNDKVKNHFELRNWTCISDRFDQKRVAKAILEN----EL----DPLIRRIKETF-GKRFLLVLDDVWDDS--KWKPLKDGAP---GSVILVTTRSHRVA------T-DTHDLGMISHSDCWLIMQKVALARK-------DLVEIGHKIAEKCKGLPLAAKTMGSLL-RFKDTVQQWQNVLDSE--QLE------AVLFPHLYLSYNELSPELKRCF-YCVVFSKGITMNVEELIRLWIAQGYVRPRRGERLE-VGREYFNNLAMRSFFQLEK-----EYGECKMHDIVHDFAQFLT---------NSSGER
>CDP21009.1
---------IV----VLGDKDESE-IVKKLLTE-TESISVIPITGMGGLGKTTLAKAVYNKSQIHKHFDKKIWVCVAE-VDRIEVFKMILESL---EG--DREVIVQKIQDEL-EKRYFLVLDDLWN-DQ-LLNDLAG-LN-KKGSWCLVTTRLQEVAPQINFI---HHEL--LCDNDCWSIMKKWANVGE-----PKEL-EMREQVLRRCDGLPLAAKLIGGLL-KRKE---EWLSLEESL--N--------GGIEQIVKVSFDHLSPSVKKCFAFCSIFHQDTRLEQDLLVELWMAEGFLQPDSNERMEKIGCEYLRILLQTSLLEVKE----RT--WYKMHDLVHDFAKSILRNG-------SNQDR
>CDP21028.1
---------IIDESE-VGRAADMEKVLDQILSKSSSQVQIISVVGAGGSGKTTLAQLLFNNDKVQNHFELRNWVCVSDPFDQKRVAKAILEN----EL----DPLIRSIKETF-GKRFLLVLDDVWDDS--KWKPLKDGAP---GSVILVTTRSHRVA------T-DTHGLGMISHSDCLLIMQRIAFANK-------DLVEIGQKIAEKCKGLPLAAKTMGSLL-RFKDTVQQWQNVLDSE--QLE----SPEQLFPHLFLSYNELSPELKRCF-YCAVFPKDHEIHVEELIRLWMAQGYVRPRRGESLE-VGLEYFNNLAMRSFFQIRK-----KYMECKMHDIVHDFAQFLTKNEHA----NSSSER
>CDP21037.1
---------LV----ITGADDESN-IVKILLSP-SKKVSVLPIIGMGGLGKTTLAKSIYNNHQIDGHFQKKIWVCVSE-VPRVELFKLILGQL---EV--GDQNIVQEVGKEL-KLRYFLVLDDVWD-DN-LWDDLTG-LN-VNGSWCLITTR-----LVADK----GYPL--LPGDHCWSIIKGKVVEGE-----PNEL-DIKDRAIQICNGLPLVASVLGGLL--RKD---KWRSLEDRL--NLN--------AMQILQLSFDNLPSAIKKCFAYCSIFPQDTEME----------------------------------------------------------------------------------
>CDP21044.1
---------IV----VLGDENESE-IVKKLLTE-SESISVISITGMGGLGKTTLAKAVFNTPQFDNHFDKKIWVCVAE-VDRIEVFKMILESL---EG--DREVIVQKIQDEL-EKRYLLVLDDLWN-NQ-LLDDLAG-LN-KKGSWCLVTSRLQEVEPLINFT---RHEL--LCGNDCWSIMKKWANVEE-----PKEL-EMRELVLRRCDGLPLAAKLIGGLL-KRKE---EWLSLEESL--N--------GGIEQIIKVSFDHLSPPVKKCFAYCSIFHQDTKLEQDLLVELWMAEGFLQQDSNQ-MEGIGCEYFRILLQTSLLEVRD----GT--WYKMHDLVHDFAKSILRSS-------SNQDR
>CDP21098.1
-----------EEGLVM---STKKEVME-L----QEKTSLVAICGMAGVGKTTLVNQIADE----KLFDD-AMATVSQTPDMRNVQNQLL--L-T-----QTDCLRERMYKRLTDKRTLVILDDIWEVD------FKSGIPGCKSLKVILTSWLFDVSMG-AEI----IVVNMLPEEEAWHLFKEKA-GIS-------ILNDIAKQVAGECKGLPLAIVVVARAL-RNH-TLESWNRALRQLKDRMGGV----QDVFSRIEWSYNHLETEAKHLLLLCSLFPEDYSIPIECLVRYGKGLQLF----QDTLDDKVDMLVDELESSYLLL-----NDKDV---KLHDVVREVCLSIAKAE-F----V--GEK
>CDP21137.1
-----------KEGLVM---LKKKEVIE-L----EDKTGLVAICGMPGVGKTYLVEQIADE----KLFGE-AKANLSQNPNTRTVQDQLL--L-K-----KTDRARERMYTRLSDKRILVILDDVREVD------FKSGIPGCKGLKVILTSRLSHVS-------------------------------------------------------LPLAIVVVAKAF-KNHTTPESWNIALRQLKYTMRGV----QDVFSSIMWSYDHLESEAKSLLFLCSLFPEDYSIPLERLVRYGKGLQLF----QDRLDDRVHMLINELKKYYLLV--S--SDQDV---KLHNAVRDVCLSIAKGE-F----V--EER
>CDP21141.1
---------VF----IVGEHDKFK-IVQKISSE-TSNIYVLPITGMGGLGKTTLAQSIFNDQQIERHFDLKIWVCVSE-FEVTRIFRLILESL---DV--ASDVIVQEIRKEI-GKRYLLVLDDLWN-EI-LWTDLTG-IS-TRGNWCLVTTRQLQVAVVATYP---PYSL--LSDDDCWTIIKDKMIGSG-----TEEL-QQEKEITKWCQGLPLAAIVIGGLL-RRKE---ERLSVNNGL--KFT------SSVMQILKLSFDHLPSSIKKCFAYCSMFCKDFKVERRKLIQLWMAEGFLQSNLNE-MEEIGDKYFRVLVESSLLEISS---DRT--FGTMHDLVHDLAQS-IRCESI----------
>CDP21151.1
---------AR----VVGATDASN-IVGTLLSS-SAKVSVIPITGLGGLGKTTLAQLVYNVPEIDRQFDKKIWVCVSR-FEVTRLFKLILESL---DV--ESESIVQEVRREI-GKRYFLVLDDVWN-ER-LWEDLVG-IS-TNGNWILVTTRNIEVARVATHP---PYSL--LGDDDCWSIVKERVFPSG-----PKEL-ELKSRIIKRCQGLPLAATVIGGLL-KRKE---EWLALESGF--RLG------SSVMQLLKLSFDHLPSPIKKCFAYCSIFGKGFVMSRQCLTLLWMAEGFLQPRFNEVLEDIGKEHFDILLQSSLFEAAMFSHKDR--YCTMHDFVHDLAQS-VRS-------NC---R
>CDP21170.1
---------IIDESE-I--------------------VQVISVVGVGGSGKTTLAQLHIGSFRPKSHL----WRPIADKYTID--LHTILES---LEL----DSLIRLIKETF-GKRFLLVLDDVWDDS--KWKPLKDG---------------------------------LLGDSICWKI------------------MQGGKHWAENCKK---------------------IQGV--------------------------------------TC--------------------------------------------------------------------------------------------
>CDP21174.1
---------IV----VLGDEDESE-IVRKLLTE-TESISVIPITGMGGLGKTTLAKAVYNKSQIHKHFDKKIWVCVAE-VDRIEVFKMILESL---EG--DREVIVQKIQDEL-EKRYFLVLDDLWN-DQ-LLHDLAG-LN-KKGSWCLVTTRLQEVAPQINFT---RHEL--LCDNDCWSIMKKWANVGE-----PKEL-EMRRQVLRRCDGLPLAAKLIGGLL-KGKE---GWLSLEESL--N--------GGIEQIIKVSFDHLSPPVKKCFAYCSIFHQDTRLEQD--------------------------------------------------------------------------------
>CDP21195.1
-AGRKWS--TINKAV-VDLKDQEQAIIHQLIG-GSLQLDIISIVGMPGLGKTFLAERVYCDPSITSHFHIRAWCCISQAYCKKDLLLGILARI--SEF--DEDDLAHKLCNHL-KRTYLIVLDDVWDIE--AWNALTISFPT-NGSRILLTSRDHGI------IK--PHHLRQLHEEESWELLQKKLTR-E---F-PPELTVLGRQIAKNCNGLPLSIVIISGIL-LDQ-GR--WKEVAERLSNNKI------TECKSILGLSYIHLPDHLKPCLLYFGAFREDQEISVKKLMWLWIAEGFVQ--KSESLEKIAEGYLIALINRSLVMEGQRS-IGGVKTCRIHDSLHVFCLGKAKDQNFHYC-----YR
>CDP21219.1
---------LV----IIGADDESN-IVKILLSP-SKKVSVLPIIGMGGLGKTTLAKSIYNNQQIDGHFNKKIWVCVSK-IPIVELFKLILLQV---EV--EDNVIVGKIRNHL-GERYFLVLDDVWD-DD-LWDDLKG-LN-TNGTWCLVTTRLGLVAMMENE----PYAL--LPDDHCWSILKEKAVGGQ-----PDVL-KIKERVIKRCDGLPLAASVIGGLL-KRKE---EWRSLENRL--SLS------DRVMQILQLSFDNLPSAIKKCFAYCSIFPNDAEMEGDMLIELWMAEGFLQVDLNRTMEEIGEYYLEILLQSSLLEIRR--G-ER--YYKMHDMVHEV-------------------R
>CDP21232.1
-----------EEGLVM---STKKEVME-L----QEKTSLMAICGMGGIGKTTLVKQIADE----KLIDE-AIAIVSQSPDMRNVQDQLL--L-K-----QTDLARKRLYTRLTDKRILVILDDIWEVD------FEHGIPGCKSLKVILTSRFSNAQMG-AEI----FEVNVLPKEEAWHLFKEVA-EIS-------ALSGVAKQVAEECKGLPLAIVVVARAL-KNH-TPESWDRALRQLKDRMGGV----QDVFLRIEWSYNHLGTEAKHLLLLCSLFPEDYSIPIEQLVRYGKGLQLF----RDTLDDKVDLLVDELKSSYLLL-----NDKDV---KLHDVVRDVCLSIAKDE-F----V--GEK
>CDP21238.1
-------------------NEEKEQIVHILTKEKDDQVSVLPIVGVGGLGKTTLAQLVFNDERIAEHFEPKLWVWVSEDFDGKRIIKALINYI--TE---EEAPLQRNLQELL-GKRYLIVLDDVWNPE--EWEKLKSVLQGSKGSSIVTTTRMEKVAMGTLQT----YYLSSLSENQCWSLFRQRAFGRQ-----YPNLVVIGKEIVKKCGGVPLAAKALGGFL-KR--EETEWNF------------------------------------------------------VIRLWMANGLISSNGTMEVEDVGYAVLTELHNRSLFQVEKVLGHAQDHTFGMHDLVHDLAQSVMEA-------------
>CDP21239.1
---------VV----MVGADDESE-IVKMLLSL-SEKVSVLPVIGMGGLGKTTLAKSIYNNKQIDEHFNKKIWVCVSR-VPIVELFKLILLQL---EV--DDNVIVGKIGNNL-GKRYFLVLDDVWD-DD-LWDDLKG-LN-TNGSWCLVTTRLGPVAMMENE----PYPL--LPDDHCWSIVKEKVVGDE-----PDEL-KIKERVIKKCDGLPLAASVIGGLL-KRKE---EWQSLENRL--SLS------DPVMQILKLSFDNLPSYIKKCFAYCSSFPKDSEMEGDMLIELWMAEGFLHADLSQMMEEIGEYYLEILLQSSLLEMRK--G-RR--YYKMHDMVHDVSKSIMKFTKF----------
>CDP21249.1
---------AV----MTGADDESK-IVKMLLSP-SEKVSCLPITGMGGLGKTTLAKSIYNNHQIDGHFQKKLWVCVSK-VPVVELFKLILVPL---EV--DDNVIVGKIQNQL-GKRYFLVLDDVWD-DN-LWDDLKG-LN-TDGSWCLVTTRIGQLA-MDDE----AYAL--LPDDLCWSILKEKVVGGG-----PDEL-KIKERVIKRCDGLPLAASVIGGLL-KRKE---EWRSLENRL--SLS------DRVMQILKLSFDNLPSYIKKCFAYCSIFPKDTEMEGDMLIELWMAEGFLQADVSQMMEENGINYLRILLQKGFLQIID--SEST--SYKMHDLVHDLAEL-MKSTKV----NGNQIR
>CDP21251.1
---------VA----MIGADDESN-ILEMLLSP-SEKVSGLPINGMGGLGKTTLAKSIYNNQQIDGQFEKKVWVCVSK-VPIVELFKLILVHL---EV--DVDVIVGKIRNQL-GKRYLLVLDDVWD-DN-LWDDLKG-LN-INGSWCLITTR-----LVADK----GYPL--LPGDHCWSIIKGKVVEGE-----PNEL-DIKDRAIQICNGLPLVASVLGGLL--RKD---KWRSLEDRL--NLN--------VMQILQLSFDNLPSAIKKCFAYCSIFPKDAEMEGDMLIELWMAEGFLHAGLNR-MEEIGEYYLEILLHSSLLEIRD---DER--YYKMHDMVHDVATS-MKSTKV----NSNQVR
>CDP21257.1
-------------------ESDKDALLDQVLSKSSSQSQVISVVGVGGSGKTTLAQLLFNDDR-------------------KRIARAILES---LEL----EPLLQLLKETF-GKRFLLVLDDVWDDS--KWEPLKDGAP---GSVILVTTRSHRVA------T-HTHQMALMSDSDCWLIMQRIAFGGR-------EWREIGQKIAEKCKGLPLAAKTMGSLL-RLKDTVQQWQNVLDSE--QLE----SPEQLFPHLYLSYNELSPELKRCF-YCAVFPKDHSIVVEELIWLWMAQGYVRPRRGESLE-VGREYFDNLAMRSFFQLQK-----RRMTCKMHDIVHDFAQFLTKNEHA----NSSSER
>CDP21274.1
---------LV----MTGADDESN-IVKILLSL-SEKVSVLPIVGMGGLGKTTLAKSIYNNKQIDEHFDIKIWVCVSK-VPIEELFRLILVHL---EV--DVDVIVGKIGNQL-GKKYFLVLDDVWD-DN-LWEDLKG-LN-TNGSWCLVTTRPGPVAMMENE----SYRL--LPDDHCWSIVKEKVVGGE-----PDVL-KIKERVIERCDGLPLAASVIGGLL-KRKE---EWHSLENRL--RLS------DHVMQILKLSFDNLPSYIKKCFAYCSIFPKDTEMKGDMLIELWMAEGFLQADASQMMEEIGMNYLRILLQSSLLEMID--LEST--SYKMHDLVHDLAES-MKSTKV----NGNQIR
>CDP21291.1
---------VA----MVGADDESK-IVKMLLSP-SEKVSVLPINGMGGLGKTTLAKSIYNNHQIDGHFQKKIWVCVSE-VPRVELFKLILGQL---EV--GDQNIVQEVGKEL-KLRYLLVLDDVWD-DS-LWDDLTG-LN-INGSWCLITTR-----LVAHK----GYPL--LPGDHCWSILKGKVVDGE-----PNEL-DIKDRAIQICNGLPL----------------------------------------------------------------------------------------------------------------------------------------------------------
>CDP21293.1
---------IV----VLGDEDESE-IVKKLLTE-TESISVIPITGMGGLGKTTLAKAIYKNEQIVGHFDQTMWVCVAE-VDRIEVFKMILESL---EG--DREVIVQKIQHEL-EKRYFLVLDDLWN-DQ-LLDDLAG-LN-KKGSWCLVTTRLQEVAPPINFT---RHEI--LCNDDCWSIMKKWANVAE-----PKEL-EIREQVLRRCDGLPLAAKLIGGLL-KRKE---EWLSLEESL--N--------GGIEQIIKVSFDHLSPPVKKCFAYCSIFDQDTKLEQDLLVEHWMAEGFLQPDSNERMEKIGYEYLRTLLQTSLLEVKE----RT--WYKMHDLVHDFAKSILRNS-------SNQDR
>CDP21300.1
------A--ASNETV-VDLRDEEQYAIDQLIK-GSTRRGIVSIIGMPGIGKTTLAWKAFNHPNVRDHFHCRAWCTVSHVYERRELLLEILRGI--RQM--TNEDLQLKLHQCL-RNRFLIVMDDVWDAG--VWNELRNSIPA-NGSRILITSRLRDVAMQIEPDD--PHSLRLFSDDESWTLLVEKVF-HG---C-PEELLLVGKEIAKKCKGLPLAVVAISGLL-IEE-SSESWGKIAKSLIA-VM------NACMEILELSYKHLPGYLKPCFLYLGVFLEDKDILVSKLIRFWLAEGFIH--DLKSVEGIAESYLMELISRSLVEISKKS-NGEVKTCRLHDLLRDFCQLKAKEENFSDRV-ES-YR
>CDP21306.1
---RVY---FLADADVVGFEEDKDMLMAWALDMVDEH-KVMFVVGMGGSGKTTLAKQVFE--AVKQDFGCSAWISVSKSKKKLEILRNMLDQLCR-----------------------------------------------------------------------------------------------------------------------------------------------------------------------------------------------------------------------------------------------------------------------------------
>CDP21312.1
---------IV----VLGDEDESK-IVKKLLTE-SESISVISVTGMGGLGKTTLAKAVFNTPQFNKRFDKKIWVCVAK-VNILELFKMILETS---DV--DNQVIVQGIEAEL-EKRYLLVLDDLWN-NQ-LLDDLAG-LN-KKGSWCLVTTRLQEVARQINFA---RHEL--LCNDDCWSIIKKWVNVGE-----PK----IKEQVLKRCDGLPLAAKLIGGLL-KTKE---EWLSLEESL-----------GGIEQILKVSFDHLSPPVKKCFAYCSIFDQDTELEQDRLVELWMAEGFLQPDPNERMEKIGCEYFRILLQTSLLEVRD----GT--WYKMHDLVHDFAKSILRNG-------NNQDR
>CDP21320.1
-----------KEGLVM---SKKKEVIE-L----EDKTSLVAICGMPGVGKTFLVEQIADE----KLFDE-AKANLSQIPNTRTVQDQLL--L-K-----ETDHARERMYTRLSEKRILVILDDVREVD------FKSGIPGCKGL--------------------------------------------------------------------------------------------------------------------------------------------------------------------------------------------------------------------------------
>CDP21333.1
-------------------------------------FSVIPITGMGGLGKTTLAKSVYNNTKIDENFGIKSWVCVAR-IKIVELFKLILESL---EV--DGEAIVQEIRGKL-EKRFLLVLDDVWN-RE-LWSDLLG-LS-TKGSWCILTTRLQPVALQVNDG---PYSL--LSDDACWSIIKRRANPSE-----PKEL-EIQEQILRRCDGLPLAASLIGGLL-NGKE---KWHCVQESL--N--------SEIDQILKVSFDHLSPSVKKCFAYCSIFPQDAELGEDELIRHWIAVGFVL---NNRMEETGGEYLRILLQNCLLE------------------------------------------
>CDP21336.1
---------LV----VVGVDDESK-IVDMLSSP-SEKLSVIPITGPGGLGKTTLAKSVYNNPKIDGHFGQKIWVCVAKQIKIMELFKLILVQL---KV--DDNVIVKNIGEKL-GQKYFLVLDDVWD-HE-LWNDLMG-LN-TKGSWCLLTTRLEYVALQMNDR---PYFL--LSGDECWFIIKGKV-AGE-----PEEL-ELKEQILRRCDGLPLAASLIGGLL-NRRE---KWHSVQESL--N--------SQINQILKVSFDHLSSSVKKCFAYCSIFPQDTELGEDELIEHWVAEGFVLPDRNTGMEERGGEYLRILLQSSLLEVED----ST--YYKMHDLVHDFAKSILPES-------SNQDR
>CDP21362.1
H-----P--F------------------------EKDLPVISIVGMGGQGKTTLAQMVLKNDRVVKHFDNTIWVCVSDDFKVERLLNEMLQSL--AE---TNEALVRKLQENL-GKSYLLVLDDVWNRE--KWDGMRRRLLGAPGSKILATTRSDEVAMQTSRL----HHLDILSDDHSWMLFEKLAFADG-----TQYLADIGRRILKKCGGVPLAIKVIGGLL-KK--DGSEWLKLEKSE--NES------EGVMSVLKLSYENLPSSVKQCFASCSIFPKDTEMEKESLIQIWMAQGLINDAKHLQMEDIGSDYFNILLRSSLLQGYKFI--YGIKGCWMHDLVHDLSLQVSNNC-FEDEVGKVLKN
>CDP21378.1
------S--LVDKTT-VGRDADKEKIIDMLLSESTGVDSVIPLVGLGGIGKTTLAQLVYNDERVREQFSTKAWVCVSEDYDTTRITKELLEGF--SGA--SNNSLQVQLQLGL-GKKFLLVLDDYWDFH--DWDKLKVLFKGLQGSKIIVTTRHKDIAMAKEES----HELGVIQKKDCWSLFEKYV---------SPEHRKIGKKIVKKCKGLPLAVKTIAGSL-KT--HIEEWEGILSSD--TQ-------KDILPALRLSYSHLPSRLKRCFACCAVFHKDYKFSKDEIIHLWQANDLLEPPGNRGIEQIGEEYLGELRFRSLLE-------STDGLFLMHDLVNDLASAVSGR-YC-----GKIGS
>CDP21384.1
---------FLADADVVGFEEDKDMLMAWALDMVDEH-KVMFVVGMGGSGKTTLAKQVFE--AVKQDFGCSAWISVSKSKKKLEILRNMLDQLCRSSE--HYINL---IREYLLK-RYVIVLDDLWADD--VWRSIMLALPN--RSRIIITTRRGDIAY-----SVAVHPIQQLSLEKAKELIHRIAFPGS---C-PPALATLSNEILGKCEGLPLAITEIGHLL--KGEREPEWKKLRDSLASELTGRLA----IAKVLILSYDDLPYHLKNCFLLMNTFPPNHPIQRTELIRLWIAEDFITEGNGKELEDLGEEYLNELIQRNLVQVWQ-DIDGRPRTCHVQNIIHEIVLSQLQDENFFDISKERVRR
>CDP21398.1
---------VV----VVGAGDESK-IVEMLLTP-SERVSVIPITGMGGLGKTTLAKSVYSNTKIDENFGIKSWVCVAR-IDIVELFKLILESL---EV--DGDAIVQGIRGKL-EKRFLLVLDDVWN-CE-LWDDLLG-LS-TKGSWCILTTRLEPVALQMNDG---PYSL--LSDDACWSMLKEKV-AGE-----PKEL-EIKEQILRRCDGLPLAASLIGGLL-NRKE---KWHCVQESL--N--------SEIDQILTVSFDHLSPSVKKCFAYCSIFPQDTELGEDELIQHWVAEGFVQPDRNQRMEEIAGDYLRILLQNSLLELEE----RT--YYKMHDLVHDFAKSVLPKS-------SSQDR
>CDP21406.1
---------AG----VVGAKDETS-LVEILLSL-SEKVSVIPILGMGGLGKTTLAQSVYKNSQVHSHFEKKIWVCVSD-FDVTRLLKMILESL---EM--TSDVIVQEIREQL-GKKYFLVLDDVWT-EN-LWDDLLG-LN-TNGNWCVVTTRKQQTAIVATHD---PYVL--LSDDDCWSILTKKAIAGG-----PKQL-HMKKEIIKKCGGLPLVASVMGGLL-KRKE---EWQLLKNKL--NFS------DGVMEILKLSFDCLPSSIKKCFAYCSIFPKDTMMKGDMLIELWMAEGLLQADVNQMMEEIGMNCLRILLQSSLFETRS---RTH--YYKMHDLVHDLAES-MKSTKV--------IR
>CDP21430.1
------P--IAREIM-VGLDDEAAKVIQRLRW-GSEQVEIVPIVGMAGLGKTTLAKKVYNNSSVTCHFHIRLWCTVSQEFNMKNVLLQILCPD--QNL--DEDDLVQKLRKKL-KNRYLVVFDDVWDIE--VWIELRTAFPK-NGSRIIFTSRSSNVASQVQYGE--PHKIRCLTVEESFELLQKKVFG-E---C-PQALHELGMEIVKKCWGLAFAVVVVAGIL-IKH-DILLWEKFAESLST-MV------ADWKKSLELSYEHLPDHLKDCLLYFAAFREDEKIGAKKLMRLWIAEEFVE--IGKRSEDTAEEYLMDLIGRNLVMVSKRS-IGGVKTCYIHDLIFEFCKGEAKEKNFPNL-----PR
>CDP21432.1
---------IV----VIGDEDESE-IVTKLLTE-SESISVIPITGMGGLGKTTLAKAVYKNEQIVGHFDQTMWVCVAE-VDRIEVFKMILESL---EG--DREEIVKKIQHEL-EKRYFLVLDDVWN-DQ-LLNDLAG-LN-QKGSWCLVTSRLQKVAPQINFT---RHEL--LCDDDCWSIMKKWANVAE-----P----EIKEQILRRCDGLPLAARLIGGLL-KREE---NWQSLEESL--N--------GGIEQILKVSFDHLSPPVKKCFAYCSIFDQDTELEQDLLVELWMAEGFLQPDSNERMEKIGYEYLRILLQTSLLEVKW----RT--WYKMHDLVHDFAKSILHNS-------SNQDR
>CDP21433.1
---------IIDESE-IGRESDKVALRNQVLSESSSQGQVISVVGAGGSGKTTLAQLLFNDDRVKNHFEPKKWVCVSDPFDEKRIARAILES---LEL----EPLLQLLKETF-GKRFLLVLDDVWDDS--KWKPLKDWAP---GSVILVTTRSHRVA------TANTHQMTQMSNSDCWLIMQRLAFANK-------DLVEIGQKIAEKCKGLPLAAKTMGSLL-RFKDTVQQWQNVLDSE--QLD------AVLFPHLYLSYNELSPELKRCF-YCAVFPKDHEIYVMDLILLWIAQGYVRPRRGERLE-VGREYFINLTMRSFFQLEK-----EYTWCKMHDIVHDFAQFLTKNE------------
>CDP21436.1
---------VA----MVGADDELN-ILEMLLRP-SEKVSVLPIIGMGGLGKTTLAKSIYNNQQIDGHFDKKIWVCVSK-VPIEELFKLILVQL---EV--EDNVIVGKIRNHL-GKRYFLVLDDVWD-DD-LWDDLMG-LN-TNGSWCLVTTRLGPVAMMENE----AYPL--LPDDHCWSILKEKVVGGE-----PDEL-KIKERVIKRCDGLPLAASVIGGLL-KRKE---EWRSLEKRL--SLS------DGVMQILQLSFDNLPSYIKKCFAYCSIFPKDTEMEGDMLIKLWMAEGFLQADARQMMEEIGDYYLEILLQSSLLEIRY---NRR--YYKMHDMVHDAVKSIMKFTKV----------
>CDP21440.1
------S--TVNEPE-VGRDEEKEQIVRILTKEKVDQVSVLPIVGVGGLGKTTLAQLIFSDKCITEHFELKLWVWVSEDFDVKRIIKVLIESV--IG---DANILQGKLQELL-GKRYLIVLDDVWNPR--EWEKMKSVLQGSRGSSIVVTTRKQKVAMRTLET----HYLSSLSEDRCWALFKQQAFDCQ-------RLEAVGKEIVKKCGGVPLAAKALGAFL-KS--EA-EWNSVKCSE--NL-------ETILPALRLSYLNLPVELRGCFAYCAVFPKGYEIEKEEVKHLWMANGLITSNGTMEVEDVGDAVLTELHNRSLFQVEKVFARRSVPAFKMHDLVHNLAQSVMEA-------------
>CDP21445.1
---ADY---LIEEAKLVGIDQPKKELVSKILD-DHSHLQLVSVVGMGGLGKTTLVKKA--------------------------------QRI---------------------------------------------------------------------------------------------------------------------CQGLP---------Q-KDKDKIDEWEMILHGFGGEVDA--------------------------------------------------LGFIEEKEGMTATDIAMRYLKELINRSLIQVKD-WADGKLKECGLHDFLREIIVSKSKEQSFRWP--DKVRH
>CDP21446.1
---------LVEEAELVGIDNPRQQLISQLLEGDDSQLKVVSVVGMGGLGKTTLVKKVHEDLDVRRHFPVRAFVTVSQTCNFQELLKDLTRQLHNEAM--TAIQLKQFVKDFLQAGRYAIVFDDVWDTE--FWNAIRIALPG-YGNRVMLTTRKADVAF-----QDYVFRMVPLSFEDSWTLFCNKIFKGN---C-PAHLTDVAKGILGKCQGLPLAILAISGLL-KHLTIAEEWEMVRRSLVGELEGMLD----VRKILSLSYNDLPCHLKTCLLYLSIYPEDFEIRCHRLVQLWSADGFVGKTEGIPMTDVGFNYLRELVNRSLIQVTK-FYEGIPYTCRIHDLVREVVLSKSREQNMRWSS-EKVRR
>CDP21466.1
---------VA----MVGADDELN-ILEMLLSS-SEKVSVLPIIGMGGLGKTTLAKSIYNNHQIDEQFKKKLWVCVSK-VPIEELFKLILGQL---EV--GDQNIVQEIGKEL-KLRYLLVLDDVWD-DD-LWHDLKG-LN-TNGSWCLVTTRLGPVAMMENE----PYAL--LPDDHCWSIVKEKVVGRE-----PDEL-KIKDRVIKRCDGLPLAASVIGGLL-KRKE---EWQSLENRL--SLS------DHVRQILQLSFDNLPSYIKKCFAYWSIFPKDTEMEGDMLIELWMAEGFLQADVRQMMEEIGMNYLRILLQSSLLEIID--SEST--SYKMHDLVHDLAES-MKSTKV----NDNQIR
>CDP21483.1
---ADF---FIEEAQLVGIDRPKAELISKILG-DHSQLKVVSVAGMGGLGKTTLVKKVYDDAAVKKQFQSHAWITVSQNFQFRDIIKNLIQQLYNESM--DDNMLIEFVRDFLRR-RYILVLDDV-----------------------------------------------------------------N---C-PPNLEEVVKKILKKCEGLPLAIVAIG----------DEWEMILHGFGGEADGKLD----IKRVLLLSYNDLPHYLKSCLLYLSIYPEDYPIDVVSILLN---------------------YMKELINRSLIQVKS-GIDGQLITCGLHDFVREIIVSKSKEQDFRWP--EKVRH
>CDP21502.1
---------AS----IVGAKDETR-LVEILLSL-SGKVSVIPILGMGGLGKTTLAQSIYKNSQVHSHFEKKIWVCVSD-FDVTRLLKMILESL---EM--TSDVIVQEIREQL-GKKFFLVLDDVWT-EN-LWDD--------------------------------------LSDDDCWSILTKKAIAGG-----PKQL-HMKKEIIKKCGGLPLAASVMGGLL-KRKE---EWQLLKNKL--NFS------DGVMEILKLSFDCLPSSIKKCFAYCSIFPRDTMMKGDMLIELWMSEGLLQANVNQMMEEIGMNCLRILLQSSLFETKS---QID--YYKMHDLVHDLAES-MKSTKV--------IR
>CDP21545.1
---------VA----MVGADDESK-IVKMMLSP-SEKVSVLPINGMGGLGKTTLAKSIYNNLQIDGQFEKKVWVCVSK-VPIVELFKLILVSL---EV--DVDVIVGKIRNQL-GKRYFLVLDDVWD-YG-LWDDLNG-LN-INGSWCLITTR-----LVADK----GYPL--LPGDHCWSIIKGKVVEGE-----PNEL-DIKDRAIQICNGLPLVASVLGGLL--RKD---KWRSLEDRL--NLN--------AMQILQLSFDNLPSAIKKCFAYCSIFPEDAEMKGDVLIELWMAEGFLHAGLNK-MEEIGEYYLEILLQSSLLEIRN---FGR--RYKMHDMVHEVSKSIMKSTKF----NSNQVR
>CDP21579.1
---TTW---LVEEAKLVGIDQPKNHLISELLEGDDHQLKVVSVVGMGGLGKTTLVKKVHEDPEVRRHFPVRAWVTVSETCDFQFLLKDLIRQLHEESM--TTTELKKFVKDFLQAGRYAIVFDDVWDVE--FWNTIKFALPG-HGNRVMLTTRKADVAS-----RGYIYRMKPLSFEDSWTLFCNKIFMGG---C-PGHLMDVAKGILGKCEGLPLAILAISGLL-KDVNRTEEWEMVRRSLGGELEGKLD----VKKILSLSYSDLPWHLKICLLYTSIYPEDYKIACETLVNLWIAERFVEWREGMSIADVAWGYLSELVSRSLIQVTN-FYEGMPGYCRIHDLLREVIVLKSREQNMMWPS-EKVRR
>CDP21584.1
---------IV----VLGDEDESK-IVKKLLTE-SESISVISVTGMGGLGKTTLAKAVFNTPQFDNHFDKKIWVCVAK-VEIMELFKMILESS---EV--DNQVIVDGIETEL-EKRYLLVLDDLWN-DQ-LLDDLKA-LK-KKGSWCLVTTRLQEAAPQINFT---RHEL--LCDNDCWSIMKKWANVGE-----PKEL-EMREQVLRRCDGLPLAAKLIGGLL-KRKE---EWLSLEESF--N--------GGIEQIVKVSFDHLSPPVKKCFAYCSIFY----------------------------------------------------------------------------------------
>CDP21591.1
---------TV----FVGDDDVSS-IVTQLTATNNE-LSVHPIVGLGGIGKTTVAQKVFNGLNIKNHFDKRMWVCVSDHFDANKLFGLMLEKL--AEV--ASEAKVQKLKEML-GEKYLLVLDDVWN-ED-PWNRLRG-IS-AKGSWILVTTRKEQVAP---------CSL--LSYHNCWLILEKPAFGSR-----PDDLKELGLELAKKCQGLPLAATVLGGML-KGSD---VWRSLETGL--NIG------ESITKILKLSFDHLPDALKKCFAYCSIFPQDFQMERNQLIQLWAAEGFLHSDPKNIMEEVGNRYFTILLESKLFQAMK---GGNVLNCTMHDLVHDMVQSISCRTLR----HGKTFR
>CDP21595.1
---------IV----VIGDEDESK-IVKKLLAE-SESISVISVTGMGGLGKTTLAEAVFNTPQFDNHFDKKIWVCVAK-VEIMELFKMILESS---EV--DNQVIVDGIETEL-EKRYLLVLDDLWN-DQ-LLDDLEA-LK-KKGSWCLVTSRLQEVARRINFT---RHEL--LCYDDCWSIVKNWANVGE-----PK----IKEQVLRRCDGLPLAARLIGGLL-KREE---NWQSLEESL--N--------GGIEQILKVSFDHLSPPVKECFAYCSIFHQDTILEQDPLVELWMAEGFLQPDSNERMEKIGYEYLRILLQTSLLEVKG----RT--WYKMHDLVHDFAKSILRNS-------SNQER
>CDP21615.1
---------IV----VVGSGDESK-IVEMLLTP-SERVSVIPITGMGGLGKTTLAKSVYNKTEIDENFGIKSWVCVAR-IDIVELFKLILKSL---DV--DGEDIVQEIRGKL-EKRLLLVLDDVWN-CE-LWSDLSG-LN-AKGSRCLLTTRLETVALQMNDG---PYPL--LSEAACWSMLKEKV-AGE-----PKEL-EIKEQILRRCDGLPLAASLIGGLL-NRKE---KWHCVQESL--N--------SEIDQILKVSFDHLSPSVKKCFAYCSIFPQDAELGEDELIQHWVTEGFVQPDRNQRMEEIAGDYLRILLQNSLLEVEE----RT--HYKMHDLVHDFAKSVLPKS-------SSQDR
>CDP21619.1
------A----DE-DVVELPNDVQVLVKYLLS-TEHKISVASIFGMGGIGKTTLARKVYHHGRLKDYFKGFAWVCVSQQWQPKDLFQRILLKL--KQI--KQDELASQLQQHLQDNKCLIVLDDLWSTE--AWDCLKDVIPE-DGSKILLTTRNEDVAAYVGP-NGYHHKLRCLTEEESWELLQKKSLWES---CDLGKMEDLGKKMLNNCGGLPLAVVVLGGIL-RTKKTLKEWNEVHENIKSYLDEKIG-KEGVQKVLAYSYYDLPWQLKPCFLYLGKFREDSDIGVESLYQMWIGEGMIFENDQETMMNVAERYLKELAIRCMVEIKA--EEGELESCRLHDLMRDLCLAKAKEENLDSPPTEAQYG
>CDP21622.1
------P--MLNEVL-VGLDDEVKAIIHSLIR-GSKLLDFVSIVGMAGLGKTTLANRVYNDPLILSHFYIRAWCTVSQVYSMHSLLVELLRSI--QEK--DENDLAHMLYKLL-RNRYLIFLDDVWEIK--AWNLLERALPG-NGSRILFTSRIQ---LQFKPDK--AHHLRHLTEEESWKLLQKKLFE-K---F-PSTLGKVGSRIAKLCRGLPFTVVLVAGIL-TAE-DC--WEEVTESLSS-IV------DECMKTLELSYSHLSDDLKPCLLYF--------------------------------------------------------------------------------------------
>CDP21623.1
---------VA----MIGVDDESN-ILEMLLRP-SEKVSVLPINGMGGLGKTTLAKSIYNKQQIDGQFEKKLWVCVSK-VPVVELFKLILGQL---EV--GDQNIVQEIGKEL-KLRYLLVLDDVWD-DD-LWHDLKG-LN-TNGSWCLVTTRLGPVAMMENE----PYAL--LPDDHCWSIVKEKVVGRE-----PDEL-KIKERVIKRCDGLPLAASVIGGLL-KRKE---EWQSLENRL--SLS------DHVMQILKLSFDNLPSYIKKCFAYCSIFPKDSEIERNMLIELWMAEGFLHAGLNR-MEEIGEYYLEILLQSSLLEIRD---DRR--CYKMHDMVHDVSKSIMKSTKF----NSNQVR
>CDP21624.1
---ADF---FIEEARLVGIDKPKADLISEILV-DHSQLKVVSVVGMGGLGKTTLVKKVYDDAAVKKQFQSHAWITVSQTFQFSDIIKNLIQQLYNESM--DDKMLIEFVKDFLQR-RYILVLDD-----------------------------------------------------------C------N---C-PPNLEEVAKKILKKCEGLPIAIVVIG----------DEWEMILHGFGGEADGKLD----IKRVLLLSYNDLPHYLKSCLLYLSIYPEDYPI-------------YVE---GITSTDIAMSYMKELINRSLIQVKS-WDDGRLNECGVHDFVREILVSKSKEQSFRWP--EKVRH
>CDP21632.1
-----------EPCLPLGFDEALKRIWP-L----TDDISSIGIYGMGGVGKTTLARHIEYK----NNY-R-LWVTVSQDFSVTSLQDKIL--I-N-----DEEDARRILRDAFRLKLIVLILDDVWEFC------LDRGIP-PNKCRLILTTRSLEVNIQCQRK----FALQTLDTGEAWDLFKYKL-GSE------QDLESIAKSIVEECDGLPLGIITVAGSM-RVR-DICEWRNALEQLTCSIGM-----ERVFRILEWSFNRL-NCQRNCFLYCSLYPEDSKLKIKELIDLFIWAELM----QERWQDQGHTILNKLIKVCLLE--E--RDGDV---KMHDLVRDMALRI-DGKQF----V-TLDP
>CDP21637.1
---ADC---LIEEAKLVGIDQPKKELISKILD-DHSHLKLVSVVGMGGLGKTTLVKKVYDDAAVKKQFQSHAWITVSQNFH-------------------------------------------------------------------------------------------------------------------------------------------------------------------------------------------------------------------------------------------------------------------------------------------------
>CDP21657.1
------P--LVDETA-IGRDADKEKIIQMLLSEDNGDIIVVPIVGMGGLGKTTLARIVYKDLRVEVSFPTRAWVSISEEYDATRITKELLREL--VD---SNSSLQWKLRAGL-EKKFLLVLDDVWNYN--QWDNLRSPFYGSRGSKIIVTTRDQNVAMAKERS----YHLDLIEEEDCRSLFKKHAFENR-----NAELELIGNKIVK-----------------------------------------------------------------------------------------------------------------------------------------------------------------
>CDP21692.1
------A--TYNEGL-VRLDNEVETITQRLTK-GARQLDVVPIVGMPGLGKTTLATIIYSSSSVMLHFHIRAWCIVSQAYSMHNLLVQILGSI--QNM--DEHDLAIKLKQVL-RNRYLLVLDDLWDAK--AWNLLERLLPA-NGSRIVITSRLQNVSLQFKPDK--VHHLRHLTNEESWNLLQKKLFG-Q---C-PPRLSGVVSQIAKSCRGLPLTVVLVAGIL-SAE-DS--WEEVAKGLSS-IV------DECMKTLELSYSYLPNDLKSCLLYFGAFQEDKNVHIRRLLWLWISEGFIR--KGKSLEDVADNYLKDLVDRSLVMASKRT-SGGAKACRLHDLVHEFCVKKAKEENFSNP-----LR
>CDP21700.1
----------------------AERILE-LK---EKHVSTIVLSGKSGSGKTWMARKV-GLLAVKKKVDITLWISLSIRHDETSLYEHIL--LLSNNVG-KEETLEEKVRARL--S-VLVILDDREDGG------LEQLHS-QNKLKVLITSRNQKVEMPLTPE----MSISLLKQGAVAKVFEIPG--VE--------VAK----INRKTDLAPGEVSLLAKLL-S-------YHQQVSELQGHT----------LEEAWYGDNYLLSGYEKVWQGSHFFRDNGSVHYSELISYWILEGYV----NS-VEEEGHRILMQLMGCQMLKVN-D--------------------FVHV-R--TKVDTLGSYK
>CDP21706.1
---------VA----MVGANDESK-IVKMLLSP-SEKVSVLPIIGMGGLGKTTLAKSIYNKKQIDGQFEKKLWVCVSK-VPVVELFKLILGQL---EV--GDQNIVQEIGKKL-KLRYLLVLDDVWD-DD-LWEDLKG-LN-TKGSWCLVTTRPGPVAMMEIE----SYPL--LSDDHCWSIVKEKVVGGE-----LDEL-KIKERVIERCDGLPLAASVIGSLL-KRKE---EWHSLENRL--SLS------DHVMQILKLSFDNLPSAVKKCFAYCSIFPDDAEMKGDVLIELWMAEGFLHAGLNK-MEEIGEYYLEILLQSSLFETRD---YGT--HYKMHDLVHDLAES-MKSTKV----NGNQIR
>CDP21722.1
---------IV----VVGSGDESK-IVEMLLTP-SERVSVIPITGMGGLGKTTLAKSVYNNTKIDENFGIKSWVCVAR-IDIVELFKLILKSL---EV--DDEAIVQEIRGKL-EKRFLLVLDDVWN-CE-LWSDLLG-LS-TKGSWCILTTRLQPVALQMNDG---PYFL--LSGDECWSIITRKV-AGE-----TKEL-EIQEQILRRCDGLPLAASLIGGLL-NRRE---KWHSVQESL--N--------SEIDQILKVSFDHLSPSVKKCFAYCSIFAQDTELGEDELIEYWVAEGFVLPNQNTRMEERGGEYLRILLQSSLLEVAD----RT--YYKMHDLVHDFAKSVLPKC-------SSQDR
>CDP21724.1
---TTW---LVEEAKLVGIDQPKNHLISELLEGDDHQLKVVSVVGMGGLGKTTLVKKVHEDLEVRRQFPVRVWVTVSETCDFQFLLKDLIRQLHEESM--TTTELKNFVKDFLQAGRYAIVFDDVWDVE--FWNTIKFALPSRGGNRVMLTTRKADVAT-----RGLVYRMEPLSIEDSWTLFRNKIFDGG---C-PGHLMDVAKGILDKCEGLPLAILAIGGLL-KDVNRIDEWEMVQRSLGGELEGKLD----VKKILSLSYSDLPWHLKTCLLYRSIYPEDHKIACTRLVNLWIAERFVEWREGMSIEDVAWGYLGELVNRSLIQVTD-FYEGLPDRCRIHDLMREVILIKSREQNMTWPS-EKVRR
>CDP21725.1
---------IV----VLGDEDESE-IVKKLLTE-TESISVIPITGMGGLGKTTLAKAVYNKSQIHKHFDKKIWVCVAE-VDRIEVFKMILESL---EG--DREVIVQKIQDEL-EKRYFLVLDDLWN-DQ-LLNDLAG-LN-KKGSWCLVTTRLQEVAPQINFA---RHEL--LRDNDCWSIIKKWATVGE-----PKEL-RIKERVLRRCDGLPLAATLIGGLL-KRKE---EWLSLEESL--N--------GGIEQIIKVSFDHLSPSVKKCFAFCSIFHQDTRLEQDLLVELWMAEGFLQPDSNERMEKIGCEYLRILLQTSLLEVKE----RT--WYKMHDLVHDFAKSILRSG-------SNQDR
>CDP21730.1
---------TV----FVGDNDVSA-IVKMLTAPNND-ISVLPIVGMGGIGKTALARKVYNDPKIKEHFEKSMWVCVSDDFNDNTLFRRMLESL-----------------------------------ED-LWNDLRG-TS-AMGSWILVTTREQQVAPQ-------DYSL--LSHDQCWLILKENAFGAG-----PNRRQEIGLKIAEKCQGLPLAASVLGGML-KGTA---EWETLESGL--RGE--------IHEILKLSFYNLPYSLKKCLAYCSIFPKDFEMERNQLIQLWAAEGFLYSNPNNNMEEVGNMYFTILLDSNLF-------------------------------------------
>CDP21732.1
---------AG----IVGAKDETR-LVETLLSL-SEKVSVIPILGMGGLGKTTLAQSIYKNSHVHSHFEKKIWVCVSD-FDVTRLLKMILESL---EM--TSDVIVQEI---------------------------------------------------------------------------------------------------------------------------------------------------------------------------------------------------------------------------------------------------------------------
>CDP21763.1
-----------------------------L----SDAVHFLGIWGMSGIGKTTIARAVFDHFEG-AIFHE-RE--QSK--SLEILQEKII--C-----------LKLRISSVFENKKVLIVLDDVDLSQ------LDAAGMWGDGSRIIITTKDKHLVHEVDEI----HEVELLNQSEAIQLFSR-H-AFK-----PAGYEELSKKIVHYAGCLPLALKVLGSFL-Y-R-EMAEWRSEVERLRIP--------EDIIEKLKVNFNGL-RVEKEIFLDIACFFEGKK--KEYIRRVLDSFDFY----PDIK---------------LIE--K--VTGML----MHCLIQEMGWHIV---RL----------
>CDP21782.1
---ADF---FIEEAQLVGIDKPKAELISKILD-DHSQLKVVSVVGMGGLGKTTLVKKVYDDAAVKKQFQSHAWITVSQNFQFSDIIKNLIQQLYN----------------------------------------------------------------------------SPLSDKESWTLFCNRIFQSN---C-PTNLEEIAKKVLKKCEGLPLAIVAIGGVL-KDKENTDEWEMILHGFGGEAD---N----IKRVLLLSYNDLPHYLKSCLLYLSIYPEDYPIDVEDILLKWIALGF---------------------------------------------------------------------
>CDP21796.1
------P--LVDETA-IGRDADKEKIIQMLLSEDNGDIIVVLIVGMGRLGKTTLARIVYKDLRVEVSFPTRAWVSISEEYDATRITKELLREL--VD---SNSSLQWKLRAGL-EKKFLLVLDDVWNYN--QWDNLRSPFYGSRGSKIIVTTWDQNVAMAKERS----YHLDLIAEEDCRSLFKKHAFENR-----NAELELIGNKIVKKCGGLPLAVKTVAGIL-RT--TPEEWEEILISE--TQ-------QNPIPALRLSYIHLPSHLKRCFAYCAVFPKDYQFRKEGIIQLWQANDLLGYPGEKRFEKKGEKCFHELIMRSLFH-------STDHTFSMHDLVNDFDRLQF---------------
>CDP21799.1
---------IIDESG-IGRESDKDALLDQVLSESSSQVQIISVVGAGGSGKTTLAQLLFNNDEVKNHFDFRNWICVSDPFDQKRIAKAILES---LEL----DSLIRLIKETF-GKRFLLVLDDVWDDS--KWKPLKDGAP---GSVILVTTRSNRVA------T-HTHQMSQMSDSDCWLIMQRIAFARK-------DLVEIGLKIAEKCKGLPLAAKTMGSLL-RFKDTVQQWQNVLDSE--QLK------AVLFPHLYLSYNELPPELKRCF-YCAVFPKDFEINVEELIRLWIAQGYVRPNRGERLE-VGLEYFNNLAMRSFFQLQE----GEYMKCKMHDIVHDFAQFLTKNE------------
>CDP21809.1
---------VV----VVGAGDESK-IVEMLLTP-SEKLSVIPITGSGGLGKTTLAKSVYNNPKIGGHFGQKIWVCVAKQIKIMELFKLILVQL---KV--DDEVIVKEIGEKL-GKKYFLVLDDVWD-HD-LWSDLMG-LN-TKGSWCLLTTRLKPVALKMNSD---PYFL--LSREECWSIIKGKV-AGE-----PEEL-ELKKQILGRCDGLPLAASLIGGLL-NRRE---KWQSVKESL--N--------SQINQILKVSFDHLSPSVKKCFAYCSIFPQDTELGEDELIQHWIAEGFVL---NNRMEETGGEYLRILLQNSLLEVGE----RT--YYKMHDLVHDFAKSILPET-------SNQDR
>CDP21812.1
---TTW---LVEEAKLVGIDQRKNHLISELLEGDDHQLKVVSVVGMGGLGKTTLVKKVHEDPEVRRHFPVRAWVTVSETCDFQFLLKDLIRQLHEESM--TTTELKKFVKDFLQAGRYAIVFDDVWDVE--FWNTIKFALPC-CGNRVMLTTRRADVAS-----RGFVYRMEPLSVEDSRTLFCNKIFNGA---C-PGHLMDVAKGILDKCEGLPLAIIAISGLL-KDVNRIDEWEMVRRSLGGELEGKLD----VKKILSLSYNDLPGHLKTCLLYTSIYPEDYKIGCLRLVNLWIAERFVEWREGMSIEDVAWGYFSELINRSLIQVTG-FYEGMPGNCRVHDLLREIIISKSREQNMRWLS-EKVRR
>CDP21814.1
---NSW---LVEEAKLVGIDQPKQHLISKLLEGHDHQLKVVSVVGMAGLGKTTLVKKVHEDPDVRKNFPVRAWVTVSQTCDFPKLLRDLIWQLHKESI--STIELKKFVKDFLRVGRYAIVFDDVWDVE--FWNEIKFALPN-YGNRVMLTTRKADVAS-----QDYVYKKEPLSIEDSWTLFCNKIFKGN---C-PAHLMDVAKAVLDKCDGLPLAIVAIGGLL-KDASRIDEWEMIQHSLGGELEGKLE----VKRILSLSYNDLPSHLKPCLLYLSIYPEDHLIACQRLIQLWIAERFVEWREGMSIEDVAWGYLSELISRSLIQVTE-FYEGSPNTCRIHDLMREVILIKSREQNMTWPS-EKIRR
>CDP21839.1
------S--LV-ESY-VGRENDKEELLKLLLSNESDDVAVIPIVGMGGVGKTTLAQMVYNDDRVNEFFDSKAWACVSDDFDIFGVTKTILRAI--CD---YDNMVQVKLSETL-RKRFLIVLDDVWKYE--DWDILRRPFLGSSGSKIIVTTRHHRVAMSSTAG----YSLEELTDDQSLCLLARHALGRT-----HPNLEGIGTSIVRKCKNLPLAVKTLGGLL-RS--TPDEWTDILNSE--EI-------QSILPALRLSYYHLPAHLKPCFAYCSIFPKDYEFDKYELVLLWMAEGFLEESKSDLMEDIGDNYFKELLMRSFFQ-------STSSRFVMHDLINDLARYVAGD-FC----CTILDK
>CDP21896.1
-----------EEGLVM---STKKEVME-L----QEKTSLMAICGMAGVGKTTLVKQIADE----KVFDE-AVATVSQSPDMRNVQDQLL--M-K-----QTDLPRERLYMRLIDKRILVILDDIWVID------FKNGIPGCKSLKVILTSRFSDVRME-AEI----VEVNVLPEKEAWHLFKGVA-KIS-------ALSGVAKQVAEECKGLPLAIVVVATAL-KNH-TLESWDLALRQLNDRMGGV----QDVFLRIEWSYNHLGTEAKHLLLLCSLFPEDYSIPIEFLVRYGKGLQLF----RDTLDDKVDLLVDELKSSYLLL-----NDNDV---KLHDVVRDVCLSIAKDE-F----L--GKK
>CDP21941.1
---------VA----MIGADDESK-IVKMLLSP-AEKVSCLSITGMGGLGKTTLAKLIYNNKQIDGHFDIKIWVCVSK-VPIEELFKLILVQL---EV--DDNVIVGKIRNQL-GKRYFLVLDDVWD-DN-LWDDLKG-LN-TNVSWCLVTTRLGPLAMMENE----CFPL--LPDDHCWSIVKEK----------------------------------------------------------------------------------------------------------------------------------------------------------------------------------------
>CDP21961.1
---------TV----FVGDNDVSA-IVKMLTAPNND-ISVLPIVGMGGIGKTALARKVYNDPKIKEHFEESMWVCVSDDFNDNRLFRLMLESL--TGV--EGDAKVNRLKELL-PKRYLLVLDDVWS-KD-LWNDLKG-TS-AMGSWILVTTREREVAPQ-------DYSL--LSHDQCWLILKENAFGAG-----PNRRQEIGLKIAEKCQGLPLAASVLGGML-KGTA---EWETLENRL--SVG--------IAEILKLSFYHLPYSLKKCLAYCSIFPKDFKMKKNQLIQLWMAEGFLHSNPNNM-------------------------------------------------------------
>CDP21976.1
---------IV----VLGDEDESE-IVKKLLAE-SESISVISVTGMGGLGKTTLAKAVFNNPRFNKRFDKKIWVCVAK-VNILELFKMILETS---DV--DDQVIVQGIEAEL-EKRYLLVLDDLWN-NQ-LLDDLAG-LN-KKGSWCLVTTRLQEVARQINFA---RHEL--LCDNACWSIVKNWANVGE-----ARGL-EIREQVLGRCDGLPLAAKLIGGLL-KTKE---EWLSLKESL-----------GGIEQIIKVSFDHLSPPVKKCFAYCSIFHQDTKLEQDLLVELWMAEGFLQPDSNERMEKIGCEYLRTLLQTSLLEVKE----RT--WYKMHDLVHDFAKSILRSS-------SNQD-
>CDP22106.1
---NSW---LVEEAKLVGIDQPKQHLVSKLLEADDHQLKVISVVGMAGLGKTTLVKKVHEDPDVRKHFPVRAWVTVSQTCDFPKLLRDLIWQLHKESI--STIELKEFVKDFLQAGRYAIVFDDVWDVE--FWNEIKFALP-----------------------QD------------------------------------------------------------------------------------------------------------------------------------------------------------------------------------------------------------
>CDP22183.1
---------TI----FIGGDDVSA-IVTQLTATSNE-LSVLPLVGMGGIGKTTLARKVFNELKIDIHFDKKMGLC------------------------------------------------------------------------------------------------------------------------------------------------------------------------------------------------------CFAYCTIYSKDFQMERSQLIRLWMAEGFLHSNQNNMMEEVGNMYFMILLDSNLFQAEK---DGNVLNCKMHDLVHDMVQ------------------
>CDP22221.1
---------VA----MIGVHDESN-ILEMLLKP-SEKVSVLPIIGMGGLGKTTLAKSIYNKQ--------------------------------------------------------------------------------------------------------------------------------------------------------------------------------------------------------------------------------------------------------------------------------------------------------------------
>CDP22222.1
---------AI----MTGDDDESK-IVKMLLSP-SEKVSVLPINGMGGLGKTTLAKSIYNNQQIDGQFEKKVWVCVSK-VPIVELFKLILVHL-------------------------------------------------------------------------------------------------------------------------------------------------------------------------------------------------------------------------------------------------------------------------------------
>CDP22227.1
-----------------------------L----SGKVQFIGIWGMSGIGKTTIAWAVFNHFEG-AIFED-RK--QSE--SLKNLQEEII--C-----------FKLRISSVLEKKKVLIVLDDVDLSQ------LDAAGMWGDGSRIIITTKNKHLVHGVDKM----HKMKVLNEYEAIQLFSW-H-AFK-----PAGYEELSTKIVHYAGCLPLALKVLGSFL-Y-R-EMAEWRSEVERLRIP--------EDIMEKLK---------------------------------------------------------------------K--ITRRL----MHCLIQEMGWNIV---RL----CDVLAR
>CDP22228.1
---------AG----VVGAKDETR-LVEILLSL-SENVSVIPILGMGGLGKTTLAQSVYNNSQVDSHFEKKIWVCVSD-FEVTRLLKMILESL---EI--TSDVIVQEIRQQL-GKKYLLVLDDVWT-ES-FWDDLRG-LN-TNGNWCVVTTRKQQTAIVATHD---PYVL--LSDDDCWSILTEKANAGG-----PEQL-QMKKEILPPCG--------------------------------------------------------------------------------------------------------------------------------------------------------------
>CDP22252.1
---ADF---FIDEAQLVGIDKPKAELISKILD-DHSQLKVVSVVGMGGLGKTTLVKKAYDDAAVKKQFQSHAWITVSQNFQFRGIIKNLIQQLYNESM--DDIMLSEFVRDFLQR-RYILVLDDVWSID--AWEAIK-----------------SDVAS-----LDFVYKMEPLSDKESW----------------------------------------------------------------------------------------------------------------------------------------------------------------------------------------------
>CDP22268.1
---------VV----VVGAGDESK-IVEMLLT--SEKLSVIPITGPGGLGKTTLAKSVYNNPKIDGHFGQKIWVCVAKHIKIIELFKLILVQL---KV--DDEVIVKKIGEKL-GQRYFLVLDDVWD-HD-LWDDLMG-LN-TKGSWCLLTTRRVPVALKMNSG---PYFL--LSCDECWSIIKGKV-AGE-----PEEL-ELKKQILGRCDGLPLAAKLIGSLL-SGKE---EWQSVEESL--N--------SQINQILKVSFDNLSSSVKKCFAYCSIFPQDTELGEDELIQHWIAEGFVL---NNRTEETGGEYLRILLQNSLLEVED----ST--YYKMHDLVHDFAKSILPES-------SNQDR
>NP_001234202.1
D-----P--VVEEDDVVGFDDEAQTVIDRLLE-GSGDLEVIPVVGMPGLGKTTLATKIFKHPKIEYEFFTRLWLYVSQSYKTRELYLNIISKF--RDM--SEKDLALKVQEILEGGKYLIVLDDVWSTD--AWDRIKIAFPD-KGNRVLLTTRDHRVARYCNRS---PHDLKFLTDEESWILLEKRAF-HK---C-LPELETNGKSIARKCKGLPLAIVVIAGAL-KSK-TIKEWEQVDQSVGEFIN-----QPNCDKLVRMSYDVLPYDWKACFLYFGTFPRGYLIPARKLIRLWIAEGFIQ--YLS-PECKAEEYLNELVNRNLVMVMQTV-DGQIKTCRVHDMLYEFCWQEATEENL--RE-TH-RR
>NP_001234836.1
V-----VL------EVVGHEEEEAWIIGQLLDEHESELDVISIVGMPGVGKTTLANKVYNNTLVASHFNVRAKCTVSQNFNKSKVLREILQQVTGSGGNESEYDLAEKLRVALYDKRYLIVLDDVWDIA--TGEMLIACFPE-RGNRVILTSRSGEVGLK----RSDPVDLQVLTDEKSWELFEKRVFGDE---C-PAELLDIGHEIVEKCKGLPLALVLIAGVIGKEKEKEKDWVKIQNNLDSFTSINSQ----IMNVMQSSYDHLPYQLKPLLLYFATLQKSERTPVSTLMQLWMAEGLVDHDISKSLEEVTESYLDALISSGLIMVDG-YWTSMIRACYVHDVVHDFCSVKAGKEKF----DFLHRR
>NP_001289831.1
WYNVFWPT-PVTDEDIVGFGNDIEKMFQYLIR-GTNDLDVVPIVGMGGQGKTTVARKVYNSDNIVSHFDVRAWCIVSQTYNRRKLLQDILSQVTGKGY--EDDILADELRKSLMGKRYLIVLDDMWDCM--AWDDLRLSFPG-NRSRIVVTTRLEKVGEQ----HTDPYSLPFLTKEESCELLQKKVFQKE---F-PPELQDVSRAVAEKCKGLPLVVVLVAGII-KKRKMEESWNEVKDSLFDHLNEEYS-----LSTMQLSYYNLTDCLKPCLLYMGMFQEDAIIRVSELISLWIAEGFVQSIEGRLMEEAAEGYLMDLIQSNVVMVSNRRYNGKVKYCQVHDVVLHFCLEKSLEEKFFQPFEWKENR
>NP_001318028.1
------PKKPVTDKIIVGFEEETNLILRKLTS-GPADLDVISITGMPGSGKTTLAYKVYNDKSVSSHFDLRAWCTVDQGCDDKKLLDTIFSQVS-SEN----IDVPDKLRKQL-GKRYLIVLDDVWDTT--TWDELTRPFPK-KGSRIILTTREKEVALHGKLND--PLDLRLLRSDESWELLEKRAFGDE---C-PDELLDVGKEIAENCKGLPLVADLIAGVI-REK-KRSVWLEVQSSLSS-IL------EVVMKVIELSYDHLLHHLKPCLLYFASFPKDTSLTIYELSIYLGAEGFVGN--MKSMEEVVKIYMDDLISSSLVICFN---IG-ALNFQIHDLVHDFCLIKARKEKLSTPS-DLLPR
>NP_001318030.1
------PKKPVTNKIIVGFEEETNLILRKLTS-GPADLDVISITGMPGSGKTTLAYKVYNDKSVSSHFDLRAWCTVDQGCDEKKLLNKIFNQVS-SEN----IDVPDKLRKQL-GKRYLIVLDDVWETT--TWDEVTRPFPK-KGSRIILTTREKEVALHGKLYD--PLDLRLLRPDESWELLEKRAFGDE---C-PDELLDVGKEIAENCKGLPLVADLIAGVI-REK-KRSVWLEVQSSLSS-IL------EVVMKVIELSYDHLPHHLKPCLLYFASFPKDTSLTIYEFNVYLGAEGFVGK--MNSMEEVVKIYMDDLISSSLVICFN---IG-ALNFQIHDLVHDFCLIKARKENLSAPT-DLLPR
>NP_001318035.1
------PKKPVTDKIVVGFEEETKWILRKLTS-GPTDLDVISITGMPGSGKTTLAYKVYNDKSVSSHFDLHAWCTVDQGCDEKKLLNKIFKQVS-SED----IDVADKLRKQL-GKRYLIVLDDVWDTT--TWDELTRPFPK-KGSRIILTTREKEVALHGKLND--PLDLRLLRSEESWELLQKRAFGNE---C-PNELLDVGKEIAENCKGLPLVADLIAGVI-REK-KRSVWLEVLNNSHS-IL------EVVMKVIEISYDHLSDHLKPCLLYFASWPKDTIMTIYELNGFLGGEGFVGK--MKSMEEVVKIYMDDLISSSLVICFN---IG-YPTYQLHDLVHDYCLIKARKENLSAPS-DLLPR
>NP_001318045.1
------PKKPVTDKIIVGFEEETNLILRKLTS-GPADLDVISITGMPGSGKTTLAYKVYNDKSVSSHFDLRAWCTVDQGYDDKKLLDTIFSQVS-SEN----IDVADKLRKQL-GKRYLIVLDDVWDTT--TWDELTRPFPK-KGSRIILTTREKEVALHGKLKD--PLDLRLLRPDESWELLEKRAFGNE---C-PDELLDVGKEIAENCKGLPLVADLIAGVI-REK-KRSVWLKVQSSLSS-IL------EVVMKVVELSYDHLPHHLKPCLLYFASMPKDTIMSIYELNIFLGGEGFVGK--MKSMEEVVKIYMDDLISSSLVICFN---IG-ALNFKIHDLVHDFCLIKARKENLSAPS-DLLPR
>NP_001333108.1
------PKKPVTDKIIVGFEEETNLILRKLTS-GPADLDVISITGMPGSGKTTLAYKVYNDKSVSSHFDLRAWCTVDQGYDDKKLLDTIFSQVS-SEN----IDVADKLRKQL-GKRYFIVLDDVWDTT--TWDELTRPFPK-KGSRIILTTREKEVALHGKLND--PLDLRLLRPDESWELLEKRAFGNE---C-PDELLDVGKEIAKNCKGLPLVADLIAGVI-REK-KRSVWLEVQSSLSS-IL------EVVMKVIELSYDHLPHHLKPCLLYFASWPKDTTTTIYELNIFLGAEGFVGK--MKSMEEVVKIYMDDLISSSLVICFN---IG-SLNFQIHDLVHDFCVIKARKENLSAPS-DLLPR
>NP_001333428.1
LCLFIWFGQRINE-EIVGFEDVKDELIGKLKG-GSSGLDVISIVGMAGLGKTTLANKLYSDESVVSHFNIHAHCCVSQEYTRKDLLLAI---LRNRRE--TENELADRLRKLLMFKRYLLLIDDVWETS--AWDDLKLCFPN-MGSRIILTTRHYEVASY----DSDPHMLRSLNNDESWMLLNKKVFNNE---F-PFILRDAGQEIVRKCDGLPLSIILIAGIL-IRMKKEKYWEQVATNLGPNIQEG---------TLDLSYQNLPPYLKPCFLYLGVFSEDEEIQVSKLTWLWIAEGFIKPH-GKTLEEIAENYLENLVGRNLVMVGKS-FNGRIKTCRIHDLVHEFCRKKAKLENILDPTCNTSRR
>XP_004231117.1
H-----AN---LENDVVGLDDDLEKVIERLLGY-SSEREVVAITGMGGIGKTTLAKKAYDYPRVRSRFDVHAWVTVSREYGMRRLLLSLARCI---EK--TEDQLAESLYRKL-DRRYLIVIDDIWSTK--VWDDVTRCFPD-NGSRIILTSRLKDVAAYANPDP--LHEMGVLSLDDSWKLLSIKVFGVN---C-PFELEDIGKQIAERCGGLPLAILVVAGHL-ISM-RRESWITVAKTVNS-VV------PDCLGVLGMSYNYLSNHLKPCFLSIGAFPEDFEIKARTLIQVWVAEGFLK--A-ESLEKVAEECLEDLISRNLIMIKKRF-NGEIRSCGMHDLLRDLSLREAQKEKFNFLA-NEGRG
>XP_004231569.2
------SANDIVKNIMVGRGDQRERLLEDLTR-GSGEPKVIPIIGMGGIGKTTLAIEVYNDAHVRSHFDVCAWATLSQQHNVKEILLNLLRST--DML--DEAELADMLRKSL-GKRYLIVMDDIWSIK--AWDDVRRFFPN-KGSRILLTTRNNEVACYANTEL--SLQMSFMDQDESWNLFKSVAFANE---L-PLEFENIGKKIAEKSHGLPLTIVVVAGLL-SKK-TIEDWETVAKDVKS-VN------DECSHVLGLSYNHLTSDLKTCLLYFGIFPEDSEIPVNHLKRLWMAEGFLNF----DLEGEADKCLQDLINRCLVHVSN-SRDETIISCKVHDLIYDLCLRQIQRGN-CDPN-SV-CQ
>XP_004233876.2
---------------VI-FDEDEQLLMENILG-GTDQLGVIAIVGMPGHGKTTLAKKLYRHENIVNRFDVRSWCCVSKVYDKRKILLELLEHVQV-----S-DELIQQVRMCY-KRRYFIVIDDVWSTV--VYDELVSLFP--NRSRIVITTRLDEVS------FCYTHRLSFIAEEKSWLLLRNIVFKQE---C---EFEEIGKQIAKSCAGLPLAVVLIGGLL-LDK-KKGIWTKVAQWLSAKVAEWY------MDIIELSYKHLPSYLKPCFRYFGMFLEDEEVSVNKLMRMWAAEGFVQ---VRSAEIVAKDYLIDLITSNLVLVAEFP--G-IKSVCLHDLVQDFCLKKAKEENFLDPAASDVQR
>XP_004234046.1
D-----P--VVEEDEVVGFDEEADEIINRLLG-GSDDVEFISIVGMPGLGKTTLANKVFK--SVGYEFYNRIWVYVSQSYTRRDLFLKIINQF--RYV--TEEALAEVIRKHL-FGKYLIVLDDVWTQE--PLDDVKIALPM-RG-KVLFTTRDDEVGKFCCNE---PHHIKFLTDHECWELLQKKVF-HK---C-PLDLEVLGKRIAKKCMGLPLAALVIAGAL-RGK-TKSEWEIVHQFVSEIIS------IRTKKLVQMSCDSLPVNLKACFLYCGAFPKGSEIPAWKIVRLWIAEGFIR--ESK-IESVAEGYLNELVSKSLLMVTQTS-NGQIKTFRVHDMLHEFCTLEASEENFRNQE-TF-RR
>XP_004236921.1
V-----QS------EVVGHEKEESQIIDQLLDEHESELDVISIVGMPGLGKTTLANKVYKNTLVASHFHVRAWCTVSQKYNKSKVLLEILQQVTASEEEKKVDDLAEKLRTALLDKRYLIVLDDVWDIA--TGEMLIACFPK-RGNRVILTSRSSEVGLK----RSDPLNLELLTPEESWDLFEKRVFGDE---C-PAELSKVGHQIVEKCKGLPLAIVLIAGVI---KKKEKDWLKILHNLDSFISINL--------VMQLSYDHLPCHLKPLLLYFATTQKSQRTPVSTLMQLWMAEGFVDHD---SLEEVTQSYLDALISSSLIMVDEIWWMPMIKVCYVHDVVHDFCSEKAKKQKF----DFLHHR
>XP_004236958.1
E-----P----ENDAVVGFDDEANKVIKRLVE-GPLDVDIIPVVGMPGLGKTTLARKIYNDPKLTYEFYSIVWVYVGQEYKAKDIYLRILKFF--LND--DVDTLAKAIGGYIKGGRCLIVLDDVWEDD--VIDHVMKVFAK-KGHRIMMTTRDTRLGFFANKE---PHKLKFLETEESFELLVMRVF-GR---C-PNELVVTGTEIARKCGGVPLVVVVIAGAL-RSD-KKD-WERVEKSVVQLGE-----E-DCLKYVKMSYDYLPREVQMCFLYCGVFPRGFDIPCWKLIRLWIAEGLIKP-Q-T-LEEIAEFYLTDLLNRNLVIIMQRS-DGQIKTCRLHDMLYQFCKKEASNKWLSKLD-TC-RR
>XP_004236959.1
H----------EDDEVVGFDEEAQQVMKRLVE-GP-NLDIIPVVGMPGLGKSTLARKIYNEFEFSYEFFSIVWVYVGREYKIKDTCVRILKCF--MNG--DVDALGKAIRDAIRGGRCLIVLDDVWEAE--VVDVVKRVLPN-KGHRIMMTTRHANLASYANPG---PYYMKPLHAEQSFELLVNRAF-GN---C-PVEFVELGQSIAHKCNGIPLQIVLIAGIL-LTD-RRY-WERVDKNLSQLYD-----D-KRGVFVEMSYNHLPQDVQTCFLYCGVFPQGFDIPAWKLIRLWIAEGLIKP-QYT-LEEIAEFYLNHLVQRNLVILSQRS-DGQIKTCRLHDLLHEFCRDEASKKWLSIQD-AC-RR
>XP_004237148.1
M-----DK---LEDDIVGIDDDLQIIIKRLTGP-PSDLDIVTISGMGGIGKTTLARKAYDHLTIRYHFDILAWVTISQEFQCRNVLLEALHCI---KM--DENELADLVQKNL-GRRYLVVVDDIWSRD--VWDSIRGIFSN-NGSRILMTTRENEVAMYANTC---PHEMSLLSAGNGWKLVCDTVFGPK---H-PPELEEIGKEIVEKCQGLPLTISVIAGHL-VAR-TLEGWKDVARTLSE-II------PDCLAVLGLSYHHLPNHLKPCFLSMSSFQEDFHFETQILIQLWIAEGFIR--T-KSLEEVAIDYLEDLISRNLLQARERF-NGEIKTCGIHDLLREFCLTEAEMTKHTLPT-HNVRR
>XP_004237188.1
V-----KQ------EVVGHEEDEAWIIGQLLDEHESKLDVISIVGMPGVGKTTLANKVYNNTLVASHFHVRAKCTVSQNFNKSKVLREILQQVTASETNGSEDDLAEKLRVALLDKRYLIVL---------------------------------------------------------------------------------------------------------------------DNLDSFISINL--------VMQLSYDHLPCHLKPLLLYFATTQKSQRTPVSTLMQMWMAEGLVDHD---SLEETTQSYLDALISSSLIMVDWKWWASMIKVCYMHDVVHDFCSLKAKKERF----DLLHRR
>XP_004237189.1
H-----S----ENHEVVGFDEEATKVINRLVE-GA-ELDVIPVVGMPGLGKTTLARKIFNDPKISREFFSYIWVFIGQSTCVKDILFNILKGF--KNR--NEASITDEIRKRVAGGKCLIVLDDVWDPN--VVDIVKTVFPK-KAHRIMMTTRHEDIARSVNKY---PHNLKFLDGDESFQLLEKRAF-GV---C-PVELVEHGEAIVAKCSGVPLTIVVIAGAL-RTS-EID-WKVVRENVGKLIQ-----KLQCVNVVRLSYNHLPQEKKSCFLYFGAFPQGFDIPAWKLIRLWIAEGLIMS-KNE-IEEIAEYYLNDFANRNLVMVMKKS-NDRIKTCRVHDMLHEFCVEEATRLTLDIQN-TC-RR
>XP_004238948.1
D-----P--VVEEDDVVGFDDEAKTVIDRLIG-GSDYVEVVPVVGMPGLGKTTLAYKIYKDPKVEYEFFTRVWVYVSQTFKRREIFLNIISKF--DDT--PEDDLANEVKELLGGGKYLIVLDDVWTME--AWDRIKIAFPG-KRNRVLMTTRQSNVAKRCNDK---PHDLKFLTKDESWELLEKKVF-HK---C-PPELELPGISIAEKCMGLPLAIVVIAGAL-KGK-TTREWELVAASVGELIN------PECKKLVQMSYDRLPYDLKACFLYCGAFPGGSQIPAKKLIRLWIAEGFIQ--YLA-LEDVAEDHLNDLVNRNLVMVTQSC-SGQIKTCRVHDMLHEFCRHEAMEENLGKQE-TY-RR
>XP_004238957.1
------FS---NDEEFVGFKEDVKQIIQKLTR-GTKEREVISIVGMAGLGKTTLARKVYNSHSIAEHFDARAFCIVSQTYSTRKLLIDILKQV--R----EDEDVADMLRKEL-FKRYLIVLDDMWKYQ--TWEDLQLCFPG-RGSRIMVTTRVQEVATKM---D--TYSLRFLTDEESWELLQKK-F-KR---V-PLELKEAGFEVARNCKGLPLVIVLNAGII-KER-CVSVWEEFAKDLSS-LGQ-------SRKAVQSSYDYLRDHLKHCLLYVGYFPEDYNIPVSDLLNLWIAEELVP--NTENLEKSK-DCLIDLVNRSLLIVSKRS-NGDIKYCMVHDLIREFCSRELEEEDFSSP--NDPAR
>XP_004238960.1
-----------IDEELVGFDEHAQNITDYLIR-GTWDLDVVSIVGMAGLGKTALARKVYNSRSIIDRFDVRAWCSVSQTYNRRQLVLQILTQI--V----NLDDPEDILRKCL-GKRYLVVLDNIWDGK--AWDDFQSCFPN-HGSRIMITTRDKAMASYVKGYF--PYSLPRLEDDQSWELLQKK-FGRG---C-PLELVNVGKLVAKACRGLPLLIIMIAEVL--ER-EGSSWLKVAYDISS-VPI-------IMMTIQSSYDHLLDHLKPCLIYMGLFPKKYEIPVSDLLKWWIAEEFVH--HTLKLEELE-ICLHDLVGTNLVVVSKRS-NGKMKCCIVLDHVRDFCLRKITEEKFDQP--E-EQR
>XP_004239116.1
S-----QR---NEEM-EGFQDTIDELKDKLLG-GSPELDVISIVGMPGLGKTTLAKKIYNDPEVTSRFDVHAQCVVTQLYSWRELLLTILNDV-------NDGEIADELRRFL-TKRFLILIDDVWDYK--VWDNLCMCFS-SNRSRIILTTRLNDVAEYVKCED--PHHLRLFRDDESWTLLQKEVFQGE---C-PPELEDVGFEISKSCRGLPLSVVLVAGVL-KK-KTLDSWKVVEQSLGS---------LESISIIGFSYKNLPHYLKPCFLYFGGFLQGKDIHVSKMTKLWVAEGFVQANN--NQEDTAQGFLDDLIGRNLVMMEKPN--AKVKTCRIHDLLHKFCMEKAKQEDFVFPE----YR
>XP_004239388.2
KCLMRWTSPGIKE-EMIGFEDEIKTLIRQLTR-GSRMLDIISIVGMPGAGKTTLANRLYSYNSVVSHFDIRAQCHVFPVYSQRGLLLSLLAMLQVSE---ETDELKDILSRILRSKRYLILVDDVWDHK--AWDDLKCCFPN-NGSRILLTTRYHDVADY----VYKPHHLRSLTHEESWKLLKMEVFGNE---C-SPLLKKVGKKIARKCGGLPLSIFLVAGIL-SNMEETEEWNEVAKHLGINMSND---------IIEQSYQHLPYYLKPCFLYFGTFLEDEEINVSKLTWLWIGEGFVKDH-GKSLQDIAKVYLENLIRRNLVMNAKS-SDGNVKACRVHDLLLDFCKKKAEKEHFKSLSKLTQRR
>XP_004239389.1
KCLMLWTSPGING-KTIGFEDEIEKLIHRLTG-GFEGLDIISIVGMPGAGKTTLANRLYSYHPVVYRFDILGYCHVSPVYSKRGVLLSLLATLRVSK---RTSTLEDILVRNLRSRRYLILLDDVWDRN--VWGDLKRYFPN-NGSRILLTTRNDDVAYY----VGKPHNLRLLTYEESWELLCIEVFGNK---C-SPLLEKVGQEIARKCGGLPLSIVLVAGIL-SKMEKTEEWSRVAKDLGSYMAKA---------IIEPSFQHLPYYLKPCFLYFGTFLEDEEINVSKLTWMWIAEGFVSNL-GKSLQDIAKGYLDILIRRNLVMNAKS-SDGNVKACRVHDLLLDFCKKKGGEEHFKSLSKLTQRR
>XP_004239390.2
KCIMLWPS--IND-DIVGFEDVITKLRDQLTR-GSKKLDIISIFGMPGAGKTALANKLLLDKSVVDHFDICAQCYMSSVHSRREWLLSILKTLHVSE---ETSDLAAMLRQILQTGRYLILLDDIPNDS--AWDDLESCFYN-NGSRILLTTRNSNVAYY----ISQPLYLRMLNDGESWTLLKKKVFGEG---C-SPLFEKVGPKIVRKCGGLPLSIVFVASIL-AGMERTEQWKQVARSLGTEISEN---------IIEQSYQNLPYHLKSCFLYFGMFSDHEEINISKLTLLWIGEGFVKYD-HKSLEDIAEGYLKNLVESNLVMLSKS-CGTKVKVCRIHDVLFHFCKARAHSENL----QLGQRR
>XP_004239469.1
KCLFLWANTSMSE-EMVGFQDVMYTLRGKLIR-GSSKLDVISIVGMPGLGKTTIANKLFFDQLVVSHFDVRAQCCVSQVYTRKDLLLTI---LHSDKL--PEDVLADKLRKLLMVQRYLILIDDVWETV--AWDDLKPSFYN-NGSRIILTTRLGDVAND----FSDPHFLRLFTQEESWMLLKTKVFNTK---C-PLVLEDVGQRIAKRCGGLPLSVVLVAGIL-ETTEKETNWEQVAINLGSHIQED---------IINLSYQALPFHLKPCFLYFGVFLEDEEIRVSKLTWLWIAEGLVRSH-EKPSEDIAEDHLKNLIGRNLVMVSKS-SDGKSKSCRIHDLLLDFCKKKAKVENFMNPSHNISRR
>XP_004239804.1
------PNKPVVGKIIVGFEEETEWIIRKLTS-GSAEIDVISIVGMPGLGKTTLAYIVYNHKSIVDHFDVCAWCTVDQEHNEKKLLQNIFNQVI-NED--HDDDVADKLRKRL-GKRYLIVLDDMWDTE--TLDELMRPFPH-KGSRVILTSRKKEVALHGKCHD--PLYLRLLRSEESWELLEKRVFGEE---C-PDELKDVGKKIARKCDGLPLVVDLISGVI-NEK-KEAFWLDILNNLSS-IF------EKVEKVIQLSYDHLSDHVKPCLISLSTYPKDKDIRISELKKLWISQGFVDQ--MRSAEEVVD----ELISSSLVIPF-------NSIYKIHDLVHDFCYIKGRKENLKALS-DLMPR
>XP_004240205.1
------PKNPVVGKIIVGYEEETEWIIRKLTS-GPAELDVISIVGMPGIGKTTLAYRLYNHKSIVDHYDVCAWCTVDQERNEKKLLQKIFNQVK-SEN---DDDVADKLRRRL-GQRYLIVLDDMWDTA--TLDELMRPFPH-KGSRVILTSRKKEVALHGKCHD--PLYLRLLRSEESWELSEKKVFGEG---C-PDELEDVEKRIARKCDGLPLVVDLIGGVI-KEK-KEALWAEVLNDLSS-IF------EEVLKVIQLSYDHLSDHVKPCLVYLATYPKDKDIRMSELKDLWISQGL-----MRSAEEVVD----ELISSSLVIPF-------DSIFKIHDLVHDFCYIKSRKEKLKPPYLDLMPR
>XP_004240498.1
------PKKPVTDKIIVGFEEETNLILRKLTS-GPADLDVISITGMPGSGKTTLAYKVYNDKSVSSHFDLRAWCTVDQGCDDKKLLDTIFSQVS-SEN----IDVPDKLRKQL-GKRYLIVLDDVWDTT--TWDELTRPFPK-KGSRIILTTREKEVALHGKLND--PLDLRLLRSDESWELLEKRAFGDE---C-PDELLDVGKEIAENCKGLPLVADLIAGVI-REK-KRSVWLEVQSSLSS-IL------EVVMKVIELSYDHLLHHLKPCLLYFASFPKDTSLTIYELSIYLGAEGFVGN--MKSMEEVVKIYMDDLISSSLVICFN---IG-ALNFQIHDLVHDFCLIKARKEKLSTPS-DLLPR
>XP_004240499.1
------PKKPVTNKIIVGFEEETNLILRKLTS-GPADLDVISITGMPGSGKTTLAYKVYNDKSVSSHFDLRAWCTVDQGCDEKKLLNKIFNQVS-SEN----IDVPDKLRKQL-GKRYLIVLDDVWETT--TWDEVTRPFPK-KGSRIILTTREKEVALHGKLYD--PLDLRLLRPDESWELLEKRAFGDE---C-PDELLDVGKEIAENCKGLPLVADLIAGVI-REK-KRSVWLEVQSSLSS-IL------EVVMKVIELSYDHLPHHLKPCLLYFASFPKDTSLTIYEFNVYLGAEGFVGK--MNSMEEVVKIYMDDLISSSLVICFN---IG-ALNFQIHDLVHDFCLIKARKENLSAPT-DLLPR
>XP_004240523.1
------PKKPVTDKIVVGFEEETKWILRKLTS-GPTDLDVISITGMPGSGKTTLAYKVYNDKSVSSHFDLHAWCTVDQGCDEKKLLNKIFKQVS-SED----IDVADKLRKQL-GKRYLIVLDDVWDTT--TWDELTRPFPK-KGSRIILTTREKEVALHGKLND--PLDLRLLRSEESWELLQKRAFGNE---C-PNELLDVGKEIAENCKGLPLVADLIAGVI-REK-KRSVWLEVLNNSHS-IL------EVVMKVIEISYDHLSDHLKPCLLYFASWPKDTIMTIYELNGFLGGEGFVGK--MKSMEEVVKIYMDDLISSSLVICFN---IG-YPTYQLHDLVHDYCLIKARKENLSAPS-DLLPR
>XP_004242250.1
------IY---DDDEVVGFENDAEVIMMKLIR-GTKERDVISIYGMPGLGKTTLARKVYNNPSIANYFDVKAWCAVSQAYNRRTLLVEIFKQA--K----EDDDVADMLRRVL-GKRYLIVLDDIWDVE--AWEDLGICFPE-YESRVMVTTRIEQVTKHLQHHH--PYSLKFLTSQESWELLEKK-F-RG---C-PPDLVEAGLQVALHCKGLPLAVVLIAGII-MKR-EASLWVEVANDLSS-FAQ-------SMKVIQSSYHHLDDHLKPCLLYMALFPEDHKIPVDDLLKLWMAEEFVL--NTENMEEAR-NCLCGLLNKSLVMMYGND-NRDVRYCSLHDVVREFCLRKLTEDKYST-----ESR
>XP_004242251.1
------IY---DDDDVVGFEIHAQIIVNKLIR-GTKERNVISIYGMPGLGKTTLARKVYNNPSILNYFDVKAWCAVSQAYNRRTLLVEIFKQA--K----EDDDVADMLRKVL-GKRYLIVLDDIWDVE--AWEDLGICFPE-CGSRVMVTTRIEQIAKHLQHHD-PPYSLSFLTSEESWGLLEKK-F-RG---C-PPDLVEAGLQVALHCKGLPLTVVLIAGIL-TER-EASLWLEVAADLSS-LAQ-------SMKVIQSSYDHLEDHLKPCLLYMALFPEDHKIPVDHLLKLWIAEEFVL--NTENMEEAR-VCLSDLLNRSLIMVSGRF-YCDVQYYSLHDVVREFCLRKLTEDKYST-----ISR
>XP_004242252.1
------IY---DDDEVVGFENDAQIIMKKLIR-GTKERDLISIYGMPGLGKTTLARKVYNNPYIVNYFDVKTWCAVSQAYNRRTLLVEIFKQA--K----EDDDVADMLRKVL-GKRYLIVLDDIWDVE--AWEDLGICFPE-CGSRVMVTTRIEQVAKHLQHHH--PYSLSFLSSKKSWELLEKK-F-RG---C-PPDLLEAGLQVALHCKGLPLVVVLIAGML-MDR-KSSLWLKVANDLSS-LAQ-------SMKVIQSSYDHLENHLKPCLLYMALFPEDHKITVDDLLKLWMAEEFVL--NTENMEEAR-VCLSDLLNKSLVMASGRA-NRDVVHCSLHDVVREFCLRKLTEDKYST-----DSR
>XP_004243044.2
L-----LN---LENVVVGLEDDLMKVMRRVTGP-PSSREIVSIVGMGGIGKTTLAKKVYHHPEVRNRFDVHIWVTISQEYQTRDLLLCILSCI--NGS--SDDQLMDMIYKKL-YRRYLVIVDDIWSIG--IWDLMTRFFPN-NGSRIILTSRHKEVAEHADPDN--PHEMSLLNSDNSWKLLHDKVFGSQ---C-PRELEKIGKQVAQKCQGLPLALLVVAGHL-MPR-TRECWDDVAKTISK-IV------PDCIGVLAMSYSYLPHHLKACFLSIGVFPEDFVIATERLIQLWVAEGFLR--Q-KSMEQVGKECLEDLISRNLILVRKRF-SGELITCGVHDLVRDLILRQGEKEKFKP----HVHR
>XP_004243493.1
-----------EEKTVVGMKDDLNSILNCINAH-TKELIVISVVGMGGIGKTTLASKVFDDSMIRSQFDKHAWVTISQDYNKRQMLLEIVSSI---NM--SNDKLLDTVYKGL-GRRFLIVIDDLWSTE--ALDLMRRIFPH-NKSRIILTTRLKTVAYASSPD--FPHDMSFLSLDDSWNLFTERLF-KK---C-PPQLEVIGKHIIQQCQGLPLSIVVIAGLL-IGR-TPDNWKKIEENLNS------GKASECQAILSLSYNCLPQYLKACFLYIGSFPEDMEIHVSKLISSWIAEHFIKA-RNTRLEVVAEEYLQELTDRSLILVRGRA-NGRIKICKIHDLLRQMCIREAQIENV-SDG-DH-RR
>XP_004246080.2
S-----------EDDIMGLDDDLEIIVERLTGQ-LSDLDIVTISGMGGIGKTTLARKAYDHLKLRYHFDVRVWITISQEYGRRSVLLEALHCI---VK--DDNELADLVQKSL-GRRYLVVVDDIWSTD--VWDSIRGIFPN-RRSRILLTTRETKVAMYANPI---PHEMNLLNLENSWKLLCDKVFGPN---H-PPELEEIGKKIAEKCQGLPLTISVIAGHL-VSR-TLGSWMDVSRTLGE-II------PDCLGVLGLSYHHLPNHLKPCFLSMGSFPEDYHVETWRLIQLWITQGFIR--R-ESLTEVAKDYLEDLISRNLIMVRKRF-NGEIKACGMHDLLREFCLTEVELTQFTVSA-H----
>XP_004248007.2
WYNVFWPT-PVTDEDIVGFGNDIEKMFQYLIR-GTNDLDVVPIVGMGGQGKTTVARKVYNSDNIVSHFDVRAWCIVSQTYNRRKLLQDILSQVTGKGY--EDDILADELRKSLMGKRYLIVLDDMWDCM--AWDDLRLSFPG-NRSRIVVTTRLEKVGEQ----HTDPYSLPFLTKEESCELLQKKVFQKE---F-PPELQDVSRAVAEKCKGLPLVVVLVAGII-KKRKMEESWNEVKDSLFDHLNEEYS-----LSTMQLSYYNLTDCLKPCLLYMGMFQEDAIIRVSELISLWIAEGFVQSIEGRLMEEAAEGYLMDLIQSNVVMVSNRRYNGKVKYCQVHDVVLHFCLEKSLEEKFFQPFEWKENR
>XP_004248043.1
LYNVFLPD-LVTDEEVVGFENKAEELIDYLIR-GTNELDVVPIVGMGGQGKTTIARKLYNNDIIVSRFDVRAWCIISQTYNQRELLQDIFSQVTGNGA--TVDVLADMLRRKLMGKRYLIVLDDMWDCM--VWDDLRLSFPG-IRSRIVVTTRLEEVGKQ----HTDPYSLPFLTTEESCQLLQKKVFQKE---C-PPELQDVSQAVAEKCKGLPLVVVLVAGII-KKRKMEESWNEVKDALFDYLDEEYS-----LATMQLSFDNLPHCLKPCLLYMGMFSEDARIPASTLISLWIAEGFVENTEGTLMEEEAEGYLMDLISSNMVMLSKRSYKGKVKYCQVHDVVHHFCLEKSREAKFFQPLDWKGTR
>XP_004248174.1
------PH---LQATVLDLDNDLMTVKSRLIGP-PSKLDVVSIVGMGGIGKTTLARKVYDDIYMEHHFYVRAWITVSQMHQHREMLLGILRCF--YLK--STEQLAEQVYRSL-GRRYLIAMDDVWDTT--AWDVVKRSFPK-NGSRVILTSRLANVGIYASSGP--PHYMRCLSVDRSLKLFNLKVFGRE---C-PLELEKATKQIVGKCQGLPLAIVVVAGFC-ISK-TENCWEDVAHKIGL-IV------TECMDLLALSYKHLPHHLKPCFLYMGAFPKDYEISVSRLIKLWIAAEFLE--Y-MDFEEVAEGYLKDLIDRSLIMVKKTS-SGKVKTCEVHDLLHDLIIREAWKERSLSPS-SFEHR
>XP_004248175.2
------P--MVEEENVVGFDDEARKISSRLTN-GSEELEIISIVGMGGLGKTTLAKKVYTDSSIEFHFYNRAWIYVSQLYSRKEVFLGILDSL--YKM--NDEKLAGELFSHL-SKRYLVVIDDVWTME--AWDDLQMAFPA-TGSRILLTTRNTEVALHANPEL--PHHLRFLTHEESWELLSKKVF-RK---C-PLELEDIGLQIAKKCYGLPLAIVVVSGLL-KEK-TRDWWKKIANDVSS-VA------PKCMDVLALSYKHLPDHLKVCFIYFGVFPEDFEIPVWKLLRLWTSEGFVQ--KEC-LEDTAEEYLEDLVDRNLVLVAKRA-SGRIKTCRIHDMLRDLSVKMGSEEKFLSPI-YH-RR
>XP_004248798.1
D-----P--VVEEDDVVGFDEEADIVINRLLG-ESNHLEVVPVVGMPGLGKTTLANKIYKHPKIGYEFFTRIWVYVSQSYRRRELFLNIISKF--HGM--CEEDLADEIQEFLGGGKYLVVLDDVWSDE--AWERIKIAFPN-KPNRVLLTTRDSKVAKQCNPI---PHDLKFLTEDESWILLEKKVF-HK---C-PPELVLSGKSIAKKCKGLPLAIVVIAGAL-KGK-TPREWKQVDDSVSELIN-----HPECNKLVQMSYDRLPYDLKACFLYCSAFPGGFQIPAWKLIRLWIAEGFIQ--YLS-LECKGEDNLNDLINRNLVMVMETS-DGQIKTCRLHDMLHEFCRQEAKEENLGKRE-TY-RR
>XP_004250409.1
-----------EENTIIGMDDEFNTILDRLTTQ-TNELTVIPIFGMGGIGKTTLAKKVYDDSYIRSRFDKHAWVTISEDFNQRQMLLEVASSI---EK--SDDQLMEIVYKGL-GRRFLIVIDDIWSTE--AWDQMQRIFPK-NKSRILLTTRLKYVANVSCPE--FPHCKSFLSLDDSWNLFTEKLF-KK---C-PRQLVKLGKHIVQQCQGLPLSIIVVAGLL-MDL-TRDNWKKVEENLKS------GTVSECQSILSLSYNYLPQYLSACFLYVGGFPEDTEIGVSKLIRLWIAEQFIKA-RNKRLEVVAEEYLQELIDRSLILAGKRA-NGRMRSCKIHDLLRQLCLSKAHTENV-VEA-DQ-RR
>XP_004251533.1
------SRHSL-ENVMVGHENEFEMMQDQLTR-GASDLEVVSIVGMGGIGKTTLANKIYTDPFVMSCFDKRAKVTISQDYCVRNVLLRLLSSI--EEQ--DDGQLADQLQKLL-GPRYLVVIDDIWTTG--AWDDIKLCFPN-CRSRILMTTRNMEVAEYASSGP--PYQMRLMNFDESWSLLYEKVFAR----F-PHEFEQLGKQIASKCKGLPLMIVVIAGLL-IGN-RLDRWRSVAENVSS-MN------DVCMRVLALSYYHLPHHLRACFLYFALFPEDKLIFVNELVKLWAAEGFLKV--TKSMEQVAKQSLKDLVDRSLVFIQRSSFDG-IKACGMHDVIRELCLREARKINF--------RV
>XP_010312507.1
-----------VENTVVGMKDDFNTILDRVTAQ-TNELTVIPIFGMGGIGKTTLAKKVYDDSFICSRFDKLAWVTISEEYNERQMLLEVVSSV---EK--SDDELMEIVYRGL-GRRFLIVIDDIWSTE--AWDQMQRIFPD-NKSRILLTTRLKYVAYVNCPD--FPHSKSFLSLEDSWNLFTEKIF-KK---C-PPLLEEIGKHIVQQCQGLPLSIVVVAGLL-MDL-THDNWKNVEENLSS------GTVSECQSILSLSYNYLPQYLKACFLYVGGFPEDREINVSQLIRLWIAEQFVKA-RDKRLEVVGEEYLQELVDRSLILTGKSA-NGRMRSCKIHDLLRQLCLSETHTENVSVEV-DQ-RR
>XP_010313675.1
------PD---VQQKPVGFQEDLEKIIDRLRGG-PSELDIICIVGMAGIGKTTLAKRAYNDISVVNRFDVRAWVTVSQEYRERDILFDLFYSVVPYER--RDQETADRVRKSL-CKRFLIVVDDMWSTD--AWDNLSRLFPD-NGSRIILTSRLIDLATYVNPDQ--PHRLDFLDNDEGWELLRRKIFGKR---C-PFELEEIGRSIAEKCQGLPLAIVVVAGHL-MSK-TTDCWNNVAESVDS-VV------PGCLDILALSYSHLPQHLKACFLYMGAFPEDFEIHVWKLIRLWVAEGFLN--A-TTVEEIAEECLEDLIDRSLVLAVKS--NGKLKTCKLHDIMRDFCLEEAKRQNFVLSE-TALRR
>XP_010315011.2
------PKKPVTDKIIVGFEEETNLILRKLTS-GPADLDVISITGMPGSGKTTLAYKVYNDKSVSSHFDLRAWCTVDQGYDDKKLLDTIFSQVS-SEN----IDVADKLRKQL-GKRYFIVLDDVWDTT--TWDELTRPFPK-KGSRIILTTREKEVALHGKLND--PLDLRLLRPDESWELLEKRAFGNE---C-PDELLDVGKEIAKNCKGLPLVADLIAGVI-REK-KRSVWLEVQSSLSS-IL------EVVMKVIELSYDHLPHHLKPCLLYFASWPKDTTTTIYELNIFLGAEGFVGK--MKSMEEVVKIYMDDLISSSLVICFN---IG-SLNFQIHDLVHDFCVIKARKENLSAPS-DLLPR
>XP_010319214.1
------PRLDDHENFMEGYNEERKNMVARLTY-GSKKLQVVSVVGMAGIGKTTFAKTTLFDINKED-FPIRGWITVSENYDLRELLLRLLRDV--DGM--DNGQLAAHLKQVL-GKRYLIVVDDIWSNS--DWDNIRHWFPG-DKSRILLTSRDKKVGAYAAK-G--LVLMRPLTQDESRNLFYHRAFGKN---TDIGKFKKVGEKVITNCKGLPLMITAVAGIL-SKS-KLYEWMEVAESVSS-VN------YKCLQVVALSYNNLPSLMKACFLHFGVFPKSHGIPVKKLTRLWIAEGLVYP--VEEFEQAADRVLHDLIGKSVVIVDK-SWDG-IKTCRIHDVFHDFCSKESESENL--HT-QG-CR
>XP_010319380.1
H-----S----ENHEVVGFDEEATKVINRLVE-GA-ELDVIPVVGMPGLGKTTLARKIFNDPKISREFFSYIWVFIGQSTCVKDILFNILKGF--KNR--NEASITDEIRKRVAGGKCLIVLDDVWDPN--VVDIVKTVFPK-KAHRIMMTTRHEDIARSVNKY---PHNLKFLDGDESFQLLEKRAF-GV---C-PVELVEHGEAIVAKCSGVPLTIVVIAGAL-RTS-EID-WKVVRENVGKLIQ-----KLQCVNVVRLSYNHLPQEKKSCFLYFGAFPQGFDIPAWKLIRLWIAEGLIMS-KNE-IEEIAEYYLNDFANRNLVMVMKKS-NDRIKTCRVHDMLHEFCVEEATRLTLDIQN-TC-RR
>XP_010319428.1
D-----P----DDDEVVGFDEEAKKVIKRLVE-GPAELAIVPVVGMPGLGKTTLARKIYNDTTLSFEFFSTIWIYAGPECKIKDLYHKILKHF--LDE--DDHTLAKVISGFMSGGRCLIVLDDVWEAN--VIDHVKKVFPK-KGHRIMMTTRDGLLAAYKNAE---PHNLKFLLADECFELLEKRVF-GK---C-PDELKDVGERIAGNCGGVPLIVVVIAGAL-RSN-TTD-WEIVERDVAR-AF-----N-KCGVFVEMSYDRLSQEMQTCFLYSGIFPRGFDIPAWKLIRLWIAEGLIKP-Q-T-LEEIAELHLNDLVHRNLVILLERS-DGQIKTCRLHDMLHQFCRTKAADKWLSIQD-TC-RR
>XP_010319429.1
------PT-TLREPQVVGLTEEANEVMKRLVG-GTEEVECIAIVGM-GLGKTTLARKLWSDSQITDKFCKNIWVSVGQSNDLKNMLFVILSSVPN-----NENELAKLIAKFV-EQRCLVVLDNVF---------FKNVLP--NGHRILMTTRRRDVA------E--PYHLKFLDGEDSFRLLEKIVFDNG------DELVEVGKSIASKCGGLPLAIEVIAGAL-KKVDQSAYWKRVENNF--CVV-----DTSCWKIVEASYGSLSSEMKACFLYCLAFPKGYDIPFQMLISLWMAEGLIESNP--S-KDKAEDHLMEFENLNLVTVSR----GSIKKIKCNEIFYDFYRMEVKES-------DISRR
>XP_010320570.2
ICLVLWVSTSTRE-EMVGFDEVVQTLKGKLIR-GSSELDLISIVGMAGLGKTTLANKLFLDQFVVSHFDVRAQCCVSQVYTRKDLLLTI---LRSDKL--PENELADKLRKLLFGQRYLILIDDVWETT--ACDELMPCFYN-NGSRLILTTRHDHVAYH----VSDPHFLRKFTLEESWMLLKNKVFNEK---C-PVVLEDVGQKIAQKCGGLPLSVVLVAGIL-ETMEKEEHWEQVAINLGPHIQED---------IINLSYQDLPFHLKPCFLYFGVLSEDEEIKVSKLTWLWTAEGLVRTH-EKLSEDIAENYLKNLIGRNLVMVSKS-SDGKTKTCRIHDLLLEFCKKKAKVENFMNLSHSIQRR
>XP_010320686.1
KCLMLWTSPGING-KTIGFEDEIEKLIHRLTG-GFEGLDIISIVGMPGAGKTTLANRLYSYHPVVYRFDILGYCHVSPVYSKRGVLLSLLATLRVSK---RTSTLEDILVRNLRSRRYLILLDDVWDRN--VWGDLKRYFPN-NGSRILLTTRNDDVAYY----VGKPHNLRLLTYEESWELLCIEVFGNK---C-SPLLEKVGQEIARKCGGLPLSIVLVAGIL-SKMEKTEEWSRVAKDLGSYMAKA---------IIEPSFQHLPYYLKPCFLYFGTFLEDEEINVSKLTWMWIAEGFVSNL-GKSLQDIAKGYLDILIRRNLVMNAKS-SDGNVKACRVHDLLLDFCKKKGGEEHFKSLSKLTQRR
>XP_010320708.1
-----------EETTYVGMKKDYKAILNCLNAQ-TKELIVISLIGMGGIGKTTLARKVFDNSIIRDRFEKHAWVTISEQYNKRQMLLEVASSI---EM--SNDELMVIVYRSL-GRRFLIVIDDLWSTE--AWDQMRRIFQN-NKSRIILTTRLKHVAYASSPD--FPREVSFLSFKDSWKLFTKKLF-RK---C-PPQLRKIGKHIIQQCQGLPLSIIVIAGLL-IDV-TYDNWKKIEQDLNS------GSVLECQAILCLSYNYLPPYLKACFLYIGGFPEDMEIRVSKMMSSWIAEQFIKA-TDTRLEVVAEKYVQELMDRSLILGKTKP-NGRFKTCKIHDLLRQLCIREAQIENVYSQD-DR-RR
>XP_010320780.1
-----------IDEELVGFDEHAQNITDYLIR-GTWDLDVVSIVGMAGLGKTALARKVYNSRSIIDRFDVRAWCSVSQTYNRRQLVLQILTQI--V----NLDDPEDILRKCL-GKRYLVVLDNIWDGK--AWDDFQSCFPN-HGSRIMITTRDKAMASYVKGYF--PYSLPRLEDDQSWELLQKK-FGRG---C-PLELVNVGKLVAKACRGLPLLIIMIAEVL--ER-EGSSWLKVAYDISS-VPI-------IMMTIQSSYDHLLDHLKPCLIYMGLFPKKYEIPVSDLLKWWIAEEFVH--HTLKLEELE-ICLHDLVGTNLVVVSKRS-NGKMKCCIVLDHVRDFCLRKITEEKFDQP--E-EQR
>XP_010320781.1
-----------IDEELVGFDEHAQNITDYLIR-GTWDLDVVSIVGMAGLGKTALARKVYNSRSIIDRFDVRAWCSVSQTYNRRQLVLQILTQI--V----NLDDPEDILRKCL-GKRYLVVLDNIWDGK--AWDDFQSCFPN-HGSRIMITTRDKAMASYVKGYF--PYSLPRLEDDQSWELLQKK-FGRG---C-PLELVNVGKLVAKACRGLPLLIIMIAEVL--ER-EGSSWLKVAYDISS-VPI-------IMMTIQSSYDHLLDHLKPCLIYMGLFPKKYEIPVSDLLKWWIAEEFVH--HTLKLEELE-ICLHDLVGTNLVVVSKRS-NGKMKCCIVLDHVRDFCLRKITEEKFDQP--E-EQR
>XP_010320900.1
LCLFIWFGQRINE-EIVGFEDVKDELIGKLKG-GPSGLDVISIVGMAGLGKTTLANKLYSDESVVSYFDIHAHCCVSQQYTRKDLLLAI---LHDGRE--TENELADKLRKLLMRKRYLLLIDDVWETS--AWDDLKLCFPN-NGSRIILTTRHYEVASH----DSDPHKLRSLNNDESWMLLNKKVFNNE---C-PLIPRDIGQEIVRKCGGLPLSIILVAGIL-TRMKKDKHWEQVATNLGPNIQEG---------TLDLSYQHLPPYLKPCFLYLGLFPEDREIQVSKLTWLWIAEGFIKPH-GKTLEEIAENHLENLVGRNLVMVKKS-FDGRIKACRIHDLVHEFCRKKAKLENISDPTCNTSRR
>XP_010320901.1
LCLFIWFGQRINE-EIVGFEDVKDELIGKLKG-GPSGLDVISIVGMAGLGKTTLANKLYSDESVVSYFDIHAHCCVSQQYTRKDLLLAI---LHDGRE--TENELADKLRKLLMRKRYLLLIDDVWETS--AWDDLKLCFPN-NGSRIILTTRHYEVASH----DSDPHKLRSLNNDESWMLLNKKVFNNE---C-PLIPRDIGQEIVRKCGGLPLSIILVAGIL-TRMKKDKHWEQVATNLGPNIQEG---------TLDLSYQHLPPYLKPCFLYLGLFPEDREIQVSKLTWLWIAEGFIKPH-GKTLEEIAENHLENLVGRNLVMVKKS-FDGRIKACRIHDLVHEFCRKKAKLENISDPTCNTSRR
>XP_010320925.1
S-----QR---NEEM-EGFQDTIDELKDKLLG-GSPELDVISIVGMPGLGKTTLAKKIYNDPEVTSRFDVHAQCVVTQLYSWRELLLTILNDV-------NDGEIADELRRFL-TKRFLILIDDVWDYK--VWDNLCMCFS-SNRSRIILTTRLNDVAEYVKCED--PHHLRLFRDDESWTLLQKEVFQGE---C-PPELEDVGFEISKSCRGLPLSVVLVAGVL-KK-KTLDSWKVVEQSLGS---------LESISIIGFSYKNLPHYLKPCFLYFGGFLQGKDIHVSKMTKLWVAEGFVQANN--NQEDTAQGFLDDLIGRNLVMMEKPN--AKVKTCRIHDLLHKFCMEKAKQEDFVFPE----YR
>XP_010321400.1
------PKNPVVGKIIVGYEEETEWIIRKLTS-GPAELDVISIVGMPGIGKTTLAYRLYNHKSIVDHYDVCAWCTVDQERNEKKLLQKIFNQVK-SEN---DDDVADKLRRRL-GQRYLIVLDDMWDTA--TLDELMRPFPH-KGSRVILTSRKKEVALHGKCHD--PLYLRLLRSEESWELSEKKVFGEG---C-PDELEDVEKRIARKCDGLPLVVDLIGGVI-KEK-KEALWAEVLNDLSS-IF------EEVLKVIQLSYDHLSDHVKPCLVYLATYPKDKDIRMSELKDLWISQGL-----MRSAEEVVD----ELISSSLVIPF-------DSIFKIHDLVHDFCYIKSRKEKLKPPYLDLMPR
>XP_010321401.1
------PKNPVVGKIIVGYEEETEWIIRKLTS-GPAELDVISIVGMPGIGKTTLAYRLYNHKSIVDHYDVCAWCTVDQERNEKKLLQKIFNQVK-SEN---DDDVADKLRRRL-GQRYLIVLDDMWDTA--TLDELMRPFPH-KGSRVILTSRKKEVALHGKCHD--PLYLRLLRSEESWELSEKKVFGEG---C-PDELEDVEKRIARKCDGLPLVVDLIGGVI-KEK-KEALWAEVLNDLSS-IF------EEVLKVIQLSYDHLSDHVKPCLVYLATYPKDKDIRMSELKDLWISQGL-----MRSAEEVVD----ELISSSLVIPF-------DSIFKIHDLVHDFCYIKSRKEKLKPPYLDLMPR
>XP_010322775.1
V-----EP------EVVGHEEDEAWIIGQLLDEHESELDVISIFGMPGVGKTTLANKVYNNTLVASHFHVRAKCTVSQK---------------------------------------------------------------------------------------------------------------------------------------------------------------------------------------------------------------------------------------------------------------------------------------------------
>XP_010322858.1
L-----LN---PENIVVGLEDDLVRIIRRLKGP-TLSREIIPILGMGGIGKTTLARKAFDDFETRNRFDIHIWVTVSQEYRIRGMLLDILRST---ES--NIDRLMDMIYKKL-GWRYLVVMDDIWSSE--VWDLMTRTFPN-NGSRIILTSRQEEVASHADPDN--PHKMNLLNLDNSWKLIRDRVFGVE---C-PPELEDIGEQIAQRCQGLPLALLVVAGHL-ISR-TRESWNDVSKSVSK-VV------SDCLGVLAMSYNYLPDHLKPCFLYMGVFPEDSVVNIVRLINLWISEGFI------SDELVGRDCMEDLVSRNLVMVRNSF-NGETKTCGVHDLIRDLILREAEKEKFNPSA-RSTRR
>XP_010324491.1
------PRSRVLENEMVGHINEQANMRRRLIT-GSSQLEVISIAGMGGIGKSTFAKKLFSDPSVVGFFDVRGWITVSKDYSSRKMLISLLQDA--QEV--ENAELADRLQKSF-GKRYLIVVDDIWSTE--AWDDISQWFPN-NRSRILLTTRSMEVARHASSPN--PFQMRFLDPEESWNLFCQKAFSKK---C-PAEFESVGKVVVENCKGLPLMISVVAGSL-SKR-TLNEWNEVAQSVSS-VN------YQCSGVLALSYNHLPPDLKVCFLYFGVFKKASEISVENLIRLWMAEGLFKL--IRDLEKEACSLLHDLIDRSLIVVCK-SLDG-IKTCRIHDLLHDLCLRESESESL---T-QD-RR
>XP_010327076.1
------PH---LQATMLDLDNDLMTVKSRLIGP-PSKLTVVSIVGMGGIGKTTLARKVYDDIYMEHHFYIRAWITVSQMHQHREMLLGILRCF--YQK--NIEQLAEQVYRSL-GRRYLIGMDDVWDTN--AWDVVKRSFPK-NGSRVILTSRLANVGIYASSGP--PHYMRCLSVDQSLKLFNLKVFGRE---C-PLELEKATKQIVEKCQGLPLAIVVVAGFC-ISK-TEDCWEDVAHKIGL-VV------TECMDLLALSYKHLPLHLKTCFLYMGAFPKDFEITVSKLMKLWIAAEFVK--R-KDFEEVAHGYLRDLIDRSLIMVKKTS-SGEVKTCKVHDLLHDLIIREAWKERLLSPP-SFEHR
>XP_019066422.2
------------EENIVGMEDDFNTILDSLTTQ-TDELIVIPILGMGGIGKTTLARKVFGDSYIRSRFDKHAWVTISKEYNQRQMLLEVVSSV---EM--SDDQLMEIAYKGL-GRRFLIVIDDIWSTK--AWDQIQRIFPD-NKSRILLTTRLKNIAYVSCPD--FPHSKSFLSLDDSWNLFTEKIF-KK---C-PPLLVKIGKHIVQQCQGLPLSVIVVAGLL-IDP-THNNWKIVEGNLNS------GTVSECQSILSLSYNYLPQYLRACFLYVGGFSEDMEIDVSKLIRLWIAEQFVKARRNKRLEVVAEEYLQELIDRSLVLVGKRA-NGRMKTCKIHDLLRQLCIREAKTENG----------
>XP_019066695.1
-----------VENTVVGMKDDFNTILDRVTAQ-TNELTVIPIFGMGGIGKTTLAKKVYDDSFICSRFDKLAWVTISEEYNERQMLLEVVSSV---EK--SDDELMEIVYRGL-GRRFLIVIDDIWSTE--AWDQMQRIFPD-NKSRILLTTRLKYVAYVNCPD--FPHSKSFLSLEDSWNLFTEKIF-KK---C-PPLLEEIGKHIVQQCQGLPLSIVVVAGLL-MDL-THDNWKNVEENLSS------GTVSECQSILSLSYNYLPQYLKACFLYVGGFPEDREINVSQLIRLWIAEQFVKA-RDKRLEVVGEEYLQELVDRSLILTGKSA-NGRMRSCKIHDLLRQLCLSETHTENVSVEV-DQ-RR
>XP_019066753.1
-----------VENTVVGMKDDFNIILDRLTAQ-TDELIVIPILGMGGIGKTTLARKVYDDSCIRSRFDKLAWVTISQEYNERQMLLEVVSSI---EM--SNDELMEIVYRGL-GRRFLIVIDDIWSTE--AWNQMQRIFPD-NKSRILLTTRLKYVAYVNCPD--FPHSKSFLSLEDSWNLFTEKLF-KK---C-PPLLVEIGKHIVQQCQGLPLSIVVVAGLL-MDL-THDNWKNVEENLSS------GTVSECQSILSLSYNYLPQYLKACFLYVGGFPEDREINVSQLIRLWIAEQFVKA-RNKRLEVVAEEYVQELIDRSLILMDSTT-NGRMKTFKIHDLLRQLCLSETHTENVLLEA-DQ-RR
>XP_019066849.1
------SEN--VSNNMVGRDKEKERMLEELRG-GKDELKVIPIVGMGGIGKTTLAKQVFNHPSIQSRFDVRAWATICKEYNVKEILLSLLQSI--YSR--DEAELADLLQKKL-CRRYLIVIDDIWCYK--AWDDTRQCFPN-NGSRILLTTRHTEVAIYASSSL--HLKMNLMNADESWNLLKSKAFANE---F-TPELETIGEKIASKCQGLPLTIVVVAGLL-SKR-TKEEWENVAENIKS-VT------NECLRVLGLSYNYLPNELKACLLYFGIFPEDSEISVKRLVRLWIAEGFLKL----DFEEEAKNRLQDLVDRCLVLVSQ-SADGRVKTCRIHDLVHELCLREAQSQNF-KTE-QVGYR
>XP_019066850.1
------SEN--VSNNMVGRDKEKERMLEELRG-GKDELKVIPIVGMGGIGKTTLAKQVFNHPSIQSRFDVRAWATICKEYNVKEILLSLLQSI--YSR--DEAELADLLQKKL-CRRYLIVIDDIWCYK--AWDDTRQCFPN-NGSRILLTTRHTEVAIYASSSL--HLKMNLMNADESWNLLKSKAFANE---F-TPELETIGEKIASKCQGLPLTIVVVAGLL-SKR-TKEEWENVAENIKS-VT------NECLRVLGLSYNYLPNELKACLLYFGIFPEDSEISVKRLVRLWIAEGFLKL----DFEEEAKNRLQDLVDRCLVLVSQ-SADGRVKTCRIHDLVHELCLREAQSQNF-KTE-QVGYR
>XP_019068848.2
L-----DK---SEDDIVGIDDDLEIIVKRLIGP-PSDLEIVTITGMGGIGKTTLARKAYDHLQIRYHFDILAWVTITQEFRNRNVLLEALRCI-------DDNELADLVQKKL-GRRYLVVVDDIWTKN--VWDSIRGIFPK-NGSRILLTTRETEVAMYASTC---PHEMIHLSLENGWRLLCDKVFGQK---H-PPELDEIGKEIVEKCQGLPLTISVIAGHL-VAN-TLEGWKDVARNLSE-II------PNCLGVLGLSYYHLPNRLKPCFLSMSSFPEDFQVDTRRLIQLWIAEGFIR--TRKSLEEVAEHYLEDLISRNLIQARKRF-SGEIKACGIHDILREFCLIEAEMTNHTLPT-NNVCR
>XP_019068849.1
L-----D-----SDQL-GLEDDLKIIIKRLTGP-PSDIDIVTITGMGGIGKTTLAKKAYDHLTIRYHFDVFAWLTISQEFRCRNVLLEALHCI-------DENELADLVQKQL-GRRYLVVVDDIWSSD--VWDSIRGIFPN-NGSRILLTTRENEVAMYANSC---PHEMSLLSAENGWKLLCDKVFGPN---H-PPELEEIGKEIVEKCQGLPLTISVIAGHL-VVR-TLESWKDVARTLSK-II------PDCLAVLGLSYHHLPSRLKPCFLSMSSFPEDFRFET---------------------------------------------------------------------------------
>XP_019068866.1
F-----P----EDVEVVGFNKPAEDVKERLCE-GS-KLDVIPIVGMPGLGKTTLSRKVYNDSSLDFYFYHKIWIYVGTSKKPKDILVEIVKEV--KDK--DEDQLAHIIRDFLVRGKHLIVLDDVWDTQ--VVDFVKKAFPKPRGDRIMLTTRQQRVAEAVSAR---PHYLENLSKEDSIKLLEQRVF-AN---C-PIELQGYRDGIVDKCCGVPLAIVVISGAL-CMD-ESE-WRVVEENVGKLIN-----DHKCLKFVETSYNHLPQEKKAAFLYFGVFPQGFDIPAWNLIRLWVAEGLIKS-GSE-IEKVAETYLSDFASRNLVMVMQRS-NGQIKTCRLHDMLHEFCIIEAARISLSIED-TS-RR
>XP_019068867.1
F-----P----EDVEVVGFNKPAEDVKERLCE-GS-KLDVIPIVGMPGLGKTTLSRKVYNDSSLDFYFYHKIWIYVGTSKKPKDILVEIVKEV--KDK--DEDQLAHIIRDFLVRGKHLIVLDDVWDTQ--VVDFVKKAFPKPRGDRIMLTTRQQRVAEAVSAR---PHYLENLSKEDSIKLLEQRVF-AN---C-PIELQGYRDGIVDKCCGVPLAIVVISGAL-CMD-ESE-WRVVEENVGKLIN-----DHKCLKFVETSYNHLPQEKKAAFLYFGVFPQGFDIPAWNLIRLWVAEGLIKS-GSE-IEKVAETYLSDFASRNLVMVMQRS-NGQIKTCRLHDMLHEFCIIEAARISLSIED-TS-RR
>XP_019068911.1
V-----VL------EVVGHEEEEAWIIGQLLDEHESELDVISIVGMPGVGKTTLANKVYNNTLVASHFHVRAKCTVSQKY----------------------------------------------------------------------------------------------------------------------------------------------------------------NLDSFISISL--------VMQLSYDHLPCHLKPLLLYFATTQKSQRTPVSTLMQLWMAEGFVDHD---SLEEVTQSYLDALISSNLIMVDEIWWTSMIKVCYMHDVVHDFVSVKAENEKF----DLLHHR
>XP_019069317.1
KCLVRWPAPRITDEEVVGFEDVMEKLREQLIR-GTKQLDVISVVGMPGLGKTTVANKLYSDELVVSRFDIRAKCCVSQAYSRRSVLLSI---LRDTKL--PTDVLADQLRKTLLWKRYLILVDDIWEAS--VWDDLRCCFHN-NGSRIILTTQHADVAEN----VSDPLHLRILNDDESWKLLKQKVFGEE---C-FMLLSNVGQEIANKCRGLPLSIVLVAGML-TKMEKSEKWKQVAKNLCTNVLKA---------IIEQSYQNLPYHLKPCFLYFGVFLEDKEINISILTWLWISEGFIKSC-DKSLEDIAEGYLENLIGRNLVMVAKG-SGGKVKTCRIHDLLLYFCKEIAREKNLNTSSQLVQRR
>XP_019069333.1
------PSKPVTDQIIVGFEEETEWIIRKLTS-GPTEVDVISIVGMPGLGKTTLAYRVFNNKSVVDHFDVRAWCTVDQEHNDKKLLQKIFNQVV-NED---DEDIADKLRKEL-GKRYLIFLDDLWDIE--TWNELTRPFPQ-RRSRIILTSRKREVALQGKHHD--PLYLRLLTPEESWDLLVKRVFGEE---C-PDELLVVGEEIARKCAGLPLLLDLIGGVI-QEK-KKALWLEVLNNLNS-IL------EEVMKVIQLSYDHLPNHLKPCLLYLASYPKDNYIKISELKHLWSSEGLVEH--MKSVDELLEVYVDELISSSLVVVFY---IHDNPIFRIHDLVHDFCLIKSRNEHLNTPS-DLMPR
>XP_019069347.2
------PNKPVVGKIIVGFEEETEWIIRKLTS-GPAEIDVISIVGMPGLGKTTLAYRVYNDKSIVDHFDVCAWCTVDQEHNEKKLLQKIFNQVI-NEK---DDEVADKLRKQL-GKRYLIVLDDIWDTA--IFDELTRPFPQ-KGSRVILTSRKKEVALHGKCHN--PLYLRLLRSDESWELLEKSVFGEE---C-PDELKYVGEKIAQKCDGLPLVLDLIGGVI-KEK-KETLWLEVLNNLSS-IF------EEVVKIIQLSYDHLSDHVKPCLVYLASYPKDEDIRISELKDLWIFQGLVQQ--MKSAEEVVDV----LISSSLVIPF-------NSICKIHDLVHDFCYIKSRKEKLKAPS-DLMPR
>XP_019069358.2
------PNKPVVGKIIVGFEEETEWIIRKLTS-GPDEIDVISIVGMPGLGKTTLAYRVYNDKSIVDHFNVCAWCTVDQERNEKKLLQKIFNQVI-NED--HDDDVADKLRRKL-GKRYLIVLDDMWDTD--ILDDLMRPFPH-EGSRVILTSRKKEIALHGKCHD--PLYLRLLRSEESWELFNKRVFGEE---C-PDELKDVGEKIALKCGGLPLVVDLIGGVI-KEK-KEALWAEVLNDLSS-IF------EEVVKVIQLSYEHLSHDVKPCLLCLATYPKDEDISMSELKDLWIFQGL-----MKSAEEVVD----ELISSSLVIPF-------DSIFKIHDLVHDFCYIKSRKEKLKAPS-DLMPR
>XP_019069402.1
------PKNPVVGKIIVGYEEETEWIIRKLTS-GPAELDVISIVGMPGLGKTTLAYRVYNHKSIVDHYDVCAWCTVDQERNEKKLLQKIFNQVK-SED--HDDDVADKLRKRL-GQRYLIVLDDMWDTA--TLDELMRPFPH-KGSRVILTSRKKEIALHGKCHD--PLYLRLLRSEESWELLEKRVFGEE---C-PDELKDVGKKIARRCGGLPLLVDLIGGVI-KEK-KEALWAEVLNDLSS-IF------EEVVKVIQLSYDHLSDHVKPCFVYLASFPKDEDISMSELKDLWISQGL-----MKSAEEVVD----ELISSSLVIPF-------DSIFKIHDLVHDFCDIKCRKEKLKAPS-DLMTR
>XP_019069404.2
------PNKPVVGKIIVGFEEETEWIIRKLTS-GPAEIDVISIVGMPGIGKTTLAYRVYNHKAIVDHFDVCAWCTVDQERNEKKLLQKIFNQVI-SEK---DDGVADKLWKQL-GKRYLIVMDDMWDTE--TLDELMRPLPH-KGSRVILTSRKKEVALHGKCHD--PLYLRLLRSEESRELLKKRVFGEE---C-PDELMDVGKRIAKKCGGLPLVLDLIGGVL-KEK-KETLWLEVLHSLSS-IF------EEVVKAIQLSYYHLSDDVKPCLVCLATYPKDEDIRMSELEDLLIFQGL-----MKSAEEVVD----ELISCSLVIPF-------DSIIKIHDLVHDFCDIKCRKEKLKAPS-DLMPR
>XP_019069438.1
S-----PT---NEEM-VLFQDVMEKIKKQLLG-GSSQLDVISIVGMPGLGKTTLAEQIYNDQIVAGYFDVHGKCHVTQTYSWRELLVTLLNDV-------TDDQLAKELRQFL-TKRFLILIDDVWDTK--AWDYLHMCFQ-KNGSRIILTTRLSEVAQYAKCEN--PHDLPLLRDDESWKLLQKKVFRRG---C-PPELGDVGFRIAKSCGGLPLFIVLVAGVL-KN-EKADLWKEVEESLDS---------LESMSIIGFSYMNLPHHLKPCFLYFGGFLRGKSIHVSKLTRLWLAEGFVLEHN--KLEDVAEDFLKNLISRNLVMMEKFN--GKMKTCRVHDLLHKFCLEKAKQENFIYPD----YR
>XP_019069506.1
------PNKSVVGKIIVGFEEETKWIIRKLTS-GPAEIDVISIVGMPGLGKTTLAYRVYNDKSIVDHFDVCAWCTVDQECNEKKLLQKIFNQVI-SED---DEDVADKLRRKL-GQRYLIVLDDMWDTA--TWDELTRPFPQ-KGSRVILTSRKKEVALHGKCYD--PLYLRLLKPKESWELLEKRVFGEE---C-PDELKDVGEKIARKCDGLPLVLDLIGGVI-KEK-KEALWLEVLNNLSS-IF------EEVAKVIQLSYDHLSDHVKPCLVYLASYPKDKDIMISELKDLWIAQGLVQQ--MKSAEEVVEIYVDELISSSLVIPF-------KFIFKIHDLVHDFCYIKSRKEKLNTP--NLMPR
>XP_019069562.1
S-----PR---NEEM-EGFHEAMDKIKRQLLR-RSSQLDIISIVGMPGIGKTFLAEKIYNNLIVTPHFDVHAKCRVTQLYSWKELLLTILNDV-------TDGELATELRQVL-TKRFLILVDDVWDKT--VWDHLYMCFR-KNGSRIILTTRLSDIANYAKCKE--PHHLRLFRDDESWTLLQEEVFQGE---C-PTELVDVGFRIAKSCGGLPLSIVLVGGVL-KE-KKEDLWKEVEESLGS---------LQSMSLIGFSYKNLPHHLKPCFLYFGGFFKGKDIHVSKLTRLWQAEGFVQANK--KRTDTAHDFLEDLISRNLVMMKEPN--DKVKSCRIHDLLHNFCLEKSKQENFMLPE----YR
>XP_019069678.1
------PKKPVTDKIVVGFEEETKWILRKLTS-GPTDLDVISITGMPGSGKTTLAYKVYNDKSVSSHFDLHAWCTVDQGCDEKKLLNKIFKQVS-SED----IDVADKLRKQL-GKRYLIVLDDVWDTT--TWDELTRPFPK-KGSRIILTTREKEVALHGKLND--PLDLRLLRSEESWELLQKRAFGNE---C-PNELLDVGKEIAENCKGLPLVADLIAGVI-REK-KRSVWLEVLNNSHS-IL------EVVMKVIEISYDHLSDHLKPCLLYFASWPKDTIMTIYELNGFLGGEGFVGK--MKSMEEVVKIYMDDLISSSLVICFN---IG-YPTYQLHDLVHDYCLIKARKENLSAPS-DLLPR
>XP_019069769.1
------IY---DDDEVVGFEKDAEIIMKKLIR-GTKERDLISIYGMPGLGKTTLARKVYNNPSIVNYFEVKAWCAVSQAYNRSTLLVEIFKQA--K----EDDDVADMLRKVL-GKRYLIVLDDIWEVE--AWEDLGICFPE-CGSRVMVTTRIEQVAKHLQHHH--PYSLSFLSSKKSWELLEKK-F-RG---C-PPDLLEAGLQVALHCKGLPLVVVLIAGMI-MDR-EASLWLEVANDLSS-LAQ-------SMKVIQSSYDHLENHLKPCLLYMALFPEDHKITVDDLLKLWMAEEFVL--NTENMEEAR-VCLSDLLNRSLIMVSGRF-YDNVQYCSLHDVVREFCLRKLTEDKYST-----ESR
>XP_019071116.1
LYNGLWPDSLMNDEDIVGFGIVAEKMIHSLTR-GTNELDVIPIVGMGGQGKTTCARLLYNNEIIVSHFDVRAWCIISQTYNRKELLQDIFSQVTGKVD--EVGELADMLRKSLLGKWYFIVLDDMWD----------------------VTTRLEKVGEY----HTNPYFLPFLTLKESWELLQKKVFQNK---C-LSELYDVSLEVAKRCKGLPLVVILVAGII-KK-KMEESWHEVKDAIYSYLGEEYS-----RGTVHLSYDNLPDYLKPCLLYMGMFPEDHNISASNLINLWIAEGFVQDVEGR-LEEAAEGYLMDLISSNVIMVSKGRYNGKVKYSQVHDIVLHFCLERSREEKFFRLSDWKESR
>XP_019071638.1
------PH---LQATVLDLDNDLMTVKSRLIGP-PSKLDVVSIVGMGGIGKTTLARKVYDDIYMEHHFYVRAWITVSQMHQHREMLLGILRCF--YLK--STEQLAEQVYRSL-GRRYLIAMDDVWDTT--AWDVVKRSFPK-NGSRVILTSRLANVGIYASSGP--PHYMRCLSVDRSLKLFNLKVFGRE---C-PLELEKATKQIVGKCQGLPLAIVVVAGFC-ISK-TENCWEDVAHKIGL-IV------TECMDLLALSYKHLPHHLKPCFLYMGAFPKDYEISVSRLIKLWIAAEFLE--Y-MDFEEVAEGYLKDLIDRSLIMVKKTS-SGKVKTCEVHDLLHDLIIREAWKERSLSPS-SFEHR
>XP_019071639.1
------PH---LQATVLDLDNDLMTVKSRLIGP-PSKLDVVSIVGMGGIGKTTLARKVYDDIYMEHHFYVRAWITVSQMHQHREMLLGILRCF--YLK--STEQLAEQVYRSL-GRRYLIAMDDVWDTT--AWDVVKRSFPK-NGSRVILTSRLANVGIYASSGP--PHYMRCLSVDRSLKLFNLKVFGRE---C-PLELEKATKQIVGKCQGLPLAIVVVAGFC-ISK-TENCWEDVAHKIGL-IV------TECMDLLALSYKHLPHHLKPCFLYMGAFPKDYEISVSRLIKLWIAAEFLE--Y-MDFEEVAEGYLKDLIDRSLIMVKKTS-SGKVKTCEVHDLLHDLIIREAWKERSLSPS-SFEHR
>XP_019071640.1
------PH---LQATVLDLDNDLMTVKSRLIGP-PSKLDVVSIVGMGGIGKTTLARKVYDDIYMEHHFYVRAWITVSQMHQHREMLLGILRCF--YLK--STEQLAEQVYRSL-GRRYLIAMDDVWDTT--AWDVVKRSFPK-NGSRVILTSRLANVGIYASSGP--PHYMRCLSVDRSLKLFNLKVFGRE---C-PLELEKATKQIVGKCQGLPLAIVVVAGFC-ISK-TENCWEDVAHKIGL-IV------TECMDLLALSYKHLPHHLKPCFLYMGAFPKDYEISVSRLIKLWIAAEFLE--Y-MDFEEVAEGYLKDLIDRSLIMVKKTS-SGKVKTCEVHDLLHDLIIREAWKERSLSPS-SFEHR
>XP_025883958.1
-----------VENTVVGMKDDFNIILDRLTAQ-TDELIVIPILGMGGIGKTTLARKVYDDSCIRSRFDKLAWVTISQEYNERQMLLEVVSSI---EM--SNDELMEIVYRGL-GRRFLIVIDDIWSTE--AWNQMQRIFPD-NKSRILLTTRLKYVAYVNCPD--FPHSKSFLSLEDSWNLFTEKLF-KK---C-PPLLVEIGKHIVQQCQGLPLSIVVVAGLL-MDL-THDNWKNVEENLSS------GTVSECQSILSLSYNYLPQYLKACFLYVGGFPEDREINVSQLIRLWIAEQFVKA-RNKRLEVVAEEYVQELIDRSLILMDSTT-NGRMKTFKIHDLLRQLCLSETHTENVLLEA-DQ-RR
>XP_025883959.1
-----------VENTVVGMKDDFNIILDRLTAQ-TDELIVIPILGMGGIGKTTLARKVYDDSCIRSRFDKLAWVTISQEYNERQMLLEVVSSI---EM--SNDELMEIVYRGL-GRRFLIVIDDIWSTE--AWNQMQRIFPD-NKSRILLTTRLKYVAYVNCPD--FPHSKSFLSLEDSWNLFTEKLF-KK---C-PPLLVEIGKHIVQQCQGLPLSIVVVAGLL-MDL-THDNWKNVEENLSS------GTVSECQSILSLSYNYLPQYLKACFLYVGGFPEDREINVSQLIRLWIAEQFVKA-RNKRLEVVAEEYVQELIDRSLILMDSTT-NGRMKTFKIHDLLRQLCLSETHTENVLLEA-DQ-RR
>XP_025883969.1
--------SSQKDHVVVGLYDDFLRIADKLTG-YPDKLDVVVIFGMGGIGKTTLAKRIYHDKLIEEHFYVRAWITVSERYKVRNMLLDLLVCT--DEM--ENEELGERLYKSL-GQRYLIVMDDVWYTE--AWDDVRRYFPN-NGSRVMVTSRIMKVARYINPLP--PHQMRFLTVEESWKLLQKKIFGLD---C-DDEMERIGMEISKKCKGLPLAIVMVAGIL-ESA-TASKWSDIAENISS-VT------RP-LDILALSYNHLSRHLKACFLYMGAFPEDVEVPVWRLIRLWIAEGFIK--L-KTLEFVGQEYLQELIDRSLIIVSKSY-DNRVKTCSIHDILRNFCQEEAKQEKL-----VH-RR
>XP_025884346.1
------SEN--VSNNMVGRDKEKERMLEELRG-GKDELKVIPIVGMGGIGKTTLAKQVFNHPSIQSRFDVRAWATICKEYNVKEILLSLLQSI--YSR--DEAELADLLQKKL-CRRYLIVIDDIWCYK--AWDDTRQCFPN-NGSRILLTTRHTEVAIYASSSL--HLKMNLMNADESWNLLKSKAFANE---F-TPELETIGEKIASKCQGLPLTIVVVAGLL-SKR-TKEEWENVAENIKS-VT------NECLRVLGLSYNYLPNELKACLLYFGIFPEDSEISVKRLVRLWIAEGFLKL----DFEEEAKNRLQDLVDRCLVLVSQ-SADGRVKTCRIHDLVHELCLREAQSQNF-KTE-QVGYR
>XP_025884479.1
------SRHSL-ENVMVGHENEFEMMQDQLTR-GASDLEVVSIVGMGGIGKTTLANKIYTDPFVMSCFDKRAKVTISQDYCVRNVLLRLLSSI--EEQ--DDGQLADQLQKLL-GPRYLVVIDDIWTTG--AWDDIKLCFPN-CRSRILMTTRNMEVAEYASSGP--PYQMRLMNFDESWSLLYEKVFAR----F-PHEFEQLGKQIASKCKGLPLMIVVIAGLL-IGN-RLDRWRSVAENVSS-MN------DVCMRVLALSYYHLPHHLRACFLYFALFPEDKLIFVNELVKLWAAEGFLKV--TKSMEQVAKQSLKDLVDRSLVFIQRSSFDG-IKACGMHDVIRELCLREARKINF--------RV
>XP_025884563.1
------PD---VQQKPVGFQEDLEKIIDRLRGG-PSELDIICIVGMAGIGKTTLAKRAYNDISVVNRFDVRAWVTVSQEYRERDILFDLFYSVVPYER--RDQETADRVRKSL-CKRFLIVVDDMWSTD--AWDNLSRLFPD-NGSRIILTSRLIDLATYVNPDQ--PHRLDFLDNDEGWELLRRKIFGKR---C-PFELEEIGRSIAEKCQGLPLAIVVVAGHL-MSK-TTDCWNNVAESVDS-VV------PGCLDILALSYSHLPQHLKACFLYMGAFPEDFEIHVWKLIRLWVAEGFLN--A-TTVEEIAEECLEDLIDRSLVLAVKS--NGKLKTCKLHDIMRDFCLEEAKRQNFVLSE-TALRR
>XP_025886222.1
V-----KL------EVVGHEEDEARIIGQLLDEHESELDVISIVGMPGVGKTTLANKVYNNTLVASHFKIRAKCTVSQNFNKSKVLREILQQVTASETKESEDDLAGKLRVALLDKRYLIVLDDVWDIA--TGEMLIACFPE-RGNRVILTSRSSEVGLK----HSDTLHLQLLTPEKSWDLFVKKVFEDE---C-PAELSDIGHQIVEKCKGLPLSIVLIAGVI---KKKKKDWLQIEHNLDSFISNNLQ----MMKVMQLSYDHLPYHLKPLLLYFARSQKSKRTPVSTLMQLWMAEGLVDHD---SSVETTQSYLNALISSSLIMVDELWWTSMIRACYVHDVVHDFCSVKAKKEKF----NFLHRR
>XP_025886337.1
KFLRMWSH------ELVGFTDVCKTIRDQLVG-GSQELDVVSIVGMAGSGKTTLARSFINDDIVVSHFDFFAECRVSQEYTREDLLFSI---LSSSKR--GADILADRLRKTLLPKRYLLIIDDVWAVQ--AWDDLRLCFPK-KGSRIILTTRLKEVATY----VTEPINLRSMKDSESWLLLQKKVFGEE---C-PEELKEVGQNIAFKCNGLPLSIVLVAGLL-AKIDKTERWTRMELSFGERVQKD---------LVKLSYEDLPNKLKSCFLYFGAFLEDREISVSKLTSLWIAEEFIKNN-DKCLEDTAEDYLSDLIGRNLIMVSKR-STGKIKACRVHDLMLDFCKEKAKEDNFSNPPPM-HRR
>XP_025886344.1
V-----QS------EVVGHEKEEAWIIDQLLDEHESELDVISIVGMPGLGKTTLANKVYKNTLVASHFHVRAWCTVSQXYNKSKVLREILKQVTGSGGKESEDDLAEKLRRALLDKRYLIVLDDVWDIE--TGEMLIACFPK-RGNRIILTSRSSKVGLQ----HSDPLRLQLLTPEKSWDLFVKKVFGDK---C-PAELSKVGHQIVEKCKGLPLAIVLIAGVI---KKKEKDWLKILHNLDSFISINL--------VMQLSYDHLPCHLKPLLLYFATTQKSQRTPVSTLMQLWMAEGFVDHD---SLEEVTQSYLDALISSSLIMVDEIWWTPMIKVCYVHDVVHDFCSEKAKKEKL----DFLHHR
>XP_025886396.1
M-----DK---LEDDIVGIDDDLEIIIKRLIGP-PSDLDIVTISGMGGIGKTTLARKAYHHLTIRYHFDILAWVTISQEFQCRNVLLEALHCI---KM--DDNELADLVQKNL-GPRYLVVVDDIWTEN--VWDSVRGIFPN-NGSRILLTTRENEVAMYANTC---PHEMSLLSGENGWKLVCDKVFGPK---H-PPELEEIGKEIVEKCQGLPLTISVIAGHL-VAR-TLEGWKDVARTLSE-II------PDCLAVLGLSYHHLPNHLKPCFLSMSSFPEDFQVETRILIQLWIAEGFIR--T-KSLEEVAIDYLEDLISRNLIQARERF-NGDIKACGIHDLLREFCLTEAEMTKHTLPT-HNVRR
>XP_025886812.1
S-----PT---NEEM-VLFQDVMEKIKKQLLG-GSSQLDVISIVGMPGLGKTTLAEQIYNDQIVAGYFDVHGKCHVTQTYSWRELLVTLLNDV-------TDDQLAKELRQFL-TKRFLILIDDVWDTK--AWDYLHMCFQ-KNGSRIILTTRLSEVAQYAKCEN--PHDLPLLRDDESWKLLQKKVFRRG---C-PPELGDVGFRIAKSCGGLPLFIVLVAGVL-KN-EKADLWKEVEESLDS---------LESMSIIGFSYMNLPHHLKPCFLYFGGFLRGKSIHVSKLTRLWLAEGFVLEHN--KLEDVAEDFLKNLISRNLVMMEKFN--GKMKTCRVHDLLHKFCLEKAKQENFIYPD----YR
>XP_025886865.1
KCLFLWANTSMSE-EMVGFQDVMYTLRGKLIR-GSSKLDVISIVGMPGLGKTTIANKLFFDQLVVSHFDVRAQCCVSQVYTRKDLLLTI---LHSDKL--PEDVLADKLRKLLMVQRYLILIDDVWETV--AWDDLKPSFYN-NGSRIILTTRLGDVAND----FSDPHFLRLFTQEESWMLLKTKVFNTK---C-PLVLEDVGQRIAKRCGGLPLSVVLVAGIL-ETTEKETNWEQVAINLGSHIQED---------IINLSYQALPFHLKPCFLYFGVFLEDEEIRVSKLTWLWIAEGLVRSH-EKPSEDIAEDHLKNLIGRNLVMVSKS-SDGKSKSCRIHDLLLDFCKKKAKVENFMNPSHNISRR
>XP_025886867.1
LCLFIWFGQRINE-EIVGFEDVKDELIGKLKG-GPSGLDVISIVGMAGLGKTTLANKLYSDESVVSYFDIHAHCCVSQQYTRKDLLLAI---LHDGRE--TENELADKLRKLLMRKRYLLLIDDVWETS--AWDDLKLCFPN-NGSRIILTTRHYEVASH----DSDPHKLRSLNNDESWMLLNKKVFNNE---C-PLIPRDIGQEIVRKCGGLPLSIILVAGIL-TRMKKDKHWEQVATNLGPNIQEG---------TLDLSYQHLPPYLKPCFLYLGLFPEDREIQVSKLTWLWIAEGFIKPH-GKTLEEIAENHLENLVGRNLVMVKKS-FDGRIKACRIHDLVHEFCRKKAKLENISDPTCNTSRR
>XP_025886878.1
S-----PG---DEEM-ESFQEAMDQMKMQLLG-GSRQLDVVSLVGMPGIGKTTLAEKIYNDPVITFHFDVRAQCRTTQVYSWRDLLLAILNGV-------NDGELADELRRFL-TKRFLILIDDVWDDK--VWDNIHMCFK-RNGSRIILTTRLSSVANYAKCEE--PHHLRLFRDDESWTLLQQELFQGK---C-PPEIVDVGFRIAKICGGLPLFIVLVAGVL-KKIIKAELWKEIEESLDS---------LESMSIIGFSYRNLPQQLKPCFLYFGGLLKGKDIHVSKLTRLWVAEGFVQANE--NLEDAAXCLLEDLISRNLVMVEKPN--GKLKTCRVHDLLHKFCLEKSKQENFSFPE----YR
>XP_025887010.1
------PNKPVVGKIIVGFEEETEWIIRKLTS-GPDEIDVISIVGMPGLGKTTLAYRVYNDKSIVDHFNVCAWCTVDQERNEKKLLQKIFNQVI-NED--HDDDVADKLRRKL-GKRYLIVLDDMWDTD--ILDDLMRPFPH-EGSRVILTSRKKEIALHGKCHD--PLYLRLLRSEESWELFNKRVFGEE---C-PDELKDVGEKIALKCGGLPLVVDLIGGVI-KEK-KEALWAEVLNDLSS-IF------EEVVKVIQLSYEHLSHDVKPCLLCLATYPKDEDISMSELKDLWIFQGL-----MKSAEEVVD----ELISSSLVIPF-------DSIFKIHDLVHDFCYIKSRKEKLKAPS-DLMPR
>XP_025887048.1
------PKNPVVGKIIVGYEEETEWIIRKLTS-GPAELDVISIVGMPGIGKTTLAYRLYNHKSIVDHYDVCAWCTVDQERNEKKLLQKIFNQVK-SEN---DDDVADKLRRRL-GQRYLIVLDDMWDTA--TLDELMRPFPH-KGSRVILTSRKKEVALHGKCHD--PLYLRLLRSEESWELSEKKVFGEG---C-PDELEDVEKRIARKCDGLPLVVDLIGGVI-KEK-KEALWAEVLNDLSS-IF------EEVLKVIQLSYDHLSDHVKPCLVYLATYPKDKDIRMSELKDLWISQGL-----MRSAEEVVD----ELISSSLVIPF-------DSIFKIHDLVHDFCYIKSRKEKLKPPYLDLMPR
>XP_025887356.1
------IY---DDDEVVGFEKDAEIIMKKLIR-GTKERDLISIYGMPGLGKTTLARKVYNNPSIVNYFEVKAWCAVSQAYNRSTLLVEIFKQA--K----EDDDVADMLRKVL-GKRYLIVLDDIWEVE--AWEDLGICFPE-CGSRVMVTTRIEQVAKHLQHHH--PYSLSFLSSKKSWELLEKK-F-RG---C-PPDLLEAGLQVALHCKGLPLVVVLIAGMI-MDR-EASLWLEVANDLSS-LAQ-------SMKVIQSSYDHLENHLKPCLLYMALFPEDHKITVDDLLKLWMAEEFVL--NTENMEEAR-VCLSDLLNRSLIMVSGRF-YDNVQYCSLHDVVREFCLRKLTEDKYST-----ESR
>XP_025888775.1
LYNVFWPT-PITDEEIVGFGIDKEKIIQCLIR-GTNDLDVVPIVGMGGQGKTTIARKVYNSDNIVSHFDVRAWCIVSQTYNRRKLLQEILSQVTGKGY--EDDILADELRKSLMGKRYLIVLDDMWDCM--AWDDLRLSFPG-NRSRIVVTTRLEKVGEQ----HTDPYSLPFLTKEESCKLLQKKVFQKE---C-PPELQDVSQVVAEKCKGLPLVIVLVAGII-KTRKLEESWNEVKDSLFDYLDEQYS-----RATMQLSFDNLADCLKPCLLYMGMFPEDASINVSALLSLWLAEDFVQNIK-------AEDYLMNLISSNVVMVSKKEYNGKIKYCEVHDVVLHFCLEKSREENFFQSFVWKQSR
>KAA8519401.1
------P--NVEEETLVGFDDEVDTIKDRLIG-VSDQLEVISIVGMAGLGKTTLAKKVYDDPLVVYHFYIRGWTYVSQVFQKRDLLLGILTSF--YGM--SDAELGERLYKCL-ERRYLVVMDDIWLIE--AWNDIKKHFPN-NGNRILFTSRMIDVAFQAKPDP--PHFLHFLTDDESWNLLQKKVF-QK---C-PTELVEIGKQIAKKCQGLPLAILVVAGLL-TEQ-TENWWKKVAESVSS-IL------KQ-MDTLALSYNHLPPHLKSCFLFMGAFPE--EIPVQKLIWLWIAEGFIC--Q-KSFEDVAEEYLMDLIDR----------------------------------------------
>KAA8529776.1
---------IVNEEIVVGFDEEAMKIIEQLTG-EQKQLQVISIVGMGGLGKTTLARK-----------------------------------------------------------------------------------------------------------------------DESWDLLQQ-------------------KSISFVCQTFKLLRVLV-------------------------------------------------ITVHFLDF--FP--------------------K--QLRYLEIFACDF-----------------------------------------------------
>KAA8529800.1
---------AIGEEAVVGIEDEAYEIKSWLME-ERKKLDAVSIVGMPGLGKTTLARKFYNDD-------------------------SVLTS----DL--TDKDLSEELYKCL-GKSNCI--------------------------------RSSN----------------------------------------------------------PFGAI---------------------------------------------------FQPAPL-----------------------------------DSAADAVPAVI--------------------------------ATAAGFTQI---L-RR
>KAA8529801.1
---------TIGEEAVVGVEDEAYEIKSWLMA-ERKKLDAVSIVGIPGLGKTTLARKLYYDD-------------------------SVLTS----DL--TDKDLSEELYQCL-GKRYLIVLDDIWDIR--VWNDLKGSFLN-KGSRILFTTRTKDGAFHAQLNR--PHLLRFLNENESWDLLKEKIF-HK---C-STMLMEVGKQIARKCAGLPLAIVVVAGLL-KEK-TKEWWERVTESVSS-MV------KQ-MDTLALSYHHLRNHLQPCFLYFGAFPEDYEIPVWKLIWLWVAEGFIK--K-ESLEDVAVDSLNDLIERSLIIVANRS-DGGVKSCRIHDMLHDLCLRKAEEEGFSSS---W-RR
>KAA8529803.1
---------AIGEEAVVGVEDEAYEIKSWLMA-ERKKLDAVSIVGMPGLGKTTLARKLYYDD-------------------------SVLTS----DL--TDKDLSEELYQCL-GKRYLIVLDDIWDIR--VWNDLKGSFPN-KGSRILFTTRTKDGAFHAQLNR--PHLLRFLNENESWDLLKEKVF-HK---C-STMLMEVGKQIARKCAGLPLAIVVVAGLL-KEK-TKEWWERVAESVSS-MV------KQ-MDTLALSYHHLPDHLQPCFLYFGAFPEDYEIPVWKLIWLWVAEGFIK--K-ESLEDVAADCLNDLIERSLIIVANRS-DGGVKSCRIHDMLHDLCLRKAEEEGFSSS---W-RR
>KAA8529807.1
------P--VVEEENVVGFHKETKMLVDQLIG-EQKELEVISVVGMGGLGKTTLARKVYTDPDVDFNFRSRAWIFVSQEYNRKEVFLGILSQV--YKM--SADSLAQVIRTRL-SGRYLIVLDDVWTND--AWDALKNAFPK-NGSRIVLTSRETEVAKHANPDA--IHNLRFLTEDESWELLQLKVF-RK---C-PSDRESLGKKIVKQCGGLPLAVVVVAGLL-KVN-SDDWWNKVAESVRP-VA------PKFREVLALSYKHLPYHLKACFLYFGVFPEDFQIPVWKLIRLWVAEGLIML-PENLLEEIAEEHLEDLVDRNLVLVEKTS-NGRIKACRIHDMLRDLCLKEAAEEKFSTPI-NHSRR
>KAA8529811.1
------P--IVDKESVVGFDDEALKIIEQLTG-EKKRLEVISIIGMAGLGKTTLARKVYNDPFIVYHFHVRGWTYVSQVYHQRDILLAIISSL--YKM--SIETLCEMMKKQL-GKKYLIVLDDIWDIG--AWNDLRRSFPN-NGSRIMFTSRYKDVALHVKPHP--PHCLRFLTEDESWDLFVQKVF-RK---C-PLELMEIGKKIAKKCQGLPLAILVVAGLL-KEK-TQDWWKQVAQSVSS-IV------EQ-MDALALSYNHLPHHLKACFLYFGAFPEDYDIPVWKLIYLWVAEGFIQ--K-KSMEELAEDYLMDLIDRSLVLVSKRS-DGGIKTCHIHDLLRDLCLRKAEEENFSSAI-KK-RR
>KAA8529814.1
------P--VVEKDNVVGFDEEAKMVKDRLTK-GPEQLEVVSVVGMGGLGKTTLARKIYTDPSIEYHFYIRAWTYVSQEYNRREVFLNILSSL--FKM--SDERLGEELCKHL-SGKYLIVIDDVWTTM--AWDDLKMAFPN-NGSRILLTSRHTDVALHANHNP--PHHLRFLTDDESWELLHIKVF-HR---C-PSELEELGKQIAKKCSGLPLAVVVVAGLL-KYK-THDWWKKVAESVSS-VA------PKCMDILALSYKHLPHHLKVCFIYFGLFPEDFEIPVWKLLRLWVAEGFIQ--QEC-LEDIAEEYLEDLVDRNLILVAKRS-NGRIKTCRIHDMLRDLCLREAAEEKFSTPI-YH-RR
>KAA8529819.1
--------SKADEEIVVGFDNEIMMIKEQLTG-GKKQQEVVSIIGMAGLGKTTLPRKVYDDPFIEYHFYIRAWSYVSQDYRKRDLLLGILSYV--HEM--SDEELSLKLKKGL-GRRYLIVMDDIWSVD--ASDCLKRSFPN-NGSRIMFTSQLKDVALHAKPDH--LHCLRFLTEDESWFLFQQKAF-GK---C-PLWLMGIGMEITKKCLGLPLAIVVTARSS-NRK-E---FSIVGESCKK-I-------IE-----------------PCF-----------------------------------------------------------------------------------------------
>KAA8529825.1
------P--IVEEENVVGFDKEVGILLDLLTS-GSEELEVISVVGMGGLGKTTLVRKVFTDPRIEYEFNNRAWNYVSQEYNRREVFLGILNCV--QKM--SDDKLAECVRAQL-GQRYMIVLDDVWTKN--AWDDLKIAFPN-NRSRILLTSRNRDVAVHANPDE--PHHLRFLTDDESWELLQKKVF-RK---C-PSELEMLGKQIARRCFGLPLAIVVIAGVL-KDK-TRDWWERVAES----------------------------------------------------------------VIS-LEDRAEENLEDLVDRNLILVATRS-NGRIKTCRIHDMLHDLCLREAAEENFSTSP-SY-RR
>KAA8529826.1
------P--SVEEETVVGFDQEIGEIKERLTG-SEQKRQVISIVGMAGSGKTTLARKVYNDRFIIYHFSILAWTYVSQSYRKRDLLLGILKSV--YSM--SDEKLGDELYRGL-GRRYLVVIDDIWHIE--VWNDLKRYFPN-NGGRIMFTTRIKEVALHAQPNP--PHFLRFLSEDESWNLLQCKVF-LK---C-PPALVEIGKQIVEKCWGLPLAIVVVAGLL-TEK-TQNWWNQVAESVSS-VV------EQCMYTLALSYNHLPRHLKSCFLYLGAFPEDCEISVRKLTWLWIAEGFIE--Q-KNLEDVAEEYLMELIDRSLVLVAKRS-TGGIRACRVHDLLHDLCLRKAKEENFSSPI-RQ-RL
>KAA8529827.1
------P--SVEEETVVGFDQEIGEIKERLTG-SEQKRQVISIVGMAGSGKTTLARKVYNDRFIIYHFYIRAWTYVSQSYRKRDLLLGILKSV--YSM--SDEKLGDELYRGL-GRRYLVVIDDIWHIE--VWNDLKRYFPN-NGGRIMFTTRIKEVALHAQPNP--PHFLRFLSEDESWNLLQCKVF-LK---C-PPALVEIGKQIVEKCRGLPLAIVVVAGLL-TEK-TQNWWNQVAESVSS-VF------EQCMYTLALSYNHLPRHLKSCFLYLGAFPEDCEISVRKLTWLWIAEGFIE--Q-KNLEDVAEEYLMELIDRSLVLVAKRS-TGGIRACRVHDLLHDLCLRKAKEENFSSPI-RQ-RR
>KAA8529828.1
------P--IVEEENVVGFDKEVGILLDLLTS-GSDELEVISVVGMGGLGKTTLARKVFTDPRIEYEFNNRAWNYVSQEYNRREVFLGILNCV--QKM--SDDKLAEYVRAQL-GQRYMIVLDDVWTKN--AWDDLKIAFPN-NRSRILLTSRNRDVAVHANPDE--PHHLRFLTDDESWELLQKKVF-RK---C-PSELETLGKQIARRCFGLPLAIVVIAGLL-KDK-TRDWWERVAESVSS-VS------PECMDVLALSYNHLPYHLKACFLYFGVFPEDFEIPVWKLIRLWVAEGFIQ--VIS-LEDRAEENLEDLVDRNLILVATRS-NGRIKTCRIHDMLHDLCLREAAEENFSTSP-SY-RR
>KAA8529829.1
------P--TVEEEFVVGFDQEAEEIKDRLTG-SEQQLQVISIVGMAGSGKTTLARKLYNDHFILYHFYIRAWTYVSQAYRKRDLLLGILCSV--YRM--SDEKLGEELYRRL-GRRYLVVMDDIWHID--AWNDLKRSFPN-NGSRIMFTTRIKDVALHAQPDP--PHSLLFLSEDESWNLLQRKVF-LK---C-PPALVDIGKLIAEKCRGLPLAIVVIAGLL-TEK-TKNWWNQVAESVSS-IV------EQCMNTLALSYNHLPLHLKSCFLYFGAFPEDYEISVRKLTWLWIAEGFIQ--K-KDLEDVAEEYLMELIDRSLVLVAKRA-SGGIRACRVHDLLRDLCLRKAQEEIFSSPI-NQ-RR
>KAA8529833.1
---------TVEEETVVGFDEEAMKIMEQLTG-EQKQLEIISIVGMGGLGKTTLTRKVYNDPFIVYHFHIRGWTCVSQVPQKRDILLGILSCV--HEK--SDEMLCEMLKKCL-GRRYLIVLDDIWDIG--VWNALRRTFPK-NGSRIIFTSRHKDVALLARPDP--PHCPHFLTQDESWDLLQQKVF-RG---C-PSELMDIGKEIAINCQGLPLAIVVVAGLL-KEK-TKSWWNQVAQSVSS-IV------EQ-METLALSYNHLPHHLKACFLYFGAFPEDYKIPMWKLTSLWVAEGFIR--Q-KSLEEVAEDYLMDLIDRSLVIVSSKS-NGGIKTCCIHDVLRDLCLRKAREENFSNPI-KQ-R-
>KAA8529860.1
------P-VEV-----VGFDMEVKMLVDRLTG-ASNELEVISVVGMGGTGKTTLATKVLNDPSISLVFNPCALIKVSQIYDRKKLFLHILSLV--DRM--SEDMLAKDLQRRL-DRRYLIVLDDVWSKN--AWDELIIAFPK-KRSRIMLTSRITNVAIYANGDP--PHHLRFLNDDECWELLRRKVF-GI---C-SEEMENLGKEIAEKCHGLPLAVQVISESL-N-K-NPGWWKTVAANVSG-VA------PECMNILALSYNTLTPHLKLCFIYFAVFPPDSIIPTWKLLRLWAAEGFIQ--EEC-LVDKANEYLDDLVNKNLIIVAKKSINGGIKTCRIHNILRDLCLREAADEMF--PQ-YH-RR
>KAA8529868.1
------P-NIVEEESVIGMFDDVKMLVHRLTG-GSQHLEVISVVGMGGVGKTTLARKIYTDPSIEYHFYIRAWTYVSQEYNRRRVFLNILSSL--SKM--SDEKLGEELCLHL-SRKYLVVVDDVWTRT--AWDDLKMAFPD-NGSRILLTSRNRDVALHANHIP--PHYLRFLTDDESWELFRRKVF-RG---C-PSELEELGKQIAKKCSGLPLAVLVVAGLL-KDK-TYGWWKRVADSVSS-VA------SRCMDILALSYNHLPHHLKVCFMYFGLFPGDFDIPVWKLLRLWVAEGFIQ--QGC-LEDIAEEYLQDLVDRNLILVAKRT-NGRIKACRTHDLMRELCLIEAAEEEF----------
>KAA8529869.1
------P-VEV-----VGFDMEVKMLVDRLTG-ASNDLEVISVVGMGGTGKTALATKVLNDPSISPVFNPCALIKVSQKYDRKKLFLGILSLV--DRM--SEDMLAKDLQRRL-DRRYLIVLDDVWSKK--AWDELIIAFPK-NRSRIMLTSRITNVAIYANGDP--PHHLRFLNDDECWELLRRKVF-GS---C-SEEMEDLGKKIAEKCHGLPLAVQVISESL-D-K-NPGWWKTVAANVSR-VA------PECMNILALSYNKLTPHLKDCFIYFAVFPPDSIIPTWKLRLLWVAEGFMQ--EEC-LVDKADECLDDLVNANLIIVAKKSINGGIKACRIQNTLRDFCLSVAAGEIF--PQ-YY-RR
>KAA8529870.1
------P-NIVEEESVIGMFDDVKMLVHRLTG-GSQHLEVISVVGMGGVGKTTLARKIYTDPSIEYHFYIRAWTYVSQEYNRRRVFLNILSSL--SKM--SDEKLGEELCLHL-SRKYLVVVDDVWTRT--AWDDLKMAFPD-NGSRILLTSRNRDVALHANHIP--PHYLRFLTDDESWELFRRKVF-RG---C-PSELEELGKQIAKKCSGLPLAVLVVAGLL-KDK-TYGWWKRVADSVSS-VA------SRCMDILALSYNHLPHHLKVCFMYFGLFPGDFDIPVWKLLRLWVAEGFIQ--QGC-LEDIAEEYLEDLVDRNLILVAKRT-NGRIKACRTHDLMRELCLIEAAEEEF----------
>KAA8529949.1
-----------EEQTMVG-QTIKERLVG------SKQLQVISIVGMGGLGKTTLVKKLY--------------VSI----------------------------VG-----------------------------MGGF-------------------------------------------------GKR---------------LVKNCTMTVYCISLLYS-----------WVDI--------------------------------------------------------------------------------------------------S-SVS--NDGV-----------------------
>KAA8532440.1
------P--SVEEETVIGFDQEAEMIKERLLD-NRKQLEVISIVGMPGLGKTTLARKVYNDLLIVYHFYIRGWTYVSHAPVKRDLLLSILNSI--YTL--SDEKLGEELYKRL-GKRYLIVMDDIWHIQ--AWIDLKNYFPN-NGSRIIFTSRITDRALYAKPDS--SHFLRFLTEDESWDLLRIKVF-GK---Y-PPDFVEIGKQIAVKCQGLPLAIVVIAGLL-TDQ-TQDWWKQVAESHSL-TM---------------------------------------------------QCGS--------------------------------------------------------------------
>KAA8532444.1
------P--NAEEETVIGFDKEAEMIKERLLN-NRKQLEVISIVGMPGLGKTTLARKVYNDLLIQHHFYIRGWTYVSQVPRKRDLLLSILRSV--YTL--SYEKLGEQLYKGL-GRRYLIVIDDIWHSQ--IWIDLKKYFPR-NGSRIIFTSRITDMALHEHDKD--SHFLKFLTEDESWDLLQQKVF-GK---C-SPNLVEIGKQIAVKCGGLPLAIVVVAGLL-IDG-TQDWWKQVSESVQG-GV---------------------------------------------------EGGVS--Q----------------------------------------------------------------
>KAA8532448.1
------P--NLEEETVVGFEDQANMITEELVG-GSKQLAVISIHGMGGSGKTTLATKLYNDPYIVYHFYIRGWTYVSQEYRKRDLLLGILSSI--YTM--TDEELGGKLYRHL-GKRYFIVMDDLWHIK--AWNYLKIFFPC-NGSRIILTSRQKEVALQAKPDP--IHFLRFLTKDESWDLLQQKVF-LN---C-PPDLVEIGKEIAKKCQGLPLAIVVVAGLL-TDK-TQNWWNQVAERVGS-LV------KQ-LDTLALSYNYLPHHLKPCFLYFGAFPEDYEIPVHKLISLWIAEGFIH--Q-RRLEDVAGEYLIDLIDRSLVLVAKGS-IGRIKACRVHDLLHDLCLRKAEEENFSDPI-KQ-HR
>KAA8532451.1
--------TIAEQESLVGLDAEASTIMELLIG-EEKQLKVIPIVGMAGLGKTTLVRKVYNDPFIAYHFYIRGWTNVSQVYQKRDLLLSILSSA--NQM--NDKELGEVLFRGL-GRKYLIVMDDIWNIG--AWEDLKRSFPN-NGSRIMFTSRQVDVPLHARP-----HYMGFLNEDESWDLLQQKAF-RK---C-PPELMEIGKQIAKKCGGLPLAILVIAGLL-KDK-TQYWWRHVEKS---------------------------------------------------------EGFIR--V-KILEEVAEDYLMDLIDRSLVVVSRGS-NGGIKTCRIHDLLRDLCLRKSQEENF-----DQ-RR
>KAA8532452.1
--------TIAEQESLVGLDAEASTIMELLIG-EEKQLKVIPIVGMAGLGKTTLVRKVYNDPFIAYHFYIRGWTNVSQVYQKRDPLLSILSSA--NQM--NDKELGEVLFRDL--------------------------FPN-NGSRIMFTSRQVDVPLHATP-----HYMGFLNEDESRDLLQQKAF-RK---C-PPELMEIGKQIAKKCGGLPLAILVIAGLL-KDK-TQYWWRHVEKSVSS-IV------DQ-MDTLALSYNHLPNHLKACFLYFGSFPEDYEIPVWQLICLWVAEGFIR--V-KIFEEVAEDYLMDLIDRSLVVVSRGS-NGGIKTC-----------------------------
>KAA8533657.1
------P--GVDEETVVGFDYEAEMIKERLTGV-SKQLEVISIVGMAGLGKTTLARKVYSDLFIIHHFYIRGWTCVSQCYQKRNLLLGILSSIV-CTV--SDEKLGEELYKRL-GQRYLIVMDDIWHIE--AWNDLKRSFPN-NGSRIMLTSRIADVALHVKPD------------------------------------------------------------------TLDWWEQVAESVTS-II------TECMEAVALSYSHLPTHLKSCFLYFVAFPEDHEIRASKLISLWIAEGFIH--QQKSLEDVGEEYLMDLIGRSLVIVTKRS-TGEIKACCIHDLLRDFCLRQAEEENFSNHT-KQ-RR
>KAA8535362.1
------P--NVEAETVVGFDHEVHTIKERLIG-VSAPLEVISIVGMAGLGKTTLAQKLYDDPLVVHHFYIRGWTYVSQVFQKRDLLLGILSSF--YEM--NYEKLGEELYKRL-GRRYLVVMDDIWHIE--AWNDTKKYFPN-NGSIILVTSRMTHLALQTKPDP--PHFLPFLTDDESWDLLQKKVF-QK---C-PTELVEIGKQIVKKCQGLPLAIVVVAGLL-TAK-TESWWKKVAESVSS-IL------KQ-MDTLALSYNHLPPHLKSCFLFMGAFPEDFEIPVRKLIWLWIAEGFIG--Q-KSLEDVAQEYLMDLIDRSLVLVAKKS-AGVIKACRVHDMLRDLCLRKAKEENFSSP--KI-RR
>KAA8535368.1
------P--NVEEETVVGFDHEVHTIKERLVG-VSNQLEVISIVGMAGLGKTTLAKKVYDDPLVAYYFYIRGWTCVSQVFQKRDLLLGILTSF--YGM--SDAELGDKLYRCL-DKRYLVVMDDIWHIE--AWNDIQKHFPN-NGSRILFTSRMIDVAFQAKPDP--PHLLRFLTDDESWNLLQKKVF-QK---C-PTELVDIGKQIAKKCQGLPLAIVVVAGLL-TEQ-TENWWKKVAESVSS-IL------KQ-MDTLALSYNHLPPHLKSCFLFMGAFPEDFEIPVRKLIWLWIAEGFIR--Q-KSLEDVAQEYLMDLIDRSLVLVAKRS-AGVIKACRVHDMLRDLCLRKAEEENFSSP--KI-RR
>KAA8535370.1
------P--NVEEETLVGFDDEVDTIKDRLIG-VSNQLEVISIVGMAGLGKTTLAKKVYDDPLVVYHFYIRGWTSVSQVFQKRDLLLGILTSF--YRM--SNEKLGERLYKCL-GRRYLVVMDDIWDIE--AWNDTKMYFPN-NGSRILFTSRMTDVALQAKPDP--PHFLHFLTDDESWNLLQKKVF-QK---C-PTELVEIGKQIAKKCQGLPLAIVVVAGLL-TEQ-AENWWKKVAESVSS-IL------KQ-MDTLALSYNHLPPHLKSCFLFMGAFPEDYEIPVQKLIWLWIAEGFIR--Q-KSKEDVAEEYLVDLIDRSLVLVAK---------------------------------------
>KAA8535371.1
------P--NVEEETVVGFDHEVHTIKERLIG-VSKQLEVISIVGMAGLGKTTLAKKLYNDPLVVYHFYIRRWTYVSQVFQKRDLLLGILSSF--YRM--SNEKLGERLYKCL-GRRYLVVMDDIWHIE--AWNDTKMYFPN-NGSRILFTSRIIDVASRAKPDP--PHFLHFLTDDESWDLLQKKVF-QK---C-PTELVEIGKQIAKKCRGLPLAIVVVAGLL-TEQ-TESWWKKVAQSVSS-IL-----------------------------------------------------------------------------------------------------------------------F-RR
>KAA8535375.1
------P--NVEEETVVGFDHEVRTIKERLIG-VSKQLEVISIVGMAGLGKTTLAKKLYNDPLVVYHFYIRGWTYVSQVFQKGDLLLGILSSF--YTM--SNEQLGERLYKCL-GRRYLVVMDDIWHIE--AWNDTKMYFPN-NGSRILFTSRINDVALQAKPDP--PHFLQFLTDDESWDLLQKKVF-QK---C-PTELVEIGKQIAKKCQGLPLAIVVVAGLL-TEQ-TENWWKKVAESVSS-IL------KQ-IDTLALSYNHLPPHLKSCFLFMGAFPEDYEIPVQKLIWLWIAEGFIR--Q-KSKEDVAEEYLVDLIDRSLVLVAKRS-AGVIKACHVHDLLRDLCLRKAEEDNFSSP--QI-RR
>XP_028061745.1
---------MVDEEITVGFDDEALTIKKLLAG-GKKQLQMISIVGMPGHGKTTLARKLYDDPYITHYFHIRAWTYASQLPRKTEMLLDILHSV--ENM--TNEELGEKLYKQL-GKRYLIVIDDLWHIS--AWVDLKMYFPN-NGSRVMFTSRLKEVAMHASPKH--PHCLRFLTEEESWELLERKVF-QN---C-PLELIKIGKQIMKKCEGLPLAIVVIAGLL-NMK-TRESWKQVAQSVSS-IV------NQ-LDTLVLSYNHLPRHLKPCFLYLGAFPQDHEIPVQKLICLWIAEGFIQ--K-RSLEEVAEDYLMDLIQRSLVIVAQGF-DGRIKACRMHDLLRDLCLKKASEINFSNYE-NQ-RR
>XP_028061854.1
---------MVEAEITVGFDTEVLAIKEQLAG-GKEQLEFVSIVGMPGLGKTTLAKKLYNDPYITYHFHIRAWTYVSQVPRKTEMLLNILHSL--NDM--SNEKLGEMLYRNL-GKRYLIVIDDICDIG--AWVDLKMYLPK-NESRVLFSSRLKVVVMHASPDH--IHSLRFLTEEESWELFQWKVF-QN---F-PLQLVEIGKQIMKKYEGLPLAIIVIAGLL-NKK-TEEWWKHVAQGVSS-IV------NQ-LDTRALSYNHLPCHLKPCFLYLGAFPEDQEISVQKLIWLWVARGFIQ--N-RSLEEVAEDYLMDLIQRSLVIVTRRF-DGRIKACRMHDLLRDLCLKKAREINF----------
>XP_028063385.1
------PMTMVDEEITVGFEDDALTIKERLAG-GKQQLQMISIVGMPGLGKTTLATKLYNDPYIIHYFHIRAWTYASQLPRKTDMLLDILRSV--TNM--TNEKLGEKLYKQL-GQRYLIVIDDLWDIG--AWVNLKMYFPN-NGSRVMFTSRLKEVAMHASPDH--HHCLRPLTEEESWELLQRKVF-QN---C-PPELIEIGKQITKRCGGLPLAIVVIAGLL-NIK-TQKSWKKVAQSVSS-IV------NQ-LDTLALSYNHLPRHLKPCFLYLGAFPEDQEISVERLIWLWIAEGFIQ--K-KSLEEVAEGYLMDLIQRSLVIVAQRF-DGRIKACRMHDLLRDLCLKKAREINFSNYK-NQ-CH
>XP_028063474.1
------PMTMVDEEITVGFEDDALTIKERLAG-GKQQLQMISIVGMPGLGKTTLATKLYNDPYIIHYFHIRAWTYASQLPRKTDMLLDILRSV--TNM--TNEKLGEKLYKQL-GQRYLIVIDDLWDIG--AWVNLKMYFPN-NGSRVMFTSRLKEVAMHASPDH--HHCLRPLTEEESWELLQRKVF-QN---C-PPELIEIGKQITKRCGGLPLAIVVIAGLL-NIK-TQKSWKKVAQSVSS-IV------NQ-LDTLALSYNHLPRHLKPCFLYLGAFPEDQEISVERLIWLWIAEGFIQ--K-KSLEEVAEGYLMDLIQRSLVIVAQRF-DGRIKACRMHDLLRDLCLKKAREINFSNYK-NQ-CH
>XP_028063536.1
------PMTMVDEEITVGFEDDALTIKERLAG-GKQQLQMISIVGMPGLGKTTLATKLYNDPYIIHYFHIRAWTYASQLPRKTDMLLDILRSV--TNM--TNEKLGEKLYKQL-GQRYLIVIDDLWDIG--AWVNLKMYFPN-NGSRVMFTSRLKEVAMHASPDH--HHCLRPLTEEESWELLQRKVF-QN---C-PPELIEIGKQITKRCGGLPLAIVVIAGLL-NIK-TQKSWKKVAQSVSS-IV------NQ-LDTLALSYNHLPRHLKPCFLYLGAFPEDQEISVERLIWLWIAEGFIQ--K-KSLEEVAEGYLMDLIQRSLVIVAQRF-DGRIKACRMHDLLRDLCLKKAREINFSNYK-NQ-CH
>XP_028063584.1
------PMTMVDEEITVGFEDDALTIKERLAG-GKQQLQMISIVGMPGLGKTTLATKLYNDPYIIHYFHIRAWTYASQLPRKTDMLLDILRSV--TNM--TNEKLGEKLYKQL-GQRYLIVIDDLWDIG--AWVNLKMYFPN-NGSRVMFTSRLKEVAMHASPDH--HHCLRPLTEEESWELLQRKVF-QN---C-PPELIEIGKQITKRCGGLPLAIVVIAGLL-NIK-TQKSWKKVAQSVSS-IV------NQ-LDTLALSYNHLPRHLKPCFLYLGAFPEDQEISVERLIWLWIAEGFIQ--K-KSLEEVAEGYLMDLIQRSLVIVAQRF-DGRIKACRMHDLLRDLCLKKAREINFSNYK-NQ-CH
>XP_028063915.1
---------VWEEETVVGFEDEAMKLKEKLTR-GQKKLDIISIVGMPGLGKTTLARKVYNDPLIVYHFYIRAWITISQKYQKQNLLVDLIHSV--VGM--KDWELCDELWKSL-GKRYLIVMDDIWDTR--AWVDLKSLFPN-NGSRIMFTSRFTNVALHANPSP--PLDLRFLTEDESWDLFQQKVF-QR---C-PPNLMCVGKKIAKNCQGLPLAIVVVGGML-RKE-MPGWWKEVEKILDS---------EP-METFALSYNHLPHYLKPCFLYFAAFPQDFVIYVQKLTQLWIAEGFIR--K-RSLEDVAEEYLMDLIGRNLILVSKRS-DGGIKACSIHDLLHNFCCKRAEEEYFSKH--LM-RR
>XP_028063960.1
---------MVGEEIMVGFDDEVLTIKKRLAG-GKKQLDIIPIVGMPGLGKTILARKVYNDPYITHHFHIRAWTYVYQVPRKREMLLDILHFG--KNM--SHEELGEKLYKKL-RKRYLIVIDDIWDIS--AWVDLKIYLPN-NGSRVMFTSRLKAVAMHVSPNH--PHCQRFLTEEESWELLQRKVF-QN---C-PAELIEFGKQIMKKCEGLPLAIVVIAGLL--KK-TEEWWKQVSQSVSS-IV------NQ-LDTLALSYNHLPRHLKPCFLYLGAFPEDQEISVQRLIWLWIAEGFIQ--K-KSLEEVAEDYLMDLIQRNLVIVARRF-DGRIKACRMHDVLRDLCLKKARETNFCNYR-TQ-CR
>XP_028063961.1
------P--VVEEENVVGFDEEAKTLVDRLKG-GKEELEVISVTGMGGLGKTTLARKVFTDPAIEYNFYIRAWTYVSQEYTRKEVFLSILSSL--SRW--SGERLAEELRGHL-TGRYLIVMDDVWTKE--AWDDLKMAFPN-NGSRILLTSRNNEVAVHANPDH--HHPLRFLTDDEGWELLKKKVF-RK---C-PSELEDLGKKIAEECGGLPLAIVVIAGLL-KEK-TSKWWEKVAESVSS-VA------PKCMDILALSYKHLPHQLQSCFRYFGVFPEDYEIPVCILIQLWIAEGLIE--QIS-LEDTAEDRLEDLVDRNLVMVEKRS-NGGIKTCRVHDMLHDLCLKEAKEEQFLTPT-KC-RL
>XP_028063962.1
------P--VVEEENVVGFDEEAKTLVDRLKG-GKEELEVISVTGMGGLGKTTLARKVFTDPAIEYNFYIRAWTYVSQEYTRKEVFLSILSSL--SRW--SGERLAEELRGHL-TGRYLIVMDDVWTKE--AWDDLKMAFPN-NGSRILLTSRNNEVAVHANPDH--HHPLRFLTDDEGWELLKKKVF-RK---C-PSELEDLGKKIAEECGGLPLAIVVIAGLL-KEK-TSKWWEKVAESVSS-VA------PKCMDILALSYKHLPHQLQSCFRYFGVFPEDYEIPVCILIQLWIAEGLIE--QIS-LEDTAEDRLEDLVDRNLVMVEKRS-NGGIKTCRVHDMLHDLCLKEAKEEQFLTPT-KC-RL
>XP_028063964.1
------P--VVEEENVVGFDEEAKTLVDRLKG-GKEELEVISVTGMGGLGKTTLARKVFTDPAIEYNFYIRAWTYVSQEYTRKEVFLSILSSL--SRW--SGERLAEELRGHL-TGRYLIVMDDVWTKE--AWDDLKMAFPN-NGSRILLTSRNNEVAVHANPDH--HHPLRFLTDDEGWELLKKKVF-RK---C-PSELEDLGKKIAEECGGLPLAIVVIAGLL-KEK-TSKWWEKVAESVSS-VA------PKCMDILALSYKHLPHQLQSCFRYFGVFPEDYEIPVCILIQLWIAEGLIE--QIS-LEDTAEDRLEDLVDRNLVMVEKRS-NGGIKTCRVHDMLHDLCLKEAKEEQFLTPT-KC-RL
>XP_028066697.1
---------MVDEEITVGFEDDALTIKERLAG-GKQQLQMISIVGMPGLGKTTLATKLYNDPYIIHYFHIRAWTYASQLPRKTDMLLDILRSV--KNM--TNEKLGEKLYKQL-GQRYLIVIDDLWDIG--AWVNLKMYFPN-NGSRVMFTSRLKEVAMHASPDH--HHCLRPLTEEESWELLQRKVF-QN---C-PPELIEIGKQITKRCGGLPLAIVVIAGLL-NIK-TQESWKQVAQSVSS-IV------NQ-LDTLALSYNHLPRHLKPCFLYLGVFQEDQKILV---------------------------------------------------------------------------------
>XP_028066936.1
---------MLDEEITVGFDDEALTIKELLAG-GKKQLQLISIVGMPGLGKTTLATKLYNDPYITHYFHIRAWTYASQLPRKTVMLLDILSSV--KNM--TNEKLGEKLYKQL-GKTYLIVIDDLWDIG--AWVDLKMYFPN-NGSRVMFTSRLKELSMHASPDH--PHCLRFLTEEESWELLQRKVF-QN---C-PPELIGIGKQIMKKCEGLPLAIVIIAGLL-NIK-TP------------------------------------------------------------------------------------------------------------------------------------------
>XP_028066956.1
---------MVDEEITVGFDDEALTIKELLAG-GKKQLQMISIVGMPGLGKTTLARKVYNDPYITHYFHIRAWTYVSQLSRQTDMLLDILRSL--ENM--TNEKLGEKLYKQL-GKRYLIVIDDLWDIG--AWVDLKMYFPN-NGSRVMFTSRLKELSMHASPDH--PHCLRFLTEEESWELLQRKVF-QN---C-PPELIEIGKQIMKKCEGLPLAIVIIAGLL-NIK-TVVSWKQVAQSVSS-IV------NQ-LDTLALSYNHLPRHLKPCFLYLGAFPRDQEIPVQKLICLWVAEGFIQ--K-RSVEEVAEGYLMDLFQRSLVIVAQRF-DGRIKACRMHDLLRDLCLKKAGEINFSNY--DQ-HR
>XP_028066957.1
---------MVDEEITVGFDDEALTIKELLAG-GKKQLQMISIVGMPGLGKTTLARKVYNDPYITHYFHIRAWTYVSQLSRQTDMLLDILRSL--ENM--TNEKLGEKLYKQL-GKRYLIVIDDLWDIG--AWVDLKMYFPN-NGSRVMFTSRLKELSMHASPDH--PHCLRFLTEEESWELLQRKVF-QN---C-PPELIEIGKQIMKKCEGLPLAIVIIAGLL-NIK-TVVSWKQVAQSVSS-IV------NQ-LDTLALSYNHLPRHLKPCFLYLGAFPRDQEIPVQKLICLWVAEGFIQ--K-RSVEEVAEGYLMDLFQRSLVIVAQRF-DGRIKACRMHDLLRDLCLKKAGEINFSNY--DQ-HR
>XP_028066958.1
---------MVDEEITVGFDDEALTIKELLAG-GKKQLQMISIVGMPGLGKTTLARKVYNDPYITHYFHIRAWTYVSQLSRQTDMLLDILRSL--ENM--TNEKLGEKLYKQL-GKRYLIVIDDLWDIG--AWVDLKMYFPN-NGSRVMFTSRLKELSMHASPDH--PHCLRFLTEEESWELLQRKVF-QN---C-PPELIEIGKQIMKKCEGLPLAIVIIAGLL-NIK-TVVSWKQVAQSVSS-IV------NQ-LDTLALSYNHLPRHLKPCFLYLGAFPRDQEIPVQKLICLWVAEGFIQ--K-RSVEEVAEGYLMDLFQRSLVIVAQRF-DGRIKACRMHDLLRDLCLKKAGEINFSNY--DQ-HR
>XP_028072320.1
---------MVDEEITVGFDDEALTIKELLAG-GKKQLQIISIVGMPGLGKTTLATKLYNDPYITHYFHIRAWTYASQLPTKTDMLLDILRYV--KNM--TNEKLGEKLYKQL-GKRYLIVIDDLWDIG--AWVDLKMYFPN-NGSRVMFTSRLKELSMHASPDH--PHCLRFLTEEESWELLQRKVF-HN---C-PPELIKIGKQIMKKCEGLPLAIVIIAGLL-NIK-TQESWIQVAQSVSS-IV------NQ-LDTLALSYNHLPRHLKPCFLYLGAFPEDQEIPVQKLISLWVAEGFIQ--K-RSLEEVAEDYLMDLIQRSLVIVAQRF-DGRIKACRMHDLLRDLCLKKAREINFSNYE-NQ-RH
>XP_028080672.1
---------MVDEEITAGFDDEVLTIKKLLVR-GKKQQQILSIVGMLGLGKTTLARKLYNDPYITHYIHIRGWTNASQLPRKIDMLLHILRSV--ENM--CNEKLGKKLYKQL-GKRYLIVIDDLWDIG--AWVDLKMYFPN-NGSRVMFTSRLKEVAMHASPDH--SHCLRFLTEEESWELLQRKVF-HN---C-PPKLIEIGKQIMKKCEGLPLAIAIIAGLL-NIK-TQESWKQVAQSVSS-IV------NQ-LDTLALSYNHLPRHLKPCFLYLGAFPEDQAIPVQKLICLLVTEGFIR--K-RSLEEVVEDYLMDLI------------------------------------------------
>XP_028082887.1
---------VGEEEIMVGFEDEAMSLKEQLTG-GPKQLQVISIVGMAGQGKTTLATKLYNDPLVVYHFYIRAWTSVSQEYRKRDLLIRLLSCV--DQM--GDEKLCEKLYKSL-GQTYFIVMDDMWDTK--AWVDLKICFPN-NGSRIMFTSRHEDVALQAKTNP--PLSLRFLTHNESWDLFQHKVFGKR---C-PPVLVEIGKQITNKCQGLPLSIVVVAGIF-EEK-SQDRWKQVGETLKS-LA------QA-MKTLALSYIHLPGHLKPCFLYFGAFPEDYQIRVEKLIWLWVAEGFIT--K-KRLKDVAKEYLMDLIGRSLLLVSKGY-DGEIKACGIHDLLREFCIKQGEDDFF----------
>XP_028082942.1
---------MVEEEITVGFDDEALTIKELLAG-GKKQLQMISIVGMPGLGKTTLATKLYNDPYITHYFHIRGWTYASQLPRITDMLLDILRSV--KNM--TNEKLGEKLYKQL-GKRYLIVIDDLWDIG--AWVNLKMYFPN-NGSRVMFTSRLKELSMHASLDH--PHCLRFLTEEESWELLQRKLF-QN---C-PLELILIGKQIMKKCKGLPLAIVVIAGLL-NIK-TP------------------------------------------------------------------------------------------------------------------------------------------
>XP_028090836.1
---------MVHEEITVGFDDEALTIKELLAG-GKKQLQMISIVGMPGLGKTTLATKLYNDPYITHYFHIRAWTYASQLSRQTDMLLDILRSL--ENM--TNEKLGEKLYKQL-GKRYLIVIDDLWDIG--AWVDLKMYFPN-NGSRVMFTSRLKELSMHASPDH--PHCLRFLTEEESWELLQRKVF-QN---C-PPELIEIGKQIMKKCEGLPLAIVIIAGLL-NIK-TLESWKQVAQSVSS-VV------NQ-LDTLALSYNHLPRHLKPCFLYLGAFPRDQEIPVQKLICLWVAEGFIQ--K-RSVEEVAEGYLMDLFQRSLVIVAQRF-DGRIKACRMHDLLRDLCLKKAGEINFSNY--DQ-HR
>XP_028090837.1
---------MVHEEITVGFDDEALTIKELLAG-GKKQLQMISIVGMPGLGKTTLATKLYNDPYITHYFHIRAWTYASQLSRQTDMLLDILRSL--ENM--TNEKLGEKLYKQL-GKRYLIVIDDLWDIG--AWVDLKMYFPN-NGSRVMFTSRLKELSMHASPDH--PHCLRFLTEEESWELLQRKVF-QN---C-PPELIEIGKQIMKKCEGLPLAIVIIAGLL-NIK-TLESWKQVAQSVSS-VV------NQ-LDTLALSYNHLPRHLKPCFLYLGAFPRDQEIPVQKLICLWVAEGFIQ--K-RSVEEVAEGYLMDLFQRSLVIVAQRF-DGRIKACRMHDLLRDLCLKKAGEINFSNY--DQ-HR
>XP_028090838.1
---------MVHEEITVGFDDEALTIKELLAG-GKKQLQMISIVGMPGLGKTTLATKLYNDPYITHYFHIRAWTYASQLSRQTDMLLDILRSL--ENM--TNEKLGEKLYKQL-GKRYLIVIDDLWDIG--AWVDLKMYFPN-NGSRVMFTSRLKELSMHASPDH--PHCLRFLTEEESWELLQRKVF-QN---C-PPELIEIGKQIMKKCEGLPLAIVIIAGLL-NIK-TLESWKQVAQSVSS-VV------NQ-LDTLALSYNHLPRHLKPCFLYLGAFPRDQEIPVQKLICLWVAEGFIQ--K-RSVEEVAEGYLMDLFQRSLVIVAQRF-DGRIKACRMHDLLRDLCLKKAGEINFSNY--DQ-HR
>XP_028096865.1
---------MVEEEIMVGFEDEVIMIKEQLTE-GKKKLGIISIVGMPGLGKTTLARKVYDDPYITHYFHIRAWTYVSQAYIKRDLLLGILHSI--EQM--SNEKLGEEIYKIL-GKRYLIVMDDIWSTG--AWDDVRMYLPN-NGSRVMFTSRLKEVGLHAKPEC--PHHLRFLTEEESWELFQKRVF-RG---F-PPELMGLGLQIAEKCEGLPLAIVVIAGIL-EEK-TKDLWEEVAESVSS-MV------NQ-MRTLALSYYHLPDHLKPCFLYFGAFLEGSEIPVRKLMWLWIAEGFVQ--SEKTLEEIAEDYLTDLIERSLVIVSKRS-NGGIKACRMHDLLRHLCLREAEKFKF-----SQ-GR
>XP_028098604.1
------P--VVEEENVVGFDMEAKTLVDLLNG-GKEELDVVSVIGMGGLGKTTLAKKVFTDPAIEFEFYIRAWIYVSQEYDRKEVFISILGSL--YRW--SDDKLADELRGHL-TGRYLIVMDDVWTRE--AWDDLKMAFPN-NRSRILLTSRNTEVAIHANPDP--PHLLRFLNEDESWELLEKKVF-RR---C-PSELVDLGKQIAKECGGLPLAIVVIAGLL-KDK-TCDWWEKVAKSVNS-VA------PKCMDILALSYKHLPYHLKACFLYFGVFPEDYEIPVWKLIQLWVAEGFIQ--QIR-LEDTAEEQLEDLVDRNLVLVEKRS-NGGIKTCRVHDMLRDLCLREAEEENFLSPA-KY-RR
>XP_028098605.1
------P--VVEEENVVGFDMEAKTLVDLLNG-GKEELDVVSVIGMGGLGKTTLAKKVFTDPAIEFEFYIRAWIYVSQEYDRKEVFISILGSL--YRW--SDDKLADELRGHL-TGRYLIVMDDVWTRE--AWDDLKMAFPN-NRSRILLTSRNTEVAIHANPDP--PHLLRFLNEDESWELLEKKVF-RR---C-PSELVDLGKQIAKECGGLPLAIVVIAGLL-KDK-TCDWWEKVAKSVNS-VA------PKCMDILALSYKHLPYHLKACFLYFGVFPEDYEIPVWKLIQLWVAEGFIQ--QIR-LEDTAEEQLEDLVDRNLVLVEKRS-NGGIKTCRVHDMLRDLCLREAEEENFLSPA-KY-RR
>XP_028098606.1
------P--VVEEENVVGFDMEAKTLVDLLNG-GKEELDVVSVIGMGGLGKTTLAKKVFTDPAIEFEFYIRAWIYVSQEYDRKEVFISILGSL--YRW--SDDKLADELRGHL-TGRYLIVMDDVWTRE--AWDDLKMAFPN-NRSRILLTSRNTEVAIHANPDP--PHLLRFLNEDESWELLEKKVF-RR---C-PSELVDLGKQIAKECGGLPLAIVVIAGLL-KDK-TCDWWEKVAKSVNS-VA------PKCMDILALSYKHLPYHLKACFLYFGVFPEDYEIPVWKLIQLWVAEGFIQ--QIR-LEDTAEEQLEDLVDRNLVLVEKRS-NGGIKTCRVHDMLRDLCLREAEEENFLSPA-KY-RR
>XP_028098607.1
------P--VVEEENVVGFDMEAKTLVDLLNG-GKEELDVVSVIGMGGLGKTTLAKKVFTDPAIEFEFYIRAWIYVSQEYDRKEVFISILGSL--YRW--SDDKLADELRGHL-TGRYLIVMDDVWTRE--AWDDLKMAFPN-NRSRILLTSRNTEVAIHANPDP--PHLLRFLNEDESWELLEKKVF-RR---C-PSELVDLGKQIAKECGGLPLAIVVIAGLL-KDK-TCDWWEKVAKSVNS-VA------PKCMDILALSYKHLPYHLKACFLYFGVFPEDYEIPVWKLIQLWVAEGFIQ--QIR-LEDTAEEQLEDLVDRNLVLVEKRS-NGGIKTCRVHDMLRDLCLREAEEENFLSPA-KY-RR
>XP_028098613.1
---------MVGEEIMVGFDDEVLTIKKRLAG-GKKQLDIIPIVGMPGLGKTILARKVYNDPYITHHFHIRAWTYVSQVPRKREMLLDILHFV--EDM--SNEKLGEKLHKKL-GKRYLIVIDDIWDIS--AWVDLKIYLPN-NGSRVMFTSRLKAVAMHVSPNH--PHCQRFLTEEESWELLQRKVF-QN---C-PAELIEFGKQIV--------------------------------------------------------NNL---LQDCYIEF--------------------------------------------------------------------------------------------
>XP_028098747.1
---------VGEEEIMVGFEDEAMSLKEQLTG-GSKQLQVISIVGMAGQGKTTLATKLYNDPLVVYHFYIRAWTSVSQEYRKRDLLIRLLSCV--DQM--GDEKLCEKLYKSL-GQTYFIVMDDIWDTK--AW-------P--------------------------PIALYFLTHNESWDLFQHKVFGKR---C-PPELMEIGKQIANKCQGLPLAIVLVAGIL-EEK-SQGRWKQVGETLNS-LA------QL-MKTLELSYNHLPGHLKPCLLYFGAFPEDYQIRVEKLIWLWVAEGFIT--K-KRLEDVAKEYLMDLIGRSLLLVSKGY-DGEIKACGIHDLLREFCIKQGEEDFFSGQ-------
>XP_028100405.1
---------MVDEEITVGFDDEALTIKRLLVG-ARKQLQMISIVGMPGLGKTTLARKLYNDPYITHYFHICAWTYASQLPRKTDMLLDILRSL--ENM--TNEKLGDKLYKKL-GKRYLIVIDDIWDIG--AWVDLKMYFPN-NGSRVLFTSRLKELAMHASPDH--PHCLRFLTEEESWELLQRKVF-QN---C-PPELIEIGKQIMKKCEGLPLAIVVMAGLL-DNK-AQVWWKQVAQSVSS-IV------NQ-LDTLALSYNHLPRHLKPCFLYLGAFPVDQQISVQKLICLWIAEGFIQ--K-RSLEEVAEDYLMGLIQRSLVIVAQRF-DGRIKACRMHDLLRDLCFKKVREINFSNYE-NQ-RR
>XP_028101273.1
---------MGDEEITMSFDDEALTIKKLLVR-GKKQLQMISIVGIPGLGKTTLAIKLYNDPYITHYFHIRAWTYASQLSRQTDMLLDILRSV--KNM--TNENLGDKLYKSL-GERYLIVIDDFWDIG--AWVDLKMYFPN-NGSRVMFTSLHKELAMYASPDY--PHCLRFFTEEESWVLLQQKVF-PN---C-PPELIKIWKHIMKKCEGLPLAIVIIAGLP-NIK-TQESWIQVAQSVSS-IV------NQ-LDTLALSYNHLPRHLKPCFLYLGAFPEDQEIPVQKLIWLWIAEGLYK--N----------------------------------------------------------------
>XP_028101614.1
---------MVNEEITVGFDDEALTIKELLAR-GKKQLQMISIVGMPGLGKTTLATKLYNDPYITHYFHIRAWTYASQLPRKKDMLLDILRSV--ENM--TNEKLGKKLYKQL-GKRYLIVIDDLWDIG--VWVDLKMYFPN-NGSRVMFTSRLKELAMHASPDH--PHCLRFLTKEESWELLQWKVF-QN---G-PPVLIEIGKQIMKKCEGLPLAIVVMAGLL-DNK-AQESWEQVAQS------------------------------------------------------------------KSLEEVAEDYLMDLIQRSL--------------------------------------------
>XP_028102117.1
------PMTMVDEEITVGFEDDALAIKELLAG-ENQQLQMISIVGMPGLGKTTLARKLYNDPYITYYFHIRAWTYASQLPTKRDMLLDILRSF--INM--TNEKLGEKLYKQL-GNKYLIVIDDLWDIG--AWVDLKMYFPN-NGSRVMFTSRLKELAMHASPDH--PHCLRFLTEEESWELLQQKVF-QN---C-PPELIIIGKEIMKKCAGLPLAIVVIAGLL-NIK-TQESWKQVAQSVSS-IV------NQ-LDTLALSYNHLPHHLKPCFLYLGAFPEDQEISVQKLIWLWIAEGFIQ--K-KSLEEVAEGYLMDLIQRSLVIVAQRF-DGRIKTCRMHDLLRDLCLKKAREINFSNYK-NQ-CR
>XP_028102118.1
---------MVHEEITVGFDDEALTIKQLLAG-GKKQLQMISIVGMPGLGKTTLATKLYNDPYISHYFHIRAWTYASQLPRITDMLLDILRSV--KNM--TNEKLGEKLYKQL-GKRYLIVIDDLWDIG--AWVNLKMYFPN-NGSRVMFTSRLKEVAMHASPDH--RHCLRFLTEEESWELLQRKMF-QN---C-PPELIGIGKQI----------------------------------------------------------------------------------------------------------------------------RF-DGRIKACRMHDLLRDLCLKKAREINFSNCV-NQ-RR
>XP_028102119.1
---------MVHEEITVGFDDEALTIKQLLAG-GKKQLQMISIVGMPGLGKTTLATKLYNDPYISHYFHIRAWTYASQLPRITDMLLDILRSV--KNM--TNEKLGEKLYKQL-GKRYLIVIDDLWDIG--AWVNLKMYFPN-NGSRVMFTSRLKEVAMHASPDH--RHCLRFLTEEESWELLQRKMF-QN---C-PPELIGIGKQI----------------------------------------------------------------------------------------------------------------------------RF-DGRIKACRMHDLLRDLCLKKAREINFSNCV-NQ-RR
>XP_028102121.1
---------MVHEEITVGFDDEALTIKQLLAG-GKKQLQMISIVGMPGLGKTTLATKLYNDPYISHYFHIRAWTYASQLPRITDMLLDILRSV--KNM--TNEKLGEKLYKQL-GKRYLIVIDDLWDIG--AWVNLKMYFPN-NGSRVMFTSRLKEVAMHASPDH--RHCLRFLTEEESWELLQRKMF-QN---C-PPELIGIGKQI----------------------------------------------------------------------------------------------------------------------------RF-DGRIKACRMHDLLRDLCLKKAREINFSNCV-NQ-RR
>XP_028107731.1
---------MVDEEITVGFDDEALTIKKLLAG-GKKQLQMISIVGMPGLGKTTLATKLYNDPYITHYFHIRAWTHASQLPRKTDVLLDILRYV--EDM--TNEKLGEKLYKQL-GKRYLIVIDDIWDIG--AWDDLKMYFPN-NGSRVMFTSRLKELAMHASPDH--PHCLRFLTEEESWALLQRKVF-QN---C-PPELIEIGKQIMKKCGGLPLAIVIIAGLL-NIK-TQESWKQVAQSVSS-IV------NQ-LDTLALSYNHLPRHLKPCFLYLGAFPENQKISVQRLIWLWIAEGFIQ--K-KSLEEVAEDYLMDLIQRSLLIVAQRF-DGRIKACRMHDLLRDLCLKKAREINFSNYE-NQ-CR
>XP_028116480.1
---------LVEVEIIVGFDSKALAIKEQLAG-GNKHLDFVSIVGMPGLGKTILDKKLYNDPYIIHHFHIHAWTYVSQVPKKREMLLDILH-F--KNM--SNEMLGEMLYKKL-GKRYLIVIDDIWDIG--VWVDLKMYLPK-NGSRIMFTSR----PMHASPDH--THCLRFLTEEESWELFQRKVF-PD---C-PPKLIETGKQIMNKCQGLPLAIIVIAGLL-NKK-TEE-----------------------------------------------------------------------------------------------------------------------------------------
>XP_028116540.1
---------MVDEEITVGFDDEALTIKKLLAG-GKKQLQMISIVGMPGLGKTTLATKLYNDPYITHYFHIRAWTYASQLPTKTDMLLDILRSV--ENM--TNEKLGEKLYKQL-GKRYLIVIDDLWDIG--AWIDLKTYFPN-NGSRVMFTSRLKELSMHASPDH--PHCLRFLTEEESWDLLQLKVF-QN---C-PPELIKIGKQIMKKCEGLPLAIVIIAGLL-NIK-TQESWIQVAQRVSS-IV------NQ-LDTLALSYNHLPRHLKPCFLYLGAFPEDQEIPVQKLICLWVAEGFIQ--K-RSLEEVAEDYLMDLIQRSLVIVAKRF-DGRIKTCRMHDLLRDLCLKKAREINFSNYK-NQ-CR
>XP_028118554.1
---------MVEDEFVVGFDNEAMNIKERLTG-GMKQLEVFSIIGMPGLGKTTLARKVYNDPYIAHYFHLRAWTYVSQSHTKKEMLLDILHSL--KAM--NDEYLGERLYKRL-GKRYFIVMDDIWNIG--AWDDIRVYLPS-NGSKVLFTSRTMAVALRAKPDH--PHCLRFLTEEESWELLHEKVF-RN---F-PPELMEFGEQIMKKCEGLPLAIVVIAGLL-SEK-TKDRWKHVAASVRS-IS------NQ-MNTLALSYDNLPQHLKPCFLYLGAFRDDHEIPVWKLILLWIAEGFIH--P-RRLEDIGEGYLMDLIDRSLVIVSRKS-NGGIKACRIHDLLRDLCLKKSEEFNFSNG--NQ-LR
>XP_028124912.1
-----------EEEIVVGFEDEALTIKDRLTR-DQKQLDTISIVGMPGLGKTTLAKKVYNDPLIIYHFHIRAWINVSQEYRKRDVLLSLFYSI--KEM--SDEELADKLRKSL-GKRYLIVMDDIWDTR--AWIDLKSLFPN-NGSRIMFTSRFTNVALHANTHP--PLFLSFLTEDESWDLFKKKVF-RT---C-PPELMSIGKKVVIKCQGLPLAIVVVSGIF-IEK-SQDQWKQVGEIRDS-AV------KL-METFALSYNHLPHHLKSCFLYFAAFPKDFEIPVWKLTQLWVAEGFIR--N-SSLEDVAEEYLMDLIGRNLILVSKRS-DGRIKACSVHALLHDFCLKKAEEEYFSKH--HV-RR
>XP_028124913.1
-----------EEEIVVGFEDEALTIKDRLTR-DQKQLDTISIVGMPGLGKTTLAKKVYNDPLIIYHFHIRAWINVSQEYRKRDVLLSLFYSI--KEM--SDEELADKLRKSL-GKRYLIVMDDIWDTR--AWIDLKSLFPN-NGSRIMFTSRFTNVALHANTHP--PLFLSFLTEDESWDLFKKKVF-RT---C-PPELMSIGKKVVIKCQGLPLAIVVVSGIF-IEK-SQDQWKQVGEIRDS-AV------KL-METFALSYNHLPHHLKSCFLYFAAFPKDFEIPVWKLTQLWVAEGFIR--N-SSLEDVAEEYLMDLIGRNLILVSKRS-DGRIKACSVHALLHDFCLKKAEEEYFSKH--HV-RR
>XP_028124915.1
-----------EEEIVVGFEDEALTIKDRLTR-DQKQLDTISIVGMPGLGKTTLAKKVYNDPLIIYHFHIRAWINVSQEYRKRDVLLSLFYSI--KEM--SDEELADKLRKSL-GKRYLIVMDDIWDTR--AWIDLKSLFPN-NGSRIMFTSRFTNVALHANTHP--PLFLSFLTEDESWDLFKKKVF-RT---C-PPELMSIGKKVVIKCQGLPLAIVVVSGIF-IEK-SQDQWKQVGEIRDS-AV------KL-METFALSYNHLPHHLKSCFLYFAAFPKDFEIPVWKLTQLWVAEGFIR--N-SSLEDVAEEYLMDLIGRNLILVSKRS-DGRIKACSVHALLHDFCLKKAEEEYFSKH--HV-RR
>XP_028124916.1
-----------EEEIVVGFEDEALTIKDRLTR-DQKQLDTISIVGMPGLGKTTLAKKVYNDPLIIYHFHIRAWINVSQEYRKRDVLLSLFYSI--KEM--SDEELADKLRKSL-GKRYLIVMDDIWDTR--AWIDLKSLFPN-NGSRIMFTSRFTNVALHANTHP--PLFLSFLTEDESWDLFKKKVF-RT---C-PPELMSIGKKVVIKCQGLPLAIVVVSGIF-IEK-SQDQWKQVGEIRDS-AV------KL-METFALSYNHLPHHLKSCFLYFAAFPKDFEIPVWKLTQLWVAEGFIR--N-SSLEDVAEEYLMDLIGRNLILVSKRS-DGRIKACSVHALLHDFCLKKAEEEYFSKH--HV-RR
>XP_028124917.1
-----------EEEIVVGFEDEALTIKDRLTR-DQKQLDTISIVGMPGLGKTTLAKKVYNDPLIIYHFHIRAWINVSQEYRKRDVLLSLFYSI--KEM--SDEELADKLRKSL-GKRYLIVMDDIWDTR--AWIDLKSLFPN-NGSRIMFTSRFTNVALHANTHP--PLFLSFLTEDESWDLFKKKVF-RT---C-PPELMSIGKKVVIKCQGLPLAIVVVSGIF-IEK-SQDQWKQVGEIRDS-AV------KL-METFALSYNHLPHHLKSCFLYFAAFPKDFEIPVWKLTQLWVAEGFIR--N-SSLEDVAEEYLMDLIGRNLILVSKRS-DGRIKACSVHALLHDFCLKKAEEEYFSKH--HV-RR
>XP_028124918.1
---------VGEEEIMVGFEDEAMSLKKQLTR-GPMQLQVISIVGMAGQGKTTLATKLYADPLVVYHFHIRAWTSVFQEYRNRDLLIRLLSCV--DQM--GDEKLCEKLHKSL-GRTYFIVMDDIWDTK--AW---------------------------------------------------------------------------------------------------------------------------------------------------------------------------------------------------------------------------------------------
>XP_028126810.1
---------MVDEEITVGFDDEALTIKELLAG-GKKQLQMISIVGMPGLGKTTLAKKLYNDPFIICHFHIHAWTYISQVPKKMEMLLDILH-F--KHM--SNEMLGDMLYKKL-GKRYLIVIDDIWDIG--VWVDLKMYLPK-NGSRVMFTSR----PMQTSPHH--THCLHFLTEEESWELFQQKVF-QD---C-PTKLIEIGKQITKKCPGLPLAIVVIVGLL-NNK-TQEWWKQVAQSVSS-IV------NQ-LDTLGLSYNHLPCHLKPCFLYLGAFPDDQEISVQKLIWLWVAEGFVQ--N----------YVM-----------------------------------------ST--------
>AtZAR1
NGTDRWSSPVYDHTQVVGLEGDKRKIKEWLFRSNDSQLLIMAFVGMGGLGKTTIAQEVFNDKEIEHRFERRIWVSVSQTFTEEQIMRSILRNLGDASVGDDIGTLLRKIQQYLLGKRYLIVMDDVWDKNLSWWDKIYQGLPRGQGGSVIVTTRSESVAKRVQARDDKTHRPELLSPDNSWLLFCNVAFAANDGTCERPELEDVGKEIVTKCKGLPLTIKAVGGLLLCKDHVYHEWRRIAEHFQDELRGNTSETDNVMSSLQLSYDELPSHLKSCILTLSLYPEDCVIPKQQLVHGWIGEGFVMWRNGRSATESGEDCFSGLTNRCLIEVVDKTYSGTIITCKIHDMVRDLVIDIAKKDSFSNPEGLNCRH
>BS2
------STNDIVKNNMVGRDDQRKQLLEDLTR-SSGEPKVIPIVGMGGIGKTTLAKEVYNDESILCRFDVHAWATISQQHNKKEILLGLLHST--KMI--GEAELADMLQKSL-RKRYLIVLDDIWSCE--VWDGVRRCFPN-AGSRILLTTRNDEVACYAGVEF--SLRMSFMDQDESWSLFKSAAFSSE---L-PYEFETVGKQIADECHGLPLTIVVVAGLL-SKR-TIEDWKTVAKDVKS-VT------DECSRVLGLSYDHLTSDLKTCLLHFGIFPEDSDIPVKNLMRSWMAEGFLKL----DLEGEVEKCLQELVDRCLVLVSK-SRDGTIRSCKVHDLIYDLCVREVQREN------E--CS
>Gpa2
------PEHDVPENIMVGRENEFEMMLDQLAR-GGRELEVVSIVGMGGIGKTTLAAKLYSDPYIMSRFDIRAKATVSQEYCVRNVLLGLLSLT---DE--PDYQLADQLQKHL-GRRYLVVIDDIWTTE--AWDDIKLCFPD-NGSRILLTTRNVEVAEYASSGP--PHHMRLMNFDESWNLLHKKIFEKE---S-SPEFENIGKQIALKCGGLPLAITLIAGLL-ISK-TLDEWQNVAENVRS-VS------EACMRVLALSYHHLPSHLKPCFLYFAIFAEDERIYVNKLVELWAVEGFLNE--GKSIEEVAETCINELVDRSLISIHN-SFDG-TQRCGMHDVTRELCLREARNMNF--------RS
>Hero
V-----EL------EVVGHEEDEARIIGQLLDEHESKLDVISIVGMPGVGKTTLANKVYNNTLVASHFKIRAKCTVSQNFNKSKVLREILQQVTASETNRSEDDLAEKLRVALLDKRYLIVLDDVWDIA--TGEMLIACFPE-RGNRVILTSRSGEVGLK----RSDPVDLQVLTDEKSWELFEKRVFRDE---C-PAELLDIGHQIVEKCKGLPLALVLIAGVIGKEKEKEKDWVKIQNNLDSFTSINSQ----IMNVMQSSYDHLPYQLKPLLLYFARLQKSERTPVSMLMQLWMAEGLVDHDISKSLEEVTESYLDALISSSLIMVDV-NWTSMMRACYVHDVVHDFCSVKAGKEKF----DFLHHR
>Mi1.2
------PKKPVTDKIIVGFEEETNLILRKLTS-GPADLDVISITGMPGSGKTTLAYKVYNDKSVSRHFDLRAWCTVDQGYDDKKLLDTIFSQVS-SEN----IDVADKLRKQL-GKRYLIVLDDVWDTT--TLDELTRPFPK-KGSRIILTTREKEVALHGKLND--PLDLRLLRPDESWELLEKRTFGNE---C-PDELLDVGKEIAENCKGLPLVADLIAGVI-REK-KRSVWLEVQSSLSS-IL------EVVMKVIELSYDHLPHHLKPCLLHFASWPKDTPLTIYLLTVYLGAEGFVEK--MKGIEEVVKIYMDDLISSSLVICFN---IG-ILNFQIHDLVHDFCLIKARKENLSAPS-DLLPR
>Prf
S-----QR---NEEM-EGFQDTIDELKDKLLG-GSPELDVISIVGMPGLGKTTLAKKIYNDPEVTSRFDVHAQCVVTQLYSWRELLLTILNDV-------NDGEIADELRRFL-TKRFLILIDDVWDYK--VWDNLCMCFS-SNRSRIILTTRLNDVAEYVKCED--PHHLRLFRDDESWTLLQKEVFQGE---C-PPELEDVGFEISKSCRGLPLSVVLVAGVL-KK-KTLDSWKVVEQSLGS---------LESISIIGFSYKNLPHYLKPCFLYFGGFLQGKDIHVSKMTKLWVAEGFVQANN--KQEDTAQGFLDDLIGRNLVMMEKPN--AKVKTCRIHDLLHKFCMEKAKQEDFVFPE----YR
>R1
KCIERWIAPRMNE-EIVGFEDVIENLRKKLLN-GTKGQDVISIHGMPGLGKTTLANSLYSDRSVFSQFDICAQCCVSQVYSYKDLILAL---LRDREL--HANELADMLRKTLLPRRYLILVDDVWENS--VWDDLRGCFPN-NRSRIILTTRHHEVAKY----HSDPLHLRMFDEVESWKLLEKKVFGEE---C-SPLLKNVGLRIAKMCGQLPLSIVLVAGIL-SEMEKEVEWEQVANNLGSYIHRA---------IVDKSYHVLPCHLKSCFLYFGAFLEDRVIDISRLIRLWISEAFIKSS-GRRLEDIAEGYLENLIGRNLVMVTQSISDGKAKECRLHDVLLDFCKERAAEENFKPSSQ--HAH
>R2
------YV---QDYIFVGLQDVVQTLLAELLK-AEPRRSVLSIYGMGGLGKTTLARNLYNS---LKSFPTRTWICVSQEYNTMDLLRNIIKSI--ERM--TEGDLEIYLRDLL-ERKYLVVVDDVWQRE--AWESLKRAFPK-NGSRVIITTRKEGVAERADDRF--VHKLRFLSQEESWDLFRRK--------M-VPEMESLAKDMVEKCRGLPLAIVVLSGLL-KKG-LN-QWQKVKDHLWK-IKS------IISNILSLSYNDLSTALKQCFLYFGIFSEDKVVKADDIIRLWMAEGFIP--RER-MEDVEGF-LNELIRRSLVQVAKTF-WEKVTECRVHDLLHDLAIEKALEVNFSL-----CIR
>R3a
------S--LVDDSD-IGRQNDIEDLIDRLLSEDSGKRTVVPIVGMGGLGKTTLAKAVYNDERVQIHFGLKAWFCVSEAFDAFRITKGLLQEI--LKA--DNNQLQVKLKERL-GKKFLIVLDDVWNYN--KWDELRNVFVGDIGSKIIVTTRKESVAMGNEQ-------ISMLSTESSWSLFKTHAFENM-----HPELEEVGKQIAAKCKGLPLALKTLAGML-KS--EVEEWKRILRSE--EL-------D-ILPALMLSYNDLPAHLKRCFSFCAIFPKDYPFRKEQVIHLWIANGLV--PQDVIIEDSGNQYFLELRSRSLFEV-----PNTENLFLMHDLVNDLAQIASSK-LC------MLEQ
>Rpiblb2
------PKKPVTDKIIVGFGEETNLILRKLTS-GPADLDVISIIGMPGLGKTTLAYKVYNDKSVSSHFDLRAWCTVDQVYDEKKLLDKIFNQVS-SEN----IDVADKLRKQL-GKRYLIVLDDVWDTN--TWDELTRPFPM-KGSRIILTTREKKVALHGKLYD--PLNLRLLRSEESWELLEKRAFGNE---C-PDELLDVGKEIAENCKGLPLVVDLIAGII-REK-KKSVWLEVVNNLHS-IL------EVVMKVIEISYDHLPDHLKPCLLYFASAPKDWVTTIHELKLIWGFEGFVEK--MKSLEEVVKIYLDDLISSSLVICFN---IG-YPTCQLHDLVHDFCLIKARKEKLSAPS-DLLPR
>Rpivnt1
------LH---DETEVIGLEDDFNTLQAKLLD-HDLPYGVVSIVGMPGLGKTTLAKKLYRH--VCHQFECSGLVYVSQQPRAGEILHDIAKQV--EEE--RKENLENNLRSLL-IKRYVILLDDIWDVE--IWDDLKLVLPS-KGSRIIITSRNSNVGRYIGGDS--IHVLQPLDSEKSFELFTKKINFVN---A-SPDL--IGRCIVERCGGIPLAIVVTAGML-RGR-TEHAWNRVLESMAH-IQ--------CGKVLALSYNDLPIALRPCFLYFGLYPEDHEIRAFDLTNMWIAEKLIV--VGREAESLD-DVLNDLVSRNLIQVAKTY-DGRISSCRIHDLLHSLCVDLAKESNFAR-----VRR
>RPM1
G-DAKW---FFSENSLVGIDAPKGKLIGRLLS-PEPQRIVVAVVGMGGSGKTTLSANIFKSQSVRRHFESYAWVTISKSYVIEDVFRTMIKEFYKYSL--GYRELVEKLVEYLQK-RYIVVLDDVWTTG--LWREISIALPI-YGSRVMMTTRDMNVASF----TK--HEIELLKEDEAWVLFSNKAFPAS---CRTQNLEPIARKLVERCQGLPLAIASLGSMM-KKFE--SEWKKVYSTLNWELNHELK----VRSIMFLSFNDLPYPLKRCFLYCSLFPVNYRMKRKRLIRMWMAQRFVEPIRGVKAEEVADSYLNELVYRNMLQVIL-NPFGRPKAFKMHDVIWEIALSVSKLERFMTP--DSIRA
>RPP13
------SV---QEEVVVGLEDDAKILLEKLDY-EEKNRFIISIFGMGGLGKTALARKLYNSRDVKERFEYRAWTYVSQEYKTGDILMRIIRSL--RKF--AEEELEVYLYGLL-GKKYLVVVDDIWERE--AWDSLKRALPN-HGSRVIITTRIKAVAEGVDGRY--AHKLRFLTFEESWELFEQR-F------K-DEDLLKTGKEMVQKCRGLPLCIVVLAGLL-SRK-TPSEWNDVCNSLWR-LK------IHAPIVFDLSFKELRHESKLCFLYLSIFPEDYEIDLEKLIHLLVAEGFIQ--GEMMMEDVRYY-IEELIDRSLLE-AVRE-RGKVMSCRIHDLLRDVAIKKSKELNFTT-----CRR
>Rx
------PEHDVPENIMVGRENEFEMMLDQLAR-GGRELEVVSIVGMGGIGKTTLATKLYSDPCIMSRFDIRAKATVSQEYCVRNVLLGLLSLT---DE--PDDQLADRLQKHL-GRRYLVVIDDIWTTE--AWDDIKLCFPY-NGSRILLTTRNVEVAEYASSGP--PHHMRLMNFDESWNLLHKKIFEKE---S-SPEFENIGKQIALKCGGLPLAITVIAGLL-MGQ-RLDEWQRIGENVSS-VS------EACMRVLALSYHHLPSHLKPCFLYFAIFTEDEQISVNELVELWPVEGFLNE--GKSIEEVATTCINELIDRSLIFIHN-SFRG-IESCGMHDVTRELCLREARNMNF--------RS
>Sw5b
LYNAFLPD-LVTDEEVVGFENKAEELIDYLIR-GTNELDVVPIVGMGGQGKTTIARKLYNNDIIVSRFDVRAWCIISQTYNRRELLQDIFSQVTGNGA--TVDVLADMLRRKLMGKRYLIVLDDMWDCM--VWDDLRLSFPG-IRSRIVVTTRLEEVGKQ----HTDPYSLPFLTTEESCQLLQKKVFQKE---C-PPELQDVSQAVAEKCKGLPLVVVLVAGII-KKRKMEESWNEVKDALFDYLDEEYS-----LATMQLSFDNLPHCLKPCLLYMGMFSEDARIPASTLISLWIAEGFVENTEGRLMEEEAEGYLMDLISSNLVMLSKRTYKGRVKYCQVHDVVHHFCLEKSREAKFFQPSDWKGTR
