# Supplementary material for: The NRC0 gene cluster of sensor and helper NLR immune receptors is functionally conserved across asterid plants
Source: Plant Cell. 2024 Jun 4;36(9):3344–61. doi: 10.1093/plcell/koae154 (PMC11371149; doi:10.1093/plcell/koae154)
Supplement: koae154_Supplementary_Data [file koae154_supplementary_data.zip › Supplementary File 11/Supplemental File 11/alignment files/Coffea_eugenioides_with_Tomato_Nyssa_Camellia_NRCs_alignment_NBARC.fasta]

>XP_027147957.1
--DLQAGGP--ENH-VVGLNNDLQIVKDQLTQS-PLRLETIPIVGMGGVGKTTLARRLYEDPSIVLHFHVRLWVTVSQ-FQIR-ILLQDLCQL---EM-N-NADLAEHLYKSLKGRRYLIVLDDIWCTEA--WDAVKSIFPDNNGSRIILTSRLKEVAVHAN--K---HHIKLLDPVDSWKLLHQKLFV-D--RC-PQELEEVGKEIAAKCQGLPLAIVVVAGYLLKRTRDC--WDNFADSVASY-----------V-QIALSYNQLPPPLKACFLYFGAFPEDREIPVSRLIYLWVAEGFLKQVTGKSLEEIAEECLMDLIDRNLILV-RV-SYGRIKTCIIHDILRDLCLREAEKEHFHEGKTNA-QR
>XP_027147958.1
--DLQAGGP--ENH-VVGLNNDLQIVKDQLTQS-PLRLETIPIVGMGGVGKTTLARRLYEDPSIVLHFHVRLWVTVSQ-FQIR-ILLQDLCQL---EM-N-NADLAEHLYKSLKGRRYLIVLDDIWCTEA--WDAVKSIFPDNNGSRIILTSRLKEVAVHAN--K---HHIKLLDPVDSWKLLHQKLFV-D--RC-PQELEEVGKEIAAKCQGLPLAIVVVAGYLLKRTRDC--WDNFADSVASY-----------V-QIALSYNQLPPPLKACFLYFGAFPEDREIPVSRLIYLWVAEGFLKQVTGKSLEEIAEECLMDLIDRNLILV-RV-SYGRIKTCIIHDILRDLCLREAEKEHFHEGKTNA-QR
>XP_027147959.1
--DLQAGGP--ENH-VVGLNNDLQIVKDQLTQS-PLRLETIPIVGMGGVGKTTLARRLYEDPSIVLHFHVRLWVTVSQ-FQIR-ILLQDLCQL---EM-N-NADLAEHLYKSLKGRRYLIVLDDIWCTEA--WDAVKSIFPDNNGSRIILTSRLKEVAVHAN--K---HHIKLLDPVDSWKLLHQKLFV-D--RC-PQELEEVGKEIAAKCQGLPLAIVVVAGYLLKRTRDC--WDNFADSVASY-----------V-QIALSYNQLPPPLKACFLYFGAFPEDREIPVSRLIYLWVAEGFLKQVTGKSLEEIAEECLMDLIDRNLILV-RV-SYGRIKTCIIHDILRDLCLREAEKEHFHEGKTNA-QR
>XP_027147960.1
--DLQAGGP--ENH-VVGLNNDLQIVKDQLTQS-PLRLETIPIVGMGGVGKTTLARRLYEDPSIVLHFHVRLWVTVSQ-FQIR-ILLQDLCQL---EM-N-NADLAEHLYKSLKGRRYLIVLDDIWCTEA--WDAVKSIFPDNNGSRIILTSRLKEVAVHAN--K---HHIKLLDPVDSWKLLHQKLFV-D--RC-PQELEEVGKEIAAKCQGLPLAIVVVAGYLLKRTRDC--WDNFADSVASY-----------V-QIALSYNQLPPPLKACFLYFGAFPEDREIPVSRLIYLWVAEGFLKQVTGKSLEEIAEECLMDLIDRNLILV-RV-SYGRIKTCIIHDILRDLCLREAEKEHFHEGKTNA-QR
>XP_027148103.1
--QSQASSP-TDEV-VIGFEDAERGVVDRLTRG-TMERDIIPIVGMAGLGKTTLAKEVFNNPTVTSHFYVRAWCCISQVYNKRQLLLDILSQ--QIKK-D-AEDVALELRKRLKRRRYLIVMDDLWDIEA--WNDLRDSFPDNNGSRVLFTSRLEDVAFEAKS-K---YFLHLLSSIQSWELLELKLFG-KE--C-PPSLQEVGMEIARKCDGLPLSVVVIAGLLATKTPLS--WEQVSRNLSS------------IMGLELSYLHLPDYLKRCFLYFAAFPEDHEIPVSKLSRLWIAEGFLQETGVKRLEDAAEDCLLDLIHRSLVIVAKR-SDGRVRSCRIHDLLRELCQRKAQEENFSFS-TIPPRR
>XP_027148173.1
---SQGIIP-VNNG-AVGFKDETERIINQVRHG-SEKLDIVSIVGMPGLGKTTLAQRVYRDPSIIRDFHIRAWCNVSQVYCMKDLLLELLRCI-KYDM-D-EQDLAHKLLNSLQRYRYFIVLDDIWDIDA--WNILKRSFPDKKRSRILITSRQYEVASQIE-LE---HRLRQFTDDESWDLLQKMLFP-TE--C-RPELCTIGKQIAENCGGLPLTVVIVAGILATIEQDG--WKQFAERMGA------------N-QLELSYRHVPDYLKPCLLYAGAFPQGQEIPIQRLLRLWIAEGFVKEVEQKKVEEVAEDYMMDLIGRSLIIVSKR-SFGGVKSCRVHDLVREFCATKAK-EDFSES-FNT-RR
>XP_027148219.1
-KDNQL--E-YADR-IIGFEDAADHVLKLID-V-AEELKVVSIHGMLGLGKTTLANKVLTDQNIEFQFLTRILVSVTKKYEKKEVLLSILRSL-D-NM-S-EADLVNKVREELKY-KYLVVVDDVWEDEH--WDNLKGAFPNNNGSRVIITTRDVRVAQFVSP-E---YQLRFMKLQEAEELLRMKVF--EE-KC-PDELKPNERLILEKCDGLPLAIVVTGGILKAKDANW--WKDVLDEVPP-----------LV-KIRLSYDNLHHEVKPCFLYLGVFPENLEIQVWKVLQLWIAEGFIPQHETASLERMAEQYFRELVDRNLLIVGKT-LSGKIKTCRIHDTLRDFCKKTAKAEDL--------RR
>XP_027148929.1
S-TSR-QTS-K-RSDVLGRDEDESKIVKKLLT--SESISVISITGPPGLGKTTLAKAVFNNPQFDNHFK-KIWVCVAKEVEME-LFKMILESSTKGEV-D-SREIVEGIETELKEKRYLLVLDDLWNHQEGLLNDF-TTL-KKKGSWCLVTSRLQEVAIVLS--T---HDLGKLYDDDCWSIVKIWAT-VEE----P-ELEDTRKQVLRRCDGLPLAATLIGGLLSKKR---EDWLSILESL--LN-----------G-LKVSLDHLSPPVKKCFAYCSIFDQDTKLEQDLLVEHWMAEGFLQD-QNEMMEQIGYEYLR-LLQTSLLEV-KE--RRT--WYKMHDLVHDFAKSILNR-------SNQDRH
>XP_027149100.1
--------A-VEEMSLAGMELGKRKVKEMLMG--REDLSVVGILGIGGSGKTTLAREICRDDQVRSHFSNRFFLTVSQSPNVEQLRAKIISSI-GF---S----IPQWLQYDI--KKTLLVLDDVWS------SVLELKF----GCKILVVSRFKF--QQVT--T---YELELLREDEAMSLFCRFAFG-QN-SI-PLGINNLVKQVVDECKGLPLALKVIGASLRDQPELF--WTSAKNRLSRSQP----------HEMKLSIDY-PDKVRQCFLDLGSFPEDKKIPLDIVINMWVE---L---D---IEEAAI--LVELSNKNLLLVKDR--SGYEICVSQHDVLRDLAIYLSSRED---------RR
>XP_027149108.1
-EDNKA--G-NGDR-IIGFDDAADDVLELLG-GKVEELEVVSIHGMVGLGKTTLARKVLNDPRIEYHFFTRIFVSVSQQYDKKKVLLGILRYF-D-DV-S-ENDLVAEVQEKLTG-KYLIVMDDVWDTKV--WDDIKDAFPNSKGSRVLITTRLVSVANCAKT-E---YPLRLMKPEEAEELLRTKVF--KE-KCPPEELQLLETKILDKCAGLPLAVVVTAGILKIKDAKW--WEDV--GVAQ-----------FV-KIRRSYDNLPHMLKACFLYLGVFPEDMEIQVSKLLQLWIAETFILHYETASLERIAERCLEELVDRNLVMVGQT-LSGRIKTCRLHDTLRDFCRKTAKAEEL--------HR
>XP_027149786.1
--LSTKNTS--DEI-VVDLSNRENEILNQLTRG-PSKLDIVFVAGMPGLGKTTLARKVYSSLKVMRHFHLRAWCSVSQEYEKRRLLLEILTG--EIQM-R-DEDLQDKLRKLLLKNKYLVVMDDVWGIGA--WNDLKNSFPNANGSRILFTSRLHKVASEIKP-P---LSLSLFSREESWQLLEKKVFK-EE--C-PNELVGVGKDIAYHCQGLPLAVVAAAGILKTKSQNS--WKTIADNLSS------------IARLNLSYKHLPEYLKSCFLYLGVLNEDRDVLVSKLIRFWIAEGFIPET-NKGSEDVAEAFLMDLIDRSLVIISKR-SNGKVRACRLHDLVLDFCKSQTEDENFYHH-SSPVYR
>XP_027150248.1
--LLQESNP-HKDG-LVGFHEVIDEIIGQVRNA-QKKLDIVSIVGMEGLGKTTLAKRVYEHPALRNNFNFRAWCNVSQEYQNEGLLREILGCI-LYKK-E-EGALALELKQSLLKNKYLIILDDVWDLKA--WNTLKVSFPDENGIRIIITSRMHRVASDVK-CE---HCLRPFNDNESWELLKKTLFP-ND--F-PPKLRRVGMQIAKSCGGLPLSVVIIAGILRTIEQDG--WEEFAARLST------------V-QLELSYRRIPDCLKKCFLYFGAFVRGQEIPTKRLMWLWIAEGFVQQVEQEESEEVAECCMKDLIDRNLIMVARR-SIGGVKTCRVHDLIREFCAAKAK--------------
>XP_027150258.1
---LQARIP-RNHV-VVGFDDETKRIINQVKYG-SQKLDVVSIVGMAGLGKTTLAKRVYNNRSIRNNFHIWAWCNVSQVYRKKDLLLEILGCI-QYEM-E-ADDLTLKLYQSLKLNKYFIVLDDVWDIKA--WHGLKESFPDSNKSRILITSRLYEVASQVK-QE---NHLRHFTDDESWELLQKMLFP-NE--C-PLTVATVGMQIAKSCCGLPLAVVIIAGILATTEQDG--WKEYAERLST------------I-QLELSYRHIPDYLKPCLLYFVAFLQGLEIPMQKLIWLWIAEGLVQQVEHKELEEVAEGYINDLIGRSLVMVAKT-SIGGIKTCRVHDLIHEFLATKGRVENFCES-YNT-RR
>XP_027150350.1
--PSQIVAP-INEA-LVGLNDEVESIIDRLTRG-SNQFDVVAIVGMAGLGKTTLAKNVYSDPSIKFHFHIYAWCTVSQVYSKHNLLLQILCVI-QYKM-N-EDDLDAKLYQQLKGKRYVIVLDDVWDIEG--WNLLKHSLPDCNGSRVLLTSRFHNLSLEIRP-K---LHLRPLTNKESLELLQKKLFA-KE--C-PPTLSEVVLHVAKCCKGLPLAVVLVAGILATTQQDC--WEEVTRRLSS------------I-HLEYSYNYLPDYLKPCLLYLGAFQEDRDISIRKLSRLWISEGFVQKIEGKSLEDVADNYLMDLIGRSLVMPAHR-SLGGIKVCRIHDLVHEFCVTKAKEKNFTGP-------
>XP_027150466.1
--HSQLELP---EHNLVGVGSHMEEVISLMLR--SPEVRIVGLHGKVGIGKTTVARALFDRS--KYEFDVG----ISQKHE--DYLQEIL-S----EM-----KLRNVIRSTLMARRFLIVLDAV--DHA---IQL-EAL-KRNGSRIVITARDGKLA------T---YKV--LSYNQAKQLF---AFGSR-----PG---AFRKHLVGPCSRLPSSIKAWASLVRG-----IAWREVFA----------------------TFKPI--ILYGCFV-------------AQLI------GFI------TV--T-------IVAKGFA-------SG------FSDF------------------------
>XP_027150556.1
--VSQFGMT-ENEE-VVVLNDQAENVIVRLMRG-TLQRDVVSIVGMPGIGKTTLAKKVYNDPNVAYHFHIRAWCSVSQGYQKRNVLLDILGNI-NMHM-R-IEDLEVKLYQHLKQKRYLIVMDDVWGTES--WSDLQSSLPDGNGSRILITSRLHDVALKVKP-D---LCLRLLSEDESWKLLRMKILH-G---C-SEELQEVGKKIAKRCEGLPLAIVAVAGLLARKNQDR--WERIAESLSS------------ISRLQLSYNHLPDRLKACFLYMGAFVIDRDIPVRKLTRLWIAEGFIQGTK--SLEDIAEAYLMDLIGRNLVMLSKR-SMGGVKTCRVHDILHDFCVAKATEENFYYH-PNPVHR
>XP_027150557.1
--PSSVSTP-EDEV-VVGFNNEEKEIKGVLTRG-EMKMDIISIVGMPGLGKTTLAKKVYNSPSVASHFHVRAWCCISQKYQRRQLLLDILGQ--QIRL-D-DDDIATKLYQSLKRKRYLIVMDDLWEIGA--WSDMRQSFPDKNGSRILFTSRQQDLGLQAKE-K---FPLCPLSKDESWQLLQKRVFC-EV--C-PNTLLEVGERIAGNCKGIPLSLVVIAGLLARKTPDR--WKQVLEKLCS------------IGGLGLSYEHLPDNLKSCFLYFGAFPEDAEIPAWKLSCLWIAEGFVQNTDSKSLEDAAEYCLSELLSRSLVIVAKR-SNGKVKSFRVHDLLRELCLKKAKEENFSFS-STPLRR
>XP_027150723.1
-KKKQA--P-TEDN-VVGFDAATEKVIQLLT-G-SKELEVISIVGMLGLGKTTLAKKVLNDPKIEYDFFARTFIYVSQKFEKREVLLNILGSI-EVKM-P-EPELARHLRKQLESIKYLIVMDDVWEDKD--WDVLKVAFPNKKGSRVLITTRFNHVATHANP-D---YRLDFLTPEAGHELLRSKVF--GE-KC-PEPLQKYELKIVDKCGGLPLAIVVIAGILIKRIPNW--WSRVADSVND-----------YI-HIMLSYNHLPYHLKPCFLYFGVFREDFDIPVWKLLRLWIAEGFVAQQRDLNLEDIAEEYLEELVDRNLVMVGQR-SNGQIKTCLVHDTLRDFCKEEGKEENIKSPTLDDCRR
>XP_027150724.1
-KKKQA--P-TEDN-VVGFDAATEKVIQLLT-G-SKELEVISIVGMLGLGKTTLAKKVLNDPKIEYDFFARTFIYVSQKFEKREVLLNILGSI-EVKM-P-EPELARHLRKQLESIKYLIVMDDVWEDKD--WDVLKVAFPNKKGSRVLITTRFNHVATHANP-D---YRLDFLTPEAGHELLRSKVF--GE-KC-PEPLQKYELKIVDKCGGLPLAIVVIAGILIKRIPNW--WSRVADSVND-----------YI-HIMLSYNHLPYHLKPCFLYFGVFREDFDIPVWKLLRLWIAEGFVAQQRDLNLEDIAEEYLEELVDRNLVMVGQR-SNGQIKTCLVHDTLRDFCKEEGKEENIKSPTLDDCRR
>XP_027150725.1
-KKKQA--P-TEDN-VVGFDAATEKVIQLLT-G-SKELEVISIVGMLGLGKTTLAKKVLNDPKIEYDFFARTFIYVSQKFEKREVLLNILGSI-EVKM-P-EPELARHLRKQLESIKYLIVMDDVWEDKD--WDVLKVAFPNKKGSRVLITTRFNHVATHANP-D---YRLDFLTPEAGHELLRSKVF--GE-KC-PEPLQKYELKIVDKCGGLPLAIVVIAGILIKRIPNW--WSRVADSVND-----------YI-HIMLSYNHLPYHLKPCFLYFGVFREDFDIPVWKLLRLWIAEGFVAQQRDLNLEDIAEEYLEELVDRNLVMVGQR-SNGQIKTCLVHDTLRDFCKEEGKEENIKSPTLDDCRR
>XP_027150743.1
V---RAQSLFIEEAQLVGIDKPKAELISKILD-DHSQLKVVSVVGMGGLGKTTLVKKVYDDAAVKKQFQSHAWITVSQNFQFSVIIKNLIQQL-E-SM-D-VLTLSEFVKDFLQE-RYIIVLDDVWSIDA--WEAIKCVLPNI-TSRVVLTTRIADVASAS---LDFIYKMKPLTDKESWTLFCNRTFQSN--DC-PPNLEEVAKKLLKKCEGLPLAIVAIGGVLALKDMEKDEWEMILHGFG----EADGSGKLRI--LLLSYNDLPYYLKSCLLYLSIYPEDYPIDVDDILLKWIALGFVEEKERITSTDIAMRYMKELINRSLIQVKS-FADGRLETCGLHDFLREIIVSKSKEQDFRWP--TKVRH
>XP_027150775.1
-------SS--EDI-VVGLDAELTTILEGLT-GL---LEIVTISGMGGIGKTTLARKAFNDPYIVYHFYCRAWITVSQVYQVRDLLLGLLSSI-KMEK-S-NAQLAEVVYRSLKGMRYMIVMDDMWSIDA--WNDVKRCFPDKNGSRIVVTTRFMELATNVSP-P---HCMNLLNTEQSWELLEMLIF--GT-SC-PQELVGVGKKIAKRCRGLPLAIVVVAGVLSRREYNY--WNNIAEEVSS-----------VV-NLALSYNYLPHHLKACFLYMGIFPEDCEIEVSKLINLWAAEGFLYDSEKQ-LEQIGEDYLEDLIARNLVLVEKR-FGGEVKTCRLHDFLRELCLKEAQKENFVQTGTRNQRR
>XP_027150778.1
-------SS--EDI-VVGLDAELTTILEGLT-GL---LEIVTISGMGGIGKTTLARKAFNDPYIVYHFYCRAWITVSQVYQVRDLLLGLLSSI-KMEK-S-NAQLAEVVYRSLKGMRYMIVMDDMWSIDA--WNDVKRCFPDKNGSRIVVTTRFMELATNVSP-P---HCMNLLNTEQSWELLEMLIF--GT-SC-PQELVGVGKKIAKRCRGLPLAIVVVAGVLSRREYNY--WNNIAEEVSS-----------VV-NLALSYNYLPHHLKACFLYMGIFPEDCEIEVSKLINLWAAEGFLYDSEKQ-LEQIGEDYLEDLIARNLVLVEKR-FGGEVKTCRLHDFLRELCLKEAQKENFVQTGTRNQRR
>XP_027150792.1
-------SS--EDI-VVGLDAELTTILEGLT-GL---LEIVTISGMGGIGKTTLARKAFNDPYIVYHFYCRAWITVSQVYQVRDLLLGLLSSI-KMEK-S-NAQLAEVVYRSLKGMRYMIVMDDMWSIDA--WNDVKRCFPDKNGSRIVVTTRFMELATNVSP-P---HCMNLLNTEQSWELLEMLIF--GT-SC-PQELVGVGKKIAKRCRGLPLAIVVVAGVLSRREYNY--WNNIAEEVSS-----------VV-NLALSYNYLPHHLKACFLYMGIFPEDCEIEVSKLINLWAAEGFLYDSEKQ-LEQIGEDYLEDLIARNLVLVEKR-FGGEVKTCRLHDFLRELCLKEAQKENFVQTGTRNQRR
>XP_027150795.1
--SSPAESP-QDEA-VIDLADEKKLVIDRLVAG-SGKLDVVSIVGMAGLGKTTLAWKVYNDPSITYHFHVQAWCCVSQAYQKRELLLQILGD--DLEM-S-DADLEMKLYRCLKRNKYLIVMDDIWSIEA--WYDFKRSFPDNNGSRILMTSRHFDVAAKIKE-F---HPLRIFSEDESWELLQKKLFG-TE--C-PDELLELGKQISRSCGGLPLALVAISGLLKRMEPDW--WKQVSENICS------------ITRLNLSYTYLPDYLKRCFLYTGVFLEDKDIPVRKLTWLWAAEGFIANTQLGSKEDVAERYLRDLIGRSLVMASKR-SDGGVKTCRVHDMLRTLCLRRCEEENFCLP-ANSTRR
>XP_027150830.1
T-ISQYSTFLDNED-VVVLDDQQQVIVDRLTRG-SSQRDIVSIVGMPGIGKTTLANRVFHSPDVVYYFHVRAWCCVSQVYTKRDLLLGILQH--SIMM-T-NEDLEFMLYKNLKGRRYLIFMDDVWNIEA--WDDLKSSFPDVNGSRILMTSRLLDVVSKVTL-D---LDLRPLSEEESWELLKMKVFS-KE--C-PKELLEVGKEIARNCKGLPLSIVAIAGLLQGMKPGS--WKQIAESLNS------------ITRLELSYKHLPDYLKACFLYLGAFQGDKEIPVRRLIWLWMAEGFILKRDSRSLEDLGEGYLRDLIGRSLITVAKR-SNGSVKTCGVHDMVRNLCLLKAKEENFFDP-SNSVHR
>XP_027150831.1
T-ISQYSTFLDNED-VVVLDDQQQVIVDRLTRG-SSQRDIVSIVGMPGIGKTTLANRVFHSPDVVYYFHVRAWCCVSQVYTKRDLLLGILQH--SIMM-T-NEDLEFMLYKNLKGRRYLIFMDDVWNIEA--WDDLKSSFPDVNGSRILMTSRLLDVVSKVTL-D---LDLRPLSEEESWELLKMKVFS-KE--C-PKELLEVGKEIARNCKGLPLSIVAIAGLLQGMKPGS--WKQIAESLNS------------ITRLELSYKHLPDYLKACFLYLGAFQGDKEIPVRRLIWLWMAEGFILKRDSRSLEDLGEGYLRDLIGRSLITVAKR-SNGSVKTCGVHDMVRNLCLLKAKEENFFDP-SNSVHR
>XP_027150832.1
T-ISQYSTFLDNED-VVVLDDQQQVIVDRLTRG-SSQRDIVSIVGMPGIGKTTLANRVFHSPDVVYYFHVRAWCCVSQVYTKRDLLLGILQH--SIMM-T-NEDLEFMLYKNLKGRRYLIFMDDVWNIEA--WDDLKSSFPDVNGSRILMTSRLLDVVSKVTL-D---LDLRPLSEEESWELLKMKVFS-KE--C-PKELLEVGKEIARNCKGLPLSIVAIAGLLQGMKPGS--WKQIAESLNS------------ITRLELSYKHLPDYLKACFLYLGAFQGDKEIPVRRLIWLWMAEGFILKRDSRSLEDLGEGYLRDLIGRSLITVAKR-SNGSVKTCGVHDMVRNLCLLKAKEENFFDP-SNSVHR
>XP_027150833.1
T-ISQYSTFLDNED-VVVLDDQQQVIVDRLTRG-SSQRDIVSIVGMPGIGKTTLANRVFHSPDVVYYFHVRAWCCVSQVYTKRDLLLGILQH--SIMM-T-NEDLEFMLYKNLKGRRYLIFMDDVWNIEA--WDDLKSSFPDVNGSRILMTSRLLDVVSKVTL-D---LDLRPLSEEESWELLKMKVFS-KE--C-PKELLEVGKEIARNCKGLPLSIVAIAGLLQGMKPGS--WKQIAESLNS------------ITRLELSYKHLPDYLKACFLYLGAFQGDKEIPVRRLIWLWMAEGFILKRDSRSLEDLGEGYLRDLIGRSLITVAKR-SNGSVKTCGVHDMVRNLCLLKAKEENFFDP-SNSVHR
>XP_027150834.1
T-ISQYSTFLDNED-VVVLDDQQQVIVDRLTRG-SSQRDIVSIVGMPGIGKTTLANRVFHSPDVVYYFHVRAWCCVSQVYTKRDLLLGILQH--SIMM-T-NEDLEFMLYKNLKGRRYLIFMDDVWNIEA--WDDLKSSFPDVNGSRILMTSRLLDVVSKVTL-D---LDLRPLSEEESWELLKMKVFS-KE--C-PKELLEVGKEIARNCKGLPLSIVAIAGLLQGMKPGS--WKQIAESLNS------------ITRLELSYKHLPDYLKACFLYLGAFQGDKEIPVRRLIWLWMAEGFILKRDSRSLEDLGEGYLRDLIGRSLITVAKR-SNGSVKTCGVHDMVRNLCLLKAKEENFFDP-SNSVHR
>XP_027151034.1
-KKKQA--S-IEDN-VIGFDDATKAVMERLQ-G-SEDLEVISIVGMPGLGKTTLAKKVLHDPKIEYDFFARAFIYVSQQFERTEVFLNILGSI-EANM-P-EEKLAEHVREQLKTRMYLIVMDDVWKIED--WDKLKVAFPNKKRSRVLITTRNTSVAIYANP-E---YHLDFLTFDASRELLRRKVF--GE-KC-PEEVEQHEVHMVKKCDGLPLSIVVIAGILIKQIVRW--WGRVADSVND-----------YI-HIILSYNHLPYHLKPCFLYLGVFREDFEIPAWKLLRLWIAEGFVPQQRDLNLEDIAEEYLEELVDRNLVMVGQR-SNGQIKTCRVHDTLRDFCKEEGKEENIKSPTLDDCRR
>XP_027151035.1
-KKKQA--S-IEDN-VIGFDDATKAVMERLQ-G-SEDLEVISIVGMPGLGKTTLAKKVLHDPKIEYDFFARAFIYVSQQFERTEVFLNILGSI-EANM-P-EEKLAEHVREQLKTRMYLIVMDDVWKIED--WDKLKVAFPNKKRSRVLITTRNTSVAIYANP-E---YHLDFLTFDASRELLRRKVF--GE-KC-PEEVEQHEVHMVKKCDGLPLSIVVIAGILIKQIVRW--WGRVADSVND-----------YI-HIILSYNHLPYHLKPCFLYLGVFREDFEIPAWKLLRLWIAEGFVPQQRDLNLEDIAEEYLEELVDRNLVMVGQR-SNGQIKTCRVHDTLRDFCKEEGKEENIKSPTLDDCRR
>XP_027151093.1
A---RSQSLFIEEAQLVGIDKPKAELISKILD-DHSQLKVVSVVGMGGLGKTTLVKKVYDDAAVNKQFQSHAWITVSQNFQFSDIIKNLIQQL-E-SM-D-DIMLSEFVRDFLRE-RYILVLDDMWSIDA--WEAIKCLLPNI-TSRVVLTTRIADIASAS---LDSVYKMEPLSDKESWTLFCNRTFHSN--DC-PPNLEEVAKKILKKCEGLPLAIVAIGGVLALKDKEKDEWEMILHGFG----EADGSGKLRI--LLLSYNDLPHYLKSCLLYLSIYPEDYPINVEYILLKWIALGFVEEKQGMTSTNVAMRYMKELINRSLIQVKS-LTDGRLDTCGLHDFLREIIVSKSKEQDFRWP--KKVRH
>XP_027151131.1
----------------------RRQIVNRLTRG-SLHRDAISIVGMPRIGKTTLANKVYDDPEIVGYYHTRAWCYVSQVYTERDLLLEILSH--NISM-E-DEDLELLLCQSLGRNQYLIFMDDMSDIGA--WDDLQSSFPDQNGSTILITSSLSGVVFKVTL-N---FNLRPLSDDETWELQRMKIFP-KQ--C-SEELWEVEKDNARNCQGLPLSFVAIAGLLKWMKPES--WKQIARSLNP------------IRRLELSYKNLPNWLKACFLCLVVFQEDEEISVQNLTWLWMVEG----------------------------------------------------------------------
>XP_027151133.1
G-KNR-ETS-V-DSSFVGRDDDLSIIVTGLTA--IKNVLVLPIVGMGGIGKTTLARKAFNDLKIENHFK-RIWVCVSK-------------------------------------------FD---------INRL---------SSIIKSLQVQKPEAEDK--R---KLLKELLDGKKYLMV----------------LDDVWNEQA------------------------------------------------------------------------------------------------------------------------------------------------------TL----------
>XP_027151145.1
--ISQTSTF--NED-VVVLNDQQQMIVDRLTRG-SSQREIVSIVGMPGIGKTTLANQVYYDPTVVYYFHIRAWCCVSQVYAKRDLLLGILQQ--SITM-P-NEDLEFMLYKQLKGKRYLITMDDLWNIGA--WDDLKSSFPDGNGSRIMITSRLEDMALNFSL-N---LNLRPLSDGESWELLKMKIFP-KE--C-PEELLQVGKEIARSCKGLPLSLVAIAGLLQKMKSDS--WKKIAERSNA------------ITRLELSYEHLPDYLKPCFLFFAMFQEDKEIPVRRLIWLWMAEGFIERKDSKSIEDLALDYLRDLVGRSLITVSKR-SNGGVKACRIHDMVRNVCLSKAKEEKFFDP-SNSIHR
>XP_027151159.1
-QQLRHTYSFVADEDVVELPNDVQVLAKYLLNK-ERKISVASIFGMGGIGKTTLARKIYHHERVNHYFKGLAWVCVSQQWQPNDLLQGILLKL---SK-Q--DELARLLQQHLRARRCLIVVDDIWSTEA--WDCLKDAIPEH-GSKILLTTRNRDVAVHVDP-NGYHHQLRCLTEEESWELLRKKSLWESN-ED-LDKMKELGKKMLKNCGGLPLAVVVLGGILRTKKTL-REWNAVHENIKSYLVK---EGEVKI--LAYSYYDLPWQLKPCFLYLGKFKEDSNIGVESLYQMWIGEGMIDRREQETMMDVAERYLEELANRCMVEIKV--AVTRLESCRLHDLVRDLCLLKAKEENLSSAAIDV-HY
>XP_027151160.1
-QQLRHTYSFVADEDVVELPNDVQVLAKYLLNK-ERKISVASIFGMGGIGKTTLARKIYHHERVNHYFKGLAWVCVSQQWQPNDLLQGILLKL---SK-Q--DELARLLQQHLRARRCLIVVDDIWSTEA--WDCLKDAIPEH-GSKILLTTRNRDVAVHVDP-NGYHHQLRCLTEEESWELLRKKSLWESN-ED-LDKMKELGKKMLKNCGGLPLAVVVLGGILRTKKTL-REWNAVHENIKSYLVK---EGEVKI--LAYSYYDLPWQLKPCFLYLGKFKEDSNIGVESLYQMWIGEGMIDRREQETMMDVAERYLEELANRCMVEIKV--AVTRLESCRLHDLVRDLCLLKAKEENLSSAAIDV-HY
>XP_027151161.1
-QQLRHTYSFVADEDVVELPNDVQVLAKYLLNK-ERKISVASIFGMGGIGKTTLARKIYHHERVNHYFKGLAWVCVSQQWQPNDLLQGILLKL---SK-Q--DELARLLQQHLRARRCLIVVDDIWSTEA--WDCLKDAIPEH-GSKILLTTRNRDVAVHVDP-NGYHHQLRCLTEEESWELLRKKSLWESN-ED-LDKMKELGKKMLKNCGGLPLAVVVLGGILRTKKTL-REWNAVHENIKSYLVK---EGEVKI--LAYSYYDLPWQLKPCFLYLGKFKEDSNIGVESLYQMWIGEGMIDRREQETMMDVAERYLEELANRCMVEIKV--AVTRLESCRLHDLVRDLCLLKAKEENLSSAAIDV-HY
>XP_027151176.1
-------SS--EDI-VVGLDAELTTILEGLT-GL---LEIVTISGMGGIGKTTLARKAFNDPYTVYHFYCRAWITVSQVYQARDLLLALWSSI-KMEK-S-NAQLAEIVYRRLKGKRYVIVMDDMWSIDA--WNDVKRCFPDENGSRIVVTSRFKELATNVSP-P---HCMNLLNIEQSWELLEKLIF--GT-SC-PHELVGVGKQIAKRCRGLPLAIVVIAGVLSRGAYNC--WNEIAEEVSS-----------VV-NLALSYNCLPHHLKACFLYMGIFPEDCEIEVSKLINLWAAEGFLYNSEKQ-LEQIGEDYLEDLIGRNLVLVEKR-FGGEVKTCRLHDFLRELCLKEAQKENFVQAGTRNQRR
>XP_027151177.1
-------SS--EDI-VVGLDAELTTILEGLT-GL---LEIVTISGMGGIGKTTLARKAFNDPYTVYHFYCRAWITVSQVYQARDLLLALWSSI-KMEK-S-NAQLAEIVYRRLKGKRYVIVMDDMWSIDA--WNDVKRCFPDENGSRIVVTSRFKELATNVSP-P---HCMNLLNIEQSWELLEKLIF--GT-SC-PHELVGVGKQIAKRCRGLPLAIVVIAGVLSRGAYNC--WNEIAEEVSS-----------VV-NLALSYNCLPHHLKACFLYMGIFPEDCEIEVSKLINLWAAEGFLYNSEKQ-LEQIGEDYLEDLIGRNLVLVEKR-FGGEVKTCRLHDFLRELCLKEAQKENFVQAGTRNQRR
>XP_027151207.1
A---RAQSLFIEEAQLVGIDKPKAELISKILD-DHSQLKVVSVKGMGGLGKTTLVKKVYDDAAVKKQFQSHAWITVSQTFQFSDIIKNLIQQL-E-SM-D-DIMLIEFVRDFLRE-RYILVLDDVWSIDA--WEAIKCVLPTT-ASRVVLTTRIADVASAS---LDFVYKMEPLSDKESWTLFCNRTFQSN--DC-PPNLEEVAKKLLKKCEGLPLAIVAIGGVLALKDNEKHEWEMILHGFG----EADGGGKLRI--LLLSYNDLPHYLKSCLLYLSIYPEDYPIGVDDILLKWIALGFVEEKERITSTDIAMSYMKELINRSLIQVKS-WTDGKLITCGLHDFLREIIVSKSKEQDFRWP--EKVRH
>XP_027151209.1
--LPQASTT-NDEE-VVVLNDQQQVLIDKLTRG-SSQRDVVSIVGMPGIGKTTLAFKVYNDPEVVCYFHIRAWCRVSQAYSRRSLLLDILRH--TIAM-S-NEDLDLVLYKHLKKNRYLIFMDDMWSIRA--WDDFKISFPDGNGSRILMTSRLCDVVSKVTP-N---LNLRLLSDDESWELLKLKIFH-QE--Y-PEELFEVGKEIARNCKGL------------------------------------------------------------------------------------------------------------------------------------------------------------
>XP_027151210.1
--LPQASTT-NDEE-VVVLNDQQQVLIDKLTRG-SSQRDVVSIVGMPGIGKTTLAFKVYNDPEVVCYFHIRAWCRVSQAYSRRSLLLDILRH--TIAM-S-NEDLDLVLYKHLKKNRYLIFMDDMWSIRA--WDDFKISFPDGNGSRILMTSRLCDVVSKVTP-N---LNLRLLSDDESWELLKLKIFH-QE--Y-PEELFEVGKEIARNCKGL------------------------------------------------------------------------------------------------------------------------------------------------------------
>XP_027151211.1
--LPQASTT-NDEE-VVVLNDQQQVLIDKLTRG-SSQRDVVSIVGMPGIGKTTLAFKVYNDPEVVCYFHIRAWCRVSQAYSRRSLLLDILRH--TIAM-S-NEDLDLVLYKHLKKNRYLIFMDDMWSIRA--WDDFKISFPDGNGSRILMTSRLCDVVSKVTP-N---LNLRLLSDDESWELLKLKIFH-QE--Y-PEELFEVGKEIARNCKGL------------------------------------------------------------------------------------------------------------------------------------------------------------
>XP_027151212.1
--LPQASTT-NDEE-VVVLNDQQQVLIDKLTRG-SSQRDVVSIVGMPGIGKTTLAFKVYNDPEVVCYFHIRAWCRVSQAYSRRSLLLDILRH--TIAM-S-NEDLDLVLYKHLKKNRYLIFMDDMWSIRA--WDDFKISFPDGNGSRILMTSRLCDVVSKVTP-N---LNLRLLSDDESWELLKLKIFH-QE--Y-PEELFEVGKEIARNCKGL------------------------------------------------------------------------------------------------------------------------------------------------------------
>XP_027151246.1
--QSQRTIP-TNQV-VVGFDDEAEQIICRLTRG-SGQLDIVSIVGMPGLGKTTLANIVYHDPFIICHFQIRAWCCISQVYGKKDVLIQILVCI-EYGM-K-EDDLAEELYHRLKGYRYLVVLDDLWDIEA--WNGLERLFPDANGSRILLTSRISKLALEVKP-R---LHLRQLTDDECLELLQKKLI---ERGY-PPALLLLGKHIAKGCKGLPLTVVIAAGILGNLEQDG--WEKVAESLSS------------S-HFELSYKHLPNYLKPCLLYFGVFLEDQEIPVWRLMRLWIAEGFVQKTEVKSLEDIAEDYIMDLIGRSLVMVDKK-SIGGVKTCRIHDLLHEFCLRKAKEENFDEP-SNT-RR
>XP_027151248.1
--ISPAIVP-NDEV-VIDLDDQAELIMDRLTRG-TLQQQVVSIVGMPGLGKTTLAKKVYNDPSITYHFHIRAWCYISQVYRKRELLLNILSD--DVEL-S-EDDLEFKLYQCLKNRKYLIVLDDLWSREA--WNDLEFSLPDKNGSRILITSRLTDVALTTKS-I---HSLRLFSDDESWNLLQKKLFN-RK--C-PDELVNLGKKIARGCKGLPLAVVAISGLLQRKKQDW--WETVARTLSS------------ITRLELSYSHLPTYLKPCFLYLGAFLKDREIPVSKLTRLWIAEGFVQNPELDSLEHLAEKYLNDLIGRSLVIASKK-SNGGVKTCRVHDMLRALCLVRCKEQNF----------
>XP_027151249.1
--ISPAIVP-NDEV-VIDLDDQAELIMDRLTRG-TLQQQVVSIVGMPGLGKTTLAKKVYNDPSITYHFHIRAWCYISQVYRKRELLLNILSD--DVEL-S-EDDLEFKLYQCLKNRKYLIVLDDLWSREA--WNDLEFSLPDKNGSRILITSRLTDVALTTKS-I---HSLRLFSDDESWNLLQKKLFN-RK--C-PDELVNLGKKIARGCKGLPLAVVAISGLLQRKKQDW--WETVARTLSS------------ITRLELSYSHLPTYLKPCFLYLGAFLKDREIPVSKLTRLWIAEGFVQNPELDSLEHLAEKYLNDLIGRSLVIASKK-SNGGVKTCRVHDMLRALCLVRCKEQNFCHP-SISIYR
>XP_027151261.1
--EET--------L-VVRIDNDLLKV-EKLT-GL-HKLDILTIVGMGGIGKTTLARKVFNDPLIEYHFYVRAWVTVSQKYVLRDVLLGLLCSLTEIKE-K-NEQLAELLYRTLKGQRYLIVFDAVWDGKI--LYDLRRSFPDRNGSRIVLTSRLIDVNMCVNL-H---HHMSFLSLNDSWELLRHKVFS-EE--C-PPELEVIGKEIAQKCQGLPLGILAVAGHLSSKTKDC--WKTVADDI-R-----------PE-NLALSYKSLPHHLKACFLYLGAFPQEFEIPVWRLIRLWAAEGILR--WPKTLEEVAEMCLQELMSRSLVMVRKK-SNGGIKSCGIHDLVRDLILREVEKEDFN-------SR
>XP_027151262.1
V-RGR-QTS-V-P--MTGRADDESNIVKILLS--SEKVSVLPIVGMGGLGKTTLAKSIYNNKQIDEHFI-KIWVCVSKKVPEE-LFRLILVHLTKVEV-D-VRDIVGKIGNQLGGKKYFLVLDDVWDDNQALWEDF-NTL-NTNGSWCLVTTRPGPVAQCVSV-E---YRLGKLPDDHCWSIVKEKVV-GEE----P-VLKAIKERVIERCDGLPLAASVIGGLLSLKR---EEWHSILEKLLRLS-----------H-LKLSFDNLPSYIKKCFAYCSIFPKDTEMKGDMLIELWMAEGFLQD-TSQMMEEIGMNHLR-LLQSSLFET-RY--QG-T-CYKMHDLVHDVAES-MSKSTKVADHGNQIRY
>XP_027151268.1
V-RGR-QTS-V-P--MTGRADDESNIVKILLS--SEKVSVLPIVGMGGLGKTTLAKSIYNNKQIDEHFI-KIWVCVSKKVPEE-LFRLILVHLTKVEV-D-VRDIVGKIGNQLGGKKYFLVLDDVWDDNQALWEDF-NTL-NTNGSWCLVTTRPGPVAQCVSV-E---YRLGKLPDDHCWSIVKEKVV-GEE----P-VLKAIKERVIERCDGLPLAASVIGGLLSLKR---EEWHSILEKLLRLS-----------H-LKLSFDNLPSYIKKCFAYCSIFPKDTEMKGDMLIELWMAEGFLQD-TSQMMEEIGMNHLR-LLQSSLFET-RY--QG-T-CYKMHDLVHDVAES-MSKSTKVADHGNQIRY
>XP_027151277.1
V-RGR-QTS-V-P--MTGRADDESNIVKILLS--SEKVSVLPIVGMGGLGKTTLAKSIYNNKQIDEHFI-KIWVCVSKKVPEE-LFRLILVHLTKVEV-D-VRDIVGKIGNQLGGKKYFLVLDDVWDDNQALWEDF-NTL-NTNGSWCLVTTRPGPVAQCVSV-E---YRLGKLPDDHCWSIVKEKVV-GEE----P-VLKAIKERVIERCDGLPLAASVIGGLLSLKR---EEWHSILEKLLRLS-----------H-LKLSFDNLPSYIKKCFAYCSIFPKDTEMKGDMLIELWMAEGFLQD-TSQMMEEIGMNHLR-LLQSSLFET-RY--QG-T-CYKMHDLVHDVAES-MSKSTKVADHGNQIRY
>XP_027151284.1
V-RGR-QTS-V-P--MTGRADDESNIVKILLS--SEKVSVLPIVGMGGLGKTTLAKSIYNNKQIDEHFI-KIWVCVSKKVPEE-LFRLILVHLTKVEV-D-VRDIVGKIGNQLGGKKYFLVLDDVWDDNQALWEDF-NTL-NTNGSWCLVTTRPGPVAQCVSV-E---YRLGKLPDDHCWSIVKEKVV-GEE----P-VLKAIKERVIERCDGLPLAASVIGGLLSLKR---EEWHSILEKLLRLS-----------H-LKLSFDNLPSYIKKCFAYCSIFPKDTEMKGDMLIELWMAEGFLQD-TSQMMEEIGMNHLR-LLQSSLFET-RY--QG-T-CYKMHDLVHDVAES-MSKSTKVADHGNQIRY
>XP_027151291.1
V-RGR-QTS-V-P--MTGRADDESNIVKILLS--SEKVSVLPIVGMGGLGKTTLAKSIYNNKQIDEHFI-KIWVCVSKKVPEE-LFRLILVHLTKVEV-D-VRDIVGKIGNQLGGKKYFLVLDDVWDDNQALWEDF-NTL-NTNGSWCLVTTRPGPVAQCVSV-E---YRLGKLPDDHCWSIVKEKVV-GEE----P-VLKAIKERVIERCDGLPLAASVIGGLLSLKR---EEWHSILEKLLRLS-----------H-LKLSFDNLPSYIKKCFAYCSIFPKDTEMKGDMLIELWMAEGFLQD-TSQMMEEIGMNHLR-LLQSSLFET-RY--QG-T-CYKMHDLVHDVAES-MSKSTKVADHGNQIRY
>XP_027151299.1
V-RGR-QTS-V-P--MTGRADDESNIVKILLS--SEKVSVLPIVGMGGLGKTTLAKSIYNNKQIDEHFI-KIWVCVSKKVPEE-LFRLILVHLTKVEV-D-VRDIVGKIGNQLGGKKYFLVLDDVWDDNQALWEDF-NTL-NTNGSWCLVTTRPGPVAQCVSV-E---YRLGKLPDDHCWSIVKEKVV-GEE----P-VLKAIKERVIERCDGLPLAASVIGGLLSLKR---EEWHSILEKLLRLS-----------H-LKLSFDNLPSYIKKCFAYCSIFPKDTEMKGDMLIELWMAEGFLQD-TSQMMEEIGMNHLR-LLQSSLFET-RY--QG-T-CYKMHDLVHDVAES-MSKSTKVADHGNQIRY
>XP_027151307.1
V-RGR-QTS-V-P--MTGRADDESNIVKILLS--SEKVSVLPIVGMGGLGKTTLAKSIYNNKQIDEHFI-KIWVCVSKKVPEE-LFRLILVHLTKVEV-D-VRDIVGKIGNQLGGKKYFLVLDDVWDDNQALWEDF-NTL-NTNGSWCLVTTRPGPVAQCVSV-E---YRLGKLPDDHCWSIVKEKVV-GEE----P-VLKAIKERVIERCDGLPLAASVIGGLLSLKR---EEWHSILEKLLRLS-----------H-LKLSFDNLPSYIKKCFAYCSIFPKDTEMKGDMLIELWMAEGFLQD-TSQMMEEIGMNHLR-LLQSSLFET-RY--QG-T-CYKMHDLVHDVAES-MSKSTKVADHGNQIRY
>XP_027151309.1
-------NP--RNE-VVGLDDDCQSIFDRLI-TV---LEIVAIVGMGGIGKTTLARRVFDDLSTVYNFHVRAWATVSQVFRLRDVLLALLCST-EIRK-T-NEELAQDLYRSLKGKRYLIVMDDIWNTLA--WDDVKLCFPDENASRVLVTTRLSEVAHCVNP-T---HLMNLLDLDNSWKLLHGMVF--GK-SC-PLHLVDIGKTIARKCQGLPLAIIVIAGLLSRRTSDC--WKSIADNVSS-----------AV-QLALSYNYLPHHLKACFLYMGAFPEDGEIEVKKLIRLWVAEGFLDQLPRL-AERIAENFLEDLIGRNLVLVAKS-FSGRNKTCRIHDLLRELCLREAQRENFLPAGINRQRR
>XP_027151315.1
V-RNR-QTS-V-P--MVGRADDESEIVKILLS--SEKVSVLPITGMGGLGKTTLAKSIYNKKQVDSHFK-KIWVCVSDNFETR-LLKMILESLTNDGM-T-SRDIVRKIREQLVGKKYLLVLDDVWTESPILWDDF-HSL-NTNGNWCVVTTRKQRTASIVA--D---YVLGKLSDDDCWSILTEKAN-AVE----P-QLQVMKKEIIKKCGGLPLAASVMGGLLRMKR---EEWKLILMELSNLS-----------G-LRLSFDNLPSAIKKCFAYCSIFPQDTAMEGDMLIELWMAEGFLHG-ENKTMEEIGEYYLE-LLQSSLFEA-RY--GRTR-WHKMHDMVHDVAKSIMSKSTRSGDNSNQVRC
>XP_027151316.1
-KPKEA--P-KEEH-VVGFEEATEKVSKLLT-G-SQHLEVISIVGMLGLGKTTLAKKVVKDPIVDYEFMIKAFVYVSKEYEKREVFLSILRSF-EVKM-V-EDQLEEYLRKQLEGKQYLVVMDDVWEKED--WDRLKKAFPNNKRCRVLITTRNKNVAEYASR-P---HKLDFLPLEKSRELLRWKVF--DD-KC-PKELQEYEIEIANKCDGLPLAVVVIAGILWNERIDW--WKHVADSVKD-----------YI-QIELMYKHLPNHLKPCFIYLGVFREDFEIPVWKLLRLWIAEGLILQEGDINLEDIAEQHLEELVARNLVMVGQR-SNDRIKTCRIHDTLREFCKNEATEENFEHPALDQYRR
>XP_027151440.1
-KKPKP--G-VADK-VIGFEDAAAEVIERLT-G-KWDLEVVSIVGMLGLGKTTLARKVLIDPVIEYEFFTRIFVAVSQDYEKREVLQTILGGF-ELGK-S-IEELERLIGDKLKS-KYLVVLDDVWTNDV--WKQLKPVFPNKKGSRVLITTRHKFVAEYSKS-R---YDLRFLFPEESRELLRTKVF--DE-RC-PEHLEEMETNILDKCKGLPLAIVVTAGILRNERKEW--WEKVFRGVSN-----------LV-RIKLSYDHLPFQLKPCFLYLGVFPEDVDIPVWKLLRLWIAEGFIQHIPDTSLEEIAGEYLRELVDRNLVMVADR-SNDEIKTCRVHDTLRHFCKKKAIEENLASASLKNSRR
>XP_027151854.1
-RRLRRTSPFSEDKDIVGFEEITKFLVAELLKQ-DKNRRVVSIVGMGGAGKTTLAKKVYNHADLRERFNCRAWLCVSSSYGHKEMLRSIIKQL-E-KM-D-EQDLERRLYQDLQD-KCLVVLDDVWKEEA--WDCLARAFPNT-SSRLLITSRNRGVPLHADA-LSIPYDLKTLGQEDSWQLFLRKALGHGDNWC-PLDLEEVGREIARRCAGLPLAITVVGGLLLTKKRLKSEWEKVLNSFNTNLS----S-GVAI--LELSYADLPPNLKFCFLYLGLFPEDYMISVRKFIHMWAAEGIMQKRDAENLEEIAAHDLEQLFSRNMVQVAE-TVDERIKSCRVHDLLRELAIRKAEDENFDKI---S-RY
>XP_027151861.1
--ISQSSVP-QDEI-VVELHDQEQAIFDRLTWG-SLQRDLVAIVGMPGIGKTTMAKEVFNDPKISYNFHVCAWCHVSQVYNKRNLLLDILSS--DTQM-G-NADLELMLYQKLKQKRNLIVVDDMWNTGT--WDDLEKSLPDRNGSRILITSRLHDVALKAKP-K---HSLRLLSDSESWDLLQSKIFH-DQ--C-PAALSEIGMQISRSCGGLPLAIVAIAGVLERRTRDW--WHQIAESMSS------------IMQVELSYKHLPDHLRPCFLYFGIF-----------------------------------------------------------------------------------------
>XP_027151877.1
--SSPAKIP-KDEV-VIDLADEKKLVIDRLISG-SGKLDVVAVVGMAGLGKTTLVRRVYNDPLVTYHFHIQAWCCVSQAYQKREVLLQILSD--DVEM-S-DEELKFKLYRCLRRNRYLIVMDDIWSIEA--LYDFKRSFPDDNGSRILITSRHFHVAAEDEV-T---HSLRRLSDDESRKLLQKKLFD-TK--C-PNELMEVGGQIAASCKGLPLAVIAIAGLLGRMILDR--WKEVLESICS------------TMRLDICYRYLPNHLKPCFLYTAVILEDKDIPVKKLAWLWRAEGFITDTGAESIEDIAEGYLRDLIGRSLVLPSKR-SHGGIKTCRVHDMLRTLCIRKSEEENLIYP-KNSIRR
>XP_027151884.1
--ISPPKIP-KDEV-VIDLADGKKLVIDRLIAG-SPQLDVVSIVGMAGLGKTTLALKVYTDPSVIYHFHIRAWCSVSQAYQKRELLLEILGD--HIEM-S-DGDLEMKLYQCLKRNRFLIVMDDIWSTSA--WYDFQGSFPDNNGSRILITSRLPDVARKMKV-A---HPLRLLSNDESWKLFQRRVFD-TK--C-PDELVALGNQIAESCKGLPLAVVAISGLLERKAPDW--WKQVSESICS------------ITRLELSYRYLPDHLKHCFLYTGVFLEDEDIPVRKLTWLWPVEGFIWNTDQENNEDVAEGYLRDLIGRSLIMTSKK-SLGGVKTCRVHDMLRTLCMLKFDKENISYP-TNSIRR
>XP_027151889.1
--SSQAEIP-NDEV-VIDLADEKKLVIDRLIAG-SGKLGVFSVVGMAGLGKTTLARRVYNDPSVTCHFHVRAWCCISQTYQKRELLLQILGD--DVEM-T-DEDLEMKLYQCLKRNRYVVVMDDIWSIEA--WYDFKRPFPDNNGSRILITTRHSDVAAKVQV-T---HPLRLLSDDESWELLQKKLFD-TK--C-PSELMVVGKQIAESCKGLPLAVVAIAGLLEKMIPDR--WKQVSESICS------------ITRLELSYRYLPNYLKPCFLYIAVFLEDKDIPVRKLAWLWRAEGFITDSGVESMEDIAEGYLRNLIGRSLVMPSKR-SRGGMKTCRVHDMLRTLCIRKSEEENLIYP-KNSIRR
>XP_027151899.1
--STQIHQP--SIN-VPGCSKDGMQIANKLV-GRSSHLKILSIVGMPGLGKTTLANAVCKHPFVDTCFEVRAWGSLSQVYQKETLLSSIVDQVHPSDI-S-GEDVGQMLYQSLKRRRYLIVLDNIWDIET--WSGLCSIFPDKNGSRILFTTRSHGVAAQAN--F---YALRLLSSEESCELLWLKLFN-GE--C-PRELSSISKRIACSCKGLPLAVVLIAGALNRKEKKS--WEKVARTFIR-----------RS--LDGSYKLLPDHLKPCFWYLGTFPRGTTISVSKLIRLWISEGFIHNSGQKSLIQEAESYLNDLIDRSLVLVTRS-SKGGVKECRVHDVLREFCSAILKQERYRRPEQNLLPQ
>XP_027151972.1
A---R-QTS-I-P-NVVGRSGDESKIVDMLSS--SEKLSVIPITGPGGLGKTTLAKSVYNNPKIDENFI-KSWVCVARKIDVG-LFKLILESLTKVEV-D-GREIVQEVRGKLKGQRYFLVLDDVWDHEQGSWDDY-NTL-NTKGSWCLLTTRLEYVANAVP--R---YFLGKLSGDECWSIIKGKVMSAEE----P-ELEALKEQILRRCDGLPLAASLIGGLLHTNR---EKWHSIVQSL--LN-----------Q-LKVSFDHLSSSVKKCFAYCSIFPQDTELGEDELIQHWVAKGFVLD-ENTMMEERGGKYLR-LLQSSLLKV-Q-----S--YYKMHDLVHDFAKSILNP-------SNQDRY
>XP_027151999.1
N--SRDDALLVEEAKLVGIDQRKNHLISELLEGDDHQLKVVSVVGMGGLGKTTLVKKVHEDPEVRRHFPVRAWVTVSETCDFQFLLKDLIRQL-E-S----------------------------------------------------MTTR-------------------------------------------------------------------------------------------------------------------------------------------------------------------------------------------------------------------------
>XP_027152022.1
-QQLRHAYSSVADEDVVELPNDVQVLVKYLLN--ERKISVASIFGMGGIGKTTLARKIYHHERLKHYFEGFAWVCVSQQCQPNDLLQSILLKL---SK-E--DEQRRLLQQHLRARRCMIVLDDIWSKEA--WDCLKDAIPEH-GSKILFTTRNRDVATHIAP-YGYHHPLSGLTNEESWELLQKKSLWASN------------------------------------------------------------------------------------------------------------------------------------------------------------------------AS--------
>XP_027152032.1
-----------------------------------MKLNIVSIAGMPGVGKTTLAMKVCNDPSVQCHFIKRARCYVSQVYRRRDLLLDILRNV-AIKK-D-DDEIANQLRQSLKGRKYLIVMDDVWNLGA--WDAVKYSLPDSNGSRILFTSRNHKLAEMSGP-H---HPLNELSSDKSWDLLQKKVFH-SD--C-PTKFSDIGKKIARNCKGLPLVIAVVAGLLEMKKNDIHWWKQIEKSTNS--------------GLELSYNYLPDTLKACFLYFAAFRQGEVISVRKLMLLWIAEGLLQPEKRS-LEAVAKETFLELIDRSLVIVTSS-SKGGIKACRVHDLLHYFCREKAKEERFSSP-IRF-YR
>XP_027152035.1
--SSRGNNS-KDED-VVGFKDEANQIIDLLTSG-SKNREIVSIVGMPGVGKTTLARKVYNDPSTTSYFHELAWCYVSQVYTSRDLLLAILKCL-KLKM-S-NEDLEEQLRRCLLKQRYLVVMDDIWDIKA--WNVVKQSLPDGNRSRIIFTTQNHHLISDDES-K---YLLSPLIEEKPWEFLQEKIFH-KD--C-PQELLEIGKRIVEHCEGLPLAITVIAGLLAKEKKHVGWWKQVEASLSS--------------GIELSYKHLMDYLKPCFLYFGAFRKGEVIGARKLTLLWNAEGFVNRNQRSCFEVVAKEYLKELNDRSLVIVSES-FNGGIKACRLHDLLHKFCSKKAKDEKFLNP-VKH-YR
>XP_027152037.1
------ADP-IDDI-VVGLEDETHRIIDRLTRG-TMRMDIISIVGMGGIGKTTLAQRVYNHPAVVQHFQIRAWCIESVEYQRREILLDILRDVTRIDM-R-DDDLAGVLYNCLKQKRYLIVLDDIWNTKT--LDDLRRSFPDDSGSRIMLTSRIAELAAEAD-----IHFHRFLTIDESWFLFLKKKFE-TE----DSSLTEVGQRIVEQCRGLPLAIVIMAGVLANTKMECSCWAEVAETLSSR----------HF--LRVAYDSLPDHLKLCFHYIGEFPDRKEIPARKLFRLW--------------------------------------------------------------------------
>XP_027152058.1
-QQLRHTYSFVAEEDEVGLCNDVDKLVEHLLKE-GRKISVASIVGMGGIGKTTLARKVYHHEKLKQYIKGFAWVCVSQRWQTKDLLQGILLEL---SE-Q--VGLAKLLREHLGARRCLIVLDDIWSTDA--WDSLKYAIPEH-GTKILLTTRNRDVAVHVDP-IGYRHELRFLTEDESWELLRKKSLRESSGED-LDKMVELGKEMLNNCGGLPLAVVVLGGILRTKKTF-REWNEVHKNIKSYLDK---EGDVKV--LAYSYYDLPWQLKPCFLHLGKFREDSNIKAESLYQMWIGEGMIDRREQETMMDVAERYLKELAIRCMVEIKA--AVTELESCRLHDFMRDLCLAKAKEENLSSLTTEA-QY
>XP_027152061.1
-QQLRHTYSFVADGVVVELPNEVQVLVKYLLN--ERKISVASIFGMGGIGKTTLARKVYHYERLKHYFKGFAWVCVSQQWQPNDLLQGILLKL---AE-ENDEPPRQKLQRHLQDNKCLIVLDDVWSIET--WDCLKDAIPEH-GSKILLTTRKRDVATHVDP-NGYHHQLRCLTDEESLELLRMKSLREGSSED-LGKMEELAKKMLNNCRGLPLAVVVLGGILRTKKTL-KEWDEVHENIKSYLDK---EEEVKV--LAYSYYDLPWQLKPCFLYLGKFGEDSDIGAESLYQMWIGEGMIDRREQETMMDVAERYLKELAIRCTVEIKA--AVTELESCRLHDLMRDLCLAKAKEENLSSPTTDA-QY
>XP_027152064.1
-KQLRHTYSFVAEEDVVGLRNDVEKLVEHLLKE-GRKIRVASIVGMGGIGKTTLARKVYHHEKLKQCIKGFAWICVSQQWQTKDLLQGILLKL---SE-Q--DELAKLLREHLGARRCLIVLDDIWSTDV--WDSLKDAILEH-GTKILLTTRIRDVAEHVGP-NGYRHELRFLTEDQSWELLRKK-IRESSGED-LDKMKELGKEMLNNCGGLPLAVVVLGGIRRT-RTF-KEWNEVHENIKSYLDK---EGEVKV--LAYSYYDLPWQLKPCFLYLGKFREDSDIGAESLYQMWIGEGMIDRREKETIMDVAERYLEELANRCMVEIKK--AVTRLKSCRFHDLMRDLCLAKAKEENLSPPAIEA-QY
>XP_027152070.1
-QQLRHNYSFVADEDVVELPNDVQVLVKYLLSE-EHKISVASIFGMGGIGKTTLARKVYHHGRLKDYFKGFAWVCVSQQWQPNDLLQGILFKL---SK-Q--DELARLLQQHLRARRCLIVLDDLWSTEA--WDCLKDAIPEH-GSKILLTTRNEDVAAYVGP-NGYHHKLRCLTEEESWELLRKKSLWESHGED-LGKMEDLGKKMLNNCGGLPLAVVVLGGILRTKKTL-KEWNEVHENIKSYLDK---EGEVKV--LAYSYYDLPWQLKPCFLYLGKFREDSDIGVESLYQMWIGEGMIDRREQETMMNVAERYLKELAIRCMVEIKA--AVTELESCRLHDLMRDLCLAKAKEENLSPPATEA-QH
>XP_027152072.1
-QQLGHTYSVVADEDVVELPDDVQVLVDYLLN--ERKISVASIFGMGGIGKTTLARKVYHHERLKHYFKGFAWVCVSQQWQPKDLLY---------FE-T-GRKLGVATHEIIEGEKCLIFVASSWILE------YRKACC---GSELKLDDSDGDPSQ-----NGELH----LNDDSS-------DLDESFNED-LGKIEELGKEMLKYCGGLPLAVVVLGGILRTKKTL-KEWNEVHENIKSYLAK---EGEVKI--LAYSYYDLPWQLKP------------------------------------------------SIRCMVEIKE--AVTRFESCRLHDLMRDLCLAKAKEENLCPPATEA-QY
>XP_027152073.1
-QQLRHTYSFVAEEDVVGLRNDVEKLVEHLLKE-ERKIRVASIVGMGGIGKTTLARKVYHHEKLKQSIKGFAWVCVSQQWQPKDLLQGILLKL---SK-E--EQLLRLLREHLGARRCLIVLDDIWSTDA--WDYLKDAISEH-GTKILLTTRKRDVAEHVDP-NGCHHELRFLTEDESWELLRKKSLRESSGED-LGKMEELAKKMLNNCRGLPLAVVVLGGILRTKKTL-KEWDEVHENIKCYLDK---EGEVKV--LAYSYYDLPWQLKPCFLYLGKFGEDSDIGAESLYQMWIGEGMIDRKEQETMMDVAERYLKELAIRCTVEIKA--AVTELESCRLHDLMRDLCLAKAKEENLSSPTTDA-QY
>XP_027152097.1
-----FETPLVNETTIFGRDADKEKIIQMLL-SETENIIVVPIVGLGGLGKTTLARMIYKDSRVEVSFPTRAWVCVSEGYDATRITKELLRE--D-NL-F----LQVKLQGGLTQKKFLLVLDDVWNSNYNQWDNLRSPF-GSCGSKIIVTTRDQNVARMMAKE--SIHHLNFIQEEDCRSLFKKHAFENKDG---NAELEEIGNKIVKKCGGLPLAVKTVAGILRSKTTP-KEWEEILA---------------EENELRLSYIHLPSHLKRCFAYCAVFHKDYQFRKEEIIQLWQANDLLYPGENKRIENKGEKYFDELIMRSLFHK-----STDH-TFSMHDLVNDLARFVFGKY-C--ATVSGARH
>XP_027152108.1
--GNETKKP--GHV-DL-FVDAEKKIREQLTSK-CKDLCILSIVGMPGIGKTTLGNSIYENRFVRLCFHARARCHVGHACQKRRLLLDILQQ--QVGR-N-DDDLAEKLYQSLKGKKYFIFLDDLWDLRP--WNDMRACFPDKKGSRIMFTSRFQNIALETGM-V---YPLTPISDSRTWELLQIKLFG-KE--C-PPELVKVGQKIAAECKGLTLAADLIAGLLRTSKNEC--WAQVANSLNT------------LGRLELSYNQLPDHLKPCFLYFGAFPGNREVPTSKLMWLWIAEGFVQNGDEGSPEDVARSYLNDLIARSLVIDSKG-SSNGVKASCVHDLMHDFALAKAKEECFTL------YR
>XP_027152150.1
V---RTQSLFIEEARLVGIDKPKAELISKILD-DHSQLKVVSVAGMGGLGKTTLVKKVYDDAAVKKRFQSHAWITVSQNFQFRDIIKNLIQQL-E-FM-D-DIMLSEFVRDFLRE-RYILVLDDVWSIDA--WEAIKCVLSTT-ASRVVLTTRIADVASAS---LDFVYKMEPLSDKESWTLFCNRTFQSN--NC-PPNLEEVAKKILKKCEGLPLAIVAIGGVLALKDKEKDEWEMILHGFG----EADGSGKLRI--LLLSYNDLPHYLKSCLLYLSIYPEDYPIDVVSILLKWIALGFVEEKERITSTDIAMGYMKELINRSLIQVKS-LDHGRLDTCGLHDFLREIIVSKSKEQDFRWP--EKVRH
>XP_027152159.1
A---RAQSLFIEEAQLVGIDKPKAELISKILD-DHSQLKVVSVAGMGGLGKTTLVKKVYDDAAVKKQFQSHAWITVSQNFQFRDIIKNLIQQL-E-SM-N-DIMLSEFVRDFLQE-RYILVLDDVWSIDA--WEAIKCVLPNT-ASRVVLTTRIADVASAS---LNFIYKMEPLSEKESWTLFCNRTFQSN--DC-PPNLEEVAKKILKKCEGLPLAIVAIGGVLALKDKGKDEWEMIIHGFG----EADGSGKLRI--LLHSYNDLPHYLKSCLLYLSIYLEDYPIEVDDILEMWIALGYVEEREGITRTDIAMRYMKELINRSLIQVKS-WDDGRLVTCGLHDFLREITVSKSKEQSF----------
>XP_027152164.1
A---RAQSLFIEEAQLVGIDKPKAELISKILD-DHSQLKVVSVVGMGGLGKTTLVKKVYDDAAVKKQFQSHAWITVSRNFQFRDIIKNLIQYL-E-SM-N-DIMLSEFVRDFLQE-RYILVLDDVWSIDA--WEAIKCVLPNT-ASRVVLTTRIADVASAS---LDFVYRMEPLSDKESWTLFCNRTFQCN--DC-PPNLEEVAKKILKKCEGLPLAIVAIGGVLALKDKEKDEWEMILHGFG----EADGSGKLRI--LLLSYNDLPHYLKSCLLYLSIYPEDYPIDVDDILLKWIALGFAEEKEGITSTDIAMRCMKELINRSLIQVKS-LDDGSLDKCGLHDFVREILVSKSKEQGFRWP--EKVRH
>XP_027152167.1
A---RAQSLFIEEARLVGIDKPKAELISKILD-DHSQLKVVSVVGMGGLGKTTLVKKVYDDAAVKKQFQSHVWITVSQNFQFSDIIKNLIQQL-E-SM-D-VLMLSQFVKDFLQE-RYILVLDDVWSIDA--WEAIKCVLPNI-ASRVVLTTRIADVASAS---LDIVYKMESLSDKESWTLFCNSTFQCN--DC-PPNLEEVAKKILKKCEGLPLAIVAIGGVLALKNKEKDEWEMILHGFG----EADGSGKLRI--LLLSYNDLLYYLKSCLLYLSIYPEDYSIDVEDILLKWIALGFVEEKEGITSIDIGTRYMKELINRSLIQVKS-LDDGTLNTCGLHDFVREIIASKSKEQSFRWP--EKVRH
>XP_027152170.1
V---RTQSLFIEEARLVGIDKPKAELISKILD-DHSQLKVVSVAGMGGLGKTTLVKKVYDDAAVKKRFQSHAWITVSQNFQFRDIIKNLIQQL-E-FM-D-DIMLSEFVRDFLRE-RYILVLDDVWSIDA--WEAIKCVLSTT-ASRVVLTTRIADVASAS---LDFVYKMEPLSDKESWTLFCNRTFQSN--NC-PPNLEEVAKKILKKCEGLPLAIVAIGGVLALKDKEKDEWEMILHGFG----EADGSGKLRI--LLLSYNDLPHYLKSCLLYLSIYPEDYPIDVVSILLKWIALGFVEEKERITSTDIAMGYMKELINRSLIQVKS-LDHGRLDTCGLHDFLREIIVSKSKEQDFRWP--EKVRH
>XP_027152172.1
A---RAQSLFIEEAQLVGIDKPKAELISKILD-DHSQLKVVSVVGMGGLGKTTLVKKVYDDAAVKKQFQSHAWITVSRNFQFRDIIKNLIQYL-E-SM-N-DIMLSEFVRDFLQE-RYILVLDDVWSIDA--WEAIKCVLPNT-ASRVVLTTRIADVASAS---LDFVYRMEPLSDKESWTLFCNRTFQCN--DC-PPNLEEVAKKILKKCEGLPLAIVAIGGVLALKDKEKDEWEMILHGFG----EADGSGKLRI--LLLSYNDLPHYLKSCLLYLSIYPEDYPIDVDDILLKWIALGFAEEKEGITSTDIAMRCMKELINRSLIQVKS-LDDGSLDKCGLHDFVREILVSKSKEQGFRWP--EKVRH
>XP_027152174.1
----RAQSLFIEEAQLVGIDKPKAELISKILD-DHSQLKVVSVVGMGGLGKTTLVKKVYDDAAVKKQFQSHAWITVSQNFQFSDIIKNLIQQL-E-SM-N-EIMLSEFVRDFLQE-RYILVLDDVWSIDD--WEAIKCVLPNT-ASRVVLTTRIANVAPAS---LNFVYKMEPLSDKESWTLFCNRTFQSN--DC-PTNLEEIAKKVQKKCEGLPLAIVAIDGVLAQKDKENDEWEMILHGFG----EADG----RI--LLLSYNDLPHYLKSCLLYLSIYPEDYPIDVEDILLKWIALGFVEEKE----------------------------------------------------------------
>XP_027152175.1
A---RAQSLLIEEAQLVGIDKPKAELISKILS-DHSQLKVVSVVGMGGLGKTTLVKKVYDDAAVKKQFQSHAWITVSQNFQLRDIIKNLIQQL-E-SM-D-VLTLSQIVKDFLQE-RYILVLDDVWSIDA--WEAIKCVLPNI-TSRVVLTTRIADVASAS---LDFIYKMKPLTDKESWTLFCNRTFQSN--DC-PPNLEEVAKKILKKCEGLPLAIVAIGGVLALKDMEKDEWEMILHGFG----EADGSGKLRI--LLLSYNALPYYLKSCLLYLSIYPEDYSIYVDVILLKWIALGFVEEKGGITSTDIAMRYMKELINRSLIQVKS-STDGTLATCGLHDFLREIIVSKSKEQSFRWP--EKVRH
>XP_027152177.1
A---RAQSLFIEEAQLVGIDKPKAEVISKILD-DHSQLKVVSVVGMGGLGKTTLVKKVYDDAAVKKQFQSHAWITVSQNFQFRDIIKNLIQQL-E-SM-D-DNMLIEFVRDFLQE-RYILVLDDVWSIDA--WEAIKCVLPNT-ASRVVLTTRIADVASAS---LDFVYKMEPLSDKESWTLFCNRTFQSN--DC-PPNLEEVAKKVLKKCEGLPLAIVAIGGVMALKDKEKDEWEMILHGFG----EADGSGKLRI--LLLSYNDLPHYLKSCLLYLSIYPEDYPINVDDIILKWIALGFVEEKERIASTDIAMSYMKELINRSLIQVKS-LTDGRMVTCGLHDFLHEITVSKSKEQDFRWP--TKVRH
>XP_027152179.1
V---RAQSLFIEEARLVGIDKPKAELISKIVD-DHSQLKVVSVVGMGGLGKTTLVKKVYDDAAVKKQFQSHAWITVSQNFQFRDIIKNLIQQL-E-SM-D-DNMLIEFVRDFLQE-RYILVLDDVWSIDA--WEAIKCVLPNT-ASHAVLTTRIADVASAS---LDFVYKMEPLSDKESWTLFCNRTFQSN--DC-PPNVEEVAKK--------------------------------------------------------------------------------------------------------------------------------------------------------------------
>XP_027152215.1
A---RAHSLFIEEPQLVGIDKPKADLISKILD-DHSQLKVVSVVGMGGLGKTTLVKKVYDDTAVKKQFQSHAWITVSQNFQFNIIIKDLIQQL-E-SM-N-VIMLSECVKDFLRE-RYILVLDDMWSIDA--WEAIKCVLPNT-ASSVVLTTQIADVASAS---LDFVYKMKPLSDKESWTLFCNRTFQSN--DC-PPNLEEVSKKIMKKCEGLPLAIVAMGGLLALKDKGKDEWEIILRGFG----EADGSGKFKI--LFLSYNDLPHNLKSCLL----------------------------------------------------------------------------------------------
>XP_027152217.1
-----------SEI-VIGFEDEARELQDKLTRG-QRR-QVISIVGMPGIGKTTLARRLYNDLSVVYHFHTRAWVSASQVFQMRNLLCRILRCI-PIRM-S-DEDMGQKLYKCLKGHRYLIVIDDVWDIKV--WNELKIYFPDKNFSRILMTSRIKKAV-RVKE-F---HCLRARNEKESWDLFNCKLFG--D-SC-PEELVEIANRIVAKCNGLPLAIVVIAGILVRNNEKY--WRKVHENMGS-----------II-ELELSYKHLPSELKSCFLYLGSLPEISDILVTRLFQSWIAEGFIQETEG-RLEDVAEDYLMDLVNRSLVTVAKR-SDGGIKSCNMHDVLRELCLKKTNEKKFERFLMYQGPH
>XP_027152264.1
--------P-VEE--VVGFDDEATAVLDRLT-G-QKQLEVISLVGVAGIGKTTFAKRLYNDSRVLHHFHVRAWTRGPQLNEEMNALHDLLTCV-SLKM-Y-PHEMGEKLHKLLKGKRYLIVIDGIWDSLS--WKLFMKYFPDSNGSKVLITSRTKDVVLKISP-S---QVLQFLSQDESWELFESKVFI--D-SC-PQELMELGKEMVAKCRGLPLAIVVLAG-VAKKSPEW--WMHIVTDIAS-----------PT-QLAFGYDHLPNWLKPCFLYLGSFPQGYEILVKKIVWSWIAEGFVKQNGE-WLEELAEEYLTDLVDRNLIAVSKK-SNGGIKTCQVHDLLRDLCVKKAKDNLFSRPTLYDHPQ
>XP_027152271.1
--------P-VEE--VVGFDDEATAVLDRLT-G-QKQLEVISLVGVAGIGKTTFAKRLYNDSRVLHHFHVRAWTRGPQLNEEMNALHDLLTCV-SLKM-Y-PHEMGEKLHKLLKGKRYLIVIDGIWDSLS--WKLFMKYFPDSNGSKVLITSRTKDVVLKISP-S---QVLQFLSQDESWELFESKVFI--D-SC-PQELMELGKEMVAKCRGLPLAIVVLAG-VAKKSPEW--WMHIVTDIAS-----------PT-QLAFGYDHLPNWLKPCFLYLGSFPQGYEILVKKIVWSWIAEGFVKQNGE-WLEELAEEYLTDLVDRNLIAVSKK-SNGGIKTCQVHDLLRDLCVKKAKDNLFSRPTLYDHPQ
>XP_027152273.1
--------P-VEE--VVGFDDEATAVLDRLT-G-QKQLEVISLVGVAGIGKTTFAKRLYNDSRVLHHFHVRAWTRGPQLNEEMNALHDLLTCV-SLKM-Y-PHEMGEKLHKLLKGKRYLIVIDGIWDSLS--WKLFMKYFPDSNGSKVLITSRTKDVVLKISP-S---QVLQFLSQDESWELFESKVFI--D-SC-PQELMELGKEMVAKCRGLPLAIVVLAG-VAKKSPEW--WMHIVTDIAS-----------PT-QLAFGYDHLPNWLKPCFLYLGSFPQGYEILVKKIVWSWIAEGFVKQNGE-WLEELAEEYLTDLVDRNLIAVSKK-SNGGIKTCQVHDLLRDLCVKKAKDNLFSRPTLYDHPQ
>XP_027152288.1
--------S-IEDN-MVGFDDEAITLLDRLT-G-QKQLEVISLVGIAGIGKTTLAKRLYNDPRVVYHFHVRGWACLAEGQKVKNVLYNLLSSI-SLKM-N-NQDMGDKLYEYLKGKRYFIVLDAIWGSFI--WNSLKQYLPDNTGSKILVTCRMQNVVLEISA-S---HNLQFLGQNESWNLFVCKVFA-PN-SC-PRELMELGSEIVGRSKGLPLAIVVLAG-VAKKTPEW--WTYIVQNIGS-----------CI-QLASSYEHLPNHLKSCFLHIASFPQNYKIPVKKLVWSWIAEGFIKDTRE-KLEDVAEDYLRDLVD---------------------------------------------RQ
>XP_027152289.1
-----------EEK-MVGFQDEATALLDRLTGG-QMQLEVISIVGMGGIGKTKLAKRLYTDPVVVHHFHVRGWATTSDSLEVNNILQDILSCI-NVKM-T-YKQMEEKLMNCLKGKRYLIVIDGLWDPFS--LRGFGRFFPDCAGSKILLTSRTKEVVLRLNP-P---HFLRYLSHSESWRLFESKVFT--N-RC-PLELMEVGKEILSKCCGLPLSIVVLAG-VLQISREW--WMHIAEDMTS-----------AV-QLAIGYEHLPDWLKPCFLHLGSFPKGYEIPVKKLVRSWTAGRFIKHNGE-KTEDVADDYLSYLVDRSLVIVSKR-SNGGIKTCYIHDFLWDLCLKKAKDNMLAQLTFLLYPP
>XP_027152290.1
--------S-VEKI-VVGLHEEARELLHKLI-G-RKQLEVICITGMGGIGKTTLACRLYDDPSVVNHFHLRAWTSVSQFCEKRELFSNILSSI-PISM-S-DEHMGEKLYKCLKGNRYLIVVDDIWDIEA--WHEIKVCFPDDNCSRILMTTRNEDVASKVRS-P---HRLRFLTHDESWDLFKQKVFP--D-SF-PAELVEIGNQIVADCKGLPLAIVVIGGLLVKKTQEW--WRQVAQNIGS-----------AI-NLALSYEHLPPSLKSCFLYAGSFPEDYEIPVKRLIRSWIAEGFIQHTDEQKLEDTAEDNLVDLISRSLLIVEKR-PDGGIKSCRMHDLLRDLCHRRVKEKKF--------PR
>XP_027152293.1
--------S-VEKI-VVGLHEEARELLHKLI-G-RKQLEVICITGMGGIGKTTLACRLYDDPSVVNHFHLRAWTSVSQFCEKRELFSNILSSI-PISM-S-DEHMGEKLYKCLKGNRYLIVVDDIWDIEA--WHEIKVCFPDDNCSRILMTTRNEDVASKVRS-P---HRLRFLTHDESWDLFKQKVFP--D-SF-PAELVEIGNQIVADCKGLPLAIVVIGGLLVKKTQEW--WRQVAQNIGS-----------AI-NLALSYEHLPPSLKSCFLYAGSFPEDYEIPVKRLIRSWIAEGFIQHTDEQKLEDTAEDNLVDLISRSLLIVEKR-PDGGIKSCRMHDLLRDLCHRRVKEKKF--------PR
>XP_027152294.1
-----------EEK-MVGFQDEATALLDRLTGG-QMQLEVISIVGMGGIGKTKLAKRLYTDPVVVHHFHVRGWATTSDSLEVNNILQDILSCI-NVKM-T-YKQMEEKLMNCLKGKRYLIVIDGLWDPFS--LRGFGRFFPDCAGSKILLTSRTKEVVLRLNP-P---HFLRYLSHSESWRLFESKVFT--N-RC-PLELMEVGKEILSKCCGLPLSIVVLAG-VLQISREW--WMHIAEDMTS-----------AV-QLAIGYEHLPDWLKPCFLHLGSFPKGYEIPVKKLVRSWTAGRFIKHNGE-KTEDVADDYLSYLVDRSLVIVSKR-SNGGIKTCYIHDFLWDLCLKKAKDNMLAQLTFLLYPP
>XP_027152295.1
--------S-IEDK-MVGFDDEAITLLDRLT-G-QKQLEVISLVGMAGIGKTTLAKRLYNDPRVVYHFHVRGWACLAEGQKVKNVLYNLLSSV-SLKM-T-NQEMGDKLYEYLKGKRYFIVLDAIWGSFI--WNSLKQYLPDNTGSKILVTCRMQNVVIEISA-S---HNLQFLGQIESWNLFVSKVFA-HN-SC-PRELMELGSEIVGRSKGLPLAIVVLAG-VAKKTPEW--WTYIVQNIGS-----------CI-QLASSYEHLPNHLKSCFLHIASFPQNYEIPVKKLVWSWIAEGFIKDTRE-KLEDVAEDYLRDLVDRSLVVVSKR-SNGGIKTCYIHDLLRYLCFKKGKDSKLSHPTLYNYKQ
>XP_027152310.1
--TEET----T----LVGFEVAAEKIKEQLTRG-SNQLNILTIVGMPGIGKTTLANSLYKDHSVSFSFHTHAWCCVSRVYHKQTLLLEILGQI-NFGV-A-GKDYVEMLYKSLKGKRYLLVIDDIWDIEA--WNDLKEVFPDHNGSRILFTTRNYNIALKAN--V---YALSPLSDEESWQLLCIKVFE-E--MC-PSELLQVGKRIAKICKGLPLSVVSVSGTLKAREQDR--WEQVAESLWL---------------LELCYHHLPNFLKPCFLYFGGFREDAVIPVSKLLWLWIAEGFIQNPSQKSLKNEAENFLNDLIDRNLVMVAES-SRGRVKSCHVHDLLHDFCLAKSEEENFADSVMHQAYR
>XP_027152335.1
--PSQVKTS-KDET-VVGFMDEAKEIIRLLTGP-SRRLEIVAIVGMPGVGKTTLAKKVYNDPFLASRFQIQAWCFVSQVYTPRDLLLAILKTV-DLKF-S-DGDLALKLKQCLSKQKYLVVMDDIWEIKA--WNDIKLSFPDRTESRIMFTSQNRILASDAGT-N---YPLSPLTEEKSWEFLREKLFL-KG--C-PHELSRIGEQIVKHCEGLPLAISVIAGLLAKEKKNVNWWNQVEGSLHS--------------GLELSFTHLSYSLKPCFLYFGSFQKGEVISAQKLTLLWSAEGLIKRTERESSQILAKGYLTELRDRSLVIVSES-FDGGIKACRVHDLLYDFCAGKAKDEKFLDP-ATH-CR
>XP_027152336.1
--LWKAGDM-------VGLKDEADFLLDLLVNG-PHDVDVLSIVGPSGLGKTTLARKVYHSAVVAYHFAVQAWCCVSQGYRRRDLLLDILGC--GIGL-N-DDDISTVLYQCLKGRRYLIVIDNLWDTKA--WIHLRELLPDKNGSRILLTSQLRYVALQANP-E---YPLRLLSSEESWNLLQHKTFS-EE--C-PPGLLEVGKQISGRCKGIPLAVVLLAGIL-EYTLNR--WEQVSKCFRS------------F--FEFSYRCLPDYLRPCFLYFGAFPVNQEISVFKLVRLWIAEGFLGDSELRTMEDLAERRLGYLIDRNLVTVAKS-SIGGIKACQVHDLLWNFCIQKSKEENF--------RR
>XP_027152337.1
---PRASIS-SDE--VVGLVEDAKAVLDKLTRG-SMKLNIVSIAGMRGVGKTTLAMKVCNDPSVQCHFIKRARCYVSQVYRRRDLLLDILRNV-AIKK-D-DDEIANQLRQSLKGRKYLIVMDDVWNLGA--WDAVKYSLPDSNGSRILFTSRNHKLAEMSGP-H---HPLNELSSDKSWDLLQKKVFH-SD--R-PTKFSDIGKKIARNCKGLPLVIAVVAGLLEMKKNDIHWWMQIEKSTNS--------------GLELSYNYLPDTLKACFLYFAAFRQGEVISVRKLMLLWIAEGLLQPEKRS-LEAVAKETFLELIDRSLVIVTSS-SKGGIKACRVHDLLHYFCREKAKEERFSSP-IRF-YR
>XP_027152339.1
--SSRGNNS-KDED-VVGFKDEANQIIDLLTSG-SKNREIVSIVGMPGVGKTTLARKVYNDPSTTSYFHELAWCYVSQVYTSRDLLLAILKCL-KLKM-S-NEDLEEQLRRCLLKQRYLVVMDDIWDIKA--WNVVKQSLPDGNRSRIIFTTQNHHLISDDES-K---YLLSPLIEEKPWEFLQEKIFH-KD--C-PQELLEIGKRIVEHCEGLPLAITVIAGLLAKEKKHVGWWKQVEASLSS--------------GIELSYKHLMDYLKPCFLYFGAFRKGEVIGARKLTLLWNAEGFVNRNQRSCFEVVAKEYLKELNDRSLVIVSES-FNGGIKACRLHDLLHKFCSKKAKDEKFLNP-VKH-YR
>XP_027152343.1
--AGEVMNP--DYV-EL-FEDEAKQITEELTNG-LTQLRMLSIVGMPGIGKTTLANSIYQSPLVPLHFHVHARCCVTQLYQKRRLLLEILQQ--PRGL-T-DDELAEELYRSLKGKKYVIFFDDLWDTRL--WNDMSTSFPDNMGSRIMFTSRFHNIVSQIER-I---YPLNPLSEVTCWKLLEVKLFQ-KE--C-PQELLGVGMQMAINCKGLPLAVDLVVGLLRNRRQDC--WEQIANSLNT------------LGRLELSYNHLPNHLKPCFLYFRAFSEDEEVPVSELMWLWIAEGFVQKDEKGSLEDVAKKYLSDLIARSLVMKTKG-SLGGVKASRIHDLLHDFVLAKAKEECFTM------YR
>XP_027152353.1
--MAQDGIP--KET-VVDISDEEQVITDQLTKG-SARLGIVSIVGMPGIGKTTMAWKLFNCPKVLSHFHCRAWCTVSQEYEKKELLLEILGG--NIQM-S-KEDLQLKLRQCLLRNKFLIVMDDVWDAGV--WNELKISFPDANGSRVLITSRHHDVALQIEP-D---HSLRLFSDDESWNLIVGRVFQ-GE--C-PEELLLVGKEIAQKCKGLPLAVVAISGLLRRNSRES--WEKIAKSLIA------------VARLELSYKYLPGYLKPCFIYLGVFLEDKDIPVSKLTRFWLAEGCIHDSELKSLEGIAEGYLMELISRSLVEVSKR-SNGMVKSCRLHDLLRDFCQLKARAENFGHH-SDPVYR
>XP_027152354.1
--VSQERAR--KEM-VVNLSDEEQVIIDQLTRG-SSRRGIVSIVGMPGLGKTTLARKVYNNQNVTRRFHCRAWCYVSQVYEKKELLLKILHD--EIQM-T-TEDLESKLRQCLLKNKYLIVMDDVWDARA--WNDLQNSFPDNIGSRILMTSRHCHVALEIEP-D---HLLRSLFEDESWILLEGKVFQ-GE--C-PQELLPIGKKIAQRCGGLPLATVTISGLLQRKSKEF--WENILESLSS------------IARFELSYKHLPGHLRACFLYLGVFLEERDIPVSKLIRFWLAEGFIPNTESRRLEDIAEAYLVDLINRSLVIVSKR-SNGQVKSCRLHDLILVFCRSKAKSENFHDH-LAPVYR
>XP_027152418.1
A-EDRW-TP-F-ESEMVGREVEISQVVSMLIS--DYKLPVISIVGMGGQGKTTLAQLVLKNDSVVKHFE-TIWVCVSDDFKER-LLNEMLQSLKSADT-T-NRELVKELQDNLKGKRYLLVLDDIWNENRQKWNGM-RRL-GAPGSKILVTTRSDEVASAMQ--G---HHLDILSDDHSWMLFEKLAFADGA----KTDLVDIGRRILKKCGGVPLAIKVIGGLLYSKKD--SEWLKLEKEIWNES-----------GGLMLSCENLPSSVEQCFASCSIFPKDTDMEKQSLIQIWMAQGLINAK--HQMEDVGSDYFN-LLRSSLL---ES--INGIKRCRMHDLVHDLSLQVSNNCFLVVSHDDEVMH
>XP_027152427.1
--GNETKKP--GHV-DL-FVDAEKKIREQLTSK-CKDLCILSIVGMPGIGKTTLGNSIYENRFVRLCFHARARCHVGHACQKRRLLLDILQQ--QVGR-N-DDDLAEKLYQSLKGKKYFIFLDDLWDLRP--WNDMRACFPDKKGSRIMFTSRFQNIALETGM-V---YPLTPISDSRTWELLQIKLFG-KE--C-PPELVKVGQKIAAECKGLTLAADLIAGLLRTSKNEC--WAQVANSLNT------------LGRLELSYNQLPDHLKPCFLYFGAFPGNREVPTSKLMWLWIAEGFVQNGDEGSPEDVARSYLNDLIARSLVIDSKG-SSNGVKASCVHDLMHDFALAKAKEECFTL------YR
>XP_027152428.1
-------------------------------------------MGMPGIGKTTLGNSIYENPLVPLCFHAHARCHVSHAYEKRRLLLEILQL--QVKM-E-DEDLALKLYQSLKGKKYFIFLDDLWDIKP--WNDIKASFPDERGSRIMFTSRFQHIALETGC-V---YPFNPISESRTWELLQVKLFG-KE--C-PQELLEVGQKIAAEC---------------------------------------------------------------------------------------------------------------------------------------------------------------
>XP_027152442.1
--SSRTNAS-NDEV-AFPFTDEADAIINLLMRG-SLGLSIVSVVGMPGVGKTTLAKAAYNNLSVKMHFHKLAWCSVSDTQRSGDLLLDILKCT---AK-T-DEDLALEVRRSLLKERYLIVLDDIWEIGA--WDAIKLSLPDKNGSRILLTSQNHNLGLQTGP-N---YPLSVLNDERSWKLLEKMLFH-NH--C-PPHLLGVGQKIASNCKGLPLALAASAVLLRREEQNLDQWGRIEESSNP--------------GLELSYNRLPDHLKPCFLYFGSLQAGKEVSGQKLILLWIAEGFIQKAAIGSLEVLGMDYLIELIDHSLVDVTKS-SDGGIKACRVNELLHSFCVEKAQEENFSTR-TMH-YR
>XP_027152446.1
--------------GFKGLDSAVEKIKEFIVEG-SENLRGIGIVGVGGSGKTALARKVFDNLPVRRMFSPRIWVSLSDTLHRVKILRKMLEQAG--EM-M-TPKLTQKLYHRLMGKRYLIVLDEVWHVND--WADLDA-FGKDSGGRIIVTTRRMGVAKELI-GN---IRIDTLLGQECWSLFSDVVCEDND-IT-PTMKEEI----SKKCIGLPLAA-----------------------------------------------------------------------------------------------------------------T--------------------------------------
>XP_027152453.1
--------------GFKGLDSAVEKIKEFIVEG-SENLRGIGIVGVGGSGKTALARKVFDNLPVRRMFSPRIWVSLSDTLHRVKILRKMLEQAG--EM-M-TPKLTQKLYHRLMGKRYLIVLDEVWHVND--WADLDA-FGKDSGGRIIVTTRRMGVAKELI-GN---IRIDTLLGQECWSLFSDVVCEDND-IT-PTMKEEI----SKKCIGLPLAA-----------------------------------------------------------------------------------------------------------------T--------------------------------------
>XP_027152462.1
-------SS--ADI-VVGLDAELTTILEGLT-GL---LEIVTISGMGGIGKTTLARKAFNDPYTVYHFYCRAWITVSQVYQVRDLLLGLLSSI-KMEK-S-NAQLAEVVYRSLKGMRYMIVMDDMWSIDA--WNDIKRCFPDKNGSRIVVTTRFMEIATNVSP-P---HCMNLLNTEQSWELLEMLIF--GT-SC-PQELVGVGKKIAKRCRGLPLAIVVVAGVLSRREYNY--WNNIAEEVSS-----------VV-NLALSYNYLPHHLKACFLYMGIFPEDCEIEVAKLINLWAAEGFLYDSEKQ-LEQIGKDYLEDLIGRNLVLVEKR-FGEEVKTCRLHDFLRELCLKEAQKENFVQTGTRNQRR
>XP_027152466.1
-------DS--QHI-VIGLDDYLGRMLDQIT-GF---LEIVTIVGMGGIGKTTLAKNIFDHPYTIYHFYCRAWVAVSQVYQVRDLLSGILSSV-ETSK-T-NDQLAEVLYRSLKGRRYLIVMDDMWSAKA--WDDVKRSFPDKNGSRVIVTTRF-NGCGYLYP-L---TLNLLLSIEESSKLMENILF--GV-GC-PPELVDVGKYIAKRCQGLPLSIVVVAGLLCSRTLDS--WRAIASSISS-----------FL-HLALSYNHLPPYLKVCFLYMGAFPEDCEIEVQKLIHLWIAEGFLDKVLEH-PEAVAVDYLEDLIRRSLVLVGKS-FDGKIKTCLLHDLLWELCLREAQKENF----------
>XP_027152467.1
-------DS--QHI-VIGLDDYLGRMLDQIT-GF---LEIVTIVGMGGIGKTTLAKNIFDHPYTIYHFYCRAWVAVSQVYQVRDLLSGILSSV-ETSK-T-NDQLAEVLYRSLKGRRYLIVMDDMWSAKA--WDDVKRSFPDKNGSRVIVTTRF-NGCGYL-------------------------------------------------CQ--------------------------------------------------SEN--------------------------------ASSFYEA--KH-REI---------------------------------------------PNF----------
>XP_027152470.1
-------SS--EDI-VVGLDAELTTILEGLT-GL---LEIVTISGMGGIGKTTLARKAFNDPYIVYHFYCRAWITVSQVYQVRDLLLGLLSSI-KMEK-S-NAQLAEVVYRSLKGMRYMIVMDDMWSIDA--WNDVKRCFPDKNGSRIVVTTRFMELATNVSP-P---HCMNLLNTEQSWELLEMLIF--GT-SC-PQELVGVGKKIAKRCRGLPLAIVVVAGVLSRREYNY--WNNIAEEVSS-----------VV-NLALSYNYLPHHLKACFLYMGIFPEDCEIEVSKLINLWAAEGFLYDSEKQ-LEQIGEDYLEDLIA-----------------------------------------------
>XP_027152474.1
--------S--DDI-VVGLDDELVSLLEGLT-RV---LEIVTILGMGGIGKTTLARKAFRHSYTEYHFYCRAWITVSQVYQVRDLLLGLLGCL-KLEK-N-DAQLAEVVYRSLKGKRYLIVMDDIWSIDA--WNDVKRCFPDKTGSRILLTSRVTELASYVNA-P---HCMSLLDTEQSWELLEKLVF--GI-SC-PPELEKCGKLIAKRCQGLPLAIVVMAGVLSRKTYDC--WNNFAEKVCA-----------II-ELALSYNYLPHHLKACFLHMAAFPEDCEIEVQKLINLWAAEGFLDQSSEN-LEQVAEEYLEDLIGRNLVFIEKC-FGGKVKTCRLHDFLRELCLREAQKEDFSRVGLRNQHR
>XP_027152502.1
-KKEEA--V-TEDN-VVGLDDEAKNVIELLT-E-SQELEVISVIGMHGLGKTTLAKKVLNDPTIEFKFYCRAFVEVFQEFERREVFLHILGAF-EIDL-S-DDKLVKELHRQLKTRKYLIVLDDVWTPEA--WDQLKLAFPNDKQSRILITSHNEPVAFHANP-D---HYLRCLDLEDSRELLRKKVF--GK-DC-PGELEKLELSILLKCDGLPLAIVIVAGVLLNDRTDW--WKKVTEDLDH-----------FV-QIRLSYEHLPHHLKPCFLYLGVFREDIDIPVWKLLQLWIAEGFVQKDHDISLEEKAEAYLDDLVSRNLVMVGQG-SSGRIKTCRIHDSLRDFCRREAMKENLEHTSLDNACR
>XP_027152563.1
----------SY--V-VGLDFCLEELVELLVK--QNGQQVLGLHGLGGIGKTTLAK----------------------AYN--KLARHFL-S--EN----RQNELQKKIVGDLSYKRILLVLDDI--DDA---GQL---L-ESEGSRIVITTRDAAVTDFVD---K-IYEVKSLGKSESLKLFSHHAFR-RE----PTAFLNLSKEIVSCTGGLPLALEVFGSLLYG-----EEWQDALAKLKQIRG------------LKISYDAL--VQERSIF----LFLNLETAITTLVSRSLIK------DEQDMRQI-------IVEENL-SDVGR--WNPAD---VLGLFQ-----DGKGTR-QTPNFTSAHR
>XP_027152637.1
N--SRDDALLVEEAQLVGIDQPKKRLISQLLEGDDYQLKVVSVVGMGGLGKTTLVKRVHEDPEVRRHFPVRAWVTVSQTYDFQDVLKDLIRQL-------------------------------------------------------------------------------------------------------------------------------------------------------------------------------------------------------------------------------------------------------------------------------------
>XP_027153117.1
-----PSTSLVDEATVYGRDADKEKIIKMLL-SEGVNFTVISVVGLGGIGKTTLAQLIYKDKRVQNHFPTKAWVCISEDYDAARITKELLGE--E-NL-N----LQMKLQLGLTQKKFLLVLDDFWNRDYSDWDRFKVLF-AMQGSKIIVTTRDEKIALMMCKK--SIYSLDLIAEEDCCSLFEKHAFENIDG---RLELEDIGKKIVKKCARLPLAVKTVAGLLRSKTTA-EEWEDILV---------------EVNELRLSYSHLPSRLKRCFACCAVFHKDFQFKKEEIIHLWQANDLLPPGENRGIEQIGEEYLRELRLRSLLEQ-----STNG-LFSMHDLVNDLAIAVSRRY-C--GKIGSISY
>XP_027153277.1
--------P-----EFVGLDAPLEELKLMLL---KDGVSVLVLSAPGGCGKTTLAKMLCHDPQIRDRFRDNFFVNVARTPNLMLIVQKIKNQV-EF---Q-DEDINQFLLKRL--K-SLLVLDDVWR------SEFLERF-S-QGFKVLVTSRSVF--RSF---T---FRLKLLNDENAKTLFCHSAF--KD-GI-P-DVQDLVDKVVKGCGGFPLALKVIGQSLRGEPEAK--WIHRTQKWSEGVS----------H-LKSSLDALPD-LKECYLDLGSFPEDQRIPATALLDVWVE---L---N---LEDVTLVHLLELSDRNLILVLQE--DG----AMQHDLLRDLVVYQNALDP---------QR
>XP_027153382.1
-ARKRA--P-IEEN-VVGFDEEARTVVERLT-D-PEQLEVISVVGMGGLGKTTLAKKVYSDPSIEYHFYIRAWVYMSQQYCRREVFLGILDSM-QVKM-N-DDRLAEELFRHLRSNRYLIVIDDVWTTEA--WNDIKMAFPTACGSRILLTSRNTEVAMHANP-N---HRLRFLTNEESWELLCKKVF--RE-SC-PPELQELGQRISKRCDGLPLAIVVVSGLLSKKTRTW--WNKVAESVST-----------YV-QLALSYKHLPDHLKVCFIYFGAFPEDFEIPVSKLLKLWVAEGFIQQIGQETLEDIAEEYLVDLVDRNLVIVAKR-ANGRIKSCRIHDMLRDLCIREGAEENFLTSIPNYCRR
>XP_027153383.1
-ARKRA--P-IEEN-VVGFDEEARTVVERLT-D-PEQLEVISVVGMGGLGKTTLAKKVYSDPSIEYHFYIRAWVYMSQQYCRREVFLGILDSM-QVKM-N-DDRLAEELFRHLRSNRYLIVIDDVWTTEA--WNDIKMAFPTACGSRILLTSRNTEVAMHANP-N---HRLRFLTNEESWELLCKKVF--RE-SC-PPELQELGQRISKRCDGLPLAIVVVSGLLSKKTRTW--WNKVAESVST-----------YV-QLALSYKHLPDHLKVCFIYFGAFPEDFEIPVSKLLKLWVAEGFIQQIGQETLEDIAEEYLVDLVDRNLVIVAKR-ANGRIKSCRIHDMLRDLCIREGAEENFLTSIPNYCRR
>XP_027153384.1
-ARKRA--P-IEEN-VVGFDEEARTVVERLT-D-PEQLEVISVVGMGGLGKTTLAKKVYSDPSIEYHFYIRAWVYMSQQYCRREVFLGILDSM-QVKM-N-DDRLAEELFRHLRSNRYLIVIDDVWTTEA--WNDIKMAFPTACGSRILLTSRNTEVAMHANP-N---HRLRFLTNEESWELLCKKVF--RE-SC-PPELQELGQRISKRCDGLPLAIVVVSGLLSKKTRTW--WNKVAESVST-----------YV-QLALSYKHLPDHLKVCFIYFGAFPEDFEIPVSKLLKLWVAEGFIQQIGQETLEDIAEEYLVDLVDRNLVIVAKR-ANGRIKSCRIHDMLRDLCIREGAEENFLTSIPNYCRR
>XP_027153441.1
-EENQT--G-NPDR-IIGFEDAADNVLELLG-GKGEELEIASIHGMLGLGKTTLARKVLNDLRIEYHFFTRLFVTVSNEYNKKEVLLSILSVF-E-DK-T-VEQLVDMVKHELKY-KYLIVMDDVWQNEV--WEDIKKFLPNSKGSRVLVTTRIESVANYVAT-K---YKLRLMFTEEAEELLRTKVF--DE-TC-PEELESIEKKILAKCDRLPLAIVVTAGILRNKDLTW--WEDVLNGVAE-----------LV-KIRRSYDNLPDILKSCFLYLGVFPEDLEIPVSKLLQLWIAEGFIPQSERASMEKIAELCLRELVGRNLVMVRRT-LSGRIKTCIIHDTLRDFCKKMAKAENL--------RR
>XP_027153442.1
-EENQT--G-NPDR-IIGFEDAADNVLELLG-GKGEELEIASIHGMLGLGKTTLARKVLNDLRIEYHFFTRLFVTVSNEYNKKEVLLSILSVF-E-DK-T-VEQLVDMVKHELKY-KYLIVMDDVWQNEV--WEDIKKFLPNSKGSRVLVTTRIESVANYVAT-K---YKLRLMFTEEAEELLRTKVF--DE-TC-PEELESIEKKILAKCDRLPLAIVVTAGILRNKDLTW--WEDVLNGVAE-----------LV-KIRRSYDNLPDILKSCFLYLGVFPEDLEIPVSKLLQLWIAEGFIPQSERASMEKIAELCLRELVGRNLVMVRRT-LSGRIKTCIIHDTLRDFCKKMAKAENL--------RR
>XP_027153640.1
-QRIRRSSPLNEDKDIVGFGEITKSLVSELLKG-GKNRRVVSIIGMGGAGKTTLAKKVYNHADVRTRFNCRAWVCVSSSYNHKETLRTIIKQL-E-RM-Q-EQDLEERLYKDLQD-KRLVVLDDVWKEAA--WDCLARAFPST-SSRLLLTSRNLDVAVHADA-LSKPHELKTLGEEDSWQLFLKKALVHEANVC-PPDLEEVGREIVRRCAGLPLAITVIGGLLLGKKELKSEWEKVLSNFSTYLS----N-GVAI--LELSYADLPANLKFCFLYLGLFPEDSVISVRKLIHMWVAEGIMQKRDAENLEETAAYDVERLCRRNMVQVAE-TIDERIKSCRVHDLLRDVAIRKAEDENFDKISAKS-RY
>XP_027153641.1
-QRIRRSSPLNEDKDIVGFGEITKSLVSELLKG-GKNRRVVSIIGMGGAGKTTLAKKVYNHADVRTRFNCRAWVCVSSSYNHKETLRTIIKQL-E-RM-Q-EQDLEERLYKDLQD-KRLVVLDDVWKEAA--WDCLARAFPST-SSRLLLTSRNLDVAVHADA-LSKPHELKTLGEEDSWQLFLKKALVHEANVC-PPDLEEVGREIVRRCAGLPLAITVIGGLLLGKKELKSEWEKVLSNFSTYLS----N-GVAI--LELSYADLPANLKFCFLYLGLFPEDSVISVRKLIHMWVAEGIMQKRDAENLEETAAYDVERLCRRNMVQVAE-TIDERIKSCRVHDLLRDVAIRKAEDENFDKISAKS-R-
>XP_027153974.1
----------KY--P-VGISSRLDILLRKLVK--GNGVRIIGFHGMGGIGKTTLAK----------------------AFN--KLVSHFI-S--Q-----QDSTLQSKFLGDVRGKEALLVLDDI--DDA---NQL---L-DYEGSRIIITTRTKEVQNIVD---E-VYEVNGLIYPEALQLFSYHAFG-RE----PNDFMKLSEQIVNLTGGLPLALEVIGSSMFY-----TEWIDELEKLKQIRP------------LEISFKGL--DQEKCVF----FFVNSNVAITDLTARSLVK------ENVDMRQI-------VQRESY-ADAKR--WSQGE---IMMVLK-----NRKGTR-KFPALESAGH
>XP_027154000.1
--ISQVSAP--DEV-VVSLSDQEEVIIDRLIKG-SLQQDMVSLVGMPGIGKTTLAKKLYNDSRVTYHFHIRAWCCISQVYSKRQVLLDILSN--YIKM-T-DEDLDLELYQQLKGRRYLIVMDDMWSTEA--WDDLERSFPDKNGSTLLITSRIQNVALNAKP-D---YLLRLLTDDESWSLLQLKSFH-GK--C-PTELLGVGKEIAQQCKGLPLSVVAVSGLLERKKPDL--WKQIVDSLSR------------LTQLELSYEHLPYNLKACFLYFGAFLEDKDISVRKLIWLWIAEGFIKKSEEKSLEDIGEDYLMDLISRSLVLVSKR-SMGRVKTCRVHDMLHDLCLSRSKEEMFYYP-SKPLHR
>XP_027154011.1
-KKKQA--P-IEDN-VIGFDDATKAVMELLK-A-SEDLEVISIVGMHGLGKTTLAKKVLHDPKIEYDFFARAFIYVSQQFERTEVFLNILGSI-EANM-P-EEKLAEHVREQLKTRMYLIVMDDVWKIED--WDKLKVAFPNKKRSRVLITTRNTSVAIYANP-E---YHLDFLTFDASRELLRRKVF--GE-KC-PEEVEQYELHIVKKCDGLPLSIVVIAGILIKQIVRW--WSRVADSVND-----------YI-HIILSYNHLPYHLKPCFLYLGVFREDFEIPVWKLLRLWIAEGFVPQQRDLNLEDIAEEYLEELVDRNLVMVGQR-SNGQIKTCHVHDTLRDFCKEEGKEENIKNPTLDDYRR
>XP_027154329.1
--TSPAKIP-KDEE-VIDLADQNKIMIDRLTRG-SRQQDVVSIVGMPGLGKTTLARKVYNDPSVIFHFHIRAWCSVSQVYCKRDLLLEMLGG--SIEM-S-DDDLDLELYQCLKRKRYLIVMDDIWSTEP--WHDLERTFPDENGSRILVTSRLPDVALEIKA-I---HRLRLLSHDESWELLQKKLFK-TR--C-QVELVTVGNQIAKSCQGLPLAIVAVSGILERMTLDS--WKKVSESLCS------------ITRLELSYKHLPDYLKPCFLYLGAFLENKEIPVRKLTWLWVAEGFVRSTASKRVEDLAEEYLKDLIGRSLVIASKR-SNGGVKTCCVHDLLRTLCLLRCHEENF-HP-TNCTRR
>XP_027154368.1
--VSPAKIP-MDEV-VIDLTDEKKLIIDRLTAG-LPQLDVVSIVGMPGLGKTTLALKAYNDPSVTYQFHARAWCYVSHTYRRRELLLQILGE--DIEM-S-DEDLEMKLYQCLKGKRYLIVMDDIWSTEA--WYDFQRSFPDNNGSRILITSRHFDVAVKLKA-T---HPLRLLSDDESWTLLQKKLFY-TK--C-PNELVIVGKKIAESCRGLPLAVVAISGLLERMIPDW--WKQVSESICS------------ITGLELSYRYLPNHLKPCFLYTGVFLEDKNIPVRKLTWLWIAEGFIPNNGLDSKEDVAEGYLRDLIGRSLVTASKR-SLGGVKTCHEHDMLRTLCLQKCEEENFFCP-PISQRR
>XP_027154414.1
-RQLRRTSPFSEDKDIVGFEEITKFLVAELLKQ-DKNRRVVSIVGMGGAGKTTLAKKVYNHADVREGFNCRAWVCVSSSYGHKEMLRSIIKQL-E-KM-D-EQDLERRLYQDLQD-KCLVVLDDVWKEEA--WDCLARAFPNT-SSRLLITSRNRGVPLHADA-LSIPHDLKTLGQEDSWQLFLRKALGHGDNGC-PLDLEEVGKEIARRCAGLPLAITVVGGLLLTKKRLKSEWEKVLNSFNTNLS----SGGVAI--LELSYADLPSNLKFCFLYLGLFPEDYIISVRKFIHMWAAEGIMQKRDAENLEESAAYDLEQLVSRNMVQVAE-TVDERIKSCRVHDLLRELAIRKAEDENFEKISVKS-RY
>XP_027154460.1
-QQLRHTYSFVADEDVVELPDDVEQLVKYLLN--ERKISVASIYGMGGIGKTTLARKVYHLKRVEQYFGGRAWVCVSQQWQPKDLFQRILLKL---SE-K--DNLARQLQQHLQARRCLIVLDDFWSTEA--WDCLKDAIPEH-GSKIVLTTRNRDVAEHVDP-NGYHHQLRLLTNDESWELLRKKSLRGRSG------LEKVGKKMLKYCGNLPLAVVVLGGILRTKTTL-SEWDEVHENIKSYLDK---EGEVKV--LAYSYYNLPWQLKPCFLYLGKLREDFDIGVESLYQMWIGEGMIDRREQETMMEVAERYLEDLAHRCMVEIKV--AVTRLESCRLHDLMRDLCLVKAKEENLSPLAFEA-QY
>XP_027154461.1
-QQLRHTYSFVADEDVVELPDDVEQLVKYLLN--ERKISVASIYGMGGIGKTTLARKVYHLKRVEQYFGGRAWVCVSQQWQPKDLFQRILLKL---SE-K--DNLARQLQQHLQARRCLIVLDDFWSTEA--WDCLKDAIPEH-GSKIVLTTRNRDVAEHVDP-NGYHHQLRLLTNDESWELLRKKSLRGRSG------LEKVGKKMLKYCGNLPLAVVVLGGILRTKTTL-SEWDEVHENIKSYLDK---EGEVKV--LAYSYYNLPWQLKPCFLYLGKLREDFDIGVESLYQMWIGEGMIDRREQETMMEVAERYLEDLAHRCMVEIKV--AVTRLESCRLHDLMRDLCLVKAKEENLSPLAFEA-QY
>XP_027154760.1
-------PP--KNE-AVGLDDDLMLMSERLS-RV---LEVVTIVGMGGIGKTTLARKIFDDPSTICNFHACAWVQVSQVYRLRNLLLGLLKCV-ENAK-S-NEELAEHLYRSLKGKRYLIVIDDVWSTRT--WDDVKRIFPDKNASRIVLTTRVGEVADYVNS-A---HRMRLLDIDQSWDLLQKKVF--GS-SC-NLEFVDIGKEIARKCQGLPLAIVVVAGLLSKRTRDC--WEGIAGSVSS-----------LV-QLALSYNHLPQHLKACFLYMGAFPEDSEIEVEKLIALWVAEGFLDKDSLS-AERVAEDYLEDLIDRSLVLIGKR-FNGKVKTCYLHDLLRELCLREAQKEKFFLSGIKNQRR
>XP_027154812.1
--VRHPTTSL-NESHVYGREREREEILNMLLITNKDDVCVIPIVGMGGIGKTTLSQLVYNDERVNDFFDLKAWVCVSEEFDVLAITQTIFES--K-NL-N----LQVSLHDKLSKEKFLIVLDDVWNEVYESWDLLSRPF-GLPGSRVIVTTRNNNVASMVGSV--G-YHVGRLTNDDCVSLLAQHA--RRDF---HPELKGFGEDLAKKCGGLPLAAKALGGILRSKMSP-EEWKEVLD---------------KINELRLSYYHLPPHLKQLFAYCSVFPKDYEFDKLELVLLWMGEGFLQPKGTKRMEEQGFDCFNELVSRSFFQRLS---GSQS-SFVMHDLINDLAQFVAGGT-CWHKVSEHTRH
>XP_027154893.1
--PQEGSKP-INDV-VVGFDDETASIINQLRNG-SHQVKIVSIVGMPGCGKTTLARKVYNNSSVKSHFYERAWCTVSQIYHKRNLLLQILTCI-EVKM-G-EEDLALQVKRRLLKNRYLIVLDDVWDIDA--WNGLEASFPDGNGSRVILTSRLHGVAPQDKL-E---YSLRQLTPNESWDLLKGKLYP-GQ-LA-PPELCEIRQQVVEMCQGLPLTVVILAGILSRMDRYG--WKEAVEGLSS------------N-QLELSYKHLPDTLKACFLYFGAFPEDHEHNTKRLISLWVAEGFVQKTQLKRSEDVANDYLMELISRSLVIVSKR-SIDGVKACRIHDLLYEFCVTKAKEEKLTVP-CYL-RR
>XP_027154934.1
--KNR-ETS-V-DVSFVGRENNVSEIVKKLAA--NNDISVLPIVGMGGIGKTALARNVFNDPKIKEHFK-SMWVCVSDDFNNR-LFKLMLESLE-TGV-E-SKEKVNRLKGSLDGKRYLLVLDDVWNKDSGLWNEF-GSL-SAMGSWILVTTRERQVATITR--S--DCSLKELSPDHCWLILKANAL-GRK----P-RQQEIGFKIAEKCRGLPLAASVLGGMLRNKE---DEWQK-LEGLQR-------------NGLKLSFDHLPYSLKKCLAYCSIFPKDFEMERNQLIQLWAAEGFLYN-RNNCMEEVGNMYFT-LLDSNLFDAKEG--YENVVNCKMHDLVHDMVQSIPSSKTLDDQGTFPIQY
>XP_027154935.1
--KNR-ETS-V-DVSFVGRENNVSEIVKKLAA--NNDISVLPIVGMGGIGKTALARNVFNDPKIKEHFK-SMWVCVSDDFNNR-LFKLMLESLE-TGV-E-SKEKVNRLKGSLDGKRYLLVLDDVWNKDSGLWNEF-GSL-SAMGSWILVTTRERQVATITR--S--DCSLKELSPDHCWLILKANAL-GRK----P-RQQEIGFKIAEKCRGLPLAASVLGGMLRNKE---DEWQK-LEGLQR-------------NGLKLSFDHLPYSLKKCLAYCSIFPKDFEMERNQLIQLWAAEGFLYN-RNNCMEEVGNMYFT-LLDSNLFDAKEG--YENVVNCKMHDLVHDMVQSIPSSKTLDDQGTFPIQY
>XP_027154936.1
--KNR-ETS-V-DVSFVGRENNVSEIVKKLAA--NNDISVLPIVGMGGIGKTALARNVFNDPKIKEHFK-SMWVCVSDDFNNR-LFKLMLESLE-TGV-E-SKEKVNRLKGSLDGKRYLLVLDDVWNKDSGLWNEF-GSL-SAMGSWILVTTRERQVATITR--S--DCSLKELSPDHCWLILKANAL-GRK----P-RQQEIGFKIAEKCRGLPLAASVLGGMLRNKE---DEWQK-LEGLQR-------------NGLKLSFDHLPYSLKKCLAYCSIFPKDFEMERNQLIQLWAAEGFLYN-RNNCMEEVGNMYFT-LLDSNLFDAKEG--YENVVNCKMHDLVHDMVQSIPSSKTLDDQGTFPIQY
>XP_027155056.1
--SSQAEIP-NDEV-VIDLADEKKLVIDRLIAG-SGKLGVFSVVGMAGLGKTTLARRVYNDPSVTCHFHVRAWCCISQTYQKRELLLQILGD--DVEM-T-DEDLEMKLYQCLKRNRYVVVMDDIWSIEA--WYDFKRPFPDNNGSRILITTRHSDVAAKVQV-T---HPLRLLSDDESWELLQKKLFD-TK--C-PSELMVVGKQIAESCKGLPLAVVAIAGLLEKMIPDR--WKQVSESICS------------ITRLELSYRYLPNYLKPCFLYIAVFLEDKDIPVRKLAWLWRAEGFITDSGVESMEDIAEGYLRNLIGRSLVMPSKR-SRGGMKTCRVHDMLRTLCIRKSEEENLIYP-KNSIRR
>XP_027155072.1
--PAQVTAP-TNEA-LVGLDDEVESIIDRLTRG-SSQLDVVAIVGMPGLGKTTLANNVYGDTSIKFHFQILAWCTVSQVYSKHNLLLQILSVI-QCEM-N-EDDLAQTLYQRLKRKRYVIVLDDVWDIEG--WNLLKHSFPDCNGSRILLTSRFQNLSLQIKP-Q---HHLRPLTDKESFELLQKKLFA-KE-YC-PPALREVVQHVAKDCKGLPLTIVLVAGILATTEQDC--WEEVARRLRS------------I-HIEHSYNYLPDYLKPCLLYFGASQEDKDIPVRKLLWLWMAEGFVQKTEGKSLEDVADDYLMDLIGRSLVMATKR-SLGGIKVCRVHDLVREFCVAKAREESFIGQ-CNP-HR
>XP_027155102.1
--SSQVIAA-TNKD-FVCLDDEVKTITDRLTGG-SRKLGVVPIVGMPGLGKTTLANMVYSSPSVKLHFHIRAWCTVSQIYSTHNLLVQILHSI-QYEE-N-EGDLAIKLKQALLRNRYLLVLDDLWGVEA--WNLLEKSLPDANGSRILITSRLQNLFLQFKL-K---HHLRPLTDEESWKLLQNKLFG-KE--C-PAKLSGVGFQLAKSCRGLPLTVILVAGILATTDQNC--WQEVAKSLSS------------I-YLELSYSHLPGDLKPCLLYFSAFRADKNVPIRRLLWLWISEGFVQKTEEKSLEDVADEYLKDLVDRSLVMVSER-TRGGAKACRLHDLVHEFCVEKAKEENFTIP-SNP-HR
>XP_027155165.1
--ISQVSAP--DEV-VVSLNDQEEVIIDRLIKG-SLQQDMVSLVGMPGIGKTTLAKKLYNDSRVTYHFHIRAWCCISQVYSKRQVLLDILSN--HIQM-A-DEDLDQELYQQLKGRRYLIVMEDMWSVGP--WDDLERSFPDKNGSRILITSRIQNVALKAKP-D---FLLRLLTDDESWSLLQLKIFH-EK--C-PTELLGVGKEIAQQCKGLPLSVVAVSGLLERKKPDL--WKQIVGSLGR------------LTRLELSYEQLPYNLKL---------------------------------------------------------------------------------------------PL--
>XP_027155166.1
--STQIHQP--SIN-VPGCSKDGMQIANKLV-GRSSHLKILSIVGMPGLGKTTLANAVCKHPFVDTCFEVRAWGSLSQVYQKETLLSSIVDQVHPSDI-S-GEDVGQMLYQSLKRRRYLIVLDNIWDIET--WSGLCSIFPDKNGSRILFTTRSHGVAAQAN--F---YALRLLSSEESCELLWLKLFN-GE--C-PRELSSISKRIACSCKGLPLAVVLIAGALNRKEKKS--WEKVARTFIR-----------RS--LDGSYKLLPDHLKPCFWYLGTFPRGTTISVSKLIRLWISEGFIHNSGQKSLIQEAESYLNDLIDRSLVLVTRS-SKGGVKECRVHDVLREFCSAILKQERYRRPEQNLLPQ
>XP_027155201.1
A-TSR-LTS-T-L-DVVGRTKDESKIIEMLLS--AERVSVIPVTGMGGIGKTTLAKSVYNNPQIGRHFKNKFWVCVARKIEME-LFKFILVQLTEVKV-D-DRNIVKKIGDKLERQKYFLVLDDVWNHEQGLWNEF-TTL-NTKGSWCLVTTRDERVADAVS--H---HCLEKLSYDECWSILRKMVL-AEE----S-ELEAIKMQILRKCSGLPLAAKLIGGLLLSNG---ENWQSIVDSL--LN-----------Q-LKVSFDHLSPSVKKCFAYCAIFPQDTKLREDGLIQHWIAEGFVL--KNNVMEETGGEYLR-LLQNSLLKV-ES--WRT--YYEMHDLVHDFAKSILNP-------SNQDRY
>XP_027155202.1
A-TSR-HTS-I-P-NVVGRVHDESKIVDMLLS--LTRLSVIPMTGMGGLGKTTLAKLVYNDPKIDGHFQ-KIWVCVAKEIKME-LFKLILVQLTEVKV-D-DRDIVKKIGEKLKGQRYFLVLDDVWDHEQGLWDDY-NTL-NTKGSWCLVTTRLVPVANAVS--G---YFLGKLPDNECWSILKEMVI-AEE----P-ELEAIKNQILRKCDGLPLAAKLIGGLLVNKK---EEWKSIMKSH--TN-----------E-LKVSFDHLSPSVKKCFAYCSIFPKDTDLKQDLLIELWMAEGFVQD-QNQLMEEIGADYLR-LLQNSLLKV-ES--WRT--YYKMHDLVHDFAKSVLNP-------SNQDRY
>XP_027155230.1
----------M-SFSESTLEEGLKEV--RL----QDKTNLIVICGMAGVGKTTLVNQIADQ-VK-YGF-YKAMLTMSKNPSMRNAQNRLLG-V---QI-P-HDRFGQTIYNKL--SGRLVILDEIW-KEV-----FKLGIPS-EKIKVIVTSQSPCVCRNMG--K---VGVNALPEEEACYLFKAV----GSD-----VLSDVAKQFAEECKGIPLALVVVARGLRTNCKTLKSWELALGQLQK-----------TF--VEWSYDNLESEAKSLLLLCSLFPEDYSIPVECLVRYGKGLELFNERDTLDRCR-VD--VNDLRSYHLL--DD---ER-EDHVKLHDVVRETCLKASGEHVF--------RH
>XP_027155231.1
----------M-RFSVSTLEEGLNEV--EL----QEKTSLVAICGMAGVGKTTLVNQIADQ-VK-FEF-DDAMATVSQSPDMRNVQNQLLG-L---TI-S-QNR-AERII--------------------------------------------------MG--E---IVVNMLPEEEACKLFKE--------------------KVEGECKGLPLAIVVVARALRSNH-TLESWNRALRQLRK-----------RM--IELSYNHLETEAKYLLLLCSLFPEDHSIPIEDLVRYGQGLQLFQDTETLDRDK-VD--VDELESSYLL--ND---EK-EDYVKLHDVVREVCLSASAEHEF--------KN
>XP_027155270.1
-----PSTSLVDETTVYGRDADKEKIIDMLL-SEGVNDSVIPLVGLGGIGKTTLAQLVYNDERVQEQFSTKAWVCVSEDYNTTRITKELLEG--K-NL-D----LQVQLQLGLTGKKFLLVLDDYWNRDFHDWDKLKVLF-GLQGSTIIVTTRHKDIAMMMAKE--SIHELGVIPKKYRWSLFEKYV-----G---SPEHRKIGKKIVKKCKGLPLAVKTIAGSLRSKTNI-EEWEGILS---------------DIEKLRLSYSDLPSHLKRCFACCAIFHKGYKFSKEEIIHLWQANDLLPPGENRGIEQIGEEYLRELRFRSLLEQ-----STDG-LFLMHDLVNDLASAVSGRY-C--GKIGSISY
>XP_027155309.1
----------M-GFSESTLEEGLKEV--EL----QEKTSLMAICGMGGVGKTTLVKQIADQ-VK-FEF-DETMATVSQSPDMRNVQDQLLR-L---KI-T-QDR-AERLYTRLTGDKRLVILDDIW-KEV-----LKLGIPKEKSLKVILTSRSSDACRDMG--E---FEVNVLPKEEAWHLFKEV----ESD-----ALSGVAKQVAEECKGLPLAIVVVAKALKSNH-TPESWDRALRQLRK-----------RM--IEWSYNHLGTEAKHLLLLCSLFPEDSSIPIECLVRNVKGLQLFQDIENLDRDK-VD--VDELKNTYLL--ND---EE-EDSVKLHDVVRDVCLSASNEHEF--------KN
>XP_027155331.1
----------M-RFSESTLEEGLKEV--EL----QEKTSLMAICGMGGIGKTTLVKQIADQ-VK-FEF-DEAIAIVSQSPDMRNVQDQLLG-L---KI-T-QDR-AKRLYTRLTNDERLVVLDDIW-KEL-----LKLGIPKEKSLKVILTSRFSDVCGGMG--E---FEVKVLPIEEAWHLFKEV----ESD-----ALSGVAKQVAEECKGLPLAIVIVAKALKSNH-APESRDRALRQLKE-----------TI--IKFSYDYLKSEAKSLLLLCSLFPEDYSIPIECLVRYGKGLELFPDRRRLDRDK-VD--IGHLKSSYLL--ND---EK-EDSVKLHDVVRDVCLSASDEHEF--------KN
>XP_027155363.1
--SSTGRIP-EHEV-VIGFDDEAQTIIGRLITSESSQLEIVPIVGMPGLGKTTLAKKVYGDAEIEGHFHLRLWCTVSHEYNQKRLLLELLCCN-QLEK-D-EHDLLTMLYQMLKGKKYLLVLDDVWDSGL--WNDLNLAFQAPKGSKILITSRFSNITARVN--E---HYLRLLTEEQSWQLLQKKVFG-EE--C-PQSVHGAGIEIARFCGGLPLTVVIIAGFLATLERDSWIWEEFARRITL------------M-PLELSYENLPPRLKACFLYFAAFREAEKIGTKNLVCLWIAEGLVERIQGRRMEDVAGEYLMSLIGRNLVTVSER-SIGGVKSCCLHDLLLEFCKARAKEENFNEP-ADI-TR
>XP_027155368.1
-TGTRETGSLLKEPDVLGRDEAKDEIVKILVNQVNQNVSVLPIVGVGGLGKTTLAQLVLNDERIAKHFEPKLWVWVSEDFNVKRIIKALINS--L-EL-D----LQRKLQELLRGKRCLVVLDDVWNENLEEWEKLKSVL-GSRGSSIIMTTRMEKVATIMGTL--T-YYLSSLSENQCWSLFRQRAFGRQEA---YPNLVVIGKEIVKKCGGVPLAAKALGGFLRFKRQE-NEWNSVKC---------------EIDTLRLSYLNLPVELRGCFAYCAAFPKGYEFEIEEVIHLWMANGLLS-NETMEVEDVGVAVLTELYYRSLFQAVK-FGNAL--TFKMHDLVHDLA------------------N
>XP_027155449.1
--DSKLSIP-VNEV-LVGLDDEVKTIIHSLTRG-SKLLDFVSIMGMAGLGKTTLANRVYNDPLILSHFHILARCTVSQAYSMHSLLVQLLCSI-EYEM-D-ESDLAPKLYKLLKRNRYLIFLDDVWEIKA--WNLLERSLPDDNGSRILFTSRIQ---LQFKS-K---HHLRHLTDEESWKLLQKKLFG-KE--F-PPTLGKVGSQIVKLCRGLPLTVVLVAGILANTAEDC--WEEVAKSLTS------------I-DLELSYSHLPDDLKVCLLYFGAFKEGENVLVRRLLWLWISEGFMRKTEGKSLEDVANDYLKDLVDRSLVMVSER-AMGGAKACRLHDLVHEFCVKKAKEENFTGQ-SNP-LR
>XP_027155493.1
-TGTRETGSLLKEPDVLGRDEAKDEIVKILVNQVNQNVSVLPIVGVGGLGKTTLAQLVFNDERIAKHFEPKLWVWVSEDFNVKRIIKALINS--L-EL-D----LQRKLQELLRGKRYLVVLDDVWNENLEEWEKLKSVL-GSRGSSIIMTTRMEKVATIIGTL--T-YYLLSLSENHSWSLFRQRAFGRQEV---YPNLVVIGKEIVKKCGGVPLAAKALGGFLRFKRQE-NEWNSVKC---------------EIDTLRLSYLNLPVELRGCFAYCAAFPKGYEFEIEEVIHLWMANGLLS-NETMEVEDVGVAVLTELYYRSLFQAVK-FGNAL--TFKMHDLVHDLARS---------------KH
>XP_027155500.1
-QQLRHTYSFVADEDVVELPDDVEQLVKYLLN--ERKISVASIYGMGGIGKTTLARKVYHLKRVEQYFGGRAWVCVSQQWQPKDLFQRILLKL---SE-K--DKLARQLQQHLQARRCLIVLDDFWSTEA--WDCLKDAIPEH-GSKIVLTTRNRDVAEHVDP-NGYHHQLRLLTNEESWELLRMKSLRGRSG------LEKVGKKMLKYCGNLPLAVVVLGGILRTKTTL-SEWDEVHENIKSYLDK---EGEVKV--LAYSYYNLPWQLKPCFLYLGKLREDFDIGVESLYQMWIGEGMIDRREQETMMEVAERYLEDLAHRCMVEIKV--AVTRLESCRLHDLMRDLCLVKAKEENLSPLAFEA-QY
>XP_027155519.1
----------M-PFSESTFEESLREV--EL----QDKRSLLAICGMAGVGKTFLLEQIADQ-VK-SEF-DGAFATISQNPDMRNIQNQLLR-M---KLKS-HGR-AEQIYTRLINDKRLVMLDDIW-EEV-----LRLGIPRKKSLTVVLTSRFSHVCRNME--E---FEVNALPKEEAWHLFKEV----GSD-----ALSDVAKQVAEECKGLPLAIVVVARAFRTNYTTPESWKLALGQLKK-----------TM--IEWSYDRLKSEAKSLLLFCSLFPEDYSIPVECLVRYGKGLKMFQDRETLDRYR-VD--ISDLKSCYLL--TD---GK-EDHVKLHDVVRDVCLKASGEHVF--------GH
>XP_027155539.1
-----------RNI-VVGFDAVLKKIMDRLA-EP---REVLAIVGMGGIGKTTLARQMFDHPDTDFQFHCRAWVSVSQVYQLRNLLLDLLRSV-NDEK-T-NEDLAQDLYQSLKGRKYLVVMDDVWSNEA--WDCIQMCLPDNNGSRVVVTSRFMELATYVSP-H---HCMSLLDTKQSWELLEKLVF--GL-GC-PLELVDLGKQIARKCHGLPLAIVVIAGTLSRMTSDC--WKDVAASVSS-----------VV-QLALSYNYLPQQLKACFLYMGAFPEDYEIKVRKLIRLWIAEGFLESSSSN-LEDVAEAYLEDLIGRSLVLVGKN-VVGKIKTCRLHDLLRELCLREAQKENIFPAK-DNQRH
>XP_027155601.1
E-KNR-EIS-V-DTSFIGRGDDVSAIVTQLTA--SNNLSVLPIVGMGGIGKTTLARKVFNELKIDIHFK-TIWVCVSDDFNNR-LFDLILESWQ-PGV-E-GREKLKQLKKLLDGKKFLLVLDGVWNEKPTLWNEF-GAL-SSMGSWILLT-RKQPVANITR--P---CALKQLLDDKCWLILREIAF-GWE----L-ELQDIGFKIAQRCRGLPWAACVLGGMLLNEG---DEWQN-LEGLQSLG-----------SDLKLSFDRLPYSLKKCFAYCTIFSKDFQMERSQLIRLWMAEGFLHN-RNNRMEEVGNMYFT-LLDSNLFDAEKD--YGNVLNCKMHDLVHDMVQFISKFRTIYPEKTFPIRY
>XP_027155616.1
--ISPAIVP-NDEV-VIDLDDQAELIMDRLTRG-TLQQQVVSIVGMPGLGKTTLAKKVYNDPSITYHFHIRAWCYISQVYRKRELLLNILSD--DVEL-S-EDDLEFKLYQCLKNRKYLIVLDDLWSREA--WNDLEFSLPDKNGSRILITSRLTDVALTTKS-I---HSLRLFSDDESWNLLQKKLFN-RK--C-PDELVNLGKKIARGCKGLPLAVVAISGLLQRKKQDW--WETVARTLSS------------IMRLELSYSHLPTYLKPCFLYLGAFLKDREIPVSKLTRLWIAEGFVQNPELDSLEHLAEKYLNDLIGRSLVIASKK-SNGGVKTCRVHDMLRALCLVRCKEQNF----------
>XP_027155617.1
--ISPAIVP-NDEV-VIDLDDQAELIMDRLTRG-TLQQQVVSIVGMPGLGKTTLAKKVYNDPSITYHFHIRAWCYISQVYRKRELLLNILSD--DVEL-S-EDDLEFKLYQCLKNRKYLIVLDDLWSREA--WNDLEFSLPDKNGSRILITSRLTDVALTTKS-I---HSLRLFSDDESWNLLQKKLFN-RK--C-PDELVNLGKKIARGCKGLPLAVVAISGLLQRKKQDW--WETVARTLSS------------IMRLELSYSHLPTYLKPCFLYLGAFLKDREIPVSKLTRLWIAEGFVQNPELDSLEHLAEKYLNDLIGRSLVIASKK-SNGGVKTCRVHDMLRALCLVRCKEQNFCHP-SISIYR
>XP_027155670.1
----------M-SFSESTLEEGLKEV--RL----QDKTNLIVICGMAGVGKTTLVNQIADQ-VK-YGF-YKAMLTMSKNPSMRNAQNQLLG-V---QI-P-HDRFGQTIYNKL--SGRLVILDEIW-KEV-----FKLGIPS-EKIKVIVTSQSPCVCRNMG--K---VGVNALPEEEACYLFKAV----GSD-----VLSDVAKQFAEECKGIPLALVVVARGLRTNCKTLKSWELALGQLQK-----------TF----------------------LFPEDYSIPVECLVRYGKGLDLFNERDTLDRSR-VD--VNDLRNYHLL--DD---ER-EDHVKLHDVVRETCLKASGEHVF--------RH
>XP_027155671.1
G-KNR-ESS-V-DTGFVGRENDVSAIVKQLAA--NNDISVLPIVGMGGIGKTALARKVYNDPKIEEHFA-RM---------------------------------------------YLLVLDDVWSKDSVLWNDF-ESL-SAMGSWILVTTREREVATITR--S--DYSLEQLSDDHCWLILKENAL-GRK----P-RPQEIGLKIAEKCRGLPLAASVLGGMLRNKE---GEWQK-LEGLQR-------------NGLKLSFDHLPYSLKKCLAYCSIFPKDFEMERNQLIQLWAAEGFLYN-RNNCMEEVGNMYFT-LLDSNLFDAEEE--HGNVVNCKIHDLVHDMVQSISSSKTLDDQGTFPIQY
>XP_027155709.1
N-SDRSTIP-F-DSSIVGRSEELNKVVNLLTS--EKDLSVIGVVGMAGLGKTTIAQLVYKNEKVLRHFH-KLWIHVSEDFNER-LLNKMVESLTNPNL-T-VAEIVGKLNEVLKTKRFLLVLDDVWNEDAEKWDRM-KCL-GSDESRIIMTTRNEAVVSIMQ--F---CQLGTLSDGDSWELFEKIAFGHAA----KTELINIGRKIVAKCGGVPLAVKAIGGLLYSKKD--REWSKIEHETWTAM-----------SRIKLSYDHLPSSLKQCLLCCIIMGNGGFISVEIMIQLWMAQGLLNSK--HEMEDVGSNYMS-LFRTSLL---KG--FGRTIKFTIHDLVYDFVQEVAKESIFLITGRESLLK
>XP_027155710.1
N-SDRSTIP-F-DSSIVGRSEELNKVVNLLTS--EKDLSVIGVVGMAGLGKTTIAQLVYKNEKVLRHFH-KLWIHVSEDFNER-LLNKMVESLTNPNL-T-VAEIVGKLNEVLKTKRFLLVLDDVWNEDAEKWDRM-KCL-GSDESRIIMTTRNEAVVSIMQ--F---CQLGTLSDGDSWELFEKIAFGHAA----KTELINIGRKIVAKCGGVPLAVKAIGGLLYSKKD--REWSKIEHETWTAM-----------SRIKLSYDHLPSSLKQCLLCCIIMGNGGFISVEIMIQLWMAQGLLNSK--HEMEDVGSNYMS-LFRTSLL---KG--FGRTIKFTIHDLVYDFVQEVAKESIFLITGRESLLK
>XP_027155715.1
--DKIG--P-L-PTKLFGFEEALQRI--PL----TDDISSIGIYGMGGVGKTTLARHIEYH-LL-EKY--RLWVTVSQEFSITSLQDKILG-I---RLSN-DER-ADILRGAFSRKRLVLILDDVW-EEF-----LDVGIPH-NKCRLILTTRSLEVCNRIQ--R---FDLQTLDKDEAWDLFKYR----GET---QGDLDNIAKSIVEECGGLPLGIITVAGSMRGVS-DICEWRNALEQLKT-----------SI--LEWSFNRL-SCEKNCFLYCCLYPEDRKIQREELIDLFIWAELMSKRGSTKFDQ-GQ--LNKLIRVCLL-TRD---EG-DDCVKMHDLVRDMALR-TGNSKF--------QE
>XP_027155747.1
--TEET----T----LVGFEVAAEKIKEQLTRG-SNQLNILTIVGMPGIGKTTLANSLYKDHSVSFSFHTHAWCCVSRVYHKQTLLLEILGQI-NFGV-A-GKDYVEMLYKSLKGKRYLLVIDDIWDIEA--WNDLKEVFPDHNGSRILFTTRNYNIALKAN--V---YALSPLSDEESWQLLCIKVFE-E--MC-PSELLQVGKRIAKICKGLPLSVVSVSGTLKAREQDR--WEQVAESLWL---------------LELCYHHLPNFLKPCFLYFGGFREDAVIPVSKLLWLWIAEGFIQNPSQKSLKNEAENFLNDLIDRNLVMVAES-SRGRVKSCHVHDLLHDFCLAKSEEENFADSVMHQAYR
>XP_027155798.1
--PQEGSKP-INDV-VVGFEDETASIINGLRYG-SRQVKIVSIVGMPGCGKTTLARKVYNDSSVNSHFQERAWCTVSQIYQKRNLLLQILTCI-DVKM-G-EEDLALQVKRRLLKNRYLIVLDDVWDIDA--WNGLEASFPDGNGSRVILTSRLRGVAPQAKL-E---YSLPQLTPNETWDLLKGKLYP-GQ-LA-PPELCEIRQQVVEMCQGLPLTVVILAGILSRMDRYG--WKEAVEGLSS------------N-QLELSYKHLPDTLKACFLYFGAFPEDHEHNTKRLISLWVAEGLVQKTQLKRSEDVANDYLMELISRSLVIVSKR-SIDGVKACRIHDLLYEFCVTKAKEEKLTVP-CYL-RR
>XP_027155855.1
----------M-RFSESTLEEGLKEL--EL----QEKTSLMAICGMGGIGKTTLVKQIADQ-VK-FEF-DEAMAIVSQSPDMRNVQDQLLG-L---KI-I-QDR-AERLCTRLTGDKRLVILDDIW-KVV-----FELGIPKEKSLKVILTSRSSDACRDMG--E---FEMHALRKEEAWHLFKEV----ESD-----ALSGVAKQVAEECKGLPLAIVVVARALKGNH-TLESWDRALRQLKE-----------TI--IKFSYDYLKSEAKSLLLLCSLFPEDYSIPIECLVRYGKGLELFPNRRRLDRDK-VD--IGHLKSSYLL--ND---KK-KDSAKLHDVVRDVCLSASDEHEF--------KN
>XP_027155864.1
M--SRDDALLVEEAKLVGIDQPKQHLISKLLEGHDHQLKVISVVGMAGLGKTTLVKKVHEDPDVRKNFPVRAWVTVSQTCDFPKLLRDLIWQL-E-SI-S-TIELKEFVKDFLQQGRYAIVFDDVWDVEF--WNAIKFALPNY-GNRAILTTRKADVASAS---QDYVYKMEPLSIEDSWTLFRNKIFKGN--RC-RAHLMDVAKAVLDKCDGLPLAILAISGLLASKDVSRDEWEIVQHSLG----ELEGTGKLRV--LSLSYNDLPSHLKPCLLYLSIYPEDYLIECRMLVLLWIAERFIEWREGMRIEDVAWGYLGELISRSLIQVTQ-FYEGSPLTCRIHDLLREVILIKSREQNMTWPS-EKVRR
>XP_027155865.1
M--SRDDALLVEEAKLVGIDQPKQHLISKLLEGHDHQLKVVSVVGMGGLGKTTLVKKVHEDPDVRKNFPVRAWVTVSQTCDFPKLLRDLIWQL-E-SI-S-TAELKEFVKDFLQQGRYAIVFDDVWDVEF--WNEIKFALPNY-GNRVMLTTRNADVASAS---QDYVYKKEPLSIEDSWTLFCNKIFKGN--RC-PAHLMDVAKAVLDKCDGLPLAIVAIGGLLASKDVSRDEWEMLQQSFG----ELDGTGELRV--LSLSYNYLPSHLKPCLLYLSIYPEDYLIKCKRLMLLWIAERFVKWREGMSIEDVAWAYLRELISRSLIQVTE-FYQGSPCICQIHDLMREVILIKAREQNMTWPS-EKVRR
>XP_027155885.1
-QRLRRSSPISEDKDIVGFEKITKSLVKELLKG-DKNRRVVSIIGMGGAGKTTLAKKVYNHADVRERFNCRAWVCVSSIYNHKETLRTIIKQL-E-KM-Q-EQDLEQRVYQDLQD-KCLVVLDDVWKEAA--WDCLSRAFPGT-SSRLLLTSCNRDVAVHADA-LSIPHELKTLGEDDSWQLFLKKALGHGANVC-PSDLEVVGRKIAGRCAGLPLAITVIGGLLLGKKKLKSEWEKVLNNFSAYLS----S-EAAI--LELSYADLPANLKYCFLYLGLFPEDSVISVRKLIHMWVAEGIMQKRDAKNLEETAAYDVERLCSRNMVQVAE-TVDERIKSCRVHDLLRELAIRKAEDENF----------
>XP_027155984.1
A---RDQALLIEEAKLVGIDQPKKELTSKILD-DHSHLKVVSVVGMGGLGKTTLVKKVYDDAAVKKQFQSHAWITVSQNFQFKVILRNLIQQL-D-SM-D-GIRLSEFVRDFLKE-RYILVLDDVWSQNA--WETVKYVLPNT-ASRVVLTTRITDVAYAS---HDFI-QMKPLSYDDSWTLFCNRTFQSN--GC-PSNLEEVCRKILKKCEGLPLGIVTMGGVLGLKDKDKDEWEMIFRGFG----EVDGSGKLRI--LLLSYSDLPHHLKNCVLYLSIYPEDHPIDVANLLDKWLVLGFIEKEEGMIATDIAMRYLKELVNRSLIQVKD-WYDGRLKECGLHDILREIIVSKSKEQSFRWP--DNVRH
>XP_027155989.1
A-TTQDAAV-SNDTSVVGFEDKE---LERLLR--SKNFKAFAIVGMTGVGKTTLCQLIFNNKKVKDHF--RIWVCLSQ-------------------------E------------------DDE-D------NS-----K--K--RMLM-------C------------L-------------------G-----------VDDEIIQEAGGLQKLMFALRLQLMGKPDDVRNWDECFGDLAS-------------TELAYG-----------------LPKRHGI--------------I---TTRS-EEIAKENLHRL------------------------LKDDEICW-----------------
>XP_027156103.1
-FQRIMTTSIIDELEVYGRAADMEKVLDQILSKSRDGVQIISVVGAGGSGKTTLAQLLFNIDKVKNHFELRNWICISDPFDQKRVAKAILEN----EL-D----LIRRIKETFSGKRFLLVLDDVWTEDDSKWKPFKDSL-GAPGSVILVTTRSHRVATVVGST--T-HDLGMISHSDCWLIMQKIALARKSG---CKKVERIGQKIAEKCKGLPLAAKTMGSLLRFKDTV-QQWQNVLD---------------EIAALYLSYNELSPELKRCFSYCAVFPKDVGINVEELIRLWIAQGYVPRRRGERLELVGREYFNNLAMRSFFQGLQ----HEYGECMMHDIVHDFAQFLTKNE-C-NSSSERPRH
>XP_027156169.1
----------M-PFSESTFEESLREV--EL----QDKRSLLAICGMAGVGKTFLLEQIADQ-VK-SEF-DGAFATISQNPDMRNIQNQLLR-M---KLKS-HGR-AEQIYTRLINDKRLVMLDDIW-EEV-----LRLGIPRKKSLTVVLTSRFSHVCRNME--E---FEVNALPKEEAWHLFKEV----GSD-----ALSDVAKQVAEECKGLPLAIVVVARAFRTNYTTPESWKLALGQLKK-----------TM--IEWSYDRLKSEAKSLLLFCSLFPEDYSIPVECLVRYGKGLKMFQDRETLDRYR-VD--ISDLKSCYLL--TD---GK-EDHVKLHDVVRDVCLKASGEHVF--------GH
>XP_027156261.1
--ESKCSTP-VNEA-LVGLDDEVKTIIHSLTRG-SKLLDFVSIVGMAGLGKTTLANRVYNDPLILSYFHIRAQCTVAQVYSMHSLLVKLLCSI-EYEM-G-ENDLAHKLYKLLKGNRYLIFLDDMWEIKA--WNLVKSSLPDANGSRILVTSRIQ---LQFKP-K---YHLRHLTDNESWKLLQKKLFG-KE--F-PPILGKVGSQIAKLCRGLPLTVVLVAGILANTAEDC--WEEVAKSLTS------------I-YLELSYNHLPDDLKPCLLYFGAFQEDENVPVRRLLWLWISEGFVRKTEGKRLEDVADDYLRDLVDRSLVMVSKR-STGGAKACRLHDLVHEFCVKKAKEENLTGP-SNP-LR
>XP_027156262.1
--PSQVTVA-TNED-LVPLDDEVKTITDSLTRG-SRQLDVVSIVGMPGIGKTTLANIVYNSPSVMLHFNLRAWCTVSQAYGMHNMLVQLLGSI-QYKM-D-ENDLAVKLKQVLLRNKYLLVLDDLWDTKA--WYLLERSLLDANGSRILITSRLQNLSLQFEP-R---HHLRRLTDEESWNLLQKKLFG-KE--C-PPRLSGVASQIAKSCRGLPLTIVLVAGILASTAKDC--WEEVAKSLTS------------I-YLELSYNHLPDDLKPCLLYFGAFQEDKNVPVRKLLWLWISEGFMRKTEEKSLKDVADDYLKDLVDRSLVMVSER-TMGGVKACRLHDLVHEFCVKKAKEENFTSP-SNL-HR
>XP_027156280.1
--ISQTSTF--NED-VVVLNDQQQMIVDRLTRG-SSQREIVSIVGMPGIGKTTLANQVYYDPKVVYYFHIRAWCCVSQVYAKRDLLLGILQQ--SITM-P-NEDLEFMLYKQLKGKRYLITMDDLWNIGA--WDDLKSSFPDGNGSRIMITSRLEDMALNFSL-N---LNLRPLSDGESWELLKMKIFP-KE--C-PEELLQVGKEIARSCKGLPLSLVAIAGLLQKMKSDS--WKKIAERSNA------------ITRLELSYEHLPDYLKPCFLFFAMFQEDKEIPVRRLIWLWMAEGFIERKDSKSIEDLALDYLRDLVGRSLITVSKR-SNGGVKACRIHDMVRNVCLSKAKEEKFFDP-SNSIHR
>XP_027156281.1
--ISQTSTF--NED-VVVLNDQQQMIVDRLTRG-SSQREIVSIVGMPGIGKTTLANQVYYDPKVVYYFHIRAWCCVSQVYAKRDLLLGILQQ--SITM-P-NEDLEFMLYKQLKGKRYLITMDDLWNIGA--WDDLKSSFPDGNGSRIMITSRLEDMALNFSL-N---LNLRPLSDGESWELLKMKIFP-KE--C-PEELLQVGKEIARSCKGLPLSLVAIAGLLQKMKSDS--WKKIAERSNA------------ITRLELSYEHLPDYLKPCFLFFAMFQEDKEIPVRRLIWLWMAEGFIERKDSKSIEDLALDYLRDLVGRSLITVSKR-SNGGVKACRIHDMVRNVCLSKAKEEKFFDP-SNSIHR
>XP_027156355.1
-----------RNI-VVGFDADLMKIMDRLA-RP---REVLAIVGMGGIGKTTLARQMFDHPDTAFQFHCRAWVTVSQVYQLRNLLLDLLRSV-KVEK-T-NEDLTDDLYKCLKGRKYLVVMDDVWSNKA--WDCIQMCLPDKNGSRIVMTSRFVELATYVSP-H---HCMSLLDIEQSWELLEKLVF--GL-SC-PLELVDLGKQIARKCHGLPLAIVIIAGTLSRMTSDC--WKDFAASASS-----------VA-QLALSYNYLPLYLKICFLYMGTLPEDYEIEVQKLIRLWIAEGFLKSSSNN-PEDVAEDYLEDLIDRSLVLVGKN-VDGKIKTCRLHDLLRELCLREAQKENIFPAK-DNQNF
>XP_027156365.1
----------M-RFSESTLEEGLKEL--EL----QEKTSLMAICGMGGIGKTTLVKQIADQ-VK-FEF-DEAMAIVSQSPDMRNVQDQLLG-L---KI-I-QDR-AERLCTRLTGDKRLVILDDIW-KVV-----FELGIPKEKSLKVILTSRSSDACRDMG--E---FEMHALRKEEAWHLFKEV----ESD-----ALSGVAKQVAEECKGLPLAIVVVARALKGNH-TLESWDRALRQLKE-----------TI--IKFSYDYLKSEAKSLLLLCSLFPEDYSIPIECLVRYGKGLELFPNRRRLDRDK-VD--IGHLKSSYLL--ND---KK-KDSAKLHDVVRDVCLSASDEHEF--------KN
>XP_027156375.1
--PSKGKVP-IHED-MVDLDDEVEKLIERLVSG-PEQVEIVPIVGMAGLGKTTLAKKVYNHRSVIYNFHIRLWCTVSQEFNMKSLLIQILCPD-ELNL-N-EHELLQQLYQRLKTKRYLVVFDDVWDFRA--WNELRYSFPDKNRSRILFTSRFSNVASQVQ--K---HNLRPLSEKESFELLLKKVFG-KE--C-PQALHGIGMEIAKKCIGLPLAVVVVAGVLATIEHDILVWEEFARSLTS------------M-QLELSYEHLPYHLKDCLLYFASFREDEKIGAKKLMRLWIAEGFVEKIEGKRSEDIAEEYLMDLIGRNLVMVSKR-SIGGVKTCYIHDLIFEFCKAEAKEKKFNEP-PFL-HR
>XP_027156389.1
--PGQLNTS-RQDV-VVGFKDEAETIINRLTRG-SAQLDIVSIVGMPGLGKTTLAKKVYNDPAVKYYFNRCAWCCISQVYRVRELLLDILSDIT--NT-S-DEDLVEQLWRSLKRQRYLIVMDDIWEIQA--WECLKRSLPDRNGSRIIFTSRIHNLALQAKP-S---HTLRPLSGEESWELLEQKLFD-KA--C-PTDLVEIGKRIATNCKGLALAVVLVAGILTGKSRNLDWWLQVESSIGS--------------GLQLSYKHLPDCLRPCFLYFAAYPEDTVVGVQKLMRLWIAQGFIQRIEGKSLDDVAEEYLMDLISRSLVIVAKS-SKGRIKTCRVHDLVHELCLVKVKEENFNLD-PRE-YR
>XP_027156422.1
--QSQASSP-TDEV-VIGFEDAERGVVDRLTRG-TMERDIIPIVGMAGLGKTTLAKEVFNNPTVTSHFYVRAWCCISQVYNKRQLLLDILSQ--QIKK-D-AEDVALELRKRLKRRRYLIVMDDLWDIEA--WNDLRDSFPDNNGSRVLFTSRLEDVAFEAKS-K---YFLHLLSSIQSWELLELKLFG-KE--C-PPSLQEVGMEIARKCDGLPLSVVVIAGLLATKTPLS--WEQVSRNLSS------------IMGLELSYLHLPDYLKRCFLYFAAFPEDHEIPVSKLSRLWIAEGFLQETGVKRLEDAAEDCLLDLIHRSLVIVAKR-SDGRVRSCRIHDLLRELCQRKAQEENFSFS-TIPPRR
>XP_027156462.1
--DKIG--P-L-PTKLFGFEEALQRI--PL----TDDISSIGIYGMGGVGKTTLARHIEYH-LL-EKY--RLWVTVSQEFSITSLQDKILG-I---RLSN-DER-ADILRGAFSRKRLVLILDDVW-EEF-----LDVGIPH-NKCRLILTTRSLEVCNRIQ--R---FDLQTLDKDEAWDLFKYR----GET---QGDLDNIAKSIVEECGGLPLGIITVAGSMRGVS-DICEWRNALEQLKT-----------SI--LEWSFNRL-SCEKNCFLYCCLYPEDRKIQREELIDLFIWAELMSKRGSTKFDQ-GQ--LNKLIRVCLL-TRD---EG-DDCVKMHDLVRDMALR-TGNSKF--------QE
>XP_027156463.1
--DKIG--P-L-PTKLFGFEEALQRI--PL----TDDISSIGIYGMGGVGKTTLARHIEYH-LL-EKY--RLWVTVSQEFSITSLQDKILG-I---RLSN-DER-ADILRGAFSRKRLVLILDDVW-EEF-----LDVGIPH-NKCRLILTTRSLEVCNRIQ--R---FDLQTLDKDEAWDLFKYR----GET---QGDLDNIAKSIVEECGGLPLGIITVAGSMRGVS-DICEWRNALEQLKT-----------SI--LEWSFNRL-SCEKNCFLYCCLYPEDRKIQREELIDLFIWAELMSKRGSTKFDQ-GQ--LNKLIRVCLL-TRD---EG-DDCVKMHDLVRDMALR-TGNSKF--------QE
>XP_027156479.1
------GST--EDA-VVGLDDDMRRITEKLT-RP---LEILTIVGMGGIGKTTLARKVFGHCSIVLHFHCRAWVTVSQVYEVKDLLFSLLCSV-EKEK-S-KEDIGEELYRKLKGRTYLIVMDDLWSIEA--WNAVQGYLPDRKGSRIILTSR--SIITELKP-K---HFMRLLDRDHSWELLEKVVF--GR-SC-PHELVDVGKQIADKCQGLPLAIVVVAGLLLRRRLDC--WQDIADSVRS-----------LM-NLALSYKKLPNRLKACWLYLGAFPEDCDIEVQKLVHLWVAEGFLDEPIAD-MEQVAEDYLDDLIGRNLVSVGKN-FDGKVKTCRLHDFLRELCVGEAEKEKFFRTGIRDMYR
>XP_027156485.1
A-EDRW-TP-F-ESEMVGREVEISQVVSMLIS--DYKLPVISIVGMGGQGKTTLAQLVLKNDSVVKHFE-TIWVCVSDDFKER-LLNEMLQSLKSADT-T-NRELVKELQDNLKGKRYLLVLDDIWNENRQKWNGM-RRL-GAPGSKILVTTRSDEVASAMQ--G---HHLDILSDDHSWMLFEKLAFADGA----KTDLVDIGRRILKKCGGVPLAIKVIGGLLYSKKD--SEWLKLEKEIWNES-----------GGLMLSCENLPSSVEQCFASCSIFPKDTDMEKQSLIQIWMAQGLINAK--HQMEDVGSDYFN-LLRSSLL---ES--INGIKRCRMHDLVHDLSLQVSNNCFLVVSHDDEVMH
>XP_027156504.1
A-EDRW-TP-F-ESEMVGREVEISQVVSMLIS--DYKLPVISIVGMGGQGKTTLAQLVLKNDSVVKHFE-TIWVCVSDDFKER-LLNEMLQSLKSADT-T-NRELVKELQDNLKGKRYLLVLDDIWNENRQKWNGM-RRL-GAPGSKILVTTRSDEVASAMQ--G---HHLDILSDDHSWMLFEKLAFADGA----KTDLVDIGRRILKKCGGVPLAIKVIGGLLYSKKD--SEWLKLEKEIWNES-----------GGLMLSCENLPSSVEQCFASCSIFPKDTDMEKQSLIQIWMAQGLINAK--HQMEDVGSDYFN-LLRSSLL---ES--INGIKRCRMHDLVHDLSLQVSNNCFLVVSHDDEVMH
>XP_027156515.1
----------M-PFSESTFEESLREV--EL----QDKRSLLAICGMAGVGKTFLLEQIADQ-VK-SEF-DGAFATISQNPDMRNIQNQLLR-M---KLKS-HGR-AEQIYTRLINDKRLVMLDDIW-EEV-----LRLGIPRKKSLTVVLTSRFSHVCRNME--E---FEVNALPKEEAWHLFKEV----GSD-----ALSDVAKQVAEECKGLPLAIVVVARAFRTNYTTPESWKLALGQLKK-----------TM--IEWSYDRLKSEAKSLLLFCSLFPEDYSIPVECLVRYGKGLKMFQDRETLDRYR-VD--ISDLKSCYLL--TD---GK-EDHVKLHDVVRDVCLKASGEHVF--------GH
>XP_027156516.1
----------M-SFSESTLEEGLKEV--RL----QDKTNLIVICGMAGVGKTTLVNQIADQ-VK-YGF-YKAMLTMSKNPSMRNAQNQLLG-V---QI-P-HDRFGQTIYNRL--SGRLVILDEIW-KEV-----FKLGIPS-ETINVIVTSQSPCVCRNMG--K---VGVNALPEEEACYLFKAV----GSD-----VLSDVAKQFAEECKGIPLALVVVARELRTNCKTLKSWELALGQLQK-----------TF--VEWSYDNLESEAKSLLLLCSLFPEDYSIPVECLVRYGKGLELFNERDTLDRCR-VD--VNDLRS-----------------------------------------------
>XP_027156581.1
--PAQVTAP-TNEA-LVGLDDEVESIIDRLTRG-SSQLDVVAIVGMPGLGKTTLANNVYGDTSIKFHFQILAWCTVSQVYSKHNLLLQILSVI-QCEM-N-EDDLAQTLYQRLKRKRYVIVLDDVWDIEG--WNLLKHSFPDCNGSRILLTSRFQNLSLQIKP-Q---HHLRPLTDKESFELLQKKLFA-KE-YC-PPALREVVQHVAKDCKGLPLTIVLVAGILATTEQDC--WEEVARRLRS------------I-HIEHSYNYLPDYLKPCLLYFGASQEDKDIPVRKLLWLWMAEGFVQKTEGKSLEDVADDYLMDLIGRSLVMATKR-SLGGIKVCRVHDLVREFCVAKAREESFIGQ-CNP-HR
>XP_027156582.1
--PAQVTAP-TNEA-LVGLDDEVESIIDRLTRG-SSQLDVVAIVGMPGLGKTTLANNVYGDTSIKFHFQILAWCTVSQVYSKHNLLLQILSVI-QCEM-N-EDDLAQTLYQRLKRKRYVIVLDDVWDIEG--WNLLKHSFPDCNGSRILLTSRFQNLSLQIKP-Q---HHLRPLTDKESFELLQKKLFA-KE-YC-PPALREVVQHVAKDCKGLPLTIVLVAGILATTEQDC--WEEVARRLRS------------I-HIEHSYNYLPDYLKPCLLYFGASQEDKDIPVRKLLWLWMAEGFVQKTEGKSLEDVADDYLMDLIGRSLVMATKR-SLGGIKVCRVHDLVREFCVAKAREESFIGQ-CNP-HR
>XP_027156583.1
--PAQVTAP-TNEA-LVGLDDEVESIIDRLTRG-SSQLDVVAIVGMPGLGKTTLANNVYGDTSIKFHFQILAWCTVSQVYSKHNLLLQILSVI-QCEM-N-EDDLAQTLYQRLKRKRYVIVLDDVWDIEG--WNLLKHSFPDCNGSRILLTSRFQNLSLQIKP-Q---HHLRPLTDKESFELLQKKLFA-KE-YC-PPALREVVQHVAKDCKGLPLTIVLVAGILATTEQDC--WEEVARRLRS------------I-HIEHSYNYLPDYLKPCLLYFGASQEDKDIPVRKLLWLWMAEGFVQKTEGKSLEDVADDYLMDLIGRSLVMATKR-SLGGIKVCRVHDLVREFCVAKAREESFIGQ-CNP-HR
>XP_027156655.1
----------M-SFSESTLEEGLKEV--RL----QDKTNLIVICGMAGVGKTTLVNQIADQ-VK-YGF-YKAMLTMSKNPSMRNAQNQLLG-V---QI-P-HDRFGQTIYNKL--SGRLVILDEIW-KEV-----FKLGIPS-EKIKVIVTSQSPCVCRNMG--K---VGVNALPEEEACYLFKAV----GSD-----VLSDVAKQFAEECK----------------------------------------------------------------------EDYSIPVECLVRYGKGLDLFNERDTLDRSR-VD--VNDLRNYHLL--DD---ER-EDHVKLHDVVRETCLKASGEHVF--------RH
>XP_027156745.1
A---RDQALLIEEAKLVGIDQPKKELISKILD-DHSHLKLVSVVGMGGLGKTTLAKKVYDDAAVKKQFQSHAWITVSQNFQFKVIIKNLIQQL-D-SM-D-GIRLSEFVKDFLKE-RYILVLDDLWTIDA--WEAIKYVLPNI-ASRVVLTTRITDVASAS---HDFIHKMSPLSYEDSWTLFCNRTFQSN--GC-PSNLEEVCRKILKKCEGLPLGIVTMGGVLALKDKDKDEWEMIFRGFG----EVDGSGKLRI--LLLSYSDLPHHLKNCLLYLSIYPEDHPIDVQDILGKWIALGFIEEEEGMIATDIAMRYLKELVNRSLIQVKE-WDDGKLVNCGLHDFLREIIVSKSKEQCFRWP--DKVRH
>XP_027156816.1
A---RDQALLIEEAKLVGIDQPKKELISKILD-DHSHLKVVSVVGMGGLGKTTLAKKVYDDAAVKKQFQSHAWITVSQNFQFKVIIRNLIQQL-D-SM-E-GIRLSEFVKDFLKE-RYILVLDDVWSLDA--WETIKYVFPNT-ASRVVLTTRITDVASAS---HDFVHEMKPLSYEDSWTLFCNRTFQSN--GC-PSNLEKVCRKILKKCEGLPLGIVAIGGVLALKDKDREEWEMIFRGFG----EVDGSGKLRI--LLLSYSDLPHHLKNCLLYLSIYPEDHPINVEILLGKWIALGFIEEKEGMMATDIAMRYLKELVNRSLIQVKD-WADVKLVKCGLHDILREIIVSKSKEQSFRWP--DKVRH
>XP_027156818.1
A---RDQALLIEEAKLVGIDQPKKELISKILD-DHSHLKVVSVVGMGGLGKTTLAKKVYDDAAVKKQFQSHAWITVSQNFQFKVIIRNLIQQL-D-SM-E-GIRLSEFVKDFLKE-RYILVLDDVWSLDA--WETIKYVFPNT-ASRVVLTTRITDVASAS---HDFVHEMKPLSYEDSWTLFCNRTFQSN--GC-PSNLEKVCRKILKKCEGLPLGIVAIGGVLALKDKDREEWEMIFRGFG----EVDGSGKLRI--LLLSYSDLPHHLKNCLLYLSIYPEDHPINVEILLGKWIALGFIEEKEGMMATDIAMRYLKELVNRSLIQVKD-WADVKLVKCGLHDILREIIVSKSKEQSFRWP--DKVRH
>XP_027156847.1
S-SSRIETS-T-G-KVRVRQNEAREVVRVVTR--TNELSTYAIVGMAGLGKTTLAQLIYNDLIIESHFS-RIWVFVGENFDTR-ILHLILESLTENEV-R-SRDLIKMVKRELQVKRYLLVLDDVWNEFPPLWDDF-ASL-NMSGNWIIVTTRSQRIASLVT--P---PPLEKLSDDDCWSILKVKAF-AGV----PSEMETIGKKVAQKCQGLPFAASLVGGILRGKG---EEWHSI-QSFSNEV-----------M-LGLSFNQLPSSLKKCFAYCSIFAKGSEIEREQVVQLWMAEGYLENK----MEDMGNKFFN-LLQSSLFDVKKV--YNNVTCCKMHDLVHEVLCQVSSSETKALDDIPQVHH
>XP_027156859.1
----------M-SFSESTLEEGLKEV--RL----QDKTNLIVICGMAGVGKTTLVNQIADQ-VK-YGF-YKAMLTMSKNPSMRNAQNRLLG-V---QI-P-HDRFGQTIYNKL--SGRLVILDEIW-KEV-----FKLGIPS-EKIKVIVTSQSPCVCRNMG--K---VGVNALPEEEACYLFKAV----GSD-----VLSDVAKQFAEECKGIPLALVVVARGLRTNCKTLKSWELALGQLQK-----------TF--VEWSYDNLESEAKSLLLLCSLFPEDYSIPVECLVRYGKGLELFNERDTLDRCR-VD--VNDLRSYHLL--DD---ER-EDHVKLHDVMRETCLKASGEHVF--------RH
>XP_027156872.1
-LKRIMTTSIIDESKIYGRESDKDALLDQVLSKSRKGVQVISVVGAGGSGKTTLAQLLFNNDKVKNHFELRNWICVSDPFDQKRIAKAILEN----EL-D----LIQRIKETFSGKRFLLVLDDVWTEDDPKWEPFQNSL-GAPGSVILVTTRSHRVAAVVGTT--T-HQMALMSDSDCWLIMQRIAFANKSG---CKKVERIGQKIAEKCKGLPLAAKTMGSLLRFKDTV-QQWQNVLD---------------EIAALYLSYNELPPELKRCFSYCAVFPKDFEINVEELIRLWIAQGYVPRRRGESLELVGHEYFNNLAMRSFFQELQ-YGFHEYMKCKMHDIVHDFAQFLTKNE-C-NSSSERPCH
>XP_027156968.1
--PSRGRVP-MDEF-VVGFEDEAKKVIHRLIWV-SPQFEVIPIVGMPGLGKTTLAKKVYNSPSVRARFHILCWCTVSQEYNMKNLLVQILSCV-ELVL-N-EDDLAEKLRQTLFKNKYLVVLDDVWDIGV--WYGLRHSFPNRNGSRVLITSRDSNVASEVQC-E---HNLRVLTEEESWTLLQRKVF--GD-GC-PQELHMLGKEIATNCKGLPLTIVIIAGILSTIEDDA--WSEVADSLTS------------I-QLELSYRHLPNYLKRCLLYFGAFREDQEIETAKLMRLWIAEGFVPDTEPKRMADLAEEYMMDLIGRNLVMVAKG-HTGGVKTCRIHDLLHEFCKDRAKQENFNER-PYL-ER
>XP_027156992.1
R-LNR-ETS-T-CSTFIGRDNDIANILEKLTA--S-DVSVIPIVGMGGIGKTALAKRIFNHHKTQNQFE-KIWVCVSENFNNR-LFGLVLESL-KTEK-E-SRERTRKLQEKLEGKTYLMVLDDVWNENFGMWDDF-GSL-NTKGNFILVTTRKHQVASIMA--S---CSLGELSDDECWLIFKEKAI-GHE----L-EFRAIGLEIAQICQGLPLVACTVGGMLRNKR---EEWISALKGLQGLT-----------NVLKLSFDNLPCDLKRCFAYSSIFSKDSVMERDQLIQLWMAEGFLQH-R-SDMEEIGNMFFN-LLQNSLFDVEWE--YDRILSCKMHDLVHDLAQSMQNSQ--DEDDIHPIRH
>XP_027157009.1
-TAPSETGAVVNEPEVLGRDVEKEKIVEILVKQVNQKVSVLPIVGVGGLGKTTLAQLVFNDESIAKHFEPKLWAWVSEKFDVKKIIKDLIES--L-AL-N----LQIKLQSLLKGKRYLLVLDDVWNYKKEEWEKLKSVL-GSTGSSIVITTRMEKVAEIMGTL--M-HSLLSLSSDQCWSLFWQRAFRLEEA---YPKLEAIGLEIVNKCGGVPLAAKTLGGLLRSTREE-KRWNYVKC---------------EIDELKLSYLTLPVEYRSCFAYCAVFPKGSEIEKEEVIHLWMANGLIS-NEMMEVEDVGDAVWTELHNRSLFQDVE-SVNVL--TFKMHDLVHDLAQF---------------KH
>XP_027157014.1
--ASRETGSTVNEPEVLGRDEEKEQIVRILTKEKDQNVSVLPIVGVGGLGKTTLAQLVFSDKCITEHFELKLWVWVSEDFDVKRIIKVLIES--L-AL-N----LQGKLQELLRGKRYLIVLDDVWNENPEEWEKLKSVL-GSKGSSIVTTTRMEKVATIMGTL--T-HYLSSLSENECWSLFRQRAFGHQEA---YPNLVVIGKEIVKKCGGVPLAAKALGGFLRFKREE-NEWNSVKC---------------EIDTLRLSYLNLPVDLRGCFAYCAVFRKGSKIEKEEVIHLWMANGLIS-NETMEVEDVGDAVVTELHHRSLFQAVD-FGHVL--TFKMHDLVHDLAQS---------------KH
>XP_027157093.1
--PSQGSMP-INDM-IVGLEDEATSIINRLTRG-SSLLQIVPIVGMPGLGKTTLAKKVYNDPLVTSHFYTRAWCTVSQVYHRKNLLLEILTCI-KFEM-C-EEDLASEVRRGLLRTRYLIVLDDIWDAEA--WKGLEASFPNQNGSRVIVTSRKSDVALIGKL-G---HFLRLLTPDESWDLLNMKLVP-GN-LA-PPELCELQMKIVEMCQGLPLTIVILAGILANENQHG--WKELVDGLSS------------I-QIELSYKNLPENLKPCFLYFGAFPEDHEHTAEKLMWLWGAEGFTQKTQFKSAEDVANEFLMDLIHRSLVIVSKR-SIGGVKACRVHDLLHEFCVTKGKEENFRVP-RNL-RR
>XP_027157095.1
--PSQGSMP-INDM-ILGLEDEATSIINRLTRG-SSLLQIVPIVGMPGLGKTTLAKKVYNDPLVTSHFYTRAWCTVSQVYHRKNLLLEILTCI-KIEM-C-EEDLASEVRRGLLRTRYLIVLDDIWDTEA--WNELEASFPNRNGSRVIVTSRKSDVAPIDEL-G---HFLRPLTPDESWDLLNMKLFP-GN-LP-PPELCDLQTKIVEMCQGLPLTIIILAGILANEDQHG--WKALVDGLSS------------I-QIELSYKNLPEN----------------------------------------------------------------------------------------------------
>XP_027157096.1
--PSQGSMP-INDM-IVGLEDEATSIINRLTRG-SSQLQIIPIVGMPGLGKTTLAKKVYNDSSVMSHFYARAWCTVSQTYHKKNLLLQILTSI-KFEM-S-EEDLAQEVKRGLLRTKYLIVLDDIWDTEA--WNALEASFPNRNGSRVIMTSRNRDLALRGEL-G---HFLRPLTADESWDLLSKRLFP-GK-LP-PPELCELRMQTVEMCQGLPLTIVILAGILANEDQYS--WKKVVEGLNS------------M-QLELSYNNLPDYLKSCFLYFGAFPEDHEHTTERLNWLWVAEGFTQKTQFKSAEDVANDFLMDLIHRSLVIVSKR-SIGGVKACRVHDLLHEFCVTKGKEENFRVP-RNL-RR
>XP_027157107.1
-----FETSLVDETTFIGRDADKEKIIQMLR-FERDNITVIPIVGLAGLGKTTLARMVYEDSKVELSFPTRAW-----------------------------------LRGGLTEKKFLLVLDDVWNSNYNQWDNLRSPF-GSRGSKIIVTTRNQQVARMMAKE--SIHHLNSMLEEDCRSLFKKHAFENRDG---NAELEEIGNKIVTKCGGLPLAVKTVAGILLSKTTP-EEWKEILV---------------EEIPLRLSYIHLPSHLKRCFAYCAVFPKDYQIRKEEIIQLWQANDHLYPGENKRIKNEGEKCFHELRMRSLFHQ-----STDH-TFSMHDLVNDLACFVFGKY-C--ATISSARH
>XP_027157197.1
--PQEGSKP-INDV-VVGFEDETASIINGLRYG-SRQVKIVSIVGMPGCGKTTLARKVYNDSSVNSHFQERAWCTVSQIYQKRNLLLQILTCI-DVKM-G-EEDLALQVKRRLLKNRYLIVLDDVWDIDA--WNGLEASFPDGNGSRVILTSRLRGVAPQAKL-E---YSLPQLTPNETWDLLKGKLYP-GQ-LA-PPELCEIRQQVVEMCQGLPLTVVILAGILSRMDRYG--WKEAVEGLSS------------N-QLELSYKHLPDNLKACFLYFGAFPEDHEHNTRRLISLWVAEGFVQKTQLKRSEDVANDYLMELISRSLVIVSKR-SIDGVKACRIHDLLYEFCVTKAKEEKLTLP-CYL-RR
>XP_027157201.1
----------M-SFSESTLEEGLKEV--RL----QDKTNLIVICGMAGVGKTTLVNQIADQ-VK-YGF-YKAMLTMSKNPSMRNAQNRLLR-V---QI-P-HDRFGQTIYNRL--SGRLVILDEIW-KEV-----FKLGIPS-EKIKVIVTSQSPCVCRNMG--K---VGVNALPEEEACYLFKAV----GSD-----VLSDVAKQFAEECKGIPLALVVVARGLRTNCKTLKSWELALGQLQK-----------TF--VEWSYDNLESEAKSLLLLCSLFPEDYSIPVECLVRYGKGLELFNERDTLDRCR-VD--VNDLRSYHLL--DD---ER-EDHVKLHDVMRETCLKASGEHVF--------RH
>XP_027157216.1
V---RAQSLFIEEAQLVGIDKPKAELISKILD-DHSQLKVVSVVGMGGLGKTTLVKKVYDDAAVKKQFQSHAWITVSQNFQFSVIIKNLIQQL-E-SM-D-VLTLSEFVKDFLQE-RYIIVLDDVWSIDA--WEAIKCVLPNI-TSRVVLTTRIADVASAS---LDFIYKMKPLTDKESWTLFCNRTFQSN--DC-PPNLEEVAKKLLKKCEGLPLAIVAIGGVLALKDMEKDEWEMILHGFG----EADGSGKLRI--LLLSYNDLPYYLKSCLLYLSIYPEDYPIDVDDILLKWIALGFVEEKERITSTDIAMRYMKELINRSLIQVKS-FADGRLETCGLHDFLREIIVSKSKEQDFRWP--TKVRH
>XP_027157217.1
V---RAQSLFIEEAQLVGIDKPKAELISKILD-DHSQLKVVSVVGMGGLGKTTLVKKVYDDAAVKKQFQSHAWITVSQNFQFSVIIKNLIQQL-E-SM-D-VLTLSEFVKDFLQE-RYIIVLDDVWSIDA--WEAIKCVLPNI-TSRVVLTTRIADVASAS---LDFIYKMKPLTDKESWTLFCNRTFQSN--DC-PPNLEEVAKKLLKKCEGLPLAIVAIGGVLALKDMEKDEWEMILHGFG----EADGSGKLRI--LLLSYNDLPYYLKSCLLYLSIYPEDYPIDVDDILLKWIALGFVEEKERITSTDIAMRYMKELINRSLIQVKS-FADGRLETCGLHDFLREIIVSKSKEQDFRWP--TKVRH
>XP_027157221.1
V---RTQSLFIEEARLVGIDKPKAELISKILD-DHSQLKVVSVAGMGGLGKTTLVKKVYDDAAVKKRFQSHAWITVSQNFQFRDIIKNLIQQL-E-FM-D-DIMLSEFVRDFLRE-RYILVLDDVWSIDA--WEAIKCVLSTT-ASRVVLTTRIADVASAS---LDFVYKMEPLSDKESWTLFCNRTFQSN--NC-PPNLEEVAKKILKKCEGLPLAIVAIGGVLALKDKEKDEWEMILHGFG----EADGSGKLRI--LLLSYNDLPHYLKSCLLYLSIYPEDYPIDVVSILLKWIALGFVEEKERITSTDIAMGYMKELINRSLIQVKS-LDHGRLDTCGLHDFLREIIVSKSKEQDFRWP--EKVRH
>XP_027157252.1
----------M-SFSESTLEEGLKEV--RL----QDKTNLIVICGMAGVGKTTLVNQIADQ-VK-YGF-YKAMLTMSKNPSMRNAQNQLLG-V---QI-P-HDRFGQTIYNRL--SGRLVILDEIW-KEV-----FKLGIPS-ETINVIVTSQSPCVCRNMG--K---VGVNALPEEEACYLFKAV----GSD-----VLSDVAKQFAEECKGIPLALVVVARELRTNCKTLKSWELALGQLQK-----------TF--VEWSYDNLESEAKSLLLLCSLFPEDYSIPVECLVRYGKGLELFNERDTLDRCR-VD--VNDLRSYHLL--VD---ER-EDHVKLHDVVRETCLKASGEHVF--------RH
>XP_027157272.1
G-KNR-KTS-L-DQTFVGRDGDVLEIVGRLTA--SNNISVQSIVGMGGIGKTTLARKVFNDPKIVNHFN-RIWVCVSDDFNDR-LFDFMLESLGKPGG-G-VREKVQDLKKLLDGKKFLLVLDDVWDKESTRWNEF-GSL-SAMGSWILVTAREQQVVDITR--S--GYSLKQLSDYQCWRILKENAF-GGE----P-GLQDIGLKIVQRCGGLPLAASVLGGMLHNKG---NEWQK-LERLQILG-----------SNLKLSFDHLPHSLKKCFAYCSIFPKDFQMERNQLIQLWAAEGFLHN-IDDYMKEVGNRYFT-LLDSNLFEAQKD--YGNVLNCKMHDLVHDMVQFISNSKTLIDMETSSIQY
>XP_027157279.1
M--SRDDALLVEEAKLVGIDQPKQHLISKLLEGHDHQLKVISVVGMAGLGKTTLVKKVHEDPEVRKNFPVRAWVTVSQTCNFPKLLRDLIRQL-E-SM-T-TAELKEFVKDFLRRGRYAIVFDDVWDVEF--WNEIKFALPNY-GNRVMLTTRNADVAPAS---QDYVYKMEPLSIEDSWTLFCNKIFKGN--HC-PAHLMDVAKAVLDKCDGLPLAIVAIGGLLASKDVSRDEWEKIQHSLG----ELEGTGKLRV--LSLSYNNLPSHLKPCLLYLTIYPEDDIIHCYRLINLWIAERFVEWREGMSIEDVAWCCLCELISRSLIQVTE-FYEGTPSFCRIHDLMREVILIKSREQNMTWPS-EKVRR
>XP_027157283.1
M--SRDDALLVEEAKLVGIDQPKQHLISKLLEGHDHQLKVISVVGMAGLGKTTLVKKVHEDPDVRKNFPVCAWVTVSQTCDFPKLLTDLIRQL-E-SI-S-TIELKEFVKDFLQQGRYAIVFDDVWDVEF--WNEIKFALPNY-GNRVMLTTRNADVASAS---QDYVHKMEPLSNEDSWTLFRNKIFKGN--RC-PDHLMDVAKAVLDKCDGLPLAIVAIGGLLASKDVSRDEWEKIQQSLG----EF--TGKLRV--LSLSYNDLPSHLKPCLLYLTIYPEDYLIDCNMLILLWIAERFVEWREGMSIEDVAWGYLRELISRSLIQATK-FMKD-PHTCRIHDLMRE--LFSSSQGNKTW--------
>XP_027157285.1
M--SRDDALLVEEAKLVGIDQPKQHLISKLLEADDHQLKVISVVGMAGLGKTTLVKKVHEDPDVRKNFPVRAWVTVSQTCDFPKLLRDLIWQL-E-SI-S-TAELKEFAKDFLQQGRYAIVFDDVWDVEF--WNEIKFALPNY-GNRVMLTTRNADVASAS---QDYVHRMEPLSNEDSWTLFCNKIFKGN--RC-PAHLMDVAKALLDKCDGLPLAIVAIGGLLASKDASRDEWEKIQQSLG----EF--TGKLRV--LSLSYNDLPSHLKPCLLYLTIYPEDYPINCQMLILLWIAERFVEWREGMSIEDVAWGYLRELISRSLIQATN-FYEGTPHTCRIHDLLREVILIKSREQNMTWPSEEKVRR
>XP_027157289.1
M--SRDDAFLVEEAKLVGIDQPKQHLISKLLEGHDHQLKVISVVGMAGLGKTTLVKKVHEDPDVRKNFPVRAWVTVSQTCDFPKLLRDLIWQL-E-SI-S-IIELKKFVKDFLQQGRYAIVFDDVWDVEF--WNEIKFALPNY-GNRVMLTIRKADVASAS---QDYVYKKKPLSIEDSWTLFCNKIFKGN--RC-PTHLMDVAKAVLDKCDGLPLAIVAIGGLLASKDVSRDEWEMIQHSLG----ELEGTGKLRV--LSLSYNDLPSHLKPCLLYLSIYPEDYLIDCQTLIPLWIAEKFVEWREGMSIEDVAWGYLSELISRSLIQAAK-FYEGLPDKCQIYDLLREVILIKSREQNMTWPS-EKVRR
>XP_027157290.1
M--SRDDALLVEEAKLVGIDQPKQHLVSKLLEADDHQLKVISVVGMAGLGKTTLVKKVHEDPDVRKHFPVRAWVTVSQTCDFPKLLRDLIWQL-E-SI-S-TIELKEFVKDFLQQGRYAIVFDDVWDVEF--WNEIKFALPNY-GNCVMLTTRKADVASAS---QDYVYKKEPLSIEDSWTLFCNKIFKGN--RC-PAHLMDVAKAVLDKCDGLPLAILAIGGLLASKDVSRDEWEKIQQSLG----ELEGTGELRV--LSLSYNDLPSHLKPCLLYLSIYPEDYLIECNMLILLWVAERFVEWREGMSIEDVAWGYFSELVSRNLIQVIG-FYEGLPYTCRIHDLLREVILIKSREQNITWPS-EKVRR
>XP_027157291.1
M--GRDDALLVEEAKLVGIDQPKQHLISKLLEGHDHQLKVISVVGMAGLGKTTLVKKVHEDPDVRKNFPVRAWVTVSQTRDFPKLLRDLIWQL-E-PI-S-TAELKKFVNEFLQQGRYAIVFDDVWHVEF--WNEIKFALPNY-GNRVMLTTRNADVASAS---QDYVYRMEPLSNEDSRTLFCNKIFKGK--PC-PDHLMDVAKAVLGKCDGLPLAIVAIGGLLASKDASRDEWEKIQHSLG----EF--TGKLRV--LSLSYNDLPSHLKPCLLYLTIYPEDDIIHCSMLILLWIAERFVEWREGMSIEDVARGYLSELINRSLIQVTD-FYGGLPEKCQIHDLLREVILIKSREQNMTWPS-EKVRR
>XP_027157292.1
M--SRDDALLVEEAKLVGIDQPKQHLISKLLEADDHQLKVISVVGMAGLGKTTLVKKVHEDPDVRKNFPVRAWVTVSQTCDFPKLLRDLIWQL-E-SI-S-TAELKEFAKDFLQQGRYAIVFDDVWDVEF--WNEIKFALPNY-GNRVMLTTRNADVASAS---QDYVHRMEPLSNEDSWTLFCNKIFKGN--RC-PAHLMDVAKALLDKCDGLPLAIVAIGGLLASKDASRDEWEKIQQSLG----EF--TGKLRV--LSLSYNDLPSHLKPCLLYLTIYPEDYPINCQMLILLWIAERFVEWREGMSIEDVAWGYLRELISRSLIQATN-FYEGTPHTCRIHDLLREVILIKSREQNMTWPSEEKVRR
>XP_027157293.1
M--SRDDALLVEEGKLVGIDQPKQHLISKLLERHDHQLKVVSVVGMGGLGKTTLVKKVHEDPDVRKNFSVRAWVTVSQTCDFPKLLRDLIWQL-E-PM-T-TAELKKIVKDFLQQGRYAIVFDDMWDVEF--WNEIKFALPNY-GNRVMLTTRKADVASAS---QGYVYRMGPLSTEDSWTLFCNKIFKGN--RC-PTYLMDVAKAVLDKCDGLPLAILAIGGLLASKDVSRDEWEIIQHSLG----ELEGTGKLRV--LSLSYNDLPSHLKPCLLYLSIYPEDCRIHCRALIQLWIAERFIEWRGGMCIEDVAWGYLSELVNRSLIQVTE-FYEGSPLTCRIHDLMREVILIKSREQNMTWPS-EKVRR
>XP_027157297.1
--PSQGRTP-ANKA-VVSLNDEAKKIIDQLVRG-SKQLDIISVVGMPGLGKTTLARSVFNDPSVTCTFHSHAWCIVSQVYTKKDLVLQILGGI-QYNK-S-EVDLEEELKRRLMKNKYLIVLDDVWDADA--WSGLERSLPDANGSRILLTSRHPEVA---KI-E---HPLRQLTDDESWELLQKRLS------------CKLGREIAKNCKGLPLTVVIVAGILSNSGQDG--WEEIAGRLSL------------T-QIKLSYRNLPDYLKPSFLYFGAFPVGQEIPFGKLMRLWIADGFVQKSDGKSLEDVAGDYINDLIGRSLVMISKR-SLGGIKAYRVHDLLHEFCVVTAKKEKFNGQ-CNQ-QR
>XP_027157299.1
N--SRDDALLVEEAKLVGIDQPKKHLISQLLQGDDYQLKVVSVVGMGGLGKTTLVKRVHEDPEVRRHFPVRAWVTVSQTCDFQYLLKDLIRQL-E-SS-N-TTELKEIIKDFLQQGRYAIIFDDVWDVEF--WNTIKFALPCC-GNRVMLTTRKADVASAS---RRFVYRMEPLSVEDSRTLFCNKIFNGG--NC-PSHLMDVAKGILDKCEGLPLAILAIGGLLASKDVNRDEWELVRRCLG----ELEGTGKLRV--LSLSYGDLPWHLKACLLYTSIYPEDCEIACYDLINLWIAERFVEGREGMSIEDVAWNYLSELVNRSLIQVSK-FYEGIPNKCRIHDLLREVILLKSREQNMTWPS-EKVRR
>XP_027157335.1
M--SRDDAFLVEEAKLVGIDQPKQHLISKLLEGHDHQLKVISVVGMAGLGKTTLVKKVHEDPDVRKNFPVRAWVTVSQTCDFPKLLRDLIWQL-E-SI-S-IIELKKFVKDFLQQGRYAIVFDDVWDVEF--WNEIKFALPNY-GNRVMLTIRKADVASAS---QDYVYKKKPLSIEDSWTLFCNKIFKGN--RC-PTHLMDVAKAVLDKCDGLPLAIVAIGGLLASKDVSRDEWEMIQHSLG----ELEGTGKLRV--LSLSYNDLPSHLKPCLLYLSIYPEDYLIDCQTLIPLWIAEKFVEWREGMSIEDVAWGYLSELISRSLIQAAK-FYEGLPDKCQIYDLLREVILIKSREQNMTWPS-EKVRR
>XP_027157336.1
M--SRDDALLVEEAKLVGIDQPKQHLISKLLEADDHQLKVISVVGMAGLGKTTLVKKVHEDPDVRKNFPVRAWVTVSQTCDFPKLLRDLIWQL-E-SI-S-TAELKEFAKDFLQQGRYAIVFDDVWDVEF--WNEIKFALPNY-GNRVMLTTRNADVASAS---QDYVHRMEPLSNEDSWTLFCNKIFKGN--RC-PAHLMDVAKALLDKCDGLPLAIVAIGGLLASKDASRDEWEKIQQSLG----EF--TGKLRV--LSLSYNDLPSHLKPCLLYLTIYPEDYPINCQMLILLWIAERFVEWREGMSIEDVAWGYLRELISRSLIQATN-FYEGTPHTCRIHDLLREVILIKSREQNMTWPSEEKVRR
>XP_027157337.1
M--SRDDALLVEEAKLVGIDQPKQHLISKLLEGHDHQLKVISVVGMAGLGKTTLVKKVHEDPDVRKNFPVRAWVTVSQTCDFPKLLRDLIWQL-E-SI-S-TIELKEFVKDFLQQGRYAIVFDDVWDVEF--WNAIKFALPNY-GNRAILTTRKADVASAS---QDYVYKMEPLSIEDSWTLFRNKIFKGN--RC-RAHLMDVAKAVLDKCDGLPLAILAISGLLASKDVSRDEWEIVQHSLG----ELEGTGKLRV--LSLSYNDLPSHLKPCLLYLSIYPEDYLIECRMLVLLWIAERFIEWREGMRIEDVAWGYLGELISRSLIQVTQ-FYEGSPLTCRIHDLLREVILIKSREQNMTWPS-EKVRR
>XP_027157356.1
--PQEGSKP-INDV-VVGFEDETASIINGLRYG-SRQVKIVSIVGMPGCGKTTLARKVYNDSSVNSHFQERAWCTVSQIYQKRNLLLQILTCI-DVKM-G-EEDLALQVKRRLLKNRYLIVLDDVWDIDA--WNGLEASFPDGNGSRVILTSRLRGVAPQAKL-E---YSLPQLTPNETWDLLKGKLYP-GQ-LA-PPELCEIRQQVVEMCQGLPLTVVILAGILSRMDRYG--WKEAVEGLSS------------N-QLELSYKHLPDTLKACFLYFGAFPEDHEHNTKRLISLWVAEGLVQKTQLKRSEDVANDYLMELISRSLVIVSKR-SIDGVKACRIHDLLYEFCVTKAKEEKLTVP-CYL-RR
>XP_027157358.1
--PQQGSKP-INDV-VVGFEDETASIINQLRNG-SRQVRIVSIVGMPGCGKTTLARKVYNDSSVKSHFYERVWCTVSQIYQKRNLLLQILTCI-DVKM-G-EEDLALQVKRHLLKNRYLIVLDDVWDIDA--WNGLEASFPDGNGSRVILTSRLRGVAPQAKL-E---YSLPQLTPNETWDLLKGKLYP-GQ-LA-PPELCEIRQQVVEMCQGLPLTVVILAGILSRMDRYG--WKEAVEGLSS------------N-QLELSYKHLPDTLKACFLYFGGFPEDHEHNTKRLISLWVAEGFVQKNQPKRLEDVANDYLMELIGRSLVTVSKR-SIDGVKACRIHDLLYEFCVTKAKEENFNVP-CYL-RR
>XP_027157359.1
--PQQGSKP-INDV-VVGFEDETASIINQLRNG-SRQVRIVSIVGMPGCGKTTLARKVYNDSSVKSHFYERVWCTVSQIYQKRNLLLQILTCI-DVKM-G-EEDLALQVKRHLLKNRYLIVLDDVWDIDA--WNGLEASFPDGNGSRVILTSRLRGVAPQAKL-E---YSLPQLTPNETWDLLKGKLYP-GQ-LA-PPELCEIRQQVVEMCQGLPLTVVILAGILSRMDRYG--WKEAVEGLSS------------N-QLELSYKHLPDTLKACFLYFGGFPEDHEHNTKRLISLWVAEGFVQKNQPKRLEDVANDYLMELIGRSLVTVSKR-SIDGVKACRIHDLLYEFCVTKAKEENFNVP-CYL-RR
>XP_027157360.1
--PQQGSKP-INDV-VVGFEDETASIINQLRNG-SRQVRIVSIVGMPGCGKTTLARKVYNDSSVKSHFYERVWCTVSQIYQKRNLLLQILTCI-DVKM-G-EEDLALQVKRHLLKNRYLIVLDDVWDIDA--WNGLEASFPDGNGSRVILTSRLRGVAPQAKL-E---YSLPQLTPNETWDLLKGKLYP-GQ-LA-PPELCEIRQQVVEMCQGLPLTVVILAGILSRMDRYG--WKEAVEGLSS------------N-QLELSYKHLPDTLKACFLYFGGFPEDHEHNTKRLISLWVAEGFVQKNQPKRLEDVANDYLMELIGRSLVTVSKR-SIDGVKACRIHDLLYEFCVTKAKEENFNVP-CYL-RR
>XP_027157389.1
M--SRDDALLVEEAKLVGIDQPKQHLISKLLEGHDHQLKVVSVVGMGGLGKTTLVKKVHEDPDVRKNFPVRAWVTVSQTCDFPKLLRDLIWQL-E-SI-S-TIELKKFVKDFLQQGRYAIVFDDVWDVEF--WNEIKFALPSH-GNRVMLTTRNADVAFAS---QDYVYKKEPLSIEDSWTLFCNKIFKGN--RC-PAHLMNVAKAVLDKCDGLPLAIVAIGGLLASKDASRDEWEKIQHSLG----ELEGTGKLRV--LSLSYSDLPWHLKTCLLYTSIYPEDCEIGCARLINLWIAERFVEWREGMSIEDVAWCCLCELISRSLIQVTE-FYEGTPSFCRIHDLMREVILIKSREQNMTWPS-EKVRR
>XP_027157394.1
M--SRDDALLVEEAKLVGIDQPKQHLISKLLEADDHQLKVISVVGMAGLGKTTLVKKVHEDPDVRKNFPVRAWVTVSQTCDFPKLLRDLIRQL-E-SM-T-TAELKKIVKDFLQQGRYAMVFDDVWEVEF--WNVIKFALPNY-GNRVMLTTRKADVASAS---QDYVYKMEPLSIEDSWTLFCNKIFKGN--RC-PAHLMDVAKAVLDKCDGLPLAILAIGGLLASKDVSRDEWEMIQHSLG----ELEGTGKLRV--LSLSYNDLPSYLKPCLLYLTIYPEDYPINCQRLILLWIAERFVEWRDGMSIEDVAWAYLSELISRSLIQATK-FYEGTPHTCRIHDLLREVILIKSREQNMTWPS-EKVRR
>XP_027157396.1
M--SRDDALLVEEGKLVGIDQPKQHLISKLLERHDHQLKVVSVVGMGGLGKTTLVKKVHEDPDVRKNFSVRAWVTVSQTCDFPKLLRDLIWQL-E-PM-T-TAELKKIVKDFLQQGRYAIVFDDMWDVEF--WNEIKFALPNY-GNRVMLTTRKADVASAS---QGYVYRMGPLSTEDSWTLFCNKIFKGN--RC-PTYLMDVAKAVLDKCDGLPLAILAIGGLLASKDVSRDEWEIIQHSLG----ELEGTGKLRV--LSLSYNDLPSHLKPCLLYLSIYPEDCRIHCRALIQLWIAERFIEWRGGMCIEDVAWGYLSELVNRSLIQVTE-FYEGSPLTCRIHDLMREVILIKSREQNMTWPS-EKVRR
>XP_027157397.1
M--SRDDALLVEEAKLVGIDQPKQHLISKLLEGHDHQLKVISVVGMAGLGKTTLVKKVHEDPDVRKNFPVCAWVTVSQTCDFPKLLTDLIRQL-E-SI-S-TIELKEFVKDFLQQGRYAIVFDDVWDVEF--WNEIKFALPNY-GNRVMLTTRKADVASAS---QDYVYKKEPLSNEDSWTLFRNKIFKGK--PC-PDHLMDVAKAVLDKCEGLPLAIVAIGGLLASKDVSRDEWEMIQHSLG----ELEGTGKLRV--LSLSYNDLPSRLKPCLLYLSIYPEDYLIDCNMLILLWIAERFVEWREGMSIEDVAWHYLSELINRSLIQVTE-LYEGSPYTCRIHDLMRELILIKSREQNMTWPS-EKVRR
>XP_027157398.1
M--SRDDALLVEEAKLVGIDQPKQHLISKLLEGHDHQLKVVSVVGMGGLGKTTLVKKVHEDPDVRKNFPVRAWVTVSQTCDFPKLLRDLIWQL-E-SI-S-TAELKEFVKDFLQQGRYAIVFDDVWDVEF--WNEIKFALPNY-GNRVMLTTRNADVASAS---QDYVYKKEPLSIEDSWTLFCNKIFKGN--RC-PAHLMDVAKAVLDKCDGLPLAIVAIGGLLASKDVSRDEWEMLQQSFG----ELDGTGELRV--LSLSYNYLPSHLKPCLLYLSIYPEDYLIKCKRLMLLWIAERFVKWREGMSIEDVAWAYLRELISRSLIQVTE-FYQGSPCICQIHDLMREVILIKAREQNMTWPS-EKVRR
>XP_027157399.1
M--SRDDAFLVEEAKLVGIDQPKQHLISKLLEGHDHQLKVISVVGMAGLGKTTLVKKVHEDPDVRKNFPVRAWVTVSQTCDFPKLLRDLIWQL-E-SI-S-IIELKKFVKDFLQQGRYAIVFDDVWDVEF--WNEIKFALPNY-GNRVMLTIRKADVASAS---QDYVYKKKPLSIEDSWTLFCNKIFKGN--RC-PTHLMDVAKAVLDKCDGLPLAIVAIGGLLASKDVSRDEWEMIQHSLG----ELEGTGKLRV--LSLSYNDLPSHLKPCLLYLSIYPEDYLIDCQTLIPLWIAEKFVEWREGMSIEDVAWGYLSELISRSLIQAAK-FYEGLPDKCQIYDLLREVILIKSREQNMTWPS-EKVRR
>XP_027157400.1
M--SRDDTLLVEEAKLVGIDEPKQHLISKLLEGHDHQLKVISVVGMAGLGKTTLVKKVHEDPDVRKNFPVRAWVTVSQTCDFPKLLRDLIWQL-E-SM-T-TAGLKKFVNDFLQQGRYAIVFDDVWDVEF--WNEIKFALPNY-GNRIMLTTRNADVASAS---QDYVYKMEPLSIEDSWTLFCNKIFKGD--RC-PDHLMDVAKAVLDKCDGLPMAILAICGLLASKDASRDEWEIVQHSLG----ELEGTGKLRV--LSLSYNDLPSHLKPCLLYLSIYPEDYLIHCRMLVRLWTAERFVEWRERMRIEDVAWAYLSELINRSLIQVTG-FYEGLPYACRIHDLLREVILIKSREQNMTWPS-EKV--
>XP_027157401.1
M--SRDDALLVEEAKLVGIDQPKQHLISKLLEGHDHQLKVISVVGMAGLGKTTLVKKVHEDPDVRKNFPVRAWVTVSQTCDFPKLLRDLIWQL-E-SI-S-TIELKEFVKDFLQQGRYAIVFDDVWDVEF--WNAIKFALPNY-GNRAILTTRKADVASAS---QDYVYKMEPLSIEDSWTLFRNKIFKGN--RC-RAHLMDVAKAVLDKCDGLPLAILAISGLLASKDVSRDEWEIVQHSLG----ELEGTGKLRV--LSLSYNDLPSHLKPCLLYLSIYPEDYLIECRMLVLLWIAERFIEWREGMRIEDVAWGYLGELISRSLIQVTQ-FYEGSPLTCRIHDLLREVILIKSREQNMTWPS-EKVRR
>XP_027157408.1
----------MN--Q-IREENFEEKILDLF-Q--KENISTIVLAGKAGIGKTWMARKVTSL-ALKEDFDFSLFVSMSQAYY--SIACQLC-S--ELEAVDEEMALKNKILSRL-----LLILD----NEG---KKLENVI-HSGNSKVLITSLNEDGKTDGG---KIVMDLKPLSPEKSLSLLQQNAGS-KV----EIGARSLVEDFLNRNMELPAEVVIIAKLLSY-----SGVQGLKCLLEDLSG------------ILLTSSRY--KVPGGILMDIHFFRDEGIHYSELIAYWVMEGYINEAKHQQVKELDANYLC-VEKQML-DLKKS--FGRTDSLGLTNVFA-----KSYEWH-KTPG----RR
>XP_027157491.1
--PSQVKTS-KDET-VVGFMDEAKEIIRLLTGP-SRRLEIVAIVGMPGVGKTTLAKKVYNDPFLASRFQIQAWCFVSQVYTPRDLLLAILKTV-DLKL-S-DGDLALKLKQCLSKQKYLVVMDDIWEIKA--WNDIKLSFPDRTESRIMFTSQNRILASDAGT-N---YPLSPLTEEKSWEFLREKLFL-KG--C-PHELSRIGEQIVKHCEGLPLAISVIAGLLAKEKKNVNWWNQVEGSLHS--------------GLELSFTHLSYSLKPCFLYFGSFQKGEVISAQKLTLLWSAEGLIKRTERESSQILAKGYLTELRDRSLVIVSES-FDGGIKACRVHDLLYDFCAGKAKDEKFLDP-ATH-CR
>XP_027157505.1
--SSSVSIS-TDKA-EVALQDEEDAIIDKLING-PKQLDIISIVGMAGLGKTFLARRVYRDPKVTSHFHIRAWCCISQTYCKKDLLLQILACI-QFEM-N-QDDLADKLRKCLSRNKYLIVLDDVWDTEA--LNALRLSFPHTIGSRILLTSRDHGI-------T---HRLRPLEEPESWDLLQKKLAI-IRKDY-APELEVPGRQIAENCKGLPLSIVIISGILASLDR------------------------------------------PCLIYFGAFSEDHEISIQRLMWLWIAEGFVQKNESESPEKIAEGYIMALINRSLVMAGKR-STGGVKTCCIHDLLHVFCLEKAKDQNFDES-QHL-RR
>XP_027157516.1
--SSKLSSP-ANEA-TVGLHEAVRTITCRLTRG-LKQLDIISIVGMAGLGKTTLANTVYHHNSVSSQFHIHAWCIVSQAYTKHNLLAQILCSI-KYNE-D-EDDLAVEIRRVLLKNRYLIVLDDLWDIEA--WNLLKRSFPDANGSRILLTSRIHSLPLQLKH-E---YHLRQLTDKESWALLQNKLFG-EE-CC-PPTLNEVGFQIAKNCKGLPLTIVLVAGILATTEQDC--WKEVAETLSS------------T-QLELSYSNLPSHLKPCLLYFGAFPEDEDIPIQKLIWLWTSEGFLQKTEGKSLEDVVDEYLTDLVQRSLVMVTRR-SIGGAKACRIHDLIHEFCVEKAKEESFTGP-HNL-HR
>XP_027157517.1
--ESQLSYP-ANEV-LVGLDEEVKMIINRLTRG-SKHLNIVPIVGMAGLGKTTFANKVYCDPSIIGYFHIRAWCTVSQVYSKHNLLAMILCSI-HYEM-N-EDDLTVMLYQSLKRNRYLIILDDVWDIKA--WNMLERSLPDTNGSRILFTSRFQNLTSQF-S-E---FHLRQLTVEECFVLLQRKIFG-KK--C-LPALIKVLTQIANKCKGLPFTVVIVAGILSSIEPDC--WQDFANSLSS------------T--LELGYSYLPDYLKPCLLYFGTFPEDENIPVRRLFLLWVSEGFVQKTEGKTLEDVADDYLKNLVNRSLVIVTQR-TIGGAKACRIHDLVREFCVTKAKEESFAGP-CNP-HR
>XP_027157541.1
-FQRIMTTSSIDESEVYGRAADKDKVLDKILPESRDGIQVISIVGTGGTGKTTLAQLLFNDDRVKNHFELKKWVCVSDPFNEKRIVKAILESL-L-EL-D----LIQLIKETFSGKRFLLVLDDVWTEDDSKWKPFQYSL-GAPGSVILVTTRSHRVARVVGTT--T-HPLDLISDSDCWLIMQRIAFAGRAE---CKKVQSIGWKIAEKCK---------------------------------------------------------------------------------------------------------------------------------------------------C----------
>XP_027157865.1
------------------------TVLDLLG-VPRNEPEIVSIHGKLGLGKTPLARKVLNDPQVEYHFFTRIFVSVSKDYNKKEVLLSILSAF-D-NM-S-VQELVAEVRKTLKY-KYLIVMDDVWDTKA--WEDLKDAFPYNKGSRVLITTRQESMAKRAAT-D---YLLRFMTIEEAEELLRTKVF--NE-EC-PEKLQPAESRILKKCGGLPLAIVVTAGILRNENEKW--WESVAQSMDE-----------LD-QIRRSYDNLRHVYKSCFLYLGVFPEDLEIQVSKLFQLWIAEGFIPQIERESMEETAERCLRELVDRNLVMVRQT-LSGRIKTCLVHDTLRDFCKRTAKAENL--------RR
>XP_027157867.1
--PSQVTIA-TNED-LVPLDDEVKTITDSLTRG-SRQLDVVSIVGMPGLGKTTLANIVYNSPSVILHFNILAWCTVSQAYSMHNMLVQILGSI-QYKV-D-EHDLAVKLKQVLLRNKYLLVLDDLWDAKA--WNLLARSLPDANGSRILITSRLQNLSLQFKP-K---HPLRRLTDEESWKLLQKKLFG-KE--C-PPRLSQVASQIAKSCRGLPLTVVLVAGILANTAEDC--WEEVTKSLTS------------I-YLELSYSHLPDDLKPCILCFRAFQEDKNVPVRRLFWLWISEGFVRKTEGMRLEDVADDYLKDLVDRSLVMVSER-TMGSVKACRVHDLVHEFCVKKAKEENFTGP-NNL-LR
>XP_027157871.1
--PSQVIVA-ANEE-LVPLDDEVKTITDSLTRG-SRQLDVVPIVGMPGLGKTTLANIVYNSPSVMLHFNIRAWCTVSQAYSMHNMLVQILGS---------------------------------------------------------------------------------------------------------------------------------------------------------------------------------------------------------W-WVS------------------------------------------------------------------------
>XP_027157952.1
---RLPSTSL-VESYVYGRENDKEELLKLLL-SNDDQVAVIPIVGMGGVGKTTLAQMVYNDDRVNEVFDSKAWACVSDDLDIFGVTKTILKA--E-DL-N----VQVKLSEALTRKRFLIVLDDVWNEKYEDWDILRRPF-GSSGSKIIVTTRNHRVASVVSST--G-YILKELTDDESLCLLARHALGRINF---YPNLEGIGRSIVRKCKNLPLAVKTLGGLLRDRSTP-DEWTDILK---------------EIDQLRLSYYHLPANLKPCFAYCSIFPKDYEFDKYELVLLWMAEGFLESKASDLMEDIGDNYFKELLMRSFFQQSS---SISS-RFVMHDLINDLARYVAGDF-CKCTILDKVRY
>XP_027157963.1
---RLPSTSL-VESYVYGRENDKEELLKLLL-SNDDQVAVIPIVGMGGVGKTTLAQMVYNDDRVNEFFDSKAWACVSDDFDIVGVTKTILKA--E-DL-N----VQVKLSEALTRKRFLIVLDDVWNEKYEDWDILRRPC-GSSGSKIIVTTRHHRVASVMSST--G-YSLKELTDDESLWLLARHALGRTNF---HPNLEGIGRSIVRKCKNLPLAVKTLGGLLRARSIP-DEWTDILN---------------EIDQLRLSYYHLPAHLKPCFAYCSIFPKDYEFDKYELVLLWMAEGFLESKASDLMEDTGDNYFKELLMRSFFQQSS---SASS-RFVMHDLINDLARYVAGDF-CKCTILDKVRY
>XP_027157975.1
S-ASR-QTS-K-RSDVLGRDEDESEIVKKLLT--SESISVISITGPPGLGKTTLAKAVFNTPQFDNHFK-KIWVCVAKEVEME-LFKMILESSTKAEV-D-SREIVEGIETELKEKRYLLVLDDLWNYQEGLLNDF-TTL-KKKGSWCLVTSRLQEVAIVLS--T---HDLRKLYDEDCWSIVKNWAT-VEE----P-ELEALRKQVLRRCDGLPLAATLIGGLLSKKR---EDWLSILESL--LN-----------G-LKVSFDHLSPPVKKCFAYCSIFDQDTRMEQDLLVELWMAEGFLQD-QNEMMEKIGYEYLR-LLQTSLLEV-KK--WGT--WYKMHDLVHDFAKSILNR-------SNQDRY
>XP_027158018.1
--ASR-KTS-T-RSDVIGRDKNESKIVEKLLT--SESISVISVTGMGGLGKTTLAKAVFNNPQFDNHFK-KIWVCVAKPVNLE-LFKMILETSTKADV-D-NRQIVQGIEAELEEKRYFLVLDDLWNNQDGLLDDF-STL-NKKGSWCLVTTRLQEVAIVLS--T---HELGKLCNDDCWSIIKKWVN-VEE----P----DIKEQVLKRCDGLPLAAKLIGGLLFEKT---EEWLSILESL--L------------G-LKVSFDHLSPPVKKCFAYCSIFHQDTILEQDRLVELWMAEGFLQD-QNETMEKIGCEYLR-LLQTSLLEV-KN--R-----YKMHDLVHDFAKSILNR-------SNEDRY
>XP_027158022.1
A-TSR-QTS-T-RRDVLGRDKDESEIVKKLLT--TESISVIPITGMGGLGKTTLAKAVYKNKQIVGHFK-KIWVCVAEKVDIEAVFKMILESLIKVEG-N-RREIVQKIQDELKEKRYFLVLDDLWNDQEVLLNDF-STL-NKKGSWCLVTTRLQEVAIILS--T---HELGRLRNDDCWSIMKKWAN-VEE----P-ELEGMRRQVLRRCDGLPLAAKLIGGLLSKRR---EEWLSILESL--LN-----------G-IKAFFNRI-------------------------------------------------------------------------------------------------------
>XP_027158027.1
-----FETPLVDETTIFGRDADKEKIIEMLL-SEGDNITVVPIVGLGGLGKTTLAGMVYKDFRVEMDFPTRAWVCVSEEYDATKITKELLRE--E-NL-F----LQVKLQVGLTKKKFLLVLDDVWNSNYNHWDNLRIPF-GLQGSKIIVTTRNLSVARMMCKE--SIHHLDFISDEDCWFLFKKHTFENRND---NLELEKIGKKIVKKCGGLPLAVKTVAGILRSRTTP-EEWEEILI---------------EENQLRLSYIHLPSRLKRCFAYCAVFHKDYQFRKEEIIQLWQANDLLYPGENKRIENMGEKCIHELRMRSLFHQ-----LSES-SFSMHDLVNDLARFVFGKY-C--TTISGVRH
>XP_027158031.1
----LPSTSLVDETSVYGREVDKEKIIEMLL-SERVNVTVIPLVGLGGIGKTTLAQLVYNDKRVQDHFSIKAWVCISEDYDATRITKELLGE--E-NL-N----LQMKLQLGLTQKQFLLVLDDFWNRDYNDWDKLKVLF-GLQGSKIIVTTRDEKIALMMCKK--SIYHLDLMKEGDSWSLFEKHAFENIDG---SSELEQIGKKIVKKCGGLPLAMKTVAGLLRSETTA-EEWKDILV---------------EDNQLRLSYNHLPSHLKRCFAFCAVFHKDYQFEKEEIIQLWQAHDLLNPRGNRRIEEIGEQYLRELRLRSLFEQ-----STAN-FFIMHDLVNDLARFVSGKY-C--GTIGRISN
>XP_027158053.1
-----PSTSLVDENTVCGRDVDKEKIIQMLL-SERDSVTVVPIVGQGGIGKTTLAQLVYNDKRVKNHFTTKAWVCVSEAYDATRITKELLRE--E-SL-N----LQLKLQLGLTDKRFLLVLDDVWNRDYDDWDKLKMLL-GSEGSKIIVTTRDNRIALMMGEN--SIHHLNLISEEDSWSLFEKHAFGDKDY---RPELEVMGKKIVKKCEGLPLAVKTIAGLLRSRGMV-EEWEDILR---------------DINPLRLSYMHLPSHLKRCFAYCSVFRKGLWFKKKEIIQLWHANGLLHQREFKTIEHIGEEYLHELRLRSLLWQ-----SSND-KFSMHDLINDLARFVAGKY-S--GTTARVRN
>XP_027158077.1
----LPSTSLVDETSVYGREVDKEKIIEMLL-SERVNVTVIPLVGLGGIGKTTLAQLVYNDKRVQDHFSIKAWVCISEDYDATRITKELLGE--E-NL-N----LQMKLQLGLTQKQFLLVLDDFWNRDYNDWDKLKVLF-GLQGSKIIVTTRDEKIALMMCKK--SIYHLDLMKEGDSWSLFEKHAFENIDG---SSELEQIGKKIVKKCGGLPLAMKTVAGLLRSETTA-EEWKDILV---------------EDNQLRLSYNHLPSHLKRCFAFCAVFHKDYQFEKEEIIQLWQAHDLLNPRGNRRIEEIGEQYLRELRLRSLFEQ-----STAN-FFIMHDLVNDLARFVSGKY-C--GTIGRISN
>XP_027158078.1
-----PSTSLVDEARVYGRDADKEKIIKMLL-CEGVNFTVISVVGLGGIGKTTLAQLIYKDKRVQNHFPTKASVCISEDYDAARITKELLEG--E-NL-N----LQVKLQMGLNDKKFLVVLDDYWNRDYNEWDRFKVLF-AMQGTKIIVTTRDEKIALMMCKK--SIYSLDLIAEEDCWSLFEKHAFENKDG---GPELEDIGKKIVKKCARLPLAVKTVAGLLRSKTTA-EEWEDILV---------------EVNELRLSYSHLPSRLKRCFACCAVFHKDFEFRKEEIIHLWQANDLLPPGENRGIEQIGEEYLRELRLRSLLEQ-----STD---------------------------------
>XP_027158106.1
S-TSR-QTS-I-RSDVLGRDEDESEIVKKLLA--SESISVIPITGMGGLGKTTLAKAVYKNEQIVGHFQ-TMWVCVAEKVDIEVVFKMILKSLTEIEG-D-RREIVKKIQHELKEKRYFLVLDDLWNDQEVLLDDF-STL-NKKGSWCLVTSRLQEVATILS--T---HELGRLCEDDCWSIMKKRAN-VEE----P-ELEDMREQVLRRCDGLPLAAKLIGGLLSKKR---EDWLSILESL--LN-----------G-VKVSFDHLSPPVKKCFAYCSIFDQDTELEQDPLVELWMAEGFLQD-QNEMMEKIGCEYLR-LLQTSLLEV-KE--WGT--WYKMHDLVHDFAKSILNR-------SNQDRY
>XP_027158129.1
----YKTYAHEVDSTFVGMKDDINKLMSLVIYK-GCNHPIVSIWGMGGSGKTTIARRIYNDGKIRHYFDAFAWVCISQQCQIRKNLEEILQHIF-------DGELVEELYKQQKEKKCLVVLDDVWNRID--WDCLKRAF-MESHSKILLTTRNKKVAE-----VGTIHKMNYLDEHEAWELLQ------KRAKF--------------------------------------------------------------------------------------------------------------------------------------------------------------------------NN---
>XP_027158186.1
E-KNR-EIS-V-DTSFIGRGDDVSAIVTQLTA--SNNLSVLPIVGMGGIGKTTLARKVFNELKIDIHFK-TIWVCVSDDFNNR-LFDLILESWQ-PGV-E-GREKLKQLKKLLDGKKFLLVLDGVWNEKPTLWNEF-GAL-SSMGSWILLT-RKQPVANITR--P---CALKQLLDDKCWLILREIAF-GWE----L-ELQDIGFKIAQRCRGLPWAACVLGGMLLNEG---DEWQN-LEGLQSLG-----------SDLKLSFDRLPYSLKKCFAYCTIFSKDFQMERSQLIRLWMAEGFLHN-RNNRMEEVGNMYFT-LLDSNLFDAEKD--YGNVLNCKMHDLVHDMVQFISKFRTIYPEKTFPIRY
>XP_027158244.1
--ASRETGSTVNEPEVLGRDEEKEQIVRILTKEKNQNVSVLPIVGVGGLGKTTLAQLVFNDERIAKHFEPKLWVWVSEDFDVKRIIKALIES--L-AL-N----LQRKLQELLRGRRYLIVLDDVWNENPEEWEKLKSVL-GSKGSSIVMTTRMEKVATIMGTL--T-YYLSSLSENECWSLFRQRAFGRQEA---YPNLVVIGKEIVKKCGGVPLAAKALGGFLRFKREE-NEWNSVKC---------------EIDTLRLSYLNLPVELR-------------------------------------VEDVGVAVLTELYYRSLFQAVK-FGNAL--TFKMHDLVHDLARS---------------KH
>XP_027158275.1
--------P-INQI-VV-R-QGATDVLVELQL--VAGCRRIAIYGAPQVGKTNILKNLNNLREF---Y---VWVTFPK---PDDIVNNVLERL---NL-S-QVK-KEVISRALREKSYLLLFDGF-SIEL---EDI--------GIKVIIEAKDPHLN----------HKIHLLPPEDSRKLFDKI----AE-FC-KE--RDLGDLILKELGGLPGVIASTAGQLKSKRVQY--WDGVKQRLKA-----------DI-GFDTAYSKLKEDRK-CILYAALFPKEFTIPIDILVECWKAEEFL------TFREV----LNQLTELYLL---E-CS--E-HHVKMPINYRRVALEPFGEKIF--------RR
>XP_027158356.1
--------P-VKKA-VI-RMEDADVVLDELQP--EAELKRIAIIGEAQVGKTNIMKNLNNWPKL---Y---IWVTVPK---KEDVIKTILRRL---EL-T-QTK-KDTISTQLREKSYLLLFEGF-SIQL---EEI--------GVIVIIETKDPVLS----------DQIKVLPHNESRKLFHKI----EE-LS-EQ--CELVGLILKELGGLPGVISSIAKLLKSKNAAY--WRSIKDKLAA-----------DV-GFKIAHEGLEERYKSCLLYAALFPKEFTIPIDVLVECWKAEDFL------TLDDV----LHKLIELSLL---E-CS--E-QYVKMPILVRKFAIRSFGEEAY--------KR
>XP_027158444.1
A-TSP-QTS-K-RSDVLGRDEDESEIVKKLLT--SESISVISITGPPGLGKTTLAKAVFNTPQFDNHFK-KIWVCVAKPVEME-LFKMILKSSTKAEV-D-IRQIVDGIETELKEKRYLLVLDDLWNDQEGLLDDF-TTL-KKKGSWCLVTTRLQEVATILS--T---HELGKLCDNDCWSIMKKWAN-VEE----P-ELEGMTRQVLRRCDGLPLAAKLIGGLLSKKR---EEWLSILESL--LH-----------G-IKVSFDHLSPPVKKCFAYCSIFYQDTELEQDPLVELWMAEGFLQD-RNEMMEKIGCEYLR-LLQTSLLEV-KE--RRI--WYKMHDLVHDFAKSVLNR-------SNQDRY
>XP_027158451.1
--PSRGRVP-MDEF-VVGLEDEAKKVINRLERG-SAMLQIVPIVGMPGLGKTTLAKKIYNSPPVRAHFHLFLWCTVSQEYNLKNLLVQILSSL-EHVL-D-EIDLMLNLKKLLLKNRYLVVLDDVWDIGV--WHGLCHSFPDRTGSRILITTRESSVASEVRI-E---HNLRELTKEESWELLQKKVF--GE-HC-PPPLRMLGEKIARNCKGLPLTIVIIAGILSTIEDEA--WSEV-DSLTS------------I-RLELSYMNLPLHLIPCLLYFGAFREDQEIETEKLTRLWIAEGFVQDTEPKRLEDLAEEYMMHLIGRNLIMVAKG-HTGGVKTCRIHDLLHEFCKD-----------------
>XP_027158452.1
S-ASR-QTS-K-RSDVIGRDEDESKIVKKLLA--SESISVISITGPPGLGKTTLAKAVYNKSQIHKHFK-QIWVCLAKPVDLE-LFKMILESSTNAKV-N-VRQIVQGIENELKEKRYLLVLDDLWNHEEGLLNDF-TTL-EKKGSWCLVTTRLEHVATTLS--T---HELGKLCNDDCWSIMKKWAN-VEE----P-ELEDMREQVLRRCDGLPLAAKLIGGLLSKKR---EEWLSILESL--LN-----------G-IKVSFDHLSPPVKKCFAYCSIFHQDTRLEQDRLVELWMAEGFLQD-QNEMMEKIGYEYLR-LLQTSLLEV-KE--WGT--WYKMHDLVHDFAKSILNR-------SNQDRY
>XP_027158483.1
--PQEGSKP-INDV-VVGFEDETASIINGLRYG-SRQVKIVSIVGMPGCGKTTLARKVYNDSSVNSHFQERAWCTVSQIYQKRNLLLQILTCI-DVKM-G-EEDLALQVKRRLLKNRYLIVLDDVWDIDA--WNGLEASFPDGNGSRVILTSRLRGVAPQAKL-E---YSLPQLTPNETWDLLKGKLYP-GQ-LA-PPELCEIRQQVVEMCQGLPLTVVILAGILSRMDRYG--WKEAVEGLSS------------N-QLELSYKHLPDNLKACFLYFGAFPEDHEHNTRRLISLWVAEGFVQKTQLKRSEDVANDYLMELISRSLVIVSKR-SIDGVKACRIHDLLYEFCVTKAKEEKLTLP-CYL-RR
>XP_027158486.1
--PQEGSKP-INDV-VVGFKDETASIINQLRNG-SRQVKIVSIVGMPGCGKTTLARKVYNDSSVKSHFYERAWCTVSQIYQKRNLLLQILTCI-DVKM-G-EEDLALQVKRRLLKNRYLIVLDDVWDIDA--WTGLEASFPDGNGSRVILTSRLRGVAPQDKL-E---YSLRQLTPNESWDLLKGKLYP-GQ-LA-PQELCEIRQQVVEMCQGLPLTVVILAGILSRMDRYG--WKEAVEGLSS------------N-QLELSYKHLPDTLKACFLYFGGFPEDHEHDTKRLSSLWVSEGFVRKTHLKRSENVANDYLMELISRSLVIVSKR-SIDGVKACRIHDLLYEFCVTKAKEEKLTVP-RYL-RR
>XP_027158489.1
--PSRGRVP-MDEF-VVGLEDEAKKVINRLERG-SAMLQIVPIVGMPGLGKTTLAKKIYNSPPVRAHFHLFLWCTVSQEYNLKNLLVQILSSL-EHVL-D-EIDLMLNLKKLLLKNRYLVVLDDVWDIGV--WHGLCHSFPDRTGSRILITTRESSVASEVRI-E---HNLRELTKEESWELLQTKVF--GE-HC-PPPLRMLGEKIARNCKGLPLTIVIIAGILSTIEDEA--WSEV-DSLTS------------I-RLELSYMNLPLHLIPCLLYFGAFREDQEIETEKLTRLWIAEGFVQDTEPKRLEDLAEEYMMHLIGRNLIMVAKG-HTGGVKTCRIHDLLHEFCKD-----------------
>XP_027158492.1
--PPRGRVP-INEI-VVGFDDDARKVINRLKRG-SATLEIVPIVGMPGLGKTTLAKKVYNSPSVEAYFYIRLWCSFSQEYDTKNSLVQILSSD-ELLL-D-EYDLAQKLRQMLMGKRYLIVLDDVWDIRV--WHGLSISFPNRNGSRVLITSRQSNVASEVQF-E---YNLRILTEEESWELFQRKVF--GE-DC-PQPLCMPGKKIATNCKGLPLTIVIIAEILSTIKDDA--WSEVADSLTS------------I-QLELSYRRLPHHLKPCLLYFGAFREDQEIETAKLMRLWIAEGFVLDTEPKRIEALAEEYMMDLIGRNLVMVAKR-HIGGVKTCRIHGLLHEFCKEKAKEENFNEH-SCI-ER
>XP_027158505.1
--PSRGRVP-MDEF-VVGFEDEAKKVIHRLIWV-SPQFEVIPIVGMPGLGKTTLAKKVYNSPSVRARFHILCWCTVSQEYNMKNLLVQILSCV-ELVL-N-EDDLAEKLRQTLFKNKYLVVLDDVWDIGV--WYGLRHSFPNRNGSRVLITSRDSNVASEVQC-E---HNLRVLTEEESWTLLQRKVF--GD-GC-PQELHMLGKEIATNCKGLPLTIVIIAGILSTIEDDA--WSEVADSLTS------------I-QLELSYRHLPNYLKRCLLYFGAFREDQEIETAKLMRLWIAEGFVPDTEPKRMADLAEEYMMDLIGRNLVMVAKG-HTGGVKTCRIHDLLHEFCKDRAKQENFNER-PYL-ER
>XP_027158525.1
A---REISILLEEDKLVGIKTPKEELISRVLN-NDSYLKVIAVVGMGGLGKTTLVRKVFEDTAVKTQFKIRVWLTISRTFDIMVILKTMIHKI-N-ST-D-IIRLGAFVKDFLQD-SYILVLDDVWSERL--WDALKNVLPNF-HGQVILTTRIIHVAKAA---HNYIHWMKPLSVKDSWTLFCHTTFQSD--HC-PPHLQQVSARILRKCEGLPLAIATIGGVLALKDKDRNDWETILRNLG----ELDASAKLPI--LLLSYNDLPQNLKNCFLYLSIYPEDALIGVDDMLDKWIT------------------------------------------------------------------------
>XP_027158563.1
N-IRR-ETS-A-DPIMVGRDENLLEIVSKLLS--TDEVSVVPLVGMGGIGKTTLARLVFNNKRVKRHFK-RIWVCVSETFDIR-LFRLILESLTNVEV-G-SRDIIQEIQKELGGRRYLLVLDDVWNEIPAVWDDF-GSL-NNKGNHIIVTTRKQQAASFIA--P---LVLGKLSSDECWSIIKEKAS-LRV----P-ELEDIGRKIAEKCQGLPLAASIIGGMLRNKE---DEWLSILESL--LG-----------GNLKLSFDHLPSYLQKCFAYCSIFSKDHDIEREQLIQLWMAEGYIQS-GNGEKENMGYAFFD-LLKSSLFEVILE--YCNITHCKMHDLVHDLAQS-VSDFGK--DGTYKIRY
>XP_027158651.1
V-RGR-QTS-V-P--MVGRADDESEIAKILLS--SEKVSVLPIVGMGGLGKTTLAKSIYNKKQIDEHFI-KIWVCVSKKVPEE-LFKLILVQLMKVDV-D-DRNIVGEIQNQLGGKKYFLVLDDVWDDNQALWEDF-NTL-NTNGSWCLVTTRPGPVAQCVS--E---YRLGRLPDDLCWSILKEKVV-GGE----P-ELKAIKERVIKRCDGLPLAASVIGGLLSLHG---EEWRSILERLSSLS-----------R-LKLSFDNLPSYIKKCFAYCSIFPKDTEMKGDMLIELWVAEGFLQD-NRQMMEEIGMNYLR-LLQSSLFET-RD--WK-T-YYKMHDLVHDLAES-MSKSTKIVDNGNQIRY
>XP_027158696.1
V-RGR-QTS-V-P--MVGRADDESEIAKILLS--SEKVSVLPITGMGGLGKTTLAKSIYNNKQIDEHFK-KIWVCVSRKVQEE-LFKLILVQLMKVDV-D-DRNIVGKIGNNLGEKRYLLVLDDVWDDSQALWEDF-NTL-NTNGSWCLVTTRPGPVAQCVS--E---YRLGKLPVDHCWSIVKEKAV-RGE----P-ELQAIRERVIERYDGLPLAASVIGGLLSLHR---EEWRSILERLSSLS-----------P-LKLSFDNLPSYVKKCFAYCSIFPKDTEMKGDMLIKLWMAEGFLQD-NRQMMEETGMNYLR-LLQSSLFEIIEE--TS-T-SYKIHDLVHDLAES-LSKSTKTVDNGDQICY
>XP_027158752.1
V-RNR-QTS-V-P--IIGRADDESNIVKILLS--SKKVSVLPIIGMGGLGKTTLAKSIYNKQQIDAHFK-KIWVCVSKKVPVE-LFKLILVQLTKVEV-D-DRNVVGKIGNQLGGKRYFLVLDDVWDDDEALWDDF-TTL-NTNGSWCLVTTR-----------E---YPLRKLPDDHCWSILKEKVV-GEE----T-ELKAIKKRVIKRCDGLPLAASVIGGLLSLKR---EEWQSILKRLLSLS-----------H-LKFSFDNLPSYIKKCFAYCSIFPKDTEMEGDMLIELWMAEGFLQD-NSQMMEEIGMNYLR-LLQSSLLET-RY--QG-T-CYKMHDLVHDLAES-MSKSTKTVDNGDQIRY
>XP_027158763.1
A-LNR-ETS-S-H-YVVGRAKDETRLVETLLS--SEKVSVIPILGMGGLGKTTLAQSVYNNSQVHSHFK-KIWVCVSDNFETR-LLKMILESLTNVEM-T-NRDIVQEIREQLVGKKYLLVLDDVWTEKLKLWDDF-NLL-NTNGNWCVVTTRKQQTASIVA--D---YVLGKLSDDDCWSILMKKAI-AGE----P-QLHVVKKEIIKKCGGLPLAASVMGGLLRMKR---EEWKLVLKKLSNLS-----------G-LKLSFDCLPSSIKKCFAYCSILPKDSKMKGDMLIELWMAEGFLQD-NSQMMEEIGMNYLR-LLQSSLFET-RY--WGTH--YKMHDLVHDLAES-MSKSTKIIDIGNQIRY
>XP_027158787.1
V-RNR-QTS-V-P--MTGRADDESNIVKILLS--SEKVSVLPIVGMGGLGKTTLAKSIYNNKQIDEHFI-KIWVCVSKKVPEE-LFRLILVHLTKVEV-D-ARDIVGKIGNQLGGKKYFLVLDDVWDDNQALWEDF-NTL-NTNGSWCLVTTRPGPVAQCVS--E---YRLGKLPVDHCWSIVKEKTV-RGE----P-ELQAIRERVIERCDGLPLAASVIGGLLSLHR---EEWRSILERLLSLS-----------H-LKLSFDNLPSAIKKCFAYCSIFPQDTEMEGDMLIELWMAEGFLHG-ENKTMEEIGEYYLE-LLQSSLLEI-RF--WGRR-YYKMHDMVHEVTKLIMSKSTKSGDNSNQVRC
>XP_027158798.1
A-LNR-ETS-I-H-YVVGRAKDETSLVEILLS--SEKVSVIPILGMGGLGKTTLAQSIYKNSQVHSHFK-KIWVCVSDNFDTR-LLKMILESLTNVEM-T-SRDIVQEIREQLVGKIFFLVLDDVWTENLTLWDDF-GSL-NTNGNWCVVTTRKQQTASIVA--D---YVLGKLSDDDCWSILTKKAI-AGE----P-QLHVMKKEIIKKCGGLPLVASVMGGLLRMKR---EEWQLVLKKLSNFS-----------G-LKLSFDCLPSSIKKCFAYCSVFPKDTMMKGDMLIELWMGEGLLQD-NNQMMEEIGMNCLR-LLQSSLFET-RY--RETH-YYKMHDLVHDLAES-MSKSTK-------IRY
>XP_027158920.1
-----PSTSLVDEDAVYGRDVEEENIIQMLL-SEGDDVSVVSIVGQGGIGKTTLAQLVYNDKRVKNHFPTKAWVCVSEEYNATRITKELLRE--E-SL-N----LQVKLQQGLTDKKFLLVLDDVWNDDYDEWYKLKMLV-GSEGSKIIVTTRDERIALMMGHK--SIHHLGLLSEEDSWVVFEKHAFGGKDN---RPELEVIGKKIVNKCEGLPLAVKTIAGLLRSRSTV-EEWEEILR---------------DLNPLRLSYMHLPSHLKRCFAYCAVFQKDFWFSKQEIIQLWHANGLLRPRNNESIEDIGEVYLRELRLRSLLWQ-----STDN-TFSMHDLINDLARFVSGKY-C--GTTARVRN
>XP_027158928.1
---------------VVGRVEEKSEIIKMLKSSGEGRVSVTTITGMGGIGKTVLAQQVYNDSELDRHFDVKIWISVSGTINMSRIFDEIIDACAI-PG-G----LESKLHHAVGGLKLLLVLDDVWTENLEDWKKLEKGL-AHNGTRVIVTSRTE---NVFGLSPIP-HILEKLPHEECLKLFARNAIDGDES---NKGVKAIADGIVSKCDGLPLAVEVIGCLLR-TKPR-DTWSGILN---------------DLEKLSLSYFHLPPELKHCFSFCSIFPKGHEFEKDELVKLWMAHSLVPRKLAETLEDKGRRYFDRLQELSFFQ--Q--------KYRMHDYLHDLAELVSGKY-SPSPIDPKTHH
>XP_027158929.1
---------------VVGRVEEKSEIIKMLKSSGEGRVSVTTITGMGGIGKTVLAQQVYNDSELDRHFDVKIWISVSGTINMSRIFDEIIDACAI-PG-G----LESKLHHAVGGLKLLLVLDDVWTENLEDWKKLEKGL-AHNGTRVIVTSRTE---NVFGLSPIP-HILEKLPHEECLKLFARNAIDGDES---NKGVKAIADGIVSKCDGLPLAVEVIGCLLR-TKPR-DTWSGILN---------------DLEKLSLSYFHLPPELKHCFSFCSIFPKGHEFEKDELVKLWMAHSLVPRKLAETLEDKGRRYFDRLQELSFFQ--Q--------KYRMHDYLHDLAELVSGKY-SPSPIDPKTHH
>XP_027158973.1
--------SYVLASSVTGREEDKEEIVKLLM-CSQQPVSAIAIVGIGGLGKTTLAKLVYNDERIVRNFGLRIWISVYNQFNLKSIMEKILEA--L-EM-E----LQILVREKLSGKKYLLVVDDVWSENRDIWIQLSELL-GRWGSKIAVTTRSQKVAFALDAE--T-YMLQALPEDASWNLFKQLAFRKGQE---HPSLVQIGKNIVKKCHGVPLAIRTLGSMLRCKREE-NEWLSIQE---------------EI--LKLSYDHLPSNLKQCFTYCSLFPKGYVLEIKNLIQLWMAQGYIQLGMGDQLEDIGLQYSEELQLRSFFQDVK-SNNIT--SCKMHDLMHDLACSVAKPE-C---ISERVHH
>XP_027159054.1
--TNR-QTS-S-P--MIGRADDESNILEMLLR--SEKVSVLPINGMGGLGKTTLAKSIYNNHQIDGHFK-KIWVCVSKKVPVE-LFKLILGQLKKDEV-G-DRQIVQEVGKELGKLRYLLVLDDVWDDNQALWDDF-TTL-NINGSWCLITTR-----------K---YPLGRLPGDHCWSIIKGKVV-EEE----P-ELDAIKDRAIQICNGLPLVASVLGGLLRL-R---DKWRSILERLLNLN-------------LQLSFDNLPSAIKKCFAYCSIFPKDTEMEGDMLIELWMAEGFLQDVENKTMEEIGEYYLE-LLQSSLLEI-RD--GERY--YKMHDMVHDVSKSIMSKSTRSEDNSNQVRC
>XP_027159067.1
T-ETR-SMS-F-DQAIVRRENDISVLTSMLTS--DKPSEVISIVGMGGVGKTTLARLLYNSQAVASYFN-RIWVHVSEKFENR-ILNDILQSLGHVET-T-SKESVSRLREIIHWRRCFLVLDDVWTSEEKLKSCL-YAM----GSKILITTRSHRVAAMMR--H--PYVLQPLPEDLSWELFEKIAFRHSA----KYELVDSGRRIVKKCGGLPLAITKIAIAMYFQKD--SEWSRIEEEIWNFR-----------PNLLLSYYNLPSWLKKCFACCSIFPKDTLIEKEKLKQIWMALGLISP-EKNTLEDIGSSYIN-LLQSSLLDTRED--NYNITHCGMHNIVHDLSLNVSHNFSSSINDDAEAVH
>XP_027159068.1
T-ETR-SMS-F-DQAIVRRENDISVLTSMLTS--DKPSEVISIVGMGGVGKTTLARLLYNSQAVASYFN-RIWVHVSEKFENR-ILNDILQSLGHVET-T-SKESVSRLREIIHWRRCFLVLDDVWTSEEKLKSCL-YAM----GSKILITTRSHRVAAMMR--H--PYVLQPLPEDLSWELFEKIAFRHSA----KYELVDSGRRIVKKCGGLPLAITKIAIAMYFQKD--SEWSRIEEEIWNFR-----------PNLLLSYYNLPSWLKKCFACCSIFPKDTLIEKEKLKQIWMALGLISP-EKNTLEDIGSSYIN-LLQSSLLDTRED--NYNITHCGMHNIVHDLSLNVSHNFSSSINDDAEAVH
>XP_027159069.1
T-ETR-SMS-F-DQAIVRRENDISVLTSMLTS--DKPSEVISIVGMGGVGKTTLARLLYNSQAVASYFN-RIWVHVSEKFENR-ILNDILQSLGHVET-T-SKESVSRLREIIHWRRCFLVLDDVWTSEEKLKSCL-YAM----GSKILITTRSHRVAAMMR--H--PYVLQPLPEDLSWELFEKIAFRHSA----KYELVDSGRRIVKKCGGLPLAITKIAIAMYFQKD--SEWSRIEEEIWNFR-----------PNLLLSYYNLPSWLKKCFACCSIFPKDTLIEKEKLKQIWMALGLISP-EKNTLEDIGSSYIN-LLQSSLLDTRED--NYNITHCGMHNIVHDLSLNVSHNFSSSINDDAEAVH
>XP_027159070.1
T-ETR-SMS-F-DQAIVRRENDISVLTSMLTS--DKPSEVISIVGMGGVGKTTLARLLYNSQAVASYFN-RIWVHVSEKFENR-ILNDILQSLGHVET-T-SKESVSRLREIIHWRRCFLVLDDVWTSEEKLKSCL-YAM----GSKILITTRSHRVAAMMR--H--PYVLQPLPEDLSWELFEKIAFRHSA----KYELVDSGRRIVKKCGGLPLAITKIAIAMYFQKD--SEWSRIEEEIWNFR-----------PNLLLSYYNLPSWLKKCFACCSIFPKDTLIEKEKLKQIWMALGLISP-EKNTLEDIGSSYIN-LLQSSLLDTRED--NYNITHCGMHNIVHDLSLNVSHNFSSSINDDAEAVH
>XP_027159078.1
A-RNR-QTS-V-P--MTGRADDESKIVKMLLS--SEKVSCLPITGMGGLGKTTLAKSIYNNHQIDGHFK-KLWVCVSKKVPVE-LFKLILVQLTKVEV-D-DRNIVGKIQNQLEGKRYFLVLDDVWDDNQALWDDF-TTL-NTDGSWCLVTTRIGQLADIVL--E---YALGRLPDDLCWSILKEKVV-GGE----P-ELKAIKERVIKRCDGLPLAASVIGGLLSLKR---EEWRSILERLSSLS-----------R-LKLSFDNLPSNIKKCFAYCSIFPKDTEMEGDMLIELWMAEGFLQD-NSQMMEENGINYLR-LLQSSLFEIIEE--TS-T-SYKMHDLVHDLAEL-MSKSTKIVDNGNQIRY
>XP_027159212.1
-----PSTSLVDEATVYGRDADKEKIIKMLL-SEGVNFTVISVVGLGGIGKTTLAQLIYKDKRVQNHFPTKAWVCISEDYDAARITKELLEG--E-NL-N----LRVKLQLELTGKRFLLVLDDHWNRDYNEWDRFKVLF-AMQGSKIIVTTRDEKIALMMCKK--SIYSLDLIAEEDCCSLFEKHAFENIDG---RLELEDIGKKIVKKCARLPLAVKTVAGLLRSKTTA-EEWEDILV---------------EVNELRLSYSHLPSRLKRCFACCAVFHKDFEFRKEEIIHLWQANDLLPPGENRGIEQIGEEYLRELRFRSL--------------------------------------------
>XP_027159923.1
A-TSR-QTS-T-RRDVLGRDEDESEIVKKLLT--TESISVIPITGMGGLGKTTLAKAIYKNEQIVGHFQ-TMWVCVAEKVDIEVVFKMILESLIKVEG-D-RREIVQKIQHELKEKRYFLVLDDLWNDQEVLLDDF-STL-NKKGSWCLVTTRLQEVATILS--T---HEIGRLCNDDCWSIMKKWAN-VEE----P-ELEDIREQVLRRCDGLPLAAKLIGGLLSKKR---EEWLSILESL--LN-----------G-IKVSFDHLSPPVKKCFAYCSIFDQDTKLEQDLLVEHWMAEGFLQD-QNETMEKIGYEYLR-LLQTSLLEV-KE--WRT--WYKMHDLVHDFAKSILNR-------SNQDRY
>XP_027159932.1
A-TSR-QTS-T-RRDVLGRDEDESEIVKKLLT--TESISVIPITGMGGLGKTTLAKAIYKNEQIVGHFQ-TMWVCVAEKVDIEVVFKMILESLIKVEG-D-RREIVQKIQHELKEKRYFLVLDDLWNDQEVLLDDF-STL-NKKGSWCLVTTRLQEVATILS--T---HEIGRLCNDDCWSIMKKWAN-VEE----P-ELEDIREQVLRRCDGLPLAAKLIGGLLSKKR---EEWLSILESL--LN-----------G-IKVSFDHLSPPVKKCFAYCSIFDQDTKLEQDLLVEHWMAEGFLQD-QNETMEKIGYEYLR-LLQTSLLEV-KE--WRT--WYKMHDLVHDFAKSILNR-------SNQDRY
>XP_027159941.1
A-TSR-QTS-T-RRDVLGRDEDESEIVKKLLT--TESISVIPITGMGGLGKTTLAKAIYKNEQIVGHFQ-TMWVCVAEKVDIEVVFKMILESLIKVEG-D-RREIVQKIQHELKEKRYFLVLDDLWNDQEVLLDDF-STL-NKKGSWCLVTTRLQEVATILS--T---HEIGRLCNDDCWSIMKKWAN-VEE----P-ELEDIREQVLRRCDGLPLAAKLIGGLLSKKR---EEWLSILESL--LN-----------G-IKVSFDHLSPPVKKCFAYCSIFDQDTKLEQDLLVEHWMAEGFLQD-QNETMEKIGYEYLR-LLQTSLLEV-KE--WRT--WYKMHDLVHDFAKSILNR-------SNQDRY
>XP_027159949.1
A-TSR-QTS-T-RRDVLGRDEDESEIVKKLLT--TESISVIPITGMGGLGKTTLAKAIYKNEQIVGHFQ-TMWVCVAEKVDIEVVFKMILESLIKVEG-D-RREIVQKIQHELKEKRYFLVLDDLWNDQEVLLDDF-STL-NKKGSWCLVTTRLQEVATILS--T---HEIGRLCNDDCWSIMKKWAN-VEE----P-ELEDIREQVLRRCDGLPLAAKLIGGLLSKKR---EEWLSILESL--LN-----------G-IKVSFDHLSPPVKKCFAYCSIFDQDTKLEQDLLVEHWMAEGFLQD-QNETMEKIGYEYLR-LLQTSLLEV-KE--WRT--WYKMHDLVHDFAKSILNR-------SNQDRY
>XP_027160082.1
-----FETPLVDETTFFGRDTDKERIIRMLL-FERDNITLIPIVGQGGLGKTTLAQMVYKDSRVTDSFPTRAWVCVSEEYDPTRITKEILRQ--D-NL-L----LQVKLRGGLTEKKFLLALDDVWNSNYNQWDNLRSPF-GSRGCKIIVTTRNQNVARMMAKE--SIHHLNYMQEEDCQSLFKKHAFENRDG---NAELEEIGNEIVTKCRGLPLAVKSVAGVLRSKTTP-EEWKEILI---------------EENPLRLSYIHLPSHLKRCFAYCAVFPKDYQFRKEEIIQLWQANDLLYPGENKKIKNEGEKCFHELRMRSLFDQ-----STDH-TFSMHDLMNDLARSVFGKY-C--ATISSARH
>XP_027161284.1
-----FETSLVDETTFIGRDADKEKIIQMLR-FERDNITVIPIVGLAGLGKTTLARMVYEDSKVELSFPTRAWVCVSEEYDATRITKEILRE--D-NL-L----LQVKLRGGLTEKKFLLVLDDVWNSSYNQWDNLRSPF-GSRESKIIVTTRNQQIARMMAKE--SIHHLNSMLEEDCRSLFKKHAFENRDG---NAELEEIGNKIVTKCGGLPLAVKTVAGILRSKTTP-EEWKEILV---------------EEIPLRLSYIHLPSHLKRCFAYCAVFPKDYQIRKEEIIQLWQANDLLYPGENKRIKNEGEKCFHELRMRSLFHQ-----STDH-TFSMHDLVNDLAWFVFGKY-C--ATISGARH
>XP_027161285.1
-----FETSLVDETTFIGRDADKEKIIQMLR-FERDNITVIPIVGLAGLGKTTLARMVYEDSKVELSFPTRAWVCVSEEYDATRITKEILRE--D-NL-L----LQVKLRGGLTEKKFLLVLDDVWNSSYNQWDNLRSPF-GSRESKIIVTTRNQQIARMMAKE--SIHHLNSMLEEDCRSLFKKHAFENRDG---NAELEEIGNKIVTKCGGLPLAVKTVAGILRSKTTP-EEWKEILV---------------EEIPLRLSYIHLPSHLKRCFAYCAVFPKDYQIRKEEIIQLWQANDLLYPGENKRIKNEGEKCFHELRMRSLFHQ-----STDH-TFSMHDLVNDLAWFVFGKY-C--ATISGARH
>XP_027161286.1
-----FETSLVDETTFIGRDADKEKIIQMLR-FERDNITVIPIVGLAGLGKTTLARMVYEDSKVELSFPTRAWVCVSEEYDATRITKEILRE--D-NL-L----LQVKLRGGLTEKKFLLVLDDVWNSSYNQWDNLRSPF-GSRESKIIVTTRNQQIARMMAKE--SIHHLNSMLEEDCRSLFKKHAFENRDG---NAELEEIGNKIVTKCGGLPLAVKTVAGILRSKTTP-EEWKEILV---------------EEIPLRLSYIHLPSHLKRCFAYCAVFPKDYQIRKEEIIQLWQANDLLYPGENKRIKNEGEKCFHELRMRSLFHQ-----STDH-TFSMHDLVNDLAWFVFGKY-C--ATISGARH
>XP_027161338.1
--PQQGSKP-INDV-VVGFEDETASIINQLRNG-SRQVRIVSIVGMPGCGKTTLARKVYNDSSVKSHFYERVWCTVSQIYQKRNLLLQILTCI-DVKM-G-EEDLALQVKRHLLKNRYLIVLDDVWDIDA--WNGLEASFPDGNGSRVILTSRLRGVAPQAKL-E---YSLPQLTPNETWDLLKGKLYP-GQ-LA-PPELCEIRQQVVEMCQGLPLTVVILAGILSRMDRYG--WKEAVEGLSS------------N-QLELSYKHLPDTLKACFLYFGGFPEDHEHNTKRLISLWVAEGFVQKNQPKRLEDVANDYLMELIGRSLVTVSKR-SIDGVKACRIHDLLYEFCVTKAKEENFNVP-CYL-RR
>XP_027161339.1
--PQQGSKP-INDV-VVGFEDETASIINQLRNG-SRQVRIVSIVGMPGCGKTTLARKVYNDSSVKSHFYERVWCTVSQIYQKRNLLLQILTCI-DVKM-G-EEDLALQVKRHLLKNRYLIVLDDVWDIDA--WNGLEASFPDGNGSRVILTSRLRGVAPQAKL-E---YSLPQLTPNETWDLLKGKLYP-GQ-LA-PPELCEIRQQVVEMCQGLPLTVVILAGILSRMDRYG--WKEAVEGLSS------------N-QLELSYKHLPDTLKACFLYFGGFPEDHEHNTKRLISLWVAEGFVQKNQPKRLEDVANDYLMELIGRSLVTVSKR-SIDGVKACRIHDLLYEFCVTKAKEENFNVP-CYL-RR
>XP_027161340.1
--PQQGSKP-INDV-VVGFEDETASIINQLRNG-SRQVRIVSIVGMPGCGKTTLARKVYNDSSVKSHFYERVWCTVSQIYQKRNLLLQILTCI-DVKM-G-EEDLALQVKRHLLKNRYLIVLDDVWDIDA--WNGLEASFPDGNGSRVILTSRLRGVAPQAKL-E---YSLPQLTPNETWDLLKGKLYP-GQ-LA-PPELCEIRQQVVEMCQGLPLTVVILAGILSRMDRYG--WKEAVEGLSS------------N-QLELSYKHLPDTLKACFLYFGGFPEDHEHNTKRLISLWVAEGFVQKNQPKRLEDVANDYLMELIGRSLVTVSKR-SIDGVKACRIHDLLYEFCVTKAKEENFNVP-CYL-RR
>XP_027161914.1
-----FETSLVDETTFIGRDADKEKIIQMLR-FERDNITVIPIVGLAGLGKTTLARMVYEDSKVELSFPTRAWVCVSEEYDATRITKEILRE--D-NL-L----LQVKLRGGLTEKKFLLVLDDVWNSSYNQWDNLRSPF-GSRESKIIVTTRNQQIARMMAKE--SIHHLNSMLEEDCRSLFKKHAFENRDG---NAELEEIGNKIVTKCGGLPLAVKTVAGILRSKTTP-EEWKEILV---------------EEIPLRLSYIHLPSHLKRCFAYCAVFPKDYQIRKEEIIQLWQANDLLYPGENKRIKNEGEKCFHELRMRSLFHQ-----STDH-TFSMHDLVNDLAWFVFGKY-C--ATISGARH
>XP_027161915.1
-----FETSLVDETTFIGRDADKEKIIQMLR-FERDNITVIPIVGLAGLGKTTLARMVYEDSKVELSFPTRAWVCVSEEYDATRITKEILRE--D-NL-L----LQVKLRGGLTEKKFLLVLDDVWNSSYNQWDNLRSPF-GSRESKIIVTTRNQQIARMMAKE--SIHHLNSMLEEDCRSLFKKHAFENRDG---NAELEEIGNKIVTKCGGLPLAVKTVAGILRSKTTP-EEWKEILV---------------EEIPLRLSYIHLPSHLKRCFAYCAVFPKDYQIRKEEIIQLWQANDLLYPGENKRIKNEGEKCFHELRMRSLFHQ-----STDH-TFSMHDLVNDLAWFVFGKY-C--ATISGARH
>XP_027161916.1
-----FETSLVDETTFIGRDADKEKIIQMLR-FERDNITVIPIVGLAGLGKTTLARMVYEDSKVELSFPTRAWVCVSEEYDATRITKEILRE--D-NL-L----LQVKLRGGLTEKKFLLVLDDVWNSSYNQWDNLRSPF-GSRESKIIVTTRNQQIARMMAKE--SIHHLNSMLEEDCRSLFKKHAFENRDG---NAELEEIGNKIVTKCGGLPLAVKTVAGILRSKTTP-EEWKEILV---------------EEIPLRLSYIHLPSHLKRCFAYCAVFPKDYQIRKEEIIQLWQANDLLYPGENKRIKNEGEKCFHELRMRSLFHQ-----STDH-TFSMHDLVNDLAWFVFGKY-C--ATISGARH
>XP_027161917.1
-----FETSLVDETTFIGRDADKEKIIQMLR-FERDNITVIPIVGLAGLGKTTLARMVYEDSKVELSFPTRAWVCVSEEYDATRITKEILRE--D-NL-L----LQVKLRGGLTEKKFLLVLDDVWNSSYNQWDNLRSPF-GSRESKIIVTTRNQQIARMMAKE--SIHHLNSMLEEDCRSLFKKHAFENRDG---NAELEEIGNKIVTKCGGLPLAVKTVAGILRSKTTP-EEWKEILV---------------EEIPLRLSYIHLPSHLKRCFAYCAVFPKDYQIRKEEIIQLWQANDLLYPGENKRIKNEGEKCFHELRMRSLFHQ-----STDH-TFSMHDLVNDLAWFVFGKY-C--ATISGARH
>XP_027161918.1
-----FETSLVDETTFIGRDADKEKIIQMLR-FERDNITVIPIVGLAGLGKTTLARMVYEDSKVELSFPTRAWVCVSEEYDATRITKEILRE--D-NL-L----LQVKLRGGLTEKKFLLVLDDVWNSSYNQWDNLRSPF-GSRESKIIVTTRNQQIARMMAKE--SIHHLNSMLEEDCRSLFKKHAFENRDG---NAELEEIGNKIVTKCGGLPLAVKTVAGILRSKTTP-EEWKEILV---------------EEIPLRLSYIHLPSHLKRCFAYCAVFPKDYQIRKEEIIQLWQANDLLYPGENKRIKNEGEKCFHELRMRSLFHQ-----STDH-TFSMHDLVNDLAWFVFGKY-C--ATISGARH
>XP_027161919.1
-----FETSLVDETTFIGRDADKEKIIQMLR-FERDNITVIPIVGLAGLGKTTLARMVYEDSKVELSFPTRAWVCVSEEYDATRITKEILRE--D-NL-L----LQVKLRGGLTEKKFLLVLDDVWNSSYNQWDNLRSPF-GSRESKIIVTTRNQQIARMMAKE--SIHHLNSMLEEDCRSLFKKHAFENRDG---NAELEEIGNKIVTKCGGLPLAVKTVAGILRSKTTP-EEWKEILV---------------EEIPLRLSYIHLPSHLKRCFAYCAVFPKDYQIRKEEIIQLWQANDLLYPGENKRIKNEGEKCFHELRMRSLFHQ-----STDH-TFSMHDLVNDLAWFVFGKY-C--ATISGARH
>XP_027161921.1
-----FETSLVDETTFIGRDADKEKIIQMLR-FERDNITVIPIVGLAGLGKTTLARMVYEDSKVELSFPTRAWVCVSEEYDATRITKEILRE--D-NL-L----LQVKLRGGLTEKKFLLVLDDVWNSSYNQWDNLRSPF-GSRESKIIVTTRNQQIARMMAKE--SIHHLNSMLEEDCRSLFKKHAFENRDG---NAELEEIGNKIVTKCGGLPLAVKTVAGILRSKTTP-EEWKEILV---------------EEIPLRLSYIHLPSHLKRCFAYCAVFPKDYQIRKEEIIQLWQANDLLYPGENKRIKNEGEKCFHELRMRSLFHQ-----STDH-TFSMHDLVNDLAWFVFGKY-C--ATISGARH
>XP_027161922.1
-----FETSLVDETTFIGRDADKEKIIQMLR-FERDNITVIPIVGLAGLGKTTLARMVYEDSKVELSFPTRAWVCVSEEYDATRITKEILRE--D-NL-L----LQVKLRGGLTEKKFLLVLDDVWNSSYNQWDNLRSPF-GSRESKIIVTTRNQQIARMMAKE--SIHHLNSMLEEDCRSLFKKHAFENRDG---NAELEEIGNKIVTKCGGLPLAVKTVAGILRSKTTP-EEWKEILV---------------EEIPLRLSYIHLPSHLKRCFAYCAVFPKDYQIRKEEIIQLWQANDLLYPGENKRIKNEGEKCFHELRMRSLFHQ-----STDH-TFSMHDLVNDLAWFVFGKY-C--ATISGARH
>XP_027161923.1
-----FETSLVDETTFIGRDADKEKIIQMLR-FERDNITVIPIVGLAGLGKTTLARMVYEDSKVELSFPTRAWVCVSEEYDATRITKEILRE--D-NL-L----LQVKLRGGLTEKKFLLVLDDVWNSSYNQWDNLRSPF-GSRESKIIVTTRNQQIARMMAKE--SIHHLNSMLEEDCRSLFKKHAFENRDG---NAELEEIGNKIVTKCGGLPLAVKTVAGILRSKTTP-EEWKEILV---------------EEIPLRLSYIHLPSHLKRCFAYCAVFPKDYQIRKEEIIQLWQANDLLYPGENKRIKNEGEKCFHELRMRSLFHQ-----STDH-TFSMHDLVNDLAWFVFGKY-C--ATISGARH
>XP_027161924.1
-----FETSLVDETTFIGRDADKEKIIQMLR-FERDNITVIPIVGLAGLGKTTLARMVYEDSKVELSFPTRAWVCVSEEYDATRITKEILRE--D-NL-L----LQVKLRGGLTEKKFLLVLDDVWNSSYNQWDNLRSPF-GSRESKIIVTTRNQQIARMMAKE--SIHHLNSMLEEDCRSLFKKHAFENRDG---NAELEEIGNKIVTKCGGLPLAVKTVAGILRSKTTP-EEWKEILV---------------EEIPLRLSYIHLPSHLKRCFAYCAVFPKDYQIRKEEIIQLWQANDLLYPGENKRIKNEGEKCFHELRMRSLFHQ-----STDH-TFSMHDLVNDLAWFVFGKY-C--ATISGARH
>XP_027161925.1
-----FETSLVDETTFIGRDADKEKIIQMLR-FERDNITVIPIVGLAGLGKTTLARMVYEDSKVELSFPTRAWVCVSEEYDATRITKEILRE--D-NL-L----LQVKLRGGLTEKKFLLVLDDVWNSSYNQWDNLRSPF-GSRESKIIVTTRNQQIARMMAKE--SIHHLNSMLEEDCRSLFKKHAFENRDG---NAELEEIGNKIVTKCGGLPLAVKTVAGILRSKTTP-EEWKEILV---------------EEIPLRLSYIHLPSHLKRCFAYCAVFPKDYQIRKEEIIQLWQANDLLYPGENKRIKNEGEKCFHELRMRSLFHQ-----STDH-TFSMHDLVNDLAWFVFGKY-C--ATISGARH
>XP_027161926.1
-----FETSLVDETTFIGRDADKEKIIQMLR-FERDNITVIPIVGLAGLGKTTLARMVYEDSKVELSFPTRAWVCVSEEYDATRITKEILRE--D-NL-L----LQVKLRGGLTEKKFLLVLDDVWNSSYNQWDNLRSPF-GSRESKIIVTTRNQQIARMMAKE--SIHHLNSMLEEDCRSLFKKHAFENRDG---NAELEEIGNKIVTKCGGLPLAVKTVAGILRSKTTP-EEWKEILV---------------EEIPLRLSYIHLPSHLKRCFAYCAVFPKDYQIRKEEIIQLWQANDLLYPGENKRIKNEGEKCFHELRMRSLFHQ-----STDH-TFSMHDLVNDLAWFVFGKY-C--ATISGARH
>XP_027161927.1
-----FETSLVDETTFIGRDADKEKIIQMLR-FERDNITVIPIVGLAGLGKTTLARMVYEDSKVELSFPTRAWVCVSEEYDATRITKEILRE--D-NL-L----LQVKLRGGLTEKKFLLVLDDVWNSSYNQWDNLRSPF-GSRESKIIVTTRNQQIARMMAKE--SIHHLNSMLEEDCRSLFKKHAFENRDG---NAELEEIGNKIVTKCGGLPLAVKTVAGILRSKTTP-EEWKEILV---------------EEIPLRLSYIHLPSHLKRCFAYCAVFPKDYQIRKEEIIQLWQANDLLYPGENKRIKNEGEKCFHELRMRSLFHQ-----STDH-TFSMHDLVNDLAWFVFGKY-C--ATISGARH
>XP_027161928.1
-----FETSLVDETTFIGRDADKEKIIQMLR-FERDNITVIPIVGLAGLGKTTLARMVYEDSKVELSFPTRAWVCVSEEYDATRITKEILRE--D-NL-L----LQVKLRGGLTEKKFLLVLDDVWNSSYNQWDNLRSPF-GSRESKIIVTTRNQQIARMMAKE--SIHHLNSMLEEDCRSLFKKHAFENRDG---NAELEEIGNKIVTKCGGLPLAVKTVAGILRSKTTP-EEWKEILV---------------EEIPLRLSYIHLPSHLKRCFAYCAVFPKDYQIRKEEIIQLWQANDLLYPGENKRIKNEGEKCFHELRMRSLFHQ-----STDH-TFSMHDLVNDLAWFVFGKY-C--ATISGARH
>XP_027161929.1
-----FETSLVDETTFIGRDADKEKIIQMLR-FERDNITVIPIVGLAGLGKTTLARMVYEDSKVELSFPTRAWVCVSEEYDATRITKEILRE--D-NL-L----LQVKLRGGLTEKKFLLVLDDVWNSSYNQWDNLRSPF-GSRESKIIVTTRNQQIARMMAKE--SIHHLNSMLEEDCRSLFKKHAFENRDG---NAELEEIGNKIVTKCGGLPLAVKTVAGILRSKTTP-EEWKEILV---------------EEIPLRLSYIHLPSHLKRCFAYCAVFPKDYQIRKEEIIQLWQANDLLYPGENKRIKNEGEKCFHELRMRSLFHQ-----STDH-TFSMHDLVNDLAWFVFGKY-C--ATISGARH
>XP_027162233.1
-KKKKT--P-VEDN-VVGFDDAAKEVIELLT-G-SDDLEVISIIGMLGLGKTTLAKKVLNDPKIEYEFYTRAFVNVSQEYERKEMFLKILGQF-QMKM-S-DEQLCKELHDQLKTRKYLIVMDDVWTNEA--WDQLKGAFPNNKRSRVLITSRHKPVAVHANQ-D---YFLRFLYPEESRELLRRKVF--GN-CC-PSELEAYELRILQKCDGLPLAIVVVAGILVNDRTDW--WKKVAEDVND-----------YV-QIKLSYNHMPYYLKPCFLYLGVFREDFEIPVWKLVRLWIAEGFIPRDGCMSLEDIAEDYLEELVDRNLVMVGHR-LTGQIKTCRIHDTLRDFCKKEATKENLADRSSDGFRR
>XP_027162234.1
-KKKKT--P-VEDN-VVGFDDAAKEVIELLT-G-SDDLEVISIIGMLGLGKTTLAKKVLNDPKIEYEFYTRAFVNVSQEYERKEMFLKILGQF-QMKM-S-DEQLCKELHDQLKTRKYLIVMDDVWTNEA--WDQLKGAFPNNKRSRVLITSRHKPVAVHANQ-D---YFLRFLYPEESRELLRRKVF--GN-CC-PSELEAYELRILQKCDGLPLAIVVVAGILVNDRTDW--WKKVAEDVND-----------YV-QIKLSYNHMPYYLKPCFLYLGVFREDFEIPVWKLVRLWIAEGFIPRDGCMSLEDIAEDYLEELVDRNLVMVGHR-LTGQIKTCRIHDTLRDFCKKEATKENL----------
>XP_027163034.1
--MSRNTGFIVTESDVVGRDDDKDRMINLLLSEEQGDVSVAPIIGMGGVGKTTLAQLLYNDERVKSHFEFRMWVCVTDVFNYTKVLKDMIEYHTL-SN-V----LESRLLELLKGKPYLLILDDVWPESF-DWSDLQKLL-GGKGSRVVVTSRSSHVANLMGTL--P-HFLELLPEDQCQFLFEKIAF-GPGG---TEETEEIGKDIVRKCKGLPLAIKVMASLLRGIDGA-RKWRNIQK---------------EIRKLSLSYNHLPAHLKRCFAYTCIYPKAYVFHKMDLIKVWKAASFIPRG-QYSIEDIGEEYFDELLRRSFFQLSK--------TFRMHDLLHNLAQSVSGPY-CPCNFYEKARH
>XP_027164061.1
--PSRGRAP-IREI-VVGLEDEALKVINRLTSGWQPELEVIPIVGMPGLGKTTLAKKVYNDPRVQAHFHILLWCTVSQEYNLKNLLVQILSSV-EHVL-D-EYDLAQKLRQMLLKNRYLVVLDDVWDIGV--WHDLSISFPNRTGSQILITTRESSVASGIRF-E---HNLRELTKEESWELLQKKVF--GE-DC-PQPLRMLGEQIARNCKGLPLTIVIIAGILSTIEDEA--WSDVADRLTS------------I-QLELSYMNLPHHLIPCFLYFGAFREDQEIETEKLTRLWIAEGFVQDTEPKRLEDLAEEYMMDLIGRNLVMVAKG-HTGGVKTCRIHDLLHEFCKDRAKQENFNER-PYL-ER
>XP_027164085.1
--PSRGRVP-MDEF-VVGLEDEAKKVINRLERG-SAMLQIVPIVGMPGLGKTTLAKKIYNSPPVRAHFHLFLWCTVSQEYNLKNLLVQILSSL-EHVL-D-EIDLMLNLKKLLLKNRYLVVLDDVWDIGV--WHGLCHSFPDRTGSRILITTRESSVASEVRI-E---HNLRELTKEESWELLQKKVF--GE-HC-PPPLRMLGEKIARNCKGLPLTIVIIAGILSTIEDEA--WSEV-DSLTS------------I-RLELSYMNLPLHLIPCLLYFGAFREDQEIETEKLTRLWIAEGFVQDTEPKRLEDLAEEYMMHLIGRNLIMVAKG-HTGGVKTCRIHDLLHEFCKD-----------------
>XP_027164121.1
--PSKGKMP-IHEV-MVGLDDEAEKVIERLVSG-TEQVEIVPIVGMAGLGKTTLAKKVYNDNSIIYNFHIRLWCTVSQEYNKKSLLTQILCSD----L-N-EDDLLQKLYQKLKRNRYLVVLDDIWDFRA--WNELRYSFPEMNRSRIIFTSRSSNVASQVE--K---HYLRPLSEKESFELLQKKVFG-KE--C-PQALHGLGMEIAEKCRGLPLALVVVAGVLATIEHDICVWEEFAESLTL------------M-QLELSYEHLPYHLKECLLYFAAFREDAKIGAKNLMHLWIAEGFVEKIEGKRSEVIAEEYLMDLIGRNLVMVSEK-SIGGVKTCYIHDLILEFCKTEAKAKNFNEH-PNP-PR
>XP_027164258.1
--LSKGKMP-IHEV-MVGLDDEAAKVIERLIWG-PEQVEIVPIVGMAGLGKTTLAKKVYNDSSVICNFHIRLWCTVSQEFNMKSLLIQILCPD-EFNL-D-EHALLEMLRKKLMKNRYLVVFDDVWDIGA--WHELGIAFPDKNGSRIIFTSQSSNVASQVQ--E---HYLRPLSEKESFELLQKKVFG-KE--C-PQALHGLGMEIAKKCRGLPLALVVVAGVLATIEHDICVWEEFAESLTS------------M-QLELSYEHLPYHLKACLLYFAAFREDEKIGAKNLMRLWIAEGFVEKVEGKRSEDTAEEHLMDLIGRNLVMASER-SIGGVKTCYIHDLIFEFCKTEAKAKNFNVP-PYL-HR
>XP_027164289.1
--QNR-EAY-V-GTSFVGRDDDVSSIVTQLTA--DNNISVLPIVGMGGIGKTALALKVVNDPMIQEHFK-RMWVCVSDDFNNM-LFRLMLESLK-LEV-E-SMEKLNRLKKLLDGKKYLLILDDVWNYDPALWDNF-GSL-SARGSWILVTTRLQQVATIMT--H--TWYLKQLSNDQCWLILKKHAF-GWE----S-ELQNVGFKIAQRCQGIPLAACLLGGMLRNKG---NEWQT-LERLQSLD-----------IGLKLSFDILPYSLKECLAYCSTFPMGFRMERNQLIQLWMAEGFLHN-TKNCIEEVGNEYFT-LLDSNLFDAEKD--YGNVLNCKMHDLVHDMVQSISAGKTLVGFLDKPFRY
>XP_027164290.1
--QNR-EAY-V-GTSFVGRDDDVSSIVTQLTA--DNNISVLPIVGMGGIGKTALALKVVNDPMIQEHFK-RMWVCVSDDFNNM-LFRLMLESLK-LEV-E-SMEKLNRLKKLLDGKKYLLILDDVWNYDPALWDNF-GSL-SARGSWILVTTRLQQVATIMT--H--TWYLKQLSNDQCWLILKKHAF-GWE----S-ELQNVGFKIAQRCQGIPLAACLLGGMLRNKG---NEWQT-LERLQSLD-----------IGLKLSFDILPYSLKECLAYCSTFPMGFRMERNQLIQLWMAEGFLHN-TKNCIEEVGNEYFT-LLDSNLFDAEKD--YGNVLNCKMHDLVHDMVQSISAGKTLVGFLDKPFRY
>XP_027164291.1
--QNR-EAY-V-GTSFVGRDDDVSSIVTQLTA--DNNISVLPIVGMGGIGKTALALKVVNDPMIQEHFK-RMWVCVSDDFNNM-LFRLMLESLK-LEV-E-SMEKLNRLKKLLDGKKYLLILDDVWNYDPALWDNF-GSL-SARGSWILVTTRLQQVATIMT--H--TWYLKQLSNDQCWLILKKHAF-GWE----S-ELQNVGFKIAQRCQGIPLAACLLGGMLRNKG---NEWQT-LERLQSLD-----------IGLKLSFDILPYSLKECLAYCSTFPMGFRMERNQLIQLWMAEGFLHN-TKNCIEEVGNEYFT-LLDSNLFDAEKD--YGNVLNCKMHDLVHDMVQSISAGKTLVGFLDKPFRY
>XP_027164292.1
--QNR-EAY-V-GTSFVGRDDDVSSIVTQLTA--DNNISVLPIVGMGGIGKTALALKVVNDPMIQEHFK-RMWVCVSDDFNNM-LFRLMLESLK-LEV-E-SMEKLNRLKKLLDGKKYLLILDDVWNYDPALWDNF-GSL-SARGSWILVTTRLQQVATIMT--H--TWYLKQLSNDQCWLILKKHAF-GWE----S-ELQNVGFKIAQRCQGIPLAACLLGGMLRNKG---NEWQT-LERLQSLD-----------IGLKLSFDILPYSLKECLAYCSTFPMGFRMERNQLIQLWMAEGFLHN-TKNCIEEVGNEYFT-LLDSNLFDAEKD--YGNVLNCKMHDLVHDMVQSISAGKTLVGFLDKPFRY
>XP_027164308.1
-GVHRLSSSFMIDSDVVGREFDKENILSVLF-ESENQLTVIPIVGMGGVGKTTLAQLIYNDLYASGHFERKMWVSVGEDFDLIKIAKAIIEQ--S-SL-E----LQETLRRSILQKRILLVLDDVWNEDSLKWSMMSRGF-AALGSAVVVTTRNTTVARLSGTV--P-YYLGPLDEEDSWSLFRKFAFKSIHN---NIELEEIGRRIVQRCGGLPLAIKSLAGLMGSKEKA-REWLFFME---------------NILELRLSYNHLPSHLKQCFAYCSIFPKNHKIYREKLIQLWIAEGFVSGKGSRRPEDAANGYFMELIERSFFVQIT-FGEIR--DCRMHDLVHDLAQSVASVG-C---VSKELRH
>XP_027164309.1
-GVHRLSSSFMIDSDVVGREFDKENILSVLF-ESENQLTVIPIVGMGGVGKTTLAQLIYNDLYASGHFERKMWVSVGEDFDLIKIAKAIIEQ--S-SL-E----LQETLRRSILQKRILLVLDDVWNEDSLKWSMMSRGF-AALGSAVVVTTRNTTVARLSGTV--P-YYLGPLDEEDSWSLFRKFAFKSIHN---NIELEEIGRRIVQRCGGLPLAIKSLAGLMGSKEKA-REWLFFME---------------NILELRLSYNHLPSHLKQCFAYCSIFPKNHKIYREKLIQLWIAEGFVSGKGSRRPEDAANGYFMELIERSFFVQIT-FGEIR--DCRMHDLVHDLAQSVASVG-C---VSKELRH
>XP_027164352.1
--PAQVTAP-TNEA-LVGLDDEVESIIDRLTRG-SSQLDVVAIVGMPGLGKTTLANNVYGDTSIKFHFQILAWCTVSQVYSKHNLLLQILSVI-QCEM-N-EDDLAQTLYQRLKRKRYVIVLDDVWDIEG--WNLLKHSFPDCNGSRILLTSRFQNLSLQIKP-Q---HHLRPLTDKESFELLQKKLFA-KE-YC-PPALREVVQHVAKDCKGLPLTIVLVAGILATTEQDC--WEEVARRLRS------------I-HIEHSYNYLPDYLKPCLLYFGASQEDKDIPVRKLLWLWMAEGFVQKTEGKSLEDVADDYLMDLIGRSLVMATKR-SLGGIKVCRVHDLVREFCVAKAREESFIGQ-CNP-HR
>XP_027164353.1
--PAQVTAP-TNEA-LVGLDDEVESIIDRLTRG-SSQLDVVAIVGMPGLGKTTLANNVYGDTSIKFHFQILAWCTVSQVYSKHNLLLQILSVI-QCEM-N-EDDLAQTLYQRLKRKRYVIVLDDVWDIEG--WNLLKHSFPDCNGSRILLTSRFQNLSLQIKP-Q---HHLRPLTDKESFELLQKKLFA-KE-YC-PPALREVVQHVAKDCKGLPLTIVLVAGILATTEQDC--WEEVARRLRS------------I-HIEHSYNYLPDYLKPCLLYFGASQEDKDIPVRKLLWLWMAEGFVQKTEGKSLEDVADDYLMDLIGRSLVMATKR-SLGGIKVCRVHDLVREFCVAKAREESFIGQ-CNP-HR
>XP_027164354.1
--PAQVTAP-TNEA-LVGLDDEVESIIDRLTRG-SSQLDVVAIVGMPGLGKTTLANNVYGDTSIKFHFQILAWCTVSQVYSKHNLLLQILSVI-QCEM-N-EDDLAQTLYQRLKRKRYVIVLDDVWDIEG--WNLLKHSFPDCNGSRILLTSRFQNLSLQIKP-Q---HHLRPLTDKESFELLQKKLFA-KE-YC-PPALREVVQHVAKDCKGLPLTIVLVAGILATTEQDC--WEEVARRLRS------------I-HIEHSYNYLPDYLKPCLLYFGASQEDKDIPVRKLLWLWMAEGFVQKTEGKSLEDVADDYLMDLIGRSLVMATKR-SLGGIKVCRVHDLVREFCVAKAREESFIGQ-CNP-HR
>XP_027164432.1
S-SSRLETS-I-A-NVRARQNEALEVVRVVTR--TNEPSTYAIVGMAGIGKTTLARLIYNDSIIESHFS-RIWVFVGENFDSR-ILCLILESLTKNEV-Q-SRDLIKMVKRELQVKRYLLVLDDVWNESPSLWDDF-ASL-NMSGNWIIVTTRSQQVASLVT--P---LALEKLSDDDCWSILRYKAC-AGV----PSEMETIGKKVAQKCQGLPFAASLVGGILRGKG---EEWHSI-QSFSNVV-----------M-LGLSFNQLPSSLKKCFAYCSIFAKGSEIEREQVVQLWMAEGYLENK----MEEMGNKFFN-LLKSSLFDVKKV--YDNVTCCKMHDLVHEVLCKASSSETKALDDIPQVHH
>XP_027164440.1
LQRLRQTYPHQVEEYFVGMEDDIRQLVSLITDEGIRSHRVISVYGMGGLGKTTLARKIYKHIEVERAFKQFAWVSVTQQCNTMTVFRDLLKQL-E-SVEKDERELVGELYKVQKETKSLVVLDDLWEIED--WKRLSVAFPEA-DSKILITTRNQKLAE-----VEFPYPLNLLNEDEGWELLQKRAFAKRNGDCESDPREAVGRAIVRKCGNLPLAISAIGGVLSQKTSL-EEWETVKNDVDSYIRKEEGYGAVQV--LALSYDELPYHLKPCFLYLGQYREDEDIDAEMLYRMWTAEGMVHRRKGETLTDVAERYLYEMASRSMLQVKFESTSRKVESCYLHDLMRDFCLARGKEVEFSDYSTERDDC
>XP_027164569.1
G-KKR-ETS-V-DASFVGRDGDVSAIVTQLTA--NNNISVLPIVGMGGIGKTTLARKVFNDPNTEKHFK-RIWVCASEDFINR-LFGMILQSLQEPEA-K-DRERVKQLKELLDGKKYLLVLDDVWNKESMLWNDF-GSL-SAMGSWILVTTREQQVVDITR--S--GYSLKQLSDYQCWRILKENAF-GGE----P-GLQDIGLKIVQRCGGLPLAASVLGGMLHNKG---NEWQK-LERLQILG-----------SNLKLSFDHLPHSLKKCFAYCSIFPKDFQMERNQLIQLWAAEGFLHN-TDDHMEEVGNRYFT-LLDSNLFEVEED--YGNVLNCKMHDLVHEMVQFISNSKTLIDMETFSIRY
>XP_027164570.1
G-KKR-ETS-V-DASFVGRDGDVSAIVTQLTA--NNNISVLPIVGMGGIGKTTLARKVFNDPNTEKHFK-RIWVCASEDFINR-LFGMILQSLQEPEA-K-DRERVKQLKELLDGKKYLLVLDDVWNKESMLWNDF-GSL-SAMGSWILVTTREQQVVDITR--S--GYSLKQLSDYQCWRILKENAF-GGE----P-GLQDIGLKIVQRCGGLPLAASVLGGMLHNKG---NEWQK-LERLQILG-----------SNLKLSFDHLPHSLKKCFAYCSIFPKDFQMERNQLIQLWAAEGFLHN-TDDHMEEVGNRYFT-LLDSNLFEVEED--YGNVLNCKMHDLVHEMVQFISNSKTLIDMETFSIRY
>XP_027164571.1
G-KKR-ETS-V-DASFVGRDGDVSAIVTQLTA--NNNISVLPIVGMGGIGKTTLARKVFNDPNTEKHFK-RIWVCASEDFINR-LFGMILQSLQEPEA-K-DRERVKQLKELLDGKKYLLVLDDVWNKESMLWNDF-GSL-SAMGSWILVTTREQQVVDITR--S--GYSLKQLSDYQCWRILKENAF-GGE----P-GLQDIGLKIVQRCGGLPLAASVLGGMLHNKG---NEWQK-LERLQILG-----------SNLKLSFDHLPHSLKKCFAYCSIFPKDFQMERNQLIQLWAAEGFLHN-TDDHMEEVGNRYFT-LLDSNLFEVEED--YGNVLNCKMHDLVHEMVQFISNSKTLIDMETFSIRY
>XP_027164572.1
G-KKR-ETS-V-DASFVGRDGDVSAIVTQLTA--NNNISVLPIVGMGGIGKTTLARKVFNDPNTEKHFK-RIWVCASEDFINR-LFGMILQSLQEPEA-K-DRERVKQLKELLDGKKYLLVLDDVWNKESMLWNDF-GSL-SAMGSWILVTTREQQVVDITR--S--GYSLKQLSDYQCWRILKENAF-GGE----P-GLQDIGLKIVQRCGGLPLAASVLGGMLHNKG---NEWQK-LERLQILG-----------SNLKLSFDHLPHSLKKCFAYCSIFPKDFQMERNQLIQLWAAEGFLHN-TDDHMEEVGNRYFT-LLDSNLFEVEED--YGNVLNCKMHDLVHEMVQFISNSKTLIDMETFSIRY
>XP_027164573.1
G-KKR-ETS-V-DASFVGRDGDVSAIVTQLTA--NNNISVLPIVGMGGIGKTTLARKVFNDPNTEKHFK-RIWVCASEDFINR-LFGMILQSLQEPEA-K-DRERVKQLKELLDGKKYLLVLDDVWNKESMLWNDF-GSL-SAMGSWILVTTREQQVVDITR--S--GYSLKQLSDYQCWRILKENAF-GGE----P-GLQDIGLKIVQRCGGLPLAASVLGGMLHNKG---NEWQK-LERLQILG-----------SNLKLSFDHLPHSLKKCFAYCSIFPKDFQMERNQLIQLWAAEGFLHN-TDDHMEEVGNRYFT-LLDSNLFEVEED--YGNVLNCKMHDLVHEMVQFISNSKTLIDMETFSIRY
>XP_027164574.1
G-KKR-ETS-V-DASFVGRDGDVSAIVTQLTA--NNNISVLPIVGMGGIGKTTLARKVFNDPNTEKHFK-RIWVCASEDFINR-LFGMILQSLQEPEA-K-DRERVKQLKELLDGKKYLLVLDDVWNKESMLWNDF-GSL-SAMGSWILVTTREQQVVDITR--S--GYSLKQLSDYQCWRILKENAF-GGE----P-GLQDIGLKIVQRCGGLPLAASVLGGMLHNKG---NEWQK-LERLQILG-----------SNLKLSFDHLPHSLKKCFAYCSIFPKDFQMERNQLIQLWAAEGFLHN-TDDHMEEVGNRYFT-LLDSNLFEVEED--YGNVLNCKMHDLVHEMVQFISNSKTLIDMETFSIRY
>XP_027164575.1
G-KKR-ETS-V-DASFVGRDGDVSAIVTQLTA--NNNISVLPIVGMGGIGKTTLARKVFNDPNTEKHFK-RIWVCASEDFINR-LFGMILQSLQEPEA-K-DRERVKQLKELLDGKKYLLVLDDVWNKESMLWNDF-GSL-SAMGSWILVTTREQQVVDITR--S--GYSLKQLSDYQCWRILKENAF-GGE----P-GLQDIGLKIVQRCGGLPLAASVLGGMLHNKG---NEWQK-LERLQILG-----------SNLKLSFDHLPHSLKKCFAYCSIFPKDFQMERNQLIQLWAAEGFLHN-TDDHMEEVGNRYFT-LLDSNLFEVEED--YGNVLNCKMHDLVHEMVQFISNSKTLIDMETFSIRY
>XP_027164576.1
G-KKR-ETS-V-DASFVGRDGDVSAIVTQLTA--NNNISVLPIVGMGGIGKTTLARKVFNDPNTEKHFK-RIWVCASEDFINR-LFGMILQSLQEPEA-K-DRERVKQLKELLDGKKYLLVLDDVWNKESMLWNDF-GSL-SAMGSWILVTTREQQVVDITR--S--GYSLKQLSDYQCWRILKENAF-GGE----P-GLQDIGLKIVQRCGGLPLAASVLGGMLHNKG---NEWQK-LERLQILG-----------SNLKLSFDHLPHSLKKCFAYCSIFPKDFQMERNQLIQLWAAEGFLHN-TDDHMEEVGNRYFT-LLDSNLFEVEED--YGNVLNCKMHDLVHEMVQFISNSKTLIDMETFSIRY
>XP_027164577.1
G-KKR-ETS-V-DASFVGRDGDVSAIVTQLTA--NNNISVLPIVGMGGIGKTTLARKVFNDPNTEKHFK-RIWVCASEDFINR-LFGMILQSLQEPEA-K-DRERVKQLKELLDGKKYLLVLDDVWNKESMLWNDF-GSL-SAMGSWILVTTREQQVVDITR--S--GYSLKQLSDYQCWRILKENAF-GGE----P-GLQDIGLKIVQRCGGLPLAASVLGGMLHNKG---NEWQK-LERLQILG-----------SNLKLSFDHLPHSLKKCFAYCSIFPKDFQMERNQLIQLWAAEGFLHN-TDDHMEEVGNRYFT-LLDSNLFEVEED--YGNVLNCKMHDLVHEMVQFISNSKTLIDMETFSIRY
>XP_027164579.1
G-KKR-ETS-V-DASFVGRDGDVSAIVTQLTA--NNNISVLPIVGMGGIGKTTLARKVFNDPNTEKHFK-RIWVCASEDFINR-LFGMILQSLQEPEA-K-DRERVKQLKELLDGKKYLLVLDDVWNKESMLWNDF-GSL-SAMGSWILVTTREQQVVDITR--S--GYSLKQLSDYQCWRILKENAF-GGE----P-GLQDIGLKIVQRCGGLPLAASVLGGMLHNKG---NEWQK-LERLQILG-----------SNLKLSFDHLPHSLKKCFAYCSIFPKDFQMERNQLIQLWAAEGFLHN-TDDHMEEVGNRYFT-LLDSNLFEVEED--YGNVLNCKMHDLVHEMVQFISNSKTLIDMETFSIRY
>XP_027164616.1
--LSKGKMP-IREI-MVGLDDEAAKVIERLVSG-PEHVEIVPIVGMAGLGKTTLAKKVYNDNSIIYNFHIRLWCTVSQEYNKKSLLTQILCSD-D--L-N-EDNLLQKLRQRLLQNRYLVVFDDVWDIEV--WNELRNAFPDKNQSRIIFTSRSSNVASQVQ--E---HKIRCLTVEESFELLQKKVFG-EE--C-PQALHELGMEIAEKCWGLPLALVVVAGVLATIEHDILLWEKFAESLTS------------M-QLELSYEHLPYHLKACLLYFAAFREDEKIGAKSLMRLWIAEGFVEIIEGKRSEDTAEEYLMDLIGRNLVMVSKR-SIGGVKTCYFHDLIFEFCKGEAKEKKFNEP-PNL-PR
>XP_027164618.1
--LSKGKMP-IREI-MVGLDDEAAKVIERLRWG-SEQVEIVPIVGMAGLGKTTLAKKVYNDSSVTCHFHICLWCTVSQEFNMKNVLLQILCSD-ELNL-D-EDDLVQKLCKKLLKNRYLVVFDDVWDIKV--WNELRTAFPDKNGSRIIFTSRSSNVASQVH--E---HYLHPLSEKESSELLLKKVFG-EE--C-PQALHGLGMEIAEKCWGLPLALVVVAGVLATKEHDILVWEKFAESLTS------------M-QLELSYEHLPYHLKACLLYFAAFREDEKIGAKKLMCLWIAEGFVEIIEGKRSEDTAEEYLMDLIGRNLVMVSKR-SIGGVKTCYIHDLIFEFCKGEAKEKKFNEH-PNL-PR
>XP_027164619.1
--LSKGKMP-IREI-MVGLDDEAAKVIERLRWG-SEQVEIVPIVGMAGLGKTTLAKKVYNDSSVTCHFHICLWCTVSQEFNMKNVLLQILCSD-ELNL-D-EDDLVQKLCKKLLKNRYLVVFDDVWDIKV--WNELRTAFPDKNGSRIIFTSRSSNVASQVH--E---HYLHPLSEKESSELLLKKVFG-EE--C-PQALHGLGMEIAEKCWGLPLALVVVAGVLATKEHDILVWEKFAESLTS------------M-QLELSYEHLPYHLKACLLYFAAFREDEKIGAKKLMCLWIAEGFVEIIEGKRSEDTAEEYLMDLIGRNLVMVSKR-SIGGVKTCYIHDLIFEFCKGEAKEKKFNEH-PNL-PR
>XP_027164620.1
--LSKGKMP-IREI-MVGLDDEAAKVIERLRWG-SEQVEIVPIVGMAGLGKTTLAKKVYNDSSVTCHFHICLWCTVSQEFNMKNVLLQILCSD-ELNL-D-EDDLVQKLCKKLLKNRYLVVFDDVWDIKV--WNELRTAFPDKNGSRIIFTSRSSNVASQVH--E---HYLHPLSEKESSELLLKKVFG-EE--C-PQALHGLGMEIAEKCWGLPLALVVVAGVLATKEHDILVWEKFAESLTS------------M-QLELSYEHLPYHLKACLLYFAAFREDEKIGAKKLMCLWIAEGFVEIIEGKRSEDTAEEYLMDLIGRNLVMVSKR-SIGGVKTCYIHDLIFEFCKGEAKEKKFNEH-PNL-PR
>XP_027164710.1
-QQLRRTFSFVVEEDIVGIERDVEMLVKYLLNG-HH--SVVSIYGMGGLGKTTLAKRVYHHPKLKKQFAGFAWVCVSQQWQTKDLLQGMLVKL---ST-E--GELAKRLHQVLQDRRCLIVLDDIWSPDA--WNCIKYALPEE-GSKILLTTRNREVASYVGP-NGYHHQPPFLNEEKSWELLQKKSLIGKSSED-LDKIEELGKKMLKHCGGLPLAVVVLGGILKTKKSL-SEWRVVHDNIKSYLEK---VGEVKI--LAFSYYDLPYQLKPCFLYLGKFKEDSNIEAEWLYQLWMAEGMIDRIGQETMMDVAERYLEELAKRCMVQVKL--AVTRFKSCRIHDLMRDLCLLKAEEQNLISHAIEE-EY
>XP_027164717.1
QQWL------VSRANFFGLEEEVLELTKVLV----TDPRVVFIVGMGGIGKTTLAKKLFNHPDVRHHFKGFAWVYVGGHWSTGDILITILDQLS--KS-E-ELELAPQVFTILQRKGCLVVLDDCSDREL--LDILSIAFPVRSASKFILTTRNRNLSRFLDPGES-------LNEKKSWDLLSHIW---RKLPF-PGKLVPIAWEILARCEGLPLAIIVLASMLRT--------------------E--REGE-RV--LLSAYYALPLRLKACFLYLGNFPNNSRIQVEKLCQLWIAEGLIDGASEETMMDVAAKYFGELVARSLVTLE---SDLRLMSGHIHGLIRSLCITEGREDEF---MISK-AQ
>XP_027164884.1
LQRLRQTYPHQVEEYFVGMEDDIRQLVSLITDEGLRSHRVISIYGMGGLGKTTLARKIYKHIEVERAFKQFAWVSITQQCNTMTVFRDILKQL-E-SVEKDERELVGELYRVQKETKSFVVLDDLWEIED--WKRLSVAFPEA-DSKILITTRNRKLAE-----VEFPYRLNLLNEDEGWELLQKRAFAKRNG------------------------------------AF-FTW----------------YGAVQV--LALSYDELPYHLKPCFLYLGQFREDEDIDAEMLYRMWTAEGMVHRGKGETLTDVAERYLYEMASRSMLQVKLESPARKVRSCYLHDLMRDFCLARGKEVEFSDYSTERDDS
>XP_027164894.1
-------LSHQVEEYFVGMKDDIRQLVSLITDEGIRSHRVISVHGMGGLGKTTLARKIYKHIEVERAFKQFAWVSVTQQCNTMTVFRDILKQL-D-SVGKDERKLVGELYKVQKETKSFVVLDDLWKIED--WECLKVAFPEA-DSKILITTRNQKLVE-----DEFLYPLNLLNEDEGWELLQKRAFAKRNGDCESDPLEAVGRAIVRECGNLPLAISAIGGVLTPKTSL-EEWETVKNDVDSYIRKEQGYGAVQV--LALSYDELPYHLKPCFLYLGQFREDEDIDTEMLYRMWTAEGMVHRGKGETLTDVAERYLYEMASRSMLQVKFESTSRNVESCYLHDLMRDFCLARGKEVEFSDYSTERDDS
>XP_027164895.1
LQRLRQTYPHQVEEYFVGMKDDIRQLVSLITDEGIRSHRVISVHGMGGLGKTTLARKIYKHVEVERVFKQFAWVSVTQQYNTTTVFRDILKQL-E-SVEKDERELVGELYKVQKETKSLVVLDDLWEIED--WKRLSVAFPEA-DSKILITTRNQKLAE-----VEFPYPLNLLNEDEGWELLQKRAFAKRNGDCESDPREAVGRAIVRKCGNLPLAISAIGGVLSQKTSL-EEWETVKNDVDSYIRK-EGYGAVQV--LALSYDELPYHLKPCFLYLGQFREDEDIDAEMLYRMWTAEGMVHRGKGETLTDVAERYLYEMASRSMLQVKLESPARKVRSCYLHDLMRDFCLARGKEVDFSDYSTEHDNS
>XP_027164927.1
N-SDRSTIP-F-DSSIVGRSEELNEVVNLLTS--EKDLSVIGVVGMAGLGKTTIAQLVYKNEKVLRHFH-KLWIHVSEDFNER-LLNKMVESLTNPNL-T-VAEIVGKLNEVLKTKRFLLVLDDVWNEDAEKWDRM-KCL-GSDESRIIVTTRNETVVSIMQ--F---CQLGTLSDGDSWELFEKIAFGRAA----KTELINIGRKIVAKCGGVPLAVKAIGGLLYSKKD--REWSKIEHETWTAM-----------SRIKLSYDHLPSSLKQCLLCCIIMGNGGFISVEIMIQLWMAQGLLNSK--HEMEDVGSNYMS-LFRTSLL---KG--FGRTIKFTIHDLVYDFVQEVAKESIFLITGRESLLK
>XP_027164928.1
N-SDRSTIP-F-DSSIVGRSEELNEVVNLLTS--EKDLSVIGVVGMAGLGKTTIAQLVYKNEKVLRHFH-KLWIHVSEDFNER-LLNKMVESLTNPNL-T-VAEIVGKLNEVLKTKRFLLVLDDVWNEDAEKWDRM-KCL-GSDESRIIVTTRNETVVSIMQ--F---CQLGTLSDGDSWELFEKIAFGRAA----KTELINIGRKIVAKCGGVPLAVKAIGGLLYSKKD--REWSKIEHETWTAM-----------SRIKLSYDHLPSSLKQCLLCCIIMGNGGFISVEIMIQLWMAQGLLNSK--HEMEDVGSNYMS-LFRTSLL---KG--FGRTIKFTIHDLVYDFVQEVAKESIFLITGRESLLK
>XP_027165498.1
--------------GSVGLDPAAETVEKFIVEG-CEDLKGFGIVGFGGSGKTTLARKVFLSL--KNMFWPRIWVSLSGTLCRVKILRKMLEQAG--EL-S-TPNLTEKLYRRLTCKRYLIVLDEVWHVNG--WGDLDASFGKDSGGRIIVTTRRKSVATQMV-GN---KPIDTLLGQEGWSVFSEAVRKDKN-NT-LLKMEEI---IRKECAGLPLVA-----------------------------------------------------------------------------------------------------------------A--------------------------------------
>XP_027165635.1
G-KNR-ETS-V-DASFVGRDNDVSAIVTQLTA--NNNISVLPIVGMGGIGKTTLARKVFNDRKIEKHFK-RIWVCVSQDFING-LFGMILQSLQEPEA-K-NRERVKQLKALLDGKKYLLVLDDVWNKESMLWNDF-GSL-SAMGSWILVTTREQQVVDITR--F--GYSLKQLSDDQCWHILKENAF-GGE----P-GLKDIGLKIVQRCRGLPLATSVLGGMLRNKE---DEWQK-LEGLQILG-----------SNLKLSFDHLSHSLKKCFAYCSIFPKDFQMERNQLIQLWAAEGFLHN-TDDHMEEVGNRYFT-LLDSNIFEAGKD--YGNVLNCKMHDLVHDMVQYISNSKTLVDMETSSIRY
>XP_027165677.1
--LSKGKMP-IHEV-MVGLDDEAAKVIERLIWG-PEQVEIVPIVGMAGLGKTTLAKKVYNDSSVICNFHIRLWCTVSQEFNMKSLLIQILCSD-ELNL-N-EHELLHKLYQRLKTKRYLVVFDDVWDIK-------------------------------VE--K---HNLRPLSEKESFELLLKKVFR-KE--C-PQALCGIATKIAKKCRGLPLVVVVVAGVLATIGHDSLVWEEFAESLTS------------M-QLELSYEHLPYHLKACLLYFAAFREDEKIGAKNLMRLWIAEGFVEKIEGKRSEVIAEEYLMDLIGRNLVMVSKR-SIGGVKTCYIHDLIFEFCKGEAKEKKFNEP-PNL-PR
>XP_027165711.1
--LSKGKMP-IREI-MVGLDDEAAKVIERLIWG-SEQVEIVPIVGMAGLGKTTLAKKVYNNISVTCHFHIRLWCTVSQEFNMKSLLIQILCSN-ELKL-N-EHALLEKLRQRLLKNRYLLVFDDVWDIEV--WNELRTAFPDKNGSRIIFTSRFSNVASKVQ--E---HYLHPLSEKESFELLQKKVFG-EE--C-PQALHELGMEIAKKCRGLPLALVVVAGVLATIEHDICVWEEFAESFTL------------M-QLELSFEHLPYHLKECLLYFAAFREDEKIGAKKLMCLWIAEGFVEIIEGEKSEDVAEKYLMDLIGRNLVMVGKR-SIGGVKTCYIHDLIFEFCKGKAKEKKFNEP-PNL-PR
>XP_027165712.1
--LSKGKMP-IREI-MVGLDDEAAKVIERLIWG-SEQVEIVPIVGMAGLGKTTLAKKVYNNISVTCHFHIRLWCTVSQEFNMKSLLIQILCSN-ELKL-N-EHALLEKLRQRLLKNRYLLVFDDVWDIEV--WNELRTAFPDKNGSRIIFTSRFSNVASKVQ--E---HYLHPLSEKESFELLQKKVFG-EE--C-PQALHELGMEIAKKCRGLPLALVVVAGVLATIEHDICVWEEFAESFTL------------M-QLELSFEHLPYHLKECLLYFAAFREDEKIGAKKLMCLWIAEGFVEIIEGEKSEDVAEKYLMDLIGRNLVMVGKR-SIGGVKTCYIHDLIFEFCKGKAKEKKFNEP-PNL-PR
>XP_027165871.1
RKWLRQRYAHEVEEDFVGMKKDINQLVSLMLDH-KRDARVVSIYGMGGLGKTALARKIYHHR--ERSFKGFAWLA--------------------------EREVVEELYKVQKVKSCLVVVDDIWRVDD--WNSLRPAFPEASLSKILLTTRKENVAK-----VGILYPLGFLNKEESWELLQKKAFCRRDPRI-EPKLEDLGREMVAKCGDEPLAISVIGGILREKNCL-DGWKKVHKVIDSYLRG---DQAIQV--LTLSYDDLPYHLKPCFLYMSHYPEDKMIQAEELCLCWMAEGIVDQGKEETLMDVAERYFNELASRSLVQVQA-QFAGSMQFCRLHDLMRELYLAKSEEEEF-FQMENH-IH
>XP_027165879.1
-----MTYAHQVEETFVGMNDDIEKLKYLVVNE-HTHHQVVSIWGMGGSGKTTVARKIYNHAGIRRQFEAFAWVCITQQGQVRKVLEEILQQLY-------DRELM-ELYKEQKEKKCLVVLDDIWSAID--WNCLQPVFPKESRSKILLTTRNLEVAQ-----VGRVHELSFLNSNEA-----------------------------------------------------------------------------------------------------------------------------------------------------------------------------------------------
>XP_027165902.1
IRSSEKAEMLFSRANYVGLEKAISGLVEVLV---DAKVVIASICGEGGIGKTTLANKVYDQHQIRSHFECFAWVYVGINWTIRDILVNILDQL-MVDV-E-DVELAQQVHEVLQENVCLIVLDNCCTYEF--WDSLRMALPEENASRFILTTRQRDLAVRVG--AGFIWDMQNLDPDQSWELFEHGSDQQELGP----ELEQNIRSLISSCRGLPLAIILVASMLRSRTID-ME------SVKVSLGN--SSGR-----ESLSYYSLPLGISSSFLYLGNFPNNSGIQVDKLCQLWTAEGLI-REDGETTMDLAGRYFDELLVRSLVILH---SDVKLMSCHVHDLIRDFSVSLGEEEGF---MRSS-AQ
>XP_027165905.1
QQWL------VSRANFFGLEEEVRKLTRVLV----TDPRVVFIVGMGGIGKTILAKKLFNHPDVRHHFKGFAWVYVGGYWSTRDILVTIIDQLS--KS-E-EVELAPQVFTILQRKSCLVVLDDCSDPEL--LDILSIAFPVRSASKFILTTRNRNLSRFLDPGES-------LNPNKSWDLFSHIW---RKLPI-PGRLVPIAWEILARCEGLPLAIIVLASMLST--------------------G--RE--------------FATALKACFVYLGNFPNNSRIQVEKLCQLWIAEGLIDRASEETMMDVAAKYFGELALRSLVTLE---SDLRLMSGHIQGLIRSLCIIEGREDEF---MISK-AQ
>XP_027165908.1
-QWIRRIYPHVEEEDFVGLERNVEVLVPKVV---TSHYRVVSICGMGGVGKTTIARKVYNHPNVRRHFDRFAWFCISQQWQTKEILQGILVNL---SW-S-ADELVRQLYHIQKNKRCLIVLDDIWSFDA--WECIKSAFPEK-GSKILVTTRNKDV-------DAFHHEPRLLSFDESWELFQKKALGERYNPI-PEELAQISKKILDGCGGLPLAIILCARMLRT--------------------A--KEDEWKV--LWSAYCALPLRLKACFLYLGNFPNNSRIQVEKLCQLWIAEGLIDRASEETMMDVAAKYFSELVVRSLVTLE---SDLRLMSGHVHDLIRDLCISVGAEVEF--QMRSE-AQ
>XP_027165911.1
RQWIRQTYAHEVEDYFVGMEDDIANLVSLVIDD-DKRHRVISIWGMGGLGKTTLARKVYKHIAVQRSFERFAWTCVTQEGQMKAILQDLLMQLH-------HRQLVQQLHQVQIEKKCLVVLDDIWKVDD--WKSLLAAFP-ERDIKVLLTTRNRNVAK-----KGCLYELKCLNEMEGWELLQKIAFARKRAKI-ERNLQDVGIEMVSKCGGLPLAITVLGGILKDKNSF-REWQMVNRYIGSYLSE-RDGGSIRV--LSLSYNELPHHLKLCFLYLGNFKEDEDIRPQHLYLLWMAEGMVHQRSGETLMEVAQRYLSELGRRSMVQLKL-SMSRKFVSCRLHDMMRDLCLQKGREEEFSYSLTNN-AH
>XP_027165920.1
--NNRPSS--LRQKDVVGLVNEFDFLLNRILE--KSDPNVISVVGIGCLGKTTLVRRLYNH-SLHRHFEAFAWVSLG-T----------L-A-----------Q-----------RDF----DQLW-----------GAL----GSILMQL-----V-----------NEL-------NYSLL-------G-------ML-E----IVKRCKGIPLAITVLGSLLATKQTSG-EWKAALRELCNVH-----------LQLSLCYDNMPHHLKLCFLYLGLFPEQPSIEAETLYQLWIAEGFV--------------------------------------------------------------------
>XP_027165940.1
A-ASR-QTS-I-P-NVVGRSGDESKIVDMLSS--SEKLSVIPITGPGGLGKTTLAKSVYNNPKIDGHFQ-KSWVCVARETDVG-LFKLILESLTKVEV-D-GREIVQEIRGKLGEKRFLLVLDDVWNREQGLWSDF-TTF-STKGSWCILTTRLRPVANAVP--G---YFLRKLSDDACWCMLKEKVI-AEE----P-ELEAIQEQILRRCDGLPLAASLIGGLLLNNR---EKWHSIVQSL--LN-----------E-LKVSFDHLSPSVKKCFAYCSIFPQDTELEEDELIEHWVAEGFVLD-KNNVMEETGGKYLR-LLQNSLLKV-EP--WRT--YYKMHDLVHDFAKSILNP-------SNQDRY
>XP_027165949.1
-QSIRRTYSHVEEDDFVGLESDVKMLVQNLV---TSHYRVVSLCGMGGLGKTTIARKVYNHPNVRRHFDSFAWLCISQQWQTKEILQGILVKL---SW-N-DDELVRQLYHIQQNKRCLIVLDDVWSTDA--WERIKNAFPEK-GSKILVTTRNKNVATHIGP-NGFHHEPRILSYDESWELLQKKALRERYNED-IVKLEELGMEMVKHCGGLPLAVVVLGGILSTKDHF-SEWEFVYQHIKFYLGQ--REGEIRI--LALSYYDLPYQLKPCFLYLGIYPEDHDIRTDSLYQIWMAEGMVDQIEGESMMDVAERYLGEFVKRCMVQVKL--GYRKFESCRLHDLMRDLCLAKGRDEIFSTPSGSK-SD
>XP_027165999.1
--MSR-ETS-V-Q-NVVGRATDASNIVGTLLS--SAKVSVIPITGLGGLGKTTLAQLVYNDPEINRQFK-KIWVCVSRNFETR-LFKLILESLTKADV-E-SREIVQEVRREIEGKRYLLVLDDVWNERSELWEDF-HSL-STNGNWILVTTRNIEVATRVA--P---YSLGKLGDDDCWSIVKEKVF-PGE----P-ELEALKSRIIKRCQGLPLAATVIGGLLRFKR---EEWLAILEGFARLG-----------S-LKLSFDHLPSSIKKCFAYCSIAGKGSVMSRQKLTLLWMAEGFLQ--RFNVLEDIGKEHFD-LLQSSLFEVASI--GDRN-C-TMHDFVHDLAQS-VLRSDS--------RY
>XP_027166004.1
--ILQTTDSSVVEPHFQGDDSLKLKLKEMLL---DGDCSFVGILGRGGAGKTILARVIFYDHEVVNHFDVRIW------------------------------------------------------EDAQ---SLKECLAGCKGSKILVTTRSERAAELLQPG--S-YRV-VPPEEYCLKLFRQIAFAPGGP---TTTLKETGEVIVRKCRGHLLAIKTIGGLLYTKKDE-EEWNSI---------------ATDT--LLLSYTHLPLSLKQCFLYCSTFPKGSVMEKDELIQLWNAQGLLPPQGRRSEKVLGAKL-----------------------------------------------------
>XP_027166006.1
--FRAW--QTVSESELEGDDL--LNLKGMIL---DHDLSFISVFGMAGIGKTTLAKVAYNDDDVANHFDVRIWIWVSDESYTFRILKDMLESL-S--M-E----VLLKLLERLKGKKYLLVLDDVCEQDSSMLDSFTQCLKGSRGSKILVTTRLQRVADSFKPG--T-YQVNLLPEKHCWELFRKIAIEGSGR---TQQLEQVGKRIVESCGGLPLAVKVIANTARTRSI--DEWDKLAIN-----------EATSE---KLSYDNLPSSLKQCFLYCSIFPKSSVMEKDELIQLWMAQGLLPPQGRNSMEDLGAEYLGILVGASILQDAE-VDGKK--FYKMHHLFHYLALSLSKYQ-CATD--HFGVH
>XP_027166020.1
--IPQTTDSSVVESHFQGDDS--LALKKMLL---DRDFFFVSIMGMGGIGKTTLAQVVYNDYEVVNHFDVRMWVYVGENFSIDRILKSLVECL-S-GR-E----ILLKLLDRLKGTRYLLVLDDVWVQDPQLTDQLNECLKGSRGSKILVTTRSAQVAVLLQPG--S-YRMGLGTEEYCWKLFQQVAFAPGGP---TPRLMEMGEAIVKRCQGLPLAIKTIGGLLYTKKDE-EEWNSI---------------ATDT--LLLSYVHLPSSLKQCFLYCSTFPRGSVMEKDELIQLWNAQGLLPPQGSGSEKDLGARYLDTLVRTSFLENAE-VDRRK--FYKMHYLLHGLASSLSKDQ-CAANDLKLAAH
>XP_027166025.1
A-TSR-LTS-T-L-DVVGRTKDESKIIEMLLS--AERVSVIPVTGMGGIGKTTLAKSVYNNPQIGRHFKNKFWVCVARKIEME-LFKFILVQLTEVKV-D-DRNIVKKIGDKLERQKYFLVLDDVWNHEQGLWNEF-TTL-NTKGSWCLVTTRDERVADAVS--H---HCLEKLSYDECWSILRKMVL-AEE----S-ELEAIKMQILRKCSGLPLAAKLIGGLLLSNG---ENWQSIVDSL--LN-----------Q-LKVSFDHLSPSVKKCFAYCAIFPQDTKLREDGLIQHWIAEGFVL--KNNVMEETGGEYLR-LLQNSLLKV-ES--WRT--YYEMHDLVHDFAKSILNP-------SNQDRY
>XP_027166035.1
A-TSR-QTS-I-P-NVVRRVNDESKIVDMLLS--SEKLSVIPITGSGGLGKTTLAKSVYNNPKIDGHFQ-KIWVCVAKEIKME-LFKLILVQLTEVKV-D-DRDIVKKIGAKLRGQRYFLVLDDVWDHEQGLWNDY-NTL-NTKGSWCLVTTRLVPVANAVS--G---YFLGKLTNNECWSILKEMVI-AEE----P-ELEAIKNQILRKCDGLPLAAKLIGGLLVNKE---EEWKSIVKSQ--TD-----------E-LKVSFDHLSPSVKKCFAYCSIFPQDTKLGEEELIQLWMAEGFVQD-QNQLMEEIGGNYLR-LLQNSLLKV-EL--WRT--YYKMHDLVHDFAKSVLNP-------SSQDRY
>XP_027166054.1
M--SRDDALLVEEAKLVGIDQPKQHLISKLLEGHDHQLKVVSVVGMGGLGKTTLVKKVHEDPDVRKNFPVRAWVTVSQTCDFPKLLRDLIWQL-E-SI-S-TAELKEFVKDFLQQGRYAIVFDDVWDVEF--WNEIKFALPNY-GNRVMLTTRNADVASAS---QDYVYKKEPLSIEDSWTLFCNKIFKGN--RC-PAHLMDVAKAVLDKCDGLPLAIVAIGGLLASKDVSRDEWEMLQQSFG----ELDGTGELRV--LSLSYNYLPSHLKPCLLYLSIYPEDYLIKCKRLMLLWIAERFVKWREGMSIEDVAWAYLRELISRSLIQVTE-FYQGSPCICQIHDLMREVILIKAREQNMTWPS-EKVRR
>XP_027166064.1
--ISR-ETS-I-Q-IVVGRSNDASNLVETLLS--SAKVSVIPISGMGGLGKTTLAQLAYNDPGIDGHFT-KIWICVSEKFETR-LFKLVLESLTKVKT-E-SRDIVQDVRKELKWKRYLIVLDDMWDERSQLWDDF-QCL-TTQGNWILVTTRKLNVASIVA--P---YRLEILSDDDCWSILIEKAF-GGE----P-ELEEVRTEITKRCQGLPLAANVIGGLLRIKR---EEWLPIIEGLLHLS-----------T-LKLSFDHLPTSIKKCFAYCSILDKDFLVNKQHLIQLWMAEGFLQ--SHNLLEDIGNNHYH-LLESSLLEVRLV--NARY-A-KMHDFVYDLARS-LSGSDS------QSRY
>XP_027166065.1
--TSR-ETS-I-Q-NVFGRANDASRIVETLLS--SEKVSVVPITGMGGLGKTTLAQLVYNDPKIRGHFK-KMWICVSENFETR-LFKLILESLTKVKT-Q-SRDIAQDIRKELEEKKYLLVLDDIWDERSQLWDDF-QSL-TTMGNWILVTTRKLKVASIVA--P---YGLDILSDDDCWSIFKEKAF-AGE----P-ELEELRNSITKRCQGLPLAACVIGGLLRIKR---EEWLPIIEELLHLS-----------S-LRLSFDHLPTS-----------------------------GFLQ--SDDELEDIGNSHYH-LLESSLLTVARV--PHRF-G-KMHDFVFDLARS-VSRSDS------QSRY
>XP_027166068.1
--ISR-ETS-I-Q-IVVGRSNDASNLVETLLS--SAKVSVIPISGMGGLGKTTLAQLAYNDPGIDGHFT-KIWICVSEKFETR-LFKLVLESLTKVKT-E-SRDIVQDVRKELKWKRYLIVLDDMWDERSQLWDDF-QCL-TTQGNWILVTTRKLNVASIVA--P---YRLEILSDDDCWSILIEKAF-GGE----P-ELEEVRTEITKRCQGLPLAANVIGGLLRIKR---EEWLPIIEGLLHLS-----------T-LKLSFDHLPTSIKKCFAYCSILDKDFLVNKQHLIQLWMAEGFLQ--SHNLLEDIGNNHYH-LLESSLLEVRLV--NARY-A-KMHDFVYDLARS-LSGSDS------QSRY
>XP_027166069.1
--TSR-ETS-I-Q-NVFGRANDASRMVETLLS--SEKVSVVPITGMGGLGKTTLAQLVYNDPKIRGHFK-KMWICVSENFETR-LFKLILESLTKVKT-Q-SRDIAQDIRKELEEKKYLLVLDDIWDERSQL----------------------------------------------------------------------------------------------------------------------------------------------------------------------------------------------------------------------------------------------
>XP_027166078.1
--GNEANKP--DFV-EL-FEDEAKKITEQLTNG-IMPLQILSVVGMPGIGKTTLVRSIFENPSVLLHFHVRARCCVTQVYQKRRLLLEVLQQ--KVGM-T-DDRLALKLYQSLKGKRYLIFVDDLWDIWP--WNDMKASFPDNNGSRIVFTSRFHNITSQITT-I---IFLNPISDLSSWELLQVKLFK-QE--C-PQELFGIGQQIAANCKGLPIAVDLIAGLLGTRKKES--WKQIANGLNA------------LGQLELSYDNLPNHLKPCFLYFGTFCEDIEVPTSKLIRLWIAEGFVQKDDKGSLEGAAQKYLNDLIARSLVIISKG-SRGGVKASRVHDLLRDFALAKAKEESFSF------YR
>XP_027166105.1
A-LNG-ETS-V-H-NVVGRAKDETSLVETLLS--SEKVSVIPFLGMGGLGKTTLAQSVYNNRQADSHFK-KIW--------------------------------------------------------------------NTNGNWCIVTTRKQQIASIVA--D---YVLGKLSEDDCWSILTEKAI-AGG----P-QLHVMKKEIIKKCCGLPLAASVMGGLLRMKG---EEWQLILKKLSILS-----------G-LNLSFDCLPSSIKKCFAYCSIFPKDTGVERNMLIELWMAEGFLQD-NSQMMEEIGMNYLR-LLQSSLFET-SV--RG-T-YYKMHDLVHDLAES-VSKSTKLVDNSIQVRY
>XP_027166108.1
--LSKGKMP-VHEV-MVGLDDEAAKVIDRLVSG-SKQVEIVPIVGMAGLGKTTLAKKVYNDRSVICNFHIRLWCTVSQEFNMKNVLLQILCSD-EFNL-D-EHALLEKLYQRLLKNRYLVVFDDVWDIEV--WNELRIAFPDKNGSRIIFTSRFSNVASEVQ--E---HYLHPLSEKESFELLLKKVFG-EE--C-PQGLHGYMMEIAKKCRGLPFAVVVVAGILATIEHDILVWEEFAESLTS------------T-QLELSYEHLPYHLKACLLYFAAFREDEKIGAKNLMRLWIAEGFVKKIEGKRSEVIAEEYLMDLIGRNLVMVSKG-SIGGVKTCYIHDLIFEFCKDEAKEKKFNEP-PNL-PR
>XP_027166110.1
--LSKGKMP-VHEV-MVGLDDEAAKVIDRLVSG-SKQVEIVPIVGMAGLGKTTLAKKVYNDRSVICNFHIRLWCTVSQEFNMKNVLLQILCSD-EFNL-D-EHALLEKLYQRLLKNRYLVVFDDVWDIEV--WNELRIAFPDKNGSRIIFTSRFSNVASEVQ--E---HYLHPLSEKESFELLLKKVFG-EE--C-PQGLHGYMMEIAKKCRGLPFAVVVVAGILATIEHDILVWEEFAESLTS------------T-QLELSYEHLPYHLKACLLYFAAFREDEKIGAKNLMRLWIAEGFVKKIEGKRSEVIAEEYLMDLIGRNLVMVSKG-SIGGVKTCYIHDLIFEFCKDEAKEKKFNEP-PNL-PR
>XP_027166111.1
--LSKGQMP-IHEI-MVGLDDDAAKVIERLIWG-ADQVEIVPIVGMAGLGKTTLAKKVYNDSSVICNFHIRLWCTVSQAYNMKNVLLQILCSD-ELNL-D-EHALLEKLYKKLKENRYLVVFDDVWDIKV--WNELGISLPDKKGSRIIFTSRSSNVASQVE--K---HYLHPLSEKESFELLQKKVFG-EE--C-PQALHGLGMEIAKKCRGLPLALVVVAGVLATIEHDICVWEGFAESFTS------------T-QMELSYEHLPYHLKACLLYFAAFREDEKIGAKELMCLWVAEGFVEIIEGKRSEDIAEEYLMDLIGRNLVMVSER-SIGGVKTCYVHDLIFEFCKGEAKEKKFNEP-PNL-PR
>XP_027166112.1
--LSKGKMP-IHEV-IVGLDDEAAKVIDRLVSG-SKQVEIVPIVGMAGLGKTTLAKKVYNDRSVICNFHIRLWYTVSQEFNMKNALLQILCSD-EFNL-D-EHALLEKLYQRLLKNRYLVVFDDVWDIEV--WNELRIAFPDKNGSRIIFTSRFSNVASEVQ--E---HYLQPLSEKESFELLLKKVFG-KE--C-PQGLRGIGMRIAKKCRGLPFAIVVVAGILATIEHDILVWEEFAESLSS------------T-QLELSYEHLPYHLKACLLYFAAFQEDEKIAAKNLMRLWIAEGFVEKIEGKRSEVIAEEYLMDLIGRNLVMVSKG-CIGGVKTCYIHDLIFEFCKGEAKEKKFIEP-PNL-PR
>XP_027166129.1
--LSKGKMP-IHEV-MVGLDDEAEKVIERLVSG-SKQVEIVPIVGMAGLGKTTLAKKVYNDSSIIYNFQIRLWCTVSQAYNMKNVLLQILCSE-ELNL-D-EHVLLEKLYKKLKENRYLVVFDDVWDIKV--WNDLRISFPDKKGSRIIFTSRSSNVALQVE--K---HNLRPLSEKESFELLLKKVFG-KG--C-PQALCGTAMKIAKKCRGLPLALVVVAGVLATIEHDILVWEEFAESLTL------------M-QLELSYEHLPYHLKACLLYFAAFREDEKIGAKNLIRLWIAEGFVEKIEGKRSEVVAEEYLMDLIGRNLVMVSKR-SIGGVKTCYIHDLIFEFCKGEAKEKKFIEP-PNL-PR
>XP_027166133.1
--LSKGKMP-IHEV-MVGLDDEAAKVIERLIWG-TKQVEIVPIVGMAGVGKTTLAKKVYNDSSVICNFHIRLWCTVSQEFNMKSLLIQILCSD-DFK--D-EHALLEMFRKKLLKNRYLVVFDDVWDTGA--WHELGIAFPDKNGSRIIFTSRSSNVASQVQ--E---HYLHPLSEKKSFELLQKKVFG-KE--C-PQALHELGTEIAKKCKGLPLAIVVVAGVLATIEHDICVWEQFAESLTS------------T-QMELSYEHLPYHLKACLLYFAAFREDEKIGAKKLTSLWIAEGFVEIIEGKRSEDIAEEYLMDLIHRNLVMVSQR-SIGGVKTCYIHDLILQFCKTEAKEEKFNVP-PNL-PR
>XP_027166139.1
--LSKGKMP-IREI-MVGLDDEAAKVIGRLRWG-SKQVEIVPIVGMAGLGKTTLAKKVYNDSSVTCHFHIRLWCTVSQEFNMKNVLLQILCSD-EFNL-D-KHALLEKLYQRLLKNRYLVVFDDVWDIKV--WNELRISFPDKNQSRIIFTSRSSNVASQVQ--E---HKIRCLTVEESFELLQKKVFG-EE--C-PQALHELGMEIVKKCWGLPFAVVVVAGILATIKHDILLWEKFAESLTS------------M-QLELSYEHLPYHLKACLLYFAAFPEDEKIGAKKLMCLWIAEGFVEIIEGEKSEDIAEEYLMDLIGRNLVMVGKR-SIGGVKTCYIHDLIFEFCKGKAKEKKFNEP-PNL-PR
>XP_027166140.1
--LSKGKMP-IHEV-MVGLDDEAAKVIERLIWG-PEQVEIVPIVGMAGLGKTTLAKKVYNDSSITYNFQIRLWCTVSQEFNMKSLLIQILCSN-ELNL-N-EHELLHKLYQRLKTNRYLVVFDDVWDIKV--WNELRISFPDKKGSRIIFTSQSSNVASQVE--K---HYLRPLSEKESFELLQKKVFG-KE--C-PQALHGLGMEIAEKCRGLPLALVVVAGVLATIKHDICVWEEFAESLTS------------T-QMELSYEHLPYHLKACLLYFAAFREDEKIGAKNLMRLWIAEGIVEKIEGERLEDIAEEYLMDLIGRNLVMVFER-SIGGVKSCYIHDLIFEFCKGEAKEKKFNEP-PNL-PR
>XP_027166142.1
--LSKGKMP-IHEV-MVGLEDKAAKVIERLIWG-PEQVEIVPIVGMAGLGKTTLAKKVYNDTSVICNFHIRLWCTVSQEFNMKSLLIQILCSN-ELNL-N-EHELLHKLYQRLKMKRYLVVFDDVWDIGA--WHELEIAFPDNNGSRIVFTSRSSNVASQVK--E---HYLRPLSEKESFELLQKKVFG-KE--C-PQALHGLGMEIAKKCKGLPLAIVVVAGVLATVEHDICVWEKFAESLTS------------T-QLELSYEHLPYHLKACFLYFAAFREDEKIGAKNLMRLWIAEGFVEKLK----------------------------------------------------------------
>XP_027166144.1
--PSKGKVP-IHED-MVDLDDEVEKLIERLVSG-PEQVEIVPIVGMAGLGKTTLAKKVYNHRSVIYNFHIRLWCTVSQEFNMKSLLIQILCPD-ELNF-N-EHELLQQLYQRLKTKRYLVVFDDVWDFRA--WNELRYSFPDKNRSRILFTSRFSNVASQVQ--K---HNLRPLSEKESFELLLKKVFG-KE--C-PQALHGIGMEIAKKCMGLPLAVVVVAGVLATIEHDILVWEEFARSLTS------------M-QLELSYEHLPYHLKDCLLYFASFREDEKIGAKKLMRLWIAEGFVEKIEGKRSEDIAEEYLMDLIGRNLVMVSKR-SIGGVKTCYIHDLIFEFCKAEAKEKKFNEP-PFL-HR
>XP_027166145.1
--PSKENIP-THEV-MVGLDDEAEKVIERLRSG-SEQLEFVPIVGMAGLGKTTLAKKVYNDSSIIYNFHIRLWCTVSQAFNMKSLLMQILCSD-ELNL-N-EHELLQKLYQRLKTKSYLVVFDDDWDIKV--WNELRLSFPDKKRSRILFTSRFSNVASQVQ--E---HNLRPLHEKECFELLQKKVFG-KE--C-PQVLRGIGMEIAKKCTGLPLAVVVVAGVLATIEHDILVWEDFARSLTS------------M-QLELSYEHLPYHLKACLLYFAAFQEDEIIYAKDLICLWVAEGFVEKIEGKRSEDIAEEYLMDLIGRNLVMASKR-SIGGVKTCYIHDLIFEFCKTEAKEKNFDEP-PTP-PR
>XP_027166148.1
--LSKGKMP-IHEV-MVGLDDEAGEILTRLIWG-PEHVEIVPIVGMAGLGKTTLAQKVYNDSSVICNFHIRLWCTVSQAYNMKNVLLQILCSE-EFNL-D-EHALLEKLYKKLKENRYLVVFDDVWDIKV--WNELRISFPDKKGSKIIFTSRFSNVASQVE--K---HYLRPLGEKESFELLQKKVFG-KE--C-PQALHGLGMEIAEKCRGLPLALVVVAGVLATIEHDIWVWEKFAKSLTL------------M-QLELSYEHLPYHLKACLLYFAAFREDEKISAENLMRLWIAEGFVEKIEGKRSEGIAEEYLMDLIGRNLVMVSKR-SIGGVKTCYIHDLIFEFCKGEAKEKNFNEP-PNL-PR
>XP_027166149.1
--PSEGKKP-IHEV-MVGLDDEAEKVIDRLISG-QEHLEIVPVVGMAGLGKTTLAKKVYNDNSIIYNFHIRFWCTVSQEFNVKKLLLQILHSD-KLFL-D-EDELLQKLYQKLKGNRYLVVFDDIWDIRA--WNELRYSFPNNKRNRILFTSRFSNVASQVE--Q---HNLRPLTEKESCELLQRKVFG-EE--C-PQPLCGFGMEIAQKCKGLPLTVVVVAGILATIEHEVWAWEKFSESLTL------------M-LLELSYDYLPYRLKVCLLYFAAFQEDEIIDTKNLMRLWIAEGFVENVEGKRLEDIAEEYMMDLIGRNLVMISER-SSGGVKSCCIHDLLFEFCKIQAKEKNFNEP-PNL-PR
>XP_027166153.1
--LSKGKMP-IREI-MVGLDDEAEKVIERLVRE-SKQVEIVPIVGMAGLGKTTLAKKVYNDNSIIYNFHIRLWGTVSQEYNKKSLLTEILCSD-EFNL-D-EHALLEKLYKKLKKNRYLVVFDDVWDTGA--WHELEIAFPEKNGSRIIFTSRFSNVASEAQ--E---HNIRCLTVEESFELLQKKVFG-EE--C-PQALHELGMEIAEKCWGLPFAVVVVAGVLATIEHDILVWKKFAESFTS------------M-QLELSYEHLPYHLKACLLYFAAFREDEKIGAKKLMRLWIAEGFVEKIEGKRSEDIAEEYLMDLIGRNLVMVGKR-SIGGVKTCYIHDLIFEFCKGEAKEKNFNEP-PNL-PR
>XP_027166155.1
--LSKGKMP-IHEV-MVGLDDKVEKVIERLVSG-SKQVKIVPIVGMAGLGKTTLAKKVYNDSSIIYNFQIRLWCTLSQAFNMKNVLLQILCSE-ELNL-D-EHVLLEKLYQKLKENRYLVVFDDVWDIKV--WNELRISFPDKKGSRIIFTSRSSNVASQVE--K---HNLRPLSEKESFELLLKKVFG-KG--C-PQALHGLGMEIAKKCMGLPLAIVVVAGVLATKEHGIMVWEEFAESLTL------------M-QLELSYEHLPYHLKACLLYFVAFREDEKIGAKNLMRLWIAEGFVEKIEGKRSEVIAEEYLMDLIGRNLVMVSKR-SIGGVKTCYIHDLIFEFCKGEAKEKKFIEP-PNL-PR
>XP_027166156.1
--LSKGKMP-IHEV-MVGFDDELAKVIERLIWG-PEQVEIVPIVGMAGLGKTTLANKVYNDSSVICNFHIRLWCTVSQAYNMKNVLLQILCSD-QLNL-D-EHALLEKLYKKLKENRYLVVFDDVWDIKV--WNELRISFPDKKGSRIIFTCRSSNMSSQVE--K---HNLRPLSEKESFELLQKKVFG-KE--C-PQALHGLGMEIAKKCKGLPLALLVVAGVLATMELDILVWEEFAKSLTL------------M-QLELSYEHLPYHLKSCLLYFAAFREDEKIGAKNLMRLWVAEGFVEKIEGKRSEIIAEEYLMDLIGRNLVMVSKR-SIGGVKTCYIHDLIFEFCKTEAKEKKFNEP-PNL-PR
>XP_027166159.1
--LSKGKMP-IHEV-MVGLDDEAEKVIERLVSG-SKQVEIVPIVGMAGLGKTTLAKKVYNDSSVIYNFHIRLWCIVSQAYNMQNVLLQILHSD-EFNL-D-EHALLQKLYQKLKGNRYLVVFDDVWDIEV--WNELGISFPDKKGSRIIFTSRSSNVASQVE--K---HNLRPLSEKESWELLQKKVFG-KE--C-PQAFHGLGMEIAKKCKGLPLSIVVAAGVLATIEHDICVWEGFAESLSS------------T-QMELSYEHLPYHLKACLLYFAAFREDEKICAMKLMCLWIAEGFVEKIEGERLEDIAEEYLMDLIGRNLVMVSER-SIGGVKTCYIHDLIFEFCKGEAKEKKFNEP-PNL-PR
>XP_027166160.1
--LSKGKMP-IHEV-MVGLDDEAAKVIERLIWG-TKQVEIVPIVGMAGVGKTTLAKKVYNDSSVICNFHIRLWCTVSQEFNMKSLLIQILCSD-DFK--D-EHALLEMFRKKLLKNRYLVVFDDVWDTGA--WHELGIAFPDKNGSRIIFTSRSSNVASRVQ--E---HYLHPLSEKESFELLQKKVFG-KE--C-PQALHGLGMEIAKKCKGLPLAIVVVAGVLATIEHDICVWEQFAESLTS------------T-QMELSYEHLPYHLKACLLYFAAFREDEKICAKKLMCLWIAEGFVEIIEGKRSEDIAEEYLMDLIHRNLVMVSER-SIGGGKTCYIHDLILEFCKTVAKEKNFNEP-PNL-HR
>XP_027166163.1
--PSKENIP-THEV-MVGLDDEAEKVIERLRSG-SEQLEFVPIVGMAGLGKTTLAKKVYNDSSIIYNFHIRLWCTVSQAFNMKSLLMQILCSD-ELNL-N-EHELLQKLYQRLKTKSYLVVFDDVWDIKV--WNELRISFPDKKRSRILFTSRFSNVASQVQ--E---HNLRPLHEKECFELLQKKVFG-KE--C-PQVLRGIGMEIAKKCTGLPLAVVVVAGVLATIEHDILVWEDFARSLTS------------M-QLELSYEHLPYHLKACLLYFAAFQEDEIIYAKDLICLWVAEGFVEKIEGKRSEDIAEEYLMDLIGRNLVMASKR-SIGGVKTCYIHDLIFEFCKTEAKEKNFDEP-PTP-PR
>XP_027166164.1
--LSKGKMP-IREI-MVGLDDEAAKVIGRLRWG-SKQVEIVPIVGMAGLGKTTLAKKVYNDSSVTCHFHIRLWCTVSQEFNMKNVLLQILCSD-EFNL-D-KHALLEKLYQRLLKNRYLVVFDDVWDIKV--WNELRISFPDKNQSRIIFTSRSSNVASQVQ--E---HKIRCLTVEESFELLQKKVFG-EE--C-PQALHELGMEIVKKCWGLPFAVVVVAGILATIKHDILLWEKFAESLTS------------M-QLELSYEHLPYHLKACLLYFAAFPEDEKIGAKKLMCLWIAEGFVEIIEGEKSEDIAEEYLMDLIGRNLVMVGKR-SIGGVKTCYIHDLIFEFCKGKAKEKKFNEP-PNL-PR
>XP_027166165.1
--LSKGKMP-IHEV-MVGLDDEAAKVIERLIWG-PEQVEIVPIVGMAGLGKTTLAKKVYNDSSITYNFQIRLWCTVSQEFNMKSLLIQILCSN-ELNL-N-EHELLHKLYQRLKTNRYLVVFDDVWDIKV--WNELRISFPDKKGSRIIFTSQSSNVASQVE--K---HYLRPLSEKESFELLQKKVFG-KE--C-PQALHGLGMEIAEKCRGLPLALVVVAGVLATIKHDICVWEEFAESLTS------------T-QMELSYEHLPYHLKACLLYFAAFREDEKIGAKKLMCLWIAEGFVEIIEGKRSEDIAEEYLMDLIGRNLVMVSER-SIGGVKTCYIHDLIFEFCKGEAKEKKFNEP-PNL-PR
>XP_027166167.1
--LSKGKMP-IHEV-MVGLDDEAEKVIERLVSG-SKQVEIVPIVGMAGLGKTTLAKKVYNDSSVIYNFHIRLWCIVSQAYNMKNVLLQILHSD-EFNL-D-EHALLQKLYQKLKGNRYLVVFDDVWDIEV--WNELGISIPDKKGSRIIFTSRSSNVASQVE--K---HNLRPLSEKESWELLQKKVFG-KE--C-PQALHGLGMEIAKKCKGLPLSIVVAAGVLATIEHDICVWEGFAESLSS------------T-QMELSYEHLPYHLKACLLYFAAFREDEKICAKKLMCLWIAEGFVEIIEGKRSEDIAEEYLMDLIHRNLVMVSER-SIGGGKTCYIHDLILEFCKTVAKEKNFNEP-PNL-HR
>XP_027166168.1
--LSKGKMP-IHEV-IVGLDDEAAKVIERLIWG-PKQVEIVPIVGMAGVGKTTLAKKVYNDSLVICNFHIRLWCTVSQEFNMKSLLIQILCSD-ELNL-N-EHELLHKLYQRLKMKRYLVVFDDVWGFRE--WNEMRYSFPDKNRSRILFTSRSSNVASQVQ--E---HYLHPLNEKESFELLQKKVFG-KE--C-PQALHGLGMEIAKKCKGLPLALVVVAGVLATIEPDICVWEEFAESLTS------------T-QLELSYEHLPYHLKACLLYFAAFREDEKIGAKKLMCLWIAEEFVEKIEGERSEDIAEEYLMDLIHRNLVMVSER-SIGGVKTCYIHDLILEFCKTEAKEKKFNEA-PNL-PR
>XP_027166171.1
--LSKGKMP-IHEV-MVGLDDEAEKVIERLVSG-SKQVEIVPIVGMAGLGKTTLAKKVYNDSSVIYNFHIRLWCIVSQAYNMQNVLLQILHSD-EFNL-D-EHALLQKLYQKLKGNRYLVVFDDVWDIEV--WNELGISFPDKKGSRIIFTSRSSNVASQVE--K---HNLRPLSEKESWELLQKKVFG-KE--C-PQAFHGLGMEIAKKCKGLPLSIVVAAGVLATIEHDICVWEGFAESLSS------------T-QMELSYEHLPYHLKACLLYFAAFREDEKICAMKLMCLWIAEGFVEKIEGERLEDIAEEYLMDLIGRNLVMVSER-SIGGVKTCYIHDLIFEFCKGEAKEKKFNEP-PNL-PR
>XP_027166172.1
--ISKGKMP-IHEV-MVGLDDEAEKVIDRLVSG-SKQVEIVPIVGMAGLGKTTLARKVYNDSLVICNFQIRLWCTVSQEFNVKSLLLQIMCSD-EFNL-D-EHTLLEKLYKKLKENRYLVVFDDVWDIKV--WNELGISFPDKKGSRIIFTSRSSNVASQVE--K---HNLRPLSEKESFELLLKKVFG-KE--C-PQALCRIAMKIAKKCRGLPLALVVVAGVLATIEHDILVWEEFAESLTS------------K-QLELSYEHLPYHLKACLLYFSAFREDEKISAKNLMRLWIAEGFVEKIEGNRSEVIAEEYLMDLIGRNLVMVSKK-SIGGVKTCYIHDLIFEFCKGEVKEKKFNEP-PNL-PR
>XP_027166174.1
--LSKGKMP-IHEV-MVGLDDEAEKVIERLVSG-SKQVEIVPIVGMAGLGKTTLAKKVYNDSSVIYNFHIRLWCIVSQAYNMQNVLLQILHSD-EFNL-D-EHALLQKLYQKLKGNRYLVVFDDVWDIEV--WNELGISFPDKKGSRIIFTSRSSNVASQVE--K---HNLRPLSEKESWELLQKKVFG-KE--C-PQAFHGLGMEIAKKCKGLPLSIVVAAGVLATIEHDICVWEGFAESLSS------------T-QMELSYEHLPYHLKACLLYFAAFREDEKICAMKLMCLWIAEGFVEKIEGERLEDIAEEYLMDLIGRNLVMVSER-SIGGVKTCYIHDLIFEFCKGEAKEKKFNEP-PNL-PR
>XP_027166197.1
--------R-INEI-VV-R-QSATHVLDS-----IDGCKRIIIHGEPQVGKTNILRNLNNRPEL---Y---IWVTFPE---PEDIITDILQRL---GL-N-QGK-KVVIFRALHEKSYLLLFDGF-SIEL---EDI--------GIKVIIEAKDPYLN----------DKIKLLPPQDSRKLFDKI----DE-LC-EQ--TVLADLIVKELGGLPGVITSVAGQLKIKRVQF--WEGMIRRLKA-----------DIAGFDTAYSKLKEDRK-CILYAALFPKDFTIPIDILVECWKAEEFL------TLREV----LKQLIELNLL---E-CF--E-HHVKMPIIYRRLALEPFGEKNF--------RR
>XP_027166202.1
--LSKGKMP-IREI-MVGLDDEAAKVIERLVSG-PEHVEIVPIVGMAGLGKTTLAKKVYNDNSIIYNFHIRLCCTVSQEYNKKSLLTQILCSD-ELNL-N-EHELLHKLYQRLKTKRYLVVFDDVWDIKV--WNELRISFPDKNQSRIIFTSRCSNVASQVQ--E---HYLHPLSEKQSFELLQKKVFG-EE--C-PQALHGLGMEIAEKCWGLPLALVVVAGVLATIEHDILVWKKFAESLTS------------M-QLELSYEHLPYHLKACLLYFAAFREDEKIGAKSLMRLWIAEGFVEIIEGKRQRLLHKKNYLDLIGRNTPIIRS-------------------VQGEAKEKKINEP-PNL-PR
>XP_027166204.1
--LSKGKTP-IREV-MVGLDDEAAKVIERLVWG-SEQVEIVPIVGMAGLGKTTLAKKVYNNSSVTCHFHIRLWCTVSQEFNMKNVLLQILCSD-ELNL-D-EHALLKKFYQRVLKNRYLVVFDDVWDIEV--WNELRTAFPDKNGSRIIFTSRFSN----VQ--E---HYLHPLSEKQSFELLQKKVFG-EE--C-PQALHGLGMEIAEKCWGLPLALVVVAGVLATIDHDILVWKKFAESLTS------------M-QLELSYEHLPDHLKDCLLYFAAFREDEKIGAKSLMRLWIAEGFVEIIEGKRSEDTAEEYLMDLIGRNLVMVGKR-SIGGVKTCYIHDLIFEFCKGEAKEKKFNEP-PNL-PR
>XP_027166251.1
--PEHL--PLV-TFGASKVNENVSEIIFDL----DDNCAIIGMYGMGGIGKTTLAKEIGRM-AE-TSF-NKIFAVVSRNIDVRKIQGRILG-L---YF-Q-EER-AGRLFERLT-QERLLILDDVW-NFV-----FKIGIPNEKGCKILITTRQRNLCSTMG--K---IPLRLLSDDESWNLFKTN----GLA---SPQQDDVAMKVARECCGLPLALVTVGRALRNK--DLELWKAALQQLKK-----------KP--LKLSYDQLQSDAKECFLLCCLFPEDHDIKIEDIARYGLGKGMFTDVDTMERRE-TR--IRNLTDCCLL---D---ST-EDSVRMHDMVRDFAISASREHGF--------RN
>XP_027166333.1
A---RDQALLIEEAQLVGINKPKEELTAKILD-DHSHLKIVSVVGMGGLGKTTLVKKVYDDSAVKKQFQSHAWITVSQKFQFNVIIKNLIQQL-E-SM-D-GIRLSEFVKDFLKE-RYILVLDDVWSLDA--WETIKYILPHV-ASRVVLTTRIADVASGS---HDFVHKMKPLSDEESWTLFCNRTFQSN--GC-PPSLEEVSRNILKKCEGLPLAIVAIGGVLALKDKERDEWEMILHGFG----EVDGSGKLRI--LLLSYNDLPHHLKGCLLYLSIYPEDSQIQVNNILEKWIALGFVEEKEGMATTDIAMRYLKELINRSLIQIKD-WDDGQLKACGLHDFLHEIIISKSKEQSFSWP--VKVRH
>XP_027166342.1
--LDRTDSP---EVRIVGRGEDVAKIVGIL----TMQSSALTIEGPAGLGKTTLAFHVYNHSEISRHFAMKWWISAAE-FETRGIFKLILEELTENSV-S-HHELVEKLQRI-EGKRYLLVLDNLYD------DNF-DSF-ESRGNWWLITTRDATLS----PF----HFINLLDEENCLAIFKEHAFGG------PGEIQEIRRYILDICEGIPLAAKLLGSLLCMKADQK-QWFLILKRLTD--------------SSRLVFYQMPSSLKKCFAYCSNFPKDHGIDKEQLVQLWIAEGLIE--EDESLED---GYLF-LLHHCLLEAAKD--YGNVTHCRVPDALYRLAVSHS-----ENPTRKDTRY
>XP_027166371.1
R-LNR-ETS-T-CSTFIGRDNDIANILEKLTA--S-DVSVIPIVGMGGIGKTALAKRIFNHHKTQNQFE-KIWVCVSENFNNR-LFGLVLESL-KTEK-E-SRERTRKLQEKLEGKTYLMVLDDVWNENFGMWDDF-GSL-NTKGNFILVTTRKHQVASIMA--S---CSLGELSDDECWLIFKEKAI-GHE----L-ESRAIGLEIAQICQGLPLVACTVGGMLRNKR---EEWISALKGLQGLT-----------NVLKLSFDNLPCDLKRCFAYGSIFSKDSVMERDQLIQLWMAEGFLQQ-R-SDMEEIGNMFFT-LLQNSLFDVEWE--YDRILSCKMHDLVHDLAQSMQNSQ--DEDDIHPIRH
>XP_027166395.1
T-TSR-QTS-I-P-NVVGRVDDESKIVDMLLR--SEKLSVIPITGSGGLGKTTLAKSIYNNPKIDGHFQ-KIWVCVAKEIKME-LFKLILVQLTEVKV-D-DRNIVKNIGEKLKGQRYFLVLDDVWDHDQGLWNDY-NTL-NTKGSWCLLTTRSKPVADVVS--G---YFLGKLSRDECWSIIKGKVMSAEE----P-ELEALKKQILGRCDGLPLAASLIGGLLLNNR---EKWHSIVQSL--LN-----------E-LKVSFDHLSPSVKICFAYCSIFPQDTELEQDLLIELWMAEGFDQY-QNQLMEEIGGDYFM-LLQNSLLKV-ES--WRGTYYYKMHDLVHDFAKSILNP-------SNQNRY
>XP_027166466.1
G-KNR-KTS-L-DQTFVGRDGDVLEIVGRLTA--SNNISVQSIVGMGGIGKTTLARKVFNDPKIVNHFN-RIWVCVSDDFNDR-LFDFMLESLGKPGG-G-VREKVQDLKKLLDGKKFLLVLDDVWDKESTRWNEF-GSL-SAMGSWILVTAREQQVVDITR--S--GYSLKQLSDYQCWRILKENAF-GGE----P-GLQDIGLKIVQRCGGLPLAASVLGGMLHNKG---NEWQK-LERLQILG-----------SNLKLSFDHLPHSLKKCFAYCSIFPKDFQMERNQLIQLWAAEGFLHN-IDDYMKEVGNRYFT-LLDSNLFEAQKD--YGNVLNCKMHDLVHDMVQFISNSKTLIDMETSSIQY
>XP_027166480.1
N-ISR-QTS-I-Q-NVVGRANDESNIVEMLLS--SEKVSVIPIVGMGGIGKTTLAKLVYNNPQIDAHFK-KIWICVSEKFQVE-LFKLILESLTKVDL-S-SKDIVKEIKREMKDNRYLLVVDDVWNEKPKLWDDF-ESL-VTNRSRCLVTTRLGQVATIVS--S---YLLGKLSDDDCWSILKEKAT-SGE----P-EFNLMRQQISKWCNGLPLAASVLGGLLRIKR---EEWLSIVERLLNLK-----------S-LKLSFDNLPSLIRKCFGYCSIFAKDSEIERDLLIELWMAEGFLEV-CNQLMEDVGDQYIR-LLHSSLLEVK-Y--NWKT-CYKMHDLVHDLAES-ISKPECGIDNYNQVRY
>XP_027166483.1
V-ENR-ETS-A-GASFVGRDDDVSAIVTELTV--SNSISVLPIVGLGGIGKTTLAQKVFNNLNIKNHFK-RMWVCVSDHFDSG-LFALMLENLED------SMEKVQKLKQILDGEKYLLVLDDVWNEDLALWDRF-DSL-SAKGSWVLVTMRNKRVATSTA--G---WPLKELSDDHCWLILEKKAF-GGE----P-DKKELGLELAKKCQGLPLAASVLGGMLRNKE---DEWRSILYGLQNRG-----------DPLKLSFDHLPDALKKCFAYCSIFPQDFQMERNQLIQLWAAEGFLHD-SKNCMEEVGNRYFT-LLESNLFDVAKG--YGNVLNCKMHDLVHDMVQSISECRTLADFHGKTFRY
>XP_027166485.1
----R-ETS-V-NTSFVGRDDKVSAIVTKLTA--SNNISVLPIVGMGGIGKTAVAREVLNDLNIENHFE-RMWVCVSDHLDNR-LFGLMLESLK-------SREKVQKLKEILDGKKYLLVLDDVWSEDPASWDGF-DSL-SAKGSWIVVTTRNEQVATITA--R---CSLEELSDYDCWLILEKKAF-GRE----P-DLKELGLELAKKCQGLPLAASVLGGMLRNKE---DVWHSILEGLQNIG-----------GYLKLSFDHLPYSLKKCFAYCSIFPQDFEMERNQLIQLWAAEGFLHN-RNKTMEEVGNWYFT-LLDSNLFDAEKD--YGNVLYCKMHDLVHDMLQSISNSKTLADFRHKTFRY
>XP_027166486.1
E-KNK-ETS-V-DVSFVGRDGDVSAIVAQLTA--NNNISVLPIVGMGGIGKTTLARKVFNHPKIEKYFK-RMWVCVSDDFNNR-LFGLMLESLKD------SRERVNKLKELLDGKKYLLVLDDVWNKESRLWNEF-GSL-SAMGSWILVTTRERQVADSTR--S--DYSLKQLSYDQCWLILKENAF-GGE----S-GLQDTGLKIAQRCQGLPLAASVLGGMLRNKG---DEWQN-LVGLQSLG-----------NDLKLSFDHLPYSLKKCFAYCSIFPEDFEIKRNQLIQLWAAEGFLQN-TKKSMEEVGNRYFT-LLDSNLFDAKKA--YGNVLYCKMHDLVHDMAQSISECKTLADFHDKSFRY
>XP_027166487.1
A-KNR-ETS-V-DASFVGRDNDVSAIVTQLTA--NNNISILPIVGMGGIGKTTLARKVFNDPNIEKHFK-RMWVCVSEDFNNR-LFGMILQSLQEPEA-K-NRERVNKLKELLDGKKYLLVLDDVWNKESMLWNDF-GSL-SAMGSWILVTTREQQVVDITR--S--GYSLKQLSDDQCWRILKENAF-CGE----Q-GLQDVGLKIAQRCRGLPLAASVLGGMLRNKE---DEWQS-LEGLQSLG-----------VDLKLSFDHLPHSLKKCFAYCSIFPKDFQMERNELIQLWAAEGFLHN-RNDHMEEVGNGYFT-LLDSNLFEAEKD--YGNVLNCKMHDLVHDMVQSISNSKTLVLMETASIRY
>XP_027166490.1
A-KNR-ETS-V-DASFVGRDNDVSAIITQLTA--NNNISVLPIVGMGGIGKTTLARKVFNDPNIEKHFK-RIWVCVSEDFINR-LFGMILQSLQEPEA-K-GRERVNRLKELLDGKNYLLVLDDVWNKESTLWNDF-GSL-SAMGSWILVTTREQQVVDITR--S--GYSLKQLSDDQCWRILKENAF-GGE----P-GLQDIGLKIAHKCRGLPLAASVLGGVLRNRG---DEWQN-LEGLQSLG-----------RDLKLSFYHLPYSLKKCFAYCSIFPKDFEMKRNQYPN-FGLQKDSSN-RNDH-------------------------------------------------------------
>XP_027166493.1
A-KNK-ETS-A-GASFVGRDNDVSAIVTKLTA--SNNISVLPIVGMGGIGKTIVARKVFNNLNIENYFK-RMWVCVSDHFDNR-LLALILESLK-AEV-R-SREKVQKLKEILDGKKYLLVLDDVWS-------------------------------------D--------------------------------------------------------------------------------------------------------------------------------------------------------------------------------------HGM--------------------
>XP_027166497.1
G-KKR-ETS-V-DASFVGRDGDVSAIVTQLTA--NNNISVLPIVGMGGIGKTTLARKVFNDPNTEKHFK-RIWVCASEDFINR-LFGMILQSLQEPEA-K-DRERVKQLKELLDGKKYLLVLDDVWNKESMLWNDF-GSL-SAMGSWILVTTREQQVVDITR--S--GYSLKQLSDYQCWRILKENAF-GGE----P-GLQDIGLKIVQRCGGLPLAASVLGGMLHNKG---NEWQK-LERLQILG-----------SNLKLSFDHLPHSLKKCFAYCSIFPKDFQMERNQLIQLWAAEGFLHN-TDDHMEEVGNRYFT-LLDSNLFEVEED--YGNVLNCKMHDLVHEMVQFISNSKTLIDMETFSIRY
>XP_027166500.1
A-KNK-ETS-A-GASFVGRDDDVPAIVTKLTA--SNNISVLSIIGMGGIGKTTVARKVFHDLKIENHFK-RMWVCVSDHFDNR-LFDLILESLK-AEV-R-SREKIQKLKEILDGKKYLLVLDDVWNGQGALWVGF-ESL-SAKGSWVIVTTRNKRVANITA--D---WPLKELSNDHCWLIINKNAF-GRK----P-DLKELGFELAKKCQGLPLAASVLGGMLRNKE---NEWQSILEGLQNIG-----------GDLKLSFDHLPYSLKKCFAYCSIFPQDFQLERNQLIQLWAAEGFLHK-RNECMEEVGNWYFA-LLDSNLFDAEKD--YGNVLYCKMHDLVHDMVQSISNSKTLVDMETSSIRY
>XP_027166502.1
--ESR-ETS---TTDTVGRDDNVSAIVTELTA--SNNISVLPIVGMGGIGKTTVARKVFHDLNIENHFE-RMWVCVSGHFDNR-LFGLMLESLK-PEV-A-SKEKVQKLKEILDGKKYLLVLDDVWSEDPAPWDGF-DSL-SAKGSWILVTTRNEQVATITA--R---CSLEELSDYDCWLILEKKAF-GRE----P-DLKELGLELAKKCQGLPLAASVLGGMLRNKG---DVWHSILDGLQNIG-----------DYLKLSFDHLPYSLKKCFAYCSIFPRGFEMERNQLIQLWAAEGFLHN-RNKCMEEVGKLYFN-LLDSNLFDAEKG--YGNVLNCKMHDLVHGMVQSISDSKTLVHMETASIRY
>XP_027166516.1
N-SDRSTTP-F-DSSIVGRSEEVNKVVNLLTS--EKDLSVIGIVGMAGLGKTTIAQLVYQNEKVLRHFQ-KLWIHVSEDFDER-LLNKMVESLTNPNL-T-VAEIVGKLNEVLKSKRFLLVLDDVWNEDAEKWDRM-KCL-GSDESRIIVTTRNQTVVSIMQ--F---CPLGILSAGDSWELFEKIAFGHAA----KTELINIGRKIVAKCGGVPLAVKAIGGLLYSKKD--REWSKIENETWATM-----------SRIKLSYDHLPSSLKQCLSYCTMMTKGDVIPVESMIQLWMAQGLLNST--HEMEDVGRNYMS-LLRTSLL---KG--FGRTIKCTIHDLMYDFVKEAAKESIF------ELLK
>XP_027166529.1
--PPRGRVP-INEI-VVGFDDDARKVINRLKRG-SATLEIVPIVGMPGLGKTTLAKKVYNSPSVEAYFYIRLWCSFSQEYDTKNSLVQILSSD-ELLL-D-EYDLAQKLRQMLMGKRYLIVLDDVWDIRV--WHGLSISFPNRNGSRVLITSRQSNVASEVQF-E---YNLRILTEEESWELFQRKVF--GE-DC-PQPLCMPGKKIATNCKGLPLTIVIIAEILSTIKDDA--WSEVADSLTS------------I-QLELSYRRLPHHLKPCLLYFGAFREDQEIETAKLMRLWIAEGFVLDTEPKRIEALAEEYMMDLIGRNLVMVAKR-HIGGVKTCRIHGLLHEFCKEKAKEENFNEH-SCI-ER
>XP_027166534.1
G-KNR-ESS-V-DTGFVGRENDVSAIVKMLTA--NNNISVLPIVGMGGIGKTTLARNVFNDPKIKEHFK-SMWVCVSDDFNNR-LFRLMLESLE-TGV-E-GKDKVKRLKGSLDGKRYLLVLDDVWSKDSVLWNDF-ESL-SAMGSWILVTTREREVATITR--S--DYSLEQLSDDHCWLILKENAL-GRK----P-RPQEIGLKIAEKCRGLPLAASVLGGMLRNKE---GEWQK-LEGLQR-------------NGLKLSFDHLPYSLKKCLAYCSIFPKDFEMERNQLIQLWAAEGFLYN-RNNCMEEVGNMYFT-LLDSNLFDAEEE--HGNVVNCKIHDLVHDMVQSISSSKTLDDQGTFPIQY
>XP_027166537.1
H-RSR-ETS-V-DPNVLGRDNDKSDLVKTLMR--RDEVSVIPIVGMGGLGKTTLARLIYKDERIKNYFA-RIWVCGSENFDTK-LFAMMLESLTHVEV-Q-GREIVKNLQKAIGVGRYLLILDDVWNDKADKWGDF-RSM-NTKGNSIFVTTRSEQVASIVA--P---HFLGKLSEEDCLSIVKARAF-PGE----P-ELDTIGKKIAAKCQGLPLAANLVGGILRNKG---SEWMLILNGLSHVN-----------GSLKLSFDHLPTAAKKCFAYCSIFNKDFNLKKEQVVQLWMAEGFLYN-GSD-MEKTGIKIFH-LLQNCLLDVEKI--YDNVISCKMHDLVHDLASS-VS--------SAKSRC
>XP_027166538.1
G-KNR-ESS-V-DTGFVGRENDVSAIVKMLTA--NNNISVLPIVGMGGIGKTTLARNVFNDPKIKEHFK-SMWVCVSDDFNNR-LFRLMLESLE-TGV-E-GKDKVKRLKGSLDGKRYLLVLDDVWSKDSVLWNDF-ESL-SAMGSWILVTTREREVATITR--S--DYSLEQLSDDHCWLILKENAL-GRK----P-RPQEIGLKIAEKCRGLPLAASVLGGMLRNKE---GEWQK-LEGLQR-------------NGLKLSFDHLPYSLKKCLAYCSIFPKDFEMERNQLIQLWAAEGFLYN-RNNCMEEVGNMYFT-LLDSNLFDAEEE--HGNVVNCKIHDLVHDMVQSISSSKTLDDQGTFPIQY
>XP_027166539.1
G-KNR-ESS-V-DTGFVGRENDVSAIVKMLTA--NNNISVLPIVGMGGIGKTTLARNVFNDPKIKEHFK-SMWVCVSDDFNNR-LFRLMLESLE-TGV-E-GKDKVKRLKGSLDGKRYLLVLDDVWSKDSVLWNDF-ESL-SAMGSWILVTTREREVATITR--S--DYSLEQLSDDHCWLILKENAL-GRK----P-RPQEIGLKIAEKCRGLPLAASVLGGMLRNKE---GEWQK-LEGLQR-------------NGLKLSFDHLPYSLKKCLAYCSIFPKDFEMERNQLIQLWAAEGFLYN-RNNCMEEVGNMYFT-LLDSNLFDAEEE--HGNVVNCKIHDLVHDMVQSISSSKTLDDQGTFPIQY
>XP_027166540.1
G-KNR-ESS-V-DTGFVGRENDVSAIVKMLTA--NNDISVLPIVGMGGIGKTALARKVYNDPKIKEHFK-SMWVCVSDDFNNR-IFGLMLESLE-TGV-E-SREKVNRLKKLLDGKRYLLVLDDVWNKDSGLWNEF-GSL-SAMGSWILVTTREREVATITR--S--DYSLKQLSHDQCWLILKENAL-GRK----P-RLQEIGLKIAEKCRGLPLAASVLGGMLRNKE---DEWQK-LEGLQR-------------NGLKLSFDHLPYSLKKCLAYCSIFPKDFEMEKNQLIQLWAAEGFLYN-RNNCMEEVGNMYFT-LLDSNLFDAEEK--YGNVVNCKMHDLVHDMVQSISSSKTLDDQGMFPIQY
>XP_027166541.1
--KNR-ETS-V-DVSFVGRENNVSEIVKKLAA--NNDISVLPIVGMGGIGKTALARNVFNDPKIKEHFK-SMWVCVSDDFNNR-LFKLMLESLE-TGV-E-SKEKVNRLKGSLDGKRYLLVLDDVWNKDSGLWNEF-GSL-SAMGSWILVTTRERQVATITR--S--DCSLKELSPDHCWLILKANAL-GRK----P-RQQEIGFKIAEKCRGLPLAASVLGGMLRNKE---DEWQK-LEGLQR-------------NGLKLSFDHLPYSLKKCLAYCSIFPKDFQMGKDQLIQLWAAEGFLYN-RNNCMEEVGNMYFT-LLDSNLFDAEEG------------------------SKTLDDQGTFPIQY
>XP_027166577.1
-------------------MDATDEVLKLLG-GQAEELEVVAIHGMLGLGKTTLAKKVLNDPRIEYHFFTRIFVPVSNVYNKQEVLFSILSAF-D-NL-S-MKELEDKVKETLKK-KYLIVIDDVWATEA--WDDLKKVFPNNKGSRVLITTRLEPVANSVTT-E---YKLRFMNEDEAEELLRTKVF--KD-KC-PKELLSLEQKILAKCKGLPLAIVVTAGILRNRDPKW--WDDVLHGVAE-----------LV-KIRRSYDNLNPILKSCFLYLGVFPEDLEIQASKLLQLWIAEGFIPKSEKASMEKISEACLRELVGRNLVMVEQT-LSGQIKTCRIHDTLRDFCKKIAKEECL--------RR
>XP_027166579.1
A-KNR-ETS-A-DVSFVGRDSDVSAIVTQLTA--NNNISVLPIVGMGGIGKTTLARKVFNDPNIEKHFK-RMWVCVSEDFNNR-LFGMILQSLQEPEA-K-DRERVKKLKELLDGKNYLLVLDDVWNKESTLWNDF-GSL-SAKGSWILLTTRDQQVATITR--S--DYSLERLSDDRCWFILKENAF-GGN----P-GLKDIGLKIAQKCRGLALAASVLGGMLRNKE---NKWHQILDGLQNIG-----------GSLKLSFDHLPYALKKCFAYCSIFPQDFELERNQLIQLWAAEGFLHD-RKNCMEEVGNDYFT-LLESNLFDVEKG--YGNVLNCKMHDLVHDMVQSISECRTLADFRGQSFRY
>XP_027166582.1
--LSRKSTP--DEI-VVDLSNRENEICNQLIRG-SSKLDIVFIAGMPGLGKTTLARKVYSSLEVMRHFHLRAWCSVSQEYEKRSLLLEILTG--EIQM-R-DEDLEDKLRKLLLKNKYLVVMDDIWGIGA--WNDLKNSFPDANGSRILFTSRLRRVALEIKPEY---LSLRPFSPEESWQLLEKKVFK-EE--C-PDELQVVGKEIAYRCQGLPLAVVAVAGILKTKSQDS--WKRIANNLSS------------IAQIDLSYKHLPEYLKSCFLYLGVLNEDRDILVSKLIRFWIAEGFIPET-KKGFEDVAEAFLMDLIDRSLVIISKR-SNGKVRACRLHDLVLDFCKSKTGDENFYQH-SSPVYR
>XP_027166583.1
--LSRKRTP--DEI-VVDLSNRENEIRNQLIRG-SSKLDIVFIDGMPGLGKTTLARKVYSSLSVASHFHLRAWCTVSQEYEKGRLLLEILAG--EIQM-R-DEELKDKLRKSLLKNKYLIVMDDIWDVGS--WNDLKNSFPDANGSRILFTSRLRRVAMEIKP-N---LSL-PFSHEESWQLLEKKVFK-EE--C-PDELLGIGKEIAYHCQGLPLAVVAVAGILKTKSQSS--WKRITDTLSS------------IARIDLSYKHLPEYLKSCFLYLGVLNEDRDILVSKLIRFWIAEGLVPETKKKGFEDVAEAFLMDLIDRSLVIISKR-SNGKVRACRLHDLVLDFCKSKTKDENFYHH-SSAAYR
>XP_027166589.1
H-RSR-ETS-V-DPNVLGRDNDKSDLVQTLMR--RDEVSVIPIVGMGGLGKTTLARLIYNDERIKNYFA-RIWVCVSESFDTK-LFAMMLESLTHVQV-Q-GREIVKNLQKVIGVGRYLLILDDVWNDKADKWDDF-RSM-NTKGNSIVVTTRSEQVASIVA--P---HFLRKLSEEDCLSILKARAF-PGE----P-ELGAIGKKIAAKCQGLPLAANLVGGILRNKG---SEWMSILNGLSHVN-----------GSLKLSFDHLPTAAKKCFAYCSIFNKDFNLKKEQVVQLWMAEGFLYN-GSD-MEQTGRKIFH-LVQNCLLDVEKI--YENVISCKMHDLVHDLASS-VS--------SAKGRC
>XP_027166590.1
--QNR-ETS-D-DRSFVGRDDDVSAIVTQLTA--DNNISVLPIVGMGGIGKTALVQKVFNDRKIMQHFE-RMWVCVSEDFNDR-LFLLMLESLK-PEA-E-SRERVKHLKKLLDGRKYLLVLDDVWNEDSALWHDF-VCL-SAMGSWILVTTRSLKVAHIMR--G----YLEELSDDQCWLILKENAF-GGE----P-GLQHVGFKIAQRCQGLPLAASILGGTLRYKG---DEWRI-LEELQSLG-----------IELKLSFARLPHSLKKCLAYCSIFAGGFQMERNQLIQLWMAEGFLHN-RKNCMEEVGNEYFT-LLDSNLFDGEKD--YGNVLNCRMNGLVYDMVQSISEHKTLADFHDKTFRY
>XP_027166591.1
--------------------------------------QGFGIVGYGGSGKTTLARKVFWNL--RNLFSPRIWVSLSGTLYRVKILRKMLEQAG--EL-S-TPNLTEKLYRRLTGKRYLIVLDEVWHVNG--W--------------------RKIVATQMI-GN---MPIDTLLDREGWSVFSEAVRQDNN-NT-LLKMEEI---SSKECAGLPLVA-----------------------------------------------------------------------------------------------------------------T--------------------------------------
>XP_027166596.1
M--SRDDALLLEEAKLVGIDQPKQHLISKLLERDDHQLKVISVVGMAGVGKTTLVKKVHEDPYVRKNFPVRAWVTVSQTCDFPKFLRDLIWQL-E-SM-T-TAELKEFVKDFLQKGRYAIVFDDVWNVEF--WNEIKSALPNY-GNRVMLTTRKADVASAS---QDYVYKMELLSIEDSWTLFCNRIFKGN--RC-PDHLMDVAKTVLDKCERLPLAIVAISGLLASKDMSRDEWEIVQHSLG----ELEGISKIGV--LFLSYNDLPSHLRPCLLYLSIYPEDYLIECSTLIPLWIAERFVEWREGMSIEDVAWGYLGELIRRSLIQVTE-FYEGSPYTCRIHNLLREAILIKSREQNMMWPS-EKVRR
>XP_027166597.1
--------------RFVGLDPAAETVEKLILEG-CEGLKGFGIVGYGGSGKTTLARKVFRNL--RNMFWPRIWVSLSGTLYRVKILSKMLEQAG--EL-S-TPNLTEKLYRRLTGKRYLIVLDEAWHVNG--WGDLDASFGKDSGGRIIVTTRRKSVATEMI-GN---MPIDSLLDQKGWSVFSEAVRENNN-ST-LLKMEDI---ISKNCAGLPLVA-----------------------------------------------------------------------------------------------------------------T--------------------------------------
>XP_027166647.1
--------Q-FEGE-IM-L---GDHIVEELLK--DKEVRRIGIWGMAGVGKTRILMHLNDK-KL---P---IWVKV-Q---KEGAVKNILARL---KL-E-QDAVAHKISMALEKLDYLLLLDQC-DIDL---NEV--------GIKVIVASRDKPCA----------HRFKVLSDGDAEELFKET----GI-DH-PH--KGIKEQILKQLGGLPLAIKTIARSLKDPE-AI--WHNTLRELQSP----------NF-QFDFSYKNLPGDFRKCLLYGALFAPDYQIDKDYLTECWISEQFIENGDTNQLDRI----LQELTKACLF---E-CS--RSNFLTMPTPFRKIALTTYQEEGL--------KR
>XP_027166649.1
--------Q-FEGE-IM-L---GDHIVEELLK--DKEVRRIGIWGMAGVGKTRILRHLNDK-KL---P---IWVDV-E---KEGTVNNILASL---KL-E-QDAVAHKISMALEKLDYLLLLDQC-DIDL---NEV--------GIKVIVASRDKPCA----------HRFKVLSDGDAEELFKET----GI-DH-PH--KGIKERILKQLGGLPLAIKTIARSLKDPE-AI--WHNTLRELQSP----------NF-QFDFSYKNLPGDFRKCLLYGALFAPDYQIDKDYLTECWISEQFIENGDTNQLDRI----LQELTKACLF---E-CS--RSNFLTMPTPFRKIALTTYQEEGL--------KR
>XP_027166654.1
T-ETR-SMS-F-DQTIVGREHDISVLTRML----DYSLEVISIVGMGGVGKTTLARLVYDDPWVASCFK-RMWVHVSDKFENR-ILNDILQCLGRVET-T-SIEIVWRLREIIHRMQCFLVLDDVWNSEEKLKNCL-YA-----RIKILITTRSHRVAAIMR--H--PYVLQPLPEDLSWELFEKIAFRPSA----KYEWVDIGRRIVNKCWGLPLAITKIAGWMYPQKD--SEWSRIEEEIWNFR-----------PYLLLSYDNLPSWLKKCFACCSIFPKDTLIEKEKLKQIWIALGLVSP-EKNTLEDIGSSYIN-LLQSSLLDTRED--YDNITHCGMHNIVHDLSLYVSHNFSSSINDDAKAVH
>XP_027166656.1
--------Q-FEGE-IM-L---GDHIVEELLK--DKEVRRIGIWGMAGVGKTRILRHLNDK-KL---P---IWVDV-E---KEGTVNNILASL---KL-E-QDAVAHKISMALEKLDYLLLLDQC-DIDL---NEV--------GIKVIVASRDKPCA----------HRFKVLSDGDAEELFKET----GI-DH-PH--KGIKERILKQLGGLPLAIKTIARSLKDPE-AI--WHNTLRELQSP----------NF-QFDFSYKNLPGDFRKCLLYGALFAPDYQIDKDYLTECWISEQFIENGDTNQLDRI----LQELTKACLF---E-CS--RSNFLTMPTPFRKIALTTYQEEGL--------KR
>XP_027166657.1
--------K-FDGE-IK-L---ADHIVEELLK--DKEVKRIGIWGMAGVGKTRILMRLNDK-KL---P---IWVKV-Q---NDDTVKNILAWL---KL-E-QDAVAHKISMALEKLDYLLLLDQC-DIDL---NEV--------GIKVIVASRDKSCA----------HRFKVLSDGDAEELFKET----GI-DH-PH--KGTKEQILRQLGGLPLAIKAIAIRLKDPE-SV--WYDKLRELQSP----------NF-QFEFSYKNLPGDFRKCLLYGALFPPDYEIDKDYLTECWISEEFIEAGETNELDRI----LQALTEACLF---E-CS--RSNFLTTPTPFRKIAMTTYQEGGL--------KR
>XP_027166661.1
-GVQRLSSSFMIDSEVVGRESDKEYILSVLF-KSGNQLTVIPIVGMGGVGKTTLAQLIYNDEGVSEYFDLQMWVSVGEDFDFIKIAQAIIEQ--S-NL-E----LQETLSRSISGKRFLLVLDDVWNDDSWKWSMMSRGF-AGLGSVVIITTRNMMVARLSGSI--P-HYLGPLDEKDSWSLFTRVAFKSIPD---NQELEDIGRRIVQRCGGLPLAIKSLAGLMRSKRKA-NEWLSFME---------------NMIELKLSYNHLPSHLKQCFAYCSIFPKNQRINREKLIQLWIAEGFVSGKISRRPEDAANEYFVELLERSFFMEIT-FGEIQ--ECGMHDLMHDLAQSVASVG-C---VPKELRY
>XP_027166721.1
--------P-VKKA-VI-RMEDADVVLRELLP--EAELKRIAICGEAQVGKTNIMKNLNNWPKL---Y---IWVTVPE---KKDVIKTILRRL---EL-T-QTK-KDTISTELREKSYLLLFEGF-SIQL---GEI--------GVIVVIETTDPVLS----------DQIKVLPHNDSRKLFDKI----EE-LS-KE--YDLVGLILKELGGLPGVISFIAMLLKSIDVEF--WGTIKDKLTA-----------DV-GFEIAYEGLKERCKSCRLYAALFPKEFTIPINVLVECWKAEDFL------TFGDV----LHKLTELSLL---E-CS--E-QYVKMPILFRRFAIRSFGEEVY--------RR
>XP_027166722.1
--------P-VKKA-VI-RMEDADVVLDELQP--EAELKRIAIIGEAQVGKTNIMKNLNNWPKL---Y---IWVTVPK---KEDVIKTILRRL---EL-T-QTK-KDTISTQLREKSYLLLFEGF-SIQL---EEI--------GVIVIIETKDPVLS----------DQIKVLPHNESRKLFHKI----EE-LS-EQ--CELVGLILKELGGLPGVISSIAKLLKSKNAAY--WRSIKDKLAA-----------DV-GFKIAHEGLEERYKSCLLYAALFPKEFTIPIDVLVECWKAEDFL------TLDDV----LHKLIELSLL---E-CS--E-QYVKMPILVRKFAIRSFGEEAY--------KR
>XP_027166724.1
--------Q-INEI-VV-R-QSATHVLESLEH--YPGCKRIIIRGEPQVGKTNILRNLNNSPEL---Y---IWVNFPK---PEDIITDIIQRL---DL-T-QAK-KGLISRALRRKSYLLLFDGF-SIEL---EDV--------GIKVIIEARDPYLN----------DKFKLLTHHDSRKLFDKI----DE-FC-EQ--TVLADLIVKELGGLPGVIASIAGQLKIKRVQY--WEGVIQRLTA-----------DIAGFDTAYSKLKEDRK-CIHYAALFPKEFTIPIDILVECWKAEEFL------TFREV----LNQMTELNLL---E-CS--E-HHVKMPIIYRRLALEPFGEKSF--------RR
>XP_027166730.1
--------P-INEI-VV-R-QSATHVLDSLVV--GAGRKRIIIHGEPHVGKTNILRNLNNRPEL---Y---IWVTFPE---PEGIITDILRRL---GL-T-QGK-NEVISRALREKSYLVLFDGF-SIEL---EDI--------GIKIIIEAKDPYLK----------AEIELLPIPDSRILFDKI----AE-LC-EK--SDLGDMIVEELGGLPGVIVSIARWLKCQE-DC--WEGLNQRLKA-----------DFREFHVKYDNLKEDRK-CILYAALFPKVFPIHIDVLVECWKAEGFL------SFSEV----LGELKNHHLL---H-CS--E-RHVKMPINCRRVALEPFGEEHF--------RR
>XP_027166733.1
--------P-INQI-VV-R-QGATDMLVELQL--VAGCRRIAIHGAPQVGKTNILKSLNNLPEF---Y---IWVTFPK---PDDIVNNVLDRL---NL-S-QTK-KEVISRALREKSYLLLFDGF-SIEL---EDI--------GIKVIIEAKDPHLN----------HKIHLLPPEDSRKLFDKI----AE-FC-KE--RDLGDLILKELGGLPGVIASTAGQLKTKRVQY--WDGVKQRLKA-----------DI-GFDTAYSKLKEDQK-CILYAALFPKEFTIPIDILVECWKAEEFL------TFREV----LNQLTELYLL---E-CS--E-HHVKMPINYRRVALEPFGEKIF--------RR
>XP_027166739.1
--------R-INEI-VV-R-QSATHVLDS-----IDGCKRIIIHGEPQVGKTNILRNLNNRPEL---Y---IWVTFPE---PEDIITDILQRL---GL-N-QGK-KVVIFRALHEKSYLLLFDGF-SIEL---EDI--------GIKVIIEAKDPYLN----------DKIKLLPPQDSRKLFDKI----DE-LC-EQ--TVLADLIVKELGGLPGVITSVAGQLKIKRVQF--WEGMIRRLKA-----------DIAGFDTAYSKLKEDRK-CILYAALFPKDFTIPIDILVECWKAEEFL------TLREV----LKQLIELNLL---E-CF--E-HHVKMPIIYRRLALEPFGEKNF--------RR
>XP_027166743.1
--------R-INEI-VV-R-QSATHVLDSLVV--DADCKRIIIHGEPQVGKTNILRNLNNRPEL---C---IWVTFPE---PEDITTDILQRL---DL-A-QGK-KEAISRALREKSYLLLFDGF-SIEL---EDI--------GIKVIIEAKDPYLN----------HKIELLSPQDSRILFDKI----AE-LC-EE--RDLGDMIVEELGGLPGVITSIARSLKCQE-DC--WEGLNQRLKA-----------DVPEFHIAYDNLKEDRK-CVLYAALFPKVFPIPIDILVECWKAEGFL------SFSEV----LNELTMHHLL---Q-CS--K-RHVKMPINCRRVALEPFGEERF--------RR
>XP_027166888.1
--PSPPHFD-VDGIEVVGREDERREVISRLATD-DA-LKIIGIYGMGGIGKTTLAQKVYGDSSVRRHFDCVAWATVGKDFRTRRILEDLLLQVC--DM-AL--DLAQKLYEFLQSKRFLIVLDDVWSADA--WECLRIALPRPTASRVLLTTRDDGVA------DGFVHRMRFLNPDEGWELLRKTAIR-GH-KV-DAELLDIAKDIVERCQGLPLAIRVMAGLLA-PTRHQ--WKAVHRSIVSY-----------Q-QLALSYHFLPEYLKPCFLYTAVFPEDFEMDVGSLCRLWLAEGFISSTSQQSMEDIAEQYLKELVARNLVLVQK-------RTCRVHDLLRDFCLLKAEEQNFSSPILSTRIH
>XP_027167022.1
--QNR-ETY-V-GTSFVGRDDDVSEIVAQLTA--DNNISVLPMVGMGGIGKTALARKVFNDSKIRQHFE-RMWVRVSEDFNDK-LFGLMLESVR-----------------------------------------------------ILV-------------------FL-------------------------------------------------------------------------------------------------------------------------------------------------------------------------------------------------------
>XP_027167023.1
---NR-ETY-V-GTSFVGRDDDVSEIVAQLTA--DNNISVLPMVGMGGIGKTALARKVFNDSKIRQHFE-RMWVRVSEDFNDK-LFGLMLESVR-----------------------------------------------------ILV-------------------FL-------------------------------------------------------------------------------------------------------------------------------------------------------------------------------------------------------
>XP_027167033.1
--PSPPHLD-VDAIEVVGREDERREVISSLATG-DA-FKIIGIYGMGGIGKTTLAQKVYGDSSVRRHFDCFAWATVGKDFRTRRILEDLLLQVC--DM-AL--DLAQKLYEFLQSKRFLIVLDDVWSADA--WECLRIALPRPTASRVLLTTRDDGVA------DGFVHRMRFLNPDEGWELLRKTAIR-GH-KV-DAELREIAEDLVDRCQGLPLAIRVMAGLLA-PTPHQ--WKAVHRSIVSY-----------Q-QLALSYHFLPEYLKPCFLYTAVFPEGFEMDVGSLCRLWLAEGFISSTSQQSMEDIAQQYLNELVARNLVLVQK-------RTCRVHDLLRDLCLLKAEEQNFSSPILTTRIH
>XP_027167034.1
--PSPPHLD-VDAIEVVGREDERREVISSLATG-DA-FKIIGIYGMGGIGKTTLAQKVYGDSSVRRHFDCFAWATVGKDFRTRRILEDLLLQVC--DM-AL--DLAQKLYEFLQSKRFLIVLDDVWSADA--WECLRIALPRPTASRVLLTTRDDGVA------DGFVHRMRFLNPDEGWELLRKTAIR-GH-KV-DAELREIAEDLVDRCQGLPLAIRVMAGLLA-PTPHQ--WKAVHRSIVSY-----------Q-QLALSYHFLPEYLKPCFLYTAVFPEGFEMDVGSLCRLWLAEGFISSTSQQSMEDIAQQYLNELVARNLVLVQK-------RTCRVHDLLRDLCLLKAEEQNFSSPILTTRIH
>XP_027167161.1
-QWIRRSSPFSDEKDVVGFGEITKSLVAELLKE-DRNRRVVSIIGMGGAGKTTLATKVYNHADVRERFNCRAWVCVSSSYDYKKMLRAIIKQL-E-KM-E-EEDLERRLYQDLQD-KCLVVLDDVWEVAA--WDCLARAFPGT-SSRVLLTSRNRDVAQHADA-YRHPYELKTLGQEDSWQLFLKKALGHGANGC-PSDLEEVGREIARRCGGLPLAITVIGGLLLGKNKSNTEWENVLNNFGAYLSG-KIS-EAAI--LELSYADLPANLKFCFLYLGLFPEDSVISVHKLIHMWVAEGIMQKRDAKNLEETAAYEVERLCSRNMVQVAE-TVDKRIKSCRVHDLLRELAIRKAEDEIFDKISAKS-RY
>XP_027167173.1
-----------DRL-FVGFEDVTRTLLAELFKM-EDRRSVISIYGMGGLGKTTVARELYNSSRVMENFRYRAWVCVSQEYSTSDLLRTLIKSFRELKM-D-EEDLERYLREILKDHKYLAVVDDVWHKEA--WESLKRAFPDKNGSRVIITTRKKDVATRVD-DF---HELRFLTPDESWDLFCKKGYN-NC----SAGMLDLGGQMVHKCGGLPLAIVVLGGLLCHKRLQE--WHEVKEHIWR-----------HL-I-SLSYDDLSGQLKHCFLYLGSFLEDSLIDVEKLKWLWMAEGFITPREA-KMEEVADHYLNELVNRSM-IQIAK-MWDKIAYCRIHDLLRDLAVQKAIEVNF--------RR
>XP_027167174.1
-----------DRL-FVGFEDVTQTLLAELFKM-EHRRSVISIYGMGGLGKTTVARELYNSSKVMENFPYRAWVCVSQEYSTSDLLRTLIKSFRELQM-D-EEDLERYLREILKDHKYLAVVDDVWHKEA--WESLKRAFPDKNGSRVIITTRKRDVATRVD-DF---HELRFLTPDESWDLFCKKGYN-NC----SAGMLDLGRQMVHKCGGLPLAIVVLGGLLCHKWLQE--WHEVKEHIWR-----------HL-I-SLSYDDLSGQLKHCFLYLGSFLEDSLIDVEKLKWLWMAEGFITPREP-KMEEVADHYLNELVNRSM-IQIAK-MWDRIAYCRIHDLLRDLAVQKAIEVNF--------RR
>XP_027167285.1
--PSRL----VNDQ-ILG------SFVQNMLEK-DDTHHVILIVGLSGIGKTCLARQV--ASDLPSKFELRQWCSRAKAEYQRRLTRKLLVQI-EHDL---E-DIGYLLQEALYG-SILVLLDDVWEQDI--VERF-KLYDN---CKYLVTTRNESI------YE---EKVELIMEISKAVLLHHTFLT-ED------QLPEVAEMLLERCGHHPLTVAVMGKAL-RVRAEK--WEKAISDLSTYAT--------ILAELEFSLEVMPEDSRKLFIAFASLSWAEPLPEACLEAIWSVIG----------------------QENL------FPL----TVC-----------KLVEGSLSIYQVHDMVS
>XP_027167286.1
--PSRL----VNDQ-ILG------SFVQNMLEK-DDTHHVILIVGLSGIGKTCLARQV--ASDLPSKFELRQWCSRAKAEYQRRLTRKLLVQI-EHDL---E-DIGYLLQEALYG-SILVLLDDVWEQDI--VERF-KLYDN---CKYLVTTRNESI------YE---EKVELIMEISKAVLLHHTFLT-ED------QLPEVAEMLLERCGHHPLTVAVMGKAL-RVRAEK--WEKAISDLSTYAT--------ILAELEFSLEVMPEDSRKLFIAFASLSWAEPLPEACLEAIWSVIG----------------------QENL------FPL----TVC-----------KLVEGSLSIYQVHDMVS
>XP_027167419.1
-QRLRRSSPISEDKDIVGFEKITKSLVAELLKE-DRNRRVVSIIGMGGAGKTTLAKKVYNHAVVRERFNCRAWVCVSSSYDHKKILRSIIKQL-E-KM-E-EEELEERLYQDLQD-KCLVVLDDVWKEEA--WDCLSRAFPGT-SSRLLLTSRDRDVAQHADA-YRHPYELKTLGLEDSWQLFLRKALGHGDNGC-PPDLEEVGREITRRCGGLPLAITVVGGLLLAKKKLKSEWEKILNNFSTYLS----S-GVAI--LELSYADLPPNLKYCFLYLGLFPEDSVISVRKLIHMWVAEGIMQKRDAKNLEETAAYDVEQLCSKNMVQVAK-TVDERIKSCRVHDLLRELAIRKAEDENFDKISAKS-RY
>XP_027167645.1
-QRLRRSSPVTEDKDIVGFVEITKSLVAELLKE-DENRRVVSIVGMGGAGKTTLAKKVYNHADVRARFNCRAWVCVSSSYDHKKILRSIIKQL-E-KMVE-EEVLEERLYKDLQD-KCLVVLDDVWKEAA--WNCLSRAFPGT-SSRLLLTSRNREVAVHADA-LSNPCELKTLGQEDSWQLFLKKALGHGANGC-PPDLEGVGREIARRCAGLPLAITVIGGLLLGKKKLKSEWEKVLDNFRAYLS----S-EAAI--LELSYADLPPNLKLCFLYLGLFPEDSFISVRKLIHMWVAEGIMQKREAKILEETAAYDVKRLCSRNMVQVAE-TVDERIKSCRVHDALRELAIRKAEDEIFDEISAKS-RY
>XP_027167847.1
--VRAKTTSFVDVAKVRGRDGDEATLVDQLLMQGMRPLHTISIVGMGGIGKTTLAQLVYRSEQVKAHFPTMSWVCVSEPFDDLRVAKAIVES--F-EL-E----VLGRLRDRIKGQKFLLVLDDVWTEDYERLEPLISSL-GAPGSKVLVTTRNERVAQMMESS--L-LRLGELTEEDCWSLFSQLALSERSK----QELKDIGMRIASKCKGLPLAAKTIGSLMRFKTSL-QDWKNVLE---------------DMAKLLLSYYDLPLPVKRCFSYCAIFPQDYEIEADNIIKLWMAQGYLANGTGE-MEATGREYLNTLVMRSFFQ-MK--GRDNATRLKMHDMVLDLARYLRKNE-SINSSCDKARH
>XP_027168680.1
A-LNR-ETS-I-H-YIVGRAKDETRLVETLLS--SEKVSVIPILGMGGLGKTTLAQSVYKNSHVHSHFK-KIWVCVSDNFDTR-LLKMILESLTNVEM-T-SRDIVQEIREQLVGKFFFLVLDDVWTENLTLWDDF-GSL-NTNGNWCVVTTRKQQTASIVA--D---YVLGKLSDDDCWSILTKKAI-AGE----P-QLHVMKKEIVKKCGGLPLAASVMGGLLRMKR---EEWQLVLKKLSNFS-----------G-LKLSFDCLPSSIKKCFAYCSIFPKDTMMKGDMLIELWMAEGLLQD-NNQMMEEIGMNCLR-LLQSSLFET-KY--QETH-YYKMHDLVHDLAES-MSKSTK-------IRY
>XP_027169190.1
------------ED-IVGLVEDVKIIESQLIHG-ESRRCVVSVVGMAGIGKTTLAKRVYLKSDLKEHVDCCAFVYVSQNFRAREILQELGKKLM-GRA-S-NEELREIISSFLESKRYLIVLDDLWNFAD--WDDLKAAFPEKNGSRILLTTRFKDVALYAD-ST---HEL-------------------------------------------------------------------------------------------------------------------------------------------------------------------------------------------------------
>XP_027169319.1
-QRLRRSSPFNEDKDIVGFEEKTKSLVAELLKE-DENRRVVSIIGMGGVGKTTLAKKVYNHADVRARFDCRAWVCVSSSYDYKKLLSAIIKQL-E-MM-Q-EEDLERRLYQDLQD-KCLVVLDDVWEVAA--WDCLARAFPGT-SSRVLLTSRNRDVAQHADA-SRHPYELKTLGEEDSWQLFLRKALGHEANGC-PPDLEEVGREIARRCGGLPLAITVIGGLLLGKNKSKTEWENVLNNFGAYLSG-----EAAI--LELSYADLPANLKFCFLYLGLFPEDSVISVRKLIHLWVAEGIMQKRDAKNLEETAAYDVERLCSRNMVQVAE-TVDERIKSCRVHDLLRDLAIRKAEDENFDKISAKS-RY
>XP_027169320.1
-QRIRRSV---EDKDIVGFEEKTKSLVAELLKE-DKNRRLVSIVGMGGAGKTTLAKKVYNHADVRTRFDCRAWVCVSSSYNHKETLRTIIKQL-E-KM-Q-EQDLEERLRQDLQD-KRLVVLDDVWKEEA--WDCLAGAFPNA-SSRLLLTSRNLEVAQHADA-LSHPCELKTLGQEDSWQLFLKMALGHGANGC-PPDLEEVGREITRRCNGLLLAITVIGGLLVAKKKLKSEWEKVLNNFSTYLS----S-GVAI--LELSYADLSPKLKFCFSYLGLFPEDHVISVRKLIQMWVAEGIIQKRDAKNLEETAAYDVEQLCSRNMVQVAE-AVDERIKSCRVHDLLRELAIRKADDESFDEISAKS-RY
>XP_027169325.1
-QWIRRSSPFSDEKDVVGFGEITKSLVAELLKE-DRNRRVVSIIGMGGAGKTTLATKVYNHADVRERFNCRAWVCVSSSYDYKKMLRAIIKQL-E-KM-E-EEDLERRLYQDLQD-KCLVVLDDVWEVAA--WDCLARAFPGT-SSRVLLTSRNRDVAQHADA-YRHPYELKTLGQEDSWQLFLKKALGHGANGC-PSDLEEVGREIARRCGGLPLAITVIGGLLLGKNKSNTEWENVLNNFGAYLSG-KIS-EAAI--LELSYADLPANLKFCFLYLGLFPEDSVISVHKLIHMWVAEGIMQKRDAKNLEETAAYEVERLCSRNMVQVAE-TVDKRIKSCRVHDLLRELAIRKAEDEIFDKISAKS-RY
>XP_027169326.1
N--SRDDALLVEEAKLVGIDEPKKHLISQLLEGDDYQLKVVSVVGMGGLGKTTLVKRVHEDPDVRRHFPVRAWVTVSQTCDFQDLLKDLIRQL-E-SM-A-TTELKEFIKDFLQQRRYAIVFDDVWDVEF--WNTIKFALPSH-GNRVMLTTRRADVASAS---QRFVYRMEPLSTEGSWTLFCNKIFNEG--NC-PGHLMDVAKGIVDKCEGLPLAIIAISGLLASKDANREEWEMVRRSLG----ELEGTGKLRI--LSLSYGDLPWHLKTCLLYTSIYPEDYEIGGYELINLWIAERFVGWREGMSIQDVAWGYLSELVNRSLIQVTR-FYEGLPYTCRIHDLFREVILLKSWEQNMMWPS-DKVRR
>XP_027169357.1
-QRLRRSSPFNEDKDIVGFEEITKSLVAELLKE-DRNRCVVSIVGMGGAGKTTLAKKVYNHADVRARFNCRAWVCVSSSYDHKEMLRSIIKQL-E-QM-E-EQDLEQRLYQDLQD-KCLVVLDDIWKEEA--WDCLARAFPNT-SSRLLLTSRNRDVAQHADA-LNKPHELKTLGQEDSWQLFLRKALGHGDNGC-PPDLEEVGRQIARRCGGLPLAITVIGGLLLAKKKLKSEWEKVLNSFNTNLS----S-GVAI--LELSYADLPANLKFCFLYLGLFPEDHVISVRKLIHMWVAEGIMQKRDAVNLEETAAYDVERLCSRNIVRVAE-TVDERIKSCRVHDLVRELAIRKAKDEIFDEISAKS-RY
>XP_027169359.1
-RKLLRSSPFTEDKDLVGLEEKTNSLVAQLLVQ-DSSGRVISIVGMAGVGKTTLARKVYNHVDVIGYFNCRAWVYVSQKCSAQEVLVGIIKQV-E-GM-Q-EADLERMVREKLQD-KCLVVLDDIWEEEA--WDSLAAAFPNN-GSRLLMTSRYEKVPRYADA-LSKPYKLETLGEEDGWQLFLKKALAHGLTKL-PPDLEAIGRKIVERCDGLPLAITVIGRLLQGK----SEWKSVLDTLTDQWS----K-GVAV--LASSYNDLPSYLKTCFLSFAIFPEDFVIPTRKLFHMWIAEGLIHQKGVEVLEDVAA-DLDELVYRNLVQVVA-TANGKVKSCRVHDLLRDLAVAKAEEVMFSFPPSKC-RH
>XP_027169361.1
-RKLLRSSPFTEDKDLVGLEEKTNSLVAQLLVQ-DSSRRVISIVGMAGVGKTTLARKVYNHVDVIGYFNCRAWVYVSQKCSAQEVLVGIIKQV-E-GM-Q-EADLERTVQEKLQD-KCLVVLDDIWEEEA--WDSLAAAFPNN-GSRLVMTSRYEKVPQHADD-LSKPYKLEILGEEDGWQLFLKKALAHSLNKL-SPELVRIGREIVEKCGGLPLAISVIGRHLRGQRTLESEWKSVLDTLTSHWS----K-GVAV--LASSYNDLPPDLKTCFLSFAIFPEDFVIPTRKLFHMWIAEGLIHQKGEEVLEDVAA-DLDELIYRNLVQEVA-TANGMVKSCRVHDLLRDLAVEKAKEVMFSYPSSKC-RH
>XP_027169362.1
-QRLRRSSPLSEDKDIVGFEEMTKSLVTELLKE-DRNRRVVSIIGMGGAGKTTLAKKVYNHADLMTRFNCRAWVCVSSSYNHKETLRTIIKQL-E-KM-Q-EQDLEQRLYQDLQD-KRLVVLDDVWEEEA--WDCLANAFPST-SSRLLLTSRNRDVAVHADA-LSIPHELKTLGKEDSWQLFLRKALAHGDNGC-PSDLEEVGREIARRCAGLPLAITVVGGLLLGKKELKSEWEKVLNSFNRNLS----S-GVAI--LELSYADLPPNLKFCFLYLGLFPEASVISVPKLIHMWVAEGIMQKRDAENLEETAAYDVERLCGRNMVQVVE-TVDERIKSCRIHDLLREVAIRKAEDENFGKISVKS-RY
>XP_027169369.1
-QRLRRSSPISEDKDIVGFEKITKSLVKELLKG-DKNRRVVSIIGMGGAGKTTLAKKVYNHADVRERFNCRAWVCVSSIYNHKETLRTIIKQL-E-KM-Q-EQDLEQRVYQDLQD-KCLVVLDDVWKEAA--WDCLSRAFPGT-SSRLLLTSCNRDVAVHADA-LSIPHELKTLGEDDSWQLFLKKALGHGANVC-PSDLEVVGRKIAGRCAGLPLAITVIGGLLLGKKKLKSEWEKVLNNFSAYLS----S-EAAI--LELSYADLPANLKYCFLYLGLFPEDSVISVRKLIHMWVAEGIMQKRDAKNLEETAAYDVERLCSRNMVQVAE-TVDERIKSCRVHDLLRELAIRKAEDENF----------
>XP_027169373.1
-QRIRRSSRLSEDKDIVGFEEITKSLVEELLKE-DENRRVVSIIGMGGAGKTTLAKKVYNHAGVRGTFNCRAWVCVSSSYNHKERLRTIIKQL-E-KM-D-EQDLEERLYKDLQD-KCLVVLDDVWEAEA--WDCLARAFPCT-SSRVLLTSRNRDVAQHADA-YRHPYELKTLGQEDSWQLFLKKALGHGANGC-PPDLEEVGREIVRRCAGLPLAITVIAG-LLGKKKLKSEWDKILNNFGTNLS----S-GVAI--LDLSYADLPPNLKFCFLYLGLFPEDSVISVRKLIHLWVAEGIMQKRDAKNLEEIAAYDVERLCSRNMVQVAE-TVDERIKSCRVHDLLRELAIRKAEDENFNEISAKS-RY
>XP_027169374.1
-QRIRRSFPLSEDKDVVGFGEMTKSLVAELLKE-DKNRRLVSIVGMGGAGKTTLAKKVYNHADVRARFNCRAWVCVSSSYDHKETLRAIIKQL-E-KM-Q-EQDLEERLYQDLQD-KCLVVLDDVWKEAA--WDCLARAFPNT-SSRVVLTSRNRDVAQHADA-LSKPHELKTLGQKDSWQLFLKKALGHGANGC-PPDLEEVGREITRRCGGLPLAITVVGGLLLAKKKLKSEWETVLNNFNTHLS----S-GVAI--LELSYADLPANLKFCFLYLGLFPEDSVISVRKLIHMWVAEGIMQKRDAVNLEETAAYDVERLCSRNMVQAAE-TVDERIKSCRVHDLLRELAIRKAEDENFNEISAKS-RY
>XP_027169451.1
-QWIRRSSPFSDEKDVVGFGEITKSLVAELLKE-DRNRRVVSIIGMGGAGKTTLATKVYNHADVRERFNCRAWVCVSSSYDYKKMLRAIIKQL-E-KM-E-EEDLERRLYQDLQD-KCLVVLDDVWEVAA--WDCLARAFPGT-SSRVLLTSRNRDVAQHADA-YRHPYELKTLGQEDSWQLFLKKALGHGANGC-PSDLEEVGREIARRCGGLPLAITVIGGLLLGKNKSNTEWENVLNNFGAYLSG-KIS-EAAI--LELSYADLPANLKFCFLYLGLFPEDSVISVHKLIHMWVAEGIMQKRDAKNLEETAAYEVERLCSRNMVQVAE-TVDKRIKSCRVHDLLRELAIRKAEDEIFDKISAKS-RY
>XP_027169931.1
A-QDRS-TP-F-ESQTVGREAEVSEVVSLLIS--DYELPVISIVGMGGQGKTTLAQMVLKNESVTKHFK-KIWVCVSDDFKER-LLNEMLQSLGNAET-T-NRELVRKLQENLKGKSCLLVLDDIWNEDPLKWDSM-ICL-GAPGSKILATTRSDEVASAMQ--G---HHLDILSDDHSWMLFEKLAFADGA----KTDLVDIGRRILKKCGGVPLAIKVIGGLLYSKND--SEWLKLEKEIWNES-----------NRLKLSYDNLPSSVKQCFASCSIFPKDADMEKEKLDTDLMAQGLINAK-GHQMEDIGSDYFN-LLRSSLL---KS--FNEIERCRMHDLVHDLSLQVSNNRFFEVSHDDEVMH
>XP_027170087.1
A-EDRW-TP-F-ESETVGREAEVSKVVSMLIS--DCKLPVISIVGMGGLGKTTLAQMVLKNESVTKRFE-KIWVCVSDDFRER-LLNHMLQSLDSAET-T-NRELVRRLQKNLKGKSYLLVLDDVWNKNRGIWDGM-SCL-GAPGSKILATARSDDVASAMQ--E---HRLDILSEDHSWMLFEKLAFADGA----KTHLVDIGRRILKKCGGMPLAIKVIGSLLYSKKN--SEWLKLEKEIWNES-----------GGLKLSYDNLPSSVKQCFASCSIFPKDANMEKESLIQIWMAQGLINAK-GHQMEDIGSDYFN-LLRSSLL---KS--INGIWSCRMHDLVHDLSLQVSNNCFLEVSHENEVMH
>XP_027170088.1
A-EDRW-TP-F-ESETVGREAEVSKVVSMLIS--DCKLPVISIVGMGGLGKTTLAQMVLKNESVTKRFE-KIWVCVSDDFRER-LLNHMLQSLDSAET-T-NRELVRRLQKNLKGKSYLLVLDDVWNKNRGIWDGM-SCL-GAPGSKILATARSDDVASAMQ--E---HRLDILSEDHSWMLFEKLAFADGA----KTHLVDIGRRILKKCGGMPLAIKVIGSLLYSKKN--SEWLKLEKEIWNES-----------GGLKLSYDNLPSSVKQCFASCSIFPKDANMEKESLIQIWMAQGLINAK-GHQMEDIGSDYFN-LLRSSLL---KS--INGIWSCRMHDLVHDLSLQVSNNCFLEVSHENEVMH
>XP_027170089.1
A-EDRW-TP-F-ESETVGREAEVSKVVSMLIS--DCKLPVISIVGMGGLGKTTLAQMVLKNESVTKRFE-KIWVCVSDDFRER-LLNHMLQSLDSAET-T-NRELVRRLQKNLKGKSYLLVLDDVWNKNRGIWDGM-SCL-GAPGSKILATARSDDVASAMQ--E---HRLDILSEDHSWMLFEKLAFADGA----KTHLVDIGRRILKKCGGMPLAIKVIGSLLYSKKN--SEWLKLEKEIWNES-----------GGLKLSYDNLPSSVKQCFASCSIFPKDANMEKESLIQIWMAQGLINAK-GHQMEDIGSDYFN-LLRSSLL---KS--INGIWSCRMHDLVHDLSLQVSNNCFLEVSHENEVMH
>XP_027170127.1
--ESRG--P-V-TTKLFGFDRGLKAI--AL----IDSISNIGIYGMGGVGKTTLAKHIHNH-LL-ERF--KYWITVSQEFSIKRLQDNILR-L---DLSY-DER-AAILSRALVKS--VLILDDVW-QEF-----FAIGIPG-NKCRVILTTRSLVLCNRIS--R---FEAKTLATNEAWDLFNHT----DKT---RGDLENIAKSVAKRCSGLPLGIVTVAGSMRGVN-EMCEWGNALKQLKA-----------SV--LEWSFNRL-NCQRNCFLYCSLYPEDCKIEKKRLIDLFIWAELMDKQSSRRFDQ-GC--LNKLIKVCLL-TTS---EGKDDCVKMHDLVRDMALR-TGNSKF--------QE
>XP_027170330.1
--ESRG--P-E-TTELFGFDRDLKDIIGEL----TNEILRIGIWGMGGVGKTTLAEHIHNH-LL-KNSL-RYWVSVSQDFTIKRLQGNVLG-L---DLSH-DER-ARKLRDAFEKKEMVLMLDDVW-EEF-----LNLGI-D-RNCRLILTTRSLQVCNQMR--P---FELKTLDTEEAWGLFERT----GET---DGDLEGIAKSITERCGGLPLGIVVMAGSMIGVT-DIHEWRNALVDLNR------------V--LERSFNRL-DYERNCFLYCCLYPEDRKMKREELIDLFIWAELMSKRESWEFDE-GH--LNKLIRVCLL-T--------KDCVKMHDLVRDMALRTTGNSKF--------QE
>XP_027170331.1
--ESRG--P-E-TTELFGFDRDLKDIIGEL----TNEILRIGIWGMGGVGKTTLAEHIHNH-LL-KNSL-RYWVSVSQDFTIKRLQGNVLG-L---DLSH-DER-ARKLRDAFEKKEMVLMLDDVW-EEF-----LNLGI-D-RNCRLILTTRSLQVCNQMR--P---FELKTLDTEEAWGLFERT----GET---DGDLEGIAKSITERCGGLPLGIVVMAGSMIGVT-DIHEWRNALVDLNR------------V--LERSFNRL-DYERNCFLYCCLYPEDRKMKREELIDLFIWAELMSKRESWEFDE-GH--LNKLIRVCLL-T--------KDCVKMHDLVRDMALRTTGNSKF--------QE
>XP_027170332.1
--ESRG--P-E-TTELFGFDRDLKDIIGEL----TNEILRIGIWGMGGVGKTTLAEHIHNH-LL-KNSL-RYWVSVSQDFTIKRLQGNVLG-L---DLSH-DER-ARKLRDAFEKKEMVLMLDDVW-EEF-----LNLGI-D-RNCRLILTTRSLQVCNQMR--P---FELKTLDTEEAWGLFERT----GET---DGDLEGIAKSITERCGGLPLGIVVMAGSMIGVT-DIHEWRNALVDLNR------------V--LERSFNRL-DYERNCFLYCCLYPEDRKMKREELIDLFIWAELMSKRESWEFDE-GH--LNKLIRVCLL-T--------KDCVKMHDLVRDMALRTTGNSKF--------QE
>XP_027170333.1
--ESRG--P-E-TTELFGFDRDLKDIIGEL----TNEILRIGIWGMGGVGKTTLAEHIHNH-LL-KNSL-RYWVSVSQDFTIKRLQGNVLG-L---DLSH-DER-ARKLRDAFEKKEMVLMLDDVW-EEF-----LNLGI-D-RNCRLILTTRSLQVCNQMR--P---FELKTLDTEEAWGLFERT----GET---DGDLEGIAKSITERCGGLPLGIVVMAGSMIGVT-DIHEWRNALVDLNR------------V--LERSFNRL-DYERNCFLYCCLYPEDRKMKREELIDLFIWAELMSKRESWEFDE-GH--LNKLIRVCLL-T--------KDCVKMHDLVRDMALRTTGNSKF--------QE
>XP_027170335.1
--ESRG--P-E-TTELFGFDRDLKDIIGEL----TNEILRIGIWGMGGVGKTTLAEHIHNH-LL-KNSL-RYWVSVSQDFTIKRLQGNVLG-L---DLSH-DER-ARKLRDAFEKKEMVLMLDDVW-EEF-----LNLGI-D-RNCRLILTTRSLQVCNQMR--P---FELKTLDTEEAWGLFERT----GET---DGDLEGIAKSITERCGGLPLGIVVMAGSMIGVT-DIHEWRNALVDLNR------------V--LERSFNRL-DYERNCFLYCCLYPEDRKMKREELIDLFIWAELMSKRESWEFDE-GH--LNKLIRVCLL-T--------KDCVKMHDLVRDMALRTTGNSKF--------QE
>XP_027170336.1
--ESRG--P-E-TTELFGFDRDLKDIIGEL----TNEILRIGIWGMGGVGKTTLAEHIHNH-LL-KNSL-RYWVSVSQDFTIKRLQGNVLG-L---DLSH-DER-ARKLRDAFEKKEMVLMLDDVW-EEF-----LNLGI-D-RNCRLILTTRSLQVCNQMR--P---FELKTLDTEEAWGLFERT----GET---DGDLEGIAKSITERCGGLPLGIVVMAGSMIGVT-DIHEWRNALVDLNR------------V--LERSFNRL-DYERNCFLYCCLYPEDRKMKREELIDLFIWAELMSKRESWEFDE-GH--LNKLIRVCLL-T--------KDCVKMHDLVRDMALRTTGNSKF--------QE
>XP_027170337.1
--ESRG--P-E-TTELFGFDRDLKDIIGEL----TNEILRIGIWGMGGVGKTTLAEHIHNH-LL-KNSL-RYWVSVSQDFTIKRLQGNVLG-L---DLSH-DER-ARKLRDAFEKKEMVLMLDDVW-EEF-----LNLGI-D-RNCRLILTTRSLQVCNQMR--P---FELKTLDTEEAWGLFERT----GET---DGDLEGIAKSITERCGGLPLGIVVMAGSMIGVT-DIHEWRNALVDLNR------------V--LERSFNRL-DYERNCFLYCCLYPEDRKMKREELIDLFIWAELMSKRESWEFDE-GH--LNKLIRVCLL-T--------KDCVKMHDLVRDMALRTTGNSKF--------QE
>XP_027170386.1
GRKTLWSSPVFDQSEVVGLTENVATIRDWILGHNEP-LLRLAIVGLGGLGKTTLAKMIYRDVNLTKRFQEKIWVSVSQPVNETEIMKSMLRQLKSDDSGSSKGDMLSRISQLLSEKTYLIVLDDVWCIEDGWWERISSGLPEGLNNCIIITSRIKKVVKKMGVRDAQIHRPRLLNDEESWKLFCKVALISKEDE-ENTKLIEEGKEIVQKCGGLPLAIKTIGGLLSSEAKCYSEWTRIHKNFHEKLTGSRAGGNQVIASLQLSYDELPPRLKQCILCFSIYPEDHEVDVDQLIRWWEGEGFVRCRSTEAATESALNCLSELISRCLVEVAERNFDGSVYTCKVHDMVRDLTIKIAREEDFKHIANAGSRR
>XP_027170510.1
-LKRIMTTSIIDESKIYGRESDKDALLDQVLSKSRKGVQVISVVGAGGSGKTTLAQLLFNNDKVKNHFELRNWICVSDPFDQKRIAKAILEN----EL-D----LIQRIKETFSGKRFLLVLDDVWTEDDPKWEPFQNSL-GAPGSVILVTTRSHRVAAVVGTT--T-HQMALMSDSDCWLIMQRIAFANKSG---CKKVERIGQKIAEKCKGLPLAAKTMGSLLRFKDTV-QQWQNVLD---------------EIAALYLSYNELPPELKRCFSYCAVFPKDFEINVEELIRLWIAQGYVPRRRGESLELVGHEYFNNLAMRSFFQELQ-YGFHEYMKCKMHDIVHDFAQFLTKNE-C-NSSSERPCH
>XP_027170515.1
-FQRIMTTSIIDESEIYGRESDKDALLDQVLSKSRDGVQVISVVGVGGSGKTTLAQLLFNNDEVKNHFELRNWVCVSDPFARKTVAKAILEN----EL-D----LIRRIKETFSCKRFL---DDVWTEDDSKWKPFQYSL-GAPRSVILVTTRSHRVATVVGST--T-HHLSLISDSDCWLIMQRIAFGGRSG---CKKVEIIGQKIAEKCNGLPLAAKTMGSLLRFKDTV-QQWQKSLDL-------------PSP-----------------------------------------------------------------------------------------------------------------
>XP_027170520.1
-FQRIITTSMIDESKICGRESDKVALLDQVLSKSRKGVQVISVVGAGGSGKTTLAQLLFNNDKVRNHFELRNWICVSDPFDQKRIAKAILEN----EL-D----LIQRIKETFSGKRFLLVLDDVWTEDDSKWEPFQNSL-GAPG-----------------------------SDSIC----QQIRGLVQEG----------GKNWAEKCKGLPLAAKTMGSLLRFKDTV-QQWQNVLD---------------EIATLYLSYNELSPELKRCFSYCAVFPKDHEILVNELIRLWIAQGYVPRRRGERLELVGREYFNNLAMRSFFQELE-FGLPEYMKCKMHDIVHDFAQFLTKNE-C-NSSGERAHH
>XP_027170522.1
-FKRIMTTSIIDESEIYGRASDKDALRNQVLSESRRGGPVISVVGAGGSGKTTLAQLLFNDDRVKNHFELKKWVCVSDPFDEKRIARAILES--L-EL-E----LLQLLKETFSGKRFLLVLDDVWTKEDSKWKPFQYSL-GAPGSVILVTTRSLEVARVVGTT--T-HQMALMSDSDCWLIIQRIAFGGRSE---SKKKESIGQKIAEKCKGLPLAAKTMGSLLRLKDTI-QQWQNVLD---------------EIPELYLSYNELSPELKRCFSYCAVFPKDHEIYVEKLIWLWMAQGYVPRRRGESLELVGLEYFNNLAMRSFFQEIE-YGLTEYIKCKMHDIVHDFAQFLTKNE-C-NSSSERPRH
>XP_027170526.1
-FKRIMTTSIIDESEIYGRASDKDALRNQVLSESRRGGPVISVVGAGGSGKTTLAQLLFNDDRVKNHFELKKWVCVSDPFDEKRIARAILES--L-EL-E----LLQLLKETFSGKRFLLVLDDVWTKEDSKWKPFQYSL-GAPGSVILVTTRSLEVARVVGTT--T-HQMALMSDSDCWLIIQRIAFGGRSE---SKKKESIGQKIAEKCKGLPLAAKTMGSLLRLKDTI-QQWQNVLD---------------EIPELYLSYNELSPELKRCFSYCAVFPKDHEIYVEKLIWLWMAQGYVPRRRGESLELVGLEYFNNLAMRSFFQEIE-YGLTEYIKCKMHDIVHDFAQFLTKNE-C-NSSSERPRH
>XP_027170658.1
-----MTTSIIDESEVYGRAADKDALRNQVLSESRDGVQVISVVGAGGSGKTTLAQLLFNDDRVKNHFELTKWVCVSDPFDERRIARAILES--S-EL-E----LLQQLKETFSGKRFLLVLDDVWTKEDSKWKPFQYSL-GAPGSVILVTTRSLEVAAAVGTT--T-HHMALLSDSDCWLIMQRIAFGRRSE---SKKKESIGQKIAEKCKGLPLAAKTLGSLLRFKDTV-QQWQDVLD---------------EIATFYLSYNELSPEQKSCFSYCAVFPKDHVINVEKLIRLWIAQGFVPRRRGERLEPVGHEYFNNLAMRSFFQEVR-L-FHEYMVCKMHDIVHDFAQFLTKSE-C-NSSSERARH
>XP_027170970.1
--ESRG--P-E-ITELFGFRKGLETI--AL----TNEILRIGIWGMGGVGKTTLADHIHDH-LL-KNS--KYWISVSQDFTVKRLQGDVLR-L---DLSD-DER-ARRLRDAFDKEEMVLMLDDVW-EYF-----LDLGI-D-RNCRLILTTRSLEVCNRMQ--S---FELKTLDTEEAWGLFERT----GET---DGDLTDIAKSITERCGGLPLGIVVMAGSMIGVT-DIHEWRNALEDLKA------------G--LEWSFKRL-NCERDCFLYCCLYPEDRKIKREELIHLFIRAELMSKRGSRKFDK-GQ--LNKLIRVCLL-TKD---EG-DDCVKMHDLVRDMAIR-TGNSTF--------QE
>XP_027170972.1
--ESRG--P-E-ITELFGFRKGLETI--AL----TNEILRIGIWGMGGVGKTTLADHIHDH-LL-KNS--KYWISVSQDFTVKRLQGDVLR-L---DLSD-DER-ARRLRDAFDKEEMVLMLDDVW-EYF-----LDLGI-D-RNCRLILTTRSLEVCNRMQ--S---FELKTLDTEEAWGLFERT----GET---DGDLTDIAKSITERCGGLPLGIVVMAGSMIGVT-DIHEWRNALEDLKA------------G--LEWSFKRL-NCERDCFLYCCLYPEDRKIKREELIHLFIRAELMSKRGSRKFDK-GQ--LNKLIRVCLL-TKD---EG-DDCVKMHDLVRDMAIR-TGNSTF--------QE
>XP_027170973.1
--ESRG--P-E-ITELFGFRKGLETI--AL----TNEILRIGIWGMGGVGKTTLADHIHDH-LL-KNS--KYWISVSQDFTVKRLQGDVLR-L---DLSD-DER-ARRLRDAFDKEEMVLMLDDVW-EYF-----LDLGI-D-RNCRLILTTRSLEVCNRMQ--S---FELKTLDTEEAWGLFERT----GET---DGDLTDIAKSITERCGGLPLGIVVMAGSMIGVT-DIHEWRNALEDLKA------------G--LEWSFKRL-NCERDCFLYCCLYPEDRKIKREELIHLFIRAELMSKRGSRKFDK-GQ--LNKLIRVCLL-TKD---EG-DDCVKMHDLVRDMAIR-TGNSTF--------QE
>XP_027170974.1
--ESRG--P-E-ITELFGFRKGLETI--AL----TNEILRIGIWGMGGVGKTTLADHIHDH-LL-KNS--KYWISVSQDFTVKRLQGDVLR-L---DLSD-DER-ARRLRDAFDKEEMVLMLDDVW-EYF-----LDLGI-D-RNCRLILTTRSLEVCNRMQ--S---FELKTLDTEEAWGLFERT----GET---DGDLTDIAKSITERCGGLPLGIVVMAGSMIGVT-DIHEWRNALEDLKA------------G--LEWSFKRL-NCERDCFLYCCLYPEDRKIKREELIHLFIRAELMSKRGSRKFDK-GQ--LNKLIRVCLL-TKD---EG-DDCVKMHDLVRDMAIR-TGNSTF--------QE
>XP_027171001.1
DTVRRWTAPVINQSEVVGLKEDAAKVRGWILGQNEP-LLHLAIVGLGGLGKTTLAKMIYRDVNLKRRFQEKIWVSFSQPVKEDEIMKSMLKQLNADGSGSPKGDMLSTIHGLLSDKAYLIVLDDVWSTDDGWWERISGGLPEGHNSCIIITSRIKTVVKNMGVQDAQIHQPRYLNDEESWKLFCKVARVSEVDE-QNTKLVEEGKEIVKKCGGLPLAIKTVGGLLSSEERSSIKWRRIRETFHEKLTDNCSEGNGVIASLQLSYDELPAFLKPCILCFLIYPENYEVDADQLIRLWVGEGFVSGNSTETVTESALKCLSELISRCLVEVAQRNYDGSVYTCKVHDMVRDLTIKIAREEDFNHIADVGSRR
>XP_027171027.1
DTKRRWTAPLIDQSEVVGLKEDVEKVRGWILGQNEP-LLHLAIVGLGGLGKTTLAKMIYRDVNLTRRFQEKIWVSVSQPVKEDEIMKSMLKQLNADGSGSPKGDMLSTIHGLLSDKAYLIVLDDVWSTDDGWWERISGGLPEGHNSCIIITSRIKTVVKNMGVQDAQIHQPRYLNDEESWKLFCKVARVSEVDE-QNTRLVEEGKEIVKKCGGLPLAIKTVGGLLSSEERSSIKWRRIRETFLQKLTGNCSEGNPVIASLQLSYDVLPAFLKPCILCFSIYPEDYEVDVDQLIRWWEGEGFVRGMSSETATESAFKSLSELISRCLVEVAQRYFDGSFYTCKVHDMVRDLTIKIAREEDFNHIADVGSRR
>XP_027171028.1
DTKRRWTAPLIDQSEVVGLKEDVEKVRGWILGQNEP-LLHLAIVGLGGLGKTTLAKMIYRDVNLTRRFQEKIWVSVSQPVKEDEIMKSMLKQLNADGSGSPKGDMLSTIHGLLSDKAYLIVLDDVWSTDDGWWERISGGLPEGHNSCIIITSRIKTVVKNMGVQDAQIHQPRYLNDEESWKLFCKVARVSEVDE-QNTRLVEEGKEIVKKCGGLPLAIKTVGGLLSSEERSSIKWRRIRETFLQKLTGNCSEGNPVIASLQLSYDVLPAFLKPCILCFSIYPEDYEVDVDQLIRWWEGEGFVRGMSSETATESAFKSLSELISRCLVEVAQRYFDGSFYTCKVHDMVRDLTIKIAREEDFNHIADVGSRR
>XP_027171031.1
DTKRRWTAPLIDQSEVVGLKEDVEKVRGWILGQNEP-LLHLAIVGLGGLGKTTLAKMIYRDVNLTRRFQEKIWVSVSQPVKEDEIMKSMLKQLNADGSGSPKGDMLSTIHGLLSDKAYLIVLDDVWSTDDGWWERISGGLPEGHNSCIIITSRIKTVVKNMGVQDAQIHQPRYLNDEESWKLFCKVARVSEVDE-QNTRLVEEGKEIVKKCGGLPLAIKTVGGLLSSEERSSIKWRRIRETFLQKLTGNCSEGNPVIASLQLSYDVLPAFLKPCILCFSIYPEDYEVDVDQLIRWWEGEGFVRGMSSETATESAFKSLSELISRCLVEVAQRYFDGSFYTCKVHDMVRDLTIKIAREEDFNHIADVGSRR
>XP_027171032.1
DTKRRWTAPLIDQSEVVGLKEDVEKVRGWILGQNEP-LLHLAIVGLGGLGKTTLAKMIYRDVNLTRRFQEKIWVSVSQPVKEDEIMKSMLKQLNADGSGSPKGDMLSTIHGLLSDKAYLIVLDDVWSTDDGWWERISGGLPEGHNSCIIITSRIKTVVKNMGVQDAQIHQPRYLNDEESWKLFCKVARVSEVDE-QNTRLVEEGKEIVKKCGGLPLAIKTVGGLLSSEERSSIKWRRIRETFLQKLTGNCSEGNPVIASLQLSYDVLPAFLKPCILCFSIYPEDYEVDVDQLIRWWEGEGFVRGMSSETATESAFKSLSELISRCLVEVAQRYFDGSFYTCKVHDMVRDLTIKIAREEDFNHIADVGSRR
>XP_027171266.1
--PSQGSMP-INDM-IVGLEDEATSIINRLTRG-SSLLQIVPIVGMPGLGKTTLAKKVYNDPLVTSHFYTRAWCTVSQVYHRKNLLLEILTCI-KFEM-C-EEDLASEVRRGLLRTRYLIVLDDIWDAEA--WKGLEASFPNQNGSRVIVTSRKSDVALIGKL-G---HFLRLLTPDESWDLLNMKLFP-GN-LA-PPELCELQMKIVEMCQGLPLTIVILAGILANENQHG--WKELVDGLSS------------I-QIELSYKNLPENLKPCFLYFGAFPEDHEHTAEKLMWLWGAEGFTQKTQFKSAEDVANEFLMDLIHRSLVIVSKR-SIGGVKACRVHDLLHEFCVTKGKEENFRVP-RNL-RR
>XP_027171331.1
--DNIG--P-L-PTKLFGFDEALKRI--PL----TDDISSIGIYGMGGVGKTTLARHIEYH-LL-EKY--WLWVTVSQDFSVTSLQDKILG-I---NLSS-DER-ARILRDAFRKLKLVLILDDVW-EEF-----LDVGIPH-NKCRLILTTRSLEVCNRIQ--R---FALQTLDTGEAWDLFKYK----GEP---QGDLESIAKSIVEECDGLPLGIITVAGSMRGVR-DICEWRNALKQLKR-----------SI--LEWSFNRL-NWEKNCFLYCCLYPEDSDIRRKELIDLFIWAELMSKRESWEFDQ-GH--LNKLIRVCLL-TKD---EG-DDCVKMHDLVRDMALR-TGNSKF--------PE
>XP_027171387.1
--PPQSSKP-ISDV-VVGLEDEATSIINRLTRG-SSQLQIIPIVGMPGLGKTTLAKKVYNDSSVMSHFYARAWCTVSQTYYKKNLLLQILTSI-KFEM-S-EEDLAAEVRRGLLRTKYLIVLDDIWDTEA--WNALEASFPNRNGSRVIMTSRNRDLAPRGEL-G---HFLRPLTPDESWDLLSKRLFP-GK-LP-PPELCELRMQIVEMCQGLPLTIVILAGILANEDQYS--WKKVVEGLNS------------M-QLELSYNNLPDYLKPCFLYFGAFPEDHEHATERLNWLWVAEGFAQKTQFKSAEDVANDHMMALINRSLVMVSKR-SIGGVKTCRVHDLLYEFCVRKGRQENFSVP-HNL-RR
>XP_027171407.1
--PPQSSKP-ISDV-VVGLEDEATSIINRLTRG-SSQLQIIPIVGMPGLGKTTLAKKVYNDSSVMSHFYARAWCTVSQTYYKKNLLLQILTSI-KFEM-S-EEDLAAEVRRGLLRTKYLIVLDDIWDTEA--WNALEASFPNRNGSRVIMTSRNRDLAPRGEL-G---HFLRPLTPDESWDLLSKRLFP-GK-LP-PPELCELRMQIVEMCQGLPLTIVILAGILANEDQYS--WKKVVEGLNS------------M-QLELSYNNLPDYLKPCFLYFGAFPEDHEHATERLNWLWVAEGFAQKTQFKSAEDVANDHMMALINRSLVMVSKR-SIGGVKTCRVHDLLYEFCVRKGRQENFSVP-HNL-RR
>XP_027171489.1
-FQRIMTTSSIDESEVYGRAADKDKVLDKILPESRDGIQVISIVGTGGTGKTTLAQLLFNDDRVKNHFELKKWVCVSDPFNEKRIVKAILESL-L-EL-D----LIQLIKETFSGKRFLLVLDDVWTEDDSKWKPFQYSL-GAPGSVILVTTRSHRVARVVGTT--T-HPLDLISDSDCWLIMQRIAFAGRAE---CKKVQSIGWKIAEKCK---------------------------------------------------------------------------------------------------------------------------------------------------C----------
>XP_027171492.1
-FQRIMTTSIIDESEVYGRAADMEKVLDQILSKSRDGVQIISVVGAGGSGKTTLAQLLFNNDKVQNHFELRNWICISDPFDQKRVAKAILEN--A-EL-D----LIRRIKETFSGKRFLLVLDDVWTEDDSMC-----------GNLTLSTLLRMEVA--------------------CQKIRGLMQEGGKNA---CRKVQ-----------GLATCSKDYGKLVTVQDTV-QQWQNVLN---------------EVAASYLSYNELSPELIHCFSYCSVFPKDHEIEVEELIRLWMAQGYVPRRRGERVELVGREYLNNLAMRSFFQNLG---GREYGECTMHDIVHDFAQFLTKN----NSSSERPRH
>XP_027171493.1
-FQRIMTTSIIDESEVYGRAADMEKVLDQILSKSRDGVQIISVVGAGGSGKTTLAQLLFNNDKVQNHFELRNWICISDPFDQKRVAKAILEN----EL-D----LIRRIKETFSGKRFLLVLDDVWTEDDSMWKPFQYSL-GAPGSVILVTTRSHRVATVVGST--T-HDLGMISHSDCWLIMQRLAFANKS-------------------------------------------------------------------------------------------------DKMI-----------------------------------------------------------------------------
>XP_027171497.1
-----MTTSIIDESEVYGRESDKEALLNQVLSESRYEVQVISVVGAGGSGKTTLAQLLFNDDRVKNHFELKKWVCVSDPFDEKRIARAILES--S-EL-E----LLQLLKETFSGKRFLLVLDDVWTEDDSKWKPFQYAL-GAPRSVILVTTRSHRVATVVGST--T-HGLGMISHSDCWLIMQRIAFAKQSG---CKKVERIGQKIAEKCKGLPLAAKTMGSLLRFKDTE-QQWQNVLD---------------EIAALYLSYNELSPELKRCFSYCAVFPKDHEIDVEELIRLWIAQGYVPNRRGEHLELVGLEYFNNLAMRSFFQEIQ-DGFHEYLKCKMHDIVHDFAQFLTKNE-C-NSSSERARH
>XP_027171498.1
-FQRIMTTSIIDESGIYGRESDKDALLDQVLSETRDGVQIISVVGAGGSGKTTLAQLLFNNDEVKNHFDFRNWICVSDPFDQKRIAKAILES--L-EL-D----LIRLIKETFSGKRFLLVLDDVWTEDDSKWKPFQDSL-GAPGSVILVTTRSHRVATVVGTT--T-HQMSRMSDSDCWLIMQRIAFARKSG---CKKVERIGLKIAEKCKGLPLAAKTMGSLLRFKDTV-QQWQNVLD---------------EIAALYLSYNELPPELKRCFSYCAVFPKDFEINVEELIRLWIAQGYVPNRRGERLELVGLEYFNNLAMRSFFQELQ-YGFHEYMKCKMHDIVHDFAQFLTKNE-C-NLSTERARH
>XP_027171499.1
-FKRIMTTSIIDESEIYGREADKNALLDQVLSKSRKGVQVISIVGVGGSGKTTLAQLLFNNDKVKNHFELRNWICVSDPFDQKRIAKAILEN----EL-D----LIQRIKETFSGKRFLLVLDDVWTEEDSKLKPFKDSL-GASGSVILVTTRSQRVARVMGST--T-HRLSLISDSDCWLIMQRIAFDGRSKWG-CKKVESIGEKIAKKCKGLPLAAKTMGSLLRFKDTV-QQWQNILD---------------EIATLYLSYNELSPELKHCFSYCAVFPKDHSIFVEELIGMWIAEGYVPRRRGERLELVGHEYFDNLAMRSFFQELR-FLVHDFTLCKMHDIVHDFAQFLRKNELC-NSSSERARH
>XP_027171502.1
NKWARQTYAHEVEEYFVGKEEDIRKLVSLMVDD-SKHHAIISVWGMGGLGKTTM-----------------------------------------------DRELVRQLYRVQTEYKCLIVLDDIWYVHD--WENLVHAFP-EGGSKMMLTTRTKEVAE-----IGYPYELQCLNEEESWELLKATISSRKYVKI-EKNLEAVGIEMVRKCGGLPLALHVLGGILKDKDSL-REWKIVNANIGSCLSEGLAGGPIRV--WSLSYNTLPYYLKPCFLYLGTFLEDEYIDAKELYLLWIAEGMVNARHNPLLMN--------------------------LTCRLHDVMRDFCLKKGREEEFSFSHTNNDAY
>XP_027171559.1
--LSKGK----HEV-MVGLDDEAEKVIDRLVSG-SKQVEIVPIVGMGGLGKTTLAKKVYNDRSVICNFHIRLWCTVSQEFNMKNVLLQILCSD-EFNL-D-EHALLEKLYQRLLKNRYLVVFDDVWDIEV--WNELRIAFPDKNGSRIIFTSRFSNVASEVQ--E---HYLQPLSEKESFELLLKKVFG-KE--C-PQGLRGIGMRIAKKCRGLPFAIVVVAGILATIEHDILVWEEFAESLSS------------T-QLELSYEHLPYHLKACLLYFAAFQEDEKIAAKNLMRLWIAEGFVEKIEGKRSEVIAEEYLMDLIGRNLVMVSKG-CIGGVKTCYIHDLIFEFCKGEAKEKKFIEP-PNL-PR
>XP_027171693.1
--ESRG--P-E-TIKLLGFCKGLETI--AL----TNEILRIGIWGMGGVGKTTLAEHIHNH-LL-ENF--KYWISVSQDFSIKKLQGDILR-L---DLSN-DER-ARRLRDAFEKEEMVLILDDVW-EDF-----LDVGIPD-LNRRLILTTRSLDVCNRMQ--S---FELKTLDTEEAWGLFEHT----GET---DGGLKDIAKSITERCDGLPLGIVTVAGSMRGVR-DICEWRNALEDLKA-----------SV--LEWSFNRL-NCQRNCFLYCSLYPEDWKIKRKELIDLFIWAELMPKRNSREIDE-GQ--LNKLIRFCLL-TKD---EG-DDHVKMHDLVRDMAMR-TGNSKF--------QK
>XP_027171703.1
--ESRG--P-V-TTELFGFCKGLETI--AL----TNEILRIGIWGMGGVGKTTLAEHIHNH-LL-ENF--KYWISVSQDFSIEKLQGDILR-L---DLSN-DER-ARRLRDAFEKEEMVLILDDVW-EDF-----LDLGIPD-RNCRLILTTRSKEVCNRMQ--S---FELKTLDTEEAWGLFERT----GET---DGGLKDIAKSIMERCDGLPLGIVTVAGSMRGLR-DIYEWRNALEDLKA-----------SI--LEWSFNRL-NCEKNCFLYCCLYPEDSDIKREKLIDLLIWAELMSKRDSRKFDE-GQ--LNKLIRVCLL-TKD---KG-DDCVKMHDLVRDMALR-TGNSTF--------QE
>XP_027171744.1
-FQRIMTTSIIDESEVYGRAADMEKVLDQILSKSRDGVQIISVVGAGGSGKTTLAQLLFNNDKVQNHFELRNWICVSDPFDQKRVAKAILEN----EL-D----LIRRIKETFFGKRFLLVLDDVWTEDDSKWKPFQYAL-GALGSVILVTTRSHRVATVVGST--T-HDLGMISHSDCWRIMQRIAFAKKSG---YKKVERIGQKIAEKCKGLPLAAKTMGSLLRFKDTV-QQWQNVLD---------------EIAAFY----------RRAY-----------------------------------------------------------------------------------------------
>XP_027171812.1
----------SY--V-VGLDFRLEELVELLVR--QNGLQVLGLRGLGGIGKTTLAK----------------------AYN--KLARHFL-S--EN----RQNELQKKIVGDLSYKRILLVLDDI--DDA---GQL---L-ESEGSRIVITTRDAAVTDFVD---K-IYEVKSLGKSESLKLFSHHAFR-RE----PTAFLNLSKEIVSCTGGLPLALEVFGSLLYG-----EEWQDALEKLKQIRG------------LKISYDAL--VQERSIF----LFLNLETAVTTLVSRSLIK------DEQDMRQI-------IVEENL-SDVGR--WNPAD---VLGLFQ-----DGKGTR-QTPNFTSAHR
>XP_027171847.1
--IPRT-----SED-VLILNDQQKEIVNLLKRE-STHRDVISIVGMPGIGKTTLANQVYNDPEIVGSFHIRAWCYVSQVYTKRDLLLEILSH--KIAM-E-DEDLELLLYQSLRRNRYLIFLDDVWDIGV--WDNLQRSFPDQNGSKILITSRLSDVVSKVTP-D---VKLRPLSDDESWELLRMKIFP-EK--C-PEKLREVGREIAEKCQGLPLSVVAIASLLKGMKPES--WKQIVRSLNP------------ITRFELSYKNLPDYLKACFLYLAVFQEDKEIPVQKLTWLWMAEGFIQEKNSKSLEDLAEDYLIDLIGRSLITVAKR-SDGGVKSCRLHHLVRALCLLKAKKENFFEP-SYPMYR
>XP_027171897.1
-QRLRRSSPFNEDRDIVGFEEKTKSLVAELLKE-DKSRRVVSIVGMGGAGKTTLAKKVYNHADVKERFNCRAWVCVSSSYDHKKILRSIIKQL-E-KM-E-EEELEERLYQDLQD-KCLVVLDDVWKEVA--WDCLSRAFPGT-SSRLLLTSRNREVAVHADA-LSIPHELKSLGQEDSWQLFLKEALGHGANGW-PPDLEGVGREIARRCAGLPLAITVIGGLLLRKKKSKTEWEKVLNNFSAYISG-AIS-EAAI--LELSYADLPANLKFCFLYLGLFPEDSVISVRKLIHMWVAEGIMQKRDAKNLEETAAYDVERLCSRNMVQVAE-TVDDRIKSCRVHDLLRDLAIRKAEDENFDEISAKS-RY
>XP_027171898.1
-QRIRRSV---EDKDIVGFEEKTKSLVAELLKE-DKNRRLVSIVGMGGAGKTTLAKKVYNHADVRTRFDCRAWVCVSSSYNHKETLRTIIKQL-E-KM-Q-EQDLEERLRQDLQD-KRLVVLDDVWKEEA--WDCLAGAFPNA-SSRLLLTSRNREVAQHADA-LSHPCELKTLGEEDSWQLFLKMALGHGANGC-PPDLEEVGREITRRCDGLPLAITVIGGLLVAKKKLKSEWEKVLNNFSTYLS----S--------------------FCF-----------------------------------------------------------------------------------------------
>XP_027171899.1
-QRIRRSV---EDKDIVGFEEKTKSLVAELLKE-DKNRRLVSIVGMGGAGKTTLAKKVYNHADVRTRFDCRAWVCVSSSYNHKETLRTIIKQL-E-KM-Q-EQDLEERLRQDLQD-KRLVVLDDVWKEEA--WDCLAGAFPNA-SSRLLLTSRNLEVAQHADA-LSHPCELKTLGQEDSWQLFLKMALGHGANGC-PPDLEEVGREITRRCNGLLLAITVIGGLLVAKKKLKSEWEKVLNNFSTYLS----S-GVAI--LELSYADLSPKLKFCFSYLGLFPEDHVISVRKLIRMWVTEGIIQKRDAKNLEETAAYDVEQLCSRNMVQVAE-TVDERIRSCRVHDLLRELAIRKAEDENFDEISAQS-RY
>XP_027171931.1
--PQEGSKP-INDV-VVGFEDETASIINGLRHG-SCQVKIVSIVGMPGQGKTTLARKVYNSSSVTSYFHKRAWCTVSQVYHKRNLLFEILTCI-DVKM-G-EEDLALEVKRHLLKNRYLIVLDDVWDIDA--WNGLEASFPDRNGSRVILTSRLRGVAPQDKL-E---YSLRQLTPNETWDLLKLKLYP-GQ-LA-PPELCEIRQQVVEMCQGLPLTVVILAGILSRMDRYG--WKEAVEGLSS------------N-QLELSYKHLPDTLKACFLYFGAFPEDREHNTKRLISLWVAEGFVQKTHLKRSEDVGNDYLMELISRSLVIVSKR-SIDGVKACRIHDLLYEFCVTKAKEEKLTVP-CYP-RR
>XP_027171933.1
--PQQGSKP-INDV-VVGFEDEMASIINGLRNG-SRQVKIVSIVGMPGCGKTTLARKVYNDSSVKSHFYERAWCTVSQIYDKRNLLLQILSCI-DVKM-G-EEDLALQVKRRLLKNRYLIVLDDVWNIDA--WNGLEASFPDGNGSRAILTSRLRGVAPQDKL-E---HSLRQLTPNESWDLLKGKLYP-GQ-LA-PPELCEIRQQVVEMCQGLPLTVVILAGILSRMDPNG--WKEAVEGLCS------------N-QLELSFKHLPDTLKACFLYFGAFPEDHEHNTKRLISLWVAEGFVQKTQLKRTEDVANGYLMELISRSLVIVSKR-SIDGVKACRIHDLLYEFCVTKAKEEKLT---------
>XP_027171935.1
--PQEGSKP-INDV-VVGFEDETASIINGLRYG-SRQVKIVSIVGMPGCGKTTLARKVYNDSSVNSHFQERAWCTVSQIYQKRNLLLQILTCI-DVKM-G-EEDLALQVKRRLLKNRYLIVLDDVWDIDA--WNGLEASFPDGNGSRVILTSRLRGVAPQAKL-E---YSLPQLTPNETWDLLKGKLYP-GQ-LA-PPELCEIRQQVVEMCQGLPLTVVILAGILSRMDRYG--WKEAVEGLSS------------N-QLELSYKHLPDNLKACFLYFGAFPEDHEHNTRRLISLWVAEGFVQKTQLKRSEDVANDYLMELISRSLVIVSKR-SIDGVKACRIHDLLYEFCVTKAKEEKLTLP-CYL-RR
>XP_027171937.1
--PQQGSKP-INDV-VVGFEDETASIINGLRNG-SCQVKIVSIVGMPGCGKTTLARKVYNDSSMKSHFYERAWCTVSQIYHKRNLLLQILTSI-DVKM-G-EEDLALQVKRRLLKNRYLIVLDDVWDIDA--WNGLEASFPDGNGSRVILTSRLRGVASQDQL-E---YSLRQLAPNESWDLLKGKLYP-GQ-LA-PPELCEIRQQVVEMCQGLPLTVVILAGILSRMDRHD--WKEAVEGLSS------------N-QLELSYKHLPDTLKACFLYFGAFPEDHEHNTRRLISLWVAEGFVPKTQLKRTEDVANDYLMELISRSLVIVSKR-SIDGVKACRIHDLLYEFCVTKAKEEKLTVP-CYL-RR
>XP_027171940.1
--PQEGSKP-INDV-VVGFEDETASIINGLRYG-SRQVKIVSIVGMPGCGKTTLARKVYNDSSVNSHFQERAWCTVSQIYQKRNLLLQILTCI-DVKM-G-EEDLALQVKRRLLKNRYLIVLDDVWDIDA--WNGLEASFPDGNGSRVILTSRLRGVAPQAKL-E---YSLPQLTPNETWDLLKGKLYP-GQ-LA-PPELCEIRQQVVEMCQGLPLTVVILAGILSRMDRYG--WKEAVEGLSS------------N-QLELSYKHLPDTLKACFLYFGAFPEDHEHNTKRLISLWVAEGLVQKTQLKRSEDVANDYLMELISRSLVIVSKR-SIDGVKACRIHDLLYEFCVTKAKEEKL----------
>XP_027171945.1
--PQEGSKP-INDV-VVGFEDETATIINQLRNG-SRQVRIVSIVGMPGCGKTTLARKVYNDSSVKSHFYERAWCTVSQIYHKRNLLLQILTCI-DVKM-G-EEDLALQVKRRLLKNRYLIVLDDVWDIDA--WNGLEASFPDAKRSRVILTSRLRGVAPQDKL-E---YSLRQLTPNESWDLLKGKLYP-GQ-LA-PPELCEIRQQVVEMCQGLPLTVVILAGILSRMDRYG--WKEAVEGLSS------------N-QLEMSYKHLPDTLKACFLYFGAFPEDHEHNTKRLISLWVAEGFVQKNQPKRLEDVANDYLMELIGRSLVTVSKR-SIDGVKACRIHDLLYEFCVTKAKEENFNVP-CYL-RR
>XP_027171952.1
--PQEGSKP-INDV-VVGFEDETATIINQLRNG-SRQVRIVSIVGMPGCGKTTLARKVYNDSSVKSHFYERAWCTVSQIYHKRNLLLQILTCI-DVKM-G-EEDLALQVKRRLLKNRYLIVLDDVWDIDA--WNGLEASFPDAKRSRVILTSRLRGVAPQDKL-E---YSLRQLTPNESWDLLKGKLYP-GQ-LA-PPELCEIRQQVVEMCQGLPLTVVILAGILSRMDRYG--WKEAVEGLSS------------N-QLEMSYKHLPDTLKACFLYFGAFPEDHEHNTKRLISLWVAEGFVQKNQPKRLEDVANDYLMELIGRSLVTVSKR-SIDGVKACRIHDLLYEFCVTKAKEENFNVP-CYL-RR
>XP_027171976.1
--DNIG--P-L-PTKLFGFDEALKRI--PL----TDDISSIGIYGMGGVGKTTLARHIEYH-LL-KKY--RLWVTVSQDFSVTSLQDKILD-I---NLSS-DER-ARILRDAFRKLKLVLILDDVW-EEF-----LDVGIPH-NKCRLILTTRSLEVCNRIQ--R---FDLQTLDTGEAWDLFKYK----GEP---QGDLESIAKSIVEECDGLPLGIITVAGSMRGVR-DICEWRNALEQLKT-----------SI--LEWSFNRL-EYGRHCFLYCCLYPEDWKIIIKGLIDRFIWAELMSKRDSRKFDQ-GQ--LNKLIKVCLL-TKD---MG-YDCVKMHDLVRDMALR-TGNSKF--------PK
>XP_027171977.1
--DKIG--P-L-PTKLFGFEEALQRI--PL----TDDISSIGIYGMGGVGKTTLARHIEYH-LL-EKY--RLWVTVSQEFSITSLQDKILG-I---RLSN-DER-ADILRGAFSRKRLVLILDDVW-EEF-----LDVGIPH-NKCRLILTTRSLEVCNRIQ--R---FDLQTLDKDEAWDLFKYR----GET---QGDLDNIAKSIVEECGGLPLGIITVAGSMRGVS-DICEWRNALEQLKT-----------SI--LEWSFNRL-SCEKNCFLYCCLYPEDRKIQREELIDLFIWAELMSKRGSTKFDQ-GQ--LNKLIRVCLL-TRD---EG-DDCVKMHDLVRDMALR-TGNSKF--------QE
>XP_027171980.1
--GHRG--P-V-TTKLFGFDRGLKDI--AL----IDGISNIGIYGMGGAGKTTLAKHIHNH-LL-EKF--RYWITVSQEFSIKRLQDDILR-L---DLSD-DER-AAILSRELVKS--VLILDDVW-QEF-----FEIGIPG-NKCRVILTTRSLELCNRIR--R---FEAKTLATNESWDLFKHT----DKT---DGDVEVIAKSVAKRCSGLPLGIVTVAGSMRGVS-DICEWRNGLEQLKA-----------SV--LEWSFNRL-NCQRNCFLYCSLFPEDSDTKRKELIDLLIGAELMSKRESWKFDE-GQ--LNKLIKVCLL-TKD---IG-NDCVKMHDLVRDMALR-TGNSKF--------QE
>XP_027171983.1
--DNIG--A-L-PTKLFGFEEALNRI--SL----IDEISSIGIYGMGGVGKTTQAKRIKYH-LS-ENY--QLWITVSQEFSITNLQDKILG-I---TLSS-DER-ADILRGAFSKKRLVLILDDVW-EKF-----LDVGIPH-NKCRLILTTRSREVCDRMQ--R---FRLQTLDKDEAWDLFEYT----GET---QGDLENIAKSIVEECGGLPLGIITVAGSMRGVR-DICEWRNALEQLKT-----------SI--LEWSFNRL-DCERNCFLYCCLYPEDWKIKRKGLIDLFIWAELMSKRDSRKFDQ-GQ--LNKLIKVCLL-TKD---KG-DDHVKMHDLVRDMAIR-TGNSTF--------QE
>XP_027171985.1
--DNIG--P-L-PTKLFGFEEVLKRI--QL----NGDISSIGIYGMGGVGKTTLAKHIKYH-LS-ENY--LLWVTVSQEFSVTSLQDKILS-I---HLSN-DER-ADKLRGAIRKKRLVLVLDDVW-QEF-----LDVGIPD-RNCRLILTTRSLEVCNRMR--R---FDLKTLNPNEAWDLFKYK----GQT---HGDLEDIAKSIVKECDGLPLGIITVAGSMRVVS-DICEWKIALEQLKE-----------SV--LEWSLNRL-NCLKHCFLYCSLYREDSEIKRKELIYLFIWAELMPKRNSREFDQ-GH--LNKLIKVCLL-TTD---KG-DDCVKMHDLVRDMALR-TGNSKF----------
>XP_027171987.1
--ENRG--P-V-TTKLFGFDRGLKAI--AL----IDSISNIGILGMGGVGKTTLAKHIHNH-LL-NRF--KYWITVSQEFSIKRLQDDILR-L---DLSH-DKR-AAILSRALVKS--VLILDDVW-QEF-----FEIGIPG-NKCRVILTTRSLVLCNRMS--R---FEAKTLATNEAWDLFNHT----DKT---RGDLENIAKSVAKSCSGLPLGIVTVAGSMRGVN-EMCEWRNALKQLKA-----------SV--LEWSFNRL-NCERNCFLYCCLYPEDCKIVKKELIDLFIWAELMDKQNSRRFDQ-GC--LNKLIKVCLL--------GKDDRVKMHDLVRDMALR-TGNSKF--------QK
>XP_027171993.1
--ENRG--P-V-TTKLFGFDRGLKAI--SL----IDSISSIGIYGMGGVGKTTLAKHIHNH-LL-HKF--KYWITVSQEFSIRRLQDDILR-L---DLSH-DER-AAILSRALVKS--VLILDDVW-QEF-----FEIGIPG-NKCRVILTTRSRVLCNRIS--R---FEAKTLATNEASDLFKHT----DKT---RGDVEGIAKFIVKECDGLPLGIITVAGSLRGVS-DICEWRNALEQLKA-----------SV--LEWSFNRL-DYERNCFLYCCLYREDYKIKREELIDLFIWAELMSKRDSRKFDQ-GQ--LNKLIKVCLL-TKD---DG-DDCVKMHDLVRDMALR-TGNSKF--------QE
>XP_027171994.1
--ESRG--P-E-TTELFGFRKGLERI--AL----TNEILRIGIWGMGGVGKTTLAEHIHNH-LL-KNS--KYWISVSQDFTIKRLQGDVLG-LE--DLSN-DER-ALRLRDAFEKEEMVLMLDDVW-EEF-----LNLGI-G-RNCRLILTTRSEEVCNRMR--S---FELKTLDTEEAWGLFERT----GET---DGDLEGIAKSITERCGGLPLGIVVMAGSMIGVT-DIHEWRNALVDLNR------------V--LERSFNRL-DYERNCFLYCCLYPEDRKIRREELIDLFIRAELMSKRESWEFDQ-GH--LNKLIRVCLL-TKD---EG-DDCVKMHDLVRDMALRTTGNSNF--------PK
>XP_027171995.1
--DNIG--P-L-PTKLFGFDEALKRI--PL----TDDISSIGIYGMGGVGKTTLARHIEYH-LL-EKY--RLWVTVSQDFSITSLQDKILG-I---PLSN-DER-ARILRGAFSKERLVLILDDVW-EEF-----LDVGIPH-NKCRLILTTRSREVCDRIQ--R---FDLQTLDRDEAWDLFKYK----GET---QGDLENIAKSIVEECGGLPLGIITVAGSMRGVS-DICEWRNALEHLKT-----------SI--LEWSFKRL-NCPRHCFLYCCLYPEDSDIKRKELIDLFIRAELMPERNSREFDQ-GH--LNKLVKVCLL-STD---EG-DDCVKMHDLIRDMALR-TGNSKF--------QK
>XP_027171997.1
--ESRG--P-E-ITELFGFRKGLKTI--AL----TNEILRIGIWGMGGVGKTTLAEHIHDH-LL-ENSL-RYWVSVSQDFTIKGLQGDVLG-L---DLSH-DER-ARKLGDKFEKEEMVLILDDVW-EEF-----LNLGI-G-RNCRLILTTRSLEVCNRMR--S---FELKTLDTEEAWGLFERT----GET---DGGLKDTAKSVAKRCGGLPLGIVVMAGSMIGVT-DIHEWRNALVDLKA------------G--LEWSFNRL-NCEKNCFLYCCLYPEDRKIRREELIDLFIGAELMSKRESWEFDQ-GH--LNKLIRVCLL-TTD---EG-DDRVKMHDLVRDMALRTTGNSKF--------QE
>XP_027172000.1
--ESRG--P-V-TTKLFGFDRGLKAI--AL----IDSISNIGIYGMGGVGKTTLAKHIHNH-LL-ERF--KYWITVSQEFSIKRLQDDILR-L---DLSH-DER-AAILSRALVKS--VLILDDVW-QEI-----FEIGIPG-NKCRVILTTRSLVLCNRMS--R---FEAKTLATNEAWDLFKHT----DKT---HEDVEEIAKSIVKRCAGLPLGIITVAGSLRGVN-EICEWRNALEQLKA-----------SV--LEWSFNRL-NCERNCFLHCCLYPEDWKIKIKGLIDLFIWAELMSNRESWKFDE-GQ--LNKLIRVCLL-TKN---MG-DDCVKMHDLVRDMALR-TGNSKF--------PK
>XP_027172001.1
--DKIG--P-L-PTKLFGFEEALQRI--PL----TDDISSIGIYGMGGVGKTTLARHIEYH-LL-EKY--RLWVTVSQEFSITSLQDKILG-I---TLSS-DER-ARILRDAFRKKRLVLILDDVW-EEF-----LDVGIPH-NKCRLILTTRSLEVCNRIQ--R---FDLQTLDKDEAWDLFKYR----GET---QGDLDNIAKSIVEECGGLPLGIITVAGSMRGVS-DICEWRNALEQLKT-----------SI--LEWSFNRL-NCEKNCFLYCCLYPEDRKIQREELID----------------------------------------------------------------------------
>XP_027172003.1
--DNIG--P-L-PTKLFGFEEAKQRI--PL----TDDISSIGIYGMGGVGKTTLAKHIEYQ-LS-EKY--QLWVTVSQDFSVTSLQDKILG-I---TLSN-DER-ARILRGAFSKKRLVLILDDVW-EEF-----LDVGIPH-NKCRLILTTRSLEVCNRIQ--R---FDLQTLDPKEAWDLFKYK----GEP---QGDLESIAKSIVEECDGLPLGIITVAGSMRGVR-DICEWRNALKQLKT-----------SI--LEWSFNRL-NCEKNCFLYCCLYPEDSDIKRKELIDLFIGAELMSKRESWEFDQ-GH--LNKLIRVFTG------------CVKMHDLVRDMALR-TGNSKF--------QK
>XP_027172004.1
--DNIG--P-L-PTKLFGFEEAKQRI--PL----TDNISSIGIYGMGGVGKTTLAKHIKYH-LS-EKY--QLWVTVSQDFSVTSLQDKILG-IR--RLSS-DER-ADILRGAFRKKRLVLILDDVW-EEF-----LDVGIPH-SKCRLILTTRSREVCDRIQ--R---FDLQTLNTDEAWDLFKYK----GET---HGDFENIAKSIVGRCGGLPLGIITVAGSMRGVS-DICEWRNALEQLKT-----------SI--LEWSFNRL-NCLRHCFLYCSLYPEDSDIRRGNLIDLFIWAELMPKRNSREFDE-GH--LNKLIKVCLL-TKD---GR-SRCVKMHDLVRDMALR-TGKCNF--------PK
>XP_027172006.1
--ESRG--P-E-TTELFGFHKGLETI--AL----TNEILRIGIWGMGGVGKTTLAEHIHNH-LL-ENF--KYWISVSQDFTVKRLQGDVLR-H---DLSG-NER-ARRLRDAFEKEEMVLMLDDVW-EEF-----LNLGI-D-RNCRLILTTRSEEVCNQMQ--R---FELKTLDTKEAWGLFEWT----GET---DGGLKDIAKSITERCDGLPLGIVTVAGSMRGVR-DICEWRNTLEDLKA-----------SV--LEWSFNRL-NCERDCFLYCCLYPEDCCIKREELIDLFIWAELMSKRGSRKFDQ-GQ--LNKLIRVCLL-TND---EG-VDCVKMHDLVRDMALR-TGNSKF--------QE
>XP_027172007.1
--ESRG--P-E-TTELFGFRKGLETI--AL----TNEILRIGIWGMGGVGKTTLAEHIHNH-LL-ENF--KYWISVSQDFSIKRLQGDVLR-L---DLSH-DER-ARRLRDAFEEEEMVLMLDDVW-EEF-----LNLGI-D-KNCRLILTTRSEEVCNQMQ--R---FELKTLDTKKAWGLFKRI----GET---DGGLKDIAKSVAKRCDSLPLGIVTVAGSMRGVR-DICEWRNALEDLKA-----------SV--LEWSFNRL-NCERNCFLYCCLYREDWKIKRKELIGLFIGAELMSKRESWKFDE-GQ--LNKLIRVCLL-IKD---EG-VDCVKMHDLVRDMALR-TGNSKF--------QE
>XP_027172008.1
--DKIG--P-L-PTKLFGFEEALQRI--PL----TDDISSIGIYGMGGVGKTTLARHIEYH-LL-EKY--RLWVTVSQEFSITSLQDKILG-I---RLSN-DER-ADILRGAFSRKRLVLILDDVW-EEF-----LDVGIPH-NKCRLILTTRSLEVCNRIQ--R---FDLQTLDKDEAWDLFKYR----GET---QGDLDNIAKSIVEECGGLPLGIITVAGSMRGVS-DICEWRNALEQLKT-----------SI--LEWSFNRL-SCEKNCFLYCCLYPEDRKIQREELIDLFIWAELMSKRGSTKFDQ-GQ--LNKLIRVCLL-TRD---EG-DDCVKMHDLVRDMALR-TGNSKF--------QE
>XP_027172009.1
--ESRG--P-E-TTELFGFHKGLETI--AL----TNEILRIGIWGMGGVGKTTLAEHIHNH-LL-ENF--KYWISVSQDFTVKRLQGDVLR-H---DLSG-DER-ARRLRDAFEKEEMVLMLDDVW-EEF-----LNLGI-D-RNCRLILTTRSEEVCNQMQ--R---FELKTLDTKEAWGLFEWT----GET---DGGLKDIAKSITERCDGLPLGIVTVAGSMRGVR-DICEWRNTLEDLKA-----------SV--LEWSFNRL-NCERDCFLYCCLYPEDCCIKREELIDLFIWAELMSKRGSRKFDQ-GQ--LNKLIRVCLL-TND---EG-VDCVKMHDLVRDMALR-TGNSKF--------QE
>XP_027172011.1
--GNRN--P-V-TEKLFGFDEGLKRI--AL----IDNISNIGIYGMGGVGKTTLARHIHDH-LL-KNF--KYWVTIVVD---------------------------------------------------------------------------------------------------------------------------ISKD--------------------------------------------------------------------FFYVC------------------------------YDK-S--------------------------------LSDKAFQ-----------------
>XP_027172013.1
--ENRG--P-V-TTTLFGFDRGLKAV--AL----IDSISNIGIYGMGGVGKTTLAKHIHNL-LL-ERF--KYWITVSQEFSIKRLQNDILR-L---DLSH-DER-AAILSRALVKS--VLILDDVW-QEF-----FEIGIPG-NKCRVILTTRSLELCNRIS--R---FEAKTLATNEAWDLFKHT----DKT---HGEVEEIAKSVAKRCAGLPLGIITVAGSMRRVI-NVCEWRNALEQLKA-----------SV--LEWSFNRL-NCLRHCFLYCSLYPEDCYIKREELVDLFIWAELMPQRNSREFDQ-GH--LNKLINVCLL-TTD---TG-EDHVKMHDLVRDMALK-TGNSKF--------QE
>XP_027172014.1
--ESRG--P-V-TTKLFGFDRDLKDIIGEL----TNEILRIGIWGMGGVGKTTLAEHIHDH-LL-ENF--KYWISVSQDFTIKRLQGDVLG-L---DLSH-DER-AHRLREAFEKEETVLILDDVW-EDF-----LDLGI-G-RNCRLILTTRSEDVCNQMQ--R---FELKTLDTEEAWGLFKRT----GET---DGELKDIAKSITERCGGLPLGIVTVAGSMRGVR-DICEWRNALEDLKA------------G--LEWSFNRL-NCEKNCFLYCCLYPEDSDIKREELIDLFIWAELTSKRGSRKFDE-GQ--LNKLIRVCLL-TKY---EG-GDCVKMHDLVRDMALR-TGNSTF--------QE
>XP_027172019.1
--DNIG--P-L-PTKLFGFEEAKQRI--PL----TDDISSIGIYGMGGVGKTTLAKHIEYH-LS-EKY--KLWVTVSQDFSVTSLQDKILG-V---TLSS-DER-ARILREAFGKLKLVLILDDVW-EEF-----LDVGIPH-NKCRLILTTRSLEVCNRIQ--R---FDLQTLNKDEAWDLFKYK----GEP---QGDLKSIAKSIVEECDGLPLGIITVAGSMRGVR-DICEWRNALEQLKT-----------SI--LEWSFNRL-DYERNCFLYCCLYPEDSDIKREELIRHFIGAELMSKRDSWKFDQ-GQ--LNKMIRVCLL-TED---DG-DDCVKMHDLVRDMALR-TGNSKF----------
>XP_027172021.1
--ESRG--P-V-TTKLFGFDRGLKAI--EL----IDSISIIGIYGMGGVGKTTLAKHIHNH-LL-DKF--RCWITVSQEFSIKRLQDDILR-L---DLSN-GER-AAIIFRKALKS--VLILDDVW-QEF-----FEIGIPG-NKCRVILTTRSLVLSNRIS--R---FEAKTLATNEASDLFKHT----DKT---RGDVEGIAKSIVKECDGLPLGIITVAGSMRGMS-DICEWRNALEQLKA-----------LV--LEWSFNRL-DYERNCFLYCCLYPEDWKIKRKELIDLFIWAELMPKWNSREFDQ-GH--LNKLIKICLL-TTD---TG-NDCVKMHDLVRDMALR-TATSKF--------QE
>XP_027172039.1
--PSQENTP-INEV-VVGFEDEANLIINRLTRG-SRQVQIIPIVGMPGLGKTTIAHKIYHDPIVMSHFHLRAWCSISQVYHKKNLFLEILTCI-TFNK-S-EEELAEEIYKCLKRNRYLIVLDDIWDIEV--WNELQASFPDANGSRVIMTSRLRDVA--------------------------------------PQ---D--------------------------KLD----KRTSFSSST------------------------------------------------------------------------------------------------------------------------------
>XP_027172040.1
--PAQGSKP-TNDV-VVGFEDEATSIINRLTRG-SRQVQIVPIVGMPGLGKTTLAKKVYNDSSIMSYFYTRAWCTVSQVYVMKNLLLEILTCT-KFEM-S-EEDLAAEVRKRLLRNRYLIVFDDVWDMEV--WNRLEASFPDGNGSRVIMTSRLCDVVPQDNL-E---HYLRQLTHDESWDLLKEKLCP-GK-LL-PCELSELRMQIVEMCQGLPLTIVILAGILANMDPSG--WKGEVQSLSS------------N-QLELSYEHLPDNLKPCFLYFGGFPEDHEHTIKRLIWLWVAEGLVQATDLKSAEDVANDHMMDLINRSLVMVSKR-SIGGVKTCRIHDLLHEFCVKKAKEENFNVP-HYL-RR
>XP_027172042.1
--PSQGSKP-MNDV-VVGFKDEATSIINRLTRG-SRQVQIVPIVGMPGLGKTTLAKKIYYDASVMYHFHTRAWCTVSQVYHKKNLLLEILTCI-KFEM-S-EEDLAHQVKKCLLRNKYLIVLDDVWDSEV--WKGLEASFPDGNGSRVILTSRLCDIAPQGKL-E---HSLRRLTHDESWDLLQEKFCP-GK-SL-PPELCELRTQILEMCQGLPLTIVILAGILANMEQSG--WKEVVQSLSS------------N-QLELSYRHLPDNLKPCFLYFGGFPEDHEHTIERLIWLWVAEGFVQTTRSKSAVDVANDFMLNLIGRSLVMVSKR-CTGGVKACRIHDLLHEFCVTKAKEEKFNVP-HHL-RR
>XP_027172043.1
--PSPVFKP-TNDL-VVGIEDEAASIINRLRRG-SNQVQIVPIVGMPGLGKTTLAKKVYNDSNVMSHFHVRAWCTVSQDYHNKHMLLQILTSL-KYEM-S-EEDLALEVKKRLQKNRYLIILDDIWDTEA--WNGLQATFPNGDGSRVIFTSRYHDI-PQDKL-E---HRLRPLTHDESWDLLTKELFP-G--LP-PPELCELQMQIVEICQGLPLTIIILAGILKNVDRQG--WKEVVESLSS------------V-QLELSYNNLADNLKPCFLYFGAFPEDHEHNLDKLIWLWVAEGFAQKSQFKSAEDVADDYIMDLISRSLITVSKR-STGGIKTCRIHDLLHEFCVRRAREENFSMQ-HNL-RR
>XP_027172044.1
--PSPVFKP-TNDL-VVGIEDEAASIINRLRRG-SNQVQIVPIVGMPGLGKTTLAKKVYNDSNVMSHFHVRAWCTVSQDYHNKHMLLQILTSL-KYEM-S-EEDLALEVKKRLQKNRYLIILDDIWETEA--WNGLQATFPNGDGSRVIFTSRYHDI-PQDKL-E---HRLRPLTHDESWDLLTKELFP-G--LP-PPELCELQMQIVEICQGLPLTIIILAGILKNVDRQG--WKEVVESLSS------------V-QLELSYNNLADNLKPCFLYFGAFPEDHEHNLDKLIWLWVAEGFAQKSQFKSAEDVADDYIMDLISRSLITVSKR-STGGIKTCRIHDLLHEFCVRRAREENFSMQ-HNL-RR
>XP_027172046.1
--PSQGSMP-INDM-ILGLEDEATSIINRLTRG-SSLLQIVPIVGMPGLGKTTLAKKVYNDPLVTSHFYTRAWCTVSQVYHRKNLLLEILTCI-KIEM-C-EEDLASEVRRGLLRTRYLIVLDDIWDTEA--WNELEASFPNRNGSRVIVTSRKSDVAPIDEL-G---HFLRPLTPDESWDLLNMKLFP-GN-LP-PPELCDLQTKIVEMCQGLPLTIIILAGILANEDQHG--WKALVDGLSS------------I-QIELSYKNLPEN----------------------------------------------------------------------------------------------------
>XP_027172072.1
--PQEGSKP-INDV-VVGFEDETASIINGLRYG-SRQVKIVSIVGMPGCGKTTLARKVYNDSSVNSHFQERAWCTVSQIYQKRNLLLQILTCI-DVKM-G-EEDLALQVKRRLLKNRYLIVLDDVWDIDA--WNGLEASFPDGNGSRVILTSRLRGVVPQDKL-E---YSLRQLAPNESWDLLKGKLYP-GQ-LA-PPELCEIRQQVMEMCQGLPLTVVILAGILSRMDPNG--WKEAVEGLSS------------N-QLELSYKHLPDTLKACFLYFAAFPEDHEHNTKRLISLWVAEGYVQKTHPKRSEDVANDYLMELISRSLVIVSKR-SIDGVKACRIHDLLYEFCVTKAKEEKLTVP-CYL-RR
>XP_027172076.1
--PQQGSKP-INDV-VVGFEDETASVINGLRNG-SRQVKIVSIVGMPGCGKTTLARKVYNDSSVKSHFYERAWCTVSQVHHKRNLLLQILTCI-DVEM-G-EEDLALQVKRRLLKNRYLIVLDDVWDIDA--WNGLEASFPDGNGSRVILTSRLRGVVPQDKL-E---YSLRQLAPNESWDLLKGKLYP-GQ-LA-PPELCEIRQQVMEMCQGLPLTVVILAGILSRMDPNG--WKEAVEGLSS------------N-QLELSYKHLPDTLKACFLYFAAFPEDHEHNTKRLISLWVAEGYVQKTHPKRSEDVANDYLMELISRSLVIVSKR-SIDGVKACRIHDLLYEFCVTKAKEEKLTVP-CYL-RR
>XP_027172078.1
--PQEGSKP-INDV-VVGFEDETASIINGLRHG-SCQVKIVSIVGMPGQGKTTLARKVYNSSSVTSYFHKRAWCTVSQVYHKRNLLFEILTCI-DVKM-G-EEDLALEVKRHLLKNRYLIVLDDVWDIDA--WNGLEASFPDRNGSRVILTSRLRGVAPQDKL-E---YSLRQLTPNETWDLLKLKLYP-GQ-LA-PPELCEIRQQVVEMCQGLPLTVVILAGILSRMDRYG--WKEAVEGLSS------------N-QLELSYKHLPDTLKACFLYFGAFPEDREHNTKRLISLWVAEGFVQKTHLKRSEDVGNDYLMELISRSLVIVSKR-SIDGVKACRIHDLLYEFCVTKAKEEKLTVP-CYP-RR
>XP_027172081.1
--PTQLNKP-INDV-VVGLEYEAASIISRLTRG-SLQLQIVSIVGMPGLGKTTLARKVYNSSSVMSYFYKRAWCTVSQVYHKRNLLLEILSCI-NVEM-S-EEDLAHEVKRRLLRNKYLIVLDDVWDIEA--FNGLEASFPNGNGSRVILTSRRQDVAPQDKL-E---HSLRQLTPDESWDLLKAKLYP-GQ-LA-PPELCEIRQKVVEMCQGLPLTVVILAGILSSMDRHD--WKEVVEGLSS------------N-QLELSYKHLPDNLKACFLYFGAFPEDYEHNTKRLISLWVAEGFVQKTQLKRSEDVANDYLMELISRSLVIVSKR-SIDGVKACRIHDLLYEFCVTKAKGEKLTMP-CYL-RR
>XP_027172082.1
--PQQGSKP-INDV-VVGFEDETASIINGLRNG-SCQVKIVSIVGMPGCGKTTLARKVYNDSSMKSHFYERAWCTVSQIYHKRNLLLQILTSI-DVKM-G-EEDLALQVKRRLLKNRYLIVLDDVWDIDA--WNGLEASFPDGNGSRVILTSRLRGVASQDQL-E---YSLRQLAPNESWDLLKGKLYP-GQ-LA-PPELCEIRQQVVEMCQGLPLTVVILAGILSRMDRHD--WKEAVEGLSS------------N-QLELSYKHLPDTLKACFLYFGAFPEDHEHNTKRLISLWVAEGFVQKTHPKRSEDVANDYLMELISRSLVTVSKR-SIDGVKACRIHDLLYEFCVTKAKEENFNVP-FFL-RR
>XP_027172084.1
--PQEGSKP-INDV-VVGFEDEAASIINQLRNG-SLQVKIVSIVGMPGCGKTTLARKVYNDSSVKSHFYERAWCTISQIYDKRNLLLQILSCI--VKM-G-EEDLALKVKRRLLKNRYLIVLDD------------------------------------------------------------------------------------------------------------------------------------------------------------------------------------------------------------------------------------------------------
>XP_027172085.1
--PTQLNKP-INDV-VVGLEYEAASIINRLTRG-SLQLQIVSIVGMPGLGKTTLARKVYNSSSVMSYFYKRAWCTVSQVYHKRNLLLEILSCI-NVEI-S-EEVLAHEVKRRLLRNKYLIVLDDVWDIEA--VNGLEASFPNGNGSRVILTSRRQDVAPQDKL-E---HSLRQLTPDESWDLLKAKLYP-GQ-LA-PPELCEIRQKVVEMCQGLPLTVVILAGILSSMDRHD--WKEVVEGLSS------------N-QLELSYKHLPDNLKACFLYFGAFPEDYEHNTKRLISLWVAEGFVQKTQLKRSEDVANDYLMELISRSLVIVSKR-SIDGVKACRIHDLLYEFCVTKAKGEKLTMP-CYL-RR
>XP_027172114.1
A-VDRL-TP-F-ESEMVGREVEVSLVVSMLIS--HYKLPVISIVGMGGQGKTTLAQLVLKNDSVAKHFK-KIWVCVSDDFRER-LLNEMLQSLESAET-T-NKELVRKLQENLKGKSCLLVLDDNWNDNREKWDGM-SCL-GAPGSKILATTRSDEVASAMQ--G---HHLDILSDDHSWMLFEKLAFADGA----KTDLVDIGRRILKKCGGVPLAIKVIGGLLYSKKN--SEWLTIEKEIWNES-----------NGLKLSYENLPSSVKQCFASCSIFPKDTAMEKESLIQIWMAQGLINAK--HQMEDIGSDYFN-LLRSSLL---ES--INGIVSCRMHDLVHDLSLQVSNNCFLKVSHDDNVMH
>XP_027172116.1
A-EDRL-TP-F-ESEMVGREVEVSQVVSMLIS--DYKLPVISIVGMGGQGKTTLAQLVLKNESVTKHFK-KIWVCVSDDFKER-LLNEMLQSLGNAET-T-NKELVRKLQENLKGKSCLLVLDDIWNDDREKWDHM-ICL-GAPGSKILATTRSDEVASAMQ--G---HHLDILSDDHSWMLFEKLAFADGA----RTDLVDIGRRILKKCGSVPLAIKAIGGLLYSKKN--SEWLTIEK-----------------NGLKLSYENLPSSVKQCFASCSIFPKDARMEKHSLIQIWMAQGFINAK--HQMEDIGSDYFN-LLRSSLL---E----YGIEFCRMHDLVHDLSLQVSNNCFLVVNHDDEVMH
>XP_027172142.1
A-EDRL-TP-F-ESEMVGREVEVSQVVSMLIS--DYKLPVISIVGMGGQGKTTLAQLVLKNESVTKHFK-KIWVCVSDDFKER-LLNEMLQSLGNAET-T-NKELVRKLQENLKGKSCLLVLDDIWNDDREKWDHM-ICL-GAPGSKILATTRSDEVASAMQ--G---HHLDILSDDHSWMLFEKLAFADGA----RTDLVDIGRRILKKCGSVPLAIKAIGGLLYSKKN--SEWLTIEK-----------------NGLKLSYENLPSSVKQCFASCSIFPKDARMEKHSLIQIWMAQGFINAK--HQMEDIGSDYFN-LLRSSLL---E----YGIEFCRMHDLVHDLSLQVSNNCFLVVNHDDEVMH
>XP_027172164.1
----------------------------MLIS--DYKLPVISIVGMGGQGKTTLAQLVLKNDSVVKHFK-TIWVCVCDDFKER-LLNDMLQSLGSAET-T-TRELVRKLQENLKGKSCLLVLDDIWNDNREKWDRM-RCL-GATGSKILATTRSDEVASAMQ--G---HHLGILSDDHSWMLFEKLAFADGA----KTDLVDIGRRILKKCGGVPLAIKVIGGLLYSKKD--SEWLKVEKELWNES-----------GGLRLSYDNLPSPVKQCFASCSIFPKDTVMDKKNLIQIWMAQGLINAM--HQMEDIGSDYFN-LLRSSLL---E----YGIEFCRMHDLVHDLSLQVSNNCFLVVSHDDEVMH
>XP_027172165.1
A-EDRL-TP-F-ESEMVGREVEVTQVASMLIS--DYKLPVISIVGMGGQGKTTLAQLVLKNKNVTEHFK-KIWVCVSDDFKER-LLNEMLQSLGNVET-T-NRELVTRLQENLKGKNYLLVLDDVWNDNREKWDRM-ICL-GAPGSKILVTTRSDEVASAMQ--R---HHLQILSADHSWMLFEKLAFADGA----MTDLVDIGRRILKKCGGVPLAIKVIGGLLYSKKD--SEWSKLDKEIWNKS-----------GGLKLSYENLPSSVKQCFASCSIFPKDAVMEKESLIRIWMAQGLINAK--HQMEDIGSDYFN-LLRSSLL---ES--TNGIMSCRMHDLVHDLSLQVSNNCFLVVSHDDEVMH
>XP_027172171.1
--DTKG--P-L-ATTWKGFEQNLREI--EV----DDEIFSIGIYGMGGVGKTTLATHVHNN-LL-KEFSGHCWITVSQEANIHKLQKDILP-V---DLSC-DDR-AAQLFQALKRRNFVLILDDVW-THF-----LEVGIPQ-DGSKLIITSRSLDVCCAMG--K---VKVKPLCYQEAWTLFLEK----GCR---PPDIEEIAKSMVKNCAGLPLGIITVAGSMKGTD-DIHEWRDALEELED-----------VA--LHYSYSRLRDRLKDCFLYCSLYPEDCEIPRDELIASFIRERLVDKRRTRAFDQ-GH--LNKLENACLL-VVK---K-EAKYVKMHDLMRDMALK------Y--------KS
>XP_027172181.1
A-EDRS-TP-F-ESETVGREVEVSQVVSMLIS--DYKLPVISIVGMGGQGKTTLAQMVLKNDSVVKHFK-KIWVCVSDDFKKR-LLNEMLQSLESADT-T-NTELVRKLQENLKGKSYLLVLDDVWNENREKWDGM-RRL-GAPGSKILATTRSDEVASAMQ--G---HHLDILSDDHSWMLFEKLAFADGA----KTDLVDIGRRILNKCGGVPLAIKVIGGLLYSKKD--SEWLTIEKEIWNES-----------NGLKLSYENLPSSVKQCFASCSIFPKDAEMKKKSLIHIWMAQGLINAK-CHQMEDIGSDYFN-LLRSSLL---E----YGIESCRMHDLVHDLSLQVSTNCFLVVSHDDEVMH
>XP_027172193.1
-------ME-IPEI-VVGFDNEAKALINRLIRG--SQLEIIPIVGMPGLGKTTLAKKVYNTLSSQRQFHIQLWCTVSQAYSVKDLLLQLLCSD-ELNL-D-EEELLDKLRKKLLGNKYLVVFDDVWDDRV--WNDLRLSFQATKGSKILLTSRNSNVASQIE--E---HNLRLLTDTLSWELLQKKVFG-EK--C-PEGLVKIGKQIAKNCKGLPFSVVIISGILATKEYE--RWDEVA-------------------ELELSYTHLP------------------------------------------------------------------------------------------------------
>XP_027172198.1
--SSTGRIP-EHEV-VIGFDDEAQTIIGRLITSESSQLEIVPIVGMPGLGKTTLAKKVYGDAEIEGHFHLRLWCTVSHEYNQKRLLLELLCCN-QLEK-D-EHDLLTMLYQMLKGKKYLLVLDDVWDSGL--WNDLNLAFQAPKGSKILITSRFSNITARVN--E---HYLRLLTEEQSWQLLQKKVFG-EE--C-PQSVHGAGIEIARFCGGLPLTVVIIAGFLATLERDSWIWEEFARRITL------------M-PLELSYENLPPRLKACFLYFAAFREAEKIGTKNLVCLWIAEGLVERIQGRRMEDVAGEYLMSLIGRNLVTVSER-SIGGVKSCCLHDLLLEFCKARAKEENFNEP-ADI-TR
>XP_027172199.1
--LSKMQVP-MHEV-TVGHDDEAKKVSDRLIGG-PEQLEIVPIVGMAGLGKTTLAKRVYNDNSIIYSFHIRLWCTISQVYNMKDLLLQILCSD-ELIL-D-EHDLLHKLYQKLKGKRYLVVFDDVWDFSI--WNDVRCSFPEMRSSRILITSRFSNVASQVE--E---LDLRLLTDIESLQLLQKKVFG-EE--C-PQSLHGPSVEIAKFCKGLPLAIVAVAGIVATLEHDVSAWEEFAKSLTS------------V-TLELSYENLPHHLKPCLLYFAAFGEDAKIVTRNLIRLWVAEGFVENTDGKKLEDVAEEYMMDLIGRNLVMVSES-SMGGVKASCIHDLLLEFCKSKAKETDFNEP-RYP-PR
>XP_027172200.1
----------MN--Q-IREENFEEKILDLF-Q--KENISTIVLAGKAGIGKTWMARKVTSL-ALKEDFDFSLFVSMSQAYY--SIACQLC-S--ELEAVDEEMALKNKILSRL-----LLILD----NEG---KKLENVI-HSGNSKVLITSLNEDGKTDGG---KIVMDLKPLSPEKSLSLLQQNAGS-KV----EIGARSLVEDFLNRNMELPAEVVIIAKLLSY-----SGVQGLKCLLEDLSG------------ILLTSSRY--KVPGGILMDIHFFRDEGIHYSELIAYWVMEGYINEAKHQQVKELDANYLC-VEKQML-DLKKS--FGRTDSLGLTNVFA-----KSYEWH-KTPG----RR
>XP_027172336.1
D-TSRG-------KDLVGFKEPNESWVEPVLKPKSRSSSIVCINGSPGVGKTELAYRYSQK------YKMVFWIGGEQNIL--NISLNLL-DVSRISF-D-EETAFKRVKRDL--RPYLLIIDNLW------WGKL-HDLPT--GGHVIITTRLSRV-MNFD--------MQILPLSDAMLLIQKK-----E----PAEV-EILGKFDEK--RRSFGLWLVGSLLSE-------------AISPATL------------EEATYSNLQQCRTNPFLCAAVLQQPTDLASRMLVGAWFATAPIS-----NL-------LA-VAAKHM----AK----RLKKWSM-KLTFGCCLAQGTGEEL--------RQ
>XP_027172342.1
--LSEVNSP-KDGT-LVGFLDEAETIRVKLTRG-GMQLDIVAIVGMAGLGKTTLAKRLYHEPSVARHFHVRAWCWISQVYEKRDLLLTILNQ--QIGM-K-TEDLDEVLYKSLKKERFFIVMDDMWSTGA--WDDLKRSFPDRNGSRIMFTTRHREVALEAKS-D---HALRFFSDGESWELLEKRVFQ-QQ--C-PEELVELGRQIATACKGLPLSIVLVAGILARKRKDW--WMQVVDSLSS------------L-QLGLSFKHLPDHLKPCFLYFGALPQGEEIAIRKLIRLWAAEGLVCNN------DVAEDYLMDLVNRSLVIVSKR-SDHGVKTCHVHDLLHDYCVARAKEECFHMA-PDIVRR
>XP_027172437.1
----------------------------------MDSISNIGIYGMGGVGKTTLAKHIHNH-LL-ERF--KYWITVSQEFSIKRLQDDILR-L---DLSY-DER-AAILSRALVKS--VLILDDVW-QEF-----FEIGIPG-NKCRVILTTRSLELCSRIS--R---FEAKTLATNEAWDLFKHT----DKT---DGDVEGVAKSVAKRCSGLPLGIITVAGSMRGVS-DICEWRNALEQLKA-----------SV--LEWSFNRL-DYERNCFLYCSLYPEDYKIKRKELIDLFIWAELMSKRGSRKFDQ-GQ--LNKLMRVCLL-TKD---KG-GDCVKMHDLVRDMALR-TGNSKF--------QE
>XP_027172461.1
--RSQGTPS-MSQE-VVGYKDEAEQLICQLTRG-SKQLDIVSIVGMPGQGKTTLANKVYHDALITCHFHTRAWCCISQVYQKQAVLLEILACI-NLKL-D-EDYLAHYLYRRLKRNRYLLVLDDIWDIRA--WNCLERSFPDANGSRILLTSRIHNLALEVKP-K---LPLRQLTDDESWELLQKKLA---ERGH-PPVKSVLGLHLAKGCKGLPLTIVIIAGVLATLDEDG--WEEVAEMLSS------------V-QLELSYIHLPKHLKPCLLYFGAFLENQEIPIWRLMRMWIAEGFVHKTEPKSLEDTAEDYIMDLIGRSLVIVSKK-STGTVKACRIHNLLHEFCVTKAKEQKFDEP-SNT-HR
>XP_027172473.1
--DSATQI----EA-VVGLNEVE-VIINQLKGG-SMQLDMLSIVGMPGIGKTTLAQKVYHDPSVTSHFHVRAWCCISQTYNKRDLLSEILACI-QFEM-K-EDDLADIIRKNLKGKKYLIFLDDVWDIEA--WHTLKISFPDANGSRILLTSRDHEI-------N---HVVQLLTDDESWELLQTNVAN-AREVY-PPELNVLGRKIARNCKGLPLSIVIISGILATLDQAG--WVEVLNSLSS------------I-QLELSYIHLPDHLKPCLLYFGAFREDQAIPTQRLKWLWIAEGFVQKNESKSPEEIAEGYITSLIKRSLVTVGKR-SLGGVKTCHIHDLLHMFCKGKAKDINFDGP-HHL-RR
>XP_027172504.1
--PSESSKT--NEV-MVALSDQIEIVTTLLVRG-SKKLEIVSILGMPGLGKTTLAKKLYNDPSVRCHFHTFAWSTVSQVYNGKNLLLEILVCI-QYKM-K-EVDLVEELYKRLKRNRYLIILDDLWDGEA--WTLMEKSFPDANGSRILLTSRNHKVALHVGP-K---HHLRSLTDEESWELLRKKVFH-NE--C-PPALHELGVQIAKNCKGLPLIVIIIAGILATREPDG--WEEVAQRLSS------------T-ELELSYRNLPDYLQRCLLYFGAFKEDQEIPIWRLKYLWIAEGFVQETEMKSLEDVAEEYMIDLTDRSLVMVAKR-SLGKIKTCHIHDLLHEFCVLKAKEENFNVS-SNI-HR
>XP_027172516.1
--ASQGTIS-INEA-VVVLDDETQAIIDQLTRV-SMHLDIVSIVGMPGLGKTTLARTVFHDPSIMSHFYIHAWCCISQVDCKKDLLLDILVCI-KYKM-N-EDDLAEQLYKRLKGRRYVIVLDDVWDIEV--WNLLERSFPDANGSRILLTSRLFEVA----------------------------LLI-K-----PT---G---------------------ILGTLELDG--WKEVAERLSS------------------------------------------------------------------------------------------------------------------------------
>XP_027172517.1
--ENRG--P-V-TTKLFGFDRGLKAI--AL----IDSISNIGIYGMGGVGKTTLAKHIHNH-LL-NRF--KYWITVSQEFSIKKLQDNILR-L---DLSY-DER-AAILSRALVKS--VLILDDVW-QEF-----FEIGIPG-NKCRVILTTRSLVLCNRIS--R---FEAKTLATNEAWDLFKHT----DKT---HEEVEEIAKSVAKRCSGLPLGIVTVAGSMRGVN-EMCDWRNALKQLKA-----------SV--LEWSFNRL-NCQRNCFLYCSLYPEDYKIKREELIDLFIWAELMSKRGSRKFDE-GQ--LNKLIRLCLL-TKD---KG-DDCVKMHDLVRDMALR-TGNSKF--------QE
>XP_027172519.1
--NNIG--P-L-PTKLFGFEAAKQRI--PL----TDDISSIGIYGMGGVGKTTLAKHIDYH-LS-EKY--QLWVTVSQDFSVTSLQDKILG-I---TLSN-DER-ARILCGAFSKERLVLILDDVW-EEF-----LDVGIPH-NKCRLILTTRSREVCDRIK--R---FDLQTLDTDEAWDLFKYR----GET---QGDLENIAKSIVEECGGLPLGIITVAGSMRGVS-NICEWRNALEQLKT-----------SI--LEWSFNRL-DYERNCFLYCCLY-----------------------------------------------------------------------------------------
>XP_027172536.1
--RSQGTPS-MNQE-VVGYKDEAEQLICQLTRG-SKQLDIVSIVGMPGQGKTTLANKVYRDALITCHFHVRVWCCISQVYQKRDVLLEILACI-DWMM-H-EDDLAEVLYRSLKGNRYLLVLDDIWDIKA--WNCLERSFPDANGSRILLTSRIHNLALEAKP-K---LPLRQLTDDESWELLQKKLA---ERGH-PPVKSVLGRHIAKGCKGLPLTIVIIAGVLATLDQDG--WEEVAEMLSS------------V-QLELSYIHLPKHLKPCLLYFGAFLENQEIPIWRLMRMWIAEGFVHKTDLKSLEDTAEDYIMDLIGRSLVIVSKK-STGTVKACRIHDLLHEFCVTKAKEQKFDEP-SST-HR
>XP_027172589.1
--DSATQI----EA-VVGLNEVE-VIINQLKGG-SMQLDMLSIVGMPGIGKTTLAQKVYHDPSVTSHFHVRAWCCISQTYNKRDLLSEILACI-QFEM-K-EDDLADIIRKNLKGKKYLIFLDDVWDIEA--WHTLKISFPDANGSRILLTSRDHEI-------N---HVVQLLTDDESWELLQTNVAN-AREVY-PPELNVLGRKIARNCKGLPLSIVIISGILATLDQAG--WVEVLNSLSS------------I-QLELSYIHLPDHLKPCLLYFGAFREDQAIPTQRLKWLWIAEGFVQKNESKSPEEIAEGYITSLIKRSLVTVGKR-SLGGVKTCHIHDLLHVFCKGKAKDINFDGP-HHL-RR
>XP_027172600.1
-PPSQSSIS-ANEV-VVDLKDQEQAIIDQLVGG-SKQFNIVSIVGMPGIGKTTLAQKVYHDPSIISHFHILAWCCISQVYSKKDLLLEILACI-EYER-N-ENDLANTLRKHLKQKKYLIVLDDVWDTEA--WNALKESFPDTNGSRILLTSRNHEI-------K---HLLRLLTEEEGWELLQRKLEV-TREGY-PPELDVLGRQIAKNCNGLPLSIVIISGILATLDQDA--WEKVAERLSS-----------GV-QLELSYVHLPDHLKPCLLYFGAFREDQEIPIRRLMWLLVAEGFVQKNELESTEKLAEGYIMALINRSLVMVGQR-STGGVKTCRIHDLLHVFCVGKAKDQNFDEL-QHP-RR
>XP_027172608.1
L-HLGESSVFADEDDIVGIDENKARLY-HWLTGNEQRRTVVSIVGMGGLGKTTLVTKVFNDQVIKRHFDSLAWISVSQAHQIEGLLRSMVKEF-G-SM-N-YRQLMEMLIEYLHN-RYLVVLDDVWSIDL--WSRIRGAFPLC-GSRIVLTTRDENVAMSVGPG---VHRLEPLQEHDAWTLFCTKAFWNGC-QC-PPELEALAKAILRKCEGLPLAIVAIGGLMCSKSKTA-EWKKVHDSLN----QFSYNPLLRV--LMMSFNDLPFYLKYCFLYCCIFPDGYLIKRKKLIRLWIAEGFILERKGMTMEEVAEDHLMELILRSMIQVKQ-NDNGRVKTFRVHDVIRELAMTTSERENF-----RNVQR
>XP_027172611.1
--PSESSKT--NEV-MVALSDQIEIVTTLLVRG-SKKLEIVSILGMPGLGKTTLAKKLYNDPSVRCHFHTFAWSTVSQVYNGKNLLLEILVCI-QYKM-K-EVDLVEELYKRLKRNRYLIILDDLWDGEA--WTLMEKSFPDANGSRILLTSRNHKVALHVGP-K---HHLRSLTDEESWELLRKKVFH-NE--C-PPALHELGVQIAKNCKGLPLIVIIIAGILATREPDG--WEEVAQRLSS------------T-ELELSYRNLPDYLQRCLLYFGAFKEDQEIPIWRLKYLWIAEGFVQETEMKSLEDVAEEYMIDLIDRSLVMVAKR-SLGKIKTCHSHDLLHEFCVLKAKEENFDVS-SNI-HR
>XP_027172634.1
--PPQGSIQ-TDEV-IVGLHDETETIVNQLTRG-SMKLDMVSILGMPGLGKTTLAKKIYNDPRIRHHFHVQAWCHVSQAYCMKNLLLEILGCIVQYGK-D-EDDLALELFQSLKKNRYLIVLDDIWDIEA--WNGLHISFPDKNGSRILLTSQLHKVAEEVKT-K---HPLRQLTYDESWELLQKKICC-NE----PPELV-LGQKIAKNCNGLPLIIVIIAGILVTTNQDG--WEEVATRLGS------------T-ELELSYKNLPDYLKPCFLYFAAFPKVQEVPVWKLTSLWIAENFVQKSGSRSLEEVAEAYMMDLINRSLVMVAER-SFTGVQNCSIHDLLVEFCVAKAKEEKFNEP-----HR
>XP_027172644.1
--PSQGRTP-ANKA-VVSLNDEAKKIIDQLVRG-SKQLDIISVVGMPGLGKTTLARSVFNDPSVTCTFHSHAWCIVSQVYTKKDLVLQILGGI-QYNK-S-EVDLEEELKRRLMKNKYLIVLDDVWDADA--WSGLERSLPDANGSRILLTSRHPEVA---KI-E---HPLRQLTDDESWELLQKRLS------------CKLGREIAKNCKGLPLTVVIVAGILSNSGQDG--WEEIAGRLSL------------T-QIKLSYRNLPDYLKPSFLYFGAFPVGQEIPFGKLMRLWIADGFVQKSDGKSLEDVAGDYINDLIGRSLVMISKR-SLGGIKAYRVHDLLHEFCVVTAKKEKFNGQ-CNQ-QR
>XP_027172652.1
--PSQGRTP-ANKA-VVSLNDEAKKIIDQLVRG-SKQLDIISVVGMPGLGKTTLARSVFNDPSVTCTFHSHAWCIVSQVYTKKDLVLQILGWI-QYNK-S-EVDLEEELKRRLMKNKYLIVLDDVWDADA--WSGLERSLPDANGTRILLTSRHPEVA---KI-E---HPLRQLTDDESWELLQKRLS------------CKLGREIAKNCKGLPLTVVIVAGTLSNSGQDG--WEEIAGRLSL------------T-QIKLSYRNLPDYLKPSFLYFGAFPVGREIPFGKLMRLWIADGFVQKSDGKSLEDVAGDYINDLIGRSLVMISKR-SLGGIKACRVHDLLHEFCVVTAKKEKFNGQ-CNQ-QR
>XP_027172670.1
--VSRT----TNKV-RVRLEDE-ARIIHKLTRG-QKQLGFVAVVGMPGIGKTTLAQNVYNDPSIRCFFHIRAWCTVSQLYQHKDVLLQILSCMDEYKK-N-EDELEEKLKQRLMKNRYLIVLDDVWSSAA--WNALERSFPNANGSRILLTSRHPMLAFEIN-Q----HHLQRLTDKESWELLRKKLP--EE-GY-ALAHSDLGMQIARHCQGLPLTIVTVAGILAKEK-DG--WIEIAESLSAV---------C---QLELSYRHLPEYLKPCFLYFAAFPEDREIPSWRLISLWIAEGFVQKSARKSLEDVAEEYIYELTSRSLVMVSER-SLGGARTCRIHDLLHEFCLVKAQKENIDEP-RNL-RR
>XP_027172681.1
--ASRT----TNKI-VVKLDAEVTTVTQKLTRG-PKQLDVVSIVGMAGLGKTTLARNVYNDHSVRRFFHARAWCNVSKIHQQKNLLLQILGCMNDYKM-T-QDELEEKAKT----------------------------------NRILLTSRLPKVAFEIN-Q----HHLRGVTDKESWELLQKKIAC-EE-GY-PLAQSDLGMQMAKHCQGLPLKVVNSSWNSCKEA--R--WLERDCTEFKR---------C----FRAGYGHLPDYLKPCFLYFGTFLEDQEIPFRRLMSLWIAEGLVAKSDVKSLEDVAQDYVYELISRSLIIVWKR-SLGGVRTCHIHDLLHEFCVVKARKENF----------
>XP_027172692.1
--VSRT----TNKV-RVRLEDE-ATIIHKLTRG-QKQLGFVSIVGMPGIGKTTLAQNVYDDPSIRCVFHIRAWCAVSQLYQHKDVLLQILSCMDEYKK-N-EDELEEKLKQRLMKIRYLIVLDDVWSSEA--WNALERTFPNANGSRILLTSRLPMVALEIN-Q----HHLQRLTDKESWELLQKKLP--EE-GF-PLAHSDLGMQIARHCQGLPLTIVTVAGILAREKDDG--WIEVAESLSAV---------C---QLELSYQHLPEYLKPCFLYFAAFPEDREIPSWRLMSLWIAEGFVQESEIKSLEDVAEEYIYELTSRSLVMVSKR-SLGGVRTCRIHDLLHEFCLVKAQKENFDEP-RNL-QR
>XP_027172703.1
--SSSSSIP-TDKA-EVVLQDVEQAMIDKLIKG-LKQLDIISVVGVAGLGKTFLAQRVYRDPRVTSHFHIQAWCCISQTYCKRDLLLQILACI-QFEK-D-DYQLALELRQRLLKQKFLIVLDDVWDIKA--WNALKSSFPKNNGSRILLTSRLTDI-------T---YHLRTLDESESYELLQKKLAV-IREGY-SEEQNFLGWKIAKTCNGMPLSIAIISGILATLDQAG--WEEVAKMVSL-----------AM-QLELSYGHLPDHLKQCILYFGAFREDSEICVRRLTWLWIAEGFVQKSGSECPEKIVEGYIMALINRSLVMVGQR-CAGEVKTCRIHDLLHVFCVKKAKKQNFDEP-YNP-RR
>XP_027172725.1
--PSQGSIS-TNKA-VVDLKDQEQTIIGQLIGG-SLQLDIISIVGMPGLGKTFLADRVYRDPSITSHFHILAWCCISQVYCKKDLLLGILACI-QYEF-D-EDDLAHKLCKHLRKQKYLIVLYDIWDIEA--WNALKISFPDTNGSRILFTSRHHGI-------E---HHLRPLDEEESWELLQKKLSI-TIEGY-PVELSVLGRQIAKNCNGLPLSIVIISGILGTLDQGR--WEEVAERLDS-----------SK-QLELSYEHLPDHLKPCLLYFSAFREDQEISVKRLMLLWIAEGFVRKKESESLEKLAEGYLIALINRSLVMEGQR-SIGGAKTCHIHDLLHVFCLGKAQDQNFDEP-HYP-YR
>XP_027172735.1
--SSSSSIP-TDKA-EVVLQDVEQAMIDKLIKG-LKQLDIISVVGVAGLGKTFLAQRVYRDPRVTSHFHIQAWCCISQTYCKRDLLLQILACI-QFEK-D-DYQLALELRQRLLKQKFLIVLDDVWDIKA--WNALKSSFPKNNGSRILLTSRLTDI-------T---YHLRTLDESESYELLQKKLAV-IREGY-SEEQNFLGWKIAKTCNGMPLSIAIISGILATLDQAG--WEEVAKMVSL-----------AM-QLELSYGHLPDHLKQCILYFGAFREDSEICVRRLTWLWIAEGFVQKSGSECPEKIVEGYIMALINRSLVMVGQR-CAGEVKTCRIHDLLHVFCVKKAKKQNFDEP-YNP-RR
>XP_027172753.1
--SSSVSIS-TDKA-EVALQDEEDAIIDKLING-PKQLDIISIVGMAGLGKTFLARRVYRDPKVTSYFHIRAWCCISQTYCKKDLLLQILACI-QFEM-N-QDDLADKLRKCLSRNKYLIVLDDVWDTEA--LNALRLSFPHTIGSRILLTSRDHGI-------T---HRLRPLEEPESWDLLQKKLAI-IRKDY-APELEVPGRQIAENCKGLPLSIVIISGILASLDRVG--WEEVAERLNS-----------KK-QLELSYIHLPEHLKPCLIYFGAFSEDHEISIQRLMWLWIAEGFVQKNESESPEKIAEGYIMALINRSLVMAGKR-STGGVKTCCIHDLLHVFCLEKAKDQNFDES-QHL-RR
>XP_027172814.1
--DNIV--P-L-PTILFGVKQNLERI--PL----TDDISSIGIYGMGGVGKTTLVKHINYY-LL-QKY--QLWVTISQEFSIKSLQEKILG-V---CLSD-DEM-AYVLYGAFRREKLVLILDDVW-QQF-----LHAGISD-NKCRLILTTRSLEVCDRMQ--R---FEVKILDSNEAWELFMYT----GKK---HIDVEEIAKSVAKRCAGLPLGIVTVAGSMRGVT-DICEWRNALEQLNS-----------SI--LEWSFDRL-NYEQKCFLYCCLYPEDCRIAREGLINLFIREELMPKRSSRAFDQ-GH--LNKLVKVCLL-TTD---RG-NECVRMHDLIRDMALR-TGNSTF--------EK
>XP_027172933.1
--PQEGSKP-INDV-VVGFEDETASIINQLRNG-SHQVKIVSIVGMPGCGKTTLARKVYNDSSVKSHFYERAWCTVSQIYDKRNLLLQILSCI-DVKM-G-EEDLALKVKRRLLKNRYLIVLDDVWDFDA--WNGLEASFPDGNGSRVILTSRLRGVAPQDKL-E---YSLRQLAPNESWDLLKGKLYP-GQ-LA-PPELCEIRQQIVEMCQGLPLTVVILAGILSRMDLHD--WKEAVEGLSS------------N-QLELSYKHLPDTLKACFLYFGAFPEDHEHNTKRLISLWVAEGFVHKTHPKRSEDVANDYLMELISRSLVTVSKR-SIDGVKACRVHDLLYEFCVTKAKEENFNVP-FYL-RR
>XP_027173020.1
-ADNNT-PA-NGDR-IIGFEDAADTVLDLLG-VPRKRLEIVSIHGMLGLGKTTLARKVLNDPQVEYHFFTRIFVSVSKDYNKKEVLLSILSTF-D-NM-S-VQELVAEVRKRLKY-KYLIVMDDVWDTKA--WEDLKDAFPYNKGSRVLITTRQESMAKRAAT-D---YQLRFMTIEEAEELLRTKVF--NE-EC-PEKLQPAESRILKKCGGLPLAIVVTAGILRNENEKW--WENVAQSMDE-----------LD-QIRRSYDNLLHVYKSCFLYLGVFPEDLEIQVSKLFQLWIVEGFIPQIERESMEETAERCLRELVDRNLVMVRQT-LSGRIKTCLVHDTLRDFCKRTAKAENL--------RR
>XP_027173021.1
-ADNYT-PA-NGDR-IIGFEDAADIVLDLLG-IPAKELEIVSIHGMLGLGKTTLARKVLNDPQVEYHFFTRIFVSVSKDYNKKEVLLSILSAF-D-NM-S-VQELVAEVRKTLKY-KYLIVMDDVWDTKA--WEDLKDAFPYNKGSRVLITTRQESMAKRAAT-D---YLLRFMTIEEAEELLRTKVF--NE-EC-PEKLQPAESRILKKCGGLPLAIVVTAGILRNENEKW--WESVAQSMDE-----------LD-QIRRSYDNLRHVYKSCFLYLGVFPEDLEIQVSKLFQLWIAEGFIPQIERESMEETAERCLRELVDRNLVMVRQT-LSGRIKTCLVHDTLRDFCKRTAKAENL--------RR
>XP_027173022.1
-ADNYT-PA-NGDR-IIGFEDAADIVLDLLG-IPAKELEIVSIHGMLGLGKTTLARKVLNDPQVEYHFFTRIFVSVSKDYNKKEVLLSILSAF-D-NM-S-VQELVAEVRKTLKY-KYLIVMDDVWDTKA--WEDLKDAFPYNKGSRVLITTRQESMAKRAAT-D---YLLRFMTIEEAEELLRTKVF--NE-EC-PEKLQPAESRILKKCGGLPLAIVVTAGILRNENEKW--WESVAQSMDE-----------LD-QIRRSYDNLRHVYKSCFLYLGVFPEDLEIQVSKLFQLWIAEGFIPQIERESMEETAERCLRELVDRNLVMVRQT-LSGRIKTCLVHDTLRDFCKRTAKAENL--------RR
>XP_027173023.1
-ADNYT-PA-NGDR-IIGFEDAADIVLDLLG-IPAKELEIVSIHGMLGLGKTTLARKVLNDPQVEYHFFTRIFVSVSKDYNKKEVLLSILSAF-D-NM-S-VQELVAEVRKTLKY-KYLIVMDDVWDTKA--WEDLKDAFPYNKGSRVLITTRQESMAKRAAT-D---YLLRFMTIEEAEELLRTKVF--NE-EC-PEKLQPAESRILKKCGGLPLAIVVTAGILRNENEKW--WESVAQSMDE-----------LD-QIRRSYDNLRHVYKSCFLYLGVFPEDLEIQVSKLFQLWIAEGFIPQIERESMEETAERCLRELVDRNLVMVRQT-LSGRIKTCLVHDTLRDFCKRTAKAENL--------RR
>XP_027173024.1
-ADNYT-PA-NGDR-IIGFEDAADIVLDLLG-IPAKELEIVSIHGMLGLGKTTLARKVLNDPQVEYHFFTRIFVSVSKDYNKKEVLLSILSAF-D-NM-S-VQELVAEVRKTLKY-KYLIVMDDVWDTKA--WEDLKDAFPYNKGSRVLITTRQESMAKRAAT-D---YLLRFMTIEEAEELLRTKVF--NE-EC-PEKLQPAESRILKKCGGLPLAIVVTAGILRNENEKW--WESVAQSMDE-----------LD-QIRRSYDNLRHVYKSCFLYLGVFPEDLEIQVSKLFQLWIAEGFIPQIERESMEETAERCLRELVDRNLVMVRQT-LSGRIKTCLVHDTLRDFCKRTAKAENL--------RR
>XP_027173065.1
--ISRAAS---NET-VVDLRDEEQYAIDQLIKG-STRRGIVSIIGMPGIGKTTLAWKAFNHPNVRDHFHCRAWCTVSHVYERRELLLEILSG--EIQM-T-NENLQLKLHQCLLRNRFLIVMDDVWDAGV--WNELRNSFPDANGSRILITSRLRDVAMQIEP-D---HSLRLFSDDESWTLLVEKVFH-GE--C-PEELLLVGKEIAKKCKGLPLAVVAISGLLQRKSSES--WGKIAKSLIA------------VARLELSYKHLPGYLKPCFLYLGVFLEDKDIPVSKLIRFWLAEGFIHDSELKSLEGIAESYLMELISRSLVEISKK-SNGEVKTCRLHDLLRDFCQLKAKEENFGHY-SDRVYR
>XP_027173224.1
--------SWIQPSDVIGRNHEKDVMVRHLMQNNEENLSVISVVGIGGLGKTTLAKLVYNDEMIIKHFQLRIWLSVSQAFDRSKLAASIV-A--L-TF-N----VITCLQDSLRGKRFLLILDDVWNEDRPKWLEFRSWL-GGGGSKVIVTTRNEYVAFVMEST--T-HKLNSLPDNDCLSLFVKWAFRDGQE---HPNLVKIGEDIVKKCKGVPLAIRTLGCMLFMKTNE-RDWLSVRD---------------EIKELRLSYNQLPCYLKQCFAYCSMFPKGQDIASIMLIQLWMAQGLISCSENEELEDMGTRYVKELCSRSLLEEVE-S--FI--TFKMHDLVHDLAVSVAQNE-R---STEKMRH
>XP_027173239.1
----------M-PLSELTFEEGLKQV--EL----QEKTSLLVICGMAGVGKTTLVKQIADQ-VK-LEF-DEAFATVSQSPDMRNVQDQLLG-M---EI-T-QDR-AERLYTRLINDKILVILDDIW-KEL-----LKLGIPKEKSLKVILTSRLLNVCRGMG--E---FEVNILPKEEAWHLFKND----ESD-----ALSGVAKQVAEECKGLPLAIVVVAGALKSNH-TLDDWEQDLEQLKK-----------TI--IKFSYDYLKSEAKSLLLLCSLFPEDYSIPIECLVRYGEGLELFKNRWTLDRYW-VG--IGHLKSSYLL--ND---EK-EDSVKLHDVVRDVCLSASGEHEF--------KN
>XP_027173562.1
P---RDQALLIEEAKLVGIDQPKKELISKILD-DHSHLKLVSVVGMGGLGKTTLVKKVYDDAAVKKQFQSHAWITVSQNFQFKVIIKNLIQQL-E-SM-D-GIRLSEFVKDFLKE-RYILVLDDLWSLDA--WEAIKYVLPNI-ASRVVLTTRITDVASAS---HDFVHKMSPLSYEDSWTLFCNRTFQSN--GC-PSNLEEVCRKILKKCEGLPLGIVTMGGVLALKDKDKDEWEMIFRGFG----EVDGSGKLRI--LLLSYSDLPHHLKNCLLYLSIYPEDHPINVEILLGKWIALGFIEEKEGMMATDIAMRYLKELINRSLIQVKK-WADGKLGKCGLHDILREIIVSKSKEQSFRWP--DKVRH
>XP_027173624.1
--------PVVE---IIG--------IELMLKSVEVNTGIIGIYGIGGIGKTTLLKSINNGFTLEHDFDVVIWAVVSKELVVEKIQQAIGVRLGQ-EL------RASRIYSVMRRRKFLLLLDDVWEGLD--FEKIGVPLPEN-GCKVIFTTRSMDVCSDMDAN------VEFLNERQSWQLFHEK----------GRQMSAYADTIVRKCGGLPLALVTIGRAMANKQTE-EEWKYAIEVLNKSP---------EL--LKFSYDNL--ILRLCFLYCSLFPEDYPIEKEQIIEYWAGEGFL------DVHTIGHAIIGSLKVACFLENGEE-------QVKMHDVVRALWVASGGGKNGGAENWEAAQR
>XP_027173687.1
-----ATSSLVDEEFVVGREKDKEDIIQMLL-MTRGNLSVIPLVGMGGIGKTTLAQVVYNDERILKNFEFRIWISVSINFDLIGISKSVVES--S-DL-D----IQSKLQNLLFGRKFLLVLDDYWTEKYGDWDALCSPL-GRQGSKVIVTTRSTIVSSILGTI--A-YGVQSLNDEVCWELVKQRAFSSKDE---KMNLEEIGRKIAKKCKGLPLAAKCLGGILRFRSDE-EGWNSVLN---------------KMDQLILSYHFLPTHLRKCFAYCSIFPPNHEFEMEELVLLWVGEGFI-PRREMRLEDIGNDFFSELIWRSFFQFSH---HNQS-IYKMHELIHCMAQLISANT-C-PPAFNNARH
>XP_027173689.1
-----ATSSLVDEEFVVGREKDKEDIIQMLL-MTRGNLSVIPLVGMGGIGKTTLAQVVYNDERILKNFEFRIWISVSINFDLIGISKSVVES--S-DL-D----IQSKLQNLLFGRKFLLVLDDYWTEKYGDWDALCSPL-GRQGSKVIVTTRSTIVSSILGTI--A-YGVQSLNDEVCWELVKQRAFSSKDE---KMNLEEIGRKIAKKCKGLPLAAKCLGGILRFRSDE-EGWNSVLN---------------KMDQLILSYHFLPTHLRKCFAYCSIFPPNHEFEMEELVLLWVGEGFI-PRREMRLEDIGNDFFSELIWRSFFQFSH---HNQS-IYKMHELIHCMAQLISANT-C-PPAFNNARH
>XP_027173690.1
-----ATSSLVDEEFVVGREKDKEDIIQMLL-MTRGNLSVIPLVGMGGIGKTTLAQVVYNDERILKNFEFRIWISVSINFDLIGISKSVVES--S-DL-D----IQSKLQNLLFGRKFLLVLDDYWTEKYGDWDALCSPL-GRQGSKVIVTTRSTIVSSILGTI--A-YGVQSLNDEVCWELVKQRAFSSKDE---KMNLEEIGRKIAKKCKGLPLAAKCLGGILRFRSDE-EGWNSVLN---------------KMDQLILSYHFLPTHLRKCFAYCSIFPPNHEFEMEELVLLWVGEGFI-PRREMRLEDIGNDFFSELIWRSFFQFSH---HNQS-IYKMHELIHCMAQLISANT-C-PPAFNNARH
>XP_027173965.1
-WDPRRSFLYADESEIVGLEQDSDNLETRLLDT-DLENGVISIVGMPGIGKTTLGKEIYRR--VRHHFDCSAQVYVSQEPSIRELLLDIARQVG----GK-EDPIEANLGEYLRGKRFLVFLDDVWNTRT--WDCLKLGFPKPMGSRIIITSRNTGVGRYIGG-ESSLHLLQPLTPENSWKLFSKMMISRGRN---AVDLEYIGKKMVEKCGGIPLAIVVTAGMLRERERTVHAWNGVLKSMSQDDH-------LKV--LATSYKDLPSTLKPCFLYFGLFPEDHEIPAFQLINMWAAEKFI---GEQDVEDVAEDYLNNLVARNLIQVAS-RFDGRIRSCRIHDLLHNLSISIAKQTNFNTDSSSS-RG
>XP_027173975.1
--ISRAAS---NEM-VVDLRDEEQYAIDLLIKG-SPRRGIVSIIGMPGIGKTTLAWKVFNHPYVMDHFHCHAWCTVSHIYEKRELLLEILRG--EILM-T-NEDLQLKLHQCLLRNRFLIVMDDVWDAGV--WNELRNSLPDANGTRILITSRLRDVALQIEP-D---HSLRLLSEDESWNLLVGKVFH-GE--C-PEELSLVGKEIAKKCKGLPLAVVAISGLLQRKSSES--WGKIAKSLIA------------VARFELSYKHLPGYLKPCFLYLGVFLEDKDIPVSKLIRFWLAEGFIHDSELKSLEGIAEGYLMELISRSLVEVSKR-SNGTVKSCRLHDLLRDFCQLKAKEENFGHY-SDRVYR
>XP_027173976.1
--MAQDGIP--KET-VVDISDEEQVITDQLTKG-SARLGIVSIVGMPGIGKTTMAWKLFNCPKVLSHFHCRAWCTVSQEYEKKELLLEILGG--NIQM-S-KEDLQLKLRQCLLRNKFLIVMDDVWDAGV--WNELKISFPDANGSRVLITSRHHDVALQIEP-D---HSLRLFSDDESWNLIVGRVFQ-GE--C-PEELLLVGKEIAQKCKGLPLAVVAISGLLRRNSRES--WEKIAKSLIA------------VARLELSYKYLPGYLKPCFIYLGVFLEDKDIPVSKLTRFWLAEGCIHDSELKSLEGIAEGYLMELISRSLVEVSKR-SNGMVKSCRLHDLLRDFCQLKARAENFGHH-SDPVYR
>XP_027173977.1
--ISRDATP--NGM-VVDPRDEEQSITDQLVKG-SSKFGIVSLVGMPGIGKTTMAWKLFNCQKVLSHFHCRAWCTVSQEYDKRELLLEILRG--EIQM-T-NEDLQLKLRQCLLRNRFLIVMDDVWDAGV--WNELRNSFPDANGSRILITSRLRDVALQIEP-D---HSLRLFSDYESWTLLVEKVFH-GE--C-PEELSLVGKEIAKKCKGLPLAVVAISGLLQRESSES--WGKIAKSLIA------------VARLELSYKHLPGYLKPCFLYLGVFLEDKDIPVSKLIRFWLAEGFIHDSELKSLEGIAEGYLMELISRSLVEVSKR-SNGMVKSCRLHDLLRDFCQLKARAQNFGHH-SDPVYR
>XP_027174056.1
A---RDQALLIEEAQLVGINKPKEELTAKILD-DHSHLKIVSVVGMGGLGKTTLVKKVYDDSAVKKQFQSHAWITVSQKFQFNVIIKNLIQQL-E-SM-D-GIRLSEFVKDFLKE-RYILVLDDVWSLDA--WETIKYILPHV-ASRVVLTTRIADVASGS---HDFVHKMKPLSDEESWTLFCNRTFQSN--GC-PPSLEEVSRNILKKCEGLPLAIVAIGGVLALKDKERDEWEMILHGFG----EVDGSGKLRI--LLLSYNDLPHHLKGCLLYLSIYPEDSQIQVNNILEKWIALGFVEEKEGMATTDIAMRYLKELINRSLIQIKD-WDDGQLKACGLHDFLHEIIISKSKEQSFSWP--VKVRH
>XP_027174128.1
----------M-SFSESTLEEGLKEV--RL----QDKTNLIVICGMAGVGKTTLVNQIADQ-VK-YGF-YKAMLTMSKNPSMRNAQNRLLG-V---QI-P-HDRFGQTIYNKL--SGRLVILDEIW-KEV-----FKLGIPS-EKIKVIVTSQSPCVCRNMG--K---VGVNALPEEEACYLFKAV----GSD-----VLSDVAKQFAEECKGIPLALVVVARGLRTNCKTLKSWELALGQLQK-----------TF--VEWSYDNLESEAKSLLLLCSLFPEDYSIPVECLVRYGKGLELFNERDTLDRCR-VD--VNDLRSYHLL--DD---ER-EDHVKLHDVMRETCLKASGEHVF--------RH
>XP_027174129.1
----------M-PFSESTFEESLREV--EL----QDKRSLLAICGMAGVGKTFLLEQIADQ-VK-SEF-DGAFATISQNPDMRNIQNQLLR-M---KLKS-HGR-AEQIYTRLINDKRLVMLDDIW-EEV-----LRLGIPRKKSLTVVLTSRFSHVCRNME--E---FEVNALPKEEAWHLFKEV----GSD-----ALSDVAKQVAEECKGLPLAIVVVARAFRTNYTTPESWKLALGQLKK-----------TM--IEWSYDHLKSEAKSLLLFCSLFPEDYSIPVECLVRYGKGLKMFQDRETLDRYR-VD--ISDLKSCYLL--TD---GK-EDHVKLHDVVRDVCLKASGEHVF--------GH
>XP_027174136.1
-QQLRRTYSHVVEYDFVGLEDDVEMLVKHLLRGSDQHFRVVSICGMGGLGKTTLARKVYNHPEMRRCFDGLAWVCVSQKWQKEDILQRILLSL---EW-R-DEELVRQLFQILQNKKCLVVLDDIWATEP--WECIKQAFPND-GSKILVTSRNKDVALHIDP-SGFHHQPRFLSEDESWQLLQRKALRGRFHED-FKKLENLGKEMVKACGGLPLAVIVLSGTLATKKDL-NEWATVKRNIKAHLGK--EEGNLKI--LALSYNDLPYKLKPCFLYLSRYEEDSDIDTETLYQLWIAEGIIDQTGEESMMDVAERCLGELVTRCMVQGKA-SVGRSFASCRLHDLMRDLSLLKAKEENFGNNDHSR-VY
>XP_027174173.1
SDAISATTAVLNDFAVQGRQNDKDRIVEALM---EGILSVLPIVGVGGMGKSTLVKLVYNDERVVKHFQLRIWVNVSPCFSVRKVVERIIQS-AY-EM-D----LRIVVGDILCKKVYLLVLDGVWNEYEGKWNQLKDFL-GAKGSKIVVTTRDESVASAIGTM----YCVERLANDDCLSLFLKRAFEEGQE---YPNLVRIGADIVQKCEGVPLGVILLGSSLRGRTRE-IEWTDIRD---------------SV-NLKLSYEKLPSYLKACLAYCLIFPKGCEIEIDKLIQLWISQGLITSTHFEEPEEIGLEYFNQLSFKSFFQDIE-FGS----ICKMNDTVHDFLLSLAGSE-CTQNISEDVKH
>XP_027174243.1
----------M-PFSEQTSKEGLKEV--EL----QDKTSLVAICGMPGVGKTFLAEQIADQ-VK-FEF-DEAKANLSQIPNTRTVQDQLLG-L---KI-S-EDR-AERMYTRLSNEKRLVILDDVQ-EEV-----FKLGIPREKGLKVILTSRLSHVCSRMG--Q---FEVGALPKEEARHLFKEV----GSD-----TLSDVSNQVADECKGLPLAIIVVAKAFKSNHTTPESWNIALRQLKK-----------TM--IKWSYDHLESEAKSLLLLCSLFPEDYSIPLECLVRYGKGLQLFQDRETLDRDR-VH--INELKKYYLL--SD---EQ-KDSVKLHNVVRDVCLSASDDHVF--------RH
>XP_027174244.1
----------M-PLSEWTFEESLREV--EL----QDKISLLAICGMAGVGKTTLVKQIADQ-VK-FEF-DRAFAAVSQNPDMSNVRNQLLE-L---KI-S-QDR-AERLYMTLTNDKRLVILDDIW-KEV-----FKLGIPKEKSLKVILTSRSSYVCRGMG--E---FEVNVLPKEEAWHLFKEV----ESD-----ALIGVAKQVAEECKCLPLAIVVVARALKGNH-TPESWDRALRQLKE-----------TI--IKFSYDYLKSEAKSLLLLCSLFPEDYSIPIECLVRYGKGLELFPDRRRLDRDK-VD--IGHLKSSYLL--ND---EK-EDSVKLHDVVRDVCLSASDEHEF--------KN
>XP_027174258.1
N--SRDDALLVEEDKLVGIDQPKKHLISQLVEGDDYQLKVVSVVGMGGLGKTTLVKKVHEDLEVRRHFPVRAWVTVSQTCDFEYLLKDLIRQL-E-SM-T-TTELKEIIKDFLQQGRYAIVFDDVWDVEF--WNTIKFALPSC-GNRVMLTTRKADVATAS---LGYIHRMGPLSFEDSWTLFCNKIFKGN--SC-PGHLMDVAKGILDKCEGLPLAILAISGLLASKDVNRDEWEMVQRSLG----ELEGTGKLRV--LSLSYSDLPWHLKTCLLYTSIYPEDYRIGCLRLVNLWIAERFVE-------------------------------------------------------------------
>XP_027174320.1
----------M-PFSESTFEESLREV--EL----QDKRSLVAICGMAGVGKTFFLEQIADQ-VK-SEF-DGAFATVSQNPDMRDVQNQLLR-I---KLNP-HGR-AEQIYTRLINDKRLVVLDDIW-EEV-----LRLGIPREKSLTVVLTSRFSHVCRNME--E---FEVNALPKEEAWHLFKEV----GSD-----ALSDVAKQVAEECKGLPLAIVVVARAFRTNYTTPESWKLALGQLKK-----------TM--IEWSYDRLKSEAKSLLLFCSLFPEDYSIPVECLVRYGKGLEMFQDRETLDRYR-VD--ISDLKGCYLL--TD---GK-EDHVKLHDVVRDVCLKASGEHVF--------RH
>XP_027174321.1
----------M-PLSESTLEESLKEV--EL----QEKTNLIAICGMAGVGKTTLVKQIADQ-VK-FEF-DEAMATVSQSPDMRNVQNQLLG-L---TI-S-QDR-AERLYTRLIGDKRLVILDDIW-KEV-----FKLGIPKEKSLKVILTSRLFDVCSIMG--E---VVVNMLPEEEAWHLFKEK----GSN-----ILNDVAKQVAGECKGLPLAIVVVARALRSNH-TLESWNRALRQLRK-----------RM--IEWSYNSLETEMKYLLLLCSLFPEDHSIPIDCLVRYVKGLQQFQDTETFDRDQ-VD--VDQLRNSYLL--ND---GK-EDHVKLHDVVREVCLSASAEHEF--------KN
>XP_027174322.1
----------M-SLSKSTFEESLREV--EL----QDKTSLLAICGMPGVGKTFLSEQIADQ-VK-SKF-DRPFVTVSQNPDIRNVQDQILG-M---KI-T-RDR-VERLYARLTNDERLVVLDDIW-KEL-----LKLRIPKEKSLKVILTSRFKDVCSGMG--E---FEVDVLRIEEAWHLFKEV----ESD-----ASSGVAKQVAEECKGLPLAIVVVAKALKSNH-TPESWDRALRQLKE-----------TI--IKFSYDYLKSEAKSLLLLCSLFPEDYSIPIECLVRYGKELELFPDRRRLDRDK-VD--IGHLKSSYLL--ND---TK-EDSVKLHDVVRDVCLSASAEHEF--------KN
>XP_027174324.1
----------M-PLSEWTFEESLREV--EL----QDKISLLAICGMAGVGKTTLVKQIADQ-VK-FEF-DRAFAAVSQNPDMSNVRNQLLE-L---KI-S-QDR-AERLYMTLTNDKRLVILDDIW-KEV-----FKLGIPKEKSLKVILTSRSSYVCRGMG--E---FEVNVLPKEEAWHLFKEV----ESD-----ALIGVAKQVAEECKCLPLAIVVVARALKGNH-TPESWDRALRQLKE-----------TI--IKFSYDYLKSEAKSLLLLCSLFPEDYSIPIECLVRYGKGLELFPDRRRLDRDK-VD--IGHLKSSYLL--ND---EK-EDSVKLHDVVRDVCLSASDEHEF--------KN
>XP_027174329.1
----------M-RFSESTLEEGLKEL--EL----QEKTSLMAICGMGGIGKTTLVKQIADQ-VK-FEF-DEAMAIVSQSPDMRNVQDQLLG-L---KI-I-QDR-AERLCTRLTGDKRLVILDDIW-KVV-----FELGIPKEKSLKVILTSRSSDACRDMG--E---FEMHALRKEEAWHLFKEV----ESD-----ALSGVAKQVAEECKGLPLAIVVVARALKGNH-TLESWDRALRQLKE-----------TI--IKFSYDYLKSEAKSLLLLCSLFPEDYSIPIECLVRYGKGLELFPNRRRLDRDK-VD--IGHLKSSYLL--ND---KK-KDSAKLHDVVRDVCLSASDEHEF--------KN
>XP_027174330.1
----------M-PLSESTFA---KGV--EL----QEKTSLMAICGMAGVGKTTLVKEIADQ-VK-FEF-DRAFAAVSQNPDMSNVRNQLLE-L---KI-S-QDR-AERLHMTLTNDKRLVILDDIW-KEV-----FKLGIPGERSLKVILTSRSSYVCRDMR--E---FEVDILPKEEAWLLFKEV----ESD-----DFSDVAKEAAEECKGLPLAIFVVARALISNH-TLEDWEQALEHLKE-----------TI--IEFSLDYLKSEAKSLLLLCSLFPEDYSIPIECLVRYGRGLELFPNRRRLDRYW-VD--IGDLKSSYLL--ND---EK-EDSVKLHDVVRDVCLSASDEHEF--------KN
>XP_027174332.1
----------M-PFSESTFEESLREV--EL----QDKRSLLAICGMAGVGKTFLLEQIADQ-VK-SEF-DGAFATISQNPDMRNIQNQLLR-M---KLKS-HGR-AEQIYTRLINDKRLVMLDDIW-EEV-----LRLGIPRKKSLTVVLTSRFSHVCRNME--E---FEVNALPKEEAWHLFKEV----GSD-----ALSDVAKQVAEECKGLPLAIVVVARAFRTNYTTPESWKLALGQLKK-----------TM--IEWSYDHLKSEAKSLLLFCSLFPEDYSIPVECLVRYGKGLKMFQDRETLDRYR-VD--ISDLKSCYLL--TD---GK-EDHVKLHDVVRDVCLKASGEHVF--------GH
>XP_027174334.1
----------M-TFSEQTSKEGLKEV--EL----EDKTSLVAICGMPGVGKTFLVEQIADQ-VK-FEF-DEAKANLSQIPNTRTVQDQLLG-L---KI-S-EDK-AERMYTRLSKEKRLVILDDVR-EEV-----FKLGIPREKGLKVILTSRLSHVCSRMG--K---FEVDALPKEEARHLFKEV----GSD-----TLSDVPNQVADECKGLPLAIVVVAKAFKSKHTTPESWNIALRQLKK-----------TM--IMWSYDHLESEAKSLLLLCSLFPEDYSIPLERLVRYGKGLQLFHDRETLDRDR-VH--INELKKYYLL--SD---EQ-EDFVKLHNVVRDVCLSASGEHVF--------RH
>XP_027174337.1
----------M-GFSESTLEEGLKEV--EL----QEKTSLMAICGMGGVGKTTLVKQIADQ-VK-FEF-DETMATVSQSPDMRNVQDQLLR-L---KI-T-QDR-AERLYTRLTGDKRLVILDDIW-KEV-----LKLGIPKEKSLKVILTSRSSDACRDMG--E---FEVNVLPKEEAWHLFKEV----ESD-----ALSGVAKQVAEECKGLPLAIVVVAKALKSNH-TPESWDRALRQLRK-----------RM--IEWSYNHLGTEAKHLLLLCSLFPEDSSIPIECLVRNVKGLQLFQDIENLDRDK-VD--VDELKNTYLL--ND---EE-EDSVKLHDVVRDVCLSASNEHEF--------KN
>XP_027174342.1
----------M-SLSESILEEGLKEL--EL----QEKTNLMAICGMGGVGKTTLVKQIADQ-VK-FEF-DEAMATVSQSPNMRNVQDQLLG-L---KI-T-QDR-AKRLYTRLTGNKRLVILDDIW-KEL-----LKLGIPKEKGLKVILTSRSLDACRDMG--E---FEVNVLPKEEAWLLFKEV----ESD-----ALSGVAKQVAEECKGLPLAIVVVAKALKSNH-TSESWDRALRQLRK-----------RM--IEWSYNHLGTEAKHLLLLCSLFPEDYSIPIEHLVRYGKGLQLFRDTENLDRDK-VD--VDELKSSYLL--ND---EK-EDSVKLHDVVRDVCLSASDEHEF--------KN
>XP_027174344.1
----------M-SFSESTLEEGLKEV--RL----QDKTNLIVICGMAGVGKTTLVNQIADQ-VK-YGF-YKAMLTMSKNPSMRNAQNRLLG-V---QI-P-HDRFGQTIYNRL--SGRLVILDEIW-KEV-----FKLGIPS-EKIKVIVTSQSPCVCRNMG--K---VGVNALPEEEACYLFKAV----GSD-----VLSDVAKQFAEECKGIPLALVVVARGLRTNCKTLKSWELALGQLQK-----------TF--VEWSYDNLESEAKSLLLLCSLFPEDYSIPVECLVRYGKGLELFNERDTLDRCR-VD--VNDLRSYHLL--DD---ER-EDHVKLHDVMRETCLKASGEHVF--------RH
>XP_027174345.1
----------M-PFSESTFEESLREV--EL----QDKRSLLAICGMAGVGKTFLLEQIADQ-VK-SEF-DGAFATISQNPDMRNIQNQLLR-M---KLKS-HGR-AEQIYTRLINDKRLVMLDDIW-EEV-----LRLGIPRKKSLTVVLTSRFSHVCRNME--E---FEVNALPKEEAWHLFKEV----GSD-----ALSDVAKQVAEECKGLPLAIVVVARAFRTNYTTPESWKLALGQLKK-----------TM--IEWSYDRLKSEAKSLLLFCSLFPEDYSIPVECLVRYGKGLKMFQDRETLDRYR-VD--ISDLKSCYLL--TD---GK-EDHVKLHDVVRDVCLKASGEHVF--------GH
>XP_027174395.1
--QSQRTIP-TNQV-VVGFDDEAEQIICRLTRG-SGQLDIVSIVGMPGLGKTTLANIVYHDPFIICHFQIRAWCCISQVYGKKDVLIQILVCI-EYGM-K-EDDLAEELYHRLKGYRYLVVLDDLWDIEA--WNGLERLFPDANGSRILLTSRISKLALEVKP-R---LHLRQLTDDECLELLQKKLI---ERGY-PPALLLLGKHIAKGCKGLPLTVVIAAGILGNLEQDG--WEKVAESLSS------------S-HFELSYKHLPNYLKPCLLYFGVFLEDQEIPVWRLMRLWIAEGFVQKTEVKSLEDIAEDYIMDLIGRSLVMVDKK-SIGGVKTCRIHDLLHEFCLRKAKEENFDEP-SNT-RR
>XP_027174479.1
--PSR------NDV-VVGLEDEAKSIIERLTRG-SSQVQIIHIVGMAGLGKTTLAKKVYCHPSVTSHFHARAWCTISQVYHQKRLLLEILTCI-EFEK-C-ETDLVLILKQKLGKKRYLIVLDDVWDIEA--WNALKDSFPNKDGNAVIITSRIRGVAPQDKV-L-----LRQLTHDESWRLLKQKLCP-RN-LL-LPKLCELRMQIGEKCQGLPLTIVILAGILSNIGQDG--WEDVVESLSA------------T-QLELSYDHLPDRLKPCFLYLGAFPEDQEYTPKSLIQLWVAEGFVRKSQIKSSEDVANDYMMDLTGRSLIMVSKS-SIGGVKACRVHDLLHEFCLTKAKGDNFHIP-HYL-RR
>XP_027174513.1
--PQEGSKP-INDV-VVGFEDETASIINGLRYG-SRQVKIVSIVGMPGCGKTTLARKVYNDSSVNSHFQERAWCTVSQIYQKRNLLLQILTCI-DVKM-G-EEDLALQVKRRLLKNRYLIVLDDVWDIDA--WNGLEASFPDGNGSRVILTSRLRGVAPQAKL-E---YSLPQLTPNETWDLLKGKLYP-GQ-LA-PPELCEIRQQVVEMCQGLPLTVVILAGILSRMDRYG--WKEAVEGLSS------------N-QLELSYKHLPDNLKACFLYFGAFPEDHEHNTRRLISLWVAEGFVQKTQLKRSEDVANDYLMELISRSLVIVSKR-SIDGVKACRIHDLLYEFCVTKAKEEKLTLP-CYL-RR
>XP_027174517.1
--PQQGSKP-INDV-VVGFEDETASIINGLRNG-SCQVKIVSIVGMPGCGKTTLARKVYNDSSMKSHFYERAWCTVSQIYHKRNLLLQILTSI-DVKM-G-EEDLALQVKRRLLKNRYLIVLDDVWDIDA--WNGLEASFPDGNGSRVILTSRLRGVASQDQL-E---YSLRQLAPNESWDLLKGKLYP-GQ-LA-PPELCEIRQQVVEMCQGLPLTVVILAGILSRMDRHD--WKEAVEGLSS------------N-QLELSYKHLPDTLKACFLYFGAFPEDHEHNTKRLISLWVAEGFVQKTHPKRSEDVANDYLMELISRSLVTVSKR-SIDGVKACRIHDLLYEFCVTKAKEENFNVP-FFL-RR
>XP_027174519.1
--PTQLNKP-INDV-VVGLEYEAASIISRLTRG-SLQLQIVSIVGMPGLGKTTLARKVYNSSSVMSYFYKRAWCTVSQVYHKRNLLLEILSCI-NVEM-S-EEDLAHEVKRRLLRNKYLIVLDDVWDIEA--FNGLEASFPNGNGSRVILTSRRQDVAPQDKL-E---HSLRQLTPDESWDLLKAKLYP-GQ-LA-PPELCEIRQKVVEMCQGLPLTVVILAGILSSMDRHD--WKEVVEGLSS------------N-QLELSYKHLPDNLKACFLYFGAFPEDYEHNTKRLISLWVAEGFVQKTQLKRSEDVANDYLMELISRSLVIVSKR-SIDGVKACRIHDLLYEFCVTKAKGEKLTMP-CYL-RR
>XP_027174520.1
--PQEGSKP-INDV-VVGFEDETASIINGLRYG-SRQVKIVSIVGMPGCGKTTLARKVYNDSSVNSHFQERAWCTVSQIYQKRNLLLQILTCI-DVKM-G-EEDLALQVKRRLLKNRYLIVLDDVWDIDA--WNGLEASFPDGNGSRVILTSRLRGVAPQAKL-E---YSLPQLTPNETWDLLKGKLYP-GQ-LA-PPELCEIRQQVVEMCQGLPLTVVILAGILSRMDRYG--WKEAVEGLSS------------N-QLELSYKHLPDTLKACFLYFGAFPEDHEHNTKRLISLWVAEGLVQKTQLKRSEDVANDYLMELISRSLVIVSKR-SIDGVKACRIHDLLYEFCVTKAKEEKLTVP-CYL-RR
>XP_027174530.1
--PPRGRVP-INEI-VVGFDDDARKVINRLKRG-SATLEIVPIVGMPGLGKTTLAKKVYNSPSVEAYFYIRLWCSFSQEYDTKNSLVQILSSD-ELLL-D-EYDLAQKLRQMLMGKRYLIVLDDVWDIRV--WHGLSISFPNRNGSRVLITSRQSNVASEVQF-E---YNLRILTEEESWELFQRKVF--GE-DC-PQPLCMPGKKIATNCKGLPLTIVIIAEILSTIKDDA--WSEVADSLTS------------I-QLELSYRRLPHHLKPCLLYFGAFREDQEIETAKLMRLWIAEGFVLDTEPKRIEALAEEYMMDLIGRNLVMVAKR-HIGGVKTCRIHGLLHEFCKEKAKEENFNEH-SCI-ER
>XP_027174689.1
--PARANTS-LDEI-VVGFKDVAETIMDKLRGG-SARRDIVTIVGMAGQGKTTLAKTIYNDPLIQYDFHISAWCCISQVYKKRKLLLDILSHI-TITM-S-DEDLGERLWKCLKGHKYLIVIDDIWDSKA--WYDIERFFPDNNGSRIMFTSRIHDVALQVKA-K---HHLRPLSNDESWELLEKKLLE-KG-DC-PSHLSEVGEHIVKLCKGLPLAIVVIAGLLTRHNKIN--WKQISEHLGSR-----------L-GLELSYMHLPDHLKTCFLYFGALFEDKVISAQKLIKLWIAEGFVRRTGIKRLEDVAKEYFMDLVRRSLVIVTGS-STGGIKTCYIHDLFRDLCLAKAKEEYF----LNPVYR
>XP_027174695.1
A-LNR-ETS-I-H-YVVGRAKDETRLVETLLS--SEQVSVIPILGMGGLGKTTLAQSIYNNRLVDSHFK-KIWVCVSDNFETR-LLKMILESLTNVEM-T-SRDIVQEIRQQLVGKKYLLVLDDVWTESQILWDDF-RLL-NTNGNCCVVTTRKQQTASIVA--D---YVLGKLSDDDCWSILTEKAN-AGE----P-QLQVMKKEIIKKCGGLPLAASVMGGLLRMKR---EEWKLILMKLSNLS-----------S-LQLSFDNLPSAIKKCFAYCSMFPKDTEMKRDMLIELWMAEGFLQD-KNKMMEEIGEYYLE-LLQSSLLEI-RY--RGRC--YKMHDMVHDVSKSIMSKSTKSGDNSNQVRC
>XP_027174696.1
--RNR-QTS-V-P--MIGRTDDESHILEMLLR--SEKVSVLPIFGMGGLGKTTLAKSIYNNHQIDGHFK-KIWVCVSEKVPVE-LFKLILGQLKKDEV-G-DRQIVQEVGKELGNIRYLLVLDDVWDDNQALWDDF-TTL-NINGSWCLITTR-----------K---YPLGRLPGDHCWSIIKGKVV-EEE----P-ELDAIKDRAIQICHGLPLVASVLGGLLRL-R---DKWRSILERLLNLN-------------LQLSFDSLPSAIKKCFAYCSIFPKDTEMEGDMLIELWMAEGFLQDLVNKTMEEIGEYYLE-LLQSSLLEI-RY--GRRR-CYKMHDMVHDVSKSIMSKSTKSGDNSNQVRC
>XP_027174697.1
A-RNR-QTS-V-P--MVGRADDESKIVKMLLS--SEKVSVLPIIGMGGLGKTTLAKSIYNNQQIDGHFK-KVWVCASKKVPEE-LFKLILVHLTKVEV-D-VREIVEKIQNQLGGKRYLLVLDDVWDDNHALWDDL-TTL-NTDGSWCLVTTRSGQVAGIVS--E---YALGRLPDDLCWSILKEKVV-GGG----P-ELKAIKERVIKRCDGLPLAASVIGGLLRLKR---EEWQSILERLLSFS-----------R-LKLSFDNLPSYIKKCFAYWSIFPKDSEIERNMLIELWMAEGFLQD-NSQMMEEIGMNYLR-LLQSSLFEI-RD--WK-T-YYKMHDLVHDLAES-MSKSTKTVDNDNQIRY
>XP_027174725.1
--PAQASNS-RDEP-VVGFDDEAETIIDRLTRG-SEQLQIVSIIGMPGQGKTTLAKKVYNHPSIRYHFIQCVWCCVSQEYRYRSALLEMLSNVT--ET-S-DEELANRLRKCLIGRSYLIVMDDIWDIRA--WNELKGSFPNNNGSRILFTSRIHKLSDECK--Y---HTLRPFHEKEGWELLKQKTFH-KE--C-PQDLVEVGMEIARKCKGLPLSIVLVAGILAKSKNSLYWWKKIARSLSS-----------HP-GLELSYRHIPDHLKPCFLYFGAFAEGQNIRARKMTLLWISEGFIRTTDQRRLEDVAMEYLMDLVNHSLVIVSES-SDGGVNRCQVHNLLREFCMTKAKEENFNYP-SNGCHR
>XP_027174727.1
-----CSISSIDENGVYGRDDDKEKMIKILL-CDGKGNTVIPIVGMGGIGKTTVAQLVCNDKRVKVHFDVIAWVCVSEEHDVIKITKSLLEG--E-TL-S----LQVKLQQSLIGKKFLFVLDDVWNSSYSDWEMLKSPF-GKQGSKIIVTTRDERVALMI-RN--PIHFLDLISDEDCWSLFEKHAFRNEDS---NQELEVIGKEIVKKCKGLPLAAKVAGGLLGSKGTF-KEWEDIFN---------------DESKLRLSYIHMHSHLKRCFAYCALFHKDYKFKKEELILLWMANDLLHPGNNKRIEDVGDEYFCELRQRAFFQK-----SSDD-SFYMHDLINDLANSVSGKY-Y--SLVNKVRH
>XP_027174740.1
LQRLRQTYPHQVEEYFVGMKDDIRQLVSLITDEGIRSHRVISVHGMGGLGKTTLARKIYKHIEVERAFKQFAWVSVTQQCNTMTVFRDILKQL-D-SVGKDERELVGELYKVQIETKSFVVLDDLWKIED--WECLKVAFPEA-DSKILITTRNQKLVE-----DEFLYPLNLLNEDEGWELLQKRAFTRRNGDCESDPLEAVGRAIVRECGNLPLAISAIGGVLSQKTSL-EEWETVKNDVDSYIRK-EGYGAVQV--LALSYDELPYHLKPCFLYLGQFREDEDIDAEMLYRMWTAEGMVHRGKGETLTDIAERYLYEMAGRSMLQLK--SASRKVESCYLHDLMRDFCLARGKEVEFSDCSTERDDS
>XP_027174972.1
--ISRDATP--NGM-VVDPRDEEQSITDQLVKG-SSKFGIVSLVGMPGIGKTTMAWKLFNCQKVLSHFHCRAWCTVSQGYDKRDLLLEILRG--EIQM-T-NEDLQLKLRQCLLRNRFLIVMDDVWDAGV--WNELRNAFPDANGSRILITSRLRDVALQIEP-D---HSLRLFSDDESWNLLVEKVFH-GE--C-PEELLLVGKEIAKKCKGLPLAVVAISGLLQKKSRAS--WGKIAKGLIA------------VARFELSYKHLPGYLKPCFLYLGVFLEDKDIPVSKLIRFWLAEGFIHDSELKSLEGIAEGYLMELISRSLVEVSKR-SNGMVKSCRLHDLLRDFCQLKARAENFGHH-SDPVYR
>XP_027175361.1
----------M-SLSKSILEKGLKEL--EL----QEKTSLMAICGMGGVGKTTLVKQIADQ-VK-SEF-DEAMATVSQSPDKRNVQDQLLR-M---EI-S-QDR-AERLYTRLINDKRLVILDDIW-KEV-----LKLGIPKEKSLKVILTSRFSDVCRGMG--E---FEVKVLPKKEAWHLFKEV----ESD-----ALSGVAKQVAEECKGLPLAIVVVAKALKSNH-TPESWDHALRQLQE-----------TI--IKFSYDYLKSETKSLLLLCCLFPEDYSIPIECLVRYGKGLELFQDIENLNRDK-VD--VDELKSSCLL--ND---EK-EDFVKLHDVVRDACLSASAEHEF--------KN
>XP_027175585.1
--PQQGSKP-INDV-VVGFEDETASIINQLRNG-SRQVRIVSIVGMPGCGKTTLARKVYNDSSVKSHFYERVWCTVSQIYQKRNLLLQILTCI-DVKM-G-EEDLALQVKRHLLKNRYLIVLDDVWDIDA--WNGLEASFPDGNGSRVILTSRLRGVAPQAKL-E---YSLPQLTPNETWDLLKGKLYP-GQ-LA-PPELCEIRQQVVEMCQGLPLTVVILAGILSRMDRYG--WKEAVEGLSS------------N-QLELSYKHLPDTLKACFLYFGGFPEDHEHNTKRLISLWVAEGFVQKNQPKRLEDVANDYLMELIGRSLVTVSKR-SIDGVKACRIHDLLYEFCVTKAKEENFNVP-CYL-RR
>XP_027177534.1
A-TSR-QTS-T-RRDVLGRDEDESEIVKKLLT--SESISVIPITGMGGLGKTTLAKAVYKNEQIVGQFK-KMWVCVAEEVDIEKVFKMILESLTKVEG-D-RREIVQKIQHELKEKRYFLVLDDLWNDQEVLLNDF-STL-NKKGSWCLVTTRLQEVATILS--T---HELGKLCDNDCWSIMKKWAN-VEE----P-ELEDMREQVLRRCDGLPLAATLIGGLLSKKR---EDWLSILESL--LN-----------G-LKVSFDHLSPPVKKCFAYCSIFDQDTELEQDRLVELWMAEGFLQD-QNEMMEKIGCEYLR-LLQTSLLEV-KE--RRT--WYKMHDLVHEFAKSILNR-------SNEDRY
>XP_027177535.1
A-TSR-QTS-T-RRDVLGRDEDESEIVKKLLT--SESISVIPITGMGGLGKTTLAKAVYKNEQIVGQFK-KMWVCVAEEVDIEKVFKMILESLTKVEG-D-RREIVQKIQHELKEKRYFLVLDDLWNDQEVLLNDF-STL-NKKGSWCLVTTRLQEVATILS--T---HELGKLCDNDCWSIMKKWAN-VEE----P-ELEDMREQVLRRCDGLPLAATLIGGLLSKKR---EDWLSILESL--LN-----------G-LKVSFDHLSPPVKKCFAYCSIFDQDTELEQDRLVELWMAEGFLQD-QNEMMEKIGCEYLR-LLQTSLLEV-KE--RRT--WYKMHDLVHEFAKSILNR-------SNEDRY
>XP_027177585.1
-QQLRRTYSHVVEDDFVGLEDDVEMLVKHLLRGGDQRFRVVSICGMGGLGKTTLAQKVYNHPKVRRCFDGIAWVYVSQTWQKEDILQRILLSL---KW-R-DEELVRQLFQILQNKKCLVVLDDIWATEP--WECIKQAFPND-GSKILVTSRNKDVALHIDP-NGFHHQPRFLSEDESWQLLQRKALRGRFHED-LKKLENLGKEMVKACGGLPLAVIVLSGTLATKKDL-NEWATVNRNIKAHLGK--EEGNLKI--LALSYNDLPYKLKPCFLYLSRYEEDSDIGTEKLYQLWIAEGIIDQIGEESMMDVAERYLGELVTRCMVQGKA-SAGRSFASCRLHDLMRDLSLVKAKEENFGNNDHSQ-VY
>XP_027177704.1
--PSQVSTP-IDEV-VVGLDDEAETVIERLTRG-TRQLDVVPIVGMAGQGKTTLAKRVYNDQLIMCHFHVRAWCCVSQGYQRLSLLLKILSDI-QYQM-N-EDDLAVVLYKQLKGNRYLIVLDDIWGIEA--WNGMERSFPDANGSRVLCTSRLHNLSSEFKQ-K---HPLRLLTDEESWALLQHKLFA-KK--C-PPQLCALGKQIAESCKGLPLAVVVVAGFLATIQQYR--WEEVARSLSS------------V-LFELSYRHLPDYLKPCFLYFGAFQEDQEIPIQRLALLWISEGFVQKTGAKSLEDAANEYLMDLIDRSLVMVSQR-SIGGVKTCQIHDLLHEFVIRKAKEESFTAP-YNP-YR
>XP_027177725.1
--TSKLRTP-ANEA-PVGLDEAIKTITCRLTGG-SRQLDIISIVGMAGLGKTTLANTVYHRNSDCRRFHIYAWCTVSQSYNKHNLLAQILCSI-KYNK-D-ENDLAEEVRRVLLRNRYLIVLDDLWDIEA--WNLLERSFPDANGSRIILTSRIHSFP--LKH-E---YHLRLLTDTESWALLRNKLFG-KE--C-TPTLNEVGFQIAKNCKGLPLTIVLVAGILATTEQDC--WKEVAETLSS------------R-QLELSYSNLPSHLKPCLLYFGAFPEDEDVPVRKLIWLWTAEGFLQKTEGKGSEDVVDEYLMDLVQRSLVMVTRR-SIGGAKACRIHDLIHEFCVKKAKEESFTGP-HNL-HR
>XP_027177728.1
--ESQLSTP-ADEV-LVGLDEEVMTITNRLTKG-LKKRDIVSIVGMAGLGKTTLANTVYHHPSILCHFHIRACCTVSQVYSKHNLLLQILCSVVKYRM-D-EDDLAAELKRVLSRNMYLIVLDDVWDIEA--WNLLKHSLPDANGSRILFTSRFQILSLQFKP-K---YHLRQLTGKECFALLQRKIFG-K----------KIV---------LPH----------------------------------------------------------------------------------------------------------------------------------------------------------
>XP_027177730.1
--KSQHNTL-GNDV-LVGLDDEVKTIMDKITRG-SKLLDIVSIVGMPGLGKTALASKVFNDPSVLGHFHICAWCTLSQVYSKHNLLVQILGFI-QYNM-N-EDDLAEKLYKCLKGNRYLIILDDVWDIEP--WNLLKPSLPDANGSRILFTSRFHNLSSQFKR-T---HHLRQLMDEESWALLQTKIFG-KE--C-PPALRVVGKQIAKNCKGLPLTVILVAGILSNVKEDC--WEEVANSLSS------------S-HLELCYSHLPDYLKPCLLYLGAFQEDQDIPVRKLKLLWISEGFVRKTEPSDLEDVADGYLTDLITRSLVMVTLR-SVGGVKACRIHDLVHEFCVEKAKEERFNGS-YST-DR
>XP_027177731.1
--ESQFSAP-ANEV-LVGLDKEAKTITDKLIRG-SKQLDIVSIVGMAGIGKTTLANTVYHHRSILGHFHIRAWCTVSQVYSKHNLLVQILSGI-QYKE-D-ENDLARILYQALKRNTYLIILDDEWDIEP--WNLLKLSFPDACGSRLLFTSRFQNLSLQFKP-E---YHLCHRSNKECLELLHMKI-G-KE--C-PPALIKILMQVANKCKGLPHTVVIFAGILSRMEPDC--WQEFANSLSS------------T--LELSYSHLPEYLKPCLLYFGAFREDQDIPVRKLSWLWISEGFVQKTEGKSLEDEAEDYLKDLIGRSLVTVTKR-TLAGAKACRLHDLVHEFCVAKAKEESFTTP-C-P-HR
>XP_027177734.1
--ESQLSYP-ANEV-LVGLDEEVKMIINRLTRG-SKHLNIVPIVGMAGLGKTTFANKVYCDPSIIGYFHIRAWCTVSQVYSKHNLLAMILCSI-HYEM-N-EDDLTVMLYQSLKRNRYLIILDDVWDIKA--WNMLERSLPDTNGSRILFTSRFQNLTSQF-S-E---FHLRQLTVEECFVLLQRKIFG-KK--C-LPALIKVLTQIANKCKGLPFTVVIVAGILSSIEPDC--WQDFANSLSS------------T--LELGYSYLPDYLKPCLLYFGTFPEDENIPVRRLFLLWVSEGFVQKTEGKTLEDVADDYLKNLVNRSLVIVTQR-TIGGAKACRIHDLVREFCVTKAKEESFAGP-CNP-HR
>XP_027177735.1
--ESQLSTP-ADEV-LVGLDEEVMTITNRLTKG-LKKRDIVSIVGMAGLGKTTLANTVYHHPSILCHFHIRACCTVSQVYSKHNLLLQILCSVVKYRM-D-EDDLAAELKRVLSRNMYLIVLDDVWDIEA--WNLLKHSLPDANGSRILFTSRFQILSLQFKP-K---YHLRQLTGKECFALLQRKIFG-K----------KIV---------LPH----------------------------------------------------------------------------------------------------------------------------------------------------------
>XP_027177737.1
--PSQVSAP-VYEH-PVGLEDELETIIDRLVRG-TMQLDIVPVVGMPGLGKTTLANSVYCHRSVDSHFHIRAWCCVSRVYSKKSLLLQILHNP-QSEI-N-EDDLAENLYKLLKGKRYLIILYDVWDIKA--WKLLERSLPDSNGSRILLTSRSHDLLLDFTL-K---HHLRPLSDEESWALLQKKIFG-KE--C-PPGLGEVGFRIAKSCKGLPLAVVLIAGILANTKLHCTIWEKFAESLIS------------I-ELEQSYRQLPEYLKPCLLYFSAFQEDQDIPVRRLLWLWIYEGFVQKTEEKSLEDVAEDYLMDLIGRSLVMVTKR-SIGGAKTCRLHDLVREFCLEKAKEESFTGP-C-P-HR
>XP_027177738.1
--ESQFSAP-ANEV-LVGLDKEVKTITDKLIRG-SKQLDIVSIVGMAGLGKTTLANTVYHHPSILRHFHIRAWCTISQVYSKHNLLIQILSSI-QYKE-D-ENDLARMLYQALKRNKYLIILDDVWDIEP--WNLLKISFPDTYGSRLLFTSRFQNLSLQSKH-E---YHLCHRSDKECLELLQMKI-G-KE--C-PPALIKILMQVANKCMGLPHTVVIFAGILSGMEPDC--WQEFANSLSS------------T--LELSYIHLPEYLKPCLLYFGAFREDQDIPVRKLSWLWISVGFVQKTEGKSLEDVAEDYLKDLIGRSLVTVTKR-TLAGAKACRLHDLVYEFCVAKAKEESFTTP-C-P-HR
>XP_027177739.1
--SSKLSGP-ANEA-TVGLHEAVKTITCRLTGG-LKQLDIISIVGMAGLGKTTLANTVYDHNSVSRHFHIHAWCTVSQAYSKHNLLAQILCSI-EYNK-D-EDELAEELRKVLLRNRYLIVLDDLWDIEA--WNLLERSFPDANGSRILLTSRIHSLPLQLKH-E---YHLRQLTDKDSWALLQNKLFG-KE--C-PPTLNEVGFQIAKNCKGLPLTIVLVAGILATTEQDC--WKEVAQTLCS------------T-QLELSYSNLPGHLRPCLLYFGAFPEDADVPVRKLIWLWSSEGFLQKTEGKILEDMVDEYLTDLVQRSLVMVTRR-SIGGAKACRIHDLIHEFCVEKAKEESFTGL-HNL-HR
>XP_027177763.1
--ESKRSTP-MNDV-VVGFDDEVKTIIDRLTRG-SKLLDFASIVGMGGLGKTTLANRIYNDPLILRHFHIVAWCAVSQVYSMRSLLVQLLCSI-QYEM-D-KADLAHMLYKRLKRNRYLIILDDVWEIEA--WNLVKSSLPDANGSRILFTSRIE---LQFSP-N---HHLRQLTDEESWKLLQKKLFG-KE--C-PPGLIEVGSQIAKFCRGLPLTVVLVAGIFANIAENY--WKEVAKSLTS------------S-YIELSYSHLPDDLKSCLLYFCVFSVGKISDVCIISWLWISEGFLRKTEGKSLEDVANDCLTALVDRSLVMVTEG-SAGDTKACRLHDLVHEFCVQKFEEENFTCL-SNA-YR
>XP_027177764.1
--ESKRSTP-VNEV-L---DDEVKTIIDRLTRG-SKLLDLVSIVGMAGLGKTTLANRVYNDPLISSHFHILAWCTVYQVYSIQDLLLQILCSI-QYKM-D-EDDLAEMIYKRLKGNRYLVILDDVWEIEV--WNLVKGSLPDANGSRILFTSRIE---LQFSP-K---HHHRQLTDKESWKLLQKKLFG-KE--C-PPRLIEVGSQIAKFCRGLPLTVVLVAGILANTAEDC--WEEVAISVSS------------I-YLELSYSHLPDDLKSCLLYFCAFSEGKSIRVSGLSWLWISEGFVRKTEGKDLEDVADNYLKALVDRSLVMVIKR-SMGGAKSCRLHNLVHEFCVGKIKEENFASL-SSP-YR
>XP_027177765.1
--SSQVIAA-TNKD-FVCLDDEVKTITDRLTGG-SRKLGVVPIVGMPGLGKTTLANMVYSSPSVKLHFHIRAWCTVSQIYSTHNLLVQILHSI-QYEE-N-EGDLAIKLKQALLRNRYLLVLDDLWGVEA--WNLLEKSLPDANGSRILITSRLQNLFLQFKL-K---HHLRPLTDEESWKLLQNKLFG-KE--C-PAKLSGVGFQLAKSCRGLPLTVILVAGILATTDQNC--WQEVAKSLSS------------I-YLELSYSHLPGDLKPCLLYFSAFRADKNVPIRRLLWLWISEGFVQKTEEKSLEDVADEYLKDLVDRSLVMVSER-TRGGAKACRLHDLVHEFCVEKAKEENFTIP-SNP-HR
>XP_027177797.1
--------S-IEEK-MVGFDDEVTLLLDKLT-G-EKQLEVISLVGMAGIGKTTLAKRLYNDPRVVYHFHVHGWTSGLQNLEVKNALHDILSLI-SLKM-T-RDEIGEKLYKRLKGKRYLVVIDDIWDFGS--WSTMKWYFPDMIGSKILITSQIKDAVLEISP-S---HFLRFLNHDESWNLFESKVFT--N-TC-PEELMELGSEIVAKCEGLPLAIVVLAG-LAKKTQEW--WNYINQNTTA-----------CL-KLGLSYQHLPSSLKSCFLYLGSFPWNHEIPVKKLIPSWIAEGFVESNGE-KVEDVAEDYLKDLVDRSLVMVSKR-SNGGIKTFHVHDLLRDLCVQKAKDEKF----------
>XP_027177897.1
--ESKCRAS-VHEV-LVGLDDEVKAIIHSLTRG-SKLLDFVSIVGMAGLGKTTLAYRVCNDPLILSHFHILARCTVSQVYSMHSLLVQLLCSI-------------------------------------------------------------------------------------------------------------------------------------------------------------------------------------------------------------------------------------------------------------------------------------
>XP_027177898.1
--DSKRSIP-VNEV-LVGLDDEVKTIIHSLTRG-SKLLDFVSIVGMAGLGKTTLANRVCNDQLILSHFHILARCTVSQVYSMHSLLVQLLCSI-EYEM-D-ENDLAYKLYKLLKGNRYLIFLDDVWEIKA--WNLVKSSLPDANGSRILFTSRIQ---LQFKP-M---QHLRHLTDEESWKLLQKKLFG-KE--F-PRTLGKVGSQIAKLCRGLPLTIVLVAGILANTAEDC--WEEVAKSLTS------------I-NLELSYSHLSDDLKPCLLYFGAFKENEDVPVRRLSWLWISEGFVRKTEGKILEDAADDYLKDLVDRSLVMVSDR-TMGGAKACRLHDLVHEFCVKKAKEENFTGT-SNP-LR
>XP_027177899.1
--ESKCRTP-VNEV-LVGLDDEVKAIIHSLTRG-SKLLDFVSIVGMAGLGKTTLANRVCNDALILSHFHILARCTVSQVYSMHSLLVQLLCSI-EYEM-D-ENDLAHKLYKLLKRNRYLIFLDDVWEIKA--WNLMERSLPDANGSRILFTSRIQ---LQFKP-K---HHLRHLTDAESWKLLQKKLFG-KE--F-PPTLGKVGSQIANLCRGLPLTIVLIAGILANTAEDC--WEEVAKSLTS------------I-YLELSYSHLSDDLKPCLLYFGAYKEDENVPVRRLLWLWISEGFVRKTEEKSLEDVADDYLKDLIDRSLVMISER-TIGGAKACQLHDLVHEFCVQKAKEENFTSP-SNP-LR
>XP_027177906.1
--ESKRSIP-VNEV-VVGLDDEIKTIIQSLTRG-SKLLDFVSIVGMAGLGKTTLANRVCNDPLILSHFHILARCTVSQVYSMHSLLVQLLCSI-EYEM-D-ESYLAPKLFKLLKRNRYLIFLDDVWEIKA--WNLVKSSFPDANGSRILFTSRIQ---LQFKP-M---HHLRHLTDEESWKLLQKKLFG-KE--F-PPTLGKVGSQIAKLCRGLPLTVVLVAGILANTAEDC--WEEIAKSLTS------------I-YLELSYSHLSDDLKACFLYFSAFQEDENVPVRRLFWLWISEGFVRKTEGMRFEDVADDYLKDLVDRSLVMVSER-SMGGAKACRLHDLVHEFCVKKAKEESFTGP-SNP-LR
>XP_027177907.1
--DSKLSIP-VNEV-LVGLDDEVKTIIHSLTRG-SKLLDFVSIMGMAGLGKTTLANRVYNDPLILSHFHILARCTVSQAYSMHSLLVQLLCSI-EYEM-D-ESDLAPKLYKLLKRNRYLIFLDDVWEIKA--WNLLERSLPDDNGSRILFTSRIQ---LQFKS-K---HHLRHLTDEESWKLLQKKLFG-KE--F-PPTLGKVGSQIVKLCRGLPLTVVLVAGILANTAEDC--WEEVAKSLTS------------I-DLELSYSHLPDDLKVCLLYFGAFKEGENVLVRRLLWLWISEGFMRKTEGKSLEDVANDYLKDLVDRSLVMVSER-AMGGAKACRLHDLVHEFCVKKAKEENFTGQ-SNP-LR
>XP_027177918.1
--PSQVTVV-TNKD-LLPLDDEVENITKSLTRG-SRRLDVVCIVGMPGLGKTTLANIVYNSPSVMPHFNIRAWCTVSQAYSMHNMLVQILGSI-QYKM-D-EHDLAIKLKQVLLRNKYLLVLDDLWDAKA--WNLLERSLPDANRSRILITSRLQNLSLQFKP-K---HHLRRLTNEESWNLLQKKLFG-KE--C-PPRLSQVASQIAKSCRGLPLTVVLVAGILDNTAEES--WEEVAKSLPS------------I-YLELSYSHLPDDLKPCLLYFGAFHEDKNVPIRKLLWLWISEGFVLKTEGKRLENAADDYLKDLVDRSLVMVSKR-TMGGAKACQLHDLVHEFCVKKAKEENFAGP-SNP-LR
>XP_027177920.1
--PSQVTIA-TNED-LVPLDDEVKTITDSLTRG-SRQLDVVSIVGMPGLGKTTLANIVYNSPSVILHFNILAWCTVSQAYSMHNMLVQILGSI-QYKV-D-EHDLAVKLKQVLLRNKYLLVLDDLWDAKA--WNLLARSLPDANGSRILITSRLQNLSLQFKP-K---HPLRRLTDEESWKLLQKKLFG-KE--C-PPRLSQVASQIAKSCRGLPLTVVLVAGILANTAEDC--WEEVTKSLTS------------I-YLELSYSHLPDDLKPCILYFGAFQEDKNVPVRRLFWLWISEGFVRKTEGMRLEDVADDYLKDLVDRSLVMVSER-TMGSVKACRVHDLVHEFCVKKAKEENFTGP-NNL-LR
>XP_027177923.1
--PSQVTVA-TNED-LVPLDDEVKTITDSLTRG-SRQLDVVSIVGMPGIGKTTLANIVYNSPSVMLHFNLRAWCTVSQAYGMHNMLVQLLGSI-QYKM-D-ENDLAVKLKQVLLRNKYLLVLDDLWDTKA--WYLLERSLLDANGSRILITSRLQNLSLQFEP-R---HHLRRLTDEESWNLLQKKLFG-KE--C-PPRLSGVASQIAKSCRGLPLTIVLVAGILASTAKDC--WEEVAKSLTS------------I-YLELSYNHLPDDLKPCLLYFGAFQEDKNVPVRKLLWLWISEGFMRKTEEKSLKDVADDYLKDLVDRSLVMVSER-TMGGVKACRLHDLVHEFCVKKAKEENFTSP-SNL-HR
>XP_027177924.1
--ESKCSTP-VNEA-LVGLDDEVKTIIHSLTRG-SKLLDFVSIVGMAGLGKTTLANRVYNDPLILSYFHIRAQCTVAQVYNMHSLLVKLLCSI-EYEM-G-ENDLAHKLYKLLKGNRYLIFLDDMWEIKA--WNLVKSSLPDANGSRILVTSRIQ---LQFKP-K---YHLRHLTDNESWKLLQKKLFG-KE--F-PPILGKVGSQIAKLCRGLPLTVVLVAGILANTAEDC--WEEVAKSLTS------------I-YLELSYNHLPDDLKPCLLYFGAFQEDENVPVRRLLWLWISEGFVRKTEGKRLEDVADDYLRDLVDRSLVMVSKR-STGGAKACRLHDLVHEFCVKKAKEENLTGP-SNP-LR
>XP_027177925.1
--DSKRSIP-VNEV-LVGLDDEVKTIIHSLTRG-SKLLDFVSIVGMAGLGKTTLANRVCNDPLILSHFHILARCTVSQVYSMHSLLVQLLCSI-EYEM-G-ENDLAHMLYKLLKRNRYLIFLDDVWEIRA--WNLLERSLPDANGSRILFTSRIQ---LQFKL-K---HNLRQLTDEESWKLLQKKLFG-KE--F-PPTLGKVGSQIAKLCRGLPLTVVLIAGILANTAEDC--WEEVAKSLTS------------I-YLELSYSHLPDDLKACLLYFGAFQEDQNVPVRMLFWLWISEGFVRKTEGKSLEDVADDYLKDLVDRSLVMVSKK-TMGGAKACRLHDLVHEFCLKKAKEENFTGP-SNP-LR
>XP_027177928.1
--PSQVTIA-TNED-LVPLDDEVKTITDSLTRG-SRQLDVVSIVGMPGLGKTTLANIVYNSPSVILHFNILAWCTVSQAYSMHNMLVQILGSI-QYKV-D-EHDLAVKLKQVLLRNKYLLVLDDLWDAKA--WNLLARSLPDANGSRILITSRLQNLSLQFKP-K---HPLRRLTDEESWKLLQKKLFG-KE--C-PPRLSQVASQIAKSCRGLPLTVVLVAGILANTAEDC--WEEVTKSLTS------------I-YLELSYSHLPDDLKPCILYFGAFQEDKNVPVRRLFWLWISEGFVRKTEGMRLEDVADDYLKDLVDRSLVMVSER-TMGSVKACRVHDLVHEFCVKKAKEENFTGP-NNL-LR
>XP_027177929.1
--PSQVAVA-ANEE-LVPLDDEVKTITDGLTRG-SRQLDVVPIVGMPGLGKTTLANIVDNSPSVMLHFNIRAWCTVSQSYSMHNMLVQILGGI-QYKM-D-EHDLAVKLKQVLLRNKYLLVLDDLWDAKA--WNLLERSLPDANGSRILITSRLQNLSLQFKP-K---HHLRRLTDEESWNLLQKKLFG-KK--C-PPRLSGVASQIAKSCRGLPLTVVLVAGILANTAEDC--WKEVTKSLTS------------I-YLELSYTHLPDDLKPCILYFGAFQEDKNVPVRRLFWLWISEGFVRKTEGMRLEDVADDYLKDLVDRSLVIVSER-IKGGAKACRVHDLVHEFCVKKAQEENFTSP-SNP-LR
>XP_027177940.1
--PSQVTAA-TNEG-LVRLDNEVETITQRLTKG-ARQLDVVPIVGMPGLGKTTLATIIYSSSSVMLHFHIRAWCIVSQAYSMHNLLVQILGSI-QYNM-D-EHDLAIKLKQVLLRNRYLLVLDDLWDAKA--WNLLERLLPDANGSRIVITSRLQNVSLQFKP-K---HHLRHLTNEESWNLLQKKLFG-QE--C-PPRLSGVASQIAKSCRGLPLTVVLVAGILANSAEDS--WEEVAKSLTS------------I-HLELSYSYLPDDLKSCLLYFGAFQEDENVHIRRLLWLWISEGFIRKIEGKSLEDVADNYLKDLVDRSLVMASKR-TSGGAKACRLHDLVHEFCVKKAKEENFTGQ-SNP-LR
>XP_027177981.1
--PSQIVAP-INEA-LVGLNDEVESIIDRLVRG-SSQLDIVAIVGMPGLGKTTLASKVYGDPSINFHFHIRAWCTVSQVYSKHNLLLQILCAI-QCMM-N-EDDFAAKLYQQLKGKRYVIVLDDVWDIDG--WNLLKHSLPDCNGSRVLLTSRFHNLSLEIRP-K---LHLRPLTDKESLELLQKKLFA-KE--C-PATLCEVVLHVAKCCKGLPLAVVLVAGILATTQQDC--WEEVARRLSS------------I-HLEYSYNYLPDYLKPCLLYLGAFQED--------------------------------------------------------------------------------------
>XP_027177982.1
--PSQIVAP-INEA-LVGLNDQVESIIDRLMRG-SSQLDVVAVVGMPGLGKTTLAKNVSSDPSIKFHFHICAWCAVSQVYSKNNLLLQILCVI-QYKM-N-EDDLAAKLYQQLKGKRYVIVLDDVWDIEG--WNLLKHSLPDCIGSRVLLTSRFHNLSLEIKP-K---LHLRPLTDKESLELLQKKLFA-KE--C-PPTLSEVVLHIAKCCKGLPLAVVLVAGILDTIQQDC--WEEVARRLSS------------I-HLEYSYNYLPDYLKPCLLYLGAFLEGRDIPVRRLLRLWISEGFVRKIEGKSLEDVGDNYLMDLIGRSLVMPTHR-SLGGIKVCRIHDLVHEFCVEKAKEENFTRP-YNL-HR
>XP_027177983.1
-----------------------------------MQLDIVAIVGMPGLGKTTLASKVYSDHLVLFHFHIHAWCYVSHGYSKRSLLVKILCCF-Q-------------------------------------WDLLKHSLPDCNGSRLL-TSRIQNLSLQIKP-K---HHLRWLTNK--------------------------------------------------------------------------------------------------------------------------------------------------------------------------REFGI--AAEEA-----------
>XP_027177987.1
--PSQIVAP-INEA-LVGLNDEVESIIDRLTRG-SNQFDVVAIVGMAGLGKTTLAKNIYSDPSIKFHFHICAWCTVSQVYSKHNLLLQILCVI-QYKM-N-EDDLAAKLYQQLKGKRYVIVLDDVWDIEG--WNLLKHSLPDRIGSRVLLTSRFHNLSLEIKP-K---LHLRPLTDKESLELLQKKLFA-KE--C-PPTLSEGVLNVAKCCKGLPLAVVLVAGILATTQQDC--WEQVTRRLTS------------V-HLEYSYNYLPDYLKPCLLYLGAFQEDQDIPVRKLLRLWISEGLVQKIEGKSLEDVADNYLMDLIGRSLVMPAHR-SSGGIKVCQIHDLVHQFCVTKAKEENFTGP-YNA-HR
>XP_027177990.1
--PSQITAP-INEA-LVGLNDEVENIIDRLTRG-SSQFDVVAVVGMPGLGKTTLANNVYNDPLIKFHFHIRAWCTVSQVYCKHNLLLQIFCVI-HYKM-N-EDDLAEKLYQHLKGKRYVIVLDDVWDIDW--WNLLKHSLSDCNGSRILLTSRFQNLSLQIKS-K---HHLRPLTDEESLELLQKKLFA-KE--C-PPTLSEFVLHAAKYCNGLPLAVVLVAGILATTPQDC--WEEVARHLSS------------I-HLEHSYNYLPDYLKPCLLYLGAFQEDQDIPIQKLL-----------------------------------------------------------------------------
>XP_027178017.1
--KSQLSTL-ANEV-LVGLDEEVKTIADRLTRG-SNQLDIVSIVGMAGLGKTTLANTIYHHPSILGHFHFRAWCTISQVYSKQNLLVQILSSI-QYKM-H-EDDLVVTLFQLLKRNRYLIILDDVWDIGA--WNLLERSLPDANGSRILFTSRIENLSLQFKS-Q---HHLCHLSDKECLELLLRKIFG-KE--C-PPTLIKVLMQVANKCKGLPHTVVIFAGILSRIEPDC--WQEFADSLNS------------T--LELSYIHLPEYLKPCLLYIGAFREDQDIPVRKLSWLWISEGFVQKIEGKSLDDVAEDYLKDLIGRSLVMVTER-TLAGAKICRLHDLVHDFVVAKAKKESFTGP-S-P-HR
>XP_027178019.1
--KSQLSTL-ANEV-LVGLDEEVKTIADGLTRG-SNQLDIVSIVGMAGLGKTTLANTIYHHPSILGHFHFRAWCTISQVYSKQNLLVQILSSS-QYKM-H-EDDLVVTLFQLLKRNRYVIILDDVWDIGA--WNLLERSLPDANGSRILFTSRIENLSLQFKS-K---HHLCHLSGKECLELLLRKIFG-KE--C-PPTLIKVLMQVANKCKGLPHTVVIFAGILSRIEPDC--WQEFADSLNS------------T--LELSYIHLPEYLKPCLLYIGAFREDQDIPVRKLSWLWISEGFVQKIEGKSLDDVAEDYLKDLIGRSLVMVTER-TLAGAKICRLHDLVHEFVVAKAKKESFTGP-S-P-HR
>XP_027178061.1
--PQEGSKP-INDV-VVGFEDETASIINGLRHG-SCQVKIVSIVGMPGQGKTTLARKVYNSSSVTSYFHKRAWCTVSQVYHKRNLLFEILTCI-DVKM-G-EEDLALEVKRHLLKNRYLIVLDDVWDIDA--WNGLEASFPDRNGSRVILTSRLRGVAPQDKL-E---YSLRQLTPNETWDLLKLKLYP-GQ-LA-PPELCEIRQQVVEMCQGLPLTVVILAGILSRMDRYG--WKEAVEGLSS------------N-QLELSYKHLPDTLKACFLYFGAFPEDREHNTKRLISLWVAEGFVQKTHLKRSEDVGNDYLMELISRSLVIVSKR-SIDGVKACRIHDLLYEFCVTKAKEEKLTVP-CYP-RR
>XP_027178062.1
--PQEGSKP-INDV-VVGFEDETASIINGLRNG-SRQVTIVSIVGMPGCGKTTLARKVYNDSSVKSHFYERAWCTISQIYQKRNLLLQILTCI-DVKM-G-EEDLALQVKRRLLKNRYLIVLDDVWDIDA--WNGLEASFPDGNGSRVILTSRLRGVAPQDKL-E---YSLRQLTPNESWDLLKGKLYP-GQ-LA-PPELCEIRQQVVEMCQGLPLTVVILAGILSRMDRYG--WKEAVEGLSS------------N-QLELSYKHLPDTLKACFLYFGAFPEDHEHNTKRLISLWVAEGLVQKTQLKRSEDVANDYLMELISRSLVIVSKR-SIDGVKACRIHDLLYEFCVTKAKEEKLTVP-CYL-RR
>XP_027178084.1
--PAQFIVA-MDED-LVGLDDEVETITHQLTRG-SKQLHVVPIVGMPGLGKTTLANKVYTAPSVRSHFHVRGWCRVFQTYSIRSMLVELLCSS-GYKI-D-ENDLVMKLRQVLLRSRYLLVLDDLWDVEA--WNLLEKSLPDANGSRILFTSRYQDLSLHFEP-E---HHLRHLTDEESWKLLQRKLFG-TE--C-PATLSEVGSQIAKLCQGLPLAVVLVAGILATTAQDS--WEEVAKSL-S------------I-YLELSYSHLPNYLKPCLLYFAAFQEDEVINVQRLLWLWIAKRFVQQAGGKSLEEAAYDYLMALINRSLVMVIRT-IVGGAKACLLHDLVYEFCVEKAKEESFTGP-SNP-YR
>XP_027178089.1
--PSQFIVT-MDED-LVGLDDEVETITHRLTRG-SKQLDVVPIVGMSGLGKTTLANKVYTAPSVRSHFHVCGWCRVSQTYSIRSMLVELLCSS-GYKM-D-ENDLVVKLRQVLLRSRYLLVLDDLWDVEA--WNLLEKSLPDANGSRILFTSRYQDLSLHFEP-E---HHLRHLTDEESWKLLQRKLFG-TE--C-PATLSEVGSQIAKLCQGLPLAVVLVAGILATTTQDS--WEEVAKSL-S------------I-YLELSYSHLPNYLKPCLLYFGAFQEDEVINVQRLLWLWIAERFVQQAGGKSLEEAAYDCLMALINRSLVMVIRR-IVGGAKACLLHDLVHEFCVEKAKEESFTGP-SNP-YR
>XP_027178092.1
--PSQFTIT-MGED-LLGLDDEVETITHRLTRG-TKQLDVVPIVGMPGLGKTTLANKVYTASSVRSYFHVRGWCCVSQTYSIRSLLVELLCSI-EYKM-D-ENDLAMKLRQVLLRSRYLLVLDDLWDVEA--WNLLEKSLPDANGSRILFTSRYQDLSLHFKP-E---HHLRHLTDKESWALLQRKLFG-TE--C-PPALSEVRSQIAKLCQGLPLAVVLVAGILATTVQDS--WEEVTKSL-S------------I-YLELSYSHLPDYLKPCLLYFGTFQEDEVINVRRLLRLWISERFVQQTEGKSLEEAAYDYLMALINRSLVMVTRR-TVGGAKTCLLHDLVHEFCVEKAKEESFIGP-SNP-HR
>XP_027178094.1
--RSQLAAA-MDED-LVGLDDEVETITHRLTRG-SKQLDVVPIVGMPGLGKTTLALKVYNAPSVRSHFHVHGWCRVSQTCSKHSLLVQLLCSV-EYKE-D-ENNLANKLRQVLLRSRYLLFLDDLWDVEA--WNLLKKSLPDANGSRILFTSRYQDLSLHFEP-E---HHLRHLTDEESWTLLQRKLFG-TE--C-PPALSEVGSQIAKLCQGLPLAVVLVAGILAITAQDS--WEEVAKSL-S------------I-YLELSYSHLPDYLKPCLLYFAAFKEDEVINVRRLLRLWISERFVQQAEGKRVEEAAYDYFMALVNRSLVMGVGR-TVGGAKACLLHDLVHEFCVKKAKEESFTGP-SNP-HR
>XP_027178095.1
--PSQLAAA-MDED-LVGLDDEVETITHRLTRG-SKQLNVVPIVGMSGLGKTTLANKVYTAPSVRSHFHVRGWCRVSQTYSIRSMLVELLCSS-GYKM-D-ENDLVMKLRQVLLRSRYLLVLDDLWDVEA--WNLLEKSLPDANGSRILFTSRYQDLSLHFEP-E---HHLRHLTDEESWKLLQRKLFG-TE--C-PATLSEVGSQIAKLCQGLPLAVVLVAGILATTAQDS--WEEVAKSL-S------------I-YLELSYSHLPNYLKSCLLYFAAFQEDEVINVQRLLWLWIAERFVQQAGGKSLEEAAYDYLMALINRSLVMVIRT-IVGGAKACLLHDLVYEFCVEKAKEESFTGP-SNP-YR
>XP_027178104.1
--PSQFTVV-MDVD-LVGLDDEVETITHRLTTG-SKQLDVVPIVGMPGLGKTTLANKVYTAPSVRSHFHVHGWCRVSQTCSKHNLLVQLLSSL-EYKM-D-ENDLAIKLRQVLLRSRYLLVLDDLWDVEA--WNLLEKLLPDANGSRILFTSRCQDLSLHFEP-E---HHLRHLTDKESWTLLQRKLFG-TE--C-PPDLSEVGSQIAKLCQGLPLTIVLVAGILVTTAQDS--WKEVAKSL-S------------I-YLELSYSHLPDYLKPCLMYFAAFQEDEVINVRRLLRLWISERFVQQVGGKSLEEAAYDYLMALINRSLVMVIRR-IVGGAKACLLHDLVHEFCVEKAKEESFIGP-NNP-HR
>XP_027178107.1
--PSQFTVA-MDED-LVGLDDAVETITHRLTRG-SKQLDVVPIVGMPGLGKTTLANKVYTASSVRSHFHVHGWCRVSQMCNKHNLLVQLLSSL-EYKM-D-ENDLAMKLRQVLLRSRYLLVLDDLWDIEA--WNLLEKLLPDANGSRILFTSRCQDLSFHFEP-E---HRLRHLTDEESWTLLQRKLFG-TE--C-PPELNKVGSQIAKLCRGLPLAVVLVAGILATTARNS--WKEVAKSL-S------------I-YLELSYSHLPDYLKPCLLYFGTFQEDEVINVRRLLRLWISERFVQQAEGKSLEEAAYDYLMALINRSLVMVIGR-IVGGAKTCLLHDLVHEFCVEKAREESFTGP-SNP-HR
>XP_027178163.1
--PSQLIAT-IHED-LVGLDDKVKSIINRLRSG-SKQLNFVPIVGMPGLGKTTLANKVYIADSVRSHFHVRGWCCVSQMYSMQSLLVQLLCSI-EYKK-D-ENDLAKELKQVLLRNRYLLVLDDLWDVQA--WNLLEKSLPDANGSKILFTSRFQNLSSQFKP-N---YHLRPLADEESWTLLQKKVFD-KE--C-PPTLSEVGFQIAKTCRGLPLTVVLVAGILSTTAQDR--WEEVAKCL-S------------I-DLELSYSHLPDYLKPCLLYFAAFQEDEVINVRRLLWLWISEGLVQQTKGKSLEESAYDYLMALISRSLVLVTKR-TMGGAKTCQLHDLVHEYCVEKAKEEGFAGP-SNH-HR
>XP_027178168.1
--PTQLTAT-TNED-LVGLDDAVETITHRLTRG-SKQLDVVPIVGMPGLGKTTLANKVYTAPSVRSHFHVCGWCCVSQTYSTRILLVQLLCSI-GFEM-D-ENDLALQLKQVLLRTRYLLVLDDLWDIEA--WNLLEKLLPDVNGSRILFTSRFQNLSLQSKP-K---YHLRQLTDEESWTLLQKKLFH-KE--C-PPTLSKVGSRIAKSCRGLPLTIVLVAGILANTAQDC--WEEVAKCL-S------------S-YLELSYGHLPDYLKPCLLYFGAFKEDEVINVRRLLWRWISEGFVQQTEGKSLEEVAYDHLMSLINRSLVLVSRR-TRGGVQACQIHDLVYEFCVEKSNEESFTGP-SNH-HR
>XP_027178171.1
--PSQLIAT-INED-LVGLDDKVKSIIDRLRSG-SKQLDFVPIVGMPGIGKTTLANKVYVADSVTSHFHVCGWCYVSQMYSMRSLLVQLLCSI-KYKK-D-EDDLAKELKQVLLRNRYLLVLDDLWDIEA--WNLLVKSLPDANGSRILFTSRFQNLSSKFKP-E---YYLRQLTDEESWTLLKKKLSD-KG--C-PPTLSEVGSQIAKTCRGLPLTIVLVAGILASTAQDS--WEEVAKSL-S------------T-CLELSYNHLPDYLKSCLLYFGAFREDEIVNVRRLLWLWISEGFVQKAEEKSLEEAAYNYLMALINRSLVMVTDR-TTSGAKACQLHDLVREFCVEKAKEESFAEP-GSH-HR
>XP_027178172.1
--PSQLTTA-INED-LVGLNDAVETITHRLTRG-SKQLDVIPIVGMPGLGKTTLANKVYTTPSVRLHFHVRGWCCVSQTCNKHSLLVQLLSSI-EYKN-D-ENDLAEKLRQVLLRSRYLLVLDDLWDIKA--WNLLGKSLPDANGSRILFTSRFQNLSSQFKP-E---YYLRQLTDEESWTLLQKKLCD-KE--C-PPTTSEVGSQIAKSCRGLPLTIVLVAGILASTAQDS--WEEVAKSL-S------------I-YLELSYSHLPDYLKPCLLYFGAFREDEVINVRKLLWLWISEGFVQQTEGKCLEEVAYDYLVALIDASLVVVTDR-TTRSAKACQLHDLA-----------------------
>XP_027178181.1
--PSQLIAT-INGD-LVGLDDKVETITHRLMGG-SKQLDVIPIVGMPGVGKTTLANKVYTAPSVMSHFHVRGWCCVSQTYSMHSLSVQLLCTI-EYKK-D-ENDLAVKLKQVLLRTRYLLVLDDLWDVEA--WNLLEKVLPDVNGSRILFTSRFQNLSLQSKP-K---FHLCQLTDEESWTLLQKKLFD-KE--C-PPTLSEVGSQIAKSCRGLPLTVVLVAGILATTAQDC--WEEVAKCL-S------------S-YLELSYSHLPDYLKPCLLYFGAFQEDEVINVRRLLWLWISEGFVQQTEGKSLEEAAYDHLMALINRSLVMVTKR-TMSGAKTCQLHDLVHEFSVEKAKEESFTGP-SNH-HR
>XP_027178182.1
--PSQVTAP-ITEA-LVGLNDEVESIIDRLVRG-SRQLDIIAIVGMPGLGKTTLANTIYSDPTVECHFHIRAWCCFSQAYTKHSLLVQILCSI-QYDN-N-EDDMADKLRKLLKRNRYLIVLDDVWDIVG--WDSLKHSLPDCNGSRILLTSRFQKLSLLIKP-E---HHLRPLTDNESCELLQKKLSA-KK--C-PPTLSKVVLNIAKYCKGLPLAVVLVAGILAITKQDC--WEEVVRHLTS------------I-HLEQSYNYLPDYLKPCLLYFGAFQEDRDIPVRKLLCLWISEGFVQKTEGKSLEDVADDYLMDLIGRSLVMAAQR-SLGGIKTCRIHDLE-----------------------
>XP_027178184.1
--ASQLAVA-VNED-LVGLDDKVKTIIDRLTRG-LKQLDVVPIVGMPGLGKTTLANKVYTASSVRSYFHVRGWCCVSQTYSKHSLFVQLLCSI-EYKM-D-ENDLVQKLKQVLLRTRYLLILDDLWDVEA--WNLLENSLPDVNGSRILFTSRFQDLSLQFKP-E---YHLCQLTDEESWALLQKKLFD-KE--C-PPELSEVAYRIAKICRGLPLTIVLVAGILATIAQDS--WEEVAKTL-N------------V-YVELSYSHLPDYLKSCFLSFAAFQEDGVISVRKLLWLWISEGFVQQIEGKSLEEAAYNNLMGLINRSLVVANKG-AMNGAKTCQLHDLVHEFCVKKAEEECFTGP-SNP-HR
>XP_027178213.1
--PSQLAAA-INED-LVGLNNKVKIITDRLTRG-LKHLEVVPIVGMPGLGKTTLADKVYNASSVRSHFHVRGWCCVSQTYSKHSLFVQLLCSI-EYEM-D-ENDLVQILKQDLLRNTYLLVLDDLWDVEA--WNLLENSLPAVNGSRILFTSRFQDLSLQFKP-N---YHLSELTDEESWTLLQKKLFD-KE--C-PPELSEIGYQIAKFCRGLPLTVVLVAGILATIAQDS--WEEVAKSL-S------------I-YLDLSYSHLPDNLKPCLLYFAAFQEDQVINVQRLLWLWISEGFVQQTEEKSLEEAAYDYLMSLINRSLVMVTKG-AMNGAKTCRLHDLVHEFCVKKAKEESFTGP-SNP-HR
>XP_027178272.1
--PSQLAAA-MDED-LVGLDDEVEIITHRLTRG-SKQLDIVPIVGMPGLGKTTLAHKVYNAPSVRSHFHVHGWCRVSQTCSKHSLLVQLLCSV-EYKE-D-ENNLANKLRQVLLRSRYLLFLDDLWDVEA--WNLLEKSLPDANGSRILFTSRYQNLSLHFKP-E---HHLRHLTGEESWTLLQRKLFG-ME--C-PPALSEVGSQISKLCHGLPLAVVLIAGILATTAQDS--WEEVAKSL-S------------I-YLELSYSHLPDYLKPCLLYFAAFQEDEVINVRRLLRLWISERFVQQTEGKSLKEAAYDYLTTLINRSLVMAVRR-NVGGAKYCLLHDLVHEFCVKKAKEESFTGP-SNP-HR
>XP_027178273.1
--PSQLAAA-MDED-LVGLDDEVEIITHRLTRG-SKQLDIVPIVGMPGLGKTTLAHKVYNAPSVRSHFHVHGWCRVSQTCSKHSLLVQLLCSV-EYKE-D-ENNLANKLRQVLLRSRYLLFLDDLWDVEA--WNLLEKSLPDANGSRILFTSRYQNLSLHFKP-E---HHLRHLTGEESWTLLQRKLFG-ME--C-PPALSEVGSQISKLCHGLPLAVVLIAGILATTAQDS--WEEVAKSL-S------------I-YLELSYSHLPDYLKPCLLYFAAFQEDEVINVRRLLRLWISERFVQQTEGKSLKEAAYDYLTTLINRSLVMAVRR-NVGGAKYCLLHDLVHEFCVKKAKEESFTGP-SNP-HR
>XP_027178300.1
--PAQVTAP-TNEA-LVGLDDEVESIIDRLTRG-SSQLDVVAIVGMPGLGKTTLANNVYGDTSIKFHFQILAWCTVSQVYSKHNLLLQILSVI-QCEM-N-EDDLAQTLYQRLKRKRYVIVLDDVWDIEG--WNLLKHSFPDCNGSRILLTSRFQNLSLQIKP-Q---HHLRPLTDKESFELLQKKLFA-KE-YC-PPALREVVQHVAKDCKGLPLTIVLVAGILATTEQDC--WEEVARRLRS------------I-HIEHSYNYLPDYLKPCLLYFGASQEDKDIPVRKLLWLWMAEGFVQKTEGKSLEDVADDYLMDLIGRSLVMATKR-SLGGIKVCRVHDLVREFCVAKAREESFIGQ-CNP-HR
>XP_027178301.1
--PAQVTAP-TNEA-LVGLDDEVESIIDRLTRG-SSQLDVVAIVGMPGLGKTTLANNVYGDTSIKFHFQILAWCTVSQVYSKHNLLLQILSVI-QCEM-N-EDDLAQTLYQRLKRKRYVIVLDDVWDIEG--WNLLKHSFPDCNGSRILLTSRFQNLSLQIKP-Q---HHLRPLTDKESFELLQKKLFA-KE-YC-PPALREVVQHVAKDCKGLPLTIVLVAGILATTEQDC--WEEVARRLRS------------I-HIEHSYNYLPDYLKPCLLYFGASQEDKDIPVRKLLWLWMAEGFVQKTEGKSLEDVADDYLMDLIGRSLVMATKR-SLGGIKVCRVHDLVREFCVAKAREESFIGQ-CNP-HR
>XP_027178302.1
--PAQVTAP-TNEA-LVGLDDEVESIIDRLTRG-SSQLDVVAIVGMPGLGKTTLANNVYGDTSIKFHFQILAWCTVSQVYSKHNLLLQILSVI-QCEM-N-EDDLAQTLYQRLKRKRYVIVLDDVWDIEG--WNLLKHSFPDCNGSRILLTSRFQNLSLQIKP-Q---HHLRPLTDKESFELLQKKLFA-KE-YC-PPALREVVQHVAKDCKGLPLTIVLVAGILATTEQDC--WEEVARRLRS------------I-HIEHSYNYLPDYLKPCLLYFGASQEDKDIPVRKLLWLWMAEGFVQKTEGKSLEDVADDYLMDLIGRSLVMATKR-SLGGIKVCRVHDLVREFCVAKAREESFIGQ-CNP-HR
>XP_027178339.1
HLMSRWSSPVYDHSQVVGLKDDTEKMKNWILQSNDG-IVSIGIVGMGGVGKTTIAQEVFNDREIEDRFERRIWVSVSQTFTEEQIMRSILRSLGDACVGDNESELLTKIKQYLSGKRYLIVMDDVWSLDNTWWLRIYGGLPQGNGNCVIITTRIEIVARKMGVRESRTHWPKCLNEDYSWLLFRKIAFAATGGECRHSELEDVGKEIVEKCKGLPLAIKAVGGVMLCKPPHYHEWRRISDHFREEL----AENDNVMASLQLSYDELPPYLKSCFLCFSIFPEDCVIDKDQLVHWWIGESFMPVRNHRLSTEVGEDCFSELTNRCLIEVVDKAYNGRIQTCKIHDMVRDLVIRIAEDDAFSIPSDANCRH
>XP_027178340.1
HLMSRWSSPVYDHSQVVGLKDDTEKMKNWILQSNDG-IVSIGIVGMGGVGKTTIAQEVFNDREIEDRFERRIWVSVSQTFTEEQIMRSILRSLGDACVGDNESELLTKIKQYLSGKRYLIVMDDVWSLDNTWWLRIYGGLPQGNGNCVIITTRIEIVARKMGVRESRTHWPKCLNEDYSWLLFRKIAFAATGGECRHSELEDVGKEIVEKCKGLPLAIKAVGGVMLCKPPHYHEWRRISDHFREEL----AENDNVMASLQLSYDELPPYLKSCFLCFSIFPEDCVIDKDQLVHWWIGESFMPVRNHRLSTEVGEDCFSELTNRCLIEVVDKAYNGRIQTCKIHDMVRDLVIRIAEDDAFSIPSDANCRH
>XP_027178397.1
--TSKLRTP-ANEA-PVGLDEAVKTIINRLTTG-SKQLDIVSIVGMGGLGKTTLANTVYNRNSVCRHFHIHAWCTVSQAYSKHNLLAQILCSI-EYNK-D-EDGLAEELRRVLLRNRYLIVLDDLWDIKA--WNLLERSFPDANGSRILLTSRIHSLPLQLKH-E---YHLRQLTDEESWALLQNKLFV-EE--C-PPTLTRVGFQIAKNCKGLPLTIILVAGILATTEQDC--WVEVAKTLSS------------T-QLELSYSNLPGHLKPCLLYFGAFPEDKDVPVRKLIWVWTSEGFLQKTEGKSLKNVADEYLTDLVQRSLVMVTRR-SISGAKACRIHDLIHEFCVKKAKEESFTGP-HNL-NR
>XP_027178486.1
A-EDRS-TP-F-ESEMMGREVEKSHVVRMLIS--DYKLPVMSIVGLGGQGKTTLAQLVLKNGSVVKHFE-TIWICVSDDFKER-LLNEMLQSLGNAET-T-NRELVRRLQENLQGKSCLLVLDDVWNDNREKWDRT-KCL-GALGSKILATTRSDEVASAMQ--G---YHLEILSDDYSWMLFEKLAFADGA----KTDLVDIGRRILKKCGDVPLAIKVIEGLLYSKKD--SEWLTIEKEIWNKS-----------NGLKLSYENLPSSMKQCFASCSIFLKDTVMEKESLIQIWMIQGLINAK--HQMEDIGSDYFN-LFRSSWL---GS--INKIKFCRMHDLVHDLSLQVSNNCCLEVSHDDEVMH
>XP_027178495.1
--PSQHTAA-INED-LVGLDDALQAITHRLTRG-SRQLDVVPIVGMPGLGKTTLANKVYNSPSVRSHFHVRGWCCVSQTFSTHSLLTQLLCSI-KYKM-D-ANDLAMKLRQVLLRTRYLLVLDDLWDVET--WNLLKISLPDGNGSRILLTSRLHSLSLQIKP-E---YHLRQLNDVESWTLLQKKLFD-KE--C-PPTLSEVGSQIAKCCGGLPLTIVLVAGILATITQDS--WEEVAESL-S------------T-YLELSYRHLPEYLKACLLYFSAFQEDEVINVQRLLWLWISEGFVQQTEGKSLEEVAYDCLLALINRSLVMVTKR-TTNGAKTCQLHDVVHEFCVKKAKEESFTGP-SYH-HR
>XP_027178496.1
--PSQHTAA-INED-LVGLDDALQAITHRLTRG-SRQLDVVPIVGMPGLGKTTLANKVYNSPSVRSHFHVRGWCCVSQTFSTHSLLTQLLCSI-KYKM-D-ANDLAMKLRQVLLRTRYLLVLDDLWDVET--WNLLKISLPDGNGSRILLTSRLHSLSLQIKP-E---YHLRQLNDVESWTLLQKKLFD-KE--C-PPTLSEVGSQIAKCCGGLPLTIVLVAGILATITQDS--WEEVAESL-S------------T-YLELSYRHLPEYLKACLLYFSAFQEDEVINVQRLLWLWISEGFVQQTEGKSLEEVAYDCLLALINRSLVMVTKR-TTNGAKTCQLHDVVHEFCVKKAKEESFTGP-SYH-HR
>XP_027178497.1
--PSQHTAA-INED-LVGLDDALQAITHRLTRG-SRQLDVVPIVGMPGLGKTTLANKVYNSPSVRSHFHVRGWCCVSQTFSTHSLLTQLLCSI-KYKM-D-ANDLAMKLRQVLLRTRYLLVLDDLWDVET--WNLLKISLPDGNGSRILLTSRLHSLSLQIKP-E---YHLRQLNDVESWTLLQKKLFD-KE--C-PPTLSEVGSQIAKCCGGLPLTIVLVAGILATITQDS--WEEVAESL-S------------T-YLELSYRHLPEYLKACLLYFSAFQEDEVINVQRLLWLWISEGFVQQTEGKSLEEVAYDCLLALINRSLVMVTKR-TTNGAKTCQLHDVVHEFCVKKAKEESFTGP-SYH-HR
>XP_027179563.1
--SSRNSTT--DDI-VVDISNRENEICNQLIWG-SSELDIVFIAGMPGLGKTTLARKVYSSLNVTHHFHVRSWCTVSEKYEKKRLLLEILTG--EIRM-R-DEDLKHELHKLLLENRYLIVMDDVWDAEA--WNYLKDSFPKKKGSRILFTGRLRSVALEIKRGF---LSLSLFSQEESWQLLKKKVFK-EE--C-PDELLGVGNDIAYRCQGLPLAVVAVAGILKMKSQNS--WKRIADTLSS------------IAWIDLSYKHLPEYLKLCFLYLGALNEDRDILVSKLIRSWIAEGFIPET-MEGFEDVAEAFLMDLIDRSLVIISKR-SNGKVRACRLHDLVRDFCKSKTKDQNFYYH-SFPAYR
>XP_027179593.1
---EES--P-V-TEELIGVQQNL-----AL----DDKVSCIGIYGMPGVGKTAVASHIHNQ-LL-KEFLKHYWFSDANS-EVSKLQDDLLR-L---DLPN-DGRRAAKLSSALERNKFVIILDGLL-TPI-----VGVGIPG-EGRKLIVVSRSLDVCNKTG--K---IKVEPLSADEGRMLFMEK----RRD---PPDVLEISRSISEKYGGLPLGIIAKARSMIGAN-DIREWRDALAEMEE-----------P---MKSSFYGLRNRWKTSFLHCSILLKDETVPRDEVVRGLISKGFLDRRCREKLDQ-GH--LKALEKACLLVVND------VDCLKMHPLMRDMATE------Y----------
>XP_027179801.1
----------V-ETEWQGIETNLKEI--AL----NDGISSVGIYGMAGVGKTTLAKRIYED-FV-IGFSDKYWVTASQEGTIHKLQDSVIN-V---DLSN-EER-AAKLFLALSREDFVIILDDVW-IPF-----INIGIPG-DGSKLIVTSRSLEVCHQVG--K---IKVKPLCEKEAWTLFLEK----RSL---PLHVKEIAKSMVQRCGGLPLGIITLAGNMKGVD-DIHEWREALEELEG-----------FL--LHLSFNHLRDRLKECFLYCSFYPENYKIPRDELIRLLILEGFMDKRRSRSFDQ-GH--LKRLESICLL-HTE---NVETECVKMHCLIRDMALT------Y--------EI
>XP_027179935.1
--PSQLAAA-MDED-LVGLDDEVEIITHRLTRG-SKQLDIVPIVGMPGLGKTTLAHKVYNAPSVRSHFHVHGWCRVSQTCSKHSLLVQLLCSV-EYKE-D-ENNLANKLRQVLLRSRYLLFLDDLWDVEA--WNLLEKSLPDANGSRILFTSRYQNLSLHFKP-E---HHLRHLTGEESWTLLQRKLFG-RE--C-PPALSEVGSQISKLCQGLPLAVVLIAGILATTAQDS--WEEVAKSL-S------------I-YLELSYSHLPDYLKPCLLYFAAFQEDEVINVRRLLRLWISERFVQQTEGKSLKEAAYDYLTTLINRSLVMAVRR-NVGGAKCCLLHDLVHEFCVKKAKEESFTGP-SNP-HR
>XP_027179964.1
--KSQLSTP-ANEV-LVGLDEEVKTIADRLSRG-SNQLDIVSIVGMAGLGKTTLANTIYHHPSILGHFHIRAWCTISQVYSKQNLLVQILSSI-QYKM-N-EDDLVVMLFQRLKRNRYLIILDDVLDIGA--WNLLESSLPDANGSRILFTSRIENLSLQFKS-K---HHLCHRSDKECLELLQRKIFG-KE--C-PPALIKVLMQVANKCKGLPHTVVIF----------C--WNSFKN----------------------------------------------------------------------------------------------------------------------------------
>XP_027180052.1
--HSQLESP---EHNLAGVGSRMEEVISLMLR--SAEVRIVGIHGKARIGKTTIARALFDRS--KYEFDVG----ISSKHG--DYLQEIL-S----EM-----KLRNVIRSTMMTRRFLIVLDDV--DHA---DQL-KAL-NRNGSRIVITTRDGELA------T---YKV--LSYKEAKQLF---AFGSR-----PG---AFRQHFIGPCSRLPSSLKAWASLVRG-----VAWGEI-------------------------FQPI--VLCGCLL-------------TFLI------GFI------TF--I-------IAIKAFF-------LG------FPDFMD-----PS-------------RK
>XP_027180172.1
----------V-ETEWQGIETNMKEI--AL----NDGISSVGIYGMGGVGKTTLAKHIYED-FV-IGFPDRYWVAAPQEGSIHKLQDSVVN-V---DLSN-EER-AAKLFIALSREDFVIILDDVW-IPF-----INIGIPG-DGSKLIVTSRSLEVCRQVG--K---IKVEPLCEKEAWTLFLEK----CPH---PLDVKEIAKSMVQRCGGLPLGIITIAGRMKGVH-GIHEWREVLEELEG-----------FV--LHLSFNHLRDRLKECFLYCSFYPENCKIPRDELIRLLFLEGLMDKRRSRSFDQ-GH--LKRLERMCLL---------EIECVKMHCLIRDVALR------Y--------EI
>XP_027180173.1
----------V-ETEWQGIETNMKEI--AL----NDGISSVGIYGMGGVGKTTLAKHIYED-FV-IGFPDRYWVAAPQEGSIHKLQDSVVN-V---DLSN-EER-AAKLFIALSREDFVIILDDVW-IPF-----INIGIPG-DGSKLIVTSRSLEVCRQVG--K---IKVEPLCEKEAWTLFLEK----CPH---PLDVKEIAKSMVQRCGGLPLGIITIAGRMKGVH-GIHEWREVLEELEG-----------FV--LHLSFNHLRDRLKECFLYCSFYPENCKIPRDELIRLLFLEGLMDKRRSRSFDQ-GH--LKRLERMCLL---------EIECVKMHCLIRDVALR------Y--------EI
>XP_027180423.1
N--SGDDALLVEEAKLVGIDQPKKHLISQLLQGDDYQLKVVSVVGMGGLGKTTLVKKVHEDLEVRRHFPVRAWVTVSETCDFQYLLIDLIRQL-E-SM-T-TTELKKIVKDFLQQGRYAIVFDDVWDVEF--WNTIKFALPSH-GNRVMLTTRRADVASAS---RRFVYRMEPLSIEDSWTLFCNKIFNGG--TC-PGHLMDVAKGILDKCEGLPLAILAISGLLASKDVNREEWEMVRCSLG----ELEGTGKLRV--LFLSYSDLPWHLKICLLYTSIYPEDYKIGCLRLVNLWIAERFVEWREGMNIEDVAWSYLSELVNRSLIQVTG-FYEGMPGNCRIHDLLREIIISKSREQNMRWPS-EKVRR
>XP_027180424.1
N--SGDDALLVEEAKLVGIDQPKKHLISQLLQGDDYQLKVVSVVGMGGLGKTTLVKKVHEDLEVRRHFPVRAWVTVSETCDFQYLLIDLIRQL-E-SM-T-TTELKKIVKDFLQQGRYAIVFDDVWDVEF--WNTIKFALPSH-GNRVMLTTRRADVASAS---RRFVYRMEPLSIEDSWTLFCNKIFNGG--TC-PGHLMDVAKGILDKCEGLPLAILAISGLLASKDVNREEWEMVRCSLG----ELEGTGKLRV--LFLSYSDLPWHLKICLLYTSIYPEDYKIGCLRLVNLWIAERFVEWREGMNIEDVAWSYLSELVNRSLIQVTG-FYEGMPGNCRIHDLLREIIISKSREQNMRWPS-EKVRR
>XP_027180425.1
N--SGDDALLVEEAKLVGIDQPKKHLISQLLQGDDYQLKVVSVVGMGGLGKTTLVKKVHEDLEVRRHFPVRAWVTVSETCDFQYLLIDLIRQL-E-SM-T-TTELKKIVKDFLQQGRYAIVFDDVWDVEF--WNTIKFALPSH-GNRVMLTTRRADVASAS---RRFVYRMEPLSIEDSWTLFCNKIFNGG--TC-PGHLMDVAKGILDKCEGLPLAILAISGLLASKDVNREEWEMVRCSLG----ELEGTGKLRV--LFLSYSDLPWHLKICLLYTSIYPEDYKIGCLRLVNLWIAERFVEWREGMNIEDVAWSYLSELVNRSLIQVTG-FYEGMPGNCRIHDLLREIIISKSREQNMRWPS-EKVRR
>XP_027180441.1
N--SGDDALLVEEAKLVGIDQPKKHLISQLLQGDDYQLKVVSVVGMGGLGKTTLVKKVHEDLEVRRHFPVRAWVTISETCDFQYLLIDLIRQL-E-SM-T-TTELKKIVKDFLQQGRYAIVFDDVWDVEF--WNTIKFALPSH-GNRVMLTTRRADVASAS---RRFVYRMEPLSFEDSWTLFCNKIFKGN--SC-PGHLMDVAKGILDKCEGLPLAILAISGLLASKDVNREEWEMVRRSLR----ELEGTGKLRV--LFLSYSDLPWHLKICLLYTSIYPEDYKIGCLRLVNLWIAERFVEWREGMNIEDVAWSYLSELVNRSLIQVTG-FYEGMPGNCRIHDLLREIIISKSREQNMRWPS-EKVRR
>XP_027180442.1
N--SGDDALLVEEAKLVGIDQPKKHLISQLLQGDDYQLKVVSVVGMGGLGKTTLVKKVHEDLEVRRHFPVRAWVTISETCDFQYLLIDLIRQL-E-SM-T-TTELKKIVKDFLQQGRYAIVFDDVWDVEF--WNTIKFALPSH-GNRVMLTTRRADVASAS---RRFVYRMEPLSFEDSWTLFCNKIFKGN--SC-PGHLMDVAKGILDKCEGLPLAILAISGLLASKDVNREEWEMVRRSLR----ELEGTGKLRV--LFLSYSDLPWHLKICLLYTSIYPEDYKIGCLRLVNLWIAERFVEWREGMNIEDVAWSYLSELVNRSLIQVTG-FYEGMPGNCRIHDLLREIIISKSREQNMRWPS-EKVRR
>XP_027180443.1
N--SGDDALLVEEAKLVGIDQPKKHLISQLLQGDDYQLKVVSVVGMGGLGKTTLVKKVHEDLEVRRHFPVRAWVTISETCDFQYLLIDLIRQL-E-SM-T-TTELKKIVKDFLQQGRYAIVFDDVWDVEF--WNTIKFALPSH-GNRVMLTTRRADVASAS---RRFVYRMEPLSFEDSWTLFCNKIFKGN--SC-PGHLMDVAKGILDKCEGLPLAILAISGLLASKDVNREEWEMVRRSLR----ELEGTGKLRV--LFLSYSDLPWHLKICLLYTSIYPEDYKIGCLRLVNLWIAERFVEWREGMNIEDVAWSYLSELVNRSLIQVTG-FYEGMPGNCRIHDLLREIIISKSREQNMRWPS-EKVRR
>XP_027180450.1
N--SGDDALLVEEAKLVGIDQPKKHLISQLLQGDDYQLKVVSVVGMGGLGKTTLVKKVHEDLEVRRHFPVRAWVTISETCDFQYLLIDLIRQL-E-SM-T-TTELKKIVKDFLQQGRYAIVFDDVWDVEF--WNTIKFALPSH-GNRVMLTTRRADVASAS---RRFVYRMEPLSFEDSWTLFCNKIFKGN--SC-PGHLMDVAKGILDKCEGLPLAILAISGLLASKDVNREEWEMVRRSLR----ELEGTGKLRV--LFLSYSDLPWHLKICLLYTSIYPEDYKIGCLRLVNLWIAERFVEWREGMNIEDVAWSYLSELVNRSLIQVTG-FYEGMPGNCRIHDLLREIIISKSREQNMRWPS-EKVRR
>XP_027180451.1
N--SGDDALLVEEAKLVGIDQPKKHLISQLLQGDDYQLKVVSVVGMGGLGKTTLVKKVHEDLEVRRHFPVRAWVTISETCDFQYLLIDLIRQL-E-SM-T-TTELKKIVKDFLQQGRYAIVFDDVWDVEF--WNTIKFALPSH-GNRVMLTTRRADVASAS---RRFVYRMEPLSFEDSWTLFCNKIFKGN--SC-PGHLMDVAKGILDKCEGLPLAILAISGLLASKDVNREEWEMVRRSLR----ELEGTGKLRV--LFLSYSDLPWHLKICLLYTSIYPEDYKIGCLRLVNLWIAERFVEWREGMNIEDVAWSYLSELVNRSLIQVTG-FYEGMPGNCRIHDLLREIIISKSREQNMRWPS-EKVRR
>XP_027180469.1
-TAIREIGSLLNEPDVLGRDEEKDEIVKTLVNHVNQNVSVLPIVGVGGLGKTTLAQLVFNDENLAEPFKPKLWAWVSEKFDVKSIIKALIES--L-PL-D----LQRKLQELLRGKRYLIVLDDVWNENPQEWEDLKSVL-GSKGSSIVTTTHMEKVATIMGTL--T-YYLSSLSANECWSLFRQRAFGYQEA---YPNLVVIGKEIVKKCGGLPLAAKALGGLLRFEREE-NVWNSV-C---------------ELDELRLSYLNLPVELRGCFAYCAVFSKGSEIEKEEVIHLWMANGLIS-NGTMEVEDVGDAVLTELHHRSLFQAVK-SGNVL--TFVMPNLVHDLAQS---------------KD
>XP_027180482.1
A---RDQALLIEEAKLVGIDQPKKELISKILD-DHSHLKLVSVVGMGGLGKTTLVKKVYDDATVKKQFQSHAWITVSQHFQFNVIIKNLIQQL-E-SM-D-RVRLSEFVRDFLKE-RYILVLDDVWSLNA--WETIKYVLPNI-ASRVVLTTRIADVASAS---HDFVHEMKPLSSEDSWTLFCDRTFQSN--SC-PPNLEEISRKIMKKCEGLPLAIVAIGGVLALKDKVRDEWEMVLRGFG----EVDGSGKIRI--LFLSYNDLPHHLKNCLLYLSIYPEDHPIIVDYLLDKWIALGFIGEKEGMTTTDIAMSYLKELINRSLIQVKE-WDDGKLKECGLHDFLREIIVSKSKEQCFRWP--DKVRH
>XP_027180570.1
-TGTRETGSLLKEPDVLGRDEAKDEIVKILVNQVNQNVSVLPIVGVGGLGKTTLAQLVLNDERIAKHFEPKLWVWVSEDFNVKRIIKALINS--L-EL-D----LQRKLQGLLRGKRYLVVLDDVWNENLEEWEKLKSVL-GSRGSSIIMTTRMEKVATIMGTL--T-YYLSSLSENQCWSLFRQRAFGRQEA---YPNLVVIGKEIVKKCGGVPLAAKALGGFLRFKRQE-NEWNSVKC---------------EIDTLRLSYLNLPIELRGCFAYCAAFPKGYEFEIEEVIHLWMANGLLS-NETMEVEDVGVAVLTDLYYRSLFQAVK-FGNAL--TFKMHDLVHDLARS---------------KH
>XP_027180618.1
N--SRDDALLVEEAKLVGIDQPKKRLISQLLRGDDYQLKVVSVVGMGGLGKTTLVKRVHEDPEVRRHFPVRAWVTVSQTCDFQSLLKDLIRQL-E-SM-T-ATELKKFIKDFLQQGRYAIVFDDVWDVEF--WNTIKFALPSDGGNRVMLTTRKADVASAS---LGYIHRLEPLSFEDSWTLFCNKIFKGN--SC-PGHLMDVAKVILGKCEGLPLAILAISGLLALKDLNREEWEMVRRSLG----ELEGTGKLRV--LSLSYSDLPWHLKTCLSYTSIYPENYKIGCHRLINFWIAERFVEWREGMSIEDVAWDYLSELVSRSLIQVTG-FYEGMPEYCRIHDLLREVIVSKSREQNMMWPS-EKVRR
>XP_027180624.1
N--SRDDVLLVEEAKLVGIDQPKKHLISKLLEWDDHQLKVVSVVGMGGIGKTTLVKRVHEDPEVRRHFPVRAWVTVSQTCDFQYLLKDLIRQL-E-SL-N-ITELQEFVKHFLQQGRYAIVFDDVWDVEF--WHAIKFALPSHGGNRVILTTRRADVASAS---RGFVYRMEPLSIEDSWTLFCSKIFNGG--NC-PGHLMDVAKGILDKCEGLPLAILAISGHLALKDVNREEWEMVRRSLG----ELEGIGKLRV--LSLSYSNLPWHLKACLLYTSIFPEDYEIGCLRLVNLWIAERLVEWREGMSIEDVAWGYLSELISRSLIQVTD-FYEGLPDYCRIHDLLREVLLLKSREQNMMWPS-EKVRR
>XP_027180630.1
K--SRDDALLVEEAKLVGIDQPKRRLISQLLQGDDYQLKVVSVVGMGGLGKTTLMKKVHEDPDVRRHFPVRAWVTVSETCDFQDLLKDLIRQL-E-SM-T-TTELKKFVRLFLQQGRYAIVFDDVWDVEF--WNTIKFALPCC-GNRVMLTTRRADVASAS---RGFVYRMEPLSVEDSRTLFCNKIFNGA--NC-PGHLMDVAKGILDKCEGLPLAILAISGLLASKDVNRDEWEMVRRSLG----ELEGTGKLRV--LSLSYSDLPWHLKTCLLYTSICPEDHKIPCNRLVNLWIAERFVEWREGMSIEDVAWGYLSELVNRSLIQVTE-FFEGLPNACRIHDLLREVILLKSREQNMTWPS-EKVRR
>XP_027180700.1
N--SRDDALLVEEAKLVGIDQPKKRLIPELLRGDDYQLKVVSVVGMGGLGKTTLVKRVHEDPEVRRHFPVRAWVTVSETCDFQYLLKDLIQQL-E-SM-T-TTELKKIVKDFLQQGRYAIVFDDVWDVEF--WNTIKFALPSH-GNRVMLTTRRADVASAS---RGLVYRMEPLSVKDSRTLFCNKIFNGG--NC-PGHLMDVSKGILDKCEGLPLAILAISGLLASKDVNRDEWEMVRRSLG----ELEGTGKLRV--LSLSYNDLPGHLKTCLLYTSIFPEDYEIACIRLIHLWIAERYVERREGMSFAIVAWSYLIELVNRSLIQVTK-FFEGIPQYCRIHDLLREVILLKSREQNMTWPT-DKVRR
>XP_027180701.1
N--SRDDALLVEEAKLVGIDQPKKRLIPELLRGDDYQLKVVSVVGMGGLGKTTLVKRVHEDPEVRRHFPVRAWVTVSETCDFQYLLKDLIQQL-E-SM-T-TTELKKIVKDFLQQGRYAIVFDDVWDVEF--WNTIKFALPSH-GNRVMLTTRRADVASAS---RGLVYRMEPLSVKDSRTLFCNKIFNGG--NC-PGHLMDVSKGILDKCEGLPLAILAISGLLASKDVNRDEWEMVRRSLG----ELEGTGKLRV--LSLSYNDLPGHLKTCLLYTSIFPEDYEIACIRLIHLWIAERYVERREGMSFAIVAWSYLIELVNRSLIQVTK-FFEGIPQYCRIHDLLREVILLKSREQNMTWPT-DKVRR
>XP_027180702.1
N--SRDDALLVEEDKLVGIDQPKKHLISQLLQGDDHQLKVVSVVGMGGLGKTTLVKRVHEDLEVRRHFPVRAWVTVSQTCDFQYLLKDLIRQL-E-SM-T-TTELKEIIKDFLQQGRYAIVFDDVWDVEF--WNTIKFALPGH-GNRVMLTTRKSDVASDS---RGYINRLEPLSFEDSWTLFCNKIFKGG--TC-PGHLMDVAKVILDKCEGLPLAILAISGLLASKDVNRDEWEMVRRSLG----ELEGTGKLRV--LSLSYSDLPWHLKTCLLYTSIYPEDYKIGCLRLVNLWIAERFVEWREGINIEDVALGYLSELVNRSLIQVTR-FYEG---NCRVHDLLREIIVSKSREQNMMWPS-EQVRR
>XP_027180703.1
N--SRDDALLVEEAKLVGIDQPKKRLIPELLRGDDYQLKVVSVVGMGGLGKTTLVKRVHEDPEVRRHFPVRAWVTVSETCDFQYLLKDLIQQL-E-SM-T-TTELKKIVKDFLQQGRYAIVFDDVWDVEF--WNTIKFALPSH-GNRVMLTTRRADVASAS---RGLVYRMEPLSVKDSRTLFCNKIFNGG--NC-PGHLMDVSKGILDKCEGLPLAILAISGLLASKDVNRDEWEMVRRSLG----ELEGTGKLRV--LSLSYSDLPWHLKTCLLYTSIYPEDYKIGCLRLVNLWIAERFVEWREGINIEDVALGYLSELVNRSLIQVTR-FYEG---NCRVHDLLREIIVSKSREQNMMWPS-EQVRR
>XP_027180704.1
N--SRDDALLVEEAKLVGIDQPKKRLIPELLRGDDYQLKVVSVVGMGGLGKTTLVKRVHEDPEVRRHFPVRAWVTVSETCDFQYLLKDLIQQL-E-SM-T-TTELKKIVKDFLQQGRYAIVFDDVWDVEF--WNTIKFALPSH-GNRVMLTTRRADVASAS---RGLVYRMEPLSVKDSRTLFCNKIFNGG--NC-PGHLMDVSKGILDKCEGLPLAILAISGLLASKDVNRDEWEMVRRSLG----ELEGTGKLRV--LSLSYNDLPGHLKTCLLYTSIFPEDYEIACIRLIHLWIAERYVERREGMSFAIVAWSYLIELVNRSLIQVTK-FFEGIPQYCRIHDLLREVILLKSREQNMTWPT-DKVRR
>XP_027180705.1
N--SRDDALLVEEAKLVGIDQPKKHLISQLLRGDDYQLKVVSVVGMGGLGKTTLVKRVHEDPEVRKHFPVRAWVTVSQTCDFQYLLKDLIRQL-E-SS-N-TTELKEIIKDFLQQGRYAIVFDDVWDVEF--WNTIKFALPSH-GNRVLLTTRRADVASAS---RRFVYRMKPLSVKDSRTLFYNKIFNGG--NC-PGHLMDVAKGILDKCEGLPLAILAISGLLASKDVNRDEWEMVRRSLG----ELEGTGKLRV--LSLSYSDLPWHLKICLLYTSIYPEDYKIGCLRLVNLWIAERFVEWREGMSIEDVAWGYFIELVSRSLIQVTG-FYEGSPDTCRIHDLLREVILLKSREQNMMWPS-DKVRR
>XP_027180706.1
N--SRDDALLVEEAKLVGIDQPKKHLISELLKGDDYQLKVVSVVGMGGLGKTTLVKKVHEDPEVRRHFPVRAWVTVSETCDFQFLLKDLIRQL-E-SM-T-TTELKKIVKDFLQQGRYAIVFDDVWDVEF--WNTIKFALPSR-GNRVILTTRKADVAYAS---RRFVYRMEPLSTEDSRTLFCSKIFDGG--NC-PDHLMNVAEGILDKCEGLPLAILAISGLLASKDVNRDEWEMVRRSLG----ELEGTGKLRI--LSLSYGDLPWHLKTCLLYTSIYPEDCKIGCSDLINLWIAERFVEWREGMNIEDVAWGYFSELVSRSLIQVTG-FYEGLPDYCRIHDLLREIIISKSREQNMTWPS-EKVRR
>XP_027180734.1
G--NRDEALLVEEAKLVGIDSPKQQLICQLLDG-CSQLKVVSVLGMGGIGKTTLVKKVQEDANVKRQFEILAWATVSQTCYMEEFLKDLIQQL-A-SM-N-NTDLKAIVKDFLR-KRYLIVFDDVWDVRF--WDVIKFALPCC-GSRVMLTTRIADVAYAS---HSYVHRMQPLSSEASWNLFCKKTFKNS--SC-PDYLKDVAQRILRKCEGLPLAIVAIGGVLALKDKSKDEWKIVERSL------LDCSDKLRV--LSLSYHDLPHHLRTCFLYASIFPEDYQIEEARLIRLWIAEGFIQGRTRMSQYEVARACLSELTNRSLIQLRD-SYDSSTRAYHIHDLFREIIVSKSSKQHFSWP--KKVRR
>XP_027180759.1
N--SRDDALLVEEAKLVGIDQPKNRLISELLEGDDHQLKVVSVVGMGGLGKTTLVKRVHEDPEVRRHFPVRAWVTVSQTCDFQYLLKDLIRQL-E-SL-N-TTGLKKIVKDFLQQGRYAIVFDDVWDVEF--WNTIKFALPSY-GNRVMLTTRKADVASAS---LGYIHRMESLSFEDSWTLFCNKIFKGN--SC-PGHLMDVAKGVLDKCEGLPLAILAISGLLALKDVNREEWEIVRGSLG----ELEGTGKLRV--LSLSYGDLPWHLKTCLLYTSIYPEDYEIECEGLINLWIAERYVERREGRSIEDVAWGYLTELVNRSLIQVTG-FYEGAPDTCRIHDLLREIILLKSRGQNMMWPS-EKVRH
>XP_027180795.1
A----DDAILVGKERLVGIQKPKQELISQLLDG-DSNLKVISVLGMQGLGKTTLVKKVHEDGDVQKQFQITAWITVSQTRSIKELLQDLIRQI-E-SI-T---ELKSSVTKLLL-KRYGIVFEDVCDMGI--WNSIKSALPGN-GSRVMITTQLPHVAQAS---QGYVYEMKPLSFEDSWTLFCDKTFQQS--YC-PMHLKAIVHDILSKCRGLPLAIAAIGGVLASKDKDKDQWEIVRDSLA----EEEKTGEQMV--LLLSYKDLPSHLKTCLLYISIFPEDYEIQCHRLIQLWIAERFVQDRGGMTAEEVAFDYLKELIRRSLVRVTE-SWDGSPDHCRIHDLMREFILRKSQEQNMRGPS-EKVHR
>XP_027180798.1
N--SRDDALLVEEAKLVGIDQPKKHLISQLLQGDDYQLKVVSVVGMGGLGKTTLVKKVHEDPEVRRHFPVRAWVTVSQTCDFQYLLKDLILQL-D-SM-T-TTELKEIIKYFLQQERYAIVFDDVWDVEF--WNTIKFALPSH-GNRVMLTTRKADVASAS---LGYIYRMEPLSFEDSWILFCNKIFKGN--SC-PGHLMDVAKVILGKCEGLPLAILAISGLLALKDVNREEWEMVRRSLG----ELEGTGKLRV--LFLSYNDLPWHLKACLLYTSIYPEDHKIDCYRLVNLWIAERFVEGREGMSIEDVAWNYLSELVNRSLIQVSK-FYEGIPQRCRIHDLLREVILLKSREQNMTWPS-EKVRR
>XP_027180800.1
N--SRDDALLVEEAKLVGIDQPKKHLISQLLQGDDYQLKVVSVVGMGGLGKTTLVKKVHEDPEVRRHFPVRAWVTVSQTCDFQYLLKDLILQL-D-SM-T-TTELKEIIKYFLQQERYAIVFDDVWDVEF--WNTIKFALPSH-GNRVMLTTRKADVASAS---LGYIYRMEPLSFEDSWILFCNKIFKGN--SC-PGHLMDVAKVILGKCEGLPLAILAISGLLALKDVNREEWEMVRRSLG----ELEGTGKLRV--LFLSYNDLPWHLKACLLYTSIYPEDHKIDCYRLVNLWIAERFVEGREGMSIEDVAWNYLSELVNRSLIQVSK-FYEGIPQRCRIHDLLREVILLKSREQNMTWPS-EKVRR
>XP_027180825.1
N--SRDDALLVEEAKLVGIDQPKKHLISQLLQGDDYQLKVVSVVGMGGLGKTTLVKKVHEDLEVRRHFPIRAWVTVSQTCDFQYLLKDLIQQL-E-SS-N-TTELKEIIKDFLQQGRYAIVFDDVWDVEF--WNIIKFALPSR-GNRVMLTTRRADVASAS-----------------------------------------------------------------------------------------------------------WH----------------------------------------------------------------------------------------------------
>XP_027180836.1
N--SRDDALLVEEAKLVGIDQPKKHLISQLLRGDDCQLKVVSVVGMGGLGKTTLVKKVHEDLEVRRHFPVRAWVTVSETCDFQDLLKDLIRQL-E-SM-T-TTELKESVKDFLQQERYAIVFDDVWDVEF--WNTIKFALPSC-GNRVMLTTRKADVATAS---RGLVYRMEPLSIEDSWTLFCNKIFNGG--NC-PGHLMDVAKGILDKCEGLPLAILAIGGLLSLKDINRDEWEMVRGSLG----ELEGTGKLRV--LSLSYSDLPWHLKICLLYTSIYPEDYKIGCLRLVNLWIAERFVEGREGMSIEDVAWGYFSELVNRSLIQVTR-FYEGMPGNCRVHDLLREIIISKSREQNMRWPS-EKVRR
>XP_027180837.1
N--SRDDALLVEEAKLVGIDQPKKHLTSQLLQGDDYQLKVVSVVGMGGLGKTTLVKKVHEDPEVRRHFPVRAWVTVSQTCDFQYLLKDLIRQL-E-SL-N-ITELKEFVKNFLQQGRYAIVFDDVWDVEF--WNTIKFALPSH-GNRVMLTTRKADVAFTS---LGYIHRMEPLSFEDSWTLFCNKIFKGN--SC-PGHLMDVAKSILDKCEGLPLAIIAISGLLALKDINREEWEMVRRSLG----ELEGTGKLRV--LSLSYNDLPWHLKTCLLYTSIFPEDYEIQCYRLINLWIAERFIEWREGMSIEDVAWGYLGELVNRSLIQVTK-FYEGIPHKCRIHDLLREVILLKSGEQNITWPS-EKVRR
>XP_027180838.1
N--SRDDALLVEEAKLVGIDQPKKHLISQLLRGDDYQLKVVSVVGMGGLGKTTLVKRVHEDPEVRKHFPVRAWVTVSQTCDFQYLLKDLIRQL-E-SS-N-TTELKEIIKDFLQQGRYAIVFDDVWDVEF--WNTIKFALPSH-GNRVLLTTRRADVASAS---RRFVYRMKPLSVKDSRTLFYNKIFNGG--NC-PGHLMDVAKGILDKCEGLPLAILAISGLLASKDVNRDEWEMVRRSLG----ELEGTGKLRV--LSLSYSDLPWHLKICLLYTSIYPEDYKIGCLRLVNLWIAERFVEWREGMSIEDVAWGYFIELVSRSLIQVTG-FYEGSPDTCRIHDLLREVILLKSREQNMMWPS-DKVRR
>XP_027180839.1
----------MD--Q-NSVELQAKEILKLL-K--EKHVSTIVLSGKSGTGKTWMARKVGLL-AVTNEVDIMLWISLSHSYE--HIARQLL-S--ELQVRNKEEDLKGKVQKKL-----LVILD----DEG---NKMGRDL-QRQNAKVLITSRNEDTQTRGD---KKVIDMKRLTPEMSISLLKQGAVA-KV----EIGVEILVKSFIDKKEGLPGEVALLANLLNY-----SKVQDLQQALEEAWG------------TLLLSSGY--RVSDGILQGSHFFRDHGIHYGELISYWILEGYLEEAEHRQMKEVSDDFLQ-MVSGTV-LIN-Q--YGGIANLGLANVLV-----NGNDWH-RTLV----HK
>XP_027180840.1
----------MD--Q-NSVELQAKEILKLL-K--EKHVSTIVLSGKSGTGKTWMARKVGLL-AVTNEVDIMLWISLSHSYE--HIARQLL-S--ELQVRNKEEDLKGKVQKKL-----LVILD----DEG---NKMGRDL-QRQNAKVLITSRNEDTQTRGD---KKVIDMKRLTPEMSISLLKQGAVA-KV----EIGVEILVKSFIDKKEGLPGEVALLANLLNY-----SKVQDLQQALEEAWG------------TLLLSSGY--RVSDGILQGSHFFRDHGIHYGELISYWILEGYLEEAEHRQMKEVSDDFLQ-MVSGTV-LIN-Q--YGGIANLGLANVLV-----NGNDWH-RTLV----HK
>XP_027180844.1
N--SRDDALLVEEDKLVGIDQPKKHLISKLLKGDDYQLKVVSVVGMGGIGKTTLVKKVHEDPEVRRHFPVRAWVTVSQTCDFRELLKDLIRQL-E-SS-N-TTELKEIMKDFLQQGRYAIVFDDVWDVEF--WNTIKFALPRR-GNRVMLTTRRADVASAS---RRFVYRMEPLSVEDSRTLFCPWPFDG----C---------------CQ---------SGFLASKDVNRDEWEMVRRSLG----ELEGTGKLRV--LSLSYNDLPGHLKTCLLYTSIFPEDHKIACSRLINLWIAERFVEWRKDMSIEDVALGYLSELVNRSLIQVTK-FYEGTPSDCRIHDLLREVILLKSREQNMMWPS-EKVRR
>XP_027180845.1
N--SRDDALLVEEAKLVGIDQPKKHLISQLLQRDDYQLKVVSVVGMGGLGKTTLVKKVHEDPEVRRHFPVRAWVTVSQTCDFQYLLKDLIRQL-E-SL-N-TTELKEFVKDFLQQGRYAIVFDDVWDVEF--WNTIKFALPSY-GNRVMLTTRKADVASAS---RGLVYRVEPLSNEDSWTLFRNKVFDGG--NC-PGHLIDVAKGILDKCEGLPLAIIAISGLLASKDVNRDEWEMVRRSLG----ELEGTGKLRV--LSLSYSDLPWPLKTCLLYLSIYPEDYKIRCRRLVNLWIAERFVEWREGMSIEDVAWGYFSGLVNRSLIQVTS-FYEGIPGYCRMHDLLREIVISQSKEQNMRWPS-EKVRR
>XP_027180849.1
N--SRDDALLVEEAKLVGIDQPKKHLISQLLKRDDYQLKVVSVVGMGGLGKTTLVKRVHEDPEVRRHFPVRAWVTVSETCDFQYLLKDLIRQL-E-SM-T-TTELKKIVKDFLQQGRYAIVFDDVWDVEF--WNTIKFALPSH-GNRVMLTTRKADVATAS---LGYIYRMEPLSFEDSWTLFCNKIFKGN--SC-PGHLMDAAKGIVDKCEGLPLAILAISGLLALKDVNGEEWETVRRSLG----ELEGTGKLRI--LFLSYGDLPWHLKTCLLYLSIYPEDHEIRCIRLVNLWIAERFVERREGMRIEDAAWGYLGELVNRSLIQVTG-FYEGIPKRCRIHDLLREVILLKSREQNLMWPS-DKVRR
>XP_027180854.1
N--SRDDALLVEEAKLVGIDQPKKRLISQLLRGDDYQLKVVSVVGMGGLGKTTLVKRVHEDPEVRRHFPVRAWVTVSETCDFQYLLKDLIQQL-E-SM-T-TTELKKIVKDFLQQGRYAIVFDDVWDVEF--WNTIKFALPSH-GNRVMLTTRRADVASAS---RGLVYRMEPLSVKDSRTLFCNKIFNGG--NC-PGHLMDVSKGILDKCEGLPLAILAISGLLASKDVNRDEWEMVRRSLG----ELEGTGKLRV--LSLSYNDLPGHLKTCLLYTSIFPEDYEIACIRLIHLWIAERYVERREGMSFAIVAWSYLIELVNRSLIQVTK-FFEGIPQYCRIHDLLREVILLKSREQNMTWPT-DKVRR
>XP_027180857.1
N--SRDDALLVEEAKLVGIDQPKKHLISQLLRGDDYQLKVVSVVGMGGLGKTTLVKRVHEDPEVRKHFPVRAWVTVSQTCDFQYLLKDLIRQL-E-SS-N-TTELKEIIKDFLQQGRYAIVFDDVWDVEF--WNTIKFALPSH-GNRVLLTTRRADVASAS---RRFVYRMKPLSVKDSRTLFYNKIFNGG--NC-PGHLMDVAKGILDKCEGLPLAILAISGLLASKDVNRDEWEMVRRSLG----ELEGTGKLRV--LSLSYSDLPWHLKICLLYTSIYPEDYKIGCLRLVNLWIAERFVEWREGMSIEDVAWGYFIELVSRSLIQVTG-FYEGSPDTCRIHDLLREVILLKSREQNMMWPS-DKVRR
>XP_027180872.1
N--SRDDALLVEEAKLVGIDQRKNHLISELLEGDDHQLKVVSVVGMGGLGKTTLVKKVHEDPEVRRHFPVRAWVTVSQTCDFQFLLKDLIRQL-E-SL-N-TTELKKFVKDFLQQGRYAIVFDDVWDVEF--WNTIKFALPSHGGNRVMLTTRKADVASAS---LGFVHRMEPLSFEDSWTLFCNKIFKGN--SC-PGHLMDVAKVILGKCEGLPLAILAISGLLALKDVNRDEWEMVRCSLG----ELEGTGKLRV--LSLSYNDLPWHLKTCLLYTSIYPEDYEIECSRLINLWIAERFVEWREGMSIADVALDYLSELINRSLIQVTR-FYEGIPNTCRMHDLLREVILLKSREQNLMWPS-EKVRR
>XP_027180874.1
M--SRDDALLVEEAKLVGIDQPKQHLISKLLEGHDHQLKVISVVGMAGLGKTTLVKKVHEDPDVRKNFPVRAWVTVSQTCDFPKLLRDLIWQL-E-SI-S-TIDLKKIVKDFLQQGRYAIVFDDVWDVEF--WNEIKFALPNY-GNRVMLTTRKADVASAS---QDYVYKMEPLSIVDSWTLFCNKIFKGN---C-PYHLMDVAKAVLDKCEGLPLAILAIGGLLASKDASRDEWKMIQQSLG----ELEGT--------------------------------------------------EWREGMSIEDVARGYLSELVNRSLIQVTE-FYEGSPYACRIHDLMREVILIKSRKQNMTWPS-EKVRR
>XP_027180877.1
M--SRDDALLVEEAKLVGIDQPKQHLISKLLEGHDHQLKVVSVVGMGGLGKTTLVKKVHEDPDVRKNFPVRAWVTVSQTCDFPKLLRDLIWQL-E-SI-S-TAELKEFVKDFLQQGRYAIVFDDVWDVEF--WNEIKFALPNY-GNRVMLTTRNADVASAS---QDYVYKKEPLSIEDSWTLFCNKIFKGN--RC-PAHLMDVAKAVLDKCDGLPLAIVAIGGLLASKDVSRDEWEMLQQSFG----ELDGTGELRV--LSLSYNYLPSHLKPCLLYLSIYPEDYLIKCKRLMLLWIAERFVKWREGMSIEDVAWAYLRELISRSLIQVTE-FYQGSPCICQIHDLMREVILIKAREQNMTWPS-EKVRR
>XP_027180878.1
N--SRDDALLVEEAKLVGIDQPKKHLISELLEGNDYQLKVVSVVGMGGLGKTTLVKKVHEDPDVRRHFPVRAWVTVFQTCDFQDLLKDLIWQL-E-SL-N-ITELKKFVKDFLQQERYAIVFDDVWDVEF--WNTIKFALPSR-GNRVMLTTRKADVASAS---LGYIHRMEPLSFEDSWTLFCNKIFKGN--SC-PGHLMDVAKGILDKCEGLPLAILAISGLLALKDVNREEWEMVRRSLG----ELEGTGKLRV--LSLSYSDLPWHLKTCLLYTSIYPEDYEIQCERLINLWIAERFLEWRGGMSIEDVAWGYLSELVNRSLIQVTR-FYEGIPDTCRIHDLLKEVIVLKSREQNMMWPS-DKVRR
>XP_027180879.1
N--SRDDALLVEEAKLVGIDQPKNRLISELLEGDDHQLKVVSVVGMGGLGKTTLVKRVHEDPEVRRHFPVRAWVTVSQTCDFQYLLKDLIRQL-E-SL-N-TTGLKKIVKDFLQQGRYAIVFDDVWDVEF--WNTIKFALPSDGGNRVMLTTRKADVASAS---LGFVYRMDPLSFEDSWTLFCNKIFKGN--SC-PGHLMDVAKGILDKCEGLPLAILAISGLLAMKDVNREEWEIVRGSLG----ELEGTGKLRV--LFLSYNDLPWHLKTCLLYTSIYPEDCEIACYQLINLWIAERFVEGREGRSIEDVAWGYLSELVNRSLIQVSK-FYEGIPHECRIHDLLRVIIVSKSREQNMMWPS-DKVRR
>XP_027180888.1
NRYSRDDALLVEEAKLVGIDQPKKHLISQLLEGDDYQLKAVSVVGMGGLGKTTLVKKVHEDPEVRRHFPVRAWVTVSQTCDFRELLKDLIRQL-E-SM-T-TTELKKFIKDFLQQGRYAIVFDDVWDVEF--WNTIKFALPSH-GNRVMLTTRQADVASAS---LGYIHRMEPLSFEDSWTLFCNKIFKGN--SC-PGHLMDVAKGILDKCEGLPLAILATSGLLALKDVNR------------------------------------------------------------------------------------------------------------------------------------------
>XP_027180896.1
N--SRDDALLVEEAKLVGIDQPKKRLISQLLQGDDYQLKVVSVVGMGGLGKTTLVKRVHEDPEVRRHFPVRAWVTVSQTCDFQYLLKDLIRQL-E-SL-N-ITELKEFVKDFLQQGRYAIVFDDVWDVEF--WNTIQFALPSR-GNRVMLTTRKADVASAS---LGFIHRMEPLSSEDSWTLFCNKIFKGN--SC-PGHLMDVAKGILGKCEGLPLAILAITGLLAL-----------------------------------------------------------------------------------------------------------------------------------------------
>XP_027180899.1
N--SRDDALLVEEAKLVGIDQPKNHLISELLEADDHQLKVVSVVGMGGLGKTTLVKRVHEDPEVRRHFPVRAWVTVSQTCDFQYLLKDLIRQL-E-SL-N-TTELKKFVKDFLQQGRYAIVFDDVWDVEF--WNIIKFALPTH-GNRVMLTTRKADVASAS---LGYIHRMEPLSFEDSWTLFCNKIFKGN--SC-PGHLMDVAKVILVKCEGLPLAILAISGLLALKDVNREEWEMVRCSLG----ELEGTGKLRV--LSLSYSDLPLHLKTCLLYTSIYPEDYQIECYRLINLWIAERFVEWREGMRIEDVAWGYLSELISRSLIQVTE-FYEGLPDYCRIHDLLREVILLKSREQNMMWPS-EKVRR
>XP_027180908.1
N--SRDDALLVEEDKLVVIGQPKKHLISQLLEGDDHQLKVVSVVGMGGIGKTTLVKRVHEDPEVRRNFPVRAWVTVSQTCDFQYLLQDLIRQL-E-SM-T-ATGLKKFVKDFLQQGRYAIVFDDVWDVEF--WNTIKFALPSH-GNRVMLTTRKADVASAT---RGIVYRMEPLSIEDSWTLFCNKIFNGD--NC-PGHLMDVAKGVLDKCEGLPLAILAISGLLASKDVNREEWEMVQRSLG----ELEGTGKLRV--LSLSYSDLPWHLKTCLLYTSIYPEDYEIECYRLVNLWIAERFVEWRERMSIEDVALGYLSELVNRSLIQVTG-FYEGTPGTCRIHDLLREVILLKSREQNLMWPS-EKVRR
>XP_027180929.1
N--SRDDALLVEEAKLVGIDQPKKRLISELLEGDDHQLKVVSVVGMGGLGKTTLVKKVHEDPEVRRHFPVRAWVTVSQTCDFQYLLKDLIRQL-E-SM-T-TTELKKFVKDFLQQERYAIVFDDVWDVEF--WNTIKFALPSH-GNRVMLTTRKADVASAS---LGYIHRMEPLSFEDSWTLFCNKIFKGG--NC-RDHLMNVAKGILEKCEGLPLAILAISGLLALKDV--EEWEMVRRSLG----ELEGTGKLRV--LSLSYSDLPWHLKTCLLYTSILPEDYEIQCNRLINLWIAERFVEWREGMSIEDVALGYLGELVNRSLIQATT-FYEGTPYSCRIHDLLREVILIKSREQNMMLPS-DKVRR
>XP_027180961.1
N--SRDDALLVEEAKLVGIDQPKKHLISQLLRGDDYQLKVVSVVGMGGLGKTTLVKRVHEDPEVRKHFPVRAWVTVSQTCDFQYLLKDLIRQL-E-SS-N-TTELKEIIKDFLQQGRYAIVFDDVWDVEF--WNTIKFALPSH-GNRVLLTTRRADVASAS---RRFVYRMKPLSVKDSRTLFYNKIFNGG--NC-PGHLMDVAKGILDKCEGLPLAILAISGLLASKDVNRDEWEMVRRSLG----ELEGTGKLRV--LSLSYSDLPWHLKICLLYTSIYPEDYKIGCLRLVNLWIAERFVEWREGMSIEDVAWGYFIELVSRSLIQVTG-FYEGSPDTCRIHDLLREVILLKSREQNMMWPS-DKVRR
>XP_027181085.1
N--SRDDALLVEEAELVGIDHPKQKLISQLLEGDDSQLKVVSVVGMGGLGKTTLVKKVHEDLDIRRHFPVRAFVTVSQPCNFQELLKDLTRQL-E-AM-T-AFQLKLCVKDFLQQGRYAIVFDDVWDVEF--WNAIRFALPGY-GNRVMLTTRKADVASAS---QDYVFKMAPLSFEDSWTLFCSKIFKGN--GC-PAHLTDVAKGILGKCEGLPLAVLAISGLLALKDLNIEEWEMVRRSLV----ELEGSGMLRV--LSLSYNDLPCHLKTCLLYLSIYPEDYEIGCHRLVQLWSAERFVGKREGMTTRDIGFDYLRELVNRSLIQVTQ-FYEGIPYACRIHDLVREVVLSKAREQNMKWLS-EKVRR
>XP_027181086.1
N--SRDDALLVEEAELVGIDHPKQKLISQLLEGDDSQLKVVSVVGMGGLGKTTLVKKVHEDLDIRRHFPVRAFVTVSQPCNFQELLKDLTRQL-E-AM-T-AFQLKLCVKDFLQQGRYAIVFDDVWDVEF--WNAIRFALPGY-GNRVMLTTRKADVASAS---QDYVFKMAPLSFEDSWTLFCSKIFKGN--GC-PAHLTDVAKGILGKCEGLPLAVLAISGLLALKDLNIEEWEMVRRSLV----ELEGSGMLRV--LSLSYNDLPCHLKTCLLYLSIYPEDYEIGCHRLVQLWSAERFVGKREGMTTRDIGFDYLRELVNRSLIQVTQ-FYEGIPYACRIHDLVREVVLSKAREQNMKWLS-EKVRR
>XP_027181087.1
N--SRDDALLVEEAELVGIDHPKQKLISQLLEGDDSQLKVVSVVGMGGLGKTTLVKKVHEDLDIRRHFPVRAFVTVSQPCNFQELLKDLTRQL-E-AM-T-AFQLKLCVKDFLQQGRYAIVFDDVWDVEF--WNAIRFALPGY-GNRVMLTTRKADVASAS---QDYVFKMAPLSFEDSWTLFCSKIFKGN--GC-PAHLTDVAKGILGKCEGLPLAVLAISGLLALKDLNIEEWEMVRRSLV----ELEGSGMLRV--LSLSYNDLPCHLKTCLLYLSIYPEDYEIGCHRLVQLWSAERFVGKREGMTTRDIGFDYLRELVNRSLIQVTQ-FYEGIPYACRIHDLVREVVLSKAREQNMKWLS-EKVRR
>XP_027181088.1
N--SRDDALLVEEAELVGIDHPKQKLISQLLEGDDSQLKVVSVVGMGGLGKTTLVKKVHEDLDIRRHFPVRAFVTVSQPCNFQELLKDLTRQL-E-AM-T-AFQLKLCVKDFLQQGRYAIVFDDVWDVEF--WNAIRFALPGY-GNRVMLTTRKADVASAS---QDYVFKMAPLSFEDSWTLFCSKIFKGN--GC-PAHLTDVAKGILGKCEGLPLAVLAISGLLALKDLNIEEWEMVRRSLV----ELEGSGMLRV--LSLSYNDLPCHLKTCLLYLSIYPEDYEIGCHRLVQLWSAERFVGKREGMTTRDIGFDYLRELVNRSLIQVTQ-FYEGIPYACRIHDLVREVVLSKAREQNMKWLS-EKVRR
>XP_027181089.1
N--SRDDALLVEEAELVGIDHPKQKLISQLLEGDDSQLKVVSVVGMGGLGKTTLVKKVHEDLDIRRHFPVRAFVTVSQPCNFQELLKDLTRQL-E-AM-T-AFQLKLCVKDFLQQGRYAIVFDDVWDVEF--WNAIRFALPGY-GNRVMLTTRKADVASAS---QDYVFKMAPLSFEDSWTLFCSKIFKGN--GC-PAHLTDVAKGILGKCEGLPLAVLAISGLLALKDLNIEEWEMVRRSLV----ELEGSGMLRV--LSLSYNDLPCHLKTCLLYLSIYPEDYEIGCHRLVQLWSAERFVGKREGMTTRDIGFDYLRELVNRSLIQVTQ-FYEGIPYACRIHDLVREVVLSKAREQNMKWLS-EKVRR
>XP_027181090.1
N--SRDDALLVEEAELVGIDHPKQKLISQLLEGDDSQLKVVSVVGMGGLGKTTLVKKVHEDLDIRRHFPVRAFVTVSQPCNFQELLKDLTRQL-E-AM-T-AFQLKLCVKDFLQQGRYAIVFDDVWDVEF--WNAIRFALPGY-GNRVMLTTRKADVASAS---QDYVFKMAPLSFEDSWTLFCSKIFKGN--GC-PAHLTDVAKGILGKCEGLPLAVLAISGLLALKDLNIEEWEMVRRSLV----ELEGSGMLRV--LSLSYNDLPCHLKTCLLYLSIYPEDYEIGCHRLVQLWSAERFVGKREGMTTRDIGFDYLRELVNRSLIQVTQ-FYEGIPYACRIHDLVREVVLSKAREQNMKWLS-EKVRR
>XP_027181091.1
N--SRDDALLVEEAELVGIDHPKQKLISQLLEGDDSQLKVVSVVGMGGLGKTTLVKKVHEDLDIRRHFPVRAFVTVSQPCNFQELLKDLTRQL-E-AM-T-AFQLKLCVKDFLQQGRYAIVFDDVWDVEF--WNAIRFALPGY-GNRVMLTTRKADVASAS---QDYVFKMAPLSFEDSWTLFCSKIFKGN--GC-PAHLTDVAKGILGKCEGLPLAVLAISGLLALKDLNIEEWEMVRRSLV----ELEGSGMLRV--LSLSYNDLPCHLKTCLLYLSIYPEDYEIGCHRLVQLWSAERFVGKREGMTTRDIGFDYLRELVNRSLIQVTQ-FYEGIPYACRIHDLVREVVLSKAREQNMKWLS-EKVRR
>XP_027181535.1
N--SRDDALLVEEAKLVGIDQPKKHLISQLLQGDDYQLKVVSVVGMGGLGKTTLVKRVHEDPEVRRHFPVRAWVTVSQTCDFQYLLKDLIRQL-E-SS-N-TTELKEIIKDFLQQGRYAIIFDDVWDVEF--WNTIKFALPCC-GNRVMLTTRKADVASAS---RRFVYRMEPLSVEDSRTLFCNKIFNGG--NC-PSHLMDVAKGILDKCEGLPLAILAIGGLLASKDVNRDEWELVRRCLG----ELEGTGKLRV--LSLSYGDLPWHLKACLLYTSIYPEDCEIACYDLINLWIAERFVEGREGMSIEDVAWNYLSELVNRSLIQVSK-FYEGIPNKCRIHDLLREVILLKSREQNMTWPS-EKVRR
>XP_027181614.1
N--SRDDALLVEEAKLVGIDQPKKRLISQLLERDDYQLKVVSVVGMGGLGKTTLVKKVYEDLEVRRHFPVRAWVTVSQTCDFQDLLKDLIRQL-E-SL-N-TTELKEFIKDFLQQGRYAIVFDDIWDVEF--WNAIKFVLPSH-GNRVMLTTRKADVASAS---LGYIHRMEPLSFEDSWTLFCNKIFKGN--SC-PGHLMDVAKGVLDKCEGLPLAILAISGLLALKDVNREEWEMVRCSLG----ELEGAGKLRV--LSLSYGDLPWHLKTCLLYTSIFPEDYEIDCYELINLWIAERFVEWREGMRIEDIAWGYLSELVSRSLIQVTD-FYEGSPDYCRIHDLLREVILLKSREQNLMWPS-DKVRR
>XP_027181619.1
N--SRDDALLVEEAKLVGIDQPKKHLISQLLEGDDYQLKVVSVVGMGGLGKTTLVKRVHEDPEVRRHFPVRAWVTVSQTCDFQDLLKDLIRQL-E-SM-A-TTELKKFVKGFLQQGRYAIVFDDVWDVEF--WNTIKFVLTSH-GNCVMLTTRKADVASAS---LGYIHRMEPLSFEDSWTLFCNKIFKGN--SC-PGHLMDVAKVILGKCEGLPLAILAISGLLALKDVNREEWEMVRRSLG----ELEGTGKLRV--LSLSYSDLPWRLKTCLLYLSIYPEDYEIGCRRLINLWIAERFVEWREGRSIEDVARCYLSELVNRSLIQLTK-FYEGSPYTCRIHDLLREVILLKSMEQNMMWPS-DKVRR
>XP_027181620.1
N--SRDDALLVEEAKLVGIDQPKKHLISQLLEGDDYQLKVVSVVGMGGLGKTTLVKKVHEDPEVRRHFPVRAWVTVSQTCDFQDLLKDLIRQL-E-SM-A-TTELKKFVKDYLQQGRYAIVFDDVWDVEF--WNTIKFVLPSH-GNCVMLTTRKADVASAS---LGYIHRMEPLSFEDSWILFCNKIFKGN--SC-PGHLMDVAKVILGKCEGLPLAILAISGLLALKDVNREKWEMVRRSLR----ELEGTGKLRV--LSLSYSDLPWHLKTCLLYTSIYPEDYEIGCERLINLWIAERFVEWREGMRIEDVAWDYLSELVNRSLIQVTR-YYEGIPQKCRIHDLLREVILLKSREQNMMWPS-EKVRR
>XP_027181663.1
A---RDQALLIEEAKLVGIDQPKKELISKILD-DHSHLKVVSVVGMGGLGKTTLAKKVYDDAAVKKQFQSHAWITVSQNFQFKVIIKNLIQQL-D-SM-E-GIRLSEFVRDFLKE-RYILVLDDVWSQNA--WETIKYVFPNT-ASRVVLTTRITDVASAS---HDFVHEMKPLSYEDSWTLFCNRTFQSN--GC-PSNLEEVCRKILKKCEGLPLGIVTMGGVLALKDKDRDEWEMIFRGFG----EVDGSGKLRI--LLFSYSDLPHHLKNCLLYLSIYPEDHPIDVEILLDKWIALGFIEEEEGMTATDIAMRYLKELINRSLIQVKE-WADGKLVKCGLHDFLREIIVSKSKEQSFRWP--DKVRH
>XP_027181665.1
A---RDQALLIEEAKLVGIDQPKKELISKILD-DHSHLKLVSVVGMGGLGKTTLVKKVYDDAAVKKQFQSHAWITVSQNFQFNVIIKDLIQQL-E-SM-N-RVRLSEFVRDFLKE-RYILVLDDVWSLDA--WEAIKYILSNI-ASRVVLTTRITDVASAS---HDFIHKMSPLSYDESWTLFCNRTFQSN--GC-PSYLEEVCRKILKKCEGLPLGIVTMGGVLALKDKDKDEWEMIFRGFG----EVDGSGKLRI--LLLSYSDLPHHLKNCLLYLSIYPEDHPINVEILLGKWIALGFVEEEEGMTATDIAMRYLKELINRSLIQVKD-WYDGRLVKCGLHDILREIIVSKSKEQSFRWP--DKVRH
>XP_027181668.1
A---RDQALLIEEAKLVGIDQPKKELISKILD-DHSHLKVVSVVGMGGLGKTTLAKKVYDDAAVKKQFQSHAWITVSQNFQFKVIIKNLIQQL-D-SM-E-GIRLSEFVRDFLKE-RYILVLDDVWSQNA--WETIKYVFPNT-ASRVVLTTRITDVASAS---HDFVHEMKPLSYEDSWTLFCNRTFQSN--GC-PSNLEEVCRKILKKCEGLPLGIVTMGGVLALKDKDRDEWEMIFRGFG----EVDGSGKLRI--LLLSYSDLPHHLKNCLLYLSIYPEDHPINVEILLGKWIALGFIEE------------------------------------------------------------------
>XP_027181672.1
A---RDQALLIEEAKLVGIDQPKKELISKILD-DHSHLKLVSVVGMGGLGKTTLVKKVYDDAAVKKQFQSHAWITVSQNFQFNVIIKDLIQQL-E-SM-N-RVRLSEFVRDFLKE-RYILVLDDVWSLDA--WEAIKYILSNI-ASRVVLTTRITDVASAS---HDFIHKMSPLSYDESWTLFCNRTFQSN--GC-PSYLEEVCRKILKKCEGLPLGIVTMGGVLALKDKDKDEWEMIFRGFG----EVDGSGKLRI--LLLSYSDLPHHLKNCLLYLSIYPEDHPINVEILLGKWIALGFVEEEEGMTATDIAMRYLKELINRSLIQVKD-WYDGRLVKCGLHDILREIIVSKSKEQSFRWP--DKVRH
>XP_027181676.1
A---RDQALLIEEAKLVGIDQPKKELISKILD-DHSHLKLVSVVGMGGLGKTTLAKKVYDDAAVKKQFQSHAWITVSQNFQFNVIIKDLIQQL-E-SM-N-GIRLSEFVRDFLKE-RYILVLDDVWSLNA--WETIKYVLPNT-ASRVVLTTRIADVASSS---HDLVHEMKPLSYEDSWTLFCNRTFQSN--SC-PPNLEEVSRKILKKCEGLPLGIVTMGGVLALKDKDKDEWEMILCGFD----EVDGSGKLRI--LLLSYNDLPHHLKSCLLYLSIYPEDYPIDIYNILDTWIALGFIEEKEGMTATDIAKRNLKELINRSLIQVKG-RHNGILKECGIHDFLREMIVSKSKEQSFRWP--DKVRH
>XP_027181679.1
--------P-VEE--VVGFDDEATAVLDRLT-G-QKQLEVISLVGVAGIGKTTFAKRLYNDSRVLHHFHVRAWTRGPQLNEEMNALHDLLTCV-SLKM-Y-PHEMGEKLHKLLKGKRYLIVIDGIWDSLS--WKLFMKYFPDSNGSKVLITSRTKDVVLKISP-S---QVLQFLSQDESWELFESKVFI--D-SC-PQELMELGKEMVAKCRGLPLAIVVLAG-VAKKSPEW--WMHIVTDIAS-----------PT-QLAFGYDHLPNWLKPCFLYLGSFPQGYEILVKKIVWSWIAEGFVKQNGE-WLEELAEEYLTDLVDRNLIAVSKK-SNGGIKTCQVHDLLRDLCVKKAKDNLFSRPTLYDHPQ
>XP_027181681.1
A---RDQALLIEEAKLVGIDQPKKELISEVLD-DNSHLKVVSVVGMGGLGKTTLVKKVYDDAVVKKQFQSHAWITVSQNFQFNVIIKDLIQQL-E-SM-N-RVRLSQFVRDFLKE-RYILVLDDVWSLDA--WEAIKYVLPNI-ASCVVLTTRITDVASAS---HDFIHKMSPLSYEDSWTLFCNRTFQSN--GC-PSNLEEVCRKILKKCEGLPLGIVVMGGVLALKEKDKDDWEMILRGFG----EVDGSGKLRI--LLLSYNDLPHHLKNCLLYLSIYPEDHSIDVAKLLEKWIALGFIEKEEGVIASDIAMRYLKELVNRSLIQVKD-RVDGKLVKCGLHDILREIIVSKSKEQCFRWP--DKVRH
>XP_027181682.1
A---RDQALLIEEAKLVGIDQPKKELISKILD-GHSHLKVVSVVGMGGLGKTTLVKKVYDDAIVKKQFQSHAWITVSQNFHFNVIIKDLIQQL-E-SM-K-GIRLSEFVRDFLKE-RYILVLDDVWSQNA--WETIKYVFPNT-ASRVVLTTRIADVASSS---HDFVHEMKPLSYEDSWTLFCNRTFQSN--DC-PSNLEEISRKILKKCEGLPLGIVAIGGVLALKDKDRDEWEMILRGFG----EVDGSGELRI--LLLSYNDLPHHLKSCLLYLSIYPEDYPRNVDNLLDTWIALGFIEEKEGMTATDIAMRYLKELINRSLIQVKD-WHDGKLKECGLHDFLLEIIVSKSKEQCFRWP--DKVRH
>XP_027181683.1
A---RDQALLIEEAKLVGIDQPKKELISKILD-GHSHLKVVSVVGMGGLGKTTLVKKVYDDAIVKKQFQSHAWITVSQNFHFNVIIKDLIQQL-E-SM-K-GIRLSEFVRDFLKE-RYILVLDDVWSQNA--WETIKYVFPNT-ASRVVLTTRIADVASSS---HDFVHEMKPLSYEDSWTLFCNRTFQSN--DC-PSNLEEISRKILKKCEGLPLGIVAIGGVLALKDKDRDEWEMILRGFG----EVDGSGELRI--LLLSYNDLPHHLKSCLLYLSIYPEDYPRNVDNLLDTWIALGFIEEKEGMTATDIAMRYLKELINRSLIQVKD-WHDGKLKECGLHDFLLEIIVSKSKEQCFRWP--DKVRH
>XP_027181684.1
A---RDQALLIEEAELVGIDQPKKELISKILD-DHSYLKLVSVVGMGGLGKTTLVKKVYDDAAVKKQFQSHAWITVSQNFQFTVIIRNLIQQL-E-SM-N-GIRLSEFVRDFLKE-RYILVLDDVWSLNA--WETIKYVLPNI-ASRVVLTTRIADAASSS---HDFVHEMKPLSYEDSWTLFCNRTFQSN--GC-PSNLEEVCRKILKKCEGLPLGIVTMGGVLASKDKDKDEWEMIFSGFG----DVDGSGKLRI--LLLSYSDLPHYLKNCLLYLSIYPEDHPIDVDNLLDTWIALGFIEEKEGMTATNIAMRYVKELINRSLIQVKE-WVDGKLVKCGLHDFLREIIFSKSKEQSFRWP--DKVRH
>XP_027181686.1
A---RDQALLIEEAKLVGIDQPKKELISKILD-DHSHLKVVSVVGMGGLGKTTLAKKVYDDAAVKKQFQSHAWITVSQNFQFKVIIRNLIQQL-D-SM-E-GIRLSEFVKDFLKE-RYILVLDDVWSLDA--WETIKYVFPNT-ASRVVLTTRITDVASAS---HDFVHEMKPLSYEDSWTLFCNRTFQSN--GC-PSNLEKVCRKILKKCEGLPLGIVAIGGVLALKDKDREEWEMIFRGFG----EVDGSGKLRI--LLLSYSDLPHHLKNCLLYLSIYPEDHPINVEILLGKWIALGFIEEKEGMMATDIAMRYLKELVNRSLIQVKD-WADVKLVKCGLHDILREIIVSKSKEQSFRWP--DKVRH
>XP_027181692.1
A---RDQALLIEEAKLVGIDQPKKELISEVLD-DNSHLKVVSVVGMGGLGKTTLVKKVYDDAVVKKQFQSHAWITVSQNFQFNVIIKDLIQQL-E-SM-N-RVRLSQFVRDFLKE-RYILVLDDVWSLDA--WEAIKYVLSNI-ASRVVLTTRITDVASAS---HDFIHKMSPLSYEDSWTLFCNRTFQSN--GY-PSNLEKVCRKILKKCEGLPLGIVVMGGVLALKDKDKDEWEMIFRDFG----EVDGSGKLRI--LLLSYNDLPHHLKNCLLYLSIYPEDHSIDVEILLYKWIALGFVEEEDGMTATDIAMRYLKELVNRSLIQVKK-WADGKLAKCGLHDFLREIIVSKSKEQCFSWP--DKVRH
>XP_027181693.1
A---RDQALLIEEAKLVGIDQPKKELISKILD-DHSHLKVVSVVGMGGLGKTTLAKKVYDDAAVKKQFQSHAWITVSQNFQFKVIIRNLIQQL-D-SM-E-GIRLSEFVKDFLKE-RYILVLDDVWSLDA--WETIKYVFPNT-ASRVVLTTRITDVASAS---HDFVHEMKPLSYEDSWTLFCNRTFQSN--GC-PSNLEKVCRKILKKCEGLPLGIVAIGGVLALKDKDREEWEMIFRGFG----EVDGSGKLRI--LLLSYSDLPHHLKNCLLYLSIYPEDHPINVEILLGKWIALGFIEEKEGMMATDIAMRYLKELVNRSLIQVKD-WADVKLVKCGLHDILREIIVSKSKEQSFRWP--DKVRH
>XP_027181698.1
A---RDQALLIEEAKLVGIDQPKKELISKILD-DHSHLKVVSVVGMGGLGKTTLAKKVYDDAAVKKQFQSHAWITVSQNFQFKVIIRNLIQQL-D-SM-E-GIRLSEFVKDFLKE-RYILVLDDVWSLDA--WETIKYVFPNT-ASRVVLTTRITDVASAS---HDFVHEMKPLSYEDSWTLFCNRTFQSN--GC-PSNLEKVCRKILKKCEGLPLGIVAIGGVLALKDKDREEWEMIFRGFG----EVDGSGKLRI--LLLSYSDLPHHLKNCLLYLSIYPEDHPINVEILLGKWIALGFIEEKEGMMATDIAMRYLKELVNRSLIQVKD-WADVKLVKCGLHDILREIIVSKSKEQSFRWP--DKVRH
>XP_027181702.1
P---RDQALLIEEAKLVGIDQPKKELISKILD-DHSHLKLVSVVGMGGLGKTTLVKKVYDDAAVKKQFQSHAWITVSQNFQFKVIIKNLIQQL-E-SM-D-GIRLSEFVKDFLKE-RYILVLDDLWSLDA--WEAIKYVLPNI-ASRVVLTTRITDVASAS---HDFVHKMSPLSYEDSWTLFCNRTFQSN--GC-PSNLEEVCRKILKKCEGLPLGIVTMGGVLALKDKDKDEWEMIFRGFG----EVDGSGKLRI--LLLSYSDLPHHLKNCLLYLSIYPEDHPINVEILLGKWIALGFIEEKEGMMATDIAMRYLKELINRSLIQVKK-WADGKLGKCGLHDILREIIVSKSKEQSFRWP--DKVRH
>XP_027181705.1
A---RDQALLIEEAKLVGIDQPKKELISKILD-DHSHLKLVSVVGMGGLGKTTLAKKVYDDAAVKKQFQSHAWITVSQNFQFNVIIKDLIQQL-E-SM-N-GIRLSEFVRDFLKE-RYILVLDDVWSLNA--WETIKYVLPNT-ASRVVLTTRIADVASSS---HDLVHEMKPLSYEDSWTLFCNRTFQSN--SC-PPNLEEVSRKILKKCEGLPLGIVTMGGVLALKDKDKDEWEMILCGFD----EVDGSGKLRI--LLLSYNDLPHHLKSCLLYLSIYPEDYPIDIYNILDTWIALGFIEEKEGMTATDIAKRNLKELINRSLIQVKG-RHNGILKECGIHDFLREMIVSKSKEQSFRWP--DKVRH
>XP_027181724.1
----------MD--Q-NSVELQAERILELL-K--EKHVSTIVLSGKSGSGKTWMARKVGLL-AVKKKVDITLWISLSHSYE--HIAHQLL-S--ELEVENKEEELKEKVRARL-----LVILD----DEG---NQMGGGL-HQQNSKVLITSRNEDGQTQGG---KEVVEMMPLTPEMSIMLLKQGAVA-KV----EIGVESVVAKFINRKTDLPGEVSLLAKLLSY-----SELQGQEHTLEEAWY------------TQLLLSGY--NVSDGVLQGSHFFRDNGVHYSELISYWILEGYLEEAEHRQMKEVNDDFVH-MVRVTG-DVSRR--YGGTANLGLANVLV-----KSNDWQ-RTLG----YK
>XP_027181725.1
----------MD--Q-NSVELQAERILELL-K--EKHVSTIVLSGKSGSGKTWMARKVGLL-AVKKKVDITLWISLSHSYE--HIAHQLL-S--ELEVENKEEELKEKVRARL-----LVILD----DEG---NKMGGGL-HQQNSKVLITSRNEDGQTQGG---KEVVEMMPLTPEMSIMLLKQGAVA-KV----EIGVESVVAKFINRKTDLPGEVSLLVKLLSY-----SELQGLEHTLEEAWY------------TQLLLSGY--KVSDGVLQGSHFFRDNGVHYSGLISYWILEGYLEEAEHRQMKEVNDDFVH-MVRVTG-DVSRR--YGGTANLGLANVLV-----KSNDWQ-RTLG----YK
>XP_027181727.1
----------MD--Q-NSVEQEVTRILELL-M--ERNVSTIVLSGKSGTGKTWMARKVGLL-AVTNEVDIMLWISLSHSYE--HIAHQLL-S--ELQVQNKEEDLKGKVQKKL-----LVILD----DEG---NKMGQDL-QRQNAKVLITSRNEDMQTRGD---KEVIDMKRLTPEMSISLLKQWAVA-KV----EIGVEILVENFIDKKEGLPGEVALLANLLNY-----SKVQDLQQALEEAWG------------TLLLSSGY--GVSDRILQGSHFFLDHGVHYGELISYWILEGYLKEAEHRQMKEVGDDFLQ-MVRGTV-LIN-Q--YGGIANLGLANVVV-----NSNDWH-RTLV----HE
>XP_027181749.1
A---RDQALLIEEAKLVGIDQPKKELISKILD-DHSHLKLVSVVGMGGLGKTTLVKKVYDDAAVKKQFQSHAWITVSQNFQFKVIIKNLIQQL-D-SM-D-GIRLSEFVKDFLKE-RYILVLDDLWTIDA--WEAIKYVLPNI-ASRVVLTTRITDVASAS---RDFIHKMSPLSYEDSWTLFCNRTFQSN--GC-PSNLEEVCRKILKKCEGLPLGIVTMGGVLALKDKDKDEWEMIFRGFG----EVDGSGKLRI--LLLSYSDLPHHLKNCLLYLSIYPEDHPIDVDEILGKWIALGFIEEEEGMIATDIAMRYLKELVNRSLIQVKE-WDDGKLVNCGLHDFLREIIVSKSKEQCFRWP--DKVRH
>XP_027181750.1
A---RDQALLIEEAKLVGIDQTKKELISEVLD-DDSHLKVVSVVGMGGLGKTTLVKKVYDDAVVKKQFQSHAWITVSQNFQFNVIIKDLIQQL-E-SM-N-RVRLSEFVRDFLKG-RYILVLDDVWSPDA--WEAIKYILPNI-ASRVVLTTRITDVASAS---HDFIHIMKPLFYDDSWTLFCNRTFQSN--GC-PSNLEEVSRRILKKCEGLPLAIVVISGVLALKDKDRDEWEMILRGFD----EVDGTG---------------------------------------------------------------------------------------------------------------------
>XP_027181758.1
A---HDQALLIDEAKLVGIDLPKKELISKILD-DHSHLKLVSVVATATAGKTTLVKKVYDDAAVKKQFQSHAWITLSQHFQFNVIIKDLIQQL-E-SM-N-GIRLSEFVRDFLKE-RYILVLDDVWSLNA--WETIKYVLPNT-ASRVVLTTRIADVASAS---YGFVHEMKPLSYEDSWTLFCNRTFQSN--DC-PSNLEEISRKILKKCEGLPLGIVVIGGVLALKDKDKDEWEMILRGFG----EVDGSSKFRI--LLLSYNDLPHHLKSCLLYLSIYPEDYPRNVDNLLHKWIALGFIEEEEGVIASDIATRYLKELINRNLIQVKD-WDDGELKECGLHDFLREIIVSKSKEQCFRWP--DKVRH
>XP_027181764.1
A---RDQALLIEEAKLAGIDKPKKELTSKIID-DYSHLKVVSVVGMGGLGKTTLVKKVYDDATVKKQFQSHAWITVSQHFQFNVIIKNLIQQL-E-SM-D-RVRLSEFVRDFLKE-RYILVLDDVWSLNA--WETIKYVLPNI-ASRVVLTTRIADVASAS---HDFVHEMKPLSSEDSWTLFCDRTFQSN--SC-PPNLEEISRKIMKKCEGLPLAIVAIGGVLALKDKVRDEWEMVLRGFG----EVDGSGKIRI--LFLSYNDLPHHLKNCLLYLSIYPEDHPIIVDYLLDKWIALGFIGEKEGMTTTDIAMSYLKELINRSLIQVKE-WDDGKLKECGLHDFLREIIVSKSKEQCFRWP--DKVRH
>XP_027181776.1
--ASRETGPMVNEPEVLGRNEEKEQIVHTLMKEKYQNVSVLPIEGVGGLGKTTLAQFVFNDERIAKHFEPKLWVWVSEKFDVKKIIKALIHS--L-EL-A----LQRNLQELLRGKRYLIVLDDVWNENPEEWDKLKSVL-GSRGSSIVTTTRMEKVATVMGTL--T-HHLSSLSENQCWSLFRQRAFGHQEA---YPKLEFIGKEIVQKCGGVPLAAKALGGFLRFKREE-NEWNYVKC---------------EIDELRLSYLNLPVDLRGCFAYCAVFPKGSKIEKEEVIHLWMANGLIS-DGTKEVEDVGDAVVTELHHRSLFQAAE-FGSVL--TFGMHDLVHDLAQS---------------KH
>XP_027181782.1
--ASREAGAVVIEV-VLGRDEEKDKIVDILMKEKDQNVSVLPIVGFGGLGKTTLAQLVFNDERIVKHFELKLWVWVSEDFDVKRIIKALIES--L-AL-A----LQRKLQELLRGKRYLIVLDDVWNENPEEWEKLNSVL-GSSGSSTVVTTRKQKVATIMGTL--T-HHLSSLSDYQCWSLFRQRAFGRQEA---YPNLVVIGKEIVKKCGGVPLAAKALGGFLRFKRQE-NEWNSVKC---------------EIDELRLSYLNLPVELRGCFAYCAVFPKGSEIEKEEVIHLWMANGLIS-NGTMEVEDVGDAVVTELHHRSLFQAVK-YGYVP--AFRMHDLVHDLARS---------------KH
>XP_027181785.1
--ASRETGSVVNEPEVLGRDDEKRQIVRILTEEIDQNVSVLPIVGVGGLGKTTLARLVFNDKRVIEHFEPKLWAWVSEEFDVKRIIKALIES--L-PL-D----LQGKLQELLRGKRYLIVLDDVWNENSQKWEELKSVL-GSKGSSIVTTTRMEMVAEIMRTL--T-HRLSSLSDDQCWSLFRQRAFGSQEA---FPNLIAIGKEIVKKCGGVPLAAKALGGFLRFKREE-NEWNSVKC---------------EIDTLRLSYLNLPVELRGCFAYCAVFPKGSKIEKEEVIHLWMANGLIS-NGTMEVEDVGAAAVTELHHRSLFQAVE-YGSVP--AFKMHDLVHDLAQS---------------KH
>XP_027181786.1
-TGTRETGSLLKEPDVLGRDEAKDEIVKILVNQVNQNVSVLPIVGVGGLGKTTLAQLVLNDERIAKHFEPKLWVWVSEDFNVKRIIKALINS--L-EL-D----LQRKLQELLRGKRYLVVLDDVWNENLEEWEKLKSVL-GSRGSSIIMTTRMEKVATIMGTL--T-YYLSSLSENQCWSLFRQRAFGRQEA---YPNLVVIGKEIVKKCGGVPLAAKALGGFLRFKRQE-NEWNSVKC---------------EIDTLRLSYLNLPVELRGCFAYCAAFPKGYEFEIEEVIHLWMANGLLS-NETMEVEDVGVAVLTELYYRSLFQAVK-FGNAL--TFKMHDLVHDLA------------------N
>XP_027181788.1
--ASRETGSIVNEPEILGRDEEKEQIVYILMKEKDQNVSVLPMVGVGGLGKTTLAQLVFNDERIANHFEPKLWVWVSEDFDRKRIIKALINY--L-EL-A----LQRNLQELLRGKRYLIVLDDVWNENPEEWEKLKSVL-GSKGSSIVTTTRMEKVATIMGTL--T-YYLSSLSENQCWSLFRQRAFGRQEA---YPNLVVIGKEIVKKCGGVPLAAKALGGFLQFKREE-NEWNSVKC---------------ELDELRLSYLNLPVELRGCFAFCAMFPKGSKIEKEEVIHLWMANGLIS-NETMEVEHAGDAVLTELHYRSLFQAVK-FGSVL--TFEMHDLVHDLAQS---------------KH
>XP_027181794.1
-TATHETGSLLKEPDVLGRDEEKDKIVKILVNQFNENVSVLPIVGVGGLGKTTLAQLVFNDERIAKHFELKLWVWVSEDFDVKRIIKALIES--S-DL-D----LQRKLQELLRGKRYLIVLDDVWNENSQEWEDLKSVL-GSSGSSIAVTTRKQKVAEIMHPL--T-HYLSSLSDDQCWSLFRQQAFDCQEK-----ILEAVGKEIVKKCGGVPLAAKALGGFLRFKSEA--EWNSVKC---------------ELGELRLSYLNLPVELRGCFAYCAVFPKGSEIEKQEVIHLWMANGLIS-NGTMEVEDVGDAVLTELHYRSLFQAVR-FGHVL--TFEMHDLIHDLAQS---------------KH
>XP_027181795.1
-TGTRETGSLLKEPDVLGRDEAKDEIVKILVNQVNQNVSVLPIVGVGGLGKTTLAQLVFNDERIAKHFEPKLWVWVSEDFNVKRIIKALINS--L-EL-D----LQRKLQELLRGKRYLVVLDDVWNENLEEWEKLKSVL-GSRGSSIIMTTRMEKVATIIGTL--T-YYLLSLSENHSWSLFRQRAFGRQEV---YPNLVVIGKEIVKKCGGVPLAAKALGGFLRFKRQE-NEWNSVKC---------------EIDTLRLSYLNLPVELRGCFAYCVAFPKGYEIEIEEVIHLWIANGLIS-NETMEVEDVGVAVLTELYYRSLFQAVK-FGNAL--TFKMHDLVHDLARS---------------KH
>XP_027181796.1
--ASRETGSTVNEPEVLGRDEEKGQIVDILMKEKDQNVSVLPIVGVGGLGKTTLAQLVFNDERIAKHFEPKLWIWVSGDFDVKRIIKALIES--L-PL-D----LQGKLQELLRGKRYLIVLDDVWNENPREWEKLKSVL-GSRGSSIVVTTRKQKVAEIMRTL--T-HYLSSLSEDRCWSLFKQQAFDCQEK-----RLEAVGKEIVKKCGGVPLAAKALGGFLRFKSEA--EWNSVKC---------------ELDELRLSYLNLPVELRGCFAYCAVFPKGYEIEKEEVIRLWMANGLIS-NATMEVEDVGDAVVTELHYRSLFQAVK-FGSVL--TFGMHDLVHDLAQS---------------KH
>XP_027181797.1
-TGTRETGSLLKEPDVLGRDEAKDEIVKILVNQVNQNVSVLPIVGVGGLGKTTLAQLVFNDERIAKHFEPKLWVWVSEDFNVKRIIKALINS--L-EL-D----LQRKLQELLRGKRYLVVLDDVWNENLEEWEKLKSVL-GSRGSSIIMTTRMEKVATIMGTL--T-YYLSSLSENQSWSLFRQRAFGRQEA---YPNLVVIGKEIVKKCGGVPLAAKALGGFLRFKRQE-NEWNSVKC---------------EIDTLRLSYLNLPVELRGCFAYCAAFPKGYEFEIEEVIHLWMANGLLS-NETMEVEDVGVAVLTELYYRSLFQAVK-FGNAL--TFKMHDLVHDLARS---------------KH
>XP_027181800.1
--ASRETGSTVNEPEVLGRDEEKGQIVDILMKEKDQNVSVLPIVGVGGLGKTTLAQLVFNDERIAKHFEPKLWVWVSGDFDGKRIIKALINS--L-EL-A----LQRNLQELLRGKRYLIVLDDVWNEDPEEWEKLKSVL-GSKGSSIVTTTRMEKVATIMGTL--T-HRLLSLSDDQCWSLFRQRAFGRQEA---YPNLVVIGKEIVNKCGGVPLAAKALGGFLQFKREE-TEWNFVKC---------------EID-LRLSYLNLPVELRGCFAHCAVFPKGSKMKKEEVIRLWMANGLIS-NGMKEVEDVGDAVLTELHYRSLFQAVK-FGSVL--TFKMHDLVHDLAQS---------------KH
>XP_027181801.1
--ASRETGSVVNEPEVLGRDDEKRQIVRILTEEIDQNVSVLPIVGVGGLGKTTLARLVFNDKRVIEHFEPKLWAWVSEEFDVKRIIKALIES--L-PL-D----LQGKLQELLRGKRYLIVLDDVWNENSQKWEELKSVL-GSKGSSIVTTTRMEMVAEIMRTL--T-HRLSSLSDDQCWSLFRQRAFGSQEA---YPNLIAIGKEIVKKCGGVPLAAKALGGFLRFKLEA--EWNSVKC---------------EIDELRLSYLNLPVELRGCFAYCAVFPKGSVIQKEEVIQLWMANGLIS-NETMEVEDVGDAVVTELHHRSLFQAVD-YGDVP--AFKMHDLVHDLARS---------------KH
>XP_027181803.1
-TATRETGSLLNEPEVIGRDEEKDKIVGILVNQVNQNVSVLPIVGVGGLGKTTLAQLVFHDKRVIEHFELKLWVWVSEDFDVKRIIKALIES--L-GL-D----LQRNLQELLRGKRYLVVLDDVWNENREEWENLKSVL-GSRGSFIVTTTRMEKVATIMGTL--T-HYLSSLSDNQCWSLFRQRAFGRHEA---FPNLIAIGKEIVQKCGGVPLAAKALGGFLRFKREE-TEWNFLKC---------------EIETLRLSYLNLPVELRGCFAYCAVFPKGSEIKKEEVIHLWMANGLIS-NGMMEVEDVGDAVLAELHYRSLFQDVM-FGRVL--TFKMHDLVHDLAQSLRHHV-Y---HQRVHKA
>XP_027181808.1
--ASRETGSTVNEPEVLGRDEEKGQIVDILMKEKDQNVSVLPIVGVGGLGKTTLAQLVFNDERIVTHFEPKLWVWVSEDFDGKRIIKALIES--L-PL-D----LESNLQELLRGKRYLIVLDDVWNENPREWKKLKSVL-GSSGSSIVVTTRMEKVATIMGTL--T-YYLSSLSENLCWSLFRQRAFGRQEA---YPNLVVIEKEIVKKCGGVPLAATALGDFLRFKREE-NEWNYVKC---------------EIDKLRLSYLNLPVELRGCFAYCAVFPKGSKIKKEEVIHLWMANGLIS-NETMEVEDVGVAVLTELYYRSLFQAVK-FGNAL--TFKMHDLVHDLARS---------------KH
>XP_027181810.1
--ASLETGSMVNEPEVLGRDEEKEQIVHILMKEKDQNVSVLPIVGLGGLGKTTLAQLVFNDERIAKHFELKLWVWVSEDFDVKRIINALIES--S-EL-D----LQRKLQELLRGKRYLIVLDDVWNENPEEWEKLKSVL-GSRGSSIVTTTRMEKVATIMGTL--T-RHLSSLSEIQCWSLFRQRAFGRQEA---YPNLVVIGKEIVKKCGGVPLAAKALGGFLRFKREE-NEWNYVKC---------------AIDELRLSYLNLPVQLRGCFAYCAVFPKGSEIEEEEVIHLWMANGLIS-NGTMEVEDVGAAAVTELHHRSLFQAVE-FGRAHDHTFKMHDLVHDLARS---------------KH
>XP_027181817.1
--ASRETGSMVTEPEVLGRDEEKEQIVHILMKEKDQNVSVPPIVGLGGLGKTTLAQL-------------------------------------------------RKLQGLLRGKRYLVVLDDVWNENPEEWEKLKSVL-GSRGN----------------------------------------GHCPQEA---YPNLVVIGKEIVKKGGGVPLAAKALGGFLRFKREE-NEWNSVKC---------------EIDTLRLSYLNLPVELRGCFAYCAAFPKGYGIEIEEVIHLWMANGLIS-NETMEVEDVGVAVLTELYYRSLFQAVE-FGNAL--TFKLHDLVHDLARS---------------N-
>XP_027181819.1
--ASRETGSVVNEPEVLGRDDEKRQIVRILTEEKDQNVSVLPIVGVGGLGKTTLAHLVFNDERIAKHFEQKLWVWVSEDFDGKRIIKALINS--L-EL-A----LQRNLQELLTGKRYLIGLEDVWNENPQEWEDLKSVL-GSSGSSIVVTTRKQKVAEIMRTL--T-HCLPSLLDDQCWSLFRQWAFDCQEK-----RLESIGTEIIKKCGGVPLAANALGGFLRFKSEA--EWNSVKC---------------ELDELRLSYLNLPVELRGCFAYCAGFPKGFKIEKEEVIHLWMANGLIS-NGTMEVEDVDDVVLTELHYRSLFQAVK-FGHVL--TFEMHDLVHDLAQS---------------KH
>XP_027181822.1
-TATRETGPLLNEPDVLGRDEEKDKIVEILVNQVNQNVSVLPIMGVGGLGKTTLAQLVFNDKRVIEHFELKLWVWVSEDFDVKRIIKALIES--L-GM-D----LQRKLQELLRGKRYMVVLDDAWNENREEWEKLKSVL-GSRGSSIVTTTHVEKVATIMGTL--T-HYLSSLSNNRCWSLFRQRAFGRQEA---YPNLIAIGKEIVKKCGGVPLAAKALGGFLRFKREE-TEWNFVKS---------------ELDELRLSYLNLPVELRGCFAYCAVFPKGSKIEKEEVIHLWMANGLIS-NGTMEVEDVGDAVLTELHYRSLFQAMA-FGSVL--TFNMHDLVHDLAQS---------------KH
>XP_027181827.1
-------------------------------------------VGVGGLGKTTLAQLVFNDKRVIEHFEPKLWVWVSKDFNVKRIIKALIES--L-PL-N----LQIKLQSLLEGKRYLIVLDDVWNENPQEWEDLKSVL-GSKGSSIVTTTRMEKVAEIMGTL--T-HRLSSLSDDQCWSLFRQRAFDCQQK-----KLEAVGKEIVKKCGGVPLAAKALGGFLRFKSEA--EWNSVKC---------------ELDELRLSYLNLPVELRGCFAYCAVFPKGYEIEKEEVTHLWMANGLIS-NGTMEVEDVGDAVLTELHNRSLFQAVE-SGSVP--AFKMHDLVHDLAQS---------------KH
>XP_027181830.1
--ASRETGSMVNEPEVLGRDEEKEQIVRILTKEKDQNVSVLPIVGVGGLGKTTLAQLVFNDQRITQHFELKLWVWVSEDFDVKRIIKVLICS--L-ES-L----LERKLQGLLRGKRYLVVLDDVWNKNPEEWEKLKSVL-GARGSSIVTTTRMEKVATIMGTL--T-HYLSSLLENLCWSLFRQRAFGPQEA---YPNLVVIGKEIVKKCGGVPLAAKALGGFL-------------------------------------------------------------------------------------------------------------------------------------------------
>XP_027181934.1
--ASLETGSMVNEPEVLGRDEEKEQIVHILMKEKDQNASILPIVGVGGLGKTTLAQLVFNDERIAKHFEPKLWVWVSEDFDGKRIIKALIES--L-AL-N----LQRKLQELLRGKRYLIVLDDVWNENTREWKKLKSVL-GSSGSSIVVTTRKQKVAEIMRTL--T-RYLLSLSDDQCWSLFRQQAFDCQEK-----RLEAIGREIVKKCGGVPLAAKALGGFLRFKSEA--EWNSVKC---------------ELDELRLSYLNLPVELRGCFAYCAVFPKGSKIEKEEVIHLWMANGLIS-NGTMEVEDVGDAVVTELHHRSLFQAVE-FGLVHDDTFEMHDLVHDLARS---------------KH
>XP_027181935.1
-TAIREIGSLLNEPDVLGRHEEKDKIVKTLVNQVNQNVSVLPIVGVRGLGKTTLAQLVFNDESIAKHFEPKLWVWVSKDFNVKRIIKALIES--L-PL-N----LQIKLQSLLEGKRYLIVLDDVWNENPQEWEKLKSVL-GSKGSSIVTTTRKQKVAEIMGTL--T-YYLSSLSENECWLLFRQRAFGHQEA---YPNLVVIGKEIVKKCGGVPLVAKTLGGFLRFKREE-AEWNFVKC---------------ELYELRLSYLNLPVELRGCFAYCAIFPKGHEIEKEELIHLWMANGLIS-NGTMEVEDVGDAVVTKLHHRSLFQAVK-FGNVL--TFKMHDRVHDLAQF---------------KH
>XP_027181936.1
-TGTRETGSLLKEPDVLGRDEEKDEIVKILVNQVNQNVSVLPIVGVGGLGKTTLAQLVFNDERIAKHFEPKLWVWVSEDFNVKRIIKALINS--L-EL-D----LQRKLQELLRGKRYLIVLDDVWNENRQEWGDLKSVL-GSSGSSIVVTTRKKKVAEIMGTL--T-HCLSSLSDDQCWSLFRQWAFDCQEK-----RLEAIGREIVKKCGGVPLAAKALGGFLQFK-SE-AEWNSVKC---------------ELDELGLSYLNLPVELRRCFAYCAVFPKGSEIKREEVIHLWMANGLIS-KETMEVEDVGEAVLTELHYRSLFQAVR-FGSVL--TFGMHDLVHDLARS---------------KH
>XP_027181938.1
-TATRETGSLLNEPDVLGRDEEKDEIVKILVNQVNQNVSVLPIVGVGGLGKTTLAQLVFNGKRVIEHFELKLWVWVSEDFDVKRIIKALIES--L-GM-D----LRRKLQELLRGKRYLIVLDDVWNENPEEWEKLKSVL-GSRGSSIVTTTRVEKVATIMGTL--K-HYLSSLSNNQCWSLFRQRAFGRQEA---YPNLIAIGKEIVKKCGGVPLAAKALGGFLRFKREE-TEWNFVKS---------------ELVELRLSYLNLPVELRGCFANCAVFPKGSEIEKEEVIHLWMANGLIS-NGTMEVEDVGDAVLTELHYRSLFQAMA-FGSVL--TFNMHDLVHDLAQS---------------KQ
>XP_027181939.1
N--SRDDALLVEEAELVGIDNPRQQLISQLLEGDDSQLKVVSVVGMGGLGKTTLVKKVHEDLDVRRHFPVRAFVTVSQTCNFQELLKDLTRQL-E-AM-N-AIQLKQFVKDFLQQGRYAIVFDDIWDVEF--WNAIRFALPGY-GNRVMLTTRKADVASAS---QDYVYKMVPLSFEDSWTLFCNKIFKGN--GC-PAHLTDVAKGILGKCEGLPLAVLAISGLLALKDVNIEEWEMVRRSLV----ELEGSGMLRV--LSLSYNDLPCHLKTCLLYLSIYPEDYEIGCHTLVQLWSAEGFVGKREGMTMMDVGYNYLRELVNRSLIQVTE-LYEGIPRDCRIHDLVREVVLSKAREQNMKWFS-QKVRR
>XP_027181943.1
N--SRDDAILVEEAELVGIDKPKQQLVSQLLEGDESQLKVVSVVGMGGLGKTTLVKKVHEDLDVRRHFPVRAFVTVSQTCNFQELLKDLTRQL-E-AM-T-AIQLKQCVKDFLQQGRYAIVFDDVWDTEF--WNAIRIALPGY-GNRVMLTTRQADVAFAS---QDYVFKMVPLSFEDSWTLFCNKIFKGN--GC-PAHLTDVAKGILGKCEGLPLAILAISGLLALKDLNIEEWKMVRCSLG----ELEGSGMLKV--LSLSYNDLPCHLKTCLLYLSIYPEEFEIGCHRLVQLWTAERFVEKREEMTLEDVGYNCLKELVNRSLIQVSE-FYEGIPYSCRIHDLVREVILSKSREQNTRWPS-SKVRR
>XP_027181944.1
N--SRDDALLVEEAELIGIDNPRQQLISQLLEGDDSQLKVVSVVGMGGLGKTTLVKIVHEDLDIRRHFPVRAFVTVSQTCNIQELLKDLILQL-E-AM-T-TIQLKQFVKDFLQQGRYAIVFDDVWDVKF--WNAIRIALPGY-GNRVMLTTRQADVAFAS---QDYVFKMEFLSFEDSRTLFCNKIFKGN--GC-PDHLKDVAEGILGKCEGLPLAILAISGLWALKDFSI-EWEMVRHSLG----ELEGSGMLRV--LFLSYNDLPCDLKTCLLYLSIYPEDFKIRCHRLVQLWSAEGFLGKTEGMTMKDVGFNYLREFVNRSLIQVTQ-FYEGIPYTCRIHDLVREVILSKSREQNMRWLS-EKVRR
>XP_027181947.1
N--SRDDALLVEEAELVGIDNPRQQLISQLLEGDDSQLKVVSVVGMGGLGKTTLVKKVHEDLDVRRHFPVRAFVTVSQTCNFQELLKDLTRQL-E-AM-N-AIQLKQFVKDFLQQGRYAIVFDDIWDVEF--WNAIRFALPGY-GNRVMLTTRKADVASAS---QDYVYKMVPLSFEDSWTLFCNKIFKGN--GC-PAHLTDVAKGILGKCEGLPLAVLAISGLLALKDVNIEEWEMVRRSLV----ELEGSGMLRV--LSLSYNDLPCHLKTCLLYLSIYPEDYEIGCHTLVQLWSAEGFVGKREGMTMMDVGYNYLRELVNRSLIQVTE-LYEGIPRDCRIHDLVREVVLSKAREQNMKWFS-QKVRR
>XP_027181948.1
-TGTRETGSLLKEPDVLGRDEAKDKIVKILVNQVNQNVSVLPIVGVGGLGKTTLAQLVLNDERIAKHFEPKLWVWVSEDFNVKRIIKALINS--L-EL-D----LQRKLQELLRGKRCLVVLDDVWNENLEEWEKLKSVL-GSRGSSIIMTTRMEKVATIMGTL--T-YYLSSLSENQCWSLFRQRAFGRQEA---YPNLVVIGKEIVKKCGGVPLAAKALGGFLRFKRQE-NEWNSVKC---------------EIDTLRLSYLNLPIELRGCFAYCAAFPKGYEFEIEEVIHLWMANGLLS-NETMEVEDVGVAVLTDLYYRSLFQAVK-FGNAL--TFKMHDLVHDLARS---------------KH
>XP_027181953.1
N--SRDDALLVEEAELVGIDHPKQKLISQLLEGDDSQLKVVSVVGMGGLGKTTLVKKVHEDLDIRRHFPVRAFVTVSQPCNFQELLKDLTRQL-E-AM-T-AFQLKLCVKDFLQQGRYAIVFDDVWDVEF--WNAIRFALPGY-GNRVMLTTRKADVASAS---QDYVFKMAPLSFEDSWTLFCSKIFKGN--GC-PAHLTDVAKGILGKCEGLPLAVLAISGLLALKDLNIEEWEMVRRSLV----ELEGSGMLRV--LSLSYNDLPCHLKTCLLYLSIYPEDYEIGCHRLVQLWSAERFVGKREGMTTRDIGFDYLRELVNRSLIQVTQ-FYEGIPYACRIHDLVREVVLSKAREQNMKWLS-EKVRR
>XP_027181984.1
--PSQGNIS-THKT-SVYLKDQEQAIIDQLIGG-SMQLDIISIVGMPGLGKTFLAQRVYHDPSIASHFHILAWCCISQVYCKKDLLLVILGCI-EYDM-D-EDDLAHKLCNHLRKQKYLIVLDDVWDIEA--WNALKISFPYANGSRIISTSRHHGI-------K---HHLRPLDEEESWELLKKKLSI-TIEGY-PVELSVLGRQIAKNCNGLPLSIVIISGILGTLDQGR--WGEVAERLDS-----------SK-QLELSYIHLPDHLKPCLLYFSAFREDQEISVKRLMWLWIAEGFVRKKESECPEKLAEGYLIALINRSLVMEGQR-SIGGVKTCHIHDLLHVFCLGKAKDKKFDEP-HYL-YR
>XP_027182011.1
A---RDQALLIEEAKLVGIDQPKKELISKILD-DHYHLKLVSVVGMGGLGKTTLVKKVYDDAAVKKQFQSHAWITVSQNFQFNVIIKDLIQQL-E-SM-N-GIRLSEFVRDFLKE-RYILVLDDVWSLDA--WEAIKYVLPNI-ASRVVLTTRIADVASAS---HDFIHKMSPLSYEDSWTLFCNRTFQSN--GC-PSNLEEVCRKILKKCEGLPLGIVVIGGVLALKDKDKDEWEMIFRGFG----EV-------------------------------------------------------------------------------------------------------------------------
>XP_027182013.1
A---RDQALLIEEAKLVGIDQPKKELTSKILD-DHSHLKVVSVVGMGGLGKTTLVKKVYDDAAVKKQFQSHAWITVSQNFQFKVILRNLIQQL-D-SM-D-GIRLSEFVRDFLKE-RYILVLDDVWSQNA--WETVKYVLPNT-ASRVVLTTRITDVAYAS---HDFI-QMKPLSYDDSWTLFCNRTFQSN--GC-PSNLEEVCRKILKKCEGLPLGIVTMGGVLGLKDKDKDEWEMIFRGFG----EVDGSGKLRI--LLLSYSDLPHHLKNCVLYLSIYPEDHPIDVANLLDKWLVLGFIEKEEGMIATDIAMRYLKELVNRSLIQVKD-WYDGRLKECGLHDILREIIVSKSKEQSFRWP--DNVRH
>XP_027182054.1
--PSQGNIS-THKT-SVYLKDQEQAIIDQLIGG-SMQLDIISIVGMPGLGKTFLAQRVYHDPSIASHFHILAWCCISQVYCKKDLLLVILGCI-EYDM-D-EDDLAHKLCNHLRKQKYLIVLDDVWDIEA--WNALKISFPYANGSRIISTSRHHGI-------K---HHLRPLDEEESWELLKKKLSI-TIEGY-PVELSVLGRQIAKNCNGLPLSIVIISGILGTLDQGR--WGEVAERLDS-----------SK-QLELSYIHLPDHLKPCLLYFSAFREDQEISVKRLMWLWIAEGFVRKKESECPEKLAEGYLIALINRSLVMEGQR-SIGGVKTCHIHDLLHVFCLGKAKDKKFDEP-HYL-YR
>XP_027182073.1
----------KN--Q-VGIDSRVHKVNALLLG--SDEVHFIGVWGMSGIGKTTLAR----------------------AFD--RISIHFL-H--E-----QSKELQEKILSKIEGRRRLIVLDDV--DHL---DQL---L-HGAGSRIIITTKNKHLTHEVD---R-MYKVELLNEYEAIQLFSWYAFK-KD----PADYEELSIEIVHYAGCLPLGLKVLGSFLYG-----AEWRSEVERLKRIPE------------LKVSFNGL--EVEKEIF----FFKGKKIGIKVLIEKSLVT------SGREMWHI-------VRQKAP-DEPKR--WVAEE---ICDVLA-----RDKVTE-CTPK------
>XP_027182104.1
N--SRDDALLVEEAKLVGIDQPKKHLISQLLQGDDYQLKVVSVVGMGGLGKTTLAKKVHEDPEVRRHFPVRAWVTVSQTCDFQYLLKDLIRQL-E-SS-N-TTELKEIIKDFLQQGRYAIVFDDVWDVEF--WNTIKFALPSH-GNRVMLTTRRADVASAS---RGLVYRMEPLSIEDSWTLFCNKIFNGG--TC-PGHLMDVAKGILDKCEGLPLAIIAISGLLASKDVNREGWEMVRRSLG----ELEGTGKLRV--LSLSYNDLPGHLKTCLLYTSIYPEDYEIGCRRLFNLWIAERFVEWREGMSFEDVVWGYFSELVNRSLIQVTC-VYEGIPHKCRIHDLLREVIVLKSREQNMMWPS-EKVRR
>XP_027182750.1
N--SRDDALLVEEAKLVGIDQPKKRLIPELLRGDDYQLKVVSVVGMGGLGKTTLVKRVHEDPDVRRHFPVRAWVTVSETCDFQYLLKDLIQQL-E-SM-T-TTELKKIVKDFLQQGRYAIVFDDVWDVEF--WNIIKFTLPSH-GNLVMLTTRRADVASAS---RGLVYRMEPLSVKDSRTLFCNKIFNGG--NC-PGHLMDVSKGILDKCEGLPLAILAISGLLASKDVNRDEWEMVRRSLG----ELEGTGKLRV--LSLSYNDLPGHLKTCLLYTSIFPEDYEIACIRLIHLWIAERYVERREGMSFAIVAWSYLIELVNRSLIQVTK-FFEGIPQYCRIHD-------------------------
>XP_027182781.1
K-SKRK--P-VEEKEMNNFPESQHT---PL-KGRSMKKGIACVSGDWGMGKTELAYRFHQR------YKMVLWIGGEQNYL--NLWPFLV-DVGRISF-E-EEDAIARVRKEL--RPFLVVIDNLW------WHKV-MDLPG--GEHVIISTRLSRV-MNLE--------LRLLSGIEAMSLMNVK-----D----PLEL-DALRAIEEK--GRTLGLAIVGAILSE-------------PINPSRL------------RDMMWSG-SHLRRNHFLCFSIFDH-ADLATRMVASGWFAPAPIP-----SL-------LA-LAANKI----EH----RQQLWKLSSLTC-----YSRSEAL--------KE
>XP_027182984.1
A---RDQALLIEEAKLVGIDQPKKELISKILD-DHSHLKVVSVVGMGGLGKTTLAKKVYDDAAVKKQFQSHAWITVSQNFQFKVIIKNLIQQL-D-SM-E-GIRLSEFVRDFLKE-----------SHNH--W---------------------------------ILHKMA------------------------------------------------------------------------------------------------------------------------------------------------------------------------------------------------------
>XP_027183056.1
N--SRDDALLVEEAKLVGIDQPKKHLISELLKGDDYQLKVVSVVGMGGLGKTTLVKKVHEDPEVRRHFPVRAWVTVSETCDFQFLLKDLIRQL-E-SM-T-TTELKKIVKDFLQQGRYAIVFDDVWDVEF--WNTIKFALPSR-GNRVILTTRKADVAYAS---RRFVYRMEPLSTEDSRTLFCSKIFDGG--NC-PDHLMNVAEGILDKCEGLPLAILAISGLLASKDVNRDEWEMVRRSLG----ELEGTGKLRI--LSLSYGDLPWHLKTCLLYTSIYPEDCKIGCSDLINLWIAERFVEWREGMNIEDVAWGYFSELVSRSLIQVTG-FYEGLPDYCRIHDLLREIIISKSREQNMTWPS-EKVRR
>XP_027183057.1
N--SRDDALLVEEAKLVGIDQPKKHLISELLKGDDYQLKVVSVVGMGGLGKTTLVKKVHEDPEVRRHFPVRAWVTVSETCDFQFLLKDLIRQL-E-SM-T-TTELKKIVKDFLQQGRYAIVFDDVWDVEF--WNTIKFALPSR-GNRVILTTRKADVAYAS---RRFVYRMEPLSTEDSRTLFCSKIFDGG--NC-PDHLMNVAEGILDKCEGLPLAILAISGLLASKDVNRDEWEMVRRSLG----ELEGTGKLRI--LSLSYGDLPWHLKTCLLYTSIYPEDCKIGCSDLINLWIAERFVEWREGMNIEDVAWGYFSELVSRSLIQVTG-FYEGLPDYCRIHDLLREIIISKSREQNMTWPS-EKVRR
>XP_027183079.1
N--SRDDALLVEEAKLVGIDQPKKHLISQLLQGDDYQLKVVSVVGMGGLGKTTLVKKVHEDLEVRRHFPARAWVTVSQTCDFQYLLKDLIRQL-E-SL-N-TTELKEIIKDFLQQGRYAIVFDDVWDVEF--WNTIKFALPCC-GNRVMLTTRKADVASAS---RRFVYRMEPLSVEDSWTLFRNKIFDGG--NC-PGHLMDVAKGILDKCEGLPLAILAISGLLASKDVNRDEWEMVRRSLG----ELEGTGKLRV--LSLSYSDLPWHLKTCLLYTSIFPEDYKIACLRLINLWIAERFVEWREGMSIEDVAWDYFSELVNRSLIQVTD-FFEGTPNCCRIHDQLREVILLKSRKQNMMWPS-EKVRR
>XP_027183080.1
N--SRDDALLVEEAKLVGIDQPKKHLISQLLQGDDYQLKVVSVVGMGGLGKTTLVKKVHEDLEVRRHFPARAWVTVSQTCDFQYLLKDLIRQL-E-SL-N-TTELKEIIKDFLQQGRYAIVFDDVWDVEF--WNTIKFALPCC-GNRVMLTTRKADVASAS---RRFVYRMEPLSVEDSWTLFRNKIFDGG--NC-PGHLMDVAKGILDKCEGLPLAILAISGLLASKDVNRDEWEMVRRSLG----ELEGTGKLRV--LSLSYSDLPWHLKTCLLYTSIFPEDYKIACLRLINLWIAERFVEWREGMSIEDVAWDYFSELVNRSLIQVTD-FFEGTPNCCRIHDQLREVILLKSRKQNMMWPS-EKVRR
>XP_027183147.1
--RNR-QTS-S-P--MIGRAKDESNILEMLLR--TEKVSVLPINGMGGLGKTTLAKSIYNKQQIDEHFK-KLWVCVSKKVPVD-LFKLILLQLTNFEV-D-DRNIVGNIRNQLGGKRYFLVLDDVWDDDQALWDDF-STL-NINGSWCLITTR-----------E---YPLGGLRGDHCWSIIKRKVV-EEE----P-ELDAIKDRAIQICNGLPLVASVLGGLLRL-R---DKWRSILERLLNLN-------------LKLSFDNLPSAVKKCFAYCSIFPQDTEMEGDMLIELWMAEGFLHG-ENKTMEEIGEYYLE-LLQSSLLEI-RY--GRRR-CYKMHDMVHEVSKSIMSKSTKSGDNSNQVRC
>XP_027183159.1
N--SRDDALLVEEAKLVGIDQPKKRLISQLLRGDDYQLKVVSVVGMGGLGKTTLVKRVHEDPEVRRHFPVRAWVTVSQTCDFQSLLKDLIRQL-E-SM-T-ATELKKFIKDFLQQGRYAIVFDDVWDVEF--WNTIKFALPSDGGNRVMLTTRKADVASAS---LGYIHRLEPLSFEDSWTLFCNKIFKGN--SC-PGHLMDVAKVILGKCEGLPLAILAISGLLALKDLNREEWEMVRRSLG----ELEGTGKLRV--LSLSYSDLPWHLKTCLSYTSIYPENYKIGCHRLINFWIAERFVEWREGMSIEDVAWDYLSELVSRSLIQVTG-FYEGMPEYCRIHDLLREVIVSKSREQNMMWPS-EKVRR
>XP_027183213.1
--RNR-QTS-S-P--MIGRAKDESNILEMLLR--TEKVSVLPINGMGGLGKTTLAKSIYNKQQIDEHFK-KLWVCVSKKVPVD-LFKLILLQLTNFEV-D-DRNIVGNIRNQLGGKRYFLVLDDVWDDDQALWDDF-STL-NINGSWCLITTR-----------E---YPLGGLRGDHCWSIIKRKVV-EEE----P-ELDAIKDRAIQICNGLPLVASVLGGLLRL-R---DKWRSILERLLNLN-------------LKLSFDNLPSAVKKCFAYCSIFPQDTEMEGDMLIELWMAEGFLHG-ENKTMEEIGEYYLE-LLQSSLLEI-RY--GRRR-CYKMHDMVHEVSKSIMSKSTKSGDNSNQVRC
>XP_027183286.1
--RNR-QTS-S-P--MIGRAKDESNILEMLLR--TEKVSVLPINGMGGLGKTTLAKSIYNKQQIDEHFK-KLWVCVSKKVPVD-LFKLILLQLTNFEV-D-DRNIVGNIRNQLGGKRYFLVLDDVWDDDQALWDDF-STL-NINGSWCLITTR-----------E---YPLGGLRGDHCWSIIKRKVV-EEE----P-ELDAIKDRAIQICNGLPLVASVLGGLLRL-R---DKWRSILERLLNLN-------------LKLSFDNLPSAVKKCFAYCSIFPQDTEMEGDMLIELWMAEGFLHG-ENKTMEEIGEYYLE-LLQSSLLEI-RY--GRRR-CYKMHDMVHEVSKSIMSKSTKSGDNSNQVRC
>XP_027183341.1
N--SRDDALLVEEAKLVGIDQPKKHLISQLLRGDDYQLKVVSVVGMGGLGKTTLVKRVHEDPEVRKHFPVRAWVTVSQTCDFQYLLKDLIRQL-E-SS-N-TTELKEIIKDFLQQGRYAIVFDDVWDVEF--WNTIKFALPSH-GNRVLLTTRRADVASAS---RRFVYRMKPLSVKDSRTLFYNKIFNGG--NC-PGHLMDVAKGILDKCEGLPLAILAISGLLASKDVNRDEWEMVRRSLG----ELEGTGKLRV--LSLSYSDLPWHLKICLLYTSIYPEDYKIGCLRLVNLWIAERFVEWREGMSIEDVAWGYFIELVSRSLIQVTG-FYEGSPDTCRIHDLLREVILLKSREQNMMWPS-DKVRR
>XP_027183354.1
--RNR-QTS-S-P--MIGRAKDESNILEMLLR--TEKVSVLPINGMGGLGKTTLAKSIYNKQQIDEHFK-KLWVCVSKKVPVD-LFKLILLQLTNFEV-D-DRNIVGNIRNQLGGKRYFLVLDDVWDDDQALWDDF-STL-NINGSWCLITTR-----------E---YPLGGLRGDHCWSIIKRKVV-EEE----P-ELDAIKDRAIQICNGLPLVASVLGGLLRL-R---DKWRSILERLLNLN-------------LKLSFDNLPSAVKKCFAYCSIFPQDTEMEGDMLIELWMAEGFLHG-ENKTMEEIGEYYLE-LLQSSLLEI-RY--GRRR-CYKMHDMVHEVSKSIMSKSTKSGDNSNQVRC
>XP_027183423.1
--RNR-QTS-S-P--MIGRAKDESNILEMLLR--TEKVSVLPINGMGGLGKTTLAKSIYNKQQIDEHFK-KLWVCVSKKVPVD-LFKLILLQLTNFEV-D-DRNIVGNIRNQLGGKRYFLVLDDVWDDDQALWDDF-STL-NINGSWCLITTR-----------E---YPLGGLRGDHCWSIIKRKVV-EEE----P-ELDAIKDRAIQICNGLPLVASVLGGLLRL-R---DKWRSILERLLNLN-------------LKLSFDNLPSAVKKCFAYCSIFPQDTEMEGDMLIELWMAEGFLHG-ENKTMEEIGEYYLE-LLQSSLLEI-RY--GRRR-CYKMHDMVHEVSKSIMSKSTKSGDNSNQVRC
>XP_027183494.1
--RNR-QTS-S-P--MIGRAKDESNILEMLLR--TEKVSVLPINGMGGLGKTTLAKSIYNKQQIDEHFK-KLWVCVSKKVPVD-LFKLILLQLTNFEV-D-DRNIVGNIRNQLGGKRYFLVLDDVWDDDQALWDDF-STL-NINGSWCLITTR-----------E---YPLGGLRGDHCWSIIKRKVV-EEE----P-ELDAIKDRAIQICNGLPLVASVLGGLLRL-R---DKWRSILERLLNLN-------------LKLSFDNLPSAVKKCFAYCSIFPQDTEMEGDMLIELWMAEGFLHG-ENKTMEEIGEYYLE-LLQSSLLEI-RY--GRRR-CYKMHDMVHEVSKSIMSKSTKSGDNSNQVRC
>XP_027183521.1
N--SRDDALLVEEDKLVGIDQPKKHLISQLLQGDDHQLKVVSVVGMGGLGKTTLVKRVHEDLEVRRHFPVRAWVTVSQTCDFQYLLKDLIRQL-E-SM-T-TTELKEIIKDFLQQGRYAIVFDDVWDVEF--WNTIKFALPGH-GNRVMLTTRKSDVASDS---RGYINRLEPLSFEDSWTLFCNKIFKGG--TC-PGHLMDVAKVILDKCEGLPLAILAISGLLASKDVNRDEWEMVRRSLG----ELEGTGKLRV--LSLSYSDLPWHLKTCLLYTSIYPEDYKIGCLRLVNLWIAERFVEWREGINIEDVALGYLSELVNRSLIQVTR-FYEG---NCRVHDLLREIIVSKSREQNMMWPS-EQVRR
>XP_027183542.1
N--SRDDALLVEEAKLVGVDHPKKHLISQLLKRDDYQLKVVSVVGMGGLGKTTLVKKVHEDPEVRRHFPVRAWVTVSQTCDFQDLLKDLIQQL-E-SM-T-TTELKKIVKDFLQQGRYAIVFDDVWDVEF--WNTIKFALPSH-GNRIMLTTRKADVASAS---LGYIYRMEPLSLEDSWTLFCNKIFKGN--SC-PGHLMDVAKSILDKCEGLPLAILAISGLLALKDVNREEWEMVRRSLG----ELEGTGKLRV--LSLSYSDLPWHLKICLLYTSIYPEDYKIGCLRLVNLWIAERFVEWREGMSIEDIAWGYFSELVNRSLIQVTG-FYEGMPGYCRIHDLLREIIISKSREQNMRWPS-EKVRR
>XP_027183555.1
--RNR-QTS-S-P--MIGRAKDESNILEMLLR--TEKVSVLPINGMGGLGKTTLAKSIYNKQQIDEHFK-KLWVCVSKKVPVD-LFKLILLQLTNFEV-D-DRNIVGNIRNQLGGKRYFLVLDDVWDDDQALWDDF-STL-NINGSWCLITTR-----------E---YPLGGLRGDHCWSIIKRKVV-EEE----P-ELDAIKDRAIQICNGLPLVASVLGGLLRL-R---DKWRSILERLLNLN-------------LKLSFDNLPSAVKKCFAYCSIFPQDTEMEGDMLIELWMAEGFLHG-ENKTMEEIGEYYLE-LLQSSLLEI-RY--GRRR-CYKMHDMVHEVSKSIMSKSTKSGDNSNQVRC
>XP_027183565.1
--RNR-QTS-S-P--MIGRAKDESNILEMLLR--TEKVSVLPINGMGGLGKTTLAKSIYNKQQIDEHFK-KLWVCVSKKVPVD-LFKLILLQLTNFEV-D-DRNIVGNIRNQLGGKRYFLVLDDVWDDDQALWDDF-STL-NINGSWCLITTR-----------E---YPLGGLRGDHCWSIIKRKVV-EEE----P-ELDAIKDRAIQICNGLPLVASVLGGLLRL-R---DKWRSILERLLNLN-------------LKLSFDNLPSAVKKCFAYCSIFPQDTEMEGDMLIELWMAEGFLHG-ENKTMEEIGEYYLE-LLQSSLLEI-RY--GRRR-CYKMHDMVHEVSKSIMSKSTKSGDNSNQVRC
>XP_027183632.1
--RNR-QTS-S-P--MIGRAKDESNILEMLLR--TEKVSVLPINGMGGLGKTTLAKSIYNKQQIDEHFK-KLWVCVSKKVPVD-LFKLILLQLTNFEV-D-DRNIVGNIRNQLGGKRYFLVLDDVWDDDQALWDDF-STL-NINGSWCLITTR-----------E---YPLGGLRGDHCWSIIKRKVV-EEE----P-ELDAIKDRAIQICNGLPLVASVLGGLLRL-R---DKWRSILERLLNLN-------------LKLSFDNLPSAVKKCFAYCSIFPQDTEMEGDMLIELWMAEGFLHG-ENKTMEEIGEYYLE-LLQSSLLEI-RY--GRRR-CYKMHDMVHEVSKSIMSKSTKSGDNSNQVRC
>XP_027183677.1
--------SWIQPSDVIGRNHEKDVMVRHLMQNNEENLSVISVVGIGGLGKTTLAKLVYNDEMIIKHFQLRIWLSVSQAFDRSKLAASIV-A--L-TF-N----VITCLQDSLRGKRFLLILDDVWNEDRPKWLEFRSWL-GGGGSKVIVTTRNEYVAFVMEST--T-HKLNSLPDNDCLSLFVKWAFRDGQE---HPNLVKIGEDIVKKCKGVPLAIRTLGCMLFMKTNE-RDWLSVRD---------------EIKELRLSYNHLPCYLKQCFAYCSMFPKGQDIASIMLIQLWMAQGLISCSENEELEDMGTRYVKELCSRSLLEEVE-S--FI--TFKMHDLVHDLAVSVAQNE-R---STEKMRH
>XP_027183710.1
--RNR-QTS-S-P--MIGRAKDESNILEMLLR--TEKVSVLPINGMGGLGKTTLAKSIYNKQQIDEHFK-KLWVCVSKKVPVD-LFKLILLQLTNFEV-D-DRNIVGNIRNQLGGKRYFLVLDDVWDDDQALWDDF-STL-NINGSWCLITTR-----------E---YPLGGLRGDHCWSIIKRKVV-EEE----P-ELDAIKDRAIQICNGLPLVASVLGGLLRL-R---DKWRSILERLLNLN-------------LKLSFDNLPSAVKKCFAYCSIFPQDTEMEGDMLIELWMAEGFLHG-ENKTMEEIGEYYLE-LLQSSLLEI-RY--GRRR-CYKMHDMVHEVSKSIMSKSTKSGDNSNQVRC
>XP_027183769.1
--RNR-QTS-S-P--MIGRAKDESNILEMLLR--TEKVSVLPINGMGGLGKTTLAKSIYNKQQIDEHFK-KLWVCVSKKVPVD-LFKLILLQLTNFEV-D-DRNIVGNIRNQLGGKRYFLVLDDVWDDDQALWDDF-STL-NINGSWCLITTR-----------E---YPLGGLRGDHCWSIIKRKVV-EEE----P-ELDAIKDRAIQICNGLPLVASVLGGLLRL-R---DKWRSILERLLNLN-------------LKLSFDNLPSAVKKCFAYCSIFPQDTEMEGDMLIELWMAEGFLHG-ENKTMEEIGEYYLE-LLQSSLLEI-RY--GRRR-CYKMHDMVHEVSKSIMSKSTKSGDNSNQVRC
>XP_027183798.1
--------------------------------------KVMFVVGMGGSGKTTLAKQVFE--AVKQDFGCSAWISVSKSKKKLEILQNMLDEL-S-SE-H-YIN---LIREYLLD-RYVIVLDDLWADDV--WRSIMLALPNR--SRIVITTRRGDIAYSLKDR---VHPIQHLSLEKAKELFHRIAFPGS--VC-PPALATLSNEILGKCEGLPLAITEIGHLLSTQGES-SEWKKLRDGLA----ELRSNGHLNI--LIPSYDDLPYHLKNCFLLMNTFPPNHPVQRAELIRLWMAEGFIEVYNGKELEDLGEEYLNELIARNLIQVCA-DFDGRPKSHRVHNIMHEIVLSKLHDENF-----ERIRR
>XP_027183831.1
--RNR-QTS-S-P--MIGRAKDESNILEMLLR--TEKVSVLPINGMGGLGKTTLAKSIYNKQQIDEHFK-KLWVCVSKKVPVD-LFKLILLQLTNFEV-D-DRNIVGNIRNQLGGKRYFLVLDDVWDDDQALWDDF-STL-NINGSWCLITTR-----------E---YPLGGLRGDHCWSIIKRKVV-EEE----P-ELDAIKDRAIQICNGLPLVASVLGGLLRL-R---DKWRSILERLLNLN-------------LKLSFDNLPSAVKKCFAYCSIFPQDTEMEGDMLIELWMAEGFLHG-ENKTMEEIGEYYLE-LLQSSLLEI-RY--GRRR-CYKMHDMVHEVSKSIMSKSTKSGDNSNQVRC
>XP_027183844.1
--STQIHQP--SIN-APDCSKDGMQIANKLV-GRSNQLKILSIVGMPGLGKTTLANAVYMHPSVDTCFEVRAWGNLSQVYQKETLLSSILDQVHPSNT-S-GKDVGQMLYQSLKRRRYLIVLDNIWDIET--WSGLRSIFPDENGSRILFTTRSHGVATQAN--F---YALHLLSNEESCELLWLKLFN-GE--C-PRELSSISKRIACSCKGLPLAVVLIAGALNRKEKDS--WEKVAKTFIR-----------QS--LEESYKLLPDHLKPCFWYLGTFPEGTTISVSKLMRLWISEGFIQNSGQRSLIQEAETCLKDLIDRSLVLVTRG-SKGGVKECRVHDVLREFCLAILKQERYRRPEQNLLPQ
>XP_027183882.1
--RNR-QTS-S-P--MIGRAKDESNILEMLLR--TEKVSVLPINGMGGLGKTTLAKSIYNKQQIDEHFK-KLWVCVSKKVPVD-LFKLILLQLTNFEV-D-DRNIVGNIRNQLGGKRYFLVLDDVWDDDQALWDDF-STL-NINGSWCLITTR-----------E---YPLGGLRGDHCWSIIKRKVV-EEE----P-ELDAIKDRAIQICNGLPLVASVLGGLLRL-R---DKWRSILERLLNLN-------------LKLSFDNLPSAVKKCFAYCSIFPQDTEMEGDMLIELWMAEGFLHG-ENKTMEEIGEYYLE-LLQSSLLEI-RY--GRRR-CYKMHDMVHEVSKSIMSKSTKSGDNSNQVRC
>XP_027183885.1
--DNIK--S-L-PTKLFGFNEALQGI--SL----TDDISNIGIYGMGGVGKTTLAEHIKYH-LS-ENY--LLWVTVSQEFSITSLQDRILG-I---HLSN-DER-ADILRGALRKQRLVLILDDVW-QEF-----LDVGICC-RNCRLILTTRSQEVCNRMQ--R---FALKTLDTNEAWDLFEHT----GKT---RKDVRKIAKSLTKRCDGLPLGIITVAQSMRGVS-SIYEWRTALEQLEA-----------SV--LQWSFNCL-DCPRHCFLYCSLYRANRKIKRKELIDLFIWAELMPKRNSREFNQ-GQ--LNKLIEVCLL-TKD---EG-DGCVKMHGLVRDMALW-AGNSKF--------QK
>XP_027183928.1
--RNR-QTS-S-P--MIGRAKDESNILEMLLR--TEKVSVLPINGMGGLGKTTLAKSIYNKQQIDEHFK-KLWVCVSKKVPVD-LFKLILLQLTNFEV-D-DRNIVGNIRNQLGGKRYFLVLDDVWDDDQALWDDF-STL-NINGSWCLITTR-----------E---YPLGGLRGDHCWSIIKRKVV-EEE----P-ELDAIKDRAIQICNGLPLVASVLGGLLRL-R---DKWRSILERLLNLN-------------LKLSFDNLPSAVKKCFAYCSIFPQDTEMEGDMLIELWMAEGFLHG-ENKTMEEIGEYYLE-LLQSSLLEI-RY--GRRR-CYKMHDMVHEVSKSIMSKSTKSGDNSNQVRC
>XP_027184193.1
-----------RNI-VVGFDAVLKKIMDRLA-EP---REVLAIVGMGGIGKTTLARQMFDHPDTDFQFHCRAWVSVSQVYQLRNLLLDLLRSV-NDEK-T-NEDLAQDLYQSLKGRKYLVVMDDVWSNEA--WDCIQMCLPDNNGSRVVVTSRFMELATYVSP-H---HCMSLLDTKQSWELLEKLVF--GL-GC-PLELVDLGKQIARKCHGLPLAIVVIAGTLSRMTSDC--WKDVAASVSS-----------VV-QLALSYNYLPQQLKACFLYMGAFPEDYEIKVRKLIRLWIAEGFLESSSSN-LEDVAEAYLEDLIGRSLVLVGKN-VVGKIKTCRLHDLLRELCLREAQKENIFPAK-DNQRH
>XP_027184212.1
--PSQVTAA-TNED-LVLLYNEVTTITHRLTGG-SRQLDVVPIVGVPGLGKTTLANIVYSSPSVMLHFQIRAWCTVSQVYSRHNLLVQILGSI-QYKV-D-EDDLAVKLKQFLLRNRYLLVLDDLWDIEA--WNLLERSLPDANGSRILVTSRLLN--LQFKL-------VARLTISST--LLMKRV------------------------------VVLAAGIFATTAQNF--WEEVAKSLRS------------I-YLELSYIHLPDDLKPCLLYFGVFQEDENVPVRRLLWLWISEGFVRKKTGKSIEDVADDYLKALVDRSLVMVTKR-TTSGAKACPLHDLVHEFCVEKAKEENFTGL-SNP-HR
>XP_027184213.1
--PSQVTAA-TNED-LVLLYNEVTTITHRLTGG-SRQLDVVPIVGVPGLGKTTLANIVYSSPSVMLHFQIRAWCTVSQVYSRHNLLVQILGSI-QYKV-D-EDDLAVKLKQFLLRNRYLLVLDDLWDIEA--WNLLERSLPDANGSRILVTSRLLN--LQFKL-------VARLTISST--LLMKRV------------------------------VVLAAGIFATTAQNF--WEEVAKSLRS------------I-YLELSYIHLPDDLKPCLLYFGVFQEDENVPVRRLLWLWISEGFVRKKTGKSIEDVADDYLKALVDRSLVMVTKR-TTSGAKACPLHDLVHEFCVEKAKEENFTGL-SNP-HR
>XP_027184292.1
--------P-MQDI-VVGFDDEELALLNRLT-G-KREIEVILIAGMAGIGKTTMAKRLYKKTLIGHCFHVRAWASVSQVYQKGNILHQLLLHL-SLQM-S-DEAMGVKLYKCLRGKRFFIVIDDIWDAGV--WNSLKLYIPDANGSKVLMTSRIKDVALNPKN-T---HCLRFLSEDESWDLFERKVFG--N-SC-PQELMEMGKNIVAKCKGLPLSIVVVSGLISKKTREL--WEHIGENIGS-----------YI-QLELSYKHLPQRLKSCFLYLGAFPEDYEISVRKLVRMWIAEGFIQQLEG-KLEDTAEKYLMNLVDRSLVIVSRR-SDNGIKTFLVHDMLRKLCIRKAQETNFVNFSL----E
>XP_027184296.1
--PGEANTS-REEV-VVGFKDESEAIIDRLIRG-SKHLDIVSIVGMPGQGKTTLAKKVYNDPSVKYYFNRCAWCFVSQMYNTKELLLDILSDLN--TA-R-EEDLAEWLWKCLKGRRFLIVMDDIWDIGA--WDSIKRSLPDDNGSRVMFTSRIRNLVLQAKP-S---CPLSPLSDEESWELLQEKLFN-NN--C-PSDLLEVGQKIAKNCKGLPLAVVLVAGILARENNDLEWWNQVQESMGS--------------GLELSYKHLPHRLKPCFLYFGVFPEAKIIRVQKLMKLWIAEGFIKSDEVKSSNDVAGEYLMDLIDRSLVTTAAS-SKGEVKACRIHDLLHDFCLAKAKEENFHSPIPKV-YR
>XP_027184464.1
--PERG--T-P-ATMLMGAKRSSRRI--HL----DETIRTIGIFGMGGVGKTTIMIEINNR-LVREDF-DTIWVTASRESNLPKLQNDIIG-L---CFDS-DGR-ASKLWNALRGKKFLLIIDDLW-EAF-----LQVGIPQFNSFKLVITTRSLSVCRGME--R---VEVELLSSEEAWNLFKHK----GEV---SLSIEAVAKEIAKECGGLPLAIATVGRALRKEY-NVRQWRIALRELQN-----------TI--LRFSYERLKDTTRSCFLFCAVYPKDHHVNVEELIRYWIYEGLLGNLGDMTMQQ-GY--VDELKNACML-IYQ---GS-DEHVKMHDLIRDMAIA-TGNQIF--------HE
>XP_027184538.1
A-VDRS-TP-F-ESETVGREAEVSQVVSMLIS--DYNLPVISIVGMGGQGKTTLAQMVLKIDSVVKHFK-TIWVCVSDDFKER-LLNEMLQSLESAER-T-NMELVRKLQENLKGKSYLLVLDDIWNEDRETWTGM-RRL-GAPGSKILVTTRSDGVASAMQ--G---HHLDILSDDYSWMLFKKLAFADGA----KTDLVDIGRRILKKCGGVPLAIKVIGGLLYSKKD--SEWLTIEKEIWNES-----------KRLKLSYENLPSSVKQCFASCSIFPKDTFMEKQSLIQIWMAQGLINAK-GHQMEDIGSEYFN-LLRSSLL---KS--FNEIEYCRMHDLVHDLSLQVSNNCFLEVRHENEVMH
>XP_027184539.1
---------------MVGREVEVSRVVSMLIS--DYKLPVISIVGMGGQGKTTLAQLVLKNENVTKHFK-KIWVCVSDDFKER-LLNEMLQSLGNVET-T-NRELVTRLQENLNGKSYLLVLDDNWNDNREKWDGM-SCL-GAPGSKILATTRSDEVASSMQ--G---HHLDILSDDHSWMLFEKLAFADGA----KTDLVDIGRRILKRCGGVPLAIKVIGGLLYSKKN--SEWLTIEKEIWNES-----------NGLKLSYENLPSSVKQCFASCSIFPKDAEMEKQSLIQIWMAQGLINAK-GHQMEDIGSEYFN-LLRSSLL---KF--FNEIVFCRMHDLVHDLSLQVSNNRFFEVSYHDEVMH
>XP_027185036.1
A-EDRW-TP-F-ESETVGREAEVSKVVSMLIS--DCKLPVISIVGMGGQGKTTLAQLVLKNENVTKHFK-IIWVCVSDDFRER-LLNHMLQSLGNAET-T-TKELVRRLQENLKGKSYLLVLDDIWNDDPLKWNDM-ICL-GAPGSKILATTRSDEVASAMQ--G---HHLDILSDDNSWMLFEKLAFADGA----MTDLVGIGRRILKKCGGVPLAIKVIGGLLYSKKD--SEWSKLEKEIWNES-----------KRLKLSYENLPSSVKQCFASCSIFPKDAVMEKQSLIQIWMAQGLINAK-GHQMEDIGSEYFN-LLRSSLL---E----YGIKYGGMHDLVHDLSLQVSNNRFFEVSHHDEVMH
>XP_027185045.1
A-EDRL-TP-F-ESEMVGREVEVSRVVSMLIS--DYKLPVISIVGMGGQGKTTLAQMVLKNDSVAKHFK-KIWVCVSDDFRER-LLNEMLQSLESAEK-T-NKELVRKLQENLKGKSYLLVLDDNWNENREKWDGM-ICL-GAPGSKILATTRSDEVASAMQ--G---HHLDILSDDHSWMLFEKLAFADGA----KTDLVDIGRRILKKCGGVPLAIKVIGGLLYSKKD--SEWLTIEKEIWNKS-----------NGLKLSYENLPSSVKQCFASCSIFPTDTDMEKESLIQIWMAQGLINAK-GHQMEDIGSDYFN-LLRSSLL---WS--IYGIKRCRMHDLVHDLSLQVSNNRFFEVSHHDEVMH
>XP_027185361.1
-ARKRA--P-IEEN-VVGFDEEARTVVERLT-D-PEQLEVISVVGMGGLGKTTLAKKVYSDPSIEYHFYIRAWVYMSQQYCRREVFLGILDSM-QVKM-N-DDRLAEELFRHLRSNRYLIVIDDVWTTEA--WNDIKMAFPTACGSRILLTSRNTEVAMHANP-N---HRLRFLTNEESWELLCKKVF--RE-SC-PPELQELGQRISKRCDGLPLAIVVVSGLLSKKTRTW--WNKVAESVST-----------YV-QLALSYKHLPDHLKVCFIYFGAFPEDFEIPVSKLLKLWVAEGFIQQIGQETLEDIAEEYLVDLVDRNLVIVAKR-ANGRIKSCRIHDMLRDLCIREGAEENFLTSIPNYCRR
>XP_027185388.1
----IPTTSLVDKTAIYGRDNDREKIIQMLL-SEGDRIAVIPIFGLGGIGKTTLAQLVYNDQRAKDHFSTMAWVYVSEEYDPTRITKELLRE--E-NL-N----LQVKLKVGLTGKKFLLVLDDVWISDYNQWGNLRIAF-GLRGSRIILTTRNLYVARMMGRE--SIHHMNLISEDDCWSLFVKHAFENRDG---ALEFEEMGKKIVKKCGGLPLAVKTVAGLLRSKTTS-EEWEDIFM---------------EDNQ--LSYNHLLSHPNRYQSRSTGMTQELQDVNRQLITFWYFNNSL-----------------QLSIAA---------SEDD-VSALYRVISDLLECIDQKP-F--AAETGHTH
>XP_027185578.1
G-KNR-ETS-V-DASFVGRDNDVSAIVTQLTA--NNNISVLPIVGMGGIGKTTLARKVFNDRKIEKHFK-RIWVCVSQDFING-LFGMILQSLQEPEA-K-NRERVKQLKALLDGKKYLLVLDDVWNKESMLWNDF-GSL-SAMGSWILVTTREQQVVDITR--F--GYSLKQLSDDQCWHILKENAF-GGE----P-GLKDIGLKIVQRCRGLPLATSVLGGMLRNKE---DEWQK-LEGLQILG-----------SNLKLSFDHLSHSLKKCFAYCSIFPKDFQMERNQLIQLWAAEGFLHN-TDDHMEEVGNRYFT-LLDSNIFEAGKD--YGNVLNCKMHDLVHDMVQYISNSKTLVDMETSSIRY
>NP_001234202.1
-EERQP--P-VEDD-VVGFDDEAQTVIDRLL-E-SGDLEVIPVVGMPGLGKTTLATKIFKHPKIEYEFFTRLWLYVSQSYKTRELYLNIISKF-HCDM-S-EKDLALKVQEILEGGKYLIVLDDVWSTDA--WDRIKIAFPNDKGNRVLLTTRDHRVARYCNR-----HDLKFLTDEESWILLEKRAF--HK-KC-LPELETNGKSIARKCKGLPLAIVVIAGALIGKTIKE--WEQVDQSVGE-----------FI-SVRMSYDVLPYDWKACFLYFGTFPRGYLIPARKLIRLWIAEGFIQYRGDLSPECKAEEYLNELVNRNLVMVMQT-VDGQIKTCRVHDMLYEFCWQEATEENL--REVSTHRR
>NP_001234836.1
--SHES-SP-FVEV-TVGHEEEEAWIIGQLDEH-ESELDVISIVGMPGVGKTTLANKVYNNTLVASHFNVRAKCTVSQNFNKSKVLREILQQVT--NE-S---DLAEKLRVALYDKRYLIVLDDVWDIAT--GEMLIACFPKERGNRVILTSRSGEVGLKVK-CD----DLQVLTDEKSWELFEKRVFG-DE--C-PAELLDIGHEIVEKCKGLPLALVLIAGVIVRKEKDF--WVKIQNNLDSF-----------T-QMQSSYDHLPYQLKPLLLYFATLQKSERTPVSTLMQLWMAEGLVDHDSKCSLEEVTESYLDALISSGLIMV-----TSMIRACYVHDVVHDFCSVKAGKEKFGDPFHAS-HR
>NP_001289831.1
--PTRHN-P-TDE-DIVGFGNDIEKMFQYLIRG-TNDLDVVPIVGMGGQGKTTVARKVYNSDNIVSHFDVRAWCIVSQTYNRRKLLQDILSQVT--KG-Y-EDILADELRKSLMGKRYLIVLDDMWDCMA--WDDLRLSFPSGNRSRIVVTTRLEKVGEQVK-CD---YSLPFLTKEESCELLQKKVFQ-KE-DF-PPELQDVSRAVAEKCKGLPLVVVLVAGIIKKMEESW--WNEVKDSLFDH-----------L-EMQLSYYNLTDCLKPCLLYMGMFQEDAIIRVSELISLWIAEGFVQSIESGRMEEAAEGYLMDLIQSNVVMVSNR-YNGKVKYCQVHDVVLHFCLEKSLEEKFFEWK----NR
>NP_001318028.1
--PKKP-LT-TDKI-IVGFEEETNLILRKLTSG-PADLDVISITGMPGSGKTTLAYKVYNDKSVSSHFDLRAWCTVDQGCDDKKLLDTIFSQVS--KL-S--IDVPDKLRKQLYGKRYLIVLDDVWDTTT--WDELTRPFPEKKGSRIILTTREKEVALHGK-LD----DLRLLRSDESWELLEKRAFG-DE--C-PDELLDVGKEIAENCKGLPLVADLIAGVIAGKKRSV--WLEVQSSLSSF-----------I--IELSYDHLLHHLKPCLLYFASFPKDTSLTIYELSIYLGAEGFVGNTEMKSMEEVVKIYMDDLISSSLVICFNI-G----LNFQIHDLVHDFCLIKARKEKLSTPS----PR
>NP_001318030.1
--PKKP-LT-TNKI-IVGFEEETNLILRKLTSG-PADLDVISITGMPGSGKTTLAYKVYNDKSVSSHFDLRAWCTVDQGCDEKKLLNKIFNQVS--KL-S--IDVPDKLRKQLYGKRYLIVLDDVWETTT--WDEVTRPFPEKKGSRIILTTREKEVALHGK-LD----DLRLLRPDESWELLEKRAFG-DE--C-PDELLDVGKEIAENCKGLPLVADLIAGVIAGKKRSV--WLEVQSSLSSF-----------I--IELSYDHLPHHLKPCLLYFASFPKDTSLTIYEFNVYLGAEGFVGKAEMNSMEEVVKIYMDDLISSSLVICFNI-G----LNFQIHDLVHDFCLIKARKENLSAPT----PR
>NP_001318035.1
--PKKP-LT-TDKI-VVGFEEETKWILRKLTSG-PTDLDVISITGMPGSGKTTLAYKVYNDKSVSSHFDLHAWCTVDQGCDEKKLLNKIFKQVS--KL-S--IDVADKLRKQLYGKRYLIVLDDVWDTTT--WDELTRPFPEKKGSRIILTTREKEVALHGK-LD----DLRLLRSEESWELLQKRAFG-NE--C-PNELLDVGKEIAENCKGLPLVADLIAGVIAGKKRSV--WLEVLNNSHSF-----------I--IEISYDHLSDHLKPCLLYFASWPKDTIMTIYELNGFLGGEGFVGKTEMKSMEEVVKIYMDDLISSSLVICFNI-G----PTYQLHDLVHDYCLIKARKENLSAPS----PR
>NP_001318045.1
--PKKP-LT-TDKI-IVGFEEETNLILRKLTSG-PADLDVISITGMPGSGKTTLAYKVYNDKSVSSHFDLRAWCTVDQGYDDKKLLDTIFSQVS--KL-S--IDVADKLRKQLFGKRYLIVLDDVWDTTT--WDELTRPFPEKKGSRIILTTREKEVALHGK-LD----DLRLLRPDESWELLEKRAFG-NE--C-PDELLDVGKEIAENCKGLPLVADLIAGVIAGKKRSV--WLKVQSSLSSF-----------I--VELSYDHLPHHLKPCLLYFASMPKDTIMSIYELNIFLGGEGFVGKTEMKSMEEVVKIYMDDLISSSLVICFNI-G----LNFKIHDLVHDFCLIKARKENLSAPS----PR
>NP_001333108.1
--PKKP-LT-TDKI-IVGFEEETNLILRKLTSG-PADLDVISITGMPGSGKTTLAYKVYNDKSVSSHFDLRAWCTVDQGYDDKKLLDTIFSQVS--KL-S--IDVADKLRKQLFGKRYFIVLDDVWDTTT--WDELTRPFPEKKGSRIILTTREKEVALHGK-LD----DLRLLRPDESWELLEKRAFG-NE--C-PDELLDVGKEIAKNCKGLPLVADLIAGVIAGKKRSV--WLEVQSSLSSF-----------I--IELSYDHLPHHLKPCLLYFASWPKDTTTTIYELNIFLGAEGFVGKEEMKSMEEVVKIYMDDLISSSLVICFNI-G----LNFQIHDLVHDFCVIKARKENLSAPS----PR
>NP_001333428.1
--SSQFSKQ-INE-EIVGFEDVKDELIGKLKGG-SSGLDVISIVGMAGLGKTTLANKLYSDESVVSHFNIHAHCCVSQEYTRKDLLLAILRNIT--KL-R-RNELADRLRKLLMFKRYLLLIDDVWETSA--WDDLKLCFPHNMGSRIILTTRHYEVASYAK-HD---HMLRSLNNDESWMLLNKKVFN-NE-SF-PFILRDAGQEIVRKCDGLPLSIILIAGILIRKEKYC--WEQVATNLGPN-----------I--LDLSYQNLPPYLKPCFLYLGVFSEDEEIQVSKLTWLWIAEGFIKPHTGKTLEEIAENYLENLVGRNLVMVGKS-FNGRIKTCRIHDLVHEFCRKKAKLENIFPPKCNT-RR
>XP_004231117.1
--GSPSFNA-LEND-VVGLDDDLEKVIERLL-G-SSEREVVAITGMGGIGKTTLAKKAYDYPRVRSRFDVHAWVTVSREYGMRRLLLSLARCIPD-EK-T-EDQLAESLYRKLKDRRYLIVIDDIWSTKV--WDDVTRCFPDDNGSRIILTSRLKDVAAYANP-P---HEMGVLSLDDSWKLLSIKVFG-VN-LC-PFELEDIGKQIAERCGGLPLAILVVAGHLSKMRRES--WITVAKTVNS------------V-KLGMSYNYLSNHLKPCFLSIGAFPEDFEIKARTLIQVWVAEGFLKRV--ESLEKVAEECLEDLISRNLIMIKKR-FNGEIRSCGMHDLLRDLSLREAQKEKFLAQR-NEGRG
>XP_004231569.2
--VRDFSSS-IKNI-MVGRGDQRERLLEDLTRG-SGEPKVIPIIGMGGIGKTTLAIEVYNDAHVRSHFDVCAWATLSQQHNVKEILLNLLRST-AFML-D-EAELADMLRKSLYGKRYLIVMDDIWSIKA--WDDVRRFFPQNKGSRILLTTRNNEVACYAN--N---LQMSFMDQDESWNLFKSVAFA-NE-AL-PLEFENIGKKIAEKSHGLPLTIVVVAGLL-KKTIED--WETVAKDVKSF-----------VEQLGLSYNHLTSDLKTCLLYFGIFPEDSEIPVNHLKRLWMAEGFL-NFEN-DLEGEADKCLQDLINRCLVHVSN--SDEKIISCKVHDLIYDLCLRQIQRGN-NDCDPNHVCQ
>XP_004233876.2
-------------------------LMENILGG-TDQLGVIAIVGMPGHGKTTLAKKLYRHENIVNRFDVRSWCTCVKVYDKRKILLEL-----EHQV---EKSVDELIQQVCYERRYFIVIDDVWSTVV--YDEL-SLFPN-NRSRIVITTRLDELVSSVN-YY---HRLSFIAEEKSWLLLRNIVFK-QE-NC---EFEEIGKQIAKSCAGLPLAVVLIGGLLARKKKGI--WTKVAQWLSASAK----------AEIELSYKHLPSYLKPCFRYFGMFLEDEEVSVNKLMRMWAAEGFVQSDEVRSAEIVAKDYLIDLITSNLVLVAE-FPLGDIKSVCLHDLVQDFCLKKAKEENFS-NSASDVQR
>XP_004234046.1
-QLKRA--P-VEDE-VVGFDEEADEIINRLL-G-SDDVEFISIVGMPGLGKTTLANKVFK--SVGYEFYNRIWVYVSQSYTRRDLFLKIINQF-QYYV-T-EEALAEVIRKHLLFGKYLIVLDDVWTQEP--LDDVKIALPKMRG-KVLFTTRDDEVGKFCCN-----HHIKFLTDHECWELLQKKVF--HK-KC-PLDLEVLGKRIAKKCMGLPLAALVIAGALTGKTKSE--WEIVHQFVSE-----------II-MVQMSCDSLPVNLKACFLYCGAFPKGSEIPAWKIVRLWIAEGFIRETTGSKIESVAEGYLNELVSKSLLMVTQT-SNGQIKTFRVHDMLHEFCTLEASEENF-NQELSTFRR
>XP_004236921.1
--SSQP-SP-FVEV-TVGHEKEESQIIDQLDEH-ESELDVISIVGMPGLGKTTLANKVYKNTLVASHFHVRAWCTVSQKYNKSKVLLEILQQVT--EK-K---DLAEKLRTALLDKRYLIVLDDVWDIAT--GEMLIACFPKKRGNRVILTSRSSEVGLKVK-CD----NLELLTPEESWDLFEKRVFG-DE--C-PAELSKVGHQIVEKCKGLPLAIVLIAGVIVRKEKDF--WLKILHNLDSF-----------I--MQLSYDHLPCHLKPLLLYFATTQKSQRTPVSTLMQLWMAEGFVDHD---SLEEVTQSYLDALISSSLIMV-----MPMIKVCYVHDVVHDFCSEKAKKQKFGDTFHAS-HH
>XP_004236958.1
-EVTQG--P--NDA-VVGFDDEANKVIKRLVEG-PLDVDIIPVVGMPGLGKTTLARKIYNDPKLTYEFYSIVWVYVGQEYKAKDIYLRILKFF-DHND-D-VDTLAKAIGGYIKGGRCLIVLDDVWEDDV--IDHVMKVFANKKGHRIMMTTRDTRLGFFAN--E---HKLKFLETEESFELLVMRVFG-RG-GC-PNELVVTGTEIARKCGGVPLVVVVIAGALRGDKKD---WERVEKSVVQ-----------LG-SVKMSYDYLPREVQMCFLYCGVFPRGFDIPCWKLIRLWIAEGLIKQPES--LEEIAEFYLTDLLNRNLVIIMQR-SDGQIKTCRLHDMLYQFCKKEASNKWLSKLDPDTCRR
>XP_004236959.1
-RITQG-----DDE-VVGFDEEAQQVMKRLVEG-P-NLDIIPVVGMPGLGKSTLARKIYNEFEFSYEFFSIVWVYVGREYKIKDTCVRILKCF-EDNG-D-VDALGKAIRDAIRGGRCLIVLDDVWEAEV--VDVVKRVLPNNKGHRIMMTTRHANLASYAN--G---YYMKPLHAEQSFELLVNRAFG-NG-SC-PVEFVELGQSIAHKCNGIPLQIVLIAGILRGDRRY---WERVDKNLSQL---------YLY-YVEMSYNHLPQDVQTCFLYCGVFPQGFDIPAWKLIRLWIAEGLIKQQSPY-LEEIAEFYLNHLVQRNLVILSQR-SDGQIKTCRLHDLLHEFCRDEASKKWLSIQDLDACRR
>XP_004237148.1
--SSKSLSD-LEDD-IVGIDDDLQIIIKRLT-G-PSDLDIVTISGMGGIGKTTLARKAYDHLTIRYHFDILAWVTISQEFQCRNVLLEALHCISIVKM-D-ENELADLVQKNLKGRRYLVVVDDIWSRDV--WDSIRGIFSYNNGSRILMTTRENEVAMYANT-----HEMSLLSAGNGWKLVCDTVFG-PK-DH-PPELEEIGKEIVEKCQGLPLTISVIAGHLCKRTLEG--WKDVARTLSE------------I-ELGLSYHHLPNHLKPCFLSMSSFQEDFHFETQILIQLWIAEGFIRENG-KSLEEVAIDYLEDLISRNLLQARER-FNGEIKTCGIHDLLREFCLTEAEMTKHPTQM-HNVRR
>XP_004237188.1
--SNEP-SS-FVEV-VVGHEEDEAWIIGQLDEH-ESKLDVISIVGMPGVGKTTLANKVYNNTLVASHFHVRAKCTVSQNFNKSKVLREILQQVT--NG-S---DLAEKLRVALLDKRYLIVL---------------------------------------------------------------------------------------------------------------------DNLDSF-----------I--MQLSYDHLPCHLKPLLLYFATTQKSQRTPVSTLMQMWMAEGLVDHD---SLEETTQSYLDALISSSLIMV-----ASMIKVCYMHDVVHDFCSLKAKKERFGDPFHAS-HR
>XP_004237189.1
-QEEQG--S--NHE-VVGFDEEATKVINRLVEG-A-ELDVIPVVGMPGLGKTTLARKIFNDPKISREFFSYIWVFIGQSTCVKDILFNILKGF-EFNR-N-EASITDEIRKRVNGGKCLIVLDDVWDPNV--VDIVKTVFPNKKAHRIMMTTRHEDIARSVN--Y---HNLKFLDGDESFQLLEKRAFG-VS-RC-PVELVEHGEAIVAKCSGVPLTIVVIAGALRGSEID---WKVVRENVGK-----------LI-RVRLSYNHLPQEKKSCFLYFGAFPQGFDIPAWKLIRLWIAEGLIMKLSGN-IEEIAEYYLNDFANRNLVMVMKK-SNDRIKTCRVHDMLHEFCVEEATRLTLDIQNSITCRR
>XP_004238948.1
-EERKA--P-VEDD-VVGFDDEAKTVIDRLI-G-SDYVEVVPVVGMPGLGKTTLAYKIYKDPKVEYEFFTRVWVYVSQTFKRREIFLNIISKF-QYDT-P-EDDLANEVKELLKGGKYLIVLDDVWTMEA--WDRIKIAFPNGKRNRVLMTTRQSNVAKRCND-----HDLKFLTKDESWELLEKKVF--HK-KC-PPELELPGISIAEKCMGLPLAIVVIAGALIGKTTRE--WELVAASVGE-----------LI-NVQMSYDRLPYDLKACFLYCGAFPGGSQIPAKKLIRLWIAEGFIQYQGPLALEDVAEDHLNDLVNRNLVMVTQS-CSGQIKTCRVHDMLHEFCRHEAMEENL-KQELATYRR
>XP_004238957.1
------SFS--DEE-FVGFKEDVKQIIQKLTRG-TKEREVISIVGMAGLGKTTLARKVYNSHSIAEHFDARAFCIVSQTYSTRKLLIDILKQVT--IR-E-DEDVADMLRKELYFKRYLIVLDDMWKYQT--WEDLQLCFPVGRGSRIMVTTRVQEVATKM---D---YSLRFLTDEESWELLQKKVF--KG-RV-PLELKEAGFEVARNCKGLPLVIVLNAGIIAQRCVSV--WEEFAKDLSS------------L-QVQSSYDYLRDHLKHCLLYVGYFPEDYNIPVSDLLNLWIAEELVPNIDTENLEKSSKDCLIDLVNRSLLIVSKR-SNGDIKYCMVHDLIREFCSRELEEEDFEVP-----AR
>XP_004238960.1
-----------DEE-LVGFDEHAQNITDYLIRG-TWDLDVVSIVGMAGLGKTALARKVYNSRSIIDRFDVRAWCSVSQTYNRRQLVLQILTQIT--YV-N-LDDPEDILRKCLNGKRYLVVLDNIWDGKA--WDDFQSCFPFNHGSRIMITTRDKAMASYVK-GF---YSLPRLEDDQSWELLQKKVFG-RK-SC-PLELVNVGKLVAKACRGLPLLIIMIAEVLSRREGSS--WLKVAYDISS-----------HV-IIQSSYDHLLDHLKPCLIYMGLFPKKYEIPVSDLLKWWIAEEFVHHIDTLKLEELSEICLHDLVGTNLVVVSKR-SNGKMKCCIVLDHVRDFCLRKITEEKF-YP-----QR
>XP_004239116.1
--PSFSYTQ--NEE-MEGFQDTIDELKDKLLGG-SPELDVISIVGMPGLGKTTLAKKIYNDPEVTSRFDVHAQCVVTQLYSWRELLLTILNDVL--EK-E-DGEIADELRRFLLTKRFLILIDDVWDYKV--WDNLCMCFSVSNRSRIILTTRLNDVAEYVK-CD---HHLRLFRDDESWTLLQKEVF--QE-SC-PPELEDVGFEISKSCRGLPLSVVLVAGVLKQKTLDS--WKVVEQSLSS-----------RI-EIGFSYKNLPHYLKPCFLYFGGFLQGKDIHVSKMTKLWVAEGFVQANNENGQEDTAQGFLDDLIGRNLVMAMER-PNAKVKTCRIHDLLHKFCMEKAKQEDFVFP-----YR
>XP_004239388.2
--SSNLKNP-IKE-EMIGFEDEIKTLIRQLTRG-SRMLDIISIVGMPGAGKTTLANRLYSYNSVVSHFDIRAQCHVFPVYSQRGLLLSLLQVSI--LV-S-EDELKDILSRILRSKRYLILVDDVWDHKA--WDDLKCCFPDNNGSRILLTTRYHDVADYVK-SK---HHLRSLTHEESWKLLKMEVFG-NE-RC-SPLLKKVGKKIARKCGGLPLSIFLVAGILSNETEEC--WNEVAKHLGIN-----------M--IEQSYQHLPYYLKPCFLYFGTFLEDEEINVSKLTWLWIGEGFVKDHEGKSLQDIAKVYLENLIRRNLVMNAKS-SDGNVKACRVHDLLLDFCKKKAEKEHFSSQKKLT-RR
>XP_004239389.1
--WSELKRP-ING-KTIGFEDEIEKLIHRLTGG-FEGLDIISIVGMPGAGKTTLANRLYSYHPVVYRFDILGYCHVSPVYSKRGVLLSLLRVSI--LL-S-KSTLEDILVRNLRSRRYLILLDDVWDRNV--WGDLKRYFPSNNGSRILLTTRNDDVAYYVE-SK---HNLRLLTYEESWELLCIEVFG-NK-SC-SPLLEKVGQEIARKCGGLPLSIVLVAGILSKKTEEC--WSRVAKDLGSY-----------M--IEPSFQHLPYYLKPCFLYFGTFLEDEEINVSKLTWMWIAEGFVSNLEGKSLQDIAKGYLDILIRRNLVMNAKS-SDGNVKACRVHDLLLDFCKKKGGEEHFSSQKKLT-RR
>XP_004239390.2
--QT------IND-DIVGFEDVITKLRDQLTRG-SKKLDIISIFGMPGAGKTALANKLLLDKSVVDHFDICAQCYMSSVHSRREWLLSILHVSI--LL-S-ESDLAAMLRQILQTGRYLILLDDIPNDSA--WDDLESCFYANNGSRILLTTRNSNVAYYAR-SQ---LYLRMLNDGESWTLLKKKVFG-EG-FC-SPLFEKVGPKIVRKCGGLPLSIVFVASILAGRTEQC--WKQVARSLGTE-----------I--IEQSYQNLPYHLKSCFLYFGMFSDHEEINISKLTLLWIGEGFVKYDKHKSLEDIAEGYLKNLVESNLVMLSKS-CGTKVKVCRIHDVLFHFCKARAHSENLTFPKQLG-RR
>XP_004239469.1
--TSQLQMT-MSE-EMVGFQDVMYTLRGKLIRG-SSKLDVISIVGMPGLGKTTIANKLFFDQLVVSHFDVRAQCCVSQVYTRKDLLLTILHSVK--VS-D-KDVLADKLRKLLMVQRYLILIDDVWETVA--WDDLKPSFYANNGSRIILTTRLGDVANDAK-FD---HFLRLFTQEESWMLLKTKVFN-TK-SC-PLVLEDVGQRIAKRCGGLPLSVVLVAGILETKETNC--WEQVAINLGSH-----------I--INLSYQALPFHLKPCFLYFGVFLEDEEIRVSKLTWLWIAEGLVRSHKEKPSEDIAEDHLKNLIGRNLVMVSKS-SDGKSKSCRIHDLLLDFCKKKAKVENFSCQKHNI-RR
>XP_004239804.1
--PNKPSST-VGKI-IVGFEEETEWIIRKLTSG-SAEIDVISIVGMPGLGKTTLAYIVYNHKSIVDHFDVCAWCTVDQEHNEKKLLQNIFNQVI--QS-NIDDDVADKLRKRLCGKRYLIVLDDMWDTET--LDELMRPFPEHKGSRVILTSRKKEVALHGK-CD----YLRLLRSEESWELLEKRVFG-EE--C-PDELKDVGKKIARKCDGLPLVVDLISGVISRKKEAF--WLDILNNLSSF-----------I--IQLSYDHLSDHVKPCLISLSTYPKDKDIRISELKKLWISQGFVDQIEMRSAEEVVD----ELISSSLVIPF--------SIYKIHDLVHDFCYIKGRKENLKALSS---PR
>XP_004240205.1
--PKNPSST-VGKI-IVGYEEETEWIIRKLTSG-PAELDVISIVGMPGIGKTTLAYRLYNHKSIVDHYDVCAWCTVDQERNEKKLLQKIFNQVK--RS-SIDDDVADKLRRRLCGQRYLIVLDDMWDTAT--LDELMRPFPEHKGSRVILTSRKKEVALHGK-CD----YLRLLRSEESWELSEKKVFG-EG--C-PDELEDVEKRIARKCDGLPLVVDLIGGVISRKKEAL--WAEVLNDLSSS-----------I--IQLSYDHLSDHVKPCLVYLATYPKDKDIRMSELKDLWISQGL----EMRSAEEVVD----ELISSSLVIPF--------SIFKIHDLVHDFCYIKSRKEKLKPPYSSSSPR
>XP_004240498.1
--PKKP-LT-TDKI-IVGFEEETNLILRKLTSG-PADLDVISITGMPGSGKTTLAYKVYNDKSVSSHFDLRAWCTVDQGCDDKKLLDTIFSQVS--KL-S--IDVPDKLRKQLYGKRYLIVLDDVWDTTT--WDELTRPFPEKKGSRIILTTREKEVALHGK-LD----DLRLLRSDESWELLEKRAFG-DE--C-PDELLDVGKEIAENCKGLPLVADLIAGVIAGKKRSV--WLEVQSSLSSF-----------I--IELSYDHLLHHLKPCLLYFASFPKDTSLTIYELSIYLGAEGFVGNTEMKSMEEVVKIYMDDLISSSLVICFNI-G----LNFQIHDLVHDFCLIKARKEKLSTPS----PR
>XP_004240499.1
--PKKP-LT-TNKI-IVGFEEETNLILRKLTSG-PADLDVISITGMPGSGKTTLAYKVYNDKSVSSHFDLRAWCTVDQGCDEKKLLNKIFNQVS--KL-S--IDVPDKLRKQLYGKRYLIVLDDVWETTT--WDEVTRPFPEKKGSRIILTTREKEVALHGK-LD----DLRLLRPDESWELLEKRAFG-DE--C-PDELLDVGKEIAENCKGLPLVADLIAGVIAGKKRSV--WLEVQSSLSSF-----------I--IELSYDHLPHHLKPCLLYFASFPKDTSLTIYEFNVYLGAEGFVGKAEMNSMEEVVKIYMDDLISSSLVICFNI-G----LNFQIHDLVHDFCLIKARKENLSAPT----PR
>XP_004240523.1
--PKKP-LT-TDKI-VVGFEEETKWILRKLTSG-PTDLDVISITGMPGSGKTTLAYKVYNDKSVSSHFDLHAWCTVDQGCDEKKLLNKIFKQVS--KL-S--IDVADKLRKQLYGKRYLIVLDDVWDTTT--WDELTRPFPEKKGSRIILTTREKEVALHGK-LD----DLRLLRSEESWELLQKRAFG-NE--C-PNELLDVGKEIAENCKGLPLVADLIAGVIAGKKRSV--WLEVLNNSHSF-----------I--IEISYDHLSDHLKPCLLYFASWPKDTIMTIYELNGFLGGEGFVGKTEMKSMEEVVKIYMDDLISSSLVICFNI-G----PTYQLHDLVHDYCLIKARKENLSAPS----PR
>XP_004242250.1
--RTI-SIY--DDE-VVGFENDAEVIMMKLIRG-TKERDVISIYGMPGLGKTTLARKVYNNPSIANYFDVKAWCAVSQAYNRRTLLVEIFKQAT--IK-E-DDDVADMLRRVLIGKRYLIVLDDIWDVEA--WEDLGICFPGEYESRVMVTTRIEQVTKHLQ-HH---YSLKFLTSQESWELLEKKVF--RE-SC-PPDLVEAGLQVALHCKGLPLAVVLIAGIIAKREASL--WVEVANDLSS------------F-QIQSSYHHLDDHLKPCLLYMALFPEDHKIPVDDLLKLWMAEEFVLNSETENMEEASRNCLCGLLNKSLVMMYGN-DNRDVRYCSLHDVVREFCLRKLTEDKYHLH-----SR
>XP_004242251.1
--PSNISIY--DDD-VVGFEIHAQIIVNKLIRG-TKERNVISIYGMPGLGKTTLARKVYNNPSILNYFDVKAWCAVSQAYNRRTLLVEIFKQAT--IK-E-DDDVADMLRKVLIGKRYLIVLDDIWDVEA--WEDLGICFPGECGSRVMVTTRIEQIAKHLQ-HD---YSLSFLTSEESWGLLEKKIF--RE-SC-PPDLVEAGLQVALHCKGLPLTVVLIAGILGKREASL--WLEVAADLSS------------L-QIQSSYDHLEDHLKPCLLYMALFPEDHKIPVDHLLKLWIAEEFVLNAGTENMEEACRVCLSDLLNRSLIMVSGR-FYCDVQYYSLHDVVREFCLRKLTEDKYHLH-----SR
>XP_004242252.1
--RSI-SIY--DDE-VVGFENDAQIIMKKLIRG-TKERDLISIYGMPGLGKTTLARKVYNNPYIVNYFDVKTWCAVSQAYNRRTLLVEIFKQAT--IK-E-DDDVADMLRKVLIGKRYLIVLDDIWDVEA--WEDLGICFPGECGSRVMVTTRIEQVAKHLQ-HH---YSLSFLSSKKSWELLEKKVF--RE-SC-PPDLLEAGLQVALHCKGLPLVVVLIAGMLAKRKSSL--WLKVANDLSS------------L-QIQSSYDHLENHLKPCLLYMALFPEDHKITVDDLLKLWMAEEFVLNVKTENMEEAYRVCLSDLLNKSLVMASGR-ANRDVVHCSLHDVVREFCLRKLTEDKY--H-----SR
>XP_004243044.2
--HSSSASL-LENV-VVGLEDDLMKVMRRVT-G-PSSREIVSIVGMGGIGKTTLAKKVYHHPEVRNRFDVHIWVTISQEYQTRDLLLCILSCIFEIGS-S-DDQLMDMIYKKLKYRRYLVIVDDIWSIGI--WDLMTRFFPDNNGSRIILTSRHKEVAEHADP-N---HEMSLLNSDNSWKLLHDKVFG-SQ-VC-PRELEKIGKQVAQKCQGLPLALLVVAGHLSKRTREC--WDDVAKTISK------------I-KLAMSYSYLPHHLKACFLSIGVFPEDFVIATERLIQLWVAEGFLRRL--KSMEQVGKECLEDLISRNLILVRKR-FSGELITCGVHDLVRDLILRQGEKEKF------HVHR
>XP_004243493.1
----------TEKT-VVGMKDDLNSILNCIN-A-TKELIVISVVGMGGIGKTTLASKVFDDSMIRSQFDKHAWVTISQDYNKRQMLLEIVSSI---NM-S-NDKLLDTVYKGLKGRRFLIVIDDLWSTEA--LDLMRRIFPDHNKSRIILTTRLKTVADYASP-P---HDMSFLSLDDSWNLFTERLF--KK-PC-PPQLEVIGKHIIQQCQGLPLSIVVIAGLLGNRTPDN--WKKIEENLNS-----------FF-KLSLSYNCLPQYLKACFLYIGSFPEDMEIHVSKLISSWIAEHFIKRSNTR-LEVVAEEYLQELTDRSLILVRGR-ANGRIKICKIHDLLRQMCIREAQIENV-SDGINDHRR
>XP_004246080.2
--LQHS-----EDD-IMGLDDDLEIIVERLT-G-LSDLDIVTISGMGGIGKTTLARKAYDHLKLRYHFDVRVWITISQEYGRRSVLLEALHCISNAVK-D-DNELADLVQKSLKGRRYLVVVDDIWSTDV--WDSIRGIFPYNRRSRILLTTRETKVAMYANP-----HEMNLLNLENSWKLLCDKVFG-PN-CH-PPELEEIGKKIAEKCQGLPLTISVIAGHLSKRTLGS--WMDVSRTLGE------------I-KLGLSYHHLPNHLKPCFLSMGSFPEDYHVETWRLIQLWITQGFIRGSD-ESLTEVAKDYLEDLISRNLIMVRKR-FNGEIKACGMHDLLREFCLTEVELTQFSAQR-H----
>XP_004248007.2
--PTRHN-P-TDE-DIVGFGNDIEKMFQYLIRG-TNDLDVVPIVGMGGQGKTTVARKVYNSDNIVSHFDVRAWCIVSQTYNRRKLLQDILSQVT--KG-Y-EDILADELRKSLMGKRYLIVLDDMWDCMA--WDDLRLSFPSGNRSRIVVTTRLEKVGEQVK-CD---YSLPFLTKEESCELLQKKVFQ-KE-DF-PPELQDVSRAVAEKCKGLPLVVVLVAGIIKKMEESW--WNEVKDSLFDH-----------L-EMQLSYYNLTDCLKPCLLYMGMFQEDAIIRVSELISLWIAEGFVQSIESGRMEEAAEGYLMDLIQSNVVMVSNR-YNGKVKYCQVHDVVLHFCLEKSLEEKFFEWK----NR
>XP_004248043.1
--PDRHN-L-TDE-EVVGFENKAEELIDYLIRG-TNELDVVPIVGMGGQGKTTIARKLYNNDIIVSRFDVRAWCIISQTYNQRELLQDIFSQVT--NG-A-TDVLADMLRRKLMGKRYLIVLDDMWDCMV--WDDLRLSFPVGIRSRIVVTTRLEEVGKQVK-YD---YSLPFLTTEESCQLLQKKVFQ-KE-DC-PPELQDVSQAVAEKCKGLPLVVVLVAGIIKKMEESW--WNEVKDALFDY-----------L-EMQLSFDNLPHCLKPCLLYMGMFSEDARIPASTLISLWIAEGFVENTESGTMEEEAEGYLMDLISSNMVMLSKS-YKGKVKYCQVHDVVHHFCLEKSREAKFLDWK----TR
>XP_004248174.1
--QAT----------VLDLDNDLMTV-SRLI-GP-SKLDVVSIVGMGGIGKTTLARKVYDDIYMEHHFYVRAWITVSQMHQHREMLLGILRCFSYTLK-S-TEQLAEQVYRSLKGRRYLIAMDDVWDTTA--WDVVKRSFPDKNGSRVILTSRLANVGIYASS-P---HYMRCLSVDRSLKLFNLKVFG-RE--C-PLELEKATKQIVGKCQGLPLAIVVVAGFCSKKTENC--WEDVAHKI-G-----------IV-ELALSYKHLPHHLKPCFLYMGAFPKDYEISVSRLIKLWIAAEFLE--FEMDFEEVAEGYLKDLIDRSLIMVKKT-SSGKVKTCEVHDLLHDLIIREAWKERSNFNR----TH
>XP_004248175.2
-PQKRV--P-MEEN-VVGFDDEARKISSRLT-N-SEELEIISIVGMGGLGKTTLAKKVYTDSSIEFHFYNRAWIYVSQLYSRKEVFLGILDSL-EMKM-N-DEKLAGELFSHLRSKRYLVVIDDVWTMEA--WDDLQMAFPTATGSRILLTTRNTEVALHANP-L---HHLRFLTHEESWELLSKKVF--RK-IC-PLELEDIGLQIAKKCYGLPLAIVVVSGLLLKKTRDW--WKKIANDVSS-----------YV-QLALSYKHLPDHLKVCFIYFGVFPEDFEIPVWKLLRLWTSEGFVQKMGQECLEDTAEEYLEDLVDRNLVLVAKR-ASGRIKTCRIHDMLRDLSVKMGSEEKFLSPISKYHRR
>XP_004248798.1
-EERKP--P-VEDD-VVGFDEEADIVINRLL-G-SNHLEVVPVVGMPGLGKTTLANKIYKHPKIGYEFFTRIWVYVSQSYRRRELFLNIISKF-QYGM-C-EEDLADEIQEFLKGGKYLVVLDDVWSDEA--WERIKIAFPNNKPNRVLLTTRDSKVAKQCNP-----HDLKFLTEDESWILLEKKVF--HK-KC-PPELVLSGKSIAKKCKGLPLAIVVIAGALIGKTPRE--WKQVDDSVSE-----------LI-NVQMSYDRLPYDLKACFLYCSAFPGGFQIPAWKLIRLWIAEGFIQYKGHLSLECKGEDNLNDLINRNLVMVMET-SDGQIKTCRLHDMLHEFCRQEAKEENL-KRELSTYRR
>XP_004250409.1
----------IENT-IIGMDDEFNTILDRLT-T-TNELTVIPIFGMGGIGKTTLAKKVYDDSYIRSRFDKHAWVTISEDFNQRQMLLEVASSI---EK-S-DDQLMEIVYKGLKGRRFLIVIDDIWSTEA--WDQMQRIFPDKNKSRILLTTRLKYVADNVSP-P---HCKSFLSLDDSWNLFTEKLF--KK-SC-PRQLVKLGKHIVQQCQGLPLSIIVVAGLLVKLTRDN--WKKVEENLKS-----------FF-RLSLSYNYLPQYLSACFLYVGGFPEDTEIGVSKLIRLWIAEQFIKRSNKR-LEVVAEEYLQELIDRSLILAGKR-ANGRMRSCKIHDLLRQLCLSKAHTENV-VEAIDDQRR
>XP_004251533.1
-----GSTS-LENV-MVGHENEFEMMQDQLTRG-ASDLEVVSIVGMGGIGKTTLANKIYTDPFVMSCFDKRAKVTISQDYCVRNVLLRLLSSISTYEQ-D-DGQLADQLQKLLKGPRYLVVIDDIWTTGA--WDDIKLCFPCNCRSRILMTTRNMEVAEYAS--S---YQMRLMNFDESWSLLYEKVFA-R--GFFPHEFEQLGKQIASKCKGLPLMIVVIAGLLSKNRLDR--WRSVAENVSSV-----------MVQLALSYYHLPHHLRACFLYFALFPEDKLIFVNELVKLWAAEGFL-KVDETSMEQVAKQSLKDLVDRSLVFIQRS-SDGKIKACGMHDVIRELCLREARKINFTT------RV
>XP_010312507.1
----------TENT-VVGMKDDFNTILDRVT-A-TNELTVIPIFGMGGIGKTTLAKKVYDDSFICSRFDKLAWVTISEEYNERQMLLEVVSSV---EK-S-DDELMEIVYRGLKGRRFLIVIDDIWSTEA--WDQMQRIFPDDNKSRILLTTRLKYVADYVNP-P---HSKSFLSLEDSWNLFTEKIF--KK-PC-PPLLEEIGKHIVQQCQGLPLSIVVVAGLLGKLTHDN--WKNVEENLSS-----------FF-RLSLSYNYLPQYLKACFLYVGGFPEDREINVSQLIRLWIAEQFVKRKDKR-LEVVGEEYLQELVDRSLILTGKS-ANGRMRSCKIHDLLRQLCLSETHTENVSVEVIDDQRR
>XP_010313675.1
--PARHSSP-VQQK-PVGFQEDLEKIIDRLR-G-PSELDIICIVGMAGIGKTTLAKRAYNDISVVNRFDVRAWVTVSQEYRERDILFDLFYSVVEIER-R-DQETADRVRKSLICKRFLIVVDDMWSTDA--WDNLSRLFPDDNGSRIILTSRLIDLATYVNP-Q---HRLDFLDNDEGWELLRRKIFG-KR--C-PFELEEIGRSIAEKCQGLPLAIVVVAGHLSKKTTDC--WNNVAESVDS------------V-QLALSYSHLPQHLKACFLYMGAFPEDFEIHVWKLIRLWVAEGFLNGV--TTVEEIAEECLEDLIDRSLVLAVKS--NGKLKTCKLHDIMRDFCLEEAKRQNFLSEGITALRR
>XP_010315011.2
--PKKP-LT-TDKI-IVGFEEETNLILRKLTSG-PADLDVISITGMPGSGKTTLAYKVYNDKSVSSHFDLRAWCTVDQGYDDKKLLDTIFSQVS--KL-S--IDVADKLRKQLFGKRYFIVLDDVWDTTT--WDELTRPFPEKKGSRIILTTREKEVALHGK-LD----DLRLLRPDESWELLEKRAFG-NE--C-PDELLDVGKEIAKNCKGLPLVADLIAGVIAGKKRSV--WLEVQSSLSSF-----------I--IELSYDHLPHHLKPCLLYFASWPKDTTTTIYELNIFLGAEGFVGKEEMKSMEEVVKIYMDDLISSSLVICFNI-G----LNFQIHDLVHDFCVIKARKENLSAPS----PR
>XP_010319214.1
--PKKSVSP-DENF-MEGYNEERKNMVARLTYG-SKKLQVVSVVGMAGIGKTTFAKTTLFDINKED-FPIRGWITVSENYDLRELLLRLLRDVIDFGM-D-NGQLAAHLKQVLQGKRYLIVVDDIWSNSD--WDNIRHWFPCGDKSRILLTSRDKKVGAYAA--D---VLMRPLTQDESRNLFYHRAFG-KN-NTIIGKFKKVGEKVITNCKGLPLMITAVAGIL-RSKLYE--WMEVAESVSSL-----------VKQVALSYNNLPSLMKACFLHFGVFPKSHGIPVKKLTRLWIAEGLV-YPNGVEFEQAADRVLHDLIGKSVVIVDK--SDGKIKTCRIHDVFHDFCSKESESENL----HTKFCR
>XP_010319380.1
-QEEQG--S--NHE-VVGFDEEATKVINRLVEG-A-ELDVIPVVGMPGLGKTTLARKIFNDPKISREFFSYIWVFIGQSTCVKDILFNILKGF-EFNR-N-EASITDEIRKRVNGGKCLIVLDDVWDPNV--VDIVKTVFPNKKAHRIMMTTRHEDIARSVN--Y---HNLKFLDGDESFQLLEKRAFG-VS-RC-PVELVEHGEAIVAKCSGVPLTIVVIAGALRGSEID---WKVVRENVGK-----------LI-RVRLSYNHLPQEKKSCFLYFGAFPQGFDIPAWKLIRLWIAEGLIMKLSGN-IEEIAEYYLNDFANRNLVMVMKK-SNDRIKTCRVHDMLHEFCVEEATRLTLDIQNSITCRR
>XP_010319428.1
-EVTQG--P--DDE-VVGFDEEAKKVIKRLVEG-PAELAIVPVVGMPGLGKTTLARKIYNDTTLSFEFFSTIWIYAGPECKIKDLYHKILKHF-EHDE-D-DHTLAKVISGFMKGGRCLIVLDDVWEANV--IDHVKKVFPNKKGHRIMMTTRDGLLAAYKN--E---HNLKFLLADECFELLEKRVFG-KG-SC-PDELKDVGERIAGNCGGVPLIVVVIAGALAGNTTD---WEIVERDVAR------------A-NVEMSYDRLSQEMQTCFLYSGIFPRGFDIPAWKLIRLWIAEGLIKQQSS--LEEIAELHLNDLVHRNLVILLER-SDGQIKTCRLHDMLHQFCRTKAADKWLSIQDPDTCRR
>XP_010319429.1
--PNRTNLP-LQDTEVVGLTEEANEVMKRLVGG-TEEVECIAIVGMTGLGKTTLARKLWSDSQITDKF---IWVSVGQ-SNLKNMLFVILSS--EFRC-N-ENELAKLIAKFVTEQRCLVVLDNV-N-----F--FKNVLPN-NGHRILMTTRRRDVAASCA--K---YHLKFLDGEDSFRLLEKIVFDNKD------ELVEVGKSIASKCGGLPLAIEVIAGALKKQSAYY--WKRVENNFWQC-----------VSSVEASYGSLSSEMKACFLYCLAFPKGYDIPFQMLISLWMAEGLI---ESNS-KD-AEDHLMEFENLNLVTVS-E--TGSIKKIKCNEIFYDFYRMEVKESVFNDP-----RR
>XP_010320570.2
--TSQLRIT-TRE-EMVGFDEVVQTLKGKLIRG-SSELDLISIVGMAGLGKTTLANKLFLDQFVVSHFDVRAQCCVSQVYTRKDLLLTILRSVK--IS-D-KNELADKLRKLLFGQRYLILIDDVWETTA--CDELMPCFYANNGSRLILTTRHDHVAYHAK-LD---HFLRKFTLEESWMLLKNKVFN-EK-CC-PVVLEDVGQKIAQKCGGLPLSVVLVAGILETKEEHC--WEQVAINLGPH-----------I--INLSYQDLPFHLKPCFLYFGVLSEDEEIKVSKLTWLWTAEGLVRTHTEKLSEDIAENYLKNLIGRNLVMVSKS-SDGKTKTCRIHDLLLEFCKKKAKVENFSYQKHSI-RR
>XP_010320686.1
--WSELKRP-ING-KTIGFEDEIEKLIHRLTGG-FEGLDIISIVGMPGAGKTTLANRLYSYHPVVYRFDILGYCHVSPVYSKRGVLLSLLRVSI--LL-S-KSTLEDILVRNLRSRRYLILLDDVWDRNV--WGDLKRYFPSNNGSRILLTTRNDDVAYYVE-SK---HNLRLLTYEESWELLCIEVFG-NK-SC-SPLLEKVGQEIARKCGGLPLSIVLVAGILSKKTEEC--WSRVAKDLGSY-----------M--IEPSFQHLPYYLKPCFLYFGTFLEDEEINVSKLTWMWIAEGFVSNLEGKSLQDIAKGYLDILIRRNLVMNAKS-SDGNVKACRVHDLLLDFCKKKGGEEHFSSQKKLT-RR
>XP_010320708.1
----------SETT-YVGMKKDYKAILNCLN-A-TKELIVISLIGMGGIGKTTLARKVFDNSIIRDRFEKHAWVTISEQYNKRQMLLEVASSI---EM-S-NDELMVIVYRSLKGRRFLIVIDDLWSTEA--WDQMRRIFQDNNKSRIILTTRLKHVADYASP-P---REVSFLSFKDSWKLFTKKLF--RK-RC-PPQLRKIGKHIIQQCQGLPLSIIVIAGLLSKVTYDN--WKKIEQDLNS-----------FH-QLCLSYNYLPPYLKACFLYIGGFPEDMEIRVSKMMSSWIAEQFIKTSDTR-LEVVAEKYVQELMDRSLILGKTK-PNGRFKTCKIHDLLRQLCIREAQIENVYSQDINDRRR
>XP_010320780.1
-----------DEE-LVGFDEHAQNITDYLIRG-TWDLDVVSIVGMAGLGKTALARKVYNSRSIIDRFDVRAWCSVSQTYNRRQLVLQILTQIT--YV-N-LDDPEDILRKCLNGKRYLVVLDNIWDGKA--WDDFQSCFPFNHGSRIMITTRDKAMASYVK-GF---YSLPRLEDDQSWELLQKKVFG-RK-SC-PLELVNVGKLVAKACRGLPLLIIMIAEVLSRREGSS--WLKVAYDISS-----------HV-IIQSSYDHLLDHLKPCLIYMGLFPKKYEIPVSDLLKWWIAEEFVHHIDTLKLEELSEICLHDLVGTNLVVVSKR-SNGKMKCCIVLDHVRDFCLRKITEEKF-YP-----QR
>XP_010320781.1
-----------DEE-LVGFDEHAQNITDYLIRG-TWDLDVVSIVGMAGLGKTALARKVYNSRSIIDRFDVRAWCSVSQTYNRRQLVLQILTQIT--YV-N-LDDPEDILRKCLNGKRYLVVLDNIWDGKA--WDDFQSCFPFNHGSRIMITTRDKAMASYVK-GF---YSLPRLEDDQSWELLQKKVFG-RK-SC-PLELVNVGKLVAKACRGLPLLIIMIAEVLSRREGSS--WLKVAYDISS-----------HV-IIQSSYDHLLDHLKPCLIYMGLFPKKYEIPVSDLLKWWIAEEFVHHIDTLKLEELSEICLHDLVGTNLVVVSKR-SNGKMKCCIVLDHVRDFCLRKITEEKF-YP-----QR
>XP_010320900.1
--SSQLSKQ-INE-EIVGFEDVKDELIGKLKGG-PSGLDVISIVGMAGLGKTTLANKLYSDESVVSYFDIHAHCCVSQQYTRKDLLLAILHDIT--KL-G-RNELADKLRKLLMRKRYLLLIDDVWETSA--WDDLKLCFPDNNGSRIILTTRHYEVASHAK-HD---HKLRSLNNDESWMLLNKKVFN-NE-SC-PLIPRDIGQEIVRKCGGLPLSIILVAGILTRKDKHC--WEQVATNLGPN-----------I--LDLSYQHLPPYLKPCFLYLGLFPEDREIQVSKLTWLWIAEGFIKPHAGKTLEEIAENHLENLVGRNLVMVKKS-FDGRIKACRIHDLVHEFCRKKAKLENIFPPKCNT-RR
>XP_010320901.1
--SSQLSKQ-INE-EIVGFEDVKDELIGKLKGG-PSGLDVISIVGMAGLGKTTLANKLYSDESVVSYFDIHAHCCVSQQYTRKDLLLAILHDIT--KL-G-RNELADKLRKLLMRKRYLLLIDDVWETSA--WDDLKLCFPDNNGSRIILTTRHYEVASHAK-HD---HKLRSLNNDESWMLLNKKVFN-NE-SC-PLIPRDIGQEIVRKCGGLPLSIILVAGILTRKDKHC--WEQVATNLGPN-----------I--LDLSYQHLPPYLKPCFLYLGLFPEDREIQVSKLTWLWIAEGFIKPHAGKTLEEIAENHLENLVGRNLVMVKKS-FDGRIKACRIHDLVHEFCRKKAKLENIFPPKCNT-RR
>XP_010320925.1
--PSFSYTQ--NEE-MEGFQDTIDELKDKLLGG-SPELDVISIVGMPGLGKTTLAKKIYNDPEVTSRFDVHAQCVVTQLYSWRELLLTILNDVL--EK-E-DGEIADELRRFLLTKRFLILIDDVWDYKV--WDNLCMCFSVSNRSRIILTTRLNDVAEYVK-CD---HHLRLFRDDESWTLLQKEVF--QE-SC-PPELEDVGFEISKSCRGLPLSVVLVAGVLKQKTLDS--WKVVEQSLSS-----------RI-EIGFSYKNLPHYLKPCFLYFGGFLQGKDIHVSKMTKLWVAEGFVQANNENGQEDTAQGFLDDLIGRNLVMAMER-PNAKVKTCRIHDLLHKFCMEKAKQEDFVFP-----YR
>XP_010321400.1
--PKNPSST-VGKI-IVGYEEETEWIIRKLTSG-PAELDVISIVGMPGIGKTTLAYRLYNHKSIVDHYDVCAWCTVDQERNEKKLLQKIFNQVK--RS-SIDDDVADKLRRRLCGQRYLIVLDDMWDTAT--LDELMRPFPEHKGSRVILTSRKKEVALHGK-CD----YLRLLRSEESWELSEKKVFG-EG--C-PDELEDVEKRIARKCDGLPLVVDLIGGVISRKKEAL--WAEVLNDLSSS-----------I--IQLSYDHLSDHVKPCLVYLATYPKDKDIRMSELKDLWISQGL----EMRSAEEVVD----ELISSSLVIPF--------SIFKIHDLVHDFCYIKSRKEKLKPPYSSSSPR
>XP_010321401.1
--PKNPSST-VGKI-IVGYEEETEWIIRKLTSG-PAELDVISIVGMPGIGKTTLAYRLYNHKSIVDHYDVCAWCTVDQERNEKKLLQKIFNQVK--RS-SIDDDVADKLRRRLCGQRYLIVLDDMWDTAT--LDELMRPFPEHKGSRVILTSRKKEVALHGK-CD----YLRLLRSEESWELSEKKVFG-EG--C-PDELEDVEKRIARKCDGLPLVVDLIGGVISRKKEAL--WAEVLNDLSSS-----------I--IQLSYDHLSDHVKPCLVYLATYPKDKDIRMSELKDLWISQGL----EMRSAEEVVD----ELISSSLVIPF--------SIFKIHDLVHDFCYIKSRKEKLKPPYSSSSPR
>XP_010322775.1
--SDEL-SS-FAEV-TVGHEEDEAWIIGQLDEH-ESELDVISIFGMPGVGKTTLANKVYNNTLVASHFHVRAKCTVSQK---------------------------------------------------------------------------------------------------------------------------------------------------------------------------------------------------------------------------------------------------------------------------------------------------
>XP_010322858.1
--GHSSAKL-PENI-VVGLEDDLVRIIRRLK-G-TLSREIIPILGMGGIGKTTLARKAFDDFETRNRFDIHIWVTVSQEYRIRGMLLDILRSTSE-ES-N-IDRLMDMIYKKLKGWRYLVVMDDIWSSEV--WDLMTRTFPDNNGSRIILTSRQEEVASHADP-N---HKMNLLNLDNSWKLIRDRVFG-VE-AC-PPELEDIGEQIAQRCQGLPLALLVVAGHLSKRTRES--WNDVSKSVSK------------V-ILAMSYNYLPDHLKPCFLYMGVFPEDSVVNIVRLINLWISEGFI------SDELVGRDCMEDLVSRNLVMVRNS-FNGETKTCGVHDLIRDLILREAEKEKFSAEKLRSTRR
>XP_010324491.1
---GGSTSP-VENE-MVGHINEQANMRRRLITG-SSQLEVISIAGMGGIGKSTFAKKLFSDPSVVGFFDVRGWITVSKDYSSRKMLISLLQDATQYEV-EINAELADRLQKSFKGKRYLIVVDDIWSTEA--WDDISQWFPNNNRSRILLTTRSMEVARHAS--K---FQMRFLDPEESWNLFCQKAFS-KK-DC-PAEFESVGKVVVENCKGLPLMISVVAGSL-SRTLNE--WNEVAQSVSSL-----------VQRLALSYNHLPPDLKVCFLYFGVFKKASEISVENLIRLWMAEGLF-KLRGIDLEKEACSLLHDLIDRSLIVVCK--SDGKIKTCRIHDLLHDLCLRESESESL-----TNIRR
>XP_010327076.1
--QAT----------MLDLDNDLMTV-SRLI-GP-SKLTVVSIVGMGGIGKTTLARKVYDDIYMEHHFYIRAWITVSQMHQHREMLLGILRCFSNTQK-N-IEQLAEQVYRSLKGRRYLIGMDDVWDTNA--WDVVKRSFPEKNGSRVILTSRLANVGIYASS-P---HYMRCLSVDQSLKLFNLKVFG-RE--C-PLELEKATKQIVEKCQGLPLAIVVVAGFCSKKTEDC--WEDVAHKI-G-----------VV-ELALSYKHLPLHLKTCFLYMGAFPKDFEITVSKLMKLWIAAEFVK--PEKDFEEVAHGYLRDLIDRSLIMVKKT-SSGEVKTCKVHDLLHDLIIREAWKERLNFHR----TH
>XP_019066422.2
----------FEEN-IVGMEDDFNTILDSLT-T-TDELIVIPILGMGGIGKTTLARKVFGDSYIRSRFDKHAWVTISKEYNQRQMLLEVVSSV---EM-S-DDQLMEIAYKGLKGRRFLIVIDDIWSTKA--WDQIQRIFPDDNKSRILLTTRLKNIADYVSP-P---HSKSFLSLDDSWNLFTEKIF--KK-PC-PPLLVKIGKHIVQQCQGLPLSVIVVAGLLGKPTHNN--WKIVEGNLNS-----------FF-RLSLSYNYLPQYLRACFLYVGGFSEDMEIDVSKLIRLWIAEQFVKRSNKR-LEVVAEEYLQELIDRSLVLVGKR-ANGRMKTCKIHDLLRQLCIREAKTENG----------
>XP_019066695.1
----------TENT-VVGMKDDFNTILDRVT-A-TNELTVIPIFGMGGIGKTTLAKKVYDDSFICSRFDKLAWVTISEEYNERQMLLEVVSSV---EK-S-DDELMEIVYRGLKGRRFLIVIDDIWSTEA--WDQMQRIFPDDNKSRILLTTRLKYVADYVNP-P---HSKSFLSLEDSWNLFTEKIF--KK-PC-PPLLEEIGKHIVQQCQGLPLSIVVVAGLLGKLTHDN--WKNVEENLSS-----------FF-RLSLSYNYLPQYLKACFLYVGGFPEDREINVSQLIRLWIAEQFVKRKDKR-LEVVGEEYLQELVDRSLILTGKS-ANGRMRSCKIHDLLRQLCLSETHTENVSVEVIDDQRR
>XP_019066753.1
----------TENT-VVGMKDDFNIILDRLT-A-TDELIVIPILGMGGIGKTTLARKVYDDSCIRSRFDKLAWVTISQEYNERQMLLEVVSSI---EM-S-NDELMEIVYRGLKGRRFLIVIDDIWSTEA--WNQMQRIFPDDNKSRILLTTRLKYVADYVNP-P---HSKSFLSLEDSWNLFTEKLF--KK-QC-PPLLVEIGKHIVQQCQGLPLSIVVVAGLLGKLTHDN--WKNVEENLSS-----------FF-RLSLSYNYLPQYLKACFLYVGGFPEDREINVSQLIRLWIAEQFVKRNNKR-LEVVAEEYVQELIDRSLILMDST-TNGRMKTFKIHDLLRQLCLSETHTENVLLEAIDDQRR
>XP_019066849.1
--LRDTSSS--SNN-MVGRDKEKERMLEELRGG-KDELKVIPIVGMGGIGKTTLAKQVFNHPSIQSRFDVRAWATICKEYNVKEILLSLLQSIIKVSR-D-EAELADLLQKKLKCRRYLIVIDDIWCYKA--WDDTRQCFPDNNGSRILLTTRHTEVAIYAS--N---LKMNLMNADESWNLLKSKAFA-NE-SF-TPELETIGEKIASKCQGLPLTIVVVAGLLSKRTKEE--WENVAENIKSF-----------VEQLGLSYNYLPNELKACLLYFGIFPEDSEISVKRLVRLWIAEGFL-KLEG-DFEEEAKNRLQDLVDRCLVLVSQ--SDGNVKTCRIHDLVHELCLREAQSQNF---KTEYVYR
>XP_019066850.1
--LRDTSSS--SNN-MVGRDKEKERMLEELRGG-KDELKVIPIVGMGGIGKTTLAKQVFNHPSIQSRFDVRAWATICKEYNVKEILLSLLQSIIKVSR-D-EAELADLLQKKLKCRRYLIVIDDIWCYKA--WDDTRQCFPDNNGSRILLTTRHTEVAIYAS--N---LKMNLMNADESWNLLKSKAFA-NE-SF-TPELETIGEKIASKCQGLPLTIVVVAGLLSKRTKEE--WENVAENIKSF-----------VEQLGLSYNYLPNELKACLLYFGIFPEDSEISVKRLVRLWIAEGFL-KLEG-DFEEEAKNRLQDLVDRCLVLVSQ--SDGNVKTCRIHDLVHELCLREAQSQNF---KTEYVYR
>XP_019068848.2
--SSTIRSD-SEDD-IVGIDDDLEIIVKRLI-G-PSDLEIVTITGMGGIGKTTLARKAYDHLQIRYHFDILAWVTITQEFRNRNVLLEALRCILSF---D-DNELADLVQKKLKGRRYLVVVDDIWTKNV--WDSIRGIFPYKNGSRILLTTRETEVAMYAST-----HEMIHLSLENGWRLLCDKVFG-QK-EH-PPELDEIGKEIVEKCQGLPLTISVIAGHLSKNTLEG--WKDVARNLSE------------I-QLGLSYYHLPNRLKPCFLSMSSFPEDFQVDTRRLIQLWIAEGFIRAGSRKSLEEVAEHYLEDLISRNLIQARKR-FSGEIKACGIHDILREFCLIEAEMTNHPTQK-NNVCR
>XP_019068849.1
--PSTSLSD--SDQ-L-GLEDDLKIIIKRLT-G-PSDIDIVTITGMGGIGKTTLAKKAYDHLTIRYHFDVFAWLTISQEFRCRNVLLEALHCILSF---D-ENELADLVQKQLKGRRYLVVVDDIWSSDV--WDSIRGIFPYNNGSRILLTTRENEVAMYANS-----HEMSLLSAENGWKLLCDKVFG-PN-DH-PPELEEIGKEIVEKCQGLPLTISVIAGHLSKRTLES--WKDVARTLSK------------I-KLGLSYHHLPSRLKPCFLSMSSFPEDFRFET---------------------------------------------------------------------------------
>XP_019068866.1
-Q-PQG--P--DVE-VVGFNKPAEDVKERLCEG-S-KLDVIPIVGMPGLGKTTLSRKVYNDSSLDFYFYHKIWIYVGTSKKPKDILVEIVKEV-ELDK-D-EDQLAHIIRDFLERGKHLIVLDDVWDTQV--VDFVKKAFPKKRGDRIMLTTRQQRVAEAVS--R---HYLENLSKEDSIKLLEQRVFA-NK-TC-PIELQGYRDGIVDKCCGVPLAIVVISGALRGDESE---WRVVEENVGK-----------LI-SVETSYNHLPQEKKAAFLYFGVFPQGFDIPAWNLIRLWVAEGLIKGHKDS-IEKVAETYLSDFASRNLVMVMQR-SNGQIKTCRLHDMLHEFCIIEAARISLSIEDPNTSRR
>XP_019068867.1
-Q-PQG--P--DVE-VVGFNKPAEDVKERLCEG-S-KLDVIPIVGMPGLGKTTLSRKVYNDSSLDFYFYHKIWIYVGTSKKPKDILVEIVKEV-ELDK-D-EDQLAHIIRDFLERGKHLIVLDDVWDTQV--VDFVKKAFPKKRGDRIMLTTRQQRVAEAVS--R---HYLENLSKEDSIKLLEQRVFA-NK-TC-PIELQGYRDGIVDKCCGVPLAIVVISGALRGDESE---WRVVEENVGK-----------LI-SVETSYNHLPQEKKAAFLYFGVFPQGFDIPAWNLIRLWVAEGLIKGHKDS-IEKVAETYLSDFASRNLVMVMQR-SNGQIKTCRLHDMLHEFCIIEAARISLSIEDPNTSRR
>XP_019068911.1
--SHES-SP-FVEV-TVGHEEEEAWIIGQLDEH-ESELDVISIVGMPGVGKTTLANKVYNNTLVASHFHVRAKCTVSQKY----------------------------------------------------------------------------------------------------------------------------------------------------------------NLDSF-----------I--MQLSYDHLPCHLKPLLLYFATTQKSQRTPVSTLMQLWMAEGFVDHD---SLEEVTQSYLDALISSNLIMV-----TSMIKVCYMHDVVHDFVSVKAENEKFGD--HAS-HH
>XP_019069317.1
--SSESNTP-ITDEEVVGFEDVMEKLREQLIRG-TKQLDVISVVGMPGLGKTTVANKLYSDELVVSRFDIRAKCCVSQAYSRRSVLLSILRDAI--TL-T-KDVLADQLRKTLLWKRYLILVDDIWEASV--WDDLRCCFHSNNGSRIILTTQHADVAENAK-SD---LHLRILNDDESWKLLKQKVFG-EE-SC-FMLLSNVGQEIANKCRGLPLSIVLVAGMLTKKSEKC--WKQVAKNLCTN-----------V--IEQSYQNLPYHLKPCFLYFGVFLEDKEINISILTWLWISEGFIKSCDDKSLEDIAEGYLENLIGRNLVMVAKG-SGGKVKTCRIHDLLLYFCKEIAREKNLYSHKQLV-RR
>XP_019069333.1
--PSKPSST-TDQI-IVGFEEETEWIIRKLTSG-PTEVDVISIVGMPGLGKTTLAYRVFNNKSVVDHFDVRAWCTVDQEHNDKKLLQKIFNQVV--TL-NIDEDIADKLRKELFGKRYLIFLDDLWDIET--WNELTRPFPQQRRSRIILTSRKREVALQGK-HD----YLRLLTPEESWDLLVKRVFG-EE--C-PDELLVVGEEIARKCAGLPLLLDLIGGVIARKKKAL--WLEVLNNLNSL-----------I--IQLSYDHLPNHLKPCLLYLASYPKDNYIKISELKHLWSSEGLVEHIEMKSVDELLEVYVDELISSSLVVVFYI-H----PIFRIHDLVHDFCLIKSRNEHLNTPSSSS-PR
>XP_019069347.2
--PNKPLST-VGKI-IVGFEEETEWIIRKLTSG-PAEIDVISIVGMPGLGKTTLAYRVYNDKSIVDHFDVCAWCTVDQEHNEKKLLQKIFNQVI--RF-NIDDEVADKLRKQLFGKRYLIVLDDIWDTAI--FDELTRPFPEQKGSRVILTSRKKEVALHGK-CN----YLRLLRSDESWELLEKSVFG-EE--C-PDELKYVGEKIAQKCDGLPLVLDLIGGVISRKKETL--WLEVLNNLSSF-----------I--IQLSYDHLSDHVKPCLVYLASYPKDEDIRISELKDLWIFQGLVQQIVMKSAEEVVDV----LISSSLVIPF--------SICKIHDLVHDFCYIKSRKEKLKAPSSSSSPR
>XP_019069358.2
--PNKPSSI-VGKI-IVGFEEETEWIIRKLTSG-PDEIDVISIVGMPGLGKTTLAYRVYNDKSIVDHFNVCAWCTVDQERNEKKLLQKIFNQVI--RF-NIDDDVADKLRRKLFGKRYLIVLDDMWDTDI--LDDLMRPFPKHEGSRVILTSRKKEIALHGK-CD----YLRLLRSEESWELFNKRVFG-EE--C-PDELKDVGEKIALKCGGLPLVVDLIGGVISKKKEAL--WAEVLNDLSSS-----------I--IQLSYEHLSHDVKPCLLCLATYPKDEDISMSELKDLWIFQGL----EMKSAEEVVD----ELISSSLVIPF--------SIFKIHDLVHDFCYIKSRKEKLKAPSSS--PR
>XP_019069402.1
--PKNPSST-VGKI-IVGYEEETEWIIRKLTSG-PAELDVISIVGMPGLGKTTLAYRVYNHKSIVDHYDVCAWCTVDQERNEKKLLQKIFNQVK--RS-SIDDDVADKLRKRLCGQRYLIVLDDMWDTAT--LDELMRPFPEHKGSRVILTSRKKEIALHGK-CD----YLRLLRSEESWELLEKRVFG-EE--C-PDELKDVGKKIARRCGGLPLLVDLIGGVISRKKEAL--WAEVLNDLSSS-----------I--IQLSYDHLSDHVKPCFVYLASFPKDEDISMSELKDLWISQGL----EMKSAEEVVD----ELISSSLVIPF--------SIFKIHDLVHDFCDIKCRKEKLKAPSSS--TR
>XP_019069404.2
--PNKPSST-VGKI-IVGFEEETEWIIRKLTSG-PAEIDVISIVGMPGIGKTTLAYRVYNHKAIVDHFDVCAWCTVDQERNEKKLLQKIFNQVI--RF-SIDDGVADKLWKQLCGKRYLIVMDDMWDTET--LDELMRPLPEHKGSRVILTSRKKEVALHGK-CD----YLRLLRSEESRELLKKRVFG-EE--C-PDELMDVGKRIAKKCGGLPLVLDLIGGVLSRKKETL--WLEVLHSLSSS-----------I--IQLSYYHLSDDVKPCLVCLATYPKDEDIRMSELEDLLIFQGL----EMKSAEEVVD----ELISCSLVIPF--------SIIKIHDLVHDFCDIKCRKEKLKAPSSS--PR
>XP_019069438.1
--PSLLNAP--NEE-MVLFQDVMEKIKKQLLGG-SSQLDVISIVGMPGLGKTTLAEQIYNDQIVAGYFDVHGKCHVTQTYSWRELLVTLLNDVM--KK-A-DDQLAKELRQFLLTKRFLILIDDVWDTKA--WDYLHMCFQIKNGSRIILTTRLSEVAQYAK-CN---HDLPLLRDDESWKLLQKKVF--RG-SC-PPELGDVGFRIAKSCGGLPLFIVLVAGVLKEEKADL--WKEVEESLDA-----------NI-EIGFSYMNLPHHLKPCFLYFGGFLRGKSIHVSKLTRLWLAEGFVLEHNEKRLEDVAEDFLKNLISRNLVMDMER-FNGKMKTCRVHDLLHKFCLEKAKQENFIYP-----YR
>XP_019069506.1
--PNKS-PT-VGKI-IVGFEEETKWIIRKLTSG-PAEIDVISIVGMPGLGKTTLAYRVYNDKSIVDHFDVCAWCTVDQECNEKKLLQKIFNQVI--KF-SIDEDVADKLRRKLCGQRYLIVLDDMWDTAT--WDELTRPFPEQKGSRVILTSRKKEVALHGK-CD----YLRLLKPKESWELLEKRVFG-EE--C-PDELKDVGEKIARKCDGLPLVLDLIGGVISRKKEAL--WLEVLNNLSSF-----------I--IQLSYDHLSDHVKPCLVYLASYPKDKDIMISELKDLWIAQGLVQQTEMKSAEEVVEIYVDELISSSLVIPF--------FIFKIHDLVHDFCYIKSRKEKLNTP-SSSSPR
>XP_019069562.1
--ASLLYTP--NEE-MEGFHEAMDKIKRQLLRR-SSQLDIISIVGMPGIGKTFLAEKIYNNLIVTPHFDVHAKCRVTQLYSWKELLLTILNDVL--GK-E-DGELATELRQVLLTKRFLILVDDVWDKTV--WDHLYMCFRAKNGSRIILTTRLSDIANYAK-CE---HHLRLFRDDESWTLLQEEVF--QE-SC-PTELVDVGFRIAKSCGGLPLSIVLVGGVLKEKKEDL--WKEVEESLGS-----------NI-KIGFSYKNLPHHLKPCFLYFGGFFKGKDIHVSKLTRLWQAEGFVQANKEK-RTDTAHDFLEDLISRNLVMVMKR-PNDKVKSCRIHDLLHNFCLEKSKQENFMLP-----YR
>XP_019069678.1
--PKKP-LT-TDKI-VVGFEEETKWILRKLTSG-PTDLDVISITGMPGSGKTTLAYKVYNDKSVSSHFDLHAWCTVDQGCDEKKLLNKIFKQVS--KL-S--IDVADKLRKQLYGKRYLIVLDDVWDTTT--WDELTRPFPEKKGSRIILTTREKEVALHGK-LD----DLRLLRSEESWELLQKRAFG-NE--C-PNELLDVGKEIAENCKGLPLVADLIAGVIAGKKRSV--WLEVLNNSHSF-----------I--IEISYDHLSDHLKPCLLYFASWPKDTIMTIYELNGFLGGEGFVGKTEMKSMEEVVKIYMDDLISSSLVICFNI-G----PTYQLHDLVHDYCLIKARKENLSAPS----PR
>XP_019069769.1
--PST-SIY--DDE-VVGFEKDAEIIMKKLIRG-TKERDLISIYGMPGLGKTTLARKVYNNPSIVNYFEVKAWCAVSQAYNRSTLLVEIFKQAT--IK-E-DDDVADMLRKVLIGKRYLIVLDDIWEVEA--WEDLGICFPGECGSRVMVTTRIEQVAKHLQ-HH---YSLSFLSSKKSWELLEKKVF--RE-SC-PPDLLEAGLQVALHCKGLPLVVVLIAGMIAKREASL--WLEVANDLSS------------L-QIQSSYDHLENHLKPCLLYMALFPEDHKITVDDLLKLWMAEEFVLNVETENMEEASRVCLSDLLNRSLIMVSGR-FYDNVQYCSLHDVVREFCLRKLTEDKYHLH-----SR
>XP_019071116.1
--PDQHNSL-NDE-DIVGFGIVAEKMIHSLTRG-TNELDVIPIVGMGGQGKTTCARLLYNNEIIVSHFDVRAWCIISQTYNRKELLQDIFSQVT--KV-D-EGELADMLRKSLLGKWYFIVLDDMWD----------------------VTTRLEKVGEYVK-HN---YFLPFLTLKESWELLQKKVFQ-NK-SC-LSELYDVSLEVAKRCKGLPLVVILVAGIIKKMEESW--WHEVKDAIYSY-----------L-EVHLSYDNLPDYLKPCLLYMGMFPEDHNISASNLINLWIAEGFVQDVESGRLEEAAEGYLMDLISSNVIMVSKR-YNGKVKYSQVHDIVLHFCLERSREEKFSDWK----SR
>XP_019071638.1
--QAT----------VLDLDNDLMTV-SRLI-GP-SKLDVVSIVGMGGIGKTTLARKVYDDIYMEHHFYVRAWITVSQMHQHREMLLGILRCFSYTLK-S-TEQLAEQVYRSLKGRRYLIAMDDVWDTTA--WDVVKRSFPDKNGSRVILTSRLANVGIYASS-P---HYMRCLSVDRSLKLFNLKVFG-RE--C-PLELEKATKQIVGKCQGLPLAIVVVAGFCSKKTENC--WEDVAHKI-G-----------IV-ELALSYKHLPHHLKPCFLYMGAFPKDYEISVSRLIKLWIAAEFLE--FEMDFEEVAEGYLKDLIDRSLIMVKKT-SSGKVKTCEVHDLLHDLIIREAWKERSNFNR----TH
>XP_019071639.1
--QAT----------VLDLDNDLMTV-SRLI-GP-SKLDVVSIVGMGGIGKTTLARKVYDDIYMEHHFYVRAWITVSQMHQHREMLLGILRCFSYTLK-S-TEQLAEQVYRSLKGRRYLIAMDDVWDTTA--WDVVKRSFPDKNGSRVILTSRLANVGIYASS-P---HYMRCLSVDRSLKLFNLKVFG-RE--C-PLELEKATKQIVGKCQGLPLAIVVVAGFCSKKTENC--WEDVAHKI-G-----------IV-ELALSYKHLPHHLKPCFLYMGAFPKDYEISVSRLIKLWIAAEFLE--FEMDFEEVAEGYLKDLIDRSLIMVKKT-SSGKVKTCEVHDLLHDLIIREAWKERSNFNR----TH
>XP_019071640.1
--QAT----------VLDLDNDLMTV-SRLI-GP-SKLDVVSIVGMGGIGKTTLARKVYDDIYMEHHFYVRAWITVSQMHQHREMLLGILRCFSYTLK-S-TEQLAEQVYRSLKGRRYLIAMDDVWDTTA--WDVVKRSFPDKNGSRVILTSRLANVGIYASS-P---HYMRCLSVDRSLKLFNLKVFG-RE--C-PLELEKATKQIVGKCQGLPLAIVVVAGFCSKKTENC--WEDVAHKI-G-----------IV-ELALSYKHLPHHLKPCFLYMGAFPKDYEISVSRLIKLWIAAEFLE--FEMDFEEVAEGYLKDLIDRSLIMVKKT-SSGKVKTCEVHDLLHDLIIREAWKERSNFNR----TH
>XP_025883958.1
----------TENT-VVGMKDDFNIILDRLT-A-TDELIVIPILGMGGIGKTTLARKVYDDSCIRSRFDKLAWVTISQEYNERQMLLEVVSSI---EM-S-NDELMEIVYRGLKGRRFLIVIDDIWSTEA--WNQMQRIFPDDNKSRILLTTRLKYVADYVNP-P---HSKSFLSLEDSWNLFTEKLF--KK-QC-PPLLVEIGKHIVQQCQGLPLSIVVVAGLLGKLTHDN--WKNVEENLSS-----------FF-RLSLSYNYLPQYLKACFLYVGGFPEDREINVSQLIRLWIAEQFVKRNNKR-LEVVAEEYVQELIDRSLILMDST-TNGRMKTFKIHDLLRQLCLSETHTENVLLEAIDDQRR
>XP_025883959.1
----------TENT-VVGMKDDFNIILDRLT-A-TDELIVIPILGMGGIGKTTLARKVYDDSCIRSRFDKLAWVTISQEYNERQMLLEVVSSI---EM-S-NDELMEIVYRGLKGRRFLIVIDDIWSTEA--WNQMQRIFPDDNKSRILLTTRLKYVADYVNP-P---HSKSFLSLEDSWNLFTEKLF--KK-QC-PPLLVEIGKHIVQQCQGLPLSIVVVAGLLGKLTHDN--WKNVEENLSS-----------FF-RLSLSYNYLPQYLKACFLYVGGFPEDREINVSQLIRLWIAEQFVKRNNKR-LEVVAEEYVQELIDRSLILMDST-TNGRMKTFKIHDLLRQLCLSETHTENVLLEAIDDQRR
>XP_025883969.1
---------------VVGLYDDFLRI-DKLT-GY-DKLDVVVIFGMGGIGKTTLAKRIYHDKLIEEHFYVRAWITVSERYKVRNMLLDLLVCTSIMEM-E-NEELGERLYKSLKGQRYLIVMDDVWYTEA--WDDVRRYFPDNNGSRVMVTSRIMKVARYINP-P---HQMRFLTVEESWKLLQKKIFG-LD-CC-DDEMERIGMEISKKCKGLPLAIVMVAGILSKATASK--WSDIAENIHS-----------FV-PLALSYNHLSRHLKACFLYMGAFPEDVEVPVWRLIRLWIAEGFIK--SPKTLEFVGQEYLQELIDRSLIIVSKS-YDNRVKTCSIHDILRNFCQEEAKQEKLT---------
>XP_025884346.1
--LRDTSSS--SNN-MVGRDKEKERMLEELRGG-KDELKVIPIVGMGGIGKTTLAKQVFNHPSIQSRFDVRAWATICKEYNVKEILLSLLQSIIKVSR-D-EAELADLLQKKLKCRRYLIVIDDIWCYKA--WDDTRQCFPDNNGSRILLTTRHTEVAIYAS--N---LKMNLMNADESWNLLKSKAFA-NE-SF-TPELETIGEKIASKCQGLPLTIVVVAGLLSKRTKEE--WENVAENIKSF-----------VEQLGLSYNYLPNELKACLLYFGIFPEDSEISVKRLVRLWIAEGFL-KLEG-DFEEEAKNRLQDLVDRCLVLVSQ--SDGNVKTCRIHDLVHELCLREAQSQNF---KTEYVYR
>XP_025884479.1
-----GSTS-LENV-MVGHENEFEMMQDQLTRG-ASDLEVVSIVGMGGIGKTTLANKIYTDPFVMSCFDKRAKVTISQDYCVRNVLLRLLSSISTYEQ-D-DGQLADQLQKLLKGPRYLVVIDDIWTTGA--WDDIKLCFPCNCRSRILMTTRNMEVAEYAS--S---YQMRLMNFDESWSLLYEKVFA-R--GFFPHEFEQLGKQIASKCKGLPLMIVVIAGLLSKNRLDR--WRSVAENVSSV-----------MVQLALSYYHLPHHLRACFLYFALFPEDKLIFVNELVKLWAAEGFL-KVDETSMEQVAKQSLKDLVDRSLVFIQRS-SDGKIKACGMHDVIRELCLREARKINFTT------RV
>XP_025884563.1
--PARHSSP-VQQK-PVGFQEDLEKIIDRLR-G-PSELDIICIVGMAGIGKTTLAKRAYNDISVVNRFDVRAWVTVSQEYRERDILFDLFYSVVEIER-R-DQETADRVRKSLICKRFLIVVDDMWSTDA--WDNLSRLFPDDNGSRIILTSRLIDLATYVNP-Q---HRLDFLDNDEGWELLRRKIFG-KR--C-PFELEEIGRSIAEKCQGLPLAIVVVAGHLSKKTTDC--WNNVAESVDS------------V-QLALSYSHLPQHLKACFLYMGAFPEDFEIHVWKLIRLWVAEGFLNGV--TTVEEIAEECLEDLIDRSLVLAVKS--NGKLKTCKLHDIMRDFCLEEAKRQNFLSEGITALRR
>XP_025886222.1
--SNEP-SS-FVEV-TVGHEEDEARIIGQLDEH-ESELDVISIVGMPGVGKTTLANKVYNNTLVASHFKIRAKCTVSQNFNKSKVLREILQQVT--KE-S---DLAGKLRVALLDKRYLIVLDDVWDIAT--GEMLIACFPKERGNRVILTSRSSEVGLKVK-CD----HLQLLTPEKSWDLFVKKVFE-DE--C-PAELSDIGHQIVEKCKGLPLSIVLIAGVIVRKKKDL--WLQIEHNLDSF-----------I-QMQLSYDHLPYHLKPLLLYFARSQKSKRTPVSTLMQLWMAEGLVDHD---SSVETTQSYLNALISSSLIMV-----TSMIRACYVHDVVHDFCSVKAKKEKFGDPFHAS-HR
>XP_025886337.1
--DG----------ELVGFTDVCKTIRDQLVGG-SQELDVVSIVGMAGSGKTTLARSFINDDIVVSHFDFFAECRVSQEYTREDLLFSILSSAN--DI-S-KDILADRLRKTLLPKRYLLIIDDVWAVQA--WDDLRLCFPAKKGSRIILTTRLKEVATYAK-CE---INLRSMKDSESWLLLQKKVFG-EE-MC-PEELKEVGQNIAFKCNGLPLSIVLVAGLLAKKTERC--WTRMELSFGER-----------V--VKLSYEDLPNKLKSCFLYFGAFLEDREISVSKLTSLWIAEEFIKNNEDKCLEDTAEDYLSDLIGRNLIMVSKR-STGKIKACRVHDLMLDFCKEKAKEDNFYSERPM--RR
>XP_025886344.1
--SSQP-SP-FVEV-TVGHEKEEAWIIDQLDEH-ESELDVISIVGMPGLGKTTLANKVYKNTLVASHFHVRAWCTVSQXYNKSKVLREILKQVT--KE-S---DLAEKLRRALLDKRYLIVLDDVWDIET--GEMLIACFPKKRGNRIILTSRSSKVGLQVK-CD----RLQLLTPEKSWDLFVKKVFG-DK--C-PAELSKVGHQIVEKCKGLPLAIVLIAGVIVRKEKDF--WLKILHNLDSF-----------I--MQLSYDHLPCHLKPLLLYFATTQKSQRTPVSTLMQLWMAEGFVDHD---SLEEVTQSYLDALISSSLIMV-----TPMIKVCYVHDVVHDFCSEKAKKEKLGDTFHAS-HH
>XP_025886396.1
--SSKSLSD-LEDD-IVGIDDDLEIIIKRLI-G-PSDLDIVTISGMGGIGKTTLARKAYHHLTIRYHFDILAWVTISQEFQCRNVLLEALHCISIVKM-D-DNELADLVQKNLKGPRYLVVVDDIWTENV--WDSVRGIFPYNNGSRILLTTRENEVAMYANT-----HEMSLLSGENGWKLVCDKVFG-PK-DH-PPELEEIGKEIVEKCQGLPLTISVIAGHLCKRTLEG--WKDVARTLSE------------I-ELGLSYHHLPNHLKPCFLSMSSFPEDFQVETRILIQLWIAEGFIRENG-KSLEEVAIDYLEDLISRNLIQARER-FNGDIKACGIHDLLREFCLTEAEMTKHPTQM-HNVRR
>XP_025886812.1
--PSLLNAP--NEE-MVLFQDVMEKIKKQLLGG-SSQLDVISIVGMPGLGKTTLAEQIYNDQIVAGYFDVHGKCHVTQTYSWRELLVTLLNDVM--KK-A-DDQLAKELRQFLLTKRFLILIDDVWDTKA--WDYLHMCFQIKNGSRIILTTRLSEVAQYAK-CN---HDLPLLRDDESWKLLQKKVF--RG-SC-PPELGDVGFRIAKSCGGLPLFIVLVAGVLKEEKADL--WKEVEESLDA-----------NI-EIGFSYMNLPHHLKPCFLYFGGFLRGKSIHVSKLTRLWLAEGFVLEHNEKRLEDVAEDFLKNLISRNLVMDMER-FNGKMKTCRVHDLLHKFCLEKAKQENFIYP-----YR
>XP_025886865.1
--TSQLQMT-MSE-EMVGFQDVMYTLRGKLIRG-SSKLDVISIVGMPGLGKTTIANKLFFDQLVVSHFDVRAQCCVSQVYTRKDLLLTILHSVK--VS-D-KDVLADKLRKLLMVQRYLILIDDVWETVA--WDDLKPSFYANNGSRIILTTRLGDVANDAK-FD---HFLRLFTQEESWMLLKTKVFN-TK-SC-PLVLEDVGQRIAKRCGGLPLSVVLVAGILETKETNC--WEQVAINLGSH-----------I--INLSYQALPFHLKPCFLYFGVFLEDEEIRVSKLTWLWIAEGLVRSHKEKPSEDIAEDHLKNLIGRNLVMVSKS-SDGKSKSCRIHDLLLDFCKKKAKVENFSCQKHNI-RR
>XP_025886867.1
--SSQLSKQ-INE-EIVGFEDVKDELIGKLKGG-PSGLDVISIVGMAGLGKTTLANKLYSDESVVSYFDIHAHCCVSQQYTRKDLLLAILHDIT--KL-G-RNELADKLRKLLMRKRYLLLIDDVWETSA--WDDLKLCFPDNNGSRIILTTRHYEVASHAK-HD---HKLRSLNNDESWMLLNKKVFN-NE-SC-PLIPRDIGQEIVRKCGGLPLSIILVAGILTRKDKHC--WEQVATNLGPN-----------I--LDLSYQHLPPYLKPCFLYLGLFPEDREIQVSKLTWLWIAEGFIKPHAGKTLEEIAENHLENLVGRNLVMVKKS-FDGRIKACRIHDLVHEFCRKKAKLENIFPPKCNT-RR
>XP_025886878.1
--PSLSNTP--DEE-MESFQEAMDQMKMQLLGG-SRQLDVVSLVGMPGIGKTTLAEKIYNDPVITFHFDVRAQCRTTQVYSWRDLLLAILNGVL--EK-E-DGELADELRRFLLTKRFLILIDDVWDDKV--WDNIHMCFKARNGSRIILTTRLSSVANYAK-CE---HHLRLFRDDESWTLLQQELF--QK-SC-PPEIVDVGFRIAKICGGLPLFIVLVAGVLREIKAEL--WKEIEESLCL-----------NI-EIGFSYRNLPQQLKPCFLYFGGLLKGKDIHVSKLTRLWVAEGFVQANEENGLEDAAXCLLEDLISRNLVMGVER-PNGKLKTCRVHDLLHKFCLEKSKQENFSFP-----YR
>XP_025887010.1
--PNKPSSI-VGKI-IVGFEEETEWIIRKLTSG-PDEIDVISIVGMPGLGKTTLAYRVYNDKSIVDHFNVCAWCTVDQERNEKKLLQKIFNQVI--RF-NIDDDVADKLRRKLFGKRYLIVLDDMWDTDI--LDDLMRPFPKHEGSRVILTSRKKEIALHGK-CD----YLRLLRSEESWELFNKRVFG-EE--C-PDELKDVGEKIALKCGGLPLVVDLIGGVISKKKEAL--WAEVLNDLSSS-----------I--IQLSYEHLSHDVKPCLLCLATYPKDEDISMSELKDLWIFQGL----EMKSAEEVVD----ELISSSLVIPF--------SIFKIHDLVHDFCYIKSRKEKLKAPSSS--PR
>XP_025887048.1
--PKNPSST-VGKI-IVGYEEETEWIIRKLTSG-PAELDVISIVGMPGIGKTTLAYRLYNHKSIVDHYDVCAWCTVDQERNEKKLLQKIFNQVK--RS-SIDDDVADKLRRRLCGQRYLIVLDDMWDTAT--LDELMRPFPEHKGSRVILTSRKKEVALHGK-CD----YLRLLRSEESWELSEKKVFG-EG--C-PDELEDVEKRIARKCDGLPLVVDLIGGVISRKKEAL--WAEVLNDLSSS-----------I--IQLSYDHLSDHVKPCLVYLATYPKDKDIRMSELKDLWISQGL----EMRSAEEVVD----ELISSSLVIPF--------SIFKIHDLVHDFCYIKSRKEKLKPPYSSSSPR
>XP_025887356.1
--PST-SIY--DDE-VVGFEKDAEIIMKKLIRG-TKERDLISIYGMPGLGKTTLARKVYNNPSIVNYFEVKAWCAVSQAYNRSTLLVEIFKQAT--IK-E-DDDVADMLRKVLIGKRYLIVLDDIWEVEA--WEDLGICFPGECGSRVMVTTRIEQVAKHLQ-HH---YSLSFLSSKKSWELLEKKVF--RE-SC-PPDLLEAGLQVALHCKGLPLVVVLIAGMIAKREASL--WLEVANDLSS------------L-QIQSSYDHLENHLKPCLLYMALFPEDHKITVDDLLKLWMAEEFVLNVETENMEEASRVCLSDLLNRSLIMVSGR-FYDNVQYCSLHDVVREFCLRKLTEDKYHLH-----SR
>XP_025888775.1
--PTRHN-P-TDE-EIVGFGIDKEKIIQCLIRG-TNDLDVVPIVGMGGQGKTTIARKVYNSDNIVSHFDVRAWCIVSQTYNRRKLLQEILSQVT--KG-Y-EDILADELRKSLMGKRYLIVLDDMWDCMA--WDDLRLSFPFGNRSRIVVTTRLEKVGEQVK-FD---YSLPFLTKEESCKLLQKKVFQ-KE-DC-PPELQDVSQVVAEKCKGLPLVIVLVAGIIKTLEESW--WNEVKDSLFDY-----------L-QMQLSFDNLADCLKPCLLYMGMFPEDASINVSALLSLWLAEDFVQNIKS------AEDYLMNLISSNVVMVSKE-YNGKIKYCEVHDVVLHFCLEKSREENFFVWK----SR
>KAA8519401.1
------SAP-NEET-LVGFDDEVDTIKDRLI-G-SDQLEVISIVGMAGLGKTTLAKKVYDDPLVVYHFYIRGWTYVSQVFQKRDLLLGILTSF-KIGM-S-DAELGERLYKCLKERRYLVVMDDIWLIEA--WNDIKKHFPDNNGNRILFTSRMIDVAFQAKP-P---HFLHFLTDDESWNLLQKKVF--QK-SC-PTELVEIGKQIAKKCQGLPLAILVVAGLLAKQTENW--WKKVAESVSS-----------YI-QLALSYNHLPPHLKSCFLFMGAFPE--EIPVQKLIWLWIAEGFICQTGQ-SFEDVAEEYLMDLIDR----------------------------------------------
>KAA8529776.1
---SST----IEEI-VVGFDEEAMKIIEQLT-G-QKQLQVISIVGMGGLGKTTLARK-----------------------------------------------------------------------------------------------------------------------DESWDLLQQ-------------------KSISFVCQTFKLLRVLV-------------------------------------------------ITVHFLDF--FP--------------------KQIEQ-YLEIFACDF-----------------------------------------------------
>KAA8529800.1
----------AEEA-VVGIEDEAYEIKSWLM-E-RKKLDAVSIVGMPGLGKTTLARKFYNDD-------------------------SVLTS----DL-T-DKDLSEELYKCLKGKSNCI--------------------------------RSSN----------------------------------------------------------PFGAI---------------------------------------------------FQPAPL-----------------------------------DSAADAVPAVI--------------------------------ATAAGF---STQILRR
>KAA8529801.1
----------TEEA-VVGVEDEAYEIKSWLM-A-RKKLDAVSIVGIPGLGKTTLARKLYYDD-------------------------SVLTS----DL-T-DKDLSEELYQCLKGKRYLIVLDDIWDIRV--WNDLKGSFLDNKGSRILFTTRTKDGAFHAQL-R---HLLRFLNENESWDLLKEKIF--HK-SC-STMLMEVGKQIARKCAGLPLAIVVVAGLLAKKTKEW--WERVTESVSS-----------HM-QLALSYHHLRNHLQPCFLYFGAFPEDYEIPVWKLIWLWVAEGFIKKHGE-SLEDVAVDSLNDLIERSLIIVANR-SDGGVKSCRIHDMLHDLCLRKAEEEGF--SSSSSWRR
>KAA8529803.1
----------AEEA-VVGVEDEAYEIKSWLM-A-RKKLDAVSIVGMPGLGKTTLARKLYYDD-------------------------SVLTS----DL-T-DKDLSEELYQCLKGKRYLIVLDDIWDIRV--WNDLKGSFPDNKGSRILFTTRTKDGAFHAQL-R---HLLRFLNENESWDLLKEKVF--HK-SC-STMLMEVGKQIARKCAGLPLAIVVVAGLLAKKTKEW--WERVAESVSS-----------HM-QLALSYHHLPDHLQPCFLYFGAFPEDYEIPVWKLIWLWVAEGFIKKHGE-SLEDVAADCLNDLIERSLIIVANR-SDGGVKSCRIHDMLHDLCLRKAEEEGF--SSSSSWRR
>KAA8529807.1
-REKRA--P-VEEN-VVGFHKETKMLVDQLI-G-QKELEVISVVGMGGLGKTTLARKVYTDPDVDFNFRSRAWIFVSQEYNRKEVFLGILSQV-DMKM-S-ADSLAQVIRTRLESGRYLIVLDDVWTNDA--WDALKNAFPKKNGSRIVLTSRETEVAKHANP-A---HNLRFLTEDESWELLQLKVF--RK-SC-PSDRESLGKKIVKQCGGLPLAVVVVAGLLLKNSDDW--WNKVAESVRP-----------YV-QLALSYKHLPYHLKACFLYFGVFPEDFQIPVWKLIRLWVAEGLIMPIGEENLEEIAEEHLEDLVDRNLVLVEKT-SNGRIKACRIHDMLRDLCLKEAAEEKFSTPIPNNHRR
>KAA8529811.1
------NIP-IKES-VVGFDDEALKIIEQLT-G-KKRLEVISIIGMAGLGKTTLARKVYNDPFIVYHFHVRGWTYVSQVYHQRDILLAIISSL-EIKM-S-IETLCEMMKKQLTGKKYLIVLDDIWDIGA--WNDLRRSFPDNNGSRIMFTSRYKDVALHVKP-P---HCLRFLTEDESWDLFVQKVF--RK-RC-PLELMEIGKKIAKKCQGLPLAILVVAGLLAKKTQDW--WKQVAQSVSS-----------YI-QLALSYNHLPHHLKACFLYFGAFPEDYDIPVWKLIYLWVAEGFIQKNEQ-SMEELAEDYLMDLIDRSLVLVSKR-SDGGIKTCHIHDLLRDLCLRKAEEENFSSAIAKKKRR
>KAA8529814.1
-LQRRA--P-VKDN-VVGFDEEAKMVKDRLT-K-PEQLEVVSVVGMGGLGKTTLARKIYTDPSIEYHFYIRAWTYVSQEYNRREVFLNILSSL-QMKM-S-DERLGEELCKHLKSGKYLIVIDDVWTTMA--WDDLKMAFPTNNGSRILLTSRHTDVALHANH-P---HHLRFLTDDESWELLHIKVF--HR-DC-PSELEELGKQIAKKCSGLPLAVVVVAGLLSKKTHDW--WKKVAESVSS-----------YV-QLALSYKHLPHHLKVCFIYFGLFPEDFEIPVWKLLRLWVAEGFIQQIGQECLEDIAEEYLEDLVDRNLILVAKR-SNGRIKTCRIHDMLRDLCLREAAEEKFSTPIPNYHRR
>KAA8529819.1
---VNT----KEEI-VVGFDNEIMMIKEQLT-G-KKQQEVVSIIGMAGLGKTTLPRKVYDDPFIEYHFYIRAWSYVSQDYRKRDLLLGILSYV-EMEM-S-DEELSLKLKKGLMGRRYLIVMDDIWSVDA--SDCLKRSFPDNNGSRIMFTSQLKDVALHAKP-H---HCLRFLTEDESWFLFQQKAF--GK-TC-PLWLMGIGMEITKKCLGLPLAIVVTARSSCQKE-----FSIVGESCKK-----------WI-E-------------PCF-----------------------------------------------------------------------------------------------
>KAA8529825.1
-SEKRA--P-IEEN-VVGFDKEVGILLDLLT-S-SEELEVISVVGMGGLGKTTLVRKVFTDPRIEYEFNNRAWNYVSQEYNRREVFLGILNCV-DMKM-S-DDKLAECVRAQLQGQRYMIVLDDVWTKNA--WDDLKIAFPNNNRSRILLTSRNRDVAVHANP-E---HHLRFLTDDESWELLQKKVF--RK-SC-PSELEMLGKQIARRCFGLPLAIVVIAGVLLNKTRDW--WERVAES--------------------------------------------------------------VTGDISLEDRAEENLEDLVDRNLILVATR-SNGRIKTCRIHDMLHDLCLREAAEENFSTSPLDSYRR
>KAA8529826.1
------IPP-SEET-VVGFDQEIGEIKERLT-G-EQKRQVISIVGMAGSGKTTLARKVYNDRFIIYHFSILAWTYVSQSYRKRDLLLGILKSV-EFSM-S-DEKLGDELYRGLKGRRYLVVIDDIWHIEV--WNDLKRYFPNNNGGRIMFTTRIKEVALHAQP-P---HFLRFLSEDESWNLLQCKVF--LK-SC-PPALVEIGKQIVEKCWGLPLAIVVVAGLLAKKTQNW--WNQVAESVSS-----------YV-QLALSYNHLPRHLKSCFLYLGAFPEDCEISVRKLTWLWIAEGFIEQIGE-NLEDVAEEYLMELIDRSLVLVAKR-STGGIRACRVHDLLHDLCLRKAKEENFSSPIAKRQRL
>KAA8529827.1
------IPP-SEET-VVGFDQEIGEIKERLT-G-EQKRQVISIVGMAGSGKTTLARKVYNDRFIIYHFYIRAWTYVSQSYRKRDLLLGILKSV-EFSM-S-DEKLGDELYRGLKGRRYLVVIDDIWHIEV--WNDLKRYFPNNNGGRIMFTTRIKEVALHAQP-P---HFLRFLSEDESWNLLQCKVF--LK-SC-PPALVEIGKQIVEKCRGLPLAIVVVAGLLAKKTQNW--WNQVAESVSS-----------YV-QLALSYNHLPRHLKSCFLYLGAFPEDCEISVRKLTWLWIAEGFIEQIGE-NLEDVAEEYLMELIDRSLVLVAKR-STGGIRACRVHDLLHDLCLRKAKEENFSSPIAKRQRR
>KAA8529828.1
-SEKRA--P-IEEN-VVGFDKEVGILLDLLT-S-SDELEVISVVGMGGLGKTTLARKVFTDPRIEYEFNNRAWNYVSQEYNRREVFLGILNCV-DMKM-S-DDKLAEYVRAQLQGQRYMIVLDDVWTKNA--WDDLKIAFPNNNRSRILLTSRNRDVAVHANP-E---HHLRFLTDDESWELLQKKVF--RK-SC-PSELETLGKQIARRCFGLPLAIVVIAGLLLNKTRDW--WERVAESVSS-----------YV-QLALSYNHLPYHLKACFLYFGVFPEDFEIPVWKLIRLWVAEGFIQVTGEISLEDRAEENLEDLVDRNLILVATR-SNGRIKTCRIHDMLHDLCLREAAEENFSTSPLDSYRR
>KAA8529829.1
[truncated: 30,764 more chars]
