# Supplementary material for: The NRC0 gene cluster of sensor and helper NLR immune receptors is functionally conserved across asterid plants
Source: Plant Cell. 2024 Jun 4;36(9):3344–61. doi: 10.1093/plcell/koae154 (PMC11371149; doi:10.1093/plcell/koae154)
Supplement: koae154_Supplementary_Data [file koae154_supplementary_data.zip › Supplementary File 11/Supplemental File 11/alignment files/Cornus_florida_with_Tomato_Nyssa_Camellia_NRCs_alignment_NBARC.fasta]

>XP_059623047.1
SSTN------FEQFE--SRNSVFNKIMEAM----DDSNYKIGIYGMPGVGKTTMVEEAGKQAEK-GLFDEVAMAVFSQNPDLTKIQEKLLNLLKK---SEEG--RAAELRNRLNGRKILVILDDLWG--DQITLK-KIGIPDDKGCK-------------------------------------------------------------------------------------------------------------------------------------------IYIDDLVKYGVGTGFL-SD--TKKRDRAKTLGNILKKSNLLLEGKD-----ENSVKMHDVIRDVAISIADSNVFLVK--VN-TA
>XP_059623052.1
----------E---L-VGIEGHVEEMMKLLV-N-KD-VRIVGIHGMGGIGKTTIAKVIYHQLS-Q-HFV-CCFLDVRKT--EQK-LQNLISNILK-TMDEG---I---IKKRF-KKKVLVVIDDVSH------IHLH-ALVGKSGSRIIVTTRDKEI---LNS-TENTY--KELDSNQSLQLFSWNAFRRVH---PK-DYHTLSRNVVSTTGGLPLALEVIGSFLS-K--GKEVWKDTLKKLK--MPD-GHVQK----KLRISYEALEQ--QQIFLLFI--GVDKRI----AFHMWDDCNFYP-----------ENGIEVLRHMSLV--------------------RDLGRDIVRQENFMDPG----SR
>XP_059623053.1
----------V---L-VGIGDHVEEMLTLLV-N-SN-VRIVGIYGMGGIGKTTIAKVIYNQLS-Q-HFD-CCFLDVRET-A-QK-LQNLISNILT-TVDEG---T---IKERF-GKKVLVVVDDADH------DHLQAALVGKSGSRIIVTTRKKEI---LNP-TENTY--KELDFNQSLQLFSRHAFRTDR---PQ-YYDILSMDVVFTAGGLPLVLEIIGSFLS-K--GKEAWEDTLKQLE--IP----VQH----KLIISFRALAQ--KNIFLLFT--GVDRRI----ALHMWNGCGFYP-----------EHEIEVLRLMSLVKI------GDNNELMIHDLLRDLGREIVCQESVMEPG----SR
>XP_059623103.1
----------V---L-VGIDKHVNEMMKLLV-G-NG-VRIVGIHGMGGIGKTTIAKLIYNKLF-E-CFDCCHFLNIRET-VQQK-LQNLLTRNLK-NTESG---I---VKQRF-RKKVLIVLDDVDE------SQFD-NIIGKPTSRIIITTRDKHV---LNV-IGDTY--RQLDYEQSLQLFSMHAFRRGF---PK-EYLSISREVASTAGGLPLALEVIGSFLS-K--KKKVWEDTLKKLK--IPN-DKIQK----KLRISYEALEQ--QQIFLHFN--GMDKTF----VFYMWDDCGYYP-----------EKEISILCLMSL--------------------LRDFGREIVRQENLKNPG----SR
>XP_059623486.1
EYLP------PNEI---GFNDHLHKIET-LLDDDPDDIKAIGIVGMCGVGKTALAESIVSSSLVQEKFFPIIWVRLSRTINLPEIVKDLLS-----FVNNNT--LLKELHDQLCSHKYLIVLDNVWH--INH-SHLFRSLPKGGDGAIIVTSRMEEVAISMVGEN------T-FNAEAVWSIFMDSVQRKRV------RLLGMKDEIIYRCDGLPLAARVLAEIISTQ-----------------IGK--------------------------------------------------------------EE----YWSDS-----------------------NVEKEFCLRLDRPDVETYE-ALF---
>XP_059623487.1
EYLP------PNEI---GFNDHLHKIET-LLDDDPDDIKAIGIVGMCGVGKTALAESIVSSSLVQEKFFPIIWVRLSRTINLPEIVKDLLS-----FVNNNT--LLKELHDQLCSHKYLIVLDNVWH--INH-SHLFRSLPKGGDGAIIVTSRMEEVAISMVGEN------T-FNAEAVWSIFMDSVQRKRV------RLLGMKDEIIYRCDGLPLAARVLAEIISTQ-----------------IGK--------------------------------------------------------------EE----YWSDS-----------------------NVEKEFCLRLDRPDVETYE-ALF---
>XP_059623488.1
EYLP------PNEI---GFNDHLHKIET-LLDDDPDDIKAIGIVGMCGVGKTALAESIVSSSLVQEKFFPIIWVRLSRTINLPEIVKDLLS-----FVNNNT--LLKELHDQLCSHKYLIVLDNVWH--INH-SHLFRSLPKGGDGAIIVTSRMEEVAISMVGEN------T-FNAEAVWSIFMDSVQRKRV------RLLGMKDEIIYRCDGLPLAARVLAEIISTQ-----------------IGK--------------------------------------------------------------EE----YWSDS-----------------------NVEKEFCLRLDRPDVETYE-ALF---
>XP_059623489.1
EYLP------PNEI---GFNDHLHKIET-LLDDDPDDIKAIGIVGMCGVGKTALAESIVSSSLVQEKFFPIIWVRLSRTINLPEIVKDLLS-----FVNNNT--LLKELHDQLCSHKYLIVLDNVWH--INH-SHLFRSLPKGGDGAIIVTSRMEEVAISMVGEN------T-FNAEAVWSIFMDSVQRKRV------RLLGMKDEIIYRCDGLPLAARVLAEIISTQ-----------------IGK--------------------------------------------------------------EE----YWSDS-----------------------NVEKEFCLRLDRPDVETYE-ALF---
>XP_059623490.1
EYLP------PNEI---GFNDHLHKIET-LLDDDPDDIKAIGIVGMCGVGKTALAESIVSSSLVQEKFFPIIWVRLSRTINLPEIVKDLLS-----FVNNNT--LLKELHDQLCSHKYLIVLDNVWH--INH-SHLFRSLPKGGDGAIIVTSRMEEVAISMVGEN------T-FNAEAVWSIFMDSVQRKRV------RLLGMKDEIIYRCDGLPLAARVLAEIISTQ-----------------IGK--------------------------------------------------------------EE----IFSFSVSPS------------------YNFMQIHCQVLVR--FKCRK-VLL---
>XP_059623563.1
ATSP-----TVER-IVVGLEDETTAIIDLLTEGHEKQLKLIPIVGMPGLGKTTLATRLYNHSFIIYHFYVRAWTHVSQVYHKRDLLLSISNSANI-KLSDEK--LGEELYKHLKGNRYLIVMDDIWN--ISAWNDLKRYFPNDNGSRIIFTTRLGDTL--LHAK-P--H--RFLNEDESWNLLQQKTFQHD--NCPP-DLKEIGKRIAKKCGGLPLAIVVLSGLLA-KDKTPDWWRHVAKSV-SSIVR--D-PEQYMDTLAFSYDYLPNHLKPCFLYFSAFREDCEIPVWQLIWLWVAEGFI--QNESKSEDVATDNLMDLISRSLVVVSKK---GGVKACRIHDLLRDLCLRKAQEENFLLQ--NS-RR
>XP_059623589.1
NRMARGSSPLYDHTQVVGLEGDKQKIKGWLLEANDG-ILAIGVVGMGGLGKTTIVQEVFNDRSMEDRLERRIWVSVSQTFTEEYILRSILRSLGDASVGDDQTELLKKINQYLLGKRYLIVMDDVWDTNNSWWSRIYQALPKGNGSSVIVTTRKEKVARMMGVTEARTHWPKFLDEDDSWLLFRKIAFAPTQGICNHPELVNVGKDIVQKCKGLPLAIKAVGGVMLCKDPYYHEWKRIADHFRDELAEN---DDSVMASLQLSYDELPPYLKSCFLCLSLYPEDCVISKEQLIHWWMGVGFVPLRSSRMSTEAGENCFSELTNRCLIEVVDKAYSGMIHTCKTHDMVRDLVIQIAKDDAFSIPCDANCRH
>XP_059623591.1
NRMARGSSPLYDHTQVVGLEGDKQKIKGWLLEANDG-ILAIGVVGMGGLGKTTIVQEVFNDRSMEDRLERRIWVSVSQTFTEEYILRSILRSLGDASVGDDQTELLKKINQYLLGKRYLIVMDDVWDTNNSWWSRIYQALPKGNGSSVIVTTRKEKVARMMGVTEARTHWPKFLDEDDSWLLFRKIAFAPTQGICNHPELVNVGKDIVQKCKGLPLAIKAVGGVMLCKDPYYHEWKRIADHFRDELAEN---DDSVMASLQLSYDELPPYLKSCFLCLSLYPEDCVISKEQLIHWWMGVGFVPLRSSRMSTEAGENCFSELTNRCLIEVVDKAYSGMIHTCKTHDMVRDLVIQIAKDDAFSIPCDANCRH
>XP_059623592.1
NRMARGSSPLYDHTQVVGLEGDKQKIKGWLLEANDG-ILAIGVVGMGGLGKTTIVQEVFNDRSMEDRLERRIWVSVSQTFTEEYILRSILRSLGDASVGDDQTELLKKINQYLLGKRYLIVMDDVWDTNNSWWSRIYQALPKGNGSSVIVTTRKEKVARMMGVTEARTHWPKFLDEDDSWLLFRKIAFAPTQGICNHPELVNVGKDIVQKCKGLPLAIKAVGGVMLCKDPYYHEWKRIADHFRDELAEN---DDSVMASLQLSYDELPPYLKSCFLCLSLYPEDCVISKEQLIHWWMGVGFVPLRSSRMSTEAGENCFSELTNRCLIEVVDKAYSGMIHTCKTHDMVRDLVIQIAKDDAFSIPCDANCRH
>XP_059623593.1
NRMARGSSPLYDHTQVVGLEGDKQKIKGWLLEANDG-ILAIGVVGMGGLGKTTIVQEVFNDRSMEDRLERRIWVSVSQTFTEEYILRSILRSLGDASVGDDQTELLKKINQYLLGKRYLIVMDDVWDTNNSWWSRIYQALPKGNGSSVIVTTRKEKVARMMGVTEARTHWPKFLDEDDSWLLFRKIAFAPTQGICNHPELVNVGKDIVQKCKGLPLAIKAVGGVMLCKDPYYHEWKRIADHFRDELAEN---DDSVMASLQLSYDELPPYLKSCFLCLSLYPEDCVISKEQLIHWWMGVGFVPLRSSRMSTEAGENCFSELTNRCLIEVVDKAYSGMIHTCKTHDMVRDLVIQIAKDDAFSIPCDANCRH
>XP_059623781.1
-----LNEFVAPK-FTVGLDVPLQELRGRLL---EDGAPVVVLSAPGGSGKTTLAKKLCHDVEIKDKFD---FLTVSKT----IL---VIQTMFQ-NDEDA---IEI-LKQ-ISGP-ILLVLDDVWTE-----ELIEKMF--QPGYRILVTSR--------GST----Y--ELLSDRDAMALFCHSAFPQGG-NVPE----DLVHEIVRGCRKFPLALIVVGG-LY-EV----IWRDTLEQWSGQ----FDFDGDLLTCLKTSIDALKYHIKECFLDLGSFPEDQRIPATTLMDIWVE------------EDGRLANIHKLASRNLVNLFTREIDG-YNFVTQHDLLRDLAIHQSQ--------CIE-KR
>XP_059623782.1
-----PSVFVAPG-FTVGKAVPLHELKIRLLKD-EEDAQVVVLSAPGGRGKTTLASMLCHDVEIKGVFN---FVTFSKT----NL---VIQKMFQ-DDDDA---IEN-LKQ-IPDP-ILLVLDDAWPV-----ELIQKKK--RPGYRILVTSR--------NCT----Y--ERLSDGDAMDLFCHSAFPHGG-NMPE----DLVNKIVRGCREFPLALTVVGG-LC-RV----IWKRTLEQWSGQ----FDSNSDLLIRLQTSIDALKTDVKECFLDLGLFPEDQRIPAMALIDMWVE------------EDGTLANIHELASRNLVNLFTRKIDGYYNFLTQHDLLRDLAIYRSQ--------SIE-KR
>XP_059623784.1
-----MYSFVVPE-FIVGLEEPLQELKTRLL---RDDGQVIVLSAPGGCGKTTLAKMLCHDVQIKEKFD---FVTVSKT----IL---VIQNMFR-NDDDA---LEI-LKQIISSP-ILLVLDDVWTE-----ELIHNKF--QPGYKILVTSR--------NST----Y--ELLSDQDAMALFRHSAFPQGG-SVPE----DLVHKIVRGCRRFPLALIVVGK-LC-EV----IWRDTLEQWSGQ----LDSNNVLLTRLKTSIDALRYSIKECFMDLGSFPEDQRIPAMTLMDIWVE------------EGGIVANIHKLASRNLVNRFTREIDG-LNFVMQHDLLRELAIHLSR--------PIE-QR
>XP_059623785.1
-----MYSFVVPE-FIVGLEEPLQELKTRLL---RDDGQVIVLSAPGGCGKTTLAKMLCHDVQIKEKFD---FVTVSKT----IL---VIQNMFR-NDDDA---LEI-LKQIISSP-ILLVLDDVWTE-----ELIHNKF--QPGYKILVTSR--------NST----Y--ELLSDQDAMALFRHSAFPQGG-SVPE----DLVHKIVRGCRRFPLALIVVGK-LC-EV----IWRDTLEQWSGQ----LDSNNVLLTRLKTSIDALRYSIKECFMDLGSFPEDQRIPAMTLMDIWVE------------EGGIVANIHKLASRNLVNRFTREIDG-LNFVMQHDLLRELAIHLSR--------PIE-QR
>XP_059623786.1
-----MYSFVVPE-FIVGLEEPLQELKTRLL---RDDGQVIVLSAPGGCGKTTLAKMLCHDVQIKEKFD---FVTVSKT----IL---VIQNMFR-NDDDA---LEI-LKQIISSP-ILLVLDDVWTE-----ELIHNKF--QPGYKILVTSR--------NST----Y--ELLSDQDAMALFRHSAFPQGG-SVPE----DLVHKLIH--------------------------------------------------------------------------------------------------------------------------REIDG-LNFVMQHDLLRELAIHLSR--------PIE-QR
>XP_059623787.1
-----MYSFVVPE-FIVGLEEPLQELKTRLL---RDDGQVIVLSAPGGCGKTTLAKMLCHDVQIKEKFD---FVTVSKT----IL---VIQNMFR-NDDDA---LEI-LKQIISSP-ILLVLDDVWTE-----ELIHNKF--QPGYKILVTSR--------NST----Y--ELLSDQDAMALFRHSAFPQGG-SVPE----DLVHK-----------------------------------------------------------------------------------------------------------------------------------------HDLLRELAIHLSR--------PIE-QR
>XP_059623788.1
-----PSA--APE-FTVGLDVPLHELRTMVLKD-EEDAKVVVLSGPGGCGKTTLASMLCQDAEIKGIFN---FVTFSKT----NL---VIQKMFQ-SDDDT---IEN-LKE-IPDP-ILLVLDDAWPG-----ELIEKEK--KPGYRILVTSR--------DST----Y--KPLNDEDAMALFRHSAFRHGR-TIQD----NLVHEIVRSCRGSPLALTVVGG-LR-QV----IWERTLEQWSGQ----FDSHGDLLIRLATSIDALKTDVKEYFLDLCLFPEDQRIPATALMDMWME------------EISILSKIHELASRNLVNLLTRKIDGYYNFVTQHDLLRDLAIYQNQ--------CTE-KR
>XP_059623789.1
-------VYVVLE-FIVGLDVPLQELKTRLL---EKGVQVVVLSAPGGYGKSTLAKKLCHDAEIKGIFD---FVTVSNT----DL---VIGKMYQ-SDDDA---IGI-LQSKILGS-VLVVLDDVWDS-----ELIEKKLLIGPGYKILVTSR---------VS----Y--DLLSDEDAMALFCRLAFLPGR-NMPD----NLVDKIVKGCGNHPLALSLVGR-LI-KE----TWKSKVQQLSGQ----IDSNSRQFISLKTSIDAL--SIKECFLDLGLFPEGQRIPVMALMDMWAE------------EDSKLANIYELASRNLVNLFTRKLDGYYNFVTQHGLLRDLAIHQSQ--------PIK-ER
>XP_059623791.1
-----PNVFIVQD-FVVGLDVPLQELKMKLL---KDGVQVVVLSAPGGWGKSTLAKMLCHDVEIEGKFD---FVKISKT----NL---VIHNMFQ-NDDDA---IGN-LSQSITSP-KLLVLDDVWSG-----ELIQKMF--PPEYKILVTSR---A----SST----Y--ELLNDQDAMALFRNSAFPQDG-NIPD----DLVNEIVSGCRGFPLSLTVVGG-LC-KL----FWRRMLKKWSGQ----FDSNSELLIPLQTSVDALETNARECFLDLVSFPDDQRIPATALIDMGVE------------ED--LANIYELSTRNLVNLLTRKFDG--NFVMQHRMLRELAIYQSQ--------PVE-KR
>XP_059623792.1
-----PNVFVVPN-FVVGLDVPLQELKMKLL---KDGVQVVVLSAPGGCGKTTLAKMLCHDAEIEGKSD---FVTVSKT----NL---AIRNMFQ-NDDDA---IGN-LRQNITSP-KLLVLDDVWSG-----ELIQKMF--PPEYKILVTSR--------DST----Y--ELLNDQNAMTLFCNSAFPQGG-NIPD----DLVNEIVRGCRGFPLALTVVGG-LC-QV----FWRRTLKQWSGQ----FYSNSDLLISLQPSVDALKNNVGECFLDLGSFPEDQRIPATALIDIGVE------------ED--LANIYELSSRNLVNLLTRKVDG--HFVMQHDLLRELAIHQSL--------PVE-KR
>XP_059623793.1
-----PNVFVVPN-FVVGLDVPLQELKMKLL---KDGVQVVVLSAPGGCGKTTLAKMLCHDAEIEGKSD---FVTVSKT----NL---AIRNMFQ-NDDDA---IGN-LRQNITSP-KLLVLDDVWSG-----ELIQKMF--PPEYKILVTSR--------DST----Y--ELLNDQNAMTLFCNSAFPQGG-NIPD----DLVNEIVRGCRGFPLALTVVGG-LC-QV----FWRRTLKQWSGQ----FYSNSDLLISLQPSVDALKNNVGECFLDLGSFPEDQRIPATALIDIGVE------------ED--LANIYELSSRNLVNLLTRKVDG--HFVMQHDLLRELAIHQSL--------PVE-KR
>XP_059623794.1
-----PSVFVVPN-IVVGLDVPLQELKMKLL---KDGVQVVVLSAPGGCGKTTLAKMLCHDVEIEGKSD---FATVSKT----NL---AIRNMFQ-NDDDA---IGN-LSQNITSP-KLLVLDDVWSG-----ELIQKMF--PPEYKILVTSR--------DST----Y--ELLNDQNAMTLFRNSAFPQGG-NMPD----DLVNEIVRGCRGFPLALKVVGG-LC-QV----FWRCTLKQWSGQ----FDSNSDLLISLQTSMDALKTNGKECFLDQGSFPEDQRIPATALIDIWVE------------EI--LANIYELSTRNLVNLLTRKVDG--NFVTQHDLLRELAIHQSL--------PVE-KR
>XP_059623795.1
-----PSVFVVPN-IVVGLDVPLQELKMKLL---KDGVQVVVLSAPGGCGKTTLAKMLCHDVEIEGKSD---FATVSKT----NL---AIRNMFQ-NDDDA---IGN-LSQNITSP-KLLVLDDVWSG-----ELIQKMF--PPEYKILVTSR--------DST----Y--ELLNDQNAMTLFRNSAFPQGG-NMPD----DLVNEIVRGCRGFPLALKVVGG-LC-QV----FWRCTLKQWSGQ----FDSNSDLLISLQTSMDALKTNGKECFLDQGSFPEDQRIPATALIDIWVE------------EI--LANIYELSTRNLVNLLTRKVDG--NFVTQHDLLRELAIHQSL--------PVE-KR
>XP_059623796.1
-----SNVFVVSD-FIIGLDAPLQELKMKLL---KDGGQVVVLSAPGGCGKTTLAKMLCHDVEIEGKFD---FITVSKS----NL---VIQNMFQ-NDDDA---IGN-LV-NLTSP-KLLVLDDVWSG-----ELIQKMI--PPEYKILVTSR--------HST----C--ELLNDEYAMAVFRNSAFPQGE-NIPE----DLVNKIVRGCRGFPLALTVVGG-LC-QV----IWRRTLNQWSGQ----FDSSSDLLIHLQTSVDALKIKVKECFLDLGSFPEDQRISATALIDIGVE------------EI--LANIHDLFTRNLVNLLTRKVDG--SFVMQHDLLRELAIHLSQ--------PVE-KR
>XP_059623798.1
-----PSVFVVPN-IVVGLDVPLQELKMKLL---KDGVQVVVLSAPGGCGKTTLAKMLCHDAEIEGKSD---FVTVSKT----NL---AIRNMFQ-NDDDA---IGN-LSQNITSP-KLLVLDDVWSG-----ELIQKMF--PPEYKILVTSR--------DST----Y--ERLNDQNAMTLFRNSAFPQGG-NIPD----DLVNEIVRGCKGFPLALTVVGG-LC-QV----FWRCTLKQWSGQ----FDSNSDLLISLQTSIDALKTNGKEYFLDLGSFPEDQRIPATALIDIWVE------------EI--LANIYELSTRNLVNLLTRKVDG--NFVTQHDLLRELAIHQSL--------PVE-KR
>XP_059623799.1
-----SNVLVVSD-FIIGLDAPLQELKMKLL---QDGVQVVVLSAAGGCGKTTLAKMLCYDVEIKGKFD---FVTVSKS----NL---VIQNMFQ-NDDDA---IGN-LV-NTTSP-KLLVLDDVWSG-----ELILKMI--PPEYKILVTSR--------HST----C--ELLNDEYAMAVFRNSAFRQGE-NIPE----DLVNKIVRGCRGFPLALTVVGG-LC-QV----IWRRTLNQWSGK----FDSSSDLLIHLQTSVDALKIKVMECFLDLGSFPEDQRISATALIDIGVE------------EI--LANIHDLFTRNLVNLLTRKVDG--GFVMQHDLLRELAIHQSQ--------PVE-KR
>XP_059623800.1
-----SNVLVVSD-FIIGLDAPLQELKMKLL---QDGVQVVVLSAAGGCGKTTLAKMLCYDVEIKGKFD---FVTVSKS----NL---VIQNMFQ-NDDDA---IGN-LV-NTTSP-KLLVLDDVWSG-----ELILKMI--PPEYKILVTSR--------HST----C--ELLNDEYAMAVFRNSAFRQGE-NIPE----DLVNKIVRGCRGFPLALTVVGG-LC-QV----IWRRTLNQWSGK----FDSSSDLLIHLQTSVDALKIKVMECFLDLGSFPEDQRISATALIDIGVE------------EI--LANIHDLFTRNLVNLLTRKVDG--GFVMQHDLLRELAIHQSQ--------PVE-KR
>XP_059623801.1
-----LGVFVIRD-HIFGFDVHLQELKRRLL---RDGVQVVVLSAPGGCGKTTLAKMLCHDVEIKGIFE---FVTVSKT----NL---VFQNMFR-NDDDA---LEILLKQ-IPDP-VLLVMDDVWSG-----ELIQKMF--RPGYKILVTSR--------DST----Y--ELLDDQDAMALFCHSAFPQGE-NMPD----DLVHEIVTGCGGFPLALSVVGG-LC-QV----IWRRTLKQWSGQ----FDSNTDLFIRLKTSIDALKDNVKECFLDLGSFPEDQRIPVTALMDMWME------------EDGVLANIHELSSRNLVNLFTRKIDGYYNFVTQHDLLRELAIHQSQ--------RIE-KR
>XP_059623802.1
-----LGVFVIRD-HIFGFDVHLQELKRRLL---RDGVQVVVLSAPGGCGKTTLAKMLCHDVEIKGIFE---FVTVSKT----NL---VFQNMFR-NDDDA---LEILLKQ-IPDP-VLLVMDDVWSG-----ELIQKMF--RPGYKILVTSR--------DST----Y--ELLDDQDAMALFCHSAFPQGE-NMPD----DLVHEIVTGCGGFPLALSVVGG-LC-QV----IWRRTLKQWSGQ----FDSNTDLFIRLKTSIDALKDNVKECFLDLGSFPEDQRIPVTALMDMWME------------EDGVLANIHELSSRNLVNLFTRKIDGYYNFVTQHDLLRELAIHQSQ--------RIE-KR
>XP_059623803.1
-----LGVFVIRD-HIFGFDVHLQELKRRLL---RDGVQVVVLSAPGGCGKTTLAKMLCHDVEIKGIFE---FVTVSKT----NL---VFQNMFR-NDDDA---LEILLKQ-IPDP-VLLVMDDVWSG-----ELIQKMF--RPGYKILVTSR--------DST----Y--ELLDDQDAMALFCHSAFPQGE-NMPD----DLVHEIVTGCGGFPLALSVVGG-LC-QV----IWRRTLKQWSGQ----FDSNTDLFIRLKTSIDALKDNVKECFLDLGSFPEDQRIPVTALMDMWME------------EDGVLANIHELSSRNLVNLFTRKIDGYYNFVTQHDLLRELAIHQSQ--------RIE-KR
>XP_059623804.1
-----LGVFVIRD-HIFGFDVHLQELKRRLL---RDGVQVVVLSAPGGCGKTTLAKMLCHDVEIKGIFE---FVTVSKT----NL---VFQNMFR-NDDDA---LEILLKQ-IPDP-VLLVMDDVWSG-----ELIQKMF--RPGYKILVTSR--------DST----Y--ELLDDQDAMALFCHSAFPQGE-NMPD----DLVHEIVTGCGGFPLALSVVGG-LC-QV----IWRRTLKQWSGQ----FDSNTDLFIRLKTSIDALKDNVKECFLDLGSFPEDQRIPVTALMDMWME------------EDGVLANIHELSSRNLVNLFTRKIDGYYNFVTQHDLLRELAIHQSQ--------RIE-KR
>XP_059623805.1
-----LGVFVIRD-HIFGFDVHLQELKRRLL---RDGVQVVVLSAPGGCGKTTLAKMLCHDVEIKGIFE---FVTVSKT----NL---VFQNMFR-NDDDA---LEILLKQ-IPDP-VLLVMDDVWSG-----ELIQKMF--RPGYKILVTSR--------DST----Y--ELLDDQDAMALFCHSAFPQGE-NMPD----DLVHEIVTGCGGFPLALSVVGG-LC-QV----IWRRTLKQWSGQ----FDSNTDLFIRLKTSIDALKDNVKECFLDLGSFPEDQRIPVTALMDMWME------------EDGVLANIHELSSRNLVNLFTRKIDGYYNFVTQHDLLRELAIHQSQ--------RIE-KR
>XP_059624277.1
SSTN------FEQFE--SRNSVFNKIIEAM----DDSNYKIGIYGMPGVGKTTMVEEAGKQADK-GLFDEVAMAVFSHTPDLRKIQGKLLNLLSK---SEEG--RAGELRNRLNGRKILVILDDVWG--DQITLK-KIGIPDDKGCKILLTSRRLEVCTWM-GFGTN----GLLTKPEAWQLFKRTV---GD-EADP-EMLSIAGKVCRECGCLPLAILVIGSALKDE-KEKHVWNDAHEQLRSQIEG---VPQKLYSNIEWSYDYLDSQ--SCFLHCCLFPEDTEIYIDDLVKYGVGTGFL-SD--TKKRDRAKTLVNILKKSNLLLEGKD-----ENSVKMHDVIRDVAISIADPNVFLVK--VN-TA
>XP_059624649.1
----------V---E-VGINARVDKIMSLL----ED-QLFVGICGIGGTGKTTVAKAIFNRIS-K-TFERSCFLNVREE-STNG-LQSFLREILM-YPDRG---I---IKERL-NKRLLLVLDDVDK------NILK-YFVGKNGSRIIITTREKWL---LEK-YN-IY--EVLNDSEALELFSWHAFKQNK---KE-EYEKLSHHAKDYCKGLPLALQVLGSYFSKR--SKQDCLTILNRLQ--KPP-KEIHE----VLRISYEGLE-E-KDTFLFFK--GYNKKH----VLDASKRSESDT-----------AFGIQILRERCLINI------SKDNKLSMHDLIQEMGREIVRQES-DDPG----SR
>XP_059625372.1
----------V---P-VGIDSRVEKLRKLLL-R-ND-VLIVAIWGIGGVGKTATAKAIYNLIH-R-SFDSNSFLNAGGI-WKQN-LQRLLSDLLL-NFHHG---I---IKWQA-CRRVLLVLDDVDD------SQLR-ALA--PGSRIIVTTRDLST---LSS-LQ-VY--EELNKEESLRLFSWHAFRRDC---IE-NFEILSEEVVSYAKGLPLVLEILGS---------------------------------------------------------------------------------------------------------------------------------------------------
>XP_059625788.1
----------V---P-VGINSRVEKLKELLL-G-ND-VQIVAIWGMGGIGKTSTAKGMYNLLH-R-RFDSSSFLNVRGT-WKQN-LQRLLSDLLL-NFYRG---I---IKRRA-CRRVLLVLDDVDD------SQLR-ALA--PGSRIIVTTRDLST---LSS-LQ-VY--EELNKEESLRLFSWHAFRRDS---IE-DYEILSQEVVSYAKGLPLVLEILGSFLSGR--TVPEWRSKLEKLK--IPH-DDVQG----KLRLSFDSLEQ--KGLFLFFV--GMDQDL----PVKILEGRGFFP-----------KSGIGVLARRCLVRI------DSDNQLMMHDLIQDMGREIVRQESCREPG----SR
>XP_059625789.1
----------V---P-VGINSRVEKLKELLL-G-ND-VQIVAIWGMGGIGKTSTAKGMYNLLH-R-RFDSSSFLNVRGT-WKQN-LQRLLSDLLL-NFYRG---I---IKRRA-CRRVLLVLDDVDD------SQLR-ALA--PGSRIIVTTRDLST---LSS-LQ-VY--EELNKEESLRLFSWHAFRRDS---IE-DYEILSQEVVSYAKGLPLVLEILGSFLSGR--TVPEWRSKLEKLK--IPH-DDVQG----KLRLSFDSLEQ--KGLFLFFV--GMDQDL----PVKILEGRGFFP-----------KSGIGVLARRCLVRI------DSDNQLMMHDLIQDMGREIVRQESCREPG----SR
>XP_059625790.1
----------V---P-VGINSRVEKLKELLL-G-ND-VQIVAIWGMGGIGKTSTAKGMYNLLH-R-RFDSSSFLNVRGT-WKQN-LQRLLSDLLL-NFYRG---I---IKRRA-CRRVLLVLDDVDD------SQLR-ALA--PGSRIIVTTRDLST---LSS-LQ-VY--EELNKEESLRLFSWHAFRRDS---IE-DYEILSQEVVSYAKGLPLVLEILGSFLSGR--TVPEWRSKLEKLK--IPH-DDVQG----KLRLSFDSLEQ--KGLFLFFV--GMDQDL----PVKILEGRGFFP-----------KSGIGVLARRCLVRI------DSDNQLMMHDLIQDMGREIVRQESCREPG----SR
>XP_059626272.1
----------V---P-VGIDSPMEYMNSLLA-R-ND-VRMVVICGIGGKGKTTIAKAVFKHLF-H-SFESKSFLNVREN-SKHK-LQKLLYDILK-SVDQC---I---IKNRL-NKRVL-ILDDVDQ------DQLT-AFIFHSGSRIIITTRNQHL---LKH-TGNTY--DDLIDNESLELFSWHTFDRSD---GR-GYVQLSKDVIGYSQGLPLALEVL----------------------------------------------------------------DY----ATKILDGCGFSA-----------TSGIGVLTRRCLLTI------NKG-NLMMHNLLRDMGREIVCQEPVNYPG----SR
>XP_059626938.1
RRGD---ALLLEE--LVGFDKPRKQLIEWLV-EDNRKLKVVSVVGMGGLGKTTLVKRVYEDVKVKRIFQNHAWITVSQSF---E-LRELLEDLIQ-TMDNNK--LKALIKDFLHQSRYVLVLDDVWS--INAWDVFKYALPNNRGSRVLLTTRIVNVASTCVESHGNIY--NALSPEDSWTLFCRKTF-QE--YCPP-HLEGLSRSILGKCEGLPLAIVAISGVLATKMSGMHEWEMVHRSLCDELEG-NDKFESMKRILSLSYNDLPYYLKICFLYFCIFPEDYHIKSMNLVRLWTAEGFV-VRAGK-TEEAAEGYLNELVNRSLVQVADT---GRPKIIRIHDLLREITISKSREQNIVT---I--RR
>XP_059627160.1
----------V---L-VGIDHHVEEVMRSLI-V-ND-VRIVGIHGLGGIGKTTIAKYIYKKLI-E-FFQCGSFLDVRET-VQHK---------------------------QI-QEKVLIVLDDVDE------SQFD-RLVGKSGSRIIVTTRNKHV---LNV-LNDSY--PEMNVEQSLQLFSIHAFRREL---PK-EFNSLSREIASTAAGLPLALEIIGSFLC-K--EKVAWEDTLKKLR--IPD-DEVQK----KLRISYEALEQ--KQIFLLFI--GTDKAT----VFHMWDDCGYYP-----------QKEINVLCLMSLVKM------E-DNVLRMHDQLRDLGREIVRQENFKNPE----SR
>XP_059627170.1
----------V---L-VGIDTRMDYINSLLV-E-PD-VLIVGIYGMGGIGKTTLAKAVFNHSF-H-SFESKSFLNIRQN-SMQE-LQEFLSEILQ-NVDQE---I---IKDRL-NRRVLLVLDDVDQ------EQLI-AFSCQPGSRIIIATRHLHL---LAR-IENNY--EELDADESLKLFSLHAFERTG---LE-GYVQLSKDVAGYCNGLPLALEVLGSCLRER--SIAEWEYTLEKLR--NPH-AKIQE----KLIISFDALDYE-KEIFLFFI--GRDEYD----VTTILEGCGFYA-----------TSGIGVLTRRCLLMI------NKG-KLMM---LRDMGRKIVYQKSVKNPG----SR
>XP_059627253.1
----------A---DLVGTESRVEKMESLLE-G-DE-VRFIGIWGMGGIGKTTIAKAVYDRIY-R-QFEGSCFLNVGEF-SE-K-LQKLLSEILI-DTVRG---A---IISRL-FKRVLVVLDDVDK------EQLN-AVAG-VGSRIIITTRDKHL---LST-HGNCH--GALNKDEAMQLLSWKAFKQSF---SK-GFMELSNQIVDYAGGLPLALTVLGSFLNGR--TTDEWKSTLIKLH--ISN-NEILQ----VLKISFDGLL-E-KEIFLFFK--GKHKCY----VTRILDSCGFCP-----------GIGIPVLVEKSLITI------T-NDQFWMHDLIQEMGWYIVRQES-QLSW----SR
>XP_059627255.1
----------A---YLVGTESRVEKMKSLLE-G-DE-IRFIGIWGMGGIGKTTIARAVYDRIY-H-QFEGSCFLNVREI-SE-Q-LQKLLSEILT-DTVRG---A---IISRL-FKRVLLVLDDVDK------EQLD-AIAG-VGSRIIITTRDKHL---LTA-HGNSH--EALNEDEAIQLLSLKAFKQSF---SE-GYLELSNQIVDYAGGLPLALTILGSFLYGR--KTDEWKSTLIKLH--IPN-KEILQ----VLKISFYRLM-E-KEIFLFFK--GKHKCN----VTRILDSCGFCP-----------GIGIPVLIEKSLITI------S-NDRFWMHDLIQDMGWYIIHQES-QESW----SR
>XP_059627259.1
---------------------KLNKLESLLE-G-DE-VHFIGIWGMGGIGKTTTAKAVYDRIY-H-QFEGSCFLNVREV-SE-Q-LQKLLSEILI-DTVRR---A---IKSRL-FKRVLIVLDDVDK------KQLD-AIAG-VGSRIIITTRDKHL---LTA-HGNCH--GELNKDEAIQLLSWKAFKQSF---SE-GYLELSNRIVDYAGGLPLALKILGSFLYGR--TTDEWKSALIKLH--IPN-KDILQ----VLKISFDGLM-E-KEIFLFFK--GKHQCY----VTRILDSCGFCP-----------GIGIPVLIEKSLITI------S-KDQFWMHDLIQEMGCYIVRQES-QESR----SR
>XP_059627262.1
----------A---DLVGTESRVEKMESLLE-G-DE-VRFIGIWGMGGIGKTTIVKAVYDRNY-H-QFEGSCFLNVRDV-SE-Q-LQKLLSEILT-DTVRG---A---IMSRL-FKRVLVVLDDVDK------EQLD-AVAE-TGSRIIVTTRDKHL---LTS-HGNCH--EALNEDEATQLLSLKAFKQSF---SE-GYLEISKQIVDYAGGLPLALTILGSFLHGR--TTDEWKSTLIKLH--IPN-KEILQ----VLKISFDELM-E-KEIFLFFK--GNHECY----VTRILDSCGFCP-----------GIGIPVLVEKSLLTI------A-NNHFCMHDLIQEMGWYIVRQES-QECR----SR
>XP_059628657.1
----------A---YLVGTESRVEKMKSLLE-G-DE-VRFIGIWGMGGIGKTTIARAVYDRIY-H-QFEGSCFLNVREI-SE-Q-LQKLLSEILI-DTVRG---A---IISRL-FKRVLVVLDDVDK------EQLD-AIAG-VGTRIIITTRDKHL---LTA-HGNSH--EALNEDEAIQLLSLKAFKQSF---SE-GYLELSNQIVDYAGGLPLALTILGSFLYGR--KTDEWKSTLIKLH--IPN-KEILQ----VLKISFYGLM-E-KEIFLFFK--GKHKCN----VMRVLDSCGFCP-----------GIGIPVLIEKSLITI------S-NDQFWMHDLIQDMGWYIIHQES-QESW----SR
>XP_059628658.1
----------A---YLVGTESRVEKMKSLLE-G-DE-VRFIGIWGMGGIGKTTIARAVYDRIY-H-QFEGSCFLNVREI-SE-Q-LQKLLSEILI-DTVRG---A---IISRL-FKRVLVVLDDVDK------EQLD-AIAG-VGTRIIITTRDKHL---LTA-HGNSH--EALNEDEAIQLLSLKAFKQSF---SE-GYLELSNQIVDYAGGLPLALTILGSFLYGR--KTDEWKSTLIKLH--IPN-KEILQ----VLKISFYGLM-E-KEIFLFFK--GKHKCN----VMRVLDSCGFCP-----------GIGIPVLIEKSLITI------S-NDQFWMHDLIQDMGWYIIHQES-QESW----SR
>XP_059628660.1
----------A---YLVGTESRVEKMESLLE-G-DE-VRFIGIWGMGGIGKTTIAKAVYDRIY-H-QFEGSCFLNVREV-SE-Q-LQKLLSEILI-DAVRG---A---IISRL-YKRVLVVLDDVDK------EQLD-AVAG-VGSRIIITTRNKHL---LTV-HGNSH--EALNEDEAIQLLSWKAFKQSF---SE-GYLELSNQMVDYAGGLPLALTILGSFLYGR--TMEEWKSTLIKLH--IPN-KEILR----VLKISFDGLM-E-KEIFLFFK--GKHKCY----VTRILDSCGFCP-----------GIGIPVLVEKSLITI------T-NDHFCMHDLIQEMGWYIVCQES-QESR----SR
>XP_059628662.1
----------A---YLVGTESRVEKMESLLE-G-DE-VRFIGIWGMGGIGKTTIAKAVYDRIY-H-QFEGSCFLNVREV-SE-Q-LQKLLSEILI-DAVRG---A---IISRL-YKRVLVVLDDVDK------EQLD-AVAG-VGSRIIITTRNKHL---LTV-HGNSH--EALNEDEAIQLLSWKAFKQSF---SE-GYLELSNQMVDYAGGLPLALTILGSFLYGR--TMEEWKSTLIKLH--IPN-KEILR----VLKISFDGLM-E-KEIFLFFK--GKHKCY----VTRILDSCGFCP-----------GIGIPVLVEKSLITI------T-NDHFCMHDLIQEMGWYIVCQES-QESR----SR
>XP_059629297.1
EEMP------LEMTV--GLDSNVNKVLSFL----DDGVGIVGIYGMGGVGKTTLLKKLNNELAT--EFDEVIWVVVSKDLTVERVQDKIKKLFTD-K-SREE--KAADIFRVL-RKKFVLLLDDIW---ERLDLL-EVGVPPP--TKVVFTARSEQVCGLM-EVQTK----ECLKWQKAWDLFQSKVG--EE-NSDS-EIRKLAQVVCKECAGLPLALITIGRAMSSK-KTLQEWNYAIGLLK-SFSG---MGNNVFPLLKFSYDSLDEKTRNCFLYCSLHPEDMDIPIHHIITMWMGEGFF-EC-DHDEFPLGHDIIGRLKLACLLESSQY----GRDYSKMHDVIRDMALWIL--KKYLVQ-QLL-ER
>XP_059629502.1
PRVA---SLFLDE--VVGIESPRAELTT-LMAEESPKRTVISVVGEGGLGKTTLVKKVYDDQVACGNFVCHAWITVSQSY---N-NKDLLRTVMK-TIEEAS--LIGKLREYLQRKRYVVIFDDVWD--MRFWNFIKPALPDDKGSRVIITTRNNGVATSIESKFDKIY--NHLSHEKAWDLFCKSAF-QSD-ICPP-ALKEVSDEIVRKCNGVPLAIVMIGRLLSTKKV-VLQWQNFSNRLGSELKS-NPHREDVKKIILFSYLDLPYHLKPCFLYFGILPEDYSIRHGRLIRLWIAEGFV-EDRG-KTEEIAEENLKELIHRSLVQISRG---QKVQ-------------------------------
>XP_059629634.1
----------I---L-VMMEDHLNEMTRLLV-G-ND-TRIVGIHGMGGIGKTTIAKCTYNKLF-Q-HFECCSFLDVREK-VQQNDLQKLLTDTLK-DINSG---I---IKLRF-EKNALVVLDDVNE------SQFD-WLVGNPGSRIIVTTRNKDV---LNT-LEDTY--PLMNHEQSLQLLSIHAFQKKF---PI-DYDSISKEIVLVSAVLPLALEVIGSFLW-K--KEAIWTDTLKKLK--IPD-DQVQK----RLRISYDQLEQ--QQIFLHFS--GMDKTY----AFYMWDDCGYYP-----------EKEINAMCLMSLVKI------INVNVLTMHDQLIDLGREIVRQEDFENPG----SR
>XP_059629685.1
RRSD---ALLMEE--LVGIERPKKQLIESLV-EENPRLKVVSVVGMGGLGKTTLIKKVYDDREVKGHFEIHAWITVSQSF---E-LRELLKDLIQ-TMDINN--LKAQIKDFLQASRYLLILDDVWS--INAWDALKYALPDNCGSRILLTTRISTKASTCVESYGNIY--KPLSPEESWTLFCRKTF-QG--CCPL-HLDKFARSILKKCEGLPLAVVAISGVLATKKIRVHEWELVLRSLGSQLVG-NDKLESMEKILSLSYNDLPCYLKICFLYLGIFPEDYKIECMRLIRLWTAEGFV-LREGM-TEEVAEGYLDELLNRSLVQVAEV---GRLRRCRVHDLFREIITSKSREQRIAV---T--RR
>XP_059629921.1
----------V---P-VGTDIRAENLIRELL-G-ND-VRIVAIWGMGGLGKTATAKAVYNLIR-R-NFDCSCFLNVRAT-WKQN-LQELLSDILL-DSDHG---I---IKQRA-CRRVLLILDDVDD------EQLK-TLA--PGSRIIITTRNLSS---ISS-LGQVF--MELDGEESLKLFSWHAFKNKG---LD-DYAMLSAEVVGYAKGIPLVLEVLGSFFTDK--TKSEWISDLKKLK--IPH-DDVQG----KLKLSYDSLEQ--QGLFLFFV--GTNKDL----AIKILEGRGFYP-----------ESNIGVLVRRALLRV------DSDNRLIMHDRIRDMGREIVRQESVQEPG----TR
>XP_059629922.1
----------V---P-VGIDARAEKLIQMLL-E-ND-VRIVAIWGMGGIGKTATAKAVYNLIH-R-KFDSSCFLNVGAT-WKQN-LQKLLSDILL-DYEHG---I---IKQRA-CRRVFLVLDGVDD------DQLK-TLA--SGSRIIITIRDLSS---ISS-LEPVY--KELDAEESLKLFSWHAFKKKG---LE-DYRMLSAEMVGYAKVIPLVLEILGSFFSDK--IKSEWISELKKLK--IPH-DDVQA----KLKLSYDSL------------------------------------------------------VRRALLQI------DSDNRLIMHVRIQDMGREIVRQESVQEPG----SR
>XP_059630111.1
----MTYSHVVEED-FVGLENDVKELVGHLVNEGY---QTVCICGMGGLGKTTLAQKVYNHNDAKCHFDYLVWACISQQPQKQDVLQGIIKLLPK-RMRDEE--LTRQLHQVQLDKRCLIIL-EIWE--QGDWDILKFAFPIGTRSKILLTTRNKQLASY---VNPRLH--RLLNDGEAWELLQKKAF-RRA-SDNRPKIEELGIKMVRHCEGLPLAVVVLGGILVTKTEE--EWEKVHRNINSHISKGGHEDGGVSQVLALSYDDLPYQLKRCFLYLGSFPEDSGIELEKLYELWIAEDLILDTEGEDTMDVAERYLSELANRYMVHLVES--FESFKYCRLHDMMRELSKSRSKEEIFFN--VID-RR
>XP_059630486.1
----------V---E-VGINSRANKVITLLD-R-KD-KLFVGICGIGGIGKTTVAKAVFNKIS-N-EFESNCFLNVREE-SKKD-LQQLLRETLM-NSDRG---I---IKDRL-HKKILLVLDDVDD------IQLT-SLAG-SGSRIIITTRDERL---LMK-YN-TY--ELLDDEEALELFSWHAFKQNG---VK-KYRELSHSVKDYAKGLPLALQVLGSFLCER--SIFEWVSGLNKLK--NPP-KEIQD----VLKISYDSLK-E-KAIFLCFK--GYKEKF----AMEFFESCGFHP-----------VIGIKVLVERSLITI------SKNNELQMHDLIQEMGREIVRQES-EDPG----SR
>XP_059630786.1
----------V---L-VGMDHHENEMKNLLS-A-DD-VQIVGIHGMNGIGKTTVAKFIYNKLLEE-DFDCCSFVDVQME-QER--LQNLLSDTLN-NVDSG---I---IKQKF-YKKALIVLDDVNS------SQFH-CLVGENGSKIIVTTKNKGV---LNA-LKETY--PIMNDVQSLQLFCKHAFHMDF---PD-EYDRISRKIASFAGGLPLALECVGSSLFGK--DLEKWEVASKRFE--MSK-HDVRK----KLRVDYDALMQ--QQIFLLFV--GMDKTT----LFYMWDDCGYYP-----------KIEFNDLYLKSLVKV------GDANELWMHNQLIALGKKIVNDE--NFLG----SR
>XP_059630797.1
----------V---L-VGMDHHKNEMRRLLI-S-DD-VNFVGIYGMTGIGKTTVAKCIYNELL-Q-EFDCCSFLDIQKE-GKL--LQKLCIDALN-NVEAG---K---IKKKF-NKKVLFVLDDVSS------SFFD-FLLGEKGSKIIVTTKDKGV---LND-LKETY--PFMDDSQSLQLFCMHAFDAEC---PN-EYDSFSREIASFAGGLPLALESMGSSLH-Q-NDLEIWKAASKKFA--TTD-DNVLK----KLEVDYKSLNQ--RQMFLLFV--GMDKRT----VFYLWDAREYDP-----------EREFEKLKLRSLVKV------GDANELRMHNQLIALGKDIVKKEN---------SR
>XP_059630982.1
ATTI------FEQFE--SRVSVHKQIIDVL----DDKIYKIGIHGMPGTGKTRMVEEIAKQAKK-NLFDEVAKVVFSQSPDLKKIQEVLLHFFET---TEDG--RKGELSKRLNGKKILVIIDDIWS--DELKLE-EIGIPPSEGCKVLLTSRREDVFIKM-GVLTK----GLLQQHEAWNLFKKTV---GD-ESPH-EIHSVTKQVCGECDGLPLAILVVGASLRDQ-KEKPAWDDALSQLNCQIEG---INENLYSRIEWSYNYLDVK--SCLLHCSLFPEDQEIPIDVLVMYGVGTRFL-SS-STKRRDRTHVLVDTLKKSHLLLEGES-----KDFVKMHDIVRDVAILIAV--GFLAK--VP-RV
>XP_059631072.1
KREE-THSLV--H-NVIGRDSDKMEIIQLLLS-NQN-VSVVSLVGIGGLGKTTLAQLVYNDERVTKHFELKMWVCVSDIF---D-VKLITEKIIE-LMDK----LQEKLSEKITGKKFLLVLDDVWNENRDKWLKLIDLMMDGRGSKILLTTRAELVA-NVSGTNS-LFF-KGLFEEESWCLFEKMAFKQDK-N-TI--QVTIGKEIVQKCKGVPLALRAIGSLLYIKTDD--E----------------------------------------------------------------------------------------------------------------------------------------
>XP_059631294.1
--------------IVVGFDHQVEMLRDRLAGMQKKQLEVVSIVGMAGLGKTTLARKLYNDSFIRYHFYIRGWVCVSQIYRKRDLLLDILSSVLK-ALSDEK--LGEVLYKRLKGNIYLVVMDDIWN--IGVWNDLKRYFPNDNGSRVLFTTRHTDVA--LLAN-HDPH--PFLNEDHSWHLLQKKIFWNE--SCPP-ELMDIGKQIVRKCQGLPLAIVVVAGLLA-KDKNRHSWMQVAERL-SSIGS--D-TAQCMDILALSYNNLPDHLKSCFLYFGTFPEAYEISVRKLIWLWIAEGFI--QIGHTSEDVAEKYLMDLIDRNLVLVAKR---GGIKACRVHDLLHDLCLRKASEENFLMQFGIR-FR
>XP_059631298.1
TANP-----IAVE-EVLGFDEDIRTLMELLAGDHEKDLKYIPIVGMPGLGKTTLARKVYNDPFIVYYFHICAWTYVSQVYQKRDILLSIINSARI-NMSNEE--LGEHFYKALKGKRYLVVIDDIWS--IKAWDVLKRYFPNDNGSRIVFTTRLVNMA--LQAK-P--H--SFLNEDESWNLLCFKVFQKE--SCPV-DLIEIGKEIAKKCGGLPLAIVVISGLLA-KDKNLEWWKHVSGSV-GSIIS--D-PKQYMDTLALSYNHLPQHLKPCFLYFGAFPEDYEIIARQLISLWVAEGFI--QNEQKTEEVAEDYLMDLIDRSLAIVSKK---GGIKACRVHDLLRDLCLRKAREDNFLGQ--IS-CR
>XP_059631299.1
TANP-----IAVE-EVLGFDEDIRTLMELLAGDHEKDLKYIPIVGMPGLGKTTLARKVYNDPFIVYYFHICAWTYVSQVYQKRDILLSIINSARI-NMSNEE--LGEHFYKALKGKRYLVVIDDIWS--IKAWDVLKRYFPNDNGSRIVFTTRLVNMA--LQAK-P--H--SFLNEDESWNLLCFKVFQKE--SCPV-DLIEIGKEIAKKCGGLPLAIVVISGLLA-KDKNLEWWKHVSGSV-GSIIS--D-PKQYMDTLALSYNHLPQHLKPCFLYFGAFPEDYEIIARQLISLWVAEGFI--QNEQKTEEVAEDYLMDLIDRSLAIVSKK---GGIKACRVHDLLRDLCLRKAREDNFLGQ--IS-CR
>XP_059631300.1
TANP-----IAVE-EVLGFDEDIRTLMELLAGDHEKDLKYIPIVGMPGLGKTTLARKVYNDPFIVYYFHICAWTYVSQVYQKRDILLSIINSARI-NMSNEE--LGEHFYKALKGKRYLVVIDDIWS--IKAWDVLKRYFPNDNGSRIVFTTRLVNMA--LQAK-P--H--SFLNEDESWNLLCFKVFQKE--SCPV-DLIEIGKEIAKKCGGLPLAIVVISGLLA-KDKNLEWWKHVSGSV-GSIIS--D-PKQYMDTLALSYNHLPQHLKPCFLYFGAFPEDYEIIARQLISLWVAEGFI--QNEQKTEEVAEDYLMDLIDRSLAIVSKK---GGIKACRVHDLLRDLCLRKAREDNFLGQ--IS---
>XP_059631372.1
----------V---P-IGIDSRVKDINSWID-G-TD-VGIVTICGMGGIGKTTIAKTVYNLNF-D-RFEGSSFVNIKEI-SEQN-LQKLLSDILK-CVDEG---I---IRDAL-CKRVLIVLDDVDQ------DQLN-AVL--PGSKIIITTRHEQL---LKA-HEFMH--EKLNDNESFQLFCWHAFGQDH---TE-GYLEHSKGVVRYCGGLPLALQVLGSSL-SR--PVDVWESTLKKLE--IPN-SQILK----KLKISFDSLDHD-RNLFLFFV--RKDKNF----TITILDGCDFYT-----------TVGIDNLIDRCLITI------DQNNKLAMHQLLQDMGREIIRQESPKDPG----SR
>XP_059631679.1
----------V---L-VGINSRVERLKELLL-G-DD-VRIVAIQGMGGIGKTVIAKAVYNLIH-H-KFDRSCFLNVRDT-WNQN-LQKLLSDILL-DSSHG---I---IKQQA-CRRVLLVLDDVDH------EQLR-TLA--SGSRIIITTRDLNS---ISS-VQ-VY--EELNEEESLKLFSWHAFKKDH---LE-GYEILSSELVDYAQRIPLALIVLGSFFLGK--TIPEWVSRLEKLK--VPD-DEIQG----RLKISFDALEE--KALFLFFV--GMNVDL----AITILEGCGFFP-----------EITIGVLVHRSLLKI------DSDNRLMMHDLIQDLGREIVRQESVHEPG----SR
>XP_059631680.1
----------V---P-VGIEPRAAKVGEVLL-A-DD-VRIVAIWGMGGIGKTAIAKAVYNFMH-R-KFKSSCFLNVGAT-WNQN-LQKLLSDILP-NSARG---I---IKRRA-CQRVLLVLDDVDN------EQLS-TLV--SGSRVIITTRNLSS---ISS-LQQVY--EELNKEESLKLFSWHAFKEEG---SE-DSKMLSAGVVGYAKGIPLVLKVLGSFFRDL--TKSQWISGLEELE--IPH-DDVQL----VLKLSYDKLQQ--RGLFLFFV--RMNKDL----AIKILEGRGFNP-----------NSNIEVLVRRALLQI------DSDNRLMMHDRIRDMGREIVRQESDQEPG----TR
>XP_059631682.1
----------V---P-VGIEPRAAKVGEVLL-A-DD-VRIVAIWGMGGIGKTAIAKAVYNFMH-R-KFKSSCFLNVGAT-WNQN-LQKLLSDILP-NSARG---I---IKRRA-CQRVLLVLDDVDN------EQLS-TLV--SGSRVIITTRNLSS---ISS-LQQVY--EELNKEESLKLFSWHAFKEEG---SE-DSKMLSAGVVGYAKGIPLVLKVLGSFFRDL--TKSQWISGLEELE--IPH-DDVQL----VLKLSYDKLQQ--RGLFLFFV--RMNKDL----AIKILEGRGFNP-----------NSNIEVLVRRALLQI------DSDNRLMMHDRIRDMGREIVRQESDQEPG----TR
>XP_059631905.1
KRKE-TYSFV--R-SVIGRDGDKMTIVQLLLT-NQN-VSVVAIVGIRGLGKTALAQLVYNDERVNKHFDLKMWVCVSNIF---D-AKVVAEKMLG-LMGK----LQEKIGE----KKFLLVMDDVWNENRDKWLQMIDLLVGGRGSKILVTTHSELVA-NVTESNS-PYI-KGLSEESSWSLFEKMAFKQGK-N-TL--QVTIGKEIV------------------------------------------------------------------------------------------------------------------------------------------------------------------
>XP_059631963.1
NQTE--SALFFKA--LVGIEANRRQLVRWLT-DDEPKRKVISVVGMGGSGKSTLVANAYNHINVKRRFHCYAWITVSQTY---D-TEDLLRRMVE-TMRYKR--LVEILLDYLRPRSYVVVLDDVWS--HNLWQDIKCALPDDRGSRVLLTTRKTDIASSSFEVESHVH--KPLGDSDAWDLFCMKAF-STN-SCPQ-GLDNLARDLVAKCEGLPLAIVTLGGVMSSKKSEW-EWRQACDGLNWALSN-DTQLGRMKSILLTSFNDLSYRLKCCFLYCSLFPEDHLISRKRLIRLWMAEGFV-KVKK-TTEEVAESYLMALTNRSMLQVVKR---GRPKAFKMHDLMRDLALLISEKEKFCT----F-RR
>XP_059631965.1
NQAE--SALFFKD--LVGIEADRQKLVRWLT-DGEPQRTVISVVGMGGSGKSTLVANAYNHGNVKRIFHCYAWITVSQTY---D-IEDLLGRMIK-NMEYKH--LVEHLSKYLQPRKYVVVLDDVWD--GDVWKFIKYSLPDELGSRVLVTTRREDIASSFSEVKSYVH--KPLRMTDAWHLFCMKAF-SSN-NCPQ-GLDNLARGLVKKCDGLPLAIVALGGVMFSKKLEW-EWKQAYDGLNSMLSN-NTELERVKNILQLSFNDLSYRLKCCFLYCSLFPEDYLIKRKRLIRLWMAEGFI-KVKK-TTEDVSENYLMSLINRSLLQVVER---GRPRRFKMHDLMRELAISVSEKEKFCT---VL-RR
>XP_059631966.1
NQAE--SALFFKD--LVGIEADRQKLVRWLT-DGEPQRTVISVVGMGGSGKSTLVANAYNHGNVKRIFHCYAWITVSQTY---D-IEDLLGRMIK-NMEYKH--LVEHLSKYLQPRKYVVVLDDVWD--GDVWKFIKYSLPDELGSRVLVTTRREDIASSFSEVKSYVH--KPLRMTDAWHLFCMKAF-SSN-NCPQ-GLDNLARGLVKKCDGLPLAIVALGGVMFSKKLEW-EWKQAYDGLNSMLSN-NTELERVKNILQLSFNDLSYRLKCCFLYCSLFPEDYLIKRKRLIRLWMAEGFI-KVKK-TTEDVSENYLMSLINRSLLQVVER---GRPRRFKMHDLMRELAISVSEKEKFCT---VL-RR
>XP_059632224.1
ER-QRTYSHVIEDD-FIGLENDVKKLVEYLLNEDYNWHQTVCICGMGGLGKTTLAQKVYSHKDVKRYFDGVAWACISQQLQKQDVLQEIIKFIPE-RMGDAE--RTRELHQVLSEKKCLIVLDDIWE--QGDWDILKSAFPIGSCSKILLTTRNKELALH---VNPHLH--PLLTEGEAWELLQKKAL-RRA-SDNRPKIEELGIKMVRHCGGLPLAVVVLGGILVTKTEE--EWEKVHRNINSHISKGGHEDGGVSQVLGLSYDDLPFQLKRCFLYLGSFPEDSRIELEKLYELWIAEDLILDTEVEDTMDVAERYLSELAQRYMVHLVEE-NYESLKYCRLHDMMRELSKSRSKEEIFFN--VID-RR
>XP_059632225.1
ER-QRTYSHVIEDD-FIGLENDVKKLVEYLLNEDYNWHQTVCICGMGGLGKTTLAQKVYSHKDVKRYFDGVAWACISQQLQKQDVLQEIIKFIPE-RMGDAE--RTRELHQVLSEKKCLIVLDDIWE--QGDWDILKSAFPIGSCSKILLTTRNKELALH---VNPHLH--PLLTEGEAWELLQKKAL-RRA-SDNRPKIEELGIKMVRHCGGLPLAVVVLGGILVTKTEE--EWEKVHRNINSHISKGGHEDGGVSQVLGLSYDDLPFQLKRCFLYLGSFPEDSRIELEKLYELWIAEDLILDTEVEDTMDVAERYLSELAQRYMVHLVEE-NYESLKYCRLHDMMRELSKSRSKEEIFFN--VID-RR
>XP_059632229.1
ER-ARTYSHVVEED-FIDMENDVKKLVGHLVNEDY---QTVCICGMGGLGKTTLAQKVYNHKDVKRHFDYLVWACISQQPQKQDVLQGIIKL--E-HMRDEE--LTRLLRQVQLDKRCLIVLDDIWE--QGDWDILKFAFPIGTRSKLLLTTRNKQLASY---VNPRLH--RLLNEGEAWELLQKKAF-KRA-SDNRPKIEELGIKMVRHCGGLPLAVVVLGGILVTKTEE--EWEKVHRNINSHISKGRQEDGGVSQVLGLSYDDLPFQLKRCFLYLGSFPEDSQIELEKLYQLWIAEDLILDIEGEDTMDVAERYLSELAQRYMVHLVES-IYGSLKYCRLHDMMRELSKSRSKGENFFN--VID-RR
>XP_059632249.1
ER-QRTYPHVFEED-FIGLENDVKKLVEHLLNEDGNWHQTVCISGMGGLGKTTLAQKVYNHNDVKRHFDGLAWACVSQQPQKQDVLQGIIKLIPE-RMRDED--LTGLLHQVQLDKRCLIVLDDIWE--KGDWDILKSAFPIGSCSKILLTTRNK-----------------------------------------------------------------------------------------------------------------------------------------------------------------------------------------------------------------------
>XP_059632250.1
------------------MENDVKKLVGHLVNEDY---QTVCICGMGGLGKTTLAQKVYNHNDAKCHFDYLVWACIS---QKQDVLQGIIKLLPE-RMRDEE--LTRQLHQVRLDKRCLIILDDIWE--QGDWDILKFAFPIGTRSKILLTTRNKQLASY---VNPRLH--RLLNDGEAWELLQKKAF-RRA-SDNRPKIEELGIKMV------------------------------------------------------------------------------------------------------------------------------------------------------------------
>XP_059632251.1
ER-QRTYSRVIEDD-FIGLENDVKKLVEYLLNEDYNWHQTVCICGMGGLGKTTLAQKVYNHKDVKRHFDGVAWACISQQLQKQDVLQEIIKLIPE-RMGEAE--RTRELHQVLSEKKCLIVLDDIWE--KGDWDILKSAFPIGSCSKILLTTRNKELALH---VNPHLH--PLLTEGEAWELLQKKAL-RRA-SDNRPKIEELGIKMVRHCGGLPLAVVVLGGILVIKTEE--EWEKVHRNINSHISKGGHEDGGVSQVLGLSYDDLPFQLKRCFLYLGSFPEDSRIELEKLYELWIAEDLILDTEVEDTMDVAERYLSELAQRYMVHLVES-NYESLKYCRLDDMMRELSKSRSKGEIFFN--VID-RR
>XP_059632319.1
PRSA---SLFIAE--VVGIETLKEELISKLLAEQ-ATRAVISLVAMGGSGKTTVAKKIYDNPKVTRHFDCHAWITVSQSY---K-MEELLRKMIK-TMEEVS--LIEKLKEYLEVRRYVVVFDDVWG--IDFWRFIKHALPKNKCSRVIITTRNDDVAASKESLFDYVH--EPLSQDAAWELFCKKTF-QLD-QCPS-ELKEVSLKIVGKCEGLPLAIVAIGGLLSTKKI-VSKWERMYNSLGNELQR-NPHLTSITKVILLSYHDLPYYLKSCFLYLSIIPEDFFIRGGRLIRLWIAEGFV-PEKG-KTEEVAEEYLTELIRRSLVQVTKL---SKIRTCRVHDLIRELIVQKSEELSFCQ---V--RR
>XP_059632995.1
RRSS-NVPAV-DE-KVFGRDEDKKKMLDLLIQDN---LSVIPILGEDGIGKTTLARMLYDDEKVLEHFDLRVWVFDAQDF---D-KVKIAKGIIE---------LYDLVTAALESKRSLIVLDDIQIRDNKDIGLLESLSAASLGSKVIVTTPALHVEDDIAANVE-HY--KELSDYNSRSMFNYLAS-DSL-SNPE-NMSKVIETIVASCRGLPLLLDLIGRLLRLEEKRVLSFEKFL----------DTVSFEIRNPLVLSYAHLPSHLKKCFVYCSIFTKGHALSKEKLIHMWIAEGLV-SFDGKRTEDIGNDYFRELVSRSFFTELSS---GDIRECSMHGLIHDFAQVVAGSI------------
>XP_059632996.1
CRSS-NLQAV-DELKVFGREDDKKRMLVLLTEDN---LSVIPILGVDGIGKTTLARLLYNDEKVLKHFDLKAWVCDAQNF---D-KVKIAKGIIE---------LNDLVRNALESKRSLIVLDDIQIIYREDIDILNFFFGLALGSKVMLTTPSLEVAS-VIGTDE-CY--SELSYNDSWSMFSYLAF-DSS-HNSQ---LRVAATIVDRCRGIPLLLNLLGSLMRFKEKKDWAFKTFLKESSIMISSFASVSHDISNHLVL-------HIVQ-------FSPGTAL-----------------------------------------------------------------------------------
>XP_059633009.1
----------V---L-IGMDHHLNEMMRLLN-V-NE-VRIVGIHGMSGIGKTTVAKFIYNKLL-E-CFECCSFLDIRET-MQQK-LQKILADTLK-GVDSG---I---IKNVV-KKKVFIVLDDMDE------SHFT-RLVGKTGSRIIITTKDRHV---LDN-LKDTY--PVMDHVQSLQLFSMHAFRKKW---PN-DYVNISTDVALTAAGLPLALEVIGSFLS-M--EKAVWEDTLKKLE--LSR-DEVDK----KLRVIYDALAQ--QQIFLLFA--GMDKAA----GFYMWDDCGYHP-----------ERELNVLCLMSLMNV------GDANELKMHDQFISLGRKIVYEE--KIRG----SR
>XP_059633074.1
KREE-THSLV--H-NVIGRDSDKMEIIQLLLS-NQN-VSVVSLVGIGGLGKTTLAQLVYNDERVTKHFELKMWVCVSDIF---D-VKLITEKIIE-LMDK----LQEKLSEKITEKKFLLVLDDVWNENRDKWLKLIDLMMGGRGSKILLTTRAELVA-NASGTNS-LFF-KGLSEEESWCLFEKMAFKQDK-N-TI--QVTIGKEIVQKCKGVPLAIRAIGSLLYTRTDD--EWLLFKKNDLSKIVE---KDDVIFPILKFSYDYLPSELKRCFAFCSLYLKDQKIDKQELIKLWIAEGFI-A--ENQSEDVGNSYFMNLLRRSLFQDVEI---GDIISCKMHDFVHDLALSVGRSRFFTV----N-RH
>XP_059633085.1
KWEE-SHSCV--H-TVIGRDGDKMAIVQLLWS-NEN-VSVIAIVGIGGLGKTAFAQLVYNDERVTKHFQLKMWVCVSDVF---D-VKLIAEKIIQ-----------------------------------------------------------------------------------------------------------------------------------------------------------------------------------------------------------------------------------------------------------------------------------
>XP_059633101.1
QRTP-TTPHL-IE--VYGRDGDKEEIIKLLLADDTDPFCVIPILGMGGIGKTTLAQTVYNDKRMDECFDVKAWACVSDDF---N-VMNVTKALLE-NLEL----LQSSLKDKLSKKKFLIVLDDVWNENYDNWHVLLLPFMVGKRSKIIVTTRNEEVL-SVTNTLP-PY--KEMSDNACWLLFLHHAF-GNR-VFPS--LKPIGRQIVNKCKGLPLAAKTLGGLLGSKDTD--YWYKILNSNLWDLPP---KKNAILPALRLSYHHLPTNLKRCFAYCSIFPKDYEFDRKSLVLLWMAEGFV-QIEKVKREEVADGYFAELLSRSLFQEST----QSKARYVMHDLINDLAQFVSRKMCMRL----K-HH
>XP_059633152.1
EEMP------SRPAI--GLDVMLEKVRRFL----EDDVGIIGIYGMGGVGKTTLLKNINNEFLT--DFNVVIWVLVSRDFVHEKIQEAIVRLLSW-E-RQEQ--RASKIYKVM-RKRFLLLLDDVW---KGIDLE-EIGIPLP--CKVVFTTRSMDVCSDM-DAHCK----EFLKEKESWQLFGEKIG--RS-LHLP-FIRPHAETIIRKCGGLPLALITIGRAMANK-ETKEEWKYAIEVLN-SLRG---MED-IFTLLKFSYDNLNDILRLCLLYCSLYPEDYPIEKEKLIEYWIGEGLL-SG-DGDH-NMGYALIGSLKIACFLETGEE-----ETQVKMHDVVRSFALWIANEKKILIQ-GLT-QR
>XP_059633520.1
KREE-TYSFV--R-SVIGRDGDKMAIVQLLLS-NQN-VSPVAIVGIGGLGKTALAQLVYNDERVTKHFEIKMWVCVSNIF---D-AKVIVEKMIE-LMDK----MQEKISE----KKFLLVLDDVWNENRDIWLQMIDLLVGGRGSKILVTTRSELVA-NVIGSNS-PYI-KGLSKEESWSLFEKMAFKQGK-N-IF--QVEIGKEIVRKCKGVPLAIRALGSLLYTKTMD--EWLVFKNNDLSKIAE---EEDVIFPILKFSYDYLPSHLKRCFAFCSLYLKDQIIDKQELIQLWISEGFI-PVSENQQEDVGDLYFMDLLRRSLFQDIQR---GDVISCKMHDLVHDLAQLVAKAKFFMV----N-RH
>XP_059633532.1
KREE-TYSFV--R-SVIGRDGDKMAIVQLLLS-NQN-VSVVAVVGIGGMGKTALAQLVYNDERVTKHFDLKTWVCVSNIF---D-AKVIAEKIIG-LLDK----LQEKIGE----KKFLFVLDDVWNENRDKWLQMIDLLMGGRGSKILLTTRSELVA-NVSGSNS-PYF-KGLSEEESWSLFEKMAFKESK-N-TF--QVTIGKEIVRKCKGVPLAIRAVGSLLYIKTMD--EWELFKNNDLSKIVE---EEDVIFPILKLSYDYLPSHLKSCFAFCSLYLKDQIIDKQKLIQLWIAEGFI-PVYENQQEDVGDLYFMDLLRRSLFQDVQR---GDVISCKMHDLVHDLAQLVAKAKFFMV----N-RH
>XP_059633758.1
----------------------------------------MFVVGMGGSGKTTLVKKVYERVKDEG-FECHAWITASRSR---K-KREILWRMFN-NV-EVD--LTNKLREHLQNKRYVVVFDDLWI--KDVWETIKFALPGGH-SRIIVTTRRGDIACSCRDDSTGVY--QPLPMEKAQTLFCKKAF-PGR-ICPS-GLEDWSQRILTKCEGLPLAIIELGQILSNKKSES-VWKRLLESLGSELSR-NGRLSNTMRVLSLSYRDLPYHLKYCFLYLSIFPENYPVRCRVLIRLWIAEGFI-EQTG-KEEDIGEEYLKELTDRNLIQ-SEL---GRPKTCRLHNLMHKIILSKSREENFYN---V--RR
>XP_059633778.1
PRIA---SLFAED--IVGIEKPKQKLISWAL---RQSLQVVFVVGMGRSGKTTLVKKVYDRVKDDG-FEGQAWITVSRSK---K-KLELLWRMFT-YFNEVD--LTNKLREHLQNKRYVVVFDDLWI--KDVSETIRYALPGGH-SRIIVTTRRGDIACSCRENSIDVY--QPLPMEKAKQLFYKKAF-PES-ICPF-GLEVLSQRFLTKCEGLPLAIFEVAKILSNRKSES-VWKILLESLGSELSR-TGRLSNTMRVLSLSYNDLPYHLKYCFLYLTIFPEDYPVRCRVLIRLWIAEGFI-AQTG-KEEDIGEE----------------------------------------------------RR
>XP_059634217.1
----------V---L-VGIDNHVEEMMRLLV-H-SD-VRFVGIHGMGGIGKTTIAKVIYNKLS-Q-HFE-CCFLDVRET-AQQN-LQNLISTILK-TMDEG---I---IKDRF-GKKVPVVVDDVDQ------IQLH-ALVGKSGTRIIVTTRNKEI---LNI-PEDTY--KELDSNQSLQLFSMHAFRRDH---PE-DYNTLSRDVASTTGGLPLALEIIGSFLS-K--SKAVWNETLKKLK--IPD-GQVQK----KLKISYDALEQ--QLIFLLFI--GVDKRI----AFHM---------------------------------------------------------------------------
>XP_059634228.1
----------V---L-VGIDDHLEEMMRLLV-N-SD-VRIVEIHGMGGIGKTTIAKVIYNQLSQQ-NFE-CCFLDVREA-AQQN-LQNLISTILK-TMDEG---I---IEDRF-GKKVLVVIDDVDQ------IQLH-AHVGKSRSRIIVTTRNKEI---LNI-PE----------------------------------------------------------------RKAVWNETLKKLK--IQD-GQVQK----KLRI----------------------------------------------------KNGIEVLLLMSLVKT------GDNNELRMHDQLRDIDRDIVYQENFKEPG----NR
>XP_059634277.1
----------V---L-VGIDDHVEEMMKLLV-N-DD-VRIVGICGMGGIGKTTVAKVIYDKLS-R-QFH-HCFLDVSKT-AQQN-LQNLISSILK-SMDDG---I---IKHRF-GKKVLVVVDGVDH------DQLHAALLGKSGSRVIVTTRIQEI---LKL-AENTY--KEL----------------------------------------------------------------------------------------------------------------------------------------------------------------------------------------------------
>XP_059634314.1
----------V---L-VGIDDHVEEMMRFLV-N-SD-VRIVGIHGMGGIGKTTIAKVIYNQLSQQ-NFE-CCFLDVREA-AQQN-LQNLISTILK-SMDEG---I---IEDRF-GKKVLVVVDDVDQ------IQLH-ALVGKSGSRIIVTTRNKEI---LNI-PEDTY--KELDSNQSLQLFSKHAFRRDH---PE-DYDTLSRDVASKTGGLPLALEIIGSFLS-K--RRAVWNETLKKLK--IPD-GQVQK----KLRISYDALEQ--QQIFLLFI--GVDKRI----AFHMWDACEFYP-----------ENGIEVLLLMSLVKI------GDNNELRMHDQLRDIGRDIVRQENFKEPG----SR
>XP_059634464.1
-----EQRYELVN-LGVGMELGKRKVKEMVI---REDLVVVGICGIGGSGKTTLAREISRDDEIKSHFD---FFTVSQS----NVLRLVIGCHFA-------------LQYNFTVVRTLVVLDDVW-------LVLQQIF--SPGCKTLVVSR---V---INST----Y--ELLKEEEAMSLFCHFAF---G-SLPE----KLVKQVVDECKGLPLALKVIGA-LR-QL----IWTSAKYRLSGR----CESHEQLLERMKLSVDHLK--FRECFLDLGSFPEDTKIPLDVLINMWVE------------EE--FAILVELSNKNLLTLKDERMYSSYYSVSQHDVLRDLAIYLSS--------NIN-KR
>XP_059634658.1
QEMP------LNRTV--GLDSKLNEVLGLL----DDGPGIIGIYGMAGVGKTTLLTKLNNELTKQ-GFDEVIWVVVSKDQSVESVQDKMKKLFPE-N-TQDE--KKGEIFRVL-MKRFVLLLDDIW---SPIDLV-EVGIPLLKSSKVVFTTRFMNVCGVM-EAKKT----ECLAWQAAWDLFKDKVG--EE-NSHP-AIGKLAEDVCKECARLPLVLITIGRAMAAK-TTPQEWNYALNVLK-SISG---MENEVFRRLKFSYDNLDETTRICFLYCALYPEDWDINVSDLIEFWIGEGFF-EC-DNDECELGYEIIGRLKHACLLLKKEY----VYC-VNMHDVIRDMALSIVKEIKYFVQ-NLT-ER
>XP_059634659.1
QEMP------LNRTV--GLDSKLNEVLGLL----DDGPGIIGIYGMAGVGKTTLLTKLNNELTKQ-GFDEVIWVVVSKDQSVESVQDKMKKLFPE-N-TQDE--KKGEIFRVL-MKRFVLLLDDIW---SPIDLV-EVGIPLLKSSKVVFTTRFMNVCGVM-EAKKT----ECLAWQAAWDLFKDKVG--EE-NSHP-AIGKLAEDVCKECARLPLVLITIGRAMAAK-TTPQEWNYALNVLK-SISG---MENEVFRRLKFSYDNLDETTRICFLYCALYPEDWDINVSDLIEFWIGEGFF-EC-DNDECELGYEIIGRLKHACLLLKKEY----VYC-VNMHDVIRDMALSIVKEIKYFVQ-NLT-ER
>XP_059635052.1
QEMP------LNRTV--GLDSKLNEVLGLL----DDGPGIIGIYGMAGVGKTTLLTKLNNELTKQ-GFDEVIWVVVSKDRSVESVQDKMKKLFPE-N-TQDE--KKGEIFRVL-MKRFVLLLDDIW---SPIDLV-EVGIPLLKSSKVVFTTRFMNVCGVM-EAKKT----ECLAWQAAWDLFKDKVG--EE-NSHP-AIGKLAEDVCKECARLPLVLITIGRAMAAK-TTPQEWNYALNVLK-SISG---MENEVFRRLKFSYDNLDETTRICFLYCALYPEDWDIGVEELIEFWIGEGFF-EC-DNDECELGYEIIGRLKRACLLLKSKE----GYSDVNMHDVIRDMALSIVKEIKYFVQ-NLT-ER
>XP_059635493.1
----------L---P-IGLGSRVGRINLWLD-G-SD-VGIMVIFGMGGIGKTTIARKVYNLNF-E-RFEGRGFLNIRIT-LEQN-LQKLLSDISK-SVDEG---T---IKRAT-RKRVLLVLDDVDK------EHSN-AIL--PGSKIIITTRHENL---LEA-HQCMY--EELSDKESLELFCWHAFGKDH---TK-GFMEHSRSVVLQSGGLPLALQVLGSSL-SK--GIDVWEIALEKLE--IPD-GQILE----VLKISYDSLDHD-KNLFLFFV--GKDKDH----TVEILDQCGFYT-----------TVGIQNLIDRCLLKI------NKFNKLVMHQLIRDMGREIIRQESPKELG----SR
>XP_059636819.1
EVRPRFNSIPFEE-SIVGFEEQVNSLVNQL-AGKDHDPVILSIIGEEGSGKTTLARAIYKNRGIKDFFKCRAWVSVSKGYTLKDVLLNIL------TLKDKDVDLANQLLESMKNMKCLIVLDDVQA--GDVWEELKGAFADINGTKIIITTSEEDI----------PQ--SPLSDLDGWKMFLKKRLTESS---------DLKQKVLTKCRGLPLNIVLLGGLLSTKKT--DEWLRVLN---SN-----------RDILSLSYNDLPVYSKLCLLYLAFFPKEFDIPVRRLLRLWLAEGFVPVVQESESEDVVQECFENLVKRSMIQISKM--DGSPRRCNLLGSLHDNLLSKAQAISLFH---IHVRR
>XP_059637166.1
PPAA---SLFIAE--VVGIEFLRDELISKLLAEQ-PTRAVISLVGMGGLGKTTLAKKVYDNARVTRHFDYCAWIFVSQSY---K-TEELLRTIIK-SMEKVK--LIEKLKEYLEPKRYVIVFDDVWE--IEVWSIIKHALPKNKCSR------------------------------------------------------------------------------------------------------------------------------------------------------------------------------------------------------LICELIVSKSEELSFCQ---A--RR
>XP_059637256.1
----------V---P-VGVQSRVENLMELLL-E-ND-VRIIAISGMTGIGKTTIARATYNLIH-H-KFDGSCFLNVGET-WKQD-LQKLLSDLLL-NLDHG---I---IKRHA-CRKVLLILDDVDD------HQLR-ALA--PGSRVLVTTRDVSS---LSP-FQNIY--EVLSEKESLQLFGWHAFKSYD---FD-GYKMLCKEAVAYAKGIPLLLQTLGFFLSDK--VVQEWGSELEKVE--FLD-D-------------VDSLEQI-VELFV-----------------------EFGP-----------DLPISTLERYA----------Q------VENFIQDFS-------------------
>XP_059638455.1
GGRE-TTSFV-YN--VCGREQDQEAIVAELLKDEDN-FSVIPIVGMGGIGKTTLAQLVYNDERVEGRFDLKAWVCVSDDF---HAVHRVTKAILQ-SLNM----LQQKLKENLSGKKFLLVLDDVWSDKYEDWQLLKLPFKVGPGSKIIVTTRHESVA-STMTLSQ-AY--KGLSNDECLSLFAHHAL-EKE-ADPS--LKGIGMEIVSKCKGLPLAVKTLAGLFRNKQSS--EWVDILNSKIWNLPE---QSGGILPALQLSYHHLPSHLKQCFAYCATFPKDYEFDKAELVLLWMGIGLL-QSKEKDRENFGNKCFDDLLSRSFFQQSG----SSKSLFVMHDLLHDLAIHVAGKISVQ-----K-RH
>XP_059638456.1
GGRE-TTSFV-YN--VCGREQDQEAIVAELLKDEDN-FSVIPIVGMGGIGKTTLAQLVYNDERVEGRFDLKAWVCVSDDF---HAVHRVTKAILQ-SLNM----LQQKLKENLSGKKFLLVLDDVWSDKYEDWQLLKLPFKVGPGSKIIVTTRHESVA-STMTLSQ-AY--KGLSNDECLSLFAHHAL-EKE-ADPS--LKGIGMEIVSKCKGLPLAVKTLAGLFRNKQSS--EWVDILNSKIWNLPE---QSGGILPALQLSYHHLPSHLKQCFAYCATFPKDYEFDKAELVLLWMGIGLL-QSKEKDRENFGNKCFDDLLSRSFFQQSG----SSKSLFVMHDLLHDLAIHVAGKISVQ-----K-RH
>XP_059638527.1
ERPE-TTSLV-VN--VYGRENEKEAILELLLEEDAS-VSVIPIVGMGGIGKTTLAQLVYDDERLKGFFVPKAWVCVSDDF---D-VFRVTKAILD-TLNK----LQEKLKEQLSGKKFLLVLDDVWTEKYEDWELLQRPFMFGPGSKIIVTTRHENVA-LTMSLSP-GY--KELSKDECLSLLAYHAL-SSQ-AHPH--LKGIGEQIVRKCKGLPLAVKSLAGLLRTKRQS--EWVDVLDSEIW---E---QKSNIFPALMLSYRHLPSHLKQCFAYCAILPKDYEVDKDELVLLWMGVGLL-KSTVKKDEDVGRKYFDDLLSRSFLQQSS----DSKSLFVMHDLLNDLALHVAGDICFR-----K-RH
>XP_059638528.1
ERPE-TTSLV-VN--VYGRENEKEAILELLLEEDAS-VSVIPIVGMGGIGKTTLAQLVYDDERLKGFFVPKAWVCVSDDF---D-VFRVTKAILD-TLNK----LQEKLKEQLSGKKFLLVLDDVWTEKYEDWELLQRPFMFGPGSKIIVTTRHENVA-LTMSLSP-GY--KELSKDECLSLLAYHAL-SSQ-AHPH--LKGIGEQIVRKCKGLPLAVKSLAGLLRTKRQS--EWVDVLDSEIW---E---QKSNIFPALMLSYRHLPSHLKQCFAYCAILPKDYEVDKDELVLLWMGVGLL-KSTVKKDEDVGRKYFDDLLSRSFLQQSS----DSKSLFVMHDLLNDLALHVAGDICFR-----K-RH
>XP_059638529.1
RRRE-TTSLE-DK--VYGREKDKEAILQLLLKEDVS-VSVIPIVGMGGIGKTTLARLVYNDERIKGCFDPKLWVCVSDDY---D-VVRVTKAILE-TLNM----LQKKLNEKLSGKRFLLVLDDAWNDNYADWDVLRRPFMHGPGSKIILTTRLRNVAKITSTLCPSAY--NELSKDECLSLFAHHAL-ARP-AHPH--LKEIGEKIVNKCKGLPLAAKTLGGLLRNEQQR--VWENISDSKIWDLPE---QQSNILPALRLSYHHLPSHLKQCFAYCAIFPKDYAFDKGELILLWMGVGLL-LSTEKKQEDFGSEYFDDLLSRSFFQQSS----AFESRFVMHDLLNDLTLYIAGDICFM-----K-RH
>XP_059638543.1
TANP-----IAVE-GVLGLDEDIRTLMELLAGDHEKDLKYIPIVGMPGLGKTTLARKVYNNPFIVHYFHIRAWTYVSQVYQKRDILLSIINSACI-NMSDEE--LGEHFYKALEGKRYLVVIDDLWS--IEAWDVLKRYFPNDNGSRIVFTTRLVNMA--LQAK-P--H--SFLNEDESWNLLRFKVFRKE--SCPI-DLIEIGKEIAKKCGGLPLAIVVISGLLA-KDKTEEWWKHVSGSV-GSIIS--D-SEQYLDTLALSYNHLPQHLKPCFLYFGAFPEDYEIPVRQLISLGVAEGFI--QNEQKSEEVAGDYLMDLIDRSLTIVSKK---GGIKACRVHDLLRELCLRKAREDNFL----TS-CR
>XP_059638545.1
-ANP-----IAVE-AVLGFDEDIRTLMELLAGDHEKDLKYIPIVGMPGLGKTTLARKVYNNPFIVYYFHIRAWTYVSQVYQKRDILLSIINSACI-NMSDEE--LGEHFYKALEGKRYLVVIDDLWS--IEAWDVLKRYFPNDNGSRIVFTTRLVNMA--LQAK-P--H--SFLNEDESWNLLRFKVFRKE--SCPI-DLIEIGKEIAKKCGGLPLAIVVISGLLA-KDKTEEWWKHVSGSV-GSIIS--D-SEQYLDTLALSYNHLPQHLKPCFLYFGAFPEDYEIPVRQLISLGVAEGFI--QNEQKSEEVAGDYLMDLIDRSLTIVSKK---GGIKACRVHDLLRELCLRKAREDNFL----TS-CR
>XP_059638624.1
KRRD-TSSSM-DK--VYGRENDKEAILDLLI-DEDK-VSVIPIVGMGDVGKTTLTKLVYDNERLKGHFDLKAWVCVSDDF---D-IVGVTKKILE-ALNM----LQQKLKMNLSGKRFLLVLDDVWNENYKE----------------------------------------------------------------------------------------------------------------------------------------------------------------------------------------------------------------------------------------------
>XP_059638647.1
EETP------LDRTV--GLDANFHKLLSLL----DDGTGIIGIYGMGGVGKTTLLKMINNELASQ-EFDEVIWVTVSKDLSVESIQDKIKKLFSD-K-SQEE--KKADIFKVL-RKRFVLLLDDIW---KRIDLL-EVGVPIP--AKIIFTTRSEDVCGLM-QAKKK----ECLAWEEAWDLFKEKVG--EE-NSDS-EIARLAKEVCKECAGLPLALSTIGRAMASK-RTPQEWDYAVSVLK-SFSD---MGDQVFPLLKFSYDYLDETIKTCFLYFALFPEDDDIAVSHLIKLWIGEGFL-ECDDNDDCKLAYNIICRLKLACLLVESSN-----YNRVHMHDLIRDMALWIVEKEKYLVQ-----ER
>XP_059638686.1
PQI-------LED--IVGIQKPREDLIRQLT---GSNHLTISVVGPGGSGKTLLVKSVYRSEEVQGHFDSHAWVRVSRSP---K-MRELINNILK----GVD--IQAKLRNYLHQKRYVFVLDDIWS--KGDWERIKKVLPNGSGIRIIVTTRNTDVASFCAESQHCIH--NCLPWQEALGLFCKKAF-QTS-NCPP-LLEGWSQKIVKRCEGLPEAIEEVGRWLSNKQVPNHEWKKLHDSLGTDA----EYLSIISKILLPSYEDLPSHLKCCFLYFSIFREDYSIKRGRLIRLWVAEGFV-KVKG-KTEEVAEDYLKKLIERNLVDVSKW---GRARCCRVRNLVLDFIVSKSEDENFVS---I--RR
>XP_059638688.1
ERLP-TTSLV-DK--VYGREKDKEAILELLLRGEDE-ICVISIVGMGGVGKTTLAQLVYDDDNLKDHFDMKAYVCVSDDF---D-VFGLTRTILE-DLDT----LQVILKETLTGKKFLLVLDDCWNENREQWDLLRRPFLVGPKSKIIFTTRDKCVA-SMMNSVPASY--KKLSDDDCPFLFAQYAL-GST-VHPN--LKEIVEKIVKKCEGLPLEAKTLGGLLDTDEEK--RWRDILNSEIWDLPQ---EKSNILPTLRLSYIHLPSHLKHCFAYFSIFPKDYEFEKEELILLWMAEGLL-LSEGK-REDFGSKCFDDLLSRSFFHQSC----GYKTRFEMHDLTNDLAQFVAGDTYFRL----R-RH
>XP_059638750.1
SSTN------FEQFE--SRNSVFNEIMEAM----DSGSYKIGIYGMPGVGKTTMVEEVGKQAEK-GLFDEVAMAVFSQTPDLRKIQVKLLNLLTK---SEEG--SAGELRNRLNGRKILVILDDVWD--DQTTLK-KIGIPDDKGCKILLTSRRLEVCRRM-GFEKN----GLLSKPEAWKLFKRTV---GD-EADR-EMLSVAGKVCRECGCLPLAILAIGAALKGE-KGKHMWDDAHEQLRSQIEG---VPEKLYSNIEWSYDYLDLQ--LCFLHCCLFSEDTEISIDDLVKYGVGTGFL-LD--TKKRDRAKTLVSILKKSNLLLEGKD-----ENFVKLHDVIRDVAILIADPNVFLVK--VN-MA
>XP_059638874.1
----------T---L-VMMDDHLNEMMRLLV-G-ND-VRIVGILGMGGIGKTTIAKSIYNNLL-Q-DFKCCSFLDVREN-VKQKDLQNLLNDTLK-NVNGG---I---IKCRF-KKKVFIVLDDVDE------SQFD-WLVGNPGTRIIVTTRNKHV---LNI-LEDTY--PFMNPDQSLQLLSIHAFRKKF---PM-DFDSISREVVSVTAGLPLALEVIGSFLS-K--PKTVWEDTSKKLK--IPN-HKVQE----KLRVSYDVLEQ--KQIFLLFI--GMDKTY----PFYMWDDCSYFP-----------ETEINVLCLMSLVKL------ENDNVLRMHDQLRDLGREIVRQEDFENPE----SR
>XP_059638875.1
----------T---L-VMMDDHLNEMMRLLV-G-ND-VRIVGIHGMGGIGKTTIAKSIYDKLL-Q-DFECCSFLDVREN-VKQKDLQNLLNDTLK-NVNGG---I---IKRRF-NKKVFIVLDDVDE------SQFD-WLVGNPGTRIIVTTRNKHV---LNI-LEDTY--PFMSPDQSLQLLSIHAFRKKF---PM-DFVSISREVVSVTAGLPLALEVIGSFLS-K--PKTVWEDTSKKLK--IPN-DEVME----KLRVSYDVLEQ--KQIFLFFI--GMDKTY----PFYMWDDCRYFP-----------ETEINVLCLMSLVKL------ENDNVLRMHDQVRDLGREIICQEDFDNPE----NR
>XP_059638926.1
----------A---DLIGIESSVEEVKSLLM-E-ND-VRSVGLWGMGGIGKTTIAQAVFDRIS-Q-QFDGRCFLNVREI-SK-K-LQKLLSDILY-SVGGE---L---IKNML-RRRVLLVVDDVDQ------EQLQ-VF-A-SGSRIIITTRDEHL---LTT-HGTIY--KALESGEALQLLSWKAFNQRF---SE-GYLELSNQVVDYARGLPLALIILGSFLYGR--TTHEWKSTLSKLL--IPN-KEIIQ----VLKISFDGLM-Q-KEIFLFYK--GEDKSY----VERILESCGFFP-----------GIEMPVLIEKSLINV------S-ENRLCMHDLIQKMGWYIVDQESPEEPG----SR
>XP_059638951.1
EGRE-TSSLV-YK--VYGREQDREAIVEELLRDEDN-VSVIPIVGMGGIGKTTLAQLLYNHERVEGHFDLKAW------------------AILQ-YLNM----LQQKLKENLSGKKFLLVLDDVWNDKYDDWKLPRLPLEVGPGSKIIVTTRNETV---------------------------------------------------------------------------------------------------------------------------------------------------------------------------------------------------------------------
>XP_059638995.1
RRRE-TTSLE-DK--VYGREKDKEAILQLLLKEDVS-VSVIPIVGMGGIGKTTLARLVYNDERIKGCFDPKLWVCVSDDY---D-VVRVTKAILE-TLNM----LQKKLNEKLSGKRFLLVLDDAWNDNYADWDVLRRPFMHGPGSKIILTTRLRNVAKITSTLCPSAY--NELSKDECLSLFAHHAL-GRP-AHPH--LKEIGEKIVNKCKGLPLAAKTLGGLLRNEQQR--VWENISDSKIWDLPE---QQSNILPALRLSYHHLPSHLKQCFAYCAIFPKDYAFDKGELILLWMGVGLL-LSTEKKQEDFGSEYFDDLLSRSFFQQSS----AFESRFVMHDLLNDLALYIAGDICFM-----K-RH
>XP_059639086.1
RMED-SHSFV--P-NVIGRDNDKKAIVELLMS-EEN-VSVVAIVGIGGMGKTALAQLVSSDENVKKHFEINMWVCVSEDF---G-VEQVAKNAIE-RMEG----VQKKLREIINGKKYFLVLNDVWNENRDRWLKLRDLLKSGKGRKILITTRNKLVA-TTSGVNS-PYV-EGLSKDESWSLFKQHAFKEES-------RVKIGKEIVEKCSGVPLAIRVLGSLLYSKTMK--EWLDFKNKDITEIAQ---GENTILLILKLSYDHLPLHLKQCFAFV--------------------------------------------------------------------------------------------
>XP_059639125.1
-RGD---A---NE--LVDMFERKRDLINFVD-AGGSPLRVVSVVGSPGSGKTTLVKIVYKDMRKEGRFDSHVWIPVGKSP---N-IEDLLKVMIV-EMNTTE--LRENIKKFLQKKHYLVVFDDVWE--AETWNQVKNALPDNRGCRVILTTRLQEIGET------DIC--TALSKESIWNFFCKKVF-PG--PCPP-LLKDDFEDVLEKCDRLPLAIEAIISVLAVKDNVSEKLERLKRSLLLGLQD-NCEVTRMRNRLFLCYTDLPFHLKICFLYLSIFPEGHQIKRMRLIRLWIAEGFVGPTDNSMSEEVAEDYLSALICRSLIQVAER---GRVETCRIHEAWRDLITWMSRKQNIVS---I--RR
>XP_059639126.1
SQGD---ALLAPE--LVGIDKRKQELIHLLVADDSGVLKVVSVVGMGGLGKTTLVKKVYDDAAVKKHFESHAWLTVSESA---K-MVELLQDMIQ-EMDINK--LKKVINEFLQERSYLVVFDDIWS--IDDWEAVRYALPKNSKSRIILTTRFEDIASTCKEIDGNVY--NPLSWEESWTLFCRKAF-QGC-SCPP-HLEDIAQSILKRCGGLPLAIVAIGGVLATKHSRIDDWDMLNRSLGGELQG-NNKLQSMKNILSLSYNDLPWYLKICFLYLSIFPEDHEIECMKLIRLWTAEGFV-IREAGKTEEVAEGYLYELLNRSLIQVAET---GRARTCRIHDLLREIATSKSRDQNIVA---IL-RR
>XP_059639187.1
----------VE-----------------LL---NNEVKTVVLVGESGIGKTWTAREISKRAIKE--FE---WV-----FHRKERLVKIL--LLP-EKDEENHDLQQKISQTLKGKRFLLILDDVGSK-----DELES-----NGYKFLITSIMKPI-----------Q--KPLSLTESLSLLQQMIY-----EVPGV---KLAEAFIEKTKGLPTAVVIMAKALS-KEHEELLLESDLEAFSNEITQ------------------LPLGLMDCCWHGNHFFRNGSIHFNELIAYWMLEGYLG-----KAYEKGHHVLMELIDTSYVTIESRMYVGEDETTQVDGMMKTMLTGMKRPDNFFQSE----QV
>XP_059639198.1
----------V---L-VGIDYHVEEMMKLLI-N-SD-TRIVGIHGMGGIGKTTIAKVI---LS-Q-HSE-CCFLDVRET-AQQN-LQNLISNILK-TMDEG---T---IKDGF-GKKVLVVIDDVDQ------IHLR-ALVGKSGSRIIVTTRNKDI---LNL-PEDTY--KELDSNQYLQLFCMLVLRRDH---SE-GYDTLSKDVVSTTGGLPLALEIMGSFLS-K--GKAVWKDTLKKLK--IPD-GQVQK----KLRISYEPLLQ--QQIFLLFI--GVD--------------------------------------------------------------------------------------
>XP_059639342.1
--------------------------MRLLI-G-ND-VRIVGIHGMGGIGKTTIAKFIYDALK-G-SFESHSFLDIQET-AQQY-LQKLLTDTLK-HVEGG---M---IKNIF-TKKVLVVLDDVIE------SQFS-WLVGKSGSRIIVTSKDRNV---LDD-IKDIY--PFMNYMQSLQLFSIHAFRRKF---PE-GYVSFSREIASNAAGLPLALEVIGSFLS-K--EKVVWEYTSWKLK--TSH-DEVERKLKQKLRVSYEALPQ--RQIFLLFT--GMDKAT----VFYMWDDCGYHP-----------GKEFNVLCLTSLVKV------KDTNELRMHDQFRTLGRKIIYEE--KILG----SR
>XP_059639344.1
----------L---L-VGIDDHINNIMRLLV-S-SE-KRIVGIHGMGGIGKTTIAKSIYNKLL-K-EFECGSFLDILET-AKPR-LQKLLADTLK-NANSG---I---IQNRF-RTKVLIVLDDLNE------SQFD-WLVGNPGTRIIVTTRDKKV---LID-LEDSY--PYMNLVQSVELFSIHAFRMKL---RI-GYEKISNDIALTTGGLPLALEVIGSFLF-K-NDIQIWEDTLEKLK--MPD-DKVQK----ALRISYDGLEQ--QKIFLLFI--GMDKTY----PFYMWDDCG----------------------------------------------------------------------
>XP_059639348.1
----------L---L-VGIDEHINNITRLLV-G-SE-KRIVGIHGIGGIGKTTIAKCIYNKLL-K-EFECGSFLDILET-AKPK-LQKLLADTLK-DANSG---I---IQNRF-RTKVLIVLDDLNE------SQFD-WLVGNPGTRIIVTTRDKKV---LID-LG-PY--PDMNLVQSVELFSFHAFRMKF---PI-GYEKISNGIASTTGGLPLALEVTGSFLF-K-NDIRIWEDTLDKLK--MPD-DKVQK----ALRISYDGLEQ--QKIFLLFI--GMDKTY----PFYMWDDCGYFP-----------KREIDVLCLLSLVKI------ENDNLLRMHDQLRDFGREMVHQEDDINPG----SR
>XP_059639349.1
----------L---L-VGIDEHINNIMRLLV-G-SE-KRIVGIHGIGGIGKTTIAKCIYNKLL-K-EFECGSFLDISET-AKPK-LQKLLADTLK-DANSG---I---IQNRF-RTKVLIVLDDLNE------SEFD-WLVRNPGTRIIVTTRDKKV---LID-LG-SY--PDMNLVQSVELFSFHAFRMKF---PI-GYEKISNDIASTTGGLPQALEVIGSFLF-K-NDKQIWEDTLAKLR--MPD-DKVQK----ALRISYDGLEQ--RNIFLLFI--GMDKTY----PFYMWDDCGYFP-----------KREIDVLRLLSLVKI------ESDNLLRMHDQLRDFGREMVRQEDDINPG----SR
>XP_059639375.1
----------LEAYSKVGFDHEKMSMERLL-RR-QDDFKAIGIVGMRGVGKTTLCQLTFNNKVVQEHFL---WVCLSKH-PNEDSMK-ILEDIIK---------L---LRLQLMGKRYLIVLDDACSEDDDKWEKLAYGLPKGGG-TIIVTSRSEELAKDMVGE--EL---LPLQDKESWLIFRD-TVTEDD-EFPK-ELENLKDEVIKKCAGLP-----LAA----K-----------------------------------------------------------------------------------------------------------G---QIKHDQLLQD------K--------------
>XP_059639461.1
EETP------LDRTV--GLDANFHKLSSLL----EDGTEIIGICGMGGVGKTTLLKKINNELAIQ-EFDEVIWVTVSKDLTVESIQDKITKLFSD-K-SQEE--KKADIFKVL-RKKFVLLLDDIW---KRIDLL-EVGVPVP--AKIIFTTRFEDVCGLM-QAKKN----ECLAWEEAWDLFKEKVG--EE-NSDS-EIATLAKEVCKECAGLPLALCTIGRAMASK-RTPQEWDYAVSVLK-SFSD---MGDQVFPLLKFSYDNLDETIKTCFLYCALVPEDYNIDVFDLIKLWIGEGFL-ECDDNDDRKLAYDIICRLKLACLLVESSD-----SNHVNMHDLIRDMALWIVGESHKLIS-----ER
>XP_059639749.1
SRRA--TQMILE--SILGRQEEVSKLESWLVEEEQSDPVIISVTGVGGIGKTTIAAAVYESMR--HHFNCHAWASVFQS----SLLQDVLRGILK-AMNDAS--LREMIRSRLVGKKFLLVLDDVMK--KDEWEYVKSALPQDCQAKILLTSGTNL---------PD-YA-PRLTPQNAFNLLQKRCLQQTT-FWPS-VVKSEAEEILGICKGIPLAIATIGGLLSTKQMETKEWTIVRHML-SQ-----------AHFTPLCYSDLHAVLKSCFLYAALFPLNSEIPCKRLQQLWIAEGFV------RAEEAARLQMEELIWRNMIQMAQVGLDGEVETCRVLRPMREFALKRSEQDKFSSS-LLD-HH
>XP_059639842.1
YSIN------YESFQ--SMEFVFEEIMKAL----DDGTYKIGIHGMPCVGKTRMMEEVSQQAQK-SLFDEVAEIVVSHNPILTDIQQKLLNLLNE---PENA--RKARIYDRLNGKNILVMVDDIWN--NKIKLE-DIGITTVKGCNIILISRIKEVRLWM-S-EKE----GV-----------------------------------------------------------------------------------------------------------------------------------------------LFGT--------------------------------------------------
>XP_059639938.1
ERLP-TTSLV-DK--VYGRENDKSAIVELLQRGGET-VSVIPIVGMGGVGKTTLAQLVYDDDTMKDLFDMKAWVCVSDDF---D-VFGVTKTIFE-DVDK----LQVKLKEILSGKKFFFVLDDIWNENLQQWDLLRRPFLAGPGSKIICTTRNEGVA-KVMSSIPATY--RKLSHDECRSLFAQYAL-GSI-AHLN--LKEVGDNIVKKCNGLPLAAMTLGGILRNEAEK--KWEAILHSEIWELPR---GKSNILPALRPSYFHLPAHLKQCFAYCSIFSKDYEVDKDELISVWMATGLL-LNEEKMGEDFGKECFDDLL------------------------------------------------
>XP_059639939.1
ERLP-TTSLV-DK--VYGRENDKSAIVELLQRGGET-VSVIPIVGMGGVGKTTLAQLVYDDDTMKDLFDMKAWVCVSDDF---D-VFGVTKTIFE-DVDK----LQVKLKEILSGKKFFFVLDDIWNENLQQWDLLRRPFLAGPGSKIICTTRNEGVA-KVMSSIPATY--RKLSHDECRSLFAQYAL-GSI-AHLN--LKEVGDNIVKKCNGLPLAAMTLGGILRNEAEK--KWEAILHSEIWELPR---GKSNILPALRPSYFHLPAHLKQCFAYCSIFSKDYEVDKDELISVWMATGLL-LNEEKMGEDFGKECFDDLL------------------------------------------------
>XP_059639944.1
GRRE-TTSLV-VK--VYGREEDKNAILYELLKAENK-VSVIPIVGMGGIGKTTLARLVYDDDRLKGHFDLKAWVCVSDDY---D-AVRVTKTILE-ALDM----LQVKLKESLSGKRFLLVLDDIWNEKYADWELLRRPFMFGPGSKIIVTTRLENVA-STMSLSP-SY--KLLSKDECLSLFTHHAL-EKQ-AHPN--LKGIGEEIVSKCKGLPLTVLTLAGLLRTKLQS--EWENILNSRIWDLPE---QRSGILPALKLSYHHLPSHLKQCFAYCAIFPKDYEFHIEELVLLWMGAGLL-LSTEKNQEDFGKQYFDDLLSRSLFQQSS----GSKSLFVMHDLLNDLALHVARNIFFR-----K-RH
>XP_059639945.1
GRRE-TTSLV-VK--VYGREEDKNAILYELLKAENK-VSVIPIVGMGGIGKTTLARLVYDDDRLKGHFDLKAWVCVSDDY---D-AVRVTKTILE-ALDM----LQVKLKESLSGKRFLLVLDDIWNEKYADWELLRRPFMFGPGSKIIVTTRLENVA-STMSLSP-SY--KLLSKDECLSLFTHHAL-EKQ-AHPN--LKGIGEEIVSKCKGLPLTVLTLAGLLRTKLQS--EWENILNSRIWDLPE---QRSGILPALKLSYHHLPSHLKQCFAYCAIFPKDYEFHIEELVLLWMGAGLL-LSTEKNQEDFGKQYFDDLLSRSLFQQSS----GSKSLFVMHDLLNDLALHVARNIFFR-----K-RH
>XP_059639946.1
GRRE-TTSLV-VK--VYGREEDKNAILYELLKAENK-VSVIPIVGMGGIGKTTLARLVYDDDRLKGHFDLKAWVCVSDDY---D-AVRVTKTILE-ALDM----LQVKLKESLSGKRFLLVLDDIWNEKYADWELLRRPFMFGPGSKIIVTTRLENVA-STMSLSP-SY--KLLSKDECLSLFTHHAL-EKQ-AHPN--LKGIGEEIVSKCKGLPLTVLTLAGLLRTKLQS--EWENILNSRIWDLPE---QRSGILPALKLSYHHLPSHLKQCFAYCAIFPKDYEFHIEELVLLWMGAGLL-LSTEKNQEDFGKQYFDDLLSRSLFQQSS----GSKSLFVMHDLLNDLALHVARNIFFR-----K-RH
>XP_059639947.1
GRRE-TTSLV-VK--VYGREEDKNAILDELLKAENK-VSVIPIVGMGGIGKTTLARLVYDDDRLKGHFDLKAWVCVSDDY---D-AVRVTKTILE-ALDM----LQVKLKESLSGKRFLLVLDDIWNEKYADWELLRRPFMFGPGSKIIVTTRLENVA-STMSLSP-SY--KLLSKDECLSLFTHHAL-EKQ-AHPN--LKGIGEEIVSKCKGLPLTVLTLAGLLRTKLQS--EWENILNSRIWDLPE---QRSGILPALKLSYHHLPSHLKQCFAYCAIFPKDYEFDKDELVLLWMGAGLL-RSTEKNQEDFGKQYFDDLLSRSLFQQSS----GSKSLFVMHDLLNDLALHVARNIFFR-----K-RH
>XP_059640059.1
EGRE-TTSLV-YS--VCGRVQDQEAIVAELLKDEDN-FCVIPIVGMGGIGKTTLAQLAYNHERVEGRFDLKAWVCVSDDF---HAVHRVTKAILE-SLET----LQQNLKESLSGKKFLLVLDDVWNDKYEDWEVLKRPFKVGPGTKIIVTTRNGAVA-KTMALSQPAH--QGLSNHECLSLLARHAL-EKE-ADPG--LKGIGEEIVNKCNGLPLAVKT------------------------------------------------------------------------------------------------------------------------------------------------------
>XP_059640078.1
QQIP------VDRTL--GLDSTFHKVLALL-DD-DDGMGIIGIYGMGGIGKTTLLKKLNNELASDRKLDEVIWVVVSKDLSVESVQDKIKKLFPE-K-SQDE--KQADIFEFL-MKKFVLLLDDVW---GRIDLL-EVGVPPP--AKIAFTTRSEEVCSLM-EAKKS----ECLAWQEGWDLFKDKVG--EQ-NSDP-EIEKLARVVCKECAGLPLALITIGRAMASK-KTPQEWNHAISVLKSSIRG---MEDDVLRRLKFSYDSLDETIQICFLYCALYPEDWDIDVEDLINFWIGEGFL-EC-DNDEFKLAYDVIGRLKLACLLLDSRE----SYKCVNMHDVIRDMALWIIKNEKYLVQGEPT-ER
>XP_059640128.1
----------T---L-VMMDDHLNEMMRLLV-G-ND-VRIVGIHGMGGIGKTTIAKSIYNKLL-Q-DFKCCSFLDVREK-VKQKDLQNLLNDTLK-NVNDG---I---IQHRF-KKKVFIVLDDVDE------SQFD-WLVGNGGTRIIVTTRNKHV---LNV-LEDTY--PFMNPDQSLQLLSIHAFRKKF---PI-NFVSISEEVASITAGLPLALEVIGSFLS-K--PKTVWEDTSKQLK--IQN-DKVHK----ILRVSYDVLRQ--KQIFLLFV--GMDKTY----PFYMWDDCGYFP-----------EKEINVLCLMSLVKL------GNDNVLIMHDQLRDLGREIVCQEDFENPG----SR
>XP_059640135.1
GGRE-TTSFV-YN--VCGRVQDQEAIVAELLKDEDN-FSVIPIVGMGGIGKTTLAQLVYNDERVEGRFDLKAWVCVSDDF---HAVHRVTKAILQ-SLNM----LQQKLKENLSGKKFLLVLDDVWSDKYEDWQLLKLPFNVGPGSKIIVTTRHESVA-STMTLSQ-AY--KGLSNDECLSLFAHHAL-EKE-ADPS--LKGIGMEIVSKCKGLPLAVKTLAGLFRNKQSS--EWVDILNSKIWNLPE---QSGGILPALQLSYHHLPSHLKQCFAYCATFPKDYEFDKAELVLLWMGIGLL-QSKEKDRENFGNKCFDDLLSRSFFQQFG----SSKLLFVMHDLLHDLAIHVSGKISVR-----K-RH
>XP_059640478.1
ERYR-TISCIVKE--VRGREQDKNTLVSKLLSSQDDRLHIISVVGMGGMGKTTLAQLAYNCDEVKTHFDRIIWVCVSEPF---D-EIRVAKAIYE-ELNT---IL---VRHSIVGKKFLLVLDDVWTEDPKKWEPFRNSLTNGRGSKILVTTRNERVAKMMEST-------RELSDQDCWFLFSQIAFFGKS------KLEEIGRKIADKCKGLPLAAKTIGSLMRFKTAE--EWQNVLNSETWELKE--AEKG--FPPLLLSYYDLTSAMKRCFSYCAVFPKDHKIEADNLIKLWMAHGYL-TKKET--EVTGREYLQNLAMRSFFQDLEK--NGDVIRFKMHDMVHDFAKFLTKNEFFIMEV----TE
>XP_059640479.1
ERYR-TISCIVKE--VRGREQDKNTLVSKLLSSQDDRLHIISVVGMGGMGKTTLAQLAYNCDEVKTHFDRIIWVCVSEPF---D-EIRVAKAIYE-ELNT---IL---VRHSIVGKKFLLVLDDVWTEDPKKWEPFRNSLTNGRGSKILVTTRNERVAKMMEST-------RELSDQDCWFLFSQIAFFGKS------KLEEIGRKIADKCKGLPLAAKTIGSLMRFKTAE--EWQNVLNSETWELKE--AEKG--FPPLLLSYYDLTSAMKRCFSYCAVFPKDHKIEADNLIKLWMAHGYL-TKKET--EVTGREYLQNLAMRSFFQDLEK--NGDVIRFKMHDMVHDFAKFLTKNEFFIMEV----TE
>XP_059640480.1
ERYR-TISCIVKE--VRGREQDKNTLVSKLLSSQDDRLHIISVVGMGGMGKTTLAQLAYNCDEVKTHFDRIIWVCVSEPF---D-EIRVAKAIYE-ELNT---IL---VRHSIVGKKFLLVLDDVWTEDPKKWEPFRNSLTNGRGSKILVTTRNERVAKMMEST-------RELSDQDCWFLFSQIAFFGKS------KLEEIGRKIADKCKGLPLAAKTIGSLMRFKTAE--EWQNVLNSETWELKE--AEKG--FPPLLLSYYDLTSAMKRCFSYCAVFPKDHKIEADNLIKLWMAHGYL-TKKET--EVTGREYLQNLAMRSFFQDLEK--NGDVIRFKMHDMVHDFAKFLTKNEFFIMEV----TE
>XP_059640481.1
ERYR-TISCIVKE--VRGREQDKNTLVSKLLSSQDDRLHIISVVGMGGMGKTTLAQLAYNCDEVKTHFDRIIWVCVSEPF---D-EIRVAKAIYE-ELNT---IL---VRHSIVGKKFLLVLDDVWTEDPKKWEPFRNSLTNGRGSKILVTTRNERVAKMMEST-------RELSDQDCWFLFSQIAFFGKS------KLEEIGRKIADKCKGLPLAAKTIGSLMRFKTAE--EWQNVLNSETWELKE--AEKG--FPPLLLSYYDLTSAMKRCFSYCAVFPKDHKIEADNLIKLWMAHGYL-TKKET--EVTGREYLQNLAMRSFFQDLEK--NGDVIRFKMHDMVHDFAKFLTKNEFFIMEV----TE
>XP_059640482.1
ERYR-TISCIVKE--VRGREQDKNTLVSKLLSSQDDRLHIISVVGMGGMGKTTLAQLAYNCDEVKTHFDRIIWVCVSEPF---D-EIRVAKAIYE-ELNT---IL---VRHSIVGKKFLLVLDDVWTEDPKKWEPFRNSLTNGRGSKILVTTRNERVAKMMEST-------RELSDQDCWFLFSQIAFFGKS------KLEEIGRKIADKCKGLPLAAKTIGSLMRFKTAE--EWQNVLNSETWELKE--AEKG--FPPLLLSYYDLTSAMKRCFSYCAVFPKDHKIEADNLIKLWMAHGYL-TKKET--EVTGREYLQNLAMRSFFQDLEK--NGDVIRFKMHDMVHDFAKFLTKNEFFIMEV----TE
>XP_059640582.1
KGEE-ISSFF--Q-VIFGREKDKLKIVEKLL---ED-GFVVSVIGEEGIGKTAVAKLVYNDEQVTNHFQLKMWVCVSHAF---D-VKIIAKEMIE-LHHDVDVALQDRLRKEIDRKRFLLVLDDVQNEETDSWRQLKDLLVGGRGSKILLTSRNIEDG-AWAERER-PHFTTKLSNYESWSFIKKMVFKQRE-NLHE--DIYVTANILPMCKGLPLALRALRGPLHTHADD--KLLDDLKNLQHQHDK--------LPMLRLNYNYLPSYLKRCFEFCSLYTKGHVIYKKDLIQLWIARGLV-PLDKNPDEAVGDLYFQDLLRKSFFQDVER---GDIVSCKMHPRINDLAALVAGKENVVL----H-HH
>XP_059640583.1
KGEE-ISSFF--Q-VIFGREKDKLKIVEKLL---ED-GFVVSVIGEEGIGKTAVAKLVYNDEQVTNHFQLKMWVCVSHAF---D-VKIIAKEMIE-LHHDVDVALQDRLRKEIDRKRFLLVLDDVQNEETDSWRQLKDLLVGGRGSKILLTSRNIEDG-AWAERER-PHFTTKLSNYESWSFIKKMVFKQRE-NLHE--DIYVTANILPMCKGLPLALRALRGPLHTHADD--KLLDDLKNLQHQHDK--------LPMLRLNYNYLPSYLKRCFEFCSLYTKGHVIYKKDLIQLWIARGLV-PLDKNPDEAVGDLYFQDLLRKSFFQDVER---GDIVSCKMHPRINDLAALVAGKENVVL----H-HH
>XP_059640584.1
KGEE-ISSFF--Q-VIFGREKDKLKIVEKLL---ED-GFVVSVIGEEGIGKTAVAKLVYNDEQVTNHFQLKMWVCVSHAF---D-VKIIAKEMIE-LHHDVDVALQDRLRKEIDRKRFLLVLDDVQNEETDSWRQLKDLLVGGRGSKILLTSRNIEDG-AWAERER-PHFTTKLSNYESWSFIKKMVFKQRE-NLHE--DIYVTANILPMCKGLPLALRALRGPLHTHADD--KLLDDLKNLQHQHDK--------LPMLRLNYNYLPSYLKRCFEFCSLYTKGHVIYKKDLIQLWIARGLV-PLDKNPDEAVGDLYFQDLLRKSFFQDVER---GDIVSCKMHPRINDLAALVAGKENVVL----H-HH
>XP_059640585.1
KGEE-ISSFF--Q-VIFGREKDKLKIVEKLL---ED-GFVVSVIGEEGIGKTAVAKLVYNDEQVTNHFQLKMWVCVSHAF---D-VKIIAKEMIE-LHHDVDVALQDRLRKEIDRKRFLLVLDDVQNEETDSWRQLKDLLVGGRGSKILLTSRNIEDG-AWAERER-PHFTTKLSNYESWSFIKKMVFKQRE-NLHE--DIYVTANILPMCKGLPLALRALRGPLHTHADD--KLLDDLKNLQHQHDK--------LPMLRLNYNYLPSYLKRCFEFCSLYTKGHVIYKKDLIQLWIARGLV-PLDKNPDEAVGDLYFQDLLRKSFFQDVER---GDIVSCKMHPRINDLAALVAGKENVVL----H-HH
>XP_059640586.1
KGEE-ISSFF--Q-VIFGREKDKLKIVEKLL---ED-GFVVSVIGEEGIGKTAVAKLVYNDEQVTNHFQLKMWVCVSHAF---D-VKIIAKEMIE-LHHDVDVALQDRLRKEIDRKRFLLVLDDVQNEETDSWRQLKDLLVGGRGSKILLTSRNIEDG-AWAERER-PHFTTKLSNYESWSFIKKMVFKQRE-NLHE--DIYVTANILPMCKGLPLALRALRGPLHTHADD--KLLDDLKNLQHQHDK--------LPMLRLNYNYLPSYLKRCFEFCSLYTKGHVIYKKDLIQLWIARGLV-PLDKNPDEAVGDLYFQDLLRKSFFQDVER---GDIVSCKMHPRINDLAALVAGKENVVL----H-HH
>XP_059640587.1
KGEE-ISSFF--Q-VIFGREKDKLKIVEKLL---ED-GFVVSVIGEEGIGKTAVAKLVYNDEQVTNHFQLKMWVCVSHAF---D-VKIIAKEMIE-LHHDVDVALQDRLRKEIDRKRFLLVLDDVQNEETDSWRQLKDLLVGGRGSKILLTSRNIEDG-AWAERER-PHFTTKLSNYESWSFIKKMVFKQRE-NLHE--DIYVTANILPMCKGLPLALRALRGPLHTHADD--KLLDDLKNLQHQHDK--------LPMLRLNYNYLPSYLKRCFEFCSLYTKGHVIYKKDLIQLWIARGLV-PLDKNPDEAVGDLYFQDLLRKSFFQDVER---GDIVSCKMHPRINDLAALVAGKENVVL----H-HH
>XP_059640588.1
KGEE-ISSFF--Q-VIFGREKDKLKIVEKLL---ED-GFVVSVIGEEGIGKTAVAKLVYNDEQVTNHFQLKMWVCVSHAF---D-VKIIAKEMIE-LHHDVDVALQDRLRKEIDRKRFLLVLDDVQNEETDSWRQLKDLLVGGRGSKILLTSRNIEDG-AWAERER-PHFTTKLSNYESWSFIKKMVFKQRE-NLHE--DIYVTANILPMCKGLPLALRALRGPLHTHADD--KLLDDLKNLQHQHDK--------LPMLRLNYNYLPSYLKRCFEFCSLYTKGHVIYKKDLIQLWIARGLV-PLDKNPDEAVGDLYFQDLLRKSFFQDVER---GDIVSCKMHPRINDLAALVAGKENVVL----H-HH
>XP_059640589.1
KGEE-ISSFF--Q-VIFGREKDKLKIVEKLL---ED-GFVVSVIGEEGIGKTAVAKLVYNDEQVTNHFQLKMWVCVSHAF---D-VKIIAKEMIE-LHHDVDVALQDRLRKEIDRKRFLLVLDDVQNEETDSWRQLKDLLVGGRGSKILLTSRNIEDG-AWAERER-PHFTTKLSNYESWSFIKKMVFKQRE-NLHE--DIYVTANILPMCKGLPLALRALRGPLHTHADD--KLLDDLKNLQHQHDK--------LPMLRLNYNYLPSYLKRCFEFCSLYTKGHVIYKKDLIQLWIARGLV-PLDKNPDEAVGDLYFQDLLRKSFFQDVER---GDIVSCKMHPRINDLAALVAGKENVVL----H-HH
>XP_059640590.1
KGEE-ISSFF--Q-VIFGREKDKLKIVEKLL---ED-GFVVSVIGEEGIGKTAVAKLVYNDEQVTNHFQLKMWVCVSHAF---D-VKIIAKEMIE-LHHDVDVALQDRLRKEIDRKRFLLVLDDVQNEETDSWRQLKDLLVGGRGSKILLTSRNIEDG-AWAERER-PHFTTKLSNYESWSFIKKMVFKQRE-NLHE--DIYVTANILPMCKGLPLALRALRGPLHTHADD--KLLDDLKNLQHQHDK--------LPMLRLNYNYLPSYLKRCFEFCSLYTKGHVIYKKDLIQLWIARGLV-PLDKNPDEAVGDLYFQDLLRKSFFQDVER---GDIVSCKMHPRINDLAALVAGKENVVL----H-HH
>XP_059640591.1
KGEE-ISSFF--Q-VIFGREKDKLKIVEKLL---ED-GFVVSVIGEEGIGKTAVAKLVYNDEQVTNHFQLKMWVCVSHAF---D-VKIIAKEMIE-LHHDVDVALQDRLRKEIDRKRFLLVLDDVQNEETDSWRQLKDLLVGGRGSKILLTSRNIEDG-AWAERER-PHFTTKLSNYESWSFIKKMVFKQRE-NLHE--DIYVTANILPMCKGLPLALRALRGPLHTHADD--KLLDDLKNLQHQHDK--------LPMLRLNYNYLPSYLKRCFEFCSLYTKGHVIYKKDLIQLWIARGLV-PLDKNPDEAVGDLYFQDLLRKSFFQDVER---GDIVSCKMHPRINDLAALVAGKENVVL----H-HH
>XP_059640592.1
KGEE-ISSFF--Q-VIFGREKDKLKIVEKLL---ED-GFVVSVIGEEGIGKTAVAKLVYNDEQVTNHFQLKMWVCVSHAF---D-VKIIAKEMIE-LHHDVDVALQDRLRKEIDRKRFLLVLDDVQNEETDSWRQLKDLLVGGRGSKILLTSRNIEDG-AWAERER-PHFTTKLSNYESWSFIKKMVFKQRE-NLHE--DIYVTANILPMCKGLPLALRALRGPLHTHADD--KLLDDLKNLQHQHDK--------LPMLRLNYNYLPSYLKRCFEFCSLYTKGHVIYKKDLIQLWIARGLV-PLDKNPDEAVGDLYFQDLLRKSFFQDVER---GDIVSCKMHPRINDLAALVAGKENVVL----H-HH
>XP_059640593.1
KGEE-ISSFF--Q-VIFGREKDKLKIVEKLL---ED-GFVVSVIGEEGIGKTAVAKLVYNDEQVTNHFQLKMWVCVSHAF---D-VKIIAKEMIE-LHHDVDVALQDRLRKEIDRKRFLLVLDDVQNEETDSWRQLKDLLVGGRGSKILLTSRNIEDG-AWAERER-PHFTTKLSNYESWSFIKKMVFKQRE-NLHE--DIYVTANILPMCKGLPLALRALRGPLHTHADD--KLLDDLKNLQHQHDK--------LPMLRLNYNYLPSYLKRCFEFCSLYTKGHVIYKKDLIQLWIARGLV-PLDKNPDEAVGDLYFQDLLRKSFFQDVER---GDIVSCKMHPRINDLAALVAGKENVVL----H-HH
>XP_059640749.1
IRGD---ALLQEE--LVGIDWPKSELIRWLF-DYHSEKKVISVVGMGGLGKTTLVKKVYDQA-VRKHFESQAWITVSPSF---K-MKDLLIDMIQ-RMNTER--LMYIIHEFLQGKRYLVVLDDVWD--IPFWEDMNNALP-NYGSRIMLTTRSNDIASPCGEANHNLY--NPLSSEDSWALFCRKVF-GR--PCPP-ELVELSRSFLQRCEGLPLAIVAIGGVLATKKT-FEEWRKLDSSLEGSLSN-NVMMKGINDVLSLSYNHLPYYLKICFLYLSIFSRNQEIECMRLIRLWMAEGFV-VSQG-MTEEAAEEYLHQLINRSLIQVATA---GRFKTCRIHNLFFEYINFKKRGENIAA---I--RR
>XP_059640796.1
R--E-SHSFV--C-KVIGREDDKKAIVKSLMC-NEN-VSVVAIVGIGGIGKTELAKSVYNDDEVSKHFERKMWVCVSDVF---D-VKQIVEKVVE-QMDR----VQNDLRREIEGKKYLLVLDDVWNEDGEQWIRLQGLLMGGKGSMILITTRSELVA-TVSKTNS-MYT-KGLSGEESWSLFKQLAFKDGK-N-PC--LVEIGKEITEKCAGVPLAIRILGSLLYSKTEK--EWFNFKDKDMAKIAQ----ETEIKPMLKLSYDHLPSYLKQCFAFCRLYPKDHIIDKQELIQLWMAHGFI-LSDKSQDEDVGDSYFMDLLRRSFFQDDER---GNVISCKMHDLMHDLAQLVAGSESSIV----S-RH
>XP_059640975.1
----------T---L-VMMDDHLNEMMRLLV-G-ND-VRIVGIHGMGGIGKTTVAKSIYNKLL-G-DFKCCSFLDVREN-VKQKDLQNLLNDTLK-NVNDG---I---IRRRF-NKKVFIVLDDVDE------SQFD-WLVGNSGTRIIVTTRNKHV---LNI-LENTY--PSMTLDQSLQLLSIHAFRKKL---PI-DFRSISRKVASVTAGLPLALEVIGSFLS-K--PKTVWEDTLKKLE--IPD-HKVLE----ILRVSYDVLEQ--KQIFLFF----------------YWGG------------------------------------------------------------------------
>XP_059641003.1
----------L---L-VGINYHAHQMMRLLV-A-ND-TRIVGIHGMGGIGKTTIAKWMYKKLI-K-YFECCSFLDIRET-AQQK-LQKLLASSTP-DVDGG---I---IKQRF-KKKVLIVLDDLSE------YQFD-CLVGNPGSRILITTRDKHA---LNA-IQNEY--PFMNSVQSLQLFSMHAFRRKF---PK-DYDDISRKVASTAAGLPLTLEVIGSFLS-K--TKVVWEDTLKKLK--IPA-DQVQK----RLRISYDELEQ--QQIFLLFI--GMDKTH----AFYMWDDCGFYP-----------EMGIKVLCFMSLVKM------GDDNVLRMHDQLRDLGREIVRQEDLKNPG----SR
>XP_059641004.1
----------L---L-VGINYHAHQMMRLLV-A-ND-TRIVGIHGMGGIGKTTIAKWMYKKLI-K-YFECCSFLDIRET-AQQK-LQKLLASSTP-DVDGG---I---IKQRF-KKKVLIVLDDLSE------YQFD-CLVGNPGSRILITTRDKHA---LNA-IQNEY--PFMNSVQSLQLFSMHAFRRKF---PK-DYDDISRKVASTAAGLPLTLEVIGSFLS-K--TKVVWEDTLKKLK--IPA-DQVQK----RLRISYDELEQ--QQIFLLFI--GMDKTH----AFYMWDDCGFYP-----------EMGIKVLCFMSLVKM------GDDNVLRMHDQLRDLGREIVRQEDLKNPG----SR
>XP_059641005.1
----------L---L-VGINYHAHQMMRLLV-A-ND-TRIVGIHGMGGIGKTTIAKWMYKKLI-K-YFECCSFLDIRET-AQQK-LQKLLASSTP-DVDGG---I---IKQRF-KKKVLIVLDDLSE------YQFD-CLVGNPGSRILITTRDKHA---LNA-IQNEY--PFMNSVQSLQLFSMHAFRRKF---PK-DYDDISRKVASTAAGLPLTLEVIGSFLS-K--TKVVWEDTLKKLK--IPA-DQVQK----RLRISYDELEQ--QQIFLLFI--GMDKTH----AFYMWDDCGFYP-----------EMGIKVLCFMSLVKM------GDDNVLRMHDQLRDLGREIVRQEDLKNPG----SR
>XP_059641006.1
----------L---L-VGINYHAHQMMRLLV-A-ND-TRIVGIHGMGGIGKTTIAKWMYKKLI-K-YFECCSFLDIRET-AQQK-LQKLLASSTP-DVDGG---I---IKQRF-KKKVLIVLDDLSE------YQFD-CLVGNPGSRILITTRDKHA---LNA-IQNEY--PFMNSVQSLQLFSMHAFRRKF---PK-DYDDISRKVASTAAGLPLTLEVIGSFLS-K--TKVVWEDTLKKLK--IPA-DQVQK----RLRISYDELEQ--QQIFLLFI--GMDKTH----AFYMWDDCGFYP-----------EMGIKVLCFMSLVKM------GDDNVLRMHDQLRDLGREIVRQEDLKNPG----SR
>XP_059641007.1
----------L---L-VGINYHAHQMMRLLV-A-ND-TRIVGIHGMGGIGKTTIAKWMYKKLI-K-YFECCSFLDIRET-AQQK-LQKLLASSTP-DVDGG---I---IKQRF-KKKVLIVLDDLSE------YQFD-CLVGNPGSRILITTRDKHA---LNA-IQNEY--PFMNSVQSLQLFSMHAFRRKF---PK-DYDDISRKVASTAAGLPLTLEVIGSFLS-K--TKVVWEDTLKKLK--IPA-DQVQK----RLRISYDELEQ--QQIFLLFI--GMDKTH----AFYMWDDCGFYP-----------EMGIKVLCFMSLVKM------GDDNVLRMHDQLRDLGREIVRQEDLKNPG----SR
>XP_059641008.1
----------L---L-VGINYHAHQMMRLLV-A-ND-TRIVGIHGMGGIGKTTIAKWMYKKLI-K-YFECCSFLDIRET-AQQK-LQKLLASSTP-DVDGG---I---IKQRF-KKKVLIVLDDLSE------YQFD-CLVGNPGSRILITTRDKHA---LNA-IQNEY--PFMNSVQSLQLFSMHAFRRKF---PK-DYDDISRKVASTAAGLPLTLEVIGSFLS-K--TKVVWEDTLKKLK--IPA-DQVQK----RLRISYDELEQ--QQIFLLFI--GMDKTH----AFYMWDDCGFYP-----------EMGIKVLCFMSLVKM------GDDNVLRMHDQLRDLGREIVRQEDLKNPG----SR
>XP_059641426.1
GGRE-TTSLV-YK--VYGRERDQEAIVEELLRDGDN-VSVIPIVGMGGIGKTTLAQLVYNDERVKGHFGVKAWVCVSDDF---QAVHRVTKAILE-SLDM----LQQNLKENLSRKKFLFVLDDVWNEKYGDWEVLKRPFNVGPGSKIIVTTRSEIVA-STMTLSQPAY--KGLSNDECLSLFAHHAL-EKE-ADPY--LKGIGEEIVNKCKGLPLAVKTLAGLLRTKHQN--EWVDILNSRIWILPE---ES-DILPALKLSYHYLPSHLKQCFAYCATFPKDYEFDKDELVLLWMGVGLL-LSKEKDLKDFGYKCFDDLLSRSFFQQSS----GSKSRFVMHDLLNDLALHVTGDICFM-----K-RH
>XP_059641635.1
ERLP-QPAWA-NK--VYGREKDKETLLELLLRGD-G-LCVIPIVGMAGVGKTTLAQLVYDDDSLEGHFDLKAWAYVSHDF---D-AFKVTKTVLE-DQNM----LMNELKESLSGKMFLLVLDDIWIENPIQCDNLLSPFSVGPGSKIIITTRNANVA-SIMRTVPA----KKLNDDDCLSLFAQNAL-QRR-AHPD--LKEVGEKIVKKCDGLPLAAKTLGGLLRKECQY--EWENILNSKIWELSP---GRSGILPALRLSYHHLSSHLKQCFAYCSIFPKGYEFDKKEVILLWMAEGLL-LCKGKKREDFGRDCFNILLSMSFFQQSS----GNKTKFVMHDLVNDLAQFVAGEICFRL----K-RH
>XP_059641636.1
ERLP-QPAWA-NK--VYGREKDKETLLELLLRGD-G-LCVIPIVGMAGVGKTTLAQLVYDDDSLEGHFDLKAWAYVSHDF---D-AFKVTKTVLE-DQNM----LMNELKESLSGKMFLLVLDDIWIENPIQCDNLLSPFSVGPGSKIIITTRNANVA-SIMRTVPA----KKLNDDDCLSLFAQNAL-QRR-AHPD--LKEVGEKIVKKCDGLPLAAKTLGGLLRKECQY--EWENILNSKIWELSP---GRSGILPALRLSYHHLSSHLKQCFAYCSIFPKGYEFDKKEVILLWMAEGLL-LCKGKKREDFGRDCFNILLSMSFFQQSS----GNKTKFVMHDLVNDLAQFVAGEICFRL----K-RH
>XP_059641637.1
ERLP-QPAWA-NK--VYGREKDKETLLELLLRGD-G-LCVIPIVGMAGVGKTTLAQLVYDDDSLEGHFDLKAWAYVSHDF---D-AFKVTKTVLE-DQNM----LMNELKESLSGKMFLLVLDDIWIENPIQCDNLLSPFSVGPGSKIIITTRNANVA-SIMRTVPA----KKLNDDDCLSLFAQNAL-QRR-AHPD--LKEVGEKIVKKCDGLPLAAKTLGGLLRKECQY--EWENILNSKIWELSP---GRSGILPALRLSYHHLSSHLKQCFAYCSIFPKGYEFDKKEVILLWMAEGLL-LCKGKKREDFGRDCFNILLSMSFFQQSS----GNKTKFVMHDLVNDLAQFVAGEICFRL----K-RH
>XP_059641820.1
----------T---L-VMIDDHLNEMMRLLV-G-ND-VRIVGILGMGGIGKTTIAKSIYNKLL-Q-DFKCCSFLDVREK-VKQKDLQNLLNDTLK-NVNDG---I---IKS-------------------------------------------------------------------------------------------------------------------------------------------------------------------------------------------------------------------------------------------------------------------
>XP_059641932.1
RRED-SHSFV--V-NVIGRDNDKKAIVELLMS-EEN-VSVVAIVGIGGMGKTALAQLVSSDENVKKHFEINMWVCVSEDF---G-VEQVAKYIIE-QMDG----VQKKLREIIDGKKYFLVLDDVWNENRDRWLNLRDLLKGGKGSKILITTRSKLVA-TTSGANS-PYV-ESLSEEESWSLFKQMAFKGKN-N-AR--RVEMGQEIVKKCAGVPLAIRVLGSLLYSKTEN--EWLNFKNKDMAKIAQ---EENIILPMLKLSYDHLPSYLKQCFAFCRLYPKDHEIDKQQLIQLWSAHGFI-LSNANEDEDVGDLYFRNLLRRSFFQDESK---GNIISCKLHDLMHDLAVLVAGSESSTVL-RMN-CH
>XP_059641933.1
RRED-SHSFV--V-NVIGRDNDKKAIVELLMS-EEN-VSVVAIVGIGGMGKTALAQLVSSDENVKKHFEINMWVCVSEDF---G-VEQVAKYIIE-QMDG----VQKKLREIIDGKKYFLVLDDVWNENRDRWLNLRDLLKGGKGSKILITTRSKLVA-TTSGANS-PYV-ESLSEEESWSLFKQMAFKGKN-N-AR--RVEMGQEIVKKCAGVPLAIRVLGSLLYSKTEN--EWLNFKNKDMAKIAQ---EENIILPMLKLSYDHLPSYLKQCFAFCRLYPKDHEIDKQQLIQLWSAHGFI-LSNANEDEDVGDLYFRNLLRRSFFQDESK---GNIISCKLHDLMHDLAVLVAGSESSTVL-RMN-CH
>XP_059641934.1
RRED-SHSFV--V-NVIGRDNDKKAIVELLMS-EEN-VSVVAIVGIGGMGKTALAQLVSSDENVKKHFEINMWVCVSEDF---G-VEQVAKYIIE-QMDG----VQKKLREIIDGKKYFLVLDDVWNENRDRWLNLRDLLKGGKGSKILITTRSKLVA-TTSGANS-PYV-ESLSEEESWSLFKQMAFKGKN-N-AR--RVEMGQEIVKKCAGVPLAIRVLGSLLYSKTEN--EWLNFKNKDMAKIAQ---EENIILPMLKLSYDHLPSYLKQCFAFCRLYPKDHEIDKQQLIQLWSAHGFI-LSNANEDEDVGDLYFRNLLRRSFFQDESK---GNIISCKLHDLMHDLAVLVAGSESSTVL-RMN-CH
>XP_059641935.1
RRED-SHSFV--V-NVIGRDNDKKAIVELLMS-EEN-VSVVAIVGIGGMGKTALAQLVSSDENVKKHFEINMWVCVSEDF---G-VEQVAKYIIE-QMDG----VQKKLREIIDGKKYFLVLDDVWNENRDRWLNLRDLLKGGKGSKILITTRSKLVA-TTSGANS-PYV-ESLSEEESWSLFKQMAFKGKN-N-AR--RVEMGQEIVKKCAGVPLAIRVLGSLLYSKTEN--EWLNFKNKDMAKIAQ---EENIILPMLKLSYDHLPSYLKQCFAFCRLYPKDHEIDKQQLIQLWSAHGFI-LSNANEDEDVGDLYFRNLLRRSFFQDESK---GNIISCKLHDLMHDLAVLVAGSESSTVL-RMN-CH
>XP_059642053.1
-------------------------MMALLV-S-ND-VQIVGICGIGGIGKTTIAKVIYNKLI-Q-NFDCCSFLNVRES-AKQN-LQKLLTETLN-DVNSG---I---IKRRF-RKKVLLVLDDVTE------SQLD-CLVGNPGSRIIVTTRDKHV---LGA-LENIY--PFMDSEQALQLFSMHAFRSKF---PE-AYDSISREIVSTAAGLPLALEVIGSFLS-K--DLKSWKETLIELE--IPD-DQVSK----KWMISYQALAQ--KQIFLLFI--GMDKSY----AFYMWNDCGYDT-----------KTEINVLCLMSLVKI------GDDNVLWMQNELRVLGMEIVRKEDFLDPG----SR
>XP_059642077.1
EEMP------LETTV--GLDSNVDKVLNFL----DDGVGIIGIYGMGGVGKTTLLKKLNNELAT--EFDEVIWIVVSKDLVVEKVQDEIEKLFPD-K-SQHQ--KREAIFRVL-QKKFVLLLDDIW---ERLDLL-QVGVPLP--AKVVFTTRSEQLCGLM-EVQKK----ECLMWQKAWDLFQRKVG--EE-NSHP-AIRQLAEVVCKECAGLPLALITIGRAMSTK-KTPQEWNYAISVLK-SFSG---MGDKVLPLLKFSYDSLDETIRTCFLYCSFLPEDVSITKVFIITSWIGEGLL-EC-DNDEFSLGHDIIGRLKLACLLECSKK----GSNDFKMHDVIRDMALWIL--RKYLVQ-KLS-EK
>XP_059642169.1
EEMP------LETTV--GLDSKVNKVLSFI--D-DDGVGIVGIYGMGGVGKTTLLKKLNNELAT--EFAEVIWVVVSKDLIVERAQDKIEKLFPD-K-SQDQ--KREGIFRVL-RKKFVLLLDDIW---ERLDLL-EVGVPLP--AKVVFTTRSADVCGLM-GAQKK----ECLAWQEAWDLFKDKVG--EE-NSNP-AILELSHFVCKECAGLPLALITVGRAMASK-RTHQEWNYAIGLLR-SFSG---MGDKVFPLLKFSYDSLDDITRTCFLYCSLFPEGWYSNISNLIVFWIGEGFF-EC-DRDEYTLGHDIIGRLKLACLLETDEYV---GGNYVAMHDMIRDMALWIVKKEKYLVQ-KLT-ER
>XP_059642294.1
----------T---L-VMMDDHLNEMMRLLV-G-ND-VRIVGILGMGGIGKTTIAKSIYNKLL-H-DFECCSFLDVREN-VKQKDLQNLLNDTLK-NVNGG---M---IKRRF-KKRVFIVLDDVDE------SQFD-WLVGSQGTRIIVTTRNKHV---LNV-LEDTY--PFMNPDQSLQLLSIHAFRKKF---PM-DFDSISREVVSVIAGLPLALEVIGSFLS-K--PKTVWEDTSKKLK--IPN-HEVQE----KLRVSYDVLEQ--KQIFLLFI--GMYKTY----PFYMWDDCGYFP-----------ETEINVLCLMSLVKL------GNDNVLRMHDQLRDLGREIVRQEDFENPE----SR
>XP_059642452.1
---P--TTFKVKE-LIVGFDGETETIMELLNQRHDSRLKVIPIIGMPGLGKTTLAMKVYNNPLIQYKFPIRAWTHVSQVYWRRDLLLRILSSADI-KMSDEE--LGEGLYKRLKGQKYLVVMDDIWE--LRAWNDIKRYFPNDNGSGIIFTSRHGDLS--LPAE-P--H--RFLDSDESWVLLQQKVFQGD--SCPQ-ELIAIRKQIAKKCQGLPLAIVVIAGLLT-KDKTQTRWRHVAESV-SSIVT--E-PEQFMDTLALSYNHLPYHLKPCFLYFGAFPEDYEIPVWKLIWLWVAEGFI--RNQQKSEAVAEDYMMELIDRSLVIVSKK---GGIKTCRVHDLLRDLCLRKAQEDNFLMQ--VS-RR
>XP_059642453.1
---P--TTFKVKE-LIVGFDGETETIMELLNQRHDSRLKVIPIIGMPGLGKTTLAMKVYNNPLIQYKFPIRAWTHVSQVYWRRDLLLRILSSADI-KMSDEE--LGEGLYKRLKGQKYLVVMDDIWE--LRAWNDIKRYFPNDNGSGIIFTSRHGDLS--LPAE-P--H--RFLDSDESWVLLQQKVFQGD--SCPQ-ELIAIRKQIAKKCQGLPLAIVVIAGLLT-KDKTQTRWRHVAESV-SSIVT--E-PEQFMDTLALSYNHLPYHLKPCFLYFGAFPEDYEIPVWKLIWLWVAEGFI--RNQQKSEAVAEDYMMELIDRSLVIVSKK---GGIKTCRVHDLLRDLCLRKAQEDNFLMQ--VS-RR
>XP_059642454.1
---P--TTFKVKE-LIVGFDGETETIMELLNQRHDSRLKVIPIIGMPGLGKTTLAMKVYNNPLIQYKFPIRAWTHVSQVYWRRDLLLRILSSADI-KMSDEE--LGEGLYKRLKGQKYLVVMDDIWE--LRAWNDIKRYFPNDNGSGIIFTSRHGDLS--LPAE-P--H--RFLDSDESWVLLQQKVFQGD--SCPQ-ELIAIRKQIAKKCQGLPLAIVVIAGLLT-KDKTQTRWRHVAESV-SSIVT--E-PEQFMDTLALSYNHLPYHLKPCFLYFGAFPEDYEIPVWKLIWLWVAEGFI--RNQQKSEAVAEDYMMELIDRSLVIVSKK---GGIKTCRVHDLLRDLCLRKAQEDNFLMQ--VS-RR
>XP_059642492.1
----------V---F-VGMNHHGNEMFRLLM-D-NE-VRIVGIHGVGGIGKTTIAKFIYNMQF-E-FFECCSFLDVGEM-TQQK-LQKLLADILK-DIDSG---I---IKDIV-KKKVFIVLDDVDK------SHFV-RLLAKSGSRIIITTKYKHL---LDD-LKDTY--PLMNSEQSLQLFSMHAFRSKS---PP-DYFTISREIASAAAGIPLALDVIGSFLS-M--EKALWEDTLKKLA--ILH-DELEK----KLRVICETLAQ--RQIFLLFS--GMEKAA----VFYMWDDCGYHP-----------KKELNVLYLMSLIKV------GDADELKMHDQFIALGRKIVYEE--KVRG----SR
>XP_059642493.1
----------V---L-VGMNYHLNEMMRLLV-I-NE-VQIVGIHGMDGIGKTTVAKFVYNKLF-E-SFECHSFLDIQET-TQQN-LQKLLTDTLK-DIDSG---V---IKYVF-RKKVLLVLDDVTE------SQFD-MLVGKSGSRIIVTTRDRNI---LND-LKDTY--PFMNSLQSLQLFSMHAFRRYF---SE-DYISISREVASTAAGLPLALEVMGSFLS-K--EKVVWEDTLKKLK--ISH-DEVER----KLRVIYETLTQ--QQIFLLFA--GMEKAT----VFYLWDDCGYHP-----------EKEFNVLCLMSLVKV------GDANELRMHDQFRTLGRKIVYEE--KFLG----SR
>XP_059642494.1
----------L---L-VGINHHENEMMRLLV-D-ND-VRIVGIHGMGGIGKTTIAKFIYNKLL-D-CFDCSSFLDVRET-VQQG-LQNLLTDTLK-DVHRG---I---IKHSF-RKKVLIVLDDMDE------SQFD-WLVGNAGSRIIVTSRDKHV---LNA-LKNSY--PFMNSAQSLQLFSMHAFRSKF---PK-DYDTIAGEVASTAAGLPLALEVIGSFLS-K--EFVVWEDTLKKLE--IPH-DEVEK----KLRISYDALEQ--QQIFLLFF--GMDKAT----VFYMWDDCSYHP-----------KTEFSVLCLMSLVKV------GDSNELRMHNQLKALGRKIVYEE--KIPG----SR
>XP_059642495.1
----------L---L-VGINHHENEMMRLLV-D-ND-VRIVGIHGMGGIGKTTIAKFIYNKLL-D-CFDCSSFLDVRET-VQQG-LQNLLTDTLK-DVHRG---I---IKHSF-RKKVLIVLDDMDE------SQFD-WLVGNAGSRIIVTSRDKHV---LNA-LKNSY--PFMNSAQSLQLFSMHAFRSKF---PK-DYDTIAGEVASTAAGLPLALEVIGSFLS-K--EFVVWEDTLKKLE--IPH-DEVEK----KLRISYDALEQ--QQIFLLFF--GMDKAT----VFYMWDDCSYHP-----------KTEFSVLCLMSLVKV------GDSNELRMHNQLKALGRKIVYEE--KIPG----SR
>XP_059642556.1
----------T---L-VMMDHHLNEMMKYLV-G-ND-KRIVGIYGMGGIGKTTIAKFIYNQLL-V-CFDCSSFLDVRET-VQQK-LQNLLTDTLR-NFNDG---I---IKHRF-KKKVLIVLDDVNE------SQFD-WLVGNPGTRIIVTTRNKHV---LNT-LENTY--PFMNPEQSLQLLSIHAFRKRV---RT-DYNGISRKVVSVTAGLPLALEVIGSFLS-K--PKKIWEDTLKKLK--IPN-DKVQE----KLRVSYDELQQ--KQIFLLFI--GMDKTY----PFYMWDECGYYP-----------ETEISVLCLMSLVKI------DNDNVLKMHDQLRDLGRAIVCQENPENVG----SR
>XP_059642557.1
----------T---L-VMMDHHLNEMMKYLV-G-ND-KRIVGIYGMGGIGKTTIAKFIYNQLL-V-CFDCSSFLDVRET-VQQK-LQNLLTDTLR-NFNDG---I---IKHRF-KKKVLIVLDDVNE------SQFD-WLVGNPGTRIIVTTRNKHV---LNT-LENTY--PFMNPEQSLQLLSIHAFRKRV---RT-DYNGISRKVVSVTAGLPLALEVIGSFLS-K--PKKIWEDTLKKLK--IPN-DKVQE----KLRVSYDELQQ--KQIFLLFI--GMDKTY----PFYMWDECGYYP-----------ETEISVLCLMSLVKI------DNDNVLKMHDQLRDLGRAIVCQENPENVG----SR
>XP_059642558.1
----------T---L-VMMDHHLNEMMKYLV-G-ND-KRIVGIYGMGGIGKTTIAKFIYNQLL-V-CFDCSSFLDVRET-VQQK-LQNLLTDTLR-NFNDG---I---IKHRF-KKKVLIVLDDVNE------SQFD-WLVGNPGTRIIVTTRNKHV---LNT-LENTY--PFMNPEQSLQLLSIHAFRKRV---RT-DYNGISRKVVSVTAGLPLALEVIGSFLS-K--PKKIWEDTLKKLK--IPN-DKVQE----KLRVSYDELQQ--KQIFLLFI--GMDKTY----PFYMWDECGYYP-----------ETEISVLCLMSLVKI------DNDNVLKMHDQLRDLGRAIVCQENPENVG----SR
>XP_059642644.1
----------V---L-VGIDHHEKEMMRLLV-D-SD-VRIVVIHGMCGIGKTTIAKFIYNKLL-K-SFECHSFLDVREM-AQKQ-LQKLLNDTLN-NVDSG---L---SRNKF-NKKVLIVLDDVNG------SQFH-SLAGERGSRIIVTTRNKDL---LNA-LEDTY--PIMNHLQSLQLFSMHAFRRES---PK-DYDNISRKVASSAAGLPLALEVIGSFLF-K-E-LEIWEGTLKELE--TPH-DEVEK----KLRVSYEALRQ--RQIFLLFV--GMDKRT----VFYMWRDCEYHP-----------EKEFNVLCLLSLVKV------GDANKLRMHDQLRALGRKIVCEE--MVLG----SR
>XP_059643323.1
ATSH-----TVER-IVVGLEDETTAIINLLTEGHEKQLKVIPIVGMPGLGKTTLATRLYNDSLIVYHFYVRAWTSVSQVYHKRDLLLNILNSANI-KLGDEK--LGEALYRHLKGNRYLIVMDDIWN--ISAWNDLKRYLPNDNGSRIIFTTRLGDVS--LHAK-P--H--RFLNEDESWDLLRQKTFLDE--DCPP-DLTEIGRRIAKKCGGLPLAIVVVSGLLA-KNKTQDWWRHIAESL-SSIVS--D-PKRYMDTLALSYNYLPNHLKSCFLYFGAFPEDYEIPAWQLIWLWIGEGLI--QNESKGEDVAEDNLMDLVGRSLVVVSKK---GRIKSCRIHDLLRDFCLTKAQEENFLHQ--IF-LR
>XP_059643586.1
SRGD---ALLLKE--LVGIDKHKKELIGFVVAEDR--LKVVSVVGMGGLGKTTLVKKVYDDAELRKHFESHAWVTVSESP---K-MEELLKDMIQ-RMDIMR--LKEAINEFLQQRSYLVVLDDIWN--IDAWEAVKYAFPDNSKNRIVLTTRSEDIASTCAETRGNVY--NPLSLEDAWTLFCRKAF-PG--SCPR-HLEDISRRILKRCEGLPLAIVAIGGVLATKQSRIDEWHMLHRS----LEA-NNKLQNMKNILCLSYNDLPWYLKICFLYLSIFPEDHEIECMRLIRLWTAEGFV-VSEDGLTEEVAEGYV----------------------------------------------------
>XP_059643623.1
ERLP-PPAWA-NK--VYGREKDKEAILELLLRDE-E-ISVIPIVGMGGVGKTTLAQLLYDDDSLKGHFDLKPWAYVSDDF---D-FFKVTKTVLE-DQNK----LTTELKEFLSGKKFLLILDDIWNENPEECDKLLSPFSVGPGSKIIITTRSDNVA-SIMGTVPA----KGLNDDDCLSLFAQNAL-RRR-AHPE--LEEVAKRIVKKCNGLPLAAKTLGGLLRNKRQD--EWEDILNSNIWELPQ---GRSNILPALRVSYHHLPSHLKRCFAYCSIFPKGYEFDKDEVILLWMAEGLL-LSERKKREDFGRECFDGLLSMSFFQQSS----GNKTGFVMHDILNELAQFFAGEICFRL----K-RH
>XP_059643624.1
ERLP-PPAWA-NK--VYGREKDKEAILELLLRDE-E-ISVIPIVGMGGVGKTTLAQLLYDDDSLKGHFDLKPWAYVSDDF---D-FFKVTKTVLE-DQNK----LTTELKEFLSGKKFLLILDDIWNENPEECDKLLSPFSVGPGSKIIITTRSDNVA-SIMGTVPA----KGLNDDDCLSLFAQNAL-RRR-AHPE--LEEVAKRIVKKCNGLPLAAKTLGGLLRNKRQD--EWEDILNSNIWELPQ---GRSNILPALRVSYHHLPSHLKRCFAYCSIFPKGYEFDKDEVILLWMAEGLL-LSERKKREDFGRECFDGLLSMSFFQQSS----GNKTGFVMHDILNELAQFFAGEICFRL----K-RH
>XP_059643725.1
GRRE-TTSLV-VK--VYGREEDKNAILDELLKAENK-VSVIPIVGMGGIGKTTLARLVYDDDRLKGYFDLKAWVCVSDDY---D-AVRVTKTILE-ALDM----LQVKLKESLSGKRFLLVLDDIWNEKYADWELLRRPFMFGPGSKIIVTTRLENVA-STMSLSP-SY--KLLSKDECLSLFTHHAL-EKQ-AHPN--LKGIGEEIVSKCKGLPLTVLTLAGLLRTKLQS--EWENILNSRIWDLPE---QRSGILPALKLSYHHLPSHLKQCFAYCAIFPKDYEFHIEELVLLWMGAGLL-RSTEKNQEDFGKQYFDDLLSRSLFQQSS----GSKSLFVMHDLLNDLALHVARNIFFR-----K-RH
>XP_059643726.1
GRRE-TTSLV-VK--VYGREEDKNAILDELLKAENK-VSVIPIVGMGGIGKTTLARLVYDDDRLKGYFDLKAWVCVSDDY---D-AVRVTKTILE-ALDM----LQVKLKESLSGKRFLLVLDDIWNEKYADWELLRRPFMFGPGSKIIVTTRLENVA-STMSLSP-SY--KLLSKDECLSLFTHHAL-EKQ-AHPN--LKGIGEEIVSKCKGLPLTVLTLAGLLRTKLQS--EWENILNSRIWDLPE---QRSGILPALKLSYHHLPSHLKQCFAYCAIFPKDYEFHIEELVLLWMGAGLL-RSTEKNQEDFGKQYFDDLLSRSLFQQSS----GSKSLFVMHDLLNDLALHVARNIFFR-----K-RH
>XP_059643727.1
GRRE-TTSLV-VK--VYGREEDKNAILDELLKAENK-VSVIPIVGMGGIGKTTLARLVYDDDRLKGYFDLKAWVCVSDDY---D-AVRVTKTILE-ALDM----LQVKLKESLSGKRFLLVLDDIWNEKYADWELLRRPFMFGPGSKIIVTTRLENVA-STMSLSP-SY--KLLSKDECLSLFTHHAL-EKQ-AHPN--LKGIGEEIVSKCKGLPLTVLTLAGLLRTKLQS--EWENILNSRIWDLPE---QRSGILPALKLSYHHLPSHLKQCFAYCAIFPKDYEFHIEELVLLWMGAGLL-RSTEKNQEDFGKQYFDDLLSRSLFQQSS----GSKSLFVMHDLLNDLALHVARNIFFR-----K-RH
>XP_059643728.1
GRRE-TTSLV-VK--VYGREEDKNAILDELLKAENK-VSVIPIVGMGGIGKTTLARLVYDDDRLKGYFDLKAWVCVSDDY---D-AVRVTKTILE-ALDM----LQVKLKESLSGKRFLLVLDDIWNEKYADWELLRRPFMFGPGSKIIVTTRLENVA-STMSLSP-SY--KLLSKDECLSLFTHHAL-EKQ-AHPN--LKGIGEEIVSKCKGLPLTVLTLAGLLRTKLQS--EWENILNSRIWDLPE---QRSGILPALKLSYHHLPSHLKQCFAYCAIFPKDYEFHIEELVLLWMGAGLL-RSTEKNQEDFGKQYFDDLLSRSLFQQSS----GSKSLFVMHDLLNDLALHVARNIFFR-----K-RH
>XP_059643729.1
GRRE-TTSLV-VK--VYGREEDKNAILDELLKAENK-VSVIPIVGMGGIGKTTLARLVYDDDRLKGYFDLKAWVCVSDDY---D-AVRVTKTILE-ALDM----LQVKLKESLSGKRFLLVLDDIWNEKYADWELLRRPFMFGPGSKIIVTTRLENVA-STMSLSP-SY--KLLSKDECLSLFTHHAL-EKQ-AHPN--LKGIGEEIVSKCKGLPLTVLTLAGLLRTKLQS--EWENILNSRIWDLPE---QRSGILPALKLSYHHLPSHLKQCFAYCAIFPKDYEFHIEELVLLWMGAGLL-RSTEKNQEDFGKQYFDDLLSRSLFQQSS----GSKSLFVMHDLLNDLALHVARNIFFR-----K-RH
>XP_059643730.1
GRRE-TTSLV-VK--VYGREEDKNAILDELLKAENK-VSVIPIVGMGGIGKTTLARLVYDDDRLKGYFDLKAWVCVSDDY---D-AVRVTKTILE-ALDM----LQVKLKESLSGKRFLLVLDDIWNEKYADWELLRRPFMFGPGSKIIVTTRLENVA-STMSLSP-SY--KLLSKDECLSLFTHHAL-EKQ-AHPN--LKGIGEEIVSKCKGLPLTVLTLAGLLRTKLQS--EWENILNSRIWDLPE---QRSGILPALKLSYHHLPSHLKQCFAYCAIFPKDYEFHIEELVLLWMGAGLL-RSTEKNQEDFGKQYFDDLLSRSLFQQSS----GSKSLFVMHDLLNDLALHVARNIFFR-----K-RH
>XP_059643731.1
KRPE-TVSSV-DK--VYGRENDKEAILELLLRDENK-VSVIPIVGMGGIGKTTLAKLVYNDESLEGHFHPKAWVCVSDDY---D-VVRVTKAILE-TLNM----LQQKLMESLSGKRFLLVLDDVWNENYEDWNVLRAPFMAGPGSKIIVTTRLGTVV-STMSLSP-SY--KLLSKDECLSLFTHHAL-EKQ-AHPN--LKEIGEEIVSKCKGLPLAVLTLAGLLRTKLQS--EWENILNSRIWDLPE---Q-SGILPALKLSYHHLPSHLKRCFAYCAIFPKDYEFDKDELVLLWMGAGLL-RSTEKNQEDFGKQYFDDLLSWSLFQQSS----ASKSLFVMHDLLNDLALHVAGNIFFR-----K-RH
>XP_059643732.1
KRPE-TFSSV-DK--VYGRENDKEAILELLLRDENK-VSVIPIVGMGGIGKTTLAKLVYNDESLEGHFHLKAWVCVSDDY---D-VVRVTKAILE-TLNM----LQQKLMEKLSNKRYLLVLDDVWNENYEDWNVLRAPFMAGPGSKIIVTTRLGTVV-STMSLSP-SY--KLLSKDECLSLFTHHAL-EKQ-AHPN--LKGIGEEIVSKCKGLPLAVLTLAGLLRTKLQS--EWENILNSRIWDLPE---Q-SGILPALKLSYHHLPSHLKRCFAYCAIFPKDYEFDKDELVLLWMGAGLL-RSTEKNQEDFGKQYFDDLLSRSLFQQSS----ASKSPFVMHDLLNDLALHVAGNIFFR-----K-RH
>XP_059643733.1
SRGD---ALLVPE--LVGIDKRKQELIRLLVADDSGVLKVVSVVGMGGLGKTTLVKKVYDDAAVKKQFESHAWLAVSESP---K-MVELLRAMIQ-KMDINR--LKLVINEFLQQRRYLVVFDDIWS--IHDWEAVKYAFPNNSGSRIVLTTRFGDIASTCKATGGNVY--HQFSPEESWILFCRKAF-PG--NCPP-HLEEISESILKRCGGLPLAIVAIGGVLATKHCRIDDWDMLNRSLGGELQG-NNKLQSMKNILSLSYNDLPWYLKICFLYLSIFPEDHDIECMRLIRLWTAEGFV-IREAGKTEEVAEGYLYELLNRSLIQVAET---GRARTCRIHDLLREIATSKSRDQNIVA---IL-RR
>XP_059643911.1
----------G---DLIGIESHVKEVESLLM-E-ND-VRSVGIWGMGGIGKSTIAKAVYDRIS-H-QFQGSCFLNVREN-SESK-LQELHSQILN-FVGLA---A---IRYRL-CRRVLVVLDDVDQ------QQLE-AL-A-SGSRIIITTRDEQL---LIS-HGTLY--KALKFNEAIQLFSSKAFFQSS---HE-DYKVLSEDIVHYTGGLPLALRILGSSLCGK--TVEEWTSALSQLH--ISD-ENILK----VLKISYDGLL-E-KKIFLFFK--GKQKDF----VTRILDGCGFKP-----------DYGIRVLIQKSLLTM------S-DDHFSMHDLVQEMGWYIVREES-PEPG----SR
>XP_059643912.1
----------G---DLIGIESHVKEVESLLM-E-ND-VRSVGIWGMGGIGKSTIAKAVYDRIS-H-QFQGSCFLNVREN-SESK-LQELHSQILN-FVGLA---A---IRYRL-CRRVLVVLDDVDQ------QQLE-AL-A-SGSRIIITTRDEQL---LIS-HGTLY--KALKFNEAIQLFSSKAFFQSS---HE-DYKVLSEDIVHYTGGLPLALRILGSSLCGK--TVEEWTSALSQLH--ISD-ENILK----VLKISYDGLL-E-KKIFLFFK--GKQKDF----VTRILDGCGFKP-----------DYGIRVLIQKSLLTM------S-DDHFSMHDLVQEMGWYIVREES-PEPG----SR
>XP_059643913.1
----------G---DLIGIESHVKEVESLLM-E-ND-VRSVGIWGMGGIGKSTIAKAVYDRIS-H-QFQGSCFLNVREN-SESK-LQELHSQILN-FVGLA---A---IRYRL-CRRVLVVLDDVDQ------QQLE-AL-A-SGSRIIITTRDEQL---LIS-HGTLY--KALKFNEAIQLFSSKAFFQSS---HE-DYKVLSEDIVHYTGGLPLALRILGSSLCGK--TVEEWTSALSQLH--ISD-ENILK----VLKISYDGLL-E-KKIFLFFK--GKQKDF----VTRILDGCGFKP-----------DYGIRVLIQKSLLTM------S-DDHFSMHDLVQEMGWYIVREES-PEPG----SR
>XP_059644003.1
----------V---M-VGIDRHVEELMRSLI-V-ND-VRIVGIHGMGGIGKTTIAKYIYNKLL-E-FFQCGCFLDVRET-VQQK-LQKLLADTLK-DVDSG---T---IKHRF-RKKVLIVLDDVDE------SQFD-RLVGKSGSRIIVTTRNKHV---LNA-LNDSY--PEMNAEQSLQLFSIHAFRREL---PK-EYDSFSRDIASTAAGLPLALEIIGSFLS-K--EKVVWEDTLKKLR--IPD-DAVQK----KLRISYEALEQ--QQIFLLFI--GMDKAT----VFHMWDDCGYYP-----------HKEINVLCLMSLVKM------EDDNVLRMHDQVRDLGREIVRQENFKNPE----SR
>XP_059644004.1
----------V---M-VGIDRHVEELMRSLI-V-ND-VRIVGIHGMGGIGKTTIAKYIYNKLL-E-FFQCGCFLDVRET-VQQK-LQKLLADTLK-DVDSG---T---IKHRF-RKKVLIVLDDVDE------SQFD-RLVGKSGSRIIVTTRNKHV---LNA-LNDSY--PEMNAEQSLQLFSIHAFRREL---PK-EYDSFSRDIASTAAGLPLALEIIGSFLS-K--EKVVWEDTLKKLR--IPD-DAVQK----KLRISYEALEQ--QQIFLLFI--GMDKAT----VFHMWDDCGYYP-----------HKEINVLCLMSLVKM------EDDNVLRMHDQVRDLGREIVRQENFKNPE----SR
>XP_059644196.1
----------T---L-VMMDDHLNEMMRLLV-G-KD-VRIVGILGMGGIGKTTIAKSIYNKLL-H-DFKCCSFLDVREN-VKQKDLQNLLNDTLK-SVKDG---K---IKSRF-NKKVFIVLDDVDE------SQFD-WLVGNPGSRIIVTTRNKHV---LNI-LEDTY--PFMSPYQSLQLLSFHAFRKKF---PM-DFDSICREVVSVTAGLPLALEVIGSFLS-K--PKTVWEDTWKKLK--IPN-HEVQE----KLRVSYDVLEQ--KQIFLLFI--GMDKTY----PFYMWDDCDYFP-----------ETEINVLCLMSLVKL------ENDNVLRMHDQLRDLGREIVRQEDFENPE----SR
>XP_059644197.1
----------T---L-VMMDDHLNEMMRLLV-G-KD-VRIVGILGMGGIGKTTIAKSIYNKLL-H-DFKCCSFLDVREN-VKQKDLQNLLNDTLK-SVKDG---K---IKSRF-NKKVFIVLDDVDE------SQFD-WLVGNPGSRIIVTTRNKHV---LNI-LEDTY--PFMSPYQSLQLLSFHAFRKKF---PM-DFDSICREVVSVTAGLPLALEVIGSFLS-K--PKTVWEDTWKKLK--IPN-HEVQE----KLRVSYDVLEQ--KQIFLLFI--GMDKTY----PFYMWDDCDYFP-----------ETEINVLCLMSLVKL------ENDNVLRMHDQLRDLGREIVRQEDFENPE----SR
>XP_059644198.1
----------T---L-VMMDDHLNEMMRLLV-G-KD-VRIVGILGMGGIGKTTIAKSIYNKLL-H-DFKCCSFLDVREN-VKQKDLQNLLNDTLK-SVKDG---K---IKSRF-NKKVFIVLDDVDE------SQFD-WLVGNPGSRIIVTTRNKHV---LNI-LEDTY--PFMSPYQSLQLLSFHAFRKKF---PM-DFDSICREVVSVTAGLPLALEVIGSFLS-K--PKTVWEDTWKKLK--IPN-HEVQE----KLRVSYDVLEQ--KQIFLLFI--GMDKTY----PFYMWDDCDYFP-----------ETEINVLCLMSLVKL------ENDNVLRMHDQLRDLGREIVRQEDFENPE----SR
>XP_059644291.1
----------L---L-IGIDHHENEMMKLLV-G-ND-VRIVGICGLGGIGKTTIAKFIYNKLL-Q-KFTCRSFLNVRES-EQR--LQKLLAETLN-NVDSG---I---IRDRF-RKKVLLVLDDVTQ------SQFD-GLVGKPGSTIIVTARYKHV---LEA-LEKTY--PFMDSEQSLQLFSMHAFRRTF---PE-EYISISRQIVSTAAGLPLTLEVIGSFLSFK--TETSWKDTLEKLK--VPP-KEVLN----TLMISYQALEQ--KQIFLLFV--GMDKTY----LFYMWDACGYHP-----------EIEINVLCLMSLVKM------EDDNVLWMHDQLRDLGRDIVRQENFDNPE----SR
>XP_059644325.1
ERWE-TTSLV-KI--VYGREGDKMAIIELLLRDE-H-VSVIPIVGMGGIGKTTLAQLVYDDKLIEGRFHPKAWVCVSDDF---D-VVRVTKTLLT-DLDS----LQCTLKENLLGKKFLLVLDDVWNEKYEDWELLQRPFMFGPGSKIIITTRHGAVA-STMSLSP-TY--NGLSKDDCLSLFAYHAL-GRA-AHPR--LKGVGEQIVLKCKGLPLAAKTLGGLLRNKLQR--DWENILNSKIWDLPE---QKSGILPALRLSYHHLPSHLKQCFAYCAIFPKDYEFDKDELVLLWMGVGLL-LSKEKKCEDFGDECFDDLLSRSFFQQSG----GRKSRFVMHDLLNDLALHVVGDICFR-----K-RH
>XP_059644326.1
ERWE-TTSLV-KI--VYGREGDKMAIIELLLRDE-H-VSVIPIVGMGGIGKTTLAQLVYDDKLIEGRFHPKAWVCVSDDF---D-VVRVTKTLLT-DLDS----LQCTLKENLLGKKFLLVLDDVWNEKYEDWELLQRPFMFGPGSKIIITTRHGAVA-STMSLSP-TY--NGLSKDDCLSLFAYHAL-GRA-AHPR--LKGVGEQIVLKCKGLPLAAKTLGGLLRNKLQR--DWENILNSKIWDLPE---QKSGILPALRLSYHHLPSHLKQCFAYCAIFPKDYEFDKDELVLLWMGVGLL-LSKEKKCEDFGDECFDDLLSRSFFQQSG----GRKSRFVMHDLLNDLALHVVGDICFR-----K-RH
>XP_059644328.1
ERWE-TTSLV-KI--VYGREGDKMAIIELLLRDE-H-VSVIPIVGMGGIGKTTLAQLVYDDKLIEGRFHPKAWVCVSDDF---D-VVRVTKTLLT-DLDS----LQCTLKENLLGKKFLLVLDDVWNEKYEDWELLQRPFMFGPGSKIIITTRHGAVA-STMSLSP-TY--NGLSKDDCLSLFAYHAL-GRA-AHPR--LKGVGEQIVLKCKGLPLAAKTLGGLLRNKLQR--DWENILNSKIWDLPE---QKSGILPALRLSYHHLPSHLKQCFAYCAIFPKDYEFDKDELVLLWMGVGLL-LSKEKKCEDFGDECFDDLLSRSFFQQSG----GRKSRFVMHDLLNDLALHVVGDICFR-----K-RH
>XP_059644329.1
ERWE-TTSLV-KI--VYGREGDKMAIIELLLRDE-H-VSVIPIVGMGGIGKTTLAQLVYDDKLIEGRFHPKAWVCVSDDF---D-VVRVTKTLLT-DLDS----LQCTLKENLLGKKFLLVLDDVWNEKYEDWELLQRPFMFGPGSKIIITTRHGAVA-STMSLSP-TY--NGLSKDDCLSLFAYHAL-GRA-AHPR--LKGVGEQIVLKCKGLPLAAKTLGGLLRNKLQR--DWENILNSKIWDLPE---QKSGILPALRLSYHHLPSHLKQCFAYCAIFPKDYEFDKDELVLLWMGVGLL-LSKEKKCEDFGDECFDDLLSRSFFQQSG----GRKSRFVMHDLLNDLALHVVGDICFR-----K-RH
>XP_059644330.1
ERWE-TTSLV-KI--VYGREGDKMAIIELLLRDE-H-VSVIPIVGMGGIGKTTLAQLVYDDKLIEGRFHPKAWVCVSDDF---D-VVRVTKTLLT-DLDS----LQCTLKENLLGKKFLLVLDDVWNEKYEDWELLQRPFMFGPGSKIIITTRHGAVA-STMSLSP-TY--NGLSKDDCLSLFAYHAL-GRA-AHPR--LKGVGEQIVLKCKGLPLAAKTLGGLLRNKLQR--DWENILNSKIWDLPE---QKSGILPALRLSYHHLPSHLKQCFAYCAIFPKDYEFDKDELVLLWMGVGLL-LSKEKKCEDFGDECFDDLLSRSFFQQSG----GRKSRFVMHDLLNDLALHVVGDICFR-----K-RH
>XP_059644331.1
ERWE-TTSLV-KI--VYGREGDKMAIIELLLRDE-H-VSVIPIVGMGGIGKTTLAQLVYDDKLIEGRFHPKAWVCVSDDF---D-VVRVTKTLLT-DLDS----LQCTLKENLLGKKFLLVLDDVWNEKYEDWELLQRPFMFGPGSKIIITTRHGAVA-STMSLSP-TY--NGLSKDDCLSLFAYHAL-GRA-AHPR--LKGVGEQIVLKCKGLPLAAKTLGGLLRNKLQR--DWENILNSKIWDLPE---QKSGILPALRLSYHHLPSHLKQCFAYCAIFPKDYEFDKDELVLLWMGVGLL-LSKEKKCEDFGDECFDDLLSRSFFQQSG----GRKSRFVMHDLLNDLALHVVGDICFR-----K-RH
>XP_059644332.1
ERWE-TTSLV-KI--VYGREGDKMAIIELLLRDE-H-VSVIPIVGMGGIGKTTLAQLVYDDKLIEGRFHPKAWVCVSDDF---D-VVRVTKTLLT-DLDS----LQCTLKENLLGKKFLLVLDDVWNEKYEDWELLQRPFMFGPGSKIIITTRHGAVA-STMSLSP-TY--NGLSKDDCLSLFAYHAL-GRA-AHPR--LKGVGEQIVLKCKGLPLAAKTLGGLLRNKLQR--DWENILNSKIWDLPE---QKSGILPALRLSYHHLPSHLKQCFAYCAIFPKDYEFDKDELVLLWMGVGLL-LSKEKKCEDFGDECFDDLLSRSFFQQSG----GRKSRFVMHDLLNDLALHVVGDICFR-----K-RH
>XP_059644333.1
ERWE-TTSLV-KI--VYGREGDKMAIIELLLRDE-H-VSVIPIVGMGGIGKTTLAQLVYDDKLIEGRFHPKAWVCVSDDF---D-VVRVTKTLLT-DLDS----LQCTLKENLLGKKFLLVLDDVWNEKYEDWELLQRPFMFGPGSKIIITTRHGAVA-STMSLSP-TY--NGLSKDDCLSLFAYHAL-GRA-AHPR--LKGVGEQIVLKCKGLPLAAKTLGGLLRNKLQR--DWENILNSKIWDLPE---QKSGILPALRLSYHHLPSHLKQCFAYCAIFPKDYEFDKDELVLLWMGVGLL-LSKEKKCEDFGDECFDDLLSRSFFQQSG----GRKSRFVMHDLLNDLALHVVGDICFR-----K-RH
>XP_059644334.1
ERWE-TTSLV-KI--VYGREGDKMAIIELLLRDE-H-VSVIPIVGMGGIGKTTLAQLVYDDKLIEGRFHPKAWVCVSDDF---D-VVRVTKTLLT-DLDS----LQCTLKENLLGKKFLLVLDDVWNEKYEDWELLQRPFMFGPGSKIIITTRHGAVA-STMSLSP-TY--NGLSKDDCLSLFAYHAL-GRA-AHPR--LKGVGEQIVLKCKGLPLAAKTLGGLLRNKLQR--DWENILNSKIWDLPE---QKSGILPALRLSYHHLPSHLKQCFAYCAIFPKDYEFDKDELVLLWMGVGLL-LSKEKKCEDFGDECFDDLLSRSFFQQSG----GRKSRFVMHDLLNDLALHVVGDICFR-----K-RH
>XP_059644335.1
ERWE-TTSLV-KI--VYGREGDKMAIIELLLRDE-H-VSVIPIVGMGGIGKTTLAQLVYDDKLIEGRFHPKAWVCVSDDF---D-VVRVTKTLLT-DLDS----LQCTLKENLLGKKFLLVLDDVWNEKYEDWELLQRPFMFGPGSKIIITTRHGAVA-STMSLSP-TY--NGLSKDDCLSLFAYHAL-GRA-AHPR--LKGVGEQIVLKCKGLPLAAKTLGGLLRNKLQR--DWENILNSKIWDLPE---QKSGILPALRLSYHHLPSHLKQCFAYCAIFPKDYEFDKDELVLLWMGVGLL-LSKEKKCEDFGDECFDDLLSRSFFQQSG----GRKSRFVMHDLLNDLALHVVGDICFR-----K-RH
>XP_059644383.1
----------V---L-VGIDYHVEKMMKLLV-N-SD-VRIVGIHGMGGIGKTTIARVIYNQLS-Q-HFE-CCFLDVRET-AQHN-LQNLVSNILK-TRDEG---I---IKDRI-GKKVLVVVDDVDQ------IHLD-ALVGKSGSRIIVTTRNKQI---LDP-TQNTY--KELDSTQSLQLFSRHAFRRDH---PE-DYDTLSRDIVSTSGGLPLALEIIGSFLS-M--EKKEWKDALKKLK--TPN-GQVQE----KLRISYDALEQ--KQIFLLFI--GVDRRI----VFHMWEDCQFYP-----------EREIGVLLRMSLVKI------GDNNELRMHDQLRDLGRDIVRQENFKELG----SR
>XP_059644442.1
----------A---DLIGIESSVEEVKSLLM-E-ND-VHSIGLWGMGGIGKTTIAQAVFDRIS-Q-QFDGRCFLNVREF-SK-K-LQKLLSDILY-SVCRG---L---IKNRL-HRRVLVVADDVDQ------EQLQ-AL-G-SGSRIIITTRDEHL---LTT-YGTIY--KALECGEALQLLSWKAFHQRF---SE-GYLELSNQVVDYVRGLPLALIILGSFLHGR--TTHEWKSTMSKLH--IPN-KEILQ----VLKISFDGLM-Q-QEIFLFYK--GEDKSY----VERILESCGFFP-----------GIEMPVLIEKSLITI------S-ENRLCMHDLIQGMGWYIVDQESPEEAG----SR
>XP_059644466.1
GGRE-TTSFV-YK--VCGREQDQEAIVAELLKDEDN-FSVIPIVGMGGIGKTTLAQLVYHDERVEGRFDLKAWVCVSDDF---HAVHRVTKAILE-SLDI----LQQKLKEKLTGKKFLLVLDDVWSDKYEDWQLLKLPFKVGPGSKIIVTTRNEEVA-STMTLSQLAY--KGLSNDECLSLFAHHAL-EKE-ADPS--LKGIGMEIVSKCKGLPLAVKTIAGLFRKKQSS--EWVDILNSKIWNLPE---QSGGILPALQLSYHHLPSHLKQCFAYCATFPKDYEFDKAELVLLWMGIGLL-QSKEKDRENFGNKCFDDLLSRSFFQQSG----SSKSLFVMHDLLHDLAIHVAGNISVQ-----K-RH
>XP_059644575.1
----------T---L-VMMDDHLNEMMRLLV-G-ND-VRIVGILGMGGIGKTTIAKSIYNKLL-H-DFKCCSFLDVREN-VKQKDLQNLLNDTLK-SVEDG---K---IKSRF-NKKVFIVLDDVDE------SQFD-WLVGNPGTRIIVTTRNKHV---LNV-LEDTY--PFMNPDQSLQLLSIHAFRKKF---PM-DFVSISREVVSVTAGLPLALEVIGSFLS-K--PKTVWEDTSKKLK--IPN-HKVQE----KLRVSYDVLEQ--KQIFLLFI--GIDKTY----PCYMWDDCGYFP-----------ETEINVLCLMSLVKL------ENDNVLRMHDQLRDLGREIIRQEYFENPE----SR
>XP_059644715.1
EGRE-TTSLV-CS--VCGRVQDQEAIIAELLKDKDN-FCVIPIVGMGGIGKTTLAQLAYNHERVEGRFDVKAWVCVSDDV---RAVHRVTKAFFE-SLET----LQQNLKESLSGKKFLLVLDDVWNDKYEDWEVLKRPFKVGPGSKIIVTTRNGAVA-KTMALSRSAC--KGLSEDECLSLLAHHAL-GKE-AYPS--LKGIGMEIVNKCKGLPLAVKTLACLLRS-PPS--KWVDILNSKIWHLHE---QR-GILPVLQLSYHHLPSHLKQCFAYCATFPKDYEFDKAELVLLWMGVGLL-LSKEKDREDFGNKCFDDLLSRSFFQQSG----GSKSCFVIPDLLHDLAVHISEDICFM-----K-RH
>XP_059644775.1
NAVP------LLTTKLIEFKQNLEKVWNCL--N-DD-IKHIGIYGMGGSGKTTLATNINNLLLQ-TSGIKVYWLTVSQDWSIDKLQYDILKLLTK---ERNK--RAAIISQALRRKKSIFILNDVW---KHSSLE-EIGISCRSALKLIFTTRLLNVCRKM-GCQEI----GPLFEDEAWNLFLEKLVPEGG-QKNP-EIKETTMSMAKRCCRLPIAIITVTRSMMGE-NDIHEWRNALRELK-FQGD---MEDDVFSKLKFSYTRLNEKLKDCFLYCALYPEDRRIRRDELIPKFIVEGLV-MK--TQA------------------------------------------------------------
>XP_059644886.1
GGRE-TSSMV-YK--VYGRQQDQEAIVEELLKGEDN-VSVIPIVGMGGIGKTTLAQLVYNDERVKGRFDLKAWVCVSDDF---HAVHRVTKAILE-SLDI----LQQKLKEKLTGKKFLLVLDDVWSDKYDDWQLLKLPFKVGPGSKIIVTTRNKKVA-STMTLSQLAY--EGLSNDECLSLFAHHAL-EKE-ADPS--LKGIGMEIVSKCNGLPLAVKTLAGLCREKQSS--EWVDILNSKIWNLPE---QSGGILPALQLSYHHLPSHLKQCFAYCATFPKDHEFDKAELVLLWMGVGLL-LSKEKDRENFGNKCFDDLLSRSFFQQSS----SSKSLFVMHDRLHDLAIHVAGQISVR-----K-RH
>XP_059644901.1
RQQS-TGSIV-IE--VRGRQEDKEKIVDLLIAAASD-VLVIPIVGIGGLGKSTLAQLVYNDNKASEHFELKMWVCVSQDF---N-VRKIVKEAIE-GMDA----LQSHMVDILSRKRHLMVLDDVWNEDADEWETLRTLLGRGKGSTVIVTTRSEKVA-SIMATTTTIY--KVLAEDDCWAIFKQRAF-RPE-DHSN--LFPIGKEIVKKCGGVPLAAKTFGSLMRFKKER--EWLYVQNSELWNI-Q--DCQTGILPALRFSYSHLPSHLKRCFAFCSIFPRSYQINKEKLIHIWMAEDLI-SYSMIPREDIGDEYFNDLLWMSFF-------------------------------------------
>XP_059645235.1
-KAP-----VVEE-NVVGFDDEAKMVIERLTEGP-QDLEVVSVVGMGGLGKTTLARKVYTDPSIEYHFCFRAWTYVSQVYDRREIFLGILNSL-N-KMNDER--LREELCTQLKNGKFLIVIDDVWT--KEAWEDLKTAFPNSNGSRILLTSRITEVA--LRAN-HIPH--RFLTDDESWELLCRKVFQRG--SCPS-ELEDLGKKIAKKCYGLPLAIVVVAGLLSIRDKTRDWWNRVAESV-SRAAK--D-PEGCMEVLALSYKHLPHHLRVCFIYFGIFPEDFEIPVWKLLHLWVAEGLV--QKEQEWEDTAEEYLEYLVDRNLVLVEKR---GRIKTCRIHDMLRDLCLREATEENFLKE--IK-RR
>XP_059645236.1
----------A---DLIGIESIVEEVKSLLM-E-ND-VRSVGLWGLGGIGKTTIAQAVFDRIS-Q-QFDGRCFLNVREF-SK-K-LQELLSDTLY-SVGGG---V---IKNRL-HSRVLVVVDDVDH------EQLQ-AL-G-FGSRIIITTRDEHL---LTT-YGTIY--KALECGEALQLLSWKAFHQRF---SE-GYLELSNQVVDYARGLPLALIILGSFLYGR--TTHEWKSTLSKLH--IPN-KEIIQ----VLKISFDGLM-Q-KEIFLFFN--GEDKSY----VERILKSCGFFP-----------GIEMSVLIEKSLIPV------S-KNTLRMHHLIQEMGWYIVDQESLEEGG----NR
>XP_059645452.1
ERLP-LPVWA-NK--IYGRENDQEAILELLLRGNVG-PSVIPIVGMGGVGKTTLAQLVYDDESLESHFDLKVWAHVSDHF---D-VFRI-KTVLE-DQNK----LMTKLKEKLSGKKFLLVLDDIWNENSIECDNLLSPFSVGPGRKIIITSRSDNVA-SIMRTVPT----KELNDGDCPSLFAQNAL-KRR-AHPG--LKEVGEKIVKKCNGLPLAAKTLGGLLRNKRQD--EWKDILNSKIWELPP---GRSGILLTLRLSYHHLPSHLKRWFAYCSIFPKGYEFDKYEVILLWMAEGLL-LSEGKKEEGFGRECFDGLLSISFFQQSS----DKKTGFVMHDLISDLAQFVAGDICFRI----N-RQ
>XP_059645473.1
----------V---L-IGIDHHEKEMMRLLI-A-DD-VRIVGIHGMTGIGKTTVAKFIYNKVL-E-NFECCSFLDVQKM-AQEQ-LQKLLADTLN-NVDRG---I---IKKKF-NKKVLLVLDDVNS------SQFH-CLVGGKGSKIIVTTKNKSI---LDD-LDNTY--PTMNAVQSLRLFSKHAFGTEF---PK-NYVSISREIASVAGGLPLTLEYAGLSLR-T-NVSEIWEDAPKKLA--TLN-DDVWK----KLRVDYKALRQ--QQIFLLFA--GMDKTT----VFYMWNNGGYFP-----------KTEFDDLHDMSLVKV------RNANELWMHNQLRALGKKIVNEV--IFPE----SR
>XP_059645474.1
----------V---L-IGIDHHEKEMMRLLI-A-DD-VRIVGIHGMTGIGKTTVAKFIYNKVL-E-NFECCSFLDVQKM-AQEQ-LQKLLADTLN-NVDRG---I---IKKKF-NKKVLLVLDDVNS------SQFH-CLVGGKGSKIIVTTKNKSI---LDD-LDNTY--PTMNAVQSLRLFSKHAFGTEF---PK-NYVSISREIASVAGGLPLTLEYAGLSLR-T-NVSEIWEDAPKKLA--TLN-DDVWK----KLRVDYKALRQ--QQIFLLFA--GMDKTT----VFYMWNNGGYFP-----------KTEFDDLHDMSLVKV------RNANELWMHNQLRALGKKIVNEV--IFPE----SR
>XP_059645475.1
----------V---L-IGIDHHEKEMMRLLI-A-DD-VRIVGIHGMTGIGKTTVAKFIYNKVL-E-NFECCSFLDVQKM-AQEQ-LQKLLADTLN-NVDRG---I---IKKKF-NKKVLLVLDDVNS------SQFH-CLVGGKGSKIIVTTKNKSI---LDD-LDNTY--PTMNAVQSLRLFSKHAFGTEF---PK-NYVSISREIASVAGGLPLTLEYAGLSLR-T-NVSEIWEDAPKKLA--TLN-DDVWK----KLRVDYKALRQ--QQIFLLFA--GMDKTT----VFYMWNNGGYFP-----------KTEFDDLHDMSLVKV------RNANELWMHNQLRALGKKIVNEV--IFPE----SR
>XP_059645476.1
----------V---L-IGIDHHEKEMMRLLI-A-DD-VRIVGIHGMTGIGKTTVAKFIYNKVL-E-NFECCSFLDVQKM-AQEQ-LQKLLADTLN-NVDRG---I---IKKKF-NKKVLLVLDDVNS------SQFH-CLVGGKGSKIIVTTKNKSI---LDD-LDNTY--PTMNAVQSLRLFSKHAFGTEF---PK-NYVSISREIASVAGGLPLTLEYAGLSLR-T-NVSEIWEDAPKKLA--TLN-DDVWK----KLRVDYKALRQ--QQIFLLFA--GMDKTT----VFYMWNNGGYFP-----------KTEFDDLHDMSLVKV------RNANELWMHNQLRALGKKIVNEV--IFPE----SR
>XP_059645478.1
----------V---L-VGMDHHENEMTRLFI-A-DD-VQIVGIHGMSGIGKTTVAKFIYNKLL-G-YFDCCSFLDVQ-T-AQKQ-LQKLLTDTLN-NVDDR---I---SKQNF-NKKVLIVLDDVNS------SQFH-RLVGEKGSKIIVTTKNKGV---LND-LNETY--PIMNDAQSLQLFSKHAFNMEF---PE-ECVSISRKIASTAGGLPLALESIALFIS-K-D-PEIWEDALKKFI--TPN-DDVGE----KLRVDYEALEQ--RQIFLLFS--GMDKTD----VFYMWDDCGYYP-----------KKEFNGLYLMSLVKV------GDANELWMHNQLIALGKKIVNEG--FFLG----SR
>XP_059645551.1
--------------L-VGMDLHEYEMMRLLI-G-ND-VRIVGIHGMGGIGKTTIALFLYNKLL-K-CFDCGSFLQVQE-----E-LQKLLDDTLK-DTDSG---I---IKERL-TKKVLIVLDDLDE------LKFD-MLVGNPGSRIIVTTRDKSV---LYL-LGT-Y--RELDMDQSLELFNMHAFRREF---PP-DYYSLSQVIAYRSAGLPLNLVVAGSFLS-K--SKVVWEHTLTNLD--LLH-DSSDDCY--MLRISYDALEQ--QQIFLLFV--GMDKTY----AFYMWDDCGYHP-----------KEEIDVLRLMSLVEL------GDDNVLRMHDLIRDLGREIVRQENVMDLG----SR
>XP_059645552.1
--------------L-VGMDLHEYEMMRLLI-G-ND-VRIVGIHGMGGIGKTTIALFLYNKLL-K-CFDCGSFLQVQE-----E-LQKLLDDTLK-DTDSG---I---IKERL-TKKVLIVLDDLDE------LKFD-MLVGNPGSRIIVTTRDKSV---LYL-LGT-Y--RELDMDQSLELFNMHAFRREF---PP-DYYSLSQVIAYRSAGLPLNLVVAGSFLS-K--SKVVWEHTLTNLD--LLH-DSSDDCY--MLRISYDALEQ--QQIFLLFV--GMDKTY----AFYMWDDCGYHP-----------KEEIDVLRLMSLVEL------GDDNVLRMHDLIRDLGREIVRQENVMDLG----SR
>XP_059645553.1
--------------L-VGMDLHEYEMMRLLI-G-ND-VRIVGIHGMGGIGKTTIALFLYNKLL-K-CFDCGSFLQVQE-----E-LQKLLDDTLK-DTDSG---I---IKERL-TKKVLIVLDDLDE------LKFD-MLVGNPGSRIIVTTRDKSV---LYL-LGT-Y--RELDMDQSLELFNMHAFRREF---PP-DYYSLSQVIAYRSAGLPLNLVVAGSFLS-K--SKVVWEHTLTNLD--LLH-DSSDDCY--MLRISYDALEQ--QQIFLLFV--GMDKTY----AFYMWDDCGYHP-----------KEEIDVLRLMSLVEL------GDDNVLRMHDLIRDLGREIVRQENVMDLG----SR
>XP_059645554.1
--------------L-VGMDLHEYEMMRLLI-G-ND-VRIVGIHGMGGIGKTTIALFLYNKLL-K-CFDCGSFLQVQE-----E-LQKLLDDTLK-DTDSG---I---IKERL-TKKVLIVLDDLDE------LKFD-MLVGNPGSRIIVTTRDKSV---LYL-LGT-Y--RELDMDQSLELFNMHAFRREF---PP-DYYSLSQVIAYRSAGLPLNLVVAGSFLS-K--SKVVWEHTLTNLD--LLH-DSSDDCY--MLRISYDALEQ--QQIFLLFV--GMDKTY----AFYMWDDCGYHP-----------KEEIDVLRLMSLVEL------GDDNVLRMHDLIRDLGREIVRQENVMDLG----SR
>XP_059645556.1
--------------L-VGMDLHEYEMMRLLI-G-ND-VRIVGIHGMGGIGKTTIALFLYNKLL-K-CFDCGSFLQVQE-----E-LQKLLDDTLK-DTDSG---I---IKERL-TKKVLIVLDDLDE------LKFD-MLVGNPGSRIIVTTRDKSV---LYL-LGT-Y--RELDMDQSLELFNMHAFRREF---PP-DYYSLSQVIAYRSAGLPLNLVVAGSFLS-K--SKVVWEHTLTNLD--LLH-DSSDDCY--MLRISYDALEQ--QQIFLLFV--GMDKTY----AFYMWDDCGYHP-----------KEEIDVLRLMSLVEL------GDDNVLRMHDLIRDLGREIVRQENVMDLG----SR
>XP_059645557.1
--------------L-VGMDLHEYEMMRLLI-G-ND-VRIVGIHGMGGIGKTTIALFLYNKLL-K-CFDCGSFLQVQE-----E-LQKLLDDTLK-DTDSG---I---IKERL-TKKVLIVLDDLDE------LKFD-MLVGNPGSRIIVTTRDKSV---LYL-LGT-Y--RELDMDQSLELFNMHAFRREF---PP-DYYSLSQVIAYRSAGLPLNLVVAGSFLS-K--SKVVWEHTLTNLD--LLH-DSSDDCY--MLRISYDALEQ--QQIFLLFV--GMDKTY----AFYMWDDCGYHP-----------KEEIDVLRLMSLVEL------GDDNVLRMHDLIRDLGREIVRQENVMDLG----SR
>XP_059646170.1
----------LEN----------------V-ES-DEQVLRIVVVGVAGVGKTFIMS-HVQNRLLEDNFK---WVTVSR----EDILQNIVRDKTK-------------LKDR---KKSVLILDDVRKQ----------GIPTEDVCKLIVTTRSSEVCRRMGGR--DT---EPLQDEEAEMLFME-KLQPNS-PLAP-ELLSIAKMIVKECGGLPGTIITEAE----K-----------------------------------------------------------------------------------------------------------G---IYDINE-WRN------A--------------
>XP_059646194.1
NNRE-ETSLV-NE--IYGRNKDKEDIMKLLTDDINQ-IPVISIVGMGGLGKTTLAQHIYNDTEVKDKFHLKAWVCVSDAF---D-SYKITKKILD-NLDQ----LQIKLKESLTGKKFLIVLDDVWNDDYNVWDRLRKPFIGGQGSRIMITTRSEKVA-SVMGAIP-SH--EPLLVDDSWSLFARHAF-VNG-PNSE--LVKIGREIVKKCGGLPLAVKSLGGLLRSNDIE-------------------------------------------------------------------------------------------------------------------------------------------
>XP_059646195.1
NNRE-ETSLV-NE--IYGRNKDKEDIMKLLTDDINQ-IPVISIVGMGGLGKTTLAQHIYNDTEVKDKFHLKAWVCVSDAF---D-SYKITKKILD-NLDQ----LQIKLKESLTGKKFLIVLDDVWNDDYNVWDRLRKPFIGGQGSRIMITTRSEKVA-SVMGAIP-SH--EPLLVDDSWSLFARHAF-VNG-PNSE--LVKIGREIVKKCGGLPLAVKSLGGLLRSNDIE-------------------------------------------------------------------------------------------------------------------------------------------
>XP_059646402.1
NNRD-ETSIV-NE--IYGREDDKKKIMKLLTDNNNQ-IPVISIVGMGGLGKTTLAQHIYNDTEVHEKFHLKAWVCVSDSF---D-SCRITKKILD-NIDK----LQIKLKESVAGKKFLIVLDDVWNDDYIAWDGLRKPFIGGQGSRIIVTTRSDKVA-SVMGAIS-SH--EPLLVDDSWSLFASHAF-VNG-PNSE--LEKIGREIVKKCGGLPLAVKSLGGLLGPKDIE--HWKKILESKIWGL-----KEKNVIPALRLSYQYLPSYLKRCFAYCSKFPKDYEFEKEKLVRLWIAEDLVPQPKSKNSEEEGNDYFHELLSRSFFQRLS----DSPSYFVMHDLLNDLAQDISGKFCVRL----D-RH
>XP_059646403.1
NNRD-ETSIV-NE--IYGREDDKKKIMKLLTDNNNQ-IPVISIVGMGGLGKTTLAQHIYNDTEVHEKFHLKAWVCVSDSF---D-SCRITKKILD-NIDK----LQIKLKESVAGKKFLIVLDDVWNDDYIAWDGLRKPFIGGQGSRIIVTTRSDKVA-SVMGAIS-SH--EPLLVDDSWSLFASHAF-VNG-PNSE--LEKIGREIVKKCGGLPLAVKSLGGLLGPKDIE--HWKKILESKIWGL-----KEKNVIPALRLSYQYLPSYLKRCFAYCSKFPKDYEFEKEKLVRLWIAEDLVPQPKSKNSEEEGNDYFHELLSRSFFQRLS----DSPSYFVMHDLLNDLAQDISGKFCVRL----D-RH
>XP_059646405.1
NNRD-ETSIV-NE--IYGREDDKKKIMKLLTDNNNQ-IPVISIVGMGGLGKTTLAQHIYNDTEVHEKFHLKAWVCVSDSF---D-SCRITKKILD-NIDK----LQIKLKESVAGKKFLIVLDDVWNDDYIAWDGLRKPFIGGQGSRIIVTTRSDKVA-SVMGAIS-SH--EPLLVDDSWSLFASHAF-VNG-PNSE--LEKIGREIVKKCGGLPLAVKSLGGLLGPKDIE--HWKKILESKIWGL-----KEKNVIPALRLSYQYLPSYLKRCFAYCSKFPKDYEFEKEKLVRLWIAEDLVPQPKSKNSEEEGNDYFHELLSRSFFQRLS----DSPSYFVMHDLLNDLAQDISGKFCVRL----D-RH
>XP_059646406.1
NNRD-ETSIV-NE--IYGREDDKKKIMKLLTDNNNQ-IPVISIVGMGGLGKTTLAQHIYNDTEVHEKFHLKAWVCVSDSF---D-SCRITKKILD-NIDK----LQIKLKESVAGKKFLIVLDDVWNDDYIAWDGLRKPFIGGQGSRIIVTTRSDKVA-SVMGAIS-SH--EPLLVDDSWSLFASHAF-VNG-PNSE--LEKIGREIVKKCGGLPLAVKSLGGLLGPKDIE--HWKKILESKIWGL-----KEKNVIPALRLSYQYLPSYLKRCFAYCSKFPKDYEFEKEKLVRLWIAEDLVPQPKSKNSEEEGNDYFHELLSRSFFQRLS----DSPSYFVMHDLLNDLAQDISGKFCVRL----D-RH
>XP_059646508.1
SRGD---ALLLEE--LVGMDGPKKQLIGWLV-EDTPKLKVISVVGMAGMGKTTLVKKVYDDVEVKKHFQCHAWIIVSQIF---E-LKELLKDLIL-TADHNN--LKAQIKDFLQQRRYVLVLDDVWS--INAWDALKHALPDNSGS--------------------------------------------------------------------------------------------------------------------------------------------------------------------------------------------------------------------------------
>XP_059648009.1
----------V---L-VGMDHHLDKMMGLLV-G-NE-VQIVVIAGIGGIGKTSIAKFIYNELI-E-SFECHSFLDIRET-AQQN-LQKLLTDTVK-DVEGG---M---IKHVF-RKKVLLVLDDVIE------SQFY-WLVGKSGSRIIVTSKDRNV---LKD-IKNTY--PVMNPVQSLKLFSIHAFRRES---PE-DYVSISREVASNAAGLPLALEVMGSFLS-K--GIKDWEDTLKKLK--ISH-DEVEK----KLMVIYEALVQ--QNIFLLFT--GMDKAT----VFYMWDDCGYHP-----------EMEFNVLCLMSLVKV------NNTNELRMHDQFRSLGRKIVYEE--KILG----SR
>XP_059648029.1
----------V---L-VGMDHHENEMMRLLI-A-DD-VQVVGIHGMSGIGKTTVAKFIYNKLS-E-NFDCCSFLDVQEM-GKTQ-LQNLLADTLD-NVDRG---I---IKSTF-NKKVLIVLDDVNS------QQFV-NLVGERGSKIIVTTKNKGV---LNA-LKETY--PFMNDVQSLQFFSKCAFHMEF---PK-EFISISRKIASTAGALPLALE--SLDLS-Y-GKREMWEDALKKFA--TPD-DDVLK----KLSVDYEALDQ--RKIFLLFA--GMDKTT----VFYMWDDCGYHP-----------KTGFEDLDLMSLVKV------GDANKLWMHNQLIALGKKIVNEE--IYQE----SR
>XP_059648124.1
EEVP------LEMTV--GLDSAFDKVWDLL--R-NDEVGIIGIFGIEGVGKTTLLKKLNNELANQ-EFDVVIWVAVSKDLNVEKVQYQIRRLFPH-K-SQDQ--KKADIFRVL-MKRFVLLLDDIW---ERLDHL-EVGIPLP--SKIVFTTPYKHVCGLM-EAQRN----ECLSPQQAWDLFQDKVR--KE-NSDP-EIFNLAQHICQECAGLPRKLVTVARAMASK-TTSKEWNDAITFFR-SLSE----------------GQFDDTA----VFSKSYSDDSNI-------------------GNDDYSTT------METKCLPAPCPK-------------------------FRRIIK-------
>XP_059648125.1
EEVP------LEMTV--GLDSAFDKVWDLL--R-NDEVGIIGIFGIEGVGKTTLLKKLNNELANQ-EFDVVIWVAVSKDLNVEKVQYQIRRLFPH-K-SQDQ--KKADIFRVL-MKRFVLLLDDIW---ERLDHL-EVGIPLP--SKIVFTTPYKHVCGLM-EAQRN----ECLSPQQAWDLFQDKVR--KE-NSDP-EIFNLAQHICQECAGLPRKLVTVARAMASK-TTSKEWNDAITFFR-SLSE----------------GQFDDTA----VFSKSYSDDSNI-------------------GNDDYSTT------METKCLPAPCPK-------------------------FRRIIK-------
>XP_059648329.1
----------I---L-IGIDSRVQNVNLWLD-Q-PD-AQVMVISGMGGIGKTTIAKVAYNLNF-E-NFEGSSFLDIRET-SKQN-LQRVLSDILK-CVDEG---I---IKEAI-CKRVLIVLDDVDQ------EQLD-AVL--PGSKIIITTRHQWL---LKP-HEDMH--EKLGKAESFKLFSWHAFGQDH---IE-GYKEHSERVVNCCGGLPLALQVLGSSL-SN--CIDVWQSALEKLE--IPD-SRIID----KLKISYDSIDHD-QGLFLFFV--GKREDY----VITVLKGCGFHP-----------KVGIKNLVDRCLLTI------DGNKKLMMHQLVRVMGREIVRRESLKELG----SR
>XP_059648330.1
----------I---L-IGIDSRVQNVNLWLD-Q-PD-AQVMVISGMGGIGKTTIAKVAYNLNF-E-NFEGSSFLDIRET-SKQN-LQRVLSDILK-CVDEG---I---IKEAI-CKRVLIVLDDVDQ------EQLD-AVL--PGSKIIITTRHQWL---LKP-HEDMH--EKLGKAESFKLFSWHAFGQDH---IE-GYKEHSERVVNCCGGLPLALQVLGSSL-SN--CIDVWQSALEKLE--IPD-SRIID----KLKISYDSIDHD-QGLFLFFV--GKREDY----VITVLKGCGFHP-----------KVGIKNLVDRCLLTI------DGNKKLMMHQLVRVMGREIVRRESLKELG----SR
>XP_059648331.1
----------I---L-IGIDSRVQNVNLWLD-Q-PD-AQVMVISGMGGIGKTTIAKVAYNLNF-E-NFEGSSFLDIRET-SKQN-LQRVLSDILK-CVDEG---I---IKEAI-CKRVLIVLDDVDQ------EQLD-AVL--PGSKIIITTRHQWL---LKP-HEDMH--EKLGKAESFKLFSWHAFGQDH---IE-GYKEHSERVVNCCGGLPLALQVLGSSL-SN--CIDVWQSALEKLE--IPD-SRIID----KLKISYDSIDHD-QGLFLFFV--GKREDY----VITVLKGCGFHP-----------KVGIKNLVDRCLLTI------DGNKKLMMHQLVRVMGREIVRRESLKELG----SR
>XP_059648332.1
----------I---L-IGIDSRVQNVNLWLD-Q-PD-AQVMVISGMGGIGKTTIAKVAYNLNF-E-NFEGSSFLDIRET-SKQN-LQRVLSDILK-CVDEG---I---IKEAI-CKRVLIVLDDVDQ------EQLD-AVL--PGSKIIITTRHQWL---LKP-HEDMH--EKLGKAESFKLFSWHAFGQDH---IE-GYKEHSERVVNCCGGLPLALQVLGSSL-SN--CIDVWQSALEKLE--IPD-SRIID----KLKISYDSIDHD-QGLFLFFV--GKREDY----VITVLKGCGFHP-----------KVGIKNLVDRCLLTI------DGNKKLMMHQLVRVMGREIVRRESLKELG----SR
>XP_059648333.1
----------------------------------------MVISGMGGIGKTTIAKVAYNLNF-E-NFEGSSFLDIRET-SKQN-LQRVLSDILK-CVDEG---I---IKEAI-CKRVLIVLDDVDQ------EQLD-AVL--PGSKIIITTRHQWL---LKP-HEDMH--EKLGKAESFKLFSWHAFGQDH---IE-GYKEHSERVVNCCGGLPLALQVLGSSL-SN--CIDVWQSALEKLE--IPD-SRIID----KLKISYDSIDHD-QGLFLFFV--GKREDY----VITVLKGCGFHP-----------KVGIKNLVDRCLLTI------DGNKKLMMHQLVRVMGREIVRRESLKELG----SR
>XP_059648534.1
KAVP------LLTTKLIQFKQNLEKVHNYL--K-ED-IMYIGIYGMGGSGKTTLATHIHNLLLK-TSSVNVYWLTVSQDWSVDKLQYDILKLLTR---ERNR--RAAKLSQALRMKKFVLILDDVW---QHFSLE-EIGIPCRNGLKLIFTTRLLNVCRKM-GCQEI----GPLSEDEAWNLFLEKLVPEGG-QKDP-EIKETAMSMAKRCCSLPLAIITVARSMMGV-NDIHEWRNALRELK-SQGD---MEDDVFLKLKFSYKRVDEKLRDCFLYCALYPEDYRIRRDELIPKFIAEGLI-MK--TQAFDKGHSMLNELENACLLESCKE---YEHPCVKMHDLIREMAL---ASHRLMVR-----KR
>XP_059648920.1
----------M---I-VGLDFRLEELMRILV-K-NG-IRVLGLHGTGGIGKTTLAKALYNKLF-S-HFERRSFINVRDT-SSQN-LQNLLSDLS--NDYAA---Q---IKRIL-EKRVLVVLDDVDN------SQVN-ALIG-EGSRIIITTRDRDV---LLI-DHSVY--KSLGSSESLNLFSYHAFRREN---TE-TFLSLSLQIVSLTGGLPLALEVFGSFLFDR--RVKEWEDALQKLK--NRP-HDLQG----ILKISFDWLE--MKCIFLLFLNLGMERND----AVDIFKGCGFKA-----------ENAINFLVAKSLIRI------DEDNTLWMHDQIRDMGRQIVQEEN-LDPG----SR
>XP_059648921.1
----------M---I-VGLDFRLEELMRILV-K-NG-IRVLGLHGTGGIGKTTLAKALYNKLF-S-HFERRSFINVRDT-SSQN-LQNLLSDLS--NDYAA---Q---IKRIL-EKRVLVVLDDVDN------SQVN-ALIG-EGSRIIITTRDRDV---LLI-DHSVY--KSLGSSESLNLFSYHAFRREN---TE-TFLSLSLQIVSLTGGLPLALEVFGSFLFDR--RVKEWEDALQKLK--NRP-HDLQG----ILKISFDWLE--MKCIFLLFLNLGMERND----AVDIFKGCGFKA-----------ENAINFLVAKSLIRI------DEDNTLWMHDQIRDMGRQIVQEEN-LDPG----SR
>XP_059648922.1
----------M---I-VGLDFRLEELMRILV-K-NG-IRVLGLHGTGGIGKTTLAKALYNKLF-S-HFERRSFINVRDT-SSQN-LQNLLSDLS--NDYAA---Q---IKRIL-EKRVLVVLDDVDN------SQVN-ALIG-EGSRIIITTRDRDV---LLI-DHSVY--KSLGSSESLNLFSYHAFRREN---TE-TFLSLSLQIVSLTGGLPLALEVFGSFLFDR--RVKEWEDALQKLK--NRP-HDLQG----ILKISFDWLE--MKCIFLLFLNLGMERND----AVDIFKGCGFKA-----------ENAINFLVAKSLIRI------DEDNTLWMHDQIRDMGRQIVQEEN-LDPG----SR
>XP_059648984.1
PRLG---SLFINE--VVGIENPRSLLITWLT-EGEQNLTAISVVGMGGLGKTTLVKKAYDSHPVKKHFDCQSWITVSKSF---T-TVELLRAALE-RMGDLQ--LVNKIRNHLQQKRYVVVFDDVWS--ISAWEAMKFALPDCRGSRIVFTTRIGDVAAS-IDTNVHVY--QPLSDEEAWTLFCMKAF-RGK-VCPD-ELVEMSRSILKKCGGLPLAIVTIGGLLSKKK-QVMEWKKVNESIAAELKC-NSSLENLQKILLLSYNDLPYYLKFCYLYLSVFPEDYLIKRMKLVRLWVVERFV-EKLG-LTEEVAEDYLNELVSRSMIQVVQM---NRVRTCRVHDLMRELIQIKSTEESLVM---I--RR
>XP_059649181.1
QRQQ-TTSLV-DE--VYGRDDDKEKIIDLLLSDEHE-IPVIPIVGMGGVGKTTLAQLVYNDDRVHQNFDMKVWVFVSDEF---D-VSMITKKIVE-DLNL----LQIKLKDSLTEKKFLLVLDDIWNENYDDWDLLKKPFRLGPKSRIIATTRTENVA-KVMCTVP-SH--DQLSFEDSWSIFVKHAF-HNE-AHQD--LEMIGKEIVSKCKGLPLVVKSRAGLLRSEDIE--EWKNILESEMWHP------QNNILPSLRLSYHYLPLHLKRCFAYCSIFLKNHKFEKEKLVQLWIAEGFV-QPKGNKSEDEGSNYFSELLSRSFFQRLS----GTHSSFVMHDLVHDLAEFVSGEFCFRK----D-RH
>XP_059649182.1
QRQQ-TTSLV-DE--VYGRDDDKEKIIDLLLSDEHE-IPVIPIVGMGGVGKTTLAQLVYNDDRVHQNFDMKVWVFVSDEF---D-VSMITKKIVE-DLNL----LQIKLKDSLTEKKFLLVLDDIWNENYDDWDLLKKPFRLGPKSRIIATTRTENVA-KVMCTVP-SH--DQLSFEDSWSIFVKHAF-HNE-AHQD--LEMIGKEIVSKCKGLPLVVKSRAGLLRSEDIE--EWKNILESEMWHP------QNNILPSLRLSYHYLPLHLKRCFAYCSIFLKNHKFEKEKLVQLWIAEGFV-QPKGNKSEDEGSNYFSELLSRSFFQRLS----GTHSSFVMHDLVHDLAEFVSGEFCFRK----D-RH
>XP_059649183.1
QRQQ-TTSLV-DE--VYGRDDDKEKIIDLLLSDEHE-IPVIPIVGMGGVGKTTLAQLVYNDDRVHQNFDMKVWVFVSDEF---D-VSMITKKIVE-DLNL----LQIKLKDSLTEKKFLLVLDDIWNENYDDWDLLKKPFRLGPKSRIIATTRTENVA-KVMCTVP-SH--DQLSFEDSWSIFVKHAF-HNE-AHQD--LEMIGKEIVSKCKGLPLVVKSRAGLLRSEDIE--EWKNILESEMWHP------QNNILPSLRLSYHYLPLHLKRCFAYCSIFLKNHKFEKEKLVQLWIAEGFV-QPKGNKSEDEGSNYFSELLSRSFFQRLS----GTHSSFVMHDLVHDLAEFVSGEFCFRK----D-RH
>XP_059649185.1
QRQQ-TTSLV-DE--VYGRDDDKEKIIDLLLSDEHE-IPVIPIVGMGGVGKTTLAQLVYNDDRVHQNFDMKVWVFVSDEF---D-VSMITKKIVE-DLNL----LQIKLKDSLTEKKFLLVLDDIWNENYDDWDLLKKPFRLGPKSRIIATTRTENVA-KVMCTVP-SH--DQLSFEDSWSIFVKHAF-HNE-AHQD--LEMIGKEIVSKCKGLPLVVKSRAGLLRSEDIE--EWKNILESEMWHP------QNNILPSLRLSYHYLPLHLKRCFAYCSIFLKNHKFEKEKLVQLWIAEGFV-QPKGNKSEDEGSNYFSELLSRSFFQRLS----GTHSSFVMHDLVHDLAEFVSGEFCFRK----D-RH
>XP_059649186.1
QRQQ-TTSLV-DE--VYGRDDDKEKIIDLLLSDEHE-IPVIPIVGMGGVGKTTLAQLVYNDDRVHQNFDMKVWVFVSDEF---D-VSMITKKIVE-DLNL----LQIKLKDSLTEKKFLLVLDDIWNENYDDWDLLKKPFRLGPKSRIIATTRTENVA-KVMCTVP-SH--DQLSFEDSWSIFVKHAF-HNE-AHQD--LEMIGKEIVSKCKGLPLVVKSRAGLLRSEDIE--EWKNILESEMWHP------QNNILPSLRLSYHYLPLHLKRCFAYCSIFLKNHKFEKEKLVQLWIAEGFV-QPKGNKSEDEGSNYFSELLSRSFFQRLS----GTHSSFVMHDLVHDLAEFVSGEFCFRK----D-RH
>XP_059649187.1
QRQQ-TTSLV-DE--VYGRDDDKEKIIDLLLSDEHE-IPVIPIVGMGGVGKTTLAQLVYNDDRVHQNFDMKVWVFVSDEF---D-VSMITKKIVE-DLNL----LQIKLKDSLTEKKFLLVLDDIWNENYDDWDLLKKPFRLGPKSRIIATTRTENVA-KVMCTVP-SH--DQLSFEDSWSIFVKHAF-HNE-AHQD--LEMIGKEIVSKCKGLPLVVKSRAGLLRSEDIE--EWKNILESEMWHP------QNNILPSLRLSYHYLPLHLKRCFAYCSIFLKNHKFEKEKLVQLWIAEGFV-QPKGNKSEDEGSNYFSELLSRSFFQRLS----GTHSSFVMHDLVHDLAEFVSGEFCFRK----D-RH
>XP_059649188.1
QRQQ-TTSLV-DE--VYGRDDDKEKIIDLLLSDEHE-IPVIPIVGMGGVGKTTLAQLVYNDDRVHQNFDMKVWVFVSDEF---D-VSMITKKIVE-DLNL----LQIKLKDSLTEKKFLLVLDDIWNENYDDWDLLKKPFRLGPKSRIIATTRTENVA-KVMCTVP-SH--DQLSFEDSWSIFVKHAF-HNE-AHQD--LEMIGKEIVSKCKGLPLVVKSRAGLLRSEDIE--EWKNILESEMWHP------QNNILPSLRLSYHYLPLHLKRCFAYCSIFLKNHKFEKEKLVQLWIAEGFV-QPKGNKSEDEGSNYFSELLSRSFFQRLS----GTHSSFVMHDLVHDLAEFVSGEFCFRK----D-RH
>XP_059649476.1
EWRE-TSSLL-TE--VYGRKNDKEIIVEVLV-KHQD-VSVLPILGIGGLGKTTLAQLVFNDERVIEHFELRIWVCVSEDF---E-IKRVIKSILA-ELDH----LQRLLQEKLNGKRYFLVLDDVWNDNQEKWDKIKCVLAFGRGSSVVITTRLENVA-LIMGTLPP-Y--LGLTEDDCWSLFKQRAF--GH-DRPD--LEEIGKEIVKKCRGVPLAAKALGSLLRFKEKS--EWLHVKDSEIWSLPQ--DEKCSIMPALRLSYHNLPLECRQCFAYCSIFEKDSRIEKDRIIHLWMANGCI-S-NRTMEEDVGNKIWNELHWRSFFQEVEN---GNIKSFKMHDLVHDLAQSIMEDECHVM----K-HH
>XP_059649477.1
---P--TSSIVNE-IVVGFDDETTMVIELLTGEYAKTLKVIAIIGMPGLGKTTLAMKVYNDPFVKYHFHIRAWTYVSQVYQRRDLVINILSSADI-GMSEEE--LGEGLYKSLKAKKYLIVIDDIWE--LKAWNGLKRYFPNDNGSRIIFTSRQRAVA--LHAQ-P--H--RFLNPDESWDLLRHKTFRGE--SYPP-ELEEIGKEIAKKCQGLPLAILVIAGVLA-KDKVKYWWRQVAESV-SSIVT--D-PEQ-MDTLALSYDHLPCHLKPCFLYFGAFVEDSEISVWKLIALWIAEGFI--RNQPKSEEVAEDFMMDLIDRSLVIVSKK---GGIKACRVHDLLRDLCLRKAKEENF-LS--IF-RR
>XP_059649479.1
---P--TSSIVNE-IVVGFDDETTMVIELLTGEYAKTLKVIAIIGMPGLGKTTLAMKVYNDPFVKYHFHIRAWTYVSQVYQRRDLVINILSSADI-GMSEEE--LGEGLYKSLKAKKYLIVIDDIWE--LKAWNGLKRYFPNDNGSRIIFTSRQRAVA--LHAQ-P--H--RFLNPDESWDLLRHKTFRGE--SYPP-ELEEIGKEIAKKCQGLPLAILVIAGVLA-KDKVKYWWRQVAESV-SSIVT--D-PEQ-MDTLALSYDHLPCHLKPCFLYFGAFVEDSEISVWKLIALWIAEGFI--RNQPKSEEVAEDFMMDLIDRSLVIVSKK---GGIKACRVHDLLRDLCLRKAKEENF-LS--IF---
>XP_059649480.1
---P--TNFTLKEVLVVGFDDEMETIMELLIRQHDTQLKIIPIIGMPGLGKTTLAMKVYNNPLIEYQFHIRAWTHVSQAYWRRDLLLSILSSADI-KMSDEE--LGEGLYKSLKGKKYLVVMDDIWE--ITAWNDIKRYFPNDNGSRIIFTSRNGDLA--LPAN-P--H--RFLNSNESWDLLRQKVFQGG--CCPW-ELIEIGKQIAKKCRGLPLAIVVIAGLLA-KDKTQDWWSHVAENV-SSIVS--E-QEQFMNTLALSYNHLPYYLKPCFLYFGAFPEDYEIPVLKLIWLWIAEGFI--RNQQKSEEVAEDYMMDLIDRSLLIVSKK---GRIKACRVHDLLRDLCLRKAQEEKFFMR--VS-RR
>XP_059649499.1
----------V---L-VGIDYNVEEMMKLLV-N-ND-VRIVGIHGMGGIGKTTIAKVIYNQLS-Q-HFE-CCFLDVRET-AHQN-LQILISTILK-TVDEG---I---IKDRF-GKKVLIVVDDVDQ------IHLD-ALVGKSGSRIIVTTRDKHI---LNL-TENTY--EELDSNQSLRLFSRYAFRKDH---PE-DYDILSRDVVSTTGGLPLALEIIGSLFF-I--NKEEWEDTLEKLK--IPN-GQVQK----KLRISYEVLEQ--KQIFLLFT--GVDRRI----AFHMWDDCRFYP-----------KREIGVLLRLSLVKI------GDNNELMMHDQLRDLGRDIVRQENFKEPG----SR
>XP_059649500.1
----------V---L-VGIDYNVEEMMKLLV-N-ND-VRIVGIHGMGGIGKTTIAKVIYNQLS-Q-HFE-CCFLDVRET-AHQN-LQILISTILK-TVDEG---I---IKDRF-GKKVLIVVDDVDQ------IHLD-ALVGKSGSRIIVTTRDKHI---LNL-TENTY--EELDSNQSLRLFSRYAFRKDH---PE-DYDILSRDVVSTTGGLPLALEIIGSLFF-I--NKEEWEDTLEKLK--IPN-GQVQK----KLRISYEVLEQ--KQIFLLFT--GVDRRI----AFHMWDDCRFYP-----------KREIGVLLRLSLVKI------GDNNELMMHDQLRDLGRDIVRQENFKEPG----SR
>XP_059649501.1
----------V---L-VGIDYNVEEMMKLLV-N-ND-VRIVGIHGMGGIGKTTIAKVIYNQLS-Q-HFE-CCFLDVRET-AHQN-LQILISTILK-TVDEG---I---IKDRF-GKKVLIVVDDVDQ------IHLD-ALVGKSGSRIIVTTRDKHI---LNL-TENTY--EELDSNQSLRLFSRYAFRKDH---PE-DYDILSRDVVSTTGGLPLALEIIGSLFF-I--NKEEWEDTLEKLK--IPN-GQVQK----KLRISYEVLEQ--KQIFLLFT--GVDRRI----AFHMWDDCRFYP-----------KREIGVLLRLSLVKI------GDNNELMMHDQLRDLGRDIVRQENFKEPG----SR
>XP_059649506.1
----------V---L-VGIDDHVEEMMKLLV-N-DD-VRVVGIHGMGGIGKTTIAKFIYNQLS-Q-HFQHCCFLDVRAT-AQQN-LQKLISDILK-NKDEG---I---IRDRF-GKKVLVVVDDADH------DQLHAAFVGKLGSRIIVTTRNKEI---LNL-PEDTY--KELDSARSLLLFSRHAFRKDH---PE-GYVNLSKDVVSTTEGLPLALEIIGSFLS-K--GKEVWEGTLKKLE--IPN-KDVQD----KLKISYTALDQ--QLIFLFLI--GVDRRI----AFHMWDDCKFYP-----------ENGIEVLINMSLVKI------GDNNELRMHDQLRDLGRDIVRQENFEEPE----SR
>XP_059649507.1
----------V---L-VGIDDHVEEMMKLLV-N-DD-VRVVGIHGMGGIGKTTIAKFIYNQLS-Q-HFQHCCFLDVRAT-AQQN-LQKLISDILK-NKDEG---I---IRDRF-GKKVLVVVDDADH------DQLHAAFVGKLGSRIIVTTRNKEI---LNL-PEDTY--KELDSARSLLLFSRHAFRKDH---PE-GYVNLSKDVVSTTEGLPLALEIIGSFLS-K--GKEVWEGTLKKLE--IPN-KDVQD----KLKISYTALDQ--QLIFLFLI--GVDRRI----AFHMWDDCKFYP-----------ENGIEVLINMSLVKI------GDNNELRMHDQLRDLGRDIVRQENFEEPE----SR
>XP_059649508.1
----------V---L-VGIDDHVEEMMKLLV-N-DD-VRVVGIHGMGGIGKTTIAKFIYNQLS-Q-HFQHCCFLDVRAT-AQQN-LQKLISDILK-NKDEG---I---IRDRF-GKKVLVVVDDADH------DQLHAAFVGKLGSRIIVTTRNKEI---LNL-PEDTY--KELDSARSLLLFSRHAFRKDH---PE-GYVNLSKDVVSTTEGLPLALEIIGSFLS-K--GKEVWEGTLKKLE--IPN-KDVQD----KLKISYTALDQ--QLIFLFLI--GVDRRI----AFHMWDDCKFYP-----------ENGIEVLINMSLVKI------GDNNELRMHDQLRDLGRDIVRQENFEEPE----SR
>XP_059649509.1
----------V---L-VGIDDHVEEMMKLLV-N-DD-VRVVGIHGMGGIGKTTIAKFIYNQLS-Q-HFQHCCFLDVRAT-AQQN-LQKLISDILK-NKDEG---I---IRDRF-GKKVLVVVDDADH------DQLHAAFVGKLGSRIIVTTRNKEI---LNL-PEDTY--KELDSARSLLLFSRHAFRKDH---PE-GYVNLSKDVVSTTEGLPLALEIIGSFLS-K--GKEVWEGTLKKLE--IPN-KDVQD----KLKISYTALDQ--QLIFLFLI--GVDRRI----AFHMWDDCKFYP-----------ENGIEVLINMSLVKI------GDNNELRMHDQLRDLGRDIVRQENFEEPE----SR
>XP_059649565.1
----------V---Q-VGIERRVQQLSEFLL-G-SD-VRIVVIWGMGGIGKTTIAKAMYNRIH-R-MFGRRSFLDVGRT-SMKN-LQELLCDLLM-SEDHG---I---IKRRA-CRRVLLVLDDVDN------CQLR-ALA--SGSRIIVTTRDLST---VSM-LQDEY--YVLNEKESLQLFSWHAFRKEY---LE-DYDNLSKKVVDYAQGLPLVLEILGSFLSQK--TISEWTSELKKLK--IPH-HDIQK----KLKLSYDSLEQ--KDLFLFFV--GMDQDL----SIKILEGCGYFP-----------ESEIGVLSRRCLVRT------DGHNRLMMHNMIQDVGRDIVRQESPREPG----SR
>XP_059649643.1
ASNP-----IVKG-IIVGFGDDVTMIIELLTEEHEKQLKIIPIVGMPGLGKTTLAKKVYNDPFIEYHFYIRAWTYVSQVYQKRDLLLSILSSARI-LMNDEK--LGEELYKRLKGNKYLIVIDDIWN--IGAWDNLKIYFPNDNGSRIMFTSRIVDVS--LNAK-P--H--RFLTEDESWELLEQKVFQKE--SCPA-ELLEMGKIIATKCQGLPLAIVVVSGLLA-KEKTQYWWRQVAEGL-SSIAT--D-PKEYMNTLELSYNHLPHHLKPCFLYFGAFPEDYEIPVWQLMWLWVAEGFI--QHDEKSEEVAEDYLMDLIDRSLVIASKR---GKIKVCRVHDLLRDLCLRKAQELIFLQQ--VL-RR
>XP_059649644.1
ASNP-----IVKG-IIVGFGDDVTMIIELLTEEHEKQLKIIPIVGMPGLGKTTLAKKVYNDPFIEYHFYIRAWTYVSQVYQKRDLLLSILSSARI-LMNDEK--LGEELYKRLKGNKYLIVIDDIWN--IGAWDNLKIYFPNDNGSRIMFTSRIVDVS--LNAK-P--H--RFLTEDESWELLEQKVFQKE--SCPA-ELLEMGKIIATKCQGLPLAIVVVSGLLA-KEKTQYWWRQVAEGL-SSIAT--D-PKEYMNTLELSYNHLPHHLKPCFLYFGAFPEDYEIPVWQLMWLWVAEGFI--QHDEKSEEVAEDYLMDLIDRSLVIASKR---GKIKVCRVHDLLRDLCLRKAQELIFLQQ--VL-RR
>XP_059649650.1
QGQE-TSSVV-VE--IYGRNVEKEKIMELLLSENNQ-IPVIPIVGMGGMGKTTLAQLLYNDDRVNEKFHMKAWVCVSDPF---D-TYMITKRIFD-SLNQ----LQIKLKETLAGKKFLIVLDDVWNHNYNEWDCLIKPFNAGPESRIIVTTRIDDVA-FRMGTVP-IL--EQLSFKDCWSLFAKHAF-GCG-AHSD--FESIGKQIVEKCKGLPLAVKSLGGLLRSKDIQ--DWKNIFKSKIWGL-----KERNILPALRLSYQYLPSHLKRCFAYCSIFPKDYKFEKEKLIQLWIAVDLV-QP--NMLEDVGNDYFRELLSMSFFQRLSH---DSGSGFVMHDLIHDLAQQISGEFCFML----A-RH
>XP_059649689.1
---P--ASSIVKE-IIVGFDDETTKIKQLLIEEHQKQLKVIPIIGMPGLGKTTLAMQVYNDDYIEYHFHIRAWTYVSQVYQRRDLLIKILSSAHI-GMSDQQ--LGEGLYKSLKDKKYLIVIDDIWE--FRAWDDLKRYFPDDIGSRIIFTSRHAAMA--MQVE-P--H--RFLNPDESWDLLHQKAFRGG--SYPE-ELEEVGKQIAKKCQGLPLAILVIAGLLA-KEKV---------------------------------------LEACCLKY---------------------KFI--RYSPGE------------------------------------------------------------
>XP_059649741.1
PISP-----MVQE-TVVGLDEETENIKELLTEEHEKQLKCIAIIGMPGLGKTTLAKKVYNDCLIQYHFYICAWIYVSQVYKKEVLLHAVFSSAFQ-EEYNEK--LGEKLYKRLKGNRYLIIMDDIWN--SEPWNDLKRYFPNDNGSRILFTTRHEDVA--LHAK-P--H--RFLNEDESWDLLRLKTFLKE--SCPL-NLMEIGKKIARKTRGLPLAIVVISGLLA-KDKTLEWWKHVAKSV-SSMVS--D-PEQYMHTLELSYNHLPHYLKPCFLYLGAFIEDHEIPVQKLIWLWVAEGFI--KNEQKTEEVAVNYLMDLIDRSLVIVSKK---GEIKACRVHDLLRDLCLSKAQEENFLHQ--IS-RR
>XP_059649742.1
PIRP-----IVHE-IVVGLDEETRAIKELLTEEHQKQLKCISIIGMPGLGKTTLAKKVYNDSFIEYHFYIRAWIYVSQVYQKKDLLLAILSSAFQ-ETHDKI--LGADLYRLLKGKRYLIVMDDIWN--SEPLKDLKIYLPNDNGSRILFTTRHENVA--FHAK-P--H--RFLNEDESWDLLRLKTFRKE--SCPL-ELMEIGKQIARKCRGLPLAIVAISGLLA-KDKTLERWKHVAESV-SSMVS--D-PEQYMHTLELSYNVLPYYLKACFLYLGAFTE-YEIPVQKLIWLWVAEGFI--QNEQKTEEVAEDYLMDLIDRSLVIVSKK---GEIKACCVHDLMRDLCLRKAQEHNFLHQ--ISVRR
>XP_059649743.1
PIRP-----IVHE-IVVGLDEETRAIKELLTEEHQKQLKCISIIGMPGLGKTTLAKKVYNDSFIEYHFYIRAWIYVSQVYQKKDLLLAILSSAFQ-ETHDKI--LGADLYRLLKGKRYLIVMDDIWN--SEPLKDLKIYLPNDNGSRILFTTRHENVA--FHAK-P--H--RFLNEDESWDLLRLKTFRKE--SCPL-ELMEIGKQIARKCRGLPLAIVAISGLLA-KDKTLERWKHVAESV-SSMVS--D-PEQYMHTLELSYNVLPYYLKACFLYLGAFTE-YEIPVQKLIWLWVAEGFI--QNEQKTEEVAEDYLMDLIDRSLVIVSKK---GEIKACCVHDLMRDLCLRKAQEHNFLHQ--ISVRR
>XP_059649744.1
PIRP-----IVHE-IVVGLDEETRAIKELLTEEHQKQLKCISIIGMPGLGKTTLAKKVYNDSFIEYHFYIRAWIYVSQVYQKKDLLLAILSSAFQ-ETHDKI--LGADLYRLLKGKRYLIVMDDIWN--SEPLKDLKIYLPNDNGSRILFTTRHENVA--FHAK-P--H--RFLNEDESWDLLRLKTFRKE--SCPL-ELMEIGKQIARKCRGLPLAIVAISGLLA-KDKTLERWKHVAESV-SSMVS--D-PEQYMHTLELSYNVLPYYLKACFLYLGAFTE-YEIPVQKLIWLWVAEGFI--QNEQKTEEVAEDYLMDLIDRSLVIVSKK---GEIKACCVHDLMRDLCLRKAQEHNFLHQ--ISVRR
>XP_059649745.1
PIRP-----IVHE-IVVGLDEETRAIKELLTEEHQKQLKCISIIGMPGLGKTTLAKKVYNDSFIEYHFYIRAWIYVSQVYQKKDLLLAILSSAFQ-ETHDKI--LGADLYRLLKGKRYLIVMDDIWN--SEPLKDLKIYLPNDNGSRILFTTRHENVA--FHAK-P--H--RFLNEDESWDLLRLKTFRKE--SCPL-ELMEIGKQIARKCRGLPLAIVAISGLLA-KDKTLERWKHVAESV-SSMVS--D-PEQYMHTLELSYNVLPYYLKACFLYLGAFTE-YEIPVQKLIWLWVAEGFI--QNEQKTEEVAEDYLMDLIDRSLVIVSKK---GEIKACCVHDLMRDLCLRKAQEHNFLHQ--ISVRR
>XP_059649746.1
PIRP-----IVHE-IVVGLDEETRAIKELLTEEHQKQLKCISIIGMPGLGKTTLAKKVYNDSFIEYHFYIRAWIYVSQVYQKKDLLLAILSSAFQ-ETHDKI--LGADLYRLLKGKRYLIVMDDIWN--SEPLKDLKIYLPNDNGSRILFTTRHENVA--FHAK-P--H--RFLNEDESWDLLRLKTFRKE--SCPL-ELMEIGKQIARKCRGLPLAIVAISGLLA-KDKTLERWKHVAESV-SSMVS--D-PEQYMHTLELSYNVLPYYLKACFLYLGAFTE-YEIPVQKLIWLWVAEGFI--QNEQKTEEVAEDYLMDLIDRSLVIVSKK---GEIKACCVHDLMRDLCLRKAQEHNFLHQ--ISVRR
>XP_059649747.1
PIRP-----IVHE-IVVGLDEETRAIKELLTEEHQKQLKCISIIGMPGLGKTTLAKKVYNDSFIEYHFYIRAWIYVSQVYQKKDLLLAILSSAFQ-ETHDKI--LGADLYRLLKGKRYLIVMDDIWN--SEPLKDLKIYLPNDNGSRILFTTRHENVA--FHAK-P--H--RFLNEDESWDLLRLKTFRKE--SCPL-ELMEIGKQIARKCRGLPLAIVAISGLLA-KDKTLERWKHVAESV-SSMVS--D-PEQYMHTLELSYNVLPYYLKACFLYLGAFTE-YEIPVQKLIWLWVAEGFI--QNEQKTEEVAEDYLMDLIDRSLVIVSKK---GEIKACCVHDLMRDLCLRKAQEHNFLHQ--ISVRR
>XP_059649748.1
PIRP-----IVHE-IVVGLDEETRAIKELLTEEHQKQLKCISIIGMPGLGKTTLAKKVYNDSFIEYHFYIRAWIYVSQVYQKKDLLLAILSSAFQ-ETHDKI--LGADLYRLLKGKRYLIVMDDIWN--SEPLKDLKIYLPNDNGSRILFTTRHENVA--FHAK-P--H--RFLNEDESWDLLRLKTFRKE--SCPL-ELMEIGKQIARKCRGLPLAIVAISGLLA-KDKTLERWKHVAESV-SSMVS--D-PEQYMHTLELSYNVLPYYLKACFLYLGAFTE-YEIPVQKLIWLWVAEGFI--QNEQKTEEVAEDYLMDLIDRSLVIVSKK---GEIKACCVHDLMRDLCLRKAQEHNFLHQ--ISVRR
>XP_059649788.1
-KAP-----VVEE-NVVGFDDEAKMVIERLTEGP-QDLEVVSVVGMGGLGKTTLARKVYTDPSIEYHFCVRAWTYVSQVYDRREIFLGILNSL-N-KMNDER--LREELCTQLKNGKFLIVIDDVWT--KEAWEDLKTAFPNSNGSRILLTSRITEVA--LRAN-HIPH--RFLTDDESWELLCRKVFQRG--SCPS-ELEDLGKKIAKKCYGLPLAIVVVAGLLSIRDKTRDWWNRVAESV-SRAAK--D-PEGCMEVLALSYKHLPHHLRVCFIYFGIFPEDFEIPVWKLLHLWVAEGLV--QKEQEWEDTAEEYLEYLVDRNLVLVEKR---GRIKTCRIHDMLRDLCLREATEENFLKE--IK-RR
>XP_059650066.1
RRRP-TGSFV-IK--VYGREKDKEEILKLLL----D-VSVIPIVGIGGLGKTTLARLLYNDEKVTQYFDLKIWVYVSEDF---D-PRKIILSIVE-EMDL----LQSLLQESLCGKRVLLVLDDVWNEDQGEWNELGDLLRSCEGSKVIVTTRSKKVA-SIMGTTFP-H--KGLHEDDCWLLFKKRAF-GHG-EHPD--LLPIGKKIIKKCGGVPLAAQTLGSLLRFKEMK--DWLFVQESELWNH-E--ECQTGILPALRLSYIYLPSHLKRCFVYCSLFPKNYEINREKLIHLWMAAGLI-SFGGSRVEDIGDEYFNDFLCLSFFQEVEK---GSIKVYQMHDVIHDLARYVAGNEFVII----H-RH
>XP_059650140.1
SRGD---ALLVKE--LVGIDKRKKELIGLLVTEDR--LKVVSVVGMGGLGKTTLVKKVYDDAALKKQFESHAWLTVSESP---K-MGELLKDMIQ-RMD--R--LKQAINEFLQQRSYLVVLDDIWN--IDAWEAVKYAFLDNSKSQIMLTTRFGDIASTCTETGGNVY--NPLSLEDAWTLFCRKAF-PG--SCPR-HLEDISRSILKRCEGLPLAIVTIGGVLATKQSRIDEWHMLHRS----LEV-NNKLQNMKNILSLSYNDLPWHLKICFLYLSIFPEDHEIECMRLIRLWTAEGFV-VGEDGLTEEVAEGYVYDLLNRSLIQVTEK---GRARTCRIHDLLREISIPKSREQNVVT---I--QR
>XP_059650460.1
------------------------------MS-NEN-VSVVAIIGMGGIGKTELAKSVYNDELVSKHFIHKIWVTVSDHF---D-IKQIAEQIIE-QFEA----LQFLVRREFDGKKYLLVLDDVWNENHEKWLKLLDLLMGGKGSKILVTTRNGEVA-IVVGSRA-DRH-GPLTMEESWALFKQMAFKEGE-N-LT--LVEIGKKIVTNCKGVPLWIKVFGSLFYYITEN--ELLNLEK------------------------------------------------------------------ETQCEDVGDSYFMELSRRAFFNVVETV--GNVISFKIHDLMHDLAESAAPTNSSMT----H-RH
>XP_059650560.1
ERRE-TTSLV-NE--VYGRVQDKEGIVEELLGDKDR-VSVIPIVGMGGIGKSTLAQMVYNDIHLEGHFDLKAWVCVSDDC---HEVLRVTKAILV-SLNM----LQQKLKENLSGKKFLLVLDDVWNKKYEDWELLKRPFMVGPGSKIIVTTRDEIVA-STMTLSP-AY--KGLLEDECLSLFAHHAL-ERE-AHLD--LKGIGEEIVNKCSGLPLAVKTLAGLLRTKRQS--EWVDILNSKIWDLSE---E-SDILPALRLSYHHLPSHLKQCFAYCAIFPKDCEFDIDELILLWMEVGLL-LSKEKNREDFGYKCFDDLLLRSFFQQSG----GSKSRFVMHDLLNDLALHVAGDLCFR-----K---
>XP_059650599.1
----------V---L-VGIDDHVEKLMKLF----SD-VRIVGIHGMGGIGKTTIAKVIYNQLS-Q-HFQHCCLLDVRAT-TQQN-LQKLISDILK-NKDDG---I---IKDRF-GKKVLVVVDDADH------DQLHAAL------------------------------------------------------------------------------------------GKEVWKGTLKKLE--IPI-KHVQD----KLKISYDALDQ--QPIFLFLI--GVDGRI----AFHMWDDCKFYP-----------EIGIEVLINMSLVKI------GDNNELRMHDQLRDLGRDIVRQENVEEPG----SR
>XP_059650601.1
-------------------------MMKLLV-N-SD-VRIVGVHGMGGIGKTTIAKVIYNQLS-Q-HFE-CCFLDVRET-AQQN-LQNLISNILK-TVDEG---I---IKVRF-GKKVLVVIDDADQ------VHLH-SLVGNSGSRTIVTTRNKDI---LNL-PEDTY--KELDSNQSLQLFSKHAFRMNH---LE-DYDILSRDVVSTTGGLPLDLEIVGSFLS-K--RKAVWNETLKKLK--IPD-GQV-------------------------------------------WDDCKFYP-----------ENGIEVLILTSLVKI------GDDNELRLHDQLIDLGRDIVRQENFKEPE----SR
>XP_059650603.1
----------V---L-VGIDDHEEQMTK-LV-N-ND-VRIVGIHGMGGIGKTTVAKVIYNKLS-R-QFQ-RCFLDVRKT-AQQN-LQNLIPSFLK-SMDEG---I---IKSRF-GKKV-LVVDDVDH------NHLHAALLGKSGSRIIITTRNQEI---LKL-VENTY--KELDSDQSLQLFSRNAFRRDY---PE-DYDTLSRDVVSTTGGLPLALELIGSSLS-K--GKEAWEGTLKKLK--IPN-V------------------------------------------------------------------------------------------------------------------------
>XP_059650605.1
----------V---L-VGIDVHVEKMMKFLD-N-ID-VRIVGIHGMGGIGKTTIARVIYNNLS-K-QFE-CCFLDVREK-SP-D-LQNLVSSILK-SMEEG---I---IKHRF-GKKVLVVVDDVDH------NHLLAALLGKSGSRIIVTTRNKEI---LNL-PEDTY--KELDNNQSLQLFSRHAFRTDH---PE-DFVTLSRDVVSTTGGLPLALEVFGSLFI-I--EKEEWEDKINKLK--IPH-KDVMD----TLKISYDALNQ--QQIFLLFI--GVDERI----AVHMWN----FP-----------KTEIRVLRRR-LVKI------GNNNELRMHDQLRDLGRDIVRQENVEKPG----SR
>XP_059650608.1
PISP-----TLQE-TIVGFNDEATTIMELLTQEYEKQLKLVSIVGMPGLGKTTLARKVYNHPLIQYYFPIRAWTYVSQVYRKRDLLLAIFRSAFQ-HISDEK--LGEDL------------------------------------SRIICTSRHEGLA--LHAK-F--H--RFLDENESWDLLRLKTFREG--SCPP-ELMETGKQIARKCHGLPLAIIVISGLLA-KDKTLEWWKHVAGSV-SSIVR--D-PEKYMDTLALSYNHLPLHLRPCFLYFGAFPEDYEIPVRKLIWLWIAEGFI--KNDEKREEVAEDYLMDLIDRSLVTVSKT---GAAKACRVHDLLHDLCLRK----------------
>XP_059650647.1
----------V---P-VGIERGVQQVCEFLL-R-SD-VRIIAIWGMGGIGKTTIAKAMYNRIH-Y-MFESSCFLNVGRT-SMQN-LQELLCDLLM-SEDHG---I---IKQRA-CQRVLLVLDDVDN------RQLR-ALA--CGSRIVITTRDLSS---VSM-LEDEY--CPLNEKESL----------------------------------------------------------------------------------------------------------------------------------------------------------------------------------------------
>XP_059650714.1
AISY-----NVEE-TMIGFDHEVEMLKERLTGIQ-KQLQVISIVGMAGLGKTTLERKIFNDPFIVHHFYIRGWTYVTQVYCKRDLLLRILNFVLK----------------------YLVATDDMWD--IGAWNDLKRYFPNDNGSKILFTSRCTDVA--LLVK-QDPH--RFLNEDESWDLLQKKIFWKE--SCPS-ELMDVGKQI---XQGLPLAIVVVAGLLA-KKKFQVWWKQVAENL-SSIAN--D-VDQCLNILALSYNNLPFHLRSCFLYFGAFPEDYEISVRKLIWLWIAEGFI--RIGLKSEDVAEDYLMDLIDRNLVMVAKR---GGIGTCRVHYLLHDLCLRKAEEENFFQQ--IR---
>XP_059651049.1
----------V---P-VGIHYRVQKLSGFLL-G-DD-VRIVTVWGIGGIGKTTVAKALFNRIH-RREFEGSSFLDVRET-SMQN-LQELLCDLLM-SEDHG---I---IKRRA-CRKVLLVLDDVDN------RQLR-ALA--PGSRVILTIRDLSS---TTS-LQDVY--KKLNGEESLQLFSWHTFRRDH---VE-DYESLSKEVVSYSNGLPLVLEILGSLLSNR--DMLEWRSELEKLR--IPH-KDVQG----KLTLSFDSLKL--KGLFLFFV--GMNQDL----SIKILKDCGFFP-----------ESGIGVLSRRFLVRI------DGDNRLMMHDLIQDMAREIVRQESPEEPG----SR
>XP_059651050.1
----------V---P-VGIHYRVQKLSGFLL-G-DD-VRIVAIWGIGGIGKTTVAKALFNRIH-RREFEGSSFLDVRET-SMQN-LQELLCDLLM-SEDHG---I---IKRRA-CRKVLLVLDDVDN------RQLR-ALA--PGSRVILTIRDLSS---TTS-LQDVY--KKLNGEESLQLFSWHTFRRDH---VE-DYESLSKEVVSYSNGLPLVLEILGSLLSNR--DMLEWRSELEKLR--IPH-KDVQG----KLTLSFDSLKL--KGLFLFFV--GMNQDL----LIKILKGCGFFP-----------ESGIGVLSRRFLVRI------DGDNRLMMHDLIQDMAREIVRQESPEEPG----SR
>XP_059651138.1
RKET-LSFFVDQE-VVIGREEEKLDIVNKLVE--FD-VSVIPIVGTAGVGKTALAKLVYNDERVTNHFELKMWVFVSDVF---D-VKMIAKEMIE-IHHPMDV-IQDHLRKEIDRKRFLLVLDNVWNEGGDLWLQ---------------------------PVTD-P---------------------------------------------------------------------------------------------------------------------------------------------------------------------------------------------ENFV-------RG
>XP_059651254.1
----------V---E-VGIDSRANKVIMLLD-R-KD-KLFVGICGIGGIGKTTVAKAVFNQIS-N-EFERSCFLNVREE-SKKD-LQQLLRETLM-NSDRG---I---IKDRL-HKKILLVLDDVDD------IQLT-SLAG-SGSRIIITTRDERL---LMK-YN-TY--ELLDDEEALELFSWHAFKQND---VK-KYRKLSHTVKDYAKGLPLALQVLGSFLHEI--SISEWVSELNKLK--NPP-KEIQD----VLKISYDSLK-E-KAIFLYFK--GYKEKF----AMEFFESCGFHP-----------IIGIKVLIERSLITI------SKNNELQMHDLIQEMGREIVRQES-EDPG----SR
>XP_059651263.1
----------V---E-VGIDSRANKVIMLLD-R-KD-KLFVGICGIGGIGKTTVAKAVFNQIS-N-EFERSCFLNVREE-SKKD-LQQLLRETLM-NSDRG---I---IKDRL-HKKILLVLDDVDD------IQLT-SLAG-SGSRIIITTRDERL---LMK-YN-TY--ELLDDEEALELFSWHAFKQND---VK-KYRKLSHTVKDYAKGLPLALQVLGSFLHEI--SISEWVSELNKLK--NPP-KEIQD----VLKISYDSLK-E-KAIFLYFK--GYKEKF----AMEFFESCGFHP-----------IIGIKVLIERSLITI------SKNNELQMHDLIQEMGREIVRQES-EDPG----SR
>XP_059651271.1
----------V---E-VGIDSRANKVIMLLD-R-KD-KLFVGICGIGGIGKTTVAKAVFNQIS-N-EFERSCFLNVREE-SKKD-LQQLLRETLM-NSDRG---I---IKDRL-HKKILLVLDDVDD------IQLT-SLAG-SGSRIIITTRDERL---LMK-YN-TY--ELLDDEEALELFSWHAFKQND---VK-KYRKLSHTVKDYAKGLPLALQVLGSFLHEI--SISEWVSELNKLK--NPP-KEIQD----VLKISYDSLK-E-KAIFLYFK--GYKEKF----AMEFFESCGFHP-----------IIGIKVLIERSLITI------SKNNELQMHDLIQEMGREIVRQES-EDPG----SR
>XP_059651335.1
ADLP------LSKI---GLDRYLQKVES-LLDDI--NIKAVGIVGMCGVGKSALAHMVVHSFPVQQTFSPIIWVRLSAGANPREMVRDLLK-----FVHDDA--LLRKLNAQLSSRKYLIVLDHVWH--QDEWTRLTHGLPKGGGGAIIVTSRLDEVATSMVGEKPG-HT-SIFNEEALGSTFMDSILRKKF------TVLRMKKEIVDRCDGLPAAAKTLAEVIYIQ-----------------AGQ--------------------------------------------------------------NGLR--VLSTS-----------------------DQPKKVSLRLHNHDCISYR-ALK---
>XP_059651658.1
GRQQRSYSHVVEKD-FVGLEEDVEELVGLLVSEDY--YRTLSICGMGGLGKTTIAQKVYNDQNVKRHFDGFAWVCVSQQWQTKDILQGITKLIPH-FMREED--LVRMLVQVHQSRKCLVVLDDIWS--EAAWDCIRHAFPTGMGGKILITTRNQEVALH---VDPHLH--RLLTEDESWELLQKKAF-TKP-AEPRDNMEDLGREMVKHCGGLPLAVIVLGGILVTKTLR--DWEMVHRNISSYIRKGRQQH-GVSQVLALSYSDLPYQLKSCFLYLGNFPEDSEIEADKLYQLWIAEGLVSDRAEGETMDVAERCLVELAYRYMVQVVDE-FSGRFKSCSLHDLMRDLCLLKGKEQNFLM--VVD-RR
>XP_059651668.1
GRQQRSYSHVVEKD-FVGLEEDVEELVGLLVSEDY--YRTLSICGMGGLGKTTIAQKVYNDQNVKRHFDGFAWVCVSQQWQTKDILQGITKLIPH-FMREED--FVRMLVQVHQSRKCLVVLDDIWS--EAAWDCIRHAFPTGMGGKILITTRNQEVALH---VDPHLH--RLLTEDESWELLQKKAF-TKP-AEPRDNMEDLGREMVKHCGGLPLAVIVLGGILVTKTLR--DWEMVHRNISSYIRKGRQQH-GVSQVLALSYSDLPYQLKSCFLYLGNFPEDSEIEADKLYPLWIAEGLVSDQAEGETMDVAERCLVELAYRYMVQVVDE-FSGRFKSCSLHDLMRDLCLLKGKEQNFLM--VVD-RR
>XP_059651889.1
KREE-SHSFV--R-SVIGRDVDKTKIVELLLS-NDN-VSVVAIVGIGGLGKTTLAQFVYNDEEVTKYFELKKWVCVSDPF---D-VKLIVQKVIG-GLDE----LQNLTRAKVDGKKYLLVLDDVWNEDPHNWLKLINLLKGGRGSKILITTRTELVA-KVTRANS-TYI-KGLSKEESSSLFNKMAFKQGE-N-PC--RVTMGEEIVQKCKGVPLAIIGIGSLLYFKTDA--EWLLFKNNDLAKIAE---VEDVILPILKLSYDYLPSNLKGCFAFCSLYLKDQKIDKQELIHFWIANGFI-STYENQQEDVGDMYFMNLLRRSLFQDVEI---GVIISCKMHDLVHDLAQSVARPKSSIV----N-RH
>XP_059651890.1
KREE-SHSFV--R-SVIGRDVDKTKIVELLLS-NDN-VSVVAIVGIGGLGKTTLAQFVYNDEEVTKYFELKKWVCVSDPF---D-VKLIVQKVIG-GLDE----LQNLTRAKVDGKKYLLVLDDVWNEDPHNWLKLINLLKGGRGSKILITTRTELVA-KVTRANS-TYI-KGLSKEESSSLFNKMAFKQGE-N-PC--RVTMGEEIVQKCKGVPLAIIGIGSLLYFKTDA--EWLLFKNNDLAKIAE---VEDVILPILKLSYDYLPSNLKGCFAFCSLYLKDQKIDKQELIHFWIANGFI-STYENQQEDVGDMYFMNLLRRSLFQDVEI---GVIISCKMHDLVHDLAQSVARPKSSIV----N-RH
>XP_059651891.1
KREE-SHSFV--R-SVIGRDVDKTKIVELLLS-NDN-VSVVAIVGIGGLGKTTLAQFVYNDEEVTKYFELKKWVCVSDPF---D-VKLIVQKVIG-GLDE----LQNLTRAKVDGKKYLLVLDDVWNEDPHNWLKLINLLKGGRGSKILITTRTELVA-KVTRANS-TYI-KGLSKEESSSLFNKMAFKQGE-N-PC--RVTMGEEIVQKCKGVPLAIIGIGSLLYFKTDA--EWLLFKNNDLAKIAE---VEDVILPILKLSYDYLPSNLKGCFAFCSLYLKDQKIDKQELIHFWIANGFI-STYENQQEDVGDMYFMNLLRRSLFQDVEI---GVIISCKMHDLVHDLAQSVARPKSSIV----N-RH
>XP_059651892.1
KREE-SHSFV--R-SVIGRDVDKTKIVELLLS-NDN-VSVVAIVGIGGLGKTTLAQFVYNDEEVTKYFELKKWVCVSDPF---D-VKLIVQKVIG-GLDE----LQNLTRAKVDGKKYLLVLDDVWNEDPHNWLKLINLLKGGRGSKILITTRTELVA-KVTRANS-TYI-KGLSKEESSSLFNKMAFKQGE-N-PC--RVTMGEEIVQKCKGVPLAIIGIGSLLYFKTDA--EWLLFKNNDLAKIAE---VEDVILPILKLSYDYLPSNLKGCFAFCSLYLKDQKIDKQELIHFWIANGFI-STYENQQEDVGDMYFMNLLRRSLFQDVEI---GVIISCKMHDLVHDLAQSVARPKSSIV----N-RH
>XP_059651894.1
KREE-SHSFV--R-SVIGRDVDKTKIVELLLS-NDN-VSVVAIVGIGGLGKTTLAQFVYNDEEVTKYFELKKWVCVSDPF---D-VKLIVQKVIG-GLDE----LQNLTRAKVDGKKYLLVLDDVWNEDPHNWLKLINLLKGGRGSKILITTRTELVA-KVTRANS-TYI-KGLSKEESSSLFNKMAFKQGE-N-PC--RVTMGEEIVQKCKGVPLAIIGIGSLLYFKTDA--EWLLFKNNDLAKIAE---VEDVILPILKLSYDYLPSNLKGCFAFCSLYLKDQKIDKQELIHFWIANGFI-STYENQQEDVGDMYFMNLLRRSLFQDVEI---GVIISCKMHDLVHDLAQSVARPKSSIV----N-RH
>XP_059651895.1
KREE-SHSFV--R-SVIGRDVDKTKIVELLLS-NDN-VSVVAIVGIGGLGKTTLAQFVYNDEEVTKYFELKKWVCVSDPF---D-VKLIVQKVIG-GLDE----LQNLTRAKVDGKKYLLVLDDVWNEDPHNWLKLINLLKGGRGSKILITTRTELVA-KVTRANS-TYI-KGLSKEESSSLFNKMAFKQGE-N-PC--RVTMGEEIVQKCKGVPLAIIGIGSLLYFKTDA--EWLLFKNNDLAKIAE---VEDVILPILKLSYDYLPSNLKGCFAFCSLYLKDQKIDKQELIHFWIANGFI-STYENQQEDVGDMYFMNLLRRSLFQDVEI---GVIISCKMHDLVHDLAQSVARPKSSIV----N-RH
>XP_059651896.1
KREE-SHSFV--R-SVIGRDVDKTKIVELLLS-NDN-VSVVAIVGIGGLGKTTLAQFVYNDEEVTKYFELKKWVCVSDPF---D-VKLIVQKVIG-GLDE----LQNLTRAKVDGKKYLLVLDDVWNEDPHNWLKLINLLKGGRGSKILITTRTELVA-KVTRANS-TYI-KGLSKEESSSLFNKMAFKQGE-N-PC--RVTMGEEIVQKCKGVPLAIIGIGSLLYFKTDA--EWLLFKNNDLAKIAE---VEDVILPILKLSYDYLPSNLKGCFAFCSLYLKDQKIDKQELIHFWIANGFI-STYENQQEDVGDMYFMNLLRRSLFQDVEI---GVIISCKMHDLVHDLAQSVARPKSSIV----N-RH
>XP_059651897.1
KREE-SHSFV--R-SVIGRDVDKTKIVELLLS-NDN-VSVVAIVGIGGLGKTTLAQFVYNDEEVTKYFELKKWVCVSDPF---D-VKLIVQKVIG-GLDE----LQNLTRAKVDGKKYLLVLDDVWNEDPHNWLKLINLLKGGRGSKILITTRTELVA-KVTRANS-TYI-KGLSKEESSSLFNKMAFKQGE-N-PC--RVTMGEEIVQKCKGVPLAIIGIGSLLYFKTDA--EWLLFKNNDLAKIAE---VEDVILPILKLSYDYLPSNLKGCFAFCSLYLKDQKIDKQELIHFWIANGFI-STYENQQEDVGDMYFMNLLRRSLFQDVEI---GVIISCKMHDLVHDLAQSVARPKSSIV----N-RH
>XP_059651898.1
KREE-SHSFV--R-SVIGRDVDKTKIVELLLS-NDN-VSVVAIVGIGGLGKTTLAQFVYNDEEVTKYFELKKWVCVSDPF---D-VKLIVQKVIG-GLDE----LQNLTRAKVDGKKYLLVLDDVWNEDPHNWLKLINLLKGGRGSKILITTRTELVA-KVTRANS-TYI-KGLSKEESSSLFNKMAFKQGE-N-PC--RVTMGEEIVQKCKGVPLAIIGIGSLLYFKTDA--EWLLFKNNDLAKIAE---VEDVILPILKLSYDYLPSNLKGCFAFCSLYLKDQKIDKQELIHFWIANGFI-STYENQQEDVGDMYFMNLLRRSLFQDVEI---GVIISCKMHDLVHDLAQSVARPKSSIV----N-RH
>XP_059651918.1
QRQQ-TTSLV-DE--VYGRDDDKEKIINLLLSDDPE---MIPIVGMGGMGKTTLAQLVYNDARVDKNFDLKAWVCVSDEF---D-VSVTTKKIVE-NLNS----LQIKLKDSLTGKKFLLVLDDVWNDNYNDWDLLRGPFRFGPNSRVIVTTRNESVA-RIMGSAP-SR--EQLSFEDSCSLFAKHAF-QNG-AHRD--LEMIGKEIVNKCKGLPLAVKSLGGLLRSKDIE--EWKNILESEMWHS------QINILPALRLSYHYLPSHLKRCFAYCSLFLKDHKFEKEKLVQLWIAEGFVQQPKGNKSEDEGSNYFSELLSRSFFQRLN----DTHSFFVMHDLVHDLAEFISGEFCFKL----D-RH
>XP_059651919.1
KRLP-TTCLV-DE--VYGRDKDKEKIIDLLLSDENE-IPVIPIVGMGGVGKTTLAQLVYNDVEVDQNFDMKAWVCVCDEF---D-VSMITKKIVE-DLNL----LQIKLKDSLSGKKFLLVLDDVWNENYDVWDLLRRPFRSGPKSRIIVTTRHENVA-KVMRSVP-SH--EQLSFEDSWSLFAKHAF-QNE-AYLD--LEMIGKEIVNKCRVLPLAVKSLGGLLRSEDIE--EWKSILESEMWHL------QSNILPALRLSYHYLTSHLKRCFAYCSMFLKDHEFEKEELVQLWMAEGFVQPPKGNKSEDEGNNYFSELISRSFFQRLS----GTNSSFVMHDLVHDLAEFVSGEFCFKL----D-RH
>XP_059651920.1
KRLP-TTCLV-DE--VYGRDKDKEKIIDLLLSDENE-IPVIPIVGMGGVGKTTLAQLVYNDVEVDQNFDMKAWVCVCDEF---D-VSMITKKIVE-DLNL----LQIKLKDSLSGKKFLLVLDDVWNENYDVWDLLRRPFRSGPKSRIIVTTRHENVA-KVMRSVP-SH--EQLSFEDSWSLFAKHAF-QNE-AYLD--LEMIGKEIVNKCRVLPLAVKSLGGLLRSEDIE--EWKSILESEMWHL------QSNILPALRLSYHYLTSHLKRCFAYCSMFLKDHEFEKEELVQLWMAEGFVQPPKGNKSEDEGNNYFSELISRSFFQRLS----GTNSSFVMHDLVHDLAEFVSGEFCFKL----D-RH
>XP_059651921.1
KRLP-TTCLV-DE--VYGRDKDKEKIIDLLLSDENE-IPVIPIVGMGGVGKTTLAQLVYNDVEVDQNFDMKAWVCVCDEF---D-VSMITKKIVE-DLNL----LQIKLKDSLSGKKFLLVLDDVWNENYDVWDLLRRPFRSGPKSRIIVTTRHENVA-KVMRSVP-SH--EQLSFEDSWSLFAKHAF-QNE-AYLD--LEMIGKEIVNKCRVLPLAVKSLGGLLRSEDIE--EWKSILESEMWHL------QSNILPALRLSYHYLTSHLKRCFAYCSMFLKDHEFEKEELVQLWMAEGFVQPPKGNKSEDEGNNYFSELISRSFFQRLS----GTNSSFVMHDLVHDLAEFVSGEFCFKL----D-RH
>XP_059651922.1
KRLP-TTCLV-DE--VYGRDKDKEKIIDLLLSDENE-IPVIPIVGMGGVGKTTLAQLVYNDVEVDQNFDMKAWVCVCDEF---D-VSMITKKIVE-DLNL----LQIKLKDSLSGKKFLLVLDDVWNENYDVWDLLRRPFRSGPKSRIIVTTRHENVA-KVMRSVP-SH--EQLSFEDSWSLFAKHAF-QNE-AYLD--LEMIGKEIVNKCRVLPLAVKSLGGLLRSEDIE--EWKSILESEMWHL------QSNILPALRLSYHYLTSHLKRCFAYCSMFLKDHEFEKEELVQLWMAEGFVQPPKGNKSEDEGNNYFSELISRSFFQRLS----GTNSSFVMHDLVHDLAEFVSGEFCFKL----D-RH
>XP_059651923.1
KRLP-TTCLV-DE--VYGRDKDKEKIIDLLLSDENE-IPVIPIVGMGGVGKTTLAQLVYNDVEVDQNFDMKAWVCVCDEF---D-VSMITKKIVE-DLNL----LQIKLKDSLSGKKFLLVLDDVWNENYDVWDLLRRPFRSGPKSRIIVTTRHENVA-KVMRSVP-SH--EQLSFEDSWSLFAKHAF-QNE-AYLD--LEMIGKEIVNKCRVLPLAVKSLGGLLRSEDIE--EWKSILESEMWHL------QSNILPALRLSYHYLTSHLKRCFAYCSMFLKDHEFEKEELVQLWMAEGFVQPPKGNKSEDEGNNYFSELISRSFFQRLS----GTNSSFVMHDLVHDLAEFVSGEFCFKL----D-RH
>XP_059651924.1
KRLP-TTCLV-DE--VYGRDKDKEKIIDLLLSDENE-IPVIPIVGMGGVGKTTLAQLVYNDVEVDQNFDMKAWVCVCDEF---D-VSMITKKIVE-DLNL----LQIKLKDSLSGKKFLLVLDDVWNENYDVWDLLRRPFRSGPKSRIIVTTRHENVA-KVMRSVP-SH--EQLSFEDSWSLFAKHAF-QNE-AYLD--LEMIGKEIVNKCRVLPLAVKSLGGLLRSEDIE--EWKSILESEMWHL------QSNILPALRLSYHYLTSHLKRCFAYCSMFLKDHEFEKEELVQLWMAEGFVQPPKGNKSEDEGNNYFSELISRSFFQRLS----GTNSSFVMHDLVHDLAEFVSGEFCFKL----D-RH
>XP_059651936.1
EKMP------LENLSV-STESTLQKILEHV----DGATQKIGIWGMGGIGKTTLMKLLNNRPEI-NMFDVVIWVTVSNSWSIRKVQDGVKRLL-D---DDET--VARRLLHEL-GKKYLLLLDDVW---EFLNLA-TVGIPSV--GKVVLTTRNFGVCREM-QTDAE----GALPKEEAWKMFESIVG--G--AMSQ-TIQPIAKEIVQQCDGLPLALKVVGRALRNE-ESVSVWRNLLRKLKPDVKG---MSDNVFTSLKASYDHLDASMKNRFLYCGLYPEDHEIKKSKLIKYWRAEGLL-EC--TVEGDEGRDLLRDLIDASLLEKCED-----DNHVKMHDVIRDFALHLTEKSRHVVR-SGQ-DR
>XP_059651937.1
EKMP------LENLSV-STESTLQKILEHV----DGATQKIGIWGMGGIGKTTLMKLLNNRPEI-NMFDVVIWVTVSNSWSIRKVQDGVKRLL-D---DDET--VARRLLHEL-GKKYLLLLDDVW---EFLNLA-TVGIPSV--GKVVLTTRNFGVCREM-QTDAE----GALPKEEAWKMFESIVG--G--AMSQ-TIQPIAKEIVQQCDGLPLALKVVGRALRNE-ESVSVWRNLLRKLKPDVKG---MSDNVFTSLKASYDHLDASMKNRFLYCGLYPEDHEIKKSKLIKYWRAEGLL-EC--TVEGDEGRDLLRDLIDASLLEKCED-----DNHVKMHDVIRDFALHLTEKSRHVVR-SGQ-DR
>XP_059651938.1
EKMP------LENLSV-STESTLQKILEHV----DGATQKIGIWGMGGIGKTTLMKLLNNRPEI-NMFDVVIWVTVSNSWSIRKVQDGVKRLL-D---DDET--VARRLLHEL-GKKYLLLLDDVW---EFLNLA-TVGIPSV--GKVVLTTRNFGVCREM-QTDAE----GALPKEEAWKMFESIVG--G--AMSQ-TIQPIAKEIVQQCDGLPLALKVVGRALRNE-ESVSVWRNLLRKLKPDVKG---MSDNVFTSLKASYDHLDASMKNRFLYCGLYPEDHEIKKSKLIKYWRAEGLL-EC--TVEGDEGRDLLRDLIDASLLEKCED-----DNHVKMHDVIRDFALHLTEKSRHVVR-SGQ-DR
>XP_059651939.1
EKMP------LENLSV-STESTLQKILEHV----DGATQKIGIWGMGGIGKTTLMKLLNNRPEI-NMFDVVIWVTVSNSWSIRKVQDGVKRLL-D---DDET--VARRLLHEL-GKKYLLLLDDVW---EFLNLA-TVGIPSV--GKVVLTTRNFGVCREM-QTDAE----GALPKEEAWKMFESIVG--G--AMSQ-TIQPIAKEIVQQCDGLPLALKVVGRALRNE-ESVSVWRNLLRKLKPDVKG---MSDNVFTSLKASYDHLDASMKNRFLYCGLYPEDHEIKKSKLIKYWRAEGLL-EC--TVEGDEGRDLLRDLIDASLLEKCED-----DNHVKMHDVIRDFALHLTEKSRHVVR-SGQ-DR
>XP_059651945.1
QREE-TGSFV--Q-SVIGRDGDKMKVIQLLLS-NDN-VSVVAVVGMGGLGKTTLAQLVYKDERVTKHFELKMWVCVSDDF---D-VKLIVEKIIE-SMDN----LQETLRKEIDRKKFLLVLDDVWNQYRERWLKLRDLLQGGKGSKILVTTRSELVA-NITSADS-PYV-EGLSKEESWSLFKQMAFKHVE-N-PF--RVTIGKELVQKCKGVPLAIRAIGSLLYYKTEA--EWMLFKNNDLLKIAQ---AEDVILPILKLSYNYLPPDLKGCFAFCSLYLKDEEICKEELIQMWIAEGLV-SVYENQQEDAGDLYFMNLLRRSFFQDVQR---GEIKSCKMHDLVHDLATDCARHEYSTL----N-RH
>XP_059651961.1
KREE-THSFV--H-SVIGRDADKKEMVKLVLS-NEN-VSVVAIVGIGGLGKTTLAQLIFNDEEVTRYFELKMWVCVSDPF---D-VKLIAQKIIG-ELEE----LQSLLRGKINGKKYILVLDDVWNDKRDVWLKLEELLKGGRGSKILLTTRSDLVA-NVSGAHS-PHV-EGLSEESSWSLFKQIAFKNAE-N-TC--RVNIGEEIARKCKGVPLAIRAVGSLLYSKTDH--EWLFFKNNDLSKIAQ---EEDIILPILKLSYEHLPSHLKGCFAFCSLYAKDEEIDRRELIQLWIAHGFI-SGYENQQEDVGHLYFMNLLRRSLFQDVKK---GDIQSCKMHDLVHDVAESVVRPKSSVV----N-RH
>XP_059651963.1
KREE-THSFV--H-SVIGRDADKKEMVKLVLS-NEN-VSVVAIVGIGGLGKTTLAQLIFNDEEVTRYFELKMWVCVSDPF---D-VKLIAQKIIG-ELEE----LQSLLRGKINGKKYILVLDDVWNDKRDVWLKLEELLKGGRGSKILLTTRSDLVA-NVSGAHS-PHV-EGLSEESSWSLFKQIAFKNAE-N-TC--RVNIGEEIARKCKGVPLAIRAVGSLLYSKTDH--EWLFFKNNDLSKIAQ---EEDIILPILKLSYEHLPSHLKGCFAFCSLYAKDEEIDRRELIQLWIAHGFI-SGYENQQEDVGHLYFMNLLRRSLFQDVKK---GDIQSCKMHDLVHDVAESVVRPKSSVV----N-RH
>XP_059651964.1
KREE-THSFV--H-SVIGRDADKKEMVKLVLS-NEN-VSVVAIVGIGGLGKTTLAQLIFNDEEVTRYFELKMWVCVSDPF---D-VKLIAQKIIG-ELEE----LQSLLRGKINGKKYILVLDDVWNDKRDVWLKLEELLKGGRGSKILLTTRSDLVA-NVSGAHS-PHV-EGLSEESSWSLFKQIAFKNAE-N-TC--RVNIGEEIARKCKGVPLAIRAVGSLLYSKTDH--EWLFFKNNDLSKIAQ---EEDIILPILKLSYEHLPSHLKGCFAFCSLYAKDEEIDRRELIQLWIAHGFI-SGYENQQEDVGHLYFMNLLRRSLFQDVKK---GDIQSCKMHDLVHDVAESVVRPKSSVV----N-RH
>XP_059651965.1
KREE-THSFV--H-SVIGRDADKKEMVKLVLS-NEN-VSVVAIVGIGGLGKTTLAQLIFNDEEVTRYFELKMWVCVSDPF---D-VKLIAQKIIG-ELEE----LQSLLRGKINGKKYILVLDDVWNDKRDVWLKLEELLKGGRGSKILLTTRSDLVA-NVSGAHS-PHV-EGLSEESSWSLFKQIAFKNAE-N-TC--RVNIGEEIARKCKGVPLAIRAVGSLLYSKTDH--EWLFFKNNDLSKIAQ---EEDIILPILKLSYEHLPSHLKGCFAFCSLYAKDEEIDRRELIQLWIAHGFI-SGYENQQEDVGHLYFMNLLRRSLFQDVKK---GDIQSCKMHDLVHDVAESVVRPKSSVV----N-RH
>XP_059651966.1
KREE-THSFV--H-SVIGRDADKKEMVKLVLS-NEN-VSVVAIVGIGGLGKTTLAQLIFNDEEVTRYFELKMWVCVSDPF---D-VKLIAQKIIG-ELEE----LQSLLRGKINGKKYILVLDDVWNDKRDVWLKLEELLKGGRGSKILLTTRSDLVA-NVSGAHS-PHV-EGLSEESSWSLFKQIAFKNAE-N-TC--RVNIGEEIARKCKGVPLAIRAVGSLLYSKTDH--EWLFFKNNDLSKIAQ---EEDIILPILKLSYEHLPSHLKGCFAFCSLYAKDEEIDRRELIQLWIAHGFI-SGYENQQEDVGHLYFMNLLRRSLFQDVKK---GDIQSCKMHDLVHDVAESVVRPKSSVV----N-RH
>XP_059651967.1
KREE-THSFV--H-SVIGRDADKKEMVKLVLS-NEN-VSVVAIVGIGGLGKTTLAQLIFNDEEVTRYFELKMWVCVSDPF---D-VKLIAQKIIG-ELEE----LQSLLRGKINGKKYILVLDDVWNDKRDVWLKLEELLKGGRGSKILLTTRSDLVA-NVSGAHS-PHV-EGLSEESSWSLFKQIAFKNAE-N-TC--RVNIGEEIARKCKGVPLAIRAVGSLLYSKTDH--EWLFFKNNDLSKIAQ---EEDIILPILKLSYEHLPSHLKGCFAFCSLYAKDEEIDRRELIQLWIAHGFI-SGYENQQEDVGHLYFMNLLRRSLFQDVKK---GDIQSCKMHDLVHDVAESVVRPKSSVV----N-RH
>XP_059651968.1
KREE-THSFV--H-SVIGRDADKKEMVKLVLS-NEN-VSVVAIVGIGGLGKTTLAQLIFNDEEVTRYFELKMWVCVSDPF---D-VKLIAQKIIG-ELEE----LQSLLRGKINGKKYILVLDDVWNDKRDVWLKLEELLKGGRGSKILLTTRSDLVA-NVSGAHS-PHV-EGLSEESSWSLFKQIAFKNAE-N-TC--RVNIGEEIARKCKGVPLAIRAVGSLLYSKTDH--EWLFFKNNDLSKIAQ---EEDIILPILKLSYEHLPSHLKGCFAFCSLYAKDEEIDRRELIQLWIAHGFI-SGYENQQEDVGHLYFMNLLRRSLFQDVKK---GDIQSCKMHDLVHDVAESVVRPKSSVV----N-RH
>XP_059651969.1
KREE-THSFV--H-SVIGRDADKKEMVKLVLS-NEN-VSVVAIVGIGGLGKTTLAQLIFNDEEVTRYFELKMWVCVSDPF---D-VKLIAQKIIG-ELEE----LQSLLRGKINGKKYILVLDDVWNDKRDVWLKLEELLKGGRGSKILLTTRSDLVA-NVSGAHS-PHV-EGLSEESSWSLFKQIAFKNAE-N-TC--RVNIGEEIARKCKGVPLAIRAVGSLLYSKTDH--EWLFFKNNDLSKIAQ---EEDIILPILKLSYEHLPSHLKGCFAFCSLYAKDEEIDRRELIQLWIAHGFI-SGYENQQEDVGHLYFMNLLRRSLFQDVKK---GDIQSCKMHDLVHDVAESVVRPKSSVV----N-RH
>XP_059651970.1
KREE-THSFV--H-SVIGRDADKKEMVKLVLS-NEN-VSVVAIVGIGGLGKTTLAQLIFNDEEVTRYFELKMWVCVSDPF---D-VKLIAQKIIG-ELEE----LQSLLRGKINGKKYILVLDDVWNDKRDVWLKLEELLKGGRGSKILLTTRSDLVA-NVSGAHS-PHV-EGLSEESSWSLFKQIAFKNAE-N-TC--RVNIGEEIARKCKGVPLAIRAVGSLLYSKTDH--EWLFFKNNDLSKIAQ---EEDIILPILKLSYEHLPSHLKGCFAFCSLYAKDEEIDRRELIQLWIAHGFI-SGYENQQEDVGHLYFMNLLRRSLFQDVKK---GDIQSCKMHDLVHDVAESVVRPKSSVV----N-RH
>XP_059651971.1
KREE-THSFV--H-SVIGRDADKKEMVKLVLS-NEN-VSVVAIVGIGGLGKTTLAQLIFNDEEVTRYFELKMWVCVSDPF---D-VKLIAQKIIG-ELEE----LQSLLRGKINGKKYILVLDDVWNDKRDVWLKLEELLKGGRGSKILLTTRSDLVA-NVSGAHS-PHV-EGLSEESSWSLFKQIAFKNAE-N-TC--RVNIGEEIARKCKGVPLAIRAVGSLLYSKTDH--EWLFFKNNDLSKIAQ---EEDIILPILKLSYEHLPSHLKGCFAFCSLYAKDEEIDRRELIQLWIAHGFI-SGYENQQEDVGHLYFMNLLRRSLFQDVKK---GDIQSCKMHDLVHDVAESVVRPKSSVV----N-RH
>XP_059651972.1
KREE-THSFV--H-SVIGRDADKKEMVKLVLS-NEN-VSVVAIVGIGGLGKTTLAQLIFNDEEVTRYFELKMWVCVSDPF---D-VKLIAQKIIG-ELEE----LQSLLRGKINGKKYILVLDDVWNDKRDVWLKLEELLKGGRGSKILLTTRSDLVA-NVSGAHS-PHV-EGLSEESSWSLFKQIAFKNAE-N-TC--RVNIGEEIARKCKGVPLAIRAVGSLLYSKTDH--EWLFFKNNDLSKIAQ---EEDIILPILKLSYEHLPSHLKGCFAFCSLYAKDEEIDRRELIQLWIAHGFI-SGYENQQEDVGHLYFMNLLRRSLFQDVKK---GDIQSCKMHDLVHDVAESVVRPKSSVV----N-RH
>XP_059651974.1
KREE-THSFV--H-SVIGRDADKKEMVKLVLS-NEN-VSVVAIVGIGGLGKTTLAQLIFNDEEVTRYFELKMWVCVSDPF---D-VKLIAQKIIG-ELEE----LQSLLRGKINGKKYILVLDDVWNDKRDVWLKLEELLKGGRGSKILLTTRSDLVA-NVSGAHS-PHV-EGLSEESSWSLFKQIAFKNAE-N-TC--RVNIGEEIARKCKGVPLAIRAVGSLLYSKTDH--EWLFFKNNDLSKIAQ---EEDIILPILKLSYEHLPSHLKGCFAFCSLYAKDEEIDRRELIQLWIAHGFI-SGYENQQEDVGHLYFMNLLRRSLFQDVKK---GDIQSCKMHDLVHDVAESVVRPKSSVV----N-RH
>XP_059651975.1
KREE-THSFV--H-SVIGRDADKKEMVKLVLS-NEN-VSVVAIVGIGGLGKTTLAQLIFNDEEVTRYFELKMWVCVSDPF---D-VKLIAQKIIG-ELEE----LQSLLRGKINGKKYILVLDDVWNDKRDVWLKLEELLKGGRGSKILLTTRSDLVA-NVSGAHS-PHV-EGLSEESSWSLFKQIAFKNAE-N-TC--RVNIGEEIARKCKGVPLAIRAVGSLLYSKTDH--EWLFFKNNDLSKIAQ---EEDIILPILKLSYEHLPSHLKGCFAFCSLYAKDEEIDRRELIQLWIAHGFI-SGYENQQEDVGHLYFMNLLRRSLFQDVKK---GDIQSCKMHDLVHDVAESVVRPKSSVV----N-RH
>XP_059651989.1
QREE-THSFV--Q-SVIGRDGDKMEVSQLLLG-NEN-VSVVVIVGIGGLGKTTLAQLVYNDESVTKHFELKMWVCVSDDF---D-VKLIVEKIIE-SMDN----LQETLRKEIHGKKYLLVLDDVWNEDRERWLKLRVLLQGAKGSKILVTTRSELVA-NVTSANS-PYI-EGLSKKESWSLFKQMAFKHVE-N-TC--RVTIGEEI-------------------------------------------------------------------------------------------------------------------------------------------------------------------
>XP_059652026.1
-----------NALIM-STNLTLQKIRDSI----DEGVQKIGIWGMGGVGKTTLMNVLNNEPEI-TMFHIVIWVTVSKSWSIRKIQDEVLRLLPD---PDYR--VSIMLFEKL-GKKYLLLLDDVW---EEVDLS-RVGIPST--CKIVLTTRDIRVCRKM-ITDKD----EVLDESEAWELFNSKAG--G--SLLP-TIKPIAEKIVRKCGGLPLALKVAGGVLRMV-EDVSMWRNFLNKLNPAIED---MNEDVFRSLKVSYDVLDDSIKNCFLYCGLYPEDAKIKKSRLITYWGAEGFL-KG--TEDYDDGCAKLHDLIGASLLEKCED-----EKHVKMHDVVRDLVLMMTEESRFMVR--LQ-SR
>XP_059652027.1
EERP------VDALIM-STNLTLQKIRDSI----DEGVQKIGIWGMGGVGKTTLMNVLNNEPEI-TMFHIVIWVTVSKSWSIRKIQEEVLRLLLD---PDDR--VSIMLFEKL-GKKYLLLLDDVW---EEVDLS-RVGIPSP--CKIVLTTRKIRVCQKM-STDKE----EVLDQSEAWELFNSKAG--E--SLLP-TIKPIAEKIVRKCGGLPLALKVAGGVLRMV-EDVSVWRNFLNKLNPAIED---MNEDVFRSLKVSYHALDDSIKNCFLYCGLCPEDEKIKKSRLITYWRAEGFL-KG--TKDYDDGRAKLHDLIGASLLEKCED-----EKHVKMHDVVRDLVLMMTEESRFMVR-SLQ-SR
>XP_059652066.1
----------V---P-IGLNSRIKRINLWLD-K-SK-ASIMAIYGMGGIGKTTIAKTVYNQNF-H-KFDGSSFLNMRET-SKQN-LQRHLSNILK-NVHEG---N---IKEAL-SRRVLLVLDDVDL------DQSA-AVL--QGSKIIITSRNEQL---LDA-REYIH--TELNYDESLQLLSQHAFGQYH--ALE-ACKEHSERVVKYCGGLPLVLEVLGSSL-SR--SADIWEDAIKKLE--VSD-CQIIE----KLKISFDLLDCD-RKIFLLFV--GKNKDF----IITVLDASELHG-----------KVGIDNLIKRCLLT-------DWCNVLGMHPLLQEMGREIVGPESPTDPW----SR
>XP_059652067.1
----------V---P-IGLNSRIKRINLWLD-K-SK-ASIMAIYGMGGIGKTTIAKTVYNQNF-H-KFDGSSFLNMRET-SKQN-LQRHLSNILK-NVHEG---N---IKEAL-SRRVLLVLDDVDL------DQSA-AVL--QGSKIIITSRNEQL---LDA-REYIH--TELNYDESLQLLSQHAFGQYH--ALE-ACKEHSERVVKYCGGLPLVLEVLGSSL-SR--SADIWEDAIKKLE--VSD-CQIIE----KLKISFDLLDCD-RKIFLLFV--GKNKDF----IITVLDASELHG-----------KVGIDNLIKRCLLT-------DWCNVLGMHPLLQEMGREIVGPESPTDPW----SR
>XP_059652068.1
----------V---P-IGLNSRIKRINLWLD-K-SK-ASIMAIYGMGGIGKTTIAKTVYNQNF-H-KFDGSSFLNMRET-SKQN-LQRHLSNILK-NVHEG---N---IKEAL-SRRVLLVLDDVDL------DQSA-AVL--QGSKIIITSRNEQL---LDA-REYIH--TELNYDESLQLLSQHAFGQYH--ALE-ACKEHSERVVKYCGGLPLVLEVLGSSL-SR--SADIWEDAIKKLE--VSD-CQIIE----KLKISFDLLDCD-RKIFLLFV--GKNKDF----IITVLDASELHG-----------KVGIDNLIKRCLLT-------DWCNVLGMHPLLQEMGREIVGPESPTDPW----SR
>XP_059652069.1
----------V---P-IGLNSRIKRINLWLD-K-SK-ASIMAIYGMGGIGKTTIAKTVYNQNF-H-KFDGSSFLNMRET-SKQN-LQRHLSNILK-NVHEG---N---IKEAL-SRRVLLVLDDVDL------DQSA-AVL--QGSKIIITSRNEQL---LDA-REYIH--TELNYDESLQLLSQHAFGQYH--ALE-ACKEHSERVVKYCGGLPLVLEVLGSSL-SR--SADIWEDAIKKLE--VSD-CQIIE----KLKISFDLLDCD-RKIFLLFV--GKNKDF----IITVLDASELHG-----------KVGIDNLIKRCLLT-------DWCNVLGMHPLLQEMGREIVGPESPTDPW----SR
>XP_059652070.1
----------V---P-IGLNSRIKRINLWLD-K-SK-ASIMAIYGMGGIGKTTIAKTVYNQNF-H-KFDGSSFLNMRET-SKQN-LQRHLSNILK-NVHEG---N---IKEAL-SRRVLLVLDDVDL------DQSA-AVL--QGSKIIITSRNEQL---LDA-REYIH--TELNYDESLQLLSQHAFGQYH--ALE-ACKEHSERVVKYCGGLPLVLEVLGSSL-SR--SADIWEDAIKKLE--VSD-CQIIE----KLKISFDLLDCD-RKIFLLFV--GKNKDF----IITVLDASELHG-----------KVGIDNLIKRCLLT-------DWCNVLGMHPLLQEMGREIVGPESPTDPW----SR
>XP_059652071.1
----------V---P-IGLNSRIKRINLWLD-K-SK-ASIMAIYGMGGIGKTTIAKTVYNQNF-H-KFDGSSFLNMRET-SKQN-LQRHLSNILK-NVHEG---N---IKEAL-SRRVLLVLDDVDL------DQSA-AVL--QGSKIIITSRNEQL---LDA-REYIH--TELNYDESLQLLSQHAFGQYH--ALE-ACKEHSERVVKYCGGLPLVLEVLGSSL-SR--SADIWEDAIKKLE--VSD-CQIIE----KLKISFDLLDCD-RKIFLLFV--GKNKDF----IITVLDASELHG-----------KVGIDNLIKRCLLT-------DWCNVLGMHPLLQEMGREIVGPESPTDPW----SR
>XP_059652073.1
----------V---P-IGLNSRIKRINLWLD-K-SK-ASIMAIYGMGGIGKTTIAKTVYNQNF-H-KFDGSSFLNMRET-SKQN-LQRHLSNILK-NVHEG---N---IKEAL-SRRVLLVLDDVDL------DQSA-AVL--QGSKIIITSRNEQL---LDA-REYIH--TELNYDESLQLLSQHAFGQYH--ALE-ACKEHSERVVKYCGGLPLVLEVLGSSL-SR--SADIWEDAIKKLE--VSD-CQIIE----KLKISFDLLDCD-RKIFLLFV--GKNKDF----IITVLDASELHG-----------KVGIDNLIKRCLLT-------DWCNVLGMHPLLQEMGREIVGPESPTDPW----SR
>XP_059652074.1
----------V---P-IGLNSRIKRINLWLD-K-SK-ASIMAIYGMGGIGKTTIAKTVYNQNF-H-KFDGSSFLNMRET-SKQN-LQRHLSNILK-NVHEG---N---IKEAL-SRRVLLVLDDVDL------DQSA-AVL--QGSKIIITSRNEQL---LDA-REYIH--TELNYDESLQLLSQHAFGQYH--ALE-ACKEHSERVVKYCGGLPLVLEVLGSSL-SR--SADIWEDAIKKLE--VSD-CQIIE----KLKISFDLLDCD-RKIFLLFV--GKNKDF----IITVLDASELHG-----------KVGIDNLIKRCLLT-------DWCNVLGMHPLLQEMGREIVGPESPTDPW----SR
>XP_059652075.1
----------V---P-IGLNSRIKRINLWLD-K-SK-ASIMAIYGMGGIGKTTIAKTVYNQNF-H-KFDGSSFLNMRET-SKQN-LQRHLSNILK-NVHEG---N---IKEAL-SRRVLLVLDDVDL------DQSA-AVL--QGSKIIITSRNEQL---LDA-REYIH--TELNYDESLQLLSQHAFGQYH--ALE-ACKEHSERVVKYCGGLPLVLEVLGSSL-SR--SADIWEDAIKKLE--VSD-CQIIE----KLKISFDLLDCD-RKIFLLFV--GKNKDF----IITVLDASELHG-----------KVGIDNLIKRCLLT-------DWCNVLGMHPLLQEMGREIVGPESPTDPW----SR
>XP_059652076.1
----------V---P-IGLNSRIKRINLWLD-K-SK-ASIMAIYGMGGIGKTTIAKTVYNQNF-H-KFDGSSFLNMRET-SKQN-LQRHLSNILK-NVHEG---N---IKEAL-SRRVLLVLDDVDL------DQSA-AVL--QGSKIIITSRNEQL---LDA-REYIH--TELNYDESLQLLSQHAFGQYH--ALE-ACKEHSERVVKYCGGLPLVLEVLGSSL-SR--SADIWEDAIKKLE--VSD-CQIIE----KLKISFDLLDCD-RKIFLLFV--GKNKDF----IITVLDASELHG-----------KVGIDNLIKRCLLT-------DWCNVLGMHPLLQEMGREIVGPESPTDPW----SR
>XP_059652077.1
KMRR------APNLSA-SANRNLKKILDCI----EKNIRKIGIWGIGGVGKTALMKAMNNSPKV-KMFDFVIWVSVLKSWNVRKLQVQVLNLMSK-NIEDNE--VSTRLHREL-GKKYLLLLNGVW---ERVDLS-KVGIPSI--CKVILTTRELKVCHEM-ETDVE----ETLSNEESWKMFESKVG--E--VRSP-TIKPIAEEIVRECGGLPLALNVVGGALRKV-EDADIWHNLLKKLKPDVNN---VSDRLFGSLKVIYDQLDSNIKNCFLYCNLYPEGHEISKSQLINYWRAEGLL-KR--TEERVEGLVLLRDLGDLSLLEKCED-----GRHVKVHDVVRDLVLKMTEESRQMVR-CRD-IR
>XP_059652079.1
KMRR------APNLSA-SANRNLKKILDCI----EKNIRKIGIWGIGGVGKTALMKAMNNSPKV-KMFDFVIWVSVLKSWNVRKLQVQVLNLMSK-NIEDNE--VSTRLHREL-GKKYLLLLNGVW---ERVDLS-KVGIPSI--CKVILTTRELKVCHEM-ETDVE----ETLSNEESWKMFESKVG--E--VRSP-TIKPIAEEIVRECGGLPLALNVVGGALRKV-EDADIWHNLLKKLKPDVNN---VSDRLFGSLKVIYDQLDSNIKNCFLYCNLYPEGHEISKSQLINYWRAEGLL-KR--TEERVEGLVLLRDLGDLSLLEKCED-----GRHVKVHDVVRDLVLKMTEESRQMVR-CRD-IR
>XP_059652084.1
----------V---P-VGLDSRINDINLWLD-G-NK-VDIMAIGGMGGIGKTTVAKAVYNLNF-D-KFEVSSFINISES-SSKK-LQRLLSNILK-SADEG---I---IKDAI-GKRGLVVLDDVDQ------DQLN-AIL--PGSKIIISTRNEQL---LKA-NEYIY--KELTHDESLQLFSWHAFKQDR---IE-GYMEHSKSVVKYCGGIPLALQVLGSSL-FR--SVNVWESALKKLE--IPD-SEIIK----KLRVSFDSLDHD-KNLFLFFV--GKDIDF----VVIVLDGCKYFT-----------KFGIDNLIHRYLLTI------NEDNKLTMHQLLRDMGRDIVRQESDKEPG----SR
>XP_059652085.1
----------------------------------------MAIYGMGGIGKTTIAKTLYNLNF-D-KFEGNSFLDISKT-SKED-LQRLLSKILK-NVHEG---N---IKEAL-SKRVLLVLDDVDQ------DQLK-AML--QGSKIIITCRDEQL---LKV-YKYIH--EELDYYESLQLFSWHAFGKDH---IE-AYMAHSKRVIEYCEGLPLALEVLG------------------------------------------------------FF--------------------------------------------------------------------------------------------
>XP_059652087.1
----------V---L-VGIDHHIEQMMRLLV-D-SD-VRIVGIHGMGGLGKTTIAKLILNRLS-K-GFEYCCFLNVREI-SQKK-LQNLVYYLLK-NEDDG---I---IQDIV-TKKVLIVLDDVDH------SQFE-KLVGKSGSRIMVTTRNKMV---LDL-IGDAY--PIMELPDSLQLFSKHAFRKEF---PE-DYELLSKDIASATGGLPLALEILGSFLS-K--RKETWEAMLKKLE--IPD-DKVLT----ILRISYDALGE--KQIFLLPI--RVDKQI----ALYMWEDCQFYP-----------ETGIDRLILMSLVKI------GDDNTLLMHDQLKLLGREIIRRENFNEPE----TR
>XP_059652088.1
----------V---L-VGIDHHIEQMMRLLV-D-SD-VRIVGIHGMGGLGKTTIAKLILNRLS-K-GFEYCCFLNVREI-SQKK-LQNLVYYLLK-NEDDG---I---IQDIV-TKKVLIVLDDVDH------SQFE-KLVGKSGSRIMVTTRNKMV---LDL-IGDAY--PIMELPDSLQLFSKHAFRKEF---PE-DYELLSKDIASATGGLPLALEILGSFLS-K--RKETWEAMLKKLE--IPD-DKVLT----ILRISYDALGE--KQIFLLPI--RVDKQI----ALYMWEDCQFYP-----------ETGIDRLILMSLVKI------GDDNTLLMHDQLKLLGREIIRRENFNEPE----TR
>XP_059652089.1
----------V---L-VGIDHHIEQMMRLLV-D-SD-VRIVGIHGMGGLGKTTIAKLILNRLS-K-GFEYCCFLNVREI-SQKK-LQNLVYYLLK-NEDDG---I---IQDIV-TKKVLIVLDDVDH------SQFE-KLVGKSGSRIMVTTRNKMV---LDL-IGDAY--PIMELPDSLQLFSKHAFRKEF---PE-DYELLSKDIASATGGLPLALEILGSFLS-K--RKETWEAMLKKLE--IPD-DKVLT----ILRISYDALGE--KQIFLLPI--RVDKQI----ALYMWEDCQFYP-----------ETGIDRLILMSLVKI------GDDNTLLMHDQLKLLGREIIRRENFNEPE----TR
>XP_059652090.1
----------V---L-VGIDHHIEQMMRLLV-D-SD-VRIVGIHGMGGLGKTTIAKLILNRLS-K-GFEYCCFLNVREI-SQKK-LQNLVYYLLK-NEDDG---I---IQDIV-TKKVLIVLDDVDH------SQFE-KLVGKSGSRIMVTTRNKMV---LDL-IGDAY--PIMELPDSLQLFSKHAFRKEF---PE-DYELLSKDIASATGGLPLALEILGSFLS-K--RKETWEAMLKKLE--IPD-DKVLT----ILRISYDALGE--KQIFLLPI--RVDKQI----ALYMWEDCQFYP-----------ETGIDRLILMSLVKI------GDDNTLLMHDQLKLLGREIIRRENFNEPE----TR
>XP_059652097.1
----------V---P-VGMDSRIKDINLWLD-G-SK-VVIMTIYGMGGIGKTAIAKTLYNLNF-D-KFEGSSFLNIRET-SKEK-LQKLLSDILK-NVDRG---S---IKDHI-LKRVLLVLDDVDQ------DQLN-AML--RGSKIIITSRHKQL---LKA-HEYTH--EQLGNDESLQLFSWHAFEQDH---VE-AYMEQSIKVVKYCGGLPLALEVLGTSL-SR--SVDLWESAVKKLE--IPN-KKIIE----KLKISFDSLDHD-KNLFLFFV--GKNQDF----VITVLDGCEYST-----------KFGIDNLIKRCLLNI-------YNKKLTIPQLLQDMGREIIRQESPKEQW----SR
>XP_059652098.1
----------V---P-VGMDSRIKDINLWLD-G-SK-VVIMTIYGMGGIGKTAIAKTLYNLNF-D-KFEGSSFLNIRET-SKEK-LQKLLSDILK-NVDRG---S---IKDHI-LKRVLLVLDDVDQ------DQLN-AML--RGSKIIITSRHKQL---LKA-HEYTH--EQLGNDESLQLFSWHAFEQDH---VE-AYMEQSIKVVKYCGGLPLALEVLGTSL-SR--SVDLWESAVKKLE--IPN-KKIIE----KLKISFDSLDHD-KNLFLFFV--GKNQDF----VITVLDGCEYST-----------KFGIDNLIKRCLLNI-------YNKKLTIPQLLQDMGREIIRQESPKEQW----SR
>XP_059652099.1
----------V---P-VGMDSRIKDINLWLD-G-SK-VVIMTIYGMGGIGKTAIAKTLYNLNF-D-KFEGSSFLNIRET-SKEK-LQKLLSDILK-NVDRG---S---IKDHI-LKRVLLVLDDVDQ------DQLN-AML--RGSKIIITSRHKQL---LKA-HEYTH--EQLGNDESLQLFSWHAFEQDH---VE-AYMEQSIKVVKYCGGLPLALEVLGTSL-SR--SVDLWESAVKKLE--IPN-KKIIE----KLKISFDSLDHD-KNLFLFFV--GKNQDF----VITVLDGCEYST-----------KFGIDNLIKRCLLNI-------YNKKLTIPQLLQDMGREIIRQESPKEQW----SR
>XP_059652140.1
----------V---P-VGLDSRINDINLWLD-G-YE-VGIVAISGMRGIGKTTIAKTLYNLNF-D-RFEGSSFLKVRET-SEER-LQKLLSDILK-SVDEG---I---IRDSI-CKRILLILDDVNE------DQLN-AVL--QGSKIIITTSNEQL---LKA-HEHVH--KGLTDDESFQLFSWHAFGQDH---IE-GYMEHTENVVKYCGGLPLALQILGSSL-SR--SVDVWESAIKKLE--IPD-SQIIT----KLKISFDSLDHD-KNLFLFFV--GMDQDF----VITVLDGCEYYT-----------KVGIDNLIKRCLVTV------NIDNELTMHQLLRDMGREIVHRESPKEPS----SR
>XP_059652141.1
----------V---P-VGLDSRINDINLWLD-G-YE-VGIVAISGMRGIGKTTIAKTLYNLNF-D-RFEGSSFLKVRET-SEER-LQKLLSDILK-SVDEG---I---IRDSI-CKRILLILDDVNE------DQLN-AVL--QGSKIIITTSNEQL---LKA-HEHVH--KGLTDDESFQLFSWHAFGQDH---IE-GYMEHTENVVKYCGGLPLALQILGSSL-SR--SVDVWESAIKKLE--IPD-SQIIT----KLKISFDSLDHD-KNLFLFFV--GMDQDF----VITVLDGCEYYT-----------KVGIDNLIKRCLVTV------NIDNELTMHQLLRDMGREIVHRESPKEPS----SR
>XP_059652421.1
----------V---L-VGIQHHLEKLSLFLL-G-DD-VRIVAIWGIGGIGKTTIAKAMYNRIH-RHEFESSSFLNIGQT-SKQN-LQELLCDLLM-SEDHG---I---IKRRA-SRKVLLVLDDVDN------SQMR-ALA--PGSRIIVTTRDLSS---LSS-LRDVY--KELNEEESLQLFSWHAFRRDH---VE-DYEILSKEVVSYAKGLPLVLEILGSFLSDK--AVHEWSSELKKLK--IPH-HDVQG----KLALSFNSLEQ--KGLFLFLV--GMNQDF----SIKILEGCGFFP-----------ESGIGVLSCLCLVRI------DQRNRLMMHDLIQDMAREIVRQESPEEPG----SR
>XP_059652422.1
----------V---L-VGIQHHLEKLSLFLL-G-DD-VRIVAIWGIGGIGKTTIAKAMYNRIH-RHEFESSSFLNIGQT-SKQN-LQELLCDLLM-SEDHG---I---IKRRA-SRKVLLVLDDVDN------SQMR-ALA--PGSRIIVTTRDLSS---LSS-LRDVY--KELNEEESLQLFSWHAFRRDH---VE-DYEILSKEVVSYAKGLPLVLEILGSFLSDK--AVHEWSSELKKLK--IPH-HDVQG----KLALSFNSLEQ--KGLFLFLV--GMNQDF----SIKILEGCGFFP-----------ESGIGVLSCLCLVRI------DQRNRLMMHDLIQDMAREIVRQESPEEPG----SR
>XP_059652423.1
----------V---P-VGIQHRVQRLSEFLL-G-DD-VRIVVILGIGGIGKTTIAKAMYNRIH-RHQFESSSFLDVGRT-SMEN-LQKLLSDLLM-SEDHG---I---IKRQA-CRRVLLVLDDVDN------RQFK-ALA--PASRIIVTTRDLSS---VSS-LRDVY--DELNKEESLQLFSWHAFTSDH---KE-DFEILSQEVVSYAKGFPLVLEILGSLLLDR--TIPEWISQLNKLK--IPH-KDVQG----KLRLSFDSLKQ--KGLFLFFV--GMDQDL----AINILKGCDFYP-----------ESDIGVLSRRCLVSI------DGHNRLMMHDLIQDMAREIVRQESPEEPG----SR
>XP_059652450.1
----------V---P-IGIHRLVQQLSKFML-E-SD-VRIVATWGIGGIGKTTISKAMYNCIY-R-KFESSCFLNVGQT-SMQN-LQELLCDLLM-SEDHG---I---IKKRA-SRRVLLVLDDVDN------RQLS-GLA--PGTRI----RGGNS-------------------------YSWVVF--------------------------------------------------------------------------------------------------------------------------------------------------------------------------------------
>XP_059652452.1
----------V---P-VGIQYRVQELSEFLL-G-DD-VRIVVIWGIGGIGKTTIAKAMYNRMH-R-EFESSSFLNVGQT-SKQN-LQELLCDLRM-SEDHG---I---IKRRA-CRRVLLVLDDVDN------RQLR-ALA--PGSRIIVTTRDLSS---VSS-LQDVY--DELNKEESLQLFSWHAFKKDH---VE-DFKILSEEVVRYAKGLPLVLEILGSFLSDQ--EVPEWRSALKKLK--IPH-NDVQA----KLQLSFDSLEQ--KGLFLFFV--GMDQDL----SIKILEGCGFFP-----------ESGIGVLSRRCLVRI------DGFNFLKMHDLIQDMAREIVRQESLEEPG----SR
>XP_059652460.1
----------V---P-VGIQPRVQKLSEFLL-G-DN-VRIVAIWGIGGSGKTTIAKAMYNRIY-RREFESSSFLNVGPT-SMQN-LQELLCDLRL-SQDHG---I---IKRRA-CRKVLLVLDDVDN------RQLR-ALA--SGSIIIVTTRNLSS---VSS-LQDVY--KELNREESLQLFSWHAFRRGQ---VE-DYEILSEEVVSYAKGLPLVLEILGSFLSDK--TVREWRSELKKLK--IPN-NDVQG----KLRLSFDSLEQ--RGLFLFFV--GMDQDL----SIKILGGCGFFP-----------ESGIGVLYRRCLVSI------DRHNRLMMHDLIQDMAKEIVRQESLEEPG----SR
>XP_059652461.1
----------V---P-VGIQPRVQKLSEFLL-G-DN-VRIVAIWGIGGSGKTTIAKAMYNRIY-RREFESSSFLNVGPT-SMQN-LQELLCDLRL-SQDHG---I---IKRRA-CRKVLLVLDDVDN------RQLR-ALA--SGSIIIVTTRNLSS---VSS-LQDVY--KELNREESLQLFSWHAFRRGQ---VE-DYEILSEEVVSYAKGLPLVLEILGSFLSDK--TVREWRSELKKLK--IPN-NDVQG----KLRLSFDSLEQ--RGLFLFFV--GMDQDL----SIKILGGCGFFP-----------ESGIGVLYRRCLVSI------DRHNRLMMHDLIQDMAKEIVRQESLEEPG----SR
>XP_059652462.1
----------V---P-VGIQPRVQKLSEFLL-G-DN-VRIVAIWGIGGSGKTTIAKAMYNRIY-RREFESSSFLNVGPT-SMQN-LQELLCDLRL-SQDHG---I---IKRRA-CRKVLLVLDDVDN------RQLR-ALA--SGSIIIVTTRNLSS---VSS-LQDVY--KELNREESLQLFSWHAFRRGQ---VE-DYEILSEEVVSYAKGLPLVLEILGSFLSDK--TVREWRSELKKLK--IPN-NDVQG----KLRLSFDSLEQ--RGLFLFFV--GMDQDL----SIKILGGCGFFP-----------ESGIGVLYRRCLVSI------DRHNRLMMHDLIQDMAKEIVRQESLEEPG----SR
>XP_059652463.1
----------V---P-VGIQPRVQKLSEFLL-G-DN-VRIVAIWGIGGSGKTTIAKAMYNRIY-RREFESSSFLNVGPT-SMQN-LQELLCDLRL-SQDHG---I---IKRRA-CRKVLLVLDDVDN------RQLR-ALA--SGSIIIVTTRNLSS---VSS-LQDVY--KELNREESLQLFSWHAFRRGQ---VE-DYEILSEEVVSYAKGLPLVLEILGSFLSDK--TVREWRSELKKLK--IPN-NDVQG----KLRLSFDSLEQ--RGLFLFFV--GMDQDL----SIKILGGCGFFP-----------ESGIGVLYRRCLVSI------DRHNRLMMHDLIQDMAKEIVRQESLEEPG----SR
>XP_059652464.1
----------V---P-VGIQPRVQKLSEFLL-G-DN-VRIVAIWGIGGSGKTTIAKAMYNRIY-RREFESSSFLNVGPT-SMQN-LQELLCDLRL-SQDHG---I---IKRRA-CRKVLLVLDDVDN------RQLR-ALA--SGSIIIVTTRNLSS---VSS-LQDVY--KELNREESLQLFSWHAFRRGQ---VE-DYEILSEEVVSYAKGLPLVLEILGSFLSDK--TVREWRSELKKLK--IPN-NDVQG----KLRLSFDSLEQ--RGLFLFFV--GMDQDL----SIKILGGCGFFP-----------ESGIGVLYRRCLVSI------DRHNRLMMHDLIQDMAKEIVRQESLEEPG----SR
>XP_059652465.1
----------V---P-VGIQPRVQKLSEFLL-G-DN-VRIVAIWGIGGSGKTTIAKAMYNRIY-RREFESSSFLNVGPT-SMQN-LQELLCDLRL-SQDHG---I---IKRRA-CRKVLLVLDDVDN------RQLR-ALA--SGSIIIVTTRNLSS---VSS-LQDVY--KELNREESLQLFSWHAFRRGQ---VE-DYEILSEEVVSYAKGLPLVLEILGSFLSDK--TVREWRSELKKLK--IPN-NDVQG----KLRLSFDSLEQ--RGLFLFFV--GMDQDL----SIKILGGCGFFP-----------ESGIGVLYRRCLVSI------DRHNRLMMHDLIQDMAKEIVRQESLEEPG----SR
>XP_059652466.1
----------V---P-VGIQPRVQKLSEFLL-G-DN-VRIVAIWGIGGSGKTTIAKAMYNRIY-RREFESSSFLNVGPT-SMQN-LQELLCDLRL-SQDHG---I---IKRRA-CRKVLLVLDDVDN------RQLR-ALA--SGSIIIVTTRNLSS---VSS-LQDVY--KELNREESLQLFSWHAFRRGQ---VE-DYEILSEEVVSYAKGLPLVLEILGSFLSDK--TVREWRSELKKLK--IPN-NDVQG----KLRLSFDSLEQ--RGLFLFFV--GMDQDL----SIKILGGCGFFP-----------ESGIGVLYRRCLVSI------DRHNRLMMHDLIQDMAKEIVRQESLEEPG----SR
>XP_059652467.1
----------V---P-VGIQPRVQKLSEFLL-G-DN-VRIVAIWGIGGSGKTTIAKAMYNRIY-RREFESSSFLNVGPT-SMQN-LQELLCDLRL-SQDHG---I---IKRRA-CRKVLLVLDDVDN------RQLR-ALA--SGSIIIVTTRNLSS---VSS-LQDVY--KELNREESLQLFSWHAFRRGQ---VE-DYEILSEEVVSYAKGLPLVLEILGSFLSDK--TVREWRSELKKLK--IPN-NDVQG----KLRLSFDSLEQ--RGLFLFFV--GMDQDL----SIKILGGCGFFP-----------ESGIGVLYRRCLVSI------DRHNRLMMHDLIQDMAKEIVRQESLEEPG----SR
>XP_059652468.1
----------V---P-VGIQPRVQKLSEFLL-G-DN-VRIVAIWGIGGSGKTTIAKAMYNRIY-RREFESSSFLNVGPT-SMQN-LQELLCDLRL-SQDHG---I---IKRRA-CRKVLLVLDDVDN------RQLR-ALA--SGSIIIVTTRNLSS---VSS-LQDVY--KELNREESLQLFSWHAFRRGQ---VE-DYEILSEEVVSYAKGLPLVLEILGSFLSDK--TVREWRSELKKLK--IPN-NDVQG----KLRLSFDSLEQ--RGLFLFFV--GMDQDL----SIKILGGCGFFP-----------ESGIGVLYRRCLVSI------DRHNRLMMHDLIQDMAKEIVRQESLEEPG----SR
>XP_059652469.1
----------V---P-VGIQPRVQKLSEFLL-G-DN-VRIVAIWGIGGSGKTTIAKAMYNRIY-RREFESSSFLNVGPT-SMQN-LQELLCDLRL-SQDHG---I---IKRRA-CRKVLLVLDDVDN------RQLR-ALA--SGSIIIVTTRNLSS---VSS-LQDVY--KELNREESLQLFSWHAFRRGQ---VE-DYEILSEEVVSYAKGLPLVLEILGSFLSDK--TVREWRSELKKLK--IPN-NDVQG----KLRLSFDSLEQ--RGLFLFFV--GMDQDL----SIKILGGCGFFP-----------ESGIGVLYRRCLVSI------DRHNRLMMHDLIQDMAKEIVRQESLEEPG----SR
>XP_059652470.1
----------V---P-VGIQPRVQKLSEFLL-G-DN-VRIVAIWGIGGSGKTTIAKAMYNRIY-RREFESSSFLNVGPT-SMQN-LQELLCDLRL-SQDHG---I---IKRRA-CRKVLLVLDDVDN------RQLR-ALA--SGSIIIVTTRNLSS---VSS-LQDVY--KELNREESLQLFSWHAFRRGQ---VE-DYEILSEEVVSYAKGLPLVLEILGSFLSDK--TVREWRSELKKLK--IPN-NDVQG----KLRLSFDSLEQ--RGLFLFFV--GMDQDL----SIKILGGCGFFP-----------ESGIGVLYRRCLVSI------DRHNRLMMHDLIQDMAKEIVRQESLEEPG----SR
>XP_059652471.1
----------V---P-VGIQPRVQKLSEFLL-G-DN-VRIVAIWGIGGSGKTTIAKAMYNRIY-RREFESSSFLNVGPT-SMQN-LQELLCDLRL-SQDHG---I---IKRRA-CRKVLLVLDDVDN------RQLR-ALA--SGSIIIVTTRNLSS---VSS-LQDVY--KELNREESLQLFSWHAFRRGQ---VE-DYEILSEEVVSYAKGLPLVLEILGSFLSDK--TVREWRSELKKLK--IPN-NDVQG----KLRLSFDSLEQ--RGLFLFFV--GMDQDL----SIKILGGCGFFP-----------ESGIGVLYRRCLVSI------DRHNRLMMHDLIQDMAKEIVRQESLEEPG----SR
>XP_059652472.1
----------V---P-VGIQPRVQKLSEFLL-G-DN-VRIVAIWGIGGSGKTTIAKAMYNRIY-RREFESSSFLNVGPT-SMQN-LQELLCDLRL-SQDHG---I---IKRRA-CRKVLLVLDDVDN------RQLR-ALA--SGSIIIVTTRNLSS---VSS-LQDVY--KELNREESLQLFSWHAFRRGQ---VE-DYEILSEEVVSYAKGLPLVLEILGSFLSDK--TVREWRSELKKLK--IPN-NDVQG----KLRLSFDSLEQ--RGLFLFFV--GMDQDL----SIKILGGCGFFP-----------ESGIGVLYRRCLVSI------DRHNRLMMHDLIQDMAKEIVRQESLEEPG----SR
>XP_059652473.1
----------V---P-VGIQPRVQKLSEFLL-G-DN-VRIVAIWGIGGSGKTTIAKAMYNRIY-RREFESSSFLNVGPT-SMQN-LQELLCDLRL-SQDHG---I---IKRRA-CRKVLLVLDDVDN------RQLR-ALA--SGSIIIVTTRNLSS---VSS-LQDVY--KELNREESLQLFSWHAFRRGQ---VE-DYEILSEEVVSYAKGLPLVLEILGSFLSDK--TVREWRSELKKLK--IPN-NDVQG----KLRLSFDSLEQ--RGLFLFFV--GMDQDL----SIKILGGCGFFP-----------ESGIGVLYRRCLVSI------DRHNRLMMHDLIQDMAKEIVRQESLEEPG----SR
>XP_059652474.1
----------V---P-VGIQPRVQKLSEFLL-G-DN-VRIVAIWGIGGSGKTTIAKAMYNRIY-RREFESSSFLNVGPT-SMQN-LQELLCDLRL-SQDHG---I---IKRRA-CRKVLLVLDDVDN------RQLR-ALA--SGSIIIVTTRNLSS---VSS-LQDVY--KELNREESLQLFSWHAFRRGQ---VE-DYEILSEEVVSYAKGLPLVLEILGSFLSDK--TVREWRSELKKLK--IPN-NDVQG----KLRLSFDSLEQ--RGLFLFFV--GMDQDL----SIKILGGCGFFP-----------ESGIGVLYRRCLVSI------DRHNRLMMHDLIQDMAKEIVRQESLEEPG----SR
>XP_059652475.1
----------V---P-VGIQPRVQKLSEFLL-G-DN-VRIVAIWGIGGSGKTTIAKAMYNRIY-RREFESSSFLNVGPT-SMQN-LQELLCDLRL-SQDHG---I---IKRRA-CRKVLLVLDDVDN------RQLR-ALA--SGSIIIVTTRNLSS---VSS-LQDVY--KELNREESLQLFSWHAFRRGQ---VE-DYEILSEEVVSYAKGLPLVLEILGSFLSDK--TVREWRSELKKLK--IPN-NDVQG----KLRLSFDSLEQ--RGLFLFFV--GMDQDL----SIKILGGCGFFP-----------ESGIGVLYRRCLVSI------DRHNRLMMHDLIQDMAKEIVRQESLEEPG----SR
>XP_059652476.1
----------V---P-VGIQPRVQKLSEFLL-G-DN-VRIVAIWGIGGSGKTTIAKAMYNRIY-RREFESSSFLNVGPT-SMQN-LQELLCDLRL-SQDHG---I---IKRRA-CRKVLLVLDDVDN------RQLR-ALA--SGSIIIVTTRNLSS---VSS-LQDVY--KELNREESLQLFSWHAFRRGQ---VE-DYEILSEEVVSYAKGLPLVLEILGSFLSDK--TVREWRSELKKLK--IPN-NDVQG----KLRLSFDSLEQ--RGLFLFFV--GMDQDL----SIKILGGCGFFP-----------ESGIGVLYRRCLVSI------DRHNRLMMHDLIQDMAKEIVRQESLEEPG----SR
>XP_059652477.1
----------V---P-VGIQPRVQKLSEFLL-G-DN-VRIVAIWGIGGSGKTTIAKAMYNRIY-RREFESSSFLNVGPT-SMQN-LQELLCDLRL-SQDHG---I---IKRRA-CRKVLLVLDDVDN------RQLR-ALA--SGSIIIVTTRNLSS---VSS-LQDVY--KELNREESLQLFSWHAFRRGQ---VE-DYEILSEEVVSYAKGLPLVLEILGSFLSDK--TVREWRSELKKLK--IPN-NDVQG----KLRLSFDSLEQ--RGLFLFFV--GMDQDL----SIKILGGCGFFP-----------ESGIGVLYRRCLVSI------DRHNRLMMHDLIQDMAKEIVRQESLEEPG----SR
>XP_059652478.1
----------V---P-VGIKPRVKKLSEFLL-G-DN-VRIVAIWGIGGSGKTTIAKAMYNRIH-RHEFESSSFLNVGPT-SMQN-LQELLCDLRL-SQDYG---I---IKRRA-CRKVLLVLDDVDN------RQLR-ALA--SGSIIIVTTRNLSS---VSS-LQDVY--KELNREESLQLFSWHAFRRDQ---VE-DYEILSEEVVSYAKGLPLVLEILGSFLSDK--TVPEWRSELKKLK--IPN-NDVQG----KLRLSFDSLEQ--RGLFLFFL-------------------------------------------------------------------------------------------
>XP_059652479.1
----------V---P-VGIKPRVKKLSEFLL-G-DN-VRIVAIWGIGGSGKTTIAKAMYNRIH-RHEFESSSFLNVGPT-SMQN-LQELLCDLRL-SQDYG---I---IKRRA-CRKVLLVLDDVDN------RQLR-ALA--SGSIIIVTTRNLSS---VSS-LQDVY--KELNREESLQLFSWHAFRRDQ---VE-DYEILSEEVVSYAKGLPLVLEILGSFLSDK--TVPEWRSELKKLK--IPN-NDVQG----KLRLSFDSLEQ--RGLFLFFL-------------------------------------------------------------------------------------------
>XP_059652485.1
----------V---P-VGIHYRVQKLSGFLL-G-DD-VRIVAIWGIGGIGKTTVAKALFNRIH-RREFEGSSFLDVRET-SMQN-LQELLCDLLM-SEDHG---I---IKRRA-CRKVLLVLDDVDN------RQLR-ALA--PGSRVILTIRDLSS---TTS-LQDVY--EELNEEESLQLFSWHAFRRDH---VE-DYESLSKEVVSYSKGLPLVLEILGSLLSNR--DILEWRSELEKLR--IPH-KDVQG----KLTLSFDSLKL--KGLFLFFV--GMNQDL----SIKILRGCGFFP-----------ESGIGVLSRRFLVRI------DGYNRLVMHDLIQDMAREIVRQESLEEPG----SR
>XP_059652559.1
EERP------ADALIM-STNLTLQKIRDSI----DEGVQKIGIWGMGRVGKTTLMNVLNNEPEI-TMFHIVIWVTVSKSWSIRKIQDEVLRLLPD---PDYR--VSIMLFEKL-GKKYLLLLDDVW---EEVDLS-RVGIPST--CKIVLTTRDIRVCRKM-ITDKE----EVLAQSEARKLFNSKAG--G--SLLP-TIKPIAEKIVSKCGGLPLALKVAGGVLRMV-EDVSVWRNFLNKLNPAMED---MNEDVFKSLKVSYDALDDSIKNCFLYCGLYPEDKKIKKSWLITYWRAEGFL-KG--TKDYDDGCAKLHDLIGASLLENCED-----EKHVKMHDVVRDLVLMMTEESRFMVR-SVQ-CR
>XP_059652560.1
EERP------ADALIM-STNLTLQKIRDSI----DEGVQKIGIWGMGRVGKTTLMNVLNNEPEI-TMFHIVIWVTVSKSWSIRKIQDEVLRLLPD---PDYR--VSIMLFEKL-GKKYLLLLDDVW---EEVDLS-RVGIPST--CKIVLTTRDIRVCRKM-ITDKE----EVLAQSEARKLFNSKAG--G--SLLP-TIKPIAEKIVSKCGGLPLALKVAGGVLRMV-EDVSVWRNFLNKLNPAMED---MNEDVFKSLKVSYDALDDSIKNCFLYCGLYPEDKKIKKSWLITYWRAEGFL-KG--TKDYDDGCAKLHDLIGASLLENCED-----EKHVKMHDVVRDLVLMMTEESRFMVR-SVQ-CR
>XP_059652587.1
QRQE-TSVAD-EY--IYGRNSDKEKIMEFLLSDNNE-IPVIPIVGMAGMGKTTVARFVFNDAKVKEEFHMKSWVCVSNPF---D-VCMITKKILD-CLDQ----LQIKLKDSLTGKKFLIVLDDVWDHNYSDWECLKRPFTAGQESRIIVTTRNDKVA-KAIGTIS-SH--QQLTFEDCWSIFAKLAF-RSG-AHSN--LDKIGKQIVEKCKGLPLAVKSLGSLLKCTDVK--DWEDVLNSEIWEL------KGDIYPALYLSYHYLPSHLKRCFAYCSKFPKDYKFEKEKLVQLWIAEDLV-QPKCNKLEDEGIYYFRELLSRSFFQRLSE---SNSY-FVMHDLVHDLAQHISEKFCFML----D-CH
>XP_059652588.1
QRQE-TSVAD-EY--IYGRNSDKEKIMEFLLSDNNE-IPVIPIVGMAGMGKTTVARFVFNDAKVKEEFHMKSWVCVSNPF---D-VCMITKKILD-CLDQ----LQIKLKDSLTGKKFLIVLDDVWDHNYSDWECLKRPFTAGQESRIIVTTRNDKVA-KAIGTIS-SH--QQLTFEDCWSIFAKLAF-RSG-AHSN--LDKIGKQIVEKCKGLPLAVKSLGSLLKCTDVK--DWEDVLNSEIWEL------KGDIYPALYLSYHYLPSHLKRCFAYCSKFPKDYKFEKEKLVQLWIAEDLV-QPKCNKLEDEGIYYFRELLSRSFFQRLSE---SNSY-FVMHDLVHDLAQHISEKFCFML----D-CH
>XP_059652592.1
QRQE-TTSLV--E--VYGRNNDKERIIELLLSDNNE-ICVIPIVGIGGMGKTTLAQLIYNDARVNGNFHMKSWVCVSDAF---D-ICKITKKIVD-NLDQ----LQIKLKASLAGKKILIVLDDVWNHNYNDWDFLRRPFSGGQESRIIVTTRIDEVA-SAMGTVP-SH--EQLSFEDCWSLFSKHAF-GSR-DHSD--QESIGKQIVEKCKGLPLAVKSLGGLLRSKDIE--DWKNILKSEIWDL------VSEISPALRLSYHYLPSHLKRCFAHCSKFPKDYIFEKRKLVQLWIAEDLV-QPKSNKLEDEGNYYFCELLSRSFFQRLSG---INSC-FVMHDLIHDLAQHISGKFCFRL----D-LH
>XP_059652593.1
QRQE-TTSLV-YE--VYGRNTDKEKIMKLLFSDNNQ-IHVIPIVGMGGMGKTTLAQLIYNDAEVNEKFQMKAWVCVSDAF---D-SYMITKKIFD-NLDQ----LQIKLKESLARKKFLIVLDDVWNHNYNDWDCLKRPFSAGHESRIIVTTRIDEVA-SAMGTFP-SY--KQLSFEDCWSLFAKHAF-RNR-ANSD--LETIGKQIVEKCKGLPLAVKSLGGLLRSKDIE--DWKNILKSEIWDL------ESDISPALRLSYLYLPSHLKRCFACCSKFPKDYKFEKEKLVRLWIAEDLV-QPKNNKLENEGNFYFRELLSRSFFQRLSH---DNDFEFLMHDLIHDLAQHISGDFCFRL----D-RH
>XP_059652594.1
QRQE-TTSLV-YE--VYGRNTDKEKIMKLLFSDNNQ-IHVIPIVGMGGMGKTTLAQLIYNDAEVNEKFQMKAWVCVSDAF---D-SYMITKKIFD-NLDQ----LQIKLKESLARKKFLIVLDDVWNHNYNDWDCLKRPFSAGHESRIIVTTRIDEVA-SAMGTFP-SY--KQLSFEDCWSLFAKHAF-RNR-ANSD--LETIGKQIVEKCKGLPLAVKSLGGLLRSKDIE--DWKNILKSEIWDL------ESDISPALRLSYLYLPSHLKRCFACCSKFPKDYKFEKEKLVRLWIAEDLV-QPKNNKLENEGNFYFRELLSRSFFQRLSH---DNDFEFLMHDLIHDLAQHISGDFCFRL----D-RH
>XP_059652595.1
QRQE-TTSLV-YE--VYGRNTDKEKIMKLLFSDNNQ-IHVIPIVGMGGMGKTTLAQLIYNDAEVNEKFQMKAWVCVSDAF---D-SYMITKKIFD-NLDQ----LQIKLKESLARKKFLIVLDDVWNHNYNDWDCLKRPFSAGHESRIIVTTRIDEVA-SAMGTFP-SY--KQLSFEDCWSLFAKHAF-RNR-ANSD--LETIGKQIVEKCKGLPLAVKSLGGLLRSKDIE--DWKNILKSEIWDL------ESDISPALRLSYLYLPSHLKRCFACCSKFPKDYKFEKEKLVRLWIAEDLV-QPKNNKLENEGNFYFRELLSRSFFQRLSH---DNDFEFLMHDLIHDLAQHISGDFCFRL----D-RH
>XP_059652596.1
QRQE-TTSLV-YE--VYGRNTDKEKIMKLLFSDNNQ-IHVIPIVGMGGMGKTTLAQLIYNDAEVNEKFQMKAWVCVSDAF---D-SYMITKKIFD-NLDQ----LQIKLKESLARKKFLIVLDDVWNHNYNDWDCLKRPFSAGHESRIIVTTRIDEVA-SAMGTFP-SY--KQLSFEDCWSLFAKHAF-RNR-ANSD--LETIGKQIVEKCKGLPLAVKSLGGLLRSKDIE--DWKNILKSEIWDL------ESDISPALRLSYLYLPSHLKRCFACCSKFPKDYKFEKEKLVRLWIAEDLV-QPKNNKLENEGNFYFRELLSRSFFQRLSH---DNDFEFLMHDLIHDLAQHISGDFCFRL----D-RH
>XP_059652598.1
QRQE-TTSLV-YE--VYGRNTDKEKIMKLLFSDNNQ-IHVIPIVGMGGMGKTTLAQLIYNDAEVNEKFQMKAWVCVSDAF---D-SYMITKKIFD-NLDQ----LQIKLKESLARKKFLIVLDDVWNHNYNDWDCLKRPFSAGHESRIIVTTRIDEVA-SAMGTFP-SY--KQLSFEDCWSLFAKHAF-RNR-ANSD--LETIGKQIVEKCKGLPLAVKSLGGLLRSKDIE--DWKNILKSEIWDL------ESDISPALRLSYLYLPSHLKRCFACCSKFPKDYKFEKEKLVRLWIAEDLV-QPKNNKLENEGNFYFRELLSRSFFQRLSH---DNDFEFLMHDLIHDLAQHISGDFCFRL----D-RH
>XP_059652643.1
NKLQ-TTSLV-DE--VYGRDKDKKKVIQLLLSGNNE-IPVIPIVGMGGVGKTTLTQVVYNDARVTNFFDMKAWVCVSDEF---D-VSVITEKIIE-DLDQ----LQIKLKESLAGKKFLIVLDDVWNDDYIAWDLLKKPFIPGQESRIIITTRMDKVA-SVMSTIP-SYC-KELSSEDCWSLFAKHAF-VNG-SHPE--LERIGRKIVEKCKGLPLAVKSLGGILRSKDID--EWKYVLNSELWAL-----KESNILPALILSYHYLPSQLKRYFAYCSIFHKDYKFKKEKLVKFWIAENLV-H-ENNMLEDVGNHYFHELLSRSFFQRLS----D--TYFV------------------ML----G-RH
>XP_059652646.1
NKLQ-TTSLV-DE--VYGRDKDKKKVIQLLLSGNNE-IPVIPIVGMGGVGKTTLTQVVYNDARVTNFFDMKAWVCVSDEF---D-VSVITEKIIE-DLDQ----LQIKLKESLAGKKFLIVLDDVWNDDYIAWDLLKKPFIPGQESRIIITTRMDKVA-SVMSTIP-SYC-KELSSEDCWSLFAKHAF-VNG-SHPE--LERIGRKIVEKCKGLPLAVKSLGGILRSKDID--EWKYVLNSELWAL-----KESNILPALILSYHYLPSQLKRYFAYCSIFHKDYKFKKEKLVKFWIAENLV-H-ENNMLEDVGNHYFHELLSRSFFQRLS----D--TYFV------------------ML----G-RH
>XP_059652648.1
QRQQ-TTSLI-DE--VYGRDYDKEKIIELLLSDNNQ-IHVIPIVGMGGVGKTTIAQFVYNDPRVDQNFDMKAWVCVSDEF---D-VSLTTKRIVK-DLNQ----LQMMLKQNLAGKKFLLVLDDVWIENALDWENLNKPFKAGQESRIIITTRSNNVA-RVMGTIH-SH--DQLPFEDCWSLFAKLAF-VNE-AHPE--LVRIGREIVKKCRGLPLAIKSIGGILRSKDID--EWEYLLKSEIWGL-----KESNILPALRLSYHYLPSHLKRCFAYCSIFPKDYNFDKEKLIRIWIAVDLV-QPKNNMLEDAGKDYFRELLSRSFFQKLSH---DTNSDFVMHDLIHDLAQQISGEFCFML----D-CH
>XP_059652649.1
QRQQ-TTSLI-DE--VYGRDYDKEKIIELLLSDNNQ-IHVIPIVGMGGVGKTTIAQFVYNDPRVDQNFDMKAWVCVSDEF---D-VSLTTKRIVK-DLNQ----LQMMLKQNLAGKKFLLVLDDVWIENALDWENLNKPFKAGQESRIIITTRSNNVA-RVMGTIH-SH--DQLPFEDCWSLFAKLAF-VNE-AHPE--LVRIGREIVKKCRGLPLAIKSIGGILRSKDID--EWEYLLKSEIWGL-----KESNILPALRLSYHYLPSHLKRCFAYCSIFPKDYNFDKEKLIRIWIAVDLV-QPKNNMLEDAGKDYFRELLSRSFFQKLSH---DTNSDFVMHDLIHDLAQQISGEFCFML----D-CH
>XP_059652650.1
QRQQ-TTSLI-DE--VYGRDYDKEKIIELLLSDNNQ-IHVIPIVGMGGVGKTTIAQFVYNDPRVDQNFDMKAWVCVSDEF---D-VSLTTKRIVK-DLNQ----LQMMLKQNLAGKKFLLVLDDVWIENALDWENLNKPFKAGQESRIIITTRSNNVA-RVMGTIH-SH--DQLPFEDCWSLFAKLAF-VNE-AHPE--LVRIGREIVKKCRGLPLAIKSIGGILRSKDID--EWEYLLKSEIWGL-----KESNILPALRLSYHYLPSHLKRCFAYCSIFPKDYNFDKEKLIRIWIAVDLV-QPKNNMLEDAGKDYFRELLSRSFFQKLSH---DTNSDFVMHDLIHDLAQQISGEFCFML----D-CH
>XP_059652651.1
QRQQ-TTSLI-DE--VYGRDYDKEKIIELLLSDNNQ-IHVIPIVGMGGVGKTTIAQFVYNDPRVDQNFDMKAWVCVSDEF---D-VSLTTKRIVK-DLNQ----LQMMLKQNLAGKKFLLVLDDVWIENALDWENLNKPFKAGQESRIIITTRSNNVA-RVMGTIH-SH--DQLPFEDCWSLFAKLAF-VNE-AHPE--LVRIGREIVKKCRGLPLAIKSIGGILRSKDID--EWEYLLKSEIWGL-----KESNILPALRLSYHYLPSHLKRCFAYCSIFPKDYNFDKEKLIRIWIAVDLV-QPKNNMLEDAGKDYFRELLSRSFFQKLSH---DTNSDFVMHDLIHDLAQQISGEFCFML----D-CH
>XP_059652652.1
QRQQ-TTSLI-DE--VYGRDYDKEKIIELLLSDNNQ-IHVIPIVGMGGVGKTTIAQFVYNDPRVDQNFDMKAWVCVSDEF---D-VSLTTKRIVK-DLNQ----LQMMLKQNLAGKKFLLVLDDVWIENALDWENLNKPFKAGQESRIIITTRSNNVA-RVMGTIH-SH--DQLPFEDCWSLFAKLAF-VNE-AHPE--LVRIGREIVKKCRGLPLAIKSIGGILRSKDID--EWEYLLKSEIWGL-----KESNILPALRLSYHYLPSHLKRCFAYCSIFPKDYNFDKEKLIRIWIAVDLV-QPKNNMLEDAGKDYFRELLSRSFFQKLSH---DTNSDFVMHDLIHDLAQQISGEFCFML----D-CH
>XP_059652653.1
QRQQ-TTSLI-DE--VYGRDYDKEKIIELLLSDNNQ-IHVIPIVGMGGVGKTTIAQFVYNDPRVDQNFDMKAWVCVSDEF---D-VSLTTKRIVK-DLNQ----LQMMLKQNLAGKKFLLVLDDVWIENALDWENLNKPFKAGQESRIIITTRSNNVA-RVMGTIH-SH--DQLPFEDCWSLFAKLAF-VNE-AHPE--LVRIGREIVKKCRGLPLAIKSIGGILRSKDID--EWEYLLKSEIWGL-----KESNILPALRLSYHYLPSHLKRCFAYCSIFPKDYNFDKEKLIRIWIAVDLV-QPKNNMLEDAGKDYFRELLSRSFFQKLSH---DTNSDFVMHDLIHDLAQQISGEFCFML----D-CH
>XP_059652654.1
QRQQ-TTSLI-DE--VYGRDYDKEKIIELLLSDNNQ-IHVIPIVGMGGVGKTTIAQFVYNDPRVDQNFDMKAWVCVSDEF---D-VSLTTKRIVK-DLNQ----LQMMLKQNLAGKKFLLVLDDVWIENALDWENLNKPFKAGQESRIIITTRSNNVA-RVMGTIH-SH--DQLPFEDCWSLFAKLAF-VNE-AHPE--LVRIGREIVKKCRGLPLAIKSIGGILRSKDID--EWEYLLKSEIWGL-----KESNILPALRLSYHYLPSHLKRCFAYCSIFPKDYNFDKEKLIRIWIAVDLV-QPKNNMLEDAGKDYFRELLSRSFFQKLSH---DTNSDFVMHDLIHDLAQQISGEFCFML----D-CH
>XP_059652655.1
QRQQ-TTSLI-DE--VYGRDYDKEKIIELLLSDNNQ-IHVIPIVGMGGVGKTTIAQFVYNDPRVDQNFDMKAWVCVSDEF---D-VSLTTKRIVK-DLNQ----LQMMLKQNLAGKKFLLVLDDVWIENALDWENLNKPFKAGQESRIIITTRSNNVA-RVMGTIH-SH--DQLPFEDCWSLFAKLAF-VNE-AHPE--LVRIGREIVKKCRGLPLAIKSIGGILRSKDID--EWEYLLKSEIWGL-----KESNILPALRLSYHYLPSHLKRCFAYCSIFPKDYNFDKEKLIRIWIAVDLV-QPKNNMLEDAGKDYFRELLSRSFFQKLSH---DTNSDFVMHDLIHDLAQQISGEFCFML----D-CH
>XP_059652656.1
QRQQ-TTSLI-DE--VYGRDYDKEKIIELLLSDNNQ-IHVIPIVGMGGVGKTTIAQFVYNDPRVDQNFDMKAWVCVSDEF---D-VSLTTKRIVK-DLNQ----LQMMLKQNLAGKKFLLVLDDVWIENALDWENLNKPFKAGQESRIIITTRSNNVA-RVMGTIH-SH--DQLPFEDCWSLFAKLAF-VNE-AHPE--LVRIGREIVKKCRGLPLAIKSIGGILRSKDID--EWEYLLKSEIWGL-----KESNILPALRLSYHYLPSHLKRCFAYCSIFPKDYNFDKEKLIRIWIAVDLV-QPKNNMLEDAGKDYFRELLSRSFFQKLSH---DTNSDFVMHDLIHDLAQQISGEFCFML----D-CH
>XP_059652657.1
QRQQ-TTSLI-DE--VYGRDYDKEKIIELLLSDNNQ-IHVIPIVGMGGVGKTTIAQFVYNDPRVDQNFDMKAWVCVSDEF---D-VSLTTKRIVK-DLNQ----LQMMLKQNLAGKKFLLVLDDVWIENALDWENLNKPFKAGQESRIIITTRSNNVA-RVMGTIH-SH--DQLPFEDCWSLFAKLAF-VNE-AHPE--LVRIGREIVKKCRGLPLAIKSIGGILRSKDID--EWEYLLKSEIWGL-----KESNILPALRLSYHYLPSHLKRCFAYCSIFPKDYNFDKEKLIRIWIAVDLV-QPKNNMLEDAGKDYFRELLSRSFFQKLSH---DTNSDFVMHDLIHDLAQQISGEFCFML----D-CH
>XP_059652659.1
QRQQ-TTSLI-DE--VYGRDYDKEKIIELLLSDNNQ-IHVIPIVGMGGVGKTTIAQFVYNDPRVDQNFDMKAWVCVSDEF---D-VSLTTKRIVK-DLNQ----LQMMLKQNLAGKKFLLVLDDVWIENALDWENLNKPFKAGQESRIIITTRSNNVA-RVMGTIH-SH--DQLPFEDCWSLFAKLAF-VNE-AHPE--LVRIGREIVKKCRGLPLAIKSIGGILRSKDID--EWEYLLKSEIWGL-----KESNILPALRLSYHYLPSHLKRCFAYCSIFPKDYNFDKEKLIRIWIAVDLV-QPKNNMLEDAGKDYFRELLSRSFFQKLSH---DTNSDFVMHDLIHDLAQQISGEFCFML----D-CH
>XP_059652660.1
QRQQ-TTSLI-DE--VYGRDYDKEKIIELLLSDNNQ-IHVIPIVGMGGVGKTTIAQFVYNDPRVDQNFDMKAWVCVSDEF---D-VSLTTKRIVK-DLNQ----LQMMLKQNLAGKKFLLVLDDVWIENALDWENLNKPFKAGQESRIIITTRSNNVA-RVMGTIH-SH--DQLPFEDCWSLFAKLAF-VNE-AHPE--LVRIGREIVKKCRGLPLAIKSIGGILRSKDID--EWEYLLKSEIWGL-----KESNILPALRLSYHYLPSHLKRCFAYCSIFPKDYNFDKEKLIRIWIAVDLV-QPKNNMLEDAGKDYFRELLSRSFFQKLSH---DTNSDFVMHDLIHDLAQQISGEFCFML----D-CH
>XP_059652661.1
QRQQ-TTSLI-DE--VYGRDYDKEKIIELLLSDNNQ-IHVIPIVGMGGVGKTTIAQFVYNDPRVDQNFDMKAWVCVSDEF---D-VSLTTKRIVK-DLNQ----LQMMLKQNLAGKKFLLVLDDVWIENALDWENLNKPFKAGQESRIIITTRSNNVA-RVMGTIH-SH--DQLPFEDCWSLFAKLAF-VNE-AHPE--LVRIGREIVKKCRGLPLAIKSIGGILRSKDID--EWEYLLKSEIWGL-----KESNILPALRLSYHYLPSHLKRCFAYCSIFPKDYNFDKEKLIRIWIAVDLV-QPKNNMLEDAGKDYFRELLSRSFFQKLSH---DTNSDFVMHDLIHDLAQQISGEFCFML----D-CH
>XP_059652662.1
QRQQ-TTSLI-DE--VYGRDYDKEKIIELLLSDNNQ-IHVIPIVGMGGVGKTTIAQFVYNDPRVDQNFDMKAWVCVSDEF---D-VSLTTKRIVK-DLNQ----LQMMLKQNLAGKKFLLVLDDVWIENALDWENLNKPFKAGQESRIIITTRSNNVA-RVMGTIH-SH--DQLPFEDCWSLFAKLAF-VNE-AHPE--LVRIGREIVKKCRGLPLAIKSIGGILRSKDID--EWEYLLKSEIWGL-----KESNILPALRLSYHYLPSHLKRCFAYCSIFPKDYNFDKEKLIRIWIAVDLV-QPKNNMLEDAGKDYFRELLSRSFFQKLSH---DTNSDFVMHDLIHDLAQQISGEFCFML----D-CH
>XP_059652663.1
QRQQ-TTSLI-DE--VYGRDYDKEKIIELLLSDNNQ-IHVIPIVGMGGVGKTTIAQFVYNDPRVDQNFDMKAWVCVSDEF---D-VSLTTKRIVK-DLNQ----LQMMLKQNLAGKKFLLVLDDVWIENALDWENLNKPFKAGQESRIIITTRSNNVA-RVMGTIH-SH--DQLPFEDCWSLFAKLAF-VNE-AHPE--LVRIGREIVKKCRGLPLAIKSIGGILRSKDID--EWEYLLKSEIWGL-----KESNILPALRLSYHYLPSHLKRCFAYCSIFPKDYNFDKEKLIRIWIAVDLV-QPKNNMLEDAGKDYFRELLSRSFFQKLSH---DTNSDFVMHDLIHDLAQQISGEFCFML----D-CH
>XP_059652664.1
QRQQ-TTSLI-DE--VYGRDYDKEKIIELLLSDNNQ-IHVIPIVGMGGVGKTTIAQFVYNDPRVDQNFDMKAWVCVSDEF---D-VSLTTKRIVK-DLNQ----LQMMLKQNLAGKKFLLVLDDVWIENALDWENLNKPFKAGQESRIIITTRSNNVA-RVMGTIH-SH--DQLPFEDCWSLFAKLAF-VNE-AHPE--LVRIGREIVKKCRGLPLAIKSIGGILRSKDID--EWEYLLKSEIWGL-----KESNILPALRLSYHYLPSHLKRCFAYCSIFPKDYNFDKEKLIRIWIAVDLV-QPKNNMLEDAGKDYFRELLSRSFFQKLSH---DTNSDFVMHDLIHDLAQQISGEFCFML----D-CH
>XP_059652665.1
QRQQ-TTSLI-DE--VYGRDYDKEKIIELLLSDNNQ-IHVIPIVGMGGVGKTTIAQFVYNDPRVDQNFDMKAWVCVSDEF---D-VSLTTKRIVK-DLNQ----LQMMLKQNLAGKKFLLVLDDVWIENALDWENLNKPFKAGQESRIIITTRSNNVA-RVMGTIH-SH--DQLPFEDCWSLFAKLAF-VNE-AHPE--LVRIGREIVKKCRGLPLAIKSIGGILRSKDID--EWEYLLKSEIWGL-----KESNILPALRLSYHYLPSHLKRCFAYCSIFPKDYNFDKEKLIRIWIAVDLV-QPKNNMLEDAGKDYFRELLSRSFFQKLSH---DTNSDFVMHDLIHDLAQQISGEFCFML----D-CH
>XP_059652666.1
QRQQ-TTSLI-DE--VYGRDYDKEKIIELLLSDNNQ-IHVIPIVGMGGVGKTTIAQFVYNDPRVDQNFDMKAWVCVSDEF---D-VSLTTKRIVK-DLNQ----LQMMLKQNLAGKKFLLVLDDVWIENALDWENLNKPFKAGQESRIIITTRSNNVA-RVMGTIH-SH--DQLPFEDCWSLFAKLAF-VNE-AHPE--LVRIGREIVKKCRGLPLAIKSIGGILRSKDID--EWEYLLKSEIWGL-----KESNILPALRLSYHYLPSHLKRCFAYCSIFPKDYNFDKEKLIRIWIAVDLV-QPKNNMLEDAGKDYFRELLSRSFFQKLSH---DTNSDFVMHDLIHDLAQQISGEFCFML----D-CH
>XP_059652667.1
QRQQ-TTSLI-DE--VYGRDYDKEKIIELLLSDNNQ-IHVIPIVGMGGVGKTTIAQFVYNDPRVDQNFDMKAWVCVSDEF---D-VSLTTKRIVK-DLNQ----LQMMLKQNLAGKKFLLVLDDVWIENALDWENLNKPFKAGQESRIIITTRSNNVA-RVMGTIH-SH--DQLPFEDCWSLFAKLAF-VNE-AHPE--LVRIGREIVKKCRGLPLAIKSIGGILRSKDID--EWEYLLKSEIWGL-----KESNILPALRLSYHYLPSHLKRCFAYCSIFPKDYNFDKEKLIRIWIAVDLV-QPKNNMLEDAGKDYFRELLSRSFFQKLSH---DTNSDFVMHDLIHDLAQQISGEFCFML----D-CH
>XP_059652668.1
QRQQ-TTSLI-DE--VYGRDYDKEKIIELLLSDNNQ-IHVIPIVGMGGVGKTTIAQFVYNDPRVDQNFDMKAWVCVSDEF---D-VSLTTKRIVK-DLNQ----LQMMLKQNLAGKKFLLVLDDVWIENALDWENLNKPFKAGQESRIIITTRSNNVA-RVMGTIH-SH--DQLPFEDCWSLFAKLAF-VNE-AHPE--LVRIGREIVKKCRGLPLAIKSIGGILRSKDID--EWEYLLKSEIWGL-----KESNILPALRLSYHYLPSHLKRCFAYCSIFPKDYNFDKEKLIRIWIAVDLV-QPKNNMLEDAGKDYFRELLSRSFFQKLSH---DTNSDFVMHDLIHDLAQQISGEFCFML----D-CH
>XP_059652669.1
QRQQ-TTSLI-DE--VYGRDYDKEKIIELLLSDNNQ-IHVIPIVGMGGVGKTTIAQFVYNDPRVDQNFDMKAWVCVSDEF---D-VSLTTKRIVK-DLNQ----LQMMLKQNLAGKKFLLVLDDVWIENALDWENLNKPFKAGQESRIIITTRSNNVA-RVMGTIH-SH--DQLPFEDCWSLFAKLAF-VNE-AHPE--LVRIGREIVKKCRGLPLAIKSIGGILRSKDID--EWEYLLKSEIWGL-----KESNILPALRLSYHYLPSHLKRCFAYCSIFPKDYNFDKEKLIRIWIAVDLV-QPKNNMLEDAGKDYFRELLSRSFFQKLSH---DTNSDFVMHDLIHDLAQQISGEFCFML----D-CH
>XP_059652670.1
QRQQ-TTSLI-DE--VYGRDYDKEKIIELLLSDNNQ-IHVIPIVGMGGVGKTTIAQFVYNDPRVDQNFDMKAWVCVSDEF---D-VSLTTKRIVK-DLNQ----LQMMLKQNLAGKKFLLVLDDVWIENALDWENLNKPFKAGQESRIIITTRSNNVA-RVMGTIH-SH--DQLPFEDCWSLFAKLAF-VNE-AHPE--LVRIGREIVKKCRGLPLAIKSIGGILRSKDID--EWEYLLKSEIWGL-----KESNILPALRLSYHYLPSHLKRCFAYCSIFPKDYNFDKEKLIRIWIAVDLV-QPKNNMLEDAGKDYFRELLSRSFFQKLSH---DTNSDFVMHDLIHDLAQQISGEFCFML----D-CH
>XP_059652671.1
QRQQ-TTSLI-DE--VYGRDYDKEKIIELLLSDNNQ-IHVIPIVGMGGVGKTTIAQFVYNDPRVDQNFDMKAWVCVSDEF---D-VSLTTKRIVK-DLNQ----LQMMLKQNLAGKKFLLVLDDVWIENALDWENLNKPFKAGQESRIIITTRSNNVA-RVMGTIH-SH--DQLPFEDCWSLFAKLAF-VNE-AHPE--LVRIGREIVKKCRGLPLAIKSIGGILRSKDID--EWEYLLKSEIWGL-----KESNILPALRLSYHYLPSHLKRCFAYCSIFPKDYNFDKEKLIRIWIAVDLV-QPKNNMLEDAGKDYFRELLSRSFFQKLSH---DTNSDFVMHDLIHDLAQQISGEFCFML----D-CH
>XP_059652688.1
NNRE-ETSLV-NE--IYGRNKDKEDIMKLLTDDINQ-IPVISIVGMGGLGKTTLAQHIYNDTEVHEKFHLKAWVCVSDSF---D-SYRITKKILD-NIDK----LQINLKESLAGKKFLIVLDDVWNDDYNVWDSLRKPFIGGQGSRIIITTRSDNVA-SAMGAIS-SH--EPLLVDDSWSLFASHAF-VNE-PNSE--LEKIGREIVKKCGGLPLAVKSLGGLLGSNDIE--HWKKILESKIWGL-----KEKNVIPALRLSYQYLPSYLKRCFAYCSKFPKDYEFEKEKLVRLWIAEDLVPQPKSKNSEEEGNDYFHELLSRSFFQRLS----DSPSYFVMHDLLNDLAQDISGKFSVRL----D-RH
>XP_059652689.1
NNRE-ETSLV-NE--IYGRNKDKEDIMKLLTDDINQ-IPVISIVGMGGLGKTTLAQHIYNDTEVHEKFHLKAWVCVSDSF---D-SYRITKKILD-NIDK----LQINLKESLAGKKFLIVLDDVWNDDYNVWDSLRKPFIGGQGSRIIITTRSDNVA-SAMGAIS-SH--EPLLVDDSWSLFASHAF-VNE-PNSE--LEKIGREIVKKCGGLPLAVKSLGGLLGSNDIE--HWKKILESKIWGL-----KEKNVIPALRLSYQYLPSYLKRCFAYCSKFPKDYEFEKEKLVRLWIAEDLVPQPKSKNSEEEGNDYFHELLSRSFFQRLS----DSPSYFVMHDLLNDLAQDISGKFSVRL----D-RH
>XP_059652690.1
NNRE-ETSLV-NE--IYGRNKDKEDIMKLLTDDINQ-IPVISIVGMGGLGKTTLAQHIYNDTEVHEKFHLKAWVCVSDSF---D-SYRITKKILD-NIDK----LQINLKESLAGKKFLIVLDDVWNDDYNVWDSLRKPFIGGQGSRIIITTRSDNVA-SAMGAIS-SH--EPLLVDDSWSLFASHAF-VNE-PNSE--LEKIGREIVKKCGGLPLAVKSLGGLLGSNDIE--HWKKILESKIWGL-----KEKNVIPALRLSYQYLPSYLKRCFAYCSKFPKDYEFEKEKLVRLWIAEDLVPQPKSKNSEEEGNDYFHELLSRSFFQRLS----DSPSYFVMHDLLNDLAQDISGKFSVRL----D-RH
>XP_059652691.1
NNRE-ETSLV-NE--IYGRNKDKEDIMKLLTDDINQ-IPVISIVGMGGLGKTTLAQHIYNDTEVHEKFHLKAWVCVSDSF---D-SYRITKKILD-NIDK----LQINLKESLAGKKFLIVLDDVWNDDYNVWDSLRKPFIGGQGSRIIITTRSDNVA-SAMGAIS-SH--EPLLVDDSWSLFASHAF-VNE-PNSE--LEKIGREIVKKCGGLPLAVKSLGGLLGSNDIE--HWKKILESKIWGL-----KEKNVIPALRLSYQYLPSYLKRCFAYCSKFPKDYEFEKEKLVRLWIAEDLVPQPKSKNSEEEGNDYFHELLSRSFFQRLS----DSPSYFVMHDLLNDLAQDISGKFSVRL----D-RH
>XP_059652693.1
NNRE-ETSLV-NE--IYGRNKDKEDIMKLLTDDINQ-IPVISIVGMGGLGKTTLAQHIYNDTEVHEKFHLKAWVCVSDSF---D-SYRITKKILD-NIDK----LQINLKESLAGKKFLIVLDDVWNDDYNVWDSLRKPFIGGQGSRIIITTRSDNVA-SAMGAIS-SH--EPLLVDDSWSLFASHAF-VNE-PNSE--LEKIGREIVKKCGGLPLAVKSLGGLLGSNDIE--HWKKILESKIWGL-----KEKNVIPALRLSYQYLPSYLKRCFAYCSKFPKDYEFEKEKLVRLWIAEDLVPQPKSKNSEEEGNDYFHELLSRSFFQRLS----DSPSYFVMHDLLNDLAQDISGKFSVRL----D-RH
>XP_059652694.1
NNRE-ETSLV-NE--IYGRNKDKEDIMKLLTDDINQ-IPVISIVGMGGLGKTTLAQHIYNDTEVHEKFHLKAWVCVSDSF---D-SYRITKKILD-NIDK----LQINLKESLAGKKFLIVLDDVWNDDYNVWDSLRKPFIGGQGSRIIITTRSDNVA-SAMGAIS-SH--EPLLVDDSWSLFASHAF-VNE-PNSE--LEKIGREIVKKCGGLPLAVKSLGGLLGSNDIE--HWKKILESKIWGL-----KEKNVIPALRLSYQYLPSYLKRCFAYCSKFPKDYEFEKEKLVRLWIAEDLVPQPKSKNSEEEGNDYFHELLSRSFFQRLS----DSPSYFVMHDLLNDLAQDISGKFSVRL----D-RH
>XP_059652702.1
KTQE-TSSLV-VE--VYGRNTDKEKIMKLVLPDSEQ-IHVIPIVGMGGMGKTTLAQLVYNDARVTQEFDMKAWACVSDPF---D-IKTITKKILD-SLDE----LQIKLKETLKEKKFLIVLDDVWKHAYDDWNRLRIPFSDGHGSRIIVTTRIDDVA-SAMGTIP-SH--EELSFKDCWSLFEKHAF-QSG-AHSE--RKKIGEQIVQKCKGLPLAVISLGGLLRSKDME--GWKEILESQVWHL------ESNVSPALQLSYNDLASHLKRCFVHCSKFPKDYNFEKEKLVRLWIAEDLV-QPKSKKSEDEGHSYFLQLLSRSFFQVSS----DDNSYFVMHDLFHDLAQHISGKFCFWL----D-RH
>XP_059652703.1
NNRE-ETSLV-NE--IYGRNKDKEDIMKLLTDDINQ-IPVISIVGMGGLGKTTLAQHIYNDTEVKDKFHLKAWVCVSDAF---D-SYKITKKILD-NLDQ----LQIKLKESLTGKKFLIVLDDVWNDDYNVWDRLRKPFIGGQGSRIMITTRSEKVA-SVMGAIP-SH--EPLLVDDSWSLFARHAF-VNG-PNSE--LVKIGREIVKKCGGLPLAVKSLGGLLRSNDIE--YWKKILESKIWGL-----KEKNVIPALRLSYQYLPSYLKRCFAYCSKFPKDYVFKKEKLVRLWIAEDLVPQPESKNS-EEGNDYFHELLSRSFFQRLS----DSPSYFVMHDLLNDLAQDISGKFCVRL----D-RH
>XP_059652704.1
NNRE-ETSLV-NE--IYGRNKDKEDIMKLLTDDINQ-IPVISIVGMGGLGKTTLAQHIYNDTEVKDKFHLKAWVCVSDAF---D-SYKITKKILD-NLDQ----LQIKLKESLTGKKFLIVLDDVWNDDYNVWDRLRKPFIGGQGSRIMITTRSEKVA-SVMGAIP-SH--EPLLVDDSWSLFARHAF-VNG-PNSE--LVKIGREIVKKCGGLPLAVKSLGGLLRSNDIE--YWKKILESKIWGL-----KEKNVIPALRLSYQYLPSYLKRCFAYCSKFPKDYVFKKEKLVRLWIAEDLVPQPESKNS-EEGNDYFHELLSRSFFQRLS----DSPSYFVMHDLLNDLAQDISGKFCVRL----D-RH
>XP_059652705.1
NNRE-ETSLV-NE--IYGRNKDKEDIMKLLTDDINQ-IPVISIVGMGGLGKTTLAQHIYNDTEVKDKFHLKAWVCVSDAF---D-SYKITKKILD-NLDQ----LQIKLKESLTGKKFLIVLDDVWNDDYNVWDRLRKPFIGGQGSRIMITTRSEKVA-SVMGAIP-SH--EPLLVDDSWSLFARHAF-VNG-PNSE--LVKIGREIVKKCGGLPLAVKSLGGLLRSNDIE--YWKKILESKIWGL-----KEKNVIPALRLSYQYLPSYLKRCFAYCSKFPKDYVFKKEKLVRLWIAEDLVPQPESKNS-EEGNDYFHELLSRSFFQRLS----DSPSYFVMHDLLNDLAQDISGKFCVRL----D-RH
>XP_059652806.1
QRLP-TASLV-YE--VCGRKDDREKIIKLLLSGNNE-MCVIPIVGMGGVGKTTLAQLVYNDARVNEHFHMKSWVCVSDAF---D-ISMITKKILD-DLDD----LQIKLKESLAGKRFLIVLDDVWNDNYIDWDLLRRPFRAGQESRIIVTTRNDNVA-SMMGTIT-SH--EQLPIEDCWSLFAKHAF-VNG-AYPE--LQSIGREIVKKCGGLPLAVKSLGGLLRSKEIE--EWKNILKSEIWDL------DQNIPPALKLSYHYLPPHLKRCFAYCSIFPKDYKFEKEKLVQLWIALDLV-QPKTNKSEDEGNDYFRELLSRSFFQIFSH---DNDSDFLMHDLIHNLAQVISGEFCFRL----D-CH
>XP_059652807.1
QRQE-TTSLV-DE--VYGRRNDIEKIFELLLSGNNE-IGVIPIVGMGGIGKTTLAQFVYNNARVNESFHVKSWVCVSEAF---D-ICMITKKILD-SLDQ----LQIKLKESLAGKKFLIVLDDVWNDDYIDWDLLRRPFRTGLESRIIVTTRIDKVA-TVLGTAP-SH--KQLSFDDSWSLFAKHAF-GSG-AHSD--LKKIGEQIVEKCKGLPLAIKSLGGLLRSKEPE--EWDNILKSEIWDL-----QESKILPALKLSYHYLPSHLKRCFAYCSIFPKDYKFKKEKLVQLWIALDLV-QPKNNMLEDAGNYYFCELLARSFFKRSSH-----SY-FLMHDLIHDLAQDISGEFCLML----G-RH
>XP_059652808.1
QRQE-TTSLV-DE--VYGRRNDIEKIFELLLSGNNE-IGVIPIVGMGGIGKTTLAQFVYNNARVNESFHVKSWVCVSEAF---D-ICMITKKILD-SLDQ----LQIKLKESLAGKKFLIVLDDVWNDDYIDWDLLRRPFRTGLESRIIVTTRIDKVA-TVLGTAP-SH--KQLSFDDSWSLFAKHAF-GSG-AHSD--LKKIGEQIVEKCKGLPLAIKSLGGLLRSKEPE--EWDNILKSEIWDL-----QESKILPALKLSYHYLPSHLKRCFAYCSIFPKDYKFKKEKLVQLWIALDLV-QPKNNMLEDAGNYYFCELLARSFFKRSSH-----SY-FLMHDLIHDLAQDISGEFCLML----G-RH
>XP_059653100.1
EEIP------LDRIV--GLDSNFDEVLRLV-DD-DNGVGIIGIYGMAGVGKTTLLKKLNNELAT--EFDEVIWVVVSRDVSVESVQDKIKKLFPG-K-SQDE--KKQDIFRFL-WKKFVLLLDDIW---KQIDLL-EVGVPVL--AKAIFTTRSEEVCGLM-EAKKK----ECLVWEQAWDLFKDKVG--EE-NSDP-EIRKLAQDVCKECSGLPLTLITIGRAMASK-RTPHEWDYAVNVLK-SFSG---MGEQVFPLLKFSYDNLDETTKICFLYCALYPEDWDIYVPDLIKLFIGEGFL-EC-DNDECKMAYEIIGRLKCTCLLLESKE----SRSFVNMHDVIRDMAFWIVREMKYFVQ-NLT-ER
>XP_059653101.1
EEIP------LDRIV--GLDSNFDEVLRLV-DD-DNGVGIIGIYGMAGVGKTTLLKKLNNELAT--EFDEVIWVVVSRDVSVESVQDKIKKLFPG-K-SQDE--KKQDIFRFL-WKKFVLLLDDIW---KQIDLL-EVGVPVL--AKAIFTTRSEEVCGLM-EAKKK----ECLVWEQAWDLFKDKVG--EE-NSDP-EIRKLAQDVCKECSGLPLTLITIGRAMASK-RTPHEWDYAVNVLK-SFS-----------------------------------EDWDIYVPDLIKLFIGEGFL-EC-DNDECKMAYEIIGRLKCTCLLLESKE----SRSFVNMHDVIRDMAFWIVREMKYFVQ-NLT-ER
>XP_059653104.1
EEIP------LDRIV--GLDSNFDEVLRLL-DD-DNGVGIIGIYGMAGVGKTTLLKKLNNELAT--EFDEVIWVVVSRDVSVESVQDKIKKLFPG-K-SQDE--KKQDIFRFL-GKKFVLLLDDIW---KQIDLL-EVGVPVL--AKVIFTTRSEEVCGLM-EAKKK----ECLVWEQAWDLFKDKVG--EE-NSDP-EIRKLAQDVCKECSGLPLTLITIGRAMASK-RTPHEWDYAVNVLK-SFSG---MGEQVFPLLKFSYDNLDETTKICFLYCALYPEDWDIYVPDLIKLFIGEGFL-EC-DNEECKMAYEIIGRLKRTCLLLESKE----SHSFVNMHDVIRDMAFWIVREMKYFVQ-NLT-ER
>XP_059653105.1
EEIP------LDRIV--GLDSNFDEVLRLL-DD-DNGVGIIGIYGMAGVGKTTLLKKLNNELAT--EFDEVIWVVVSRDVSVESVQDKIKKLFPG-K-SQDE--KKQDIFRFL-GKKFVLLLDDIW---KQIDLL-EVGVPVL--AKVIFTTRSEEVCGLM-EAKKK----ECLVWEQAWDLFKDKVG--EE-NSDP-EIRKLAQDVCKECSGLPLTLITIGRAMASK-RTPHEWDYAVNVLK-SFSG---MGEQVFPLLKFSYDNLDETTKICFLYCALYPEDWDIYVPDLIKLFIGEGFL-EC-DNEECKMAYEIIGRLKRTCLLLESKE----SHSFVNMHDVIRDMAFWIVREMKYFVQ-NLT-ER
>XP_059653106.1
EEIP------LDRIV--GLDSNFDEVLRLL-DD-DNGVGIIGIYGMAGVGKTTLLKKLNNELAT--EFDEVIWVVVSRDVSVESVQDKIKKLFPG-K-SQDE--KKQDIFRFL-GKKFVLLLDDIW---KQIDLL-EVGVPVL--AKVIFTTRSEEVCGLM-EAKKK----ECLVWEQAWDLFKDKVG--EE-NSDP-EIRKLAQDVCKECSGLPLTLITIGRAMASK-RTPHEWDYAVNVLK-SFSG---MGEQVFPLLKFSYDNLDETTKICFLYCALYPEDWDIYVPDLIKLFIGEGFL-EC-DNEECKMAYEIIGRLKRTCLLLESKE----SHSFVNMHDVIRDMAFWIVREMKYFVQ-NLT-ER
>XP_059653107.1
EEIP------LDRIV--GLDSNFDEVLRLL-DD-DNGVGIIGIYGMAGVGKTTLLKKLNNELAT--EFDEVIWVVVSRDVSVESVQDKIKKLFPG-K-SQDE--KKQDIFRFL-GKKFVLLLDDIW---KQIDLL-EVGVPVL--AKVIFTTRSEEVCGLM-EAKKK----ECLVWEQAWDLFKDKVG--EE-NSDP-EIRKLAQDVCKECSGLPLTLITIGRAMASK-RTPHEWDYAVNVLK-SFS-----------------------------------EDWDIYVPDLIKLFIGEGFL-EC-DNEECKMAYEIIGRLKRTCLLLESKE----SHSFVNMHDVIRDMAFWIVREMKYFVQ-NLT-ER
>XP_059653108.1
EEIP------LDRIV--GLDSNFDEVLRLV-DD-DNGVGIIGIYGMAGVGKTTLLKKLNNELAT--EFDEVIWVVVSRDVSVESVQDKIKKLFPG-K-SQDE--KKQDIFRFL-GKKFVLLLDDIW---KQIDLL-EVGVPVL--AKVIFTTRSEEVCGLM-EAKKK----ECLVWEQAWDLFKDKVG--EE-NSDP-EIRKLAQDVCKECSGLPLTLITIGRAMASK-RTPHEWDYAVNVLK-SFSG---MGEQVFPLLKFSYDNLDETTKICFLYCALYPEDWDIYVPDLIKLFIGEGFL-EC-DNDECKMAYEIIGRLKCTCLLLESKE----SRSFVNMHDVIRDMAFWIVREMKYFVQ-NLT-ER
>XP_059653109.1
EEIP------LDRIV--GLDSNFDEVLRLV-DD-DNGVGIIGIYGMAGVGKTTLLKKLNNELAT--EFDEVIWVVVSRDVSVESVQDKIKKLFPG-K-SQDE--KKQDIFRFL-GKKFVLLLDDIW---KQIDLL-EVGVPVL--AKVIFTTRSEEVCGLM-EAKKK----ECLVWEQAWDLFKDKVG--EE-NSDP-EIRKLAQDVCKECSGLPLTLITIGRAMASK-RTPHEWDYAVNVLK-SFSG---MGEQVFPLLKFSYDNLDETTKICFLYCALYPEDWDIYVPDLIKLFIGEGFL-EC-DNDECKMAYEIIGRLKCTCLLLESKE----SRSFVNMHDVIRDMAFWIVREMKYFVQ-NLT-ER
>XP_059653110.1
EEIP------LDRIV--GLDSNFDEVLRLV-DD-DNGVGIIGIYGMAGVGKTTLLKKLNNELAT--EFDEVIWVVVSRDVSVESVQDKIKKLFPG-K-SQDE--KKQDIFRFL-GKKFVLLLDDIW---KQIDLL-EVGVPVL--AKVIFTTRSEEVCGLM-EAKKK----ECLVWEQAWDLFKDKVG--EE-NSDP-EIRKLAQDVCKECSGLPLTLITIGRAMASK-RTPHEWDYAVNVLK-SFSG---MGEQVFPLLKFSYDNLDETTKICFLYCALYPEDWDIYVPDLIKLFIGEGFL-EC-DNDECKMAYEIIGRLKCTCLLLESKE----SRSFVNMHDVIRDMAFWIVREMKYFVQ-NLT-ER
>XP_059653112.1
EEIP------LDRIV--GLDSNFDEVLRLV-DD-DNGVGIIGIYGMAGVGKTTLLKKLNNELAT--EFDEVIWVVVSRDVSVESVQDKIKKLFPG-K-SQDE--KKQDIFRFL-GKKFVLLLDDIW---KQIDLL-EVGVPVL--AKVIFTTRSEEVCGLM-EAKKK----ECLVWEQAWDLFKDKVG--EE-NSDP-EIRKLAQDVCKECSGLPLTLITIGRAMASK-RTPHEWDYAVNVLK-SFSG---MGEQVFPLLKFSYDNLDETTKICFLYCALYPEDWDIYVPDLIKLFIGEGFL-EC-DNDECKMAYEIIGRLKCTCLLLESKE----SRSFVNMHDVIRDMAFWIVREMKYFVQ-NLT-ER
>XP_059653113.1
EEIP------LDRIV--GLDSNFDEVLRLV-DD-DNGVGIIGIYGMAGVGKTTLLKKLNNELAT--EFDEVIWVVVSRDVSVESVQDKIKKLFPG-K-SQDE--KKQDIFRFL-GKKFVLLLDDIW---KQIDLL-EVGVPVL--AKVIFTTRSEEVCGLM-EAKKK----ECLVWEQAWDLFKDKVG--EE-NSDP-EIRKLAQDVCKECSGLPLTLITIGRAMASK-RTPHEWDYAVNVLK-SFS-----------------------------------EDWDIYVPDLIKLFIGEGFL-EC-DNDECKMAYEIIGRLKCTCLLLESKE----SRSFVNMHDVIRDMAFWIVREMKYFVQ-NLT-ER
>XP_059653192.1
----------V---P-IGIDSRVKDINLWID-G-TD-VGIVTICGIGGIGKTTIAKTVYNLNF-D-RFEGSSFLNIREI-SEQN-LQKLLSDILR-SVDEG---I---IRDAI-SKRVLIVLDDVDQ------DQLN-ALL--PGSKIILTTRREQL---LKA-HECMH--KEFNDDESFQLFCWHAFGQDH---IE-VYLEKSKRVVQYCGGLPLALQVLGSSL-SR--PVDVWESTLKKLE--IPN-SQILK----KLKISFDSLDDD-RNVFLFFV--GKDKDF----IITILDGCDFYP-----------KVGIHNLIDRCLIAI------DENNKLTMHQLLRDMGREIIRQESPKEPG----SR
>XP_059653193.1
----------V---P-IGIDSRVKDINLWID-G-TD-VGIVTICGIGGIGKTTIAKTVYNLNF-D-RFEGSSFLNIREI-SEQN-LQKLLSDILR-SVDEG---I---IRDAI-SKRVLIVLDDVDQ------DQLN-ALL--PGSKIILTTRREQL---LKA-HECMH--KEFNDDESFQLFCWHAFGQDH---IE-VYLEKSKRVVQYCGGLPLALQVLGSSL-SR--PVDVWESTLKKLE--IPN-SQILK----KLKISFDSLDDD-RNVFLFFV--GKDKDF----IITILDGCDFYP-----------KVGIHNLIDRCLIAI------DENNKLTMHQLLRDMGREIIRQESPKEPG----SR
>XP_059653195.1
----------V---P-IGIDSRVKDINLWIY-E-KD-VGIAAIYGMGGIGKTTIAKTAYNLNF-D-KFEGSSFVDIREI-SEQN-LQKLLSDIVK-SADEG---I---IREAI-CKRVLVVLDDVDQ------NQLN-AIL--PGSKIIITTRHEQL---LKA-HEDIF--KELNDDESFQLFCWHAFGPDH---IE-AYSEKSKMVVKYCGGLPLALQTLGSSL-SR--PVDVWESTLKKLE--IPN-TQILK----KLKISFDSLDHD-RNLFLFFV--RKDKDF----TITILDECDFYT-----------KAGIQNLIDRCLITI------DDNKKLAMHQLLRDMGREIIRQESPKEPG----SR
>XP_059653196.1
----------V---P-IGIDSRVKDINLWIY-E-KD-VGIAAIYGMGGIGKTTIAKTAYNLNF-D-KFEGSSFVDIREI-SEQN-LQKLLSDIVK-SADEG---I---IREAI-CKRVLVVLDDVDQ------NQLN-AIL--PGSKIIITTRHEQL---LKA-HEDIF--KELNDDESFQLFCWHAFGPDH---IE-AYSEKSKMVVKYCGGLPLALQTLGSSL-SR--PVDVWESTLKKLE--IPN-TQILK----KLKISFDSLDHD-RNLFLFFV--RKDKDF----TITILDECDFYT-----------KAGIQNLIDRCLITI------DDNKKLAMHQLLRDMGREIIRQESPKEPG----SR
>XP_059653197.1
----------V---P-IGIDSRVKDINLWIY-E-KD-VGIAAIYGMGGIGKTTIAKTAYNLNF-D-KFEGSSFVDIREI-SEQN-LQKLLSDIVK-SADEG---I---IREAI-CKRVLVVLDDVDQ------NQLN-AIL--PGSKIIITTRHEQL---LKA-HEDIF--KELNDDESFQLFCWHAFGPDH---IE-AYSEKSKMVVKYCGGLPLALQTLGSSL-SR--PVDVWESTLKKLE--IPN-TQILK----KLKISFDSLDHD-RNLFLFFV--RKDKDF----TITILDECDFYT-----------KAGIQNLIDRCLITI------DDNKKLAMHQLLRDMGREIIRQESPKEPG----SR
>XP_059653198.1
----------V---P-IGIDSRVKDINLWIY-E-KD-VGIAAIYGMGGIGKTTIAKTAYNLNF-D-KFEGSSFVDIREI-SEQN-LQKLLSDIVK-SADEG---I---IREAI-CKRVLVVLDDVDQ------NQLN-AIL--PGSKIIITTRHEQL---LKA-HEDIF--KELNDDESFQLFCWHAFGPDH---IE-AYSEKSKMVVKYCGGLPLALQTLGSSL-SR--PVDVWESTLKKLE--IPN-TQILK----KLKISFDSLDHD-RNLFLFFV--RKDKDF----TITILDECDFYT-----------KAGIQNLIDRCLITI------DDNKKLAMHQLLRDMGREIIRQESPKEPG----SR
>XP_059653199.1
----------V---P-IGIDSRVKDINLWIY-E-KD-VGIAAIYGMGGIGKTTIAKTAYNLNF-D-KFEGSSFVDIREI-SEQN-LQKLLSDIVK-SADEG---I---IREAI-CKRVLVVLDDVDQ------NQLN-AIL--PGSKIIITTRHEQL---LKA-HEDIF--KELNDDESFQLFCWHAFGPDH---IE-AYSEKSKMVVKYCGGLPLALQTLGSSL-SR--PVDVWESTLKKLE--IPN-TQILK----KLKISFDSLDHD-RNLFLFFV--RKDKDF----TITILDECDFYT-----------KAGIQNLIDRCLITI------DDNKKLAMHQLLRDMGREIIRQESPKEPG----SR
>XP_059653200.1
----------V---P-IGIDARVEGINSWID-G-ID-VGILTICGIGGIGKTTIAKTVYNLNF-D-RFEGSSFLNIGET-SEQN-LQKLLSDILK-SVDEG---I---IRDAI-CKRVLVVLDNVEQ------DELK-AVL--RGSKIIITTRNEQL---LKA-HEYMH--DELNNDESFELFCWHAFGQDH---IE-LYLEHSRRVVRYCAGLPLALEVLGSSL-SR--PVDVWKSALEKLE--IPN-TQILK----KLKISFDSLDHD-QNLFLFFV--RKNKEF----TITILDGCGSYT-----------KVGIQNLIDRCLLTI------DRNNKLAMHQLLQDMGREIIRQESPKDPG----SR
>XP_059653201.1
----------V---P-IGIDARVEGINSWID-G-ID-VGILTICGIGGIGKTTIAKTVYNLNF-D-RFEGSSFLNIGET-SEQN-LQKLLSDILK-SVDEG---I---IRDAI-CKRVLVVLDNVEQ------DELK-AVL--RGSKIIITTRNEQL---LKA-HEYMH--DELNNDESFELFCWHAFGQDH---IE-LYLEHSRRVVRYCAGLPLALEVLGSSL-SR--PVDVWKSALEKLE--IPN-TQILK----KLKISFDSLDHD-QNLFLFFV--RKNKEF----TITILDGCGSYT-----------KVGIQNLIDRCLLTI------DRNNKLAMHQLLQDMGREIIRQESPKDPG----SR
>XP_059653205.1
----------V---P-VGIDSRVKNINSWID-G-TD-VGIVTICGIGGIGKTTIAKTVYNLNF-D-RFEGSSFLNIREI-SEQN-LQKLLSDIQK-SVDEG---I---IRHAI-CKRVLVVLDDVDQ------DQLN-AVL--PGSKIIITTRHEQL---LKE-REYMH--KELNDGESFQLFCWHAFGQDH---IE-VYMEMSKMVIQYCGGLPLALQVLGSSL-SR--PVDVWESTLKKLE--IPD-SQILK----KIKISFDSLDHD-RNLFLFFV--RKDKEF----TITILDGCGFYT-----------KVGIQNLVDRCLITI------DDNNTLTMHQLLRDMGREIIRQESPKELG----SR
>XP_059653206.1
----------V---P-VGIDSRVKNINSWID-G-TD-VGIVTICGIGGIGKTTIAKTVYNLNF-D-RFEGSSFLNIREI-SEQN-LQKLLSDIQK-SVDEG---I---IRHAI-CKRVLVVLDDVDQ------DQLN-AVL--PGSKIIITTRHEQL---LKE-REYMH--KELNDGESFQLFCWHAFGQDH---IE-VYMEMSKMVIQYCGGLPLALQVLGSSL-SR--PVDVWESTLKKLE--IPD-SQILK----KIKISFDSLDHD-RNLFLFFV--RKDKEF----TITILDGCGFYT-----------KVGIQNLVDRCLITI------DDNNTLTMHQLLRDMGREIIRQESPKELG----SR
>XP_059653207.1
----------V---P-VGIDSRVKNINSWID-G-TD-VGIVTICGIGGIGKTTIAKTVYNLNF-D-RFEGSSFLNIREI-SEQN-LQKLLSDIQK-SVDEG---I---IRHAI-CKRVLVVLDDVDQ------DQLN-AVL--PGSKIIITTRHEQL---LKE-REYMH--KELNDGESFQLFCWHAFGQDH---IE-VYMEMSKMVIQYCGGLPLALQVLGSSL-SR--PVDVWESTLKKLE--IPD-SQILK----KIKISFDSLDHD-RNLFLFFV--RKDKEF----TITILDGCGFYT-----------KVGIQNLVDRCLITI------DDNNTLTMHQLLRDMGREIIRQESPKELG----SR
>XP_059653208.1
----------V---P-VGIDSRVEDINSWID-G-TD-VGIVTICGIGGIGKTTIAKTVYNLNF-D-RFEGSSFLNIREI-SEQN-LQKLLSDIQK-SVDEG---I---IRHAI-CKRVLVVLDDVDQ------DQLN-AVL--PGSKIIITTRHEQL---LKE-REYMH--KELNDGESFQLFCWHAFGQGH---IE-VYMEMSKMVIQYCRGLPLALQVLGSSL-SR--PVDVWESTLKKLE--IPD-SQILK----KIKISFDSLDHD-RNLFLFFV--RKDKEF----TITILDGCGFYT-----------KVGIQNLVDRCLITI------DDNNKLTMHQLLRDMGREIIRQESPKELG----SR
>XP_059653210.1
----------V---P-VGIDSRVEDINSWID-G-TD-VGIVTICGIGGIGKTTIAKTVYNLNF-D-RFEGSSFLNIREI-SEQN-LQKLLSDIQK-SVDEG---I---IRHAI-CKRVLVVLDDVDQ------DQLN-AVL--PGSKIIITTRHEQL---LKE-REYMH--KELNDGESFQLFCWHAFGQGH---IE-VYMEMSKMVIQYCRGLPLALQVLGSSL-SR--PVDVWESTLKKLE--IPD-SQILK----KIKISFDSLDHD-RNLFLFFV--RKDKEF----TITILDGCGFYT-----------KVGIQNLVDRCLITI------DDNNKLTMHQLLRDMGREIIRQESPKELG----SR
>XP_059653211.1
----------V---P-VGIDSRVEDINSWID-G-TD-VGIVTICGIGGIGKTTIAKTVYNLNF-D-RFEGSSFLNIREI-SEQN-LQKLLSDIQK-SVDEG---I---IRHAI-CKRVLVVLDDVDQ------DQLN-AVL--PGSKIIITTRHEQL---LKE-REYMH--KELNDGESFQLFCWHAFGQGH---IE-VYMEMSKMVIQYCRGLPLALQVLGSSL-SR--PVDVWESTLKKLE--IPD-SQILK----KIKISFDSLDHD-RNLFLFFV--RKDKEF----TITILDGCGFYT-----------KVGIQNLVDRCLITI------DDNNKLTMHQLLRDMGREIIRQESPKELG----SR
>XP_059653212.1
----------V---P-VGIDSRVEDINSWID-G-TD-VGIVTICGIGGIGKTTIAKTVYNLNF-D-RFEGSSFLNIREI-SEQN-LQKLLSDIQK-SVDEG---I---IRHAI-CKRVLVVLDDVDQ------DQLN-AVL--PGSKIIITTRHEQL---LKE-REYMH--KELNDGESFQLFCWHAFGQGH---IE-VYMEMSKMVIQYCRGLPLALQVLGSSL-SR--PVDVWESTLKKLE--IPD-SQILK----KIKISFDSLDHD-RNLFLFFV--RKDKEF----TITILDGCGFYT-----------KVGIQNLVDRCLITI------DDNNKLTMHQLLRDMGREIIRQESPKELG----SR
>XP_059653213.1
----------V---P-IGIDSRVKDINSWVD-G-TD-VGIVTICGMGGIGKTTIAKTVYNLNF-D-RFEGSSFLNIREI-SEQN-LQKLLSDIVK-CVDEG---I---IRDAL-CKRVLVVLDDVDQ------DQLN-AVL--PGSKIVITTRHEQL---LKA-HEYMH--KELNENESFQLFCWHAFGQDH---IE-VYLEYSKRIVRYCGGLPLALQVLGSSL-SR--PVDVWEGTLKKLE--IPD-SQILK----KLKISFDSLDHE-RNLFLFFV--RKDKEF----TIAILDECGFYT-----------KVGIHNLIDRCLITI------DEYNKLTMHQLLRDMGREIIRQESPKEPG----SR
>XP_059653214.1
----------V---P-IGIDSRVKDINSWVD-G-TD-VGIVTICGMGGIGKTTIAKTVYNLNF-D-RFEGSSFLNIREI-SEQN-LQKLLSDIVK-CVDEG---I---IRDAL-CKRVLVVLDDVDQ------DQLN-AVL--PGSKIVITTRHEQL---LKA-HEYMH--KELNENESFQLFCWHAFGQDH---IE-VYLEYSKRIVRYCGGLPLALQVLGSSL-SR--PVDVWEGTLKKLE--IPD-SQILK----KLKISFDSLDHE-RNLFLFFV--RKDKEF----TIAILDECGFYT-----------KVGIHNLIDRCLITI------DEYNKLTMHQLLRDMGREIIRQESPKEPG----SR
>XP_059653215.1
----------V---P-IGIDSRVKDINSWVD-G-TD-VGIVTICGMGGIGKTTIAKTVYNLNF-D-RFEGSSFLNIREI-SEQN-LQKLLSDIVK-CVDEG---I---IRDAL-CKRVLVVLDDVDQ------DQLN-AVL--PGSKIVITTRHEQL---LKA-HEYMH--KELNENESFQLFCWHAFGQDH---IE-VYLEYSKRIVRYCGGLPLALQVLGSSL-SR--PVDVWEGTLKKLE--IPD-SQILK----KLKISFDSLDHE-RNLFLFFV--RKDKEF----TIAILDECGFYT-----------KVGIHNLIDRCLITI------DEYNKLTMHQLLRDMGREIIRQESPKEPG----SR
>XP_059653216.1
----------V---P-VGIDSRVEDINSWID-G-TD-VGIVTICGIGGIGKTTIAKTVYNLNF-D-RFEGSSFLNIREI-SEQN-LQKFLSDIQK-SVDEG---I---IRHAI-CKRVLVVLDDVDQ------DQLN-AVL--PGSKIIITTRHQQL---LKE-REYMH--KELNDGESFQLFCWHAFGQDH---IE-VYMEMSKMVIQYCGGLPLALQVLGSSL-SR--PVDVWESTLKKLE--IPD-SQILK----KIKISFDSLDHD-RNLFLFFV--RKDKEF----TITILDGCGFYT-----------KVGIQNLVDRCLITI------DDNNKLTMHQLLRDMGREIIRQESPKELG----SR
>XP_059653217.1
----------V---P-VGIDSRVEDINSWID-G-TD-VGIVTICGIGGIGKTTIAKTVYNLNF-D-RFEGSSFLNIREI-SEQN-LQKFLSDIQK-SVDEG---I---IRHAI-CKRVLVVLDDVDQ------DQLN-AVL--PGSKIIITTRHQQL---LKE-REYMH--KELNDGESFQLFCWHAFGQDH---IE-VYMEMSKMVIQYCGGLPLALQVLGSSL-SR--PVDVWESTLKKLE--IPD-SQILK----KIKISFDSLDHD-RNLFLFFV--RKDKEF----TITILDGCGFYT-----------KVGIQNLVDRCLITI------DDNNKLTMHQLLRDMGREIIRQESPKELG----SR
>XP_059653218.1
----------V---P-VGIDSRVEDINSWID-G-TD-VGIVTICGIGGIGKTTIAKTVYNLNF-D-RFEGSSFLNIREI-SEQN-LQKFLSDIQK-SVDEG---I---IRHAI-CKRVLVVLDDVDQ------DQLN-AVL--PGSKIIITTRHQQL---LKE-REYMH--KELNDGESFQLFCWHAFGQDH---IE-VYMEMSKMVIQYCGGLPLALQVLGSSL-SR--PVDVWESTLKKLE--IPD-SQILK----KIKISFDSLDHD-RNLFLFFV--RKDKEF----TITILDGCGFYT-----------KVGIQNLVDRCLITI------DDNNKLTMHQLLRDMGREIIRQESPKELG----SR
>XP_059653221.1
----------V---P-IGIDSRVKDINSWVD-G-TD-VGIVTICGMGGIGKTTIAKTVYNLNF-D-RFEGSSFLNIREI-SEQN-LQKLLSDIVK-CVDEG---I---IRDAL-CKRVLVVLDDVDQ------DQLN-AVL--PGSKIVITTRHEQL---LKA-HEYMH--KELNENESFQLFCWHAFGQDH---IE-VYLEYSKRIVRYCGGLPLALQVLGSSL-SR--PVDVWEGTLKKLE--IPD-SQILK----KLKISFDSLDHE-RNLFLFFV--RKDKEF----TIAILDECGFYT-----------KVGIHNLIDRCLITI------DEYNKLTMHQLLRDMGREIIRQESPKEPG----SR
>XP_059653222.1
----------V---P-IGIDSRVKDINSWVD-G-TD-VGIVTICGMGGIGKTTIAKTVYNLNF-D-RFEGSSFLNIREI-SEQN-LQKLLSDIVK-CVDEG---I---IRDAL-CKRVLVVLDDVDQ------DQLN-AVL--PGSKIVITTRHEQL---LKA-HEYMH--KELNENESFQLFCWHAFGQDH---IE-VYLEYSKRIVRYCGGLPLALQVLGSSL-SR--PVDVWEGTLKKLE--IPD-SQILK----KLKISFDSLDHE-RNLFLFFV--RKDKEF----TIAILDECGFYT-----------KVGIHNLIDRCLITI------DEYNKLTMHQLLRDMGREIIRQESPKEPG----SR
>XP_059653223.1
----------V---P-IGIDSRVKDINSWVD-G-TD-VGIVTICGMGGIGKTTIAKTVYNLNF-D-RFEGSSFLNIREI-SEQN-LQKLLSDIVK-CVDEG---I---IRDAL-CKRVLVVLDDVDQ------DQLN-AVL--PGSKIVITTRHEQL---LKA-HEYMH--KELNENESFQLFCWHAFGQDH---IE-VYLEYSKRIVRYCGGLPLALQVLGSSL-SR--PVDVWEGTLKKLE--IPD-SQILK----KLKISFDSLDHE-RNLFLFFV--RKDKEF----TIAILDECGFYT-----------KVGIHNLIDRCLITI------DEYNKLTMHQLLRDMGREIIRQESPKEPG----SR
>XP_059653224.1
----------V---P-IGIDSRVKDINSWVD-G-TD-VGIVTICGMGGIGKTTIAKTVYNLNF-D-RFEGSSFLNIREI-SEQN-LQKLLSDIVK-CVDEG---I---IRDAL-CKRVLVVLDDVDQ------DQLN-AVL--PGSKIVITTRHEQL---LKA-HEYMH--KELNENESFQLFCWHAFGQDH---IE-VYLEYSKRIVRYCGGLPLALQVLGSSL-SR--PVDVWEGTLKKLE--IPD-SQILK----KLKISFDSLDHE-RNLFLFFV--RKDKEF----TIAILDECGFYT-----------KVGIHNLIDRCLITI------DEYNKLTMHQLLRDMGREIIRQESPKEPG----SR
>XP_059653225.1
----------V---P-IGIDSRVKDINSWVD-G-TD-VGIVTICGMGGIGKTTIAKTVYNLNF-D-RFEGSSFLNIREI-SEQN-LQKLLSDIVK-CVDEG---I---IRDAL-CKRVLVVLDDVDQ------DQLN-AVL--PGSKIVITTRHEQL---LKA-HEYMH--KELNENESFQLFCWHAFGQDH---IE-VYLEYSKRIVRYCGGLPLALQVLGSSL-SR--PVDVWEGTLKKLE--IPD-SQILK----KLKISFDSLDHE-RNLFLFFV--RKDKEF----TIAILDECGFYT-----------KVGIHNLIDRCLITI------DEYNKLTMHQLLRDMGREIIRQESPKEPG----SR
>XP_059653226.1
----------V---P-IGIDSRVKDINSWVD-G-TD-VGIVTICGMGGIGKTTIAKTVYNLNF-D-RFEGSSFLNIREI-SEQN-LQKLLSDIVK-CVDEG---I---IRDAL-CKRVLVVLDDVDQ------DQLN-AVL--PGSKIVITTRHEQL---LKA-HEYMH--KELNENESFQLFCWHAFGQDH---IE-VYLEYSKRIVRYCGGLPLALQVLGSSL-SR--PVDVWEGTLKKLE--IPD-SQILK----KLKISFDSLDHE-RNLFLFFV--RKDKEF----TIAILDECGFYT-----------KVGIHNLIDRCLITI------DEYNKLTMHQLLRDMGREIIRQESPKEPG----SR
>XP_059653262.1
ERLP-STSLV-DK--VYGREKDKEAILELLLESEET-ISVIPIVGMGGVGKTTLAQLVYDDDNVKDHFDVKAWVCISDDF---D-VFEVTKTILQ-DLDS----LQVKLKETLSGKRFLFVLDDVWNENAERWDLLRRPFLVGPGSKIIFTTRNESVA-SVMSSVPATY--KKLSDADSQSLFAQYAL-GRT-AHPN--LKVIGEKIVKKCEGLPLAAKTLGGLLRTEDEK--RWEDILHSEIWELPQ---EKSNILPALRLSYFHLPAHLKQCFAYCSIFPKDYEFDKDELILLWMAEGLL-LKKGKKWEDFGEECFDDLLSRSFFQQSS----GNEAEFVMHDLVNDLAQFVAGEICFRA----N-RH
>XP_059653263.1
ERLP-STSLV-DK--VYGREKDKEAILELLLESEET-ISVIPIVGMGGVGKTTLAQLVYDDDNVKDHFDVKAWVCISDDF---D-VFEVTKTILQ-DLDS----LQVKLKETLSGKRFLFVLDDVWNENAERWDLLRRPFLVGPGSKIIFTTRNESVA-SVMSSVPATY--KKLSDADSQSLFAQYAL-GRT-AHPN--LKVIGEKIVKKCEGLPLAAKTLGGLLRTEDEK--RWEDILHSEIWELPQ---EKSNILPALRLSYFHLPAHLKQCFAYCSIFPKDYEFDKDELILLWMAEGLL-LKKGKKWEDFGEECFDDLLSRSFFQQSS----GNEAEFVMHDLVNDLAQFVAGEICFRA----N-RH
>XP_059653307.1
ENIP------LHET---GLVSQLHKMEAILLDD---EVKAIGIVGMCGVGKTTLGRLFVHKFQFLRDYSPVIWVKLSLKANPLEIVTHLLK-----QLQD--------LNDQLLGKKYLIVLDNVCH--LNEWSRFSHGLAKGVGGAIIVTSRFEEVAISMVGEN------T-FDAEALWLTFMDSIRRKKY------VLSRMKDEIIYRCEGLPLAAKTLAEVISIQ-----------------LAK--------------------------------------------------------------KE----YWLNS-----------------------NIRKEFCLKLELEQHVSYY-VME---
>XP_059653308.1
ENIP------LHET---GLVSQLHKMEAILLDD---EVKAIGIVGMCGVGKTTLGRLFVHKFQFLRDYSPVIWVKLSLKANPLEIVTHLLK-----QLQD--------LNDQLLGKKYLIVLDNVCH--LNEWSRFSHGLAKGVGGAIIVTSRFEEVAISMVGEN------T-FDAEALWLTFMDSIRRKKY------VLSRMKDEIIYRCEGLPLAAKTLAEVISIQ-----------------LAK--------------------------------------------------------------KE----YWLNS-----------------------NIRKEFCLKLELEQHVSYY-VME---
>XP_059653309.1
ENIR------LDET---GFVTQLDKMEA-LLAN---DIKAIGIVGMCGVGKTTLARLVVHNRPSMREFSPVIWVRLSLKADPQEIVTHLVK-----QLQD--------LDAKLLGKKYLIVLDNVC-------SRFTHGLPKGVGGAIIVTSRFEDVAISMVGEN------T-FDAEALWSTFIDSIRRKRY------AFLRMKDEIIYRCEGLPLAAKTLAEVISTQ-----------------LGK--------------------------------------------------------------KEQEYWYWSNS-----------------------GAHKDFCL--------------E---
>XP_059653310.1
ENIR------LDET---GFLGQLHKMEA-LLDD---DIKAIGIVGMCGVGKTTLARLVVHNFQFLRDFSPVIWVKLSFKADPLEIATHLVKD----QLQD--------LDAKLFGRKYLIVLDNVC-------SRFTHGLPKGVGGAIIVTSRFDDVAINMVGEN------I-FDAEALW----------------------------------------------------------------------------------------------------------------------------------------------------------------------------------------------
>XP_059653413.1
SSTS------YEQFS--TRASIFEEIMKAL----DDKNSKIGIYGMAGVGKTTMVEEVGKQAEK-GPFDEVAMAVFSQNPDLKKIQGKLLNLLDR---SEEG--RAGQLYNRLNGKKILVILDDVWD--DKNTLK-KIGIPADMGCKILLTSRSLEVCKKM-GFEKN----GLLSEAEAWHLFKRTV---GD-EADA--LHPIAQQVCRECDHLPLAICAVGGALSGS-DHMPTWNDALEQLKCRIDG---VEQKVYSCIEWSYKYLDVR--SCFLHCSLFPEDTEIPIDWLVTLGVGTKFL-TDRASKRRDRTLVIVGILKKSNLLLEGEK-----DNMVKMHDVVRDVVISITDQNAFLVK--IN-KA
>XP_059653414.1
SSTS------YEQFS--TRASIFEEIMKAL----DDKNSKIGIYGMAGVGKTTMVEEVGKQAEK-GPFDEVAMAVFSQNPDLKKIQGKLLNLLDR---SEEG--RAGQLYNRLNGKKILVILDDVWD--DKNTLK-KIGIPADMGCKILLTSRSLEVCKKM-GFEKN----GLLSEAEAWHLFKRTV---GD-EADA--LHPIAQQVCRECDHLPLAICAVGGALSGS-DHMPTWNDALEQLKCRIDG---VEQKVYSCIEWSYKYLDVR--SCFLHCSLFPEDTEIPIDWLVTLGVGTKFL-TDRASKRRDRTLVIVGILKKSNLLLEGEK-----DNMVKMHDVVRDVVISITDQNAFLVK--IN-KA
>XP_059653415.1
SSTS------YEQFS--TRASIFEEIMKAL----DDKNSKIGIYGMAGVGKTTMVEEVGKQAEK-GPFDEVAMAVFSQNPDLKKIQGKLLNLLDR---SEEG--RAGQLYNRLNGKKILVILDDVWD--DKNTLK-KIGIPADMGCKILLTSRSLEVCKKM-GFEKN----GLLSEAEAWHLFKRTV---GD-EADA--LHPIAQQVCRECDHLPLAICAVGGALSGS-DHMPTWNDALEQLKCRIDG---VEQKVYSCIEWSYKYLDVR--SCFLHCSLFPEDTEIPIDWLVTLGVGTKFL-TDRASKRRDRTLVIVGILKKSNLLLEGEK-----DNMVKMHDVVRDVVISITDQNAFLVK--IN-KA
>XP_059653459.1
RKEE-SHSFV--H-SVIGRDDDKNKIVELLLS-NEN-VSVVAIVGMGGLGKTTLAQLVYNDEDVTKYFELKMWVCVSDAF---D-VKLIAQKIIG-QMEE----LQNHLRTKIDGKKYLLVMDDVWNENRENWLKLRDLLMGGRGSKILITTRTELVA-NVTRANS-PYV-EGLSGEESWSLFKQMAFKEGE-N-PC--RVTMGKEIVQKCRGVPLAIRAIGGLLYSKTDA--EWLLFKNNDLSKVAQ---EEDVIFPILKLSYDYLPSNLKRCFAFCSLYLKDEQISKQELIRMWIAHGFI-SVYEDQQEDVGDFYFMDLLRRSLFQDVQR---GDIISCKMHDLVHDLAEFVVRPKSSVV----N-RH
>XP_059653460.1
RKEE-SHSFV--H-SVIGRDDDKNKIVELLLS-NEN-VSVVAIVGMGGLGKTTLAQLVYNDEDVTKYFELKMWVCVSDAF---D-VKLIAQKIIG-QMEE----LQNHLRTKIDGKKYLLVMDDVWNENRENWLKLRDLLMGGRGSKILITTRTELVA-NVTRANS-PYV-EGLSGEESWSLFKQMAFKEGE-N-PC--RVTMGKEIVQKCRGVPLAIRAIGGLLYSKTDA--EWLLFKNNDLSKVAQ---EEDVIFPILKLSYDYLPSNLKRCFAFCSLYLKDEQISKQELIRMWIAHGFI-SVYEDQQEDVGDFYFMDLLRRSLFQDVQR---GDIISCKMHDLVHDLAEFVVRPKSSVV----N-RH
>XP_059653468.1
RKEE-SHSFV--H-SVIGRDDDKNKIVELLLS-NEN-VSVVAIVGMGGLGKTTLAQLVYNDEDVTKYFELKMWVCVSDAF---D-VKLIAQKIIG-QMEE----LQNHLRTKIDGKKYLLVMDDVWNENRENWLKLRDLLMGGRGSKILITTRTELVA-NVTRANS-PYV-EGLSEEESWSLFKQMAFKEGE-N-PC--RVTMGKEIVQKCRGVPLAIRAIGGLLYSKTDV--EWLLFKNNDLSKVAQ---EEDVIFPILKLSYDYLPSNLKRCFAFCSLYLKDEQISKQELIRMWIAHGFI-SVYEDQQEDVGDFYFMDLLRRSLFQDVQR---GDIISCKMHDLVHDLAEFVVRPKSSVV----N-RH
>XP_059653470.1
RKEE-SHSFV--H-SVIGRDDDKNKIVELLLS-NEN-VSVVAIVGMGGLGKTTLAQLVYNDEDVTKYFELKMWVCVSDAF---D-VKLIAQKIIG-QMEE----LQNHLRTKIDGKKYLLVMDDVWNENRENWLKLRDLLMGGRGSKILITTRTELVA-NVTRANS-PYV-EGLSEEESWSLFKQMAFKEGE-N-PC--RVTMGKEIVQKCRGVPLAIRAIGGLLYSKTDV--EWLLFKNNDLSKVAQ---EEDVIFPILKLSYDYLPSNLKRCFAFCSLYLKDEQISKQELIRMWIAHGFI-SVYEDQQEDVGDFYFMDLLRRSLFQDVQR---GDIISCKMHDLVHDLAEFVVRPKSSVV----N-RH
>XP_059653474.1
KREE-THSSV--H-SVTGRDADKTSIIELLLG-NEN-VSVVALVGIGGLGKTTLAQLAYNDEGVTKHFELKMLVCKFDVF---D-VKLIVEKTIE-SMDK----LQEKLKREIIGKKYLLVLDDVWNEDRERWLELRVLLMGGRGSKILVTTRSELVA-NVMGANS-PCL-KGLSKEESWSLFKQMAFKHGE-N-TC--RLTIEKAIAQKCKGVPLAIRAIGSLLYSKTDV--EWLLFESNDLAKIAQ---VEDVILPILKLSYDHLPSNLKKCFAFCSLYVKDEKIDKQSLIQLWIAEGLI-SLYENQHEDVGDLYFMDLL-RSLFQDVER---GDIISCKMHDLVHDLAQLVARLENSTL----T-RH
>XP_059653475.1
KREE-THSSV--H-SVTGRDADKTSIIELLLG-NEN-VSVVALVGIGGLGKTTLAQLAYNDEGVTKHFELKMLVCKFDVF---D-VKLIVEKTIE-SMDK----LQEKLKREIIGKKYLLVLDDVWNEDRERWLELRVLLMGGRGSKILVTTRSELVA-NVMGANS-PCL-KGLSKEESWSLFKQMAFKHGE-N-TC--RLTIEKAIAQKCKGVPLAIRAIGSLLYSKTDV--EWLLFESNDLAKIAQ---VEDVILPILKLSYDHLPSNLKKCFAFCSLYVKDEKIDKQSLIQLWIAEGLI-SLYENQHEDVGDLYFMDLL-RSLFQDVER---GDIISCKMHDLVHDLAQLVARLENSTL----T-RH
>XP_059653476.1
KREE-THSSV--H-SVTGRDADKTSIIELLLG-NEN-VSVVALVGIGGLGKTTLAQLAYNDEGVTKHFELKMLVCKFDVF---D-VKLIVEKTIE-SMDK----LQEKLKREIIGKKYLLVLDDVWNEDRERWLELRVLLMGGRGSKILVTTRSELVA-NVMGANS-PCL-KGLSKEESWSLFKQMAFKHGE-N-TC--RLTIEKAIAQKCKGVPLAIRAIGSLLYSKTDV--EWLLFESNDLAKIAQ---VEDVILPILKLSYDHLPSNLKKCFAFCSLYVKDEKIDKQSLIQLWIAEGLI-SLYENQHEDVGDLYFMDLL-RSLFQDVER---GDIISCKMHDLVHDLAQLVARLENSTL----T-RH
>XP_059653477.1
KREE-THSSV--H-SVTGRDADKTSIIELLLG-NEN-VSVVALVGIGGLGKTTLAQLAYNDEGVTKHFELKMLVCKFDVF---D-VKLIVEKTIE-SMDK----LQEKLKREIIGKKYLLVLDDVWNEDRERWLELRVLLMGGRGSKILVTTRSELVA-NVMGANS-PCL-KGLSKEESWSLFKQMAFKHGE-N-TC--RLTIEKAIAQKCKGVPLAIRAIGSLLYSKTDV--EWLLFESNDLAKIAQ---VEDVILPILKLSYDHLPSNLKKCFAFCSLYVKDEKIDKQSLIQLWIAEGLI-SLYENQHEDVGDLYFMDLL-RSLFQDVER---GDIISCKMHDLVHDLAQLVARLENSTL----T-RH
>XP_059653478.1
KREE-THSSV--H-SVTGRDADKTSIIELLLG-NEN-VSVVALVGIGGLGKTTLAQLAYNDEGVTKHFELKMLVCKFDVF---D-VKLIVEKTIE-SMDK----LQEKLKREIIGKKYLLVLDDVWNEDRERWLELRVLLMGGRGSKILVTTRSELVA-NVMGANS-PCL-KGLSKEESWSLFKQMAFKHGE-N-TC--RLTIEKAIAQKCKGVPLAIRAIGSLLYSKTDV--EWLLFESNDLAKIAQ---VEDVILPILKLSYDHLPSNLKKCFAFCSLYVKDEKIDKQSLIQLWIAEGLI-SLYENQHEDVGDLYFMDLL-RSLFQDVER---GDIISCKMHDLVHDLAQLVARLENSTL----T-RH
>XP_059653479.1
KREE-THSSV--H-SVTGRDADKTSIIELLLG-NEN-VSVVALVGIGGLGKTTLAQLAYNDEGVTKHFELKMLVCKFDVF---D-VKLIVEKTIE-SMDK----LQEKLKREIIGKKYLLVLDDVWNEDRERWLELRVLLMGGRGSKILVTTRSELVA-NVMGANS-PCL-KGLSKEESWSLFKQMAFKHGE-N-TC--RLTIEKAIAQKCKGVPLAIRAIGSLLYSKTDV--EWLLFESNDLAKIAQ---VEDVILPILKLSYDHLPSNLKKCFAFCSLYVKDEKIDKQSLIQLWIAEGLI-SLYENQHEDVGDLYFMDLL-RSLFQDVER---GDIISCKMHDLVHDLAQLVARLENSTL----T-RH
>XP_059653480.1
KREE-THSSV--H-SVTGRDADKTSIIELLLG-NEN-VSVVALVGIGGLGKTTLAQLAYNDEGVTKHFELKMLVCKFDVF---D-VKLIVEKTIE-SMDK----LQEKLKREIIGKKYLLVLDDVWNEDRERWLELRVLLMGGRGSKILVTTRSELVA-NVMGANS-PCL-KGLSKEESWSLFKQMAFKHGE-N-TC--RLTIEKAIAQKCKGVPLAIRAIGSLLYSKTDV--EWLLFESNDLAKIAQ---VEDVILPILKLSYDHLPSNLKKCFAFCSLYVKDEKIDKQSLIQLWIAEGLI-SLYENQHEDVGDLYFMDLL-RSLFQDVER---GDIISCKMHDLVHDLAQLVARLENSTL----T-RH
>XP_059653481.1
KREE-THSSV--H-SVTGRDADKTSIIELLLG-NEN-VSVVALVGIGGLGKTTLAQLAYNDEGVTKHFELKMLVCKFDVF---D-VKLIVEKTIE-SMDK----LQEKLKREIIGKKYLLVLDDVWNEDRERWLELRVLLMGGRGSKILVTTRSELVA-NVMGANS-PCL-KGLSKEESWSLFKQMAFKHGE-N-TC--RLTIEKAIAQKCKGVPLAIRAIGSLLYSKTDV--EWLLFESNDLAKIAQ---VEDVILPILKLSYDHLPSNLKKCFAFCSLYVKDEKIDKQSLIQLWIAEGLI-SLYENQHEDVGDLYFMDLL-RSLFQDVER---GDIISCKMHDLVHDLAQLVARLENSTL----T-RH
>XP_059653483.1
KREE-THSSV--H-SVTGRDADKTSIIELLLG-NEN-VSVVALVGIGGLGKTTLAQLAYNDEGVTKHFELKMLVCKFDVF---D-VKLIVEKTIE-SMDK----LQEKLKREIIGKKYLLVLDDVWNEDRERWLELRVLLMGGRGSKILVTTRSELVA-NVMGANS-PCL-KGLSKEESWSLFKQMAFKHGE-N-TC--RLTIEKAIAQKCKGVPLAIRAIGSLLYSKTDV--EWLLFESNDLAKIAQ---VEDVILPILKLSYDHLPSNLKKCFAFCSLYVKDEKIDKQSLIQLWIAEGLI-SLYENQHEDVGDLYFMDLL-RSLFQDVER---GDIISCKMHDLVHDLAQLVARLENSTL----T-RH
>XP_059653484.1
KREE-THSSV--H-SVTGRDADKTSIIELLLG-NEN-VSVVALVGIGGLGKTTLAQLAYNDEGVTKHFELKMLVCKFDVF---D-VKLIVEKTIE-SMDK----LQEKLKREIIGKKYLLVLDDVWNEDRERWLELRVLLMGGRGSKILVTTRSELVA-NVMGANS-PCL-KGLSKEESWSLFKQMAFKHGE-N-TC--RLTIEKAIAQKCKGVPLAIRAIGSLLYSKTDV--EWLLFESNDLAKIAQ---VEDVILPILKLSYDHLPSNLKKCFAFCSLYVKDEKIDKQSLIQLWIAEGLI-SLYENQHEDVGDLYFMDLL-RSLFQDVER---GDIISCKMHDLVHDLAQLVARLENSTL----T-RH
>XP_059653485.1
KREE-THSSV--H-SVTGRDADKTSIIELLLG-NEN-VSVVALVGIGGLGKTTLAQLAYNDEGVTKHFELKMLVCKFDVF---D-VKLIVEKTIE-SMDK----LQEKLKREIIGKKYLLVLDDVWNEDRERWLELRVLLMGGRGSKILVTTRSELVA-NVMGANS-PCL-KGLSKEESWSLFKQMAFKHGE-N-TC--RLTIEKAIAQKCKGVPLAIRAIGSLLYSKTDV--EWLLFESNDLAKIAQ---VEDVILPILKLSYDHLPSNLKKCFAFCSLYVKDEKIDKQSLIQLWIAEGLI-SLYENQHEDVGDLYFMDLL-RSLFQDVER---GDIISCKMHDLVHDLAQLVARLENSTL----T-RH
>XP_059653486.1
KREE-THSSV--H-SVTGRDADKTSIIELLLG-NEN-VSVVALVGIGGLGKTTLAQLAYNDEGVTKHFELKMLVCKFDVF---D-VKLIVEKTIE-SMDK----LQEKLKREIIGKKYLLVLDDVWNEDRERWLELRVLLMGGRGSKILVTTRSELVA-NVMGANS-PCL-KGLSKEESWSLFKQMAFKHGE-N-TC--RLTIEKAIAQKCKGVPLAIRAIGSLLYSKTDV--EWLLFESNDLAKIAQ---VEDVILPILKLSYDHLPSNLKKCFAFCSLYVKDEKIDKQSLIQLWIAEGLI-SLYENQHEDVGDLYFMDLL-RSLFQDVER---GDIISCKMHDLVHDLAQLVARLENSTL----T-RH
>XP_059653487.1
KREE-THSSV--H-SVTGRDADKTSIIELLLG-NEN-VSVVALVGIGGLGKTTLAQLAYNDEGVTKHFELKMLVCKFDVF---D-VKLIVEKTIE-SMDK----LQEKLKREIIGKKYLLVLDDVWNEDRERWLELRVLLMGGRGSKILVTTRSELVA-NVMGANS-PCL-KGLSKEESWSLFKQMAFKHGE-N-TC--RLTIEKAIAQKCKGVPLAIRAIGSLLYSKTDV--EWLLFESNDLAKIAQ---VEDVILPILKLSYDHLPSNLKKCFAFCSLYVKDEKIDKQSLIQLWIAEGLI-SLYENQHEDVGDLYFMDLL-RSLFQDVER---GDIISCKMHDLVHDLAQLVARLENSTL----T-RH
>XP_059653488.1
KREE-THSSV--H-SVTGRDADKTSIIELLLG-NEN-VSVVALVGIGGLGKTTLAQLAYNDEGVTKHFELKMLVCKFDVF---D-VKLIVEKTIE-SMDK----LQEKLKREIIGKKYLLVLDDVWNEDRERWLELRVLLMGGRGSKILVTTRSELVA-NVMGANS-PCL-KGLSKEESWSLFKQMAFKHGE-N-TC--RLTIEKAIAQKCKGVPLAIRAIGSLLYSKTDV--EWLLFESNDLAKIAQ---VEDVILPILKLSYDHLPSNLKKCFAFCSLYVKDEKIDKQSLIQLWIAEGLI-SLYENQHEDVGDLYFMDLL-RSLFQDVER---GDIISCKMHDLVHDLAQLVARLENSTL----T-RH
>XP_059653489.1
KREE-THSSV--H-SVTGRDADKTSIIELLLG-NEN-VSVVALVGIGGLGKTTLAQLAYNDEGVTKHFELKMLVCKFDVF---D-VKLIVEKTIE-SMDK----LQEKLKREIIGKKYLLVLDDVWNEDRERWLELRVLLMGGRGSKILVTTRSELVA-NVMGANS-PCL-KGLSKEESWSLFKQMAFKHGE-N-TC--RLTIEKAIAQKCKGVPLAIRAIGSLLYSKTDV--EWLLFESNDLAKIAQ---VEDVILPILKLSYDHLPSNLKKCFAFCSLYVKDEKIDKQSLIQLWIAEGLI-SLYENQHEDVGDLYFMDLL-RSLFQDVER---GDIISCKMHDLVHDLAQLVARLENSTL----T-RH
>XP_059653490.1
KREE-THSSV--H-SVTGRDADKTSIIELLLG-NEN-VSVVALVGIGGLGKTTLAQLAYNDEGVTKHFELKMLVCKFDVF---D-VKLIVEKTIE-SMDK----LQEKLKREIIGKKYLLVLDDVWNEDRERWLELRVLLMGGRGSKILVTTRSELVA-NVMGANS-PCL-KGLSKEESWSLFKQMAFKHGE-N-TC--RLTIEKAIAQKCKGVPLAIRAIGSLLYSKTDV--EWLLFESNDLAKIAQ---VEDVILPILKLSYDHLPSNLKKCFAFCSLYVKDEKIDKQSLIQLWIAEGLI-SLYENQHEDVGDLYFMDLL-RSLFQDVER---GDIISCKMHDLVHDLAQLVARLENSTL----T-RH
>XP_059653491.1
KREE-THSSV--H-SVTGRDADKTSIIELLLG-NEN-VSVVALVGIGGLGKTTLAQLAYNDEGVTKHFELKMLVCKFDVF---D-VKLIVEKTIE-SMDK----LQEKLKREIIGKKYLLVLDDVWNEDRERWLELRVLLMGGRGSKILVTTRSELVA-NVMGANS-PCL-KGLSKEESWSLFKQMAFKHGE-N-TC--RLTIEKAIAQKCKGVPLAIRAIGSLLYSKTDV--EWLLFESNDLAKIAQ---VEDVILPILKLSYDHLPSNLKKCFAFCSLYVKDEKIDKQSLIQLWIAEGLI-SLYENQHEDVGDLYFMDLL-RSLFQDVER---GDIISCKMHDLVHDLAQLVARLENSTL----T-RH
>XP_059653572.1
---P--TNFTLKEVLVVGFDDEMETIMELLIRQHDTQLKIIPIIGMPGLGKTTLAMKVYNNPLIEYQFHIRAWTHVSQVYWRRDLLLSILSSADI-KMSDEE--LGEGLYKSLKGKKYLVVMDDIWE--ITAWNDIKRYFPNDNGSRIIFTSRNGDLA--LPAN-P--H--RFLNSNESWDLLRQKVFQGG--CCPW-ELIEIGKQIAKKCQGLPLAIVVIAGLLA-KGKTQDWWSHVAGNV-SSIVS--E-QEQFMNTLALSYDHLPYYLKPCFLYFGAFPEDYEIPVWKLIRLWIAEGFI--RNQQKSEEVAEDYMMDLIDRSLLIVSKK---GRIKACRVHDLLRDLCLRKGQEENFFMR--VS-RR
>XP_059653598.1
----------V---L-VGLDSHINDINLWLD-G-NE-VGIVAICGMGGIGKTTIAKTIYNLNF-D-KFEVSTFLNIRET-SSEK-LQRLLSDILK-SVDEG---I---IKDAI-CKRVLIVLDDVDQ------EQLN-AVL--PGSKIVITTRNEQL---LKA-HKYIH--KELTDDESIQLLSWHAFEQEC---VE-AFMEHSKMIVKYCGGLPLALQVLGSSL-SR--SVDVWESALKKLV--IPD-SEIIR----KLKVSFDSLDHD-KNLFLFFV--GEDKDF----VITLLDGCNYFT-----------KFGIDNLIHRYLLTI------NEDNKLTMHQLLRDMGRHIISQESLKEPG----SR
>XP_059653599.1
----------V---L-VGLDSHINDINLWLD-G-NE-VGIVAICGMGGIGKTTIAKTIYNLNF-D-KFEVSTFLNIRET-SSEK-LQRLLSDILK-SVDEG---I---IKDAI-CKRVLIVLDDVDQ------EQLN-AVL--PGSKIVITTRNEQL---LKA-HKYIH--KELTDDESIQLLSWHAFEQEC---VE-AFMEHSKMIVKYCGGLPLALQVLGSSL-SR--SVDVWESALKKLV--IPD-SEIIR----KLKVSFDSLDHD-KNLFLFFV--GEDKDF----VITLLDGCNYFT-----------KFGIDNLIHRYLLTI------NEDNKLTMHQLLRDMGRHIISQESLKEPG----SR
>XP_059653602.1
----------V---P-VGLDFRIKDINLWLD-G-NE-VEIVAICGMRGIGKTTIAKTVYNLNF-D-KFEGSSFLNVRET-SEES-LQRLLSHILK-----------------------------------------------------------------------------------------------------------------------------------------------------------------------------------------------------------------------------------------------------------------------------------
>XP_059653603.1
----------V---P-VGLDIRIKDINLWLD-G-NE-VGLVAICGMHGIGKTTIAKTVYNLNF-D-RFECSSFLNIREI-SKER-LQRLLYDILK-NVDEG---I---IREAI-CKRILLVLDDVEN------DQLN-ALL--QGSKIIITTTNEQL---LKA-HGHRH--EGFSHDESFQLFSWHAFGQDH---IE-GYMEHTKKVVQYCSGHPLALQILGSSL-CR--SVDVWESAIKKLE--IPD-SRILK----KLKISFDSLDHD-KNLFLFFV--RMDKDF----IITILDECDFCT-----------KVGIQNLIDRCLLTI------DRQNKLTMHQLIRDMGREIVRQESPKEPG----SR
>XP_059653629.1
RRLQ-TTSLV-DE--VYGRENDKEEIIELLLSGNNE-IPVIPIVGMGGVGKTILTQLVYNDARVGQNFDMKAWVCVSDEF---D-VSVITKKILE-DLDQ----LQIKLKESLAGKKFLIVLDDVWNDDYNAWHLLKKPFMAGQESRIIITTRMDKVA-SAMSTVP-GYC-KELSSEDCWSLFAKHAF-VNG-SHPK--LEMIGREIVRKCKGLPLAVKSLGGILRSKDID--EWKYILNSELWGL-----KESNILPALRLSYHYLPSHLKRCFAYCAIFLKNYRFEKEKLVQLWIAENLV-H-ENNMLEDAGNHYFHELLSRSFFQRLS----DNSSYFVMHDLIHDLARHVSGEFCFML----D-RH
>XP_059653630.1
RRLQ-TTSLV-DE--VYGRENDKEEIIELLLSGNNE-IPVIPIVGMGGVGKTILTQLVYNDARVGQNFDMKAWVCVSDEF---D-VSVITKKILE-DLDQ----LQIKLKESLAGKKFLIVLDDVWNDDYNAWHLLKKPFMAGQESRIIITTRMDKVA-SAMSTVP-GYC-KELSSEDCWSLFAKHAF-VNG-SHPK--LEMIGREIVRKCKGLPLAVKSLGGILRSKDID--EWKYILNSELWGL-----KESNILPALRLSYHYLPSHLKRCFAYCAIFLKNYRFEKEKLVQLWIAENLV-H-ENNMLEDAGNHYFHELLSRSFFQRLS----DNSSYFVMHDLIHDLARHVSGEFCFML----D-RH
>XP_059653631.1
RRLQ-TTSLV-DE--VYGRENDKEEIIELLLSGNNE-IPVIPIVGMGGVGKTILTQLVYNDARVGQNFDMKAWVCVSDEF---D-VSVITKKILE-DLDQ----LQIKLKESLAGKKFLIVLDDVWNDDYNAWHLLKKPFMAGQESRIIITTRMDKVA-SAMSTVP-GYC-KELSSEDCWSLFAKHAF-VNG-SHPK--LEMIGREIVRKCKGLPLAVKSLGGILRSKDID--EWKYILNSELWGL-----KESNILPALRLSYHYLPSHLKRCFAYCAIFLKNYRFEKEKLVQLWIAENLV-H-ENNMLEDAGNHYFHELLSRSFFQRLS----DNSSYFVMHDLIHDLARHVSGEFCFML----D-RH
>XP_059653632.1
RRLQ-TTSLV-DE--VYGRENDKEEIIELLLSGNNE-IPVIPIVGMGGVGKTILTQLVYNDARVGQNFDMKAWVCVSDEF---D-VSVITKKILE-DLDQ----LQIKLKESLAGKKFLIVLDDVWNDDYNAWHLLKKPFMAGQESRIIITTRMDKVA-SAMSTVP-GYC-KELSSEDCWSLFAKHAF-VNG-SHPK--LEMIGREIVRKCKGLPLAVKSLGGILRSKDID--EWKYILNSELWGL-----KESNILPALRLSYHYLPSHLKRCFAYCAIFLKNYRFEKEKLVQLWIAENLV-H-ENNMLEDAGNHYFHELLSRSFFQRLS----DNSSYFVMHDLIHDLARHVSGEFCFML----D-RH
>XP_059653633.1
RRLQ-TTSLV-DE--VYGRENDKEEIIELLLSGNNE-IPVIPIVGMGGVGKTILTQLVYNDARVGQNFDMKAWVCVSDEF---D-VSVITKKILE-DLDQ----LQIKLKESLAGKKFLIVLDDVWNDDYNAWHLLKKPFMAGQESRIIITTRMDKVA-SAMSTVP-GYC-KELSSEDCWSLFAKHAF-VNG-SHPK--LEMIGREIVRKCKGLPLAVKSLGGILRSKDID--EWKYILNSELWGL-----KESNILPALRLSYHYLPSHLKRCFAYCAIFLKNYRFEKEKLVQLWIAENLV-H-ENNMLEDAGNHYFHELLSRSFFQRLS----DNSSYFVMHDLIHDLARHVSGEFCFML----D-RH
>XP_059653634.1
RRLQ-TTSLV-DE--VYGRENDKEEIIELLLSGNNE-IPVIPIVGMGGVGKTILTQLVYNDARVGQNFDMKAWVCVSDEF---D-VSVITKKILE-DLDQ----LQIKLKESLAGKKFLIVLDDVWNDDYNAWHLLKKPFMAGQESRIIITTRMDKVA-SAMSTVP-GYC-KELSSEDCWSLFAKHAF-VNG-SHPK--LEMIGREIVRKCKGLPLAVKSLGGILRSKDID--EWKYILNSELWGL-----KESNILPALRLSYHYLPSHLKRCFAYCAIFLKNYRFEKEKLVQLWIAENLV-H-ENNMLEDAGNHYFHELLSRSFFQRLS----DNSSYFVMHDLIHDLARHVSGEFCFML----D-RH
>XP_059653635.1
RRLQ-TTSLV-DE--VYGRENDKEEIIELLLSGNNE-IPVIPIVGMGGVGKTILTQLVYNDARVGQNFDMKAWVCVSDEF---D-VSVITKKILE-DLDQ----LQIKLKESLAGKKFLIVLDDVWNDDYNAWHLLKKPFMAGQESRIIITTRMDKVA-SAMSTVP-GYC-KELSSEDCWSLFAKHAF-VNG-SHPK--LEMIGREIVRKCKGLPLAVKSLGGILRSKDID--EWKYILNSELWGL-----KESNILPALRLSYHYLPSHLKRCFAYCAIFLKNYRFEKEKLVQLWIAENLV-H-ENNMLEDAGNHYFHELLSRSFFQRLS----DNSSYFVMHDLIHDLARHVSGEFCFML----D-RH
>XP_059653636.1
RRLQ-TTSLV-DE--VYGRENDKEEIIELLLSGNNE-IPVIPIVGMGGVGKTILTQLVYNDARVGQNFDMKAWVCVSDEF---D-VSVITKKILE-DLDQ----LQIKLKESLAGKKFLIVLDDVWNDDYNAWHLLKKPFMAGQESRIIITTRMDKVA-SAMSTVP-GYC-KELSSEDCWSLFAKHAF-VNG-SHPK--LEMIGREIVRKCKGLPLAVKSLGGILRSKDID--EWKYILNSELWGL-----KESNILPALRLSYHYLPSHLKRCFAYCAIFLKNYRFEKEKLVQLWIAENLV-H-ENNMLEDAGNHYFHELLSRSFFQRLS----DNSSYFVMHDLIHDLARHVSGEFCFML----D-RH
>XP_059653637.1
RRLQ-TTSLV-DE--VYGRENDKEEIIELLLSGNNE-IPVIPIVGMGGVGKTILTQLVYNDARVGQNFDMKAWVCVSDEF---D-VSVITKKILE-DLDQ----LQIKLKESLAGKKFLIVLDDVWNDDYNAWHLLKKPFMAGQESRIIITTRMDKVA-SAMSTVP-GYC-KELSSEDCWSLFAKHAF-VNG-SHPK--LEMIGREIVRKCKGLPLAVKSLGGILRSKDID--EWKYILNSELWGL-----KESNILPALRLSYHYLPSHLKRCFAYCAIFLKNYRFEKEKLVQLWIAENLV-H-ENNMLEDAGNHYFHELLSRSFFQRLS----DNSSYFVMHDLIHDLARHVSGEFCFML----D-RH
>XP_059653639.1
RRLQ-TTSLV-DE--VYGRENDKEEIIELLLSGNNE-IPVIPIVGMGGVGKTILTQLVYNDARVGQNFDMKAWVCVSDEF---D-VSVITKKILE-DLDQ----LQIKLKESLAGKKFLIVLDDVWNDDYNAWHLLKKPFMAGQESRIIITTRMDKVA-SAMSTVP-GYC-KELSSEDCWSLFAKHAF-VNG-SHPK--LEMIGREIVRKCKGLPLAVKSLGGILRSKDID--EWKYILNSELWGL-----KESNILPALRLSYHYLPSHLKRCFAYCAIFLKNYRFEKEKLVQLWIAENLV-H-ENNMLEDAGNHYFHELLSRSFFQRLS----DNSSYFVMHDLIHDLARHVSGEFCFML----D-RH
>XP_059653640.1
RRLQ-TTSLV-DE--VYGRENDKEEIIELLLSGNNE-IPVIPIVGMGGVGKTILTQLVYNDARVGQNFDMKAWVCVSDEF---D-VSVITKKILE-DLDQ----LQIKLKESLAGKKFLIVLDDVWNDDYNAWHLLKKPFMAGQESRIIITTRMDKVA-SAMSTVP-GYC-KELSSEDCWSLFAKHAF-VNG-SHPK--LEMIGREIVRKCKGLPLAVKSLGGILRSKDID--EWKYILNSELWGL-----KESNILPALRLSYHYLPSHLKRCFAYCAIFLKNYRFEKEKLVQLWIAENLV-H-ENNMLEDAGNHYFHELLSRSFFQRLS----DNSSYFVMHDLIHDLARHVSGEFCFML----D-RH
>XP_059653641.1
RRLQ-TTSLV-DE--VYGRENDKEEIIELLLSGNNE-IPVIPIVGMGGVGKTILTQLVYNDARVGQNFDMKAWVCVSDEF---D-VSVITKKILE-DLDQ----LQIKLKESLAGKKFLIVLDDVWNDDYNAWHLLKKPFMAGQESRIIITTRMDKVA-SAMSTVP-GYC-KELSSEDCWSLFAKHAF-VNG-SHPK--LEMIGREIVRKCKGLPLAVKSLGGILRSKDID--EWKYILNSELWGL-----KESNILPALRLSYHYLPSHLKRCFAYCAIFLKNYRFEKEKLVQLWIAENLV-H-ENNMLEDAGNHYFHELLSRSFFQRLS----DNSSYFVMHDLIHDLARHVSGEFCFML----D-RH
>XP_059653642.1
RRLQ-TTSLV-DE--VYGRENDKEEIIELLLSGNNE-IPVIPIVGMGGVGKTILTQLVYNDARVGQNFDMKAWVCVSDEF---D-VSVITKKILE-DLDQ----LQIKLKESLAGKKFLIVLDDVWNDDYNAWHLLKKPFMAGQESRIIITTRMDKVA-SAMSTVP-GYC-KELSSEDCWSLFAKHAF-VNG-SHPK--LEMIGREIVRKCKGLPLAVKSLGGILRSKDID--EWKYILNSELWGL-----KESNILPALRLSYHYLPSHLKRCFAYCAIFLKNYRFEKEKLVQLWIAENLV-H-ENNMLEDAGNHYFHELLSRSFFQRLS----DNSSYFVMHDLIHDLARHVSGEFCFML----D-RH
>XP_059653655.1
RKET-LSFFVDQE-VVIGREEEKLDIVNKLVE--FD-VSVIPIVGTAGVGKTALAKLVYSDERVTNHFELKMWVCFSDVF---D-MKMIAKEMIE-IHHHMDV-IQDRLRKEIDRKRFLLVLDNVWNEEGDLWLQLSDLLMGGRGSKILLTTCSEYKV-AMYPTIS-PLL-EPLPFQASWSLFKI-TFQHGE-TVPH--VVEIEEQILNMCQGLPLAIRALGGLLHAQADD--ELLLASKTLEQKINE---ERFFVLPILRLNYDHLPSYLKRCFEFCSLYPKERVIYKKDLIRLWVAHGLI-PVDKNPDEDVGDLYFQDLLRRSFFQYVER---GDIVSCKMHDVISDLARFAAGKENFVL----N-RH
>XP_059653656.1
RKET-LSFFVDQE-VVIGREEEKLDIVNKLVE--FD-VSVIPIVGTAGVGKTALAKLVYSDERVTNHFELKMWVCFSDVF---D-MKMIAKEMIE-IHHHMDV-IQDRLRKEIDRKRFLLVLDNVWNEEGDLWLQLSDLLMGGRGSKILLTTCSEYKV-AMYPTIS-PLL-EPLPFQASWSLFKI-TFQHGE-TVPH--VVEIEEQILNMCQGLPLAIRALGGLLHAQADD--ELLLASKTLEQKINE---ERFFVLPILRLNYDHLPSYLKRCFEFCSLYPKERVIYKKDLIRLWVAHGLI-PVDKNPDEDVGDLYFQDLLRRSFFQYVER---GDIVSCKMHDVISDLARFAAGKENFVL----N-RH
>XP_059653657.1
RKET-LSFFVDQE-VVIGREEEKLDIVNKLVE--FD-VSVIPIVGTAGVGKTALAKLVYSDERVTNHFELKMWVCFSDVF---D-MKMIAKEMIE-IHHHMDV-IQDRLRKEIDRKRFLLVLDNVWNEEGDLWLQLSDLLMGGRGSKILLTTCSEYKV-AMYPTIS-PLL-EPLPFQASWSLFKI-TFQHGE-TVPH--VVEIEEQILNMCQGLPLAIRALGGLLHAQADD--ELLLASKTLEQKINE---ERFFVLPILRLNYDHLPSYLKRCFEFCSLYPKERVIYKKDLIRLWVAHGLI-PVDKNPDEDVGDLYFQDLLRRSFFQYVER---GDIVSCKMHDVISDLARFAAGKENFVL----N-RH
>XP_059653659.1
RKET-LSFFVDQE-VVIGREEEKLDIVNKLVE--FD-VSVIPIVGTAGVGKTALAKLVYSDERVTNHFELKMWVCFSDVF---D-MKMIAKEMIE-IHHHMDV-IQDRLRKEIDRKRFLLVLDNVWNEEGDLWLQLSDLLMGGRGSKILLTTCSEYKV-AMYPTIS-PLL-EPLPFQASWSLFKI-TFQHGE-TVPH--VVEIEEQILNMCQGLPLAIRALGGLLHAQADD--ELLLASKTLEQKINE---ERFFVLPILRLNYDHLPSYLKRCFEFCSLYPKERVIYKKDLIRLWVAHGLI-PVDKNPDEDVGDLYFQDLLRRSFFQYVER---GDIVSCKMHDVISDLARFAAGKENFVL----N-RH
>XP_059653660.1
RKET-LSFFVDQE-VVIGREEEKLDIVNKLVE--FD-VSVIPIVGTAGVGKTALAKLVYSDERVTNHFELKMWVCFSDVF---D-MKMIAKEMIE-IHHHMDV-IQDRLRKEIDRKRFLLVLDNVWNEEGDLWLQLSDLLMGGRGSKILLTTCSEYKV-AMYPTIS-PLL-EPLPFQASWSLFKI-TFQHGE-TVPH--VVEIEEQILNMCQGLPLAIRALGGLLHAQADD--ELLLASKTLEQKINE---ERFFVLPILRLNYDHLPSYLKRCFEFCSLYPKERVIYKKDLIRLWVAHGLI-PVDKNPDEDVGDLYFQDLLRRSFFQYVER---GDIVSCKMHDVISDLARFAAGKENFVL----N-RH
>XP_059653661.1
RKET-LSFFVDQE-VVIGREEEKLDIVNKLVE--FD-VSVIPIVGTAGVGKTALAKLVYSDERVTNHFELKMWVCFSDVF---D-MKMIAKEMIE-IHHHMDV-IQDRLRKEIDRKRFLLVLDNVWNEEGDLWLQLSDLLMGGRGSKILLTTCSEYKV-AMYPTIS-PLL-EPLPFQASWSLFKI-TFQHGE-TVPH--VVEIEEQILNMCQGLPLAIRALGGLLHAQADD--ELLLASKTLEQKINE---ERFFVLPILRLNYDHLPSYLKRCFEFCSLYPKERVIYKKDLIRLWVAHGLI-PVDKNPDEDVGDLYFQDLLRRSFFQYVER---GDIVSCKMHDVISDLARFAAGKENFVL----N-RH
>XP_059653693.1
QRQQ-TTSLV-DE-VVYGRDDDIEKIINLLLSDEDHEIPVIPIVGMGGVGKTTLAQVAYNDARVIQSFKIKAWVCVSDEF---D-VSMVTKKIVE-DLNL----LQIKLKERLKGNRFLLVLDDVWNENYNDWDLLRRPFSTGRGSRIIVTTRHENVA-RVMCSVP-SH--DQLSFKDSWSLFAKHAI-QNG-THPD--LEMIGKEIVVRCKGLPLAVKSLGGLLRSKDIE--EWKNILESEMWHT------QSNILPALRLSYHYLPSHLKRCFAYCSIFLKDHKFEKEKLVQLWIAEGFVLHPKGNKSEDEGFNYFSELLSRSFFQQLS----GTSSFFVMHDLIHDLAEFISGEFCFRL----D-RH
>XP_059653694.1
QRQQ-TTSLV-DE-VVYGRDDDIEKIINLLLSDEDHEIPVIPIVGMGGVGKTTLAQVAYNDARVIQSFKIKAWVCVSDEF---D-VSMVTKKIVE-DLNL----LQIKLKERLKGNRFLLVLDDVWNENYNDWDLLRRPFSTGRGSRIIVTTRHENVA-RVMCSVP-SH--DQLSFKDSWSLFAKHAI-QNG-THPD--LEMIGKEIVVRCKGLPLAVKSLGGLLRSKDIE--EWKNILESEMWHT------QSNILPALRLSYHYLPSHLKRCFAYCSIFLKDHKFEKEKLVQLWIAEGFVLHPKGNKSEDEGFNYFSELLSRSFFQQLS----GTSSFFVMHDLIHDLAEFISGEFCFRL----D-RH
>XP_059653695.1
QRQQ-TTSLV-DE-VVYGRDDDIEKIINLLLSDEDHEIPVIPIVGMGGVGKTTLAQVAYNDARVIQSFKIKAWVCVSDEF---D-VSMVTKKIVE-DLNL----LQIKLKERLKGNRFLLVLDDVWNENYNDWDLLRRPFSTGRGSRIIVTTRHENVA-RVMCSVP-SH--DQLSFKDSWSLFAKHAI-QNG-THPD--LEMIGKEIVVRCKGLPLAVKSLGGLLRSKDIE--EWKNILESEMWHT------QSNILPALRLSYHYLPSHLKRCFAYCSIFLKDHKFEKEKLVQLWIAEGFVLHPKGNKSEDEGFNYFSELLSRSFFQQLS----GTSSFFVMHDLIHDLAEFISGEFCFRL----D-RH
>XP_059653696.1
QRQQ-TTSLV-DE-VVYGRDDDIEKIINLLLSDEDHEIPVIPIVGMGGVGKTTLAQVAYNDARVIQSFKIKAWVCVSDEF---D-VSMVTKKIVE-DLNL----LQIKLKERLKGNRFLLVLDDVWNENYNDWDLLRRPFSTGRGSRIIVTTRHENVA-RVMCSVP-SH--DQLSFKDSWSLFAKHAI-QNG-THPD--LEMIGKEIVVRCKGLPLAVKSLGGLLRSKDIE--EWKNILESEMWHT------QSNILPALRLSYHYLPSHLKRCFAYCSIFLKDHKFEKEKLVQLWIAEGFVLHPKGNKSEDEGFNYFSELLSRSFFQQLS----GTSSFFVMHDLIHDLAEFISGEFCFRL----D-RH
>XP_059653697.1
QRQQ-TTSLV-DE-VVYGRDDDIEKIINLLLSDEDHEIPVIPIVGMGGVGKTTLAQVAYNDARVIQSFKIKAWVCVSDEF---D-VSMVTKKIVE-DLNL----LQIKLKERLKGNRFLLVLDDVWNENYNDWDLLRRPFSTGRGSRIIVTTRHENVA-RVMCSVP-SH--DQLSFKDSWSLFAKHAI-QNG-THPD--LEMIGKEIVVRCKGLPLAVKSLGGLLRSKDIE--EWKNILESEMWHT------QSNILPALRLSYHYLPSHLKRCFAYCSIFLKDHKFEKEKLVQLWIAEGFVLHPKGNKSEDEGFNYFSELLSRSFFQQLS----GTSSFFVMHDLIHDLAEFISGEFCFRL----D-RH
>XP_059653727.1
SSTG------YENFD--SRKLVFEEIMKAL----DDKNSKIRIYGMPGVGKTTMVKEVGKQAGK-GPFDEVAMAVFSQNPDLKTIQGKLLNLLDK---SEEG--RAGQLYNRLNGKKILIVFDDVWD--DQITLE-KIVIPADMGCKILLTSRRQEVCNRM-GFEKS----GLLSAPEAWHLFKRMV---GD-EVDP-EIQSIAKQICRECDHLPLAICAVGGALSGE-KDKHVWNDAVEQLKCQIDG---VEEKVYSCIEWSYRYLDVQ--SCFLHCSLFLEDSEISIGSLVYLGVGMKFL-TDTTSKKRDRTHVMVGILKKSSLLLEGGK-----EHMFKMHDVVRDVAISIAPPNLFLVK--VG-RI
>XP_059653788.1
----------V---P-VGIQHRVEQLSEFLL-R-ND-VRIVAIWGIGGIGKTTIAKAMYNIIS-R-EFDASSFLNVAQT-SMLK-LQKLLCDLLM-SKDIG---I---IKQRA---RSVLVLDDVDN------SQLS-ALA--PGSIIIITTRDLSS---LSS-LRDVY--KELNMEESLQLFCCYAFRRDH---VE-NSEMLSKEVVSYAKGLPLVLQILGCFLSYR--TILEWECELNKLK--IPH-NDVHG----KVRLSFDSLER--KGLFLFFV--GMDQNL----SIKILE--DFYP-----------KSGIGILSRRCLVSI------DGRNRLVMHGLIQDMAREIVRQESLEEPG----TR
>XP_059653817.1
----------V---E-VGIDSRANKLIMLLA-R-ED-KLFVGIYGIGGIGKTTLAKAIFNRVS-H-RFERSCFLNVREE-STKG-LQQLLRETLM-NSDIG---I---IKDRL-HKKVLIILDDVSH------KQIK-SLAG-SGSRIIITTRDERL---LIK-YN-TY--ELLDENEAVELFSWHAFKQNY---VE-EYCELSCRIKDYAKGLPLALQVLGSFLCER--SIPEWKSELDKLN--DPH-KEIQD----VLRIS-----------------------------------------------------------------------------------------------------------
>XP_059653818.1
----------V---E-VGIDSRANKLIMLLA-R-ED-KLFVGIYGIGGIGKTTLAKAIFNRVS-H-RFERSCFLNVREE-STKG-LQQLLRETLM-NSDIG---I---IKDRL-HKKVLIILDDVSH------KQIK-SLAG-SGSRIIITTRDERL---LIK-YN-TY--ELLDENEAVELFSWHAFKQNY---VE-EYCELSCRIKDYAKGLPLALQVLGSFLCER--SIPEWKSELDKLN--DPH-KEIQD----VLRIS-----------------------------------------------------------------------------------------------------------
>XP_059653962.1
KKKE-THSYV--H-TVIGRDKDKTNIVEMLLT-NEN-VSVVAIVGIGGLGKTTLAQLVYNDEEVTKHFELMKWVFVSNPF---D-VQLIVQKIVG-HMEE----LQKHLRTEIEGKRYLLVLDDMWNEDRDNWLELRNLLMGGRGSKILVTTRNNLVA-NITGTNS-LYF-EGLCDKVSWSLFKQMALKQGE-N-PC--RVTMGKEIVQKCKGVPLAIKAIGSLLYSKTDA--EWLVFKDNDLFKIAQ---QEDVILPILKISYDYLPLNLKRCFAFCSLYLKDEKIYKKELIQLWIAEGLI-SVYENQQEDVGDLYFMDLLRRSFFQDVRT---GEIISCKMHDLVHDVAENVARLKSSVE----N-RH
>XP_059653964.1
KKKE-THSYV--H-TVIGRDKDKTNIVEMLLT-NEN-VSVVAIVGIGGLGKTTLAQLVYNDEEVTKHFELMKWVFVSNPF---D-VQLIVQKIVG-HMEE----LQKHLRTEIEGKRYLLVLDDMWNEDRDNWLELRNLLMGGRGSKILVTTRNNLVA-NITGTNS-LYF-EGLCDKVSWSLFKQMALKQGE-N-PC--RVTMGKEIVQKCKGVPLAIKAIGSLLYSKTDA--EWLVFKDNDLFKIAQ---QEDVILPILKISYDYLPLNLKRCFAFCSLYLKDEKIYKKELIQLWIAEGLI-SVYENQQEDVGDLYFMDLLRRSFFQDVRT---GEIISCKMHDLVHDVAENVARLKSSVE----N-RH
>XP_059653965.1
KKKE-THSYV--H-TVIGRDKDKTNIVEMLLT-NEN-VSVVAIVGIGGLGKTTLAQLVYNDEEVTKHFELMKWVFVSNPF---D-VQLIVQKIVG-HMEE----LQKHLRTEIEGKRYLLVLDDMWNEDRDNWLELRNLLMGGRGSKILVTTRNNLVA-NITGTNS-LYF-EGLCDKVSWSLFKQMALKQGE-N-PC--RVTMGKEIVQKCKGVPLAIKAIGSLLYSKTDA--EWLVFKDNDLFKIAQ---QEDVILPILKISYDYLPLNLKRCFAFCSLYLKDEKIYKKELIQLWIAEGLI-SVYENQQEDVGDLYFMDLLRRSFFQDVRT---GEIISCKMHDLVHDVAENVARLKSSVE----N-RH
>XP_059653966.1
KKKE-THSYV--H-TVIGRDKDKTNIVEMLLT-NEN-VSVVAIVGIGGLGKTTLAQLVYNDEEVTKHFELMKWVFVSNPF---D-VQLIVQKIVG-HMEE----LQKHLRTEIEGKRYLLVLDDMWNEDRDNWLELRNLLMGGRGSKILVTTRNNLVA-NITGTNS-LYF-EGLCDKVSWSLFKQMALKQGE-N-PC--RVTMGKEIVQKCKGVPLAIKAIGSLLYSKTDA--EWLVFKDNDLFKIAQ---QEDVILPILKISYDYLPLNLKRCFAFCSLYLKDEKIYKKELIQLWIAEGLI-SVYENQQEDVGDLYFMDLLRRSFFQDVRT---GEIISCKMHDLVHDVAENVARLKSSVE----N-RH
>XP_059653967.1
KKKE-THSYV--H-TVIGRDKDKTNIVEMLLT-NEN-VSVVAIVGIGGLGKTTLAQLVYNDEEVTKHFELMKWVFVSNPF---D-VQLIVQKIVG-HMEE----LQKHLRTEIEGKRYLLVLDDMWNEDRDNWLELRNLLMGGRGSKILVTTRNNLVA-NITGTNS-LYF-EGLCDKVSWSLFKQMALKQGE-N-PC--RVTMGKEIVQKCKGVPLAIKAIGSLLYSKTDA--EWLVFKDNDLFKIAQ---QEDVILPILKISYDYLPLNLKRCFAFCSLYLKDEKIYKKELIQLWIAEGLI-SVYENQQEDVGDLYFMDLLRRSFFQDVRT---GEIISCKMHDLVHDVAENVARLKSSVE----N-RH
>XP_059653968.1
KKKE-THSYV--H-TVIGRDKDKTNIVEMLLT-NEN-VSVVAIVGIGGLGKTTLAQLVYNDEEVTKHFELMKWVFVSNPF---D-VQLIVQKIVG-HMEE----LQKHLRTEIEGKRYLLVLDDMWNEDRDNWLELRNLLMGGRGSKILVTTRNNLVA-NITGTNS-LYF-EGLCDKVSWSLFKQMALKQGE-N-PC--RVTMGKEIVQKCKGVPLAIKAIGSLLYSKTDA--EWLVFKDNDLFKIAQ---QEDVILPILKISYDYLPLNLKRCFAFCSLYLKDEKIYKKELIQLWIAEGLI-SVYENQQEDVGDLYFMDLLRRSFFQDVRT---GEIISCKMHDLVHDVAENVARLKSSVE----N-RH
>XP_059653969.1
KKKE-THSYV--H-TVIGRDKDKTNIVEMLLT-NEN-VSVVAIVGIGGLGKTTLAQLVYNDEEVTKHFELMKWVFVSNPF---D-VQLIVQKIVG-HMEE----LQKHLRTEIEGKRYLLVLDDMWNEDRDNWLELRNLLMGGRGSKILVTTRNNLVA-NITGTNS-LYF-EGLCDKVSWSLFKQMALKQGE-N-PC--RVTMGKEIVQKCKGVPLAIKAIGSLLYSKTDA--EWLVFKDNDLFKIAQ---QEDVILPILKISYDYLPLNLKRCFAFCSLYLKDEKIYKKELIQLWIAEGLI-SVYENQQEDVGDLYFMDLLRRSFFQDVRT---GEIISCKMHDLVHDVAENVARLKSSVE----N-RH
>XP_059653970.1
KKKE-THSYV--H-TVIGRDKDKTNIVEMLLT-NEN-VSVVAIVGIGGLGKTTLAQLVYNDEEVTKHFELMKWVFVSNPF---D-VQLIVQKIVG-HMEE----LQKHLRTEIEGKRYLLVLDDMWNEDRDNWLELRNLLMGGRGSKILVTTRNNLVA-NITGTNS-LYF-EGLCDKVSWSLFKQMALKQGE-N-PC--RVTMGKEIVQKCKGVPLAIKAIGSLLYSKTDA--EWLVFKDNDLFKIAQ---QEDVILPILKISYDYLPLNLKRCFAFCSLYLKDEKIYKKELIQLWIAEGLI-SVYENQQEDVGDLYFMDLLRRSFFQDVRT---GEIISCKMHDLVHDVAENVARLKSSVE----N-RH
>XP_059653971.1
KKKE-THSYV--H-TVIGRDKDKTNIVEMLLT-NEN-VSVVAIVGIGGLGKTTLAQLVYNDEEVTKHFELMKWVFVSNPF---D-VQLIVQKIVG-HMEE----LQKHLRTEIEGKRYLLVLDDMWNEDRDNWLELRNLLMGGRGSKILVTTRNNLVA-NITGTNS-LYF-EGLCDKVSWSLFKQMALKQGE-N-PC--RVTMGKEIVQKCKGVPLAIKAIGSLLYSKTDA--EWLVFKDNDLFKIAQ---QEDVILPILKISYDYLPLNLKRCFAFCSLYLKDEKIYKKELIQLWIAEGLI-SVYENQQEDVGDLYFMDLLRRSFFQDVRT---GEIISCKMHDLVHDVAENVARLKSSVE----N-RH
>XP_059653972.1
----------I---P-IGLSSPIEDINLWLD-G-TN-VGITTIFGMSGTGKTTLAKTVYNLNF-D-RFERSSILNIRET-AAQN-LQELLSDILK-SCEEG---I---IKDAI-FKRVLIVFDDVDT------DRYN-AIQ--PGSKIIITTRNSQL---LKTG----------------ELYNQHK--------VE-N----------------LALKDLGYSL---------FGESQKDTQ--VAE-SENIE----ALAIEPDEFQQGVKNIVMFKR--GYTKSL----RVKLRSHSRSKP-----------FADVNEHSDRSGVAGHSKSKGNITENPVVHNMVRDQRCKVVE---NNGFG----SK
>XP_059653973.1
----------I---P-IGLSSPIEDINLWLD-G-TN-VGITTIFGMSGTGKTTLAKTVYNLNF-D-RFERSSILNIRET-AAQN-LQELLSDILK-SCEEG---I---IKDAI-FKRVLIVFDDVDT------DRYN-AIQ--PGSKIIITTRNSQL---LKTG----------------ELYNQHK--------VE-N----------------LALKDLGYSL---------FGESQKDTQ--VAE-SENIE----ALAIEPDEFQQGVKNIVMFKR--GYTKSL----RVKLRSHSRSKP-----------FADVNEHSDRSGVAGHSKSKGNITENPVVHNMVRDQRCKVVE---NNGFG----SK
>XP_059654302.1
----ITTSLV----DIVGREDDKDKIINLLMSEEREGVAVIPIIGMGGLGKTTLAQIVYNDDRVKSHFEFRMWVCVTMNYYKR-----IL--------------------------K---------E--------------------MI----------------------------ES------H----------S----K---------------------M---K-----------------------------------YDT---------------------------------------------------------NSI--------------------------------------------
>XP_059654342.1
KREE-THSFV--H-SVIGRNSDKMALVELLLN-NEN-VSVVALVGIGGLGKTTLAQLVYNDERVKKYFELKMWVCISDVF---D-VQLSVEKIIE-SMDK----LQEKLRREIDGNKYLLVLDDVWNEDREKWLKLRDLLLGGRGSKILVTTRSELVA-TVTDSVL-LYH-KGLSEEASWSLFKQLAFKQGK-N-PC--RLTMGREIVQKCKGVPLAIRAIGSLLYSKTDV--EWLVFKNNDLSKIAQ---KEDVVLPTLKLSYNCLPSYLKRCFVFCSLYLKDEKIRKKELIQLWIAHGFI-PLYGNQQEDVGDLYFMELLRRSFFQDVEM---GEVISCKMHELVHDLAESIVRPKSSIV----N-RH
>XP_059654363.1
----------V---P-VGLDSRIKSINLWLD-G-SK-VSIMAIYGIGGIGKTTIAKTVYNKNF-D-NFEGSSFLDIRET-SKQN-LHRLLSNILK-NVHEG---N---IEEAL-SKRVLLVLDD---------DQS--------------------------------------------ELFSWHVFGQYH---SE-AYKEHSKRVVKYCEGLPLDLEVLGSSL-SR--DADIWEDVINKLE--VPN-SQIIE----KLKISFDLLDCD-RKIFLFFV--GKDKDL----VIKVLDACELHP-----------IVGIDNLIKRCLLTV-----DAWSKKLRMHRLLQEMGRKIVRPESPTDPW----SR
>XP_059654364.1
-------------------DSSINDINLWLD-G-KK-EGVVAICGMRGIGKTTLAKTVYNLNF-N-RFESSSFL-------------------------------------------------------------------------------TEE--------HEYKH--EVLTYNESFHIFSWHAFGQDH---IE-GYMECTERVVKYCRGIPLALEILGSSL-AR--SIDVWESAIKKLE--IPD-SQIIA----K---------------------------------------------------------------------------------------------------------------
>XP_059654432.1
QRLP-TTSLV-DE--VYGRDNEKEKIIELLFSGN---IQVIPIVGMGGVGKTTLAQLVYNDARVGQNFEMKAWVCVSDEF---D-VSLITKRIFE-DLNQ----LQIKLKQSLARKKFLIVLDDVWNDNSIYWDLLRRPFRTGPESRIIVTTRIDKVA-LVMGTVP-SYC-KQLSSEDCWSLFAKHAF-ENG-AYPN--LETIGRDIVKKCGGLPLAVKSLGGLLRSNETE--EWKNILKSNIWDL------DPNIPPALRLSYHYLPSHLKRCFAYCSIFPKDYKFEKERLIHLWIAIDLV-QPKNNILEDVGNCYFRELLSRSFFQRLSH---DSDSNFVMHDLINDLAQQISREFCFRL----G-RH
>XP_059654435.1
----------V---P-VGIQYRVQQLSEFLL-G-DD-VRIVAIWGIGGIGKTTIAKAMYNRIH-R-EFESSSFLNVGRT-SKQN-LQELLCDLRM-SEDDG---I---IKRRA-CRRVLLVLDDVDN------SQLR-ALA--PGSRIIVTTRDLSA---ISSLLRDMY--DELNEEESLQLFKWHAFRRDR---VE-DYEVLSKEIVTYAKGLPLVLEILGSFLSDK--TVPEWRSKLKKLK--IPH-NDVQG----QLRLSFDSLEQ--KGLFLFFV--GMDQDF----SIKILEGCGFFP-----------ECQIGVLSRRCLVSI------DGRNQLVMHDLIQDMGREIVRQESPEMPG----SR
>XP_059654436.1
----------V---P-VGIEYRVEKLNYFLL-D-SD-VRIVAIWGIGGIGKTTIAKALYNDIH-K-KFESSSFLNVGQT-SMQN-LQELLCDLLM-SQDCG---I------------------------------------------IIITTRDLSS---ISS-LEDVY--EELNNEESLRLFSWHAFKRYR---LQ-DYEILSEKVVSYAKGLPLVLEILGASLLNR--TIAEWKSELKKLR--IPH-TDVQR----KLSLSVNSLEQ--KGLFLFFV--GMDKDF----PIKILEGCGFFP-----------ESGIGVLSRRGLVSI------DVLNRLTMHDLIQDMAREIVR--------------
>XP_059654439.1
----------V---S-VGIEYHVGKLNSFLL-D-RD-VRIVTVWGIGGIGKTTIVKELYNRIH-R-KFESSSFLNVGRT-SMQN-LQELLCDLLT-SEDYG---I---IKRRA-CRRVLLVLDGVDN------NQLR-ALA--PGSRIIITTRDLSS---VSS-LEDVY--QELNHEESLQLFNWHAFRSYR---VQ-DYEILSEKVVSYAKGLPLVLEILGASLLNR--TITEWKSELKKLR--IPH-TDVQR----QLALSMNSLEQ--KGLFLFFV--GMDKDF----PIKILEGCGFFP-----------ESGIGVLSRRGLVSI------DWLNRLTMHDLIQDMAREIVRQECPEEPG----SR
>XP_059654441.1
-------------------------MSEFLL-G-DD-VRIVAIWGIGGIGKTTIAKAVYNRVH-RHQFQSSSFLDVGRT-SRDN-LQKLLSDLLK-CEDHG---I---IKRRV-HRRVLLVLDDVDN------RQLR-ALA--GGSRIIVTTRDLSS---LSS-LRDVY--DVLNEQESLQLFSWHAFKSNR---EK-DYENLSQKVVSYAKGLPLVLEILGSFLSDK--TVLEWKGKLEKLE--IPD-HDVQQ----KLALSFNALKQ--NGLFLFFV--GMDQNL----PIKILKGCDFYP-----------ESDIGVLSRRCLVSI------DGHNQLKMHDLIQDMAREIVRQECPEEPG----SR
>XP_059654442.1
----------V---P-VGIEYRVQRLSKFLL-G-ED-VRIVAIWGFSGTGKTTIAKAMYNRIH-S-EFESSSFLEVGK-----K-LQKLLRDLLK-DEDNG---I---IKELARRRKVLLVLDDVDD------CQLE-ALA--PGSRVIITTRDLAS---VKS-LGGMY--EELSDEDSLRLFNWHAFNGDP---VQ-DYKILSEEVVNYSKGVPLVLEVLGSSLLGE--TVPVWRSLLKKLK--IPH-NDVQE----KLMLSLHNLKQ--LGLFLFFV--GMDQDL----SFKILEGCGFYP-----------DHDIGVLFRRFLVSI------DGHERFMMHDLIQKMAREIVRRQSTEHPG----SR
>XP_059654444.1
-------------------------MSEFLL-G-DD-VWIVAIWGIGGIGKTTIAKAMYNRVH-RHQFQSSSFLDVGRT-SRDN-LQKLLSDLLK-CKDHR---I---IKKRA-HRRVLLVLDDVDN------RQLR-ALA--GGSRIIVTSRDLSS---LSS-LRDVY--DVLNEQESLKLFSWHAFRSNR---EK-DYEYLSQKVVSSAKGLPLVLEILGSFLSDK--TEPEWKGKLEKLE--IPD-HDVQQ----KLALSFNALKQ--KGLFLFFV--GMDQHL----PIKILKGCDFYL-----------ESDIGVLSRRCLVSI------DGHNQLKMHDLIQDMAREIVRQECPEEPG----SR
>XP_059654449.1
----------V---Q-VGIEHPVEQVSKFLL-W-ND-VGIVAIWGIGGMGKTTIAKAVYNRIH-R-KFESSSFLNVGRT-SRDN-LQKLLSDLLK-CEYRG---I---IKSRARGRRVLLVLDDVDN------NQLS-ALA--PGSRIIVTTRDLSS---LSP-LRDVY--DVLEEHESLQLFSWHAFGRDG---LE-GYKILSKEVVSYAKGLPLLIKSLGSSLKGK--TVPKWKSTLKKLE--IPD-LKVQK----ILRVSYDSLKE--KCLFLFFV--GMDQDL----VIKILEGCGFYP-----------YIDIDILSDRCLVSI------DWHNQLMMHDLIQDMAKEIIRQESPEEPG----SR
>XP_059654450.1
----------V---L-VGIDFRVQKLSGFLL-R-ND-VRIVAIWGIGGIGKTTVAKALFNRMH-RREFEGSSFLDVRET-SMQN---------------------------------VLLVLDDVDN------RQLR-ALA--PGSRVILTIRDLSS---TTS-LQDVY--EELNEDESFQLFSWHAFRRDR---VE-DYKSLSKEVVSYSKGLPLVLEILGSHLSSR--DILEWRSELEKLR--FPH-KDVQG----KLTLSFNSLKL--KVLFLFFV--GMDQDL----SIKILKGCGFFP-----------ESEIGVLSRRFLVTI------DGYNRLMMHDHIKDKAREIVRQESPEEPG----SR
>XP_059654451.1
----------V---Q-----------------------------GIGGIGKTTIAKVLYNRIH-RHLFESSSFLDVGRI-SRDN-FQKLMSDLLN-CGDHG---I---IKCQA-CRKVFLVVDGVDN------SQLS-ALA--PGIRIIVTTRDLSA---IKS-LQDVY--EELNMEESLQLFSWHAFRRDC---LE-GYESLSDAVVCYAKGLPLLLTTLGSLLSSK--AVHKWQAQLEKLK--IPD-PK-----------------------------------------------------------------------------------------------------------------------
>XP_059654452.1
----------VFSIS-FDTKS----------------------LGIGGIGKTTIAKVLYNRIH-RHLFESSSFLDVGRI-SRDN-FQKLMSDLLN-CGDHG---I---IKCQA-CRKVFLVLDGVDN------SQLS-ALA--PGSRIIVTTRDLSA---IKS-LQDVY--EELNMEESLQLFSWHAFRRDC---LE-GYESLSDAVVCYAKGLPLLLTTLGSLLSSK--AVHKWQAQLEKLK--IPD-PKVQD----ILRQSFDSLKQ--KGLFLFFV--GMDQDL----AIKILEGCNFYP-----------DIDIDILSDRCLVSI-------RHNQLMMHDLIQDIAKEIVRQEFLTKSG----SR
>XP_059654453.1
----------V---P-VGIEDRVQQLSGFLL-G-DD-VRIVVILGFGGIGKTTIAKAMYNRIH-H-QFESTSFLNIGRS-S----LQGLLRDLLK-SEDHG---I---IKQRA-CRRVLLVLDGVDN------RQLR-ALA--PGSRIIVTTRDLSA---TSS-LRDVY--EKLSEEKSLQLFSWHAFRTEH---KQ-GYEILSKEVVSYAKGLPLVLEILGCFLFDK--TILEWRDELKKLE--IPH-LEVQK----ILALSLDSLKQ--KGLFLFFV--GMDQDL----PIKILKGCGFYP-----------ESDIRVLSRRCLVSI-------GRNRLMMHDLIQDMAREIVRQESPEEPG----SR
>XP_059654454.1
----------D---Q-VGIEHSVEQVTKFLL-G-ND-VRIVAIWGIGGIGKTTIAKVLYNRIH-RHPFERTSFLNVGRT-SRDD-LQKLLSDLLN-CGDHG---I---RKCRA-RRRVLLVLDGVDN------SQLS-VLA--PGSRIVVTTRDLSA---IKS-LQDVY--EELNKEESLQLFSCLAFRRDC---LE------------------------GSLLSGK--AVPKWHAQLEKLK--IPD-PKVQD----ILRQSFDSLKQ--KGLFLFFV--GMDQDL----AIKILKDCDFYP-----------DIDIDILSDRCLVSI----RIDRHNQLMMHDLIQDMAKEIVYQESPTKPG----NR
>XP_059654489.1
NNRD-ETSIV-NE--IYGREDDKKKIMKLLTDNNNQ-IPVISIVGMGGLGKTTLAQHIYNDTEVHEKFHLKAWVCVSDSF---D-SCRITKKILD-NIDK----LQIKLKESVAGKKFLIVLDDVWNDDYIAWDGLRKPFIGGQGSRIIVTTRSDKVA-SVMGAIS-SH--EPLLVDDSWSLFASHAF-VNG-PNSE--LEKIGREIVKKCGGLPLAVKSLGGLLGPKDIE--HWKKILESKIWGL-----KEKNVIPALRLSYQYLPSYLKRCFAYCSKFPKDYEFEKEKLVRLWIAEDLVPQPKSKNSEEEGNDYFHELLSRSFFQRLS----DSPSYFVMHDLLNDLAQDISGKFCVRL----D-RH
>XP_059654553.1
PRVA---SLFIAE--VVGIESLRHKLISKLLAEQ-PMRGIISLIGMGGSGKTTLAKKVYDSPRVTAHFDCHAWIPVSQSY---K-MEEILKTMIK-TMEEDL--LIENLKEYLELKRYVVVFDDVWK--IDFWSFIKHALSKNKCSRVIVTTRNDDVASSKESPFDYIH--EPLSEDKAWELFCKKTF-QLD-QCPL-ELMEFSNKIVRKCEGLPLAIVAISGLLSTKKT-VSEWEKAYNSLGFELQR-SPHLTSITKVILLSYHDLPYYLKSCFLYLSIIPEDFSIHCGRLIRLWIAEGFV-PEKGKKTEEVAKEYLAELIRRSLVQVSEL---SKIRTCRVHDLIRELIVSKSEELSFCQ---V--RR
>XP_059654556.1
PRVA---SLFIAE--VVGIESLRHKLISKLLAEQ-PMRGIISLIGMGGSGKTTLAKKVYDSPRVTAHFDCHAWIPVSQSY---K-MEEILKTMIK-TMEEDL--LIENLKEYLELKRYVVVFDDVWK--IDFWSFIKHALSKNKCSRVIVTTRNDDVASSKESPFDYIH--EPLSEDKAWELFCKKTF-QLD-QCPL-ELMEFSNKIVRKCEGLPLAIVAISGLLSTKKT-VSEWEKAYNSLGFELQR-SPHLTSITKVILLSYHDLPYYLKSCFLYLSIIPEDFSIHCGRLIRLWIAEGFV-PEKGKKTEEVAKEYLAELIRRSLVQVSEL---SKIRTCRVHDLIRELIVSKSEELSFCQ---V--RR
>XP_059654560.1
PRVA---SLFIAE--VVGIESLRHKLISKLLAEQ-PMRGIISLIGMGGSGKTTLAKKVYDSPRVTAHFDCHAWIPVSQSY---K-MEEILKTMIK-TMEEDL--LIENLKEYLELKRYVVVFDDVWK--IDFWSFIKHALSKNKCSRVIVTTRNDDVASSKESPFDYIH--EPLSEDKAWELFCKKTF-QLD-QCPL-ELMEFSNKIVRKCEGLPLAIVAISGLLSTKKT-VSEWEKAYNSLGFELQR-SPHLTSITKVILLSYHDLPYYLKSCFLYLSIIPEDFSIHCGRLIRLWIAEGFV-PEKGKKTEEVAKEYLAELIRRSLVQVSEL---SKIRTCRVHDLIRELIVSKSEELSFCQ---V--RR
>XP_059654623.1
EEIP------LDRTV--GLDSNFDKVLRLL-DD-GNGVGTIGIYGMAGVGKTTLLKKLNNELAT--EFDEVIWVVMSRDVSVESVQDKIKKLFPG-K-SQDE--KKQDIFRFL-GKKFVLLLDDIW---KRIDLL-EVGVPVL--AKVIFTTRSEEVCGLM-EAKQK----ECLVWEQAWDLFKDKVG--EE-NSDP-EIRKLAQDVCKECSGLPLTLITIGRAMASK-RTPHEWDYAVNVLK-SFSG---MGEQVFPLLKFSYDNLDETTKICFLYCALYPEDWDIYVPDLIKLFIGEGFL-EC-DNNECTMAYEIIGRLKCTCLLLESKE----SDSFVNMHDMIRDMAFWIVREMKYFVQ-NLT-ER
>XP_059654641.1
ATSP-----IIEE-IIVGFVDDTTKILELLTIC-ENQRKVIPIIGMAGLGKTTLANKVYNDPTTKYHFYKQAWSYVSQVYHKRDLLLSIFTSAQI-QLNDDQ--LGGELYKRLKGYRYLIVLDDLWN--SEAWDDLKRYFPNDNGSRIMFTSRNVNEA--LDAE-P--Y--HFLNDEESWDLLQIRAFRKE--GCPT-DLIEIGKIIAKKCRGLPLAIVVLSGLLA-KDKTQDWWSYVAENI-SSIVS--D-LEQYMDTLALSYNNLPHHLQPCFLYFGAFPEDYEIHVRQLIWLWVAEGFI--QNGQKSEELAEDYLMDLIDRSLVIVSRK---GGVKACRVHDLLRDLCLRKAHEENFLRQ--IP-RR
>XP_059654648.1
----------V---P-IGIDSRVKDINSWIY-E-KD-VGIAAICGMGGIGKTTIAKTAYNLNF-D-KFEGSSFIDIREI-SEQN-LQKLLSDIVK-SVDEG---I---IRDAI-CKRVLVVFDDVDQ------NQLN-AIL--LGSKIIITTKHEQL---LKA-HEDIY--KELNDDESFQLFCWHAFGPDN---IE-AYSEKSKMVVKYCGGLPLALQTLGSSL-SR--PVDVWESTLKKLA--IPN-TQILK----KLKISFDSLDHD-INLFLFFV--RKDKDF----TITTLDECDFYT-----------KAGIHNLIDRCLITI------DDNKKLAMHQLLWEMGREIIHQESPKEPG----SR
>XP_059654676.1
SSTS------YEHFD--TRKSVFEEIMQAL----DDKNFKIGIYGMAGVGKTTLVEEVGKQAKK-VPFDEVAMAVFSQKPDLRQIQGKLLNLLDN---SEEW--RAGQLYNRLNGKKILVILDDIWD--DQITLK-KIGIPA-TGCKILLTSRRLEVCKQM-GFEKN----GLLSGAEAWQLFRKTV---GD-EVDI-DIHSVAEQVCRECDHLPLAICAVGGALSSE-EDKRVWNDALEQLKFHIDR---MKEKVYLCIEWSYMYLDVQ--SCFLYCSLFPEDTEIPIDLLVPFRVGTKFL-MDRTSKQRDRTLVIVGILKKSNLLLEGED------NMVKMHDVIRDVAISIANENAFLVQ--VN-KA
>XP_059654696.1
----------V---Q-VGIEHSVEQVTKFLL-G-ND-VRIVTVWGIGGIGKTTFAKVLYNRIH-RHPFESSSFLDVGQT-SRDD-LQKLLSDLLN-CGDHG---I---IKCRA-RRRVLFVLDNVDN------NQLS-ALA--PGSRIIVTIKDLSA---IKS-LRDVY--ENLNREESLQLFSYHAFRKDC---LE-SYESLTDALVCYAKGLPLLLKTLGSLLSGK--AVPKWQAQLEKLK--IPH-PKVQD----ILRQSFDSLKQ--KGLFLFFV--GMDHDL----PIKILKGCGFFP-----------GTDIDVLSHRCLVSI-------KQNRLLMHDLI-----------------------
>XP_059654703.1
VIME-THSFV--A-NVIGRDGDKMAIIQLLLS-NEN-VSVVAIVGIGRVGKTTLAQLVFNDERITKYFDLKMWVCVSDPF---D-VNLIAQKMIG-EGEE----LRNHLRTKINGNKYLLVLEHMWNEDHENWLELSSLLMGGRGSKILLTSHFELVA-NVAGTNS-PYF-EGLSEEES-----------------------------------------------------------------------------------------------------------------------------------------------------------------------------------------------
>XP_059654750.1
--------------------------MKAL----DDKNSKIGIYGMAGIGKTTMVEEVGKQAEK-GPFDEVAMAVFSQNPDPNKIRGKLLNLLDR---SEEG--RAGQLCNRLNGKKILVILDDVWD--DKITLK-KIGIPADIGCKILLTSRRLAVCKKM-GFEKT----GLLSVDEAWHLFKRMV---GD-EADP-QIHFVAQQVCRECDHLPLAICAVGGALSGL-DDKHIWNDALEQLKCQIDG---VEEKVYSCIEWSYKYLDVQ--SSFLHCSLFLEDTEIPIDLLVPLGVGTKFL-TDTTSKQRDRTLVIVGILKKSNLLLEGEE-----ENKVKMHDVVRDVAISIVYHNAFLVK--VN-KV
>XP_059654791.1
SSTS------YEHFE--TRKLVFEEIMEAL----DDRNSKIGICGMAGVGKTTMVEEVGKQVGK-GPFDEVAMAVFSQNPELKKIQEKLLNLLEK---SEDG--RAGELCNRLNGRKILVILDDVWD--DKITLK-KIGIPIDMGCKILLTSRRLEVCKKM-GFDQT----GLLSVYEAWHLFKRTV---GD-EADP-EIHFIA-QVCRECDHLPLAICAVGGALSGL-DDKYIWNDALEQLKCQIDG---VDEKVYSCIEWSYRYLDVQ--SCFLHCSLFPEDTEIAIDLLVPFGVGTKFL-TDRASKKRDRTLVIVGILKNSNLLLEGRD-----GNKVKMHDVVRDVAISIADKNAFLVQ--VD-KA
>XP_059654799.1
KREE-THSFV--H-SVIRREGDKNNIVEMLLS-NES-VSVVAIVGIGGLGKTTLAKLVYNDEVVTKYFELKIWVCVSDPF---D-VKLIAQKIIG-QFEE----VQNQLRTKIDEKKYLLVLDDVWNENRESWLKLRDLLSGGRGSKILVTTCSELVA-NVTGQNS-PYV-KGLSGVVSWSLFKKMAFKQGE-N-TS--RVMVGKEIVQNCKGVPLSIRSIGSLLYYKTNA--EWLIFKNKDLSKIAQ---EEDIILPILKLSYNHLPPYLKRCFVFCSLYLKDQKIVKRELIQLWIAHGFI-SLYENQLEDVGDLYFMGLLRRSLFQDIER---GEIVSFKMHDLVHDLA-------------------
>XP_059654893.1
----------V---E-VGIDSRANKLIMLLD-G-KD-KFFVGICGIGGIGKTTLAKAVFNRIS-H-KFERSCFLNVREE-STKG-LQQLLRETLM-NSDIG---I---IKDRL-HKKVLIILDDVCH------KQVK-SLAG-SGSRIIITTRDERL---LMK-YN-TY--ELLDENEALELFSWHAFKQNN---VE-EYCELSCRIKDYAKGLPLALQVLGSFLCER--SIPEWQSELDKLK--DPH-KEIQD----VLRISYDGLK-E-KAIFLFFK--GCDRKL----AIDFFESCGFYP-----------VIGIKVLTEKSLVTI------SEDNKLSMHDLIQEMGQQIVRLES-EDP-------
>XP_059655093.1
CRSS-NLSAV-DE-KVFGRDKDKKKMLGLLIQDN---LSVISILGVDGIGKTTLARMLYDDEKVLKHFDLRVWVFDAQDF---D-EVKIAKGIIE---------LSDLVIAALGSKRSLIVLDDIKIGDNKDIEILKSLSAASLGSKVIVTTPTLHVEDDIAANVE-HY--KKLSYVNSWYMFNYLAS-DSS-SNPK--MSMVIR-ILQSCRGLPLLLDLIGRLLRIEEKRDLSFEKFLY--------FASVSCEIGNPLVLSYTHLPSHLKKCFAYCSIFTKGHALSKEKLIHMWIAEGLI-SFDGKRTEDIGNDYFRELVSRSFFTELSS---GDIIECRMHGIIHYFAQVVAGSMMEKE---AG-RQ
>XP_059655102.1
----------VKED---GADDRVGEIFEYL----EDEVRTIGIWGFPGVGKTTILKILNDKMDGN--FDIVIWANVPEE----DIMQQIL--LNK-SREQN----ANTISKILAEKKYLVILDRVYN------NLVEVGI---TGGKVVFASGGRSVA--------NSFRKKRLEEKYALVLFRQ-VVSTGS----E----EIAEQMVKHLGGL---LKLIKG-LTTKDSDEHTWQQELMTLQCQ----DDVED--FKFFTFICEKL---WKKCLLYTASCPTSYEIDEDNLVECWATEQLF------NSSQIKHMILRNLINRCL---LERH---HLSYITMPQPFRNWATRMFREES---------KR
>XP_059655104.1
SRGD---ALLLEE--LVGMDGRKKELIGWLV-EDTPKLKVVSVVGMGGLGKTTLVKKVYDDMKVKNH-AWNVWITVCQSF---D-LRELLKNII------------------------------------------------------------------------------------------------------------------------------------------------------------------------------------------------------------------------------------------------------------------------------------
>XP_059655108.1
----------VKED---GADDRVGEIFEYL----EDEVRTIGIWGFPGVGKTTILKILNDKMDGN--FDIVIWANVPEE----DIMQQIL--LNK-SREQN----ANTISKILAEKKYLVILDRVYN------NLVEVGI---TGGKVVFASGGRSVA--------NSFRKKRLEEKYALVLFRQ-VVSTGS----E----EIAEQMVKHLGGL---LKLIKG-LTTKDSDEHTWQQELMTLQCQ----DDVED--FKFFTFICEKL---WKKCLLYTASCPTSYEIDEDNLVECWATEQLF------NSSQIKHMILRNLINRCL---LERH---HLSYITMPQPFRNWATRMFREES---------KR
>XP_059655814.1
SLKD------FRTFP--TRASVTEEIMDAL----DDNTHIIGICGVGGVGKTTLVNEIGRRAQD-ALFNRVVMVKVSETPSLTQIQEEIIG-------CESH--RES-LWQKIRQVPVLIILDDVR---GKLDLG-AVGIPFW-GCKVVLTSRSHVVCKDM-GVQKI----HALGTADAWVLFKEMA---GG-V----ELNPIAREVSDECGGVPLVIMTIAAGLKNK-NQHV-WAARARQLKAN--G---MEKNVFAKLELSFNYLEAK--LLFLLCSLFPEDHDISVEDLMRYAIGLKVF-VN--TEERYSAHDVVSTLIDSFMLLDGSK-----KGFVKMHGVLRDFALYISDKYRFKVM--LK-SA
>XP_059655815.1
SLKD------FRTFP--TRASVTEEIMDAL----DDNTHIIGICGVGGVGKTTLVNEIGRRAQD-ALFNRVVMVKVSETPSLTQIQEEIIG-------CESH--RES-LWQKIRQVPVLIILDDVR---GKLDLG-AVGIPFW-GCKVVLTSRSHVVCKDM-GVQKI----HALGTADAWVLFKEMA---GG-V----ELNPIAREVSDECGGVPLVIMTIAAGLKNK-NQHV-WAARARQLKAN--G---MEKNVFAKLELSFNYLEAK--LLFLLCSLFPEDHDISVEDLMRYAIGLKVF-VN--TEERYSAHDVVSTLIDSFMLLDGSK-----KGFVKMHGVLRDFALYISDKYRFKVM--LK-SA
>XP_059655816.1
SSKD------FRTFQ--TRASVTEEIMDAL----DDNTHIIGICGMGGVGKTTLVKEIGICAEE-ELFGQVVMAVVSRNPSVTEIQKEILGKLDN---SESP--RTQ-LWQTIRKKPVLVILDDVW---DKLDLE-AVGIPFG-GCKIVLTTRSREVCNQM-GVQKI----NELLRPEAWIFFKEMA---GE------DLNPNARDVSDECSGVPLVIVTIARGLKNK-NEYV-WANAARQLRSNIPG---LEKAVYAKLELSFDYLEAK--YLFLLCCLFPEDHNIPIEDLTRYAMALRMF-VS--TENRGKVYAVVSTLIDSFMLLDGSK-----KGFVKMHDVLHGVAIFISEKYRFKVM--LR-SA
>XP_059655959.1
----------V---P-VGLNSRLEKLIGMLV-K-NG-VRAVGFYGMGGVGKTTLAKALYNKLV-I-HFKRHSFINVREI-SQQN-LQNLIGDLSP-DVSRG---I---IKGVI-EEPILLVLDDVDD------SQLD-ALAG-EGSRIIITTRDKEI---LLE-KINFY--EELTSSESLQLFSYHAFGREQ---PP-QFMNVSEKIVSLTGRLPLALEVFGSFLFDR--RIKEWEDALHKLK--IRP-GQLQD----VLEISFNELQ--EKWIFLFFVNKRMERED----AIDIFKGCGFNA-----------EIAITVLTGKSLIKI------IDGNILWMHDQLRDMGRQIVQCENPEDPG----SR
>XP_059655994.1
KREE-TYSFV--R-SVIGRDGDKMAIVQLLLS-NQN-VSVVAVVGIGGMGKTALAQLVYNDERVTKHFDLKTWVCVSNIF---D-AKVIAEKIIG-LLDK----LQEKIGE----KKFLFVLDDVWNENRDKWLQMIDLLMGGRGSKILLTTRSELVA-NVSGSNS-PYF-KGLSEEESWSLFEKMAFKESK-N-TF--QVTIGKEIVRKCKGVPLAIRAVGSLLYIKTMD--EWELFKNNDLSKIAE---EEDVIFPILKLSYDYLPSHLKRCFAFCSLYLKDQIIDKQELIQLWISEGFI-PVYENQQEDVGDLYFMDLLRRSLFQDVQR---GDVISCKMHDLVHDLAQLVAKAKFFMV----N-RH
>XP_059656006.1
KREE-THSLV--H-NFIGRDVDKMEIVQLLLS-NQN-VSVVALLGIGGLGKTTLAQLVYNDERVIKHFDLKMWVCVSDIF---D-VKLIAEKIIG-LMDK----LQELLSKEINGKKYLLVLDDVWNENRDKWLKLVDLLMGGRGSKILITTRSELVA-NVTGTNS-PYF-KGLSKEDSWSLFEKMAFKQGK-N-TF--QVTIGKEIVQKCKGVPLAIRAIGSLLYTKTDD--EWLLFKKNDLSKIAE---EEDVIFPILKFSYDYLPSDLKRCFAFCSLYLKDQTINKQKLIQLWMAEGFI-PVYENQQEDVGDSYFMDLLRRSLFQDVQR---GDVISCKMHDLVHDLAQLVAKAKFFTA----N-RH
>XP_059656010.1
KREE-THSLV--H-NFIGRDVDKMEIVQLLLS-NQN-VSVVALLGIGGLGKTTLAQLVYNDERVIKHFDLKMWVCVSDIF---D-VKLIAEKIIG-LMDK----LQELLSKEINGKKYLLVLDDVWNENRDKWLKLVDLLMGGRGSKILITTRSELVA-NVTGTNS-PYF-KGLSKEDSWSLFEKMAFKQGK-N-TF--QVTIGKEIVQKCKGVPLAIRAIGSLLYTKTDD--EWLLFKKNDLSKIAE---EEDVIFPILKFSYDYLPSDLKRCFAFCSLYLKDQTINKQKLIQLWMAEGFI-PVYENQQEDVGDSYFMDLLRRSLFQDVQR---GDVISCKMHDLVHDLAQLVAKAKFFTA----N-RH
>XP_059656017.1
KREE-THSLV--H-NFIGRDVDKMEIVQLLLS-NQN-VSVVALLGIGGLGKTTLAQLVYNDERVIKHFDLKMWVCVSDIF---D-VKLIAEKIIG-LMDK----LQELLSKEINGKKYLLVLDDVWNENRDKWLKLVDLLMGGRGSKILITTRSELVA-NVTGTNS-PYF-KGLSKEDSWSLFEKMAFKQGK-N-TF--QVTIGKEIVQKCKGVPLAIRAIGSLLYTKTDD--EWLLFKKNDLSKIAE---EEDVIFPILKFSYDYLPSDLKRCFAFCSLYLKDQTINKQKLIQLWMAEGFI-PVYENQQEDVGDSYFMDLLRRSLFQDVQR---GDVISCKMHDLVHDLAQLVAKAKFFTA----N-RH
>XP_059656024.1
KREE-THSLV--H-NFIGRDVDKMEIVQLLLS-NQN-VSVVALLGIGGLGKTTLAQLVYNDERVIKHFDLKMWVCVSDIF---D-VKLIAEKIIG-LMDK----LQELLSKEINGKKYLLVLDDVWNENRDKWLKLVDLLMGGRGSKILITTRSELVA-NVTGTNS-PYF-KGLSKEDSWSLFEKMAFKQGK-N-TF--QVTIGKEIVQKCKGVPLAIRAIGSLLYTKTDD--EWLLFKKNDLSKIAE---EEDVIFPILKFSYDYLPSDLKRCFAFCSLYLKDQTINKQKLIQLWMAEGFI-PVYENQQEDVGDSYFMDLLRRSLFQDVQR---GDVISCKMHDLVHDLAQLVAKAKFFTA----N-RH
>XP_059656033.1
KREE-THSLV--H-NFIGRDVDKMEIVQLLLS-NQN-VSVVALLGIGGLGKTTLAQLVYNDERVIKHFDLKMWVCVSDIF---D-VKLIAEKIIG-LMDK----LQELLSKEINGKKYLLVLDDVWNENRDKWLKLVDLLMGGRGSKILITTRSELVA-NVTGTNS-PYF-KGLSKEDSWSLFEKMAFKQGK-N-TF--QVTIGKEIVQKCKGVPLAIRAIGSLLYTKTDD--EWLLFKKNDLSKIAE---EEDVIFPILKFSYDYLPSDLKRCFAFCSLYLKDQTINKQKLIQLWMAEGFI-PVYENQQEDVGDSYFMDLLRRSLFQDVQR---GDVISCKMHDLVHDLAQLVAKAKFFTA----N-RH
>XP_059656042.1
KREE-THSLV--H-NFIGRDVDKMEIVQLLLS-NQN-VSVVALLGIGGLGKTTLAQLVYNDERVIKHFDLKMWVCVSDIF---D-VKLIAEKIIG-LMDK----LQELLSKEINGKKYLLVLDDVWNENRDKWLKLVDLLMGGRGSKILITTRSELVA-NVTGTNS-PYF-KGLSKEDSWSLFEKMAFKQGK-N-TF--QVTIGKEIVQKCKGVPLAIRAIGSLLYTKTDD--EWLLFKKNDLSKIAE---EEDVIFPILKFSYDYLPSDLKRCFAFCSLYLKDQTINKQKLIQLWMAEGFI-PVYENQQEDVGDSYFMDLLRRSLFQDVQR---GDVISCKMHDLVHDLAQLVAKAKFFTA----N-RH
>XP_059656049.1
KREE-THSLV--H-NFIGRDVDKMEIVQLLLS-NQN-VSVVALLGIGGLGKTTLAQLVYNDERVIKHFDLKMWVCVSDIF---D-VKLIAEKIIG-LMDK----LQELLSKEINGKKYLLVLDDVWNENRDKWLKLVDLLMGGRGSKILITTRSELVA-NVTGTNS-PYF-KGLSKEDSWSLFEKMAFKQGK-N-TF--QVTIGKEIVQKCKGVPLAIRAIGSLLYTKTDD--EWLLFKKNDLSKIAE---EEDVIFPILKFSYDYLPSDLKRCFAFCSLYLKDQTINKQKLIQLWMAEGFI-PVYENQQEDVGDSYFMDLLRRSLFQDVQR---GDVISCKMHDLVHDLAQLVAKAKFFTA----N-RH
>XP_059656059.1
KREE-THSLV--H-NFIGRDVDKMEIVQLLLS-NQN-VSVVALLGIGGLGKTTLAQLVYNDERVIKHFDLKMWVCVSDIF---D-VKLIAEKIIG-LMDK----LQELLSKEINGKKYLLVLDDVWNENRDKWLKLVDLLMGGRGSKILITTRSELVA-NVTGTNS-PYF-KGLSKEDSWSLFEKMAFKQGK-N-TF--QVTIGKEIVQKCKGVPLAIRAIGSLLYTKTDD--EWLLFKKNDLSKIAE---EEDVIFPILKFSYDYLPSDLKRCFAFCSLYLKDQTINKQKLIQLWMAEGFI-PVYENQQEDVGDSYFMDLLRRSLFQDVQR---GDVISCKMHDLVHDLAQLVAKAKFFTA----N-RH
>XP_059656069.1
KREE-THSLV--H-NFIGRDVDKMEIVQLLLS-NQN-VSVVALLGIGGLGKTTLAQLVYNDERVIKHFDLKMWVCVSDIF---D-VKLIAEKIIG-LMDK----LQELLSKEINGKKYLLVLDDVWNENRDKWLKLVDLLMGGRGSKILITTRSELVA-NVTGTNS-PYF-KGLSKEDSWSLFEKMAFKQGK-N-TF--QVTIGKEIVQKCKGVPLAIRAIGSLLYTKTDD--EWLLFKKNDLSKIAE---EEDVIFPILKFSYDYLPSDLKRCFAFCSLYLKDQTINKQKLIQLWMAEGFI-PVYENQQEDVGDSYFMDLLRRSLFQDVQR---GDVISCKMHDLVHDLAQLVAKAKFFTA----N-RH
>XP_059656080.1
KREE-THSLV--H-NFIGRDVDKMEIVQLLLS-NQN-VSVVALLGIGGLGKTTLAQLVYNDERVIKHFDLKMWVCVSDIF---D-VKLIAEKIIG-LMDK----LQELLSKEINGKKYLLVLDDVWNENRDKWLKLVDLLMGGRGSKILITTRSELVA-NVTGTNS-PYF-KGLSKEDSWSLFEKMAFKQGK-N-TF--QVTIGKEIVQKCKGVPLAIRAIGSLLYTKTDD--EWLLFKKNDLSKIAE---EEDVIFPILKFSYDYLPSDLKRCFAFCSLYLKDQTINKQKLIQLWMAEGFI-PVYENQQEDVGDSYFMDLLRRSLFQDVQR---GDVISCKMHDLVHDLAQLVAKAKFFTA----N-RH
>XP_059656091.1
KREE-THSLV--H-NFIGRDVDKMEIVQLLLS-NQN-VSVVALLGIGGLGKTTLAQLVYNDERVIKHFDLKMWVCVSDIF---D-VKLIAEKIIG-LMDK----LQELLSKEINGKKYLLVLDDVWNENRDKWLKLVDLLMGGRGSKILITTRSELVA-NVTGTNS-PYF-KGLSKEDSWSLFEKMAFKQGK-N-TF--QVTIGKEIVQKCKGVPLAIRAIGSLLYTKTDD--EWLLFKKNDLSKIAE---EEDVIFPILKFSYDYLPSDLKRCFAFCSLYLKDQTINKQKLIQLWMAEGFI-PVYENQQEDVGDSYFMDLLRRSLFQDVQR---GDVISCKMHDLVHDLAQLVAKAKFFTA----N-RH
>XP_059656096.1
KREE-THSLV--H-NFIGRDVDKMEIVQLLLS-NQN-VSVVALLGIGGLGKTTLAQLVYNDERVIKHFDLKMWVCVSDIF---D-VKLIAEKIIG-LMDK----LQELLSKEINGKKYLLVLDDVWNENRDKWLKLVDLLMGGRGSKILITTRSELVA-NVTGTNS-PYF-KGLSKEDSWSLFEKMAFKQGK-N-TF--QVTIGKEIVQKCKGVPLAIRAIGSLLYTKTDD--EWLLFKKNDLSKIAE---EEDVIFPILKFSYDYLPSDLKRCFAFCSLYLKDQTINKQKLIQLWMAEGFI-PVYENQQEDVGDSYFMDLLRRSLFQDVQR---GDVISCKMHDLVHDLAQLVAKAKFFTA----N-RH
>XP_059656101.1
KREE-THSLV--H-NFIGRDVDKMEIVQLLLS-NQN-VSVVALLGIGGLGKTTLAQLVYNDERVIKHFDLKMWVCVSDIF---D-VKLIAEKIIG-LMDK----LQELLSKEINGKKYLLVLDDVWNENRDKWLKLVDLLMGGRGSKILITTRSELVA-NVTGTNS-PYF-KGLSKEDSWSLFEKMAFKQGK-N-TF--QVTIGKEIVQKCKGVPLAIRAIGSLLYTKTDD--EWLLFKKNDLSKIAE---EEDVIFPILKFSYDYLPSDLKRCFAFCSLYLKDQTINKQKLIQLWMAEGFI-PVYENQQEDVGDSYFMDLLRRSLFQDVQR---GDVISCKMHDLVHDLAQLVAKAKFFTA----N-RH
>XP_059656110.1
KREE-THSLV--H-NFIGRDVDKMEIVQLLLS-NQN-VSVVALLGIGGLGKTTLAQLVYNDERVIKHFDLKMWVCVSDIF---D-VKLIAEKIIG-LMDK----LQELLSKEINGKKYLLVLDDVWNENRDKWLKLVDLLMGGRGSKILITTRSELVA-NVTGTNS-PYF-KGLSKEDSWSLFEKMAFKQGK-N-TF--QVTIGKEIVQKCKGVPLAIRAIGSLLYTKTDD--EWLLFKKNDLSKIAE---EEDVIFPILKFSYDYLPSDLKRCFAFCSLYLKDQTINKQKLIQLWMAEGFI-PVYENQQEDVGDSYFMDLLRRSLFQDVQR---GDVISCKMHDLVHDLAQLVAKAKFFTA----N-RH
>XP_059656116.1
KREE-THSLV--H-NFIGRDVDKMEIVQLLLS-NQN-VSVVALLGIGGLGKTTLAQLVYNDERVIKHFDLKMWVCVSDIF---D-VKLIAEKIIG-LMDK----LQELLSKEINGKKYLLVLDDVWNENRDKWLKLVDLLMGGRGSKILITTRSELVA-NVTGTNS-PYF-KGLSKEDSWSLFEKMAFKQGK-N-TF--QVTIGKEIVQKCKGVPLAIRAIGSLLYTKTDD--EWLLFKKNDLSKIAE---EEDVIFPILKFSYDYLPSDLKRCFAFCSLYLKDQTINKQKLIQLWMAEGFI-PVYENQQEDVGDSYFMDLLRRSLFQDVQR---GDVISCKMHDLVHDLAQLVAKAKFFTA----N-RH
>XP_059656122.1
KREE-THSLV--H-NFIGRDVDKMEIVQLLLS-NQN-VSVVALLGIGGLGKTTLAQLVYNDERVIKHFDLKMWVCVSDIF---D-VKLIAEKIIG-LMDK----LQELLSKEINGKKYLLVLDDVWNENRDKWLKLVDLLMGGRGSKILITTRSELVA-NVTGTNS-PYF-KGLSKEDSWSLFEKMAFKQGK-N-TF--QVTIGKEIVQKCKGVPLAIRAIGSLLYTKTDD--EWLLFKKNDLSKIAE---EEDVIFPILKFSYDYLPSDLKRCFAFCSLYLKDQTINKQKLIQLWMAEGFI-PVYENQQEDVGDSYFMDLLRRSLFQDVQR---GDVISCKMHDLVHDLAQLVAKAKFFTA----N-RH
>XP_059656130.1
KREE-THSLV--H-NFIGRDVDKMEIVQLLLS-NQN-VSVVALLGIGGLGKTTLAQLVYNDERVIKHFDLKMWVCVSDIF---D-VKLIAEKIIG-LMDK----LQELLSKEINGKKYLLVLDDVWNENRDKWLKLVDLLMGGRGSKILITTRSELVA-NVTGTNS-PYF-KGLSKEDSWSLFEKMAFKQGK-N-TF--QVTIGKEIVQKCKGVPLAIRAIGSLLYTKTDD--EWLLFKKNDLSKIAE---EEDVIFPILKFSYDYLPSDLKRCFAFCSLYLKDQTINKQKLIQLWMAEGFI-PVYENQQEDVGDSYFMDLLRRSLFQDVQR---GDVISCKMHDLVHDLAQLVAKAKFFTA----N-RH
>XP_059656135.1
KREE-THSLV--H-NFIGRDVDKMEIVQLLLS-NQN-VSVVALLGIGGLGKTTLAQLVYNDERVIKHFDLKMWVCVSDIF---D-VKLIAEKIIG-LMDK----LQELLSKEINGKKYLLVLDDVWNENRDKWLKLVDLLMGGRGSKILITTRSELVA-NVTGTNS-PYF-KGLSKEDSWSLFEKMAFKQGK-N-TF--QVTIGKEIVQKCKGVPLAIRAIGSLLYTKTDD--EWLLFKKNDLSKIAE---EEDVIFPILKFSYDYLPSDLKRCFAFCSLYLKDQTINKQKLIQLWMAEGFI-PVYENQQEDVGDSYFMDLLRRSLFQDVQR---GDVISCKMHDLVHDLAQLVAKAKFFTA----N-RH
>XP_059656140.1
KREE-THSLV--H-NFIGRDVDKMEIVQLLLS-NQN-VSVVALLGIGGLGKTTLAQLVYNDERVIKHFDLKMWVCVSDIF---D-VKLIAEKIIG-LMDK----LQELLSKEINGKKYLLVLDDVWNENRDKWLKLVDLLMGGRGSKILITTRSELVA-NVTGTNS-PYF-KGLSKEDSWSLFEKMAFKQGK-N-TF--QVTIGKEIVQKCKGVPLAIRAIGSLLYTKTDD--EWLLFKKNDLSKIAE---EEDVIFPILKFSYDYLPSDLKRCFAFCSLYLKDQTINKQKLIQLWMAEGFI-PVYENQQEDVGDSYFMDLLRRSLFQDVQR---GDVISCKMHDLVHDLAQLVAKAKFFTA----N-RH
>XP_059656145.1
KREE-THSLV--H-NFIGRDVDKMEIVQLLLS-NQN-VSVVALLGIGGLGKTTLAQLVYNDERVIKHFDLKMWVCVSDIF---D-VKLIAEKIIG-LMDK----LQELLSKEINGKKYLLVLDDVWNENRDKWLKLVDLLMGGRGSKILITTRSELVA-NVTGTNS-PYF-KGLSKEDSWSLFEKMAFKQGK-N-TF--QVTIGKEIVQKCKGVPLAIRAIGSLLYTKTDD--EWLLFKKNDLSKIAE---EEDVIFPILKFSYDYLPSDLKRCFAFCSLYLKDQTINKQKLIQLWMAEGFI-PVYENQQEDVGDSYFMDLLRRSLFQDVQR---GDVISCKMHDLVHDLAQLVAKAKFFTA----N-RH
>XP_059656154.1
KREE-THSLV--H-NFIGRDVDKMEIVQLLLS-NQN-VSVVALLGIGGLGKTTLAQLVYNDERVIKHFDLKMWVCVSDIF---D-VKLIAEKIIG-LMDK----LQELLSKEINGKKYLLVLDDVWNENRDKWLKLVDLLMGGRGSKILITTRSELVA-NVTGTNS-PYF-KGLSKEDSWSLFEKMAFKQGK-N-TF--QVTIGKEIVQKCKGVPLAIRAIGSLLYTKTDD--EWLLFKKNDLSKIAE---EEDVIFPILKFSYDYLPSDLKRCFAFCSLYLKDQTINKQKLIQLWMAEGFI-PVYENQQEDVGDSYFMDLLRRSLFQDVQR---GDVISCKMHDLVHDLAQLVAKAKFFTA----N-RH
>XP_059656163.1
KREE-THSLV--H-NFIGRDVDKMEIVQLLLS-NQN-VSVVALLGIGGLGKTTLAQLVYNDERVIKHFDLKMWVCVSDIF---D-VKLIAEKIIG-LMDK----LQELLSKEINGKKYLLVLDDVWNENRDKWLKLVDLLMGGRGSKILITTRSELVA-NVTGTNS-PYF-KGLSKEDSWSLFEKMAFKQGK-N-TF--QVTIGKEIVQKCKGVPLAIRAIGSLLYTKTDD--EWLLFKKNDLSKIAE---EEDVIFPILKFSYDYLPSDLKRCFAFCSLYLKDQTINKQKLIQLWMAEGFI-PVYENQQEDVGDSYFMDLLRRSLFQDVQR---GDVISCKMHDLVHDLAQLVAKAKFFTA----N-RH
>XP_059656403.1
-----PSSCM--T-DVVGFSKEEEDLVKQLVSGNVKQLQVFSIIGMEGLGKTTFATMIFNNKSIHDHFPCRAWVSVPQEYKEYEL----FRCILD-DYGNEE--LKEVVSGCLEGKRYLIVIDNLCR--KEVWDELKPAFPVDNGSRILLTTRLEEVA---------SHAGPFLDDSQRWELLSKTALKGE--SCPP-ELETIGKQIAAKCDGLPLAIVLLGGILQRKGRSKEKWSRLADNV-GKLVSH-------SSDVALSYHNLQEHLKICLLYFGTFPEDMEIPARKLIQLWIAEGFI-EQRGNRKEDLGEEYLEGLIGQSLVQVTRR-TDGRVKTCRVLNLVRELCICIAEAKNFFQV-YTN-RE
>XP_059656406.1
ATTN------FEQFE--SRLSVHEQIIQAL----DHKNYYIGIHGMPGTGKTRMVEEIAKQAKK-NFFDEVAKAVFSQTPNLEKIQKELLNLFNT---TEVG--RKGELSNRLRGKKILVVIDDIW---DDFELE-KIGIPSNKGCKVLLTSRREDVFIKM-GVLKR----GLLQQDEAWILFKKTV---GD-ESPH-EIHSVAKQVCGECGRLPLAILVVGASLRDQ-KEKPAWDDALSQLNCRIEG---IYEKLYSRIEWSYNYLDVK--SCFLRCSMYPEDFEIPIDDLVMYGVGTRFL-SS-YTKTRDRIHVLVGILKRSHLLLEGKS-----KEFVKMHDIIRDVAITFAE--GFLAK--VP-KV
>XP_059656407.1
ATTN------FEQFE--SRLSVHEQIIQAL----DHKNYYIGIHGMPGTGKTRMVEEIAKQAKK-NFFDEVAKAVFSQTPNLEKIQKELLNLFNT---TEVG--RKGELSNRLRGKKILVVIDDIW---DDFELE-KIGIPSNKGCKVLLTSRREDVFIKM-GVLKR----GLLQQDEAWILFKKTV---GD-ESPH-EIHSVAKQVCGECGRLPLAILVVGASLRDQ-KEKPAWDDALSQLNCRIEG---IYEKLYSRIEWSYNYLDVK--SCFLRCSMYPEDFEIPIDDLVMYGVGTRFL-SS-YTKTRDRIHVLVGILKRSHLLLEGKS-----KEFVKMHDIIRDVAITFAE--GFLAK--VP-KV
>XP_059656408.1
ATTN------FEQFE--SRLSVHEQIIQAL----DHKNYYIGIHGMPGTGKTRMVEEIAKQAKK-NFFDEVAKAVFSQTPNLEKIQKELLNLFNT---TEVG--RKGELSNRLRGKKILVVIDDIW---DDFELE-KIGIPSNKGCKVLLTSRREDVFIKM-GVLKR----GLLQQDEAWILFKKTV---GD-ESPH-EIHSVAKQVCGECGRLPLAILVVGASLRDQ-KEKPAWDDALSQLNCRIEG---IYEKLYSRIEWSYNYLDVK--SCFLRCSMYPEDFEIPIDDLVMYGVGTRFL-SS-YTKTRDRIHVLVGILKRSHLLLEGKS-----KEFVKMHDIIRDVAITFAE--GFLAK--VP-KV
>XP_059656410.1
ATTN------FEQFE--SRLSVHEQIIQAL----DHKNYYIGIHGMPGTGKTRMVEEIAKQAKK-NFFDEVAKAVFSQTPNLEKIQKELLNLFNT---TEVG--RKGELSNRLRGKKILVVIDDIW---DDFELE-KIGIPSNKGCKVLLTSRREDVFIKM-GVLKR----GLLQQDEAWILFKKTV---GD-ESPH-EIHSVAKQVCGECGRLPLAILVVGASLRDQ-KEKPAWDDALSQLNCRIEG---IYEKLYSRIEWSYNYLDVK--SCFLRCSMYPEDFEIPIDDLVMYGVGTRFL-SS-YTKTRDRIHVLVGILKRSHLLLEGKS-----KEFVKMHDIIRDVAITFAE--GFLAK--VP-KV
>XP_059656457.1
GTTK------FEQFE--SRESVRKQIMQAL----NDMIYKIGIHGMGGSGKTRMAEEIAKHAKT-KLFDEVAKAVFSQNPDLKRIQEELLELFKK---TEVG--RKGELCNRLNGKKILVIIDDIWN--DKINLE-EIGIPSS---KVLLTSREEDVFSRM-GVQEN----GLLQEREAWYLFRKTV---GD-EPSH-EVYSVAEEVCRECGCLPLAILVVGAALREQ-KQKHTWNDARVQLRCRIKG---VTKELYSRIKWSYEFLDAR--SCFLHCSLFPEDAEIPIDDLVIYGVGTRFL-SS-HPKTRDRTSVLVDNLKKSHLLLEGKS-----NDFVKMHDIIRDVAISIAEK-GFLAK--VR-RV
>XP_059656458.1
GTTK------FEQFE--SRESVRKQIMQAL----NDMIYKIGIHGMGGSGKTRMAEEIAKHAKT-KLFDEVAKAVFSQNPDLKRIQEELLELFKK---TEVG--RKGELCNRLNGKKILVIIDDIWN--DKINLE-EIGIPSS---KVLLTSREEDVFSRM-GVQEN----GLLQEREAWYLFRKTV---GD-EPSH-EVYSVAEEVCRECGCLPLAILVVGAALREQ-KQKHTWNDARVQLRCRIKG---VTKELYSRIKWSYEFLDAR--SCFLHCSLFPEDAEIPIDDLVIYGVGTRFL-SS-HPKTRDRTSVLVDNLKKSHLLLEGKS-----NDFVKMHDIIRDVAISIAEK-GFLAK--VR-RV
>XP_059656459.1
GTTK------FEQFE--SRESVRKQIMQAL----NDMIYKIGIHGMGGSGKTRMAEEIAKHAKT-KLFDEVAKAVFSQNPDLKRIQEELLELFKK---TEVG--RKGELCNRLNGKKILVIIDDIWN--DKINLE-EIGIPSS---KVLLTSREEDVFSRM-GVQEN----GLLQEREAWYLFRKTV---GD-EPSH-EVYSVAEEVCRECGCLPLAILVVGAALREQ-KQKHTWNDARVQLRCRIKG---VTKELYSRIKWSYEFLDAR--SCFLHCSLFPEDAEIPIDDLVIYGVGTRFL-SS-HPKTRDRTSVLVDNLKKSHLLLEGKS-----NDFVKMHDIIRDVAISIAEK-GFLAK--VR-RV
>XP_059656460.1
GTTK------FEQFE--SRESVRKQIMQAL----NDMIYKIGIHGMGGSGKTRMAEEIAKHAKT-KLFDEVAKAVFSQNPDLKRIQEELLELFKK---TEVG--RKGELCNRLNGKKILVIIDDIWN--DKINLE-EIGIPSS---KVLLTSREEDVFSRM-GVQEN----GLLQEREAWYLFRKTV---GD-EPSH-EVYSVAEEVCRECGCLPLAILVVGAALREQ-KQKHTWNDARVQLRCRIKG---VTKELYSRIKWSYEFLDAR--SCFLHCSLFPEDAEIPIDDLVIYGVGTRFL-SS-HPKTRDRTSVLVDNLKKSHLLLEGKS-----NDFVKMHDIIRDVAISIAEK-GFLAK--VR-RV
>XP_059656461.1
GTTK------FEQFE--SRESVRKQIMQAL----NDMIYKIGIHGMGGSGKTRMAEEIAKHAKT-KLFDEVAKAVFSQNPDLKRIQEELLELFKK---TEVG--RKGELCNRLNGKKILVIIDDIWN--DKINLE-EIGIPSS---KVLLTSREEDVFSRM-GVQEN----GLLQEREAWYLFRKTV---GD-EPSH-EVYSVAEEVCRECGCLPLAILVVGAALREQ-KQKHTWNDARVQLRCRIKG---VTKELYSRIKWSYEFLDAR--SCFLHCSLFPEDAEIPIDDLVIYGVGTRFL-SS-HPKTRDRTSVLVDNLKKSHLLLEGKS-----NDFVKMHDIIRDVAISIAEK-GFLAK--VR-RV
>XP_059656462.1
GTTK------FEQFE--SRESVRKQIMQAL----NDMIYKIGIHGMGGSGKTRMAEEIAKHAKT-KLFDEVAKAVFSQNPDLKRIQEELLELFKK---TEVG--RKGELCNRLNGKKILVIIDDIWN--DKINLE-EIGIPSS---KVLLTSREEDVFSRM-GVQEN----GLLQEREAWYLFRKTV---GD-EPSH-EVYSVAEEVCRECGCLPLAILVVGAALREQ-KQKHTWNDARVQLRCRIKG---VTKELYSRIKWSYEFLDAR--SCFLHCSLFPEDAEIPIDDLVIYGVGTRFL-SS-HPKTRDRTSVLVDNLKKSHLLLEGKS-----NDFVKMHDIIRDVAISIAEK-GFLAK--VR-RV
>XP_059656464.1
GTTK------FEQFE--SRESVRKQIMQAL----NDMIYKIGIHGMGGSGKTRMAEEIAKHAKT-KLFDEVAKAVFSQNPDLKRIQEELLELFKK---TEVG--RKGELCNRLNGKKILVIIDDIWN--DKINLE-EIGIPSS---KVLLTSREEDVFSRM-GVQEN----GLLQEREAWYLFRKTV---GD-EPSH-EVYSVAEEVCRECGCLPLAILVVGAALREQ-KQKHTWNDARVQLRCRIKG---VTKELYSRIKWSYEFLDAR--SCFLHCSLFPEDAEIPIDDLVIYGVGTRFL-SS-HPKTRDRTSVLVDNLKKSHLLLEGKS-----NDFVKMHDIIRDVAISIAEK-GFLAK--VR-RV
>XP_059656465.1
GTTK------FEQFE--SRESVRKQIMQAL----NDMIYKIGIHGMGGSGKTRMAEEIAKHAKT-KLFDEVAKAVFSQNPDLKRIQEELLELFKK---TEVG--RKGELCNRLNGKKILVIIDDIWN--DKINLE-EIGIPSS---KVLLTSREEDVFSRM-GVQEN----GLLQEREAWYLFRKTV---GD-EPSH-EVYSVAEEVCRECGCLPLAILVVGAALREQ-KQKHTWNDARVQLRCRIKG---VTKELYSRIKWSYEFLDAR--SCFLHCSLFPEDAEIPIDDLVIYGVGTRFL-SS-HPKTRDRTSVLVDNLKKSHLLLEGKS-----NDFVKMHDIIRDVAISIAEK-GFLAK--VR-RV
>XP_059656466.1
GTTK------FEQFE--SRESVRKQIMQAL----NDMIYKIGIHGMGGSGKTRMAEEIAKHAKT-KLFDEVAKAVFSQNPDLKRIQEELLELFKK---TEVG--RKGELCNRLNGKKILVIIDDIWN--DKINLE-EIGIPSS---KVLLTSREEDVFSRM-GVQEN----GLLQEREAWYLFRKTV---GD-EPSH-EVYSVAEEVCRECGCLPLAILVVGAALREQ-KQKHTWNDARVQLRCRIKG---VTKELYSRIKWSYEFLDAR--SCFLHCSLFPEDAEIPIDDLVIYGVGTRFL-SS-HPKTRDRTSVLVDNLKKSHLLLEGKS-----NDFVKMHDIIRDVAISIAEK-GFLAK--VR-RV
>XP_059656467.1
GTTK------FEQFE--SRESVRKQIMQAL----NDMIYKIGIHGMGGSGKTRMAEEIAKHAKT-KLFDEVAKAVFSQNPDLKRIQEELLELFKK---TEVG--RKGELCNRLNGKKILVIIDDIWN--DKINLE-EIGIPSS---KVLLTSREEDVFSRM-GVQEN----GLLQEREAWYLFRKTV---GD-EPSH-EVYSVAEEVCRECGCLPLAILVVGAALREQ-KQKHTWNDARVQLRCRIKG---VTKELYSRIKWSYEFLDAR--SCFLHCSLFPEDAEIPIDDLVIYGVGTRFL-SS-HPKTRDRTSVLVDNLKKSHLLLEGKS-----NDFVKMHDIIRDVAISIAEK-GFLAK--VR-RV
>XP_059656468.1
GTTK------FEQFE--SRESVRKQIMQAL----NDMIYKIGIHGMGGSGKTRMAEEIAKHAKT-KLFDEVAKAVFSQNPDLKRIQEELLELFKK---TEVG--RKGELCNRLNGKKILVIIDDIWN--DKINLE-EIGIPSS---KVLLTSREEDVFSRM-GVQEN----GLLQEREAWYLFRKTV---GD-EPSH-EVYSVAEEVCRECGCLPLAILVVGAALREQ-KQKHTWNDARVQLRCRIKG---VTKELYSRIKWSYEFLDAR--SCFLHCSLFPEDAEIPIDDLVIYGVGTRFL-SS-HPKTRDRTSVLVDNLKKSHLLLEGKS-----NDFVKMHDIIRDVAISIAEK-GFLAK--VR-RV
>XP_059656470.1
ATTK------FEQFE--SRECVRKQIIHAL----NDKIYKIGIHGMGGSGKTRMAEEIAKHAKT-KLFDEVAKAVFSQNPDLKRIQEELLELFKK---TEVG--RKGELCNRLNGKKILVIIDDIWN--DKINLE-EIGIPSS---KVLLTSREEDVFSRM-GVQEN----GLLQEREAWYLFRKTV---GD-ETSP-EVYSVAEEVCRECGCLPLAILVVGAALREQ-KQKHTWDDARVQLRCRIKG---VTKELYSRIKWSYEFLDAR--SCFLHCSLFPEDAEIPIDDLVIYGVGTRFL-SS-HPKTRDRTSVLVDNLKKSHLLLEGKS-----NDFVKMHDIIRDVAISIAEK-GFLAK--VR-RV
>XP_059656471.1
ATTK------FEQFE--SRECVRKQIIHAL----NDKIYKIGIHGMGGSGKTRMAEEIAKHAKT-KLFDEVAKAVFSQNPDLKRIQEELLELFKK---TEVG--RKGELCNRLNGKKILVIIDDIWN--DKINLE-EIGIPSS---KVLLTSREEDVFSRM-GVQEN----GLLQEREAWYLFRKTV---GD-ETSP-EVYSVAEEVCRECGCLPLAILVVGAALREQ-KQKHTWDDARVQLRCRIKG---VTKELYSRIKWSYEFLDAR--SCFLHCSLFPEDAEIPIDDLVIYGVGTRFL-SS-HPKTRDRTSVLVDNLKKSHLLLEGKS-----NDFVKMHDIIRDVAISIAEK-GFLAK--VR-RV
>XP_059656472.1
STTG------FEHFE--SRELVRKQIMEVL----DDRNYRIGIHGMGGCGKTRMAEEIAKQAQA-KLFDEVAKAVFSQNPNLKKIQKELLNMFKT---TEVG--RKGELCNRLNGKKILVIIDDIWN--DEIKLE-DIGIPSSKGCKVLLTSRRRDVCVQM-GVQEN----GLLQEHEAWYLFKKTV---GD-EFPH-EIHSVAKQVCRECDHLPLAILVVGAAMRDQ-KEKHVWDDAHVQLSCSIEG---MNEKLYSRIEWSYKYLDAR--SCFLHCSLFPEDYEIPIDDLVMYGVGTRFL-NR-DTKTRDRILVLVDTLKKYHLLLEGES-----KDFVKMHDIIRDVAILIAEE--FLLK--VR-KV
>XP_059656474.1
GTTK------FEQFE--SRESVRKQIIQAL----NDMIYKIGIHGMGGSGKTRMAEEIAKHAKT-KLFDEVAKAVFSQNPDLKRIQEELLELFKK---TEVG--RKGELCNRLNGKKILVIIDDIWN--DKINLE-EIGIPSS---KVLLTSREEDVFSRM-GVQEN----GLLQEREAWYLFRKTV---GD-EPSH-EVYSVAEEVCRECGCLPLAILVVGAALREQ-KQKHTWDDARVQLRCRIKG---VTKELYSRIKWSYEFLDAR--SCFLHCSLFPEDAEIPIDDLVIYGVGTRFL-SS-HPKTRDRTSVLVDNLKKSHLLLEGKS-----NDFVKMHDIIRDVAISIAEK-GFLAK--VR-RV
>XP_059656475.1
GTTK------FEQFE--SRESVRKQIIQAL----NDMIYKIGIHGMGGSGKTRMAEEIAKHAKT-KLFDEVAKAVFSQNPDLKRIQEELLELFKK---TEVG--RKGELCNRLNGKKILVIIDDIWN--DKINLE-EIGIPSS---KVLLTSREEDVFSRM-GVQEN----GLLQEREAWYLFRKTV---GD-EPSH-EVYSVAEEVCRECGCLPLAILVVGAALREQ-KQKHTWDDARVQLRCRIKG---VTKELYSRIKWSYEFLDAR--SCFLHCSLFPEDAEIPIDDLVIYGVGTRFL-SS-HPKTRDRTSVLVDNLKKSHLLLEGKS-----NDFVKMHDIIRDVAISIAEK-GFLAK--VR-RV
>XP_059656476.1
GTTK------FEQFE--SRESVRKQIIQAL----NDMIYKIGIHGMGGSGKTRMAEEIAKHAKT-KLFDEVAKAVFSQNPDLKRIQEELLELFKK---TEVG--RKGELCNRLNGKKILVIIDDIWN--DKINLE-EIGIPSS---KVLLTSREEDVFSRM-GVQEN----GLLQEREAWYLFRKTV---GD-EPSH-EVYSVAEEVCRECGCLPLAILVVGAALREQ-KQKHTWDDARVQLRCRIKG---VTKELYSRIKWSYEFLDAR--SCFLHCSLFPEDAEIPIDDLVIYGVGTRFL-SS-HPKTRDRTSVLVDNLKKSHLLLEGKS-----NDFVKMHDIIRDVAISIAEK-GFLAK--VR-RV
>XP_059656484.1
----------V---L-VGIDVHVEKMMKLLV-N-ID-VRIVGIHGMGGIGKTTIARVIYNNLS-Q-QFE-CCFLDVREK-AQQI-LQYLVSSILK-SMDEG---I---IKHRF-GKKVRVVVDDVDH------NHLHAALLGKSGRRIIVTTRNKEI---LKL-LEDTY--EELNDNQSLQLFSTYTFRSDH---PE-DYVTLSRDIVSTTGRLPLALEVIGSLFI-I--EKEEWEDTINKLK--IPH-KDVQD----KLKISYDALNQ--QQIFLLFI--GVDERI----AVHMWN----FP-----------KTDIGVLRRPSLVKI------GVNNELRMHDQLRDLGRDIVCQENFQEPG----SR
>XP_059656485.1
-------------------------MMKLLV-N-ID-VRIVGIHGMGGIGKTTIARVIYNNLS-Q-QFE-CCFLDVREK-AQQI-LQYLVSSILK-SMDEG---I---IKHRF-GKKVRVVVDDVDH------NHLHAALLGKSGRRIIVTTRNKEI---LKL-LEDTY--EELNDNQSLQLFSTYTFRSDH---PE-DYVTLSRDIVSTTGRLPLALEVIGSLFI-I--EKEEWEDTINKLK--IPH-KDVQD----KLKISYDALNQ--QQIFLLFI--GVDERI----AVHMWN----FP-----------KTDIGVLRRPSLVKI------GVNNELRMHDQLRDLGRDIVCQENFQEPG----SR
>XP_059656552.1
NSMK------YESFE--SRERVFKQIMEAL----DDSNYKIGIHGMPGVGKTRMMKEVAEQAQK-KLFDEIAQVVVTQNPNLKEIQQKLLNCLEE---TEDA--RKGRLYLRLNGKKILVMVDDVWN--DKIKLE-GIGIPATTGCKILLTSRSRDVCKEM-GVKGN----GVLSDVEAWSLFKKKV---GD-E-TH-EMQSVAEEVCRECACLPLAILAVGGALQNK-SKQK-WKDALKQLRCRIGG---LQGKLYSRIELSYDYLDAK--SIFLLCCLFGEDAEIFIDDLVMYGVGLRLL-VD--TEERNRTHAIVDTLKISSLLLEGKS-----ENYVKMHDVIRDVAISIAEDGMFIVK--VE-RA
>XP_059656553.1
NSMK------YESFE--SRERVFKQIMEAL----DDSNYKIGIHGMPGVGKTRMMKEVAEQAQK-KLFDEIAQVVVTQNPNLKEIQQKLLNCLEE---TEDA--RKGRLYLRLNGKKILVMVDDVWN--DKIKLE-GIGIPATTGCKILLTSRSRDVCKEM-GVKGN----GVLSDVEAWSLFKKKV---GD-E-TH-EMQSVAEEVCRECACLPLAILAVGGALQNK-SKQK-WKDALKQLRCRIGG---LQGKLYSRIELSYDYLDAK--SIFLLCCLFGEDAEIFIDDLVMYGVGLRLL-VD--TEERNRTHAIVDTLKISSLLLEGKS-----ENYVKMHDVIRDVAISIAEDGMFIVK--VE-RA
>XP_059656554.1
NSMK------YESFE--SRERVFKQIMEAL----DDSNYKIGIHGMPGVGKTRMMKEVAEQAQK-KLFDEIAQVVVTQNPNLKEIQQKLLNCLEE---TEDA--RKGRLYLRLNGKKILVMVDDVWN--DKIKLE-GIGIPATTGCKILLTSRSRDVCKEM-GVKGN----GVLSDVEAWSLFKKKV---GD-E-TH-EMQSVAEEVCRECACLPLAILAVGGALQNK-SKQK-WKDALKQLRCRIGG---LQGKLYSRIELSYDYLDAK--SIFLLCCLFGEDAEIFIDDLVMYGVGLRLL-VD--TEERNRTHAIVDTLKISSLLLEGKS-----ENYVKMHDVIRDVAISIAEDGMFIVK--VE-RA
>XP_059656555.1
NSMK------YESFE--SRERVFKQIMEAL----DDSNYKIGIHGMPGVGKTRMMKEVAEQAQK-KLFDEIAQVVVTQNPNLKEIQQKLLNCLEE---TEDA--RKGRLYLRLNGKKILVMVDDVWN--DKIKLE-GIGIPATTGCKILLTSRSRDVCKEM-GVKGN----GVLSDVEAWSLFKKKV---GD-E-TH-EMQSVAEEVCRECACLPLAILAVGGALQNK-SKQK-WKDALKQLRCRIGG---LQGKLYSRIELSYDYLDAK--SIFLLCCLFGEDAEIFIDDLVMYGVGLRLL-VD--TEERNRTHAIVDTLKISSLLLEGKS-----ENYVKMHDVIRDVAISIAEDGMFIVK--VE-RA
>XP_059656557.1
NSMK------YESFE--SRERVFKQIMEAL----DDSNYKIGIHGMPGVGKTRMMKEVAEQAQK-KLFDEIAQVVVTQNPNLKEIQQKLLNCLEE---TEDA--RKGRLYLRLNGKKILVMVDDVWN--DKIKLE-GIGIPATTGCKILLTSRSRDVCKEM-GVKGN----GVLSDVEAWSLFKKKV---GD-E-TH-EMQSVAEEVCRECACLPLAILAVGGALQNK-SKQK-WKDALKQLRCRIGG---LQGKLYSRIELSYDYLDAK--SIFLLCCLFGEDAEIFIDDLVMYGVGLRLL-VD--TEERNRTHAIVDTLKISSLLLEGKS-----ENYVKMHDVIRDVAISIAEDGMFIVK--VE-RA
>XP_059656560.1
NSMK------YECFE--SRETVFKQIMEAL----DDSNYKIGIHGMPGVGKTRMMKEVAEQAQK-KLFDEIAQVVVTQNPNLKEIQQKLLNYLEE---TEDA--RKGRLYLRLNGKNILVMVDDVWN--DKIKLE-GIGIPATTGCKILLTSRSRDVCKEM-GVKGN----GVLSDVEAWSLFKKKV---GD-E-TH-EMQSVAEEVCRECACLPLAILAVGGALQNK-SKQK-WKDALKQLRCRIGG---LQGKLYSRIELSYDYLDAK--SIFLLCCLFGEDAEIFIDDLVMYGVGLRLL-VD--TEERNRTHAIVDTLKISSLLLEGKS-----ENYVKMHDVIRDVAISIAEDGMFIVK--VE-RA
>XP_059656561.1
NSMK------YECFE--SRETVFKQIMEAL----DDSNYKIGIHGMPGVGKTRMMKEVAEQAQK-KLFDEIAQVVVTQNPNLKEIQQKLLNYLEE---TEDA--RKGRLYLRLNGKNILVMVDDVWN--DKIKLE-GIGIPATTGCKILLTSRSRDVCKEM-GVKGN----GVLSDVEAWSLFKKKV---GD-E-TH-EMQSVAEEVCRECACLPLAILAVGGALQNK-SKQK-WKDALKQLRCRIGG---LQGKLYSRIELSYDYLDAK--SIFLLCCLFGEDAEIFIDDLVMYGVGLRLL-VD--TEERNRTHAIVDTLKISSLLLEGKS-----ENYVKMHDVIRDVAISIAEDGMFIVK--VE-RA
>XP_059656562.1
NSMK------YECFE--SRETVFKQIMEAL----DDSNYKIGIHGMPGVGKTRMMKEVAEQAQK-KLFDEIAQVVVTQNPNLKEIQQKLLNYLEE---TEDA--RKGRLYLRLNGKNILVMVDDVWN--DKIKLE-GIGIPATTGCKILLTSRSRDVCKEM-GVKGN----GVLSDVEAWSLFKKKV---GD-E-TH-EMQSVAEEVCRECACLPLAILAVGGALQNK-SKQK-WKDALKQLRCRIGG---LQGKLYSRIELSYDYLDAK--SIFLLCCLFGEDAEIFIDDLVMYGVGLRLL-VD--TEERNRTHAIVDTLKISSLLLEGKS-----ENYVKMHDVIRDVAISIAEDGMFIVK--VE-RA
>XP_059656563.1
NSMK------YECFE--SRETVFKQIMEAL----DDSNYKIGIHGMPGVGKTRMMKEVAEQAQK-KLFDEIAQVVVTQNPNLKEIQQKLLNYLEE---TEDA--RKGRLYLRLNGKNILVMVDDVWN--DKIKLE-GIGIPATTGCKILLTSRSRDVCKEM-GVKGN----GVLSDVEAWSLFKKKV---GD-E-TH-EMQSVAEEVCRECACLPLAILAVGGALQNK-SKQK-WKDALKQLRCRIGG---LQGKLYSRIELSYDYLDAK--SIFLLCCLFGEDAEIFIDDLVMYGVGLRLL-VD--TEERNRTHAIVDTLKISSLLLEGKS-----ENYVKMHDVIRDVAISIAEDGMFIVK--VE-RA
>XP_059656564.1
NSMK------YECFE--SRETVFKQIMEAL----DDSNYKIGIHGMPGVGKTRMMKEVAEQAQK-KLFDEIAQVVVTQNPNLKEIQQKLLNYLEE---TEDA--RKGRLYLRLNGKNILVMVDDVWN--DKIKLE-GIGIPATTGCKILLTSRSRDVCKEM-GVKGN----GVLSDVEAWSLFKKKV---GD-E-TH-EMQSVAEEVCRECACLPLAILAVGGALQNK-SKQK-WKDALKQLRCRIGG---LQGKLYSRIELSYDYLDAK--SIFLLCCLFGEDAEIFIDDLVMYGVGLRLL-VD--TEERNRTHAIVDTLKISSLLLEGKS-----ENYVKMHDVIRDVAISIAEDGMFIVK--VE-RA
>XP_059656565.1
NSMK------YECFE--SRETVFKQIMEAL----DDSNYKIGIHGMPGVGKTRMMKEVAEQAQK-KLFDEIAQVVVTQNPNLKEIQQKLLNYLEE---TEDA--RKGRLYLRLNGKNILVMVDDVWN--DKIKLE-GIGIPATTGCKILLTSRSRDVCKEM-GVKGN----GVLSDVEAWSLFKKKV---GD-E-TH-EMQSVAEEVCRECACLPLAILAVGGALQNK-SKQK-WKDALKQLRCRIGG---LQGKLYSRIELSYDYLDAK--SIFLLCCLFGEDAEIFIDDLVMYGVGLRLL-VD--TEERNRTHAIVDTLKISSLLLEGKS-----ENYVKMHDVIRDVAISIAEDGMFIVK--VE-RA
>XP_059656588.1
LRID---PLFAED--IVGIEKPTQKLITWAQ---RQSLKVVFVVGMGGLGKTTIVKQAYEMVKNEG-FECHAWITVGRSI---N-KVELLQRMFT-HSNVVH--LTSKLKDHLQNKRYVLVLDDLWI--KDVWETIRKALPEGH-SRIIITTRRGDIAFSCRDNSTDVY--PSLPTEKAKQLFYKKAF-PD--ICPS-RLEDWSQRILTKCEGLPIAVIEIGKILY-RNSVS-AWQKLLGSLGSELSR-NGRLSNTMRVLSLSYSDLPYHLKYCFLYLTNFPENYPVRCRVLIRLWIAEGFI-EQTD-KEEDMGEEYLKELTDRNLIQ-SEL---GRPKTCRVHNLMHKIILSKSREENFCN---V--RR
>XP_059656590.1
YSVN------YENFQ--SRELVFEKIMKAL----DDRNYKIGIHGIPGVGKTRMMKEVAQQAEK-QLFDEIGAIVFTQNPNLKEIQQKLMNLFDK---SEEA--KKGLLLNRLGGKKILVMVDDIWN--DKIKLE-DIGFPATKGCKILFTSRHQDVCKDM-GVNEN----GLLSEDEAWSLFEKKV---GD-K-PH-EMHLVAEAVCKECACLPLAILTVGGALKDK-SKHI-WEDALEQLRSTIEG---MEAKLYSRIELSYKYLDAK--SIFLLCCLFGEDTEISIDDLVSYGFGMRLL-VD--TKTRNRAYVIVDMLKRYSLLLEGRS-----QNFLKMHDVIRDVAMSISEDVMYLVK--VE-RG
>XP_059656660.1
PRID---PLFAED--IVGIEIPKKKLITWAL---RQSLKVVFVVGMGGLGKTTIVKQAYEMVKNEG-FECHAWITVGRSI---N-KMDLLTMMFN-SFNLVE--LMNKLRDHLQNKRYVLVLDDLWK--KDVWESIRKALPEGH-SRIIITTRRGDIAFSCRDNSTDVY--QSLPTEKAKQLFHKNAF-PD--ICPS-RLEGWSQRILTKCEGLPLAIIEIGKILY-RNSAS-AWQKLLGSLGSELSR-NGSLSDTMRILSLSYSDLPYHLKYCFLYLTIFPENYPVRCRVLIRLWIAEGFI-EQTG-KEEDIGEEYLKELTDRNLIQ-SEL---GRPKTCRVHNLMHKIILSKSREENFCN---V--RR
>XP_059656667.1
PRID---PLFAED--IVGIEIPKKKLITWAL---RQSLKVVFVVGMGGLGKTTIVKQAYEMVKNEG-FECHAWITVGRSI---N-KMDLLTMMFN-SFNLVE--LMNKLRDHLQNKRYVLVLDDLWK--KDVWESIRKALPEGH-SRIIITTRRGDIAFSCRDNSTDVY--QSLPTEKAKQLFHKNAF-PD--ICPS-RLEGWSQRILTKCEGLPLAIIEIGKILY-RNSAS-AWQKLLGSLGSELSR-NGSLSDTMRILSLSYSDLPYHLKYCFLYLTIFPENYPVRCRVLIRLWIAEGFI-EQTG-KEEDIGEEYLKELTDRNLIQ-SEL---GRPKTCRVHNLMHKIILSKSREENFCN---V--RR
>XP_059656675.1
PRID---PLFAED--IVGIEIPKKKLITWAL---RQSLKVVFVVGMGGLGKTTIVKQAYEMVKNEG-FECHAWITVGRSI---N-KMDLLTMMFN-SFNLVE--LMNKLRDHLQNKRYVLVLDDLWK--KDVWESIRKALPEGH-SRIIITTRRGDIAFSCRDNSTDVY--QSLPTEKAKQLFHKNAF-PD--ICPS-RLEGWSQRILTKCEGLPLAIIEIGKILY-RNSAS-AWQKLLGSLGSELSR-NGSLSDTMRILSLSYSDLPYHLKYCFLYLTIFPENYPVRCRVLIRLWIAEGFI-EQTG-KEEDIGEEYLKELTDRNLIQ-SEL---GRPKTCRVHNLMHKIILSKSREENFCN---V--RR
>XP_059656683.1
PRID---PLFAED--IVGIEIPKKKLITWAL---RQSLKVVFVVGMGGLGKTTIVKQAYEMVKNEG-FECHAWITVGRSI---N-KMDLLTMMFN-SFNLVE--LMNKLRDHLQNKRYVLVLDDLWK--KDVWESIRKALPEGH-SRIIITTRRGDIAFSCRDNSTDVY--QSLPTEKAKQLFHKNAF-PD--ICPS-RLEGWSQRILTKCEGLPLAIIEIGKILY-RNSAS-AWQKLLGSLGSELSR-NGSLSDTMRILSLSYSDLPYHLKYCFLYLTIFPENYPVRCRVLIRLWIAEGFI-EQTG-KEEDIGEEYLKELTDRNLIQ-SEL---GRPKTCRVHNLMHKIILSKSREENFCN---V--RR
>XP_059656687.1
PRID---PLFAED--IVGIEIPKKKLITWAL---RQSLKVVFVVGMGGLGKTTIVKQAYEMVKNEG-FECHAWITVGRSI---N-KMDLLTMMFN-SFNLVE--LMNKLRDHLQNKRYVLVLDDLWK--KDVWESIRKALPEGH-SRIIITTRRGDIAFSCRDNSTDVY--QSLPTEKAKQLFHKNAF-PD--ICPS-RLEGWSQRILTKCEGLPLAIIEIGKILY-RNSAS-AWQKLLGSLGSELSR-NGSLSDTMRILSLSYSDLPYHLKYCFLYLTIFPENYPVRCRVLIRLWIAEGFI-EQTG-KEEDIGEEYLKELTDRNLIQ-SEL---GRPKTCRVHNLMHKIILSKSREENFCN---V--RR
>XP_059656694.1
PRID---PLFAED--IVGIEIPKKKLITWAL---RQSLKVVFVVGMGGLGKTTIVKQAYEMVKNEG-FECHAWITVGRSI---N-KMDLLTMMFN-SFNLVE--LMNKLRDHLQNKRYVLVLDDLWK--KDVWESIRKALPEGH-SRIIITTRRGDIAFSCRDNSTDVY--QSLPTEKAKQLFHKNAF-PD--ICPS-RLEGWSQRILTKCEGLPLAIIEIGKILY-RNSAS-AWQKLLGSLGSELSR-NGSLSDTMRILSLSYSDLPYHLKYCFLYLTIFPENYPVRCRVLIRLWIAEGFI-EQTG-KEEDIGEEYLKELTDRNLIQ-SEL---GRPKTCRVHNLMHKIILSKSREENFCN---V--RR
>XP_059656703.1
PRID---PLFAED--IVGIEIPKKKLITWAL---RQSLKVVFVVGMGGLGKTTIVKQAYEMVKNEG-FECHAWITVGRSI---N-KMDLLTMMFN-SFNLVE--LMNKLRDHLQNKRYVLVLDDLWK--KDVWESIRKALPEGH-SRIIITTRRGDIAFSCRDNSTDVY--QSLPTEKAKQLFHKNAF-PD--ICPS-RLEGWSQRILTKCEGLPLAIIEIGKILY-RNSAS-AWQKLLGSLGSELSR-NGSLSDTMRILSLSYSDLPYHLKYCFLYLTIFPENYPVRCRVLIRLWIAEGFI-EQTG-KEEDIGEEYLKELTDRNLIQ-SEL---GRPKTCRVHNLMHKIILSKSREENFCN---V--RR
>XP_059656714.1
PRMA---SLFAED--ILGIEEPRKKLVSWAL---RHSLEVMFVVGMGGSGKTTLVKKVYERVKDEE-FECHAWITASKSR---K-KREILWRMFN-NV-EVD--LTNKLREHLQNKRYVVVFDDLWI--KDVWETIKFALPGGH-SRIIVTTRRGDIACSCRDDSTAVY--QPLPMEKAQTLFCKKAF-PGR-ICPS-GLEDWSQRILTKCEGLPLAIIELGQILSNKKSES-VWKRLLESLGSELSR-NGRLSNTMRVLSLSYSDLPYHLKYCFLYLSIFPENYPVRCTVLIRLWIAEGFI-EQTG-KEEDIGEEYLKELTDRNLIQ-SEL---GRPKTCRVHNLMHKITLSKSREENFCN---V--RR
>XP_059656723.1
PRMA---SLFAED--ILGIEEPRKKLVSWAL---RHSLEVMFVVGMGGSGKTTLVKKVYERVKDEE-FECHAWITASKSR---K-KREILWRMFN-NV-EVD--LTNKLREHLQNKRYVVVFDDLWI--KDVWETIKFALPGGH-SRIIVTTRRGDIACSCRDDSTAVY--QPLPMEKAQTLFCKKAF-PGR-ICPS-GLEDWSQRILTKCEGLPLAIIELGQILSNKKSES-VWKRLLESLGSELSR-NGRLSNTMRVLSLSYSDLPYHLKYCFLYLSIFPENYPVRCTVLIRLWIAEGFI-EQTG-KEEDIGEEYLKELTDRNLIQ-SEL---GRPKTCRVHNLMHKITLSKSREENFCN---V--RR
>XP_059656769.1
PRMA---SLFAED--ILGIEEPKKKLVSWAL---RHSLQVMFVVGMGGSGKTTLVKKVYERVKDEG-FECHAWITASRSR---K-KREILWRMFN-NV-EVD--LTNKLREHLQNKRYVVVFDDLWI--KDVWETIKFALPGGH-SRIIVTTRRGDIACSCRDDSTGVY--QPLPMEKAQTLFCKKAF-PGR-ICPS-GLEDWSQRILTKCEGLPLAIIELGQILSNKKSES-VWKRLLESLGSELSR-NGRLSNTMRVLSLSYRDLPYHLKYCFLYLSIFPENYPVRCRVLIRLWIAEGFI-EQTG-KEEDIGEEYLKELTDRNLIQ-SEL---GRPKTCRVHNLMHKIILSKSREENFCN---V--RR
>XP_059656775.1
YSRN------YESFQ--SREFVFEEIMKAL----DDGTYKIGIHGMPGVGKTKMMEEVAQRAEK-SLFDEVTQIVVSQNPLLEDIRQKLLNM--K---PSNA--SKEQICDRLNGKRILIMVDDVWN--DEIKLE-HIGIPAAKGCKIILTSRIKEVCLRM-RVQKE----GLLSEHEALMLFNETV---GD-D-SG-ELHSVAKEVCHECDCLPLAIVTIGAALQYE-RETKGWNDALEQLKSKIPG---VSDKLYSCIQLSYKNLDQR--LCFLHCSLFPEDAEISIDDLAIYGVGTRFL-TDRESEKRQRTHTLIGTLKKSNLLLNGRN-----QNFVKMHDVIRDVAISIAKVAMFLVR--IE-KA
>XP_059656776.1
YSRN------YESFQ--SREFVFEEIMKAL----DDGTYKIGIHGMPGVGKTKMMEEVAQRAEK-SLFDEVTQIVVSQNPLLEDIRQKLLNM--K---PSNA--SKEQICDRLNGKRILIMVDDVWN--DEIKLE-HIGIPAAKGCKIILTSRIKEVCLRM-RVQKE----GLLSEHEALMLFNETV---GD-D-SG-ELHSVAKEVCHECDCLPLAIVTIGAALQYE-RETKGWNDALEQLKSKIPG---VSDKLYSCIQLSYKNLDQR--LCFLHCSLFPEDAEISIDDLAIYGVGTRFL-TDRESEKRQRTHTLIGTLKKSNLLLNGRN-----QNFVKMHDVIRDVAISIAKVAMFLVR--IE-KA
>XP_059656777.1
YSRN------YESFQ--SREFVFEEIMKAL----DDGTYKIGIHGMPGVGKTKMMEEVAQRAEK-SLFDEVTQIVVSQNPLLEDIRQKLLNM--K---PSNA--SKEQICDRLNGKRILIMVDDVWN--DEIKLE-HIGIPAAKGCKIILTSRIKEVCLRM-RVQKE----GLLSEHEALMLFNETV---GD-D-SG-ELHSVAKEVCHECDCLPLAIVTIGAALQYE-RETKGWNDALEQLKSKIPG---VSDKLYSCIQLSYKNLDQR--LCFLHCSLFPEDAEISIDDLAIYGVGTRFL-TDRESEKRQRTHTLIGTLKKSNLLLNGRN-----QNFVKMHDVIRDVAISIAKVAMFLVR--IE-KA
>XP_059656778.1
PRMA---SLFAED--ILGIEEPKKKLVSWAL---RHSLQVMFVVGMGGSGKTTLVKKVYERVKDEG-FECHAWITASRSR---K-KREILWRMFN-NV-EVD--LTNKLREHLQNKRYVVVFDDLWI--KDVWETIKFALPGGH-SRIIVTTRRGDIACSCRDDSTGVY--QPLPMEKAQTLFCKKAF-PGR-ICPS-GLEDWSQRILTKCEGLPLAIIELGQILSNKKSES-VWKRLLESLGSELSR-NGRLSNTMRVLSLSYRDLPYHLKYCFLYLSIFPENYPVRCRVLIRLWIAEGFI-EQTG-KEEDIGEEYLKELTDRNLIQ-SEL---GRPKTCRVHNLMHKIILSKSREENFCN---V--RR
>XP_059656779.1
YSRN------YESFQ--SREFVFEEIMKAL----DDGTYKIGIHGMPGVGKTKMMEEVAQRAEK-SLFDEVTQIVVSQNPLLEDIRQKLLNM--K---PSNA--SKEQICDRLNGKRILIMVDDVWN--DEIKLE-HIGIPAAKGCKIILTSRIKEVCLRM-RVQKE----GLLSEHEALMLFNETV---GD-D-SG-ELHSVAKEVCHECDCLPLAIVTIGAALQYE-RETKGWNDALEQLKSKIPG---VSDKLYSCIQLSYKNLDQR--LCFLHCSLFPEDAEISIDDLAIYGVGTRFL-TDRESEKRQRTHTLIGTLKKSNLLLNGRN-----QNFVKMHDVIRDVAISIAKVAMFLVR--IE-KA
>XP_059656780.1
YSRN------YESFQ--SREFVFEEIMKAL----DDGTYKIGIHGMPGVGKTKMMEEVAQRAEK-SLFDEVTQIVVSQNPLLEDIRQKLLNM--K---PSNA--SKEQICDRLNGKRILIMVDDVWN--DEIKLE-HIGIPAAKGCKIILTSRIKEVCLRM-RVQKE----GLLSEHEALMLFNETV---GD-D-SG-ELHSVAKEVCHECDCLPLAIVTIGAALQYE-RETKGWNDALEQLKSKIPG---VSDKLYSCIQLSYKNLDQR--LCFLHCSLFPEDAEISIDDLAIYGVGTRFL-TDRESEKRQRTHTLIGTLKKSNLLLNGRN-----QNFVKMHDVIRDVAISIAKVAMFLVR--IE-KA
>XP_059656781.1
YSRN------YESFQ--SREFVFEEIMKAL----DDGTYKIGIHGMPGVGKTKMMEEVAQRAEK-SLFDEVTQIVVSQNPLLEDIRQKLLNM--K---PSNA--SKEQICDRLNGKRILIMVDDVWN--DEIKLE-HIGIPAAKGCKIILTSRIKEVCLRM-RVQKE----GLLSEHEALMLFNETV---GD-D-SG-ELHSVAKEVCHECDCLPLAIVTIGAALQYE-RETKGWNDALEQLKSKIPG---VSDKLYSCIQLSYKNLDQR--LCFLHCSLFPEDAEISIDDLAIYGVGTRFL-TDRESEKRQRTHTLIGTLKKSNLLLNGRN-----QNFVKMHDVIRDVAISIAKVAMFLVR--IE-KA
>XP_059656782.1
YSRN------YESFQ--SREFVFEEIMKAL----DDGTYKIGIHGMPGVGKTKMMEEVAQRAEK-SLFDEVTQIVVSQNPLLEDIRQKLLNM--K---PSNA--SKEQICDRLNGKRILIMVDDVWN--DEIKLE-HIGIPAAKGCKIILTSRIKEVCLRM-RVQKE----GLLSEHEALMLFNETV---GD-D-SG-ELHSVAKEVCHECDCLPLAIVTIGAALQYE-RETKGWNDALEQLKSKIPG---VSDKLYSCIQLSYKNLDQR--LCFLHCSLFPEDAEISIDDLAIYGVGTRFL-TDRESEKRQRTHTLIGTLKKSNLLLNGRN-----QNFVKMHDVIRDVAISIAKVAMFLVR--IE-KA
>XP_059656786.1
HSTR------YESFQ--SRELVFKEIMKAL----DDGTYKIGIYGMPGVGKTRMMEEVAQQAQK-SLFDEVAKIVVTENPNLKDIQLQLLNMLDK---TEYA--RKGLLRSRLNGKKIFVIVDDVWN--DQIKLE-DIGFPATKGCKILLTSRRRDVCEVM-GVNEN----RDLSKDEAWSLFEKKV---GN-R-PH-DMRFVAEAVCEECAGLPLAILAIGGALKNK-SKSD-WEDALRQLKSRIPG---VPAKLYLPIELSYKYLDTK--SIFLLCSLFGEDAQISIDDLVRYGVGLRLL-VD--TEERNRAHAIVNTLKISSLLLEGRN-----EKFVKMHDVIRGVALWIAEDAMFLVK--VT-KA
>XP_059656787.1
HSTR------YESFQ--SRELVFKEIMKAL----DDGTYKIGIYGMPGVGKTRMMEEVAQQAQK-SLFDEVAKIVVTENPNLKDIQLQLLNMLDK---TEYA--RKGLLRSRLNGKKIFVIVDDVWN--DQIKLE-DIGFPATKGCKILLTSRRRDVCEVM-GVNEN----RDLSKDEAWSLFEKKV---GN-R-PH-DMRFVAEAVCEECAGLPLAILAIGGALKNK-SKSD-WEDALRQLKSRIPG---VPAKLYLPIELSYKYLDTK--SIFLLCSLFGEDAQISIDDLVRYGVGLRLL-VD--TEERNRAHAIVNTLKISSLLLEGRN-----EKFVKMHDVIRGVALWIAEDAMFLVK--VT-KA
>XP_059656790.1
PRIA---SLFAED--IVGIEEPKQKLVSWAL---RHSLEVMFVVGMGGSGKTTLVKKVFERVKDEG-FECHAWITVSRSR---K-EPEILWRMFN-NINEID--LTKKLREHLQNKRYVVVLDDLWI--KDVWETIRIALPGGH-SRIIVTTRRGDIACSCRDNSIGVH--QPLPMEKAQQLFYKKAF-PER-TCPL-GLEGWSQIILTKCEGLPLAIIELGQILSNRKSES-VWKRLLESLGSELSR-NGRLSNTMRVLSLSYIDLPYHLKYCFLYLTIFPENYLVRCRVLIRLWIAEGFI-AQTG-KEEDIGEEYLKELTDRNLIQ-SEL---GKPKTCRVHNLMHKIILSKSREENFCK---V--RR
>XP_059656799.1
PRIA---SLFAED--IVGIEEPKQKLVSWAL---RHSLEVMFVVGMGGSGKTTLVKKVFERVKDEG-FECHAWITVSRSR---K-EPEILWRMFN-NINEID--LTKKLREHLQNKRYVVVLDDLWI--KDVWETIRIALPGGH-SRIIVTTRRGDIACSCRDNSIGVH--QPLPMEKAQQLFYKKAF-PER-TCPL-GLEGWSQIILTKCEGLPLAIIELGQILSNRKSES-VWKRLLESLGSELSR-NGRLSNTMRVLSLSYIDLPYHLKYCFLYLTIFPENYLVRCRVLIRLWIAEGFI-AQTG-KEEDIGEEYLKELTDRNLIQ-SEL---GKPKTCRVHNLMHKIILSKSREENFCK---V--RR
>XP_059656923.1
RRGD---ALLLEE--LVGMDGRKKQLIGWLV-EDSPRLKVVSVVGMGGMGKTTLVKKVYDDMEVKNHFQCHAWITVSQSF---N-LRELLQDVIR-TMDSND--LKAEIKDFLQQRRYVLVLDDVWQ--IHAWDALKYAFPDNSGSRILLTTRIVDVASTCVESPDHIY--KPLSPEESWTLFCRKTF-QG--HCPE-LLKELSRSILQKCEGLPLAVVAISGVLATKKSRVDDWELFYRRLGAQLEV-HDKLESMKNILSLSYYDLPCYLKICFLYLGLFPEDYEIERMRLIRLWIAEGFVKGRV---TEEVAEGYLKELINRSLVQVAKR---GRLKECRIHDLFREVITSKSREQNIAA---M--RR
>XP_059656924.1
RRGD---ALLLEE--LVGMDGPKKQLIGWLL-EDSPRLKVVSVVGMGGMGKTTLVKKVYDDMEAKNRFQCHAWITVSQSF---D-LRELLKYVIR-TMDSND--LKAQIKDFLQQRR----------------------------------------------------------------------------------------------------------------------------------------------------------------------------------------------------------------------I---G----------------------------------
>XP_059656925.1
RRGD---ALLLEE--LVGMDGPKKHLIGWFL-DDSPRLRVVSVVGMGGMGKTTLVKKAYDDMGVKNRFQCHAWITVSQSF---H-LRELLKDVVR-TMDIND--LKAKIKDFLQQRRYVLVLDDVWS--INAWDALKYAFPDNSGSRILLTTRIVGVASTCVESLDHNY--KPL-------------------------------------------------------SPKESWTLFCRK-------------------TFQGNHCPQHL---------------------------------------EELS--------------------------------------------------------
>XP_059656928.1
RRGD---ALLLEE--LVGMDGPKKHLIGWLL-DDSPRLKVVSVVGMGGMGKTTLVKKAYDDMGVKKRFDCHAWITVSQSF---H-LRELLKDVVR-TMDIND--LKAKIKDFLQQRRYVLVLDDVWS--INAWDALKYAFPDNSGSRILLTTRIVDVASTCVESPDHIY--EPLSQEESWTLFCRKTF-QD--CCPP-DLEKVSRSILEKCKGLPLAVVAVSGVLARKRSTSHDWELFHRSLGAQSEG-DDQLESMKKILSLSYYNLPYYLKICFLYLGLFPEDYKIERTRVIRLWIAEGFV-VRVGR-TEEVAEGYLKELINRSLVQVTRI---GRLRECRIHDLFREVITSKSREQNIAA---M--RR
>XP_059656929.1
RRGD---ALLLEE--LVGMDGPKKQLIGWLL-EDSPRLKVVSVVGMGGMGKTTLVKKVYDDMEAKNRFQCHAWITVSQSF---N-LRELLKYVIR-TMDSND--LKAQIKYFLQQRRYVLVLDDVWQ--IDAWNAFKYALPDNNGSRILLTTRIVDVASTCVESPDHVY--KPLSPRESCTLFRRKTF-QG--HCPQ-HLEKISQSILEKCEGLPLAIVAISGVLATKKSTTHEWELFHLSLGAQLEG-HGKLESVKKILSLSYYDLPYYLKICFLYLGLFPEDYEIERMRLIRLWIAEGFV-V-IGRLTEEVAEDYLNELINRSLVQVAKI---GRLKECRIHDLFREVITSKSSEQNIAA---M--RR
>XP_059656933.1
RRGD---ALLLEE--LVGMDGPKKHLIGWLL-DDSPRLKVVSVVGMGGMGKTTLVKKAYDDMGVKNRFKCHAWITVSQSF---H-LRELLKDVVR-TMDIND--LKAKIKDFLQQRTYALVLDDVWS--INAWDALKYAFPDNSGSRILLTTRIVDVASTCVESPDHIY--EPLSQEESWTLFCRKTF-QD--CCPP-DLEKVSRSILEKCKGLPLAVVAVSGVLARKRSTSHDWELFHRSLGAQSEG-DDQLESMKKILSLSYYNLPYYLKICFLYLGLFPEDYKIERMRVIRLWIAEGFV-VRVGR-TEEVAEGYLKELINRSLVQVTRI---GRLRECRIHDLFREVITSKSREQNIAA---M--RR
>XP_059656936.1
RRGD---ALLLEE--LVGMDGPKKHLIGWLL-DDSPRLKVVSVVGMGGMGKTTLVKKAYDDMGVKNRFKCHAWITVSQSF---H-LRELLKDVVR-TMDIND--LKAKIKDFLQQRTYALVLDDVWS--INAWDALKYAFPDNSGSRILLTTRIVDVASTCVESPDHIY--EPLSQEESWTLFCRKTF-QD--CCPP-DLEKVSRSILEKCKGLPLAVVVVSGVLARKRSTSHDWELFHRSLGAQSEG-DDQLESMKRILSLSYYNLPYYLKICFLYLGLFPEDYKIERMRVIRLWIAEGFV-VRVGR-TEEVAEGYLKELINRSLVQVTRI---GRLRECRIHDLFREVITSKSREQNIAA---M--RR
>XP_059656937.1
RRGD---ALLLEE--LVGMDGRKKQLIGWLV-EDSPRLKVVSVVGMGGMGKTTLVKKAYDDMGVKNRFQCHAWITVSQSF---H-LRELLKDVVR-TMDIND--LKAKIKDFLQQRRYVLVFDDVWS--INAWDALKYAFPDNSGSRILLTTRIVDVASTCVESPDHIY--EPLSQEESWTLFCRKTF-QD--CCPP-DLEKVSRSILEKCKGLPLAVVAVSGVLATKRSTSHDWELFHRSLGAQSEG-HDKLESMKKILSLSYYNLPYYLKICFLYLGLFPEDYKIERMRVIRLWIAEGFV-VRVGR-TEEVAEGYLKELINRSLVQVARI---GRLRECRIHDLFREVITSKSREQNIAA---M--RR
>XP_059656938.1
RRGD---ALLLEE--LVGMDGPKKQLIGWLL-EDSPRLKVVSVVGMGGMGKTTLVKKVYDDMEAKNRFQCHAWITVSQSF---D-LRELLKYVIR-TMDSND--LKAQIKDFLQQRR----------------------------------------------------------------------------------------------------------------------------------------------------------------------------------------------------------------------I---G----------------------------------
>XP_059656947.1
----------A---L-VGMDHHLEEMMRLLV-V-NE-VRIVGIHGIGGIGKTTTAKFIYNKLL-K-CFECCSFLDVQER-MQQK-LQKLLSDTLK-DVDSG---I---IKNVV-KKKVLIVLDDVDA------SHFT-TLVGKSGSRIIITTRDIHV---LDD-LKDTY--PLMDHVQSLQLFSMHAFRKKW---IN-DYLDISMDVASTAAGLPLVLEVIGSFLS-M--EKAVWEDTLKKLE--LPH-DEVIK----KLRVIYEALAQ--QQIFLLFT--GMYKAA----AFYMWDDCGYHP-----------KRELNVLLLMSLMKV------GDPNELKMHDQFRTLGRKIICEE--KIRG----SR
>XP_059656956.1
EWRE-TSSVL-TE--VYGRENDKESVIEQLV-IKQD-VSILPILGIGGLGKTTLAQQVFNDERVIKHFEPRIWVCISEDF---E-VKRVIKLLIE-SLDI----LQRQLQDKLNGKRYLVVLDDVWNENRQKWEMVKCVLPSGKGASVITTTRLENVA-LIMRTLPI-Y--TCLSEDDCWLVFKQQAF--KD-DRSN--LVAIGKEIVKKCRGVALAAKALGSLLQFKEES--EWVNIKESKIWGLPQ--D-EYSIMPALRLSYYNLPFECRQCFAYCAMFEKDSRIEKDRIIHLWMASGFI-S-NGTMEEDIGNAIWKELYSRSFFQEVEN---GNIQSFKIHDLVHDLAESIMEDECHVM----K-RH
>XP_059656958.1
EWRE-TSSVL-TE--VYGRENDKESVIEQLV-IKQD-VSILPILGIGGLGKTTLAQQVFNDERVIKHFEPRIWVCISEDF---E-VKRVIKLLIE-SLDI----LQRQLQDKLNGKRYLVVLDDVWNENRQKWEMVKCVLPSGKGASVITTTRLENVA-LIMRTLPI-Y--TCLSEDDCWLVFKQQAF--KD-DRSN--LVAIGKEIVKKCRGVALAAKALGSLLQFKEES--EWVNIKESKIWGLPQ--D-EYSIMPALRLSYYNLPFECRQCFAYCAMFEKDSRIEKDRIIHLWMASGFI-S-NGTMEEDIGNAIWKELYSRSFFQEVEN---GNIQSFKIHDLVHDLAESIMEDECHVM----K-RH
>XP_059656959.1
EWRE-TSSVL-TE--VYGRENDKESVIEQLV-IKQD-VSILPILGIGGLGKTTLAQQVFNDERVIKHFEPRIWVCISEDF---E-VKRVIKLLIE-SLDI----LQRQLQDKLNGKRYLVVLDDVWNENRQKWEMVKCVLPSGKGASVITTTRLENVA-LIMRTLPI-Y--TCLSEDDCWLVFKQQAF--KD-DRSN--LVAIGKEIVKKCRGVALAAKALGSLLQFKEES--EWVNIKESKIWGLPQ--D-EYSIMPALRLSYYNLPFECRQCFAYCAMFEKDSRIEKDRIIHLWMASGFI-S-NGTMEEDIGNAIWKELYSRSFFQEVEN---GNIQSFKIHDLVHDLAESIMEDECHVM----K-RH
>XP_059656960.1
EWRE-TSSVL-TE--VYGRENDKESVIEQLV-IKQD-VSILPILGIGGLGKTTLAQQVFNDERVIKHFEPRIWVCISEDF---E-VKRVIKLLIE-SLDI----LQRQLQDKLNGKRYLVVLDDVWNENRQKWEMVKCVLPSGKGASVITTTRLENVA-LIMRTLPI-Y--TCLSEDDCWLVFKQQAF--KD-DRSN--LVAIGKEIVKKCRGVALAAKALGSLLQFKEES--EWVNIKESKIWGLPQ--D-EYSIMPALRLSYYNLPFECRQCFAYCAMFEKDSRIEKDRIIHLWMASGFI-S-NGTMEEDIGNAIWKELYSRSFFQEVEN---GNIQSFKIHDLVHDLAESIMEDECHVM----K-RH
>XP_059656961.1
EWRE-TSSVL-TE--VYGRENDKESVIEQLV-IKQD-VSILPILGIGGLGKTTLAQQVFNDERVIKHFEPRIWVCISEDF---E-VKRVIKLLIE-SLDI----LQRQLQDKLNGKRYLVVLDDVWNENRQKWEMVKCVLPSGKGASVITTTRLENVA-LIMRTLPI-Y--TCLSEDDCWLVFKQQAF--KD-DRSN--LVAIGKEIVKKCRGVALAAKALGSLLQFKEES--EWVNIKESKIWGLPQ--D-EYSIMPALRLSYYNLPFECRQCFAYCAMFEKDSRIEKDRIIHLWMASGFI-S-NGTMEEDIGNAIWKELYSRSFFQEVEN---GNIQSFKIHDLVHDLAESIMEDECHVM----K-RH
>XP_059656962.1
EWRE-TSSVL-TE--VYGRENDKESVIEQLV-IKQD-VSILPILGIGGLGKTTLAQQVFNDERVIKHFEPRIWVCISEDF---E-VKRVIKLLIE-SLDI----LQRQLQDKLNGKRYLVVLDDVWNENRQKWEMVKCVLPSGKGASVITTTRLENVA-LIMRTLPI-Y--TCLSEDDCWLVFKQQAF--KD-DRSN--LVAIGKEIVKKCRGVALAAKALGSLLQFKEES--EWVNIKESKIWGLPQ--D-EYSIMPALRLSYYNLPFECRQCFAYCAMFEKDSRIEKDRIIHLWMASGFI-S-NGTMEEDIGNAIWKELYSRSFFQEVEN---GNIQSFKIHDLVHDLAESIMEDECHVM----K-RH
>XP_059656967.1
EWRE-TNSFL-NK--VYGREKDKESIIEQLV-MHQG-VSVLPIPGIGGLGKTTLAQLVFNDERVIQHFEPRIWVCVSEDF---E-VKRVIEAVIG-NLQH----LQTQLQDKLNGKRYLLVLDDVWNENQEKWDKLKSILSYGKGALVITTTRLEKVA-SIMRTLPT-H--SGLSKEDCWSLFKQGAF--QV--TPN--LVVIGKEIVKKCGGVPLAAKALGRLMHFKEES--EWLRVKESEIWNLPQ--DDERYIMLALRLSYHNLPSKYRQCFAYCAIFEKDSKIDKNRVIHLWIANGFI-S-NGTKQEDTANQIWNELYWRSFFQEVEN---GNVESFKMHDLVHDLAQSIME--------------
>XP_059657042.1
EWRE-TSSFL-TE--VYGREDDKESILEQLV-KHEN-VSILPIVGIGGLGKTTLAQLVLNDKRVIEHFEPRIWVCVSDDF---D-VKRIIESIIG-NLDH----LQRQLQEKLNGKRYFLVLDDVWNDNQEKWDKLKCILACGKGSSVIITTRLENVA-SIMATLPI-Y--SSMSEDDCWLLFKQRAF--KH-ESPN--LVTIGKEIVKKCGGVPLAAKALGSLMRFKEES--EWLHVKESQIWNLPQ--DEKYSVLPALRLSYHNLPLECRQCFAYCSIFVKDSRIMKDRMIHLWMANGFI-S-NGIMEEDVGNKIWNELYWRSFFQEVES---GN-RSFKMHDLVHDLAQSIMEDECYVM----E-LH
>XP_059657043.1
EWRE-TSSFL-TE--VYGREDDKESILEQLV-KHEN-VSILPIVGIGGLGKTTLAQLVLNDKRVIEHFEPRIWVCVSDDF---D-VKRIIESIIG-NLDH----LQRQLQEKLNGKRYFLVLDDVWNDNQEKWDKLKCILACGKGSSVIITTRLENVA-SIMATLPI-Y--SSMSEDDCWLLFKQRAF--KH-ESPN--LVTIGKEIVKKCGGVPLAAKALGSLMRFKEES--EWLHVKESQIWNLPQ--DEKYSVLPALRLSYHNLPLECRQCFAYCSIFVKDSRIMKDRMIHLWMANGFI-S-NGIMEEDVGNKIWNELYWRSFFQEVES---GN-RSFKMHDLVHDLAQSIMEDECYVM----E-LH
>XP_059657044.1
EWRE-TSSFL-TE--VYGREDDKESILEQLV-KHEN-VSILPIVGIGGLGKTTLAQLVLNDKRVIEHFEPRIWVCVSDDF---D-VKRIIESIIG-NLDH----LQRQLQEKLNGKRYFLVLDDVWNDNQEKWDKLKCILACGKGSSVIITTRLENVA-SIMATLPI-Y--SSMSEDDCWLLFKQRAF--KH-ESPN--LVTIGKEIVKKCGGVPLAAKALGSLMRFKEES--EWLHVKESQIWNLPQ--DEKYSVLPALRLSYHNLPLECRQCFAYCSIFVKDSRIMKDRMIHLWMANGFI-S-NGIMEEDVGNKIWNELYWRSFFQEVES---GN-RSFKMHDLVHDLAQSIMEDECYVM----E-LH
>XP_059657045.1
EWRE-TSSFL-TE--VYGREDDKESILEQLV-KHEN-VSILPIVGIGGLGKTTLAQLVLNDKRVIEHFEPRIWVCVSDDF---D-VKRIIESIIG-NLDH----LQRQLQEKLNGKRYFLVLDDVWNDNQEKWDKLKCILACGKGSSVIITTRLENVA-SIMATLPI-Y--SSMSEDDCWLLFKQRAF--KH-ESPN--LVTIGKEIVKKCGGVPLAAKALGSLMRFKEES--EWLHVKESQIWNLPQ--DEKYSVLPALRLSYHNLPLECRQCFAYCSIFVKDSRIMKDRMIHLWMANGFI-S-NGIMEEDVGNKIWNELYWRSFFQEVES---GN-RSFKMHDLVHDLAQSIMEDECYVM----E-LH
>XP_059657046.1
EWRE-TSSFL-TE--VYGREDDKESILEQLV-KHEN-VSILPIVGIGGLGKTTLAQLVLNDKRVIEHFEPRIWVCVSDDF---D-VKRIIESIIG-NLDH----LQRQLQEKLNGKRYFLVLDDVWNDNQEKWDKLKCILACGKGSSVIITTRLENVA-SIMATLPI-Y--SSMSEDDCWLLFKQRAF--KH-ESPN--LVTIGKEIVKKCGGVPLAAKALGSLMRFKEES--EWLHVKESQIWNLPQ--DEKYSVLPALRLSYHNLPLECRQCFAYCSIFVKDSRIMKDRMIHLWMANGFI-S-NGIMEEDVGNKIWNELYWRSFFQEVES---GN-RSFKMHDLVHDLAQSIMEDECYVM----E-LH
>XP_059657048.1
EWRE-TSSFL-TE--VYGREDDKESILEQLV-KHEN-VSILPIVGIGGLGKTTLAQLVLNDKRVIEHFEPRIWVCVSDDF---D-VKRIIESIIG-NLDH----LQRQLQEKLNGKRYFLVLDDVWNDNQEKWDKLKCILACGKGSSVIITTRLENVA-SIMATLPI-Y--SSMSEDDCWLLFKQRAF--KH-ESPN--LVTIGKEIVKKCGGVPLAAKALGSLMRFKEES--EWLHVKESQIWNLPQ--DEKYSVLPALRLSYHNLPLECRQCFAYCSIFVKDSRIMKDRMIHLWMANGFI-S-NGIMEEDVGNKIWNELYWRSFFQEVES---GN-RSFKMHDLVHDLAQSIMEDECYVM----E-LH
>XP_059657049.1
EWRE-TSSFL-TE--VYGREDDKESILEQLV-KHEN-VSILPIVGIGGLGKTTLAQLVLNDKRVIEHFEPRIWVCVSDDF---D-VKRIIESIIG-NLDH----LQRQLQEKLNGKRYFLVLDDVWNDNQEKWDKLKCILACGKGSSVIITTRLENVA-SIMATLPI-Y--SSMSEDDCWLLFKQRAF--KH-ESPN--LVTIGKEIVKKCGGVPLAAKALGSLMRFKEES--EWLHVKESQIWNLPQ--DEKYSVLPALRLSYHNLPLECRQCFAYCSIFVKDSRIMKDRMIHLWMANGFI-S-NGIMEEDVGNKIWNELYWRSFFQEVES---GN-RSFKMHDLVHDLAQSIMEDECYVM----E-LH
>XP_059657050.1
EWRE-TSSFL-TE--VYGREDDKESILEQLV-KHEN-VSILPIVGIGGLGKTTLAQLVLNDKRVIEHFEPRIWVCVSDDF---D-VKRIIESIIG-NLDH----LQRQLQEKLNGKRYFLVLDDVWNDNQEKWDKLKCILACGKGSSVIITTRLENVA-SIMATLPI-Y--SSMSEDDCWLLFKQRAF--KH-ESPN--LVTIGKEIVKKCGGVPLAAKALGSLMRFKEES--EWLHVKESQIWNLPQ--DEKYSVLPALRLSYHNLPLECRQCFAYCSIFVKDSRIMKDRMIHLWMANGFI-S-NGIMEEDVGNKIWNELYWRSFFQEVES---GN-RSFKMHDLVHDLAQSIMEDECYVM----E-LH
>XP_059657051.1
EWRE-TSSFL-TE--VYGREDDKESILEQLV-KHEN-VSILPIVGIGGLGKTTLAQLVLNDKRVIEHFEPRIWVCVSDDF---D-VKRIIESIIG-NLDH----LQRQLQEKLNGKRYFLVLDDVWNDNQEKWDKLKCILACGKGSSVIITTRLENVA-SIMATLPI-Y--SSMSEDDCWLLFKQRAF--KH-ESPN--LVTIGKEIVKKCGGVPLAAKALGSLMRFKEES--EWLHVKESQIWNLPQ--DEKYSVLPALRLSYHNLPLECRQCFAYCSIFVKDSRIMKDRMIHLWMANGFI-S-NGIMEEDVGNKIWNELYWRSFFQEVES---GN-RSFKMHDLVHDLAQSIMEDECYVM----E-LH
>XP_059657052.1
EWRE-TSSFL-TE--VYGREDDKESILEQLV-KHEN-VSILPIVGIGGLGKTTLAQLVLNDKRVIEHFEPRIWVCVSDDF---D-VKRIIESIIG-NLDH----LQRQLQEKLNGKRYFLVLDDVWNDNQEKWDKLKCILACGKGSSVIITTRLENVA-SIMATLPI-Y--SSMSEDDCWLLFKQRAF--KH-ESPN--LVTIGKEIVKKCGGVPLAAKALGSLMRFKEES--EWLHVKESQIWNLPQ--DEKYSVLPALRLSYHNLPLECRQCFAYCSIFVKDSRIMKDRMIHLWMANGFI-S-NGIMEEDVGNKIWNELYWRSFFQEVES---GN-RSFKMHDLVHDLAQSIMEDECYVM----E-LH
>XP_059657053.1
EWRE-TSSFL-TE--VYGREDDKESILEQLV-KHEN-VSILPIVGIGGLGKTTLAQLVLNDKRVIEHFEPRIWVCVSDDF---D-VKRIIESIIG-NLDH----LQRQLQEKLNGKRYFLVLDDVWNDNQEKWDKLKCILACGKGSSVIITTRLENVA-SIMATLPI-Y--SSMSEDDCWLLFKQRAF--KH-ESPN--LVTIGKEIVKKCGGVPLAAKALGSLMRFKEES--EWLHVKESQIWNLPQ--DEKYSVLPALRLSYHNLPLECRQCFAYCSIFVKDSRIMKDRMIHLWMANGFI-S-NGIMEEDVGNKIWNELYWRSFFQEVES---GN-RSFKMHDLVHDLAQSIMEDECYVM----E-LH
>XP_059657054.1
EWRE-TSSFL-TE--VYGREDDKESILEQLV-KHEN-VSILPIVGIGGLGKTTLAQLVLNDKRVIEHFEPRIWVCVSDDF---D-VKRIIESIIG-NLDH----LQRQLQEKLNGKRYFLVLDDVWNDNQEKWDKLKCILACGKGSSVIITTRLENVA-SIMATLPI-Y--SSMSEDDCWLLFKQRAF--KH-ESPN--LVTIGKEIVKKCGGVPLAAKALGSLMRFKEES--EWLHVKESQIWNLPQ--DEKYSVLPALRLSYHNLPLECRQCFAYCSIFVKDSRIMKDRMIHLWMANGFI-S-NGIMEEDVGNKIWNELYWRSFFQEVES---GN-RSFKMHDLVHDLAQSIMEDECYVM----E-LH
>XP_059657096.1
EWRE-TSSLL-TG--VYGRENDKESIIEQLV-KHED-VSVLPILGIGGLGKTTLAQLVFNDQRVSEHFELKIWVCVSEDF---E-IKRVIKSILA-ELDH----LQRQLRDKLNGKRYLLVLDDVWNDNQEKWDKLKCVLAFGRGASIVITTRLENVA-SIMGTLPP-Y--SGLTEDYCWSLFKQRAF--GH-ERLD--LEEIGKEIAKKCGGVPLAAKALGSLLRLKEKN--EWLRVKDSEIWSLSQ--DEKCSIMPALRLSYNNLPLECRQCFAYCAIFEKDSRIEKDRIIHLWMATGCI-S-NGTMEEDIANKIWNELHWRSFFQEVEN---GNIESFKMHDLVHDLAQSIMEDECHMM----K-RH
>XP_059657097.1
EWRE-TSSLL-TG--VYGRENDKESIIEQLV-KHED-VSVLPILGIGGLGKTTLAQLVFNDQRVSEHFELKIWVCVSEDF---E-IKRVIKSILA-ELDH----LQRQLRDKLNGKRYLLVLDDVWNDNQEKWDKLKCVLAFGRGASIVITTRLENVA-SIMGTLPP-Y--SGLTEDYCWSLFKQRAF--GH-ERLD--LEEIGKEIAKKCGGVPLAAKALGSLLRLKEKN--EWLRVKDSEIWSLSQ--DEKCSIMPALRLSYNNLPLECRQCFAYCAIFEKDSRIEKDRIIHLWMATGCI-S-NGTMEEDIANKIWNELHWRSFFQEVEN---GNIESFKMHDLVHDLAQSIMEDECHMM----K-RH
>XP_059657098.1
EWRE-TSSLL-TG--VYGRENDKESIIEQLV-KHED-VSVLPILGIGGLGKTTLAQLVFNDQRVSEHFELKIWVCVSEDF---E-IKRVIKSILA-ELDH----LQRQLRDKLNGKRYLLVLDDVWNDNQEKWDKLKCVLAFGRGASIVITTRLENVA-SIMGTLPP-Y--SGLTEDYCWSLFKQRAF--GH-ERLD--LEEIGKEIAKKCGGVPLAAKALGSLLRLKEKN--EWLRVKDSEIWSLSQ--DEKCSIMPALRLSYNNLPLECRQCFAYCAIFEKDSRIEKDRIIHLWMATGCI-S-NGTMEEDIANKIWNELHWRSFFQEVEN---GNIESFKMHDLVHDLAQSIMEDECHMM----K-RH
>XP_059657099.1
EWRE-TSSLL-TG--VYGRENDKESIIEQLV-KHED-VSVLPILGIGGLGKTTLAQLVFNDQRVSEHFELKIWVCVSEDF---E-IKRVIKSILA-ELDH----LQRQLRDKLNGKRYLLVLDDVWNDNQEKWDKLKCVLAFGRGASIVITTRLENVA-SIMGTLPP-Y--SGLTEDYCWSLFKQRAF--GH-ERLD--LEEIGKEIAKKCGGVPLAAKALGSLLRLKEKN--EWLRVKDSEIWSLSQ--DEKCSIMPALRLSYNNLPLECRQCFAYCAIFEKDSRIEKDRIIHLWMATGCI-S-NGTMEEDIANKIWNELHWRSFFQEVEN---GNIESFKMHDLVHDLAQSIMEDECHMM----K-RH
>XP_059657115.1
EWRE-TSSFV-TE--VYGRANDKEIIVEVLV-KHHD-VSVLPILGIGGLGKTTLAQLVFNDERVVEHFEMRIWVCVSEDF---E-IKRVIKSILA-ELDN----LHRLLQDKLNGKKYLLVLDDVWNDNQEKWDKLKCVLAFGRGASVVITTRLGNVA-SIMGTLPP-Y--LGLTEDDCWSLFKQRAF--GH-ERPD--LEEIGKEIVRKCGGVPLAAKALGSLLRFKEKS--GWLRVKDSEIWNLPQ--DEKCPIMPALRLSYHNLPLECRQCFAYCAIFEKDSRIERDRVIHLWMATGCI-S-NGTP-EDIGNEIWNELHWRSFFQEVEN---GNIESFKMHDLVHDLAQSIMEDECHVM----K-RH
>XP_059657151.1
EWRE-TSSLV-TE--LYGREIDKEFIVSVLV-KLQD-VSVLPILGIGGLGKTTLAQLVFNDERVIEHFELRIWVCVSEDF---E-IKRVIKSILA-ELDH----LQRQLHDKLNGKRYLLVLDDVWNDNQEKWNKLKCVLAFGRGASVVITTRLENVA-SIMGTLPP-Y--LGLTEDDCWSLFKQRAF--RH-KRPD--LEEIGKEIVKKCGGVPLAANALGSLLRFKEKS--EWLHVKDSEIWSLQQ--DEKCSIMPALRLSYHNLPLECRQCFAYCATYEKDSRIEKDRIIHLWMATGCI-S-NGTMEEDIGNKIWNELHWRSFFQEVEN---GNIESFKMHDLVHDLAQSIMEDECHMM----K-RH
>XP_059657152.1
EWRE-TSSLV-TE--LYGREIDKEFIVSVLV-KLQD-VSVLPILGIGGLGKTTLAQLVFNDERVIEHFELRIWVCVSEDF---E-IKRVIKSILA-ELDH----LQRQLHDKLNGKRYLLVLDDVWNDNQEKWNKLKCVLAFGRGASVVITTRLENVA-SIMGTLPP-Y--LGLTEDDCWSLFKQRAF--RH-KRPD--LEEIGKEIVKKCGGVPLAANALGSLLRFKEKS--EWLHVKDSEIWSLQQ--DEKCSIMPALRLSYHNLPLECRQCFAYCATYEKDSRIEKDRIIHLWMATGCI-S-NGTMEEDIGNKIWNELHWRSFFQEVEN---GNIESFKMHDLVHDLAQSIMEDECHMM----K-RH
>XP_059657153.1
EWRE-TSSLV-TE--LYGREIDKEFIVSVLV-KLQD-VSVLPILGIGGLGKTTLAQLVFNDERVIEHFELRIWVCVSEDF---E-IKRVIKSILA-ELDH----LQRQLHDKLNGKRYLLVLDDVWNDNQEKWNKLKCVLAFGRGASVVITTRLENVA-SIMGTLPP-Y--LGLTEDDCWSLFKQRAF--RH-KRPD--LEEIGKEIVKKCGGVPLAANALGSLLRFKEKS--EWLHVKDSEIWSLQQ--DEKCSIMPALRLSYHNLPLECRQCFAYCATYEKDSRIEKDRIIHLWMATGCI-S-NGTMEEDIGNKIWNELHWRSFFQEVEN---GNIESFKMHDLVHDLAQSIMEDECHMM----K-RH
>XP_059657154.1
EWRE-TSSLV-TE--LYGREIDKEFIVSVLV-KLQD-VSVLPILGIGGLGKTTLAQLVFNDERVIEHFELRIWVCVSEDF---E-IKRVIKSILA-ELDH----LQRQLHDKLNGKRYLLVLDDVWNDNQEKWNKLKCVLAFGRGASVVITTRLENVA-SIMGTLPP-Y--LGLTEDDCWSLFKQRAF--RH-KRPD--LEEIGKEIVKKCGGVPLAANALGSLLRFKEKS--EWLHVKDSEIWSLQQ--DEKCSIMPALRLSYHNLPLECRQCFAYCATYEKDSRIEKDRIIHLWMATGCI-S-NGTMEEDIGNKIWNELHWRSFFQEVEN---GNIESFKMHDLVHDLAQSIMEDECHMM----K-RH
>XP_059657155.1
EWRE-TSSLV-TE--LYGREIDKEFIVSVLV-KLQD-VSVLPILGIGGLGKTTLAQLVFNDERVIEHFELRIWVCVSEDF---E-IKRVIKSILA-ELDH----LQRQLHDKLNGKRYLLVLDDVWNDNQEKWNKLKCVLAFGRGASVVITTRLENVA-SIMGTLPP-Y--LGLTEDDCWSLFKQRAF--RH-KRPD--LEEIGKEIVKKCGGVPLAANALGSLLRFKEKS--EWLHVKDSEIWSLQQ--DEKCSIMPALRLSYHNLPLECRQCFAYCATYEKDSRIEKDRIIHLWMATGCI-S-NGTMEEDIGNKIWNELHWRSFFQEVEN---GNIESFKMHDLVHDLAQSIMEDECHMM----K-RH
>XP_059657157.1
EWRE-TSSLV-TE--LYGREIDKEFIVSVLV-KLQD-VSVLPILGIGGLGKTTLAQLVFNDERVIEHFELRIWVCVSEDF---E-IKRVIKSILA-ELDH----LQRQLHDKLNGKRYLLVLDDVWNDNQEKWNKLKCVLAFGRGASVVITTRLENVA-SIMGTLPP-Y--LGLTEDDCWSLFKQRAF--RH-KRPD--LEEIGKEIVKKCGGVPLAANALGSLLRFKEKS--EWLHVKDSEIWSLQQ--DEKCSIMPALRLSYHNLPLECRQCFAYCATYEKDSRIEKDRIIHLWMATGCI-S-NGTMEEDIGNKIWNELHWRSFFQEVEN---GNIESFKMHDLVHDLAQSIMEDECHMM----K-RH
>XP_059657158.1
EWRE-TSSLV-TE--LYGREIDKEFIVSVLV-KLQD-VSVLPILGIGGLGKTTLAQLVFNDERVIEHFELRIWVCVSEDF---E-IKRVIKSILA-ELDH----LQRQLHDKLNGKRYLLVLDDVWNDNQEKWNKLKCVLAFGRGASVVITTRLENVA-SIMGTLPP-Y--LGLTEDDCWSLFKQRAF--RH-KRPD--LEEIGKEIVKKCGGVPLAANALGSLLRFKEKS--EWLHVKDSEIWSLQQ--DEKCSIMPALRLSYHNLPLECRQCFAYCATYEKDSRIEKDRIIHLWMATGCI-S-NGTMEEDIGNKIWNELHWRSFFQEVEN---GNIESFKMHDLVHDLAQSIMEDECHMM----K-RH
>XP_059657356.1
------------------MDGPKKQLIGWLL-EDSPRLKVVSVVGMGGMGKTTLVKKVYDDVEVKNHFRCHAWITVSQSF---D-LRELLKDLIR-PMDINN--LKAEIKVFLQQRRYVLVLDDVWQ--IHAWDSFKYAFPDNSGSRILLTTRIVGVASTCVEFPDHIY--KPLSQEESRTLFCRKTF-QG--CCPP-YLEEVSRRILEKCKGLPLAVVAISGVLATKTSTSHEWELFHHSLGAQSEG-HDKLESMKKILSLSYYDLPFYLKICFLYLGLFPEDYKIERKRVIRLWIEEGFV-VRVGR-TEEVAEVYLNELINRSLVQVAEI---GRIRECRIHDHFREVITSKLREQNIAA---M--RR
>XP_059657527.1
----------V---L-VGIDVHVEGMMKLLV-N-KD-VRIVGILGMGGIGKTTIARVIYNNLS-Q-KFE-CCFLDVRGK-AQQN-LQNLVSSILK-SMDDG---L---IKQRF-GKKILLVVDDVDH------NHLHAALLGKSGSRIIVTTRNEEV---LNM-PEDTY--EELDDSQSLQLFSRHAFRMDR---PQ-DYYSLSKDVVSTTGGLPLALEVFGSLFI-I--GKEEWEDTINKLK--IPH-KDVTD----RLKISYDALNQ--QQIFLLFI--GVDERI----AVHMWN----FP-----------KAEIGVLRRRLLVKI------GDNNELRMHDQLRDLGRYIVRQENVEMPG----SR
>XP_059657535.1
----------V---L-VGIDVHVEGMMKLLV-N-KD-VRIVGILGMGGIGKTTIARVIYNNLS-Q-KFE-CCFLDVRGK-AQQN-LQNLVSSILK-SMDDG---L---IKQRF-GKKILLVVDDVDH------NHLHAALLGKSGSRIIVTTRNEEV---LNM-PEDTY--EELDDSQSLQLFSRHAFRMDR---PQ-DYYSLSKDVVSTTGGLPLALEVFGSLFI-I--GKEEWEDTINKLK--IPH-KDVTD----RLKISYDALNQ--QQIFLLFI--GVDERI----AVHMWN----FP-----------KAEIGVLRRRLLVKI------GDNNELRMHDQLRDLGRYIVRQENVEMPG----SR
>XP_059657542.1
----------V---L-VGIDVHVEGMMKLLV-N-KD-VRIVGILGMGGIGKTTIARVIYNNLS-Q-KFE-CCFLDVRGK-AQQN-LQNLVSSILK-SMDDG---L---IKQRF-GKKILLVVDDVDH------NHLHAALLGKSGSRIIVTTRNEEV---LNM-PEDTY--EELDDSQSLQLFSRHAFRMDR---PQ-DYYSLSKDVVSTTGGLPLALEVFGSLFI-I--GKEEWEDTINKLK--IPH-KDVTD----RLKISYDALNQ--QQIFLLFI--GVDERI----AVHMWN----FP-----------KAEIGVLRRRLLVKI------GDNNELRMHDQLRDLGRYIVRQENVEMPG----SR
>XP_059657548.1
----------V---L-VGIDVHVEGMMKLLV-N-KD-VRIVGILGMGGIGKTTIARVIYNNLS-Q-KFE-CCFLDVRGK-AQQN-LQNLVSSILK-SMDDG---L---IKQRF-GKKILLVVDDVDH------NHLHAALLGKSGSRIIVTTRNEEV---LNM-PEDTY--EELDDSQSLQLFSRHAFRMDR---PQ-DYYSLSKDVVSTTGGLPLALEVFGSLFI-I--GKEEWEDTINKLK--IPH-KDVTD----RLKISYDALNQ--QQIFLLFI--GVDERI----AVHMWN----FP-----------KAEIGVLRRRLLVKI------GDNNELRMHDQLRDLGRYIVRQENVEMPG----SR
>XP_059657593.1
----------V---L-VGIDDHVEEMMKLLV-N-ID-VRIVGIHGMGGIGKTTIARVIYNNLS-Q-KFE-CCFLDVREK-AQQN-LQNLVSSILK-SMDDG---L---IKQRF-GKKVLVVVDDVDQ------DHLHAALLGRLGSRIIVTTRNEEV---LNL-LEDTY--EELDDSQSLQLFSRHAFRMDR---PQ-DYYSLSKDVVFTTGGLPLALEVIGSLFI-I--GKEEWEDTINKLK--IPH-KDVTD----RLKISYDALNQ--QEVFLLFI--GVDERI----AVHMWK----FG-----------KAEIGALCRRLLVKI------GDNNELMMHDQLRDLGRDIVRQENVKEPG----SR
>XP_059657600.1
----------V---L-VGIDDHVEEMMKLLV-N-ID-VRIVGIHGMGGIGKTTIARVIYNNLS-Q-KFE-CCFLDVREK-AQQN-LQNLVSSILK-SMDDG---L---IKQRF-GKKVLVVVDDVDQ------DHLHAALLGRLGSRIIVTTRNEEV---LNL-LEDTY--EELDDSQSLQLFSRHAFRMDR---PQ-DYYSLSKDVVFTTGGLPLALEVIGSLFI-I--GKEEWEDTINKLK--IPH-KDVTD----RLKISYDALNQ--QEVFLLFI--GVDERI----AVHMWK----FG-----------KAEIGALCRRLLVKI------GDNNELMMHDQLRDLGRDIVRQENVKEPG----SR
>XP_059657604.1
----------V---L-VGIDDHVEEMMKLLV-N-ID-VRIVGIHGMGGIGKTTIARVIYNNLS-Q-KFE-CCFLDVREK-AQQN-LQNLVSSILK-SMDDG---L---IKQRF-GKKVLVVVDDVDQ------DHLHAALLGRLGSRIIVTTRNEEV---LNL-LEDTY--EELDDSQSLQLFSRHAFRMDR---PQ-DYYSLSKDVVFTTGGLPLALEVIGSLFI-I--GKEEWEDTINKLK--IPH-KDVTD----RLKISYDALNQ--QEVFLLFI--GVDERI----AVHMWK----FG-----------KAEIGALCRRLLVKI------GDNNELMMHDQLRDLGRDIVRQENVKEPG----SR
>XP_059657611.1
----------V---L-VGIDDHVEEMMKLLV-N-ID-VRIVGIHGMGGIGKTTIARVIYNNLS-Q-KFE-CCFLDVREK-AQQN-LQNLVSSILK-SMDDG---L---IKQRF-GKKVLVVVDDVDQ------DHLHAALLGRLGSRIIVTTRNEEV---LNL-LEDTY--EELDDSQSLQLFSRHAFRMDR---PQ-DYYSLSKDVVFTTGGLPLALEVIGSLFI-I--GKEEWEDTINKLK--IPH-KDVTD----RLKISYDALNQ--QEVFLLFI--GVDERI----AVHMWK----FG-----------KAEIGALCRRLLVKI------GDNNELMMHDQLRDLGRDIVRQENVKEPG----SR
>XP_059657618.1
----------V---L-VGIDDHVEEMMKLLV-N-ID-VRIVGIHGMGGIGKTTIARVIYNNLS-Q-KFE-CCFLDVREK-AQQN-LQNLVSSILK-SMDDG---L---IKQRF-GKKVLVVVDDVDQ------DHLHAALLGRLGSRIIVTTRNEEV---LNL-LEDTY--EELDDSQSLQLFSRHAFRMDR---PQ-DYYSLSKDVVFTTGGLPLALEVIGSLFI-I--GKEEWEDTINKLK--IPH-KDVTD----RLKISYDALNQ--QEVFLLFI--GVDERI----AVHMWK----FG-----------KAEIGALCRRLLVKI------GDNNELMMHDQLRDLGRDIVRQENVKEPG----SR
>XP_059657716.1
----------V---L-VGIDDHIEEMMKLLV-N-SD-VRIVGIHGMGGIGKTTIAKVIYNQLS-Q-HFE-CCFLDVRET-AQQN-LHNLISNILK-TMDEG---I---IKDRF-GKKVLVVVDDANQ------IHLD-ALVGKPGSRIIVTTRNKHI---LHL-TESTY--KELDTNQSLQLFSRHAFRRGN---PE-DYDTLSTDVVSTTGGLPLALEVIASFLS-M--GKKEWQDTLKKLK--IPN-DQVKE----KLRISYEALEQ--QQIFLLFI--GVDRRI----AFHMWDDCHFYP-----------ENGIEVLLRLSLVKI------GDTNDLMMHDHLRDLDREIVRQENFKEPR----SR
>XP_059657745.1
----------V---L-VGIDDHVEEMMKLLV-H-SD-VRIVGIHGMGGIGKTTIAKAIYNQLS-Q-HFE-CCFLDVRET-AQQN-LQNLISNILK-TMDEG---I---IKVRF-GKKVLVVIDDADQ------IHLH-ALVGKSGSRIIVTTRNKDI---LNL-PEDTY--EELDYNQSLRLFSRHAFRRDN---PE-DYDILSRDVVSTTGGLPLALEIIGSFLS-K--RKAVWNETLKKLT--IPD-GQVQK----KLRISFEALEQ--QQIFLFLI--GADRRF----AFHMWDDCKFYP-----------EIGIEVLILTSLVKI------GDDNELRMHDQLRDLGRDIVRQENFKEPQ----SR
>XP_059657750.1
----------V---L-VGIDDHVEEMMKLLV-H-SD-VRIVGIHGMGGIGKTTIAKAIYNQLS-Q-HFE-CCFLDVRET-AQQN-LQNLISNILK-TMDEG---I---IKVRF-GKKVLVVIDDADQ------IHLH-ALVGKSGSRIIVTTRNKDI---LNL-PEDTY--EELDYNQSLRLFSRHAFRRDN---PE-DYDILSRDVVSTTGGLPLALEIIGSFLS-K--RKAVWNETLKKLT--IPD-GQVQK----KLRISFEALEQ--QQIFLFLI--GADRRF----AFHMWDDCKFYP-----------EIGIEVLILTSLVKI------GDDNELRMHDQLRDLGRDIVRQENFKEPQ----SR
>XP_059657758.1
----------V---L-VGIDDHVEEMMKLLV-H-SD-VRIVGIHGMGGIGKTTIAKAIYNQLS-Q-HFE-CCFLDVRET-AQQN-LQNLISNILK-TMDEG---I---IKVRF-GKKVLVVIDDADQ------IHLH-ALVGKSGSRIIVTTRNKDI---LNL-PEDTY--EELDYNQSLRLFSRHAFRRDN---PE-DYDILSRDVVSTTGGLPLALEIIGSFLS-K--RKAVWNETLKKLT--IPD-GQVQK----KLRISFEALEQ--QQIFLFLI--GADRRF----AFHMWDDCKFYP-----------EIGIEVLILTSLVKI------GDDNELRMHDQLRDLGRDIVRQENFKEPQ----SR
>XP_059657765.1
----------V---L-VGIDDHVEEMMKLLV-H-SD-VRIVGIHGMGGIGKTTIAKAIYNQLS-Q-HFE-CCFLDVRET-AQQN-LQNLISNILK-TMDEG---I---IKVRF-GKKVLVVIDDADQ------IHLH-ALVGKSGSRIIVTTRNKDI---LNL-PEDTY--EELDYNQSLRLFSRHAFRRDN---PE-DYDILSRDVVSTTGGLPLALEIIGSFLS-K--RKAVWNETLKKLT--IPD-GQVQK----KLRISFEALEQ--QQIFLFLI--GADRRF----AFHMWDDCKFYP-----------EIGIEVLILTSLVKI------GDDNELRMHDQLRDLGRDIVRQENFKEPQ----SR
>XP_059657773.1
----------V---L-VGIDDHVEEMMKLLV-H-SD-VRIVGIHGMGGIGKTTIAKAIYNQLS-Q-HFE-CCFLDVRET-AQQN-LQNLISNILK-TMDEG---I---IKVRF-GKKVLVVIDDADQ------IHLH-ALVGKSGSRIIVTTRNKDI---LNL-PEDTY--EELDYNQSLRLFSRHAFRRDN---PE-DYDILSRDVVSTTGGLPLALEIIGSFLS-K--RKAVWNETLKKLT--IPD-GQVQK----KLRISFEALEQ--QQIFLFLI--GADRRF----AFHMWDDCKFYP-----------EIGIEVLILTSLVKI------GDDNELRMHDQLRDLGRDIVRQENFKEPQ----SR
>XP_059657791.1
----------V---L-VGIEDHVEEMMKLLV-N-ND-VRIVGIHGMGGIGKTTIAKVIYNQLS-Q-RFK-CCFLDVRET-AQQN-LQNLISSILK-SMDEG---I---IKDRF-GRKVLVVVDDADH------DQLQAALVGKSGSRIIVTTRNKEI---LNL-AGITY--KQLDSNLSLQLFSRYAFRRDY---PE-DYDTLSRDVVSTTGGLPLALEIIGCLFI-I--EKEEWEDKLEELK--APN-EEVQQ----KLKISYDALKQ--KQIFLLFI--GVDRRI----ASHMWDY----P-----------KSDIGVLMRRSLVKI------GDNNELRMHDQLRDLGRDIVRQENNNNPE----SR
>XP_059657803.1
----------V---L-VGIDNHVEEMMRLLV-N-SD-VRFVGIHGMGGIGKTTIAKVIYNQLS-Q-HFE-CCFLDVRET-AQQN-LQSLISTILK-NMDEG---I---IKDRF-GKKVLVVVDDVDQ------IQLH-ALVGKSGSRIIVTTRNKEI---LNI-PEDTY--KELDSNQSLQLFSMHAFRRDH---PE-DYDTLSRDVASTTGGLPLALEIIGSFLS-K--SEAVWNETLKKLK--IPD-GQVQK----KLKISYDALEQ--QQIFLLFI--GVDKRI----AFHMWDACEFYP-----------ENGIEVLLLMSLVKI------GDNNELRMHDQLRDIGRDIVRQENFKEPG----SR
>XP_059657812.1
----------V---L-VGIDNHVEEMMRLLV-N-SD-VRFVGIHGMGGIGKTTIAKVIYNQLS-Q-HFE-CCFLDVRET-AQQN-LQSLISTILK-NMDEG---I---IKDRF-GKKVLVVVDDVDQ------IQLH-ALVGKSGSRIIVTTRNKEI---LNI-PEDTY--KELDSNQSLQLFSMHAFRRDH---PE-DYDTLSRDVASTTGGLPLALEIIGSFLS-K--SEAVWNETLKKLK--IPD-GQVQK----KLKISYDALEQ--QQIFLLFI--GVDKRI----AFHMWDACEFYP-----------ENGIEVLLLMSLVKI------GDNNELRMHDQLRDIGRDIVRQENFKEPG----SR
>XP_059657821.1
----------V---L-VGIDNHVEEMMRLLV-N-SD-VRFVGIHGMGGIGKTTIAKVIYNQLS-Q-HFE-CCFLDVRET-AQQN-LQSLISTILK-NMDEG---I---IKDRF-GKKVLVVVDDVDQ------IQLH-ALVGKSGSRIIVTTRNKEI---LNI-PEDTY--KELDSNQSLQLFSMHAFRRDH---PE-DYDTLSRDVASTTGGLPLALEIIGSFLS-K--SEAVWNETLKKLK--IPD-GQVQK----KLKISYDALEQ--QQIFLLFI--GVDKRI----AFHMWDACEFYP-----------ENGIEVLLLMSLVKI------GDNNELRMHDQLRDIGRDIVRQENFKEPG----SR
>XP_059657831.1
----------V---L-VGIDNHVEEMMKLLV-N-SD-VRIVGVHGMGGIGKTTIAKVIYNQLS-Q-HFE-CCFLDVRET-AQQN-LQNLISNILK-TVDEG---I---IKVRF-GKKVLVVIDDADQ------VHLH-SLVGKSGSRIIVTTRNKDI---LNL-PEDTY--KELDSNQSLQLFSRHAFRMNH---PE-DYDILSRDVVSTTGGLPLALEIVGSFLS-K--RKAVWNETLKKLK--IPD-GQVQK----KLRISYEALEQ--QQIFLFLI--GVDRRI----AFHMWDDCKFYP-----------ENGIEVLILTSLVKI------GDDNELRMHDQLRDLGRDIVRQENFKEPE----SR
>XP_059657842.1
----------V---L-VGIDDHVEEMMKLLV-N-ND-VRIVGIHGMGGIGKTTVAKVIFDKLS-R-QFH-RCFLDVRKT-AQQN-LQNLISSILK-SMDEG---I---IKRRF-GKKVLLVVDDVDC------DHLRAALLGNSGSRIIITTRDPDI---LKQ-AVNTY--KELDDYQALQLFSKYAFRTDH---PQ-DYHTLSRDFVHATGRLPLALEIIGSRLF-I--EKKEWEDKLKELK--MPN-EDVQK----KLQTSYDALIQ--KQIFLLFI--GVDTRI----ASHMWES----------------NINIGVLLRRSLVKI------GDNNELVMHEQLRDLGRNIVRRDEINDPG----SR
>XP_059657850.1
----------V---L-VGIDDHVEEMMKLLV-N-ND-VRIVGIHGMGGIGKTTVAKVIFDKLS-R-QFH-RCFLDVRKT-AQQN-LQNLISSILK-SMDEG---I---IKRRF-GKKVLLVVDDVDC------DHLRAALLGNSGSRIIITTRDPDI---LKQ-AVNTY--KELDDYQALQLFSKYAFRTDH---PQ-DYHTLSRDFVHATGRLPLALEIIGSRLF-I--EKKEWEDKLKELK--MPN-EDVQK----KLQTSYDALIQ--KQIFLLFI--GVDTRI----ASHMWES----------------NINIGVLLRRSLVKI------GDNNELVMHEQLRDLGRNIVRRDEINDPG----SR
>XP_059657859.1
----------V---L-VGIDDHVEEMMKLLV-N-ND-VRIVGIHGMGGIGKTTVAKVIFDKLS-R-QFH-RCFLDVRKT-AQQN-LQNLISSILK-SMDEG---I---IKRRF-GKKVLLVVDDVDC------DHLRAALLGNSGSRIIITTRDPDI---LKQ-AVNTY--KELDDYQALQLFSKYAFRTDH---PQ-DYHTLSRDFVHATGRLPLALEIIGSRLF-I--EKKEWEDKLKELK--MPN-EDVQK----KLQTSYDALIQ--KQIFLLFI--GVDTRI----ASHMWES----------------NINIGVLLRRSLVKI------GDNNELVMHEQLRDLGRNIVRRDEINDPG----SR
>XP_059657865.1
----------V---L-VGIDDHVEEMMKLLV-N-ND-VRIVGIHGMGGIGKTTVAKVIFDKLS-R-QFH-RCFLDVRKT-AQQN-LQNLISSILK-SMDEG---I---IKRRF-GKKVLLVVDDVDC------DHLRAALLGNSGSRIIITTRDPDI---LKQ-AVNTY--KELDDYQALQLFSKYAFRTDH---PQ-DYHTLSRDFVHATGRLPLALEIIGSRLF-I--EKKEWEDKLKELK--MPN-EDVQK----KLQTSYDALIQ--KQIFLLFI--GVDTRI----ASHMWES----------------NINIGVLLRRSLVKI------GDNNELVMHEQLRDLGRNIVRRDEINDPG----SR
>XP_059658201.1
----------L---L-VGISEHINEMMRLLV-G-ND-TRIVGIYGMGGIGKTTIAKCIYKKLV-C-CFECCSFLNIQK--ATPK-LQK-LAHGTL-DVNSG---I---IKQRF-NKKVLIVLDDLNE------SQFD-YLVRNRGSRIIVTTRDKHC---LNV-IQDTY--PFMNSVQSLQLFSMHAFRKKF---PK-DFDDISKKVASFAAGLPLTLEVIGSFLS-K--TKVVWEYTLKKLK--LPA-NKVQE----RLKISYDKLEQ--KQIFLHFI--GMDKTG----AFYMWDDCGYYP-----------EEGIIVLCLMSLVKI------GDDNVLRMHDQLRDLGREIVREEDRQNPG----SR
>XP_059658202.1
----------L---L-VGISEHINEMMRLLV-G-ND-TRIVGIYGMGGIGKTTIAKCIYKKLV-C-CFECCSFLNIQK--ATPK-LQK-LAHGTL-DVNSG---I---IKQRF-NKKVLIVLDDLNE------SQFD-YLVRNRGSRIIVTTRDKHC---LNV-IQDTY--PFMNSVQSLQLFSMHAFRKKF---PK-DFDDISKKVASFAAGLPLTLEVIGSFLS-K--TKVVWEYTLKKLK--LPA-NKVQE-------------------------------------------------------------------------------------------------REIVREEDRQNPG----SR
>XP_059658385.1
----------V---L-VGIDDHEEQMMKLLV-N-DD-VRIVGIHGMGGIGKTTVAKAIYNKLS-R-QFQ-RCFLDVRKT-AQQN-LQNLIPSFLK-SMDEG---I---IKRRF-GKKVLLVVDDVDH------DHLHAALLGKSGSRIIITTRNQEI---LKL-AENTY--KELDSNQSLQLFSRNGFRRDY---PE-DYDTLSRDVVSTTGGLPLALELIGSSLS-K--GKEVWEGILKKLK--IPN-IEVQQ----KLRISYEALEQ--KQIFLLFI--GVDKRI----AFHMWDACDFYP-----------ENGIEVLLFMSLVKI------GDNNELRMHDQLRDLGRDIVRQENFKKPG----SR
>XP_059658469.1
SRKD------FCTFK--TRASVTAEIMDAL----DDNTHFIGICGMGGVGKTTLVKEIGRRVKE-ELFGQVVMAVVSETPILTKIRKEILGCLDD---SESQ--RARLLWQTIKAKPVLVILDDVW---DKLDLE-AVGIPFG-GCKVVLTTRRRDVCYGM-GVQKT----GVLPNEEAWVLFKEMA---GG-V----DSNPNARKVSDECGGLPLVIVTMARGLKDK-DQYV-WAVAAEQLKSNING--NLEKEVYAKLELSFTYIEAQ--LLFLLCCLFPEDHNIPMEDLTRYAMALRMF-VT--TEERGLVYIEVRRLIDSFMLLDGSE-----KGFVKMHDVLRDVAISISEEHQFKVM--VS-SA
>XP_059658472.1
--------------K--TRASVTAQIIDAL----DDNTDSIGICGMGGVGKTTLVKEIGRRVKQ-ELFSEVVMAVVSKTPIVTKIQKEILGHLDD---SEST--RAWLLWQTIRKKPVRVILDNVW---GKLDLE-AVGIPFG-G---------------------------------------------------------------------------------------------------------------------------------------------------------------------------------------------------------------------------------
>XP_059658520.1
ATTK------FEQFE--SRESVRKQIIQAL----NDMIYKIGIHGMGGSGKTRMAEEIAKHAKT-KLFDKVAKAVFSQKPDLKGIQEELLELFKK---TEGG--RKGELCNRLNGEKILIIIDDIWN--DEINLE-EIGIPSS---KVLLTSREEDVFSRM-GVQEN----GLLQEREAWYLFRKTV---GD-EPSH-EVYSVAEEVCRECGCLPLAILVVGAALRDQ-KQKHTWDDALVQLRCRIKG---VTKELYSRIKWSFEYLDAR--SCLLHSSLFPEDAEIPIDDLMIYGVGMRFL-NS-YPKTRDRTSVLVDNLKKSHLLLEGKS-----KDFVKMHDIIRDVAISIAEN-GFLAK--VR-RV
>XP_059658682.1
----------L---L-VGINDNVDKMMRLLV-D-ND-TQIVGIYGMGGIGKTTIAKWIYNKLF-Q-CFECCSFLDIREK-AQQM-LQKLLKDTLN-DVNSG---I---IKQRF-RHKVLIVLDDLNE------SHFD-CLVGKKGSRIIVTTRNKHV---LNS-VQDDY--QFLDLEQSLQLLSIHAFKRES---PE-DMDNISREVASTAAGLPLTLEVIGSYLF-K--PKKVWEATLKKLE--IPD-DQVQK----KLRISYDELEQ--KQIFLVFR--GMEKTY----ASYMWGSCGYYP-----------EKNLYDLRLMSLVKM------GADNVLRMHDQLRGLGREIVRQENLGNPG----SR
>XP_059658695.1
----------L---L-VGINDNVDKMMRLLV-G-ND-TQIVGMYGMGGIGKTTIAKWIYNKLF-Q-CFECCSFLDIREK-AQQM-LQKLLKDALN-DVNSG---I---IKQRF-RHKVLIVLDDLNE------SHFD-CLVGKKGSRIIVTTRNKHV---LNA-IQDVY--QFLNLEQSLQLLSIHAFKRES---PE-DLDNISREVASTAAGLPLTLEVLGSYLF-K--PKKVWEATLKKLE--IPD-DEVQK----KLRISYDELEQ--KQIFLVFR--GMKITF----ASYMWESCGYYP-----------EKNLYDLRLMSLVKM------EADNVLRMHDQLRGLGREIVRQENLRNQG----SR
>XP_059658698.1
----------L---L-VGINDNVDKMMRLLV-G-ND-TQIVGMYGMGGIGKTTIAKWIYNKLF-Q-CFECCSFLDIREK-AQQM-LQKLLKDALN-DVNSG---I---IKQRF-RHKVLIVLDDLNE------SHFD-CLVGKKGSRIIVTTRNKHV---LNA-IQDVY--QFLNLEQSLQLLSIHAFKRES---PE-DLDNISREVASTAAGLPLTLEVLGSYLF-K--PKKVWEATLKKLE--IPD-DEVQK----KLRISYDELEQ--KQIFLVFR--GMKITF----ASYMWESCGYYP-----------EKNLYDLRLMSLVKM------EADNVLRMHDQLRGLGREIVRQENLRNQG----SR
>XP_059658704.1
----------L---L-VGINDNVDKMMRLLV-G-ND-TQIVGMYGMGGIGKTTIAKWIYNKLF-Q-CFECCSFLDIREK-AQQM-LQKLLKDALN-DVNSG---I---IKQRF-RHKVLIVLDDLNE------SHFD-CLVGKKGSRIIVTTRNKHV---LNA-IQDVY--QFLNLEQSLQLLSIHAFKRES---PE-DLDNISREVASTAAGLPLTLEVLGSYLF-K--PKKVWEATLKKLE--IPD-DEVQK----KLRISYDELEQ--KQIFLVFR--GMKITF----ASYMWESCGYYP-----------EKNLYDLRLMSLVKM------EADNVLRMHDQLRGLGREIVRQENLRNQG----SR
>XP_059658774.1
------------------------EIMKAL----DDGTYKIGIHGMPGVGKTRMMEEVAQQAEK-SLFDEVAQIVVSQNPILTDIQQKLLNLLNE---LENA--RKARICNRLNGKKILVMIDDAWN--NEIKLE-DIGIPAAKGCKIILTSR-------------------------------------------------------------------------------------------------------------------------------------------------------------------------------------------------------------------------
>XP_059658776.1
YSIN------YESFK--SRELIFKEIMEAL----DDTKYRIGIHGMPGVGKTRMMDEVAQQAKK-RLFEEIAKIVVSQNPILEDIQQKLLNLLNK---TKDA--RKSLLCDRLKGKKILIMVDDVWN--DEIKLE-HIGIPAAKGSKIILTSRMREECLRM-GVQKE----GVLSEHEALDLFKKTV---GD-D-CG-EQHSVAKEVCRECDRLPLAIVTVGAALRYE-KETDAWINALEQLKSKIPG---VSDKLYSGIQLSYKYLDQQ--LCFLHCCLFPEDAEISIDDLAIYGVGTRFL-TDRESEKRQRTRTLIGTLKRSNLLLNGRN-----QNFVKMHDVIRDVAILIAKNAMFLVK--VR-KA
>XP_059658819.1
------------------MDGRRKLLIGWLV-EDTPKLKVVSVVGMGGLGKTTLVKKVYDDKEVKNHFQCHTWITVSQSF---N-LRELLQDVIR-TMDENN--LKAEIKDFLQQRRYVLVLDDVWQ--IQAWDAFKYAFPDNSGSRILLTTRIVGVASTCVESPDHIY--KPLSPEESWTLFCRKTF-QG--HCPQ-HLEELSRSILEKCEGLPLAVVAVSGVLATKKSRVRDWELFHHSLGAQSEG-HDKLESMKNILSLSYYDLP------------------------------------------------------------------------------------------------------
>XP_059658824.1
SRGD---ALLLEE--LVGMDGRKKELTGWLV-EDTPKLKVVSVVGMGGLGKTTLVKKVYDDMKVKNH-AWNVWITVCQSF---D-LRELLKNII------------------------------------------------------------------------------------------------------------------------------------------------------------------------------------------------------------------------------------------------------------------------------------
>XP_059658825.1
RRGD---ALLLEE--L---DGPKKHLIGWLL-DDSPRLRVVSVVGMGGMGKTTLVKKAYDDMGVKNRFQCHAWITVSQSF---H-LRELLKDVVR-TMDIND--LKAKIKDFLQQRRYVLVLDDVWS--INAWDALKYAFPDNSGSRILLTTRIVGVASTCCEGL-------PLA------------------------------------------VVAISGVLATKKSRVHDWELFYRRLGAQLEV-HDKLESMKNILSLSYYDLPYYLKICFLYLGLFPEDYEIERMRVIRLWIAEGFVKI--GGMTEEVAEGYLKAPASSS---------------------------------------------
>XP_059658834.1
------------------MDGRRKLLIGWLV-EDTPKLKVVSVVGMGGLGKTTLVKKVYDDKEVKNHFQCHTWITVSQSF---N-LRELLQDVIR-TMDENN--LKAEIKDFLQQRRYVLVLDDVWQ--IQAWDAFKYAFPDNSGSRILLTTRIVGVASTCVESPDHIY--KPLSPEESWTLFCRKTF-QG--HCPQ-HLEELSRSILEKCEGLPLAVVAVSGVLATKKSRVRDWELFHHSLGAQSEG-HDKLESMKNVLSLSYYDLPCYLKLCFLYLGLFPEDYEIQRMRVIRLWIAEGFV-VRVG---------------------------------------------------------------
>XP_059658835.1
RRGD---ALLLEE--LVGMDGRKKQLIGWLV-EDSPRLKVVSVVGMGGMGKTTLVKKVYDDMEVKNHFQCHAWITVSQSF---N-LRELLQDVIR-TMDRND--LKAEIKDFLQQRRYVLVFDDVWQ--IHAWDALKYAFPDNSGSRILLTTRIVDVASTCVESPDHIY--EPLSQEESWTLFCRKTF-QD--CCPP-DLEKVSRSILEKCKGLPLAVVAVSGVLATKRSTSHDWELFHRSLGAQSEG-HDKLESMKKILSLSYYNLPYYLKICFLYLGLFPEDYKIERMRVIRLWIAEGFV-VRVGR-TEEVAEGYLKELINRSLVQVARI---GRLRECRIHDLFREVITSKSREQNIAA---M--RR
>XP_059658844.1
------------------MDGRRKLLIGWLV-EDTPKLKVVSVVGMGGLGKTTLVKKVYDDKEVKNHFQCHTWITVSQSF---N-LRELLQDVIR-TMDENN--LKAEIKDFLQQRRYVLVLDDVWQ--IQAWDAFKYAFPDNSGSRILLTTRIVGVASTCVESPDHIY--KPLSPEESWTLFCRKTF-QG--HCPQ-HLEELSRSILEKCEGLPLAVVAVSGVLATKKSRVRDWELFHHSLGAQSEG-HDKLESMKNILSLSYYDLPCYLKLCFLYLGLFPEDYEIQRMRVIRLWIAEGFV-VRVG---------------------------------------------------------------
>XP_059658859.1
EWRE-TTSFL-NE--VYGREKDKESIIEQLV-MRQG-VSVFPIHGIGGLGKTTLAQLVFNDERVIKHFEPRIWVCVSEDF---E-VKRVLKLIIE-SLNL----LQRQLQDKLNGKRYLLVLDDVWNDDEQKWDTLKSILAYG---SIITTTRLEKVA-SIMGTLPT-H--SNLLKDDCWLLFKQGAFQGKD--TPI--LVMIGEEIVKKCRGVPLAAKALGRLMHFKKES--EWLRVKESEIWNLPQ--DDESYII-----------------------------------------------------------------------------------------------------------------
>XP_059658932.1
------------------RENDKQAILDLLLTGEGE-ISVIPIVGMGGVGKTTLAQLVYDNDALNGQFDLKAWACVSDYF---D-VIGVTRTILE-DLNM----LQVKLKETPRGKKFLVVLHDIWNENPNEWDLLRVPFLAGHGSKIVFTTRNDSVA-SIMSTV---------------------SL-GRR-AHPD--LKEIGEEIVKKCKGLLLAAKTLGGLLRTKDRK--KWEDILNSKIWELPP---ERSNILPALRLSYHHLPSHLKQCFAYCSIFPKDYEFDKDELILLRMAEGLL-LKKAIKR--------------------------------------------------------N-RY
>XP_059658934.1
YSLN------YENFQ--SREFVFEKIMKAL----DHRNYKIGIHGIPGVGKTRMMKEVALQAEK-QLFDEIAEIVFTQNPNLKEIQQKLLNLLDK---SEEA--RKGLLLNRLGGKKILVMIDDIWN--DKIELE-DIGFPATKGCKILFTSRRQDVCKEM-GVNEN----GLLSEDESWSLFEKKV---GD-E-PY-EMRLVAEAVCKECACLPLAILAIGGALRNK-SKHI-WENALEHLRSTIEG---MSAKLYSRIELSYNYLDAK--SIFLLCCLFGEDAEISIDDLVSYGLGMRLL-KD--TKTRNRVHTIVDTLKRYSLLLEGRN-----ENFVKMHDVIRDVAISISEGVMYLVK--VE-RG
>XP_059658944.1
----------A---L-VGMDHHLEEMMRLLV-V-NE-VRIVGIHGIGGIGKTTTAKFIYNKLL-K-CFECCSFLDVQER-MQQK-LQKLLSDTLK-DVDSG---I---IKNVV-KKKVLIVLDDVDA------SHFT-TLVGKSRSRIIITTRDIHV---LDD-LKDTY--PLMDHVQSLQLFSMHAFRKKW---IN-DYLDISMDVASTAAGLPLVLEVIGSFLS-M--EKAVWEDALKKLE--LPH-DEVIK----KLRVIYEALAQ--QQIFLLFT--GMYKAA----AFYMWDDCGYHP-----------KRELNVLLLMSLMKV------GDPNELKMHDQFRTLGRKIICEE--KIRG----SR
>XP_059659075.1
STTD------YEGFE--SRELVFKEIMEAL----DDESYKIGVYGMPGVGKTRMVEEVAKQAKK-KLFDEVAKTVISENPDLKSIQEELLNMFNK---TQGG--RKGQLHNRLNGNKILVIIDDVWN--DQIKLE-EIGIPSTKGCKIVLTSRRDEMCKEM-EVEKN----GLLSEAEAWSLFKKTV---GD-ESP--EMHSVAEKVCRECDRLPLAILTVGAALKDE-N-KHAWDDAIEQLRSKIEG---VTTKLYSRIELSYRYLDER--SCFLHCCLFREDAEISIDDLLRYGVGTRFL-GM-NTKKRDRTRVLVETLKKSYLLLEGKN-----ENFFKMHDVIRHVAISIAEEHAFLVK--VQ-SS
>XP_059659216.1
----------V---E-VGINARVDKVISLL----ED-KLFVGICGIGGAGKTTVAKAIFNRIS-K-IFGRSCFLNVREE-STNS-LQCFLREILM-YPDRG---I---IKERL-NKRLLLVLDDVEK------NTLK-YLVGDNGSRIIITTRDKRL---LEK-YN-IY--EVLNDIEALELFSWHAFKQNK---KE-EYEKLSHHAKNYAKGLPLALQVLGSYLSNR--SKQDCLTILNRLQ--KPP-KEIHE----VLRISYEGLE-E-KDIFLFFK--GYNKKY----VLDFSKRPEFDT-----------AFGIQILRERCLINI------SKDNKLSMHDLIQEMGREIVRQES-DDPG----SR
>XP_059659413.1
----------V---E-VGIKERVEKIIKLL----ED-QLFLGICGIGGAGKTTLAKAIFNCVS-Q-KFDRSCFLNVREE-STKG-LQSLLKEVLK-HPDRG---I---IENRL-NKRLLLVLDDVDD------HTLK-YLVG-SGSRIIITTRNKRL---LDT-LN-KY--------------------------ED-DVEE------------------------------------------------------------------------------------------------------------------------------------------------------------------------
>XP_059659414.1
----------V---E-VGIKERVEKIIKLL----ED-QLFLGICGIGGAGKTTLAKAIFNCVS-Q-KFDRSCFLNVREE-STKG-LQSLLKEVLK-DPDRG---I---IENRL-NKRLLLVLDDVDD------HTLK-YLVA-SGSRIIITTRNKRL---LDT-YS-IY--ELLDGSEALQLFSWHAFKQEK---EN-DYEELSHRAKDYANGLPLALEVLGSHLHKR--SKDEWLSILNRLK--NPP-KKIHD----VLRISYEGLE-E-KKIFLFFK--GRDEEY----VMNFYKMDES-A-----------MIEIKVLSERCLINI------SKGNKLSMHDLIQDMGREIVGQES-ENPG----SR
>XP_059659415.1
----------V---E-VGIKERVEKIIKLL----ED-QLFLGICGIGGAGKTTLAKAIFNCVS-Q-KFDRSCFLNVREE-STKG-LQSLLKEVLK-DPDRG---I---IENRL-NKRLLLVLDDVDD------HTLK-YLVA-SGSRIIITTRNKRL---LDT-YS-IY--ELLDGSEALQLFSWHAFKQEK---EN-DYEELSHRAKDYANGLPLALEVLGSHLHKR--SKDEWLSILNRLK--NPP-KKIHD----VLRISYEGLE-E-KKIFLFFK--GRDEEY----VMNFYKMDES-A-----------MIEIKVLSERCLINI------SKGNKLSMHDLIQDMGREIVGQES-ENPG----SR
>XP_059659416.1
----------V---E-VGIKERVEKIIKLL----ED-QLFLGICGIGGAGKTTLAKAIFNCVS-Q-KFDRSCFLNVREE-STKG-LQSLLKEVLK-DPDRG---I---IENRL-NKRLLLVLDDVDD------HTLK-YLVA-SGSRIIITTRNKRL---LDT-YS-IY--ELLDGSEALQLFSWHAFKQEK---EN-DYEELSHRAKDYANGLPLALEVLGSHLHKR--SKDEWLSILNRLK--NPP-KKIHD----VLRISYEGLE-E-KKIFLFFK--GRDEEY----VMNFYKMDES-A-----------MIEIKVLSERCLINI------SKGNKLSMHDLIQDMGREIVGQES-ENPG----SR
>XP_059659417.1
----------V---E-VGIKERVEKIIKLL----ED-QLFLGICGIGGAGKTTLAKAIFNCVS-Q-KFERSCFLNVREE-STKG-LQSLLKEVLM-HPDRG---I---IKDRL-NKRLLLVLDDVDD------DTLK-YLVG-SGSRIIITTRNKRL---LDT-YS-IY--ELLDGSEALQLFSWHAFKQEK---KN-DYEELSHRAKDYADGLPLALEVLGSHLHKR--SKDEWLSILNRLK--NPP-KKIHD----VLRISYEGLE-E-KKIFLFFK--GLDEED----VMKFYKMDES-A-----------VIELKVLSERCLINI------SKGNKLSMHDLIQDMGREIVGQES-ENPG----SR
>XP_059659419.1
----------V---E-VGIKERVEKIIKLL----ED-QLFLGICGIGGAGKTTLAKAIFNCVS-Q-KFERSCFLNVREE-STKG-LQSLLKEVLM-HPDRG---I---IKDRL-NKRLLLVLDDVDD------DTLK-YLVG-SGSRIIITTRNKRL---LDT-YS-IY--ELLDGSEALQLFSWHAFKQEK---KN-DYEELSHRAKDYADGLPLALEVLGSHLHKR--SKDEWLSILNRLK--NPP-KKIHD----VLRISYEGLE-E-KKIFLFFK--GLDEED----VMKFYKMDES-A-----------VIELKVLSERCLINI------SKGNKLSMHDLIQDMGREIVGQES-ENPG----SR
>XP_059659420.1
----------V---E-VGIKERVEKIIKLL----ED-QLFLGICGIGGAGKTTLAKAIFNCVS-Q-KFERSCFLNVREE-STKG-LQSLLKEVLM-HPDRG---I---IKDRL-NKRLLLVLDDVDD------DTLK-YLVG-SGSRIIITTRNKRL---LDT-YS-IY--ELLDGSEALQLFSWHAFKQEK---KN-DYEELSHRAKDYADGLPLALEVLGSHLHKR--SKDEWLSILNRLK--NPP-KKIHD----VLRISYEGLE-E-KKIFLFFK--GLDEED----VMKFYKMDES-A-----------VIELKVLSERCLINI------SKGNKLSMHDLIQDMGREIVGQES-ENPG----SR
>XP_059659421.1
----------V---E-VGIKERVEKIIKLL----ED-QLFLGICGIGGAGKTTLAKAIFNCVS-Q-KFERSCFLNVREE-STKG-LQSLLKEVLM-HPDRG---I---IKDRL-NKRLLLVLDDVDD------DTLK-YLVG-SGSRIIITTRNKRL---LDT-YS-IY--ELLDGSEALQLFSWHAFKQEK---KN-DYEELSHRAKDYADGLPLALEVLGSHLHKR--SKDEWLSILNRLK--NPP-KKIHD----VLRISYEGLE-E-KKIFLFFK--GLDEED----VMKFYKMDES-A-----------VIELKVLSERCLINI------SKGNKLSMHDLIQDMGREIVGQES-ENPG----SR
>XP_059659593.1
----------V---L-VGIDDHVEEMMKLLV-N-SD-VRIVGITGMGGIGKTTIAKVIYNQLS-Q-HFE-CCFLDVRET-AQQN-LQNLISNILK-TVDEG---I---LKVRF-GKKVLVVIDDADQ------IHLH-ALVEKSGSRIIVTTRNKEI---LNL-PEDTY--KELDYNQSLRLFSRHAFRRDH---PQ-DYDTLSVDVVSTTGGLPLALEIIGSFLS-K--RKDVWEGTLKMLK--IPD-DQVKK----KLRISYEALVQ--QQIFLFLI--GVDSRI----AFHMWDACNFYP-----------EFGIEVLILMSLVKI------GEDNELRMHDQLRDLGRDIVRQENFMEPE----SR
>XP_059659794.1
----------V---L-VGIEDHVEKMMKLLV-N-ND-VRIVGIHGMGGIGKTTIAKVIYNQLS-Q-HFQ-CCFLDVREK-AQHN-LQNLISNILK-TLDEG---I---IKNRF-GKRILVVVDDADK------IHLH-ALVGKSGSRIIVTTRNKEL---LN--PENNY--KELHFDQSLRLFSRHAFRRDH---PA-GFDSLSRKVVDTTGGLPLALEVIGSSLS-K--GKDFWEATLKQLE--ELH-GEVKE----KLRISYEALGQ--KKIFLFFI--GVDRRI----AFHMWEACNFFP-----------GKQIEILLLRSFVKI------GDNNELRMHDQLRDLGRDIVHQENKNDPE----SR
>XP_059659795.1
----------V---L-VGIEDHVEKMMKLLV-N-ND-VRIVGIHGMGGIGKTTIAKVIYNQLS-Q-HFQ-CCFLDVREK-AQHN-LQNLISNILK-TLDEG---I---IKNRF-GKRILVVVDDADK------IHLH-ALVGKSGSRIIVTTRNKEL---LN--PENNY--KELHFDQSLRLFSRHAFRRDH---PA-GFDSLSRKVVDTTGGLPLALEVIGSSLS-K--GKDFWEATLKQLE--ELH-GEVKE----KLRISYEALGQ--KKIFLFFI--GVDRRI----AFHMWEACNFFP-----------GKQIEILLLRSFVKI------GDNNELRMHDQLRDLGRDIVHQENKNDPE----SR
>XP_059659797.1
----------V---E-VGIDARVDKIITLL----ED-QLFVGICGIGGAGKTTVAKAVFNRKS-K-DFERSCFLKVREE-LAKG-LQTLLRETLR-DPDRG---I---IKDRL-NKRFLLVLDDVDD------NMLQ-YFVE-SGSRIILTTRDKQL---LEK-YN-TY--KLLNESEALQLFSCHAFKREK---ED-DYEELSHRAKDYAKGLPLALQVLGSLLYKR--GKQYWSSILDKLK--NPP-KEIKENVYRVLKISYEGLE-E-KDIFLFFN--GCHKKY----VMNVSKLPESDV-----------AVGIQILNERSLINM------SEKNVVLMHDLIQEMGRGIVRQES-KEPR----SR
>XP_059660127.1
----------IE-----------------LL---DNKVKIIVLVGESGIGKTWTAREIARRAIKV--YK---WV-----FNREDSLRDIL--LLP---DKEEKDLQKQIYEALNGKSFLLILDDEGNK-----DELET-----SSCKVLITSTPKEV-----------F--EPLSMEESLSLLRETVY-----EVPGI---KLAETFIGKARGFPAAVLVFAKALS-QGSGVRLLESALEAF-NEITQ-ASTKTRTRSLVPLSFGTLPLSLIDCCRHGSHFFRKGSIHYNELIAYWVVEGYLG-----NAYEKGHHVLMELIDANYIIMEAMMFGGNSEITWADGMIKTLCSGKQRPDNFFDSK----QV
>XP_059660224.1
----------IE-----------------LL---DTKVKTIVLVGESGIGKTWTAREITRRAIKD--FE---WV-----FNREDSLHDIL--LLP---DKEEKALQQQIYATLEGKRFLIILDDEGNK-----DELET-----SSCKVLITSVNTEV-----------Y--KPLSMEESFSLLQESV------EVPGI---KLAETLIEKARRLPAAVLVLAKALR-QDSGVRLLESALEAS-NEITQ------------------LPLSLIDCCWHGSPFFRKGSIHYNELIAYWMVEGYLG-----KAYEKGHHTLMELIDADYIIMGAMMFGGNSKITWADGMIKTLCAGKQRPDNFFDSK----RV
>XP_059660231.1
----------IE-----------------LL---DTKVKTIVLVGESGIGKTWTAREITRRAIKD--FE---WV-----FNREDSLHDIL--LLP---DKEEKALQQQIYATLEGKRFLIILDDEGNK-----DELET-----SSCKVLITSVNTEV-----------Y--KPLSMEESFSLLQESV------EVPGI---KLAETLIEKARRLPAAVLVLAKALR-QDSGVRLLESALEAS-NEITQ------------------LPLSLIDCCWHGSPFFRKGSIHYNELIAYWMVEGYLG-----KAYEKGHHTLMELIDADYIIMGAMMFGGNSKITWADGMIKTLCAGKQRPDNFFDSK----RV
>XP_059660239.1
----------IE-----------------LL---DTKVKTIVLVGESGIGKTWTAREITRRAIKD--FE---WV-----FNREDSLHDIL--LLP---DKEEKALQQQIYATLEGKRFLIILDDEGNK-----DELET-----SSCKVLITSVNTEV-----------Y--KPLSMEESFSLLQESV------EVPGI---KLAETLIEKARRLPAAVLVLAKALR-QDSGVRLLESALEAS-NEITQ------------------LPLSLIDCCWHGSPFFRKGSIHYNELIAYWMVEGYLG-----KAYEKGHHTLMELIDADYIIMGAMMFGGNSKITWADGMIKTLCAGKQRPDNFFDSK----RV
>XP_059660249.1
----------IE-----------------LL---DTKVKTIVLVGESGIGKTWTAREITRRAIKD--FE---WV-----FNREDSLHDIL--LLP---DKEEKALQQQIYATLEGKRFLIILDDEGNK-----DELET-----SSCKVLITSVNTEV-----------Y--KPLSMEESFSLLQESV------EVPGI---KLAETLIEKARRLPAAVLVLAKALR-QDSGVRLLESALEAS-NEITQ------------------LPLSLIDCCWHGSPFFRKGSIHYNELIAYWMVEGYLG-----KAYEKGHHTLMELIDADYIIMGAMMFGGNSKITWADGMIKTLCAGKQRPDNFFDSK----RV
>XP_059660256.1
----------IE-----------------LL---DTKVKTIVLVGESGIGKTWTAREITRRAIKD--FE---WV-----FNREDSLHDIL--LLP---DKEEKALQQQIYATLEGKRFLIILDDEGNK-----DELET-----SSCKVLITSVNTEV-----------Y--KPLSMEESFSLLQESV------EVPGI---KLAETLIEKARRLPAAVLVLAKALR-QDSGVRLLESALEAS-NEITQ------------------LPLSLIDCCWHGSPFFRKGSIHYNELIAYWMVEGYLG-----KAYEKGHHTLMELIDADYIIMGAMMFGGNSKITWADGMIKTLCAGKQRPDNFFDSK----RV
>XP_059660257.1
----------V---E-VGIDSRAKKVIMLLD-R-KD-KLFVGICGTGGVGKTTVVKAVFNQIS-N-EFERSCFLNVREE-STKD-LQQLLRETLM-NSDRG---I---IKLRL-HQKVLIVLDDVDK------KQLM-GLAG-SGSRIIITTRDERL---LMK-YN-TY--ELLDDKEALELFSWHAFKRNN---VE-EFRELSHRVKDYSKGLPLALRVLGSFLCER--SISEWVSELDKLK--NPP-EEIQD----VLRISYDGLK-E-KAIFLFFK--GYDAKF----AMDIFESCGFHP-----------VIGINVLTERSLITI------SEYNTLWMHDLIQEMGREIVRQES-EDPG----SR
>XP_059660258.1
----------V---E-VGIDSRAKKVIMLLD-R-KD-KLFVGICGTGGVGKTTVVKAVFNQIS-N-EFERSCFLNVREE-STKD-LQQLLRETLM-NSDRG---I---IKLRL-HQKVLIVLDDVDK------KQLM-GLAG-SGSRIIITTRDERL---LMK-YN-TY--ELLDDKEALELFSWHAFKRNN---VE-EFRELSHRVKDYSKGLPLALRVLGSFLCER--SISEWVSELDKLK--NPP-EEIQD----VLRISYDGLK-E-KAIFLFFK--GYDAKF----AMDIFESCGFHP-----------VIGINVLTERSLITI------SEYNTLWMHDLIQEMGREIVRQES-EDPG----SR
>XP_059660259.1
----------V---E-VGIDSRAKKVIMLLD-R-KD-KLFVGICGTGGVGKTTVVKAVFNQIS-N-EFERSCFLNVREE-STKD-LQQLLRETLM-NSDRG---I---IKLRL-HQKVLIVLDDVDK------KQLM-GLAG-SGSRIIITTRDERL---LMK-YN-TY--ELLDDKEALELFSWHAFKRNN---VE-EFRELSHRVKDYSKGLPLALRVLGSFLCER--SISEWVSELDKLK--NPP-EEIQD----VLRISYDGLK-E-KAIFLFFK--GYDAKF----AMDIFESCGFHP-----------VIGINVLTERSLITI------SEYNTLWMHDLIQEMGREIVRQES-EDPG----SR
>XP_059660260.1
----------V---E-VGIDSRAKKVIMLLD-R-KD-KLFVGICGTGGVGKTTVVKAVFNQIS-N-EFERSCFLNVREE-STKD-LQQLLRETLM-NSDRG---I---IKLRL-HQKVLIVLDDVDK------KQLM-GLAG-SGSRIIITTRDERL---LMK-YN-TY--ELLDDKEALELFSWHAFKRNN---VE-EFRELSHRVKDYSKGLPLALRVLGSFLCER--SISEWVSELDKLK--NPP-EEIQD----VLRISYDGLK-E-KAIFLFFK--GYDAKF----AMDIFESCGFHP-----------VIGINVLTERSLITI------SEYNTLWMHDLIQEMGREIVRQES-EDPG----SR
>XP_059660261.1
----------V---E-VGIDSRAKKVIMLLD-R-KD-KLFVGICGTGGVGKTTVVKAVFNQIS-N-EFERSCFLNVREE-STKD-LQQLLRETLM-NSDRG---I---IKLRL-HQKVLIVLDDVDK------KQLM-GLAG-SGSRIIITTRDERL---LMK-YN-TY--ELLDDKEALELFSWHAFKRNN---VE-EFRELSHRVKDYSKGLPLALRVLGSFLCER--SISEWVSELDKLK--NPP-EEIQD----VLRISYDGLK-E-KAIFLFFK--GYDAKF----AMDIFESCGFHP-----------VIGINVLTERSLITI------SEYNTLWMHDLIQEMGREIVRQES-EDPG----SR
>XP_059660262.1
----------V---E-VGIDSRAKKVIMLLD-R-KD-KLFVGICGTGGVGKTTVVKAVFNQIS-N-EFERSCFLNVREE-STKD-LQQLLRETLM-NSDRG---I---IKLRL-HQKVLIVLDDVDK------KQLM-GLAG-SGSRIIITTRDERL---LMK-YN-TY--ELLDDKEALELFSWHAFKRNN---VE-EFRELSHRVKDYSKGLPLALRVLGSFLCER--SISEWVSELDKLK--NPP-EEIQD----VLRISYDGLK-E-KAIFLFFK--GYDAKF----AMDIFESCGFHP-----------VIGINVLTERSLITI------SEYNTLWMHDLIQEMGREIVRQES-EDPG----SR
>XP_059660263.1
----------V---E-VGIDSRAKKVIMLLD-R-KD-KLFVGICGTGGVGKTTVVKAVFNQIS-N-EFERSCFLNVREE-STKD-LQQLLRETLM-NSDRG---I---IKLRL-HQKVLIVLDDVDK------KQLM-GLAG-SGSRIIITTRDERL---LMK-YN-TY--ELLDDKEALELFSWHAFKRNN---VE-EFRELSHRVKDYSKGLPLALRVLGSFLCER--SISEWVSELDKLK--NPP-EEIQD----VLRISYDGLK-E-KAIFLFFK--GYDAKF----AMDIFESCGFHP-----------VIGINVLTERSLITI------SEYNTLWMHDLIQEMGREIVRQES-EDPG----SR
>XP_059660264.1
----------IE-----------------LL---DTKVKTIVLVGESGIGKTWTAREITRRAIKD--FE---WV-----FNREDSLHDIL--LLP---DKEEKALQQQIYATLEGKRFLIILDDEGNK-----DELET-----SSCKVLITSVNTEV-----------Y--KPLSMEESFSLLQESV------EVPGI---KLAETLIEKARRLPAAVLVLAKALR-QDSGVRLLESALEAS-NEITQ------------------LPLSLIDCCWHGSPFFRKGSIHYNELIAYWMVEGYLG-----KAYEKGHHTLMELIDADYIIMGAMMFGGNSKITWADGMIKTLCAGKQRPDNFFDSK----RV
>XP_059660265.1
----------V---E-VGIDSRAKKVIMLLD-R-KD-KLFVGICGTGGVGKTTVVKAVFNQIS-N-EFERSCFLNVREE-STKD-LQQLLRETLM-NSDRG---I---IKLRL-HQKVLIVLDDVDK------KQLM-GLAG-SGSRIIITTRDERL---LMK-YN-TY--ELLDDKEALELFSWHAFKRNN---VE-EFRELSHRVKDYSKGLPLALRVLGSFLCER--SISEWVSELDKLK--NPP-EEIQD----VLRISYDGLK-E-KAIFLFFK--GYDAKF----AMDIFESCGFHP-----------VIGINVLTERSLITI------SEYNTLWMHDLIQEMGREIVRQES-EDPG----SR
>XP_059660266.1
----------V---E-VGIDSRAKKVIMLLD-R-KD-KLFVGICGTGGVGKTTVVKAVFNQIS-N-EFERSCFLNVREE-STKD-LQQLLRETLM-NSDRG---I---IKLRL-HQKVLIVLDDVDK------KQLM-GLAG-SGSRIIITTRDERL---LMK-YN-TY--ELLDDKEALELFSWHAFKRNN---VE-EFRELSHRVKDYSKGLPLALRVLGSFLCER--SISEWVSELDKLK--NPP-EEIQD----VLRISYDGLK-E-KAIFLFFK--GYDAKF----AMDIFESCGFHP-----------VIGINVLTERSLITI------SEYNTLWMHDLIQEMGREIVRQES-EDPG----SR
>XP_059660267.1
----------V---E-VGIDSRAKKVIMLLD-R-KD-KLFVGICGTGGVGKTTVVKAVFNQIS-N-EFERSCFLNVREE-STKD-LQQLLRETLM-NSDRG---I---IKLRL-HQKVLIVLDDVDK------KQLM-GLAG-SGSRIIITTRDERL---LMK-YN-TY--ELLDDKEALELFSWHAFKRNN---VE-EFRELSHRVKDYSKGLPLALRVLGSFLCER--SISEWVSELDKLK--NPP-EEIQD----VLRISYDGLK-E-KAIFLFFK--GYDAKF----AMDIFESCGFHP-----------VIGINVLTERSLITI------SEYNTLWMHDLIQEMGREIVRQES-EDPG----SR
>XP_059660360.1
----------I---L-VGIDARMDYIKSLLV-K-PD-VLTVGIYGMGGIGKTTLAKAVFNHFF-H-SFESKSFLNVREN-SMQE-LQEFLSEILQ-NVDQG---I---IEDRL-NRRVLVVLDDVDQ------EQLN-AFRCQPGSRIIITTRHLHL---LER-IESKY--KELNADESLKLFSLHAFKRTG---LE-CYVQLSKDVVGYCNGLPLALEVLGSYLREK--SIAEWENTLEKFR--NPH-AKIQE----KLKISFDALDHE-KQIFLFFI--GMEAYN----VSRILDACGFYA-----------TSGIGVLTRRCLLTI------NEG-KLMMHDLLRDMGRKIDCKRSVDNPG----RR
>XP_059660523.1
----------V---E-VGINARVDKIMSLL----ED-QLFVGICGIGGVGKTTVAKAIFNRIS-K-TFERSYFLNVREE-STNG-VQSFLREILM-YLDRG---I---IKERL-NKRLLLVLDDVDK------NILK-YLVRENGSRIIITTR-------------------------------------------------------------------------------------------------------------------------------------------------------------------------------------------------------------------------
>XP_059661264.1
HQGE--LSNFIEE--IVGMEENRRNLLKWLT-EDDPRRTIISIVGMGGLGKTTLVTKVYSDHTIKKHFDCSAWISVPQSYGVEG-VEELLRSMIK-SMNYRQ--LGEMVIDYLHQKRYVIVLDDVWS--IDLWSRIRGVFPDNCSSRIIFTTRNVNVAISVGP-GGHVH--EPLRETDAWTLFCKKTF-WND-SCPK-ALEKSARLFVEKCEGLPLAIVAIGGLMCSRKTVV-EWKKVYDSL-WQLSN-NPMLERVKGIFMLSFNDLPFYLKHCFLYCCVFRDGYPIKRKKLVRLWVAEGFI-ERKG-MAEEVAEDYLTELIFRSMIQVTET---GRVKTCTVHDVMGKLAVTISEKEKFCV----S-QR
>XP_059661423.1
KVAP------LLTENLVQFEQILKNVMNCL--R-DD-IKRIGIYGMGGSGKTTLATHVHNLLLQ-----RVHWLTVSQDWSIDKLQNDILGLLSR---ERKR--RAAKISEAIKIKKFVLIWDDVW---EKFSLQ-DVGIPESDGCKLIFTTRLQDVCHKM-GCQEK----RPLSDYEAWELFVAKLVPEGI-QKNP-QIKEIAMSMAEKCGGLPLGIITMGGSMRGV-DDTREWRNALEELE-SQKD---MGAEVFPILRFSYSRLDE-LQCCFLYCVLYHEDCKIEREGLIEKFIANGLI-RK--TRSFDKGHTMLSELENACLLENCRDG--YGRRCVKMHDLMREMAL---ARCRCMVK-----ES
>XP_059661424.1
KVAP------LLTENLVQFEQILKNVMNCL--R-DD-IKRIGIYGMGGSGKTTLATHVHNLLLQ-----RVHWLTVSQDWSIDKLQNDILGLLSR---ERKR--RAAKISEAIKIKKFVLIWDDVW---EKFSLQ-DVGIPESDGCKLIFTTRLQDVCHKM-GCQEK----RPLSDYEAWELFVAKLVPEGI-QKNP-QIKEIAMSMAEKCGGLPLGIITMGGSMRGV-DDTREWRNALEELE-SQKD---MGAEVFPILRFSYSRLDE-LQCCFLYCVLYHEDCKIEREGLIEKFIANGLI-RK--TRSFDKGHTMLSELENACLLENCRDG--YGRRCVKMHDLMREMAL---ARCRCMVK-----ES
>XP_059661509.1
----------MEE----------------I-RH-NDEISRIGVLGNAGVGKTAIMS-HINNSLLENTFD---WLTVSQ----EDIMQNILRDEMQ-------------LQKR---SKNLLILDGLSKH----------GIQTTGGCKLILTTQSSKVCGRMGCK---I---KSLLSEEAEELFME-KLGLNS-PLPS-DFEQIAKQIVKECNGLPGKIINVAE----K-----------------------------------------------------------------------------------------------------------G---VVDINE-WNN------A--------------
>XP_059661510.1
----------MEE----------------I-RH-NDEISRIGVLGNAGVGKTAIMS-HINNSLLENTFD---WLTVSQ----EDIMQNILRDEMQ-------------LQKR---SKNLLILDGLSKH----------GIQTTGGCKLILTTQSSKVCGRMGCK---I---KSLLSEEAEELFME-KLGLNS-PLPS-DFEQIAKQIVKECNGLPGKIINVAE----K-----------------------------------------------------------------------------------------------------------G---VVDINE-WNN------A--------------
>XP_059661543.1
----------LEN----------------V-ES-DEQVLRIVVVGVAGVGKTFIMS-HVQNRLLEDNFK---WVTVSR----EDILQNIVRDKMK-------------LKDR---KKSVLILDDVRKQ----------GIPTEDVCKLIVTTRSSEVCRRMGGR--DT---EPLQDEEAEMLFME-KLQPNS-PLAP-ELLSIAKMIVKECGGLPGTIITEAE----K-----------------------------------------------------------------------------------------------------------G---IYDINE-WRN------A--------------
>XP_059662340.1
PQL-------LED--IIGFENPRKKLVHQLT---GSSRSTISVVGPAGSGKTTLVKSVYESKEVRGHFDSHAWLRVSCFF---K-LEKLICSMLK----GVD--VQAKLRDHLQQKRYVLVLDDIWR--KDDWERIKFVLPNGSGSRIIVTTRNSDLASFCVESSDSVI--ECLSWPEAWGLFCKKAF-KTG-KCPP-ELEELSQNIVKRCEGLPIAIVAVGCLLSNRQVPN-EWKKLHDSLGSEIGS-NANLSIISRMLLPSYNLLPSNHKSCLLYFSIFPEDHSIECGRLIRLWIAEGFV-KERG-KTEEVAEEYLNELIGRNLVHVSKW---GRARSCRLQNLLLEFIVSKSEDENFVS---I--RR
>XP_059662341.1
PQL-------LED--IIGFENPRKKLVHQLT---GSSRSTISVVGPAGSGKTTLVKSVYESKEVRGHFDSHAWLRVSCFF---K-LEKLICSMLK----GVD--VQAKLRDHLQQK------------------------------------------------------------------------------------------------------------------------------------------------------------------SIFPEDHSIECGRLIRLWIAEGFV-KERG-KTEEVAEEYLNELIGRNLVHVSKW---GRARSCRLQNLLLEFIVSKSEDENFVS---I--RR
>XP_059663426.1
----------V---E-VGIDSRANKLIMKLEER-EE-RLFLGIYGKGGIGKTTLAKAVYKRIA-N-EFDCSCFLSVRER-SNQD-VQIHLRETLM-NSDLV---V---IKNRL-NKRVLIILDDVNH------KQLA-SLVG-PGSKIIITTGYKCL---LEK---NTF--EALNDREALELFSWHAFRRSE---VE-EYKELSQRAKDYANGLPLALEVLGSCVRQR--SKPEWLSIFDRLKT-LP----IHE----VLKLRYDGLK-E-QNMLLFFK--GYDKDH----VGEIYCGLKYDP-----------IFGMQVLNESCLINT------SKDNKLLIHESIQEMGREIVCQES-EEPG----SR
>XP_059663435.1
PTSP-----VVEE-TIVGLEDAIMTIMELLTEQHEKELKSVPIIGMPGLGKTTLAKRVYSDPLIAHHFYIRAWTNVYQAYQKRDLLLTILNSAHI-KMRDED--IGVCLYKSLKGMRYLVVMDDLWE--IKVWDDLKRYFPNDNGSRIMFTSR---PA--LHAN-P--Y--RSLDEDESWELLGKKTFGKE--SCPR-KLLTIGKQISKKCQGLPLAIVVVSGLLV-KDKTQEWWSHVAKSV-SSIAS--D-PDQYMETLSLSFNHLPLHLKPCFLYFGAFPEDFEIPVRQVIWLWVSEGFI--HNDLKNEDVAEDYLMDLIDRSLVVVSKK---------------------------------VA---
>XP_059663496.1
NSMK------YECFE--SRETVFKQIMEAL----DDSNYKIGIHGMPGVGKTRMMKEVARQAEN-KLFDEIVQVVVTQKPNLKEIQQKLLNQLEE---TVDA--RKGRLHCRLNGKKILVLVDDIWD--DQIKLE-DIGIPATRGCKILLTSRSRDVCKEM-GVKDN----GVLLEVEAWSLFKKKV---GD-E-TH-EMRSIAEEVCRECACLPLAILAVGGALQNK-SKQI-WKDALTQLRCRIGG---LQGKLYSRIELSYNYLDAK--SIFLLCCLFGEDAEIFIDDLVMHGVGLRLL-VD--TEERNRVHAIVDTLKISSLLLEGGS-----ENFVKMYDIIRDVAISIAEDAMFLVK--VD-RA
>XP_059663517.1
------------ED-FIGLESDVKNLVEHLLNEDYNWHQTVCICGMGGLGKTTLAQRVYNHNNVNRHFDCLAWACISQQLQKQDVLQGIIKFVPE-GMRDEE--LVRMLFDVQQKKKCLIVVDDIWT--VETWDILRSAFPIGSRSKVLLTTRNKEVAQC---VNPEFH--PFLTDGEAGNCFKR-------------HLEE---------------------------------QMLHQ---------PNRD--------------------------------------LYS--------------NKMIIG-------------------------------LM-----------------------
>XP_059663544.1
----------V---P-VGIDTRMEYIISQLV-A-HD-VRAVGICGMGGIGKTTLAKAVFNHLF-H-SFESKSFLNVKEN-SKSE-LQEFLSNVLK-NVDRG---I---IKDRL-NTRILLVLDDVDQ------DQLF-AFSCHLGSRIIITTRHLHL---LER-IENNY--DELDVPNT-----------------------------------------------KK--HMRNYNRTLQDKG-------------------------------------------------------------------------------------------------------LRDL--------------------
>XP_059663623.1
----------------------MEYMNSLLV-G-KD-VRMVAICGMGGLGKTTIAKAVFNHVF-H-SFEYKSFLNVREN-SKQK-LQKFLFDILK-SVDRG---I---LKDRL-NKRVLLVLDDVDE------HQLI-AFNCHPG-----------------------------------------------------SYAQLSKDVVGYFKGLPLGLEVLGSYLREK--SVAEWKNALEKLG--APH-SKIQE----QLRISFDALRYE-KKIFLFFI--GMDKYY----VTKILDGCEFFA-----------TSGIGVLTRRCLLKI------NHDDKLMMHDLLRDMGREIVCQESSDNCG----SR
>XP_059663676.1
----------V---E-VGIDACIDKIITLL----ED-QLFVGICGIGEVGKTTVAKAVFNRKS-K-DFERSCFLKVKEE-SAKG-LQTLLRETLR-DPNGE---I---IKDRL-NKRLLLVLNDVDD------NILQ-YLVE-SGSRIILTTRDKQL---LEM-YD-TY--KLLNDSEVLQLFSCHAFKREK---ED-DYEELSNRAKDYANGLSLALQVLGSLLHKR--GKQYWSSILDKLK--NPP-KEIKENVYRVLKISYEGLE-E-NDIFLFFN--GCHKKY----VMNVSKLPESDV-----------VIEIQILNERSLINI------SGKNVVLMHDLIQEMGRGIVRQES-KEPG----SR
>XP_059663693.1
----------V---P-VGIDSRVNKVITLLN-G-KD-VRIVGIYGVGGIGKTTIARAVFNRKS-G-EFESHCFLNVREE-SKE--LQQLLKEILK-DVGHG---I---IKQRL-HKKVLVVIDDVNS------EQLE-SLAG-FGSEIIVTTRDKRV---LEQ-REDIY--DQLNNDEALQLFSWHAFTKNY---EE-NYLELSRSVINYAQCLPLALQVLGSLLFKR--SIEYWKKELERLK--IPN-KKIYE----VLKISFDGLT-E-KDLFLFFK--GYHEDE----VKSILDTT---G-----------R--IEFLKERSLITI------SHNNRLWMHDLIQEMGWEIVRQESPNDPG----SR
>XP_059663731.1
----------V---L-VGIDTRTEYMNSLLV-E-SD-VRMVSICGMGGIGKTTIAKAVFNYFF-H-SFECKSFLNVREN-SKHK-LQKLLFDILK-SVDRG---I---IKNRL-NKKVLLVLDDVDQ------DQLI-AFSCELGSRIIITTRNEHL---LER-IENNY--DELNGNESLELFSWHAFERCN---AE-GYAQLSKDVVSYSKGLPLALEVLGSFLREK--SIAEWENALEKLK--IPH-CKIQE----QLRISFDALNYQ-KKIFLFFT--GRDKDY----VTKILDGCGFFA-----------TSSISILNRRCLITI------NEANKLIMHDLLRDMGREIVCQESVDDPG----SR
>XP_059663734.1
-------------------------MYSLLV-G-ND-VRMVAICGMGGIGKTTIAKAIFNHLF-H-NFECKSFLNVREN-SKQK-LQKLLYDILR-SVDRG---I---IKKRL-NKRVLLVLDDVDQ------DQLI-ALSCHPGSRIIITTRNEHL---LEH-IENNY--EELNDSESLELFSWHAFGRSD---AE-SFAQLSKDVVGYAKGLALALEVLGSFLREK--SIAEWEDALEKLK--APH-GKIQG----QLILSFDALRYE-KMIFLFFI--GMDKDC----VTKILDGCGFFA-----------TSGIGVLIRRCLVNL------NKDNKLMMHDLLRDMGREIVCQESTHDSG----SR
>XP_059663740.1
----------V---P-VGIDTRLEYMKNMLV-G-ND-VRTVGICGMRGIGKTTIAKAVYNYFF-Y-AFECKSFLNVREN-FKQK-LQELLSEILK-NVDRG---I---IKKRL-NRKVLLVLSDVDQ------DQLI-AFSCHPGSRIIITTRHEHL---LKQ-IKNIY--EELNETESLELFCWHAFERID---KE-GYAHLSNDVVRYSKGFPLVLEVLGSWLREE--GIAEWESTLEKMK--TPH-DKIQE----NLKISFDALSYD-KKIFLFFI--GMDKDY----VTKVLDGCDLFA-----------TSGIGVLNRRHLVTI------NEGNKLMMHDLLRDMGREIVCQESANDLG----SR
>XP_059664771.1
SSGD------FMAFE--STKSAFIQIMEAL----DDKTNIIGVHGMGGLGKTMLVKEVGKKAKQ-KLFDQVVMAVVSQTIKIKEIQGQILGLFDQ---SETG--RAGRLCMRLNEKKVLIILDDVW---EHLNLT-EIGIPFG-GCKIVLTSRRQQVYTSM-GVEWK----NIISEEETQVLLKKNAG-LGD-P----TLNAVATQVAKECQGLPIAIVTVGRALRGK-SLDE-WEEAAQQLRSQIEG---VDKKVYKCLELSYDYLETK--WCFLFCSLFPEDYVIDLEDLCRYMGGQGLF-VD--TEKRRKVRTITNNLKASGLLLSHDG-----EQYVRMHDVVRDVALQIAEKHMFMVR-TLK-TV
>XP_059664772.1
SSGD------FMAFE--STKSAFIQIMEAL----DDKTNIIGVHGMGGLGKTMLVKEVGKKAKQ-KLFDQVVMAVVSQTIKIKEIQGQILGLFDQ---SETG--RAGRLCMRLNEKKVLIILDDVW---EHLNLT-EIGIPFG-GCKIVLTSRRQQVYTSM-GVEWK----NIISEEETQVLLKKNAG-LGD-P----TLNAVATQVAKECQGLPIAIVTVGRALRGK-SLDE-WEEAAQQLRSQIEG---VDKKVYKCLELSYDYLETK--WCFLFCSLFPEDYVIDLEDLCRYMGGQGLF-VD--TEKRRKVRTITNNLKASGLLLSHDG-----EQYVRMHDVVRDVALQIAEKHMFMVR-TLK-TV
>XP_059664773.1
SSGD------FMAFE--STKSAFIQIMEAL----DDKTNIIGVHGMGGLGKTMLVKEVGKKAKQ-KLFDQVVMAVVSQTIKIKEIQGQILGLFDQ---SETG--RAGRLCMRLNEKKVLIILDDVW---EHLNLT-EIGIPFG-GCKIVLTSRRQQVYTSM-GVEWK----NIISEEETQVLLKKNAG-LGD-P----TLNAVATQVAKECQGLPIAIVTVGRALRGK-SLDE-WEEAAQQLRSQIEG---VDKKVYKCLELSYDYLETK--WCFLFCSLFPEDYVIDLEDLCRYMGGQGLF-VD--TEKRRKVRTITNNLKASGLLLSHDG-----EQYVRMHDVVRDVALQIAEKHMFMVR-TLK-TV
>XP_059664774.1
SSGD------FMAFE--STKSAFIQIMEAL----DDKTNIIGVHGMGGLGKTMLVKEVGKKAKQ-KLFDQVVMAVVSQTIKIKEIQGQILGLFDQ---SETG--RAGRLCMRLNEKKVLIILDDVW---EHLNLT-EIGIPFG-GCKIVLTSRRQQVYTSM-GVEWK----NIISEEETQVLLKKNAG-LGD-P----TLNAVATQVAKECQGLPIAIVTVGRALRGK-SLDE-WEEAAQQLRSQIEG---VDKKVYKCLELSYDYLETK--WCFLFCSLFPEDYVIDLEDLCRYMGGQGLF-VD--TEKRRKVRTITNNLKASGLLLSHDG-----EQYVRMHDVVRDVALQIAEKHMFMVR-TLK-TV
>XP_059664775.1
SSGD------FMAFE--STKSAFIQIMEAL----DDKTNIIGVHGMGGLGKTMLVKEVGKKAKQ-KLFDQVVMAVVSQTIKIKEIQGQILGLFDQ---SETG--RAGRLCMRLNEKKVLIILDDVW---EHLNLT-EIGIPFG-GCKIVLTSRRQQVYTSM-GVEWK----NIISEEETQVLLKKNAG-LGD-P----TLNAVATQVAKECQGLPIAIVTVGRALRGK-SLDE-WEEAAQQLRSQIEG---VDKKVYKCLELSYDYLETK--WCFLFCSLFPEDYVIDLEDLCRYMGGQGLF-VD--TEKRRKVRTITNNLKASGLLLSHDG-----EQYVRMHDVVRDVALQIAEKHMFMVR-TLK-TV
>XP_059664776.1
SSGD------FMAFE--STKSAFIQIMEAL----DDKTNIIGVHGMGGLGKTMLVKEVGKKAKQ-KLFDQVVMAVVSQTIKIKEIQGQILGLFDQ---SETG--RAGRLCMRLNEKKVLIILDDVW---EHLNLT-EIGIPFG-GCKIVLTSRRQQVYTSM-GVEWK----NIISEEETQVLLKKNAG-LGD-P----TLNAVATQVAKECQGLPIAIVTVGRALRGK-SLDE-WEEAAQQLRSQIEG---VDKKVYKCLELSYDYLETK--WCFLFCSLFPEDYVIDLEDLCRYMGGQGLF-VD--TEKRRKVRTITNNLKASGLLLSHDG-----EQYVRMHDVVRDVALQIAEKHMFMVR-TLK-TV
>XP_059664986.1
NSMK------YEFFE--SRETVFKRIMEAL----DDRIYKIGIHGMPGVGKTRLMKEVAQQAEK-KLFDEIAQVVVTHNPNIKEIQQELLNYLEE---TGDA--RKGRLHRRLNGNKILVMVDDVWD--DQIKLE-DIGIPATKGCKILLTSRRRDVCKEM-GVKEN----GILSEDEAWSLFKKKV---GD-V-TH-EMQFVAEAVCGECAGLPLAILAVGGALKNE-SEEV-WEDALEQLKSTIGG---MAETLYSRIKLSYNHLDAK--SIFLLCCLFGEDAEISIDDLASYGFGMRLF-VN--SKTRNRARTMVNTLKVYSLLLEGRN-----ENFVKMHDVIRDVAISIAGDFMFLMK--VD-RA
>XP_059665011.1
----------V---L-VGIDDHVEKMMKLLV-N-ND-ARIVGIHGMGGIGKTTIAKVIYSQLS-Q-HFD-CCFLDVRET-AQQD-LQNLISKILK-TMDEG---I---NKDRF-EKKALVVVDDVDK------IHLH-ALVGK-----------------------------------------------------------------------------------------------------------------------------------------------------------------------------------------------------------------------------------
>XP_059665012.1
----------V---L-VGIDDHVEKMMKLLV-N-ND-ARIVGIHGMGGIGKTTIAKVIYSQLS-Q-HFD-CCFLDVRET-AQQD-LQNLISKILK-TMDEG---I---NKDRF-EKKALVVVDDVDK------IHLH-ALVGK-----------------------------------------------------------------------------------------------------------------------------------------------------------------------------------------------------------------------------------
>XP_059665013.1
----------V---L-VGIDDHVEKMMKLLV-N-ND-ARIVGIHGMGGIGKTTIAKVIYSQLS-Q-HFD-CCFLDVRET-AQQD-LQNLISKILK-TMDEG---I---NKDRF-EKKALVVVDDVDK------IHLH-ALVGK-----------------------------------------------------------------------------------------------------------------------------------------------------------------------------------------------------------------------------------
>XP_059665014.1
----------V---L-VGIDDHVEKMMKLLV-N-ND-ARIVGIHGMGGIGKTTIAKVIYSQLS-Q-HFD-CCFLDVRET-AQQD-LQNLISKILK-TMDEG---I---NKDRF-EKKALVVVDDVDK------IHLH-ALVGK-----------------------------------------------------------------------------------------------------------------------------------------------------------------------------------------------------------------------------------
>XP_059665015.1
----------V---L-VGIDDHVEKMMKLLV-N-ND-ARIVGIHGMGGIGKTTIAKVIYSQLS-Q-HFD-CCFLDVRET-AQQD-LQNLISKILK-TMDEG---I---NKDRF-EKKALVVVDDVDK------IHLH-ALVGK-----------------------------------------------------------------------------------------------------------------------------------------------------------------------------------------------------------------------------------
>XP_059665017.1
----------V---L-VGIDDHVEKMMKLLV-N-ND-ARIVGIHGMGGIGKTTIAKVIYSQLS-Q-HFD-CCFLDVRET-AQQD-LQNLISKILK-TMDEG---I---NKDRF-EKKALVVVDDVDK------IHLH-ALVGK-----------------------------------------------------------------------------------------------------------------------------------------------------------------------------------------------------------------------------------
>XP_059665018.1
----------V---L-VGIDDHVEKMMKLLV-N-ND-ARIVGIHGMGGIGKTTIAKVIYSQLS-Q-HFD-CCFLDVRET-AQQD-LQNLISKILK-TMDEG---I---NKDRF-EKKALVVVDDVDK------IHLH-ALVGK-----------------------------------------------------------------------------------------------------------------------------------------------------------------------------------------------------------------------------------
>XP_059665019.1
----------V---L-VGIDDHVEKMMKLLV-N-ND-ARIVGIHGMGGIGKTTIAKVIYSQLS-Q-HFD-CCFLDVRET-AQQD-LQNLISKILK-TMDEG---I---NKDRF-EKKALVVVDDVDK------IHLH-ALVGK-----------------------------------------------------------------------------------------------------------------------------------------------------------------------------------------------------------------------------------
>XP_059665291.1
----------V---S-VGIDSRVNKVITMLN-G-KD-VRIVGIYGAGGIGKTTIARAVFNRKS-G-EFESRCFLNVREE-SKK--LQQLLKGILK-DVGHG---I---IKRRL-HKKVLVVIDDVNS------EQLE-SLAG-FGSEIIITTRDKRV---LEQ-CEDIY--ELLNDDEALGLFSWNAFKKNY---EE-NYLQLSWSVINYAQGLPLALQVLGSLLFKR--SIEYWEDELERLK--IPN-KKIYE----VLKVSFDGLS-E-KNLFLFFK--GDDKDE----VMSILGSE-FPS-----------R--IPILIERSLITI------SKGNRLWMHDLIQEMGWKIVHEESPDDPG----SR
>XP_059665315.1
----------V---E-VGLVSRANKVISLLN-G-KN-VHIVGICGAGGIGKTTIAKAVYNQIF-D-QFESCCFLNVKEA-SKQ--LQKLLNDILM-NVDYG---I---IKRRL-YIKVLVVLDDVDH------KQLE-SLVG-FGSTIIITTRDERL---LVE-HKDIY--DLLNDNEALELFSWHAFTKNH---AE-DFLFLSWSVIKYAQGLPLALQVLGSFLFKR--SRKEWEHELDNLK--IPN-REIHE----VLKISFDGLT-E-KDLFLFFR--GCDIDY----VMDILGSSGFHP-----------R--ISILIERNLVIS------N-CSTLSMHDLIQEMGKEIVRQESVDDPS----SR
>XP_059665316.1
----------V---E-VGIVSRVNKVISLLN-R-KN-VHIVGICGTGGIGKTTIAKAVYNRIF-D-QFESCCFLDVKEV-SEQ--LQKLLNDILM-NIDYG---I---MKKRL-YKKVLVVLDDVDH------KQLE-SLVG-FGSTIIITTRDERL---LVE-HKDIY--ELLNDDEALELFSWHAFMKNH---VE-DYLELSRYLINYAKGLPLALQVLGSFLFGR--SKKEWEHELDNLK--IPN-REIHD----VLKISFDRLT-E-KDLFLFFK--GYDKDY----VMDILGSSGFYP-----------R--IPILIERSLITI------S-DKKLHMHDLIQEMGKEIVRQESPDEPG----SR
>XP_059665318.1
----------V---P-VGIDRRVNEVITLLN-G-KD-VRIVGICGAGGMGKTTIAKAVFNRKF-D-KFESHCFLDVREE-SEK--LQQLLKEILM-NVHHG---I---IKERL-HKKVLVVIDDVNS------EQLE-SLVG-LGSEIIITSRDKRV---LEQ-RE-IY--ELLNYNEASQLFSWHAFKNKD---EV-NYFKLSQSVIDCAQGLPLALQVLGSLLLKR--SIEYWEKELERLK--IPN-KKIYE----VLKISFDGLT-E-KDLFLFFK--GYHENE----VNSILGSSGFPP-----------R--IEVLRERSLITI------SDNNRLWMHDLIEEMGKEIVRQESPDNPG----SR
>XP_059665320.1
----------V---P-VGIDRRVNEVITLLN-G-KD-VRIVGICGAGGMGKTTIAKAVFNRKF-D-KFESHCFLDVREE-SEK--LQQLLKEILM-NVHHG---I---IKERL-HKKVLVVIDDVNS------EQLE-SLVG-LGSEIIITSRDKRV---LEQ-RE-IY--ELLNYNEASQLFSWHAFKNKD---EV-NYFKLSQSVIDCAQGLPLALQVLGSLLLKR--SIEYWEKELERLK--IPN-KKIYE----VLKISFDGLT-E-KDLFLFFK--GYHENE----VNSILGSSGFPP-----------R--IEVLRERSLITI------SDNNRLWMHDLIEEMGKEIVRQESPDNPG----SR
>XP_059665379.1
----------I---Q-VGIETRVNKVIALLN-G-ED-VKIVGICGNGGIGKTTIAKAVFNQMF-D-QFESRCFLNVKKV-SEL--LQQLLNNLLM-HVDYG---I---IKERL-HKKVLIVLDDVDS------KELE-ILVG-LGSKIIVTTRNERL---LIE-NKDIY--ELLNEDESFQLFSCHAFTKNN---EE-NYLKISWSVINYAQGLPLALEVLGTLLYKK--SVEEWEINLDKLE--IPN-RKIQD----VLRLSFDGLMDQ-KNIFLFFN--GWGEEY----VMDLLESCGFYP-----------RIEIPILIERSLLTI------TDDRILSMHNVIQEMGREIVREEFPDDPG----SR
>XP_059665381.1
----------V---E-VGIDSRVDEVVTLLNDG-KD-LRIVGICGTGGIGKTTIAKVVFNQIL-D-QFESCHFLNVREE-SKR--LQQLLKGVLM-HVDYG---I---IKQRL-HKKILVILDDVDD------KQLK-CLAG-FGSRIIITTRDERL---VVE-NKDIY--ELFNNDEALQLFSWHAFSKNY---EE-NYLELSCAVINYAQGLPLALEVLGSFLYNR--SREEWKCELNNLK--IPN-NQIYD----VLKISFDGLT-E-RDLFLFFK--GYDKDY----VMNILSSSEFHP-----------R--IAVLIERSLITI------SNGNKLWMHDLIEEMGKEIVRQEYPNDPG----SR
>XP_059665382.1
----------V---E-VGIDSRVDEVVTLLNDG-KD-LRIVGICGTGGIGKTTIAKVVFNQIL-D-QFESCHFLNVREE-SKR--LQQLLKGVLM-HVDYG---I---IKQRL-HKKILVILDDVDD------KQLK-CLAG-FGSRIIITTRDERL---VVE-NKDIY--ELFNNDEALQLFSWHAFSKNY---EE-NYLELSCAVINYAQGLPLALEVLGSFLYNR--SREEWKCELNNLK--IPN-NQIYD----VLKISFDGLT-E-RDLFLFFK--GYDKDY----VMNILSSSEFHP-----------R--IAVLIERSLITI------SNGNKLWMHDLIEEMGKEIVRQEYPNDPG----SR
>XP_059665515.1
----------V---E-VGIDSRVNEVISLLN-L-KD-VCTVGISGTGGIGKTTIAKVVFNRIF-Q-QFESCCFLDVKGV-SEQN-LQQLLKDILM-NVDYG---I---IKKRF-YKKVLVVLDNVDS------KQLE-SLAG-FGSRIIVTTRNERL---LVE-HKDMY--ELLNNDEALQLFSWHAFTNNH---LE-DYRELSESVVNYAKGLPLALQVLGSFLFKR--SIKEWEYELDNLK--IPN-ERIHD----VLKISFDGLT-E-KDLFLFFK--GYDKDY----VMNILGSNGFHP-----------R--IPVLIEWSLITI------SSHNKLCMHDLLQEMGKEIVRQESPDDPG----SR
>XP_059665517.1
----------V---E-VGIDSRVNKVIALLN-G-KD-VCTVGICGTGGIGKTTIAKVVFNRIF-H-QFEGCCFLDVKEV-SERN-LQQLLNDTLM-NVHYG---I---IKRRL-YKKVLEVLDNVDS------KQLE-SLVG-FGSRIIVTTRNERL---LVE-NKDMY--ELLNDDESLLLFSWYAFTNNH---LE-DYLELSRSVINYAQGLPLALQVLGSFLFKR--SLEEWEHELDNLK--IPN-KQIHD----VLKISFDGLT-E-KDLFLFFK--WYDKDY----VMDILGSNGFHP-----------R--IPILIERSLITI------SSYNKLCMHDLLQEMGKEIVRQESPDDPG----SR
>XP_059665518.1
----------V---E-VGIDSRVNEVIALLN-G-KD-VCTVGICGTGGIGKTTIAKVVFNRIF-N-QFEGSCFLDVKEV-SEQN-LQQLLNDILM-NVHYG---I---IKKRF-YKKVLVVLDNVDS------KQLE-SLAG-FGSRIIVTTRNERL---LVE-HRDMY--ELLNNDEALQLFSWHAFTNNH---LE-DYRELSESVVNYAKGLPLALQVLGSFLFKR--SIKEWEYELDNLK--IPN-ERIHD----VLKISFDGLT-E-KDLFLFFK--GYDKDY----VMNILGSNGFHP-----------R--IPILIERSLITI------SSYNKLCMHDLLQEMGKEIVRQESPDDPG----SR
>XP_059665519.1
----------V---E-VGIDSRVNEVIALLN-G-KD-VCTVGICGTGGIGKTTIAKVVFNRIF-N-QFEGSCFLDVKEV-SEQN-LQQLLNDILM-NVHYG---I---IKKRF-YKKVLVVLDNVDS------KQLE-SLAG-FGSRIIVTTRNERL---LVE-HRDMY--ELLNNDEALQLFSWHAFTNNH---LE-DYRELSESVVNYAKGLPLALQVLGSFLFKR--SIKEWEYELDNLK--IPN-ERIHD----VLKISFDGLT-E-KDLFLFFK--GYDKDY----VMNILGSNGFHP-----------R--IPILIERSLITI------SSYNKLCMHDLLQEMGKEIVRQESPDDPG----SR
>XP_059665555.1
----------V---ELVGIDSRFNGVIKLLK-G-KD-VCTVGICGTGGIGKTTIAKVVFNRIF-N-KFEGCCFLDVKEV-SERN-LQQLLNGILM-NVDYG---I---IKKRL-YKKVLVVLDNVDS------KQLE-SLAG-FGSRIIVTTRNERL---LVE-HKDMY--ELLNDDEALRLFSWYAFTNNH---LE-DYLDLSGSVINYAQGLPLALQVLGSFLFKR--SLKEWEHEMDNLK--IPN-KQIHD----VLKISFDGLT-E-KDLFLFFK--GYDEDY----VMDILGSNWFHP-----------R--IPILIERSLITI------ANNKQLCMHDLLQEMGKEIVRHESPDDPG----SR
>XP_059665557.1
----------V---E-VGIDSRVNEVIALLN-G-KD-VCTVGICGTGGIGKTTIAKVVFNQIF-H-QFESCCFLDVKGV-SEQN-LQQLLKDILM-NVDYG---I---IKKRF-YKKVLVVVDNVDS------KQLE-SLAG-FGSRIIVTTRNERL---LVE-HKDIY--ELLNDDEALRLFSWHAFTNSH---LE-DYLELSRSVINYAQGLPLALQVLGSFLFKR--SLKEWEHELDNLK--IPN-KKIHN----VLKISFDGLT-E-KDLFLFFK--GYDEDY----VIDILGSNGFYP-----------R--IPILIERSLITI------SSYNKLHMHDLLQEMGKEIVRQESPDDPG----SR
>XP_059665558.1
----------V---Q-VGIDSRVNKVITLLN-G-ND-VCIVGICGAGGIGKTTISKAVFNRIY-N-QFESCCFLNVKEV-SEQ--LQKLLIDILM-NVDYG---I---MKKRL-YKKVLVVLDDVDS------KQLE-SLVG-SGSRIIVTTRNERL---LVE-HKDMF--ELLNDDEALELFSWYAFANID---LE-DYVELSLRVINYAQGLPLALQVLGSFLFKK--SINEWEHELDNWK--IPN-REIYD----VLKISFDGLT-E-KDLFLFFK--GYDKDY----VMDILGSNGFHP-----------R--ISVLIERSLITI------SDNNSLCMHDLIQEMGKEIVRRESPDDPG----SR
>XP_059665560.1
----------V---Q-VGIDSRVNKVFTLLN-G-ND-VCIVGICGAGGIGKTTISKVVFNRIY-N-QFESCCFLNVKEV-SEQ--LQQLLNDILT-NVDFG---I---MKKRL-YKKVLVVLDDVDS------KQLE-SLVG-SGSRIIVTTRNERL---LVE-HKDMF--ELLNDDEALELFSWYAFTNNH---LE-DYVELSRHVIKYAQGLPLALQVLGSFLFKR--SLNEWEHEVDNWK--IPN-REIYD----VLKISFDGLT-E-KDLFLFFK--GYDKDY----VMDILGSNGFHP-----------R--IPVLIERSLITI------SYNNKLCMHDLIQEMGKEIVRQESPDDPG----SR
>XP_059665561.1
----------V---Q-VGIDSRVNKVFTLLN-G-ND-VCIVGICGAGGIGKTTISKVVFNRIY-N-QFESCCFLNVKEV-SEQ--LQQLLNDILT-NVDFG---I---MKKRL-YKKVLVVLDDVDS------KQLE-SLVG-SGSRIIVTTRNERL---LVE-HKDMF--ELLNDDEALELFSWYAFTNNH---LE-DYVELSRHVIKYAQGLPLALQVLGSFLFKR--SLNEWEHEVDNWK--IPN-REIYD----VLKISFDGLT-E-KDLFLFFK--GYDKDY----VMDILGSNGFHP-----------R--IPVLIERSLITI------SYNNKLCMHDLIQEMGKEIVRQESPDDPG----SR
>XP_059665562.1
----------V---Q-VGIDSRVNKVFTLLN-G-ND-VCIVGICGAGGIGKTTISKVVFNRIY-N-QFESCCFLNVKEV-SEQ--LQQLLNDILT-NVDFG---I---MKKRL-YKKVLVVLDDVDS------KQLE-SLVG-SGSRIIVTTRNERL---LVE-HKDMF--ELLNDDEALELFSWYAFTNNH---LE-DYVELSRHVIKYAQGLPLALQVLGSFLFKR--SLNEWEHEVDNWK--IPN-REIYD----VLKISFDGLT-E-KDLFLFFK--GYDKDY----VMDILGSNGFHP-----------R--IPVLIERSLITI------SYNNKLCMHDLIQEMGKEIVRQESPDDPG----SR
>XP_059665623.1
----------V---K-VGIDSRVNKVFTLLN-G-ND-VCIVGICGAGGIGKTTISKVVFNRIY-N-QFESCCFLNVKEV-SEQ--LQQLLNDILT-NVDYG---I---MKKRF-YKKVLVVLDDVDS------KQLE-SLVG-SGSRIIVTTRNERL---LVE-HKDVF--ELLNDDEALELFSWYAFTNNH---LE-DYVELSRHVIKYAQGLPLALQVLGSFLFKR--SLHEWEHELDNWK--IPN-REIYD----VLKISFDGLT-E-KDLFLFFK--GYDEDY----VIDILGSNGFHP-----------R--IPILIERSLITI------SSYKKLCMHDLLQEMGKEIVRQESPDDPG----SR
>XP_059665624.1
----------V---K-VGIDSRVNKVFTLLN-G-ND-VCIVGICGAGGIGKTTISKVVFNRIY-N-QFESCCFLNVKEV-SEQ--LQQLLNDILT-NVDYG---I---MKKRF-YKKVLVVLDDVDS------KQLE-SLVG-SGSRIIVTTRNERL---LVE-HKDVF--ELLNDDEALELFSWYAFTNNH---LE-DYVELSRHVIKYAQGLPLALQVLGSFLFKR--SLHEWEHELDNWK--IPN-REIYD----VLKISFDGLT-E-KDLFLFFK--GYDEDY----VIDILGSNGFHP-----------R--IPILIERSLITI------SSYKKLCMHDLLQEMGKEIVRQESPDDPG----SR
>XP_059667696.1
----------V---L-VAIDHHIEEVSRLLF-H-SD-VRIVGIHGMGGLGKTTIAKVIYNKLS-K-SFEHCSFLDVREI-SQ-K-LQILNSKILK-TVNDG---H---TKDTV-GKKVLIVLDDVAE------SQFE-MLVGESGSRFIVTTRNKKV---LDD-LKDAY--PTMEPYYSLQLFSKHAFREDF---PD-DYDLLSRDVASTAAGLPLALEIIGSLLC-R--GKAVWKDTLKKLR--RPD-DKVQA----ILRISYEALEQ--KQIFLLPI--GMDKETDKENAFYMWDACEFFP-----------ESGIDVLLLMSLVKI------EKDDILWMHDQLIGLGREIVRHENFNEPG----SR
>XP_059667697.1
----------V---L-VAIDHHIEEVSRLLF-H-SD-VRIVGIHGMGGLGKTTIAKVIYNKLS-K-SFEHCSFLDVREI-SQ-K-LQILNSKILK-TVNDG---H---TKDTV-GKKVLIVLDDVAE------SQFE-MLVGESGSRFIVTTRNKKV---LDD-LKDAY--PTMEPYYSLQLFSKHAFREDF---PD-DYDLLSRDVASTAAGLPLALEIIGSLLC-R--GKAVWKDTLKKLR--RPD-DKVQA----ILRISYEALEQ--KQIFLLPI--GMDKETDKENAFYMWDACEFFP-----------ESGIDVLLLMSLVKI------EKDDILWMHDQLIGLGREIVRHENFNEPG----SR
>XP_059667698.1
----------V---L-VAIDHHIEEVSRLLF-H-SD-VRIVGIHGMGGLGKTTIAKVIYNKLS-K-SFEHCSFLDVREI-SQ-K-LQILNSKILK-TVNDG---H---TKDTV-GKKVLIVLDDVAE------SQFE-MLVGESGSRFIVTTRNKKV---LDD-LKDAY--PTMEPYYSLQLFSKHAFREDF---PD-DYDLLSKDVASTAAGLPLALEIIGSLLC-R--GKAVWKDTLKKLR--RPD-DKVQA----ILRISYEALEQ--KQIFLLPI--GVDKRIDKGVAFYMWDACEFFP-----------ESGIDVLFLMSLVKF------EDGDFLWMHDQLIGLGREIVRQENFKEPG----SR
>XP_059667699.1
----------V---L-VAIDHHIEEVSRLLF-H-SD-VRIVGIHGMGGLGKTTIAKVIYNKLS-K-SFEHCSFLDVREI-SQ-K-LQILNSKILK-TVNDG---H---TKDTV-GKKVLIVLDDVAE------SQFE-MLVGESGSRFIVTTRNKKV---LDD-LKDAY--PTMEPYYSLQLFSKHAFREDF---PD-DYDLLSKDVASTAAGLPLALEIIGSLLC-R--GKAVWKDTLKKLR--RPD-DKVQA----ILRISYEALEQ--KQIFLLPI--GVDKRIDKGVAFYMWDACEFFP-----------ESGIDVLFLMSLVKF------EDGDFLWMHDQLIGLGREIVRQENFKEPG----SR
>XP_059667700.1
----------V---L-VAIDHHIEEVSRLLF-H-SD-VRIVGIHGMGGLGKTTIAKVIYNKLS-K-SFEHCSFLDVREI-SQ-K-LQILNSKILK-TVNDG---H---TKDTV-GKKVLIVLDDVAE------SQFE-MLVGESGSRFIVTTRNKKV---LDD-LKDAY--PTMEPYYSLQLFSKHAFREDF---PD-DYDLLSKDVASTAAGLPLALEIIGSLLC-R--GKAVWKDTLKKLR--RPD-DKVQA----ILRISYEALEQ--KQIFLLPI--GVDKRIDKGVAFYMWDACEFFP-----------ESGIDVLFLMSLVKF------EDGDFLWMHDQLIGLGREIVRQENFKEPG----SR
>XP_059668400.1
----------V---P-VGIDSRVQHLNDLLI-G-DT-VRIVGICGMGGIGKTTIAKALYNQQF-H-TFEGSSFLSVREI-SERN-LQELLFDILM-NVDRG---I---IKDRL-NRRVLVVLDDVDH------DQLR-ALV--SGSRIIVTTRDVHL---LKV-IGDIY--KKLGRVESLQLFSWHAFGKGD---WK-DYLELSKAITGYLGGLPLALQVFGSFLFDR--SMPEWESALEKLK--IPD-NQIQE----KLKVSFDALDEQ-RDIFLFFI--GMDEGD----VIRILDGCGFSS-----------KIAIRILVDRCLVTI------NDKNKLGMHDLLRDMGRQIIREKSPKELG----SR
>XP_059668401.1
----------V---P-VGIDSRVQYLNDLLI-G-DT-VRIVGICGMGGIGKTTIAKALYNQKF-H-TFEGNSFLSVREI-SERN-LQELLFDILM-NVDRG---T---IKDRL-NRRVLVVLDDVDH------DQLR-ALV--CGSRIIVTTRDVHL---LNV-IGDIY--KKLDCVESLQLFSWHAFGKGD---WK-DYLELSKAITGYLGGLPLALQVFGSFLFDR--SIPEWESALEKLK--IPD-NQIQK----KLKLSFDALDEQ-RDIFLFFI--GMDEGD----VKRILDGCGFSS-----------KIAIRILADRCLVTI------NEDNKLRMHDLLRDMGREIIREKSPKELG----SR
>XP_059668402.1
----------V---P-VGIDSRVQYLNDLLI-G-DT-VRIVGICGMGGIGKTTIAKALYNQKF-H-TFEGNSFLSVREI-SERN-LQELLFDILM-NVDRG---T---IKDRL-NRRVLVVLDDVDH------DQLR-ALV--CGSRIIVTTRDVHL---LNV-IGDIY--KKLDCVESLQLFSWHAFGKGD---WK-DYLELSKAITGYLGGLPLALQVFGSFLFDR--SIPEWESALEKLK--IPD-NQIQK----KLKLSFDALDEQ-RDIFLFFI--GMDEGD----VKRILDGCGFSS-----------KIAIRILADRCLVTI------NEDNKLRMHDLLRDMGREIIREKSPKELG----SR
>XP_059668403.1
----------V---P-VGIDSRVQYLNDLLI-G-DT-VRIVGICGMGGIGKTTIAKALYNQKF-H-TFEGNSFLSVREI-SERN-LQELLFDILM-NVDRG---T---IKDRL-NRRVLVVLDDVDH------DQLR-ALV--CGSRIIVTTRDVHL---LNV-IGDIY--KKLDCVESLQLFSWHAFGKGD---WK-DYLELSKAITGYLGGLPLALQVFGSFLFDR--SIPEWESALEKLK--IPD-NQIQK----KLKLSFDALDEQ-RDIFLFFI--GMDEGD----VKRILDGCGFSS-----------KIAIRILADRCLVTI------NEDNKLRMHDLLRDMGREIIREKSPKELG----SR
>XP_059668827.1
---------------LVGIEANREKLVGWLT-DGEPQRTVISVVGMGGLGKSTLVANAYNHGNVKRHFHCFAWITVSQTY---D-AEDLLRHMIE-TIR------------------YVIVLDDVLS--SDLWKDIKCSLPDELESRVLLTTRKEDIASSSFEVKSHIL--KPLENPDAWDLFCMKAF-PGH-RCPQ-ELENLSCDLAAKCEGLP-----------------------------------------------------------------------------------------------------------------------------------------------------------
>XP_059668836.1
----------V---E-VGIDSRVNKVIALLN-E-KD-VCIIGICGIGGIGKTTIAKAVFNRIF-D-QFESCCFLNVNEV-SQQ--LQQLLNDILM-NVDYG---I---IKKRL-YKKVLVVLDNVDS------KQLE-SVAG-LGSRIIVTTRNERL---LVE-HKDEY--ELLNDDEALQLFSWHAFTNSY---LE-DYLELSRSVIYSAQGLPLALQILGSFLFKR--STKEWEHELDNLK--IPN-REIYN----VLKIRFEGLT-E-QDLFLSFV--GCDKDY----VMSILGNSGFHP-----------R--IQVLIERSLITI------SYKNELQMHHLIQEMGKEIVRQESPEDAG----SR
>XP_059668937.1
----------V---E-VGLVSRVNKVISLLN-S-KN-VHIVGICGAGGIGKTTIAKAVYNQIF-D-QFESRCFLNVKEA-SKQ--LQKLLNDILM-NVDYG---I---IKRRL-YMKVLVVLDDVDH------KQLE-SLAG-FGSMIIITTRDERL---LVE-HKDIY--DLLNDNEALELFSWHAFTKNH---VE-DFLSLSWSVIKYAQGLPLALQVLGTFLFKK--SRKEWEHELDNLK--IPN-REIHQ----VLKISFDGLI-E-KDLFLFFR--GCDTDY----VMDILGS------------------------------------------------------------------------
>XP_059668949.1
----------I---Q-VGIDSRVNKVITLLN-E-ND-VHIVGIYGTGGAGKTTIAKAVYKRIF-D-QFENCCFLDVRKV-SEQ--LQELLNDILM-NVDYG---T---IKRRL-FKKVLVVLDDVDH------DQLE-SLAV-SGSKIIITTRNERL---LVE-QKDIY--ELLDDDEALQLFSYHAFTMRH---PK-DYAELSSCVITYAKGLPLAFQVLGSFLFKR--STKEWEHELDNLK--IPN-GDIHD----VLKISFSGLP-E-KDLFLFFN--GYHKDS----VMDILSSSGFYP-----------R--IPILVERSLVTI------S-NNKLQMHDLIQEMGKEIVRQESPDDPG----SR
>XP_059668967.1
--------------Q----------------------VKIVGICGTGGIGKTTVAKAVFNKIF-D-QFESRCFLNVKEV-SDR--LQQLLNNLLM-HVDYG---I---IKERL-HKKVLVVLDDVDS------KELE-NLVG-LESKIIITTRNERL---LVE-NKDIY--DLLNEDESFQLFSCHAFTKNN---ED-NYLKISWRVIHYAQGLPLALEVLGTLLYKK--NIEEWEINLDKLE--IPN-RKIQD----VLRLSFDGLMDQ-KNIFLFFN--GWFEEY----VMDLLESCGFYP-----------RIEIPVLIERSLLTI------TDDRILSMHNVVQEMGRAIVHEESP-DPG----SR
>XP_059668969.1
----------V---Q-VGIETRVNNVIGLLN-G-ED-VKIVAICGTGGIGKTTVAKAVFNQIF-D-QFESRCFLNVKIV-SEQ--LQQLLNNLLM-HVEYG---I---IKKRL-HKKVLIVLDDVNS------KELE-ILVG-LGSKIIITTRNEHL---LVE-NKDIY--ELLNEDECFQLFSCHAFTKNN---EE-NYLKISWSVITYAQGLPLALEVLGTLLYKK--SIEEWEINLDKLE--IPN-RKIQD----VLRLSFDGLMDQ-KNIFLFFN--GWDEKN----VMDLLESCGFYP-----------RIEIPILIDRSLLTI------TNDRILSMHNVIQEMGRAIVLEESP-DPD----SR
>XP_059669022.1
----------V---E-VGIDSRVKEVIALLN-G-KD-VCTMGICGTGGIGKTTIAKVVFNRIF-N-QFEGCCFLDVKEV-SERN-LQQLLNDTLM-NVHYG---I---IKKRL-YKKVLVVLDNVDS------KQLE-SLAG-FGSRIIVTTRNERL---LVE-HKDMY--ELLNNDEALQLFSWHAFTNNH---LE-DYRELSESVVNYAKGLPLALQVLGSFLFKR--SIKEWEDELDNLK--IPN-EQIHD----VLKISFDGLI-E-KDLFLFFK--GYDKDY----VMDILGSKGFHP-----------R--IPILIERSLITI------SSYNELCMHDLLQEMGKEIVRQESPDDPG----SR
>XP_059669026.1
----------V---E-VGIDSRVNKVIALLN-G-KD-VCNVGICGTGGIGKTTIAKVVFNRIF-N-QFEGSCFLDVKEV-SERN-LQQLLNDTLM-NVHYG---I---IKKRL-YKKVLVVLDNVDS------KQLE-SLAG-FGSKLIVTTKNERL---LVE-HKDMY--ELLNDDEALRLFSWYAFTNNH---LE-DYLEISRSVINYAQGLPLALQVLGSFLFKR--SIQEWEEELDSLK--IPN-EQIHD----VLKISFDGLT-E-KDLFLFFK--GYDKDY----VMDILGSNGFHP-----------R--IPVLIEQSLITI------SSYNELCMHDLLQEMGKEIVRQESPDDSG----SR
>XP_059669039.1
----------V---E-VGIDSRVNEVIALLN-G-KD-VCIVGICGTGGVGKTAIAKVVFNRIF-N-QFESCCFLDVKEA-SEQN-LQQLVNDILM-NVDSG---I---MKEKL-NKKVLLVLDDVDS------KQLQ-SLAG-FGSRIILTTRNERL---LVE-HSDMY--GLLNDDEALQLFSWHAFTSNH---LE-DYLELSRSVINYAQGLPLALQVLGSFLFKR--SLKEWEHELDSLK--IPN-KQIHD----VLKISFDGLT-Q-KDLFLFFK--GHDKDY----VMDILGSNGFYP-----------Q--IQVLIEQSLITI------S-HNELCMHDLLQEMGKEIVRQESPDYPG----SR
>XP_059669058.1
----------I---E-VGIDSRVNGVITLLN-G-KD-VCTVGICGTGGIGKTTIAKVVFNRIF-N-QFEGYCFLDVKEV-SERN-LQQLLNDILM-NVDYG---I---IKKRL-YKKVLVVLDNVDS------KQLE-SLVG-FGSRIIVTTRNERL---LVE-QKDMY--ELLKDDEALQLFSWHAFTTNH---LE-DYLDLSRSVVNYAGGLPLALQVLGSHLFKR--SFKEWEHELDNLK--IPN-KQIHD----VLKISFDSLT-E-KDLFLFFK--GYDEDY----VMDVLGSNGFHP-----------R--IPILIERSLITI------SSTKELCMHDLLQEMGKEIVRQESPDDPG----SR
>XP_059669071.1
------------------------------M-E-DD-VRSIGLWGMRGIGKTTIAEAVYDRIS-H-RFDDRCFLNVREF-SK-K-LQELLSEILK-SVGRG---V---IKSRL-HRRILIVVDDVDQ------EQLE-AL-G-SGSRIIITTRDEHL---LTT-YGTIY--KELNYGEAMQLLSWKAFKQSF---SE-DYLELANQIVDYTSGLPLALKILGSFLFGR--TMDEWRCTLRKLH--IPN-TKVLE----VLKISFDGLM-E-KEIFLFFD--RKKKDF----VTRILDSCGFYP-----------EIGICVLIQKSFITV------S-ENLLVMHDLIKDMGWYIVDQESPEEAG----SR
>XP_059669276.1
PRVS---FPFLDD--VVGIESQRAQLKS-WMEEDSSKRRAISVVGEGGLGKTTLVKKVYDDQIAAKEFACHAWITVSQSP---N-RKELLMTLMT-TTDESS--LIEKLREYLQDKRCVIVFDDVRK--IQFCYFIRSVLPNNKGSRVNITARNNDVATSKESSFDMIY--KRLPDDKAWQLFCKSAF-QSD--CPR-ELEKVCHEIVKKCNGVPLAIVTIGRLLSNKKM-VSEFQRLHDRLGSELKS-NPHLEDVKKIILLSYVDLPYHLRACFLYFGIFPEDYPIRCGRLVRLWIAEGFV-EESG-KTEEIAEEYLKELIHRSLVQMVVQ---YKVRPCKVHDIMREIILSKYEDLVL-----L--RC
>XP_059669643.1
LRGD---ALLITE--LVGVDKPKQELIGLLVADHRSELKVVSVVGMGGLGKTTIVKKVYDDAAVKKHFQSHVWLTFSESF---Q-TEELLRDAIQ-TMDVNK--LKHVINGFLEQRRYVVVFDDVWS--IHAWKAVKYAFPNNLRSRIVLTTRLGDIASKCAETDGEVY--NPLSSEQS----CRKAF-RGN-SCPP-HLEEISRSILKRCDGLPLAIVAIGGILATKQSRIEEWDMLYRSLGMELQG-NDNLQSMKNILSLSYNDLPWYLKICFLYLSIFPEDHEIECMRLIRLWMAEGFV-GGEGGKTEEVAEGYINELVNRSLIQVAEM---GRAKTCRIHDLLREITTSKSREQNVAA---I--RR
>XP_059670919.1
-----SSIFEISG-CIVGFDVHLRDLKTKLL---EDGVQVVVLSAAGGCGKTTLVKMLCSDFEIRCRFI---FVTVSKT----NL---LIENMFR-NEDDA---IGT-LR---LDPAVLLVLDDVWDE-----ELIQRMF--GTGYKILVASR--------DST----Y--GILRDPHDMELFCQSAFPQGG-NIPE----DLVREIVRGCGGFPLALYVVGG-LH-QV----IWTRRRMQLSRQ----FDLNSELLFRLKSSIDALKTHVKECFLDLGSFPENQRIRVAALMDMWTE------------EDGILGNIHELSSRNLVNVLTR----YFTF------------------------------
>XP_059671036.1
KREE-THSFV--C-EVIGREEDKAAVVRLLLNGSEN-VSILPIVGIGGLGKTSLAQLVYNDEKVTQQFTMKMWVCVSDVF---N-VKVIMGKIIE-QMDG----MQDQLRKEIGGKKYLLVLDDVWNEDRDGWLKLRNLLMGGRGSKILRTTRTTLVA-TITGTMP-PYL-EGLSENESWSLFKKMAFKQGE-S-PH--LVAIGKEIAEKCGGVPLALRALGSLLFSKTEE--E----------------------------------------------------------------------------------------------------------------------------------------
>NP_001234202.1
-QPP-----VVEE-DVVGFDDEAQTVIDRLLEGS-GDLEVIPVVGMPGLGKTTLATKIFKHPKIEYEFFTRLWLYVSQSYKTRELYLNIISKF-T-DMSEKD--LALKVQEILEGGKYLIVLDDVWS--TDAWDRIKIAFPKNKGNRVLLTTRDHRVA--RYCN-RSPH--KFLTDEESWILLEKRAFHKA--KCLP-ELETNGKSIARKCKGLPLAIVVIAGALI-GSKTIKEWEQVDQSV-GEINR--DQPNSCDKLVRMSYDVLPYDWKACFLYFGTFPRGYLIPARKLIRLWIAEGFI--YRGDLSECKAEEYLNELVNRNLVMVMQR---GQIKTCRVHDMLYEFCWQEATEENLFHE--VK-RR
>NP_001234836.1
SHES------IVTSVTVGHEEEEAWIIGQLDEH-ESELDVISIVGMPGVGKTTLANKVYNNTLVASHFNVRAKCTVSQNFNKSKVLREILQQVTG-NESEY--DLAEKLRVALYDKRYLIVLDDVWD--IATGEMLIACFP-KRGNRVILTSRSGEVG--LKVKCRSP---QVLTDEKSWELFEKRVFGDEG-SCPA-ELLDIGHEIVEKCKGLPLALVLIAGVIVRKEKEKDFWVKIQNNL-DSTSS--NINSQIMNVMQSSYDHLPYQLKPLLLYFATLQKSERTPVSTLMQLWMAEGLV-DIPSKCSEEVTESYLDALISSGLIMV----TSVMIRACYVHDVVHDFCSVKAGKEKFFKL--IN-RR
>NP_001289831.1
EYFPHIN-PVTDE-DIVGFGNDIEKMFQYLIRG-TNDLDVVPIVGMGGQGKTTVARKVYNSDNIVSHFDVRAWCIVSQTYNRRKLLQDILSQVTG-KGYEDD--LADELRKSLMGKRYLIVLDDMWD--CMAWDDLRLSFPDSNRSRIVVTTRLEKVG--EQVKCHTPY--PFLTKEESCELLQKKVFQKE--DFPP-ELQDVSRAVAEKCKGLPLVVVLVAGIIKKKEES--WWNEVKDSL-FD----NRESEEYLSTMQLSYYNLTDCLKPCLLYMGMFQEDAIIRVSELISLWIAEGFV------ESEEAAEGYLMDLIQSNVVMVSN----GKVKYCQVHDVVLHFCLEKSLEEKFMLA--VK-NR
>NP_001318028.1
PKKP------VEKSIIVGFEEETNLILRKLTSG-PADLDVISITGMPGSGKTTLAYKVYNDKSVSSHFDLRAWCTVDQGCDDKKLLDTIFSQVSD-KLSEN-IDVPDKLRKQLYGKRYLIVLDDVWD--TTTWDELTRPFP-EKGSRIILTTREKEVA--LHGKLNTP---RLLRSDESWELLEKRAFGDES--CPD-ELLDVGKEIAENCKGLPLVADLIAGVIAGREKKRSVWLEVQSSL-SSILN--SEVE-VMKVIELSYDHLLHHLKPCLLYFASFPKDTSLTIYELSIYLGAEGFV-T--EMKSEEVVKIYMDDLISSSLVICNEIG-----LNFQIHDLVHDFCLIKARKEKLFDR--IQ-RQ
>NP_001318030.1
PKKP------VEKSIIVGFEEETNLILRKLTSG-PADLDVISITGMPGSGKTTLAYKVYNDKSVSSHFDLRAWCTVDQGCDEKKLLNKIFNQVSD-KLSEN-IDVPDKLRKQLYGKRYLIVLDDVWE--TTTWDEVTRPFP-EKGSRIILTTREKEVA--LHGKLYTP---RLLRPDESWELLEKRAFGDES--CPD-ELLDVGKEIAENCKGLPLVADLIAGVIAGREKKRSVWLEVQSSL-SSILN--SEVE-VMKVIELSYDHLPHHLKPCLLYFASFPKDTSLTIYEFNVYLGAEGFV-A--EMNSEEVVKIYMDDLISSSLVICNEIG-----LNFQIHDLVHDFCLIKARKENLFDQ--IR-RQ
>NP_001318035.1
PKKP------VEKSIVVGFEEETKWILRKLTSG-PTDLDVISITGMPGSGKTTLAYKVYNDKSVSSHFDLHAWCTVDQGCDEKKLLNKIFKQVSD-KLSED-IDVADKLRKQLYGKRYLIVLDDVWD--TTTWDELTRPFP-EKGSRIILTTREKEVA--LHGKLNTP---RLLRSEESWELLQKRAFGNES--CPN-ELLDVGKEIAENCKGLPLVADLIAGVIAGREKKRSVWLEVLNNS-HSILK--NEVE-VMKVIEISYDHLSDHLKPCLLYFASWPKDTIMTIYELNGFLGGEGFV-T--EMKSEEVVKIYMDDLISSSLVICNEIG-----PTYQLHDLVHDYCLIKARKENLFDR--IR-RQ
>NP_001318045.1
PKKP------VEKSIIVGFEEETNLILRKLTSG-PADLDVISITGMPGSGKTTLAYKVYNDKSVSSHFDLRAWCTVDQGYDDKKLLDTIFSQVSD-KLSEN-IDVADKLRKQLFGKRYLIVLDDVWD--TTTWDELTRPFP-EKGSRIILTTREKEVA--LHGKLKTP---RLLRPDESWELLEKRAFGNEI--CPD-ELLDVGKEIAENCKGLPLVADLIAGVIAGREKKRSVWLKVQSSL-SSILN--SEVE-VMKVVELSYDHLPHHLKPCLLYFASMPKDTIMSIYELNIFLGGEGFV-T--EMKSEEVVKIYMDDLISSSLVICNEIG-----LNFKIHDLVHDFCLIKARKENLFDR--IR-RQ
>NP_001333108.1
PKKP------VEKSIIVGFEEETNLILRKLTSG-PADLDVISITGMPGSGKTTLAYKVYNDKSVSSHFDLRAWCTVDQGYDDKKLLDTIFSQVSD-KLSEN-IDVADKLRKQLFGKRYFIVLDDVWD--TTTWDELTRPFP-EKGSRIILTTREKEVA--LHGKLNTP---RLLRPDESWELLEKRAFGNES--CPD-ELLDVGKEIAKNCKGLPLVADLIAGVIAGREKKRSVWLEVQSSL-SSILN--SEVE-VMKVIELSYDHLPHHLKPCLLYFASWPKDTTTTIYELNIFLGAEGFV-E--EMKSEEVVKIYMDDLISSSLVICNEIG-----LNFQIHDLVHDFCVIKARKENLLDQ--IR-RQ
>NP_001333428.1
SKQR------INE-EIVGFEDVKDELIGKL-GG-SSGLDVISIVGMAGLGKTTLANKLYSDESV-SHFNIHAHCCVSQEYTRKDLLLAILRNTDE-RETENE--LADRLRKLL-FKRYLLLIDDVWE--TSAWDDLKLCFPEHMGSRIILTTRHYEVASYA-KHDSDP---RSLNNDESWMLLNKKVF--NN---PF-ILRDAGQEIVRKCDGLPLSIILIAGILIRK-KEKYCWEQVATNLGN-------IQDQMEGTLDLSYQNLPPYLKPCFLYLGVFSEDEEIQVSKLTWLWIAEGFI----HTKTEEIAENYLENLVGRNLVMVGKRSFNGRIKTCRIHDLVHEFCRKKAENIIQRINGA-G-RR
>XP_004231117.1
SFNA-----NLE--DVVGLDDDLEKVIERLLGY-SSEREVVAITGMGGIGKTTLAKKAYDYPRVRSRFDVHAWVTVSREYGMRRLLLSLARCIPG-EKTEDQ--LAESLYRKLKDRRYLIVIDDIWS--TKVWDDVTRCFPDDNGSRIILTSRLKDVA--AYAN-PDLH--GVLSLDDSWKLLSIKVFGVND-LCPF-ELEDIGKQIAERCGGLPLAILVVAGHLS-KSMRRESWITVAKTV-NSVVA--NDPDKCLGVLGMSYNYLSNHLKPCFLSIGAFPEDFEIKARTLIQVWVAEGFL--AERVESEKVAEECLEDLISRNLIMIKKR---GEIRSCGMHDLLRDLSLREAQKEKFLHV-----RG
>XP_004231569.2
---------ILNK-IMVGRGDQRERLLEDLTRGYSGEPKVIPIIGMGGIGKTTLAIEVYNDAHVRSHFDVCAWATLSQQHNVKEILLNLLRST---MLDEAE--LADMLRKSLYGKRYLIVMDDIWS--IKAWDDVRRFFPSQKGSRILLTTRNNEVA--CYANTEN-L--SFMDQDESWNLFKSVAFANE--ALPLPEFENIGKKIAEKSHGLPLTIVVVAGLL--KKKTIEDWETVAKDV-KSVNN--DPDEQCSHVLGLSYNHLTSDLKTCLLYFGIFPEDSEIPVNHLKRLWMAEGFL------ENEGEADKCLQDLINRCLVHVSNK---TKIISCKVHDLIYDLCLRQIQRGN-LFI-ILF-QP
>XP_004233876.2
--------------QL---------LMENILGG-TDQLGVIAIVGMPGHGKTTLAKKLYRHENIVNRFDVRSWCCVSKVYDKRKILLELLGYEYE-EKSVDE--LIQQVRMCYEKRRYFIVIDDVWS--TVVYDELVSLFPNNSRSRIVITTRLDELV--NYSFCYT-H--SFIAEEKSWLLLRNIVFKQEN-CCFR-EFEEIGKQIAKSCAGLPLAVVLIGGLLARLDKKKGIWTKVAQSASAK----AGEAEWYMDIIELSYKHLPSYLKPCFRYFGMFLEDEEVSVNKLMRMWAAEGFV-QSDEVRSEIVAKDYLIDLITSNLVLVAERFPLGDIKSVCLHDLVQDFCLKKAKEENFLLK--VD-QR
>XP_004234046.1
-RAP-----VVEE-EVVGFDEEADEIINRLLGGS-DDVEFISIVGMPGLGKTTLANKVFK--SVGYEFYNRIWVYVSQSYTRRDLFLKIINQF-T-YVTEEA--LAEVIRKHLLFGKYLIVLDDVWT--QEPLDDVKIALPNKRG-KVLFTTRDDEVG--KFCC-NEPH--KFLTDHECWELLQKKVFHKD--KCPL-DLEVLGKRIAKKCMGLPLAALVIAGALT-GGKTKSEWEIVHQFV-SEISS--D-IRMTKKLVQMSCDSLPVNLKACFLYCGAFPKGSEIPAWKIVRLWIAEGFI--ETTGSKESVAEGYLNELVSKSLLMVTQR---GQIKTFRVHDMLHEFCTLEASEENFFKE--IK-RR
>XP_004236921.1
SSQP------TQTSVTVGHEKEESQIIDQLDEH-ESELDVISIVGMPGLGKTTLANKVYKNTLVASHFHVRAWCTVSQKYNKSKVLLEILQQVTA-EKKVD--DLAEKLRTALLDKRYLIVLDDVWD--IATGEMLIACFP-KRGNRVILTSRSSEVG--LKVKCRSP---ELLTPEESWDLFEKRVFGDEG-SCPA-ELSKVGHQIVEKCKGLPLAIVLIAGVIVRKKKEKDFWLKILHNL-DSIST--NINL----VMQLSYDHLPCHLKPLLLYFATTQKSQRTPVSTLMQLWMAEGFV-D-----SEEVTQSYLDALISSSLIMV----MPSMIKVCYVHDVVHDFCSEKAKKQKFLKL--IN-HR
>XP_004236958.1
-QGP-----SLEN-AVVGFDDEANKVIKRLVEGPLDSVDIIPVVGMPGLGKTTLARKIYNDPKLTYEFYSIVWVYVGQEYKAKDIYLRILKFF-K-NDDVDT--LAKAIGGYIKGGRCLIVLDDVWE--DDVIDHVMKVFAENKGHRIMMTTRDTRLG--FFAN-KEPH--KFLETEESFELLVMRVFGRG--GCPN-ELVVTGTEIARKCGGVPLVVVVIAGAL--RRSDKKDWERVEKSV-VQGEH--TE-DSCLKYVKMSYDYLPREVQMCFLYCGVFPRGFDIPCWKLIRLWIAEGLI-PQPES-TEEIAEFYLTDLLNRNLVIIMQK---GQIKTCRLHDMLYQFCKKEASNKWLFEE--PD-RR
>XP_004236959.1
-QG--------ED-EVVGFDEEAQQVMKRLVEGP-NCLDIIPVVGMPGLGKSTLARKIYNEFEFSYEFFSIVWVYVGREYKIKDTCVRILKCF-E-NGDVDA--LGKAIRDAIRGGRCLIVLDDVWE--AEVVDVVKRVLPGNKGHRIMMTTRHANLA--SYAN-PGPY--KPLHAEQSFELLVNRAFGNGN-SCPV-EFVELGQSIAHKCNGIPLQIVLIAGIL--RLTDRRYWERVDKNL-SQYDE--ED-KYRGVFVEMSYNHLPQDVQTCFLYCGVFPQGFDIPAWKLIRLWIAEGLI-PQQSPYTEEIAEFYLNHLVQRNLVILSQK---GQIKTCRLHDLLHEFCRDEASKKWLFQH--VR-RR
>XP_004237148.1
LLSD-----KLE--DIVGIDDDLQIIIKRLTGP-PSDLDIVTISGMGGIGKTTLARKAYDHLTIRYHFDILAWVTISQEFQCRNVLLEALHCISK-KMDENE--LADLVQKNLKGRRYLVVVDDIWS--RDVWDSIRGIFSNYNGSRILMTTRENEVA--MYAN-TCPH--SLLSAGNGWKLVCDTVFGPKH-DHPP-ELEEIGKEIVEKCQGLPLTISVIAGHLC-KARTLEGWKDVARTL-SEIIA--SHPDECLAVLGLSYHHLPNHLKPCFLSMSSFQEDFHFETQILIQLWIAEGFI--TCENKSEEVAIDYLEDLISRNLLQARER---GEIKTCGIHDLLREFCLTEAEMTKHMHV-----RR
>XP_004237188.1
SNEP------IKASVVVGHEEDEAWIIGQLDEH-ESKLDVISIVGMPGVGKTTLANKVYNNTLVASHFHVRAKCTVSQNFNKSKVLREILQQVTA-NGSED--DLAEKLRVALLDKRYLIVL---------------------------------------------------------------------------------------------------------------------DNL-DSIST--NINL----VMQLSYDHLPCHLKPLLLYFATTQKSQRTPVSTLMQMWMAEGLV-D-----SEETTQSYLDALISSSLIMV----ASVMIKVCYMHDVVHDFCSLKAKKERFFKL--IN-RR
>XP_004237189.1
-QGS-----SLEN-EVVGFDEEATKVINRLVEGA-ECLDVIPVVGMPGLGKTTLARKIFNDPKISREFFSYIWVFIGQSTCVKDILFNILKGF-T-NRNEAS--ITDEIRKRVNGGKCLIVLDDVWD--PNVVDIVKTVFPDNKAHRIMMTTRHEDIA--RSVN-KYPH--KFLDGDESFQLLEKRAFGVS--RCPV-ELVEHGEAIVAKCSGVPLTIVVIAGAL--RRTSEIDWKVVRENV-GKIQE--DKLQRCVNVVRLSYNHLPQEKKSCFLYFGAFPQGFDIPAWKLIRLWIAEGLI-SKLSGNEEEIAEYYLNDFANRNLVMVMKK---DRIKTCRVHDMLHEFCVEEATRLTLFKQ--VC-RR
>XP_004238948.1
-KAP-----VVEE-DVVGFDDEAKTVIDRLIGGS-DYVEVVPVVGMPGLGKTTLAYKIYKDPKVEYEFFTRVWVYVSQTFKRREIFLNIISKF-T-DTPEDD--LANEVKELLKGGKYLIVLDDVWT--MEAWDRIKIAFPNNKRNRVLMTTRQSNVA--KRCN-DKPH--KFLTKDESWELLEKKVFHKE--KCPP-ELELPGISIAEKCMGLPLAIVVIAGALI-GGKTTREWELVAASV-GEINR--D-PENCKKLVQMSYDRLPYDLKACFLYCGAFPGGSQIPAKKLIRLWIAEGFI--YQGPLAEDVAEDHLNDLVNRNLVMVTQR---GQIKTCRVHDMLHEFCRHEAMEENLFQE--IK-RR
>XP_004238957.1
------TSFSSND--FVGFKEDVKQIIQKLTRG-TKEREVISIVGMAGLGKTTLARKVYNSHSIAEHFDARAFCIVSQTYSTRKLLIDILKQV---E--DED--VADMLRKELYFKRYLIVLDDMWK--YQTWEDLQLCFPCVRGSRIMVTTRVQEVATKM------TY--RFLTDEESWELLQKKVF-KRG-RVPL-ELKEAGFEVARNCKGLPLVIVLNAGIIAQKERCVSVWEEFAKDL-SSLGL--E---EQRKAVQSSYDYLRDHLKHCLLYVGYFPEDYNIPVSDLLNLWIAEELV-NINDTENEKSSKDCLIDLVNRSLLIVSKR--NGDIKYCMVHDLIREFCSRELEEEDFKQR-SYN-AR
>XP_004238960.1
-----------ID--LVGFDEHAQNITDYLIRG-TWDLDVVSIVGMAGLGKTALARKVYNSRSIIDRFDVRAWCSVSQTYNRRQLVLQILTQI---N--LDD--PEDILRKCLNGKRYLVVLDNIWD--GKAWDDFQSCFPDFHGSRIMITTRDKAMASYVKGY---PY--PRLEDDQSWELLQKKVFGRGK-SCPL-ELVNVGKLVAKACRGLPLLIIMIAEVLSR-EREGSSWLKVAYDI-SSVPN--K---EIMMTIQSSYDHLLDHLKPCLIYMGLFPKKYEIPVSDLLKWWIAEEFV-HI-DTLKEELSEICLHDLVGTNLVVVSKT--NGKMKCCIVLDHVRDFCLRKITEEKFI---PYS-QR
>XP_004239116.1
EHDEYKAEYVIDEVEMEGFQDTIDELKDKLLGG-SPELDVISIVGMPGLGKTTLAKKIYNDPEVTSRFDVHAQC-VTQLYSWRELLLTILNDVLE-EKEDGE--IADELRRFLLTKRFLILIDDVWD--YKVWDNLCMCFSDVNRSRIILTTRLNDVA--EYVKCESPH--RLFRDDESWTLLQKEVFQGES--CPP-ELEDVGFEISKSCRGLPLSVVLVAGVLKQKKKTLDSWKVVEQSLSSQ----IGSLEESISIIGFSYKNLPHYLKPCFLYFGGFLQGKDIHVSKMTKLWVAEGFV-QANNENGEDTAQGFLDDLIGRNLVMAMEKRPNAKVKTCRIHDLLHKFCMEKAKQEDFLLQ--IN-YR
>XP_004239388.2
KNPG------IKE-EMIGFEDEIKTLIRQL-RG-SRMLDIISIVGMPGAGKTTLANRLYSYNSV-SHFDIRAQCHVFPVYSQRGLLLSLLQVIDE-E-ETDE--LKDILSRIL-SKRYLILVDDVWD--HKAWDDLKCCFPDDNGSRILLTTRYHDVADYV-KSVYKP---RSLTHEESWKLLKMEVF--GN---SP-LLKKVGKKIARKCGGLPLSIFLVAGILSNE-ETEECWNEVAKHLGN-------MSNALNDIIEQSYQHLPYYLKPCFLYFGTFLEDEEINVSKLTWLWIGEGFV----HEKSQDIAKVYLENLIRRNLVMNAKRSSDGNVKACRVHDLLLDFCKKKAEHFLSWIKWQND-RR
>XP_004239389.1
KRPG------ING-KTIGFEDEIEKLIHRL-GG-FEGLDIISIVGMPGAGKTTLANRLYSYHPV-YRFDILGYCHVSPVYSKRGVLLSLLRVIDE-K-RTST--LEDILVRNL-SRRYLILLDDVWD--RNVWGDLKRYFPDSNGSRILLTTRNDDVAYYV-ESVGKP---RLLTYEESWELLCIEVF--GN---SP-LLEKVGQEIARKCGGLPLSIVLVAGILSKE-KTEECWSRVAKDLGY-------MASDAKAIIEPSFQHLPYYLKPCFLYFGTFLEDEEINVSKLTWMWIAEGFV----LEKSQDIAKGYLDILIRRNLVMNAKRSSDGNVKACRVHDLLLDFCKKKGEHFLSWTKCQND-RR
>XP_004239390.2
----------IND-DIVGFEDVITKLRDQL-RG-SKKLDIISIFGMPGAGKTALANKLLLDKSV-DHFDICAQCYMSSVHSRREWLLSILHVIDE-E-ETSD--LAAMLRQIL-TGRYLILLDDIPN--DSAWDDLESCFYDANGSRILLTTRNSNVAYYA-RSISQP---RMLNDGESWTLLKKKVF--GE---SP-LFEKVGPKIVRKCGGLPLSIVFVASILAGE-RTEQCWKQVARSLGE-------ISCYPENIIEQSYQNLPYHLKSCFLYFGMFSDHEEINISKLTLLWIGEGFV----DKKSEDIAEGYLKNLVESNLVMLSKRSCGTKVKVCRIHDVLFHFCKARAENLIQRIQRQGD-RR
>XP_004239469.1
QMTS------MSE-EMVGFQDVMYTLRGKL-RG-SSKLDVISIVGMPGLGKTTIANKLFFDQLV-SHFDVRAQCCVSQVYTRKDLLLTILHSKKD-KLPEDV--LADKLRKLL-VQRYLILIDDVWE--TVAWDDLKPSFYDANGSRIILTTRLGDVANDA-KFFSDP---RLFTQEESWMLLKTKVF--NT---PL-VLEDVGQRIAKRCGGLPLSVVLVAGILETE-KETNCWEQVAINLGH-------IQAKSEDIINLSYQALPFHLKPCFLYFGVFLEDEEIRVSKLTWLWIAEGLV----HKKPEDIAEDHLKNLIGRNLVMVSKMSSDGKSKSCRIHDLLLDFCKKKAENFLQCIKGN-D-RR
>XP_004239804.1
PNKP------VENSIIVGFEEETEWIIRKLTSG-SAEIDVISIVGMPGLGKTTLAYIVYNHKSIVDHFDVCAWCTVDQEHNEKKLLQNIFNQVIG-QSNEDDDDVADKLRKRLCGKRYLIVLDDMWD--TETLDELMRPFP-EKGSRVILTSRKKEVA--LHGKCHSP---RLLRSEESWELLEKRVFGEEG--CPD-ELKDVGKKIARKCDGLPLVVDLISGVISRNEKKEAFWLDILNNL-SSIFK--DEKE-VEKVIQLSYDHLSDHVKPCLISLSTYPKDKDIRISELKKLWISQGFV-I--EMRSEEVVD----ELISSSLVIP---------SIYKIHDLVHDFCYIKGRKENLFHF--IE-RG
>XP_004240205.1
PKNP------VENSIIVGYEEETEWIIRKLTSG-PAELDVISIVGMPGIGKTTLAYRLYNHKSIVDHYDVCAWCTVDQERNEKKLLQKIFNQVKG-RSSENDDDVADKLRRRLCGQRYLIVLDDMWD--TATLDELMRPFP-EKGSRVILTSRKKEVA--LHGKCHTP---RLLRSEESWELSEKKVFGEGR--CPD-ELEDVEKRIARKCDGLPLVVDLIGGVISRKEKKEALWAEVLNDL-SSIFK--DEEK-VLKVIQLSYDHLSDHVKPCLVYLATYPKDKDIRMSELKDLWISQGL-----EMRSEEVVD----ELISSSLVIP---------SIFKIHDLVHDFCYIKSRKEKLFHF--IG-RG
>XP_004240498.1
PKKP------VEKSIIVGFEEETNLILRKLTSG-PADLDVISITGMPGSGKTTLAYKVYNDKSVSSHFDLRAWCTVDQGCDDKKLLDTIFSQVSD-KLSEN-IDVPDKLRKQLYGKRYLIVLDDVWD--TTTWDELTRPFP-EKGSRIILTTREKEVA--LHGKLNTP---RLLRSDESWELLEKRAFGDES--CPD-ELLDVGKEIAENCKGLPLVADLIAGVIAGREKKRSVWLEVQSSL-SSILN--SEVE-VMKVIELSYDHLLHHLKPCLLYFASFPKDTSLTIYELSIYLGAEGFV-T--EMKSEEVVKIYMDDLISSSLVICNEIG-----LNFQIHDLVHDFCLIKARKEKLFDR--IQ-RQ
>XP_004240499.1
PKKP------VEKSIIVGFEEETNLILRKLTSG-PADLDVISITGMPGSGKTTLAYKVYNDKSVSSHFDLRAWCTVDQGCDEKKLLNKIFNQVSD-KLSEN-IDVPDKLRKQLYGKRYLIVLDDVWE--TTTWDEVTRPFP-EKGSRIILTTREKEVA--LHGKLYTP---RLLRPDESWELLEKRAFGDES--CPD-ELLDVGKEIAENCKGLPLVADLIAGVIAGREKKRSVWLEVQSSL-SSILN--SEVE-VMKVIELSYDHLPHHLKPCLLYFASFPKDTSLTIYEFNVYLGAEGFV-A--EMNSEEVVKIYMDDLISSSLVICNEIG-----LNFQIHDLVHDFCLIKARKENLFDQ--IR-RQ
>XP_004240523.1
PKKP------VEKSIVVGFEEETKWILRKLTSG-PTDLDVISITGMPGSGKTTLAYKVYNDKSVSSHFDLHAWCTVDQGCDEKKLLNKIFKQVSD-KLSED-IDVADKLRKQLYGKRYLIVLDDVWD--TTTWDELTRPFP-EKGSRIILTTREKEVA--LHGKLNTP---RLLRSEESWELLQKRAFGNES--CPN-ELLDVGKEIAENCKGLPLVADLIAGVIAGREKKRSVWLEVLNNS-HSILK--NEVE-VMKVIEISYDHLSDHLKPCLLYFASWPKDTIMTIYELNGFLGGEGFV-T--EMKSEEVVKIYMDDLISSSLVICNEIG-----PTYQLHDLVHDYCLIKARKENLFDR--IR-RQ
>XP_004242250.1
------TSIY-DD--VVGFENDAEVIMMKLIRG-TKERDVISIYGMPGLGKTTLARKVYNNPSIANYFDVKAWCAVSQAYNRRTLLVEIFKQA---E--DDD--VADMLRRVLIGKRYLIVLDDIWD--VEAWEDLGICFPLGYESRVMVTTRIEQVTKHLQHH---PY--KFLTSQESWELLEKKVF-RGE-SCPP-DLVEAGLQVALHCKGLPLAVVLIAGIIAKMKREASLWVEVANDL-SSFAL--G---EQMKVIQSSYHHLDDHLKPCLLYMALFPEDHKIPVDDLLKLWMAEEFV-NS-ETENEEASRNCLCGLLNKSLVMMYGR--NRDVRYCSLHDVVREFCLRKLTEDKYMQL-PYN-SR
>XP_004242251.1
-----ITSIYDDD--VVGFEIHAQIIVNKLIRG-TKERNVISIYGMPGLGKTTLARKVYNNPSILNYFDVKAWCAVSQAYNRRTLLVEIFKQA---E--DDD--VADMLRKVLIGKRYLIVLDDIWD--VEAWEDLGICFPQGCGSRVMVTTRIEQIAKHLQHH---PY--SFLTSEESWGLLEKKIF-RGE-SCPP-DLVEAGLQVALHCKGLPLTVVLIAGILGKTEREASLWLEVAADL-SSLAL--G---QQMKVIQSSYDHLEDHLKPCLLYMALFPEDHKIPVDHLLKLWIAEEFV-NA-GTENEEACRVCLSDLLNRSLIMVSGM--YCDVQYYSLHDVVREFCLRKLTEDKYMQL-PFN-SR
>XP_004242252.1
------TSIY-DD--VVGFENDAQIIMKKLIRG-TKERDLISIYGMPGLGKTTLARKVYNNPYIVNYFDVKTWCAVSQAYNRRTLLVEIFKQA---E--DDD--VADMLRKVLIGKRYLIVLDDIWD--VEAWEDLGICFPQGCGSRVMVTTRIEQVAKHLQHH---PY--SFLSSKKSWELLEKKVF-RGE-SCPP-DLLEAGLQVALHCKGLPLVVVLIAGMLAKMDRKSSLWLKVANDL-SSLAL--G---EQMKVIQSSYDHLENHLKPCLLYMALFPEDHKITVDDLLKLWMAEEFV-NV-KTENEEAYRVCLSDLLNKSLVMASGI--NRDVVHCSLHDVVREFCLRKLTEDKYM-------SR
>XP_004243044.2
VASL-----NLE--VVVGLEDDLMKVMRRVTGP-PSSREIVSIVGMGGIGKTTLAKKVYHHPEVRNRFDVHIWVTISQEYQTRDLLLCILSCIFQ-GSSDDQ--LMDMIYKKLKYRRYLVIVDDIWS--IGIWDLMTRFFPDDNGSRIILTSRHKEVA--EHAD-PDPH--SLLNSDNSWKLLHDKVFGSQH-VCPR-ELEKIGKQVAQKCQGLPLALLVVAGHLS-KPRTRECWDDVAKTI-SKIVA--SEPDKCIGVLAMSYSYLPHHLKACFLSIGVFPEDFVIATERLIQLWVAEGFL--QERLKSEQVGKECLEDLISRNLILVRKR---GELITCGVHDLVRDLILRQGEKEKFLKV-----HR
>XP_004243493.1
RKST-----IEE--TVVGMKDDLNSILNCINAH-TKELIVISVVGMGGIGKTTLASKVFDDSMIRSQFDKHAWVTISQDYNKRQMLLEIVSSITG-NMSNDK--LLDTVYKGLKGRRFLIVIDDLWS--TEALDLMRRIFPNDNKSRIILTTRLKTVA--DYASSPDPH--SFLSLDDSWNLFTERLFKKDP--CPP-QLEVIGKHIIQQCQGLPLSIVVIAGLLG-NGRTPDNWKKIEENL-NSFFG--KASEKCQAILSLSYNCLPQYLKACFLYIGSFPEDMEIHVSKLISSWIAEHFI--A-RSTREVVAEEYLQELTDRSLILVRGR---GRIKICKIHDLLRQMCIREAQIENVVHF-----RR
>XP_004246080.2
-----------E--DIMGLDDDLEIIVERLTGQ-LSDLDIVTISGMGGIGKTTLARKAYDHLKLRYHFDVRVWITISQEYGRRSVLLEALHCISK-VKDDNE--LADLVQKSLKGRRYLVVVDDIWS--TDVWDSIRGIFPDYRRSRILLTTRETKVA--MYAN-PIPH--NLLNLENSWKLLCDKVFGPNN-CHPP-ELEEIGKKIAEKCQGLPLTISVIAGHLS-KSRTLGSWMDVSRTL-GEIIS--SHPDKCLGVLGLSYHHLPNHLKPCFLSMGSFPEDYHVETWRLIQLWITQGFI--RSGSESTEVAKDYLEDLISRNLIMVRKK---GEIKACGMHDLLREFCLTEVELTQFMYV-------
>XP_004248007.2
EYFPHIN-PVTDE-DIVGFGNDIEKMFQYLIRG-TNDLDVVPIVGMGGQGKTTVARKVYNSDNIVSHFDVRAWCIVSQTYNRRKLLQDILSQVTG-KGYEDD--LADELRKSLMGKRYLIVLDDMWD--CMAWDDLRLSFPDSNRSRIVVTTRLEKVG--EQVKCHTPY--PFLTKEESCELLQKKVFQKE--DFPP-ELQDVSRAVAEKCKGLPLVVVLVAGIIKKKEES--WWNEVKDSL-FD----NRESEEYLSTMQLSYYNLTDCLKPCLLYMGMFQEDAIIRVSELISLWIAEGFV------ESEEAAEGYLMDLIQSNVVMVSN----GKVKYCQVHDVVLHFCLEKSLEEKFMLA--VK-NR
>XP_004248043.1
KHLPHSN-LVTDE-EVVGFENKAEELIDYLIRG-TNELDVVPIVGMGGQGKTTIARKLYNNDIIVSRFDVRAWCIISQTYNQRELLQDIFSQVTG-NGATVD--LADMLRRKLMGKRYLIVLDDMWD--CMVWDDLRLSFPDVIRSRIVVTTRLEEVG--KQVKYHTPY--PFLTTEESCQLLQKKVFQKE--DCPP-ELQDVSQAVAEKCKGLPLVVVLVAGIIKKKEES--WWNEVKDAL-FD----DSEFEEYLATMQLSFDNLPHCLKPCLLYMGMFSEDARIPASTLISLWIAEGFV------ESEEEAEGYLMDLISSNMVMLSK----GKVKYCQVHDVVHHFCLEKSREAKFMLA--VK-TR
>XP_004248174.1
---------TVEECTVLDLDNDLMTVKSRLIGP-PSKLDVVSIVGMGGIGKTTLARKVYDDIYMEHHFYVRAWITVSQMHQHREMLLGILRCFSL-LKSTEQ--LAEQVYRSLKGRRYLIAMDDVWD--TTAWDVVKRSFPDDNGSRVILTSRLANVG--IYAS-SGPH--RCLSVDRSLKLFNLKVFGRE--NCPL-ELEKATKQIVGKCQGLPLAIVVVAGFCS-KSKTENCWEDVAHKI-GLIVS--RETEECMDLLALSYKHLPHHLKPCFLYMGAFPKDYEISVSRLIKLWIAAEFL--YTFEMDEEVAEGYLKDLIDRSLIMVKKR---GKVKTCEVHDLLHDLIIREAKERSIYFT-VVL-HR
>XP_004248175.2
-RVP-----MVEE-NVVGFDDEARKISSRLTNGS-EELEIISIVGMGGLGKTTLAKKVYTDSSIEFHFYNRAWIYVSQLYSRKEVFLGILDSL-S-KMNDEK--LAGELFSHLRSKRYLVVIDDVWT--MEAWDDLQMAFPKTTGSRILLTTRNTEVA--LHAN-PEPH--RFLTHEESWELLSKKVFRKG--ICPL-ELEDIGLQIAKKCYGLPLAIVVVSGLLL-KEKTRDWWKKIANDV-SSVAR--D-PKQCMDVLALSYKHLPDHLKVCFIYFGVFPEDFEIPVWKLLRLWTSEGFV--KMGQECEDTAEEYLEDLVDRNLVLVAKK---GRIKTCRIHDMLRDLSVKMGSEEKFLEV--FK-RR
>XP_004248798.1
-KPP-----VVEE-DVVGFDEEADIVINRLLGES-NHLEVVPVVGMPGLGKTTLANKIYKHPKIGYEFFTRIWVYVSQSYRRRELFLNIISKF-T-GMCEED--LADEIQEFLKGGKYLVVLDDVWS--DEAWERIKIAFPNNKPNRVLLTTRDSKVA--KQCN-PIPH--KFLTEDESWILLEKKVFHKD--KCPP-ELVLSGKSIAKKCKGLPLAIVVIAGALI-GGKTPREWKQVDDSV-SEINR--DHPENCNKLVQMSYDRLPYDLKACFLYCSAFPGGFQIPAWKLIRLWIAEGFI--YKGHLSECKGEDNLNDLINRNLVMVMER---GQIKTCRLHDMLHEFCRQEAKEENLFQE--IK-RR
>XP_004250409.1
KSSI-----DEE--TIIGMDDEFNTILDRLTTQ-TNELTVIPIFGMGGIGKTTLAKKVYDDSYIRSRFDKHAWVTISEDFNQRQMLLEVASSI-T-EKSDDQ--LMEIVYKGLKGRRFLIVIDDIWS--TEAWDQMQRIFPNDNKSRILLTTRLKYVA--DNVSCPEPH--SFLSLDDSWNLFTEKLFKKDS--CPR-QLVKLGKHIVQQCQGLPLSIIVVAGLLV-KDLTRDNWKKVEENL-KSFFG--TVSERCQSILSLSYNYLPQYLSACFLYVGGFPEDTEIGVSKLIRLWIAEQFI--A-RSKREVVAEEYLQELIDRSLILAGKQ---GRMRSCKIHDLLRQLCLSKAHTENVVHV-----RR
>XP_004251533.1
GSTS-----SLEE-VMVGHENEFEMMQDQLTRG-ASDLEVVSIVGMGGIGKTTLANKIYTDPFVMSCFDKRAKVTISQDYCVRNVLLRLLSSISG-EQDDGQ--LADQLQKLLKGPRYLVVIDDIWT--TGAWDDIKLCFPDCCRSRILMTTRNMEVA--EYAS-SGPY--RLMNFDESWSLLYEKVFAR-G-FFPH-EFEQLGKQIASKCKGLPLMIVVIAGLLS-KGNRLDRWRSVAENV-SSVMN-TDLDVQCMRVLALSYYHLPHHLRACFLYFALFPEDKLIFVNELVKLWAAEGFL--VDETKSEQVAKQSLKDLVDRSLVFIQRV---GKIKACGMHDVIRELCLREARKINFVNV--I-SVR
>XP_010312507.1
QKST-----IVE--TVVGMKDDFNTILDRVTAQ-TNELTVIPIFGMGGIGKTTLAKKVYDDSFICSRFDKLAWVTISEEYNERQMLLEVVSSVTT-EKSDDE--LMEIVYRGLKGRRFLIVIDDIWS--TEAWDQMQRIFPNDNKSRILLTTRLKYVA--DYVNCPDPH--SFLSLEDSWNLFTEKIFKKDP--CPP-LLEEIGKHIVQQCQGLPLSIVVVAGLLG-KDLTHDNWKNVEENL-SSFFG--TVSERCQSILSLSYNYLPQYLKACFLYVGGFPEDREINVSQLIRLWIAEQFV--A-RKKREVVGEEYLQELVDRSLILTGKQ---GRMRSCKIHDLLRQLCLSETHTENVVHV-----RR
>XP_010313675.1
TSSP-----DVQ--KPVGFQEDLEKIIDRLRGG-PSELDIICIVGMAGIGKTTLAKRAYNDISVVNRFDVRAWVTVSQEYRERDILFDLFYSVVP-ERRDQE--TADRVRKSLICKRFLIVVDDMWS--TDAWDNLSRLFPDDNGSRIILTSRLIDLA--TYVN-PDPH--DFLDNDEGWELLRRKIFGKRG--CPF-ELEEIGRSIAEKCQGLPLAIVVVAGHLS-KSKTTDCWNNVAESV-DSVVN--REPGQCLDILALSYSHLPQHLKACFLYMGAFPEDFEIHVWKLIRLWVAEGFL--ATGVTTEEIAEECLEDLIDRSLVLAVKR---GKLKTCKLHDIMRDFCLEEAKRQNFLHF-----RR
>XP_010315011.2
PKKP------VEKSIIVGFEEETNLILRKLTSG-PADLDVISITGMPGSGKTTLAYKVYNDKSVSSHFDLRAWCTVDQGYDDKKLLDTIFSQVSD-KLSEN-IDVADKLRKQLFGKRYFIVLDDVWD--TTTWDELTRPFP-EKGSRIILTTREKEVA--LHGKLNTP---RLLRPDESWELLEKRAFGNES--CPD-ELLDVGKEIAKNCKGLPLVADLIAGVIAGREKKRSVWLEVQSSL-SSILN--SEVE-VMKVIELSYDHLPHHLKPCLLYFASWPKDTTTTIYELNIFLGAEGFV-E--EMKSEEVVKIYMDDLISSSLVICNEIG-----LNFQIHDLVHDFCVIKARKENLLDQ--IR-RQ
>XP_010319214.1
SVSP-----RLDD-NFMGYNEERKNMVARLTYG-SKKLQVVSVVGMAGIGKTTFAKTTLFDIN-KEDFPIRGWITVSENYDLRELLLRLLRDVIE-GMDNGQ--LAAHLKQVLQGKRYLIVVDDIWS--NSDWDNIRHWFPDCDKSRILLTSRDKKVG--AYAA-KD-L--RPLTQDESRNLFYHRAFGKNN------KFKKVGEKVITNCKGLPLMITAVAGIL--RKSKLYEWMEVAESV-SSLVN-DDAYKQCLQVVALSYNNLPSLMKACFLHFGVFPKSHGIPVKKLTRLWIAEGLV--PNGVEEEQAADRVLHDLIGKSVVIVDKL---GKIKTCRIHDVFHDFCSKESESENLLCVCTISCRW
>XP_010319380.1
-QGS-----SLEN-EVVGFDEEATKVINRLVEGA-ECLDVIPVVGMPGLGKTTLARKIFNDPKISREFFSYIWVFIGQSTCVKDILFNILKGF-T-NRNEAS--ITDEIRKRVNGGKCLIVLDDVWD--PNVVDIVKTVFPDNKAHRIMMTTRHEDIA--RSVN-KYPH--KFLDGDESFQLLEKRAFGVS--RCPV-ELVEHGEAIVAKCSGVPLTIVVIAGAL--RRTSEIDWKVVRENV-GKIQE--DKLQRCVNVVRLSYNHLPQEKKSCFLYFGAFPQGFDIPAWKLIRLWIAEGLI-SKLSGNEEEIAEYYLNDFANRNLVMVMKK---DRIKTCRVHDMLHEFCVEEATRLTLFKQ--VC-RR
>XP_010319428.1
-QGP-----SLDD-EVVGFDEEAKKVIKRLVEGPAESLAIVPVVGMPGLGKTTLARKIYNDTTLSFEFFSTIWIYAGPECKIKDLYHKILKHF-K-DEDDHT--LAKVISGFMKGGRCLIVLDDVWE--ANVIDHVKKVFPENKGHRIMMTTRDGLLA--AYKN-AEPH--KFLLADECFELLEKRVFGKG--SCPD-ELKDVGERIAGNCGGVPLIVVVIAGAL--ARSNTTDWEIVERDV-ARAFT--VN-KNCGVFVEMSYDRLSQEMQTCFLYSGIFPRGFDIPAWKLIRLWIAEGLI-PQQSS-TEEIAELHLNDLVHRNLVILLEK---GQIKTCRLHDMLHQFCRTKAADKWLYQE--IS-RR
>XP_010319429.1
AREP-----FLE--NMVGLTEEANEVMKRLQIVGTEEVECIAIVGMTGLGKTTLARKLWSDSQITDKFCKNIWVSVGQSNDLKNMLFVILKSSTV-CNGENE--LAKLIAKFVQDMRCLVVLDNVCG--SGLVNFFKNVLPENKGHRILMTTRRRDAA--SCAS---PY--KFLDGEDSFRLLEKIVFDNG-------ELVEVGKSIASKCGGLPLAIEVIAGALK-KDQSAYYWKRVENNFWQCVVR-ENDTSSCWKIVEASYGSLSSEMKACFLYCLAFPKGYDIPFQMLISLWMAEGLI------SNKDKAEDHLMEFENLNLVTVSRE---GSIKKIKCNEIFYDFYRMEVTKESVFQQ--LG-RR
>XP_010320570.2
RITS------TRE-EMVGFDEVVQTLKGKL-RG-SSELDLISIVGMAGLGKTTLANKLFLDQFV-SHFDVRAQCCVSQVYTRKDLLLTILRSKKD-KLPENE--LADKLRKLL-GQRYLILIDDVWE--TTACDELMPCFYDANGSRLILTTRHDHVAYHA-KLVSDP---RKFTLEESWMLLKNKVF--NE---PV-VLEDVGQKIAQKCGGLPLSVVLVAGILETE-KEEHCWEQVAINLGH-------IQAKSEDIINLSYQDLPFHLKPCFLYFGVLSEDEEIKVSKLTWLWTAEGLV----HTKLEDIAENYLKNLIGRNLVMVSKKSSDGKTKTCRIHDLLLEFCKKKAENFLQCIDGNAN-RR
>XP_010320686.1
KRPG------ING-KTIGFEDEIEKLIHRL-GG-FEGLDIISIVGMPGAGKTTLANRLYSYHPV-YRFDILGYCHVSPVYSKRGVLLSLLRVIDE-K-RTST--LEDILVRNL-SRRYLILLDDVWD--RNVWGDLKRYFPDSNGSRILLTTRNDDVAYYV-ESVGKP---RLLTYEESWELLCIEVF--GN---SP-LLEKVGQEIARKCGGLPLSIVLVAGILSKE-KTEECWSRVAKDLGY-------MASDAKAIIEPSFQHLPYYLKPCFLYFGTFLEDEEINVSKLTWMWIAEGFV----LEKSQDIAKGYLDILIRRNLVMNAKRSSDGNVKACRVHDLLLDFCKKKGEHFLSWTKWQND-RR
>XP_010320708.1
SFSS-----TEE--TYVGMKKDYKAILNCLNAQ-TKELIVISLIGMGGIGKTTLARKVFDNSIIRDRFEKHAWVTISEQYNKRQMLLEVASSISG-EMSNDE--LMVIVYRSLKGRRFLIVIDDLWS--TEAWDQMRRIFQNDNKSRIILTTRLKHVA--DYASSPDPR--SFLSFKDSWKLFTKKLFRKDR--CPP-QLRKIGKHIIQQCQGLPLSIIVIAGLLS-KDVTYDNWKKIEQDL-NSFHG--SVLEQCQAILCLSYNYLPPYLKACFLYIGGFPEDMEIRVSKMMSSWIAEQFI--A-TSTREVVAEKYVQELMDRSLILGKTR---GRFKTCKIHDLLRQLCIREAQIENVVHF-----RR
>XP_010320780.1
-----------ID--LVGFDEHAQNITDYLIRG-TWDLDVVSIVGMAGLGKTALARKVYNSRSIIDRFDVRAWCSVSQTYNRRQLVLQILTQI---N--LDD--PEDILRKCLNGKRYLVVLDNIWD--GKAWDDFQSCFPDFHGSRIMITTRDKAMASYVKGY---PY--PRLEDDQSWELLQKKVFGRGK-SCPL-ELVNVGKLVAKACRGLPLLIIMIAEVLSR-EREGSSWLKVAYDI-SSVPN--K---EIMMTIQSSYDHLLDHLKPCLIYMGLFPKKYEIPVSDLLKWWIAEEFV-HI-DTLKEELSEICLHDLVGTNLVVVSKT--NGKMKCCIVLDHVRDFCLRKITEEKFI---PYS-QR
>XP_010320781.1
-----------ID--LVGFDEHAQNITDYLIRG-TWDLDVVSIVGMAGLGKTALARKVYNSRSIIDRFDVRAWCSVSQTYNRRQLVLQILTQI---N--LDD--PEDILRKCLNGKRYLVVLDNIWD--GKAWDDFQSCFPDFHGSRIMITTRDKAMASYVKGY---PY--PRLEDDQSWELLQKKVFGRGK-SCPL-ELVNVGKLVAKACRGLPLLIIMIAEVLSR-EREGSSWLKVAYDI-SSVPN--K---EIMMTIQSSYDHLLDHLKPCLIYMGLFPKKYEIPVSDLLKWWIAEEFV-HI-DTLKEELSEICLHDLVGTNLVVVSKT--NGKMKCCIVLDHVRDFCLRKITEEKFI---PYS-QR
>XP_010320900.1
SKQR------INE-EIVGFEDVKDELIGKL-GG-PSGLDVISIVGMAGLGKTTLANKLYSDESV-SYFDIHAHCCVSQQYTRKDLLLAILHDTDE-RETENE--LADKLRKLL-RKRYLLLIDDVWE--TSAWDDLKLCFPEDNGSRIILTTRHYEVASHA-KHDSDP---RSLNNDESWMLLNKKVF--NN---PL-IPRDIGQEIVRKCGGLPLSIILVAGILTRK-KDKHCWEQVATNLGN-------IQDQMEGTLDLSYQHLPPYLKPCFLYLGLFPEDREIQVSKLTWLWIAEGFI----HAKTEEIAENHLENLVGRNLVMVKKRSFDGRIKACRIHDLVHEFCRKKAENIIQRINGA-G-RR
>XP_010320901.1
SKQR------INE-EIVGFEDVKDELIGKL-GG-PSGLDVISIVGMAGLGKTTLANKLYSDESV-SYFDIHAHCCVSQQYTRKDLLLAILHDTDE-RETENE--LADKLRKLL-RKRYLLLIDDVWE--TSAWDDLKLCFPEDNGSRIILTTRHYEVASHA-KHDSDP---RSLNNDESWMLLNKKVF--NN---PL-IPRDIGQEIVRKCGGLPLSIILVAGILTRK-KDKHCWEQVATNLGN-------IQDQMEGTLDLSYQHLPPYLKPCFLYLGLFPEDREIQVSKLTWLWIAEGFI----HAKTEEIAENHLENLVGRNLVMVKKRSFDGRIKACRIHDLVHEFCRKKAENIIQRINGA-G-RR
>XP_010320925.1
EHDEYKAEYVIDEVEMEGFQDTIDELKDKLLGG-SPELDVISIVGMPGLGKTTLAKKIYNDPEVTSRFDVHAQC-VTQLYSWRELLLTILNDVLE-EKEDGE--IADELRRFLLTKRFLILIDDVWD--YKVWDNLCMCFSDVNRSRIILTTRLNDVA--EYVKCESPH--RLFRDDESWTLLQKEVFQGES--CPP-ELEDVGFEISKSCRGLPLSVVLVAGVLKQKKKTLDSWKVVEQSLSSQ----IGSLEESISIIGFSYKNLPHYLKPCFLYFGGFLQGKDIHVSKMTKLWVAEGFV-QANNENGEDTAQGFLDDLIGRNLVMAMEKRPNAKVKTCRIHDLLHKFCMEKAKQEDFLLQ--IN-YR
>XP_010321400.1
PKNP------VENSIIVGYEEETEWIIRKLTSG-PAELDVISIVGMPGIGKTTLAYRLYNHKSIVDHYDVCAWCTVDQERNEKKLLQKIFNQVKG-RSSENDDDVADKLRRRLCGQRYLIVLDDMWD--TATLDELMRPFP-EKGSRVILTSRKKEVA--LHGKCHTP---RLLRSEESWELSEKKVFGEGR--CPD-ELEDVEKRIARKCDGLPLVVDLIGGVISRKEKKEALWAEVLNDL-SSIFK--DEEK-VLKVIQLSYDHLSDHVKPCLVYLATYPKDKDIRMSELKDLWISQGL-----EMRSEEVVD----ELISSSLVIP---------SIFKIHDLVHDFCYIKSRKEKLFHF--IG-RG
>XP_010321401.1
PKNP------VENSIIVGYEEETEWIIRKLTSG-PAELDVISIVGMPGIGKTTLAYRLYNHKSIVDHYDVCAWCTVDQERNEKKLLQKIFNQVKG-RSSENDDDVADKLRRRLCGQRYLIVLDDMWD--TATLDELMRPFP-EKGSRVILTSRKKEVA--LHGKCHTP---RLLRSEESWELSEKKVFGEGR--CPD-ELEDVEKRIARKCDGLPLVVDLIGGVISRKEKKEALWAEVLNDL-SSIFK--DEEK-VLKVIQLSYDHLSDHVKPCLVYLATYPKDKDIRMSELKDLWISQGL-----EMRSEEVVD----ELISSSLVIP---------SIFKIHDLVHDFCYIKSRKEKLFHF--IG-RG
>XP_010322775.1
SDEL------IETSVTVGHEEDEAWIIGQLDEH-ESELDVISIFGMPGVGKTTLANKVYNNTLVASHFHVRAKCTVSQK---------------------------------------------------------------------------------------------------------------------------------------------------------------------------------------------------------------------------------------------------------------------------------------------------
>XP_010322858.1
VAKL-----NPE--IVVGLEDDLVRIIRRLKGP-TLSREIIPILGMGGIGKTTLARKAFDDFETRNRFDIHIWVTVSQEYRIRGMLLDILRSTSE-ESNIDR--LMDMIYKKLKGWRYLVVMDDIWS--SEVWDLMTRTFPDDNGSRIILTSRQEEVA--SHAD-PDPH--NLLNLDNSWKLIRDRVFGVEH-ACPP-ELEDIGEQIAQRCQGLPLALLVVAGHLS-KSRTRESWNDVSKSV-SKVVA--DESDICLGVLAMSYNYLPDHLKPCFLYMGVFPEDSVVNIVRLINLWISEGFI-------SELVGRDCMEDLVSRNLVMVRNR---GETKTCGVHDLIRDLILREAEKEKFLEV-----RR
>XP_010324491.1
SRVS-----TLE--EMVHINEQANMRRRLITGH-SSQLEVISIAGMGGIGKSTFAKKLFSDPSVVGFFDVRGWITVSKDYSSRKMLISLLQDATG-EVINAE--LADRLQKSFKGKRYLIVVDDIWS--TEAWDDISQWFPENNRSRILLTTRSMEVA--RHASSPKPF--RFLDPEESWNLFCQKAFSKKD--CPA-EFESVGKVVVENCKGLPLMISVVAGSLS-SKRTLNEWNEVAQSV-SSLVN-LDDYQRCSGVLALSYNHLPPDLKVCFLYFGVFKKASEISVENLIRLWMAEGLF--LRGIRDEKEACSLLHDLIDRSLIVVCKH---GKIKTCRIHDLLHDLCLRESESESLLYV-----RW
>XP_010327076.1
---------TVEKCTMLDLDNDLMTVKSRLIGP-PSKLTVVSIVGMGGIGKTTLARKVYDDIYMEHHFYIRAWITVSQMHQHREMLLGILRCFSL-QKNIEQ--LAEQVYRSLKGRRYLIGMDDVWD--TNAWDVVKRSFPDENGSRVILTSRLANVG--IYAS-SGPH--RCLSVDQSLKLFNLKVFGRE--TCPL-ELEKATKQIVEKCQGLPLAIVVVAGFCS-KSKTEDCWEDVAHKI-GLVVS--RETEECMDLLALSYKHLPLHLKTCFLYMGAFPKDFEITVSKLMKLWIAAEFV--RTPEKDEEVAHGYLRDLIDRSLIMVKKL---GEVKTCKVHDLLHDLIIREAKERLIYFT-VIL-HR
>XP_019066422.2
KSKF-------E--NIVGMEDDFNTILDSLTTQ-TDELIVIPILGMGGIGKTTLARKVFGDSYIRSRFDKHAWVTISKEYNQRQMLLEVVSSV-T-EMSDDQ--LMEIAYKGLKGRRFLIVIDDIWS--TKAWDQIQRIFPNDNKSRILLTTRLKNIA--DYVSCPDPH--SFLSLDDSWNLFTEKIFKKDP--CPP-LLVKIGKHIVQQCQGLPLSVIVVAGLLG-KDPTHNNWKIVEGNL-NSFFG--TVSERCQSILSLSYNYLPQYLRACFLYVGGFSEDMEIDVSKLIRLWIAEQFV--ARRSKREVVAEEYLQELIDRSLVLVGKQ---GRMKTCKIHDLLRQLCIREAKTENGLNV-------
>XP_019066695.1
QKST-----IVE--TVVGMKDDFNTILDRVTAQ-TNELTVIPIFGMGGIGKTTLAKKVYDDSFICSRFDKLAWVTISEEYNERQMLLEVVSSVTT-EKSDDE--LMEIVYRGLKGRRFLIVIDDIWS--TEAWDQMQRIFPNDNKSRILLTTRLKYVA--DYVNCPDPH--SFLSLEDSWNLFTEKIFKKDP--CPP-LLEEIGKHIVQQCQGLPLSIVVVAGLLG-KDLTHDNWKNVEENL-SSFFG--TVSERCQSILSLSYNYLPQYLKACFLYVGGFPEDREINVSQLIRLWIAEQFV--A-RKKREVVGEEYLQELVDRSLILTGKQ---GRMRSCKIHDLLRQLCLSETHTENVVHV-----RR
>XP_019066753.1
QKST-----IVE--TVVGMKDDFNIILDRLTAQ-TDELIVIPILGMGGIGKTTLARKVYDDSCIRSRFDKLAWVTISQEYNERQMLLEVVSSITT-EMSNDE--LMEIVYRGLKGRRFLIVIDDIWS--TEAWNQMQRIFPNDNKSRILLTTRLKYVA--DYVNCPDPH--SFLSLEDSWNLFTEKLFKKDQ--CPP-LLVEIGKHIVQQCQGLPLSIVVVAGLLG-KDLTHDNWKNVEENL-SSFFG--TVSERCQSILSLSYNYLPQYLKACFLYVGGFPEDREINVSQLIRLWIAEQFV--A-RNKREVVAEEYVQELIDRSLILMDSL---GRMKTFKIHDLLRQLCLSETHTENVVHI-----RR
>XP_019066849.1
-MLP------LDS-NMVGRDKEKERMLEELRGGSKDELKVIPIVGMGGIGKTTLAKQVFNHPSIQSRFDVRAWATICKEYNVKEILLSLLQSIIN-SRDEAE--LADLLQKKLKCRRYLIVIDDIWC--YKAWDDTRQCFPIDNGSRILLTTRHTEVA--IYASSSN-L--NLMNADESWNLLKSKAFANE--SFTP-ELETIGEKIASKCQGLPLTIVVVAGLLS-KKRTKEEWENVAENI-KSVTK--DPNEQCLRVLGLSYNYLPNELKACLLYFGIFPEDSEISVKRLVRLWIAEGFL------EGEEEAKNRLQDLVDRCLVLVSQR---RNVKTCRIHDLVHELCLREAQSQNFLFI-----RW
>XP_019066850.1
-MLP------LDS-NMVGRDKEKERMLEELRGGSKDELKVIPIVGMGGIGKTTLAKQVFNHPSIQSRFDVRAWATICKEYNVKEILLSLLQSIIN-SRDEAE--LADLLQKKLKCRRYLIVIDDIWC--YKAWDDTRQCFPIDNGSRILLTTRHTEVA--IYASSSN-L--NLMNADESWNLLKSKAFANE--SFTP-ELETIGEKIASKCQGLPLTIVVVAGLLS-KKRTKEEWENVAENI-KSVTK--DPNEQCLRVLGLSYNYLPNELKACLLYFGIFPEDSEISVKRLVRLWIAEGFL------EGEEEAKNRLQDLVDRCLVLVSQR---RNVKTCRIHDLVHELCLREAQSQNFLFI-----RW
>XP_019068848.2
MRSD-----KSE--DIVGIDDDLEIIVKRLIGP-PSDLEIVTITGMGGIGKTTLARKAYDHLQIRYHFDILAWVTITQEFRNRNVLLEALRCILK---DDNE--LADLVQKKLKGRRYLVVVDDIWT--KNVWDSIRGIFPNYNGSRILLTTRETEVA--MYAS-TCPH--IHLSLENGWRLLCDKVFGQKY-EHPP-ELDEIGKEIVEKCQGLPLTISVIAGHLS-KANTLEGWKDVARNL-SEIIA--SHPNQCLGVLGLSYYHLPNRLKPCFLSMSSFPEDFQVDTRRLIQLWIAEGFI--TSAGKSEEVAEHYLEDLISRNLIQARKR---GEIKACGIHDILREFCLIEAEMTNHMHV-----CR
>XP_019068849.1
ILSD-------S--QL-GLEDDLKIIIKRLTGP-PSDIDIVTITGMGGIGKTTLAKKAYDHLTIRYHFDVFAWLTISQEFRCRNVLLEALHCILG---DENE--LADLVQKQLKGRRYLVVVDDIWS--SDVWDSIRGIFPNYNGSRILLTTRENEVA--MYAN-SCPH--SLLSAENGWKLLCDKVFGPNN-DHPP-ELEEIGKEIVEKCQGLPLTISVIAGHLS-KVRTLESWKDVARTL-SKIIA--SHPDKCLAVLGLSYHHLPSRLKPCFLSMSSFPEDFRFET---------------------------------------------------------------------------------
>XP_019068866.1
-QGP-----AEED-EVVGFNKPAEDVKERLCEGS-KDLDVIPIVGMPGLGKTTLSRKVYNDSSLDFYFYHKIWIYVGTSKKPKDILVEIVKEVAQ-DKDEDQ--LAHIIRDFLERGKHLIVLDDVWD--TQVVDFVKKAFPNKRGDRIMLTTRQQRVA--EAVS-ARPH--ENLSKEDSIKLLEQRVFANKR-TCPI-ELQGYRDGIVDKCCGVPLAIVVISGAL--RCMDESEWRVVEENV-GKINK--DDHKSCLKFVETSYNHLPQEKKAAFLYFGVFPQGFDIPAWNLIRLWVAEGLI-SGHKDSEEKVAETYLSDFASRNLVMVMQK---GQIKTCRLHDMLHEFCIIEAARISLFQQ--VY-RR
>XP_019068867.1
-QGP-----AEED-EVVGFNKPAEDVKERLCEGS-KDLDVIPIVGMPGLGKTTLSRKVYNDSSLDFYFYHKIWIYVGTSKKPKDILVEIVKEVAQ-DKDEDQ--LAHIIRDFLERGKHLIVLDDVWD--TQVVDFVKKAFPNKRGDRIMLTTRQQRVA--EAVS-ARPH--ENLSKEDSIKLLEQRVFANKR-TCPI-ELQGYRDGIVDKCCGVPLAIVVISGAL--RCMDESEWRVVEENV-GKINK--DDHKSCLKFVETSYNHLPQEKKAAFLYFGVFPQGFDIPAWNLIRLWVAEGLI-SGHKDSEEKVAETYLSDFASRNLVMVMQK---GQIKTCRLHDMLHEFCIIEAARISLFQQ--VY-RR
>XP_019068911.1
SHES------IVTSVTVGHEEEEAWIIGQLDEH-ESELDVISIVGMPGVGKTTLANKVYNNTLVASHFHVRAKCTVSQKY----------------------------------------------------------------------------------------------------------------------------------------------------------------NL-DSIST--NISL----VMQLSYDHLPCHLKPLLLYFATTQKSQRTPVSTLMQLWMAEGFV-D-----SEEVTQSYLDALISSNLIMV----TSTMIKVCYMHDVVHDFVSVKAENEKFFKL--IN-HR
>XP_019069317.1
NTPR------ITDEEVVGFEDVMEKLREQL-RG-TKQLDVISVVGMPGLGKTTVANKLYSDELV-SRFDIRAKCCVSQAYSRRSVLLSILRDIGE-KLPTDV--LADQLRKTL-WKRYLILVDDIWE--ASVWDDLRCCFHDSNGSRIILTTQHADVAENA-KSVSDP---RILNDDESWKLLKQKVF--GE---FM-LLSNVGQEIANKCRGLPLSIVLVAGMLTKE-KSEKCWKQVAKNLCN-------VLSNSKAIIEQSYQNLPYHLKPCFLYFGVFLEDKEINISILTWLWISEGFI----CDKSEDIAEGYLENLIGRNLVMVAKWGSGGKVKTCRIHDLLLYFCKEIAKNLLLWMRRQNV-RR
>XP_019069333.1
PSKP------VEKKIIVGFEEETEWIIRKLTSG-PTEVDVISIVGMPGLGKTTLAYRVFNNKSVVDHFDVRAWCTVDQEHNDKKLLQKIFNQVVG-TLNEDDEDIADKLRKELFGKRYLIFLDDLWD--IETWNELTRPFP-QRRSRIILTSRKREVA--LQGKHHSP---RLLTPEESWDLLVKRVFGEER--CPD-ELLVVGEEIARKCAGLPLLLDLIGGVIARQEKKKALWLEVLNNL-NSILK--DEEE-VMKVIQLSYDHLPNHLKPCLLYLASYPKDNYIKISELKHLWSSEGLV-I--EMKSDELLEVYVDELISSSLVVVYGIH-----PIFRIHDLVHDFCLIKSRNEHLFDV--IK-RA
>XP_019069347.2
PNKP------VENSIIVGFEEETEWIIRKLTSG-PAEIDVISIVGMPGLGKTTLAYRVYNDKSIVDHFDVCAWCTVDQEHNEKKLLQKIFNQVIG-RFNEKDDEVADKLRKQLFGKRYLIVLDDIWD--TAIFDELTRPFP-EKGSRVILTSRKKEVA--LHGKCHSP---RLLRSDESWELLEKSVFGEER--CPD-ELKYVGEKIAQKCDGLPLVLDLIGGVISRKEKKETLWLEVLNNL-SSIFK--DEEE-VVKIIQLSYDHLSDHVKPCLVYLASYPKDEDIRISELKDLWIFQGLV-I--VMKSEEVVDV----LISSSLVIP---------SICKIHDLVHDFCYIKSRKEKLLHF--IG-RG
>XP_019069358.2
PNKP------VEHSIIVGFEEETEWIIRKLTSG-PDEIDVISIVGMPGLGKTTLAYRVYNDKSIVDHFNVCAWCTVDQERNEKKLLQKIFNQVIG-RFNEDDDDVADKLRRKLFGKRYLIVLDDMWD--TDILDDLMRPFP-KEGSRVILTSRKKEIA--LHGKCHSP---RLLRSEESWELFNKRVFGEEG--CPD-ELKDVGEKIALKCGGLPLVVDLIGGVISKKEKKEALWAEVLNDL-SSIFK--DEEE-VVKVIQLSYEHLSHDVKPCLLCLATYPKDEDISMSELKDLWIFQGL-----EMKSEEVVD----ELISSSLVIP---------SIFKIHDLVHDFCYIKSRKEKLLHF--IG-RG
>XP_019069402.1
PKNP------VENSIIVGYEEETEWIIRKLTSG-PAELDVISIVGMPGLGKTTLAYRVYNHKSIVDHYDVCAWCTVDQERNEKKLLQKIFNQVKG-RSSEDDDDVADKLRKRLCGQRYLIVLDDMWD--TATLDELMRPFP-EKGSRVILTSRKKEIA--LHGKCHSP---RLLRSEESWELLEKRVFGEEG--CPD-ELKDVGKKIARRCGGLPLLVDLIGGVISRKEKKEALWAEVLNDL-SSIFK--DEEE-VVKVIQLSYDHLSDHVKPCFVYLASFPKDEDISMSELKDLWISQGL-----EMKSEEVVD----ELISSSLVIP---------SIFKIHDLVHDFCDIKCRKEKLLHF--IR-RG
>XP_019069404.2
PNKP------VENSIIVGFEEETEWIIRKLTSG-PAEIDVISIVGMPGIGKTTLAYRVYNHKAIVDHFDVCAWCTVDQERNEKKLLQKIFNQVIG-RFSEKDDGVADKLWKQLCGKRYLIVMDDMWD--TETLDELMRPLP-EKGSRVILTSRKKEVA--LHGKCHSP---RLLRSEESRELLKKRVFGEEG--CPD-ELMDVGKRIAKKCGGLPLVLDLIGGVLSRKEKKETLWLEVLHSL-SSIFK--DEEE-VVKAIQLSYYHLSDDVKPCLVCLATYPKDEDIRMSELEDLLIFQGL-----EMKSEEVVD----ELISCSLVIP---------SIIKIHDLVHDFCDIKCRKEKLFHF--IG-RG
>XP_019069438.1
EHDDYKSEYVIDEVEMVLFQDVMEKIKKQLLGG-SSQLDVISIVGMPGLGKTTLAEQIYNDQIVAGYFDVHGKC-VTQTYSWRELLVTLLNDVM--KKADDQ--LAKELRQFLLTKRFLILIDDVWD--TKAWDYLHMCFQGINGSRIILTTRLSEVA--QYAKCESPH--PLLRDDESWKLLQKKVFRRGS--CPP-ELGDVGFRIAKSCGGLPLFIVLVAGVLKEKNEKADLWKEVEESLDAL----IDSLEESMSIIGFSYMNLPHHLKPCFLYFGGFLRGKSIHVSKLTRLWLAEGFV-LEHNEKREDVAEDFLKNLISRNLVMDMEKRFNGKMKTCRVHDLLHKFCLEKAKQENFLLW--IY-YR
>XP_019069506.1
PNKS------VEKSIIVGFEEETKWIIRKLTSG-PAEIDVISIVGMPGLGKTTLAYRVYNDKSIVDHFDVCAWCTVDQECNEKKLLQKIFNQVIG-KFSEDDEDVADKLRRKLCGQRYLIVLDDMWD--TATWDELTRPFP-EKGSRVILTSRKKEVA--LHGKCYSP---RLLKPKESWELLEKRVFGEEG--CPD-ELKDVGEKIARKCDGLPLVLDLIGGVISRKEKKEALWLEVLNNL-SSIFK--DEEE-VAKVIQLSYDHLSDHVKPCLVYLASYPKDKDIMISELKDLWIAQGLV-T--EMKSEEVVEIYVDELISSSLVIP---------FIFKIHDLVHDFCYIKSRKEKLFDF--IG-RG
>XP_019069562.1
ELDEYKAEFVIDEVEMEGFHEAMDKIKRQLLRR-SSQLDIISIVGMPGIGKTFLAEKIYNNLIVTPHFDVHAKC-VTQLYSWKELLLTILNDVLD-GKEDGE--LATELRQVLLTKRFLILVDDVWD--KTVWDHLYMCFRDANGSRIILTTRLSDIA--NYAKCKSPH--RLFRDDESWTLLQEEVFQGES--CPT-ELVDVGFRIAKSCGGLPLSIVLVGGVLKEKEKKEDLWKEVEESLGSK----IGSLQKSMSLIGFSYKNLPHHLKPCFLYFGGFFKGKDIHVSKLTRLWQAEGFV-QANKEK-TDTAHDFLEDLISRNLVMVMKERPNDKVKSCRIHDLLHNFCLEKSKQENFLNQ--MN-YR
>XP_019069678.1
PKKP------VEKSIVVGFEEETKWILRKLTSG-PTDLDVISITGMPGSGKTTLAYKVYNDKSVSSHFDLHAWCTVDQGCDEKKLLNKIFKQVSD-KLSED-IDVADKLRKQLYGKRYLIVLDDVWD--TTTWDELTRPFP-EKGSRIILTTREKEVA--LHGKLNTP---RLLRSEESWELLQKRAFGNES--CPN-ELLDVGKEIAENCKGLPLVADLIAGVIAGREKKRSVWLEVLNNS-HSILK--NEVE-VMKVIEISYDHLSDHLKPCLLYFASWPKDTIMTIYELNGFLGGEGFV-T--EMKSEEVVKIYMDDLISSSLVICNEIG-----PTYQLHDLVHDYCLIKARKENLFDR--IR-RQ
>XP_019069769.1
------ASIY-DD--VVGFEKDAEIIMKKLIRG-TKERDLISIYGMPGLGKTTLARKVYNNPSIVNYFEVKAWCAVSQAYNRSTLLVEIFKQA---E--DDD--VADMLRKVLIGKRYLIVLDDIWE--VEAWEDLGICFPQGCGSRVMVTTRIEQVAKHLQHH---PY--SFLSSKKSWELLEKKVF-RGE-SCPP-DLLEAGLQVALHCKGLPLVVVLIAGMIAKMDREASLWLEVANDL-SSLAL--G---EQMKVIQSSYDHLENHLKPCLLYMALFPEDHKITVDDLLKLWMAEEFV-NV-ETENEEASRVCLSDLLNRSLIMVSGM--YDNVQYCSLHDVVREFCLRKLTEDKYMQL-PYN-SR
>XP_019071116.1
RHMPHHNSLMNDE-DIVGFGIVAEKMIHSLTRG-TNELDVIPIVGMGGQGKTTCARLLYNNEIIVSHFDVRAWCIISQTYNRKELLQDIFSQVTG-KVDEVG--LADMLRKSLLGKWYFIVLDDMWD----------------------VTTRLEKVG--EYVKHHTPY--PFLTLKESWELLQKKVFQNK--SCLS-ELYDVSLEVAKRCKGLPLVVILVAGIIKKKEES--WWHEVKDAI-YS----G-ESEEYRGTVHLSYDNLPDYLKPCLLYMGMFPEDHNISASNLINLWIAEGFV------ESEEAAEGYLMDLISSNVIMVSKG---GKVKYSQVHDIVLHFCLERSREEKFMLA--VK-SR
>XP_019071638.1
---------TVEECTVLDLDNDLMTVKSRLIGP-PSKLDVVSIVGMGGIGKTTLARKVYDDIYMEHHFYVRAWITVSQMHQHREMLLGILRCFSL-LKSTEQ--LAEQVYRSLKGRRYLIAMDDVWD--TTAWDVVKRSFPDDNGSRVILTSRLANVG--IYAS-SGPH--RCLSVDRSLKLFNLKVFGRE--NCPL-ELEKATKQIVGKCQGLPLAIVVVAGFCS-KSKTENCWEDVAHKI-GLIVS--RETEECMDLLALSYKHLPHHLKPCFLYMGAFPKDYEISVSRLIKLWIAAEFL--YTFEMDEEVAEGYLKDLIDRSLIMVKKR---GKVKTCEVHDLLHDLIIREAKERSIYFT-VVL-HR
>XP_019071639.1
---------TVEECTVLDLDNDLMTVKSRLIGP-PSKLDVVSIVGMGGIGKTTLARKVYDDIYMEHHFYVRAWITVSQMHQHREMLLGILRCFSL-LKSTEQ--LAEQVYRSLKGRRYLIAMDDVWD--TTAWDVVKRSFPDDNGSRVILTSRLANVG--IYAS-SGPH--RCLSVDRSLKLFNLKVFGRE--NCPL-ELEKATKQIVGKCQGLPLAIVVVAGFCS-KSKTENCWEDVAHKI-GLIVS--RETEECMDLLALSYKHLPHHLKPCFLYMGAFPKDYEISVSRLIKLWIAAEFL--YTFEMDEEVAEGYLKDLIDRSLIMVKKR---GKVKTCEVHDLLHDLIIREAKERSIYFT-VVL-HR
>XP_019071640.1
---------TVEECTVLDLDNDLMTVKSRLIGP-PSKLDVVSIVGMGGIGKTTLARKVYDDIYMEHHFYVRAWITVSQMHQHREMLLGILRCFSL-LKSTEQ--LAEQVYRSLKGRRYLIAMDDVWD--TTAWDVVKRSFPDDNGSRVILTSRLANVG--IYAS-SGPH--RCLSVDRSLKLFNLKVFGRE--NCPL-ELEKATKQIVGKCQGLPLAIVVVAGFCS-KSKTENCWEDVAHKI-GLIVS--RETEECMDLLALSYKHLPHHLKPCFLYMGAFPKDYEISVSRLIKLWIAAEFL--YTFEMDEEVAEGYLKDLIDRSLIMVKKR---GKVKTCEVHDLLHDLIIREAKERSIYFT-VVL-HR
>XP_025883958.1
QKST-----IVE--TVVGMKDDFNIILDRLTAQ-TDELIVIPILGMGGIGKTTLARKVYDDSCIRSRFDKLAWVTISQEYNERQMLLEVVSSITT-EMSNDE--LMEIVYRGLKGRRFLIVIDDIWS--TEAWNQMQRIFPNDNKSRILLTTRLKYVA--DYVNCPDPH--SFLSLEDSWNLFTEKLFKKDQ--CPP-LLVEIGKHIVQQCQGLPLSIVVVAGLLG-KDLTHDNWKNVEENL-SSFFG--TVSERCQSILSLSYNYLPQYLKACFLYVGGFPEDREINVSQLIRLWIAEQFV--A-RNKREVVAEEYVQELIDRSLILMDSL---GRMKTFKIHDLLRQLCLSETHTENVVHI-----RR
>XP_025883959.1
QKST-----IVE--TVVGMKDDFNIILDRLTAQ-TDELIVIPILGMGGIGKTTLARKVYDDSCIRSRFDKLAWVTISQEYNERQMLLEVVSSITT-EMSNDE--LMEIVYRGLKGRRFLIVIDDIWS--TEAWNQMQRIFPNDNKSRILLTTRLKYVA--DYVNCPDPH--SFLSLEDSWNLFTEKLFKKDQ--CPP-LLVEIGKHIVQQCQGLPLSIVVVAGLLG-KDLTHDNWKNVEENL-SSFFG--TVSERCQSILSLSYNYLPQYLKACFLYVGGFPEDREINVSQLIRLWIAEQFV--A-RNKREVVAEEYVQELIDRSLILMDSL---GRMKTFKIHDLLRQLCLSETHTENVVHI-----RR
>XP_025883969.1
---------VTQQ-VVVGLYDDFLRIADKLTGY-PDKLDVVVIFGMGGIGKTTLAKRIYHDKLIEEHFYVRAWITVSERYKVRNMLLDLL------EMENEE--LGERLYKSLKGQRYLIVMDDVWY--TEAWDDVRRYFPNDNGSRVMVTSRIMKVA--RYIN-PLPH--RFLTVEESWKLLQKKIFGLDDCCCDD-EMERIGMEISKKCKGLPLAIVMVAGILS-KSATASKWSDIAENIHSSVTE--E-SRPFLDILALSYNHLSRHLKACFLYMGAFPEDVEVPVWRLIRLWIAEGFI------KTEFVGQEYLQELIDRSLIIVSKR---NRVKTCSIHDILRNFCQEEAKQEKLLHV--VRVRR
>XP_025884346.1
-MLP------LDS-NMVGRDKEKERMLEELRGGSKDELKVIPIVGMGGIGKTTLAKQVFNHPSIQSRFDVRAWATICKEYNVKEILLSLLQSIIN-SRDEAE--LADLLQKKLKCRRYLIVIDDIWC--YKAWDDTRQCFPIDNGSRILLTTRHTEVA--IYASSSN-L--NLMNADESWNLLKSKAFANE--SFTP-ELETIGEKIASKCQGLPLTIVVVAGLLS-KKRTKEEWENVAENI-KSVTK--DPNEQCLRVLGLSYNYLPNELKACLLYFGIFPEDSEISVKRLVRLWIAEGFL------EGEEEAKNRLQDLVDRCLVLVSQR---RNVKTCRIHDLVHELCLREAQSQNFLFI-----RW
>XP_025884479.1
GSTS-----SLEE-VMVGHENEFEMMQDQLTRG-ASDLEVVSIVGMGGIGKTTLANKIYTDPFVMSCFDKRAKVTISQDYCVRNVLLRLLSSISG-EQDDGQ--LADQLQKLLKGPRYLVVIDDIWT--TGAWDDIKLCFPDCCRSRILMTTRNMEVA--EYAS-SGPY--RLMNFDESWSLLYEKVFAR-G-FFPH-EFEQLGKQIASKCKGLPLMIVVIAGLLS-KGNRLDRWRSVAENV-SSVMN-TDLDVQCMRVLALSYYHLPHHLRACFLYFALFPEDKLIFVNELVKLWAAEGFL--VDETKSEQVAKQSLKDLVDRSLVFIQRV---GKIKACGMHDVIRELCLREARKINFVNV--I-SVR
>XP_025884563.1
TSSP-----DVQ--KPVGFQEDLEKIIDRLRGG-PSELDIICIVGMAGIGKTTLAKRAYNDISVVNRFDVRAWVTVSQEYRERDILFDLFYSVVP-ERRDQE--TADRVRKSLICKRFLIVVDDMWS--TDAWDNLSRLFPDDNGSRIILTSRLIDLA--TYVN-PDPH--DFLDNDEGWELLRRKIFGKRG--CPF-ELEEIGRSIAEKCQGLPLAIVVVAGHLS-KSKTTDCWNNVAESV-DSVVN--REPGQCLDILALSYSHLPQHLKACFLYMGAFPEDFEIHVWKLIRLWVAEGFL--ATGVTTEEIAEECLEDLIDRSLVLAVKR---GKLKTCKLHDIMRDFCLEEAKRQNFLHF-----RR
>XP_025886222.1
SNEP------IKTSVTVGHEEDEARIIGQLDEH-ESELDVISIVGMPGVGKTTLANKVYNNTLVASHFKIRAKCTVSQNFNKSKVLREILQQVTA-KESED--DLAGKLRVALLDKRYLIVLDDVWD--IATGEMLIACFPKKRGNRVILTSRSSEVG--LKVKCHST---QLLTPEKSWDLFVKKVFEDEG-SCPA-ELSDIGHQIVEKCKGLPLSIVLIAGVIVRKKKKKDLWLQIEHNL-DSISS--NNNLQMMKVMQLSYDHLPYHLKPLLLYFARSQKSKRTPVSTLMQLWMAEGLV-D-----SVETTQSYLNALISSSLIMV----TSAMIRACYVHDVVHDFCSVKAKKEKFFKL--IN-RR
>XP_025886337.1
KHNEYEVEYILDEIELVGFTDVCKTIRDQLVGG-SQELDVVSIVGMAGSGKTTLARSFINDDIVVSHFDFFAEC-VSQEYTREDLLFSILNSGL--KRGADI--LADRLRKTLLPKRYLLIIDDVWA--VQAWDDLRLCFPEAKGSRIILTTRLKEVA--TYAKCVTPI--RSMKDSESWLLLQKKVFGEEM--CPE-ELKEVGQNIAFKCNGLPLSIVLVAGLLAKIDKTERCWTRMELSFGER----QDGAKD---LVKLSYEDLPNKLKSCFLYFGAFLEDREISVSKLTSLWIAEEFI-KNNEDKCEDTAEDYLSDLIGRNLIMVSKRRSTGKIKACRVHDLMLDFCKEKAKEDNFLLW--LK-RR
>XP_025886344.1
SSQP------TQTSVTVGHEKEEAWIIDQLDEH-ESELDVISIVGMPGLGKTTLANKVYKNTLVASHFHVRAWCTVSQXYNKSKVLREILKQVTG-KESED--DLAEKLRRALLDKRYLIVLDDVWD--IETGEMLIACFP-KRGNRIILTSRSSKVG--LQVKCHSP---QLLTPEKSWDLFVKKVFGDKG-SCPA-ELSKVGHQIVEKCKGLPLAIVLIAGVIVRKKKEKDFWLKILHNL-DSIST--NINL----VMQLSYDHLPCHLKPLLLYFATTQKSQRTPVSTLMQLWMAEGFV-D-----SEEVTQSYLDALISSSLIMV----TPLMIKVCYVHDVVHDFCSEKAKKEKLLKL--IN-HR
>XP_025886396.1
LLSD-----KLE--DIVGIDDDLEIIIKRLIGP-PSDLDIVTISGMGGIGKTTLARKAYHHLTIRYHFDILAWVTISQEFQCRNVLLEALHCISK-KMDDNE--LADLVQKNLKGPRYLVVVDDIWT--ENVWDSVRGIFPNYNGSRILLTTRENEVA--MYAN-TCPH--SLLSGENGWKLVCDKVFGPKH-DHPP-ELEEIGKEIVEKCQGLPLTISVIAGHLC-KARTLEGWKDVARTL-SEIIA--SHPDECLAVLGLSYHHLPNHLKPCFLSMSSFPEDFQVETRILIQLWIAEGFI--TSENKSEEVAIDYLEDLISRNLIQARER---GDIKACGIHDLLREFCLTEAEMTKHMHV-----RR
>XP_025886812.1
EHDDYKSEYVIDEVEMVLFQDVMEKIKKQLLGG-SSQLDVISIVGMPGLGKTTLAEQIYNDQIVAGYFDVHGKC-VTQTYSWRELLVTLLNDVM--KKADDQ--LAKELRQFLLTKRFLILIDDVWD--TKAWDYLHMCFQGINGSRIILTTRLSEVA--QYAKCESPH--PLLRDDESWKLLQKKVFRRGS--CPP-ELGDVGFRIAKSCGGLPLFIVLVAGVLKEKNEKADLWKEVEESLDAL----IDSLEESMSIIGFSYMNLPHHLKPCFLYFGGFLRGKSIHVSKLTRLWLAEGFV-LEHNEKREDVAEDFLKNLISRNLVMDMEKRFNGKMKTCRVHDLLHKFCLEKAKQENFLLW--IY-YR
>XP_025886865.1
QMTS------MSE-EMVGFQDVMYTLRGKL-RG-SSKLDVISIVGMPGLGKTTIANKLFFDQLV-SHFDVRAQCCVSQVYTRKDLLLTILHSKKD-KLPEDV--LADKLRKLL-VQRYLILIDDVWE--TVAWDDLKPSFYDANGSRIILTTRLGDVANDA-KFFSDP---RLFTQEESWMLLKTKVF--NT---PL-VLEDVGQRIAKRCGGLPLSVVLVAGILETE-KETNCWEQVAINLGH-------IQAKSEDIINLSYQALPFHLKPCFLYFGVFLEDEEIRVSKLTWLWIAEGLV----HKKPEDIAEDHLKNLIGRNLVMVSKMSSDGKSKSCRIHDLLLDFCKKKAENFLQCIKGN-D-RR
>XP_025886867.1
SKQR------INE-EIVGFEDVKDELIGKL-GG-PSGLDVISIVGMAGLGKTTLANKLYSDESV-SYFDIHAHCCVSQQYTRKDLLLAILHDTDE-RETENE--LADKLRKLL-RKRYLLLIDDVWE--TSAWDDLKLCFPEDNGSRIILTTRHYEVASHA-KHDSDP---RSLNNDESWMLLNKKVF--NN---PL-IPRDIGQEIVRKCGGLPLSIILVAGILTRK-KDKHCWEQVATNLGN-------IQDQMEGTLDLSYQHLPPYLKPCFLYLGLFPEDREIQVSKLTWLWIAEGFI----HAKTEEIAENHLENLVGRNLVMVKKRSFDGRIKACRIHDLVHEFCRKKAENIIQRINGA-G-RR
>XP_025886878.1
EHDEYKAEYVMDEAEMESFQEAMDQMKMQLLGG-SRQLDVVSLVGMPGIGKTTLAEKIYNDPVITFHFDVRAQC-TTQVYSWRDLLLAILNGVLE-EKEDGE--LADELRRFLLTKRFLILIDDVWD--DKVWDNIHMCFKDANGSRIILTTRLSSVA--NYAKCESPH--RLFRDDESWTLLQQELFQGKS--CPP-EIVDVGFRIAKICGGLPLFIVLVAGVLREKKIKAELWKEIEESLCLL----IDSLEESMSIIGFSYRNLPQQLKPCFLYFGGLLKGKDIHVSKLTRLWVAEGFV-QANEENGEDAAXCLLEDLISRNLVMGVEKRPNGKLKTCRVHDLLHKFCLEKSKQENFLLH--IN-YR
>XP_025887010.1
PNKP------VEHSIIVGFEEETEWIIRKLTSG-PDEIDVISIVGMPGLGKTTLAYRVYNDKSIVDHFNVCAWCTVDQERNEKKLLQKIFNQVIG-RFNEDDDDVADKLRRKLFGKRYLIVLDDMWD--TDILDDLMRPFP-KEGSRVILTSRKKEIA--LHGKCHSP---RLLRSEESWELFNKRVFGEEG--CPD-ELKDVGEKIALKCGGLPLVVDLIGGVISKKEKKEALWAEVLNDL-SSIFK--DEEE-VVKVIQLSYEHLSHDVKPCLLCLATYPKDEDISMSELKDLWIFQGL-----EMKSEEVVD----ELISSSLVIP---------SIFKIHDLVHDFCYIKSRKEKLLHF--IG-RG
>XP_025887048.1
PKNP------VENSIIVGYEEETEWIIRKLTSG-PAELDVISIVGMPGIGKTTLAYRLYNHKSIVDHYDVCAWCTVDQERNEKKLLQKIFNQVKG-RSSENDDDVADKLRRRLCGQRYLIVLDDMWD--TATLDELMRPFP-EKGSRVILTSRKKEVA--LHGKCHTP---RLLRSEESWELSEKKVFGEGR--CPD-ELEDVEKRIARKCDGLPLVVDLIGGVISRKEKKEALWAEVLNDL-SSIFK--DEEK-VLKVIQLSYDHLSDHVKPCLVYLATYPKDKDIRMSELKDLWISQGL-----EMRSEEVVD----ELISSSLVIP---------SIFKIHDLVHDFCYIKSRKEKLFHF--IG-RG
>XP_025887356.1
------ASIY-DD--VVGFEKDAEIIMKKLIRG-TKERDLISIYGMPGLGKTTLARKVYNNPSIVNYFEVKAWCAVSQAYNRSTLLVEIFKQA---E--DDD--VADMLRKVLIGKRYLIVLDDIWE--VEAWEDLGICFPQGCGSRVMVTTRIEQVAKHLQHH---PY--SFLSSKKSWELLEKKVF-RGE-SCPP-DLLEAGLQVALHCKGLPLVVVLIAGMIAKMDREASLWLEVANDL-SSLAL--G---EQMKVIQSSYDHLENHLKPCLLYMALFPEDHKITVDDLLKLWMAEEFV-NV-ETENEEASRVCLSDLLNRSLIMVSGM--YDNVQYCSLHDVVREFCLRKLTEDKYMQL-PYN-SR
>XP_025888775.1
KHLPHSN-PITDE-EIVGFGIDKEKIIQCLIRG-TNDLDVVPIVGMGGQGKTTIARKVYNSDNIVSHFDVRAWCIVSQTYNRRKLLQEILSQVTG-KGYEDD--LADELRKSLMGKRYLIVLDDMWD--CMAWDDLRLSFPDFNRSRIVVTTRLEKVG--EQVKFHTPY--PFLTKEESCKLLQKKVFQKE--DCPP-ELQDVSQVVAEKCKGLPLVIVLVAGIIKTKEES--WWNEVKDSL-FD----DCHSEQYRATMQLSFDNLADCLKPCLLYMGMFPEDASINVSALLSLWLAEDFV------KS---AEDYLMNLISSNVVMVSK----GKIKYCEVHDVVLHFCLEKSREENFMLV--AK-SR
>KAA8519401.1
TSAP-----NVEE-TLVGFDDEVDTIKDRLIGVQSDQLEVISIVGMAGLGKTTLAKKVYDDPLVVYHFYIRGWTYVSQVFQKRDLLLGILTSFVQ-GMSDAE--LGERLYKCLKERRYLVVMDDIWL--IEAWNDIKKHFPNDNGNRILFTSRMIDVA--FQAK-PDPH--HFLTDDESWNLLQKKVFQKK--SCPT-ELVEIGKQIAKKCQGLPLAILVVAGLLA-KEQTENWWKKVAESV-SSILN--D-PKQYMDTLALSYNHLPPHLKSCFLFMGAFPE--EIPVQKLIWLWIAEGFI--QTGQKSEDVAEEYLMDLIDR----------------------------------------------
>KAA8529776.1
---------IVNE-IVVGFDEEAMKIIEQLTGE-QKQLQVISIVGMGGLGKTTLARK-----------------------------------------------------------------------------------------------------------------------DESWDLLQQ-------------------KSISFVCQTFKLLRVLV-------------------------------------------------ITVHFLDF--FP----------------------QIEQRYEIFACDF-----------------------------------------------------
>KAA8529800.1
---------AIGE-AVVGIEDEAYEIKSWLMEE-RKKLDAVSIVGMPGLGKTTLARKFYNDD-------------------------SVLTS----DLTDKD--LSEELYKCLKGKSNCI--------------------------------RSSN----------------------------------------------------------PFGAI---------------------------------------------------FQPAPL-----------------------------------DSAADAVPAVI--------------------------------ATAAGFI-------RR
>KAA8529801.1
---------TIGE-AVVGVEDEAYEIKSWLMAE-RKKLDAVSIVGIPGLGKTTLARKLYYDD-------------------------SVLTS----DLTDKD--LSEELYQCLKGKRYLIVLDDIWD--IRVWNDLKGSFLDDKGSRILFTTRTKDGA--FHAQ-LNPH--RFLNENESWDLLKEKIFHKE--SCST-MLMEVGKQIARKCAGLPLAIVVVAGLLA-KEKTKEWWERVTESV-SSMVN--D-RKQYMDTLALSYHHLRNHLQPCFLYFGAFPEDYEIPVWKLIWLWVAEGFI--KHGEESEDVAVDSLNDLIERSLIIVANK---GGVKSCRIHDMLHDLCLRKAEEEGFLQR--IR-RR
>KAA8529803.1
---------AIGE-AVVGVEDEAYEIKSWLMAE-RKKLDAVSIVGMPGLGKTTLARKLYYDD-------------------------SVLTS----DLTDKD--LSEELYQCLKGKRYLIVLDDIWD--IRVWNDLKGSFPDDKGSRILFTTRTKDGA--FHAQ-LNPH--RFLNENESWDLLKEKVFHKE--SCST-MLMEVGKQIARKCAGLPLAIVVVAGLLA-KEKTKEWWERVAESV-SSMVN--D-RKQYMDTLALSYHHLPDHLQPCFLYFGAFPEDYEIPVWKLIWLWVAEGFI--KHGEESEDVAADCLNDLIERSLIIVANK---GGVKSCRIHDMLHDLCLRKAEEEGFLQR--IR-RR
>KAA8529807.1
-RAP-----VVEE-NVVGFHKETKMLVDQLIGEQ-KELEVISVVGMGGLGKTTLARKVYTDPDVDFNFRSRAWIFVSQEYNRKEVFLGILSQV-S-KMSADS--LAQVIRTRLESGRYLIVLDDVWT--NDAWDALKNAFPNKNGSRIVLTSRETEVA--KHAN-PDIH--RFLTEDESWELLQLKVFRKG--SCPS-DRESLGKKIVKQCGGLPLAVVVVAGLLL-KVNSDDWWNKVAESV-RPVAR--D-PKQFREVLALSYKHLPYHLKACFLYFGVFPEDFQIPVWKLIRLWVAEGLI-LPIGEENEEIAEEHLEDLVDRNLVLVEKW---GRIKACRIHDMLRDLCLKEAAEEKFFEE--IK-RR
>KAA8529811.1
-NIP-----IVDK-SVVGFDDEALKIIEQLTGE-KKRLEVISIIGMAGLGKTTLARKVYNDPFIVYHFHVRGWTYVSQVYHQRDILLAIISSLIQ-KMSIET--LCEMMKKQLTGKKYLIVLDDIWD--IGAWNDLRRSFPNDNGSRIMFTSRYKDVA--LHVK-PHPH--RFLTEDESWDLFVQKVFRKE--RCPL-ELMEIGKKIAKKCQGLPLAILVVAGLLA-KEKTQDWWKQVAQSV-SSIVS--D-PEQYMDALALSYNHLPHHLKACFLYFGAFPEDYDIPVWKLIYLWVAEGFI--KNEQKSEELAEDYLMDLIDRSLVLVSKR---GGIKTCHIHDLLRDLCLRKAEEENFLQE--IS-RR
>KAA8529814.1
-RAP-----VVEK-NVVGFDEEAKMVKDRLTKGP-EQLEVVSVVGMGGLGKTTLARKIYTDPSIEYHFYIRAWTYVSQEYNRREVFLNILSSL-T-KMSDER--LGEELCKHLKSGKYLIVIDDVWT--TMAWDDLKMAFPNTNGSRILLTSRHTDVA--LHAN-HNPH--RFLTDDESWELLHIKVFHRA--DCPS-ELEELGKQIAKKCSGLPLAVVVVAGLLS-KYKTHDWWKKVAESV-SSVAR--D-PKQCMDILALSYKHLPHHLKVCFIYFGLFPEDFEIPVWKLLRLWVAEGFI--QIGQECEDIAEEYLEDLVDRNLILVAKR---GRIKTCRIHDMLRDLCLREAAEEKFLQE--IK-RR
>KAA8529819.1
VNTS-----KADE-IVVGFDNEIMMIKEQLTGG-KKQQEVVSIIGMAGLGKTTLPRKVYDDPFIEYHFYIRAWSYVSQDYRKRDLLLGILSYVIE-EMSDEE--LSLKLKKGLMGRRYLIVMDDIWS--VDASDCLKRSFPDDNGSRIMFTSQLKDVA--LHAK-PDLH--RFLTEDESWFLFQQKAFGKE--TCPL-WLMGIGMEITKKCLGLPLAIVVTAR----SCQNRKEFSIVGESC-KK-----------INVIEY----------PCFG--------------------------------PASDDSPSLMAD--------------------------------------------------
>KAA8529825.1
-RAP-----IVEE-NVVGFDKEVGILLDLLTSGS-EELEVISVVGMGGLGKTTLVRKVFTDPRIEYEFCNRAWNYVSQEYNRREVFLGILNCV-T-KMSDDK--LAECVRAQLQGQRYMIVLDDVWT--KNAWDDLKIAFPNNNRSRILLTSRNRDVA--VHAN-PDPH--RFLTDDESWELLQKKVFRKG--SCPS-ELEMLGKQIARRCFGLPLAIVVIAGVLL-NDKTRDWWERVAES---------------------------------------------------------------VTGDISEDRAEENLEDLVDRNLILVATR---GRIKTCRIHDMLHDLCLREAAEENFFQR--IK-RR
>KAA8529826.1
AIPP-----SVEE-TVVGFDQEIGEIKERLTGSSEQKRQVISIVGMAGSGKTTLARKVYNDRFIIYHFSILAWTYVSQSYRKRDLLLGILKSVVE-SMSDEK--LGDELYRGLKGRRYLVVIDDIWH--IEVWNDLKRYFPNNNGGRIMFTTRIKEVA--LHAQ-PNPH--RFLSEDESWNLLQCKVFLKE--SCPP-ALVEIGKQIVEKCWGLPLAIVVVAGLLA-KEKTQNWWNQVAESV-SSVVS--D-SEQQMYTLALSYNHLPRHLKSCFLYLGAFPEDCEISVRKLTWLWIAEGFI--QIGEKNEDVAEEYLMELIDRSLVLVAKK---GGIRACRVHDLLHDLCLRKAKEENFLQQ--IY-RL
>KAA8529827.1
AIPP-----SVEE-TVVGFDQEIGEIKERLTGSSEQKRQVISIVGMAGSGKTTLARKVYNDRFIIYHFYIRAWTYVSQSYRKRDLLLGILKSVVE-SMSDEK--LGDELYRGLKGRRYLVVIDDIWH--IEVWNDLKRYFPNNNGGRIMFTTRIKEVA--LHAQ-PNPH--RFLSEDESWNLLQCKVFLKE--SCPP-ALVEIGKQIVEKCRGLPLAIVVVAGLLA-KEKTQNWWNQVAESV-SSVFS--D-SEQQMYTLALSYNHLPRHLKSCFLYLGAFPEDCEISVRKLTWLWIAEGFI--QIGEKNEDVAEEYLMELIDRSLVLVAKK---GGIRACRVHDLLHDLCLRKAKEENFLQQ--IY-RR
>KAA8529828.1
-RAP-----IVEE-NVVGFDKEVGILLDLLTSGS-DELEVISVVGMGGLGKTTLARKVFTDPRIEYEFCNRAWNYVSQEYNRREVFLGILNCV-T-KMSDDK--LAEYVRAQLQGQRYMIVLDDVWT--KNAWDDLKIAFPNNNRSRILLTSRNRDVA--VHAN-PDPH--RFLTDDESWELLQKKVFRKG--SCPS-ELETLGKQIARRCFGLPLAIVVIAGLLL-NDKTRDWWERVAESV-SSVSM--N-PEQCMDVLALSYNHLPYHLKACFLYFGVFPEDFEIPVWKLIRLWVAEGFI--VTGEISEDRAEENLEDLVDRNLILVATR---GRIKTCRIHDMLHDLCLREAAEENFFQR--IK-RR
>KAA8529829.1
AIPP-----TVEE-FVVGFDQEAEEIKDRLTGSSEQQLQVISIVGMAGSGKTTLARKLYNDHFILYHFYIRAWTYVSQAYRKRDLLLGILCSVVE-RMSDEK--LGEELYRRLKGRRYLVVMDDIWH--IDAWNDLKRSFPDDNGSRIMFTTRIKDVA--LHAQ-PDPH--LFLSEDESWNLLQRKVFLKE--SCPP-ALVDIGKLIAEKCRGLPLAIVVIAGLLA-KEKTKNWWNQVAESV-SSIVS--D-TEQQMNTLALSYNHLPLHLKSCFLYFGAFPEDYEISVRKLTWLWIAEGFI--KIGEKDEDVAEEYLMELIDRSLVLVAKT---GGIRACRVHDLLRDLCLRKAQEEIFLQQ--IY-RR
>KAA8529833.1
---------TVEE-TVVGFDEEAMKIMEQLTGE-QKQLEIISIVGMGGLGKTTLTRKVYNDPFIVYHFHIRGWTCVSQVPQKRDILLGILSCVIH-EKSDEM--LCEMLKKCLMGRRYLIVLDDIWD--IGVWNALRRTFPNDNGSRIIFTSRHKDVA--LLAR-PDPH--HFLTQDESWDLLQQKVFRGG--SCPS-ELMDIGKEIAINCQGLPLAIVVVAGLLA-KEKTKSWWNQVAQSV-SSIVG--D-PEQYMETLALSYNHLPHHLKACFLYFGAFPEDYKIPMWKLTSLWVAEGFI--QNEQKSEEVAEDYLMDLIDRSLVIVSSK---GGIKTCCIHDVLRDLCLRKAREENFLRQ--IY-R-
>KAA8529860.1
----------VE---VVGFDMEVKMLVDRLTGAS-NELEVISVVGMGGTGKTTLATKVLNDPSISLVFNPCALIKVSQIYDRKKLFLHILSLV-T-RMSEDM--LAKDLQRRLRDRRYLIVLDDVWS--KNAWDELIIAFPRNKRSRIMLTSRITNVA--IYAN-GDPH--RFLNDDECWELLRRKVFGIA--SCPS-EEMELGKEIAEKCHGLPLAVQVISESLS--NKNPGWWKTVAANV-SGVAK--Q-PERCMNILALSYNTLTPHLKLCFIYFAVFPPDSIIPTWKLLRLWAAEGFI--ELEQECVDKANEYLDDLVNKNLIIVAKR---GGIKTCRIHNILRDLCLREAADEMFFRE--LR-RR
>KAA8529868.1
-NPN-----IVEE-SVIGMFDDVKMLVHRLTGGS-QHLEVISVVGMGGVGKTTLARKIYTDPSIEYHFYIRAWTYVSQEYNRRRVFLNILSSL-T-KMSDEK--LGEELCLHLQSRKYLVVVDDVWT--RTAWDDLKMAFPNTNGSRILLTSRNRDVA--LHAN-HIPH--RFLTDDESWELFRRKVFRGA--DCPS-ELEELGKQIAKKCSGLPLAVLVVAGLLS-KDKTYGWWKRVADSV-SSVAR--D-SRECMDILALSYNHLPHHLKVCFMYFGLFPGDFDIPVWKLLRLWVAEGFI--QIGQGCEDIAEEYLQDLVDRNLILVAKR---GRIKACRTHDLMRELCLIEAAEEEFLQE--IT---
>KAA8529869.1
----------VE---VVGFDMEVKMLVDRLTGAS-NDLEVISVVGMGGTGKTALATKVLNDPSISPVFNPCALIKVSQKYDRKKLFLGILSLV-T-RMSEDM--LAKDLQRRLQDRRYLIVLDDVWS--KKAWDELIIAFPRNNRSRIMLTSRITNVA--IYAN-GDPH--RFLNDDECWELLRRKVFGSA--GCPS-EEMELGKKIAEKCHGLPLAVQVISESLS--DKNPGWWKTVAANV-SRVAK--E-PERCMNILALSYNKLTPHLKDCFIYFAVFPPDSIIPTWKLRLLWVAEGFM--ELEQECVDKADECLDDLVNANLIIVAKR---GGIKACRIQNTLRDFCLSVAAGEIFFRE--LR-RR
>KAA8529870.1
-NPN-----IVEE-SVIGMFDDVKMLVHRLTGGS-QHLEVISVVGMGGVGKTTLARKIYTDPSIEYHFYIRAWTYVSQEYNRRRVFLNILSSL-T-KMSDEK--LGEELCLHLQSRKYLVVVDDVWT--RTAWDDLKMAFPNTNGSRILLTSRNRDVA--LHAN-HIPH--RFLTDDESWELFRRKVFRGA--DCPS-ELEELGKQIAKKCSGLPLAVLVVAGLLS-KDKTYGWWKRVADSV-SSVAR--D-SRECMDILALSYNHLPHHLKVCFMYFGLFPGDFDIPVWKLLRLWVAEGFI--QIGQGCEDIAEEYLEDLVDRNLILVAKR---GRIKACRTHDLMRELCLIEAAEEEFLQE--IT---
>KAA8532440.1
ISAP-----SVEE-TVIGFDQEAEMIKERLLDNNRKQLEVISIVGMPGLGKTTLARKVYNDLLIVYHFYIRGWTYVSHAPVKRDLLLSILNSIVG-TLSDEK--LGEELYKRLSGKRYLIVMDDIWH--IQAWIDLKNYFPNNNGSRIIFTSRITDRA--LYAK-PDSH--RFLTEDESWDLLRIKVFGKE--SYPP-DFVEIGKQIAVKCQGLPLAIVVIAGLLA-KDQTQDWWKQVAESH-SLTMK--S-----------------------------------------------QCGS--------------------------------------------------------------------
>KAA8532444.1
ISAP-----NAEE-TVIGFDKEAEMIKERLLNNDRKQLEVISIVGMPGLGKTTLARKVYNDLLIQHHFYIRGWTYVSQVPRKRDLLLSILRSVVE-TLSYEK--LGEQLYKGLSGRRYLIVIDDIWH--SQIWIDLKKYFPDNNGSRIIFTSRITDMA--LHEH-DKSH--KFLTEDESWDLLQQKVFGKK--SCSP-NLVEIGKQIAVKCGGLPLAIVVVAGLLV-KDGTQDWWKQVSESV-QGGVD--D-----------------------------------------------EGGV--QTD---------------------------------------------------------------
>KAA8532448.1
ASAP-----NLEE-TVVGFEDQANMITEELVGG-SKQLAVISIHGMGGSGKTTLATKLYNDPYIVYHFYIRGWTYVSQEYRKRDLLLGILSSIVR-TMTDEE--LGGKLYRHLKGKRYFIVMDDLWH--IKAWNYLKIFFPNENGSRIILTSRQKEVA--LQAK-PDIH--RFLTKDESWDLLQQKVFLNE--TCPP-DLVEIGKEIAKKCQGLPLAIVVVAGLLA-KDKTQNWWNQVAERV-GSLVS--D-PKQCLDTLALSYNYLPHHLKPCFLYFGAFPEDYEIPVHKLISLWIAEGFI--QFGQRREDVAGEYLIDLIDRSLVLVAKK---GRIKACRVHDLLHDLCLRKAEEENFLEK--IY-HR
>KAA8532451.1
---------TIAE-SLVGLDAEASTIMELLIGEYEKQLKVIPIVGMAGLGKTTLVRKVYNDPFIAYHFYIRGWTNVSQVYQKRDLLLSILSSAEI-QMNDKE--LGEVLFRGLKGRKYLIVMDDIWN--IGAWEDLKRSFPNDNGSRIMFTSRQVDVP--LHAR-P--H--GFLNEDESWDLLQQKAFRKE--SCPP-ELMEIGKQIAKKCGGLPLAILVIAGLLA-KDKTQYWWRHVEKS---------------------------------------------------------EGFI--VDEHKIEEVAEDYLMDLIDRSLVVVSRR---GGIKTCRIHDLLRDLCLRKSQEENFLQH--IS-RR
>KAA8532452.1
---------TIAE-SLVGLDAEASTIMELLIGEHEKQLKVIPIVGMAGLGKTTLVRKVYNDPFIAYHFYIRGWTNVSQVYQKRDPLLSILSSAEI-QMNDKE--LGEVLFRDL--------------------------FPNDNGSRIMFTSRQVDVP--LHAT-P--H--GFLNEDESRDLLQQKAFRKE--SCPP-ELMEIGKQIAKKCGGLPLAILVIAGLLA-KDKTQYWWRHVEKSV-SSIVT--D-PDQYMDTLALSYNHLPNHLKACFLYFGSFPEDYEIPVWQLICLWVAEGFI--VDEHKIEEVAEDYLMDLIDRSLVVVSRR---GGIKTC-----------------------------
>KAA8533657.1
GIPP-----GVDE-TVVGFDYEAEMIKERLTGV-SKQLEVISIVGMAGLGKTTLARKVYSDLFIIHHFYIRGWTCVSQCYQKRNLLLGILSSIVE-TVSDEK--LGEELYKRLKGQRYLIVMDDIWH--IEAWNDLKRSFPNDNGSRIMLTSRIADVA--LHVK-P--------------------------------------------------------------DRTLDWWEQVAESV-TSIIS--D-TEQCMEAVALSYSHLPTHLKSCFLYFVAFPEDHEIRASKLISLWIAEGFI--QIGQKSEDVGEEYLMDLIGRSLVIVTKK---GEIKACCIHDLLRDFCLRQAEEENFMELIEVSCRR
>KAA8535362.1
PSAP-----NVEA-TVVGFDHEVHTIKERLIGVSSAPLEVISIVGMAGLGKTTLAQKLYDDPLVVHHFYIRGWTYVSQVFQKRDLLLGILSSFVQ-EMNYEK--LGEELYKRLKGRRYLVVMDDIWH--IEAWNDTKKYFPNDNGSIILVTSRMTHLA--LQTK-PDPH--PFLTDDESWDLLQKKVFQKN--SCPT-ELVEIGKQIVKKCQGLPLAIVVVAGLLA-KAKTESWWKKVAESV-SSILS--D-PKQYMDTLALSYNHLPPHLKSCFLFMGAFPEDFEIPVRKLIWLWIAEGFI--QTRQKSEDVAQEYLMDLIDRSLVLVAK----GVIKACRVHDMLRDLCLRKAKEENFLRN--IY-RR
>KAA8535368.1
TRAP-----NVEE-TVVGFDHEVHTIKERLVGVHSNQLEVISIVGMAGLGKTTLAKKVYDDPLVAYYFYIRGWTCVSQVFQKRDLLLGILTSFVQ-GMSDAE--LGDKLYRCLLDKRYLVVMDDIWH--IEAWNDIQKHFPNKNGSRILFTSRMIDVA--FQAK-PDPH--RFLTDDESWNLLQKKVFQKT--SCPT-ELVDIGKQIAKKCQGLPLAIVVVAGLLA-KEQTENWWKKVAESV-SSILN--D-PKQYMDTLALSYNHLPPHLKSCFLFMGAFPEDFEIPVRKLIWLWIAEGFI--QTRQKSEDVAQEYLMDLIDRSLVLVAK----GVIKACRVHDMLRDLCLRKAEEENFLWN--IY-RR
>KAA8535370.1
TSAP-----NVEE-TLVGFDDEVDTIKDRLIGVHSNQLEVISIVGMAGLGKTTLAKKVYDDPLVVYHFYIRGWTSVSQVFQKRDLLLGILTSFVQ-RMSNEK--LGERLYKCLKGRRYLVVMDDIWD--IEAWNDTKMYFPNDNGSRILFTSRMTDVA--LQAK-PDPH--HFLTDDESWNLLQKKVFQKK--SCPT-ELVEIGKQIAKKCQGLPLAIVVVAGLLA-KEQAENWWKKVAESV-SSILN--E-PKQYMDTLALSYNHLPPHLKSCFLFMGAFPEDYEIPVQKLIWLWIAEGFI--QTGQKSEDVAEEYLVDLIDRSLVLVAK---------------------------------------
>KAA8535371.1
TSAP-----NVEE-TVVGFDHEVHTIKERLIGV-SKQLEVISIVGMAGLGKTTLAKKLYNDPLVVYHFYIRRWTYVSQVFQKRDLLLGILSSFVQ-RMSNEK--LGERLYKCLKGRRYLVVMDDIWH--IEAWNDTKMYFPNDNGSRILFTSRIIDVA--SRAK-PDPH--HFLTDDESWDLLQKKVFQKT--SCPT-ELVEIGKQIAKKCRGLPLAIVVVAGLLA-KEQTESWWKKVAQSV-SSILE--D---------------------------------------------------------------------------------------------------------------------RR
>KAA8535375.1
TSAP-----NVEE-TVVGFDHEVRTIKERLIGV-SKQLEVISIVGMAGLGKTTLAKKLYNDPLVVYHFYIRGWTYVSQVFQKGDLLLGILSSFVQ-TMSNEQ--LGERLYKCLKGRRYLVVMDDIWH--IEAWNDTKMYFPNDNGSRILFTSRINDVA--LQAK-PDPH--QFLTDDESWDLLQKKVFQKT--SCPT-ELVEIGKQIAKKCQGLPLAIVVVAGLLA-KEQTENWWKKVAESV-SSILN--D-PKQYIDTLALSYNHLPPHLKSCFLFMGAFPEDYEIPVQKLIWLWIAEGFI--QTGQKSEDVAEEYLVDLIDRSLVLVAK----GVIKACHVHDLLRDLCLRKAEEDNFLLR--IY-RR
>XP_028061745.1
---------MVDE-ITVGFDDEALTIKKLLAGG-KKQLQMISIVGMPGHGKTTLARKLYDDPYITHYFHIRAWTYASQLPRKTEMLLDILHSVTV-NMTNEE--LGEKLYKQLKGKRYLIVIDDLWH--ISAWVDLKMYFPNDNGSRVMFTSRLKEVA--MHAS-PKPH--RFLTEEESWELLERKVFQNE--SCPL-ELIKIGKQIMKKCEGLPLAIVVIAGLLA-RMKTRESWKQVAQSV-SSIVS--D-PNQYLDTLVLSYNHLPRHLKPCFLYLGAFPQDHEIPVQKLICLWIAEGFI--KIGQRSEEVAEDYLMDLIQRSLVIVAQK---GRIKACRMHDLLRDLCLKKASEINFLQW--IH-RR
>XP_028061854.1
[truncated: 23,830 more chars]
