# Supplementary material for: The NRC0 gene cluster of sensor and helper NLR immune receptors is functionally conserved across asterid plants
Source: Plant Cell. 2024 Jun 4;36(9):3344–61. doi: 10.1093/plcell/koae154 (PMC11371149; doi:10.1093/plcell/koae154)
Supplement: koae154_Supplementary_Data [file koae154_supplementary_data.zip › Supplementary File 11/Supplemental File 11/alignment files/Cynara_cardunculus_var._scolymus_with_Tomato_Nyssa_Camellia_NRCs_alignment_NBARC.fasta]

>XP_024958849.1
NG-FE-SK-ISEE-NLVGVDARIKKMNLLR--N---KVHMIGICGIGGIGKTTFAKAVYN--LMYIHFEECSFLDVQGATKQHGLTHQLINDIMKVRI--NIGQGIMVMKQRMASRRILLVVDDV-DH----RDQLEALSGSCPGSLIIFTSKDKQLSHK-----DEIYDMEFLDDFESLELFSLYAF-HEQ-H---PDFEELALQVVRYVKGHPLALKVLGSF-LYG-TVKE-WNSELD----ELQVPNEE---IQRVLRLSFDALSPQQKNIFLDISSSFIG--ENKDDATTILDGCNYHT-NTNKV-----------LVDKSLLVV-SR--I-G-LL-EMHDLIQKMAREIVREES-NTVGKR--SR
>XP_024958850.1
NG-FE-SK-ISEE-NLVGVDARIKKMNLLR--N---KVHMIGICGIGGIGKTTFAKAVYN--LMYIHFEECSFLDVQGATKQHGLTHQLINDIMKVRI--NIGQGIMVMKQRMASRRILLVVDDV-DH----RDQLEALSGSCPGSLIIFTSKDKQLSHK-----DEIYDMEFLDDFESLELFSLYAF-HEQ-H---PDFEELALQVVRYVKGHPLALKVLGSF-LYG-TVKE-WNSELD----ELQVPNEE---IQRVLRLSFDALSPQQKNIFLDISSSFIG--ENKDDATTILDGCNYHT-NTNKV-----------LVDKSLLVV-SR--I-G-LL-EMHDLIQKMAREIVREES-NTVGKR--SR
>XP_024958851.1
NG-FE-SK-ISEE-NLVGVDARIKKMNLLR--N---KVHMIGICGIGGIGKTTFAKAVYN--LMYIHFEECSFLDVQGATKQHGLTHQLINDIMKVRI--NIGQGIMVMKQRMASRRILLVVDDV-DH----RDQLEALSGSCPGSLIIFTSKDKQLSHK-----DEIYDMEFLDDFESLELFSLYAF-HEQ-H---PDFEELALQVVRYVKGHPLALKVLGSF-LYG-TVKE-WNSELD----ELQVPNEE---IQRVLRLSFDALSPQQKNIFLDISSSFIG--ENKDDATTILDGCNYHT-NTNKV-----------LVDKSLLVV-SR--I-G-LL-EMHDLIQKMAREIVREES-NTVGKR--SR
>XP_024958871.1
DG-HE-AE-VVKE-NLIGMRTQINGVVSSL--H---EFCMIGITGMGGIGKTTLARAVFD--QICNQFEGSSFVEVRDFSSSLGLKLQVLRDVLNITV--GVFDGKKKMKEEMPSRKVLVVLDDV-DH----IDQLKAL-GEPKGSRIIITTREKQVAHK-----KLIHDVNLLMPEEAICLLSRCAF-GTE-S---PGYEELSRKAVSYAAGLPLTITVLGSS-LCD-NEDV-WIDTLK----ELEKPLDA---TLQKLELNYMGLDINCKEIFLDVACILKG--WKKNKAIKVLESRGFHA-IRGSV-----------LENKSLISI-SK--C--GCL-DMHDHIQEMGRYIVRRENLDDPRRH--TR
>XP_024958876.1
NG-HE-AE-IVKE-YTVGVESRVKDIDLGL--D----VGIGVICGMGGIGKTTIAKVAYN--LNFFYFETCSFLAIREASNEQGLLHQLLSDICKKKT--NTGESIVNIRNALCTKRVLVILDDV-DQ----IEHVDALIGVEKGSKIIITT-RERLSRQ-----HKTFRIKELDDQESLQLFSWHAF-SKD-L---PGYLELSEKIIRYFEGVPLALQVMGSS-LFG-NTDV-WASALE----NLEATDKQ---VSKIVEMSYKSLHEDHKQLFLMIAWSYVG--KNIDDAVKLLEEYDFYS-KVGRK-----------LMDKYLIRV-DN--N--NKL-VMHPLVHDMAMAIIHQZTIDSPEKX--XF
>XP_024958878.1
DR-YE-SS-IIES-CRVGIGSRVKPIDQWL--D----VSVGVISGMRGVGKSTIAKVAYD--LNFGNFEACSLL-VRKAFKQKVLLDQLRSDTSAQKV--DDNQGILKIQDAKCQKRILLLLDHV-DQ----IEQVNFWLNAGKGSKIMITTSHEHLSHL-----HKPFKIKQLDDHESLRLFCCHAF-SRF-H---PGYSELSERVVRRCEGRPLALQLLGSS-LSG-NSEL-WESALE----QLEAPDER---NRKTLEVGYKLL-DDHQRLFLTIASSFVG--KEKGEAVKMLEERNFYS-KVGQN-----------LLDRSLIGV-DE--D--NKL-IMQRLVLDMAEEVIRQETVD--DQH--GK
>XP_024959077.1
NG-GE-SI-IVQE-NLIGIESRINELNSLL--T--HEVRMVGICGMGGIGKTTIARALFR--RISYEYDGSSFVKVRENS--KGICSQILKDVLASLI--DPEDGAELIQTRFCNKKVLLVLDDV-DD----VKQLWFLAATHAGSRIIITTRNEHL--D-----NAKYKPALLNKEHAVELFSRHAF-GRN-S---PGYEELSNRVIRYTGGLPLSLKVLGSF-FRK-EARV-WESALN----RLAKPNME---IFETLKLSFDGLEASEKKIFLDIACFYKG--HNVERVTRVLDSFGFDP-VIGSA-----------LIEKSLITV--S--N--ERI-HMHDVLQEMGMEIVRKCYPN-------SR
>XP_024959084.1
---GE-SI-IVQE-NLIGIESRINELNSLL--T--HEVRMVGICGMGGIGKTTIARALFR--RISYEYDGSSFVKVRENS--KGICSQILKDVLASLI--DPEDGAELIQTRFCNKKVLLVLDDV-DD----VKQLWFLAATHAGSRIIITTRNEHL--D-----NAKYKPALLNKEHAVELFSRHAF-GRN-S---PGYEELSNRVIRYTGGLPLSLKVLGSF-FRK-EARV-WESALN----RLAKPNME---IFETLKLSFDGLEASEKKIFLDIACFYKG--HNVERVTRVLDSFGFDP-VIGSA-----------LIEKSLITV--S--N--ERI-HMHDVLQEMGMEIVRKCYPN-------SR
>XP_024959093.1
---GE-SI-IVQE-NLIGIESRINELNSLL--T--HEVRMVGICGMGGIGKTTIARALFR--RISYEYDGSSFVKVRENS--KGICSQILKDVLASLI--DPEDGAELIQTRFCNKKVLLVLDDV-DD----VKQLWFLAATHAGSRIIITTRNEHL--D-----NAKYKPALLNKEHAVELFSRHAF-GRN-S---PGYEELSNRVIRYTGGLPLSLKVLGSF-FRK-EARV-WESALN----RLAKPNME---IFETLKLSFDGLEASEKKIFLDIACFYKG--HNVERVTRVLDSFGFDP-VIGSA-----------LIEKSLITV--S--N--ERI-HMHDVLQEMGMEIVRKCYPN-------SR
>XP_024959103.1
---------------------------------------MVGICGMGGIGKTTIARALFR--RISYEYDGSSFVKVRENS--KGICSQILKDVLASLI--DPEDGAELIQTRFCNKKVLLVLDDV-DD----VKQLWFLAATHAGSRIIITTRNEHL--D-----NAKYKPALLNKEHAVELFSRHAF-GRN-S---PGYEELSNRVIRYTGGLPLSLKVLGSF-FRK-EARV-WESALN----RLAKPNME---IFETLKLSFDGLEASEKKIFLDIACFYKG--HNVERVTRVLDSFGFDP-VIGSA-----------LIEKSLITV--S--N--ERI-HMHDVLQEMGMEIVRKCYPN-------SR
>XP_024959110.1
NG-GE-SI-IVQE-NLIGIESRINELNSLL--T--HEVRMVGICGMGGIGKTTIARALFR--RISYEYDGSSFVKVRENS--KGICSQILKDVLASLI--DPEDGAELIQTRFCNKKYFV----------------------------------------------------------------------------------------------------------------------------------------------------------------------------------------------------------------------------------------------------------
>XP_024959117.1
NG-GE-SI-IVQE-NLIGIESRINELNSLL--T--HEVRMVGICGMGGIGKTTIARALFR--RISYEYDGSSFVKVRENS--KGICSQILKDVLASLI--DPEDGAELIQTRFCNKK-------------------------------------------------------------------------------------------------------------------------------------------------------------------------------------------------------------------------------------------------------------
>XP_024959132.1
NG-GE-SL-IVQE-NLIDIESRIDELNTLL--T--DEVRMVGICGMGGIGKTTIARALFR--RISYKFEGSSFVKVRENS--KDICTKILKDVLAFNI--DPEDGAELIQTRFCNKKVLIVLDDV-DD----EKQLEFLAATHAGSRIIITTRNEHL--D-----NATYKPTILLKQNAIELFSRHAF-REN-S---PGYEELSNRVIRYTGGLPLALKVLGCF-FRK-DVGV-WESALN----RLAKPNIE---IFETLKVSFDGLCDDDKRIFLDIACFFKG--HNEETVTRILDSFDFDA-AIGST-----------LIEKSLITV--S--N--KRI-DMHDVIQEMGLEIVRKSYPN-------SR
>XP_024959632.1
---GRKSY-NLDENFFVGREKELAEIESSL--SSLKR---VCINGGSGMGKTELALEFAH------RYSQRYMVIVGESQHRQNLLNGL---VSAGRIRSQETEAFRRVKRELRDMPYLLIIDNLWEGKD--------LIPRNTGAHVIITTRLPKV---MNFE--P-MQLQPLSLSDAMLLMRGR---RKE-----PEVEILGK---QKLGRLSFGLWVIGCL-LSE----------------TISP-----SALFQSIEILLDELDEPFNNRFMKVTILHEA--LAFKMLLAGWFAPSPIS-------LAAAATHMNPSRNRIK---WAK---MNSSFFCCSSF-INSQKWKSEEDS---------KR
>XP_024959640.1
DG-HE-AK-IVEG-KLIGMGTRIRDVVSSL--A---DVRMIGIKGIGGGGKTTLARAVFD--QISICFQGKSFVEVREVSKASGLKLQVLSDVLNITI--NVFEGKNMMKKVMCGRKVLLVLDDV-DH----IDQLDALAGEPPGSRIIITTRDEQVA-R-----NLIRDINLLSNREAICLLSRYAF-GRE-I---PGYEELSGQVVRYAAGLPLTIRVLGSF-LCG-NELE-WKDALE----RLKTPLKE---TLEKLKLSYISLEEDYKEIFLDAACILKD--WGKDEAIRVLESCGFHA-RNGKV-----------LEQKSLITI-FK--S--GRL-GMHDHIEEMGRNIVRCLHPDEPYRH--SR
>XP_024959644.1
DGIHE-AK-IVEE-KLIGMEDRIRDIVSTL--D---DVRMIGIKGMGGGGKTTLARAVFD--RISFGFEGSSFVEVRENSNPNRLKKQVLKDVLNIKI--NVHDGKKMIKKMMSCRKVLIVLDDV-DH----VDQLKALAGELKGSRIIITTREKQVAHKA---NSNIHDVNLLTDDEAICLLSRHAF-GKE-S---PGYEELSRNVIGYAAGLPLTITVLGSF-LCD-NEDV-WIDTLA----RLEKPLHE---TLQKLELSYMGLDTDCKEIFLDVACLLKX--WXKEEAIIALESRGFHA-IHGTV-----------LQNRSLVTI-SK--D--GRL-TMHDHIEEMGRYIVRRSNLNEPARH--SR
>XP_024959646.1
DG-HE-AK-IVEE-KLIGMEARIRDVVSSL--D---DVRMIGIKGMGGGGKTTLARAVFD--RISFQFEGSSFVEVRENSNPNSLKKQVLKDVLNIKI--NVHDGKRMIKKVMCCRKVLVVLDDV-DH----IDQLKALAGELKGSRIIITTRDEQVAHR-----SLIRDVDLLSEEEAICLLSRYAF-GRE-S---PEYKELSGQVASYAAGLPLTITVLGSF-LCG-NELE-WEDAIX----RLKXPLKE---TLEKLELSYIGLEEDYKEIFLDVAY---------------------------------------------------------EEL-GMHDHIEEMGKNIVRRLHPREPYRH--SR
>XP_024959647.1
DG-HE-GK-IVEE-KLIGMEARITDVVSSL--D---DVRMIGIKGMGGGGKTTLARAVFD--RISFXFEGSSFVEVRENSNPNHLKEQVLKDVLKLXI--NVHDGKKMIKKMMCCRKVLVVLDDV-DH----VDQLKALAGELKGSRIIITTRDEQVAHR-----SLIRDVDLLSEEEAICLLSRYAF-GRZ-S---PEYKELSGQVASYAXGLPLTITVLGSF-LCG-NELE-WEDVIE----RLKTPLKE---TLEKLELSYIGLEEDYKEIFLDVACIMKG--WKKERAIEVLESCGFHA-RNGRV-----------LEQKSLITI-FE--D--EEL-GMHDHIEEMGKNIVRRLHPREPYRH--SR
>XP_024959649.1
DG-HE-AK-IVEE-KLIGMEARIRDVVSSL--D---DVRMIGIKGMGGGGKTTLARAVFD--RISFGFEGSSFVEVRENSNPNRLKKQ------------------------------------------------------------------------------------------------------------------------------------------------------------------------------------------------------------------------------------------------------------------------------------------
>XP_024959650.1
DG-HE-AK-IVEE-KLIGMEARITDVVSSL--D---DVRMIGIKGMGGGGKTTLARAVFD--RISFRFEGSSFVEVRENSNPNHLKEQVLKDVLKLXI--NVHDGKKMIKKMMCCRKVLVVLDDV-DH----VDQLKALAGELKGSRIIITTRDEQVAHR-----SLIRDVDLLSEEEAICLLSRYAF-GRE-S---PEYKELSGQVASYAAGLPLTITVLGSF-LCG-NELE-WEDXIE----RLKTPLKE---TLEKLELSYIGLEEDYKEIFLDVACFMKG--WEKEETIEMLESCGFHA-RNGRV-----------LEQKSLITI-SK--RYGEQL-GMHDHIEEMGKNIVRRLHPREPYRH--SR
>XP_024959729.1
DG-HE-AK-IVEE-KLXGMEARISDVVSSL--D---DVRMIGIKGMGGGGKTTLARAVFD--RISFRFEGSSFVEVRENSNPNHLKEQVLKDVLKINI--NVHDGKKMIKRMMSCRKVLIVLDDV-DH----VDQLKALAGELKGSRIIITTRDEQVAHKV---NSNIHDVNLLTDDEAICLLSRCAF-GNE-S---PGYEELSRNVXGYAAGLPLTITVLGXF-LCD-XXXV-WIDTLA----RLEKPLHE---TLQKLELSYMGLDTDCKEIFLDVACLLKX--WXKEEAIIALESRGFHA-IHGTV-----------LQNRSLVTI-SK--D--GRL-TMHDHIEEMGRYIVRRSNLNEPARH--SR
>XP_024960096.1
KCS---SR-VIER-DIVGFDEPLARLKAKI--A--DDDSVVVVSAAGGCGKTTLAKMLCNDPQIQEKFENLFFVTVSATPNMV----DLLNP---QQV--SSEDAKNKLE-FLRVPSILVVLDDVWE---SFINNFVF-----GRYKIVVTSRMVIY----------VFKFDPLSDEDAKTLFCHSAF-TEK-R---PSIDELVDQMVTCCKKHPLTLFVVGGS-LNG-KDESIWRQMLK----ELSRDLNE--EILKRLETSFDALD-NKKECFLDFGLFVED--IPASVLLNIWV-------HLNDK-GNDTLAKIFELSYRNLVTL-MRIVNCEQQYVTQHDLLRQLAINLSKAHR---------IR
>XP_024960411.1
SMS---SR-TLER-GIVAFEKPLENLKAML--ADCDDGSVMVVSAPGGCGKTTLVTMLCYDAEIQAKFERIFFVTVSETPNLV----DLLNP---QQA--SIEDTKNKLE-FLKVSGLLLVLDDVWD---SFIENFAF-----TGYTILVTSRMVFH----------MFQFDPLSDEDAKILFHRSAF-PEG-R---PTIHKLVNQMVKCCKKHPLTLSVVGSS-LDG-KDETAWRYMLK----LLSQDLNV--DILNRLERSFQALD-DRKECFLDFGLFPED--IPATALLNMWV-------HLEDD-GSDTLAKIFELSYRNLVNL-MN-VNCEQQFVTQHDLLRQLAINLSKAQR---------TR
>XP_024960810.1
---------YMEE-QIVGLKEDVEILVKQL--S-------VSIVGQGGIGKTTLARTIYKNRNIKCHFQFRAWVSVLEEYTTKDILLSLFKTTDTTSL---EKAMKLKLSDYFKNKRYLIILDGASTCN--IWKDIKETFPDVNGSKVVFTSTQTM-TTEVGI-VS--HHMMPLNEDDSLKMFKKKVG-KEE-S---PLISESKKAIVQSCNGLPLNIVLLAGL-FSM-P--NSWCQVF-------SCMKNS----NNILSLCYNDLTDHLKVCLLYSVLFPKE--IPVRRLLRLWLAEGFVK-QN---PEDIAETYFDELVNRNMIQI-SK--DNSPRRCRVLGVLHDYLWPKAQETN-NLI-----RR
>XP_024961107.1
SGS---T-------LIVGLDLHLEELKHRL--K--DETQLLVVSGPGGCGKTTLVKMLCNDNGIKDMFENIFYVTVSRPSSKT----KLFE----NHC--SDEEAKNQLE-LMIRSDMLLVLDDVWESE-SLVQDLKF-----PGYKIVITSRFLFF---------ATYELSLLNHNDARVLLCYSAF-PRD-G---PNVPDLVNKIVKHCKGLPLALTVVGAS-LCG-QGAIKWRTTFK----KWSEQSHS--SMLVSLSASIDALDHELKECFLDLGSFPKD--VAATALMDMWV-------ELNEK-GMYTSEHLHELSSRNLVHL-VPLEGCDEHHVTQHDLLRELAVHLSQAQR---------NR
>XP_024961152.1
RS-P-----AVEE-NVVGFDKEAEKMVGWL--M--EELDVISVVGMGGLGKTTLVKKVYNDPSIQYEFFIRSWVYVSQVYSRREVFLKILHDVTRKDT--SVNTIADELRIKLQDGRYLIVLDDVWTKQ--AWDDLKMVFPNTNGSRILLTSRNKHVALHANTNRPP-YQLRFLTPDESWELLGKKVF-PRG-SH-RPELEDLGKQIARKCYGLPLALVVIAGI-LRK-KTRSWWEKVEE----KVNTMEPE-QC-MDVLALSYNHLPYDLKACFLYFGVFPED--IPVRKLIHIWVAEGFIQ-RI-AS-EEMAEENLQDLVDRNLVLV-EKA-NGGIKTCRIHDMLHDLCVKQAEEED-GLE-----RR
>XP_024961154.1
---------IGAE-NVVGFDDEVATLLDQL--S-TKQLQVISIAGMAGLGKTTLARKLYKDPLIEYVFDIRAWICVSQVYLKRDLLLGMLSSFINEEI--SDEQLGEKLYRHLKDRRYLVVLDDIWDCN--AWNDLRMYFPDDTGSRVLFTSRDIDLSLHVRAARPA-HVLRLRTYDESWQILQVKVF-RTG-IC--PRLETFGRVITRKCEGLPLAIIITAGL-L-K-ASDTWWSQIAG----SLHSRDPS-QY-MESLTLSYNHLPPLLRQCFVFVGVFPED--IPVTKLIWLWVAQGFID-ET-RI-EDVAQDLLMDLIKRSLLMI-AKA-DGQIKACRIHDLLRDLCLRKAKEEN-KDAPVP----
>XP_024961180.1
---------MEAE-IVVGFDDEVEILLNQL--S-TKQLQVIAITGTAGLGKTTLARKLYRDPLVEYFFEFRALTCISQKYLKRDLLLSILSSFINEEI--SDEQLGEKLYRFLKGRQYLVVLDDVWDCK--ALNDLQIYFPDDTGSRILFTSRHVDLSLHLGSAGPV-HDLRLRTEGESWDIFQMKVF-RFG-IC--PFLEELGRVIARKCEGLPLAIIITAGL-A-K-LSYTWWSEIAG----SLHSRDPS-QY-MDTMALSYNHLPSHLRICFLFLGVFPED--IPVRKLIWLWIAQGFIH-ET-RT-EDVAEDFMMDLIKRSLLMT-AKV-DGQINACRIHDLLRDLCLRKAEEEN-RYAHVP----
>XP_024961181.1
---------IG-E-PVVGFDDEVETILDQL--S-AKQLQVISITGMAGLGKTTLARKLYRDPLIEYVFDFRAWTCVSEVYLKRDLLVSILSSFISDEI--SDEQLGEKLHRLLKGHKYLVVLDDIWDDM--AWTDLRFYFPDDIGSRVLFTSRDIDVSLHVQAARPA-HILRLRTADESWDIFQKKVF-RMG-IC--PHLTRIGRMIAKRCKGLPLAIVIVAGL-V-K-LSYRWWSEISG----SLHSRDPS-QY-MDTLALSYDHLPPHVRTCFLFLGVFPED--IPATKLIWLWVAQGFIH-QT-RI-EDVAKDFLMDLIKRSLLMI-AKA-DGQIKACRIHDLLRDLCLRKAEEEN-RYVPVQ----
>XP_024961188.1
GG-TG-SS-VYDK-IFVGFEQQEATVKDRL-----KKRQIISIVGMGGIGKTTLAKRLYDDSYITYHFHVRGWTCVSQNYQKKDLLLSILESVVDDQL--CENKLAEKLYKCLYGRRYLIVVDDIWDVK--AWEDLIRCFPDDNGSRIMITTRLEKVAMEAKPEVPP-HFMSFLSQDESWDLLQKRVFKRRD-EC--PELVDLGQQIAAKCHGLALAIVIVGGI-LEK-RKKERWTEVSE----RLSSTDDAEQQLMAILGQSYDHLPSHLKPCFVYFGAFPED--IVVWRLILLWIAEGFVV-ET-RS-TYVAEEYLKDLVGRSLVVV-SKS-RKGVKSCRMHDMLRAFCLEKAKEMK-WYGRVA--PP
>XP_024961211.1
-------------------------LKKEL--QHNNKVNLF---GSQGVGKTWMAKRVSDHGIRYKLFDCTLWVFICRNYDKS----SIVED---QRI--NLEFLIDEIRKKLRRK-ILLILDDIWEEM--L------FGHA-IKLQTVIISRSSKDDLF-------TVKVEGLPRADSSSLLIEKIDVQRQ-S----RIRSLGENFIEKSNHFPGTVSMIAKV-LNY-----------------------FNAFGVSMLEKELKE-ASEESVNKLLCHFFRDS--VHYNELITYWILEGYLGFNS-EL-YEKGHHVLMELMDCGLLKE-QEF--MDKSLLNVDDLIPYLGLATVMTEG---------FG
>XP_024961228.1
-------------------------LKKEI--QREKKVNLF---GSPGVGKTWMAKRVSDFSTRNRSFDFXLWVFTSRDYNQS----SIVED---ITI--IAETLIEKLRKKLGKK-ILLVLDDVWREM--F------PFHD-EKLQIVFISRSSREGLF-------KVEVEALPRADSNSLLIEKLDARRQ-S----VIRTLGENFIQKSNGLPGTVIMITKA-LSY-----------------------FEASGVSMLEKELKE-ASEEHVNKLLCHFFRDS--VHYNELITYWILEGYLGFGS-EL-YEKGHHIVMELTDCGILKE-QEF--MDKSLLEVDDLIASLGLATVTTEG---------FG
>XP_024961258.1
------SMKSTST-PSSYFKSREPTFMEKL--QPDNKTHMIALCGMGGVGKTIMVQKLKKVVSEKKLFDFIIEVVIGEKMELL----AILKE---ARA---------KLRARSGGKKFLILLDDVWQFV--DLNDIGLPLPN-QGIKVLLTSRDRGVTMGVELD--SILNVKVIENSEAXNFFLQFVKXSDD-D----ELREIGEDIANRCHGLPIAIKTIART-LKG-KSKHVWEDTCS----RIEN----DEAVHQVFEISYRNLHDEERSTLLLCCLFPED--TPVEDLVRYWGLKIFNKVDT-KA-RNRLNTCIERLIHANLLIQ-SE----EVGCVKMHDLVRAFVLDMCEGEH---------AS
>XP_024961259.1
------SMKSTST-PSSHFKSREQTFMEKL--QPDNKTHMIALCGMGGVGKTIMMQNLKKVVSEKKLFDFIIEAVIGEKMEHQ----AILKE---ARA---------KLRARSGGKKFLILLDDVWQFV--DINDIGLPLPN-QGIKVLLTSRDRGVTMGVELD--SILNVKVIENSEAXNFFLQFVKXSDD-D----ELREIGEDIANRCHGLPIAIKTIART-LKG-KSKHVWEDTXS----RIEN----DEVVHQVFEISYRNLHDEERSTLLLCCLFPED--TPVEELVRYWALRMFNKVDT-KA-RNRLNTCIERLIHANLLIQ-SE----AVGCVKMHDLVRAFVLDMCEGEH---------AS
>XP_024961260.1
-------MKSTST-PSSHFKSREPTFMDKL--EPDNKTHMIALCGMGGVGKTIMMQNLKKVVSEKKLFDFIIEAAIGEKMELL----AILKE---ARA---------KLRAHSDGKKFLILLDDVWEFF--DLNDIGLPLPN-QGIKVLLTSRDRGVTIGVQLD--SILNVKVIENSEAYNFFLQFVRVSDD-D----ELREIGEDIANRCHGLPIAIKTIART-LKG-KSKHVWEDTRS----RIEN----DEAVHQVFEISYRNFHDKERSTLLLCCLFPED--TPVEDLVRYWGLKIFNKVNT-KA-RNRLYACIERLIHANLLIQ-SE----EVGCVKMHDLVRAFVLDMCEGEH---------AS
>XP_024961306.1
DG--S-SK-IVED-KLIGMEDRIRDVVSTL--D---DVQMIGIKGMGGGGKTTLAIAVFY--RISFRFEGSNFVEVRENSNPNCLKKQILKDVLNIKI--DVHDGKKMIKKMMCCRKVLVVLDDV-DH----IDQLKALAGELKGSRIIITTRDEQVAHR-----NLIRYVDLLSQKEAICLLSRYAF-GRE-S---PEYKVLSEQVASYAAGLPLTITVLGSF-LCG-NELE-WRDTIE----RLKTPLKE---TLEKLELSYIGLQEDYKEIFLDVACIMKG--WEKEDAIEVLESCGLHA-RNGRV-----------LKQKSLITI-SI--Y--GDL-GMHDHIEEMSKNIVRRLHPGEPYRH--SR
>XP_024961630.1
SG-PE-TK-IVDT-DLIGMDTRYEKIISWL--Q--PNLEFLAICGMGGSGKTTLAKYIYN--LNWKRFENMSFIEIGSRC-KGGLLEQLLKDISGRKI--SVSHGTYKIEEALQTKSTLIVLDGI-VE----YSELVTLLGTGALSKIIITTE--NT---FKFSKCEQYRMELLNEDESLELLSHHAF-GSK-I---PGFKELAAQAVRYCEGNPLGLCVLGSS-LSN-NTISQWRSQLK----LLEKIHSL---IQGVLIRSYMSLQFDFRELFLHIACFFVG--KDKDYVVKILEP-DYFA-VSGST-----------LINRCLLSV-SS--S--NKL-MMHRLLQETGKNIVCKESFKLPEKR--SR
>XP_024961631.1
SG-LE-TK-IVDT-YLTGMDIRYEEITSWL--E--SDLKYLVICGMGGSGKTTLAKYIFN--SSWKKFENMSFIEIGRKC-KEDLLEQLLKDILGRKI--SVSYGTCKIEEALQTKRALIVLDGI-VE----ERQLVALLGTGPRSKIIITTE--NI---FMSSRFQQYKMKLLNDNESLELLSLNAF-GCK-I---PGFKELAAQAVKYCEGNPLALEVLGSS-LSK-NTIPYWKSQLR----TLTKIHSR---IQDVLKRGYDSLPFASKGLFLHIACFFIG--KDLDYVEKILEP-DYSA-VSGKT-----------LINRCLVSV-SP--S--NKL-MMHRLLQEMGRNVVRQESFSHPEKR--SR
>XP_024961632.1
SG-PE-TK-IVNT-HLTGMDTRAEHINFWV--K--QDAEVLAICGMAGSGKTTLAKYIYD--SNLPKFESSSFLEIAKIC-EQGLCVQLLADILEKEL--VTSYKN-QIETALQEKRLLIVLDDI-DK----KDQLEALLGTETESKIIITSRLSTI---FESRRCREHKLELLNEHESLELLSWHAF-GSK-I---PGFKELALKAAQYCAGNPLALKLLGSL-SRK-NNIEYWMSKLK-----LERLDYR---IQDILQMSFDYLPYITRELFLHIACFFIG--EDEDYVVKILEP-DYCA-TAGVT-----------LIKRCLLTV-SP--S--NKL-MMHGVLIEMARRIVSKESPTNPAKR--SR
>XP_024961633.1
SG-PE-TK-IVNT-HLTGMDTRAEHINFWV--K--QDAEVLAICGMAGSGKTTLAKYIYD--SNLPKFESSSFLEIAKIC-EQGLCVQLLADILEKEL--VTSYKN-QIETALQEKRLLIVLDDI-DK----KDQLEALLGTETESKIIITSRLSTI---FESRRCREHKLELLNEHESLELLSWHAF-GSK-I---PGFKELALKAAQYCAGNPLALKLLGSL-SRK-NNIEYWMSKLK-----LERLDYR---IQDILQMSFDYLPYITRELFLHIACFFIG--EDEDYVVKILEP-DYCA-TAGVT-----------LIKRCLLTV-SP--S--NKL-MMHGVLIEMARRIVSKESPTNPAKR--SR
>XP_024961634.1
SG-PE-TK-IVNT-HLTGMDTRAEHINFWV--K--QDAEVLAICGMAGSGKTTLAKYIYD--SNLPKFESSSFLEIAKIC-EQGLCVQLLADILEKEL--VTSYKN-QIETALQEKRLLIVLDDI-DK----KDQLEALLGTETESKIIITSRLSTI---FESRRCREHKLELLNEHESLELLSWHAF-GSK-I---PGFKELALKAAQYCAGNPLALKLLGSL-SRK-NNIEYWMSKLK-----LERLDYR---IQDILQMSFDYLPYITRELFLHIACFFIG--EDEDYVVKILEP-DYCA-TAGVT-----------LIKRCLLTV-SP--S--NKL-MMHGVLIEMARRIVSKESPTNPAKR--SR
>XP_024961635.1
SG-PE-TK-IVNT-HLTGMDTRAEHINFWV--K--QDAEVLAICGMAGSGKTTLAKYIYD--SNLPKFESSSFLEIAKIC-EQGLCVQLLADILEKEL--VTSYKN-QIETALQEKRLLIVLDDI-DK----KDQLEALLGTETESKIIITSRLSTI---FESRRCREHKLELLNEHESLELLSWHAF-GSK-I---PGFKELALKAAQYCAGNPLALKLLGSL-SRK-NNIEYWMSKLK-----LERLDYR---IQDILQMSFDYLPYITRELFLHIACFFIG--EDEDYVVKILEP-DYCA-TAGVT-----------LIKRCLLTV-SP--S--NKL-MMHGVLIEMARRIVSKESPTNPAKR--SR
>XP_024961636.1
SG-PE-TK-IVNT-HLTGMDTRAEHINFWV--K--QDAEVLAICGMAGSGKTTLAKYIYD--SNLPKFESSSFLEIAKIC-EQGLCVQLLADILEKEL--VTSYKN-QIETALQEKRLLIVLDDI-DK----KDQLEALLGTETESKIIITSRLSTI---FESRRCREHKLELLNEHESLELLSWHAF-GSK-I---PGFKELALKAAQYCAGNPLALKLLGSL-SRK-NNIEYWMSKLK-----LERLDYR---IQDILQMSFDYLPYITRELFLHIACFFIG--EDEDYVVKILEP-DYCA-TAGVT-----------LIKRCLLTV-SP--S--NKL-MMHGVLIEMARRIVSKESPTNPAKR--SR
>XP_024961637.1
SG-PE-TK-IVNT-HLTGMDTRAEHINFWV--K--QDAEVLAICGMAGSGKTTLAKYIYD--SNLPKFESSSFLEIAKIC-EQGLCVQLLADILEKEL--VTSYKN-QIETALQEKRLLIVLDDI-DK----KDQLEALLGTETESKIIITSRLSTI---FESRRCREHKLELLNEHESLELLSWHAF-GSK-I---PGFKELALKAAQYCAGNPLALKLLGSL-SRK-NNIEYWMSKLK-----LERLDYR---IQDILQMSFDYLPYITRELFLHIACFFIG--EDEDYVVKILEP-DYCA-TAGVT-----------LIKRCLLTV-SP--S--NKL-MMHGVLIEMARRIVSKESPTNPAKR--SR
>XP_024961638.1
SG-LE-TK-IVDT-DLTGINTRYEEITSWL--Q--SDLEYLAICGMGGSGKTTLAKYIYN--SNWRRFENMSFIEIGSRC-KGGLLEQLLKDILGRKI--SVSHGTFKIEEALQKKRALIVLDDI-LE----YSDLVALLGTGAESKIIITTE--YS---SKFSRCQQYQMKLLNEDESLELLSCHAF-GSK-I---PGLKELAARAVRYCEGNPLALEVLGSS-LSN-NTIPYWTSQLE----VLKKIHSQ---IQDVLERSYNSLPYDSKELFLHIACFFIG--KDMDYVVKILEP-DYSA-VSGKT-----------LTNRFLLSV-SS--S--NKL-MMHRLLQEMGRNIVRKESFKLPEKR--SR
>XP_024961639.1
SG-LE-TK-IVHT-NLTGMDTRFNDISSWL--Q--IGAEFLTICGMGGSGKTTLAKYILD--SNWQKFENISFVEIGSRC-KEDCLEKLLGDILGRKI--SVSHGMYKIEVALQTKKALIVLDDI-VE----QYQLVALLGTGSQSKIIITTRVLST---FESRRCQKYQMKLLNDDESLELLSRHAF-RSK-I---PGFEELALQAVHYCEGNPLALEVLGSSLLRK-SSILYWERTLN----LLERIDSG---IQRVLVRSYNSLPRDSKELFLHIVCFFIG--KDMDYVVKILEH-DYSA-SSGRT-----------LNNRCLLSV-SP--T--KKL-RVHRLLQEMGRTIVHQESPKDPAKR--SR
>XP_024961640.1
SG-LE-TK-IVHT-NLTGMDTRFNDISSWL--Q--IGAEFLTICGMGGSGKTTLAKYILD--SNWQKFENISFVEIGSRC-KEDCLEKLLGDILGRKI--SVSHGMYKIEVALQTKKALIVLDDI-VE----QYQLVALLGTGSQSKIIITTRVLST---FESRRCQKYQMKLLNDDESLELLSRHAF-RSK-I---PGFEELALQAVHYCEGNPLALEVLGSSLLRK-SSILYWERTLN----LLERIDSG---IQRVLVRSYNSLPRDSKELFLHIVCFFIG--KDMDYVVKILEH-DYSA-SSGRT-----------LNNRCLLSV-SP--T--KKL-RVHRLLQEMGRTIVHQESPKDPAKR--SR
>XP_024961643.1
TG-PE-TT-IVDT-NLIGMVARREEINSWL--K--HRLEFLAICGMGGSGKTTLAKYIYD--SNCKKFENTSFLEIGTKC-ERGLLEQLLEDILGTKL--GVSQGTRKIAKALETKRILIVLDDM-VE----HSQLVALLGNDARSKIIITTRE-NT---FKFTRCQNYRMVLLNDGESLELLSLHSF-GSK-S---PAFNELAMQAVRYCEGNPLALKVLASS-LSI-NTVLHWRSQLN----LLERGDDG---IQGVLIRSYMSLPSDSKELFLHIACFFIG--EDMDYVEKILEP-DYSA-ICGKT-----------LMNRYLLSV-SS--N--KQL-MMHRLLQEMGKNIVRQESSKRPEKR--SR
>XP_024961744.1
---------YMEE-QIVGLKEDVEILVKQL--S-------VSIVGQGGIGKTTLARTIYKNRNIKCHFQFHAWVSVLREYTTEDIMLSLLKGTDITNL---EKAMKLKLSDYLKSKRYLIILDGVSTCN--IWKDIKETFPDVNGSKVVFTSTQTM-TTQVDI-VS--HHMMPLSEDDSLKMFKKKVG-KEE-S---PLISESKKAILQSCNGLPLNIVLLAGL-FSM-P--NSWSQVF-------SCMKNS----INILSLCYNDLTDHLKVCLLYSLLFPKE--IPVRRLLRLWLAEGFVK-QN---PEDIAQTYFDELVSRNMIQI-SK--DNSPRRCHVLGVLHDYLLPKAQETN-DLI-----RR
>XP_024961907.1
SG-PE-TK-IVDN-NLIGMNARDKDINSWL--Q--FDIKILAICGMGGSGKTTLAQYIVS--SNWRQFEIISFVEINRIH-EKSFHEKFVKDILG-----KVQQDRYKLDRALQTKKALIVLDDI-VE----PSQLQVFLGTGKESKIIITTRKNST---FESRRCQEYSMELLDEDESLELLSLHAF-GFK-I---PGYKELAKEVLQYCEGNPLALEVLGSS-LSE-NSIVFWRSTLD----LLKKMNSG---IQRVLMRSYNSLPYISKELFLHIACFFVG--EDTDYVAKILEH-DYSA-SSGKT-----------LTNKCLLSV-SP--N--NTL-VMHRLLQEMGRSIIRQES-KHLAER--SR
>XP_024961909.1
---SE-TE-IIDN-NLTGMNARDKDINSWL--Q--SDSKVLIICGMGGSGKTTLAEYIVS--SNRQHFEIISILKMGSIH-KKNIDVQFSKDIVG-----QTLCERYYIDRVLERKKALIVFDDI-DE----PRPLEKFINFQEKSKIIMTTRNNNT---FRTRSCHEYKMTLLDDEEALELLSLHAF-GFK-I---PGYEELTKEVLQYCEGNPLALEVLGSS-LSE-ISILFWRNTLD----LLKRMKSG---IQHVLIRSYDSLPDKNKELFLHIACFFVG--EDKDYVEKILEL-DYCA-SSGKV-----------LTNRCLLSV-SP--N--NKL-MVHQLIQEMGKSIISEES-KRPVER--SR
>XP_024962796.1
SG-SE-TE-IIDN-NLTGMNARDKDINSWL--Q--SNNKVLIICGMGGSGKTTLAEYIVS--SNRQHFEIISFLKMGSIH-QKNIDVQFAKDIVG-----QVSYGRYYTNRVLKRKKALIVFDDI-DE----PRPLEKFINFQGKSKIIMTTRNNNT---FRSRSCHEYKMTLLDDEEALELLSLHAF-GFK-I---PGYEELTKEVLQYCEGNPLALEVLGSS-LSE-ISILFWRNTLD----LLKRMNSG---IQHVLIRSYDSLPDRNKELFLHIACFFVG--EDKDYVEKILEL-DYCA-SSGKV-----------LTNRCLLSV-SP--N--NKL-MVHQLIQEMGKSIIIEES-KRPVER--SR
>XP_024962797.1
SG-SE-TE-IIDN-NLTGMNARDKDINSWL--Q--SDSKFLIICGMGGSGKTTLAEYIVS--SNRQHFEIISILKMGSIH-QKNIDVQFAKDIVG-----QTLCERYYVDRVLERKKALIVFDDI-DE----PRPLEKFINFQEKSKIIVTTRNNNT---FRTRSCHEYKMTLLDDEEALELLSLHAF-GFK-I---PGYEELTKEVLQYCEGNPLALEVLGSS-LSE-ISILFWRNTLD----LLKRMKSG---IQHVLIKSYDSLPDKNKELFLHIACFFVG--QDKDYVEKILEL-DYCA-SSGKV-----------LTNRCLLSV-SP--N--NKL-MVHQLIQEMGKSIISEES-KRPVER--SR
>XP_024962952.1
TE-GE-FS-IVQD-NLIGIKSHIDKLKSLL--T--QEVRIVGIWGMGGIGKTTIARALFG--GIRHEFDGCSFINVTENGSSKDICAKILKDMT-YKI--DQEEGAQMIKKRFCKKKVLLVLDDV-DH----ENQLEFLAGTHKGSRIIITTRDRQV--D-----DAIYSPDFLPEEHAIELFSRHAF-KAN-S---PEYKELSSRAIRYTGCLPLALKVLGSF-FRG-EVSV-WERILN----ELAKENDERPGIFETLKISFDGLEDSEKTIFLDIACFFKG--GEEKHVTRVLDCSRYDP-TIGRT-----------LIERSLITI--S--K--GDI-HMHDVLQEMGLEIVRKSYPN-------SR
>XP_024963043.1
NG-HE-VE-VVKD-SLVGMRTRINGVVSLL--D---EFCVIGIWGMGGSGKTTLARAVFD--QISFQFEGISFVAVREVSKPDGLNRQVLRDVSNITI--NVFDGKTMMKMKMPGRKVLVVLDDV-DH----IDQLKALAGEPLGSRIIITTRDKQVAHKA---NSSIHDVNLLTDEEAICLLSRCAL-GTE-S---PRYEELSRQVVRYAAGLPLTITILGSS-LCD-NEDV-WIDTLE----RLQKPLNE---TLQKLELSYMGLDNDCKEIFLDVACILKG--WNKNEATRALESRGFHA-IHGRV-----------LEKKSLITI-SR--Y--GCL-DMHDRIEEMGRYIVRRSNINEPERH--TR
>XP_024963044.1
DG-HE-VE-VVKD-NLIGMRTRINGVVSSL--D---ELSMIGIVGMGGGGKTTLVRAVFD--RICDEFEGSSFVEVRECSNSLGLKSQVLRDVLKIYV--GVLEGKKEMKKKMGGIKVLVVLDDV-DD----VEQLKALAGEPPGSKIIITTRDKQVAHKA---NSNIHDVNLLTYDEAICLLSRCAF-GKE-S---PGYEKLSRDIVSYAAGLPLTITVLGAF-LCN-KERV-WIDTLA----RLEKPLDK---TLQKLELSYMGLDTDCKEIFLDVACILKG--WKEEKAIIALESRGFHA-IHGTV-----------LQNKSLVTI-SK--Y--GYL-TMHDHIEEMGRYIVRRSNLNEPGRR--SR
>XP_024963045.1
DG-HE-VE-VVKD-NLIGMRTRINGVVSSL--Y---ELSMIGIVGMGGGGKTTLARAVFD--QIRNEFEGSSFVEVRERSNSLGLKSQVLIDVLKIVV--GVLEGKMEMKKKMGGIKALVVLDDV-DD----IEQLKALAGEPPGSKIIITTRDKQVAHKA---NSNIHDVNLLTDDEAICLLSRRAF-GKE-S---PGYEELSRNVAGYAAGLPLTITVLGSF-LCD-NEDV-WIDTLA----RLEKPLHE---TLQKLELSYMGLDTDCKEIFLDVACLLKR--WMKEEAIIALESRGFHA-IHGTV-----------LQNRSLVTI-SK--D--GRL-MMHDHIEEMGRYIVRRSNLNEPARH--SR
>XP_024963047.1
DG-QE-AE-VVKE-NLVGMRTRIDHVVSSL--D---EFCMMGIVGVGGSGKTTLARAVFD--QICNEFEGSSFVEVRECS---GLNSQVLRNVLKVIV--GLTDGKIKMKRHMLGRKVLVVLDGV-DN----IDQLEALAGEPRGSKIIITTRDKQIAHKV----KVIHDVNLLTHDEAICLLSRRAF-GTE-I---PGYEKLSAKVVSIADGLPLTITTVG-------NLYV-WIDTLK----GLEKPFDG---TLQKSLLKSIHAKEDLKDIFLDAACILKG--WKEDEAIRVLESYGFND-IHGSV----------FFKGKSLVTI-SH--D--KNS-GMHDHIEEMGGHPVRHLYPHDPDKH--SR
>XP_024963101.1
NG-PE-TI-IVKE-DLIGMEDRLQDFKSKL--Q---GVLMVGIWGLGGGGKTTLARAAYD--QISSKFDGFCFMSVREESRRHGLKKEILSCVLKEEV---VGDVSRLIESKLRRKKVLLVLDDV-DD----ANQLEALAGSCEGSRIIITTRDQHITHG-----NVIYDISLLSHDEAMKLFCKHAF-RHG-N---HDYESLSNEVVSYARGLPLALKVLGSL-LCD-DKSE-WVSALA----RLKDPEDD---IVETLKISFDGLKAKEKELFLDIACFFRG--KW-----VILEACGFHP-KIGRV-----------LIQKALITV-TK--E--GWF-DMHDLIQEMGHYIVRGKNPRNPEKH--SR
>XP_024963274.1
SG-SE-TE-IIDN-NLTGMNARDKDISSWL--Q--SDVKVLAISGMGGSGKTTLAKYIVS--SXCQHFEIVTVVEISGTC-QTGFEKNFAKDILG--M--TTKYHQYNTERVLKKKKALIVFDBI-DE----SIQLAHFLRIEEESKIIITTRKNNT---FEPRRCHEYKMQLLDANESLELLSLHAF-GFK-S---PGYEELTKEVLQYCEGNPLALQVLGSS-LSE-ISTLFWRSTLD----LLKRMNSG---IQRVLVRSYNSLPNKSKELFLHIACFFVG--EDKDYVEQILEH-DYCA-SSGQV-----------LTNRCLLSV-SP--N--KKL-MMHQLIQEMGKSIIRDES-KHPAER--SR
>XP_024963275.1
LG-SE-VD-IVDD-NLIGMNARDKDINSWL--K--TDLKVLAICGMGGSGKTTLADYIVS--SNLQHFEITSVVKMGGTC-QKNMLEKFSEDLLG-----GKAMRRYMIYRVLEMKKTLIVFDDI-DE----PSQLDLFLGTAERSKIIITTRKMNT---FKFRSCQXYNMQLLXDDESLKLLSLHAF-ELE-I---PGYEELAKEVLEYCEGNPLALEVLGSS-LKQ-ISIEFWRSTLD----VLKRMNFG---IQCVLKRSYDSLPNKIKELFLHIACFFVG--EDKDYVEKILEH-DYCA-LSGKI-----------LTDRCLLSV-SP--N--KKV-MMHQLIQEMGRSIIRQES-NIPAKR--SR
>XP_024963283.1
SGN---SS------DVIGSEDRVRALKAML--KKVDDCSVVVVSAGGGYGKTTLVTELCHDPDIQEIFRNIYFVTISEAPNKL----NLLQK---KQL--TDEDATCQWG-FLN-KSILLVLDDVWE---SIVTDFKF-----RGYKILVTSRMTFF----------TYELQLLNNQDATKLFRNSAF-SVD-G---EDISDLIKKLVKHCKNHPLALVVIGGL-LKG-KEVATWKWMLK----ILSADLHK--SIPDCLERSLVVLE-KERQCYLDLGLFPED--IAATMLMDMWV-------HLNEE-GLDTINKLTELSSRKLATR-LR-ANCEEESVVQHDMMWRLANKLSKE------------R
>XP_024963379.1
NG-PE-TI-IVKE-DLIGMEDRLQDFKSKL--Q---GVLMVGIWGLGGGGKTTLARAVYD--QISNKFDGFCFMSVREESRRHGLKGEILSCVLKEEV---VGDVRRLIESKLRRKKILLVLDDV-DD----ANQLEALAGSREGSRIIITTRDRHLTHG-----NVIYDISLLSHDEAMKLFCKHAL-RHG-N---HDYDNLSNEVVSYAHGLPLALKVLGSL-LCD-DKSE-WVSALA----RLKDPEDD---IMEKLKISYDGLKAKEKELFLDIACFFRG--QW-----VILEACGFHP-KIGRV-----------LIQKALITV-TE--E--GWF-DMHDLIQEMGHYIVRGKNPRNPEKH--SR
>XP_024963380.1
ST-PE-TI-IVKE-DLIGMENRLQDLKSKL--Q---GVLMVGIWGLGGGGKTTLAYAIYD--EISSKFDGCCFVKIREESRKHGLEEEILSRTLREDL---VGDVRKLIKSRLRRKKVLLVLDDV-DD----ANXLKALA-SHEGSRIIITTRDQHLVRK-----NVIYDISLLNDDEAMKLFSKHAL-GHD-N---RDFDSLSKEVVSYAGGLSLALKVMGLF-LCD-DGSE-WVSALT----RLKDPYGK---IVEQLKISYDGLEPLVKELFLEIACFLRR--EEKVEAMVILKACGLHP-DIGKE-----------LIQKALITV-TE--E--GRF-DMHDLIQEMGHRVVREKDPQNPEKH--SR
>XP_024963381.1
NG-PE-TI-IVTE-DQIGMEDRLQDFKSKL--Q---GVLMVGIWGXGGGGKTTLARAVYD--QISSKFDGFCFMSVREESXRHGLKGEILSCVLKEEV---IGDVRRLIESKLRRKKVLLVLDDV-DD----ANHLEALAGSREGSRIIITTRDRHLTHG-----NVIYDISLLSHDEAMKLFSKRAL-GHG-N---RDYDSLSKEVVSYARGLPLALKVLGSL-LCD-DKSE-WLSALA----RLKDPEDD---ILETLKISYDGLKVKEKELFLDIACFFRG--QW-----VILEACGFHP-KIGRV-----------LIQKALITV-TK--E--GWF-DMHDLIQEMGHYIVRGKNPRNPEKH--SR
>XP_024963449.1
---NQ----LVHK-PVVKLQGALDKILQ-L--T-NEDLKAIRVLGMLGAGKTTIMQNLNNHEKVASMYERVIWVTVSEENNKENLSTEMLQHMIAERL--DVTKIARKVKEELEGVKYLLLLDDV-KSE---LDLDMIGIPEGKGSKIVMTTKFRHV-------SN--IEVKKLSQSESWNMFHKLLDLHDDIK-DKPQLERTARKAVSLCAGHPLMIKMAARI-IEK-LSEISWSDGLQ----TLRRPQKGNEPMKDLLKFCCDHLDHEQKPCFLYSALYPED--IFTEGLLDCWEAENILK----SSAKISGRNILRHL--KNVILL-EE--GATGRYVRMHKVIKDRCLVKT----GGMPKRQ-CVD
>XP_024963450.1
---NQ----LVHK-PVVKLQGALDKILQ-L--T-NEDLKAIRVLGMLGAGKTTIMQNLNNHEKVASMYERVIWVTVSEENNKENLSTEMLQHMIAERL--DVTKIARKVKEELEGVKYLLLLDDV-KSE---LDLDMIGIPEGKGSKIVMTTKFRHV-------SN--IEVKKLSQSESWNMFHKLLDLHDDIK-DKPQLERTARKAVSLCAGHPLMIKMAARI-IEK-LSEISWSDGLQ----TLRRPQKGNEPMKDLLKFCCDHLDHEQKPCFLYSALYPED--IFTEGLLDCWEAENILK----SSAKISGRNILRHL--KNVILL-EE--GATGRYVRMHKVIKDRCLVKT----GGMPKRQ-CVD
>XP_024963524.1
------SMKSTST-PSSHFKSREPTFMEEL--QPDNKTHMIALCGMGGVGKTIMVQKLKKVVSEKKLFDFIIEAVIGEKMELL----AILKE---ARA---------KLHARSGGKKFLIILDDVWQFI--DLNDIGLPLPN-QGIKVLLTSRDRGVTMGVELD--SILNVKVIENSEAYNFFLQFVKVSDD-D----ELREIGEDIANRCHGLPIAIKTIAXT-LKG-KSKHVWEDTRS----RIEN----DEAVHQVFEISYRNLHDEERSTLLLCCLFPED--TPVEDLVRYWGLRIFNKVDT-KA-RNRLNTCIERLIHANLLIK-SE----EVGCVKMHDLVRAFVLDICEGKH---------AS
>XP_024963592.1
NI-------KLKD-DIVGRQGEKEALLHKLIN---KNINIVPIVGKGGLGKTTLARLLYNETQVQNHFKLKA---------SDDIFTSIFASVTGKEF--NVNQVQEDLRKQVTDKRFLLVLDDVWES----YEDWNTFVRPFLGSKIVITTRKEQLELGDNL-----EHLQSLSYDDALSLFCQHAL-GVS-N---FNLRPYGEGIVKKCDGLPLGLRVLGRL-LRT-ADEVEWKELLSDEIWSLQT----GDGIIPALRLSYHDLSACLKRLFAYCSLFPKH--FEKEELILLWMAEGFLHHSREMS-ERLGHNYFKQLLSRSFFQK-AP--NEDSLF-LMHDLMNDLATSV----------AG--EF
>XP_024963594.1
---KE-TE-IVTE-FLIGMDRHIKFITYWL--C--TCAEILTIIGMGGIGKTSLAKYIFC--LHCREFQRSSFVEISRRCAEKGLLDQICGDVSNIQV--DVSIYTSQIENTLANKKVFLVLDDV-DS----FSQLDALLGNKLGCKIIITTKDASLKCEFNLKKHTKHLLEALHKTRSLELLCLHAF-KCS-S---PGYKEVSKELMKYCKGHPLALSVLGRS-LRN-N-IAEWEDCLE----RLKEPDSR---IKKVLQMSFDSLPSTDKELFKHIACFFAG--KDRESTETILKACKIRT-VLGKN-----------LVDRCLLSI-DS--N--NKL-MMHQLVQEMGRDIVRQESPDMPEKR--SR
>XP_024963596.1
KG-KE-TE-IVIS-PLIGMDYDIQFITSWL--S--HPADILTIWGMGGIGKTSLAEYVFR--LHRYKFQRSSFIAISKKCAEKGLLDQICHDISNIQV--HVSEYTXQIENAIARTKVFVVLDDV-DS----LBHLDALLGKKPGSKIIITTXDASLKYEFNQIKHTKHSLRGLNDYNSLQLLSLSAF-KAN-S---PGYEDVSDTLVXYCGGHPLALKVLGSS-LFN-D-VAVWKDYIE----KLKEPNSK---ITKVLQMSFDSLPSTGKELFKHIACFFVR--EDRESTETILKACGIHT-VLGEN-----------LIDRCLLRI-SK--D--NKL-MMHQLLQEMGRDEVRQESPNKPWKR--SR
>XP_024963707.1
-------------------------LKXEI--QREKKVNLF---GSPGVGKTWMAKRVSDFSTRNRSFDFXLWVFTSRDYNQS----SIVED---ITI--IAETLIEKLRKKLGKK-ILLVLDDVWREM--F------PFHD-EKLQIVFISRSSREGLF-------KVEVEALPRADSNSLLIEKLDARRQ-S----VIRTLGENFIKKSNGLPGTVIMIAKA-LSY-----------------------FEASGVSMLEKELKE-ASEEHVNKLLCHFFRDS--VHYNELITYWILEGYLGFGS-EL-YEKGHHIVMELTDCGLLKE-QEF--MDKSLLEVDDLIASLGLATVTTEG---------FG
>XP_024963870.1
KG-KE-TE-IVTS-PLIGMDYDIQFITSWL--S--HPXDILTIWGMGGIGKTSLAEYVFR--LHRYKFQRSSFIAISKKCAEKGLLDQICHDISNIQV--HVSEYTSQIENAIARTKVFVVLDDV-DS----LDHLDALIGKKPGSKIIITTKDASLKYEFNQIKHTKHSLRGLNGYNSLQLLSLSAF-KPN-S---PGYEDVSDTLVEYCGGHPLALKLLGSS-LFN-N-VAVWKDYIE----KLKEPNSK---ITKVLQMSFDSLPSTGKELFKHIACFFVR--EDRESTETILKACGIHT-VLGEN-----------LIDRCLLWI-SK--D--NKL-MMHQLLQEMGRDEVRQESPNKPWKR--SR
>XP_024963871.1
KN-KE-TE-IVTE-FLIGMDHHIKFITYWL--S--TCAEILTIVGMGGIGKTSLAKYLFC--LHCREFQRSSFVEISRRCAEKGLLDQICGDISNIQV--DVSIYTSQIENTLANKKVFLVLDDV-DS----FSQLDALLGNKPGCKIIITAKDASLKCEFNLKKHTKHLLEALYETQSLELLCLHAF-KCS-S---PGYKEVSKELVKYCKGHPLALSVLGRS-LRN-N-IAEWEDCLE----RLKEPDSR---IKKVLQMSFDSLPSTDKELFKHIACFFAG--KDRESTETILKACKIRT-VLGKN-----------LVDRCLLSI-DS--N--KKL-MMHQLVQEMGRDIVRQESPDMPEKR--SR
>XP_024963936.1
---------------------------------------MIGICGIGGIGKTTLAKAIYN--LMYIHFEKCSFLDVQGATKQHGLTHQLINDIMKVRI--SIGQGIMVMKQRMASRRILLVVDDV-DH----RDQLEALSGSCPGSLIIFTSKDKQLSHE-----DDIYDMEFLDDFESLELFSLYAF-HKE-H---PDLKELALQVVQYVKGHPLALKVLGSF-LYG-TVKE-WKSELD----RLQVPNEE---IQRVLRLSFDALSPQQKNIFLDIASSFIG--ENKDDAATILDGCNYHT-YTNKV-----------LVDKSLLVV-SR--N-D-LL-EMHDLIQKMAREIVREES-NTPGKR--SR
>XP_024963997.1
SG-SE-TE-IIDN-NLTGMNARDKDINSWL--Q--SDSKVLIICGMGGSGKTTLAEYIVS--SNRQHFEIISFLKMGSIH-QKNIDVQFAKDIVG-----QVSYGRYYTDRVLKRKKALIVFDDI-DE----PRPLEKFINFQGKSKIIITTRNNNT---FRTRRCHEYKMTLLDDDEALELLSLHAF-GFK-I---PGYEELTKEVLQYCEGNPLALEVLGSS-LSE-ISILFWRNTLD----LLKRMNSG---IQHVLIRSYDSLPDKNKELFLHIACFFVG--QDKDYVEKILEL-DYCT-SSGKV-----------LTNRCLLSV-SP--N--NKL-MMHQLIQEMGKSIIREES-KRPVER--SR
>XP_024964136.1
KD-KE-TE-IVTD-LLIGMHHHIKFITYWL--S--PTADILTILGMGGIGKTSLAKYLFW--LHCHEFQRSSCVEISRRCAEKGLLDQICGDISKIQV--DVSIYTSQIENALAHKKVFLVLDDV-DS----FNQLDALLGNKPGSKIIITTKDASLKCEFNQIKHTKHLLEGLDEYESLKLLSLCAF-KCK-N---PGFKEVSKELVKYCEGHPLALEILGKS-LHN-D-VDEWEDCLE----RLKEPNSR---IKKVLQMSFDSL-------------------------------------------------------------------------------------------------------
>XP_024964211.1
NG-FE-SK-ISKE-NLVGVDARIKKMNLSR--N---KVHMIGICGIGGIGKTTLAKAIYN--LMYIHFEKCSFLDVQGATKQHGLTHQLINDIMKVRI--SIGQGIMVMKQRMTSRRILLVVDDV-DH----RDQLEALSGSCPGSLIIFTSKDKQLSHK-----DEIYDMEFLNYFESFKLFSLYAF-HEE-H---PDFQEIALQVVRYVKGHPLALKVLGSF-LYG-TVKE-WKSESD----GLQVPNEE---IQRVLRLSFDALSPQQKNIFLDIASSFIG--ENKDDATTILDGCNYHT-DTNKV-----------LVDKSLLVV-SR--N-D-LL-EMHDLIQKMAREIVRKES-DTPGKR--SR
>XP_024964215.1
---PD-TK-G-----LVGTPHRVAKVIWEL----VADMNTIGVYGMGGVGKTSIMMHIYNQLI--DIFDRVIWVNVSKTFDEK----DILSE---ENV-------STRLLEHL-GKKFVLILDDMWHKF--SLEEVGIPQPSTNGCKFVFVTRLMEVGME----TQREIKVELLSKNEAWDLFTTKSG---------PEIEPVAQAVCENCGGLPLAIITVGRA-MRK-DNKRLWKNALE----ELESSRAEEEDVFARLKFSYLHLKDDHQACFLYCALYPED--IDAAELIEYWMAEELIT-EV-KE-INKGYTVLEKLKDACL----LE--DGS-DYVKMHDLVRDMAIRIAREGP---------RL
>XP_024964504.1
KN-KE-TE-IVTE-FLIGMDHHIKFITYWL--S--TCAEIVTIVGMGGIGKTSLAKYLFR--LHCREFQRSSFAEISRRCAEKGLLDQICGDISNIQV--DVSIYTSQIENTLANKKVFLVLDDV-DS----FSQLDALLGNKXGCKIIITTKDASLKCEFNLKKHTKXLLEALXETQSLELLCXHAF-KCS-S---PGYKEVSKELVKYCKGHPLALSVLGRS-LLN-N-IAEWEDCLE----RLKEPDSR---IKKVLQMSFDSLPSTDKELFKHIACFFAG--KDRESTETILKACKIRT-VLGKN-----------LVDRCLLSI-DS--N--NQL-MMHQLVQEMGRDIVRQESPKKPWKR--SR
>XP_024964505.1
KN-KE-TE-IVTE-FLIGMDHHIKFITYWL--S--TCAEIXTIVGMGGIGKTSLAKYLFX--LHCREFQRSSFXEISRRCAEKGLLDQICGDISNIQV--DVSIYTSQIENTLANKKVFLVLDDV-DS----FSQLDALLGNKPGCKIIITAKDASLKCEFNLKKHTKHLLEALYETQSLELLCLHAF-KCS-S---PGYKEVSKELVKYCKGHPLALSVLGRS-LRN-N-IAEWEDCLE----RLKEPDSR---IKKVLQMSFDSLPSTDKELFKHIACFFAG--KDRESTETILKACKIRT-VLGKN-----------LVDRCLLSI-DS--N--KKL-MMHQLVQEMGRDIVRQESPDMPEKR--SR
>XP_024964696.1
NG-HE-AV-IVKE-YTVGIDSRVRDIDSWL--D----VAIGVISGMRGIGKTTIAKVAYN--FNFADFEASSFLAIRETSEQPGLIRQLLSDISKQKV--NTDEGIVKIQDAICRKKILVVLDDV-DQ----IEQIDTLIGFGNGSKIIITTSRERLSHE-----HKSFRIKQLDYEESLRLFCWHAF-SKD-Y---PGYREHSNRVVQHCEGLPLALQIMGSS-LFG-NSEF-WESALE----KLESPDER---IRKTLEVSYKSLHDDHKRLFLMIAWSYVG--KDMDDAVQKMEENDFYS-KIGQN-----------LLDRSLISI-DK--D--NKI-VMHHLVHEMARAIIRQETDDRPGKR--YL
>XP_024964836.1
NG-FE-SK-ISEE-NLVGVDARIKKMNLLR--B---KVHMIGICGISGIGKTTLAKAIYN--SMCIHFEECSFCEIQGVAKQQGLTQQLIGKIMKVEI--SVSEGIMVIKQRMPTKPILLVLDDV-DH----RDQLEALAGSPXGSFIIFTGDDKQLSHR-----DEIYDMSILTHYEAYELFSLYAF-GEK-H---PDIKELSYQVVYCLQGHPLALKVLGCF-LYD-PMDV-WKSELD----ELRTPDVE---IQQKLRPSFDGLDLNRRRTFLDIAFSFVG--EDKDFVASVLGKDNSFA-YADEV-----------LVNKSLITI-XR--D-DNSL-QMHCLIQSMARRIILEEL-EVKEVG--SR
>XP_024964837.1
NG-FE-SK-ISEE-NLVGVDARIKKMNLLR--B---KVHMIGICGISGIGKTTLAKAIYN--SMCIHFEECSFCEIQGVAKQQGLTQQLIGKIMKVEI--SVSEGIMVIKQRMPTKPILLVLDDV-DH----RDQLEALAGSPLGSFIIFTGDDKQLSHR-----DEIYDMSILTHYEAYELFSLYAF-GEK-H---PDIKELSYQVVYYLQGHPLALKVLGCF-LYD-PMDV-WKSELD----ELRTPDVE---IQQKLRPSFDGLDLNRRRTFLDIAFSFVG--EDKBFVASVLGKDNSFA-YADEV-----------LVNKSLITI-XR--D-DNSL-QMHCLIQSMARRIILEEL-EVKEVG--SR
>XP_024964847.1
SG-LE-TK-IVDI-NLIGMDTRSKVVNVWL--Q--SVLQFLIIFGMGGSGKTTLAKHIYD--SNRNFFENASFVEIXGRCRKGGFVEQLLDDILGRNI--SVSRGTS------------------------------VLLG--------------------------------------------------K-V---P------------------------------------WA--------------------------------------------------------------------------------------------------------------------------------------
>XP_024964876.1
NG-YE-SK-ISSE-NLVGVDARLNNLNLLR--S---KVHMIGICGVGGIGKTTLAKTIYN--LMYIHFEECSFLEVQGSTKRHGLTQQLIXDIMKVKV--NISQAIMVMKQXIASRSILLVVDGV-DH----QEQLEALAGSCPGSLIIFTSKDKRLAHK-----DEIYDMELLDDVEALELFSLYAF-RQK-Q---PHFIELADQVVDYVQGHPLALKVLGCF-LYG-TVHV-WKSELD----KLWTPNAD---IQQLLRLSFDGLDSIQQRVFLDIASYLIG--ETNDFAASVLDSCDFFA-DTSKT-----------LVDRSLITI-SS--T-X-LL-QMHNLIQCMAMEIVREES-KQVGDR--SR
>XP_024964943.1
NG-YE-SK-ISXE-NLVGVDARLNNLNLLH--S---KVHMIGICGVGGIGKTTLAKTIYN--LMYIHFEECSFLEVQGSTKRHGLTQQLINDIMKVKV--NISQAIMVMKQMIASRSILLVVDGV-DH----QEQLDALAGSCPGSLIIFTSKDKRLAHK-----DEIYDMELLDDVEALELFSLYAF-RQK-Q---PHFIELADQVVDYVQGHPLALKVLGCF-LYG-TVHV-WKSELD----KLRTPNAD---IQKLLRLSFDGLDSIQQRVFLDIASYLIG--ETKDFAASVLDSCDFFA-DTSKT-----------LVDRSLITI-SS--T-X-LL-QMHNLIQCMAMEIVREES-KQVGDR--SR
>XP_024964944.1
NR-HE-SK-IVQV-YPIGLDSRVKSINRWL--T---HVGIMALTGMGGIGKTTVAKTIYN--LNFDIFDGSSFISIRGASEQXGLVRQLLSDISRKKI--NIDEGIMKIRDAISCKRVFIVLDDV-DQ----LDQLNAMLGLRPGSKIIITTRHKSLAKQ-----VEVCEIKGFNGQESLELFSWHAF-GED-H---PSYTKLSRKVVYHCGGIPLALVVLGSS-LRG-SVDI-WESALK----KLQASERD---IVGKLRISYDSLPDDHRGLFLDIS-------------------------------------------------------------------------------------------
>XP_024964998.1
KG-QE-TK-IVTD-LLCGMEKSIQFITSWL--L--HTADILTIFGLGGIGKTSLARYVYE--LHCRLFDRSSFIEVNEKCTQQGLLDQLSHDISKIHV--DVFSYTSIIENALARQKVFIVLDDI-DS----LRQLDALLGKKPGSKIIITTKDSSLKYAINSIKHTKLFLEGLDGQSSLQLLSYHAF-KGN-N---PGYEEVSKKLMAYCQGHPLALKVLGES-LHK-D-VAEWEERIE----GLKEMDSR---IQKVLQVSFDSMPSNNKELFKHIACFFVG--EDRNYIETILKACSIRT-LHGTN-----------LIDRCLLTI-GP--R--NEL-KMHQLLQEMGRDVVRQESPNKPWKR--SR
>XP_024965006.1
SG-SE-TE-IIDN-NLTGMNARDKDINSWL--Q--SDSKVLIICGMGGSGKTTLAEYIVS--SNRQHFEIISILKMGSIH-KKNIDVQFSKDIVG-----QTLCERYYIDRVLERKKALIVFDDI-DE----PRPLEKFINFQEKSKIIMTTRNNNT---FRTRSCHEYKMTLLDDEEALELLSLHAF-GFK-I---PGYEELTKEVLQYCEGNPLALEVLGSS-LSE-ISILFWRNTLD----LLKRMNSG---IQHVLIRSYDSLPDRNKELFLHIACFFVG--EDKDYVEKILEL-DYCA-SSGKV-----------LTNRCLLSV-SP--N--NKL-MVHQLIQEMGKSIISEES-KRPVER--SR
>XP_024965119.1
SR-PE-TI-IVKE-DLIGMEDRLQYFKSKL--Q---GVLMVGIWGLGGGGKTTLARVVYD--QISSKFDGFCFMSVREESRRHGLKGEILSCVLKEEV---VGDVRRLIESKLRRKKVLLVLDDV-DD----ANQLEALAGSREGSIIIITTRDQHLTHG-----NVIYDISLLSHDEAMKLFCKHAL-RHG-N---HDYDSLSNEVVSYAHGLPLALKVLGSL-LCD-DKSE-WVSALA----RLKDPEYD---ILETLKISYDGLKAKEKELFLDIACF-----------------------------------------------------------------------------------------
>XP_024965151.1
SG-SE-TE-IIDN-NLTGMNARDKDINSWL--Q--SDSKVLIICGMGGSGKTTLAEYIVS--SNRQHFEIISILKIDSIY-KKNIDVQFAKDIVG-----QISYLHYYRDRVLQRKKALIVFDDL-DE----PRQLEKFIRFREKSKIIITTRNNNT---FRTRRCHEYKMTLLDDEEALELLSLHAF-GFK-V---PGYEELTKEVLQYCEGNPLALEVLGSS-LSE-ISILFWRNTLD----LLKRMNSG---IQHVLIRSYDSLPDKNKELFLHIACFFVG--EDKDYVEKILEL-DYCA-SSGKV-----------LTNRCLLSV-SP--N--NKL-MMXQLIQEMGKSIIXEES-KRPVXR--SR
>XP_024965157.1
HTIIY-GH-KLDE-KVMGREGDKEALLHRLCN---QNVSIVSVVGLGGIGKTTLAKLVYNEKRVMDHFELRA---------SEDVFNAIFQAVAGQEF--NLDLLHVXLKERLSXKRFLVVLDDVWED----YKEWELLQSPFPGSKVIVTTRKTKVVMNFQP-----YDLKVLSEEEAMSLFAQYAI-DEH-N---FKLKLHGEGIVKKCGRLPLALITLGRM-LRT-TEDGEWEEVLNSEIWNLDN----GRDILPALRLSYYDLPSHLKQLFAYCSLFPKD--FDKNELVLLWMAEGFLNQSNGKS-ESLGREYFEELKSRSFFQT-ST--IEQSQY-IMHDLINDLATSV----------AG--EF
>XP_024965176.1
NG-YE-SK-ISKE-NLVGVDARMKKMNLLR--N---KVHMIGICGIGGIGKTTFAKAIYN--LLYIHFEECRFLDVQGATERHGLTHQLINDIRKVRI--NIGQGIMVMIKRMAGRRILLVLDDV-DH----HDQLEALA--------------------------------------------------------------------------------------------------------------------------------------------------------------------------------------------------------------------------------------
>XP_024966109.1
NV-GE-SE-IVKV-ELIGIEYHLDALISLL--T--EDVLMIGIWGMGGIGKTTIAQAVFR--RIAYKFEGSCFVKVRENSCSKDRQVKIIRDVLVVRI--DLDHGADMMRKSFSNKKVLLVLDDV-DN----VNQLEFLTATD--------------------------------------------------------YKQLSYRAIQYTGYLPLALKVLGSF-FRG-QANV-WESALN----RLVKPDKD---IFGSLKLSFDGLDDSEKNIFLDIACFFKG--KDIECVTRILDSFGFNP-IIGSI-----------LIQKSLITV--S--N--KKI-GMHDLIQEMGWKIVRQSLSN-------SR
>XP_024966129.1
NV-GE-SE-IVKV-ELIGIEYHLDALISLL--T--EDVLMIGIWGMGGIGKTTIAQAVFR--RIAYKFEGSCFVKVRENSCSKDRQVKIIRDVLVVRI--DLDHGADMMRKSFSNKKVLLVLDDV-DN----VNQLEFLTATD--------------------------------------------------------Y------------------------------------------------P----------------------------------G--SRIIVTTR----------------------------------------------------------------------------
>XP_024966138.1
--------------NLIGIESHMDALSSLL--M--GEVRIIGIWGMGGIGKTTIAQALFR--RIAYXFEGSSFVKVRENSCXKXICVKILRDILVIMI--DPDDGAEMLCRRLSNKKVXLVLDDV-DN----XNQLEFLGATHPGSRIIITTRDEHL--D-----HFKYKPNCLLIDQAVELFCRHAF-QKK-N---PGYEDLSYRAISYTGYLPLALKVLGSF-FRG-QASV-WXSALT----RLAKPNXE---IFEAMKLSFDGLDVSEKNIFLDIACFFKG--KDKEHATXILDSFGFEP-VIGSV-----------LIEKSLVTV--S--N--EKL-GMHDLIQEMAWQIVRQSFSD-------SR
>XP_024966159.1
---PE----AVEE-PLVGATSNMKQLL-EI----LNRTDIIAVWGKGGIGKTILVKNLSNLLYFSSSFDIVIWVQVSRELDST----QIVEA---DTT-------AIRILRRLLRRKILLILDDVWEKI--DLDAMGI--PSRPCCKVLLTTRSRDVDMA----VDVSFPMNLMNEEDAWDLFNESAG---------PGRESPARKIVADCHGLPLAIKTLGKF-MRD-PQIELWRNTAL----WRQCSSPLEKEVFRPLEMSYHYLPSKIKQCFLYCSLYPAS--IDVAELIQCWVSDGLIN-EN-EA-FNYGVALVEHLKDSCL----LD--QGSRGTVKMHDIFHDSAIRLS-ERE---------EL
>XP_024966169.1
---GRMSV-TVDENFFVGREKELAEIETSM--S-------VCINGDPGMGKTELALEFAH------RYSQRYMVLVGEARYRQNILNGL---VSAGRIRSQETEAFKRVKRQLRDMPYLLIIDNLWEGKD--------LIPRNTGGHIIITTRLPKV---MTFD--P-MQIQPLPLKDAISLMKGR---RKE-----PEVEILTK---EKLGRSSFGLWVIGSL-LSE----------------TILP-----STLFEAIHIRIEEFDELFNNKFLKITILHEA--LASKMLLVGWFAPLPVS-------LAAAANNINGSTNRFK---WAK---ANMAFFCCSGF-LDSQTSKSEEDS---------RR
>XP_024966537.1
----E-SA-IVQE-NLIGIKSRLDALNSLL--T--EEVLIIGICGMGGIGKTTIARALFG--RIAYKFEGSSFANVRENSSSKDICAKILRDVLVTTI--DPEHGADMIRKRFRNKKVLLVLDDV-DN----LTQLEFLAARRLGSRIVITTRNEHL--D-----NAKYKPPILLEDQALGLFSRHAF-RKN-I---PGYEELSYRAIRYTGCLPLALKVLGSF-FYK-QADV-WESALN----RLAKQNAE---IFETLKLSFDGLDDSEKEIFLDIACFFKG--KDEEHVTRVLDSFGFDP-VIGTI-----------LIEKSLVTI--S--N--KRL-NMHDLIQDMGRQIVCSSFPN-------SR
>XP_024966697.1
---------------------------------------MVGIWGMGGIGKTTIAQALFR--RISYKFEGSSFIKVRENS--KDICAKILKDILTSMN--DPEDGAKMIYTRLCNKKVLLVLDDV-DD----VKQLHFLAATRAGSRIIITTRDEHL--D-----YAKYKPAILVHEQAVELFSTHAF-RKA-N---PGYKEVSDRAVSQCGGLPLALEVLGSF-FRG-EAHV-WESALN----RLPKLDEK---IFAILNISFEGLKVSEKNIFLDIACFFKG--YDEEHVTRVLDSFGFDP-VIGSV-----------LIEKSLITV--S--Y--KRL-YMHDLVQEMGLKIVRESSPN-------SR
>XP_024967022.1
------SMKSTST-PSSHFKSREQTFMEKL--EPDNKTHMIALCGMGGVGKTVMVQKLKKVVTEKKLFDFIIEAVIGEKMELL----AILKE---ARA---------KLRAHSGGKKFLILLDDVWQFI--DLNDIGLPLPN-QGIKVLLTSRDRGVMMGVELN--SILNVKVIENSEAHNFFLQFVKGSDD-D----ELREIGEDIANRCHGLPIAIKTIARS-LKG-KNKHVWEDTRS----RIEN----DEAVHQVFEISYRNLHDEERSTLLLCCLFPED--TPVEDLVRYWGLKIFNKVDT-KA-RNRLYACIERLIHANLLIQ-SE----EVGCVKMHDLVRAFVLDMCEGEH---------AS
>XP_024967217.1
NG-YE-SK-ISKE-KLVGVDDQIEEMDLSR--G---KVHMLGICGISGVGKTTLAKAIYD--KMCMDFTGCCFFEVQRVAKHKSITEQIINSILKETL--NVSDGIKLIKERMASKPILLVLDDV-DD----REQLKALAGSHPGSFIIFTGKDKQLSHE-----DNIHDMSFLPIHKARELFHLYAF-RHK-H---PDFMVLSDHVLKCLQGHPLALIVLGSH-LYG-SMDV-WQSEVG----ILQKPDAE---IQQKLRPSFDALDFDKKNIFLDIACSFIG--EDKDFTXSVLGSS---A-HANEV-----------LLDKSLITI-SQ--D-NNSL-QMHDLIQSMARRIIHEEF-VVKEVW--SR
>XP_024967229.1
NG-FE-SK-ISKE-NLVGLDARIKKMNLLR--D---KVHMIGICGISGIGKTTLAKAIYN--SMCIHFEESSFCEVQGVAKQQGLTQQLIGKIMKVEV--SVSEGITVLKQRMPMKPILLVLDDV-DH----RDQLEALAGSPPGSFIIFTGKDKQLSHK------EIYDMEFLDDFESLKLFSLYAF-HEE-H---PDFQELALQVVQYVKGHPLALKVLGSF-LYG-TVKE-WKSELD----GLQVPNEE---IQGVLRLSFDALSLQQKNIFLDIASSFIG--ENKDDATTILDGCNYHT-DTNKV-----------LVDKSLLVV-SR--N-D-LL-EMHDLIQKMAREIVRKES-NTPGKR--SR
>XP_024967242.1
NG-YE-SK-ISKD-KLVGVDDQIEEMNLSR--G---KVHMLGICGISGVGKTTLAKAIYD--KM---------------SKHKRITEQIINSILKETL--NVNDGIELIKERMASKPILLVLDDV-DD----REQLXALAGSXPXSFIIFTGKDKQLSHE-----DNIHDMSFLXIHKARELFHLYAF-RHK-H---PDFMVLSNQVVKCLQGHPLALIVLGSH-LYG-SMDV-WQSEVG----ILQKPDAE---IQQKLRPSFDALDFDKKNIFLDIACSFIG--EDKDFAXSVLGSS---A-HANEV-----------LLHKSLITI-SQ--D-NNSL-QMHDLIQSMARRIIHEEF-VVKEVW--SR
>XP_024967253.1
NG-YE-SK-ISKD-KLVGVDDQIEEMDLSR--G---KVHMLGICGISGVGKTTXAKAIYD--KM---------------SKHKSITEQIINSILKETL--NVNDGIKLIKERMASKPILLVLDEV-DD----REQLEALAGSP-------------------------------------ELFHLYAF-RHK-H---PDFMVLSNQVVKCLQGHPLALIVLGSH-LYG-SMYV-WQSEVG----ILQKPDAE---IQQKLRPSFDALDFXKXNIFLDIAISFIG--EDKDLAASVLGSS---A-HANEV-----------LVDKSLITI-SR--H-NNSL-QMHDLIQSMARRIIHEEF-VVKEVW--SR
>XP_024967264.1
NG-YE-SK-ISKE-NLVGVDARLNNLKLLR--C---KVHMIGICGIGGIGKTTFAKAIYN--LMYIHFEECSFLDVQGSTRRHGLDHQLINDIMKAKM--NISQRLLEMKQRMAYRRILLVLDGV-DD----YKQLEALAGSRPGSLIIFTCRDKRLAHK-----DESYDMEFLDNDESLELFCLYAF-REK-H---PDFKEIAYKVVKYVQGHPLALKVLGCF-LYG-TVDV-WMSELD----KLQTPHAD---IQEVLRLSFDGLDSIQQRVFLDIASYLVG--QKKDFAASVLDSCNFFA-DTNKT-----------LVDRSLITI-SS--S-M-SL-EMHNLIQCMAKEIVREES-KWVGDR--SR
>XP_024967316.1
NG-FE-SK-ISKE-NLVGVDACVNEMNLLR--G---NVHMIGICGISGIGKTTLAKAIYN--SMSIHFEECSFCEVQEVAKQQGLTQQLIGKIMKVEI--SVSEGIMVIKERMPTKPILLVLDDV-DH----RDQLEALAGSPPGSFIIFTGEDKQLSHK-----DEIYEMPTLPDYKALELFSMYAF-GQH-H---PDFEGLSYQVVKCLQGHPLALKVLGCC-LYD-PRCV-WLSEVD----RLQKPNTE---IQQKLQPSFDGLDYSQKRIFLDIACSFIG--ENKDFTASVLDNADCFV-YADE--------------------------------------------------------------
>XP_024967340.1
NG-FE-SK-ISKE-NLVGLDARIKKMNLLR--D---KVXMIGICGISGIGKTTLAKAIYN--SMCIHFEESSFCEVQGVAKQQGLTQQLIGKIMKIEI--SVSEGITVIKQRMPTKPILLVLDDV-DH----CDQLEALAGSPPGSFIIFTGKDKQLSHK-----DEIYDMEFLDDFESLELFSLYAF-HEK-H---PDFQELALQVVKYVKGHPLALKVLGSF-LYG-TVKE-WKSELD----ELQVPNEE---IQRVLRLSFDALSPQQKNIFLDIASSFIG--ENKDNATTILDGCNYHT-DTNKV-----------LVDKSLLVV-S---N-D-LL-EMHDLIQKMAREIVREES-NIPGKR--SR
>XP_024967364.1
------------------------EMDLSR--G---KVHMLGICGISGVGKTTLAKAIYD--KMCXDFXGCCFFEVQRVAKHKSITEQIINSILKETL--NVXDGIKLIKERMASMPILLVLDDV-DD----REQLKALAGSHPGSFIIFTGKDKQLSHE-----DNIHDMSFLPIHKAKELFHLYAF-RHK-H---PDFMVLSDHVLKCLQGHPLALIVLGSH-LYR-SMDV-WQSEVD----ILQKPDAE---IQEKLRPSFDALDFDKKNIFLDIACSFIG--EDKDLAVSVLGSS---A-HANEV-----------LLDKSLITI-SR--D-NNSL-QMHDLIQSMARRIIXEEF-VVKEVW--SR
>XP_024967388.1
------TRRSTPA-PSSGFKSRDTTFKDKL--HQDQKIQLIALCGMGGVGKTTMMEQLKKVVEDKKMFHWIVKVVIGKEPNLS----AVLTE---TRA---------RLQEILKAEKILVILDDXWEKV--ELKDVGLPLPN--GVKLLLTSRYEDIXVAIESN--KILKVNVLEEXEAHKLLCQITXISXY-D----ELYQIGGEIVKKCSCLPLAIKLIAAT-LIS-EEKSIWKDRLR----CLKK----DPNVHEIIKISYDYLKXEEKEIFLLCGLFPED--IPIEDLTRYWGLKLLNGVLT-DG-RNRIKACVXNLKKANLLID-SD----YFGCVKMHDLVLAFVLATVKGDH---------VS
>XP_024967448.1
NG-HE-PK-ISKE-NLVGLYTRVEQMDFLR--S---KVHIIGICGIGGIGKTTIAKAICN--LLHIHFEAYSFCDIKGVEKRHGLVHKLLEDLMNLQI--SVSQGISIMKRRMWVKKVLVVLDDI-DH----YDQFEALAGMPPGSMIIVTGRDRQLAHG-----EEIYEVDLLLDDEALELFSLYAF-RDK-H---QEFIDLANQVVHYVKGLPLALKILGSF-LFG-TVEE-WESELK----KLGRPNSQ---IQQVLRISYDALDFDQRNIFLDISFFFKE--EKKDYVMKVLDGCDLFA-ATNRV-----------LIDKSLISV-RE--D-R--L-QMHDLVQEMGWQIVNEES-EEPGKR--SR
>XP_024967473.1
NG-HE-PK-ISRE-NLVGLYTRAEQMNLLQ--S---KVHIIGICGIGGIGKTTIAKAIYN--LLHIHFEAYSFCEVKGVEKRHGLVHKLLEDLMNLRI--SVSQGINIMKRSMRAKKVLVVLDDV-DH----YDQFEALVGVPPGSMIIVTGRDRQLAHG-----EEVYEVDLLFDDEALELFSLYAF-RYK-H---PEFTDIANRVVQYVNGLPLALKILASF-LFG-TVEE-WESELK----KLRRPNSQ---IQQVLRISYDALDFDQRNIFLDVSCFFKG--EKKDYIMKVLDGCDLFS-ATNRV-----------LIDKSLISV-RE--D-R--L-EMHDLVQEMGWQIVHEES-EEPGKR--SR
>XP_024969013.1
---------ITAT-TVTGFESRKAQLRLEL--E-DDSVNIIGVYGMGGIGKTTFVEEVARQADALQLFDEIVMVVVSHKPNRK----DLLKE---LRT---------RLRERLQVKRILIIMDDVWTPL--DLRTIGIPQGN-KGCKIILTSRSLDVAMNTQ----RNFYMDILSQVESWNLFRNMVGDTVD-S----DLNPIATKVAKRCSGLPLAIVTVARA-LRH-RSKHAWRDALR----QLRSNDIKYANVFASLELSFNFLNDEEKSCFLLCSLFKED--IPVEYLVRYTGLRVFPGVHT-EA-RDRVHTIVENLKACCLLLD-SD----VEDCFRMHDVTRDFLLSVARGLY---------IF
>XP_024969046.1
NPLKF-RI-KVKD-EIVGRDEEKEMIVEKISLH--GLVHVHAIWGVGGLGKTTLAQLIYKDSRVHKLFDLKL---------SNSIASEILKSIEGSSL--ELEPLQQRLQEKLQRRRFLLVLDGVEEN----KEKWNGLMEPLRGSTVMVTTRSKKVMMALPAL---VHPLGSLLENDSWLLFKSYAF-SIQ-R---DELETIGTAIVKRCEGLPLAVKVIGSL-MCL-NSISEWSSVLHSEVWDLAD----GSHILPSLKLSYDNLPPHMRQCFALCSIFPKD--MDKQLLVELWVAYGFVP-SRGAD-YDLGEEIFNALVCMFFLQD-VKCIFEGTTTCKMHDEMHALAQSVMKYEC-SSIVPG--EV
>XP_024969058.1
NG-HE-PR-ISKE-NLVGLYARAEQMDLLR--N---KVHMIGICGIGGIGKTTVAKAIYN--LMYKHFEGRSFCEVKDVENRYGLVHKLLDDIMKLKV--SVGEGICTMKKRMPGKKILVVLDDV-DH----YNQFEALAGNPPGSMIVVTSRDRQLAYK-----EPIYTIDLLNEHEALELFSIYAF-RDK-H---PEFFEHVSRILHYVNGLPLALKVFGRI-LFN-TLNE-WGSEID----KLQSPHVL---IQKALQVSYDGLDADQKNIFLDIACFFKG--EKKDYVQHILDGCELFY-ATNRV-----------LADKSLITI-CE--D-R--I-QMHNLVQEMGWQIVREES-EELGKR--SR
>XP_024970322.1
RGVTR-SF-HLQEKDIVGLNDDIKSLVNRL--SFKNPVKQIPIVGEVGSGKTTLARAVYRNRKIKDHFEFHDWISVMEEYTAERILLSMSKKVITPMS---DQELKSRVFNHLKGKRYLIVLDGVGNSG--LVENLKDAFPDENGSKVLFTSREVR-CPG-----Q--HIMDQLSEEKSWNMFLKEAG-KEK-K---DKIELLKYRILEICRGLPLNIVLVGAL-LST-V--TRWSSAI-------SRGNCS----DEVLSLCYNDLTTHLKLCLLYLTLFPKD--IPVRRLLRLWLAEGFVM-RR---PEDLVQKYFEELVQRSMIQI-TK--DNSPRHCRLVSVLHDYLLPRAQDIS-NLE-----RR
>XP_024972962.1
SGW---EE-IDEE---VGMELGKRKVKDML--D--DDFVVIGINGIGGSGKTTLAREICRDDEVRSYYNKILFLKVSQSPNEQ----QIGE---------GCSDIAHQWTQSNNTVTILVVLDDVWL---PVLNQLIF-----AGCKILVVSRIKFI---------STYELELLREEDAISLFCHTAF-GKT-S---LGSDELIKQIVEKCKGLPLALKVIGAS-LRD-QPEKYWIGAKN----RLSRDSHE-TELLNRMKLSIDYLS-DKRDCFLDLGSFPED--IPLDVLINIWT-------ELDE---ADAFAIIVELSSKNLLTL-VKYSSC-EILVSQHDVLRDLAIHMSLNQR---------RW
>XP_024973911.1
HAIMY-GR-KLDX-KIVGREGDKXALLRKLCS---ENVSVVSIVGLGGVGKTTLARVLYNEKKVKDHFELMA---------SDDVLNTIFEAISGKRF--DLNKLQESLSEKLSKKRFLLVLDDVWED----YTEWELLQRPFPGSKIVVTTRKTTVVMDVQA-----YPMKLLSNEEALSLLAQHAL-GKQ-N---FTLKFHGEGIMKKCXGLPLALVTVGRV-LRR-TSDEEWEEVLNSEIWNLQY----KDKILPALRLSYYDLPPYLKQMFAYCCLFPKD--FHKVELVLLWMAEGFLQESNGKS-ENLGSECFEELQSRSFFQH-VG--NHNXSLYTMHDMINDLATSV----------AG--EF
>XP_024973912.1
HAIMY-GR-KLDX-KIVGREGDKEALLXKLCS---ENVSVVSIVGLGGVGKTTLARVLYNEKKVKDHFELMA---------SDDVLNTILEAVSGKRF--DLNKLQESLSEKLSKKRFLLVLDDVWED----YXEWELLQRPFPGSKILVTTRKTTVVMDVQA-----YPMKLLSNDEALSLLAQHAL-GKQ-N---FTLKFHGEGIMKKCGGLPLALITVGRV-LRR-AYDEEWEELLNSEIWNLQY----EDKILPALRLSYYDLPPYLKQMFAYCCLFPKD--FEKDELVLLWMAEGFLQESNGKS-ENLGRECFEELQSRSFFQH-LS--NDNSSLYTMHDLINDLATSV----------AG--EF
>XP_024973913.1
--LDG-TQ-K------------------------------LGMFGLGGIGKTTLAQVLYNEKKVKDHFELMA---------SDDIFNTILQAVGGKRF--DLNQLQVALTERISKKRFLFVLDDVWED----YKEWELLQRPFPGSKIILTTQKTKVMMDVQA-----YPLELLSNEEALSLFAQHAL-GKQ-N---FTLQLHGEGIMMKCGGLPLALITLGRV-LRT-ANDEEWEELLNSEIWNLHN----ESKILPALRLSYYDLPPHLKQLFAYCSLFPKD--FDKDELVLLWMAEGFLYRSNGMS-ENLGRECFKELQSRSFFQH-SS--NHKSQY-IMHDLINDLATSV----------AG--EF
>XP_024973916.1
RNIVY-GR-KLDE-GIVGREGDKDALLRNLCS---ENVSILSIVGLGGIGKTTLAQVLYKEKKVKDHFELMA---------SDDVFNAILQAVGGKMF--NLNLLQVALTEKLLKKRFLLVLDDVWED----YKEWELLQRPFFGSKIIVTTRKTTVMMDVQA-----YPLKLLSNEEALSLFSQHAL-GKQ-N---FTLKLHGEGIMKKCGGLPLALIAVGRV-LRT-QNDEEWEELLNSEIWNFQS----ESKILPALRLSYYDLPPHLKQMFAYCSLFPKD--FQNDELVLLWMAEGFLYESKGKS-ENLGRECFEELKSRSFFQP-SS--NDKSRC-TMHDLINDLAMSI----------AR--EF
>XP_024973937.1
RNIMY-GR-KLEG-RIVGREKDKQALLSKLXN---PNFSVVSIVGLGGIGKTTLAQALYNEKXVEDXFELKA---------SDDVFTAIFQAVGGQSF--NLNMLQVALREKLLXKRFLLVLDDVWEN----YDQWELLQRPFPRSKVIVTTRNTIVVMDVQV-----YLLEVLSNETALTLFAQNAL-GEQ-N---FTLKLHGEGIIKKCDGLPLALRTLGRV-LRX-XDADEWEELLNSGIWNLHN----ESKILPALRLSYYDLSSHLKQLFAYCCLFPKD--FNKDELVLLWMAEGFLHEPNAKS-ESFGREYFEELVSRSFFQH-ST--DDISRY-VMHDLINDLAMSV----------GG--EF
>XP_024978015.1
SGS---S-------VIIGLDHHLDELKRRL--K--DDNQVLTVSAPGGCGKTTLAKMVCHDNEIKGTFDNIFYVTVSRMATKS----KLFV----DRC--TDEEAKNQLELLMMGSEILLVLDDVWESV-SLIQDLKF-----PGYKILVTSRFLFF---------STYELSLLNDEDARTLFCHYAF-PCG-E----NVRDLVTKMVKCCKGFPLSLTVIGAS-LCG-QNEVKWRTTLK----KWSEDSST--RLLLSLQASVDALE-ELRDCFLDLGSFPED--IAASALMDMWV-------ELNEE-GMYTSEYLLELSSRNLLSF-IPLEGCNEHYVTQHDLLRELAIHLSQSQR---------ER
>XP_024978676.1
SGS---S-------VIIGLDYHLEELKRRL--K--DDNQVLTVSAPGGCGKTTLAKMVCHDNEIKGIFDNIFYVTVSRTATKS----KLFV----KCC--TDEEAKDQLE-LMMGSEILLVLDDVWESE-SLIQDLKF-----PGYKILVTSRFLFF---------STYELSLLNDEDAKTLLCRSAF-PYD-G----NVPDLVSKMVKCCKGFPLALIVIGSS-LCG-QGVVKWRTTLK----KWSEDSSK--QLLLNLRASVDALE-EFRDCFLDLGSFPED--IAASALMDMWV-------ELNEE-GIYTSEYLLELSSRNLLSL-VPLEGCNEHYVTQHDLLRELAIHLSQTQR---------TR
>XP_024980853.1
---------ITDY-IYFSFESRVSVRTDEL--Q-DDAICVIGVCGMGGVGKTTMAKEVGVRAKGEHLFDVVVMVDVTQTPNKT----SILQE---VRA---------RISARLALTRVLVILDDIWTRL--DLEELGVPLGSDHGCKILLTSRSISAQMKAD----KIFKIREMPENEAWLLFERTAERSHR-D----SLHQVARDIVEKCGGLPLAIVTIARA-LES-KDKSMWDDALQ----RLR-YNLEYASVYSSLEVTYNFLESDEKHVFLLCCLFPES--ISIEDLLRLLGLSLFKKTDG-EA-RIRTHAFVQKLKNLNLLLD-GG----DELSVKLHDLVRDSGLNIATNKH---------VF
>XP_024980918.1
DG-HE-VE-VVKD-NLIGMRTRINGVVSSL--N---ELSMIGIAGMGGCGKTTLARAVFD--QICNEFEGTSFVEVRECSNSLGLKSQVLRDVLKIFV--GVLEGKKEIKKKMCGIKVLVVLDDV-DH----IDQLKALAGELPGSKIIITTRDKQVAHKV---NSNIHDVNLLTDDEAICLLSRCAF-GKE-S---PGYEELSRDIVSYVAGLPLTIIVLGSF-LCN-KEHV-WVDTLA----RLEKPLDE---TLQKLELSYMGLDTDCKEIFLDVACILKG--WVKEEAIIALESRGFHA-IHGTV-----------LQNKSFLTI-SE--Y--RRF-KMHDHIEEMGRYIVRRSNLNEPRRH--SR
>XP_024982863.1
N-------------NLVGVDARIKKLNLLR--N---KVHMIGICGIGGIGKTTFAKAIYN--LMYIHFEKCSFLDVQGATKQHGLTHQFINDIMKVRI--NIGQGIMVMKQRMASRRILLVVDDV-DH----RDQLEALS-------------DKQLSHK-----DEIYDMEFLNYFESLELFSLYAF-HEE-H---PDFQELALQVVQYVKGHPFARKVLRSF-LYG-TVKE-WKSELD----GLQVPNEE---IQRVLRLSFDALSPQQKNIFLDKASSFIG--ENKDDAATVLDGCNYHT-NTNKV-----------LVNKSLLVV-SR--N-D-LL-EMHDLIQKMAREIVREES-NTPGKR--SR
>XP_024982892.1
-------------------------VKEAL--ERSKQATLV---GPPGVGKTWMARRLSDRIARRNFYDFTLWMFMCRYYNKS----SIVED---QKD--DLESLIIKLRTKLVGK-FLLILDDFWKDL--F------PANG-EKLHILSISRLSRKATIK-----EKADVVVLHSVETDSLLTEKLDTQRQ-Y----RIRALGKKFIEKSNSLPGTVTMIAKA-LNY-----------------------IEASGISILEKELEE-ASENRVNRLLCHFFRDS--VHYNELITYWILEGYLGFDS-KL-YEKGHGILMELMDCGILKA-HEY--MDKSLINVDDLIANLGLATVTLGG---------FG
>XP_024983199.1
NG-RE-TI-IVKE-HLIGMESSVRTVTSFL--S--HSTGILTISGMAGIGKTYLAKYIFK--LHYLDFERSSFLEIQRS-SKKALLDQLLKDIRDMDI--DVNVGTSKIEKLLHRKRTLLVLDDI-DH----FEQLDVLIGKTPGSRIIVTTKEASLKCRFETEKHKKHMLEGLNQKESLQLLSWHAF-GGN-Y---PNYRNEATKVVNYCGGNPLALTVLGSS-LLK-D-VAAWEDTIE----LLQKTNPK---IQQVLQISFDSLPSENKELFKHIACFFVG--KDREFTEAILRECGMST-KFGSK-----------LIGRCLLTV-GP--R--NKL-MMHQLLQELGRDLVRQESIEKPWKR--SR
>XP_024983203.1
KG-PE-TK-IVTD-LLCGMEKSIEFITSWL--L--HTADILTIFGLGGIGKTSLARYVHE--LHCRLFDRSSFIEVNEKCTQQGLLDQLAHDISKIHI--DVFRYTSMIENALARQKVFIVLDDI-DS----LEQLDALLGKKPGSKIIITTKDSSLKYALDPIKHTKLFLEGLDAQASLQLLSYHAF-KGN-N---PGYEEVSKKLMAYCRGHPLALKVLGES-LHK-D-VAEWEERIE----GLKETDSR---IQKVLQMSFDSMPSNNKELFKHIACFFVG--KDRNYIETILKACNIRT-LHGTN-----------LVDRCLLTI-GS--R--NEL-KMHQLLQEMGRDVVRQESPNKPWKR--SR
>XP_024983449.1
KN-KE-TE-IVTE-FLIGMDHHIKFITYWL--S--TCAEILTIVGMGGIGKTSLAKYLFC--LHCREFQRSSFVEISRRCAEKGLLDQICGDISNIQV--DVSIYTSQIENTLAHKKVFLVLDDV-DS----FSQLDALLGNKPGCKIIITTKDASLKCEFNLKKHTKHLLEALHETQSLELLCLHAF-KCS-S---PGYIKVSKELVKYCKGHPLALSVLGRS-LRN-N-IAEWEDCLE----RLKDPDFR---IKKVLQMSFDSLPSTDKELFKHIACFFAG--KDRESTETILKACKIRT-VLGKN-----------LVDRCLLSI-DS--N--NKL-MMHQLVQEMGRDIVRQESPDMPEER--SR
>XP_024983450.1
KN-KE-TE-IVTE-FLIGMDHHIKFITYWL--S--TCAEILTIVGMGGIGKTSLAKYLFC--LHCREFQRSSFVEISRRCAEKGLLDQICGDISNIQV--DVSIYTSQIENTLAHKKVFLVLDDV-DS----FSQLDALLGNKPGCKIIITTKDASLKCEFNLKKHTKHLLEALHETQSLELLCLHAF-KCS-S---PGYIKVSKELVKYCKGHPLALSVLGRS-LRN-N-IAEWEDCLE----RLKDPDFR---IKKVLQMSFDSLPSTDKELFKHIACFFAG--KDRESTETILKACKIRT-VLGKN-----------LVDRCLLSI-DS--N--NKL-MMHQLVQEMGRDIVRQESPDMPEER--SR
>XP_024983451.1
KN-KE-TE-IVTE-FLIGMDHHIKFITYWL--S--TCAEILTIVGMGGIGKTSLAKYLFC--LHCREFQRSSFVEISRRCAEKGLLDQICGDISNIQV--DVSIYTSQIENTLAHKKVFLVLDDV-DS----FSQLDALLGNKPGCKIIITTKDASLKCEFNLKKHTKHLLEALHETQSLELLCLHAF-KCS-S---PGYIKVSKELVKYCKGHPLALSVLGRS-LRN-N-IAEWEDCLE----RLKDPDFR---IKKVLQMSFDSLPSTDKELFKHIACFFAG--KDRESTETILKACKIRT-VLGKN-----------LVDRCLLSI-DS--N--NKL-MMHQLVQEMGRDIVRQESPDMPEER--SR
>XP_024983452.1
KN-KE-TE-IVTE-FLIGMDHHIKFITYWL--S--TCAEILTIVGMGGIGKTSLAKYLFC--LHCREFQRSSFVEISRRCAEKGLLDQICGDISNIQV--DVSIYTSQIENTLAHKKVFLVLDDV-DS----FSQLDALLGNKPGCKIIITTKDASLKCEFNLKKHTKHLLEALHETQSLELLCLHAF-KCS-S---PGYIKVSKELVKYCKGHPLALSVLGRS-LRN-N-IAEWEDCLE----RLKDPDFR---IKKVLQMSFDSLPSTDKELFKHIACFFAG--KDRESTETILKACKIRT-VLGKN-----------LVDRCLLSI-DS--N--NKL-MMHQLVQEMGRDIVRQESPDMPEER--SR
>XP_024983454.1
KN-KE-TE-IVTE-FLIGMDHHIKFITYWL--S--TCAEILTIVGMGGIGKTSLAKYLFC--LHCREFQRSSFVEISRRCAEKGLLDQICGDISNIQV--DVSIYTSQIENTLAHKKVFLVLDDV-DS----FSQLDALLGNKPGCKIIITTKDASLKCEFNLKKHTKHLLEALHETQSLELLCLHAF-KCS-S---PGYIKVSKELVKYCKGHPLALSVLGRS-LRN-N-IAEWEDCLE----RLKDPDFR---IKKVLQMSFDSLPSTDKELFKHIACFFAG--KDRESTETILKACKIRT-VLGKN-----------LVDRCLLSI-DS--N--NKL-MMHQLVQEMGRDIVRQESPDMPEER--SR
>XP_024983455.1
KN-KE-TE-IVTE-FLIGMDHHIKFITYWL--S--TCAEILTIVGMGGIGKTSLAKYLFC--LHCREFQRSSFVEISRRCAEKGLLDQICGDISNIQV--DVSIYTSQIENTLAHKKVFLVLDDV-DS----FSQLDALLGNKPGCKIIITTKDASLKCEFNLKKHTKHLLEALHETQSLELLCLHAF-KCS-S---PGYIKVSKELVKYCKGHPLALSVLGRS-LRN-N-IAEWEDCLE----RLKDPDFR---IKKVLQMSFDSLPSTDKELFKHIACFFAG--KDRESTETILKACKIRT-VLGKN-----------LVDRCLLSI-DS--N--NKL-MMHQLVQEMGRDIVRQESPDMPEER--SR
>XP_024983456.1
KN-KE-TE-IVTE-FLIGMDHHIKFITYWL--S--TCAEILTIVGMGGIGKTSLAKYLFC--LHCREFQRSSFVEISRRCAEKGLLDQICGDISNIQV--DVSIYTSQIENTLAHKKVFLVLDDV-DS----FSQLDALLGNKPGCKIIITTKDASLKCEFNLKKHTKHLLEALHETQSLELLCLHAF-KCS-S---PGYIKVSKELVKYCKGHPLALSVLGRS-LRN-N-IAEWEDCLE----RLKDPDFR---IKKVLQMSFDSLPSTDKELFKHIACFFAG--KDRESTETILKACKIRT-VLGKN-----------LVDRCLLSI-DS--N--NKL-MMHQLVQEMGRDIVRQESPDMPEER--SR
>XP_024983457.1
KN-KE-TE-IVTE-FLIGMDHHIKFITYWL--S--TCAEILTIVGMGGIGKTSLAKYLFC--LHCREFQRSSFVEISRRCAEKGLLDQICGDISNIQV--DVSIYTSQIENTLAHKKVFLVLDDV-DS----FSQLDALLGNKPGCKIIITTKDASLKCEFNLKKHTKHLLEALHETQSLELLCLHAF-KCS-S---PGYIKVSKELVKYCKGHPLALSVLGRS-LRN-N-IAEWEDCLE----RLKDPDFR---IKKVLQMSFDSLPSTDKELFKHIACFFAG--KDRESTETILKACKIRT-VLGKN-----------LVDRCLLSI-DS--N--NKL-MMHQLVQEMGRDIVRQESPDMPEER--SR
>XP_024983458.1
KN-KE-TE-IVTE-FLIGMDHHIKFITYWL--S--TCAEILTIVGMGGIGKTSLAKYLFC--LHCREFQRSSFVEISRRCAEKGLLDQICGDISNIQV--DVSIYTSQIENTLAHKKVFLVLDDV-DS----FSQLDALLGNKPGCKIIITTKDASLKCEFNLKKHTKHLLEALHETQSLELLCLHAF-KCS-S---PGYIKVSKELVKYCKGHPLALSVLGRS-LRN-N-IAEWEDCLE----RLKDPDFR---IKKVLQMSFDSLPSTDKELFKHIACFFAG--KDRESTETILKACKIRT-VLGKN-----------LVDRCLLSI-DS--N--NKL-MMHQLVQEMGRDIVRQESPDMPEER--SR
>XP_024983459.1
KN-KE-TE-IVTE-FLIGMDHHIKFITYWL--S--TCAEILTIVGMGGIGKTSLAKYLFC--LHCREFQRSSFVEISRRCAEKGLLDQICGDISNIQV--DVSIYTSQIENTLAHKKVFLVLDDV-DS----FSQLDALLGNKPGCKIIITTKDASLKCEFNLKKHTKHLLEALHETQSLELLCLHAF-KCS-S---PGYIKVSKELVKYCKGHPLALSVLGRS-LRN-N-IAEWEDCLE----RLKDPDFR---IKKVLQMSFDSLPSTDKELFKHIACFFAG--KDRESTETILKACKIRT-VLGKN-----------LVDRCLLSI-DS--N--NKL-MMHQLVQEMGRDIVRQESPDMPEER--SR
>XP_024983460.1
KN-KE-TE-IVTE-FLIGMDHHIKFITYWL--S--TCAEILTIVGMGGIGKTSLAKYLFC--LHCREFQRSSFVEISRRCAEKGLLDQICGDISNIQV--DVSIYTSQIENTLAHKKVFLVLDDV-DS----FSQLDALLGNKPGCKIIITTKDASLKCEFNLKKHTKHLLEALHETQSLELLCLHAF-KCS-S---PGYIKVSKELVKYCKGHPLALSVLGRS-LRN-N-IAEWEDCLE----RLKDPDFR---IKKVLQMSFDSLPSTDKELFKHIACFFAG--KDRESTETILKACKIRT-VLGKN-----------LVDRCLLSI-DS--N--NKL-MMHQLVQEMGRDIVRQESPDMPEER--SR
>XP_024983603.1
KG-RE-TV-LVKD-LLIGVDSSIKFITTWL--S--GTVDILTIYGISGIGKTSLATYVYG--LHRHVFDNSSFLQISRR-HEKGIVDQLCEDLSK-QR--DVSVCTSNIANTLASEKFFLVLDDI-DS----FKQLDSLLGSKPGSKVIITTKEVSLSCAFNMKTHTKLLLQGLNMSDSLKLLCIHAF-MCN-N---PGYEDVARELVKYCAGHPLTLEVLGKL-LRN-D-VAYWKEHIK----RLKEKDSH---MKNILRMSFDSLEYENKNLFLDIACFFVG--KDRNYTETILKGCGFHT-LHGSN-----------LIERCLLMI-GP--S--NEF-TMHQLIQEMARDTIRQEALDKPWKR--SR
>XP_024983654.1
NQLMF-RS-EVKT-IIFGRNADIELVTRKVCRV--DDIRVYAIWGMGGVGKTTLAQLVYNNERVNKHFELKY---------SHEAKEKIIESIDKCRL--LLDAMQVCLQDKLRRKRFLIVLDDVWEEN--DRPEWDKLSKTLEGSIVMVTTRYKITMMAVPEW---QHEVGCLSENDSWLLFKKLAF-ANG-R---EELEAIGKKIVDKCKGLPLALKTLGGL-MWS-SSTGDWQRVKDNDIWDLQE-----NDLLPALKLSYDNLVPHIKRCFAYCCLFPKG--MDKNLLIELWMANGFIP-PGGAD-QVLGEEIFNCLVWRSFFAD-VK-ENYMHQTCKMHDLMHDLARYVMKHDC-SVVEPG--KE
>XP_024984108.1
HTIMY-GG-KLDE-IIVGREGDKEALLDILYH---QNVSIVCIVGLGGIGKTTIAQVLYNEEKVKDHFELMS---------SEDVFNAIYKDVGGKKF--TLNQLHEALKEKLSKKRFLFVLDDVWEN----YKEWELLQRPFTGSKIIVTTRKTKVVMDVKA-----YPLEVLSNEAALSLFAQHAL-GEQ-N---FTLKLHGEGIVYKCGRLPLALMTLGRV-LRK-ENDEEWKELLNNEIWNLPN----ESQILPALRLSYYDLPLHLKQLFAYCCLFPKD--FDKNELVLLWMAEGFLQESNAKA-ESFGREYFEELKSRSFFQH-LA--NDESRY-TMHGLINDLAMSV----------AG--EF
>XP_024984115.1
RNIMY-GR-KLDE-KVLGREGDKEALLGKLCN---QNVNILSIVGLGGIGKTTLAKVLYNEEKVKDHFELRA---------SEDVFNAIFQAVGGQEF--NLDLLHVALKEKLWKKRFLVVLDDVWED----YREWELLQSPFPGSKIIVTTRKTKVVMNFQP-----YNLKVLSNEKALSLFAQYAL-DEQ-N---FTLKWHGESIVNKCGRLPLALITLGRM-LRT-TDDSKWEEVLNSEIWNLED----GNQILPALRLSYHDLPPHLKHLFAYCSVFPKD--FDKKELVLLWMAEGFLYQSDVKS-ESLGHEYFEELKSRSFFQP-ST--NDQSQH-IMHDLINDLATNV----------AG--EF
>XP_024984116.1
HTIVY-GQ-KLDE-KVMGREGDKGALLHRLCN---QNVSIVSVVGLGGIGKTTLAKLVYNEKKVKDHFELRS---------SEDVFN--------------------------------------------------------PGSKVIVTTRKTKVVMNFQP-----YDLKVLSEEEAMSLFAQYAX-DEX-N---FXLKLHGEGIVKKCGRLPLALITLGRM-LRT-TEDDEWEEVLNNEIWNLDD----GREILPALRLSYYDLPSHLKQLFAYCSLFPKD--FDKNKLVLLWMAEGFLNQSNGKS-EXLGREYFEELKSRSFFQT-ST--IEQSRY-IMHDLINDLATSV----------AG--EF
>XP_024984125.1
HTIIY-SH-KLDE-KVMGREGDKEALLHRLCN---QNVSIVSVVGLGGIGKTTLPKLVYNEKKVKDHFELRA---------SEDVFNAIFQAVAGQDF--NLDLLHVALKERLSNKRFLVVLDDVWED----YREWELLQSPFPGSKVIVTTRKTKVVMNFQP-----YDLKVLSEEEAMSLFAQYAI-DEQ-N---FTLKLHGEGIVKKCGRLPLALITLGRM-LRT-TEEDEWEEVLNSEIWSLDD----GREILPALRLSYHDLPSHLKQLFAYCSLFPKD--FDKNQLVLLWLAEGFLNQSNGKS-ESLGREYFEELKSRTFFQT-ST--TVQPRY-IMHDLINDLATSV----------AG--EF
>XP_024984126.1
HTIIY-GH-KLDE-KVMGREGDKDALLHRLCN---QNVSIVSVVGLGGIGKTTLAKLVYNEEKVQDHFELRA---------SEDVFNTIFQAVAGQDF--NLDLLHVALKQRLSNKRFLVVLDDVWED----YREWELLQSPFPGSKVIVTTRKTNVVMNFQP-----YDLKVLSKEEATTLFAQYAI-DEH-N---FTLKLHGEAIVNKCGRLPLALITLGRM-LRR-TEDDEWEEVSNSEIWNSDD----GREILPALRLSYYDLPSHLKQLFAYCSLFPKG--FNENELVLLWMAEGFLNQSNGRS-ESLGREYFEELKSRSFFQT-ST--IKQ-RY-IMHELINDLATSV----------AG--EF
>XP_024984128.1
HTIVY-GH-KLDE-KVMGREGDKEALLHRLCN---QNVSILSVVGLGGIGKTTLAKLVYNEKKVQDHFELRA---------SEDVFNAIFQAVAGQEF--NLDLLHVALKERLSNKRFLVVLDDVWED----YREWELLQSPFPGSKVIVTTRKTKVVMNFQP-----YDLKVLSEEEAMSLFAQYAI-DEQ-N---FTLKLHGEGIVKKCGRLPLALITLGRM-LRT-IEDDEWEEVLNSEIWNLDD----GREILPALRLSYYDLPSHLKQLFAYCSLFPKD--FDKNELVLLWMAEGFLNQSNGKS-ESLGREYFEELKSRSFFQT-ST--IEQSEY-IMHDLINDLATSV----------AG--EF
>XP_024984134.1
HTIVY-GH-KLDX-KVMGREGDKEALLHRLCN---QNVSIVSVVGLGGIGKTTLAKLVYNEKRVKDHFELRA---------SEDVFNAIFQAVAGQEF--NLDLLHVGLKERLSNKRFLVVLDDVWED----YKEWELLQSPFPGSKVIVTTRKTKVVMNFQP-----YDLKVLSEEEAMSLFAQYAI-DEH-N---FKLKLHGEGIVKKCGRLPLALITLGRM-LRT-TEDDEWEEVLNSEIWNLDD----GRDILPALRLSYYDLPSHLKQLFXYCSLFPKD--FDKNQLVLLWMAEGFLNQSNGKS-ESLGREYFEELKSRSFFQT-ST--TVQXRY-IMHDLINDLATSV----------AG--EF
>XP_024984135.1
--------------KVM--------------------------VGLGGIGKTTLAKLVYNEKRVKDHFELRA---------SEDVFNAIFQAVARQEF--NLDLLHVALKERLSNKRFLVVLDDVWED----YREWELLQSPFPGSKVIVTTRKTKVVMNFQP-----YDPKVLFEEEAMSLFAQYAI-DEQ-N---FTLKLHGEGIVKKCGRLPLALITLGRM-LRT-TEDDEWEEVLKSEIWNLDD----GREILPALRLSYYDLPSHLKQLFAYCSLFPKD--FDKNQLVLL---------------------------------------------------------------------------
>XP_024984136.1
HTIVY-GH-KLDE-KVMGREGDKEALLHRLCN---QNVSFVSVVGLGGIGKTTLAKLVYNEKRVKDHFELRA---------SEDVFNAIFQAVAGQDF--NLDLLHVALKERLSNKRFLVVLDDVWED----YREWELLQSPFPGSKVIVTTRKTKVVMNFQP-----YDLKVLSEEEAMSLFAQYAI-DEH-N---FTFKLHGEGIVKKCGRLPLALITLGRM-LRT-TEEDEWEEVLNSEIWSLDD----GIDILPALRLSYYDLPSHLKQLFAYCSLFPKD--FDKNKLVLLWMAEGFLNQSNGKS-ESLGREYFEELKSRSFFQT-ST--IEQSXY-IMHDLINDLATSV----------AG--EF
>XP_024984138.1
---------AVGD-RSIGFESRIPIIDQKL--K-DDTKQIISICGMGGSGKTTMVKEVARRVQGEKLFDEITMAVVSKEHNMK----DLFKA---GRA---------ELWRRLQSRKNLVILDDIWKHI--DLKNIGIPFGK-KNCKVILTSRSKDAAMGCE----DVLLLDILTPSEAWSLLGEMVGDDQD-D----DLCEIASEIAKKCGGLPIAIVCLGRA-LKD-KRKEVWKDTLL----KLQRTNIEKEDVYQSLQASYDLLEDEEKKLFLLCCLYPEY--VPLEALVRCFGLEFFKHIDF-QA-RDRVHALTDKLRSRFLLLS-GD----RKSTVKVHNVVRAVGISVAREQF---------SA
>XP_024984160.1
KG-LE-TE-IVSN-VLIGMKSYIKFISLWL--S--DTVDILTILGMGGIGKTSLAKNVYG--LHCRMFQRSSFIEIGK--SDQILLDRLGGENTRIQV--YDFVNVSRIENVIAQKKVFLVLDGI-DR----VDQLDMLIGNTPGSKIIITTNDASLKCAFKEEKHVQLLLRGLDKIESLELLSSQAF-MCK-N---PGYEEVSNKLVEYCEGLPLALKVLGKS-LCN-T-VAQWEDFIQ----VLQNISSH---IKDNLQRSFDTLPFNNKELFKHIACFFVG--KDRESTETILKACKIPT-VAGKN-----------LIDRCLLRI-EG--D--NKL-MMHQLLQKMGRDVVRHESLKKPWKR--SL
>XP_024984162.1
KG-KE-TE-IVTD-LLIGMHHHIRFISSWL--S--HSADILTIIGMGGIGKTSLARYVFG--LHCREFERWSFIEISRRCNGQGLLDQICGDISKVHV--DVFVYTSQIENAIARKKVFLVLDDV-DS----LDQLDALLGNKPGSKVIITSNDTLLKCEFNSIKHTKHLLVGLDEYESLNLLSFHAF-KSN-S---PGYKEVSKTLVKYCEGHPLALEVLGKS-LRN-D-VVEWEDYID----RLKKPHSH---IKKVFQMSLDSL-EEDKELFKHIACFFVG--EDRESTKTILNGCGIHT-VFGKN-----------LIDRCLLRI-GW--D--NKL-MMHQLLQETGRDVVRQESPEKPWKR--SR
>XP_024984163.1
KD-KE-TE-IVTD-LLIGMNHHISSITSWL--S--HTVDILTIWGIDGIGKSTLAKYIFR--LHGHEFERSSFVAISRKCAERGLLDQICGDVSKIQV--DVSVYTSKIEKALARKKVFVVLDDV-DS----LKQLDALLGNKPGSKVIITTKDVSLRCQFNMMKHKKHLLRGLNEYESLNLFSFHAF-KCS-G---PEYKEVSDTLVKYCEGHPLALEVLGSS-LCN-D-VAEWVDHLE----RLKEPDSC---IKNVLQLSFDSLPSTNKELFKHIACFFVG--KDMESTETILQACRVRT-VLGKN-----------LVDRCLLFI-SW--D--NKL-MMHQLVQEMGRDVVRQESPNKPWKR--SR
>XP_024984264.1
NPLLV-RA-KVKA-IIYGREADMEMVAQKIVRT--ETVQVCAIWGMGGVGKTTLAQLVYNNECVREHFELQS---------SSKVKKAIIESIDKCQL--QLDAMQVYLQNKLKGKRFFIVLDDVWDE----RTKWDELSKALEGSIVMITTRNQTTMMAVPEF---QHKVGCLSEEDSWSLFKKFAF-ASG-K---EELESIGKEIVDKCKGLPLAVKTLGVL-MWS-GNASEWQSVNKSDVWELQE-----NDILPALKLSYHNLHPHLKRCFAYCCLFPKG--MGKDLLIELWMANGFIP-SRGTD-YVIGEEIFNCLVSRSFLQD-VQDENSKDLVCKMHDLMHELARYVMRYDC-SIINPG--KE
>XP_024984298.1
------TRRSTPA-PSSGFKSRDTTFKDKL--QQDQNIQVIALCGMGGVGKTMMMEQLKKVVEDKKMFHWIVKVVIGKEPNLS----AVLIE---TRA---------RLQEILKAENILVILDDIWEKV--ELKDVGLPLPN--GVKLLLTSRYEDISVAIESN--IILKVNVLEEIEAHKLLCQITGISVY-D----ELYQIGGEIVKKCSCLPLAIKLIAAT-LTS-EEKSIWKDRLR----CLKK----DPSVHEIIKISYDYLKEEEKEIFLLCGLFPED--IPIEDLTRYWGLKLLNGVST-DG-RNRIKACVRNLKKANLLID-SD----YFGCVKMHDLVLAFVLATVKGDH---------VS
>XP_024986721.1
---GRRSV-N-EENNFIGRKKELSELEFRY--SSEKEIEMACVSGDSGIGKTELLLEFAY------RFHQRYMVLIGESRYRQNYLNEV---VGISRTKSHEETAVARIRKELRNIPFLVVIDNLWDHKH--------LLPRFGGEHVLISTCLPRL---MNME--P-LRLSFLSGVEAMSLMQGNVNDRVS-----SEIDALRT---EKLGRLTLGLAIVGAV-LSE----------------PITP-----SRLLDTIRM----RESHSRNMFLQLSIFDHA--LATRMVLASWFAPGPTP-------LALAAKRIPEKHHRTR---WRK---LRSLTCGCSSL-YDK---KSETEA----------R
>XP_024986722.1
---GRRSV-N-EENNFIGRKKELSELEFRY--SSEKEIEMACVSGDSGIGKTELLLEFAY------RFHQRYMVLIGESRYRQNYLNEV---VGISRTKSHEETAVARIRKELRNIPFLVVIDNLWDHKH--------LLPRFGGEHVLISTCLPRL---MNME--P-LRLSFLSGVEAMSLMQGNVNDRVS-----SEIDALRT---EKLGRLTLGLAIVGAV-LSE----------------PITP-----SRLLDTIRM----RESHSRNMFLQLSIFDHA--LATRMVLASWFAPGPTP-------LALAAKRIPEKHHRTR---WRK---LRSLTCGCSSL-YDK---KSETEA----------R
>XP_024986723.1
---GRRSV-N-EENNFIGRKKELSELEFRY--SSEKEIEMACVSGDSGIGKTELLLEFAY------RFHQRYMVLIGESRYRQNYLNEV---VGISRTKSHEETAVARIRKELRNIPFLVVIDNLWDHKH--------LLPRFGGEHVLISTCLPRL---MNME--P-LRLSFLSGVEAMSLMQGNVNDRVS-----SEIDALRT---EKLGRLTLGLAIVGAV-LSE----------------PITP-----SRLLDTIRM----RESHSRNMFLQLSIFDHA--LATRMVLASWFAPGPTP-------LALAAKRIPEKHHRTR---WRK---LRSLTCGCSSL-YDK---KSETEA----------R
>XP_024989844.1
NG-HE-AK-IVDT-DLIGIEARLQDLKSKL--D---GVVMVGIWGLGGGGKTTLASALYD--EISGKFDGSCFVKVREETRKHGLPKEILSLVLKEKA---VGDVGSLVKSRFRRKKVLIVLDDV-DH----LDQLKALAGSHEGSRIIITTRDSHLAHK-----NVIYNISLLNDDEAYNLFCKHAL-GHG-R---RDYEMLSKDVVSYAGGLPLALKVLGSF-LCD-DISE-WMSALA----RLKDPDTD---IVEKLKISYDGLKPMEKELFLDIACFFRG--EDKDKAMLVLDACGFHP-IIGKV-----------LIQKALITVISS--I--EVF-EMHDLLQEMGHYIVQGENPKNPEEH--SR
>XP_024989846.1
NG-HE-AK-IVDT-DLIGIGARLQHLKSKM--D---GVVMVGIWGIGGGGKTTLASALYD--EISSRFDGCCFVDIREESSKSGLPKRILSLVLKMEV--RVVQGRCLIKSRLCRKKVLIVLDDV-DH----LDQLKSLAGSHEGSRIIITTRDNHLAHK-----NVMYNICLLNDDEAIKLFYKHAP-RHG-R---PDYARLSQAVISYARGLPLALIVLGSF-LCD-DKSE-WMSALA----RLKDPDID---IVEKLKISYDGLEPVEKELFLDIACFFRG--RFKDEAMVILDACGFHP-IIGKV-----------LIQKALITV-SE--E--GRF-DMHDLIQEMGHYIVRGENPKNPELH--SR
>XP_024989852.1
NG-PE-TL-IVDT-NLIGIKARLQDLKSKM--D---GVLMVGIWGLGGGGKTTLASSLYD--EISSNFEGSCFLKVREESRKH----------------------------------------------------------------------------------------------------------------------------------------------------------------------------------------------VYVD---------------------------------------------------------------------------------------------
>XP_024989854.1
NG-PE-TI-IVDT-DLIGIKARLQNLKSKM--D---GVLMVGIWGLGGGGKTTLASALYD--EISSKFDGSCFLKVREESRKHGLEEKIXSIXLKDEV---VGDVGSLIKSRFRRKKVLMVLDDV-DH----ANQLKELAGSEKGSRIIVTTRDNHLARK-----NVIYNISLLNDDEAIKLFYKHAP-RDH-R---PDYXMLSKDVVSYAGGLPLALKVLGSF-LCD-DISE-WTSALA----RLKEPESD---IVEKLKISYDGLKPVEKELFLDIACFFRG--KEKDEAMVIFDACGFHP-IIGKV-----------LTQKSLITV-SE--E--GTL-DMHDLIQEMGHYIVRRENPKNPELH--SR
>XP_024989860.1
DG-PE-TI-VVDA-DLIGMKARLQNLKSKM--D---GVLMVGIWGLGGGGKTTLASALYD--EISSNFDGSCFLNVREESRKHGLPKKILSLVLKEEV---VGDVGSLIKSRFRRKKVLMVLDDV-DH----ADQLKELAGSDKGSRIIVTTRDNHLARK-----NVIFNISLLNDDEAIKLYYKHAP-GNH-R---PDYEMLSKDVVSYAGGLPLALKVLGSF-LCD-DMSE-CMSALA----RLKEPDSD---IVEKLKISYDGLKPTEKELFLDIACFFRG--KRKDETMEILDACGFHP-IIGKV-----------LTQKSLITV-SK--E--GTF-DMHDLIQEMGHYIVRGENPKNPELH--SR
>XP_024989954.1
QD-SH-TM-RLHE-DA--FKKDVQKLLKQI--S--KPLQIISVFGEIGIGKSAHVKTIYNKQEVKNKFKCRALLAVYKNWSVRDLILAILRQMTS--L--KDEVLRGRLHGFLKGQKYLIVINDITSLD--LLEKLRGALPDVNGSRVVITTPDEE-ASFADAPSR--YHFKPVDMDDGLKIFIKKVW-GIK-G---PEIEDLKNKIAESCKGTPLRISLLAGL-LST-AIYEDCLRVFEQ--LDFATKSPS----FDILAFCYNDLPLHLKPCFLYLGLFRKG--IPVRRLFRLWLAEGFVK-PS---LEDIVEGYLEELVNRNMVEI-TK--DESPKKCRMIVVLHDIFLPRAVEIG-KSD-----RR
>XP_024989989.1
NG-PE-TI-IVDT-DLIGIEARLQDLKSKL--R---DVLLVGIWGLGGGGKTTLASALYD--EISSKFDGSCFVKIREESRKHGLPKEILSLVLKEEV---VGDVGSLIKSRFRRKKVLMVLDDV-DH----AGQLKELAGSNKGSRIIITTRDNHLAHK-----NVIYNISLLNDDEAIKLFYKHAP-PDH-R---PDYEMLSKDVVSYASGLPLALKVLGSF-LCD-DMSE-WMSALA----RLKEPDGD---IVEKLKISYDGLKPMEKELFLDIACFFRG--KKKDKAMVILDACGFHP-IIGKV-----------LIQKALITV-SQ--A--RRF-DMHDLIQEMGYYIVQEENPKNPEKH--SR
>XP_024989992.1
HG-TE----IVNE-ALVGINSRMQDLKSQL--G---GVRMIGICGSWGSGKSTLASTIYD--EMHQDFEGCCFVKVHTKSRMYGVKTKIISKVLKVVS--NIEEGISMMKSSLCGTRVLIVLDDV-DH----LDHLTMLAGSQQGSRIIITTKNKNLAHN-----NIIYDVKLLNEEEAIELFSRHAF-GTC-R---PGYEKLSLKMVSKCGGHPSTLVSLGSF-LHD-DMTD-WLSTSA----RLETPDDE---TVDWFKTGDNGL-------------------------------------------------------------------------------------------------------
>XP_024990453.1
----------------TGFDSRNLTFKAEL--K-DDNISVIGVYGMGGVGKTTLVKEVAKQASEDKLFDEMVISVISQTITRR----EILEQ---GRA---------RLCERLQSTRVLLILDDVWRLL--DLEAIGIPHNE-KGCKLLLTSRSKDVEINAQ----VCVPVNVLSKVDAWKLFSKMASITHG-S----DIHLLATKVAERCAGLPIAIVTVARA-LRG-KSKHAWSDALR----QLQHKNIKQKYVYSSLELSYNFLETDEKSCFLLCSLFKED--IPVETLVRYMGLRLFQNVYQ-AA-RDRTYAVVEGLKACCLLLD-GK----GEEYVRMHDVIRDFAILVASGEN---------MS
>XP_024990462.1
NG-HE-AK-IVWH-YPVGLESRIEDLTSLV--N---EVRFVGIYGMGGIGKTTIAKAFYN--SAFHLFEGSCFLAIREVSEQPGLVHQLLSEILMLKV--NDHTGITFLKEKLCHKRVLIILDDL-DQ----LSQLEKLAGQQAGSRIIITTRDENFQAK-----DDKYVVKELNDDESMRLFSWHAF-QKP-E---PNYRVLSNGIVHYTRGLPLALEVLGAS-LLG-TTREFWVGTLE----KLRQPPNQ---VLKKLRISFDTLDDDKKDIFLDIACFFIG--MDKDYATDIFEGCGFFP-GVGSI-----------LIDRCLLKI-GQ--S--NKL-RMHDLVRDMGREVVKGKFPFEPGKR--SR
>XP_024990469.1
DG-HE-AK-IVGH-HPVGLESRVEYLNSLL--G---DVRMVGIYGMGGIGKTTITKAFYN--MAFYLFEGSCFLAVREEAERPGIARQLLCQLLGLKV--NEHIGISILEERFRXKRVLIVLDDL-DQ----LNQLZSLAGQRSGSRIIITTRNEHLQAR-----DDRYEANRLNKVESLSLFCWHAF-QRT-I---PNYMHLSDGIVSYAAGVPLALEVLGSS-LMG-TMAQ-WNNTLE----KLQLPDKK---IQSILRISFDALDDDDKNIFLDIACFFNG--MGIAPVMDIFKACGFFP-EVGRI-----------LIDKCLLRF-FE--G--T-F-RMHDLLRDMGRHVVRSKFPNEPGKH--SR
>XP_024990718.1
AD-AG----PL-E-VVVGLDRDAELIRDKL--T--KQLDVLSIVGMGGLGKTTLATKLFNDRFIVYHFHVRAWATVSQTYIKRDFLIQILTSIG-HDL--NDSKLREKLHKHLMGRRYLIVIDDIWSSE--AWDDLKLFFPHETGSRILLTSRLNEVALHAKPHGFV-HSLPYLTEAQSWELLCQKVF-HGD-EC--PWLIKPGMQIARKCQGLPLSVVVMAGI-LAK-TRSYLWENIAC----SVGSSDQELGC-LETLALSYHHLPHHLRECFLYLGGFPED--INAKRLTWLWVAEGFIE-ED-RS-EETASTYLMDLVDRSLVIV-AEF-NSEIKACKLHDLVRELCQQKAKEER-SPPFSS--RF
>XP_024990722.1
HTIIY-GH-KLDE-KIMGREGDKEALLHRLCN---QNVSIVSVVGLGGIGKTTLAKLVYNEKKVKDHFEVRA---------SEDAFNAIFQAVAGQEF--NLDLLHVALKERLSSKRFLVVLDDVWED----YREWELLQSPFPGSKVIVTTRKTKVVMNFQP-----YDLKVLSEEEAMSLFAQYAI-DEQ-N---FTLKLHGEGIVKKCGRLPLALITLGRM-LRT-TEDDEWDEVLNSEIWNLDD----GREILPALRLSYYDLPSHLKQLFAYCSLFPKD--FEKNKLVLLWMAKGFLNQSNGKS-ESLGREYFEELKSRSFFQT-ST--IVQPRY-IMHDLINDLATSV----------AG--EF
>XP_024990761.1
RS-TS-S--PL-E-IIVGLDRDAKIVRDKI--T--KQLSVISIVGMGGLGKTTLATKLFNDCFFKYHFHVRAWVTVSQTYKKRHLLIQILTSMG-D-L--NESKLREKLHKNLIGRRYLIVIDDIWSIE--AWDELKLFLPHETGSRILLTSRLNEVALHVKPHGFV-HSLSYLTEEESWELLKQKVF-HGD-EC--PXLIKPGMXIAKKCQGLPLSLVVMAGV-LAK-MXKDLWEKIAC----SIGSNDHK-GN-LETLALSYHHLPHRLRECFLYLGGFPED--FVVEKLIWLWVAEGFIE-EA-RS-EDIAKAYLMDLINRNLVIA-AKV-IGDVKACKLHDLVRELCLQKAKEER-SPRLSS--RH
>XP_024990762.1
RS-ST-N--PL-E-IVVGLERDAEIIRDKL--T--KQLSIVSIVGMGGLGKTTLATKLFNDRFFKYHFHIRAWATVSQTYIKRDVLIQILGSMG-QGL--TDSQLREKLHKNLMGKRYLIVIDDIWSIE--TWDELNLFFPRETGSRILLTSRLNEVALHVKPHGFV-HSF--------------------------------------------------------------------------IGSNDHK-GI-LETLALSYHHLPHHLRECFLYLGGFPED--FVVEKLIWLWVAEGFIE-EA-RS-EDTAKAYLMDLINRNLVIT-VKV-IGDVKACNLHDLVRELCLQKAKEEG-SQPLYQ--RR
>XP_024990763.1
AD-AA-KT-PS-E-IVVGLDRDAELIRDKL--T--KQLGIVSIVGMGGLGKTTLATKLFNDRFVVYHFHIRAWATVSQTYIKRDFLIQTLTSSN-QDL--SDSQLREKLHKHLMGKRFLIVIDDIWSTE--AWDELKLLFPHETGSRILLTSRLNEVALHAKPHGFV-HSLSYLTEERSWELLREKVF-HGD-EC--PSLIKPGMQIAKNCRGLPLSVVVMAGV-LAK-MSKDFWEKIAS----GVCSSDQK-GT-METLALSYHHLPHHLRDCFLYLGGFPED--FVVERLIWLWGAEGFIE-EV-RS-EETAKAYLLDLVDRNLVII-AEF-NGDVKACKLHDLVRELCQQKAKEER-PPQLFS--RR
>XP_024990768.1
AA-AI-VP-SLME-IVVGLEHDVXLIRDKL--T--KQLGIVSIVGMGGLGKTTLATKVFNDRFVVYHFRVRAWATVSQTYIKRDFLTQILTSIG-KDL--SDSQLRGKLHKQLTGKRYLIVIDDIWSIK--AWDDLKLFFPNETGSRILLTSRLNKVALHAKPHGFV-HSLPYLTKDESWELLKEKVF-HGD-KC--PWLIKPGMQIAEKCQGLPLSVVVMAGV-LAK-MSKYLWQKIAR----GAGSSDQK-GC-METLSLSYDHLPHHLRECFLYIGGFPED--INIKKLIILWVAEGFIE-EV-QS-EVTAKAYLLDLIDRNLVTV-AEF-TGDVKACKLHVLLQKHCCQRSKIK------------
>XP_024990769.1
AG-TS-C--PLMK-IVVGLDNDVNLIRDKL--K--KKLGVVCIVGMGGLGKTTLATKVCNDPYIVHYFYVRAWVTISQTYEKRDLLVQILTSIG-EDL--GYSQLRGKLHKHLMGKRYLIVIDDIWSIK--AWYDLKFFFPDDTKSRILLTSRLNEVALYANPHGLV-HSLPCLKEEQSWELLKQKVF-HGG-DC--PWSIKPGMQIAKKCQGLPLSVVVMAGI-LAK-MRKDLWEKIAY----SVTSSDQK-GN-LETLALSYHHLPHHLRECFLYLGGFPED--FNVKRLTRLWVAEGFIE-EA-RS-EDTAKAYLMDLVDRNLVIV-AEF-NGDVKACKLHDLVRKLCQEKAKEER-RPPNEV--RR
>XP_024991152.1
AG-AM-I--VLKE-ILVGLDDASMVLVERL--H--KNLDVISVVGMGGLGKTTLATKVFNDRFIVYHFHVRAWVLVSQSYGKKDLLISLLTSIGKEEI--KIDKISELLYKSLKGKRYFIVIDDVWSAK--AWDDLKMYFPNDTGSRILLTTRLSEIAFYAKPSGFA-HFLRFLTNEESWELLRRKVF-QED-GC--PRLIKPGKQIAKKCQGLPLAVVVIAGV-LVK-KSQELWEKVAE----SVNSGNPK-GY-LDTLALSYNHLPRHLRDCFLYVGGFPED--IPVRRLIWLWVAEGFIR-EE-RL-EEVAEDYLMDLVDRSLLIV-AKS-NGGVKACRIHDLLRELCLKKAKEEN-RSSYLS--RR
>XP_024991410.1
SG-TS-G--PL-E-IVVGLDRDVELIRDKL--T--KQLGVVSIVGMGGLGKTTLATKVFNDRFIVYHFHVRAWATVSQTYIKRDFLIQILASMG-QDL--SNSKLREMLHKHLMGKRYLIVIDDIWSTE--AWDDLKSFFPHDTGSRILLTSRVNEVALHAKPHGFV-YSLPYLTEEESWGLLCKKVF-HGD-EC--PWLITPGMQIAKKCHGLPLSVVVMAGV-LAK-ISKDFWEKIAS----CVGSGDQK-EH-LETLALSYHHLPDHLRECFLYLGGFPED--FVVERLIWLWVAEGFIE-GA-QS-EDTAKAYLMDLVDRNLVIV-AEY-DGDLEACKLHDLVRELCVEKAKQER-RLPLSS--CR
>XP_024992710.1
PGESEKSRSIFER-KVHGFEHIAMAVER-L--D--APYKVFGVVGVAGIGKTTLCQTIFGRSLVKNHFSPRIWVCLSKQHRNKEIVVRILES---DEVIRDVADGTDSLRLRLIGKRYLIVLDDAWDHNNNWGEELAYALPKGCGGTIISSSRSEALEMI----KDNLQHLKPNTDEIIYEIFKDTVI-GDEDE-EFPHLIDLKKEILRKCEGIPLAAKLLAKI------------------------------------ELKVKPLPATT-------AGEGDD-----------PVSSGGSK-QLGKD---------------------GE--G---------DVL--------QKSK-----------
>XP_024993454.1
RF-SS-QR-MVEE-NVVGFDEEAKEIVSRL--S--ESLEVVSVVGMGGLGKTTLAKKVYCNPTIEFRFFVRAWVYVSQEYNRKEVLFAILSSLMQDQT--NEEMLVQEICKQLNGRRYLIVLDDVWTTD--AWDDLKMAFPNQCGSRILLTSRNTDVAVLANPDSPP-HHLRFLNDDESWELLSTKVF-RRG-SC--PELVELGRTIARKCYGLPLAIVVVAGL-LLK-KTRDLWKKVAE----SVSSRDPK-QC-LDVLALSYKHLPDHLKVCFIYFGAFPED--IPVWKLLMLWVAEGFIQ-QV-DC-EDTAEEYLEDLVERNLILV-AKS-NGKIKTCRVHDMLRDLCLREAAEEK-GHI-H---RR
>XP_024993455.1
RF-SS-QR-MVEE-NVVGFDEEAKEIVSRL--S--ESLEVVSVVGMGGLGKTTLAKKVYCNPTIEFRFFVRAWVYVSQEYNRKEVLFAILSSLMQDQT--NEEMLVQEICKQLNGRRYLIVLDDVWTTD--AWDDLKMAFPNQCGSRILLTSRNTDVAVLANPDSPP-HHLRFLNDDESWELLSTKVF-RRG-SC--PELVELGRTIARKCYGLPLAIVVVAGL-LLK-KTRDLWKKVAE----SVSSRDPK-QC-LDVLALSYKHLPDHLKVCFIYFGAFPED--IPVWKLLMLWVAEGFIQ-QV-DC-EDTAEEYLEDLVERNLILV-AKS-NGKIKTCRVHDMLRDLCLREAAEEK-GHI-H---RR
>XP_024993586.1
HG-YE-SK-ISKH-NLVGVHFRAEQMNLLH--S---EVHMIGICGVWGIGKTSIAKAVYN--RLYVHFEGCSFCEIKGFVKMHGMIQQIIEDITKMKI--SVGEGSSVMKRIMASKQVLVILDEI-DQ----LDQLEALAGAHPGSLIVITGEDRQLGHG-----EKIYDVELLNDDEAMELLSLYAF-KQK-H---PDFTWLSKQVVQYVKGHPLALKVLGCF-LFG-TVHE-WESELD----RLHR--------------------------------------------------------------------------------------------------------------------------
>XP_024993594.1
HG-YE-SK-ISKH-NLVGVHFRAEQMNLLH--S---EVHMIGICGVWGIGKTSIAKAVYN--RLYVHFEGCSFCEIKGFVKMHGMIQQIIEDITKMKI--SVGEGSSVMKRIMASKQVLVILDEI-DQ----LDQLEALAGAHPGSLIVITGEDRQLGHG-----EKIYDVELLNDDEAMELLSLYAF-KQK-H---PDFTWLSKQVVQYVKGHPLALKVLGCF-LFG-TVHE-WESELD----RLHR--------------------------------------------------------------------------------------------------------------------------
>XP_024993603.1
-S-YE-SK-ISKH-NLVGVHFRAEQMNLLH--S---EVHMIGICGVWGIGKTSIAKAVYN--RLYVHFEGCSFCEIKGFVKMHGMIQQIIEDITKMKI--SVGEGSSVMKRIMASKQVLVILDEI-DQ----LDQLEALAGAHPGSLIVITGEDRQLGHG-----EKIYDVELLNDDEAMELLSLYAF-KQK-H---PDFTWLSKQVVQYVKGHPLALKVLGCF-LFG-TVHE-WESELD----RLHR--------------------------------------------------------------------------------------------------------------------------
>XP_024994108.1
EG-YE-AK-TVNV-YPIGIEFRSRNISLWL--T---NVELLVICGMGGIGKTTIAKFVYN--LNFKRFECSSFLAIRKTCEQPGLVQQLLSNVLKPKV--NVDEGITKIKESLCHKRSLLVLDDV-DE----MYQLDALIGKRPGSKIIITTRNKWFGDK-----HKVYTVEKLDDNESLELFSCHAF-GKK-H---PGYVDLSKRVVRHCLGIPLALLVLGSS-LSG-SPAL-WRSALE----KLEAPDAQ---IIQKLKVSYDCLQDDHRNLFLHIACFFIG--EDKDCVSKILDKCDFFS-TVGQN-----------LVDRCLLNL------LGTKL-MMHHLIQDMAREIVRKESPTRPGER--SR
>XP_024994109.1
EG-YE-AK-TVNV-YPIGIEFRSRNISLWL--T---NVELLVICGMGGIGKTTIAKFVYN--LNFKRFECSSFLAIRKTCEQPGLVQQLLSNVLKPKV--NVDEGITKIKESLCHKRSLLVLDDV-DE----MYQLDALIGKRPGSKIIITTRNKWFGDK-----HKVYTVEKLDDNESLELFSCHAF-GKK-H---PGYVDLSKRVVRHCLGIPLALLVLGSS-LSG-SPAL-WRSALE----KLEAPDAQ---IIQKLKVSYDCLQDDHRNLFLHIACFFIG--EDKDCVSKILDKCDFFS-TVGQN-----------LVDRCLLNL------LGTKL-MMHHLIQDMAREIVRKESPTRPGER--SR
>XP_024994110.1
EG-YE-AK-TVNV-YPIGIEFRSRNISLWL--T---NVELLVICGMGGIGKTTIAKFVYN--LNFKRFECSSFLAIRKTCEQPGLVQQLLSNVLKPKV--NVDEGITKIKESLCHKRSLLVLDDV-DE----MYQLDALIGKRPGSKIIITTRNKWFGDK-----HKVYTVEKLDDNESLELFSCHAF-GKK-H---PGYVDLSKRVVRHCLGIPLALLVLGSS-LSG-SPAL-WRSALE----KLEAPDAQ---IIQKLKVSYDCLQDDHRNLFLHIACFFIG--EDKDCVSKILDKCDFFS-TVGQN-----------LVDRCLLNL------LGTKL-MMHHLIQDMAREIVRKESPTRPGER--SR
>XP_024994111.1
EG-YE-AK-TVNV-YPIGIEFRSRNISLWL--T---NVELLVICGMGGIGKTTIAKFVYN--LNFKRFECSSFLAIRKTCEQPGLVQQLLSNVLKPKV--NVDEGITKIKESLCHKRSLLVLDDV-DE----MYQLDALIGKRPGSKIIITTRNKWFGDK-----HKVYTVEKLDDNESLELFSCHAF-GKK-H---PGYVDLSKRVVRHCLGIPLALLVLGSS-LSG-SPAL-WRSALE----KLEAPDAQ---IIQKLKVSYDCLQDDHRNLFLHIACFFIG--EDKDCVSKILDKCDFFS-TVGQN-----------LVDRCLLNL------LGTKL-MMHHLIQDMAREIVRKESPTRPGER--SR
>XP_024994113.1
EG-YE-AK-TVNV-YPIGIEFRSRNISLWL--T---NVELLVICGMGGIGKTTIAKFVYN--LNFKRFECSSFLAIRKTCEQPGLVQQLLSNVLKPKV--NVDEGITKIKESLCHKRSLLVLDDV-DE----MYQLDALIGKRPGSKIIITTRNKWFGDK-----HKVYTVEKLDDNESLELFSCHAF-GKK-H---PGYVDLSKRVVRHCLGIPLALLVLGSS-LSG-SPAL-WRSALE----KLEAPDAQ---IIQKLKVSYDCLQDDHRNLFLHIACFFIG--EDKDCVSKILDKCDFFS-TVGQN-----------LVDRCLLNL------LGTKL-MMHHLIQDMAREIVRKESPTRPGER--SR
>XP_024994114.1
EG-YE-AK-TVNV-YPIGIEFRSRNISLWL--T---NVELLVICGMGGIGKTTIAKFVYN--LNFKRFECSSFLAIRKTCEQPGLVQQLLSNVLKPKV--NVDEGITKIKESLCHKRSLLVLDDV-DE----MYQLDALIGKRPGSKIIITTRNKWFGDK-----HKVYTVEKLDDNESLELFSCHAF-GKK-H---PGYVDLSKRVVRHCLGIPLALLVLGSS-LSG-SPAL-WRSALE----KLEAPDAQ---IIQKLKVSYDCLQDDHRNLFLHIACFFIG--EDKDCVSKILDKCDFFS-TVGQN-----------LVDRCLLNL------LGTKL-MMHHLIQDMAREIVRKESPTRPGER--SR
>XP_024995228.1
---------IGAE-AVVGFEDDTIKLLERL--S--KKLEVVPIVGMAGLGKTTLAQRIYGDPYIVYFFDIRSWACVSQEYVKRDLLLDLSSTL--NRT--SDEQLGEQIYRGLKGQKYLVVLDDIWDNR--AWKDLKIYFPDDNGSRILLTSRNIDLNLEAATVVPP-HMLRLRTARESWRILQMMVF-KNG-MC--PRLYDVGKQISSKCWGLPLAVSITAGL-L-R-WTRASWKDVAE----SLSNSDPH-QY-MDTLALSYNHLPPHLRPCFLYLGKFPGD--IPVNKLIWLWVAEGFID-QI-RT-EDMAEGYLMDLLQRSLVMV-SKT-DGQIKACHVHDLLRSFCSWKANEER-RYGRVS----
>XP_024995279.1
NR-YE-VK-IIET-NLIGIEPRMQCVKSLM--G--TGVRMIGIWGIGGGGKTTLATAIYN--EVNCMFDGRCLVEIKEEPLNR--------DVFKLKL--SINEGKCMIEERMCRFRVLIVLDDV-NH----GSQLEALAGSHPGSRIIITTRNKNLAHG-----DSIHEVNLLKDWEAIQLFNRYAF-RNK-Q---PVFEELSLNVVRYTCGLPLALKVLGSS-LCN-KFAA-WKSALE----RLKDPNKD---IFEILKISYDCLQPDEQEMFLDIACFLRGCFRKKAEVLEILYACGDQTCDIGDV-----------LIKKSLISV--S--D--GHF-QVHDLIQEMARAINLEELPK---EH--GR
>XP_024995368.1
----S-SR-IPKE-NIIGFDVEAREILDRL--R--KQLDVISIVGMGGLGKTTLAKRAYNDPYVAYHFYDHVWITVSQTYQKNDLLLRICSSLSLNEA--NTGKLREMVYKRLKGKRYLIVIDDIWGVE--AWDDIKICFSNDNGSRILVTSRLVEVALHIKPDSSP-HLLRFLTVEESWDLLQQKVFPEDG-SC--PSLKKTGKQIAERCRGLPLAILVISGL-LAK-KTVEWWTRVLD----GIGSGDPE-QD-MNTLALSYNHLPQHLKSCFLYFGAFPED--IDVRKLLWLWVGEGFIE----PA-ENIAEEYLINLVERSLVIV-ERL-DGGIKVCRVHDLLHDLCFNKAKEEN-PLEEQL--RR
>XP_024995463.1
------SMKSTST-PSSHFKSREQTFMEKL--EPDNKTHIIALCGMGGVGKTVMVQKLKKVVTEKKLFDFIIEAVIGEKMELL----AILKE---ARA---------KLRACSGGKKFLILLDDVWQFV--DLNDIGLPLPN-QGIKVLLTSRDRGVMMGVELS--SILNVKVIENSEAHNFFLQFVKGYDD-D----ELREIGEDIANRCHGLPIAIKTIART-LKG-KSKHVWEDTRS----RIEN----DEAVHQVFEISFRNLHDEXRSTLLLCCLFPED--TPVEELVRYXGLRMFNKVDT-KA-RNRLNTCIERLIHANLLIQ-SE----KVGYVKMHDLVRAFVLDMCEGEH---------AS
>XP_024995953.1
NG-LE-TI-IVKE-DLIGMEDRLQDFKSKL--Q---GVLMVGIWGIGGGGKTTLARAVYD--QISSKFDGFCFMSVREESXRHGLKGEILSCVLKEEV---IGDVRRLIESKLRRKKVLLVLDDV-DD----ANHLEALAGSREGSRIIITTRDRHLTHG-----NVIYDISLLSHDEAMKLFSKRAL-GHG-N---RDYDSLSKEVVSYARGLPLALKVLGSL-LCD-DKSE-WVSALA----RLKDPEDD---IMETLKISYDGLKAEEKELFLDIACFFRGSLRW-----VILEACGFHP-QIGRV-----------LKQKALITV-TK--E--GWF-DMHDLIQEMGHYIVRGKNPRNPEKH--SR
>XP_024995961.1
YG-PE-TV-IVKE-DLIGMENRLQDLKSKL--Q---GVLMVGIWGLGGGGKTTLAYAIYD--EISSKFDGCCFVKIREESRKHGLEEEILSLTLREDL---VGDVRKLIKSRLRRKKVLLVLDDV-DD----ANQLTALA-SHEGSRIIITTRDKHLAHK-----NVIYDISLLNDDEAMKLFSKHAL-GHG-I---HDYDSLSKEVVSYAGGLPLALKVMGSF-LCD-DGSE-WVSALA----RLKDPHGK---IVEQLKISYDGLEPLVKELFLEIACFFRR--EKKDKAIVILQACGLHP-DIGKE-----------LIQKALIIV-TK--E--GMF-DMHDLIQEMGHHVVREKNPRNPEKH--SR
>XP_024995962.1
NG-PE-TI-IVKE-NLIGMEDRLQDLKSKL--Q---GVLMVGIWGLGGGGKTTLARVVYD--QISSNFDGCSFMNIREESRKHGLKEEILSCVLKEEA---VGDVRTLITTKLRRKKVLMVLDDV-DN----VDQLEALAGSREGSRIIITTRNQHLTHG-----NMIYKISLLNDEEAMKLFSKHTL-RHG-N---HDYDSLSKDVVSYACGLPLALKVMGSF-LCD-DRSE-WVSALA----RLKDPDGK---IVEQLKISYDGLEPLVKELFLEIACFFRG--EWKDKTTVILKACGLHP-DIGKE-----------LIQKALITV-TE--K--GIF-DMHDLIQEMGHHVVREKYPRNPEKH--SR
>XP_024996864.1
NI-------KLKD-DTVGRQGEKEALLHKLGK---QNFNIVPIVGMGGVGKTTLARLLYNETQVQNHFKLKA---------SDDIFTSIFGSVTEKEF--NVNQVQEALRKQVTDKRFLLVLDDVWES----YEDWNSLVRPFLGSKIVITTRKQQLELGDNL-----EHLQSLSYDDALSLFCQHAL-GVS-N---FNLRPYGEGIVKKCDGLPLGLRVLGRL-LRT-ADEVEWKELLNDEIWSLQT----RDGIIPALRLSYHDLSACLKRLFAYCSLFPKD--FEKEELILLWMSEGFLHHSRETS-ERLGHNYFKELLSRSFFQK-AP--NEDSLF-VMHDLMNDLATSV----------AG--EF
>NP_001234202.1
RG-GE-ER-VVEE-DVVGFDDEAQTVIDRL--S--GDLEVIPVVGMPGLGKTTLATKIFKHPKIEYEFFTRLWLYVSQSYKTRELYLNIISKF-TKHC--SEKDLALKVQEILEGGKYLIVLDDVWSTD--AWDRIKIAFPKNKGNRVLLTTRDHRVARYCNRS--P-HDLKFLTDEESWILLEKRAF-HKA-KC--LELETNGKSIARKCKGLPLAIVVIAGA-LIG-KTIKEWEQVDQ----SVGENRDQPNSCDKLVRMSYDVLPYDWKACFLYFGTFPRG--IPARKLIRLWIAEGFIQYRG--S-ECKAEEYLNELVNRNLVMV-MQV-DGQIKTCRVHDMLYEFCWQEATEEN-FGGEQ---RR
>NP_001234836.1
VL-TS--S-PFVE-VTVGHEEEEAWIIGQL--E--SELDVISIVGMPGVGKTTLANKVYNNTLVASHFNVRAKCTVSQNFNKSKVLREILQQVTGSEY-----DLAEKLRVALYDKRYLIVLDDVWDIA--TGEMLIACFP-KRGNRVILTSRSGEVGLKVKCRSDP-VDLQVLTDEKSWELFEKRVF-GDE-GC--PELLDIGHEIVEKCKGLPLALVLIAGV-IVRGKEKDFWVKIQN----NLDSSNIN-SQIMNVMQSSYDHLPYQLKPLLLYFATLQKS--TPVSTLMQLWMAEGLVD-HD-CS-EEVTESYLDALISSGLIMV---T-SVMIRACYVHDVVHDFCSVKAGKEK---------RR
>NP_001289831.1
RH-IN--P-VTDE-DIVGFGNDIEKMFQYL--T--NDLDVVPIVGMGGQGKTTVARKVYNSDNIVSHFDVRAWCIVSQTYNRRKLLQDILSQVTGYED----DILADELRKSLMGKRYLIVLDDMWDCM--AWDDLRLSFP-DNRSRIVVTTRLEKVGEQVKCHTDP-YSLPFLTKEESCELLQKKVF-QKE-DF--PELQDVSRAVAEKCKGLPLVVVLVAGI-IKK-MEESWWNEVKD----SLFDRESE-EYSLSTMQLSYYNLTDCLKPCLLYMGMFQED--IRVSELISLWIAEGFVQ-SI-GR-EEAAEGYLMDLIQSNVVMV-SN--NGKVKYCQVHDVVLHFCLEKSLEEK-G-------NR
>NP_001318028.1
ER-KS--L-TTDK-IIVGFEEETNLILRKL--P--ADLDVISITGMPGSGKTTLAYKVYNDKSVSSHFDLRAWCTVDQGCDDKKLLDTIFSQVSDSEN----IDVPDKLRKQLYGKRYLIVLDDVWDTT--TWDELTRPFP-EKGSRIILTTREKEVALHGKLNTDP-LDLRLLRSDESWELLEKRAF-GDE-SC--PELLDVGKEIAENCKGLPLVADLIAGV-IAG-KKRSVWLEVQS----SLSSNSEV-E-VMKVIELSYDHLLHHLKPCLLYFASFPKD--LTIYELSIYLGAEGFVG-NT-KS-EEVVKIYMDDLISSSLVIC-FN------LNFQIHDLVHDFCLIKARKEK---------RQ
>NP_001318030.1
ER-KS--L-TTNK-IIVGFEEETNLILRKL--P--ADLDVISITGMPGSGKTTLAYKVYNDKSVSSHFDLRAWCTVDQGCDEKKLLNKIFNQVSDSEN----IDVPDKLRKQLYGKRYLIVLDDVWETT--TWDEVTRPFP-EKGSRIILTTREKEVALHGKLYTDP-LDLRLLRPDESWELLEKRAF-GDE-SC--PELLDVGKEIAENCKGLPLVADLIAGV-IAG-KKRSVWLEVQS----SLSSNSEV-E-VMKVIELSYDHLPHHLKPCLLYFASFPKD--LTIYEFNVYLGAEGFVG-KA-NS-EEVVKIYMDDLISSSLVIC-FN------LNFQIHDLVHDFCLIKARKEN---------RQ
>NP_001318035.1
ES-KS--L-TTDK-IVVGFEEETKWILRKL--P--TDLDVISITGMPGSGKTTLAYKVYNDKSVSSHFDLHAWCTVDQGCDEKKLLNKIFKQVSDSED----IDVADKLRKQLYGKRYLIVLDDVWDTT--TWDELTRPFP-EKGSRIILTTREKEVALHGKLNTDP-LDLRLLRSEESWELLQKRAF-GNE-SC--PELLDVGKEIAENCKGLPLVADLIAGV-IAG-KKRSVWLEVLN----NSHSKNEV-E-VMKVIEISYDHLSDHLKPCLLYFASWPKD--MTIYELNGFLGGEGFVG-KT-KS-EEVVKIYMDDLISSSLVIC-FN------PTYQLHDLVHDYCLIKARKEN---------RQ
>NP_001318045.1
ER-KS--L-TTDK-IIVGFEEETNLILRKL--P--ADLDVISITGMPGSGKTTLAYKVYNDKSVSSHFDLRAWCTVDQGYDDKKLLDTIFSQVSDSEN----IDVADKLRKQLFGKRYLIVLDDVWDTT--TWDELTRPFP-EKGSRIILTTREKEVALHGKLKTDP-LDLRLLRPDESWELLEKRAF-GNE-IC--PELLDVGKEIAENCKGLPLVADLIAGV-IAG-KKRSVWLKVQS----SLSSNSEV-E-VMKVVELSYDHLPHHLKPCLLYFASMPKD--MSIYELNIFLGGEGFVG-KT-KS-EEVVKIYMDDLISSSLVIC-FN------LNFKIHDLVHDFCLIKARKEN---------RQ
>NP_001333108.1
ER-KS--L-TTDK-IIVGFEEETNLILRKL--P--ADLDVISITGMPGSGKTTLAYKVYNDKSVSSHFDLRAWCTVDQGYDDKKLLDTIFSQVSDSEN----IDVADKLRKQLFGKRYFIVLDDVWDTT--TWDELTRPFP-EKGSRIILTTREKEVALHGKLNTDP-LDLRLLRPDESWELLEKRAF-GNE-SC--PELLDVGKEIAKNCKGLPLVADLIAGV-IAG-KKRSVWLEVQS----SLSSNSEV-E-VMKVIELSYDHLPHHLKPCLLYFASWPKD--TTIYELNIFLGAEGFVG-KE-KS-EEVVKIYMDDLISSSLVIC-FN------LNFQIHDLVHDFCVIKARKEN---------RQ
>NP_001333428.1
QF-AS-KQ-RINE-EIVGFEDVKDELIGKL--S--SGLDVISIVGMAGLGKTTLANKLYSDESVVSHFNIHAHCCVSQEYTRKDLLLAILRNITDRRE--TENELADRLRKLLMFKRYLLLIDDVWETS--AWDDLKLCFP-EMGSRIILTTRHYEVASYAKHDSDP-HMLRSLNNDESWMLLNKKVF-NNE-SF--PILRDAGQEIVRKCDGLPLSIILIAGI-LIR-KEKYCWEQVAT----NLGPDQME-G----TLDLSYQNLPPYLKPCFLYLGVFSED--IQVSKLTWLWIAEGFIK-PH-KT-EEIAENYLENLVGRNLVMV-GKF-NGRIKTCRIHDLVHEFCRKKAKLEN-G-------RR
>XP_004231117.1
VG-SP-SKPNLEN-VV-GLDDDLEKVIERL--S--SEREVVAITGMGGIGKTTLAKKAYDYPRVRSRFDVHAWVTVSREYGMRRLLLSLARCIPGAD---TEDQLAESLYRKLKDRRYLIVIDDIWSTK--VWDDVTRCFPDDNGSRIILTSRLKDVAAYANPDSPL-HEMGVLSLDDSWKLLSIKVFGVND-LC--PELEDIGKQIAERCGGLPLAILVVAGH-LSK-MRRESWITVAK----TVNSNDPD-KC-LGVLGMSYNYLSNHLKPCFLSIGAFPED--IKARTLIQVWVAEGFLK-AE-ES-EKVAEECLEDLISRNLIMI-KKF-NGEIRSCGMHDLLRDLSLREAQKEK-ARY-----RG
>XP_004231569.2
DF-SS-SA-LNVK-IMVGRGDQRERLLEDL--S--GEPKVIPIIGMGGIGKTTLAIEVYNDAHVRSHFDVCAWATLSQQHNVKEILLNLLRST--GAF--DEAELADMLRKSLYGKRYLIVMDDIWSIK--AWDDVRRFFPSQKGSRILLTTRNNEVACYANTE----LSLSFMDQDESWNLFKSVAF-ANE-AL--PEFENIGKKIAEKSHGLPLTIVVVAGL-L-K-KTIEDWETVAK----DVKSNDPDEQC-SHVLGLSYNHLTSDLKTCLLYFGIFPED--IPVNHLKRLWMAEGFLN----EN-EGEADKCLQDLINRCLVHV-SNRDETKIISCKVHDLIYDLCLRQIQRGN-LFEKSD--QP
>XP_004233876.2
--------------------------------T--DQLGVIAIVGMPGHGKTTLAKKLYRHENIVNRFDVRSWCTVSKVYDKRKILLELLGYEYERVQ--SVDELIQQVRMCYEKRRYFIVIDDVWSTV--VYDELVSLFPNNSRSRIVITTRLDELVNYSFCYT---HRLSFIAEEKSWLLLRNIVF-KQE-NC--FEFEEIGKQIAKSCAGLPLAVVLIGGL-LAR-KKKGIWTKVAQW--LSASAGEAE-WY-MDIIELSYKHLPSYLKPCFRYFGMFLED--VSVNKLMRMWAAEGFVQ----RS-EIVAKDYLIDLITSNLVLV-AE--LGDIKSVCLHDLVQDFCLKKAKEEN-RSHALD--QR
>XP_004234046.1
TA-HQ-LK-VVEE-EVVGFDEEADEIINRL--S--DDVEFISIVGMPGLGKTTLANKVFK--SVGYEFYNRIWVYVSQSYTRRDLFLKIINQF-TEQY--TEEALAEVIRKHLLFGKYLIVLDDVWTQE--PLDDVKIALPNKRG-KVLFTTRDDEVGKFCCNE--P-HHIKFLTDHECWELLQKKVF-HKD-KC--PDLEVLGKRIAKKCMGLPLAALVIAGA-LTG-KTKSEWEIVHQ----FVSESSD-IRMTKKLVQMSCDSLPVNLKACFLYCGAFPKG--IPAWKIVRLWIAEGFIRETT--K-ESVAEGYLNELVSKSLLMV-TQS-NGQIKTFRVHDMLHEFCTLEASEEN-LGVEQ---RR
>XP_004236921.1
QS-TS--S-PFVE-VTVGHEKEESQIIDQL--E--SELDVISIVGMPGLGKTTLANKVYKNTLVASHFHVRAWCTVSQKYNKSKVLLEILQQVTAKVD-----DLAEKLRTALLDKRYLIVLDDVWDIA--TGEMLIACFP-KRGNRVILTSRSSEVGLKVKCRSDP-LNLELLTPEESWDLFEKRVF-GDE-GC--PELSKVGHQIVEKCKGLPLAIVLIAGV-IVRGKEKDFWLKILH----NLDSTNIN-L----VMQLSYDHLPCHLKPLLLYFATTQKS--TPVSTLMQLWMAEGFVD-HD--S-EEVTQSYLDALISSSLIMV---M-PSMIKVCYVHDVVHDFCSEKAKKQK---------HR
>XP_004236958.1
KG--E-VT-SLEN-AVVGFDDEANKVIKRL--P-LDSVDIIPVVGMPGLGKTTLARKIYNDPKLTYEFYSIVWVYVGQEYKAKDIYLRILKFF-KEDH--DVDTLAKAIGGYIKGGRCLIVLDDVWEDD--VIDHVMKVFAENKGHRIMMTTRDTRLGFFANKE--P-HKLKFLETEESFELLVMRVF-GRG-GC--PELVVTGTEIARKCGGVPLVVVVIAGA-LRG-DK-KDWERVEK----SVVQEHTE-DSCLKYVKMSYDYLPREVQMCFLYCGVFPRG--IPCWKLIRLWIAEGLIKPQP--TVEEIAEFYLTDLLNRNLVII-MQS-DGQIKTCRLHDMLYQFCKKEASNKW-Q-------RR
>XP_004236959.1
IT-QR-IT---ED-EVVGFDEEAQQVMKRL--P--NCLDIIPVVGMPGLGKSTLARKIYNEFEFSYEFFSIVWVYVGREYKIKDTCVRILKCF-EEED--DVDALGKAIRDAIRGGRCLIVLDDVWEAE--VVDVVKRVLPGNKGHRIMMTTRHANLASYANPG--P-YYMKPLHAEQSFELLVNRAF-GNGNSC--PEFVELGQSIAHKCNGIPLQIVLIAGI-LRG-DR-RYWERVDK----NLSQDEED-KYRGVFVEMSYNHLPQDVQTCFLYCGVFPQG--IPAWKLIRLWIAEGLIKPQQ-YT-EEIAEFYLNHLVQRNLVIL-SQS-DGQIKTCRLHDLLHEFCRDEASKKW-PTPDHH--RR
>XP_004237148.1
-S-SK-SYAKLED-IVRGIDDDLQIIIKRL--P--SDLDIVTISGMGGIGKTTLARKAYDHLTIRYHFDILAWVTISQEFQCRNVLLEALHCISKDIV--DENELADLVQKNLKGRRYLVVVDDIWSRD--VWDSIRGIFSNYNGSRILMTTRENEVAMYANTCS-P-HEMSLLSAGNGWKLVCDTVFGPKH-DH--PELEEIGKEIVEKCQGLPLTISVIAGH-LCK-RTLEGWKDVAR----TLSESHPD-EC-LAVLGLSYHHLPNHLKPCFLSMSSFQED--FETQILIQLWIAEGFIR-TC-KS-EEVAIDYLEDLISRNLLQA-REF-NGEIKTCGIHDLLREFCLTEAEMTK-TY------RR
>XP_004237188.1
KQ-AS--S-SFVE-VVVGHEEDEAWIIGQL--E--SKLDVISIVGMPGVGKTTLANKVYNNTLVASHFHVRAKCTVSQNFNKSKVLREILQQVTASED-----DLAEKLRVALLDKRYLIVL---------------------------------------------------------------------------------------------------------------------D----NLDSTNIN-L----VMQLSYDHLPCHLKPLLLYFATTQKS--TPVSTLMQMWMAEGLVD-HD--S-EETTQSYLDALISSSLIMV---A-SVMIKVCYMHDVVHDFCSLKAKKER---------RR
>XP_004237189.1
KV-VQ-EE-SLEN-EVVGFDEEATKVINRL--A--ECLDVIPVVGMPGLGKTTLARKIFNDPKISREFFSYIWVFIGQSTCVKDILFNILKGF-TDEF--NEASITDEIRKRVNGGKCLIVLDDVWDPN--VVDIVKTVFPDNKAHRIMMTTRHEDIARSVNKY--P-HNLKFLDGDESFQLLEKRAF-GVS-RC--PELVEHGEAIVAKCSGVPLTIVVIAGA-LRG-SE-IDWKVVRE----NVGKQEDKLQRCVNVVRLSYNHLPQEKKSCFLYFGAFPQG--IPAWKLIRLWIAEGLIMSKL-NE-EEIAEYYLNDFANRNLVMV-MKS-NDRIKTCRVHDMLHEFCVEEATRLT-LTSDQ---RR
>XP_004238948.1
RG-DE-ER-VVEE-DVVGFDDEAKTVIDRL--S--DYVEVVPVVGMPGLGKTTLAYKIYKDPKVEYEFFTRVWVYVSQTFKRREIFLNIISKF-TKQY--PEDDLANEVKELLKGGKYLIVLDDVWTME--AWDRIKIAFPNNKRNRVLMTTRQSNVAKRCNDK--P-HDLKFLTKDESWELLEKKVF-HKE-KC--PELELPGISIAEKCMGLPLAIVVIAGA-LIG-KTTREWELVAA----SVGENRD-PENCKKLVQMSYDRLPYDLKACFLYCGAFPGG--IPAKKLIRLWIAEGFIQYQG--A-EDVAEDHLNDLVNRNLVMV-TQC-SGQIKTCRVHDMLHEFCRHEAMEEN-QGQER---RR
>XP_004238957.1
------TS-SSND-EFVGFKEDVKQIIQKL--T--KEREVISIVGMAGLGKTTLARKVYNSHSIAEHFDARAFCIVSQTYSTRKLLIDILKQVTGEKH-DEDEDVADMLRKELYFKRYLIVLDDMWKYQ--TWEDLQLCFPCVRGSRIMVTTRVQEVATKM---SDT-YSLRFLTDEESWELLQKKVF-KRG-RV--PELKEAGFEVARNCKGLPLVIVLNAGI-IAQ-RCVSVWEEFAK----DLSSEEQS----RKAVQSSYDYLRDHLKHCLLYVGYFPED--IPVSDLLNLWIAEELVP-NI-EN-EKSSKDCLIDLVNRSLLIV-SKS-NGDIKYCMVHDLIREFCSRELEEED-SYNSSS--AR
>XP_004238960.1
-----------ID-ELVGFDEHAQNITDYL--T--WDLDVVSIVGMAGLGKTALARKVYNSRSIIDRFDVRAWCSVSQTYNRRQLVLQILTQITGDHP-SNLDDPEDILRKCLNGKRYLVVLDNIWDGK--AWDDFQSCFPDFHGSRIMITTRDKAMASYVKGYSFP-YSLPRLEDDQSWELLQKKVFGRGK-SC--PELVNVGKLVAKACRGLPLLIIMIAEV-LSR-REGSSWLKVAY----DISSKEII----MMTIQSSYDHLLDHLKPCLIYMGLFPKK--IPVSDLLKWWIAEEFVH-HI-LK-EELSEICLHDLVGTNLVVV-SKS-NGKMKCCIVLDHVRDFCLRKITEEK-PYS-----QR
>XP_004239116.1
------TT-QRAN-EMEGFQDTIDELKDKL--S--PELDVISIVGMPGLGKTTLAKKIYNDPEVTSRFDVHAQCVVTQLYSWRELLLTILNDVLESDR--EDGEIADELRRFLLTKRFLILIDDVWDYK--VWDNLCMCFSDVNRSRIILTTRLNDVAEYVKCESDP-HHLRLFRDDESWTLLQKEVF-QGE-SC--PELEDVGFEISKSCRGLPLSVVLVAGV-LKQ-KTLDSWKVVEQ----SLSSGSLE-ES-ISIIGFSYKNLPHYLKPCFLYFGGFLQG--IHVSKMTKLWVAEGFVQ----NG-EDTAQGFLDDLIGRNLVMA-ME--NAKVKTCRIHDLLHKFCMEKAKQED-SGEG----YR
>XP_004239388.2
NL-EK-NP-GIKE-EMIGFEDEIKTLIRQL--S--RMLDIISIVGMPGAGKTTLANRLYSYNSVVSHFDIRAQCHVFPVYSQRGLLLSLLQVSIDSE---ETDELKDILSRILRSKRYLILVDDVWDHK--AWDDLKCCFP-DNGSRILLTTRYHDVADYVKSVYKP-HHLRSLTHEESWKLLKMEVF-GNE-RC--SLLKKVGKKIARKCGGLPLSIFLVAGI-LSN-ETEECWNEVAK----HLGINALN-D----IIEQSYQHLPYYLKPCFLYFGTFLED--INVSKLTWLWIGEGFVK-DH-KS-QDIAKVYLENLIRRNLVMN-AKS-DGNVKACRVHDLLLDFCKKKAEKEH-W-------RR
>XP_004239389.1
EL-KK-RP-GING-KTIGFEDEIEKLIHRL--F--EGLDIISIVGMPGAGKTTLANRLYSYHPVVYRFDILGYCHVSPVYSKRGVLLSLLRVSIDSK---RTSTLEDILVRNLRSRRYLILLDDVWDRN--VWGDLKRYFP-DNGSRILLTTRNDDVAYYVESVGKP-HNLRLLTYEESWELLCIEVF-GNK-SC--SLLEKVGQEIARKCGGLPLSIVLVAGI-LSK-KTEECWSRVAK----DLGSSDAK-A----IIEPSFQHLPYYLKPCFLYFGTFLED--INVSKLTWMWIAEGFVS-NL-KS-QDIAKGYLDILIRRNLVMN-AKS-DGNVKACRVHDLLLDFCKKKGGEEH-CN------RR
>XP_004239390.2
----------IND-DIVGFEDVITKLRDQL--S--KKLDIISIFGMPGAGKTALANKLLLDKSVVDHFDICAQCYMSSVHSRREWLLSILHVSIDSE---ETSDLAAMLRQILQTGRYLILLDDIPNDS--AWDDLESCFY-DNGSRILLTTRNSNVAYYARSISQP-LYLRMLNDGESWTLLKKKVF-GEG-FC--SLFEKVGPKIVRKCGGLPLSIVFVASI-LAG-RTEQCWKQVAR----SLGTCYPE-N----IIEQSYQNLPYHLKSCFLYFGMFSDH--INISKLTLLWIGEGFVK-YD-KS-EDIAEGYLKNLVESNLVML-SKC-GTKVKVCRIHDVLFHFCKARAHSEN-R-------RR
>XP_004239469.1
QL-AQ-MT-SMSE-EMVGFQDVMYTLRGKL--S--SKLDVISIVGMPGLGKTTIANKLFFDQLVVSHFDVRAQCCVSQVYTRKDLLLTILHSVKKDKL--PEDVLADKLRKLLMVQRYLILIDDVWETV--AWDDLKPSFY-DNGSRIILTTRLGDVANDAKFFSDP-HFLRLFTQEESWMLLKTKVF-NTK-SC--PVLEDVGQRIAKRCGGLPLSVVLVAGI-LET-KETNCWEQVAI----NLGSAKSE-D----IINLSYQALPFHLKPCFLYFGVFLED--IRVSKLTWLWIAEGLVR-SH-KP-EDIAEDHLKNLIGRNLVMV-SKS-DGKSKSCRIHDLLLDFCKKKAKVEN-G-------RR
>XP_004239804.1
ER-NS-SS-TVGK-IIVGFEEETEWIIRKL--S--AEIDVISIVGMPGLGKTTLAYIVYNHKSIVDHFDVCAWCTVDQEHNEKKLLQNIFNQVIGNED--IDDDVADKLRKRLCGKRYLIVLDDMWDTE--TLDELMRPFP-EKGSRVILTSRKKEVALHGKCHSDP-LYLRLLRSEESWELLEKRVF-GEE-GC--PELKDVGKKIARKCDGLPLVVDLISGV-ISR-KKEAFWLDILN----NLSSKDEK-E-VEKVIQLSYDHLSDHVKPCLISLSTYPKD--IRISELKKLWISQGFVD-QI-RS-EEVVD----ELISSSLVIP-F-------SIYKIHDLVHDFCYIKGRKEN-G-------RG
>XP_004240205.1
ER-NS-SS-TVGK-IIVGYEEETEWIIRKL--P--AELDVISIVGMPGIGKTTLAYRLYNHKSIVDHYDVCAWCTVDQERNEKKLLQKIFNQVKGSEN--IDDDVADKLRRRLCGQRYLIVLDDMWDTA--TLDELMRPFP-EKGSRVILTSRKKEVALHGKCHTDP-LYLRLLRSEESWELSEKKVF-GEG-RC--PELEDVEKRIARKCDGLPLVVDLIGGV-ISR-KKEALWAEVLN----DLSSKDEE-K-VLKVIQLSYDHLSDHVKPCLVYLATYPKD--IRMSELKDLWISQGL------RS-EEVVD----ELISSSLVIP-F-------SIFKIHDLVHDFCYIKSRKEK-S-------RG
>XP_004240498.1
ER-KS--L-TTDK-IIVGFEEETNLILRKL--P--ADLDVISITGMPGSGKTTLAYKVYNDKSVSSHFDLRAWCTVDQGCDDKKLLDTIFSQVSDSEN----IDVPDKLRKQLYGKRYLIVLDDVWDTT--TWDELTRPFP-EKGSRIILTTREKEVALHGKLNTDP-LDLRLLRSDESWELLEKRAF-GDE-SC--PELLDVGKEIAENCKGLPLVADLIAGV-IAG-KKRSVWLEVQS----SLSSNSEV-E-VMKVIELSYDHLLHHLKPCLLYFASFPKD--LTIYELSIYLGAEGFVG-NT-KS-EEVVKIYMDDLISSSLVIC-FN------LNFQIHDLVHDFCLIKARKEK---------RQ
>XP_004240499.1
ER-KS--L-TTNK-IIVGFEEETNLILRKL--P--ADLDVISITGMPGSGKTTLAYKVYNDKSVSSHFDLRAWCTVDQGCDEKKLLNKIFNQVSDSEN----IDVPDKLRKQLYGKRYLIVLDDVWETT--TWDEVTRPFP-EKGSRIILTTREKEVALHGKLYTDP-LDLRLLRPDESWELLEKRAF-GDE-SC--PELLDVGKEIAENCKGLPLVADLIAGV-IAG-KKRSVWLEVQS----SLSSNSEV-E-VMKVIELSYDHLPHHLKPCLLYFASFPKD--LTIYEFNVYLGAEGFVG-KA-NS-EEVVKIYMDDLISSSLVIC-FN------LNFQIHDLVHDFCLIKARKEN---------RQ
>XP_004240523.1
ES-KS--L-TTDK-IVVGFEEETKWILRKL--P--TDLDVISITGMPGSGKTTLAYKVYNDKSVSSHFDLHAWCTVDQGCDEKKLLNKIFKQVSDSED----IDVADKLRKQLYGKRYLIVLDDVWDTT--TWDELTRPFP-EKGSRIILTTREKEVALHGKLNTDP-LDLRLLRSEESWELLQKRAF-GNE-SC--PELLDVGKEIAENCKGLPLVADLIAGV-IAG-KKRSVWLEVLN----NSHSKNEV-E-VMKVIEISYDHLSDHLKPCLLYFASWPKD--MTIYELNGFLGGEGFVG-KT-KS-EEVVKIYMDDLISSSLVIC-FN------PTYQLHDLVHDYCLIKARKEN---------RQ
>XP_004242250.1
KR-TI-TS-Y-DD-EVVGFENDAEVIMMKL--T--KERDVISIYGMPGLGKTTLARKVYNNPSIANYFDVKAWCAVSQAYNRRTLLVEIFKQATDDEI-KEDDDVADMLRRVLIGKRYLIVLDDIWDVE--AWEDLGICFPLGYESRVMVTTRIEQVTKHLQHHSHP-YSLKFLTSQESWELLEKKVF-RGE-SC--PDLVEAGLQVALHCKGLPLAVVLIAGI-IAK-REASLWVEVAN----DLSSGEQS----MKVIQSSYHHLDDHLKPCLLYMALFPED--IPVDDLLKLWMAEEFVL-NS-EN-EEASRNCLCGLLNKSLVMM-YGD-NRDVRYCSLHDVVREFCLRKLTEDK-PYNPYQ--SR
>XP_004242251.1
KP-SNITS-YDDD-DVVGFEIHAQIIVNKL--T--KERNVISIYGMPGLGKTTLARKVYNNPSILNYFDVKAWCAVSQAYNRRTLLVEIFKQATSNKI-KEDDDVADMLRKVLIGKRYLIVLDDIWDVE--AWEDLGICFPQGCGSRVMVTTRIEQIAKHLQHHSDP-YSLSFLTSEESWGLLEKKIF-RGE-SC--PDLVEAGLQVALHCKGLPLTVVLIAGI-LGK-REASLWLEVAA----DLSSGQQS----MKVIQSSYDHLEDHLKPCLLYMALFPED--IPVDHLLKLWIAEEFVL-NA-EN-EEACRVCLSDLLNRSLIMV-SGF-YCDVQYYSLHDVVREFCLRKLTEDK-PFNPYQ--SR
>XP_004242252.1
KR-SI-TS-Y-DD-EVVGFENDAQIIMKKL--T--KERDLISIYGMPGLGKTTLARKVYNNPYIVNYFDVKTWCAVSQAYNRRTLLVEIFKQATDDKI-KEDDDVADMLRKVLIGKRYLIVLDDIWDVE--AWEDLGICFPQGCGSRVMVTTRIEQVAKHLQHHSHP-YSLSFLSSKKSWELLEKKVF-RGE-SC--PDLLEAGLQVALHCKGLPLVVVLIAGM-LAK-RKSSLWLKVAN----DLSSGEQS----MKVIQSSYDHLENHLKPCLLYMALFPED--ITVDDLLKLWMAEEFVL-NV-EN-EEAYRVCLSDLLNKSLVMA-SGA-NRDVVHCSLHDVVREFCLRKLTEDK---------SR
>XP_004243044.2
-H-SS-SRRNLEN-VV-GLEDDLMKVMRRV--P--SSREIVSIVGMGGIGKTTLAKKVYHHPEVRNRFDVHIWVTISQEYQTRDLLLCILSCIFQNEI--SDDQLMDMIYKKLKYRRYLVIVDDIWSIG--IWDLMTRFFPDDNGSRIILTSRHKEVAEHADPDSNP-HEMSLLNSDNSWKLLHDKVFGSQHDVC--PELEKIGKQVAQKCQGLPLALLVVAGH-LSK-RTRECWDDVAK----TISKSEPD-KC-IGVLAMSYSYLPHHLKACFLSIGVFPED--IATERLIQLWVAEGFLR-QE-KS-EQVGKECLEDLISRNLILV-RKF-SGELITCGVHDLVRDLILRQGEKEK-THDVIT--HR
>XP_004243493.1
GF-SK-LP-TIEE-TVVGMKDDLNSILNCI--T--KELIVISVVGMGGIGKTTLASKVFDDSMIRSQFDKHAWVTISQDYNKRQMLLEIVSSITGQE---SNDKLLDTVYKGLKGRRFLIVIDDLWSTE--ALDLMRRIFPNDNKSRIILTTRLKTVADYSSPDFPP-HDMSFLSLDDSWNLFTERLF-KKD-PC--PQLEVIGKHIIQQCQGLPLSIVVIAGL-LGN-RTPDNWKKIEE----NLNSKASE-KC-QAILSLSYNCLPQYLKACFLYIGSFPED--IHVSKLISSWIAEHFIKA-R-TR-EVVAEEYLQELTDRSLILV-RGA-NGRIKICKIHDLLRQMCIREAQIEN-NDI-----RR
>XP_004246080.2
-L-QH-S----ED-IMRGLDDDLEIIVERL--L--SDLDIVTISGMGGIGKTTLARKAYDHLKLRYHFDVRVWITISQEYGRRSVLLEALHCISKDNA--DDNELADLVQKSLKGRRYLVVVDDIWSTD--VWDSIRGIFPDYRRSRILLTTRETKVAMYANPIS-P-HEMNLLNLENSWKLLCDKVFGPNN-CH--PELEEIGKKIAEKCQGLPLTISVIAGH-LSK-RTLGSWMDVSR----TLGESHPD-KC-LGVLGLSYHHLPNHLKPCFLSMGSFPED--VETWRLIQLWITQGFIR-RS-ES-TEVAKDYLEDLISRNLIMV-RKF-NGEIKACGMHDLLREFCLTEVELTQ-TKV-------
>XP_004248007.2
RH-IN--P-VTDE-DIVGFGNDIEKMFQYL--T--NDLDVVPIVGMGGQGKTTVARKVYNSDNIVSHFDVRAWCIVSQTYNRRKLLQDILSQVTGYED----DILADELRKSLMGKRYLIVLDDMWDCM--AWDDLRLSFP-DNRSRIVVTTRLEKVGEQVKCHTDP-YSLPFLTKEESCELLQKKVF-QKE-DF--PELQDVSRAVAEKCKGLPLVVVLVAGI-IKK-MEESWWNEVKD----SLFDRESE-EYSLSTMQLSYYNLTDCLKPCLLYMGMFQED--IRVSELISLWIAEGFVQ-SI-GR-EEAAEGYLMDLIQSNVVMV-SN--NGKVKYCQVHDVVLHFCLEKSLEEK-G-------NR
>XP_004248043.1
RH-SN--L-VTDE-EVVGFENKAEELIDYL--T--NELDVVPIVGMGGQGKTTIARKLYNNDIIVSRFDVRAWCIISQTYNQRELLQDIFSQVTGATV----DVLADMLRRKLMGKRYLIVLDDMWDCM--VWDDLRLSFP-DIRSRIVVTTRLEEVGKQVKYHTDP-YSLPFLTTEESCQLLQKKVF-QKE-DC--PELQDVSQAVAEKCKGLPLVVVLVAGI-IKK-MEESWWNEVKD----ALFDSEFE-EYSLATMQLSFDNLPHCLKPCLLYMGMFSED--IPASTLISLWIAEGFVE-NT-GT-EEEAEGYLMDLISSNMVML-SK--KGKVKYCQVHDVVHHFCLEKSREAK-G-------TR
>XP_004248174.1
SD-SE-CS----Q-TVLDLDNDLMTVKSRL--P--SKLDVVSIVGMGGIGKTTLARKVYDDIYMEHHFYVRAWITVSQMHQHREMLLGILRCFSLDYT--STEQLAEQVYRSLKGRRYLIAMDDVWDTT--AWDVVKRSFPDDNGSRVILTSRLANVGIYASSGSPP-HYMRCLSVDRSLKLFNLKVF-GRE-NC--PELEKATKQIVGKCQGLPLAIVVVAGF-CSK-KTENCWEDVAH----KIGLRETE-EC-MDLLALSYKHLPHHLKPCFLYMGAFPKD--ISVSRLIKLWIAAEFLE-YT-MD-EEVAEGYLKDLIDRSLIMV-KKS-SGKVKTCEVHDLLHDLIIREAKERS---------HR
>XP_004248175.2
RS-PP-QK-MVEE-NVVGFDDEARKISSRL--S--EELEIISIVGMGGLGKTTLAKKVYTDSSIEFHFYNRAWIYVSQLYSRKEVFLGILDSLSLDEM--NDEKLAGELFSHLRSKRYLVVIDDVWTME--AWDDLQMAFPKTTGSRILLTTRNTEVALHANPEGLP-HHLRFLTHEESWELLSKKVF-RKG-IC--PELEDIGLQIAKKCYGLPLAIVVVSGL-LLK-KTRDWWKKIAN----DVSSRDPK-QC-MDVLALSYKHLPDHLKVCFIYFGVFPED--IPVWKLLRLWTSEGFVQ-KM-EC-EDTAEEYLEDLVDRNLVLV-AKA-SGRIKTCRIHDMLRDLSVKMGSEEK-ESA-----RR
>XP_004248798.1
RG-SE-ER-VVEE-DVVGFDEEADIVINRL--S--NHLEVVPVVGMPGLGKTTLANKIYKHPKIGYEFFTRIWVYVSQSYRRRELFLNIISKF-TKQY--CEEDLADEIQEFLKGGKYLVVLDDVWSDE--AWERIKIAFPNNKPNRVLLTTRDSKVAKQCNPI--P-HDLKFLTEDESWILLEKKVF-HKD-KC--PELVLSGKSIAKKCKGLPLAIVVIAGA-LIG-KTPREWKQVDD----SVSENRDHPENCNKLVQMSYDRLPYDLKACFLYCSAFPGG--IPAWKLIRLWIAEGFIQYKG--S-ECKGEDNLNDLINRNLVMV-MES-DGQIKTCRLHDMLHEFCRQEAKEEN-LGSEQ---RR
>XP_004250409.1
-G-TR-YE-IDEE-TIIGMDDEFNTILDRL--T--NELTVIPIFGMGGIGKTTLAKKVYDDSYIRSRFDKHAWVTISEDFNQRQMLLEVASSI-TNQ---SDDQLMEIVYKGLKGRRFLIVIDDIWSTE--AWDQMQRIFPNDNKSRILLTTRLKYVADNSCPEFPP-HCKSFLSLDDSWNLFTEKLF-KKD-SC--PQLVKLGKHIVQQCQGLPLSIIVVAGL-LVK-LTRDNWKKVEE----NLKSTVSE-RC-QSILSLSYNYLPQYLSACFLYVGGFPED--IGVSKLIRLWIAEQFIKA-R-KR-EVVAEEYLQELIDRSLILA-GKA-NGRMRSCKIHDLLRQLCLSKAHTEN-GNV-----RR
>XP_004251533.1
EA-QN-LT-SLEH-VMVGHENEFEMMQDQL--A--SDLEVVSIVGMGGIGKTTLANKIYTDPFVMSCFDKRAKVTISQDYCVRNVLLRLLSSISGHQT--DDGQLADQLQKLLKGPRYLVVIDDIWTTG--AWDDIKLCFPDCCRSRILMTTRNMEVAEYASSGSPP-YQMRLMNFDESWSLLYEKVF-AR-GF---PEFEQLGKQIASKCKGLPLMIVVIAGL-LSK-NRLDRWRSVAE----NVSSTDLDVQC-MRVLALSYYHLPHHLRACFLYFALFPED--IFVNELVKLWAAEGFLK----KS-EQVAKQSLKDLVDRSLVFI-QRF-DGKIKACGMHDVIRELCLREARKIN--MDNQN--VR
>XP_010312507.1
-G-SK-SA-TIVE-TVVGMKDDFNTILDRV--T--NELTVIPIFGMGGIGKTTLAKKVYDDSFICSRFDKLAWVTISEEYNERQMLLEVVSSVTTNQ---SDDELMEIVYRGLKGRRFLIVIDDIWSTE--AWDQMQRIFPNDNKSRILLTTRLKYVADYNCPDFPP-HSKSFLSLEDSWNLFTEKIF-KKD-PC--PLLEEIGKHIVQQCQGLPLSIVVVAGL-LGK-LTHDNWKNVEE----NLSSTVSE-RC-QSILSLSYNYLPQYLKACFLYVGGFPED--INVSQLIRLWIAEQFVKA-R-KR-EVVGEEYLQELVDRSLILT-GKA-NGRMRSCKIHDLLRQLCLSETHTEN-GNVV----RR
>XP_010313675.1
-P-AR-HISDVQQ-PV-GFQEDLEKIIDRL--P--SELDIICIVGMAGIGKTTLAKRAYNDISVVNRFDVRAWVTVSQEYRERDILFDLFYSVVPDEIDQRDQETADRVRKSLICKRFLIVVDDMWSTD--AWDNLSRLFPDDNGSRIILTSRLIDLATYVNPDRQP-HRLDFLDNDEGWELLRRKIFGKRG--C--PELEEIGRSIAEKCQGLPLAIVVVAGH-LSK-KTTDCWNNVAE----SVDSREPG-QC-LDILALSYSHLPQHLKACFLYMGAFPED--IHVWKLIRLWVAEGFLN-AT-TT-EEIAEECLEDLIDRSLVLA-VK--NGKLKTCKLHDIMRDFCLEEAKRQN-KQ------RR
>XP_010315011.2
ER-KS--L-TTDK-IIVGFEEETNLILRKL--P--ADLDVISITGMPGSGKTTLAYKVYNDKSVSSHFDLRAWCTVDQGYDDKKLLDTIFSQVSDSEN----IDVADKLRKQLFGKRYFIVLDDVWDTT--TWDELTRPFP-EKGSRIILTTREKEVALHGKLNTDP-LDLRLLRPDESWELLEKRAF-GNE-SC--PELLDVGKEIAKNCKGLPLVADLIAGV-IAG-KKRSVWLEVQS----SLSSNSEV-E-VMKVIELSYDHLPHHLKPCLLYFASWPKD--TTIYELNIFLGAEGFVG-KE-KS-EEVVKIYMDDLISSSLVIC-FN------LNFQIHDLVHDFCVIKARKEN---------RQ
>XP_010319214.1
NI-SC-PKKSIHE-FMEGYNEERKNMVARL--S--KKLQVVSVVGMAGIGKTTFAKTTLFDIN-KEDFPIRGWITVSENYDLRELLLRLLRDVIEKDF--DNGQLAAHLKQVLQGKRYLIVVDDIWSNS--DWDNIRHWFPDCDKSRILLTSRDKKVGAYAAKD----LVLRPLTQDESRNLFYHRAFGKNN-TI-RSKFKKVGEKVITNCKGLPLMITAVAGI-LRS-KLYE-WMEVAE----SVSSDDAYKQC-LQVVALSYNNLPSLMKACFLHFGVFPKS--IPVKKLTRLWIAEGLVY-PN-EE-EQAADRVLHDLIGKSVVIV-DKW-DGKIKTCRIHDVFHDFCSKESESEN-TKFRQG-CRW
>XP_010319380.1
KV-VQ-EE-SLEN-EVVGFDEEATKVINRL--A--ECLDVIPVVGMPGLGKTTLARKIFNDPKISREFFSYIWVFIGQSTCVKDILFNILKGF-TDEF--NEASITDEIRKRVNGGKCLIVLDDVWDPN--VVDIVKTVFPDNKAHRIMMTTRHEDIARSVNKY--P-HNLKFLDGDESFQLLEKRAF-GVS-RC--PELVEHGEAIVAKCSGVPLTIVVIAGA-LRG-SE-IDWKVVRE----NVGKQEDKLQRCVNVVRLSYNHLPQEKKSCFLYFGAFPQG--IPAWKLIRLWIAEGLIMSKL-NE-EEIAEYYLNDFANRNLVMV-MKS-NDRIKTCRVHDMLHEFCVEEATRLT-LTSDQ---RR
>XP_010319428.1
KG-HE-VT-SLDD-EVVGFDEEAKKVIKRL--P-AESLAIVPVVGMPGLGKTTLARKIYNDTTLSFEFFSTIWIYAGPECKIKDLYHKILKHF-KDEH--DDHTLAKVISGFMKGGRCLIVLDDVWEAN--VIDHVKKVFPENKGHRIMMTTRDGLLAAYKNAE--P-HNLKFLLADECFELLEKRVF-GKG-SC--PELKDVGERIAGNCGGVPLIVVVIAGA-LAG-NT-TDWEIVER----DVARFTVN-KNCGVFVEMSYDRLSQEMQTCFLYSGIFPRG--IPAWKLIRLWIAEGLIKPQQ--T-EEIAELHLNDLVHRNLVIL-LES-DGQIKTCRLHDMLHQFCRTKAADKW-TTAD----RR
>XP_010319429.1
------TT-FLEV-NMVGLTEEANEVMKRL--T--EEVECIAIVGMTGLGKTTLARKLWSDSQITDKFCKNIWVSVGQSNDLKNMLFVILKSSTVEEF--GENELAKLIAKFVQDMRCLVVLDNVCGSG--LVNFFKNVLPENKGHRILMTTRRRDVAASASKE--P-YHLKFLDGEDSFRLLEKIVF-DNG---HRKELVEVGKSIASKCGGLPLAIEVIAGA-LKK-QSAYYWKRVEN----NFWQNDTS-SC-WKIVEASYGSLSSEMKACFLYCLAFPKG--IPFQMLISLWMAEGLIE----SNPKDKAEDHLMEFENLNLVTV-SRT--GSIKKIKCNEIFYDFYRMEVTKES-QTHDLP--RR
>XP_010320570.2
QL-AR-IT-STRE-EMVGFDEVVQTLKGKL--S--SELDLISIVGMAGLGKTTLANKLFLDQFVVSHFDVRAQCCVSQVYTRKDLLLTILRSVKKDKL--PENELADKLRKLLFGQRYLILIDDVWETT--ACDELMPCFY-DNGSRLILTTRHDHVAYHAKLVSDP-HFLRKFTLEESWMLLKNKVF-NEK-CC--PVLEDVGQKIAQKCGGLPLSVVLVAGI-LET-KEEHCWEQVAI----NLGPAKSE-D----IINLSYQDLPFHLKPCFLYFGVLSED--IKVSKLTWLWTAEGLVR-TH-KL-EDIAENYLKNLIGRNLVMV-SKS-DGKTKTCRIHDLLLEFCKKKAKVEN-G-------RR
>XP_010320686.1
EL-KK-RP-GING-KTIGFEDEIEKLIHRL--F--EGLDIISIVGMPGAGKTTLANRLYSYHPVVYRFDILGYCHVSPVYSKRGVLLSLLRVSIDSK---RTSTLEDILVRNLRSRRYLILLDDVWDRN--VWGDLKRYFP-DNGSRILLTTRNDDVAYYVESVGKP-HNLRLLTYEESWELLCIEVF-GNK-SC--SLLEKVGQEIARKCGGLPLSIVLVAGI-LSK-KTEECWSRVAK----DLGSSDAK-A----IIEPSFQHLPYYLKPCFLYFGTFLED--INVSKLTWMWIAEGFVS-NL-KS-QDIAKGYLDILIRRNLVMN-AKS-DGNVKACRVHDLLLDFCKKKGGEEH-W-------RR
>XP_010320708.1
-G-SK-LT-STEE-TYVGMKKDYKAILNCL--T--KELIVISLIGMGGIGKTTLARKVFDNSIIRDRFEKHAWVTISEQYNKRQMLLEVASSISGNQ---SNDELMVIVYRSLKGRRFLIVIDDLWSTE--AWDQMRRIFQNDNKSRIILTTRLKHVADYSSPDFPP-REVSFLSFKDSWKLFTKKLF-RKD-RC--PQLRKIGKHIIQQCQGLPLSIIVIAGL-LSK-VTYDNWKKIEQ----DLNSSVLE-QC-QAILCLSYNYLPPYLKACFLYIGGFPED--IRVSKMMSSWIAEQFIKA-T-TR-EVVAEKYVQELMDRSLILG-KTP-NGRFKTCKIHDLLRQLCIREAQIEN-SDLV----RR
>XP_010320780.1
-----------ID-ELVGFDEHAQNITDYL--T--WDLDVVSIVGMAGLGKTALARKVYNSRSIIDRFDVRAWCSVSQTYNRRQLVLQILTQITGDHP-SNLDDPEDILRKCLNGKRYLVVLDNIWDGK--AWDDFQSCFPDFHGSRIMITTRDKAMASYVKGYSFP-YSLPRLEDDQSWELLQKKVFGRGK-SC--PELVNVGKLVAKACRGLPLLIIMIAEV-LSR-REGSSWLKVAY----DISSKEII----MMTIQSSYDHLLDHLKPCLIYMGLFPKK--IPVSDLLKWWIAEEFVH-HI-LK-EELSEICLHDLVGTNLVVV-SKS-NGKMKCCIVLDHVRDFCLRKITEEK-PYS-----QR
>XP_010320781.1
-----------ID-ELVGFDEHAQNITDYL--T--WDLDVVSIVGMAGLGKTALARKVYNSRSIIDRFDVRAWCSVSQTYNRRQLVLQILTQITGDHP-SNLDDPEDILRKCLNGKRYLVVLDNIWDGK--AWDDFQSCFPDFHGSRIMITTRDKAMASYVKGYSFP-YSLPRLEDDQSWELLQKKVFGRGK-SC--PELVNVGKLVAKACRGLPLLIIMIAEV-LSR-REGSSWLKVAY----DISSKEII----MMTIQSSYDHLLDHLKPCLIYMGLFPKK--IPVSDLLKWWIAEEFVH-HI-LK-EELSEICLHDLVGTNLVVV-SKS-NGKMKCCIVLDHVRDFCLRKITEEK-PYS-----QR
>XP_010320900.1
QL-AS-KQ-RINE-EIVGFEDVKDELIGKL--P--SGLDVISIVGMAGLGKTTLANKLYSDESVVSYFDIHAHCCVSQQYTRKDLLLAILHDITDGRE--TENELADKLRKLLMRKRYLLLIDDVWETS--AWDDLKLCFP-ENGSRIILTTRHYEVASHAKHDSDP-HKLRSLNNDESWMLLNKKVF-NNE-SC--PIPRDIGQEIVRKCGGLPLSIILVAGI-LTR-KDKHCWEQVAT----NLGPDQME-G----TLDLSYQHLPPYLKPCFLYLGLFPED--IQVSKLTWLWIAEGFIK-PH-KT-EEIAENHLENLVGRNLVMV-KKF-DGRIKACRIHDLVHEFCRKKAKLEN-G-------RR
>XP_010320901.1
QL-AS-KQ-RINE-EIVGFEDVKDELIGKL--P--SGLDVISIVGMAGLGKTTLANKLYSDESVVSYFDIHAHCCVSQQYTRKDLLLAILHDITDGRE--TENELADKLRKLLMRKRYLLLIDDVWETS--AWDDLKLCFP-ENGSRIILTTRHYEVASHAKHDSDP-HKLRSLNNDESWMLLNKKVF-NNE-SC--PIPRDIGQEIVRKCGGLPLSIILVAGI-LTR-KDKHCWEQVAT----NLGPDQME-G----TLDLSYQHLPPYLKPCFLYLGLFPED--IQVSKLTWLWIAEGFIK-PH-KT-EEIAENHLENLVGRNLVMV-KKF-DGRIKACRIHDLVHEFCRKKAKLEN-G-------RR
>XP_010320925.1
------TT-QRAN-EMEGFQDTIDELKDKL--S--PELDVISIVGMPGLGKTTLAKKIYNDPEVTSRFDVHAQCVVTQLYSWRELLLTILNDVLESDR--EDGEIADELRRFLLTKRFLILIDDVWDYK--VWDNLCMCFSDVNRSRIILTTRLNDVAEYVKCESDP-HHLRLFRDDESWTLLQKEVF-QGE-SC--PELEDVGFEISKSCRGLPLSVVLVAGV-LKQ-KTLDSWKVVEQ----SLSSGSLE-ES-ISIIGFSYKNLPHYLKPCFLYFGGFLQG--IHVSKMTKLWVAEGFVQ----NG-EDTAQGFLDDLIGRNLVMA-ME--NAKVKTCRIHDLLHKFCMEKAKQED-SGEG----YR
>XP_010321400.1
ER-NS-SS-TVGK-IIVGYEEETEWIIRKL--P--AELDVISIVGMPGIGKTTLAYRLYNHKSIVDHYDVCAWCTVDQERNEKKLLQKIFNQVKGSEN--IDDDVADKLRRRLCGQRYLIVLDDMWDTA--TLDELMRPFP-EKGSRVILTSRKKEVALHGKCHTDP-LYLRLLRSEESWELSEKKVF-GEG-RC--PELEDVEKRIARKCDGLPLVVDLIGGV-ISR-KKEALWAEVLN----DLSSKDEE-K-VLKVIQLSYDHLSDHVKPCLVYLATYPKD--IRMSELKDLWISQGL------RS-EEVVD----ELISSSLVIP-F-------SIFKIHDLVHDFCYIKSRKEK-S-------RG
>XP_010321401.1
ER-NS-SS-TVGK-IIVGYEEETEWIIRKL--P--AELDVISIVGMPGIGKTTLAYRLYNHKSIVDHYDVCAWCTVDQERNEKKLLQKIFNQVKGSEN--IDDDVADKLRRRLCGQRYLIVLDDMWDTA--TLDELMRPFP-EKGSRVILTSRKKEVALHGKCHTDP-LYLRLLRSEESWELSEKKVF-GEG-RC--PELEDVEKRIARKCDGLPLVVDLIGGV-ISR-KKEALWAEVLN----DLSSKDEE-K-VLKVIQLSYDHLSDHVKPCLVYLATYPKD--IRMSELKDLWISQGL------RS-EEVVD----ELISSSLVIP-F-------SIFKIHDLVHDFCYIKSRKEK-S-------RG
>XP_010322775.1
EP-TS--S-SFAE-VTVGHEEDEAWIIGQL--E--SELDVISIFGMPGVGKTTLANKVYNNTLVASHFHVRAKCTVSQK---------------------------------------------------------------------------------------------------------------------------------------------------------------------------------------------------------------------------------------------------------------------------------------------------
>XP_010322858.1
-G-HS-SRNNPEN-VV-GLEDDLVRIIRRL--T--LSREIIPILGMGGIGKTTLARKAFDDFETRNRFDIHIWVTVSQEYRIRGMLLDILRSTSENE---NIDRLMDMIYKKLKGWRYLVVMDDIWSSE--VWDLMTRTFPDDNGSRIILTSRQEEVASHADPDSNP-HKMNLLNLDNSWKLIRDRVFGVEH-AC--PELEDIGEQIAQRCQGLPLALLVVAGH-LSK-RTRESWNDVSK----SVSKDESD-IC-LGVLAMSYNYLPDHLKPCFLYMGVFPED--VNIVRLINLWISEGFI------S-ELVGRDCMEDLVSRNLVMV-RNF-NGETKTCGVHDLIRDLILREAEKEK-IHE-----RR
>XP_010324491.1
SG-NL-SI-TL-E-EMVGINEQANMRRRLI--S--SQLEVISIAGMGGIGKSTFAKKLFSDPSVVGFFDVRGWITVSKDYSSRKMLISLLQDATGVEI--INAELADRLQKSFKGKRYLIVVDDIWSTE--AWDDISQWFPENNRSRILLTTRSMEVARHSSPK-NP-FQMRFLDPEESWNLFCQKAF-SKK-DC--PEFESVGKVVVENCKGLPLMISVVAGS-LSS-RTLNEWNEVAQ----SVSSDDYQ-RC-SGVLALSYNHLPPDLKVCFLYFGVFKKA--ISVENLIRLWMAEGLFKL-R-RD-EKEACSLLHDLIDRSLIVV-CKL-DGKIKTCRIHDLLHDLCLRESESES-PSL-----RW
>XP_010327076.1
SD-SK-CI----Q-TMLDLDNDLMTVKSRL--P--SKLTVVSIVGMGGIGKTTLARKVYDDIYMEHHFYIRAWITVSQMHQHREMLLGILRCFSLDNT--NIEQLAEQVYRSLKGRRYLIGMDDVWDTN--AWDVVKRSFPDENGSRVILTSRLANVGIYASSGSPP-HYMRCLSVDQSLKLFNLKVF-GRE-TC--PELEKATKQIVEKCQGLPLAIVVVAGF-CSK-KTEDCWEDVAH----KIGLRETE-EC-MDLLALSYKHLPLHLKTCFLYMGAFPKD--ITVSKLMKLWIAAEFVK-RT-KD-EEVAHGYLRDLIDRSLIMV-KKS-SGEVKTCKVHDLLHDLIIREAKERL---------HR
>XP_019066422.2
-G-SK-SA-F--E-NIVGMEDDFNTILDSL--T--DELIVIPILGMGGIGKTTLARKVFGDSYIRSRFDKHAWVTISKEYNQRQMLLEVVSSV-TKQ---SDDQLMEIAYKGLKGRRFLIVIDDIWSTK--AWDQIQRIFPNDNKSRILLTTRLKNIADYSCPDFPP-HSKSFLSLDDSWNLFTEKIF-KKD-PC--PLLVKIGKHIVQQCQGLPLSVIVVAGL-LGK-PTHNNWKIVEG----NLNSTVSE-RC-QSILSLSYNYLPQYLRACFLYVGGFSED--IDVSKLIRLWIAEQFVKARR-KR-EVVAEEYLQELIDRSLVLV-GKA-NGRMKTCKIHDLLRQLCIREAKTEN-GDV-------
>XP_019066695.1
-G-SK-SA-TIVE-TVVGMKDDFNTILDRV--T--NELTVIPIFGMGGIGKTTLAKKVYDDSFICSRFDKLAWVTISEEYNERQMLLEVVSSVTTNQ---SDDELMEIVYRGLKGRRFLIVIDDIWSTE--AWDQMQRIFPNDNKSRILLTTRLKYVADYNCPDFPP-HSKSFLSLEDSWNLFTEKIF-KKD-PC--PLLEEIGKHIVQQCQGLPLSIVVVAGL-LGK-LTHDNWKNVEE----NLSSTVSE-RC-QSILSLSYNYLPQYLKACFLYVGGFPED--INVSQLIRLWIAEQFVKA-R-KR-EVVGEEYLQELVDRSLILT-GKA-NGRMRSCKIHDLLRQLCLSETHTEN-GNVV----RR
>XP_019066753.1
-G-TK-SA-TIVE-TVVGMKDDFNIILDRL--T--DELIVIPILGMGGIGKTTLARKVYDDSCIRSRFDKLAWVTISQEYNERQMLLEVVSSITTSQ---SNDELMEIVYRGLKGRRFLIVIDDIWSTE--AWNQMQRIFPNDNKSRILLTTRLKYVADYNCPDFPP-HSKSFLSLEDSWNLFTEKLF-KKD-QC--PLLVEIGKHIVQQCQGLPLSIVVVAGL-LGK-LTHDNWKNVEE----NLSSTVSE-RC-QSILSLSYNYLPQYLKACFLYVGGFPED--INVSQLIRLWIAEQFVKA-R-KR-EVVAEEYVQELIDRSLILM-DST-NGRMKTFKIHDLLRQLCLSETHTEN-GNVP----RR
>XP_019066849.1
DT-SS-SE-LDVS-NMVGRDKEKERMLEEL--K--DELKVIPIVGMGGIGKTTLAKQVFNHPSIQSRFDVRAWATICKEYNVKEILLSLLQSIINDKV--DEAELADLLQKKLKCRRYLIVIDDIWCYK--AWDDTRQCFPIDNGSRILLTTRHTEVAIYASSS----LHLNLMNADESWNLLKSKAF-ANE-SF--TELETIGEKIASKCQGLPLTIVVVAGL-LSK-RTKEEWENVAE----NIKSKDPNEQC-LRVLGLSYNYLPNELKACLLYFGIFPED--ISVKRLVRLWIAEGFLK----EG-EEEAKNRLQDLVDRCLVLV-SQADGRNVKTCRIHDLVHELCLREAQSQN---------RW
>XP_019066850.1
DT-SS-SE-LDVS-NMVGRDKEKERMLEEL--K--DELKVIPIVGMGGIGKTTLAKQVFNHPSIQSRFDVRAWATICKEYNVKEILLSLLQSIINDKV--DEAELADLLQKKLKCRRYLIVIDDIWCYK--AWDDTRQCFPIDNGSRILLTTRHTEVAIYASSS----LHLNLMNADESWNLLKSKAF-ANE-SF--TELETIGEKIASKCQGLPLTIVVVAGL-LSK-RTKEEWENVAE----NIKSKDPNEQC-LRVLGLSYNYLPNELKACLLYFGIFPED--ISVKRLVRLWIAEGFLK----EG-EEEAKNRLQDLVDRCLVLV-SQADGRNVKTCRIHDLVHELCLREAQSQN---------RW
>XP_019068848.2
-S-ST-INPKSED-IVQGIDDDLEIIVKRL--P--SDLEIVTITGMGGIGKTTLARKAYDHLQIRYHFDILAWVTITQEFRNRNVLLEALRCILKDSF--DDNELADLVQKKLKGRRYLVVVDDIWTKN--VWDSIRGIFPNYNGSRILLTTRETEVAMYASTCS-P-HEMIHLSLENGWRLLCDKVFGQKY-EH--PELDEIGKEIVEKCQGLPLTISVIAGH-LSK-NTLEGWKDVAR----NLSESHPN-QC-LGVLGLSYYHLPNRLKPCFLSMSSFPED--VDTRRLIQLWIAEGFIR-TS-KS-EEVAEHYLEDLISRNLIQA-RKF-SGEIKACGIHDILREFCLIEAEMTN-TH------CR
>XP_019068849.1
-P-ST-SYP--SD-L--GLEDDLKIIIKRL--P--SDIDIVTITGMGGIGKTTLAKKAYDHLTIRYHFDVFAWLTISQEFRCRNVLLEALHCILGDSF--DENELADLVQKQLKGRRYLVVVDDIWSSD--VWDSIRGIFPNYNGSRILLTTRENEVAMYANSCS-P-HEMSLLSAENGWKLLCDKVFGPNN-DH--PELEEIGKEIVEKCQGLPLTISVIAGH-LSK-RTLESWKDVAR----TLSKSHPD-KC-LAVLGLSYHHLPSRLKPCFLSMSSFPED--FET---------------------------------------------------------------------------------
>XP_019068866.1
ET-TQ--P-AEED-EVVGFNKPAEDVKERL--S--KDLDVIPIVGMPGLGKTTLSRKVYNDSSLDFYFYHKIWIYVGTSKKPKDILVEIVKEVAQKEL--DEDQLAHIIRDFLERGKHLIVLDDVWDTQ--VVDFVKKAFPNKRGDRIMLTTRQQRVAEAVSAR--P-HYLENLSKEDSIKLLEQRVF-ANKRTC--PELQGYRDGIVDKCCGVPLAIVVISGA-LRG-DE-SEWRVVEE----NVGKNKDDHKSCLKFVETSYNHLPQEKKAAFLYFGVFPQG--IPAWNLIRLWVAEGLIKSGH-SE-EKVAETYLSDFASRNLVMV-MQS-NGQIKTCRLHDMLHEFCIIEAARIS-LQPGV---RR
>XP_019068867.1
ET-TQ--P-AEED-EVVGFNKPAEDVKERL--S--KDLDVIPIVGMPGLGKTTLSRKVYNDSSLDFYFYHKIWIYVGTSKKPKDILVEIVKEVAQKEL--DEDQLAHIIRDFLERGKHLIVLDDVWDTQ--VVDFVKKAFPNKRGDRIMLTTRQQRVAEAVSAR--P-HYLENLSKEDSIKLLEQRVF-ANKRTC--PELQGYRDGIVDKCCGVPLAIVVISGA-LRG-DE-SEWRVVEE----NVGKNKDDHKSCLKFVETSYNHLPQEKKAAFLYFGVFPQG--IPAWNLIRLWVAEGLIKSGH-SE-EKVAETYLSDFASRNLVMV-MQS-NGQIKTCRLHDMLHEFCIIEAARIS-LQPGV---RR
>XP_019068911.1
VL-TS--S-PFVE-VTVGHEEEEAWIIGQL--E--SELDVISIVGMPGVGKTTLANKVYNNTLVASHFHVRAKCTVSQKY--------------------------------------------------------------------------------------------------------------------------------------------------------------------NLDSTNIS-L----VMQLSYDHLPCHLKPLLLYFATTQKS--TPVSTLMQLWMAEGFVD-HD--S-EEVTQSYLDALISSNLIMV---T-STMIKVCYMHDVVHDFVSVKAENEK---------HR
>XP_019069317.1
ES-IN-TP-RITD-EVVGFEDVMEKLREQL--T--KQLDVISVVGMPGLGKTTVANKLYSDELVVSRFDIRAKCCVSQAYSRRSVLLSILRDAIGTKL--PTDVLADQLRKTLLWKRYLILVDDIWEAS--VWDDLRCCFH-DNGSRIILTTQHADVAENAKSVSDP-LHLRILNDDESWKLLKQKVF-GEE-SC--FLLSNVGQEIANKCRGLPLSIVLVAGM-LTK-KSEKCWKQVAK----NLCTSNSK-A----IIEQSYQNLPYHLKPCFLYFGVFLED--INISILTWLWISEGFIK-SC-KS-EDIAEGYLENLIGRNLVMV-AKS-GGKVKTCRIHDLLLYFCKEIAREKN-R-------RR
>XP_019069333.1
EI-KK-SS-TTDQ-IIVGFEEETEWIIRKL--P--TEVDVISIVGMPGLGKTTLAYRVFNNKSVVDHFDVRAWCTVDQEHNDKKLLQKIFNQVVGNED--IDEDIADKLRKELFGKRYLIFLDDLWDIE--TWNELTRPFP-QRRSRIILTSRKREVALQGKHHSDP-LYLRLLTPEESWDLLVKRVF-GEE-RC--PELLVVGEEIARKCAGLPLLLDLIGGV-IAR-KKKALWLEVLN----NLNSKDEE-E-VMKVIQLSYDHLPNHLKPCLLYLASYPKD--IKISELKHLWSSEGLVE-HI-KS-DELLEVYVDELISSSLVVV-FY------PIFRIHDLVHDFCLIKSRNEH---------RA
>XP_019069347.2
ER-NS-LS-TVGK-IIVGFEEETEWIIRKL--P--AEIDVISIVGMPGLGKTTLAYRVYNDKSIVDHFDVCAWCTVDQEHNEKKLLQKIFNQVIGNEK--IDDEVADKLRKQLFGKRYLIVLDDIWDTA--IFDELTRPFP-EKGSRVILTSRKKEVALHGKCHSNP-LYLRLLRSDESWELLEKSVF-GEE-RC--PELKYVGEKIAQKCDGLPLVLDLIGGV-ISR-KKETLWLEVLN----NLSSKDEE-E-VVKIIQLSYDHLSDHVKPCLVYLASYPKD--IRISELKDLWIFQGLVQ-QI-KS-EEVVDV----LISSSLVIP-F-------SICKIHDLVHDFCYIKSRKEK-G-------RG
>XP_019069358.2
ER-HS-SS-IVGK-IIVGFEEETEWIIRKL--P--DEIDVISIVGMPGLGKTTLAYRVYNDKSIVDHFNVCAWCTVDQERNEKKLLQKIFNQVIGNED--IDDDVADKLRRKLFGKRYLIVLDDMWDTD--ILDDLMRPFP-KEGSRVILTSRKKEIALHGKCHSDP-LYLRLLRSEESWELFNKRVF-GEE-GC--PELKDVGEKIALKCGGLPLVVDLIGGV-ISK-KKEALWAEVLN----DLSSKDEE-E-VVKVIQLSYEHLSHDVKPCLLCLATYPKD--ISMSELKDLWIFQGL------KS-EEVVD----ELISSSLVIP-F-------SIFKIHDLVHDFCYIKSRKEK-G-------RG
>XP_019069402.1
ER-NS-SS-TVGK-IIVGYEEETEWIIRKL--P--AELDVISIVGMPGLGKTTLAYRVYNHKSIVDHYDVCAWCTVDQERNEKKLLQKIFNQVKGSED--IDDDVADKLRKRLCGQRYLIVLDDMWDTA--TLDELMRPFP-EKGSRVILTSRKKEIALHGKCHSDP-LYLRLLRSEESWELLEKRVF-GEE-GC--PELKDVGKKIARRCGGLPLLVDLIGGV-ISR-KKEALWAEVLN----DLSSKDEE-E-VVKVIQLSYDHLSDHVKPCFVYLASFPKD--ISMSELKDLWISQGL------KS-EEVVD----ELISSSLVIP-F-------SIFKIHDLVHDFCDIKCRKEK-G-------RG
>XP_019069404.2
ER-NS-SS-TVGK-IIVGFEEETEWIIRKL--P--AEIDVISIVGMPGIGKTTLAYRVYNHKAIVDHFDVCAWCTVDQERNEKKLLQKIFNQVIGSEK--IDDGVADKLWKQLCGKRYLIVMDDMWDTE--TLDELMRPLP-EKGSRVILTSRKKEVALHGKCHSDP-LYLRLLRSEESRELLKKRVF-GEE-GC--PELMDVGKRIAKKCGGLPLVLDLIGGV-LSR-KKETLWLEVLH----SLSSKDEE-E-VVKAIQLSYYHLSDDVKPCLVCLATYPKD--IRMSELEDLLIFQGL------KS-EEVVD----ELISCSLVIP-F-------SIIKIHDLVHDFCDIKCRKEK-R-------RG
>XP_019069438.1
------ST-PTGN-EMVLFQDVMEKIKKQL--S--SQLDVISIVGMPGLGKTTLAEQIYNDQIVAGYFDVHGKCHVTQTYSWRELLVTLLNDVM-SDH--ADDQLAKELRQFLLTKRFLILIDDVWDTK--AWDYLHMCFQGINGSRIILTTRLSEVAQYAKCESNP-HDLPLLRDDESWKLLQKKVF-RRG-SC--PELGDVGFRIAKSCGGLPLFIVLVAGV-LKE-EKADLWKEVEE----SLDADSLE-ES-MSIIGFSYMNLPHHLKPCFLYFGGFLRG--IHVSKLTRLWLAEGFVL----KR-EDVAEDFLKNLISRNLVMD-ME--NGKMKTCRVHDLLHKFCLEKAKQEN-RNDDAN--YR
>XP_019069506.1
ES-KS--P-TVGK-IIVGFEEETKWIIRKL--P--AEIDVISIVGMPGLGKTTLAYRVYNDKSIVDHFDVCAWCTVDQECNEKKLLQKIFNQVIGSED--IDEDVADKLRRKLCGQRYLIVLDDMWDTA--TWDELTRPFP-EKGSRVILTSRKKEVALHGKCYSDP-LYLRLLKPKESWELLEKRVF-GEE-GC--PELKDVGEKIARKCDGLPLVLDLIGGV-ISR-KKEALWLEVLN----NLSSKDEE-E-VAKVIQLSYDHLSDHVKPCLVYLASYPKD--IMISELKDLWIAQGLVQ-QT-KS-EEVVEIYVDELISSSLVIP-F-------FIFKIHDLVHDFCYIKSRKEK-G-------RG
>XP_019069562.1
------SM-PREN-EMEGFHEAMDKIKRQL--S--SQLDIISIVGMPGIGKTFLAEKIYNNLIVTPHFDVHAKCRVTQLYSWKELLLTILNDVLDADR--EDGELATELRQVLLTKRFLILVDDVWDKT--VWDHLYMCFRDANGSRIILTTRLSDIANYAKCKSEP-HHLRLFRDDESWTLLQEEVF-QGE-SC--PELVDVGFRIAKSCGGLPLSIVLVGGV-LKE-KKEDLWKEVEE----SLGSGSLQ-KS-MSLIGFSYKNLPHHLKPCFLYFGGFFKG--IHVSKLTRLWQAEGFVQ----K--TDTAHDFLEDLISRNLVMV-MK--NDKVKSCRIHDLLHNFCLEKSKQEN-RGED----YR
>XP_019069678.1
ES-KS--L-TTDK-IVVGFEEETKWILRKL--P--TDLDVISITGMPGSGKTTLAYKVYNDKSVSSHFDLHAWCTVDQGCDEKKLLNKIFKQVSDSED----IDVADKLRKQLYGKRYLIVLDDVWDTT--TWDELTRPFP-EKGSRIILTTREKEVALHGKLNTDP-LDLRLLRSEESWELLQKRAF-GNE-SC--PELLDVGKEIAENCKGLPLVADLIAGV-IAG-KKRSVWLEVLN----NSHSKNEV-E-VMKVIEISYDHLSDHLKPCLLYFASWPKD--MTIYELNGFLGGEGFVG-KT-KS-EEVVKIYMDDLISSSLVIC-FN------PTYQLHDLVHDYCLIKARKEN---------RQ
>XP_019069769.1
KP-ST-AS-Y-DD-EVVGFEKDAEIIMKKL--T--KERDLISIYGMPGLGKTTLARKVYNNPSIVNYFEVKAWCAVSQAYNRSTLLVEIFKQATNDKI-KEDDDVADMLRKVLIGKRYLIVLDDIWEVE--AWEDLGICFPQGCGSRVMVTTRIEQVAKHLQHHSHP-YSLSFLSSKKSWELLEKKVF-RGE-SC--PDLLEAGLQVALHCKGLPLVVVLIAGM-IAK-REASLWLEVAN----DLSSGEQS----MKVIQSSYDHLENHLKPCLLYMALFPED--ITVDDLLKLWMAEEFVL-NV-EN-EEASRVCLSDLLNRSLIMV-SGF-YDNVQYCSLHDVVREFCLRKLTEDK-PYNPYQ--SR
>XP_019071116.1
QH-HN-SL-MNDE-DIVGFGIVAEKMIHSL--T--NELDVIPIVGMGGQGKTTCARLLYNNEIIVSHFDVRAWCIISQTYNRKELLQDIFSQVTGDEV----GELADMLRKSLLGKWYFIVLDDMWD----------------------VTTRLEKVGEYVKHHTNP-YFLPFLTLKESWELLQKKVF-QNK-SC--LELYDVSLEVAKRCKGLPLVVILVAGI-IKK-MEESWWHEVKD----AIYS-ESE-EYSRGTVHLSYDNLPDYLKPCLLYMGMFPED--ISASNLINLWIAEGFVQ-DV-GR-EEAAEGYLMDLISSNVIMV-SK--NGKVKYSQVHDIVLHFCLERSREEK-G-------SR
>XP_019071638.1
SD-SE-CS----Q-TVLDLDNDLMTVKSRL--P--SKLDVVSIVGMGGIGKTTLARKVYDDIYMEHHFYVRAWITVSQMHQHREMLLGILRCFSLDYT--STEQLAEQVYRSLKGRRYLIAMDDVWDTT--AWDVVKRSFPDDNGSRVILTSRLANVGIYASSGSPP-HYMRCLSVDRSLKLFNLKVF-GRE-NC--PELEKATKQIVGKCQGLPLAIVVVAGF-CSK-KTENCWEDVAH----KIGLRETE-EC-MDLLALSYKHLPHHLKPCFLYMGAFPKD--ISVSRLIKLWIAAEFLE-YT-MD-EEVAEGYLKDLIDRSLIMV-KKS-SGKVKTCEVHDLLHDLIIREAKERS---------HR
>XP_019071639.1
SD-SE-CS----Q-TVLDLDNDLMTVKSRL--P--SKLDVVSIVGMGGIGKTTLARKVYDDIYMEHHFYVRAWITVSQMHQHREMLLGILRCFSLDYT--STEQLAEQVYRSLKGRRYLIAMDDVWDTT--AWDVVKRSFPDDNGSRVILTSRLANVGIYASSGSPP-HYMRCLSVDRSLKLFNLKVF-GRE-NC--PELEKATKQIVGKCQGLPLAIVVVAGF-CSK-KTENCWEDVAH----KIGLRETE-EC-MDLLALSYKHLPHHLKPCFLYMGAFPKD--ISVSRLIKLWIAAEFLE-YT-MD-EEVAEGYLKDLIDRSLIMV-KKS-SGKVKTCEVHDLLHDLIIREAKERS---------HR
>XP_019071640.1
SD-SE-CS----Q-TVLDLDNDLMTVKSRL--P--SKLDVVSIVGMGGIGKTTLARKVYDDIYMEHHFYVRAWITVSQMHQHREMLLGILRCFSLDYT--STEQLAEQVYRSLKGRRYLIAMDDVWDTT--AWDVVKRSFPDDNGSRVILTSRLANVGIYASSGSPP-HYMRCLSVDRSLKLFNLKVF-GRE-NC--PELEKATKQIVGKCQGLPLAIVVVAGF-CSK-KTENCWEDVAH----KIGLRETE-EC-MDLLALSYKHLPHHLKPCFLYMGAFPKD--ISVSRLIKLWIAAEFLE-YT-MD-EEVAEGYLKDLIDRSLIMV-KKS-SGKVKTCEVHDLLHDLIIREAKERS---------HR
>XP_025883958.1
-G-TK-SA-TIVE-TVVGMKDDFNIILDRL--T--DELIVIPILGMGGIGKTTLARKVYDDSCIRSRFDKLAWVTISQEYNERQMLLEVVSSITTSQ---SNDELMEIVYRGLKGRRFLIVIDDIWSTE--AWNQMQRIFPNDNKSRILLTTRLKYVADYNCPDFPP-HSKSFLSLEDSWNLFTEKLF-KKD-QC--PLLVEIGKHIVQQCQGLPLSIVVVAGL-LGK-LTHDNWKNVEE----NLSSTVSE-RC-QSILSLSYNYLPQYLKACFLYVGGFPED--INVSQLIRLWIAEQFVKA-R-KR-EVVAEEYVQELIDRSLILM-DST-NGRMKTFKIHDLLRQLCLSETHTEN-GNVP----RR
>XP_025883959.1
-G-TK-SA-TIVE-TVVGMKDDFNIILDRL--T--DELIVIPILGMGGIGKTTLARKVYDDSCIRSRFDKLAWVTISQEYNERQMLLEVVSSITTSQ---SNDELMEIVYRGLKGRRFLIVIDDIWSTE--AWNQMQRIFPNDNKSRILLTTRLKYVADYNCPDFPP-HSKSFLSLEDSWNLFTEKLF-KKD-QC--PLLVEIGKHIVQQCQGLPLSIVVVAGL-LGK-LTHDNWKNVEE----NLSSTVSE-RC-QSILSLSYNYLPQYLKACFLYVGGFPED--INVSQLIRLWIAEQFVKA-R-KR-EVVAEEYVQELIDRSLILM-DST-NGRMKTFKIHDLLRQLCLSETHTEN-GNVP----RR
>XP_025883969.1
TP-SS-SR-SQKD-VVVGLYDDFLRIADKL--P--DKLDVVVIFGMGGIGKTTLAKRIYHDKLIEEHFYVRAWITVSERYKVRNMLLDLLVCTSK-----ENEELGERLYKSLKGQRYLIVMDDVWYTE--AWDDVRRYFPNDNGSRVMVTSRIMKVARYINPLNPP-HQMRFLTVEESWKLLQKKIFGLDDPSC-CDEMERIGMEISKKCKGLPLAIVMVAGI-LSK-ATASKWSDIAE----NIHSEESR-PF-LDILALSYNHLSRHLKACFLYMGAFPED--VPVWRLIRLWIAEGFIK----KT-EFVGQEYLQELIDRSLIIV-SKY-DNRVKTCSIHDILRNFCQEEAKQEK-RLEPHF--RR
>XP_025884346.1
DT-SS-SE-LDVS-NMVGRDKEKERMLEEL--K--DELKVIPIVGMGGIGKTTLAKQVFNHPSIQSRFDVRAWATICKEYNVKEILLSLLQSIINDKV--DEAELADLLQKKLKCRRYLIVIDDIWCYK--AWDDTRQCFPIDNGSRILLTTRHTEVAIYASSS----LHLNLMNADESWNLLKSKAF-ANE-SF--TELETIGEKIASKCQGLPLTIVVVAGL-LSK-RTKEEWENVAE----NIKSKDPNEQC-LRVLGLSYNYLPNELKACLLYFGIFPED--ISVKRLVRLWIAEGFLK----EG-EEEAKNRLQDLVDRCLVLV-SQADGRNVKTCRIHDLVHELCLREAQSQN---------RW
>XP_025884479.1
EA-QN-LT-SLEH-VMVGHENEFEMMQDQL--A--SDLEVVSIVGMGGIGKTTLANKIYTDPFVMSCFDKRAKVTISQDYCVRNVLLRLLSSISGHQT--DDGQLADQLQKLLKGPRYLVVIDDIWTTG--AWDDIKLCFPDCCRSRILMTTRNMEVAEYASSGSPP-YQMRLMNFDESWSLLYEKVF-AR-GF---PEFEQLGKQIASKCKGLPLMIVVIAGL-LSK-NRLDRWRSVAE----NVSSTDLDVQC-MRVLALSYYHLPHHLRACFLYFALFPED--IFVNELVKLWAAEGFLK----KS-EQVAKQSLKDLVDRSLVFI-QRF-DGKIKACGMHDVIRELCLREARKIN--MDNQN--VR
>XP_025884563.1
-P-AR-HISDVQQ-PV-GFQEDLEKIIDRL--P--SELDIICIVGMAGIGKTTLAKRAYNDISVVNRFDVRAWVTVSQEYRERDILFDLFYSVVPDEIDQRDQETADRVRKSLICKRFLIVVDDMWSTD--AWDNLSRLFPDDNGSRIILTSRLIDLATYVNPDRQP-HRLDFLDNDEGWELLRRKIFGKRG--C--PELEEIGRSIAEKCQGLPLAIVVVAGH-LSK-KTTDCWNNVAE----SVDSREPG-QC-LDILALSYSHLPQHLKACFLYMGAFPED--IHVWKLIRLWVAEGFLN-AT-TT-EEIAEECLEDLIDRSLVLA-VK--NGKLKTCKLHDIMRDFCLEEAKRQN-KQ------RR
>XP_025886222.1
KL-TS--S-SFVE-VTVGHEEDEARIIGQL--E--SELDVISIVGMPGVGKTTLANKVYNNTLVASHFKIRAKCTVSQNFNKSKVLREILQQVTASED-----DLAGKLRVALLDKRYLIVLDDVWDIA--TGEMLIACFPKKRGNRVILTSRSSEVGLKVKCHSDT-LHLQLLTPEKSWDLFVKKVF-EDE-GC--PELSDIGHQIVEKCKGLPLSIVLIAGV-IVRGKKKDLWLQIEH----NLDSSNNN-LQMMKVMQLSYDHLPYHLKPLLLYFARSQKS--TPVSTLMQLWMAEGLVD-HD--S-VETTQSYLNALISSSLIMV---T-SAMIRACYVHDVVHDFCSVKAKKEK---------RR
>XP_025886337.1
--------------ELVGFTDVCKTIRDQL--S--QELDVVSIVGMAGSGKTTLARSFINDDIVVSHFDFFAECRVSQEYTREDLLFSILSSANSSKR--GADILADRLRKTLLPKRYLLIIDDVWAVQ--AWDDLRLCFP-EKGSRIILTTRLKEVATYAKCVTEP-INLRSMKDSESWLLLQKKVF-GEE-MC--PELKEVGQNIAFKCNGLPLSIVLVAGL-LAK-KTERCWTRMEL----SFGEDGAK-D----LVKLSYEDLPNKLKSCFLYFGAFLED--ISVSKLTSLWIAEEFIK-NN-KC-EDTAEDYLSDLIGRNLIMV-SKS-TGKIKACRVHDLMLDFCKEKAKEDN-R-------RR
>XP_025886344.1
QS-TS--S-PFVE-VTVGHEKEEAWIIDQL--E--SELDVISIVGMPGLGKTTLANKVYKNTLVASHFHVRAWCTVSQXYNKSKVLREILKQVTGSED-----DLAEKLRRALLDKRYLIVLDDVWDIE--TGEMLIACFP-KRGNRIILTSRSSKVGLQVKCHSDP-LRLQLLTPEKSWDLFVKKVF-GDK-GC--PELSKVGHQIVEKCKGLPLAIVLIAGV-IVRGKEKDFWLKILH----NLDSTNIN-L----VMQLSYDHLPCHLKPLLLYFATTQKS--TPVSTLMQLWMAEGFVD-HD--S-EEVTQSYLDALISSSLIMV---T-PLMIKVCYVHDVVHDFCSEKAKKEK---------HR
>XP_025886396.1
-S-SK-SYAKLED-IVRGIDDDLEIIIKRL--P--SDLDIVTISGMGGIGKTTLARKAYHHLTIRYHFDILAWVTISQEFQCRNVLLEALHCISKAIV--DDNELADLVQKNLKGPRYLVVVDDIWTEN--VWDSVRGIFPNYNGSRILLTTRENEVAMYANTCS-P-HEMSLLSGENGWKLVCDKVFGPKH-DH--PELEEIGKEIVEKCQGLPLTISVIAGH-LCK-RTLEGWKDVAR----TLSESHPD-EC-LAVLGLSYHHLPNHLKPCFLSMSSFPED--VETRILIQLWIAEGFIR-TS-KS-EEVAIDYLEDLISRNLIQA-REF-NGDIKACGIHDLLREFCLTEAEMTK-TY------RR
>XP_025886812.1
------ST-PTGN-EMVLFQDVMEKIKKQL--S--SQLDVISIVGMPGLGKTTLAEQIYNDQIVAGYFDVHGKCHVTQTYSWRELLVTLLNDVM-SDH--ADDQLAKELRQFLLTKRFLILIDDVWDTK--AWDYLHMCFQGINGSRIILTTRLSEVAQYAKCESNP-HDLPLLRDDESWKLLQKKVF-RRG-SC--PELGDVGFRIAKSCGGLPLFIVLVAGV-LKE-EKADLWKEVEE----SLDADSLE-ES-MSIIGFSYMNLPHHLKPCFLYFGGFLRG--IHVSKLTRLWLAEGFVL----KR-EDVAEDFLKNLISRNLVMD-ME--NGKMKTCRVHDLLHKFCLEKAKQEN-RNDDAN--YR
>XP_025886865.1
QL-AQ-MT-SMSE-EMVGFQDVMYTLRGKL--S--SKLDVISIVGMPGLGKTTIANKLFFDQLVVSHFDVRAQCCVSQVYTRKDLLLTILHSVKKDKL--PEDVLADKLRKLLMVQRYLILIDDVWETV--AWDDLKPSFY-DNGSRIILTTRLGDVANDAKFFSDP-HFLRLFTQEESWMLLKTKVF-NTK-SC--PVLEDVGQRIAKRCGGLPLSVVLVAGI-LET-KETNCWEQVAI----NLGSAKSE-D----IINLSYQALPFHLKPCFLYFGVFLED--IRVSKLTWLWIAEGLVR-SH-KP-EDIAEDHLKNLIGRNLVMV-SKS-DGKSKSCRIHDLLLDFCKKKAKVEN-G-------RR
>XP_025886867.1
QL-AS-KQ-RINE-EIVGFEDVKDELIGKL--P--SGLDVISIVGMAGLGKTTLANKLYSDESVVSYFDIHAHCCVSQQYTRKDLLLAILHDITDGRE--TENELADKLRKLLMRKRYLLLIDDVWETS--AWDDLKLCFP-ENGSRIILTTRHYEVASHAKHDSDP-HKLRSLNNDESWMLLNKKVF-NNE-SC--PIPRDIGQEIVRKCGGLPLSIILVAGI-LTR-KDKHCWEQVAT----NLGPDQME-G----TLDLSYQHLPPYLKPCFLYLGLFPED--IQVSKLTWLWIAEGFIK-PH-KT-EEIAENHLENLVGRNLVMV-KKF-DGRIKACRIHDLVHEFCRKKAKLEN-G-------RR
>XP_025886878.1
------SI-PGSD-EMESFQEAMDQMKMQL--S--RQLDVVSLVGMPGIGKTTLAEKIYNDPVITFHFDVRAQCRTTQVYSWRDLLLAILNGVLENDR--EDGELADELRRFLLTKRFLILIDDVWDDK--VWDNIHMCFKDANGSRIILTTRLSSVANYAKCESEP-HHLRLFRDDESWTLLQQELF-QGK-SC--PEIVDVGFRIAKICGGLPLFIVLVAGV-LRE-IKAELWKEIEE----SLCLDSLE-ES-MSIIGFSYRNLPQQLKPCFLYFGGLLKG--IHVSKLTRLWVAEGFVQ----NG-EDAAXCLLEDLISRNLVMG-VE--NGKLKTCRVHDLLHKFCLEKSKQENFSGED----YR
>XP_025887010.1
ER-HS-SS-IVGK-IIVGFEEETEWIIRKL--P--DEIDVISIVGMPGLGKTTLAYRVYNDKSIVDHFNVCAWCTVDQERNEKKLLQKIFNQVIGNED--IDDDVADKLRRKLFGKRYLIVLDDMWDTD--ILDDLMRPFP-KEGSRVILTSRKKEIALHGKCHSDP-LYLRLLRSEESWELFNKRVF-GEE-GC--PELKDVGEKIALKCGGLPLVVDLIGGV-ISK-KKEALWAEVLN----DLSSKDEE-E-VVKVIQLSYEHLSHDVKPCLLCLATYPKD--ISMSELKDLWIFQGL------KS-EEVVD----ELISSSLVIP-F-------SIFKIHDLVHDFCYIKSRKEK-G-------RG
>XP_025887048.1
ER-NS-SS-TVGK-IIVGYEEETEWIIRKL--P--AELDVISIVGMPGIGKTTLAYRLYNHKSIVDHYDVCAWCTVDQERNEKKLLQKIFNQVKGSEN--IDDDVADKLRRRLCGQRYLIVLDDMWDTA--TLDELMRPFP-EKGSRVILTSRKKEVALHGKCHTDP-LYLRLLRSEESWELSEKKVF-GEG-RC--PELEDVEKRIARKCDGLPLVVDLIGGV-ISR-KKEALWAEVLN----DLSSKDEE-K-VLKVIQLSYDHLSDHVKPCLVYLATYPKD--IRMSELKDLWISQGL------RS-EEVVD----ELISSSLVIP-F-------SIFKIHDLVHDFCYIKSRKEK-S-------RG
>XP_025887356.1
KP-ST-AS-Y-DD-EVVGFEKDAEIIMKKL--T--KERDLISIYGMPGLGKTTLARKVYNNPSIVNYFEVKAWCAVSQAYNRSTLLVEIFKQATNDKI-KEDDDVADMLRKVLIGKRYLIVLDDIWEVE--AWEDLGICFPQGCGSRVMVTTRIEQVAKHLQHHSHP-YSLSFLSSKKSWELLEKKVF-RGE-SC--PDLLEAGLQVALHCKGLPLVVVLIAGM-IAK-REASLWLEVAN----DLSSGEQS----MKVIQSSYDHLENHLKPCLLYMALFPED--ITVDDLLKLWMAEEFVL-NV-EN-EEASRVCLSDLLNRSLIMV-SGF-YDNVQYCSLHDVVREFCLRKLTEDK-PYNPYQ--SR
>XP_025888775.1
RH-SN--P-ITDE-EIVGFGIDKEKIIQCL--T--NDLDVVPIVGMGGQGKTTIARKVYNSDNIVSHFDVRAWCIVSQTYNRRKLLQEILSQVTGYED----DILADELRKSLMGKRYLIVLDDMWDCM--AWDDLRLSFP-DNRSRIVVTTRLEKVGEQVKFHTDP-YSLPFLTKEESCKLLQKKVF-QKE-DC--PELQDVSQVVAEKCKGLPLVIVLVAGI-IKT-LEESWWNEVKD----SLFDCHSE-QYSRATMQLSFDNLADCLKPCLLYMGMFPED--INVSALLSLWLAEDFVQ-NI-------AEDYLMNLISSNVVMV-SK--NGKIKYCEVHDVVLHFCLEKSREEN-G-------SR
>KAA8519401.1
HG-SC-SR-NVEE-TLVGFDDEVDTIKDRL--S--DQLEVISIVGMAGLGKTTLAKKVYDDPLVVYHFYIRGWTYVSQVFQKRDLLLGILTSFVQNKI--SDAELGERLYKCLKERRYLVVMDDIWLIE--AWNDIKKHFPNDNGNRILFTSRMIDVAFQAKPDSPP-HFLHFLTDDESWNLLQKKVF-QKK-SC--PELVEIGKQIAKKCQGLPLAILVVAGL-LAK-QTENWWKKVAE----SVSSNDPK-QY-MDTLALSYNHLPPHLKSCFLFMGAFPE---IPVQKLIWLWIAEGFIC-QT-KS-EDVAEEYLMDLIDR----------------------------------------------
>KAA8529776.1
GG-SS-RA-IVNE-IVVGFDEEAMKIIEQL--Q--KQLQVISIVGMGGLGKTTLARK-----------------------------------------------------------------------------------------------------------------------DESWDLLQQ-------------------KSISFVCQTFKLLRVLV-------------------------------------------------ITVHFLDF--FP--------------------K-QI-RY-EIFACDF-----------------------------------------------------
>KAA8529800.1
EG-SM-AA-AIGE-AVVGIEDEAYEIKSWL--R--KKLDAVSIVGMPGLGKTTLARKFYNDD-------------------------SVLTS--------TDKDLSEELYKCLKGKSNCI--------------------------------RSSN----------------------------------------------------------PFGAI---------------------------------------------------FQPAPL-----------------------------------DSAADAVPAVI--------------------------------ATAAG---------RR
>KAA8529801.1
GG-SM-AA-TIGE-AVVGVEDEAYEIKSWL--R--KKLDAVSIVGIPGLGKTTLARKLYYDD-------------------------SVLTS--------TDKDLSEELYQCLKGKRYLIVLDDIWDIR--VWNDLKGSFLDDKGSRILFTTRTKDGAFHAQLNSRP-HLLRFLNENESWDLLKEKIF-HKE-SC--SMLMEVGKQIARKCAGLPLAIVVVAGL-LAK-KTKEWWERVTE----SVSSNDRK-QY-MDTLALSYHHLRNHLQPCFLYFGAFPED--IPVWKLIWLWVAEGFIK-KH-ES-EDVAVDSLNDLIERSLIIV-ANS-DGGVKSCRIHDMLHDLCLRKAEEEG-GYEQV---RR
>KAA8529803.1
GG-SM-AA-AIGE-AVVGVEDEAYEIKSWL--R--KKLDAVSIVGMPGLGKTTLARKLYYDD-------------------------SVLTS--------TDKDLSEELYQCLKGKRYLIVLDDIWDIR--VWNDLKGSFPDDKGSRILFTTRTKDGAFHAQLNSRP-HLLRFLNENESWDLLKEKVF-HKE-SC--SMLMEVGKQIARKCAGLPLAIVVVAGL-LAK-KTKEWWERVAE----SVSSNDRK-QY-MDTLALSYHHLPDHLQPCFLYFGAFPED--IPVWKLIWLWVAEGFIK-KH-ES-EDVAADCLNDLIERSLIIV-ANS-DGGVKSCRIHDMLHDLCLRKAEEEG-GYEQV---RR
>KAA8529807.1
SG-SR-EK-VVEE-NVVGFHKETKMLVDQL--Q--KELEVISVVGMGGLGKTTLARKVYTDPDVDFNFRSRAWIFVSQEYNRKEVFLGILSQVSQADM--SADSLAQVIRTRLESGRYLIVLDDVWTND--AWDALKNAFPNKNGSRIVLTSRETEVAKHANPDDAI-HNLRFLTEDESWELLQLKVF-RKG-SC--PDRESLGKKIVKQCGGLPLAVVVVAGL-LLK-NSDDWWNKVAE----SVRPRDPK-QF-REVLALSYKHLPYHLKACFLYFGVFPED--IPVWKLIRLWVAEGLIMLPI-EN-EEIAEEHLEDLVDRNLVLV-EKS-NGRIKACRIHDMLRDLCLKEAAEEK-GAVQN---RR
>KAA8529811.1
GG-PS-RA-IVDK-SVVGFDDEALKIIEQL--K--KRLEVISIIGMAGLGKTTLARKVYNDPFIVYHFHVRGWTYVSQVYHQRDILLAIISSLIQDEI--SIETLCEMMKKQLTGKKYLIVLDDIWDIG--AWNDLRRSFPNDNGSRIMFTSRYKDVALHVKPHCPP-HCLRFLTEDESWDLFVQKVF-RKE-RC--PELMEIGKKIAKKCQGLPLAILVVAGL-LAK-KTQDWWKQVAQ----SVSSSDPE-QY-MDALALSYNHLPHHLKACFLYFGAFPED--IPVWKLIYLWVAEGFIQ-KN-KS-EELAEDYLMDLIDRSLVLV-SKS-DGGIKTCHIHDLLRDLCLRKAEEEN-GYERAS--RR
>KAA8529814.1
RG-SL-QR-VVEK-NVVGFDEEAKMVKDRL--P--EQLEVVSVVGMGGLGKTTLARKIYTDPSIEYHFYIRAWTYVSQEYNRREVFLNILSSLTEDQM--SDERLGEELCKHLKSGKYLIVIDDVWTTM--AWDDLKMAFPNTNGSRILLTSRHTDVALHANHNSPP-HHLRFLTDDESWELLHIKVF-HRA-DC--PELEELGKQIAKKCSGLPLAVVVVAGL-LSK-KTHDWWKKVAE----SVSSRDPK-QC-MDILALSYKHLPHHLKVCFIYFGLFPED--IPVWKLLRLWVAEGFIQ-QI-EC-EDIAEEYLEDLVDRNLILV-AKS-NGRIKTCRIHDMLRDLCLREAAEEK-GYAPM---RR
>KAA8529819.1
-G-SS-RV-KADE-IVVGFDNEIMMIKEQL--K--KQQEVVSIIGMAGLGKTTLPRKVYDDPFIEYHFYIRAWSYVSQDYRKRDLLLGILSYVIEDEM--SDEELSLKLKKGLMGRRYLIVMDDIWSVD--ASDCLKRSFPDDNGSRIMFTSQLKDVALHAKPDSHL-HCLRFLTEDESWFLFQQKAF-GKE-TC--PWLMGIGMEITKKCLGLPLAIVVTARS-SCQ-KE---FSIVGE----SCKK------------VIEY--------PCF--------------------------------PA-SDDSPSLMAD--------------------------------------------------
>KAA8529825.1
KG-SS-EK-IVEE-NVVGFDKEVGILLDLL--S--EELEVISVVGMGGLGKTTLVRKVFTDPRIEYEFNNRAWNYVSQEYNRREVFLGILNCVTQDDM--SDDKLAECVRAQLQGQRYMIVLDDVWTKN--AWDDLKIAFPNNNRSRILLTSRNRDVAVHANPDCEP-HHLRFLTDDESWELLQKKVF-RKG-SC--PELEMLGKQIARRCFGLPLAIVVIAGV-LLN-KTRDWWERVAE----S-----------------------------------------------------------VT-IS-EDRAEENLEDLVDRNLILV-ATS-NGRIKTCRIHDMLHDLCLREAAEEN-D-------RR
>KAA8529826.1
NI-DS-SR-SVEE-TVVGFDQEIGEIKERL--E--QKRQVISIVGMAGSGKTTLARKVYNDRFIIYHFSILAWTYVSQSYRKRDLLLGILKSVVEDEF--SDEKLGDELYRGLKGRRYLVVIDDIWHIE--VWNDLKRYFPNNNGGRIMFTTRIKEVALHAQPNCPP-HFLRFLSEDESWNLLQCKVF-LKE-SC--PALVEIGKQIVEKCWGLPLAIVVVAGL-LAK-KTQNWWNQVAE----SVSSSDSE-QQCMYTLALSYNHLPRHLKSCFLYLGAFPED--ISVRKLTWLWIAEGFIE-QI-KN-EDVAEEYLMELIDRSLVLV-AKS-TGGIRACRVHDLLHDLCLRKAKEEN-RFEESC--RL
>KAA8529827.1
NI-DS-SR-SVEE-TVVGFDQEIGEIKERL--E--QKRQVISIVGMAGSGKTTLARKVYNDRFIIYHFYIRAWTYVSQSYRKRDLLLGILKSVVEDEF--SDEKLGDELYRGLKGRRYLVVIDDIWHIE--VWNDLKRYFPNNNGGRIMFTTRIKEVALHAQPNCPP-HFLRFLSEDESWNLLQCKVF-LKE-SC--PALVEIGKQIVEKCRGLPLAIVVVAGL-LAK-KTQNWWNQVAE----SVSSSDSE-QQCMYTLALSYNHLPRHLKSCFLYLGAFPED--ISVRKLTWLWIAEGFIE-QI-KN-EDVAEEYLMELIDRSLVLV-AKS-TGGIRACRVHDLLHDLCLRKAKEEN-RFEESS--RR
>KAA8529828.1
KG-SS-EK-IVEE-NVVGFDKEVGILLDLL--S--DELEVISVVGMGGLGKTTLARKVFTDPRIEYEFNNRAWNYVSQEYNRREVFLGILNCVTQDDM--SDDKLAEYVRAQLQGQRYMIVLDDVWTKN--AWDDLKIAFPNNNRSRILLTSRNRDVAVHANPDCEP-HHLRFLTDDESWELLQKKVF-RKG-SC--PELETLGKQIARRCFGLPLAIVVIAGL-LLN-KTRDWWERVAE----SVSSMNPE-QC-MDVLALSYNHLPYHLKACFLYFGVFPED--IPVWKLIRLWVAEGFIQ-VT-IS-EDRAEENLEDLVDRNLILV-ATS-NGRIKTCRIHDMLHDLCLREAAEEN-D-------RR
>KAA8529829.1
HG-DS-SR-TVEE-FVVGFDQEAEEIKDRL--E--QQLQVISIVGMAGSGKTTLARKLYNDHFILYHFYIRAWTYVSQAYRKRDLLLGILCSVVEEGI--SDEKLGEELYRRLKGRRYLVVMDDIWHID--AWNDLKRSFPDDNGSRIMFTTRIKDVALHAQPDCPP-HSLLFLSEDESWNLLQRKVF-LKE-SC--PALVDIGKLIAEKCRGLPLAIVVIAGL-LAK-KTKNWWNQVAE----SVSSSDTE-QQCMNTLALSYNHLPLHLKSCFLYFGAFPED--ISVRKLTWLWIAEGFIQ-KI-KD-EDVAEEYLMELIDRSLVLV-AKA-SGGIRACRVHDLLRDLCLRKAQEEI-KHEEF---RR
>KAA8529833.1
GG-SS-RT-TVEE-TVVGFDEEAMKIMEQL--Q--KQLEIISIVGMGGLGKTTLTRKVYNDPFIVYHFHIRGWTCVSQVPQKRDILLGILSCVIHNEI--SDEMLCEMLKKCLMGRRYLIVLDDIWDIG--VWNALRRTFPNDNGSRIIFTSRHKDVALLARPDKPP-HCPHFLTQDESWDLLQQKVF-RGG-SC--PELMDIGKEIAINCQGLPLAIVVVAGL-LAK-KTKSWWNQVAQ----SVSSGDPE-QY-METLALSYNHLPHHLKACFLYFGAFPED--IPMWKLTSLWVAEGFIR-QN-KS-EEVAEDYLMDLIDRSLVIV-SSS-NGGIKTCCIHDVLRDLCLRKAREEN-WYEQV---R-
>KAA8529860.1
SS-S-----V----EVVGFDMEVKMLVDRL--S--NELEVISVVGMGGTGKTTLATKVLNDPSISLVFNPCALIKVSQIYDRKKLFLHILSLVTRREM--SEDMLAKDLQRRLRDRRYLIVLDDVWSKN--AWDELIIAFPRNKRSRIMLTSRITNVAIYANGDSPP-HHLRFLNDDECWELLRRKVF-GIA-SC--PEEMELGKEIAEKCHGLPLAVQVISES-LSN-KNPGWWKTVAA----NVSGKQPE-RC-MNILALSYNTLTPHLKLCFIYFAVFPPD--IPTWKLLRLWAAEGFIQ-EL-EC-VDKANEYLDDLVNKNLIIV-AKSINGGIKTCRIHNILRDLCLREAADEM-QNEQ----RR
>KAA8529868.1
TS-SR-RR-IVEE-SVIGMFDDVKMLVHRL--S--QHLEVISVVGMGGVGKTTLARKIYTDPSIEYHFYIRAWTYVSQEYNRRRVFLNILSSLTQDQM--SDEKLGEELCLHLQSRKYLVVVDDVWTRT--AWDDLKMAFPNTNGSRILLTSRNRDVALHANHISPP-HYLRFLTDDESWELFRRKVF-RGA-DC--PELEELGKQIAKKCSGLPLAVLVVAGL-LSK-KTYGWWKRVAD----SVSSRDSR-EC-MDILALSYNHLPHHLKVCFMYFGLFPGD--IPVWKLLRLWVAEGFIQ-QI-GC-EDIAEEYLQDLVDRNLILV-AKT-NGRIKACRTHDLMRELCLIEAAEEE-----------
>KAA8529869.1
SS-S-----V----EVVGFDMEVKMLVDRL--S--NDLEVISVVGMGGTGKTALATKVLNDPSISPVFNPCALIKVSQKYDRKKLFLGILSLVTREEM--SEDMLAKDLQRRLQDRRYLIVLDDVWSKK--AWDELIIAFPRNNRSRIMLTSRITNVAIYANGDSPP-HHLRFLNDDECWELLRRKVF-GSA-GC--PEEMELGKKIAEKCHGLPLAVQVISES-LSN-KNPGWWKTVAA----NVSRKEPE-RC-MNILALSYNKLTPHLKDCFIYFAVFPPD--IPTWKLRLLWVAEGFMQ-EL-EC-VDKADECLDDLVNANLIIV-AKSINGGIKACRIQNTLRDFCLSVAAGEI-QNEQ----RR
>KAA8529870.1
TS-SR-RR-IVEE-SVIGMFDDVKMLVHRL--S--QHLEVISVVGMGGVGKTTLARKIYTDPSIEYHFYIRAWTYVSQEYNRRRVFLNILSSLTQDQM--SDEKLGEELCLHLQSRKYLVVVDDVWTRT--AWDDLKMAFPNTNGSRILLTSRNRDVALHANHISPP-HYLRFLTDDESWELFRRKVF-RGA-DC--PELEELGKQIAKKCSGLPLAVLVVAGL-LSK-KTYGWWKRVAD----SVSSRDSR-EC-MDILALSYNHLPHHLKVCFMYFGLFPGD--IPVWKLLRLWVAEGFIQ-QI-GC-EDIAEEYLEDLVDRNLILV-AKT-NGRIKACRTHDLMRELCLIEAAEEE-----------
>KAA8529949.1
---NS-AT-NVEE-TMVGFDHEIQTIKERL--S--KQLQVISIVGMGGLGKTTLVKKLYV---------------IS---------------IVG------------------FGKRTLV--------------------------NCTMT-----V-----------YCI----------------------S-------------------------------LYS------W------------------------------------VDIFL--SSVSND------------------------------------------VVV-----------------------------------------
>KAA8532440.1
HG-SS-SR-SVEE-TVIGFDQEAEMIKERL--R--KQLEVISIVGMPGLGKTTLARKVYNDLLIVYHFYIRGWTYVSHAPVKRDLLLSILNSIVGDEM--SDEKLGEELYKRLSGKRYLIVMDDIWHIQ--AWIDLKNYFPNNNGSRIIFTSRITDRALYAKPDSSS-HFLRFLTEDESWDLLRIKVF-GKE-SY--PDFVEIGKQIAVKCQGLPLAIVVIAGL-LAK-QTQDWWKQVAE----SHSLKS------------------------------------------------QCGS--------------------------------------------------------------------
>KAA8532444.1
HG-SS-SR-NAEE-TVIGFDKEAEMIKERL--R--KQLEVISIVGMPGLGKTTLARKVYNDLLIQHHFYIRGWTYVSQVPRKRDLLLSILRSVVEDVI--SYEKLGEQLYKGLSGRRYLIVIDDIWHSQ--IWIDLKKYFPDNNGSRIIFTSRITDMALHEHDKSDSRHFLKFLTEDESWDLLQQKVF-GKK-SC--SNLVEIGKQIAVKCGGLPLAIVVVAGL-LVK-GTQDWWKQVSE----SVQGDD------------------------------------------------EGGVS-QT----------------------------------------------------------------
>KAA8532448.1
DG-SS-SR-NLEE-TVVGFEDQANMITEEL--S--KQLAVISIHGMGGSGKTTLATKLYNDPYIVYHFYIRGWTYVSQEYRKRDLLLGILSSIVREEI--TDEELGGKLYRHLKGKRYFIVMDDLWHIK--AWNYLKIFFPNENGSRIILTSRQKEVALQAKPDGPI-HFLRFLTKDESWDLLQQKVF-LNE-TC--PDLVEIGKEIAKKCQGLPLAIVVVAGL-LAK-KTQNWWNQVAE----RVGSSDPK-QC-LDTLALSYNYLPHHLKPCFLYFGAFPED--IPVHKLISLWIAEGFIH-QF-RR-EDVAGEYLIDLIDRSLVLV-AKS-IGRIKACRVHDLLHDLCLRKAEEEN-GYEQLA--HR
>KAA8532451.1
HG-AS-SR-IAEQ-SLVGLDAEASTIMELL--E--KQLKVIPIVGMAGLGKTTLVRKVYNDPFIAYHFYIRGWTNVSQVYQKRDLLLSILSSAEIGEC--NDKELGEVLFRGLKGRKYLIVMDDIWNIG--AWEDLKRSFPNDNGSRIMFTSRQVDVPLHARP-----HYMGFLNEDESWDLLQQKAF-RKE-SC--PELMEIGKQIAKKCGGLPLAILVIAGL-LAK-KTQYWWRHVEK----S-----------------------------------------------------EGFIR-VD-KI-EEVAEDYLMDLIDRSLVVV-SRS-NGGIKTCRIHDLLRDLCLRKSQEEN-PYSYLF--RR
>KAA8532452.1
HG-AS-SR-IAEQ-SLVGLDAEASTIMELL--E--KQLKVIPIVGMAGLGKTTLVRKVYNDPFIAYHFYIRGWTNVSQVYQKRDPLLSILSSAEIGEC--NDKELGEVLFRDL--------------------------FPNDNGSRIMFTSRQVDVPLHATP-----HYMGFLNEDESRDLLQQKAF-RKE-SC--PELMEIGKQIAKKCGGLPLAILVIAGL-LAK-KTQYWWRHVEK----SVSSTDPD-QY-MDTLALSYNHLPNHLKACFLYFGSFPED--IPVWQLICLWVAEGFIR-VD-KI-EEVAEDYLMDLIDRSLVVV-SRS-NGGIKTC-----------------------------
>KAA8533657.1
---------GVDE-TVVGFDYEAEMIKERL--S--KQLEVISIVGMAGLGKTTLARKVYSDLFIIHHFYIRGWTCVSQCYQKRNLLLGILSSIVEDEI--SDEKLGEELYKRLKGQRYLIVMDDIWHIE--AWNDLKRSFPNDNGSRIMLTSRIADVALHVKPD----RTL-------------------------------------------------------------DWWEQVAE----SVTSSDTE-QC-MEAVALSYSHLPTHLKSCFLYFVAFPED--IRASKLISLWIAEGFIH-QI-KS-EDVGEEYLMDLIGRSLVIV-TKS-TGEIKACCIHDLLRDFCLRQAEEEN-ENEEVSFCRR
>KAA8535362.1
YA-SR-SR-NVEA-TVVGFDHEVHTIKERL--S--APLEVISIVGMAGLGKTTLAQKLYDDPLVVHHFYIRGWTYVSQVFQKRDLLLGILSSFVQNEI--NYEKLGEELYKRLKGRRYLVVMDDIWHIE--AWNDTKKYFPNDNGSIILVTSRMTHLALQTKPDSPP-HFLPFLTDDESWDLLQKKVF-QKN-SC--PELVEIGKQIVKKCQGLPLAIVVVAGL-LAK-KTESWWKKVAE----SVSSSDPK-QY-MDTLALSYNHLPPHLKSCFLFMGAFPED--IPVRKLIWLWIAEGFIG-QT-KS-EDVAQEYLMDLIDRSLVLV-AKS-AGVIKACRVHDMLRDLCLRKAKEEN-RNEQLS--RR
>KAA8535368.1
HG-SC-SR-NVEE-TVVGFDHEVHTIKERL--S--NQLEVISIVGMAGLGKTTLAKKVYDDPLVAYYFYIRGWTCVSQVFQKRDLLLGILTSFVQNEI--SDAELGDKLYRCLLDKRYLVVMDDIWHIE--AWNDIQKHFPNKNGSRILFTSRMIDVAFQAKPDSPP-HLLRFLTDDESWNLLQKKVF-QKT-SC--PELVDIGKQIAKKCQGLPLAIVVVAGL-LAK-QTENWWKKVAE----SVSSNDPK-QY-MDTLALSYNHLPPHLKSCFLFMGAFPED--IPVRKLIWLWIAEGFIR-QT-KS-EDVAQEYLMDLIDRSLVLV-AKS-AGVIKACRVHDMLRDLCLRKAEEEN-RNEQLS--RR
>KAA8535370.1
HG-SC-SR-NVEE-TLVGFDDEVDTIKDRL--S--NQLEVISIVGMAGLGKTTLAKKVYDDPLVVYHFYIRGWTSVSQVFQKRDLLLGILTSFVQNEI--SNEKLGERLYKCLKGRRYLVVMDDIWDIE--AWNDTKMYFPNDNGSRILFTSRMTDVALQAKPDSPP-HFLHFLTDDESWNLLQKKVF-QKK-SC--PELVEIGKQIAKKCQGLPLAIVVVAGL-LAK-QAENWWKKVAE----SVSSNEPK-QY-MDTLALSYNHLPPHLKSCFLFMGAFPED--IPVQKLIWLWIAEGFIR-QT-KS-EDVAEEYLVDLIDRSLVLV-AK--------------------------------------
>KAA8535371.1
HE-NC-SR-NVEE-TVVGFDHEVHTIKERL--S--KQLEVISIVGMAGLGKTTLAKKLYNDPLVVYHFYIRRWTYVSQVFQKRDLLLGILSSFVQNEI--SNEKLGERLYKCLKGRRYLVVMDDIWHIE--AWNDTKMYFPNDNGSRILFTSRIIDVASRAKPDSPP-HFLHFLTDDESWDLLQKKVF-QKT-SC--PELVEIGKQIAKKCRGLPLAIVVVAGL-LAK-QTESWWKKVAQ----SVSSED----------------------------------------------------------------------------------------------------------------------RR
>KAA8535375.1
HG-SC-SR-NVEE-TVVGFDHEVRTIKERL--S--KQLEVISIVGMAGLGKTTLAKKLYNDPLVVYHFYIRGWTYVSQVFQKGDLLLGILSSFVQNEI--SNEQLGERLYKCLKGRRYLVVMDDIWHIE--AWNDTKMYFPNDNGSRILFTSRINDVALQAKPDSPP-HFLQFLTDDESWDLLQKKVF-QKT-SC--PELVEIGKQIAKKCQGLPLAIVVVAGL-LAK-QTENWWKKVAE----SVSSNDPK-QY-IDTLALSYNHLPPHLKSCFLFMGAFPED--IPVQKLIWLWIAEGFIR-QT-KS-EDVAEEYLVDLIDRSLVLV-AKS-AGVIKACHVHDLLRDLCLRKAEEDN-RHEQLS--RR
>XP_028061745.1
DG-VH-SS-MVDE-ITVGFDDEALTIKKLL--K--KQLQMISIVGMPGHGKTTLARKLYDDPYITHYFHIRAWTYASQLPRKTEMLLDILHSVTVDEI--TNEELGEKLYKQLKGKRYLIVIDDLWHIS--AWVDLKMYFPNDNGSRVMFTSRLKEVAMHASPKCHP-HCLRFLTEEESWELLERKVF-QNE-SC--PELIKIGKQIMKKCEGLPLAIVVIAGL-LAR-KTRESWKQVAQ----SVSSSDPN-QY-LDTLVLSYNHLPRHLKPCFLYLGAFPQD--IPVQKLICLWIAEGFIQ-KI-RS-EEVAEDYLMDLIQRSLVIV-AQF-DGRIKACRMHDLLRDLCLKKASEIN-NYNDSS--RR
>XP_028061854.1
---------MVEA-ITVGFDTEVLAIKEQL--K--EQLEFVSIVGMPGLGKTTLAKKLYNDPYITYHFHIRAWTYVSQVPRKTEMLLNILHSLNVGED--SNEKLGEMLYRNLKGKRYLIVIDDICDIG--AWVDLKMYLPNDNESRVLFSSRLKVVVMHASPDSHI-HSLRFLTEEESWELFQWKVF-QNE-SF--PQLVEIGKQIMKKYEGLPLAIIVIAGL-LEK-KTEEWWKHVAQ----GVSSSDPN-QH-LDTRALSYNHLPCHLKPCFLYLGAFPED--ISVQKLIWLWVARGFIQ-NI-RS-EEVAEDYLMDLIQRSLVIV-TRF-DGRIKACRMHDLLRDLCLKKAREIN-----------
>XP_028063385.1
DG-VQ-P--MVDE-ITVGFEDDALTIKERL--K--QQLQMISIVGMPGLGKTTLATKLYNDPYIIHYFHIRAWTYASQLPRKTDMLLDILRSVNVDEI--TNEKLGEKLYKQLKGQRYLIVIDDLWDIG--AWVNLKMYFPNDNGSRVMFTSRLKEVAMHASPDCHH-HCLRPLTEEESWELLQRKVF-QNG-RC--PELIEIGKQITKRCGGLPLAIVVIAGL-LAK-KTQKSWKKVAQ----SVSSSDPN-QY-LDTLALSYNHLPRHLKPCFLYLGAFPED--ISVERLIWLWIAEGFIQ-KI-KS-EEVAEGYLMDLIQRSLVIV-AQF-DGRIKACRMHDLLRDLCLKKAREIN-NYEDSY--CH
>XP_028063474.1
DG-VQ-P--MVDE-ITVGFEDDALTIKERL--K--QQLQMISIVGMPGLGKTTLATKLYNDPYIIHYFHIRAWTYASQLPRKTDMLLDILRSVNVDEI--TNEKLGEKLYKQLKGQRYLIVIDDLWDIG--AWVNLKMYFPNDNGSRVMFTSRLKEVAMHASPDCHH-HCLRPLTEEESWELLQRKVF-QNG-RC--PELIEIGKQITKRCGGLPLAIVVIAGL-LAK-KTQKSWKKVAQ----SVSSSDPN-QY-LDTLALSYNHLPRHLKPCFLYLGAFPED--ISVERLIWLWIAEGFIQ-KI-KS-EEVAEGYLMDLIQRSLVIV-AQF-DGRIKACRMHDLLRDLCLKKAREIN-NYEDSY--CH
>XP_028063536.1
DG-VQ-P--MVDE-ITVGFEDDALTIKERL--K--QQLQMISIVGMPGLGKTTLATKLYNDPYIIHYFHIRAWTYASQLPRKTDMLLDILRSVNVDEI--TNEKLGEKLYKQLKGQRYLIVIDDLWDIG--AWVNLKMYFPNDNGSRVMFTSRLKEVAMHASPDCHH-HCLRPLTEEESWELLQRKVF-QNG-RC--PELIEIGKQITKRCGGLPLAIVVIAGL-LAK-KTQKSWKKVAQ----SVSSSDPN-QY-LDTLALSYNHLPRHLKPCFLYLGAFPED--ISVERLIWLWIAEGFIQ-KI-KS-EEVAEGYLMDLIQRSLVIV-AQF-DGRIKACRMHDLLRDLCLKKAREIN-NYEDSY--CH
>XP_028063584.1
DG-VQ-P--MVDE-ITVGFEDDALTIKERL--K--QQLQMISIVGMPGLGKTTLATKLYNDPYIIHYFHIRAWTYASQLPRKTDMLLDILRSVNVDEI--TNEKLGEKLYKQLKGQRYLIVIDDLWDIG--AWVNLKMYFPNDNGSRVMFTSRLKEVAMHASPDCHH-HCLRPLTEEESWELLQRKVF-QNG-RC--PELIEIGKQITKRCGGLPLAIVVIAGL-LAK-KTQKSWKKVAQ----SVSSSDPN-QY-LDTLALSYNHLPRHLKPCFLYLGAFPED--ISVERLIWLWIAEGFIQ-KI-KS-EEVAEGYLMDLIQRSLVIV-AQF-DGRIKACRMHDLLRDLCLKKAREIN-NYEDSY--CH
>XP_028063915.1
GG-DF-SR-VWEE-TVVGFEDEAMKLKEKL--Q--KKLDIISIVGMPGLGKTTLARKVYNDPLIVYHFYIRAWITISQKYQKQNLLVDLIHSVSP--V--KDWELCDELWKSLKGKRYLIVMDDIWDTR--AWVDLKSLFPNDNGSRIMFTSRFTNVALHANPSSPP-LDLRFLTEDESWDLFQQKVF-QRE-IC--PNLMCVGKKIAKNCQGLPLAIVVVGGM-LAN-EMPGWWKEVEK----ILDSRVLE-PC-METFALSYNHLPHYLKPCFLYFAAFPQD--IYVQKLTQLWIAEGFIR-KI-RS-EDVAEEYLMDLIGRNLILV-SKS-DGGIKACSIHDLLHNFCCKRAEEEY-CQDSF---RR
>XP_028063960.1
DG-------MVGE-IMVGFDDEVLTIKKRL--K--KQLDIIPIVGMPGLGKTILARKVYNDPYITHHFHIRAWTYVYQVPRKREMLLDILHFGNVEEV--SHEELGEKLYKKLKRKRYLIVIDDIWDIS--AWVDLKIYLPNDNGSRVMFTSRLKAVAMHVSPNCHP-HCQRFLTEEESWELLQRKVF-QNG-SC--PELIEFGKQIMKKCEGLPLAIVVIAGL-LAK-KTEEWWKQVSQ----SVSSSDPN-QY-LDTLALSYNHLPRHLKPCFLYLGAFPED--ISVQRLIWLWIAEGFIQ-KV-KS-EEVAEDYLMDLIQRNLVIV-ARF-DGRIKACRMHDVLRDLCLKKARETN-NNKVAY--CR
>XP_028063961.1
RD-SS-EK-VVEE-NVVGFDEEAKTLVDRL--K--EELEVISVTGMGGLGKTTLARKVFTDPAIEYNFYIRAWTYVSQEYTRKEVFLSILSSLDKDES--SGERLAEELRGHLQTGRYLIVMDDVWTKE--AWDDLKMAFPKNNGSRILLTSRNNEVAVHANPDSHH-HPLRFLTDDEGWELLKKKVF-RKE-RC--PELEDLGKKIAEECGGLPLAIVVIAGL-LIK-KTSKWWEKVAE----SVSSRDPK-QC-MDILALSYKHLPHQLQSCFRYFGVFPED--IPVCILIQLWIAEGLIE-QV-IS-EDTAEDRLEDLVDRNLVMV-EKS-NGGIKTCRVHDMLHDLCLKEAKEEQ-GAIQG---RL
>XP_028063962.1
RD-SS-EK-VVEE-NVVGFDEEAKTLVDRL--K--EELEVISVTGMGGLGKTTLARKVFTDPAIEYNFYIRAWTYVSQEYTRKEVFLSILSSLDKDES--SGERLAEELRGHLQTGRYLIVMDDVWTKE--AWDDLKMAFPKNNGSRILLTSRNNEVAVHANPDSHH-HPLRFLTDDEGWELLKKKVF-RKE-RC--PELEDLGKKIAEECGGLPLAIVVIAGL-LIK-KTSKWWEKVAE----SVSSRDPK-QC-MDILALSYKHLPHQLQSCFRYFGVFPED--IPVCILIQLWIAEGLIE-QV-IS-EDTAEDRLEDLVDRNLVMV-EKS-NGGIKTCRVHDMLHDLCLKEAKEEQ-GAIQG---RL
>XP_028063964.1
RD-SS-EK-VVEE-NVVGFDEEAKTLVDRL--K--EELEVISVTGMGGLGKTTLARKVFTDPAIEYNFYIRAWTYVSQEYTRKEVFLSILSSLDKDES--SGERLAEELRGHLQTGRYLIVMDDVWTKE--AWDDLKMAFPKNNGSRILLTSRNNEVAVHANPDSHH-HPLRFLTDDEGWELLKKKVF-RKE-RC--PELEDLGKKIAEECGGLPLAIVVIAGL-LIK-KTSKWWEKVAE----SVSSRDPK-QC-MDILALSYKHLPHQLQSCFRYFGVFPED--IPVCILIQLWIAEGLIE-QV-IS-EDTAEDRLEDLVDRNLVMV-EKS-NGGIKTCRVHDMLHDLCLKEAKEEQ-GAIQG---RL
>XP_028066697.1
---------MVDE-ITVGFEDDALTIKERL--K--QQLQMISIVGMPGLGKTTLATKLYNDPYIIHYFHIRAWTYASQLPRKTDMLLDILRSVNVDEI--TNEKLGEKLYKQLKGQRYLIVIDDLWDIG--AWVNLKMYFPNDNGSRVMFTSRLKEVAMHASPDCHH-HCLRPLTEEESWELLQRKVF-QNG-RC--PELIEIGKQITKRCGGLPLAIVVIAGL-LAK-KTQESWKQVAQ----SVSSSDPN-QY-LDTLALSYNHLPRHLKPCFLYLGVFQED--ILV---------------------------------------------------------------------------------
>XP_028066936.1
DG-VH-S--MLDE-ITVGFDDEALTIKELL--K--KQLQLISIVGMPGLGKTTLATKLYNDPYITHYFHIRAWTYASQLPRKTVMLLDILSSVNVDEF--TNEKLGEKLYKQLKGKTYLIVIDDLWDIG--AWVDLKMYFPNDNGSRVMFTSRLKELSMHASPDCHP-HCLRFLTEEESWELLQRKVF-QNE-CC--PELIGIGKQIMKKCEGLPLAIVIIAGL-LAK-KTP------------------------------------------------------------------------------------------------------------------------------------------
>XP_028066956.1
DG-VP-S--MVDE-ITVGFDDEALTIKELL--K--KQLQMISIVGMPGLGKTTLARKVYNDPYITHYFHIRAWTYVSQLSRQTDMLLDILRSLNVDEI--TNEKLGEKLYKQLKGKRYLIVIDDLWDIG--AWVDLKMYFPNDNGSRVMFTSRLKELSMHASPDCHP-HCLRFLTEEESWELLQRKVF-QNE-SC--PELIEIGKQIMKKCEGLPLAIVIIAGL-LAK-KTVVSWKQVAQ----SVSSSDPN-QY-LDTLALSYNHLPRHLKPCFLYLGAFPRD--IPVQKLICLWVAEGFIQ-KI-RS-EEVAEGYLMDLFQRSLVIV-AQF-DGRIKACRMHDLLRDLCLKKAGEIN-NYKDAS--HR
>XP_028066957.1
DG-VP-S--MVDE-ITVGFDDEALTIKELL--K--KQLQMISIVGMPGLGKTTLARKVYNDPYITHYFHIRAWTYVSQLSRQTDMLLDILRSLNVDEI--TNEKLGEKLYKQLKGKRYLIVIDDLWDIG--AWVDLKMYFPNDNGSRVMFTSRLKELSMHASPDCHP-HCLRFLTEEESWELLQRKVF-QNE-SC--PELIEIGKQIMKKCEGLPLAIVIIAGL-LAK-KTVVSWKQVAQ----SVSSSDPN-QY-LDTLALSYNHLPRHLKPCFLYLGAFPRD--IPVQKLICLWVAEGFIQ-KI-RS-EEVAEGYLMDLFQRSLVIV-AQF-DGRIKACRMHDLLRDLCLKKAGEIN-NYKDAS--HR
>XP_028066958.1
DG-VP-S--MVDE-ITVGFDDEALTIKELL--K--KQLQMISIVGMPGLGKTTLARKVYNDPYITHYFHIRAWTYVSQLSRQTDMLLDILRSLNVDEI--TNEKLGEKLYKQLKGKRYLIVIDDLWDIG--AWVDLKMYFPNDNGSRVMFTSRLKELSMHASPDCHP-HCLRFLTEEESWELLQRKVF-QNE-SC--PELIEIGKQIMKKCEGLPLAIVIIAGL-LAK-KTVVSWKQVAQ----SVSSSDPN-QY-LDTLALSYNHLPRHLKPCFLYLGAFPRD--IPVQKLICLWVAEGFIQ-KI-RS-EEVAEGYLMDLFQRSLVIV-AQF-DGRIKACRMHDLLRDLCLKKAGEIN-NYKDAS--HR
>XP_028072320.1
DG-VH-SS-MVDE-ITVGFDDEALTIKELL--K--KQLQIISIVGMPGLGKTTLATKLYNDPYITHYFHIRAWTYASQLPTKTDMLLDILRYVNVNEI--TNEKLGEKLYKQLKGKRYLIVIDDLWDIG--AWVDLKMYFPNDNGSRVMFTSRLKELSMHASPDCHP-HCLRFLTEEESWELLQRKVF-HNE-SC--PELIKIGKQIMKKCEGLPLAIVIIAGL-LAK-KTQESWIQVAQ----SVSSSDPN-QY-LDTLALSYNHLPRHLKPCFLYLGAFPED--IPVQKLISLWVAEGFIQ-KI-RS-EEVAEDYLMDLIQRSLVIV-AQF-DGRIKACRMHDLLRDLCLKKAREIN-NYKDAS--RH
>XP_028080672.1
---------MVDE-ITAGFDDEVLTIKKLL--K--KQQQILSIVGMLGLGKTTLARKLYNDPYITHYIHIRGWTNASQLPRKIDMLLHILRSVNVDEI--CNEKLGKKLYKQLKGKRYLIVIDDLWDIG--AWVDLKMYFPNDNGSRVMFTSRLKEVAMHASPDCHS-HCLRFLTEEESWELLQRKVF-HNE-SC--PKLIEIGKQIMKKCEGLPLAIAIIAGL-LAK-KTQESWKQVAQ----SVSSSAPN-QY-LDTLALSYNHLPRHLKPCFLYLGAFPED--IPVQKLICLLVTEGFIR-KI-RS-EEVVEDYLMDLI------------------------------------------------
>XP_028082887.1
SG-DS-DS-VGEE-IMVGFEDEAMSLKEQL--P--KQLQVISIVGMAGQGKTTLATKLYNDPLVVYHFYIRAWTSVSQEYRKRDLLIRLLSCVMKNGI--GDEKLCEKLYKSLKGQTYFIVMDDMWDTK--AWVDLKICFPNDNGSRIMFTSRHEDVALQAKTNNPP-LSLRFLTHNESWDLFQHKVFGKRE-NC--PVLVEIGKQITNKCQGLPLSIVVVAGI-FIN-KSQDRWKQVGE----TLKSANPQ-AC-MKTLALSYIHLPGHLKPCFLYFGAFPED--IRVEKLIWLWVAEGFIT-KT-KR-KDVAKEYLMDLIGRSLLLV-SKY-DGEIKACGIHDLLREFCIKQGEDDF-----------
>XP_028082942.1
DG-VH-SS-MVEE-ITVGFDDEALTIKELL--K--KQLQMISIVGMPGLGKTTLATKLYNDPYITHYFHIRGWTYASQLPRITDMLLDILRSVNVDEI--TNEKLGEKLYKQLKGKRYLIVIDDLWDIG--AWVNLKMYFPNDNGSRVMFTSRLKELSMHASLDCHP-HCLRFLTEEESWELLQRKLF-QNG-SC--PELILIGKQIMKKCKGLPLAIVVIAGL-LAK-KTP------------------------------------------------------------------------------------------------------------------------------------------
>XP_028090836.1
DG-VP-S--MVHE-ITVGFDDEALTIKELL--K--KQLQMISIVGMPGLGKTTLATKLYNDPYITHYFHIRAWTYASQLSRQTDMLLDILRSLNVDEI--TNEKLGEKLYKQLKGKRYLIVIDDLWDIG--AWVDLKMYFPNDNGSRVMFTSRLKELSMHASPDCHP-HCLRFLTEEESWELLQRKVF-QNE-SC--PELIEIGKQIMKKCEGLPLAIVIIAGL-LAK-KTLESWKQVAQ----SVSSSDPN-QY-LDTLALSYNHLPRHLKPCFLYLGAFPRD--IPVQKLICLWVAEGFIQ-KI-RS-EEVAEGYLMDLFQRSLVIV-AQF-DGRIKACRMHDLLRDLCLKKAGEIN-NYKDAS--HR
>XP_028090837.1
DG-VP-S--MVHE-ITVGFDDEALTIKELL--K--KQLQMISIVGMPGLGKTTLATKLYNDPYITHYFHIRAWTYASQLSRQTDMLLDILRSLNVDEI--TNEKLGEKLYKQLKGKRYLIVIDDLWDIG--AWVDLKMYFPNDNGSRVMFTSRLKELSMHASPDCHP-HCLRFLTEEESWELLQRKVF-QNE-SC--PELIEIGKQIMKKCEGLPLAIVIIAGL-LAK-KTLESWKQVAQ----SVSSSDPN-QY-LDTLALSYNHLPRHLKPCFLYLGAFPRD--IPVQKLICLWVAEGFIQ-KI-RS-EEVAEGYLMDLFQRSLVIV-AQF-DGRIKACRMHDLLRDLCLKKAGEIN-NYKDAS--HR
>XP_028090838.1
DG-VP-S--MVHE-ITVGFDDEALTIKELL--K--KQLQMISIVGMPGLGKTTLATKLYNDPYITHYFHIRAWTYASQLSRQTDMLLDILRSLNVDEI--TNEKLGEKLYKQLKGKRYLIVIDDLWDIG--AWVDLKMYFPNDNGSRVMFTSRLKELSMHASPDCHP-HCLRFLTEEESWELLQRKVF-QNE-SC--PELIEIGKQIMKKCEGLPLAIVIIAGL-LAK-KTLESWKQVAQ----SVSSSDPN-QY-LDTLALSYNHLPRHLKPCFLYLGAFPRD--IPVQKLICLWVAEGFIQ-KI-RS-EEVAEGYLMDLFQRSLVIV-AQF-DGRIKACRMHDLLRDLCLKKAGEIN-NYKDAS--HR
>XP_028096865.1
---IP-SG-MVEE-IMVGFEDEVIMIKEQL--K--KKLGIISIVGMPGLGKTTLARKVYDDPYITHYFHIRAWTYVSQAYIKRDLLLGILHSIVKNKT--SNEKLGEEIYKILKGKRYLIVMDDIWSTG--AWDDVRMYLPNDNGSRVMFTSRLKEVGLHAKPESCP-HHLRFLTEEESWELFQKRVF-RGE-SF--PELMGLGLQIAEKCEGLPLAIVVIAGI-LAK-KTKDLWEEVAE----SVSSNDPN-QY-MRTLALSYYHLPDHLKPCFLYFGAFLEG--IPVRKLMWLWIAEGFVQ-SSEKT-EEIAEDYLTDLIERSLVIV-SKS-NGGIKACRMHDLLRHLCLREAEKFK-GHEHV---GR
>XP_028098604.1
RG-LP-ER-VVEE-NVVGFDMEAKTLVDLL--K--EELDVVSVIGMGGLGKTTLAKKVFTDPAIEFEFYIRAWIYVSQEYDRKEVFISILGSLDKDEM--SDDKLADELRGHLQTGRYLIVMDDVWTRE--AWDDLKMAFPKNNRSRILLTSRNTEVAIHANPDSPP-HLLRFLNEDESWELLEKKVF-RRE-RC--PELVDLGKQIAKECGGLPLAIVVIAGL-LMK-KTCDWWEKVAK----SVNSRDPK-QC-MDILALSYKHLPYHLKACFLYFGVFPED--IPVWKLIQLWVAEGFIQ-QV-IR-EDTAEEQLEDLVDRNLVLV-EKS-NGGIKTCRVHDMLRDLCLREAEEEN-GILQV---RR
>XP_028098605.1
RG-LP-ER-VVEE-NVVGFDMEAKTLVDLL--K--EELDVVSVIGMGGLGKTTLAKKVFTDPAIEFEFYIRAWIYVSQEYDRKEVFISILGSLDKDEM--SDDKLADELRGHLQTGRYLIVMDDVWTRE--AWDDLKMAFPKNNRSRILLTSRNTEVAIHANPDSPP-HLLRFLNEDESWELLEKKVF-RRE-RC--PELVDLGKQIAKECGGLPLAIVVIAGL-LMK-KTCDWWEKVAK----SVNSRDPK-QC-MDILALSYKHLPYHLKACFLYFGVFPED--IPVWKLIQLWVAEGFIQ-QV-IR-EDTAEEQLEDLVDRNLVLV-EKS-NGGIKTCRVHDMLRDLCLREAEEEN-GILQV---RR
>XP_028098606.1
RG-LP-ER-VVEE-NVVGFDMEAKTLVDLL--K--EELDVVSVIGMGGLGKTTLAKKVFTDPAIEFEFYIRAWIYVSQEYDRKEVFISILGSLDKDEM--SDDKLADELRGHLQTGRYLIVMDDVWTRE--AWDDLKMAFPKNNRSRILLTSRNTEVAIHANPDSPP-HLLRFLNEDESWELLEKKVF-RRE-RC--PELVDLGKQIAKECGGLPLAIVVIAGL-LMK-KTCDWWEKVAK----SVNSRDPK-QC-MDILALSYKHLPYHLKACFLYFGVFPED--IPVWKLIQLWVAEGFIQ-QV-IR-EDTAEEQLEDLVDRNLVLV-EKS-NGGIKTCRVHDMLRDLCLREAEEEN-GILQV---RR
>XP_028098607.1
RG-LP-ER-VVEE-NVVGFDMEAKTLVDLL--K--EELDVVSVIGMGGLGKTTLAKKVFTDPAIEFEFYIRAWIYVSQEYDRKEVFISILGSLDKDEM--SDDKLADELRGHLQTGRYLIVMDDVWTRE--AWDDLKMAFPKNNRSRILLTSRNTEVAIHANPDSPP-HLLRFLNEDESWELLEKKVF-RRE-RC--PELVDLGKQIAKECGGLPLAIVVIAGL-LMK-KTCDWWEKVAK----SVNSRDPK-QC-MDILALSYKHLPYHLKACFLYFGVFPED--IPVWKLIQLWVAEGFIQ-QV-IR-EDTAEEQLEDLVDRNLVLV-EKS-NGGIKTCRVHDMLRDLCLREAEEEN-GILQV---RR
>XP_028098613.1
DG-------MVGE-IMVGFDDEVLTIKKRL--K--KQLDIIPIVGMPGLGKTILARKVYNDPYITHHFHIRAWTYVSQVPRKREMLLDILHFVNVEEV--SNEKLGEKLHKKLKGKRYLIVIDDIWDIS--AWVDLKIYLPNDNGSRVMFTSRLKAVAMHVSPNCHP-HCQRFLTEEESWELLQRKVF-QNG-SC--PELIEFGKQIV--------------------------------------------------------NNL---LQDCYIEF--------------------------------------------------------------------------------------------
>XP_028098747.1
SG-DS-DS-VGEE-IMVGFEDEAMSLKEQL--S--KQLQVISIVGMAGQGKTTLATKLYNDPLVVYHFYIRAWTSVSQEYRKRDLLIRLLSCVMKNGI--GDEKLCEKLYKSLKGQTYFIVMDDIWDTK--AW-------PK------------------------P-IALYFLTHNESWDLFQHKVFGKRE-NC--PELMEIGKQIANKCQGLPLAIVLVAGI-LTN-KSQGRWKQVGE----TLNSADPQ-LW-MKTLELSYNHLPGHLKPCLLYFGAFPED--IRVEKLIWLWVAEGFIT-KT-KR-EDVAKEYLMDLIGRSLLLV-SKY-DGEIKACGIHDLLREFCIKQGEEDF-GY------QR
>XP_028100405.1
DG-VH-S--MVDE-ITVGFDDEALTIKRLL--R--KQLQMISIVGMPGLGKTTLARKLYNDPYITHYFHICAWTYASQLPRKTDMLLDILRSLYVNEM--TNEKLGDKLYKKLKGKRYLIVIDDIWDIG--AWVDLKMYFPNDNGSRVLFTSRLKELAMHASPDCHP-HCLRFLTEEESWELLQRKVF-QNE-SC--PELIEIGKQIMKKCEGLPLAIVVMAGL-LAK-KAQVWWKQVAQ----SVSSSDPN-QY-LDTLALSYNHLPRHLKPCFLYLGAFPVD--ISVQKLICLWIAEGFIQ-KI-RS-EEVAEDYLMGLIQRSLVIV-AQF-DGRIKACRMHDLLRDLCFKKVREIN-NYEDT---RR
>XP_028101273.1
DG-VP-S--MGDE-ITMSFDDEALTIKKLL--K--KQLQMISIVGIPGLGKTTLAIKLYNDPYITHYFHIRAWTYASQLSRQTDMLLDILRSVNVDEI--TNENLGDKLYKSLKGERYLIVIDDFWDIG--AWVDLKMYFPNDNGSRVMFTSLHKELAMYASPDCYP-HCLRFFTEEESWVLLQQKVF-PNE-SC--PELIKIWKHIMKKCEGLPLAIVIIAGL-PAK-KTQESWIQVAQ----SVSSSDPN-QC-LDTLALSYNHLPRHLKPCFLYLGAFPED--IPVQKLIWLWIAEGLYK-NL----------------------------------------------------------------
>XP_028101614.1
DG-VH-LS-MVNE-ITVGFDDEALTIKELL--K--KQLQMISIVGMPGLGKTTLATKLYNDPYITHYFHIRAWTYASQLPRKKDMLLDILRSVNVDEI--TNEKLGKKLYKQLKGKRYLIVIDDLWDIG--VWVDLKMYFPNDNGSRVMFTSRLKELAMHASPDCHP-HCLRFLTKEESWELLQWKVF-QNE-SG--PVLIEIGKQIMKKCEGLPLAIVVMAGL-LAK-KAQESWEQVAQ----S--------------------------------------------------------------KS-EEVAEDYLMDLIQRSL--------------------------------------------
>XP_028102117.1
DG-VQ-S-AMVDE-ITVGFEDDALAIKELL--N--QQLQMISIVGMPGLGKTTLARKLYNDPYITYYFHIRAWTYASQLPTKRDMLLDILRSFNVDEI--TNEKLGEKLYKQLKGNKYLIVIDDLWDIG--AWVDLKMYFPNDNGSRVMFTSRLKELAMHASPDCHP-HCLRFLTEEESWELLQQKVF-QNE-SC--PELIIIGKEIMKKCAGLPLAIVVIAGL-LAR-KTQESWKQVAQ----SVSSSDPN-QY-LDTLALSYNHLPHHLKPCFLYLGAFPED--ISVQKLIWLWIAEGFIQ-KI-KS-EEVAEGYLMDLIQRSLVIV-AQF-DGRIKTCRMHDLLRDLCLKKAREIN-NYDDAY--CR
>XP_028102118.1
HG-VH-SS-MVHE-ITVGFDDEALTIKQLL--K--KQLQMISIVGMPGLGKTTLATKLYNDPYISHYFHIRAWTYASQLPRITDMLLDILRSVNVDEI--TNEKLGEKLYKQLKGKRYLIVIDDLWDIG--AWVNLKMYFPNDNGSRVMFTSRLKEVAMHASPDCHR-HCLRFLTEEESWELLQRKMF-QNE-SC--PELIGIGKQI-----------------------------------------------------------------------------------------------------------------------------F-DGRIKACRMHDLLRDLCLKKAREIN-NDKDAS--RR
>XP_028102119.1
HG-VH-SS-MVHE-ITVGFDDEALTIKQLL--K--KQLQMISIVGMPGLGKTTLATKLYNDPYISHYFHIRAWTYASQLPRITDMLLDILRSVNVDEI--TNEKLGEKLYKQLKGKRYLIVIDDLWDIG--AWVNLKMYFPNDNGSRVMFTSRLKEVAMHASPDCHR-HCLRFLTEEESWELLQRKMF-QNE-SC--PELIGIGKQI-----------------------------------------------------------------------------------------------------------------------------F-DGRIKACRMHDLLRDLCLKKAREIN-NDKDAS--RR
>XP_028102121.1
HG-VH-SS-MVHE-ITVGFDDEALTIKQLL--K--KQLQMISIVGMPGLGKTTLATKLYNDPYISHYFHIRAWTYASQLPRITDMLLDILRSVNVDEI--TNEKLGEKLYKQLKGKRYLIVIDDLWDIG--AWVNLKMYFPNDNGSRVMFTSRLKEVAMHASPDCHR-HCLRFLTEEESWELLQRKMF-QNE-SC--PELIGIGKQI-----------------------------------------------------------------------------------------------------------------------------F-DGRIKACRMHDLLRDLCLKKAREIN-NDKDAS--RR
>XP_028107731.1
DG-VY-S--MVDE-ITVGFDDEALTIKKLL--K--KQLQMISIVGMPGLGKTTLATKLYNDPYITHYFHIRAWTHASQLPRKTDVLLDILRYVNVDEI--TNEKLGEKLYKQLKGKRYLIVIDDIWDIG--AWDDLKMYFPNDNGSRVMFTSRLKELAMHASPDCHP-HCLRFLTEEESWALLQRKVF-QNE-SC--PELIEIGKQIMKKCGGLPLAIVIIAGL-LAK-KTQESWKQVAQ----SVSSSDPN-QY-LDTLALSYNHLPRHLKPCFLYLGAFPEN--ISVQRLIWLWIAEGFIQ-KI-KS-EEVAEDYLMDLIQRSLLIV-AQF-DGRIKACRMHDLLRDLCLKKAREIN-NNNDAS--CR
>XP_028116480.1
---------LVEV-IIVGFDSKALAIKEQL--N--KHLDFVSIVGMPGLGKTILDKKLYNDPYIIHHFHIHAWTYVSQVPKKREMLLDILH-FNVDED--SNEMLGEMLYKKLKGKRYLIVIDDIWDIG--VWVDLKMYLPNENGSRIMFTSR----PMHASPDSHT-HCLRFLTEEESWELFQRKVF-PDE-SC--PKLIETGKQIMNKCQGLPLAIIVIAGL-LAK-KTEE-----------------------------------------------------------------------------------------------------------------------------------------
>XP_028116540.1
DG-VH-SS-MVDE-ITVGFDDEALTIKKLL--K--KQLQMISIVGMPGLGKTTLATKLYNDPYITHYFHIRAWTYASQLPTKTDMLLDILRSVNVDEI--TNEKLGEKLYKQLKGKRYLIVIDDLWDIG--AWIDLKTYFPNDNGSRVMFTSRLKELSMHASPDCHP-HCLRFLTEEESWDLLQLKVF-QNE-SC--PELIKIGKQIMKKCEGLPLAIVIIAGL-LAK-KTQESWIQVAQ----RVSSSDPN-QY-LDTLALSYNHLPRHLKPCFLYLGAFPED--IPVQKLICLWVAEGFIQ-KI-RS-EEVAEDYLMDLIQRSLVIV-AKF-DGRIKTCRMHDLLRDLCLKKAREIN-NYKDAY--CR
>XP_028118554.1
------SS-MVED-FVVGFDNEAMNIKERL--M--KQLEVFSIIGMPGLGKTTLARKVYNDPYIAHYFHLRAWTYVSQSHTKKEMLLDILHSLMNDEI--NDEYLGERLYKRLKGKRYFIVMDDIWNIG--AWDDIRVYLPNDNGSKVLFTSRTMAVALRAKPDGHP-HCLRFLTEEESWELLHEKVF-RNE-NF--PELMEFGEQIMKKCEGLPLAIVVIAGL-LAK-KTKDRWKHVAA----SVRSSDPN-QY-MNTLALSYDNLPQHLKPCFLYLGAFRDD--IPVWKLILLWIAEGFIH-PI-RR-EDIGEGYLMDLIDRSLVIV-SRS-NGGIKACRIHDLLRDLCLKKSEEFN-ENKLVS--LR
>XP_028124912.1
RG-DF-SR---EE-IVVGFEDEALTIKDRL--Q--KQLDTISIVGMPGLGKTTLAKKVYNDPLIIYHFHIRAWINVSQEYRKRDVLLSLFYSISPKEV--SDEELADKLRKSLKGKRYLIVMDDIWDTR--AWIDLKSLFPNDNGSRIMFTSRFTNVALHANTHTPP-LFLSFLTEDESWDLFKKKVF-RTD-WC--PELMSIGKKVVIKCQGLPLAIVVVSGI-FAN-KSQDQWKQVGE----IRDSRDLK-LC-METFALSYNHLPHHLKSCFLYFAAFPKD--IPVWKLTQLWVAEGFIR-NI-SS-EDVAEEYLMDLIGRNLILV-SKS-DGRIKACSVHALLHDFCLKKAEEEY-CLNFF---RR
>XP_028124913.1
RG-DF-SR---EE-IVVGFEDEALTIKDRL--Q--KQLDTISIVGMPGLGKTTLAKKVYNDPLIIYHFHIRAWINVSQEYRKRDVLLSLFYSISPKEV--SDEELADKLRKSLKGKRYLIVMDDIWDTR--AWIDLKSLFPNDNGSRIMFTSRFTNVALHANTHTPP-LFLSFLTEDESWDLFKKKVF-RTD-WC--PELMSIGKKVVIKCQGLPLAIVVVSGI-FAN-KSQDQWKQVGE----IRDSRDLK-LC-METFALSYNHLPHHLKSCFLYFAAFPKD--IPVWKLTQLWVAEGFIR-NI-SS-EDVAEEYLMDLIGRNLILV-SKS-DGRIKACSVHALLHDFCLKKAEEEY-CLNFF---RR
>XP_028124915.1
RG-DF-SR---EE-IVVGFEDEALTIKDRL--Q--KQLDTISIVGMPGLGKTTLAKKVYNDPLIIYHFHIRAWINVSQEYRKRDVLLSLFYSISPKEV--SDEELADKLRKSLKGKRYLIVMDDIWDTR--AWIDLKSLFPNDNGSRIMFTSRFTNVALHANTHTPP-LFLSFLTEDESWDLFKKKVF-RTD-WC--PELMSIGKKVVIKCQGLPLAIVVVSGI-FAN-KSQDQWKQVGE----IRDSRDLK-LC-METFALSYNHLPHHLKSCFLYFAAFPKD--IPVWKLTQLWVAEGFIR-NI-SS-EDVAEEYLMDLIGRNLILV-SKS-DGRIKACSVHALLHDFCLKKAEEEY-CLNFF---RR
>XP_028124916.1
RG-DF-SR---EE-IVVGFEDEALTIKDRL--Q--KQLDTISIVGMPGLGKTTLAKKVYNDPLIIYHFHIRAWINVSQEYRKRDVLLSLFYSISPKEV--SDEELADKLRKSLKGKRYLIVMDDIWDTR--AWIDLKSLFPNDNGSRIMFTSRFTNVALHANTHTPP-LFLSFLTEDESWDLFKKKVF-RTD-WC--PELMSIGKKVVIKCQGLPLAIVVVSGI-FAN-KSQDQWKQVGE----IRDSRDLK-LC-METFALSYNHLPHHLKSCFLYFAAFPKD--IPVWKLTQLWVAEGFIR-NI-SS-EDVAEEYLMDLIGRNLILV-SKS-DGRIKACSVHALLHDFCLKKAEEEY-CLNFF---RR
>XP_028124917.1
RG-DF-SR---EE-IVVGFEDEALTIKDRL--Q--KQLDTISIVGMPGLGKTTLAKKVYNDPLIIYHFHIRAWINVSQEYRKRDVLLSLFYSISPKEV--SDEELADKLRKSLKGKRYLIVMDDIWDTR--AWIDLKSLFPNDNGSRIMFTSRFTNVALHANTHTPP-LFLSFLTEDESWDLFKKKVF-RTD-WC--PELMSIGKKVVIKCQGLPLAIVVVSGI-FAN-KSQDQWKQVGE----IRDSRDLK-LC-METFALSYNHLPHHLKSCFLYFAAFPKD--IPVWKLTQLWVAEGFIR-NI-SS-EDVAEEYLMDLIGRNLILV-SKS-DGRIKACSVHALLHDFCLKKAEEEY-CLNFF---RR
>XP_028124918.1
SG-DS-DS-VGEE-IMVGFEDEAMSLKKQL--P--MQLQVISIVGMAGQGKTTLATKLYADPLVVYHFHIRAWTSVFQEYRNRDLLIRLLSCVMKNGI--GDEKLCEKLHKSLKGRTYFIVMDDIWDTK--AW---------------------------------------------------------------------------------------------------------------------------------------------------------------------------------------------------------------------------------------------
>XP_028126810.1
DG-VH-SS-MVDE-ITVGFDDEALTIKELL--K--KQLQMISIVGMPGLGKTTLAKKLYNDPFIICHFHIHAWTYISQVPKKMEMLLDILH-FNVDED--SNEMLGDMLYKKLKGKRYLIVIDDIWDIG--VWVDLKMYLPNDNGSRVMFTSR----PMQTSPHSHT-HCLHFLTEEESWELFQQKVF-QDE-CC--PKLIEIGKQITKKCPGLPLAIVVIVGL-LAK-KTQEWWKQVAQ----SVSSSDQN-QY-LDTLGLSYNHLPCHLKPCFLYLGAFPDD--ISVQKLIWLWVAEGFVQ-NI----------YVM---------------------------------------------------
>AtZAR1
NGTDRWSSPVYDHTQVVGLEGDKRKIKEWLFRSNDSQLLIMAFVGMGGLGKTTIAQEVFNDKEIEHRFERRIWVSVSQTFTEEQIMRSILRNLGDASVGDDIGTLLRKIQQYLLGKRYLIVMDDVWDKNLSWWDKIYQGLPRGQGGSVIVTTRSESVAKRVQARDDKTHRPELLSPDNSWLLFCNVAFAANDGTCERPELEDVGKEIVTKCKGLPLTIKAVGGLLLCKDHVYHEWRRIAEHFQDELRGNTSETDNVMSSLQLSYDELPSHLKSCILTLSLYPEDCVIPKQQLVHGWIGEGFVMWRNGRSATESGEDCFSGLTNRCLIEVVDKTYSGTIITCKIHDMVRDLVIDIAKKDSFSNPEGLNCRH
>BS2
DF-SS-ST-LKVK-NMVGRDDQRKQLLEDL--S--GEPKVIPIVGMGGIGKTTLAKEVYNDESILCRFDVHAWATISQQHNKKEILLGLLHSTIKDRV--GEAELADMLQKSLKRKRYLIVLDDIWSCE--VWDGVRRCFPTEAGSRILLTTRNDEVACYAGVE----FSLSFMDQDESWSLFKSAAF-SSE-AL--PEFETVGKQIADECHGLPLTIVVVAGL-L-K-RTIEDWKTVAK----DVKSNDPDERC-SRVLGLSYDHLTSDLKTCLLHFGIFPED--IPVKNLMRSWMAEGFLK----EN-EGEVEKCLQELVDRCLVLV-SKRDGTKIRSCKVHDLIYDLCVREVQREN-VLDVS---SY
>Gpa2
KP-QT-SS-DVEQ-IMVGRENEFEMMLDQL--G--RELEVVSIVGMGGIGKTTLAAKLYSDPYIMSRFDIRAKATVSQEYCVRNVLLGLLSLTS------PDYQLADQLQKHLKGRRYLVVIDDIWTTE--AWDDIKLCFPDCNGSRILLTTRNVEVAEYASSGKPP-HHMRLMNFDESWNLLHKKIF-EKEGS---SEFENIGKQIALKCGGLPLAITLIAGL-LSK-KTLDEWQNVAE----NVRSTDLEAKC-MRVLALSYHHLPSHLKPCFLYFAIFAED--IYVNKLVELWAVEGFLN----KS-EEVAETCINELVDRSLISI-HNF-DGETQRCGMHDVTRELCLREARNMN-GKSDQN--SR
>Hero
EL-TS--S-SFVE-VTVGHEEDEARIIGQL--E--SKLDVISIVGMPGVGKTTLANKVYNNTLVASHFKIRAKCTVSQNFNKSKVLREILQQVTASED-----DLAEKLRVALLDKRYLIVLDDVWDIA--TGEMLIACFP-KRGNRVILTSRSGEVGLKVKCRSDP-VDLQVLTDEKSWELFEKRVF-RDE-GC--PELLDIGHQIVEKCKGLPLALVLIAGV-IVRGKEKDFWVKIQN----NLDSSNIN-SQIMNVMQSSYDHLPYQLKPLLLYFARLQKS--TPVSMLMQLWMAEGLVD-HD-CS-EEVTESYLDALISSSLIMV---T-SVMMRACYVHDVVHDFCSVKAGKEK---------HR
>Mi1.2
ER-KS--L-TTDK-IIVGFEEETNLILRKL--P--ADLDVISITGMPGSGKTTLAYKVYNDKSVSRHFDLRAWCTVDQGYDDKKLLDTIFSQVSGSEN----IDVADKLRKQLFGKRYLIVLDDVWDTT--TLDELTRPFP-EKGSRIILTTREKEVALHGKLNTDP-LDLRLLRPDESWELLEKRTF-GNE-SC--PELLDVGKEIAENCKGLPLVADLIAGV-IAG-KKRSVWLEVQS----SLSSNSEV-E-VMKVIELSYDHLPHHLKPCLLHFASWPKD--LTIYLLTVYLGAEGFVE-KT-KG-EEVVKIYMDDLISSSLVIC-FN------LNFQIHDLVHDFCLIKARKEN---------RQ
>Prf
------TT-QRAN-EMEGFQDTIDELKDKL--S--PELDVISIVGMPGLGKTTLAKKIYNDPEVTSRFDVHAQCVVTQLYSWRELLLTILNDVLESDR--EDGEIADELRRFLLTKRFLILIDDVWDYK--VWDNLCMCFSDVNRSRIILTTRLNDVAEYVKCESDP-HHLRLFRDDESWTLLQKEVF-QGE-SC--PELEDVGFEISKSCRGLPLSVVLVAGV-LKQ-KTLDSWKVVEQ----SLSSGSLE-ES-ISIIGFSYKNLPHYLKPCFLYFGGFLQG--IHVSKMTKLWVAEGFVQ----KG-EDTAQGFLDDLIGRNLVMA-ME--NAKVKTCRIHDLLHKFCMEKAKQED-SGEG----YR
>R1
KL-AR-TP-RMNE-EIVGFEDVIENLRKKL--T--KGQDVISIHGMPGLGKTTLANSLYSDRSVFSQFDICAQCCVSQVYSYKDLILALLRDAIGREL--HANELADMLRKTLLPRRYLILVDDVWENS--VWDDLRGCFP-DNRSRIILTTRHHEVAKYASVHSDP-LHLRMFDEVESWKLLEKKVF-GEE-SC--SLLKNVGLRIAKMCGQLPLSIVLVAGI-LSE-KEVECWEQVAN----NLGSNDSR-A----IVDKSYHVLPCHLKSCFLYFGAFLED--IDISRLIRLWISEAFIK-SS-RR-EDIAEGYLENLIGRNLVMV-TQS-DGKAKECRLHDVLLDFCKERAAEEN-R-------AH
>R2
EG-PS-N--VDEQ-IFVGLQDVVQTLLAEL--P--R-RSVLSIYGMGGLGKTTLARNLYNSL---KSFPTRTWICVSQEYNTMDLLRNIIKSIQGETL--TEGDLEIYLRDLLKERKYLVVVDDVWQRE--AWESLKRAFPDGNGSRVIITTRKEGVAERADDRGFV-HKLRFLSQEESWDLF-RRKL-------AMVEMESLAKDMVEKCRGLPLAIVVLSGL-LSH-KGLNQWQKVKD----HLWKEDKSIEI-SNILSLSYNDLSTALKQCFLYFGIFSED--VKADDIIRLWMAEGFIP----EE-EDVAEGFLNELIRRSLVQV-AKW--EKVTECRVHDLLHDLAIEKALEVN-PR--SH-CIR
>R3a
---------KLEE-DIFGRQNDIEDLIDRLSG---KKRTVVPIVGMGGLGKTTLAKAVYNDERVQIHFGLKA---------SEDAFRGLLQEIGSKAD--NLNQLQVKLKERLKGKKFLIVLDDVWDN----YNKWDELRNVFIGSKIIVTTRKESVMMGEQI------SMDNLSTESSWSLFKTHAF-ENM-G---PELEEVGKQIAAKCKGLPLALKTLAGM-LRS-SEVEEWKRILRSEIWELPH-----NDILPALMLSYNDLPAHLKRCFSFCAIFPKD--FRKEQVIHLWIANGLVPQEDV---EDSGNQYFLELRSRSLFER-VPQGNTENLF-LMHDLVNDLAQIA----------SS--KL
>Rpiblb2
ES-KS--L-TTDK-IIVGFGEETNLILRKL--P--ADLDVISIIGMPGLGKTTLAYKVYNDKSVSSHFDLRAWCTVDQVYDEKKLLDKIFNQVSDSEN----IDVADKLRKQLFGKRYLIVLDDVWDTN--TWDELTRPFP-DKGSRIILTTREKKVALHGKLYTDP-LNLRLLRSEESWELLEKRAF-GNE-SC--PELLDVGKEIAENCKGLPLVVDLIAGI-IAG-KKKSVWLEVVN----NLHSKNEV-E-VMKVIEISYDHLPDHLKPCLLYFASAPKD--TTIHELKLIWGFEGFVE-KT-KS-EEVVKIYLDDLISSSLVIC-FN------PTCQLHDLVHDFCLIKARKEK---------RQ
>Rpivnt1
DT-SN-NN-HADE-EVIGLEDDFNTLQAKL--D--LPYGVVSIVGMPGLGKTTLAKKLYRH--VCHQFECSGLVYVSQQPRAGEILHDI------KQV--RKENLENNLRSLLKIKRYVILLDDIWDVE--IWDDLKLVLPECIGSRIIITSRNSNVGRYIGGDSI--HVLQPLDSEKSFELFTKKIF-----NVNASDLVNIGRCIVERCGGIPLAIVVTAGM-LRA-RTEHAWNRVLE----SMAHKIQD-GC-GKVLALSYNDLPIALRPCFLYFGLYPED--IRAFDLTNMWIAEKLIVVNT-REAESLADDVLNDLVSRNLIQV-AKY-DGRISSCRIHDLLHSLCVDLAKESN---------RR
>RPM1
NNISE-SS-FFSE-SLVGIDAPKGKLIGRL--S-PEPQRIVAVVGMGGSGKTTLSANIFKSQSVRRHFESYAWVTISKSYVIEDVFRTMIKEFYKAEL--GYRELVEKLVEYLQSKRYIVVLDDVWTTG--LWREISIALPDGYGSRVMMTTRDMNVASF----GSTKHEIELLKEDEAWVLFSNKAFPALE-QC--RNLEPIARKLVERCQGLPLAIASLGSM-MST-KFESEWKKVYS----TLNWNNHELKIVRSIMFLSFNDLPYPLKRCFLYCSLFPVN--MKRKRLIRMWMAQRFVE-PIGKA-EEVADSYLNELVYRNMLQVWNPF--GRPKAFKMHDVIWEIALSVSKLER---------RH
>RPP13
GG-NT-SS-VDQE-VVVGLEDDAKILLEKL--E--KNRFIISIFGMGGLGKTALARKLYNSRDVKERFEYRAWTYVSQEYKTGDILMRIIRSLGMEEL--AEEELEVYLYGLLEGKKYLVVVDDIWERE--AWDSLKRALPCNEGSRVIITTRIKAVAEGVDGRFYA-HKLRFLTFEESWELFEQRAF-------RKDDLLKTGKEMVQKCRGLPLCIVVLAGL-LS--KTPSEWNDVCN----SLWRDD-SIHV-APIVDLSFKELRHESKLCFLYLSIFPED--IDLEKLIHLLVAEGFIQ----EE-EDVARYYIEELIDRSLLEA-VRR--GKVMSCRIHDLLRDVAIKKSKELN-DHVAQH-CRR
>Rx
KP-QT-SS-DVEQ-IMVGRENEFEMMLDQL--G--RELEVVSIVGMGGIGKTTLATKLYSDPCIMSRFDIRAKATVSQEYCVRNVLLGLLSLTS------PDDQLADRLQKHLKGRRYLVVIDDIWTTE--AWDDIKLCFPDCNGSRILLTTRNVEVAEYASSGKPP-HHMRLMNFDESWNLLHKKIF-EKEGS---SEFENIGKQIALKCGGLPLAITVIAGL-LSK-QRLDEWQRIGE----NVSSTDPEAQC-MRVLALSYHHLPSHLKPCFLYFAIFTED--ISVNELVELWPVEGFLN----KS-EEVATTCINELIDRSLIFI-HNF-RGTIESCGMHDVTRELCLREARNMN-GKSDQN--SR
>Sw5b
RH-SN--L-VTDE-EVVGFENKAEELIDYL--T--NELDVVPIVGMGGQGKTTIARKLYNNDIIVSRFDVRAWCIISQTYNRRELLQDIFSQVTGATV----DVLADMLRRKLMGKRYLIVLDDMWDCM--VWDDLRLSFP-DIRSRIVVTTRLEEVGKQVKYHTDP-YSLPFLTTEESCQLLQKKVF-QKE-DC--PELQDVSQAVAEKCKGLPLVVVLVAGI-IKK-MEESWWNEVKD----ALFDSEFE-EYSLATMQLSFDNLPHCLKPCLLYMGMFSED--IPASTLISLWIAEGFVE-NT-GR-EEEAEGYLMDLISSNLVML-SK--KGRVKYCQVHDVVHHFCLEKSREAK-G-------TR
