# Supplementary material for: The NRC0 gene cluster of sensor and helper NLR immune receptors is functionally conserved across asterid plants
Source: Plant Cell. 2024 Jun 4;36(9):3344–61. doi: 10.1093/plcell/koae154 (PMC11371149; doi:10.1093/plcell/koae154)
Supplement: koae154_Supplementary_Data [file koae154_supplementary_data.zip › Supplementary File 11/Supplemental File 11/alignment files/Daucus_carota_with_Tomato_Nyssa_Camellia_NRCs_alignment_NBARC.fasta]

>XP_017215187.1
VLP-GRNTPPFEDEQIVGRDKDLSYLVQTVCK-HDQDLQVVAIVGMGGQGKTTLARMVYNKDVVVDMF-KRMWVTVSTEFDFMKILNHMVVSLTSSALEN-AEGLINNLKKNLKEEKFLLVLDDVWNEKPEEWDNLRNSLLGGRGSKIIVTTRKQEVVDAML-----CSVSEKLSDEYSWELFKQRAF-SHRED-SG-TLASLGRRMVQRCGGLPLAIKTLGGLLHSK-KSEEDWLLISNS---------EKS-KVMSSLRLSYDNLPSSLKRCFTYFSIMPKDSIIYKNELVQIWMALGFLLL------EDIGNEYFNILLWNSLLQDV-ER-DENITSCKMHDLVHDLALDLSKSQSLTVKAG---KP
>XP_017215576.1
VQP-RRNTPPFEEEEIFGRDDDVSYLVQTLCK-HEHDLPVIAIVGMGGQGKTTLARMVYNREEVIKMF-KRMWVTVSHDFDFMRILNEMVESLTSSVLKN-TQGVIYALQKNVKDERFLLVLDDVWNEESGEWEKLRNSLLGGRGSTILVTTRKQEVINTMK-----YCVPKKLSEQDSWALFKQRAY-SPRRE-NE-TFAGLGRSMVERCGGLPLAIKALGGLLHSK-KSKQEWQLIKDS---------EKS-KVLPSLRLSYDNLPSGLKRCFAYFSIFPKDSVIYKDELVHTWMALGFLSL------EDIGNEYFSILLWNSLLQDV-ER-DENITCCKMHDLVHDLALDVSSSYSATAMPS---KA
>XP_017216026.1
-----------GIQAVVGFEDDARRLVEQLLGGK-KQLQFISVVGMAGLGKTTLVKKVFDEPSVVYHFYVRAWTTVTQQPKKRDLVLGILKSGFNEDSDDM--ELSLMLKRRLSGQRYLVVLDDIWDS--KDWNDLMLCFPDNVGSRIVFTTRLADVPLQVQ-SG--CY-QRFLNEKESWDLLRYKVF-LDE-ACPS-SLVEIGKQIASKCHGLPLSIVVIAGVLAN-DRTAQWWSQVAQDMNSIAS---TAPEQYMDTLVLSYNHLPDHLKPCFLYFTAFPEDYEIPAWKLILLWVAEGFVK----RN-EEVAAHYLKDLISRSLIIISKRRSNGGIKSCIVHDALRDLCIRKADEENFMHHIP---QR
>XP_017216027.1
-----------GIQAVVGFEDDARRLVEQLLGGK-KQLQFISVVGMAGLGKTTLVKKVFDEPSVVYHFYVRAWTTVTQQPKKRDLVLGILKSGFNEDSDDM--ELSLMLKRRLSGQRYLVVLDDIWDS--KDWNDLMLCFPDNVGSRIVFTTRLADVPLQVQ-SG--CY-QRFLNEKESWDLLRYKVF-LDE-ACPS-SLVEIGKQIASKCHGLPLSIVVIAGVLAN-DRTAQWWSQVAQDMNSIAS---TAPEQYMDTLVLSYNHLPDHLKPCFLYFTAFPEDYEIPAWKLILLWVAEGFVK----RN-EEVAAHYLKDLISRSLIIISKRRSNGGIKSCIVHDALRDLCIRKADEENFMHHIP---QR
>XP_017216136.1
---------HDVEKDFVGMEKEIDQLVSDLKK--DEKHEVVSLWGMGGQGKTTLAQKLYNHVEIRDHFEAFAWVCISQQFDREKVLKGILTQLLPSNMEDT--ELVDGLRRVQLEKKCLIVIDDIWNV--DSWRMLQPAFPLTSGCKILLTTRYLSVA-----EIGSVCKIPGLTEDEGWQLLSRKIY-D----QP-SEMERIGRNMVRRCKGLPLAISSLGGILKG--QLVREWEKINNDITFYLAKGKGDNEYVKRVLGLSYDNLPSRLRHCFLCFANYKEDEIIDTEELYIIWMAEGLIS----EM-LEVAERYLDELAHRSLVTIK---TRLKHKTCVVHDLIQDMCWSKVKEEGVMNVIDL--RR
>XP_017216137.1
------------------MEKEIDQLVSDLMK--DENFEVVSLWGMGGQGKTTLAQKLYNHVKIRDHFKAFAWVCISQQFDREKVLKGILKQLLPSNMEDP--DLVDGLRRVQLEKKCLIVIDDIWNN--DSWRMLQPAFPLTSGCKILLTTRNLTVA-----EIGSVCKIPGLTEDEGWQLLSRKIY-D----QP-FDNNETAKEIVEKIMSLPV--------------GDRIW--------------------------------PNCLGRPIRNSSPVDVDEFIRK---------------------MEADERALGKQASKTVAART--------------------------------------SR
>XP_017216138.1
------------------MEKEIDQLVSDLMK--DENFEVVSLWGMGGQGKTTLAQKLYNHVKIRDHFKAFAWVCISQQFDREKVLKGILKQLLPSNMEDP--DLVDGLRRVQLEKKCLIVIDDIWNN--DSWRMLQPAFPLTSGCKILLTTRNLTVA-----EIGSVCKIPGLTEDEGWQLLSRKIY-D----QP-FDNNETAKEIVEKIMSLPV--------------GDRIW--------------------------------PNCLGRPIRNSSPVDVDEFIRK---------------------MEADERALGKQASKTVAART--------------------------------------SR
>XP_017216379.1
VQD-GRSTPSYEDKIIVGRDEDVSYLVQTVCK-HEEDLQVLVVAGMGGQGKTTLARMVFNSDHVITRFDQRMWITVSDDFDFIKILNQMVESLTLLGLTN-PQALTRKLQESLKGKKFLLILDDVWNEESVKWDNLRNSLLEGKGSCILVTTRKQEVIDAMR-----SCVSEILTEDESYELFKKIAF-SDGGE-TE-AFATFGRSMVKRCGGLPLAIKALAGLLYSK-KSEQEWLEIQCS---------EES-KVLPSLKLSYDNLPLSLKRCFAYCSIMPKNSFIYKDELIQIWLALGFLLL------EDIGSKYFKILLGNSLLQDE-EK-DENIIRCKMHDLVHDLALEVSKHHSVSVKAG---KA
>XP_017216403.1
VQD-RRSTPSYEDKIIVGRDEDVSYLVQTVCK-HEEDLEVIVVAGMGGQGKTTLARMVFNSDNVITMFDQRMWITVSDDFDFIKILNQMVESLTLLGLTN-PQALTRKLQESLKGKKFLLILDDVWNEESVKWDNLTNSLLEGKGSCILVTTRKQEVIDAMR-----SCVSEILTEDESYELFKKIAF-SDGGE-TE-AFATIGRSMVKRCGGLPLAIKALAGLLYSK-KSEQEWLEIQCS---------EES-KVLPSLKLSYDNLPLSLKQCFAYCSIMPKNSFIYKDELIQIWLALGFLLL------EDIGSKYFKILLGNSLLQDE-EK-DENIIRCKMHDLVHDLALEVSKHHSVSVKAG---KA
>XP_017216404.1
VQD-RRSTPSYEDKIIVGRDEDVSYLVQTVCK-HEEDLEVIVVAGMGGQGKTTLARMVFNSDNVITMFDQRMWITVSDDFDFIKILNQMVESLTLLGLTN-PQALTRKLQESLKGKKFLLILDDVWNEESVKWDNLTNSLLEGKGSCILVTTRKQEVIDAMR-----SCVSEILTEDESYELFKKIAF-SDGGE-TE-AFATIGRSMVKRCGGLPLAIKALAGLLYSK-KSEQEWLEIQCS---------EES-KVLPSLKLSYDNLPLSLKQCFAYCSIMPKNSFIYKDELIQIWLALGFLLL------EDIGSKYFKILLGNSLLQDE-EK-DENIIRCKMHDLVHDLALEVSKHHSVSVKAG---KA
>XP_017216751.1
---RE----HLE-EYLVRINPVTEEIYQKLNM-L-NDVRAIGICGMGGIGKTTTAIAFYNKYSHE--FDVSCFENEKPHSQLNQLLIKLLR----YIVRNE--SGIKKLEQILCSKKALIVLDDL-HQ-SIYSELLHSLLS--AGSRIIFTTRDVNLLNKVD----ISEVDMELDEMCSLELFSYHAF--RIPK-PP-SFRELAIRFVTYAGGVPLALKVLGSSLRG--RTDSFWKGKLEKL-RKIP---E---KIQEILQLSYDDLD--EKPMFLFF-----------------------VGF---NSCDFFPDVGIPILIERCLLSIDI---GNKFR---MHNLIRRMGLDL--------------TR
>XP_017216752.1
---RE----HLE-EYLVRINPVTEEIYQKLNM-L-NDVRAIGICGMGGIGKTTTAIAFYNKYSHE--FDVSCFENEKPHSQLNQLLIKLLR----YIVRNE--SGIKKLEQILCSKKALIVLDDL-HQ-SIYSELLHSLLS--AGSRIIFTTRDVNLLNKVD----ISEVDMELDEMCSLELFSYHAF--RIPK-PP-SFRELAIRFVTYAGGVPLALKVLGSSLRG--RTDSFWK--------------------------------------------------------------------------------------------------GNKFR---MHNLIRRMGLDL--------------TR
>XP_017216753.1
---RE----HLE-EYLVRINPVTEEIYQKLNM-L-NDVRAIGICGMGGIGKTTTAIAFYNKYSHE--FDVSCFENEKPHSQLNQLLIKLLR----YIVRNE--SGIKKLEQILCSKKALIVLDDL-HQ-SIYSELLHSLLS--AGSRIIFTTRDVNLLNKVD----ISEVDMELDEMCSLELFSYHAF--RIPK-PP-SFRELAIRFVTYAGGVPLALKVLGSSLRG--RTDSFWKGKLEKL-RKIP---E---KIQEILQLSYDDLD--EKPMFLFF-----------------------V-S---FGCIILSDA------------------------------------------------------
>XP_017217223.1
---PN----DVA-KYPVGLDSRVKVITSMLSS-T-QGVTKIGIYGMGGVGKTTLAKALYNQLL-QGNFQGFSFANVRETSGQQQLINDVLK---SVQVHND--QGTSIIRARISLIKVLVVIDDL-EH-HKQYES---PFD--SGSLVIITTRHEELLDEVE-PRY-----NELDNAESLTLFTRHAF--RNTK-PN-TLMVLTKEILRHAGGLPLALEVFGSYLYK--RPEIGWQYFVEKLRQRIT---N---SIQQRLVISLDALE--LKKMFLFF-----------------------IGM---ETYYLYADHNIDILRKRSLLTINS---KNQIG---MHDLLRDIGREVS-------------SR
>XP_017217266.1
VQP-SNNTSPFQDKLIVGRDKDISYLVQMVCK-HQENLRLIAVIGMGGQGKTTLARMVFNSDIVVNMF-NKIWVTVSHDFDLMNILNQMVESLTSSMFRN-AQGVINVLQKKLKGKKFLLVLDNVWNEKPENWDELMNSLLGGKGSSILITTRNQKVIDAMR-----CPISDNLSEQDSWELFKKSAF-SQGGE-TK-AFAALGRHMVERCGGLPLAINSLASVLRTK-KSEQEWLQIQDS---------EKS-EILPALRFSYNNLPTSLKRCFAYCSIVPKTSKIYKDDIVQIWMALGFLLL------EDIGNEYLNILLWNSLLQEG-DR-DKDITYYKMHDLVHDLALDVSKHNSATMNDS---KA
>XP_017217285.1
AQP-RRNTPPFEDEKIVGRDDDISYLVQTVCK-HEQDLQVIAVVGMGGQGKTTLARMVYNKDDVINKF-KRMWVTVSDDFDFMKILNQMVVSLTSSTLEN-IEGLINYLQKKLKGVRFLLVLDDVWNEKQGDWDNLRNSLLGARGSNILVTTRKQEVVDTMR-----CSVCEKLSMEYSWELFKQRAF-SHEGE-TE-IFKTLGRRMVERCGGLPLAIKTLGSLLHSK-KSEQEWLLIDNS---------EKS-KVLSSLRLSYDNLP------------------------------------------------------------------------------------------------------
>XP_017217295.1
VQV-RRHTAPFEDEQVVGRDEDVSNLVHVLSE-HDEDLLVVAVAGMGGQGKTTLARMVYNKDVVINIF-KRIWVTVSDDFDFMKILNQMVGSLTLSVLDN-TEAVIKNLQKHLKGVKVLLVLDDVWNEKADKWDSLMNSLLGCKGSSILVTTRNQEVIDAMQ-----CSVCEKLSEEYSWALFKQRAF-THGGE-TR-EFVDLGRRMVERCGGLPLAIKTLGGLLYSK-KSEEEWLLILNS---------EK----------------------------------------------------------------------------------------------------------------------
>XP_017217298.1
VQH-RRYTQPFEDELIVGRDDDISFLVNMLCN-NDEGLQVNAILGMGGQGKTTLARIVYNRDAVINMF-KRMWVTVSDDFDFIKILNQMVVSLTSSVLDN-PEGLIKNLQKKLKGEKFLLVLDDVWNENPEEWDKLRNSLLGGRGSKIFVTTRKQEVVDATQ-----CSDPKKLTEEDSWELFKQRAF-LNRGD-TE-AFIALGKTMVERCGGLPLAIKTLGSLLYSK-KTEEEWLLIQNS---------EKS-RVLSSLRLSYDNLPSSLKRCFAYCSIMPKDHYIYKDKLIQIWMALGFL-L------EDTGNEYFDILLGNSLLQDV-EK-DKYITNCKMHDLVHDLALEVSSNYSITANPS---KA
>XP_017217305.1
---------------------------------------VNAILGMGGQGKTTLARMVYNIDDVIKMF-KRMWVTVSDDFDFMMILNQMVVSLTSSVLDN-AEGLIKNLQEKLKGEKFLLVLDDVWNENPEEWDKLRNSLLGGRGSKIFVTTRKQEVTDAMQ-----CSDPKKLTEEDSFELLKQRAF-LNGGE-TE-AFVALGKRMVGRCGGLPLAIKTLGSLLYSK-KSEEEWLKIQNS---------EKS-KVLSSLRLSYDNLPSSLKRCFAYCSIMPKDHYLYKDELIQIWMALGFL-L------EDTGNEYFDILLGNSLLQDV-EK-DIYITYCKMHDLVHDLALEVSSNYSTTVNPS---KA
>XP_017217339.1
---------HDVEKDFVGMEKEIDQLVSDLMK--DENFEVVSLWGMGGQGKTTLAQKLYNHVKIRDHFEAFAWVCISQQFDREKVLKGILKQLLPSNMEDP--DLVDGLRKVQLEKKCLIVIDDIWNV--DSWRKLQAAFPLTSGCKILLTTRNLTVA-----EIGSVCKISGLTEDEGWQLLSRKIY-D----QP-SGMERIGRNMVKGCKGLPLAISALGGILKG--HLLTEWEKINNDITFYLGKGEGDDECVRQVLGLSYDNLPSRLRHCFLCFANYKEDEIIQTEDLYMFWMAEGLIS----EM-LDVAERYLDELAHRSLVTVR---LEYKYEECVVHDLIQDLCWSKVKEQGVMNVIDL--RR
>XP_017217344.1
---------HDVEKDFVGMEKEIDQLVTDLMK--DEKHEVVSLWGMGGQGKTTLAQKLYNHVKIRDHFEAFAWVCISQQFDREQVLKGILRQLLPSDMEDT--ELVDGLRKVQLEKKCLVVIDDIWNV--DSWRMLQPAFPLTGGCKILLTTRHLTVA-----EIGSVCKILGLTEDEGWQLLSRKIY-D----PP-SELERIGRDMVKRCKGLPLAISTLGGILRG--QLLREWEKINNDISFYLVKGEGDDEYVRQVLGLSYDSLPSRLRHCFLCFANYKEDEIIQTADLYMFWMAEGLIS----EM-LDVAERYLDELAHRSLVTVK---TDVKYKECVVHDLIQDMCWSKVKEQGVMNVIDL--RR
>XP_017217395.1
NVQQKLRTTDNHVD-VVGFEDDIKTLMSELDS-EDPWRKVIAIHGMGGLGKTSLATELYNSGDL-RHFGTRAKVCVSNEYSIKDVLKRLIKSFMG-KMDEH--DLLHHLQKLLDRGRYLIVIDDIWDT--KVWELIIKAFPDKNGSRIIITTRNKKVAEMID--DK-CF-VRFLTEEESWQLFCKR-------AEP-QNLKKLGKEMVGKCGGLPLAIVVLSGLLLHNK-NYAYWSKVKEHIWRHLK---GASVQIEEILSLSYIDLSLQMQDCFLYLARFPEDHIIDVHVLKLQWIAEEFLS----DG-EELAEDYLIELINRNLIQITRLQWDGNVGECRVHDLVRELAIDKAKEQKFLEIF----HR
>XP_017217658.1
VQP-RRNKPPYEDTFIVGRDNNISNLVQTVCQ-NQQDLHVVAIIGMGGQGKTTLASMVFHSDDIIMMF-KRMWINVSDDFNYVNILNQMLQALTSAGLDN-IQGLVNKLQKEINGEKYLLVLDDVWNEASEKWDDLRKSLLGGKGSSVIVTTRKQEVIYAMR-----NCVSEKLQEDDSYELFKKIAF-GDGGE-KM-PFVDLGRRMVQRCGGLPLAIKALGGMLRYK-DSEQEWRKIENS---------ETS-KVLSSLRLSYDHLPPSLKRCFVYCSVIPKDTLIDRDELIQIWMALGFLLR------EDIGIKFFDILLWHSLLQDI-KR-DKNIASCKMHDLVHDLALDLSQHHSVTVKTG---KA
>XP_017218255.1
NVQQKLRTTDNQVD-VVGFEDDIKALMAQLDS-TDPSLKVISIHGMGGLGKTSLATKLYNSNEL-SHFDTRAKVCVSMDYNIKDVLKRLIKSFMG-KMDEQ--DLLQHTRKLLGQGRYIAVIDDIWDI--KAWEVIKIAFPNENGSRIIITTRNKKVAETVD--DK-CF-VQFLKEEESWKLFCKK-------AKPTPTMEKLGMEMVGKCGGLPLAIVVLSGLLLQNR-SYEYWSKVKEHIWRHLK---DESVDIEEILSLSYDNLSSQIRDCFLYLARFPGDHIIGAHQLKLLWIAEELIP----SG-EDLANDYLNDLISRNLIQIATVHWNGKVLECRVHDLVHELARNKAMEHKLLVTF----PR
>XP_017218354.1
VQH-SRYTQPFEDELIVGRDDDISFLVNMVCN-NDEALQVNAILGMGGQGKTTLARMVYNRDAVINMF-KRMWVTVSDDFDFIMILNQLVVSLTSSVLDN-AEGLIKNLQEKLRGEKFLLVLDDVWNEKPEEWDKLRNSLLGGRGSKIFVTTRKQEVTDAMQ-----CSDPTKLTVEDSWELFKQKAF-SNGGE-TE-AFVALGKRMVERCGGLPLAIKTLGSLLYSK-KTEEEWLLIQNS---------EKS-KVLSSLRLSYDNLPSSLKRCFAYCSIMPKDHDIYKDELIQIWMALGFL-L------EDIGNDYFDILLGNSLLQDV-EK-DEYITKCKMHDLVHDLALDVSSNYSTTVNPS---KA
>XP_017218355.1
VQH-SRYTQPFEDELIVGRDDDISFLVNMVCN-NDEALQVNAILGMGGQGKTTLARMVYNRDAVINMF-KRMWVTVSDDFDFIMILNQLVVSLTSSVLDN-AEGLIKNLQEKLRGEKFLLVLDDVWNEKPEEWDKLRNSLLGGRGSKIFVTTRKQEVTDAMQ-----CSDPTKLTVEDSWELFKQKAF-SNGGE-TE-AFVALGKRMVERCGGLPLAIKTLGSLLYSK-KTEEEWLLIQNS---------EKS-KVLSSLRLSYDNLPSSLKRCFAYCSIMPKDHDIYKDELIQIWMALGFL-L------EDIGNDYFDILLGNSLLQDV-EK-DEYITKCKMHDLVHDLALDVSSNYSTTVNPS---KA
>XP_017218356.1
VQH-SRYTQPFEDELIVGRDDDISFLVNMVCN-NDEALQVNAILGMGGQGKTTLARMVYNRDAVINMF-KRMWVTVSDDFDFIMILNQLVVSLTSSVLDN-AEGLIKNLQEKLRGEKFLLVLDDVWNEKPEEWDKLRNSLLGGRGSKIFVTTRKQEVTDAMQ-----CSDPTKLTVEDSWELFKQKAF-SNGGE-TE-AFVALGKRMVERCGGLPLAIKTLGSLLYSK-KTEEEWLLIQNS---------EKS-KVLSSLRLSYDNLPSSLKRCFAYCSIMPKDHDIYKDELIQIWMALGFL-L------EDIGNDYFDILLGNSLLQDV-EK-DEYITKCKMHDLVHDLALDVSSNYSTTVNPS---KA
>XP_017218357.1
VQH-SRYTQPFEDELIVGRDDDISFLVNMVCN-NDEALQVNAILGMGGQGKTTLARMVYNRDAVINMF-KRMWVTVSDDFDFIMILNQLVVSLTSSVLDN-AEGLIKNLQEKLRGEKFLLVLDDVWNEKPEEWDKLRNSLLGGRGSKIFVTTRKQEVTDAMQ-----CSDPTKLTVEDSWELFKQKAF-SNGGE-TE-AFVALGKRMVERCGGLPLAIKTLGSLLYSK-KTEEEWLLIQNS---------EKS-KVLSSLRLSYDNLPSSLKRCFAYCSIMPKDHDIYKDELIQIWMALGFL-L------EDIGNDYFDILLGNSLLQDV-EK-DEYITKCKMHDLVHDLALDVSSNYSTTVNPS---KA
>XP_017218440.1
VQD-RRSTTSYEDKIIVGREKDVSYLVHTVCK-HEEDLQVVVVAGMGGQGKTTLARLVFNSNDTINNF-ERMWVTVSDDFDYIKILNEMIESLTSLGLKI-PQGLTNELQKSLKGERFILILDDVWNEESVKWDNLRNSLLQGKGSCILVTTRKQEVIDAMR-----SCVSEKLSQDESYELFKKIAF-SDRGE-TE-AFATLGRSMVKRCGGLPLAIKALAGLLYSK-KSEQEWLEIQSS---------EQS-KVLPSLKLSYDNLPLSIKQCFAYCSIMPKDSVIYKDELIQIWMALGFLQL------EDIGSDYFEILLGNSLLQDE-KK-DDNIISCKMHDLVHDLALEVSEHHAVTVKAG---KA
>XP_017218441.1
VQD-RRSTTSYEDKIIVGREKDVSYLVHTVCK-HEEDLQVVVVAGMGGQGKTTLARLVFNSNDTINNF-ERMWVTVSDDFDYIKILNEMIESLTSLGLKI-PQGLTNELQKSLKGERFILILDDVWNEESVKWDNLRNSLLQGKGSCILVTTRKQEVIDAMR-----SCVSEKLSQDESYELFKKIAF-SDRGE-TE-AFATLGRSMVKRCGGLPLAIKALAGLLYSK-KSEQEWLEIQSS---------EQS-KVLPSLKLSYDNLPLSIKQCFAYCSIMPKDSVIYKDELIQIWMALGFLQL------EDIGSDYFEILLGNSLLQDE-KK-DDNIISCKMHDLVHDLALEVSEHHAVTVKAG---KA
>XP_017218442.1
VQD-RRSTTSYEDKIIVGREKDVSYLVHTVCK-HEEDLQVVVVAGMGGQGKTTLARLVFNSNDTINNF-ERMWVTVSDDFDYIKILNEMIESLTSLGLKI-PQGLTNELQKSLKGERFILILDDVWNEESVKWDNLRNSLLQGKGSCILVTTRKQEVIDAMR-----SCVSEKLSQDESYELFKKIAF-SDRGE-TE-AFATLGRSMVKRCGGLPLAIKALAGLLYSK-KSEQEWLEIQSS---------EQS-KVLPSLKLSYDNLPLSIKQCFAYCSIMPKDSVIYKDELIQIWMALGFLQL------EDIGSDYFEILLGNSLLQDE-KK-DDNIISCKMHDLVHDLALEVSEHHAVTVKAG---KA
>XP_017218444.1
VQD-RRSTTSYEDKIIVGREKDVSYLVHTVCK-HEEDLQVVVVAGMGGQGKTTLARLVFNSNDTINNF-ERMWVTVSDDFDYIKILNEMIESLTSLGLKI-PQGLTNELQKSLKGERFILILDDVWNEESVKWDNLRNSLLQGKGSCILVTTRKQEVIDAMR-----SCVSEKLSQDESYELFKKIAF-SDRGE-TE-AFATLGRSMVKRCGGLPLAIKALAGLLYSK-KSEQEWLEIQSS---------EQS-KVLPSLKLSYDNLPLSIKQCFAYCSIMPKDSVIYKDELIQIWMALGFLQL------EDIGSDYFEILLGNSLLQDE-KK-DDNIISCKMHDLVHDLALEVSEHHAVTVKAG---KA
>XP_017218445.1
VQD-RRSTPSSEDKIIVGRDKDVSYLVQTVCK-HEEDLQVLVVAGMGGQGKTTLARMVFNSNDTIHNF-ERMWVTVSDDFYYIKILNEMIESLTSLGLKN-PQGLTNELQKSLKGKRFLLVLDDVWNEESVKWDNLRNSLLEGKGSCILVTTRKQEVIDAMR-----TSVFGKLSEDESYELFKKIAY-SDGGE-TE-ALATLGRSMVKRCGGLPLAIKALAGLLYSK-RSEQEWLEIQSS---------EQS-KVLPSLKLSYDNLPLSLKQCFAYCSIMPKDSVIYKNELIQIWMALGFLQL------EDIGSEYFKILLGNSLLQDE-EK-DDNIVYCKMHDLVHDLALELCKDHSVTLKAG---KA
>XP_017218978.1
VQD-RRTTHSYEDKNIVGRDKDVSYLVQTVCK-HEEDLQVFVVAGMGGQGKTTLARMVFNSNDTIHNF-KRMWVTVSDDFDYIKILNEMIESLTSLGLKN-PQGLTNELQKSLKEKRFILILDDVWNEESVKWDNLRNSLLEGKGSCILVTTRKQEVIDAMR-----SCVYEKLSPDESYELFKKIAF-SDGGE-TA-AFATLGRSMVKRCGGLPLAIKALAGLLYSK-RSEQEWLEIQSS---------EQS-KVLPSLKLSYDNLPLSLKQCFAYCSTMPKDSVIYKDELIQIWMALGFLQL------EDIGSEYFKILLWNSLLLDE-EK-DKNIISFKMHDLVHDLALEVSKHNSITVKAG---KA
>XP_017219200.1
VQH-RRYTQPFEDELIVGRDDDISFLVNLLCN-NDEGLQVKAILGMGGQGKTTLARMVYNRDAVIKMF-KRMWVTVSDDFDFMMILNQMVVSLTSSVLDN-AEGLIKNLQEKLKGEKFLLVLDDVWNEKPEEWDKLRNSLLGGRGSKIFVTTRKQEVIDAMR-----CSDPKKLTEEDSWELFKQRAF-LNGGE-TE-AFVALGKTMVERCGGLPLAIKTLGSLLYSK-KTEDEWLLIKNS---------EKS-KVLSSLRLSYDNLPSSLKRCFAYCSIMPKDHDIYKDELIQIWMALGFL-L------EDIGNEYFEILLGNSLFQDVEEK-DQYITKCKMHDLVHDLALEVSSNYSTTVNQS---KA
>XP_017219335.1
-------------TTVVGYDEDARILIEKLKGGR-KQLQFISVFGMAGLGKTTLVRKVFTEPLIEYHFHVRAWTTVTQEPKKRDLLLGILKSGFDKNESDM--ELRATLKRRLSGQRYLVVMDDIWDS--KDWNDLMLCFPDNLGSRIVFTSRLADVPFKVH-PG--CY-KRFLSHEESWNLLRYRVF-LED-SCPT-SLIKIGQEIARNCKGLPLSLVVMAGILAS-DQTANWWNQVGEDTSSNVS---NAPEQHMKTVELSYKHLPNHLKPCFLYFAAFPEDYEIPAWKLILLWMAEGLIK----EN-EKVAAGYLNNLISRSLVMVSKTGSNGGIKACIVHDVLRDFCIQRASKANFLQQLP---KR
>XP_017219383.1
VQR-RRRTPPFEDEKIVGRDDDISYLVQTLCK-HEEDLPVIAIVGMGGQGKTTLARMVYNRDVVIDMF-KRMWITVSNDFDFMKILNEMIVSLTSSVLGN-TEGLIKDLQKNLKGEKFLLVLDDIWNEEPEEWDNLMNSLIGGKGSSIMVTTRSQEVVDALR-----CSLSEKLTDEDSWTLFKQRAF-SRGGE-TG-AFAALGRRMVEKCGGLPLAIKTLGGLLHSK-KSEEEWLLIQNS---------EKS-EVLSSLRLSYDNLPSSLKRCFAYCSIIPKDSHIYKDELVHIWMALGFLLL------EDVGNEYFNILLWNSLLQDV-ER-DDNITYCKMHDLVHDLALDVSANYYANITPS---KA
>XP_017219405.1
---SSKKAEKLTIS---GRKDVYEKLWDALVDDS-----IHGIYGMPGVGKTRTMEKFWEDAMKKKIFDKVVRVNVGNEKD--KLQDQILN----LQSQD-VDRRASQLEISLSCGKILLILDDVWRE--IPLGNIGNSLFDSRGSKILLTSREQDVCLKCK---------QTLSPREALSLFKNTS--D---T----SLQELVQKVCNECAQLPLLIHAVGKALTG--KPQISWKDALVQLEKKIV---GDPQ-VYACIKLSIDNLRDDAKSCLFLCSLFPEDDEIDMKMLIQLAT--G--------SGEPRVLAMVHYLKVSSLLLDCG---VDITK---VHDIIRDVARSIASKYALLQVTCN--KF
>XP_017219587.1
RLPHK-RVPVVEEDNVVGFDEEAKTVVNRLTTGS-EQLEVISVVGMGGLGKTTLAKKIYTDRSIEYHFFIRAWVYVSQDYSRKEVFLALLGSLKQHKMSDE--HLADMLHEYLSTGKYLIVIDDVWKI--ETWDDLKVAFPNNCGSRILLTSRNTDVAIHAN-PV--NL-PRFLTTDESWELLQKKVF-GKG-SCPS-ELGDLGNQISLKCGGLPLAIVVVAGLLSKKDKTRDWWKKVADKVSTYVA---RDPKQCLDVLALSYHHLPDHLKICFIYFGVFPEDSAIPVWKLLRLWVAEGFIQ----EC-EDVAEEYLEDLVERNLILVAEKRTNGRLKSCRIHDMLRDLCLREAKEEKFLKVIE---RR
>XP_017219865.1
VQT-TRVTPPFEDELIVGRDNDLSCLVQELCR-HESDLPVIGIVGMGGQGKTTLARMVFNKDEVINMF-NRMWVTVSDDFDFISILNQIVESLTSLGLQN-THGIINKLQKNLKGERFLLVLDDVWNERPENWDNLVNSLIGGIGSSILVTTRNQKVIDTMR-----CSASEKLSDEDSWKLFKRRAF-SYGGE-TE-ALTALGTRMVNMCGGLPLAIKTLGGLLYSK-KSEKEWLQIQNS---------EKS-KVLSSLRLSYDNLPLSLKQCFAYCSIIPKDSYIHKDELVQIWMSLGFLSL------EDIGNEYFNILLWNSLLQDV-HR-DEDIDGCKMHDLVHDLALDLSKDYSVTLKAD----A
>XP_017220193.1
EVKQNIRASDKHVD-VVGFKEDIKKLMKKLNS-QDPALKIISIHGLGGLGKTSLATKLYNSNEL-KHFGTRAKVSVSSDYNIKDVLKRIIKSFKG-NMDEH--DLLRYLPKLLKKGCYLALIDDIWDI--NAWNQIKIAFPNNNGSRIIITTRNKKVAETVD--KN-VL-ARFLREEESWELFCKT-------AQP-QNLKNLGREMVGKCRGLPLAIVILGGLLLKNK-SYDYWSKVKEHIWRNLR---DDSVDIEEILSLSYKDLSPQMKDCFLYLARYPEDQIIVVERLKHLWIAEQFIS----DG-EDLAEGCLNELIDRNLIQTESLLLNEKVERCRVHDLVRELVIKKAKEQKLLVNF----RR
>XP_017220332.1
DLKQKIRASDTHVD-VVGFKDDIQNLMKELNS-KDPPLKIISIHGMGGLGKTSLALKLYNSNEL-RHFGTRAKVCVSNEYTIKDVLKRIIKSFKG-NMDEH--DLRQYLQQLLNQGCYLVLIDDIWDI--KAWNQIKIAFPNDNGSRIMITTRNKKVAETVD--KN-CL-ARLLREEESWELFCKT-------AEP-HNLEKLGREMVGKCGGLPLAIVILGGLLLHNK-SKDYWLKVKEHIWRNLR---DDSVDIVEILSLSYKDLSHQMRDCFLYLARFPEDEIIDVERLKHLWIAEEFIS----DG-EDLAEDCLNELINRNLIQINYSQLNGKVLACQVHDLVRELAIRKAKEQKNLVIS----RR
>XP_017220469.1
NKFQ-------EGEVFVGFQKEESDLLNQLASIK-KKLQVISIVGMAGLGKTTLATRLYNHSYVESYFYARAWITCSQLYLKRESLLEILRSVSECAMNDN--MLAHTLYRALKGRRYLIVVDDIWSI--DDWNDIRRCFPDKNGSRIMVTTRLKEVALHAQ-SD--GN-PRFLTEEEGFDLFKRKLF-EDG-NLFG-ILGFLGKRITRNCCGLPLAIVLIAGVL-KNNFDFLLWLQIQEHLSSYII---SDYNQYMDTLALSYNHLPQHLKPCFLSFGAFPVGYDIPVRQLMWLWIAEGFIG----RN-EDIAEDCLMDLINRSLVVVGKKRSNGAIKTCRIHDLLRDLCLRKAEEENFSPDIY---FQ
>XP_017221644.1
---LK----EVA-KYPVGLNSRVECLMTLLSS-T-EGVYRIGIYGMGGVGKTTLAKALYNQLL-LRGFQGSCFANIREVSKQQQLINDILK---SVKIHNE--EGTKSIREIICSAKILVLIDDI-DE-LEQYES---PFA--SGSIVIITTRDEEILDEVE-SRY-----NELDDAESLALFTQHAF--EKAK-PD-TFMVLSKDILRLAGGLPLALKVFGSYLSM--RSEVGWKSYIEKL-QRHP---N---SIQHKLLISLDALE--LKKMFLFF-----------------------IGL---KTYYSYVEHNIDILDKRCLLTTND---RDELR---MHDLLRDMGREVA-------------SR
>XP_017221713.1
---SI----DVA-RYPVGLDSRLKDLTALLSR-T-KDVIMIGIYGMGGIGKTTLAKALFNKLL-PGSFKGSCFANVREILGQQQLVHDVLR--I-VEVNSD--QGIKLIDQKICSTKILVVIDDL-ED-HQEFKS---SFA--PGSVVIITTRDEEILDEVE-TQN-----NVLGDAESETLFFQHAF--GDAQ-PN-TLKILSKDILRVAGGLPLALEVFGSSLYK--KSEVRWKSYIETL-QRSP---N---SIQQKLIISLEALE--LKKMFLLF-----------------------IGL---DTYYSYADDKIDILKKRCLLTINN---RDELR---MHDLLQDMGKEIT-------------SR
>XP_017221811.1
---YN----SMT-RHPVGIGRSVREISLWLRN-S-TNVQVFALYGVGGVGKTTIAKYVYNMNFQL--FEAASFENIREYSEQRQLLSNIYK----PTIKKN--DGMLKIKRALHHKKLLIVLDDV-DQ-VEQLDAMREWFY--QGSKIIITTRNVHLLNEHC-TR------ETLDSDDSLELFSWHAF--QDSC-PP-CYIEHSERIIKQCQGLPLALEVLGSSLRG--KKVDVWRSAMEKL-EIIP---H---CIQKILRISYDSLQ--DRDLFLFF-----------------------SGL---DECDYYTLIGIENLTDRCLLKTDK---NGNLK---MHQSIQSMGREII-------------NR
>XP_017222240.1
DVKQKIRASDNKVD-VVGFEEDIDKLMTELNN-EDPPLKIISIHGMGGSGKTSLALKLYNSNKL-RHFGTRAKVCVSNEYTIKDVLKRIIKSFKG-NMDER--DLLQYLPQLLNDGCYLVLIDDIWDI--KAWNQIKIAFPNDNGSRIMITTRNKKVAETVD--KN-AL-ARFLREEESWELFCKT-------AEP-QNLENLGREMVGRCGGLPLAIVILGGLLFHDK-SYDYWSKVTQHIWRNLR---DDSVDIVEILSLSYKDLSPQMKDCFLYLARFPEDNIIRVERLKHLWIAEEFIS----DG-EDLAEDCLNELINRNLIQIECLQLNGKVGTCRVHDLVRELAIKKAKEQKLLVIF----RR
>XP_017222241.1
DVKQKIRASDNKVD-VVGFEEDIDKLMTELNN-EDPPLKIISIHGMGGSGKTSLALKLYNSNKL-RHFGTRAKVCVSNEYTIKDVLKRIIKSFKG-NMDER--DLLQYLPQLLNDGCYLVLIDDIWDI--KAWNQIKIAFPNDNGSRIMITTRNKKVAETVD--KN-AL-ARFLREEESWELFCKT-------AEP-QNLENLGREMVGRCGGLPLAIVILGGLLFHDK-SYDYWSKVTQHIWRNLR---DDSVDIVEILSLSYKDLSPQMKDCFLYLARFPEDNIIRVERLKHLWIAEEFIS----DG-EDLAEDCLNELINRNLIQIECLQLNGKVGTCRVHDLVRELAIKKAKEQKLLVIF----RR
>XP_017222242.1
DVKQKIRASDNKVD-VVGFEEDIDKLMTELNN-EDPPLKIISIHGMGGSGKTSLALKLYNSNKL-RHFGTRAKVCVSNEYTIKDVLKRIIKSFKG-NMDER--DLLQYLPQLLNDGCYLVLIDDIWDI--KAWNQIKIAFPNDNGSRIMITTRNKKVAETVD--KN-AL-ARFLREEESWELFCKT-------AEP-QNLENLGREMVGRCGGLPLAIVILGGLLFHDK-SYDYWSKVTQHIWRNLR---DDSVDIVEILSLSYKDLSPQMKDCFLYLARFPEDNIIRVERLKHLWIAEEFIS----DG-EDLAEDCLNELINRNLIQIECLQLNGKVGTCRVHDLVRELAIKKAKEQKLLVIF----RR
>XP_017222243.1
DVKQKIRTSDKQVD-VVGFKDDIQKLMKELNS-EDPALKIISIHGMGGLGKTSLATKLYNSNEL-RDFGTRAKVCVSGEYTIKDVLKRIVKSFKG-NMDEH--DLLQYLSKLLNQGCYLVLIDDIWDI--NAWSQIKTAFPNDNGSRIIITTRNKKVAETVD--NK-GL-ARFLREEESWELFCKT-------AQP-DQLENLGKEMVGKCRGLPLAIVILGGLLLHNN-SYDYWAKVKKHIWRNLT---DDSVDIVEILSLSYKDLSPQMRDCFLYLARFQEDQIIDVERLKHLWIAEEFIS----DG-EDLAEDCLNELSNRNLIQIEYLQLNGKVGSCRVHDLVRELAIKKAKEQKLLVIF----RR
>XP_017222686.1
SS-ES----VVEPKLFVGFQEDVKSLVAHLVN-GDDSYPVIFIGGMGGLGKTTLAEKIYNHKTIKKHFPRLAWVSISQKWQAKHVLKRILISLVHLQMEYD--RLVENLLQVQQTKNCLVVLDDIWSS--DAWDLLKAAFPTTSRSKLMLTSRILDLADHVN-PRCFVHKPKVLDAEESWALLRLK--------FP----------------------------------------------------------------------------------------EEVEAETLCQLWIAEGMVL----ET-MQVAESYMGELVHKSMVQAK---YDEKIKTCQLHDLMRELSMSLAEGEDFFKVVDL--RQ
>XP_017222904.1
---KK----SMT-QHPVGIGPLVRHISSWLRN-S-TDVEVFALYGIGGVGKTTIAKCVYNMNLGL--FEGHSFENIREYSEQRQLLSDISK----PKIKNN--DGILKIKRSLHNRKLLIVLDDV-DH-VEQLNAMREWFY--QGSKIIITTRNVHLLNEHC-KR------ETLNSNDSLQLFSWHAF--QESH-PP-CYIEHSERVIKQCQGLPLALKVLGASLRG--KKVDVWRSAMEKL-NIIP---H---CIQKILRISYDSLQ--DRDLFLFF-----------------------TGL---DGCDYYTLIGIENLIDRCLLKTDE---YENLM---MHQSIQSMGREII-------------SR
>XP_017222905.1
---KK----SMT-QHPVGIGPLVRHISSWLRN-S-TDVEVFALYGIGGVGKTTIAKCVYNMNLGL--FEGHSFENIREYSEQRQLLSDISK----PKIKNN--DGILKIKRSLHNRKLLIVLDDV-DH-VEQLNAMREWFY--QGSKIIITTRNVHLLNEHC-KR------ETLNSNDSLQLFSWHAF--QESH-PP-CYIEHSERVIKQCQGLPLALKVLGASLRG--KKVDVWRSAMEKL-NIIP---H---CIQKILRISYDSLQ--DRDLFLFF-----------------------TGL---DGCDYYTLIGIENLIDRCLLKTDE---YENLM---MHQSIQSMGREII-------------SR
>XP_017223084.1
---CN----SMT-RHLVGIGPSVHDIGLWLRN-S-DNVEVFALYGVGGVGKTTIAKYVYNMNFQL--FEGGSFENIREYSEQRQLLSNISN----PTIKNN--DGMLKIKSALHHRKLLIVLDDV-DE-VEQLDAMREWFH--QGSKIIITTQNVHLLNEHC-TR------KTLNSDDSLELFSLHAF--QDSS-PS-CYIEHSERIIKLCQGLPLALKVLGASLRG--KKLDVWRSAIEKL-ETIP---H---CIQKILRISYDSLQ--DRDLFLFF-----------------------SGL---DECGYYTLIGIDNLIDRCLLKTDK---YGNLK---MHQLVQSMGREII-------------SR
>XP_017223085.1
---CN----SMT-GHLVGIGPSVQDISLWLRN-S-ETVEVFALYGVGGVGKTTIAKYVYNMNFQL--FEGGSFENIREYSEQRQLLSSISK----PTIKNN--DGLLKIKNALHHRKLLIVLDDV-DQ-VEQLDAMREWFH--QGSKIIVTTRNVHLLNEHC-TR------KTLNSDDSLELFSWHAF--QDNS-PP-CYIEQSERIIKQCQGLPLALKVLGASLRG--KKLDVWRCAIEKL-EIIP---H---CIQKILRISYDSLQ--DRDLFLFF-----------------------SGL---DECDYYTLIGIDNLIDRCLLKTDK---YGNIK---MHQLVQSMGREII-------------SR
>XP_017223086.1
---HK----NVT-RHPVGIGPSVHDINFWLRN-S-TDVEVFALYGIGGVGKTTIAKCVYNMNLGL--FEGHSFENIREYSEQRQLLSDISK----LKIKNN--DGILKIKRSLHNRKVMIVLDDV-DH-VEQLNAMREWFY--EGSKIIITTRNVHLLNEHC-TR------KTLNSDDSLELFSWHAF--QDSR-PL-CYIEHSERIIKQCQGLPLALQVLGAFLRG--KKVDVWKSAIEKL-EFIP---H---CIQKILRISYDSLQ--DRDLFLFF-----------------------TGL---DGCDYYTLIGIENLIDRCLLKTDE---YKNLI---MHQSIQSMGREII-------------SR
>XP_017224414.1
NVQKKLRTTLHQVD-VVGFKDDFKTLMAELDS-EDPSLKVISIHGMGGLGKTSLATKLFNSGEL-RYFDTRAKVCVSNEYNIIDVLKRIIKSFKG-NMDEH--DSLQYLSKLLCGGRYFALIDDIWDI--KAWEQIKIAFPNKNGSRIIITTRNKIIAQAVE--DK-CF-VRFLREDESWQLFCKR-------VEPTLNMEKLGREMVGKCGGLPLAIVVLSGLLVHNM-SYEYWLKVKEHIWRHLK---EGSFQIQEVLSLSYSDLSPQMRDCFLYLAKYPEDHVFYPRELKLPWIAEEFIS----EG-EDLAEDYLNELIDRNLIQVESLQLNGQALTCRVHDLVRELAINIAKDHKLLAVF----LR
>XP_017224654.1
---TK----HLQ-RCLFGIDPAVEEIYQQLSL-S-NDVRALGICGMGGIGKTTLAKALYDKYSLK--FNISCFENVRQNSQLHQLLKELLR----LKVRDD--SALRKLREILSTNKALIVFDDL-DQ-SNYSELICNLFS--DGSRMIITTRDSNLLNKLE----MSKVDKRLNEINSLELFSYHAF--KKSK-PP-KYLALSKSFVTYAGGLPVALKVLGSSLCG--RKDSFWKLKLEKV-QKIP---M---EIQRILELSYDELE--QKAIFLFF-----------------------LGF---RSCDFFSESGIPILLK-----------------------------------------------
>XP_017224655.1
---TK----HLQ-RCLFGIDPAVEEIYQQLSL-S-NDVRALGICGMGGIGKTTLAKALYDKYSLK--FNISCFENVRQNSQLHQLLKELLR----LKVRDD--SALRKLREILSTNKALIVFDDL-DQ-SNYSELICNLFS--DGSRMIITTRDSNLLNKLE----MSKVDKRLNEINSLELFSYHAF--KKSK-PP-KYLALSKSFVTYAGGLPVALKVLGSSLCG--RKDSFWKLKLEKV-QKIP---M---EIQRILELSYDELE--QKAIFLFF-----------------------LGF---RSCDFFSESGIPILLK-----------------------------------------------
>XP_017224656.1
---TK----HLQ-RCLFGIDPAVEEIYQQLSL-S-NDVRALGICGMGGIGKTTLAKALYDKYSLK--FNISCFENVRQNSQLHQLLKELLR----LK--------------------------------SNYSELICNLFS--DGSRMIITTRDSNLLNKLE----MSKVDKRLNEINSLELFSYHAF--KKSK-PP-KYLALSKSFVTYAGGLPVALKVLGSSLCG--RKDSFWKLKLEKV-QKIP---M---EIQRILELSYDELE--QKAIFLFF-----------------------LGF---RSCDFFSESGIPILLK-----------------------------------------------
>XP_017224931.1
---CK----GIT-PHPVGINASVHVVNKWLRN-S-TEVEVFALYGIGGVGKTTIAKYVYNMNLHL--FEGGSFENIREYSEQRQLLSDICR----PTINTN--DGVLQIPIAIRQRKLLIVLDDV-DE-VEQLDAMRDKFH--QGSKIIITTRNVHLLKEHC-RR------KKLNFSDSLELFSWHAF--RESH-PP-HYKEQSERIVKQCQGLPLALEVLGASLQG--KKVEVWRSATEKL-EIIP---H---CIQKILRISYDSLQ--DRDLFLFF-----------------------NGL---DECKYYTVIGIENLIDRCLLKIDK---YKKLR---MHHSIQSMGREII-------------SR
>XP_017225030.1
---TK----LTAPIKLVGMSSRIAEIKSRWDD-STTGANFIGFYGMGGVGKTTTANAFYDLIRGD-SFEGQYVENIGERSKQERLLSSILD----LRLDSS--MGTAWMSKKISTKKVLLIFDDI-DK-PDQVRAERSWFG--PGSTVMITTRDKGLLQPVD-VE------KLMEVSESEELFSRHAF--EGDP-AP-PHKKLLHDIVHYCGGLPLALQILGSHLFN--KPLKEWKRTLDKV-RLVP---M---FIQDKLRISYDGLD--EKTIFLLF-----------------------IGL---NACNPNAAIGISSLIKKCLLTVKD---VVCLD---MHDLLRDMGRHIV-------------SR
>XP_017225071.1
---SRQKTEELINS---GRKYAYVELWHALITSS-----VLGIYGMPGVGKTRMMEQLWKDAEEKKIFNKVTRGNVGNEKD--HLQKQILN----FVSEDNVESRASQLKQSLNAGKTLVILDD----------------SN---FQNLLTSREEKVCLKCQ---------TPLQSDEAWDQFKNIS--A---Q----SMHELAKKVCDKCGGLPLLIQAISKALQF--ETHNSWVDALEQLEKNIP---GEPQ-VYACVELSINKLHGDAKSCLFLCSLFDEDADIPMSKLIQLAT--G--------SG------------------------------------------------------------
>XP_017225293.1
---RK----HLD-TCLFGIDLAVEEIYQQLSM-S-NDVRALGICGLGGVGKTTAAKAFYNKYSHK--FDVSCFENVKQNSQLQQLLTELLR----SKVRDE--SALRKLREILSSKKALVVLDDL-DQ-SSYSEFICKLFS--DGSRMIITARDLNLPNKVE----LSKVNRHLNEINSLELFSYHAF--KKSK-PP-KYLALSESFVTYAGGLPLALKMLGSSLCG--RTNSFWKAKFQKL-EKMP---M---NIQKILQMSYDELE--EKAIFLFF-----------------------VGF---KSCDLFPEAGIPILIERCLLTIDR---NNRFQ---MHNLIQDMGRNII-------------RR
>XP_017225296.1
-------------------------------M-S-NDVRALGICGMGGVGKTTTAKAFYNKYSHI--FDVSCFENVKQYSQLQHLLTELLR----FEVRDE--SALRKLGEILSYKKALVVFEDL-DH-SSYSDLICKLFS--DGSRIIITARDLNLPNKVE----MSKVDKHLNEINSLELFSYHAF--KKSK-PP-NYIALSKSFITYAGGLPLALKVLGSSLCG--RTDSIWKAKLEKV-KKIP---L---KIQKILELSYDELE--EKAIFRFF-----------------------VGF---KSCDLFPEAGIPILVERCLLTIDL---ANRLQ---MHNLIQDMGRNVI-------------RR
>XP_017225297.1
---RK----NLE-SDLFGTDLAVEEIYQQLSM-S-DDVRALGICGMGGVGKTTLAKAFYNKYSHT--FDVSCFKNVKQNSQLQKILIELLR----FKVRDE--SAIRKLKGILSSKKALIVLDDL-DG-SSYTELICKLFI--DGSRVIITARDASLPNKVE----MLNVDKHLNRMDSLHLFSYHAF--KKSK-PP-KYLALSKSFVTYAGGLPLALKMLGS---------------------------V---E------------------------------------------------------------------------------------------------KN-----------------
>XP_017225305.1
---RK----HLD-TCLFGIDLAVEEIYQQLSM-S-NDVRALGICGMGGIGKTTTAKAFYNKYAHK--FDVSCFENVKQNSQLQQLLTELLR----FKVRDE--SALRKLREILSSKKALVVLDDL-DQ-SSYSEFICKLFS--DGSRMIITARDLNLPNKVE----LSKVNRHLNEINSLELFSYHAF--KKKQ-PP-KYIALSKSFVNYAGGIPLALKMLGSSLCG--RTNSFWKAEFQKL-KKMP---M---NIQKILQMSYDELE--EKAIFLFF-----------------------VGF---KSCDFFPEAGIPILIERCLLTIDW---NNKFQ---MHNLIQDMGRNVI-------------RR
>XP_017225333.1
---TK----HLE-RCLFGIDLAVEEIYGQLGI-S-DDVRALGICGMGGIGKTTIAKAFYNKYAHK--FDVSCFENIKQNSQLQKLLKELLR----FEVRDQ--SALRKLGEILSYKKALLVFDDL-DH-SSYSDLICELISNGDGSRMIITARDLNLPNKVQ----MSKVDKHLNEINSLELFSYHAF--KQSK-PP-KYLALSESFVTYAGGLPLALKVLGSSLRG--RTDSFWKVKLEKV-QKIP---M---EIQRILQLSYDELE--QKAIFLFF-----------------------LGF---KSCDLFPECGIPILVERCLLTVDF---DNTLQ---MHNLVKDMGRNVI-------------RR
>XP_017225343.1
---TK----HLE-RGLFGIDSAVEDIYQRLSM-S-NDVRALGICGMGGIGKTTIAKAFYNKYAHE--FDASCFENIKQNSQLQKLLKELLR----FEVRDK--SALRKLGEILSYKKALVVFDDLMDH-SSYSDLICELIS--DGGRMIITSRDLNLPNKVK-M-SMSKVDKHLNKINSLELFSYHAF--KQSK-PP-KYLALSKSFVTYAGGLPLALKVLGSSLCG--RTDSFWKVKLKKV-QKIP---M---EIQSILQLSYDELE--QKTIFLFF-----------------------LGF---RSCEFFPECGIPVLVERCLLIIDY---DNRLQ---MHNLIQDMGRNII-------------RH
>XP_017225506.1
---PK----N---EETVGLDGSIKSIEELLNS-----ATKIGIYGIGGVGKTTLAKAVFDKIHLG--FKGSCFADVMENSRQQQLLNDVLV----KDVNDA--DGKKLIETRLKDLKILVVIDDL-NH-SDPLKFK--SFA--HGSVVIITTRQKDILKEVK-PEH-----NKLDPIESLKLFQQHAF--GFRSEPD-TLMKLSNDILSLADGLPLALQIYGSVVRT--KYEDEWIEYIEDL-KETP---N---EIQDRLVISYDAID-QLKKMFLFF-----------------------IGL---ETYYPRVYVKINNLKGRCLLTIDD---KNVLH---MHDLLREMGRKVA-------------SR
>XP_017225508.1
---PK----D---EKTVGLELRIESIVAMLSS-RSTGVTKIGIHGMGGVGKTTLARAVFDKIYFD--FKGSCFANVTANSGQQQLLNDVLF----KDVKDA--SGIKLIETKLADQKILVVIDDL-NH-SDQLESK--SFG--HGSVVIITTREEDMLKEVK-TEH-----DKLGCEESLILFQQHAF--RFGSNPD-ALMKLSKDITLLADGLPLALKVFGSLLHT--KYEEEWEEFIERL-KETP---N---RIEDSLLISFQAIN-DLQKMFLFF-----------------------IGL---ETYYSYVKVKINNLKGKCLLTIDD---KNVLH---MHDLLRDMGMQVA-------------SR
>XP_017225535.1
---PK----D---EETVGLDYSIESIEAMLSN-E--GVTKIGIYGMGGVGKTTLAKAVFTKIYLL--FEGSCFANITSDSGQQQLLSDVLL----KDVNNA--QGENLIKARLRKKKILVVIDDL-NH-TYQYKSE--SFA--QGSVVIVTTRHEDILEGVI-TEC-----NKLGPRESLILFKQHAF--QFGSKPD-ALVKLSNDILYLADGLPLALKVFGSFLRT--KYTEEWRDFIEKL-KDTP---N---KIQDSLLISFNAID-QVKKMFLFF-----------------------VGL---GTYYSNVNVKINNLKKRCLLAVHD---KDVLH---MHDLLRDMGREVA-------------SR
>XP_017225536.1
---PK----D---EETVGLEFRVESIIAMLSN-E--GVTKIGIYGMGGVGKTTLAKAVFTKICLG--FEGSCFANIT-DSGQQQLLNDVLL----KDVNNA--QGENLIKAKLKNKKILVVIDDL-NY-SYQYKSG--SFA--HGSVVIVTTRHEDILEGVK-TEY-----NELGPTESLILFKQHAF--QLGSKPD-ALMELSTDILSLADGLPLALKVFGSVLYT--KHEEEWREFIEEL-KETP---N---KIQDSLLISYKAMD-QLKKMFLFF-----------------------IGL---ETYYSYVNVKMNNLKRKCLLTIDD---RNILH---MHDLLRDMGKEVA-------------SR
>XP_017225537.1
---PK----D---EETVGLEFRVESIIAMLSN-E--GVTKIGIYGMGGVGKTTLAKAVFTKICLG--FEGSCFANIT-DSGQQQLLNDVLL----KDVNNA--QGENLIKAKLKNKKILVVIDDL-NY-SYQYKSG--SFA--HGSVVIVTTRHEDILEGVK-TEY-----NELGPTESLILFKQHAF--QLGSKPD-ALMELSTDILSLADGLPLALKVFGSVLYT--KHEEEWREFIEEL-KETP---N---KIQDSLLISYKAMD-QLKKMFLFF-----------------------IGL---ETYYSYVNVKMNNLKRKCLLTIDD---RNILH---MHDLLRDMGKEVA-------------SR
>XP_017225543.1
---PK----N---EKTVGLESRIASIVAILSS-HSISVTKIGIHGMGGVGKTTLARAVFDEIYLD--FKGSCFANVTANAGQKQLLNDVLL----KDVKDA--SGKKLIETKLADQKILVVIDDL-NH-SDQLESK--SFG--HGSVVIITTREEHILKEIK-TEH-----EKLGREESLILFQQHAF--RFGY-VD-ALMKLSNDILSLADGLPLALKVFGSFLCT--KYEEEWEEFIERL-KESP---N---RIQDSLLVSFKAID-DLQKMFLFF-----------------------IGL---ETYYSYVKVKINDLKGKCLLTIDD---KNVLQ---MHDLLRDMGMQVA-------------NR
>XP_017225544.1
---PK----N---EKTVGLESRIASIVAILSS-HSISVTKIGIHGMGGVGKTTLARAVFDEIYLD--FKGSCFANVTANAGQKQLLNDVLL----KDVKDA--SGKKLIETKLADQKILVVIDDL-NH-SDQLESK--SFG--HGSVVIITTREEHILKEIK-TEH-----EKLGREESLILFQQHAF--RFGY-VD-ALMKLSNDILSLADGLPLALKVFGSFLCT--KYEEEWEEFIERL-KESP---N---RIQDSLLVSFKAID-DLQKMFLFF-----------------------IGL---ETYYSYVKVKINDLKGKCLLTIDD---KNVLQ---MHDLLRDMGMQVA-------------NR
>XP_017225560.1
---TK----HLE-RFLYGIDHVVEEIYGQLSM-S-YDVRALGICGMGGIGKTTITKAFYNKYAHE--FDISCFENVKQSSQLHQLLRELLR----LKFRDE--SALRKLREILSSNKALIVFDDL-DQ-TNYSELICKMLS--DGSRMIITARDLNLPNKVE----MSKVDKRLNESNSLELFSYHAF--KKSK-PP-RYLALSKS--------------------G--RTDSFWKVKLEKV-KKIP---M---EIQKILQLSYDELE--HKAIFLFF-----------------------LGF---RSCDFFPECGIPILVERCLLTIDF---DNRLR---MHNLIQDMGRNVI-------------RR
>XP_017225561.1
---TK----HLE-RFLYGIDHVVEEIYGQLSM-S-YDVRALGICGMGGIGKTTITKAFYNKYAHE--FDISCFENVKQSSQLHQLLRELLR----LKFRDE--SALRKLREILSSNKALIVFDDL-DQ-TNYSELICKMLS--DGSRMIITARDLNLPNKVE----MSKVDKRLNESNSLELFSYHAF--KKSK-PP-RYLALSKS--------------------G--RTDSFWKVKLEKV-KKIP---M---EIQKILQLSYDELE--HKAIFLFF-----------------------LGF---RSCDFFPECGIPILVERCLLTIDF---DNRLR---MHNLIQDMGRNVI-------------RR
>XP_017225562.1
---TK----HLE-RGLFGIDLAVEEIYQQLSI-S-NDVRALGICGMGGIGKTTIAKAFYNKHAHE--FDISCFENDKQNSQLHQLLKELLR----LKVRDG--SALRKLEKFISSKKALVVLDDL-DQ-YSCSELIYQQFS--VGSRIIFTARDTNLPNKVA----MSNVDKHLDHTDSLKLFSYHAF--NISK-PP-KYLDLSECFVMYTGGLPLALKVLGSSLCG--RTDSFWKVKLEKV-KKIP---L---KIQKVLQLSYDELE--VKAIFRFF-----------------------LDF---KSCGFFPEVGIPILVERSLLTIDL---AKRLQ---MHNLIQDMGRNV---------------L
>XP_017225563.1
---TK----HLE-RFLFGINHAVEEIYGQLSM-S-YDVRALGICGMGGIGKTTIAKAFYNKYSHK--FDISCFENVKQNSQLQQLLKELLR----LKVRDE--SALRKLREILSSNKALIVFDDL-DQ-SNYSELICNLLS--DGSRMIITARDLNLPNKVE----MSKVDKPLDEIDSLELFSYHAF--KRSK-PP-KYLALSKSFVTYAGGLPLALKVLGSSLCG--RTDSFWKVKLEKV-QKIP---M---EIQSILQLSYDELE--QKTIFLFF-----------------------LGF---RSCEFFPECGIPILVERCLLIIDS---DNRLR---MHNLIQDMGRNII-------------RR
>XP_017225564.1
---TE----HLE-RFLFGIDRAVEEIYRQLSV-S-YDVRALGICGMGGIGKTTIAKAFYNKYAQK--FDISCFENIKQNSQLHQLLKELLR----LK--------------------------------SNYSELICNLLS--DGSRMIITARDLNLPNKVE----MSKVDKPLDEIDSLELFSYHAF--KRSK-PP-KYLALSKSFVTYARGLPLALKVLGSSLCG--RTDSFWKVKLEKV-QKIP---M---EIQGILQLSYDELE--QKTIFLFF-----------------------LGF---RSCEFFPECGIPILVERCLLIIDS---DNRLR---MHNLIQNMGRNII-------------RR
>XP_017225568.1
---TK----HLE-RCLFGTDSAVEEIYRRLSM-S-NDVRALGICGMGGIGKTTIAKAFYNKYSLK--FDISCFKNEKQNSQLHQLLKELLR----LKVRNE--SALRKLTEILSSNKALIIFDDL-DQ-SNYSELIYKHFS--VGSRFIFTARDTNLPNKVA----MSNGEKYLNQMDSSELFSYHAF--NISK-PP-KYLALSQSFVTHAEGLPLALKMLGSSLCG--RTNSIWKVKLEKV-KKIP---M---KIQKILQLSYDELE--QKAIFSFF-----------------------LGF---ESCKFYPGDGIRILVDRCLLTIDS---RNRFQ---MHNY------------------------
>XP_017225575.1
---TK----HLE-RGLFGIDRAVEEIYRQLSI-S-SDVRALGICGMGGIGKTTIAKAFYNNYAHE--FDVSCFENMKQNSQLQQLLKELLR----FKVRDG--SALRKLREILSSNKALIVFDDL-DQ-PNYSEFICKLLS--DGSRMIITARDLNLPNKVE----MSNVGKHLNQTGAL----------------------------------------------------------------------------------------------------------------------------------------------------------------------------------------------
>XP_017225667.1
---LV----NVA-KEPVGIESRVEVITQLLST-S-TDIQKIGIYGMGGIGKTTIAKALFNKNFRR--FDGSCFANIREASEQEKLLSEILV----FRINND--RGINLLMERLCSKKVLIVLDDL-ND-RRQFDCSWNQFD--KESMIVITTQYVGLLEEVP-VDK-----KELNEKESLELFSRHAF--RKSL-PS-EYREVSEGIVRQAGGLPLALVVLGSYLFR--RSMGEWRSSLGQL-QQIP---R---HIQKKLLISYHALG--LQDVFLFF-----------------------IGL---NSCGFDSENNITILMERCLLSVNE---KNELR---MHDVLREMGRDIA-------------SR
>XP_017225668.1
---LV----NVA-KEPVGIESRVEVITQLLST-S-TDIQKIGIYGMGGIGKTTIAKALFNKNFRR--FDGSCFANIREASEQEKLLSEILV----FRINND--RGINLLMERLCSKKVLIVLDDL-ND-RRQFDCSWNQFD--KESMIVITTQYVGLLEEVP-VDK-----KELNEKESLELFSRHAF--RKSL-PS-EYREVSEGIVRQAGGLPLALVVLGSYLFR--RSMGEWRSSLGQL-QQIP---R---HIQKKLLISYHALG--LQDVFLFF-----------------------IGL---NSCGFDSENNITILMERCLLSVNE---KNELR---MHDVLREMGRDIA-------------SR
>XP_017225870.1
SKQQKLRTTDIEVE-VVGFEEDINILTAEIDS-TDPFLKVIYIHGMGGLGKTSLATKLHNSHEL-RHFDTRAKVCISSEYDIKDVLKRIIKSFMG-NLTEH--DLLQYLSKLLDRGRYFALIDDIWDM--KVWEQIKIAFPDKNGSRIIITTRNKDVTRMAD--DK-CF-VRFLMEEESWQLFCKK-------AEPTKSMDKLGREMVGKCGGLPLAIVVLSGLLSEKP-KYEYWSNVKEHIWRHLK---DGSFRIEDILSLSYNGLSKKKRDCFLYLARFAEDQIINVDRLKLLWIAEKFIS----DG-EDLAEDYLNELINRNLIQIATLLWNGKVSHCRVHDLVHELAINKAKELKLLGTF----PR
>XP_017225871.1
SKQQKLRTTDIEVE-VVGFEEDINILTAEIDS-TDPFLKVIYIHGMGGLGKTSLATKLHNSHEL-RHFDTRAKVCISSEYDIKDVLKRIIKSFMG-NLTEH--DLLQYLSKLLDRGRYFALIDDIWDM--KVWEQIKIAFPDKNGSRIIITTRNKDVTRMAD--DK-CF-VRFLMEEESWQLFCKK-------AEPTKSMDKLGREMVGKCGGLPLAIVVLSGLLSEKP-KYEYWSNVKEHIWRHLK---DGSFRIEDILSLSYNGLSKKKRDCFLYLARFAEDQIINVDRLKLLWIAEKFIS----DG-EDLAEDYLNELINRNLIQIATLLWNGKVSHCRVHDLVHELAINKAKELKLLGTF----PR
>XP_017226318.1
---PK----DVA-KYPVGLVPRVKELAALLGN-T-EGVIRIGLYGMGGVGKTTLAKAFYNHLL-QRSFEGCCFANIREVSGQQQLINDVLR---STRVYNE--EGTMLIRERICSAKILVLIDDL-DD-INQYES---PFA--SGSVVIITTRDEEILEDVE-SRY-----NELDDAESLTLFTRHAF--ENAD-AD-SFKLLSTEILRLAGGLPLALKVFGSHLYK--RSKVGWLAYIKKL-QKVT---D---SIQQRLMISLDALE--LKKLFLLF-----------------------LGL---ETYYSDADYYIDILRKRCLLYINN---R-VLG---MHDLLRDIGREIN-------------SR
>XP_017226319.1
---PK----DVA-KYPVGLVPRVKELAALLGN-T-EGVIRIGLYGMGGVGKTTLAKAFYNHLL-QRSFEGCCFANIREVSGQQQLINDVLR---STRVYNE--EGTMLIRERICSAKILVLIDDL-DD-INQYES---PFA--SGSVVIITTRDEEILEDVE-SRY-----NELDDAESLTLFTRHAF--ENAD-AD-SFKLLSTEILRLAGGLPLALKVFGSHLYK--RSKVGWLAYIKKL-QKVT---D---SIQQRLMISLDALE--LKKLFLLF-----------------------LGL---ETYYSDADYYIDILRKRCLLYINN---R-VLG---MHDLLRDIGREIN-------------SR
>XP_017226399.1
---FN----SIT-PHLVGIKATAEAINSWIRN-S-NDVEVFALYGIGGVGKTTIAKYVYNMNFQL--FEGCSFENIREYSEQRQLLADISK----PTINNN--DGICKIQRAVRLRKLLIVLDDV-DQ-VEQLDAMREYFH--PGSKIILTTRDVDLLKEPC-TR------ETLNLQDSSELFSRHAF--RESC-PP-YYKKHSQKILKQSEGLPLALEVLGAYVRD--KVLDVWRSAIEKL-EVIP---H---HIQKILQISYDSLE--DRDLFLFF-----------------------CGL---DERKYQTRIAIEKLIDRCLLKIE----FGNLT---MHHLIQSMGREII-------------SR
>XP_017226400.1
---FN----SIT-PHLVGIKATAEAINSWIRN-S-NDVEVFALYGIGGVGKTTIAKYVYNMNFQL--FEGCSFENIREYSEQRQLLADISK----PTINNN--DGICKIQRAVRLRKLLIVLDDV-DQ-VEQLDAMREYFH--PGSKIILTTRDVDLLKEPC-TR------ETLNLQDSSELFSRHAF--RESC-PP-YYKKHSQKILKQSEGLPLALEVLGAYVRD--KVLDVWRSAIEKL-EVIP---H---HIQKILQISYDSLE--DRDLFLFF-----------------------CGL---DERKYQTRIAIEKLIDRCLLKIE----FGNLT---MHHLIQSMGREII-------------SR
>XP_017226401.1
---FN----SIT-PHLVGIKATAEAINSWIRN-S-NDVEVFALYGIGGVGKTTIAKYVYNMNFQL--FEGCSFENIREYSEQRQLLADISK----PTINNN--DGICKIQRAVRLRKLLIVLDDV-DQ-VEQLDAMREYFH--PGSKIILTTRDVDLLKEPC-TR------ETLNLQDSSELFSRHAF--RESC-PP-YYKKHSQKILKQSEGLPLALEVLGAYVRD--KVLDVWRSAIEKL-EVIP---H---HIQKILQISYDSLE--DRDLFLFF-----------------------CGL---DERKYQTRIAIEKLIDRCLLKIE----FGNLT---MHHLIQSMGREII-------------SR
>XP_017226402.1
---FN----SIT-PHLVGIKATAEAINSWIRN-S-NDVEVFALYGIGGVGKTTIAKYVYNMNFQL--FEGCSFENIREYSEQRQLLADISK----PTINNN--DGICKIQRAVRLRKLLIVLDDV-DQ-VEQLDAMREYFH--PGSKIILTTRDVDLLKEPC-TR------ETLNLQDSSELFSRHAF--RESC-PP-YYKKHSQKILKQSEGLPLALEVLGAYVRD--KVLDVWRSAIEKL-EVIP---H---HIQKILQISYDSLE--DRDLFLFF-----------------------CGL---DERKYQTRIAIEKLIDRCLLKIE----FGNLT---MHHLIQSMGREII-------------SR
>XP_017226403.1
---FN----SIT-PHLVGIKATAEAINSWIRN-S-NDVEVFALYGIGGVGKTTIAKYVYNMNFQL--FEGCSFENIREYSEQRQLLADISK----PTINNN--DGICKIQRAVRLRKLLIVLDDV-DQ-VEQLDAMREYFH--PGSKIILTTRDVDLLKEPC-TR------ETLNLQDSSELFSRHAF--RESC-PP-YYKKHSQKILKQSEGLPLALEVLGAYVRD--KVLDVWRSAIEKL-EVIP---H---HIQKILQISYDSLE--DRDLFLFF-----------------------CGL---DERKYQTRIAIEKLIDRCLLKIE----FGNLT---MHHLIQSMGREII-------------SR
>XP_017226405.1
---HD----SIT-HHLVGINASTQAINLWIRN-S-TDVEVFALYGIGGVGKTTIAKYVYNTNFQL--FEGHSFESIREYSEQRQLLSDISK----PTINSN--DGIRKIKAAVCSRKLLVVLDDV-DQ-AEQLDAMREWFY--PGSKIILTTRNVALLEEPC-TR------QTLNLMDSLELFSWHAF--GDSL-PP-HYKEHSKRILEQCQGLPLALKVIGASLHG--KKVDVWKSAIEKL-EVIP---H---SVQKILRISYDSLQ--DRDLFLFY-----------------------NGL---DECNYYTIIGIENLIDRCLLKIEN---E-KLR---MHHSIQSMGREII-------------SR
>XP_017226406.1
---HD----SIT-HHLVGINASTQAINLWIRN-S-TDVEVFALYGIGGVGKTTIAKYVYNTNFQL--FE------------------DISK----PTINSN--DGIRKIKAAVCSRKLLVVLDDV-DQ-AEQLDAMREWFY--PGSKIILTTRNVALLEEPC-TR------QTLNLMDSLELFSWHAF--GDSL-PP-HYKEHSKRILEQCQGLPLALKVIGASLHG--KKVDVWKSAIEKL-EVIP---H---SVQKILRISYDSLQ--DRDLFLFY-----------------------NGL---DECNYYTIIGIENLIDRCLLKIEN---E-KLR---MHHSIQSMGREII-------------SR
>XP_017226407.1
---HD----SIT-HHLVGINASTQAINLWIRN-S-TDVEVFALYGIGGVGKTTIAKYVYNTNFQL--FEGHSFESIREYSEQRQLLSDISK----PTINSN--DGIRKIKAAVCSRKLLVVLDDV-DQ-AEQLDAMREWFY--PGSKIILTTRNVALLEEPC-TR------QTLNLMDSLELFSWHAF--GDSL-PP-HYKEHSKRILEQCQGLPLALKVIGASLHG--KKVDVWKSAIEKL-EVIP---H---SVQKILRISYDSLQ--DRDLFLFY-----------------------NGL---DECNYYTIIGIENLIDRCLLKIEN---E-KLR---MHHSIQSMGREII-------------SR
>XP_017226408.1
---HD----SIT-HHLVGINASTQAINLWIRN-S-TDVEVFALYGIGGVGKTTIAKYVYNTNFQL--FEGHSFESIREYSEQRQLLSDISK----PTINSN--DGIRKIKAAVCSRKLLVVLDDV-DQ-AEQLDAMREWFY--PGSKIILTTRNVALLEEPC-TR------QTLNLMDSLELFSWHAF--GDSL-PP-HYKEHSKRILEQCQGLPLALKVIGASLHG--KKVDVWKSAIEKL-EVIP---H---SVQKILRISYDSLQ--DRDLFLFY-----------------------NGL---DECNYYTIIGIENLIDRCLLKIEN---E-KLR---MHHSIQSMGREII-------------SR
>XP_017226497.1
---NS----VVA-PCAVGVEPRLETLWKMIDL-S-TEVQVLGLFGMGGVGKTTLAKALYNKLFGY--FGCRVFSDVRETS-QNMLIHHI-----SKPVSDK--AGRKTLKSVLREMKVLLVLDDI-DD-LRQLKARRKWFH--EGSILIISTRDREVLPLVN-KR------RELDSSDSIKLLSYHAL--RRDQ-PT-TFLDKAKEIVSLTGGLPLALEVFGSFLFD--MRKKDWEDALEKL-RQAS---P---RLLDVLKLSFDGLD--EQCIFLLLQ---------------------TLRM---RGCGFGAESAIKVLIARSLIKVDV---DNTFW---IHDQIKDMGRQII-------------SR
>XP_017226833.1
---FN----SIT-PHLVGINASAEAINSWIRN-S-NDVEVFALYGIGGVGKTTIAKYVYNTNFQL--FEGGSFENIREYSEQRQLLADISK----PTINNN--DGIRKIQRAVCLRKLLIVLDDV-DQ-VEQLDAMRECFH--PGSKIILTTRDVDLLKEPC-TR------ETLNLRDSSELFSRHAF--RDSC-PP-YYMEDSQRILKQCEGLPLALEVLGAYLRD--KKADVWRSAVEKL-EVIP---H---HIQKILQLSYESLE--DNNLFLFF-----------------------NEL---DECKYHTRIGIEKLIDRCLLKIDI---FEKLR---MHCLIQSMGREII-------------SR
>XP_017226834.1
---FN----SIT-PHLVGINASAEAINSWIRN-S-NDVEVFALYGIGGVGKTTIAKYVYNTNFQL--FEGGSFENIREYSEQRQLLADISK----PTINNN--DGIRKIQRAVCLRKLLIVLDDV-DQ-VEQLDAMRECFH--PGSKIILTTRDVDLLKEPC-TR------ETLNLRDSSELFSRHAF--RDSC-PP-YYMEDSQRILKQCEGLPLALEVLGAYLRD--KKADVWRSAVEKL-EVIP---H---HIQKILQLSYESLE--DNNLFLFF-----------------------NEL---DECKYHTRIGIEKLIDRCLLKIDI---FEKLR---MHCLIQSMGREII-------------SR
>XP_017226835.1
---FN----SIT-PHLVGINASAEAINSWIRN-S-NDVEVFALYGIGGVGKTTIAKYVYNTNFQL--FEGGSFENIREYSEQRQLLADISK----PTINNN--DGIRKIQRAVCLRKLLIVLDDV-DQ-VEQLDAMRECFH--PGSKIILTTRDVDLLKEPC-TR------ETLNLRDSSELFSRHAF--RDSC-PP-YYMEDSQRILKQCEGLPLALEVLGAYLRD--KKADVWRSAVEKL-EVIP---H---HIQKILQLSYESLE--DNNLFLFF-----------------------NEL---DECKYHTRIGIEKLIDRCLLKIDI---FEKLR---MHCLIQSMGREII-------------SR
>XP_017226892.1
---PT----DVA-KYPVGLDSRVEDITALLSR-T-KGVIKIGIYGMGGVGKTTLAKALFNKLL-LGSFEGSCFENVRETSGQQQLISDVLK--ISAKVSSD--QGTEQIERRICSRKSLVVIDDL-ED-PEKFES---SFA--PGSVVIITTRDEDILREVE-TQY-----NEMAGAEAETLFFRHAF--RDTE-PN-TLRILSKDVLRLAGGLPLALKVFGSYLHN--KPEVKWKSYIEKV-QRDP---D---SIEQRLRISLDANG--LKKMFLLF-----------------------IGL---DTYYPYADDKIDILEKRSLLTFNE---RDLVR---MHDLLQDMGRKIA-------------SR
>XP_017226900.1
---PT----DVA-KYPVGLDSRVEDITALLSR-T-KGVIKIGIYGMGGVGKTTLAKALFNKLL-LGSFEGSCFENVRETSGQQQLISDVLK--ISAKVSSD--QGTEQIERRICSRKSLVVIDDL-ED-PEKFES---SFA--PGSVVIITTRDEDILREVE-TQY-----NEMAGAEAETLFFRHAF--RDTE-PN-TLRILSKDVLRLAGGLPLALKVFGSYLHN--KPEVKWKSYIEKV-QRDP---D---SIEQRLRISLDANG--LKKMFLLF-----------------------IGL---DTYYPYADDKIDILEKRSLLTFNE---RDLVR---MHDLLQDMGRKIA-------------SR
>XP_017226906.1
---PT----DVA-KYPVGLDSRVEDITALLSR-T-KGVIKIGIYGMGGVGKTTLAKALFNKLL-LGSFEGSCFENVRETSGQQQLISDVLK--ISAKVSSD--QGTEQIERRICSRKSLVVIDDL-ED-PEKFES---SFA--PGSVVIITTRDEDILREVE-TQY-----NEMAGAEAETLFFRHAF--RDTE-PN-TLRILSKDVLRLAGGLPLALKVFGSYLHN--KPEVKWKSYIEKV-QRDP---D---SIEQRLRISLDANG--LKKMFLLF-----------------------IGL---DTYYPYADDKIDILEKRSLLTFNE---RDLVR---MHDLLQDMGRKIA-------------SR
>XP_017226915.1
---PT----DVA-KYPVGLDSRVEDITALLSR-T-KGVIKIGIYGMGGVGKTTLAKALFNKLL-LGSFEGSCFENVRETSGQQQLISDVLK--ISAKVSSD--QGTEQIERRICSRKSLVVIDDL-ED-PEKFES---SFA--PGSVVIITTRDEDILREVE-TQY-----NEMAGAEAETLFFRHAF--RDTE-PN-TLRILSKDVLRLAGGLPLALKVFGSYLHN--KPEVKWKSYIEKV-QRDP---D---SIEQRLRISLDANG--LKKMFLLF-----------------------IGL---DTYYPYADDKIDILEKRSLLTFNE---RDLVR---MHDLLQDMGRKIA-------------SR
>XP_017226921.1
---PT----DVA-KYPVGLDSRVEDITALLSR-T-KGVIKIGIYGMGGVGKTTLAKALFNKLL-LGSFEGSCFENVRETSGQQQLISDVLK--ISAKVSSD--QGTEQIERRICSRKSLVVIDDL-ED-PEKFES---SFA--PGSVVIITTRDEDILREVE-TQY-----NEMAGAEAETLFFRHAF--RDTE-PN-TLRILSKDVLRLAGGLPLALKVFGSYLHN--KPEVKWKSYIEKV-QRDP---D---SIEQRLRISLDANG--LKKMFLLF-----------------------IGL---DTYYPYADDKIDILEKRSLLTFNE---RDLVR---MHDLLQDMGRKIA-------------SR
>XP_017226928.1
---PT----DVA-KYPVGLDSRVEDITALLSR-T-KGVIKIGIYGMGGVGKTTLAKALFNKLL-LGSFEGSCFENVRETSGQQQLISDVLK--ISAKVSSD--QGTEQIERRICSRKSLVVIDDL-ED-PEKFES---SFA--PGSVVIITTRDEDILREVE-TQY-----NEMAGAEAETLFFRHAF--RDTE-PN-TLRILSKDVLRLAGGLPLALKVFGSYLHN--KPEVKWKSYIEKV-QRDP---D---SIEQRLRISLDANG--LKKMFLLF-----------------------IGL---DTYYPYADDKIDILEKRSLLTFNE---RDLVR---MHDLLQDMGRKIA-------------SR
>XP_017226936.1
---PT----DVA-KYPVGLDSRVEDITALLSR-T-KGVIKIGIYGMGGVGKTTLAKALFNKLL-LGSFEGSCFENVRETSGQQQLISDVLK--ISAKVSSD--QGTEQIERRICSRKSLVVIDDL-ED-PEKFES---SFA--PGSVVIITTRDEDILREVE-TQY-----NEMAGAEAETLFFRHAF--RDTE-PN-TLRILSKDVLRLAGGLPLALKVFGSYLHN--KPEVKWKSYIEKV-QRDP---D---SIEQRLRISLDANG--LKKMFLLF-----------------------IGL---DTYYPYADDKIDILEKRSLLTFNE---RDLVR---MHDLLQDMGRKIA-------------SR
>XP_017226949.1
---PT----DVA-RYPVGLDPRVKDITALLSS-T-KGVIKIGIYGMGGVGKTTLAKALFNKLL-LGSFEGSCFENVREILGQQQLISDVLK--ISVKISSG--QGTEQIERRICSRKILVVIDDL-EH-KEKFES---PFA--PGSVVIITTRNEEILREVE-TQY-----NEMGDAEAEMLFFRHAF--RDTK-PN-NLMILSKDILRLAGGLPLALEVFGSYLHN--TPEVKWKPYIEKL-QRDP---D---NIEQRLIISLDASG--LKKMFLLF-----------------------IGL---DTYYPHADDKIDILEKRSLLTFND---RDEVR---MHDLLHDMGKKIA-------------SR
>XP_017226958.1
---PT----DVA-RYPVGLDPRVKDITALLSS-T-KGVIKIGIYGMGGVGKTTLAKALFNKLL-LGSFEGSCFENVREILGQQQLISDVLK--ISVKISSG--QGTEQIERRICSRKILVVIDDL-EH-KEKFES---PFA--PGSVVIITTRNEEILREVE-TQY-----NEMGDAEAEMLFFRHAF--RDTK-PN-NLMILSKDILRLAGGLPLALEVFGSYLHN--TPEVKWKPYIEKL-QRDP---D---NIEQRLIISLDASG--LKKMFLLF-----------------------IGL---DTYYPHADDKIDILEKRSLLTFND---RDEVR---MHDLLHDMGKKIA-------------SR
>XP_017226967.1
---PT----DVA-RYPVGLDPRVKDITALLSS-T-KGVIKIGIYGMGGVGKTTLAKALFNKLL-LGSFEGSCFENVREILGQQQLISDVLK--ISVKISSG--QGTEQIERRICSRKILVVIDDL-EH-KEKFES---PFA--PGSVVIITTRNEEILREVE-TQY-----NEMGDAEAEMLFFRHAF--RDTK-PN-NLMILSKDILRLAGGLPLALEVFGSYLHN--TPEVKWKPYIEKL-QRDP---D---NIEQRLIISLDASG--LKKMFLLF-----------------------IGL---DTYYPHADDKIDILEKRSLLTFND---RDEVR---MHDLLHDMGKKIA-------------SR
>XP_017227014.1
---LV----NVA-KEPVGIESRVEELTRLLSN-N-NDIRKIGIYGMGGIGKTTIAKALYNKNFHQ--FEGSCFANVREASEQEQLLSEILV----IRVEND--RGINLLMERLSSKKVLIVLDDL-NN-RRQFDYQWNQFA--LGSRIIVTTRDAGLLEE---VDS-----EELDRDESLELFSRHAF--RKPV-PS-DYMELSEGIIYQAGGLPLALEVLGSYLFK--RSMTEWRSSLHKL-QQIP---R---NIQKKLLISYHALG--LQDVFLYF-----------------------IGL---NSCGFDSENGIIILIERCLLSINE---KNEIR---MHDLLQEMGRDIT-------------SR
>XP_017229284.1
---PT----DVA-KYPVGLESRVNDITALLSS-T-KGVIKIGIYGMGGVGKTTLAKALFNKLL-LGSFEGSCFENVRENSGQQQLISDVLK--ISVKVSSD--QGTKLIERRICSRKILVVIDDL-ED-NKKFES---PFA--PGSVVIITTRDEEILDEVE-TQY-----NEMGDAEANTLFFRHAF--RDTE-PN-TLRILSKDILHLAGRLPLALEVFGSYLYK--KPEVKWKSYIERL-QRDP---D---SIQQRLIISLDAYG--LKKMFLLF-----------------------IGL---NTYYPYADDKINILQKRSLLTFND---KNEVR---MHDLLQDTGKKIA-------------SR
>XP_017229622.1
---SLQKTEELINS---GRKDVYAELWRTLITSS-----ILGICGMPGVGKTRMMEQLWKEAQEKKIFNKVTRGNVGNEND--HLQKQILK----FESEDNAESRASQLKQSLNAGKTLVILDDVWRE--IPLD-IGIPSGDSVVSKILMTSREENVCLNCN---------TPLRNDEAWEQFKNFT--A---Q----YMQELAKKVCDKCGGLPLLIHAISKALQF--ETHNSWVDALEQLQKNIP---GEPQ-VYACVELGISKLHGDAKSCLFLCCLFPEDADIPIRELIQLAT--G--------SGNSRVLSMIDTLRLSSLLLDCE---KDRIK---LHDLIRDVGRSIASKFAFSQVTCD--KF
>XP_017229695.1
---SRHKAKELSDS---ARSDAYDKLWKALVSGG-----VLGIYGMPGVGKTTMMESLWKEALEKKIFDKVTRADVGNEDD--KLQKQILH----LNPEDDEQHRASQLKKRLNGEKILIILDDVWKE--IPLH-IGISLGDSTHRKILLTSRKKRVCMKCL---------APLGPEEAWQMFRNTP--D---N----LLPELALEVCNQCGGLPLLIHAVGKALQF--TSPDVWKDALNQLVMKIA---DDSN-VYACVKLSFDRLPDDAKSCLVLCSLYPEDASIYINKLIPLAT--G--------SGEARIRSMVEILRSSSLLLDS----EDIIK---VHDLIRDVARSIAPKYSFSLVRCG--KF
>XP_017229696.1
---SRHKAKELSDS---ARSDAYDKLWKALVSGG-----VLGIYGMPGVGKTTMMESLWKEALEKKIFDKVTRADVGNEDD--KLQKQILH----LNPEDDEQHRASQLKKRLNGEKILIILDDVWKE--IPLH-IGISLGDSTHRKILLTSRKKRVCMKCL---------APLGPEEAWQMFRNTP--D---N----LLPELALEVCNQCGGLPLLIHAVGKALQF--TSPDVWKDALNQLVMKIA---DDSN-VYACVKLSFDRLPDDAKSCLVLCSLYPEDASIYINKLIPLAT--G--------SGEARIRSMVEILRSSSLLLDS----EDIIK---VHDLIRDVARSIAPKYSFSLVRCG--KF
>XP_017229697.1
---SRHKAKELSDS---ARSDAYDKLWKALVSGG-----VLGIYGMPGVGKTTMMESLWKEALEKKIFDKVTRADVGNEDD--KLQKQILH----LNPEDDEQHRASQLKKRLNGEKILIILDDVWKE--IPLH-IGISLGDSTHRKILLTSRKKRVCMKCL---------APLGPEEAWQMFRNTP--D---N----LLPELALEVCNQCGGLPLLIHAVGKALQF--TSPDVWKDALNQLVMKIA---DDSN-VYACVKLSFDRLPDDAKSCLVLCSLYPEDASIYINKLIPLAT--G--------SGEARIRSMVEILRSSSLLLDS----EDIIK---VHDLIRDVARSIAPKYSFSLVRCG--KF
>XP_017229698.1
---SRHKAKELSDS---ARSDAYDKLWKALVSGG-----VLGIYGMPGVGKTTMMESLWKEALEKKIFDKVTRADVGNEDD--KLQKQILH----LNPEDDEQHRASQLKKRLNGEKILIILDDVWKE--IPLH-IGISLGDSTHRKILLTSRKKRVCMKCL---------APLGPEEAWQMFRNTP--D---N----LLPELALEVCNQCGGLPLLIHAVGKALQF--TSPDVWKDALNQLVMKIA---DDSN-VYACVKLSFDRLPDDAKSCLVLCSLYPEDASIYINKLIPLAT--G--------SGEARIRSMVEILRSSSLLLDS----EDIIK---VHDLIRDVARSIAPKYSFSLVRCG--KF
>XP_017229699.1
---SRHKAKELSDS---ARSDAYDKLWKALVSGG-----VLGIYGMPGVGKTTMMESLWKEALEKKIFDKVTRADVGNEDD--KLQKQILH----LNPEDDEQHRASQLKKRLNGEKILIILDDVWKE--IPLH-IGISLGDSTHRKILLTSRKKRVCMKCL---------APLGPEEAWQMFRNTP--D---N----LLPELALEVCNQCGGLPLLIHAVGKALQF--TSPDVWKDALNQLVMKIA---DDSN-VYACVKLSFDRLPDDAKSCLVLCSLYPEDASIYINKLIPLAT--G--------SGEARIRSMVEILRSSSLLLDS----EDIIK---VHDLIRDVARSIAPKYSFSLVRCG--KF
>XP_017229840.1
---VKSNAP-----DIKGLENPMNTILSLLKLG--KDVRGIQIHGILGTGKTAIMQNLNNHEEVANMFQIVIWLKVSSDKL--DVIGNT-KSIEELNLDEN--QYKQKIWGTLKDKKYLLLLDNAKED--LSIDEI--GFPYNRGSKIVITSRFKFVCPLVD---------GVLTSKEARRMFSNIDF-SNN------AFMKIMRKVVDWCHGLPVAIKIVAGYFKF--DTESSWRNGLNTLNS-----WEDDKKMCRSLSFCCDLLKDAEKDCFYYGALYPEESNIYKDRSLDCWMAENFLG----KG------RYMLELLNLNL-----EE-DEHKKCVRMHKLIRLVALHNLGKHNCLVLSN-ISKS
>XP_017229841.1
---VKSNAP-----DIKGLENPMNTILSLLKLG--KDVRGIQIHGILGTGKTAIMQNLNNHEEVANMFQIVIWLKVSSDKL--DVIGNT-KSIEELNLDEN--QYKQKIWGTLKDKKYLLLLDNAKED--LSIDEI--GFPYNRGSKIVITSRFKFVCPLVD---------GVLTSKEARRMFSNIDF-SNN------AFMKIMRKVVDWCHGLPVAIKIVAGYFKF--DTESSWRNGLNTLNS-----WEDDKKMCRSLSFCCDLLKDAEKDCFYYGALYPEESNIYKDRSLDCWMAENFLG----KG------RYMLELLNLNL-----EE-DEHKKCVRMHKLIRLVALHNLGKHNCLVLSN-ISKS
>XP_017230126.1
---FN----SIT-PHLVGIDSSAKAINSWIRN-S-TGVEVFALYGIGGVGKTTIAKYAYNMNFQL--FEGGSFENIREYSEQRQLLSDISK----PTINNN--DGLCKIQNAIRGRKLLIVLDDV-NQ-VEQLDALRECFY--PGSKIVLTTRDVDLLKEPC-TR------ETLNFRDSLELFSFHAF--KDRC-PP-YYIEHSERILEQCEGLPLALEVLGAHLRD--KDLDVWRSAVEKL-DVIS---H---YIHKILQISYESLE--DRDLFLFF-----------------------NGL---DECKYHTRIGIEKLVDRCLLKIE----LGKLK---MHHSIQSMGREII-------------SR
>XP_017230167.1
---KR----HLE-NDLLGIDSAIEEIYQKLKM-L-NHVRALGICGMGGIGKTTIAKAFYNKYYNM--FDISCFDKVKQYSQLNQVLIGLLR----YKVTDE--SGFGQLKQILCYKKALIVLDDL-DQ-LSYSEFLCNFFS--AGSRIIVTTRDANLVNRID----IPEVDKTLGKDDSLELFSYHAF--RTPR-PP-HLKVLSESFVTYAGGLPLALKVLGSSLRG--RNQSFWKAKLEKV-KEIP---E---EILEILQLSYDELG--EKAMFLFF-----------------------VGF---KSCHFHPEVGIPILVERSLLTVDE---DNQFQ---MHDLIQEMGRRL--------------TH
>XP_017230169.1
---KR----HLE-NDLLGIDSAIEEIYQKLKM-L-NHVRALGICGMGGIGKTTIAKAFYNKYYNM--FDISCFDKVKQYSQLNQVLIGLLR----YKVTDE--SGFGQLKQILCYKKALIVLDDL-DQ-LSYSEFLCNFFS--AGSRIIVTTRDANLVNRID----IPEVDKTLGKDDSLELFSYHAF--RTPR-PP-HLKVLSESFVTYAGGLPLALKVLGSSLRG--RNQSFWKAKLEKV-KEIP---E---EILEILQLSYDELG--EKAMFLFF-----------------------VGF---KSCHFHPEVGIPILVERSLLTVDE---DNQFQ---MHDLIQEMGRRL--------------TH
>XP_017230628.1
---PK----DVG-KYPVGLDSRIRDITLLLNS-T-EGMIKFGIYGMGGVGKTTFAKALYKELF-PGSFKGSCFEDVSEVAGQQRLINDVLR---SLKVDSN--HGISSIGARICSNKILVVIDDL-DH-VTQFQS---PFA--SGSVVIITTRDEQILDEVE-PRY-----QELDAADSMALFTRHAF--GNST-PN-TLMELSNDILQHAGGLPLALKVFGANLFN--QSEEGWRWFIDKI-RRLP---N---SVERKLVISFDALK--LQDIFLFF-----------------------CGL---EGCYTFINHKIDILKKRCLLTIND---SDELG---MHDLLLDMGRKIS-------------SR
>XP_017230630.1
---PK----DVG-KYPVGLDSRIRDITLLLNS-T-EGMIKFGIYGMGGVGKTTFAKALYKELF-PGSFKGSCFEDVSEVAGQQRLINDVLR---SLKVDSN--HGISSIGARICSNKILVVIDDL-DH-VTQFQS---PFA--SGSVVIITTRDEQILDEVE-PRY-----QELDAADSMALFTRHAF--GNST-PN-TLMELSNDILQHAGGLPLALKVFGANLFN--QSEEGWRWFIDKI-RRLP---N---SVERKLVISFDALK--LQDIFLFF-----------------------CGL---EGCYTFINHKIDILKKRCLLTIND---SDELG---MHDLLLDMGRKIS-------------SR
>XP_017231234.1
---PV----PSA-RYPVGIDSHVKDLTLLNST-TTVGVTVIGLYGLAGVGKTTLAKSLYDQNFHH--FQGCCYAGVGEVSLQQQLIADVLK----FKIHNG--QGKELIREKMRSIKVLIVIDDI-DH-QDQLEF---PFA--SGSMVIITTRNESLLDKVN-IK------HRLSDDDLLQLFTQVAF--GNTQ-PS-TLMELSKKVVSYAGGIPLVLQVFGSLLYN--VPEEQWRYIIAKM-QQEY---D---SSQKVLKISFDELG--LKKMFLFF-----------------------VGL---KTYYGSVDDCINILIKRCLLTINN---ENQLM---MHDLIRDMGRNIS-------------SR
>XP_017231292.1
SS-YG----TREPEIFVGFQEDVDRLVGHLVN-SEDAYRLISICGMGGLGKTTLAEKIYHHSTIKTYFGGLAWVSISQKWQRKQVLQRILIGLVPLNFDKD--KLVENMLQIQQSKNCLIVLDDIWSI--DAWDSLKEAFPAKSRSRLMLTSRNVDVAEHAN-PNGFIHRPVLLSPDQSWELLGLR--------LPKKRMEELGRELVKNCGGLPLAIVTLGGILVT--PSLIEWEKVYNDSLLSLKSGEGKKYSLLYVLNWSYNDLPPQLKLCFLYLGKYSEDESIDAETLYQLWIAEGMVL----ET-MQVAESYLGELVHRSMVQVK---FN-NFKSCSLHDLMRDLSISQAEAEEFFKVIDL--RQ
>XP_017231629.1
---PL----DVA-KYPVGLDPRVKALTTLLSS-T-EGVIRIGIHGMGGVGKTTLAKAVYNQNI-QG-FQGSCFANVREVLKQQKLMDTILK----DKIDND--QGIELIRARICSKKVLIVIDDL-DS-KRPLEF---PFA--LGSIIIITTRNEDLLDKVE-AK------NELGDAESCLLFAQHAF--GDIK-IP-TFMELSREILGHAGGLPLALKVFGSNLLN--QPVEEWSWFIDKL-KRVS---I---EVENKLAVSFEALN--LQNFYLFF-----------------------IGM---ETCYTFVDHNFDILRKRCLLTTNG---EDELQ---MHDLLRDMGKKIA-------------SR
>XP_017231630.1
---PL----DVA-KYPVGLDPRVKALTTLLSS-T-EGVIRIGIHGMGGVGKTTLAKAVYNQNI-QG-FQGSCFANVREVLKQQKLMDTILK----DKIDND--QGIELIRARICSKKVLIVIDDL-DS-KRPLEF---PFA--LGSIIIITTRNEDLLDKVE-AK------NELGDAESCLLFAQHAF--GDIK-IP-TFMELSREILGHAGGLPLALKVFGSNLLN--QPVEEWSWFIDKL-KRVS---I---EVENKLAVSFEALN--LQNFYLFF-----------------------IGM---ETCYTFVDHNFDILRKRCLLTTNG---EDELQ---MHDLLRDMGKKIA-------------SR
>XP_017231631.1
---PL----DVA-KYPVGLDPRVKALTTLLSS-T-EGVIRIGIHGMGGVGKTTLAKAVYNQNI-QG-FQGSCFANVREVLKQQKLMDTILK----DKIDND--QGIELIRARICSKKVLIVIDDL-DS-KRPLEF---PFA--LGSIIIITTRNEDLLDKVE-AK------NELGDAESCLLFAQHAF--GDIK-IP-TFMELSREILGHAGGLPLALKVFGSNLLN--QPVEEWSWFIDKL-KRVS---I---EVENKLAVSFEALN--LQNFYLFF-----------------------IGM---ETCYTFVDHNFDILRKRCLLTTNG---EDELQ---MHDLLRDMGKKIA-------------SR
>XP_017231913.1
SS-NR----TPEPEIFVGFHEDVECLVRHLVN-ADDSYPLISICGMGGLGKTTLAQKIYNHSAIKTRFAGLAWVSISRKWQTDRVLQRILICLVPLNMDTD--KLVEYMLQIQERKKCLIVLDDIWST--DAWDALKGAFPAKSISKLMLTSRNAEVAEHVN-LNGLIHQPECLSPEQSWELLKLK--------LH-NRMEELGREMVEYCAGLPLAIVILGGILVT--PSLIEWEKVYRDSKSSLKAGKGEAYRILSFLVWSYNDLPPQLKPCFLYLSKFGEDKCIKVRTLYQLWIAEGMVL----ET-TQVAESYMGELVQRSMVQVT---FNVKFKDCSLHDLMRDMSLIQAKAEDFFEVIHF--TR
>XP_017232023.1
---SRHKAKELSDS---ARSDAYDELWKALESGG-----ILGIYGMPGVGKTTMMESIWKEALVKKIFDKVTRADVGNEDD--KLQKQILH----LNPEDDERHRASQLKNRLNEEKILIILDDVWRE--IPLH-IGIPLGDSTHHKILLTSRKKKVCMKCL---------APLDTDEAWQMFRNTA--D---N----LLPELAQEVCKKCGGLPLLIHAVGKALQF--TSHDVWKDALNQLEKKIA---DDPK-VYACVKLSFDKLPDDAKSCLVLCSLYPEDAHIYINKLIRLAT--G--------SGEARIRSMVEILTSSSLLLDS----EDMIK---VHDLIRDVARSIAPKYLFSSVRCG--KF
>XP_017232031.1
---SRHKAKELSDS---ARSDAYDELWKALESGG-----ILGIYGMPGVGKTTMMESIWKEALVKKIFDKVTRADVGNEDD--KLQKQILH----LNPEDDERHRASQLKNRLNEEKILIILDDVWRE--IPLH-IGIPLGDSTHHKILLTSRKKKVCMKCL---------APLDTDEAWQMFRNTA--D---N----LLPELAQEVCKKCGGLPLLIHAVGKALQF--TSHDVWKDALNQLEKKIA---DDPK-VYACVKLSFDKLPDDAKSCLVLCSLYPEDAHIYINKLIRLAT--G--------SGEARIRSMVEILTSSSLLLDS----EDMIK---VHDLIRDVARSIAPKYLFSSVRCG--KF
>XP_017232038.1
---SRHKAKELSDS---ARSDAYDELWKALESGG-----ILGIYGMPGVGKTTMMESIWKEALVKKIFDKVTRADVGNEDD--KLQKQILH----LNPEDDERHRASQLKNRLNEEKILIILDDVWRE--IPLH-IGIPLGDSTHHKILLTSRKKKVCMKCL---------APLDTDEAWQMFRNTA--D---N----LLPELAQEVCKKCGGLPLLIHAVGKALQF--TSHDVWKDALNQLEKKIA---DDPK-VYACVKLSFDKLPDDAKSCLVLCSLYPEDAHIYINKLIRLAT--G--------SGEARIRSMVEILTSSSLLLDS----EDMIK---VHDLIRDVARSIAPKYLFSSVRCG--KF
>XP_017232047.1
---SRHKAKELSDS---ARSDAYDELWKALESGG-----ILGIYGMPGVGKTTMMESIWKEALVKKIFDKVTRADVGNEDD--KLQKQILH----LNPEDDERHRASQLKNRLNEEKILIILDDVWRE--IPLH-IGIPLGDSTHHKILLTSRKKKVCMKCL---------APLDTDEAWQMFRNTA--D---N----LLPELAQEVCKKCGGLPLLIHAVGKALQF--TSHDVWKDALNQLEKKIA---DDPK-VYACVKLSFDKLPDDAKSCLVLCSLYPEDAHIYINKLIRLAT--G--------SGEARIRSMVEILTSSSLLLDS----EDMIK---VHDLIRDVARSIAPKYLFSSVRCG--KF
>XP_017232155.1
SL-SE----TVEPEIFVGFHGAVDRLVGHLVK-SDDCYPLISICGMGGLGKTTLAQKIYNHPTIKASFAGLAWVSISQKWQTKLVLQRILICLIHLTWDDD--KLVENLLEIQQRKKCLIVLDDIWTT--DAWDSIKSAFTATSVSKLMLTSRNVEVAVHVN-REGFIYQPECLNEEQSWELLKLK--------VP-TVMEKLGREMVKKCAGLPLAIVILGGILVT--PSLMEWEKVYADSLGSLEKGKGEDQRLFHVLVWSYNDLPPQLKPCFLYLGKFGEDEQIEVETLYQLWIAEGLVL----ET-MQVAESYMGELIHRSMVQVT---FDMKIKSSSLHDLMRDLSLFQAKVEDFSEVIDL--RQ
>XP_017232616.1
---PM----QVA-KYPVGLYSRVDEITLLLKS-F-GSVTKIGLYGMGGVGKTTLAKAVYNLNLRD--FQASCFADIREVARQQQLIHDILQ----ITIHND--RGINMIQARIRTTRVLIVLDDL-DN-LKPFEY---TFS--PRSAIVITTRNEDLLDQVE-PRY-----NELSDAESLQLFKEHAF--GDNA-KP-TLLQLSEEIIKHAKGLPLALEIFGSNLLN--KPEARWRWFMDKL-QRFP---N---NIQEKLMISFDALR--LQDIFLFF-----------------------VRL---ETYYSFGEHNIDILKKFCLLTIED---DNELS---MHDLVCKMGRGIC-------------RR
>XP_017232935.1
SL-------HDVDKDFTGMKEDIDKLIPQLME--DNDCEVISICGMGGQGKTTLAKRLYNHATIRAHFKAFAWVCITQQFDRQKVFRRVLKELGNEKMTVE--ELVGELYKLQKETNCLVVIDDIWTV--DSWKILKPAFPISSGSKILLTTRYQNVA-----NTGQMHKVIGLTADEGWELLSKKIH-N----LP-DALKSIGMNMVKRCKLLPLAISSLGGILKG---SLREWEKINKDISFYLAKGERDDEYVRQVLGLSYDSLPPVLRYCFLCFANYEEDEVISTEDLYMYWMAEGLIS----DM-LDVAERYLDELAHRSLVQVE---TEFKYKTCRIHDLIRDLCLSKVEEEKVINAIHF--RR
>XP_017232936.1
SL-------HDVDKDFTGMKEDIDKLIPQLME--DNDCEVISICGMGGQGKTTLAKRLYNHATIRAHFKAFAWVCITQQFDRQKVFRRVLKELGNEKMTVE--ELVGELYKLQKETNCLVVIDDIWTV--DSWKILKPAFPISSGSKILLTTRYQNVA-----NTGQMHKVIGLTADEGWELLSKKIH-N----LP-DALKSIGMNMVKRCKLLPLAISSLGGILKG---SLREWEKINKDISFYLAKGERDDEYVRQVLGLSYDSLPPVLRYCFLCFANYEEDEVISTEDLYMYWMAEGLIS----DM-LDVAERYLDELAHRSLVQVE---TEFKYKTCRIHDLIRDLCLSKVEEEKVINAIHF--RR
>XP_017232937.1
SP-HQ----IFEPDIFIGVHGVVDSLIRHLVD-SDDCYPLISICGMGGLGKTTLAQKIYNHSTIKNHFAGLAWVSISQKWQTKNVLRRILICLTPLGFDEA--KLVNNLIQVQERKKCLIVLDDIWTK--DAWDSIKGAFAAKCLSKLMLTSRNVDVPKYVH-PKGFVHEPGCLDAEQSWELLRFK--------LPKKRMEEMGREMVEYCAGLPLAIVMLGGILVT--PSLIEWEKVYRDTMLSLERGKEEVYHLHEVLVWSYNDLPPQLKPCFLYLGKFNEDEWIEVETLYQLWIAEGMVL----ET-MQVAESYLGELVHRSMVQVK---YDIKFKSCSLHDLMRDLSLSQAKEEDLYKVIDL--RQ
>XP_017232992.1
SL-------HDVERDFVGMENEIEQLISHLKN--DNGCEVVSICGMGGLGKTTLAKKLYNHVEIKAHFEAFAWVCITQQFEKEKVFKGLLKQLLPSKMDDA--KVVKELYKVQQGKNCLIVIDDIWSV--KSWVDISAAFPVTGNSKILLTTRNEIVAK--K-SEGSIYKIQGLTEEQGWQLLSKKIS-R----DP-GEMEEIGRNMVKRCRGLPLAISTLGGLLKG---LLSEWERINRNISSYLSRGES-DEGVKWVLGMSYDSLLPHLRHCFLCFANYKEDEIIDTMGLYMHWIAQGLIR----EM-LDVAERYLDELVYRSLVQIEP--TEEKYNKCRVHDLILDLCRSKAQEENFTNLI----RR
>XP_017233007.1
SL-NG----TVEPPIFVGFQGAVDLLVGHLVK-SDDSHPLVSICGMGGLGKTTLAEKIYNHSTIRACFDGLAWVSISQKWEKKQVLQRILVCLDHLAMNDD--SLLKAL---------------------------------------------------------------------------------------------------------------------------------------------------------------------------------------------------------------------------------------------------------------------
>XP_017233010.1
SL-YG----TVEPPIFVGFQGAVDLLVGHLVK-SDDSHPLVSICGMGGLGKTTLAEKIYNHSTIRACFDGLAWVSISQKWEKKQVLQRILVCLNHLAMNDD--SLVKNLLQIQEKKKCLIVLDDIWSN--DAWDSLKAAFTAGSLSKLMLTSRNVEVAEHVN-PRGFIYQPECLSADQSWELLRLK--------LP-KRREEIGREMVKKCGGLPLAIVILGGILVT--PSLRQWERVYNDSLSSLKKGKGENQNLNDILVRSYKELPPQLKSCFLYLGKFSEDEWIEAENLYQLWIAEGIIL----ET-MQVAESYMGELLHKSMVQVR---FDSKLKSFSLHDLMRDLSVSQGKAEDFLNEIKL--RK
>XP_017233048.1
SS-NR-----------------VECLVRHLVN-ADDSYPLISICGMGGLGKTTLAQKIYNHSAIKTHFAGLAWVSISQKWQTDRVLQRILICLAPLDMDTD--ELVEYMLQIQERKKCLIVLDDIWST--DAWDSLKAAFTSKSVSKLMLTSRNVKVAEHVN-PEGFIHQPECLSAEQSWELLKLK--------LR-ERMEEIGREMVEYCAGLPLAIIILGGILVT--PSLIEWEKVYRDGKSSLKAGKGEAYRILSFLVWSYNDLPSQLKPCFLYLSKFGEDNWIKSETLYHLWIAEGLVL----ET-IQVAESYMGELVHRSMVQER---FDVKFKACSLHDLMRDMSLIQAKAEDFFDDTHF--TR
>XP_017233050.1
SS-NR----TPEPELFVGFHEDVECLVRHLVD-THDSYPLISICGMGGLGKTTLAQKIYNHSAIKTHFAGLAWVSISRKWQTDRVLQRILICLVPLNMDSN--KLVEYMLHIKERKKCLIVLDDIWST--DAWDALKAAFPAKSISKLMLTSRNVEVAKHVN-LNGFIHKPECLNPEQSWELLKLK--------LH------------------------------------------------------------------------------------------------YKV-----------------------------------------------------DMSFI----------------Q
>XP_017233053.1
SS-NR----TPEPEIFVGYHKDVERLVRRLVN-ADDSYPLISICGMGGLGKTTLAQKIYNHSAIKTHFAGLAWVTISQKWQTDRVLQRILICLVPLNMDTD--KLVEYMLQIQERKKCLIVLDDIWSP--HAWDALKAAFPAKSMSKLMLTSRNAEVAEHVN-LNGFIHKPKILSPEQSWELLKLK--------LH-KRMEELGREMVEHCAGLPLAIVILGGILVT--PSLIEWEKVYRDSKSSLKAGKGEAYRIVSVLVWSYNDLPPQLKPCFMYLSKFGEDKWIESQTLYQLWIAEGMVL----ET-IQVAESYMGELVHRSMVQVR---FNVKFEDFSLHDLMRDMSLIQAKAEDFIEDIHF--TR
>XP_017233057.1
SS-KR----TPEPQIFVGFHEDVECLVRHLVN-ADDSYPLISICGMGGLGKTTLAQKIYNHSAIKTHFAGLAWVSISQKWQTDRVLQRILICLVPLNMDSD--KLVEYMLKSQGKKKCLIVLDDIW-------------------------------------------------------------------------------EMVEHCAGLPLAIVVLGGILVT--PSLIEWVKVYRDSKSSLKAGKGEAYRI-SFLIWSYNDLPPQLKPCFLYLSKFSEDESIDIETLYQLWIAEGMIL----ET-IQVAESYMGELVHRNMVQVR---FDVKFEYCSLHDLMRDMSLIQAKAEDFFEEIHF--TR
>XP_017233164.1
---NA----QFE-NYLFGIDSAVEDIHQKLRL-A-DDVRVIGICGMGGIGKTTIAKAFYNSYFNK--FDISSFENVKQYPHLEQLLIDLFR----SKVPDG--SRIRKLKQILYSKKALIVLDDL-DQ-SNYTELLGNFIS--AGSRIVITTRDASLLTKA-----VMLVDKTLGKVDSLELFSYHAF--RKPV-PP-NFRELCLSFVTYAGGLPLALKVLGSSLLE--RNY-FWKAKLEKV-QQIP---E---NIQKILKLSYDELD--EKEIFLFF-----------------------VGF---KSCGFFPEVGIPILVEKCLLKINT---NNKFE---MHNLIQDMGKKL--------------TR
>XP_017233176.1
---PI----DVA-RYPVGLVSRVKAISTLI---S-EGVIRIGIHGMGGVGKTTLAKAVYNQNYQQ--FEGSCFANIREASRQKQLIADVLK----INIGND--QGIELIRARICSKRVLLVIDDL-DD-PKPLEA---SFS--PGSITIITTRNEDLLDKVQ-AK------NELDDDQSRQLFAQHAF--GNYK-VS-NFKELSEVILKRAGGLPLALEVFGSNMFN--KPEEDWRWFIDRL-NCAP---I---DIEKKLVVSFDALK--LQNIFLFY-----------------------IGM---ETCYTYVNRNIDILKKRCLITIDE---FGILG---MHDLLRDMGREIA-------------SR
>XP_017233191.1
---SD----YVA-KYPVGLDSRVKEITALFSS-P-QGVTRIGIYGMGGVGKTTLAKALYNQLL-LGSFTGICFANVREVSGQQKLINNVLK---SFEVPDE--EGIKFIRERLCSAKVLLLIDDI-DN-PRQYES---SFA--SGSVVITTTRDQEILEEVE-PKF-----NELDDAESLTLFTRYAF--GSAK-SN-TLMALSKVILHLAGGLPLALIVFGAYLST--QSLLGWKSYIEKL-QRNP---D---NIQQNLIVSLDTLE--LKKMFLFF-----------------------IGM---ETYYSYVDHNIDILRKRCLLTTND---DGELR---MHDLLRDMGREVA-------------SR
>XP_017233329.1
TVQQRLRAADYKED-VIGFEVDFQTLLAQLDN-QDPSLGLISIHGMGGLGKSTLASKLYHSSEL-SHFKSRAWVCVSEDYDIKLVLRKIIKCFRG-KMEEL--ELLGHLRKILNGDHYLAVIDDIWDV--EVWKKIKNAFPDKNGSRVIITTRNKMVAEGVE--DT-CF-VSFLSKDESWQLFYKR-------AKP-PNLEMLGKEMVDKCGGLPLAIVILSGLLLQKK-TYKFWSDVKDQLWRKLK---GESSEIQELLNLSYDDLSFHIRQCFLYLARYPEDHTIRVYKLKLLWVAEEFV-----DG-EDVAEDYLNELINRNMIQIELQTADGQVLVCKVHDLVRDLVVEKAREQKILGIF----VR
>XP_017233361.1
NLQQKLRTTNNQVD-VVGFDDDFKTLMGELDS-KDTSLRVISIHGMGGLGKTSLATKLYNSSKL-RQFNTHAKVCVSHEYNIADVLKRIIKSFKG-NMDEH--DLLQYLPQLLEEGRYFALIDDIWDV--QVWEQIRIAFPDKNGSRIIITTRNRIVAQMAE--DK-CF-VRFLREDESWQLFCKR-------AEPIPNMEKLGKEMVGKCGGLPLAIVVLSGLLLHNM-SYEYWSNVKAHIWRHLK---EGSFQIQEILSLSYNDLSPKMKDCFLFLGRYPEDHEIYPIELKLLWIAEEFIT----DG-EDLAEDYLKELINRNLIQVESLQFNGQASRCRVHDLVRELAINIAKEQKLLAVF----RR
>XP_017233427.1
---PI----NVIFENLVGLDSRIEEIVSLLSL-S-NDVIFFGIYGIGGIGKTTTAKVVFNKIVHK--FEASYFENVKNVAKQNQHISEI-----KVNLDNN--QESALMKERFWPKRVLIVLDDV-DN-IKQIKI------------------------------------------------------------------------------------------------------------Q------------------------------------------------------------------------------------------------------------------------------
>XP_017233505.1
---TK----NVA-KYPVGLDTSVEHITTLLSS-T-SGVIRFGIYGMGGVGKTTLAKALYNQLVREGSFKGSSFANCREVSGQQQLINDILR---SVRVDND--SGIRLIGVNICSTKVLVVIDDL-DH-LEQFES---QFA--SGSVVIVTTRDEELLDDVE-PIY-----NELDPDQSLALFNQHAF--GKAK-PN-SFLVLAKEIVSHAGGLPLALQVFGSSLYK--RSEAGWKSFTEKL-QRMP---D---NIQQRLVNCLDALE--LKNIFLFL-----------------------TGL---ETYYSDADYYIGILEKRCLLTIDD---SNKLR---MHDLLREMGREVS-------------SR
>XP_017233514.1
---RK----LLG-SYLFGIDSAVTEIYQMLRL-S-IDVRVVVICGMGGIGKTTIAKAFCNKYSNR--FHINCFQNEYQHSQLEQMSAQLHR----YRVTDQ--GEIRIIKDILSSQKALIILDDL-LQ-QSTLLLLHNNFS--PGSRILITTRDRKLLNKID----MPEVDKALGRNDSLKLFSSHAF--GMTM-PP-RFRELSASFVTYADGLPVALTLLGRSLYG--RNDSLWKLELEQV-LERP---Q---EIQKILQRSYDAL---EKAIFLFF-----------------------VGF---KSRNYFPQVSIPILVERCLLTVDR---NNKFQ---MHNLIQVMGREL--------------KH
>XP_017233517.1
---SM----DVA-KYPVGLDSPLKVLTTLLDN-REEGFTKIGIYGMGGVGKTTLAKALFNQLLKTRSFKGSCFANVREVSRQQQFINNVLK---SIEVDNE--KGIMLVKERICSTKVLLLIDDV-DD-PRQYES---SFA--LGSVVITTTRDQDILDEVE-PKF-----NELDDADSLALFTRHAF--RNAE-QN-TLMVLSTNILRHAGGLPLALEVFGSYLYN--KSEVGWKSYIEKL-QRVT---E---NIQQKLKISLDAIE--LKKIFLFF-----------------------TRL---ETYYHFADHKIDILQKKCLVKINY---NAYLGELEMHDLLRDMGRATV-------------SR
>XP_017233920.1
---PR----EVA-AFPTGLETRVKDITTLMSS-T-EGVTIIGMYGMGGVGKTTLAKALYNQLLERR-FRCCCFADVREIAGQQQFIDEFLR---SHTIHNE--EGTKFIRERFGSAKVMVLIDDI-NE-LKHYKN---IFG--PGSVVIVTTRDEELLLGVE-GRY-----NLMEDEDSLALFSHHAF--GNAV-PE-ALKVLLKDILSLAGGLPLALVVFGAYLST--QSEGGWKGYIEKL-QRIP---D---IIQQKLLISLNAIE--LKKIFLFF-----------------------VGL---ETYYSYVDHKIDTLKKRCLLIINN---RYELR---MHHLVRDMGRELA-------------SR
>XP_017234402.1
SL-YR----TVEPELFVGFHKDVDSLVGHLVD-SDDCHRLISICGMGGLGKTTLAQKIYNHSTIKTYFSGLAWVTISQKWQTKLVLQRILICLVPLESDND--KLVEDLLQIQQQRKCLIVLDDIWSA--DAWDSLKAALKVNSVSKLLLTSRSIDVATYVN-PKGYIHRPEFLSQEQSWELLQLK--------LIPKKMEELGREMVRSCAGLPLAIMVLGGILVT--PSLIE----------------------------------------------------------------------------------------------------------------------------------------
>XP_017234608.1
SS-NR----TPEPEIFVGFHDDVECLVRHLVN-SDDSYPLISICGMGGLGKTTLAQKIYNHSAIKTHFAGLAWVSISRKWQTDRVLQRILICLVPLNMETD--KLVEYMLQIQERKKCLIVLDDIWST--HDWNALKAAFPAKSISRLMLTSRNAEVADYVN-LNGYIHKPKCLSPEQSWELLKLK--------LH-KRMEELGREMVEHCAGLPLAIVVLGGILVT--PSLIEWEKVYRDSKSSLKAGKGEAYRILSFLIWSYNDLPPQLKPCFLYLSKFSEDESIDIETLYQLWIAEGMIL----ET-IQVAESYMGELVHRNMVQVR---FDVKFESCSLHDLMRDMSLIQAKAEDFFEVIHF--TR
>XP_017234613.1
SS-NR----TPEPELFVGFHEDVECLVRHLVD-THDSYPLISICGMGGLGKTTLAQKIYNHSAIKTHFAGLAWVSISRKWQTDRVLQRILICLVPLNMDSD--KLVEYMLHIKERKKCLIVLDDIWST--DVWDALKAAFPAKSISKLMLTSRNVEVAKHVN-LNGFIHKPECLNPEQSWELLKLK--------LH------------------------------------------------------------------------------------------------YKV-----------------------------------------------------DMSFI-----------------
>XP_017234614.1
SS-NR----TPEPELFVGFHEDVECLVRHLVD-THDSYPLISICGMGGLGKTTLAQKIYNHSAIKTHFAGLAWVSISRKWQTDRVLQRILICLVPLNMDSD--KLVEYMLHIKERKKCLIVLDDIWST--DVWDALKAAFPAKSISKLMLTSRNVEVAKHVN-LNGFIHKPECLNPEQSWELLKLK--------LH------------------------------------------------------------------------------------------------YKV-----------------------------------------------------DMSFI-----------------
>XP_017234615.1
SS-NR----TPEPELFVGFHEDVECLVRHLVD-THDSYPLISICGMGGLGKTTLAQKIYNHSAIKTHFAGLAWVSISRKWQTDRVLQRILICLVPLNMDSD--KLVEYMLHIKERKKCLIVLDDIWST--DVWDALKAAFPAKSISKLMLTSRNVEVAKHVN-LNGFIHKPECLNPEQSWELLKLK--------LH------------------------------------------------------------------------------------------------YKV-----------------------------------------------------DMSFI-----------------
>XP_017234616.1
SS-NR----TPEPELFVGFHEDVECLVRHLVD-THDSYPLISICGMGGLGKTTLAQKIYNHSAIKTHFAGLAWVSISRKWQTDRVLQRILICLVPLNMDSD--KLVEYMLHIKERKKCLIVLDDIWST--DVWDALKAAFPAKSISKLMLTSRNVEVAKHVN-LNGFIHKPECLNPEQSWELLKLK--------LH------------------------------------------------------------------------------------------------YKV-----------------------------------------------------DMSFI-----------------
>XP_017234618.1
------------------------CY-------ADDSYPLISICGMGGLGKTTLAQKIYNHSAIKTHFAGLAWVSISRKWQTDRVLQRILICLVPLNMDSD--KLVEYMLQIQGRKKCLIVLDDIWST--DTWDALKAAFPAKSMSKLMLTSRNAEVAEHVN-LDGFIHKPECLSPEQSWELLKLK--------LH-KRMEELGREMVEHCAGLPLAIVVLGGILVT--PSLIEWEKVYRDSKSSLKAGKGEAYRILSFLVWSYNDLPPQLKPCFLYLSKFGEDKWIKLETLYQLWIAEGMIL----ET-IQVAESYMGELVHRNMVQVR---FDVKFESCSLHDLMRDMSLIQAKAEDFFEVIHF--TR
>XP_017234787.1
---PI----NVA-KYPVGLDTRVAGVTAFFNS-T-EGVTRIGIHGMGGIGKTTLAKAVYNQNYRR--FQGSSFANVREVSRQQQLIADILK----INVGND--HGIELIRARICPKKVLIVIDDL-DD-PKPLEY---SFA--LGSVVIITTRNEDLLDEVK-AK------NKMDKDESQQLFTQHAF--RDGE-IS-KLMELSKVILERAGGLPLALQVFGSNLLN--QTEEGWRWFIDKL-NRVP---I---DVEKNLMISFDALK--LQDIFLFY-----------------------IGM---KTCYVFVNHNIDILKKRCLITISD---KDELG---MHDLLHDMGIGIA-------------SR
>XP_017234944.1
SVKFE----HLIEKDFVGMEEEMDTLVSNLKN--TDVFEVISIWGMGGQGKTTLAKKIYNHVDIRGHFKAFAWICITQQFDREKVLKSIFKQLVPSDMEDS--ELVRELYNVQKDTMCLVVVDDIWML--AAWECLRPAFPVTVGSKILLTTRNISVA-----GLGSTYKLRSLTEEEGLLLLSRK--------FP-KEMEDVGRKIVQTCQGLPLAISTIGGILKG---GLRDWELINKDISLYLSRGGGEDEYVRQVLALSYDNLPQCMRHCFLYLGNFKEDEKIYVEELYQLWLAEGLVK----EM-LDKAERYMVEMAQRSLIEVE----RDTFRTCRVHDLIRDMCLFKGKEEKFLNLIDF--RI
>XP_017234964.1
---PK----DVA-KYPVGLDSRVEEIRTLLSS-T-ENVTKIGIYGMGGVGKTTLAKALFNRLL-LGGFTGSCFANVREVSAQQKLLNDVLK---SIEVDNE--EGTKFIRERTCSAKVLVLIDDI-YD-RKQYES---AFA--SGSVVILTTRDEETLDKVE-PRY-----KELDDAESLALFTQYAF--ESVK-PN-TLMELSEDILRLAGGLPLALEVFGSYLST--QSEVGWKSYIKKL-QRDP---D---SIQQKLLISLSALE--LKNMFLFF-----------------------IGL---ETYYSYAEHSINILQKRCLLTVNQ---SAELR---MHDLLRDMGREIA-------------SR
>XP_017235075.1
SS-NG----TVEPEIFVGLEADVDHLVGLLVD-SDGCYPLISICGMGGLGKTTLAQKIYNHSTIRRHFAGLAWASISQKWQTKEVLQRILICLVHLTWDDD--KLVENLLEIQQKKKCLIVLDDIWST--DAWDSIKVAFKAKSLSKLMLTSRNVDVAEYVD-PEGLVHKPETLSADESWKLLQLK--------LPTKRMEELGREMLRKCAGLPLAIVILGGILVT--PSLVEWEKVYYDSLSSLKRGKGENQNLFYILLWSYNELPPQLKPCFLYLGKFNEDEWIDAETLYQLWIAEGMVL----ET-MQVAESYMGELVHKSMVQVR---VDSKFKSCSLHDLMRDLSLSLAKEKHFFEAIDL--RQ
>XP_017235191.1
ATF-RPSTSLV--EHVYGREKDKEMIIDMLMKDDK---FVVPIVGMGGLGKTTLAQLVYNDEEVDRNF-LKAWACVSDNLDIPGVTRAILESLASCNLND-LNTLQVTLRQKLSGKKFLLVLDDIWSQNYEEWDLLRRPFLAGPGSKIIVTTRISDVAKMLS-----HNGANQLEPSHCLSLLARHAL-GKDNE-HP-DLKEIGENILKKCKGLPLAIKMLGGLLRTK-QFPNQWGDILKS---------KDLPGILPALRLSYRHLLPHLKQCFAFCSIYPKDYEFDKEKLIKLWMAEGLL-K------EDFGCEYFDELLSRSFFQQ------SCKSKYVMHDLINDLAVYVSGERCFRLEDNW--HS
>XP_017235560.1
---PK----YVA-EYPVGLASRVKKITTLVES-T-EGIHKIGIYGMGGVGKTTLAKAFYNENYRR--FQGSCFENVRDVSRQQQLLNNVLK----INVYND--QGIEFIRARICSMKVLIVIDDL-DD-PRQLEY---RFA--LGSIMIITTRNEDLLDEVE-AR------NELNDAESFQLFSLHAF--GNNM-IS-TLMEISQEILQQAGGLPLALKVFGSDLLK--QRQQGVTS-VDEL-KRVS---I---DVEEKLKISFDALK--LQDIFLFF-----------------------IGM---DAYYSYVDHKIDILQKRCLLTIND---RDKFV---MHDLIRDIGREVI-------------SR
>XP_017235561.1
---PK----YVA-EYPVGLASRVKKITTLVES-T-EGIHKIGIYGMGGVGKTTLAKAFYNENYRR--FQGSCFENVRDVSRQQQLLNNVLK----INVYND--QGIEFIRARICSMKVLIVIDDL-DD-PRQLEY---RFA--LGSIMIITTRNEDLLDEVE-AR------NELNDAESFQLFSLHAF--GNNM-IS-TLMEISQEILQQAGGLPLALKVFGSDLLK--QRQQGVTS-VDEL-KRVS---I---DVEEKLKISFDALK--LQDIFLFF-----------------------IGM---DAYYSYVDHKIDILQKRCLLTIND---RDKFV---MHDLIRDIGREVI-------------SR
>XP_017235562.1
---PK----YVA-EYPVGLASRVKKITTLVES-T-EGIHKIGIYGMGGVGKTTLAKAFYNENYRR--FQGSCFENVRDVSRQQQLLNNVLK----INVYND--QGIEFIRARICSMKVLIVIDDL-DD-PRQLEY---RFA--LGSIMIITTRNEDLLDEVE-AR------NELNDAESFQLFSLHAF--GNNM-IS-TLMEISQEILQQAGGLPLALKVFGSDLLK--QRQQGVTS-VDEL-KRVS---I---DVEEKLKISFDALK--LQDIFLFF-----------------------IGM---DAYYSYVDHKIDILQKRCLLTIND---RDKFV---MHDLIRDIGREVI-------------SR
>XP_017235563.1
---PK----YVA-EYPVGLASRVKKITTLVES-T-EGIHKIGIYGMGGVGKTTLAKAFYNENYRR--FQGSCFENVRDVSRQQQLLNNVLK----INVYND--QGIEFIRARICSMKVLIVIDDL-DD-PRQLEY---RFA--LGSIMIITTRNEDLLDEVE-AR------NELNDAESFQLFSLHAF--GNNM-IS-TLMEISQEILQQAGGLPLALKVFGSDLLK--QRQQGVTS-VDEL-KRVS---I---DVEEKLKISFDALK--LQDIFLFF-----------------------IGM---DAYYSYVDHKIDILQKRCLLTIND---RDKFV---MHDLIRDIGREVI-------------SR
>XP_017235564.1
---PK----YVA-EYPVGLASRVKKITTLVES-T-EGIHKIGIYGMGGVGKTTLAKAFYNENYRR--FQGSCFENVRDVSRQQQLLNNVLK----INVYND--QGIEFIRARICSMKVLIVIDDL-DD-PRQLEY---RFA--LGSIMIITTRNEDLLDEVE-AR------NELNDAESFQLFSLHAF--GNNM-IS-TLMEISQEILQQAGGLPLALKVFGSDLLK--QRQQGVTS-VDEL-KRVS---I---DVEEKLKISFDALK--LQDIFLFF-----------------------IGM---DAYYSYVDHKIDILQKRCLLTIND---RDKFV---MHDLIRDIGREVI-------------SR
>XP_017235565.1
---PK----YVA-EYPVGLASRVKKITTLVES-T-EGIHKIGIYGMGGVGKTTLAKAFYNENYRR--FQGSCFENVRDVSRQQQLLNNVLK----INVYND--QGIEFIRARICSMKVLIVIDDL-DD-PRQLEY---RFA--LGSIMIITTRNEDLLDEVE-AR------NELNDAESFQLFSLHAF--GNNM-IS-TLMEISQEILQQAGGLPLALKVFGSDLLK--QRQQGVTS-VDEL-KRVS---I---DVEEKLKISFDALK--LQDIFLFF-----------------------IGM---DAYYSYVDHKIDILQKRCLLTIND---RDKFV---MHDLIRDIGREVI-------------SR
>XP_017235566.1
---PK----YVA-EYPVGLASRVKKITTLVES-T-EGIHKIGIYGMGGVGKTTLAKAFYNENYRR--FQGSCFENVRDVSRQQQLLNNVLK----INVYND--QGIEFIRARICSMKVLIVIDDL-DD-PRQLEY---RFA--LGSIMIITTRNEDLLDEVE-AR------NELNDAESFQLFSLHAF--GNNM-IS-TLMEISQEILQQAGGLPLALKVFGSDLLK--QRQQGVTS-VDEL-KRVS---I---DVEEKLKISFDALK--LQDIFLFF-----------------------IGM---DAYYSYVDHKIDILQKRCLLTIND---RDKFV---MHDLIRDIGREVI-------------SR
>XP_017235567.1
---PK----YVA-EYPVGLASRVKKITTLVES-T-EGIHKIGIYGMGGVGKTTLAKAFYNENYRR--FQGSCFENVRDVSRQQQLLNNVLK----INVYND--QGIEFIRARICSMKVLIVIDDL-DD-PRQLEY---RFA--LGSIMIITTRNEDLLDEVE-AR------NELNDAESFQLFSLHAF--GNNM-IS-TLMEISQEILQQAGGLPLALKVFGSDLLK--QRQQGVTS-VDEL-KRVS---I---DVEEKLKISFDALK--LQDIFLFF-----------------------IGM---DAYYSYVDHKIDILQKRCLLTIND---RDKFV---MHDLIRDIGREVI-------------SR
>XP_017235569.1
---PK----YVA-EYPVGLASRVKKITTLVES-T-EGIHKIGIYGMGGVGKTTLAKAFYNENYRR--FQGSCFENVRDVSRQQQLLNNVLK----INVYND--QGIEFIRARICSMKVLIVIDDL-DD-PRQLEY---RFA--LGSIMIITTRNEDLLDEVE-AR------NELNDAESFQLFSLHAF--GNNM-IS-TLMEISQEILQQAGGLPLALKVFGSDLLK--QRQQGVTS-VDEL-KRVS---I---DVEEKLKISFDALK--LQDIFLFF-----------------------IGM---DAYYSYVDHKIDILQKRCLLTIND---RDKFV---MHDLIRDIGREVI-------------SR
>XP_017235570.1
---PK----YVA-EYPVGLASRVKKITTLVES-T-EGIHKIGIYGMGGVGKTTLAKAFYNENYRR--FQGSCFENVRDVSRQQQLLNNVLK----INVYND--QGIEFIRARICSMKVLIVIDDL-DD-PRQLEY---RFA--LGSIMIITTRNEDLLDEVE-AR------NELNDAESFQLFSLHAF--GNNM-IS-TLMEISQEILQQAGGLPLALKVFGSDLLK--QRQQGVTS-VDEL-KRVS---I---DVEEKLKISFDALK--LQDIFLFF-----------------------IGM---DAYYSYVDHKIDILQKRCLLTIND---RDKFV---MHDLIRDIGREVI-------------SR
>XP_017235573.1
-----GEGQMWHTDCMVGRDKEIKILEEWLLN-NVDTALIVAVTGTIGIGKTAMSSTVFDHLKI--HF-CAAWIYVTSRPAI-DLLRDMYTGFHRKHLDDDEEELTKIISSYLVEKKFLLVVDDLDA--LDAWEYVKRALPLNKG-KVVVTTRNPEISA-IL-----CHHVEPLSTEDSLILLRRRSC-WQQYDWPS-SGELLVEEILQICQGQPLVIATIGGMLSTVNKEPKEWDKFLGI---------LSVGNIQKALLVSYFSLQPMLKCCLLYCGIFPLHHEISCKKLIRAWVAEGFIE----LG-EEIGKLLLDDLIRRNLLEVA-RV-GAEVVSCRLLRLMQHFILKTLNRDYISILSN---KV
>XP_017235943.1
---SRLKAKELIIS---GRKGVYHKLWEMLVADS-----ILGIYGMPGVGKTRMMEQIWQEAMEKKIFQKVARANVGNEKD--KLQNQILH----FKSQDNMESRAAQLKNCLNGGKILLIFDDVWSE--IPLDYIGTSFGETKGSKILLTSRRQDLCLKCT---------TTLRDEEAWDLFQDST--S---H----SLPELAKEVCARCAGLPLLICAVGKALQF--MSYHVWKDALQKLEK------GDSQ-VYACVKLSIDRLQDDAKLCLFLCSLFPEDADIDIRKLIQFAI--GS------QSGQSTIPAMVDVLTKASLLLECR---QNITK---LHDIIRDVARSAAPTYAILHVRCG--KL
>XP_017236071.1
---PT----DVA-KYPVGLESRVKYITTLLSS-T-RSVVKIGIYGMGGVGKTTLAKALFNKLL-LGSFEGGCFENVRETSGQQQLISDVLK--ISVEISSG--QGTEQIERRIGSKKILVVIDDL-ED-PEKFES---SFA--PGSVVIITTRDKEILDEVE-TQ------NEMGDAEAETLFFRHAF--GDTK-PN-AIRILSKDVLRLAGGLPLALKVFGSYLYK--RPEVRWKSYIERL-QRDP---D---SIEQRLIISLEANG--LKKMFLLF-----------------------IGL---YTYYPYADDKIDILEKRSLLTFNV---KNEVR---MHDLLRDMGEKIA-------------SR
>XP_017236153.1
---PT----DVA-KYPVGLESRVKYITTLLSS-T-RSVVKIGIYGMGGVGKTTLAKALFNKLL-LGSFEGGCFENVRETSGQQQLISDVLK--ISVEISSG--QGTEQIERRIGSKKILVVIDDL-ED-PEKFES---SFA--PGSVVIITTRDKEILDEVE-TQ------NEMGDAEAETLFFRHAF--GDTK-PN-AIRILSKDVLRLAGGLPLALKVFGSYLYK--RPEVRWKSYIERL-QRDP---D---SIEQRLIISLEANG--LKKMFLLF-----------------------IGL---YTYYPYADDKIDILEKRSLLTFNV---KNEVR---MHDLLRDMGEKIA-------------SR
>XP_017236523.1
---EKRRKNTRKER---GIEMQYEEVPNTKSKGRKRSMKIACVSGESGIGKTELLLEFAYRFQQR--YKMVLWIGGQSRY-RQNLWSYLV-GVENKSFEEE--AAIARVRKELRNIPFLVVIDNLESE-KDWWDHVMDVLPR-GGTHVIISTRLSHVMN----LE-----PSYLSGVEAMSLMQG----SKD--YPV-EV-DALRVIEDKLGRLTLGLAIVGAILAE-----------------PINP--S-------RLLDTINRVPSLRRN-FLCFSIFHADGQRSATRMVFAWFAPSAI-----PGAHKLPEKH-HRTRKKVLYTSSKEA-DALIR-IHFNHLTKLYARKRG---------------
>XP_017236524.1
---EKRRKNTRKER---GIEMQYEEVPNTKSKGRKRSMKIACVSGESGIGKTELLLEFAYRFQQR--YKMVLWIGGQSRY-RQNLWSYLV-GVENKSFEEE--AAIARVRKELRNIPFLVVIDNLESE-KDWWDHVMDVLPR-GGTHVIISTRLSHVMN----LE-----PSYLSGVEAMSLMQG----SKD--YPV-EV-DALRVIEDKLGRLTLGLAIVGAILAE-----------------PINP--S-------RLLDTINRVPSLRRN-FLCFSIFHADGQRSATRMVFAWFAPSAI-----PGAHKLPEKH-HRTRKKVLYTSSKEA-DALIR-IHFNHLTKLYARKRG---------------
>XP_017236525.1
---EKRRKNTRKER---GIEMQYEEVPNTKSKGRKRSMKIACVSGESGIGKTELLLEFAYRFQQR--YKMVLWIGGQSRY-RQNLWSYLV-GVENKSFEEE--AAIARVRKELRNIPFLVVIDNLESE-KDWWDHVMDVLPR-GGTHVIISTRLSHVMN----LE-----PSYLSGVEAMSLMQG----SKD--YPV-EV-DALRVIEDKLGRLTLGLAIVGAILAE-----------------PINP--S-------RLLDTINRVPSLRRN-FLCFSIFHADGQRSATRMVFAWFAPSAI-----PGAHKLPEKH-HRTRKKVLYTSSKEA-DALIR-IHFNHLTKLYARKRG---------------
>XP_017236526.1
---EKRRKNTRKER---GIEMQYEEVPNTKSKGRKRSMKIACVSGESGIGKTELLLEFAYRFQQR--YKMVLWIGGQSRY-RQNLWSYLV-GVENKSFEEE--AAIARVRKELRNIPFLVVIDNLESE-KDWWDHVMDVLPR-GGTHVIISTRLSHVMN----LE-----PSYLSGVEAMSLMQG----SKD--YPV-EV-DALRVIEDKLGRLTLGLAIVGAILAE-----------------PINP--S-------RLLDTINRVPSLRRN-FLCFSIFHADGQRSATRMVFAWFAPSAI-----PGAHKLPEKH-HRTRKKVLYTSSKEA-DALIR-IHFNHLTKLYARKRG---------------
>XP_017236527.1
---EKRRKNTRKER---GIEMQYEEVPNTKSKGRKRSMKIACVSGESGIGKTELLLEFAYRFQQR--YKMVLWIGGQSRY-RQNLWSYLV-GVENKSFEEE--AAIARVRKELRNIPFLVVIDNLESE-KDWWDHVMDVLPR-GGTHVIISTRLSHVMN----LE-----PSYLSGVEAMSLMQG----SKD--YPV-EV-DALRVIEDKLGRLTLGLAIVGAILAE-----------------PINP--S-------RLLDTINRVPSLRRN-FLCFSIFHADGQRSATRMVFAWFAPSAI-----PGAHKLPEKH-HRTRKKVLYTSSKEA-DALIR-IHFNHLTKLYARKRG---------------
>XP_017236528.1
---EKRRKNTRKER---GIEMQYEEVPNTKSKGRKRSMKIACVSGESGIGKTELLLEFAYRFQQR--YKMVLWIGGQSRY-RQNLWSYLV-GVENKSFEEE--AAIARVRKELRNIPFLVVIDNLESE-KDWWDHVMDVLPR-GGTHVIISTRLSHVMN----LE-----PSYLSGVEAMSLMQG----SKD--YPV-EV-DALRVIEDKLGRLTLGLAIVGAILAE-----------------PINP--S-------RLLDTINRVPSLRRN-FLCFSIFHADGQRSATRMVFAWFAPSAI-----PGAHKLPEKH-HRTRKKVLYTSSKEA-DALIR-IHFNHLTKLYARKRG---------------
>XP_017236529.1
---EKRRKNTRKER---GIEMQYEEVPNTKSKGRKRSMKIACVSGESGIGKTELLLEFAYRFQQR--YKMVLWIGGQSRY-RQNLWSYLV-GVENKSFEEE--AAIARVRKELRNIPFLVVIDNLESE-KDWWDHVMDVLPR-GGTHVIISTRLSHVMN----LE-----PSYLSGVEAMSLMQG----SKD--YPV-EV-DALRVIEDKLGRLTLGLAIVGAILAE-----------------PINP--S-------RLLDTINRVPSLRRN-FLCFSIFHADGQRSATRMVFAWFAPSAI-----PGAHKLPEKH-HRTRKKVLYTSSKEA-DALIR-IHFNHLTKLYARKRG---------------
>XP_017236640.1
---PR----YVA-KYPVGLDSHVEGITDIISS-------KIGIYGMGGVGKSTIAKAVYNRNYSH--FQGSCFADVRLALRQQQLIHDVLE----IIMDND--RRIEFVRARISSTKVLVVIDDL-ND-LTQLES---PFA--LGSVLIITTRNEDLLDHVE-AK------NELDDAASYQLFTKLAF--KDDMIIS-TFADLSKEIIECAGGLPLALGYMGWRLLN--QEEDGWRSYMSTL-EKSS---I---SVHENLLISFDALETNLSDMFLFF-----------------------VGM---ETCYEFVKHKIGLLRKTCLLTTNS---GDKLG---MHRLHMDMGREIV-------------SR
>XP_017236641.1
---PR----YVA-KYPVGLDSHVEGITDIISS-------KIGIYGMGGVGKSTIAKAVYNRNYSH--FQGSCFADVRLALRQQQLIHDVLE----IIMDND--RRIEFVRARISSTKVLVVIDDL-ND-LTQLES---PFA--LGSVLIITTRNEDLLDHVE-AK------NELDDAASYQLFTKLAF--KDDMIIS-TFADLSKEIIECAGGLPLALGYMGWRLLN--QEEDGWRSYMSTL-EKSS---I---SVHENLLISFDALETNLSDMFLFF-----------------------VGM---ETCYEFVKHKIGLLRKTCLLTTNS---GDKLG---MHRLHMDMGREIV-------------SR
>XP_017236642.1
---TM----DVT-KYPVGLDSRVKDIASLLST-T-EVVTRIGIYGMGGIGKTTLAKAVYNQIYFR--FQGSSFENISEISRQQKLIDDILR----IKIDSD--HGIELLSTRICSTKALVVIDDL-DN-PRPLEF---PFA--PGSIIIITTRNEDVLDNVE-AK------NELSDEESWQLLTKHAF--RDGK-IS-RFKEVSQEILKCAGGLPLALEVFGSNLYK--KSEEEWTC-IDKL-KRDS---I---DVEKKLVISFDALK--LQDIFLFF-----------------------IGM---ETCYTFVNHRIDILKKRCLLMINC---RHELG---MCDLLRDMGRKIA-------------SR
>XP_017237004.1
MQT-RRKTPHSEDKLLVGRDDDISYLVQMVCK-HEVELPVTAVYGMGGQGKTTVARMVYNRDAVINMF-KRMWITVSEDFDFMKILNQMVVSLTSSVLEN-TEGLIKELQKNLKGEKFLLVLDDVWNEKPEEWDNLRNSLLEGRGSNILITTRSQEVAYAMR-----CSVSKILSEEDSYELFKRIAF-SHGGE-TE-AFEELGRRLVKRCGGLPLAIKTLGGLLHSK-ESEQEWLEIQNS---------EKS-KVLASLRLSYDNLPSSLKRCFAYCSIIPKDTDICKDELAQIWKALGFLLL------EDIGYEYFNILLCNSLLQDV-EK-DANITSCKMHDLVHDLALDLSKYHSVTVKTG---QP
>XP_017237309.1
---SRKKGKKLAVS---GRKDAYGKLWDMLVTDS-----IHGIYGMPGVGKTRMMEKIWEDTMKEKIFNKVVRVSVGSEKN--NLQDQILK----LEWED-VEQRASQLEESLNGGKILLILDDVWRE--IPLYDIGTSFGNSKGSKILLTSRAKDACLKCE---------KTLSLDEGLYLFKNTP--D---T----SLQELVQKVCNECGQLPLLIHAVGKALKD--KPHDLWEDAYNQLKRNIV---GEPQ-VYACIKLSIDNLKDDARSCLFLCSFFPEDANIRMKMLIQLAT--S--------SEESRIVAMVHHLKTSSLLLDSE---EEYIK---VHDIIRDVARSIASKYAFLQVTCN--KF
>XP_017237437.1
---SRKKAEQLTTS---GRKDAYQKLWDSLVDDG-----IHGIYGMAGVGKTRMMEQFWKDAIEMKIFNKVVRVNVGNEND--KLQEQILE----LMSKV-LERRASQLENSINSGKVLFILDDVWED--IHLDKIGTPFGNFGGSKILFTSRERDVCLSCE---------KTLRTDEALYLFKKTP--D---T----SLQELLRNVCDECGHLPLLIHAVGKALKG--KQHISWEDAHNQLKKEI----GDPR-VYKGIKLSIDNIREDARRCLFLCSMFPEDANIDMKMLIQLAT--G--------SGESRVLAMVDHLKRSSLLLDSG---KAETK---VHDIIRDIARSIASKYAFLQVTCN--RF
>XP_017237438.1
---SRKKAEQLTTS---GRKDAYQKLWDSLVDDG-----IHGIYGMAGVGKTRMMEQFWKDAIEMKIFNKVVRVNVGNEND--KLQEQILE----LMSKV-LERRASQLENSINSGKVLFILDDVWED--IHLDKIGTPFGNFGGSKILFTSRERDVCLSCE---------KTLRTDEALYLFKKTP--D---T----SLQELLRNVCDECGHLPLLIHAVGKALKG--KQHISWEDAHNQLKKEI----GDPR-VYKGIKLSIDNIREDARRCLFLCSMFPEDANIDMKMLIQLAT--G--------SGESRVLAMVDHLKRSSLLLDSG---KAETK---VHDIIRDIARSIASKYAFLQVTCN--RF
>XP_017237497.1
---ARVKKSELVAR---GLKDAYEELWNILVDDG-----IVGIHGMAGVGKTTMMKRLWIEAMAQGVFNKVTQADVRSQND--NLQQQILR----LELKDDAMLRANQLRSSLKGGKTLIVLDDVWRK--IRLEDIGTSLADSKGYKILFICRERSACLDCK---------TALTGPESWDLFEKTA--A---D----NLNKLAEEVCKKCAGLPLVIRAVARQLRS--ASHHVWTDTLNTFQTSVP---GSGD-VFASLKLSVDNHDQDVKKFLLVCSLFSRGAHISKKRLILLAA--G--------SGITRILAMIDILKSSSL--SHK---ADHLK---LRDIFRDVAVSVA--YAFLRARCG--RL
>XP_017237631.1
---TRKKAEQLTNS---GRKDTYQKLWESLVNDG-----VHGIYGMAGVGKTRMMENIWENAMKEKIFKKVVCVNVGNEDVMKKLQNQILK----LESQD-VGRRASQLENSLNGGKILLVLDDVWRA--IHLDHIGTPFVDRKGSKILFTSREMDACLKCE---------KSLWPVEALSLFKNTP--D---T----EVGELVKKVCDECGELPLLICAVGEALKR--KPHISWDDAHKQLKNKIP---GPPK-VYAGIKLSIDNLQDDAKLCLFLCSFFPEDAVIDMKMLIQLAT--G--------SVESRVLAMVHYLKTSSMLLNSG---EDETK---IHDIIRDVARSIAPKYAFLQVTCK--RF
>XP_017237632.1
---TRKKAEQLTNS---GRKDTYQKLWESLVNDG-----VHGIYGMAGVGKTRMMENIWENAMKEKIFKKVVCVNVGNEDVMKKLQNQILK----LESQD-VGRRASQLENSLNGGKILLVLDDVWRA--IHLDHIGTPFVDRKGSKILFTSREMDACLKCE---------KSLWPVEALSLFKNTP--D---T----EVGELVKKVCDECGELPLLICAVGEALKR--KPHISWDDAHKQLKNKIP---GPPK-VYAGIKLSIDNLQDDAKLCLFLCSFFPEDAVIDMKMLIQLAT--G--------SVESRVLAMVHYLKTSSMLLNSG---EDETK---IHDIIRDVARSIAPKYAFLQVTCK--RF
>XP_017237633.1
---TRKKAEQLTNS---GRKDTYQKLWESLVNDG-----VHGIYGMAGVGKTRMMENIWENAMKEKIFKKVVCVNVGNEDVMKKLQNQILK----LESQD-VGRRASQLENSLNGGKILLVLDDVWRA--IHLDHIGTPFVDRKGSKILFTSREMDACLKCE---------KSLWPVEALSLFKNTP--D---T----EVGELVKKVCDECGELPLLICAVGEALKR--KPHISWDDAHKQLKNKIP---GPPK-VYAGIKLSIDNLQDDAKLCLFLCSFFPEDAVIDMKMLIQLAT--G--------SVESRVLAMVHYLKTSSMLLNSG---EDETK---IHDIIRDVARSIAPKYAFLQVTCK--RF
>XP_017237634.1
---TRKKAEQLTNS---GRKDTYQKLWESLVNDG-----VHGIYGMAGVGKTRMMENIWENAMKEKIFKKVVCVNVGNEDVMKKLQNQILK----LESQD-VGRRASQLENSLNGGKILLVLDDVWRA--IHLDHIGTPFVDRKGSKILFTSREMDACLKCE---------KSLWPVEALSLFKNTP--D---T----EVGELVKKVCDECGELPLLICAVGEALKR--KPHISWDDAHKQLKNKIP---GPPK-VYAGIKLSIDNLQDDAKLCLFLCSFFPEDAVIDMKMLIQLAT--G--------SVESRVLAMVHYLKTSSMLLNSG---EDETK---IHDIIRDVARSIAPKYAFLQVTCK--RF
>XP_017238008.1
---SRKKAEQLTNS---GRKDAYQKLWDSLVNDG-----IHGIYGMAGVGKTRMMEQFWEDAIKKKIFKKAVRVNVGSENE--KLQEQILN----LASEV-MERRASQLENSLNGDKILLILDDVWRD--IHLDNIGTPFDNSKGSKILFTSRKKEVCLNCK---------QTLSPDEALYLFKKTSA-D---S----PLPELVKEVCDKCGQLPLLIHAVGKALKG--KPHYWWKDAHDQLKKEIT---DDPQ-VYIGIKLSIDYLQDDAKSCLFLCSMFPEDANIDMKMLIQLAT--G--------SGESRVLAMVDYLKKSSLLLDSR---DNETK---VHDIIRDVARSIASKYAFLQVTCS--RF
>XP_017238010.1
---SRKKAEQLTNS---GRKDAYQKLWDSLVNDG-----IHGIYGMAGVGKTRMMEQFWEDAIKKKIFKKAVRVNVGSENE--KLQEQILN----LASEV-MERRASQLENSLNGDKILLILDDVWRD--IHLDNIGTPFDNSKGSKILFTSRKKEVCLNCK---------QTLSPDEALYLFKKTSA-D---S----PLPELVKEVCDKCGQLPLLIHAVGKALKG--KPHYWWKDAHDQLKKEIT---DDPQ-VYIGIKLSIDYLQDDAKSCLFLCSMFPEDANIDMKMLIQLAT--G--------SGESRVLAMVDYLKKSSLLLDSR---DNETK---VHDIIRDVARSIASKYAFLQVTCS--RF
>XP_017238011.1
---SRKKAEQLTNS---GRKDAYQKLWDSLVNDG-----IHGIYGMAGVGKTRMMEQFWEDAIKKKIFKKAVRVNVGSENE--KLQEQILN----LASEV-MERRASQLENSLNGDKILLILDDVWRD--IHLDNIGTPFDNSKGSKILFTSRKKEVCLNCK---------QTLSPDEALYLFKKTSA-D---S----PLPELVKEVCDKCGQLPLLIHAVGKALKG--KPHYWWKDAHDQLKKEIT---DDPQ-VYIGIKLSIDYLQDDAKSCLFLCSMFPEDANIDMKMLIQLAT--G--------SGESRVLAMVDYLKKSSLLLDSR---DNETK---VHDIIRDVARSIASKYAFLQVTCS--RF
>XP_017238012.1
---SRKKAEQLTNS---GRKDAYQKLWDSLVNDG-----IHGIYGMAGVGKTRMMEQFWEDAIKKKIFKKAVRVNVGSENE--KLQEQILN----LASEV-MERRASQLENSLNGDKILLILDDVWRD--IHLDNIGTPFDNSKGSKILFTSRKKEVCLNCK---------QTLSPDEALYLFKKTSA-D---S----PLPELVKEVCDKCGQLPLLIHAVGKALKG--KPHYWWKDAHDQLKKEIT---DDPQ-VYIGIKLSIDYLQDDAKSCLFLCSMFPEDANIDMKMLIQLAT--G--------SGESRVLAMVDYLKKSSLLLDSR---DNETK---VHDIIRDVARSIASKYAFLQVTCS--RF
>XP_017238096.1
KKFE-----ECDGEALVGFQEEVTNLLHQLASIK-KQLQVISIVGMAGLGKTTLATRLYNDPYVVSYFYVRAWVTCSQVYRKRDLLLSILSSVTESARNDN--MLAHDLYRALKGRRYLIVIDDIWSI--KAWDDFKSCFPDNNGSRVMLTTRLKDIALHAQ-TE--GN-PRFLTEEESFDLFKRKAF-IHG-NISR-DLSSIGLNIMKKCRGLPLAIVVIAGVL-KYDMEIDWWTHVEETVSSYIV---TDVNQYMDTLALSYNHLPQHLRSCFLSFGAFREDHDIPVYKLSWLWIAKGFIL----KS-EDVAEGYLMDLIRRSLVVVGRKGLNGAIKTCRIHDLLRDLCLRKAEEENFPLDIY---QL
>XP_017238097.1
KKFE-----ECDGEALVGFQEEVTNLLHQLASIK-KQLQVISIVGMAGLGKTTLATRLYNDPYVVSYFYVRAWVTCSQVYRKRDLLLSILSSVTESARNDN--MLAHDLYRALKGRRYLIVIDDIWSI--KAWDDFKSCFPDNNGSRVMLTTRLKDIALHAQ-TE--GN-PRFLTEEESFDLFKRKAF-IHG-NISR-DLSSIGLNIMKKCRGLPLAIVVIAGVL-KYDMEIDWWTHVEETVSSYIV---TDVNQYMDTLALSYNHLPQHLRSCFLSFGAFREDHDIPVYKLSWLWIAKGFIL----KS-EDVAEGYLMDLIRRSLVVVGRKGLNGAIKTCRIHDLLRDLCLRKAEEENFPLDIY---QL
>XP_017238098.1
KKFE-----ECDGEALVGFQEEVTNLLHQLASIK-KQLQVISIVGMAGLGKTTLATRLYNDPYVVSYFYVRAWVTCSQVYRKRDLLLSILSSVTESARNDN--MLAHDLYRALKGRRYLIVIDDIWSI--KAWDDFKSCFPDNNGSRVMLTTRLKDIALHAQ-TE--GN-PRFLTEEESFDLFKRKAF-IHG-NISR-DLSSIGLNIMKKCRGLPLAIVVIAGVL-KYDMEIDWWTHVEETVSSYIV---TDVNQYMDTLALSYNHLPQHLRSCFLSFGAFREDHDIPVYKLSWLWIAKGFIL----KS-EDVAEGYLMDLIRRSLVVVGRKGLNGAIKTCRIHDLLRDLCLRKAEEENFPLDIY---QL
>XP_017238099.1
-----------QVEVFIGFQ-EASYLLQKLVSIK-KQLEVISLVGMAGLGKTTLAKRLYNDPYVVSYFYIRAWVICSHVYNKRDLLLVILRSINEQRMNDN--MLAHVLYRALKGRRYLIVIDDVWSS--SAWDDFKRCFPD-NNVKVSRT----------------------------------------G-YLLD-DLSFIERSITKTCRGLPLAIVVIAGLL-KGNFNVDWWEQVAESVSSYIA---TDETQYMDTLALSYNHLPRHLRPCFLSFGAFPEDYDIPVRKLIWLWIAEGFIP----KS-EGVAKDYLMDLISRSLVCVGKRGSNGAIKTCRIHDLLRDLALRRADEENFSPNMF---TQ
>XP_017238153.1
---------------------------EKLKDPK-----TIVIYGESGVGKTWMAKKLSDHAVEDGSFDLSIWIFMCRDHDMKALRDTVMSQLEYNDKKDDRKEEKMKKEKTIEKKRILFVLDDEGSK--VKQGDLENLLHL-RGPFKVLVTRVT-----GEAPDE-----KALADQQLSSFLVER-------GVP--GLATWAKDFHTKCKSLSADIIVLAKALCH--KDGSWLKQLDEKVS-------SDK---YNVMQLLFKEYP--LPIILLYF---LKSRSVHYNELITYWILEGYLGI---SS-QEKGHSIVMELIWRDMVIRTKSTLDGKYKLAVFHPTMTELPESVSKFDHTLQ-SNL--RS
>XP_017238231.1
---SRKKAEQLTIS---GRKDAYQKLWDSLVGDG-----IHGIYGMAGVGKTRMMEQFWEDAIKKKIFKKAVRVNVGSEND--RFQEQILK----LESEV-MEKRASQLENSLNGDKILLILDDVWRD--IRLDNIGTPFDNSKGSKILFTSREQEVCLKCQ---------KTLSPDEALYMFKKIAA-D---L----PLPELVKEVCDKCGELPLLIHAVGKALKG--KPHYWWKDAQDQLKKEIP---GDPQ-VYTGIKLSIDYLQDDAKSCLFLCSMFPEDANINMKMLIQLAT--G--------SGESRVLAMLDYLKKSSLLLGTG---ENETK---VHDIIRDVARSIASKYAFLQVTCN--RF
>XP_017238232.1
---SRKKAEQLTIS---GRKDAYQKLWDSLVGDG-----IHGIYGMAGVGKTRMMEQFWEDAIKKKIFKKAVRVNVGSEND--RFQEQILK----LESEV-MEKRASQLENSLNGDKILLILDDVWRD--IRLDNIGTPFDNSKGSKILFTSREQEVCLKCQ---------KTLSPDEALYMFKKIAA-D---L----PLPELVKEVCDKCGELPLLIHAVGKALKG--KPHYWWKDAQDQLKKEIP---GDPQ-VYTGIKLSIDYLQDDAKSCLFLCSMFPEDANINMKMLIQLAT--G--------SGESRVLAMLDYLKKSSLLLGTG---ENETK---VHDIIRDVARSIASKYAFLQVTCN--RF
>XP_017238234.1
---SRKKAKQLTDS---VRKDTYQKLWDSLVNDG-----IHGIYGMAGVGKTRMMEQLWEEAIKKKIINKAVRVNVGSEND--KLQEQILK----LESEV-MERRASQLENSLNGDKVLLILDDVWRD--IHLDDIGTPFGNSGGPKILFTSRTKEVCSKCQ---------KTLSPDEALYMFKKIPA-D---L----SLPELVKEVCDKCGELPLLIHAVGKALKG--KPHYWWKDAQDQLKKEIA---DDPQ-VYTCIKLSIDYLQVDAKSCLFLCSMFPEDAGIDMKMLIQLAT--G--------SGESRVLAIVDYLKKSSLLLDSG---DNETK---VHDIIRDVARSIASKYAFLQVTCN--RF
>XP_017238235.1
---SRKKAKQLTDS---VRKDTYQKLWDSLVNDG-----IHGIYGMAGVGKTRMMEQLWEEAIKKKIINKAVRVNVGSEND--KLQEQILK----LESEV-MERRASQLENSLNGDKVLLILDDVWRD--IHLDDIGTPFGNSGGPKILFTSRTKEVCSKCQ---------KTLSPDEALYMFKKIPA-D---L----SLPELVKEVCDKCGELPLLIHAVGKALKG--KPHYWWKDAQDQLKKEIA---DDPQ-VYTCIKLSIDYLQVDAKSCLFLCSMFPEDAGIDMKMLIQLAT--G--------SGESRVLAIVDYLKKSSLLLDSG---DNETK---VHDIIRDVARSIASKYAFLQVTCN--RF
>XP_017238236.1
---SRKKAKQLKDS---GRKDTYQKLWDSLVDDG-----IHGIYGMAGVGKTRMMEQFWEEAIKKKIFKKAVRVNVGSEND--KLQEQILK----LESEV-MENRASQLENSINRGKILLILDDVWRD--IHLDDIGTPFGNSGGPKILFTSRKKEMCLKCQ---------KTLSPGEALYMFKKIPA-D---L----PLPELVKEVCDKCGELPLVIHAVGKALKG--KPNYWWTDAHDQLQKEIA---DDPQ-VYSGIKLSIDYLQDDAKSCLFLCSMFPEDADIDIKILIQLAT--G--------SGESRVLAMVDYLKKSSLLLGSG---EDQTK---VHDIIRAVARSIASKYAFLQVTCN--RF
>XP_017238237.1
---SRKKAKQLKDS---GRKDTYQKLWDSLVDDG-----IHGIYGMAGVGKTRMMEQFWEEAIKKKIFKKAVRVNVGSEND--KLQEQILK----LESEV-MENRASQLENSINRGKILLILDDVWRD--IHLDDIGTPFGNSGGPKILFTSRKKEMCLKCQ---------KTLSPGEALYMFKKIPA-D---L----PLPELVKEVCDKCGELPLVIHAVGKALKG--KPNYWWTDAHDQLQKEIA---DDPQ-VYSGIKLSIDYLQDDAKSCLFLCSMFPEDADIDIKILIQLAT--G--------SGESRVLAMVDYLKKSSLLLGSG---EDQTK---VHDIIRAVARSIASKYAFLQVTCN--RF
>XP_017238490.1
---TK----HLE-ECLFGVDSAVEKIYKKVNI-S-DDFCTIGLWGMGGIGKTTTAKAFFNKYSKD--FDISCFENVIQNSKLEQLLSELLK----YKVPDE--RGTRLLKQILSSKKALVVLDDL-DQ-SNHSELICNLFS--DGSRIIVTTRDVNLLYRVD----ISKVYKKLSPEESLELFNCHAF--RKAT-PP-NLRELSVKIVDYVEGLPLALKVLGSSLRG--RTDSFWKAQLQKV-RVNP--------IQNILKLSYDGLG--EKALFLFF-----------------------IGF---RSCNFCPEAGIPILLERCLITIDK---NNTFQ---MHALIQDMGKDVI-------------KR
>XP_017238594.1
KTFQ------EYEEVLVGFQEEANSLLQQLASIK-KRLQVISIVGMAGNGKTTLVRKLYNDPYVVSYFHVRAWVTCSQVYDKRDLLLAILRSVVEYSKNDG--MLAHDVYRALKGRRYLIVADDIWSN--EAWDDLKRSFPDNMGSRIMLTTRLKDVALHAQ-TD--GH-PRFLTEKESIDLFGRKAF-VTT-GISS-DFIVIGMRIARKCHGLPLAIVVIAGLL-KNNLKIDWWAHAEESLSSYIV---TDESQFMDTLALSYNNLPQHLRSCFLFFGAFPEDHDVPVRKLIWLWIAEGFIH----KN-EDVAENYLMDLIGRSLVVAGRKGSNGAIKTCHIHDLLRDLCLKKIEKENFSPNIY---SQ
>XP_017239145.1
SS-SQ----TLEPEIFVGFHGDVDRLVGHLVN-SDDRYPLISICGMGGLGKTTLAQKIYNHPTIKASFAGLAWVSISQEWQTKLVLQRILICLIHLTWDDD--KLVENLLEVQQRKKCLIVLDDIWTT--DAWDSIKSAFTTTSVSKLMLTSRNAEVAEHVN-REGFIYQPECLNEEQSWELLKLK--------VP-TVMEKLGREMVKKCAGLPLAIVILGGILVT--PSVMEWEKVYADSLWSLEKGKGEDQRLFHVLVWSYNDLPPQLKPCFLYLGKFGEDEQIEAETLYQLWIAEGLVL----ET-MQVAESYMGELVHRSMVQVR---YDMKIKSASLHDLMRDLSLSRAIAEGFFEVLDL--RQ
>XP_017239146.1
SS-SQ----TLEPEIFVGFHGDVDRLVGHLVN-SDDRYPLISICGMGGLGKTTLAQKIYNHPTIKASFAGLAWVSISQEWQTKLVLQRILICLIHLTWDDD--KLVENLLEVQQRKKCLIVLDDIWTT--DAWDSIKSAFTTTSVSKLMLTSRNAEVAEHVN-REGFIYQPECLNEEQSWELLKLK--------VP-TVMEKLGREMVKKCAGLPLAIVILGGILVT--PSVMEWEKVYADSLWSLEKGKGEDQRLFHVLVWSYNDLPPQLKPCFLYLGKFGEDEQIEAETLYQLWIAEGLVL----ET-MQVAESYMGELVHRSMVQVR---YDMKIKSASLHDLMRDLSLSRAIAEGFFEVLDL--RQ
>XP_017239204.1
---TK----YLD-EHLYGIDSAVEEICWKLRM-L-DDVRAIGICGMGGIGKTTTAKAFYNKYSNL--FDVSCFENVRQYSHLERLVTELLR----CKVTDA--SGIRQLTQILRSKKALIVLDDL-DQ-TSYSQFVCKLFS--ARSRIILTTRDVNMIYKID----MSGVDKKLEQNDSLELFSYHAF--GKPK-PT-SLRNLSLSFVSHAGGIPLATKVLGSILRG--RTQSFWIGKLEEV-RRFP---V---NIHGILQVSYDDL---EKEIFLFF-----------------------VGI---ESCGFCPKVGIPILVERCLLQIDE---NYELH---MHNLIQDMGRDL--------------TR
>XP_017239205.1
---TN----HLE-DDLFGIDSTVEEIYQRLIV-S---VRAIGICGMGGIGKTTAAKAFYNKYSSK--FDISCFENVKQNSRLKQLLGELLR----YVVRND--SGMRQLKKILSSKKALIVLDDL-DQ-SSHSEFLCNLCS--AGSRIMITTRDANLLNKVD----VSDVDKELAQIDSLELFSYHAF--RKLI-PP-NFRELSISFITYAQGLPLALKVLGSSLRG--RTHAFWKAKLEKI-REFP---E---QIQKILQMSYEELD--EKAIFLFF-----------------------VGF---KSCNFFPDVGLPVLVERCLLRIDE---NNKLQ---MHNLIQDMGREVI-------------RR
>XP_017239213.1
---RK----LLE-EYLFGIDSVVEDIYQKLSM-S-SDVRAIGICGMGGIGKTTTAKAFYNKYSKE--FHITCFENGRQYSQLNQLLIELLR----YKVLDE--TGIKKLKQILCSKKALIVLDDL-YQ-PIYSEFLCDLFS--AGSRIVVTTRDANLLHKVD----ISEVDKELGYPDSLDLFSYHAF--RKPT-PP-NFRELTVSFVTYAGGLPLALKVLGSSLRG--RTQSFWKAKLEKL-QKIP---K---KIQKILQLSYDELD--LKAIFLFF-----------------------IGF---QSCDFFPDAGIPILVERCLLTIGM---NNKFQ---MHNLIQDMGTEI--------------RG
>XP_017239214.1
---KK----HLV-EYLVGINPAVEEIYGKLSM-S-NDVRAIGICGIRGIGKTTIAKAFYDKYSQK--FHISCFENQKEQSELNQLLIKLLR----YTVHNE--SGMRKLEQTLCSKKALIVLDGF-HQ-SVYSGLLHSFFF--AGSRVIITTRDANLLKKVD----LAEADKPLDKITSLELFSYHAF--RNPT-PP-SFRELTKSFATYARGVPLALEVLGSSLRS--RTDSFWKAK------------H---KLQNVLHLNYDDSD--ESAMVLFF-----------------------IGD---FPTFSSYDI---------FLN------------------------------------------
>XP_017239224.1
-----SIAKELATS---GREEAYQKL-EGLVTSS-----ILGIYGIPGTGKTRLMERITTEVGKKGTFDKVVRANVRNAKD--GIQQQLLD----FESETDVERRAGQLRSSLQGGKVLVILDDLWSE--IPLD-IGILSEDSKGGKILLTSRSEE-------------------------------------------------DICKRCGGLPLVVLAIGKALKF--KRLASWMDALNQLKNEVP---GKEE--YACLELSFDNLEDDAKKCLLLASMCPEDADIPTRMVVQLAR--G--------SDELRVHSMISILQSASLSLQGK---DGHIK---LHDIIRDMARSIA--HGFLFA-RS--KV
>XP_017239240.1
VQA-RRNTPPFEDELIVGRDDEISFLVKTVCT-HAEDLPVIAVMGMGGQGKTTLARMVYNRDVVTDMF-KRMWVTVSDDFDFMKILNQMVASLTSSVLEN-TEGLIKKLQSFLRDVKFLLVLDDVWNERTEKWNKLRDSLLGGSGSMILVTTRKQKVVDVMR-----CFITEKLSEEDSWELFKRRAF-SRGGE-TA-RFAAMGREMVERCGGLPLAINALGGLLHSK-KSEQEWLRIQDS---------ADS-DVLPSLRLSYDNLPSSLKKCFAYCSILPKDSRISKDEMVRIWMALGFLLL------EDIGREYFNILLGNCLLQNG-D-----IRDYKMHDLVHDLALDLSRNHSATVKAD---KA
>XP_017239289.1
IVQQRLRAADYKED-VIGFEKDIQTLLAQLDN-QDPSLGLISIHGMGGLGKSTLASKLYHSSEL-SHFKSRAWVCVSEDYDITHVLRKIIKCFEK-KMEEG--ELLRHLREILDGDHYLVVIDDIWDI--QVWKEIKNAFPDKNGSRIIITTRNKLVADGVE--DT-CF-VSFLSQDESWQLFCKR-------AKP-PNLEMLGKEMVDKCGGLPLAIVILSGLLLQRR-TYKFWSDVKDQLWRKLK---GESSEIQELLNLSYDDLSFDTRQCFLYLARYPEDHTIPVFELKLLWIAEEFV-----DG-EDVAEDYVNELINRNMIQIELQTADGQVLACKIHDLVRDLIIERAREHKILGSF----AR
>XP_017239520.1
EVQKRLRAADHEKD-VVGFGDDVRTLLAKLCN-EDPSLGLISIHGMGGLGKSTLASKLYHSSEL-GHFKSRAWVCVSEDYDISHVLRKIIKCFGV-KMEEV--ELLGHLRKILGGDHYLVVIDDIWDV--EVWKKIKNAFPDKNGSRVIITTRNKIVAEGVE--DT-CL-VGFLSKDESWQLFCKR-------AKP-PNLEMLGKEMVDKCGGLPLAIVILSGLLLQKK-TYKFWSDVKDQLWRKLK---GESSEIQELLNLSYDDLSCHIRQCFLYLARYPEDHTIRVRKLKLLWIAEEFV-----DG-EDVAEDYVNELINRNMIQIEVQTADGQVLSFKIHDLVRDLVIAMAREKKILGIF----AR
>XP_017239546.1
---TRKMSKELIES---GRRTAYGKIWEALVKDG-----VLGIYGMPGVGKTRMMEQTWKEIKEKGVFDKVARANFGNGKD--NIQEQLLH----LESKDNEEYRAFQLRNSINGGKILFILDDVWRY--IPLN-IGISFDETGGCKILFTSRAQDVCLNCK---------DTLTAEEAWEMFSNVS--S---K----SLLKLAMRVCNKCARLPLLIVAVGNSVAI--MGECQWKDALDLLENKIH---GEGD-IFACVELSFNQLHEDEKIFLLLCSLYREDAEIDKSLLFKLAT--D--------CKRDRVHSIVQNLKSSSLLLPGR---NDYIR---LHDIIRDVARSIA-EYAFLSITCN--KV
>XP_017239554.1
KYI-------QEVEAFVGFQAEASDLLQQLVSIK-KQLQVICIVGMAGLGKTTLAERLYNDPYVVSYFYARAWITCSQVYNKRDLLLTLVSSVVESMMDDN--MLAHALYRALKGRRYLIVIDDIWSK--EAWDDFQISFPNINGSKILLTTRIKDVAVHAQ-PK--GN-PRFLTEEESFDLFKKKAF-IMG-YYSG-QMYSIGKSIARKCRELPLAIVVIAGLL-KTNLQMSWWAQVDEAVSSYIL---TDENQYIDTLALSYHHLPQHLRPCFLSFGAFPEDHDIPVCKLTWLWIAEGFIQ----KS-EDVAEDYLMNLIGRSLVVVGKKRSNGAIKMCRIHDLLRDLGLKKAEEENFSPDIY---PQ
>XP_017239556.1
KKFEESDLPEFKREVFVGYQAEASSLLQQLVSIK-KRLQVISIVGMAGLGKTTLARRLYNDPYVVSYFYVRAWVTCSQIYHKRNLLLGILRSVAEYQMDDN--MLAHHLYRALMGRRYLIVIDDIWSR--EAWDDFKNCFPDKNGSRIMLTTRLKVIASHAQ-SD--GD-PRFLTEDESFELFRRKTF-IRG-AYFS-DLSSIGHGITKKCHGLPLAIVVIAGLL-KDNLDRDWWIHVAKSVRSYIV---TDENQYIETLALSYNHLPQHLRPCFLSFGAFPEDYGISVRKLIYLWIAEGFIH----KT-EDVAEDHLTDLISRSLVVVGKKGSNGAMKTCYIHDLLRELCVRKAKEENFSLNIS---SQ
>XP_017239557.1
-----GDM--KFQEVFIGFKSEASGLLQQLASIK-KKLEVISVVGMAGLGKTTLATRLYNDPYVMHYFYIRAWVTCSQVYRKKDLLLSILRSVSDCEMDDN--VVAHHLYRALMGRRYLIVIDDIWSN--EAWDDFKRCFPDNNGSKIMMTTRLKDVALHAQ-PE--GN-PRFLTEEESFDLLRRKAF-IWG-IFSG-NLSLIGKSISSKCRGLPLAIVVIAGIL-KNKYQVDWWEQVAESVSSYIL---SDEKQYMDTLALSYNHLPQHLRPLFLSFGAFPEDHDI-----IWLWITEGFIL----KS-EDVAEHYLMDLVSRSLVVAGKKGSNGSIKTCRIHDLLHDLCLRKAEEENFSPDIY-----
>XP_017239826.1
------------------RRDVYGELWEILVSGS-----VIGIYGMPGVGKTQMVERIWGEAKEKKIFDKITRADVGFQKD--KVQNQILH----FESKDNVDHRASQLKRSLNGGKILIILDDIWRE--IPLD-IGIPFGHTTGSKIILTARVEEACLNCR---------TPLTTDEAWDMFKYTS--S---Q----SLQELAKEVCNQCAGIPLVIHAVGKALQF--MSDNSWKDALYQLKNNIP---GGPE-VYDCLKSNID---------------------------------------------------------------------------------------------------------
>XP_017239841.1
---ARQKIKKLVDS---GRKDAYVKIWEALVEDG-----RIGIYGMPGVGKTRMMEQAWEEVKEKGIFNKVIRVNVGNDQD--KIQERLLN----LDLKINEDQRASQLMKSLNGGKVLVIFDDVWSV--IPFH-IGIPLGDSDGCKILLTSRLQDVCLSCQ---------KTLTDDEAWDMFKNCT--S---R----LLQELAPKVCRECAGLPLLIVAVAKALKF--MSEYSWRDALDQLQNDVP---GDRE-VYVCIKLSFDKLPKDAKSCLLLCSLFPEDAEIEINVLFDFAI--G--------SERNRVYAMVEILKSASLLLACN---DDKVK---LHDSIRDVARSVAPLYAFLFLRCS--RL
>XP_017239940.1
-----HKAKELYDS---GRKDAFRKVWEALVTGS-----ILGIYGMPGVGKTRMMEQIWKEAKEKKIFDKVTRADVGNEKD--ELQKQILH----YESSDDKKHRANQLKNSINGGKILVILDDVWRE--IPLD-IGIPTDDR--VNILLTSRKEDACLNCK---------TTLEVDKAWDLFRNTA--C---Q----SLQELVKKVCKKCGGLPLLIHAVGKALQF--TSHDSWKDALRQLEKNIA---GDSE-VYACVKLSIDRLPDDAKSCLFLCSLYREDADIQIKKLIQIAT-----------SGESRIRAMFNILRSSSLLLDTQ---ED-----------------------HLIIAQG--RI
>XP_017240021.1
---SRKKAKELLDS---GREGAYGKLWDALVTGS-----ILGLYGMPGVGKTRMMEQIWSEAKEKKIFKKVVREDVGSETD--KVQNQILN----FESQDNVDRRASQLKHSLNKGKILLILDDVWRE--IPFD-IGIPCEDSMGSKILLTSREKDACLKCK---------TILTEEEAWDLFKNTA--C---Q----SLQELARRVSLKCSGLPLVIRAVGKALLF--ASHNSWKDALAQLEKKIA---GDPH-VYACFKLSIDRLEEDAKSCLFLCSLFPEDADIYVRKLI------------------------------------------------------------------YLWLLCN----
>XP_017240023.1
GQTMCVEAGTGHEKDTVGLEEDVQVITNKLISGE-TAPALVAITGGKGIGKTTLARKIYHNPEVAHHFPCRAWVTLPLDFEPNSFLFSIL-GFAE-----K--KIKYKLSRLWCFQRYLIVLDDAHAI-EEATKALQELCSNSNGSKLLITTTKRDVKASPC-----CY-IRVLGDEEAWELFTARLF-KNQ------EVEQLAREVTKKCSGRPSSVLKLADFMSSKASTQEQW---------FVKL--SEPH------ASHYLSLSSSNKQCLLYFILFPHN-EIPARRLIVLWVAEGLVD----ETPESAGEKILNELVQNCMIQVAKKS-NGKVKTCRLDYSLMDTLLLEAGKASFLKSNLQ--LR
>XP_017240024.1
EQTTREEAVLEEERFTVSLEEDIQVITTKLTGGQ-KTAALVAIIGEKGIGKTTLAKKIYHHRVVAHHFPCRAWVTASDDFEPNSFLFSIL-GFVE-----D--RIRYKLARLWWHQKYLIVLDDAHAI-VEARKTLCKLCPNSNGSKLLITTSKRGLKASSN-----CY-IRVLGDEEAWELFNTRDF-QDQ------EVEQFARDIVKKCSGSPSSVLRLADIISSKAATQEQ----------FITL--SDPN------GSSYPSLSSSDKQFLMQFIHFSKT-EIPARRLIVLWVAEGLVD----ETPECAGENVLMELVQKRMIQVAKKP-NGKVKTCRLKYSLMDKLRTEAGKANFLKINWQ--LR
>XP_017240039.1
SS-SE----TLEPEIFVGFHGDVDRLVGHLMN-SDDCYPLISICGMGGLGKTTLAQKIYNHPTIKASFAGLAWVSISQKWQTKLVLQRILICLIHLTWDDD--------------------------------------------------NSNVEVAVHVN-REGVIYQPECLNAEQSWELLKLK--------LP-TVMEKMGREMVKKCAGLPLAIVILGGILVT--PSVMEWEKVYADSLWSLQKGKGEDQRLFHVLVWSYNDLPPQLKPCFLYLGKFGEDKMIEVETLYQLWIAEGMVL----ET-MQVAESYMGELVHRSMVQVT---FEVKIKYSFLHDLMRDLSLSQ----------------
>XP_017240042.1
---------LLNPLMFCFMHGVVDRLVGHLVN-SDDIYPLISICGMGGLGKTTLAQKIFNHPTIKASFAGLAWVSISQKWQTKLVLQRILICLIHLTWDDD--KLVENLLEIQQRKKCLIVLDDIWTT--DAWDSIKSAFTNTSVSKLMLTSRNAEVAEHVN-REGFIYQPECLNEEQSWELLKLK--------VP-TVMEKLGREMVKKCAGLPLAIVILGGILVT--PSVMEWEK-------------------------------------------------IEAETLYQLWIAEGMVL----ET-MQVAESYMGELVHRSMVQVR---YDIKIKSSSLHDLMRDLSLSQAKAEDFSEVIDL--RQ
>XP_017240342.1
---SV----HNE-EHLFGVDSVVEDIYQKLQM-S-NDVRALGICGMGGIGKTTIARAFYNSYHDK--FPVSCFENVKENLQLQQLLVKLLR----CRVTDE--SGIRQLKQILCLNKALIVLDDL-DQ-SIPSELLCSLSS--PGSRIIFTTRDANLLNKVD----IPEVDKRLGQNDSLELFSYHAF--RKSM-PP-MFRELSAEFVTYAGGLPLALKVLGSSLRG--RNHSFWEAKLIKV-QKIP---M---DVQEILQLSYDELD--ERAIFLFF-----------------------VGF---KSCDFYPDHGIPILEDRCLITVDE---CNRLQ---MHNLIQDMGRKVA-------------RY
>XP_017240817.1
---SRKKTKALGYS---GRE--YEKVWQGLTTGS-----IHGIYGMAGVGKTRMAEQICKEAHEKKIFDKVVMVAVGN-----DIQWRILN----FNPQDSVETRASQLKNSLEVSKILIILDDVWSE--IPLD-IGISFGD-EGSKILLTSRDEYVCLNCQ---------GTLECNEAWNMFRDII--G---T----SLRKLAKDVCTKCAGLPLFIQLLGTALKF--RPQVRWVDALNILKK------GEWN-IDNVWEVLFDNLVEDAAPCLFLCSLYPEGDDIPIRSLIQLAA--G--------SGRSRVSALVDILKSSSLLFDGK---DDHVI---LSATLRKVARSMAPKHAFLFATCG--KL
>XP_017240921.1
---SRQMAKGLYDS---GRKDSYDKLWEALVSDG-----ILGIYGMPGVGKTRMMEQLWQEVKEKKIFDKAARADVGSEEN--KLQNQILH----FQSQDDKKHRANQLKHSLNGGKILILLDDVWSQ--IPLIEIGISLAESKGLKILMTSRKKYVCLNCE---------TTLTTGEAWDLFKHTP--E---K----ALQELVQEVCNKCHGLPLLIHTVGKALKC--RPHSLWKDALYQLENKIA---EDPR-VYVCVKLSIDKLEEDAKSCLLLCSLFPEDANIHIRELILLAT--G---------GESRICAMVDILKSSCLLLDCQ---EDTIK---LHDLIRDVARSVAPKYAFKIVKCC--KF
>XP_017241184.1
VQP-RSNTPPCEDQLIVGRDDDISFLVQTVCT-YAEDLPVIAVMGLGGQGKTTLARMVYNKDVVTDTF-KRMWVTVSDDFDFMKILNQMVVSLTSSVLEN-TEGLINKLQSSLRGVKFLLVLDDVWNDRPEEWDNLRNSLLGGSGSKILVTTRKQKAVDVMQ-----CVITEKLSEQDSWKLFKRRAF-SQGGE-TA-KFVAMGRRMVERCSGLPLAIKTLGGLLRSK-KSEQEWVQIQNS---------PNL-DVLSSLRLSYDNLPSSLKKCFAYCSILPKDSRIMKDEMVRIWMALGFLLL------EDIGSEYFNILLWNCLLQDG-ER--YHIISYKMHDLVHDLALDISKHHSVTVKAD---KA
>XP_017241236.1
RVQKRLRAADHEKD-VVGFEVDYQTLLAQLDN-QDSSLGFISIHGMGGLGKSTLASKLYHSSEL-SHFKSRAWVCVSEDYDNKLVLRKIINCFKG-KMEEV--ELLGHLRKILEGDHYLVVIDDIWDV--DFWKKIKSAFPDKNGSRVIITTRNKLVAEGVE--DT-CF-ISFLSKDESWKLFCKR-------AKP-PNLEMLGKEMVDKCGGLPLAIVILSGLLLQKK-TYQFWSNVKDQLWRKLK---GESSEIQELLNLSYDDLSFNMRQCFLYLARYPEDHTIQVSKLKLLWIAEEFV-----DG-EDVAEDYVNELINRNMIQIELQTVDGQVLVFKIHDLVRDLVIEKAREQKILGIF----AR
>XP_017241237.1
RVQKRLRAADHEKD-VVGFEVDYQTLLAQLDN-QDSSLGFISIHGMGGLGKSTLASKLYHSSEL-SHFKSRAWVCVSEDYDITHVLRKIIKCFEK-KMEEV--ELLRHLRKILEGDHYLVVIDDIWDV--DFWKKIKSAFPDKNGSRVIITTRNKLVAEGVE--DT-CF-ISFLSKDESWKLFCKR-------AKP-PNLEMLGKEMVDKCGGLPLAIVILSGLLLQKK-TYQFWSNVKDQLWRKLK---GESSEIQELLNLSYDDLSFNMRQCFLYLARYPEDHTIQVSKLKLLWIAEEFV-----DG-EDVAEDYVNELINRNMIQIELQTVDGQVLVFKIHDLVRDLVIEKAREQKILGIF----AR
>XP_017241238.1
RVQKRLRAADHEKD-VVGFEVDYQTLLAQLDN-QDSSLGFISIHGMGGLGKSTLASKLYHSSEL-SHFKSRAWVCVSEDYDITHVLRKIIKCFEK-KMEEV--ELLRHLRKILEGDHYLVVIDDIWDV--DFWKKIKSAFPDKNGSRVIITTRNKLVAEGVE--DT-CF-ISFLSKDESWKLFCKR-------AKP-PNLEMLGKEMVDKCGGLPLAIVILSGLLLQKK-TYQFWSNVKDQLWRKLK---GESSEIQELLNLSYDDLSFNMRQCFLYLARYPEDHTIQVSKLKLLWIAEEFV-----DG-EDVAEDYVNELINRNMIQIELQTVDGQVLVFKIHDLVRDLVIEKAREQKILGIF----AR
>XP_017241239.1
RVQKRLRAADHEKD-VVGFEVDYQTLLAQLDN-QDSSLGFISIHGMGGLGKSTLASKLYHSSEL-SHFKSRAWVCVSEDYDITHVLRKIIKCFEK-KMEEV--ELLRHLRKILEGDHYLVVIDDIWDV--DFWKKIKSAFPDKNGSRVIITTRNKLVAEGVE--DT-CF-ISFLSKDESWKLFCKR-------AKP-PNLEMLGKEMVDKCGGLPLAIVILSGLLLQKK-TYQFWSNVKDQLWRKLK---GESSEIQELLNLSYDDLSFNMRQCFLYLARYPEDHTIQVSKLKLLWIAEEFV-----DG-EDVAEDYVNELINRNMIQIELQTVDGQVLVFKIHDLVRDLVIEKAREQKILGIF----AR
>XP_017241240.1
RVQKRLRAADHEKD-VVGFEVDYQTLLAQLDN-QDSSLGFISIHGMGGLGKSTLASKLYHSSEL-SHFKSRAWVCVSEDYDITHVLRKIIKCFEK-KMEEV--ELLRHLRKILEGDHYLVVIDDIWDV--DFWKKIKSAFPDKNGSRVIITTRNKLVAEGVE--DT-CF-ISFLSKDESWKLFCKR-------AKP-PNLEMLGKEMVDKCGGLPLAIVILSGLLLQKK-TYQFWSNVKDQLWRKLK---GESSEIQELLNLSYDDLSFNMRQCFLYLARYPEDHTIQVSKLKLLWIAEEFV-----DG-EDVAEDYVNELINRNMIQIELQTVDGQVLVFKIHDLVRDLVIEKAREQKILGIF----AR
>XP_017241244.1
AVQQRLRAADYKDD-VIGFEADYQTLLAQLDN-PDPSLGFISIHGMGGLGKSTLASKLYHSSEL-SHFKSRAWVCVSEDYDITNVLRKIIKCFNR-KMEEG--ELLRHLREILDGDHYLAVIDDIWDI--EFWKRIKNAFPDKNGSRVIITTRNKLVARGIE--DT-CF-ISFLSKEESRQLFSKR-------QN-------------------------------------------QPQTWR-----------------------------C------------------------------------------------------------------------------------------------
>XP_017241343.1
VQP-RRNTPPCEDEQIVGREDDISFLVETVCT-HAEDLPVIAVMGMGGQGKTTLARMVYNRDVVTDMF-ERIWVSVSDDFDFMKILNQMVASLTSSSIEN-PEGVIKKLQNSLSGVKFLLVLDDVWNERPEEWDNLRNSLLGGSGSKILVTTRKQEVVNAMR-----SVISGKLSEEDSWELFKRRAF-SPGGE-TP-KFTAMGKRMVERCGGLPLAIKTLGG----------------------------------------------------------------------------------------------FKII-------------------------------------------------
>XP_017241437.1
---SRNKAKELTIS---GREDAYKELWEALVNDG-----VLGIHGMPGVGKTRMMEQIWKEAKEETKFDMFVQVDVGSEKD--RLQDKILS----LDSKYSVVQRASQLENSLNRGKSLIIFDNVWDE--IKLD-IGIPFGSSNSCKILLTSRDEGVCLNCR---------APLTPEEAWHLFENTA--S---K----SLKELAKKVCAKCAGLPLVIVVIGKALKI--RQDCSWNDTLDQLENNVS---GDAD-VYACLKLSFDNLEEDAKLCMLLCSLLPDDANIHIMKLVQLAT--G--------STETRVCAMVDELKLSSLLLEGI---NDVFK---LHDIIRDLARSIGPNYGFVFARCY--KL
>XP_017241438.1
---SRNKAKELTIS---GREDAYKELWEALVNDG-----VLGIHGMPGVGKTRMMEQIWKEAKEETKFDMFVQVDVGSEKD--RLQDKILS----LDSKYSVVQRASQLENSLNRGKSLIIFDNVWDE--IKLD-IGIPFGSSNSCKILLTSRDEGVCLNCR---------APLTPEEAWHLFENTA--S---K----SLKELAKKVCAKCAGLPLVIVVIGKALKI--RQDCSWNDTLDQLENNVS---GDAD-VYACLKLSFDNLEEDAKLCMLLCSLLPDDANIHIMKLVQLAT--G--------STETRVCAMVDELKLSSLLLEGI---NDVFK---LHDIIRDLARSIGPNYGFVFARCY--KL
>XP_017241439.1
---SRNKAKELTIS---GREDAYKELWEALVNDG-----VLGIHGMPGVGKTRMMEQIWKEAKEETKFDMFVQVDVGSEKD--RLQDKILS----LDSKYSVVQRASQLENSLNRGKSLIIFDNVWDE--IKLD-IGIPFGSSNSCKILLTSRDEGVCLNCR---------APLTPEEAWHLFENTA--S---K----SLKELAKKVCAKCAGLPLVIVVIGKALKI--RQDCSWNDTLDQLENNVS---GDAD-VYACLKLSFDNLEEDAKLCMLLCSLLPDDANIHIMKLVQLAT--G--------STETRVCAMVDELKLSSLLLEGI---NDVFK---LHDIIRDLARSIGPNYGFVFARCY--KL
>XP_017241440.1
---SRNKAKELTIS---GREDAYKELWEALVNDG-----VLGIHGMPGVGKTRMMEQIWKEAKEETKFDMFVQVDVGSEKD--RLQDKILS----LDSKYSVVQRASQLENSLNRGKSLIIFDNVWDE--IKLD-IGIPFGSSNSCKILLTSRDEGVCLNCR---------APLTPEEAWHLFENTA--S---K----SLKELAKKVCAKCAGLPLVIVVIGKALKI--RQDCSWNDTLDQLENNVS---GDAD-VYACLKLSFDNLEEDAKLCMLLCSLLPDDANIHIMKLVQLAT--G--------STETRVCAMVDELKLSSLLLEGI---NDVFK---LHDIIRDLARSIGPNYGFVFARCY--KL
>XP_017241441.1
---SRNKAKELTIS---GREDAYKELWEALVNDG-----VLGIHGMPGVGKTRMMEQIWKEAKEETKFDMFVQVDVGSEKD--RLQDKILS----LDSKYSVVQRASQLENSLNRGKSLIIFDNVWDE--IKLD-IGIPFGSSNSCKILLTSRDEGVCLNCR---------APLTPEEAWHLFENTA--S---K----SLKELAKKVCAKCAGLPLVIVVIGKALKI--RQDCSWNDTLDQLENNVS---GDAD-VYACLKLSFDNLEEDAKLCMLLCSLLPDDANIHIMKLVQLAT--G--------STETRVCAMVDELKLSSLLLEGI---NDVFK---LHDIIRDLARSIGPNYGFVFARCY--KL
>XP_017241442.1
---SRNKAKELTIS---GREDAYKELWEALVNDG-----VLGIHGMPGVGKTRMMEQIWKEAKEETKFDMFVQVDVGSEKD--RLQDKILS----LDSKYSVVQRASQLENSLNRGKSLIIFDNVWDE--IKLD-IGIPFGSSNSCKILLTSRDEGVCLNCR---------APLTPEEAWHLFENTA--S---K----SLKELAKKVCAKCAGLPLVIVVIGKALKI--RQDCSWNDTLDQLENNVS---GDAD-VYACLKLSFDNLEEDAKLCMLLCSLLPDDANIHIMKLVQLAT--G--------STETRVCAMVDELKLSSLLLEGI---NDVFK---LHDIIRDLARSIGPNYGFVFARCY--KL
>XP_017241455.1
---SRKMAKSLTTS---GREEAYQKL-EGLVTDS-----ILGINGIAGAGKTRLMERITTEAGKKGTFHKFVRANVGNGKD--GIQQQLLD----FKSTTDSGLRANQLRSSLQGGKVLVILDDVWRV--IPLE-IGILSADSIGGKILFTSRSEEVCKKCE---------KPLTFAETWDMFSKTA--D---T----SLQIVAKDICKRCGGLPLVILALGNALKY--KPLDSWKDARNQLKNGVS---GRED-VYACLKLSFDHLEKDAKACLLLSSMYPEDADIPIRELVQLTRGSG--------SDETRVHSMIYILKSASLLLQGL---NSHIK---LHDIIRDMARSIA--HGFLFATTS--KV
>XP_017241672.1
---TK----HLE-ECLFGVDSAVEKMYKKLNI-S-DNFCVIGIWGMGGIGKTTTAKSFFNKYSED--FDISCFENVIQNSKLEQLLSELHR----YKVPDE--RGKRLLKQILSSKKALVVLDDL-EQ-SSHSELICNLFS--KGSRIIVTTRDVNLLYRVD----ISKVYKELSPEESLELFNYRAF--RKTT-PP-NLRELSVKIVDYVEGLPLI---------------------------------------------------------------------------------------------------------------------------------------------------------
>XP_017241699.1
SS-SQ----TVEPEIFVGFHGAVNQLVGYLVN-SDDRYPLISICGMGGLGKTTLAQKIYNHPTIKASFSGLAWVSISQKWQKKLVLQRILICLIHLTWDDD--KLVENLLEIQQRKKCLIVLDDIWTT--DAWDSIESAFTTTSGSKLILTSRNVKVAVHVN-REGFIYQPECLNEEQSWELLKLK--------VP-IEMEKLGREMVKKCAGLPLAIVILGGILVT--PSLMEWEKVYADSLWSLQKGKGEDQRLFHVLVWSYNDLPPQLKPCFLYLGKFGEDEQIKAETLYQLWIAEGMVL----ET-MQVAESYMGELVHRSMVQVT---YDMKIKSSSLHDLMRDLSLSQAKAEDFFEVLDL--RQ
>XP_017241700.1
SS-SQ----TVEPEIFVGFHGAVNQLVGYLVN-SDDRYPLISICGMGGLGKTTLAQKIYNHPTIKASFSGLAWVSISQKWQKKLVLQRILICLIHLTWDDD--KLVENLLEIQQRKKCLIVLDDIWTT--DAWDSIESAFTTTSGSKLILTSRNVKVAVHVN-REGFIYQPECLNEEQSWELLKLK--------VP-IEMEKLGREMVKKCAGLPLAIVILGGILVT--PSLMEWEKVYADSLWSLQKGKGEDQRLFHVLVWSYNDLPPQLKPCFLYLGKFGEDEQIKAETLYQLWIAEGMVL----ET-MQVAESYMGELVHRSMVQVT---YDMKIKSSSLHDLMRDLSLSQAKAEDFFEVLDL--RQ
>XP_017241701.1
SS-SQ----TVEPEIFVGFHGAVNQLVGYLVN-SDDRYPLISICGMGGLGKTTLAQKIYNHPTIKASFSGLAWVSISQKWQKKLVLQRILICLIHLTWDDD--KLVENLLEIQQRKKCLIVLDDIWTT--DAWDSIESAFTTTSGSKLILTSRNVKVAVHVN-REGFIYQPECLNEEQSWELLKLK--------VP-IEMEKLGREMVKKCAGLPLAIVILGGILVT--PSLMEWEKVYADSLWSLQKGKGEDQRLFHVLVWSYNDLPPQLKPCFLYLGKFGEDEQIKAETLYQLWIAEGMVL----ET-MQVAESYMGELVHRSMVQVT---YDMKIKSSSLHDLMRDLSLSQAKAEDFFEVLDL--RQ
>XP_017241702.1
SS-SQ----TVEPEIFVGFHGAVNQLVGYLVN-SDDRYPLISICGMGGLGKTTLAQKIYNHPTIKASFSGLAWVSISQKWQKKLVLQRILICLIHLTWDDD--KLVENLLEIQQRKKCLIVLDDIWTT--DAWDSIESAFTTTSGSKLILTSRNVKVAVHVN-REGFIYQPECLNEEQSWELLKLK--------VP-IEMEKLGREMVKKCAGLPLAIVILGGILVT--PSLMEWEKVYADSLWSLQKGKGEDQRLFHVLVWSYNDLPPQLKPCFLYLGKFGEDEQIKAETLYQLWIAEGMVL----ET-MQVAESYMGELVHRSMVQVT---YDMKIKSSSLHDLMRDLSLSQAKAEDFFEVLDL--RQ
>XP_017241703.1
SS-SQ----TVEPEIFVGFHGAVNQLVGYLVN-SDDRYPLISICGMGGLGKTTLAQKIYNHPTIKASFSGLAWVSISQKWQKKLVLQRILICLIHLTWDDD--KLVENLLEIQQRKKCLIVLDDIWTT--DAWDSIESAFTTTSGSKLILTSRNVKVAVHVN-REGFIYQPECLNEEQSWELLKLK--------VP-IEMEKLGREMVKKCAGLPLAIVILGGILVT--PSLMEWEKVYADSLWSLQKGKGEDQRLFHVLVWSYNDLPPQLKPCFLYLGKFGEDEQIKAETLYQLWIAEGMVL----ET-MQVAESYMGELVHRSMVQVT---YDMKIKSSSLHDLMRDLSLSQAKAEDFFEVLDL--RQ
>XP_017241704.1
SS-SQ----TVEPEIFVGFHGAVNQLVGYLVN-SDDRYPLISICGMGGLGKTTLAQKIYNHPTIKASFSGLAWVSISQKWQKKLVLQRILICLIHLTWDDD--KLVENLLEIQQRKKCLIVLDDIWTT--DAWDSIESAFTTTSGSKLILTSRNVKVAVHVN-REGFIYQPECLNEEQSWELLKLK--------VP-IEMEKLGREMVKKCAGLPLAIVILGGILVT--PSLMEWEKVYADSLWSLQKGKGEDQRLFHVLVWSYNDLPPQLKPCFLYLGKFGEDEQIKAETLYQLWIAEGMVL----ET-MQVAESYMGELVHRSMVQVT---YDMKIKSSSLHDLMRDLSLSQAKAEDFFEVLDL--RQ
>XP_017241705.1
SS-SQ----TVEPEIFVGFHGAVNQLVGYLVN-SDDRYPLISICGMGGLGKTTLAQKIYNHPTIKASFSGLAWVSISQKWQKKLVLQRILICLIHLTWDDD--KLVENLLEIQQRKKCLIVLDDIWTT--DAWDSIESAFTTTSGSKLILTSRNVKVAVHVN-REGFIYQPECLNEEQSWELLKLK--------VP-IEMEKLGREMVKKCAGLPLAIVILGGILVT--PSLMEWEKVYADSLWSLQKGKGEDQRLFHVLVWSYNDLPPQLKPCFLYLGKFGEDEQIKAETLYQLWIAEGMVL----ET-MQVAESYMGELVHRSMVQVT---YDMKIKSSSLHDLMRDLSLSQAKAEDFFEVLDL--RQ
>XP_017241706.1
SS-SE----TAEPEIFVGFHGAVDQLVGHLVN-SDDCYPLISICGMGGLGKTTIAQKIYNHPTIKATFAGLAWVSISQKWQKKLVLQRILVCLIHLTWDDD--KLVENLLEIQQRKKCLIVLDDIWTT--DAWDSMKSAFTTTSVSKLILTSRNVDVAVHVN-PAGFIYQPECLNAEQSWELLKLK--------VP-TEMEKMGREMVKKCAGLPLAIVILGGILVT--PSVMEWEKVYADSLWSLEKGKGEDQRLFHVLLWSYNDLPPQLKPCFLYLGKFGEDEQIETETLYQLWIAEGMVL----ET-MQVAESYMGELVRRSMVQVT---YDMKITSSSLHDLMRDLSLSQAKEEDFSEVINL--RQ
>XP_017241707.1
SS-SE----TAEPEIFVGFHGAVDQLVGHLVN-SDDCYPLISICGMGGLGKTTIAQKIYNHPTIKATFAGLAWVSISQKWQKKLVLQRILVCLIHLTWDDD--KLVENLLEIQQRKKCLIVLDDIWTT--DAWDSMKSAFTTTSVSKLILTSRNVDVAVHVN-PAGFIYQPECLNAEQSWELLKLK--------VP-TEMEKMGREMVKKCAGLPLAIVILGGILVT--PSVMEWEKVYADSLWSLEKGKGEDQRLFHVLLWSYNDLPPQLKPCFLYLGKFGEDEQIETETLYQLWIAEGMVL----ET-MQVAESYMGELVRRSMVQVT---YDMKITSSSLHDLMRDLSLSQAKEEDFSEVINL--RQ
>XP_017241708.1
SS-SE----TAEPEIFVGFHGAVDQLVGHLVN-SDDCYPLISICGMGGLGKTTIAQKIYNHPTIKATFAGLAWVSISQKWQKKLVLQRILVCLIHLTWDDD--KLVENLLEIQQRKKCLIVLDDIWTT--DAWDSMKSAFTTTSVSKLILTSRNVDVAVHVN-PAGFIYQPECLNAEQSWELLKLK--------VP-TEMEKMGREMVKKCAGLPLAIVILGGILVT--PSVMEWEKVYADSLWSLEKGKGEDQRLFHVLLWSYNDLPPQLKPCFLYLGKFGEDEQIETETLYQLWIAEGMVL----ET-MQVAESYMGELVRRSMVQVT---YDMKITSSSLHDLMRDLSLSQAKEEDFSEVINL--RQ
>XP_017241917.1
---SRKVAKELTAT---GREKAYEKL-EELVTGS-----ILGIYGIGGAGKTRLMERITTEAGKKGTFNKVVRANVGNEKE--SIQNQILV----FERQDDVGHRAGQLRSSLQGGKILIILDDVWSR--IPLG-IGIMSADSKGGKILLTTRDHEVCQDCG---------EPLTPAEAWDMFSETA--K---I----SLQIVAEDICKRCGGLPLVILAVGNALKF--KPLDSWKDARNQLKFELP---GSKD-VYACLKWSFDNLVDDAKACLLLASIFPEDAHIYVSELVELAR--G--------SDDTRVYSMIYILKSASLVLQVR---WGRIK---LHDIIRDMARSIA--YAFLFA-TS--KV
>XP_017241925.1
VQP-RRNTPPFEDELIVGRDDEISFLVETVCT-YAEDLPVIAVWGMGGQGKTTLARMVYNRDVVTDMF-KRMWVTVSDDFDFIKILNQMVSSLTSSMLEN-PEGLIKKLQNSLRGVKFLLVLDDVWNERPEEWDNLKNSLLGGGGSKILVTTRKQKVVDVMS-----CFITEKLSKENSWELFKRRAF-SR-GE-TA-RYEAMGRRMVERCGGLPLAIKALGGLLHSK-RSEQEWFRIQES---------ADS-DVLPSLRLSYDNLPSSLKKCFAYCSILPKDSIIWKDEMVRLWTALGFLLL------EDIGSEYFNILLWNCLLQDG-GR--DGDFCYKMHDLVHDLALDLSEHHSVTVKAD---KA
>XP_017241928.1
VQP-RRNTPPFEYELIVGRDDEISFLVDAVCT-HAEDLPVIAVMGMGGQGKTTLARMVYNSDVVTDTF-KRMWVTVSDDFDFMKILNQMVASLTSSVLEN-TEGLIKILQ---------------------------NSLRG------------------------------------------------------------------------------------------------------------------------------------------------------------------------------------------------------------------------------------
>XP_017241929.1
VQP-RRNTPPFEYELIVGRDDEISFLVDAVCT-HAEDLPVIAVMGMGGQGKTTLARMVYNSDVVTDTF-KRMWVTVSDDFDFMKILNQMVASLTSSVLEN-TEGLIKILQ---------------------------NSLRG------------------------------------------------------------------------------------------------------------------------------------------------------------------------------------------------------------------------------------
>XP_017242008.1
VQP-RRNTPPFEDELIVGRDDEISFLVKTVCT-HAEDLPVIAVMGMGGQGKTTLARMVYNRDVVTDMF-KRMWVTVSDDFDFMKILNQMVASLTSSVLEN-TEGLIKKLQSFLRDVKFLLVLDDVWNERPEEWDKLRNSLLGGSGSKILVTTRKQEVVDVMR-----CLISEKLSKEDSWELFKRRAF-SRGGE-TA-RFVAMGRKMVGRCGGLPLAIKALGGLLHSK-KSEQEWLRIQNS---------ADS-DVLPSLRLSYDNLPSSLKKCFAYCSILPKDSLISKGEMVRIWMALGFLVL------EDIGREYFNILLWNCLLQNG-D-----IRDYKMHDLVHDLALDLSKNHSATVKAD---KA
>XP_017242108.1
KKCQ-----EQDEEVFVGFQEEASDLLKRLASIK-KQLQVISIVGMAGLGKTTLARRLYNDPYLVSYFHVRVWVCCSQDYQQRDLLLGILRSVVECRMNDN--MLAHELYRALMDRRYLIVIDDIWSS--EAWDDLKRCFPNNNGSKIMLTTRLEEVALHAQ-SD--GN-PRFLTEEESFTLLRRKAF-ITE-DLFN-YLTLIGKRITKKCRGLPLAVVVIAGLL-KSNLKIEWWAEVEERVSSYIL---TDENRYMDTLALSYDHLPQYLRPCFLYFGAFPEDYDIPVSKLVCLWIAEGFIC----KR-EDVAADYLTDLASRSLV-VCEKGSMGAIKTCRIHDLLRDLSLRKAEEENFLPNIY---FQ
>XP_017242259.1
---TK----YFE-EYLVGVDSCVEEICEKLSL-S-NDVRVVGVCGMGGIGKTTTVKAFYNKYFKK--FDISCFDDVKQHSQLQQLSVKIFG----YKVRDE--SGIRLLEQFLSGKKALLVVDDL-DQ-SSYSDLVCKLFF--PGSRIIFTTRDANILNKKD----IPEVDRVLEQVDSLKLFSYHAF--RTPS-AP-SFKELTESFISYAGGLPLALKVLGSSLLN--RDDSFWKEKLVKV-RKIG---E---NIQKIIQLSFDEL---EKAIFLFF-----------------------VGF---KSCDFFPDVGIPVLVEKCLLTVTK---NNMFQ---MHNIIRDMGKEVI-------------RR
>XP_017242279.1
---TK----HVE-KYLFGIESAVEEIYQKLRL-S-DDVRAIGLCGMGGIGKTTIAKAFYNLYFNK--FDISCFVSVEQYSQIQQLLINLLR----YKVPDE--SGIRKLKHILHSKKALIVLDDL-DC-ANCSELIGNLFS--AGSKIIITTRDANLLYKAD----ISEVDKTLGLTESLELFNYHAF--RNTV-SP-SFKELCLSFVTHAGGLPLALKVLGSSLLG--KTDSFWKDKLENV-KAIP---E---NIQKILQLSYDGLD--QKAIFLFF-----------------------VGF---KSCGFFPGVGIPNLVDRCLLTVDK---DNKLQ---MHNLIQDMGREL--------------TR
>XP_017242280.1
---TK----HVE-KYLFGIESAVEEIYQKLRL-S-DDVRAIGLCGMGGIGKTTIAKAFYNLYFNK--FDISCFVSVEQYSQIQQLLINLLR----YKVPDE--SGIRKLKHILHSKKALIVLDDL-DC-ANCSELIGNLFS--AGSKIIITTRDANLLYKAD----ISEVDKTLGLTESLELFNYHAF--RNTV-SP-SFKELCLSFVTHAGGLPLALKVLGSSLLG--KTDSFWKDKLENV-KAIP---E---NIQKILQLSYDGLD--QKAIFLFF-----------------------VGF---KSCGFFPGVGIPNLVDRCLLTVDK---DNKLQ---MHNLIQDMGREL--------------TR
>XP_017242467.1
---TK----HLE-KYLFGIESAVEEIYQKLRL-S-NDVRAIGVCGMGGIGKTTIAKAFYNLYFNQ--FDISCFASVKQYSPLQQLLIDLLR----YKVPDE--SGIRKLKRILHSKKALIVLDDL-DC-LNYSELIGNLFS--AGSKIVITTRDANLLDKAD----ISEVDKTLGQIESLKLFSYHAF--RNTV-PP-SFKELSLCFATHAGGLPLALKVLGSSLFG--RTHSFWKDKLEKV-KAMP---E---DIQKILQLSYDELK--EKAIFLFF-----------------------IGF---KSCGFFPGVGIPNLVDRCLLTVDK---DNKFE---MHNLIQDMGRKL--------------TR
>XP_017242468.1
---TK----HLE-KYLFGIESAVEEIYQKLRL-S-NDVRAIGVCGMGGIGKTTIAKAFYNLYFNQ--FDISCFASVKQYSPLQQLLIDLLR----YKVPDE--SGIRKLKRILHSKKALIVLDDL-DC-LNYSELIGNLFS--AGSKIVITTRDANLLDKAD----ISEVDKTLGQIESLKLFSYHAF--RNTV-PP-SFKELSLCFATHAGGLPLALKVLGSSLFG--RTHSFWKDKLEKV-KAMP---E---DIQKILQLSYDELK--EKAIFLFF-----------------------IGF---KSCGFFPGVGIPNLVDRCLLTVDK---DNKFE---MHNLIQDMGRKL--------------TR
>XP_017242469.1
---TK----HLE-KYLFGIESAVEEIYQKLRL-S-DDVRAIGLCGMGGIGKTTIAKAFYNLYFNK--FDISCFVIVRQYSQLQQLLIDLLR----YKVPDE--SGIRKLKQTLHSKRALVVLDDL-DP-SNYSELLGNFFS--GGSRIIITTRDSNLLNKVD----ISGVDKTLGQIESLQLFSYHAF--RKLV-PP-SFKGLSLGFVSHAGGLPLALKVLGSSLLG--RTHSFWIDKLEKV-RAIP---E---NIHKILQLSYHELE--QKAIFLFF-----------------------VGF---KSCHFFPGVGIPILMDRCLLTVDE---DNKFE---MHNLIQEMGREL--------------TR
>XP_017242520.1
---TK----RLG-GDLYGIDSAVEEIYQKLRT-S-KDVRAIGICGMGGIGKTTIAKAFYNKYHSI--FDCCCFENVKQYSQLEQLLIVLLG----YKVLDD--SGIRQLKQILHFKKALIILDDL-NQ-SICSEFHCNLFS--AGSRIIVTTRDVSILDKIY----ISDVDNKLGQTHSLELFSYHAF--GKPQ-PP-SLREHSISFVAYAGGLPLALKVLGSSLCG--RTQLFWKAKLEKV-RKIP---E---NILEILQLSYNELN--VKSIFLFF-----------------------VGF---ESCEYYPEVGIRILLERCLLTID----NQRLR---MHDLIQEMGRDI--------------TR
>XP_017242657.1
SS-SE----TVEPEIFVEFHGAVDQLVGHLVD-SDDCYPLISICGMGGLGKTTLAQKIYNHPTIKASFAGLAWVSISQKWQKKLVLQRILICLIHLTWDDD--KLVENLLEIQQRKKCLIVLDDIWTT--GAWDSMKSAFTTTSVSKLMLTSRNVEVAVHVN-REGFIYQPECLNAEQSWELLKLK--------VP-TVMERLGREMVKKCAGLPLAIVILGGILVT--PSVMEWEKVYADSLGSLEQGKGEDQRLFHVLVWSYNDLPPQLKPYFLYLGKFGEDEQIEVETLYQLWIAEGLVL----ET-MQVAESYMRELVHRSMVQVR---YDMKIKSSSLHDLMRDLSISQAKAVDFSDVIDL----
>XP_017242699.1
---SRRTVKEVTNR---GRIYAYKKLWEMLTNGS-----ILGIYGMPGVGKTQMIQQISEEATTKEIFDKVVRVDVGSRRD--DLQNQMLS----LESQNNTEDRASVLNYSLSGGKILVIFDDVWRE--IPLH-FGI---DSMDCKILFASREENICFNCQ---------TTLTDDEAQNLFTNTI--S---Q----SLQDLVQKVCKECAGLPLLIIAVGKALRL--RSHNVWEDALFQLENRIA---GDPH-IYACVKLSIDRLADDAKSCLFLCSMFPKDAAIHTRKLIQLAI--S--------TEESGVSSIIDTLRSSSLLLDYQ---EGTIK---LHDFVRDVARSIAPEYAFLLVRCG--KF
>XP_017243167.1
-----------------------------------------SLVGWGGLGKTTLARKIYNHSTIKKHFSGLAWVSISQKWQPKAVLQRILVSLVPLHSEVD--KLVENLLEIQLKKNCLIVLDDIWSI--DAWDSLKAAFPNICRTKIMLTSRNVDVASHVN-PRCFVYKPQVLDAEQSWELLRLK--------LP-QKMEEWGRELVQNCSGLPLAIVVLGGILVT--PTFYEWEKVYYDSLSSLKRGKGEGHEVFEFLVWSYNDLPSQLKLCFLYMGKFAEDEDIEAETLYQLWIAEGMVL----ET-MQVAESYMGELVHKSMVQVI---YDDKFKSCLLHDLMRDLSMSIAKGEDFFKVANI--RQ
>XP_017243168.1
-----------------------------------------SLVGWGGLGKTTLARKIYNHSTIKKHFSGLAWVSISQKWQPKAVLQRILVSLVPLHSEVD--KLVENLLEIQLKKNCLIVLDDIWSI--DAWDSLKAAFPNICRTKIMLTSRNVDVASHVN-PRCFVYKPQVLDAEQSWELLRLK--------LP-QKMEEWGRELVQNCSGLPLAIVVLGGILVT--PTFYEWEKVYYDSLSSLKRGKGEGHEVFEFLVWSYNDLPSQLKLCFLYMGKFAEDEDIEAETLYQLWIAEGMVL----ET-MQVAESYMGELVHKSMVQVI---YDDKFKSCLLHDLMRDLSMSIAKGEDFFKVANI--RQ
>XP_017243180.1
---SV----HND-EHLFGVDSVVEDIYQKLRM-S-NDVRTIGICGMGGIGKTTIARAFYNTYRNQ--FPVSCFENVKENLQLQQLLVKLLR----CRVTDE--GGIRQLKQILCFSKALIVLDDL-DQ-SIPSELFCSLSS--PGSRIIFTTRDANLLNKID----IPEVDKKLGQNDSLELFSYHAF--RKSM-PP-MFRELSAEFVTYAGGLPLALKVLGSSLRG--RNHSFWEAKLIKV-QKIP---I---DIQEILQLSYDELD--EKAIFLFF-----------------------VGF---KSCDFYPDLGIPILEDRSLITVDE---FNCLQ---MHNLIQDMGRKVA-------------RY
>XP_017243182.1
---SV----HND-EHLFGVDSVVEDIYQKLRM-S-NDVRTIGICGMGGIGKTTIARAFYNTYRNQ--FPVSCFENVKENLQLQQLLVKLLR----CRVTDE--GGIRQLKQILCFSKALIVLDDL-DQ-SIPSELFCSLSS--PGSRIIFTTRDANLLNKID----IPEVDKKLGQNDSLELFSYHAF--RKSM-PP-MFRELSAEFVTYAGGLPLALKVLGSSLRG--RNHSFWEAKLIKV-QKIP---I---DIQEILQLSYDELD--EKAIFLFF-----------------------VGF---KSCDFYPDLGIPILEDRSLITVDE---FNCLQ---MHNLIQDMGRKVA-------------RY
>XP_017243183.1
---SV----HND-EHLFGVDSVVEDIYQKLRM-S-NDVRTIGICGMGGIGKTTIARAFYNTYRNQ--FPVSCFENVKENLQLQQLLVKLLR----CRVTDE--GGIRQLKQILCFSKALIVLDDL-DQ-SIPSELFCSLSS--PGSRIIFTTRDANLLNKID----IPEVDKKLGQNDSLELFSYHAF--RKSM-PP-MFRELSAEFVTYAGGLPLALKVLGSSLRG--RNHSFWEAKLIKV-QKIP---I---DIQEILQLSYDELD--EKAIFLFF-----------------------VGF---KSCDFYPDLGIPILEDRSLITVDE---FNCLQ---MHNLIQDMGRKVA-------------RY
>XP_017243184.1
---SV----HND-EHLFGVDSVVEDIYQKLRM-S-NDVRTIGICGMGGIGKTTIARAFYNTYRNQ--FPVSCFENVKENLQLQQLLVKLLR----CRVTDE--GGIRQLKQILCFSKALIVLDDL-DQ-SIPSELFCSLSS--PGSRIIFTTRDANLLNKID----IPEVDKKLGQNDSLELFSYHAF--RKSM-PP-MFRELSAEFVTYAGGLPLALKVLGSSLRG--RNHSFWEAKLIKV-QKIP---I---DIQEILQLSYDELD--EKAIFLFF-----------------------VGF---KSCDFYPDLGIPILEDRSLITVDE---FNCLQ---MHNLIQDMGRKVA-------------RY
>XP_017243250.1
SS--W------VPGLVIGFDEPLKDVKEMLLK-NK---TVTVISAPGGCGKTTLAKMICHDPEIKGIFDNILFVTVSKSANISVIVQKMFNEFQNEAIN-YMEFLLKQKG----PSPILLVLDDVW----IGWESVIDNI-STPYYKILVTSRFSFPR---------FSPVKILNDQDAMSLFSHSAL-PK-DS-RI-P-HDLVEKTVSGCKGFPLALTVVGRSLYG--HPEVTWRRELKKWSD----GKSDTN-LLGRLQISVDALDSSLKDCCLDLGSFPQGQRIPATTLMDMWAEV-----------DYEDLDTYSNLVFRNLVNIVCEV-DGSENDVIQHDYLRDLIIHQT-------------KR
>XP_017243369.1
RMREQVLAS-----DVVGRDLDKEHIVSLLAS---RNISMLSIVGLGGLGKTTLAKLVYNDQRIVENFEKRIWVYIPEEFDLKMLTERIIRAATGAHLDLD--QLQIRLRDELMSKKFLLVLDDVWNEDPKRWLDLRDLLTC-EGSRVVVTTRSKVVASIMG-TSA----PECLSNDECMSIFVRCAF--KEGANP--ELLEIGKAIVNKCGGIPLAVRTLGSLLCTKTEERDCLYIKDNDILN------SQKEDILPILRLSYDQMRTSLKQCFSYCSIFPKDYHIPREELINLWIAQGFVQ--SEES-EEIGNEYFNELLSRSFQDVDE--ANCEVLTCRMHDLVHDLARSVA--GTLFSYVNC--RH
>XP_017243370.1
---SRKKTEELIDS---GRNESYGELWRKLTTST-----IIGIYGMPGVGKTRMMEQLWKEAKEKMIFNKVTRGNVGNGND--QLQKQILH----FESEDNAESRASQLKQSLNVGKTLVILDDVWRE--IPLD-IGIPCSM---SKILLTSREENVCFNCK---------TPLPNDEAWGQFKNIT--A---Q----SMHELAKKVCDKCGGLPLLIHAISKALQF--QTHNSWVDAFEQLEKNIP---GEPQ-VYACVELSINKLHGDAKSCLFLCCLFPEDYNIPIERLIQLAT--G--------SGESRVLSMVDTLRSSSLLLDCE---EDSIK---LHDVIRDVGRSIARKFAFLQVTCD--KF
>XP_017243416.1
---SM----HGE-EHLFGVDSVIEEIYKKLQM-L-NEVRVIGICGMGGIGKTTIAKAFYNNYFNK--FVISCFENVKQKSQLEQLLVKLLR----FKVTDG--SGIRLLKEILCFNKALIVLDDL-DQ-SIPSDLLCNLAS--PGSRIIFTTRDANLLNKED----IPEVDKKLGQNDSLELFSYHTF--RKSM-PP-MFRELSAEFVTYAGGLPLALKMLGSSLRG--RNHSFWEAMLIKV-QKIP---M---DIQEILQLSYDEL---EKAIFLFF-----------------------VGF---KSCDFYPDLGIPVLEERCLITVDE---CNRLQ---MHNLIQDMGRKVA-------------RY
>XP_017243417.1
---SM----HGE-EHLFGVDSVIEEIYKKLQM-L-NEVRVIGICGMGGIGKTTIAKAFYNNYFNK--FVISCFENVKQKSQLEQLLVKLLR----FKVTDG--SGIRLLKEILCFNKALIVLDDL-DQ-SIPSDLLCNLAS--PGSRIIFTTRDANLLNKED----IPEVDKKLGQNDSLELFSYHTF--RKSM-PP-MFRELSAEFVTYAGGLPLALKMLGSSLRG--RNHSFWEAMLIKV-QKIP---M---DIQEILQLSYDEL---EKAIFLFF-----------------------VGF---KSCDFYPDLGIPVLEERCLITVDE---CNRLQ---MHNLIQDMGRKVA-------------RY
>XP_017243701.1
IVQQRLRATENQVD-VVGFEDDFKTLFAELVG-EDPSLKVISIHGMGGLGKTTLASKLYDSGKL-NHFNCRAWVCVSQEYNIKDVLRTIIKSIMD-NMNEV--DLLQHLRKLLGRDRYLAVIDDIWDI--EAWEKIKKAFPDKNGSRVIITTRNKIIAQRVD--DR-CF-VRFLREDESWDLFCKR-------AKP-KNLEQLGKEMVGKCGGLPLAIMVLSGLLLHKN-SYEEWVKVKNDIWRQLK---GESAEIQDILNLSYYDLSFQIRQCFLYLARFPEDHAFKVNNLKLLWIAEEFIS----DG-EDVAENYLIELINRNMIWIEKWYWGEKVHTCRMHDLVRDLAIQKSKEEKLLGIF----PR
>XP_017243702.1
IVQQRLRATENQVD-VVGFEDDFKTLFAELVG-EDPSLKVISIHGMGGLGKTTLASKLYDSGKL-NHFNCRAWVCVSQEYNIKDVLRTIIKSIMD-NMNEV--DLLQHLRKLLGRDRYLAVIDDIWDI--EAWEKIKKAFPDKNGSRVIITTRNKIIAQRVD--DR-CF-VRFLREDESWDLFCKR-------AKP-KNLEQLGKEMVGKCGGLPLAIMVLSGLLLHKN-SYEEWVKVKNDIWRQLK---GESAEIQDILNLSYYDLSFQIRQCFLYLARFPEDHAFKVNNLKLLWIAEEFIS----DG-EDVAENYLIELINRNMIWIEKWYWGEKVHTCRMHDLVRDLAIQKSKEEKLLGIF----PR
>XP_017243845.1
MVERRLRATENQVD-VVGFEDDFKTLLDELVS-EDLSLKLISIHGMGGLGKTTLASKLYHSSKV-SHFKSRAWVCVSQEYNIKDVLKTMIKSFGRMKMDEI--DLLQHLRKLLDCDGYLVVIDDIWDI--EAWIKIKKAFPDQNGSRVIITTRNKIIAQKVD--DR-CF-VRFLREDESWQLFLKR-------AKP-PNLEKLGKQMVCKCGGLPLAIMILSGLLLHKK-SYEDWSLVKDHLWRKLK---ADSVEIQEILSLSYYDLSFQLRRCFLYLARFPEDHTFEVNNLKLLWIAEEFIS----DG-EDVSEDYLNELINRNMIQIATFRWDGHVWDCRIHDLVRDLAIQKASEEKLLLIF----PR
>XP_017243858.1
RGQQRLRTTENQVD-VVGFEDDFRALLAELMG-EDSSLKIIAIHGMGGLGKTTLANKLYHSSEL-GHFKIRAKVCVSQEYNIGDVLRRIIRSFMGWKMDEV--DLLQHLRKLLDGGSYLVLIDDIWDL--EAWEMIKKAFPDKNGSRIIITTRNKNVAQRVD--DR-CL-VRFLREDESWQLFCKR-------VEP-QNLEKLGKDMVGKCQGLPLAIVVLSGLLLHKK-NYDDWSKVRDHIWRQLK---GNSVEIQEILSLSYNDLSFQTRQCFLYLARFPEDQTFRVHKLKQIWIAEEFIS----DG-EDVAEDNLNELINRNMIQIVTLLWDGQVRECRVHDLVHDLAVQKAKEEKFLAIF----PR
>XP_017243859.1
RGQQRLRTTENQVD-VVGFEDDFRALLAELMG-EDSSLKIIAIHGMGGLGKTTLANKLYHSSEL-GHFKIRAKVCVSQEYNIGDVLRRIIRSFMGWKMDEV--DLLQHLRKLLDGGSYLVLIDDIWDL--EAWEMIKKAFPDKNGSRIIITTRNKNVAQRVD--DR-CL-VRFLREDESWQLFCKR-------VEP-QNLEKLGKDMVGKCQGLPLAIVVLSGLLLHKK-NYDDWSKVRDHIWRQLK---GNSVEIQEILSLSYNDLSFQTRQCFLYLARFPEDQTFRVHKLKQIWIAEEFIS----DG-EDVAEDNLNELINRNMIQIVTLLWDGQVRECRVHDLVHDLAVQKAKEEKFLAIF----PR
>XP_017244375.1
---LR----DVA-KYPIGLDSRVKGIAESLNT-R-KGVIKIGIYGMGGVGKTTLAKALYNQLL-LGSFQGSCFANVSEVLEQEQLINDVLK---NIEVHNE--EGTMFIRERICSAKVLIIIDDI-DN-LKQYESV--PFA--SGSVVIITTRDEEILDEVE-PRH-----NELDDAQSLALFTKHAF--GNAK-PN-SLMVYFEDILRHAGGLPLALEVFGSNLFN--QSEDGWRWFRDRL-KRVP---I---DVAKKLMISFDALK--LQDIFVFF-----------------------VGL---ETCYTFVNHNIDVLKKKCLLTINN---EDELG---MHDLLQDMGQEVA-------------SR
>XP_017244376.1
---LR----DVA-KYPIGLDSRVKGIAESLNT-R-KGVIKIGIYGMGGVGKTTLAKALYNQLL-LGSFQGSCFANVSEVLEQEQLINDVLK---NIEVHNE--EGTMFIRERICSAKVLIIIDDI-DN-LKQYESV--PFA--SGSVVIITTRDEEILDEVE-PRH-----NELDDAQSLALFTKHAF--GNAK-PN-SLMVYFEDILRHAGGLPLALEVFGSNLFN--QSEDGWRWFRDRL-KRVP---I---DVAKKLMISFDALK--LQDIFVFF-----------------------VGL---ETCYTFVNHNIDVLKKKCLLTINN---EDELG---MHDLLQDMGQEVA-------------SR
>XP_017244594.1
IVQQRLRATGNLVD-VVGLEDDFKTLLAQLLS-EDSSLNLISIYGMGGLGKTTLASKLYHSSEL-SHFQSRAWVCVSQEYDIKDVLNKIIKSFQGLKMDEV--DLLRHLRKILDSNRYLAVIDDIWDV--EAWEKIKIAFPDKNGSRVIVTTRNKKVAERVD--DR-CF-VRFMREDESWQLFCKR-------AKP-RDLEKLGMEMVNRCQGLPLAIVVLSGILLHKT-SREDWSKVKDYIWRQLK---NDSVEIQDILNLSYSDLSFQMQQCFLYLARFPEDHVIQVNKLKLLWIAEEFIT----DG-EDVAEDYLNELVNRSIIQITTLSFNGEVLQCRVHDLVHDLSIQKAAEQKLLGIF----PR
>XP_017244864.1
---SRKKTEELINS---GRKDAYAELWQALTTSS-----ILGIYGMPGVGKTRMMEQLWKEAKEKKIFNKVTRGNVGNEID--QLQEQILT----FDSKDNAESRASQLKQCLNAGKTLVILDDVWKE--IPLD-IGIPCGDSMGSKILLTSREKDACLNCK---------KPLSNDEAWDQFSAVT--A---R----SLQELAKNVCKKCKGLPLLIHAVGKALKF--KSLSSWEDALEQLEKKIS---GDRE-VYFCVKLSIDQLPDDAKSCLFLCCLFNEDADIPISKLIRLAT--G--------SGESRVLSMVDTLRSSSLLLDCK---KDRIK---LHDLIRAVGRSIAPKFAFSQVKCD--KY
>XP_017244900.1
---SRKKTEDLIDS---GRKDSYGELWHALTTSS-----IVGIYGMPGVGKTRMMEQLWEEAAEKKIFNKFARANVGKEEN--HLQKQILT----FDSQDNAESRASQLKQSLNAGKTLVILDDVWRE--IPLD-IGIPCSM---SKILLTSREKNVCLKCK---------TPLPNDEAWDQFKNIS--D---R----SLKELAKKVCGKCGGLPLLIHVISKALQF--ETHNSWVDALEQLEKNIP---DEAQ-VYTCVKWSINKLHGDAMSCLFLCCLFNEDTDIPIKKLIRLAT--G--------SGESRVLSMVDTLRSSSLLLDCK---EDCIK---LHDIIRAVGRSIAPKLAFSHVKCD--KF
>XP_017245430.1
TVQRGLRATENQVD-VVGYEEDTKVLLAELVK-EDDSLGVISIHGMGGLGKTTLASKLYHSSEL-SHFETRAWVCFSQAYNFEDVLRTMIMSFDK-HMKEV--DLLRNMQAILTCDRCLVVIDDMWEI--EGWEKIKKAFAGKYGSRVVITTRNKKIAQMVD--DR-CF-VHFLSNDESWQLFCKR-------AKP-KNLEKLGEEMVGKCQGLPLAIVVLSGLLLHK--GYQGWLEVHDHIWSQLK---GNSVEIQEILNLSYNDLSFQKRKCFLYLAKYPEDFIFDVDMLGHLWIAEEFIS----DG-EDVAKDYLHELINRNMIQIVDSYCDGRVAACRVHDLVRDLAVQKAKEERLLGIF----PR
>XP_017245613.1
MVERRLRATENQVD-VVGFEDDFKTLLDELVS-EDLSLKLISIHGMGGLGKTTLASKLYHSSKV-SHFKSRAWVCVSQEYNIKDVLKTMIKSFGRMKMDEI--DLLQHLRKLLDCDGYLVVIDDIWDI--EAWIKIKKAFPDQNGSRVIITTRNKIIAQKVD--DR-CF-VRFLREDESWQLFLKR-------AKP-PNLEKLGKQMVCKCGGLPLAIMILSGLLLHKK-SYEDWSLVKDHLWRKLK---ADSVEIQEILSLSYYDLSFQLRRCFLYLARFPEDHTFEVNNLKLLWIAEEFIS----DG-EDVSEDYLNELINRNMIQIATFRWDGHVWDCRIHDLVRDLAIQKASEEKLLLIF----PR
>XP_017245876.1
RLNEK---FNNEDD-VVGLEEDIEALMSRLIH-GDCRRSVISIIGMAGLGKTTLAKKLYLNCDINKHFDCCAWVYVSQDYRARDILLELGKKVMG-KMNGE--DLLDSLCVFLDK-RYLIVLDDIWKH--EHWDDLRPAFPESNGSRIILTTRFKDVALYAN--VR-DP-PCFLNNDRSWELFLRKEW-----SSRLPWSEDLGKQIVKRCGGLPLAIVVLAGLLSRKGLVFSEWQKVLQSVHWQLK---QEPTQCEEILALSYSDLPYYLKPCFLYLGLFPEDFEISARRLTLLWVAEGLVQ----H--EDVAEDYLEELIGRSMVQVAKRKSSGRTKACRVHDLLRDLCLARGQEEALFNVI----RR
>XP_017246938.1
---SRQKTSQLTDF---GRKDAYRKLWDALVTGS-----ILGIYGMPGVGKTRIMEQIWVEAKEKGIFNKVARANVSSEKD--RLQNDILH----FESQDNVDHRASQLKNSLNGGKILVILDDVWRE--IPLD-IGISFDDSKGCKILFISREEDVCLNCK---------TPLLFNEAWDLLNNTT--G---K----SLRELAKKVCNKCAGLPLIIHAVGKSLKF--MSYNLWKDALEQLENNVP---GGPE-VYACLKVSFDNLVEDAKPCLLLCSLFPEDAEIPIKTLIQLAI--G--------SGRSRVPAMVDILKSSSLLLESK---YDHFK---LHDIIRDVARSIAPKYAFLFLRCG--KV
>XP_017247034.1
---PN----HHN-EHLFGMDAAVEEIYKRMRM-S-NEVLALGIWGMGGIGKTTAAQNFFDKYSQE--FDISCFEDIKPNSKIEKLLIKLGG----YNVPDA--RGIKRLKGILCSKKVLMVLDDL-DE-SIYWELLCNSFS--AGSRIMVTTRDKNMLTGAH----MSGVDKKLGQEDSVNLFSYHAF--GKTM-AT-VLRELAIEFSSYAGGLPLALKVLGSSLCG--RTSSFWKGQLRKL-RQIP---D---MIHKVLRLTYDEL---EKAIFLFF-----------------------VGF---DSCDFFPDTGVPILEERCLLAIDE---ENKFR---MHNLIQDMGMVVI-------------RH
>XP_017247193.1
---------------------------EQLTAGS-----NIVLKGERGVGKTWIAKKLSERATRGDQFHFSIWIFLNREYEKKTLCESILSTFS-RRKKDNKDELEKKIMKTLEGKKFLLILDDEGSK--EQVDDMKALLPL-ASSFTILSTRMDN---FGGMPAK-----HPLSRQESFSLAQKKMF-G---TLPV-NLQKLGKDFVGVCEGLPAKIILWAKVFSY--KQNSGLKTLEAALEK------ADEN--YDIVHLLWNA-P--YRRILIFF---RGRGGVHYNELITYWILEGYLGI---DS-EEAGHRVLMDLL--DLIMKAESTMDGDSKLAFFNSTIRSLSSLLSEVKEVLDLENL--QI
>XP_017247818.1
---NN----NIT-PHLVGINDSLHAINLWLRD-S-TSVEVFALYGIGGVGKTTIAKYVYNTSFQL--FEGGSFENIREYSEQRQLLSDISK----PSVNNN--DGIHKIQSALHGRKLLIVLDDV-DQ-TEQLDAMREWFY--HGSKIILTTRNVHLLNKHC-KR------DTMNFSDSSELFSWHAF--RDSH-PP-CYTEQSEKILKQCQGLPLALEVLGASLHG--KKEDVWRSAIQKL-ETFT---P---SLQKILRISYESLP--DRELFLFF-----------------------NGL---DACKYYTTIGVDNLIDRCLLKIDI---YGKLR---MHQLIQSMGREIV-------------SR
>XP_017248132.1
---------------VVGREEDMKKISDMLSESQ-GGISVIPIIAMGGMGKTTLAQSIYNNETIQSHFKVVMWACVGYKFDIKSVLKEMIE--THMKVAEL-----DELPLHLLESRLLVVLDDVWSVNYDDYEKLERLLK-GKGSRVLITSRD-------------------------------------------------------------------SGVFSL-----------------------------------------------------------------------------------------------------------------------------------------------
>XP_017248549.1
---ST----HHE-K-LFGIDSAVAEIYQKLSM-S-NDVRTIGICGMGGIGKTMIAKTFYNQNVNK--FDISCFENFEQSSQLEQLLIDLLR----YKVIDE--GKMRKLKQILHSKKALIILDDL-DQ-THYPKLLSNFFS--AGSKIIITTRDVNLLNKVV----ISEIDQTLGKDDSLKLFSYHAF--RKPV-PP-SFKELCRSFVTHAGGLPLALKVLGSSLLG--RTHSFWKEKLAKV-RAIP---E---NIQKILQLSYDELD--QKAIFLFF-----------------------VGF---KSCDFFPGVGIQNLLDRCLLSIDR---HNNFE---MHNLIQDMGREL--------------TR
>XP_017248594.1
SSRYRA----YVGELVLGLDVPLEELKVMLLK-NDVLPTVVVLSAPPGCGKTTLANMVCLDSTIKEKFENIFFVTVSKAVNIQITVETIFKQVRSDAVN-QLGQLLKRIGGGPVKDPILLVLDDVWS---PGLEAFVQKFRFDPEYKILVTSRFA-SK---------LHWEKLLSDEDAKELFCHSAF-PSGSP-KI-S-DETVNKVVKACNGFPLALNVVGLSLRG--KTEETWKTTLIKWSK----GRSDSN-LLNNLKTSLDALDETLKEGFLDLGSFPEDQRISSPVLLDMWVES-----------DEQGIETYSNLLTRNLLNFVPLD-DRNGHFVTQHDMLRELAIHLS-------------KR
>XP_017249138.1
NVQRRLRATENYVE-VVGFKDDVQTLMAQL-R-KKGTLGMISIHGMGGLGKSTLASKLYHSREL-RNFTRRAWVCVSEDYSIENVLRKIIKCFNE-NMEEE--DLLRHLREVLASGCYLVVIDDIWDL--KVWEKIKNAFPHE-GCRVIITTRDKKVAEGVD--DQ-CF-VRFLSEDESWQLFCKR-------AKP-QNLEEIGKDMVGKCRGLPLAIVVLSGLLLHQK-SYTDWSRVKDHIWRRLK---DDSLEIQEILSLSYEDLPFKMRQCFLYLARFPEDHIFEVDRLMQLWIAEDFIS----DG-EDVAEYYLSELINRNMIETARFRFDGVVFSCRIHDLVRDLAMQKAREQGLLDIF----RR
>XP_017249802.1
-----QETSGLADE---GLEAWIEPVIGRLKYGKKS---IVCINGASGIGKTELALEFAYRYSQR--YKMVLWVGGEARY-RQNLSLHML-SADAHSFDEE--EAFKRVKRELRDMPYLVIIDNLETE-KEWWEGLHDLIPR-TGSHVIITTRLSRVMN----FD-----PQPLPLYDAMIVIKGR---RKE--YSP-EM-EFLEKFYDKLGRSTFGLWVIGSLLSE-----------------TISP--S-------ALFEAINQLPQFCRNLFLCSAILQTKGTRNASRMLLVWFAPAPI-----SAARILPASSINRLRTKCVCLATKEE-DSLVKWIRFHPITQIFGRRKG---------------
>XP_017249803.1
-----QETSGLADE---GLEAWIEPVIGRLKYGKKS---IVCINGASGIGKTELALEFAYRYSQR--YKMVLWVGGEARY-RQNLSLHML-SADAHSFDEE--EAFKRVKRELRDMPYLVIIDNLETE-KEWWEGLHDLIPR-TGSHVIITTRLSRVMN----FD-----PQPLPLYDAMIVIKGR---RKE--YSP-EM-EFLEKFYDKLGRSTFGLWVIGSLLSE-----------------TISP--S-------ALFEAINQLPQFCRNLFLCSAILQTKGTRNASRMLLVWFAPAPI-----SAARILPASSINRLRTKCVCLATKEE-DSLVKWIRFHPITQIFGRRKG---------------
>XP_017251947.1
---------HIVEKDFVGMEKELKQLICSLKR--DKGSEVVSICGMGGQGKTTLAQKLYNHVEVKAHFQKLAWVCVTQQFDREKILKEALKQLISINMDNG--ELVRELYQVQKECNCLVVLDDIWAM--DSWRLLRDAFPVTSGSKVLLTTRNETVA-----ELGLVHRIQDLTTEEGWQLLSKKIS-D---ILP-SRMEILGKSMVEKCKHLPLAITSIGGILNG---LLRDWETINKDISFYLLQGEGDDRYVRQVLGLSYDSLPPHLRHCFLCFANFNEDEVIKTQKLYTLWMAEGLIS----KM-LDIAESFMDELAHRSLVQVK---KENKYKTCSVHDLIRDFCLSKAMEENFIKVVHS--RR
>XP_017252024.1
--------------PVIGMDVMLEKVYELL---DKEEVGIIGVYGMGGVGKTTLLKCINNEFLTLNHF-VVIWVTVSREFVAEKIQQAIMSRLGLDEAED-QEQLASKIYKVLKMKKFLLLLDDIWR--GVDLEKIGVPIPKKNNCKVILTSRSMDVCSDMD-----AHCKDFLREKESWHLFAEKV--RRDDN-SQ-SIQPHAQAIVKKCRGLPLALITIGKAMANK-ETEEEWIAAKEM---------LSPSKVFTLLKFSYEELADTFKSLLLYCSLFPEDCSIEKELLVEYMVGEGLLL-------HEMGHALIGSLKVACFLEKGD-----QETQVKMHDLVRSFVLWIADDMKFLVQPS---RA
>XP_017252337.1
RPPWQGESSMFDGGEIVGMEEDKSKLLARLTG-D-PRRTLISVVGMGGLGKTTLVTKIYNEQAI-QGF-CCAWISVSRIYEIEELLRSMIREFFKSNLGSDYRHLVGMLIEVLRLKRYFVVLDDVWS--IDLWIRIRGAFPDNRGSRILFTTRNETVANVGP-----GSHVEPLKEDDAWSLFCKKAF-WTDPNCPS-ELESSARFILKKCEGLPLAIVAIGGLMCSRNKLAVEWKKVCDS---------LQLSEVKGILLLSYNDLPYNLKQCFLYCCVFRDGYPIKRKKLIRLWVAEGFVL----KG-EEVAEDYLTELIYRSMIHVT-ET-SDRAKTFRLHDVMRELAMTTSQKENSCAEF----RI
>XP_017252473.1
NVQKRLRAADHEKD-VVGFGDDVRTLLAKLGN-EDPSLGLISIHGMGGLGKSTLASKLYHSSEL-SHFKSRAWVCVSEDYDITHVLRKIIKCFEV-KMEEV--ELLRHLRKILQGDHYLVVIDDIWDV--EVWKKIKNAFPDKNGSRIIITTRNKVVAEGVE--DT-CF-VSFLSKDESWQLFCKR-------AKP-PNLEMLGKEMLDKCGGLPLAIVILSGLLLQKR-TYKFWSDVKDQLWRKLK---GESSEIQELLNLSYDDLSFNMRQCFLYLARYPEDHTIRVFKLKLLWIAEEFV-----DE-EDVAEDYVNELINRNMIQIELQTADGQVLACKIHDLVRDLVIEKAREQKILGIF----TR
>XP_017253041.1
NVQQRLRATENKVD-VVGFEDDVRILLAELT--EDPALKYVSIHGMGGLGKTTLAGKLYHSSEL-SHLKSRAWVCVSEDYKTEDVLRKIIKSFMKDKMDEA--DLLQHLLNLLERDGFLAVIDDIWDI--KVWKKIKSAFPDRDGSGVIITTRYKKVAERVD--DR-CV-VRFLNEEESWQLLCKT-------AKQ-PNLDKLGREMVSRCRGLPLAIVALGGLLFHKK-SYQDWSKVKNDLWRQLK---GESAEIDEILSLSYNELSPQMRDCFLYLARFPEDYTFGVEKLKLLWIAEEFIT----DG-EDVAEEYVNELINRNMILIATFKFDGQVAKCQVHDVVRDLAIQKASADKFLGVF----RR
>XP_017253222.1
VRP--STTSSI-EVDVFGRGEDKSTLISKLCSQVKETLQIVSVVGLGGMGKTTLAKLIYNCDEVKNHF-EWIWVCVPEPYDDVRVAKAIVESVEKPDVTE-LETALQLVKNALNGKKFLLVLDDMGRCKHKSWDKLVCNLKVGPGSRVLVTTRNQTVAKTVG-----SSYIGQLSDQDCWTLFSRIAF-NEKTE-KE-ALEEVGREISRQCKGLPLSAYTIGGLMRSK-SSLADWRKVSKS---------EEVTELSPPLMLSYYDLPSKLRQCFIYCAKFPKYYYIEADNLIKLWIAQGYL-ETA-LG-EEKGRSCLDELIMRCFFQNMEKD-KEIVTRFKMHDIVHDFAQYFTKNECAIVKPDS--HL
>XP_017254940.1
---PV----DVA-KYPVGLDTRVKDITALLSN-T-KCVNRIGIHGMGGVGKTTLAKAVYNQNYHR--FQGGCFANVKDVLEQQKLISDVLK----ITIDND--QGIEVIRARICSTKILIVIDDL-DN-SAPLEY---PFA--FGSAIIITTRYEDLLDEVE-AK------KELGDADSRRLFIQHAF--ADNN-IS-TFMELSKEILEHAGGLPLALKVCGSNLLN--QSEEGWRWFIDKL-RRVS---L---DVEKKLLISFDALK--LQDIFLFF-----------------------IGM---ETCYTFSNRNIDILKKRDLLSIND---RDELE---MHDLLRDMGRKIS-------------SR
>XP_017254941.1
---LK----DVP-PYLVGMSSHMRDIDLWIRD-A-TNSSILVIVGMGGIGKTTIAKCVFNKYHED--FDGSSFSDIKERSKQKQLLSDICN----EELYID--QGMHQIRDAISCKQVLLVLDDV-DH-ISQLNAVHGSLF--EGSKIVITTWNENLIKMIH-KL------KALRNDESVELFSFHAF--QQGH-PP-VYMEQTKKIVKLCEGLPLALRILGSSLID--KELELWVCLAKKL-ETIP---E---GIVEKLKITYDSLP---KDIFLFF-----------------------PGL---DACEMHALVGIDYLRDRCLLEIAS---NNRIT---MHLLVRAMGRDIV-------------TR
>XP_017254942.1
---LK----DVP-PYLVGMSSHMRDIDLWIRD-A-TNSSILVIVGMGGIGKTTIAKCVFNKYHED--FDGSSFSDIKERSKQKQLLSDICN----EELYID--QGMHQIRDAISCKQVLLVLDDV-DH-ISQLNAVHGSLF--EGSKIVITTWNENLIKMIH-KL------KALRNDESVELFSFHAF--QQGH-PP-VYMEQTKKIVKLCEGLPLALRILGSSLID--KELELWVCLAKKL-ETIP---E---GIVEKLKITYDSLP---KDIFLFF-----------------------PGL---DACEMHALVGIDYLRDRCLLEIAS---NNRIT---MHLLVRAMGRDIV-------------TR
>XP_017255076.1
---PK----NVT-RYAVGLDSRVKDIATLLSR-T-EGVTKFGIYGMGGVGKTTLAKAVYNQLLESGRFKGSCFADVRETSQQKQLIVDVHN---GVEVHND--QGITFIRERISSAKVLVLIDDI-YD-LRQYKS---PFA--SGSVVIITTRDEEMLEHVE-PEY-----KVLNKAQSRELFTKYAF--EKAE-RH-NLLALTEDILDLASGLPLALKIFGSHLST--KKEEGWKSYIETL-RQHP---N---SVGQKLVISLDALH--LKEIFLFF-----------------------IGM---ETSYSYTDVKIDTLKKRCLLTVND---RDELE---MHDLLRDTGRNVA-------------SR
>XP_017255108.1
----------------------------MLLK-EV---RIKVVSAPGGCGKTTLAKMLSNDPDIQRIFKNILFLTISKSGDICDIVKKMLQDIQTAAID-LLEWWLKSIS----PSPVLLVLDDVW----PNWATVVDNLSSNPHYKILVTSRYSFPR---------FEPVKILNDQDAMTLFCQFAL-PN-DS-TI-P-DDLVEKTVKGCKGFPLALKVVGRSLYG--QKEVKWRREQKKWSE----GKSDTS-LFDCLQPSLDALESSLKDCCLDLGSFPEDQRVPATTLMDIWAEL-----------D--DMDTYYNLLFRNLVNLFCEV-EDNERSVMQHDLLRDLTIHQS-------------ER
>XP_017255940.1
NLHKRLRATENLVD-VVGFEDDYRTLLNELVK-EDPSLGMISIHGMGGLGKTTLASKLYHSSEL-RHFQTRAWVCVSEEYNIKDVLEKIIKSCIG-RMDEV--DLLHHLKDILDRGCYLIVIDDIWDI--QVWERIRKAFPDQNGSRVIITTRNQEVARSVD--DR-CF-VRFLTENESWELFCKR-------AKP-KQQEKLGMEMVRKCKGLPLAIVVLSGLLLHKN-----WSDVNDHLWRKLK---MTSREIHEILNLSYDDLSLRMKQCFLYLARYPEDQPFPVKDLMSLWIAEEFIT----DG-EDLAGDCLNELINRNMIQIAKLNLGGEVVYCRMHDLLRDLAIQKARGNKLLGIF----PR
>XP_017255941.1
NLHKRLRATENLVD-VVGFEDDYRTLLNELVK-EDPSLGMISIHGMGGLGKTTLASKLYHSSEL-RHFQTRAWVCVSEEYNIKDVLEKIIKSCIG-RMDEV--DLLHHLKDILDRGCYLIVIDDIWDI--QVWERIRKAFPDQNGSRVIITTRNQEVARSVD--DR-CF-VRFLTENESWELFCKR-------AKP-KQQEKLGMEMVRKCKGLPLAIVVLSGLLLHKN-----WSDVNDHLWRKLK---MTSREIHEILNLSYDDLSLRMKQCFLYLARYPEDQPFPVKDLMSLWIAEEFIT----DG-EDLAGDCLNELINRNMIQIAKLNLGGEVVYCRMHDLLRDLAIQKARGNKLLGIF----PR
>XP_017256454.1
SREQKLRTTDMEVE-VVGFEEDTKTLTAEIDS-TDPSLKLIYIHGMGGLGKTSLATKLHNSEEL-RHFDTHAKVCISSEYDIKDVLKRIIKSFMG-NMAEH--DLLHYLAKLLDRGRYFALIDDIWDI--KVWEQIKIAFPNKNGSRIIITTRNKDVTGMAD--DK-CF-VRFLREEESWQLFCKK-------AEPTQSMDKLGREMVGKCEGLPLAIVVLSGLLSDKP-NYEYWSNVKEHIWRHLK---DGSFRIEDILSLSYNGLSDKRRDCFLYLARFAEHQIINVDKLKLLWIAEEFIS----DG-EDLAEDYVNDLINRNLIQIATLLWNGKVSHCRLHDLVHELAINKAKEQKVLGTF----PR
>XP_017258678.1
SF--W------VPGGVVGFERPLKELKEMLLR-EE---KVKVVSAPGGCGKTTLVKMLCHDPDIENIFKNILVVTISKSANITVIVEKIFKDFQNDAIN-HLEYLLKQIG----PSPILLVLDDVW----PNWVSLIDDL-TSPNYKILVTSRFSFQR---------FEPVKILNDKDAMTLFRRCAF-PK-DS-KI-P-EDLVEKTVKGCKGFPLALTVVGRSLYG--HPEVTWRLKQRKWSD----GKSDTE-LLDCLQTSLDALDSSIKDCCLDLGSFPEDQRIPATTLLDMWAEL-----------DDKDMDSFSNLVFRNLVNLFCEV-DGNENYVMQHDLIRDLTIHQS-------------KR
>XP_017258937.1
NVRQRLRATENKVD-VVGFEDDVRSLLAELTR-KDPALKYVSIHGMGGLGKTTLASKLYHSSEL-SHFKSRAWVCVSEDYKTEDVLRKIIKSFMKDKMDEA--DLLQHLLNLLEGDGFLAVIDDIWDI--KVWKKIKSAFLDSDGSVVIITTRYKKVAERVD--DR-CV-VRFLNEDESWQLFCKT-------AKQ-PNLDKLGREMVGRCRGLPLAIAALGGLLFHKK-SYQDWSKVKNDLWRQLK---GESAEIDEILSLSYNELSPQMRDCFLYLARFPEDYTFGVEKLKLLWIAEEFIT----DG-EDVAEEYVNELINRNMILIATFKFDGQVAKCRVHDVVRDLAIQKASADKFLGVF----RR
>XP_017259040.1
EGGKREDHEMFEASMGVGFQVGKRKVKEMLLE-DDY--AAVGISGMGGSGKTTLAKEISKDDQIKSFYNNIFFLTVSQSPNVEALKQKIWGSVSGNGFNDNLKYNFKSVVRN------LIILDDVW------SLSVLEQL-IRPGCKTLVVSRFKFPPS--I-----INCTELLRQDEAISLFCFSAF-RQ--T-SI-PFEKLVKQVVEECKGLPLALKVIGASLRD--QPEMFWTSAKNRLSR----GQPDSHILLERMKLSIDYLSSKVRECFMDLGCFPEDKKIPLDVLINIWVEL-----------D--EAEAFAIVVDKNLLHLVKMY-SS-EISVSQHDLLRDLAIYLS-------------KR
>XP_017259061.1
-----------IPGGVVGFDQPLKELKEMLLD-KV---KIKVVSAPGGCGKTTLAKMLCNDPDIQRIFGNILFVTISRLADTTDIVKKIIQDFHSDAIN-HLECLLKRVS----PSHILLVLDDVW----REGVSLVDSLFSNPNYKILVTSRFSFQR---------FKPVKILNDQDAMTLFCQYAL-PD-DS-TI-P-YDLVEKTVRSCKGFPIALKVVGRSLYG--QEEVKWRHEQMSWSD-------STS-LLDRLQPSLDALDSSLKDCCLDLGSFPEDQKVSATTLMDIWAEL-----------N--DEKTYCNLVFRNLVNLFCEA-DRNERSVMQHDLLRDLTIHQS-------------KR
>NP_001234202.1
GGEER-QPPVVEEDDVVGFDDEAQTVIDRLLEGS-GDLEVIPVVGMPGLGKTTLATKIFKHPKIEYEFFTRLWLYVSQSYKTRELYLNIISKF-TRDMSEK--DLALKVQEILEGGKYLIVLDDVWST--DAWDRIKIAFPKDKGNRVLLTTRDHRVARYCN-RS-----PKFLTDEESWILLEKRAF-HKA-KCLP-ELETNGKSIARKCKGLPLAIVVIAGALIGKSKTIKEWEQVDQSVGEHFI---NRDQNSDKLVRMSYDVLPYDWKACFLYFGTFPRGYLIPARKLIRLWIAEGFIQ-----S-ECKAEEYLNELVNRNLVMVMQRTVDGQIKTCRVHDMLYEFCWQEATEENLFHEVK---RR
>NP_001234836.1
GLQLEAKSSSPFVEVTVGHEEEEAWIIGQLDEHE-SELDVISIVGMPGVGKTTLANKVYNNTLVASHFNVRAKCTVSQNFNKSKVLREILQQVTGGNESEY--DLAEKLRVALYDKRYLIVLDDVWDI--ATGEMLIACFP-ERGNRVILTSRSGEVGLKVKCRSD----PQVLTDEKSWELFEKRVF-GDEGSCPA-ELLDIGHEIVEKCKGLPLALVLIAGVIVRKEKEKDFWVKIQNNLDSFTS---SNINSIMNVMQSSYDHLPYQLKPLLLYFATLQKSERTPVSTLMQLWMAEGLVD----CS-EEVTESYLDALISSGLIMV-----DHMIRACYVHDVVHDFCSVKAGKEKFFKLIN---RR
>NP_001289831.1
---------PVTDEDIVGFGNDIEKMFQYLIRGT-NDLDVVPIVGMGGQGKTTVARKVYNSDNIVSHFDVRAWCIVSQTYNRRKLLQDILSQVTGKGYEDD--ILADELRKSLMGKRYLIVLDDMWDC--MAWDDLRLSFPDGNRSRIVVTTRLEKVGEQVKCHTD----PPFLTKEESCELLQKKVF-QKE-DFPP-ELQDVSRAVAEKCKGLPLVVVLVAGIIKKRKMEESWWNEVKDSLFDHLN---RESEEYLSTMQLSYYNLTDCLKPCLLYMGMFQEDAIIRVSELISLWIAEGFVQ----RL-EEAAEGYLMDLIQSNVVMVSNRRYNGKVKYCQVHDVVLHFCLEKSLEEKFMLAVK---NR
>NP_001318028.1
ALDENVNSPLTTDKIIVGFEEETNLILRKLTSGP-ADLDVISITGMPGSGKTTLAYKVYNDKSVSSHFDLRAWCTVDQGCDDKKLLDTIFSQVSDSKLSEN--DVPDKLRKQLYGKRYLIVLDDVWDT--TTWDELTRPFP-KKGSRIILTTREKEVALHGKLNTD----PRLLRSDESWELLEKRAF-GDES-CPD-ELLDVGKEIAENCKGLPLVADLIAGVIAGREKKRSVWLEVQSSLSSFIL---NSEVEVMKVIELSYDHLLHHLKPCLLYFASFPKDTSLTIYELSIYLGAEGFVG----KS-EEVVKIYMDDLISSSLVICFNEIGDA--LNFQIHDLVHDFCLIKARKEKLFDRIQ---RQ
>NP_001318030.1
ALDESVNSPLTTNKIIVGFEEETNLILRKLTSGP-ADLDVISITGMPGSGKTTLAYKVYNDKSVSSHFDLRAWCTVDQGCDEKKLLNKIFNQVSDSKLSEN--DVPDKLRKQLYGKRYLIVLDDVWET--TTWDEVTRPFP-KKGSRIILTTREKEVALHGKLYTD----PRLLRPDESWELLEKRAF-GDES-CPD-ELLDVGKEIAENCKGLPLVADLIAGVIAGREKKRSVWLEVQSSLSSFIL---NSEVEVMKVIELSYDHLPHHLKPCLLYFASFPKDTSLTIYEFNVYLGAEGFVG----NS-EEVVKIYMDDLISSSLVICFNEIGDA--LNFQIHDLVHDFCLIKARKENLFDQIR---RQ
>NP_001318035.1
DLHEKVNSPLTTDKIVVGFEEETKWILRKLTSGP-TDLDVISITGMPGSGKTTLAYKVYNDKSVSSHFDLHAWCTVDQGCDEKKLLNKIFKQVSDSKLSED--DVADKLRKQLYGKRYLIVLDDVWDT--TTWDELTRPFP-KKGSRIILTTREKEVALHGKLNTD----PRLLRSEESWELLQKRAF-GNES-CPN-ELLDVGKEIAENCKGLPLVADLIAGVIAGREKKRSVWLEVLNNSHSFIL---KNEVEVMKVIEISYDHLSDHLKPCLLYFASWPKDTIMTIYELNGFLGGEGFVG----KS-EEVVKIYMDDLISSSLVICFNEIGEY--PTYQLHDLVHDYCLIKARKENLFDRIR---RQ
>NP_001318045.1
ALDENVNSPLTTDKIIVGFEEETNLILRKLTSGP-ADLDVISITGMPGSGKTTLAYKVYNDKSVSSHFDLRAWCTVDQGYDDKKLLDTIFSQVSDSKLSEN--DVADKLRKQLFGKRYLIVLDDVWDT--TTWDELTRPFP-KKGSRIILTTREKEVALHGKLKTD----PRLLRPDESWELLEKRAF-GNEI-CPD-ELLDVGKEIAENCKGLPLVADLIAGVIAGREKKRSVWLKVQSSLSSFIL---NSEVEVMKVVELSYDHLPHHLKPCLLYFASMPKDTIMSIYELNIFLGGEGFVG----KS-EEVVKIYMDDLISSSLVICFNEIGDA--LNFKIHDLVHDFCLIKARKENLFDRIR---RQ
>NP_001333108.1
ALDENVNSPLTTDKIIVGFEEETNLILRKLTSGP-ADLDVISITGMPGSGKTTLAYKVYNDKSVSSHFDLRAWCTVDQGYDDKKLLDTIFSQVSDSKLSEN--DVADKLRKQLFGKRYFIVLDDVWDT--TTWDELTRPFP-KKGSRIILTTREKEVALHGKLNTD----PRLLRPDESWELLEKRAF-GNES-CPD-ELLDVGKEIAKNCKGLPLVADLIAGVIAGREKKRSVWLEVQSSLSSFIL---NSEVEVMKVIELSYDHLPHHLKPCLLYFASWPKDTTTTIYELNIFLGAEGFVG----KS-EEVVKIYMDDLISSSLVICFNEIGDS--LNFQIHDLVHDFCVIKARKENLLDQIR---RQ
>NP_001333428.1
ASSQFASKQRINE-EIVGFEDVKDELIGKLKGGS-SGLDVISIVGMAGLGKTTLANKLYSDESVVSHFNIHAHCCVSQEYTRKDLLLAILRN-ITRRETEN--ELADRLRKLLMFKRYLLLIDDVWET--SAWDDLKLCFPENMGSRIILTTRHYEVASYAKHDSD----PRSLNNDESWMLLNKKVF-NNE-SFPF-ILRDAGQEIVRKCDGLPLSIILIAGILIRMKKEKYCWEQVATNLGPNIQ---D---QMEGTLDLSYQNLPPYLKPCFLYLGVFSEDEEIQVSKLTWLWIAEGFIK----KT-EEIAENYLENLVGRNLVMVGKRSFNGRIKTCRIHDLVHEFCRKKAKLENIIQRIN---RR
>XP_004231117.1
GSPSKPSFNANLENDVVGLDDDLEKVIERLLGYS-SEREVVAITGMGGIGKTTLAKKAYDYPRVRSRFDVHAWVTVSREYGMRRLLLSLARCIPG-EKTED--QLAESLYRKLKDRRYLIVIDDIWST--KVWDDVTRCFPDDNGSRIILTSRLKDVAAYAN-PD--SP-LGVLSLDDSWKLLSIKVF-GVNDLCPF-ELEDIGKQIAERCGGLPLAILVVAGHLSKISMRRESWITVAKTVNSVVA---NDPDKCLGVLGMSYNYLSNHLKPCFLSIGAFPEDFEIKARTLIQVWVAEGFLK----ES-EKVAEECLEDLISRNLIMIKKRRFNGEIRSCGMHDLLRDLSLREAQKEKFLHVTS---RG
>XP_004231569.2
FSSSA----LNVKNIMVGRGDQRERLLEDLTRGS-GEPKVIPIIGMGGIGKTTLAIEVYNDAHVRSHFDVCAWATLSQQHNVKEILLNLLRST--DMLDEA--ELADMLRKSLYGKRYLIVMDDIWSI--KAWDDVRRFFPSNKGSRILLTTRNNEVACYANTEN------SFMDQDESWNLFKSVAF-ANE-ALPLSEFENIGKKIAEKSHGLPLTIVVVAGLL-KSKKTIEDWETVAKDVKSFVN---NDPDQCSHVLGLSYNHLTSDLKTCLLYFGIFPEDSEIPVNHLKRLWMAEGFLNF---EN-EGEADKCLQDLINRCLVHVSNKSRETKIISCKVHDLIYDLCLRQIQRGN-LFIIK---QP
>XP_004233876.2
--------------MVI-FDEDEQLLMENILGGT-DQLGVIAIVGMPGHGKTTLAKKLYRHENIVNRFDVRSWTCVSKVYDKRKILLELLGYEYEVEKSVD--ELIQQVRMCYEKRRYFIVIDDVWST--VVYDELVSLFPNNSRSRIVITTRLDEVDSSVN-YSF-CY-TSFIAEEKSWLLLRNIVF-KQENCCFR-EFEEIGKQIAKSCAGLPLAVVLIGGLLARLDKKKGIWTKVAQWLSAKVA---GEAEWYMDIIELSYKHLPSYLKPCFRYFGMFLEDEEVSVNKLMRMWAAEGFVQ----RSAEIVAKDYLIDLITSNLVLVAERFPLGDIKSVCLHDLVQDFCLKKAKEENFLLKVD---QR
>XP_004234046.1
AHQLK-RAPVVEEDEVVGFDEEADEIINRLLGGS-DDVEFISIVGMPGLGKTTLANKVFK--SVGYEFYNRIWVYVSQSYTRRDLFLKIINQF-TRYVTEE--ALAEVIRKHLLFGKYLIVLDDVWTQ--EPLDDVKIALPNMRG-KVLFTTRDDEVGKFCC-NE-----PKFLTDHECWELLQKKVF-HKD-KCPL-DLEVLGKRIAKKCMGLPLAALVIAGALTGRGKTKSEWEIVHQFVSEHII---SSD-RMKKLVQMSCDSLPVNLKACFLYCGAFPKGSEIPAWKIVRLWIAEGFIR-----K-ESVAEGYLNELVSKSLLMVTQRTSNGQIKTFRVHDMLHEFCTLEASEENFFKEIK---RR
>XP_004236921.1
RFQLEAKSSSPFVEVTVGHEKEESQIIDQLDEHE-SELDVISIVGMPGLGKTTLANKVYKNTLVASHFHVRAWCTVSQKYNKSKVLLEILQQVTAEEKKVD--DLAEKLRTALLDKRYLIVLDDVWDI--ATGEMLIACFP-KRGNRVILTSRSSEVGLKVKCRSD----PELLTPEESWDLFEKRVF-GDEGSCPA-ELSKVGHQIVEKCKGLPLAIVLIAGVIVRKKKEKDFWLKILHNLDSFIS---TNINL---VMQLSYDHLPCHLKPLLLYFATTQKSQRTPVSTLMQLWMAEGFVD-----S-EEVTQSYLDALISSSLIMV-----DHMIKVCYVHDVVHDFCSEKAKKQKFLKLIN---HR
>XP_004236958.1
G-EVT-QGPSLENDAVVGFDDEANKVIKRLVEGPLDSVDIIPVVGMPGLGKTTLARKIYNDPKLTYEFYSIVWVYVGQEYKAKDIYLRILKFF-KLNDDVD--TLAKAIGGYIKGGRCLIVLDDVWED--DVIDHVMKVFAEKKGHRIMMTTRDTRLGFFAN-KE-----PKFLETEESFELLVMRVF-GRG-GCPN-ELVVTGTEIARKCGGVPLVVVVIAGALRGRSDK-KDWERVEKSVVQYLG---EHTEDSLKYVKMSYDYLPREVQMCFLYCGVFPRGFDIPCWKLIRLWIAEGLIK-----TVEEIAEFYLTDLLNRNLVIIMQKRSDGQIKTCRLHDMLYQFCKKEASNKWLFEEPD---RR
>XP_004236959.1
TQRIT-QG---EDDEVVGFDEEAQQVMKRLVEGP-NCLDIIPVVGMPGLGKSTLARKIYNEFEFSYEFFSIVWVYVGREYKIKDTCVRILKCF-EMNGDVD--ALGKAIRDAIRGGRCLIVLDDVWEA--EVVDVVKRVLPGNKGHRIMMTTRHANLASYAN-PG-----PKPLHAEQSFELLVNRAF-GNGNSCPV-EFVELGQSIAHKCNGIPLQIVLIAGILRGLTDR-RYWERVDKNLSQHLY---DEEDKYGVFVEMSYNHLPQDVQTCFLYCGVFPQGFDIPAWKLIRLWIAEGLIK----YT-EEIAEFYLNHLVQRNLVILSQKRSDGQIKTCRLHDLLHEFCRDEASKKWLFQHVR---RR
>XP_004237148.1
SSKSYALLSDKLEDDIVGIDDDLQIIIKRLTGPP-SDLDIVTISGMGGIGKTTLARKAYDHLTIRYHFDILAWVTISQEFQCRNVLLEALHCISK-KMDEN--ELADLVQKNLKGRRYLVVVDDIWSR--DVWDSIRGIFSNNNGSRILMTTRENEVAMYAN-TC--S--PSLLSAGNGWKLVCDTVF-GPKHDHPP-ELEEIGKEIVEKCQGLPLTISVIAGHLCKVARTLEGWKDVARTLSEIIA---SHPDECLAVLGLSYHHLPNHLKPCFLSMSSFQEDFHFETQILIQLWIAEGFIR----KS-EEVAIDYLEDLISRNLLQARERRFNGEIKTCGIHDLLREFCLTEAEMTKHMHVER---RR
>XP_004237188.1
GLQLEAKSSSSFVEVVVGHEEDEAWIIGQLDEHE-SKLDVISIVGMPGVGKTTLANKVYNNTLVASHFHVRAKCTVSQNFNKSKVLREILQQVTATNGSED--DLAEKLRVALLDKRYLIVL---------------------------------------------------------------------------------------------------------------------DNLDSFIS---TNINL---VMQLSYDHLPCHLKPLLLYFATTQKSQRTPVSTLMQMWMAEGLVD-----S-EETTQSYLDALISSSLIMV-----DHMIKVCYMHDVVHDFCSLKAKKERFFKLIN---RR
>XP_004237189.1
VVQEE-QGSSLENHEVVGFDEEATKVINRLVEGA-ECLDVIPVVGMPGLGKTTLARKIFNDPKISREFFSYIWVFIGQSTCVKDILFNILKGF-TKNRNEA--SITDEIRKRVNGGKCLIVLDDVWDP--NVVDIVKTVFPDKKAHRIMMTTRHEDIARSVN-KY-----PKFLDGDESFQLLEKRAF-GVS-RCPV-ELVEHGEAIVAKCSGVPLTIVVIAGALRGRTSE-IDWKVVRENVGKHLI---QEDKQRVNVVRLSYNHLPQEKKSCFLYFGAFPQGFDIPAWKLIRLWIAEGLIM----NE-EEIAEYYLNDFANRNLVMVMKKKSNDRIKTCRVHDMLHEFCVEEATRLTLFKQVC---RR
>XP_004238948.1
GDEER-KAPVVEEDDVVGFDDEAKTVIDRLIGGS-DYVEVVPVVGMPGLGKTTLAYKIYKDPKVEYEFFTRVWVYVSQTFKRREIFLNIISKF-TDDTPED--DLANEVKELLKGGKYLIVLDDVWTM--EAWDRIKIAFPNGKRNRVLMTTRQSNVAKRCN-DK-----PKFLTKDESWELLEKKVF-HKE-KCPP-ELELPGISIAEKCMGLPLAIVVIAGALIGKGKTTREWELVAASVGEHLI---NRD-ENKKLVQMSYDRLPYDLKACFLYCGAFPGGSQIPAKKLIRLWIAEGFIQ-----A-EDVAEDHLNDLVNRNLVMVTQRSCSGQIKTCRVHDMLHEFCRHEAMEENLFQEIK---RR
>XP_004238957.1
---------SNDEE-FVGFKEDVKQIIQKLTRGT-KEREVISIVGMAGLGKTTLARKVYNSHSIAEHFDARAFCIVSQTYSTRKLLIDILKQVTGMIREDE--DVADMLRKELYFKRYLIVLDDMWKY--QTWEDLQLCFPCGRGSRIMVTTRVQEVATKM------SD-TRFLTDEESWELLQKKVF--KRGRVPL-ELKEAGFEVARNCKGLPLVIVLNAGIIAQKERCVSVWEEFAKDLSS-LGL--EEQS--RKAVQSSYDYLRDHLKHCLLYVGYFPEDYNIPVSDLLNLWIAEELVP----EN-EKSSKDCLIDLVNRSLLIVSKRRSNGDIKYCMVHDLIREFCSRELEEEDFKQRFE---AR
>XP_004238960.1
----------IDEE-LVGFDEHAQNITDYLIRGT-WDLDVVSIVGMAGLGKTALARKVYNSRSIIDRFDVRAWCSVSQTYNRRQLVLQILTQITGNYVNLD--DPEDILRKCLNGKRYLVVLDNIWDG--KAWDDFQSCFPDNHGSRIMITTRDKAMASYVK-GY--SF-PPRLEDDQSWELLQKKVF-GRGKSCPL-ELVNVGKLVAKACRGLPLLIIMIAEVLSR-EREGSSWLKVAYDISSHVPN--KEII--MMTIQSSYDHLLDHLKPCLIYMGLFPKKYEIPVSDLLKWWIAEEFVH----LK-EELSEICLHDLVGTNLVVVSKTRSNGKMKCCIVLDHVRDFCLRKITEEKFI---V---QR
>XP_004239116.1
ETCERAYTQRANEE-MEGFQDTIDELKDKLLGGS-PELDVISIVGMPGLGKTTLAKKIYNDPEVTSRFDVHAQCVVTQLYSWRELLLTILNDVLENEKEDG--EIADELRRFLLTKRFLILIDDVWDY--KVWDNLCMCFSDSNRSRIILTTRLNDVAEYVKCESD----PRLFRDDESWTLLQKEVF-QGE-SCPP-ELEDVGFEISKSCRGLPLSVVLVAGVLKQKKKTLDSWKVVEQSLSSRIG---SEES--ISIIGFSYKNLPHYLKPCFLYFGGFLQGKDIHVSKMTKLWVAEGFVQ----NG-EDTAQGFLDDLIGRNLVMAMEKRPNAKVKTCRIHDLLHKFCMEKAKQEDFLLQIN-E-YR
>XP_004239388.2
KSSNLEKNPGIKE-EMIGFEDEIKTLIRQLTRGS-RMLDIISIVGMPGAGKTTLANRLYSYNSVVSHFDIRAQCHVFPVYSQRGLLLSLLQV-SISE-ETD--ELKDILSRILRSKRYLILVDDVWDH--KAWDDLKCCFPDNNGSRILLTTRYHDVADYVKSVYK----PRSLTHEESWKLLKMEVF-GNE-RCSP-LLKKVGKKIARKCGGLPLSIFLVAGILSNMEETEECWNEVAKHLGINMS---N---ALNDIIEQSYQHLPYYLKPCFLYFGTFLEDEEINVSKLTWLWIGEGFVK----KS-QDIAKVYLENLIRRNLVMNAKRSSDGNVKACRVHDLLLDFCKKKAEKEHFLSWIK---RR
>XP_004239389.1
KWSELKKRPGING-KTIGFEDEIEKLIHRLTGGF-EGLDIISIVGMPGAGKTTLANRLYSYHPVVYRFDILGYCHVSPVYSKRGVLLSLLRV-SISK-RTS--TLEDILVRNLRSRRYLILLDDVWDR--NVWGDLKRYFPDNNGSRILLTTRNDDVAYYVESVGK----PRLLTYEESWELLCIEVF-GNK-SCSP-LLEKVGQEIARKCGGLPLSIVLVAGILSKMEKTEECWSRVAKDLGSYMA---S---DAKAIIEPSFQHLPYYLKPCFLYFGTFLEDEEINVSKLTWMWIAEGFVS----KS-QDIAKGYLDILIRRNLVMNAKRSSDGNVKACRVHDLLLDFCKKKGGEEHFLSWTK---RR
>XP_004239390.2
TQT-------IND-DIVGFEDVITKLRDQLTRGS-KKLDIISIFGMPGAGKTALANKLLLDKSVVDHFDICAQCYMSSVHSRREWLLSILHV-SISE-ETS--DLAAMLRQILQTGRYLILLDDIPND--SAWDDLESCFYDNNGSRILLTTRNSNVAYYARSISQ----PRMLNDGESWTLLKKKVF-GEG-FCSP-LFEKVGPKIVRKCGGLPLSIVFVASILAGMERTEQCWKQVARSLGTEIS---C---YPENIIEQSYQNLPYHLKSCFLYFGMFSDHEEINISKLTLLWIGEGFVK----KS-EDIAEGYLKNLVESNLVMLSKRSCGTKVKVCRIHDVLFHFCKARAHSENLIQRIQ---RR
>XP_004239469.1
DTSQLAQMTSMSE-EMVGFQDVMYTLRGKLIRGS-SKLDVISIVGMPGLGKTTIANKLFFDQLVVSHFDVRAQCCVSQVYTRKDLLLTILHS-VKDKLPED--VLADKLRKLLMVQRYLILIDDVWET--VAWDDLKPSFYDNNGSRIILTTRLGDVANDAKFFSD----PRLFTQEESWMLLKTKVF-NTK-SCPL-VLEDVGQRIAKRCGGLPLSVVLVAGILETTEKETNCWEQVAINLGSHIQ---A---KSEDIINLSYQALPFHLKPCFLYFGVFLEDEEIRVSKLTWLWIAEGLVR----KP-EDIAEDHLKNLIGRNLVMVSKMSSDGKSKSCRIHDLLLDFCKKKAKVENFLQCIK---RR
>XP_004239804.1
--QEKANAPSTVGKIIVGFEEETEWIIRKLTSGS-AEIDVISIVGMPGLGKTTLAYIVYNHKSIVDHFDVCAWCTVDQEHNEKKLLQNIFNQVIGEQSNEDHDDVADKLRKRLCGKRYLIVLDDMWDT--ETLDELMRPFP-HKGSRVILTSRKKEVALHGKCHSD----PRLLRSEESWELLEKRVF-GEEG-CPD-ELKDVGKKIARKCDGLPLVVDLISGVISRNEKKEAFWLDILNNLSSFIF---KDEKEVEKVIQLSYDHLSDHVKPCLISLSTYPKDKDIRISELKKLWISQGFVD----RS-EEVVD----ELISSSLVIPF----DN--SIYKIHDLVHDFCYIKGRKENLFHFIE---RG
>XP_004240205.1
--QEKANAPSTVGKIIVGYEEETEWIIRKLTSGP-AELDVISIVGMPGIGKTTLAYRLYNHKSIVDHYDVCAWCTVDQERNEKKLLQKIFNQVKGERSSEN-DDVADKLRRRLCGQRYLIVLDDMWDT--ATLDELMRPFP-HKGSRVILTSRKKEVALHGKCHTD----PRLLRSEESWELSEKKVF-GEGR-CPD-ELEDVEKRIARKCDGLPLVVDLIGGVISRKEKKEALWAEVLNDLSSSIF---KDEEKVLKVIQLSYDHLSDHVKPCLVYLATYPKDKDIRMSELKDLWISQGL------RS-EEVVD----ELISSSLVIPF----DD--SIFKIHDLVHDFCYIKSRKEKLFHFIG---RG
>XP_004240498.1
ALDENVNSPLTTDKIIVGFEEETNLILRKLTSGP-ADLDVISITGMPGSGKTTLAYKVYNDKSVSSHFDLRAWCTVDQGCDDKKLLDTIFSQVSDSKLSEN--DVPDKLRKQLYGKRYLIVLDDVWDT--TTWDELTRPFP-KKGSRIILTTREKEVALHGKLNTD----PRLLRSDESWELLEKRAF-GDES-CPD-ELLDVGKEIAENCKGLPLVADLIAGVIAGREKKRSVWLEVQSSLSSFIL---NSEVEVMKVIELSYDHLLHHLKPCLLYFASFPKDTSLTIYELSIYLGAEGFVG----KS-EEVVKIYMDDLISSSLVICFNEIGDA--LNFQIHDLVHDFCLIKARKEKLFDRIQ---RQ
>XP_004240499.1
ALDESVNSPLTTNKIIVGFEEETNLILRKLTSGP-ADLDVISITGMPGSGKTTLAYKVYNDKSVSSHFDLRAWCTVDQGCDEKKLLNKIFNQVSDSKLSEN--DVPDKLRKQLYGKRYLIVLDDVWET--TTWDEVTRPFP-KKGSRIILTTREKEVALHGKLYTD----PRLLRPDESWELLEKRAF-GDES-CPD-ELLDVGKEIAENCKGLPLVADLIAGVIAGREKKRSVWLEVQSSLSSFIL---NSEVEVMKVIELSYDHLPHHLKPCLLYFASFPKDTSLTIYEFNVYLGAEGFVG----NS-EEVVKIYMDDLISSSLVICFNEIGDA--LNFQIHDLVHDFCLIKARKENLFDQIR---RQ
>XP_004240523.1
DLHEKVNSPLTTDKIVVGFEEETKWILRKLTSGP-TDLDVISITGMPGSGKTTLAYKVYNDKSVSSHFDLHAWCTVDQGCDEKKLLNKIFKQVSDSKLSED--DVADKLRKQLYGKRYLIVLDDVWDT--TTWDELTRPFP-KKGSRIILTTREKEVALHGKLNTD----PRLLRSEESWELLQKRAF-GNES-CPN-ELLDVGKEIAENCKGLPLVADLIAGVIAGREKKRSVWLEVLNNSHSFIL---KNEVEVMKVIEISYDHLSDHLKPCLLYFASWPKDTIMTIYELNGFLGGEGFVG----KS-EEVVKIYMDDLISSSLVICFNEIGEY--PTYQLHDLVHDYCLIKARKENLFDRIR---RQ
>XP_004242250.1
----------DDDE-VVGFENDAEVIMMKLIRGT-KERDVISIYGMPGLGKTTLARKVYNNPSIANYFDVKAWCAVSQAYNRRTLLVEIFKQATD-IKEDD--DVADMLRRVLIGKRYLIVLDDIWDV--EAWEDLGICFPLEYESRVMVTTRIEQVTKHLQ-HH--SH-PKFLTSQESWELLEKKVF--RGESCPP-DLVEAGLQVALHCKGLPLAVVLIAGIIAKMKREASLWVEVANDLSS-FAL--GEQS--MKVIQSSYHHLDDHLKPCLLYMALFPEDHKIPVDDLLKLWMAEEFVL----EN-EEASRNCLCGLLNKSLVMMYGRNDNRDVRYCSLHDVVREFCLRKLTEDKYMQLIV---SR
>XP_004242251.1
---------DDDDD-VVGFEIHAQIIVNKLIRGT-KERNVISIYGMPGLGKTTLARKVYNNPSILNYFDVKAWCAVSQAYNRRTLLVEIFKQATS-IKEDD--DVADMLRKVLIGKRYLIVLDDIWDV--EAWEDLGICFPQECGSRVMVTTRIEQIAKHLQ-HH--SDPPSFLTSEESWGLLEKKIF--RGESCPP-DLVEAGLQVALHCKGLPLTVVLIAGILGKTEREASLWLEVAADLSS-LAL--GQQS--MKVIQSSYDHLEDHLKPCLLYMALFPEDHKIPVDHLLKLWIAEEFVL----EN-EEACRVCLSDLLNRSLIMVSGMRFYCDVQYYSLHDVVREFCLRKLTEDKYMQLAV---SR
>XP_004242252.1
----------DDDE-VVGFENDAQIIMKKLIRGT-KERDLISIYGMPGLGKTTLARKVYNNPYIVNYFDVKTWCAVSQAYNRRTLLVEIFKQATD-IKEDD--DVADMLRKVLIGKRYLIVLDDIWDV--EAWEDLGICFPQECGSRVMVTTRIEQVAKHLQ-HH--SH-PSFLSSKKSWELLEKKVF--RGESCPP-DLLEAGLQVALHCKGLPLVVVLIAGMLAKMDRKSSLWLKVANDLSS-LAL--GEQS--MKVIQSSYDHLENHLKPCLLYMALFPEDHKITVDDLLKLWMAEEFVL----EN-EEAYRVCLSDLLNKSLVMASGIRANRDVVHCSLHDVVREFCLRKLTEDKYM-------SR
>XP_004243044.2
HSSSRRVASLNLENVVVGLEDDLMKVMRRVTGPP-SSREIVSIVGMGGIGKTTLAKKVYHHPEVRNRFDVHIWVTISQEYQTRDLLLCILSCIFQNGSSDD--QLMDMIYKKLKYRRYLVIVDDIWSI--GIWDLMTRFFPDNNGSRIILTSRHKEVAEHAD-PD--SN-PSLLNSDNSWKLLHDKVF-GSQHVCPR-ELEKIGKQVAQKCQGLPLALLVVAGHLSKMPRTRECWDDVAKTISKIVA---SEPDKCIGVLAMSYSYLPHHLKACFLSIGVFPEDFVIATERLIQLWVAEGFLR----KS-EQVGKECLEDLISRNLILVRKRRFSGELITCGVHDLVRDLILRQGEKEKFLKVTR---HR
>XP_004243493.1
FP--SSRKSTIEEKTVVGMKDDLNSILNCINAHT-KELIVISVVGMGGIGKTTLASKVFDDSMIRSQFDKHAWVTISQDYNKRQMLLEIVSSITG-NMSND--KLLDTVYKGLKGRRFLIVIDDLWST--EALDLMRRIFPNHNKSRIILTTRLKTVADYASSPD--FP-PSFLSLDDSWNLFTERLF-KKDP-CPP-QLEVIGKHIIQQCQGLPLSIVVIAGLLGNIGRTPDNWKKIEENLNSFFG---KASEKCQAILSLSYNCLPQYLKACFLYIGSFPEDMEIHVSKLISSWIAEHFIK----TR-EVVAEEYLQELTDRSLILVRGRRANGRIKICKIHDLLRQMCIREAQIENVVHFTN---RR
>XP_004246080.2
LQHS--------EDDIMGLDDDLEIIVERLTGQL-SDLDIVTISGMGGIGKTTLARKAYDHLKLRYHFDVRVWITISQEYGRRSVLLEALHCISK-VKDDN--ELADLVQKSLKGRRYLVVVDDIWST--DVWDSIRGIFPDNRRSRILLTTRETKVAMYAN-PI--S--PNLLNLENSWKLLCDKVF-GPNNCHPP-ELEEIGKKIAEKCQGLPLTISVIAGHLSKVSRTLGSWMDVSRTLGEIIS---SHPDKCLGVLGLSYHHLPNHLKPCFLSMGSFPEDYHVETWRLIQLWITQGFIR----ES-TEVAKDYLEDLISRNLIMVRKKRFNGEIKACGMHDLLREFCLTEVELTQFMYVET-----
>XP_004248007.2
---------PVTDEDIVGFGNDIEKMFQYLIRGT-NDLDVVPIVGMGGQGKTTVARKVYNSDNIVSHFDVRAWCIVSQTYNRRKLLQDILSQVTGKGYEDD--ILADELRKSLMGKRYLIVLDDMWDC--MAWDDLRLSFPDGNRSRIVVTTRLEKVGEQVKCHTD----PPFLTKEESCELLQKKVF-QKE-DFPP-ELQDVSRAVAEKCKGLPLVVVLVAGIIKKRKMEESWWNEVKDSLFDHLN---RESEEYLSTMQLSYYNLTDCLKPCLLYMGMFQEDAIIRVSELISLWIAEGFVQ----RL-EEAAEGYLMDLIQSNVVMVSNRRYNGKVKYCQVHDVVLHFCLEKSLEEKFMLAVK---NR
>XP_004248043.1
---------LVTDEEVVGFENKAEELIDYLIRGT-NELDVVPIVGMGGQGKTTIARKLYNNDIIVSRFDVRAWCIISQTYNQRELLQDIFSQVTGNGATVD--VLADMLRRKLMGKRYLIVLDDMWDC--MVWDDLRLSFPDGIRSRIVVTTRLEEVGKQVKYHTD----PPFLTTEESCQLLQKKVF-QKE-DCPP-ELQDVSQAVAEKCKGLPLVVVLVAGIIKKRKMEESWWNEVKDALFDYLD---SEFEEYLATMQLSFDNLPHCLKPCLLYMGMFSEDARIPASTLISLWIAEGFVE----T--EEEAEGYLMDLISSNMVMLSKRSYKGKVKYCQVHDVVHHFCLEKSREAKFMLAVK---TR
>XP_004248174.1
-----ECSP---QATVLDLDNDLMTVKSRLIGPP-SKLDVVSIVGMGGIGKTTLARKVYDDIYMEHHFYVRAWITVSQMHQHREMLLGILRCFSLYLKSTE--QLAEQVYRSLKGRRYLIAMDDVWDT--TAWDVVKRSFPDKNGSRVILTSRLANVGIYAS-SG--SP-PRCLSVDRSLKLFNLKVF-GRE-NCPL-ELEKATKQIVGKCQGLPLAIVVVAGFCSKISKTENCWEDVAHKIGLIVS---RETEECMDLLALSYKHLPHHLKPCFLYMGAFPKDYEISVSRLIKLWIAAEFLE----MD-EEVAEGYLKDLIDRSLIMVKKRTSSGKVKTCEVHDLLHDLIIREAKERSIY-------HR
>XP_004248175.2
SPPQK-RVPMVEEENVVGFDDEARKISSRLTNGS-EELEIISIVGMGGLGKTTLAKKVYTDSSIEFHFYNRAWIYVSQLYSRKEVFLGILDSLSLYKMNDE--KLAGELFSHLRSKRYLVVIDDVWTM--EAWDDLQMAFPKATGSRILLTTRNTEVALHAN-PE--GL-PRFLTHEESWELLSKKVF-RKG-ICPL-ELEDIGLQIAKKCYGLPLAIVVVSGLLLKKEKTRDWWKKIANDVSSYVA---RDPKQCMDVLALSYKHLPDHLKVCFIYFGVFPEDFEIPVWKLLRLWTSEGFVQ----EC-EDTAEEYLEDLVDRNLVLVAKKRASGRIKTCRIHDMLRDLSVKMGSEEKFLEVFK---RR
>XP_004248798.1
GSEER-KPPVVEEDDVVGFDEEADIVINRLLGES-NHLEVVPVVGMPGLGKTTLANKIYKHPKIGYEFFTRIWVYVSQSYRRRELFLNIISKF-THGMCEE--DLADEIQEFLKGGKYLVVLDDVWSD--EAWERIKIAFPNNKPNRVLLTTRDSKVAKQCN-PI-----PKFLTEDESWILLEKKVF-HKD-KCPP-ELVLSGKSIAKKCKGLPLAIVVIAGALIGKGKTPREWKQVDDSVSEHLI---NRDHENNKLVQMSYDRLPYDLKACFLYCSAFPGGFQIPAWKLIRLWIAEGFIQ-----S-ECKGEDNLNDLINRNLVMVMERTSDGQIKTCRLHDMLHEFCRQEAKEENLFQEIK---RR
>XP_004250409.1
TPSSPQKSSIDEENTIIGMDDEFNTILDRLTTQT-NELTVIPIFGMGGIGKTTLAKKVYDDSYIRSRFDKHAWVTISEDFNQRQMLLEVASSI-T-EKSDD--QLMEIVYKGLKGRRFLIVIDDIWST--EAWDQMQRIFPNKNKSRILLTTRLKYVADNVSCPE--FP-PSFLSLDDSWNLFTEKLF-KKDS-CPR-QLVKLGKHIVQQCQGLPLSIIVVAGLLVKMDLTRDNWKKVEENLKSFFG---TVSERCQSILSLSYNYLPQYLSACFLYVGGFPEDTEIGVSKLIRLWIAEQFIK----KR-EVVAEEYLQELIDRSLILAGKQRANGRMRSCKIHDLLRQLCLSKAHTENVVHVMN---RR
>XP_004251533.1
GSTSR----EH-ENVMVGHENEFEMMQDQLTRGA-SDLEVVSIVGMGGIGKTTLANKIYTDPFVMSCFDKRAKVTISQDYCVRNVLLRLLSSISGEEQDDG--QLADQLQKLLKGPRYLVVIDDIWTT--GAWDDIKLCFPDNCRSRILMTTRNMEVAEYAS-SG--SP-PRLMNFDESWSLLYEKVF-AR-GFFPH-EFEQLGKQIASKCKGLPLMIVVIAGLLSKIGNRLDRWRSVAENVSSVMN---TDLDQCMRVLALSYYHLPHHLRACFLYFALFPEDKLIFVNELVKLWAAEGFLK----KS-EQVAKQSLKDLVDRSLVFIQRVSSDGKIKACGMHDVIRELCLREARKINFVNVI----VR
>XP_010312507.1
-AFSQDQKSTIVENTVVGMKDDFNTILDRVTAQT-NELTVIPIFGMGGIGKTTLAKKVYDDSFICSRFDKLAWVTISEEYNERQMLLEVVSSVTT-EKSDD--ELMEIVYRGLKGRRFLIVIDDIWST--EAWDQMQRIFPNDNKSRILLTTRLKYVADYVNCPD--FP-PSFLSLEDSWNLFTEKIF-KKDP-CPP-LLEEIGKHIVQQCQGLPLSIVVVAGLLGKMDLTHDNWKNVEENLSSFFG---TVSERCQSILSLSYNYLPQYLKACFLYVGGFPEDREINVSQLIRLWIAEQFVK----KR-EVVGEEYLQELVDRSLILTGKQSANGRMRSCKIHDLLRQLCLSETHTENVVHVIN---RR
>XP_010313675.1
PARHISTSSPDVQQKPVGFQEDLEKIIDRLRGGP-SELDIICIVGMAGIGKTTLAKRAYNDISVVNRFDVRAWVTVSQEYRERDILFDLFYSVVPYERRDQ--ETADRVRKSLICKRFLIVVDDMWST--DAWDNLSRLFPDDNGSRIILTSRLIDLATYVN-PD--RQ-PDFLDNDEGWELLRRKIF-GKRG-CPF-ELEEIGRSIAEKCQGLPLAIVVVAGHLSKMSKTTDCWNNVAESVDSVVN---REPGQCLDILALSYSHLPQHLKACFLYMGAFPEDFEIHVWKLIRLWVAEGFLN----TT-EEIAEECLEDLIDRSLVLAVKRS-NGKLKTCKLHDIMRDFCLEEAKRQNFLHFLK---RR
>XP_010315011.2
ALDENVNSPLTTDKIIVGFEEETNLILRKLTSGP-ADLDVISITGMPGSGKTTLAYKVYNDKSVSSHFDLRAWCTVDQGYDDKKLLDTIFSQVSDSKLSEN--DVADKLRKQLFGKRYFIVLDDVWDT--TTWDELTRPFP-KKGSRIILTTREKEVALHGKLNTD----PRLLRPDESWELLEKRAF-GNES-CPD-ELLDVGKEIAKNCKGLPLVADLIAGVIAGREKKRSVWLEVQSSLSSFIL---NSEVEVMKVIELSYDHLPHHLKPCLLYFASWPKDTTTTIYELNIFLGAEGFVG----KS-EEVVKIYMDDLISSSLVICFNEIGDS--LNFQIHDLVHDFCVIKARKENLLDQIR---RQ
>XP_010319214.1
SVSPR----SIHENFMEGYNEERKNMVARLTYGS-KKLQVVSVVGMAGIGKTTFAKTTLFDINK-EDFPIRGWITVSENYDLRELLLRLLRDVIEDGMDNG--QLAAHLKQVLQGKRYLIVVDDIWSN--SDWDNIRHWFPDGDKSRILLTSRDKKVGAYAA-KDG-----RPLTQDESRNLFYHRAF-GKNN-----KFKKVGEKVITNCKGLPLMITAVAGILRSKSKLYE-WMEVAESVSSLVN---DDAYQCLQVVALSYNNLPSLMKACFLHFGVFPKSHGIPVKKLTRLWIAEGLVY-------EQAADRVLHDLIGKSVVIVDKLSWDGKIKTCRIHDVFHDFCSKESESENLLCVCS---RW
>XP_010319380.1
VVQEE-QGSSLENHEVVGFDEEATKVINRLVEGA-ECLDVIPVVGMPGLGKTTLARKIFNDPKISREFFSYIWVFIGQSTCVKDILFNILKGF-TKNRNEA--SITDEIRKRVNGGKCLIVLDDVWDP--NVVDIVKTVFPDKKAHRIMMTTRHEDIARSVN-KY-----PKFLDGDESFQLLEKRAF-GVS-RCPV-ELVEHGEAIVAKCSGVPLTIVVIAGALRGRTSE-IDWKVVRENVGKHLI---QEDKQRVNVVRLSYNHLPQEKKSCFLYFGAFPQGFDIPAWKLIRLWIAEGLIM----NE-EEIAEYYLNDFANRNLVMVMKKKSNDRIKTCRVHDMLHEFCVEEATRLTLFKQVC---RR
>XP_010319428.1
GHEVT-QGPSLDDDEVVGFDEEAKKVIKRLVEGPAESLAIVPVVGMPGLGKTTLARKIYNDTTLSFEFFSTIWIYAGPECKIKDLYHKILKHF-KLDEDDH--TLAKVISGFMKGGRCLIVLDDVWEA--NVIDHVKKVFPEKKGHRIMMTTRDGLLAAYKN-AE-----PKFLLADECFELLEKRVF-GKG-SCPD-ELKDVGERIAGNCGGVPLIVVVIAGALAGRSNT-TDWEIVERDVARH-A---FTVNKNGVFVEMSYDRLSQEMQTCFLYSGIFPRGFDIPAWKLIRLWIAEGLIK-----T-EEIAELHLNDLVHRNLVILLEKRSDGQIKTCRLHDMLHQFCRTKAADKWLYQEIS---RR
>XP_010319429.1
-----AREPFLEVKNMVGLTEEANEVMKRLQIVT-EEVECIAIVGMTGLGKTTLARKLWSDSQITDKFCKNIWVSVGQSNDLKNMLFVILKSSTVRCNGEN--ELAKLIAKFVQDMRCLVVLDNVCGS--GLVNFFKNVLPENKGHRILMTTRRRDVAASCASKE-----PKFLDGEDSFRLLEKIVF-DNGI-----ELVEVGKSIASKCGGLPLAIEVIAGALKKVDQSAYYWKRVENNFWQVVRE--NDTSSCWKIVEASYGSLSSEMKACFLYCLAFPKGYDIPFQMLISLWMAEGLIE----SNPKDKAEDHLMEFENLNLVTVSREIT-GSIKKIKCNEIFYDFYRMEVTKESVFQQLG---RR
>XP_010320570.2
HTSQLARITSTRE-EMVGFDEVVQTLKGKLIRGS-SELDLISIVGMAGLGKTTLANKLFLDQFVVSHFDVRAQCCVSQVYTRKDLLLTILRS-VKDKLPEN--ELADKLRKLLFGQRYLILIDDVWET--TACDELMPCFYDNNGSRLILTTRHDHVAYHAKLVSD----PRKFTLEESWMLLKNKVF-NEK-CCPV-VLEDVGQKIAQKCGGLPLSVVLVAGILETMEKEEHCWEQVAINLGPHIQ---A---KSEDIINLSYQDLPFHLKPCFLYFGVLSEDEEIKVSKLTWLWTAEGLVR----KL-EDIAENYLKNLIGRNLVMVSKKSSDGKTKTCRIHDLLLEFCKKKAKVENFLQCID---RR
>XP_010320686.1
KWSELKKRPGING-KTIGFEDEIEKLIHRLTGGF-EGLDIISIVGMPGAGKTTLANRLYSYHPVVYRFDILGYCHVSPVYSKRGVLLSLLRV-SISK-RTS--TLEDILVRNLRSRRYLILLDDVWDR--NVWGDLKRYFPDNNGSRILLTTRNDDVAYYVESVGK----PRLLTYEESWELLCIEVF-GNK-SCSP-LLEKVGQEIARKCGGLPLSIVLVAGILSKMEKTEECWSRVAKDLGSYMA---S---DAKAIIEPSFQHLPYYLKPCFLYFGTFLEDEEINVSKLTWMWIAEGFVS----KS-QDIAKGYLDILIRRNLVMNAKRSSDGNVKACRVHDLLLDFCKKKGGEEHFLSWTK---RR
>XP_010320708.1
-----TSFSSTEETTYVGMKKDYKAILNCLNAQT-KELIVISLIGMGGIGKTTLARKVFDNSIIRDRFEKHAWVTISEQYNKRQMLLEVASSISG-EMSND--ELMVIVYRSLKGRRFLIVIDDLWST--EAWDQMRRIFQNNNKSRIILTTRLKHVADYASSPD--FP-PSFLSFKDSWKLFTKKLF-RKDR-CPP-QLRKIGKHIIQQCQGLPLSIIVIAGLLSKIDVTYDNWKKIEQDLNSFHG---SVLEQCQAILCLSYNYLPPYLKACFLYIGGFPEDMEIRVSKMMSSWIAEQFIK----TR-EVVAEKYVQELMDRSLILGKTRKPNGRFKTCKIHDLLRQLCIREAQIENVVHFPY---RR
>XP_010320780.1
----------IDEE-LVGFDEHAQNITDYLIRGT-WDLDVVSIVGMAGLGKTALARKVYNSRSIIDRFDVRAWCSVSQTYNRRQLVLQILTQITGNYVNLD--DPEDILRKCLNGKRYLVVLDNIWDG--KAWDDFQSCFPDNHGSRIMITTRDKAMASYVK-GY--SF-PPRLEDDQSWELLQKKVF-GRGKSCPL-ELVNVGKLVAKACRGLPLLIIMIAEVLSR-EREGSSWLKVAYDISSHVPN--KEII--MMTIQSSYDHLLDHLKPCLIYMGLFPKKYEIPVSDLLKWWIAEEFVH----LK-EELSEICLHDLVGTNLVVVSKTRSNGKMKCCIVLDHVRDFCLRKITEEKFI---V---QR
>XP_010320781.1
----------IDEE-LVGFDEHAQNITDYLIRGT-WDLDVVSIVGMAGLGKTALARKVYNSRSIIDRFDVRAWCSVSQTYNRRQLVLQILTQITGNYVNLD--DPEDILRKCLNGKRYLVVLDNIWDG--KAWDDFQSCFPDNHGSRIMITTRDKAMASYVK-GY--SF-PPRLEDDQSWELLQKKVF-GRGKSCPL-ELVNVGKLVAKACRGLPLLIIMIAEVLSR-EREGSSWLKVAYDISSHVPN--KEII--MMTIQSSYDHLLDHLKPCLIYMGLFPKKYEIPVSDLLKWWIAEEFVH----LK-EELSEICLHDLVGTNLVVVSKTRSNGKMKCCIVLDHVRDFCLRKITEEKFI---V---QR
>XP_010320900.1
ASSQLASKQRINE-EIVGFEDVKDELIGKLKGGP-SGLDVISIVGMAGLGKTTLANKLYSDESVVSYFDIHAHCCVSQQYTRKDLLLAILHDIITGRETEN--ELADKLRKLLMRKRYLLLIDDVWET--SAWDDLKLCFPENNGSRIILTTRHYEVASHAKHDSD----PRSLNNDESWMLLNKKVF-NNE-SCPL-IPRDIGQEIVRKCGGLPLSIILVAGILTRMKKDKHCWEQVATNLGPNIQ---D---QMEGTLDLSYQHLPPYLKPCFLYLGLFPEDREIQVSKLTWLWIAEGFIK----KT-EEIAENHLENLVGRNLVMVKKRSFDGRIKACRIHDLVHEFCRKKAKLENIIQRIN---RR
>XP_010320901.1
ASSQLASKQRINE-EIVGFEDVKDELIGKLKGGP-SGLDVISIVGMAGLGKTTLANKLYSDESVVSYFDIHAHCCVSQQYTRKDLLLAILHDIITGRETEN--ELADKLRKLLMRKRYLLLIDDVWET--SAWDDLKLCFPENNGSRIILTTRHYEVASHAKHDSD----PRSLNNDESWMLLNKKVF-NNE-SCPL-IPRDIGQEIVRKCGGLPLSIILVAGILTRMKKDKHCWEQVATNLGPNIQ---D---QMEGTLDLSYQHLPPYLKPCFLYLGLFPEDREIQVSKLTWLWIAEGFIK----KT-EEIAENHLENLVGRNLVMVKKRSFDGRIKACRIHDLVHEFCRKKAKLENIIQRIN---RR
>XP_010320925.1
ETCERAYTQRANEE-MEGFQDTIDELKDKLLGGS-PELDVISIVGMPGLGKTTLAKKIYNDPEVTSRFDVHAQCVVTQLYSWRELLLTILNDVLENEKEDG--EIADELRRFLLTKRFLILIDDVWDY--KVWDNLCMCFSDSNRSRIILTTRLNDVAEYVKCESD----PRLFRDDESWTLLQKEVF-QGE-SCPP-ELEDVGFEISKSCRGLPLSVVLVAGVLKQKKKTLDSWKVVEQSLSSRIG---SEES--ISIIGFSYKNLPHYLKPCFLYFGGFLQGKDIHVSKMTKLWVAEGFVQ----NG-EDTAQGFLDDLIGRNLVMAMEKRPNAKVKTCRIHDLLHKFCMEKAKQEDFLLQIN-E-YR
>XP_010321400.1
--QEKANAPSTVGKIIVGYEEETEWIIRKLTSGP-AELDVISIVGMPGIGKTTLAYRLYNHKSIVDHYDVCAWCTVDQERNEKKLLQKIFNQVKGERSSEN-DDVADKLRRRLCGQRYLIVLDDMWDT--ATLDELMRPFP-HKGSRVILTSRKKEVALHGKCHTD----PRLLRSEESWELSEKKVF-GEGR-CPD-ELEDVEKRIARKCDGLPLVVDLIGGVISRKEKKEALWAEVLNDLSSSIF---KDEEKVLKVIQLSYDHLSDHVKPCLVYLATYPKDKDIRMSELKDLWISQGL------RS-EEVVD----ELISSSLVIPF----DD--SIFKIHDLVHDFCYIKSRKEKLFHFIG---RG
>XP_010321401.1
--QEKANAPSTVGKIIVGYEEETEWIIRKLTSGP-AELDVISIVGMPGIGKTTLAYRLYNHKSIVDHYDVCAWCTVDQERNEKKLLQKIFNQVKGERSSEN-DDVADKLRRRLCGQRYLIVLDDMWDT--ATLDELMRPFP-HKGSRVILTSRKKEVALHGKCHTD----PRLLRSEESWELSEKKVF-GEGR-CPD-ELEDVEKRIARKCDGLPLVVDLIGGVISRKEKKEALWAEVLNDLSSSIF---KDEEKVLKVIQLSYDHLSDHVKPCLVYLATYPKDKDIRMSELKDLWISQGL------RS-EEVVD----ELISSSLVIPF----DD--SIFKIHDLVHDFCYIKSRKEKLFHFIG---RG
>XP_010322775.1
SLQLEAKSSSSFAEVTVGHEEDEAWIIGQLDEHE-SELDVISIFGMPGVGKTTLANKVYNNTLVASHFHVRAKCTVSQK---------------------------------------------------------------------------------------------------------------------------------------------------------------------------------------------------------------------------------------------------------------------------------------------------
>XP_010322858.1
GHSSRNVAKLNPENIVVGLEDDLVRIIRRLKGPT-LSREIIPILGMGGIGKTTLARKAFDDFETRNRFDIHIWVTVSQEYRIRGMLLDILRSTSE-ESNID--RLMDMIYKKLKGWRYLVVMDDIWSS--EVWDLMTRTFPDNNGSRIILTSRQEEVASHAD-PD--SN-PNLLNLDNSWKLIRDRVF-GVEHACPP-ELEDIGEQIAQRCQGLPLALLVVAGHLSKISRTRESWNDVSKSVSKVVA---DESDICLGVLAMSYNYLPDHLKPCFLYMGVFPEDSVVNIVRLINLWISEGFI------S-ELVGRDCMEDLVSRNLVMVRNRSFNGETKTCGVHDLIRDLILREAEKEKFLEVTR---RR
>XP_010324491.1
GSTSPRSRVSTLENEMVHINEQANMRRRLITGHS-SQLEVISIAGMGGIGKSTFAKKLFSDPSVVGFFDVRGWITVSKDYSSRKMLISLLQDATG-EVINA--ELADRLQKSFKGKRYLIVVDDIWST--EAWDDISQWFPENNRSRILLTTRSMEVARHASSPK--N--PRFLDPEESWNLFCQKAF-SKKD-CPA-EFESVGKVVVENCKGLPLMISVVAGSLSS-KRTLNEWNEVAQSVSSLVNL--DDYQRCSGVLALSYNHLPPDLKVCFLYFGVFKKASEISVENLIRLWMAEGLFK----RD-EKEACSLLHDLIDRSLIVVCKHSLDGKIKTCRIHDLLHDLCLRESESESLLYVSN---RW
>XP_010327076.1
-----KCIP---QATMLDLDNDLMTVKSRLIGPP-SKLTVVSIVGMGGIGKTTLARKVYDDIYMEHHFYIRAWITVSQMHQHREMLLGILRCFSLYQKNIE--QLAEQVYRSLKGRRYLIGMDDVWDT--NAWDVVKRSFPDKNGSRVILTSRLANVGIYAS-SG--SP-PRCLSVDQSLKLFNLKVF-GRE-TCPL-ELEKATKQIVEKCQGLPLAIVVVAGFCSKISKTEDCWEDVAHKIGLVVS---RETEECMDLLALSYKHLPLHLKTCFLYMGAFPKDFEITVSKLMKLWIAAEFVK----KD-EEVAHGYLRDLIDRSLIMVKKLTSSGEVKTCKVHDLLHDLIIREAKERLIY-------HR
>XP_019066422.2
NPSTLEKSKF--EENIVGMEDDFNTILDSLTTQT-DELIVIPILGMGGIGKTTLARKVFGDSYIRSRFDKHAWVTISKEYNQRQMLLEVVSSV-T-EMSDD--QLMEIAYKGLKGRRFLIVIDDIWST--KAWDQIQRIFPNDNKSRILLTTRLKNIADYVSCPD--FP-PSFLSLDDSWNLFTEKIF-KKDP-CPP-LLVKIGKHIVQQCQGLPLSVIVVAGLLGKIDPTHNNWKIVEGNLNSFFG---TVSERCQSILSLSYNYLPQYLRACFLYVGGFSEDMEIDVSKLIRLWIAEQFVK----KR-EVVAEEYLQELIDRSLVLVGKQRANGRMKTCKIHDLLRQLCIREAKTENGLNVMN-----
>XP_019066695.1
-AFSQDQKSTIVENTVVGMKDDFNTILDRVTAQT-NELTVIPIFGMGGIGKTTLAKKVYDDSFICSRFDKLAWVTISEEYNERQMLLEVVSSVTT-EKSDD--ELMEIVYRGLKGRRFLIVIDDIWST--EAWDQMQRIFPNDNKSRILLTTRLKYVADYVNCPD--FP-PSFLSLEDSWNLFTEKIF-KKDP-CPP-LLEEIGKHIVQQCQGLPLSIVVVAGLLGKMDLTHDNWKNVEENLSSFFG---TVSERCQSILSLSYNYLPQYLKACFLYVGGFPEDREINVSQLIRLWIAEQFVK----KR-EVVGEEYLQELVDRSLILTGKQSANGRMRSCKIHDLLRQLCLSETHTENVVHVIN---RR
>XP_019066753.1
TPFSPDQKSTIVENTVVGMKDDFNIILDRLTAQT-DELIVIPILGMGGIGKTTLARKVYDDSCIRSRFDKLAWVTISQEYNERQMLLEVVSSITT-EMSND--ELMEIVYRGLKGRRFLIVIDDIWST--EAWNQMQRIFPNDNKSRILLTTRLKYVADYVNCPD--FP-PSFLSLEDSWNLFTEKLF-KKDQ-CPP-LLVEIGKHIVQQCQGLPLSIVVVAGLLGKMDLTHDNWKNVEENLSSFFG---TVSERCQSILSLSYNYLPQYLKACFLYVGGFPEDREINVSQLIRLWIAEQFVK----KR-EVVAEEYVQELIDRSLILMDSLTTNGRMKTFKIHDLLRQLCLSETHTENVVHIMN---RR
>XP_019066849.1
TSSSE----LDVSNNMVGRDKEKERMLEELRGGK-DELKVIPIVGMGGIGKTTLAKQVFNHPSIQSRFDVRAWATICKEYNVKEILLSLLQSIINYSRDEA--ELADLLQKKLKCRRYLIVIDDIWCY--KAWDDTRQCFPINNGSRILLTTRHTEVAIYASSSN------NLMNADESWNLLKSKAF-ANE-SFTP-ELETIGEKIASKCQGLPLTIVVVAGLLSKSKRTKEEWENVAENIKSFVT---KDPNQCLRVLGLSYNYLPNELKACLLYFGIFPEDSEISVKRLVRLWIAEGFLKL---EG-EEEAKNRLQDLVDRCLVLVSQRSAGRNVKTCRIHDLVHELCLREAQSQNFLFIRN---RW
>XP_019066850.1
TSSSE----LDVSNNMVGRDKEKERMLEELRGGK-DELKVIPIVGMGGIGKTTLAKQVFNHPSIQSRFDVRAWATICKEYNVKEILLSLLQSIINYSRDEA--ELADLLQKKLKCRRYLIVIDDIWCY--KAWDDTRQCFPINNGSRILLTTRHTEVAIYASSSN------NLMNADESWNLLKSKAF-ANE-SFTP-ELETIGEKIASKCQGLPLTIVVVAGLLSKSKRTKEEWENVAENIKSFVT---KDPNQCLRVLGLSYNYLPNELKACLLYFGIFPEDSEISVKRLVRLWIAEGFLKL---EG-EEEAKNRLQDLVDRCLVLVSQRSAGRNVKTCRIHDLVHELCLREAQSQNFLFIRN---RW
>XP_019068848.2
SSTINPMRSDKSEDDIVGIDDDLEIIVKRLIGPP-SDLEIVTITGMGGIGKTTLARKAYDHLQIRYHFDILAWVTITQEFRNRNVLLEALRCILK---DDN--ELADLVQKKLKGRRYLVVVDDIWTK--NVWDSIRGIFPNKNGSRILLTTRETEVAMYAS-TC--S--PIHLSLENGWRLLCDKVF-GQKYEHPP-ELDEIGKEIVEKCQGLPLTISVIAGHLSKVANTLEGWKDVARNLSEIIA---SHPNQCLGVLGLSYYHLPNRLKPCFLSMSSFPEDFQVDTRRLIQLWIAEGFIR----KS-EEVAEHYLEDLISRNLIQARKRRFSGEIKACGIHDILREFCLIEAEMTNHMHVER---CR
>XP_019068849.1
PSTSYPILSD--SDQL-GLEDDLKIIIKRLTGPP-SDIDIVTITGMGGIGKTTLAKKAYDHLTIRYHFDVFAWLTISQEFRCRNVLLEALHCILG---DEN--ELADLVQKQLKGRRYLVVVDDIWSS--DVWDSIRGIFPNNNGSRILLTTRENEVAMYAN-SC--S--PSLLSAENGWKLLCDKVF-GPNNDHPP-ELEEIGKEIVEKCQGLPLTISVIAGHLSKVVRTLESWKDVARTLSKIIA---SHPDKCLAVLGLSYHHLPSRLKPCFLSMSSFPEDFRFET---------------------------------------------------------------------------------
>XP_019068866.1
TTQ-P-QGPAEEDVEVVGFNKPAEDVKERLCEGS-KDLDVIPIVGMPGLGKTTLSRKVYNDSSLDFYFYHKIWIYVGTSKKPKDILVEIVKEVAQKDKDED--QLAHIIRDFLERGKHLIVLDDVWDT--QVVDFVKKAFPNKRGDRIMLTTRQQRVAEAVS-AR-----PENLSKEDSIKLLEQRVF-ANKRTCPI-ELQGYRDGIVDKCCGVPLAIVVISGALRGCMDE-SEWRVVEENVGKHLI---NKDDKSLKFVETSYNHLPQEKKAAFLYFGVFPQGFDIPAWNLIRLWVAEGLIK----SE-EKVAETYLSDFASRNLVMVMQKRSNGQIKTCRLHDMLHEFCIIEAARISLFQQVY---RR
>XP_019068867.1
TTQ-P-QGPAEEDVEVVGFNKPAEDVKERLCEGS-KDLDVIPIVGMPGLGKTTLSRKVYNDSSLDFYFYHKIWIYVGTSKKPKDILVEIVKEVAQKDKDED--QLAHIIRDFLERGKHLIVLDDVWDT--QVVDFVKKAFPNKRGDRIMLTTRQQRVAEAVS-AR-----PENLSKEDSIKLLEQRVF-ANKRTCPI-ELQGYRDGIVDKCCGVPLAIVVISGALRGCMDE-SEWRVVEENVGKHLI---NKDDKSLKFVETSYNHLPQEKKAAFLYFGVFPQGFDIPAWNLIRLWVAEGLIK----SE-EKVAETYLSDFASRNLVMVMQKRSNGQIKTCRLHDMLHEFCIIEAARISLFQQVY---RR
>XP_019068911.1
SLQLEAKSSSPFVEVTVGHEEEEAWIIGQLDEHE-SELDVISIVGMPGVGKTTLANKVYNNTLVASHFHVRAKCTVSQKY----------------------------------------------------------------------------------------------------------------------------------------------------------------NLDSFIS---TNISL---VMQLSYDHLPCHLKPLLLYFATTQKSQRTPVSTLMQLWMAEGFVD-----S-EEVTQSYLDALISSNLIMV-----DHMIKVCYMHDVVHDFVSVKAENEKFFKLIN---HR
>XP_019069317.1
ISSESINTPRITDEEVVGFEDVMEKLREQLIRGT-KQLDVISVVGMPGLGKTTVANKLYSDELVVSRFDIRAKCCVSQAYSRRSVLLSILRD-AITKLPTD--VLADQLRKTLLWKRYLILVDDIWEA--SVWDDLRCCFHDNNGSRIILTTQHADVAENAKSVSD----PRILNDDESWKLLKQKVF-GEE-SCFM-LLSNVGQEIANKCRGLPLSIVLVAGMLTKMEKSEKCWKQVAKNLCTNVL---S---NSKAIIEQSYQNLPYHLKPCFLYFGVFLEDKEINISILTWLWISEGFIK----KS-EDIAEGYLENLIGRNLVMVAKWGSGGKVKTCRIHDLLLYFCKEIAREKNLLLWMR---RR
>XP_019069333.1
--PARGNTPSTTDQIIVGFEEETEWIIRKLTSGP-TEVDVISIVGMPGLGKTTLAYRVFNNKSVVDHFDVRAWCTVDQEHNDKKLLQKIFNQVVGQTLNED-DDIADKLRKELFGKRYLIFLDDLWDI--ETWNELTRPFP-QRRSRIILTSRKREVALQGKHHSD----PRLLTPEESWDLLVKRVF-GEER-CPD-ELLVVGEEIARKCAGLPLLLDLIGGVIARQEKKKALWLEVLNNLNSLIL---KDEEEVMKVIQLSYDHLPNHLKPCLLYLASYPKDNYIKISELKHLWSSEGLVE----KS-DELLEVYVDELISSSLVVVFYGIHRN--PIFRIHDLVHDFCLIKSRNEHLFDVIK---RA
>XP_019069347.2
--QEKANTPSTVGKIIVGFEEETEWIIRKLTSGP-AEIDVISIVGMPGLGKTTLAYRVYNDKSIVDHFDVCAWCTVDQEHNEKKLLQKIFNQVIGERFNEK-DEVADKLRKQLFGKRYLIVLDDIWDT--AIFDELTRPFP-QKGSRVILTSRKKEVALHGKCHSN----PRLLRSDESWELLEKSVF-GEER-CPD-ELKYVGEKIAQKCDGLPLVLDLIGGVISRKEKKETLWLEVLNNLSSFIF---KDEEEVVKIIQLSYDHLSDHVKPCLVYLASYPKDEDIRISELKDLWIFQGLVQ----KS-EEVVDV----LISSSLVIPF----DN--SICKIHDLVHDFCYIKSRKEKLLHFIG---RG
>XP_019069358.2
--QEKANAPSIVGKIIVGFEEETEWIIRKLTSGP-DEIDVISIVGMPGLGKTTLAYRVYNDKSIVDHFNVCAWCTVDQERNEKKLLQKIFNQVIGERFNEDHDDVADKLRRKLFGKRYLIVLDDMWDT--DILDDLMRPFP-HEGSRVILTSRKKEIALHGKCHSD----PRLLRSEESWELFNKRVF-GEEG-CPD-ELKDVGEKIALKCGGLPLVVDLIGGVISKKEKKEALWAEVLNDLSSSIF---KDEEEVVKVIQLSYEHLSHDVKPCLLCLATYPKDEDISMSELKDLWIFQGL------KS-EEVVD----ELISSSLVIPF----DD--SIFKIHDLVHDFCYIKSRKEKLLHFIG---RG
>XP_019069402.1
--QEKANAPSTVGKIIVGYEEETEWIIRKLTSGP-AELDVISIVGMPGLGKTTLAYRVYNHKSIVDHYDVCAWCTVDQERNEKKLLQKIFNQVKGERSSEDHDDVADKLRKRLCGQRYLIVLDDMWDT--ATLDELMRPFP-HKGSRVILTSRKKEIALHGKCHSD----PRLLRSEESWELLEKRVF-GEEG-CPD-ELKDVGKKIARRCGGLPLLVDLIGGVISRKEKKEALWAEVLNDLSSSIF---KDEEEVVKVIQLSYDHLSDHVKPCFVYLASFPKDEDISMSELKDLWISQGL------KS-EEVVD----ELISSSLVIPF----DD--SIFKIHDLVHDFCDIKCRKEKLLHFIR---RG
>XP_019069404.2
--QEKANAPSTVGKIIVGFEEETEWIIRKLTSGP-AEIDVISIVGMPGIGKTTLAYRVYNHKAIVDHFDVCAWCTVDQERNEKKLLQKIFNQVIGERFSEK-DGVADKLWKQLCGKRYLIVMDDMWDT--ETLDELMRPLP-HKGSRVILTSRKKEVALHGKCHSD----PRLLRSEESRELLKKRVF-GEEG-CPD-ELMDVGKRIAKKCGGLPLVLDLIGGVLSRKEKKETLWLEVLHSLSSSIF---KDEEEVVKAIQLSYYHLSDDVKPCLVCLATYPKDEDIRMSELEDLLIFQGL------KS-EEVVD----ELISCSLVIPF----DD--SIIKIHDLVHDFCDIKCRKEKLFHFIG---RG
>XP_019069438.1
EIFRRANAPTGNEE-MVLFQDVMEKIKKQLLGGS-SQLDVISIVGMPGLGKTTLAEQIYNDQIVAGYFDVHGKCHVTQTYSWRELLVTLLNDVM-TKKADD--QLAKELRQFLLTKRFLILIDDVWDT--KAWDYLHMCFQGKNGSRIILTTRLSEVAQYAKCESN----PPLLRDDESWKLLQKKVF-RRG-SCPP-ELGDVGFRIAKSCGGLPLFIVLVAGVLKEKNEKADLWKEVEESLDANID---SEES--MSIIGFSYMNLPHHLKPCFLYFGGFLRGKSIHVSKLTRLWLAEGFVL----KR-EDVAEDFLKNLISRNLVMDMEKRFNGKMKTCRVHDLLHKFCLEKAKQENFLLWIY-E-YR
>XP_019069506.1
--QEKANAPPTVGKIIVGFEEETKWIIRKLTSGP-AEIDVISIVGMPGLGKTTLAYRVYNDKSIVDHFDVCAWCTVDQECNEKKLLQKIFNQVIGEKFSED-DDVADKLRRKLCGQRYLIVLDDMWDT--ATWDELTRPFP-QKGSRVILTSRKKEVALHGKCYSD----PRLLKPKESWELLEKRVF-GEEG-CPD-ELKDVGEKIARKCDGLPLVLDLIGGVISRKEKKEALWLEVLNNLSSFIF---KDEEEVAKVIQLSYDHLSDHVKPCLVYLASYPKDKDIMISELKDLWIAQGLVQ----KS-EEVVEIYVDELISSSLVIPF----FK--FIFKIHDLVHDFCYIKSRKEKLFDFIG---RG
>XP_019069562.1
ETYERAYTPRENEE-MEGFHEAMDKIKRQLLRRS-SQLDIISIVGMPGIGKTFLAEKIYNNLIVTPHFDVHAKCRVTQLYSWKELLLTILNDVLDTGKEDG--ELATELRQVLLTKRFLILVDDVWDK--TVWDHLYMCFRDKNGSRIILTTRLSDIANYAKCKSE----PRLFRDDESWTLLQEEVF-QGE-SCPT-ELVDVGFRIAKSCGGLPLSIVLVGGVLKEKEKKEDLWKEVEESLGSNIG---SQKS--MSLIGFSYKNLPHHLKPCFLYFGGFFKGKDIHVSKLTRLWQAEGFVQ----K--TDTAHDFLEDLISRNLVMVMKERPNDKVKSCRIHDLLHNFCLEKSKQENFLNQMN-D-YR
>XP_019069678.1
DLHEKVNSPLTTDKIVVGFEEETKWILRKLTSGP-TDLDVISITGMPGSGKTTLAYKVYNDKSVSSHFDLHAWCTVDQGCDEKKLLNKIFKQVSDSKLSED--DVADKLRKQLYGKRYLIVLDDVWDT--TTWDELTRPFP-KKGSRIILTTREKEVALHGKLNTD----PRLLRSEESWELLQKRAF-GNES-CPN-ELLDVGKEIAENCKGLPLVADLIAGVIAGREKKRSVWLEVLNNSHSFIL---KNEVEVMKVIEISYDHLSDHLKPCLLYFASWPKDTIMTIYELNGFLGGEGFVG----KS-EEVVKIYMDDLISSSLVICFNEIGEY--PTYQLHDLVHDYCLIKARKENLFDRIR---RQ
>XP_019069769.1
----------DDDE-VVGFEKDAEIIMKKLIRGT-KERDLISIYGMPGLGKTTLARKVYNNPSIVNYFEVKAWCAVSQAYNRSTLLVEIFKQATN-IKEDD--DVADMLRKVLIGKRYLIVLDDIWEV--EAWEDLGICFPQECGSRVMVTTRIEQVAKHLQ-HH--SH-PSFLSSKKSWELLEKKVF--RGESCPP-DLLEAGLQVALHCKGLPLVVVLIAGMIAKMDREASLWLEVANDLSS-LAL--GEQS--MKVIQSSYDHLENHLKPCLLYMALFPEDHKITVDDLLKLWMAEEFVL----EN-EEASRVCLSDLLNRSLIMVSGMRFYDNVQYCSLHDVVREFCLRKLTEDKYMQLTV---SR
>XP_019071116.1
---------LMNDEDIVGFGIVAEKMIHSLTRGT-NELDVIPIVGMGGQGKTTCARLLYNNEIIVSHFDVRAWCIISQTYNRKELLQDIFSQVTGKVDEVG--ELADMLRKSLLGKWYFIVLDDMWD----------------------VTTRLEKVGEYVKHHTN----PPFLTLKESWELLQKKVF-QNK-SCLS-ELYDVSLEVAKRCKGLPLVVILVAGIIKK-KMEESWWHEVKDAIYSYLG----ESEEYRGTVHLSYDNLPDYLKPCLLYMGMFPEDHNISASNLINLWIAEGFVQ----R--EEAAEGYLMDLISSNVIMVSKGRYNGKVKYSQVHDIVLHFCLERSREEKFMLAVK---SR
>XP_019071638.1
-----ECSP---QATVLDLDNDLMTVKSRLIGPP-SKLDVVSIVGMGGIGKTTLARKVYDDIYMEHHFYVRAWITVSQMHQHREMLLGILRCFSLYLKSTE--QLAEQVYRSLKGRRYLIAMDDVWDT--TAWDVVKRSFPDKNGSRVILTSRLANVGIYAS-SG--SP-PRCLSVDRSLKLFNLKVF-GRE-NCPL-ELEKATKQIVGKCQGLPLAIVVVAGFCSKISKTENCWEDVAHKIGLIVS---RETEECMDLLALSYKHLPHHLKPCFLYMGAFPKDYEISVSRLIKLWIAAEFLE----MD-EEVAEGYLKDLIDRSLIMVKKRTSSGKVKTCEVHDLLHDLIIREAKERSIY-------HR
>XP_019071639.1
-----ECSP---QATVLDLDNDLMTVKSRLIGPP-SKLDVVSIVGMGGIGKTTLARKVYDDIYMEHHFYVRAWITVSQMHQHREMLLGILRCFSLYLKSTE--QLAEQVYRSLKGRRYLIAMDDVWDT--TAWDVVKRSFPDKNGSRVILTSRLANVGIYAS-SG--SP-PRCLSVDRSLKLFNLKVF-GRE-NCPL-ELEKATKQIVGKCQGLPLAIVVVAGFCSKISKTENCWEDVAHKIGLIVS---RETEECMDLLALSYKHLPHHLKPCFLYMGAFPKDYEISVSRLIKLWIAAEFLE----MD-EEVAEGYLKDLIDRSLIMVKKRTSSGKVKTCEVHDLLHDLIIREAKERSIY-------HR
>XP_019071640.1
-----ECSP---QATVLDLDNDLMTVKSRLIGPP-SKLDVVSIVGMGGIGKTTLARKVYDDIYMEHHFYVRAWITVSQMHQHREMLLGILRCFSLYLKSTE--QLAEQVYRSLKGRRYLIAMDDVWDT--TAWDVVKRSFPDKNGSRVILTSRLANVGIYAS-SG--SP-PRCLSVDRSLKLFNLKVF-GRE-NCPL-ELEKATKQIVGKCQGLPLAIVVVAGFCSKISKTENCWEDVAHKIGLIVS---RETEECMDLLALSYKHLPHHLKPCFLYMGAFPKDYEISVSRLIKLWIAAEFLE----MD-EEVAEGYLKDLIDRSLIMVKKRTSSGKVKTCEVHDLLHDLIIREAKERSIY-------HR
>XP_025883958.1
TPFSPDQKSTIVENTVVGMKDDFNIILDRLTAQT-DELIVIPILGMGGIGKTTLARKVYDDSCIRSRFDKLAWVTISQEYNERQMLLEVVSSITT-EMSND--ELMEIVYRGLKGRRFLIVIDDIWST--EAWNQMQRIFPNDNKSRILLTTRLKYVADYVNCPD--FP-PSFLSLEDSWNLFTEKLF-KKDQ-CPP-LLVEIGKHIVQQCQGLPLSIVVVAGLLGKMDLTHDNWKNVEENLSSFFG---TVSERCQSILSLSYNYLPQYLKACFLYVGGFPEDREINVSQLIRLWIAEQFVK----KR-EVVAEEYVQELIDRSLILMDSLTTNGRMKTFKIHDLLRQLCLSETHTENVVHIMN---RR
>XP_025883959.1
TPFSPDQKSTIVENTVVGMKDDFNIILDRLTAQT-DELIVIPILGMGGIGKTTLARKVYDDSCIRSRFDKLAWVTISQEYNERQMLLEVVSSITT-EMSND--ELMEIVYRGLKGRRFLIVIDDIWST--EAWNQMQRIFPNDNKSRILLTTRLKYVADYVNCPD--FP-PSFLSLEDSWNLFTEKLF-KKDQ-CPP-LLVEIGKHIVQQCQGLPLSIVVVAGLLGKMDLTHDNWKNVEENLSSFFG---TVSERCQSILSLSYNYLPQYLKACFLYVGGFPEDREINVSQLIRLWIAEQFVK----KR-EVVAEEYVQELIDRSLILMDSLTTNGRMKTFKIHDLLRQLCLSETHTENVVHIMN---RR
>XP_025883969.1
DVTQS----SQKDHVVVGLYDDFLRIADKLTGYP-DKLDVVVIFGMGGIGKTTLAKRIYHDKLIEEHFYVRAWITVSERYKVRNMLLDLLVCTSKDEMENE--ELGERLYKSLKGQRYLIVMDDVWYT--EAWDDVRRYFPNNNGSRVMVTSRIMKVARYIN-PL--NP-PRFLTVEESWKLLQKKIFGLDDPCCDD-EMERIGMEISKKCKGLPLAIVMVAGILSKESATASKWSDIAENIHSFVT---EESRPFLDILALSYNHLSRHLKACFLYMGAFPEDVEVPVWRLIRLWIAEGFIKLESPKT-EFVGQEYLQELIDRSLIIVSKRSYDNRVKTCSIHDILRNFCQEEAKQEKLLHVVR---RR
>XP_025884346.1
TSSSE----LDVSNNMVGRDKEKERMLEELRGGK-DELKVIPIVGMGGIGKTTLAKQVFNHPSIQSRFDVRAWATICKEYNVKEILLSLLQSIINYSRDEA--ELADLLQKKLKCRRYLIVIDDIWCY--KAWDDTRQCFPINNGSRILLTTRHTEVAIYASSSN------NLMNADESWNLLKSKAF-ANE-SFTP-ELETIGEKIASKCQGLPLTIVVVAGLLSKSKRTKEEWENVAENIKSFVT---KDPNQCLRVLGLSYNYLPNELKACLLYFGIFPEDSEISVKRLVRLWIAEGFLKL---EG-EEEAKNRLQDLVDRCLVLVSQRSAGRNVKTCRIHDLVHELCLREAQSQNFLFIRN---RW
>XP_025884479.1
GSTSR----EH-ENVMVGHENEFEMMQDQLTRGA-SDLEVVSIVGMGGIGKTTLANKIYTDPFVMSCFDKRAKVTISQDYCVRNVLLRLLSSISGEEQDDG--QLADQLQKLLKGPRYLVVIDDIWTT--GAWDDIKLCFPDNCRSRILMTTRNMEVAEYAS-SG--SP-PRLMNFDESWSLLYEKVF-AR-GFFPH-EFEQLGKQIASKCKGLPLMIVVIAGLLSKIGNRLDRWRSVAENVSSVMN---TDLDQCMRVLALSYYHLPHHLRACFLYFALFPEDKLIFVNELVKLWAAEGFLK----KS-EQVAKQSLKDLVDRSLVFIQRVSSDGKIKACGMHDVIRELCLREARKINFVNVI----VR
>XP_025884563.1
PARHISTSSPDVQQKPVGFQEDLEKIIDRLRGGP-SELDIICIVGMAGIGKTTLAKRAYNDISVVNRFDVRAWVTVSQEYRERDILFDLFYSVVPYERRDQ--ETADRVRKSLICKRFLIVVDDMWST--DAWDNLSRLFPDDNGSRIILTSRLIDLATYVN-PD--RQ-PDFLDNDEGWELLRRKIF-GKRG-CPF-ELEEIGRSIAEKCQGLPLAIVVVAGHLSKMSKTTDCWNNVAESVDSVVN---REPGQCLDILALSYSHLPQHLKACFLYMGAFPEDFEIHVWKLIRLWVAEGFLN----TT-EEIAEECLEDLIDRSLVLAVKRS-NGKLKTCKLHDIMRDFCLEEAKRQNFLHFLK---RR
>XP_025886222.1
GLQLEAKSSSSFVEVTVGHEEDEARIIGQLDEHE-SELDVISIVGMPGVGKTTLANKVYNNTLVASHFKIRAKCTVSQNFNKSKVLREILQQVTATKESED--DLAGKLRVALLDKRYLIVLDDVWDI--ATGEMLIACFPKERGNRVILTSRSSEVGLKVKCHSD----TQLLTPEKSWDLFVKKVF-EDEGSCPA-ELSDIGHQIVEKCKGLPLSIVLIAGVIVRKKKKKDLWLQIEHNLDSFIS---SNNNLMMKVMQLSYDHLPYHLKPLLLYFARSQKSKRTPVSTLMQLWMAEGLVD-----S-VETTQSYLNALISSSLIMV-----DHMIRACYVHDVVHDFCSVKAKKEKFFKLIN---RR
>XP_025886337.1
KPKE-SASHATDGE-LVGFTDVCKTIRDQLVGGS-QELDVVSIVGMAGSGKTTLARSFINDDIVVSHFDFFAECRVSQEYTREDLLFSILNSGL-SKRGAD--ILADRLRKTLLPKRYLLIIDDVWAV--QAWDDLRLCFPEKKGSRIILTTRLKEVATYAKCVTE----PRSMKDSESWLLLQKKVF-GEE-MCPE-ELKEVGQNIAFKCNGLPLSIVLVAGLLAKIDKTERCWTRMELSFGEVQD---GKD-----LVKLSYEDLPNKLKSCFLYFGAFLEDREISVSKLTSLWIAEEFIK----KC-EDTAEDYLSDLIGRNLIMVSKRRSTGKIKACRVHDLMLDFCKEKAKEDNFLLWLK-H-RR
>XP_025886344.1
RLQLEAKSSSPFVEVTVGHEKEEAWIIDQLDEHE-SELDVISIVGMPGLGKTTLANKVYKNTLVASHFHVRAWCTVSQXYNKSKVLREILKQVTGGKESED--DLAEKLRRALLDKRYLIVLDDVWDI--ETGEMLIACFP-KRGNRIILTSRSSKVGLQVKCHSD----PQLLTPEKSWDLFVKKVF-GDKGSCPA-ELSKVGHQIVEKCKGLPLAIVLIAGVIVRKKKEKDFWLKILHNLDSFIS---TNINL---VMQLSYDHLPCHLKPLLLYFATTQKSQRTPVSTLMQLWMAEGFVD-----S-EEVTQSYLDALISSSLIMV-----DHMIKVCYVHDVVHDFCSEKAKKEKLLKLIN---HR
>XP_025886396.1
SSKSYALLSDKLEDDIVGIDDDLEIIIKRLIGPP-SDLDIVTISGMGGIGKTTLARKAYHHLTIRYHFDILAWVTISQEFQCRNVLLEALHCISK-KMDDN--ELADLVQKNLKGPRYLVVVDDIWTE--NVWDSVRGIFPNNNGSRILLTTRENEVAMYAN-TC--S--PSLLSGENGWKLVCDKVF-GPKHDHPP-ELEEIGKEIVEKCQGLPLTISVIAGHLCKVARTLEGWKDVARTLSEIIA---SHPDECLAVLGLSYHHLPNHLKPCFLSMSSFPEDFQVETRILIQLWIAEGFIR----KS-EEVAIDYLEDLISRNLIQARERRFNGDIKACGIHDLLREFCLTEAEMTKHMHVER---RR
>XP_025886812.1
EIFRRANAPTGNEE-MVLFQDVMEKIKKQLLGGS-SQLDVISIVGMPGLGKTTLAEQIYNDQIVAGYFDVHGKCHVTQTYSWRELLVTLLNDVM-TKKADD--QLAKELRQFLLTKRFLILIDDVWDT--KAWDYLHMCFQGKNGSRIILTTRLSEVAQYAKCESN----PPLLRDDESWKLLQKKVF-RRG-SCPP-ELGDVGFRIAKSCGGLPLFIVLVAGVLKEKNEKADLWKEVEESLDANID---SEES--MSIIGFSYMNLPHHLKPCFLYFGGFLRGKSIHVSKLTRLWLAEGFVL----KR-EDVAEDFLKNLISRNLVMDMEKRFNGKMKTCRVHDLLHKFCLEKAKQENFLLWIY-E-YR
>XP_025886865.1
DTSQLAQMTSMSE-EMVGFQDVMYTLRGKLIRGS-SKLDVISIVGMPGLGKTTIANKLFFDQLVVSHFDVRAQCCVSQVYTRKDLLLTILHS-VKDKLPED--VLADKLRKLLMVQRYLILIDDVWET--VAWDDLKPSFYDNNGSRIILTTRLGDVANDAKFFSD----PRLFTQEESWMLLKTKVF-NTK-SCPL-VLEDVGQRIAKRCGGLPLSVVLVAGILETTEKETNCWEQVAINLGSHIQ---A---KSEDIINLSYQALPFHLKPCFLYFGVFLEDEEIRVSKLTWLWIAEGLVR----KP-EDIAEDHLKNLIGRNLVMVSKMSSDGKSKSCRIHDLLLDFCKKKAKVENFLQCIK---RR
>XP_025886867.1
ASSQLASKQRINE-EIVGFEDVKDELIGKLKGGP-SGLDVISIVGMAGLGKTTLANKLYSDESVVSYFDIHAHCCVSQQYTRKDLLLAILHDIITGRETEN--ELADKLRKLLMRKRYLLLIDDVWET--SAWDDLKLCFPENNGSRIILTTRHYEVASHAKHDSD----PRSLNNDESWMLLNKKVF-NNE-SCPL-IPRDIGQEIVRKCGGLPLSIILVAGILTRMKKDKHCWEQVATNLGPNIQ---D---QMEGTLDLSYQHLPPYLKPCFLYLGLFPEDREIQVSKLTWLWIAEGFIK----KT-EEIAENHLENLVGRNLVMVKKRSFDGRIKACRIHDLVHEFCRKKAKLENIIQRIN---RR
>XP_025886878.1
ETCERSNTPGSDEE-MESFQEAMDQMKMQLLGGS-RQLDVVSLVGMPGIGKTTLAEKIYNDPVITFHFDVRAQCRTTQVYSWRDLLLAILNGVLENEKEDG--ELADELRRFLLTKRFLILIDDVWDD--KVWDNIHMCFKDRNGSRIILTTRLSSVANYAKCESE----PRLFRDDESWTLLQQELF-QGK-SCPP-EIVDVGFRIAKICGGLPLFIVLVAGVLREKKIKAELWKEIEESLCLNID---SEES--MSIIGFSYRNLPQQLKPCFLYFGGLLKGKDIHVSKLTRLWVAEGFVQ----NG-EDAAXCLLEDLISRNLVMGVEKRPNGKLKTCRVHDLLHKFCLEKSKQENFLLHINGD-YR
>XP_025887010.1
--QEKANAPSIVGKIIVGFEEETEWIIRKLTSGP-DEIDVISIVGMPGLGKTTLAYRVYNDKSIVDHFNVCAWCTVDQERNEKKLLQKIFNQVIGERFNEDHDDVADKLRRKLFGKRYLIVLDDMWDT--DILDDLMRPFP-HEGSRVILTSRKKEIALHGKCHSD----PRLLRSEESWELFNKRVF-GEEG-CPD-ELKDVGEKIALKCGGLPLVVDLIGGVISKKEKKEALWAEVLNDLSSSIF---KDEEEVVKVIQLSYEHLSHDVKPCLLCLATYPKDEDISMSELKDLWIFQGL------KS-EEVVD----ELISSSLVIPF----DD--SIFKIHDLVHDFCYIKSRKEKLLHFIG---RG
>XP_025887048.1
--QEKANAPSTVGKIIVGYEEETEWIIRKLTSGP-AELDVISIVGMPGIGKTTLAYRLYNHKSIVDHYDVCAWCTVDQERNEKKLLQKIFNQVKGERSSEN-DDVADKLRRRLCGQRYLIVLDDMWDT--ATLDELMRPFP-HKGSRVILTSRKKEVALHGKCHTD----PRLLRSEESWELSEKKVF-GEGR-CPD-ELEDVEKRIARKCDGLPLVVDLIGGVISRKEKKEALWAEVLNDLSSSIF---KDEEKVLKVIQLSYDHLSDHVKPCLVYLATYPKDKDIRMSELKDLWISQGL------RS-EEVVD----ELISSSLVIPF----DD--SIFKIHDLVHDFCYIKSRKEKLFHFIG---RG
>XP_025887356.1
----------DDDE-VVGFEKDAEIIMKKLIRGT-KERDLISIYGMPGLGKTTLARKVYNNPSIVNYFEVKAWCAVSQAYNRSTLLVEIFKQATN-IKEDD--DVADMLRKVLIGKRYLIVLDDIWEV--EAWEDLGICFPQECGSRVMVTTRIEQVAKHLQ-HH--SH-PSFLSSKKSWELLEKKVF--RGESCPP-DLLEAGLQVALHCKGLPLVVVLIAGMIAKMDREASLWLEVANDLSS-LAL--GEQS--MKVIQSSYDHLENHLKPCLLYMALFPEDHKITVDDLLKLWMAEEFVL----EN-EEASRVCLSDLLNRSLIMVSGMRFYDNVQYCSLHDVVREFCLRKLTEDKYMQLTV---SR
>XP_025888775.1
---------PITDEEIVGFGIDKEKIIQCLIRGT-NDLDVVPIVGMGGQGKTTIARKVYNSDNIVSHFDVRAWCIVSQTYNRRKLLQEILSQVTGKGYEDD--ILADELRKSLMGKRYLIVLDDMWDC--MAWDDLRLSFPDGNRSRIVVTTRLEKVGEQVKFHTD----PPFLTKEESCKLLQKKVF-QKE-DCPP-ELQDVSQVVAEKCKGLPLVIVLVAGIIKTRKLEESWWNEVKDSLFDYLD---CHSEQYRATMQLSFDNLADCLKPCLLYMGMFPEDASINVSALLSLWLAEDFVQ----------AEDYLMNLISSNVVMVSKKEYNGKIKYCEVHDVVLHFCLEKSREENFMLVAK---SR
>KAA8519401.1
GSCSRTSAPNVEEETLVGFDDEVDTIKDRLIGVS-DQLEVISIVGMAGLGKTTLAKKVYDDPLVVYHFYIRGWTYVSQVFQKRDLLLGILTSFVQYGMSDA--ELGERLYKCLKERRYLVVMDDIWLI--EAWNDIKKHFPNNNGNRILFTSRMIDVAFQAK-PD--SP-PHFLTDDESWNLLQKKVF-QKK-SCPT-ELVEIGKQIAKKCQGLPLAILVVAGLLAKTEQTENWWKKVAESVSSYIL---NDPKQYMDTLALSYNHLPPHLKSCFLFMGAFPE--EIPVQKLIWLWIAEGFIC----KS-EDVAEEYLMDLIDR----------------------------------------------
>KAA8529776.1
GSSRA----IVNEEIVVGFDEEAMKIIEQLTGEQ-KQLQVISIVGMGGLGKTTLARK-----------------------------------------------------------------------------------------------------------------------DESWDLLQQ-------------------KSISFVCQTFKLLRVLV-------------------------------------------------ITVHFLDF--FP--------------------KLVHLRY-EIFACDF-----------------------------------------------------
>KAA8529800.1
GSMAA----AIGEEAVVGIEDEAYEIKSWLMEER-KKLDAVSIVGMPGLGKTTLARKFYNDD-------------------------SVLTS----DLTDK--DLSEELYKCLKGKSNCI--------------------------------RSSN----------------------------------------------------------PFGAI---------------------------------------------------FQPAPL-----------------------------------DSAADAVPAVI--------------------------------ATAAGFI-------RR
>KAA8529801.1
GSMAA----TIGEEAVVGVEDEAYEIKSWLMAER-KKLDAVSIVGIPGLGKTTLARKLYYDD-------------------------SVLTS----DLTDK--DLSEELYQCLKGKRYLIVLDDIWDI--RVWNDLKGSFLDNKGSRILFTTRTKDGAFHAQ-LN--SR-PRFLNENESWDLLKEKIF-HKE-SCST-MLMEVGKQIARKCAGLPLAIVVVAGLLAKKEKTKEWWERVTESVSSHMV---NDRKQYMDTLALSYHHLRNHLQPCFLYFGAFPEDYEIPVWKLIWLWVAEGFIK----ES-EDVAVDSLNDLIERSLIIVANKRSDGGVKSCRIHDMLHDLCLRKAEEEGFLQRIR---RR
>KAA8529803.1
GSMAA----AIGEEAVVGVEDEAYEIKSWLMAER-KKLDAVSIVGMPGLGKTTLARKLYYDD-------------------------SVLTS----DLTDK--DLSEELYQCLKGKRYLIVLDDIWDI--RVWNDLKGSFPDNKGSRILFTTRTKDGAFHAQ-LN--SR-PRFLNENESWDLLKEKVF-HKE-SCST-MLMEVGKQIARKCAGLPLAIVVVAGLLAKKEKTKEWWERVAESVSSHMV---NDRKQYMDTLALSYHHLPDHLQPCFLYFGAFPEDYEIPVWKLIWLWVAEGFIK----ES-EDVAADCLNDLIERSLIIVANKRSDGGVKSCRIHDMLHDLCLRKAEEEGFLQRIR---RR
>KAA8529807.1
GSREK-RAPVVEEENVVGFHKETKMLVDQLIGEQ-KELEVISVVGMGGLGKTTLARKVYTDPDVDFNFRSRAWIFVSQEYNRKEVFLGILSQVSQYKMSAD--SLAQVIRTRLESGRYLIVLDDVWTN--DAWDALKNAFPNKNGSRIVLTSRETEVAKHAN-PDK-DA-IRFLTEDESWELLQLKVF-RKG-SCPS-DRESLGKKIVKQCGGLPLAVVVVAGLLLKKVNSDDWWNKVAESVRPYVA---RDPKQFREVLALSYKHLPYHLKACFLYFGVFPEDFQIPVWKLIRLWVAEGLIM----EN-EEIAEEHLEDLVDRNLVLVEKWTSNGRIKACRIHDMLRDLCLKEAAEEKFFEEIK---RR
>KAA8529811.1
GPSRA-NIPIVDKESVVGFDDEALKIIEQLTGEK-KRLEVISIIGMAGLGKTTLARKVYNDPFIVYHFHVRGWTYVSQVYHQRDILLAIISSLIQYKMSIE--TLCEMMKKQLTGKKYLIVLDDIWDI--GAWNDLRRSFPNNNGSRIMFTSRYKDVALHVK-PH--CP-PRFLTEDESWDLFVQKVF-RKE-RCPL-ELMEIGKKIAKKCQGLPLAILVVAGLLAKKEKTQDWWKQVAQSVSSYIV---SDPEQYMDALALSYNHLPHHLKACFLYFGAFPEDYDIPVWKLIYLWVAEGFIQ----KS-EELAEDYLMDLIDRSLVLVSKRRSDGGIKTCHIHDLLRDLCLRKAEEENFLQEIS---RR
>KAA8529814.1
GSLQR-RAPVVEKDNVVGFDEEAKMVKDRLTKGP-EQLEVVSVVGMGGLGKTTLARKIYTDPSIEYHFYIRAWTYVSQEYNRREVFLNILSSLTEFKMSDE--RLGEELCKHLKSGKYLIVIDDVWTT--MAWDDLKMAFPNNNGSRILLTSRHTDVALHAN-HN--SP-PRFLTDDESWELLHIKVF-HRA-DCPS-ELEELGKQIAKKCSGLPLAVVVVAGLLSKKYKTHDWWKKVAESVSSYVA---RDPKQCMDILALSYKHLPHHLKVCFIYFGLFPEDFEIPVWKLLRLWVAEGFIQ----EC-EDIAEEYLEDLVDRNLILVAKRRSNGRIKTCRIHDMLRDLCLREAAEEKFLQEIK---RR
>KAA8529819.1
GGSSRVNTSKADEEIVVGFDNEIMMIKEQLTGGK-KQQEVVSIIGMAGLGKTTLPRKVYDDPFIEYHFYIRAWSYVSQDYRKRDLLLGILSYVIEHEMSDE--ELSLKLKKGLMGRRYLIVMDDIWSV--DASDCLKRSFPDNNGSRIMFTSQLKDVALHAK-PD--SH-LRFLTEDESWFLFQQKAF-GKE-TCPL-WLMGIGMEITKKCLGLPLAIVVTARSSCQNRKE---FSIVGESCKKWI----------------------------------------------------------------------------------------------------------------------------
>KAA8529825.1
GSSEK-RAPIVEEENVVGFDKEVGILLDLLTSGS-EELEVISVVGMGGLGKTTLVRKVFTDPRIEYEFNNRAWNYVSQEYNRREVFLGILNCVTQQKMSDD--KLAECVRAQLQGQRYMIVLDDVWTK--NAWDDLKIAFPNNNRSRILLTSRNRDVAVHAN-PD--CE-PRFLTDDESWELLQKKVF-RKG-SCPS-ELEMLGKQIARRCFGLPLAIVVIAGVLLNKDKTRDWWERVAES------------------------------------------------------------------IS-EDRAEENLEDLVDRNLILVATRRSNGRIKTCRIHDMLHDLCLREAAEENFFQRIK---RR
>KAA8529826.1
IDSSRAIPPSVEEETVVGFDQEIGEIKERLTGSE-QKRQVISIVGMAGSGKTTLARKVYNDRFIIYHFSILAWTYVSQSYRKRDLLLGILKSVVEYSMSDE--KLGDELYRGLKGRRYLVVIDDIWHI--EVWNDLKRYFPNNNGGRIMFTTRIKEVALHAQ-PN--CP-PRFLSEDESWNLLQCKVF-LKE-SCPP-ALVEIGKQIVEKCWGLPLAIVVVAGLLAKTEKTQNWWNQVAESVSSYVV---SDSEQQMYTLALSYNHLPRHLKSCFLYLGAFPEDCEISVRKLTWLWIAEGFIE----KN-EDVAEEYLMELIDRSLVLVAKKRSTGGIRACRVHDLLHDLCLRKAKEENFLQQIY---RL
>KAA8529827.1
IDSSRAIPPSVEEETVVGFDQEIGEIKERLTGSE-QKRQVISIVGMAGSGKTTLARKVYNDRFIIYHFYIRAWTYVSQSYRKRDLLLGILKSVVEYSMSDE--KLGDELYRGLKGRRYLVVIDDIWHI--EVWNDLKRYFPNNNGGRIMFTTRIKEVALHAQ-PN--CP-PRFLSEDESWNLLQCKVF-LKE-SCPP-ALVEIGKQIVEKCRGLPLAIVVVAGLLAKTEKTQNWWNQVAESVSSYVF---SDSEQQMYTLALSYNHLPRHLKSCFLYLGAFPEDCEISVRKLTWLWIAEGFIE----KN-EDVAEEYLMELIDRSLVLVAKKRSTGGIRACRVHDLLHDLCLRKAKEENFLQQIY---RR
>KAA8529828.1
GSSEK-RAPIVEEENVVGFDKEVGILLDLLTSGS-DELEVISVVGMGGLGKTTLARKVFTDPRIEYEFNNRAWNYVSQEYNRREVFLGILNCVTQQKMSDD--KLAEYVRAQLQGQRYMIVLDDVWTK--NAWDDLKIAFPNNNRSRILLTSRNRDVAVHAN-PD--CE-PRFLTDDESWELLQKKVF-RKG-SCPS-ELETLGKQIARRCFGLPLAIVVIAGLLLNKDKTRDWWERVAESVSSYVS---MNPEQCMDVLALSYNHLPYHLKACFLYFGVFPEDFEIPVWKLIRLWVAEGFIQ----IS-EDRAEENLEDLVDRNLILVATRRSNGRIKTCRIHDMLHDLCLREAAEENFFQRIK---RR
>KAA8529829.1
GDSSRAIPPTVEEEFVVGFDQEAEEIKDRLTGSE-QQLQVISIVGMAGSGKTTLARKLYNDHFILYHFYIRAWTYVSQAYRKRDLLLGILCSVVEYRMSDE--KLGEELYRRLKGRRYLVVMDDIWHI--DAWNDLKRSFPDNNGSRIMFTTRIKDVALHAQ-PD--CP-PLFLSEDESWNLLQRKVF-LKE-SCPP-ALVDIGKLIAEKCRGLPLAIVVIAGLLAKTEKTKNWWNQVAESVSSYIV---SDTEQQMNTLALSYNHLPLHLKSCFLYFGAFPEDYEISVRKLTWLWIAEGFIQ----KD-EDVAEEYLMELIDRSLVLVAKTRASGGIRACRVHDLLRDLCLRKAQEEIFLQQIY---RR
>KAA8529833.1
GSSRT----TVEEETVVGFDEEAMKIMEQLTGEQ-KQLEIISIVGMGGLGKTTLTRKVYNDPFIVYHFHIRGWTCVSQVPQKRDILLGILSCVIHHEKSDE--MLCEMLKKCLMGRRYLIVLDDIWDI--GVWNALRRTFPNKNGSRIIFTSRHKDVALLAR-PD--KP-PHFLTQDESWDLLQQKVF-RGG-SCPS-ELMDIGKEIAINCQGLPLAIVVVAGLLAKKEKTKSWWNQVAQSVSSYIV---GDPEQYMETLALSYNHLPHHLKACFLYFGAFPEDYKIPMWKLTSLWVAEGFIR----KS-EEVAEDYLMDLIDRSLVIVSSKKSNGGIKTCCIHDVLRDLCLRKAREENFLRQIY---R-
>KAA8529860.1
SSP-------VE---VVGFDMEVKMLVDRLTGAS-NELEVISVVGMGGTGKTTLATKVLNDPSISLVFNPCALIKVSQIYDRKKLFLHILSLVTRDRMSED--MLAKDLQRRLRDRRYLIVLDDVWSK--NAWDELIIAFPRKKRSRIMLTSRITNVAIYAN-GD--SP-PRFLNDDECWELLRRKVF-GIA-SCPS-EEMELGKEIAEKCHGLPLAVQVISESLSN-NKNPGWWKTVAANVSGYVA---KQPERCMNILALSYNTLTPHLKLCFIYFAVFPPDSIIPTWKLLRLWAAEGFIQ----EC-VDKANEYLDDLVNKNLIIVAKRKSNGGIKTCRIHNILRDLCLREAADEMFFRELR---RR
>KAA8529868.1
SSRRR-NPNIVEEESVIGMFDDVKMLVHRLTGGS-QHLEVISVVGMGGVGKTTLARKIYTDPSIEYHFYIRAWTYVSQEYNRRRVFLNILSSLTQSKMSDE--KLGEELCLHLQSRKYLVVVDDVWTR--TAWDDLKMAFPNDNGSRILLTSRNRDVALHAN-HI--SP-PRFLTDDESWELFRRKVF-RGA-DCPS-ELEELGKQIAKKCSGLPLAVLVVAGLLSKKDKTYGWWKRVADSVSSYVA---RDSRECMDILALSYNHLPHHLKVCFMYFGLFPGDFDIPVWKLLRLWVAEGFIQ----GC-EDIAEEYLQDLVDRNLILVAKRRTNGRIKACRTHDLMRELCLIEAAEEEFLQEIT-----
>KAA8529869.1
SSP-------VE---VVGFDMEVKMLVDRLTGAS-NDLEVISVVGMGGTGKTALATKVLNDPSISPVFNPCALIKVSQKYDRKKLFLGILSLVTRDRMSED--MLAKDLQRRLQDRRYLIVLDDVWSK--KAWDELIIAFPRKNRSRIMLTSRITNVAIYAN-GD--SP-PRFLNDDECWELLRRKVF-GSA-GCPS-EEMELGKKIAEKCHGLPLAVQVISESLSN-DKNPGWWKTVAANVSRYVA---KEPERCMNILALSYNKLTPHLKDCFIYFAVFPPDSIIPTWKLRLLWVAEGFMQ----EC-VDKADECLDDLVNANLIIVAKRKSNGGIKACRIQNTLRDFCLSVAAGEIFFRELR---RR
>KAA8529870.1
SSRRR-NPNIVEEESVIGMFDDVKMLVHRLTGGS-QHLEVISVVGMGGVGKTTLARKIYTDPSIEYHFYIRAWTYVSQEYNRRRVFLNILSSLTQSKMSDE--KLGEELCLHLQSRKYLVVVDDVWTR--TAWDDLKMAFPNDNGSRILLTSRNRDVALHAN-HI--SP-PRFLTDDESWELFRRKVF-RGA-DCPS-ELEELGKQIAKKCSGLPLAVLVVAGLLSKKDKTYGWWKRVADSVSSYVA---RDSRECMDILALSYNHLPHHLKVCFMYFGLFPGDFDIPVWKLLRLWVAEGFIQ----GC-EDIAEEYLEDLVDRNLILVAKRRTNGRIKACRTHDLMRELCLIEAAEEEFLQEIT-----
>KAA8529949.1
---SRNSATNVEEQTMVGFDHEIQTIKERLVG-S-KQLQVISIVGMGGLGKTTLVKKLY--------V---------------------I----------------------------SIV----------------------MG--------------------------------------------G------------FGKRTLVKCT---MTVYCIS------------------------------------LL----------------YS-----------------WV-------------------------------------------------------------------------
>KAA8532440.1
GSSSRISAPSVEEETVIGFDQEAEMIKERLLDNR-KQLEVISIVGMPGLGKTTLARKVYNDLLIVYHFYIRGWTYVSHAPVKRDLLLSILNSIVGYTLSDE--KLGEELYKRLSGKRYLIVMDDIWHI--QAWIDLKNYFPNNNGSRIIFTSRITDRALYAK-PD--SS-SRFLTEDESWDLLRIKVF-GKE-SYPP-DFVEIGKQIAVKCQGLPLAIVVIAGLLAKTDQTQDWWKQVAESHSLKTM---KS----------------------------------------------QCGS--------------------------------------------------------------------
>KAA8532444.1
GSSSRISAPNAEEETVIGFDKEAEMIKERLLNNR-KQLEVISIVGMPGLGKTTLARKVYNDLLIQHHFYIRGWTYVSQVPRKRDLLLSILRSVVEYTLSYE--KLGEQLYKGLSGRRYLIVIDDIWHS--QIWIDLKKYFPDRNGSRIIFTSRITDMALHEH-DK--SD-SKFLTEDESWDLLQQKVF-GKK-SCSP-NLVEIGKQIAVKCGGLPLAIVVVAGLLVKIDGTQDWWKQVSESVQGIGV---DD----------------------------------------------EGGVS-------------------------------------------------------------------
>KAA8532448.1
GSSSRASAPNLEEETVVGFEDQANMITEELVGGS-KQLAVISIHGMGGSGKTTLATKLYNDPYIVYHFYIRGWTYVSQEYRKRDLLLGILSSIVRYTMTDE--ELGGKLYRHLKGKRYFIVMDDLWHI--KAWNYLKIFFPNCNGSRIILTSRQKEVALQAK-PD--GP-IRFLTKDESWDLLQQKVF-LNE-TCPP-DLVEIGKEIAKKCQGLPLAIVVVAGLLAKTDKTQNWWNQVAERVGSFLV---SDPKQCLDTLALSYNYLPHHLKPCFLYFGAFPEDYEIPVHKLISLWIAEGFIH----RR-EDVAGEYLIDLIDRSLVLVAKKGSIGRIKACRVHDLLHDLCLRKAEEENFLEKIY---HR
>KAA8532451.1
GASSR----IAEQESLVGLDAEASTIMELLIGEE-KQLKVIPIVGMAGLGKTTLVRKVYNDPFIAYHFYIRGWTNVSQVYQKRDLLLSILSSAEINQMNDK--ELGEVLFRGLKGRKYLIVMDDIWNI--GAWEDLKRSFPNNNGSRIMFTSRQVDVPLHAR-P-------GFLNEDESWDLLQQKAF-RKE-SCPP-ELMEIGKQIAKKCGGLPLAILVIAGLLAKKDKTQYWWRHVEKS---------------------------------------------------------EGFIR----KI-EEVAEDYLMDLIDRSLVVVSRRGSNGGIKTCRIHDLLRDLCLRKSQEENFLQHIS---RR
>KAA8532452.1
GASSR----IAEQESLVGLDAEASTIMELLIGEE-KQLKVIPIVGMAGLGKTTLVRKVYNDPFIAYHFYIRGWTNVSQVYQKRDPLLSILSSAEINQMNDK--ELGEVLFRDL--------------------------FPNNNGSRIMFTSRQVDVPLHAT-P-------GFLNEDESRDLLQQKAF-RKE-SCPP-ELMEIGKQIAKKCGGLPLAILVIAGLLAKKDKTQYWWRHVEKSVSSYIV---TDPDQYMDTLALSYNHLPNHLKACFLYFGSFPEDYEIPVWQLICLWVAEGFIR----KI-EEVAEDYLMDLIDRSLVVVSRRGSNGGIKTC-----------------------------
>KAA8533657.1
IRFSSEGIPGVDEETVVGFDYEAEMIKERLTGVS-KQLEVISIVGMAGLGKTTLARKVYSDLFIIHHFYIRGWTCVSQCYQKRNLLLGILSSIVECTVSDE--KLGEELYKRLKGQRYLIVMDDIWHI--EAWNDLKRSFPNNNGSRIMLTSRIADVALHVK-PD----------------------------------------------------------------RTLDWWEQVAESVTSYII---SDTEQCMEAVALSYSHLPTHLKSCFLYFVAFPEDHEIRASKLISLWIAEGFIH----KS-EDVGEEYLMDLIGRSLVIVTKKRSTGEIKACCIHDLLRDFCLRQAEEENFMELIC-FCRR
>KAA8535362.1
ASRSRPSAPNVEAETVVGFDHEVHTIKERLIGVS-APLEVISIVGMAGLGKTTLAQKLYDDPLVVHHFYIRGWTYVSQVFQKRDLLLGILSSFVQYEMNYE--KLGEELYKRLKGRRYLVVMDDIWHI--EAWNDTKKYFPNNNGSIILVTSRMTHLALQTK-PD--SP-PPFLTDDESWDLLQKKVF-QKN-SCPT-ELVEIGKQIVKKCQGLPLAIVVVAGLLAKTAKTESWWKKVAESVSSYIL---SDPKQYMDTLALSYNHLPPHLKSCFLFMGAFPEDFEIPVRKLIWLWIAEGFIG----KS-EDVAQEYLMDLIDRSLVLVAK-KSAGVIKACRVHDMLRDLCLRKAKEENFLRNIY---RR
>KAA8535368.1
GSCSRTRAPNVEEETVVGFDHEVHTIKERLVGVS-NQLEVISIVGMAGLGKTTLAKKVYDDPLVAYYFYIRGWTCVSQVFQKRDLLLGILTSFVQYGMSDA--ELGDKLYRCLLDKRYLVVMDDIWHI--EAWNDIQKHFPNNNGSRILFTSRMIDVAFQAK-PD--SP-PRFLTDDESWNLLQKKVF-QKT-SCPT-ELVDIGKQIAKKCQGLPLAIVVVAGLLAKTEQTENWWKKVAESVSSYIL---NDPKQYMDTLALSYNHLPPHLKSCFLFMGAFPEDFEIPVRKLIWLWIAEGFIR----KS-EDVAQEYLMDLIDRSLVLVAK-RSAGVIKACRVHDMLRDLCLRKAEEENFLWNIY---RR
>KAA8535370.1
GSCSRTSAPNVEEETLVGFDDEVDTIKDRLIGVS-NQLEVISIVGMAGLGKTTLAKKVYDDPLVVYHFYIRGWTSVSQVFQKRDLLLGILTSFVQYRMSNE--KLGERLYKCLKGRRYLVVMDDIWDI--EAWNDTKMYFPNNNGSRILFTSRMTDVALQAK-PD--SP-PHFLTDDESWNLLQKKVF-QKK-SCPT-ELVEIGKQIAKKCQGLPLAIVVVAGLLAKTEQAENWWKKVAESVSSYIL---NEPKQYMDTLALSYNHLPPHLKSCFLFMGAFPEDYEIPVQKLIWLWIAEGFIR----KS-EDVAEEYLVDLIDRSLVLVAK---------------------------------------
>KAA8535371.1
ENCSRTSAPNVEEETVVGFDHEVHTIKERLIGVS-KQLEVISIVGMAGLGKTTLAKKLYNDPLVVYHFYIRRWTYVSQVFQKRDLLLGILSSFVQYRMSNE--KLGERLYKCLKGRRYLVVMDDIWHI--EAWNDTKMYFPNNNGSRILFTSRIIDVASRAK-PD--SP-PHFLTDDESWDLLQKKVF-QKT-SCPT-ELVEIGKQIAKKCRGLPLAIVVVAGLLAKTEQTESWWKKVAQSVSSYIL---ED--------------------------------------------------------------------------------------------------------------------RR
>KAA8535375.1
GSCSRTSAPNVEEETVVGFDHEVRTIKERLIGVS-KQLEVISIVGMAGLGKTTLAKKLYNDPLVVYHFYIRGWTYVSQVFQKGDLLLGILSSFVQYTMSNE--QLGERLYKCLKGRRYLVVMDDIWHI--EAWNDTKMYFPNNNGSRILFTSRINDVALQAK-PD--SP-PQFLTDDESWDLLQKKVF-QKT-SCPT-ELVEIGKQIAKKCQGLPLAIVVVAGLLAKTEQTENWWKKVAESVSSYIL---NDPKQYIDTLALSYNHLPPHLKSCFLFMGAFPEDYEIPVQKLIWLWIAEGFIR----KS-EDVAEEYLVDLIDRSLVLVAK-RSAGVIKACHVHDLLRDLCLRKAEEDNFLLRIY---RR
>XP_028061745.1
GVHSS----MVDEEITVGFDDEALTIKKLLAGGK-KQLQMISIVGMPGHGKTTLARKLYDDPYITHYFHIRAWTYASQLPRKTEMLLDILHSVTVENMTNE--ELGEKLYKQLKGKRYLIVIDDLWHI--SAWVDLKMYFPNNNGSRVMFTSRLKEVAMHAS-PK--CH-PRFLTEEESWELLERKVF-QNE-SCPL-ELIKIGKQIMKKCEGLPLAIVVIAGLLARNMKTRESWKQVAQSVSSYIV---SDPNQYLDTLVLSYNHLPRHLKPCFLYLGAFPQDHEIPVQKLICLWIAEGFIQ----RS-EEVAEDYLMDLIQRSLVIVAQKGFDGRIKACRMHDLLRDLCLKKASEINFLQWIH---RR
>XP_028061854.1
---------MVEAEITVGFDTEVLAIKEQLAGGK-EQLEFVSIVGMPGLGKTTLAKKLYNDPYITYHFHIRAWTYVSQVPRKTEMLLNILHSLNVNDMSNE--KLGEMLYRNLKGKRYLIVIDDICDI--GAWVDLKMYLPNKNESRVLFSSRLKVVVMHAS-PD--SH-IRFLTEEESWELFQWKVF-QNE-SFPL-QLVEIGKQIMKKYEGLPLAIIVIAGLLEKNKKTEEWWKHVAQGVSSFIV---SDPNQHLDTRALSYNHLPCHLKPCFLYLGAFPEDQEISVQKLIWLWVARGFIQ----RS-EEVAEDYLMDLIQRSLVIVTRKRFDGRIKACRMHDLLRDLCLKKAREINFLH--------
>XP_028063385.1
GVQP-MSMPMVDEEITVGFEDDALTIKERLAGGK-QQLQMISIVGMPGLGKTTLATKLYNDPYIIHYFHIRAWTYASQLPRKTDMLLDILRSVNVTNMTNE--KLGEKLYKQLKGQRYLIVIDDLWDI--GAWVNLKMYFPNNNGSRVMFTSRLKEVAMHAS-PD--CH-HRPLTEEESWELLQRKVF-QNG-RCPP-ELIEIGKQITKRCGGLPLAIVVIAGLLAKNIKTQKSWKKVAQSVSSYIV---SDPNQYLDTLALSYNHLPRHLKPCFLYLGAFPEDQEISVERLIWLWIAEGFIQ----KS-EEVAEGYLMDLIQRSLVIVAQKRFDGRIKACRMHDLLRDLCLKKAREINFLKWIH---CH
>XP_028063474.1
GVQP-MSMPMVDEEITVGFEDDALTIKERLAGGK-QQLQMISIVGMPGLGKTTLATKLYNDPYIIHYFHIRAWTYASQLPRKTDMLLDILRSVNVTNMTNE--KLGEKLYKQLKGQRYLIVIDDLWDI--GAWVNLKMYFPNNNGSRVMFTSRLKEVAMHAS-PD--CH-HRPLTEEESWELLQRKVF-QNG-RCPP-ELIEIGKQITKRCGGLPLAIVVIAGLLAKNIKTQKSWKKVAQSVSSYIV---SDPNQYLDTLALSYNHLPRHLKPCFLYLGAFPEDQEISVERLIWLWIAEGFIQ----KS-EEVAEGYLMDLIQRSLVIVAQKRFDGRIKACRMHDLLRDLCLKKAREINFLKWIH---CH
>XP_028063536.1
GVQP-MSMPMVDEEITVGFEDDALTIKERLAGGK-QQLQMISIVGMPGLGKTTLATKLYNDPYIIHYFHIRAWTYASQLPRKTDMLLDILRSVNVTNMTNE--KLGEKLYKQLKGQRYLIVIDDLWDI--GAWVNLKMYFPNNNGSRVMFTSRLKEVAMHAS-PD--CH-HRPLTEEESWELLQRKVF-QNG-RCPP-ELIEIGKQITKRCGGLPLAIVVIAGLLAKNIKTQKSWKKVAQSVSSYIV---SDPNQYLDTLALSYNHLPRHLKPCFLYLGAFPEDQEISVERLIWLWIAEGFIQ----KS-EEVAEGYLMDLIQRSLVIVAQKRFDGRIKACRMHDLLRDLCLKKAREINFLKWIH---CH
>XP_028063584.1
GVQP-MSMPMVDEEITVGFEDDALTIKERLAGGK-QQLQMISIVGMPGLGKTTLATKLYNDPYIIHYFHIRAWTYASQLPRKTDMLLDILRSVNVTNMTNE--KLGEKLYKQLKGQRYLIVIDDLWDI--GAWVNLKMYFPNNNGSRVMFTSRLKEVAMHAS-PD--CH-HRPLTEEESWELLQRKVF-QNG-RCPP-ELIEIGKQITKRCGGLPLAIVVIAGLLAKNIKTQKSWKKVAQSVSSYIV---SDPNQYLDTLALSYNHLPRHLKPCFLYLGAFPEDQEISVERLIWLWIAEGFIQ----KS-EEVAEGYLMDLIQRSLVIVAQKRFDGRIKACRMHDLLRDLCLKKAREINFLKWIH---CH
>XP_028063915.1
GDFSR----VWEEETVVGFEDEAMKLKEKLTRGQ-KKLDIISIVGMPGLGKTTLARKVYNDPLIVYHFYIRAWITISQKYQKQNLLVDLIHSVSPVGMKDW--ELCDELWKSLKGKRYLIVMDDIWDT--RAWVDLKSLFPNNNGSRIMFTSRFTNVALHAN-PS--SP-PRFLTEDESWDLFQQKVF-QRE-ICPP-NLMCVGKKIAKNCQGLPLAIVVVGGMLANRKEMPGWWKEVEKILDS------RVLEPCMETFALSYNHLPHYLKPCFLYFAAFPQDFVIYVQKLTQLWIAEGFIR----RS-EDVAEEYLMDLIGRNLILVSKRRSDGGIKACSIHDLLHNFCCKRAEEEYFLQQIL---RR
>XP_028063960.1
G--------MVGEEIMVGFDDEVLTIKKRLAGGK-KQLDIIPIVGMPGLGKTILARKVYNDPYITHHFHIRAWTYVYQVPRKREMLLDILHFGNVKNMSHE--ELGEKLYKKLKRKRYLIVIDDIWDI--SAWVDLKIYLPNNNGSRVMFTSRLKAVAMHVS-PN--CH-PRFLTEEESWELLQRKVF-QNG-SCPA-ELIEFGKQIMKKCEGLPLAIVVIAGLLAK-KKTEEWWKQVSQSVSSYIV---SDPNQYLDTLALSYNHLPRHLKPCFLYLGAFPEDQEISVQRLIWLWIAEGFIQ----KS-EEVAEDYLMDLIQRNLVIVARKRFDGRIKACRMHDVLRDLCLKKARETNFLQQTH---CR
>XP_028063961.1
DSSEK-KAPVVEEENVVGFDEEAKTLVDRLKGGK-EELEVISVTGMGGLGKTTLARKVFTDPAIEYNFYIRAWTYVSQEYTRKEVFLSILSSLDKSRWSGE--RLAEELRGHLQTGRYLIVMDDVWTK--EAWDDLKMAFPKNNGSRILLTSRNNEVAVHAN-PD--SH-HRFLTDDEGWELLKKKVF-RKE-RCPS-ELEDLGKKIAEECGGLPLAIVVIAGLLIKKEKTSKWWEKVAESVSSYVA---RDPKQCMDILALSYKHLPHQLQSCFRYFGVFPEDYEIPVCILIQLWIAEGLIE----IS-EDTAEDRLEDLVDRNLVMVEKRRSNGGIKTCRVHDMLHDLCLKEAKEEQFLQVIK---RL
>XP_028063962.1
DSSEK-KAPVVEEENVVGFDEEAKTLVDRLKGGK-EELEVISVTGMGGLGKTTLARKVFTDPAIEYNFYIRAWTYVSQEYTRKEVFLSILSSLDKSRWSGE--RLAEELRGHLQTGRYLIVMDDVWTK--EAWDDLKMAFPKNNGSRILLTSRNNEVAVHAN-PD--SH-HRFLTDDEGWELLKKKVF-RKE-RCPS-ELEDLGKKIAEECGGLPLAIVVIAGLLIKKEKTSKWWEKVAESVSSYVA---RDPKQCMDILALSYKHLPHQLQSCFRYFGVFPEDYEIPVCILIQLWIAEGLIE----IS-EDTAEDRLEDLVDRNLVMVEKRRSNGGIKTCRVHDMLHDLCLKEAKEEQFLQVIK---RL
>XP_028063964.1
DSSEK-KAPVVEEENVVGFDEEAKTLVDRLKGGK-EELEVISVTGMGGLGKTTLARKVFTDPAIEYNFYIRAWTYVSQEYTRKEVFLSILSSLDKSRWSGE--RLAEELRGHLQTGRYLIVMDDVWTK--EAWDDLKMAFPKNNGSRILLTSRNNEVAVHAN-PD--SH-HRFLTDDEGWELLKKKVF-RKE-RCPS-ELEDLGKKIAEECGGLPLAIVVIAGLLIKKEKTSKWWEKVAESVSSYVA---RDPKQCMDILALSYKHLPHQLQSCFRYFGVFPEDYEIPVCILIQLWIAEGLIE----IS-EDTAEDRLEDLVDRNLVMVEKRRSNGGIKTCRVHDMLHDLCLKEAKEEQFLQVIK---RL
>XP_028066697.1
---------MVDEEITVGFEDDALTIKERLAGGK-QQLQMISIVGMPGLGKTTLATKLYNDPYIIHYFHIRAWTYASQLPRKTDMLLDILRSVNVKNMTNE--KLGEKLYKQLKGQRYLIVIDDLWDI--GAWVNLKMYFPNNNGSRVMFTSRLKEVAMHAS-PD--CH-HRPLTEEESWELLQRKVF-QNG-RCPP-ELIEIGKQITKRCGGLPLAIVVIAGLLAKNIKTQESWKQVAQSVSSYIV---SDPNQYLDTLALSYNHLPRHLKPCFLYLGVFQEDQKILV---------------------------------------------------------------------------------
>XP_028066936.1
GVHS-----MLDEEITVGFDDEALTIKELLAGGK-KQLQLISIVGMPGLGKTTLATKLYNDPYITHYFHIRAWTYASQLPRKTVMLLDILSSVNVKNMTNE--KLGEKLYKQLKGKTYLIVIDDLWDI--GAWVDLKMYFPNNNGSRVMFTSRLKELSMHAS-PD--CH-PRFLTEEESWELLQRKVF-QNE-CCPP-ELIGIGKQIMKKCEGLPLAIVIIAGLLAKNIKTP------------------------------------------------------------------------------------------------------------------------------------------
>XP_028066956.1
GVPS-----MVDEEITVGFDDEALTIKELLAGGK-KQLQMISIVGMPGLGKTTLARKVYNDPYITHYFHIRAWTYVSQLSRQTDMLLDILRSLNVENMTNE--KLGEKLYKQLKGKRYLIVIDDLWDI--GAWVDLKMYFPNNNGSRVMFTSRLKELSMHAS-PD--CH-PRFLTEEESWELLQRKVF-QNE-SCPP-ELIEIGKQIMKKCEGLPLAIVIIAGLLAKNIKTVVSWKQVAQSVSSYIV---SDPNQYLDTLALSYNHLPRHLKPCFLYLGAFPRDQEIPVQKLICLWVAEGFIQ----RS-EEVAEGYLMDLFQRSLVIVAQKRFDGRIKACRMHDLLRDLCLKKAGEINFLQWTH---HR
>XP_028066957.1
GVPS-----MVDEEITVGFDDEALTIKELLAGGK-KQLQMISIVGMPGLGKTTLARKVYNDPYITHYFHIRAWTYVSQLSRQTDMLLDILRSLNVENMTNE--KLGEKLYKQLKGKRYLIVIDDLWDI--GAWVDLKMYFPNNNGSRVMFTSRLKELSMHAS-PD--CH-PRFLTEEESWELLQRKVF-QNE-SCPP-ELIEIGKQIMKKCEGLPLAIVIIAGLLAKNIKTVVSWKQVAQSVSSYIV---SDPNQYLDTLALSYNHLPRHLKPCFLYLGAFPRDQEIPVQKLICLWVAEGFIQ----RS-EEVAEGYLMDLFQRSLVIVAQKRFDGRIKACRMHDLLRDLCLKKAGEINFLQWTH---HR
>XP_028066958.1
GVPS-----MVDEEITVGFDDEALTIKELLAGGK-KQLQMISIVGMPGLGKTTLARKVYNDPYITHYFHIRAWTYVSQLSRQTDMLLDILRSLNVENMTNE--KLGEKLYKQLKGKRYLIVIDDLWDI--GAWVDLKMYFPNNNGSRVMFTSRLKELSMHAS-PD--CH-PRFLTEEESWELLQRKVF-QNE-SCPP-ELIEIGKQIMKKCEGLPLAIVIIAGLLAKNIKTVVSWKQVAQSVSSYIV---SDPNQYLDTLALSYNHLPRHLKPCFLYLGAFPRDQEIPVQKLICLWVAEGFIQ----RS-EEVAEGYLMDLFQRSLVIVAQKRFDGRIKACRMHDLLRDLCLKKAGEINFLQWTH---HR
>XP_028072320.1
GVHSS----MVDEEITVGFDDEALTIKELLAGGK-KQLQIISIVGMPGLGKTTLATKLYNDPYITHYFHIRAWTYASQLPTKTDMLLDILRYVNVKNMTNE--KLGEKLYKQLKGKRYLIVIDDLWDI--GAWVDLKMYFPNNNGSRVMFTSRLKELSMHAS-PD--CH-PRFLTEEESWELLQRKVF-HNE-SCPP-ELIKIGKQIMKKCEGLPLAIVIIAGLLAKNIKTQESWIQVAQSVSSYIV---SDPNQYLDTLALSYNHLPRHLKPCFLYLGAFPEDQEIPVQKLISLWVAEGFIQ----RS-EEVAEDYLMDLIQRSLVIVAQKRFDGRIKACRMHDLLRDLCLKKAREINFLQWTR---RH
>XP_028080672.1
---------MVDEEITAGFDDEVLTIKKLLVRGK-KQQQILSIVGMLGLGKTTLARKLYNDPYITHYIHIRGWTNASQLPRKIDMLLHILRSVNVENMCNE--KLGKKLYKQLKGKRYLIVIDDLWDI--GAWVDLKMYFPNNNGSRVMFTSRLKEVAMHAS-PD--CH-SRFLTEEESWELLQRKVF-HNE-SCPP-KLIEIGKQIMKKCEGLPLAIAIIAGLLAKNIKTQESWKQVAQSVSSYIV---SAPNQYLDTLALSYNHLPRHLKPCFLYLGAFPEDQAIPVQKLICLLVTEGFIR----RS-EEVVEDYLMDLI------------------------------------------------
>XP_028082887.1
GDSDS----VGEEEIMVGFEDEAMSLKEQLTGGP-KQLQVISIVGMAGQGKTTLATKLYNDPLVVYHFYIRAWTSVSQEYRKRDLLIRLLSCVMKDQMGDE--KLCEKLYKSLKGQTYFIVMDDMWDT--KAWVDLKICFPNNNGSRIMFTSRHEDVALQAK-TN--NP-PRFLTHNESWDLFQHKVFGKRE-NCPP-VLVEIGKQITNKCQGLPLSIVVVAGIFINEEKSQDRWKQVGETLKSSLA---ANPQACMKTLALSYIHLPGHLKPCFLYFGAFPEDYQIRVEKLIWLWVAEGFIT----KR-KDVAKEYLMDLIGRSLLLVSKRGYDGEIKACGIHDLLREFCIKQGEDDFFLQHDL-----
>XP_028082942.1
GVHSS----MVEEEITVGFDDEALTIKELLAGGK-KQLQMISIVGMPGLGKTTLATKLYNDPYITHYFHIRGWTYASQLPRITDMLLDILRSVNVKNMTNE--KLGEKLYKQLKGKRYLIVIDDLWDI--GAWVNLKMYFPNNNGSRVMFTSRLKELSMHAS-LD--CH-PRFLTEEESWELLQRKLF-QNG-SCPL-ELILIGKQIMKKCKGLPLAIVVIAGLLAKNIKTP------------------------------------------------------------------------------------------------------------------------------------------
>XP_028090836.1
GVPS-----MVHEEITVGFDDEALTIKELLAGGK-KQLQMISIVGMPGLGKTTLATKLYNDPYITHYFHIRAWTYASQLSRQTDMLLDILRSLNVENMTNE--KLGEKLYKQLKGKRYLIVIDDLWDI--GAWVDLKMYFPNNNGSRVMFTSRLKELSMHAS-PD--CH-PRFLTEEESWELLQRKVF-QNE-SCPP-ELIEIGKQIMKKCEGLPLAIVIIAGLLAKNIKTLESWKQVAQSVSSYVV---SDPNQYLDTLALSYNHLPRHLKPCFLYLGAFPRDQEIPVQKLICLWVAEGFIQ----RS-EEVAEGYLMDLFQRSLVIVAQKRFDGRIKACRMHDLLRDLCLKKAGEINFLQWTH---HR
>XP_028090837.1
GVPS-----MVHEEITVGFDDEALTIKELLAGGK-KQLQMISIVGMPGLGKTTLATKLYNDPYITHYFHIRAWTYASQLSRQTDMLLDILRSLNVENMTNE--KLGEKLYKQLKGKRYLIVIDDLWDI--GAWVDLKMYFPNNNGSRVMFTSRLKELSMHAS-PD--CH-PRFLTEEESWELLQRKVF-QNE-SCPP-ELIEIGKQIMKKCEGLPLAIVIIAGLLAKNIKTLESWKQVAQSVSSYVV---SDPNQYLDTLALSYNHLPRHLKPCFLYLGAFPRDQEIPVQKLICLWVAEGFIQ----RS-EEVAEGYLMDLFQRSLVIVAQKRFDGRIKACRMHDLLRDLCLKKAGEINFLQWTH---HR
>XP_028090838.1
GVPS-----MVHEEITVGFDDEALTIKELLAGGK-KQLQMISIVGMPGLGKTTLATKLYNDPYITHYFHIRAWTYASQLSRQTDMLLDILRSLNVENMTNE--KLGEKLYKQLKGKRYLIVIDDLWDI--GAWVDLKMYFPNNNGSRVMFTSRLKELSMHAS-PD--CH-PRFLTEEESWELLQRKVF-QNE-SCPP-ELIEIGKQIMKKCEGLPLAIVIIAGLLAKNIKTLESWKQVAQSVSSYVV---SDPNQYLDTLALSYNHLPRHLKPCFLYLGAFPRDQEIPVQKLICLWVAEGFIQ----RS-EEVAEGYLMDLFQRSLVIVAQKRFDGRIKACRMHDLLRDLCLKKAGEINFLQWTH---HR
>XP_028096865.1
-IPSG----MVEEEIMVGFEDEVIMIKEQLTEGK-KKLGIISIVGMPGLGKTTLARKVYDDPYITHYFHIRAWTYVSQAYIKRDLLLGILHSIVKEQMSNE--KLGEEIYKILKGKRYLIVMDDIWST--GAWDDVRMYLPNNNGSRVMFTSRLKEVGLHAK-PE--SC-PRFLTEEESWELFQKRVF-RGE-SFPP-ELMGLGLQIAEKCEGLPLAIVVIAGILAKEEKTKDLWEEVAESVSSYMV---NDPNQYMRTLALSYYHLPDHLKPCFLYFGAFLEGSEIPVRKLMWLWIAEGFVQLTREKT-EEIAEDYLTDLIERSLVIVSKKRSNGGIKACRMHDLLRHLCLREAEKFKFLTWFH---GR
>XP_028098604.1
GLPER-RAPVVEEENVVGFDMEAKTLVDLLNGGK-EELDVVSVIGMGGLGKTTLAKKVFTDPAIEFEFYIRAWIYVSQEYDRKEVFISILGSLDKYRWSDD--KLADELRGHLQTGRYLIVMDDVWTR--EAWDDLKMAFPKNNRSRILLTSRNTEVAIHAN-PDRNSP-PRFLNEDESWELLEKKVF-RRE-RCPS-ELVDLGKQIAKECGGLPLAIVVIAGLLMKKDKTCDWWEKVAKSVNSYVA---RDPKQCMDILALSYKHLPYHLKACFLYFGVFPEDYEIPVWKLIQLWVAEGFIQ----IR-EDTAEEQLEDLVDRNLVLVEKRRSNGGIKTCRVHDMLRDLCLREAEEENFLHEIK---RR
>XP_028098605.1
GLPER-RAPVVEEENVVGFDMEAKTLVDLLNGGK-EELDVVSVIGMGGLGKTTLAKKVFTDPAIEFEFYIRAWIYVSQEYDRKEVFISILGSLDKYRWSDD--KLADELRGHLQTGRYLIVMDDVWTR--EAWDDLKMAFPKNNRSRILLTSRNTEVAIHAN-PDRNSP-PRFLNEDESWELLEKKVF-RRE-RCPS-ELVDLGKQIAKECGGLPLAIVVIAGLLMKKDKTCDWWEKVAKSVNSYVA---RDPKQCMDILALSYKHLPYHLKACFLYFGVFPEDYEIPVWKLIQLWVAEGFIQ----IR-EDTAEEQLEDLVDRNLVLVEKRRSNGGIKTCRVHDMLRDLCLREAEEENFLHEIK---RR
>XP_028098606.1
GLPER-RAPVVEEENVVGFDMEAKTLVDLLNGGK-EELDVVSVIGMGGLGKTTLAKKVFTDPAIEFEFYIRAWIYVSQEYDRKEVFISILGSLDKYRWSDD--KLADELRGHLQTGRYLIVMDDVWTR--EAWDDLKMAFPKNNRSRILLTSRNTEVAIHAN-PDRNSP-PRFLNEDESWELLEKKVF-RRE-RCPS-ELVDLGKQIAKECGGLPLAIVVIAGLLMKKDKTCDWWEKVAKSVNSYVA---RDPKQCMDILALSYKHLPYHLKACFLYFGVFPEDYEIPVWKLIQLWVAEGFIQ----IR-EDTAEEQLEDLVDRNLVLVEKRRSNGGIKTCRVHDMLRDLCLREAEEENFLHEIK---RR
>XP_028098607.1
GLPER-RAPVVEEENVVGFDMEAKTLVDLLNGGK-EELDVVSVIGMGGLGKTTLAKKVFTDPAIEFEFYIRAWIYVSQEYDRKEVFISILGSLDKYRWSDD--KLADELRGHLQTGRYLIVMDDVWTR--EAWDDLKMAFPKNNRSRILLTSRNTEVAIHAN-PDRNSP-PRFLNEDESWELLEKKVF-RRE-RCPS-ELVDLGKQIAKECGGLPLAIVVIAGLLMKKDKTCDWWEKVAKSVNSYVA---RDPKQCMDILALSYKHLPYHLKACFLYFGVFPEDYEIPVWKLIQLWVAEGFIQ----IR-EDTAEEQLEDLVDRNLVLVEKRRSNGGIKTCRVHDMLRDLCLREAEEENFLHEIK---RR
>XP_028098613.1
G--------MVGEEIMVGFDDEVLTIKKRLAGGK-KQLDIIPIVGMPGLGKTILARKVYNDPYITHHFHIRAWTYVSQVPRKREMLLDILHFVNVEDMSNE--KLGEKLHKKLKGKRYLIVIDDIWDI--SAWVDLKIYLPNNNGSRVMFTSRLKAVAMHVS-PN--CH-PRFLTEEESWELLQRKVF-QNG-SCPA-ELIEFGKQIV--------------------------------------------------------NNL---LQDCYIEF--------------------------------------------------------------------------------------------
>XP_028098747.1
GDSDS----VGEEEIMVGFEDEAMSLKEQLTGGS-KQLQVISIVGMAGQGKTTLATKLYNDPLVVYHFYIRAWTSVSQEYRKRDLLIRLLSCVMKDQMGDE--KLCEKLYKSLKGQTYFIVMDDIWDT--KAW-------PK----------------------------PYFLTHNESWDLFQHKVFGKRE-NCPP-ELMEIGKQIANKCQGLPLAIVLVAGILTNEEKSQGRWKQVGETLNSTLA---ADPQLWMKTLELSYNHLPGHLKPCLLYFGAFPEDYQIRVEKLIWLWVAEGFIT----KR-EDVAKEYLMDLIGRSLLLVSKRGYDGEIKACGIHDLLREFCIKQGEEDFFLQRFL---QR
>XP_028100405.1
GVHS-----MVDEEITVGFDDEALTIKRLLVGAR-KQLQMISIVGMPGLGKTTLARKLYNDPYITHYFHICAWTYASQLPRKTDMLLDILRSLYVENMTNE--KLGDKLYKKLKGKRYLIVIDDIWDI--GAWVDLKMYFPNNNGSRVLFTSRLKELAMHAS-PD--CH-PRFLTEEESWELLQRKVF-QNE-SCPP-ELIEIGKQIMKKCEGLPLAIVVMAGLLAKDNKAQVWWKQVAQSVSSYIV---SDPNQYLDTLALSYNHLPRHLKPCFLYLGAFPVDQQISVQKLICLWIAEGFIQ----RS-EEVAEDYLMGLIQRSLVIVAQKRFDGRIKACRMHDLLRDLCFKKVREINFLQCAH---RR
>XP_028101273.1
GVPS-----MGDEEITMSFDDEALTIKKLLVRGK-KQLQMISIVGIPGLGKTTLAIKLYNDPYITHYFHIRAWTYASQLSRQTDMLLDILRSVNVKNMTNE--NLGDKLYKSLKGERYLIVIDDFWDI--GAWVDLKMYFPNNNGSRVMFTSLHKELAMYAS-PD--CY-PRFFTEEESWVLLQQKVF-PNE-SCPP-ELIKIWKHIMKKCEGLPLAIVIIAGLPAKNIKTQESWIQVAQSVSSYIV---SDPNQCLDTLALSYNHLPRHLKPCFLYLGAFPEDQEIPVQKLIWLWIAEGLYK-------------------------------------------------------------------
>XP_028101614.1
GVHLS----MVNEEITVGFDDEALTIKELLARGK-KQLQMISIVGMPGLGKTTLATKLYNDPYITHYFHIRAWTYASQLPRKKDMLLDILRSVNVENMTNE--KLGKKLYKQLKGKRYLIVIDDLWDI--GVWVDLKMYFPNNNGSRVMFTSRLKELAMHAS-PD--CH-PRFLTKEESWELLQWKVF-QNE-SGPP-VLIEIGKQIMKKCEGLPLAIVVMAGLLAKDNKAQESWEQVAQS------------------------------------------------------------------KS-EEVAEDYLMDLIQRSL--------------------------------------------
>XP_028102117.1
GVQS-MPMPMVDEEITVGFEDDALAIKELLAGEN-QQLQMISIVGMPGLGKTTLARKLYNDPYITYYFHIRAWTYASQLPTKRDMLLDILRSFNVINMTNE--KLGEKLYKQLKGNKYLIVIDDLWDI--GAWVDLKMYFPNNNGSRVMFTSRLKELAMHAS-PD--CH-PRFLTEEESWELLQQKVF-QNE-SCPP-ELIIIGKEIMKKCAGLPLAIVVIAGLLARNIKTQESWKQVAQSVSSYIV---SDPNQYLDTLALSYNHLPHHLKPCFLYLGAFPEDQEISVQKLIWLWIAEGFIQ----KS-EEVAEGYLMDLIQRSLVIVAQNRFDGRIKTCRMHDLLRDLCLKKAREINFLKWIH---CR
>XP_028102118.1
GVHSS----MVHEEITVGFDDEALTIKQLLAGGK-KQLQMISIVGMPGLGKTTLATKLYNDPYISHYFHIRAWTYASQLPRITDMLLDILRSVNVKNMTNE--KLGEKLYKQLKGKRYLIVIDDLWDI--GAWVNLKMYFPNNNGSRVMFTSRLKEVAMHAS-PD--CH-RRFLTEEESWELLQRKMF-QNE-SCPP-ELIGIGKQI-----------------------------------------------------------------------------------------------------------------------------RFDGRIKACRMHDLLRDLCLKKAREINFLQQVE---RR
>XP_028102119.1
GVHSS----MVHEEITVGFDDEALTIKQLLAGGK-KQLQMISIVGMPGLGKTTLATKLYNDPYISHYFHIRAWTYASQLPRITDMLLDILRSVNVKNMTNE--KLGEKLYKQLKGKRYLIVIDDLWDI--GAWVNLKMYFPNNNGSRVMFTSRLKEVAMHAS-PD--CH-RRFLTEEESWELLQRKMF-QNE-SCPP-ELIGIGKQI-----------------------------------------------------------------------------------------------------------------------------RFDGRIKACRMHDLLRDLCLKKAREINFLQQVE---RR
>XP_028102121.1
GVHSS----MVHEEITVGFDDEALTIKQLLAGGK-KQLQMISIVGMPGLGKTTLATKLYNDPYISHYFHIRAWTYASQLPRITDMLLDILRSVNVKNMTNE--KLGEKLYKQLKGKRYLIVIDDLWDI--GAWVNLKMYFPNNNGSRVMFTSRLKEVAMHAS-PD--CH-RRFLTEEESWELLQRKMF-QNE-SCPP-ELIGIGKQI-----------------------------------------------------------------------------------------------------------------------------RFDGRIKACRMHDLLRDLCLKKAREINFLQQVE---RR
>XP_028107731.1
GVYS-----MVDEEITVGFDDEALTIKKLLAGGK-KQLQMISIVGMPGLGKTTLATKLYNDPYITHYFHIRAWTHASQLPRKTDVLLDILRYVNVEDMTNE--KLGEKLYKQLKGKRYLIVIDDIWDI--GAWDDLKMYFPNNNGSRVMFTSRLKELAMHAS-PD--CH-PRFLTEEESWALLQRKVF-QNE-SCPP-ELIEIGKQIMKKCGGLPLAIVIIAGLLAKNIKTQESWKQVAQSVSSYIV---SDPNQYLDTLALSYNHLPRHLKPCFLYLGAFPENQKISVQRLIWLWIAEGFIQ----KS-EEVAEDYLMDLIQRSLLIVAQKRFDGRIKACRMHDLLRDLCLKKAREINFLQWIH---CR
>XP_028116480.1
---------LVEVEIIVGFDSKALAIKEQLAGGN-KHLDFVSIVGMPGLGKTILDKKLYNDPYIIHHFHIHAWTYVSQVPKKREMLLDILH-FNVKNMSNE--MLGEMLYKKLKGKRYLIVIDDIWDI--GVWVDLKMYLPNKNGSRIMFTSR----PMHAS-PD--SH-TRFLTEEESWELFQRKVF-PDE-SCPP-KLIETGKQIMNKCQGLPLAIIVIAGLLAKNKKTEE-----------------------------------------------------------------------------------------------------------------------------------------
>XP_028116540.1
GVHSS----MVDEEITVGFDDEALTIKKLLAGGK-KQLQMISIVGMPGLGKTTLATKLYNDPYITHYFHIRAWTYASQLPTKTDMLLDILRSVNVENMTNE--KLGEKLYKQLKGKRYLIVIDDLWDI--GAWIDLKTYFPNNNGSRVMFTSRLKELSMHAS-PD--CH-PRFLTEEESWDLLQLKVF-QNE-SCPP-ELIKIGKQIMKKCEGLPLAIVIIAGLLAKNIKTQESWIQVAQRVSSYIV---SDPNQYLDTLALSYNHLPRHLKPCFLYLGAFPEDQEIPVQKLICLWVAEGFIQ----RS-EEVAEDYLMDLIQRSLVIVAKKRFDGRIKTCRMHDLLRDLCLKKAREINFLQWIH---CR
>XP_028118554.1
---SS----MVEDEFVVGFDNEAMNIKERLTGGM-KQLEVFSIIGMPGLGKTTLARKVYNDPYIAHYFHLRAWTYVSQSHTKKEMLLDILHSLMNKAMNDE--YLGERLYKRLKGKRYFIVMDDIWNI--GAWDDIRVYLPNSNGSKVLFTSRTMAVALRAK-PD--GH-PRFLTEEESWELLHEKVF-RNE-NFPP-ELMEFGEQIMKKCEGLPLAIVVIAGLLAKSEKTKDRWKHVAASVRSCIS---SDPNQYMNTLALSYDNLPQHLKPCFLYLGAFRDDHEIPVWKLILLWIAEGFIH----RR-EDIGEGYLMDLIDRSLVIVSRKKSNGGIKACRIHDLLRDLCLKKSEEFNFLKRSH---LR
>XP_028124912.1
GDFSR------EEEIVVGFEDEALTIKDRLTRDQ-KQLDTISIVGMPGLGKTTLAKKVYNDPLIIYHFHIRAWINVSQEYRKRDVLLSLFYSISPKEMSDE--ELADKLRKSLKGKRYLIVMDDIWDT--RAWIDLKSLFPNNNGSRIMFTSRFTNVALHAN-TH--TP-PSFLTEDESWDLFKKKVF-RTD-WCPP-ELMSIGKKVVIKCQGLPLAIVVVSGIFANIEKSQDQWKQVGEIRDSCAV---RDLKLCMETFALSYNHLPHHLKSCFLYFAAFPKDFEIPVWKLTQLWVAEGFIR----SS-EDVAEEYLMDLIGRNLILVSKRRSDGRIKACSVHALLHDFCLKKAEEEYFLQQIL---RR
>XP_028124913.1
GDFSR------EEEIVVGFEDEALTIKDRLTRDQ-KQLDTISIVGMPGLGKTTLAKKVYNDPLIIYHFHIRAWINVSQEYRKRDVLLSLFYSISPKEMSDE--ELADKLRKSLKGKRYLIVMDDIWDT--RAWIDLKSLFPNNNGSRIMFTSRFTNVALHAN-TH--TP-PSFLTEDESWDLFKKKVF-RTD-WCPP-ELMSIGKKVVIKCQGLPLAIVVVSGIFANIEKSQDQWKQVGEIRDSCAV---RDLKLCMETFALSYNHLPHHLKSCFLYFAAFPKDFEIPVWKLTQLWVAEGFIR----SS-EDVAEEYLMDLIGRNLILVSKRRSDGRIKACSVHALLHDFCLKKAEEEYFLQQIL---RR
>XP_028124915.1
GDFSR------EEEIVVGFEDEALTIKDRLTRDQ-KQLDTISIVGMPGLGKTTLAKKVYNDPLIIYHFHIRAWINVSQEYRKRDVLLSLFYSISPKEMSDE--ELADKLRKSLKGKRYLIVMDDIWDT--RAWIDLKSLFPNNNGSRIMFTSRFTNVALHAN-TH--TP-PSFLTEDESWDLFKKKVF-RTD-WCPP-ELMSIGKKVVIKCQGLPLAIVVVSGIFANIEKSQDQWKQVGEIRDSCAV---RDLKLCMETFALSYNHLPHHLKSCFLYFAAFPKDFEIPVWKLTQLWVAEGFIR----SS-EDVAEEYLMDLIGRNLILVSKRRSDGRIKACSVHALLHDFCLKKAEEEYFLQQIL---RR
>XP_028124916.1
GDFSR------EEEIVVGFEDEALTIKDRLTRDQ-KQLDTISIVGMPGLGKTTLAKKVYNDPLIIYHFHIRAWINVSQEYRKRDVLLSLFYSISPKEMSDE--ELADKLRKSLKGKRYLIVMDDIWDT--RAWIDLKSLFPNNNGSRIMFTSRFTNVALHAN-TH--TP-PSFLTEDESWDLFKKKVF-RTD-WCPP-ELMSIGKKVVIKCQGLPLAIVVVSGIFANIEKSQDQWKQVGEIRDSCAV---RDLKLCMETFALSYNHLPHHLKSCFLYFAAFPKDFEIPVWKLTQLWVAEGFIR----SS-EDVAEEYLMDLIGRNLILVSKRRSDGRIKACSVHALLHDFCLKKAEEEYFLQQIL---RR
>XP_028124917.1
GDFSR------EEEIVVGFEDEALTIKDRLTRDQ-KQLDTISIVGMPGLGKTTLAKKVYNDPLIIYHFHIRAWINVSQEYRKRDVLLSLFYSISPKEMSDE--ELADKLRKSLKGKRYLIVMDDIWDT--RAWIDLKSLFPNNNGSRIMFTSRFTNVALHAN-TH--TP-PSFLTEDESWDLFKKKVF-RTD-WCPP-ELMSIGKKVVIKCQGLPLAIVVVSGIFANIEKSQDQWKQVGEIRDSCAV---RDLKLCMETFALSYNHLPHHLKSCFLYFAAFPKDFEIPVWKLTQLWVAEGFIR----SS-EDVAEEYLMDLIGRNLILVSKRRSDGRIKACSVHALLHDFCLKKAEEEYFLQQIL---RR
>XP_028124918.1
GDSDS----VGEEEIMVGFEDEAMSLKKQLTRGP-MQLQVISIVGMAGQGKTTLATKLYADPLVVYHFHIRAWTSVFQEYRNRDLLIRLLSCVMKDQMGDE--KLCEKLHKSLKGRTYFIVMDDIWDT--KAW---------------------------------------------------------------------------------------------------------------------------------------------------------------------------------------------------------------------------------------------
>XP_028126810.1
GVHSS----MVDEEITVGFDDEALTIKELLAGGK-KQLQMISIVGMPGLGKTTLAKKLYNDPFIICHFHIHAWTYISQVPKKMEMLLDILH-FNVKHMSNE--MLGDMLYKKLKGKRYLIVIDDIWDI--GVWVDLKMYLPNKNGSRVMFTSR----PMQTS-PH--SH-THFLTEEESWELFQQKVF-QDE-CCPT-KLIEIGKQITKKCPGLPLAIVVIVGLLAKNNKTQEWWKQVAQSVSSYIV---SDQNQYLDTLGLSYNHLPCHLKPCFLYLGAFPDDQEISVQKLIWLWVAEGFVQ-------------YVM---------------------------------------------------
>AtZAR1
NGTDRWSSPVYDHTQVVGLEGDKRKIKEWLFRSNDSQLLIMAFVGMGGLGKTTIAQEVFNDKEIEHRFERRIWVSVSQTFTEEQIMRSILRNLGDASVGDDIGTLLRKIQQYLLGKRYLIVMDDVWDKNLSWWDKIYQGLPRGQGGSVIVTTRSESVAKRVQARDDKTHRPELLSPDNSWLLFCNVAFAANDGTCERPELEDVGKEIVTKCKGLPLTIKAVGGLLLCKDHVYHEWRRIAEHFQDELRGNTSETDNVMSSLQLSYDELPSHLKSCILTLSLYPEDCVIPKQQLVHGWIGEGFVMWRNGRSATESGEDCFSGLTNRCLIEVVDKTYSGTIITCKIHDMVRDLVIDIAKKDSFSNPEGLNCRH
>BS2
FSSST----LKVKNNMVGRDDQRKQLLEDLTRSS-GEPKVIPIVGMGGIGKTTLAKEVYNDESILCRFDVHAWATISQQHNKKEILLGLLHSTIKKMIGEA--ELADMLQKSLKRKRYLIVLDDIWSC--EVWDGVRRCFPTNAGSRILLTTRNDEVACYAGVEN------SFMDQDESWSLFKSAAF-SSE-ALPY-EFETVGKQIADECHGLPLTIVVVAGLL-KSKRTIEDWKTVAKDVKSFVT---NDPDRCSRVLGLSYDHLTSDLKTCLLHFGIFPEDSDIPVKNLMRSWMAEGFLKL---EN-EGEVEKCLQELVDRCLVLVSKRSRGTKIRSCKVHDLIYDLCVREVQREN-IFIMN---SY
>Gpa2
VSLPE----EQPENIMVGRENEFEMMLDQLARGG-RELEVVSIVGMGGIGKTTLAAKLYSDPYIMSRFDIRAKATVSQEYCVRNVLLGLLSLTS--DEPDY--QLADQLQKHLKGRRYLVVIDDIWTT--EAWDDIKLCFPDDNGSRILLTTRNVEVAEYAS-SG--KP-PRLMNFDESWNLLHKKIF-EKEGSYSP-EFENIGKQIALKCGGLPLAITLIAGLLSKISKTLDEWQNVAENVRSVVS---TDLEKCMRVLALSYHHLPSHLKPCFLYFAIFAEDERIYVNKLVELWAVEGFLN----KS-EEVAETCINELVDRSLISIHNV-SDGETQRCGMHDVTRELCLREARNMNFVNVIR---SR
>Hero
GLQLEAKSSSSFVEVTVGHEEDEARIIGQLDEHE-SKLDVISIVGMPGVGKTTLANKVYNNTLVASHFKIRAKCTVSQNFNKSKVLREILQQVTATNRSED--DLAEKLRVALLDKRYLIVLDDVWDI--ATGEMLIACFP-ERGNRVILTSRSGEVGLKVKCRSD----PQVLTDEKSWELFEKRVF-RDEGSCPA-ELLDIGHQIVEKCKGLPLALVLIAGVIVRKEKEKDFWVKIQNNLDSFTS---SNINSIMNVMQSSYDHLPYQLKPLLLYFARLQKSERTPVSMLMQLWMAEGLVD----CS-EEVTESYLDALISSSLIMV-----DHMMRACYVHDVVHDFCSVKAGKEKFFKLIN---HR
>Mi1.2
ALDENVNSPLTTDKIIVGFEEETNLILRKLTSGP-ADLDVISITGMPGSGKTTLAYKVYNDKSVSRHFDLRAWCTVDQGYDDKKLLDTIFSQVSGSNLSEN--DVADKLRKQLFGKRYLIVLDDVWDT--TTLDELTRPFP-KKGSRIILTTREKEVALHGKLNTD----PRLLRPDESWELLEKRTF-GNES-CPD-ELLDVGKEIAENCKGLPLVADLIAGVIAGREKKRSVWLEVQSSLSSFIL---NSEVEVMKVIELSYDHLPHHLKPCLLHFASWPKDTPLTIYLLTVYLGAEGFVE----KG-EEVVKIYMDDLISSSLVICFNEIGDI--LNFQIHDLVHDFCLIKARKENLFDRIR---RQ
>Prf
ETCERAYTQRANEE-MEGFQDTIDELKDKLLGGS-PELDVISIVGMPGLGKTTLAKKIYNDPEVTSRFDVHAQCVVTQLYSWRELLLTILNDVLENEKEDG--EIADELRRFLLTKRFLILIDDVWDY--KVWDNLCMCFSDSNRSRIILTTRLNDVAEYVKCESD----PRLFRDDESWTLLQKEVF-QGE-SCPP-ELEDVGFEISKSCRGLPLSVVLVAGVLKQKKKTLDSWKVVEQSLSSRIG---SEES--ISIIGFSYKNLPHYLKPCFLYFGGFLQGKDIHVSKMTKLWVAEGFVQ----KG-EDTAQGFLDDLIGRNLVMAMEKRPNAKVKTCRIHDLLHKFCMEKAKQEDFLLQIN-E-YR
>R1
TSSKLARTPRMNE-EIVGFEDVIENLRKKLLNGT-KGQDVISIHGMPGLGKTTLANSLYSDRSVFSQFDICAQCCVSQVYSYKDLILALLRD-AIRELHAN--ELADMLRKTLLPRRYLILVDDVWEN--SVWDDLRGCFPDNNRSRIILTTRHHEVAKYASVHSD----PRMFDEVESWKLLEKKVF-GEE-SCSP-LLKNVGLRIAKMCGQLPLSIVLVAGILSEMEKEVECWEQVANNLGSYIH---N---DSRAIVDKSYHVLPCHLKSCFLYFGAFLEDRVIDISRLIRLWISEAFIK----RR-EDIAEGYLENLIGRNLVMVTQRSSDGKAKECRLHDVLLDFCKERAAEENFLLWIN---AH
>R2
EGPSNRRTTVDEQDIFVGLQDVVQTLLAELLK-AEPRRSVLSIYGMGGLGKTTLARNLYNS--L-KSFPTRTWICVSQEYNTMDLLRNIIKSIQGERMTEG--DLEIYLRDLLER-KYLVVVDDVWQR--EAWESLKRAFPDKNGSRVIITTRKEGVAERAD--DR-GF-VRFLSQEESWDLFRRK-------VRAMPEMESLAKDMVEKCRGLPLAIVVLSGLLSHKK-GLNQWQKVKDHLWKNIK---EKSIEISNILSLSYNDLSTALKQCFLYFGIFSEDKVVKADDIIRLWMAEGFIP-------EDVAEGFLNELIRRSLVQVAKTFWE-KVTECRVHDLLHDLAIEKALEVNFFDVY-----R
>R3a
T----PSTSLV-DDDIFGRQNDIEDLIDRLLSGKR---TVVPIVGMGGLGKTTLAKAVYNDERVQIHF-LKAWFCVSEAFDAFRITKGLLQEIGSLKADDNLNQLQVKLKERLKGKKFLIVLDDVWNDNYNKWDELRNVFVQGIGSKIIVTTRKESVALMMG------NEQDNLSTESSWSLFKTHAF-ENMGG-HP-ELEEVGKQIAAKCKGLPLALKTLAGMLRSK-SEVEEWKRILRS---------EELP-ILPALMLSYNDLPAHLKRCFSFCAIFPKDYPFRKEQVIHLWIANGLV--------EDSGNQYFLELRSRSLFERVPNP-SQTENLFLMHDLVNDLAQIASSKLCIRLEES---HL
>Rpiblb2
DLHENVNSPLTTDKIIVGFGEETNLILRKLTSGP-ADLDVISIIGMPGLGKTTLAYKVYNDKSVSSHFDLRAWCTVDQVYDEKKLLDKIFNQVSDSKLSEN--DVADKLRKQLFGKRYLIVLDDVWDT--NTWDELTRPFP-MKGSRIILTTREKKVALHGKLYTD----PRLLRSEESWELLEKRAF-GNES-CPD-ELLDVGKEIAENCKGLPLVVDLIAGIIAGREKKKSVWLEVVNNLHSFIL---KNEVEVMKVIEISYDHLPDHLKPCLLYFASAPKDWVTTIHELKLIWGFEGFVE----KS-EEVVKIYLDDLISSSLVICFNEIGDY--PTCQLHDLVHDFCLIKARKEKLCDRIS---RQ
>Rpivnt1
---------------VIGLEDDFNTLQAKLD-HD-LPYGVVSIVGMPGLGKTTLAKKLYRH--VCHQFECSGLVYVSQQPRAGEILHDIAKQVGLEERKEN---LENNLRSLLKIKRYVILLDDIWDV--EIWDDLKLVLPEKIGSRIIITSRNSNVGRYIGGDFS----IQPLDSEKSFELFTKKIF-NNWANASP-DLVNIGRCIVERCGGIPLAIVVTAGMLRARGRTEHAWNRVLESMAHKIQ---DG---CGKVLALSYNDLPIALRPCFLYFGLYPEDHEIRAFDLTNMWIAEKLIV----RE-ESLADDVLNDLVSRNLIQVAKRTYDGRISSCRIHDLLHSLCVDLAKESNFFHTEHY--RR
>RPM1
---VNSESSLFFSESLVGIDAPKGKLIGRLLS-E-PQRIVVAVVGMGGSGKTTLSANIFKSQSVRRHF-SYAWVTISKSYVIEDVFRTMIKEFYKAELYSGYRELVEKLVEYLQSKRYIVVLDDVWT--TGLWREISIALPDGYGSRVMMTTRDMNVASYGI-----GSTKELLKEDEAWVLFSNKAF-PASLCRTQ-NLEPIARKLVERCQGLPLAIASLGSMMSTK-KFESEWKKVYST---------LELNKVRSIMFLSFNDLPYPLKRCFLYCSLFPVNYRMKRKRLIRMWMAQRFVE----RG-EEVADSYLNELVYRNMLQVI-LW-NPRPKAFKMHDVIWEIALSVSKLERFCDVYN---TM
>RPP13
TSSLRRRARDQEEV-VVGLEDDAKILLEKLLDYEEKNRFIISIFGMGGLGKTALARKLYNSRDVKERFEYRAWTYVSQEYKTGDILMRIIRSLGMRKFAEE--ELEVYLYGLLGK-KYLVVVDDIWER--EAWDSLKRALPCHEGSRVIITTRIKAVAEGVD--GR-FY-ARFLTFEESWELFEQRAF-----IQRKEDLLKTGKEMVQKCRGLPLCIVVLAGLLSRK--TPSEWNDVCNSLWRRLK---DDSIHVAPIVDLSFKELRHESKLCFLYLSIFPEDYEIDLEKLIHLLVAEGFIQ-------EDVARYYIEELIDRSLLE-AVRRERGKVMSCRIHDLLRDVAIKKSKELNFVNVYN---RR
>Rx
VSLPE----EQPENIMVGRENEFEMMLDQLARGG-RELEVVSIVGMGGIGKTTLATKLYSDPCIMSRFDIRAKATVSQEYCVRNVLLGLLSLTS--DEPDD--QLADRLQKHLKGRRYLVVIDDIWTT--EAWDDIKLCFPDYNGSRILLTTRNVEVAEYAS-SG--KP-PRLMNFDESWNLLHKKIF-EKEGSYSP-EFENIGKQIALKCGGLPLAITVIAGLLSKMGQRLDEWQRIGENVSSVVS---TDPEQCMRVLALSYHHLPSHLKPCFLYFAIFTEDEQISVNELVELWPVEGFLN----KS-EEVATTCINELIDRSLIFIHNF-SRGTIESCGMHDVTRELCLREARNMNFVNVIR---SR
>Sw5b
---------LVTDEEVVGFENKAEELIDYLIRGT-NELDVVPIVGMGGQGKTTIARKLYNNDIIVSRFDVRAWCIISQTYNRRELLQDIFSQVTGNGATVD--VLADMLRRKLMGKRYLIVLDDMWDC--MVWDDLRLSFPDGIRSRIVVTTRLEEVGKQVKYHTD----PPFLTTEESCQLLQKKVF-QKE-DCPP-ELQDVSQAVAEKCKGLPLVVVLVAGIIKKRKMEESWWNEVKDALFDYLD---SEFEEYLATMQLSFDNLPHCLKPCLLYMGMFSEDARIPASTLISLWIAEGFVE----R--EEEAEGYLMDLISSNLVMLSKRTYKGRVKYCQVHDVVHHFCLEKSREAKFMLAVK---TR
