# Supplementary material for: The NRC0 gene cluster of sensor and helper NLR immune receptors is functionally conserved across asterid plants
Source: Plant Cell. 2024 Jun 4;36(9):3344–61. doi: 10.1093/plcell/koae154 (PMC11371149; doi:10.1093/plcell/koae154)
Supplement: koae154_Supplementary_Data [file koae154_supplementary_data.zip › Supplementary File 11/Supplemental File 11/alignment files/Erigeron_canadensis_with_Tomato_Nyssa_Camellia_NRCs_alignment_NBARC.fasta]

>XP_043606189.1
--INR-TS-LFPKN-IVGREVEKEVILQKLL--GD-EFSIVPIVGMGGIGKTTLARLLYNEPKVNQHFELKAWVCVSDEFDSFKISNLIFESV----AGQGKK----ALRTQLTGKRFLLVLDDVWSEKIEDWDTLVPPFH--PGSKIIITTRKKQLLQQLGDN---PYHLNKLSNQDGLSLFAQHSL-GATNSYP--TLRSYAEGIVQKCDGLPLALKSLGTSLK-T-DE-EDWKELLNSKIW---NLK---GGVLPALRLSYHELSACLKHMFAYSSLFPKDYVFEKEDLILLWMAEGFLDISTIGEMERLGERYFDELLSKSFFEHVNI----DKSLFVMHDLMNDLATS-VAGEFFV---RLD---
>XP_043606190.1
--INR-TS-LFPKN-IVGREVEKEVILQKLL--GD-EFSIVPIVGMGGIGKTTLARLLYNEPKVNQHFELKAWVCVSDEFDSFKISNLIFESV----AGQGKK----ALRTQLTGKRFLLVLDDVWSEKIEDWDTLVPPFH--PGSKIIITTRKKQLLQQLGDN---PYHLNKLSNQDGLSLFAQHSL-GATNSYP--TLRSYAEGIVQKCDGLPLALKSLGTSLK-T-DE-EDWKELLNSKIW---NLK---GGVLPALRLSYHELSACLKHMFAYSSLFPKDYVFEKEDLILLWMAEGFLDISTIGEMERLGERYFDELLSKSFFEHVNI----DKSLFVMHDLMNDLATS-VAGEFFV---RLD---
>XP_043606191.1
--INR-TS-LFPKN-IVGREVEKEVILQKLL--GD-EFSIVPIVGMGGIGKTTLARLLYNEPKVNQHFELKAWVCVSDEFDSFKISNLIFESV----AGQGKK----ALRTQLTGKRFLLVLDDVWSEKIEDWDTLVPPFH--PGSKIIITTRKKQLLQQLGDN---PYHLNKLSNQDGLSLFAQHSL-GATNSYP--TLRSYAEGIVQKCDGLPLALKSLGTSLK-T-DE-EDWKELLNSKIW---NLK---GGVLPALRLSYHELSACLKHMFAYSSLFPKDYVFEKEDLILLWMAEGFLDISTIGEMERLGERYFDELLSKSFFEHVNI----DKSLFVMHDLMNDLATS-VAGEFFV---RLD---
>XP_043606718.1
------HQI--QNR----FESRESIFKGALFL-NDNETQMMALCGMGGVGKTTMMEQLKEAVM-SKKFDWIVKV-IGENTN--AFQQAIAEKV----GEILTE----RLRNKFGKKKILVIVDDLW--KEFDLKDVGL-LP--NG-KILFTSRFENVCTQM-VE-SI-FKVAVLNDEEAKSLFFGIVG-LS-----VPELQKIGENIAMRCGGLPIAVKTMANYL----NIEDAWKDAFSRLEH-----H---DL-HTVFEMSYNNLKDEDKAVFL-CGLFPDDFDIRIEDLMRYGWGLKLYN------ARWRTNTCVNNLMRANLLTE-------EIECVKMHDLVRAFVLSNFSKKQAS---------
>XP_043606719.1
------HQI--QNR----FESRESIFKGALFL-NDNETQMMALCGMGGVGKTTMMEQLKEAVM-SKKFDWIVKV-IGENTN--AFQQAIAEKV----GEILTE----RLRNKFGKKKILVIVDDLW--KEFDLKDVGL-LP--NG-KILFTSRFENVCTQM-VE-SI-FKVAVLNDEEAKSLFFGIVG-LS-----VPELQKIGENIAMRCGGLPIAVKTMANYL----NIEDAWKDAFSRLEH-----H---DL-HTVFEMSYNNLKDEDKAVFL-CGLFPDDFDIRIEDLMRYGWGLKLYN------ARWRTNTCVNNLMRANLLTE-------EIECVKMHDLVRAFVLSNFSKKQAS---------
>XP_043607714.1
-------YSNV-DENLVGMGLRFNYIESKLI--GLHGVRMIGIWGVGGGGKTTLAFFVYMK--IRDLFQGHCFENIRENSAKYKQQEKVLSEV----LKK-D-----KIRSMLR-RKVLIVLDDVD--DLEQLEALAG-FG--EGSRIIVTTRDEHLLT-T-V--EV-CRVSLLSVDEAIRLFKRHAY-QEN--NPV-E--KLSLHVISYVNGLPLALKIIGSSL----KDKNEWISTLDKLRE-------IPRKVTDQLKISYDGL-HDEKQIFL-IACF--NKENVMSIL-----------------DGFHPHIGIKVLIQKALIRISS---EG---FLDMHDLVQEMGHHIVIGQHLS-----KP--
>XP_043607740.1
-------YSDV-DENLVGMGPRFEYIESKLI--GSYGVRMIGIWGVGGGGKTTLAFFVYMK--IRDRFHGHCFENIRKNSEKYQLQKKVLSDV----LKK-E-----KIQGMLR-RKVLLVLDDVD--DLEQLEALAG-FG--GGSRIIVTTRNEHLLI-A-V--EV-CPVSLLSVDESLRLFERYAY-QEN--NPV-D--KLSCQVACHFQGLPLALKIIGSSL----KDKNEWISTLDKLRE-------IPPKVIDHLKVSYDGL-HDEKQIFL-IALF--NKENAMSIL-----------------EGFHSHIGIKVLIQKALISISS---EG---FLDMHDLVQEMGHHIVKGEHHN-----NP--
>XP_043607741.1
-------YSDV-DENLVGMGPRFEYIESKLI--GSYGVRMIGIWGVGGGGKTTLAFFVYMK--IRDRFHGHCFENIRKNSEKYQLQKKVLSDV----LKK-E-----KIQGMLR-RKVLLVLDDVD--DLEQLEALAG-FG--GGSRIIVTTRNEHLLI-A-V--EV-CPVSLLSVDESLRLFERYAY-QEN--NPV-D--KLSCQVACHFQGLPLALKIIGSSL----KDKNEWISTLDKLRE-------IPPKVIDHLKVSYDGL-HDEKQIFL-IALF--NKENAMSIL-----------------EGFHSHIGIKVLIQKALISISS---EG---FLDMHDLVQEMGHHIVKGEHHN-----NP--
>XP_043608380.1
--INR-TS-LLLPG-IIGRQGEKEILLEKLF--AD-EFSIIPIVGMGGMGKTTLARLLYNEPKVEQHFELRAWVCVSDEFDGFNISKLIFESV----AEGDNKQK--ALRNRLAGKRFLLVLDDVWSEKIEDWDTIVPPFH--PGSKIIITTRKEQLLQQLGDN---PYHLNKLSDKDALSLFAQHSV-GATNSYP--TLKLYGLGIVQKCDGLPLALKSLGTSLK-T-DE-EDWKEILNSKIW---NLK---GGILPALRLSYHELSASLKQMFAYSSLFPKDCTFEKEDLILLWMAEGFLHKSTTDEMERLGEKYFDELFSKSFFEHVNS----DKTLFVMHDLMNDLATS-VAGEFFL---RLD---
>XP_043608381.1
--INR-TS-LLLPG-IIGRQGEKEILLEKLF--AD-EFSIIPIVGMGGMGKTTLARLLYNEPKVEQHFELRAWVCVSDEFDGFNISKLIFESV----AEGDNKQK--ALRNRLAGKRFLLVLDDVWSEKIEDWDTIVPPFH--PGSKIIITTRKEQLLQQLGDN---PYHLNKLSDKDALSLFAQHSV-GATNSYP--TLKLYGLGIVQKCDGLPLALKSLGTSLK-T-DE-EDWKEILNSKIW---NLK---GGILPALRLSYHELSASLKQMFAYSSLFPKDCTFEKEDLILLWMAEGFLHKSTTDEMERLGEKYFDELFSKSFFEHVNS----DKTLFVMHDLMNDLATS-VAGEFFL---RLD---
>XP_043608382.1
--INR-TS-LLLPG-IIGRQGEKEILLEKLF--AD-EFSIIPIVGMGGMGKTTLARLLYNEPKVEQHFELRAWVCVSDEFDGFNISKLIFESV----AEGDNKQK--ALRNRLAGKRFLLVLDDVWSEKIEDWDTIVPPFH--PGSKIIITTRKEQLLQQLGDN---PYHLNKLSDKDALSLFAQHSV-GATNSYP--TLKLYGLGIVQKCDGLPLALKSLGTSLK-T-DE-EDWKEILNSKIW---NLK---GGILPALRLSYHELSASLKQMFAYSSLFPKDCTFEKEDLILLWMAEGFLHKSTTDEMERLGEKYFDELFSKSFFEHVNS----DKTLFVMHDLMNDLATS-VAGEFFL---RLD---
>XP_043608742.1
--INR-TS-LLTPG-IVGRDGEKKILLEKLL--AD-EFSIVPIVGMGGIGKTTLARLLYNEPKVNQHFELKAWVCVSDEFDSFNISKLIFEYV----AAEEKK----ALRNKLAGRRFLLVLDDVWSEKIEDWDTLVPPFH--PGSKIIITTRKEKLLQQLGNN---PYHLNKLSHDNALSLFAQHSL-GAPNSYP--TLRSYGEGIVQKCDGLPLALKSLGSLLR-T-NE-VKWKELLESEIW---SLK---GGILPALRLSYLDLSARLKQLFAYSCLFPKDYVFDKEDLILLWMAEGFLLESNTSKM--LGEEYFDELLSRSFFQHVPN----EESTFMMHDLMNDLATS-VAGEFFV---RLD---
>XP_043608861.1
------------------MGTRLQQLRSHLI--GLGGVRMVGIWGVGGGGKTTLATSLYME--ISPEFDGFCFENIREESRQHSLQEKILSTV----LKI-Q-----KIKQMLR-RNVLIVLDDVD--HLEQLEALAG-FG--DGSRIIITSRDKQLLK-S-V--EV-CPVSLLSHEEAIRLFKRHAY-QEH--NPV-E--TLSLRVISYVNGLPLALKILGAFL----KDKDEWLSTLDRLKY-------HPMDIVQKLKISYDGL-LVEKELFL-IACF--KLDEAMEIL-----------------DGFYPRIGVKVLIQKALIIVSK---DG---KFDMHDLVQEMAHYIVRGEHPY-----NP--
>XP_043608915.1
-------S---TLPLLIGRDCEIEEITSWLD--GSHTADILTVLGMGGIGKTSLAKYIFHL--HSGTFDRSSFNNINSRCTGTDVQKQIYDII----SKH-NK----KIEKALR-VKVFLVLDDID--TLDQLDALLG--H--PGSKILITTRNASLT---SVE-TT-LKVEGLYDAAAMKLLRLHAF-NCN--DTK-G--EVIKKLMKYCKGHPLAIEVLGKSL----RDITYWEECVETLKN-------EPSDIRTVLQMSFNSLPSNDKELFK-IACF--DREISEKIL-----------------KNINAKSGITNLIERCLLSVD------ENRSLMMHQLLEEMGKAIIREESPD-----EP--
>XP_043608998.1
--SDR-IS-YVESK-VLGRENDKEALIGRLL--GS-EISVVSVVGMGGLGKTTLAQLLYNDKRVKDHFELMAWVCVSDDFDVFNISNAIYQSV----GGGYTQ----ALKEKLSGKRFLVVLDDVWNEEDKKWDLLRSAFD--HGSKFLVTTRNKKVASVMDFQ---PYVLEVLSDEIALSLFAQSAL-DEQNRHP--SLKSIAQGIVKKCDGLPLALVTLGKVLK-R-SDD-EWEALLNSEIW---NLD---SGILPALKLSYYDLPSHLKQVFAYCSLFPKDYEFERKKLVLLWMAQGFVSQTKGKNQESLGDKYFEELLSRSFFQPFGK----DGSRYIMHDLMNDLATS-VAVEFFF---RLD---
>XP_043609009.1
-------P---TLPLLIGMDDSVEFLTSWLD--GSHPADILTILGMGGIGKTSLAKYVYGL--HWREY-RSSFEDISRRCS-KDVKKQLCDDI----SKR-SS----VVEHTLR-KKMLLVLDDID--SLDQLDALVG--H--PGSKIIITTKDASLT---SLK-TK-WVLKGLSKDASLELLCCNAF-SCK--KPK-E--EVSKKVSKYCEGHPLALEVLGKTL----RAVDEWEDYIERLKK-------ETPSIKKVLQMSFDSLSESDQELFK-IACF--DRDVTETIL-----------------KNINTRSGIRNLVDRCLLSIG-------DNELMMHQLLQEMGRDEVRKESPK-----KP--
>XP_043609010.1
-------P---TLPLLIGMDDSVEFLTSWLD--GSHPADILTILGMGGIGKTSLAKYVYGL--HWREY-RSSFEDISRRCS-KDVKKQLCDDI----SKR-SS----VVEHTLR-KKMLLVLDDID--SLDQLDALVG--H--PGSKIIITTKDASLT---SLK-TK-WVLKGLSKDASLELLCCNAF-SCK--KPK-E--EVSKKVSKYCEGHPLALEVLGKTL----RAVDEWEDYIERLKK-------ETPSIKKVLQMSFDSLSESDQELFK-IACF--DRDVTETIL-----------------KNINTRSGIRNLVDRCLLSIG-------DNELMMHQLLQEMGRDEVRKESPK-----KP--
>XP_043609011.1
-------P---TLPLLIGMDDSVEFLTSWLD--GSHPADILTILGMGGIGKTSLAKYVYGL--HWREY-RSSFEDISRRCS-KDVKKQLCDDI----SKR-SS----VVEHTLR-KKMLLVLDDID--SLDQLDALVG--H--PGSKIIITTKDASLT---SLK-TK-WVLKGLSKDASLELLCCNAF-SCK--KPK-E--EVSKKVSKYCEGHPLALEVLGKTL----RAVDEWEDYIERLKK-------ETPSIKKVLQMSFDSLSESDQELFK-IACF--DRDVTETIL-----------------KNINTRSGIRNLVDRCLLSIG-------DNELMMHQLLQEMGRDEVRKESPK-----KP--
>XP_043609012.1
-------P---TLPLLIGRNHHIEEITSWLD--DRHTVDILTVFGMGGIGKTSLAKNVFHF--YSRTFAKSCFEGINLRCTEKDVQKQLCDVI----LEK-DK----------Q-VKVFLVLDDID--SLEQLDALLG--H--PGSKILITTRDASLT---SVE-TT-FKVEGLYDTAALKLLCLHAF-NSN--DPK-G--EVIKKLMKYCEGHPLAIQVLGKSL----RDITYWEECIETLKN-------ESSDIRTVLQMSFDSLPFNDKELFK-IACF--NREISEKIL-----------------KDINTKSGITNLIERCLLSID------RDNCLKMHQLLQEMGKAIVREESPH-----HP--
>XP_043609013.1
-------P---TLPLLIGRNHHIEEITSWLD--DRHTVDILTVFGMGGIGKTSLAKNVFHF--YSRTFAKSCFEGINLRCTEKDVQKQLCDVI----LEK-DK----------Q-VKVFLVLDDID--SLEQLDALLG--H--PGSKILITTRDASLT---SVE-TT-FKVEGLYDTAALKLLCLHAF-NSN--DPK-G--EVIKKLMKYCEGHPLAIQVLGKSL----RDITYWEECIETLKN-------ESSDIRTVLQMSFDSLPFNDKELFK-IACF--NREISEKIL-----------------KDINTKSGITNLIERCLLSID------RDNCLKMHQLLQEMGKAIVREESPH-----HP--
>XP_043609015.1
-------P---TLPLLIGRNHHIEEITSWLD--DRHTVDILTVFGMGGIGKTSLAKNVFHF--YSRTFAKSCFEGINLRCTEKDVQKQLCDVI----LEK-DK----------Q-VKVFLVLDDID--SLEQLDALLG--H--PGSKILITTRDASLT---SVE-TT-FKVEGLYDTAALKLLCLHAF-NSN--DPK-G--EVIKKLMKYCEGHPLAIQVLGKSL----RDITYWEECIETLKN-------ESSDIRTVLQMSFDSLPFNDKELFK-IACF--NREISEKIL-----------------KDINTKSGITNLIERCLLSID------RDNCLKMHQLLQEMGKAIVREESPH-----HP--
>XP_043609016.1
-------P---TLPLLIGRNHHIEEITSWLD--DRHTVDILTVFGMGGIGKTSLAKNVFHF--YSRTFAKSCFEGINLRCTEKDVQKQLCDVI----LEK-DK----------Q-VKVFLVLDDID--SLEQLDALLG--H--PGSKILITTRDASLT---SVE-TT-FKVEGLYDTAALKLLCLHAF-NSN--DPK-G--EVIKKLMKYCEGHPLAIQVLGKSL----RDITYWEECIETLKN-------ESSDIRTVLQMSFDSLPFNDKELFK-IACF--NREISEKIL-----------------KDINTKSGITNLIERCLLSID------RDNCLKMHQLLQEMGKAIVREESPH-----HP--
>XP_043609046.1
----R-TS-LVVSK-IVGREGDKEALIGKLL--GN-EFSVVSIVGMGGVGKTTLAQVLYNDQKVKDHFELMSWYCISDEFDVFKICKAIFKDV----GGDDKK----ALTEKLSKKRFLIVLDDVWSENYNEWELLRRPFF--PGSKVIVTTRKTTAAPVRDIQ---AYPLEVLPSVEALSLFAQHAL-GKQNSHP--TLKLYGEGIMMKCGRLPLALITLGRVLR-T-LDE-EWEELLNSEIW---NLPN--SNILPALRLSYYDLPPHLKQMFAYCCLFPKDYMFYMDELVLLWMAEGFLHKSN-GNMEKFGHQCFRELESRSFFQHSTS----DKSLYTMHDLISDLAMN-VAGEFFY---TLG---
>XP_043609047.1
----R-TS-LVVSK-IVGRDGDKEALIGKLL--GN-EFSVVSIVGMGGVGKTTLAQVLYNDQKVKDHFELMSWYCISDEFDVFKICKAIFEDV----GGNDKK----ALTEKLSKKRFLIVLDDVWSENYNEWELLQRPFS--PGSKVIVTTRKTTAAPVRDIQ---AYPLEVLPSVEALSLFAQHAL-GKQNSHP--TLKLYGEGIVKKCGRLPLALITLGRVLR-T-LDE-EWEELLNSEIW---NLPN--SNILPALRLSYYDLPPHLKQMFAYCCLFPKDYMFYMDELVLLWMAEGFLHKSN-GNMEKFGHQCFRELESRSFFQHSTS----DKSLYTMHDLISDMAMN-VAGEFFY---MLG---
>XP_043609111.1
-----------E-EDVVGFDEEVVTLLDQLTA--IKQFQVISIAGMAGLGKTTLARKLFNDPLVEYFFDIRAWTRVSQVYLVKDLLLGILSSS----NRDVTDEI--KLYRLLKGRKYLVVLDDIWDSKV--WNDIKMYFPD-TGSRVLFTSRDVDVGSHVQAR----HVLRFRNEVESWDLFMKKTF-GTG-ICPF-SLEAFGRVITRKCEGLPLAIVIVSGLL--K-LSNKWWGQIAEKLSL---FMVSNASQYMHSLALSYNDLPPHLKQCFLFFGSFPEDYEVPVTKLIWLWIAQGFINQS-GS-KEDVAEDCLMALINRGLLLTSKKR-DGRIKACCIHDLLRDVCLRKAEEEKFS--LLSY---
>XP_043609286.1
----R-TS-LLVSE-ILGRDGDKEVLLGNLL--ED-E-SIVSIVGMGGIGKTTLARLLYNDPKVKGHFELRAWVCVSDDFDVFDITKQIYQAV----VGEDKT----ALKEKLSKQRFLLVLDDVWNEDHKKWETLKQPL---PGSKVIVTTRNTVVASVMNAQ---PHNLGALSGDIALSLFAQYAL-EEQNKHP--SVSTIAQGIVQKCGGLPLALVTIGRVLK-T-MDVVEWEELLKSEIW---SSQ---SGILPALKLSYYHLPSHLKQLFAYCSLYPKDHLFDKNELVLKWMAQGFLSQPR-GDKENLGHAYFQELHLRCFFQPSTD----VESRYTMHDLMHDLAIS-VGGKFFF---MLD---
>XP_043609287.1
----R-TS-LLVSE-ILGRDGDKEVLLGNLL--ED-E-SIVSIVGMGGIGKTTLARLLYNDPKVKGHFELRAWVCVSDDFDVFDITKQIYQAV----VGEDKT----ALKEKLSKQRFLLVLDDVWNEDHKKWETLKQPL---PGSKVIVTTRNTVVASVMNAQ---PHNLGALSGDIALSLFAQYAL-EEQNKHP--SVSTIAQGIVQKCGGLPLALVTIGRVLK-T-MDVVEWEELLKSEIW---SSQ---SGILPALKLSYYHLPSHLKQLFAYCSLYPKDHLFDKNELVLKWMAQGFLSQPR-GDKENLGHAYFQELHLRCFFQPSTD----VESRYTMHDLMHDLAIS-VGGKFFF---MLD---
>XP_043609298.1
-------H---EIPHIIGLESSIREITSFLD--EYQNTEILTIWGMAGIGKTYLANYVFQL--HYQHFERSCFEDIERKCIQPDLQKRLLKDI----RDG-SW----RIEKMLR-KRTLLVLDGID--KYEQLDMLLG--H--RGSKVIVTSKSELLT---TVP-KM-HFLNGLSEKESLQLLSWHAF-GRN--EPK-I--KESMRVVRYCQGHPLALKVLGSCV----ED-ATWEDILESLGK-------NDPDIQKVLKISFNSLPDNDRDMFK-IACF--DREFTEEIL-----------------KKICKSSGIKILINRCLLKVR-------TNELEMHQLLQDMGRDIVHQEYPK-----KP--
>XP_043609368.1
--ERY-GKWRVLPKSIVVFDEPLKNLKVKLD---IEDISIVVVVAGGGCGKTTLVTMLCHDS-IRAKFGANIFVTVSKAPNLMVIVNDLFNPN----SFG-QP----KLRNFMVSTPMLLVLDDVW--SDSFLDNFT--SN--KGCKILVTSR--------K---DV-FHLDPLSDADAKTLFYRSVL-TESKKTPKDG--NLVNQMVECCKKHPLTLLVVGGFL----RDELWWRYVLKTMSL------DMRNKVHIYLELSYQNM-DELKECYL-FGLFPEDQRISARALQ------DMWV------DGCDTLKKLVGLSFR---NLRS---ESDQQFVTQHDLLRELAIRLSSKAE-V-----PV--
>XP_043609369.1
--ERY-GKWRVLPKSIVVFDEPLKNLKVKLD---IEDISIVVVVAGGGCGKTTLVTMLCHDS-IRAKFGANIFVTVSKAPNLMVIVNDLFNPN----SFG-QP----KLRNFMVSTPMLLVLDDVW--SDSFLDNFT--SN--KGCKILVTSR--------K---DV-FHLDPLSDADAKTLFYRSVL-TESKKTPKDG--NLVNQMVECCKKHPLTLLVVGGFL----RDELWWRYVLKTMSL------DMRNKVHIYLELSYQNM-DELKECYL-FGLFPEDQRISARALQ------DMWV------DGCDTLKKLVGLSFR---NLRS---ESDQQFVTQHDLLRELAIRLSSKAE-V-----PV--
>XP_043609370.1
--ERY-GKWRVLPKSIVVFDEPLKNLKVKLD---IEDISIVVVVAGGGCGKTTLVTMLCHDS-IRAKFGANIFVTVSKAPNLMVIVNDLFNPN----SFG-QP----KLRNFMVSTPMLLVLDDV--------------------C-----------------------------DADAKTLFYRSVL-TESKKTPKDG--NLVNQMVECCKKHPLTLLVVGGFL----RDELWWRYVLKTMSL------DMRNKVHIYLELSYQNM-DELKECYL-FGLFPEDQRISARALQ------DMWV------DGCDTLKKLVGLSFR---NLRS---ESDQQFVTQHDLLRELAIRLSSKAE-V-----PV--
>XP_043609656.1
----R-TS-LVIPS-VVGREGDKELLLGSLF--GN-EFNVVSIVGLGGIGKTTLAQVLYNEKKVKDHFELKSWVCVSDEFNVFSISMAIFIDV----GGVVTT----ALSEKLSNKRFLLVLDDVWNEDKTQWELLQRPFC--PGSKIIVTTRKNKVATVVDTQ---AYPLEILSSEKALCLLAQNAF-GELNLHP--TFKLHGEGIVNKCGRLPLALITIGRVLR-S-NYE-EWEDLLNCEIW---NILN---NILPALRLSYYDLPPHLKQMFAYCCLFPKDYMFDTDELVLLWMAEGFLHKSN-GDIEKYGHQCFRELESRSFFQHSTS----DKSRYTMHDLISDLAMN-VAGEFFY---ILG---
>XP_043609664.1
----R-TS-LVVSK-IVGRDGDKEALIGKLL--GN-EFSVVSIVGMGGVGKTTLAQVLYNDQKVKDHFELMSWYCISDEFDVFKICKAIFKDV----GGNDKK----ALTEKLSKKRFLIVLDDVWSENYNEWELLQRPFS--PGSKVIVTTRKTTAAPVRDIQ---AYPLEVLPSVEALSLFAQHAL-GKQNSHP--TLKLYGEGIMMKCGRLPLALITLARVLR-T-LDE-EWEELLNSEIW---NLPN--SNILPALRLSYYDLPPHLKQMFAYCCLFPKDYVFDMDELVLLWMAEGFLHKSN-GNMEKFGHQCFRELESRSFFQHSTS----DKSLYTMHDLISDLAMN-VAGEFFY---TLG---
>XP_043609665.1
----R-TS-LVVTS-VVGREGDKELLLGKLL--GN-EFSVVSIVGLGGIGKTTLAQVLYNDKKVNDYFELKSWVCVSDEFDVFSISMAIFIDV----GGVDTN----ALSEKLSQKKFLLVLDDVWNEDNNQWELLQRPFS--PGSKIIVATRKNKVATIMDIH---VYALELMSNEESLCLFAQHAL-GKQNLHP--TLRLFGEGILKKCNRLPLALKTLGRVLR-T-SDE-EWEELLNSEIW---NLPN---HILPALRLSYYDLPPHLKQMFAYCCLFPKDYVFGKDELVLLWMAEGFLYHSN-GRKESLGSECFEELVSRSFFQHSAN----NESHYTMHDLISDLATS-VAGEFFF---MLG---
>XP_043609672.1
----R-TS-LVVSS-VVGREGDKEALLGKLL--GN-EFGLVSIVGLGGVGKTTLAQVLYNDKKVQDHFDLMSWVCVSEEFDVFTISKAIFKDV----GGVETN----ALTEKLSKKRFLYVLDDVWNEDYTKWELLQRPFA--QGSKVIVTTRKNTVATVMDVQ---AYPLEVLSNEAAISLLAQNAL-DKPNSHP--ALKLQGEAIVKKCGGLPLALKTLGRVLR-T-HDE-EWEILLNSEIW---NSHN---KILPALRLSYYDLPPHLKHMFAYCCLFPKDYMFNKNELVLLWMAEGFLHRSN-GNTENFGRECFRELESRSFFQHSPS----EKSRYTMHELINNMAMS-VAGEFFF---MLG---
>XP_043609678.1
----R-TS-LVVST-IVGRETDKKALLGKLL--DN-EISVLSVVGLGGIGKTTIAKILYNDEKVKDHFELKSWVSVSDEFDVFNISKTIFKDV----GGDD------ALTEKLSKKRFLIVLDDVWNEDYNKWELLQRPFV--PGSKIIVTTRNSKVALVMGSQ---SYPLELMSDEEALSLLAQHAL-GKQNSHP--TLNLYGEGFVKKCGRLPLALKTLGRMLR-T-SDD-EWEELLSSEIW---NLPN---NILPALRLSYYDLPPHLKPMFAYCCLFPKDYVFRKDELVLLWMAEGFLYRSK-GSKESLGSECFEELVSRSFFQHSTN----NKSQYTMHDLINDLAIS-VGGEFFF---MLG---
>XP_043609801.1
----------QE-EVVVGFDEEVETLLDQLTG-NTKQLLVISIAGMAGLGKTTLARKLYNDPLVEYIFDIRAWTCVSQVYLVKDLLLGILSTF----IHDITDEV--KLYRLLKGRKYLVVLDDIWDSKA--WNDLKMYFPD-TGSRILFTSRDIDISSHVQAR----HVLRFRNEVESWDLFLRKTF-RTG-ICPF-SLEAFGRVITTKCDGFPLAIVIASGLL--K-LSNDWWGQIAEKLNL---FMVSNPDQYMDSLALSYNDLPPHLRPCFLFFGSFPEDYEVPVTKLILLWIAQGFIDQS-GS-KEDVAEDFLMALINRGLLMTSKKR-DGRIKACCIHDLLRDVCLRKAEEEKFP--LLSY---
>XP_043609901.1
----R-TS-LIVPS-VVGRKGDKEAVLGKLL--GN-EFSVVSIVGMGGIGKTTLAQVLYNDKKVKDHFELKSWVCVSDEFEVFKICKAIYIDV----GGNDQK----ALTEKLSKKRFLIVLDDVWNEDHNKWELLQRPFV--SGSKIIVTTRNSTVALVMNSQ---SYPLELVSNEEALSLLAQHAL-GKQNSNL--TLKLYGEGIVKKCGRLPLALKTLGRVLR-T-SDK-EWEKLLNNEIW---NLPN---DILPALRLSYYDLPPHLKQMFVYCCLFSKDYMFSKEELVLLWMAEGFLYLTN-GSKEDLGSDYFEELVSRSFFQHPPN----NKSHYTMHDLINDLATS-VAREYFF---MLG---
>XP_043610467.1
----R-TS-LVVTR-IVGRDEDKEALLMKLL--GN-EFSIVSIVGLGGIGKTTLAQVLYNDKKVKDHFELMSWVCVTDEFDVFNISKAIFKDV----GGEDKK----ALSERLSSKRFLLVLDDVWNESYNDWELLQRPFV--SGSKIIVTTRKTTVASVMDAQ---SYPLELLSNEKSLSLFAQHAL-GKQNSHP--TLKSYGEGIVKKCGGLPLALRTLGRVLR-T-KNE-EWEELLNSEIW---NLQN----ILPALRLSYYDLPPHLKQMFAYCCLFPKDYLFDKDELVLLWMAEGLLQDSK-GSKESLGRECFEELESRSFFQQSTI----DKSRYAMHELINDLATS-VSREFFY---TFG---
>XP_043610614.1
-------K---DDACLVGIGSRVRGIDVWLD---TAGVGVVVVTGMKGVGKTTVVEIAYYR--NVANYKASSYRNIKEASKQECLRNQLIADI----SNG-IM----EIEDVS-----LVILDDVD--QIEQFNFLIN-FF--KFCKIIITTSRVRLLTQE----KT-FSINKLDYHESLQLFSLHAF-SLD--RPR---SKLSTRVIEYCEGLPFQLRVIGSSL----KKLEHWKEVLEKLED-------TRGQTDETLEVSYKML-EDTQQLFL-IAML--DANDAETVL-----------------KDFYSEVGMQNLKKKSFIKV-------NQNKLMMDPSLAAMARRIIN--------------
>XP_043610722.1
GGIPK-TG-SRVST-VLGRNEDMETVIEKICN-SD-KIRVYALWGMGGLGKTTLAKLVYNDERVKGHFDFKFWIYVSENFQVKELXK---RNI----ESIDKSEC--CVQEKLRGKRFLVVLDDVWIEDSEKWEDLSNTLS--QGSFVMVTTRSKTTSKMM------QHELGCLSKEDSWSLFKKFAF-AEEGITE---LEPLGKKIAEKCKGLPLAVKTLGSMMW-S-NRQ-EWQHVMDSDIW---DLQE--NNILPALKLSYDNLLPHVKRCFAYCCMFPKGHEMEKDVLLLLWKANRLIPSRG---VYLLGEEIFNCLVWRSFFQVVD-------NEYKMHDLMHDLARY-----------VMG---
>XP_043610800.1
------TS-SVVSK-VLGREEDKEALIGQLL--GN-EISIVSIVGMGGIGKTTLAQLLYNDQRVKDHFELAAWVCVSDEFDVVNISKAIYQAV----GGEDRQ----ALQEKLSKKRFLIVLDDIWNEDHNKWNLLRSAFD--HGSKFLVTTRKKEVAFVMDLQ---PYMLEVLSDEISMSLLAQSAL-GEQNNHP--SLILIAQSIVKKCDGLPLALIALGRVLK-T-NKEVEWKELLNSDIW---NSD---SDILPALKLSYYDLPSHLKQLFAYCSLFPKDYEFEKKKLVLLWMAQGFLSQSKGNNQESLGDKYFEELLSRSFFQPLEN----EESRYIMHDLMNDLATS-VAGEFFF---RLD---
>XP_043610801.1
------TS-SVVSK-VLGREEDKEALIGQLL--GN-EISIVSIVGMGGIGKTTLAQLLYNDQRVKDHFELAAWVCVSDEFDVVNISKAIYQAV----GGEDRQ----ALQEKLSKKRFLIVLDDIWNEDHNKWNLLRSAFD--HGSKFLVTTRKKEVAFVMDLQ---PYMLEVLSDEISMSLLAQSAL-GEQNNHP--SLILIAQSIVKKCDGLPLALIALGRVLK-T-NKEVEWKELLNSDIW---NSD---SDILPALKLSYYDLPSHLKQLFAYCSLFPKDYEFEKKKLVLLWMAQGFLSQSKGNNQESLGDKYFEELLSRSFFQPLEN----EESRYIMHDLMNDLATS-VAGEFFF---RLD---
>XP_043610867.1
--SDR-TS-SVESK-VLGRENDKEALIGRLL--GN-EISVVSVVGMGGLGKTTLAQLLYNDKRVKDHFELMAWVCVSDDFDVFNISNAIYQSV----GGGYTQ----SLKEKLSAKRFLIVLDDVWNEDPNSWDLLRSGFD--HGSKFLVTTRNKKVASVMDFQ---PYVLKVLSDEIALSLFAQSAL-DEQNRHP--SLKSIAQGIVKKCDGLPLALVTLGKVLK-R-SDD-EWEALLNSEIW---NLD---SGILPALKLSYYDLPSHLKQVFAYCSLFPKDYEFERKKLVLLWMAQGFVSQTKGKNQESLGDKYFEELLSRSFFQPFGK----DGSRYIMHDLMNDLATS-VSVEFFF---RLD---
>XP_043611108.1
----R-TS-LLVSE-IFGRDGDKEALLEKLL--KY-E-SIVSIVGMGGIGKTTLARLLYNDPKVEDHFKLKAWVCVSDEFDVFNISKQIYQAV----VGEDKT----ALTEELSKRRFLLVLDDVWNDDQHKWEALKRPL---TGSKVIVTTRNTLVASIMNIQ---THNLGLLKEEVALSLFARYAL-EDKNKHP--SLSMIARGIVKKCGGLPLALVTIGRVLK-T-NDVVEWEELLNSAIW---SSH---SGILPALKLSYYHLPSHLKQPFAYCSLYPKDHEFDKNKLVLKWMAQGFLSQTR-GDKEVLGHGYFEELCLRCFFQPSTI----GKSRYIMHDLMNDLAKS-VAGKFFF---MLD---
>XP_043611428.1
-------P---TLPLLIGRYFRIREITSWLD--GSHTADILTVSGMGGIGKTSLAKYVFHS--HSHTFDKSSFEGINLRCTEKDVQTQLYGDI----SKR-NK----QIEKALG-VKVFLILDDID--SLKQLDALLG--H--PGSKIIITTRNTSLT---LVK-KT-LNVEGLYETEALELLCLNAF-KCI--DPK-E--EVIEELVKYCQGHPLALEVLGSSL----KDIAYWNNFITKLRK-------ESLDIKKVLQISFDSLQENDKELFK-IACF--DREISEQIL-----------------ENIYAISGIQNLIERCLVSIS------WDNSLMMHQLLQEMGKAIVREESPG-----VP--
>XP_043611512.1
----S-TS-CVESE-IFGREGDKQVLLPMLL--GN--KVVIAIVGKGGIGKTTMAKVLFTDDQVKGYFEPMAWIHVGNEPNMLDMYQTLFQSL----DGSTNE-P--ALNEKLTAKRFLLVFDDVWNVDSYMWKNLLQHLCD-PGSKVIVTTRITEITYEVPVE---VYPLKGLSCESAHCLFHREAL-RTPSSDR--AYKYYVERIVKKCDGSPLALRTLGRLLC-T-RDK-HW-EFSNSEIE---DLIN--DQII--LRTSYQDLSAPMKRMFAYFSFFPRGYVFDKAELVLLWMAEGFLCESDGGSKESLGDEYFEHLKSRAFFQHSAN----EETQYTMPDPIHELAIS-IAQDYFF---LLD---
>XP_043611516.1
----P-TS-LVVSR-IFGREEDKETLLEKLT--GD-K-EIVSIVGLGGVGKTTLARVLYNDEKVKVHFELRAWVCVSDEFDVSNVSKAIYQAV----CGENKE----ALNQKLLNKRFLLVLDDVWNEDHKKWEVLQRPL---PGSKVIVTTRSIMVASVMNVQ---PYKLGVLSDEVALSLFARCAL-EEQNEHP--SLKPIAQGIVKKCDGLPLALVTLGRALK-T-THVVDWEELLKSEIW---SSH---RDILPALKLSYYHLPSHLKQLFAYCSIFPKDYEFEKNKLILLWMAQGFLSQTKDKNQETLGGKYFKDLLSRSFFQPLRN----DESKYIMHDLMNDLATS-VAGEFFF---RLD---
>XP_043611549.1
----K-TS-LVVST-IVGREADKKAMLGKLL--GT-EFAVVSIVGLGGIGKTTLAQVLYNDQEVKDHFELKSWVCVSDEFDVFTISKTIFKDV----GGDDKK----ALTEKLSKKRFLIVLDDVWNEDYNKWELLQRPFV--PGSKIIVTTRNRTVALVMNSQ---SYPLELMSNEEALSLFAQHAL-GKQNSHP--TLKLYGDGIMKKCGRLPLALKTLGRVLR-T-RDE-EWEELLTSEIW---NIPN---NILPALRLSYYDLPPHLKQMFAFCCLFPKDYMFGKDELVLLWMAEGFLYQSD-GSKESLGSNCFEELVSRSFFQHSTN----NKSHYTMHDLINDLATS-VAGEYFF---LMG---
>XP_043611553.1
----R-TS-LVVPS-IVGREGDKELLLGKLL--GN-EFSVVSIVGLGGIGKTTLTQVLYNDKEVKDHFELKSWVCVSDELDVFSISMAIFIDV----GGVDTN----ALSEKLSKKRFLLVLDDVWNEDSNQWELLQRPFS--PGSKIIVTTRKKKVATVVDTQ---AYPLEILSNEEALCLLAQNAL-GKENSHP--TFKLHGEGIVNKCGRLPLALITIGRVLR-S-NYE-EWEELLNSEIW---NLLN---NILPALRLSYYDLPPHLKQMFAYCCLFPKDYVFDIDELVLLWMAEGFLHGSN-CNIEKFGHQCFRELESRSFFQHCSS----DKSRYTMHDLISDLAMN-VAGDFFY---ALG---
>XP_043611575.1
--TSR-TS-LPSYK-IVGREAEKMVLLHKLL--GD-EFSVVPIVGMGGVGKTTLARSLYNDRQVQDHFKLRMWVCVSDDFDVFKISQTIFRAM----TSENKE----ALSDQFKEKQFLLVLDDIWCEEYVDWENLVKPFD--PGSKIIMTTRKEGLLKQIGDH---LDKLESLSHDDAMSLLARHAL-DVDNSHP--KLKPHGDGIVKNCGRLPLALKVVGRLLR-A-DE-RDWQQVLNSEIW---RLK---NDIVPALRLSYQELSACLKQLFAYCSFFPKDFLFDKRELVLLWVAEGFIKQSTGSMLESLGHEYFEELLSRSFFQHAPN----DESFFVMHDLLNDLAIF-VAEDFFL---RLN---
>XP_043611592.1
--------------TLI------------M----DKS-NVMNIYGSSGVGKTSLAKKLSERA-MREDFSFTLWVFIYIEYTKESLSRSILPSTDEDSKNEDEDED--KIKEKLKGTRVLLILDKFWS-----WEEMLPVFI----SRLKRSGKDEK-------N---TFEVKALPNAEASNSVLIEKLDPRKN-----DIKDKGRKIEKVEVYVPGRITMLAKALN---PSVSILEKELEEASK---------YNVSRLLCLMHNALPGVLKELWWH---FFRDSSVHYSELITYWILEGYLG------DYKKGHGILMMLMDCGVLKGQE---GGDNSLINIDDLYQYQHVHQTAS------FFVS---
>XP_043611719.1
--SDR-TS-SVESK-VLGRENDKEALIGRLL--GN-EISVVSVVGMGGLGKTTLAQLLYNDKRVKDHFELMAWVCVSDDFDMFNISKQIYQAI----GGEHKD----ALKEKLAGKRFLVVLDDVWNEDDKKWDLLRSAFD--HESKFLVTTRNKEVASVMDFQ---PYILEILSDDIALSLFAKSAL-DEQNKHP--SLKSVAQAIVKKCDGLPLALVTLGKVLK-R-SDD-EWEALLNSEIW---NLD---SGILPALKLSYYDLPSHLKQVFAYCFLFPKDYEFERKKLVLLWMAQGFVSQTKGKNQESLGDKYFEELLSRSFFQPFRK----DGSRYIMHDLMNDLATS-VAVEFFF---RLD---
>XP_043611720.1
--SDR-TS-SVESK-VLGRENDKEALVGRLL--GN-EIRVVSVVGMGGLGKTTLAQLLYNDKRVKDHFELMAWVCVSDDFDVFNISKQIYQAV----GGENKE----ALKEKLSGKRFLVVLDDNWNEDDKKWDLLRSAFD--HGSKFLVTTRNKKVASVMDFQ---P-------------LFAQSAL-DEQNRHP--SLKSIAQGIVKKCDGLPLALVTIGKVLK-R-SDD-EWEALLNSEIW---NLD---SGILPALKLSYYDLPSHLKQVFAYCSLFPKDYEFERKKLVLLWMAQGFVSQTKGKNQESLGDKYFEELLSRSFFLPLAN----YESRYIMHDLMNDLAAS-VAVEFFF---RLD---
>XP_043611721.1
--SDR-TS-SVESK-VLGRENDKEALIGRLL--GN-EISVVSVVGMGGLGKTTLAQLLYNDKRVKDHFELMAWVCVSDEFDVFNISNAIYQSV----GGGYTQ----SLKEKLSAKRFLIVLDDVWNEDPKSWDLLRSGFD--HGSKFLVTTRNKKVASVMNFQ---PYVLEVLSDEIALSLFAQSAL-DEQNRHP--SLKSIAQGIVKKCDGLSLALVTLGKVLK-R-SDD-EWEAFLNSEIW---NLD---SGILPALKLSYYDLPSHLKQVFAYCSLFPKDYEFERKKLVLLWMAQGFVSPKKGKNQESLGDKYFEELLSRSFFQTFGK----DGSRYIMHDLMNDLATS-VAVEFFF---RLD---
>XP_043611746.1
--ERY-GKWRVLPRSIVVFDEPLKNLKAKLD---IEDISVVVVVAGGGCGKTTLVTMLCHDS-IQAKFGANIFVTVSEAPNLMVIVNDLFNPN----SFG-QP----KLRNFMVSTPMLLILDDVW--SDSFLDNFT--AN--KGCKILVTSR--------K---DV-FHLDPLSDTDAKTLLYHSTI-TENKETPKNG--NLVNQMVKSCKKHPLSLSVVGGIL----RDESWWRYVSKEMSL------GMRDQVRICLERSYQNL-DELKECYL-FGLFPGDQRIPARALQ------DMWV------DGCDTLKKLVGLSFRNLVNLRN---ESDQQFVTQHDLLRELAIHLNSKAE-V-----PV--
>XP_043611756.1
------AVR--SITGFRNFESRMPTINQLMML-KDDTRQIISICGMGGSGKTTMVKEVARRVR-EKLFDEIIMV-VSKEPD--RVQEELAKWL----GLKFKA----EIWKRL-KKRNVVILDDVW--KHIDLERIGI-FG--KGCKVVLTSRNVDVGKQM-CD-DI-LELDMLTPPETWSLLGEMVG-ESL-----PNLHDTAYEIVIRCGGLPIAIICLGRSL----KRREVWNDTLQKLQK-----NIVPGV-YKSLQASYDLLEEEAQKIFL-CCMYPEYANVPLEALVRSGTGLDFFR------SRDRVHSLTDKLKSRFLLLS-------RKSTVKIHSVVRAVGISVAST----------K--
>XP_043611757.1
------AVR--SIGEFRNFESRMPTINLLMLL-KDDTRQIISICGMGGSGKTTMVKEVARRVK-EKLFDEIIMV-VSKEPD--RVQEELAKWL----GLKFKA----ELWKRL-KKGNLVILDDVW--KRIDLERIGI-FG--KGCKVVLTSRSIDACKMM-CD-DI-LGLDVLTPSETWTLLGEMVG-ESL-----PDLLDTASEIAKKCGGLPIAIVCLGRSL----KKKEVWNDTLQKLQK-----NIVPGV-YKSLQASYDLLEEEAQKIFL-CCMYPEYANVPLEALVRSGTGLDFFR------SRDRVHSLTDKLKSRFLLLS-------RKSTVKIHSVVRAVGISVAST----------K--
>XP_043611772.1
-------P---TLPLLIGRYRHIEEITSWLD--GSHTADILTVLGMGGIGKTSLAKYVFDL--HSLTFHKSSFEGINSRCSESNVQKQLYGDI----SKK-NK----KIEKALS-VKVFLVLDDIN--SLDQLDALLG--H--PGSKIIVTTKDASLT---SVK-TK-LILEGLSEDASLDLLCCNAF-ACN--NPK-E--EVSKKVSKYCQGHPLALEVLGKTL----LDVDEWEDYIERLKK-------VTPFINKVLKMSFNSLPDDDKELFK-IACF--DRDYTETIL-----------------KNINTRSGIRILVERCLLSIG-------HNELMMHQLIQDMGRDEVRKESTH-----KP--
>XP_043611775.1
-------P---SLPLLIGRYRQIDEITSWLD--GSLTADILTVLGMGGIGKTSLARYVFHL--HSRAFPKSCFEGINSKCTEKDVQKQLYDVI----TKK-KK----KIEKALR-VKVFLVLDDID--SLNQLDALLG--H--PGSKIIITTRDASLT---SVE-TT-IKIEGLYKSAGQKLLRLHAF-NCR--DPQ-E--EVIEKLVKYCEGHPLALEVLGKSL----RDIAYWEACVENLKN-------ETSCIRRVLQMSFESLPHNDKELFK-IACF--DREISEKIL-----------------KDINTVSGIPNLIERCLISID------WDNSLKMHQLLQEMGKAIVREESPD-----HP--
>XP_043611776.1
-------P---TLPHLIGMKDHIYLITSWLD--GSHTAKILTVLGMGGIGKTSLAKYVFHL--HSHTFDKSSFEGINRRCTEQDVQKQLYGDI----SKT-RS----KIGNALR-KKVLLVMDDIN--SIDQLDALLG--H--PGSKIIITTRDESLT---SVK-IK-YFLKGLDETASLKLLCAHAF-MCN--YPK-E--KVSRKIVKYCDGHPLALEVLGKSL----REVGYWEDCIEGIKK-------EPSHIEKALQMSFDSLTKNDKELFK-IACF--DRDLCETIL-----------------QDFNTISGITNLVEKCLLSIG-------NNTLTMHQLLQEMGRDVVRQESPD-----KP--
>XP_043611777.1
-------P---SFPDLIGVEHPVHFITSWLE--GTHSANILTIYGMGGIGKTTLAKYVFTL--QHSMFHRSSFDDINRKCGNQDLHKQLSDDV----SAP-TW----------S-NKVFIVLDDVD--TVDQLNAIRG--P--PGSKIIITTRDASLKVSSPVQ-ST-YAVKGLNDASSLKLLHYHAF-NTI--APK-K--KASKKLATFCEGNPLALKVLGRSL----QDVAEWEERVQGFET-------DTSRIEKALRMSFDSLPQNDKELFL-IACF--DRDYTETIL-----------------KGIRTVLGIRNLLDRCLLTIG-------GNKLMMHQLLQDMGRDVVRQES-D-----KP--
>XP_043611778.1
------------------MEHHICLISSWLD--GTHPADILTIYGMGGIGKTSLAKLIYSL--YRCQFQRSSFEDINRNSKK-SFQKQLCANI----SRT-SS----TIEKVLS-KKVLLVLDDVD--DLDQLKNLLG--H--NGSKIIITSRDASLT----VQ-TM-CLLEGLSFESSLELFSLHAF-TCN--SVK-E--EMTKKLVNYCDGHPQALIVMGRNL----RSQAAWKEYIDGLNE-------ETSRIRKQLQMSFESL-NNDKELFM-IACF--DRVFAETIL-----------------HDIGTLNGIKNLVDRCLLTIG-------RNELKMHQLLQDMGKDFVRKEHL------RP--
>XP_043611781.1
-------P---TLPLLIGRSCHVEEITSWLD--GSHSADILTIVGMGGIGKTSLAKYVFHL--HSHTFDRSSFEGINLRCTGNDVQKQLYGDI----LKR-DK----KIEKTLR-VKVYLILDDID--SFDQLDALVG--Y--PGSKIIITTRNASLI---SVN-TK-LEIKGLYETAALQLLRLHAF-KCK--DPK-E--KVIQKLVKYCEGHPLALEVLGKSL----RDIPYWEACIESLKN-------ETSDIRTVLQMSFDSLPPNDKELFK-IACF--DREISEKIL-----------------KNINTISGIPNLIERCLLSIG-------GKKLMMHQLLQDLAKALVREESPD-----HP--
>XP_043611786.1
-------H---ALPLLIGRYHHIGKITSWLD--GNHNANVLTVLGMSGIGKTSLAKYVFHL--HSRKFDKSSFEGISLRCTGKDVQKQLYDDI----LKK-NK----KIEKVLR-VKVLLVLDDID--SVHQLDALLG--H--PGSKIIITTRDMSLT---PFE-TK-LLIESLYRFEAVELLSMHAF-NCK--DPK-E--EVVEKLLKYCEGHPLALEVLGKSL----RDIAYWEACVDNLKK-------GTSGIRKVLQMSYDSLPPNDKELFK-IACF--DREISEKIL-----------------MDINTTSGIPNLIERCLLSVD------WDNSLKMHQMIQEMGKAIVREESPD-----HP--
>XP_043611788.1
-------P---SLPQLIGMEDSITTITSWLD--GSLKADFLTILGMGGIGKTSLAKYVYGL--SCHEFEGSSFENIS-RSKEKDYQRQLYNDI----SSI-RS----GIQNALG-KKVFLVLDDID--SPDQLNALLG--H--PGSKIIITTRDAWLT---TIE-TK-HFLHGLNETASLRLLCFHAF-KSE--EVK-E--EVSDDIVKFCDGHPLALEVLGGFL----REVTYCEDHMKELRE-------EPIRVNNALRMSIVSL-KNDKELLK-IACF--DRDYAETIL-----------------K------------------------------------------------------------
>XP_043611858.1
---DR-TS-SVESK-VLGRQEDKEALIGQLL--GN-EISVVSIVGMGGLGKTTLAQLLYNDQRVKDRFELMAWVCVSHDFDVFSISKQINQAV----GGENKE----ALKEKLSKKRFLVVLDDVWNEGPKKWDLLTSAFN--HGSKFLVTTRKKKVALAMDLQ---PYMLEVLSDEIALSLFAQSAL-DEQNHNP--SRKLIAQGIIKKCKGLPLALVTLGKVLK-R-SDD-EWEQFLNSEIW---NLE---SGILPALKLSYYDLPSHLKQLFAYCSLFPKDYEFKKKKLVLLWMAQGFLSKTKGKNQESLGGMYFEELLSRSFFQPLGN----NESRYIMHDLMNDLATS-VAGAFFF---RLD---
>XP_043611859.1
----R-TS-LLVSE-ILGRDGDKEALLGKLL--ED-E-SIVSIVGMGGIGKTTLARLLYNDQKVKDHFKLRAWVCVSNEFDVFSISKQIYQAV----VGEDKT----ALKEELSDKRFLLVLDDVWNEDHKKWEALKQLL---RESKVIVTTRNTVVASVMDVQ---PHNLGVLPYEIALSLFAEYAL-EEKNKHP--SLSTIAQGIVKKCGGLPLALVTIGRVLK-T-NDVVEWEEVLNSEIW---SSK---SGILPALKLSYYHLPSYLKQLFAYCSLYPKDHQFDKNTLVLKWMAQGFLSQTR-AGKEMLGHGYFEELRLRCFFQPSTD----ENSRYTMHDLMHDLAIS-VGGKFFF---MLD---
>XP_043611860.1
----V-TT-SLVSK-ILGREGDKAALLLKLL--GD-E-SVVSIVGMGGIGKTTLAQLLYNDQKVTNQFELRAWVCVSHDFDVFNVSKAIHQAA----CKKNEE----DLAKELSEKRFLLVLDDVWNEDHEKWEALKKPL---PGSKVIVTTRNTTVASVMNDQ---PHNLDHLSDETALSLFAQYAL-DEQNKHP--SLYTIARDIVEKCGGLPLALVTLGRVLK-T-IDVAKWEALLNSKIW---SSQ---SSILPALKLSYYHLPSHLKQLFAYCSLYPKDHQFDKNKLVLKWMAQGFLPQST-GGQENLGHGYFEELQLRCFFQPSTI----RNARYTMHDLMNDLAIS-VAEKFFC---------
>XP_043611861.1
------TS-LLLSD-PLGRQGDKKALLGKLL--GG-ETSIVSIVGMGGIGKTTLARLLYNDQEVKDHFELRAWVCISDDFDVFSISKQIYQAL----FGVDKT----DLAKELSEKRFLLVLDDVWNEDHEKWEALKKPL---PGSKVIVTTRNTTVASVMNVQ---PHNLEVLSDETALSLFAQYAL-EEHNKHP--SLSMIAQAIVEKCGGLPLALVTIGRVLK-T-NDKVEWEALLNSEIW---SSE---SGILPALKLSYYHLPSHLKQLFAYCSLYPKDHLFDKNELILKWMAQGFLSQPRHKNQECLGRKYFQELLSRSFFQPSTV----DKSRYTMHDLMNDLAIS-VAGKFYY---MLD---
>XP_043611862.1
----A-TS-LLVSE-ILGRQGDKEVLLGKLL--GD-E-SIVSIVGMGGIGKTTLAKLLYNDQKVKDHFELRAWVCVSDEFDVFNISKQIYHAV----GGYKQD----ALKEELSNKRFLLILDDVWNEDHKKWEALKQPL---PGSKVIVTTRNTMVASVMKMQ---PHNLGVLSDETALSLFAQYAL-EEPNKHP--SLSMIARGIVKKCGGLPLALVTIGRVLN-T-SDVVEWEALLKSKIW---SSE---SGILPALKLSYYHLPSHLKQVFAYCSLYPKDHQFDKNKLVLKWMAQGFLSHTR-GDKEILGHGYFEELRLRCFFQPSTN----DKSRYTMHDLINDLAKS-VAGKFFF---MLD---
>XP_043611864.1
----P-TS-LVESE-IFGRGDDKQALLDQLL--GV-E-KTVSIVGLGGVGKTTLAKILYHDEQVKGHFELRAWVSVSDEFDVLSVSKVIYQAV----CGESKE----ALQKKLSNKRFLLVLDDVWNEDHTKWEVLKKPL---PGSKVIVTTRNTKVALVMNVH---RHNLGVLSDEVALSLFAQYAL-AEQNKHP--SLKPIAQGIVNKCDGLPLALVTTGRVLQ-T-IDVVEWEALLNSEIW---GSH---SGILPALKLSYYHLPPHLKQVFAYCSMFPKKTEFEKKKLILLWMAQGFLSQPDGNKQESLGNKYFKELLARSFFRPIAN----DESLFTMHDLLNDLAAS-VARDFFF---RLD---
>XP_043611876.1
----P-TS-LVESE-ILGREEDKQALLEKLL--GA-E-KIVSIVGLGGVGKTTLARVLYNDEQVKGHFELRAWVCVSDEFDVFNVSKAIYQAV----CGETKE----ALKEKLSNKRFLLVLDDVWNEDHQSWIALKQPL---PGSKVIVTTRNTIVASVMNVQ---PHNLGVLSDEIALSLLAQYAL-EEQNKHP--SLISIAQGIVKKCDGLPLALVALGRVLK-T-IDDVAWEELLRSEIW---SLH---SYILPALKLSYYHLPSHLKQLFAYCSMFPKDYEFEKKKLVLMWMAQGFLSQPKGNNQESLGVKYFEELLSRSFFQPLGN----DESRYKMHDLMNDLATS-VAGEFFF---RLD---
>XP_043611884.1
----A-TS-LLGFE-ILGREGDKEALLRELL--GD-E-SIVSIVGMGGVGKTTLARLLYNDHKVKDHFQLRAWICVYDDFDVFSISKKIYQAV----AGYNED----ALKEKLSKELFLLVLDDVWNEDHNKWEDLKKPL---PGSKVIVTTRNTMVASVMNVQ---PHDLGVLSNDVALSLFAQYAL-EEKNKHP--SLSTIARGIVKKCGGLPLALVTIGRVLK-T-IDVVEWEALLNSEVW---SSE---SDILPALKLSYYHLPSHLKQLFAYCSLYPKDHVFDKNKLVLKWMAQGFLSQTR-GGKENLGHGYFEELRLRCFFQPLTN----DKSQYTMHGLMNDLAIS-VAGKFFF---MLD---
>XP_043611997.1
--SSR-TS-FPSCK-ILGREGEKMELLHKLL--GD-EFGVVPIVGMGGVGKTTLARSLYNETKVKNHFKLRAWVCVSDDFDVFKISETIYKEI----ASETKK----ALSEQLKEKRFLLVLDDIWSEKYVDWENLVKPFH--HGSKIIMTTRKEGLLKQIGSH---LDKLDTLSHDAAMSLLARNAL-NIDNSHM--DLKLHGEGIVKICGCLPLAIKIIGRLLR-T-NE-QDWENVLNSKIW---QTD---DNIVPALRLSYQELSASLKQLFAYCSFFPKGFVFDKDELVMLWMAEGFLHESIGSKLECLGHKHFDELLSRSFFQIAPN----EKSGYVMHDLIIDLATF-VAEDFFL---KFD---
>XP_043612193.1
--SDR-TS-SVESK-VLGRGNDKEALIGRLL--GN-EISVVSVVGMGGLGKTTLAQLLYNDKRVKDHFERMAWVCVSDDFDVFSISKQIYQAI----GGEHKD----ALKEKLAGKRFLVVLDDVWNEDDKKWDLLRSAFD--HESKFLVTTRNKEVASVMDFQ---PYILEVLSDDIALSLFAQSAL-DEQNKHP--LLKSVAQAIVKKCDGLPLALVTLGKVLK-R-SDD-EWEALLNSEIW---NLD---SGILPALKLSYYDLPSHLKQVFAYCSLFPKDYEFERKKLVLLWMAQGFVSQTKGKNQESLGDKYFEELLSRSFFQPFGK----DGSRYIMHDLMNDLATS-VAVEFFF---RLD---
>XP_043612294.1
-------P---TLPLLIGRDHQIEGIKAWLD--GSHTADILTVLGMGGIGKTCLAKYVFHL--HSPTFEKSSFEGINLRCTEKDVQQQLYGDI----SIM-KK----KIEKALS-VKVFLVLDDIG--SLDQLDALLGGFH--PGSKVIITTKDASLI---LVQ-TK-VLLKDLNETSSLQLFSYHAF-GYI--DPT-K--QVSKKLVKLCDGLPLALKVLGRSL----RDEFEWGDCLENLKE-------ESSDTEKVLRFSFDSLPKNAKELFK-IACF--DRDSTETIL-----------------KEIHTKLEIANLIDRCLLTVG-------NNELMMHELLQEMGRNVVRQESI------RP--
>XP_043612438.1
--SDP-IS-YVESK-VLGRENDKEALIGRLL--GS-EISVVSVVGMGGLGKTTLAQLLYNDKRVKDHFELMAWVCVSDDFDVFNISKQIYQAI----GGEHKD----ALKEKLAGKRFLVVLDDVWNEDDKKWDLLRSAFD--HESKFLVTTRNKEVASVMDFQ---PYILEVLSDDIALSLFAQSAL-DEQNKHP--SLKSVAQAIVKKCDGLPLALVTLGKVLK-R-SDD-EWEALLNSEIW---NLD---SGILPALKLSYYDLPSHLKQVFAYCSLFPKDYEFERKKLVLLWMAQGFVFQTKGKNQESLGDKYFEELLSRSFFQPFGK----DGSRYIMHDLMNDLATS-VAVEFFF---RLD---
>XP_043612597.1
-------SNII-DEKLVGIEQRMQDLELLLI--GLDDVRMIGIKGMGGAGKTTLARAIFDK--ISTQFEARSFEN---VSKASSLQNQVLADV----SKD-QC----MMKLRLG-KRVLVVLDDVD--HISHLEALAG-FK--PGSRIIITTRDEQVLL-S-VS--I-HYIHLLSDEEATRLFSRYAF-GKD--IPV-E--KESLKVVRYANGLPLTVKVLGSLL----KEKPQWIDTLAGLKT-------IPEETVKKLEISYESL-DEHKKIFL-VACF--KTEDAIRML-----------------DGF---------QRKSLITITE---FDRYEQICMHDHIEEMGKNIVRRSHPD-----DP--
>XP_043612746.1
------PLA--STGDLETFDSRNLVLKEIMAL-KDDNTDIIGVYGMGGVGKTTLVKQVAKQAG-QNMFDEMVIV-ISQTTN--SIQGEIADKL----GLKLQQ----RLCERL-TR-VLLILDDVW--KQLDLEAIGIDVH--KGCKLLLTSRNKDVCNEM-AQ-VC-VPVSVLSELEAWNLFCKKAS-ITH-----SDVRHLATKIVERCGGLPIVIVTVARAL----KSKHVWSDALRQLH------NPPPGM-YSSLELSYNYLEDEIKFCFL-CSLFKEDVEIPVESLVRYGMGLSLFQ------ERDRTFALVEGLKACCLLLD-------SEEYVRMHDVIRDFAILVSSRSKFM------S--
>XP_043612754.1
----R-TS-LVVPS-IVGREGDKELLLGKLL--GN-EFSVMSIVGMGGVGKTTLAQTLYNDKKVKDHFEAMSWYCISDEFNVFKICKAIFKDV----GGDDQI----ALAEKLSKKRFLIVLDDVWSENHNEWELLQRPFS--PGSKVIVTTRKTTAAPIRDIQ---AYPLEVLSNLEALSLFAQHAL-GKQNSHQ--TLKLYGEGIVKKCGRLPLALITLGRVLR-T-NEE-EWEELLNSEIW---NLRN--SDILPALRLSYYDLPPHLKQMFAYCCLFPKDYKFGKNELVLLWMAEGFLYQSN-GSMENLGRECFEELVSRSFFQHSTN----NTSQYTMHDLIHDLAVT-VAEEYFF---MLG---
>XP_043612852.1
--SSG----VLE-DIIVGLDDDSMVLVERLAG-YQKKLDIISIVGMGGLGKTTLATKVFNDRYIVYHFHVRAWVSVSQAFSMKDLLISLLTSI----GK-LAEEI--LLYRSLKGKRYFIVIDDVWSTKA--WDALKIHFPD-TGSRILLTTRLSEIAFY--AKGF-THYLQLLTKEESWELLSRKVF-QKD-CCPK-RLLKPGMQIAKKCQGLPLAVVVIAGMLA-K-KSQEVWEEVAKSVVS---YIVGDPKGYLNTLALSYDHLPRHLRDCFLYVAGFPEDTVIPVRRLIWLWVAEGFIHDH-GQ-KEEVAEDYLMDLVDRSLLIVSKRR-NGGIKACRIHDLLRELCLKKATEENFF--QQIS---
>XP_043612869.1
--SRN-NRWAVLPRGIVAFKEPLDKLKAKLG---VDDDNVVVVSAAGGCGKTTLVKMLCNDV-IQGKFGQNVFVTVSETPNFIVIVNDL----------G-LQ----KLDNFLTSRPILLVLDDVW--SDSFIKNFE--DI--SGYKVVVTSR--------K---DV-FKFDPLSEEDAKTVFRLSA-------RPGGE--NFVNQMVRYCKKHPLTLSVIGGFL----KDETVWIHMLKILSK------GQSEEVLNRLERSFKTL-AELKEYYL-FGLFLEDQRIPASSLL------NMWA------DGVATLAMICELSYRNLVNLRR---ESEQQFVSQHDLLRQLAIKLSSKS--------PI--
>XP_043613288.1
-------NSVVDDENLVGMGTRLQKLRSDLV--GSGGVRMVGIWGVGGGGKTTLAFSAYMK--LRVQFHGHCFANIREKITSNKLQETILSEV----LKT-K-----KIQSMLR-RNVLIVLDDVD--HLEQLKALAG-FG--DGSRILITTRDLHLLI-T-V--VV-SDISLLSHDEALRLFNRRAY-NEN--KLV-K--MLSQRVVHYAAGLPLALIVLGSFL----KDKDEWLSTLDRLKY-------IPTDIVEKLKISYDGL-LVEKELFL-IACF--RKYEAMEIL-----------------DGFHPAIGVNVLIQKALITVSE---YG---EFDMHDLVQEMGHYIVRGEHPY-----NP--
>XP_043613516.1
-------SHGVEDEELVGMGIRVEQLKFHLV--GLGGVLMVGIWGLGGGGKTTLATSLYME--LSGLFDGCCFDNIRVESKQQNLQEKLLSAV----FGI-K-----TIKRMLR-RKVLIVLDDVD--HIDQLKTLAG-FG--EGSRIIITTRDQHLLI-A-V--EV-CPVILLSKGEAIQLFRKHAY-HEN--NPV-E--KLSLLVISYVNGLPLALKILGSFL----KNKDEWLSTLSRLKD-------HPMDIVEKLKISYDGL-PVEKELFL-IACY--HEKVAMEIL-----------------DGFHPCIGVKVLIQKALITVSS---DG---YFGMHDLVQEMGHYIVRGEHPN-----NP--
>XP_043613545.1
-------SSAVEDEDLVGMRTRLNDLKRALI--GSDGVRMVGIWGIGGGGKTTLATSIYIEL-ISGKFHGCCFENIREELKQQRLQEKILSAV----FGK-E-----TIKQMLR-RNVLIVLDDVD--DLEQLEALAG-FG--DGSRIIVTTRNEQVLI-S-V--EV-YPVSLLSRDEAIRLFKRHAY-HAY--NPI-E--DLSLRVISYVNGLPLALKIMGSFL----KDKDEWLSTLARLKD-------HPMGILEKLKISYDGL-DVEKDLFL-IACF--KEVDAMVML-----------------DGFYPHIGVKVLIQKALISVSK---DG---VFDMHDLVQEMAHYIVKGQHPN-----NP--
>XP_043613737.1
------------------MEYRLEQLKLQLI--GLGGVRMVGIWGLGGGGKTTLATTFYKK--FSLNYDGCCFENIWEETQNHRLQAKILSTI----FGK-K-----KIKQMLN-RKVLIILDDVD--HLDQLKAFAG-FG--DGSRLIITTRDQHLLT---ID-EV-SPLSLLSHEEAVSLFNKRAY-NAK--------------------------------------------------------------------------------TLYK-MKCF-----------------------------------------------------------------------------------------
>XP_043613742.1
-------SSPVEDENLVGMETRLEQLRSHLI--GLGGVRMVGIWGLGGGGKTTLAFSAYIK--LRVHFHGHCFENIREKSQQIKLQEAILSEV----LKT-Q-----KIHSMLR-RNVLIVLDDVD--HLDQLKALAG-FG--DGSRILITTRDHHLLT-I-V--VV-SHINLLSHDEAIRLLNKHAY-YED--KPV-E--VLSKKVVKYAAGLPLALIVLGTFL----KDKDEWLSTLARLKD-------HPMDIVEKLKISYDGL-PVEKELFL-IACF--KEGDAMEIL-----------------DGFYPDIGIKILKQKALITISK---DG---KIDMHDLVQEMAHYIVRGEHPY-----NP--
>XP_043614079.1
-------SSVVEEEGLVGMGTRLKDLKQVLI--GSGGVRIVGIWGVGGGGKTTLATSLYREL-ISGQFHGCCFENIREESKQ-SLQEKILSTV----FNK-E-----TTKGMLR-RNVLIVLDDVD--HLDQLKALAG-FG--DGSRILITTRNEQVLI-S-V--EV-YPVSLLSHDEATQLFDKHAY-NED--NHL-E--MLSQQIVSYADGLPLALIVLGSFL----KDNEEWIGTLSRLKD-------HPMDIVEKLKISYDGL-PVEKELFL-IACF--NKDKTMKIL-----------------DGFHPAIGVKVLIQKALLTVSE---YG---QFDMHDLVQEMAHYIVRGEHPN-----DP--
>XP_043614087.1
-------SSVVEDGNLVGMRTRLQQLRSHLI--GSGGVRMVGVWGIGGGGKTTLATSLYKE--ISHHFDGCCFGNIRDETKQHKLQEKVLSTV----FDK-L-----KIKSMLC-RKVLIVLDDVD--HLEQLEALAG-FG--NGSRIIITARDEQVLK-S-I--EV-CPVKLLSNEEAIRLFKRHSY-QEH--NVV-D--KLSLEVITYANRLPLALQILGASL----KDKDEWISTLARLQD-------HPMGIVEKLKISYDGL-PIEKELFL-IACF--SKDEAMEIL-----------------DGFEPHIGVEVLIQKTLLTVSE---EG---WFDMHDLVQEMGHYIVTWEHPY-----NP--
>XP_043614088.1
-------SSVVEDGNLVGMRTRLQQLRSHLI--GSGGVRMVGVWGIGGGGKTTLATSLYKE--ISHHFDGCCFGNIRDETKQHKLQEKVLSTV----FDK-L-----KIKSMLC-RKVLIVLDDVD--HLEQLEALAG-FG--NGSRIIITARDEQVLK-S-I--EV-CPVKLLSNEEAIRLFKRHSY-QEH--NVV-D--KLSLEVITYANRLPLALQILGASL----KDKDEWISTLARLQD-------HPMGIVEKLKISYDGL-PIEKELFL-IACF--SKDEAMEIL-----------------DGFEPHIGVEVLIQKTLLTVSE---EG---WFDMHDLVQEMGHYIVTWEHPY-----NP--
>XP_043614684.1
------DP---VGDILVGLDARVDKMDLLRW--EPNKVHKIGICGIGGIGKTTIAKVIYKL--MHKQFEACSFEDVKGIVNKNHLRKKLLDDI----VRD-RE---------MG-KKVLIVLDDVD--NLNQFEALAG-FS--HGSMIVITCRDRQLLR-A-V--HV-YEVDLLNDKEALELFSKYAF-RDE--NRH-F--EPTKKILHYANGLPLALKTFGRFL----KTLREWGYEIDKLES-------GPALIQKVLQISYDEL-ADQKNIFL-IACF--KKDYVVKIL-----------------DEPFFTTNLRVLVDKSLVTIR-----E---RIHMHNLVQEMGRQIV-REESK-----DP--
>XP_043614685.1
------DP---VGDILVGLDARVDKMDLLRW--EPNKVHKIGICGIGGIGKTTIAKVIYKL--MHKQFEACSFEDVKGIVNKNHLRKKLLDDI----VRD-RE---------MG-KKVLIVLDDVD--NLNQFEALAG-FS--HGSMIVITCRDRQLLR-A-V--HV-YEVDLLNDKEALELFSKYAF-RDE--NRH-F--EPTKKILHYANGLPLALKTFGRFL----KTLREWGYEIDKLES-------GPALIQKVLQISYDEL-ADQKNIFL-IACF--KKDYVVKIL-----------------DEPFFTTNLRVLVDKSLVTIR-----E---RIHMHNLVQEMGRQIV-REESK-----DP--
>XP_043614687.1
--SPR----LTEEENIVGFKQ--KSLVQQLTH--QTTDMFVPIVGEVGSGKTTLARAVYRNRKIKDHFKFHDWIPVEEEHTSDRILPSVLNRV---------AAA--------KGKRYLIVLDGVQSCGV--LKKLKENFPD-NGSKVIFTSRKEESRGI----NIN-HIMKQLNREESWKMFLKQVG-KEKE--AD-QIKSLISKILKICNGLPLNIVLMAGLLS-T-I--KRWPSALHH------------DQCDIVPTLCYNDLTIRSKLCLLYLALFPKYYDIPVRRLLRLWLAEGFVKRG-NQRREDLVQECFEDLVKRRMIQITKRS-DNSPRRCCLISVFHDFLLPKAKNIRLFYIENLE---
>XP_043614745.1
-------YSDV-DENLVKMGPRVKYIESQLI--GSRGVRMIGIWGVGGGGKTNLAFSVYMK--IRGYFQGHCFGNIREESAKHKQQEKVISIV----MKT-Q-----KIKSMLR-RNVLIVLDDVD--DVKQLEALAG-FG--GGSRIIITTRDKHLLI-T-V--EM-YPMSLLSDDEAIRLLNKDEY-QEK--KFV-E--EPS--------------------------------------------------------RVVYD-----------------------------------------------------------------------------------------------T-----NS--
>XP_043614915.1
------FP---RNDNFIGRKKELSELEFMLFGWGSDEVKIACVSGDSGIGKTELLLEFAYR--FHQRYKMVLW--IGSRYRQNNLWSFLVDVI----SGLEKSRT--RIRKELRNIPFLVIIDDWW--DHKHVIDLLP-----GGTHVLISTRLSRLI-----N---PLRLSYLSGVEAMSLMQGNIN-DR--PVAV-DLRT----IEEKLGRLTLGLAIVGAVLS---------------------ELPITPETI--RMPSSGRERENLRRNMFLVFSIFPRS-LATRMVLASGWFAPGPTP------V----------------LAVAA------------------------KR-------------
>XP_043614974.1
--TSR-TS-LPSSE-IIGRKGEKVELLHKLL--GD-EFSVIPIVGMGGVGKTTLARSLYNETKVKDHFKLHAWVCVSDDFDVFKITETIFRAM----ASKNKE----ALSDQLKEKRFLVVLDDIWSEKYVDWENLVKPFH--PGSKVIMTTRKEGLLKQIGDH---LNKLGSLSHDDAMSLLARHAL-DVDNSHT--DLKPHGEVIVKNCGHLPLALKVVGRLLK-R-SE-QYWQHMLKSKIW---QIH---DNIVPALRLSYLELSACLKQLFAYCSFFPKDFLFDKKELVLLWVAEGFIKKSGGSELESVGYEYFEELLSRSFFQHAPN----DESLFVMHDLLNDLATF-IAEDFFL---RFD---
>XP_043614976.1
--TSR-TS-LPSSE-IIGRKGEKVELLHKLL--GD-EFSVIPIVGMGGVGKTTLARSLYNETKVKDHFKLHAWVCVSDDFDVFKITETIFRAM----ASENEE----ALSDQLKEKRFLIVLDDIWSEKYVDWENLVKPFH--PGSKIIMTTRKEGLLKQIGDH---LSNLESLSHDDAMSLLARHAL-DVDNSHT--DLKSHGEGIVKNCGHLPLALKVVGRLLR-R-NE-QYWQHVLTSKIW---QID---DSIVPALRLSYLDLSACLKQLFAYCSFFPKDFLFDKKELVLLWVAEGFIKKSSGSELESLGYEYFEELLSRSFFQHEAN----DKSLFVMHDLLNDLATF-VAEDFFL---RLD---
>XP_043615222.1
--QKR-----VVPDVVIGLDFHLQEVKRALD---DN--QVLTVSAPGGCGKTTLAKMLCHDN-IKGIFGEKIYVTVSRTTSLKTIVQKLFAYH----LNV-QQ----QLEIMLQS-KILLVLDDVWSESESLIQDLK--PI--PGYKILVTSR--------R---LI-YKLGLLNDEDAKTLFCRLAF-PYN--GKFPD--DLVSKMVKCCKGFPLALTVIGASL----QSMLKWRSTLKKWSE------GQSSRLLLSLQSSVDEL-YIARDCFL-LGSFPEDEKIAASALV------DMWV------DGMFTIEYLLELSSRNLLSLRK---DANEHYVTQHDLLRELAIHLSSRD--------PI--
>XP_043615223.1
--QKR-----VVPDVVIGLDFHLQEVKRALD---DN--QVLTVSAPGGCGKTTLAKMLCHDN-IKGIFGEKIYVTVSRTTSLKTIVQKLFAYH----LNV-QQ----QLEIMLQS-KILLVLDDVWSESESLIQDLK--PI--PGYKILVTS--------------------------------RLAF-PYN--GKFPD--DLVSKMVKCCKGFPLALTVIGASL----QSMLKWRSTLKKWSE------GQSSRLLLSLQSSVDEL-YIARDCFL-LGSFPEDEKIAASALV------DMWV------DGMFTIEYLLELSSRNLLSLRK---DANEHYVTQHDLLRELAIHLSSRD--------PI--
>XP_043615527.1
-------K---LPPNITGMSARYEEINIWL----QPNLEFLSIWGMGGSGKTTLAKYIYDS--NWKHFENVSFEGIDSRCEGHELQEQLLKDI----LGG-KK----KIEEALS-KRTLIVLDDIA--EHKQLVALLG--N--AQSKIILTTRQ-NTD---STK-QS-YKMKLLNDDESLELLSRHAF-GSK--IPM-V--ELAGQAVRYCQGNPLALEVLGSSLF---D----WESQLKLLDK-------DISRIQVVLIRSYMSLPKSEKELFL-IACF--DIDYVVTIL------------------DYSAASGIKTLINRCLLSVS-------NKKLVMHRLLQEMGKNIVREESPK-----YP--
>XP_043615528.1
-------K---LPPNITGMSARYEEINIWL----QPNLEFLSIWGMGGSGKTTLAKYIYDS--NWKHFENVSFEGIDSRCEGHELQEQLLKDI----LGG-KK----KIEEALS-KRTLIVLDDIA--EHKQLVALLG--N--AQSKIILTTRQ-NTD---STK-QS-YKMKLLNDDESLELLSRHAF-GSK--IPM-V--ELAGQAVRYCQGNPLALEVLGSSLF---D----WESQLKLLDK-------DISRIQVVLIRSYMSLPKSEKELFL-IACF--DIDYVVTIL------------------DYSAASGIKTLINRCLLSVS-------NKKLVMHRLLQEMGKNIVREESPK-----YP--
>XP_043615639.1
--SNK-TS-FPSSE-IIGRRGEKTELLRKLL--EN-EFSVVPVVGMGGVGKTTLARNLYNETMVKNHFTVHAWVCVSDDFDVFKITETIFRAM----ASENKE----ALSDQLKAKRFLIVLDDVWSENYVEWENLVKPFH--TGSRIIITTRKEGLLKQIGHH---LNKLESLSHDDAMSLLARHAL-DVDNSHT--HLKPYGEGIVKNCGCLPLALKVIGRLLR-K-NELLYWEQVLNDKIW---QPD---DNVVPALRLSYLELSACSKQLFAYCSFFPKDFLFNKRELVLLWVAEGFIKQSTRSTIESLGHEYFEELLSRSFFQHAPN----GESLFVMHDLLNDLATF-VAEDFFL---KLN---
>XP_043615777.1
------MP---VGENLVGIDARLNKLNLVRI--RSSKVNMIAICGISGMGKTTLAKAIYNE--IYTYFEGSCFEDV---SKRHQVQTQLVNKI----MKS-EN----VIKQRVC-EPILVVLDDVD--HREQLEALAG-FC--PGSLIVFTGKDK-----------------------------------------------------------------------------------------------------------------------------------------------------------------------------------------------------------------------
>XP_043615988.1
--SSR-TS-LPSSK-IVGREREKKELLHKLL--GD-DFSVIPIVGMGGVGKTTLARSLYNETQVKDHFKLRVWVCVSDDFDVFKISEAIFRAM----SSENRE----ALLDQIKEKQFLLVLDDIWSEEYHNWENLVKPFD--LGSKIILTTRKEGLLKQIGNH---LDKLDSLSHDDAMSLLARHAL-DADNSHP--MLKPHGDGIVKHCGRLPLALKVVGRLLR-E-DE-RDWRHVLNSEVW---HVK---NNIVPALKLSYQELSACSKQLFAYCSFFPKDFLFDKRELVMLWVAEGFIKQSSKSMLESLGHEYFDELLSRSFFQHAPN----DQSLFVMHDLLNDLATL-VAEDFFL---RFT---
>XP_043616156.1
------SISGGSVGDLDGFESRKVQLRLMMAL-EDESVNIIGVYGMGGIGKTTFVEEVARQAE-LQLFDEMVMV-VSHKPN--KLQSDLAEML----ELNLKE----RLRERL-TR-ILIVMDDVW--TPLDLRAIGINLH--KGFKIILTSRSLDVCHDM-TQ-RY-FHMDVLSQEESWNLFRKMAG-DAV-----SEINPIAIEVAKRCSGLPLAIVTVARAL----RREHAWRDALRQL-------SSTTGM-FASLELSFNFLKEEAKSCFL-CSLFKEDLDIPVEYLVRYGTGLRIFQ------ERDRVHTIIENLKACCLLLD-------MEDRFRMHDVTRDFLLSVASKLYIF----LEK--
>XP_043616216.1
------GP---VGENLVGVNTRVIKLNLMRV--GSAKVNMIGIYGISGIGKTTLAKAIYNK--MYAYFEGSCFEDV---AKRHQVQMQLINKI----MKN-ED----AIKKRLC-EPILLVLDDVD--HRDQIEALAG-FC--PGSLIIFTSKDKQLLR-S-V--EI-YEMELLDALEDTKLFCLNAF-GQT--HPT-K--ELTCQVVKYLQGHPLALKVAGSAL----KSECVWKSKLKSLRM-------CLLEIHQKLRPSYDLL-FDQKRIFL-IACS--NKDLSASVL-----------------DCCFPDVNIDVLVDRSLITISP---YD---SLQMHELIRSMAREVI-REESD-----RP--
>XP_043617186.1
NGT---TC-CIPST-VIGRDDEKDHLLSKLL-----TPPIVFIWGMGGIGKTTLAQLIFNSVDVQTHFKIKKWVPVGRTSDVTRIAK---AIV----EGVGPNGL--NVRDFVNQKKYLLVLDNVWEEDVNFWKPLFAALN--PGSKILITSRNEGVGKTINIRSQEMHHLGKLSDENTWTIFRGFAF-AGKSFKE--SLEDIGRKISDKCKGLPLAAETVGSFMV-L-TKD-EWEHVLNENIW---QLEE-PARVSNPLLLSYYALPSPMKRCFCYCANFPKDTRIDAVNLIQIWMAQGYLGSDG---SELTGRRYLNSLVRRSLFQDPERS-DDTVVSFKMHDMVHDVASY-----------LME---
>XP_043617282.1
-------PSNA-QKNLIGIESRMDDLKSMLI--GSDGVCMVGIWGIGGGGKTTLASSVYTD--ISSKFNAICLESIREEEKRHKLQKQILSAV----LKK-K-----QIGGRFHIEKVLLVLDDVD--DIRQLQALAG-FG--PGSRIIITTRNEHLLN-A-V--AT-YNISLLNKVEADWLFRRHAL-RKC--IHM-EIDELSQEVTHYAHGLPLALEVLGLSL----KDISEWRSALNRLKD-------IPDDILKVLRISYDGL-PQQQDLFL-IACF--PKDEAMVIL-----------------DGLHPVIGVKELKQRALITTSN----E---RFDMHDLIHDMAHHIVHGAHPH-----NP--
>XP_043617640.1
-------SSYV------GMETRLQDLKSRII--GSGGVRMVGIYGAGGSGKTALVTSLYKE--LAPRFANHCFDNISEESNKINLQQRVLTTV----MKK-S-----AIESTLH-KSVLIILDDVD--DREQLDALAG-FG--GDSRIIITTRKEDLIG-N-V--EA-YSVSLLSFDEATLLFNRHAK-QED--RKL-E--VLSPSVVPFAAGLPLAIIVLGSFL----KDKKGWMSTLARLGD-------IPNEILEMLKISYDGL-PLEKELFL-MACF--SKDSAMQML-----------------DGFQPEDGLKVLINRALITIKG----D---KLDMHDLVQEMGQSIVQGEDPT-----HP--
>XP_043617641.1
-------SSYV------GMETRLQDLKSRII--GSGGVRMVGIYGAGGSGKTALVTSLYKE--LAPRFANHCFDNISEESNKINLQQRVLTTV----MKK-S-----AIESTLH-KSVLIILDDVD--DREQLDALAG-FG--GDSRIIITTRKEDLIG-N-V--EA-YSVSLLSFDEATLLFNRHAK-QED--RKL-E--VLSPSVVPFAAGLPLAIIVLGSFL----KDKKGWMSTLARLGD-------IPNEILEMLKISYDGL-PLEKELFL-MACF--SKDSAMQML-----------------DGFQPEDGLKVLINRALITIKG----D---KLDMHDLVQEMGQSIVQGEDPT-----HP--
>XP_043618851.1
------IP---KNKLFVGREKELAEIEMAFFGKGTSEVSIVCINGDPGIGKTELALEFAHR--YSHRYKMVLW--VGARYRQNNLSLSLLDVA----EEKERGRI--RVKREVRDMPYLLIIDDWW--EGKDLHDLIP-----TGSHVIITTRLPRVM-----S---PMELQPLTLKDAFFIMKGR-R-KK--EYPA-ELGK----FSEKLRRSSFGLSVIGSLLS---------------------ELAITPEAIHIRLDEPVSHFDVWGSNKFLFITILTRNVLASKMVMVGAWFAPLPVS------A----------------LAAAA------------------------TS-------------
>XP_043618904.1
------V-Y--SD-----FESREDTFVKALAL-EDHKSHVIALWGMGGVGKTTMMEKLKTVVT-KRMFSLIVPA-IGEFPHKHAIQDAVADYL----AINLKE----KLRGWFNKNKILVILDDIW--QFIDLKDIGL-FP--DQFKVLLTSRSREVCINM-VE-SI-FNVKVLSNAEAHTFFWQFVN-DS-----TPGLRMLGDVIVGRCGGLPMAIKTVAKAL----KSTAMWDDTRTRLQH-----H---KT-NEIFKVSYNNLEEETKSVFV-CVLYPEDFDIPTEELVRYGWGLKLFN------RRNRLYVCIEQLVNANLLIE-------GAGSIKMHDLVRAFVLEMYSKEH-----------
>XP_043618921.1
------VSY--ND-----FGSREETFMKALAL-EDHQSHMMALCGMGGVGKTTMMEKLKTVLT-KRMFSLIVKV-IGEKPN--DIQRAVADYL----TIDLKE----KLRAWFSKKKILVILDDIW--QLVDFKDIGL-LP--DQFKVLLTSRKRDVCTRM-VK-SI-FDVNVLENAEAQRFFWKFIK-DSD---EAPDLRNVGDDIVKRCQGLPIAIKTIAITL----KSKSIWEDTLTKLQH-----H---EI-NEVFELSYKNLEEETKSVFL-CGLYPEDFDIPTEELVRYGWGLKLFK------RRNRLNACIEQLVNANLLIE-------HAGSIKMHDLTRAFVLIMYSKEHAS---------
>XP_043619770.1
-----------E-EILVGFDNEIETLLHQLTG--NKKLEILSITGMAGIGKTTLARELYSHPLVEYIFDLRAWTCVSQVYVKKDTLINILSYF----NNKVTDEI--KLYRLLKGRKYLIVFDDVWDCKA--WNDLKMYLPD-IGSRVLFTRRDIDTSLHVQAR----HVLRLRTEIESWDIFQKKMF-RTG-ICPP-LLENYGRVITRKCEGLPLAIVIAAGLL--K-WSNSWWRQVAESLSS---YMVSDPSQYMDSLALSYNHLPSHLKPCFLFLGSFPEDYEVPVTKLIWLWIAQGFIQGT-GS-REVVAEDILMDLIQRSLLMTSKTR-DGRIKACRIHDLLRDFCFRISEEENFS--LQSY---
>XP_043619778.1
-----------E-EAVVGFDNEVEILLDQLTG--AKSLQVISIVGMAGLGKTTLASKLYRDPLIEYMFDFRAWACVSQVYVKKDLLLTILSSF----IHDMPDEF--KLYRKLKGHKYLVVFDDIWDYKA--WNDLKMYFPD-TGSRVLFTSRDTDVSLHVQAR----HVLRLRTEPESWDIFQKKIF-RTG-ICPP-LLKDFGRVITRKCEGLPLAIVIAAGLL--K-WSSSWWSQIAASLSS---YMVSNPNQYMDSLALSYNHLPSHLRPCFLYFGAFPEDYEIHMTKLIWLWIAQGFINDT-GN-REDVADDFLKDLVKRSLVMTPRIK-DGQVKTCRIHDLLRDFTMRTAEEEKFM--SNIY---
>XP_043619854.1
------GSV--QNKYLDDLHTHNSALGDIISL-EDESIQITGIYGLGGVGKTTLAMKIVARVV-NNMFAHVAFT-VSQNVD--------VKKI----KKDIGE----RIKK---GEKILIILDDVW--ERLNLENLCI-CG--NNCKILLICRSEKLCQEM-AQ-S--ICLNSLPLEEAWILFNHVVG-ER-----LSNLKPVALEVVKGCDGLPLLIQAVGNAL----ESIKSWESALTQLQE-----H-APEE-YTQLKLSYDYLKEDPKSCFL-CSMFPED--ISLEYLVRYGVGLEKFD------ERGRVKNAVNILTSSGLLLN-------RKGCTKMHDVVRDVALIIASQNNKF---------
>XP_043619955.1
-------FFNV-NDNLVGMTTRVEKLLLSLV--GFDDVRMIGITGLGGVGKTTLAGVIFNR--IANQFDGKSFQNVRERSEDSDMQKQILTSV----YGD-QS----MMQRRMS-IKVVVVLDDVN--NGKQLEALA--FR--PGSRIIITSRDRQVLV-A-VE-SI-HDVSTLSDEDAIRLLSRYAF-KTE--CPA-E--ELSEKVVRYAAGLPLTIKTLSSSL----CPTDAWEDAIKRLET-------IPGDTLKILKISYDAL-EDQKDIFL-VACL--KKKRAIIIL-----------------EGYRAKIGLGVLEKKSLITFDR---NDDKRLLDMHDHVEEMGMHIVRSLYPD-----EP--
>XP_043619958.1
-------FFSV-NKNLVGMTTRVEKLLLSLV--GFDDIRMLGITGLGGVGKTTLASVVFNR--IANQFDGKSFENVRERSKDPDMQQQVLTSV----FGD-RS----MMKRRMN-IKVLVVLDDVN--DVKQLEALA--FR--PGSRIIITSRDRQVLV-A-VQ-NI-HDVSTLSDADAIHLLSRYAF-KTE--SPA-E--ELSKKVVSYAAGLPLTIKTLSSYL----CPTNVWEDAIKRLET-------IPGDTLNKLKISFDFL-EDQKEIFL-VTCL--VKKRAIRIL-----------------EGFRAEFGLGILEQQSLITL-R-----GSKVLDMHDHIEEMGMHIVRSMHPD-----KP--
>XP_043619959.1
-------KTNL-PK---GFDLEKKTLELTSV--GVDDVRMIGITGLGGVGKTTLASVVFDQ--IANQFDGKSFQNVRECLQDSDMQKLILTSV----FGD-QS----MMKRRMS-IKVVVV-NDVN--DVKKLEALA--FG--PGSRIIITSRDKQVLE-A-V--NI-HDVSTLSDEDAIRLLSRYAF-KAE--NPA-E--ELSKEVLRYAAGLPLTIKTLSSSL----RSTVVWEDGIKRLKD-------IPGDTLKILKISYDAL-EDQKDIFL-VCCL--TEKKAIRIL-----------------EGFHAQIGL----------------------------------------------------
>XP_043619961.1
-------FFSI-NENLVGMMTRVEKLLLSLV--GFDDVRMIGITGLGGVGKTTLASVVFNR--IANQFDVKSFQNVRERSKDPDMQQRLLTSM----FGD-QS----MMQRRMS-IKVLIVLDDVN--DSKQLEALA--FR--PGSRIIITSRDRQVLV-A-VQ-NI-HDVGTLSDEDAIRLLSRYAF-KTE--CPA-E--ELSKKVVKYAAGLPLTIKTLSSSL----CPVQEWEDGITRLET-------VPGDTLKILKISYDAL-EDQKEIFL-VACL--RKKRAIRIL-----------------EGFRAKFGLGVLEKKSLITL-R---CDDDKKLDMHDHIEEMGMHIVRNLHPV-----EP--
>XP_043619965.1
------------------MTTRVEKLLLSLV--GFDDGRMIGITGLGGAGKTTLAGVVFNR--IANQFDGKTFQNVRERSQDSDMQKQILTSV----FSD-QS----MMKRRMS-IKVLIVLDDVN--DMKQLEALA--FK--PGSRIIITSRDKHVLV-A-VQ-NI-HDVSTLSDEDAIRLLSKYAF-KTE--SPA-E--ELSKKVVRYAAGLPLTIKTLSSSL----CPVQEWEDAIKRLET-------IPGDTLNILKVSYDAL-EDLKEIFL-VACL--WKKRAIRIL-----------------EGFRAKFGLGILEQKSLIIL-R---NDDEKELDMHDHIEEMGMHIVRSLHPD-----EP--
>XP_043619968.1
---------------------------------------MIGITGLGGVGKTTLASVVFDQ--IANQFDGKSFQNVRECSQDSDMQKLILTSV----FGD-QS----MMKRRMS-IKVVVV-NDVN--DVKQLEALA--FG--PGSRIIITSRDKQVLE-A-V--NI-HDVSTLSDEDAIRLLSRYAF-KAE--NPA-E--ELSKEVLRYAAGLPLTIKTLSSSL----RSTVVWEDGIKRLKD-------IPGDTLKILKISYDAL-EDQKEIFL-VCCL--TEKKAIRIL-----------------EGSHAQIGL----------------------------------------------------
>XP_043619973.1
------VP---IGENLVGVDARVSKLNLVRI--GSSKVNMIGICGISGIGKTTIAKAIYNS--MYAYFEGSCFEDVQGVTKLQQVQKQFINKI----MKT-EN----VIKKRVC-EPILLVLDDVD--HREQLEALAG-FC--PGSLIILTSKDKQLLR-S-V--EI-YEAEFLNDREDIMLFCLYAF-GQT--YPT-N--NLALEAVKCLQGHPLALKVVGNAL----KPIRIWRSELDKLQI-------YPTEIQQKLRPSFDCL-FDQKRIFL-IACS--SIDLSVRVL-----------------DSCFPDANIDVLVDKSLIKVS----HD---SLQMHELIRSMAREVL-REETD-----SP--
>XP_043619997.1
--------IKPMENNLIGIESHMDALNSLLIN-ATEEVRVVGILGMGGIGKTTIAQAIFQR--IAYKFEGSSFEDVRENGSNKALQEKILRDI----LMRH-D----MIQRRLN-KKLLLVLDDLN--TVQQKDYLAA-FG--KGSRIIITTRDEHMLSDA-----T-HKPNLLSMDQAVQLFSWHAF-RRN--SPP-K--ELSYRAIRYTGYLPLALKVLGSFF----RHLNVWESALNRLAK-------APIEIFETLKLSFDGL-FIDKKIFL-IACF--DEEHVTRIL-----------------DGFDSALGITVLIERSLITIS-------KKRLDMHDLIQEMGQQVARETFSN---------
>XP_043620126.1
----RCSPKAVEVPPLVGQQAISKKLLEIL-----EDVRRIAVLGMGGIGKTTLVKKLNNELESSPSFEIVIWVQVSMATDLSTIQAQVAKRIH---LKLDPGDA--KILRRL-KRKILLILDDVW--KEIDLDAVGI-----SSCKVLITTRSRDVCRQM--TTDVSFQLDLMGEEDAWNLFVQSAG-AVKL-----DIEAPARKFVSGFHGLPLVIKSLGKSM----RPIELWQNAYARWRCS------SPNEVFGPLKMSYYFLPKIQKQCFL-CSMYPGNFSINVRELIQCWVSDELINEN----QFSDGESLVERLKDLSLLDQ-------SKGTVKMHDIYRRLAIILSQTQEMYGFFYQTPN-
>XP_043620754.1
-------FFSV-NENLVGMTARVEKLLLSLV--GFDDVRMIGITGLGGVGKTTLASVVFNR--IANQFDGKSFQNVRERSEHPDMQKQVLTSV----FCD-QS----LMKRRMS-INVLVVLDDVN--DVRQLKALA--FR--PGSRIIITSRDRQVLV-A-VE-NI-HDVSTLSDEDAIRLLSRYAF-NTE--CPA-E--ELSKAVIRYAAGLPLTIETLSSSL----RPTNEWEDAIKRLET-------IPDDTLNKLKISYDAL-KDLKEIFL-VACL--RKKRAIRIL-----------------EGFHAEFGIGVLEQKSLITL------DDKKVLDMHDHIEEMGMHIVRSMHP------EP--
>XP_043621090.1
-------YSDV-DENLVGMGPRFKYFESQLI--GSHGVRMIGIWGVGGGGKTTLAFSVYMK--IRDNYQGHCFGNVCEESGKHKQQEKVLSEV----LKT-K-----KIQSMLR-RKVLIVLDDVD--DLEQLEALVG-FG--GGSRIIITTRDEHLLT-T-V--EV-CPVSLLSDDEAIRLFKRHAY-KEN--NPV-D--NLSFRVISYVNGLPLALKILGSFL----KDKNEWISCLDKLRE-------IPRKVTDQLKISYDGL-HDEKQIFL-IACF--QTEKAMRIL-----------------DGFHPHIGTKVLMQKALITISS---EG---FFDMHDLVQEMGQHIVRGEYPN-----NP--
>XP_043621713.1
SLSD--SGRILPTT---GLVGDKKAIWKLLTDVNTSKIGVH---GMGGVGKTSIMMHIYN-KLIDSKFDRVIWVNVSKPFNVEKLQIDV-ANATNLEVSENENVVWRRLLEHLQGKKFVLILDDMWQK----FSLEEVGIPQDNGCKLVTVTRLMEVCRGMETQTEI--KVELLSKNESWDL-----FTSKSGQIQSDEIEPIAKAVCDNCGGLPLAIITVGRAMR-KIHDKRLWKNALEELQSSRAEIVGMEEDVFARLKFSYLHLKEHIQACFLYSAVYPEGHKIEAAELIEYWMAEELITEVGDREKINKGYTVLEKLKDACLLEDVGSDY------VKMHDLVRDMAIRIARE----GPRLVN---
>XP_043622044.1
-------PPVVEDENHVGMGIRLEQLKLQLI--GSGGVLMVGIWGVGGGGKTTLATSFYME--FSLKFDGCCFGNIREETRQHSLQEKVLSAF----VDK-RQL---MIRSWLR-RNVLIVLDDVD--HLEQIEALAG-FG--NGSRIIITTRDEQVLR-S-V--KV-CPISLLSNDEAMQLFKKHAY-HEND-DHL-E--ELSIRVISYVKGLPLALKILGSFL----KDKDEWISTLARLKD-------HPMDIVEKLKISYDGL-NVEKELFL-IACF--MKDDAMEIL-----------------DGFYPAIGVKVLIQKALITVSK---DG---KFDMHDLIQEMGHYIVRGKHPN-----NP--
>XP_043622270.1
-------FFGI-NDNLVGMATQVEKLLLSLV--GSDDFRVIGITGLGGMGKTTLASVVFHR--IANQFDGKSFENVRERSKDPDMQQQVLTSV----FDD-PK----MMKRRLN-IKVLVVLDDVN--HGNQLEALA--FR--TGSRIIITSRDRQVLV-A-VE-NI-HDVSTISDEDAIRLLSRYAF-KTE--SPA-E--KLSKEVLRYAAGLPLTIKTLSSSL----CSTVVWEDAIKRLET-------IPDDTLKILEISYDAL-KDHKDIFL-VACL--RKKRATRIL-----------------EGFHAKSGLGVLEQKSLITFEK---YDDKRLLDMHDHVEEMGMHIVRSMYPD-----EP--
>XP_043622377.1
------GS-FVESE-VFGRDKDRQRITDLLLNCVD-ELPAVTIVGIGGMGKTTLAQLAYYDDKVVKHFELRLWLFVSDVFDVEKILRRVIESA----TGERCN----KFWQILHKKRYLIVFDDVWNEDEEKWDKLKPLFQ--SGSKILVTTRSEKVAMIVDNQ---SYYLKGLGDADCWALFKRRAF-CQGDKYP--NLLQIGKHMIGKCSGVPLAAKTLGSLMR-F-KED-EWLVVQNSDLW---NLDI-CIGILPSLMLSYLHLPSHLKYCFTFCCVFPKQYWIEREKLIWIWMAQGLIQSQVGTE-EDTGDDYFRELSWMSFFEEMEID-YGEMKMYKVHDLFYDLARS-LTRNDII---TLE---
>XP_043622423.1
------V-Y--SD-----FESREDTFVKALAL-EDHKSHVIALWGMGGVGKTTMMEKLKTVVT-KRMFSLIVPV-IGEFPHKHAIQDAVADYL----AINLKE----KLRGWFNKNKILVILDDVW--QLVDLNNIGL-LP--NQFKLLLTSRSRDVCIEM-VE-SI-FNVKLLANVEAQRFFWKFIN-GS-----GLDLLKLGDDIVTRCQGLPIAIKTIASTL----KSKGVWENTLTRLQH-----H---EI-NKVFEVSYNNLKEQTKSVFL-CGLYPEDFDIPTEELVRYGWGLKLFN------RRNRLNFCIKQLVNANLLIE-------RSVSIKMHDLVRAFVLQMYSKEHAS---------
>XP_043622424.1
--------H--TD-----FGSREETFEKAQAL-EGHKSHMIALCGMGGVGKTTMMQKLKANVT-KRMFDLIVEV-IGEKPN--AIQDAIADCL----NKNL-E----MLQDWLKNKKILVILDDVW--QLVDFKDIGL-LP--DQFKVLLTSRNRDVCTSM-VV-SI-FNVNVLEEAEAQDFFWKFIE-DS-----GPDLRKLGDNIVRRCQGLPIAIKTIAITL----KSTAMWKDTLTKLQH-----H---KT-NEIFQVSYNNLEEEIQSIFL-CGLYPEDFDIPREELMMYRWGLKLFN------NRDRVNACIEHLVNANLLIE-------HAGSIKMHDLVRSFVLKMYSKEH-----------
>XP_043622779.1
--SSRYGP-KV---HLVAMERDL------M----NDEFKVFGITGVAGIGKTTLCQQIFNLESVRKHFCPRIWVCLSRQPKDREVVARILKCL---------ED---GLKRLLRGRRYLLVLDDAW-CDIKDFSHLTQALP--KGGTIICSSRSQNLL-----K-------RMLGKEASLTVMKRQTD-AIDNEFPE-DLTRLKKEILKKCDGIPLAATLLAKIAR------------------------------------------------------------------------------------------------------------EG----------------------------------
>XP_043623002.1
--ITR-TS-LVTSS-IVGREADKKALLDKLL--RD-EFSIVPIVGMGGIGKTTLARLLYDEKQVKDHFQLKAWVCVSDVFDSFDISKVIFQSV----TGENKE----ALRDQLMGKQFLLVLDDVWSESFEDWESLVGPFL--PGSKIIMTTRKHQMLKKLGNN---PHYMQSLSHDDSMILFAQHAL-GENNSHP--MLKPHGEGIVKKCDGLPLALRALGRSLR-T-NDQE-WKELLYSEIW---MLQ---DGIVPALRLSYHDLPAHLKQLFAYLALFPKGYVFDREDLILLWMAEGFLHQTIQWKLERLGHEYFEELLARSFFQRVPN----EESLFVMHDLMNDLATF-VADDFFA---SL----
>XP_043623184.1
--INR-TS-LFPNS-IVGREAEKEIMLQKLL--GD-EFSIIPIVGMGGIGKTTLARLLYNEPKVKQHFELRAWVCVSDEFDSFSISKVIYEAT----ASEEKKEK--ALRDQLMGKQFLLVLDDVWSERIVDWNTLVPPFH--PGSKIIITTRKTQLLQQLGDN---PYELNKLSQEDALSLFAQHAL-GATNSYP--TLRLYGEGIVRKCDGLPLALKSLGSLLR-T-NE-EKWKELLESEIW---SLK---GGILPALRLSYLDLSACLKQLFAYSCLFPKDYTFEKEDLIFLWMAEGFLLESSTSKM--LGEEHFDELLSRSFFQHVPN----DESLFMMHDLMNDLATS-VAGEFFI---RLD---
>XP_043623185.1
--INR-TS-LFPNS-IVGREAEKEIMLQKLL--GD-EFSIIPIVGMGGIGKTTLARLLYNEPKVKQHFELRAWVCVSDEFDSFSISKVIYEAT----ASEEKKEK--ALRDQLMGKQFLLVLDDVWSERIVDWNTLVPPFH--PGSKIIITTRKTQLLQQLGDN---PYELNKLSQEDALSLFAQHAL-GATNSYP--TLRLYGEGIVRKCDGLPLALKSLGSLLR-T-NE-EKWKELLESEIW---SLK---GGILPALRLSYLDLSACLKQLFAYSCLFPKDYTFEKEDLIFLWMAEGFLLESSTSKM--LGEEHFDELLSRSFFQHVPN----DESLFMMHDLMNDLATS-VAGEFFI---RLD---
>XP_043623666.1
-------H---TLPLLFGMEDSIDFISSWLD--GSHTSDILTIIGMGGIGKTSLAKYVHGS--YCHLFKKSSFESIGEKCAA-VLQKQLYGDI----SKT-SQ----MIKRAVR-KKVFLVLDNID--SVDQLHALLG--Y--PGSKIIITTKDVSLV---PVQ-KK-CLIEGLHKKASSQLLSHHAF-MSD--RPK-G--AVSEKVMAYCGGHPLALKVLGGSL----KSVAEWEDCIIGLKE-------EPSRIQKALQMSFDSMPNNDKELFK-IACF--DRVFAETIL-----------------NGIRARKGISNLIDRCLLTIG-------GNCLMMHQLLQEMGRDSVRQESLG-----KP--
>XP_043623675.1
-------N---IKDKLVGMKENVAEIESWLD---SPNSTILLIDGIGGIGKTTIAKLIFNM--NYREFDGCCFRNIRKISNQQRLQRQLLSSI----FKSQQK----KIINAIK-KKVLLVLDDVS--TPSQLESLLG--Y--SGSKVIITTRQKSLA-----I-KI-KTIQNLSKNDSFELFSLHAF-PQN--Q--RL--EQTRQVIRHCENLPLALEVLGTYL----KNNSQWEETISKLDN-------SPHGIQKVVQLTYDSSLDNEKFVFQ-IARF--DEDFIVKVL-----------------SKQYPTTKI----------------------------------------------------
>XP_043624210.1
------TPSYI---TLQGVLDKI------LLP--NEDLKAIRVLGMLGAGKTTILQNLNNHEKVASMYERVIWVTVSEENNKENLSTEMLQHV---------ERL--RIKEEL-AVKYLLLLDDVK------LDMIGI-----KGSKIVMTTKYRHVR----LS----IEVKKLSQSESWNMFDRLLA------LPNAQLQRTTFKAVSLCGGHPLMIKMAARIFK-AIEIEISWSDGLQMLRRWPEKGNNDP---KDLLKFCCDHLN-EQKPCFLYSALYPEDTEISTERLLDCWAAENFLK------SKVGGRNILRHLKNVIL---LE---EGSGQHVRMHKLIRATALNILSEEMKD--CLVKT--
>XP_043624211.1
------TPSYI---TLQGVLDKI------LLP--NEDLKAIRVLGMLGAGKTTILQNLNNHEKVASMYERVIWVTVSEENNKENLSTEMLQHV---------ERL--RIKEEL-AVKYLLLLDDVK------LDMIGI-----KGSKIVMTTKYRHVR----LS----IEVKKLSQSESWNMFDRLLA------LPNAQLQRTTFKAVSLCGGHPLMIKMAARIFK-AIEIEISWSDGLQMLRRWPEKGNNDP---KDLLKFCCDHLN-EQKPCFLYSALYPEDTEISTERLLDCWAAENFLK------SKVGGRNILRHLKNVIL---LE---EGSGQHVRMHKLIRATALNILSEEMKD--CLVKT--
>XP_043625357.1
--VNR-TS-LFPNS-IVGREVEKEIILKMLL--GD-EFSVIPIVGMGGIGKTTLARLLYNEPKVKQHFELKAWVCVSDEFDSFNISKVIYEAT----ASEEKKEK--ALRIKLAGKRFLLVLDDVWSENIEDWNTLVPPFH--PGSKIIITTRKKQLLQQLGDN---PYHLNKLSPEDALSLFAQHSL-GATNSYP--TLRLYGEGIVQKCDGLPLALKSLGTSLK-T-NE-EDWKELLDSKIW---SLK---GGILPALRLSYHELSASLKQMFAYSSLFPKDYVFEKEDLILLWMAEGFLHKSTIGDMERLGEKYFDDLLSKSFFEYVDS----DKSLFVMHDLMNDLATS-IAGSFFV---RLD---
>XP_043625358.1
--VNR-TS-LFPNS-IVGREVEKEIILKMLL--GD-EFSVIPIVGMGGIGKTTLARLLYNEPKVKQHFELKAWVCVSDEFDSFNISKVIYEAT----ASEEKKEK--ALRIKLAGKRFLLVLDDVWSENIEDWNTLVPPFH--PGSKIIITTRKKQLLQQLGDN---PYHLNKLSPEDALSLFAQHSL-GATNSYP--TLRLYGEGIVQKCDGLPLALKSLGTSLK-T-NE-EDWKELLDSKIW---SLK---GGILPALRLSYHELSASLKQMFAYSSLFPKDYVFEKEDLILLWMAEGFLHKSTIGDMERLGEKYFDDLLSKSFFEYVDS----DKSLFVMHDLMNDLATS-IAGSFFV---RLD---
>XP_043625359.1
--VNR-TS-LFPNS-IVGREVEKEIILKMLL--GD-EFSVIPIVGMGGIGKTTLARLLYNEPKVKQHFELKAWVCVSDEFDSFNISKVIYEAT----ASEEKKEK--ALRIKLAGKRFLLVLDDVWSENIEDWNTLVPPFH--PGSKIIITTRKKQLLQQLGDN---PYHLNKLSPEDALSLFAQHSL-GATNSYP--TLRLYGEGIVQKCDGLPLALKSLGTSLK-T-NE-EDWKELLDSKIW---SLK---GGILPALRLSYHELSASLKQMFAYSSLFPKDYVFEKEDLILLWMAEGFLHKSTIGDMERLGEKYFDDLLSKSFFEYVDS----DKSLFVMHDLMNDLATS-IAGSFFV---RLD---
>XP_043625360.1
--VNR-TS-LFPNS-IVGREVEKEIILKMLL--GD-EFSVIPIVGMGGIGKTTLARLLYNEPKVKQHFELKAWVCVSDEFDSFNISKVIYEAT----ASEEKKEK--ALRIKLAGKRFLLVLDDVWSENIEDWNTLVPPFH--PGSKIIITTRKKQLLQQLGDN---PYHLNKLSPEDALSLFAQHSL-GATNSYP--TLRLYGEGIVQKCDGLPLALKSLGTSLK-T-NE-EDWKELLDSKIW---SLK---GGILPALRLSYHELSASLKQMFAYSSLFPKDYVFEKEDLILLWMAEGFLHKSTIGDMERLGEKYFDDLLSKSFFEYVDS----DKSLFVMHDLMNDLATS-IAGSFFV---RLD---
>XP_043625361.1
--VNR-TS-LFPNS-IVGREVEKEIILKMLL--GD-EFSVIPIVGMGGIGKTTLARLLYNEPKVKQHFELKAWVCVSDEFDSFNISKVIYEAT----ASEEKKEK--ALRIKLAGKRFLLVLDDVWSENIEDWNTLVPPFH--PGSKIIITTRKKQLLQQLGDN---PYHLNKLSPEDALSLFAQHSL-GATNSYP--TLRLYGEGIVQKCDGLPLALKSLGTSLK-T-NE-EDWKELLDSKIW---SLK---GGILPALRLSYHELSASLKQMFAYSSLFPKDYVFEKEDLILLWMAEGFLHKSTIGDMERLGEKYFDDLLSKSFFEYVDS----DKSLFVMHDLMNDLATS-IAGSFFV---RLD---
>XP_043625362.1
--VNR-TS-LFPNS-IVGREVEKEIILKMLL--GD-EFSVIPIVGMGGIGKTTLARLLYNEPKVKQHFELKAWVCVSDEFDSFNISKVIYEAT----ASEEKKEK--ALRIKLAGKRFLLVLDDVWSENIEDWNTLVPPFH--PGSKIIITTRKKQLLQQLGDN---PYHLNKLSPEDALSLFAQHSL-GATNSYP--TLRLYGEGIVQKCDGLPLALKSLGTSLK-T-NE-EDWKELLDSKIW---SLK---GGILPALRLSYHELSASLKQMFAYSSLFPKDYVFEKEDLILLWMAEGFLHKSTIGDMERLGEKYFDDLLSKSFFEYVDS----DKSLFVMHDLMNDLATS-IAGSFFV---RLD---
>XP_043625364.1
--VNR-TS-LFPNS-IVGREVEKEIILKMLL--GD-EFSVIPIVGMGGIGKTTLARLLYNEPKVKQHFELKAWVCVSDEFDSFNISKVIYEAT----ASEEKKEK--ALRIKLAGKRFLLVLDDVWSENIEDWNTLVPPFH--PGSKIIITTRKKQLLQQLGDN---PYHLNKLSPEDALSLFAQHSL-GATNSYP--TLRLYGEGIVQKCDGLPLALKSLGTSLK-T-NE-EDWKELLDSKIW---SLK---GGILPALRLSYHELSASLKQMFAYSSLFPKDYVFEKEDLILLWMAEGFLHKSTIGDMERLGEKYFDDLLSKSFFEYVDS----DKSLFVMHDLMNDLATS-IAGSFFV---RLD---
>XP_043625365.1
--VNR-TS-LFPNS-IVGREVEKEIILKMLL--GD-EFSVIPIVGMGGIGKTTLARLLYNEPKVKQHFELKAWVCVSDEFDSFNISKVIYEAT----ASEEKKEK--ALRIKLAGKRFLLVLDDVWSENIEDWNTLVPPFH--PGSKIIITTRKKQLLQQLGDN---PYHLNKLSPEDALSLFAQHSL-GATNSYP--TLRLYGEGIVQKCDGLPLALKSLGTSLK-T-NE-EDWKELLDSKIW---SLK---GGILPALRLSYHELSASLKQMFAYSSLFPKDYVFEKEDLILLWMAEGFLHKSTIGDMERLGEKYFDDLLSKSFFEYVDS----DKSLFVMHDLMNDLATS-IAGSFFV---RLD---
>XP_043625366.1
--VNR-TS-LFPNS-IVGREVEKEIILKMLL--GD-EFSVIPIVGMGGIGKTTLARLLYNEPKVKQHFELKAWVCVSDEFDSFNISKVIYEAT----ASEEKKEK--ALRIKLAGKRFLLVLDDVWSENIEDWNTLVPPFH--PGSKIIITTRKKQLLQQLGDN---PYHLNKLSPEDALSLFAQHSL-GATNSYP--TLRLYGEGIVQKCDGLPLALKSLGTSLK-T-NE-EDWKELLDSKIW---SLK---GGILPALRLSYHELSASLKQMFAYSSLFPKDYVFEKEDLILLWMAEGFLHKSTIGDMERLGEKYFDDLLSKSFFEYVDS----DKSLFVMHDLMNDLATS-IAGSFFV---RLD---
>XP_043625367.1
--VNR-TS-LFPNS-IVGREVEKEIILKMLL--GD-EFSVIPIVGMGGIGKTTLARLLYNEPKVKQHFELKAWVCVSDEFDSFNISKVIYEAT----ASEEKKEK--ALRIKLAGKRFLLVLDDVWSENIEDWNTLVPPFH--PGSKIIITTRKKQLLQQLGDN---PYHLNKLSPEDALSLFAQHSL-GATNSYP--TLRLYGEGIVQKCDGLPLALKSLGTSLK-T-NE-EDWKELLDSKIW---SLK---GGILPALRLSYHELSASLKQMFAYSSLFPKDYVFEKEDLILLWMAEGFLHKSTIGDMERLGEKYFDDLLSKSFFEYVDS----DKSLFVMHDLMNDLATS-IAGSFFV---RLD---
>XP_043625368.1
--VNR-TS-LFPNS-IVGREVEKEIILKMLL--GD-EFSVIPIVGMGGIGKTTLARLLYNEPKVKQHFELKAWVCVSDEFDSFNISKVIYEAT----ASEEKKEK--ALRIKLAGKRFLLVLDDVWSENIEDWNTLVPPFH--PGSKIIITTRKKQLLQQLGDN---PYHLNKLSPEDALSLFAQHSL-GATNSYP--TLRLYGEGIVQKCDGLPLALKSLGTSLK-T-NE-EDWKELLDSKIW---SLK---GGILPALRLSYHELSASLKQMFAYSSLFPKDYVFEKEDLILLWMAEGFLHKSTIGDMERLGEKYFDDLLSKSFFEYVDS----DKSLFVMHDLMNDLATS-IAGSFFV---RLD---
>XP_043625369.1
--VNR-TS-LFPNS-IVGREVEKEIILKMLL--GD-EFSVIPIVGMGGIGKTTLARLLYNEPKVKQHFELKAWVCVSDEFDSFNISKVIYEAT----ASEEKKEK--ALRIKLAGKRFLLVLDDVWSENIEDWNTLVPPFH--PGSKIIITTRKKQLLQQLGDN---PYHLNKLSPEDALSLFAQHSL-GATNSYP--TLRLYGEGIVQKCDGLPLALKSLGTSLK-T-NE-EDWKELLDSKIW---SLK---GGILPALRLSYHELSASLKQMFAYSSLFPKDYVFEKEDLILLWMAEGFLHKSTIGDMERLGEKYFDDLLSKSFFEYVDS----DKSLFVMHDLMNDLATS-IAGSFFV---RLD---
>XP_043625395.1
-------N---IDEKLVGITENIAKIESWLD---SPNAVIYVIDGMGGIGKTTVAKCVYNS--NFREYDCSCFANICDASSHSRLQSQLLSTI----LKSEKE----KIIDAVK-KKVLLVLDDVT--TSQQLNALLG--Y--PGSKVIITTRH------------------------------------------------------------------------------------------------------------------------------------------------------------------------------------------------------------------------
>XP_043625427.1
-------N---IKEKLVGRNKDVAEIESWLD---SPNSTILLINGMGGVGKTTIAKCVYNM--NYREYEGSCFANVNEKSNQSLLQRQLLSTT----LKSEKE----KVANAIN-KKVLIVLDDVA--TLRQLDTLLG--Y--AGSKVIVTTRHTWLS-----T-MV-QTIRTLSNDDSIELFSLYAF-PQK--QPIQS--EQVNQVIHHCEGLPLALEVLGSNL----KSIPQWKDAMSKLEK-------YPDGIQKVLQLSYDSLEHHDKDLFL-YACF--DEDFIVKVL-----------------GKLYPIIGIKNLTDRGLLYIE-------YGKVGMHQLIREMGKQVVRQESPK-----DP--
>XP_043625433.1
----------------------MQDLELLLI--GLDDVRMIGIKGMGGAGKTTLARAIFDK--ISTQFEARSFEN---VSKASSLQNQVLADV----SKD-QC----MMKLRLG-KRVLVVLDDVD--HISHLEALAG-FK--PGSRIIITTRDEQVLL-S-VS--I-HYIHLLSDEEATRLFSRYAF-GKD--IPV-E--KESLKVVRYANGLPLTVKVLGSLL----KEKPQWIDTLAGLKT-------IPEETVKKLEISYESL-DEHKKIFL-VACF--KTEDAIRML-----------------DGF---------QRKSLITITE---FDRYEQICMHDHIEEMGKNIVRRSHPD-----DP--
>XP_043625969.1
--DDR-TS-LIESK-VLGREGDKEVLLENLL--RT-ESSIVSIVGMGGIGKTTLARLLYNDQKVKDHFEIRAWVCVSDEFDVLNISKAIYQAL----GGEDKP----AIKEIVLMKRFLVVLDDVWNEDHKKWDLLKSVFD--RGSKIMVTTRKKKVALVMDPQ---PYKLEVLKDEIALSLFAQSAL-VEKNKHQ--SLEFIARGIVKKCDGLPLALVTLGRVLK-T-NDD-EWVELLNSEVW---NLQ---SDILPSLKLSYYDLPSHLKQLFAYCSIFPKDHEFEKNELVLLWMAQGFLSKTK-GNKESLGRRYFEELQSRSFFQPSVN----RESRYMMHDLIHDLAIS-VAGEFFFF-DLLD---
>XP_043626252.1
--KK-----TI------------EKLMKQLTS--NSKLQIISVFGEVGTGKTAHVKTIYNKLEVKNKFSCRAMVVLAAKCSVRHLLMTLLQQV---------TSL--KLNEFLKDQKYLIVMIDVTSADL--LKQLKGALPD-NGSRVVITT--EEVASF----TSH-H-FKPLDVEDGLKFFTKKIW-GPKGPFPT-DVMELKNKIAERCKGTPLRIIMLAGLLS-T-AIYEDWLSVFEQHNFVT-------KSPYDILAVCYNDLTLHLKLCFLYLGLFRKGFEIPVRRLFRLWLAEGFVKP-----EEDIVEGYLDDLVKRNMVEITKRS-DESPKKCRMMGVLHDIFLPRAVQIGLFHLQKSD---
>XP_043626385.1
-------SVNT-DEKLVGIKQRMQDLELFLT--GLDDVRMIGIKGMGGAGKTTLARAIFDK--LSIQFEARTFENVREVSKASSMQKQILIDV----LKD-QW----MMKMRLG-KKVLVVLDDVD--QLSQLEALAG-FK--PGSRIIITTRDEQVLL-S-VS--I-HHVDLLSDEEAMHLFCRYAF-GKD--VPV-E--KESLEVVRYAAGLPLTVKVLGSSL----KDKPEWIDTLARLKT-------IPEETIRKLGLSYESL-DEHKKIFL-VACL--KMEDAIRML-----------------DGFHARNGLRVLQRKSLITITP---FDRSEQICIHDHIEEMGKNIVRSLHPD-----DP--
>XP_043626387.1
-------SVNT-DEKLVGIKQRMQDLELFLT--GLDDVRMIGIKGMGGAGKTTLARAIFDK--LSIQFEARTFENVREVSKASSMQKQILIDV----LKD-QW----MMKMRLG-KKVLVVLDDVD--QLSQLEALAG-FK--PGSRIIITTRDEQVLL-S-VS--I-HHVDLLSDEEAMHLFCRYAF-GKD--VPV-E--KESLEVVRYAAGLPLTVKVLGSSL----KDKPEWIDTLARLKT-------IPEETIRKLGLSYESL-DEHKKIFL-VACL--KMEDAIRML-----------------DGFHARNGLRVLQRKSLITITP---FDRSEQICIHDHIEEMGKNIVRSLHPD-----DP--
>XP_043626388.1
-------SMNV-DENLIGMKQRMENLESFLI--GVNDVRMIGIKGMGGAGKTTLARVIFDR--LSVQFEAKSFENVREVSKASSLQKQIISDL----SKD-QD----MMKRKLG-RKVLVILDDVD--HKDQLEVLAG-FM--LGSRIIITTRDEQVLI-A-VK--I-CDVNLLSDEEGLCLFSRYAF-GRN--IPN-K--MLSLNVVRYAAGLPLTIKVLGSFL----KDEPVWIDAIERLKT-------IPKDTLEKLELSYMSL-DDYKEMFL-VACF--DKDKAIRLL-----------------LGFHAKTGIRVLEQKSLIMTTE---F-----LHIHDHLEEMGKNIVRRLHPD-----EP--
>XP_043626694.1
-------N---IRDKLVGMKEDVVEIELWLD---SPSSTILLIHGMGGIGKTTIAKCVYNK--NCREYDGCCFKSI-----NERLQSQLLSTI----CKSQKE----KIMKAIN-KKVLLVLDDVA--TPSQLDALLG--Y--SGSKVIITTRHMSLL-----T-KV-KTIKTLSTNDSVELFSLYAF-PQN--QPIQS--EQVRQVIHYCKGLPLALKVLGSNL----KNNAQWKDAMSKLEK-------YPDVIQRVLQLSYDSLEQHDKDLFL-IACF--DEDFIVSVL-----------------GKLYPIIGIKNLIDRSLLYIE-------SGKVEMHQLIRDMGKEVVRQESPK-----DP--
>XP_043626709.1
-------P---YLDHAVGIEPRAQNLISELL---DPAPSITAVVGKSGSGKTTLIKAVYDR--IVPNFEASCFENVRFYKDD-NLRRDVISRF----NGVDYGIY--QIIKCVN-QKVLLVLDDVV--KYEQLQALGIAFY--EGSRILVTTTDKQSLV-S----TS-YNMKLLNYQESFELFTKILY-EEG-----DE--EFVFEIVYRAGGLPLMLNVWGLHF----HEREKWPRLLKEIRR-------ISEDVQMKLKVSYDSL-PRAKKVFL-IACI--YTHSV---------------------KFGYIDIEIQNLKDKGLIFE--------------------------DHFYDD-----RP--
>XP_043626868.1
--------VDVYMNPVVGIEPRMQEVISLLG--SEDDVCVLAISGPVGIGKTEIAKATYNHL-IHFKAQYCCFPNVKALFGGVDLQKMMISNL----GND-ESY---MIERLIH-QKVLLVLDDVD--NDEQLKILGM-FG--PGSRIIVTTRDGSVTG---LK-AT-YEPRMLDESESMEVFCLTAF-GQK--HPK-E--EVSREAMSWGAGRPGVL-----------------------------------------------------KDTAV-LRCF-----------------------------------------------------------------------------------------
>XP_043627235.1
--INR-TS-IVEPN-IVGRQDEKAELLQKLLVTGD-EFSIVPIVGMGGVGKTTLARLLYNENQVIEHFELKAWVCVSDDFDSFSISKVIYQSV----TGENRE----ALRNHLQDKMLLLVLDDVWSESCEDWETLVGPIH--HGSKIIMTTRKEQLLKKLGDH---LQKLSCLSLDDALSLFAQHAL-GVNNLHP--TLRPHGEGIAKKCNGLPLALKALGRLLR-T-DEED-WKEVSESEIW---RLK---GGIVPALRLSYLDLSACLKRLFAYCSSFPKDFMFDRENLVLLWTAEGLLHQTLPTNWERLGHEFFEELLSRSFFQHAPN-----ASFFIMHDLMNDLATS-VAGEFFL---RLN---
>XP_043627236.1
--INR-TS-IVEPN-IVGRQDEKAELLQKLLVTGD-EFSIVPIVGMGGVGKTTLARLLYNENQVIEHFELKAWVCVSDDFDSFSISKVIYQSV----TGENRE----ALRNHLQDKMLLLVLDDVWSESCEDWETLVGPIH--HGSKIIMTTRKEQLLKKLGDH---LQKLSCLSLDDALSLFAQHAL-GVNNLHP--TLRPHGEGIAKKCNGLPLALKALGRLLR-T-DEED-WKEVSESEIW---RLK---GGIVPALRLSYLDLSACLKRLFAYCSSFPKDFMFDRENLVLLWTAEGLLHQTLPTNWERLGHEFFEELLSRSFFQHAPN-----ASFFIMHDLMNDLATS-VAGEFFL---RLN---
>XP_043627267.1
--WQR-LS-LFEDE-IVGMDDNKETMMEWLM--NS-DRMVISVVGMGGLGKTTLVTKVYNDPVIQRYFDCWAWVSVSDEL-LRSMIKKLFGAK----SVRVPSDL--MLIDHLHKKRYVIILDDVWEILL--WPRIRSAFP--LGSRVIFTTRNDDVAISVGGK---VLRLEPLGEHDSWALFCRKAF-WSDLCCPI-ELEELARAITTKCGGLPLAIVAIGGLVC-S-KTGVELKKIYDSLNW---ELSNNPESVKGILTLSFNDLPFYLKHCFLYCCVFRDGYPIKRKKLIRLWVAEGFILERK---VEEVAEEYLTELSLRSMIQVTETN-TGRVKTFRVHDVMRELAMTTSEKDNFC--SAYD---
>XP_043627290.1
-------K---TPAHLTGMETRAKHINFWLT---RPSAEALAICGMGGIGKTTLAQYIYNS--NKLNFESSSFMEIGKHNKQPGLQKQLLADI----SGL-KN----KIEDAMV-KKVLIVLDDID--DKDQIGALVG--H--TKIKIIITTRSLDIR---GIS-KV-YKLKLLNDHESLELLSFHAF-GST--VPL-K--DLAVQLAQYCAGNPLALKVLGSSLTVSARSRNHWISRIRFIKS----SKGDLNNILGILKTSYDSLPFRDRELFL-IAFF--YEDDVVQIL------------------DWHARAGINVLNDRCLLTIS-------SKKLMMHQLLQEMGRTIVKEES-K-----DP--
>XP_043627362.1
-----------E-ETVVGFEDDTIKLLDRLTG--SKKLEIITILGMPGLGKTTLARRLYGDPYIVYFFHIRAWSCVSQDYVKRDVLLGVLSSF-----RQLTHII--QIYRELKGQRYLVVLDDIWDNKA--WKELIIYFPD-NGSRILVTTRNNNLELE--AS----HRLRLRTARESWRILQTMIF-KNG-NSPW-RLHDVGKQISRKCCGLPLALSITAGLL--R-WTRASWKEVAESLSD---YIVSDPNQYMDALSLSYNHLPQQLRPCFLYLGAFPGDCDIPVHKLIWLWVAQGFIDQT-GS-KEDVAEDYLKDLLGRSLIIVSKTG-DGQIKACHVHDLLRSLCLWKAKEEGFS--PINY---
>XP_043627363.1
-----------E-ETVVGFEDDTIKLLDRLTG--SKKLEIITILGMPGLGKTTLARRLYGDPYIVYFFHIRAWSCVSQDYVKRDVLLGVLSSF-----RQLTHII--QIYRELKGQRYLVVLDDIWDNKA--WKELIIYFPD-NGSRILVTTRNNNLELE--AS----HRLRLRTARESWRILQTMIF-KNG-NSPW-RLHDVGKQISRKCCGLPLALSITAGLL--R-WTRASWKEVAESLSD---YIVSDPNQYMDALSLSYNHLPQQLRPCFLYLGAFPGDCDIPVHKLIWLWVAQGFIDQT-GS-KEDVAEDYLKDLLGRSLIIVSKTG-DGQIKACHVHDLLRSLCLWKAKEEGFS--PINY---
>XP_043627395.1
--INR-TS-MVEPC-IVGRQVEKEALLQRLLAMRD-EFTIVPIVGMGGVGKTTLARVLYNEKQVEKHFELKAWACVSDNFDSFTISKVIYQSV----TGENKE----ALRDRLRDKMFLLVLDDVWSESCEDWETLVGPIH--RGSKIIMTTRKEQLLRKLGED---LNQLPSLSPDDALSLFAQHAL-GVNDSHP--MLRPHGEGIVKKCNGLPLALKALGRLLR-T-DEEDYWKEVLNSEIW---RLE---GGIVPALRLSYHDLSACLKRLFAYCSSFPKDHMFDRENLVLLWMAEGLLHQSPSTISEHLGHKYFDELLSRSFFQHAPN-----ASLFVMHDLMNDLATF-VAGEFFL---RLE---
>XP_043627400.1
--KSN-TS-LAAST-IIGREEDKEKLLLKLL--VD-EFSVVPLVGLGGVGKTTLARLLYNETRVNDHFELKSWVCVSDEFDVFKISETIFRSV----TGEDRK----DLREQLKDKRFLLVFDDVWSESYDEWENLVRPFH--LGSKIIITTRKESLLRKLGDR---LDHLRSLSHDHAVSLFVEHAL-GVHTLYP--GLKPLGEGIVKKCGGLPLALKAMGRLLR-T-NE-EEWNDVLNSEIW---DLE---DEIVPALRLSYHDLPAYLKQLFAYCSLFPKDFVFDKEKLVLLWMAEGYLKHSPAGSKERLGNEYFQLLLSRSFFQQDPN----DESLFVMHDLMNDLATF-VAGEFFI---RFD---
>XP_043627416.1
------VP---VGENLVGVDARLSKLDLERI--GSSKVNMIGICGVSGIGKTTLAKAIYNS--MYVYFEGSCFEDVQGITKRHQVQMQLINKI----MKT-ED----VIKQRVC-EPILIVLDDVD--HHEQLEALAG-FC--PGSLIIFTSKDKQLLR-S-V--KI-YDVEFLNDREDIELFCLYAF-GQT--YPT-K--ELSYQVVKCLQGHPLALKVVGNAL----KSARLWRSELDRLQM-------YPSEIQQKLRPSFDLL-FDQKRIFL-IACS--NIDLSVRVL-----------------ENCFADANIDVLVDKSLITIS----TD---SLQMHELIRSMAREVI-REESY-----RP--
>XP_043627447.1
------VP---VGENLVGVDARLSKLNLVHI--GSSKVNMIGICGISGIGKTTIAKAIYNS--MYAYFEGSCFEDVKGVTERQQVQKQFINKI----MKT-ED----LIKKKVC-EPIFLVMDNVD--HHEQLEALAG-FC--PGSLIIFTGKDKQLLR-S-V--TI-YDVEFLDDREDIQLFCLYAF-GQT--YPT-K--ELSYEVVKCLQGHPLALKVVGNAL----KSTRIWRSELNKLQK-------YPAEIQKRLRPSFDLL-FDQKSIFL-IACS--NIDLCVRVL-----------------ENCFADANIDVLVDKSLITIT----LD---SLQMHELIRSMAREVL-REESD-----RR--
>XP_043627448.1
------VP---VGENLVGVDARLSKLNLVHI--GSSKVNMIGICGISGIGKTTIAKAIYNS--MYAYFEGSCFEDVKGVTERQQVQKQFINKI----MKT-ED----LIKKKVC-EPIFLVMDNVD--HHEQLEALAG-FC--PGSLIIFTGKDKQLLR-S-V--TI-YDVEFLDDREDIQLFCLYAF-GQT--YPT-K--ELSYEVVKCLQGHPLALKVVGNAL----KSTRIWRSELNKLQK-------YPAEIQKRLRPSFDLL-FDQKSIFL-IACS--NIDLCVRVL-----------------ENCFADANIDVLVDKSLITIT----LD---SLQMHELIRSMAREVL-REESD-----RR--
>XP_043627520.1
-------K---IPPNIIGMDAREKEIKSWI----QSESKYLVIYGMAGSGKSTLAQYIVYL--NFQRFESVSIEHIGRKCKEPKLQEQLCTDM----LRG-KD----TIEVLLQ-TKALIVLDDIV--KESQLEDLLG--N--KESKIIVTTDN-DIS---EKS-EE-YKMKLLNDEESLELLSLHAF-RSK--TPR-K--ELAKRVVEYCEGSPLALEVLGSSLS---NSIRSWESALNLFGK-------DFSDIFGVLKRSYDSLPDSEKELFL-IACF--DMDYIVKIL------------------EYSAESKIKTLIKRCFLYVM-------NKQLMMHRLLQEMGRSLVDRESRI-----F---
>XP_043627521.1
-------K---IPPNIIGMDAREKEIKSWI----QSESKYLVIYGMAGSGKSTLAQYIVYL--NFQRFESVSIEHIGRKCKEPKLQEQLCTDM----LRG-KD----TIEVLLQ-TKALIVLDDIV--KESQLEDLLG--N--KESKIIVTTDN-DIS---EKS-EE-YKMKLLNDEESLELLSLHAF-RSK--TPR-K--ELAKRVVEYCEGSPLALEVLGSSLS---NSIRSWESALNLFGK-------DFSDIFGVLKRSYDSLPDSEKELFL-IACF--DMDYIVKIL------------------EYSAESKIKTLIKRCFLYVM-------NKQLMMHRLLQEMGRSLVDRESRI-----F---
>XP_043627522.1
-------K---IPPNIIGMDAREKEIKSWI----QSESKYLVIYGMAGSGKSTLAQYIVYL--NFQRFESVSIEHIGRKCKEPKLQEQLCTDM----LRG-KD----TIEVLLQ-TKALIVLDDIV--KESQLEDLLG--N--KESKIIVTTDN-DIS---EKS-EE-YKMKLLNDEESLELLSLHAF-RSK--TPR-K--ELAKRVVEYCEGSPLALEVLGSSLS---NSIRSWESALNLFGK-------DFSDIFGVLKRSYDSLPDSEKELFL-IACF--DMDYIVKIL------------------EYSAESKIKTLIKRCFLYVM-------NKQLMMHRLLQEMGRSLVDRESRI-----F---
>XP_043627650.1
-------K---RKANLVGMDNWQKEIEDWL----RSRAQILVVWGMGGIGKTTLARHIVYS--KWENFRSISIEDVGNKSTE-ELQQKLLRDI----LQG-KK----KIENALT-EKAIIVLDNIV--EPGHLFLLLG--E--TQCKIIITTRERNP----QTS-QD-LEMKSLDMNDSLELLSLHAF-GSK--ALI-D--HLVEKALQYCEGNPLALEVLGSSLS---NK-QLWESRLNSFET-------ELARIHCVLIGSYESLPDCDRELFL-IACF--DMDYVAKIL------------------DYSALSGIETLFKRCLLSVS-------DKKLMMHRMFQEMAKTIVYKESPK-----NP--
>XP_043627794.1
-------K---IPPHLTGMDTRAEDINFWL----KEDAEVLAICGVAGSGKTTLAKYIYES--NLPKFESSSFEDIGKICEQPTLQVQLLAEI----LGD-KK----QIEKALK-KKVLIVLDDID--KKEQLEALIG--N--TKSKIIITSRLSSVQ---GTH-KE-HTLKLLNEHESLELLCWHAF-GSK--LPM-K--ELALKAAQYCLGNPLALKMLG-SLFVSANNIEYWTNTLNLLER-------EPYRIQGILRMSFEYLPITYRELFL-IACF--DEDYVVKIL------------------DYCATAGIVTLIDRCLLTVS-------SKKLMMHGLFIEMARRMVVEESPT-----NP--
>XP_043627796.1
-------K---IPPHLTGMDTRAEDINFWL----KEDAEVLAICGVAGSGKTTLAKYIYES--NLPKFESSSFEDIGKICEQPTLQVQLLAEI----LGD-KK----QIEKALK-KKVLIVLDDID--KKEQLEALIG--N--TKSKIIITSRLSSVQ---GTH-KE-HTLKLLNEHESLELLCWHAF-GSK--LPM-K--ELALKAAQYCLGNPLALKMLG-SLFVSANNIEYWTNTLNLLER-------EPYRIQGILRMSFEYLPITYRELFL-IACF--DEDYVVKIL------------------DYCATAGIVTLIDRCLLTVS-------SKKLMMHGLFIEMARRMVVEESPT-----NP--
>XP_043627937.1
----R-TS-LVVTS-VVGRERDQEILLGKLL--GN-EFSVVSIVGLGGIGKTTLAQVLYNNKKVKDHFQLKSWVCVSDEFDVFSISMAIFIDV----GGVDKN----ALSEKLSNKRFLLVLDDVWNEDINQWDLLQRPFS--PGSKIIVTTRKNKVATVVDTQ---AYPLEILSNEEALCLLAQNGF-GRQNSHP--TFKLIGEGIADRCGRLPLALITIGRVLR-S-NYE-EWEELLNSEIW---NLLN---NILPALRLSYYDLPPHLKQMFAYCCLIPKGYVFHMHELVLLWMAEGFLHRSN-GNIEKFGLQCFRELESRSFFQHLTS----DKSRYTMHDLISDLAMN-VAGEFFY---MLG---
>XP_043627974.1
-------FLSV-EGKLIGMESRVNDVVSVLI--GSDDVRMIGIKGMGGAGKTTLARAVFDH--ISIWFEGKSFENVREVSKASKLQEQIMSDV----LND-QP----IMKKMMG-QKVLVVLDDVD--NVEQLEALAG-FN--TGSRIIITTRDEQVLV-A-VD--V-QDVNLLSHEEALCLFSRYAF-GKE--IPI-K--ELSDQVVCYAAGLPLTIRVLGSFL----KNEPEWKDAIERLKE-------IPKETLEKLELSYTGL-DDYKEIFL-VACI--GKDKAIEML-----------------EGFRARIGLKVLEQKSLIT-TG---YE---VLEMHDHIEEMGKNIVRRLHPD-----DP--
>XP_043628018.1
-------R---TPARQTGIETRAEVINSWLN---QPGANALTVFGMGGSGKTTLAQYIYNS--NKQNFESSSFEDIGKHCKQPGLQKQLLGDV----LGG-RN----KIEHALT-KRVFIVLDDID--DQDQLSNLLG--H--TQSKIIITTRLLDIH---RIP-QM-YELELLNDEESLELLSWHAF-GLE--TPM-T--ELAVQLAQYCGGNPLALKVLGSSLYVRDSRMEIWRSRMNSLNS----LKGELSKIQGVLQKSFDSLPTSEKELFL-IACF--YKYDIVTIL------------------DLYARSGIMTLVNRCLLTLEP------NGKLVMHQLIQDMGRKIVSEES-K-----DP--
>XP_043628078.1
--TSR-TS-LPSSE-IIGREGKKKELLGKLF--GD-EFSVVPIVGMGGVGKTTLARSLYNETTVKDHFKLHAWVCVSDDFDVFKITETIYREM----ASENKE----ALAEQLKEKRFLLVLDDIWSEKYVDWEILVKPLH--PGSKIIITTRKEGLLKQIGDH---PDKLEKLSHDDAMSLLARHAL-DVDNLHT--DLKPHGEGIVKMCGCLPLALKVIGRLLR-T-NE-QSWQQVLNNKIW---QID---NNIVPALRLSYLELSACLKQLFTYNSFFPKDFLFDKRELVLLWVAEGFIKQSAGSMLESLGHKYFEELLSRSFFQHAPN----DESLFVMHDLLNDLATF-VAEDFFL---MLD---
>XP_043628086.1
--TSR-TS-LPSSE-IIGREGKKKELLGKLF--GD-EFSVVPIVGMGGVGKTTLARSLYNETTVKDHFKLHAWVCVSDDFDVFKITETIYREM----ASENKE----ALAEQLKEKRFLLVLDDIWSEKYVDWEILVKPLH--PGSKIIITTRKEGLLKQIGDH---PDKLEKLSHDDAMSLLARHAL-DVDNLHT--DLKPHGEGIVKMCGCLPLALKVIGRLLR-T-NE-QSWQQVLNNKIW---QID---NNIVPALRLSYLELSACLKQLFTYNSFFPKDFLFDKRELVLLWVAEGFIKQSAGSMLESLGHKYFEELLSRSFFQHAPN----DESLFVMHDLLNDLATF-VAEDFFL---MLD---
>XP_043628094.1
--TSR-TS-LPSSE-IIGREGKKKELLGKLF--GD-EFSVVPIVGMGGVGKTTLARSLYNETTVKDHFKLHAWVCVSDDFDVFKITETIYREM----ASENKE----ALAEQLKEKRFLLVLDDIWSEKYVDWEILVKPLH--PGSKIIITTRKEGLLKQIGDH---PDKLEKLSHDDAMSLLARHAL-DVDNLHT--DLKPHGEGIVKMCGCLPLALKVIGRLLR-T-NE-QSWQQVLNNKIW---QID---NNIVPALRLSYLELSACLKQLFTYNSFFPKDFLFDKRELVLLWVAEGFIKQSAGSMLESLGHKYFEELLSRSFFQHAPN----DESLFVMHDLLNDLATF-VAEDFFL---MLD---
>XP_043628361.1
--INR-TS-LVASS-IVGRQREKDELVHRLLLGGD-EFSVVPIVGMGGVGKTTLARLLYDEKQVNDCFQLKAWVCVSDDFDSFTISKVIFQSL----TGENKD----ALREQLSDKRFLLVLDDVWSESCEDWETLVSPFH--QGSKIIMTTRKEKLLKKLGNH---LNQLQSLAHDYAMTLFAQHAL-GVNNSHP--TLRPHGEGIVKKCNGLPLALKALGRLLR-T-DEEEYWNEVLNSEIW---RLE---GGIVPALRVSYHDLSAPLKRLFAYCSSFPKDYMFDREELVLLWMAEGLLRQSPPTNLERLGHEYFEDLLSRSFFQHAPN-----ESFFVMHDLMNDLATS-VAGEFFL---KLD---
>XP_043628663.1
-------K---IEEKLVGIEKNVAEIESWLD---SPNAVFLFIHGMGGIGKTTISKCIYNS--NYHEYGGSCFADIHQTSKQPRLQTQLLSTL----LKSNKE----KVTNALN-KKVLLILDDIS--TRQQLATLLG--H--HGSKVIVTTRHKGLF-----E-KV-LAIQELDPYDALKLFSLYAF-HRD--HPI-I--LQSNLVVHHCRGLPLALKVLGSFL----MTLDVWEDAMRKLEA-------VPQEIQKVLQLSFDTLDTKDKDLFL-IACF--DKDFIVKLL-----------------ADLYPVVGIKNLIDRCLLYIE-------DGRVMMHQLIKEMGQEVVRQESPK-----HP--
>XP_043628671.1
-------K---IEEKLVGIEKNVAEIESWLD---SPNAVFLFIHGMGGIGKTTISKCIYNS--NYHEYGGSCFADIHQTSKQPRLQTQLLSTL----LKSNKE----KVTNALN-KKVLLILDDIS--TRQQLATLLG--H--HGSKVIVTTRHKGLF-----E-KV-LAIQELDPYDALKLFSLYAF-HRD--HPI-I--LQSNLVVHHCRGLPLALKVLGSFL----MTLDVWEDAMRKLEA-------VPQEIQKVLQLSFDTLDTKDKDLFL-IACF--DKDFIVKLL-----------------ADLYPVVGIKNLIDRCLLYIE-------DGRVMMHQLIKEMGQEVVRQESPK-----HP--
>XP_043628756.1
-------FSNN-DRNLIGMESRVKDVVLALT--DPGDVRMLGIKGMGGGGKTTLARAVFDH--ISIQFEGKSFENVREVSKASKLQKQVLSDV----LHD-QR----MMRKMMG-RKVLIVLDDVD--NIEQLEALAA-FK--AGSRILITTRDEQVLA-A-VN--I-CDVNLLSYEESICLFSRCAF-GRE--IPI-E--ELSGNVVSYAAGLPLTIRVLGSFL----KNELEWKDAIDRLKT-------IPRETLEKLELSYIGL-EDYKEIFL-VACI--YKDEAVAVL-----------------EGFHARNGLRVLEQKSLIT-SE---NG---YLGMHDHMEEMGKNIVRRLHPG-----EP--
>XP_043628757.1
-------FSNN-DRNLIGMESRVKDVVLALT--DPGDVRMLGIKGMGGGGKTTLARAVFDH--ISIQFEGKSFENVREVSKASKLQKQVLSDV----LHD-QR----MMRKMMG-RKVLIVLDDVD--NIEQLEALAA-FK--AGSRILITTRDEQVLA-A-VN--I-CDVNLLSYEESICLFSRCAF-GRE--IPI-E--ELSGNVVSYAAGLPLTIRVLGSFL----KNELEWKDAIDRLKT-------IPRETLEKLELSYIGL-EDYKEIFL-VACI--YKDEAVAVL-----------------EGFHARNGLRVLEQKSLIT-SE---NG---YLGMHDHMEEMGKNIVRRLHPG-----EP--
>XP_043629010.1
------------------MDIWRKEIDNWL----KSSAQILAVWGMGGNGKTTLARHIVYS--NWDDFGSISIEDIGSKSTE-ELQQKLLTDI----LQG-KK----KIENALT-ERALIVLDNIV--EPSHLFLLLG--E--TQSKIIITTRESNPH---QTS-QE-LKMKSLDRNESLELLSLHAF-GSK--APT-D--HLVEKALWYCEGNPLALEVLGSSLS---NK-QLWESRLNSLEK-------ELAGIHNVLIGSYESLPDSDRELFL-IACF--DKDYVVKIL------------------DYSALFGIETLCKSCLLSVS-------NNKMMMHKMLQEMARTIVYKESPK-----NP--
>XP_043629408.1
--------IEPRENHLIGIEPRIHALISLLTD-ASEEVRIVGIWGMGGIGKTTIARALFNR--IVHKFEGSSFTDVRENSSSKALQERILNNI----LGERHG----IIQERCR-KKVLLVLDDVN--DVKQLEFLAA-FG--PGSRIIITTRDQHLLSYA----DK-YKPGLLRSDQAFELFTRHAF-RKS--SPP-M--DLTNRAINCTHRLPLALKVLGSFL----REASVWGSALNTLAK-------TPVEVLDMLKLSFDYL-VLEKQIFL-IACF--DVDDVTRML-----------------DGFDPVIGISVLVEKSLITISS------NNTLDMHDLIQEMGWKVVQESAPN---------
>XP_043629409.1
--------IEPRENHLIGIEPRIHALISLLTD-ASEEVRIVGIWGMGGIGKTTIARALFNR--IVHKFEGSSFTDVRENSSSKALQERILNNI----LGERHG----IIQERCR-KKVLLVLDDVN--DVKQLEFLAA-FG--PGSRIIITTRDQHLLSYA----DK-YKPGLLRSDQAFELFTRHAF-RKS--SPP-M--DLTNRAINCTHRLPLALKVLGSFL----REASVWGSALNTLAK-------TPVEVLDMLKLSFDYL-VLEKQIFL-IACF--DVDDVTRML-----------------DGFDPVIGISVLVEKSLITISS------NNTLDMHDLIQEMGWKVVQESAPN---------
>XP_043629410.1
--------IEPRENHLIGIEPRIHALISLLTD-ASEEVRIVGIWGMGGIGKTTIARALFNR--IVHKFEGSSFTDVRENSSSKALQERILNNI----LGERHG----IIQERCR-KKVLLVLDDVN--DVKQLEFLAA-FG--PGSRIIITTRDQHLLSYA----DK-YKPGLLRSDQAFELFTRHAF-RKS--SPP-M--DLTNRAINCTHRLPLALKVLGSFL----REASVWGSALNTLAK-------TPVEVLDMLKLSFDYL-VLEKQIFL-IACF--DVDDVTRML-----------------DGFDPVIGISVLVEKSLITISS------NNTLDMHDLIQEMGWKVVQESAPN---------
>XP_043629628.1
--------TSISNEDLIGIETRLQDLKSKLI--ESGGVRIVGIWGVGGGGKTTLANSVYKE--ISNKFVGCCFENIREE-SKHRLQEKVICAV----LKQ-RH----MIMNRLH-RKVLIVLDDVD--HVDHLKALAG-FG--EGSRIVITTRDEHLLN-V-V--AI-HSIRLLNNDEGIKLFRKHAP-QNHR-RPI-G--LLSKKLVSYAGGLPLALVVLSSFL----KDTNEWVSALARLKE-------IPTDILGKLKISFDGL-PVERELFL-IACF--KKTDAMESL-----------------DGFYPVIGVKVLIQKALITISD----G---KFDMHDLIQEMGHYIVRGKISK-----NP--
>XP_043629636.1
--------TSISNEDLIGIETRLQDLKSKLI--ESGGVRIVGIWGVGGGGKTTLANSVYKE--ISNKFVGCCFENIREE-SKHRLQEKVICAV----LKQ-RH----MIMNRLH-RKVLIVLDDVD--HVDHLKALAG-FG--EGSRIVITTRDEHLLN-V-V--AI-HSIRLLNNDEGIKLFRKHAP-QNHR-RPI-G--LLSKKLVSYAGGLPLALVVLSSFL----KDTNEWVSALARLKE-------IPTDILGKLKISFDGL-PVERELFL-IACF--KKTDAMESL-----------------DGFYPVIGVKVLIQKALITISD----G---KFDMHDLIQEMGHYIVRGKISK-----NP--
>XP_043629647.1
--------SLVEDEPLIGMETRVQALKFKLI--GSGGVLMIGIWGVGGGGKTALASSVYYN--VSGKFDNCCFKNIREKASRYELQENFLSAV----LTQ-NK----LIKSRLH-RKVLIVLDDVN--HIDHLKALAG-FG--EGSRIIITTRDENLLN-A-V--VI-HHISLLDDAEAMELFSKHAS-GVY--RPT-E--LLSKDVVSYANGLPLALKVLGSFL----KDMNEWKSALARLKE-------LSDDILGTLKISYDGL-DIEKRLFL-IACF--NKVFAMDIF-----------------DGLYPVIGVKVLIQKALITISG----C---TFDMHDLVQEMGYNIVRGKHPN-----NP--
>XP_043629723.1
-------K---RKANLVGMDTWRKEIDYWL----KSNAQILAVWGMAGIGKTTLARHTVYS--NWESFVSISIEDIGSKSTK-KLQQKLLEDI----LQG-KK----KIENALT-EKALIVLDNIV--EPSQLFALIG--K--TQCKIIITTRKSNPN---SAR-QE-LEMKSLDKNDSLELLSRHAF-RSQ--YLT-D--RLVEKALWYCEGNPLALEVLGSSLS---NR-QLWESRLNSFEK-------ELARIHSVLIGSYESLPDSDRESFL-IACF--DIDYVVKIL------------------DYSALSGIETLFKSCLLSVS-------NKKLMMH--------------------------
>XP_043629725.1
-------K---LKANLVGMDTWHKEVDYWF----RSRAQILAVWGMGGIGKTTLARHIVYS--NWENFGSISIEDIGSRSIE-ELQKKLLGDI----FQG-KK----KIENALT-EKALIVLDNIV--EPSHLFELLG--E--TQCKIIITTKQSNPH---QTS-QE-LEMKSLDKNNSLELLRHHAF-GSK---VP-D--HLVDKALSYCGGNPLALEVLGASLS---NK-QFWDSRLTSFEK-------ELARILDVLIGSYESLPHSHRSLFL-IACF--DRDYVEKIL------------------DYSALSGIETLFESCLLSVS-------NKKLMMHRMLQEMARTIVYKESPE-----NP--
>XP_043630134.1
-------FSSV-DEKLIGMESRVKGVLSTLN--GSEDVRMIGIKGMGGGGKTTLARAIVDH--ISSWFEGKSFANVRDVSKASELQEQILSDV----LNV-SG----MMKKRLG-RKVLVVLDDVD--NIEQLEALAG-FG--AGSRIIITTRDEQVLV-A-VK--I-HNVNLLSDEEAICLFSRYTF-GKE--IPI-E--EHSVNVVRYAAGLPLTIKVLGSFL----KTDPEWIDALERLKT-------IPKDTLEKLELSYIGL-ADYREIFL-VACM--ETEKAVEAL-----------------EGFHARIGLRVLEQKSLITTTK---YG--SYLGMHDHIEEMGKDIVRRLHPN-----MP--
>XP_043630142.1
--TSR-TS-LPLTK-FVGREREKKELLHKLL--GD-EFSVVPIVGMGGVGKTTLARSLYNETQVKDHFELRVWICVSDDFDIFKISETIFRAM----PTENKE----ALSEQLKDKRFLLVLDDIWSEKYVDWENLVKPFH--AGSKIIMTTRKEVLLKQIVGH---LDKLETFSHDDAMSLLARHAL-DVDNSHT--DLKAHGDCIVENCGCLPLALKVVGRLLR-T-DE-QYWEQVLNSKIW---QTD---DNIVPALRLSYQELSACLKQLFAYCSFFPKDFLFDKRELVRLWVAEGFIKQSTGSTFESLGHKYFEELLSRSFFQHAPN----DESSFVMHDLLIDLAKF-VAEDFFV---RLD---
>XP_043630295.1
-------FSSV-DGKLIGIESRVKGVVSALT--GTDDVRMIGIKGMGGSGKTTLARAEFDH--TSGWFEGNSFYDVF----ISDTRKNFVDHL----YHALRH----ITKGKTS-DELIMAIKD---------------------SRFYIV------------------------------VFSK-----------------------NYASS--------------------SW--------------------------------------------CL----DELVQIM-----------------E------------QKTTIH-TA---YP-----------------VFYDVEPT-----EI--
>XP_043630296.1
------------------MESRVKGFVSALT--APDDVRMIGIKGMGGAGKTTLARAVFDH--ICIRFEGKSFENVREVSKASKLQTQVLSDV----LND-RG----MMKKMMS-RKVLVVLDDVD--DIKQLEALAG-FK--PGSRILVTTRDEQVLV-A-VN--I-RDVNMLSHEEAVCLFSRYTF-GKE--IPI-E--ELSRQVVRYAAGLPLTIRVLGSFL----KNELQWKDAIDRQKR-------IPRETLEKLELSYIGL-EDYREIFL-IACI--RKDYVVKVL-----------------EGFHARNGLRVLEQKSLIT-TE---YG---YLGMHDHIEEMGKNIVRRLHPC-----EP--
>XP_043630298.1
-------FSGI-DGKLIGMESRVKGVVSALT--GSDDVRIIGIKGMGGAGKTTLARAVFDY--ISIHFDGQSFENVREVSKASKLQKQVISDV----LND-QG----LMKKMMG-RKVLIVLDDVD--NIEQLEALAG-FK--AGSRIIITTRDEQVLV-A-VN--I-RDVNLLSGEEAVCLFSRHAF-GKV--IPI-E--ELSRQVVCYAAGLPLTIRVLGSFL----KNELEWKDSIDRLKK-------IPRETLEKLELSYIGL-EDYKEIFL-VACI--RKDYVVKVL-----------------EGFHARNGLRALEQKSLIT-TE---YG---YLGMHDHIEEMGKNIVRRLHSS-----EP--
>XP_043630299.1
-------FSGI-DGKLIGMESRVKDVVSALI--GSDDVRIIGIKGMGGAGKTTLARAIFDH--ISVQFEGQSFENVRE--EVSKLQKHVLSDV----VSD-HG----MMKKMMG-RKVLLVLDDVD--NIEQLEALAG-FK--PGSRIIITTRDEQVLV-A-VN--I-LDVNLLSVDEAVCLFSRYAF-GKE--IPI-E--ELSRQVVQYAAGLPLTIRVLGSFL----KNELEWIDALDRLKT-------IPRETLKKLELSYIGL-DDYKEIFL-VACI--QKYEAIEVL-----------------EGFHARIGLRVLEQRSLIT-SK---YD---RLGMHDHIEEMGKNIVRRLHPN-----EP--
>XP_043630302.1
------------------MESRVKGVVSALT--GSDDVLMIGIKGMGGAGKTTLARAVFDH--ISIQFDGQSFENVREVSKASKLQKQVLSDV----LNE-KG----MMKNKMA-RKVLVVLDDVD--NIEQLEALAG-FK--PGSRIIITTRDEQVLV-S-VY--I-RDANLLLDDEAVCLFSRYAF-GKE--IPI-E--ELSRQVVGYASGLPLTIRVLGSFL----KDEPEWEDAIDRLKT-------IPRETLEKLELSYISL-EDYKEIFL-VACI--RKDKAVEVL-----------------EGFHARNGLRVLEQKSLIT-TK---YG---YLGMHDHIEEMGKNIVRRLHPS-----EP--
>XP_043630311.1
------IP---KNRFFIGREKELAEIENAFFGEGTSELSVVCINGGSGMGKTELALEFAYR--YSNRYKMVIW--VGGQHRQNNLSLNFLDVA----IEEERGRI--RVKRELRDMPFLLIIDEWW--DGKDLHDLIP-----TGTHVIITTRLPKVM-----S---TMQLQALPLPDAMMLVTGR-Q-KK--EYSV-EIGK----FHERLGRSSFGLWVIGSLLC---------------------ELSISPQSIEILIDQTSCHSDPWESNLFLFIMVLTKNHLALKMLLAGVWFAPSPIS------A----------------LANAA------------------------SH-------------
>XP_043631244.1
------NSA--NY-----FKSREKIFKEALLL-QDQKVQVIALCGMGGVGKTTMMEQLKKTVE-KKMFDWVLKV-IGQKIN--SIQQTMAEYL----GHPLTE----RLRIAFKKKNVLIVLDDVW--EKVELGDIGL-LP--N-FKLLLTSRNEKVCTQI-VDLRV-VRVKVMEELEANNFFCEISK-VS------PELKDIGVEIVRRCGFLPLAIKLIATNL----QEKSVWRDTLRRLKE-----I---EN-QRIIEISYTFIAEDAKAVFL-CGLFPDDSNIPIEDLTRYAWGLKLLK------GRDRIKACVLNLKSANLLLD-------HSECVKMHDLVLAFVVAEVSKDHLW---------
>XP_043631391.1
------DGV--NY-----FKSREKIFKEALLL-QDQKAQVIALCGMDGVGKTTMMEQLKKAVE-RKMFDWVVKV-IGQKIN--SIQQTVAEYL----QIPLTE----RLRVTFKKEKVLVILDDVW--EKVELKDIGL-LP--N-SKLLLTSREENVCTQI-AELRV-VRVDVMEKLEANNFFFQISK-VS------PELKEMGVKIVKRCGFLPLAIKLIATNL----KEKWAWKNTLRRLKK-----N---KN-QKIV--------------------------------------------------------------------------------------------------------------
>XP_043631474.1
--GK-----LSEEAQIVGVKDRFKTLVNHLIN--DS-EHVFSIVGQRGIGKTTLARAIYKHRDIKKHFEFRAWVSMLPDYSTKDVLLSLLKAM---------DSI--KLGIYLTNKRYLVVLDGANTCYI--REDLKEIFTD-NGSKLVLTS--QPSIPL----------MCPLNEADTLEMLKEKVG-EEKS--PD-LLPE--SKILQICKGLPLNIVLLARLLS-M-P--SNWPQLFSR------------MKNVSIFSLCYDDLSDDLKVCLLYLVLFPKEFDIPVRRLLRLWLAEGFVKE----NTEDTAQMYFEELVNRNMIQISKRS-DNSPRGCRVLGPLHDFLRPKARQTNLFYTSNLL---
>XP_043631475.1
--GK-----LSEEAQIVGVKDRFKTLVNHLIN--DS-EHVFSIVGQRGIGKTTLARAIYKHRDIKKHFEFRAWVSMLPDYSTKDVLLSLLKAM---------DSI--KLGIYLTNKRYLVVLDGANTCYI--REDLKEIFTD-NGSKLVLTS--QPSIPL----------MCPLNEADTLEMLKEKVG-EEKS--PD-LLPE--SKILQICKGLPLNIVLLARLLS-M-P--SNWPQLFSR------------MKNVSIFSLCYDDLSDDLKVCLLYLVLFPKEFDIPVRRLLRLWLAEGFVKE----NTEDTAQMYFEELVNRNMIQISKRS-DNSPRGCRVLGPLHDFLRPKARQTNLFYTSNLL---
>XP_043631482.1
---------------------------------------MIGVCGIGGIGKTTIAKAIFNL--LHTHFDAYSFEDVKGVEKRFHLQTNLLEDL----TNV-RN----IIERSMT-KKVLVVLDDVD--DYNQLEALVG-FG--PGSIIIVTGRDRQWLS-P-V--EI-YEVDLLDDNEALELFSRYAF-RTK--HPN-I--HLSNQVVNYVKGLPLALKILGSFL----KTVEEWESQLKKLQR-------YPSQIQQVLRISYDAL-YDQRDIFL-ISCF--KKDYVRKIL-----------------DDLYFATNIRILIDKSLISVR-----N---RLYMHDLVQEMGWQIV-HEESE-----EP--
>XP_043631492.1
------GP---VGENLVGMDVHVKKMNLGSI--GSDKVHMIGICGIGGIGKTTLAKAIYNR--MHLNFKRFYFEDVKGTAKQVNVVVQVISGI----IKC-KL----VLKERAY-KPVLLVIDNVG--DSAELEALAG-FY--PGSLIILTCKDRQLLK-S-V--EI-YDMRYLDDPEALELFSLHAF-NKK--HPN-E--ELVDQVLKYVNGHPLALEVLGRFL----KTVGQWKSELKKLQE-------FPEKIQSVLRLSYDGL-HCQKKVFL-IASS--NKDLAASVL-----------------DNVYAETDLRVLEDKSLITIS----ET---DLQMHDLIQAMAKGIV-CENSN-----MP--
>XP_043631493.1
------GP---VGENLVGMDAHVSKLNLEGF--GSNKVHMTGICGIGGIGKTTLAKAIYNL--I--------------------------------------L----VLKEKAY-KPVLLVIDNVD--HSDQLQALAS-FC--PGSLIIFTCKDKQLLK-S-V--EI-FDMGFLDDCEALELFSLHAF-NEK--HPN-K--ELADQVIKYAKGHPLALNVLGCFL----KTVLEWKSELDRLQV-------YPEEIQRVLCLSYDGL-HLQKKVFL-IASS--NRDLAASVL-----------------DKLFADTNLRVLVDKSLITIS----EI---DLQMHDLIRAMAKEIV-REESI-----RP--
>XP_043631560.1
------DGA--NF-----FNSRDKIFKEALFL-QDHKAQVVALCGMGGVGKTTMMEQLKKAVE-KKMFDWVVKV-IGEKMN--YIQQTVAEYL----QIPLTE----RLRVTFNKQKVLVILDDVW--EKAELKDIGL-LP--N-SKLLLTSRNENVCTQI-AELRV-VRVDVMEELEANNFFFHISK-VS------PDLKEMGVKIVKRCGFLPLAIKLIATNL----KEKWAWRNTLHRLKK-----N---KN-QKIVEISYNFLAEDAKAVFL-CGLFPDDFNIPIEELTRFAWGLKLFN------GRDRTKTCVGVLKNASLLMD-------HSECVKMHDLVLAFVVAKVSEEDPW---------
>XP_043631578.1
--------I--ED-----FKSREKPFMEALAL-ENNKFHMVALCGIAGVGKTVMMEKLMQVAK-RRMFESIIRV-VGPNTD--HIQETVAEYL----GICLDE----RLRSRFERKKILVILDDVW--DMVDLNDIGL-FS--SRFKVLLTSRDRRLCSIM-VE-LI-IDVEVLEESEAQTLFRQYVT-GS-----DPDLQKIGDYIASRCGGVPWAIKQIARSL----KDKTIWLDTLSHVKD-----H---KY-HKTIEMSYNDLNE-TKSILL-CGLFPEYLNISAENLLRYGWRLKLFD------SRYRLKTSIGQLIYAKLLIG-------GGRWVRMPDLVHAFVLSKLSKDHAS---------
>XP_043631585.1
------DGA--NY-----FKSREEIFKEALLL-QDQKAQVIALCGMGGVGKTTMMEQLKRAVE-KKMFNWVVKV-IGQQIN--SIQQTVEEYL----GLPVTE----RLRITFKK-KVLVILDDVW--GKVELKDVGL-LP--N-FKLLLTSRDENVCTQI-VEFSV-VRVNVMEESEANNFFFQISE-VS------PELKDIGAKIVRRCGFLPLAIKLIATNL----QEKSVWRDTLHRLNE-----N---EN-QRIIEISYNFIAEDAKAIFL-CGLFPDDFNIPIEDLTRYAWGLKLLN------GRDRTKTCVLNLKKANLLLD-------QSECVKMHDLVLAFVVAKVSKDHPW---------
>XP_043631586.1
------ISA--NND----LKSREEIFKEALLL-QDQKAHLIALCGMGGVGKTTMMEQLKKAVE-KKMFDWVVKV-IGQKIN--SIQQTVAEYI----KLQLTE----RLRITFKKEKVLVVLDDVW--EKVELKDVGL-LP--N-FKLLLTSQDENVCTQI-VELSV-VRVNVMEESEANNFFFQISK-VS------PELKDIGAKIVRRCGFLPLAIKIIATTL----KEKPVWRDTLYRLKK-----N---ND-QSIIEISYEFIAEDVKEVFL-CGLFPDDFNIPIEDLTRYAWGLKLLN------GRDRTKTCVLNLKKANLLLD-------QSECVKMHDLVLAFVVAKVSKDHPW---------
>XP_043631598.1
------DGA--NF-----FKSRDKIFKEALLI-QDQKAQVIALCGMGGVGKTTMMEQLKKAVE-KKTFDWIVKV-IGEKMN--SIQQTVAEYL----QIPLTE----RLRVTFKKEKVLVILDDVW--EKVELKDIGL-LP--N-SKLLLTSRNENVCTQI-AELRF-VRVDVMEELEANNFFFHISK-VS------PDLKEMGVKIVKRCGFLPLAIKLIATNL----KEKWAWRNTLHRLKK-----N---KN-QKIVEISYNFLAEDAKAVFL-CGLFPDDFNIPIEELTRFSWGLKLFN------GRDRTKTCVGVLKNASLLMD-------HSECVKMHDLVLAFVVAKVSEDHPW---------
>XP_043631622.1
---------------------------------------MVGIYGMGGIGKTTLAQALFRR--ISCNFAGSSFKDVRENSSSKALQEKVLREI----LMTNHK----IIRTRFH-KSILLVLDDVD--NGKQLEFLAA-FG--PGSRIIITTRNKQLLSDT-----R-YKPSFLSMDDALELFSRHAF-KKN--SPP-D--ELSFRAISYAGYLPLAVKVLGSFF----RKVEVWESAFNRLAK-------KPDEIFETLKLSFDAL-DSEKNIFL-IACF--NAGHVTRVL-----------------DGFDPLIGITVLVEKYLITIS-------NKGLEMHDLIQEMGWEVVRQSFPN---------
>XP_043631884.1
-------HSDIDDD-LVGMRTRLQEMIAHLM--GSDDVLMVGIWGVGGGGKTTLAASVYME--ISRQFEGSCIENIREKSRKYKLQEDILSSI----LNK-N-----KIKTMLR-RKVLILLDDVD--KLDQLQALAG-FG--GGSRIIITTRDQHLLD-S-AK-KV-YPVRLLSKDEASQLFKIHAY-NEN--NPL-E--KFSSHVVEYASGLPLALKVLGSFL----KNEEEWISALDRLKD-------IPKEIVETLKISYDGL-TLEKELFL-IACF--TPHDAMEML-----------------EGYYPHIGIKILREKALITINR---DG---EFDMHDLIQEMGHFIVRGENPD-----NP--
>XP_043632609.1
-------PSDIDDG-LVGMRTRLQEMIAQLL--GSGDVQMVGIWGVGGLGKTTLATSVYME--ISRQFEGSCIDNIQEDSSKYKMQEDILSSI----FKV-K-----MMKTRLR-KKVLILLDDVD--KLDQLEALAG-FG--GGSRIIITTRDEHLLR-A-V--KV-YRGKLLLDDEASQLFNIHAY-NKN--NPL-R--KLSLRVVKYASGLPLALKVLGRFL----KDEKEWMSTLDRLKD-------IPKEIVKTLRISYDGL-TAEKELFL-IACF--GTGYAMEIL-----------------EGYHPCIGIKILREKALITINT---EG---KFDMHDLIQEMGHFIVRGENPD-----RP--
>XP_043632926.1
------DGA--NY-----FKSREEIFKEALLL-QDQKAQVIALCGMGGVGKTTMMEQLKKAVE-KKMFDWVVKVIIGQKIN--SIQQTVAEYI----KLQLTE----RLRVTFKK-KVLVVLDDVW--DKVELKDIGL-LP--N-FKILLTSRDENVCTQI-IELRV-VRVKVMEKSEANNFFCHISE-VS------PELKDIGSKIVRRCGFLPLAIKLIATNL----QEKSVWRDTLRRLKK-----N---KN-QSIIDISYNFIAEDAKAIFL-CGLFPDDFNIPVEDLTRYAWGLKLLN------ERDRTKTCVCKLKKANLLMD-------YLECVKMHDLVLAFVVGKVSKDHPW---------
>XP_043632984.1
--------IQPNEICIIGIESHMEILNSLLME-ATQNVRIIGILGMGGIGKTTIARALFRR--ISYKFQGSCFKDVRQNSSSDALQKKVLKDI----LGVDQG----MIKERFN-KKVLLVLDDVH--DMKQLEFLAA-FG--PGSRIVITTRDRHIL--A----DI-YKPPLLRKDQATELFSRHAF-RKN--SPP-L--ELSDRAINYTGRLPLALKVLGSFF----REARVWGSALDRLAK-------IPSEIYEKLKLSFDDL-PYEQKIFL-IACF--KLEDVTRIL-----------------DGFDPVIGISVLIEKSLITVS-------KEELGMHDLIQEMGWQIVRESAPN---------
>XP_043632988.1
--------IQPMENNLIGIESRMDALSSLLGE-SEKDVLIVGICGMGGIGKTTIAQTLFGR--IAYKFEGSSFKDVRENSSSKVLQEKIIRDI----LVTQ-L----ILRKICN-KKVLLVLDDVD--KRKQLEFLAS-FG--PESRVIITTRNEHLISDA-----I-YKPSVLLEDQALSLFSRHAF-RRN--SPP-E--KLSYRAICYTGGLPLALKVLGAFF----RQVGVWESALNRLAK-------KPSKIFETLKLSFDGL-NSEKEILL-IACF--SEEHVTRIL-----------------DGFDSVIGISVLIEKSLVTIS-------NKRLQMHDLIQEMGRQIVHQNFTN---------
>XP_043632995.1
------------------------------ME-ATEEVPIVGIWGMGGIGKTTIARALFNT--IAHKFEGSSFTDVGENSSSKVLQERILNNN----LGKHHG----MLQERCR-KKVLLVLDDVN--NDKQLKFLAA-FG--PGSRIIITTRDQHLLSYA----EM-YKPATSSGDQAIELFSRHAF-NE---SPT-E--ELSIRAIHHARGLPLALEVLGSFF----RKSNVWESGL-------------------------------------------------------------------------------------------------------------------IKETSQN---------
>XP_043632997.1
--------IQPTENHLIGIEPRIKFLIGLLME-ATEEVRSMGIWGMGGIGKTTISRALYNR--IAHKFEGSSFTDVRENSSSKTLQERILNDI----LGESHG----MIQERCR-KKVLLVLDDVN--DVEQLEFLAA-FG--PGSRIIITTRDRHLLSSV-------YKAAILIGDQAVELFNRHAF-NER--SPP-E--ELSSRAIHHAGGLPLALEVLGSFF----RKANEWESALMRLAK-------SQDKIFETLKLSFDYL-DSEKQIFL-IVCF--DVDYVTRIL-----------------DGFEPVIGISVLVEKSLITISW------DNTLDMHDLVEEMGQKVVQASAPN---------
>XP_043633001.1
--------KQPRENNLIGIQPRIDALISLLME-AAEEVRIVGILGMGGIGKTTIARALFNR--IAHKFEGSSFIDVRENSSSKALQQKILEDI----LGVSIG----VIEERCR-KKVFLVLDDVN--DVKQLEFLAG-FG--LGSRIIITTRDQHLLSYA----DK-YIPALFRIDQALELFCRHAF-RKS--SPP-V--NLTNRAINYAHCLPLALKVLGSFL----REANVWGSALDTLAK-------TRGEVFDTLKLSFDYL-VFEKQIFL-IACF--NVDDVTRKF-----------------DGFNPVIGISVLVEKSLITISS------KNRLDMHDLIQEMGRKVVQASVPN---------
>XP_043633003.1
--------KQPRENHLIGIQPRIYALISLLME-ANEEVRFVGIWGMGGIGKTTIV---------------------------------------------------------------------------------------------------------------------------------------------------------------------------------------------------------------------------------------------------------------------------------------------------------------------------
>XP_043633007.1
--------KQPRENHLIEIEPRVDALISLLLE-ATQEVCFVGIWGMGGIGKTTIARALFNR--IAHKFDGSSFNDVRENSSSKTLQERVLNDI----LGECHG----VIQERCR-KKVLLVLDDVN--DVKQLEFLAA-FG--PGSRVIITTRDQHLLSYA----DQ-YKPALLSEDQAVELFSRHAF-NKR--SPP-E--ELSIHAIHHAGGLPLALKVLGSFF----RKANLWESALKRLAK-------TQNEIINTLKLTYDNL-ETDQQMFL-VACF--H--------------------------------------------------------------------------------------
>XP_043633015.1
--------IQPRENHLIGIQPRVDALILLLME-AAEEVRFVGICGMGGIGKTTIARSLFKR--IAHKFQGSSFNDVRENSSSKTLQERLLSDI----LGERHG----IIQERCR-KKVLLVLDDVN--DVKQLELLAS-FG--PGSRIIITTRDQHLLSYA----DN-YTPALLRADQAVELFSRHAF-RKS--SPP-M--DLTNRAINYTHRLPLALKVLGSFL----REVSVWGSALDTLAK-------TPAEVFYTLKLSFDYL-DSQKQIFL-IACF--DVDGVTRIL-----------------DGFDPVIGISVLVEKSLVTISS------VNTLDMHDLIKEMAQKVVQATAPN---------
>XP_043633016.1
------------------------------ME-AAEEVRIVGIWGMGGIGKTTIARALFNR--IAHKFEGSSFCDVRENSSSKTLQERILNDI----LGECHG----IIQERCR-KKVLLVLDDVN--DVSQLEFLAA-FG--SGSRIIITTRDQHLLSYA----DK-YRPALLRTNQALELFSRHAF-RKS--SPP-I--DLTNRGIQYTHGLPLALKVLGSFL----REAGVWGSALDTLAK-------TPAEVFDTLKLSFDYL-AFEKQIFL-IACF--DVDNVTRIL-----------------DGFDPVIGISVLVDKSLIAIS-------ENKLAMHDLIQEMGRKVVQATAPN---------
>XP_043633019.1
--------RQPRENHLIDIRPRIDALISLLME-ATEEVRIVGIWGMGGLGKTTIARALFNR--IAHKFQGSSFTDVRENSSSKTLQERILSNI----LGEGHG----IIQERCR-KKVLLVLDDVN--DVKQLEFLAA-FG--PGSRIIITTRDQHLLSYV----EK-YIPPLLHRDQALELFSRHAF-RMS--SPP-I--ELTNCAINYTHGLPLALKVLGSFL----REASVWGSALDTLAK-------TPGEVLDTLKLSFDYL-VFEKQIFL-IACF--YVDDVTRIL-----------------DGFDPVIGISVLVEKSLITVSS------NNKLNMHDLIQEMGRKIVQTSAPN---------
>XP_043633026.1
------DGA--NF-----FNSRDKIFKEALFL-QDHKAQVVALCGMGGVGKTTMMEQLKKAVE-KEMFDWVVKV-IGEKMN--KIQQTVAEYL----RHPLTE----LLRIAFKKEKVLVILDDVW--EKVELKDIGL-LP--N-SKLLLTSRNENVCTQI-AELRV-VRVDVMEELEANNFFFHISK-VS------PDLKEMGVKIVKRCGFLPLAIKLIATNL----KEKWAWRNTLHRLKK-----N---KN-QKIVEISYNFLAEDAKAVFL-CGLFPDDFNIPIEDLTRYAWGLQLLN------GRDRTKTCVLDLKNANLLLS-------HSECVKMHDLVLAFVVAKVSENHPW---------
>XP_043633032.1
------LQV--QNI----FKSRQLIFQRALLL-EDNPTQMVALCGMGGIGKTTMMEELKKVVE-MKLFDRVQRV-MGKSTD--TFQEAIAQYT----GGNLLE----RLKEIFGKKKILIILDDLW--NIVDLNDIGL-LP--KG-KLFLTSRDERLCSQM-VE-SI-LRMVSLEEVEAKQLFWDTTG-LS------HQLIKLGEDIVKRCGGLPMAIKTIALAL----EVKDAWRVTLIGLHR-----H---DL-YHIFEISYNFLKDDDKEIFL-SGLYPDDFDIPLEDLMRYGWGLKLFN------ARQRTNTSVHNLIRANLLIE-------LIGCVKMHDLARSFVLSNISKKQAS---------
>XP_043633039.1
------PQV--QNI----FKSRQVIFQRALLL-EDNPNQMVALCGMGGIGKTTMMEELKKVVE-MKLFDRVQRV-MGKSTD--TFQEAIAQYT----GGNLLE----RLKERFRKKKILIILDDLW--NIVDLNDIGL-LP--KG-KLFLTSRDERLCSQM-VE-SI-LRMLGLEEPEAKQLFWVTTG-LP------HQLIKLGEDIVKRCGGLPMAIKTIALAL----EVKDAWRVTLIGLHR-----H---DL-YDIFEISYNYLKDDDKEIFL-SGLYPDDFDIPLEDLMRYGWGLKLFN------ARQRTNTSVHNLIRANLLVE-------RIGCVKMHDLARSFVLSNILKKQAS---------
>XP_043633040.1
------VFV--QNL-----KSRQAIFEKALLL-EDNPTQIVALCGMGGIGKTTMMEQLKEVVT-RKVFDRVVPV-IGNITG--AFQDAVAQEV----GGKLSE----RLKQRFGKKKILIILDNLW--NPFELKDIGL-LP--KC-KLLLTSRYEKLCDPI-DG-SI-LKMDPLKLSEAKKLFWEIMK-LP------HQKVKLGEDIVKRCGGLPIAIDIIARAL----ERVDEWNLTLTRLKR-----HNQFSL-QDIFEISYDFLKNDDKEIFI-SGLFPNDFDIPLEDLMRYGWGLKLFV------VRQRTNTSVHNLIRANLLIE-------RKGCVKMHDLARSFVLSNISKKQAS---------
>XP_043633042.1
------LEV--QNI----FGSRKEIFQCALLL-GGDTTQLMALCGMGGIGKTTMMEELKAVVE-RKMFDRVVRV-IGNSTD--AFQGSIAQYT----GENLSE----RLKQRFGKKKILIILDNLW--NIVDLKDIGL-LP--KG-K---RSR-------------------------SKTIILETIG-TS------HQLNELGEDIVKRCGGLPLAIKTIALAL----KTKGAWKLTLSRLKR-----H---DL-HHIFEISYDYLKDDDQKIFI-SGLFPDDFDIPLEDLMRYGWGLKLFV------VRQRTNTSVHNLIRADLLIE-------RKGCVKMHDLARSFVLSNISKKQAS---------
>XP_043633055.1
------LQV--KTI----FDFRQSIFERALLL-EDNPTQKVALFGIGGIGKTTMMEELKKVVE-RKMFERVVRV-MGKSSD--AFQEAIAQYT----GGKLSE----RLKERLRRKKILIILDDLW--NIVDLKDIGL-FP--KG-KLFLTSRDERLCGQM-VE-SI-LKMGGLEEAKAKQLFWETTG-LS------HQLIKLGEDIVKRCSGLPMAIKTIALAL----EIKDAWKLTLSCLEQ-----H---DL-HDIFEISYNYLKNDDKEIFI-SGLFPDDVDIPLEDLMRYAWGLKLFN------ARRQTNTSVHNLIRANLLVE-------RIGCVKMHDLARSFVLSNISKKQAS---------
>XP_043633061.1
--------MQPRETNLVGIEYHMNELISHLID-ATKEVRMIGIWGMGGIGKTTIAQALLRR--ISYKFESSSFKDVREK--SKALQEKILRDI----LMMDPE----IIQDRIY-KKILLILDDVD--DAKQLEFLAA-FG--AGSRIIITTRDEHLLSYA-----K-YKPAFLPTDQAFELFSRHAF-RTN--SPP-K--DLSTRAIHYAGGLPLALKVLGSYF----RKASVWGSALNRLAK-------SQAEIFDKLKLSFDGL-VSEKKIFL-IACF--GVEHLTRVF-----------------DGFDPAIGISVLAEKSLVTIS-------NKKVEMHDLIQEMGLKIVRDSFTN---------
>XP_043633083.1
------VP---VGENLVGVDARVNKMNLGRI--GSSRVNMIGICGISGIGKTTIAKAIYNS--TYAYFKKSCFEDVQGVAKRQQVQKQLISKI----TKT-ED----VIKKRVF-EPILLVLDDVD--HHEQLEALAG-FC--PLSLIIFTSKDKQLLR-S-V--EI-YEMEFLDDGEDIMLFCLYAF-GQT--YPT-K--KLSYQVVKCLQGHPLALKVVGNAL----KSARIWRSQLDRLQM-------YPSEIQQKLRPSFDLL-FDQKRIFL-IACA--DKDLSASVL-----------------DNCFADVNIDVLVDKSLITISP---DD---SLQMHELIRSMAREVL-REEFE-----RP--
>XP_043633246.1
-------SLIIHDENLVGMGTRLQDLKSHLI--GSGGVRMVGIWGVGGGGKTTLATSLYME--ISASFNACCFGNIREESSQHTLQEKVLSSA----FDK-K-----KIKHMLR-RKVLIVLDDVD--DHEQLEALAG-FG--DGSRVIITTRNKQVLI-S-V--VV-CPVSLLSLDEAIRLFRRNAY-DEN--KPL-D--KLSVRVISYVDGLPLALKILGSIL----KDKNEWISMLDKLKR-------IPRKVMDQLKISYDGL-NDEKDLFL-IACF--KKDEATRKL-----------------DGFYPGIGVAVLIQKALLTISS---NG---CFDMHDLVQEMGHDIVRREHPN-----NP--
>XP_043633258.1
-------SSDI-DEDLVGMGSRFQYMESQLL--ESGGVRMVGIWGIGGGGKTTLAFSVYMK--IRERFQGHCFGNIWKGLTKHQLQEKILSEV----LNY-N-----MIKRMLH-RKVLIVLDDVD--DHEQLEALAG-FG--DGSRIIITTRDKQVLI-S-V--V--CHVSLLSFDEAIRLFRIHAY-HED--KPL-D--ELSSLVIKYVDGLPLALKVLGSFL----KDKNEWLSALDKLAH-------IPRKVMDQLKISYDGL-NDEKDLFL-IACF--KKDEATRRL-----------------DGFNPGIGITVLVQKALLTLSS---DD---YIDMHDLLQEMGVHIVRGEHPN-----NP--
>XP_043633371.1
-----------E-EVVVGFDEEVVTLLDQLTS--IKSLQVISIAGMAGLGKTTLATKLYNHPLVEYFFDIRAWTCVSQVYQVKDLLLNIFSSF----IHELTDEI--KLYRLLKDRKYLVVLDDIWDSKA--WNDLKMYFPD-TGSRVLFTSRDIDIGSHVEAR----HVLRFRNEVESWDLFRRKIF-RTG-ICPF-SLEALGRVIARKCEGLPLAIVIMSGLL--K-MSNEWWRQIAEQAKL---FMVSNPSQYMDSLALSYNDLPPHLKPCFLFFGSFPEDYEVSVRKLIYLWIAQGFIHQS-GS-KEYVAMDFLMALINRGLLMTSKTK-DGRIKACRIHDLLRDFCLRKSLEENFS--LLSY---
>XP_043633407.1
-------PLDIDDG-LVGMRTRLQEMKAQLM--ASGEIRMLGIWGVGGGGKTTLATSVYME--ISHQFEGSCIENIRGESSKNQLQDKLLSSI----FKR-K-----MIKTMLH-RKVLILLDDVD--KLDQLQALAG-FG--GGSRIIITTRDEHLLR-V-V--QV-YPVRLLSDDEARLLFKIHAY-NEG--NPI-E--KLSLRVVSYASGLPLAVKVLGSFL----KDEKEWMSALDRLKD-------VPMEIVRKLKISYDGL-TLEKDLFL-IACFMKSKHDGMEIL-----------------EGYHPCIGIKILREKALITINR---DG---KFDMHDLIQEMGHFIVRGEDPD-----NP--
>XP_043633965.1
-------SLAAEDENLVGMGTRLQQLRSHLI--GSGGVRMVGIWGVGGGGKTTLATSVYMK--FSDDFDGCCFENIREESKQHSLQEKILSTV----FGK-Q-----RIKSMLR-RNVLIVLDDVD--HLEQLEALAG-FG--NESQIIITTRDEQVLK-S-V--EV-CPVSLLSRDEAIRLLRRHAY-HED--NPV-E--ELSLRVISYVNGLPLALKILGSFL----KDKNEWISALDKLKY-------IPSKITDQLKISYDGL-HQEKELFL-IACF--RKYGAMEIL-----------------DGFHPSIGVKVLIQKSLIVVSK---YG---EFDMHDLVQEMAQYIVRWDHPY-----NP--
>XP_043633973.1
-------SLAAEDENLVGMGTRLQQLRSHLI--GSGGVRMVGIWGVGGGGKTTLATSVYMK--FSDDFDGCCFENIREESKQHSLQEKILSTV----FGK-Q-----RIKSMLR-RNVLIVLDDVD--HLEQLEALAG-FG--NESQIIITTRDEQVLK-S-V--EV-CPVSLLSRDEAIRLLRRHAY-HED--NPV-E--ELSLRVISYVNGLPLALKILGSFL----KDKNEWISALDKLKY-------IPSKITDQLKISYDGL-HQEKELFL-IACF--RKYGAMEIL-----------------DGFHPSIGVKVLIQKSLIVVSK---YG---EFDMHDLVQEMAQYIVRWDHPY-----NP--
>XP_043633982.1
-------SLAAEDENLVGMGTRLQQLRSHLI--GSGGVRMVGIWGVGGGGKTTLATSVYMK--FSDDFDGCCFENIREESKQHSLQEKILSTV----FGK-Q-----RIKSMLR-RNVLIVLDDVD--HLEQLEALAG-FG--NESQIIITTRDEQVLK-S-V--EV-CPVSLLSRDEAIRLLRRHAY-HED--NPV-E--ELSLRVISYVNGLPLALKILGSFL----KDKNEWISALDKLKY-------IPSKITDQLKISYDGL-HQEKELFL-IACF--RKYGAMEIL-----------------DGFHPSIGVKVLIQKSLIVVSK---YG---EFDMHDLVQEMAQYIVRWDHPY-----NP--
>XP_043633989.1
-------SLAAEDENLVGMGTRLQQLRSHLI--GSGGVRMVGIWGVGGGGKTTLATSVYMK--FSDDFDGCCFENIREESKQHSLQEKILSTV----FGK-Q-----RIKSMLR-RNVLIVLDDVD--HLEQLEALAG-FG--NESQIIITTRDEQVLK-S-V--EV-CPVSLLSRDEAIRLLRRHAY-HED--NPV-E--ELSLRVISYVNGLPLALKILGSFL----KDKNEWISALDKLKY-------IPSKITDQLKISYDGL-HQEKELFL-IACF--RKYGAMEIL-----------------DGFHPSIGVKVLIQKSLIVVSK---YG---EFDMHDLVQEMAQYIVRWDHPY-----NP--
>XP_043634095.1
--------IQPRDNHLIGIQPRIEALISLLME-ATEEVHFVGICGMGGIGKTTLARALFER--IAHKFEGSSFTNVRENSSSKALQQRILEDI----LGSSSG----VIQRRCR-KMVLLVLDDVN--DAAQLEFLAA-FG--PGSRIIITTRDQHLLSYA----NN-YRPALLGTDQALELFCKHAF-RRR--SPP-M--DLTNRAINYTHRLPLALKVLGSFL----REAGLWESALDTLAK-------KQVDILDTLKLSFDYL-HFEKQILL-IACF--NVDDVTRIL-----------------DGLDPVIGISVLVEKSFITILS------NNRLDMHDVVQEMGREVVQARAPH---------
>XP_043634096.1
--TTR-----VLPDLIIGMEQHLVDLKHMLK---DT--RVLVVTAPGGCGKTTLAKMLCHDK-IKDIFGENILLTVSASSNLKIIAQKIFD-H----FGK-TQ----QLENLLQSDQMLLVLDDVWDGSESIVQDLV--QS--TGFKILVTSR--------R---SK-YELSLLNEKDAKTLLSYSAF-PED--GIPPD--DLVNKMVKSCKGLPLALTVVGASL----QPRVKWEATLKKWSD------GQSKHLLHRLQTSIDAL-EDVKECFL-LGSFPEDDKIAETALL------DMWV------DGMYASENLLNLSLRNLVNLSK---DAREHYVTQHDLLRELAIHLNDQK--------PI--
>XP_043634101.1
----------VLPELIVGLDEHLAELKFRLD---ET--RVLVISAPGGCGKTTLAKMFCHDD-IKGTFGGNILVTVSRVSSLMIIAQKLFK-H----YGE-ND----QIENLMRSDKMLLVLDDVWSESESHIQDLK--QI--PGYKILVTSR--------R---ST-YQLSLLSHKDAKALLCYNAF-PNN--RNPPD--NLVNEMVKFCKNFPLALNLVGSLT----QPVSKWRTILKKRSH------GQSSKLLLCLQTSLDAL-EIIRKCFL-LGSFPEDERITDTVLM------DMWV------EVMDSSEYLLELSSRNLINLRK---HVNEHYVTQHDLLRELAIHQSGQG--------HA--
>XP_043634316.1
--------VRSKDLHLIGIESRINELDSKLRE-ATKDVRIVGVWGMGGIGKTTIAEALFRR--ISYKFEGSSFTNV---SKYAALQERIIGDI----LVASQG----MIQTRLN-KRVLIVLDNVV--DFKHLQFIAE-FG--PGSRIIITTRDKRALKNA----DM-YEPTILNENEAIELFSRYAF-PED--GPL-K--ELLNRAIRCSGYLPLALELLGRSF----IDPDMWEVYLYKLEN-------TRTTIYETLKLSYDGL-TFEKKIFL-IACF--DEECVTRVL-----------------DGFHAKIGIHILINKALITVS-------NKKIEMHDLIQEMGWEIASNENQN---------
>XP_043634337.1
--------LRTTQNNLVGIESRVDEFQPLLVK-AKDEVRMVGIYGMGGIGKTTLAQALFRR--ISCNFGGSSFKDVRENSSSKALQEKVLREI----LMTNHK----IIRTRFH-KCILLVLDDVD--NGKQLEFLAA-LG--PGSRIIITTRNEQLLSDT-----K-YKPSYLSKDDALELFSRHAF-KKN--SPP-G--ELSFRAISYAGYLPLAVKVLGSFF----RKADIWESAFNRLAK-------KPDEIFETLKLSFDAL-DSEKNIFL-IACF--NAGHVTRVL-----------------DGFDPLIGITVLVEKSLITIS-------NKGLEMHDLIQEMGWEVVRQSFPN---------
>XP_043634338.1
--------LRTTQNNLVGIESRVDEFQPLLVK-AKDEVRMVGIYGMGGIGKTTLAQALFRR--ISCNFGGSSFKDVRENSSSKALQEKVLREI----LMTNHK----IIRTRFH-KCILLVLDDVD--NGKQLEFLAA-LG--PGSRIIITTRNEQLLSDT-----K-YKPSYLSKDDALELFSRHAF-KKN--SPP-G--ELSFRAISYAGYLPLAVKVLGSFF----RKADIWESAFNRLAK-------KPDEIFETLKLSFDAL-DSEKNIFL-IACF--NAGHVTRVL-----------------DGFDPLIGITVLVEKSLITIS-------NKGLEMHDLIQEMGWEVVRQSFPN---------
>XP_043634480.1
-------PPNIDDGQLVGMRTRLQEIIAQLM--GLGDVQMVGIWGVGGSGKTTLANSVYTE--ISHKFEGSCIENIREDSIKNKLQEDILSSI----LNI-K-----KIKTMLR-RKVLIFLDDVD--KLEQLQTLAG-FG--GGSRIIITTRDEHLLR-A-V--QV-CPVRLLSDDEASQLFKIHAY-NEN--NLV-E--KLSLRVVSYASGLPLAVRVLGSFL----KDETEWMSALDRLKD-------IPKEIVETLKISYDGL-IVEKELFL-IACF--TTKYAMEML-----------------EGYHPCIGIKILREKALVTIGR---NG---MLDMHDLIQEMGHFIVRSENPD-----NP--
>XP_043634496.1
------GP---ISEKLVGVHSRAEQLDLLSV--GSDQVHMIGICGVAGIGKTAISKAIYNR--LYSHFEVCIFEDVKEFVEKYQLQMQVIEDV----TKT-ES----VMKRIMT-KRVLLVLDDVD--EMEHLEALAG-FG--QGSLVVITGKDRQLLI-A-V--RV-YDVEVLHDDVAMEVFSLYAF-NQT--EPK-K--PISEEMVPYMKGHPLALKVLGCFL----KGLCEWESEFSRLQR-------YPDDIQ---------------------------------------------------------------------------------------ELI-----------------------
>XP_043634498.1
--------RQPRENHLIGIRPRIDALISLLME-ATEEVRIVGIWGMGGIGKTTIARALYKR--IAHKFQGSSFTNVRENSSSKALQRKILEDI----LGSSSG----VIQERCS-KKVLLVLDDIN--DVKQLEFLCA-FG--PGSRIIITTRDQHLLSYA----NK-YKPALLGTDQALELFCKHAF-KIS--SPP-M--DLINRAINYTHGLPLALKVLGSFL----RKASVWGSALDTLAK-------TPAEVLDTLKLSFDYL-VSEKQIFL-IACF--DVNDVTRIL-----------------DGFNPIIGISVLVEKSLITISS------NNKLGMHDLIQEMGWIVVQASARN---------
>XP_043634499.1
--------RQPRENHLIGIRPRIDALISLLME-ATEEVRIVGIWGMGGIGKTTIARALYKR--IAHKFQGSSFTNVRENSSSKALQRKILEDI----LGSSSG----VIQERCS-KKVLLVLDDIN--DVKQLEFLCA-FG--PGSRIIITTRDQHLLSYA----NK-YKPALLGTDQALELFCKHAF-KIS--SPP-M--DLINRAINYTHGLPLALKVLGSFL----RKASVWGSALDTLAK-------TPAEVLDTLKLSFDYL-VSEKQIFL-IACF--DVNDVTRIL-----------------DGFNPIIGISVLVEKSLITISS------NNKLGMHDLIQEMGWIVVQASARN---------
>XP_043634630.1
--TSR-----VLPNGIVGFDSHLDELKDRLD---DD--QVLVVSAPGGYGKTTLAKMLCHEK-IKDIFGENILVTVSIPSSFKLVVQKLFE-H----FGE-NH----QLEKLMHSDKILLVLDDVWSESESIIQDLR--PM--PGYKILVTSR--------R---ST-FELTLMNEEDARTLFCYLAF-PND--GIPPD--DIVNKIVKLCRGLPLALTAAAASL----QPLLKWRRTLKIMSD------GHPSSIILSQKSRIDAL-EIVKECFL-MGLFPADERIAAMALV------DMWV------DGMYTSDNLIELSLRSLINLRK---EVDGLYVTKDVLLRELAIHLSSQE--------PV--
>XP_043634632.1
--TSR-----VLPNGIVGFDSHLDELKDRLD---DD--QVLVVSAPGGYGKTTLAKMLCHEK-IKDIFGENILVTVSIPSSFKLVVQKLFE-H----FGE-NH----QLEKLMHSDKILLVLDDVWSESESIIQDLR--PM--PGYKILVTSR--------R---ST-FELTLMNEEDARTLFCYLAF-PND--GIPPD--DIVNKIVKLCRGLPLALTAAAASL----QPLLKWRRTLKIMSD------GHPSSIILSQKSRIDAL-EIVKECFL-MGLFPADERIAAMALV------DMWV------DGMYTSDNLIELSLRSLINLRK---EVDGLYVTKDVLLRELAIHLSSQE--------PV--
>XP_043634700.1
------TH-LLRSP-IVGLEKDREALLHKLLV-DD-EVNVVSVVGMGGIGKTTLAKTLYYDDKVTQHFDIRAWVSVSDNFNVFRISQAIYYTV----DAQHIQ----SLKRTFFKKRFLLVIDNVWNVKNTEWELFQGPFAL-PGSKFIVTTRNPRVASATNVV---AYPLEVLPDEEALSLFAQNAL-GKPNSHP--TLKLHGESIVKRCDGLPLALVSLGMMLH-T-SDK-EWKKLLIDWIS---NVR---NEILPTLKLSYNGLPPHLKQMFAYCSLFPKDYVFNKKELVLMWMALGFLYFSN-TNKEHLGHECFEELESKHFFQ--IE----KSSGYKMNYMINDLATS-VGEEYFY---RLD---
>XP_043634701.1
------TH-LLRSP-IVGLEKDREALLHKLLV-DD-EVNVVSVVGMGGIGKTTLAKTLYYDDKVTQHFDIRAWVSVSDNFNVFRISQAIYYTV----DAQHIQ----SLKRTFFKKRFLLVIDNVWNVKNTEWELFQGPFAL-PGSKFIVTTRNPRVASATNVV---AYPLEVLPDEEALSLFAQNAL-GKPNSHP--TLKLHGESIVKRCDGLPLALVSLGMMLH-T-SDK-EWKKLLIDWIS---NVR---NEILPTLKLSYNGLPPHLKQMFAYCSLFPKDYVFNKKELVLMWMALGFLYFSN-TNKEHLGHECFEELESKHFFQ--IE----KSSGYKMNYMINDLATS-VGEEYFY---RLD---
>XP_043634754.1
-------YSVVDDENLVGMATRLLQLRSHLI--GSGGVRMVGIWGVGGGGKTTLAFSVYMK--LRMHFHSHCFDNIREKSQK-KLQKIILSDV----LKT-P-----KIQSMLR-RNVLIVLDDVD--HLDQLKALAG-FG--DGSRIIITTRDCHLLS-I-V--VV-SHIDLLSHDEAIRLFNKNAY-CED--KPV-E--MLSHQIVSYAAGLPLALIVLSSFL----KDKDEWLSTLDRLKY-------HPMDIVEKLKISYDGL-DVEKELFL-IACF--KGNEAMQIF-----------------DGFYPQVGVKVLVQKALITVSS---FG---KFDMHDMVQEMAHYIVKSEHPN-----NP--
>XP_043634836.1
-------SSAVEDEYLVGMGTRLQQLRSHLI--GSGGVRMVGIWGVGGGGKTTLATSLYME--FSAGFDGCCFENVREESKRHILQEKILSTV----FNK-E-----RIKRMLR-RNVLIVLDDVD--HLQQLEALAG-FG--NGSRIIITTRDEQVLK-S-V--GV-CPVSLLSRDEAIRLFKRFAY-QEH--NPV-N--KLSLRVISYVNGLPLALKILGAFL----KDKDLWISTLSRLKD-------HPMDIVETLKISYDGL-PVEKELFL-IACF--RKDEAMVIL-----------------DGFHPLIGVKVLEQKALITVSK---DG---RFDMHDLVQEMGHYIVRGEHPH-----NP--
>XP_043634844.1
-------SSAVEDEYLVGMGTRLQQLRSHLI--GSGGVRMVGIWGVGGGGKTTLATSLYME--FSAGFDGCCFENVREESKRHILQEKILSTV----FNK-E-----RIKRMLR-RNVLIVLDDVD--HLQQLEALAG-FG--NGSRIIITTRDEQVLK-S-V--GV-CPVSLLSRDEAIRLFKRFAY-QEH--NPV-N--KLSLRVISYVNGLPLALKILGAFL----KDKDLWISTLSRLKD-------HPMDIVETLKISYDGL-PVEKELFL-IACF--RKDEAMVIL-----------------DGFHPLIGVKVLEQKALITVSK---DG---RFDMHDLVQEMGHYIVRGEHPH-----NP--
>XP_043635207.1
--TSP-----VLPYLIVGFDQHLEQVKRMLD---DD--QVMVVSGPGGCGKTTLVKLLCHDN-IKDIFGANIFITVSRTSSLKTVVQKLFE-H----LGE-NH----QLQSLMRSQNMLLILDDVWSESEYIIQELK--HI--SGYKILVTSR--------R---ST-YELSLLSEEDSKTLLCYSAF-PND--GIHPD--DLVNKIVKLCKGLPLALTVVGASL----QSLLKWKTTLKKWSD------GQSSSILHSLKSSIDSL-EIVKECFL-LGSFPEDERIAATILL------DMWV------DGMYTTENLVEISLRNLIKLRK---EANELYVKQHNLLRDLAIHLSSQE--------PV--
>XP_043635213.1
GVVGKFSD-NIIEL-VIGRDMDKECIVDKIC--SDFEVSVCVVWGVGGVGKTTFVETVYKDLRVGKVFDLKMWVRGSGEFSAVRLFREVLKSV----EGGDLGDM--RVEERLGGRRFLLVLDDVGKIGSKAWDGLMEGLR--RGSVVLVTSRSVEVADMM------VYPLGCLSEDDSWNLFRRYAF-DEKVGIE---FERIGKEIVKKCEGLPLALKVVGSLMC-I-SVN-EWLSLWESEVW---DSTD-ESNVLPSLKLSYDNLPPHMRQCFALCSIFPKDHEMDKQLLVELWVAYGFVPSRG---AYDLGEEIFNALVWRSFLQDVKEC-YE-TTTCKMHDEMHALAQS-----------VMK---
>XP_043635297.1
------KSPVVEDKELVGMGTRLKYLKSRLI--GSGGVRMIGIWGLGGGGKTTLATSLYLE--SSGLYDGCCFDNIREVSRQQKLQRKVLSAI----FGK-K-----TIERMLH-RKVLIVLDDVD--HLDQLKALAG-FG--DKSLIIITTRDQHLLI-T-V--EV-CPVSLLSEGEAFRLFRRHAY-NPN--NPV-E--KLSLLVIYYVKGLPLALKILGAFL----KDKDEWLSTLDRLKH-------HPMDIVEKLKISYDGL-LVEKELFL-IACF--KKSEAMEIF-----------------DGFHPRIGIKVLIQKALITISM---DG---QFDMHDLVQEMGHYIVRGQHPY-----NP--
>XP_043635305.1
------KSPVVEDKELVGMGTRLKYLKSRLI--GSGGVRMIGIWGLGGGGKTTLATSLYLE--SSGLYDGCCFDNIREVSRQQKLQRKVLSAI----FGK-K-----TIERMLH-RKVLIVLDDVD--HLDQLKALAG-FG--DKSLIIITTRDQHLLI-T-V--EV-CPVSLLSEGEAFRLFRRHAY-NPN--NPV-E--KLSLLVIYYVKGLPLALKILGAFL----KDKDEWLSTLDRLKH-------HPMDIVEKLKISYDGL-LVEKELFL-IACF--KKSEAMEIF-----------------DGFHPRIGIKVLIQKALITISM---DG---QFDMHDLVQEMGHYIVRGQHPY-----NP--
>XP_043635322.1
-------PSDVDEE-LIGMRVRLQDLISRLI--GSSGVRMVGIWGIGGSGKTTLSFSVYTE--ISRHFQGHCFSNIRE-QSKHILQQKFLSTV----LKT-E-----IIKSRLN-SKVLVLLDDVD--DIDQLQALAG-FG--GGSRIIITTRDEHVLT-A-V--HI-SPVKLLSNAEAILLLHKHAY-NEK--KPL-E--TLSLRVLVYAGGLPLAIKVLGSFL----KDENEWISALAMLKD-------FPIKIMDILRISYDGL-PLQKELFL-IACFTDITHRPMEIL-----------------DGFHPIIGIKVLQQRALISIVD----G---EFDMHDLVQEMGHYIVRGEHPN-----NP--
>XP_043635330.1
------TQV--QTKNPEDLVTHNSALNDIIAL-EDESKQIIGIYGLGGVGKTTLAMEAAARVKTNR-FADVAVT-ISQTVN--------ANTI----KKDLEK----RVMK---GDKILIILDDVW--EKLNLEELCI-I----DCRILLTSRNEDVCEKM-SQ-SN-IYVDSLPTEEAWILFKRVVG-ER-----VTKLKPVAMKVVKECGGLPLLIQAVGNAL----KSISSWDSALSRLKK-----AVAPPD-YTRLQLSYDYLEEEAKSCFL-CSMFPEDWNILLEDLVYYCVGLQKFD------ERGRVQNAVNTLTSSGLLLK-------TNARTIMHDVVRDVARLIASQENKF---------
>XP_043635345.1
-------SSDVDEE-FVGMRVRSQDLISLLI--ESGGVRMVGIWGIGGSGKTTLAYSVYTK--VSHHFQGQCFANIRE-QSKHTLQQKFLSSV----MKT-Q-----IIKSRLN-SKVLVLLDDVD--DLDQLQALAG-FG--AGSRIIITTRDEHVLR-A-V--HI-SPVKLLSHKEAVLLFYKHAH-NEK--EPL-E--TLSSRVVSYAAGLPLALKVLGSFL----KDENEWISALAKLKD-------FPIKIMDILRISYDGL-PLQKELFL-IACFTDILDPPMEIL-----------------DGLHPVIGIKVLHQRALISIVG----G---MFDMHDLVQEMGHNIVTGEHPN-----NP--
>XP_043635384.1
------GSV--QSKNLEDLVIHNTALNAIIAL-EDESKQIIGIYGFGGVGKSTLGMEVAVRLKTNMLFADVAFT-ITQIIN--------AEKI----QKDLKN----RIMK---GDKILIILDDIW--EKLDLLKLGI-----NNCKILLTSRSEKVCQEM-AQ-SI-IYVDSLPREEAWILFKHVVG-ER-----VANLKPVAEDVAKHCGGLPLLIQAIGYAL----KSIDSWKSALSLLKE-----P-APDS-FAHLQLNYDCLRAEARSCFF-CSLFHEAEDIELEELVRYVVGLELFD------ERGRVQNAVNILTSSGLLLN-------DKGCTKMHKVVRDMALSVGSEKNRY---------
>XP_043635385.1
------GSV--QSKNLEDLVIHNTALNAIIAL-EDESKQIIGIYGFGGVGKSTLGMEVAVRLKTNMLFADVAFT-ITQIIN--------AEKI----QKDLKN----RIMK---GDKILIILDDIW--EKLDLLKLGI-----NNCKILLTSRSEKVCQEM-AQ-SI-IYVDSLPREEAWILFKHVVG-ER-----VANLKPVAEDVAKHCGGLPLLIQAIGYAL----KSIDSWKSALSLLKE-----P-APDS-FAHLQLNYDCLRAEARSCFF-CSLFHEAEDIELEELVRYVVGLELFD------ERGRVQNAVNILTSSGLLLN-------DKGCTKMHKVVRDMALSVGSEKNRY---------
>XP_043635414.1
-------P---DADHAVGIEPRAQDLISELL---DPDPSVTALLGMSGSGKTTLAKAVYDR--IVPDFDAKCFENTRFYKRNGDLQQDVFSQL----TEDDDLF---NIKKIVN-QKVLLVLDDVD--KYEQLQALGVSFG--WGSRILVTTTNKQSLC-G----TS-YDIKLLNESESSKLFTGIAY-ERS-----DK--KFVDEIVSLAGGVPLVLEVWGHYF----HERRQWPILLEKLRR-------IPEDIQKKLQVSYDSL-PRAKNLFL-IACF--DRDLVIKVLH----------------EAFFPDIEIQDLIDKGLVRE-------GDDRLTMHVVIRDMGREVVRQENED-----DP--
>XP_043635415.1
-------P---DADHAVGIEPRAQDLISELL---DPDPSVTALLGMSGSGKTTLAKAVYDR--IVPDFDAKCFENTRFYKRNGDLQQDVFSQL----TEDDDLF---NIKKIVN-QKVLLVLDDVD--KYEQLQALGVSFG--WGSRILVTTTNKQSLC-G----TS-YDIKLLNESESSKLFTGIAY-ERS-----DK--KFVDEIVSLAGGVPLVLEVWGHYF----HERRQWPILLEKLRR-------IPEDIQKKLQVSYDSL-PRAKNLFL-IACF--DRDLVIKVLH----------------EAFFPDIEIQDLIDKGLVRE-------GDDRLTMHVVIRDMGREVVRQENED-----DP--
>XP_043635416.1
--------VDVYMNPVVGIEPRMQEAISLLG--SEDDVCVLAISGPVGIGKTEIAIATYNQL-IHFKAQYCCFPNVKALFGGVDLQKMMITNL----RND-ESY---MIERLIH-QKVLLVLDDVD--NDEQLKILGM-FG--PGSRIIVTTRDGSVTG---LK-AI-YEPRMLDESESMEVFCLTAF-GQK--HPK-E--EVSREAMCWGAGRPGVL-----------------------------------------------------KDTAV-LRCF-----------------------------------------------------------------------------------------
>XP_043635417.1
--------VNAYMDPVVGIQPRMEEVMSLLR--SEDDVCVLAISGPVGIGKTEIAKATYNHL-IPFKAQYCYFPNVKAFYGGVDLQKMMITNL----RND-ETY---MIERLIH-QKVLLVLDDVD--NDEQLKILGM-FG--PGSRIIVTTRDDSVLG---LK-ET-YEPRLLDESESMEVFCLTAF-GQK--HLK-E--EVSREAMRWGAGRPGVL-----------------------------------------------------KDTAV-LRCF-----------------------------------------------------------------------------------------
>XP_043635448.1
-------FFST-DADLVGMAIRIQKLLSSLV--DSDDVRVIGIKGMGGGGKTTLARAVFDH--ISSRFEGKSFENVRERSKVGKLQKQILSSV----FND-HS----LMKRMMG-RTALIVLDDVD--HIEQLEALVG-FK--HRSRIIITTRDEQVLV-G-VQ-NI-YDVDMLSDEEAINLLSRHAF-KTE--SPI-E--DLSKRVVSYAAGLPLTIKLLGSFL----RPQDEWKDTIKRLKT-------IPHDTLKRLEISYDGL-EDHKQIFL-VACL--KESEAIIML-----------------EGFHARIGLKVLEQKSLITVYV---FG--KEVTMHDHIEELGGNIVRRLCPD-----EP--
>XP_043635449.1
-------FFSI-DADLVGMAIRIQKLLSSLV--DSDDVRVIGIKGMGGGGKTTLARAVFDH--ISSRFEGKSFENVRERSKVGKLQKQILSSV----FND-DS----LMKTMMG-RTALIVLDDVD--HIEQLEALVG-FK--HRSRIIITTRDEQVLV-G-VQ-NI-YDVDMLSDEEAINLLSRHAF-KRE--SPI-E--DLSKRVVSYAAGLPLTIKLLGSFL----RPQDEWKDTIKRLKT-------IPHDTLKRLEISYDGL-EDHKQMFL-VACL--KESEAIIML-----------------EGFHARIGLKVLEQKSLITINN---CE--KEIVIHDHIEEMGVNIVRRLHPD-----EP--
>XP_043635450.1
----------I-DADLVGMAIRIQKLLSSLV--DSDDVRVIGIKGMGGGGKTTLARAVFDH--ISSRFEGKSFENVRERSKVGKLQKQILSSV----FND-DS----LMKTMMG-RTALIVLDDVD--HIEQLEALVG-FK--HRSRIIITTRDEQVLV-G-VQ-NI-YDVDMLSDEEAINLLSRHAF-KRE--SPI-E--DLSKRVVSYAAGLPLTIKLLGSFL----RPQDEWKDTIKRLKT-------IPHDTLKRLEISYDGL-EDHKQMFL-VACL--KESEAIIML-----------------EGFHARIGLKVLEQKSLITINN---CE--KEIVIHDHIEEMGVNIVRRLHPD-----EP--
>XP_043635487.1
-------SSNVDEE-LVGMRARFQDLMTHLI--DSVGVRMVGLWGIGGGGKTTLAFSLYTE--ISRHFKGHCFANIRE-QSKHTLQQKLLSTV----FKT-Q-----IIKSMSN-NKVLVFLDDVD--DLDQLQALAG-FG--VGSRIIITTRDEHVLT-A-V--HI-SPVKLLSDEEAILLLYKHAY-NEK--KPL-E--TLSLRVVSYAAGLPLALKVLGSFL----KDKNEWVSALAKLKD-------IPLEVMDILRISYDGL-TLHKELFL-IACFID---DAMEIL-----------------DGFHPIIGIKVLRQKALITIDD---YG---RFDMHDLVQEMGHYIVRREHPN-----NP--
>XP_043635488.1
-------SSNVDEE-LVGMRARFQDLMTHLI--DSVGVRMVGLWGIGGGGKTTLAFSLYTE--ISRHFKGHCFANIRE-QSKHTLQQKLLSTV----FKT-Q-----IIKSMSN-NKVLVFLDDVD--DLDQLQALAG-FG--VGSRIIITTRDEHVLT-A-V--HI-SPVKLLSDEEAILLLYKHAY-NEK--KPL-E--TLSLRVVSYAAGLPLALKVLGSFL----KDKNEWVSALAKLKD-------IPLEVMDILRISYDGL-TLHKELFL-IACFID---DAMEIL-----------------DGFHPIIGIKVLRQKALITIDD---YG---RFDMHDLVQEMGHYIVRREHPN-----NP--
>XP_043635489.1
-------SSNVDEE-LVGMRARFQDLMTHLI--DSVGVRMVGLWGIGGGGKTTLAFSLYTE--ISRHFKGHCFANIRE-QSKHTLQQKLLSTV----FKT-Q-----IIKSMSN-NKVLVFLDDVD--DLDQLQALAG-FG--VGSRIIITTRDEHVLT-A-V--HI-SPVKLLSDEEAILLLYKHAY-NEK--KPL-E--TLSLRVVSYAAGLPLALKVLGSFL----KDKNEWVSALAKLKD-------IPLEVMDILRISYDGL-TLHKELFL-IACFID---DAMEIL-----------------DGFHPIIGIKVLRQKALITIDD---YG---RFDMHDLVQEMGHYIVRREHPN-----NP--
>XP_043635538.1
--INR-TS-LVVSS-IVGREKEKNELVDKLL--AE-EFSIIPIVGMGGVGKTTLARLLYDEKQVNDRFQLKAWVCVSDEFDSFAISKVIFQSV----TGENKS----ALRDCLRDKTFLLVLDDVWSESCEDWEALVGPFH--HGSKIIMTTRKEQLLKQLGNH---LNQLQSFSNDYAMTLFAQHAL-GVNNLHP--TLRPHGEGIVKKCNGLPLALKALGRLLR-R-DDEEYWKEVLNSEIW---SLK---GGIVPALKLSYNDLSARLKRLFAYCSSFPKDYMFEREDLVLLWMAEGLLRQSPPTNSERLGHECFEELLSRSFFQQAPN-----ESFFVMHDLINDLATF-VAGDFFL---RLD---
>XP_043635539.1
--INR-TS-LVVSS-IVGREKEKNELVDKLL--AE-EFSIIPIVGMGGVGKTTLARLLYDEKQVNDRFQLKAWVCVSDEFDSFAISKVIFQSV----TGENKS----ALRDCLRDKTFLLVLDDVWSESCEDWEALVGPFH--HGSKIIMTTRKEQLLKQLGNH---LNQLQSFSNDYAMTLFAQHAL-GVNNLHP--TLRPHGEGIVKKCNGLPLALKALGRLLR-R-DDEEYWKEVLNSEIW---SLK---GGIVPALKLSYNDLSARLKRLFAYCSSFPKDYMFEREDLVLLWMAEGLLRQSPPTNSERLGHECFEELLSRSFFQQAPN-----ESFFVMHDLINDLATF-VAGDFFL---RLD---
>XP_043635720.1
--EQR-GN--V-----MGMEVGKRKVKDMLD---SL--VVIGINGIGGSGKTTLVKEVCRDD-VKSYYNNKILLTVSQSPNVEQIRQRIGV-F----LSE-SK----QWAIQYNVVPTLVVLDDVW--SLEVLQQLI--KV--PGCKTLVVSR--------SL--SS-YELELLREEDAVSLFCHTAF-GRN--SIPDE--DLVKQIVEKCKGLPLALKVIGASL----HSEKYWIGAKSRLSR------AQPSELLNRMKLSIDYL-EKVRDCFL-LGSFPEDKRIPLDVLV------NIWT------DEVYAI--LVELSNKNLLTLSK---DG-EISVSQHDVLRDLAIHMSSVG--------SV--
>XP_043636324.1
------PSSATDDDDLVGMATRLQALESELI--GSGGVRMVGIWGVGGGGKTTLATSLYMK--LSANFHGCCLENIREESKQQKLQGRILSTI----FKK-E-----KIKHMLS-RNVLVVLDDVD--NLEQLEALAG-FG--DGSRIIITTRDEHVLTAP-K--KV-CPVRLLSEEEASRLFRKTAY-HED--SPV-D--KLSLRVIKYVNGLPLALKVIGSFL----KDKKGWLSALDKLKE-------TPPTVTDQLKISFDGL-PYEKELFL-IACF--SKEEAMKIL-----------------DGFHPRIGVTVLIKKSLITISK---YG---KFEMHDLIQEMGHHIVRGEDPE-----NL--
>XP_043637405.1
-----------E-DIVVGLDDEVQTLLDQLT---TKQLQVISITGMPGIGKSTLARKLYTDPLIEYVFHIRAWTCVSQAYVKRDVLLGILKSF----LNYHTEES--KLYRLLKGRQYLVVLDDIWDSVA--WNDLRIYFPD-TGSRVLFTSRDTDVSLNVGAR----LVLRPRTEDESWVIFQTKVF-RTG-ICPH-RLWEFGRVITRNCEGLPLAIELTAGLL--K-TSDNWWEKIAQDTRS---YMVRDRSQYIDSLALSYNHLSRELQRCFLFLGLFPEDYDIPVTKLIWLWVAQGFIRET-GS-KEDVAEDFLMELIKRGLLKSSKKR-EGLIKACRIHDLLRELCLKKGEEEIND--TITK---
>XP_043637479.1
--INR-TS-MVVSS-IVGREKEKNELVHKLL--GG-ELSIIPIVGMGGVGKTTLARLLYEEKQVKDCFQLKAWVCVSDEFDSFAISKVIFQSV----TGEDRN----ALRDQLSGKRFLLVLDDVWSESCEDWETLVVPFH--HGSKIIMTTRKEQLLKQLGNH---LNQLQSLSHNYAMTLFAQHAL-GVNNSYP--MLRSHGEGIVKKCNGLPLALKALGRLLR-T-DEEEYWKEILDSEIW---SLK---AGIVPALRLSYHDLSARLKRLFAYCSSFPKDYMFDREDLVLLWMAEGLLRQSPPTNLERLGHECFEELLSRSFFQHAPN-----ESFFVMHDLINDLATY-VARDFFL---RLD---
>XP_043637850.1
-------ASDVNEE-LVGMTERLQDLMSQLI--GTGGVRMVGIWGIGGSGKTTLASSVYTE--ISHHFHGHCFANIRE-KSKRTLQQKILSTL----LKS-E-----MIKNSLY-SKVLIILDDVD--YLGQLQALAG-FG--SGSRIIITTRDEHLLK-T-V--HV-TPIRLLSDKEAIRLFYKHAY-NEK--EPL-E--TLSSRVVSYAAGLPLALKVLGSFL----KDKKEWISALAKLKD-------IPIKIMDILRISYDGL-TLQKELFL-IACFIA---DAMEIL-----------------DGFYPVIEIKVLTQKALITTTD----G---KFDMHDLVQQMGQYIVRGEHPN-----DP--
>XP_043637851.1
-------PSDVDEE-LVGIRERLQDLISQLI--GMGGRRMVGIWGIGGSGKTTLASSVYTE--VSHHFHAHCFANIRE-KSKHTLQQKILSTL----LKR-E-----IIKSRLN-SKVLVILDDVD--HLGQLQALAG-FG--SGSRIIITTRDEHLLR-T-V--HI-SPVKLLSDKEAILLFYKHAY-NET--EPL-K--KLSSRVVSYAAGLPLALHVLGSFL----KDKEEWISTLAKLED-------IPIEVMDILRISYEGL-TLQKELFL-IACFID---EAMEIL-----------------DGFHPVIGIRILRQKALLTTTD----G---KFDMHDLVQEMGHYIVRGEHAK-----NP--
>XP_043637853.1
-------PLDVDEK-LVGMRARLQDLISRLV--GTGGVHMVGLWGIGGGGKTTLAYSVYTK--ISCHFQGHCFPNIRE-QSKHTLQQKFLSSI----LKT-E-----IIKNRLN-SKVLVILDDVD--YLGQIHALAG-FG--SGSRIIITTRDEHLLR-T-V--HV-SSIKLLSDKEAFLLFYKHAY-NET--KPL-A--KLSSCVVSYAVGLPLALKVLGSFL----KDESEWISVLTKLKD-------IPIEVMDMLRISYDGL-PLQKELFL-IACFTNVTDAPMEIL-----------------DGFHPVIGIKVLQQRALISIVD----G---NFDMHDLVQEMGHYIVRGEHLN-----NP--
>XP_043637855.1
-------PSDVDEE-LVGMRERMQDLVSQLI--GMGGVRMVGIWGIGGSGKTTLASSVYTE--FSHRFEGHCFSHIRE-KSKHTLQQKFLSTL----LKR-K-----IIKSRLN-TKVLVILDDVD--YLGQLQALVG-FG--SGSRIIVTTRDKHLLR-T-V--HV-SSVKLLSDEEAILLFYKHAY-NET--EPL-E--KLSSRVVSYAAGLPLALNVLGSFL----KDNEEWVSTLAKLED-------IPIQVMDILRISYDAL-TLQKELFL-IACFID---DAMEIL-----------------DGFHPKIEIEVLRQKALITTTD----D---KFDMHDLVQELGLYIVRGEHPK-----NP--
>XP_043637856.1
-------PSDVDEE-FVGMRVRSQDLISLLI--ESGVVRMVGIWGIGGSGKTTLAYSVYTK--VSHHFQGQCFANIRE-QSKHTLQQKFLSSV----LKT-Q-----IIKSRLN-SKVLVLLDDVD--DLDQLQALAG-FG--AGSRIIITTRDEHVLR-A-V--HI-SPVKLLSHKEAALLFYKHAY-NEK--EPL-E--TLSSRVVSYAAGLPLALKVLGSFL----KDENEWISALAKLKD-------FPIKIMDILRISYDGL-PLQKELFL-IACFTDILDPPMEIL-----------------DGLHPVIGIKVLHQRALISIVG----G---MFDMHDLVQEMGHNIVTGEHPN-----NP--
>XP_043637860.1
-------PLDV-DEDLVGMTPRIQVLKSLLI--GSGAVRMVGIWGVGGGGKTTLATSVCME--ISPHFDGYYVDNIREEVSRYKLQEKLLYTV----LKT-K-----MIKSILH-RNVLILLDDVD--GLDQLQALAG-FG--DGSRVIITTRDEHLLR-T-V--HV-SHVTLLSVEESIQLFYTHAY-NET--EPL-E--ELSLRVVSYAAGLPLALKVLGSFL----KDGNEWRSALAKLQD-------IPVKIMNILKISYDGL-DYQKRLFL-IACF--SIDNVMGML-----------------EGSHPVIGIRVLRQKALISIAD----G---RFDMHDLVQEMGHFIVREEHPN-----NL--
>XP_043637864.1
-------PSDVDEE-LVGMRVRLQDLISRLI--WSSGVRMVGIWGIGGSGKTTLSFSVYAE--ISRHFQGHCFSNIRE-QSKHNLQQIFLSTV----LKT-E-----IIKSRLN-SKVLVVLDDVD--DLDQLQALAG-FG--VGSRIIITTRDEHVLT-A-V--HI-SPVKLLSLEEATLLLYKHAY-NEI--EPL-K--TLSLRVLTYAARLPLAIKVLGSFL----KDENEWISSLDKLKD-------FPIKITDILRISYDGL-PLQKDLFL-IACFADITHRPMEIL-----------------DGFHPVIGIKVLQQRALISIVD----G---EFDMHDLVQEMGHYIVRGEYPN-----NP--
>XP_043637865.1
-------PSDDNEE-LVGMRVRSQDLISRLI--GSGGVHMVGIWGIGGSGKTTLAYSVYTE--ISRYFHGHCIANIREASSKHTLQQKILSTL----LKT-K-----IIKRRLN-SKVLVVLDDVD--DLDQLQALAG-FG--VGSRIIITTRDEHVLR-A-V--HI-SPVKLLSDEEATLLLYKHAY-NEK--KPI-K--TLSLRVLAYAARLPLALQVLGSFL----KDENEWVSALAKLKD-------FPIKIMDILRISYDGL-TLHKELFL-IACFTYITREPMEIL-----------------DGFHPVIGIKVLQQRALISILD----G---KFEMHDLVQEMGHYIVRGEHPN-----NP--
>XP_043637899.1
-------SSNDDNENLVGIGSRLQELKSHII--GSGGVHMVGIWGVGGGGKTTLATTLYMEM-ISGHFDGFCFENIREESTQPSLQQKILSDV----FDK-E-----KIKDMLR-RKVLIVLDDVH--HHDQLKALAG-FG--DGSRIIITTRDEHLLK-T-V--DI-SPISLLASEEAIRLFNKHAY-DED--NPV-E--MLSQQIISYAGGLPLALIV------------------------------------------------------------------------------------------------------------------------------------------------------
>XP_043638176.1
------GPV--QNKDLDDLHTHNSALGYIISL-EDESTQITGIYGLGGVGKTTLAMEVAARVK-NNLFADVAFT-VSLTIN--------AEKI----QKDLEN----RIMK---GDKILIILDDVW--EKLNLEKLCI-CG--NNCKILLTSRSEKVCRKM-AQ-RI-IWVNSLPIEEAWILFKRVVG-KR-----LFNLKPVALKVVEECGGLPLLIQAVGNAL----ESTKSWESALTQLQK-----H-APEE-FTHLKLSYEYLKEEAKSCFL-CSMFPEDYIIPLEDLVFFGVALEKFD------ERSRVQNAVNILTSSGLLLN-------NEEVTKMHDVVRDVALLIASENNKF---------
>XP_043638184.1
--------IQPHESCIIGIESHMENLNSKLIE-ATKKVRVIGILGMGGIGKTTIARALFRR--ISYKFQGSCFKDVRQNSSSDHTPLKSFKRD----SGDGPG----LIQERFN-KKVVLVLDDVH--DMKQLEFLAA-FG--PGSRIIITTRDEHLL--A----DI-YKPPLLLKDQAVELFSRHAF-RKN--SPP-I--ELSDSAIHYSGRLPLALKVLGSFF----RDAH--------------------------------------------IACF--KLEDVTRIL-----------------DGFDPVIGISVLIEKSLLTVS-------KEKLRMHDLIQETGWQIIRESAPN---------
>XP_043638284.1
------GPV--QNKHLDDLHTHKSALGHIISL-EDDNIQITGIYGLGGVGKTTLAMEAVARVK--NMFADVAFT-VSQNVD--------VEKI----KKDIGA----RIMK---GDKILIILDDVW--EKLNLEELCI-CG--NNCKILLTSRSQKVCHKM-AQ-SK-VCVNALPIKEAWIIFKRIVG-EK-----LSNLKPVALKVVEECGGLPLLIQAIGNAL----ENIQSWNSALTQLQK-----H-APDE-FTHLKLSYEYLKEEAKSCFL-CSLFPEDHQITFEELVFYGVGLEKFD------ERGRVQNAVNILTSSGLLLN-------SAGVTKMHDVVRDVALLIASQNEKF---------
>XP_043638289.1
------GPV--QNKDLDDIVTQNSALEDIIAL-EDDNIQIIGIYGLGGVGKTTLAKEVAARVKSNMTFVDIAFT-VTQTVK--------AQEI----KNDLEN----RIEK---GEKVLIILDDVW--EKLDLEDLCI-I----NCKLLLTSRSEKVCEKM-AQ-SK-IYLDSLPAKEAWILFKRVVG-ER-----LSNLKPVALKVAQECGGLPLLIQAVGNAL----ESMESWNWALRQLQK-----H-APDE-FTHLQLSYEHLKQEAKSCFL-CSLFPEDEDIELENLVRYGVGLEKFD------ERGRVQNAINILTSSGLLLH-------QEGFTKMHDVVRDVALLIASQENKY---------
>XP_043638294.1
------TQV--QTKNLEDLDTHTSALKAIIAL-EDESKQIIGIYGLGGVGKTTIAKEVVAKIK-HL-FDDVAFT-VSQTVK--------AQEI----KKDIEN----RIMN---GDKILIILDDLW--EPVDLEELCI-I----NCRILLTSRNEDVCEKM-SQ-IK-ICVNSLPTEEAWILFKRVVG-ER-----VVDLKPIAAKVAKECGGLPLLVKAVGNAL----KSIGSWQAALSRLQK-----A-AP---------------------------------------------------------------------------------------------------------------------
>XP_043638298.1
-------------------------------L-EDESKQIIGIYGLGGVGKTTLALEVAARVR-HRLFAEVAFT-ISQKVD--------FEKI----KKDIGE----RIMK---GDKILIILDDVW--EKLNPEDLCI-CG--NKCKILLTSRS--------------------------------------------------IKVVEECGGLPLLIQAFGNAL----ENIKSWEWALTQLQK-----H-APDE-FTHLQLSYDYLKEKAKSCFL-CSMFPEDWYISLEDLAYYAVGLERFD------ERGRVQNAVDMLTSSCLLLK--------EGYTKMHDVVRDVALLIASQNNKF---------
>XP_043638301.1
------RQV--QTKNLEDLVTQYSALNDIIAL-EDDNIQIIGIHGLGGVGKTTLAKEVAAREKTNLLFDDVAFS-VSPIVN--------AEKI----QKDLEI----RIMK---GDKILIIIDDVW--ERLDLEELCI-I----DCRILLTSRNEDVCEKM-VQ-CK-ICVNSLSIDEAWILFKRVVG-ER-----VADFKRVAKEVVKECGGLPLLIQAVGNAL----KRIDSWESALSRLKK-----A-APPD-FAHLKLSYDYLEEEAKSCFL-CSLFPEDDDISLEDLICYGWGLGKFD------ERAKVRIAVDVLTSSGLLLN-------YDGCTKMHDIVRDVALLIASQNNNF---------
>XP_043638302.1
------GPV--QKKNLDDLDTHNSALGDIISL-EDDSIQITGIYGLGGVGKTTLALEVAARFK-TSMFVDVAFT-ISQKVD--------VEKI----KKDIEY----RIMK---GDNILIILDDVW--EKLNLEELCI-CG--SECKILLTSRDRKVCKNM-AQ-SI-IYVDPLPTAEAWILFKRVVG-EK-----VANLNPVALKVVEECGGLPLLIQAIGNAL----ENIESWNWALTQLQK-----H-VPEE-FTHLKLSYDYLKEEAKSCFL-CSLWEEDFNVSLEDLVFYGVGLEKFN------ERGRVRNAVNTLTSSGLLLN-------QEGCTKMHDVVRDVALLIASENNKF---------
>XP_043638308.1
------GPV--QDKHLDDLHTHNSALEDIISL-EDDSIQIIGIYGLGGVGKTTLAMEVAARVK-TNLFAGVAFT-VSQKVD--------VGKI----QKDIRE----RIMK---RDKILIILDDVW--EKLNLEELCI-CG--GNCKILLTSRSEKVCQKM-AQ-SK-ICVNLLPTEEAWIFFKYVIG-ER-----LANLRPVALKVVEGCGGLPLLIQAVGNAL----ESIESWNWALTQLQK-----H-APEE-FTHLKLSYDYLKEDAKLCFL-CSMFPEDCDIVLEDLVFYGVGLDGFD------ARGRVQNAVTILKSSGLLLN-------WASSTKMHDVVRDVALLIVSENDKF---------
>XP_043638309.1
------GPV--QNKDLSGLHTHDSALGDIISL-EDETIQITGIYGLGGVGKTTLAMEVATIVK-NKLFADVAFT-VSQNID--------VGKI----QKDIGE----RIMR---RDKILIILDDVW--ETLDLQELCI-FG--NNCKILLTSRNESVCDSM-VQ-RK-ICVNALPTAEAWILFKGVVG-EK-----VVDLKLVAMMVAEECGGLPLLIQAVGNAL----KNIDIWSSALSRLKK-----H-APPD-FTRLKLSYDYLEEEAKSCFL-CTLFGEDHNISFEDMAIYGVGLEKFD------ERDRVRNAVNILTSCGLLLK-------GEGFTKMHDVVRDVALLIASQNNKF---------
>XP_043638315.1
------GPV--QKKDLDDLHTHTAIVGDIISL-EDDSIQITGIYGLGDVGKTTLAKEAVIRVK-NTLFAHVTFT-VSQTVV--------SKEI----KKDIKE----RIMK---GEKVLIILDDVW--EKLDLEELCI-CG--ENCKILLTSRGQKVLLKM-AR-SI-IYVDTLPTKEAWILFRRVVG-ER-----LANLKSVAEEVAKECGGLPLLIQAVGYAL----KSIHSWKAVLSQLKK-----P-VAPD-FNRLRLSYEYLEEETKWCFL-CGLFNGAEDIELEDLVRYVVGLKLFD------ERRRVRYAVNILTSSCLLLK-------DKGCTKMHNVLRFVALSIGYDKDKY----K----
>XP_043638321.1
------GPA--ENKDLDGIDTHNSALKNIIAI-KDESIQIIGIYGGGGVGKTTLAKEVVARVK----YADVPFT-VSQNVD--------IMKI----KKDSED----RIVK---GEKVLIILDDIW--EKLNLEDLCI-CG--SKSKILLTSRNKDVCEKM-AQ-SI-IFVGSLQPKEAWILFKRVVG-ER-----LDVLKPVAEEVLKECGGLPLLIQVVGSTL----KNISSWEAALSRLKK-----P-TPPD-FIRLQLSYEYLEEEVKSCFL-CSMFPENYNIPLEALVYYMVGLCKFD------ERDRVRNAVNMLTSSCLLLN-------DEGFTKMHDVDHDVALLIASKKNKY---------
>XP_043638322.1
------GPV--ENKDLDDIQTHNTALNEIIAI-KDENVQIIGIYGLGGVGKTTLAKEVVVRVK---LFAHVAFT-VSQSVD--------IERI----KKDGED----RIAK---GEKVLILLDDVW--EKLNLEELCI-CG--SKSKILLTSRSEKVCQKM-AQ-SK-IYVDSLPKKEAWILFKRVVG-EK-----LTNLKPVAEEVAKECGGLPLLIQAVGNAL----ESINSWKAALSRLKK-----P-ASSD-FTSLKLSYEYLKEEAKTCFL-CSMFPDDYTISLEDLVYCMVGLNKFD------ERNRVRNVVNMLTSSCLLLN-------DKGFTKMHDVVRDVALIIASQNTKF---------
>XP_043638323.1
------GPV--ENKNLDDIFTHNSALNDIIAL-EDDSVQIIGIYGLGGVGKTTLAKEVVARVK-NNLFSDVAFT-VSQSVK--------VEEI----RKDIRQ----RVTK---GDKILIILDDVW--EKLNLDEL-----------------SEKVCQ---------------PTKEAWILFKRVVG-ER-----LANLKEVALKVVRECGGLPLLIHAVGNAL----ESIKSWNLALTQLQK-----Q-APEE-FIHLQLSYEYLKEEAKSCFL-CSIFPEDRHIRLEDLVRYMVGLGKFD------GRDRVWTAVNILTSSGLLLN-------QESSTKMHDVVRDVALLIASQENIF---------
>XP_043638437.1
-------FFSI-DTNLVGIAIRVQKLLSLLV--DSDDVRMIGIKGMGGGGKTTLARAVFDH--TSSRFEGKSFENVRERSKV-KLQEQVLSSV----FKD-RS----LMKRMMG-RTALIVLDDVD--HIEQLEALVG-FK--PRSRIIITTRDEQVLV-G-IQ-NI-YDVDMLSDEEAINLLSRHAF-KRE--SPI-E--GLSKRVVSYAAGLPLTIKLLGSFL----RPQDEWEDTINRLKT-------IPHDTLKRLEISYDGL-EDHKQIFL-VACL--MERKAIIML-----------------EGFNARIGLRVLEQKSLITIDP---ND--EELAMHDHIEEMGVNIVRRLHPD-----EP--
>XP_043638881.1
-------SSVVHDENLVGMGTRLQDLKSRLI--GSGGVRMVGIWGVGGGGKTTLATSLYMEI-ISGTFDICCFENIRMESSQHDLQRKLLSSA----F-C-E-----MIKKMLY-RNVLIVLDDVD--DQEQLEALAG-FG--DGSRVIITTRDEHVLI-S-V--VI-SPINLLSSDEAIRLFRRYAY-HKN--KPV-D--KLSLSVINYANGLPLALKILGSFL----KNKNEWISALDKLKC-------LPRKVTDQLKISYDGL-REEKELFL-VACF--WQDDIMDKL-----------------DGFHSTIGLTVLRQKALLTISS---HG---FIDMHDLVQEMGHEIVRGEHPN-----NP--
>XP_043638882.1
-------SSVVHDENLVGMGTRLQDLKSHLI--GSGDVRMVGIWGVGGGGKTTLATSLYME--ISAKFDTCCFANIREESSQHNIQEKILSSA----FDK-K-----MIKQMLR-RNVLIVLDDVN--DQEQLEALAG-FG--HGSRVVITTRDEHVLI-S-V--VV-SPINLLSLNEAIQLFRRYAY-HKN--NPV-D--KLSLHVINYVKGLPLALKILGSFL----KNKNEWISALDKLEC-------IPRKVTDQLKISYDGL-REDKMLFL-LACF--HQSVVKETL-----------------DGFHSSIGMKVLIQKALIIIYS---NG---KIDMHDLVQEMGHDIVRGEHPN-----NP--
>XP_043638884.1
-------SSVVHDENLVGMGTRLQDLKSHLI--GSGDVRMVGIWGVGGGGKTTLATSLYME--ISAKFDTCCFANIREESSQHNIQEKILSSA----FDK-K-----MIKQMLR-RNVLIVLDDVN--DQEQLEALAG-FG--HGSRVVITTRDEHVLI-S-V--VV-SPINLLSLNEAIQLFRRYAY-HKN--NPV-D--KLSLHVINYVKGLPLALKILGSFL----KNKNEWISALDKLEC-------IPRKVTDQLKISYDGL-REDKMLFL-LACF--HQSVVKETL-----------------DGFHSSIGMKVLIQKALIIIYS---NG---KIDMHDLVQEMGHDIVRGEHPN-----NP--
>XP_043639322.1
------GPV--QNKHLDDLHTHNSVLEDIISL-EDESIQITGIYGLGGVGKTTLAMEVAARVKTNLLFADVAFT-ISQNVN--------VEKI----KKDIGE----RIMK---GEKILIILDDVW--EKLNLEELCI-CG--KSCKILLTSRSEKLCQKM-AR-SK-ICVNSLLIDEAWIFLKRVVG-ER-----LSNLKPVALKVVKECGGLPLLIQAVGNAL----ESTESWESALTQLQK-----H-APDE-FTHLKLSYDYLKEEAKSCFL-CSLWAEDETIFLEDLVVYGVGLEKFD------ERSKVQNAVNILISSGLLLN-------TKKWTKMHDVVRDVALLIASENNKF---------
>XP_043639345.1
-------------EVVVGFDEEVETLLDQLTS--IKHLQVISIAGMAGLGKTTLATKLYNDPLVEYTFDMRAWTSVSQVYQVKDLLLGILSTC----IHEINDEI--KLYRLLKGHRYLVVLDDIWDSKA--WNDLKMYFPD-TGSRVLFTSRDIDITSHVQAR----HVLRFRNEVESWDLLLKKTF-RTG-ICPL-SLEDFGRAITRKCEGLPLAIVIASGIL--K-MSNEWWRQIAEKLSL---FMVSKPSQYMHSLALSYNHLPPHLKPCFLFFRSFPEDYEVSVSKLIWLWIAQGFIQQS-GS-KEDVAEDFLMDLINRGLLMISKTR-DGRIKACRIHDLLRDLCLRKSLEEKFS--LLSY---
>XP_043639428.1
--KNR-TS-LLTPG-IVGRDAEKDVLLQKLL--PDDEFSIVPIVGMGGMGKTTLARLLYNEPKVEKYFELKAWVCVSDEFDSFKISKLIYESV----GGDQEK----ALNNKLSGKRFLLVLDDVWSEKIEDWDTLVPPLY--PGSKIIMTTRTEKLTQQLGDD---PFYLNKLSDGDALSLLAQHAL-GANNSFP--KLRSYGEGIVRKCGALPLAIKSLGSLLRSK-NE-EKWKEMLESEIW---SLE---AGILPALRLSYLHLSAHLKHLFAYSCLFPKDYVFEKEDLILLWMAEGFLLGSRSSLM--LGEEYFDELLSRSFFQHVPD----DESLFVMHDLMNELATS-VAGEFFT---RLD---
>XP_043639430.1
----------------------------KLL--AD-EFSIVPIVGMGGIGKTTLARLLYNEPKVNQHFELKAWVCISHYFDCFNISKVIFEAT----ASEEKKEK--ALRDQLTGKRFLLVLDDVWSEKVEDWDTLVPPFH--PGSKIIITTRKEKLIQQLGDN---PYHLNKLSPEDALSLFAQHAL-VATNSYP--TLRLYGEGIMQKCDGLPLALKSLGSLLR-T-NE-EK----------------------------------------------------------------------------------------------------------------------------------------
>XP_043639575.1
--INR-TS-LLPPG-IIGRQGEKDILLEKLL--AD-EFSIVPIVGMGGNGKTTLAKLLYNEPKVKHHFELKAWICVSDEFDSFNIGNLIFESV----ADEEKKEK--ALRNKLAGKRFLLVLDDVWSEKIEDWDTLVPPFH--PGSKIIITTRKKQLVQQLGDD---PYHLKKLSHEDALTLFAQHSL-GSTNSYP--TLRSYAEGIEKKCDGLPLALKLLGTSLK-T-NE-EDWKELLNSKIW---SLK---GGILPALRLSYHELSACLKQMFAYSSLFPKDYVFEKDDLILLWMAEGFLHKSTPGEMERLGEKYFDELLSKSFFEHVNG----DKSLFVMHDLMNDLAKSVVAGEFFL---RLD---
>XP_043639587.1
--LNR-VS-LLSDG-IIGRQGEKDNLLKKLL--AD-QFSIMPIVGMGGVGKTTLARLLYNEPEVKEHFDLKAWVCVSDEFDSFNISKLIFESV----AGEGKK----ALAEKLAGKKFLLVLDDVWSEEIEDWNTLVPPFH--PGSKIIITTRKKQLLQLLGDD---PYRLDKLSNEDALSLFAHHSL-GATNSYP--SLLSYAEGIVQKCDGLPLALKSLGTSLK-T-DE-EDWKELLNSKIW---SLK---GGILPALRLSYHELSACLKQMFAYSSLFPKDYAFEKEDLILLWMAEGFLLKSTTSEMERLGEKYFDELLSKSFFEHVDG----DKLLFVMHDLMNDLATS-VAGEFFV---RLD---
>XP_043640174.1
--KKR-AS-LLTPG-IVGRDAEKNILLQKLV--PDEEFSIVPIVGMGGMGKTTLARLLYNEPKVEKYFELKAWVCVSDEFDSFKISKLIYESV----GGDQEK----ALNNKLSGKRFLLVLDDVWSEKIEDWYTLVPPFH--PGSKIIITTRTEKLTQQLGDD---PFYLDKLSDGNGLSLLAQYAL-GEDNSSP--DLRSYGVRIVRKCGALPLALKSLGSLLRST-NE-EKWKELLESEIW---SLE---AGILPALRLSYLDLSARLKHLFAYSCLFPKDYVFEKEDLILLWMAEGFLLGSKSSKM--LGEEYFDELLSRSFFQHVPN----DESLFVMHDLMNDLAAS-VAEEFFI---RLD---
>XP_043640332.1
--SKR-KP-VVE-DNVVGFDEEAKEIVSRLTN-IFKSLEVVSVVGMGGLGKTTLAKKVYCDPTIEFHFFVRAWVYVSQEYNRKEVLLTILSSL----IL-PSDQT--EICKQLNGRRYLIVLDDVWTRDA--WNDLQMAFPK-CGSRILLTTRHADVASL--ANSE-AHRLKFLTEDESWKLLSLKVF-RRN-CCPS-ELVEFGETIARKCGGLPLAIVVIAGILL-K-KTRDLWKRVAESVGS---YVAKDPKQCMDVLALSYNHLPDHLKVCFIYFGAFPEDFPIPVWKLIMLWVAEGFIQQK-GQ-DEDLAEEYLEDLVERNLILVDKKR-NGRIKTCRVHDMLRDLCLREAAEEKFL--QVIK---
>XP_043640333.1
--SKR-KP-VVE-DNVVGFDEEAKEIVSRLTN-IFKSLEVVSVVGMGGLGKTTLAKKVYCDPTIEFHFFVRAWVYVSQEYNRKEVLLTILSSL----IL-PSDQT--EICKQLNGRRYLIVLDDVWTRDA--WNDLQMAFPK-CGSRILLTTRHADVASL--ANSE-AHRLKFLTEDESWKLLSLKVF-RRN-CCPS-ELVEFGETIARKCGGLPLAIVVIAGILL-K-KTRDLWKRVAESVGS---YVAKDPKQCMDVLALSYNHLPDHLKVCFIYFGAFPEDFPIPVWKLIMLWVAEGFIQQK-GQ-DEDLAEEYLEDLVERNLILVDKKR-NGRIKTCRVHDMLRDLCLREAAEEKFL--QVIK---
>NP_001234202.1
--EER-PP-VVE-DDVVGFDDEAQTVIDRLLE-GSGDLEVIPVVGMPGLGKTTLATKIFKHPKIEYEFFTRLWLYVSQSYKTRELYLNIISKF-----TGNTKHC--KVQEILEGGKYLIVLDDVWSTDA--WDRIKIAFPK-KGNRVLLTTRDHRVARY--CN---PHDLKFLTDEESWILLEKRAF-HKA-KCLP-ELETNGKSIARKCKGLPLAIVVIAGALI-G-KTIKEWEQVDQSVGE---HFINRDNSCDKLVRMSYDVLPYDWKACFLYFGTFPRGYLIPARKLIRLWIAEGFIQRG-DL--ECKAEEYLNELVNRNLVMVMQRT-DGQIKTCRVHDMLYEFCWQEATEENLF--HEVK---
>NP_001234836.1
--IVL--S-PFE--VTVGHEEEEAWIIGQLDE-HESELDVISIVGMPGVGKTTLANKVYNNTLVASHFNVRAKCTVSQNFNKSKVLREILQQV----TGSGGSEY--KLRVALYDKRYLIVLDDVWDIAT--GEMLIACFP--RGNRVILTSRSGEVGLK--VKSD-PVDLQVLTDEKSWELFEKRVF-GDEGSCPA-ELLDIGHEIVEKCKGLPLALVLIAGVIV-RGKEKDFWVKIQNNLDS---FTSSNINSQMNVMQSSYDHLPYQLKPLLLYFATLQKSERTPVSTLMQLWMAEGLVDHDIPSKCEEVTESYLDALISSGLIMV--DHISVMIRACYVHDVVHDFCSVKAGKEKFF--KLIN---
>NP_001289831.1
--TRH--P-VTE--DIVGFGNDIEKMFQYLIR-GTNDLDVVPIVGMGGQGKTTVARKVYNSDNIVSHFDVRAWCIVSQTYNRRKLLQDILSQV----TGSKDYED--ELRKSLMGKRYLIVLDDMWDCMA--WDDLRLSFP--NRSRIVVTTRLEKVGEQ--VKTD-PYSLPFLTKEESCELLQKKVF-QKED-FPP-ELQDVSRAVAEKCKGLPLVVVLVAGIIK-K-MEESWWNEVKDSLFD---HLNRESEEYLSTMQLSYYNLTDCLKPCLLYMGMFQEDAIIRVSELISLWIAEGFVQSI--ESGEEAAEGYLMDLIQSNVVMVSNRY-NGKVKYCQVHDVVLHFCLEKSLEEKFM--LAVK---
>NP_001318028.1
--VER--L-TTK--IIVGFEEETNLILRKLTS-GPADLDVISITGMPGSGKTTLAYKVYNDKSVSSHFDLRAWCTVDQGCDDKKLLDTIFSQV----SDSDSSEN--KLRKQLYGKRYLIVLDDVWDTTT--WDELTRPFP--KGSRIILTTREKEVALH--GKTD-PLDLRLLRSDESWELLEKRAF-GDES-CPD-ELLDVGKEIAENCKGLPLVADLIAGVIA-G-KKRSVWLEVQSSLSS---FILNSEVE-MKVIELSYDHLLHHLKPCLLYFASFPKDTSLTIYELSIYLGAEGFVGNT--EMKEEVVKIYMDDLISSSLVICFNDA-----LNFQIHDLVHDFCLIKARKEKLF--DRIQ---
>NP_001318030.1
--VER--L-TTK--IIVGFEEETNLILRKLTS-GPADLDVISITGMPGSGKTTLAYKVYNDKSVSSHFDLRAWCTVDQGCDEKKLLNKIFNQV----SDSDSSEN--KLRKQLYGKRYLIVLDDVWETTT--WDEVTRPFP--KGSRIILTTREKEVALH--GKTD-PLDLRLLRPDESWELLEKRAF-GDES-CPD-ELLDVGKEIAENCKGLPLVADLIAGVIA-G-KKRSVWLEVQSSLSS---FILNSEVE-MKVIELSYDHLPHHLKPCLLYFASFPKDTSLTIYEFNVYLGAEGFVGKA--EMNEEVVKIYMDDLISSSLVICFNDA-----LNFQIHDLVHDFCLIKARKENLF--DQIR---
>NP_001318035.1
--VES--L-TTK--IVVGFEEETKWILRKLTS-GPTDLDVISITGMPGSGKTTLAYKVYNDKSVSSHFDLHAWCTVDQGCDEKKLLNKIFKQV----SDSDSSED--KLRKQLYGKRYLIVLDDVWDTTT--WDELTRPFP--KGSRIILTTREKEVALH--GKTD-PLDLRLLRSEESWELLQKRAF-GNES-CPN-ELLDVGKEIAENCKGLPLVADLIAGVIA-G-KKRSVWLEVLNNSHS---FILKNEVE-MKVIEISYDHLSDHLKPCLLYFASWPKDTIMTIYELNGFLGGEGFVGKT--EMKEEVVKIYMDDLISSSLVICFNEY-----PTYQLHDLVHDYCLIKARKENLF--DRIR---
>NP_001318045.1
--VER--L-TTK--IIVGFEEETNLILRKLTS-GPADLDVISITGMPGSGKTTLAYKVYNDKSVSSHFDLRAWCTVDQGYDDKKLLDTIFSQV----SDSDSSEN--KLRKQLFGKRYLIVLDDVWDTTT--WDELTRPFP--KGSRIILTTREKEVALH--GKTD-PLDLRLLRPDESWELLEKRAF-GNEI-CPD-ELLDVGKEIAENCKGLPLVADLIAGVIA-G-KKRSVWLKVQSSLSS---FILNSEVE-MKVVELSYDHLPHHLKPCLLYFASMPKDTIMSIYELNIFLGGEGFVGKT--EMKEEVVKIYMDDLISSSLVICFNDA-----LNFKIHDLVHDFCLIKARKENLF--DRIR---
>NP_001333108.1
--VER--L-TTK--IIVGFEEETNLILRKLTS-GPADLDVISITGMPGSGKTTLAYKVYNDKSVSSHFDLRAWCTVDQGYDDKKLLDTIFSQV----SDSDSSEN--KLRKQLFGKRYFIVLDDVWDTTT--WDELTRPFP--KGSRIILTTREKEVALH--GKTD-PLDLRLLRPDESWELLEKRAF-GNES-CPD-ELLDVGKEIAKNCKGLPLVADLIAGVIA-G-KKRSVWLEVQSSLSS---FILNSEVE-MKVIELSYDHLPHHLKPCLLYFASWPKDTTTTIYELNIFLGAEGFVGKE--EMKEEVVKIYMDDLISSSLVICFNDS-----LNFQIHDLVHDFCVIKARKENLL--DQIR---
>NP_001333428.1
--SQF-KQ-RIE--EIVGFEDVKDELIGKLKG-GSSGLDVISIVGMAGLGKTTLANKLYSDESVVSHFNIHAHCCVSQEYTRKDLLLAILRNI----TDERARRE--RLRKLLMFKRYLLLIDDVWETSA--WDDLKLCFP--MGSRIILTTRHYEVASY--AKSD-PHMLRSLNNDESWMLLNKKVF-NNES-FPF-ILRDAGQEIVRKCDGLPLSIILIAGILI-R-KEKYCWEQVATNLGP---NIQDQMEG---TLDLSYQNLPPYLKPCFLYLGVFSEDEEIQVSKLTWLWIAEGFIKPH--TGKEEIAENYLENLVGRNLVMVGKRS-NGRIKTCRIHDLVHEFCRKKAKLENII--QRIN---
>XP_004231117.1
--PSK-FN-ANE-NDVVGLDDDLEKVIERLLG-YSSEREVVAITGMGGIGKTTLAKKAYDYPRVRSRFDVHAWVTVSREYGMRRLLLSLARCI----PG-MTAD---SLYRKLKDRRYLIVIDDIWSTKV--WDDVTRCFPD-NGSRIILTSRLKDVAAY--ANSP-LHEMGVLSLDDSWKLLSIKVF-GVNDLCPF-ELEDIGKQIAERCGGLPLAILVVAGHLS-K-MRRESWITVAKTVNS---VVANDPDKCLGVLGMSYNYLSNHLKPCFLSIGAFPEDFEIKARTLIQVWVAEGFLKAE-RV-EEKVAEECLEDLISRNLIMIKKRR-NGEIRSCGMHDLLRDLSLREAQKEKFL--HVTS---
>XP_004231569.2
--SSA----ILVKNIMVGRGDQRERLLEDLTR-GSGEPKVIPIIGMGGIGKTTLAIEVYNDAHVRSHFDVCAWATLSQQHNVKEILLNLLRST---------GAF--MLRKSLYGKRYLIVMDDIWSIKA--WDDVRRFFPS-KGSRILLTTRNNEVACY--AN----LSLSFMDQDESWNLFKSVAF-ANE-ALPLSEFENIGKKIAEKSHGLPLTIVVVAGLL--K-KTIEDWETVAKDVKS---FVNNDPEQCSHVLGLSYNHLTSDLKTCLLYFGIFPEDSEIPVNHLKRLWMAEGFLN------EEGEADKCLQDLINRCLVHVSNKS-ETKIISCKVHDLIYDLCLRQIQRGN-L--FIIK---
>XP_004233876.2
-------------KSMVIFDEDEQLLMENILG-GTDQLGVIAIVGMPGHGKTTLAKKLYRHENIVNRFDVRSWTCVSKVYDKRKILLELLGYE----YE---HRV--QVRMCYEKRRYFIVIDDVWSTVV--YDELVSLFPN-SRSRIVITTRLDEVDSS--VNCY-THRLSFIAEEKSWLLLRNIVF-KQENNCCFREFEEIGKQIAKSCAGLPLAVVLIGGLLA-R-KKKGIWTKVAQWLSAS-AKVAGEAEWYMDIIELSYKHLPSYLKPCFRYFGMFLEDEEVSVNKLMRMWAAEGFVQSD-EV-REIVAKDYLIDLITSNLVLVAERF-LGDIKSVCLHDLVQDFCLKKAKEENFL--LKVD---
>XP_004234046.1
--QLK-AP-VVE-DEVVGFDEEADEIINRLLG-GSDDVEFISIVGMPGLGKTTLANKVFK--SVGYEFYNRIWVYVSQSYTRRDLFLKIINQF-----TRNTEQY--VIRKHLLFGKYLIVLDDVWTQEP--LDDVKIALPN-RG-KVLFTTRDDEVGKF--CC---PHHIKFLTDHECWELLQKKVF-HKD-KCPL-DLEVLGKRIAKKCMGLPLAALVIAGALT-G-KTKSEWEIVHQFVSE---HIISSDRMTKKLVQMSCDSLPVNLKACFLYCGAFPKGSEIPAWKIVRLWIAEGFIRTT-GS--ESVAEGYLNELVSKSLLMVTQRT-NGQIKTFRVHDMLHEFCTLEASEENFF--KEIK---
>XP_004236921.1
--TQS--S-PFE--VTVGHEKEESQIIDQLDE-HESELDVISIVGMPGLGKTTLANKVYKNTLVASHFHVRAWCTVSQKYNKSKVLLEILQQV----TASEEKVD--KLRTALLDKRYLIVLDDVWDIAT--GEMLIACFP--RGNRVILTSRSSEVGLK--VKSD-PLNLELLTPEESWDLFEKRVF-GDEGSCPA-ELSKVGHQIVEKCKGLPLAIVLIAGVIV-RGKEKDFWLKILHNLDS---FISTNINL---VMQLSYDHLPCHLKPLLLYFATTQKSQRTPVSTLMQLWMAEGFVDHD-----EEVTQSYLDALISSSLIMV--DHIPSMIKVCYVHDVVHDFCSEKAKKQKFL--KLIN---
>XP_004236958.1
--EVT-GP-SLN-DAVVGFDDEANKVIKRLVE-GPDSVDIIPVVGMPGLGKTTLARKIYNDPKLTYEFYSIVWVYVGQEYKAKDIYLRILKFF-----KKNIEDH--AIGGYIKGGRCLIVLDDVWEDDV--IDHVMKVFAE-KGHRIMMTTRDTRLGFF--AN---PHKLKFLETEESFELLVMRVF-GRG-GCPN-ELVVTGTEIARKCGGVPLVVVVIAGALR-G-DK-KDWERVEKSVVQ---YLGEHTDSCLKYVKMSYDYLPREVQMCFLYCGVFPRGFDIPCWKLIRLWIAEGLIKQP-ES--EEIAEFYLTDLLNRNLVIIMQKR-DGQIKTCRLHDMLYQFCKKEASNKWLF--EEPD---
>XP_004236959.1
--RIT-G----D-DEVVGFDEEAQQVMKRLVE-GPNCLDIIPVVGMPGLGKSTLARKIYNEFEFSYEFFSIVWVYVGREYKIKDTCVRILKCF-----EKSIEED--AIRDAIRGGRCLIVLDDVWEAEV--VDVVKRVLPG-KGHRIMMTTRHANLASY--AN---PYYMKPLHAEQSFELLVNRAF-GNGNSCPV-EFVELGQSIAHKCNGIPLQIVLIAGILR-G-DR-RYWERVDKNLSQL-YHLYDEEKYRGVFVEMSYNHLPQDVQTCFLYCGVFPQGFDIPAWKLIRLWIAEGLIKQQ-SP-YEEIAEFYLNHLVQRNLVILSQKR-DGQIKTCRLHDLLHEFCRDEASKKWLF--QHVR---
>XP_004237148.1
--KSY-LS-DKE-DDIVGIDDDLQIIIKRLTG-PPSDLDIVTISGMGGIGKTTLARKAYDHLTIRYHFDILAWVTISQEFQCRNVLLEALHCI----SK-KTDIV--LVQKNLKGRRYLVVVDDIWSRDV--WDSIRGIFSN-NGSRILMTTRENEVAMY--ANS--PHEMSLLSAGNGWKLVCDTVF-GPKHDHPP-ELEEIGKEIVEKCQGLPLTISVIAGHLC-K-RTLEGWKDVARTLSE---IIASHPDECLAVLGLSYHHLPNHLKPCFLSMSSFQEDFHFETQILIQLWIAEGFIRTC-ENGKEEVAIDYLEDLISRNLLQARERR-NGEIKTCGIHDLLREFCLTEAEMTKHM--HVER---
>XP_004237188.1
--IKQ--S-SFE--VVVGHEEDEAWIIGQLDE-HESKLDVISIVGMPGVGKTTLANKVYNNTLVASHFHVRAKCTVSQNFNKSKVLREILQQV----TASETSED--KLRVALLDKRYLIVL---------------------------------------------------------------------------------------------------------------------DNLDS---FISTNINL---VMQLSYDHLPCHLKPLLLYFATTQKSQRTPVSTLMQMWMAEGLVDHD-----EETTQSYLDALISSSLIMV--DHISVMIKVCYMHDVVHDFCSLKAKKERFF--KLIN---
>XP_004237189.1
--QEE-GS-SLN-HEVVGFDEEATKVINRLVE-GAECLDVIPVVGMPGLGKTTLARKIFNDPKISREFFSYIWVFIGQSTCVKDILFNILKGF-----TNSFDEF--EIRKRVNGGKCLIVLDDVWDPNV--VDIVKTVFPD-KAHRIMMTTRHEDIARS--VN---PHNLKFLDGDESFQLLEKRAF-GVS-RCPV-ELVEHGEAIVAKCSGVPLTIVVIAGALR-G-SE-IDWKVVRENVGK---HLIQEDQRCVNVVRLSYNHLPQEKKSCFLYFGAFPQGFDIPAWKLIRLWIAEGLIMKL-SG-NEEIAEYYLNDFANRNLVMVMKKK-NDRIKTCRVHDMLHEFCVEEATRLTLF--KQVC---
>XP_004238948.1
--EER-AP-VVE-DDVVGFDDEAKTVIDRLIG-GSDYVEVVPVVGMPGLGKTTLAYKIYKDPKVEYEFFTRVWVYVSQTFKRREIFLNIISKF-----TRNTKQY--EVKELLKGGKYLIVLDDVWTMEA--WDRIKIAFPN-KRNRVLMTTRQSNVAKR--CN---PHDLKFLTKDESWELLEKKVF-HKE-KCPP-ELELPGISIAEKCMGLPLAIVVIAGALI-G-KTTREWELVAASVGE---HLINRDENCKKLVQMSYDRLPYDLKACFLYCGAFPGGSQIPAKKLIRLWIAEGFIQQG-PL--EDVAEDHLNDLVNRNLVMVTQRS-SGQIKTCRVHDMLHEFCRHEAMEENLF--QEIK---
>XP_004238957.1
------TS-FSDEE-FVGFKEDVKQIIQKLTR-GTKEREVISIVGMAGLGKTTLARKVYNSHSIAEHFDARAFCIVSQTYSTRKLLIDILKQV----TGEKHD----MLRKELYFKRYLIVLDDMWKYQT--WEDLQLCFP--RGSRIMVTTRVQEVATKM--S---TYSLRFLTDEESWELLQKKVF----KRVPL-ELKEAGFEVARNCKGLPLVIVLNAGIIA-Q-RCVSVWEEFAKDLSS----LGLE-EQSRKAVQSSYDYLRDHLKHCLLYVGYFPEDYNIPVSDLLNLWIAEELVPNIN---EEKSSKDCLIDLVNRSLLIVSKRR-NGDIKYCMVHDLIREFCSRELEEEDFKQRESYN---
>XP_004238960.1
-----------DEE-LVGFDEHAQNITDYLIR-GTWDLDVVSIVGMAGLGKTALARKVYNSRSIIDRFDVRAWCSVSQTYNRRQLVLQILTQI----TGDHPS----ILRKCLNGKRYLVVLDNIWDGKA--WDDFQSCFP--HGSRIMITTRDKAMASYVKYS---PYSLPRLEDDQSWELLQKKVF---GRSCPL-ELVNVGKLVAKACRGLPLLIIMIAEVLS-R-REGSSWLKVAYDISS---HVPNK-EIIMMTIQSSYDHLLDHLKPCLIYMGLFPKKYEIPVSDLLKWWIAEEFVHHI----LEELSEICLHDLVGTNLVVVSKTR-NGKMKCCIVLDHVRDFCLRKITEEKFI--VPYS---
>XP_004239116.1
--RAN--------EEMEGFQDTIDELKDKLLG-GSPELDVISIVGMPGLGKTTLAKKIYNDPEVTSRFDVHAQCVVTQLYSWRELLLTILNDV----LE---SDR--ELRRFLLTKRFLILIDDVWDYKV--WDNLCMCFSD-NRSRIILTTRLNDVAEY--VKSD-PHHLRLFRDDESWTLLQKEVF-QGE-SCPP-ELEDVGFEISKSCRGLPLSVVLVAGVLK-Q-KTLDSWKVVEQSLSS---QRIGSLEESISIIGFSYKNLPHYLKPCFLYFGGFLQGKDIHVSKMTKLWVAEGFVQAN-NE-NEDTAQGFLDDLIGRNLVMAMEKRPNAKVKTCRIHDLLHKFCMEKAKQEDFL--LQIN---
>XP_004239388.2
--SNL-NP-GIE--EMIGFEDEIKTLIRQLTR-GSRMLDIISIVGMPGAGKTTLANRLYSYNSVVSHFDIRAQCHVFPVYSQRGLLLSLLQVS----IDETSSE---ILSRILRSKRYLILVDDVWDHKA--WDDLKCCFP--NGSRILLTTRYHDVADY--VKYK-PHHLRSLTHEESWKLLKMEVF-GNER-CSP-LLKKVGKKIARKCGGLPLSIFLVAGILS-N-ETEECWNEVAKHLGI---NMSNALND---IIEQSYQHLPYYLKPCFLYFGTFLEDEEINVSKLTWLWIGEGFVKDH--EGKQDIAKVYLENLIRRNLVMNAKRS-DGNVKACRVHDLLLDFCKKKAEKEHFL--SWIK---
>XP_004239389.1
--SEL-RP-GIG--KTIGFEDEIEKLIHRLTG-GFEGLDIISIVGMPGAGKTTLANRLYSYHPVVYRFDILGYCHVSPVYSKRGVLLSLLRVS----IDENSSK---ILVRNLRSRRYLILLDDVWDRNV--WGDLKRYFP--NGSRILLTTRNDDVAYY--VEGK-PHNLRLLTYEESWELLCIEVF-GNKS-CSP-LLEKVGQEIARKCGGLPLSIVLVAGILS-K-KTEECWSRVAKDLGS---YMASDAKA---IIEPSFQHLPYYLKPCFLYFGTFLEDEEINVSKLTWMWIAEGFVSNL--EGKQDIAKGYLDILIRRNLVMNAKRS-DGNVKACRVHDLLLDFCKKKGGEEHFL--SWTK---
>XP_004239390.2
--T-------ID--DIVGFEDVITKLRDQLTR-GSKKLDIISIFGMPGAGKTALANKLLLDKSVVDHFDICAQCYMSSVHSRREWLLSILHVS----IDENSSE---MLRQILQTGRYLILLDDIPNDSA--WDDLESCFY--NGSRILLTTRNSNVAYY--ARSQ-PLYLRMLNDGESWTLLKKKVF-GEGF-CSP-LFEKVGPKIVRKCGGLPLSIVFVASILA-G-RTEQCWKQVARSLGT---EISCYPEN---IIEQSYQNLPYHLKSCFLYFGMFSDHEEINISKLTLLWIGEGFVKYD--KHKEDIAEGYLKNLVESNLVMLSKRS-GTKVKVCRIHDVLFHFCKARAHSENLI--QRIQ---
>XP_004239469.1
--SQL-MT-SME--EMVGFQDVMYTLRGKLIR-GSSKLDVISIVGMPGLGKTTIANKLFFDQLVVSHFDVRAQCCVSQVYTRKDLLLTILHSV----KKDTVDKL--KLRKLLMVQRYLILIDDVWETVA--WDDLKPSFY--NGSRIILTTRLGDVAND--AKSD-PHFLRLFTQEESWMLLKTKVF-NTKS-CPL-VLEDVGQRIAKRCGGLPLSVVLVAGILE-T-KETNCWEQVAINLGS---HIQAKSED---IINLSYQALPFHLKPCFLYFGVFLEDEEIRVSKLTWLWIAEGLVRSH--KEKEDIAEDHLKNLIGRNLVMVSKMS-DGKSKSCRIHDLLLDFCKKKAKVENFL--QCIK---
>XP_004239804.1
--VER-SS-TVK--IIVGFEEETEWIIRKLTS-GSAEIDVISIVGMPGLGKTTLAYIVYNHKSIVDHFDVCAWCTVDQEHNEKKLLQNIFNQV----IGLKENED--KLRKRLCGKRYLIVLDDMWDTET--LDELMRPFP--KGSRVILTSRKKEVALH--GKSD-PLYLRLLRSEESWELLEKRVF-GEEG-CPD-ELKDVGKKIARKCDGLPLVVDLISGVIS-R-KKEAFWLDILNNLSS---FIFKDEKE-EKVIQLSYDHLSDHVKPCLISLSTYPKDKDIRISELKKLWISQGFVDQI--EMREEVVD----ELISSSLVIPF-DN-----SIYKIHDLVHDFCYIKGRKENLF--HFIE---
>XP_004240205.1
--VER-SS-TVK--IIVGYEEETEWIIRKLTS-GPAELDVISIVGMPGIGKTTLAYRLYNHKSIVDHYDVCAWCTVDQERNEKKLLQKIFNQV----KGLEESEN--KLRRRLCGQRYLIVLDDMWDTAT--LDELMRPFP--KGSRVILTSRKKEVALH--GKTD-PLYLRLLRSEESWELSEKKVF-GEGR-CPD-ELEDVEKRIARKCDGLPLVVDLIGGVIS-R-KKEALWAEVLNDLSS---SIFKDEEK-LKVIQLSYDHLSDHVKPCLVYLATYPKDKDIRMSELKDLWISQGL------EMREEVVD----ELISSSLVIPF-DD-----SIFKIHDLVHDFCYIKSRKEKLF--HFIG---
>XP_004240498.1
--VER--L-TTK--IIVGFEEETNLILRKLTS-GPADLDVISITGMPGSGKTTLAYKVYNDKSVSSHFDLRAWCTVDQGCDDKKLLDTIFSQV----SDSDSSEN--KLRKQLYGKRYLIVLDDVWDTTT--WDELTRPFP--KGSRIILTTREKEVALH--GKTD-PLDLRLLRSDESWELLEKRAF-GDES-CPD-ELLDVGKEIAENCKGLPLVADLIAGVIA-G-KKRSVWLEVQSSLSS---FILNSEVE-MKVIELSYDHLLHHLKPCLLYFASFPKDTSLTIYELSIYLGAEGFVGNT--EMKEEVVKIYMDDLISSSLVICFNDA-----LNFQIHDLVHDFCLIKARKEKLF--DRIQ---
>XP_004240499.1
--VER--L-TTK--IIVGFEEETNLILRKLTS-GPADLDVISITGMPGSGKTTLAYKVYNDKSVSSHFDLRAWCTVDQGCDEKKLLNKIFNQV----SDSDSSEN--KLRKQLYGKRYLIVLDDVWETTT--WDEVTRPFP--KGSRIILTTREKEVALH--GKTD-PLDLRLLRPDESWELLEKRAF-GDES-CPD-ELLDVGKEIAENCKGLPLVADLIAGVIA-G-KKRSVWLEVQSSLSS---FILNSEVE-MKVIELSYDHLPHHLKPCLLYFASFPKDTSLTIYEFNVYLGAEGFVGKA--EMNEEVVKIYMDDLISSSLVICFNDA-----LNFQIHDLVHDFCLIKARKENLF--DQIR---
>XP_004240523.1
--VES--L-TTK--IVVGFEEETKWILRKLTS-GPTDLDVISITGMPGSGKTTLAYKVYNDKSVSSHFDLHAWCTVDQGCDEKKLLNKIFKQV----SDSDSSED--KLRKQLYGKRYLIVLDDVWDTTT--WDELTRPFP--KGSRIILTTREKEVALH--GKTD-PLDLRLLRSEESWELLQKRAF-GNES-CPN-ELLDVGKEIAENCKGLPLVADLIAGVIA-G-KKRSVWLEVLNNSHS---FILKNEVE-MKVIEISYDHLSDHLKPCLLYFASWPKDTIMTIYELNGFLGGEGFVGKT--EMKEEVVKIYMDDLISSSLVICFNEY-----PTYQLHDLVHDYCLIKARKENLF--DRIR---
>XP_004242250.1
------TS-IYDDE-VVGFENDAEVIMMKLIR-GTKERDVISIYGMPGLGKTTLARKVYNNPSIANYFDVKAWCAVSQAYNRRTLLVEIFKQA----TDDEIK----MLRRVLIGKRYLIVLDDIWDVEA--WEDLGICFP--YESRVMVTTRIEQVTKHLQHS---PYSLKFLTSQESWELLEKKVF----RSCPP-DLVEAGLQVALHCKGLPLAVVLIAGIIA-K-REASLWVEVANDLSS----FALG-EQSMKVIQSSYHHLDDHLKPCLLYMALFPEDHKIPVDDLLKLWMAEEFVLNS----EEEASRNCLCGLLNKSLVMMYGRN-NRDVRYCSLHDVVREFCLRKLTEDKYMQLVPYN---
>XP_004242251.1
------TS-IYDDD-VVGFEIHAQIIVNKLIR-GTKERNVISIYGMPGLGKTTLARKVYNNPSILNYFDVKAWCAVSQAYNRRTLLVEIFKQA----TSNKIK----MLRKVLIGKRYLIVLDDIWDVEA--WEDLGICFP--CGSRVMVTTRIEQIAKHLQHS---PYSLSFLTSEESWGLLEKKIF----RSCPP-DLVEAGLQVALHCKGLPLTVVLIAGILG-K-REASLWLEVAADLSS----LALG-QQSMKVIQSSYDHLEDHLKPCLLYMALFPEDHKIPVDHLLKLWIAEEFVLNA----EEEACRVCLSDLLNRSLIMVSGMR-YCDVQYYSLHDVVREFCLRKLTEDKYMQLVPFN---
>XP_004242252.1
------TS-IYDDE-VVGFENDAQIIMKKLIR-GTKERDLISIYGMPGLGKTTLARKVYNNPYIVNYFDVKTWCAVSQAYNRRTLLVEIFKQA----TDDKIK----MLRKVLIGKRYLIVLDDIWDVEA--WEDLGICFP--CGSRVMVTTRIEQVAKHLQHS---PYSLSFLSSKKSWELLEKKVF----RSCPP-DLLEAGLQVALHCKGLPLVVVLIAGMLA-K-RKSSLWLKVANDLSS----LALG-EQSMKVIQSSYDHLENHLKPCLLYMALFPEDHKITVDDLLKLWMAEEFVLNV----EEEAYRVCLSDLLNKSLVMASGIR-NRDVVHCSLHDVVREFCLRKLTEDKYM---------
>XP_004243044.2
--SSR-AS-LNE-NVVVGLEDDLMKVMRRVTG-PPSSREIVSIVGMGGIGKTTLAKKVYHHPEVRNRFDVHIWVTISQEYQTRDLLLCILSCI----FQ-LKNEI--MIYKKLKYRRYLVIVDDIWSIGI--WDLMTRFFPD-NGSRIILTSRHKEVAEH--ADSN-PHEMSLLNSDNSWKLLHDKVF-GSQHVCPR-ELEKIGKQVAQKCQGLPLALLVVAGHLS-K-RTRECWDDVAKTISK---IVASEPDKCIGVLAMSYSYLPHHLKACFLSIGVFPEDFVIATERLIQLWVAEGFLRQE-RL-KEQVGKECLEDLISRNLILVRKRR-SGELITCGVHDLVRDLILRQGEKEKFL--KVTR---
>XP_004243493.1
----S-KS-TIE-KTVVGMKDDLNSILNCINA-HTKELIVISVVGMGGIGKTTLASKVFDDSMIRSQFDKHAWVTISQDYNKRQMLLEIVSSI----TG-IYQE---TVYKGLKGRRFLIVIDDLWSTEA--LDLMRRIFPN-NKSRIILTTRLKTVADY--ASFP-PHDMSFLSLDDSWNLFTERLF-KKDP-CPP-QLEVIGKHIIQQCQGLPLSIVVIAGLLG-N-RTPDNWKKIEENLNS---FFGKASEKCQAILSLSYNCLPQYLKACFLYIGSFPEDMEIHVSKLISSWIAEHFIKA--RSNTEVVAEEYLQELTDRSLILVRGRR-NGRIKICKIHDLLRQMCIREAQIENVV--HFTN---
>XP_004246080.2
--HS-------E-DDIMGLDDDLEIIVERLTG-QLSDLDIVTISGMGGIGKTTLARKAYDHLKLRYHFDVRVWITISQEYGRRSVLLEALHCI----SK-QTDNA--LVQKSLKGRRYLVVVDDIWSTDV--WDSIRGIFPD-RRSRILLTTRETKVAMY--ANS--PHEMNLLNLENSWKLLCDKVF-GPNNCHPP-ELEEIGKKIAEKCQGLPLTISVIAGHLS-K-RTLGSWMDVSRTLGE---IISSHPDKCLGVLGLSYHHLPNHLKPCFLSMGSFPEDYHVETWRLIQLWITQGFIRRS-GSDETEVAKDYLEDLISRNLIMVRKKR-NGEIKACGMHDLLREFCLTEVELTQFM--YVET---
>XP_004248007.2
--TRH--P-VTE--DIVGFGNDIEKMFQYLIR-GTNDLDVVPIVGMGGQGKTTVARKVYNSDNIVSHFDVRAWCIVSQTYNRRKLLQDILSQV----TGSKDYED--ELRKSLMGKRYLIVLDDMWDCMA--WDDLRLSFP--NRSRIVVTTRLEKVGEQ--VKTD-PYSLPFLTKEESCELLQKKVF-QKED-FPP-ELQDVSRAVAEKCKGLPLVVVLVAGIIK-K-MEESWWNEVKDSLFD---HLNRESEEYLSTMQLSYYNLTDCLKPCLLYMGMFQEDAIIRVSELISLWIAEGFVQSI--ESGEEAAEGYLMDLIQSNVVMVSNRY-NGKVKYCQVHDVVLHFCLEKSLEEKFM--LAVK---
>XP_004248043.1
--DRH--L-VTE--EVVGFENKAEELIDYLIR-GTNELDVVPIVGMGGQGKTTIARKLYNNDIIVSRFDVRAWCIISQTYNQRELLQDIFSQV----TGFNDATV--MLRRKLMGKRYLIVLDDMWDCMV--WDDLRLSFP--IRSRIVVTTRLEEVGKQ--VKTD-PYSLPFLTTEESCQLLQKKVF-QKED-CPP-ELQDVSQAVAEKCKGLPLVVVLVAGIIK-K-MEESWWNEVKDALFD---YLDSEFEEYLATMQLSFDNLPHCLKPCLLYMGMFSEDARIPASTLISLWIAEGFVENT--ESGEEEAEGYLMDLISSNMVMLSKSY-KGKVKYCQVHDVVHHFCLEKSREAKFM--LAVK---
>XP_004248174.1
--ESD-SP---Q-ATVLDLDNDLMTVKSRLIG-PPSKLDVVSIVGMGGIGKTTLARKVYDDIYMEHHFYVRAWITVSQMHQHREMLLGILRCF----SL---DYT--QVYRSLKGRRYLIAMDDVWDTTA--WDVVKRSFPD-NGSRVILTSRLANVGIY--ASSP-PHYMRCLSVDRSLKLFNLKVF-GRE-NCPL-ELEKATKQIVGKCQGLPLAIVVVAGFCS-K-KTENCWEDVAHKIGL---IVSRETEECMDLLALSYKHLPHHLKPCFLYMGAFPKDYEISVSRLIKLWIAAEFLEYT-FE-MEEVAEGYLKDLIDRSLIMVKKRT-SGKVKTCEVHDLLHDLIIREAKERSIY---------
>XP_004248175.2
--PQK-VP-MVE-ENVVGFDDEARKISSRLTN-GSEELEIISIVGMGGLGKTTLAKKVYTDSSIEFHFYNRAWIYVSQLYSRKEVFLGILDSL----SL-ITDEM--ELFSHLRSKRYLVVIDDVWTMEA--WDDLQMAFPK-TGSRILLTTRNTEVALH--ANGL-PHHLRFLTHEESWELLSKKVF-RKG-ICPL-ELEDIGLQIAKKCYGLPLAIVVVSGLLL-K-KTRDWWKKIANDVSS---YVARDPKQCMDVLALSYKHLPDHLKVCFIYFGVFPEDFEIPVWKLLRLWTSEGFVQKM-GQ-EEDTAEEYLEDLVDRNLVLVAKKR-SGRIKTCRIHDMLRDLSVKMGSEEKFL--EVFK---
>XP_004248798.1
--EER-PP-VVE-DDVVGFDEEADIVINRLLG-ESNHLEVVPVVGMPGLGKTTLANKIYKHPKIGYEFFTRIWVYVSQSYRRRELFLNIISKF-----TRNTKQY--EIQEFLKGGKYLVVLDDVWSDEA--WERIKIAFPN-KPNRVLLTTRDSKVAKQ--CN---PHDLKFLTEDESWILLEKKVF-HKD-KCPP-ELVLSGKSIAKKCKGLPLAIVVIAGALI-G-KTPREWKQVDDSVSE---HLINRDENCNKLVQMSYDRLPYDLKACFLYCSAFPGGFQIPAWKLIRLWIAEGFIQKG-HL--ECKGEDNLNDLINRNLVMVMERT-DGQIKTCRLHDMLHEFCRQEAKEENLF--QEIK---
>XP_004250409.1
--SSP-SS-IDE-NTIIGMDDEFNTILDRLTT-QTNELTVIPIFGMGGIGKTTLAKKVYDDSYIRSRFDKHAWVTISEDFNQRQMLLEVASSI-----T-GSNQ---IVYKGLKGRRFLIVIDDIWSTEA--WDQMQRIFPN-NKSRILLTTRLKYVADN--VSFP-PHCKSFLSLDDSWNLFTEKLF-KKDS-CPR-QLVKLGKHIVQQCQGLPLSIIVVAGLLV-K-LTRDNWKKVEENLKS---FFGTVSERCQSILSLSYNYLPQYLSACFLYVGGFPEDTEIGVSKLIRLWIAEQFIKA--RSNKEVVAEEYLQELIDRSLILAGKQR-NGRMRSCKIHDLLRQLCLSKAHTENVV--HVMN---
>XP_004251533.1
--TSR----SLH-ENVMGHENEFEMMQDQLTR-GASDLEVVSIVGMGGIGKTTLANKIYTDPFVMSCFDKRAKVTISQDYCVRNVLLRLLSSI----SG-KTHQT--QLQKLLKGPRYLVVIDDIWTTGA--WDDIKLCFPD-CRSRILMTTRNMEVAEY--ASSP-PYQMRLMNFDESWSLLYEKVF-AR-GFFPH-EFEQLGKQIASKCKGLPLMIVVIAGLLS-K-NRLDRWRSVAENVSS---VMNTDLVQCMRVLALSYYHLPHHLRACFLYFALFPEDKLIFVNELVKLWAAEGFLKVD-ET-KEQVAKQSLKDLVDRSLVFIQRVS-DGKIKACGMHDVIRELCLREARKINFV--NVI----
>XP_010312507.1
--FSQ-KS-TIE-NTVVGMKDDFNTILDRVTA-QTNELTVIPIFGMGGIGKTTLAKKVYDDSFICSRFDKLAWVTISEEYNERQMLLEVVSSV----TT-GGNQ---IVYRGLKGRRFLIVIDDIWSTEA--WDQMQRIFPN-NKSRILLTTRLKYVADY--VNFP-PHSKSFLSLEDSWNLFTEKIF-KKDP-CPP-LLEEIGKHIVQQCQGLPLSIVVVAGLLG-K-LTHDNWKNVEENLSS---FFGTVSERCQSILSLSYNYLPQYLKACFLYVGGFPEDREINVSQLIRLWIAEQFVKA--RKDKEVVGEEYLQELVDRSLILTGKQS-NGRMRSCKIHDLLRQLCLSETHTENVV--HVIN---
>XP_010313675.1
--RHI-SS-PDQ-QKPVGFQEDLEKIIDRLRG-GPSELDIICIVGMAGIGKTTLAKRAYNDISVVNRFDVRAWVTVSQEYRERDILFDLFYSV----VP-PTDEITRRVRKSLICKRFLIVVDDMWSTDA--WDNLSRLFPD-NGSRIILTSRLIDLATY--VNRQ-PHRLDFLDNDEGWELLRRKIF-GKRG-CPF-ELEEIGRSIAEKCQGLPLAIVVVAGHLS-K-KTTDCWNNVAESVDS---VVNREPGQCLDILALSYSHLPQHLKACFLYMGAFPEDFEIHVWKLIRLWVAEGFLNAT-GV-TEEIAEECLEDLIDRSLVLAVKRS-NGKLKTCKLHDIMRDFCLEEAKRQNFL--HFLK---
>XP_010315011.2
--VER--L-TTK--IIVGFEEETNLILRKLTS-GPADLDVISITGMPGSGKTTLAYKVYNDKSVSSHFDLRAWCTVDQGYDDKKLLDTIFSQV----SDSDSSEN--KLRKQLFGKRYFIVLDDVWDTTT--WDELTRPFP--KGSRIILTTREKEVALH--GKTD-PLDLRLLRPDESWELLEKRAF-GNES-CPD-ELLDVGKEIAKNCKGLPLVADLIAGVIA-G-KKRSVWLEVQSSLSS---FILNSEVE-MKVIELSYDHLPHHLKPCLLYFASWPKDTTTTIYELNIFLGAEGFVGKE--EMKEEVVKIYMDDLISSSLVICFNDS-----LNFQIHDLVHDFCVIKARKENLL--DQIR---
>XP_010319214.1
--SPR----SIE-NFMEGYNEERKNMVARLTY-GSKKLQVVSVVGMAGIGKTTFAKTTLFDIN-KEDFPIRGWITVSENYDLRELLLRLLRDV----IE-MKDKD--HLKQVLQGKRYLIVVDDIWSNSD--WDNIRHWFPD-DKSRILLTSRDKKVGAY--AA----LVLRPLTQDESRNLFYHRAF-GKNN-----KFKKVGEKVITNCKGLPLMITAVAGILR-S-KLYE-WMEVAESVSS---LVNDDAKQCLQVVALSYNNLPSLMKACFLHFGVFPKSHGIPVKKLTRLWIAEGLVYPN-GV-EEQAADRVLHDLIGKSVVIVDKLS-DGKIKTCRIHDVFHDFCSKESESENLL--CVCS---
>XP_010319380.1
--QEE-GS-SLN-HEVVGFDEEATKVINRLVE-GAECLDVIPVVGMPGLGKTTLARKIFNDPKISREFFSYIWVFIGQSTCVKDILFNILKGF-----TNSFDEF--EIRKRVNGGKCLIVLDDVWDPNV--VDIVKTVFPD-KAHRIMMTTRHEDIARS--VN---PHNLKFLDGDESFQLLEKRAF-GVS-RCPV-ELVEHGEAIVAKCSGVPLTIVVIAGALR-G-SE-IDWKVVRENVGK---HLIQEDQRCVNVVRLSYNHLPQEKKSCFLYFGAFPQGFDIPAWKLIRLWIAEGLIMKL-SG-NEEIAEYYLNDFANRNLVMVMKKK-NDRIKTCRVHDMLHEFCVEEATRLTLF--KQVC---
>XP_010319428.1
--EVT-GP-SLD-DEVVGFDEEAKKVIKRLVE-GPESLAIVPVVGMPGLGKTTLARKIYNDTTLSFEFFSTIWIYAGPECKIKDLYHKILKHF-----KKNIDEH--VISGFMKGGRCLIVLDDVWEANV--IDHVKKVFPE-KGHRIMMTTRDGLLAAY--KN---PHNLKFLLADECFELLEKRVF-GKG-SCPD-ELKDVGERIAGNCGGVPLIVVVIAGALA-G-NT-TDWEIVERDVAR---H-AFTVKNCGVFVEMSYDRLSQEMQTCFLYSGIFPRGFDIPAWKLIRLWIAEGLIKQQ-SS--EEIAELHLNDLVHRNLVILLEKR-DGQIKTCRLHDMLHQFCRTKAADKWLY--QEIS---
>XP_010319429.1
------EP-TFEVKNMVGLTEEANEVMKRLVG-GTEEVECIAIVGMTGLGKTTLARKLWSDSQITDKFCKNIWVSVGQSNDLKNMLFVILKSS----TV---EEF--LIAKFVQDMRCLVVLDNVCGSGL--VNFFKNVLPE-KGHRILMTTRRRDVAAS--ASKE-PYHLKFLDGEDSFRLLEKIVF-DNG------ELVEVGKSIASKCGGLPLAIEVIAGALK-K-QSAYYWKRVENNFWQ---CVVRENSSCWKIVEASYGSLSSEMKACFLYCLAFPKGYDIPFQMLISLWMAEGLIE------SKDKAEDHLMEFENLNLVTVSREI--GSIKKIKCNEIFYDFYRMEVTKESVF--QQLG---
>XP_010320570.2
--SQL-IT-STE--EMVGFDEVVQTLKGKLIR-GSSELDLISIVGMAGLGKTTLANKLFLDQFVVSHFDVRAQCCVSQVYTRKDLLLTILRSV----KKDIVDKL--KLRKLLFGQRYLILIDDVWETTA--CDELMPCFY--NGSRLILTTRHDHVAYH--AKSD-PHFLRKFTLEESWMLLKNKVF-NEKC-CPV-VLEDVGQKIAQKCGGLPLSVVLVAGILE-T-KEEHCWEQVAINLGP---HIQAKSED---IINLSYQDLPFHLKPCFLYFGVLSEDEEIKVSKLTWLWTAEGLVRTH--TEKEDIAENYLKNLIGRNLVMVSKKS-DGKTKTCRIHDLLLEFCKKKAKVENFL--QCID---
>XP_010320686.1
--SEL-RP-GIG--KTIGFEDEIEKLIHRLTG-GFEGLDIISIVGMPGAGKTTLANRLYSYHPVVYRFDILGYCHVSPVYSKRGVLLSLLRVS----IDENSSK---ILVRNLRSRRYLILLDDVWDRNV--WGDLKRYFP--NGSRILLTTRNDDVAYY--VEGK-PHNLRLLTYEESWELLCIEVF-GNKS-CSP-LLEKVGQEIARKCGGLPLSIVLVAGILS-K-KTEECWSRVAKDLGS---YMASDAKA---IIEPSFQHLPYYLKPCFLYFGTFLEDEEINVSKLTWMWIAEGFVSNL--EGKQDIAKGYLDILIRRNLVMNAKRS-DGNVKACRVHDLLLDFCKKKGGEEHFL--SWTK---
>XP_010320708.1
------FS-STE-TTYVGMKKDYKAILNCLNA-QTKELIVISLIGMGGIGKTTLARKVFDNSIIRDRFEKHAWVTISEQYNKRQMLLEVASSI----SG-VNNQ---IVYRSLKGRRFLIVIDDLWSTEA--WDQMRRIFQN-NKSRIILTTRLKHVADY--ASFP-PREVSFLSFKDSWKLFTKKLF-RKDR-CPP-QLRKIGKHIIQQCQGLPLSIIVIAGLLS-K-VTYDNWKKIEQDLNS---FHGSVLEQCQAILCLSYNYLPPYLKACFLYIGGFPEDMEIRVSKMMSSWIAEQFIKA--TSDTEVVAEKYVQELMDRSLILGKTRK-NGRFKTCKIHDLLRQLCIREAQIENVV--HFPY---
>XP_010320780.1
-----------DEE-LVGFDEHAQNITDYLIR-GTWDLDVVSIVGMAGLGKTALARKVYNSRSIIDRFDVRAWCSVSQTYNRRQLVLQILTQI----TGDHPS----ILRKCLNGKRYLVVLDNIWDGKA--WDDFQSCFP--HGSRIMITTRDKAMASYVKYS---PYSLPRLEDDQSWELLQKKVF---GRSCPL-ELVNVGKLVAKACRGLPLLIIMIAEVLS-R-REGSSWLKVAYDISS---HVPNK-EIIMMTIQSSYDHLLDHLKPCLIYMGLFPKKYEIPVSDLLKWWIAEEFVHHI----LEELSEICLHDLVGTNLVVVSKTR-NGKMKCCIVLDHVRDFCLRKITEEKFI--VPYS---
>XP_010320781.1
-----------DEE-LVGFDEHAQNITDYLIR-GTWDLDVVSIVGMAGLGKTALARKVYNSRSIIDRFDVRAWCSVSQTYNRRQLVLQILTQI----TGDHPS----ILRKCLNGKRYLVVLDNIWDGKA--WDDFQSCFP--HGSRIMITTRDKAMASYVKYS---PYSLPRLEDDQSWELLQKKVF---GRSCPL-ELVNVGKLVAKACRGLPLLIIMIAEVLS-R-REGSSWLKVAYDISS---HVPNK-EIIMMTIQSSYDHLLDHLKPCLIYMGLFPKKYEIPVSDLLKWWIAEEFVHHI----LEELSEICLHDLVGTNLVVVSKTR-NGKMKCCIVLDHVRDFCLRKITEEKFI--VPYS---
>XP_010320900.1
--SQL-KQ-RIE--EIVGFEDVKDELIGKLKG-GPSGLDVISIVGMAGLGKTTLANKLYSDESVVSYFDIHAHCCVSQQYTRKDLLLAILHDI----TDERAGRE--KLRKLLMRKRYLLLIDDVWETSA--WDDLKLCFP--NGSRIILTTRHYEVASH--AKSD-PHKLRSLNNDESWMLLNKKVF-NNES-CPL-IPRDIGQEIVRKCGGLPLSIILVAGILT-R-KDKHCWEQVATNLGP---NIQDQMEG---TLDLSYQHLPPYLKPCFLYLGLFPEDREIQVSKLTWLWIAEGFIKPH--AGKEEIAENHLENLVGRNLVMVKKRS-DGRIKACRIHDLVHEFCRKKAKLENII--QRIN---
>XP_010320901.1
--SQL-KQ-RIE--EIVGFEDVKDELIGKLKG-GPSGLDVISIVGMAGLGKTTLANKLYSDESVVSYFDIHAHCCVSQQYTRKDLLLAILHDI----TDERAGRE--KLRKLLMRKRYLLLIDDVWETSA--WDDLKLCFP--NGSRIILTTRHYEVASH--AKSD-PHKLRSLNNDESWMLLNKKVF-NNES-CPL-IPRDIGQEIVRKCGGLPLSIILVAGILT-R-KDKHCWEQVATNLGP---NIQDQMEG---TLDLSYQHLPPYLKPCFLYLGLFPEDREIQVSKLTWLWIAEGFIKPH--AGKEEIAENHLENLVGRNLVMVKKRS-DGRIKACRIHDLVHEFCRKKAKLENII--QRIN---
>XP_010320925.1
--RAN--------EEMEGFQDTIDELKDKLLG-GSPELDVISIVGMPGLGKTTLAKKIYNDPEVTSRFDVHAQCVVTQLYSWRELLLTILNDV----LE---SDR--ELRRFLLTKRFLILIDDVWDYKV--WDNLCMCFSD-NRSRIILTTRLNDVAEY--VKSD-PHHLRLFRDDESWTLLQKEVF-QGE-SCPP-ELEDVGFEISKSCRGLPLSVVLVAGVLK-Q-KTLDSWKVVEQSLSS---QRIGSLEESISIIGFSYKNLPHYLKPCFLYFGGFLQGKDIHVSKMTKLWVAEGFVQAN-NE-NEDTAQGFLDDLIGRNLVMAMEKRPNAKVKTCRIHDLLHKFCMEKAKQEDFL--LQIN---
>XP_010321400.1
--VER-SS-TVK--IIVGYEEETEWIIRKLTS-GPAELDVISIVGMPGIGKTTLAYRLYNHKSIVDHYDVCAWCTVDQERNEKKLLQKIFNQV----KGLEESEN--KLRRRLCGQRYLIVLDDMWDTAT--LDELMRPFP--KGSRVILTSRKKEVALH--GKTD-PLYLRLLRSEESWELSEKKVF-GEGR-CPD-ELEDVEKRIARKCDGLPLVVDLIGGVIS-R-KKEALWAEVLNDLSS---SIFKDEEK-LKVIQLSYDHLSDHVKPCLVYLATYPKDKDIRMSELKDLWISQGL------EMREEVVD----ELISSSLVIPF-DD-----SIFKIHDLVHDFCYIKSRKEKLF--HFIG---
>XP_010321401.1
--VER-SS-TVK--IIVGYEEETEWIIRKLTS-GPAELDVISIVGMPGIGKTTLAYRLYNHKSIVDHYDVCAWCTVDQERNEKKLLQKIFNQV----KGLEESEN--KLRRRLCGQRYLIVLDDMWDTAT--LDELMRPFP--KGSRVILTSRKKEVALH--GKTD-PLYLRLLRSEESWELSEKKVF-GEGR-CPD-ELEDVEKRIARKCDGLPLVVDLIGGVIS-R-KKEALWAEVLNDLSS---SIFKDEEK-LKVIQLSYDHLSDHVKPCLVYLATYPKDKDIRMSELKDLWISQGL------EMREEVVD----ELISSSLVIPF-DD-----SIFKIHDLVHDFCYIKSRKEKLF--HFIG---
>XP_010322775.1
--IEP--S-SFE--VTVGHEEDEAWIIGQLDE-HESELDVISIFGMPGVGKTTLANKVYNNTLVASHFHVRAKCTVSQK---------------------------------------------------------------------------------------------------------------------------------------------------------------------------------------------------------------------------------------------------------------------------------------------------
>XP_010322858.1
--SSR-AK-LNE-NIVVGLEDDLVRIIRRLKG-PTLSREIIPILGMGGIGKTTLARKAFDDFETRNRFDIHIWVTVSQEYRIRGMLLDILRST----SE-ETNE---MIYKKLKGWRYLVVMDDIWSSEV--WDLMTRTFPD-NGSRIILTSRQEEVASH--ADSN-PHKMNLLNLDNSWKLIRDRVF-GVEHACPP-ELEDIGEQIAQRCQGLPLALLVVAGHLS-K-RTRESWNDVSKSVSK---VVADESDICLGVLAMSYNYLPDHLKPCFLYMGVFPEDSVVNIVRLINLWISEGFI--------ELVGRDCMEDLVSRNLVMVRNRS-NGETKTCGVHDLIRDLILREAEKEKFL--EVTR---
>XP_010324491.1
--RSR---VSTE-NEMVGHINEQANMRRRLIT-GSSQLEVISIAGMGGIGKSTFAKKLFSDPSVVGFFDVRGWITVSKDYSSRKMLISLLQDA----TGVKVQEV--RLQKSFKGKRYLIVVDDIWSTEA--WDDISQWFPE-NRSRILLTTRSMEVARH--AS---PFQMRFLDPEESWNLFCQKAF-SKK-DCPA-EFESVGKVVVENCKGLPLMISVVAGSL--S-RTLNEWNEVAQSVSS---LVNLDDQRCSGVLALSYNHLPPDLKVCFLYFGVFKKASEISVENLIRLWMAEGLFK------REKEACSLLHDLIDRSLIVVCKHS-DGKIKTCRIHDLLHDLCLRESESESLL--YV-----
>XP_010327076.1
--ESD-IP---Q-ATMLDLDNDLMTVKSRLIG-PPSKLTVVSIVGMGGIGKTTLARKVYDDIYMEHHFYIRAWITVSQMHQHREMLLGILRCF----SL---DNT--QVYRSLKGRRYLIGMDDVWDTNA--WDVVKRSFPD-NGSRVILTSRLANVGIY--ASSP-PHYMRCLSVDQSLKLFNLKVF-GRE-TCPL-ELEKATKQIVEKCQGLPLAIVVVAGFCS-K-KTEDCWEDVAHKIGL---VVSRETEECMDLLALSYKHLPLHLKTCFLYMGAFPKDFEITVSKLMKLWIAAEFVKRT-PE-KEEVAHGYLRDLIDRSLIMVKKLT-SGEVKTCKVHDLLHDLIIREAKERLIY---------
>XP_019066422.2
--STL-SK-F-E-ENIVGMEDDFNTILDSLTT-QTDELIVIPILGMGGIGKTTLARKVFGDSYIRSRFDKHAWVTISKEYNQRQMLLEVVSSV-----T-GSKQ---IAYKGLKGRRFLIVIDDIWSTKA--WDQIQRIFPN-NKSRILLTTRLKNIADY--VSFP-PHSKSFLSLDDSWNLFTEKIF-KKDP-CPP-LLVKIGKHIVQQCQGLPLSVIVVAGLLG-K-PTHNNWKIVEGNLNS---FFGTVSERCQSILSLSYNYLPQYLRACFLYVGGFSEDMEIDVSKLIRLWIAEQFVKAR-RSNKEVVAEEYLQELIDRSLVLVGKQR-NGRMKTCKIHDLLRQLCIREAKTENGL--NVMN---
>XP_019066695.1
--FSQ-KS-TIE-NTVVGMKDDFNTILDRVTA-QTNELTVIPIFGMGGIGKTTLAKKVYDDSFICSRFDKLAWVTISEEYNERQMLLEVVSSV----TT-GGNQ---IVYRGLKGRRFLIVIDDIWSTEA--WDQMQRIFPN-NKSRILLTTRLKYVADY--VNFP-PHSKSFLSLEDSWNLFTEKIF-KKDP-CPP-LLEEIGKHIVQQCQGLPLSIVVVAGLLG-K-LTHDNWKNVEENLSS---FFGTVSERCQSILSLSYNYLPQYLKACFLYVGGFPEDREINVSQLIRLWIAEQFVKA--RKDKEVVGEEYLQELVDRSLILTGKQS-NGRMRSCKIHDLLRQLCLSETHTENVV--HVIN---
>XP_019066753.1
--FSP-KS-TIE-NTVVGMKDDFNIILDRLTA-QTDELIVIPILGMGGIGKTTLARKVYDDSCIRSRFDKLAWVTISQEYNERQMLLEVVSSI----TT-KGSQ---IVYRGLKGRRFLIVIDDIWSTEA--WNQMQRIFPN-NKSRILLTTRLKYVADY--VNFP-PHSKSFLSLEDSWNLFTEKLF-KKDQ-CPP-LLVEIGKHIVQQCQGLPLSIVVVAGLLG-K-LTHDNWKNVEENLSS---FFGTVSERCQSILSLSYNYLPQYLKACFLYVGGFPEDREINVSQLIRLWIAEQFVKA--RNNKEVVAEEYVQELIDRSLILMDSLT-NGRMKTFKIHDLLRQLCLSETHTENVV--HIMN---
>XP_019066849.1
--SSE-LP--LVSNNMVGRDKEKERMLEELRG-GKDELKVIPIVGMGGIGKTTLAKQVFNHPSIQSRFDVRAWATICKEYNVKEILLSLLQSI----IN---DKV--LLQKKLKCRRYLIVIDDIWCYKA--WDDTRQCFPI-NGSRILLTTRHTEVAIY--AS----LHLNLMNADESWNLLKSKAF-ANE-SFTP-ELETIGEKIASKCQGLPLTIVVVAGLLS-K-RTKEEWENVAENIKS---FVTKDPEQCLRVLGLSYNYLPNELKACLLYFGIFPEDSEISVKRLVRLWIAEGFLK------EEEEAKNRLQDLVDRCLVLVSQRS-GRNVKTCRIHDLVHELCLREAQSQNFL--FIRN---
>XP_019066850.1
--SSE-LP--LVSNNMVGRDKEKERMLEELRG-GKDELKVIPIVGMGGIGKTTLAKQVFNHPSIQSRFDVRAWATICKEYNVKEILLSLLQSI----IN---DKV--LLQKKLKCRRYLIVIDDIWCYKA--WDDTRQCFPI-NGSRILLTTRHTEVAIY--AS----LHLNLMNADESWNLLKSKAF-ANE-SFTP-ELETIGEKIASKCQGLPLTIVVVAGLLS-K-RTKEEWENVAENIKS---FVTKDPEQCLRVLGLSYNYLPNELKACLLYFGIFPEDSEISVKRLVRLWIAEGFLK------EEEEAKNRLQDLVDRCLVLVSQRS-GRNVKTCRIHDLVHELCLREAQSQNFL--FIRN---
>XP_019068848.2
--TIN-RS-DKE-DDIVGIDDDLEIIVKRLIG-PPSDLEIVTITGMGGIGKTTLARKAYDHLQIRYHFDILAWVTITQEFRNRNVLLEALRCI----LK-STDSF--LVQKKLKGRRYLVVVDDIWTKNV--WDSIRGIFPN-NGSRILLTTRETEVAMY--ASS--PHEMIHLSLENGWRLLCDKVF-GQKYEHPP-ELDEIGKEIVEKCQGLPLTISVIAGHLS-K-NTLEGWKDVARNLSE---IIASHPNQCLGVLGLSYYHLPNRLKPCFLSMSSFPEDFQVDTRRLIQLWIAEGFIRTS-AGSKEEVAEHYLEDLISRNLIQARKRR-SGEIKACGIHDILREFCLIEAEMTNHM--HVER---
>XP_019068849.1
--TSY-LS-D-S-DQL-GLEDDLKIIIKRLTG-PPSDIDIVTITGMGGIGKTTLAKKAYDHLTIRYHFDVFAWLTISQEFRCRNVLLEALHCI----LG-KPDSF--LVQKQLKGRRYLVVVDDIWSSDV--WDSIRGIFPN-NGSRILLTTRENEVAMY--ANS--PHEMSLLSAENGWKLLCDKVF-GPNNDHPP-ELEEIGKEIVEKCQGLPLTISVIAGHLS-K-RTLESWKDVARTLSK---IIASHPDKCLAVLGLSYHHLPSRLKPCFLSMSSFPEDFRFET---------------------------------------------------------------------------------
>XP_019068866.1
--Q-P-GP-AED-VEVVGFNKPAEDVKERLCE-GSKDLDVIPIVGMPGLGKTTLSRKVYNDSSLDFYFYHKIWIYVGTSKKPKDILVEIVKEV----AQSNSKEL--IIRDFLERGKHLIVLDDVWDTQV--VDFVKKAFPNSRGDRIMLTTRQQRVAEA--VS---PHYLENLSKEDSIKLLEQRVF-ANKRTCPI-ELQGYRDGIVDKCCGVPLAIVVISGALR-G-DE-SEWRVVEENVGK---HLINKDKSCLKFVETSYNHLPQEKKAAFLYFGVFPQGFDIPAWNLIRLWVAEGLIKGH-KD-SEKVAETYLSDFASRNLVMVMQKR-NGQIKTCRLHDMLHEFCIIEAARISLF--QQVY---
>XP_019068867.1
--Q-P-GP-AED-VEVVGFNKPAEDVKERLCE-GSKDLDVIPIVGMPGLGKTTLSRKVYNDSSLDFYFYHKIWIYVGTSKKPKDILVEIVKEV----AQSNSKEL--IIRDFLERGKHLIVLDDVWDTQV--VDFVKKAFPNSRGDRIMLTTRQQRVAEA--VS---PHYLENLSKEDSIKLLEQRVF-ANKRTCPI-ELQGYRDGIVDKCCGVPLAIVVISGALR-G-DE-SEWRVVEENVGK---HLINKDKSCLKFVETSYNHLPQEKKAAFLYFGVFPQGFDIPAWNLIRLWVAEGLIKGH-KD-SEKVAETYLSDFASRNLVMVMQKR-NGQIKTCRLHDMLHEFCIIEAARISLF--QQVY---
>XP_019068911.1
--IVL--S-PFE--VTVGHEEEEAWIIGQLDE-HESELDVISIVGMPGVGKTTLANKVYNNTLVASHFHVRAKCTVSQKY----------------------------------------------------------------------------------------------------------------------------------------------------------------NLDS---FISTNISL---VMQLSYDHLPCHLKPLLLYFATTQKSQRTPVSTLMQLWMAEGFVDHD-----EEVTQSYLDALISSNLIMV--DHISTMIKVCYMHDVVHDFVSVKAENEKFF--KLIN---
>XP_019069317.1
--SES-TP-RID-EEVVGFEDVMEKLREQLIR-GTKQLDVISVVGMPGLGKTTVANKLYSDELVVSRFDIRAKCCVSQAYSRRSVLLSILRDA----IGESPTKL--QLRKTLLWKRYLILVDDIWEASV--WDDLRCCFH--NGSRIILTTQHADVAEN--AKSD-PLHLRILNDDESWKLLKQKVF-GEES-CFM-LLSNVGQEIANKCRGLPLSIVLVAGMLT-K-KSEKCWKQVAKNLCT---NVLSNSKA---IIEQSYQNLPYHLKPCFLYFGVFLEDKEINISILTWLWISEGFIKSC--DDKEDIAEGYLENLIGRNLVMVAKWG-GGKVKTCRIHDLLLYFCKEIAREKNLL--LWMR---
>XP_019069333.1
--VEI-SS-TTQ--IIVGFEEETEWIIRKLTS-GPTEVDVISIVGMPGLGKTTLAYRVFNNKSVVDHFDVRAWCTVDQEHNDKKLLQKIFNQV----VGLKQNED--KLRKELFGKRYLIFLDDLWDIET--WNELTRPFP--RRSRIILTSRKREVALQ--GKSD-PLYLRLLTPEESWDLLVKRVF-GEER-CPD-ELLVVGEEIARKCAGLPLLLDLIGGVIA-R-KKKALWLEVLNNLNS---LILKDEEE-MKVIQLSYDHLPNHLKPCLLYLASYPKDNYIKISELKHLWSSEGLVEHI--EMKDELLEVYVDELISSSLVVVFYRN-----PIFRIHDLVHDFCLIKSRNEHLF--DVIK---
>XP_019069347.2
--VER-LS-TVK--IIVGFEEETEWIIRKLTS-GPAEIDVISIVGMPGLGKTTLAYRVYNDKSIVDHFDVCAWCTVDQEHNEKKLLQKIFNQV----IGLKENEK--KLRKQLFGKRYLIVLDDIWDTAI--FDELTRPFP--KGSRVILTSRKKEVALH--GKSN-PLYLRLLRSDESWELLEKSVF-GEER-CPD-ELKYVGEKIAQKCDGLPLVLDLIGGVIS-R-KKETLWLEVLNNLSS---FIFKDEEE-VKIIQLSYDHLSDHVKPCLVYLASYPKDEDIRISELKDLWIFQGLVQQI--VMKEEVVDV----LISSSLVIPF-DN-----SICKIHDLVHDFCYIKSRKEKLL--HFIG---
>XP_019069358.2
--VER-SS-IVK--IIVGFEEETEWIIRKLTS-GPDEIDVISIVGMPGLGKTTLAYRVYNDKSIVDHFNVCAWCTVDQERNEKKLLQKIFNQV----IGLKENED--KLRRKLFGKRYLIVLDDMWDTDI--LDDLMRPFP--EGSRVILTSRKKEIALH--GKSD-PLYLRLLRSEESWELFNKRVF-GEEG-CPD-ELKDVGEKIALKCGGLPLVVDLIGGVIS-K-KKEALWAEVLNDLSS---SIFKDEEE-VKVIQLSYEHLSHDVKPCLLCLATYPKDEDISMSELKDLWIFQGL------EMKEEVVD----ELISSSLVIPF-DD-----SIFKIHDLVHDFCYIKSRKEKLL--HFIG---
>XP_019069402.1
--VER-SS-TVK--IIVGYEEETEWIIRKLTS-GPAELDVISIVGMPGLGKTTLAYRVYNHKSIVDHYDVCAWCTVDQERNEKKLLQKIFNQV----KGLEESED--KLRKRLCGQRYLIVLDDMWDTAT--LDELMRPFP--KGSRVILTSRKKEIALH--GKSD-PLYLRLLRSEESWELLEKRVF-GEEG-CPD-ELKDVGKKIARRCGGLPLLVDLIGGVIS-R-KKEALWAEVLNDLSS---SIFKDEEE-VKVIQLSYDHLSDHVKPCFVYLASFPKDEDISMSELKDLWISQGL------EMKEEVVD----ELISSSLVIPF-DD-----SIFKIHDLVHDFCDIKCRKEKLL--HFIR---
>XP_019069404.2
--VER-SS-TVK--IIVGFEEETEWIIRKLTS-GPAEIDVISIVGMPGIGKTTLAYRVYNHKAIVDHFDVCAWCTVDQERNEKKLLQKIFNQV----IGLKESEK--KLWKQLCGKRYLIVMDDMWDTET--LDELMRPLP--KGSRVILTSRKKEVALH--GKSD-PLYLRLLRSEESRELLKKRVF-GEEG-CPD-ELMDVGKRIAKKCGGLPLVLDLIGGVLS-R-KKETLWLEVLHSLSS---SIFKDEEE-VKAIQLSYYHLSDDVKPCLVCLATYPKDEDIRMSELEDLLIFQGL------EMKEEVVD----ELISCSLVIPF-DD-----SIIKIHDLVHDFCDIKCRKEKLF--HFIG---
>XP_019069438.1
--TGN--------EEMVLFQDVMEKIKKQLLG-GSSQLDVISIVGMPGLGKTTLAEQIYNDQIVAGYFDVHGKCHVTQTYSWRELLVTLLNDV----M----SDH--ELRQFLLTKRFLILIDDVWDTKA--WDYLHMCFQG-NGSRIILTTRLSEVAQY--AKSN-PHDLPLLRDDESWKLLQKKVF-RRG-SCPP-ELGDVGFRIAKSCGGLPLFIVLVAGVLK-E-EKADLWKEVEESLDA---LNIDSLEESMSIIGFSYMNLPHHLKPCFLYFGGFLRGKSIHVSKLTRLWLAEGFVLEH-NE-KEDVAEDFLKNLISRNLVMDMEKRFNGKMKTCRVHDLLHKFCLEKAKQENFL--LWIY---
>XP_019069506.1
--VES--P-TVK--IIVGFEEETKWIIRKLTS-GPAEIDVISIVGMPGLGKTTLAYRVYNDKSIVDHFDVCAWCTVDQECNEKKLLQKIFNQV----IGLKESED--KLRRKLCGQRYLIVLDDMWDTAT--WDELTRPFP--KGSRVILTSRKKEVALH--GKSD-PLYLRLLKPKESWELLEKRVF-GEEG-CPD-ELKDVGEKIARKCDGLPLVLDLIGGVIS-R-KKEALWLEVLNNLSS---FIFKDEEE-AKVIQLSYDHLSDHVKPCLVYLASYPKDKDIMISELKDLWIAQGLVQQT--EMKEEVVEIYVDELISSSLVIPF-FK-----FIFKIHDLVHDFCYIKSRKEKLF--DFIG---
>XP_019069562.1
--REN--------EEMEGFHEAMDKIKRQLLR-RSSQLDIISIVGMPGIGKTFLAEKIYNNLIVTPHFDVHAKCRVTQLYSWKELLLTILNDV----LD---ADR--ELRQVLLTKRFLILVDDVWDKTV--WDHLYMCFRD-NGSRIILTTRLSDIANY--AKSE-PHHLRLFRDDESWTLLQEEVF-QGE-SCPT-ELVDVGFRIAKSCGGLPLSIVLVGGVLK-E-KKEDLWKEVEESLGS---KNIGSLQKSMSLIGFSYKNLPHHLKPCFLYFGGFFKGKDIHVSKLTRLWQAEGFVQAN-KE-KTDTAHDFLEDLISRNLVMVMKERPNDKVKSCRIHDLLHNFCLEKSKQENFL--NQMN---
>XP_019069678.1
--VES--L-TTK--IVVGFEEETKWILRKLTS-GPTDLDVISITGMPGSGKTTLAYKVYNDKSVSSHFDLHAWCTVDQGCDEKKLLNKIFKQV----SDSDSSED--KLRKQLYGKRYLIVLDDVWDTTT--WDELTRPFP--KGSRIILTTREKEVALH--GKTD-PLDLRLLRSEESWELLQKRAF-GNES-CPN-ELLDVGKEIAENCKGLPLVADLIAGVIA-G-KKRSVWLEVLNNSHS---FILKNEVE-MKVIEISYDHLSDHLKPCLLYFASWPKDTIMTIYELNGFLGGEGFVGKT--EMKEEVVKIYMDDLISSSLVICFNEY-----PTYQLHDLVHDYCLIKARKENLF--DRIR---
>XP_019069769.1
------AS-IYDDE-VVGFEKDAEIIMKKLIR-GTKERDLISIYGMPGLGKTTLARKVYNNPSIVNYFEVKAWCAVSQAYNRSTLLVEIFKQA----TNDKIK----MLRKVLIGKRYLIVLDDIWEVEA--WEDLGICFP--CGSRVMVTTRIEQVAKHLQHS---PYSLSFLSSKKSWELLEKKVF----RSCPP-DLLEAGLQVALHCKGLPLVVVLIAGMIA-K-REASLWLEVANDLSS----LALG-EQSMKVIQSSYDHLENHLKPCLLYMALFPEDHKITVDDLLKLWMAEEFVLNV----EEEASRVCLSDLLNRSLIMVSGMR-YDNVQYCSLHDVVREFCLRKLTEDKYMQLVPYN---
>XP_019071116.1
--DQH-SL-MNE--DIVGFGIVAEKMIHSLTR-GTNELDVIPIVGMGGQGKTTCARLLYNNEIIVSHFDVRAWCIISQTYNRKELLQDIFSQV----TGFMVDEV--MLRKSLLGKWYFIVLDDMWD----------------------VTTRLEKVGEY--VKTN-PYFLPFLTLKESWELLQKKVF-QNKS-CLS-ELYDVSLEVAKRCKGLPLVVILVAGIIK-K-MEESWWHEVKDAIYS---YLG-ESEEYRGTVHLSYDNLPDYLKPCLLYMGMFPEDHNISASNLINLWIAEGFVQDV--ESGEEAAEGYLMDLISSNVIMVSKRY-NGKVKYSQVHDIVLHFCLERSREEKFM--LAVK---
>XP_019071638.1
--ESD-SP---Q-ATVLDLDNDLMTVKSRLIG-PPSKLDVVSIVGMGGIGKTTLARKVYDDIYMEHHFYVRAWITVSQMHQHREMLLGILRCF----SL---DYT--QVYRSLKGRRYLIAMDDVWDTTA--WDVVKRSFPD-NGSRVILTSRLANVGIY--ASSP-PHYMRCLSVDRSLKLFNLKVF-GRE-NCPL-ELEKATKQIVGKCQGLPLAIVVVAGFCS-K-KTENCWEDVAHKIGL---IVSRETEECMDLLALSYKHLPHHLKPCFLYMGAFPKDYEISVSRLIKLWIAAEFLEYT-FE-MEEVAEGYLKDLIDRSLIMVKKRT-SGKVKTCEVHDLLHDLIIREAKERSIY---------
>XP_019071639.1
--ESD-SP---Q-ATVLDLDNDLMTVKSRLIG-PPSKLDVVSIVGMGGIGKTTLARKVYDDIYMEHHFYVRAWITVSQMHQHREMLLGILRCF----SL---DYT--QVYRSLKGRRYLIAMDDVWDTTA--WDVVKRSFPD-NGSRVILTSRLANVGIY--ASSP-PHYMRCLSVDRSLKLFNLKVF-GRE-NCPL-ELEKATKQIVGKCQGLPLAIVVVAGFCS-K-KTENCWEDVAHKIGL---IVSRETEECMDLLALSYKHLPHHLKPCFLYMGAFPKDYEISVSRLIKLWIAAEFLEYT-FE-MEEVAEGYLKDLIDRSLIMVKKRT-SGKVKTCEVHDLLHDLIIREAKERSIY---------
>XP_019071640.1
--ESD-SP---Q-ATVLDLDNDLMTVKSRLIG-PPSKLDVVSIVGMGGIGKTTLARKVYDDIYMEHHFYVRAWITVSQMHQHREMLLGILRCF----SL---DYT--QVYRSLKGRRYLIAMDDVWDTTA--WDVVKRSFPD-NGSRVILTSRLANVGIY--ASSP-PHYMRCLSVDRSLKLFNLKVF-GRE-NCPL-ELEKATKQIVGKCQGLPLAIVVVAGFCS-K-KTENCWEDVAHKIGL---IVSRETEECMDLLALSYKHLPHHLKPCFLYMGAFPKDYEISVSRLIKLWIAAEFLEYT-FE-MEEVAEGYLKDLIDRSLIMVKKRT-SGKVKTCEVHDLLHDLIIREAKERSIY---------
>XP_025883958.1
--FSP-KS-TIE-NTVVGMKDDFNIILDRLTA-QTDELIVIPILGMGGIGKTTLARKVYDDSCIRSRFDKLAWVTISQEYNERQMLLEVVSSI----TT-KGSQ---IVYRGLKGRRFLIVIDDIWSTEA--WNQMQRIFPN-NKSRILLTTRLKYVADY--VNFP-PHSKSFLSLEDSWNLFTEKLF-KKDQ-CPP-LLVEIGKHIVQQCQGLPLSIVVVAGLLG-K-LTHDNWKNVEENLSS---FFGTVSERCQSILSLSYNYLPQYLKACFLYVGGFPEDREINVSQLIRLWIAEQFVKA--RNNKEVVAEEYVQELIDRSLILMDSLT-NGRMKTFKIHDLLRQLCLSETHTENVV--HIMN---
>XP_025883959.1
--FSP-KS-TIE-NTVVGMKDDFNIILDRLTA-QTDELIVIPILGMGGIGKTTLARKVYDDSCIRSRFDKLAWVTISQEYNERQMLLEVVSSI----TT-KGSQ---IVYRGLKGRRFLIVIDDIWSTEA--WNQMQRIFPN-NKSRILLTTRLKYVADY--VNFP-PHSKSFLSLEDSWNLFTEKLF-KKDQ-CPP-LLVEIGKHIVQQCQGLPLSIVVVAGLLG-K-LTHDNWKNVEENLSS---FFGTVSERCQSILSLSYNYLPQYLKACFLYVGGFPEDREINVSQLIRLWIAEQFVKA--RNNKEVVAEEYVQELIDRSLILMDSLT-NGRMKTFKIHDLLRQLCLSETHTENVV--HIMN---
>XP_025883969.1
--SSR----SQD-HVVVGLYDDFLRIADKLTG-YPDKLDVVVIFGMGGIGKTTLAKRIYHDKLIEEHFYVRAWITVSERYKVRNMLLDLLVCT----SK---AFI--RLYKSLKGQRYLIVMDDVWYTEA--WDDVRRYFPN-NGSRVMVTSRIMKVARY--INNP-PHQMRFLTVEESWKLLQKKIFGLDDPCCDD-EMERIGMEISKKCKGLPLAIVMVAGILS-K-ATASKWSDIAENIHS--SFVTEESRPFLDILALSYNHLSRHLKACFLYMGAFPEDVEVPVWRLIRLWIAEGFIK------KEFVGQEYLQELIDRSLIIVSKRS-DNRVKTCSIHDILRNFCQEEAKQEKLL--HVVR---
>XP_025884346.1
--SSE-LP--LVSNNMVGRDKEKERMLEELRG-GKDELKVIPIVGMGGIGKTTLAKQVFNHPSIQSRFDVRAWATICKEYNVKEILLSLLQSI----IN---DKV--LLQKKLKCRRYLIVIDDIWCYKA--WDDTRQCFPI-NGSRILLTTRHTEVAIY--AS----LHLNLMNADESWNLLKSKAF-ANE-SFTP-ELETIGEKIASKCQGLPLTIVVVAGLLS-K-RTKEEWENVAENIKS---FVTKDPEQCLRVLGLSYNYLPNELKACLLYFGIFPEDSEISVKRLVRLWIAEGFLK------EEEEAKNRLQDLVDRCLVLVSQRS-GRNVKTCRIHDLVHELCLREAQSQNFL--FIRN---
>XP_025884479.1
--TSR----SLH-ENVMGHENEFEMMQDQLTR-GASDLEVVSIVGMGGIGKTTLANKIYTDPFVMSCFDKRAKVTISQDYCVRNVLLRLLSSI----SG-KTHQT--QLQKLLKGPRYLVVIDDIWTTGA--WDDIKLCFPD-CRSRILMTTRNMEVAEY--ASSP-PYQMRLMNFDESWSLLYEKVF-AR-GFFPH-EFEQLGKQIASKCKGLPLMIVVIAGLLS-K-NRLDRWRSVAENVSS---VMNTDLVQCMRVLALSYYHLPHHLRACFLYFALFPEDKLIFVNELVKLWAAEGFLKVD-ET-KEQVAKQSLKDLVDRSLVFIQRVS-DGKIKACGMHDVIRELCLREARKINFV--NVI----
>XP_025884563.1
--RHI-SS-PDQ-QKPVGFQEDLEKIIDRLRG-GPSELDIICIVGMAGIGKTTLAKRAYNDISVVNRFDVRAWVTVSQEYRERDILFDLFYSV----VP-PTDEITRRVRKSLICKRFLIVVDDMWSTDA--WDNLSRLFPD-NGSRIILTSRLIDLATY--VNRQ-PHRLDFLDNDEGWELLRRKIF-GKRG-CPF-ELEEIGRSIAEKCQGLPLAIVVVAGHLS-K-KTTDCWNNVAESVDS---VVNREPGQCLDILALSYSHLPQHLKACFLYMGAFPEDFEIHVWKLIRLWVAEGFLNAT-GV-TEEIAEECLEDLIDRSLVLAVKRS-NGKLKTCKLHDIMRDFCLEEAKRQNFL--HFLK---
>XP_025886222.1
--IKL--S-SFE--VTVGHEEDEARIIGQLDE-HESELDVISIVGMPGVGKTTLANKVYNNTLVASHFKIRAKCTVSQNFNKSKVLREILQQV----TASETSED--KLRVALLDKRYLIVLDDVWDIAT--GEMLIACFPK-RGNRVILTSRSSEVGLK--VKSD-TLHLQLLTPEKSWDLFVKKVF-EDEGSCPA-ELSDIGHQIVEKCKGLPLSIVLIAGVIV-RGKKKDLWLQIEHNLDS---FISSNNNLQMKVMQLSYDHLPYHLKPLLLYFARSQKSKRTPVSTLMQLWMAEGLVDHD-----VETTQSYLNALISSSLIMV--DHISAMIRACYVHDVVHDFCSVKAKKEKFF--KLIN---
>XP_025886337.1
--G-----------ELVGFTDVCKTIRDQLVG-GSQELDVVSIVGMAGSGKTTLARSFINDDIVVSHFDFFAECRVSQEYTREDLLFSILSSA----NSGLTSKR--RLRKTLLPKRYLLIIDDVWAVQA--WDDLRLCFP--KGSRIILTTRLKEVATY--AKTE-PINLRSMKDSESWLLLQKKVF-GEEM-CPE-ELKEVGQNIAFKCNGLPLSIVLVAGLLA-K-KTERCWTRMELSFGE---RVQDGAKD---LVKLSYEDLPNKLKSCFLYFGAFLEDREISVSKLTSLWIAEEFIKNN--EDKEDTAEDYLSDLIGRNLIMVSKRR-TGKIKACRVHDLMLDFCKEKAKEDNFL--LWLK---
>XP_025886344.1
--TQS--S-PFE--VTVGHEKEEAWIIDQLDE-HESELDVISIVGMPGLGKTTLANKVYKNTLVASHFHVRAWCTVSQXYNKSKVLREILKQV----TGSGGSED--KLRRALLDKRYLIVLDDVWDIET--GEMLIACFP--RGNRIILTSRSSKVGLQ--VKSD-PLRLQLLTPEKSWDLFVKKVF-GDKGSCPA-ELSKVGHQIVEKCKGLPLAIVLIAGVIV-RGKEKDFWLKILHNLDS---FISTNINL---VMQLSYDHLPCHLKPLLLYFATTQKSQRTPVSTLMQLWMAEGFVDHD-----EEVTQSYLDALISSSLIMV--DHIPLMIKVCYVHDVVHDFCSEKAKKEKLL--KLIN---
>XP_025886396.1
--KSY-LS-DKE-DDIVGIDDDLEIIIKRLIG-PPSDLDIVTISGMGGIGKTTLARKAYHHLTIRYHFDILAWVTISQEFQCRNVLLEALHCI----SK-KTAIV--LVQKNLKGPRYLVVVDDIWTENV--WDSVRGIFPN-NGSRILLTTRENEVAMY--ANS--PHEMSLLSGENGWKLVCDKVF-GPKHDHPP-ELEEIGKEIVEKCQGLPLTISVIAGHLC-K-RTLEGWKDVARTLSE---IIASHPDECLAVLGLSYHHLPNHLKPCFLSMSSFPEDFQVETRILIQLWIAEGFIRTS-ENGKEEVAIDYLEDLISRNLIQARERR-NGDIKACGIHDLLREFCLTEAEMTKHM--HVER---
>XP_025886812.1
--TGN--------EEMVLFQDVMEKIKKQLLG-GSSQLDVISIVGMPGLGKTTLAEQIYNDQIVAGYFDVHGKCHVTQTYSWRELLVTLLNDV----M----SDH--ELRQFLLTKRFLILIDDVWDTKA--WDYLHMCFQG-NGSRIILTTRLSEVAQY--AKSN-PHDLPLLRDDESWKLLQKKVF-RRG-SCPP-ELGDVGFRIAKSCGGLPLFIVLVAGVLK-E-EKADLWKEVEESLDA---LNIDSLEESMSIIGFSYMNLPHHLKPCFLYFGGFLRGKSIHVSKLTRLWLAEGFVLEH-NE-KEDVAEDFLKNLISRNLVMDMEKRFNGKMKTCRVHDLLHKFCLEKAKQENFL--LWIY---
>XP_025886865.1
--SQL-MT-SME--EMVGFQDVMYTLRGKLIR-GSSKLDVISIVGMPGLGKTTIANKLFFDQLVVSHFDVRAQCCVSQVYTRKDLLLTILHSV----KKDTVDKL--KLRKLLMVQRYLILIDDVWETVA--WDDLKPSFY--NGSRIILTTRLGDVAND--AKSD-PHFLRLFTQEESWMLLKTKVF-NTKS-CPL-VLEDVGQRIAKRCGGLPLSVVLVAGILE-T-KETNCWEQVAINLGS---HIQAKSED---IINLSYQALPFHLKPCFLYFGVFLEDEEIRVSKLTWLWIAEGLVRSH--KEKEDIAEDHLKNLIGRNLVMVSKMS-DGKSKSCRIHDLLLDFCKKKAKVENFL--QCIK---
>XP_025886867.1
--SQL-KQ-RIE--EIVGFEDVKDELIGKLKG-GPSGLDVISIVGMAGLGKTTLANKLYSDESVVSYFDIHAHCCVSQQYTRKDLLLAILHDI----TDERAGRE--KLRKLLMRKRYLLLIDDVWETSA--WDDLKLCFP--NGSRIILTTRHYEVASH--AKSD-PHKLRSLNNDESWMLLNKKVF-NNES-CPL-IPRDIGQEIVRKCGGLPLSIILVAGILT-R-KDKHCWEQVATNLGP---NIQDQMEG---TLDLSYQHLPPYLKPCFLYLGLFPEDREIQVSKLTWLWIAEGFIKPH--AGKEEIAENHLENLVGRNLVMVKKRS-DGRIKACRIHDLVHEFCRKKAKLENII--QRIN---
>XP_025886878.1
--GSD--------EEMESFQEAMDQMKMQLLG-GSRQLDVVSLVGMPGIGKTTLAEKIYNDPVITFHFDVRAQCRTTQVYSWRDLLLAILNGV----LE---NDR--ELRRFLLTKRFLILIDDVWDDKV--WDNIHMCFKD-NGSRIILTTRLSSVANY--AKSE-PHHLRLFRDDESWTLLQQELF-QGK-SCPP-EIVDVGFRIAKICGGLPLFIVLVAGVLR-E-IKAELWKEIEESLCL---LNIDSLEESMSIIGFSYRNLPQQLKPCFLYFGGLLKGKDIHVSKLTRLWVAEGFVQAN-EE-NEDAAXCLLEDLISRNLVMGVEKRPNGKLKTCRVHDLLHKFCLEKSKQENFL--LHING--
>XP_025887010.1
--VER-SS-IVK--IIVGFEEETEWIIRKLTS-GPDEIDVISIVGMPGLGKTTLAYRVYNDKSIVDHFNVCAWCTVDQERNEKKLLQKIFNQV----IGLKENED--KLRRKLFGKRYLIVLDDMWDTDI--LDDLMRPFP--EGSRVILTSRKKEIALH--GKSD-PLYLRLLRSEESWELFNKRVF-GEEG-CPD-ELKDVGEKIALKCGGLPLVVDLIGGVIS-K-KKEALWAEVLNDLSS---SIFKDEEE-VKVIQLSYEHLSHDVKPCLLCLATYPKDEDISMSELKDLWIFQGL------EMKEEVVD----ELISSSLVIPF-DD-----SIFKIHDLVHDFCYIKSRKEKLL--HFIG---
>XP_025887048.1
--VER-SS-TVK--IIVGYEEETEWIIRKLTS-GPAELDVISIVGMPGIGKTTLAYRLYNHKSIVDHYDVCAWCTVDQERNEKKLLQKIFNQV----KGLEESEN--KLRRRLCGQRYLIVLDDMWDTAT--LDELMRPFP--KGSRVILTSRKKEVALH--GKTD-PLYLRLLRSEESWELSEKKVF-GEGR-CPD-ELEDVEKRIARKCDGLPLVVDLIGGVIS-R-KKEALWAEVLNDLSS---SIFKDEEK-LKVIQLSYDHLSDHVKPCLVYLATYPKDKDIRMSELKDLWISQGL------EMREEVVD----ELISSSLVIPF-DD-----SIFKIHDLVHDFCYIKSRKEKLF--HFIG---
>XP_025887356.1
------AS-IYDDE-VVGFEKDAEIIMKKLIR-GTKERDLISIYGMPGLGKTTLARKVYNNPSIVNYFEVKAWCAVSQAYNRSTLLVEIFKQA----TNDKIK----MLRKVLIGKRYLIVLDDIWEVEA--WEDLGICFP--CGSRVMVTTRIEQVAKHLQHS---PYSLSFLSSKKSWELLEKKVF----RSCPP-DLLEAGLQVALHCKGLPLVVVLIAGMIA-K-REASLWLEVANDLSS----LALG-EQSMKVIQSSYDHLENHLKPCLLYMALFPEDHKITVDDLLKLWMAEEFVLNV----EEEASRVCLSDLLNRSLIMVSGMR-YDNVQYCSLHDVVREFCLRKLTEDKYMQLVPYN---
>XP_025888775.1
--TRH--P-ITE--EIVGFGIDKEKIIQCLIR-GTNDLDVVPIVGMGGQGKTTIARKVYNSDNIVSHFDVRAWCIVSQTYNRRKLLQEILSQV----TGSKDYED--ELRKSLMGKRYLIVLDDMWDCMA--WDDLRLSFP--NRSRIVVTTRLEKVGEQ--VKTD-PYSLPFLTKEESCKLLQKKVF-QKED-CPP-ELQDVSQVVAEKCKGLPLVIVLVAGIIK-T-LEESWWNEVKDSLFD---YLDCHSEQYRATMQLSFDNLADCLKPCLLYMGMFPEDASINVSALLSLWLAEDFVQNI--KS----AEDYLMNLISSNVVMVSKEY-NGKIKYCEVHDVVLHFCLEKSREENFM--LVAK---
>KAA8519401.1
--CSR-AP-NVE-ETLVGFDDEVDTIKDRLIG-VSDQLEVISIVGMAGLGKTTLAKKVYDDPLVVYHFYIRGWTYVSQVFQKRDLLLGILTSF----VQ-QENKI--RLYKCLKERRYLVVMDDIWLIEA--WNDIKKHFPN-NGNRILFTSRMIDVAFQ--AKSP-PHFLHFLTDDESWNLLQKKVF-QKK-SCPT-ELVEIGKQIAKKCQGLPLAILVVAGLLA-K-QTENWWKKVAESVSS---YILNDPKQYMDTLALSYNHLPPHLKSCFLFMGAFPE--EIPVQKLIWLWIAEGFICQT-GQ-KEDVAEEYLMDLIDR----------------------------------------------
>KAA8529776.1
--SRA----IVE-EIVVGFDEEAMKIIEQLTG-EQKQLQVISIVGMGGLGKTTLARK-----------------------------------------------------------------------------------------------------------------------DESWDLLQQ-------------------KSISFVCQTFKLLRVLV-------------------------------------------------ITVHFLDF--FP--------------------KQI-EQ-REIFACDF-----------------------------------------------------
>KAA8529800.1
--MAA----AIE-EAVVGIEDEAYEIKSWLME-ERKKLDAVSIVGMPGLGKTTLARKFYNDD-------------------------SVLTS---------------ELYKCLKGKSNCI--------------------------------RSSN----------------------------------------------------------PFGAI---------------------------------------------------FQPAPL-----------------------------------DSAADAVPAVI--------------------------------ATAAGFI---------
>KAA8529801.1
--MAA----TIE-EAVVGVEDEAYEIKSWLMA-ERKKLDAVSIVGIPGLGKTTLARKLYYDD-------------------------SVLTS---------------ELYQCLKGKRYLIVLDDIWDIRV--WNDLKGSFLD-KGSRILFTTRTKDGAFH--AQSR-PHLLRFLNENESWDLLKEKIF-HKE-SCST-MLMEVGKQIARKCAGLPLAIVVVAGLLA-K-KTKEWWERVTESVSS---HMVNDRKQYMDTLALSYHHLRNHLQPCFLYFGAFPEDYEIPVWKLIWLWVAEGFIKKH-GE-EEDVAVDSLNDLIERSLIIVANKR-DGGVKSCRIHDMLHDLCLRKAEEEGFL--QRIR---
>KAA8529803.1
--MAA----AIE-EAVVGVEDEAYEIKSWLMA-ERKKLDAVSIVGMPGLGKTTLARKLYYDD-------------------------SVLTS---------------ELYQCLKGKRYLIVLDDIWDIRV--WNDLKGSFPD-KGSRILFTTRTKDGAFH--AQSR-PHLLRFLNENESWDLLKEKVF-HKE-SCST-MLMEVGKQIARKCAGLPLAIVVVAGLLA-K-KTKEWWERVAESVSS---HMVNDRKQYMDTLALSYHHLPDHLQPCFLYFGAFPEDYEIPVWKLIWLWVAEGFIKKH-GE-EEDVAADCLNDLIERSLIIVANKR-DGGVKSCRIHDMLHDLCLRKAEEEGFL--QRIR---
>KAA8529807.1
--REK-AP-VVE-ENVVGFHKETKMLVDQLIG-EQKELEVISVVGMGGLGKTTLARKVYTDPDVDFNFRSRAWIFVSQEYNRKEVFLGILSQV----SQ-VTADM--VIRTRLESGRYLIVLDDVWTNDA--WDALKNAFPN-NGSRIVLTSRETEVAKH--ANDA-IHNLRFLTEDESWELLQLKVF-RKG-SCPS-DRESLGKKIVKQCGGLPLAVVVVAGLLL-K-NSDDWWNKVAESVRP---YVARDPKQFREVLALSYKHLPYHLKACFLYFGVFPEDFQIPVWKLIRLWVAEGLIMPI-GE-EEEIAEEHLEDLVDRNLVLVEKWT-NGRIKACRIHDMLRDLCLKEAAEEKFF--EEIK---
>KAA8529811.1
--SRA-IP-IVK-ESVVGFDDEALKIIEQLTG-EKKRLEVISIIGMAGLGKTTLARKVYNDPFIVYHFHVRGWTYVSQVYHQRDILLAIISSL----IQ-LTDEI--MMKKQLTGKKYLIVLDDIWDIGA--WNDLRRSFPN-NGSRIMFTSRYKDVALH--VKCP-PHCLRFLTEDESWDLFVQKVF-RKE-RCPL-ELMEIGKKIAKKCQGLPLAILVVAGLLA-K-KTQDWWKQVAQSVSS---YIVSDPEQYMDALALSYNHLPHHLKACFLYFGAFPEDYDIPVWKLIYLWVAEGFIQKN-EQ-KEELAEDYLMDLIDRSLVLVSKRR-DGGIKTCHIHDLLRDLCLRKAEEENFL--QEIS---
>KAA8529814.1
--LQR-AP-VVK-DNVVGFDEEAKMVKDRLTK-GPEQLEVVSVVGMGGLGKTTLARKIYTDPSIEYHFYIRAWTYVSQEYNRREVFLNILSSL----TE-LTDQM--ELCKHLKSGKYLIVIDDVWTTMA--WDDLKMAFPN-NGSRILLTSRHTDVALH--ANSP-PHHLRFLTDDESWELLHIKVF-HRA-DCPS-ELEELGKQIAKKCSGLPLAVVVVAGLLS-K-KTHDWWKKVAESVSS---YVARDPKQCMDILALSYKHLPHHLKVCFIYFGLFPEDFEIPVWKLLRLWVAEGFIQQI-GQ-EEDIAEEYLEDLVDRNLILVAKRR-NGRIKTCRIHDMLRDLCLREAAEEKFL--QEIK---
>KAA8529819.1
--SRV----KAE-EIVVGFDNEIMMIKEQLTG-GKKQQEVVSIIGMAGLGKTTLPRKVYDDPFIEYHFYIRAWSYVSQDYRKRDLLLGILSYV----IE-LTDEM--KLKKGLMGRRYLIVMDDIWSVDA--SDCLKRSFPD-NGSRIMFTSQLKDVALH--AKSH-LHCLRFLTEDESWFLFQQKAF-GKE-TCPL-WLMGIGMEITKKCLGLPLAIVVTARSSC-Q-KE---FSIVGESCKK---WI-------------------------------------------------------------------------------------------------------------------------
>KAA8529825.1
--SEK-AP-IVE-ENVVGFDKEVGILLDLLTS-GSEELEVISVVGMGGLGKTTLVRKVFTDPRIEYEFNNRAWNYVSQEYNRREVFLGILNCV----TQ-LTDDM--CVRAQLQGQRYMIVLDDVWTKNA--WDDLKIAFPN-NRSRILLTSRNRDVAVH--ANCE-PHHLRFLTDDESWELLQKKVF-RKG-SCPS-ELEMLGKQIARRCFGLPLAIVVIAGVLL-N-KTRDWWERVAES--------------------------------------------------------------VT-GD-IEDRAEENLEDLVDRNLILVATRR-NGRIKTCRIHDMLHDLCLREAAEENFF--QRIK---
>KAA8529826.1
--SSR-PP-SVE-ETVVGFDQEIGEIKERLTG-SEQKRQVISIVGMAGSGKTTLARKVYNDRFIIYHFSILAWTYVSQSYRKRDLLLGILKSV----VE-HRDEF--ELYRGLKGRRYLVVIDDIWHIEV--WNDLKRYFPN-NGGRIMFTTRIKEVALH--AQCP-PHFLRFLSEDESWNLLQCKVF-LKE-SCPP-ALVEIGKQIVEKCWGLPLAIVVVAGLLA-K-KTQNWWNQVAESVSS---YVVSDSEQQMYTLALSYNHLPRHLKSCFLYLGAFPEDCEISVRKLTWLWIAEGFIEQI-GE-KEDVAEEYLMELIDRSLVLVAKKR-TGGIRACRVHDLLHDLCLRKAKEENFL--QQIY---
>KAA8529827.1
--SSR-PP-SVE-ETVVGFDQEIGEIKERLTG-SEQKRQVISIVGMAGSGKTTLARKVYNDRFIIYHFYIRAWTYVSQSYRKRDLLLGILKSV----VE-HRDEF--ELYRGLKGRRYLVVIDDIWHIEV--WNDLKRYFPN-NGGRIMFTTRIKEVALH--AQCP-PHFLRFLSEDESWNLLQCKVF-LKE-SCPP-ALVEIGKQIVEKCRGLPLAIVVVAGLLA-K-KTQNWWNQVAESVSS---YVFSDSEQQMYTLALSYNHLPRHLKSCFLYLGAFPEDCEISVRKLTWLWIAEGFIEQI-GE-KEDVAEEYLMELIDRSLVLVAKKR-TGGIRACRVHDLLHDLCLRKAKEENFL--QQIY---
>KAA8529828.1
--SEK-AP-IVE-ENVVGFDKEVGILLDLLTS-GSDELEVISVVGMGGLGKTTLARKVFTDPRIEYEFNNRAWNYVSQEYNRREVFLGILNCV----TQ-LTDDM--YVRAQLQGQRYMIVLDDVWTKNA--WDDLKIAFPN-NRSRILLTSRNRDVAVH--ANCE-PHHLRFLTDDESWELLQKKVF-RKG-SCPS-ELETLGKQIARRCFGLPLAIVVIAGLLL-N-KTRDWWERVAESVSS---YVSMNPEQCMDVLALSYNHLPYHLKACFLYFGVFPEDFEIPVWKLIRLWVAEGFIQVT-GE-IEDRAEENLEDLVDRNLILVATRR-NGRIKTCRIHDMLHDLCLREAAEENFF--QRIK---
>KAA8529829.1
--SSR-PP-TVE-EFVVGFDQEAEEIKDRLTG-SEQQLQVISIVGMAGSGKTTLARKLYNDHFILYHFYIRAWTYVSQAYRKRDLLLGILCSV----VE-HTEGI--ELYRRLKGRRYLVVMDDIWHIDA--WNDLKRSFPD-NGSRIMFTTRIKDVALH--AQCP-PHSLLFLSEDESWNLLQRKVF-LKE-SCPP-ALVDIGKLIAEKCRGLPLAIVVIAGLLA-K-KTKNWWNQVAESVSS---YIVSDTEQQMNTLALSYNHLPLHLKSCFLYFGAFPEDYEISVRKLTWLWIAEGFIQKI-GE-KEDVAEEYLMELIDRSLVLVAKTR-SGGIRACRVHDLLRDLCLRKAQEEIFL--QQIY---
>KAA8529833.1
--SRT----TVE-ETVVGFDEEAMKIMEQLTG-EQKQLEIISIVGMGGLGKTTLTRKVYNDPFIVYHFHIRGWTCVSQVPQKRDILLGILSCV----IH-LKNEI--MLKKCLMGRRYLIVLDDIWDIGV--WNALRRTFPN-NGSRIIFTSRHKDVALL--ARKP-PHCPHFLTQDESWDLLQQKVF-RGG-SCPS-ELMDIGKEIAINCQGLPLAIVVVAGLLA-K-KTKSWWNQVAQSVSS---YIVGDPEQYMETLALSYNHLPHHLKACFLYFGAFPEDYKIPMWKLTSLWVAEGFIRQN-EQ-KEEVAEDYLMDLIDRSLVIVSSKK-NGGIKTCCIHDVLRDLCLRKAREENFL--RQIY---
>KAA8529860.1
-------P--V----VVGFDMEVKMLVDRLTG-ASNELEVISVVGMGGTGKTTLATKVLNDPSISLVFNPCALIKVSQIYDRKKLFLHILSLV----TR-LTREM--DLQRRLRDRRYLIVLDDVWSKNA--WDELIIAFPR-KRSRIMLTSRITNVAIY--ANSP-PHHLRFLNDDECWELLRRKVF-GIA-SCPS-EEMELGKEIAEKCHGLPLAVQVISESLS-N-KNPGWWKTVAANVSG---YVAKQPERCMNILALSYNTLTPHLKLCFIYFAVFPPDSIIPTWKLLRLWAAEGFIQEL-EQ-EVDKANEYLDDLVNKNLIIVAKRK-NGGIKTCRIHNILRDLCLREAADEMFF--RELR---
>KAA8529868.1
--SRR-NP-IVE-ESVIGMFDDVKMLVHRLTG-GSQHLEVISVVGMGGVGKTTLARKIYTDPSIEYHFYIRAWTYVSQEYNRRRVFLNILSSL----TQ-LTDQM--ELCLHLQSRKYLVVVDDVWTRTA--WDDLKMAFPN-NGSRILLTSRNRDVALH--ANSP-PHYLRFLTDDESWELFRRKVF-RGA-DCPS-ELEELGKQIAKKCSGLPLAVLVVAGLLS-K-KTYGWWKRVADSVSS---YVARDSRECMDILALSYNHLPHHLKVCFMYFGLFPGDFDIPVWKLLRLWVAEGFIQQI-GQ-GEDIAEEYLQDLVDRNLILVAKRR-NGRIKACRTHDLMRELCLIEAAEEEFL--QEIT---
>KAA8529869.1
-------P--V----VVGFDMEVKMLVDRLTG-ASNDLEVISVVGMGGTGKTALATKVLNDPSISPVFNPCALIKVSQKYDRKKLFLGILSLV----TR-LTEEM--DLQRRLQDRRYLIVLDDVWSKKA--WDELIIAFPR-NRSRIMLTSRITNVAIY--ANSP-PHHLRFLNDDECWELLRRKVF-GSA-GCPS-EEMELGKKIAEKCHGLPLAVQVISESLS-N-KNPGWWKTVAANVSR---YVAKEPERCMNILALSYNKLTPHLKDCFIYFAVFPPDSIIPTWKLRLLWVAEGFMQEL-EQ-EVDKADECLDDLVNANLIIVAKRK-NGGIKACRIQNTLRDFCLSVAAGEIFF--RELR---
>KAA8529870.1
--SRR-NP-IVE-ESVIGMFDDVKMLVHRLTG-GSQHLEVISVVGMGGVGKTTLARKIYTDPSIEYHFYIRAWTYVSQEYNRRRVFLNILSSL----TQ-LTDQM--ELCLHLQSRKYLVVVDDVWTRTA--WDDLKMAFPN-NGSRILLTSRNRDVALH--ANSP-PHYLRFLTDDESWELFRRKVF-RGA-DCPS-ELEELGKQIAKKCSGLPLAVLVVAGLLS-K-KTYGWWKRVADSVSS---YVARDSRECMDILALSYNHLPHHLKVCFMYFGLFPGDFDIPVWKLLRLWVAEGFIQQI-GQ-GEDIAEEYLEDLVDRNLILVAKRR-NGRIKACRTHDLMRELCLIEAAEEEFL--QEIT---
>KAA8529949.1
--WSR-NSTNVEEQTMVGFDHEIQTIKERL---GSKQLQVISIVGMGGLGKTTLVKKLY---------------------------------V-------------------I------IV----------------------GG---------------------------------------------------------FGKRLVKNC----------------T-MT---------------------------------------------YISLL----------------------------Y------------------------------------------------------------
>KAA8532440.1
--SSR-AP-SVE-ETVIGFDQEAEMIKERLLD-NRKQLEVISIVGMPGLGKTTLARKVYNDLLIVYHFYIRGWTYVSHAPVKRDLLLSILNSI----VG-HMDEM--ELYKRLSGKRYLIVMDDIWHIQA--WIDLKNYFPN-NGSRIIFTSRITDRALY--AKSS-SHFLRFLTEDESWDLLRIKVF-GKE-SYPP-DFVEIGKQIAVKCQGLPLAIVVIAGLLA-K-QTQDWWKQVAESHSL---KTMKS----------------------------------------------QCGS--------------------------------------------------------------------
>KAA8532444.1
--SSR-AP-NAE-ETVIGFDKEAEMIKERLLN-NRKQLEVISIVGMPGLGKTTLARKVYNDLLIQHHFYIRGWTYVSQVPRKRDLLLSILRSV----VE-HKDVI--QLYKGLSGRRYLIVIDDIWHSQI--WIDLKKYFPD-NGSRIIFTSRITDMALH--EHSD-SHFLKFLTEDESWDLLQQKVF-GKK-SCSP-NLVEIGKQIAVKCGGLPLAIVVVAGLLV-K-GTQDWWKQVSESVQG---IGVDD----------------------------------------------EGGVSQT-D---------------------------------------------------------------
>KAA8532448.1
--SSR-AP-NLE-ETVVGFEDQANMITEELVG-GSKQLAVISIHGMGGSGKTTLATKLYNDPYIVYHFYIRGWTYVSQEYRKRDLLLGILSSI----VR--LEEI--KLYRHLKGKRYFIVMDDLWHIKA--WNYLKIFFPN-NGSRIILTSRQKEVALQ--AKGP-IHFLRFLTKDESWDLLQQKVF-LNE-TCPP-DLVEIGKEIAKKCQGLPLAIVVVAGLLA-K-KTQNWWNQVAERVGS---FLVSDPKQCLDTLALSYNYLPHHLKPCFLYFGAFPEDYEIPVHKLISLWIAEGFIHQF-GQ-REDVAGEYLIDLIDRSLVLVAKKG-IGRIKACRVHDLLHDLCLRKAEEENFL--EKIY---
>KAA8532451.1
--SSR----IAQ-ESLVGLDAEASTIMELLIG-EEKQLKVIPIVGMAGLGKTTLVRKVYNDPFIAYHFYIRGWTNVSQVYQKRDLLLSILSSA----EIQIRGEC--VLFRGLKGRKYLIVMDDIWNIGA--WEDLKRSFPN-NGSRIMFTSRQVDVPLH--AR----HYMGFLNEDESWDLLQQKAF-RKE-SCPP-ELMEIGKQIAKKCGGLPLAILVIAGLLA-K-KTQYWWRHVEKS---------------------------------------------------------EGFIRVD-EH-KEEVAEDYLMDLIDRSLVVVSRRG-NGGIKTCRIHDLLRDLCLRKSQEENFL--QHIS---
>KAA8532452.1
--SSR----IAQ-ESLVGLDAEASTIMELLIG-EEKQLKVIPIVGMAGLGKTTLVRKVYNDPFIAYHFYIRGWTNVSQVYQKRDPLLSILSSA----EIQIRGEC--VLFRDL--------------------------FPN-NGSRIMFTSRQVDVPLH--AT----HYMGFLNEDESRDLLQQKAF-RKE-SCPP-ELMEIGKQIAKKCGGLPLAILVIAGLLA-K-KTQYWWRHVEKSVSS---YIVTDPDQYMDTLALSYNHLPNHLKACFLYFGSFPEDYEIPVWQLICLWVAEGFIRVD-EH-KEEVAEDYLMDLIDRSLVVVSRRG-NGGIKTC-----------------------------
>KAA8533657.1
--FSS-PP-GVE-ETVVGFDYEAEMIKERLTG-VSKQLEVISIVGMAGLGKTTLARKVYSDLFIIHHFYIRGWTCVSQCYQKRNLLLGILSSI----VE-HEDEI--ELYKRLKGQRYLIVMDDIWHIEA--WNDLKRSFPN-NGSRIMLTSRIADVALH--VK----RTL-------------------------------------------------------------DWWEQVAESVTS---YIISDTEQCMEAVALSYSHLPTHLKSCFLYFVAFPEDHEIRASKLISLWIAEGFIHQI-GQ-KEDVGEEYLMDLIGRSLVIVTKKR-TGEIKACCIHDLLRDFCLRQAEEENFM--ELIC---
>KAA8535362.1
--RSR-AP-NVA-ETVVGFDHEVHTIKERLIG-VSAPLEVISIVGMAGLGKTTLAQKLYDDPLVVHHFYIRGWTYVSQVFQKRDLLLGILSSF----VQ-QRNEI--ELYKRLKGRRYLVVMDDIWHIEA--WNDTKKYFPN-NGSIILVTSRMTHLALQ--TKSP-PHFLPFLTDDESWDLLQKKVF-QKN-SCPT-ELVEIGKQIVKKCQGLPLAIVVVAGLLA-K-KTESWWKKVAESVSS---YILSDPKQYMDTLALSYNHLPPHLKSCFLFMGAFPEDFEIPVRKLIWLWIAEGFIGQT-RQ-KEDVAQEYLMDLIDRSLVLVAK-K-AGVIKACRVHDMLRDLCLRKAKEENFL--RNIY---
>KAA8535368.1
--CSR-AP-NVE-ETVVGFDHEVHTIKERLVG-VSNQLEVISIVGMAGLGKTTLAKKVYDDPLVAYYFYIRGWTCVSQVFQKRDLLLGILTSF----VQ-QENEI--KLYRCLLDKRYLVVMDDIWHIEA--WNDIQKHFPN-NGSRILFTSRMIDVAFQ--AKSP-PHLLRFLTDDESWNLLQKKVF-QKT-SCPT-ELVDIGKQIAKKCQGLPLAIVVVAGLLA-K-QTENWWKKVAESVSS---YILNDPKQYMDTLALSYNHLPPHLKSCFLFMGAFPEDFEIPVRKLIWLWIAEGFIRQT-RQ-KEDVAQEYLMDLIDRSLVLVAK-R-AGVIKACRVHDMLRDLCLRKAEEENFL--WNIY---
>KAA8535370.1
--CSR-AP-NVE-ETLVGFDDEVDTIKDRLIG-VSNQLEVISIVGMAGLGKTTLAKKVYDDPLVVYHFYIRGWTSVSQVFQKRDLLLGILTSF----VQ-QENEI--RLYKCLKGRRYLVVMDDIWDIEA--WNDTKMYFPN-NGSRILFTSRMTDVALQ--AKSP-PHFLHFLTDDESWNLLQKKVF-QKK-SCPT-ELVEIGKQIAKKCQGLPLAIVVVAGLLA-K-QAENWWKKVAESVSS---YILNEPKQYMDTLALSYNHLPPHLKSCFLFMGAFPEDYEIPVQKLIWLWIAEGFIRQT-GQ-KEDVAEEYLVDLIDRSLVLVAK---------------------------------------
>KAA8535371.1
--CSR-AP-NVE-ETVVGFDHEVHTIKERLIG-VSKQLEVISIVGMAGLGKTTLAKKLYNDPLVVYHFYIRRWTYVSQVFQKRDLLLGILSSF----VQ-QENEI--RLYKCLKGRRYLVVMDDIWHIEA--WNDTKMYFPN-NGSRILFTSRIIDVASR--AKSP-PHFLHFLTDDESWDLLQKKVF-QKT-SCPT-ELVEIGKQIAKKCRGLPLAIVVVAGLLA-K-QTESWWKKVAQSVSS---YILED----------------------------------------------------------------------------------------------------------------------
>KAA8535375.1
--CSR-AP-NVE-ETVVGFDHEVRTIKERLIG-VSKQLEVISIVGMAGLGKTTLAKKLYNDPLVVYHFYIRGWTYVSQVFQKGDLLLGILSSF----VQ-QKNEI--RLYKCLKGRRYLVVMDDIWHIEA--WNDTKMYFPN-NGSRILFTSRINDVALQ--AKSP-PHFLQFLTDDESWDLLQKKVF-QKT-SCPT-ELVEIGKQIAKKCQGLPLAIVVVAGLLA-K-QTENWWKKVAESVSS---YILNDPKQYIDTLALSYNHLPPHLKSCFLFMGAFPEDYEIPVQKLIWLWIAEGFIRQT-GQ-KEDVAEEYLVDLIDRSLVLVAK-R-AGVIKACHVHDLLRDLCLRKAEEDNFL--LRIY---
>XP_028061745.1
--HSS----MVE-EITVGFDDEALTIKKLLAG-GKKQLQMISIVGMPGHGKTTLARKLYDDPYITHYFHIRAWTYASQLPRKTEMLLDILHSV----TV---DEI--KLYKQLKGKRYLIVIDDLWHISA--WVDLKMYFPN-NGSRVMFTSRLKEVAMH--ASCH-PHCLRFLTEEESWELLERKVF-QNE-SCPL-ELIKIGKQIMKKCEGLPLAIVVIAGLLA-R-KTRESWKQVAQSVSS---YIVSDPNQYLDTLVLSYNHLPRHLKPCFLYLGAFPQDHEIPVQKLICLWIAEGFIQKI-GQ-REEVAEDYLMDLIQRSLVIVAQKG-DGRIKACRMHDLLRDLCLKKASEINFL--QWIH---
>XP_028061854.1
---------MVA-EITVGFDTEVLAIKEQLAG-GKEQLEFVSIVGMPGLGKTTLAKKLYNDPYITYHFHIRAWTYVSQVPRKTEMLLNILHSL----NV-LSGED--MLYRNLKGKRYLIVIDDICDIGA--WVDLKMYLPN-NESRVLFSSRLKVVVMH--ASSH-IHSLRFLTEEESWELFQWKVF-QNE-SFPL-QLVEIGKQIMKKYEGLPLAIIVIAGLLE-K-KTEEWWKHVAQGVSS---FIVSDPNQHLDTRALSYNHLPCHLKPCFLYLGAFPEDQEISVQKLIWLWVARGFIQNI-GE-REEVAEDYLMDLIQRSLVIVTRKR-DGRIKACRMHDLLRDLCLKKAREINFL--H------
>XP_028063385.1
--QP--MPTMVE-EITVGFEDDALTIKERLAG-GKQQLQMISIVGMPGLGKTTLATKLYNDPYIIHYFHIRAWTYASQLPRKTDMLLDILRSV----NVVFTDEI--KLYKQLKGQRYLIVIDDLWDIGA--WVNLKMYFPN-NGSRVMFTSRLKEVAMH--ASCH-HHCLRPLTEEESWELLQRKVF-QNG-RCPP-ELIEIGKQITKRCGGLPLAIVVIAGLLA-K-KTQKSWKKVAQSVSS---YIVSDPNQYLDTLALSYNHLPRHLKPCFLYLGAFPEDQEISVERLIWLWIAEGFIQKI-EQ-KEEVAEGYLMDLIQRSLVIVAQKR-DGRIKACRMHDLLRDLCLKKAREINFL--KWIH---
>XP_028063474.1
--QP--MPTMVE-EITVGFEDDALTIKERLAG-GKQQLQMISIVGMPGLGKTTLATKLYNDPYIIHYFHIRAWTYASQLPRKTDMLLDILRSV----NVVFTDEI--KLYKQLKGQRYLIVIDDLWDIGA--WVNLKMYFPN-NGSRVMFTSRLKEVAMH--ASCH-HHCLRPLTEEESWELLQRKVF-QNG-RCPP-ELIEIGKQITKRCGGLPLAIVVIAGLLA-K-KTQKSWKKVAQSVSS---YIVSDPNQYLDTLALSYNHLPRHLKPCFLYLGAFPEDQEISVERLIWLWIAEGFIQKI-EQ-KEEVAEGYLMDLIQRSLVIVAQKR-DGRIKACRMHDLLRDLCLKKAREINFL--KWIH---
>XP_028063536.1
--QP--MPTMVE-EITVGFEDDALTIKERLAG-GKQQLQMISIVGMPGLGKTTLATKLYNDPYIIHYFHIRAWTYASQLPRKTDMLLDILRSV----NVVFTDEI--KLYKQLKGQRYLIVIDDLWDIGA--WVNLKMYFPN-NGSRVMFTSRLKEVAMH--ASCH-HHCLRPLTEEESWELLQRKVF-QNG-RCPP-ELIEIGKQITKRCGGLPLAIVVIAGLLA-K-KTQKSWKKVAQSVSS---YIVSDPNQYLDTLALSYNHLPRHLKPCFLYLGAFPEDQEISVERLIWLWIAEGFIQKI-EQ-KEEVAEGYLMDLIQRSLVIVAQKR-DGRIKACRMHDLLRDLCLKKAREINFL--KWIH---
>XP_028063584.1
--QP--MPTMVE-EITVGFEDDALTIKERLAG-GKQQLQMISIVGMPGLGKTTLATKLYNDPYIIHYFHIRAWTYASQLPRKTDMLLDILRSV----NVVFTDEI--KLYKQLKGQRYLIVIDDLWDIGA--WVNLKMYFPN-NGSRVMFTSRLKEVAMH--ASCH-HHCLRPLTEEESWELLQRKVF-QNG-RCPP-ELIEIGKQITKRCGGLPLAIVVIAGLLA-K-KTQKSWKKVAQSVSS---YIVSDPNQYLDTLALSYNHLPRHLKPCFLYLGAFPEDQEISVERLIWLWIAEGFIQKI-EQ-KEEVAEGYLMDLIQRSLVIVAQKR-DGRIKACRMHDLLRDLCLKKAREINFL--KWIH---
>XP_028063915.1
--FSR----VWE-ETVVGFEDEAMKLKEKLTR-GQKKLDIISIVGMPGLGKTTLARKVYNDPLIVYHFYIRAWITISQKYQKQNLLVDLIHSV----SP-HT--V--ELWKSLKGKRYLIVMDDIWDTRA--WVDLKSLFPN-NGSRIMFTSRFTNVALH--ANSP-PLDLRFLTEDESWDLFQQKVF-QRE-ICPP-NLMCVGKKIAKNCQGLPLAIVVVGGMLA-N-EMPGWWKEVEKILDS------RVLEPCMETFALSYNHLPHYLKPCFLYFAAFPQDFVIYVQKLTQLWIAEGFIRKI-EG-REDVAEEYLMDLIGRNLILVSKRR-DGGIKACSIHDLLHNFCCKRAEEEYFL--QQIL---
>XP_028063960.1
---------MVE-EIMVGFDDEVLTIKKRLAG-GKKQLDIIPIVGMPGLGKTILARKVYNDPYITHHFHIRAWTYVYQVPRKREMLLDILHFG----NV-LIEEV--KLYKKLKRKRYLIVIDDIWDISA--WVDLKIYLPN-NGSRVMFTSRLKAVAMH--VSCH-PHCQRFLTEEESWELLQRKVF-QNG-SCPA-ELIEFGKQIMKKCEGLPLAIVVIAGLLA-K-KTEEWWKQVSQSVSS---YIVSDPNQYLDTLALSYNHLPRHLKPCFLYLGAFPEDQEISVQRLIWLWIAEGFIQKV-GP-KEEVAEDYLMDLIQRNLVIVARKR-DGRIKACRMHDVLRDLCLKKARETNFL--QQTH---
>XP_028063961.1
--SEK-AP-VVE-ENVVGFDEEAKTLVDRLKG-GKEELEVISVTGMGGLGKTTLARKVFTDPAIEYNFYIRAWTYVSQEYTRKEVFLSILSSL----DK-LTDES--ELRGHLQTGRYLIVMDDVWTKEA--WDDLKMAFPK-NGSRILLTSRNNEVAVH--ANSH-HHPLRFLTDDEGWELLKKKVF-RKE-RCPS-ELEDLGKKIAEECGGLPLAIVVIAGLLI-K-KTSKWWEKVAESVSS---YVARDPKQCMDILALSYKHLPHQLQSCFRYFGVFPEDYEIPVCILIQLWIAEGLIEQV-GE-IEDTAEDRLEDLVDRNLVMVEKRR-NGGIKTCRVHDMLHDLCLKEAKEEQFL--QVIK---
>XP_028063962.1
--SEK-AP-VVE-ENVVGFDEEAKTLVDRLKG-GKEELEVISVTGMGGLGKTTLARKVFTDPAIEYNFYIRAWTYVSQEYTRKEVFLSILSSL----DK-LTDES--ELRGHLQTGRYLIVMDDVWTKEA--WDDLKMAFPK-NGSRILLTSRNNEVAVH--ANSH-HHPLRFLTDDEGWELLKKKVF-RKE-RCPS-ELEDLGKKIAEECGGLPLAIVVIAGLLI-K-KTSKWWEKVAESVSS---YVARDPKQCMDILALSYKHLPHQLQSCFRYFGVFPEDYEIPVCILIQLWIAEGLIEQV-GE-IEDTAEDRLEDLVDRNLVMVEKRR-NGGIKTCRVHDMLHDLCLKEAKEEQFL--QVIK---
>XP_028063964.1
--SEK-AP-VVE-ENVVGFDEEAKTLVDRLKG-GKEELEVISVTGMGGLGKTTLARKVFTDPAIEYNFYIRAWTYVSQEYTRKEVFLSILSSL----DK-LTDES--ELRGHLQTGRYLIVMDDVWTKEA--WDDLKMAFPK-NGSRILLTSRNNEVAVH--ANSH-HHPLRFLTDDEGWELLKKKVF-RKE-RCPS-ELEDLGKKIAEECGGLPLAIVVIAGLLI-K-KTSKWWEKVAESVSS---YVARDPKQCMDILALSYKHLPHQLQSCFRYFGVFPEDYEIPVCILIQLWIAEGLIEQV-GE-IEDTAEDRLEDLVDRNLVMVEKRR-NGGIKTCRVHDMLHDLCLKEAKEEQFL--QVIK---
>XP_028066697.1
---------MVE-EITVGFEDDALTIKERLAG-GKQQLQMISIVGMPGLGKTTLATKLYNDPYIIHYFHIRAWTYASQLPRKTDMLLDILRSV----NVVFTDEI--KLYKQLKGQRYLIVIDDLWDIGA--WVNLKMYFPN-NGSRVMFTSRLKEVAMH--ASCH-HHCLRPLTEEESWELLQRKVF-QNG-RCPP-ELIEIGKQITKRCGGLPLAIVVIAGLLA-K-KTQESWKQVAQSVSS---YIVSDPNQYLDTLALSYNHLPRHLKPCFLYLGVFQEDQKILV---------------------------------------------------------------------------------
>XP_028066936.1
--HS-----MLE-EITVGFDDEALTIKELLAG-GKKQLQLISIVGMPGLGKTTLATKLYNDPYITHYFHIRAWTYASQLPRKTVMLLDILSSV----NVVFTDEF--KLYKQLKGKTYLIVIDDLWDIGA--WVDLKMYFPN-NGSRVMFTSRLKELSMH--ASCH-PHCLRFLTEEESWELLQRKVF-QNE-CCPP-ELIGIGKQIMKKCEGLPLAIVIIAGLLA-K-KTP------------------------------------------------------------------------------------------------------------------------------------------
>XP_028066956.1
--PS-----MVE-EITVGFDDEALTIKELLAG-GKKQLQMISIVGMPGLGKTTLARKVYNDPYITHYFHIRAWTYVSQLSRQTDMLLDILRSL----NVVFTDEI--KLYKQLKGKRYLIVIDDLWDIGA--WVDLKMYFPN-NGSRVMFTSRLKELSMH--ASCH-PHCLRFLTEEESWELLQRKVF-QNE-SCPP-ELIEIGKQIMKKCEGLPLAIVIIAGLLA-K-KTVVSWKQVAQSVSS---YIVSDPNQYLDTLALSYNHLPRHLKPCFLYLGAFPRDQEIPVQKLICLWVAEGFIQKI-GQ-REEVAEGYLMDLFQRSLVIVAQKR-DGRIKACRMHDLLRDLCLKKAGEINFL--QWTH---
>XP_028066957.1
--PS-----MVE-EITVGFDDEALTIKELLAG-GKKQLQMISIVGMPGLGKTTLARKVYNDPYITHYFHIRAWTYVSQLSRQTDMLLDILRSL----NVVFTDEI--KLYKQLKGKRYLIVIDDLWDIGA--WVDLKMYFPN-NGSRVMFTSRLKELSMH--ASCH-PHCLRFLTEEESWELLQRKVF-QNE-SCPP-ELIEIGKQIMKKCEGLPLAIVIIAGLLA-K-KTVVSWKQVAQSVSS---YIVSDPNQYLDTLALSYNHLPRHLKPCFLYLGAFPRDQEIPVQKLICLWVAEGFIQKI-GQ-REEVAEGYLMDLFQRSLVIVAQKR-DGRIKACRMHDLLRDLCLKKAGEINFL--QWTH---
>XP_028066958.1
--PS-----MVE-EITVGFDDEALTIKELLAG-GKKQLQMISIVGMPGLGKTTLARKVYNDPYITHYFHIRAWTYVSQLSRQTDMLLDILRSL----NVVFTDEI--KLYKQLKGKRYLIVIDDLWDIGA--WVDLKMYFPN-NGSRVMFTSRLKELSMH--ASCH-PHCLRFLTEEESWELLQRKVF-QNE-SCPP-ELIEIGKQIMKKCEGLPLAIVIIAGLLA-K-KTVVSWKQVAQSVSS---YIVSDPNQYLDTLALSYNHLPRHLKPCFLYLGAFPRDQEIPVQKLICLWVAEGFIQKI-GQ-REEVAEGYLMDLFQRSLVIVAQKR-DGRIKACRMHDLLRDLCLKKAGEINFL--QWTH---
>XP_028072320.1
--HSS----MVE-EITVGFDDEALTIKELLAG-GKKQLQIISIVGMPGLGKTTLATKLYNDPYITHYFHIRAWTYASQLPTKTDMLLDILRYV----NVVFTNEI--KLYKQLKGKRYLIVIDDLWDIGA--WVDLKMYFPN-NGSRVMFTSRLKELSMH--ASCH-PHCLRFLTEEESWELLQRKVF-HNE-SCPP-ELIKIGKQIMKKCEGLPLAIVIIAGLLA-K-KTQESWIQVAQSVSS---YIVSDPNQYLDTLALSYNHLPRHLKPCFLYLGAFPEDQEIPVQKLISLWVAEGFIQKI-GQ-REEVAEDYLMDLIQRSLVIVAQKR-DGRIKACRMHDLLRDLCLKKAREINFL--QWTR---
>XP_028080672.1
---------MVE-EITAGFDDEVLTIKKLLVR-GKKQQQILSIVGMLGLGKTTLARKLYNDPYITHYIHIRGWTNASQLPRKIDMLLHILRSV----NV---DEI--KLYKQLKGKRYLIVIDDLWDIGA--WVDLKMYFPN-NGSRVMFTSRLKEVAMH--ASCH-SHCLRFLTEEESWELLQRKVF-HNE-SCPP-KLIEIGKQIMKKCEGLPLAIAIIAGLLA-K-KTQESWKQVAQSVSS---YIVSAPNQYLDTLALSYNHLPRHLKPCFLYLGAFPEDQAIPVQKLICLLVTEGFIRKI-EQ-REEVVEDYLMDLI------------------------------------------------
>XP_028082887.1
--SDS----VGE-EIMVGFEDEAMSLKEQLTG-GPKQLQVISIVGMAGQGKTTLATKLYNDPLVVYHFYIRAWTSVSQEYRKRDLLIRLLSCV----MK-HTNGI--KLYKSLKGQTYFIVMDDMWDTKA--WVDLKICFPN-NGSRIMFTSRHEDVALQ--AKNP-PLSLRFLTHNESWDLFQHKVFGKRE-NCPP-VLVEIGKQITNKCQGLPLSIVVVAGIFI-N-KSQDRWKQVGETLKS---SLAANPQACMKTLALSYIHLPGHLKPCFLYFGAFPEDYQIRVEKLIWLWVAEGFITKT-GE-KKDVAKEYLMDLIGRSLLLVSKRG-DGEIKACGIHDLLREFCIKQGEDDFFL--QHDL---
>XP_028082942.1
--HSS----MVE-EITVGFDDEALTIKELLAG-GKKQLQMISIVGMPGLGKTTLATKLYNDPYITHYFHIRGWTYASQLPRITDMLLDILRSV----NVVFTDEI--KLYKQLKGKRYLIVIDDLWDIGA--WVNLKMYFPN-NGSRVMFTSRLKELSMH--ASCH-PHCLRFLTEEESWELLQRKLF-QNG-SCPL-ELILIGKQIMKKCKGLPLAIVVIAGLLA-K-KTP------------------------------------------------------------------------------------------------------------------------------------------
>XP_028090836.1
--PS-----MVE-EITVGFDDEALTIKELLAG-GKKQLQMISIVGMPGLGKTTLATKLYNDPYITHYFHIRAWTYASQLSRQTDMLLDILRSL----NVVFTDEI--KLYKQLKGKRYLIVIDDLWDIGA--WVDLKMYFPN-NGSRVMFTSRLKELSMH--ASCH-PHCLRFLTEEESWELLQRKVF-QNE-SCPP-ELIEIGKQIMKKCEGLPLAIVIIAGLLA-K-KTLESWKQVAQSVSS---YVVSDPNQYLDTLALSYNHLPRHLKPCFLYLGAFPRDQEIPVQKLICLWVAEGFIQKI-GQ-REEVAEGYLMDLFQRSLVIVAQKR-DGRIKACRMHDLLRDLCLKKAGEINFL--QWTH---
>XP_028090837.1
--PS-----MVE-EITVGFDDEALTIKELLAG-GKKQLQMISIVGMPGLGKTTLATKLYNDPYITHYFHIRAWTYASQLSRQTDMLLDILRSL----NVVFTDEI--KLYKQLKGKRYLIVIDDLWDIGA--WVDLKMYFPN-NGSRVMFTSRLKELSMH--ASCH-PHCLRFLTEEESWELLQRKVF-QNE-SCPP-ELIEIGKQIMKKCEGLPLAIVIIAGLLA-K-KTLESWKQVAQSVSS---YVVSDPNQYLDTLALSYNHLPRHLKPCFLYLGAFPRDQEIPVQKLICLWVAEGFIQKI-GQ-REEVAEGYLMDLFQRSLVIVAQKR-DGRIKACRMHDLLRDLCLKKAGEINFL--QWTH---
>XP_028090838.1
--PS-----MVE-EITVGFDDEALTIKELLAG-GKKQLQMISIVGMPGLGKTTLATKLYNDPYITHYFHIRAWTYASQLSRQTDMLLDILRSL----NVVFTDEI--KLYKQLKGKRYLIVIDDLWDIGA--WVDLKMYFPN-NGSRVMFTSRLKELSMH--ASCH-PHCLRFLTEEESWELLQRKVF-QNE-SCPP-ELIEIGKQIMKKCEGLPLAIVIIAGLLA-K-KTLESWKQVAQSVSS---YVVSDPNQYLDTLALSYNHLPRHLKPCFLYLGAFPRDQEIPVQKLICLWVAEGFIQKI-GQ-REEVAEGYLMDLFQRSLVIVAQKR-DGRIKACRMHDLLRDLCLKKAGEINFL--QWTH---
>XP_028096865.1
--PSG----MVE-EIMVGFEDEVIMIKEQLTE-GKKKLGIISIVGMPGLGKTTLARKVYDDPYITHYFHIRAWTYVSQAYIKRDLLLGILHSI----VK-ITNKT--EIYKILKGKRYLIVMDDIWSTGA--WDDVRMYLPN-NGSRVMFTSRLKEVGLH--AKSC-PHHLRFLTEEESWELFQKRVF-RGE-SFPP-ELMGLGLQIAEKCEGLPLAIVVIAGILA-K-KTKDLWEEVAESVSS---YMVNDPNQYMRTLALSYYHLPDHLKPCFLYFGAFLEGSEIPVRKLMWLWIAEGFVQSS-EEKKEEIAEDYLTDLIERSLVIVSKKR-NGGIKACRMHDLLRHLCLREAEKFKFL--TWFH---
>XP_028098604.1
--PER-AP-VVE-ENVVGFDMEAKTLVDLLNG-GKEELDVVSVIGMGGLGKTTLAKKVFTDPAIEFEFYIRAWIYVSQEYDRKEVFISILGSL----DK-LTDEM--ELRGHLQTGRYLIVMDDVWTREA--WDDLKMAFPK-NRSRILLTSRNTEVAIH--ANSP-PHLLRFLNEDESWELLEKKVF-RRE-RCPS-ELVDLGKQIAKECGGLPLAIVVIAGLLM-K-KTCDWWEKVAKSVNS---YVARDPKQCMDILALSYKHLPYHLKACFLYFGVFPEDYEIPVWKLIQLWVAEGFIQQV-GE-IEDTAEEQLEDLVDRNLVLVEKRR-NGGIKTCRVHDMLRDLCLREAEEENFL--HEIK---
>XP_028098605.1
--PER-AP-VVE-ENVVGFDMEAKTLVDLLNG-GKEELDVVSVIGMGGLGKTTLAKKVFTDPAIEFEFYIRAWIYVSQEYDRKEVFISILGSL----DK-LTDEM--ELRGHLQTGRYLIVMDDVWTREA--WDDLKMAFPK-NRSRILLTSRNTEVAIH--ANSP-PHLLRFLNEDESWELLEKKVF-RRE-RCPS-ELVDLGKQIAKECGGLPLAIVVIAGLLM-K-KTCDWWEKVAKSVNS---YVARDPKQCMDILALSYKHLPYHLKACFLYFGVFPEDYEIPVWKLIQLWVAEGFIQQV-GE-IEDTAEEQLEDLVDRNLVLVEKRR-NGGIKTCRVHDMLRDLCLREAEEENFL--HEIK---
>XP_028098606.1
--PER-AP-VVE-ENVVGFDMEAKTLVDLLNG-GKEELDVVSVIGMGGLGKTTLAKKVFTDPAIEFEFYIRAWIYVSQEYDRKEVFISILGSL----DK-LTDEM--ELRGHLQTGRYLIVMDDVWTREA--WDDLKMAFPK-NRSRILLTSRNTEVAIH--ANSP-PHLLRFLNEDESWELLEKKVF-RRE-RCPS-ELVDLGKQIAKECGGLPLAIVVIAGLLM-K-KTCDWWEKVAKSVNS---YVARDPKQCMDILALSYKHLPYHLKACFLYFGVFPEDYEIPVWKLIQLWVAEGFIQQV-GE-IEDTAEEQLEDLVDRNLVLVEKRR-NGGIKTCRVHDMLRDLCLREAEEENFL--HEIK---
>XP_028098607.1
--PER-AP-VVE-ENVVGFDMEAKTLVDLLNG-GKEELDVVSVIGMGGLGKTTLAKKVFTDPAIEFEFYIRAWIYVSQEYDRKEVFISILGSL----DK-LTDEM--ELRGHLQTGRYLIVMDDVWTREA--WDDLKMAFPK-NRSRILLTSRNTEVAIH--ANSP-PHLLRFLNEDESWELLEKKVF-RRE-RCPS-ELVDLGKQIAKECGGLPLAIVVIAGLLM-K-KTCDWWEKVAKSVNS---YVARDPKQCMDILALSYKHLPYHLKACFLYFGVFPEDYEIPVWKLIQLWVAEGFIQQV-GE-IEDTAEEQLEDLVDRNLVLVEKRR-NGGIKTCRVHDMLRDLCLREAEEENFL--HEIK---
>XP_028098613.1
---------MVE-EIMVGFDDEVLTIKKRLAG-GKKQLDIIPIVGMPGLGKTILARKVYNDPYITHHFHIRAWTYVSQVPRKREMLLDILHFV----NV-FTEEV--KLHKKLKGKRYLIVIDDIWDISA--WVDLKIYLPN-NGSRVMFTSRLKAVAMH--VSCH-PHCQRFLTEEESWELLQRKVF-QNG-SCPA-ELIEFGKQIV--------------------------------------------------------NNL---LQDCYIEF--------------------------------------------------------------------------------------------
>XP_028098747.1
--SDS----VGE-EIMVGFEDEAMSLKEQLTG-GSKQLQVISIVGMAGQGKTTLATKLYNDPLVVYHFYIRAWTSVSQEYRKRDLLIRLLSCV----MK-HTNGI--KLYKSLKGQTYFIVMDDIWDTKA--W-------PK-------------------------PIALYFLTHNESWDLFQHKVFGKRE-NCPP-ELMEIGKQIANKCQGLPLAIVLVAGILT-N-KSQGRWKQVGETLNS---TLAADPQLWMKTLELSYNHLPGHLKPCLLYFGAFPEDYQIRVEKLIWLWVAEGFITKT-GE-KEDVAKEYLMDLIGRSLLLVSKRG-DGEIKACGIHDLLREFCIKQGEEDFFL--QRFL---
>XP_028100405.1
--HS-----MVE-EITVGFDDEALTIKRLLVG-ARKQLQMISIVGMPGLGKTTLARKLYNDPYITHYFHICAWTYASQLPRKTDMLLDILRSL----YV---NEM--KLYKKLKGKRYLIVIDDIWDIGA--WVDLKMYFPN-NGSRVLFTSRLKELAMH--ASCH-PHCLRFLTEEESWELLQRKVF-QNE-SCPP-ELIEIGKQIMKKCEGLPLAIVVMAGLLA-K-KAQVWWKQVAQSVSS---YIVSDPNQYLDTLALSYNHLPRHLKPCFLYLGAFPVDQQISVQKLICLWIAEGFIQKI-GQ-REEVAEDYLMGLIQRSLVIVAQKR-DGRIKACRMHDLLRDLCFKKVREINFL--QCAH---
>XP_028101273.1
--PS-----MGE-EITMSFDDEALTIKKLLVR-GKKQLQMISIVGIPGLGKTTLAIKLYNDPYITHYFHIRAWTYASQLSRQTDMLLDILRSV----NVVFTDEI--KLYKSLKGERYLIVIDDFWDIGA--WVDLKMYFPN-NGSRVMFTSLHKELAMY--ASCY-PHCLRFFTEEESWVLLQQKVF-PNE-SCPP-ELIKIWKHIMKKCEGLPLAIVIIAGLPA-K-KTQESWIQVAQSVSS---YIVSDPNQCLDTLALSYNHLPRHLKPCFLYLGAFPEDQEIPVQKLIWLWIAEGLYKNL-G---------------------------------------------------------------
>XP_028101614.1
--HLS----MVE-EITVGFDDEALTIKELLAR-GKKQLQMISIVGMPGLGKTTLATKLYNDPYITHYFHIRAWTYASQLPRKKDMLLDILRSV----NVVFTDEI--KLYKQLKGKRYLIVIDDLWDIGV--WVDLKMYFPN-NGSRVMFTSRLKELAMH--ASCH-PHCLRFLTKEESWELLQWKVF-QNE-SGPP-VLIEIGKQIMKKCEGLPLAIVVMAGLLA-K-KAQESWEQVAQS--------------------------------------------------------------------KEEVAEDYLMDLIQRSL--------------------------------------------
>XP_028102117.1
--QS--MPTMVE-EITVGFEDDALAIKELLAG-ENQQLQMISIVGMPGLGKTTLARKLYNDPYITYYFHIRAWTYASQLPTKRDMLLDILRSF----NVVFTDEI--KLYKQLKGNKYLIVIDDLWDIGA--WVDLKMYFPN-NGSRVMFTSRLKELAMH--ASCH-PHCLRFLTEEESWELLQQKVF-QNE-SCPP-ELIIIGKEIMKKCAGLPLAIVVIAGLLA-R-KTQESWKQVAQSVSS---YIVSDPNQYLDTLALSYNHLPHHLKPCFLYLGAFPEDQEISVQKLIWLWIAEGFIQKI-EQ-KEEVAEGYLMDLIQRSLVIVAQNR-DGRIKTCRMHDLLRDLCLKKAREINFL--KWIH---
>XP_028102118.1
--HSS----MVE-EITVGFDDEALTIKQLLAG-GKKQLQMISIVGMPGLGKTTLATKLYNDPYISHYFHIRAWTYASQLPRITDMLLDILRSV----NVVFTDEI--KLYKQLKGKRYLIVIDDLWDIGA--WVNLKMYFPN-NGSRVMFTSRLKEVAMH--ASCH-RHCLRFLTEEESWELLQRKMF-QNE-SCPP-ELIGIGKQI-----------------------------------------------------------------------------------------------------------------------------R-DGRIKACRMHDLLRDLCLKKAREINFL--QQVE---
>XP_028102119.1
--HSS----MVE-EITVGFDDEALTIKQLLAG-GKKQLQMISIVGMPGLGKTTLATKLYNDPYISHYFHIRAWTYASQLPRITDMLLDILRSV----NVVFTDEI--KLYKQLKGKRYLIVIDDLWDIGA--WVNLKMYFPN-NGSRVMFTSRLKEVAMH--ASCH-RHCLRFLTEEESWELLQRKMF-QNE-SCPP-ELIGIGKQI-----------------------------------------------------------------------------------------------------------------------------R-DGRIKACRMHDLLRDLCLKKAREINFL--QQVE---
>XP_028102121.1
--HSS----MVE-EITVGFDDEALTIKQLLAG-GKKQLQMISIVGMPGLGKTTLATKLYNDPYISHYFHIRAWTYASQLPRITDMLLDILRSV----NVVFTDEI--KLYKQLKGKRYLIVIDDLWDIGA--WVNLKMYFPN-NGSRVMFTSRLKEVAMH--ASCH-RHCLRFLTEEESWELLQRKMF-QNE-SCPP-ELIGIGKQI-----------------------------------------------------------------------------------------------------------------------------R-DGRIKACRMHDLLRDLCLKKAREINFL--QQVE---
>XP_028107731.1
--YS-----MVE-EITVGFDDEALTIKKLLAG-GKKQLQMISIVGMPGLGKTTLATKLYNDPYITHYFHIRAWTHASQLPRKTDVLLDILRYV----NVVFTDEI--KLYKQLKGKRYLIVIDDIWDIGA--WDDLKMYFPN-NGSRVMFTSRLKELAMH--ASCH-PHCLRFLTEEESWALLQRKVF-QNE-SCPP-ELIEIGKQIMKKCGGLPLAIVIIAGLLA-K-KTQESWKQVAQSVSS---YIVSDPNQYLDTLALSYNHLPRHLKPCFLYLGAFPENQKISVQRLIWLWIAEGFIQKI-EQ-KEEVAEDYLMDLIQRSLLIVAQKR-DGRIKACRMHDLLRDLCLKKAREINFL--QWIH---
>XP_028116480.1
---------LVV-EIIVGFDSKALAIKEQLAG-GNKHLDFVSIVGMPGLGKTILDKKLYNDPYIIHHFHIHAWTYVSQVPKKREMLLDILH-F----NV-LTDED--MLYKKLKGKRYLIVIDDIWDIGV--WVDLKMYLPN-NGSRIMFTSR----PMH--ASSH-THCLRFLTEEESWELFQRKVF-PDE-SCPP-KLIETGKQIMNKCQGLPLAIIVIAGLLA-K-KTEE-----------------------------------------------------------------------------------------------------------------------------------------
>XP_028116540.1
--HSS----MVE-EITVGFDDEALTIKKLLAG-GKKQLQMISIVGMPGLGKTTLATKLYNDPYITHYFHIRAWTYASQLPTKTDMLLDILRSV----NV---DEI--KLYKQLKGKRYLIVIDDLWDIGA--WIDLKTYFPN-NGSRVMFTSRLKELSMH--ASCH-PHCLRFLTEEESWDLLQLKVF-QNE-SCPP-ELIKIGKQIMKKCEGLPLAIVIIAGLLA-K-KTQESWIQVAQRVSS---YIVSDPNQYLDTLALSYNHLPRHLKPCFLYLGAFPEDQEIPVQKLICLWVAEGFIQKI-GQ-REEVAEDYLMDLIQRSLVIVAKKR-DGRIKTCRMHDLLRDLCLKKAREINFL--QWIH---
>XP_028118554.1
---SS----MVD-EFVVGFDNEAMNIKERLTG-GMKQLEVFSIIGMPGLGKTTLARKVYNDPYIAHYFHLRAWTYVSQSHTKKEMLLDILHSL----MN-LTDEI--RLYKRLKGKRYFIVMDDIWNIGA--WDDIRVYLPN-NGSKVLFTSRTMAVALR--AKGH-PHCLRFLTEEESWELLHEKVF-RNE-NFPP-ELMEFGEQIMKKCEGLPLAIVVIAGLLA-K-KTKDRWKHVAASVRS---CISSDPNQYMNTLALSYDNLPQHLKPCFLYLGAFRDDHEIPVWKLILLWIAEGFIHPI-GQ-REDIGEGYLMDLIDRSLVIVSRKK-NGGIKACRIHDLLRDLCLKKSEEFNFL--KRSH---
>XP_028124912.1
--FSR------E-EIVVGFEDEALTIKDRLTR-DQKQLDTISIVGMPGLGKTTLAKKVYNDPLIIYHFHIRAWINVSQEYRKRDVLLSLFYSI----SP-HTKEV--KLRKSLKGKRYLIVMDDIWDTRA--WIDLKSLFPN-NGSRIMFTSRFTNVALH--ANTP-PLFLSFLTEDESWDLFKKKVF-RTD-WCPP-ELMSIGKKVVIKCQGLPLAIVVVSGIFA-N-KSQDQWKQVGEIRDS---CAVRDLKLCMETFALSYNHLPHHLKSCFLYFAAFPKDFEIPVWKLTQLWVAEGFIRNI-GE-SEDVAEEYLMDLIGRNLILVSKRR-DGRIKACSVHALLHDFCLKKAEEEYFL--QQIL---
>XP_028124913.1
--FSR------E-EIVVGFEDEALTIKDRLTR-DQKQLDTISIVGMPGLGKTTLAKKVYNDPLIIYHFHIRAWINVSQEYRKRDVLLSLFYSI----SP-HTKEV--KLRKSLKGKRYLIVMDDIWDTRA--WIDLKSLFPN-NGSRIMFTSRFTNVALH--ANTP-PLFLSFLTEDESWDLFKKKVF-RTD-WCPP-ELMSIGKKVVIKCQGLPLAIVVVSGIFA-N-KSQDQWKQVGEIRDS---CAVRDLKLCMETFALSYNHLPHHLKSCFLYFAAFPKDFEIPVWKLTQLWVAEGFIRNI-GE-SEDVAEEYLMDLIGRNLILVSKRR-DGRIKACSVHALLHDFCLKKAEEEYFL--QQIL---
>XP_028124915.1
--FSR------E-EIVVGFEDEALTIKDRLTR-DQKQLDTISIVGMPGLGKTTLAKKVYNDPLIIYHFHIRAWINVSQEYRKRDVLLSLFYSI----SP-HTKEV--KLRKSLKGKRYLIVMDDIWDTRA--WIDLKSLFPN-NGSRIMFTSRFTNVALH--ANTP-PLFLSFLTEDESWDLFKKKVF-RTD-WCPP-ELMSIGKKVVIKCQGLPLAIVVVSGIFA-N-KSQDQWKQVGEIRDS---CAVRDLKLCMETFALSYNHLPHHLKSCFLYFAAFPKDFEIPVWKLTQLWVAEGFIRNI-GE-SEDVAEEYLMDLIGRNLILVSKRR-DGRIKACSVHALLHDFCLKKAEEEYFL--QQIL---
>XP_028124916.1
--FSR------E-EIVVGFEDEALTIKDRLTR-DQKQLDTISIVGMPGLGKTTLAKKVYNDPLIIYHFHIRAWINVSQEYRKRDVLLSLFYSI----SP-HTKEV--KLRKSLKGKRYLIVMDDIWDTRA--WIDLKSLFPN-NGSRIMFTSRFTNVALH--ANTP-PLFLSFLTEDESWDLFKKKVF-RTD-WCPP-ELMSIGKKVVIKCQGLPLAIVVVSGIFA-N-KSQDQWKQVGEIRDS---CAVRDLKLCMETFALSYNHLPHHLKSCFLYFAAFPKDFEIPVWKLTQLWVAEGFIRNI-GE-SEDVAEEYLMDLIGRNLILVSKRR-DGRIKACSVHALLHDFCLKKAEEEYFL--QQIL---
>XP_028124917.1
--FSR------E-EIVVGFEDEALTIKDRLTR-DQKQLDTISIVGMPGLGKTTLAKKVYNDPLIIYHFHIRAWINVSQEYRKRDVLLSLFYSI----SP-HTKEV--KLRKSLKGKRYLIVMDDIWDTRA--WIDLKSLFPN-NGSRIMFTSRFTNVALH--ANTP-PLFLSFLTEDESWDLFKKKVF-RTD-WCPP-ELMSIGKKVVIKCQGLPLAIVVVSGIFA-N-KSQDQWKQVGEIRDS---CAVRDLKLCMETFALSYNHLPHHLKSCFLYFAAFPKDFEIPVWKLTQLWVAEGFIRNI-GE-SEDVAEEYLMDLIGRNLILVSKRR-DGRIKACSVHALLHDFCLKKAEEEYFL--QQIL---
>XP_028124918.1
--SDS----VGE-EIMVGFEDEAMSLKKQLTR-GPMQLQVISIVGMAGQGKTTLATKLYADPLVVYHFHIRAWTSVFQEYRNRDLLIRLLSCV----MK-HTNGI--KLHKSLKGRTYFIVMDDIWDTKA--W---------------------------------------------------------------------------------------------------------------------------------------------------------------------------------------------------------------------------------------------
>XP_028126810.1
--HSS----MVE-EITVGFDDEALTIKELLAG-GKKQLQMISIVGMPGLGKTTLAKKLYNDPFIICHFHIHAWTYISQVPKKMEMLLDILH-F----NV-LTDED--MLYKKLKGKRYLIVIDDIWDIGV--WVDLKMYLPN-NGSRVMFTSR----PMQ--TSSH-THCLHFLTEEESWELFQQKVF-QDE-CCPT-KLIEIGKQITKKCPGLPLAIVVIVGLLA-K-KTQEWWKQVAQSVSS---YIVSDQNQYLDTLGLSYNHLPCHLKPCFLYLGAFPDDQEISVQKLIWLWVAEGFVQNI-G---------YVM---------------------------------------------------
>AtZAR1
NGTDRWSSPVYDHTQVVGLEGDKRKIKEWLFRSNDSQLLIMAFVGMGGLGKTTIAQEVFNDKEIEHRFERRIWVSVSQTFTEEQIMRSILRNLGDASVGDDIGTLLRKIQQYLLGKRYLIVMDDVWDKNLSWWDKIYQGLPRGQGGSVIVTTRSESVAKRVQARDDKTHRPELLSPDNSWLLFCNVAFAANDGTCERPELEDVGKEIVTKCKGLPLTIKAVGGLLLCKDHVYHEWRRIAEHFQDELRGNTSETDNVMSSLQLSYDELPSHLKSCILTLSLYPEDCVIPKQQLVHGWIGEGFVMWRNGRSATESGEDCFSGLTNRCLIEVVDKTYSGTIITCKIHDMVRDLVIDIAKKDSFSNPEGLNCRH
>BS2
--SST----ILVKNNMVGRDDQRKQLLEDLTR-SSGEPKVIPIVGMGGIGKTTLAKEVYNDESILCRFDVHAWATISQQHNKKEILLGLLHST----IK---DRV--MLQKSLKRKRYLIVLDDIWSCEV--WDGVRRCFPT-AGSRILLTTRNDEVACY--AG----FSLSFMDQDESWSLFKSAAF-SSE-ALPY-EFETVGKQIADECHGLPLTIVVVAGLL--K-RTIEDWKTVAKDVKS---FVTNDPERCSRVLGLSYDHLTSDLKTCLLHFGIFPEDSDIPVKNLMRSWMAEGFLK------EEGEVEKCLQELVDRCLVLVSKRS-GTKIRSCKVHDLIYDLCVREVQREN-I--FIMN---
>Gpa2
--LPE----DVQPENIMGRENEFEMMLDQLAR-GGRELEVVSIVGMGGIGKTTLAAKLYSDPYIMSRFDIRAKATVSQEYCVRNVLLGLLSLT----S---------QLQKHLKGRRYLVVIDDIWTTEA--WDDIKLCFPD-NGSRILLTTRNVEVAEY--ASKP-PHHMRLMNFDESWNLLHKKIF-EKEGSYSP-EFENIGKQIALKCGGLPLAITLIAGLLS-K-KTLDEWQNVAENVRS---VVSTDLAKCMRVLALSYHHLPSHLKPCFLYFAIFAEDERIYVNKLVELWAVEGFLNEE-EG-KEEVAETCINELVDRSLISIHNV--DGETQRCGMHDVTRELCLREARNMNFV--NVIR---
>Hero
--IEL--S-SFE--VTVGHEEDEARIIGQLDE-HESKLDVISIVGMPGVGKTTLANKVYNNTLVASHFKIRAKCTVSQNFNKSKVLREILQQV----TASETSED--KLRVALLDKRYLIVLDDVWDIAT--GEMLIACFP--RGNRVILTSRSGEVGLK--VKSD-PVDLQVLTDEKSWELFEKRVF-RDEGSCPA-ELLDIGHQIVEKCKGLPLALVLIAGVIV-RGKEKDFWVKIQNNLDS---FTSSNINSQMNVMQSSYDHLPYQLKPLLLYFARLQKSERTPVSMLMQLWMAEGLVDHDIPSKCEEVTESYLDALISSSLIMV--DHISVMMRACYVHDVVHDFCSVKAGKEKFF--KLIN---
>Mi1.2
--VER--L-TTK--IIVGFEEETNLILRKLTS-GPADLDVISITGMPGSGKTTLAYKVYNDKSVSRHFDLRAWCTVDQGYDDKKLLDTIFSQV----SGSDSSEN--KLRKQLFGKRYLIVLDDVWDTTT--LDELTRPFP--KGSRIILTTREKEVALH--GKTD-PLDLRLLRPDESWELLEKRTF-GNES-CPD-ELLDVGKEIAENCKGLPLVADLIAGVIA-G-KKRSVWLEVQSSLSS---FILNSEVE-MKVIELSYDHLPHHLKPCLLHFASWPKDTPLTIYLLTVYLGAEGFVEKT--EMKEEVVKIYMDDLISSSLVICFNDI-----LNFQIHDLVHDFCLIKARKENLF--DRIR---
>Prf
--RAN--------EEMEGFQDTIDELKDKLLG-GSPELDVISIVGMPGLGKTTLAKKIYNDPEVTSRFDVHAQCVVTQLYSWRELLLTILNDV----LE---SDR--ELRRFLLTKRFLILIDDVWDYKV--WDNLCMCFSD-NRSRIILTTRLNDVAEY--VKSD-PHHLRLFRDDESWTLLQKEVF-QGE-SCPP-ELEDVGFEISKSCRGLPLSVVLVAGVLK-Q-KTLDSWKVVEQSLSS---QRIGSLEESISIIGFSYKNLPHYLKPCFLYFGGFLQGKDIHVSKMTKLWVAEGFVQAN-NE-KEDTAQGFLDDLIGRNLVMAMEKRPNAKVKTCRIHDLLHKFCMEKAKQEDFL--LQIN---
>R1
--SKL-TP-RME--EIVGFEDVIENLRKKLLN-GTKGQDVISIHGMPGLGKTTLANSLYSDRSVFSQFDICAQCCVSQVYSYKDLILALLRDA----IGEGSREL--MLRKTLLPRRYLILVDDVWENSV--WDDLRGCFP--NRSRIILTTRHHEVAKY--ASSD-PLHLRMFDEVESWKLLEKKVF-GEES-CSP-LLKNVGLRIAKMCGQLPLSIVLVAGILS-E-KEVECWEQVANNLGS---YIHNDSRA---IVDKSYHVLPCHLKSCFLYFGAFLEDRVIDISRLIRLWISEAFIKSS--EGREDIAEGYLENLIGRNLVMVTQRS-DGKAKECRLHDVLLDFCKERAAEENFL--LWIN---
>R2
----Q-TS-YVEQDIFVGLQDVVQTLLAELLK-AEPRRSVLSIYGMGGLGKTTLARNLYNSL---KSFPTRTWICVSQEYNTMDLLRNIIKSIQ-GRTKETLD----YLRDLLKERKYLVVVDDVWQREA--WESLKRAFP--NGSRVIITTRKEGVAERADRG---VHKLRFLSQEESWDLF-RRKL---LDAMVP-EMESLAKDMVEKCRGLPLAIVVLSGLLS-H-KGLNQWQKVKDHLWK---NIKEDKEISNIL-SLSYNDLSTALKQCFLYFGIFSEDKVVKADDIIRLWMAEGFIPRG-----EDVAEGFLNELIRRSL-VQVAKT-WEKVTECRVHDLLHDLAIEKALEVNFF--DVYD---
>R3a
----R-TS-LVDSD-IFGRQNDIEDLIDRLL----SERTVVPIVGMGGLGKTTLAKAVYNDERVQIHFGLKAWFCVSEAFDAFRITKGLLQEI----GSFDLK----KLKERLKGKKFLIVLDDVWNDNYNKWDELRNVFV--IGSKIIVTTRKESVALMMGEQ---I-SMDNLSTESSWSLFKTHAF-ENMGGHP--ELEEVGKQIAAKCKGLPLALKTLAGMLR-S-EVE-EWKRILRSEIW---ELP---NDILPALMLSYNDLPAHLKRCFSFCAIFPKDYPFRKEQVIHLWIANGLVPQED---VEDSGNQYFLELRSRSLFERVPNP-QGTENLFLMHDLVNDLAQI-ASSKLCI---RLE---
>Rpiblb2
--VES--L-TTK--IIVGFGEETNLILRKLTS-GPADLDVISIIGMPGLGKTTLAYKVYNDKSVSSHFDLRAWCTVDQVYDEKKLLDKIFNQV----SDSNSSEN--KLRKQLFGKRYLIVLDDVWDTNT--WDELTRPFP--KGSRIILTTREKKVALH--GKTD-PLNLRLLRSEESWELLEKRAF-GNES-CPD-ELLDVGKEIAENCKGLPLVVDLIAGIIA-G-KKKSVWLEVVNNLHS---FILKNEVE-MKVIEISYDHLPDHLKPCLLYFASAPKDWVTTIHELKLIWGFEGFVEKT--DMKEEVVKIYLDDLISSSLVICFNDY-----PTCQLHDLVHDFCLIKARKEKLC--DRIS---
>Rpivnt1
--RRR----LFETE-VIGLEDDFNTLQAKLLD---HDYGVVSIVGMPGLGKTTLAKKLYRH--VCHQFECSGLVYVSQQPRAGEILHDIAKQVG-L-TEEER-----NLRSLLKIKRYVILLDDIWDVEI--WDDLKLVLPEKIGSRIIITSRNSNVGRYIG--GD-SHVLQPLDSEKSFELFTKKIF-NFDNASP--DLVNIGRCIVERCGGIPLAIVVTAGMLR-A-RTEHAWNRVLESMAH---KIQ---DGCGKVLALSYNDLPIALRPCFLYFGLYPEDHEIRAFDLTNMWIAEKLIVNT-GNGRESLADDVLNDLVSRNLIQVAKRTYDGRISSCRIHDLLHSLCVDLAKESNFFHTYAFG---
>RPM1
DGVNN-SS-LFENS-LVGIDAPKGKLIGRLL--SP-ERIVVAVVGMGGSGKTTLSANIFKSQSVRRHFESYAWVTISEDV-FRTMIKEFYKEA----DTQIPAEL--KLVEYLQSKRYIVVLDDVWTTGL--WREISIALP--YGSRVMMTTRDMNVAFPYGGS---KHEIELLKEDEAWVLFSNKAF-PASLCRTQ-NLEPIARKLVERCQGLPLAIASLGSMMS-T-KFESEWKKVYSTLNW---ELNNNHKIVRSIMFLSFNDLPYPLKRCFLYCSLFPVNYRMKRKRLIRMWMAQRFVEPIR---VEEVADSYLNELVYRNMLQVILWN-FGRPKAFKMHDVIWEIALSVSKLERFC--DVYN---
>RPP13
----R-RS--VQEEVVVGLEDDAKILLEKLLD-YEEKRFIISIFGMGGLGKTALARKLYNSRDVKERFEYRAWTYVSQEYKTGDILMRIIRSLG-MTSGEELE----YLYGLLEGKKYLVVVDDIWEREA--WDSLKRALP--EGSRVIITTRIKAVAEGVDRF---AHKLRFLTFEESWELFEQRAF---RNRKDE-DLLKTGKEMVQKCRGLPLCIVVLAGLLS---KTPSEWNDVCNSLWR---RLKDD-HVAPIVFDLSFKELRHESKLCFLYLSIFPEDYEIDLEKLIHLLVAEGFIQGD----MEDVARYYIEELIDRSL-LEAVRR-RGKVMSCRIHDLLRDVAIKKSKELNFV--NVYN---
>Rx
--LPE----DVQPENIMGRENEFEMMLDQLAR-GGRELEVVSIVGMGGIGKTTLATKLYSDPCIMSRFDIRAKATVSQEYCVRNVLLGLLSLT----S---------RLQKHLKGRRYLVVIDDIWTTEA--WDDIKLCFPD-NGSRILLTTRNVEVAEY--ASKP-PHHMRLMNFDESWNLLHKKIF-EKEGSYSP-EFENIGKQIALKCGGLPLAITVIAGLLS-K-QRLDEWQRIGENVSS---VVSTDPAQCMRVLALSYHHLPSHLKPCFLYFAIFTEDEQISVNELVELWPVEGFLNEE-EG-KEEVATTCINELIDRSLIFIHNF--RGTIESCGMHDVTRELCLREARNMNFV--NVIR---
>Sw5b
--DRH--L-VTE--EVVGFENKAEELIDYLIR-GTNELDVVPIVGMGGQGKTTIARKLYNNDIIVSRFDVRAWCIISQTYNRRELLQDIFSQV----TGSDDATV--MLRRKLMGKRYLIVLDDMWDCMV--WDDLRLSFP--IRSRIVVTTRLEEVGKQ--VKTD-PYSLPFLTTEESCQLLQKKVF-QKED-CPP-ELQDVSQAVAEKCKGLPLVVVLVAGIIK-K-MEESWWNEVKDALFD---YLDSEFEEYLATMQLSFDNLPHCLKPCLLYMGMFSEDARIPASTLISLWIAEGFVENT--ESGEEEAEGYLMDLISSNLVMLSKTY-KGRVKYCQVHDVVHHFCLEKSREAKFM--LAVK---
