# Supplementary material for: The NRC0 gene cluster of sensor and helper NLR immune receptors is functionally conserved across asterid plants
Source: Plant Cell. 2024 Jun 4;36(9):3344–61. doi: 10.1093/plcell/koae154 (PMC11371149; doi:10.1093/plcell/koae154)
Supplement: koae154_Supplementary_Data [file koae154_supplementary_data.zip › Supplementary File 11/Supplemental File 11/alignment files/Helianthus_annuus_with_Tomato_Nyssa_Camellia_NRCs_alignment_NBARC.fasta]

>HanXRQr2Chr17g0806161
A-------SKVL--IFVVIDHDLELIRDKLL-Q-K-KVDVVSIVGMGGIGKSTLASKVFNDGYVKHHFHVRVWVTISQTYDKRDVLTQILESILAKKAN--DSLLRELVHENLMGKRYLIVIDDIW--HIETWDNLKVFFP-NIGSRILLTSRQTKVAKRQ--------------------------------------------------------------------------------------------------------------------------------------------IQ-MDCI--------------------------------------------------------------
>HanXRQr2Chr13g0611691
----------------------------------------IELVGMGGVGKTTLARLVYDDVQVNNHFELKAWICISDEFD----ISVRFIAF-GKEHE-NFNKLQEAIRDHLTRKRFLLVLDDVWSESREDWETLVSPFY-SPGSKIIVTARKDKLLKELGY-N------SLLSDDDALSLFALHAL---G-FDSHLSLKPHGEGIVKKCDGLPLALIALGTSLR-KKDE-DSWKGVLEEIWK-L---PVE-DKIIPALRLSYHDLSAPLKRLFAYCSLFPKDFLFDKEDLVLLWMAEGFF--QP-DL-KELGQKFFDELLSRSFF-QHAP--NNE-SLFVMHDLMNDLATSVATEFYFRLD-----RH
>HanXRQr2Chr13g0612491
YQTS-----LLDT-GIVGRQEEIKELLVKLF-CTQ-NFSIVPIVGMGGLGKTTLARILYDDAEVKKHFELKAWVSVSDQFD----ILNILQSV-KKEFT-DLNLLQVALRKQLSDKRFLMVLDDVWSESYDDWQTLVSPFH-APGSKIIMTTRKVQLLKKLGY-D------HLLSHDDAVTLFAQHAL---G-FDSHPVLKQYGEGIVEKCDGLPLALSVLGRLLR-KT-EEEEWKELLNEIWR-L---GKG-DEIVPALRLSYNDLSACLKQLFAYCSLFPKDFLFYKESLISLWMAEGFLN-QS-KS-ERLGLEYFEELLSRSFF-QHAP--NGK-RMFVMHDLLNDLATSVAGEFFSRLD-----RH
>HanXRQr2Chr08g0347381
FET-PAQAPFTDLYSKDDIDTQKSTLEEIIQATI----QIVGINGLGGVGKTTLASEVASKMNNQ--FEDTVFITVSKTLD----ARMI-----------------------------------------EELELEKLGIPCRPNYKILLTSRSKDICVANNA-Q-TNV--SVLQGEEAWTLFERVVGKSE----WDDRLKKVALKIVKECGGLPLFIQALGKALK-KE--IRMWEVALRRLQ-A---IDGDTYELLQ-LKLSYDHLEEVAKSCFLLCSMFPEDGNIGLKRLTHYGLA-GIFN-NP-DS-HDKVQEAVESLKSSFLL------LPVEEEVFKMHDLVRDMALFITFKGN---------KK
>HanXRQr2Chr13g0615011
NETS-----LLE--DVVGREGEREKLINKLLQSKQ-NFIIVPIVGMGGVGKTTLARILYNDTLVKDHFELMAWVCVSDEFD----IFKIYESV-AKQFK-DINQLQIALKEKLEGKRFLLVLDDVWNEKYEEWENLVRPFH-ATGSRVIMTTRKQQLLKKIGF-N------HLLSHEDALSLLALHAL---D-FDSHATLKSQAEGIVKKCGGLPLALKAIGRLMR-KTEEEEEWNDVLNEIWN-L---ESA-DEIVPALRLSYHDLSTDLKRLFAYCSLFPKDILFEKEELVLLWVAEGYLN-ES-KS-EGLGYECFEKLLSRSFF-QRAP--SGE-PFFVMHDLMNDLATFVAGEYFLRFD-----RH
>HanXRQr2Chr16g0763071
--------------NLVGMEQRMKALDPYLESSN--DVRMVGIKGMGGAGKTTLARAIFD--KISINFEAKSFVEDVREHSKALGLKKLLRDVLG-TIS-SVHEGTNLMKTMLCGKKVLIVLDDV---HRDQLERLVGNHN-KLGSRIIITTRDEHVLIAHGV-KY-IH--DVLLNEEAIRLFRRHAFRE---DIPTEEYDKQSLEVIHYAAGLPLTIKVLGSFLC-KS-K-PEWIE---ALAR-L---KTI-QETLTKLELSYENLEDDYKKIFLDVACFYRSWALVSNKVIRMLESRGFKA-RNG----------LRVLHQKCLI-TVD--WN--L--IHMHDHIEEMGKNIVRREHRNDPTK---IK
>HanXRQr2Chr03g0118411
--------------KLVGMETRVKDVVSSLDIIED-HVRMIGIWGMGGAGKTTLARAVFD--QISFRFEGSSFVGNVREMSGNRGLKSLLSDVLN-IV-----NGASDMKRMMRGRKVLVVLDDV---HIDQLEALAGEPN-NPGSRVIITTREEQVLVAHGV-NL-IL--HVLSREEANCLFNRYAFRR---LIPNQGYEELACQVIHYAAGLPLTIKVLGSFLR-KD-E-LEWRD---ALDR-L---KTI-KETLKILEVSYDGLEEDYKEIFLDVACILKGWK--KEKAIRALESCGFHA-RSG----------LKVLEQKSLI-T----YGN----LDMHDHIEEMGKNIVRRLHPNEPHR---IK
>HanXRQr2Chr13g0615881
NETS-----LLE--NVVGREGEKKRLLNQLLVSKE-KFSILPIVGLGGVGKTTLARILYNDTRVKDHFELMAWVCVSDEFD----VFKIFECV-AKQFK-DVNQLQIALREQFKDKRFLLVLDDVWNQNYDDWEILVRPFH-AAGSRVIMTTHQQDLLKKIGF-N------HVLSHEDALSLLALHAL---D-FDSHETLKPQAKGIVKKCGALPLALKAIGRLLR-KT-EGEEWDDVLKEIWD-L---ENA-DAIVPALRLSYHDLSVDLKRLFAYCSLFPKDFMFDKEELILLWIAEGYLN-ES-KS-ERLGQEYFEKLLSRSFF-QPAP--NGE-SFFVMHDLMNDLAAFVAGEYFLRFE-----RH
>HanXRQr2Chr08g0327471
ESDG-----YAPK-TIF--KKDVEKLVKQLTSNSK-PLQIILVFGEVGTGKTAHVKTIYNKLEVKNKFPCHAFVILTTKCSIRYLMITILQQVTSDKLK--DEDLMVKLNEFLKGQKYLIVVIDVK--SSGLLKQLKDVLP-NNGSRVVITTPDEEVASFPDA-TTHYH---FLDMEDGLKFFIKKVWGVKG-----EDLKNK---IAERCKGTPLRIIMLAGLLS-RKMMYEDWLSVFE-------------QDSFDILAFCYNDLTPHVKLCFLYLGLFRKGFEIPVRRLFRLWLAEGYVK-PS-EG-EDIVEGYLEELVKRNMV-EITKR-DGTPKRCRMIGVLYDIFMPKGVEIGLFHLHQFGVRR
>HanXRQr2Chr09g0365751
--------------KLVGMETRVRDVISSLELLD--DVRMIGIKGIGGGGKTTLARAVFD--HISIWFEGKSFVEDVREVSKGSGLKDLLSSVLN-VVA-GVSDGKSMMKRMMPNRKVLVVLDDV---DIDQLEALAGETT-KPGSRIIITTRDEQVLVAQRV-NV-IH--DVLSDEEAICLFSRHAFGR---EIPDQGYEELLRKVVHYAAGLPLTIKVLGSHLC-RT-E-HEWVD---TIER-L---KTI-EKTLKRLELSYNGLENDEKEIFLDVVCILKGEG--KNDSIRILESCGFNA-HIG----------LKVLEQKSLI-TIS--NDG----LRFHDHIEEMGWNIVRGLYPLEPSK---II
>HanXRQr2Chr13g0617231
SETS-----LPE--HVVGREVEKEQLLKKLLGSQD-NFSVLPIVGMGGVGKTTLARLLYNDTKVQEHFEPKAWVCVSDDFD----IFKIFQSVTTKKFE-DLDKLQIAIVEQFKGKRFLLVVDDVWSENYGDWENLVRPFL-APGSRIIMTTRKEQLLKQIGL-H------NVLSNEDALRLFAIHAL---G-FDSHMTLKPQGEGIVKKCGCLSLALKAIGRLLR-KT-DREDWDEVLNEIWD-VKDVENS-DKIVPALRISYHELSADLKQLFAYCSLFPKDFLFDKEELVSLWMAEGFLN-LS-KS-ERLGREYFEILLSRSFF-QHAP--NDE-SLFIMHDLMNDLATFVAGDFFLRFD-----RH
>HanXRQr2Chr09g0364531
------------------METRVKNVVSSLEYSD--DIRMIGIKGIGGGGKTTLARAIFD--HISIWFEGKSFVENVREVSKGSGLKELLLDVLN--VE-NISDGKNRMKNLMRGKKVLVVLDDV---HINQLEALAGDIT-KPGSRIIITTRDEQVLVAHGV-HSNIH--DVLSHEEANCLFSRYALMR---VIPNQGYEELSRKVVNYAAGLPLTIKVLGSHLC-RS-E-REWED---ALER-L---KTI-KETLEILELSYNGLENDQKEIFLDVVCILKGEM--KDEAIRILESCGFRA-HIG----------LSVLEQKSLI-TVS--TDG----LRFHDHIEEMGWNIVRRLHPHEPSR---IR
>HanXRQr2Chr14g0663961
NSE-SAPSA--SGEITSDFKSRDQTFKDAFRFTS----QVIALCGMGGVGKTTMMEQLKTVAHDKKMFDWIVKVVIGNNPN----MLSIALCT-GPEAT--KAARAEHLCRRFEKTKILVILDDVW----EKVELKDIGLT-GNGVKLLLTSRNSNICTQIAA-SVLVL--RVLEVAEAQGLFSQITGLSEE---DDQDLYQIGCDIVKKCGRLPLAIKLIGTTLK-QE--NFVWRTTLNRLR------NNDDA-VQEIIKISYEHIKDEDKEIFMHCGLFPEDYNIPIEHLTRYVWG-KLLR-NV-ST-SELTYTSVRNLINANLL------INSHLGCVKMHDLVLAFVLGRVSKGD---------SK
>HanXRQr2Chr13g0615051
NETS-----LLE--DVVGREGEREKLINKLLQSKQ-NFIIVPIVGMGGVGKTTLARILYNDTRVKDHFELMAWVCVSDEFD----IFKIYQSV-AKQFT-DTNQLQIALKEKLEGKRFLVVLDDVWNENYDDWENLVRPFH-ATGSRVIMTTRQQQLLKKIGF-N------HLLSHDDALSLLARHAL---D-FDSHETLKPLGEGIVEKCGCLPLAIKAIGRLLR-KT-DGEEWDDVLNEIWD-L---ETA-NEIVPALRLSYHDLSADLKRLFAYCSLFPKDFLFEKEELVLLWVAEGYLN-ES-KS-ECLGHECFEKLLSRSFF-QCAP--SGD-PFFVMHDLMNDLATFVAGEYFLRFD-----RH
>HanXRQr2Chr05g0208701
--------------NITGMTTRYKEIISWL--DEY-NLEILAIYGMGGSGKTTLAKYIYD--SNHKTFEYVSFVEDIGSRCK-HDLLKLLKDILG-KIP-SVSRGTCMIEEALQTKRSLIVLDDI---DHKQLVALLGTGK-NAQSKIIITTREKNTDTWFDY-RCQKY--EMLNDDESQELLSRHAFGS---KIPMAGFEELVLEAVQYCEGNPLALEVLGSSLF-NN-TISHWRS---QLNL-L---EKD-SRLHGVLVRSYMSLPNSEKELFLHIACFFIGKD--MEYVVKILEP-DYSA-TSG----------IKTLIDRCLL-SVSP--NK---KLMMHRLLQDMGKNIVRQESIKSPAK---LA
>HanXRQr2Chr02g0056871
AHRLDQMVEVDFDDLVVGIELGIRKVKDMIFEMSQ---WVFGVNGIGGSGKTTLVREICRDDEVRSYFNRILFLTVSQSPN----MEELR---GFSELN--GCSDITPQWTGYTETPVLVVLDDVW------SLQVLQQLI--PGCKTLVVSRIKFPPSV--L-N-SSY--ELLGEDDAVSLFCHTAFG----SIPPGTDENLIKQIVEKCKGLPLALKVIGASLR-QP--EKYWSGANKRLSRA-----QPNDELLNRMRLSIDYL-EKVRNCFLDLGSFPEDKKIPLDVLINVWTEE--EG-YA-IL-ELNLLTLVKDSRAGDRY------SSY-EISVCQHDVLRDLAIHMSSFESVNHRKR---AR
>HanXRQr2Chr16g0762501
--------------NLVGMEQRMQDLNRSLEISS--DIRMIGIKGMGGIGKTTLARAIFD--KISINFEGKSFVENVRE--KTFGLEKLLRDVLK-CVQ-GVHDGRKLMRKRLRGTKVLVVLDDV---REGQLEELAGDPN-KPGSRIIITTRDEQVLNIYKE-KW-IH--DVLSTEEAIRLFSRHAFKK---NIPTQEYQNQSREVVHYAAGLPLSIRVLGSLLR-KK-T-SEWND---ALSR-L---KKI-KETLKVLELSYESLEDDYKEIFLDVACFLRHWE--KDNAIRMLESCGFHA-TNG----------LRVLEQKSLIKIVE--EDG-F--ISMHDRVIEMGENMVRREHPDEPGR---ID
>HanXRQr2Chr14g0633301
--------------GLTGIETRAEGISSWLRSEQP-DHSVVAICGMGGSGKTTLAKYIYN--LNKQNFECSSFLEGIE---N-GELLGLLRDVSG-MIS-NLSEGAFQIEKVVEKKK-------------------------------------------------------------------------------------------------------------------------------------------------------------------------------------------------------------------------------------------------------------
>HanXRQr2Chr13g0617131
SETS-----LPE--DVVGREVEKEQLLKKLLGSQD-NFSVLPIVGMGGVGKTTLARLLYNDTKVQDHFEPKAWVCVSDDFD----IFKIFQSVTTEKFE-DLDKLQIAIAEQFKGKRFLLVVDDVWSENYGDWENLVRPFL-APGSRIIMTTRKEQLLKQIGF-H------NVLSSEDALCLFAVHAL---G-FDSHTTLKPQGEGIVKKCGCLPLALKAIGRLLR-KT-DREDWDEVLNEIWD-VKDVENS-DKIVPALRISYHELSADLKQLFAYCSLFPKDFLFDKEELVSLWMAEGFLN-PS-KS-ERLGREYFEILLSRSFF-QHAP--NDE-SLFIMHDLMNDLATFVAGEFFLRFD-----RH
>HanXRQr2Chr07g0291091
LSA-LCRVPLPEHI--VGFNVHLQELKRRLLNT-----QVLVVSGPGGCGKTTLAKMLCHDNEIK-VFENILYVTVSRQSS----FKIIFEHYGKCEFQ--TDEEARNQLENLGPKNMLLVLDDMW----AESESIIHDLM--PGYKVLVTSRFLFPRFN----S-STH--ALLNDEDARTLLCNFAFPSDG-NVT----DDLVNKTVRLCMGLPLALSVVGASLC-QP--VLKWKTTLKKWSES-----GSLESMLLSLKSSVDAL-EIVKECFLDLGSFPEDKRISAMVLIDMWVEEGMYT-SE-NL-ELNLINLVPIRKYAGEL------DGYNELYVTQHGLLRELVIHMSSQEPVVERKR---AR
>HanXRQr2Chr13g0610841
LQTC-----VFDP-SIVGRQAEKEELVQRLL-SDR-NYSIVPIVGMGGVGKTTMARLLYDDQQVKDHFKLRAWVCVSDDFD----SFGIFKAV-AEDFT-DMNLLQVALQDQLKGKVFLLVLDDVWSERRDDWETLIRPFY-APGSKIIITSRKDILLKKLGY-S------TPLLYDDALSLFAVHAL---G-FDSHLSLKPHGEGIVKKCNGLPLALIALGTSLR-KEDE-DSWKEVLEEIWK-L---PVE-DEIIPALRLSYHDLSGPLKQLFAYCSLFPKDFLFDKEELVKLWMAEGFLH-QP-DS-EELGHEFFDELLSRSFF-QHAP--NDE-SLFVMHDLMNDLATSVSVEFFLRLD-----RH
>HanXRQr2Chr13g0612651
YQTS-----LVDP-SIVGRQQEKKELLMKLL-CDH-NFSIVPIVGMGGLGKTTLAKLLYDDKEVKKHFELMAWVCVSDQFD----IFNILQSV-KKEFA-DLNLLQVALRNQLREKRFLMVLDDVWSESYEDWRTLVSPFH-APGSKIIMTTRKEQLLNKVSW-VMVIYTMRLL-------------------------------------------------LLR-KT-EEEEWKELLNEIWR-L---GKK-DEIVPALRLSYNDLSACLKQLFVYFSLFPKNYVFNKHRLIILWMAEGFLN-PS-KS-EHLGLEFLEELLSRSLL-QHPP--NDK-SSFVMHDLLNDLSTSVAGEFFSRLD-----RH
>HanXRQr2Chr08g0338001
---------VEL--TVEGFDDEVQTLLDQLTTT-M-KLQVLTIAGMAGLGKTTLARKLYKDPLIEYTFHYRAWNCVSQTYLKRDLLLGVLSHLTNNKMS--DEQLGETLYRLLKGHRYLVVFDDIW--DCTFWNDIRIYFP-KVGSRVLFTTRDIELSLHVKA----TH--VLRTENESWKIFSKKVF-RTG-VCPY-RLKGHARAITRKCKGLPLAIVITAGIL--NNWAENSWLQISESLHS-F--MVRD-GQ-MDSLALSYNQLPLHLRQCFVFVGVFPEDYDIPVTKLIWLWIAQGFIH-ETEGT-EDVAEDFLMDLIKRSLL-IPGKR-NGQIKTCRIHDLLRDLCRKKADEENFSQEVR-TTES
>HanXRQr2Chr08g0347521
FET-PAQALFTDLYSKDDIGTHKSILEEIIRATT----QIVGINGLGGVGKTTLASEVAKAIKNQ--FADIVFVTVSRTVD----VKIIGVAAS-KG------------------EKVLIILDDVW----EELKLEELGIPCGLNCKILLTSRSRDVCAAMNA-Q-KNI--SVLQEEEAWTLFERVVGKSE----WDDTLKEVALKIVKECGGLPLFIQALGKALK-KE--MRMWEVALRRLQ-A---IDGDTYEILQ-LKLSYDHLEEVAKSLFLLCSMFPEDGNIGLKTLTRYGLA-GIFN-NP-DS-HDIVQLAVESLKSSFLL------SPVEDELFKMHDLVRDMALFITFKGD---------KK
>HanXRQr2Chr07g0309081
----------------------------MLLKT-----KVLVVSAPGGFGKTTLAKKFCHDNEIKGIFDNILFVTVSSETS----LTSIFKH--------------------------------------------------------------------------------------------------------------------------------------------------------------------------------------------------------------------------------------------------------------------------------------
>HanXRQr2Chr05g0203421
--------------LLVGGDNEMRSISSWLTDSCH-IVDVLTIVGMGGIGKTSLARYVFM--LHSRTFHKSCFIEGINTRCNENGLLKLHGDLSK-RVN-NVSEYTSKIENALKLNKVFVVLDDI---SLDQLDALLGKEG-HPGSKIIITTKD-------AS-RCSLF--NPLTESESLVLLCIHAFKR---QNPKEGYKEVSENLVKYCEGHPLALEVLGKSL--KR-DVAYWED---CING-L---KKE-SHINKALKMSLESLPKNDKELFKHIACFFVGID--RDLTETILKECDINT-RSG----------ITNLIDRHLV-RIGW--KN---KLMMHQLVQEMGRDLVRQESPDKPWE-----
>HanXRQr2Chr13g0616271
SETS-----LPE--DVVGREVEKEQLLKKLLGSQD-NFSVLPIVGMGGVGKTTLARLLYNDTKVQEHFEPKAWVCVSDDFD----IFKIFQSVTTEKFE-DLDKLQIAIAEQFKGKRFLLVVDDVWSENYGDWENLVRPFL-APGSRIIMTTRKERLLKKLGF-D------NLLSHEDALCLLALHAF---G-FDLHKALKPQGEGIVKKCARLPLALKAIGRLLR-RT-DKEDWDDVLNDIWD-INDKENR-DKILPALKLSYHDLPADLKQLFAYCSLFPKDFLFDKEDLVLLWMAEGFLN-PS-KS-ERLGCEYFEILLSRSFF-QHAP--NDE-SLFIMHDLMNDLATFVAGEFFLRFD-----RH
>HanXRQr2Chr09g0369621
--------------NLTGMSSRYKEISSWL--DQC-DLEFLAIYGMGGSGKTTLAKYIYN--LHQKNFEYVSFVEDIGSRCK-NDLLELHKDIVG-KIP-GISRGMCMIEEVLQMNKTLIVLDDI---ERSQLVSLLGTGK-NSQSKIIITTRE-NIDNWFDF-RFQKY--EMLNYDESMELFCRHALPS---EIHHEGYDQ----VVKYCEGNPLALEVLGSSTF-YN-ADMIMPS---QLRL-L---EID-SRIQSVLMRSYLSLSNTVKELFLHIACFFIGID--IDYAVKILEP-DYAA-RSG----------IETLLEKCLL-SVSP--KK---KLMMHRLLQEMAKSIVRQESPKFPTK---LI
>HanXRQr2Chr15g0691901
PST---SAPVPHG--TTTFESRDSVFNAALQSSQ----KMIALCGMGGVGKTTMMEQLKKAVEDSKMFDWVVKVVLGESTD----PFVLAEYIH-SEKT--IVARAELLRKKFGQKKILVLMDDIW----KEVDLKDVGLT-SNGFKLLFTSRFEPICTRMGG-RPSIF--RVLHEEEAKTLFFEIVRPTPS--DDDEELQKIGENIVKKCGGLPIALKTIANSLN-NI--KEAWKKVLKRLE------KADKDSTYKIFEISYENLKGDDKAIFLLSALFPDDFNIRTEDLFRLGWG-GFLT-DG-KT-GEDMKICVNNLLRANLL------TKSRMGCVKMHDLVRAFVLNRISEVK---------ER
>HanXRQr2Chr15g0691181
GST-STS---TMG--TDNFESRDLIFNNALKASH----RMIALCGMGGVGKTTMMEQLKKAVEDLKMFDLVVKVVIGENTD----PTSLAEYIG-VETT--KGARAERLRKIFRQKKILVIMDDIW----KEVELTDFGLS--NGLKLLFTSRFENVCTHMGV-GISIF--RVLSGIEAKTLFFRICH---L---DQDELQRIGEDIVKKCGGLPIAIVTIAKSLR-NK--KEAWKEALSNLQ------HHDQDNVHKVFEMSYKNLKEDDKAIFLLSGLFPDDFNIPVEDLMMYGWG-NLFA-NV-HT-IDRAKVCVENLIHANLL------TESVNGCVKMHDLVRAFVLSNFSKVK---------ER
>HanXRQr2Chr01g0043891
TSSL-----IQDS-IIFGRDEEMEMVTKAICDNGE--VPVYSIWGMGGLGKTTLAQLVYNHERVKQCFELKCWIYVSEKFQ----VKEIIESI-DL-----LDKLQESLQSRLGGKKFLVVLDDVWVEEKSMWEELRKTLR-ADGSIVVMTTRSEASSKMFSK-P------KLLSGDDSWLLFKKYAF--AQ-RNDISELEPIGREIVEKCKGLPLAVKTLGSLMW-KS-STSDWQHVKDNLWD-L----DE-VKVVPALKLSYDKLLPHLKRCFAYCCLFPKGWELEKDILISLWASNGFIP-PKG-----LGEEILNCFIWRSFL-QVV--ENGI---YKMHDLMHDMAHDVMGQDCLVIEPA---LH
>HanXRQr2Chr17g0806301
GATSSSRNSSLL--IVVGLDREVDLIRDKLAET-S-KLDIVSIVGMGGLGKTTLATKVFTE----------------------------------------------------FCS---------------------------------------------------------LSFQDTWV---------GH-CFSN-I---------------------------------------------------------------------------------------------------------------------------------------------------------------------------
>HanXRQr2Chr16g0761151
--------------ALIGMDSEIRFISSWLTDSCH-TVDVLTIVGMGGIGKTSLAQYVFT--LYSRKFHKSCFVKDINASCN-HGLLDLHKDISK-QAN-DVSEYTSMIGNVLARKMVFIVLDDI---SLDQLDALLGNKG-HPGSKIIITTND-------AS-RCALF--NSLSETKSLELLCIHAFNS---HMPEEGYKDVSKELVKYCEGHPLAIEVLGRSL--KH-DVAHWED---NIKE-L---KKE-SKVKKALEMSIDSLPENNKELFKHIACFFVGRD--KDVSETILKACDINT-RSG----------IVNLTNRCLL-GIGW--DN---KLMMHQLVQQMGRELVRQESPEKPWK---LA
>HanXRQr2Chr08g0339861
--------------GIFWLEDDIKSLVKRLTSQMD---MFVPIVGEQGSGKTTLARAVYK--KIKDDFDYHDWISVGEEY-TAERILSRLK----------------KITATVKGRRYLIVVDGIG--SYEVLQDLKDAFP-KNGSKVIFTSRETPEMM-----KLNPH--IMLDEDQSWKMFLNKAGKEKE-----ESLKHK---ILRICNGLPRNIILMAGLLS-NRI--KRWPLVID-------------DR--DILRLCYNNLKIRSKVCLLYLALFPKDYVIPVRRLLRLWVAKGFVKRRL-QD-EDLAQKCFEKLVGLNMI-QITKL-DNSPKRCRLVSFFHDYLLPKAQDISRFYIRQVDVRL
>HanXRQr2Chr16g0763441
--------------NLVGMEQRMQALDPYLEILN--DVRMVGIKGMGGTGKTTLARTIFD--KQFVNFEGRSFVENVRE--TTSGLQKLLRDVLK-TVS-SVHEGTKLMKTRLRGKKVLLVLDDV---QREQLEALAGNPN-KLGSRIIITTRDGQVLEAHRV-NL-IH--DVLSNEEAICLFSRHAFGK---DIPTQEYERRSRKVVSYAVGLPLTIKVLGSDLR-KD-D-SVWTY---TLER-L---KTI-KETIQILELSYKNLEDDYKEIFLDVACFLKGWK--KEDAIRMLESCGFDA-KYG----------LSVLEQKSLIVTLK--YDA-V--IDMHDHLVEMGKNIVRREHPDEPNK---ID
>HanXRQr2Chr04g0143891
------------------MKPRLQDLEKSLDISN--EVRMIGIKGMGGAGKTTLARAVFD--KILVHFEAKSFVENVREVSKASGLLSLLTDLLN-NVD-SVHEGTKMLKTKLRGRKVLVVLDDV---HKEQLEALAGDLN-KPGSRIIITTRDEQVLIAHRV-ER-IR--DVLSHEEAIGLFSRHAFGK---DLPIQEYEKESQQVVQYAAGLPLTIKVLGSFLC-KD-K-LEWGS---ALAR-L---KRI-KETLEKLELSYESLEDDYKEIFLDVACILKGWE--KNKAISMLESCGFQA-IIG----------LRVLEQRSLI-TFY--YGSLY--LGMHDHIEEMGKNIVRRLHPDEPNK---IR
>HanXRQr2Chr13g0614961
NETS-----LPDG-SVIGREVEKEKLLNKLLVSKE-SFSIVPIVGMGGVGKTTLARLLYNDTKVQTHFEPKIWVCVSDDFD----IFKILQSM-TKEYK-DLNQLQMALIEKLKNKRFLLVLDDVWHENDDDWENLVRPFR-APGSRIIVTTRKEELLKKLRF-G------HLLSHEDGLSLFALHAL---G-FNSHTTLKPYGEGIVKKCAGLPLALKAIGRLLG-RT-NVEDWEDVLNEIWN-L---ENS-DKIVPALRLSYQDLSADLKQLFAYCSLFPKDYLFDKEELVLLWMAEGFLS-PS-KS-ERLGHEYFEILLSRSFF-QHAP--NDK-SLFIMHDLMNDLATFVVGEFFLRFD-----RH
>HanXRQr2Chr13g0617901
NETS-----LPDG-SVIGREVEKERLLKKLLGTKE-NFSIVPIVGMGGVGKTTLARILYNHTKVQSHFELHVWICVSDDFD----VFKIFQDV-SKNFE-NLNQLHMALTNQLKNKRFLLVLDDVWHENENDWENLVRPFH-APGSRIIMTTRKEELLKNLHF-G------HLLSHEDALSLFALHAL---G-FNSHTTLKPYGEGIVKKCAGLPLALKAIGRLLG-RT-NVEDWEDVLNEIWN-L---ENS-DKIVPALRLSYHDLSADLKQLFAYCSLFPKDYLFDKEELVLLWMAEGFLS-PS-KS-ERLGHDYFEILLS-------------------------------------RFD-----RH
>HanXRQr2Chr13g0612521
YQTS-----LLDK-IIVGREKEKKELLVKLL-CDK-NFSIVPIVGMGGLGKTTLARLLYDDEKVKKHFEVMAWVCVSDQFD----ISNILQSV-NKEFA-DLNLLQVALRKQLRDKRFLMVLDDVWSDSYDDWQTLVSPFH-APGSKIIMTTRKVQLLTKLGY-D------HLLSHDDAVTLFAQHAL---G-FDSHPVLKQYGEGIVEKCDGLPLALSVLGRLLR-KT-EEEEWKELLNEIWR-L---RKG-DEIVPALRLSYNDLSACLKQLFAYFSLFPKNYVFNKELLILLWMAEGFLN-PS-KS-ERLGLEYLEELLSRSLL-QHAP--NDK-SSFVMHDLLNDLATSVAGEFFSRLD-----RH
>HanXRQr2Chr13g0618191
NETS-----LPE--DVVGREVETKKLLNQLLVSKE-NFSILPIVGLGGVGKTTLARILYNDTRVKDHFELMAWVCVSDECD----VFKIFECV-AKQFK-DVNQLQIALREQFKNKRFLLVLDDVWNQNYDDWEILVRPFH-AAGSRVIMTTRQQDLLKKIGF-N------HVLSHEDALSLLALHAL---D-FDSHETLKPQADGIVKKCGGLPLALKAIGRLLR-KT-QGEEWDDVLKKIWD-L---ENA-DAIVPALRLSYHDLSADLKRLFAYCSLFPKDFMFDKEELILLWIAEGYLN-ES-KS-ERLGKEYFEKLLSRSFF-QPAP--NGE-SFFVMHDLMNDLAAFVAREYFLRFE-----RH
>HanXRQr2Chr13g0615841
NETS-----LLE--NVVGREGEKKRLLNQLLVSKE-KFSILPIVGLGGVGKTTLARIFYNDTRVKDHFELMAWVCVSDEFD-----------------------LQIALREQFKDKRFLLVLDDVWNQNYDDWEILVRPFH-AAGSRVIMTTHQQDLLKKIGF-N------HVLSHEDALSLLALHAL---D-FDSHETLKPQAKGIVKKCGALPLALKAIGRLLR-KT-EGEEWDDVLKEIWD-L---ENA-DAIVPALRLSYHDLSVDLKRLFAYCSLFPKDFMFDKEELILLWIAEGYLN-ES-KS-ERLGQEYFEKLLSRSFF-QPAP--NGE-SFFVMHDLMNDLAAFVAGEYFLRFE-----RH
>HanXRQr2Chr02g0083941
TSS-PLSSS--PG---DDFKSRDVPFNDALKLKS----QVIALCGMGGVGKTTMMEQLKKVAEDKKMFDFFVKVTLGRNPN----MLSIAVCIGGREET--VTARADSLRRKFDKKKILVILDDVW----GKVEIKDIGLT-SKGVKLLLTSRDSKVCTLIAD-T-SLL--QVLSDAEAQNFLSKYTGVSIE---HDQDRFQIGCDIVKKCGNLPLAIKLIGTTLK-QE--NYVWRDTLNRLK------NHDDD-VQEIIRISYEYVRDEDKEIFLHCSLFPEDSDIQIEDLVRHGWG-KLFK-NV-ST-SERTNTCVRNLVNANLL------MDSRLGCVKMHDLVLAFVLERVSKGD---------KR
>HanXRQr2Chr12g0532191
--------------DLIGIETRLQDLKSQLEISG--GVRMVGIWGVGGGGKTTLASSAYS--ELSGKFDGSCFVENIREESIK-GLEKILSGILK-EVG-RVEEGRHAIKNRLCHRKVLIVLDDV---HLDHLKALAGSHD-GEGSRIIITTRDNHLLFAHKV-NV-IH--NILNIEEGTELFCKHAPRD---SRPSKEYKLLSKDVIFYARGLPLALKVLGSFLC-KD-I-NEWRS---ALAR-L---KKI-TNIVEKLKISFDGLQPVEKELFLDIVCFFR---------------------------------------------------------------------------------------
>HanXRQr2Chr11g0508251
EQTS-----LVDE-KVMGREVDKVALLRKLLGCNQ-NVSVVSIVGLGGIGKTTLAKVLYNDKNVKSHFTLRAWVSVSNEFD----VAGIFQAV-GEQFD-SLNLLHEALKEKLESKKFLVVLDDVWNENHEKWERLRSPFL-APGSKIIITTRKTEVATVMNS-Q--PY----LSEEIALSLFAKYVL---D-FDNHPSLGTIALSIVKKCKGLPLALITLARVLK-KERSEVEWKMIMDEIWN-L---QDE-NGILPALKLSYYDLPSYLKPLFAYCSLFPKNYEFDKKELVLLWMAEGFLS-RL-RS-ENAGRQCFEELQSRSFF-QHST--AQK-SRYTMHDWMNALAKSVAGEFF-LLD-----RH
>HanXRQr2Chr09g0372141
--------------HLTGMEARVELINSWFRNKQY---NAIAICGMGGSGKTTLAQYVYN--LYKQDFKSSSFIEVTG---N-DGLLGLLRDVLG-KIS-SVSEGTHKIEEVLQMKRVLIVLDDV---KHEQLGALLGTKA-HTQSKIIITTRLLDLHAWFGS-RCLVH--NILNDLESLELLSWHAFGS---KIPMEGFEELAVQLAQYCGGNPLALKVLGSSLF-NN-MIKIWRSRM-SLNS-L---KGD-CKIHGVLQKSFDSLPPSQKELLLHIACFFVGED--VSFVEMILED-ELYA-ISG----------ISTLVNRCLL-TISP--DR---KLMMHQLLQEMARKVVYAES-KDPAK---LA
>HanXRQr2Chr16g0731521
FQSS-----VVDP-SIVGRQAQKEALLQQLLLCDQ-KFSIVPIVGMGGVGKTTLARLLYDDQHVKDHFELKAWVCVSDEFD----SFRIFQSM--KEVS-DFNRLQEALRDH------------------------------------------------LVY-N------PQLSDDDALSLFARHAL---G-FDSHLSLKPYAEGIVKKCGGLPLALIALGRLLR-KKDDVDHWKEVSNEIWK-L---K-E-GGILPALRLSYHDLSATLKQLFAYCSLFPKDFLFDKEELVLLWKAEGFLH-QP-GS-EELGHRFFDELLSRSFF-QHAP--DNE-SLFLMHDLMNDLATSVANEFFLRLD-----RH
>HanXRQr2Chr13g0617591
NETS-----LLE--DVIGREIEKEKLLNKLLQCKE-NFSVLPIVGMGGVGKTTLARFLYNDTQVKGRFELHAWVCVSDDFD----ISKIFQAV-SKEFA-DLNQLQVALKEKLKDKRFLLVLDDVWHENYDDWETLVLPFH-ARGSKVIMTSRKEQLLKMLGF-D------NLLSSEDALSLFALHAL---G-FDSHPTLRPKGERIVEKCGRLPLALKAIGRLLR-HT-DEEKWDEVLNKIWD-S---KSV-GDIFPALMLSYHELSANLKRLFAYCSLFPKDFLFDKKELVLLWLAEGFLY-KS-KS-ERLGYEYFEELLSRSFF-QQSP--NEE-PLFVMHDLMNDLATFVAGEFFSRDD-----RH
>HanXRQr2Chr04g0143701
--------------NLVGMQPRLQDLQKSLDISE--DVRMIGLKGMGGVGKTTLAGATFD--RLSSHFEAKSFVENVREVSKASGLLSLLTDLT--IVG-SVHEGKNMMKTKLRARKVLLVLDDV---HKDQLDALAGDLN-KPGSRIIITTRDEQVLIAHKV-KC-IC--NVLSDEEAIGLFSRYAFGK---DIPVQEYKTHSLEVVHYAAGPPLTIKVLGSFLC-KD-K-LEWID---ALAR-L---KTI-EETIAKLEVSFEGLKNDYKEIFLDAACLLKGWE--KNKAIRMLESSGFHA-RNG----------LRVLEQRSLI-TFRA-LDF-Y--LSMHDHIEEMGKNIVRRMHPDEPNQ---IN
>HanXRQr2Chr13g0616361
SETS-----LPDG-SVIGREVEKERLLKKLLGTKE-NFSIVPIVGMGGVGKTTLARHLYNDAQVKDHFEPKIWVCVSDDFD----VFKILQSI-TKEYK-DLDQLQMALTEKSKDKRFLLVLDDVWHEDDDDWEKLVLPFR-APGSRIIMTTRKEELLKKLRI-G------HLLSHEDALSLLALHAL---G-FNSHTTLKPHGEGIVKKCAGLPLALKAIGRLLG-RT-NVEDWEGVLNEIWN-L---ENS-DKIVPALRLSYHDLSADLKQLFAYCSLFPKDYLFDKEELVLLWMAEGFLS-PS-KS-ERLGHDYFEILLSRSFF-QHAP--NDE-SLFIMHDLMNDLAMLVAGELFLRFD-----RH
>HanXRQr2Chr05g0193021
NRRLLEEVVVD-EVLVVGMELGKRKLKDMVVDLA-----VVGINGIGGSGKTTLAREVCRDDDVRSYYHRILFLTVSQSPN----VEQLW---GFTKFN--GFSDIVPQWTGYTATPILVVLDDVW------SLSVLERLI--PGCKTLVVSRIKFPPSV--M-N-ATY--EVLMAEDAVSLFCHTVFG----SIPPDKDEDLIKQVVEKCKGLPLALKVIGASLR-RP--EKYWLGAKNRLSRA-----QPDDELLNRMRLSIDYL-EKVRDCFLDLGSFPEDKKIPLDVLVNVWTEE--EA-FA-IL-ELNLVTLVNDSRAGDKY------GSY-DISVSQHDVLRDLAIHMSNVGSVNQRKR---AR
>HanXRQr2Chr13g0615901
NETS-----LPE--DVVGREVEKKKLLNQLLVSKE-KFSILPIVGLGGVGKTTLARILYNDTRVKDHFELMAWVCVSDECD----VFKIFECV-AKQFK-DVNQLQIALREQFKDKRFLLVLDDVWNQNYDDWEILVRPFH-AAGSRVIMTTRQQDLLKKIGF-N------HVLSHEDALSLLALHAL---D-FDSHETLKPQAEGIVKKCGGLPLALKAIGRLLR-KT-QGEEWDDVVKNIWD-L---ENA-DAIVPALRLSYHDLSADLKRLFAYCSLFPKDFMFDKEELILLWIAEGYLN-ES-KS-ERLGQEYFEKLLSRSFF-QPAP--NGE-SFFVMHDLMNDLATFVAGEYFLKFD-----RH
>HanXRQr2Chr12g0536811
---------VEE--ALVGFDDEIETLLDQLTAT-K-QFQIISITGLAGLGKTTLARTLYNHDLVKYMFDFRAWTCVSQVYQQKDLLLGILSSFMDYEMS--EHQLGEKLYRKLKGRKYLVVLDDIW--DCRVWNDIQMYLP-KTGSRVLFTSRDIDVSLQIKS----AH--VLRTKVESWAIFEKKVF-RMG-ICPG-GLEIYGRMIIGKCEGFTLAIVIAAGLV--NNLSVTWWEQIANSLHS-Y--MVSD-RQ-IESLTLSYDHLPHHLRPCFLFLGAFHE--EVPVTKLIWLWIAQGLID-DTGRT-EDIAVDFLLDLIRRSLL-MASRK-DGQVKTCRIHDLLHDFCLRKAEEENFLLNNY-IDVL
>HanXRQr2Chr02g0083781
TSS-PLSSL--PG---DDFKSRDVPFNNALKLNS----QVIALCGMGGVGKTTMMEQLKKVAEDKKMFDFFVKVTLGRNPN----MLSIAICIGGRQAT--V--KADRLRRKFGKKKILVILDDVW----EKVDIKDIGLT-SKGVKLLLTSRYSNICTQIAA-DATLP--QVLSDEEAQKFFSEYTGVSKE---HDQSLFQIGCDIVKKCGNLPLAIKIIGTTLK-QE--NYVWRDTLNRLK------NHDDD-VQEMIRISYEYIKDEDKEIFLHCGLFPEDSDIQIEDLVRHGWG-KLFK-NV-ST-SERTNTCVRNLVNANLL------MDSRLGCVKLHDLVLAFVLARVSEGD---------IR
>HanXRQr2Chr04g0144881
--------------KLVGMEPRLQDLEKSLDISN--EVHMIGIKGMGGAGKTTLARAVFD--RISVHFEAKSFVENVREVSKASGLLSLLSDLLN-DVG-SVHDGKNMLKTKLRGRKVLVVLDDV---HQEQLEALAGDLN-KPGSRIIITTRDEQVLIAHRV-ER-IR--DVLSHEEAIGLFSRHAFGK---DLPIQEYEKESQQVVQYAAGLPLTIKVLGSFMC-KD-K-PEWVD---ALER-L---KTI-KETLEKLELSYASLEDDYKEIFLDVACILKGWE--KNKAISMLESCGFQA-RIG----------LRVLEQRSLI-TFH--VNDLY--LSMHDHIEEMGKNIVRRLHPDEPNK---VR
>HanXRQr2Chr13g0576941
KELS-----ELEFMDVIGDRGRSNSIDEHVVWEMQPKPGIACVSGDSGIGKTELLLEFA--YRFHQRYKMVLWIGESRYIRQN--YLNLEVDVGIKSVEEHEENAIASIRKELRNIPFLVIIDNLESED----KHVIDLLP-GCETHVLISTRLSR--------E-------LLSGVEAMSLMQGNV--TDR-PLSVSEIDALRTI-EEKLGRLTLGLAIVGAVLT---TPSRLLETINRPSSG--RERESHRRNLLQLIEVCFS-L--ATRMVLAWFAPGPTAKR-EKHHRTRLWQKSSLYD----KS-ETACSVLLR------FL-------DG---HIRFNQLVKLYARKRS-------------VS
>HanXRQr2Chr09g0392251
----------------ETFDSRNLTFKAIMDATI----NVIGVYGMGGVGKTTLVKEVAKQAGEQKLFDEMVMSVISQTLN----VRNIADKLG-EQES--ESGRATRLCERLSTS-VLLILDDVW----RLLDLGAIGIPHNKGCKLLLTSRSKDVCYEMNA-Q-VCV--PVLSKLDAWNLFSKMANIT-----NNSDVHLLATKVAERCAGLPIAVVTVARALR-KS--KHAWSDALGQLQ-S---PPRNKGKVYSSLELSYNFLEDEIKSCFLLCSLFKEDVEIPIEMLVRYGMG-RLFQ-NV-YT-EARAYALVESLKACCLL------LDGNEEYVRMHDVIRDFAILVASSGQ---------AA
>HanXRQr2Chr04g0140581
--------------DLVGMRARFQDLESLLDISG--GVRMVGIWGVGGSGKTTLATSVYM--ELTQHFQGYCIVENIRVETSK-GLTKMLSALF--NVH-SVVEGKHMMKSMLCRRKVLVLLDDV---EPGQLEALAGKHN-GSGSRIIITTRDKHLLRTHKV-DH-VY--PVLSDDEAIQLFRRHAYNE---EDPVEDYETLSLRVVSYAARLPLAIKVLGSFLY-KN-K-KEWIS---TLDR-L---KDI-MKIVEKLKISFDGLKTMEKQLFLDIACFFR-WT--IDEAMEIFEACEFHP-EIG----------IKVLRQKSLI-TIYDS-GARF---DMHDLVQEMGHYIVRGEHPKNPEK---NQ
>HanXRQr2Chr01g0027891
--------------------------------SK----NIISLCGMGGSGKTTMVEEVARRVNWEKLFDEIIFTVVSKDHD----LMKVAKGLG-KSQN--LEGRADELWKRLSKKGNLVILDDVW----KYIDLNDIGIPFGN-CKVLLTSRSEEACKAMGC-N-DIL--GLLTQSETWSLLGEMVGESI----HDPSLHETASEIAKKCGGLPIAIVCLGRALK-KR--KEVWNDTLQKLQRS---VPENEGEVYKSLQLSYDLLDKEAKNVFILCCLYPEYANVPLEALVRCGIG-DFFR-GV-DL-IGRVHALTDKLKSRYLL------LSGRKSTVKVHNVVRAVGISVASTS----------SA
>HanXRQr2Chr13g0616951
SETS-----LPE--DVVGREVEKEQLLKKLLGSQD-NFSVLPIVGMGGVGKTTLARLLYNDTKVQDHFEPKAWVCVSDDFD----IFKIFQSVTTEKFE-DLDKLQIAIAEQFKGKRFLLVVDDVWSENYGDWENLVRPFL-APGSRIIMTTRKEQLLKQIGF-H------NVLSSEDALRLFAVHAL---G-FDSHTTLKPQGEGIVKKCGCLPLALKAIGRLLR-KT-DREDWDEVLNEIWD-VKDVENS-DKIVPALRISYHELSADLKQLFAYCSLFPKDFLFDKEELVSLWMAEGFLN-PS-KS-ERLGREYFEILLSRSFF-QHAP--NDE-SLFIMHDLMNDLATFVAGEFFLRFD-----RH
>HanXRQr2Chr13g0610751
YQSS-----VVDP-SIVGRQAEKEALLQQLLLCDQ-NYSIVPIVGMGGVGKTTLARLLYHEKQVKDHFELKAWVCVSDEFD----SFRIFEAM-AENLT-NLNLLQEALGDHLRGKKFLLVLDDVWTESYADWETL-------------------------------------LSNNDALSLVARHAL---G-FYSHLSLKPYAEGIVKKCGGLPLALTVLGRLLR-KK-EVEHWMKVLNEIWR-L---KDE-GGILPALRLSYQDLSATLKQLFAYCSLFPKDFLFDKKNLVLLWMAEGFLH-QP-NS-EELGHDFFDELLSRSFF-QHAP--NNE-SLFVMHDLMNDMATSIATEFYLRLD-----RH
>HanXRQr2Chr01g0044991
TSSL-----IHDS-VIFGRNEEMEKVTRTICVNGK--IRVYGIWGMGGLGKTTLAQLVYNNETVNQYFDKKCWVYVS--------------------------------------------------------------------------------------------------------------------------------------------------------------------------------------LKTS-----------------------------------------------------------------------------------------------------------
>HanXRQr2Chr08g0327441
ESDG-----YAPK-TIF--KKDVEKLVKQLTSNSK-PLQIILVFGEVGTGKTAHVKTIYNKLEVKNKFPCHAFVILTTKCSIRYLMITILQQVTSDKLK--DEDLMVKLNEFLKGQKYLIVVIDVK--SSGLLKQLKDVLP-NNGSRVVITTPDEEVASFPDA-TTHYH---FLDMEDGLKFFIKKVWGVKG-----EDLKNK---IAERCKGTPLRIIMLAGLLS-RKMMYEDWLSVFE-------------QDSFDILAFCYNDLTPHVKLCFLYLGLFRKGFEIPVRRLFRLWLAEGYVK-PS-EG-EDIVEGYLEELVKRNMV-EITKR-DGTPKRCRMIGVLYDIFMPKGVEIGLFHLHQFGVRR
>HanXRQr2Chr09g0364931
--------------KLVGMETRVKNVVSSLEISD--DVRMIGIKGIGGGGKTTLARAVYD--HISFWFEGKSFIENIREVSKGSGLKKLLKDLSN-YLT-SGSDEKNLMKKVMRSRKVLVVLDDV---DIDQLEALASELP-KKGSRIVITTRDEQVLIAQRV-NF-IH--DVLSNEEAICLFSRYAFGR---EIPVQGYEELSGKVVHYAAGLPLTIKVLGSHLC-RS-K-SEWED---ALER-L---KTI-KETLEKLELSYNGLENDQKEILLDVVCILKGEM--KDEAIRILESCGFSA-QIG----------LRVLEQKSLI-TIS--IDG----LRFHDHIEEMAWNIVRHFHPNEPSR---IK
>HanXRQr2Chr13g0612891
YQTS-----LVDT-SIVGREKEKKELLVKLL-CDK-NFSIVPIVGMGGLGKTTLAKLLYDDEKVKKHFELMAWVCVSDPFD----IFSILQSV-NEEFA-DLNLLQVALRNQLKEKRFLIVLDDVWSESYEEWESLVSPFH-APRSKIIMTTRKRKLLEDLRC-G------DLFSDDDAMSLFAQHAL---G-FDSHPILRPYGEDIVKKCDNLPLALRVLGRLFS-KTKEEDEWKELLNNIWE-S---RKE-GEIIPALRLSYHDLKACWKQVFAYCSLFPKDYVFDKDDLIKLWMA------------------------------------------------------------------------
>HanXRQr2Chr01g0042591
TSSL-----MHDS-VIYGRNEEMEMVTRTICDNGE--IRVYGIWGMGGVGKTTLAQLVYNNERVNRYFELRCWVYVSENFQ----IKEIIESI-DQ-----LDTLQYSLQNKLRGKKFLIVLDDVWIEEKAKWEELSKTLS-AEGSIVVMTTRSSITSHMVSK-G------ELLSEEDSWLLFKKLAF--AQ-GGDEVELENIGKEIVEKCKGLPLALKSLGSLMW-KR-STIEWKLVKDSIWE-V----EK-IRILPALKLSYDNLLPHLKR---------------------------------G-----LGEEIFNCLVWRSFF-HIVK--NKLWDRYKMHDLIHDMAQHVMRHDFLVIELA---LH
>HanXRQr2Chr12g0548911
AGISGTKNPKVL--MVVGLKHDAGLIRDKLV-Q-K-QLDVVSIVGTGGIGKTTLAAKVFNDPFVVYHFHVRVWVTVSQTYEKQDLLIQILSFMDVASAS--YSRLREVLHKSLMGKRYLIVIDDIW--SNEAWDDLKLYFP-NIGSRILLTSRLKEVALYAKS-H---H--QLLTDEESWELLCKKVF-LGV-DCPE-WLKETGMLIAKNCHGLPLAVVVIAGILA-EALTKDSWEKIAQSVNS-Y--VVSD-NG-LDMLALSYDHLPPHLKNCFLYLGAFPEDDKFQVRRLIWLWMAEGFIQ-EDGRT-ETIGEEYLGELVNRNLV-IVADR-NGGIKACYVHDLLRELCLKKATQEGFFLKIN-P-RR
>HanXRQr2Chr13g0617201
SETS-----LPE--DVVGREVEKEQLLKKLLGSQD-NFSVLPIVGMGGVGKTTLARLLYNDTKVQDHFEPKAWVCVSDDFD----IFKILQDV-TKKFK-DLNQLQKALTEQFKDKRFLLVVDDVWSENYGDWENLVRPFL-APGSRIIMTTRKEQLLKQIGF-H------NVLSSEDALRLLAVNAL---G-FDSHTTLKPQGEGIVKKCGCLPLALKAIGRLLR-KT-DREDWDDVLNEIWD-VKDVENS-DKIVPALRISYQELSADLKQLFAYCSLFPKDFLFDKEELVSLWMAEGFLN-PS-KL-ERLGREYFEILLSRSFF-QHAP--NDE-SLFIMHDLMNDLATFVAGEFFLRFD-----RH
>HanXRQr2Chr02g0083631
TSS-LLSSS--PG---DDFKSRNVPFNDALKLKS----QVIALCGMGGVGKTTMMEQLKKVAEDKKMFDFFVKVTLGRNPN----MLSIAICIGGHEAT--VTARGETLQRKFDKKKILVILDDVW----EKVEIKDIGLT-SKGVKLLLTSRDSNICTQIAD-A-SLL--QVLSDAEAQNFLSKYTGISKE---HDQDRFQIGCDIVKKCGNLPLAIKLIGTTLK-KK--IHVWRDTLVRLK------NHDDD-VQEIIRISYEFVKDDDKAIFLHCGLFPEDSDIQIEDLVRHAWG-KLFK-NV-ST-RVRIKTCVENLADANLL------MHSHLGCVKLHDLVLAFVLARVSEGD---------KR
>HanXRQr2Chr13g0618401
NETS-----LPE--NVVGRVAEKEELLKKLLGSKE-NFSIVPIVGMGGVGKTTLATLLYNDPQLHSHFELRAWVYVSNDFD----IFKIFQSV-TKDFA-DLHLLQVALKEHLKEKRFLLVLDDVWCENNDDWQYLLQSFH-ARRSKIIITTRKDQLLKKLGFGG------HLLSHEDALSLFALHAL---G-FDSHPTLKQMGESIVEKCGGLPLALKAIGRRLR-TT-NAEDWDDVLKEIWD-I---EIS-EEIFSSLKRSYHDLSQHLKTLFEYCSLFPRGFLFDKEELILLWMAEGYLN-QS-MS-ERFGHECFEILLSKSFF-QHAP--NDE-SFFVMHNLMNDLATFVAEDYFLRFE-----HH
>HanXRQr2Chr16g0757111
LKTS-----IAH--SIVGRQVEKEALVRMLLKCDQ-NFTIVPIVGMGGIGKTHLARHLYHEKQVQDYFQLKAWVSVSDEFD----SFGIYQIC-----------------------------------------------------------------------D-------------------------------------------------------------------------------------------------------------------------------------RG------------QGICRFKSASTRAY--------------------------------------------
>HanXRQr2Chr08g0321661
--------------DLIGIKIPLKELRSHLEVKG--GVRMIGIWGMGGAGKTTLASSIYD--QISGMFDGCCFVDNIREKSSK-GFEILLSDILK-KVE-RVAKGKQMIKSNLCNRNVLIVLDDV---HPDQLKMLAGSHD-GEGSRIIVTTRDEHVLNAHKV-NV-IY--KILHDDEALELFCKHAPQQ---YIPKEEYEMLSKEVVSYAGGLPLALKVLGSFLC-KD-I-NQWRS---ALAR-L---KDI-EDILGKLKISYDGLKPMEKELFLDIACFHRGGT--MEEAMVSLDACGFHP-IIG----------IKVLMQKSLV-TLSRNIPAMF---DMHDLVQEMGHYIAQGEHRDNPEK---DK
>HanXRQr2Chr13g0618031
NETS-----LPE--DVVGREVEKKKLLNQLLVSKE-NFSILPIVGLGGVGKTTLARILYNDTRVKDHFELMAWVCVSDECD----VFKIFECV-AKQFK-DVNQLQIALREQFKDKRFLLVLDDVWNQNYDDWEILVRPFH-AAGSRIIMTTRQQDLLKKIGF-N------HVLSHEDALSLLALHAL---D-FDSHETLKPQAKGIVKKCGGLPLALKAIGRLLR-KT-EGEEWDDVLKKIWD-L---ENA-DAIVPALRLSYHDLPADLKRLFAYCSLFPKDFMFDKEELILLWIAEGYLN-ES-KS-ERLGHEYFEKLLSRSFF-QPAP--NGE-SFFVMHDLMNDLAAFVAGEYFLRFE-----RH
>HanXRQr2Chr16g0742101
SSG-ASSVPLKGNV--IGFDDRVRDLKVEVFKS-----VVVVVSAAGGCGKTTLVTKFCDDPQVQGKFKHIYFATISNTPN----LKVVLQKNQGPDFT--SDEDAIQQWGSFHKSEVLLVLDDVW------DASIVMAFK--PGYKILVTSRSTFTQF-------RTY--ELLNHQDATNLFRYSAFS-EG-NIP----DDLVHKLVKCCKRHPLALSVIGGLLK-TH--MAKWQFMLNKLSEG---GQKSLDEMRLRLATSLDVF-EEIKECYLDLGLFPEDQKIAATTLMDIWISKGSAT-LN-NL-ELNLATLLPIRKDSLAI------ANYDENAVMQHDMMRMLAINISSQEPLEHRKR---AR
>HanXRQr2Chr01g0042331
TSSL-----ILDS-KILGRDEEVEMVIRTVCNNGD--IRVYGIWGMGGLGKTTLAQLVYTHKRVDQYFDLKCWVYVSENFQ----VNEIIESV-DQ-----LDTLQASLQNKLMGRKFLIVLDDVWAEEEGKWKTLSGTLS-EEGSIVVMTTRSERTCQMMAN-G------ELLSEEKSWLLFKKHAF--AQ-GDDERKLEPIGREIVVKCKGLPLAVKTLGSLMW-KS-SSKDWQRVKDNIWN-L----QE-NNVLPALKLSYDNLVPHLKRCFSYFCLFPKGYELKKDELILLWVANGFIP-PREN----IGEESFNCLVWKSLF-Q----VDDY-GRCKMHDLVHDMARHVMKHDCLVIEPA---LH
>HanXRQr2Chr13g0618631
LQTS-----LVHV-GIVGRQAEKERLVYELLRSKE-NFSIVPIVGMGGIGKTTLAQLLYNDTRVKSHFELMAWYCVSDEFD----VFIIFQSV-TTDFK-DLNLLQMALLEHLKGKRFLLVLDDVWSESYEDWETLVRPFH-AHGSKIIMTTRKEQLLKKLGF-D------HLLSNEDALSLFAQQAL---G-FDSHPTLRAMGESIVEKCGGLPLALKTIGRLLR-KT-DAEEWFDVLEELW------QFD-GGILPALRISYNDLSSDLKRLFAYCSLFPKDMLFDVEELVLLWMAEGFLT-QS-MA-ERLGHECFEELLSRSFF-QHAP--NEE-SLFVMHDLMNDLATYVAGGYFLRFE-----RH
>HanXRQr2Chr14g0623461
NMSS-----SYKE-GIFGLKKDVDALVNQLINNCE---HVVLIVGQGGVGKTTLARTIYKHRDIKQLFQLRVWVSVLEDYATKDILLSVLKAMDSNKDD--EETMKFKVSEYLKNKRYLIILDGAN--SYDILEDIKEAFP-KNGSKLVLTSTQNMELKTTHV-NLFLH--CMLSEDDSWKMFKEKVGRQNS-----PESKQA---ILLSCKGLPLNIVLLAGLFS-TDP--NRWSRIFS-------------GQ--DVLSLCYNDLSDNLKVCLLYLVLFPKEFDIPVRRLLRLWVAEGFVKHNS-TH-EDIAQTYFEELVNRNML-QISKL-DNSPRRCFVLGVLHDYLLVKAKETNLFHTYHLKVRR
>HanXRQr2Chr13g0604231
NETS-----LLE--DVVGREAEREMLIKKLLQSKE-NFIIVPIVGLGGVGKTTLARILYNDTRVKDHFQLMAWVCVSDEFD----IFKIFHSM-AKQFK-DINQLQIALREQLKDKSFLLVLDDVWNQNYDDWENLVRPLY-AHGSRVIMTTRQQQLLKKLGF-N------HLLSHEDALSVFALHAL---G-FDSYATLKPQAEGIVKKCGGLPLALKAIGRLLR-KT-EGEEWDDVLNEIWN-L---ENA-DEIVPALRLSYHDLSADLKRLFAYCSLFPKDFMFDKEELILLWIAEGFLN-ES-KS-ERLGHEYFEKLLSRSFF-QPAP--NGE-SFFVMHDLMNDLATFVAAEYFLRFD-----RH
>HanXRQr2Chr08g0347291
FET-PAQAPFTDLYRKEDIHTQKSTLKKIIRATI----QIVGINGLGGVGKTTLASEVAKEKKNE--FAAVVFITVTQTVD----AKIIRVAAS-NG------------------EKVLIVLDDVW----EELKLEELGIPCGMNCKILLTSRSRDVCAAMNA-Q-KNI--SVLQEKEAWTLFERVVGKSE----WDVTLKEVALKIVKECGGLPLFIQALGKALK-KE--IRMWEVALRRLQ-A---VDGDTYEILQ-LKLSYDHLEEVAKSCFLLCSMFPEDGNIGLKTLTHYGLA-GIFN-NP-DS-HDIVQLAVESLKSSFLL------SPVEEELFKMHDLVRDMALFITFKGD---------KK
>HanXRQr2Chr13g0599131
--------------DLIGIETRLQDLKSKLKMSG--SVHIIGIWGVGGGGKTTLASAAYA--EISHRFEAHCLLQNIREESNK-GLEKLLSLIL--KVG-SGIEGRSIIERRLRNKNVLVVLDDV---DLEQLEALAGSHA-GKGSRIIITTRDEHLL-TRHA-DT-IY--EVLSQDEAVELFNKHAYRK---DKPIEDYEMLSKDVVSYASGLPLALKILGSFLY-KN-K-DEWKS---ALAK-L---KCI-VKVTERLKISYDGLEPDHQKLFLDIAYFWR-LK--MDEAMMVLDACNLHP-RIG----------VKVLVQKSLI-KVDSY--GRF---DMHDLVEEMAHYIVRGAHPNYPEK---EA
>HanXRQr2Chr13g0616231
SETS-----LPE--DVVGREVEKEQLLKKLLGSQD-NFSVLPIVGMGGVGKTTLARLLYNDTKVQRHFEPKAWVCVSDDFD----IFKIFQSVTTKKFE-DLDKLQIAIVEHFKGKRFLLVVDDVWSENYSDWENLVRPFH-APGSRIIMTTRKGQLLKQIGF-H------NVLSSEDALRLFAVNAL---G-FDSHMTLKLQGEGIVKKCGCLPLALKAIGRLLR-KT-DREDWDEVLNEIWD-VKDVENR-GKIVPALRISYHELSADLKQLFAYCSLFPKDFLFDKEELVSLWMAEGFLN-PS-ES-ERLGRGYFEILFSRSFF-QHAP--NDE-SLFIMHDLMNDLATFVAGEFFLRFD-----RH
>HanXRQr2Chr04g0139711
--------------DLVGMTTRIQYLKSQLEISD--GVRMVGIWGVGGGGKTTLASSLYI--GISCYFEGHHIIENVREETSK-GLKKLLSAFS--KVH-SIVQGKNMIKSMLCRTKVLLLLDDV---ELSQLEALAGSHS-GSGSRILITTRDAHLLRTHKV-DE-VC--HVLSDDEAIQLFNKHAYNK---KEPVEDYETLSLRVVSYADGLPLALKVLGSFLF-KD-K-KGWMS---TLDR-L---KDI-TEIVEKLKISYDGLKVVEKELFLDIACFFR-WE--KDEAMEILEASDFHP-EIG----------IEVLRQKALI-SIVD---GRL---DMHDLVQQMGHYIVRVKH---PNK---DK
>HanXRQr2Chr13g0611611
LQTS-----VVNP-SIVGRQAHKDALVQQLLLCDL-NYSIVPIVGMGGLGKTTLARLVYEEQQVKDHFDLKAWVCVSDEFD----NVRIFQSM--KEVS-DFNRLQEALKDHIKGKKFLLVLDDIWGESYEDWETLVRPLY-APGSKIIITTRKDQLLKQLVY-N------PLLSDDDALSLLARNAL---G-FDAHLSLKPYAEGIVKKCGGLPLALIALGRLLR-KRDEAHHWINVSNDIWR-L---KVK-GGILPALRLSYDDLSAPLKRLFAYCSLFPKDFLFDKEDLVLLWMAEG-LC-QP-HS-EELGNEFFDELLSRSFF-QHAP--HNE-SLFVMHDLMNDLATSVATEFYLRLD-----HH
>HanXRQr2Chr13g0611681
----------------------------------------IELVGMGGVGKTTLARLVYDDVQVNNHFKLKAWICISDEFD----ISVRFIAF-GKEHE-NFNKLQEAIRDHLTRKRFLLVLDDVWSESREDWETLVSPFY-SPGSKIIVTARKDKLLKELGY-N------SLLSDDDALSLFALHAL---G-FDSHLSLKPHGE------------------------DE-DSWKGVLEEIWK-L---PVE-DKIIPALRLSYHDLSAPLKRLFAYCSLFPKDFLFDKEDLVLLWMAEGFF--QP-DL-KELGQKFFDELLSRSFF-QHAP--NNE-SLFVMHDLMNDLATSVATEFYFRLD-----RH
>HanXRQr2Chr17g0806331
GATSSSRNSSLL--IVVGLDCEVDLIRDKLA-T-S-KLDIVSVVGMGGLGKTTLATEVFTDSFVHYHFKIRGWVTVSQTYEKTDLLNRLLVSIGVKRHL--YSHLREKLHKSLMCQRYLVVIDDIW--NTEAWDDLKVVFP-NNGSRLLLTSRHKKVALHANP-Y---H--HLLTDEETWELLRKKVF-HGH-DFPD-SLTGPGMQIARNCRGLPLAVVVIAGVLA-EPVIKESWERISQSGSS-L--II---KG-METLALSLNHLPEKL---------------------------------------------------------------------------------------------------
>HanXRQr2Chr17g0797131
LSN---VAPSPDG--TFIFGSRDLIFKEALKSTH----NMIALCGMAGVGKTTMMEQLKKAVKDPKMFDWVVKVVIGENTD----PISLAQYIG-TETN--KDARADRLREKLGKKKILVIMDDIW----KEVDLKDVGL--SKGFKLLLTSRFEYVCTQMGV-KRSIF--NLLNDAEARTLFFGIAGPI-S---DDPQLQKIGENIVKKCGGLPIAITTIAKSLS-NI--KEAWQKALWRLE------KDDKDSTYRIFEMSYENLKDDDKAIFLLSALFPYDFDIRTEDLLRYGWG-NFFK-DV-KT-PIHMKICVNNHIRANLL------TESQMGCVKMHDLVRAFVLSNFSKVK---------ER
>HanXRQr2Chr04g0144041
------------------MEPRLKDLEKSLDISN--DVRMIGIKGMGGAGKTTLARAVFD--RISVHFEAKSFVENVREVSKASGLLSLLSDLLN-NVG-SVHDGKNMLKTKLRGRKVLVVLDDV---HQEQLEALAGDLN-KPGSRIIITTRDEQVLIAHRV-EW-IR--DVLSHEEAIGLFSRHAFGK---DLPIQEYEKESQQVVQYAVGLPLTIKVLGSFLF-KD-K-LEWES---ALAR-L---KRI-KETLEKLELCYESLEDDYKEIFLDVACILKWWK--KNEAIRMLESCGFQA-RIG----------LRVLEQRSLI-TF---YGFSC--LSMHDHIEEMGKNIVRRLHLDEPYK---IR
>HanXRQr2Chr13g0617731
NETS-----LPE--DVVGREVEKKKLLNQLLVSKE-KFSILPIVGLGGVGKTTLARILYNDTRVKDHFELMAWVCVSDECD----VFKIFECV-AKQFK-DVNQLQIALREQFKDKRFLLVLDDVWNQNYDDWEILVRPFH-AAGSRVIMTTRQQDLLKKIGF-N------HVLSHEDALSLLALHAL---D-FDSHETLKPQAKGIVKKCGGLPLALKAIGRLLR-KT-EGEEWDDVLKKIWD-L---ENA-DAIVPALRLSYHDLPADLKRLFAYCSLFPKDFMFDKEELILLWIAEGYLN-ES-KS-ECLGHEYFEKLLSRSFF-QPAP--SGE-PFFVMHDLMNDLATFVAGEYFLRFD-----RH
>HanXRQr2Chr13g0617361
NETS-----LLE--DVVGREGEKEKLINKLLQSKQ-NFVIVPIVGMGGVGKTTLARILYNDTRVKGHFELMIWVCVSDVFD----IFKIFQSV-AKQFK-DINLLQTALREQLKDKRFLLVLDDVWNENYDDWENLVRPFH-ATGSRVIMTTRKHQLLKKIGF-N------HLLSHEDALSLLALHAL---D-FDSHTTLKPQAEGIVKKCGGLPLALKAIGRLLR-KT-EGEEWNDVLNEIWN-L---ENA-DEIVPALRLSYHDLSADLKRLFAYCSLFPKDFLFDKEELILLWIAEGYLN-ES-KS-ERLGHEYFEKLLSRSFF-QPAP--NGE-SFFVMHDLMNDLAAFVAREYFLRFE-----RH
>HanXRQr2Chr01g0042071
TSSL-----IHDS-KILGRDEEVEMVTRTICNNGE--IRVYGIWGMGGLGKTTLAQLVYNHKRVDQYFDLKCWAYVSENFQ----VKEIITSI-DH-----LDVLQESLQSKIREKKFLIVLDDVWAEEKEKWERLSGTLS-AEGSIVVMTTRSKRTSRMMAK-D------ELLSEEKSWLLFKKHAF--AQ-GDDVRKLEPIGREIVVKCKGLPLAVKTLGSLMW-KS-SSNDWQRVKDNIWN-L----QE-KNVLPALKLSYDNLVPHLKRCFSYFCLFPKGHKLKKDELILLWVANGFIP-PGKN----IGVEIFNCLIWKSLF-QVENGVDGI-DRCKMHDLVHDMARHVMKHDCLVIEPA---LH
>HanXRQr2Chr01g0043861
TSSL-----IHDS-IIFGRDEEMEMVTKAICNNGE--VPVYSIWGMGGLGKTTLAQLVYNHERVKQCFELKCCIYVSEKFQ----VKEIIESI-DL-----LDKLQESLQSRLGGKKFLVVLDDVWVEEKSMWEELRKTLR-ADGSIVVMTTRSQATSQMFSK-P------KLLSRDDSWSLFKKLAF--AP-RDNINELEPIGREIVEKCKGLPLAVKTLGSLMW-KS-STSDWQHVKDNLWD-L----DE-VKVVPALKLSYDKLLPHLKRCFAYCCLFPKGWAMKKDILISLWAANGFIP-PKG-----LGEEILNCFVWRSFL-QVAK-WSGI---YKMHDLMHDMAHDVMGQDCLVIEPA---LH
>HanXRQr2Chr13g0617681
NETS-----LLE--EVVGRESEKEKLLNKLLQCKE-NFSVLPIVGMGGVGKTTLARFLYNDAQVKGRFELHAWVCVSDDFD----ISKIFQAV-SKEFA-DLNQLQVALKEKLKDKRFLLVLDDVWSENFNDWENLVLPFH-ARGSKVIMTSRKEQLLKMLGF-D------NLLSSEDALSLFALHAL---G-FDLHPTLRPKGERIVEKCGRLPLALKAIGRLLR-KT-DEEKWDEVLNKIWD-S---KSV-GDIFPALMLSYHELSANLKRLFAYCSLFPKDFLFDKKELVLLWLAEGFLY-KP-KS-ERLGYEYFEELLSRSFF-QQSP--NEE-LLFVMHDLMNDLATFVAGEFFSRDD-----RH
>HanXRQr2Chr08g0339411
---------VEE--AIAGFDAEAETLLDQLTGT-K-KLQIISIAGMAGLGKTTLARKLFRDPLIEYMFDIRAWTCVSQVYLKKDLLLGILSSFTNYKMN--EEQLGEKLYRRLKDRKYLVVLDDIW--DCKAWNDIRMYFP-KTGSRVLFTSRDIDISLHVQA----AH--VLRTQDESWDIFMKKVF-RTG-ICPS-DLEEQGKVITQKCEGLPLAIVIAAGLL--NNWSIEWWTQIATSLSS-F--MVSD-SQ-MDSLAFSYNHLPPHLRPCFLYLAAFPEDYEIPVSKLIRLWIAQGFIH-QTGRI-EDVAEDILMDLIKRSLV-MTPTI-NGQVKTCRIHDILRDFCLRKAKEESFLPNIY-----
>HanXRQr2Chr01g0024671
--------------HLIGMDHYIKFISSWLTDTSH-TTNILTIVGMGGIGKTSLAKYVFH--LHSMHFQTSSFIEGINIRCNENGLPDLYRDISK-QVN-DVSMYTFKIKDVLARKMVFIVLDDI---SLEQLDALLGNKG-HPESKVLITTKD-------AS-RCALF--DLLRESESLELLCIHAFKS---QKPKEGYKEVSEKLVKYCEGHPLALEVLGKSL--KR-D-------------------------------------------------------------------------------------------------------------------------------------------
>HanXRQr2Chr08g0321591
--------------DYIGIVTRVHNLKMKLELSG--GVLMIGIWGVGGSGKTTLASCLYD--DISGKFDGCCFLGDIRAKSSKGGLVKLIYKVLK-DIG-RVEEGKRMIKSNLFHRKVLIVLDDA---DHKQLEALAGSHD-GQGSRIIITTREENLLNSHAV-DM-IH--HTLNDEEAIELFCKRAPRN---GRNVEDYELLSKGVVSYAGGLPLALIVLGSFLC-KN-I-NEWRS---ALAR-L---KEV-ASILETLKISYDGLK--------------------------------------------------QVLIQKALI-TISH---GCF---EMHDLIQEMGHYIVKGDHLNNPEN---DK
>HanXRQr2Chr09g0365591
--------------KLVGMETLVRGIISSLELLN--DVRMIGIKGIGGGGKTTLARAVFD--HISIWFEG---------------------------------------------------------------------------------------------------------------------FAK---ADP---------------------------------------------------------------------------------FIC------------------------------------------------------------------------------------------
>HanXRQr2Chr13g0617951
SETS-----LPE--DVVGREVEKEQLLKKLLGSQD-NFSVLPIVGMGGVGKTTLARLLYNDTKVQDHFEPKAWVCVSDDFD----IFKILQDV-TKKFT-DLNQLQKALTEQLKDKRFLLVVDDVWSENYGDWENLVRPFL-APGSRIIMTTRKEQLLKQIGF-H------NVLSNEDALRLFALHAL---G-FDSHTTLKPQAEGIVKKCGRLPLALKAIGRLLR-KA-DREDWDEVLNEIWD-VKDVENS-DKIVPALRISYHELSADLKQLFAYCSLFPKDFLFDKEELVSLWMAEGFLN-PS-KS-ERLGREYFEILLSRSFF-QHAP--NDE-SLFIMHDLMNDLATFVAGECFLRFD-----RH
>HanXRQr2Chr01g0028741
--------------KLIGMESSVRTITSFLNDSSH-TTDVLTICGMAGIGKTHLADYIFK--SHYLEFESSCFLEDIERRCT-KRLLKLLKDIQA-DID-NVKAATSKIENSLFRKRSFLVLDGI---DSEQLDALIGTKG-HPGSKIIITSKN-------GS-KCKLF--EALNDKDSLQLLTWQAFGC---HEPNEGDKKKMKKVVQYCKGHPLALKVLGSSF--SE-D-ATWED---ILES-L---GKE-PDIKKVLKISYDSLPEKDKELFKYIACLFVGED--RKFTEDILKACGICK-PSG----------IKVLVNRCLL-TVRS--FG---ELMMHQLLQDMGRDVVRQESPNRPWE---LA
>HanXRQr2Chr01g0029141
--------------SLTGRNHDIELITSWLTDSSH-NVDILTIVGISGIGKTSLAKYVFM--LHFSKFQKSSFIEDINTRCEENGLLDLHGDISK-HVN-VVNEYTSKIEDVLSRKKVFIVFDDI---SLHQLNALLGKKG-HPGSKIIITTKD-------TS-RCELF--KTLNKYESLTFLCIHAFQS---HTPKEGYKDVSIELAKYCDGHPLALEVLGGSL--KR-DVAYWEE---HIKE-L---KKEIEKVKKALQLSFDSLSENDKELFKHIACFFVGED--RDLTVTILKACDINT-TSG----------ITNLMEKCFL-RVRR--NN---ELSMHSLIQEMGRDLVRQESLNKPWE---LA
>HanXRQr2Chr13g0607951
YQTS-----LVDT-SVVGREKEKKELLVKLL-CDK-NFSIVPIVGMGGLGKTTLAKILYDDEDVKKHFELMAWVCVSDQFD----IFHILQSV-KKEFA-DLNLLQVALRKQLREKRFLMVLDDVWSESYEDWQTLVSPFH-APGSKIIMTTRKVQLLNKLGY-D------HLLSHDDAVSLFAQHAL---G-FDSHPDLKQYGEGIVEKCDGLPLALAVLGRLLR-KT-EEEEWKELLNEIWR-L---GKK-DEIVPALRLSYNDLSACLKQLFAYFSLFPKNYVFNKDLLILLWKAEGFLN-PS-KS-ERLGLEYLEELLSRSLL-QHAP--NDK-SSFVMHDLLNDLATSVAGEFFSRLD-----RH
>HanXRQr2Chr04g0140041
--------------HLVGLTTRLQELKSRLEIPS--GVLMVGIWGVGGSGKTTLASSLYK--EISCHFQSKCIVDNIRVESSK-GLEALLLRVL--EVQ-SVEEGKGMIKNRLCHTNVLLLLDDV---DLEPLEALAGSHN-GSGSRVIITTRDEHLLKTHKV-DW-VY--PILSPDEAMRLFKRHAYNE---NHPVEEFETLSLSVVSYANGLPLALKVLGTFLY-KD-K-LEWIS---ALDK-L---KDF-SKVMDILKISYDGLEPYQKELFLDIACFFR-F---IGVAMEILEACNFYP-KIG----------IKVLRQKALI-TIVN---GMF---DMHDLVQEMGQYIVRGKHPKNPEK---DN
>HanXRQr2Chr13g0615541
SETS-----LPE--DVVGREVEKEQLLKKLLGSQD-NFSVLPIVGMGGVGKTTLARLLYNDTKVQCYFEPKAWVCVSDDFD----IFKILQDV-TKEFK-DLNHLQKALTEQFKDKRFLLVVDDVWSEKYGDWENLVRPFL-APGSRIIMTTRKEQLLKQIGF-H------NVLSSEDAFRLFAVNAL---G-FDSHTTLKPQGEG---------------------------NW---------------------------------------------------------------------------------------------------------------------------------------
>HanXRQr2Chr04g0139941
--------------DLVGMTTRVQYLKSQLEISD--GVRMVGIWGVGGGGKTTLASSLYM--GISSYFEGHHIIENVREETSK-GLKKLLSAFS--KVH-SIDLGKNMIKSMLCRRKVLLVLDDV---DLSQLEALAGSHS-GSGSRVLITTRDAHLLRTHKV-DE-VS--HVLSDDEAMQLFNKHAYNK---KDPVEDYETLSLRVISYAAGLPLALKVLGSFLY-KK-K-KGWMS---TLDR-L---KDI-TEIVEKLKISYDGLKVVEKELFLDIACFFR-KE--KDEVMERLEASGFHP-EIG----------IEVLRQKALV-SIVD---GTL---DMHDLVQEMGHYIVRGNYPNNPHK---DK
>HanXRQr2Chr13g0615751
SETS-----LPE--HVVGREVEKEQLLKKLLGSQD-NFSVLPIVGMGGVGKTTLARLLYNDTKVQRHFEPKAWVCVSDDFD----IFKILQDV-TKKFK-DLNQLQKALTEQFKDKRFLLVVDDVWSENYGDWENLVRPFL-APGSRIIMTTRKEHLLKQIGF-H------NVLSNEDALRLFAVHAL---G-FDSHTTLKPQGEGIVKKCGRLPLALKAIGRLLR-KT-DREDWDDVLNEIWD-VKDVENS-DKIVPALRISYHELSADLKQLFAYCSLFPKDFLFDKEELVSLWMAEGFLN-PS-KS-ERLGREYFEILLSRSFF-QHAP--NDE-SLFIMHDLMNDLATFVAGEFFLRFD-----RH
>HanXRQr2Chr08g0341441
LQTS-----VVNP-SIVGRQAHKDALVQQLLLCDQ-NYCIVPIVGMGGLGKTTLAGLLYNDVRVKDHFELKAWICISDEFD----ISVRFIAF-GEEHI-NFNKLQEALRDHLTQKRFLLVLDDVWSESREDWETLVRPFY-SPGSKIVVTSRKDILLKKLGY-N------SLLSDDDALSLFALHAL---G-FDSHLSLKPHGEGIVKKCKKLPLALITLGTSLR-KKDE-DSWKGVLEEIWT-S---QVE-GEVIPALRLSYHDLSAPLKRLFAYCSLFPKDFLFDKEELILLWMAEGFF--QS-DS-KELGHKFFDELLSRSFF-QHAP--NNE-SLFVMHDLMNDLATSVATEFYFRLD-----RH
>HanXRQr2Chr13g0616811
SETS-----LPE--DVVGREVEKEQLLKKLLGSQD-NFSVLPIVGMGGVGKTTLARLLYNDTKVQDHFEPKAWVCVSDDFD----IFKILQDV-TNKFK-DLNQLQKALTEQFKDKRFLLVVDDVWSENYGDWENLVRPFL-APGSRIIMTTRKEQLLKQIGF-H------NVLSNEDALRLFAVHAL---G-FDSHTTLKPQGEGIVKKCGCLPLALKAIGRLLR-KT-DREDWDDVLNEIWD-VKDVENS-DKIVPALRISYHELSADLKQLFAYCSLFPKDFLFDKEELVSLWMAEGFLN-PS-KS-ERLGREYFEILFSRSFF-QHAP--NDE-SLFIMHDLMNDLATFVAGEFFLRFD-----RH
>HanXRQr2Chr05g0234381
--------------------------------------------GMGGLGKTTLARLLYDDEQVKKHFELMAWVCVSDQFD----IFNILQYV-KEEFA-DLNLLQVALNNQLKEKRFLMVLDDVWSESYEDWVTLVSPFH-APGSKIIMTTRKVQLLKKLGR-G------HLLSHDVAVSLFSQHTF---G----------------------------------------------------------------------------------------------------------------------------------------------------------------------------------
>HanXRQr2Chr13g0612921
YQTS-----LLDT-GIVGRQEEIKELLVKLF-CSH-NFSIVPIVGMGGLGKTTLARILYDDAEVKKHFELKAWVSVSDQFD----ILNILQSV-KKEFG-DLNLLQVALRKKLRDKRFLMVLDDVWSESFDNWQTLVSPFH-APGSKIIMTTRKVQLLTKLGY-D------HLLSHDDAVTLFAQHAL---G-FDSHLILKQYGEGIVKKCDGLPLALTVLGRLLT-KT-EEEEWKELLNEIWS-L---GEK-DEIVPALRLSYNDLSACLKQLFAYCSLFPKNYVFNKELLILLWMAEGFLN-PS-KS-ERLGLEYFEELVSRSFF-QHAP--NNK-NSFVMHDLLSDLATSVAREFFFRFD-----RH
>HanXRQr2Chr17g0786791
-----VNIAVPK--KVVGFDVETREILDTLVGQ-K-KLDVISIVGMGGLGKTTLAKRAYYDSYVTYHFYIRGWVTVSQTYQKLDLLLSLCNSLSIGEEN--IGKLCELIYKRLKGKRYLIVIDDIW--SAEAWNEIRICFP-NLGSRILVTSRLMNVASNIKP-D---H--RLLTVEESWDLLQQKVFAENG-TCPV-NLQETGKQIAERCRGLPLAILVISGLLA-SEKSVEFWSQVLDSMGS-Y--IVSD-EQ-MNTLSLSYNHLPQHLKSCFLYFGAFKEDFEIDVRKLMWLWVAEGFVK----PC-DNVAEEYLIDLIDRSLV-IADKK-DGGVKVCRVHDLLHD---------------------
>HanXRQr2Chr04g0144371
------------------MEPRLQDLEESLDISN--EVRMIGIKGMGGAGKTTLARAVFD--RISVHFEAKCFVENVREVSKASGLLSLLSELLN-NVS-SVHDGTNMMKTKLRGTKVLVVFDDV---HQEQLDALAGDLN-KPGSRIIITTRDQQVLIPHIV-KW-IH--DVLSDEEAIGLFCKHAFGK---DLPIQEYEKESLQVVRYAAGLPLTNKVLGSFLC-KD-K-DEWKD---ALER-L---KRI-KETLDKLELSYESLEDDYKEIFLDAACILKGWE--KNKVISMLESCGFQA-RIG----------LRVLEQRSLV-TF---YGNPR--LSMHDHIEEMGKNIVRRLHPDEPNK---IR
>HanXRQr2Chr12g0549091
HPTALPSKSVLK--VIVGLDDDSMVLMDRLT-Q-K-QLDIISIVGMGGLGKTTLATRVFNDPFIVYHFHVRAWVSVSQVYTKKDLLISLLTSISKKKLR--GEKISELLYKSLKGKRYLIVIDDLW--SAKAWDDLKMHFP-NIRSRILLTTRLSEIAFYAKP-G---Y--NLLTNEESWELLCRKVF-RED-GCPK-RLIKPGIQIAKKCQGLPLALVVIAGLLM-EERSPELWEK------------------------------------------GFPEDCTIPVRRLIWLWIAEGFIL-EDGKP-EEVAEDYLLDLVDRSLL-IVAKR-NGGIKACRIYDLLRELCLKKAREENFFMKTS-Q-RR
>HanXRQr2Chr01g0043921
TSSF-----IHDS-LIFGRNEETEMVAQNICNNGE--IRVYGIWGMGGVGKTTLAQLVYNHDMVNKYFNLKCWVYVSENFQ----VKEIIESI-DL-----LDKLQEYLQSKLRGKKFVIVLDDVWIEERIKWNKLRETLS-AEESVILMTTRYQTTSQMMAK-P------ELLSEKDSGLLFKKHAF--AD-GGDISELEPIGRKIVEKCKGLPLAVKTLGSLMW-KS-S---------------------------------------------------------------------------------ISERLATC--------------------------------------------------
>HanXRQr2Chr13g0617161
NETS-----LLE--DVIGREKEKEKLLNKLLQSKE-NFSVLPIVGMGGVGKTTLARFLYNDTQVKGRFELHAWVCVSDDFD----ISKIFQAV-SNEFA-DLNQLQVALKEKLKEKRFLLVLDDVWHENFNDWENLVLPFH-ARGSKVIMTSRKEQLLKMLGF-D------NLLSSEDALSLFALHAL---G-FDSHPTLRPKGERIVEKCGRLPLALKAIGRLLR-KT-DEEKWDEVLNKIWD-S---KSV-GDIFPALMLSYHELSANLKRLFAYCSLFPKDFLFDKKELVLLWLAEGFLN-KS-KS-ERLGYEYFEELLSRSFF-QQSP--NEE-PLFVMHDLMNDLATFVAREFFSRDD-------
>HanXRQr2Chr12g0548891
GGTSCSRNSE----IVVGLDPDIDIIRDKLS-T-K-KLDVISIVGMGGSGKTTLATKVFNDRFVVYHFRVRGWVTVSQKYEKTDLLNQMLASIGVQRDS--YSHLREKLHKCLMGKRYLVVIDDIW--NNKSWDDLKVVFP-NNGSRLLVTSRHKRVALHAKS-N---H--QLLTDEESWELLHKKVF-HGN-DFPD-VLTVPGMQIARNCHGLPLAVVVIAGVLA-EPVIKDTWERISRRGGS-L--IV---KA----LALSLNHLPSHLRDCFLYLGSFPEDYRFGVPRLICLWIAQGFIQ-EVKQS-EETAKDYLMELVDRNLV-VIQDR-NGAIKTFSLHDVLRELSMEIATKERFCTQVI-T-SR
>HanXRQr2Chr13g0617431
NETS-----LPE--DVVGREVEKKKLLNQLLVSKQ-NFVIVPIVGMGGVGKTTLARILYNDTRVIDHFELMIWVCVSDVFD----IFKIFQSV-AKQFK-DINLLQTALREQIKDKRFLLVLDDVWNENYDDWENLVRPFH-ATGSRVIMTTRKHLLLKKIGF-N------HLLSHEDALSLLALHAL---D-FDSHTTLKPQAEGIVKKCGGLPLALKAIGRLLR-KI-EVEEWDDVLKKIWD-L---ENA-DAIVPALRLSYHDLPADLKRLFAYCSLFPKDFMFDKEELILLWIAEGYLN-ES-KS-ERLGHEYFEKLLSRSFF-QPAP--NGE-SFFVMHDLMNDLATFVAGEYFLRFD-----RH
>HanXRQr2Chr16g0761841
--------------NLVGMEQRMQALDPYLEILN--NVRMVGIKGVGGIGKTTLAYAIFD--KLTPNFEGISCVENVRE--KALGLEKLLRDVLK-TVS-GVYEGIKLMKTMLCGKKVLLVLDDV---QINQLEALAGNPN-KLGSRIIITTRDEQVLIAHRV-KC-IH--DVLSNKEAIRLFRRYAFRE---GVPTKEYEILSLEVVRYADGLPLTIKVLGSQLC-KD-N-REWTS---TLEE-L---KTI-RK----LELSYESLEEDHKKIFLDVACFLQGWY--KDDAIRMLESCGFNA-KYG----------LRVLEQKSLIVTLD--RGG-I--IGMHDHLVEMGKNIVCREHPEEPNK---VD
>HanXRQr2Chr16g0747071
--------------HLIGIETRLQDLKSKLEIPG--GVRMVGIWGVGGGGKTTLASTAYT--EISHQFEAHCLLENIRDESSK-GLKRLLSRLL--VVE-SEIEGRSIIERRLCRKRVLVVLDDV---DVMQLDALAGSHD-GEGSRIIITTRDEHLL-TRHT-DA-IY--EVLSHDEAIKLFSRHAYRK---EKPVEDYEKLSQDVVSYAGGLPLALEILGSFLY-KD-K-DEWLS---ALVK-L---KSI-VKVMERLKISYDGLELHEKELFLDIACFLR-RH--VNEVMMVLDACSFHP-GIG----------VKVLVQKSLI-NV-SN--GIF---DMHDLIEEMAHYIVRGAYPNHPEK---EV
>HanXRQr2Chr13g0612361
YQTS-----LLDT-GIVGRQEEIKELLVKLF-CTQ-NFSIVPIVGMGGLGKTTLAKLLYGDAEVKKHFELKAWVSVSDQFD----ILNILQSV-KKEFA-DLNLLQVALRKQLRDKRFLMVLDDVWSESYDDWQTLVSPFH-APGSKIIMTTRKVQLLTKLGY-D------HLLSHDDAVTLFAQHAL---G-FDSHPVLKQYGEGIVEKCDGLPLALAVLGRLLR-KT-EEEEWKELWNEIWR-L---GKG-DEIVPALKLSYNDLSACLKQLFAYCSLFPKDHLFHKESLILLWMAEGFLN-QS-KS-ERLGLEYFEELLSRSLL-QHAP--NDK-SSFVMHDLLNDLATSVAGEFFSRLD-----RH
>HanXRQr2Chr13g0617301
SETS-----LPE--DVVGREVEKEQLLKKWLGSQD-NFSVLPIVGMGGVGKTTLARLLYNDTKVQHYFVPKAWVCVSDDFD----IFKILQDV-TQKFK-DLNQLQKALTEQFKDKRFLLVVDDVWSEKYADWENLVRPFL-APGSRIIMTTRKNQLLKQIGL-H------NVLSNEDALRLFAIHAL---G-FDSHTTLKPQGEGIVKKCGCLPLALKAIGRLLR-KT-DREDWDEVLNEIWD-VKDVENS-DKIVPALRISYHELSADLKQLFAYCSLFPKDFLFDKEELVSLWMAEGFLN-PS-KS-ERLGLEYFEILLSRSFF-QHAP--NDE-SLFIMHDLMNDLATFVAGEFFLRFD-----RH
>HanXRQr2Chr09g0367501
--------------HLVGMEARVEVINSWLYDDQH---SVIAICGMGGSGKTTLAQHIYN--LHKQDFKSSSFIEVNG---K-YGLLGLLKDVLG-NVS-SVFEGTSKIEVVLQTKRVLIVLDDI---QHEQLSALLGTKA-PTQSKIIITTRFLGIHAWFGS-SCLVH--KLLNDHESLELLSSHAFGS---KIPIEGFKELAVQLAKYCGGNPLALKVLGSSLY-NN-MREVWESRL-SLNS-L---KGD-CNIQSVLQKSFDSLPRSHKELFLHIACIFVGEY--LDVVKFILED-ELNA-KSG----------ILTLVNRCLL-TISH--D----RLTMHQLLQEMGRKVVCDES-KDPAK---LS
>HanXRQr2Chr13g0618161
NETS-----LPDG-SVIGREVEKEKLLNKLLGSKE-NFSIVPIVGMGGVGKTTLARILYNHTKVQSHFELHVWICVSDDFD----VFKIFQDV-SKNFE-NLNQLHMALTNQLKNKRFLLVLDDVWHENENDWENLVRPFH-APGSRIIMTTRKVELLKNLHF-G------HLLSHEDALSLFALHAL---G-FNSHTTLKPHGEGIVKKCAGLPLALKAIGRLLG-RT-NVEDWEDVLNEIWN-L---ENS-DKIVPALRLSYHDLSADLKQLFAYCSLFPKDYLFDKEELVLLWMAEGFLS-PS-KS-ERLGQEYFEILLSRSFF-QHAP--NDK-SLFIMHDLMNDLAMLVAEEFFLRFD-----RH
>HanXRQr2Chr13g0612381
YQTS-----LFDT-GIVGRQEEKKELLVKLL-CDK-NFSIVPIVGMGGLGKTTLARLLYDDEEVKKHFELMAWVCVSDQFD----IFHILQSV-KKEFA-DLNLLQVALKKQLRDKRFLVVLDDVWSENYDDWQTLVSPFH-APGSKIIMTTRKVQLLTKLGY-D------HLLSHDDAVTLFAQHAL---G-FDSHPVLKQYGEGIVVKCDGLPLALSVLGTLLR-KT-EEEEWKELLNEIWR-L---GKG-DEIVPALRLSYNDLSACLKQLFAYFSLFPKNYVFYKDQLILLWMAEGFLN-PS-KS-ERLGLEYLEELLSRSLL-QHAP--NDK-SSFVMHDLLNDLATSVAGEFFSRLD-----RH
>HanXRQr2Chr16g0764261
--------------NLVGMDQRMQDLDRSLEILS--DIRMIGIKGMGGIGKTTLARAMFD--KISIKFEGKSFVENVKE--KTFGLEKLLRDVLK-SVQ-GVHDGRKLMRKRLRGTKVLVVLDDV---REGQLEELAGDPS-KSGSRIIITTRDEQVLNIYTE-KW-IH--DVLSTEEAIHLFSRHAFRK---NIPTQEYENQSREAVRYAAGLPLSIRVLGSLLR-KK---------------------------------------------------------------------------------------------------------------------------------------------
>HanXRQr2Chr15g0713171
VSS-SCKVPLPDVI--VGLDSHFKEVKRVLLKN-----QVVIVSAPGGCGKTTLARMLCHDDEIKGIFDNIFYVTVSRTTS----LKTVFTHHLHCEFQ--TDEEAKNELENMGPQRTLLVLDDVW----SESESLIQDLK--PGYTILVTSRFRFSSI-----G-STY--ELLNDEDARTLLCHSAFPCEG-NVP----DDLVSKMVKCCKGFPLALTVIGASLR-QS--LLKWKKTLQKLSEG-----QSFDSLLLSLRASVDAL-DIACDCFLDLGSFPEDEKISASALMDMWVVEGMYT-IE-YL-ELNLLSLVLARKDASEL------EGYNEHHVTQHDLLRELAIHLSSQEPIAQRKR---TR
>HanXRQr2Chr13g0616411
NETS-----LLE--DVVGREGEREKLINKLLLSKQ-NFIIVPIVGMGGVGKTTLARILYNDTRVKDHFELMAWVCVSDEFD----IFKIYQSV-AKQFK-DINLLQTALREQLEDKRFLLVLDDVWNENYDDWENLVRPFH-ATGSRVIMTTRKHQLLKKIGF-N------HLLSHEDALSLLALHAL---D-FDSHETLKPQAEGIVKKCGGLPLALKAIGRLLR-KT-EVEEWDDVLKKIWD-L---ENA-DAIVPALRLSYNDLSADLKRLFAYCSLFPKDFLFDKEELILLWIAEGYLN-ES-KS-ERLGHEYFDKLLSRSFF-QRAP--NGK-SFFVMHDLMNDLATFVAGEYFVRFD-----RH
>HanXRQr2Chr13g0615291
NETS-----LLE--DVVGREGERENLINKLLQSKQ-NFIIVPIVGMGGVGKTTLARILYNDTRVKGHFELMAWVCVSDEFD----IFKIYQSV-AKQFT-DTNQLQIALKEKLEGKRFLVVLDDVWNENYDDWENLVRPFR-ATGSRVIMTTRQQQLLKKIGF-N------HLLSHDDALSLLALHAL---D-FDSHAILKPQAEGIVKKCGCLPLAIKAIGRLLR-KT-DGEEWNDVLNEIWD-L---ETA-NEIVPALRLSYHDLSADLKRLFAYCSLFPKDFLFEKEELVLLWVAEGYLN-ES-KS-ECLGHECFEKLLSRSFF-QRAP--SGE-PFFVIHDLMNDLATFVAGEYFLRFD-----RH
>HanXRQr2Chr15g0690711
-----------MG--TDNFESRDLIFNNALKASH----SMIALCGMGGVGKTTMMEQLKKAVEDLKMFDLVVKVVFGENTD----RTSLAEYIG-VETT--KDARADRLRKIFGQKKILVIMDDIW----KEVELTDFGLS--NGLKLLFTSRFENVCTQMGV-RISIF--RVLSGIEAKTLFFRICH---L---DQDELQRIGEDIVKKCGGLPIAIVTIAKSLR-NK--KEAWKEALSNLQ------HHDQDNVHKVFEMSYKNLKEDDKAIFLLSGLFPDDFNIPVEELMMYGWG-NLFA-NV-HT-TDRANVCVENLIHANLL------TESVIGCVKMHDLVRAFVLSNFSKVK---------ER
>HanXRQr2Chr13g0618071
NETS-----LLE--EVVGRESEKEKLLNKLLQCKE-NFSVLPIVGMGGVGKTTLAKLLYNDTQVKGRFELHAWVCVSDDFD----ISKIFQAV-SKEFA-DLNQLQVALKEKLKDKRFLLVLDDVWSENFNDWENLVLPFH-ARGSKVIMTSRKEQLLKMLGF-D------NLLSSEDALSLFALHAL---G-FDSHPTLRPKGERIVEKCGRLPLALKAIGRLLR-KT-DEEKWDEVLNKIWD-S---KSV-GD----------------------------------------------------KS-ERIGYEYFEELLSRSFF-QQSP--NEE-PLFVMHDLMNDLATFVAGEFFSRDD-----RH
>HanXRQr2Chr16g0763381
--------------NLVGMERRMQDLNPCLEITK--DVRMIGIKGMGGAGKTT-------------------------E--RAFGLEKLLRDVLK-IVS-GVHEGENLMKNRLCGKEVLIVLDDV---DID-----------------------------------------------------------------------------------------------------------------------------------------------------------------------------------------------------------------------------------------------
>HanXRQr2Chr08g0347461
FET-PAQAPFTDLYSKEDIHTQKLTLKKIIGATT----QIVGINGLGGVGKTTLASEVAKAIKNQ--FADIVFIAVSRTVD----AKMIKVPAS-KG------------------EKVLIILDDVW----EELKLQDLGIPCVMNCKILLTSRSIEVCAAMNV-Q-KNI--SVLQEEEAWTLFERVVGKSE----WHDKLKEVALKIVKECGGLPLFIQALGKALK-KE--IKIWKATLRRLH-A---MDGDIYEILQ-LKLSYDHLEDVAKSLFLLCSMFPEDGNIGLKKLTHYGLA-GIFN-NP-DS-HDIVQLVVESLKSSFLL------LPAEEELFKMHDLVRDMALFVTFKGD---------KK
>HanXRQr2Chr13g0618231
SETS-----LPE--DVVGREVEKEQLLKKLLGSQD-NFSVLPIVGMGGVGKTTLARLLYNDTKVQDHFEPKAWVCVSDDFD----IFKILQDV-TKEFK-DLNQLQKALTEQFKGKRFLLVVDDVWSENYGDWENLVRPFL-APGSRIIMTTRKEQLLKQIGF-H------NVLSNEDALRLFAVHAL---G-FDSHTTLKPQGEGIVKKCGCLPLALKAIGRLLR-KT-DREEWDEVLNEIWD-VKDVENI-DKIVPALRISYHELSADLKQLFAYCSLFPKDFLFDKEELVSLWMAEGFLN-PS-KL-ERLGREYFEILLSRSFF-QHAP--NDE-SLFIMHDLMNDLATFVAGEFFLRFD-----RH
>HanXRQr2Chr04g0140401
--------------CLVGMRTRFQDLKPLLDISG--GVRMVGIWGVGGGGKTTLASSVYM--EMSQHFQGHCILENVREDTSK-GLKKLLSSLF--NVY-SVIEGKHKMKEMLCHRKVLVVLDDV---ELGQLEALAGKHN-GSGSRIIITTRDEHLLRTHRV-DH-VY--PILSNDDATQLFKRHAYNE---KEPIEDYDKFSLRAISYASGHPLSLKVLGSFLY-KN-K-NEWIS---ALEK-L---KDI-PNVMNIIKTSYDGLESYEKELFLDIACFFR-WK--ADKVVQILEASGFHP-KIG----------MKVLIQKALI-TIVD---DII---DMHDVLEEMGHYIVREEHPNNPEK---DK
>HanXRQr2Chr09g0364661
--------------KLVGMVTPVKDVVSSLEISD--DVRMIGIWGMGGGGKTTLARAVFD--SISILFEAKCFVENVREGSKGSSLKELLQSVLN-EVE-SVYDGKSLMKRMLCSRKVLLVLDDV---DTEQLEALAGKPT-KPGSRIITTTRDKQVLKAHQV-NFFIH--DVLSHEEAICLFSRYAFGR---ETPNQGYDELSRMVVRYANGLPTT----------------------------------------RKLRISY-----------------------------------------------------------------------------------------------PN---------
>HanXRQr2Chr17g0806051
-----------------GLDRDAELIRDKLV-Q-K-KLDVISIVGMGGIGKTTLATKVYNDGYVKHHFYVRVWVTVSQIYDKRAVLAQILESIHRDKAS--DLRIHEVI--------------------LETWDELKLFFP-NTGSRILLTSRLTEVASMQN------------------------------------------------------------------------------QMDS-F--IT------------------------------------------------------------------------------------------------------------------------
>HanXRQr2Chr08g0320221
--------------DLIGMETRLRDLKLMLEISG--GVRMVGIWGVGGGGKTTLASAAYM--EISHLFEACCLLENIREESSK-GLKKLLSLVL--VVR-SEIEGRSMIKRRLCHKRVLVVLDDV---DLEQLEALAGSHD-GEGSRIIITTRDKHLL-SSRA-HTNIY--EVLSHHEAIKLFNRHAYHK---DKPLEDYEKLSLRVVSYAGGLPLALKVLGSFLY-KD-K-DEWKS---TLAK-L---KSI-EKVMERLKISYDGLEPYQKDLFLDVACFMRLLS--MDRAMMVFDACNFYP-VIG----------LKVLEQKSLI-KVTEG--GKF---EMHDLIEEMAHYIVRGEHPNNPEK---EV
>HanXRQr2Chr13g0618141
NETS-----LPE--DVVGREVETKKLLNQLLVSKE-NFSILPIVGLGGVGKTTLARILYNDTRVKDHFELMAWVCVSDEFD----VFKIFECV-AKQFK-DVNQLQIALREQFKDKRFLLVLDDVWNQNYDDWEILVRPFH-AAGSRVIMTTRQQDLLKKIGF-N------HVLSHEDALSLLALHAL---D-FDSHETLKPQAKGIVKKCGGLPLALKAIGRLLR-KT-EGEEWDDVLKKIWD-L---ENA-DAIVPALRLSYHDLPADLKRLFAYCSLFPKDFMFDKEELILLWIAEGYLN-ES-KS-ERLGHEYFEKLLSRSFF-QPAP--SGE-PFFVMHDLMNDLATFVAGEYFLRFD-----RH
>HanXRQr2Chr01g0042051
TSSL-----ILDS-KILGRDEEVEMVTRTICNNGE--ILVYGIWGMGGLGKTTLAQLVYNHERVDQYFDLRCWVYVSQNFQ----VNEIIESV-DQ-----LDTLQASLRNKLVGRKFLIVLDDVWAEEEGKWKTLSGTLS-AEGSIVVMTTRLETTCRMMAK-G------ELLSEENSWLLFKKHAF--AQ-GDDIRKLEPIGREIVVKCNGLPLAVKTLGSLMW-KS-SSNDWQRVKDNIWN-L----QE-NNVLPALKLSYDNLAPHIKRCFSYFCLFPKGYELKKDELILLWVANGFIL-PREN----IGEESFNCLVWKSLF-Q----VDGY-DRCKMHDLVHDMARHVMKHDCLVIEPA---LH
>HanXRQr2Chr01g0043941
TSSL-----IH-S-LVFGRNDEMELAIEKICNSSE--IRVYGIWGMGGVGKTTLAQLIYNHERVKQYFELKCWVYVSENFQ----VKEIIASI-DH-----LDVLQESLQNKLRGKKFLIVLDDVWIEEKAKWDEVSKTLS-AEESIVVMTTRYDTTSRMTAK-R------ELLSEVYSWLLFKKFAF--AE-GDDISKLEPIGREMVEKCKGLPLAVKTLGSLMW-KR-SISDWQRVKCILWE-L----QE-SKVLPALKLSYDNLLPHLKRCFAYCCMFPKGYYMEKDVVIQSWVANDFIP-PRG-----LGEEIFNFLVWRSFF-QVDK-NNN----FKMHDLMHDMAQHVMGDDFLVIESG---LH
>HanXRQr2Chr08g0320231
--------------NLVGIEARLRDLKSKLNISD--GVRIVGIWGVGGGGKTTLASAAYA--ELSHQFEAHCLLQNIREESNK-GLEKLLSIVL-IVVG-SELEGRSMIERKLRSKRVLVVLDDV---DVKQLEKLAGAHD-GEGSRIIITTRDEHLL-TRHA-DE-VY--EVLSHDEAMELFRRHAYRK---DKPIEDYEMLSEEVVSYAGGLPLALEVLCSFLY-KN-K-DEWKC---ALAR-L---KDI-DEVIKRLKISYDGLTAAEKVLFLDIACCFK-GY--KDVAMEVLDACDLHP-GIG----------ITVLVQKSLI-KVNSD--DEF---EMHDLIEEMAHCIVRGEHPNNPEK---EV
>HanXRQr2Chr03g0103821
--------------SLVGLYARAEQMNLSQFASD--KVHTIGICGIGGIGKTSVAKAIYN--LMYKHFEACSFCEDVNDVVNR-GLVYLLDDILK-KIP-SVGEGVCIMKRRMKGKKIFIVLDDV---NQNQFEALAGNPD-NPGSLIVVTSRDRQLLKANHV-EH-VY--EILNDDEARELFNKYAFKG---EHPPDEFIECTNGILDYVNGHPLALKTIGSSLF-KT-L-HEWER---EIDN-L---QHS-ALIHQVLRVSYNGLDADQKNIFLDIACFFRGEK--KDYVLKILDVCESSF-STN----------LRVLVDKSLI-SICGD------RIQMHNLVQQMGRQIIR-EESEEPAK---LA
>HanXRQr2Chr02g0069941
SLGLL--VPLPKGI--VGFDEPLNKLKAKILECDDSEMNVVVVSGVGGDGKTTLVKMLCNDHEIQANFENIFFVTVSEEFD----YKVSFNPSHFGKFQ--STEDAKNELENFVLGPILLVLDDVW------RESDIKNFE--KGYKLLVTSRMVFTKY-------DVF--KFLSDEDAKILFCRSAKP----TID----KNLINQMVKCCKKHPLTLSVVGGSLD-KN--EVLWRSMLKSLSQG-----QSLDKILNRLERSFETL-DKFKQCFLDFGLFLEDHRIPASAILDMWVHEGIDT-LA-KI-ELNLVNVLARREDPYAP------VNYEQQFVTQHDLLRQLAINLSSKLPVAKRRR---AR
>HanXRQr2Chr09g0364151
--------------NLVGMEARVKSVVSSLELSD--DVRMIGIKGIGGGGKTTLARAVFS--HMSIWFEGKSFVENVREVSKGSGLMELLKDVLG-DVT-SVYEGKIMMKKMMGSRKVLIVLDDV---DINQLEALAGDHN-KSGSRIIITTRDEQVLKAHQV-NF-IH--DVLSDEEAICLFSRCAFGR---EIPNQGYEELSGKVVQYASGLPLTIKVLGSFLR-RS-E-HEWVD---TLER-L---KTI-LEIVKSLELSYDGLEADYKEIFLDIACILEGET--KEKAIRILESCGFRA-RIA----------LRVLQMKSLM-TISDV--G-R--LVLQHHIKEMGMNIVRRLHPNEPRR---LK
>HanXRQr2Chr13g0610811
FQSS-----VVDP-SIVGRQADKEALLQQLLLCDR-NYSIVPIVGMGGVGKTTLARLLYNEKKVQNHFELKVWVCISDEFD----IFVRFIAF-GEEHT-NFNKLQEALRDHLTRKKFLLVLDDVWSESREDWETLVRPFY-SPGSKIIITTRKDNLLKNLGF-H------PLLSYDDALSLFAVHAL---G-FDSHLSLKPHGEGIVKKCNGLPLALIALGTSLR-KEDE-DSWKEVLEEIWK-L---PVE-DEIIPALRLSYHDLSGPLKQLFAYCSLFPKDFLFNKEELVILWMAEGFLH-QP-DS-EELGHEFFDELLSRSFF-QHAP--NNE-SLFVMHDLMNDLATSVSTEFFLRLD-----RH
>HanXRQr2Chr13g0616861
SETS-----LPE--DVVGREVEKEQLLKKLLGSQD-NFSVIPIVGMGGVGKTTLARLLYNDPKVQDHFEPKAWVCVSDDFD----IFKILQDV-TNKFK-DLNQLQKALTEQFKEKRFLLVVDDVWSENYGDWENLVRPFL-APGSRIIMTTRKGQLLKQIGF-H------NVLSSEDALRLFAVNAL---G-FDSHTTLKPQGEGIVKKCGCLPLALKAIGRLLR-KT-DREDWDE------------------IVPALRISYHELSADLKQLFAYCSLFPKDFLFDKAGLVSLWMAEGFLN-PS-KS-ERLGREYFEILLSRSFF-QHAP--NDE-SLFIMHDLMNDLATFVAGECFLRFD-----RH
>HanXRQr2Chr13g0611511
FQSS-----VVNP-RIVGRQAEKDALVQQLLLCDQ-NYSIVPIIGIGGVGKTTLAGLLYNDVQVNNHFELKAWICISDDFD----ISVRFIAF-GREHE-NFNKLQEAIRDHLTQKRFLLVLDDVWSESREDWETLVRPFY-SPGSKIVVTTRKNILLKKLGY-N------SLLSDDDALSLFALHAL---G-FDSHLSLKPHGEGIVKKCKKLPLALIALGTSLR-RKDE-DSWKGVLEEIWT-S---PVE-GEVIPALRLSYHDLLAPLKRLFAYCSLFPKDFLFDKEELVLLWMAEGFLQ-QA-DS-EELGRKFFEELLSRSFF-QHAP--NNE-SLFVMHDLMNDLATSVATEFYFRLD-----RH
>HanXRQr2Chr01g0042461
TSSL-----ILDS-KILGRDEEVEMVTRTICNNGE--ILVYGIWGMGGLGKTTLAQLVYNHERVDQYFDLRCWVYVSQNFQ----VNEIIESV-DQ-----LDTLQASLRNKLVGRKFLIVLDDVWAEEEGKWKTLSGTLS-AEGSIVVMTTRLETTCRMMAK-G------ELLSEENSWLLFKKHAF--AQ-GDDIRKLEPIGREIVVKCNGLPLAVKTLGSLMW-KS-SSNDWQRVKDNIWN-L----QE-NNVLPALKLSYDNLAPHIKRCFSYFCLFPKGYELKKDELILLWVANGFIL-PREN----IGEESFNCLVWKSLF-Q----VDGY-DRCKMHDLVHDMARHVMKHDCLVIEPA---LH
>HanXRQr2Chr09g0363971
--------------KLIGMETRVKEVLSNIEASD--DVHVIGIKGIGGGGKTTLARAVFN--YISIWYEGKSFVENVREASKGSGLKKLLKDVLN-DIT-SVYEGEMMMKKMLGSRKVLVVLDDV---DIEQLEALAGEHS-KSGSTIIITTRDEHVLVAHQV-KS-IL--DVLSHEEGIRLFSKYAFGR---EIQSKG----------------------------------------------M---KSS-K--------------------------------------------------------------------------------------------------------------------
>HanXRQr2Chr09g0364021
---------------------------------------MIGIWGMGGGGKTTLARAVYV--HISTYFDCKSFIENVSEASKKFGLKELLSDVLY-YVK-SVSDGKNLMKKILPSRKVLVVLDDV---DIEQLEALAGGPN-TPGSKIIITTRDTHVLVAHHV-KF-IY---------------------------------------------------------------------------------------------------------------------------------------------------------------------------------------------------------
>HanXRQr2Chr09g0366101
--------------HLTGMETRAEVISSWLKDEQS-NTNILAICGMGGSGKTTMAQYIYN--SHKQNFESNSFLEEIGKYYK-CGPIGLLRDVLG-MIS-VASEGTRKIENALQMKRALIVLDDI---DPDELNTLLGTNL-PTECKIIITTRLLDIQAWFRS-RCWVH--KLLNDLESLELLSWHAFGS---KTPMEGFKELAMQLSKYCAGNPLALKVLGSSLY-NN-MTEIWRSMT-ALIS-L---KGD-SKIQGVLQKSFDSLPASHKELFLHIACFFVGED--EEDVISILED-DLHA-KSG----------IVTLINRCLL-TVSP--GG---ELMMHQLLQDMGKKIVCEES-KDPVR---LA
>HanXRQr2Chr12g0536851
---------AEE--VVVGFDDEIETLLDQLTGT-K-QFQIISMIGMAGLGKTTLAKTLYNHELVEYMFDFRAWTCVSQSYQKKDLLLSILISFIGFEMS--EQQLGERLYRKLKGCKYLVVLDDIW--DCRVWNDLKMYFP-KTGSRVLFTSRDIDVSLHVQS----AH--VLRNEVESWAIFEKKVF-RMG-ICPM-GFEEPGKVINRKCEGLPLAIVIAAGLL--NNLSVTWWEHIAASLRS-F--MLSD-RQ-IDSLALSYNHLPPHLRPCFLFFGAFPEDYEVPVTKLIWLWIAQGFIH-ETGRM-EDVAGDFLMNLIKRSLL-MTPRI-DGHIKTCRIHDLLHDFCLRKAEEENFLSNNY-----
>HanXRQr2Chr04g0143921
------------------MEPRLQDLEKSLDISN--EVRMIGIKGMGGAGKTTLARAVFD--RISVHFEAKSFVENVREVSNAYGLLSLLSDLLN-NVG-SVHDGKNMLKTKLRGRKVLVVLDDV---HKEQLEALAGDLN-KHGSRIIITTRDEQVLIAHRV-ER-IC--DVLSHEEAIGLFSSR-----------------------------------------------------------------------------YEELEK---------------WS--K---------------------------------------------------------------------------------
>HanXRQr2Chr16g0739411
YKIS-----LLDT-CIVGRQEEIKELLAKLF-CTQ-NFSIVPIVGMGGLGKTTLARILYDDAEVKKHFELKAWVSVSDQFD----IFNILQSV-KNEFT-DQNLLQVALKNQLKDKRFLIVLDDVWSESHEDWQTLVSPFK-AAGSKIIMTTRKVQLLTKLGY-V------HLLSHDDAVSLFAQHAL---G-FDSHPVLKQYGEGIVEKCDGLPLALTVLGRLLR-KN-EEEEWKELLNEIWR-L---GK-----------------------------------------------------------------------------------------------------------------------
>HanXRQr2Chr08g0327461
ESDG-----YAPK-TIF--KKDVEKLVKQLTSNSK-PLQIILVFGEVGTGKTAHVKTIYNKLEVKNKFPCHAFVILTTKCSIRYLMITILQQVTSDKLK--DEDLMVKLNEFLKGQKYLIVVIDVK--SSGLLKQLKDVLP-NNGSRVVITTPDEEVASFPDA-TTHYH---FLDMEDGLKFFIKKVWGVKG-----EDLKNK---IAERCKGTPLRIIMLAGLLS-RKMMYEDWLSVFE-------------QDSFDILAFCYNDLTPHVKLCFLYLGLFRKGFEIPVRRLFRLWLAEGYVK-PS-EG-EDIVEGYLEELVKRNMV-EITKR-DGTPKRCRMIGVLYDIFMPKGVEIGLFHLHQFGVRR
>HanXRQr2Chr13g0616581
SETS-----LPE--HVVGREVEKEQLLKKLLGSED-NFSVLPIVGMGGVGKTTLARLLYNDTKVQDHFEPKAWVCVSDDFD----IFKILQDV-TQKFK-DLNQLQKALTEQFKDKRFLLVVDDVWSENYGDWENLVRPFL-APGSRIIMTTRKEQLLKQIGF-H------NVLSNEDALRLLAIHAL---G-FDSHTTLKPQGEGIVKKCGRLPLALKAIGRLLR-KT-DREDWDDVLNEIWD-VKDVENS-DKIVPALRISYHELSADLKQLFAYCSLFPKDFLFDKEELVSLWMAEGFLN-PS-KS-ERLGREYFEILLSRSFF-QHAP--NDE-SLFIMHDLMNDLATFVAGEFFLRFD-----RH
>HanXRQr2Chr10g0441151
--------------KLVGIEDNVADIESWLQDPSP-NAVFLFIHGMGGIGKTTISKCIFN--SNYREYDGSCFLADIHESSN-NGLLRLLSNLLR-EVIWNLDEGTIKVRNALCNKKVLLVLDDI---TRQQLTALLGPQQ-YPGSKVIVTTRDKGLLSFFEV-NPKVH--AILGPNDSNKLFSLYAFQR---DHPIEPYMIQSEHVVHHCRGHPLALKVLGSFL--GK-TIDVWED---AMRK-L---EAI-PKIQKVLQLSYDTLETNDQDLFLHIACFFVGED--KEFIVKLLGECDLYP-IVG----------IQNLMDRCLL-YIENG------RVMMHQLIKEMGQEVVRKESPRDPGK---LA
>HanXRQr2Chr01g0043931
TSSL-----IHDS-TIFGRDKEIEKVIETICDNGE--IRVYGIWGMGGVGKTTLAQLVYNHERVNQYFELKCWVYVSEKFQ----VQDIIESI-NR-----LDVLQKSLQNKLRGKKFIVVLDDVWIEEKAKWDELSKTLS-AEESIVVMTTRSQTTSRMMAK-L------TLLSEGDSWLLFKKLAF--AQ-GDDMSQLEPIGREIVNKCKGLPLAVKTLGTLMW-KR-SASEWQLMKDNIWE-L----EK-TKVLPALKFSYDNLPPHLKRCFAYCSMFPKGYILTKDALIRLWVSNGFIP-PKG-----LGEEVFNCLVWRSFF-IVKE-FEEDL--YLIHDLMHDMAQHVMGDDCLAIESG---LH
>HanXRQr2Chr04g0140031
--------------DLVGMTTRVQYLKSQLEISD--GVRMVGIWGVGGGGKTTLASSLYM--GISSYFEGHHIIENVREETSK-GLKKLLSAFS--KVH-SIDLGKTMIKSMLCCRKVLLVLDDV---DLSQLEALAGSHS-GSGSRVLITTRDAHLLRTHKV-DE-VC--HVLSDDEAMQLFNKHAYNK---KEPVEDYETLSLRVVSYAAGLPLALKVLGSFLF-KD-T-KAWMS---TLDR-L---KDI-TEIVDKLKISYDGLKVVEKVLFLDIACFFR-CK--KDIAMEILEACDLHP-EIG----------IEVLRQKALI-NIVD---GTL---DMHDLVQEMGHYIVRGKHPNNPNK---DQ
>HanXRQr2Chr13g0616101
SETS-----LPE--DVVGREVEKEQLLKKLLGSQD-NFSVLPIVGMGGVGKTTLARLLYNDTKVQRHFEPKAWVCVSDDFD----IFKILQDV-TKEFK-DLNQLQKALTEQLKDKRFLLVVDDVWSENYGDWENLVRPFL-APGSRIIMTTRKNRLLKQIGL-H------NVLSNEDALRLFAIHAL---G-FDSHTTLKPQGEGIVKKCGCLPLALKAIGRLLR-KT-DREDWDEVLNEIWD-VKDVENS-DKIVPALRISYHELSADLKQLFAYCSLFPKDFLFDKEELVSLWMAEGFLN-PS-KS-ERLGRECFDILLSRSFF-QHAP--NDE-SLFIMHDLMSDLATFVAGEFFLRFD-----RH
>HanXRQr2Chr02g0072691
KELS-----ELEFMDVIGDGGRSNSIDERVVWEMQPKLGIACVSGDSGIGKTELLLEFA--YRFHQRYKMVLWIGESRYIRQN--YLNLEVDVGIKSFEEHEEYAIARIRKELRDIPFLVIIDNLESED----KHVIDLLP-GGETHVLISTRLPR--------E-------LLSGVEAMSLLQGNV--NDR-PLSVSEIVALRTI-EEKLGRLTLGLAIVGAVLS---TPSRLLDTINRPSSG--REIESRRKNLLQLIDVCFS-L--ATRMVLAWFAPGPTAKQ-EKHHRTRLWRKSSLYN----KS-ETACSVLLR------FI-------DG---HIRFNQLVKLYARKRS-------------VT
>HanXRQr2Chr01g0045011
TSSV-----IHDT-VIMGRNEERDMVIGDICNNGE--VRVYGIWGMGGLGKTTLIQLVYNHETVNQYFDLKCWVYVSENFQ----VKDIIESI-DQ-----LQTLQESLQSKLRGRKFLIVLDDVWAEEKAKWEELSKTLS-AEESIVVMTTRLQTTTRMMAK-P------ELLSEEGAWLLFKKLAF--AQ-GGDTSELELIGRGIVEKCKGLPLAVKTLGSLMW-KS-STHYWQHVKDNLWE-F----EE-INMLPALKLSYDNLLPHLKRCFAYCCLFPKGYPITKGELTMLWVANGFIP-AKR-----LGEEIFNCLVWRSFF-SVKA-QHD---EYVMHDLMHDMARHVMGDDCLVIEPG---LH
>HanXRQr2Chr01g0044001
TSSL-----IH-S-IIVGRTDDMNLVTGKICNNDA--IRVYCIWGMGGVGKTTLAKLVYNHESVNQYFKLKFWKSVSKKFQ----VKEIIESI-DQ-----LDMLQESLQSKLRGNKFLIVLDDVWIEEKTQWDQLSETLS-AEGSIVMITTQSQTTCQMITK-P------ELLSEEDSLLLFKKLAF--EE-GDDISELEPIGRDIVEKCKGLPLAVKTLGGLMW-KS-SAGDWRRVRDNIWE-L----QE-NNNLPALKLCYDNLLPHVKRCFVCCCLFPKGYNMEKDVLIPLWMSNGLIP-PRG-----LGEEILNCLVWKSFF-KTKE-LSGA--RYIIHDLMHDMARHVMGDDCLVIEPD---LH
>HanXRQr2Chr09g0364011
------------------------------------------IKGIGGGGKTTLARAVFN--YISIWYEGKSFVENVREASKGSGLKKLLKDVLN-DIT-SVYEGEMMMKKMLGSRKVLIVLDDV---DIEQLEALAGENT-KPGSTIIITTRDEHVLVAHRV-KS-IH--DVLSHEEGIRLFSKYAFGR---EIPIEGYEELSRKVVHYAAGLPLTIKVLGSSLC-KT-E-CEWSD---AIER-L---KTI-KQTLKRLELSFIGLEHDHKEVFLEVACILKGET--TDKAIRILESCGFHA-RFA----------LKVLEQKSLM-TVSDY--G-C--IHMHDRLEEMGRNIVRRLHPREPQR---IR
>HanXRQr2Chr13g0610251
LHTC-----AANP-TTVGRTAEKAEFVQKLLVSDQ-NFSIVPIVGMAGVGKTNLANFLYNEKQVQNHFAPMAWVQVSGEFD----IIRIFEAV-GKAPR-NFNKLQEVLKDKLIGKRFLLVLDDVWSESHRDWETLVGPFY-APGSKIVITTEKDKLLKNLGY-K------PLLPYDDALSLFALHAL---G-FDS------------------------------------------------------------------------------------------------------------------------------------------------------------------------------
>HanXRQr2Chr13g0613191
YQTS-----MVDT-SIVGREKEKKELLVKLL-CDK-NFSIVPIVGMGGLGKTTLAKLLYDDEKVKKHFEVMAWVCVSDQFD----IFNILQSV-NKEFA-DLNLLQVALRNQLKEKRFLIVLDDVWSESYEEWETLVSPFH-APKNKIIMTTRKMQLLKKLGC-D------DLLSDDDAMSLFAQHAL---G-FDLHPILRPYGEGIVKKCDNLPLALRVLGRLLR-KTKEEDEWKQLLNDIWE-L---GKG-DEIIPALRLSYLDLSACLKQLFAYCSLFPKDYVFDKDDLIILWMAEGFLN-QS-KS-ESLGLEYFEELLSRSFF-QYAP--NDS-SLFVMHDLHNDLAISVAGEFFLRLD-----RH
>HanXRQr2Chr13g0615131
NETS-----LPDG-SVVGRESEIEKLLNKLLGSKE-NFSVLPIVGMGGVGKTTLARVLYNDPQVKGHFNLKAWVCVSDDFD----IFKIFQAV-SKEFE-DLNQLQMDLIKQLQDKRFLLVLDDVWHENDDDWEKLVRSFH-AHGSRIIMTTRKEELLIKLGF-N------HLLSHEDALSLFALHAL---G-FDSHTTLKPLGEAIVKKCAGLPLALKAIGTLLK-RT-NEEDWEDVFNEIWN-L---ENS-DKIVPALRLSYHDLSSNLKQLFAYCSLFPKGFLFDEENLVLMWMAEGFFN-QS-KS-ERLGHEYFEVLLSRSFF-QHAP--NDE-SLFMMHDLMNDLSTFVAGELFLRFE-----RH
>HanXRQr2Chr13g0606761
LQTS-----VVDA-SIVGRQVEEEALVRQLL-CDQ-NFSIVPIVGMGGVGKTTLATLLYNNQQVTDHFELKAWVCVSDDFD----SFGIFESV-AKKFE-DFNLLQVALRDQLRGKRFLLVLDDVWSESYEDWKTLVGPFH-APGSKVVITTRKEQLLNKLGY-N------HLLSHDDAMSLFALNAL---G-FNSHLSLKPYGEGIVKKCDGLPLALISLGRSLR-KQDE-ESWREVLEEIWM-S---K-D-DAIVPALKLSYRDLSAHLKQLFAYCSLFPKDFMFDKEELILLWAAEGFLH-QS-DS-KELGHDCFDELLSRSFF-QLAP--NNQ-SLFVMHDLMNDLAASVASEFFVRLE-----RH
>HanXRQr2Chr13g0618691
NETS-----LLE--CVVGREREKEKLLNKLLGSKE-NFSIIPIVGMGGVGKTTLARLLYNDTKVQGHFQLHVWICISDDFD----IFKIFQAV-SKEFE-DLNQLQQALTEQFKDKRFLLVLDDVWTENYDHWEKLVRPLY-APGSRVIMTTRKIELLKMLGF-D------DLLSSEDALSLFAMHAL---G-FDSYPTLREKGEAIVKKCGTLPLALKAIGRLLR-KK-TPEKWDDVLNKIWD-S---KYV-GDIFPALMLSYHDLSANLKRLFAYCSLFPKDFLYNKEELVLLWMAEGFLN-QS-KS-EDFGQDDFEALLSRSFF-QHAP--NDE-TLYVMHDLMNDLATFVAKDFFLRFE-----RH
>HanXRQr2Chr13g0615911
NETS-----LLE--DVVGREGEKKRLLNQLLVSKE-NFSILPIVGLGGVGKTTLARILYNDTRVTDHFELMAWVCVSDEFD----VFKIFECV-AKQFK-DVNQLQIALREQFKDKRFLLVLDDVWNQNYDDWEILVRPFH-AAGSRVIMTTRQQDLLKKIGF-N------HVLSNEDALSLLALHAL---D-LDSHETLKPQAKGFVKKCGGLPLALKAIGRLLR-KT-EGEEWDDVLKKIWD-L---ENA-DAIVPALRLSYHDLPADLKRLFAYCSLFPKDFVFDKEELILLWIAEGYLN-ES-KS-ERLGHEYFEKLLSRSFF-QPAP--SGE-PFFVMHDLMNDLATFVAGEYFLRFD-----RH
>HanXRQr2Chr17g0802631
SSN-STLVHDDDG--TILKSSRDLIFNNALTSKA----RMMALSGMAGVGKTTMMEQLVKAVEDKKTFEWIVKVTIGKNHN----PVDIAERIG-SEKD--KDTRADRLKERFGKKKILIILDDVW----EKINLKDIGLS-SNGFKLLLTSREEDICTQMDI-ETLIF--KILKDEEAKKLFWKTVRLG-S--IEQVDLHQIGEEILKICGGLPLAITTIASTLR-KE--KFEWEDALSRLQ------NKKDD-IKEIFKISFKNLKDDLKAIFLLSGLFPEDSNIQKEDLLRYGWG-NFYQ-SV-RT-AGRVNTCVNKLIRSNLL------IKSCEGSVKMHDLVRDFVLSEFSVVK---------ER
>HanXRQr2Chr04g0143671
------------------MEPRLKDLEKYLDISN--DVRMIGIKGMGGAGKTTLARAVFD--RLSAHFEAKSFVENVREVSKASGWLSLLSDLLN-NVR-GVHEGTNMLKTKLRGRKVMVILDDV---HQEQLEALAGDLN-NPGSRIIITTRDEQVLIAHRV-KW-IH--DVLSDEEAIGLFCKHAFGK---DLPIQEYETESLQVIRYAAGLPLTIKVLGSFLC-KD-K-HEWID---ALAR-L---KRI-KETLEKLELSYESLEDDYKEIFLDVACILKGWD--KNKAIRMLESCGFQA-ITG----------LRVLGQRSLI-TFN--YGFLY--LSMHNHIEEMGKNIVRRLHPDEPNK---IS
>HanXRQr2Chr02g0077391
--------------NITGMATRYKEIKSWL--DER-NLEFLAIYGMGGSGKTTLAKHIFN--LNRRTFEYVSFIEDIGTRCK-NDLLQLLKDILG-KIS-GVSRGTCMIGDALQMNRTLIVLDDI---EPTQLVALLGTGK-NAQSKIIITTRE-NTDNWFHL-R----------------------------------------------------------------------------------------SRCQKRMI-------------------------------------------------------------------------------------------------------------
>HanXRQr2Chr09g0365261
--------------KLVGMETRVKNVVSSLETFD--DVRMVGIKGMGGGGKTTLARAVFN--HISTLFEGKSFVENVREVSKGFGLKELLSDVLN-VEK-GISNLENMMKTMMRSRKVLVVLDDV---DVEQLEALAGELT-KPGSRIIITTRDQQVLVAHEV-KC-IH--HVLSYEEAICLFSRYAFKT---EIPKQGYENLSRKVVRYADGLPLTIKVLGSHLC-RN-E-LEWAD---AIER-L---KTI-DKTLKRLELSYNGLENDQKEIFLDVICILKGEE--KDISIRILESCGFNA-QIG----------LRVLEQKSL--------------------------------------------
>HanXRQr2Chr06g0275051
--------------ALIGIESHVDTLYSLLSISH--EVRMIGIFGIEGIGKTTIAQTLFK--RIAYMFEGSSFVNNVRDNSCT--ICLLLKDILR-MIN-DPVYGANMIQHRFKYKKVLLVLDDV---AFEQLEYLADTHE-GPGSRIIITTRDEHLLSSGYY----KY--KPLLMDQAVELFSWHAFRK---NSPPDEFKDLSNRAICFTGGVPLALKVLGCFFL-RK-NTSVWES---ALAR-L---ANI-CDIIEKLK-------------------------------------------------------------------------------------------------------------
>HanXRQr2Chr13g0617451
NETS-----LLE--EVVGRESEKEKLLNKLLQSKE-SFSILPIVGMGGVGKTTLARFLYNDTQVKGRFELHAWVCVSDDFD----ISKIFQAV-SKEFA-DLNQLQVALKEKLKDKRFLLVLDDVWSENFNDWENLVLPFH-ARGSKVIMTSRKEQLLKMLGF-D------NLLSSEDALSLFALHAL---G-FDSHPTLGPKGERIVEKCGRLPLALKAIGRLLR-KT-DEEKWDEVLNKIWD-S---KSV-GDIFPALMLSYHELSANLKRLFAYCSLFPKDFLFDKKELVLLWLAEGFLN-KS-KS-ECLGYEYFEELLSRSFF-QQSP--NEE-PLFVMHDLMNDLATFVAGKFFSRDD-----RH
>HanXRQr2Chr11g0490201
LST-TPTTSVPNG--ANNLVSRDLLFNDALKFTQ----NMIALCGMGGVGKTTLMEQLKKTVEDSKMFDWVVKVVLGENPN----PISLAEYIR-SETT--RDARADRLRKVFGQKKILIIMDDVW----KEVDLKDIGLA-NNGFKLLFTSRFEYVCTQMGV-KTSII--RVLSDAEAETFFFGIVGPFIL---DDLELQKVGEDIVKKCGGLPIALKTIANNLR-DV--KDAWKEALSNLQ------RHDQDDVHKVFEMSYNNLKEDDKALFILCGLFPDDFDIHIEDLIRYGWG-QLFS-KV-PT-AQRTNICVNRLIRANLL------TKSLLGCVKMHDLVRAFVLSNFSKVK---------ER
>HanXRQr2Chr15g0705121
--------------HLTGMDTRAEDINLWMKDKQD--AQVLAICGPAGSGKTTLAKYIYD--TNLLKFESSSFLEDIGKICE-CGLCALLSDILE-ELD--VNSYKSQIENALRKKRVLIVLDDV---KEEQVEALLGMEE-NTESKIIITSRLPDIQTLFRS-RCKEH--KLLNEHESLALLSWYAFGS---KIPMEGFKELALKAAHYCAGNPLALKLLG-SLF-TN--IEYW---M-TLNL-L---ERE-YRIEGILRMSFEYLPITYRELFLHIACFFIGED--EDYVVKILEP-DYCA-TAG----------IVTLINRCLL-TVSP--SK---KLMMHGLFIEMARRMVLDESPTNPAK---LA
>HanXRQr2Chr09g0364031
---------------------------------------MIGIKGMGGGGKTTLPRAVFD--HISNWFDGKSFVGNVKEDSKRSGLRKPLKNVLN-DVA-GVSDVKSKMKKYMGSKKVLIVLDDV---DIGQLEALAGEPT-KQGSRIIITTRDD-----------------------------------------------------------------------------------------------------------------------------------------------------------------------------------------------------------------------
>HanXRQr2Chr13g0617081
NETS-----LLE--DVIGRENEKEKLLNKLLQSKE-NFSVLPIVGMGGVGKTTLARLLYNDTKVKGRFELHAWVCVSDDFD----ISKIFQAV-SKEFA-DLNQLQVALKEKLKEKRFLLVLDDVWHENFNDWETLVLPFH-ARGSKVIMTSRKEQLLKMLGF-D------NLLSSEDALSLFALHAL---G-FDSHPTLRPKGKRIVEKCGRLPLALKAIGRLLR-HT-DEEKWDEVLNKIWD-S---KSV-GDIFPALMLSYHELSSNLKRLFAYCSLFPKDFLFDKKELVLLWLAEGFLY-KS-NS-ERLGYEYFEELLSRSFF-QQSP--NEE-QLFVMHDLMNDLATFVAGEFFSRDD-----RH
>HanXRQr2Chr11g0479231
------AVSL-----VQGAASNMKRLLEILNKN-----RRIAVWGEGGIGKTALIMNLNNELCISSTNDLVIWVQVSRSSD----LSTIAKRIHLAGDT--TNSIASRILQ--LRRKILLILDDVW----EKIDLDAVGIP--PFCKILLTTRSRDVCRHMAV-D-FSF--QVMSEEDSWNLFAESVGA----VVHSDGIESLARKMAASCHGLPLAIKTLGNSMR-VS-QVELWENACLRWQSS-----SPFNNVYQHLALSYHSLPKDLKQCFLYCSLYPESVSINVGELIQCWVSDGLII-GN-QT-EQYGIALVERLKNLGLL------DHDAVGTVKLHGIVRELAIRLSKSEELF-GFQ-----
>HanXRQr2Chr01g0043771
TSSF-----MDDS-IVFGRDEEMEMVTKAICDDGE--VPVYSIWGMGGLGKTTLAQLVYNHERVKQCFELKCWIYVSEKFQ----VKEIITSL-EP-----LDVLQESLQNKLGGKKFLVVLDDVWVEEKSMWEELRKTLR-ADGSIVVMTTRSQASSQMFSK-P------KLLSGDDSWLLFKKYAF--AQ-RNDISELEPIGREIVEKCKGLPLAVKTLGSLMW-KS-STSDWLHVKDNIWD-L----DE-VKVVPALKLSYDKLLPHLKRCFAYCCLFPKGCEMEKDVVIWLWVVNGFIP-PRG-----LGEEILNCLVWRSFL-QVAK-WSGI---YKMHDLMHDMAHDVMGHDCLVIEGA---LH
>HanXRQr2Chr13g0618711
NETS-----LPE--YVVGREGEKKRLLNLLLGCTE-KFSIIPIVGMGGVGKTTLARLLYNDPQVKDHFQLKAWVCISDDFD----VFKIFQDV-NTESK-DLNQLQKALTEQFKDKRFLLVLDDVWSENYENWEKLVLPFH-APGSKIIMTTRKKELLRILGF-D------HLLSPEDALSLFAFHAL---G-FDSYPTLREKGEAIVKKCGTLPLALKAIGRLLR-KT-TPEKWDDVLSQIWD-T---EYV-GDIFPALMLSYHDLSANLKRLFAYCSLFPKDFLFNKAELVLLWMAEGFLS-QS-KA-----QEDFEALLSRSFF-QQAP--NDE-NLYVMHDLMNDLATFVAKECFLRFE-----CH
>HanXRQr2Chr11g0499101
TSSR-----ILDS-NILGRDEEVEMVTRTICNNGE--IRVYGIWGMGGMGKTTLAQLVYNHKRVDQYFDLKCWVYVSENFQ----VNEIIESI-DQ-----LDTLQEDLQDKLKGIKFLIVLDDVWAEEEGKWKTLSGTLS-------------------------------------------------------------------------------------------------------------------------------------------------------------------------------------------------------------------------------------
>HanXRQr2Chr13g0618721
NETS-----LLE--DVVGREGEKKRLLKKLLGSKE-NFSIVPIVGMGGVGKTTLARMLYNDTQVKDHFQLKAWVCVSDDFD----VFKIFQDV-SKEFE-NLNQLQVALTEQLKDKRFLLVLDDVWTENYDHWENLARPLK-APGSRVIMTTRKKELLKTLGF-G------HLLSSEDALSLFALHAL---G-FDPYPNLREKGEAIVKKCGTLPLALKSIGRLLR-KT-TPEKWDDVLSQLWD-S---KYV-GD---------------------------KDFLFNKADLVLLWMGEGFLS-QS-KS-EDFGKEDFEALLSRSFL-QHAP--NDE-SLYVMHDLMNDLATFVAEDFVLRFE-----RH
>HanXRQr2Chr13g0617801
NETS-----LPDG-SVIGREVEKEKLLNKLLGSKE-NFSIVPIVGMGGVGKTTLARILYNHTKVQSHFELHVWICVSDDFD----VFKIFQDV-SKNFE-NLNQLHMALTNQLKNKRFLLVLDDVWHENENDWENLVRPFH-APGSRIIMTTRKEELLKNLHF-G------HLLSHEDALSLFALHAL---G-FNSHTTLKPHGEGIVKKCAGLPLALKAIGRLLG-RT-NVEDWEDVLNEIWN-L---ENS-DKIVPALRLSYHDLSADLKQLFAYCSLFPKDYLFDKEELVLLWMAEGFLS-PS-KS-ERLGQEYFEILLSRSFF-QHAP--NDE-SLFIMHDLMNDLAMLVAEEFFLRFD-----RH
>HanXRQr2Chr03g0107791
SSS-RTSVPLKGDA--IGFDSRVTELKGKVLKC-----SVVVVSAMGGSGKTTLVTLFCRDPEIQRRFRNIYHVTVSERYD----IKVIL-----PNIT--NNEEAIQQWGSFDQSEILLVLDDVW------SESVITDLM--PRYKILVTSRMTFKRF-------ETY--QLLNNEDATRLFCDSAFSNE--NIR----DERVHQLVKCCKNHPLALSVMGGSLK-EP--SANWDLMIQQLYK----ETTSLDEVQICLKKSLYFF-EEMKKCYLDLGLFPEAQKIAATTLLDMWAHGGLPT-FN-IL-KLNFATLLPISKHSTVV------ANYEEESVVQHDMMRALAIQLSSEEPLERRER---AR
>HanXRQr2Chr08g0321751
--------------GLIGIQARKQELKLLLDVTG--GVRIVGISGMWGSGKSTLALSIYD--EIIHEFKGCCFVQNVRARSRM-GLKMLLSNVL--TLM-NLEQGISMMARRLCQSKVLIVLDDV---HADHLDMLVGSDN-GEGSRIIFTTRNQDLVTARSS---LAH--NVLDDEEAIELFSRRAFWN---SKPAQGFEEVSRNMVSKFGGHPAALIQMGRILH-K----NEWKS---ILDR-L---EGR-NEILKEFKTFDDGLV--------------------------------------------------------------------NF--------------------------------
>HanXRQr2Chr11g0479261
------VVPL-----VQVAASDMMRLLEILNRI-----RRVAVCGEGGIGKTTLAMNLNNTLRINSPNDIVIWVQGSRSLD----LSTIAKRIHLAGDT--THSIASGILE--LRTKILLILDDVW----ENIDLDAVGIP--PCCTVLITTRSLDVCKHMAV-N-LSF--RLMNEEDAWKLFVESVGP----VVHSDGIESLARKMAASCHGLPLAIKTLGNSMR-VS-LIELWQNAHRTWRCS-----SRFSEVFQHLALSYYSLPKDLKQCFLYCSLYPESFSINVGELIQCWVSDGLII-EN-LT-EEYGLALIKSLEYLGLY------LDAE-GTVKMHVIFRELAIRLSQREKLL-GFH-----
>HanXRQr2Chr08g0320201
--------------KLIGIEARLRDLKSKLKISD--GVHMVGIWGVGGGGKTTLASAAYA--ELSHQFEGHCFLQNIREESNK-GLEKLLSLVL-IVVG-SEIEGRSMIERKLRSKRVLVVLDDV---NVKQLEELAGAHD-GEGSRIIITTRDEHLLSTRYA-DE-VY--EVLSHDEAMELFRRHAYRK---DKPIEDYEMLSKEAVSYADGLPLALEVLGSFLY-KN-K-DEWKC---ALAR-L---KDI-DEVTKRLKISYDGLTADQKVLFLDIACFFR-ES--KEEAMKVLDACDLHP-GIG----------IKVLVQKSLI-KVDSD--GDF---EMHDLIEEMAHNIVRGEHPKNPEK---EV
>HanXRQr2Chr13g0616461
SETS-----LPE--DVVGREVEKQQLLKKLLGSQD-NFSVLPIVGMGGVGKTTLARLLYNDTKVQDHFEPKAWVCVSDDFN----IFKIFQSVTTEKFE-DLDKLQIAIAEQFKGKRFLLV---------------VRPFL-------------------------------------------------------------------------------------------------------------------------------------------------------------------------------------------------------------------------------------
>HanXRQr2Chr13g0611591
LQTS-----VVNP-SIVGRQAHKDALVQQLLLCDQ-NYSIVPIIGMGGVGKTTLARLVYDEQLVKDHFDLKAWVCVSDEFD----TVRIFQSM--KEVS-DFNRLQEALKDHVKGKKFLLVLDDIWSESYEDWETLVRPLY-DPGSKIIITTRKDKLLKKLGY-N------PLLSDDDALSLVARNAL---G-FDSHLSLKPYAEGIVKKCGGLPLALIALGRLLR-KKDEVEHWKEVLNEIWR-L---NDE-DGILLALRLSYHDLSAPLKRLFAYCSLFPKDFLFDKEDLVLLWMAEGFLQ-QA-GS-EEMGRKYFGELLSRSFF-QPAP--NNE-SLFIMHDLMNDLATSVAGEFFVRLD-----RH
>HanXRQr2Chr17g0806211
A-------SKVL--IFVVIDHDLELIRDKLL-Q-K-KVDVVSIVGMGGIGKSTLASKVFNDGYVKHHFHVRVWVTISQTYDKRDVLTQILESILAKKAN--DSLLRELVHENLMGKRYLIVIDDIW--HIETWDNLKVFFP-NIGSRILLTSRQTKVAKHQ--------------------------------------------------------------------------------------------------------------------------------------------IQ-MD----------------------------------------------------------------
>HanXRQr2Chr13g0605401
SETS-----LPE--DVVGREVEKEQLLKKLLGSQD-NFSILPIVGMGGVGKTTLARLLYNDTKVKDHFELMAW------------------SVTTKKFE-DLDKLQKAIVEQFKGKRFLLVVDDVWSENYGDWEYLGRPFL-APGSRIIMTTRKERLLKELGF-E------NLLSHGDALCLLALHAF---G-FDLHITLKPQGEGIVRKCARLPLALKAIGRLLR-RS-DKEDWDDVLNEIWD-INDKENR-DKILPALKLSYHDLPADLKQLFAYCSLFPKDFLFDKEDLVLLWMAEGFLN-PS-KS-ERLGREYFEILLSRSFF-QHAP--NNE-SLFIMHDLMNDLAIFVAGEFFLRFD-----RH
>HanXRQr2Chr03g0124411
EETS-----LVDL-RIVGRDGDKKALLEKLLGCDE-NVSILSIVGLGGIGKTTLAQVLYNDEKVKNHFKLMSWVCVSDEFD----VFNIFKDV-GAKFE-TLNQLQVALTEKLINKRFLLVLDDVWSENYNEWELLLRPFV-ASGSKIILTTRKTMVASMMDS-Q--AY----LSNEEALSLFAQHAL---G-FDSHLTLKSHGEGIVKKCGGLPLALITLGRVLR-KSNDE-EWEKLLNEIWH-L---QNE-NKILPALRLSYYDLPPHLKQMFAYCCLFPKDYVFQKDELVLLWMAEGFLY-ES-KS-ESLGRECFEELESRSFF-QQST--NDK-SGYTMHELINDLATSVAREFFLMLG-----HH
>HanXRQr2Chr13g0617521
NETS-----LLE--DVIGREKEKEKLLNKLLQCKE-NFSVLPIVGMGGVGKTTLARLLYNDTKVKGRFELHAWVCVSDDFD----ISKIFQAV-SKEFE-DLNQLQVALKEKLKDKRFLLVLDDVWSENFNDWENLVLPFH-ARGSKVIMTSRKEQLLKMLGF-D------NLLSSEDALSLFALHAL---G-FDSHPTLRPKGERIVEKCGRLPLALKAIGRLLR-KT-DEEKWDDVLNKIWD-S---NCD-GDIVPALRLSYHDLSANLKRLFAYCSLFPKDYMFDREELVLLWLGEGFLN-KS-KS-ERIGYEYFEELLSRSFF-QQSP--NEE-PLFVMHDLMNDLATFVAGEFFSRDD-----RH
>HanXRQr2Chr13g0617421
--------------------------------SKE-NFSVLPIVGMGGVGKTTLARFLYNDTQVKGRFELHAWVCVSDDFD----ISKIFQAV-SKEFA-DLNQLQLALKEKLKEKRFLLVLDDVWHENFNDWENLVLPFH-AHGSKVIMTSRKEQLLKMLGF-D------NLLSSEDALSLFAVHAL---G-LDSHPTLRPKGERIVEKCGRLPLALKAIGRLLR-KT-DEEKWDEVLNKIWD-S---KSV-GDIFPALMLSYHELPANLKRLFAYCSLFPKDYLFDREELVLLWLGEGFLN-KS-KS-ERLGYEYFEELLSRSFF-QQSP--NEE-PLFVMHDLMNDLATFVAGEFFSRDD-----RH
>HanXRQr2Chr07g0304121
NETS-----LLE--DVVGREGEREKLINKLLQSKE-NFIIVPIVGMGGVGKTTMARILYNDTRVRDHFKLKAWVCVSDEFD----IFKIYQSV-AKQFK-YLNQLQVALGEELKDKRFLVVFDDVWNENYDDWENLVRPFH-ATGSRVIITTR-------------------------------------------------------------------------------------------------------------------------------------------------------------------------------------------------------------------------
>HanXRQr2Chr01g0028781
--------------HIIGMESSIGMITSFLKDSQQ-STKILTIWGMAGIGKTYLANYVFQ--LHYLDFERSCFLEDIERRCT-NGLLDLLKDIQA-DID-NVNAGTLKIEKSLLRKRILLVLDGI---KFEQLDVLIGTKG-HPGSKIIITSKN-------ES-KCRLF--QTLDDEESLQLLSRHAFGC---NEPNKGGNKQSIKVAKYCQGHPLALKVLGSSF--RE-D-ATWED---ILES-L---GKE-PDIKKVLKISYDTLPEKDKELFKYIACLFVGED--RKFTEDILKACDIGK-SSG----------IKVLINRCLL-TLES--SD---KLTMHQLLQDMGKDIVHQESLKKPWK---LA
>HanXRQr2Chr06g0277331
--------------NLVGLYSRADQMDLLQLVPG--KVHMIGICGIGGIGKTTIAKAVFN--LLHKHFEAYSFCEDIKGAEER-GLVHLLESLMH-KIR-SIGHGVSIIKRSLSNKKVLVVLDDV---DYNQLEALAGSPS-GPGSIIIVTGRDKQLLIARGV-ED-IY--EVLHDYEALELFSLYAFRN---KDPKEEFKDLANEVVNYVKGLPLALKVLGSFLF-KT-V-KEWET---QLQK-L---RRS-SQIQQVLRISYDALDYDQRNIFLDISCFFKGEN--KDYVMKVLDGCDLFF-ATN----------IRVLIDKALV-SVCND------RLEMHDLIQDMGRQIVH-EESEEPGR---IA
>HanXRQr2Chr01g0041961
TSSL-----ILDS-KILGRDEEVEMVIRTICNNGE--IRVYGIWGMGGLGKTTLAQLVYNQTSVAQYFDLQCWVYVSENFQ----VKEIITSI-DH-----LDVLQETLQSKLREKKFLIVLDDVWAEEKEEWERLSGTLS-AEGSVVVMTTRSERTCQMMAK-G------ELLSEANSWLLFKLHAF--AQ-GDDERKLEPIGREIVVKCKGLPLAVKTLGSLMW-KS-SSNDWQRVKDNIWN-L----QE-NNVLPALKLSYDNLAPHIKRCFSYFCLFPKGHKLKKDELILLWVANGFIP-PKG-----IGEEIFSCLIWKSLF-QVENGRDGI-DTCKMHDLVHDMARHVMRHDCLVIEPA---LH
>HanXRQr2Chr13g0610201
LQGS-----MVHA-SIIGREKKKKALVKELLACNQ-NFSIVPIVGLGGVGKTTLARLLYNEKKVNDHFQLKAWVCVSDEFN----SFGIFQSV-AKKFA-DLNLLQIELSNHLREKKFLLVLDDVWSENYEDWETLVRPFH-APGSRIIMTTRKEQLLRKLGY-N------NLLQHEDALSLVAHHAL---G-FHSHLSLEPYGRGIVEKCGGLPLALIALGRLLR-KKNEEEYWKEVLDEIWT-L---EDG-GGVL-ALRLSYNDLSPHLKHLFAYCSLFPKGFRFDKDELVVLWMAEGFLN-KS-KQ-E-LGHDYFDELLLRSFF-QHAP--DNK-SLFVMHDLINDLATSIAGEFFVRFD-----RH
>HanXRQr2Chr11g0482451
KELA-----EIEAAGI----GTSEGLADEVIGKYK-KTSIVCINGGPGVGKTELALEFA--HRYSQRYKMVLWVGECRYFRQN--IFNLGLDISARSFDEQETEAFKRVKREVRDMPYLLIIDDLETED----KDLHDLIP-TGGSHVIITTRLPR--------D-------MLPLKDAILLMKGR---RKK-EYPAQDVEVLAKF-DEKLGRSSFGLSVIGSLLS---APSTLFEAINDGLE----EFSSHGNNLLKVLIFCINVL--ASKMLLVWFAPLPVATS-GSTNPFKKWAKSGFIE---SKS-EESALVLVK------LL-------PG--CYILLHPITQTFAKLKG-------------RK
>HanXRQr2Chr03g0119661
RELA-----EIENLDV---Q--TEGLADELMGKYK-KASVVCISGGSGMGKTELALEFA--HRYSQRYKLVIWVGEGEYLRQN--LLNSGVDVSARSFDEQETEAFKRIRQELRDMPYLLIIDNLETEE----KDLHDLIP-TGSTHVIITTRLPK--------R-------MLTLSDALMLITGR---RKK-EYPAQEVEILKKF-DEKLGRSSFGLWVIGSLLC---LPSALFQAINQLVD----ETTSRENNLLKVLIFCINHL--ALRMLLSWFAPSPVASH-SPTNRFKKWAKSGFIN---SKT-EHSALLLVK------LL-------PG--CCIMFHSITQVFAKRKG-------------RK
>HanXRQr2Chr13g0618541
NEVY-----LLE--DVVGREVEKEKLLNKLLGSQE-NFSIVPIVGMGGVGKTTLARLLYQDTRVQDHFQLKSWVSVSADFD----IFKIFQDV-SKEFE-DLDKLQMAIAREIKDKRFLVVLDDVWNENYDDWERLVLPFH-AYGSRVIMTTRKQQLFRMIVF-N------HLLSHEDALSLFALHAL---G-FDSHTPLKPQAEGIVKKCGGLPLALKAIGRLLS-KT-GEEEWNEVLNEIWN-L---ESA-DEILPALRLSYHDLPADLKRLFSYCSLFPKDFLFDKEELILLWMAEGYLN-PS-KS-EGIGRECFETLLSRSFF-QHAP--NDE-SLFVMHDLMNDLAKSIAEDYFFQFY-----LH
>HanXRQr2Chr13g0611361
FQSS-----VVDP-SIVGRQAEKEALLHQLLLCDK-NYSIVPIIGMGGVGKTTLARLLYGDKQVKDHFELKAWVCVSDEFD----SFAIFQSV-AKKFA-DLNLLQEDLVNHLRGKRFLLVLDDVWSDSYDDWKTLVGPFH-ASGSKIIITARKDQLLKKLVN-N------PLLSDADALSLVARDAL---G-FDSHLSLKSYAEGIVKKCGGLPLALTTLGRLLR-KKDEVEHWKGVLEEIWT-S---PVE-GEVIPALRLSYHDLSSPLKRLFAYCSLFPKDFLFDREELILLWMAEGFLH-QPSYS-EELGHGFFDELFSRSFF-QYAP--NNE-SLFVMHDLMNDLATSVATEFFIRLDN----RH
>HanXRQr2Chr17g0804861
GPSSFIGSQKLL--IIVGFDHDAELIRDKLV-Q-R-RLDIVSIVGMGGIGKTTLATKVFNDGYVKHHFHVRVWVTVSQTYDKRGVLIQILESIRAEKTH--DSRLRELVHRHLFGKRYLIVIDDIW--HKQTWDKLKVFFP-NSGSRILLTSRLYEVAKHANS-D---H--HLLNKEKSWELLCEMVF-HGK-DCPE-WSIKPGMQIVENCQGLPLAVVVIAGVLA-EAQSENFWVEIAKRTGS-Y--IVGD-NG-LETLALSYNHLPLHLRECFLYLGGFPEDYMFQVQKLIWLWVAEGFVQ-QAGRS-EDIAESYLIDLIDRNLV-MVADR-DGAARTCKVHDLVRELCLKKAKEEQL----E-P-YR
>HanXRQr2Chr13g0615201
NETS-----LLE--DVVGREGEKEKLINKLLQSKQ-NFIIVPIVGMGGVGKTTLARILYNDTRVKDHFELMIWVCVSDVFD----IFKIFQSV-AKQFK-DINLLQTALREQLKDKRFLVVLDDVWNENYDDWENLVRPFH-ATGSRVIMTTRQQQLLKKIGF-N------HLLSHDDALSLLARHAL---D-FDSHETLKPLGEGIVKKCGCLPLAIKAIGRLLR-KT-DGEEWDDVLNEIWD-L---ETA-NEIVPALRLSYHDLSANLKRLFAYCSLFPKDFLFEKEELVLLWVAEGYLN-ES-KS-ECLARECFEKLLSRSFF-QPAP--SGE-PFFVMHDLMNDLATFVAGEYFLRFD-----RH
>HanXRQr2Chr12g0548591
VGTSCFRNSG----IVVGLGRDIEIIRDKLT-T-R-KLDVVSIVGMGGSGKTTLATKVFSDPFVVHHFWVRGWVTVSQKYERKDVLNRLLAYMGVTRDN--YPQLRKKLHQHLMGQRYLVVIDDIW--STQAWDDLKVVFP-DNGSRILLTSRHKTVALHAKP-H---H--QLLTDEESLELLRKKVF-RGD-HFPD-WSSLPGMQIARNCRGLPLSVVVIAGVLA-ESATEESWERISKSGSS-L--IL---KG-MQTFALSLNHLPSHLRGCFIYLGCFPEDYTFRVTRLIWLWIAEGFIQ-ETRRS-EETAKDYLMELVDRNLI-VVRCR-NGAIKTISVHDVLRELYLEVARKENSCLKVQ-T-RR
>HanXRQr2Chr04g0187341
--------------KVHGIEHRVLAMVRELVMTDA-PFKVFGVVGISGIGKTTLCQTLFGNDFVKQHFSPRIWVCLSKQEKVGEILVRILKCLGIKEES--EEELIDDARKGLNGTRYLIVLDDAWNDRLENWAELAYALPKGYGGTVVSSSTDKELKNMLGE-EV-----SLLNREITWKIFKNAVGYDDD-----DNLGQIKEELLNRCDGIPLAAKLLAKIAC-KN------------------------------L--------------------------------------D---------------------------I-------KG----------------------------------
>HanXRQr2Chr02g0083861
TSS-PLSSS--PG---DDFKSRDVPFNDALRLKS----QVIALCGMGGVGKTTMMEQLKKVAEDKKMFDFFVKVTIGRNPN----MFSIAICIGGREAT--VTARADTLQRKFDKKKILVILDDVW----EKVEIKDFGLT-SKGVKLLLTSRDSKVCTLIAD-T-SLL--QVLSDAEAQNFLSKYTGVSIE---HDQDQFQIGCDIVKKCGNLPLAIKLIGTTLK-QE--TYVWRDTLNRLK------NHDDD-VQEIIRISYEYVKDEDKEIFLHCGLFPEDTDIQIEDLVRHAWG-KLFK-NF-ST-RERTNTCVRNLVNANLL------MDSELGCVKMHDLVLAFVLERVSKGD---------KR
>HanXRQr2Chr02g0083591
TSS-PLSSS--PG---DDFKSREVPFNDALKLKS----QVIALCGMGGVGKTHMMEQLKKVAKNKKMFDFVVKVAIGRNPN----LFSIAIQIGGREAT--VEARADTLQRIFDKEKILVILDDVW----EKVVIKDLGLT-SKGVKLLLTSRDSKVCKLTAG-I-SLL--QVLSDVEAQKFFSEYAGVSKE---HDQDLFQIGCDIVKKCGNLPLAIQLIGTTLK-ED--DYAWRDTLNRLK------NHDDD-VQEIIRISYEYVRDEDKAIFLHCGLFPEDSDIQIEDLVRHGWG-KLFK-NV-ST-RERTNTCVRNLVNANLL------MDSRLGCVKMHDLVLAFVLARVSEDD---------KR
>HanXRQr2Chr10g0442411
--------------KLVGMENNVAEIESWLQDPSP-NAVILCIHGMGGIGKTTISKCIYN--SNSHEYDGSCFLADIQETSN-NGLLRLLSTLLR-EVIWNIDEGIVKVTNALCNKKVLLVLDDI---TRQQLTALLGPQQ-HYGSKVIITTRHKWLSTSFDV-NPKVH--AVLDPFDAYRLFSLYAFPR---DHPIEPYIVQSNLVVRHCGGHPLALKVLGSSL--GK-TIDVWED---AIRK-L---EVV-PEIQKLLKLSYDTLETNDKDLFLHIACFFVGEN--KEFIVKLLAECELYP-IVG----------IQNLMDRCLL-YIENG------RVMMHNLIKEMGREVVHQESPKDPGK---LA
>HanXRQr2Chr01g0042161
TSSL-----ILDS-KILGRDDEVEMVIRTVCNNGD--IRVYGIWGMGGLGKTTLAQLVYNHKRVDQYFDLKCWVYVSENFQ----VNEIIESV-DQ-----LDTLQASLQNKLMGRKFLIVLDDVWAEEEGKWKTLSGTLS-EEGSIVVMTTRSERTCRMMAK-G------ELLSEEDSWLLFKKHAF--AQ-GDDERKLEPIGREIVVKCKGLPLAVKTLGSLMW-KS-SSKDWQRVKDNIWN-L----QE-NNVLPALKLSYDNLVPHLKRCFSYFCLFPKGYELKKDELILLWVANGFIP-PREN----IGEESFNCLVWKSLF-Q----VDDY-GRCKMHDLVHDMARHVMKHDCLVIEPA---LH
>HanXRQr2Chr13g0606331
LQTS-----VVDA-SIVGRQVEEEALVSQLL-CDQ-NFSIVPIVGMGGVGKTTLATLLYNNQQVTDHFELKAWVCVSDDFD----SFGIFESV-AKKFE-DFNLLQIALRDQLRGKRFLLVLDDVWSEKYEDWKTLVGPFH-APGSKVVITTRKEQLLNKLGY-N------RLLSHDDAMSLFALNAL---G-FNSHLSLKPHAEGIVKKCDGLPLALISLGRSLR-KQDE-ESWREVLEEIWM-S---K-D-DAIVPALRLSYSDLSASLKQLFAYCSLFPKDFMFGKEELVLLWAAEGFLH-RS-DA-KELGRECFNELLSRSFF-QPAP--NNE-SFFVMHDLMNDLATSVASEFFVRLE-----RH
>HanXRQr2Chr04g0144241
--------------KLVGMEPRLQDLEKSLDISN--EVRMIGIKGMGGAGKTTLARAVFD--RISVHFEAKSFVENVREVSNAYGLLSLLKDMLN-DVS-SVHDGTKMLKTKLRGRKVLMVLDDV---HKDQLEALAGDLS-KLGSRIIITTRDEQVLITHRV-KW-IH--VVLSDEEAIGLFCKHASGK---DLPIQEYEKESLQAVKYAAGLPLTNKVLGSFLC-KD-K-PEWID---ALAR-L---ERI-KETLEKLELSYESLEDDYKEIFLDVACILKGWK--KNKAMSILESCGFRA-RIG----------LRVLEQRSLI-TFHD-VNYSY--LSMHDHIEEMGKNIVRRLHPDEPNK---IR
>HanXRQr2Chr10g0420721
-GTT-----TEH--FIVGFDDDALLILDRLTGR-K-KLDIISIVGMGGLGKTTLATKIFNDSLVEYYFDIRGWVNMSQAYSKRDMLVKLLASIGKAATS--ESKLCETLYQSLKGRKYLMVIDDLW--SCKSWDDVASCFP-KTGSRVL-----------------------------------------------------TGKHIAKKCGGLPLAIVVIAGLLE-GEKRKDLWEKIAESVGS-Y--IVND-KG-LDTLALSYDHLPCHLKKCFLYVGGFPEGYEVRVQTLIRLWMAEGFIK-ESGRG-EEEGKSYLMDLIDRNLL-IVAGK-NGGVKSCRLHDLLRHLCLKKADEINFLKKVS-Q-RR
>HanXRQr2Chr08g0319721
--------------DLIGIETRLQDLKSKLKMSG--GVGIIGIWGVGGGGKTTLASAAYA--EISHRFEAHCLLQNIREESNK-GLEKLLSLIL--KIG-SEIEGRSMIERSLRNKSVLVVLDDV---DVKQLEALAVSHA-GKGSRIIITTRDEHLL-TRHA-DT-IY--EVLSDDEAMELFNKYAYRK---DKPIEDYKMLSKDVVSYASGLPLALEILGSFLY-KN-K-DEWKS---ALAK-L---KCI-VKVTERLKISYDGLEPDHQKLFLDIACFFR-RS--MDEAMMVLDACNLHP-CIG----------VKVLIQKSLI-KV-SN--NQFKRVDMHDLVEEMAHYIVRGEHPNHPEK---EV
>HanXRQr2Chr09g0363781
--------------NLVGMETRVKDVVSSLEISN--DVSMIGIKGMGGAGKTTLARAVFD--HISVWFEGKSFVENVREGSKGSGLKELLQNVLN-DVE-SVYDGKIMMRKIMPGRKVLVVLDDV---HIDQLKALAGSPK-KPGSKIIITTRDEQVLRAHGV-NF-IH--DVLSHEEAICLFNRCAFVR---EIPVQEYEELSRKVVHYAAGLPLTITVLGSFLC-RA-A-HEWED---ALER-L---KTI-DQTLQRLELSYSGLENDHKEIFLDVACLLRGET--KDEAARVLKSCGFNA-EIG----------LSVLEQRSLI-TISDT--D-C--LCLHDLIEEMGWNIVRRLHPDEPNK---IK
>HanXRQr2Chr15g0691201
GST-STS---TMG--TDNFESRDLIFNNALKASH----RMIALCGMGGVGKTTMMEQLKKAVEDLKMFDLVVKVVIGENTD----PTSLAEYIG-VETT--KGARAERLRKIFRQKKILVIMDDIW----KEVELTDFGLS--NGLKLLFTSRFENVCTHMGV-GISIF--RVLSGIEAKTLFFRICH---L---DQDELQRIGEDIVKKCGGLPIAIVTIAKSLR-NK--KEAWKEALSNLQ------HHDQDNVHKVFEMSYKNLKEDDKAIFLLSGLFPDDFNIPVEDLMMYGWG-NLFA-NV-HT-IDRAKVCVENLIHANLL------TESVNGCVKMHDLVRAFVLSNFSKVK---------ER
>HanXRQr2Chr13g0617141
SETS-----LPE--DVVGREVEKEQLLKKLLGSQD-NFSVLPIVGMGGVGKTTLARLLYNDTKVQDHFEPKAWVCVSDDFD----IFKIFQSVTTEKFE-DLDKLQIAIAEQFKGKRFLLVVDDVWSENYGDWENLVRPFL-APGSRIIMTTRKEQLLKQIGF-H------NVLSSEDALCLFAVHAL---G-FDSHTTLKPQGEGIVKKCGCLPLALKAIGRLLR-KT-DREDWDEVLNEIWD-VKDVENS-DKIVPALRISYHELSADLKQLFAYCSLFPKDFLFDKEELVSLWMAEGFLN-PS-KS-ERLGREYFEILLSRSFF-QHAP--NDE-SLFIMHDLMNDLATFVAGEFFLRFD-----RH
>HanXRQr2Chr04g0140091
SSS-WSSVPLKGDV--IGFDDRVTDLKDMMFKC-----SIVVVSAAGGSGKTTFVTLFCHDPYIKGRFKNIYFVTISRVYD----KKVIL-----PDNT--SDDAAIQQWGSFNESEVLLVLDDVW------HGNVITDFK--PRYKILVTSRITFKQF-------KTY--KLLDTQDAIHLFCQSASP-E--NIP----DELVKKLVKCCKFHPLALTVIGGMLK-TH--PARWEVMWKKLS-----GNNSLDQILECLEKSLYLF-KELKQCYLDLGLFPEDQKIAATALMDIWAHEGSAT-MD-IL-RLNLATLSPKR-------------------------------------------------
>HanXRQr2Chr13g0615601
SETS-----LPE--DVVGREVEKEQLLKKLLGSQD-NFSVLPIVGMGGVGKTTLARLLYNDTKVQRHFEPKAWVCVSDDFD----IFKILQDV-TKEFK-DLNQLQKALTEQLKDKRFLLVVDDVWSENYGDWENLVRPFL-APGSRIIMTTRKNRLLKQIGL-H------NVLSNEDALRLFAIHAL---G-FDSHTTLKPQGEGIVKKCGCLPLALKAIGRLLR-KT-DREDWDEVLNEIWD-VKDVENS-DKIVPALRISYHELSADLKQLFAYCSLFPKDFLFDKEELVSLWMAEGFLN-PS-KS-ECLGHEYFEILFSRSFF-QHAP--NDE-SLFIMHDLMNDLATFVAGEFFLRFD-----RH
>HanXRQr2Chr13g0604591
LQTS-----VFDP-TIVGRQAEKEELVQRLLLRDK-NYSIVPIVGMGGVGKTTLAGLLYNDVQVQDHFQLKVWICISDEFD----IFVRFVAF-GEEHK-NFDKLQEALRDHLTGKRFLLVLDDVWSESREDWETLIRPFY-SPGSKVIITTRKDTLLKKLGY-N------SLLSDDDALSLFALHAL---G-FDSHLSLKPHGEGIVGKCKKLPLALIALGTSLR-KKDE-DSWKRVLEEIWT-S---RVE-GEVIPALRLSYHDLSAPLKQLFAYCSLFPKDFLFDKEDLVLQWMAEGFLH-QE-NS-EEMGHEFFDELLSRSFF-QHAP--NNE-SLFVMHDLMNDLATSVATEFYFRLD-----RH
>HanXRQr2Chr07g0291071
LSA-SCRVPLPEHI--VGFKLHLEELKRRLLNT-----EVLVVSGPGGCGKTTLAKMLCHDNEMKEIFENILYVTVSRQSS----LKIIFEHYGECEFQ--TDEEGRNHLEKLGSNKMLLVLDDVW----SESESIIQDLM--QGCKVLVTSRFLFPRF-----S-STY--ELLNYEDARTLFCYSAFPSDR-NVT----DDLMNKIVKFCKGLPLALTVVGASLC-QP--VLKWKTTLKKWSES-----GSLQIILHSLKSSVDAL-EIAKECFLDLGSFPEAERISAMVLMDMWVEEGMHT-SE-TL-ELNLINLVPLRKYAGEL------DGYNELFVTQHDLLRELAIHMSSQEPIVERKR---AR
>HanXRQr2Chr01g0044361
TSSV-----IHDT-VIMGRNEERDMVIGDICNNGE--VPVYGIWGMGGLGKTTLAQLVYNHETVNQYFDLKCWVYVSENFQ----VKEIIELI-DQ-----LEKLQVSLRNKLRGKKFLVVLDDVWVEEKAKWEELSKTLT-AEESIVVMTTRSQTTTRIMAK-P------ELLSEEDAWLLFKKLAF--AQ-GGDISELEPIGREIVGKCKGLPLAVKTLGSLMW-KS-STNYWQYVKDNLWE-L----EE-IHVVPALKLSYDNLLPHLKRCFAYCCLFPKGYAMTKDELTMLWVANGFIP-PKG-----LGEEIFNCLVWRSFF-IVKA-KDD---EYVMHDLMHDMARHVMGDDCLVIEPG---LH
>HanXRQr2Chr04g0143651
--------------KLVGMEPRLQDLQSSLDASD--DVRMIGIKGMGGAGKTTLAKATFD--RISIHFEAKSFVENVREVSKSSGLLSLLSDLLK-NVS-SVHDGTNMMKTKLRGIKVLVVLDDV---HKDQLDALAGDLY-KPGSRIIITTRDEQVLIAHRV-KW-IH--DALSNTEAIDLFTRQAFGK---HIPTKEYEKQSLQVVHYAAGLPLTIKVLGSFLC-KD-I-REWKD---ALKR-L---ETI-KETLEKLELSYESLEEDYKEIFLDMACLLKGWN--KDDAINLLESCGFHP-RNG----------LKVLEQRSLI-TSI--AERSY--LGMHDHIEEMGKNIVRRLHPDEPNK---MK
>HanXRQr2Chr13g0617261
NETS-----LLE--DVIGREIEKEKLLNKLLQSKE-NFSVLPIVGMGGVGKTTLARFLYNDTQVKGRFELHAWVCVSDDFD----ISKIFQAV-SKEFA-DLNQLQVALKEKLKDKRFLLVLDDVWHENFNDWENLVLPFH-ARGSKVIMTSRKEQLLKMLGF-D------NLLSSEDALSLFALHAL---G-FDSHPTLRPKGERIVEKCGRLPLALKAIGRLLR-KT-DEEKWDEVLNKIWD-S---KSV-GDIFPALMLSYHELSANLKRLFAYCSLFPKDFLFDKKELVLLWLAEGFLY-KS-NS-ERLGYEYFEELLSRSFF-QQSP--NEE-PLFVMHDLMNDLATFVAGEFFSRDD-----RH
>HanXRQr2Chr15g0713221
----SCKVPLPDVI--VGLDSHFKEVKRMLLKI-----QVLTVSAPGGCGKTTLAKMLCHDNDIKGIFDNIFYVTVSRTTS----LKTIFTHHLNCEFR--TDEEAKNALEKMGSQKILLVLDDVW----AKSESLIQELK--PGYTILVTSRFQFSGI-----G-FTY--ELLNDEDARTLLCHSAFPCDG-DVP----DDLVSKMVKCCKGFPLALTVIGASLR-QG--VLKWRTTLQKWSQG-----QSFYSILLSLRTSVDAL-DISHDCFLDLGAFPEDEKISASALMDMWVEEGMYT-SE-YL-ELNLLNLIPSRKDASEL------EGYNEHYVTQHDLLRELAIHLSSQDPIVQRER---AR
>HanXRQr2Chr16g0753331
-ETIPRSLPCVD--NVFGFEKEAKKVVGCLKAT-K-ELEVISVMGMGGVGKTTLAKKVYNDEDIQCNFPVRSWVYVSQVFNLKEVFLSILYDV-TSQWS--VDTLAKELNRQLNDETYLIVLDDIW--TKHAWDELKMAFP-ENGSRILITSRNKDVAIHANT-SL--Y--QLLTDAESWELLKKKVFPKGT-RCSR-ELENLGKQIARKCYGLPLAIVVIAGILK-MDKAPSSWEKVEKNVTT------IE-KQ-MEVLELSYKHLPYHLKACFLHFGVFPEDFEIPVRKLIHMWVAEGFIQ-PTRTS-EEIAEENLLDLVDRNLV-LIEQR-NGGIKTCRIHGMLHDMCVKKAEEENFFKEIK---RR
>HanXRQr2Chr13g0617771
TETS-----LPE--DVVGREVETKKLLNQLLVSKE-NFSILPIVGLGGVGKTTLARILYNDTRVKDHFELMAWVCVSDECD----VFKIFECV-AKQFK-DVNQLQIALREQFKDKRFLLVLDDVWNQNYDDWEILVRPFR-AAGSRVIMTTRQQDLLKKIGF-N------HVLSHEDALSLLALHAL---D-FDSHETLKPQAKGIVKKCGGLPLALKAIGRLLR-KT-EGEEWDDVLKKIWD-L---EK-----------------------------------------------------------------------------------------------------------------------
>HanXRQr2Chr16g0731541
FQSS-----VVDP-SIVGRQAQKEALLQQLLLCDQ-KFSIVPIVGMGGVGKTTLARLLYDDQHVKDHFELKAWVCVSDEFD----SFRIFQSM--KEVS-DFNRLQEALRDHVRDKKILLVLDDIWSESYADWETLARPFY-APGSKIILTTRKDQLLKQLVH-N------PQLSDDDALSLFARHAL---G-FDSHLSLKPYAEGIVKKCGGLPLALIALGRLLR-KKDEVDHWKEVSNEIWR-L---K-E-GGILPALRLSYQDLSATLKQLFAYCALFPKDFLFDKEELVLLWMAEGFLY-QP-GS-EELGHGFFDELLSRSFF-QHAP--NNE-SLFVMHDLMNDLATSVANEFFLRLD-----HH
>HanXRQr2Chr13g0617411
SETS-----LPE--DVVGREVEKEQLLKKLLGSQD-NFSVLPIVGMGGVGKTTLARLLYNDTKVQEHFEPKAWVCVSHDFD----IFKILQDV-TKKFE-DLNQLQKALTEQFKDKRFLLVVDDVWSEKYGDWENLVRQFL-APGSRIIMTTRKNQLLKQIGL-H------NVLSNEDALRLFAIHAL---G-FDSHMTLKPQGEGIVKKCGCLPLALKAIGRLLR-KT-DREDWDEVLNEIWD-VKDVENS-DKIVPALRISYHELSADLKQLFAYCSLFPKDFLFDKEELVSLWMAEGFLN-LS-KS-ERLGREYFEILLSRSFF-QHAP--NDE-SLFIMHDLMNDLATFVAGDFFLRFD-----RH
>HanXRQr2Chr01g0044401
TSSL-----IHDS-VIFGRDEEMEKVTRTICDDGK--IRVYGIWGMGGLGKTTLAQLVYNHERVTKCFELRCWVYVSQNFQ----VKDTIESI-DT-----LDTLQDSLRSKLTGKKFLVVLDDVWIEEKSKWDQLSEILS-AEGSMVVTTTRFQTTSRMMAK-P------ELLSEKDSWLLFKKFAF--AK-WDNISELEPIGMEIVKKCQGLPLAVKTLGSLMW-KS-SSNDWKRVKDHIWE-L----QE-SKVLPALKLSYDTLLPHLKRCFAYCCLFPKGYEMEKDVLISVWASNGLIP-PRG-----LGEEILNCLVWRSFF-Q-VG-SNE----YKMHDLMHDLAEDVMGDDCLVIQPG---LH
>HanXRQr2Chr13g0617631
NETS-----LPE--DVVGREVETKKLLNQLLVSKE-NFSILPIVGLGGVGKTTLARILYNDTRVKDHFELMAWVCVSDEFD----VFKIFECV-AKQFK-DVNQLQIALREQFKDKRFLLVLDD-------------------------------------------------LSHEDALSLLALHAL---D-FDSHETLKPQAEGIVKKCGALPLALKAIGRLLR-KT-EGEEWDDVLKKIWD-L---ENA-DAIVPALRLSYHDLPADLKRLFAYCSLFPKDFMFDKEELILLWIAEGYLN-ES-KS-ERLGHEYFEKLLSRSFF-QPAP--SGE-PFFVMHDLMNDLATFVAGEYFLRFD-----RH
>HanXRQr2Chr06g0277621
--------------NLVGIDSRIEELSSRLETNE--KVQIVGIHGMGGIGKTTIAKALFR--RIKYKFEGSSFVNDVRENSSSRDICALLRDILE-NVR-DPEDGANMIRTRFVHKKVLMVLDDV---NFKQLEFLAATHD-GPGSRIIITTRNEQLLSDADD----KY--KPLIMNDALVLFNRGAFKT---NCPPEGYEEFSCRAIRYAGYLPLAVKVLGSFFH-RK-AIHEWES---ALNR-L---AKA-VDIFKTLKLSFDGLEGSEKNIFLDIACFYKGRD--IRDVTRVFESCGFDP-EIG----------INVLVEKSLI-TISNE------RICMHDLLQEMGQQIARENIFN-------EE
>HanXRQr2Chr09g0403331
----------------DGFESRKAQLRLMMEASV----NIIGVYGMGGIGKTTFVEEVAKQAYARQLFDEMVMVVVSHKPN----LRKLAEMLE-KEEG--EVLRTVRLRERLVKR-ILIILDDLW----MPFDLRTIGIPQGKGCKIILTSRSLDVCNAMST-Q-RNF--HMLSQVESWNLFKKMAGDTV----ESSDLNPIATKVAKRCSGLPLAIVTVARALR-RS--KYAWRDALRQLK-S---TSNDKGAVFASLELSFNFLKEETKACFLLCSLFKEDLDISVEFLVRYGIG-RLFQ-DV-HT-EERVHTIVENLKACCLL------LDSVEDCFRMHDVTRDFLLSVACRGL---------YA
>HanXRQr2Chr17g0786771
-----VNIAVPK--KIVGFDVETREILDTLVGQ-K-KLDVISIVGMGGLGKTTLAKRAYDDIYVTYHFHIRGWVTVSQTYQKLDLLLSLCNSLSIGEKN--IGKLCELIYKRLKGKRYLIVIDDIW--SAEAWNEIRICFP-NLGSRILVTSRLINVASNIKP-D---H--RLLTVEESWDLLRHKVFAEDG-TCPT-NLQETGKQIAERCRGLPLAILVISGLLA-TEKSVELWTQVLHSIGS-Y--IVSD-EQ-MNTLSLSYNHLPRHLKSCFLYFGAFKEDFEIDVRKLMWLWVAEGFVK----PG-ENVAEEYLVDLIDRSLV-MVDQK-DGGVKVCRVHDLLHDLCLKKSKEEKFLSEIK-D-RR
>HanXRQr2Chr06g0277351
--------------KLVGIHSRTEQMNLLQYASS--EVHMIGICGLQGIGKTSIAKAVYN--RLYAHFDDCVFCENVKDNVKK-GMIQLIEDITK-KIR-SVSEGSSVMIQIMKSKRVLLILDDG---QLEYLEALAGSHS-GPGSLVVVTGEDRQLLCAHGV-EK-IH--EVLHNDEALELFSLYAFNQ---KHSKEDFKELSEQVIEYVNGHPLAIKVLGCFLF-KT-V-HEWES---ELKR-L---KSN-D----------------------------------------------------D----------IQVLISR----------------------------------------------
>HanXRQr2Chr01g0042041
TSSL-----ILDS-KILGKDEEVEMVIRTVCNNGD--IRVYGIWGMGGLGKTTLAQLVYNHKRVDQYFDLKCWVYVSENFQ----VNEIIESV-DQ-----LDTLQASLQNKLMGRKFLIVLDDVWAEEEGKWKTLSGTLS-EEGSIVVMTTRSERTCRMMAK-G------ELLSEENSWLLFKKHAF--AE-GDDERKLEPIGREIVVKCKGLPLAVKTLGSLMW-KS-SSNDWQRVKDNIWN-L----QE-NNVLPALKLSYDNLAPHLKRCFSYFCLFPKGYELEKDELILLWVANGFIP-PREN----IGEESFNCLVWKSLF-Q----VDDD-DTCKMHDLVHDMARHVMKHDCLVIEPA---LH
>HanXRQr2Chr02g0075891
--------------HLTGMETRAEYINSWLKDEHS-NTNVLAVCGMGGSGKTTLAQYIYN--SNKHNFESACFLEDIGKHPK-YGLLGLLTDILG-MIS-CVAEGTTKINNVLQMKKVLIVLDDI---ELDELDALLGTKA-HTQSKIIVTTRRLDIHSWFES-RCHVH--EHLNDHESLEVLSYRAFGS---KLPLEGFGDLAVELAQHCGGNPLALKVLGSSLF-NY-IVEIWKSRL-SMSS-L---KGD-SKIQGVLQKSFDSLPAREKELFLHIVAFFVGED--EDYVVKILEN-DWHA-KDG----------IMTLINRCLL-TISL--NK---KLVVHQLLQDMARTIDREES-RDHAK---IT
>HanXRQr2Chr08g0319801
--------------DLIGIETRLQDLKSKLKISG--GVRIIGIWGVGGGGKTTLASAAYA--EISHRFEAHCLLQNIREESNK-GLEKLLSLNL--KVG-NEIEGRSIIERRLRNKSVLVVLDDV---DHKQLEALAGSHA-GKGSRLIITTRDEHLL-TRHA-DT-IY--EVLSHDEAMELFNKHAYQK---DKPIEDYEMLSKDVVSYASGLPLALEILGSFLY-KN-K-DDWKS---ALAK-L---KCI-VKVTERLKISYDGLEPDHQKLFLDIACFFT-RS--MDEAMMVLDACNLHP-RIG----------VKVLIQKSLI-KV-SD--DVFK-IVVHNLLRCLVG------------D---HA
>HanXRQr2Chr03g0091091
--------------DLTGIETRAKGINSWLKYKQP-SSPVLAICGMGGSGKTTLAKYIYN--SNKENFECSSFLEGIE---N-AVLLGLLSDVSG-MIS-NVSEGTFQIEKVIEKKRVLIVIDDI---DKDTLNTLVGTKV-HTQGKIIITTRHLSIHTWFGS-GCHVN--KILNDHESLELLSYHAFGS---KVPMEGFEELAIQLAKYCEGNPLALKVLGSSL------IETWRSTR-SLNS-L---KGD-IKIQGVLQKSFDTLPEK--------------------DVEKILED-DYHA-ESG----------IVTLINRCLV-TDPRVSDY---RLAMHKLLQDMARNIVRKDS-KDPAE---LV
>HanXRQr2Chr13g0618861
NETS-----LLE--DVVGREGEKEKLLNKLLRSKE-NFSVLPIVGMGGVGKTTLARVLYNDTQVKDHFELMAWVCVSDDFD----IFKIFQSI-TKKFE-DLNQLQLALTEKLKDKRFLLVLDDVWTENYDNWENLVRPFH-APGSKIIMTTRKEKLLKKLGF-D------HLLSGKDALSLFALHAL---G-FDSHPTLKPKGEGIVEKCGGLALALKAIGRLLR-RT-DEEKWDDILNKMWD-S---QNG-GNIVPALRLSYHDLSADLKRLFAYCSLFPKDYLFKMEDLVLLWMAEGFLN-HS-KS-ERLGRECFEELLSRSFF-QPAP--NKE-SRFVMHDLMNDLATYVAGEYFLRFD-----RH
>HanXRQr2Chr13g0608411
LQTS-----MVHE-SIFGRRAEKEALVHKLL-CGQ-NFSIVPIVGMGGVGKTTLARLVYDEPEVTEHFELKAWVCVSDEFD----SFGIFQSV-TTEFK-DLNLLQEALRDHLREKRLLLVLDDVSSESCQDWDTLVGPFY-APRSKIIMTIRKDQLLKKLGY-G------NLLSHDDALSLLALHAL---G-FDSHLSLKPHGVGIVKKCDGLPLALKAVGRLLS-RIDEEGYWKKVLDEIWR-L---SVE-GEIVPALILSYHDLSAHLKQLFAYCSLFPKDCLFDKEDVVRLWMAEGFLQ-QS-DS-KELGHEYFDELLSRSFF-QHAP--NNE-SLFVMHDLMNDLAKSVAGEFFLRLE-----RH
>HanXRQr2Chr13g0611831
LQTS-----VVDP-GIVGRQAHKDALVQQLSLCDK-NYSIIAIIGMGGLGKTTLARLVYNEQQVKDHFDLKAWVCVSDEFD----IVRIFQSM--KEVS-DFNRLQEALNDHVKGKKFLLVLDDIWSESYEDWETLVRPLY-APGSKIIITTRTDQLLKQLVY-T------PLLSDDDALSLLARNAL---S-FDAHLSLKPYAEGIVKKCGGLPLALIALGRLLR-KKDEVEHWKEVLNEIWR-L---KDE-GGILPALRLSYHDLSAPLKRLFAYCSLFPKDFLFDKEDLVLLWMAEGFLQ-QA-DS-EELGRKFFEELLSRSFF-QPAP--NNE-SLFVMHDLMNDLATSVAGEFFVRLD-----RY
>HanXRQr2Chr13g0615561
NETS-----LPE--DVVGREVEKKKLLNQLLVSKE-KFSILPIVGLGGVGKTTLARILYNDTRVKDHFELMAWVCVSDECD----VFKIFECV-AKQFK-DVNQLQIALREQFKDKRFLLVLDDVWNQNYDDWEKLVRPFH-AAGSRVIMTTRQQDLLKKIGF-N------HVLSHEDALSLLALHAL---D-FDSHETLKPQAKGIVKKCGGLPLALKAIGRLLR-KT-EGEEWDDVLKKIWD-L---ENA-DAIVPALRLSYHDLPADLKRLFAYCSLFPKDFMFDKEELILLWIAEGYLN-ES-KS-ECLGHEYFEKLLSRSFF-QPAP--SGE-PFFVMHDLMNDLATFVAGEYFLRFD-----RH
>HanXRQr2Chr17g0805671
AQSS---FSKLL--IFVGIDRDVEHIRDKLV-Q-K-KLDVVSIVGMGGLGKTTLATKVFNDAYVKHHFHVRVWVTVSQTYDKRGVLTQILESIRGEKAN--DSRLRELVHKNLMGKRYLIVIDDIW--HIQTWDNLKVFFP-NTGSRILLTSRQTEVAMHANS-D---H--HLLNKEKGWELLCQKVF-QGR-DCPE-WSIKVGMQIVENCQGLPLALVVIAGVLA-HAWGKKFWKEIAERTSS-Y--IVGG-NG-LETLGLSYSHLPEHLRECFLYLGGFTEDYMFQVERLIWLWVAEGFIQ-KDGIS-EDIAEGYLMDLIDRNLV-IVADR-NGGVKACKVHDLIRELCLEKAKEEGFILETE-L-VR
>HanXRQr2Chr15g0691131
RST-STSAPVPMG--TNNFESRVSVFNDALQASQ----KMIALCGMAGVGKTTMMEQLKKAVEDSGTFDWVVKVVIGENND----LKSLAEYSG-DETT--VDARADRLRKMFGQKKNLVIMDDIW----KKVDLTKVGLS--NGFKLLFTSRFEDVCHNMRV-QV-VF--RVLSDTEATTLFFETLGPFPS---DDDKRQRTGEAIVKKCSGLPIAIVTIAITLR-KI--VKAWEKALRRLE------RDDEDSTNSIFKMSYENLEDEDKAIFLLSGLFPDDFNIRTEDLLRYGWG-SIFK-DD-ET-ATDMEICVENLIRANLL------TKSENGCVKMHDLVRAFVLSNFSKVK---------ER
>HanXRQr2Chr15g0699261
SSSSQRRKPVVE--NVIGFDEEAKELVSRLTNA-E-SLEVVSVVGMGGLGKTTLAKKVYSDPAIEFHFFVRAWVYVSQEYSRKEVLLAILGCLMQSKMN--EEMIIEEICKQLNGRRYLIVLDDVW--TTDAWNDLKTAFP-NCGSRILLTTRNTDVAMLANP-D---H--HLLNDDESFELLSTKVFRKKS--CPF-ELVELGRTIAKKCDGLPLAIVVIAGLLL-KDKTRDMWKKVAESVGS-Y--VARD-KQ-LDVLALSYKQLPDHLKVCFIYFGAFPEDFPIPVWKLVMLWVAEGFIQ-ENGEC-EDLAEEYLGDLVERNLI-LIAKR-NGRIKTCRVHDMLRDLCLREAAEEKFLQVIK---RR
>HanXRQr2Chr13g0615791
NETS-----LPE--HVVGREVEKEQLLKKLLGSQD-NFSVLPIVGMGGVGKTTLARLLYNDTKVQEHFEPKAWVCVSDDFD----IFKIFQSVTTKKFE-DLDKLQIAIVEQFKGKRFLLVVDDVWSEYYGDWENLVRPFL-APGSRIIMTTRKERLLKKLGF-D------NLLSHEDALCLLALHAF---G-FDLHKTLKPQGEGIVKKCARLPLALKAIGRLLR-RT-DKEDWDDVLNDIWD-INDKENR-DKILPALKLSYHDLPADLKQLFAYCSLFPKDFLFDKEDLVLLWMAEGFLN-PS-KS-ERLGCEYFEILLSRSFF-QHAP--NDE-SLFIMHDLMNDLATFVAGEFYLRFD-----RH
>HanXRQr2Chr11g0479251
------AVPL-----VQGAASDMKQLLEILNRI-----RRIAVWGKGGIGKTALVKNLSNELYFSYPNDTVIWVQVSRSLD----LSMIAKRVHLAGDT--THSLASRILQ--LRRKTLLILDDVW----EKIDLDAVGVP--PCCKILLTTRSRDVCRHMEV-D-VFF--QLMSEEDAWNLFVHSAGP----VFDLNGIESPTKKIVAAFSGLPLAIKTLANSLR-RP-HMELWQNMYLRYRCS-----SPFKMIFGTLATSYHSLPKILKQCFLFCSLYPASCSIDVGELIQCWVSDGLII-EN-LT-EEYGLALIECLKDSCLL------DQDE-GTVKMHGIFRDLAIILSQSQELSYGFH-----
>HanXRQr2Chr13g0614981
NETS-----LPE--DVIGREVEKKKFMKMLLESKE-NFSILPIVGMGGVGKTTLARLLYNDTKVQAHFELKVWVYVSREFD----IFKILQYV-TKESK-DLNQVQLALLEKFKEKRFLVVVDDVWNENYDDWEHLVRPFR-AHGSKIIMTTRNDLLLKKLGF-H------HLLSQEDAFSLFALH-V---G-FDLHPTLKAYGEGIVNKCGHLPLAIKAIGRLLR-KT-NVEDWEDVLNEIWD--KD-------IYPALRLSYHDLSADLKQLFAYCSLFPKGYLFNKEELVLLWMAEGFLN-PS-KS-ERSGHEYFEILLSRSFF-QYAP--NEE-FLFIMHDLMVDLATFVAGECFLRFD-----RH
>HanXRQr2Chr01g0042181
TSSL-----ILDS-KILGRDEEVEMVTRTICNNGE--IRVYGIWGMGGLGKTTLAQLVYNHERVDQYFDLKCWAYVSENFQ----VKEIITSI-DH-----LDVLQESLQSKLMEKKFLIVLDDVWAEEKEKWERLSGTLS-VEGSIVVMTTRSEKTCRMMAK-G------ELLSEEKSWLLFKKHAF--AQ-GDDERKLEPIGREIVVKCKGLPLAVKTLGSLMW-KS-SSNDWQRVKDNIWN-L----QE-NNVLPALKLSYDNLVPHLKRCFSYFCLFPKGYKIRKYELILLWVANGFIP-TKEN----IGEEIFNCLIWKSLF-QVENRVDGI-DRCKMHDLVHDMARHVMKHDCLVIEPA---LH
>HanXRQr2Chr13g0611871
LQTS-----VVNP-SIFGRQAEKDALVQQLLLCDL-NYSIVPIVGMGGLGKTTLAGLLYNDVQVKDHFEVKAWICISDDFD----ISVRFIAF-GEEHK-NFNKLQEALRDHLTRKRFLLVLDDVWSESREDWETLVRPFY-SPGSKIIVTTRKDVLLKKLGY-N------SLLSDDDALSLFALHAL---G-FDSCLSLKPHGEGIVKKCKKLPLALIALGTSLR-KKDE-DSWKGVLEEIWT-S---PVE-GEVIPALRLSYHDLSAPLKRLFAYCSLFPKDFLFDKEDLVLLWMAEGFLQ-QA-GS-EELGRKYFGELLSRSFF-QHAP--NNE-SLFVMHDLMNDLATSVATEFYLRLD-----RH
>HanXRQr2Chr03g0103621
SPS---------------------EVEA---QC-----SVVVVSAAGGCGKTTLVTMLCHDPDIKEKFENIYHAVIPEKYN----IKVILRR---HDFY--SDEDAFLQWGRFNKSEILLVLDDVR------SESIIEKFM--PGYRILVTSREGFRRF-------NRY--ELLNDQDATSLFHRSAFS-E--SIP----DDLVVKLVKCCKNHPLALRVIGGSLN-KQ--LPSWIIMAEKLSK----GSKL--KIQECLEKSCYLF-EEIKHCYMDLGLFPEDQKIATTTLMDMWAHDGLTT-MV-SI-TLNLATWLPQRKHIPAV------AHHEEEFVTQHDMMRELAIHLSEKESIEQRER---AR
>HanXRQr2Chr07g0291101
LS--LRGVPVREHI--VGFNWHLVKLKLRLRET-----RVLVVSGPAGCGKTTLVKLLCHDNQIKDIFEHIIYVTVSRLSS----LQIIFKH---------------------------------------------------------ISKR-------------------------------------------------------------------------------------------------------------------------------------------------------------------------------------------------------------------------
>HanXRQr2Chr05g0199841
--------------DLIGIETRLQDLKTKLETSG--GVRMVGIWGVGGGGKTTLASAVYM--EISHQFEACCLLENIREESSK-GLTKLLSLVL-VVVG-SEIEGRRMIQRKLCHKRVLVVLDDV---NLEQLEALAGSHD-GEGSRIIITTRDKHML-SSRA-HTNIY--EVLLHYEAIKLFNRHACHK---DKHDEEYEMLAKEVISYAGGLPLALKVIGSFLY-KD-K-DEWKS---TLAK-L---KSI-DKVMERLKISYDGLEPYQKDLFLDIACFMRSWM--MDDAMKVLDACNLHP-VIG----------LKVLEQKSLI-KVSKE--G-F---EMHDLIEEMAHYIVRREHPNNPEK---EV
>HanXRQr2Chr06g0277681
--------------NLVGIDSRIEELSSRLETNE--KVQIVGIHGMGGIGKTTIANALFR--RIKYKFEGSSFVDDVRENSSSREICALLRDILE-NVR-DPEDGANMIRTRFVHKKVLMVLDDV---NFKQLEFLAATHD-GPGSKIIITTRNEQLLSDADD----KY--KPLIMNDALVLFSRGAFKT---NSPPEGYEEFSCPAIRYAGYLPLAVKVLGSFFH-RK-ALHEWES---ALNR-L---AKA-VDIFKTLKLSFDGLEDSEKNLFLDIACFYKGRD--KRDLTRVFESFGFDP-EIG----------INVLTEKSLI-TISNE------RIGMHDLLQEMGQQIARESISN-------EE
>HanXRQr2Chr09g0398911
LST-SFGVPLPDFI--VGLDAHLQELKRILLND-----QVLTVSAPGGCGKTTLAKMLCHDNEIKGIFDNIFYITVSRTTS----LKTIFVHHLHCEFQ--SDEDAKNQLENMGSEKILLVLDDVW----AESQSIIQALK--PGYKILVTSRSLFT-I-----A-STY--KLLNDEDARTLFYHSAFPCDG-NVP----EDLIIKMVKSCKGFPLALKAVGASLR-QG--EVEWRTTLKKWSEG-----QSFDSLLLSLRASVDALVSIAHECFLDMGSFPEDEKIAASALMDLWIEEGMYT-IE-FL-ELNLLNLIVASKNASEL------EGYNEHYVTQHDLLRDLAIHLSSQDPIPQRKR---AR
>HanXRQr2Chr14g0620511
NSQ-TTSMP--SP--VYVFKSRDKPFNDALKFKS----QVIALCGMGGIGKTTMMEQLKVDKNVTKLFDYIVKVVIGRDPN----MQNIALYLGGLEAT--QTFRADNLCTKFGKKKILVILDDVW----EKVNLQDIGLT-SEGVKLLLTSRNSNICKQIAA-DASTF--QILEEAEAKKFFFEITEV-LE---DDHDKYLTGCNIVKKCGCLPLAIKLIASTLK-QE--DYVWSDTLNRLN------NNDDD-VKEIVKISYEYIKDENKEIFLLCGLFPEDANIPIEDLMRYAWG-KLFK-KV-PT-KERTYTCVSKLINANLL------ISSHVRCVKLHDIVLAFVLGEVSKEY---------KK
>HanXRQr2Chr05g0222121
TSSL-----IHDS-VIFGRDEERDMVIGNICNNGE--VRVYGIWGMGGLGKTTLAQLVYNHERVSQNFELKSWVYVSQNFQ----VKEIITSI-AR-----LEELQETLRNKLRRKKFIIVLDDVWIEEKTKWDQLSEILS-DEGSIVVMTTRSQNTCQMMAK-P------ELLSENDSWLLFKKFAF--AK-WDNISELEPIGMEIVEKCQGLPLAVKTLGSLMW-KS-SSNDWKRVKDHIWE-L----QE-NKVLPALKLSYDTLLPHIKRCFAYCCVFPKGYEMKKDVLISLWASNGLIP-PRR-----LGEEILNCLVWRSFF-QVVD-FNEYV--YKMHDLMHDMAH-VMGDDCLVIQPG---LH
>HanXRQr2Chr13g0616421
SETS-----LTE--DVVGREVEKEQLLKKLLGSQD-NFSVLPIVGMGGVGKTTLARLLYNDTKVQDHFEPKAWVCVSDDFD----IFKILQDV-TNNFE-DLNQLQKALSEQFKEKRFLLVVDDVWSENYGDWENLVRPFL-APGSRIIMTTRKNQLLKQIGF-H------NVLSNEDALRLFAVHAL---G-FDSHTTLKPQAEGIVKI----------------------------------------------------------------------------------------------------------------------------------------------------------------
>HanXRQr2Chr05g0233531
---------VVAQL-IENVPEKLDRLIQYVND----AHDTIKVHGISGTGKTVLLQHLNNHEAIANKFHIVIWLPASEFENRNSTVAGISKRLGLGIED-DIGTISTKIRRELTDAKYLLLLDDVK----EKIDLGAIGIPNNNGSKIIYTTYL-PVSPFG----------KVLSDADSWELFENFFKDMDD-----DEITTIARDVAKLCGGYFALIEIVARKFANKTN---SWRNGLEILKR--PAEKRDYMKMEKFLHFSYDGLDNQ-KKCFLFSLLYPKEHKIPVDCLFDCWAANGFLGNDLG---ED----ILGRLLELALL-------NG--QYVTINKICRAATINLLEHHEIKCLV-EDMHW
>HanXRQr2Chr13g0618281
NETS-----LLE--EVVGRESEKEKLLNKLLQCKE-NFSVLPIVGMGGVGKTTLARFLYNDAQVKGRFELHAWVCVSDDFD----ISKIFQAV-SREFA-DLNQLQVALKEKLKDKWFLLVLDDVWHENFDDWENLVLPFH-ARGSKVIMTSRKEQLLKMLGF-D------NLLSSEDALSLFALHAL---G-FDSHPTLRPKGERIVEKCGRLPLALKAIGRLLR-KT-DEEKWDEVLNKIWD-S---KSV-GDIFPALMLSYHELSSNLKRLFAYCSLFPKDFLFDKKELVLLWLAEGFLY-KS-KS-ERLGYEYFEELLSRSFF-QQSP--NEE-PLFVMHDLMNDLATFVAGEFFSRDD-----RH
>HanXRQr2Chr13g0616601
SETS-----LPE--DVVGREVEKEQLLKKLLGSQD-NFSVLPIVGMGGVGKTTLARLLYNDTKVQDHFEPKVWVCVSDDFD----IFKILQDV-TKKFK-DLNQLQKALTEQFKDKRFLLVVDDVWSENYGDWENLVRPFL-APGSRIIMTTRKEQLLKQIGF-H------NVLSNEDALRLFAVHAL---G-FDSHTALKPQGEGIVKKCGCLPLALKAIGRLLR-KT-DREDWDDVLNEIWD-VKDVENS-DKIVPALRISYHELSADLKQLFAYCSLFPKDFLFDKEELVSLWMAEGFLN-PS-KS-ERLGREYFEILLSRSFF-QHAP--NDE-SLFIMHDLMNDLATFVAGEFFLSFD-----RH
>HanXRQr2Chr12g0536831
---------VEE--VVVGFDNEIETLLDQLTST-K-QYQIISITGMAGLGKTTLARTLYSHELVKYMFDFRAWACVSQVYIKKDLLLSILSSFMDYEMG--EHQLGEKLYRKLKGRRYLVVLDDIW--DCTVWNDLKMYFP-KTGSRVLFTSRDIDVCLNVQS----AH--VLRTRVESWGIFQKNVF-RMG-ICPD-GLEKFGLVINRKCEGLPLAIVIAAGLV--NNLSVTWWEQIAASLHT-F--MVSD-RQ-MDSLSLSYDHLPPHLRPCFLFLGAFTKDYEVPVTKLIWLWIAQGFIH-ETTRM-EDVAVDFLLDLIRRSLV-MASRK-DGQVKTCRIHDLLHDFCLRKAEEENFLANKY-----
>HanXRQr2Chr16g0765171
LQTS-----MVDV-SIVGRQAEKEALVLQLL-CDQ-GFSVVPKVGMGGVGKTTMARLLYNEKQVKDHFQFKVWVCVSDEFD----SFSLFQSV-AKEFA-DLNLLQVDLENHLRGKRFLLVLDDVWSESFEDWKTLVGPFH-AHGSKIIMTTRKEQLLKKLGY-D------NILSHDDALSLFALHAL---G-FDSHLSLKPHGEAIVKKCDGLPLALIALGTGRK-IKILGGKW--------------------------ISYHDLSARLKQLFAYCSLFPKDFLFDKEELVLLWIAGGFLH-QS-NS-DELGHGYFDELLARSFF-QCAP--NNE-SLFVMHDLMNDLATSVANEFFVRLG-----RH
>HanXRQr2Chr13g0616161
SETS-----LPE--DVVGREVEKEQLLKKLLGSQD-NFSVLPIVGMGGVGKTTLARLLYNDTKVHDHFEPKAWVCVSDDFD----IFKILQDV-TNKFE-DLNQLQKALTEQLKEKRFLLVVDDVWSENYGDWENLVRPFL-APGSRIIMTTRKGQLLKQIGF-H------NVLSSEDALRLLAVNAL---G-FDSHTTLKPQGEGIVKKCGCLPLALKAIGRLLR-KT-DREDWDEVLNEIWD-VKDVENS-DKIIPALRISYRELSADLKQLFAYCSLFPKDFLFDKEELVSLWMAEGFLN-PS-KS-ERLGREYFEILLSRSFF-QHAP--NDE-SLFIMHDLMNDLATFVAGEFFLRFD-----RH
>HanXRQr2Chr13g0618021
NETS-----LPE--DVVGREVETKKLLNQLLVSKE-KFSILPIVGLGGVGKTTLARILYNDTRVKDHFELMAWVCVSDECD----VFKIFECV-AKQFK-DVNQLQIALREQFKDKRFLLVLDDVWNQNYDDWEILVRPFH-AAGSRVIMTTRQQDLLKKIGF-N------HVLSHEDALSLLALHAL---D-FDSHETLKPQAKGIVKKCGGLPLALKAIGRLLR-KT-EGEEWDDVLKKIWD-L---ENA-DAIVPALRLSYHDLPADLKRLFAYCSLFPKDFMFDKEELILLWIAEGYLN-ES-KS-ERLGHEYFEKLLSRSFF-QPAP--NGE-SFFVMHDLMNDLAAFVAGEYFLRFE-----RH
>HanXRQr2Chr02g0075911
--------------HLIGMENRAEYINSWLKDEHS-NNNVLAVCGMGGSGKTTLAQYIYN--SNKHNFESACFLEDIGKHSK-YGLLGLLTDILG-MIS-CVAEGTTKINNVLQMKKVLIVLDDI---ELDELDAILGTKA-YTQGKIIVTTRLLNIHSWFES-RCHVH--EHLNGQESLEVLSYYAFGS---KLPLEGFGDLALQLAQYCGGNPLALKVLGSSLF-NY-IVEIWKSRL-SLSS-L---KGD-SKIQGVLQKSFDSLPARDKELFLHIVAFFVGED--EDYVVKILEN-DWHA-TDG----------IMTLINRCLL-TISP--NK---KLVVHQLLQDMARTIDREES-KDHAK---LT
>HanXRQr2Chr11g0513021
EETS-----LLPI--VIGRESDKEALLGKLLGSNSPTVNVVSIVGLGGIGKTTLAQLVYNDKKVKEQFELMAWVCVSDEFD----VFGIFQAV-GQDFA-SLNLLQVALSEKLSKKKFLLVLDDVWNENYKEWELLQRPFY-APGSKVLVTTRKTMVASVMGS-Q--TY----LSDEEALSLFAQYAL---G-FDSRPTIKLHGEAIVKKCGGLPLALRTLGWVLR-KSNDE-EWEELLNELWN-L---QNE-SEILPALRLSYYDLPGHLKQMFVYCCLFPKDYIFDKDELVLLWMAEGFLG-QP-KL-ESFGGECFEELVSRSFF-QHST--NDK-SLYTMHDLINDLATSIAGEFFFTLD-----YH
>HanXRQr2Chr03g0092391
--------------NLTGIEIRARDINSWLRYEQP-GFPVLAICGMGGSGKTTLVKHIYN--TNKQHFESSSFLEEIE---D-GVLLGLLRDVLG-VIS-NVSEGTLQIERAIERKRVLIVVDDI---DSDILSTLFGAKV-DTQSKIIITTRLLNIDTWFES-RCRVY--KLLNPDESLELLSWHAFGS---KIPMEGFEKIAAELAQYCGGNPLALKVLGSSLF-SN-MIEIWRSRM-SLNS-L---KGD-AKIQGVLQRSFESLAHSHKELFLHIASFFVGEY--AFDVEKILEN-DYHA-KSG----------IMTLVNRCLV-TVSR--DF--GKLMMHNLLQDLARNIVREES-KDPAK---LV
>HanXRQr2Chr01g0042361
TSSL-----ILDS-KILGRDEEVEMVTRTICNNGE--IRVYGIWGMGGMGKTTLAQLVYNHERVDQHFDLRC--------------------------------------------------------EEGKWKTLSGTLS-AEGSIVVMTTRSEKTCRMMAK-G------ELLSEEDSWLLFKKHAF--AQ-GDDVRKLEPIGREIVVKCKGLPLAVKTLGSLMW-KS-SSNDWQR-----------------------------------------------YTLGKDDLISLWVANGFIP-PRG-----IGEEIFNCLIWKSLF-QVEG-QYGI-ERCKMHDLVHDMARHVMKHDCLVIKPA---LH
>HanXRQr2Chr01g0044331
TSSV-----IHDT-VIMGRNEERDMVIGDICNNGE--VRVYGIWGMGGLGKTTLAQLVYNHETVDQYFDLKCWVYVSENFQ----VKEIIESI-DQ-----LETLHESLQSKLRGKKFLIVLDDVWVEEKAKWEELSKTLS-AEESIVVMTTRSQTTTRMMAR-P------ELLSKENAWLLFKKLAF--AQ-GGDISELEPIGREIVEKCKGLPLAVKTLGSLMW-KS-STNYWQYVKDNLWE-L----EE-INVVPALKLSYDNLLPHLKRCFTYCCLFPKGYAMTKDELTTLWVANGFIP-PKG-----LGEEIFNCLVWRSFF-IVKA-QDH---EYVMHDLIHDMARLVMGDDCLVIEPG---LH
>HanXRQr2Chr13g0608311
LQTS-----MVHE-SIFGRRVEKEALVHKLL-CGQ-NFSIVPIVGMGGVGKTTLARLVYDEPKVTEHFKLKAWVCVSDEFD----SFGIFQSV-TTEFK-DLNLLQVALRDHIKEKRLLLVLDDVWSESCQDWDTLVGPFY-APGSKIIMTTRKDQLLKKLGY-G------NLLSHDDALSLLALHAL---G-FDSHLSLKPHGVGIVKKCDGLPLALKAVGRLLS-RIDEEGYWKKVLDEIWR-L---SVE-GETVPALILSYHDLSAHLKQLFAYCSLFPKDCLFDKENVVRLWMAEGFLQ-QS-DS-KELGHEYFDELLSRSFF-QHAP--NNE-SLFVMHDLMNDLAKSVAGEFFLRLE-----RH
>HanXRQr2Chr13g0615361
NETS-----LLE--DVVGREGEREKLINKLLQSKQ-NFIIVPIVGMGGVGKTTLARILYNDTRVKGQFELMAWVCVSDEFD----IFKIYQSV-VKQFT-DTNQLQIALKEKLEGKRFLVVLDDVWNENYDDWENLVRPFH-ATGSRVIMTTRKQQLLKKIGF-N------HLLSHEDALSLLALHAL---D-FDSHATLKPQAEGIVKKCGGLPLALKAIGRLMR-KT-QEEEWNDVLNEIWD-L---ESA-DEIVPALRLSYHDLSADLKRLFAYCSLFPKDFLFEKEELVLLWMAEGYLN-ES-KS-ECLGHECFEKLLSRSFF-QRAP--SGE-PFFVMHDLINDLATFVAGEYFLRFD-----RH
>HanXRQr2Chr11g0479271
------AVPL-----VQGPASDLKQLLEILNRV-----RRIAVWGKGGIGKTTLVKNLNNELRVSSQNDIVIWVQGSSSVD----LNTIAKRIHLPGDT--THVIASRILR--LRRKTLLILDDVW----EKIDLDAVGVP--PCCTILLTTRSREVCRDMAV-D-VPF--QLMNEEDAWNLFVQSAGP----VLDSNCIESAARKIVAGFNGLPLAIKTLGNSMR-RP-QIQLWQNAHLMWRCS-----SPFKEIFGTLATSYYSLPKILKQCFLFCSLYPASCSIDVGELIQCWVSDGLIN-EN-QS-EKDGVASVEYLKDSCLL------DHDE-GTVKMHDIFRDLAILLSQSQELSYGFH-----
>HanXRQr2Chr01g0041831
TSSL-----ILDS-KILGRNEEVEMVIRTICNNGE--IRVYGIWGMGGLGKTTLAQLVYNHKRVDQYFDLRCWVYVSENFQ----VKEIITSI-DH-----LDVLQESLQSKLREKKFLIVLDDVWAEEKAKWEGLSGTLS-AEGSIVVMTTRSERTSRMMAK-D------ELLSEEDSWLLFKKHAF--AQ-GDDIRKLEPIGREIVVKCKGLPLAVKTLGSLMW-KS-SSNDWQRVKDNIWN-L----QE-NNVLPALKLSYDNLVPHLKRCFSYFCLFPKGYKLGKDELISLWVANGFIP-PRG-----IGEESFNCLVWKSLF-Q----VDDY-DTCKIHDLVHDMAQHVMRHDCLVIEPT---LH
>HanXRQr2Chr09g0364101
--------------KLVGIETRVNKIVSSLRVLN--DPCMIAIKGIGGGGKTTLAKAVFD--HISCQFEGKSFVENV---SKRFGLKKLLKDVFS-D--------NNTEMQRMRNTKVLVVLDDV---NIKQLEALAGSPS-KPGSKIIITTRNEQVFKPHQV-KL-IH--DVLSNDEAICLFSRYAFGG---EIPIRDYEELSSQVAQYAAGLPLTTKVLGSHLC-VD-K-DGWID---AIDR-L---KTI-QETLETMELSYNGLEDDEKKIFLDVACILKGEM--KDEAIRVLECCDFHA-KRG----------LRVLEQKSLI-TISND---GR--LGLHDRIEEMGKNIVLRLSPGDPKR---IK
>HanXRQr2Chr17g0806361
HPTALPGKSVLK--VIVGLDDDSMVLMDRLT-Q-K-QLDIISIVGMGGLGKTTLATRVFNDPFIVYHFHVRAWVSVSQVYTKKDLLISLLTSISKKKLR--GEKISELLYKSLKGKRYLIVIDDLW--SAKAWDDLKMHFP-NTRSRILLTTRLSEIAFYAKP-G---Y--NLLTKEESWELLCRKVF-PED-GCPE-RLIKPGIQIAKKCQGLPLALVVIAGLLM-EERSPELWEKVAESVIS-Y--IAGD-KG-LDTLALSLVHLPRHLRDCFLYVGGFPEDCTIPVRRLIWLWIAEGFIL-EDGKT-EEVAEDYLLDLVDRSLL-IVAKR-NGGIKACRIHDLLRELCLKKAREENFFMKTS-Q-RR
>HanXRQr2Chr09g0365391
--------------KLVGMETRVKDVVSSLEISD--DVRMIGIKGMGGGGKTTLARAVFD--HISISFEGKSFVENVREGSKGSGLKELLQNVFN-DVE-SVYDGRSLMKKMMCSRKVLVVLDDV---DIGQLEALAGEPT-KQGSRFIITTRDEQVLKAHRV-NF-IH--DVLSQKEAMCLFSRCAFGR---EIPNQGYADLSRKVVHYAAGLPLTIKVLGSFFC-RT-K-GEWED---AIER-L---KTI-KETLEKLELSFNGLENDQKEIFLDIACILKGES--KKNAIKILESCGFRA-QIG----------LRVLEQKSLI-TIYKQNDG-M--LLLHDHIEEMGRNIVRRLHPDEPKR---IN
>HanXRQr2Chr08g0338021
-ETFIRCPPSVE--NVVGFDKEAEKVVGWLKAT-D-ELEVISVVGMGGLGKTTLVKKVYNDSSVQYEFFIRSWVYVSQVYSTREVFLKILYDV-TSQWS--VETIADELRTRLKDGKYLIVLDDIW--TKKAWDDLRIVFP-RNGSRILITSRNKDVAVHANT-SL--Y--QLLTDDESWELLEKKVFPKGT-RCSR-ELEDLGKQIARKCYGLPLAIVVIAGILK-KDKARSSWEKVEQKVNT-Y--VAME-EQ-MEVLALSYNHLPYDLKACFLYFGVFPEDFEIPVWKLIHIWVAEGFIQ-RTGAS-EEMAEENLQDLVDRNLI-LVEKR-NGGIKTCRIHDMLHDMCVKQAEEENFFKEIK---RR
>HanXRQr2Chr13g0612721
YQTS-----LVDP-SIVGRQQEKKELLMKLL-CDH-NFSIVPIVGMGGLGKTTLAKLLYDDKEVKKHFELMAWVCVSDQFD----IFNILQSV-KKEFA-DLNLLQVALRNQLREKRFLMVLDDVWSESYEDWRTLVSPFH-APGSKIIMTTRKEQLLNKLGY-D------HLLSHDDAVSLFAQHAL---G-FDLHPVLKQYGEGIVEKCDGLPLALAVLGRLLR-KT-EEEEWKEMLNEIWR-L---GKK-DEIVPALRLSYNDLSACLKQLFAYFSLFPKNYVFNKEQLILLWMAEGFLN-PS-KS-ERLGLEYLEELLSRSLL-QHAP--NDK-SSFVMHDLLNDLATSVAREFFSRLD-----RH
>HanXRQr2Chr04g0144131
--------------KLVGMEPRLQDLEESLDISN--EVRMIGIKGMGGAGKTTLARAVFD--RISVHFEAKSFVENVREVSKASGLLSLLSELLN-NVG-SVHEG-----TKI-----------------------------------------------------------------------------------------------------------------------------------------------------------------------------------------------------------------------------------------------------------------
>HanXRQr2Chr13g0616981
RETS-----LPE--DVVGREVEKEQFLNKLLGSQD-NFSVLPIVGMGGVGKTTLARLLYNDTKVQDYFEPKAWVCVSDDFD----IFKILQDV-TKKFK-DLNQLQKALSEQFKDKRFLLVVDDVWSEKYADWENLVRPFL-APGSRIIMTTRKNQLLKQIGL-H------NVLPNEDALRLFAIHAL---G-FNSHTTLKPQAEGIVKKCGRLPLALKAIGRLLR-KT-DREDWDDVLNEIWD-VKDVENS-DKIVPALRISYHELSADLKQLFAYCSLFPKDFLFDKEELVSLWMAEGFLN-PS-KS-ERLGREYFEILLSRSFF-QHAP--NDE-SLFIMHDLMNDLATFVAGEFFLRFD-----RH
>HanXRQr2Chr01g0043791
TSSL-----IHDS-IIFGRDEELEMVTKAICNNGE--VPVYSIWGMGGLGKTTLAQLVYNHERVKQCFELKCWIYVSEKFQ----VKEIIESI-DL-----LDKLQESLQSRLGGKKFLVVLDDVWVEEKSMWEELRKTLR-ADGSIVVMTTRSQATSQMFSK-P------KLLSRDDSWSLFEKLAF--AP-RDNISELEHIGREIVEKCKGLPLAVKTLGSLMW-KS-STSDWQHVKDNLWD-L----DE-VKVVPALKLSYDKLLPHLKRCFAYCCLFPKGCEIEKDVLISLWVVNGFIP-PKG-----LGEEILNCFVWRSFL-QVVNPSDGIY-RYKMHDLMHDMAHDVMGHDCLVMEHG---VH
>HanXRQr2Chr13g0615261
NETS-----LLE--DVVGREGEKKRLLNQLLVSKE-NFSILPIVGLGGVGKTTLARILYNDTQVKDHFELMAW--------------------------------------QLKDKRFLVVLDDVWNENYDDWENLVRPFH-ATGSRVIMTTRKQQLLKKIGF-N------HLLSHDDALSLLARHAL---D-FDSHETLKPLGEGIVEKCGCLPLAVKAIGRLLR-KT-DGEEWDDVLNEIWD-L---ESA-DEIVPALRLSYHDLSADLKRLFAYCSLFPKDFLFEKEELVILWVAEGYLN-ES-KS-ECLGHECFEKLLSRSFF-QRAP--SGE-PYFVMHDLMNDLATFVAGEYFLRFD-----RH
>HanXRQr2Chr13g0611401
FQSS-----VVNP-SIVGRQAEKDALVQQLLLCDL-NYSIVPIIGMGGVGKTTLAGLLYNDDQVKKRFKLKAWICISDEFD----ISVRFIAF-GEEHT-NFNKLQEAIRDPLTRKRFLLVLDDVWSESREDWETLVRPFY-SPGSKIIVTTRKDILLKKLGY-N------SLLSDDDALSLFALHAL---G-FDSCLSLKPHGEGIVKKCKKLPLALIALGTSLR-KKDE-DSWKGVLEEIWT-S---QVE-DEVIPALRLSYHDLSAPLKRLFAYCSLFPKDFLFDKEELILLWMAEGFF--QP-DS-KELGHKFFDELLSRSFF-QHAP--NNE-SLFVMHDLMNDLATSVATEFYLRLD-----RH
>HanXRQr2Chr13g0616201
YETS-----LPDG-SVIGREVEKEKLLKKLLGSKE-NFSIVPIVGMGGVGKTTLARILYNHTKVQSHFELHVWICVSDDFD----VFKIFQDV-SKNFE-NLNQLHMALTNQLKNKRFLLVLDDVWHENENDWENLVRPFH-APGSRIIMTTRKEELLKNLHF-G------HLLSHEDALSLFALHAL---G-FNSHTTLKPYGEGIVKKCAGLPLALKAIGRLLG-RT-NVEDWEDVLNEIWN-L---ENS-DKIVPALRLSYHDLSANLKQLFAYCSLFPKDYLFDKEELVLLWMAEGFLS-PS-KS-ERLGHGYFEILLSRSFF-QHAP--NDE-SLFIMHDLMNDLAMLVAGELFLRFD-----RH
>HanXRQr2Chr09g0367631
--------------HLTGMEARVGVINSWLRDEQC---NAIAICGMGGSGKTTLAQYFYN--LNKQDFQSTSFVQEIG---N-DRLLRLLKDLLG-RIS-SVSEGTHKIMDILQMKRVLVVLDDI---SHEQLNALFGTKT-PTQSKIIITTRLLDIHAWFRS-RCWVH--ELLNDVESLELLSWHAFGS---RIPMEGFEDLASQLAQYCGGNPLALKVLGSSLF-NN-MREVWESRM-SLKS-M---KGD-CNIQGVLQKSFDCLPSSHRELFLHVACFFVDED--KNVMEMILED-ELYA-KSG----------ILTLTHRCLL-TISA--DD---KLMMHQLLQEMGKRIVCEES-KDPAK---LA
>HanXRQr2Chr04g0180351
--------------GLVGIESRVNEVINKLNMSN--EVRFIGICGMSGIGKTTLAEVVFH--VIQHKYQESSFIENIKDISKDSDLCKLLDDVLK-SVR-SVKHGQTLLMTKLRDMKVLIVLDDV---HADQFMYLAGGRE-GAGTRIIVTTTNADLLNAYRV-NE-------LKGEEALRLFCQSAFVD---GHPKHGYENLSDDIVKYTGGLPIALTVYGSLLY-KE-E-KYWKD---MLKK-V---QEY-KEVLGRLEVGYVRLDRHQQLTFMYIACFLKGRD--KELVEDILTDIGMHS-ESG----------ITDLINKFLI-AIKFD-----DCVWMHDLLQQMCWEVLRRESQQCNGK-----
>HanXRQr2Chr08g0327421
ESDG-----YAPK-TIF--KKDVEKLVKQLTSNSK-PLQIILVFGEVGTGKTAHVKTIYNKLEVKNKFPCHAFVILTTKCSIRYLMITILQQVTSDKLK--DEDLMVKLNEFLKGQKYLIVVIDVK--SSGLLKQLKDVLP-NNGSRVVITTPDEEVASFPDA-TTHYH---FLDMEDGLKFFIKKVWGVKG-----EDLKNK---IAERCKGTPLRIIMLAGLLS-RKMMYEDWLSVFE-------------QDSFDILAFCYNDLTPHVKLCFLYLGLFRKGFEIPVRRLFRLWLAEGYVK-PS-EG-EDIVEGYLEELVKRNMV-EITKR-DGTPKRCRMIGVLYDIFMPKGVEIGLFHLHQFGVRR
>HanXRQr2Chr13g0617551
SETS-----LPE--DVVGREVEKEQLLKKLLGSQD-NFSVLPIVGMGGVGKTTLARLLYNDTKVQDHFEPKAWVCVSDDFD----IFKIFQSVTTEKFE-DLDKLQIAIAEQFKGKRFLLVVDDVWSENYGDWENLVRPFL-APGSRIIMTTRKEQLLKQIGF-H------NVLSSEDALRLFAVHAL---G-FDSHTTLKPQGEGIVKKCGCLPLALKAIGRLLR-KT-DREDWDEVLNEIWD-VKDVENS-DKIVPALRISYHELSADLKQLFAYCSLFPKDFLFDKEELVSLWMAEGFLN-PS-KS-ERLGREYFEILLSRSFF-QHAP--NDE-SLFIMHDLMNDLATFVAGEFFLRFD-----RH
>HanXRQr2Chr01g0043961
TSSL-----IH-S-IIVGRTDDMNLVTGKICNNDE--IRVYCIWGMGGVGKTTLAKLVYNHESVNQYFKLKFWKFVSKKFQ----VKEIIESI-DQ-----LDMLQESLQSKLKGNKFLIVLDDVWIEEKTQWDQLSETLS-AEGSIVVITTQSQTTCQMITK-P------ELLSEEDSWLLFKKLAF--AE-GDDISELEPIGREIVEKCEGLPLAVKTLGGLMW-KS-STSDWQRVKDSIWG-L----QE-NNNFPALKLCYDNLLPHVKRCFVYCCLFPKGYNMEKDVLIPLWMSNGLIP-PRG-----LGEEILNCLVWKSFF-KTKE-LSGA--RYIIHDLMHDMARHVMGDDCLVIEPH---LH
>HanXRQr2Chr09g0366221
--------------KLVGMETRVTDMVSSLEISD--DVRMIGIKGIGGGGKTTLARAVFD--YISTGFEGKSFVENVREVSKA-GLKELLSTVLN-VVP-SVSDGKNMMKKMMGNRKILLVLDDV---DIGQLEALAGEPT-KTGSRIIITTRDEQVLKAHRV-NF-IH--DVLSDGEAICLFSRYAFGR---EIPNQGYEELSRMVIHYAAGLPLTVKVLGSFLC-RI-K-SEWAD---AIRR-L---KTI-KETLEKLELSFSGLENDQKEIFMDIACILKGKR--KKEAIRILESRGFHA-QIG----------LRVLVQKSLI-TFSKVVEK----LFMHDHLEEMGRNIVRRLHPDEPSR---IK
>HanXRQr2Chr13g0616011
NETS-----LPE--DVVGREVEKKKLLNQLLVSKE-KFSILPIVGLGGVGKTTLARILYNDTRVKDHFELMAWVCVSDECD----VFKIFECV-AKQFK-DVNQLQIALREQFKDKRFLLVLDDVWNQNYDDWEILVRPFH-AAGSRVIMTTRQQDLLKKIGF-N------HVLSHEDALSLLALHAL---D-FDSHETLKPQAEGIVKKCGGLPLALKAIGRLLR-KT-QGEEWDDVVKNIWD-L---ENA-DAIVPALRLSYHDLSADLKRLFAYCSLFPKDFMFDKEELILLWIAEGYLN-ES-KS-ERLGQEYFEKLLSRSFF-QPAP--NGE-SFFVMHDLMNDLATFVAGEYFLKFD-----RH
>HanXRQr2Chr10g0459911
AGTSCTRKPKVL--TIVGLIRDAELIRDRLV-Q-K-QLDVVSIVGMGGLGKTTLATKVFNDPFVVYHFDVRAWITVSQTYERRDLLIQLVASICPINAS--DSKLREKLHKSVMGKRYLIVFDDVW--SIQAWDDLKVFFP-NNGSRILLTSRLKEVALHAKL-H---H--QLLTDVESWELLCKKVF-HSD-NFPT-MLTEPGKEIAKKCHGLPLAVVVMAGVLA-ETRSTYSWERIAKRVSS-S--IVND-NK-MDILALSYDHLPPHLRDCFLYLGGFPEDHKFQVRKLIWLWMAEGFVE-EDGRS-EEIGEDYLMELVDRNLV-IVTDR-NGAIKACSIHDLLRELCLERATKGNFCVKIS-P-RR
>HanXRQr2Chr04g0151691
--------------LLFGMEDSIEFITSWLKDSSH-NADILTILGMGGIGKTSLARYVHG--SHYRLFAKSSFIECVGEKCA-NGLSDLFGDISK-QVN-NSLAYTSMIENGLTRKKVFIVLDNI---TVDQLYALLGKKG-YPGSKIIITTKD-------AS-KYAPI--NLLHKEAALRLLSHHAFMS---NCPNDGYEDVSKQLMAYCKGHPLALKVLGESL--NK-TVAEWEG---YIIG-L---KKE-SHIMNALKVSLDSMQNNDKELFKHIACFFVQKD--KVFAETILESCGIRT--TG----------IRNLIDRCLL-TIDQ--DN---ILMMHQLIQEMGRDVVRRESPNRTEE---LV
>HanXRQr2Chr03g0101801
---------VV-KV-ISYIPGVLDKILLDLSN----DLKAVRVIGMLGAGKTTILQNLNNHEKVASMYERVIWVTVSGEENNKSIEM-LAERLIMEDAT-DAYKVARSINKELADVKYLLLLDDVK-----ELDLELIGIPEGKGSKIVMTTKYRNVR----L--------SILSQSESWNMFHRLLSLPND-----PQLERMAHKAVSLCGGHPLMIKMAARIFKIENESEISWSDGLQTLRR--WPEKGN-NEMKDLLKFCCDHLDEH-KPCFLYSALYPEDTEISTEGLLECWDAESFLK---G---SDGGRNILRRLQNLILL-------TG--KYVRMHKLIRAAALNLLEDRKDRYLVKTDKEW
>HanXRQr2Chr13g0617881
SETS-----LPE--DVVGREVEKEQLLEKLLGSQD-NFSVLPIVGMGGVGKTTLARLLYNDTKVKDHFELMAWVCVSDDFD----IFKILQDV-TKKFK-DLNQLQKALTEQFKDKRFLLVVDNVWSEKYGDWENLVRPFL-APGSRIIMTTRKEQLLKQIGF-H------NVLSNEDGLRLFAVHAL---G-FDSHTTLKPQAEGIVKKCGRLPLALKAIGRLLR-KT-DREDWDDVLNEIWD-VKDVENS-DKIVPALRISYHELSADLKQLFAYCSLFPKDFLFDKEELVSLWMAEGFLN-PS-KS-ERLGREYFEILLSRSFF-QHAP--NDE-SLFIMHDLMNDLATFVAGEFFLRFD-----RH
>HanXRQr2Chr00c023g0832961
NETS-----LLE--DVVGREGEKKRLLNQLLVSKE-NFSILPIVGLGGVGKTTLARILYNDTRVTDHFELMAWVCVSDEFD----VFKIFECV-AKQFK-DVNQLQIALREQFKDKRFLLVLDDVWNQNYDDWEILVRPFH-AAGSRVIMTTRQQDLLKKIGF-N------HVLSNEDALSLLALHAL---D-LDSHETLKPQAKGFVKKCGGLPLALKAIGRLLR-KT-EGEEWDDVLKKIWD-L---ENA-DAIVPALRLSYHDLPADLKRLFAYCSLFPKDFVFDKEELILLWIAEGYLN-ES-KS-ERLGLEYLRNCYQGPFF-NPHL--VAN-PF------------------------------
>HanXRQr2Chr13g0606301
LQTS-----VVDA-SIVGRQVEEEALVRQLL-CDQ-NFSIVPIVGMGGVGKTTLATLLYNNQQVTDHFELKAWVCVSDDFD----SFGIYESV-AKKFE-DFNLLQIALRDQLRGKRFLLVLDDVWSEKYEDWKTLVGPFH-APGSKVVITTRKEQLLNKLGY-N------RLLSHDDAMSLFALNAL---G-FNSHLSLKPHGEGIVEKCDGLPLALISLGRSLR-KQDE-ESWREVLEEIWM-S---K-D-DA-------------------------------------------------------------------------------------------------------------------
>HanXRQr2Chr13g0570861
------------------REGDKESLLGKLLDSSS-NVNVVSIVGLGGIGKTTLAQLLCNDKKVKDNFELMAWVCISDDFD----IFNILQAV-AQDFA-NLNLLQVALAENLSRKRFLLVLDDVWNENYHEWELLQRPFN-APGSKILVTTRKTMVASMMDS-Q--TY----LSNEDALSLFAQHAS---G-FDVNGILKSHGDDIVKKCGRLPLALRILGRLFR-KSNDD-EWEALLNEIWH-L---DNG-SEILPALKLSYYDLSPHLKQLFAYCCLFPKDYMFEKDELILLWMAEGLLY-RP-KS-ESFGWDCFKELVSRSFL-QHSN--NDK-SLYTMHDLMNDLAKIVAGEFFFMLH-----HH
>HanXRQr2Chr10g0420731
-GTT-----TEH--YIVGFDDDVLLIIDRLTGR-K-KLDIISIVGMGGLGKTTLATKIFGDSLVEYYFDMRGWITVSQEYSKRDLLVQLLVSIGRETAS--ESKLYEMVYQSLKGRRYLIVIDDVW--SCKAWDDVRLCFP-NIGSRVLVTTRLAEVAGHASR-G---H--NLLTEEQSWELLCRKTF-RGH-ECPE-SLTETGKHIATKCGGLPLALVVIAGLLE-GERRKDLWEKIAERVGS-Y--VIND-KG-LDTLALSYDHLPLHLKKCFLYVGIFPEDYIIQVQTLIRLWMAEGFIK-EAGRS-EEEGEYHLMDLIDRNLL-IVADK-NGGIKSCRLHDLLRELCLKKADEETFFQKVS-Q-RR
>HanXRQr2Chr13g0616211
SETS-----LPE--DVVGREVEKEQLLRKLLGSQD-NFSVLPIVGMGGVGKTTLARLLYNDTKVHDHFEPKAWVCVSDDFD----IFKILQDV-TKKFK-DLNQLQKALTEQLKDKRFLLVVDDVWSENYGDWENLVRPFL-APGSRIIMTTRKNQLLKQIGL-H------NVLSNEDALRLFAIHAL---G-FDSHTTLKPQGEGIVKKCGCLPLALKAIGRLLR-KT-DREDWDEVLNEIWD-VKDVENS-DKIVPALRISYHELSADLKQLFAYCSLFPKDFLFDKEELVSLWMAEGFLN-PS-KS-ERLGREYFEILLSRSFF-QHAP--NDE-SLFIMHDLMNDLATFVAGEFFLRFD-----RH
>HanXRQr2Chr08g0348021
FET-PAPAPFIDLYRKENIDTQKSTLKMIIQAKI----QIVGINGLGGVGKTTLASEVAVKMKNE--FADIVFIAVSQTID----TKIIGVAAS-NG------------------QKVLIILDDVW----EELKLEEAGIPYGMNCKILLTSRSRDVCEAMNA-Q-ANI--SVLQEKEAWVFFERVVGKSE----WDDTLKKVAVKIVKECGGLPLFIQAIGKALK-KE--IRSWEAALGRLQ-D---TDEDPFKIMQ-LKLSYDYLEEVAKSCFLLCSMFPEDGTIGLRRLTHYGLA-GIFN-NL-DS-QDRVQVAVDSLKSSFLL------LPGEQEKFKMHDLVRDMAMLITSKGN---------KK
>HanXRQr2Chr13g0615081
NETS-----LLE--DVIGREGEREKLINKLLQSKQ-NFIIVPIVGMGGVGKTTLARILYNDTRVKDHFELMAWVCVSDEFD----IFKIYQSV-AKQFT-DTNQLQIALKEKLDRKRFLIVLDDVWNENYDDWENLVRPFH-ATGSRVIMTTRQQQLLKKIGF-N------HLLSREDALSLLALHAL---D-FDSHATLKPQAEGIVKKCGGLPLALKAIGRLMR-KT-EEEKWKDVLNEIWN-L---ESA-DEIVPALRLSYHDLSADLKRLFAYCSLFPKDFLFEKEELVLLWVAEGYLN-ES-KS-ECLGHECFEKLLSRSFF-QRAP--SGE-PFFVMHDLMNDLATFVAGEYFLRFD-----RH
>HanXRQr2Chr13g0618471
NETS-----LPE--NVVGRVAEKEELLKKLLGSKE-NFSIVPIVGMGGVGKTTLATLLYNDPQLHSHFELRAWVYVSNDFD----IFKIFQSV-TKDFA-DLHLLQVALKEHLKEKRFLLVLDDVWCENNDDWQYLLQSFH-ARRSKIIITTRKDQLLKKLGFGG------HLLSHEDALSLFALHAL---G-FDSHPTLKQMGESIVEKCGGLPLALKAIGRRLR-TT-NAEDWDDVLKEIWD-I---EIS-EEIFSSLKRSYHDLSQHLKTLFEYCSLFPRGFLFDKEELILLWMAEGYLN-QS-MS-ERFGHECFEILLSKSFF-QHAP--NDE-SFFVMHNLMNDLATFVAEDYFLRFE-----HH
>HanXRQr2Chr13g0616521
YETS-----LPDG-SVIGREVEKEKLLKKLLGSKE-NFSIVPIVGMGGVGKTTLARILYNHTKVQSHFELHVWICVSDDFD----VFKIFQDV-SKNFE-NLNQLHMALTNQLKNKRFLLVLDDVWHENENDWENLVRPFH-APGSRIIMTTRKEELLKNLHF-G------HLLSHEDALSLFALHAL---G-FNSHTTLKPHGEGIVKKCVGLPLALKAIGRLLG-RT-NVEDWEDVLNEIWN-L---ENS-DKIVPALRLSYHDLSADLKQLFAYCSLFPKDYLFDKEELVLLWMAEGFLS-PS-KS-ERLGHEYFEILLSRSFF-QHAP--NDE-SLFIMHDLMNDLAMLVAGELFLRFD-----RH
>HanXRQr2Chr17g0786901
-----VNIAVPK--KIVGFDVETREILDTLVGQ-K-KLDVISIVGMGGLGKTTLAKRAYYDSYVTYHFYIRGWVTVSQTYQKLDLLLSLCNSLSIGEKN--IGKLCELIYKRLKGKRYLIVIDDIW--SAEAWNEIRICFP-NLGSRILVTSRLMNVASNIKQ-D---H--RLLTVEESWDLLRHKVFAEDG-TCPT-NLQETGKQIAERCRGLPLAILVISGLLA-TEKSVEFWTQVLDSIGS-Y--IVSD-EQ-MNTLSLSYNHLPRHLKSCFLYFGAFKEDFEINVRKLMWLWVAEGFVK----PG-ENAAEEYLVDLIDRSLV-MVDQK-NGGVKVCRVHDLLHDLCLKKSKEEKFLCEIK-V-RR
>HanXRQr2Chr09g0365201
--------------KLVGMETRVKNVVSSLETSDE-DIRMIGIKGIGGGGKTTLARAIFD--HISIWFEGKSFVENVKEVSKGSGLKELLLDVLN--VE-SVCEGKNKMKKLMQGKKVLVVLDDV---HINQLEALAGDIT-KPGSRIIITTRDEQVLVAHGV-HSNIH--DVLSHEEAICLFSRYALMR---VIPNQGYEELSRKVVNYAAGLPLTIKVLGSHLC-RS-E-REWED---ALER-L---KTI-QETLEILELSYNGLENDQKEIFLDVVCILKGEM--KDEAIRILESCGFRA-HIG----------LSVLEQKSLI-TVS--TDG----LRFHDHIEEMGWNIVRRLHPHEPSR---IK
>HanXRQr2Chr13g0612241
LQTS-----VVNP-SIVGRQAHKDALVQQLLLCDQ-NYSIVPIIGMGGLGKTTLARLVYDEQLVKDHFDLKAWVCVSDEFD----TVRIFQSM--QEVA-DFNRLQEALKDHVKGKKFLLVLDDIWSESYEDWETLVRPLY-DPGSKIIITTRKDKLLKKLGY-N------PLLSDDDALSLVARNAL---G-FDSHLSLKPYAEGVVKKCGGLPLALIALGRLLR-KKDEVEHWKEVLNEIWR-L---NNE-DGILLALRLSYHDLSAPLKRLFAYCSLFPKDFLFDKEDLVLLWMAEGFLQ-QA-DS-EELGRKFFDELMSRSFF-QHAP--NNE-SLFVMHDLMNDLATSVAGEFFVRLD----HRH
>HanXRQr2Chr01g0006121
--------------NL----SEPSEAKKK---PKK---EKINIFGHIGVGKTRVAKKVSARAIKENVFDFTIWVFMCREYTKDSLCMSIFLIPANDEVP-DTDELIKKIKEKLEVPATLVVLDDVLDGETTFWRVWNEMLPV-RFASVLISIKKRE--------DENVF--EILTAEDRDDLFKKNLET---TEFPI-KKESFRQQVDKFIGGWTARVILIAKILN--------------YCAD---------ES-----RVSFKELKESLSKFFCPIGVLKDDHFVHYSELITYWILGGVIKLQEGEAKEEASEERVQDLLTSSFFKNLLKLLSGQIKLESISKLVNLIVVDLS----------VKLQS
>HanXRQr2Chr15g0680481
NETS-----LPDG-SVIGRQVEKEKLLNKLLGSKE-NFSIVPIVGMGGVGKTTLARHLYNDAQVKDHFEPKTWVCVSDDFD----VFKILQSM-TKEYK-DLDQLQMALTEKSKDKRFLLVLDDVWHEDDDDWEKLVLPFR-AHGSRIIITTRKEELLKKLHF-C------NLLSHEDALSLFALQAL---G-FNSHTTLKPHGEGIVKKCAGLPLALKAIGRLLG-RT-NVEDWEDVLNEIWN-L---ENS-DKIVPALRLSYHDLSADLKQLFAYCSLFPKDYLFDKEELVLLWMAEGLLS-PS-KS-ERLGHEYFEILLSRSFF-QHAP--NDE-SLFIMHDLMNDLAMLVAGELFLRFD-----RH
>HanXRQr2Chr17g0805641
-PVSISRNSKLL--IFVGIDRDAELIRDKLV-Q-K-KLNVVSIVGMGGIGKTTLATKVFNDGYVRHHFHVRVWVTVSQTYDKRAVLIQILESICAEKTS--DSRLRELVHKHLFGKRYLMVMDDVW--QIETWDNLKSFFP-NNRSRILLTSRLTEVAKHANL-D---H--HLLNNERSWELLCQKVF-QGN-ECPE-WSIKRGMQIVEHCQGLPLAVVVIAGVLA-EAWSEKFWEEIAKRTGS-Y--IVGD-NG-METLGLSYNHLPLHLRECFLYLGGFPEDFKFEVKRLMWLWVAEGFIQ-KDGRR-EDIGEGYLMDLVDRNLV-IV-DR-VGSVKACKVHDLVRELCLKKAKEERFILKT--V-EC
>HanXRQr2Chr07g0293901
--------------HLIGVESSVRIITSFLKASQQ-STEILTIWGMAGIGKTYLSNYVFQ--LHYLDFERSCFLEDIERRCR-NGLLDLLKDMRA-DIN-NVHEGTFHIENSLFTNRTLLVLDGI---KFEQLDVLIGTKG-HRGSKLIITSKN-------GS-KCRLF--ETLDDEESLQLLNWHACGH---GEPNEGDKKLSMKVVKYCQGHPLALKVLGSSF--SE-D-ATWED---ILES-L---GKE-PDIKNVLKISFDTLPEKDKELFKYIACLFVGED--RKLTEEILKACDIGK-SSG----------IKILINRCLL-TVGS--ND---TLMMHQLLQDMGRDIVHQESTKEQWK---LV
>HanXRQr2Chr02g0084641
TSS-PLSLP--PG---DDFKSRDVPFNDAFKLTS----QVIALCGMGGVGKTTMMEQLKKVVENKKMFDFVVKVTVGQNPN----MLSIAIQIGGREAT--V--KADTLRTKFGKKKILVILDDVW----EKVDIKDIGLT-SKGVKLLLTSRYSNICTQIAA-DATLP--QVLSDEEAQKFFSEYTGVSKE---HDQYRFQIGCDIVKKCGNLPLAIKIIGRTLK-QE--KYVWRDTLVRLK------NHDDD-VQEIISISYEYVRDEDKAIFLHCGLFPEDSDIEIEDLVRHGWG-KLFK-NI-ST-GERTYTCVRNLVNANLL------MDSQPGCVKLHDLVLAFVLATVSKCD---------KR
>HanXRQr2Chr06g0275071
--------------NLVGIESRVDALKSLLSLTH--EARMIGISGMGGIGKTTIARTLFR--KIVYLFDGSSFVDNVRKNSSTKGICLLLKDVLV-TIN-NPEDGAKMIQLRFRNKRVLLVLDDV---SFEQIEYLAGTRK-GPGSRIIITTRDEHLLSFADC----TY--KPLLMDQAVELFSRHAFRK---NSPPDEFKDLSNRAIGFTGRLPLALKVLGSFFR-KN-ITSMWES---DLAS-L---AKT-LEITKTLRFSFDHLHVLEKRILLDIACFFKGKE--VKYVTRLLDSFDFHA-VIG----------IEALIEKCLI-TISYG------KIDMHDLIQEMGQKIACESYPN-------KV
>HanXRQr2Chr09g0364061
--------------KLVGMETRVKNVVSSLEISD--DVRIIGIKGIGGGGKTTLARAVFD--HISSCFEGKSFVKNVREVSKGSGLKELLQDALD-DVK-SVSDGKNMMERMMGSRKVLVVLDDV---DIDQLEALAGKPT-KSGSRIIVTTRDEHVLIASRV-KF-IH--DVLSHEEAISLFSWYAFGR---EIPIQGYEELSEGVVDYAAGLPLTIKVLGSFFC-KT---------------------------------------------------------------------------------------------------------------------------------------------
>HanXRQr2Chr13g0612401
YQTS-----LLDT-RIVGRQEEIKELLVKLF-CSQ-NFSIVPIVGMGGLGKTTLAKLLYGDAEVKKHFELKAWVSVSDQFD----ILSILQSV-KKEFA-DLNLLQVALRKQLRDKRFLMVLDDVWSESYDDWQTLVSPFH-APGSKIIMTTRKVQLLTKLGY-D------HLLSHDDVVTLFAQHAL---G-FDSHPVLKQYGEGIVEKCDGLPLALSVLGTLLR-KT-EEEEWKELLNEIWR-L---GKG-DEIVPALRLSYNDLSACLKQLFAYFSLFPKNYVFSKDLLILLWMAEGFLN-PS-KS-ERLGFEYLEELLSRSLL-QHAP--NDK-SSFVMHDLLNDLATSVAGEFFSRLD-----RH
>HanXRQr2Chr04g0139931
-------------------------------------------MGVGGGGKTTLASSLYM--GVSCYFEVHHIIENVQEETSK-GLKKLLSAFS--KVN-SIVQGKHMIKSMLCRRKVLLLLDDV---DLSQLEALAGSHS-GSGSRVLITTRDAHLLRTHKV-DE-VS--HVLSDDEAMQLFNKHAYNK---KDPVEDYETLSLRVISYAAGLPLALKVLGSFLY-KK-K-KGWMS---SLDR-L---KDI-TKIVEMLKISYDGLKDMEKEIFLDIACFFK-WE--KDEAMEILEACDFHP-EIG----------IEVLRQKALV-SIVD---GRL---DMHDLVQEMGHYIVRVKHPNNPNK-----
>HanXRQr2Chr03g0092191
--------------NLVRMDTRYEEIDSWI--TQS-DANFLVICGMGGSGKTTLAWYTVY--SNRDKFENISIVEHIGSKLK-HHVPELLGGVLG-KVP-SLSQGMVLIKEALQKNKALIVLDDI---NHAQLVDLLGTGN-NKESKIIVTTRETNISEWVGF-RCRKY--EMLDDSEALELFCLHAFGS---KNPTKGYKELAQQVVWYCEGNPLALEVLGSSLS-DI-SISYWKS---ALDK-L---KKD-LGIHRVLIRSYDSLPEREKELFLHIACFFNGEE--VDYVVKILEY-DCSA-ESS----------IKTLTKRCLI-SISP--NQ---TIMMHPLLQEMGRFIVNQESPKDPGE---LA
>HanXRQr2Chr09g0417501
NDAL-----IELQSMIYGRDRERDDLLSKLAT----GPPIVFIWGMGGIGKTTLAQLIFNSVEVQKGFEIKMWVPVGAANSD---VTRV---------------------------KFILVLDDVW--DVVSWKPLLLALN-APGSKILITSRNEEVGRKING-D------TFLSDEDSWTIFKRFAF---A-DEFCENLEDVGKKVSDKCRGLPLASETVGSFMV-KD-TKEEWEHVLNKIWQ-L---ELE-DRVSNPLMLSYYDLSPAVKRCFCYCANFPKGTKIDAVNLIQIWMAQGYL--YDG-----TGRRHLNSLVTRSLF-QDPE-KDSRALSVKMHDMVHDVASYLMENECLMVTEM---RH
>HanXRQr2Chr09g0363731
--------------KLIGMETRVKDVVSYLKDSA--DVHMIGILGIGGGGKTTLARAVFD--HISDSFEGKSFVENVREVSKGSGMKVLLKDVSN-GVT-GVYEGVNMMKKMMRSRKVLIVLDDV---DIEQLEALGGDRT-KAGSTIIITTRDKHVLITHRV-KS-IH--DVLSYEEGICLFSKYAFGE---ESPIEGYKELSEKVVHYAGGLPLTIKVLGSSLC-KT-E-REWDD---AIKR-L---KTI-EQTLKRLEISYSDLENDHKEVFLEVACILKGEL--KDEAIRILESCGFHA-RFA----------LKVLEQKSLI-TVSDH--G-C--LDMHDRIEEMGMNIVRRLHPDEPGK---IK
>HanXRQr2Chr11g0508231
EQTS-----LVDE-KVMGREADKVALLRKLLGCNQ-NVSVVSIVGLGGIGKTTLAKVLYNDKNV----------------------------------------------------------------------------------------------------G--P------------------------------------------------------------------------------------------------------------------------------------FSR-RI-LN---------------VIL-TH----------------------------------------
>HanXRQr2Chr04g0144781
--------------KLVGMEHRLQYIEKSLDISN--EVRMIGIKGMGGAGKTTLARAVFD--KISVHFEAKSFVENVREVSKASGLLSLLKDLLN-NVD-SVHEGTNMLKTKLRGRKVLVILDDV---HKDQLEALAGDFC-KPGSRIIITTRDEQVLIAHKV-EW-IH--DVLSDEEAIGLFCKHAFGK---DLPIREYEKESLQVVKYAAGLPLTNKVLGSFLC-KD-K-HEWID---ALER-L---KII-EETLQKLELSYEGLEEDYKEIFLDVACILKGWE--KHKAISMLESCGFQA-IIG----------LRVLEQRSLI-TFY--YGFLY--LGMHDHIEEMGKNIVRRLHPDEPNK---IH
>HanXRQr2Chr13g0616971
NETS-----LPE--DVVGREVEKKKLLNQLLVSKE-NFSILPIVGLGGVGKTTLARILYNDTQVKDHFELMAWVCVSDECD----VFKIFECV-AKQFK-DVNQLQIALREQFKDKRFLLALDDVWNQNYDDWEILVRPFH-AAGSRVIMTTRQQDLLKKIGF-N------HVLSHEDALSLLALHAL---D-FDSHETLKPQAKGIVKKCGSLPLALKAIGRLLR-KT-EGEEWDDVLKKIWD-L---ENA-DAIVPALRLSYHDLPADLKRLFAYCSLFPKDFMFDKEELILLWIAEGYLN-ES-KS-ERLGQEYFEKLLSRSFF-QPAP--NGE-SFFVMHDLMNDLATFVAGEYFLRFD-----RH
>HanXRQr2Chr04g0144811
--------------KLVGMEHRLQYIEKSLDISN--EVRMIGIKGMGGAGKTTLARAVFD--KISVHFEAKSFVENVREVSKASGLLSLLKDLLN-NVD-SVHEGTNMLKTKLRGRKVLVILDDV---HKDQLEALAGDFC-KPGSRIIITTRDEQVLIAHKV-EW-IH--DVLSDEEAIGLFCKHAFGK---DLPIREYEKESLQVVKYAAGLPLTNKVLGSFLC-KD-K-HEWID---ALER-L---KII-EETLQKLELSYEGLEEDYKEIFLDVACILKGWE--KHKAISMLESCGFQA-IIG----------LRVLEQRSLI-TFY--YGFLY--LGMHDHIEEMGKNIVRRLHPDEPNK---IH
>HanXRQr2Chr09g0365691
--------------KLVGMETRVRDVISSLELLD--DVRMIGIKGIGGGGKTTLARTIFD--HISIWFEGKSFVEDVREVSKGSGLKDLLSSVLN-VVA-GVSDGKRMMKRMMANRKVLVVLCD-----------------------------------------------------------------------------------------------------------------------------------------------------------------------------TLGFS---------------------------------------------EQTPYNIF---------------
>HanXRQr2Chr09g0365361
--------------KLVGMETRVRDVISSLELLD--DVRMIGIKGIGGGGKTTLARAIFD--HISIWFEGKSFVEDVREVSKGYGLKDLLSSVLN-VVA-GVSDGKSMMKRMMPNRKVLVVLDDV---DIDQLEALAGEPT-KPGSRIIITTRDEQVLVAQRV-NV-IH--DVLSDEEAICLFSRYAFGR---EIPDQGYEELLGKVIHYAAGLPLTIKVLGSHLC-RT-E-HEWVD---TIER-L---KTI-EKTLKRLELSYNGLENDEKEIFLDVVCILKGEM--KDDSIRILESCGFKA-HIG----------LRVLEQKSLI-TIS--YDG----LRFHDHIEEMGWNIVRGLHPLEPSK---IK
>HanXRQr2Chr01g0019891
EETS-----LVDL-RIVGRDGDKEVLLGKLLGCNE-NVSIVSIVGLGGKGKTTLAQVLYNDRKVKAHFKLMSWVCVSDEFD----VFDIFKDV-GKKFE-TLNQLQLALTEKLANRRFLLVLDDVWNENYNEWELLQRPFA-APGSKVIVTTRKTMVASVMDS-Q--AY----LSNEKALSLLAQHAL---G-FDSHPTHKLHGEGIVRKCGGLPLALRAIGRVLR-KPNDE-EWRELLNEVWN-L---QNE-SKILPALRLSYYDLPPHLKQMFAYCCLFPKDYVFDKDELVLLWMAEGLLY-EA-KP-ETLGRECFEELESRSFF-QQSP--NDK-SRYTMHELINDLATSVAREFFYMFG-----HH
>HanXRQr2Chr15g0691731
TRS-P------DG--TNIFKSRDLIYEAALKSSR----KMIALCGMGGIGKTTMMEQLKKEVEASNFFDKVVKVVLGENTD----LVALAKCINLKEEA--IDARADRLRKIFG-KKTLVIMDDIW----SEVDLNDVGLR--TGFKLLFTSRSEYVCTQMGV-KTSVF--KLLDVAEAKALFFGIVGISMS---DDPELHKIGEDIVNKCGGLPIALNTVAKSLI-KK--NEAWKETLSSLQ------QNVK-DVHKVFGMSYNNLEEDDKSIFLLSGLFPDDFDIPIEDLMRYAWG-KLFT-NV-YT-AERTIVCVNNLIHVNLL------TQSCMGCVKMHDLVRVYALSNFTKVK---------DR
>HanXRQr2Chr02g0083741
TSS-PLSSS--PG---DDFKSRDVPFNDALKLKS----QVIALCGMGGVGKTTMMEQLKKVAEDKKMFDFFVKVTLGRNPN----MLSIAVCIGGREET--VTARADSLRRKFDKAKILVILDDVW----GKVEIKDIGLT-SKGVKLLLTSRDSNICTQIAA-DATLL--QVLSDAEAQNFLSKYTGVCIE---HDQDRFQIGCDIVKKCGNLPLAIKLIGTTLK-QE--NYVWRDTLNRLK------NHDDD-VQEIIRISYEYVKDEDKEIFLHCGLFPEDSDIQIEDLVRHGWG-KLFK-NV-ST-RERTNTCVRNLVNANLL------MDSRLGCVKMHDLVLAFVLERVSKGD---------KR
>HanXRQr2Chr00c023g0832981
NETS-----LLE--DVIGREIEKEKLLNKLLQSKE-NFSVLPIVGMGGVGKTILARFLYNDAQVKGRFELHAWVCVSDDFD----ISKIFQAV-SKEFA-DLNQLQVALKEKLKEKWFLLVLDDVWHENFNDWENLVLPFH-ARGSKVIMTSRKEQLLKMLGF-D------NLLSSEDALSLFALHAL---G-FDSHPTLRPKGERIVEKCGRLPLALKAIGRLLR-KT-DEEKWDEVLNKIWD-S---KSV-GDIFPALMLSYHELSSNLKRLFAYCSLFPKDFLFDKKELVLLWLAEGFLY-KS-KS-ERLGNEYFEELLSRSFF-QQSP--NEE-QLFVMHDLMNDLATFVAGEFFSRDD-----RH
>HanXRQr2Chr08g0339981
QVSS-----CYQE-GVYGLSDDIKSLVRRLTHQTD---MLVPIVGEEGSGKTTLARAVYKNRKVKDHFEFHDWMSVTEEY-TADRILSGLK----------------KITETVKGRRYLIVVDGVG--SYGVIHELKDKLP-KKGSKVIFTSRRISEMK-----KLNPH--VMLNEDESWKMFLNKAGKEKE-----K-LKHK---ILSICNGLPQNIILMAGLLS-NRI--QRWSAVIG-------------DQ--DVLSICYNNLRRRSKLRLLYLALFPKDYDIPVRRLLRLWLAEGFVKRKL-ED-EGEVQKCFEKLVGRNMI-QITKL-DNSPRRCRLVSLFHDYLLPKAQEISLFYIQRFGVRR
>HanXRQr2Chr17g0786821
-----VNIAVPK--KIVGFGVETREILDRLVGQ-K-KLDIISIVGMGGLGKTTLAKRAYYDSYVTYHFYIRGWVTVSQTYQKLDLLLSLCNSLSIGEKN--IGKLCELIYKRLKGKRYLIVIDDIW--SAEAWNEIRICFP-NLGSRILVTSRLMNVASNIKQ-D---H--RLLTVEESWDLLRHKVFAEDG-TCPT-NLQETGKQIAERCRGLPLAILVISGLLA-TEKSVEFWTQVLDSIGS-Y--IVSD-EQ-MNTLSLSYNHLPRHLKSCFLYFGAFKEDFEINVRKLMWLWVAEAFVK----PG-ENVAEEYLVDLIDRSLV-MVDQK---------------------------------V-RR
>HanXRQr2Chr13g0617461
SETS-----LPE--DVVGREVEKEQLLKKLLGSQD-NFSVLPIVGMGGVGKTTLARLLYNDTKVQDYFEHKAWVCVSDDFD----IFKILQDV-TKKFT-DLNQLQKALTEQFKDKRFLLVVDDVWSENYGDWENLVRPFL-APGSRIIMTTRKEQLLKQIGF-H------NVLSNEDALRLFAVHAL---G-FDSHTTLKPQGEGIVKKCGCLPLALKAIGRLLR-KT-DREDWDDVLNEIWD-VKDVENS-DKIVPALRISYHELSADLKQLFAYCSLFPKDFLFDKEELVSLWMAEEFLN-PS-KS-ERLGREYFEILLSRSFF-QHAP--NDE-SMFIMHDLMNDLATFVAGEFFLRFD-----RH
>HanXRQr2Chr09g0369371
------------------MTTRYEEIKSWL--DQY-NLEFLAIYGMGGSGKTTLAKYIYD--SNQNTFEYVSFVEDIGSRCK-HDLLKLLKDILG-KIP-SVSRGTCMIEEVLQTKRTLIVLDDI---DHKQLVALLGTGK-NAQSKIIITTRE-NTDTWFDH-RCQKY--EMLNDDESQELLSRHAFGS---KIPMAGFKELVLQAVQYCEGNPLALEVLGSSLF-NN-TISHWKS---QLNL-L---EKD-SRLHGVLVRSYMSLPNSEKELFLHIACFFIGKD--MDYVVKILEP-DYSA-TSG-----------------------------------------EMGK------------------
>HanXRQr2Chr15g0691791
GST-STSAPVLMG--TNNFKSRDSIYKAALESSH----KMIALCGMGGVGKTTMMEQLKKEVGASNSFHWVVKVVLGENTD----VIALAKYIDSKEEA--IDARADRLQKKFG-KKTLVIMDDIW----SEVDLKDVGLS--NGFKLLFTSRFENVCARMGV-KTSVF--KILDEAEAKTLFFGIVGPSML---DEPELQKIGADIVNKCGGLPIALKTIAKSLI-NI--KEAWQETLSNLQ------HEDQDDVHKVFEMSYNNLKEDDKSIFLLCGLYPEDFDIPIEDLMRYGWG-NLFT-KV-HT-RERTIVCVNNLIQANLL------TESCMGCVKMHDLVRVFALSNFSKVK---------DR
>HanXRQr2Chr09g0369651
--------------NITGVATRYEDISSWL--EEC-NLEFLSICGMAGSGKTTLAKYIYD--SNWKSFEYASFVENIGSRC---DLHELLKDILG-KVP-CVSRGTCMIEEALEMNKALIVLDDI---EHKQLVALIGTGK-NAQTKIIITTRE-NTDTWFDL-RSQKY--EMLNGDESSELLCHHAFRS---KIPTTGFQEVVSRVVQYCEGNPLALEVVGSSLY-ND-STSYWES---LLKS-F---ERD-SRIQDVLIRSYEELPDTVKGLFLHIACFFVGID--KDYVVKILEP-DYSA-ISG----------ITVLINKCLL-SVSP--NK---VLMMHRLVQEMGKNIVRKESKYFPAK---LA
>HanXRQr2Chr17g0817911
APISFSGNSKLL--IFVALDRDAELIIKRLV-R-K-KVDVVSIVGMGGIGKTTLATKVFNDAYVKYHFDVIAWVTVSQTYDKRAVLTRILKSNHAVKAS--DCQLHELVHRHLIDQRYLIVIDDIW--DKETWDNLKSLFP-NNGSRILLTSRITEVAKHASS-D---H--HLLNKDQSWQLLCQKVF-QGD-ECPE-WSIKPGMRIVEHCHGLPLALVVIAGVLA-HSWSEKFWVEIADRVDS-Y--IVGD-DG-VEILALSYNHLPLHLRECFLYLGGFHEDYKFQVKILIRLWVAEGFIQ-QTGQS-EDIAEGYLMDLIDRNLV-IV-DR-NGAVKACKMHDLVRELCWKKAKEERFSLTIE-PTVR
>HanXRQr2Chr01g0029171
--------------SLTGRNHDIEFITSWLTDSSH-SVDILTIVGISGIGKTSLAKYVFM--LHFSKFQKSSFIEDINTRCEENGLLDLHGDISK-HVN-DVNEYSSKIEDVLSRKKVFIVL------------------------------------------------------------------------------------------------------------------------------------------------------------------------MTLVVLTS------------------------------------------------------------------------
>HanXRQr2Chr15g0691431
VST-PTSTST-DG--THNFKSRDLIYKAALKSSQ----KMIALCGMGGVGKTTMMEQLKKAVEASNSFDRVVKVVLGENTD----VIALAKYIDSKEEV--IDARADRLQKIFG-KKTLVIMDDIW----SEVDLKDVGLS--NGFKLLFTSRSENVCARMGV-KTSVF--KILDEAEAKTLFFGIVGPSII---DEPEIHKIGEDIVNKCGGLPIALKTIAKSLI-NI--KEAWQETLSNLQ------HEDQDDVHKVFEMSYNNLQEDDKSIFLLSGLFPEDFDIPIEDLMRYGWG-KLFT-KV-DT-AKRTIICVNNLIQANLL------TESRMGCVKMHDLVRVFALSNFSKVK---------ER
>HanXRQr2Chr13g0610961
FQSS-----VVDP-SIVGRQAQKEELVQQLLLCDR-NYSIVPILGMGGVGKTTLARLLYNEEQVKDHFEVKAWVCVSDEFD----SFRIFQSM-AKEIS-DFNELQEALRDHLTGKRFLLVLDDVWSERREDWETLVRPFY-APGSKIIVTTRKDKLLKILGY-N------PLLSYDDALSLFAVHAL---G-FDSHLSLKPHGEGIVKKCNGLPLALIALGTSLR-KEDE-DSWKEVLEEIWK-L---PVE-DEIIPALRLSYHDLSGPLKQLFAYCSLFPKDFLFNKEELVILWMAEGFLH-QP-DS-EELGHEFFDELLSRSFF-QHAP--NNE-SLFVMHDLMNDLATSVSTEFFLRLD-----RH
>HanXRQr2Chr02g0053021
--------------DLVGIRARLQELEAHLDISG--GVRMVGIWGVGGSGKTTLAS-------------------------------------------------------------------------------------------------------------------------------------------------------------------------------------------------------------------------LFI----------------------------------------------------------------------------------------------
>HanXRQr2Chr02g0053001
------------------MKARLQELEAQLKLLD--GVRMVGIWGVGGSGKTTLASSLYM--KISSNFKGHCIVDNIREESTK-GLKTLLSSLL--KSE-SVEVGKRLIRSRLSRSKVLILLDDV---DIKQLDALAGSHY-GSGSRIIITTRDEHLLRTHKV-DH-VS--PVLSHEEAIVLFTKHAYNK---NSPVSDYEKLSLRVVSYAAGLPLALKVIGSFLY-KN-E-KEWRS---TLAR-L---KDI-TEILKQLKISYDGLRPTEKELFLDIVCFYREGI--VDDTMDIFEACGYYP-HVG----------IKVLRQKALI-TVVDN--GVW--FDMHDLVQEMGHYIVRGEHPNNPEK---DE
>HanXRQr2Chr02g0070691
-PTAITRNSKLL--IVVGLDRDAGLIRDKLV-Q-K-KLDVVSIVGMGGIGKTTLATKVFNDGYVKHHFYVRVWVTVSQTYYKRDVLIQILLSIGVEMAS--DSQLRELVHKHLMGRRYLIVIDDIW--NTETWDNLKLFFP-NKGSRILLTSRLTEVAKHANS-D---H--HLLSKERSWELLCQKVF-QGD-EFPE-WSIKHGMQIVENCQGLPLAVVVIAGVLA-EAWSEKLWMEIAERTGS-Y--IVGD-NG-LETLALSYNHLPLHLRECFLYLGGFPEDYDFQVQRLIWLWVAEGFIE-QAGRR-EDIAEGYLMDLIDRNLV-IVAGR-NGAVKACKVHDLVRELCLRQAKEERFILETE-P-VR
>HanXRQr2Chr16g0763351
--------------NLVGMEQRMQDLDPYLGIMD--DVRIIGIKGMGGAGKTTLARAIFD--KLSIDFEGRSFVENVRE--KASGLEKLLRDVLK-TVS-SVHQGRNMIKTRLCGKKALVVLDDV---HRDQLEALAGNPN-KLGSRIIVTTRDEQVLIAHGV-KC-IH--EVLSNMEAIRLFRLHAFRA---DSPTEEYEMQAFEVVHYADGLPLTIKVLGSLLC-KT-K-LEWIE---ALRR-L---KTI-QETLKKLELSYESLEDDYKQIFLDVACFLKDWE--EDDVIRMLQSCGFHA-TNG----------LQVLEKKSLL-TLN--SDS-F--IQMHDHLVELGKYIVRRKHPDKPNK---IQ
>HanXRQr2Chr08g0353311
--------------ELVGMEPELQNLQKSLDILN--DVRMIGIKGMGGAGKTTLARVTFD--SLSNHFEAKSFVENVREVSKA-----------------------------------------------------------------------------------------------------------------------------------------------------------------------------------------------FCSVCC------------------------------------------------------------------------------------------
>HanXRQr2Chr07g0296421
TRSV-----KATATEILGRDCVKEMFVEQICNDDE-VVNVYVVYGLGGVGKTTLAQMICNDSRVDKYFDLKIWLHVSNRFC----TVRLLNSL-DQV---EVDALRELVRERLGRRRFFMVLDGV--EGMSEWGGFMEVLK-WRGSTVVVTTRSIEVADVMAT-P------AFLSESDCWLLFNRYAFDVQK-GSHGMEFETIGKAIVKKCEGLPLAVKVIGSLMC-KS-SVSEWLSVLQEVWD-L---SEG-SNILPSLKLSYDNLPAHMRQCFALCSIFPKGYEMDKQLLVELWVAYGFVP-SRG-----LGEEIFNSLVWRSFL-QDVK-FDGL-TTCKMHDEMHALARSVMKYECSSIMSG---LH
>HanXRQr2Chr04g0139871
--------------DLVGMTTRVQYLKSQLEILD--GVRMVGIWGVGGGGKTTLASSLYM--GISSYFEGHHIIENVREETSK-DLKKLLSAFS--KVN-SIVQGKHMIKSMLCRRKVLLVLDDV---DLSQLEALAGSHS-GSGSRVLITTRDAHLLRTHKV-DE-VC--HVLSDDEAIQLFNKHAYNK---KEPVENYETLSLRVVSYAAGLPLALKVLGSFLF-KD-K-KAWMS---TLDR-L---KDI-TEIVDKLKISYDGLKVVEKELFLDIACFFR-CK--KDEAMEILEACDFHP-EIG----------IEVLRQKALV-SIVD---GRL---DMHDLVQEMGHYIVRGKHPNNPNK---DK
>NP_001234202.1
-GGEERQPPVVE--DVVGFDDEAQTVIDRLLES-G-DLEVIPVVGMPGLGKTTLATKIFKHPKIEYEFFTRLWLYVSQSYKTRELYLNIISKF-TRDMS--EKDLALKVQEILEGGKYLIVLDDVW--STDAWDRIKIAFP-DKGNRVLLTTRDHRVARYCN------H--DLLTDEESWILLEKRAFHKA--KCLP-ELETNGKSIARKCKGLPLAIVVIAGALI-KSKTIKEWEQVDQSVGE-H--FINRPNS-DKLVRMSYDVLPYDWKACFLYFGTFPRGYLIPARKLIRLWIAEGFIQYRGD-S-ECKAEEYLNELVNRNLV-MVMQR-DGQIKTCRVHDMLYEFCWQEATEENLFHEVK---RR
>NP_001234836.1
DMNGDAKSSSIVLTVTVGHEEEEAWIIGQLDEE-S-ELDVISIVGMPGVGKTTLANKVYNNTLVASHFNVRAKCTVSQNFNKSKVLREILQQVTGGNESEY--DLAEKLRVALYDKRYLIVLDDVW--DIATGEMLIACFP-ERGNRVILTSRSGEVGLKVKC-R---V--DLLTDEKSWELFEKRVFGDEG-SCPA-ELLDIGHEIVEKCKGLPLALVLIAGVIVEKEKEKDFWVKIQNNLDS-F--TSSN-NSIMNVMQSSYDHLPYQLKPLLLYFATLQKSERTPVSTLMQLWMAEGLVD-HDPCS-EEVTESYLDALISSGLI-MV---TSVMIRACYVHDVVHDFCSVKAGKEKFFKLINFLHRR
>NP_001289831.1
IALKVAPFEPTRHIDIVGFGNDIEKMFQYLIRT-N-DLDVVPIVGMGGQGKTTVARKVYNSDNIVSHFDVRAWCIVSQTYNRRKLLQDILSQVTGDKGYED-DILADELRKSLMGKRYLIVLDDMW--DCMAWDDLRLSFP-GNRSRIVVTTRLEKVGEQVKC-H---Y--SLLTKEESCELLQKKVFQKED--FPP-ELQDVSRAVAEKCKGLPLVVVLVAGIIK-RKMEESWWNEVKDSLFD-H--LNRE-EESLSTMQLSYYNLTDCLKPCLLYMGMFQEDAIIRVSELISLWIAEGFVQ-SI-GR-EEAAEGYLMDLIQSNVV-MVSN--NGKVKYCQVHDVVLHFCLEKSLEEKFMLAVKWKENR
>NP_001318028.1
IPKDVVNSPPVERKIIVGFEEETNLILRKLTSP-A-DLDVISITGMPGSGKTTLAYKVYNDKSVSSHFDLRAWCTVDQGCDDKKLLDTIFSQVSDSKLSEN-IDVPDKLRKQLYGKRYLIVLDDVW--DTTTWDELTRPFP-KKGSRIILTTREKEVALHGKL-N---L--DLLRSDESWELLEKRAFGDES--CPD-ELLDVGKEIAENCKGLPLVADLIAGVIA-REKKRSVWLEVQSSLSS-F--ILNS-VEVMKVIELSYDHLLHHLKPCLLYFASFPKDTSLTIYELSIYLGAEGFVG-NT-KS-EEVVKIYMDDLISSSLV-ICFNE-----LNFQIHDLVHDFCLIKARKEKLFDRIQLLPRQ
>NP_001318030.1
IPKDAVNSPPVERKIIVGFEEETNLILRKLTSP-A-DLDVISITGMPGSGKTTLAYKVYNDKSVSSHFDLRAWCTVDQGCDEKKLLNKIFNQVSDSKLSEN-IDVPDKLRKQLYGKRYLIVLDDVW--ETTTWDEVTRPFP-KKGSRIILTTREKEVALHGKL-Y---L--DLLRPDESWELLEKRAFGDES--CPD-ELLDVGKEIAENCKGLPLVADLIAGVIA-REKKRSVWLEVQSSLSS-F--ILNS-VEVMKVIELSYDHLPHHLKPCLLYFASFPKDTSLTIYEFNVYLGAEGFVG-KA-NS-EEVVKIYMDDLISSSLV-ICFNE-----LNFQIHDLVHDFCLIKARKENLFDQIRLLPRQ
>NP_001318035.1
ILKNVVNSPPVESKIVVGFEEETKWILRKLTSP-T-DLDVISITGMPGSGKTTLAYKVYNDKSVSSHFDLHAWCTVDQGCDEKKLLNKIFKQVSDSKLSED-IDVADKLRKQLYGKRYLIVLDDVW--DTTTWDELTRPFP-KKGSRIILTTREKEVALHGKL-N---L--DLLRSEESWELLQKRAFGNES--CPN-ELLDVGKEIAENCKGLPLVADLIAGVIA-REKKRSVWLEVLNNSHS-F--ILKN-VEVMKVIEISYDHLSDHLKPCLLYFASWPKDTIMTIYELNGFLGGEGFVG-KT-KS-EEVVKIYMDDLISSSLV-ICFNE-----PTYQLHDLVHDYCLIKARKENLFDRIRLLPRQ
>NP_001318045.1
IPKDVVNSPPVERKIIVGFEEETNLILRKLTSP-A-DLDVISITGMPGSGKTTLAYKVYNDKSVSSHFDLRAWCTVDQGYDDKKLLDTIFSQVSDSKLSEN-IDVADKLRKQLFGKRYLIVLDDVW--DTTTWDELTRPFP-KKGSRIILTTREKEVALHGKL-K---L--DLLRPDESWELLEKRAFGNEI--CPD-ELLDVGKEIAENCKGLPLVADLIAGVIA-REKKRSVWLKVQSSLSS-F--ILNS-VEVMKVVELSYDHLPHHLKPCLLYFASMPKDTIMSIYELNIFLGGEGFVG-KT-KS-EEVVKIYMDDLISSSLV-ICFNE-----LNFKIHDLVHDFCLIKARKENLFDRIRLLPRQ
>NP_001333108.1
IPKDVVNSPPVERKIIVGFEEETNLILRKLTSP-A-DLDVISITGMPGSGKTTLAYKVYNDKSVSSHFDLRAWCTVDQGYDDKKLLDTIFSQVSDSKLSEN-IDVADKLRKQLFGKRYFIVLDDVW--DTTTWDELTRPFP-KKGSRIILTTREKEVALHGKL-N---L--DLLRPDESWELLEKRAFGNES--CPD-ELLDVGKEIAKNCKGLPLVADLIAGVIA-REKKRSVWLEVQSSLSS-F--ILNS-VEVMKVIELSYDHLPHHLKPCLLYFASWPKDTTTTIYELNIFLGAEGFVG-KE-KS-EEVVKIYMDDLISSSLV-ICFNE-----LNFQIHDLVHDFCVIKARKENLLDQIRLLPRQ
>NP_001333428.1
----FASKQRIN--EIVGFEDVKDELIGKLKGS-S-GLDVISIVGMAGLGKTTLANKLYSDESVVSHFNIHAHCCVSQEYTRKDLLLAILRN---RRET--ENELADRLRKLLMFKRYLLLIDDVW--ETSAWDDLKLCFP-NMGSRIILTTRHYEVASYAKH-D---H--MLLNNDESWMLLNKKVF-NNE-SFPF-ILRDAGQEIVRKCDGLPLSIILIAGILI-MKKEKYCWEQVATNLGP-N--IQDQ----EGTLDLSYQNLPPYLKPCFLYLGVFSEDEEIQVSKLTWLWIAEGFIK-PHTKT-EEIAENYLENLVGRNLV-MVGKR-NGRIKTCRIHDLVHEFCRKKAKLENIIQRINNTSRR
>XP_004231117.1
---------NLE--VV-GLDDDLEKVIERLLGS-S-EREVVAITGMGGIGKTTLAKKAYDYPRVRSRFDVHAWVTVSREYGMRRLLLSLARCIPG-EKT--EDQLAESLYRKLKDRRYLIVIDDIW--STKVWDDVTRCFP-DNGSRIILTSRLKDVAAYANP-D---H--EMLSLDDSWKLLSIKVFGVND-LCPF-ELEDIGKQIAERCGGLPLAILVVAGHLS-ISMRRESWITVAKTVNS-V--VAND-DK-LGVLGMSYNYLSNHLKPCFLSIGAFPEDFEIKARTLIQVWVAEGFLK-AERES-EKVAEECLEDLISRNLI-MIKKR-NGEIRSCGMHDLLRDLSLREAQKEKFLHVTSNEGRG
>XP_004231569.2
---------ILN--IMVGRGDQRERLLEDLTRS-G-EPKVIPIIGMGGIGKTTLAIEVYNDAHVRSHFDVCAWATLSQQHNVKEILLNLLRST--DMLD--EAELADMLRKSLYGKRYLIVMDDIW--SIKAWDDVRRFFP-NKGSRILLTTRNNEVACYANT-EN--L--SLMDQDESWNLFKSVAF-ANE-ALPLSEFENIGKKIAEKSHGLPLTIVVVAGLL--SKKTIEDWETVAKDVKS-F--VNND-EQ-SHVLGLSYNHLTSDLKTCLLYFGIFPEDSEIPVNHLKRLWMAEGFLN----EN-EGEADKCLQDLINRCLV-HVSNK-ETKIISCKVHDLIYDLCLRQIQRGN-LFIIK--CQP
>XP_004233876.2
--------------SMVIFDEDEQLLMENILGT-D-QLGVIAIVGMPGHGKTTLAKKLYRHENIVNRFDVRSWCTVSKVYDKRKILLELLGYEYEVEKS--VDELIQQVRMCYEKRRYFIVIDDVW--STVVYDELVSLFP-NSRSRIVITTRLDEVDSSVNY-SF--H--RLIAEEKSWLLLRNIVFKQEN-NCCFREFEEIGKQIAKSCAGLPLAVVLIGGLLA-LDKKKGIWTKVAQWLSA-K--VAGE-EW-MDIIELSYKHLPSYLKPCFRYFGMFLEDEEVSVNKLMRMWAAEGFVQ-SDERSAEIVAKDYLIDLITSNLV-LVAERPLGDIKSVCLHDLVQDFCLKKAKEENFLLKVD---QR
>XP_004234046.1
-AHQLKRAPVVE--EVVGFDEEADEIINRLLGS-D-DVEFISIVGMPGLGKTTLANKVFK--SVGYEFYNRIWVYVSQSYTRRDLFLKIINQF-TRYVT--EEALAEVIRKHLLFGKYLIVLDDVW--TQEPLDDVKIALP-MRG-KVLFTTRDDEVGKFCC------H--HILTDHECWELLQKKVFHKD--KCPL-DLEVLGKRIAKKCMGLPLAALVIAGALT-RGKTKSEWEIVHQFVSE-H--IISSIRM-KKLVQMSCDSLPVNLKACFLYCGAFPKGSEIPAWKIVRLWIAEGFIRETTG-K-ESVAEGYLNELVSKSLL-MVTQR-NGQIKTFRVHDMLHEFCTLEASEENFFKEIK---RR
>XP_004236921.1
DKNGDAKSSPTQSTVTVGHEKEESQIIDQLDEE-S-ELDVISIVGMPGLGKTTLANKVYKNTLVASHFHVRAWCTVSQKYNKSKVLLEILQQVTAEEKKVD--DLAEKLRTALLDKRYLIVLDDVW--DIATGEMLIACFP-KRGNRVILTSRSSEVGLKVKC-R---L--NLLTPEESWDLFEKRVFGDEG-SCPA-ELSKVGHQIVEKCKGLPLAIVLIAGVIV-KKKEKDFWLKILHNLDS-F--ISTN-NL---VMQLSYDHLPCHLKPLLLYFATTQKSQRTPVSTLMQLWMAEGFVD-HD--S-EEVTQSYLDALISSSLI-MV---MPSMIKVCYVHDVVHDFCSEKAKKQKFLKLINFLHHR
>XP_004236958.1
-G-EVTQGPSLE--AVVGFDDEANKVIKRLVEPLD-SVDIIPVVGMPGLGKTTLARKIYNDPKLTYEFYSIVWVYVGQEYKAKDIYLRILKFF-KLNDD--VDTLAKAIGGYIKGGRCLIVLDDVW--EDDVIDHVMKVFA-KKGHRIMMTTRDTRLGFFAN------H--KLLETEESFELLVMRVFGRG--GCPN-ELVVTGTEIARKCGGVPLVVVVIAGALR-RSDK-KDWERVEKSVVQ-Y--LGEH-DS-LKYVKMSYDYLPREVQMCFLYCGVFPRGFDIPCWKLIRLWIAEGLIKPQPE-TVEEIAEFYLTDLLNRNLV-IIMQK-DGQIKTCRLHDMLYQFCKKEASNKWLFEEPD---RR
>XP_004236959.1
-TQRITQG---E--EVVGFDEEAQQVMKRLVEP-N-CLDIIPVVGMPGLGKSTLARKIYNEFEFSYEFFSIVWVYVGREYKIKDTCVRILKCF-EMNGD--VDALGKAIRDAIRGGRCLIVLDDVW--EAEVVDVVKRVLP-NKGHRIMMTTRHANLASYAN------Y--YMLHAEQSFELLVNRAFGNGN-SCPV-EFVELGQSIAHKCNGIPLQIVLIAGILR-LTDR-RYWERVDKNLSQ-H--LYDE-KY-GVFVEMSYNHLPQDVQTCFLYCGVFPQGFDIPAWKLIRLWIAEGLIKPQQSYT-EEIAEFYLNHLVQRNLV-ILSQK-DGQIKTCRLHDLLHEFCRDEASKKWLFQHVR---RR
>XP_004237148.1
---------KLE--IVRGIDDDLQIIIKRLTGP-S-DLDIVTISGMGGIGKTTLARKAYDHLTIRYHFDILAWVTISQEFQCRNVLLEALHCISK-KMD--ENELADLVQKNLKGRRYLVVVDDIW--SRDVWDSIRGIFS-NNGSRILMTTRENEVAMYANT-C---H--EMLSAGNGWKLVCDTVFGPKH-DHPP-ELEEIGKEIVEKCQGLPLTISVIAGHLC-VARTLEGWKDVARTLSE-I--IASH-DE-LAVLGLSYHHLPNHLKPCFLSMSSFQEDFHFETQILIQLWIAEGFIR-TCEKS-EEVAIDYLEDLISRNLL-QARER-NGEIKTCGIHDLLREFCLTEAEMTKHMHVERHNVRR
>XP_004237188.1
DKNGDAKSSPIKQAVVVGHEEDEAWIIGQLDEE-S-KLDVISIVGMPGVGKTTLANKVYNNTLVASHFHVRAKCTVSQNFNKSKVLREILQQVTATNGSED--DLAEKLRVALLDKRYLIVL---------------------------------------------------------------------------------------------------------------------DNLDS-F--ISTN-NL---VMQLSYDHLPCHLKPLLLYFATTQKSQRTPVSTLMQMWMAEGLVD-HD--S-EETTQSYLDALISSSLI-MV---ASVMIKVCYMHDVVHDFCSLKAKKERFFKLINLLHRR
>XP_004237189.1
-VVQEEQGSSLE--EVVGFDEEATKVINRLVEA-E-CLDVIPVVGMPGLGKTTLARKIFNDPKISREFFSYIWVFIGQSTCVKDILFNILKGF-TKNRN--EASITDEIRKRVNGGKCLIVLDDVW--DPNVVDIVKTVFP-KKAHRIMMTTRHEDIARSVN------H--NLLDGDESFQLLEKRAFGVS--RCPV-ELVEHGEAIVAKCSGVPLTIVVIAGALR-RTSE-IDWKVVRENVGK-H--LIQELQR-VNVVRLSYNHLPQEKKSCFLYFGAFPQGFDIPAWKLIRLWIAEGLIMSKLSNE-EEIAEYYLNDFANRNLV-MVMKK-NDRIKTCRVHDMLHEFCVEEATRLTLFKQVC---RR
>XP_004238948.1
-GDEERKAPVVE--DVVGFDDEAKTVIDRLIGS-D-YVEVVPVVGMPGLGKTTLAYKIYKDPKVEYEFFTRVWVYVSQTFKRREIFLNIISKF-TDDTP--EDDLANEVKELLKGGKYLIVLDDVW--TMEAWDRIKIAFP-GKRNRVLMTTRQSNVAKRCN------H--DLLTKDESWELLEKKVFHKE--KCPP-ELELPGISIAEKCMGLPLAIVVIAGALI-KGKTTREWELVAASVGE-H--LINRPEN-KKLVQMSYDRLPYDLKACFLYCGAFPGGSQIPAKKLIRLWIAEGFIQYQGP-A-EDVAEDHLNDLVNRNLV-MVTQR-SGQIKTCRVHDMLHEFCRHEAMEENLFQEIK---RR
>XP_004238957.1
--------------EFVGFKEDVKQIIQKLTRT-K-EREVISIVGMAGLGKTTLARKVYNSHSIAEHFDARAFCIVSQTYSTRKLLIDILKQVTG------DEDVADMLRKELYFKRYLIVLDDMW--KYQTWEDLQLCFP-GRGSRIMVTTRVQEVATKM-------Y--SLLTDEESWELLQKKVF-KRG-RVPL-ELKEAGFEVARNCKGLPLVIVLNAGIIA-KERCVSVWEEFAKDLSS---------EQ-RKAVQSSYDYLRDHLKHCLLYVGYFPEDYNIPVSDLLNLWIAEELVP-NINEN-EKSSKDCLIDLVNRSLL-IVSKR-NGDIKYCMVHDLIREFCSRELEEEDFKQRFE---AR
>XP_004238960.1
--------------ELVGFDEHAQNITDYLIRT-W-DLDVVSIVGMAGLGKTALARKVYNSRSIIDRFDVRAWCSVSQTYNRRQLVLQILTQITG------LDDPEDILRKCLNGKRYLVVLDNIW--DGKAWDDFQSCFP-NHGSRIMITTRDKAMASYVKG-Y---Y--SLLEDDQSWELLQKKVFGRGK-SCPL-ELVNVGKLVAKACRGLPLLIIMIAEVLS--EREGSSWLKVAYDISSH--------EI-MMTIQSSYDHLLDHLKPCLIYMGLFPKKYEIPVSDLLKWWIAEEFVH-HI-LK-EELSEICLHDLVGTNLV-VVSKT-NGKMKCCIVLDHVRDFCLRKITEEKFI---V---QR
>XP_004239116.1
AKTTSAYTQ-----EMEGFQDTIDELKDKLLGS-P-ELDVISIVGMPGLGKTTLAKKIYNDPEVTSRFDVHAQCVVTQLYSWRELLLTIL-----SDRNEKDGEIADELRRFLLTKRFLILIDDVW--DYKVWDNLCMCFS-SNRSRIILTTRLNDVAEYVKC-E---H--HLFRDDESWTLLQKEVF-QGE-SCPP-ELEDVGFEISKSCRGLPLSVVLVAGVLK-KKKTLDSWKVVEQSLSS-Q--RIGS-EE-ISIIGFSYKNLPHYLKPCFLYFGGFLQGKDIHVSKMTKLWVAEGFVQ-ANNNG-EDTAQGFLDDLIGRNLV-MAMEK-NAKVKTCRIHDLLHKFCMEKAKQEDFLLQINLEEYR
>XP_004239388.2
----LEKNPGIK--EMIGFEDEIKTLIRQLTRS-R-MLDIISIVGMPGAGKTTLANRLYSYNSVVSHFDIRAQCHVFPVYSQRGLLLSLLQV---SE-E--TDELKDILSRILRSKRYLILVDDVW--DHKAWDDLKCCFP-NNGSRILLTTRYHDVADYVKS-V---H--HLLTHEESWKLLKMEVF-GNE-RCSP-LLKKVGKKIARKCGGLPLSIFLVAGILS-MEETEECWNEVAKHLGI-N--MSNA----NDIIEQSYQHLPYYLKPCFLYFGTFLEDEEINVSKLTWLWIGEGFVK-DHEKS-QDIAKVYLENLIRRNLV-MNAKR-DGNVKACRVHDLLLDFCKKKAEKEHFLSWIKLTQRR
>XP_004239389.1
----LKKRPGIN--KTIGFEDEIEKLIHRLTGF-E-GLDIISIVGMPGAGKTTLANRLYSYHPVVYRFDILGYCHVSPVYSKRGVLLSLLRV---SK-R--TSTLEDILVRNLRSRRYLILLDDVW--DRNVWGDLKRYFP-NNGSRILLTTRNDDVAYYVES-V---H--NLLTYEESWELLCIEVF-GNK-SCSP-LLEKVGQEIARKCGGLPLSIVLVAGILS-MEKTEECWSRVAKDLGS-Y--MASD----KAIIEPSFQHLPYYLKPCFLYFGTFLEDEEINVSKLTWMWIAEGFVS-NLEKS-QDIAKGYLDILIRRNLV-MNAKR-DGNVKACRVHDLLLDFCKKKGGEEHFLSWTKLTQRR
>XP_004239390.2
----------IN--DIVGFEDVITKLRDQLTRS-K-KLDIISIFGMPGAGKTALANKLLLDKSVVDHFDICAQCYMSSVHSRREWLLSILHV---SE-E--TSDLAAMLRQILQTGRYLILLDDIP--NDSAWDDLESCFY-NNGSRILLTTRNSNVAYYARS-I---L--YLLNDGESWTLLKKKVF-GEG-FCSP-LFEKVGPKIVRKCGGLPLSIVFVASILA-MERTEQCWKQVARSLGT-E--ISCY----ENIIEQSYQNLPYHLKSCFLYFGMFSDHEEINISKLTLLWIGEGFVK-YDKKS-EDIAEGYLKNLVESNLV-MLSKR-GTKVKVCRIHDVLFHFCKARAHSENLIQRIQLGQRR
>XP_004239469.1
----LAQMTSMS--EMVGFQDVMYTLRGKLIRS-S-KLDVISIVGMPGLGKTTIANKLFFDQLVVSHFDVRAQCCVSQVYTRKDLLLTILHS---DKLP--EDVLADKLRKLLMVQRYLILIDDVW--ETVAWDDLKPSFY-NNGSRIILTTRLGDVANDAKF-F---H--FLFTQEESWMLLKTKVF-NTK-SCPL-VLEDVGQRIAKRCGGLPLSVVLVAGILE-TEKETNCWEQVAINLGS-H--IQAK----EDIINLSYQALPFHLKPCFLYFGVFLEDEEIRVSKLTWLWIAEGLVR-SHKKP-EDIAEDHLKNLIGRNLV-MVSKM-DGKSKSCRIHDLLLDFCKKKAKVENFLQCIKNISRR
>XP_004239804.1
IPKSVANAPPVERNIIVGFEEETEWIIRKLTSS-A-EIDVISIVGMPGLGKTTLAYIVYNHKSIVDHFDVCAWCTVDQEHNEKKLLQNIFNQVIGEQSNEDDDDVADKLRKRLCGKRYLIVLDDMW--DTETLDELMRPFP-HKGSRVILTSRKKEVALHGKC-H---L--YLLRSEESWELLEKRVFGEEG--CPD-ELKDVGKKIARKCDGLPLVVDLISGVIS-NEKKEAFWLDILNNLSS-F--IFKD-KEVEKVIQLSYDHLSDHVKPCLISLSTYPKDKDIRISELKKLWISQGFVD-QI-RS-EEVVD----ELISSSLV-IPF-------SIYKIHDLVHDFCYIKGRKENLFHFIELMPRG
>XP_004240205.1
LPKSVANAPPVERNIIVGYEEETEWIIRKLTSP-A-ELDVISIVGMPGIGKTTLAYRLYNHKSIVDHYDVCAWCTVDQERNEKKLLQKIFNQVKGERSSENDDDVADKLRRRLCGQRYLIVLDDMW--DTATLDELMRPFP-HKGSRVILTSRKKEVALHGKC-H---L--YLLRSEESWELSEKKVFGEGR--CPD-ELEDVEKRIARKCDGLPLVVDLIGGVIS-KEKKEALWAEVLNDLSS-S--IFKD-EKVLKVIQLSYDHLSDHVKPCLVYLATYPKDKDIRMSELKDLWISQGL------RS-EEVVD----ELISSSLV-IPF-------SIFKIHDLVHDFCYIKSRKEKLFHFIGLMPRG
>XP_004240498.1
IPKDVVNSPPVERKIIVGFEEETNLILRKLTSP-A-DLDVISITGMPGSGKTTLAYKVYNDKSVSSHFDLRAWCTVDQGCDDKKLLDTIFSQVSDSKLSEN-IDVPDKLRKQLYGKRYLIVLDDVW--DTTTWDELTRPFP-KKGSRIILTTREKEVALHGKL-N---L--DLLRSDESWELLEKRAFGDES--CPD-ELLDVGKEIAENCKGLPLVADLIAGVIA-REKKRSVWLEVQSSLSS-F--ILNS-VEVMKVIELSYDHLLHHLKPCLLYFASFPKDTSLTIYELSIYLGAEGFVG-NT-KS-EEVVKIYMDDLISSSLV-ICFNE-----LNFQIHDLVHDFCLIKARKEKLFDRIQLLPRQ
>XP_004240499.1
IPKDAVNSPPVERKIIVGFEEETNLILRKLTSP-A-DLDVISITGMPGSGKTTLAYKVYNDKSVSSHFDLRAWCTVDQGCDEKKLLNKIFNQVSDSKLSEN-IDVPDKLRKQLYGKRYLIVLDDVW--ETTTWDEVTRPFP-KKGSRIILTTREKEVALHGKL-Y---L--DLLRPDESWELLEKRAFGDES--CPD-ELLDVGKEIAENCKGLPLVADLIAGVIA-REKKRSVWLEVQSSLSS-F--ILNS-VEVMKVIELSYDHLPHHLKPCLLYFASFPKDTSLTIYEFNVYLGAEGFVG-KA-NS-EEVVKIYMDDLISSSLV-ICFNE-----LNFQIHDLVHDFCLIKARKENLFDQIRLLPRQ
>XP_004240523.1
ILKNVVNSPPVESKIVVGFEEETKWILRKLTSP-T-DLDVISITGMPGSGKTTLAYKVYNDKSVSSHFDLHAWCTVDQGCDEKKLLNKIFKQVSDSKLSED-IDVADKLRKQLYGKRYLIVLDDVW--DTTTWDELTRPFP-KKGSRIILTTREKEVALHGKL-N---L--DLLRSEESWELLQKRAFGNES--CPN-ELLDVGKEIAENCKGLPLVADLIAGVIA-REKKRSVWLEVLNNSHS-F--ILKN-VEVMKVIEISYDHLSDHLKPCLLYFASWPKDTIMTIYELNGFLGGEGFVG-KT-KS-EEVVKIYMDDLISSSLV-ICFNE-----PTYQLHDLVHDYCLIKARKENLFDRIRLLPRQ
>XP_004242250.1
--------------EVVGFENDAEVIMMKLIRT-K-ERDVISIYGMPGLGKTTLARKVYNNPSIANYFDVKAWCAVSQAYNRRTLLVEIFKQATD------DDDVADMLRRVLIGKRYLIVLDDIW--DVEAWEDLGICFP-EYESRVMVTTRIEQVTKHLQH-H---Y--SLLTSQESWELLEKKVF-RGE-SCPP-DLVEAGLQVALHCKGLPLAVVLIAGIIA-MKREASLWVEVANDLSS---------EQ-MKVIQSSYHHLDDHLKPCLLYMALFPEDHKIPVDDLLKLWMAEEFVL-NS-EN-EEASRNCLCGLLNKSLV-MMYGR-NRDVRYCSLHDVVREFCLRKLTEDKYMQLIV---SR
>XP_004242251.1
--------------DVVGFEIHAQIIVNKLIRT-K-ERNVISIYGMPGLGKTTLARKVYNNPSILNYFDVKAWCAVSQAYNRRTLLVEIFKQATS------DDDVADMLRKVLIGKRYLIVLDDIW--DVEAWEDLGICFP-ECGSRVMVTTRIEQIAKHLQH-H---Y--SLLTSEESWGLLEKKIF-RGE-SCPP-DLVEAGLQVALHCKGLPLTVVLIAGILG-TEREASLWLEVAADLSS---------QQ-MKVIQSSYDHLEDHLKPCLLYMALFPEDHKIPVDHLLKLWIAEEFVL-NA-EN-EEACRVCLSDLLNRSLI-MVSGM-YCDVQYYSLHDVVREFCLRKLTEDKYMQLAV---SR
>XP_004242252.1
--------------EVVGFENDAQIIMKKLIRT-K-ERDLISIYGMPGLGKTTLARKVYNNPYIVNYFDVKTWCAVSQAYNRRTLLVEIFKQATD------DDDVADMLRKVLIGKRYLIVLDDIW--DVEAWEDLGICFP-ECGSRVMVTTRIEQVAKHLQH-H---Y--SLLSSKKSWELLEKKVF-RGE-SCPP-DLLEAGLQVALHCKGLPLVVVLIAGMLA-MDRKSSLWLKVANDLSS---------EQ-MKVIQSSYDHLENHLKPCLLYMALFPEDHKITVDDLLKLWMAEEFVL-NV-EN-EEAYRVCLSDLLNKSLV-MASGI-NRDVVHCSLHDVVREFCLRKLTEDKYM-------SR
>XP_004243044.2
---------NLE--VV-GLEDDLMKVMRRVTGP-S-SREIVSIVGMGGIGKTTLAKKVYHHPEVRNRFDVHIWVTISQEYQTRDLLLCILSCIFQNGSS--DDQLMDMIYKKLKYRRYLVIVDDIW--SIGIWDLMTRFFP-NNGSRIILTSRHKEVAEHADP-D---H--EMLNSDNSWKLLHDKVFGSQH-VCPR-ELEKIGKQVAQKCQGLPLALLVVAGHLS-MPRTRECWDDVAKTISK-I--VASE-DK-IGVLAMSYSYLPHHLKACFLSIGVFPEDFVIATERLIQLWVAEGFLR-QERKS-EQVGKECLEDLISRNLI-LVRKR-SGELITCGVHDLVRDLILRQGEKEKFLKVTR-HVHR
>XP_004243493.1
STTFSSRKSTIE--TVVGMKDDLNSILNCINAT-K-ELIVISVVGMGGIGKTTLASKVFDDSMIRSQFDKHAWVTISQDYNKRQMLLEIVSSITGENMS--NDKLLDTVYKGLKGRRFLIVIDDLW--STEALDLMRRIFP-HNKSRIILTTRLKTVADYASS-PD--H--DMLSLDDSWNLFTERLF-KKD-PCPP-QLEVIGKHIIQQCQGLPLSIVVIAGLLG-IGRTPDNWKKIEENLNS-F--FGKA-EK-QAILSLSYNCLPQYLKACFLYIGSFPEDMEIHVSKLISSWIAEHFIKA-RSTR-EVVAEEYLQELTDRSLI-LVRGR-NGRIKICKIHDLLRQMCIREAQIENVVHFTN---RR
>XP_004246080.2
-----------E--IMRGLDDDLEIIVERLTGL-S-DLDIVTISGMGGIGKTTLARKAYDHLKLRYHFDVRVWITISQEYGRRSVLLEALHCISK-VKD--DNELADLVQKSLKGRRYLVVVDDIW--STDVWDSIRGIFP-NRRSRILLTTRETKVAMYANP-I---H--EMLNLENSWKLLCDKVFGPNN-CHPP-ELEEIGKKIAEKCQGLPLTISVIAGHLS-VSRTLGSWMDVSRTLGE-I--ISSH-DK-LGVLGLSYHHLPNHLKPCFLSMGSFPEDYHVETWRLIQLWITQGFIR-RSGES-TEVAKDYLEDLISRNLI-MVRKK-NGEIKACGMHDLLREFCLTEVELTQFMYVETH----
>XP_004248007.2
IALKVAPFEPTRHIDIVGFGNDIEKMFQYLIRT-N-DLDVVPIVGMGGQGKTTVARKVYNSDNIVSHFDVRAWCIVSQTYNRRKLLQDILSQVTGDKGYED-DILADELRKSLMGKRYLIVLDDMW--DCMAWDDLRLSFP-GNRSRIVVTTRLEKVGEQVKC-H---Y--SLLTKEESCELLQKKVFQKED--FPP-ELQDVSRAVAEKCKGLPLVVVLVAGIIK-RKMEESWWNEVKDSLFD-H--LNRE-EESLSTMQLSYYNLTDCLKPCLLYMGMFQEDAIIRVSELISLWIAEGFVQ-SI-GR-EEAAEGYLMDLIQSNVV-MVSN--NGKVKYCQVHDVVLHFCLEKSLEEKFMLAVKWKENR
>XP_004248043.1
IPLNAAPLKPDRHSEVVGFENKAEELIDYLIRT-N-ELDVVPIVGMGGQGKTTIARKLYNNDIIVSRFDVRAWCIISQTYNQRELLQDIFSQVTGDNGATV-DVLADMLRRKLMGKRYLIVLDDMW--DCMVWDDLRLSFP-GIRSRIVVTTRLEEVGKQVKY-H---Y--SLLTTEESCQLLQKKVFQKED--CPP-ELQDVSQAVAEKCKGLPLVVVLVAGIIK-RKMEESWWNEVKDALFD-Y--LDSE-EESLATMQLSFDNLPHCLKPCLLYMGMFSEDARIPASTLISLWIAEGFVE-NT-GT-EEEAEGYLMDLISSNMV-MLSK--KGKVKYCQVHDVVHHFCLEKSREAKFMLAVKWKGTR
>XP_004248174.1
---------TVESDTVLDLDNDLMTVKSRLIGP-S-KLDVVSIVGMGGIGKTTLARKVYDDIYMEHHFYVRAWITVSQMHQHREMLLGILRCFSLYLKS--TEQLAEQVYRSLKGRRYLIAMDDVW--DTTAWDVVKRSFP-KNGSRVILTSRLANVGIYASS-G---H--YMLSVDRSLKLFNLKVFGREN--CPL-ELEKATKQIVGKCQGLPLAIVVVAGFCS-ISKTENCWEDVAHKIGL-I--VSRE-EE-MDLLALSYKHLPHHLKPCFLYMGAFPKDYEISVSRLIKLWIAAEFLE-YTFMD-EEVAEGYLKDLIDRSLI-MVKKR-SGKVKTCEVHDLLHDLIIREAWKERSIYFTK---HR
>XP_004248175.2
-SPPQKRVPMVE--NVVGFDDEARKISSRLTNS-E-ELEIISIVGMGGLGKTTLAKKVYTDSSIEFHFYNRAWIYVSQLYSRKEVFLGILDSL-SYKMN--DEKLAGELFSHLRSKRYLVVIDDVW--TMEAWDDLQMAFP-ATGSRILLTTRNTEVALHANP-E---H--HLLTHEESWELLSKKVFRKGI--CPL-ELEDIGLQIAKKCYGLPLAIVVVSGLLL-KEKTRDWWKKIANDVSS-Y--VARD-KQ-MDVLALSYKHLPDHLKVCFIYFGVFPEDFEIPVWKLLRLWTSEGFVQ-KMGEC-EDTAEEYLEDLVDRNLV-LVAKK-SGRIKTCRIHDMLRDLSVKMGSEEKFLEVFK---RR
>XP_004248798.1
-GSEERKPPVVE--DVVGFDEEADIVINRLLGS-N-HLEVVPVVGMPGLGKTTLANKIYKHPKIGYEFFTRIWVYVSQSYRRRELFLNIISKF-THGMC--EEDLADEIQEFLKGGKYLVVLDDVW--SDEAWERIKIAFP-NKPNRVLLTTRDSKVAKQCN------H--DLLTEDESWILLEKKVFHKD--KCPP-ELVLSGKSIAKKCKGLPLAIVVIAGALI-KGKTPREWKQVDDSVSE-H--LINRPEN-NKLVQMSYDRLPYDLKACFLYCSAFPGGFQIPAWKLIRLWIAEGFIQYKGH-S-ECKGEDNLNDLINRNLV-MVMER-DGQIKTCRLHDMLHEFCRQEAKEENLFQEIK---RR
>XP_004250409.1
--TTPQKSSIDE--TIIGMDDEFNTILDRLTTT-N-ELTVIPIFGMGGIGKTTLAKKVYDDSYIRSRFDKHAWVTISEDFNQRQMLLEVASSI-TQEKS--DDQLMEIVYKGLKGRRFLIVIDDIW--STEAWDQMQRIFP-KNKSRILLTTRLKYVADNVSC-PE--H--CKLSLDDSWNLFTEKLF-KKD-SCPR-QLVKLGKHIVQQCQGLPLSIIVVAGLLV-MDLTRDNWKKVEENLKS-F--FGTV-ER-QSILSLSYNYLPQYLSACFLYVGGFPEDTEIGVSKLIRLWIAEQFIKA-RSKR-EVVAEEYLQELIDRSLI-LAGKQ-NGRMRSCKIHDLLRQLCLSKAHTENVVHVMN---RR
>XP_004251533.1
AQNLLGSTSSLEH-VMVGHENEFEMMQDQLTRA-S-DLEVVSIVGMGGIGKTTLANKIYTDPFVMSCFDKRAKVTISQDYCVRNVLLRLLSSISGEEQD--DGQLADQLQKLLKGPRYLVVIDDIW--TTGAWDDIKLCFP-NCRSRILMTTRNMEVAEYASS-G---Y--QMMNFDESWSLLYEKVFAR-G-FFPH-EFEQLGKQIASKCKGLPLMIVVIAGLLS-IGNRLDRWRSVAENVSS-V--MNTD-VQ-MRVLALSYYHLPHHLRACFLYFALFPEDKLIFVNELVKLWAAEGFLK-VDEKS-EQVAKQSLKDLVDRSLV-FIQRVFDGKIKACGMHDVIRELCLREARKINFVNVI----VR
>XP_010312507.1
----QDQKSTIV--TVVGMKDDFNTILDRVTAT-N-ELTVIPIFGMGGIGKTTLAKKVYDDSFICSRFDKLAWVTISEEYNERQMLLEVVSSVTTQEKS--DDELMEIVYRGLKGRRFLIVIDDIW--STEAWDQMQRIFP-DNKSRILLTTRLKYVADYVNC-PD--H--SKLSLEDSWNLFTEKIF-KKD-PCPP-LLEEIGKHIVQQCQGLPLSIVVVAGLLG-MDLTHDNWKNVEENLSS-F--FGTV-ER-QSILSLSYNYLPQYLKACFLYVGGFPEDREINVSQLIRLWIAEQFVKA-RKKR-EVVGEEYLQELVDRSLI-LTGKQ-NGRMRSCKIHDLLRQLCLSETHTENVVHVIN---RR
>XP_010313675.1
----STSSP-----KPVGFQEDLEKIIDRLRGP-S-ELDIICIVGMAGIGKTTLAKRAYNDISVVNRFDVRAWVTVSQEYRERDILFDLFYSVVPYERR--DQETADRVRKSLICKRFLIVVDDMW--STDAWDNLSRLFP-DNGSRIILTSRLIDLATYVNP-D---H--RLLDNDEGWELLRRKIF-GKR-GCPF-ELEEIGRSIAEKCQGLPLAIVVVAGHLS-MSKTTDCWNNVAESVDS-V--VNRE-GQ-LDILALSYSHLPQHLKACFLYMGAFPEDFEIHVWKLIRLWVAEGFLN-ATGTT-EEIAEECLEDLIDRSLV-LAVK--NGKLKTCKLHDIMRDFCLEEAKRQNFLHFLK---RR
>XP_010315011.2
IPKDVVNSPPVERKIIVGFEEETNLILRKLTSP-A-DLDVISITGMPGSGKTTLAYKVYNDKSVSSHFDLRAWCTVDQGYDDKKLLDTIFSQVSDSKLSEN-IDVADKLRKQLFGKRYFIVLDDVW--DTTTWDELTRPFP-KKGSRIILTTREKEVALHGKL-N---L--DLLRPDESWELLEKRAFGNES--CPD-ELLDVGKEIAKNCKGLPLVADLIAGVIA-REKKRSVWLEVQSSLSS-F--ILNS-VEVMKVIELSYDHLPHHLKPCLLYFASWPKDTTTTIYELNIFLGAEGFVG-KE-KS-EEVVKIYMDDLISSSLV-ICFNE-----LNFQIHDLVHDFCVIKARKENLLDQIRLLPRQ
>XP_010319214.1
---------SIH--FMEGYNEERKNMVARLTYS-K-KLQVVSVVGMAGIGKTTFAKTTLFDINKED-FPIRGWITVSENYDLRELLLRLLRDVIEDGMD--NGQLAAHLKQVLQGKRYLIVVDDIW--SNSDWDNIRHWFP-GDKSRILLTSRDKKVGAYAAK-----V--LMLTQDESRNLFYHRAFGKNNRSDIG-KFKKVGEKVITNCKGLPLMITAVAGIL--SKSKLYEWMEVAESVSS-L--VNDD-KQ-LQVVALSYNNLPSLMKACFLHFGVFPKSHGIPVKKLTRLWIAEGLVY-PNGEE-EQAADRVLHDLIGKSVV-IVDKL-DGKIKTCRIHDVFHDFCSKESESENLLCVCS---RW
>XP_010319380.1
-VVQEEQGSSLE--EVVGFDEEATKVINRLVEA-E-CLDVIPVVGMPGLGKTTLARKIFNDPKISREFFSYIWVFIGQSTCVKDILFNILKGF-TKNRN--EASITDEIRKRVNGGKCLIVLDDVW--DPNVVDIVKTVFP-KKAHRIMMTTRHEDIARSVN------H--NLLDGDESFQLLEKRAFGVS--RCPV-ELVEHGEAIVAKCSGVPLTIVVIAGALR-RTSE-IDWKVVRENVGK-H--LIQELQR-VNVVRLSYNHLPQEKKSCFLYFGAFPQGFDIPAWKLIRLWIAEGLIMSKLSNE-EEIAEYYLNDFANRNLV-MVMKK-NDRIKTCRVHDMLHEFCVEEATRLTLFKQVC---RR
>XP_010319428.1
-GHEVTQGPSLD--EVVGFDEEAKKVIKRLVEPAE-SLAIVPVVGMPGLGKTTLARKIYNDTTLSFEFFSTIWIYAGPECKIKDLYHKILKHF-KLDED--DHTLAKVISGFMKGGRCLIVLDDVW--EANVIDHVKKVFP-KKGHRIMMTTRDGLLAAYKN------H--NLLLADECFELLEKRVFGKG--SCPD-ELKDVGERIAGNCGGVPLIVVVIAGALA-RSNT-TDWEIVERDVAR-H---AFT-KN-GVFVEMSYDRLSQEMQTCFLYSGIFPRGFDIPAWKLIRLWIAEGLIKPQQS-T-EEIAELHLNDLVHRNLV-ILLEK-DGQIKTCRLHDMLHQFCRTKAADKWLYQEIS---RR
>XP_010319429.1
LPTTLAREPFLE--NMVGLTEEANEVMKRIVGT-E-EVECIAIVGMTGLGKTTLARKLWSDSQITDKFCKNIWVSVGQSNDLKNMLFVILKSSTVFRCN--ENELAKLIAKFVQDMRCLVVLDNVC--GSGLVNFFKNVLP-NKGHRILMTTRRRDVAASCAS-KE--Y--HLLDGEDSFRLLEKIVF-DNG-----DELVEVGKSIASKCGGLPLAIEVIAGALK-VDQSAYYWKRVENNFWQ-C--VVRETSS-WKIVEASYGSLSSEMKACFLYCLAFPKGYDIPFQMLISLWMAEGLIE---SSSPKDKAEDHLMEFENLNLV-TVSREITGSIKKIKCNEIFYDFYRMEVTKESVFQQLGDISRR
>XP_010320570.2
----LARITSTR--EMVGFDEVVQTLKGKLIRS-S-ELDLISIVGMAGLGKTTLANKLFLDQFVVSHFDVRAQCCVSQVYTRKDLLLTILRS---DKLP--ENELADKLRKLLFGQRYLILIDDVW--ETTACDELMPCFY-NNGSRLILTTRHDHVAYHAKL-V---H--FLFTLEESWMLLKNKVF-NEK-CCPV-VLEDVGQKIAQKCGGLPLSVVLVAGILE-MEKEEHCWEQVAINLGP-H--IQAK----EDIINLSYQDLPFHLKPCFLYFGVLSEDEEIKVSKLTWLWTAEGLVR-THTKL-EDIAENYLKNLIGRNLV-MVSKK-DGKTKTCRIHDLLLEFCKKKAKVENFLQCIDSIQRR
>XP_010320686.1
----LKKRPGIN--KTIGFEDEIEKLIHRLTGF-E-GLDIISIVGMPGAGKTTLANRLYSYHPVVYRFDILGYCHVSPVYSKRGVLLSLLRV---SK-R--TSTLEDILVRNLRSRRYLILLDDVW--DRNVWGDLKRYFP-NNGSRILLTTRNDDVAYYVES-V---H--NLLTYEESWELLCIEVF-GNK-SCSP-LLEKVGQEIARKCGGLPLSIVLVAGILS-MEKTEECWSRVAKDLGS-Y--MASD----KAIIEPSFQHLPYYLKPCFLYFGTFLEDEEINVSKLTWMWIAEGFVS-NLEKS-QDIAKGYLDILIRRNLV-MNAKR-DGNVKACRVHDLLLDFCKKKGGEEHFLSWTKLTQRR
>XP_010320708.1
ITT--TSFSSTE--TYVGMKKDYKAILNCLNAT-K-ELIVISLIGMGGIGKTTLARKVFDNSIIRDRFEKHAWVTISEQYNKRQMLLEVASSISGQEMS--NDELMVIVYRSLKGRRFLIVIDDLW--STEAWDQMRRIFQ-NNKSRIILTTRLKHVADYASS-PD--R--EVLSFKDSWKLFTKKLF-RKD-RCPP-QLRKIGKHIIQQCQGLPLSIIVIAGLLS-IDVTYDNWKKIEQDLNS-F--HGSV-EQ-QAILCLSYNYLPPYLKACFLYIGGFPEDMEIRVSKMMSSWIAEQFIKA-TSTR-EVVAEKYVQELMDRSLI-LGKTR-NGRFKTCKIHDLLRQLCIREAQIENVVHFPY---RR
>XP_010320780.1
--------------ELVGFDEHAQNITDYLIRT-W-DLDVVSIVGMAGLGKTALARKVYNSRSIIDRFDVRAWCSVSQTYNRRQLVLQILTQITG------LDDPEDILRKCLNGKRYLVVLDNIW--DGKAWDDFQSCFP-NHGSRIMITTRDKAMASYVKG-Y---Y--SLLEDDQSWELLQKKVFGRGK-SCPL-ELVNVGKLVAKACRGLPLLIIMIAEVLS--EREGSSWLKVAYDISSH--------EI-MMTIQSSYDHLLDHLKPCLIYMGLFPKKYEIPVSDLLKWWIAEEFVH-HI-LK-EELSEICLHDLVGTNLV-VVSKT-NGKMKCCIVLDHVRDFCLRKITEEKFI---V---QR
>XP_010320781.1
--------------ELVGFDEHAQNITDYLIRT-W-DLDVVSIVGMAGLGKTALARKVYNSRSIIDRFDVRAWCSVSQTYNRRQLVLQILTQITG------LDDPEDILRKCLNGKRYLVVLDNIW--DGKAWDDFQSCFP-NHGSRIMITTRDKAMASYVKG-Y---Y--SLLEDDQSWELLQKKVFGRGK-SCPL-ELVNVGKLVAKACRGLPLLIIMIAEVLS--EREGSSWLKVAYDISSH--------EI-MMTIQSSYDHLLDHLKPCLIYMGLFPKKYEIPVSDLLKWWIAEEFVH-HI-LK-EELSEICLHDLVGTNLV-VVSKT-NGKMKCCIVLDHVRDFCLRKITEEKFI---V---QR
>XP_010320900.1
----LASKQRIN--EIVGFEDVKDELIGKLKGP-S-GLDVISIVGMAGLGKTTLANKLYSDESVVSYFDIHAHCCVSQQYTRKDLLLAILHDI--GRET--ENELADKLRKLLMRKRYLLLIDDVW--ETSAWDDLKLCFP-NNGSRIILTTRHYEVASHAKH-D---H--KLLNNDESWMLLNKKVF-NNE-SCPL-IPRDIGQEIVRKCGGLPLSIILVAGILT-MKKDKHCWEQVATNLGP-N--IQDQ----EGTLDLSYQHLPPYLKPCFLYLGLFPEDREIQVSKLTWLWIAEGFIK-PHAKT-EEIAENHLENLVGRNLV-MVKKR-DGRIKACRIHDLVHEFCRKKAKLENIIQRINNTSRR
>XP_010320901.1
----LASKQRIN--EIVGFEDVKDELIGKLKGP-S-GLDVISIVGMAGLGKTTLANKLYSDESVVSYFDIHAHCCVSQQYTRKDLLLAILHDI--GRET--ENELADKLRKLLMRKRYLLLIDDVW--ETSAWDDLKLCFP-NNGSRIILTTRHYEVASHAKH-D---H--KLLNNDESWMLLNKKVF-NNE-SCPL-IPRDIGQEIVRKCGGLPLSIILVAGILT-MKKDKHCWEQVATNLGP-N--IQDQ----EGTLDLSYQHLPPYLKPCFLYLGLFPEDREIQVSKLTWLWIAEGFIK-PHAKT-EEIAENHLENLVGRNLV-MVKKR-DGRIKACRIHDLVHEFCRKKAKLENIIQRINNTSRR
>XP_010320925.1
AKTTSAYTQ-----EMEGFQDTIDELKDKLLGS-P-ELDVISIVGMPGLGKTTLAKKIYNDPEVTSRFDVHAQCVVTQLYSWRELLLTIL-----SDRNEKDGEIADELRRFLLTKRFLILIDDVW--DYKVWDNLCMCFS-SNRSRIILTTRLNDVAEYVKC-E---H--HLFRDDESWTLLQKEVF-QGE-SCPP-ELEDVGFEISKSCRGLPLSVVLVAGVLK-KKKTLDSWKVVEQSLSS-Q--RIGS-EE-ISIIGFSYKNLPHYLKPCFLYFGGFLQGKDIHVSKMTKLWVAEGFVQ-ANNNG-EDTAQGFLDDLIGRNLV-MAMEK-NAKVKTCRIHDLLHKFCMEKAKQEDFLLQINLEEYR
>XP_010321400.1
LPKSVANAPPVERNIIVGYEEETEWIIRKLTSP-A-ELDVISIVGMPGIGKTTLAYRLYNHKSIVDHYDVCAWCTVDQERNEKKLLQKIFNQVKGERSSENDDDVADKLRRRLCGQRYLIVLDDMW--DTATLDELMRPFP-HKGSRVILTSRKKEVALHGKC-H---L--YLLRSEESWELSEKKVFGEGR--CPD-ELEDVEKRIARKCDGLPLVVDLIGGVIS-KEKKEALWAEVLNDLSS-S--IFKD-EKVLKVIQLSYDHLSDHVKPCLVYLATYPKDKDIRMSELKDLWISQGL------RS-EEVVD----ELISSSLV-IPF-------SIFKIHDLVHDFCYIKSRKEKLFHFIGLMPRG
>XP_010321401.1
LPKSVANAPPVERNIIVGYEEETEWIIRKLTSP-A-ELDVISIVGMPGIGKTTLAYRLYNHKSIVDHYDVCAWCTVDQERNEKKLLQKIFNQVKGERSSENDDDVADKLRRRLCGQRYLIVLDDMW--DTATLDELMRPFP-HKGSRVILTSRKKEVALHGKC-H---L--YLLRSEESWELSEKKVFGEGR--CPD-ELEDVEKRIARKCDGLPLVVDLIGGVIS-KEKKEALWAEVLNDLSS-S--IFKD-EKVLKVIQLSYDHLSDHVKPCLVYLATYPKDKDIRMSELKDLWISQGL------RS-EEVVD----ELISSSLV-IPF-------SIFKIHDLVHDFCYIKSRKEKLFHFIGLMPRG
>XP_010322775.1
DKNGDAKSSLIEPTVTVGHEEDEAWIIGQLDEE-S-ELDVISIFGMPGVGKTTLANKVYNNTLVASHFHVRAKCTVSQK---------------------------------------------------------------------------------------------------------------------------------------------------------------------------------------------------------------------------------------------------------------------------------------------------
>XP_010322858.1
---------NPE--VV-GLEDDLVRIIRRLKGT-L-SREIIPILGMGGIGKTTLARKAFDDFETRNRFDIHIWVTVSQEYRIRGMLLDILRSTSE-ESN--IDRLMDMIYKKLKGWRYLVVMDDIW--SSEVWDLMTRTFP-NNGSRIILTSRQEEVASHADP-D---H--KMLNLDNSWKLIRDRVFGVEH-ACPP-ELEDIGEQIAQRCQGLPLALLVVAGHLS-ISRTRESWNDVSKSVSK-V--VADE-DI-LGVLAMSYNYLPDHLKPCFLYMGVFPEDSVVNIVRLINLWISEGFI------S-ELVGRDCMEDLVSRNLV-MVRNR-NGETKTCGVHDLIRDLILREAEKEKFLEVTRRSTRR
>XP_010324491.1
---------STL--EMVGHINEQANMRRRLITS-S-QLEVISIAGMGGIGKSTFAKKLFSDPSVVGFFDVRGWITVSKDYSSRKMLISLLQDATGQEVEV-NAELADRLQKSFKGKRYLIVVDDIW--STEAWDDISQWFP-NNRSRILLTTRSMEVARHASS-P---F--QMLDPEESWNLFCQKAFSKKD---PA-EFESVGKVVVENCKGLPLMISVVAGSL--SKRTLNEWNEVAQSVSS-L--VNLD-QR-SGVLALSYNHLPPDLKVCFLYFGVFKKASEISVENLIRLWMAEGLFK-LRGRD-EKEACSLLHDLIDRSLI-VVCKH-DGKIKTCRIHDLLHDLCLRESESESLLYVSN---RW
>XP_010327076.1
---------TVESDTMLDLDNDLMTVKSRLIGP-S-KLTVVSIVGMGGIGKTTLARKVYDDIYMEHHFYIRAWITVSQMHQHREMLLGILRCFSLYQKN--IEQLAEQVYRSLKGRRYLIGMDDVW--DTNAWDVVKRSFP-KNGSRVILTSRLANVGIYASS-G---H--YMLSVDQSLKLFNLKVFGRET--CPL-ELEKATKQIVEKCQGLPLAIVVVAGFCS-ISKTEDCWEDVAHKIGL-V--VSRE-EE-MDLLALSYKHLPLHLKTCFLYMGAFPKDFEITVSKLMKLWIAAEFVK-RTPKD-EEVAHGYLRDLIDRSLI-MVKKL-SGEVKTCKVHDLLHDLIIREAWKERLIYFTK---HR
>XP_019066422.2
LATNLEKSKF----NIVGMEDDFNTILDSLTTT-D-ELIVIPILGMGGIGKTTLARKVFGDSYIRSRFDKHAWVTISKEYNQRQMLLEVVSSV-TQEMS--DDQLMEIAYKGLKGRRFLIVIDDIW--STKAWDQIQRIFP-DNKSRILLTTRLKNIADYVSC-PD--H--SKLSLDDSWNLFTEKIF-KKD-PCPP-LLVKIGKHIVQQCQGLPLSVIVVAGLLG-IDPTHNNWKIVEGNLNS-F--FGTV-ER-QSILSLSYNYLPQYLRACFLYVGGFSEDMEIDVSKLIRLWIAEQFVKARRSKR-EVVAEEYLQELIDRSLV-LVGKQ-NGRMKTCKIHDLLRQLCIREAKTENGLNVMN-----
>XP_019066695.1
----QDQKSTIV--TVVGMKDDFNTILDRVTAT-N-ELTVIPIFGMGGIGKTTLAKKVYDDSFICSRFDKLAWVTISEEYNERQMLLEVVSSVTTQEKS--DDELMEIVYRGLKGRRFLIVIDDIW--STEAWDQMQRIFP-DNKSRILLTTRLKYVADYVNC-PD--H--SKLSLEDSWNLFTEKIF-KKD-PCPP-LLEEIGKHIVQQCQGLPLSIVVVAGLLG-MDLTHDNWKNVEENLSS-F--FGTV-ER-QSILSLSYNYLPQYLKACFLYVGGFPEDREINVSQLIRLWIAEQFVKA-RKKR-EVVGEEYLQELVDRSLI-LTGKQ-NGRMRSCKIHDLLRQLCLSETHTENVVHVIN---RR
>XP_019066753.1
LATTPDQKSTIV--TVVGMKDDFNIILDRLTAT-D-ELIVIPILGMGGIGKTTLARKVYDDSCIRSRFDKLAWVTISQEYNERQMLLEVVSSITTQEMS--NDELMEIVYRGLKGRRFLIVIDDIW--STEAWNQMQRIFP-DNKSRILLTTRLKYVADYVNC-PD--H--SKLSLEDSWNLFTEKLF-KKD-QCPP-LLVEIGKHIVQQCQGLPLSIVVVAGLLG-MDLTHDNWKNVEENLSS-F--FGTV-ER-QSILSLSYNYLPQYLKACFLYVGGFPEDREINVSQLIRLWIAEQFVKA-RNKR-EVVAEEYVQELIDRSLI-LMDSL-NGRMKTFKIHDLLRQLCLSETHTENVVHIMN---RR
>XP_019066849.1
----------LD--NMVGRDKEKERMLEELRGK-D-ELKVIPIVGMGGIGKTTLAKQVFNHPSIQSRFDVRAWATICKEYNVKEILLSLLQSIINYSRD--EAELADLLQKKLKCRRYLIVIDDIW--CYKAWDDTRQCFP-NNGSRILLTTRHTEVAIYASS-SN--L--HLMNADESWNLLKSKAF-ANE-SFTP-ELETIGEKIASKCQGLPLTIVVVAGLLS-SKRTKEEWENVAENIKS-F--VTKD-EQ-LRVLGLSYNYLPNELKACLLYFGIFPEDSEISVKRLVRLWIAEGFLK----EG-EEEAKNRLQDLVDRCLV-LVSQR-GRNVKTCRIHDLVHELCLREAQSQNFLFIRN-GYRW
>XP_019066850.1
----------LD--NMVGRDKEKERMLEELRGK-D-ELKVIPIVGMGGIGKTTLAKQVFNHPSIQSRFDVRAWATICKEYNVKEILLSLLQSIINYSRD--EAELADLLQKKLKCRRYLIVIDDIW--CYKAWDDTRQCFP-NNGSRILLTTRHTEVAIYASS-SN--L--HLMNADESWNLLKSKAF-ANE-SFTP-ELETIGEKIASKCQGLPLTIVVVAGLLS-SKRTKEEWENVAENIKS-F--VTKD-EQ-LRVLGLSYNYLPNELKACLLYFGIFPEDSEISVKRLVRLWIAEGFLK----EG-EEEAKNRLQDLVDRCLV-LVSQR-GRNVKTCRIHDLVHELCLREAQSQNFLFIRN-GYRW
>XP_019068848.2
---------KSE--IVQGIDDDLEIIVKRLIGP-S-DLEIVTITGMGGIGKTTLARKAYDHLQIRYHFDILAWVTITQEFRNRNVLLEALRCILK---D--DNELADLVQKKLKGRRYLVVVDDIW--TKNVWDSIRGIFP-KNGSRILLTTRETEVAMYAST-C---H--EMLSLENGWRLLCDKVFGQKY-EHPP-ELDEIGKEIVEKCQGLPLTISVIAGHLS-VANTLEGWKDVARNLSE-I--IASH-NQ-LGVLGLSYYHLPNRLKPCFLSMSSFPEDFQVDTRRLIQLWIAEGFIR-TSAKS-EEVAEHYLEDLISRNLI-QARKR-SGEIKACGIHDILREFCLIEAEMTNHMHVERNNVCR
>XP_019068849.1
-----------S--L--GLEDDLKIIIKRLTGP-S-DIDIVTITGMGGIGKTTLAKKAYDHLTIRYHFDVFAWLTISQEFRCRNVLLEALHCILG---D--ENELADLVQKQLKGRRYLVVVDDIW--SSDVWDSIRGIFP-NNGSRILLTTRENEVAMYANS-C---H--EMLSAENGWKLLCDKVFGPNN-DHPP-ELEEIGKEIVEKCQGLPLTISVIAGHLS-VVRTLESWKDVARTLSK-I--IASH-DK-LAVLGLSYHHLPSRLKPCFLSMSSFPEDFRFET---------------------------------------------------------------------------------
>XP_019068866.1
-TTQ-PQGPAEE--EVVGFNKPAEDVKERLCES-K-DLDVIPIVGMPGLGKTTLSRKVYNDSSLDFYFYHKIWIYVGTSKKPKDILVEIVKEV-AKDKD--EDQLAHIIRDFLERGKHLIVLDDVW--DTQVVDFVKKAFP-KRGDRIMLTTRQQRVAEAVS------H--YLLSKEDSIKLLEQRVFANKR-TCPI-ELQGYRDGIVDKCCGVPLAIVVISGALR-CMDE-SEWRVVEENVGK-H--LINKHKS-LKFVETSYNHLPQEKKAAFLYFGVFPQGFDIPAWNLIRLWVAEGLIKSGHKSE-EKVAETYLSDFASRNLV-MVMQK-NGQIKTCRLHDMLHEFCIIEAARISLFQQVY---RR
>XP_019068867.1
-TTQ-PQGPAEE--EVVGFNKPAEDVKERLCES-K-DLDVIPIVGMPGLGKTTLSRKVYNDSSLDFYFYHKIWIYVGTSKKPKDILVEIVKEV-AKDKD--EDQLAHIIRDFLERGKHLIVLDDVW--DTQVVDFVKKAFP-KRGDRIMLTTRQQRVAEAVS------H--YLLSKEDSIKLLEQRVFANKR-TCPI-ELQGYRDGIVDKCCGVPLAIVVISGALR-CMDE-SEWRVVEENVGK-H--LINKHKS-LKFVETSYNHLPQEKKAAFLYFGVFPQGFDIPAWNLIRLWVAEGLIKSGHKSE-EKVAETYLSDFASRNLV-MVMQK-NGQIKTCRLHDMLHEFCIIEAARISLFQQVY---RR
>XP_019068911.1
DKNGDAKSSSIVLTVTVGHEEEEAWIIGQLDEE-S-ELDVISIVGMPGVGKTTLANKVYNNTLVASHFHVRAKCTVSQKY----------------------------------------------------------------------------------------------------------------------------------------------------------------NLDS-F--ISTN-SL---VMQLSYDHLPCHLKPLLLYFATTQKSQRTPVSTLMQLWMAEGFVD-HD--S-EEVTQSYLDALISSNLI-MV---TSTMIKVCYMHDVVHDFVSVKAENEKFFKLINLLHHR
>XP_019069317.1
----SINTPRIT--EVVGFEDVMEKLREQLIRT-K-QLDVISVVGMPGLGKTTVANKLYSDELVVSRFDIRAKCCVSQAYSRRSVLLSILRD---TKLP--TDVLADQLRKTLLWKRYLILVDDIW--EASVWDDLRCCFH-NNGSRIILTTQHADVAENAKS-V---L--HLLNDDESWKLLKQKVF-GEE-SCFM-LLSNVGQEIANKCRGLPLSIVLVAGMLT-MEKSEKCWKQVAKNLCT-N--VLSN----KAIIEQSYQNLPYHLKPCFLYFGVFLEDKEINISILTWLWISEGFIK-SCDKS-EDIAEGYLENLIGRNLV-MVAKW-GGKVKTCRIHDLLLYFCKEIAREKNLLLWMRLVQRR
>XP_019069333.1
ISKSVGNTPPVEIKIIVGFEEETEWIIRKLTSP-T-EVDVISIVGMPGLGKTTLAYRVFNNKSVVDHFDVRAWCTVDQEHNDKKLLQKIFNQVVGQTLNEDDEDIADKLRKELFGKRYLIFLDDLW--DIETWNELTRPFP-QRRSRIILTSRKREVALQGKH-H---L--YLLTPEESWDLLVKRVFGEER--CPD-ELLVVGEEIARKCAGLPLLLDLIGGVIA-QEKKKALWLEVLNNLNS-L--ILKD-EEVMKVIQLSYDHLPNHLKPCLLYLASYPKDNYIKISELKHLWSSEGLVE-HI-KS-DELLEVYVDELISSSLV-VVFYG-----PIFRIHDLVHDFCLIKSRNEHLFDVIKLMPRA
>XP_019069347.2
IPKRTANTPPVERNIIVGFEEETEWIIRKLTSP-A-EIDVISIVGMPGLGKTTLAYRVYNDKSIVDHFDVCAWCTVDQEHNEKKLLQKIFNQVIGERFNEKDDEVADKLRKQLFGKRYLIVLDDIW--DTAIFDELTRPFP-QKGSRVILTSRKKEVALHGKC-H---L--YLLRSDESWELLEKSVFGEER--CPD-ELKYVGEKIAQKCDGLPLVLDLIGGVIS-KEKKETLWLEVLNNLSS-F--IFKD-EEVVKIIQLSYDHLSDHVKPCLVYLASYPKDEDIRISELKDLWIFQGLVQ-QI-KS-EEVVDV----LISSSLV-IPF-------SICKIHDLVHDFCYIKSRKEKLLHFIGLMPRG
>XP_019069358.2
ISKRVANAPPVERHIIVGFEEETEWIIRKLTSP-D-EIDVISIVGMPGLGKTTLAYRVYNDKSIVDHFNVCAWCTVDQERNEKKLLQKIFNQVIGERFNEDDDDVADKLRRKLFGKRYLIVLDDMW--DTDILDDLMRPFP-HEGSRVILTSRKKEIALHGKC-H---L--YLLRSEESWELFNKRVFGEEG--CPD-ELKDVGEKIALKCGGLPLVVDLIGGVIS-KEKKEALWAEVLNDLSS-S--IFKD-EEVVKVIQLSYEHLSHDVKPCLLCLATYPKDEDISMSELKDLWIFQGL------KS-EEVVD----ELISSSLV-IPF-------SIFKIHDLVHDFCYIKSRKEKLLHFIGLMPRG
>XP_019069402.1
LPKSVANAPPVERNIIVGYEEETEWIIRKLTSP-A-ELDVISIVGMPGLGKTTLAYRVYNHKSIVDHYDVCAWCTVDQERNEKKLLQKIFNQVKGERSSEDDDDVADKLRKRLCGQRYLIVLDDMW--DTATLDELMRPFP-HKGSRVILTSRKKEIALHGKC-H---L--YLLRSEESWELLEKRVFGEEG--CPD-ELKDVGKKIARRCGGLPLLVDLIGGVIS-KEKKEALWAEVLNDLSS-S--IFKD-EEVVKVIQLSYDHLSDHVKPCFVYLASFPKDEDISMSELKDLWISQGL------KS-EEVVD----ELISSSLV-IPF-------SIFKIHDLVHDFCDIKCRKEKLLHFIRLMTRG
>XP_019069404.2
IPKRVANAPPVERNIIVGFEEETEWIIRKLTSP-A-EIDVISIVGMPGIGKTTLAYRVYNHKAIVDHFDVCAWCTVDQERNEKKLLQKIFNQVIGERFSEKDDGVADKLWKQLCGKRYLIVMDDMW--DTETLDELMRPLP-HKGSRVILTSRKKEVALHGKC-H---L--YLLRSEESRELLKKRVFGEEG--CPD-ELMDVGKRIAKKCGGLPLVLDLIGGVLS-KEKKETLWLEVLHSLSS-S--IFKD-EEVVKAIQLSYYHLSDDVKPCLVCLATYPKDEDIRMSELEDLLIFQGL------KS-EEVVD----ELISCSLV-IPF-------SIIKIHDLVHDFCDIKCRKEKLFHFIGLMPRG
>XP_019069438.1
AKTSLANAP-----EMVLFQDVMEKIKKQLLGS-S-QLDVISIVGMPGLGKTTLAEQIYNDQIVAGYFDVHGKCHVTQTYSWRELLVTLL-----SDHTKKDDQLAKELRQFLLTKRFLILIDDVW--DTKAWDYLHMCFQ-KNGSRIILTTRLSEVAQYAKC-E---H--DLLRDDESWKLLQKKVF-RRG-SCPP-ELGDVGFRIAKSCGGLPLFIVLVAGVLK-KNEKADLWKEVEESLDA-L--NIDS-EE-MSIIGFSYMNLPHHLKPCFLYFGGFLRGKSIHVSKLTRLWLAEGFVL-EHNKR-EDVAEDFLKNLISRNLV-MDMEK-NGKMKTCRVHDLLHKFCLEKAKQENFLLWIYPEEYR
>XP_019069506.1
IPKSVANAPSVESKIIVGFEEETKWIIRKLTSP-A-EIDVISIVGMPGLGKTTLAYRVYNDKSIVDHFDVCAWCTVDQECNEKKLLQKIFNQVIGEKFSEDDEDVADKLRRKLCGQRYLIVLDDMW--DTATWDELTRPFP-QKGSRVILTSRKKEVALHGKC-Y---L--YLLKPKESWELLEKRVFGEEG--CPD-ELKDVGEKIARKCDGLPLVLDLIGGVIS-KEKKEALWLEVLNNLSS-F--IFKD-EEVAKVIQLSYDHLSDHVKPCLVYLASYPKDKDIMISELKDLWIAQGLVQ-QT-KS-EEVVEIYVDELISSSLV-IPF-------FIFKIHDLVHDFCYIKSRKEKLFDFIGLMPRG
>XP_019069562.1
AKTSLAYTP-----EMEGFHEAMDKIKRQLLRS-S-QLDIISIVGMPGIGKTFLAEKIYNNLIVTPHFDVHAKCRVTQLYSWKELLLTIL-----ADRTGKDGELATELRQVLLTKRFLILVDDVW--DKTVWDHLYMCFR-KNGSRIILTTRLSDIANYAKC-K---H--HLFRDDESWTLLQEEVF-QGE-SCPT-ELVDVGFRIAKSCGGLPLSIVLVGGVLK-KEKKEDLWKEVEESLGS-K--NIGS-QK-MSLIGFSYKNLPHHLKPCFLYFGGFFKGKDIHVSKLTRLWQAEGFVQ-ANKK--TDTAHDFLEDLISRNLV-MVMKE-NDKVKSCRIHDLLHNFCLEKSKQENFLNQMNPQDYR
>XP_019069678.1
ILKNVVNSPPVESKIVVGFEEETKWILRKLTSP-T-DLDVISITGMPGSGKTTLAYKVYNDKSVSSHFDLHAWCTVDQGCDEKKLLNKIFKQVSDSKLSED-IDVADKLRKQLYGKRYLIVLDDVW--DTTTWDELTRPFP-KKGSRIILTTREKEVALHGKL-N---L--DLLRSEESWELLQKRAFGNES--CPN-ELLDVGKEIAENCKGLPLVADLIAGVIA-REKKRSVWLEVLNNSHS-F--ILKN-VEVMKVIEISYDHLSDHLKPCLLYFASWPKDTIMTIYELNGFLGGEGFVG-KT-KS-EEVVKIYMDDLISSSLV-ICFNE-----PTYQLHDLVHDYCLIKARKENLFDRIRLLPRQ
>XP_019069769.1
--------------EVVGFEKDAEIIMKKLIRT-K-ERDLISIYGMPGLGKTTLARKVYNNPSIVNYFEVKAWCAVSQAYNRSTLLVEIFKQATN------DDDVADMLRKVLIGKRYLIVLDDIW--EVEAWEDLGICFP-ECGSRVMVTTRIEQVAKHLQH-H---Y--SLLSSKKSWELLEKKVF-RGE-SCPP-DLLEAGLQVALHCKGLPLVVVLIAGMIA-MDREASLWLEVANDLSS---------EQ-MKVIQSSYDHLENHLKPCLLYMALFPEDHKITVDDLLKLWMAEEFVL-NV-EN-EEASRVCLSDLLNRSLI-MVSGM-YDNVQYCSLHDVVREFCLRKLTEDKYMQLTV---SR
>XP_019071116.1
IPLKIETSRPDQHHDIVGFGIVAEKMIHSLTRT-N-ELDVIPIVGMGGQGKTTCARLLYNNEIIVSHFDVRAWCIISQTYNRKELLQDIFSQVTGVKVDEV-GELADMLRKSLLGKWYFIVLDDMW--D--------------------VTTRLEKVGEYVKH-H---Y--FLLTLKESWELLQKKVFQNKS--CLS-ELYDVSLEVAKRCKGLPLVVILVAGIIK--KMEESWWHEVKDAIYS-Y--LG-E-EESRGTVHLSYDNLPDYLKPCLLYMGMFPEDHNISASNLINLWIAEGFVQ-DV-GR-EEAAEGYLMDLISSNVI-MVSK--NGKVKYSQVHDIVLHFCLERSREEKFMLAVKWKESR
>XP_019071638.1
---------TVESDTVLDLDNDLMTVKSRLIGP-S-KLDVVSIVGMGGIGKTTLARKVYDDIYMEHHFYVRAWITVSQMHQHREMLLGILRCFSLYLKS--TEQLAEQVYRSLKGRRYLIAMDDVW--DTTAWDVVKRSFP-KNGSRVILTSRLANVGIYASS-G---H--YMLSVDRSLKLFNLKVFGREN--CPL-ELEKATKQIVGKCQGLPLAIVVVAGFCS-ISKTENCWEDVAHKIGL-I--VSRE-EE-MDLLALSYKHLPHHLKPCFLYMGAFPKDYEISVSRLIKLWIAAEFLE-YTFMD-EEVAEGYLKDLIDRSLI-MVKKR-SGKVKTCEVHDLLHDLIIREAWKERSIYFTK---HR
>XP_019071639.1
---------TVESDTVLDLDNDLMTVKSRLIGP-S-KLDVVSIVGMGGIGKTTLARKVYDDIYMEHHFYVRAWITVSQMHQHREMLLGILRCFSLYLKS--TEQLAEQVYRSLKGRRYLIAMDDVW--DTTAWDVVKRSFP-KNGSRVILTSRLANVGIYASS-G---H--YMLSVDRSLKLFNLKVFGREN--CPL-ELEKATKQIVGKCQGLPLAIVVVAGFCS-ISKTENCWEDVAHKIGL-I--VSRE-EE-MDLLALSYKHLPHHLKPCFLYMGAFPKDYEISVSRLIKLWIAAEFLE-YTFMD-EEVAEGYLKDLIDRSLI-MVKKR-SGKVKTCEVHDLLHDLIIREAWKERSIYFTK---HR
>XP_019071640.1
---------TVESDTVLDLDNDLMTVKSRLIGP-S-KLDVVSIVGMGGIGKTTLARKVYDDIYMEHHFYVRAWITVSQMHQHREMLLGILRCFSLYLKS--TEQLAEQVYRSLKGRRYLIAMDDVW--DTTAWDVVKRSFP-KNGSRVILTSRLANVGIYASS-G---H--YMLSVDRSLKLFNLKVFGREN--CPL-ELEKATKQIVGKCQGLPLAIVVVAGFCS-ISKTENCWEDVAHKIGL-I--VSRE-EE-MDLLALSYKHLPHHLKPCFLYMGAFPKDYEISVSRLIKLWIAAEFLE-YTFMD-EEVAEGYLKDLIDRSLI-MVKKR-SGKVKTCEVHDLLHDLIIREAWKERSIYFTK---HR
>XP_025883958.1
LATTPDQKSTIV--TVVGMKDDFNIILDRLTAT-D-ELIVIPILGMGGIGKTTLARKVYDDSCIRSRFDKLAWVTISQEYNERQMLLEVVSSITTQEMS--NDELMEIVYRGLKGRRFLIVIDDIW--STEAWNQMQRIFP-DNKSRILLTTRLKYVADYVNC-PD--H--SKLSLEDSWNLFTEKLF-KKD-QCPP-LLVEIGKHIVQQCQGLPLSIVVVAGLLG-MDLTHDNWKNVEENLSS-F--FGTV-ER-QSILSLSYNYLPQYLKACFLYVGGFPEDREINVSQLIRLWIAEQFVKA-RNKR-EVVAEEYVQELIDRSLI-LMDSL-NGRMKTFKIHDLLRQLCLSETHTENVVHIMN---RR
>XP_025883959.1
LATTPDQKSTIV--TVVGMKDDFNIILDRLTAT-D-ELIVIPILGMGGIGKTTLARKVYDDSCIRSRFDKLAWVTISQEYNERQMLLEVVSSITTQEMS--NDELMEIVYRGLKGRRFLIVIDDIW--STEAWNQMQRIFP-DNKSRILLTTRLKYVADYVNC-PD--H--SKLSLEDSWNLFTEKLF-KKD-QCPP-LLVEIGKHIVQQCQGLPLSIVVVAGLLG-MDLTHDNWKNVEENLSS-F--FGTV-ER-QSILSLSYNYLPQYLKACFLYVGGFPEDREINVSQLIRLWIAEQFVKA-RNKR-EVVAEEYVQELIDRSLI-LMDSL-NGRMKTFKIHDLLRQLCLSETHTENVVHIMN---RR
>XP_025883969.1
---------SQK--VVVGLYDDFLRIADKLTGP-D-KLDVVVIFGMGGIGKTTLAKRIYHDKLIEEHFYVRAWITVSERYKVRNMLLDLLVCTSKDEME--NEELGERLYKSLKGQRYLIVMDDVW--YTEAWDDVRRYFP-NNGSRVMVTSRIMKVARYINP-L---H--QMLTVEESWKLLQKKIFGLDDCCCDD-EMERIGMEISKKCKGLPLAIVMVAGILS-ESATASKWSDIAENIHS-F--VTEE-RP-LDILALSYNHLSRHLKACFLYMGAFPEDVEVPVWRLIRLWIAEGFIK----KT-EFVGQEYLQELIDRSLI-IVSKR-DNRVKTCSIHDILRNFCQEEAKQEKLLHVVR---RR
>XP_025884346.1
----------LD--NMVGRDKEKERMLEELRGK-D-ELKVIPIVGMGGIGKTTLAKQVFNHPSIQSRFDVRAWATICKEYNVKEILLSLLQSIINYSRD--EAELADLLQKKLKCRRYLIVIDDIW--CYKAWDDTRQCFP-NNGSRILLTTRHTEVAIYASS-SN--L--HLMNADESWNLLKSKAF-ANE-SFTP-ELETIGEKIASKCQGLPLTIVVVAGLLS-SKRTKEEWENVAENIKS-F--VTKD-EQ-LRVLGLSYNYLPNELKACLLYFGIFPEDSEISVKRLVRLWIAEGFLK----EG-EEEAKNRLQDLVDRCLV-LVSQR-GRNVKTCRIHDLVHELCLREAQSQNFLFIRN-GYRW
>XP_025884479.1
AQNLLGSTSSLEH-VMVGHENEFEMMQDQLTRA-S-DLEVVSIVGMGGIGKTTLANKIYTDPFVMSCFDKRAKVTISQDYCVRNVLLRLLSSISGEEQD--DGQLADQLQKLLKGPRYLVVIDDIW--TTGAWDDIKLCFP-NCRSRILMTTRNMEVAEYASS-G---Y--QMMNFDESWSLLYEKVFAR-G-FFPH-EFEQLGKQIASKCKGLPLMIVVIAGLLS-IGNRLDRWRSVAENVSS-V--MNTD-VQ-MRVLALSYYHLPHHLRACFLYFALFPEDKLIFVNELVKLWAAEGFLK-VDEKS-EQVAKQSLKDLVDRSLV-FIQRVFDGKIKACGMHDVIRELCLREARKINFVNVI----VR
>XP_025884563.1
----STSSP-----KPVGFQEDLEKIIDRLRGP-S-ELDIICIVGMAGIGKTTLAKRAYNDISVVNRFDVRAWVTVSQEYRERDILFDLFYSVVPYERR--DQETADRVRKSLICKRFLIVVDDMW--STDAWDNLSRLFP-DNGSRIILTSRLIDLATYVNP-D---H--RLLDNDEGWELLRRKIF-GKR-GCPF-ELEEIGRSIAEKCQGLPLAIVVVAGHLS-MSKTTDCWNNVAESVDS-V--VNRE-GQ-LDILALSYSHLPQHLKACFLYMGAFPEDFEIHVWKLIRLWVAEGFLN-ATGTT-EEIAEECLEDLIDRSLV-LAVK--NGKLKTCKLHDIMRDFCLEEAKRQNFLHFLK---RR
>XP_025886222.1
DKNGDAKSSPIKLTVTVGHEEDEARIIGQLDEE-S-ELDVISIVGMPGVGKTTLANKVYNNTLVASHFKIRAKCTVSQNFNKSKVLREILQQVTATKESED--DLAGKLRVALLDKRYLIVLDDVW--DIATGEMLIACFP-ERGNRVILTSRSSEVGLKVKC-H---L--HLLTPEKSWDLFVKKVFEDEG-SCPA-ELSDIGHQIVEKCKGLPLSIVLIAGVIV-KKKKKDLWLQIEHNLDS-F--ISSN-NLMMKVMQLSYDHLPYHLKPLLLYFARSQKSKRTPVSTLMQLWMAEGLVD-HD--S-VETTQSYLNALISSSLI-MV---TSAMIRACYVHDVVHDFCSVKAKKEKFFKLINFLHRR
>XP_025886337.1
----TSASH-----ELVGFTDVCKTIRDQLVGS-Q-ELDVVSIVGMAGSGKTTLARSFINDDIVVSHFDFFAECRVSQEYTREDLLFSILSS---TDISKRADILADRLRKTLLPKRYLLIIDDVW--AVQAWDDLRLCFP-KKGSRIILTTRLKEVATYAKC-V---I--NLMKDSESWLLLQKKVF-GEE-MCPE-ELKEVGQNIAFKCNGLPLSIVLVAGLLA-IDKTERCWTRMELSFGE-R--VQDG-KD---LVKLSYEDLPNKLKSCFLYFGAFLEDREISVSKLTSLWIAEEFIK-NNEKC-EDTAEDYLSDLIGRNLI-MVSKR-TGKIKACRVHDLMLDFCKEKAKEDNFLLWLKPMHRR
>XP_025886344.1
DKNGDAKSSPTQSTVTVGHEKEEAWIIDQLDEE-S-ELDVISIVGMPGLGKTTLANKVYKNTLVASHFHVRAWCTVSQXYNKSKVLREILKQVTGGKESED--DLAEKLRRALLDKRYLIVLDDVW--DIETGEMLIACFP-KRGNRIILTSRSSKVGLQVKC-H---L--RLLTPEKSWDLFVKKVFGDKG-SCPA-ELSKVGHQIVEKCKGLPLAIVLIAGVIV-KKKEKDFWLKILHNLDS-F--ISTN-NL---VMQLSYDHLPCHLKPLLLYFATTQKSQRTPVSTLMQLWMAEGFVD-HD--S-EEVTQSYLDALISSSLI-MV---TPLMIKVCYVHDVVHDFCSEKAKKEKLLKLINFLHHR
>XP_025886396.1
---------KLE--IVRGIDDDLEIIIKRLIGP-S-DLDIVTISGMGGIGKTTLARKAYHHLTIRYHFDILAWVTISQEFQCRNVLLEALHCISK-KMD--DNELADLVQKNLKGPRYLVVVDDIW--TENVWDSVRGIFP-NNGSRILLTTRENEVAMYANT-C---H--EMLSGENGWKLVCDKVFGPKH-DHPP-ELEEIGKEIVEKCQGLPLTISVIAGHLC-VARTLEGWKDVARTLSE-I--IASH-DE-LAVLGLSYHHLPNHLKPCFLSMSSFPEDFQVETRILIQLWIAEGFIR-TSEKS-EEVAIDYLEDLISRNLI-QARER-NGDIKACGIHDLLREFCLTEAEMTKHMHVERHNVRR
>XP_025886812.1
AKTSLANAP-----EMVLFQDVMEKIKKQLLGS-S-QLDVISIVGMPGLGKTTLAEQIYNDQIVAGYFDVHGKCHVTQTYSWRELLVTLL-----SDHTKKDDQLAKELRQFLLTKRFLILIDDVW--DTKAWDYLHMCFQ-KNGSRIILTTRLSEVAQYAKC-E---H--DLLRDDESWKLLQKKVF-RRG-SCPP-ELGDVGFRIAKSCGGLPLFIVLVAGVLK-KNEKADLWKEVEESLDA-L--NIDS-EE-MSIIGFSYMNLPHHLKPCFLYFGGFLRGKSIHVSKLTRLWLAEGFVL-EHNKR-EDVAEDFLKNLISRNLV-MDMEK-NGKMKTCRVHDLLHKFCLEKAKQENFLLWIYPEEYR
>XP_025886865.1
----LAQMTSMS--EMVGFQDVMYTLRGKLIRS-S-KLDVISIVGMPGLGKTTIANKLFFDQLVVSHFDVRAQCCVSQVYTRKDLLLTILHS---DKLP--EDVLADKLRKLLMVQRYLILIDDVW--ETVAWDDLKPSFY-NNGSRIILTTRLGDVANDAKF-F---H--FLFTQEESWMLLKTKVF-NTK-SCPL-VLEDVGQRIAKRCGGLPLSVVLVAGILE-TEKETNCWEQVAINLGS-H--IQAK----EDIINLSYQALPFHLKPCFLYFGVFLEDEEIRVSKLTWLWIAEGLVR-SHKKP-EDIAEDHLKNLIGRNLV-MVSKM-DGKSKSCRIHDLLLDFCKKKAKVENFLQCIKNISRR
>XP_025886867.1
----LASKQRIN--EIVGFEDVKDELIGKLKGP-S-GLDVISIVGMAGLGKTTLANKLYSDESVVSYFDIHAHCCVSQQYTRKDLLLAILHDI--GRET--ENELADKLRKLLMRKRYLLLIDDVW--ETSAWDDLKLCFP-NNGSRIILTTRHYEVASHAKH-D---H--KLLNNDESWMLLNKKVF-NNE-SCPL-IPRDIGQEIVRKCGGLPLSIILVAGILT-MKKDKHCWEQVATNLGP-N--IQDQ----EGTLDLSYQHLPPYLKPCFLYLGLFPEDREIQVSKLTWLWIAEGFIK-PHAKT-EEIAENHLENLVGRNLV-MVKKR-DGRIKACRIHDLVHEFCRKKAKLENIIQRINNTSRR
>XP_025886878.1
RKTSSSNTP-----EMESFQEAMDQMKMQLLGS-R-QLDVVSLVGMPGIGKTTLAEKIYNDPVITFHFDVRAQCRTTQVYSWRDLLLAIL-----NDRNEKDGELADELRRFLLTKRFLILIDDVW--DDKVWDNIHMCFK-RNGSRIILTTRLSSVANYAKC-E---H--HLFRDDESWTLLQQELF-QGK-SCPP-EIVDVGFRIAKICGGLPLFIVLVAGVLR-KKIKAELWKEIEESLCL-L--NIDS-EE-MSIIGFSYRNLPQQLKPCFLYFGGLLKGKDIHVSKLTRLWVAEGFVQ-ANENG-EDAAXCLLEDLISRNLV-MGVEK-NGKLKTCRVHDLLHKFCLEKSKQENFLLHINCMDYR
>XP_025887010.1
ISKRVANAPPVERHIIVGFEEETEWIIRKLTSP-D-EIDVISIVGMPGLGKTTLAYRVYNDKSIVDHFNVCAWCTVDQERNEKKLLQKIFNQVIGERFNEDDDDVADKLRRKLFGKRYLIVLDDMW--DTDILDDLMRPFP-HEGSRVILTSRKKEIALHGKC-H---L--YLLRSEESWELFNKRVFGEEG--CPD-ELKDVGEKIALKCGGLPLVVDLIGGVIS-KEKKEALWAEVLNDLSS-S--IFKD-EEVVKVIQLSYEHLSHDVKPCLLCLATYPKDEDISMSELKDLWIFQGL------KS-EEVVD----ELISSSLV-IPF-------SIFKIHDLVHDFCYIKSRKEKLLHFIGLMPRG
>XP_025887048.1
LPKSVANAPPVERNIIVGYEEETEWIIRKLTSP-A-ELDVISIVGMPGIGKTTLAYRLYNHKSIVDHYDVCAWCTVDQERNEKKLLQKIFNQVKGERSSENDDDVADKLRRRLCGQRYLIVLDDMW--DTATLDELMRPFP-HKGSRVILTSRKKEVALHGKC-H---L--YLLRSEESWELSEKKVFGEGR--CPD-ELEDVEKRIARKCDGLPLVVDLIGGVIS-KEKKEALWAEVLNDLSS-S--IFKD-EKVLKVIQLSYDHLSDHVKPCLVYLATYPKDKDIRMSELKDLWISQGL------RS-EEVVD----ELISSSLV-IPF-------SIFKIHDLVHDFCYIKSRKEKLFHFIGLMPRG
>XP_025887356.1
--------------EVVGFEKDAEIIMKKLIRT-K-ERDLISIYGMPGLGKTTLARKVYNNPSIVNYFEVKAWCAVSQAYNRSTLLVEIFKQATN------DDDVADMLRKVLIGKRYLIVLDDIW--EVEAWEDLGICFP-ECGSRVMVTTRIEQVAKHLQH-H---Y--SLLSSKKSWELLEKKVF-RGE-SCPP-DLLEAGLQVALHCKGLPLVVVLIAGMIA-MDREASLWLEVANDLSS---------EQ-MKVIQSSYDHLENHLKPCLLYMALFPEDHKITVDDLLKLWMAEEFVL-NV-EN-EEASRVCLSDLLNRSLI-MVSGM-YDNVQYCSLHDVVREFCLRKLTEDKYMQLTV---SR
>XP_025888775.1
IPLNAAPFKPTRHSEIVGFGIDKEKIIQCLIRT-N-DLDVVPIVGMGGQGKTTIARKVYNSDNIVSHFDVRAWCIVSQTYNRRKLLQEILSQVTGDKGYED-DILADELRKSLMGKRYLIVLDDMW--DCMAWDDLRLSFP-GNRSRIVVTTRLEKVGEQVKF-H---Y--SLLTKEESCKLLQKKVFQKED--CPP-ELQDVSQVVAEKCKGLPLVIVLVAGIIK-RKLEESWWNEVKDSLFD-Y--LDCH-EQSRATMQLSFDNLADCLKPCLLYMGMFPEDASINVSALLSLWLAEDFVQ-NI-------AEDYLMNLISSNVV-MVSK--NGKIKYCEVHDVVLHFCLEKSREENFMLVAKWKQSR
>KAA8519401.1
-----TSAPNVE--TLVGFDDEVDTIKDRLIGS-D-QLEVISIVGMAGLGKTTLAKKVYDDPLVVYHFYIRGWTYVSQVFQKRDLLLGILTSFVQYGMS--DAELGERLYKCLKERRYLVVMDDIW--LIEAWNDIKKHFP-NNGNRILFTSRMIDVAFQAKP-D---H--FLLTDDESWNLLQKKVF-QKK-SCPT-ELVEIGKQIAKKCQGLPLAILVVAGLLA-TEQTENWWKKVAESVSS-Y--ILND-KQ-MDTLALSYNHLPPHLKSCFLFMGAFPE--EIPVQKLIWLWIAEGFIC-QTGKS-EDVAEEYLMDLIDR----------------------------------------------
>KAA8529776.1
SSTS-----IVN--IVVGFDEEAMKIIEQLTGQ-K-QLQVISIVGMGGLGKTTLARK-----------------------------------------------------------------------------------------------------------------------DESWDLLQQ-------------------KSISFVCQTFKLLRVLV-------------------------------------------------ITVHFLDF--FP--------------------K-QIERY-EIFACDF-----------------------------------------------------
>KAA8529800.1
---------AIG--AVVGIEDEAYEIKSWLMER-K-KLDAVSIVGMPGLGKTTLARKFYNDD-------------------------SVLTS----DLT--DKDLSEELYKCLKGKSNCI--------------------------------RSSN----------------------------------------------------------PFGAI---------------------------------------------------FQPAPL-----------------------------------DSAADAVPAVI--------------------------------ATAAGFI-----L-RR
>KAA8529801.1
---------TIG--AVVGVEDEAYEIKSWLMAR-K-KLDAVSIVGIPGLGKTTLARKLYYDD-------------------------SVLTS----DLT--DKDLSEELYQCLKGKRYLIVLDDIW--DIRVWNDLKGSFL-NKGSRILFTTRTKDGAFHAQL-N---H--LLLNENESWDLLKEKIF-HKE-SCST-MLMEVGKQIARKCAGLPLAIVVVAGLLA-KEKTKEWWERVTESVSS-H--MVND-KQ-MDTLALSYHHLRNHLQPCFLYFGAFPEDYEIPVWKLIWLWVAEGFIK-KHGES-EDVAVDSLNDLIERSLI-IVANK-DGGVKSCRIHDMLHDLCLRKAEEEGFLQRIR-W-RR
>KAA8529803.1
---------AIG--AVVGVEDEAYEIKSWLMAR-K-KLDAVSIVGMPGLGKTTLARKLYYDD-------------------------SVLTS----DLT--DKDLSEELYQCLKGKRYLIVLDDIW--DIRVWNDLKGSFP-NKGSRILFTTRTKDGAFHAQL-N---H--LLLNENESWDLLKEKVF-HKE-SCST-MLMEVGKQIARKCAGLPLAIVVVAGLLA-KEKTKEWWERVAESVSS-H--MVND-KQ-MDTLALSYHHLPDHLQPCFLYFGAFPEDYEIPVWKLIWLWVAEGFIK-KHGES-EDVAADCLNDLIERSLI-IVANK-DGGVKSCRIHDMLHDLCLRKAEEEGFLQRIR-W-RR
>KAA8529807.1
-GSREKRAPVVE--NVVGFHKETKMLVDQLIGQ-K-ELEVISVVGMGGLGKTTLARKVYTDPDVDFNFRSRAWIFVSQEYNRKEVFLGILSQV-SYKMS--ADSLAQVIRTRLESGRYLIVLDDVW--TNDAWDALKNAFP-KNGSRIVLTSRETEVAKHANP-DK--H--NLLTEDESWELLQLKVFRKGS--CPS-DRESLGKKIVKQCGGLPLAVVVVAGLLL-KVNSDDWWNKVAESVRP-Y--VARD-KQ-REVLALSYKHLPYHLKACFLYFGVFPEDFQIPVWKLIRLWVAEGLIMLPIGEN-EEIAEEHLEDLVDRNLV-LVEKW-NGRIKACRIHDMLRDLCLKEAAEEKFFEEIK---RR
>KAA8529811.1
------NIPIVD--SVVGFDDEALKIIEQLTGK-K-RLEVISIIGMAGLGKTTLARKVYNDPFIVYHFHVRGWTYVSQVYHQRDILLAIISSLIQYKMS--IETLCEMMKKQLTGKKYLIVLDDIW--DIGAWNDLRRSFP-NNGSRIMFTSRYKDVALHVKP-H---H--CLLTEDESWDLFVQKVF-RKE-RCPL-ELMEIGKKIAKKCQGLPLAILVVAGLLA-KEKTQDWWKQVAQSVSS-Y--IVSD-EQ-MDALALSYNHLPHHLKACFLYFGAFPEDYDIPVWKLIYLWVAEGFIQ-KNEKS-EELAEDYLMDLIDRSLV-LVSKR-DGGIKTCHIHDLLRDLCLRKAEEENFLQEIS-K-RR
>KAA8529814.1
-GSLQRRAPVVE--NVVGFDEEAKMVKDRLTKP-E-QLEVVSVVGMGGLGKTTLARKIYTDPSIEYHFYIRAWTYVSQEYNRREVFLNILSSL-TFKMS--DERLGEELCKHLKSGKYLIVIDDVW--TTMAWDDLKMAFP-NNGSRILLTSRHTDVALHANH-N---H--HLLTDDESWELLHIKVFHRAD--CPS-ELEELGKQIAKKCSGLPLAVVVVAGLLS-KYKTHDWWKKVAESVSS-Y--VARD-KQ-MDILALSYKHLPHHLKVCFIYFGLFPEDFEIPVWKLLRLWVAEGFIQ-QIGEC-EDIAEEYLEDLVDRNLI-LVAKR-NGRIKTCRIHDMLRDLCLREAAEEKFLQEIK---RR
>KAA8529819.1
-----VNTSKAD--IVVGFDNEIMMIKEQLTGK-K-QQEVVSIIGMAGLGKTTLPRKVYDDPFIEYHFYIRAWSYVSQDYRKRDLLLGILSYVIEHEMS--DEELSLKLKKGLMGRRYLIVMDDIW--SVDASDCLKRSFP-NNGSRIMFTSQLKDVALHAKP-D---H--CLLTEDESWFLFQQKAF-GKE-TCPL-WLMGIGMEITKKCLGLPLAIVVTARSSC-NRKE---FSIVGESCKK-W--I--N-IE-----------------PCF-----------------------------------------------------------------------------------------------
>KAA8529825.1
-GSSEKRAPIVE--NVVGFDKEVGILLDLLTSS-E-ELEVISVVGMGGLGKTTLVRKVFTDPRIEYEFNNRAWNYVSQEYNRREVFLGILNCV-TQKMS--DDKLAECVRAQLQGQRYMIVLDDVW--TKNAWDDLKIAFP-NNRSRILLTSRNRDVAVHANP-D---H--HLLTDDESWELLQKKVFRKGS--CPS-ELEMLGKQIARRCFGLPLAIVVIAGVLL-KDKTRDWWERVAES---------------------------------------------------------------VTGIS-EDRAEENLEDLVDRNLI-LVATR-NGRIKTCRIHDMLHDLCLREAAEENFFQRIK---RR
>KAA8529826.1
-----AIPPSVE--TVVGFDQEIGEIKERLTGE-Q-KRQVISIVGMAGSGKTTLARKVYNDRFIIYHFSILAWTYVSQSYRKRDLLLGILKSVVEYSMS--DEKLGDELYRGLKGRRYLVVIDDIW--HIEVWNDLKRYFP-NNGGRIMFTTRIKEVALHAQP-N---H--FLLSEDESWNLLQCKVF-LKE-SCPP-ALVEIGKQIVEKCWGLPLAIVVVAGLLA-TEKTQNWWNQVAESVSS-Y--VVSD-EQCMYTLALSYNHLPRHLKSCFLYLGAFPEDCEISVRKLTWLWIAEGFIE-QIGKN-EDVAEEYLMELIDRSLV-LVAKK-TGGIRACRVHDLLHDLCLRKAKEENFLQQIY-Q-RL
>KAA8529827.1
-----AIPPSVE--TVVGFDQEIGEIKERLTGE-Q-KRQVISIVGMAGSGKTTLARKVYNDRFIIYHFYIRAWTYVSQSYRKRDLLLGILKSVVEYSMS--DEKLGDELYRGLKGRRYLVVIDDIW--HIEVWNDLKRYFP-NNGGRIMFTTRIKEVALHAQP-N---H--FLLSEDESWNLLQCKVF-LKE-SCPP-ALVEIGKQIVEKCRGLPLAIVVVAGLLA-TEKTQNWWNQVAESVSS-Y--VFSD-EQCMYTLALSYNHLPRHLKSCFLYLGAFPEDCEISVRKLTWLWIAEGFIE-QIGKN-EDVAEEYLMELIDRSLV-LVAKK-TGGIRACRVHDLLHDLCLRKAKEENFLQQIY-Q-RR
>KAA8529828.1
-GSSEKRAPIVE--NVVGFDKEVGILLDLLTSS-D-ELEVISVVGMGGLGKTTLARKVFTDPRIEYEFNNRAWNYVSQEYNRREVFLGILNCV-TQKMS--DDKLAEYVRAQLQGQRYMIVLDDVW--TKNAWDDLKIAFP-NNRSRILLTSRNRDVAVHANP-D---H--HLLTDDESWELLQKKVFRKGS--CPS-ELETLGKQIARRCFGLPLAIVVIAGLLL-KDKTRDWWERVAESVSS-Y--VSMN-EQ-MDVLALSYNHLPYHLKACFLYFGVFPEDFEIPVWKLIRLWVAEGFIQ-VTGIS-EDRAEENLEDLVDRNLI-LVATR-NGRIKTCRIHDMLHDLCLREAAEENFFQRIK---RR
>KAA8529829.1
-----AIPPTVE--FVVGFDQEAEEIKDRLTGE-Q-QLQVISIVGMAGSGKTTLARKLYNDHFILYHFYIRAWTYVSQAYRKRDLLLGILCSVVEYRMS--DEKLGEELYRRLKGRRYLVVMDDIW--HIDAWNDLKRSFP-NNGSRIMFTTRIKDVALHAQP-D---H--SLLSEDESWNLLQRKVF-LKE-SCPP-ALVDIGKLIAEKCRGLPLAIVVIAGLLA-TEKTKNWWNQVAESVSS-Y--IVSD-EQCMNTLALSYNHLPLHLKSCFLYFGAFPEDYEISVRKLTWLWIAEGFIQ-KIGKD-EDVAEEYLMELIDRSLV-LVAKT-SGGIRACRVHDLLRDLCLRKAQEEIFLQQIY-Q-RR
>KAA8529833.1
NSTP-----TVE--TVVGFDEEAMKIMEQLTGQ-K-QLEIISIVGMGGLGKTTLTRKVYNDPFIVYHFHIRGWTCVSQVPQKRDILLGILSCVIHHEKS--DEMLCEMLKKCLMGRRYLIVLDDIW--DIGVWNALRRTFP-KNGSRIIFTSRHKDVALLARP-D---H--CPLTQDESWDLLQQKVF-RGG-SCPS-ELMDIGKEIAINCQGLPLAIVVVAGLLA-KEKTKSWWNQVAQSVSS-Y--IVGD-EQ-METLALSYNHLPHHLKACFLYFGAFPEDYKIPMWKLTSLWVAEGFIR-QNEKS-EEVAEDYLMDLIDRSLV-IVSSK-NGGIKTCCIHDVLRDLCLRKAREENFLRQIY-Q-R-
>KAA8529860.1
GEFSTSSSP-VE---VVGFDMEVKMLVDRLTGS-N-ELEVISVVGMGGTGKTTLATKVLNDPSISLVFNPCALIKVSQIYDRKKLFLHILSLV-TDRMS--EDMLAKDLQRRLRDRRYLIVLDDVW--SKNAWDELIIAFP-KKRSRIMLTSRITNVAIYANG-D---H--HLLNDDECWELLRRKVFGIAS--CPSEEMENLGKEIAEKCHGLPLAVQVISESLS--NKNPGWWKTVAANVSG-Y--VAKQ-ER-MNILALSYNTLTPHLKLCFIYFAVFPPDSIIPTWKLLRLWAAEGFIQ-ELEEC-VDKANEYLDDLVNKNLI-IVAKRINGGIKTCRIHNILRDLCLREAADEMFFRELR---RR
>KAA8529868.1
TTSSRRRNPIVE--SVIGMFDDVKMLVHRLTGS-Q-HLEVISVVGMGGVGKTTLARKIYTDPSIEYHFYIRAWTYVSQEYNRRRVFLNILSSL-TSKMS--DEKLGEELCLHLQSRKYLVVVDDVW--TRTAWDDLKMAFP-DNGSRILLTSRNRDVALHANH-I---H--YLLTDDESWELFRRKVFRGAD--CPS-ELEELGKQIAKKCSGLPLAVLVVAGLLS-KDKTYGWWKRVADSVSS-Y--VARD-RE-MDILALSYNHLPHHLKVCFMYFGLFPGDFDIPVWKLLRLWVAEGFIQ-QIGGC-EDIAEEYLQDLVDRNLI-LVAKR-NGRIKACRTHDLMRELCLIEAAEEEFLQEIT-----
>KAA8529869.1
GEFSTSSSP-VE---VVGFDMEVKMLVDRLTGS-N-DLEVISVVGMGGTGKTALATKVLNDPSISPVFNPCALIKVSQKYDRKKLFLGILSLV-TDRMS--EDMLAKDLQRRLQDRRYLIVLDDVW--SKKAWDELIIAFP-KNRSRIMLTSRITNVAIYANG-D---H--HLLNDDECWELLRRKVFGSAG--CPSEEMEDLGKKIAEKCHGLPLAVQVISESLS--DKNPGWWKTVAANVSR-Y--VAKE-ER-MNILALSYNKLTPHLKDCFIYFAVFPPDSIIPTWKLRLLWVAEGFMQ-ELEEC-VDKADECLDDLVNANLI-IVAKRINGGIKACRIQNTLRDFCLSVAAGEIFFRELR---RR
>KAA8529870.1
TTSSRRRNPIVE--SVIGMFDDVKMLVHRLTGS-Q-HLEVISVVGMGGVGKTTLARKIYTDPSIEYHFYIRAWTYVSQEYNRRRVFLNILSSL-TSKMS--DEKLGEELCLHLQSRKYLVVVDDVW--TRTAWDDLKMAFP-DNGSRILLTSRNRDVALHANH-I---H--YLLTDDESWELFRRKVFRGAD--CPS-ELEELGKQIAKKCSGLPLAVLVVAGLLS-KDKTYGWWKRVADSVSS-Y--VARD-RE-MDILALSYNHLPHHLKVCFMYFGLFPGDFDIPVWKLLRLWVAEGFIQ-QIGGC-EDIAEEYLEDLVDRNLI-LVAKR-NGRIKACRTHDLMRELCLIEAAEEEFLQEIT-----
>KAA8529949.1
SATN----------TMVGFDHEIQTIKERLVGASK-QLQVISIVGMGGLGKTTLVKKLY--------------------------VISI----------------------GM-----------------------------G-----------------------------------------------------------FGKRLVKNCT---MT----------------------------Y-------------ISLLY-----SWVDIFL-------------------------------SS-----------------V-------ND--GVVVWH--------------------------
>KAA8532440.1
-----ISAPSVE--TVIGFDQEAEMIKERLLDR-K-QLEVISIVGMPGLGKTTLARKVYNDLLIVYHFYIRGWTYVSHAPVKRDLLLSILNSIVGYTLS--DEKLGEELYKRLSGKRYLIVMDDIW--HIQAWIDLKNYFP-NNGSRIIFTSRITDRALYAKP-D---H--FLLTEDESWDLLRIKVF-GKE-SYPP-DFVEIGKQIAVKCQGLPLAIVVIAGLLA-TDQTQDWWKQVAESHSL-K--TMKS----------------------------------------------QCGS--------------------------------------------------------------------
>KAA8532444.1
-----ISAPNAE--TVIGFDKEAEMIKERLLNR-K-QLEVISIVGMPGLGKTTLARKVYNDLLIQHHFYIRGWTYVSQVPRKRDLLLSILRSVVEYTLS--YEKLGEQLYKGLSGRRYLIVIDDIW--HSQIWIDLKKYFP-RNGSRIIFTSRITDMALHEHD-K--RH--FLLTEDESWDLLQQKVF-GKK-SCSP-NLVEIGKQIAVKCGGLPLAIVVVAGLLV-IDGTQDWWKQVSESVQG-I--GVDD----------------------------------------------EGGVS-QTD---------------------------------------------------------------
>KAA8532448.1
-----ASAPNLE--TVVGFEDQANMITEELVGS-K-QLAVISIHGMGGSGKTTLATKLYNDPYIVYHFYIRGWTYVSQEYRKRDLLLGILSSIVRYTMT--DEELGGKLYRHLKGKRYFIVMDDLW--HIKAWNYLKIFFP-CNGSRIILTSRQKEVALQAKP-D---H--FLLTKDESWDLLQQKVF-LNE-TCPP-DLVEIGKEIAKKCQGLPLAIVVVAGLLA-TDKTQNWWNQVAERVGS-F--LVSD-KQ-LDTLALSYNYLPHHLKPCFLYFGAFPEDYEIPVHKLISLWIAEGFIH-QFGRR-EDVAGEYLIDLIDRSLV-LVAKK-IGRIKACRVHDLLHDLCLRKAEEENFLEKIY-Q-HR
>KAA8532451.1
VKTT-----IAE--SLVGLDAEASTIMELLIGE-K-QLKVIPIVGMAGLGKTTLVRKVYNDPFIAYHFYIRGWTNVSQVYQKRDLLLSILSSAEINQMN--DKELGEVLFRGLKGRKYLIVMDDIW--NIGAWEDLKRSFP-NNGSRIMFTSRQVDVPLHARP-----H--YMLNEDESWDLLQQKAF-RKE-SCPP-ELMEIGKQIAKKCGGLPLAILVIAGLLA-KDKTQYWWRHVEKS---------------------------------------------------------EGFIR-VDEKI-EEVAEDYLMDLIDRSLV-VVSRR-NGGIKTCRIHDLLRDLCLRKSQEENFLQHIS-Q-RR
>KAA8532452.1
VKTT-----IAE--SLVGLDAEASTIMELLIGE-K-QLKVIPIVGMAGLGKTTLVRKVYNDPFIAYHFYIRGWTNVSQVYQKRDPLLSILSSAEINQMN--DKELGEVLFRDL--------------------------FP-NNGSRIMFTSRQVDVPLHATP-----H--YMLNEDESRDLLQQKAF-RKE-SCPP-ELMEIGKQIAKKCGGLPLAILVIAGLLA-KDKTQYWWRHVEKSVSS-Y--IVTD-DQ-MDTLALSYNHLPNHLKACFLYFGSFPEDYEIPVWQLICLWVAEGFIR-VDEKI-EEVAEDYLMDLIDRSLV-VVSRR-NGGIKTC-----------------------------
>KAA8533657.1
----EGIPPGVD--TVVGFDYEAEMIKERLTGS-K-QLEVISIVGMAGLGKTTLARKVYSDLFIIHHFYIRGWTCVSQCYQKRNLLLGILSSIVECTVS--DEKLGEELYKRLKGQRYLIVMDDIW--HIEAWNDLKRSFP-NNGSRIMLTSRIADVALHVKP-D---R--TL-----------------------------------------------------------DWWEQVAESVTS-Y--IISD-EQ-MEAVALSYSHLPTHLKSCFLYFVAFPEDHEIRASKLISLWIAEGFIH-QIGKS-EDVGEEYLMDLIGRSLV-IVTKK-TGEIKACCIHDLLRDFCLRQAEEENFMELIC-Q-RR
>KAA8535362.1
-----PSAPNVE--TVVGFDHEVHTIKERLIGS-A-PLEVISIVGMAGLGKTTLAQKLYDDPLVVHHFYIRGWTYVSQVFQKRDLLLGILSSFVQYEMN--YEKLGEELYKRLKGRRYLVVMDDIW--HIEAWNDTKKYFP-NNGSIILVTSRMTHLALQTKP-D---H--FLLTDDESWDLLQKKVF-QKN-SCPT-ELVEIGKQIVKKCQGLPLAIVVVAGLLA-TAKTESWWKKVAESVSS-Y--ILSD-KQ-MDTLALSYNHLPPHLKSCFLFMGAFPEDFEIPVRKLIWLWIAEGFIG-QTRKS-EDVAQEYLMDLIDRSLV-LVAK--AGVIKACRVHDMLRDLCLRKAKEENFLRNIY-I-RR
>KAA8535368.1
-----TRAPNVE--TVVGFDHEVHTIKERLVGS-N-QLEVISIVGMAGLGKTTLAKKVYDDPLVAYYFYIRGWTCVSQVFQKRDLLLGILTSFVQYGMS--DAELGDKLYRCLLDKRYLVVMDDIW--HIEAWNDIQKHFP-NNGSRILFTSRMIDVAFQAKP-D---H--LLLTDDESWNLLQKKVF-QKT-SCPT-ELVDIGKQIAKKCQGLPLAIVVVAGLLA-TEQTENWWKKVAESVSS-Y--ILND-KQ-MDTLALSYNHLPPHLKSCFLFMGAFPEDFEIPVRKLIWLWIAEGFIR-QTRKS-EDVAQEYLMDLIDRSLV-LVAK--AGVIKACRVHDMLRDLCLRKAEEENFLWNIY-I-RR
>KAA8535370.1
-----TSAPNVE--TLVGFDDEVDTIKDRLIGS-N-QLEVISIVGMAGLGKTTLAKKVYDDPLVVYHFYIRGWTSVSQVFQKRDLLLGILTSFVQYRMS--NEKLGERLYKCLKGRRYLVVMDDIW--DIEAWNDTKMYFP-NNGSRILFTSRMTDVALQAKP-D---H--FLLTDDESWNLLQKKVF-QKK-SCPT-ELVEIGKQIAKKCQGLPLAIVVVAGLLA-TEQAENWWKKVAESVSS-Y--ILNE-KQ-MDTLALSYNHLPPHLKSCFLFMGAFPEDYEIPVQKLIWLWIAEGFIR-QTGKS-EDVAEEYLVDLIDRSLV-LVAK--------------------------------------
>KAA8535371.1
-----TSAPNVE--TVVGFDHEVHTIKERLIGS-K-QLEVISIVGMAGLGKTTLAKKLYNDPLVVYHFYIRRWTYVSQVFQKRDLLLGILSSFVQYRMS--NEKLGERLYKCLKGRRYLVVMDDIW--HIEAWNDTKMYFP-NNGSRILFTSRIIDVASRAKP-D---H--FLLTDDESWDLLQKKVF-QKT-SCPT-ELVEIGKQIAKKCRGLPLAIVVVAGLLA-TEQTESWWKKVAQSVSS-Y--ILED------------------------------------------------------------------------------------------------------------------F-RR
>KAA8535375.1
-----TSAPNVE--TVVGFDHEVRTIKERLIGS-K-QLEVISIVGMAGLGKTTLAKKLYNDPLVVYHFYIRGWTYVSQVFQKGDLLLGILSSFVQYTMS--NEQLGERLYKCLKGRRYLVVMDDIW--HIEAWNDTKMYFP-NNGSRILFTSRINDVALQAKP-D---H--FLLTDDESWDLLQKKVF-QKT-SCPT-ELVEIGKQIAKKCQGLPLAIVVVAGLLA-TEQTENWWKKVAESVSS-Y--ILND-KQ-IDTLALSYNHLPPHLKSCFLFMGAFPEDYEIPVQKLIWLWIAEGFIR-QTGKS-EDVAEEYLVDLIDRSLV-LVAK--AGVIKACHVHDLLRDLCLRKAEEDNFLLRIY-I-RR
>XP_028061745.1
NRT------MVD--ITVGFDDEALTIKKLLAGK-K-QLQMISIVGMPGHGKTTLARKLYDDPYITHYFHIRAWTYASQLPRKTEMLLDILHSVTVENMT--NEELGEKLYKQLKGKRYLIVIDDLW--HISAWVDLKMYFP-NNGSRVMFTSRLKEVAMHASP-K---H--CLLTEEESWELLERKVF-QNE-SCPL-ELIKIGKQIMKKCEGLPLAIVVIAGLLA-NMKTRESWKQVAQSVSS-Y--IVSD-NQ-LDTLVLSYNHLPRHLKPCFLYLGAFPQDHEIPVQKLICLWIAEGFIQ-KIGRS-EEVAEDYLMDLIQRSLV-IVAQK-DGRIKACRMHDLLRDLCLKKASEINFLQWIH-Q-RR
>XP_028061854.1
---------MVE--ITVGFDTEVLAIKEQLAGK-E-QLEFVSIVGMPGLGKTTLAKKLYNDPYITYHFHIRAWTYVSQVPRKTEMLLNILHSLNVNDMS--NEKLGEMLYRNLKGKRYLIVIDDIC--DIGAWVDLKMYLP-KNESRVLFSSRLKVVVMHASP-D---H--SLLTEEESWELFQWKVF-QNE-SFPL-QLVEIGKQIMKKYEGLPLAIIVIAGLLE-NKKTEEWWKHVAQGVSS-F--IVSD-NQ-LDTRALSYNHLPCHLKPCFLYLGAFPEDQEISVQKLIWLWVARGFIQ-NIGRS-EEVAEDYLMDLIQRSLV-IVTRK-DGRIKACRMHDLLRDLCLKKAREINFLH--------
>XP_028063385.1
NRTTPMSMPMVD--ITVGFEDDALTIKERLAGK-Q-QLQMISIVGMPGLGKTTLATKLYNDPYIIHYFHIRAWTYASQLPRKTDMLLDILRSVNVTNMT--NEKLGEKLYKQLKGQRYLIVIDDLW--DIGAWVNLKMYFP-NNGSRVMFTSRLKEVAMHASP-D---H--CLLTEEESWELLQRKVF-QNG-RCPP-ELIEIGKQITKRCGGLPLAIVVIAGLLA-NIKTQKSWKKVAQSVSS-Y--IVSD-NQ-LDTLALSYNHLPRHLKPCFLYLGAFPEDQEISVERLIWLWIAEGFIQ-KIEKS-EEVAEGYLMDLIQRSLV-IVAQK-DGRIKACRMHDLLRDLCLKKAREINFLKWIH-Q-CH
>XP_028063474.1
NRTTPMSMPMVD--ITVGFEDDALTIKERLAGK-Q-QLQMISIVGMPGLGKTTLATKLYNDPYIIHYFHIRAWTYASQLPRKTDMLLDILRSVNVTNMT--NEKLGEKLYKQLKGQRYLIVIDDLW--DIGAWVNLKMYFP-NNGSRVMFTSRLKEVAMHASP-D---H--CLLTEEESWELLQRKVF-QNG-RCPP-ELIEIGKQITKRCGGLPLAIVVIAGLLA-NIKTQKSWKKVAQSVSS-Y--IVSD-NQ-LDTLALSYNHLPRHLKPCFLYLGAFPEDQEISVERLIWLWIAEGFIQ-KIEKS-EEVAEGYLMDLIQRSLV-IVAQK-DGRIKACRMHDLLRDLCLKKAREINFLKWIH-Q-CH
>XP_028063536.1
NRTTPMSMPMVD--ITVGFEDDALTIKERLAGK-Q-QLQMISIVGMPGLGKTTLATKLYNDPYIIHYFHIRAWTYASQLPRKTDMLLDILRSVNVTNMT--NEKLGEKLYKQLKGQRYLIVIDDLW--DIGAWVNLKMYFP-NNGSRVMFTSRLKEVAMHASP-D---H--CLLTEEESWELLQRKVF-QNG-RCPP-ELIEIGKQITKRCGGLPLAIVVIAGLLA-NIKTQKSWKKVAQSVSS-Y--IVSD-NQ-LDTLALSYNHLPRHLKPCFLYLGAFPEDQEISVERLIWLWIAEGFIQ-KIEKS-EEVAEGYLMDLIQRSLV-IVAQK-DGRIKACRMHDLLRDLCLKKAREINFLKWIH-Q-CH
>XP_028063584.1
NRTTPMSMPMVD--ITVGFEDDALTIKERLAGK-Q-QLQMISIVGMPGLGKTTLATKLYNDPYIIHYFHIRAWTYASQLPRKTDMLLDILRSVNVTNMT--NEKLGEKLYKQLKGQRYLIVIDDLW--DIGAWVNLKMYFP-NNGSRVMFTSRLKEVAMHASP-D---H--CLLTEEESWELLQRKVF-QNG-RCPP-ELIEIGKQITKRCGGLPLAIVVIAGLLA-NIKTQKSWKKVAQSVSS-Y--IVSD-NQ-LDTLALSYNHLPRHLKPCFLYLGAFPEDQEISVERLIWLWIAEGFIQ-KIEKS-EEVAEGYLMDLIQRSLV-IVAQK-DGRIKACRMHDLLRDLCLKKAREINFLKWIH-Q-CH
>XP_028063915.1
VKTQ-----VWE--TVVGFEDEAMKLKEKLTRQ-K-KLDIISIVGMPGLGKTTLARKVYNDPLIVYHFYIRAWITISQKYQKQNLLVDLIHSVSPVGMK--DWELCDELWKSLKGKRYLIVMDDIW--DTRAWVDLKSLFP-NNGSRIMFTSRFTNVALHANP-S---L--DLLTEDESWDLFQQKVF-QRE-ICPP-NLMCVGKKIAKNCQGLPLAIVVVGGMLA-RKEMPGWWKEVEKILDS------RV-EP-METFALSYNHLPHYLKPCFLYFAAFPQDFVIYVQKLTQLWIAEGFIR-KIERS-EDVAEEYLMDLIGRNLI-LVSKR-DGGIKACSIHDLLHNFCCKRAEEEYFLQQIL-M-RR
>XP_028063960.1
NRT------MVG--IMVGFDDEVLTIKKRLAGK-K-QLDIIPIVGMPGLGKTILARKVYNDPYITHHFHIRAWTYVYQVPRKREMLLDILHFGNVKNMS--HEELGEKLYKKLKRKRYLIVIDDIW--DISAWVDLKIYLP-NNGSRVMFTSRLKAVAMHVSP-N---H--CQLTEEESWELLQRKVF-QNG-SCPA-ELIEFGKQIMKKCEGLPLAIVVIAGLLA--KKTEEWWKQVSQSVSS-Y--IVSD-NQ-LDTLALSYNHLPRHLKPCFLYLGAFPEDQEISVQRLIWLWIAEGFIQ-KVGKS-EEVAEDYLMDLIQRNLV-IVARK-DGRIKACRMHDVLRDLCLKKARETNFLQQTH-Q-CR
>XP_028063961.1
-DSSEKKAPVVE--NVVGFDEEAKTLVDRLKGK-E-ELEVISVTGMGGLGKTTLARKVFTDPAIEYNFYIRAWTYVSQEYTRKEVFLSILSSL-DSRWS--GERLAEELRGHLQTGRYLIVMDDVW--TKEAWDDLKMAFP-NNGSRILLTSRNNEVAVHANP-D---H--PLLTDDEGWELLKKKVFRKER--CPS-ELEDLGKKIAEECGGLPLAIVVIAGLLI-KEKTSKWWEKVAESVSS-Y--VARD-KQ-MDILALSYKHLPHQLQSCFRYFGVFPEDYEIPVCILIQLWIAEGLIE-QVGIS-EDTAEDRLEDLVDRNLV-MVEKR-NGGIKTCRVHDMLHDLCLKEAKEEQFLQVIK---RL
>XP_028063962.1
-DSSEKKAPVVE--NVVGFDEEAKTLVDRLKGK-E-ELEVISVTGMGGLGKTTLARKVFTDPAIEYNFYIRAWTYVSQEYTRKEVFLSILSSL-DSRWS--GERLAEELRGHLQTGRYLIVMDDVW--TKEAWDDLKMAFP-NNGSRILLTSRNNEVAVHANP-D---H--PLLTDDEGWELLKKKVFRKER--CPS-ELEDLGKKIAEECGGLPLAIVVIAGLLI-KEKTSKWWEKVAESVSS-Y--VARD-KQ-MDILALSYKHLPHQLQSCFRYFGVFPEDYEIPVCILIQLWIAEGLIE-QVGIS-EDTAEDRLEDLVDRNLV-MVEKR-NGGIKTCRVHDMLHDLCLKEAKEEQFLQVIK---RL
>XP_028063964.1
-DSSEKKAPVVE--NVVGFDEEAKTLVDRLKGK-E-ELEVISVTGMGGLGKTTLARKVFTDPAIEYNFYIRAWTYVSQEYTRKEVFLSILSSL-DSRWS--GERLAEELRGHLQTGRYLIVMDDVW--TKEAWDDLKMAFP-NNGSRILLTSRNNEVAVHANP-D---H--PLLTDDEGWELLKKKVFRKER--CPS-ELEDLGKKIAEECGGLPLAIVVIAGLLI-KEKTSKWWEKVAESVSS-Y--VARD-KQ-MDILALSYKHLPHQLQSCFRYFGVFPEDYEIPVCILIQLWIAEGLIE-QVGIS-EDTAEDRLEDLVDRNLV-MVEKR-NGGIKTCRVHDMLHDLCLKEAKEEQFLQVIK---RL
>XP_028066697.1
---------MVD--ITVGFEDDALTIKERLAGK-Q-QLQMISIVGMPGLGKTTLATKLYNDPYIIHYFHIRAWTYASQLPRKTDMLLDILRSVNVKNMT--NEKLGEKLYKQLKGQRYLIVIDDLW--DIGAWVNLKMYFP-NNGSRVMFTSRLKEVAMHASP-D---H--CLLTEEESWELLQRKVF-QNG-RCPP-ELIEIGKQITKRCGGLPLAIVVIAGLLA-NIKTQESWKQVAQSVSS-Y--IVSD-NQ-LDTLALSYNHLPRHLKPCFLYLGVFQEDQKILV---------------------------------------------------------------------------------
>XP_028066936.1
NRT------MLD--ITVGFDDEALTIKELLAGK-K-QLQLISIVGMPGLGKTTLATKLYNDPYITHYFHIRAWTYASQLPRKTVMLLDILSSVNVKNMT--NEKLGEKLYKQLKGKTYLIVIDDLW--DIGAWVDLKMYFP-NNGSRVMFTSRLKELSMHASP-D---H--CLLTEEESWELLQRKVF-QNE-CCPP-ELIGIGKQIMKKCEGLPLAIVIIAGLLA-NIKTP------------------------------------------------------------------------------------------------------------------------------------------
>XP_028066956.1
NRT------MVD--ITVGFDDEALTIKELLAGK-K-QLQMISIVGMPGLGKTTLARKVYNDPYITHYFHIRAWTYVSQLSRQTDMLLDILRSLNVENMT--NEKLGEKLYKQLKGKRYLIVIDDLW--DIGAWVDLKMYFP-NNGSRVMFTSRLKELSMHASP-D---H--CLLTEEESWELLQRKVF-QNE-SCPP-ELIEIGKQIMKKCEGLPLAIVIIAGLLA-NIKTVVSWKQVAQSVSS-Y--IVSD-NQ-LDTLALSYNHLPRHLKPCFLYLGAFPRDQEIPVQKLICLWVAEGFIQ-KIGRS-EEVAEGYLMDLFQRSLV-IVAQK-DGRIKACRMHDLLRDLCLKKAGEINFLQWTH-Q-HR
>XP_028066957.1
NRT------MVD--ITVGFDDEALTIKELLAGK-K-QLQMISIVGMPGLGKTTLARKVYNDPYITHYFHIRAWTYVSQLSRQTDMLLDILRSLNVENMT--NEKLGEKLYKQLKGKRYLIVIDDLW--DIGAWVDLKMYFP-NNGSRVMFTSRLKELSMHASP-D---H--CLLTEEESWELLQRKVF-QNE-SCPP-ELIEIGKQIMKKCEGLPLAIVIIAGLLA-NIKTVVSWKQVAQSVSS-Y--IVSD-NQ-LDTLALSYNHLPRHLKPCFLYLGAFPRDQEIPVQKLICLWVAEGFIQ-KIGRS-EEVAEGYLMDLFQRSLV-IVAQK-DGRIKACRMHDLLRDLCLKKAGEINFLQWTH-Q-HR
>XP_028066958.1
NRT------MVD--ITVGFDDEALTIKELLAGK-K-QLQMISIVGMPGLGKTTLARKVYNDPYITHYFHIRAWTYVSQLSRQTDMLLDILRSLNVENMT--NEKLGEKLYKQLKGKRYLIVIDDLW--DIGAWVDLKMYFP-NNGSRVMFTSRLKELSMHASP-D---H--CLLTEEESWELLQRKVF-QNE-SCPP-ELIEIGKQIMKKCEGLPLAIVIIAGLLA-NIKTVVSWKQVAQSVSS-Y--IVSD-NQ-LDTLALSYNHLPRHLKPCFLYLGAFPRDQEIPVQKLICLWVAEGFIQ-KIGRS-EEVAEGYLMDLFQRSLV-IVAQK-DGRIKACRMHDLLRDLCLKKAGEINFLQWTH-Q-HR
>XP_028072320.1
NRT------MVD--ITVGFDDEALTIKELLAGK-K-QLQIISIVGMPGLGKTTLATKLYNDPYITHYFHIRAWTYASQLPTKTDMLLDILRYVNVKNMT--NEKLGEKLYKQLKGKRYLIVIDDLW--DIGAWVDLKMYFP-NNGSRVMFTSRLKELSMHASP-D---H--CLLTEEESWELLQRKVF-HNE-SCPP-ELIKIGKQIMKKCEGLPLAIVIIAGLLA-NIKTQESWIQVAQSVSS-Y--IVSD-NQ-LDTLALSYNHLPRHLKPCFLYLGAFPEDQEIPVQKLISLWVAEGFIQ-KIGRS-EEVAEDYLMDLIQRSLV-IVAQK-DGRIKACRMHDLLRDLCLKKAREINFLQWTR-Q-RH
>XP_028080672.1
---------MVD--ITAGFDDEVLTIKKLLVRK-K-QQQILSIVGMLGLGKTTLARKLYNDPYITHYIHIRGWTNASQLPRKIDMLLHILRSVNVENMC--NEKLGKKLYKQLKGKRYLIVIDDLW--DIGAWVDLKMYFP-NNGSRVMFTSRLKEVAMHASP-D---H--CLLTEEESWELLQRKVF-HNE-SCPP-KLIEIGKQIMKKCEGLPLAIAIIAGLLA-NIKTQESWKQVAQSVSS-Y--IVSA-NQ-LDTLALSYNHLPRHLKPCFLYLGAFPEDQAIPVQKLICLLVTEGFIR-KIERS-EEVVEDYLMDLI------------------------------------------------
>XP_028082887.1
NTKT-----VGE--IMVGFEDEAMSLKEQLTGP-K-QLQVISIVGMAGQGKTTLATKLYNDPLVVYHFYIRAWTSVSQEYRKRDLLIRLLSCVMKDQMG--DEKLCEKLYKSLKGQTYFIVMDDMW--DTKAWVDLKICFP-NNGSRIMFTSRHEDVALQAKT-N---L--SLLTHNESWDLFQHKVFGKRE-NCPP-VLVEIGKQITNKCQGLPLSIVVVAGIFI-EEKSQDRWKQVGETLKS-S--LAAN-QA-MKTLALSYIHLPGHLKPCFLYFGAFPEDYQIRVEKLIWLWVAEGFIT-KTGKR-KDVAKEYLMDLIGRSLL-LVSKR-DGEIKACGIHDLLREFCIKQGEDDFFLQHDL-----
>XP_028082942.1
NRT------MVE--ITVGFDDEALTIKELLAGK-K-QLQMISIVGMPGLGKTTLATKLYNDPYITHYFHIRGWTYASQLPRITDMLLDILRSVNVKNMT--NEKLGEKLYKQLKGKRYLIVIDDLW--DIGAWVNLKMYFP-NNGSRVMFTSRLKELSMHASL-D---H--CLLTEEESWELLQRKLF-QNG-SCPL-ELILIGKQIMKKCKGLPLAIVVIAGLLA-NIKTP------------------------------------------------------------------------------------------------------------------------------------------
>XP_028090836.1
NRT------MVH--ITVGFDDEALTIKELLAGK-K-QLQMISIVGMPGLGKTTLATKLYNDPYITHYFHIRAWTYASQLSRQTDMLLDILRSLNVENMT--NEKLGEKLYKQLKGKRYLIVIDDLW--DIGAWVDLKMYFP-NNGSRVMFTSRLKELSMHASP-D---H--CLLTEEESWELLQRKVF-QNE-SCPP-ELIEIGKQIMKKCEGLPLAIVIIAGLLA-NIKTLESWKQVAQSVSS-Y--VVSD-NQ-LDTLALSYNHLPRHLKPCFLYLGAFPRDQEIPVQKLICLWVAEGFIQ-KIGRS-EEVAEGYLMDLFQRSLV-IVAQK-DGRIKACRMHDLLRDLCLKKAGEINFLQWTH-Q-HR
>XP_028090837.1
NRT------MVH--ITVGFDDEALTIKELLAGK-K-QLQMISIVGMPGLGKTTLATKLYNDPYITHYFHIRAWTYASQLSRQTDMLLDILRSLNVENMT--NEKLGEKLYKQLKGKRYLIVIDDLW--DIGAWVDLKMYFP-NNGSRVMFTSRLKELSMHASP-D---H--CLLTEEESWELLQRKVF-QNE-SCPP-ELIEIGKQIMKKCEGLPLAIVIIAGLLA-NIKTLESWKQVAQSVSS-Y--VVSD-NQ-LDTLALSYNHLPRHLKPCFLYLGAFPRDQEIPVQKLICLWVAEGFIQ-KIGRS-EEVAEGYLMDLFQRSLV-IVAQK-DGRIKACRMHDLLRDLCLKKAGEINFLQWTH-Q-HR
>XP_028090838.1
NRT------MVH--ITVGFDDEALTIKELLAGK-K-QLQMISIVGMPGLGKTTLATKLYNDPYITHYFHIRAWTYASQLSRQTDMLLDILRSLNVENMT--NEKLGEKLYKQLKGKRYLIVIDDLW--DIGAWVDLKMYFP-NNGSRVMFTSRLKELSMHASP-D---H--CLLTEEESWELLQRKVF-QNE-SCPP-ELIEIGKQIMKKCEGLPLAIVIIAGLLA-NIKTLESWKQVAQSVSS-Y--VVSD-NQ-LDTLALSYNHLPRHLKPCFLYLGAFPRDQEIPVQKLICLWVAEGFIQ-KIGRS-EEVAEGYLMDLFQRSLV-IVAQK-DGRIKACRMHDLLRDLCLKKAGEINFLQWTH-Q-HR
>XP_028096865.1
SST------MVE--IMVGFEDEVIMIKEQLTEK-K-KLGIISIVGMPGLGKTTLARKVYDDPYITHYFHIRAWTYVSQAYIKRDLLLGILHSIVKEQMS--NEKLGEEIYKILKGKRYLIVMDDIW--STGAWDDVRMYLP-NNGSRVMFTSRLKEVGLHAKP-E---H--HLLTEEESWELFQKRVF-RGE-SFPP-ELMGLGLQIAEKCEGLPLAIVVIAGILA-EEKTKDLWEEVAESVSS-Y--MVND-NQ-MRTLALSYYHLPDHLKPCFLYFGAFLEGSEIPVRKLMWLWIAEGFVQ-SSEKT-EEIAEDYLTDLIERSLV-IVSKK-NGGIKACRMHDLLRHLCLREAEKFKFLTWFH-Q-GR
>XP_028098604.1
-GLPERRAPVVE--NVVGFDMEAKTLVDLLNGK-E-ELDVVSVIGMGGLGKTTLAKKVFTDPAIEFEFYIRAWIYVSQEYDRKEVFISILGSL-DYRWS--DDKLADELRGHLQTGRYLIVMDDVW--TREAWDDLKMAFP-NNRSRILLTSRNTEVAIHANP-DR--H--LLLNEDESWELLEKKVFRRER--CPS-ELVDLGKQIAKECGGLPLAIVVIAGLLM-KDKTCDWWEKVAKSVNS-Y--VARD-KQ-MDILALSYKHLPYHLKACFLYFGVFPEDYEIPVWKLIQLWVAEGFIQ-QVGIR-EDTAEEQLEDLVDRNLV-LVEKR-NGGIKTCRVHDMLRDLCLREAEEENFLHEIK---RR
>XP_028098605.1
-GLPERRAPVVE--NVVGFDMEAKTLVDLLNGK-E-ELDVVSVIGMGGLGKTTLAKKVFTDPAIEFEFYIRAWIYVSQEYDRKEVFISILGSL-DYRWS--DDKLADELRGHLQTGRYLIVMDDVW--TREAWDDLKMAFP-NNRSRILLTSRNTEVAIHANP-DR--H--LLLNEDESWELLEKKVFRRER--CPS-ELVDLGKQIAKECGGLPLAIVVIAGLLM-KDKTCDWWEKVAKSVNS-Y--VARD-KQ-MDILALSYKHLPYHLKACFLYFGVFPEDYEIPVWKLIQLWVAEGFIQ-QVGIR-EDTAEEQLEDLVDRNLV-LVEKR-NGGIKTCRVHDMLRDLCLREAEEENFLHEIK---RR
>XP_028098606.1
-GLPERRAPVVE--NVVGFDMEAKTLVDLLNGK-E-ELDVVSVIGMGGLGKTTLAKKVFTDPAIEFEFYIRAWIYVSQEYDRKEVFISILGSL-DYRWS--DDKLADELRGHLQTGRYLIVMDDVW--TREAWDDLKMAFP-NNRSRILLTSRNTEVAIHANP-DR--H--LLLNEDESWELLEKKVFRRER--CPS-ELVDLGKQIAKECGGLPLAIVVIAGLLM-KDKTCDWWEKVAKSVNS-Y--VARD-KQ-MDILALSYKHLPYHLKACFLYFGVFPEDYEIPVWKLIQLWVAEGFIQ-QVGIR-EDTAEEQLEDLVDRNLV-LVEKR-NGGIKTCRVHDMLRDLCLREAEEENFLHEIK---RR
>XP_028098607.1
-GLPERRAPVVE--NVVGFDMEAKTLVDLLNGK-E-ELDVVSVIGMGGLGKTTLAKKVFTDPAIEFEFYIRAWIYVSQEYDRKEVFISILGSL-DYRWS--DDKLADELRGHLQTGRYLIVMDDVW--TREAWDDLKMAFP-NNRSRILLTSRNTEVAIHANP-DR--H--LLLNEDESWELLEKKVFRRER--CPS-ELVDLGKQIAKECGGLPLAIVVIAGLLM-KDKTCDWWEKVAKSVNS-Y--VARD-KQ-MDILALSYKHLPYHLKACFLYFGVFPEDYEIPVWKLIQLWVAEGFIQ-QVGIR-EDTAEEQLEDLVDRNLV-LVEKR-NGGIKTCRVHDMLRDLCLREAEEENFLHEIK---RR
>XP_028098613.1
NRT------MVG--IMVGFDDEVLTIKKRLAGK-K-QLDIIPIVGMPGLGKTILARKVYNDPYITHHFHIRAWTYVSQVPRKREMLLDILHFVNVEDMS--NEKLGEKLHKKLKGKRYLIVIDDIW--DISAWVDLKIYLP-NNGSRVMFTSRLKAVAMHVSP-N---H--CQLTEEESWELLQRKVF-QNG-SCPA-ELIEFGKQIV--------------------------------------------------------NNL---LQDCYIEF--------------------------------------------------------------------------------------------
>XP_028098747.1
NTNT-----VGE--IMVGFEDEAMSLKEQLTGS-K-QLQVISIVGMAGQGKTTLATKLYNDPLVVYHFYIRAWTSVSQEYRKRDLLIRLLSCVMKDQMG--DEKLCEKLYKSLKGQTYFIVMDDIW--DTKAW-------P---------------------------I--ALLTHNESWDLFQHKVFGKRE-NCPP-ELMEIGKQIANKCQGLPLAIVLVAGILT-EEKSQGRWKQVGETLNS-T--LAAD-QL-MKTLELSYNHLPGHLKPCLLYFGAFPEDYQIRVEKLIWLWVAEGFIT-KTGKR-EDVAKEYLMDLIGRSLL-LVSKR-DGEIKACGIHDLLREFCIKQGEEDFFLQRFL-----
>XP_028100405.1
NRT------MVD--ITVGFDDEALTIKRLLVGR-K-QLQMISIVGMPGLGKTTLARKLYNDPYITHYFHICAWTYASQLPRKTDMLLDILRSLYVENMT--NEKLGDKLYKKLKGKRYLIVIDDIW--DIGAWVDLKMYFP-NNGSRVLFTSRLKELAMHASP-D---H--CLLTEEESWELLQRKVF-QNE-SCPP-ELIEIGKQIMKKCEGLPLAIVVMAGLLA-DNKAQVWWKQVAQSVSS-Y--IVSD-NQ-LDTLALSYNHLPRHLKPCFLYLGAFPVDQQISVQKLICLWIAEGFIQ-KIGRS-EEVAEDYLMGLIQRSLV-IVAQK-DGRIKACRMHDLLRDLCFKKVREINFLQCAH-Q-RR
>XP_028101273.1
NRT------MGD--ITMSFDDEALTIKKLLVRK-K-QLQMISIVGIPGLGKTTLAIKLYNDPYITHYFHIRAWTYASQLSRQTDMLLDILRSVNVKNMT--NENLGDKLYKSLKGERYLIVIDDFW--DIGAWVDLKMYFP-NNGSRVMFTSLHKELAMYASP-D---H--CLFTEEESWVLLQQKVF-PNE-SCPP-ELIKIWKHIMKKCEGLPLAIVIIAGLPA-NIKTQESWIQVAQSVSS-Y--IVSD-NQ-LDTLALSYNHLPRHLKPCFLYLGAFPEDQEIPVQKLIWLWIAEGLYK-NLG---------------------------------------------------------------
>XP_028101614.1
NIT------MVN--ITVGFDDEALTIKELLARK-K-QLQMISIVGMPGLGKTTLATKLYNDPYITHYFHIRAWTYASQLPRKKDMLLDILRSVNVENMT--NEKLGKKLYKQLKGKRYLIVIDDLW--DIGVWVDLKMYFP-NNGSRVMFTSRLKELAMHASP-D---H--CLLTKEESWELLQWKVF-QNE-SGPP-VLIEIGKQIMKKCEGLPLAIVVMAGLLA-DNKAQESWEQVAQS------------------------------------------------------------------KS-EEVAEDYLMDLIQRSL--------------------------------------------
>XP_028102117.1
NRTTSMPMPMVD--ITVGFEDDALAIKELLAGN-Q-QLQMISIVGMPGLGKTTLARKLYNDPYITYYFHIRAWTYASQLPTKRDMLLDILRSFNVINMT--NEKLGEKLYKQLKGNKYLIVIDDLW--DIGAWVDLKMYFP-NNGSRVMFTSRLKELAMHASP-D---H--CLLTEEESWELLQQKVF-QNE-SCPP-ELIIIGKEIMKKCAGLPLAIVVIAGLLA-NIKTQESWKQVAQSVSS-Y--IVSD-NQ-LDTLALSYNHLPHHLKPCFLYLGAFPEDQEISVQKLIWLWIAEGFIQ-KIEKS-EEVAEGYLMDLIQRSLV-IVAQN-DGRIKTCRMHDLLRDLCLKKAREINFLKWIH-Q-CR
>XP_028102118.1
NRT------MVH--ITVGFDDEALTIKQLLAGK-K-QLQMISIVGMPGLGKTTLATKLYNDPYISHYFHIRAWTYASQLPRITDMLLDILRSVNVKNMT--NEKLGEKLYKQLKGKRYLIVIDDLW--DIGAWVNLKMYFP-NNGSRVMFTSRLKEVAMHASP-D---H--CLLTEEESWELLQRKMF-QNE-SCPP-ELIGIGKQI-------------------------------------------------------------------------------------------------------------------------------DGRIKACRMHDLLRDLCLKKAREINFLQQVE-Q-RR
>XP_028102119.1
NRT------MVH--ITVGFDDEALTIKQLLAGK-K-QLQMISIVGMPGLGKTTLATKLYNDPYISHYFHIRAWTYASQLPRITDMLLDILRSVNVKNMT--NEKLGEKLYKQLKGKRYLIVIDDLW--DIGAWVNLKMYFP-NNGSRVMFTSRLKEVAMHASP-D---H--CLLTEEESWELLQRKMF-QNE-SCPP-ELIGIGKQI-------------------------------------------------------------------------------------------------------------------------------DGRIKACRMHDLLRDLCLKKAREINFLQQVE-Q-RR
>XP_028102121.1
NRT------MVH--ITVGFDDEALTIKQLLAGK-K-QLQMISIVGMPGLGKTTLATKLYNDPYISHYFHIRAWTYASQLPRITDMLLDILRSVNVKNMT--NEKLGEKLYKQLKGKRYLIVIDDLW--DIGAWVNLKMYFP-NNGSRVMFTSRLKEVAMHASP-D---H--CLLTEEESWELLQRKMF-QNE-SCPP-ELIGIGKQI-------------------------------------------------------------------------------------------------------------------------------DGRIKACRMHDLLRDLCLKKAREINFLQQVE-Q-RR
>XP_028107731.1
NRT------MVD--ITVGFDDEALTIKKLLAGK-K-QLQMISIVGMPGLGKTTLATKLYNDPYITHYFHIRAWTHASQLPRKTDVLLDILRYVNVEDMT--NEKLGEKLYKQLKGKRYLIVIDDIW--DIGAWDDLKMYFP-NNGSRVMFTSRLKELAMHASP-D---H--CLLTEEESWALLQRKVF-QNE-SCPP-ELIEIGKQIMKKCGGLPLAIVIIAGLLA-NIKTQESWKQVAQSVSS-Y--IVSD-NQ-LDTLALSYNHLPRHLKPCFLYLGAFPENQKISVQRLIWLWIAEGFIQ-KIEKS-EEVAEDYLMDLIQRSLL-IVAQK-DGRIKACRMHDLLRDLCLKKAREINFLQWIH-Q-CR
>XP_028116480.1
NKA------LVE--IIVGFDSKALAIKEQLAGN-K-HLDFVSIVGMPGLGKTILDKKLYNDPYIIHHFHIHAWTYVSQVPKKREMLLDILH-FNVKNMS--NEMLGEMLYKKLKGKRYLIVIDDIW--DIGVWVDLKMYLP-KNGSRIMFTSR----PMHASP-D---H--CLLTEEESWELFQRKVF-PDE-SCPP-KLIETGKQIMNKCQGLPLAIIVIAGLLA-NKKTEE-----------------------------------------------------------------------------------------------------------------------------------------
>XP_028116540.1
NRT------MVD--ITVGFDDEALTIKKLLAGK-K-QLQMISIVGMPGLGKTTLATKLYNDPYITHYFHIRAWTYASQLPTKTDMLLDILRSVNVENMT--NEKLGEKLYKQLKGKRYLIVIDDLW--DIGAWIDLKTYFP-NNGSRVMFTSRLKELSMHASP-D---H--CLLTEEESWDLLQLKVF-QNE-SCPP-ELIKIGKQIMKKCEGLPLAIVIIAGLLA-NIKTQESWIQVAQRVSS-Y--IVSD-NQ-LDTLALSYNHLPRHLKPCFLYLGAFPEDQEIPVQKLICLWVAEGFIQ-KIGRS-EEVAEDYLMDLIQRSLV-IVAKK-DGRIKTCRMHDLLRDLCLKKAREINFLQWIH-Q-CR
>XP_028118554.1
TKTT-----MVE--FVVGFDNEAMNIKERLTGM-K-QLEVFSIIGMPGLGKTTLARKVYNDPYIAHYFHLRAWTYVSQSHTKKEMLLDILHSLMNKAMN--DEYLGERLYKRLKGKRYFIVMDDIW--NIGAWDDIRVYLP-SNGSKVLFTSRTMAVALRAKP-D---H--CLLTEEESWELLHEKVF-RNE-NFPP-ELMEFGEQIMKKCEGLPLAIVVIAGLLA-SEKTKDRWKHVAASVRS-C--ISSD-NQ-MNTLALSYDNLPQHLKPCFLYLGAFRDDHEIPVWKLILLWIAEGFIH-PIGRR-EDIGEGYLMDLIDRSLV-IVSRK-NGGIKACRIHDLLRDLCLKKSEEFNFLKRSH-Q-LR
>XP_028124912.1
AKSI-------E--IVVGFEDEALTIKDRLTRQ-K-QLDTISIVGMPGLGKTTLAKKVYNDPLIIYHFHIRAWINVSQEYRKRDVLLSLFYSISPKEMS--DEELADKLRKSLKGKRYLIVMDDIW--DTRAWIDLKSLFP-NNGSRIMFTSRFTNVALHANT-H---L--FLLTEDESWDLFKKKVF-RTD-WCPP-ELMSIGKKVVIKCQGLPLAIVVVSGIFA-IEKSQDQWKQVGEIRDS-C--AVRD-KL-METFALSYNHLPHHLKSCFLYFAAFPKDFEIPVWKLTQLWVAEGFIR-NIGSS-EDVAEEYLMDLIGRNLI-LVSKR-DGRIKACSVHALLHDFCLKKAEEEYFLQQIL-V-RR
>XP_028124913.1
AKSI-------E--IVVGFEDEALTIKDRLTRQ-K-QLDTISIVGMPGLGKTTLAKKVYNDPLIIYHFHIRAWINVSQEYRKRDVLLSLFYSISPKEMS--DEELADKLRKSLKGKRYLIVMDDIW--DTRAWIDLKSLFP-NNGSRIMFTSRFTNVALHANT-H---L--FLLTEDESWDLFKKKVF-RTD-WCPP-ELMSIGKKVVIKCQGLPLAIVVVSGIFA-IEKSQDQWKQVGEIRDS-C--AVRD-KL-METFALSYNHLPHHLKSCFLYFAAFPKDFEIPVWKLTQLWVAEGFIR-NIGSS-EDVAEEYLMDLIGRNLI-LVSKR-DGRIKACSVHALLHDFCLKKAEEEYFLQQIL-V-RR
>XP_028124915.1
AKSI-------E--IVVGFEDEALTIKDRLTRQ-K-QLDTISIVGMPGLGKTTLAKKVYNDPLIIYHFHIRAWINVSQEYRKRDVLLSLFYSISPKEMS--DEELADKLRKSLKGKRYLIVMDDIW--DTRAWIDLKSLFP-NNGSRIMFTSRFTNVALHANT-H---L--FLLTEDESWDLFKKKVF-RTD-WCPP-ELMSIGKKVVIKCQGLPLAIVVVSGIFA-IEKSQDQWKQVGEIRDS-C--AVRD-KL-METFALSYNHLPHHLKSCFLYFAAFPKDFEIPVWKLTQLWVAEGFIR-NIGSS-EDVAEEYLMDLIGRNLI-LVSKR-DGRIKACSVHALLHDFCLKKAEEEYFLQQIL-V-RR
>XP_028124916.1
AKSI-------E--IVVGFEDEALTIKDRLTRQ-K-QLDTISIVGMPGLGKTTLAKKVYNDPLIIYHFHIRAWINVSQEYRKRDVLLSLFYSISPKEMS--DEELADKLRKSLKGKRYLIVMDDIW--DTRAWIDLKSLFP-NNGSRIMFTSRFTNVALHANT-H---L--FLLTEDESWDLFKKKVF-RTD-WCPP-ELMSIGKKVVIKCQGLPLAIVVVSGIFA-IEKSQDQWKQVGEIRDS-C--AVRD-KL-METFALSYNHLPHHLKSCFLYFAAFPKDFEIPVWKLTQLWVAEGFIR-NIGSS-EDVAEEYLMDLIGRNLI-LVSKR-DGRIKACSVHALLHDFCLKKAEEEYFLQQIL-V-RR
>XP_028124917.1
AKSI-------E--IVVGFEDEALTIKDRLTRQ-K-QLDTISIVGMPGLGKTTLAKKVYNDPLIIYHFHIRAWINVSQEYRKRDVLLSLFYSISPKEMS--DEELADKLRKSLKGKRYLIVMDDIW--DTRAWIDLKSLFP-NNGSRIMFTSRFTNVALHANT-H---L--FLLTEDESWDLFKKKVF-RTD-WCPP-ELMSIGKKVVIKCQGLPLAIVVVSGIFA-IEKSQDQWKQVGEIRDS-C--AVRD-KL-METFALSYNHLPHHLKSCFLYFAAFPKDFEIPVWKLTQLWVAEGFIR-NIGSS-EDVAEEYLMDLIGRNLI-LVSKR-DGRIKACSVHALLHDFCLKKAEEEYFLQQIL-V-RR
>XP_028124918.1
NTKT-----VGE--IMVGFEDEAMSLKKQLTRP-M-QLQVISIVGMAGQGKTTLATKLYADPLVVYHFHIRAWTSVFQEYRNRDLLIRLLSCVMKDQMG--DEKLCEKLHKSLKGRTYFIVMDDIW--DTKAW---------------------------------------------------------------------------------------------------------------------------------------------------------------------------------------------------------------------------------------------
>XP_028126810.1
NRT------MVD--ITVGFDDEALTIKELLAGK-K-QLQMISIVGMPGLGKTTLAKKLYNDPFIICHFHIHAWTYISQVPKKMEMLLDILH-FNVKHMS--NEMLGDMLYKKLKGKRYLIVIDDIW--DIGVWVDLKMYLP-KNGSRVMFTSR----PMQTSP-H---H--CLLTEEESWELFQQKVF-QDE-CCPT-KLIEIGKQITKKCPGLPLAIVVIVGLLA-NNKTQEWWKQVAQSVSS-Y--IVSD-NQ-LDTLGLSYNHLPCHLKPCFLYLGAFPDDQEISVQKLIWLWVAEGFVQ-NIG---------YVM---------------------------------------------------
>AtZAR1
NGTDRWSSPVYDHTQVVGLEGDKRKIKEWLFRSNDSQLLIMAFVGMGGLGKTTIAQEVFNDKEIEHRFERRIWVSVSQTFTEEQIMRSILRNLGDASVGDDIGTLLRKIQQYLLGKRYLIVMDDVWDKNLSWWDKIYQGLPRGQGGSVIVTTRSESVAKRVQARDDKTHRPELLSPDNSWLLFCNVAFAANDGTCERPELEDVGKEIVTKCKGLPLTIKAVGGLLLCKDHVYHEWRRIAEHFQDELRGNTSETDNVMSSLQLSYDELPSHLKSCILTLSLYPEDCVIPKQQLVHGWIGEGFVMWRNGRSATESGEDCFSGLTNRCLIEVVDKTYSGTIITCKIHDMVRDLVIDIAKKDSFSNPEGLNCRH
>BS2
---------ILK--NMVGRDDQRKQLLEDLTRS-G-EPKVIPIVGMGGIGKTTLAKEVYNDESILCRFDVHAWATISQQHNKKEILLGLLHSTIKKMIG--EAELADMLQKSLKRKRYLIVLDDIW--SCEVWDGVRRCFP-NAGSRILLTTRNDEVACYAGV-EN--F--SLMDQDESWSLFKSAAF-SSE-ALPY-EFETVGKQIADECHGLPLTIVVVAGLL--SKRTIEDWKTVAKDVKS-F--VTND-ER-SRVLGLSYDHLTSDLKTCLLHFGIFPEDSDIPVKNLMRSWMAEGFLK----EN-EGEVEKCLQELVDRCLV-LVSKR-GTKIRSCKVHDLIYDLCVREVQREN-IFIMN--CSY
>Gpa2
PQTSLVSLPDVEQ-IMVGRENEFEMMLDQLARG-R-ELEVVSIVGMGGIGKTTLAAKLYSDPYIMSRFDIRAKATVSQEYCVRNVLLGLLSLTS--DEP--DYQLADQLQKHLKGRRYLVVIDDIW--TTEAWDDIKLCFP-DNGSRILLTTRNVEVAEYASS-G---H--HMMNFDESWNLLHKKIFEKEG-SYSP-EFENIGKQIALKCGGLPLAITLIAGLLS-ISKTLDEWQNVAENVRS-V--VSTD-AK-MRVLALSYHHLPSHLKPCFLYFAIFAEDERIYVNKLVELWAVEGFLN-EEEKS-EEVAETCINELVDRSLI-SIHNVFDGETQRCGMHDVTRELCLREARNMNFVNVIR---SR
>Hero
AKNGDAKSSPIELTVTVGHEEDEARIIGQLDEE-S-KLDVISIVGMPGVGKTTLANKVYNNTLVASHFKIRAKCTVSQNFNKSKVLREILQQVTATNRSED--DLAEKLRVALLDKRYLIVLDDVW--DIATGEMLIACFP-ERGNRVILTSRSGEVGLKVKC-R---V--DLLTDEKSWELFEKRVFRDEG-SCPA-ELLDIGHQIVEKCKGLPLALVLIAGVIVEKEKEKDFWVKIQNNLDS-F--TSSN-NSIMNVMQSSYDHLPYQLKPLLLYFARLQKSERTPVSMLMQLWMAEGLVD-HDPCS-EEVTESYLDALISSSLI-MV---TSVMMRACYVHDVVHDFCSVKAGKEKFFKLINFLHHR
>Mi1.2
IPKDVVNSPPVERKIIVGFEEETNLILRKLTSP-A-DLDVISITGMPGSGKTTLAYKVYNDKSVSRHFDLRAWCTVDQGYDDKKLLDTIFSQVSGSNLSEN-IDVADKLRKQLFGKRYLIVLDDVW--DTTTLDELTRPFP-KKGSRIILTTREKEVALHGKL-N---L--DLLRPDESWELLEKRTFGNES--CPD-ELLDVGKEIAENCKGLPLVADLIAGVIA-REKKRSVWLEVQSSLSS-F--ILNS-VEVMKVIELSYDHLPHHLKPCLLHFASWPKDTPLTIYLLTVYLGAEGFVE-KT-KG-EEVVKIYMDDLISSSLV-ICFNE-----LNFQIHDLVHDFCLIKARKENLFDRIRLLPRQ
>Prf
AKTTSAYTQ-----EMEGFQDTIDELKDKLLGS-P-ELDVISIVGMPGLGKTTLAKKIYNDPEVTSRFDVHAQCVVTQLYSWRELLLTIL-----SDRNEKDGEIADELRRFLLTKRFLILIDDVW--DYKVWDNLCMCFS-SNRSRIILTTRLNDVAEYVKC-E---H--HLFRDDESWTLLQKEVF-QGE-SCPP-ELEDVGFEISKSCRGLPLSVVLVAGVLK-KKKTLDSWKVVEQSLSS-Q--RIGS-EE-ISIIGFSYKNLPHYLKPCFLYFGGFLQGKDIHVSKMTKLWVAEGFVQ-ANNKG-EDTAQGFLDDLIGRNLV-MAMEK-NAKVKTCRIHDLLHKFCMEKAKQEDFLLQINLEEYR
>R1
----LARTPRMN--EIVGFEDVIENLRKKLLNT-K-GQDVISIHGMPGLGKTTLANSLYSDRSVFSQFDICAQCCVSQVYSYKDLILALLRD---RELH--ANELADMLRKTLLPRRYLILVDDVW--ENSVWDDLRGCFP-NNRSRIILTTRHHEVAKYASV-H---L--HLFDEVESWKLLEKKVF-GEE-SCSP-LLKNVGLRIAKMCGQLPLSIVLVAGILS-MEKEVECWEQVANNLGS-Y--IHND----RAIVDKSYHVLPCHLKSCFLYFGAFLEDRVIDISRLIRLWISEAFIK-SSERR-EDIAEGYLENLIGRNLV-MVTQR-DGKAKECRLHDVLLDFCKERAAEENFLLWIN--HAH
>R2
-QVTLRRTTYVDE-IFVGLQDVVQTLLAELLKP-R--RSVLSIYGMGGLGKTTLARNLYNSL---KSFPTRTWICVSQEYNTMDLLRNIIKSIQGERMT--EGDLEIYLRDLLKERKYLVVVDDVW--QREAWESLKRAFP-KNGSRVIITTRKEGVAERADD-R---H--KLLSQEESWDLF-RRKLLDVR-AMVP-EMESLAKDMVEKCRGLPLAIVVLSGLLS--KKGLNQWQKVKDHLWK-N--IKED-IE-SNILSLSYNDLSTALKQCFLYFGIFSEDKVVKADDIIRLWMAEGFIP----EE-EDVAEGFLNELIRRSLV-QVAKT-WEKVTECRVHDLLHDLAIEKALEVNFFDVYDSEGER
>R3a
PSTS-----LVDD-DIFGRQNDIEDLIDRLLSSGK-KRTVVPIVGMGGLGKTTLAKAVYNDERVQIHFGLKAWFCVSEAFD----AFRILQEI-GKADD-NLNQLQVKLKERLKGKKFLIVLDDVWNDNYNKWDELRNVFV-DIGSKIIVTTRKESVALMMGN-EQ----I--LSTESSWSLFKTHAF---E-PMGHPELEEVGKQIAAKCKGLPLALKTLAGMLR-KS-EVEEWKRILREIWE-L---PHN-D-ILPALMLSYNDLPAHLKRCFSFCAIFPKDYPFRKEQVIHLWIANGLVP-QE-VI-EDSGNQYFLELRSRSLF-ERVPNGNTE-NLFLMHDLVNDLAQIASSKLCIRLE-----QH
>Rpiblb2
ISKNVVNSPPVESKIIVGFGEETNLILRKLTSP-A-DLDVISIIGMPGLGKTTLAYKVYNDKSVSSHFDLRAWCTVDQVYDEKKLLDKIFNQVSDSKLSEN-IDVADKLRKQLFGKRYLIVLDDVW--DTNTWDELTRPFP-MKGSRIILTTREKKVALHGKL-Y---L--NLLRSEESWELLEKRAFGNES--CPD-ELLDVGKEIAENCKGLPLVVDLIAGIIA-REKKKSVWLEVVNNLHS-F--ILKN-VEVMKVIEISYDHLPDHLKPCLLYFASAPKDWVTTIHELKLIWGFEGFVE-KT-KS-EEVVKIYLDDLISSSLV-ICFNE-----PTCQLHDLVHDFCLIKARKEKLCDRISLLPRQ
>Rpivnt1
---------FLHA-EVIGLEDDFNTLQAKLLDHDL-PYGVVSIVGMPGLGKTTLAKKLYR--HVCHQFECSGLVYVSQQPRAGEILHDIAKQV--EEER--KENLENNLRSLLKIKRYVILLDDIW--DVEIWDDLKLVLPEKIGSRIIITSRNSNVGRYIGG-DFSIH--VLLDSEKSFELFTKKIFNFVN-----PDLVNIGRCIVERCGGIPLAIVVTAGMLR-RGRTEHAWNRVLE-------------SACGKVLALSYNDLPIALRPCFLYFGLYPEDHEIRAFDLTNMWIAEKLIVVNTGNG-ESLADDVLNDLVSRNLI-QVAKR-DGRISSCRIHDLLHSLCVDLAKESNFFHTEH--VRR
>RPM1
--------------SLVGIDAPKGKLIGRLLS--EPQRIVVAVVGMGGSGKTTLSANIFKSQSVRRHFESYAWVTISKSYVIEDVFRTMYKEADTYSLG--YRELVEKLVEYLQSKRYIVVLDDVW--TTGLWREISIALP--YGSRVMMTTRDMNVA--------TKH--EILKEDEAWVLFSNKAF----EQCRTQNLEPIARKLVERCQGLPLAIASLGSMMS---KFESEWKKVYSTLNW---ELNNNHEKVRSIMFLSFNDLPYPLKRCFLYCSLFPVNYRMKRKRLIRMWMAQRFVE-PIGKA-EEVADSYLNELVYRNML---------QVKAFKMHDVIWEIALSVSKLERFCDVYN-GSRH
>RPP13
LRVRLRRAR-VDQ-VVVGLEDDAKILLEKLLDE-K-NRFIISIFGMGGLGKTALARKLYNSRDVKERFEYRAWTYVSQEYKTGDILMRIIRSLGMRKFA--EEELEVYLYGLLEGKKYLVVVDDIW--EREAWDSLKRALP-HEGSRVIITTRIKAVAEGVDG-R---H--KLLTFEESWELFEQRAFRNIQ-RKDE-DLLKTGKEMVQKCRGLPLCIVVLAGLLS--RKTPSEWNDVCNSLWR-R--LKDD-IH-APIVDLSFKELRHESKLCFLYLSIFPEDYEIDLEKLIHLLVAEGFIQ----EE-EDVARYYIEELIDRSLL-EAVRR-RGKVMSCRIHDLLRDVAIKKSKELNFVNVYNHQFKR
>Rx
PQTSLVSLPDVEQ-IMVGRENEFEMMLDQLARG-R-ELEVVSIVGMGGIGKTTLATKLYSDPCIMSRFDIRAKATVSQEYCVRNVLLGLLSLTS--DEP--DDQLADRLQKHLKGRRYLVVIDDIW--TTEAWDDIKLCFP-YNGSRILLTTRNVEVAEYASS-G---H--HMMNFDESWNLLHKKIFEKEG-SYSP-EFENIGKQIALKCGGLPLAITVIAGLLS-MGQRLDEWQRIGENVSS-V--VSTD-AQ-MRVLALSYHHLPSHLKPCFLYFAIFTEDEQISVNELVELWPVEGFLN-EEEKS-EEVATTCINELIDRSLI-FIHNFFRGTIESCGMHDVTRELCLREARNMNFVNVIR---SR
>Sw5b
IPLNAAPLKPDRHSEVVGFENKAEELIDYLIRT-N-ELDVVPIVGMGGQGKTTIARKLYNNDIIVSRFDVRAWCIISQTYNRRELLQDIFSQVTGDNGATV-DVLADMLRRKLMGKRYLIVLDDMW--DCMVWDDLRLSFP-GIRSRIVVTTRLEEVGKQVKY-H---Y--SLLTTEESCQLLQKKVFQKED--CPP-ELQDVSQAVAEKCKGLPLVVVLVAGIIK-RKMEESWWNEVKDALFD-Y--LDSE-EESLATMQLSFDNLPHCLKPCLLYMGMFSEDARIPASTLISLWIAEGFVE-NT-GR-EEEAEGYLMDLISSNLV-MLSK--KGRVKYCQVHDVVHHFCLEKSREAKFMLAVKWKGTR
