# Supplementary material for: The NRC0 gene cluster of sensor and helper NLR immune receptors is functionally conserved across asterid plants
Source: Plant Cell. 2024 Jun 4;36(9):3344–61. doi: 10.1093/plcell/koae154 (PMC11371149; doi:10.1093/plcell/koae154)
Supplement: koae154_Supplementary_Data [file koae154_supplementary_data.zip › Supplementary File 11/Supplemental File 11/alignment files/Ipomoea_nil_with_Tomato_Nyssa_Camellia_NRCs_alignment_NBARC.fasta]

>XP_019149845.1
---------------VVGFEDETEKITGRLIRG--P-LDVVSITGMAGLGKTTLARKVFCHKPVIDWFHFRAWCCVSQEDDTDKVVLEILSSIMDDEV-NDE-NIAEKLRKKLLGQRYLIVLDDVWRKE-AW-DELSRAFP--AEGSIILTSRDYEVGKY--ARDH--HP-RFFTTEESQDLLQLK--SKEN-VGPP-ELKEFGRQIAERCGGVPLVVVLVAGILQKKIEKYFSWNEFLQSL-RS--HIRGDESRSMDVIALSYKHLPEHLKPCLLYFGAFPEDYEIPVSKLIQLWMAEGFV--KQ-KK-EDEAEEYLNHLIGSNLIMVSTRGYNGSVRTCRIHDLVGSFCLTKAKKDKLME-QT-TDKY
>XP_019149846.1
---------------VVGFEDETENITGLLIRG--P-LDVVSITGMAGLGKTTLARKVFCHKPVIDWFHFRAWCCVSQEDDTDEVVLEILSSIMDDEV-NDE-NIAEKLRKKLQGQRYLIVLDDVWRKE-AW-DELSRAFP--TGGSIILTSREYDVGKY--ARNP--HS-RFFTTEESQDLLHLK--SKEN-VGPP-ELKEFGRQIAERCGGVPLVVVLVAGILQKKIEKYFSRRKFLQSL-SS--HIRGDESRSLDVIALSYKHLPVHLKPCLLYFGAFPEDYEIPVSKLIQLWMAEGFV--KQ-KK-EDEAEDYLNHLIGSNLIMVSTRGYNGSVKTCRIHDLVGSFCLKKAMKDKLME-QT-NDKD
>XP_019149847.1
---------VIR--EMVGFEKETQTIIDQLTRGP---LDVISITGMPGLGKTTLANKVYCLDTVASHFHVRAWCCVSQEYDL-KVL--MISQVIKNQM-RED-DIAEKLRRFLIGKRYLIVLDDIWTTK-AW-DEL----------S----------------------A-------------------------------------------------------------------------------------------------PK------------------------------------------------------------------G---------------------RN---------R-
>XP_019149849.1
---------------VVGFEDETENITGLLIRE--P-LDVVSITGMAGLGKTTLARKVFCHKPVIDWFHFRAWCCVSQEDDTDEVVLEILSSIMDDEV-NDE-NIAEKLRKKLLGQRYLIVLDDVWRKE-AW-DELSRAFP--AEGSIILTSRE-----------P-----RF-----------------------------------------------TAGLV---------------------------------------------LIPILFVFS-----------------------------------------------------------------------LLKRA---------------
>XP_019149852.1
---------------VVGFEDETENITRLLIRE--P-LDVVSITGMAGLGKTTLARKVFCHKPVIDWFHFRVWCCVSQVDDTDEVVLEILSSIMDDEV-NDE-NIAEKLRKKLLGQRYLIVLDDVWRKE-AW-DELSRAFP--TEGSIILTSREYEVGKY--ARDH--HS-RFFTTEESQDLLQLK--SKKN-VGPP-ELKEFGRQIAERCGGVPLVVVLVAGILQKRIEKYFSWDEFLQSL-SS--HIRGDESRSMDVIALSYKHLPEHLKPCLLYFGAFPEDYEIPVSKLIQLWMAEGFV--KQ-KK-EDEGEDYLNHLIGSNLIMVSTRGYNGSVRTCRIHDLVGSFCLTKAKNDKLME-QS-NEKY
>XP_019149886.1
---------ITE--EVIGIDSLVGDVLHLLMQ---T-VRMMGIFGMSGVGKSTLAKAIYNHLMSFQGFEGSCFVAIQQ----EKLLHKTLKEID--NV--DEG--ISLIKARLQSKRVLIVLDDIDQLD-SW-------F--G-SGSIIITTRNVHLLSE--TQ----YK-KTLSIDDSLQLLSWHAFGVP---IAS-EYTEVSKTIASYTGGLPLALTIIGSHLRGR--SVQEWLEDIEKL-KRNPHK----D-IQTILEISYDAL-DDTKNIFLDIACFFV----------------GH-----DKKCYFCAESGIRGLVERCLLTI------KM---LEMHDLVQNMGREIIRKES------RS-RV
>XP_019149887.1
---------ITE--EVIGINSRAREIIRLLSQK--T-VGMIGLYGMGGVGKSTLAKAIYN--LIFQKFEGSSFIEISQ----EKLLCETLHEIA--NV--DKG--ISLIKERLRSKKVLIVLDGIDQLE-SW-------F--G-SGSIILTTRDIHLLSD--EH----YM-ETLRFDQSLKLLSWHSFGVP---KPL-DYAEVCKSVASYTGGLPLAVTVIGSYLRGR--SVEEWSINVEKL-RSMPHD----D-VQKVLKISFDAL-DDTQNVFLDIACFFL----------------GQ-----DKKSRFHAGTGIRTLIERCLLTI-----EER---LHMHDLVRDMGREIVRKES------RT-RI
>XP_019149894.1
---------ITE--EVVGIESRVRDILHLLTQ---R-TKMFGIFGMGGVGKTTLAKAIYN--LSFQKFEGCCFIAISQ----EKLLCKTLKEID--NV--DEG--ISLIKERLRSKTVLIVLDDIDQLE-SW-------F--G-SGSLIITTRDVQLLSN--AH----YM-ETLSPDESLQLLSWHAFGVS---IPL-EYIELSERIASYTDGLPLALTIIGSYLRGK--SIQEWSDDAEKL-SGIPHD----D-VQKILKISYDSL-DDTQNIFLDIACFFI----------------GH-----NKNCGFYAKSGIRILIERCLLTT-----KET---LHMHDLVRDMGREIVRKES------QT-RI
>XP_019149898.1
---------ITE--EVVGIDSRVRDILLLLTQ---T-VKMIGIFGMGGVGKTTLAKAIYN--LSYQRFDGCCFIAISQ----EKLLCKTLKEID--NV--DEG--ISLIKERLRSKRVLIVLDDIDQLE-SW-------F--G-SCSIIITTRDVHLLSD--AH----YM-KTLNFFESFQLLSWHAFGVS---IPL-EYTEVSERIASYTGGLPLALTIIGSHLRGR--SVEEWIDNAEKL-RKIPND----K-VQNILKISYDAL-DDTKNIFLDIACFFI----------------GD-----DENCGFYAKIGIKTLIERCLLTI-----VER---LQMHDLVQDMGREIVQKES------QS-RV
>XP_019149899.1
---------ITK--EVVGIDSHVREVLNLLIQ---T-VRIIGIFGMGGVGKSTLAKAIYNHLMSFQGFEGSCFVAIQQ----EQLLYKTLKEID--NV--DEG--ISLIKARLRSKRVLIVLDDIDQLD-SW-------F--G-SSSIIITTRDVHLLSE--TQ----YR-KTLSIDDSLQLLSWHAFGVP---IAL-EYTEVSKTITSYVGGLPLALTIIGSHLRRR--SVQEWIEDIEKL-RRNPHD----D-IQTILEISYDAL-DDTKNIFLDIACFFV----------------GH-----DKECGFHVESGIRSLIERCLLTI-----GKK---LEMHDLVRDMGREIVRKES------LS-RV
>XP_019149900.1
---------ITK--EVVGIDSHVREVLNLLIQ---T-VRIIGIFGMGGVGKSTLAKAIYNHLMSFQGFEGSCFVAIQQ----EQLLYKTLKEID--NV--DEG--ISLIKARLRSKRVLIVLDDIDQLD-SW-------F--G-SSSIIITTRDVHLLSE--TQ----YR-KTLSIDDSLQLLSWHAFGVP---IAL-EYTEVSKTITSYVGGLPLALTIIGSHLRRR--SVQEWIEDIEKL-RRNPHD----D-IQTILEISYDAL-DDTKNIFLDIACFFV----------------GH-----DKECGFHVESGIRSLIERCLLTI-----GKK---LEMHDLVRDMGREIVRKES------LS-RV
>XP_019149901.1
---------ITK--EVVGIDSHVREVLNLLIQ---T-VRIIGIFGMGGVGKSTLAKAIYNHLMSFQGFEGSCFVAIQQ----EQLLYKTLKEID--NV--DEG--ISLIKARLRSKRVLIVLDDIDQLD-SW-------F--G-SSSIIITTRDVHLLSE--TQ----YR-KTLSIDDSLQLLSWHAFGVP---IAL-EYTEVSKTITSYVGGLPLALTIIGSHLRRR--SVQEWIEDIEKL-RRNPHD----D-IQTILEISYDAL-DDTKNIFLDIACFFV----------------GH-----DKECGFHVESGIRSLIERCLLTI-----GKK---LEMHDLVRDMGREIVRKES------LS-RV
>XP_019149902.1
---------ITK--EVVGIDSHVREVLNLLIQ---T-VRIIGIFGMGGVGKSTLAKAIYNHLMSFQGFEGSCFVAIQQ----EQLLYKTLKEID--NV--DEG--ISLIKARLRSKRVLIVLDDIDQLD-SW-------F--G-SSSIIITTRDVHLLSE--TQ----YR-KTLSIDDSLQLLSWHAFGVP---IAL-EYTEVSKTITSYVGGLPLALTIIGSHLRRR--SVQEWIEDIEKL-RRNPHD----D-IQTILEISYDAL-DDTKNIFLDIACFFV----------------GH-----DKECGFHVESGIRSLIERCLLTI-----GKK---LEMHDLVRDMGREIVRKES------LS-RV
>XP_019149903.1
---------ITK--EVVGIDSHVREVLNLLIQ---T-VRIIGIFGMGGVGKSTLAKAIYNHLMSFQGFEGSCFVAIQQ----EQLLYKTLKEID--NV--DEG--ISLIKARLRSKRVLIVLDDIDQLD-SW-------F--G-SSSIIITTRDVHLLSE--TQ----YR-KTLSIDDSLQLLSWHAFGVP---IAL-EYTEVSKTITSYVGGLPLALTIIGSHLRRR--SVQEWIEDIEKL-RRNPHD----D-IQTILEISYDAL-DDTKNIFLDIACFFV----------------GH-----DKECGFHVESGIRSLIERCLLTI-----GKK---LEMHDLVRDMGREIVRKES------LS-RV
>XP_019149905.1
---------ITK--EVIGIDSHVRQVLNLLIQ---T-VRMIGIFGMAGVGKSTLAKAIYNHLMSFQGFEGSCFVAIEQ----EKLLYKTLKEID--NV--DEG--INLIKARLRSKKVLIVLDDIDQLD-SW-------F--G-SGSIIITTRDFHLLSE--TQ----YK-KTLSIDDSLQLLSWHAFGVP---IVL-EYTEVSKMIASYTGGLPLALTIIGSHLHGR--SVQEWFEDVEKL-RSNPRD----D-IQTILEISYDAL-DDTKNIFLDIACFFV----------------GH-----EKKCDFHAKSGIRSLIERCLLTI-----REK---LKMHALVRDMGREIIRKES------RS-RV
>XP_019149906.1
---------ITK--EVVGLDSHVKEVLDLLIQ---T-VRMIGIFGMGGVGKSTLAKAIYNQLMSFQGFEGSCFVAIQQ----EKLLHKTLKEID--NV--DEG--ISLIKARLQSKRVLIVLDDIDQLE-SW-------F--G-SGSIIITTRDVHLLSE--TQ----YK-KTLSIDDSLQLLCWHAFGVP---IAL-QYTKLSKTVASYTGGLPLALTIIGSHLRGR--SVQEWIEDIEKL-RRNPHD----D-IQTILEISYDAL-DDTKNVFLDIACFFV----------------GH-----DKKCGFHAESGIRRLIERCLLTT-----VKK---LEMHDLVRDMGKEIVRKES------RS-RV
>XP_019149907.1
---------ITE--EVVGIDSRVRDILLLLTQ---T-VKMIGIFGMGGVGKTTLAKAIYN--LSYQRFDGCCFIAISQ----EKLLCKILKEID--NV--DEG--ISLIKERLRSKRVLIVLDDIDQLE-SW-------F--G-SSSIIITTRDVHLLSD--AH----YM-KTLNFFESFQLLSWHAFGVS---IPL-EYTEVSERIVSYTGGLPLALTIIGSHLRGR--SVEEWIDNAEKL-RKMPND----K-VQNILKISYDAL-DDTKNIFLDIACFFI----------------GD-----DENCGFYAKIGIKTLIERCLLTI-----VER---LQMHDLVQDMGREIVRKES------QS-RV
>XP_019149908.1
---------ITE--EVVGIDSRVRDILLLLTQ---T-VKMIGIFGMGGVGKTTLAKAIYN--LSYQRFDGCCFIAISQ----EKLLCKILKEID--NV--DEG--ISLIKERLRSKRVLIVLDDIDQLE-SW-------F--G-SSSIIITTRDVHLLSD--AH----YM-KTLNFFESFQLLSWHAFGVS---IPL-EYTEVSERIVSYTGGLPLALTIIGSHLRGR--SVEEWIDNAEKL-RKMPND----K-VQNILKISYDAL-DDTKNIFLDIACFFI----------------GD-----DENCGFYAKIGIKTLIERCLLTI-----VER---LQMHDLVQDMGREIVRKES------QS-RV
>XP_019149913.1
---------ITE--EVVGIDSLVGDVLHLLMQ---T-VRMMGIFGMGGVGKSTLAKAIYNHLMSFQGFEGSCFVAIQQ----EKLLHKTLKEID--NV--DEG--ISLIKARLQSKRVLIVLDDIDQLD-SW-------F--G-SGSIIITTRDVHLLSE--TQ----YK-KTLSIDDSLQLLSCHVFGVP---TTL-EYTEISKTIASYTGGLPLALTIIGSHLRGR--LVQE----------------------------------------------------------------------------------------------------------------------------------------
>XP_019149928.1
---------ITN--HVVGIDSRVGDILHLLTQ---K-VKMIGIFGISGIGKSTLAKAIYNHLIDFQGFEGNCFVAIQQ----EKILRKTLKEVD--NV--EEG--KILIKQKLQSKRVLIVLDDIDQLE-SW-------F--G-CGSVIITTRNVNLLRDDLAH----YE-ETLSFDESSQLLSLHAFGVL---VPP-EYTKQIKRIVGYTRGIPLALTVLGSHLREK--SVEEWSNEVEKL-GRTP-D----V-IQKIHRKVYDEL-DNTRSIFLDIACFFI----------------GL-----NKNFGVQFETGIRTLIKRGLLTI-----EEK---LQMDPSVWEMAIEIIQNES------RS-RM
>XP_019149929.1
---------ITE--EVVGIESRVSDILHLMNR---T-AQMIGIFGMGGIGKTTLAKAIYN--LSFQRFEGSCFIAISQ----EKLLTKTLKDID--NV--DEG--ISLIKERLQSKRVLIVLDDIDQLE-SW-------F--G-PSSIIITTRDFHLLSD--AH----YM-KTLSFDESLELLSWHAFCVH---IPL-EYNELSKMIVNYTGGLPLAIKVIGSHLRGR--SMQEWTNNAYKL-RRIPHE----D-VQNILKISYDGL-DDTQNIFLDIACFFV----------------GQ-----NKKCGFHVDSGIRTLI------------------------------------------------
>XP_019149930.1
---------ITE--EVVGIESHVRDILHLLTQ---R-IKMFGIFGMGGVGKTTLAKAIYN--LSFQKFEGCCFIAISQ----EKLLCKTLKKID--DV--DEG--ISLIKERLRSKSVLIVLDDINQLE-SW-------F--G-SGSIIITTRDVQLLSD--AH----YM-ETLSPEESLQLLSWHAFGVP---IPL-EYIEVSQRIARYTVGLPLALTIIGSHLRGR--SMQEWSDNAEKL-RRTPHD----K-VQSILKISYDAL-DDTKNIFLDIAFFFI----------------GH-----DKNCGFYVKIGIKTLIERCLLTI-----EGR---LQMHNLIRDMGREIVQKES------QS-RL
>XP_019149935.1
---------ITK--DVVGINSRVQDILHLLIQ---T-VRMIGIYGMGGVGKSTIAKAIYNHLMSCHGVEGSCFVAIQQ----EMLLRKTLKGID--NV--DEG--IILIKTRLQSKKVLIVLDDIDQLE-SW-------F--G-SGSIILTTRDVHMLSD--TQ----YM-NTLSVDDSLQLLSLHAFGVH---VPL-EYNELPKRIASYTGGLPLALTIIGSHLRGR--SVQEWFEDAEKL-RSNPHE----D-VQKMLKISYDAL-DDTKNIFLDIACFFI----------------GH-----NKNCCFYAKSGIRILIERCLLTT-----KET---LEMHDLVRDMGREIVQKES------QS-RI
>XP_019149936.1
---------ITE--EVVGIESRVRDILHLLTQ---R-TKMFGIFGMGGVGKTTLAKAIYN--LSFQKFEGCCFIAISQ----EKLLCKTLKEID--NV--DEG--IILIKERLRSKTVLIVLDDIDQLE-SW-------F--G-LGSIIITTRDVQLLSN--AH----YM-ETLSPDESLQLLSWHAFGVS---IPL-EYIELSEKIASYTDGLPLALTIIGSYLRGK--SMQEWSDDAEKL-SGIPHD----D-VQKILKISYDSL-DDTQNIFLDIACFFI----------------RH-----NKNCGFYAKSGIRILIERCSLTT-----KET---LHMHDLLRDMGREIVRKES------QS-RI
>XP_019149938.1
---------------VVGFEDETENITGLLIRG--P-LDVVSITGMAGLGKTTLARKVFCHKPVIDWFHFRAWCCVSQEDDTDEVVLEILSSIMDDEV-NDE-NIAEKLRKKLLGQRYLIVLDDVWRKE-AW-DELSRAFP--TGGSIILTSREYDVGKY--ARDP--HS-RFFTTEESQDLLHLK--SKEN-VGPP-ELKEFGRQIAERCGGVPLVVVLVAGILQKKIEKYFSWNEFLQSL-SS--HIRGDESRSMDVIALSYKHLPEHLKPCLLYFGAFPEDYEIPVSKLIQLWMAEGFV--KQ-KK-EDEAEDYLNHLIGSNLIMVSTRGYNGSVKTCRIHDLVGSFCLKKAMKDKLME-QT-NDKD
>XP_019149939.1
---------------VVGFEDETENITGMLIRG--P-LDVVSITGMAGLGKTTLARKVFCHKPVIDWFHFRAWCCVSQEDDTDEVLLEILSSITDDEV-NDE-NIAEKLRKKLLGHRYLIVLDDVWRIE-AW-DGLSKAFP--KEGSIILTSREYDVGKY--ARDP--HS-RFFTTEESQDLLQLK--SKEN-VGPL-ELKKFGRQIAERCGGVPLVVVLVAGILQKKIEKYFSWNEFLQSL-SS--HIRGDESRSMDVIALSYKHLPEHLKPCLLYFGAFPEDYEIPVSKLIQLWMAEGFV--KL-KK-EDEAEDYLNHLIGSNLIMVSTRGYNGSVKTCRFHDLVGSFCLKKAKKDKLME-QT-NDKD
>XP_019149940.1
---------------VVGFEDETENITGMLIRG--P-LDVVSITGMAGLGKTTLARKVFCHKPVIDWFHFRAWCCVSQEDDTDEVLLEILSSITDDEV-NDE-NIAEKLRKKLLGHRYLIVLDDVWRIE-AW-DGLSKAFP--KEGSIILTSREYDVGKY--ARDP--HS-RFFTTEESQDLLQLK--SKEN-VGPL-ELKKFGRQIAERCGGVPLVVVLVAGILQKKIEKYFSWNEFLQSL-SS--HIRGDESRSMDVIALSYKHLPEHLKPCLLYFGAFPEDYEIPVSKLIQLWMAEGFV--KL-KK-EDEAEDYLNHLIGSNLIMVSTRGYNGSVKTCRFHDLVGSFCLKKAKKDKLME-QT-NDKD
>XP_019149966.1
---------ITE--CVVGIDSRVKYMENFLSQ---T-VKMIGIFGTGGVGKTTLAKAIYN--RNFLRFEGSCFIAISQ----EKLVRDTLKEID--NV--DRG--ILLIKRILPSKKVLIVLDDIDQLN-SW-------F--G-SGSIIITTRDVQLLSN--AH----YE-NMLSLDESLQLLSWHAFGAP---VPL-EYSELSKTMASYTKGLPLALEVIGSRLHGK--SVQEWRDDAEKL-KKIPNG----E-VQKILKISYDALDDDTQNIFLDIACFFI----------------GD-----DKDCNFFPGSGIKTLTDRCLLTI-----EGK---FEMHDLVRDMGREIVRMES------RS-RV
>XP_019149974.1
---------ITK--DVVGINSRVQDILDLLAQ---T-VRMIGIFGMGGAGKSTLAKAIYNHLMSCHGFE-------------------------------------------------------------------------------------------------------------------------------------------------------------------------------------------------------------------------------------------------------------------------------------------------------------
>XP_019150021.1
--ETKHALP------MVGRARDCERIKDHLFLG----LEVLSIVGMAGIGKTTLISSVYQDPEVASHFDVRSWVSMPGGYNNSQLLLALLWTLLDDEI-DDD-DLAEQVYKCLKGKRYLIVLDNLWNSQ-GW-HGITSCLPE-DNGSIVITTR-----HISR--DHYVHN-TLLNPEESWTLFCNNFL-EEHAP-PK--FQEIRSQVVEICEGLPHTILVVAKRLS-ECNIKQEWKKVEKQI-ELVLDRRVL--------THTYNQLSQRLKVCFLYFAVFPKRSAIKVKRLIRLWIAEGFI--NPGKE-ESQAYEYLQEFLDRSLILIDHWF-CRKNKKCRMHSALHSFCVREAQKEGIFN----SCRW
>XP_019150045.1
-------------------------IKDQLLS---SRPKLISIVGMAGIGKTTLAKKVYEDPSVALHFDVRGWITI-QDYTKRQMLCDLLQSILLNVI---D-ELEVQVRLCLLGKRYLIVLDNILSTQ-AW-FDIIQCLPTD-GGSILLTTS-----H-----DYYSHN-TLLDPKESWDLFCDI-L-KEHA--PK--IEKIRNHVVEKCDGLPQLIVEVAKRLS-ECNIQEGWKKIEKEL-ESILDRNSI--------TVSYNPLPHHLKVCFLYFGVFPKRNRILVKMLIRLWIAEGFV--KPHYE-EDEAYMYLQELIDRSLVLIEDQF-DGKIKTCRMHSAMHSFCVGEAQKEGILN----SCRW
>XP_019150046.1
-------------------------IKDQLLS---SRPKLISIVGMAGIGKTTLAKKVYEDPSVALHFDVRGWITI-QDYTKRQMLCDLLQSILLNVI---D-ELEVQVRLCLLGKRYLIVLDNILSTQ-AW-FDIIQCLPTD-GGSILLTTS-----H-----DYYSHN-TLLDPKESWDLFCDI-L-KEHA--PK--IEKIRNHVVEKCDGLPQLIVEVAKRLS-ECNIQEGWKKIEKEL-ESILDRNSI--------TVSYNPLPHHLKVCFLYFGVFPKRNRILVKMLIRLWIAEGFV--KPHYE-EDEAYMYLQELIDRSLVLIEDQF-DGKIKTCRMHSAMHSFCVGEAQKEGILN----SCRW
>XP_019150047.1
-------------------------IKDQLLS---SRPKLISIVGMAGIGKTTLAKKVYEDPSVALHFDVRGWITI-QDYTKRQMLCDLLQSILLNVI---D-ELEVQVRLCLLGKRYLIVLDNILSTQ-AW-FDIIQCLPTD-GGSILLTTS-----H-----DYYSHN-TLLDPKESWDLFCDI-L-KEHA--PK--IEKIRNHVVEKCDGLPQLIVEVAKRLS-ECNIQEGWKKIEKEL-ESILDRNSI--------TVSYNPLPHHLKVCFLYFGVFPKRNRILVKMLIRLWIAEGFV--KPHYE-EDEAYMYLQELIDRSLVLIEDQF-DGKIKTCRMHSAMHSFCVGEAQKEGILN----SCRW
>XP_019150049.1
-------------------------IKDQLLS---SRPKLISIVGMAGIGKTTLAKKVYEDPSVALHFDVRGWITI-QDYTKRQMLCDLLQSILLNVI---D-ELEVQVRLCLLGKRYLIVLDNILSTQ-AW-FDIIQCLPTD-GGSILLTTS-----H-----DYYSHN-TLLDPKESWDLFCDI-L-KEHA--PK--IEKIRNHVVEKCDGLPQLIVEVAKRLS-ECNIQEGWKKIEKEL-ESILDRNSI--------TVSYNPLPHHLKVCFLYFGVFPKRNRILVKMLIRLWIAEGFV--KPHYE-EDEAYMYLQELIDRSLVLIEDQF-DGKIKTCRMHSAMHSFCVGEAQKEGILN----SCRW
>XP_019150050.1
-------------------------IKDQLLS---SRPKLISIVGMAGIGKTTLAKKVYEDPSVALHFDVRGWITI-QDYTKRQMLCDLLQSILLNVI---D-ELEVQVRLCLLGKRYLIVLDNILSTQ-AW-FDIIQCLPTD-GGSILLTTS-----H-----DYYSHN-TLLDPKESWDLFCDI-L-KEHA--PK--IEKIRNHVVEKCDGLPQLIVEVAKRLS-ECNIQEGWKKIEKEL-ESILDRNSI--------TVSYNPLPHHLKVCFLYFGVFPKRNRILVKMLIRLWIAEGFV--KPHYE-EDEAYMYLQELIDRSLVLIEDQF-DGKIKTCRMHSAMHSFCVGEAQKEGILN----SCRW
>XP_019150051.1
-------------------------IKDQLLS---SRPKLISIVGMAGIGKTTLAKKVYEDPSVALHFDVRGWITI-QDYTKRQMLCDLLQSILLNVI---D-ELEVQVRLCLL------------------------------GGSILLTTS-----H-----DYYSHN-TLLDPKESWDLFCDI-L-KEHA--PK--IEKIRNHVVEKCDGLPQLIVEVAKRLS-ECNIQEGWKKIEKEL-ESILDRNSI--------TVSYNPLPHHLKVCFLYFGVFPKRNRILVKMLIRLWIAEGFV--KPHYE-EDEAYMYLQELIDRSLVLIEDQF-DGKIKTCRMHSAMHSFCVGEAQKEGILN----SCRW
>XP_019150084.1
S------------DEMVGHREELKDIMEKLGR---DCRQVISIWGMGGIGKTTLARTLYDDP-VTNRFDVRAWTTVSQQYEGKQIITALLRCIKPEEI---D-ELAEQLQKLLKGRRYLIVVDDVWSSE-AW-DELQRCFPKD-KGSVLLTTR-----HKEV------HS-SLLNDKDSWVLFSRK-P-KQRSES-K--FEAAGKGIVEQCKGLPLSIVVVAGILI-G-ELLDDWMNIKKEL-SLTVDEQCKKI-----AALSYKHLPPNLKPCFLHLGVFPEDSEMPIKNLIRLWIAEGFV--K-GKR-EDAALEYLQDLVGRSIILVRNWS-NGLIKTCSMHDILHEFCVSEAEDENLLS----GFRW
>XP_019150381.1
--SIKHSPE------MVGRQRDHTLIVDKLIPDD-LSFKVITILGMTGIGKTTLATSVYNDPKVVSRFDVRGWVTMSCEYNKTQMLHDLLWTLT-----DND-GVATQVYNFLRGKRFLIVVDNLCNTQ-AW-YDIRRCLPDE--------------------------------------------------------------------------------------------------------------------------------------YG-------------------------------------------------------------------------------------------
>XP_019150613.1
SSQPESTS---D--SMVGCDKEFKMILDKLTQQ--SALQVVSIVGMGGIGKTTLAGEVYKDPSITSYFYKQAWVTVSQEYTEVQMLRCLIGCVSDDE--ND---LAEMLRKRLKDEKYLIVIDDIWSKK-AW-DSVQRCFPNDNNGSILLTSRLREVAEY--AAG---IN-PFLDANESWNLYCNVF-GK--------MFELIGRDIVKKCKGLPLAITLVASLLS-KTEKVEKWKNVAES----VIGDSN-EA-CSSVLSLSYNQLPHPSKACFLYFGVFPEDYEIPVKKLVKLWAAEGFF--EA-KN-EEVATKCLQDLVDRSLVLVGKQSYNGKIKTIRMHDLLRDLCLKEAQCENLL-----ACPW
>XP_019150614.1
SSQPESTS---D--SMVGCDKEFKMILDKLTQQ--SALQVVSIVGMGGIGKTTLAGEVYKDPSITSYFYKQAWVTVSQEYTEVQMLRCLIGCVSDDE--ND---LAEMLRKRLKDEKYLIVIDDIWSKK-AW-DSVQRCFPNDNNGSILLTSRLREVAEY--AAG---IN-PFLDANESWNLYCNVF-GK--------MFELIGRDIVKKCKGLPLAITLVASLLS-KTEKVEKWKNVAES----VIGDSN-EA-CSSVLSLSYNQLPHPSKACFLYFGVFPEDYEIPVKKLVKLWAAEGFF--EA-KN-EEVATKCLQDLVDRSLVLVGKQSYNGKIKTIRMHDLLRDLCLKEAQCENLL-----ACPW
>XP_019150619.1
------TTSGVD--TIQGRDIDASDLVRELVK-----PPVVSIVGTGGIGKTTLAQLVFGDEKIKTHFDERVWICVSHPFDEIKIAKAFVESMT-----QLQ-VLLERIQTILSNKRFLIVLDDVWTEQ-SW-EPFKNSLK--LPGSILLTSRSERVARV--MGYM--HR-DQISDSDAWLLLSRIAFREED--CEK--LKDIGQKIAQKCKGLPLAVKAMGSLLC-FK-TEEEWQNV---F-DSIWELEEVTTDLFPHLYLSYDDLTPKMKRCLSYCSIFPKDYDIQVHKLIRIWIAQGYL--TTHNQ-ELKGRELFGDLAMRSFFQDLEK--SNTIISCKMHDIVHDFTRNECQHEDKV-------RH
>XP_019150985.1
---------IVE--NVVGIHARVKEVLSLLSE---A-VRMIGIYGMGGVGKTTLAKAVFN--QIYRSFDGSCFLGVQQ----EKLLSETLKKVD--HV--DQG--ISLIKRRLGLKKVFIVVDDVEQLD-AW-------F--G-PGSIIITTRNVDFLNG--RD----YN-EVLSLEESLQLFSWHAFKKP---SPE-EFMELSNMIVSYVSGLPLALTTLGSHFWTR-SSIQEWIDDFEKL-RRIPHN----D-IFNILKISYDAL-DDTQRIFLDIACF-------------------F-----THECGFYAQSGIRTLIGRYLL--------KS---LSMHDLVRDMGREIVRKES------RS-RF
>XP_019150986.1
---------IVE--NVVGIHARVKDILSLLSE---A-VRMIGIYGMGGVGKTTLAKAVFN--QIYRSFDGSCFLGVQQ----EKLLCETLKKVN--HV--DQG--ISLIKGRLGLKKVLIVVDDVEQLD-AW-------F--G-SGSLIITTRNVDLLNG--RD----YN-EVLSCEESLQLFSWHAFKKP---SSE-EFMELSNMIVSYVGGLPLALTTLGSHFGAR-SSIQEWIDDFEKL-KRIPHGP-YRN-ILETLKISYDAL-DDTQRIFLDIACFFTD-----------FSEGDF-----THECGFYAQSGIRTLIGRCLL--------KS---LSMHDLVRDMGREIVRKES------RS-RF
>XP_019150987.1
---------IVE--NVVGIHSRIRNILSFLSE---A-VRMIGIYGLGGVGKTTLAKAVFN--QIYRTFDGSCFLGVKQ----EQLLCTLLKKVD--HV--DEG--ISLIKERLGLKKILIVVDDVDQLD-AW-------F--G-SGSIIVTTRNVNLLNG--KD----YN-AMLSHEESLQLFSWHAFKNP---NPL-KFIELSNMIVIYAGGLPLALTVLGSHFRAR-SSVQEWSNDFVKL-RSIPHN----D-ILEILKISYDAL-DDTQRIFLDIACFFI---------------GGF-----YEESNFYAQSGIRTLIDKCLL--------ED---LSMHDLVRDMGREVVRKEA------RS-RT
>XP_019150989.1
---------ILE--KVVGIHTRVSEILSLLSK---S-VCMIGIYGMGGVGKTTLAKAIFN--QISETFEGSCFL-VSQ----KQLLCNTLTDVN--HV--DEG--ISLIKLRLQSKRILIVVDDVNQIE-AW-------F--G-SGSILITTRNVDLLNG--KD----YN-TVLSFMESLELFSWHTFKDP---NPL-EFAELSKVIVSYASGLPLALTVLGSHFRSR-SSIQHWRADFEKL-RKIPHE----D-ILNILKISYDAL-DDTQRIFLDIACFFE---------------GGY-----ISICGFFAQSGIKTLIDRCLL-------RKD---YYMHDLVRDMGREIVRQES------RS-RF
>XP_019151055.1
---------IVD--KVVGIHAPVREVLSLLSE---A-VRMIGIYGMGGVGKTTLAKAVFN--QIYRSFDGSCFLGVQQ----EKLLCKTLKKVH--HV--DQG--ISLIKGRLGLKRVLIVVDDVEQLD-AW-------F--G-PGSIIITTRNVDLLNG--RD----YN-KVLSRKESLQLFSWHAFKNP---NPL-VFIKLSNMIVSYVGGLPLALTTLGSHFGAR-SSIQEWIDDFEKL-KRIPHGP-HRN-IMETLKISYDAL-DDTQRIFLDIACFFT---------------GGF-----WKECGFYAQSGIRTLIDRCLL--------ES---LSMHVLVRDMGREIVRKES------RS-RF
>XP_019151056.1
---------IIG--KVVGIHTRVSEILSLLSK---S-VCMIGIYGMGGIGKTTLAKAIFN--QIYETFEGSCFL-VSQ----EQLLCKTLMEVN--HV--DEG--ISLIKLRLGLKKVLIVVDDVEQLE-AW-------F--G-SGSILITTRNVDLLNG--KD----YN-TMLSFKESLELFSWHTFMDP---NPL-EFVELSNMIVRYANGLPLALIVLGSHFRSR-SSIQHWRDDFKKL-RMIPHE----D-ILNILKISYDAL-DDTQRIFLDIACFFE---------------GGY-----IRKCGFFAQSGITTLIDRCLL-------RKD---YYMHDLIRDIGREIVRQES------RS-RF
>XP_019151294.1
----LESD-YLL--EVFGRDGDEKNIVKLLL---PQGVSVISIVGIAGIGKTTVAKLAYHNPEVERYFDRRIWVCVTEGFDVKRLMKAIVESDT--GC---E-AIQRRVQELIIGKRVLLVLDDVLDHE-KY-ERLKNLIR-G-VGSILITTRYEKVAQL--MG----YH-EGLSDDDCWSLFQERAY-NSKQGESS-GLEQVGRQIAKKCRGVPLAAKALGSLMCVKN-TKSQWLFVRDCE---L-MGDA--KGILPALRLGYEHLPPNLKQCFAYCSIFPKGYRIKKPILINLWIAEGFI----------TGNEYFNELLWRSFFQNVTRC-EGNIVECQMHDLIHDLAKTVAGIDCLTE-IGTGTRH
>XP_019151302.1
----LESD-YLL--EVFGRDGDEKNIVKLLL---PQGVSVISIVGIAGIGKTTVAKLAYHNPEVERYFDRRIWVCVTEGFDVKRLMKAIVESDT--GC---E-AIQRRVQELIIGKRVLLVLDDVLDHE-KY-ERLKNLIR-G-VGSILITTRYEKVAQL--MG----YH-EGLSDDDCWSLFQERAY-NSKQGESS-GLEQVGRQIAKKCRGVPLAAKALGSLMCVKN-TKSQWLFVRDCE---L-MGDA--KGILPALRLGYEHLPPNLKQCFAYCSIFPKGYRIKKPILINLWIAEGFI----------TGNEYFNELLWRSFFQNVTRC-EGNIVECQMHDLIHDLAKTVAGIDCLTE-IGTGTRH
>XP_019151312.1
----LESD-YLL--EVFGRDGDEKNIVKLLL---PQGVSVISIVGIAGIGKTTVAKLAYHNPEVERYFDRRIWVCVTEGFDVKRLMKAIVESDT--GC---E-AIQRRVQELIIGKRVLLVLDDVLDHE-KY-ERLKNLIR-G-VGSILITTRYEKVAQL--MG----YH-EGLSDDDCWSLFQERAY-NSKQGESS-GLEQVGRQIAKKCRGVPLAAKALGSLMCVKN-TKSQWLFVRDCE---L-MGDA--KGILPALRLGYEHLPPNLKQCFAYCSIFPKGYRIKKPILINLWIAEGFI----------TGNEYFNELLWRSFFQNVTRC-EGNIVECQMHDLIHDLAKTVAGIDCLTE-IGTGTRH
>XP_019151320.1
----LESD-YLL--EVFGRDGDEKNIVKLLL---PQGVSVISIVGIAGIGKTTVAKLAYHNPEVERYFDRRIWVCVTEGFDVKRLMKAIVESDT--GC---E-AIQRRVQELIIGKRVLLVLDDVLDHE-KY-ERLKNLIR-G-VGSILITTRYEKVAQL--MG----YH-EGLSDDDCWSLFQERAY-NSKQGESS-GLEQVGRQIAKKCRGVPLAAKALGSLMCVKN-TKSQWLFVRDCE---L-MGDA--KGILPALRLGYEHLPPNLKQCFAYCSIFPKGYRIKKPILINLWIAEGFI----------TGNEYFNELLWRSFFQNVTRC-EGNIVECQMHDLIHDLAKTVAGIDCLTE-IGTGTRH
>XP_019151330.1
----LESD-YLL--EVFGRDGDEKNIVKLLL---PQGVSVISIVGIAGIGKTTVAKLAYHNPEVERYFDRRIWVCVTEGFDVKRLMKAIVESDT--GC---E-AIQRRVQELIIGKRVLLVLDDVLDHE-KY-ERLKNLIR-G-VGSILITTRYEKVAQL--MG----YH-EGLSDDDCWSLFQERAY-NSKQGESS-GLEQVGRQIAKKCRGVPLAAKALGSLMCVKN-TKSQWLFVRDCE---L-MGDA--KGILPALRLGYEHLPPNLKQCFAYCSIFPKGYRIKKPILINLWIAEGFI----------TGNEYFNELLWRSFFQNVTRC-EGNIVECQMHDLIHDLAKTVAGIDCLTE-IGTGTRH
>XP_019151350.1
---------IVE--TVVGIHTRVREMLSLLSE---P-VRVIGIYGMGGVGKTTLAKAVFN--EICGTFEGSCFLAVSQ----KQLLCKTLTNVD--HV--DEG--ISLIKLRLGLKKLLIVVDDVDQLD-AW-------F--G-SGSIIITTRHVNLLNG--KD----YK-EVLSSKESLQLFSLYAFNNP---NPS-EFVELSNMIVSYVGGLPLALIVLGSHFRAR-SSVQEWRGDFEKL-KKIPHD----D-ILKKLKISYKAL-DDTQRIFLDIACAYT---------------YG----------------------------------------------------------------------
>XP_019151351.1
---------IVE--TVVGIHTRVREMLSLLSE---P-VRVIGIYGMGGVGKTTLAKAVFN--EICGTFEGSCFLAVSQ----KQLLCKTLTNVD--HV--DEG--ISLIKLRLGLKKLLIVVDDVDQLD-AW-------F--G-SGSIIITTRHVNLLNG--KD----YK-EVLSSKESLQLFSLYAFNNP---NPS-EFVELSNMIVSYVGGLPLALIVLGSHFRAR-SSVQEWRGDFEKL-KKIPHD----D-ILKKLKISYKAL-DDTQRIFLDIACAYT---------------YG----------------------------------------------------------------------
>XP_019151762.1
AAEPKRSS---E--NMVGCEDQFDTIVCKLTSL--SKLQVISLVGMGGIGKTTLIKKVYKDPTIVSYFDVRAWATISQHHNLTQMLIGLLSSNVVD---NH---LANQLRQKLMGQRYLIVMDDIWDTK-AW-DDIQRCFPENFNGSILLTTRLKQVAEY--SAGN--H--RFLNSHESWSLFYKKV-FE-E------EFETMGRGIVEKCQGLPLTIIVVAGLLT-SFDSPTQWGNIAENL-NSLNTHQE-EK-CSKILSLSYDHLPLHLKVCFLYFGVYPEDSMICVKKLIMLWVAEGFL--KL-RT-EKLGEIYLQDLVDRGLVQIVRWSCVGKIKYC--HDLLHNFFLGEARREKLLI-NE-PYRW
>XP_019151763.1
AAEPKRSS---E--NMVGCEDQFDTIVCKLTSL--SKLQVISLVGMGGIGKTTLIKKVYKDPTIVSYFDVRAWATISQHHNLTQMLIGLLSSNVVD---NH---LANQLRQKLMGQRYLIVMDDIWDTK-AW-DDIQRCFPENFNGSILLTTRLKQVAEY--SAGN--H--RFLNSHESWSLFYKKV-FE-E------EFETMGRGIVEKCQGLPLTIIVVAGLLT-SFDSPTQWGNIAENL-NSLNTHQE-EK-CSKILSLSYDHLPLHLKVCFLYFGVYPEDSMICVKKLIMLWVAEGFL--KL-RT-EKLGEIYLQDLVDRGLVQIVRWSCVGKIKYC--HDLLHNFFLGEARREKLLI-NE-PYRW
>XP_019151764.1
AAEPKRSS---E--NMVGCEDQFDTIVCKLTSL--SKLQVISLVGMGGIGKTTLIKKVYKDPTIVSYFDVRAWATISQHHNLTQMLIGLLSSNVVD---NH---LANQLRQKLMGQRYLIVMDDIWDTK-AW-DDIQRCFPENFNGSILLTTRLKQVAEY--SAGN--H--RFLNSHESWSLFYKKV-FE-E------EFETMGRGIVEKCQGLPLTIIVVAGLLT-SFDSPTQWGNIAENL-NSLNTHQE-EK-CSKILSLSYDHLPLHLKVCFLYFGVYPEDSMICVKKLIMLWVAEGFL--KL-RT-EKLGEIYLQDLVDRGLVQIVRWSCVGKIKYC--HDLLHNFFLGEARREKLLI-NE-PYRW
>XP_019151765.1
AAEPKRSS---E--NMVGCEDQFDTIVCKLTSL--SKLQVISLVGMGGIGKTTLIKKVYKDPTIVSYFDVRAWATISQHHNLTQMLIGLLSSNVVD---NH---LANQLRQKLMGQRYLIVMDDIWDTK-AW-DDIQRCFPENFNGSILLTTRLKQVAEY--SAAR-------------------------------------------------------AQFIT-HLVDMATWGTV------------------------------------------------------------------------------------------ITR---------------------------------------
>XP_019151766.1
AAEPKRSS---E--NMVGCEDQFDTIVCKLTSL--SKLQVISLVGMGGIGKTTLIKKVYKDPTIVSYFDVRAWATISQHHNLTQMLIGLLSSNVVD---NH---LANQLRQKLMGQRYLIVMDDIWDTK-AW-DDIQRCFPENFNGSILLTTRLKQVAEY--SAVN------------------------------------------------------------------------------------------------------------------------------------------------------------------------------------------------------------
>XP_019151767.1
AAEPKRSS---E--NMVGCEDQFDTIVCKLTSL--SKLQVISLVGMGGIGKTTLIKKVYKDPTIVSYFDVRAWATISQHHNLTQMLIGLLSSNVVD---NH---LANQLRQKLMGQRYLIVMDDIWDTK-AW-DDIQRCFPENFNGSILLTTRLKQVAEY--SAVN------------------------------------------------------------------------------------------------------------------------------------------------------------------------------------------------------------
>XP_019151769.1
AAEPKRSS---E--NMVGCEDQFDTIVCKLTSL--SKLQVISLVGMGGIGKTTLIKKVYKDPTIVSYFDVRAWATISQHHNLTQMLIGLLSSNVVD---NH---LANQLRQKLMGQRYLIVMDDIWDTK-AW-DDIQRCFPENFNGSILLTTRLKQVAEY--SAGN------------------------------------------------------------------------------------------------------------------------------------------------------------------------------------------------------------
>XP_019151864.1
GSR-RRAY-LAD--EVRGLDEDCEQLEARLR----DRFGVVSIVGMPGLGKTNACKE-----------------DLQERPKIRDLLGDIARQVG-------K-NPETNLYSFLQQRRYIILFDEIWDFE-SW-DAIKYCIPTA-KGSIIITSRNNSVGRY--IGS---HT-QPLDREKSWELFSKQITFEKMTTLPE-ELKSVGEQIVEKCGGVPLAIVVTAGVLRARERSENEWKQVLNNI---D-EDEW-----SRVLALSYEDLPTRLKHCFLYFGLFPEGYEIKALDLMNMWIAEKLV--EQERE-EDVAEGYLNNLIARNLIQVSRSY-NGKIKSCRIHDILRSLCVKIGKKSKFCG-A-KGARR
>XP_019151911.1
SSQPKNAS---D--SMVGCDEEFKTIMDQLTRQ--YALQVVSVVGMGGIGKTTLTRKVYEDPSIISHFDKRAWVTISQEYNVEQMLQCLIGCVNNDVL-ND---LAESLRKSLKDQRYLIVIDDIWSKE-AW-DRVQRCFPDDNIGSILLTSRLREVAEY---AG---IN-PFLNADKSWNLFCNMF-GQ--------EFEQIGRDIVKKCNGLPLAINVIASLLS-KTAAVQKWNNVAENV-SRVIGDSS-DA-CSRILYLSYNQLPHHLKACFLYFGVFPEDYEIHVKKLVRLWAGEGFF--RS-QN-EEVAMECLQDLVDRSLVFVSKQSYNGKMKTVRIHDLLRDLCLREAQNENLF-----SSRW
>XP_019151934.1
---------IVE--DNVGIEARMQKLYRLILD-----VRFVGIHGMSGIGKTTIATAIYD--KISKEFEDCSFILVSQ----QKLLSKILKKIE--NV--FQG--KMMIQQRLRCKRVLIVLDDVDQLE-SW-------F--G-AGSIIITTKDKHLLISHKNM----YK-GVLEEAESFQLFRHHAFKNQ--QAPT-KFEELESQVVHYAGGLPLALEVLGSFLYGR--GITQWRNQVERL-KEIPEK----E-ILEKLK---------------------------------------------------------------------------------------EMGWSIVRQEA------YS-RW
>XP_019151935.1
---------IVE--DDVGMEPRMQKLYRLILG-----VRFVGILGMSGIGKTTIARAVYD--NISKEFEGCIFIHVSQ----QKLLSNILKKID--NV--FEG--KMTIRQRLHCKRVLVLLDDVDQLE-SW-------F--G-AGSIIITTKDKHLLISHKIM----FK-SVLEEAESFQLFRQHAFNKQLLLPPS-KFEELEAQVVHSAAGLPLALKLFGSLLYGR--DIDEWRSEVARL-KEIPED----E-ILEKLKLSFISL-NNTQRVFLDIAFFFN----------------GK-----KKTFDFHSYIGIKVLREKSLITI-----SGR---VLMHQLIQEMGCSIVRQEA------YS-RW
>XP_019151936.1
---------IVE--DDVRMEPRIQKLYPLIMG-----VRFVGIHGMSGIGKTTIARAMYD--KISKEFEGCSFIHVSQ----QKLLSKILKKID--NV--FEG--KMMIRQRLQCKRVLIVLDDVDQLE-SW-------F--D-VGSIIITTKDKHLLISHKIM----YK-SVLEEAESFQLFRQHAFNKQLPLLPT-KFEELEAHVVHYAGGLPLALEVFGSLLYGR--DIDEWRSEVARL-KEIPED----E-IFEKLKLSFISL-NNTQRVFLDIACFFN----------------GK-----KRTFNFYSDIGIKVLREKSLITI-----SGR---VLMHQLIQEMGWSIVRQEA------YS-RW
>XP_019152024.1
---------IIE--DDVGMESRMQKLYSLILG-----VRFVGICGMSGIGKTTIARAVYD--KNSSKFGGASFIHVEQ----QTLLSEILKQIN--NV--FEG--TNMIRRRLRGKKVLIVLDDVDQLE-SW-------F--G-KGSIIITTKNKHLLVRHDRM----YT-SLLDEDEGSQLFRQYAFKKT---KPT-KLEKLSIQVVRHAGGLPLALKVLGSFLYGR--DIAEWRSEVDRL-KEIPED----E-ILEKLKVSFHGL-NIDQKIFLDIACFFK----------------GK-----KKAFKFHCVIGIKVLIEKCLITF-----SGR---ILMHQLIQEMGWHIVRQEA------YS-RW
>XP_019152025.1
---------IVK--DDVGIEARMQKLYRLILE-----VRFIGIHGMSGIGKTTIARSVYE--KFSKEFEGCSFIHVSQ----QKLVSKILKKID--NV--FEG--KMMIRQRLHCKRVLIVLDDVDQLE-SW-------F--G-AGSIIITTKDKHLLISHKIM----YK-RVLEEAESFQLFRQHAFNKQLPLLPT-KFEVLEAQVVHYAGGLPLALKVFGSLLYGR--DIDEWRSEVARL-KEIPED----E-ILEKLK---------------------------------------------------------------------------------------EMGWSIVRQEA------YS-RW
>XP_019152026.1
---------IVK--DDVGIEARMQKLYRLILE-----VRFIGIHGMSGIGKTTIARSVYE--KFSKEFEGCSFIHVSQ----QKLVSKILKKID--NV--FEG--KMMIRQRLHCKRVLIVLDDVDQLE-SW-------F--G-AGSIIITTKDKHLLISHKIM----YK-RVLEEAESFQLFRQHAFNKQLPLLPT-KFEVLEAQVVHYAGGLPLALKVFGSLLYGR--DIDEWRSEVARL-KEIPED----E-ILEKLK---------------------------------------------------------------------------------------EMGWSIVRQEA------YS-RW
>XP_019152028.1
---------IVE--DDVGMEPRMQKLYRLILG-----VRFVGILGMSGIGKTTIARAVYD--NISKEFEGCSFIHVSQ----QKLLSNILKKID--NV--FEG--KMMIRQRLQCKRVLIVLDDVDQLE-SW-------F--G-AGSIFITTKDKHLLISHKIM----FK-SVLEEAESFQLFRQHAFNKQLLLPPT-KFEELEAQVVHSAGCLPLALKVFGSLLYGR--DIDEWRSEVARL-KEIPED----E-ILEKLKLSFISL-NNTQRVFLDIACFFN----------------GK-----KKTFDFHSIIGIKVLREKSLITI-----SGR---VLMHQLLQEMGWSIVRQEA------YS-RW
>XP_019152127.1
RSV-RRSY-HAD--EVIGLDDDCKNLEAKLL----DRHSFISIIGMPGLGKTTLAKKIYNQ--VQPHFDCSALVYVSQEPNIRELLKGIARQVG-------S-SLEVDLCSFLREKRYIILFDDIWDNR-SW-DAIKYGLPNA-KGSVIITSRNNDVGRY--IGS---YC-QPLDSENSWKLFCKQIMFETNLTYPK-ELKDIGEQIVGKCGGVPLAIVVTAGMLRARERTENEWKQVLVNI---D-RDEC-----SRLCALSYKDLPTALKSCFLYFGLFPKDHEVLAFDLMNMWIAEELV--MQ--E-EEVAESFLNKLLARNLIHVVERY-DGRIKTCRMHGILHNLCVRIGRDNKFCG-AKKGLRR
>XP_019153229.1
SEP-SDSA-FIG--SIVGLDSETDELLTWLE---GEE-IVISVVGMGGSGKTTLVSKTYTSRSIKRNFNCCAWVSVSRHYTIEDLLRRMVTEFFPKKL---K-HLVETLVKFLEQKRYVVVLDDVWNIN-FW-RQVSVALPDD-KRSVIITTRKEDIASY--PY----FH-HPLSKSDAWALFCRKAFNEHNCNCPE-ELEGIGHTLVEKCEGLPLAIVALGGLMGSKDPSERKWREVYNAL---I-SNNPLLDEVKTIFLLSFNDLPYYLKNCFLYCCLFPMGRWVGAGRLMRMWMAEGFL--EE-LI-EEVGKIYLKELISRSLLQVTKRS-YLRPKMCKLHDLMWELAHSLSEQENFLD-PEIRARR
>XP_019153230.1
SEP-SDSA-FIG--SIVGLDSETDELLTWLE---GEE-IVISVVGMGGSGKTTLVSKTYTSRSIKRNFNCCAWVSVSRHYTIEDLLRRMVTEFFPKKL---K-HLVETLVKFLEQKRYVVVLDDVWNIN-FW-RQVSVALPDD-KRSVIITTRKEDIASY--PY----FH-HPLSKSDAWALFCRKAFNEHNCNCPE-ELEGIGHTLVEKCEGLPLAIVALGGLMGSKDPSERKWREVYNAL---I-SNNPLLDEVKTIFLLSFNDLPYYLKNCFLYCCLFPMGRWVGAGRLMRMWMAEGFL--EE-LI-EEVGKIYLKELISRSLLQVTKRS-YLRPKMCKLHDLMWELAHSLSEQENFLD-PEIRARR
>XP_019153745.1
----DYCF---K--NMIGLKDGYDKIMGMLRGRG--HRQVISIVGMGGAGKTTLAQKVYKDLSVLIKFDILTWIYVSEGFSRSQVLLSLLRCIANTEI-GDD-LLGLQVRRSLIGQRYLIVIDNLCSTQ-VW-DDIQTYFPDNNNGSVLITTRIQQVAEN--ASKA--YH-RFLDPVESWNLFVRKMFKIG--VCP--ELEPIGRKIVEKCGGLPLAIVLIAGLLK-RHIIP-EWEDFAQNI-DSTLMGMDSHSVSG-VLALSYNNLPTYLQTCLLYLAIFPEDSDIDVKKLMKLLVTEGFL--EP-KS-EEVAMDYLNDLILRNLVQVVKQSFDGKVKSCRLHDLLRNFCLRKAQEEKMLN-EYLGCCW
>XP_019153746.1
----DYCF---K--NMIGLKDGYDKIMGMLRGRG--HRQVISIVGMGGAGKTTLAQKVYKDLSVLIKFDILTWIYVSEGFSRSQVLLSLLRCIANTEI-GDD-LLGLQVRRSLIGQRYLIVIDNLCSTQ-VW-DDIQTYFPDNNNGSVLITTRIQQVAEN--ASKA--YH-RFLDPVESWNLFVRKMFKIG--VCP--ELEPIGRKIVEKCGGLPLAIVLIAGLLK-RHIIP-EWEDFAQNI-DSTLMGMDSHSVSG-VLALSYNNLPTYLQTCLLYLAIFPEDSDIDVKKLMKLLVTEGFL--EP-KS-EEVAMDYLNDLILRNLVQVVKQSFDGKVKSCRLHDLLRNFCLRKAQEEKMLN-EYLGCCW
>XP_019153747.1
-----------G--NMIGCEDEFGKIMSMVVGHR-SNRIVIPITGMGGIGKTTLAKKVYNDPLIMSHFEIRAWTVVSQEYQLKEMLIHLLHCTNTIKL-EDC--LKEELRKSLLGRRYLLVIDDIWSHE-AW-DEIIRCFPDNINGSILITTREKAVAKY--AIKG--HS-RFLDTQESWDLFETKVFGRK--HSC--KFEPIGRCIVNKCQGLPLAIIVIAGVLAALDKSP-KWQDVFENM-NSSFD--PDKKLLG-MLSLSYNYLPSHLKACLIYLGVFLEDSDIPVSKLINLWVAEGFL--KE-KN-EQVAESYLHDLINRNLVQVSKQSIDGKLKSCKLHDMLYDLCRKEAERENFLK-K--DCRW
>XP_019153748.1
-----------G--NMIGCEDEFGKIMSMVVGHR-SNRIVIPITGMGGIGKTTLAKKVYNDPLIMSHFEIRAWTVVSQEYQLKEMLIHLLHCTNTIKL-EDC--LKEELRKSLLGRRYLLVIDDIWSHE-AW-DEIIRCFPDNINGSILITTREKAVAKY--AIKG--HS-RFLDTQESWDLFETKVFGRK--HSC--KFEPIGRCIVNKCQGLPLAIIVIAGVLAALDKSP-KWQDVFENM-NSSFD--PDKKLLG-MLSLSYNYLPSHLKACLIYLGVFLEDSDIPVSKLINLWVAEGFL--KE-KN-EQVAESYLHDLINRNLVQVSKQSIDGKLKSCKLHDMLYDLCRKEAERENFLK-K--DCRW
>XP_019153749.1
-----------G--NMIGCEDEFGKIMSMVVGHR-SNRIVIPITGMGGIGKTTLAKKVYNDPLIMSHFEIRAWTVVSQEYQLKEMLIHLLHCTNTIKL-EDC--LKEELRKSLLGRRYLLVIDDIWSHE-AW-DEIIRCFPDNINGSILITTREKAVAKY--AIKG--HS-RFLDTQESWDLFETKVFGRK--HSC--KFEPIGRCIVNKCQGLPLAIIVIAGVLAALDKSP-KWQDVFENM-NSSFD--PDKKLLG-MLSLSYNYLPSHLKACLIYLGVFLEDSDIPVSKLINLWVAEGFL--KE-KN-EQVAESYLHDLINRNLVQVSKQSIDGKLKSCKLHDMLYDLCRKEAERENFLK-K--DCRW
>XP_019153751.1
-----------G--NMIGCEDEFGKIMSMVVGHR-SNRIVIPITGMGGIGKTTLAKKVYNDPLIMSHFEIRAWTVVSQEYQLKEMLIHLLHCTNTIKL-EDC--LKEELRKSLLGRRYLLVIDDIWSHE-AW-DEIIRCFPDNINGSILITTREKAVAKY--AIKG--HS-RFLDTQESWDLFETKVFGRK--HSC--KFEPIGRCIVNKCQGLPLAIIVIAGVLAALDKSP-KWQDVFENM-NSSFD--PDKKLLG-MLSLSYNYLPSHLKACLIYLGVFLEDSDIPVSKLINLWVAEGFL--KE-KN-EQVAESYLHDLINRNLVQVSKQSIDGKLKSCKLHDMLYDLCRKEAERENFLK-K--DCRW
>XP_019153752.1
-----------G--NMIGCEDEFGKIMSMVVGHR-SNRIVIPITGMGGIGKTTLAKKVYNDPLIMSHFEIRAWTVVSQEYQLKEMLIHLLHCTNTIKL-EDC--LKEELRKSLLGRRYLLVIDDIWSHE-AW-DEIIRCFPDNINGSILITTREKAVAKY--AIKG--HS-RFLDTQESWDLFETKVFGRK--HSC--KFEPIGRCIVNKCQGLPLAIIVIAGVLAALDKSP-KWQDVFENM-NSSFD--PDKKLLG-MLSLSYNYLPSHLKACLIYLGVFLEDSDIPVSKLINLWVAEGFL--KE-KN-EQVAESYLHDLINRNLVQVSKQSIDGKLKSCKLHDMLYDLCRKEAERENFLK-K--DCRW
>XP_019153753.1
-----------G--NMIGCEDEFGKIMSMVVDHQ-F-RIVIPITGMGGIGKTTLAKKVYEDPLIMSQFDARAWAVVSQEYQLKEMLIHLLHCTNTTKL-EDC--LKEELRKSLLGRRYLLVIDDIWSHK-PW-DEIIQCFPDNINGSILITTREKAVAEY--AIES--HP-RFLDTQESWDLFETKVFGGK--DSC--ELEPIGRCIVKKCQGLPLAIIVIAGVLTALEKSP-QWQDVFENM-NSSFD--PGKKLLG-MLSLSYNYLPSHLKACLIYLGVFLEDSEIPVSKLIDLWVAEGFL--KE-KS-EEGAESYLHDLINRNLVQVSKQSLDGKLKSIKLHDMLSDLCKKEAQREKFLK-Q--DCRW
>XP_019153754.1
-----------G--NMIGCEDEFGKIMSMVVDHQ-F-RIVIPITGMGGIGKTTLAKKVYEDPLIMSQFDARAWAVVSQEYQLKEMLIHLLHCTNTTKL-EDC--LKEELRKSLLGRRYLLVIDDIWSHK-PW-DEIIQCFPDNINGSILITTREKAVAEY--AIES--HP-RFLDTQESWDLFETKVFGGK--DSC--ELEPIGRCIVKKCQGLPLAIIVIAGVLTALEKSP-QWQDVFENM-NSSFD--PGKKLLG-MLSLSYNYLPSHLKACLIYLGVFLEDSEIPVSKLIDLWVAEGFL--KE-KS-EEGAESYLHDLINRNLVQVSKQSLDGKLKSIKLHDMLSDLCKKEAQREKFLK-Q--DCRW
>XP_019153872.1
---------YMVGIE-VGIDMEVNQIAE-LIE---K-VKLITILGAGGCGKTTLAKKVHE--SVKRSIDYCWWVDVSS----EYVLRTILTSDGPSKL-ADN-SLHQHICNYLKGKRYVVFFDDVW-------DHLAKILP-D-SASIIVTSRDKNIANG--------H--KPLEFD-ACTLFCKLAL----RSWPN--LEEAGKALVKKCSGLPVAILAMARLMSTK--DPSKWRDALKSL-DSFESEAGSLASLNRALLLSYYELPTHLKSCFLYCAMFPKTYVIDAETLIRMCIAEGFI--ND-RT-EHIARDYFLQLKNRSLLQIVPN-YEGRI---EMHDLYRDVA----RREMFAK-EQ---RS
>XP_019153874.1
S--------YMEGIE-VGIDMEVDRIAQ-LIE---K-VKLITIWGTGGCGKTTLAKQVHE--SVKRTIDCCLWVDVSS----EHVLRTILRSVGPAEL-ADN-SLQQHILDYLEGKRYVVFFDDVW-------DHLAKILP-N-RASIIVTSRDKNIANG--------H--KPLEFD-ACTLFCKLAF----SSWPN--LEEPGKALVKKCSGLPVAILAMARLMSTK--DPSKWRDALKSL-DSFESEAGSLASLNRALLLSYYELPTHLKSCFLYCAMLPKSYGIRAQRLIRICIAEGFI--ND-RT-EHIARDYFLQLKNRSLLQIIPN-YEGRI---EIHDLYRDVA----RREMFTK-EE---RS
>XP_019153878.1
---------YMEGIE-VGIDMEVNRIAQ-LIE---K-VKLITIWGAGGCGKTTLAKQVHE--RVMTNIDYCWWVDVSS----EYVLRTIVKSVGPAEL-ADN-SLQQHILDYLGRKRYVVFFDDVW-------DHLANILP-N-RASIIVTSRYEDIANG--------H--KPLEFD-ACTLFCKLAF----DSWPN--LEEPGRALVGKCTGLPVAILAMARLMSTK--DPLKWRDALKTL-DSF--EAGSLTSLNRALLLSYYELPTHLKSCFLYCAMFPKTYGIRAKRLIRMCIAEGFI--ND-RT-EHIARDYFLQLKNRSLLQIIPN-YEGRI---EMHDLYREVA----RREMFAK-KE---RS
>XP_019153883.1
---------YMEGIE-VGIDMEVNRIAQ-LIE---K-VKLITIWGAGGCGKTTLAKQVHE--RVMRSIDYCWWVDVSS----EYVLRTILTSVGPSKL-ADN-SLHQHICNYLKGKRYVVFFDDVW-------DHLAKILP-N-RASIIVTSRDKNIANG--------H--KPLEFD-ACTLFCKLAF----GSWPN--LEEPGKALVKKCSGLPVAILAMARLMSTK--HPSKWWDALKTL-DSFESEAGSLSSLNRALLLSYYELPTHLKSCFLYYAMFPKTYTIDAERLIRMCIAEGFI--KD-TT-EHIARDYFLQLKNRSLLQIVPN-YEGRI---EMHDLYRDVA----RREMFAK-EQ---RS
>XP_019153900.1
---------IIK--EVVGLDSRVECVVQLLGE---S-VHMVGIYGMGGIGKTTLAKAVYN--RLFVYFESSCFL-ISQ----KQLFKNLFEDID--SI--DKG--IMLMKRRLQAKKCLIVIDNLEQFN-KW-------F--G-GGSLILTTRDAHVFKE--VD----YE-KVLNHEESLQLFSLHAFGEP--RLIR-EYNELLDGIVAYCDGLPLALEVLGAYLCHK--SKKEWISALEKM-KGIPHY----D-IQAKLKISYDGLPDHIKSLFLDLVCFSG----------------GV-----SKEMGYFSDIEVQDLVDKCLIN----CE------ISMHSLIREMGREIIRSES------RS-RW
>XP_019153966.1
---------YMEGIE-VGIDMEVNRIAQ-LIE---K-VKLITIWGAGGCGKTTLAKQVHE--RVTRSIDYCWWVDVSS----EFVLRAILTSDGPSKL-ADK-SLHQHICNYLKGKRS-----------------------------------------------------------------------------------------------FPMSTMV------------KSWKE----------------------------------SKCTIFTVMWP-------------------------------------------------------------------------R--------------
>XP_019153967.1
---------YMEGIE-VGIDMEVNRIAQ-LIE---K-VKLITIWGAGGCGKTTLAKQVHE--RVTRSIDYCWWVDVSS----EFVLRAILTSDGPSKL-ADK-SLHQHICNYLKGKR---------------------------------------------------------------------------------------------------------------------WQSI--------------------------------ISQQSLVVELL-----------------------------------------------------------------------------------------
>XP_019153994.1
---------YMEGIE-VGIDKQVEDIVE-LIQN--K-MLVITVWGAGGCGKTTLAKQVYE--RVKGSIDCFSWVDVSS----AFVLRAILKSVGPSQL-ADN-SLQHHICDYLKGKRYVVFFDDVW-------DELSKIIP-H-PASIIITSRDNGIASG--------H--KPLEFD-ACNFFCKFAF----GNWPN-EVKELGEALVKRCTGLPVAILAMARLMSTK--DPSKWRDALESL-DSF--EEGSLKSLNRALLLSYNELQPHLKSCFLYCAMFPKTKRLLVKELIRMCIAEGFI--NE-RP-EGIARDYLLQLNNRSLIRIVSNSYDDEI---EMHDLFRDVA----RREMFAK-KH---RS
>XP_019153995.1
---------YMEGIE-VGIDKQVEDIVE-LIQN--K-MLVITVWGAGGCGKTTLAKQVYE--RVKGSIDCFSWVDVSS----AFVLRAILKSVGPSQL-ADN-SLQHHICDYLKGKRYVVFFDDVW-------DELSKIIP-H-PASIIITSRDNGIASG--------H--KPLEFD-ACNFFCKFAF----GNWPN-EVKELGEALVKRCTGLPVAILAMARLMSTK--DPSKWRDALESL-DSF--EEGSLKSLNRALLLSYNELQPHLKSCFLYCAMFPKTKRLLVKELIRMCIAEGFI--NE-RP-EGIARDYLLQLNNRSLIRIVSNSYDDEI---EMHDLFRDVA----RREMFAK-KH---RS
>XP_019153996.1
---------YMEGIE-VGIDKQVEDIVE-LIQN--K-MLVITVWGAGGCGKTTLAKQVYE--RVKGSIDCFSWVDVSS----AFVLRAILKSVGPSQL-ADN-SLQHHICDYLKGKRYVVFFDDVW-------DELSKIIP-H-PASIIITSRDNGIASG--------H--KPLEFD-ACNFFCKFAF----GNWPN-EVKELGEALVKRCTGLPVAILAMARLMSTK--DPSKWRDALESL-DSF--EEGSLKSLNRALLLSYNELQPHLKSCFLYCAMFPKTKRLLVKELIRMCIAEGFI--NE-RP-EGIARDYLLQLNNRSLIRIVSNSYDDEI---EMHDLFRDVA----RREMFAK-KH---RS
>XP_019154253.1
SSQPKNAS---D--SMVGCNEEFKTIMDQLTRQ--SALQVVSIVGMGGIGKTTLAQKVYEDSSITSHFDKRAWVTVSQEFNVEQMVQCLIGCVINDEL-ND---LAESLRKHLKDYRYLIVIDDIWSTT-AW-DNVQRCFPDDNNGSILLTSRLREVAEY---AG---II-PFLDANKGWSLFCNVL-GK--------VFEQIGRDIVNKCEGLPLAIILVASLLS-MTAAVEKWKNVAENV-SRVIGDSS-DA-CSRVLYLSYNQLPHHLKACFLYFGVFPEDFEIHVKKLVRLWVAEGFL--RE-QN-EEVAMECLQGLVDRSLVFVSKQSYNGKMKTIKMHDLLRDLCLREARHENLL-----SCRW
>XP_019154254.1
SLQPKSAS---E--NMVGCDKLFKTILDKLTQQ--SALQVVSIVGMGGIGKTTLAEKVYKDPSITSHFYKQAWVTISQEYTVGKMLGCLIGCVS-DK--ND---LAETLRKRLKDQRYLIVIDDIWSKE-AW-DSVQRCFPDDNNGSILLTSRLREVAEY---AG---IN-SFLDANESWNLYCNVF-GQ--------VFEQIGREIVKKCNGLPLAVIVIASLLA-KTVTVEKWSSVAENV-SRVIGDSN-DA-CSRILYLSYNQLPHHLKACFLYFGVFLEDYEINVKKLARLWAAEGFL--RA-RN-EEVAIECLQDLVGRSLVFVSKQSYNGKMKTVRIHDLLRDLCLREARHENLL-----SCHW
>XP_019154256.1
SSHPKSAS---D--GMVGCDEEFKTIMDQLTRQ--SALQVSSIVGMGGIGKTTLARKVYEGSSITSHFDKRAWVTVSQEYNVEQMLQCLIDCVNNDVL-ND---FAESLRKHLKEQRYLIVMDDIWSTT-AW-DSVQRCFPNDNNGTTLLTSRLREVAEY---AG---IN-SFLDANKSWNLFCNVF-GQ--------VFEQIGRNIVKKCNGLPLAIFVIASLLS-KTAAVEKWNNVVENV-SRVIGDSN-YA-CSKILYLSYNQLPHHLKACFLYFGVFPEDYEIHVKKLG-----------------------------------------------------------------------------
>XP_019154269.1
SL-HRNAS---D--GMVGCVKPFEKILDQLTQQ--TTRQVVSIVGMGGIGKTMLAHKVYEHPSITSYFDIRAWVTVSQEFNQEQMLRCLIGCVIRDEL-TD---LAERLRKHLKEQRYLIVMDDIWSTN-AW-DSVQRCFP-DNNGS---------------------------------------------------------------------RILLTSRLRE-VAYASSDLQNMV-----------------------------------------------------------------------------------------------------------------------------------
>XP_019154270.1
SLQHKKAS---D--SMVGCKKQFEKILDQLTQQ--TTRQVVSIVGMGGIGKTTLAHKLYQDPSVTSHFDKRAWVTVSQEYNMEQMLRCLIGCVIRDEL-TG--FLAERLYRSLKGQRYLIVIDDLWNTT-AW-DSVQRCFPDDNDGS----------------------------------------------------FEQIGRDIVEKCKGLPLAITIVASLPS-KTEEEKKWKNVVES----VVGG-------------------------------------------------------------------------------------------------------------------------
>XP_019154271.1
LSQPKKPS---D--SMVGCEKLFEKILDQLTQQ--TTRQVVSIVGMGGIGKTTLAHKLYEHPSITSYFDMRAWVT---------------------------------------EQRYLIVIDDIWNTT-AW-DSVQRCFPDDNNGSILLTSRLREVTEY---AS---LN-SFLDADESWNLYCKVF-GK--------VFDQIGRDIVKKCKGLPLAITIVASLLS-KIEEEEKWKNVAKS----VMGDSS-DA-CSRILYLSYNQLPHHLKACFLYFGIFKEDYEISVKKLVRLWAAEGFL--SM-VN-EKVAMECLQDLVDRSLVIVSKQSYNGEMKRIRIHDMLRDLCLREARLENLL-----PCRW
>XP_019154278.1
---------------MVGCHEVFKKILDQLTPK--STRKVVSIVGMGGIGKTTLAHKVYEHPSITFHFDKRAWVTISQGYSVEQMLRCLIGCVTSDEL-TG---LADCLHKHLIEQRYLIVIDDIGSTS-TW-DSVQRCFPDDNNGSILLTSRYKKVAKY---SG---IN-PFLNDDESWSLYCKVF-GK--------KFEQIGRDIVNKCKGLPLAITVVASLSP-R---QRRWKKSGRM----------------------------------------------------------------------------LQEV-------------------------------------------------
>XP_019154288.1
----NNAS---E--GMVGCDKLFLTVLDQLKQQ--STRQVVSIVGMGGIGKTTLAHKVYEHPSITSHFDKRAWVTVSQEYNLEQMLRCLLGCVT-----QD---LAERLQKCLKGQRYLIVIDDIWNII-AW-DSVQRCFPDDNNGSILLTSRLKEVAEY---AG---LN-PFLDANESWNLYCKVF-GK--------VFEQIGRDIVKKCKGLPLAIIVVASLLS-KIEEEEEWKNVAKS----VIGDSN-DA-CSRILYLSYHQLPHHLKPCFLYFGVFQEDYEIPVKKLVRLWAAEGFL--RT-VN-EKVAMECLQNLVDRNLVIVSEQSYNGEMKTIRIHDLLRDLCLKEARRENLL-----PCRW
>XP_019154289.1
SSQPKTAS-------MVGCNEEFKTIMDQLTRQ--SALQVVSIVGMGGIGKTTLAQKVYEHPSIVSYFDKQAWATISQVYNLDQMLQCLIGCVS-DEL-ND---LAESLRKHLKDHRYLIVIDDIWTSN-AW-DSVQRCFPDDNNGSILLTSRLKEVAEY---AG---IN-PFLDANESWNLYCNVF-GK--------VFEQIGRDIVRKCKGLPLAITLVASLLS-KTENVEKWKNVAES----VIGDSN-EA-CSRVLYLSYNQLPHHLKACFLYFGVLGEDYEIPVKKLVRLWAAEGFL--RV-VN-EEAAMECLQDLVDRSLVIVSKQSYNGKMKRIRIHDLLRDLCLKEGGRENLL-----PYRW
>XP_019154298.1
----KSAS---D--NMVGCHEVFMTILDKM-QQ--STRQVVSIVGMRGIGKTTLAHKLYEDPSVTSYFDKRAWVTVS-----------------------------------------------------------------------------------------------------------------------------------------------------------------------------------------------------------------------------------------------------------------------------------------------------
>XP_019154314.1
----RKAS---D--SMVGCEEEFMKILDQLTQQ--SARRVVSIVGMGGIGKTTLAQKVYEDLTIASHFDRRAWVSVSQQYNVEQMLQSLIGSVIRDEL-NS---LAENLRKRLMGQRYLIVMDDVWSTD-AW-DSVHRCFPDDNNGSILLTSRLKEVAEY---AG---IY-PFLDANESWNLYCNVF-GK--------VFEQVGRDIVKKCKGLPLAIIVVASLLS-KTEKVEKWKNVAKN----VIDDSN-EA-CSEILSLSYNQLPHHLKACFLYFGVFPEDSEIPMKKLVKLWAAEGFL--GV-RN-EEVAMEFLQDLVDRSLVIVSKQSHNGKIKAIKIHDLLRDLCLREGGHKNLL-----RCHW
>XP_019154321.1
SSQPKNAS---D--NMVGCDKEFKLVLDKLTQQ--SALQVVSIVGMGGIGKTTLAGEVYKDPSITSYFYKQAWVTVSQEYTVVQMLKCLIGCVS-DE--ND---LAESLRKHLKDQRYLIVIDDIWSIE-AW-DSVQRCFPDDNNRSILLTSRLREVAEY--AAG---IN-PFLDANESWNLYCNVF-GK--------VFKQIGRDIVKKCKGLPLAITLVASLLS-KTEKVEKWKNVAEG----VIGDSI-EA-CSSVLSLSYNQLPHPSKACFLYFGVFPEDYEIPVKKLVKLWAAEGFF--GA-KN-EEVATECLQDLVDRSLVLVGKQSYNGKIKTIRMHNLLQDLCLREARCENLL-----ACPW
>XP_019154378.1
----KNAS---D--RMVGCDNVLLTVLDQLTQQ--STRQVVSIVGMGGIGKTTLAHEVYEHPSITSHFDKQAWVTVSQEYNVEQMLRCLLSCVI-----KD---LAESVYKHLKGQRYLIVMDDIWSTT-AW-DSVQRCFPDDNNGSILLTSRLREVGEY---AG---LN-PFLDANESWNLYCKVF-GK--------VFEQIGRDIVKKCEGLPLAIIVVASLLS-KIEEEEEWKNVAKS----VIGDSN-DA-CSRILYLSYHQLPHHLKACFLYFGVFQEDYEIPVKKLVRLWAAEGFL--RA-VN-EKVAMECLQNLVDRSLVIVSKQSYNGEMKTIRIHDLLRDLCLKEAGRENLL-----PCRW
>XP_019154379.1
----KNAS---D--RMVGCDNVLLTVLDQLTQQ--STRQVVSIVGMGGIGKTTLAHEVYEHPSITSHFDKQAWVTVSQEYNVEQMLRCLLSCVI-----KD---LAESVYKHLKGQRYLIVMDDIWSTT-AW-DSVQRCFPDDNNGSILLTSRLREVGEY---AG---LN-PFLDANESWNLYCKVF-GK--------VFEQIGRDIVKKCEGLPLAIIVVASLLS-KIEEEEEWKNVAKS----VIGDSN-DA-CSRILYLSYHQLPHHLKACFLYFGVFQEDYEIPVKKLVRLWAAEGFL--RA-VN-EKVAMECLQNLVDRSLVIVSKQSYNGEMKTIRIHDLLRDLCLKEAGRENLL-----PCRW
>XP_019154380.1
SHK-RNSS---D--SMVGCHELLNTILNKLTHQ--STRHVVSIVGMGGIGKTTLAQNIYTDPAITCHFYMQAWVTVSQEYNIEQMLRCLIGCVIRDEL-TD---LAEHLRKLLMEQRYLIVIDDIWSTT-AW-DSLQRCFPDDNNGSILLTSRLREVAEY---AG---LN-PFLDADESWNLYCKVF-GK--------VFEQIGRDIVKKCEGLPLAITVIASLLS-KTEEEEKWKNVAKS----VIGDSN-DA-CSRILYLSYNQLPHHLKACFLYFGVFREDYEIPVKKLVRLWAAEGFL--RA-VN-EEVAMECLQDLVDRSLVIVSKQSYNREMKRIRIHDMLRDLCLKEAGHENLL-----PCRW
>XP_019154381.1
SHK-RNSS---D--SMVGCHELLNTILNKLTHQ--STRHVVSIVGMGGIGKTTLAQNIYTDPAITCHFYMQAWVTVSQEYNIEQMLRCLIGCVIRDEL-TD---LAEHLRKLLMEQRYLIVIDDIWSTT-AW-DSLQRCFPDDNNGSILLTSRLREVAEY---AG---LN-PFLDADESWNLYCKVF-GK--------VFEQIGRDIVKKCEGLPLAITVIASLLS-KTEEEEKWKNVAKS----VIGDSN-DA-CSRILYLSYNQLPHHLKACFLYFGVFREDYEIPVKKLVRLWAAEGFL--RA-VN-EEVAMECLQDLVDRSLVIVSKQSYNREMKRIRIHDMLRDLCLKEAGHENLL-----PCRW
>XP_019154382.1
SHK-RNSS---D--SMVGCHELLNTILNKLTHQ--STRHVVSIVGMGGIGKTTLAQNIYTDPAITCHFYMQAWVTVSQEYNIEQMLRCLIGCVIRDEL-TD---LAEHLRKLLMEQRYLIVIDDIWSTT-AW-DSLQRCFPDDNNGSILLTSRLREVAEY---AG---LN-PFLDADESWNLYCKVF-GK--------VFEQIGRDIVKKCEGLPLAITVIASLLS-KTEEEEKWKNVAKS----VIGDSN-DA-CSRILYLSYNQLPHHLKACFLYFGVFREDYEIPVKKLVRLWAAEGFL--RA-VN-EEVAMECLQDLVDRSLVIVSKQSYNREMKRIRIHDMLRDLCLKEAGHENLL-----PCRW
>XP_019154383.1
---------------MVGCDKLFEKILDQLTQQ--TTRQVVSIVGMGGIGKTTLAHKVYEHPSIASYFDMRAWVTVSQEYNREQMLRCLIGCVTRDEL------LAERLRKHLKEQRYLIVMDDIWSTT-AW-DSVQRCFPDDNNGSILLTSRLKKVGEY---AG---LN-PFLDADESWNLFCKVF-GK--------VFEEIGRDIVKKCNGLPLAITIVASLLS-KTEEEEKWKNVAKS----VMGDSS-DA-CSRILYVSYNQLPHHLKACFLYFGIFEEDYEISVKKLVRLWAAEGFL--ST-VN-EKVAMECLQDLVDRSLIIVSKHSYNGEMKRLRIHDLLRDLCLREARLENLL-----HCRW
>XP_019154385.1
---------------MVGCDKLFEKILDQLTQQ--TTRQVVSIVGMGGIGKTTLAHKVYEHPSIASYFDMRAWVTVSQEYNREQMLRCLIGCVTRDEL------LAERLRKHLKEQRYLIVMDDIWSTT-AW-DSVQRCFPDDNNGSILLTSRLKKVGEY---AG---LN-PFLDADESWNLFCKVF-GK--------VFEEIGRDIVKKCNGLPLAITIVASLLS-KTEEEEKWKNVAKS----VMGDSS-DA-CSRILYVSYNQLPHHLKACFLYFGIFEEDYEISVKKLVRLWAAEGFL--ST-VN-EKVAMECLQDLVDRSLIIVSKHSYNGEMKRLRIHDLLRDLCLREARLENLL-----HCRW
>XP_019154386.1
---------------MVGCDKLFEKILDQLTQQ--TTRQVVSIVGMGGIGKTTLAHKVYEHPSIASYFDMRAWVTVSQEYNREQMLRCLIGCVTRDEL------LAERLRKHLKEQRYLIVMDDIWSTT-AW-DSVQRCFPDDNNGSILLTSRLKKVGEY---AG---LN-PFLDADESWNLFCKVF-GK--------VFEEIGRDIVKKCNGLPLAITIVASLLS-KTEEEEKWKNVAKS----VMGDSS-DA-CSRILYVSYNQLPHHLKACFLYFGIFEEDYEISVKKLVRLWAAEGFL--ST-VN-EKVAMECLQDLVDRSLIIVSKHSYNGEMKRLRIHDLLRDLCLREARLENLL-----HCRW
>XP_019154387.1
---------------MVGCDKLFEKILDQLTQQ--TTRQVVSIVGMGGIGKTTLAHKVYEHPSIASYFDMRAWVTVSQEYNREQMLRCLIGCVTRDEL------LAERLRKHLKEQRYLIVMDDIWSTT-AW-DSVQRCFPDDNNGSILLTSRLKKVGEY---AG---LN-PFLDADESWNLFCKVF-GK--------VFEEIGRDIVKKCNGLPLAITIVASLLS-KTEEEEKWKNVAKS----VMGDSS-DA-CSRILYVSYNQLPHHLKACFLYFGIFEEDYEISVKKLVRLWAAEGFL--ST-VN-EKVAMECLQDLVDRSLIIVSKHSYNGEMKRLRIHDLLRDLCLREARLENLL-----HCRW
>XP_019154388.1
---------------MVGCDKLFEKILDQLTQQ--TTRQVVSIVGMGGIGKTTLAHKVYEHPSIASYFDMRAWVTVSQEYNREQMLRCLIGCVTRDEL------LAERLRKHLKEQRYLIVMDDIWSTT-AW-DSVQRCFPDDNNGSILLTSRLKKVGEY---AG---LN-PFLDADESWNLFCKVF-GK--------VFEEIGRDIVKKCNGLPLAITIVASLLS-KTEEEEKWKNVAKS----VMGDSS-DA-CSRILYVSYNQLPHHLKACFLYFGIFEEDYEISVKKLVRLWAAEGFL--ST-VN-EKVAMECLQDLVDRSLIIVSKHSYNGEMKRLRIHDLLRDLCLREARLENLL-----HCRW
>XP_019154389.1
---------------MVGCDKLFEKILDQLTQQ--TTRQVVSIVGMGGIGKTTLAHKVYEHPSIASYFDMRAWVTVSQEYNREQMLRCLIGCVTRDEL------LAERLRKHLKEQRYLIVMDDIWSTT-AW-DSVQRCFPDDNNGSILLTSRLKKVGEY---AG---LN-PFLDADESWNLFCKVF-GK--------VFEEIGRDIVKKCNGLPLAITIVASLLS-KTEEEEKWKNVAKS----VMGDSS-DA-CSRILYVSYNQLPHHLKACFLYFGIFEEDYEISVKKLVRLWAAEGFL--ST-VN-EKVAMECLQDLVDRSLIIVSKHSYNGEMKRLRIHDLLRDLCLREARLENLL-----HCRW
>XP_019154431.1
SSPLKIAS---D--SMVGCDKELKTVLDKLRRQ--SALQVVSIVGMGGIGKTTLAGEVYKDPSITSYFYKQAWVTVSQEYTVVQMLRCLIGCVS-DE--ND---LAESLRKRLKGQRYLIVIDDIWSIE-AW-DSVQRCFPDDNNRSILLTSRLREVAEY--AAG---IN-SFLDANESWNLYCNVF-GK--------VFEQIGKDIVKKCKGLPLAITLVASLLS-KTEKVEKWKNVAES----VIGDSI-EA-CSSVLSLSYNQLPHPSKACFLYFGVFPEDYEIPVKKLVKLWAAEGFL--EA-KN-EEVATECLQDLVDRSLVLVGKQSYNGKIKTIRMHDLLRDLCLREARCENLL-----ACPW
>XP_019154432.1
SSPLKIAS---D--SMVGCDKELKTVLDKLRRQ--SALQVVSIVGMGGIGKTTLAGEVYKDPSITSYFYKQAWVTVSQEYTVVQMLRCLIGCVS-DE--ND---LAESLRKRLKGQRYLIVIDDIWSIE-AW-DSVQRCFPDDNNRSILLTSRLREVAEY--AAG---IN-SFLDANESWNLYCNVF-GK--------VFEQIGKDIVKKCKGLPLAITLVASLLS-KTEKVEKWKNVAES----VIGDSI-EA-CSSVLSLSYNQLPHPSKACFLYFGVFPEDYEIPVKKLVKLWAAEGFL--EA-KN-EEVATECLQDLVDRSLVLVGKQSYNGKIKTIRMHDLLRDLCLREARCENLL-----ACPW
>XP_019154433.1
SSPLKIAS---D--SMVGCDKELKTVLDKLRRQ--SALQVVSIVGMGGIGKTTLAGEVYKDPSITSYFYKQAWVTVSQEYTVVQMLRCLIGCVS-DE--ND---LAESLRKRLKGQRYLIVIDDIWSIE-AW-DSVQRCFPDDNNRSILLTSRLREVAEY--AAG---IN-SFLDANESWNLYCNVF-GK--------VFEQIGKDIVKKCKGLPLAITLVASLLS-KTEKVEKWKNVAES----VIGDSI-EA-CSSVLSLSYNQLPHPSKACFLYFGVFPEDYEIPVKKLVKLWAAEGFL--EA-KN-EEVATECLQDLVDRSLVLVGKQSYNGKIKTIRMHDLLRDLCLREARCENLL-----ACPW
>XP_019154434.1
SSPLKIAS---D--SMVGCDKELKTVLDKLRRQ--SALQVVSIVGMGGIGKTTLAGEVYKDPSITSYFYKQAWVTVSQEYTVVQMLRCLIGCVS-DE--ND---LAESLRKRLKGQRYLIVIDDIWSIE-AW-DSVQRCFPDDNNRSILLTSRLREVAEY--AAG---IN-SFLDANESWNLYCNVF-GK--------VFEQIGKDIVKKCKGLPLAITLVASLLS-KTEKVEKWKNVAES----VIGDSI-EA-CSSVLSLSYNQLPHPSKACFLYFGVFPEDYEIPVKKLVKLWAAEGFL--EA-KN-EEVATECLQDLVDRSLVLVGKQSYNGKIKTIRMHDLLRDLCLREARCENLL-----ACPW
>XP_019154435.1
SSPLKIAS---D--SMVGCDKELKTVLDKLRRQ--SALQVVSIVGMGGIGKTTLAGEVYKDPSITSYFYKQAWVTVSQEYTVVQMLRCLIGCVS-DE--ND---LAESLRKRLKGQRYLIVIDDIWSIE-AW-DSVQRCFPDDNNRSILLTSRLREVAEY--AAG---IN-SFLDANESWNLYCNVF-GK--------VFEQIGKDIVKKCKGLPLAITLVASLLS-KTEKVEKWKNVAES----VIGDSI-EA-CSSVLSLSYNQLPHPSKACFLYFGVFPEDYEIPVKKLVKLWAAEGFL--EA-KN-EEVATECLQDLVDRSLVLVGKQSYNGKIKTIRMHDLLRDLCLREARCENLL-----ACPW
>XP_019154437.1
SSQPKSTS---D--SMVGCDEEFETILDQLTRQ--SVLQVVSIVGMGGIGKTTLARKVYEDPSITSHFYMRVWATVSQEYNVKQMLRCLIGCVIRDEH-NP---LAERLRKLLKEQRYLIVIDDIWSTS-AW-DSVQRCFPDDNTGSILMTSRLRKVAEY---AG---LK-CLLDMVQSWNLYCKVF-GK--------GLEQIGRYIVKKCEGLPLAIIVVASLLS-KM-KEEKWMNVAKNV-SRVIGGSN-DA-CLRILSLSYNQLPHHLKACFLYFGIFPEDYEIRVNNLVRLWAAEGFL--GA-QN-EEVAMEWLQDLVDRSLVIVSKQRYNGEMKTIRIHDLLRDFCLRETRRENLL-----PCRW
>XP_019154438.1
SSQPKSTS---D--SMVGCDEEFETILDQLTRQ--SVLQVVSIVGMGGIGKTTLARKVYEDPSITSHFYMRVWATVSQEYNVKQMLRCLIGCVIRDEH-NP---LAERLRKLLKEQRYLIVIDDIWSTS-AW-DSVQRCFPDDNTGSILMTSRLRKVAEY---AG---LK-CLLDMVQSWNLYCKVF-GK--------GLEQIGRYIVKKCEGLPLAIIVVASLLS-KM-KEEKWMNVAKNV-SRVIGGSN-DA-CLRILSLSYNQLPHHLKACFLYFGIFPEDYEIRVNNLVRLWAAEGFL--GA-QN-EEVAMEWLQDLVDRSLVIVSKQRYNGEMKTIRIHDLLRDFCLRETRRENLL-----PCRW
>XP_019154439.1
SSQPKSTS---D--SMVGCDEEFETILDQLTRQ--SVLQVVSIVGMGGIGKTTLARKVYEDPSITSHFYMRVWATVSQEYNVKQMLRCLIGCVIRDEH-NP---LAERLRKLLKEQRYLIVIDDIWSTS-AW-DSVQRCFPDDNTGSILMTSRLRKVAEY---AG------------------------------------------------------------------------------SR-----------------------------------------------------------------------------------------------------------------------------
>XP_019154473.1
----KKAS---D--GMVGCEKLFEKILDQLTQQ--TTRQVVSIVGMGGIGKTTLARRVYEDPSVTSHFDKPAWVTVSQAYNVEQMLLCFLSCVTRDEL------LAERLRKHLKEQRYLIVMDDIWSTT-AW-DSVQRCFPDDNNGSILLTSRLKEVGEY---AG---LN-PFLDDDESWNLYCKVF-GK--------VFEQIGRDVVKKCKGLPLAITIVASLLS-KTEDEEKWKNVAKS----VMGGSS-DV-CSRILYLSYNQLPHHLKACFLYFGVFQEDYEIPVKKLIRLWAAEGFL--RA-VN-EKVAMECLQDLVDRSLVIVSKKSYNGKMKRIRIHDLLRDLCLREARLENLL-----HCHW
>XP_019154474.1
----KKAS---D--GMVGCEKLFEKILDQLTQQ--TTRQVVSIVGMGGIGKTTLARRVYEDPSVTSHFDKPAWVTVSQAYNVEQMLLCFLSCVTRDEL------LAERLRKHLKEQRYLIVMDDIWSTT-AW-DSVQRCFPDDNNGSILLTSRLKEVGEY---AG---LN-PFLDDDESWNLYCKVF-GK--------VFEQIGRDVVKKCKGLPLAITIVASLLS-KTEDEEKWKNVAKS----VMGGSS-DV-CSRILYLSYNQLPHHLKACFLYFGVFQEDYEIPVKKLIRLWAAEGFL--RA-VN-EKVAMECLQDLVDRSLVIVSKKSYNGKMKRIRIHDLLRDLCLREARLENLL-----HCHW
>XP_019154476.1
----KKAS---D--GMVGCEKLFEKILDQLTQQ--TTRQVVSIVGMGGIGKTTLARRVYEDPSVTSHFDKPAWVTVSQAYNVEQMLLCFLSCVTRDEL------LAERLRKHLKEQRYLIVMDDIWSTT-AW-DSVQRCFPDDNNGSILLTSRLKEVGEY---AG---LN-PFLDDDESWNLYCKVF-GK--------VFEQIGRDVVKKCKGLPLAITIVASLLS-KTEDEEKWKNVAKS----VMGGSS-DV-CSRILYLSYNQLPHHLKACFLYFGVFQEDYEIPVKKLIRLWAAEGFL--RA-VN-EKVAMECLQDLVDRSLVIVSKKSYNGKMKRIRIHDLLRDLCLREARLENLL-----HCHW
>XP_019154981.1
V-ELQPPS---K--NLVGRDDEFLTIMQKLISD--SEREVISITGMGGIGKTTLVKRIYEDVAIISHFDVRAWITVSQEHNFREILIALHGSIVGN---SD---LEDELRRKLTIRRYLIVIDDVWSIE-AW-DDIHRWFPEDVNGSILLTTRLKQVADY---AGN--D--RFLNFNESWNLFYKKV-FE-E------EFEPVGRGIVTRCQGLPLTIIVVAGLLT-SSKSLRQWGNVAENL-NSLNTDPE-EK-CSKTLSLSYENLPIHLKVCFLYFGVFPEDTEICVKALIRLWVAEGFL--KQ-NT-EEVGENYLHDLVDRGLVQIDKRSSNGKMKSCRLHDRLHSFCLREVEREKLLI-NE-ARRW
>XP_019154982.1
V-ELQPPS---K--NLVGRDDEFLTIMQKLISD--SEREVISITGMGGIGKTTLVKRIYEDVAIISHFDVRAWITVSQEHNFREILIALHGSIVGN---SD---LEDELRRKLTIRRYLIVIDDVWSIE-AW-DDIHRWFPEDVNGSILLTTRLKQVADY---A----------------------------------------------------------------------------------------------------------------------EDTEICVKALIRLWVAEGFL--KQ-NT-EEVGENYLHDLVDRGLVQIDKRSSNGKMKSCRLHDRLHSFCLREVEREKLLI-NE-ARRW
>XP_019154983.1
V-ELQPPS---K--NLVGRDDEFLTIMQKLISD--SEREVISITGMGGIGKTTLVKRIYEDVAIISHFDVRAWITVSQEHNFREILIALHGSIVGN---SD---LEDELRRKLTIRRYLIVIDDVWSIE-AW-DDIHRWFPEDVNGSILLTTRLKQVADY---A-----------------------------------------------------------------------------------------------------------------------DTEICVKALIRLWVAEGFL--KQ-NT-EEVGENYLHDLVDRGLVQIDKRSSNGKMKSCRLHDRLHSFCLREVEREKLLI-NE-ARRW
>XP_019155079.1
EPDA----PVVL--E----NEDAFAVEKMLFHT---FKNIVSIVGLPGVGKTTLAKRIYGSDMAEGY--VRAWVTVPQEYKG-------------------S-QLKEKLHKHMHQKMYFLVLDNIQNTQ-AL-GDILTCLPND-LKIILLTTQFNTVGSDAA------HK-CILDPNRSWDLFCKK-F-KELA--PK--FVEIAEHVVKECEGLPRSIVAVAERLS-KCYILKEWKKIEKEV-ETPLYNDAEHLS---KLTLSYNQLPQHLKVCFLYFATYPKGFKINVKRLISIWIAEGFV--RQVKD-EVEGYCYLDGLVHSGLVSISKW--HKMTNVCWIHSSLWDFCTRETKKEGLLY----SCRW
>XP_019155080.1
EPDA----PVVL--E----NEDAFAVEKMLFHT---FKNIVSIVGLPGVGKTTLAKRIYGSDMAEGY--VRAWVTVPQEYKG-------------------S-QLKEKLHKHMHQKMYFLVLDNIQNTQ-AL-GDILTCLPND-LKIILLTTQFNTVGSDAA------HK-CILDPNRSWDLFCKK-F-KELA--PK--FVEIAEHVVKECEGLPRSIVAVAERLS-KCYILKEWKKIEKEV-ETPLYNDAEHLS---KLTLSYNQLPQHLKVCFLYFATYPKGFKINVKRLISIWIAEGFV--RQVKD-EVEGYCYLDGLVHSGLVSISKW--HKMTNVCWIHSSLWDFCTRETKKEGLLY----SCRW
>XP_019155081.1
EPDA----PVVL--E----NEDAFAVEKMLFHT---FKNIVSIVGLPGVGKTTLAKRIYGSDMAEGY--VRAWVTVPQEYKG-------------------S-QLKEKLHKHMHQKMYFLVLDNIQNTQ-AL-GDILTCLPND-LKIILLTTQFNTVGSDAA------HK-CILDPNRSWDLFCKK-F-KELA--PK--FVEIAEHVVKECEGLPRSIVAVAERLS-KCYILKEWKKIEKEV-ETPLYNDAEHLS---KLTLSYNQLPQHLKVCFLYFATYPKGFKINVKRLISIWIAEGFV--RQVKD-EVEGYCYLDGLVHSGLVSISKW--HKMTNVCWIHSSLWDFCTRETKKEGLLY----SCRW
>XP_019155083.1
HALPQQFS---I--EMVGRTTELNTIMNQLIGR--P-WKVVSILGMGGIGKTTLAKRVYEDPQVISHFDLRAWATVSQEVNLRQILCDLLWSI-NTDG-T-D--LAHKLRQHLMGQRYLIVVDDVWETG-VW-DYLTRCFPKSL-GSVLVTSRLKEIADY--TK--------------------------------------------------------------------------------------------------------------------------------------------------------------------------------------------------------------
>XP_019155084.1
---------------MVGHTSELNTIINQLIGR--P-WKVISILGMGGIGKTTLTKRVYEDPQVISHFDLRAWATVSQEVNLRQILCNLLWSI-NTDG-T-D--LAHKLRQRLMGQRYLIVVDDVWETG-VW-DHLTRCFPKSQ-GSVLVTSRLKEIADY--TKAS--HN-HYLDSKESWDLFCSHI-ILKQ---P--KFNTIGRNIVGKCGGLPLAIVVAAGLVS-QIK-VEELENIVE-E-MSFSTDIG-EQ-CSRILI-------------------------------------------------------------------------------------------------------------
>XP_019155085.1
---------------MVGHTSELNTIINQLIGR--P-WKVISILGMGGIGKTTLTKRVYEDPQVISHFDLRAWATVSQEVNLRQILCNLLWSI-NTDG-T-D--LAHKLRQRLMGQRYLIVVDDVWETG-VW-DHLTRCFPKSQ-GSVLVTSRLKEIADY--TKAS--HN-HYLDSKESWDLFCSHI-ILKQ---P--KFNTIGRNIVGKCGGLPLAIVVAAGLVS-QIK-VEELENIVE-E-MSFSTDIG-EQ-CSRILI-------------------------------------------------------------------------------------------------------------
>XP_019155086.1
EPEA----PVVL--E----NEDAFAVEKMLFHT---LKNIVSIVGLSGIGKTTLAKRVYGSDMAEGH--VRAWVTVPQEYKG-------------------S-QLKEKLHKHLHQKQYFIVLDNIPNTR-AL-GDILTCLPND-FRIILLSTQFNTVGCDAA------HK-CILYPNRSWDLFCNN-L-KELA--PK--FVEIAKHVVNECEGLPRSIVAIAERLS-KCYILKEWKKIEKEV-ETPLYNDAEHLS---KLTLSYNQLPQHLKVCFLHFAIYPKGFKINVKRLIRIWIAEGFV--RQVKD-EEEGCCYLDGLVHSGLVSISKW--HKMTNVCWIHSSLWDFCTRETKKEGLLY----SCRW
>XP_019155094.1
HALPQRFS---I--EMVGRTSELNTIMNQLIGR--P-WKVISILGMGGIGKTTLAKRVYEDPQVISHFDLRAWATVSQEVNLRQILCNLLWSI-NTDR-T-D--LAHKLRQHLMGQRYLIVVDDVWETG-VW-DYLTRCFPKCH-GSVLVTSRLKEIADY--SKAS--HN-HYLDSNESWDLFCSHI-VLKQ---P--KFNTIGRNIVGKCGGLPLAIVVAAGLVS-QLK-VEELENIVE-E-MSFSTDIG-EQ-CSRILIVSYNHLPQHLKACFLYLGVFSAGSEIPVKKLVRLWIAEGFVK-KS-KE-EEVGVGYLHDLISRSLVRIDKLKCDGQIKTCRMHDLLRGLCVRQATNEKLF---------
>XP_019155095.1
EP--EHAA------SMEGRGQKFEEIMDQLIRK--CSREVISIVGMGGIGKTTLARMLYEDPLVSSHFDILVWTVVSQKHDVRRMLLNLL-NN-IDEV-EDE--LAENLKKCLRGKRYLIVLDDIWSTS-SW-EGIQLFFPDDNCGSILLTTRHKEVVDS--AD-----------------------------------------------------VVVVAGVFS-KLKTVEEWQNIEKQT-NSVTTDLS-EQ-CSRILSLSYNYLPLHLKACFLYLSTIPEDEAVIVKRLIRLWIAEGFVE--L-EK-EEVAHGYLQDLGDRCLIQIQEWRSNGKMKTCRMHDMVHEFCVREAIKEKLLN----GCRW
>XP_019155098.1
EP--EHAA------SMEGRGQIFEEIRDQLIRS--GSREVISIVGMGGIGKTTLTRRLYEDPLVLSHFDILGWTVVSEKHDVRRMLLDLL-NN-SDEV--DE--MAEKLKKCLSGKRYLIVLDDIWSTR-SW-EGIQLCFPDDNCGSILLTTRHKEVADS--ADGN--HT-GFLNKEESWDLFCKS--FPGI-SLP--ELETIGRKVVDKCHGLPLAIVVVAGVFP-KLKTVEEWQNFEKQT-NSVTTDLS-EQ-CSRILTLSYNYLPLHLKACFLYLSTIQEDEEIIVKRLIRLWIAEGFVE--L-EN-EEVAHGYLQDLADRSLIQIQKRRFSGKIKTCRMHDIVHDFCVREAIKEKLLN----GCRW
>XP_019155101.1
HTVSQQFSP-KV--EMVGHSSELNTIKDQLTRP--PSRKVISILGMSGIGKTTLARRLYEDPSVISHFGICAWTTVYQEVNLRRVLCDLLQSFSNTNG-T-E--LAQQLQKCLKCTRYLVVVDDVWETS-VW-DYLTRCFPESG-GSVLLTTQLKEIADY--TAGT--HN-HFLDSNESWDLFRNNL-FCKQ---P--KFETIGRNIVDKCRGLPLAIVVVAGLVS-KLNTLDDWENVEK-E-ISASTDLG-EQ-CSRILNLSYNHLPQHLKACFLYLGVFYENSEIPVKKLVRLWVAEGFV--KL-KR-EEVGVEYLQDLISRSLVLIHRCKPNGQIKTCRMHNLLHGLCIREARKLNLLD----ACRW
>XP_019155112.1
HTLSQQFS-------MVGHSSELNTIKDQLTRL--PSRKVISILGMGGIGKTTLARRLYEDPSVISHFGVCAWTIVSQEVNLRRILCDLLQSFSNTNG-T-E--LAQQLQKCLKCTRYLVVVDDVWETS-VW-DYLTRCFPESD-GSVLLTTQLKEIADY--TTGT--HN-HFLDSNESWDLFCNNV-FCKQ---P--KFETIGRNIVDKCRGLPLAIVVVAGLVS-KPNTLDDWENVEK-E-ISASTDLA-EL-CSRILNLSYNHLPQHLKACFLYLGVFYENSEIPVKKLVRLWVAEGFV--KS-KR-EEVGVEYLQDLISRSLVLIHKCKPNGQIKTCRMHSLLHGLCIREARKLNLLD----ACRW
>XP_019155117.1
EPEA----PVVL--E----NEDAFAVKRMLFYT---FKNIVSIVGLPGIGKTTLAKRVYGSDMAEGY--IRAWVTVPQEYKG-------------------S-QLKEKLHKHLH--MYFLVLDNIPNTR-VL-GDILTCLPNA-YQIILLTTQFNAVGCDAA------HK-CILDPNRSWDLFCNK-L-KELA--PK--FVEIAKHVVKECEGLPRSIVAVAERFS-KCYILKEWMKIEKEV-ETPLYNDAEHLS---KLTLSYNQLPQHLKVCFLNFAVYPKGFKINVKRLIRIWIAEGFV--RQVKD-EEEGYCYLDGLVHSGLVSISKW--HKMTNVCWIHSSLWDFCTRETKKEGLLY----SCRW
>XP_019155118.1
HTLPQRFS---I--EMVGRTSELNTIMDQLIRQ--PSGKVISILGMGGIGKTTLAKRVYEDPSVVSRFDLRAWTTVSQQVNLRQILCSLLWSI-NTEG-T-E--LAHKLQRRLMA---------------------MRC---------------------------------------------------------------------------------------------------------------------------------------------------------------------------------------------------------------------------------------
>XP_019155186.1
-----------D--NIVGFKKEEKTIIEHIIH-G-S-REVILITGMDGLGKTTLARRVYEEKNVVNHFDKRAWCTISQEYDCKNLLNEIYKDVCKTEI--DS--VAEELRKSLMGRRYLIVLDDIWSEK-VW-EELNRVFPSCDNGSIILTSRQESVVSD----K---HI-PFFTIDESWELLQVKLFKGKG--CP-EELENVGREISKKCGGLPLTIGLIAGLLE-KG---------------------------------------------------------------------------------------------------------------------------------------------
>XP_019155381.1
---------VTH--DSVGLETRVGYVGNLLLE---P-VQFIGIWGMGGIGKTTIARAVFK--KFSSQFDGACFLAIQQ----KTLLETIQT-VS--DE--FDG--MEKIQRWLGRKKVLIVLDDVDQLQ-NW-------F--G-RGSVIITTRDAGVLRSHGEK----YE-ETLGNEEAIQLFSLFAFKKE----VA-PVKEISGLIVHYAMGLPLALKVLGSYLCGL-EADE-WKSTLEKL-KDTPND----D-IHGKLKISFDRL-DKNQKIFLHIACFFR----------------YK-----EEECDLHPVIGMRVLIERSLISV-----KGR---IEMHDLIQDMGWHIAREE-------RS-RW
>XP_019155418.1
---------VAA--DFVGLESRVNNIGNWLLD---S-VRFIGICGMGGIGKTTIATAVFN--RFSSQFEGACFLAVQQ----KTLLTKILKKIS--NE--VDG--MAKIRTRLKEKKVLIVLDDVDQLE-RW-------F--G-RGSVIITTRDARVLRSHVEK----YE-ETLGEDEAIQLFSLFAFKKE----AA-PVKELSGLIVRYAMGLPLVLKVLGSYLCGL-KAVY-WKNILVKL-KDTPKD----K-ILRVLMISFDGL-DENQNVFLHIACFLR----------------NW-----REE-------DLLVLIEKSLISV-----NGK---IEMHDRIQEMGLHIASKE-------RK-MW
>XP_019155419.1
---------VAA--DFVGLESRVNNIGNWLLD---S-VRFIGICGMGGIGKTTIATAVFN--RFSSQFEGACFLAVQQ----KTLLTKILKKIS--NE--VDG--MAKIRTRLKEKKVLIVLDDVDQLE-RW-------F--G-RGSVIITTRDARVLRSHVEK----YE-ETLGEDEAIQLFSLFAFKKE----AA-PVKELSGLIVRYAMGLPLVLKVLGSYLCGL-KAVY-WKNILVKL-KDTPKD----K-ILRVLMISFDGL-DENQNVFLHIACFLR----------------NW-----REE-------DLLVLIEKSLISV-----NGK---IEMHDRIQEMGLHIASKE-------RK-MW
>XP_019155420.1
---------VAA--DFVGLESSVINIGNWLLA---SDVGFIGICGMGGIGKTTIATAVFN--RFCLQFDGACFLVVQQ----KTLLTKILKKIS--NL--QDG--MVKIRRRLQGKKVLIVLDDVDQLE-KW-------F--G-SGSVIITTRDVGVLRSHGKK----YQ-DTLKEQEAIQLFSFYAFKKK----PK-SFEELCGSIVRYCNGLPLALKVLGSSLCRL-EAAE-WESTLEQF-KNTPYD----D-IHAKLRISFDGL-DNNKKIFLHIARLFK----------------KQ-----RGE-------DLGVLIDKSLISV-----NGK---IEMHDLIQEMGWHII---------------
>XP_019155490.1
---------VID--NLVGLESRVHEIGTLMLG---S-VRFIGICGMGGIGKTTLARAVFA--KYSRQFDGACFLAIEQ----ATLIKKILRDIT--DV--DEG--MEMIMMRLGWKRFLIVLDDVNQLK-KW-------F--G-RGSVIITTRDMGLLRSHKEK----YE-HKLLDQEAIQLFSWHAFNKG---IPK-KFEELSESVVSYATGLPLALKVLGSFLYGL-ESAA-WRSTLEKL-KEIPND----D-IFAKLKISFDGL-DRDKKVFLDISCFFR----------------KK-----REDCDLQPVISLHLLIERSLIFV-----NGK---IEMHDLIQDMGRHIASQE-------RS-RW
>XP_019155491.1
---------VID--NLVGLESRVHEIGTLMLG---S-VRFIGICGMGGIGKTTLARAVFA--KYSRQFDGACFLAIEQ----ATLIKKILRDIT--DV--DEG--MEMIMMRLGWKRFLIVLDDVNQLK-KW-------F--G-RGSVIITTRDMGLLRSHKEK----YE-HKLLDQEAIQLFSWHAFNKG---IPK-KFEELSESVVSYATGLPLALKVLGSFLYGL-ESAA-WRSTLEKL-KEIPND----D-IFAKLKISFDGL-DRDKKVFLDISCFFR----------------KK-----REDCDLQPVISLHLLIERSLIFV-----NGK---IEMHDLIQDMGRHIASQE-------RS-RW
>XP_019156822.1
--AA--AS---Q--EMVGKQDEFEFIKEKLIQH--PSLEVVTIKGMGGIGKTTLAKKIYEDPLITSYFDMRAWTVASQHHSKRQMLLDLLGS---DD--SDG--LALLLYQSFKCQRYLVVMDDIWSVE-AW-YAVKSCFPDDGNGSVLLTTRLSEVAN---C-KG--HQ-QFLEQSEGWKLFNEKA-CKSR------EFETIGRPVVEKCKGLPLAIIVVAGLFS-KL-TLDEWISTANAL--SSATTLDDEE-CLRILSLSYNHLPHNLKGCFLYLGVFPEDHEIHANNLARLWLAEGLV--KT-EN-DAVANRYMQELMDRNLIILSQLCSRRKIKSFRMHDLLHAFCVREAQKENLLM-SE-GVRW
>XP_019156823.1
--AA--AS---Q--EMVGKQDEFEFIKEKLIQH--PSLEVVTIKGMGGIGKTTLAKKIYEDPLITSYFDMRAWTVASQHHSKRQMLLDLLGS---DD--SDG--LALLLYQSFKCQRYLVVMDDIWSVE-AW-YAVKSCFPDDGNGSVLLTTRLSEVAN---C-KG--HQ-QFLEQSEGWKLFNEKA-CKSR------EFETIGRPVVEKCKGLPLAIIVVAGLFS-KL-TLDEWISTANAL--SSATTLDDEE-CLRILSLSYNHLPHNLKGCFLYLGVFPEDHEIHANNLARLWLAEGLV--KT-EN-DAVANRYMQELMDRNLIILSQLCSRRKIKSFRMHDLLHAFCVREAQKENLLM-SE-GVRW
>XP_019156911.1
---------ITE--EVIGIEFRVRDIFHLLTQ---R-AKMFGIFGMGGVGKTTLAKAIYN--LSFQKFEGCCFIAISQ----EKLLRKTLKKID--NV--DEG--ISLIKERLRSKSVLIVLDDIDQLE-SW-------F--G-SGSIIITTRDVQLLSD--AH----YM-ETLSPDESLQLLSWHAFGVP---IPL-EYTELSQRIACYTAGLPLALTIIGSHLRER--SVQEWSDNAEKL-RRTPHD----K-VQKILKISYDAL-DDTKNIFLDIAFFFI----------------GH-----NKNCGFYAEIGIKTLIERCLLTI-----EER---LQMHDLIRDMGREIVEKES------QS-RL
>XP_019157499.1
---------IVE--VVVGIDDRVSKIHALLSG---A-VRIIGIYGMGGVGKTTLAKAIFN--KIYRMFQGSSFLAVSQ----EKLLCETLKEVD--NV--HRG--TSLVKKRLGLKKVLIVVDDVNQLE-AW-------F--G-PGSIIITTRDVHLLNC--MD----YE-ERLSSCESLQVFSLHAFRNP---VPL-EYAKLSNMIVSYAGGLPLALTVLGSHFCGR-KSIQEWQDDFEKL-RRIPHE----D-ILKILKISYDAL-DDSQRIFLDIACFFT---------------DGY-----FDSCGFFAQSGVRTLIDRCLL--------ED---LCMHDLIRDMGREIVRQES------RS-RF
>XP_019157500.1
---------IVE--VVVGIDDRVSKIHALLSG---A-VRIIGIYGMGGVGKTTLAKAIFN--KIYRMFQGSSFLAVS----------------------------------------------------------------------------------------------------------------------------------------------------------------------------------------------------------------------------------------CGFFAQSGVRTLIDRCLL--------ED---LCMHDLIRDMGREIVRQES------RS-RF
>XP_019157640.1
--NV-HQ-PVVE--EVVGFDGEAQTIKDRLNED--S-LAFISIVGMAGLGKTTLTKKVFSDSEIQYKFFTRLWVYVSQNIDRKQIFLNILSNFT-DCF--DD-QLADRIKTYLEGGKYLIVMDDVWEMS-HF-KLLKIAFPNNRKGSVLVTTREQEVAKH--A-I---HK-KFLSDDESWELLQKKVFRK-E-LCPP-NLETYGRSIAKKCNGLPLAVVVIAGVL--NVSTPRDWIKVDNDP-FPI-NQK-NQDY-NELVKLSYNKLDFHKKKCFLYLAVFPIGHEICAWKLIRLWIAEGFI--PP----EATAEAYLKDIVNRNLLMVSKKA-DGEIKTCRLHDTMHMFCKLEAMNKKLF---------
>XP_019157641.1
--NV-HQ-PVVE--EVVGFDGEAQTIKDRLNED--S-LAFISIVGMAGLGKTTLTKKVFSDSEIQYKFFTRLWVYVSQNIDRKQIFLNILSNFT-DCF--DD-QLADRIKTYLEGGKYLIVMDDVWEMS-HF-KLLKIAFPNNRKGSVLVTTREQEVAKH--A-I---HK-KFLSDDESWELLQKKVFRK-E-LCPP-NLETYGRSIAKKCNGLPLAVVVIAGVL--NVSTPRDWIKVDNDP-FPI-NQK-NQDY-NELVKLSYNKLDFHKKKCFLYLAVFPIGHEICAWKLIRLWIAEGFI--PP----EATAEAYLKDIVNRNLLMVSKKA-DGEIKTCRLHDTMHMFCKLEAMNKKLF---------
>XP_019157649.1
ELS-YHNL---G--NMIGRDVEFQKILDLILHI---RDEVIAVTGMGGIGKSTLAQRVYEDPAIRSHFDICAWTVLSQQHNVKEILLCLLGCI---GI-TDD-QLANQLFKSLFRRRYLIVVDDVWSTQ-AW-DDIKPYFPNSISGSILMTTRLVEVASY--ATQS--FR-PFLNLDESWKLLVREVFKRR--DCP--EFESIGRKIVKRCGGLPISIILIAGILVGRLMSPHEWNDFAPTI-NSALMEVESSGHTS-IFALSYKHLPVHLKACFLYLGIFPMGSVIYVKKLIKLWVAEGFL--EP-NG-EEVAMNYLNDLIDRNLVLVVKQNYDKKVKSCKLHDLVHDFCLRKAQEENMV----LGCRW
>XP_019157655.1
----QNAL---E--NIVGFDSDIETIINRLTFLY-SLLEVIPLVGEGGIGKTTLARRVYGHPITIDSFHIRAWVVVSQVHNLKEILIGLLRCISTSEI-IDE--IAEQLRRSLMGQKYLIFLDDIWTTA-AW-DAIHDCFPENSNGSILVTTRFAEVAEY--LS----YH-TYRTLKDRWELFSMKVFGKSQ--C---EYELIGKRIVLGCSGLPLAVVVIAGLLA-TVESL-EWRDVEETL-DGV----DNNNRISTILSLSYNYLPSHLKACFHYFGVFPEDNVIPVKKLINLWVAEGFL--IQ-MS-EEVAESYLDDFINRSLVQINELSIDSKVKSCKVHDRVHEVCVREAIKGNTL-----ASRW
>XP_019157657.1
----QNAL---E--NIVGIDSDIEKIVNQLCYSY-FVLQVMPLVGEGGIGKTTLAKRVYAHPITIATFQIRAWVVVSEVHNLKEMLIGLLSCISTSEI-IDE--IAEKLNTSLLGWKYLIFLDDIWTTA-AW-DAIQGYLPENFNGSILVTTRFKEVSEY--L------------------------------------------RIIF--------------------GNV------------------------------------------------------------------------------------------------------------------------------------------
>XP_019157660.1
----QNAL---E--NIVGINSDIEKIVNRLCYSY-FELQVMPLVGEGGIGKTTLAKRVYEHPITIASFHIRAHVVVSKVHNVKEMLIGLLHCISTSEI-IDE--IAKQLSTSLMGQKYLIFLDDIWTTA-AW-DAIQGYLPENFNGSILVTTRFKEVSEY--LS----YQ-KYQTLQDLGKLFSRKVFGQSQ--C---EYERIVKHIVFGCGGLPLVVVLISGLLA-TKGSL-KWRDVAQTL-DGVG-RYDNNKRISKIVSLIYKYLPSHLKSCFHYFGVFPEDSDIPVKKLINLWVAEGFI--KP-MS-EEVGESYLHDLINRSVVQTNELSIDGKVKSCNIQDRVHEVCVREAIDGNTL-----ASHW
>XP_019157667.1
--------------NMIGLEDEFEKIRDLLI-FN--HREVISIVGRGGAGKTTLAQKLYYDPLVLSQFEIRAWITLSQEFSVGMALLGIIGCIVTNEI-ADD-YLADRLRNILSGQRYLIVIDDIGTTE-LW-DHLQTCFPNDLNGSIIITTETMSVAGN--ASSG--YE-GFLTSEESWDLFVKTMFN------P--EHESIGRKIVGMCGGLPLSIVICAGILA-NHMPP-ESE----------------------ITALIYNNLPSHLRACFLYLGIFPKGSVICVKKLIKLWMAEGFL--VS-KS-EDIAQDSLNDLITRSILIVEKWSFDGKVESCRIRDWLHDFCLKKAQEDNTLN-EYLRCRW
>XP_019157668.1
EPS-HHNL---E--NMIGCEDQLQRISELLIDKQ-LSREVVAVTGMGGIGKTTLARTVYEDSEIKSFFDISAWTVVSHQHNKKEILLRLLGCIVTSEI-KDD--LADQLRKSLMGQRYLIVVDDIWNTK-AW-DDIQGCFPDNMNSSILMTTRHDEVAKY--VDGQL-HL-RFLHPDESWKLFSLKVSGEK--DFN--GFAEIGKNIVKECQGLPLSIVVIAGLLA---LIESKWRDVADNV-RS-LDRVDPSKTCSRVLSLSYSYLPGHLKACFLYFGVFPEDSDILVGKLAKLWAAEGFL--MS-MS-EEVSVIYLFDLISRSLVQVNTRSFDGKIKSCKLHDLLHEICVREARKENLM-------RW
>XP_019157669.1
----QNAL---E--NIVGLDIDIERIVNRLCYSY-FVLQAMPLVGEGGIGKTTLAKRVYGHPITIASFHIRAWVVVSKVHNLKEMLIGLLRCISTSEI-LDE--IAEKLNTSLMGQKYLIFLDDIWTTA-AW-NAIQEYLPENFNGSILVTTRFKEVSEY--LS----YL-RYQTFSDRWELFSRKVFRQSL--C---KCVPIGERIVLGCGGLPLVVVLVSGLLA-TTGSL-EWRDVARTL-DGVG-RYDNNKRISKIVSLSYKSLPSHLKDCFHYFGVFPEDSDISVKKLINLWVAERFL--MP-MS-EEVGESYLHDLINRSLVQINELSIDGKVKSCSIHDRVHEVCVREAIDGNTL-----ASHW
>XP_019157670.1
----QNAL---E--NIVGLDIDIERIVNRLCYSY-FVLQAMPLVGEGGIGKTTLAKRVYGHPITIASFHIRAWVVVSKVHNLKEMLIGLLRCISTSEI-LDE--IAEKLNTSLMGQKYLIFLDDIWTTA-AW-NAIQEYLPENFNGSILVTTRFKEVSEY--LS----YL-RYQTFSDRWELFSRKVFRQSL--C---KCVPIGERIVLGCGGLPLVVVLVSGLLA-TTGSL-EWRDVARTL-DGVG-RYDNNKRISKIVSLSYKSLPSHLKDCFHYFGVFPEDSDISVKKLINLWVAERFL--MP-MS-EEVGESYLHDLINRSLVQINELSIDGKVKSCSIHDRVHEVCVREAIDGNTL-----ASHW
>XP_019157671.1
----QNAL---E--NIVGLDIDIERIVNRLCYSY-FVLQAMPLVGEGGIGKTTLAKRVYGHPITIASFHIRAWVVVSKVHNLKEMLIGLLRCISTSEI-LDE--IAEKLNTSLMGQKYLIFLDDIWTTA-AW-NAIQEYLPENFNGSILVTTRFKEVAKY--LS----YH-KYQTLKDRWELISIKVFGQSQ--C---EYELIGKWIVLGCSGLPLAVVVIAGLFA-TTESL-EWKDVAETL-DRVD-TYDYNNRISTTLSLSYNYLPTHMKACFRYFGVFPEDNVIPIKRLISLWVAEGFI--MP-MS-EEVAESYLDDLINRSLVQINEVSIDGKVK-------------------------------
>XP_019158108.1
---------LVK--KVVGLHSRVDELLRKLVK----GVRMLGLYGMGGIGKTTLAKALFN--KLVFHFKKRSFVSVEQ----SKLIIGDLDTIP--DI--AVG--IRKIKQCIESAPVVVFLDDVDQLQ-VW-------F--Y-EGSIIITTRDMQVLVG--VD----VE-KELSFQESLQLFSYHAFGRE---EPS-KFKDISEKIVSLTTGLPLGLEVFGSFLFYK-KRLRDWEDALQKL-EQIRPG----E-VQDVLEISFNAL-DQEKRIFLDLSCLFV--------------DKKF-----MRECGFSAETAITDLTAKSLVKI----------VLWMHDQLRDMGRQIVHHEN------HS-RW
>XP_019158109.1
---------LVK--KVVGLNSRVDELLRKLVK----GVRVLGLYGMGGIGKTTLAKALFN--KLVIQFKKRSFISVGQ----SKL-IRDLGTIP--DI--AEG--IRLIKKCIESERVVVFLDNVDQLQ-VW-------F--C-EGSIIITTRDMQVLVG--VD----VE-KELSPPESLQLFSYHAFGRE---EPS-TFKDISEKIVSLTTGLPLGLEVFGSFLFYK-KRLRDWEDALQKL-RQIRPG----E-IQDVLEISFNAL-DQEKCIFLDLSCLFV--------------DNGI-----KRECGFSAETGITDLTAKSLVKI----------VLWMHDQLRDMGRQIVRRES------HS-RW
>XP_019158203.1
---------------KAGFKKEAETIINRLIY-G-S-RKVVLITGMGGLGKTTLTRRVYEEKKVAKHFDNSAWCTVSQEYDYKHLLNKIYSQVCGIEI--GN--VAEELRKCLIRRRYLIVLDDIWSVE-AW-EELNRVFPSCDNGSIVLTSREESVVSD----K---YI-PFFTIDESWELFQVKLFKGNE--CP-KELESIGKEISKKCGGLPLVIGLVAGLLV-GVESEQMWQEFFLTL-NSYAEFREGIR-SNDAIELSYKYLLDHLKPCLLYFAAFLEDERIEVSYLIKLWISEGFI--D--ER-EDTAEYCLNHLVGSNLVMISERKYDGGILSCIVHDLIHEFCLAKAKEENFLK-ME-TPHR
>XP_019159713.1
---------------------------------------MIGIFGMGGVGKSTVAKAIYNHLMSFQGFDGSCFLAIQQ----EKLLHNTLKEIN--NV--DEG--ISLIKARLHSKKVLIVLDEIDQLE-SW-------F--G-KGSVIVTTRDSHLLSD--TK----YM-KKLSIGDSLQLLSWHAFGVP---IPL-KYYGLCKTIASYTDGLPLALTIIGSHLRRR--SVQEWIEEVEKL-RSKPRD----D-IQKVLKRSYDAL-DDTKNIFLDISCFFV----------------GH-----DKKCGFHAKCGIRSLIERCLLTS-----EER---LEMHDLVQDMGREIVKKEY------RS-RV
>XP_019159743.1
---------VVE--VVVGIDARVAEIHALLSG---G-VRIIGIYGMGGVGKTTLAKALFN--KIYRMFQGCSFLAVSQ----EKLLRETLKEVD--NV--HRG--ISLVKQRLGFKKLLVVVDDVNQLE-AW-------F--G-PGSIIITTRDVHLLNC--IE----YE-KRLSTWESLQVFSLHAFGNP---VPL-AYAELTDMIVSYSLGLPLALTVLGSHFRGR-KSIQEWQDDFKKL-SRIPHD----D-ILKILKISYDAL-DDTQNIFLDIACFLI---------------VGF-----SKESGFCAESGIRILIDKCLL--------ED---LSMHALVRDMGREIVRKES------KS-RI
>XP_019159972.1
---------ITE--EVVGIQSRVRDILHLLSR---R-IKMFGIFGMGGVGKTTLANAIYN--LSFQRFEGCCFIAISQ----EKLLCKTLKKID--NV--DEG--INLIKERLRSKRVLIILDDIDQLE-SW-------F--G-SGSIIITTRDVQLLSG--AH----YM-ETLSRVESLQLLSWHAFGVP---IPL-EYIELSKMIASYTGGLPLALTIIGSHLRGK--SVQEWSDDAEKL-RDIPHD----D-VQKILKISYDSL-DDTRNIFLDIACFFI----------------GH-----NKNCGFYAKSGIRILIERCLLTT-----KER---LLMHDLVRDMGREIVRK-------------
>XP_019160055.1
---------------MVGCDEEFKTIKDHLTPQ--SALQLVSIVGMGGIGKTTLARKVYEDPSITSYVYKQAWVTVSQEYTMGKILRCLIGCVS-DE--D----LAESLRKNVKDQRYLIVIDDIWSKE-AW-DSVQRCFPNDDNGSILLTSRVREVAEY--AA----------------------------------------------------------------------------------------------------------------------SDYEIHAKTLVKLWAAEGFF--GA-KG------EVVQEIGGR------------KLKRID----------------------------
>XP_019160083.1
E---KQAARNVQ--EMIGRRHDCDVIKDRLLR---GSLGLIPIVGMVGIGKTTLVKTIYTDPALLSHFQVRGGVTMRPEFDKTQMLSDLLRSINSNET-TTS-DLANQLRKCLNGKRYVIVLDNLLNHL-AW-DDIHRYFPND-NGSILLTTR-----HFD---YYARHY-TLLDPKESWDLFYHI-LNKKSI--SK--FETIREALVEKCEGLAQSIVTVTKRLS-ECNIEKEWKKIEKEL-ESILDRNDL--------TLNYNQLPQHLNVCFLYFGTFPKRSEILVKTLFRLWIVEGFV--MS----ENQAYKYLQELIDRSLVLIHSRS-NGQIKTCRMHGALHTFCVGEAQKGGIFN----SCRW
>XP_019160084.1
E---KQAARNVQ--EMIGRRHDCDVIKDRLLR---GSLGLIPIVGMVGIGKTTLVKTIYTDPALLSHFQVRGGVTMRPEFDKTQMLSDLLRSINSNET-TTS-DLANQLRKCLNGKRYVIVLDNLLNHL-AW-DDIHRYFPND-NGSILLTTR-----HFD---YYARHY-TLLDPKESWDLFYHI-LNKKSI--SK--FETIREALVEKCEGLAQSIVTVTKRLS-ECNIEKEWKKIEKEL-ESILDRNDL--------TLNYNQLPQHLNVCFLYFGTFPKRSEILVKTLFRLWIVEGFV--MS----ENQAYKYLQELIDRSLVLIHSRS-NGQIKTCRMHGALHTFCVGEAQKGGIFN----SCRW
>XP_019160120.1
--SL-KV-PRVE--EVVGFNEEAKRIINRLREG--P-YGVISVFGMPGLGKTTLANKVFKSEEIEYHFMYRVWIYVSQSYKKRDLYLQILKKL--QPY--EE-ELASKIKQVLGPVKYFFVLDDVWCED-AF-NDIQDAFPKS-KGSVLVTTREEKVATI--V-L---HR-KFLEHKESWELLEKKVFRE-E-RCPD-DLKEYGEEIARKCDGLPLAVVIIAGILL-GKKTRLEWRNVANSF-SDL-RIN-LDSY-ETLIQLSYDHLPDDLKCCFLYLGAFPNGNHIPAAKLMQLWIAEGFI--EE----EVIACEKLCSLVSRNLVMTTQRS-NGQIKTCRVHDMLLQFCKKEAKGEGLFN-EI---RR
>XP_019160121.1
---------VIN--D-LDLESQLKNISSLMMS---F-VKLIGIWGMGGIGKTTLARAVFA--QLSERFYCSCFLAIEQ----EKLLSKLLSRID--DV--DQG--IGVIKERLQSRKVLIVLDDVDQLD-KW-------L--C-EGSVIITTRDKHLFTQFGFE----YE-KKLEKEKALQLFSWHAFKKE---SPD-DFVDLSTSFVTYAAGLPLALKVWGSFLRGR-DHKQ-WKSTLEMI-KTIPDE----E-VIEKLKISFDGL-KGEKRIFLSIACLLR----------------KK-----SRDCDLYPGIGISVLIERSLVFE-----NGC---MDMHDLIQEMGLRIAARE-------RR-MW
>XP_019160187.1
--PA--A-PVVE--EVIGFDTEAKIINDRLTEK--L-TMVISIVGMPGLGKTTLANMVFKDHKLHYESFTHLWIHVSSNMNRRQIFMDIISKLN-RGC--DD-QLASNIKEFLNDIKYFIVMDDVCSTR-DW-NHLKIAFPNNQKGSILVTTRTFEVANH--V-K---HE-KYLELEESWELLEKKVFRK-E-ACPN-HLVSTGRSIAKKCNGIPLAVVVIAGVL--DKSTAAKWEEVAEDP-FQI-NQE-NQSY-NELVSLSYNQLPNHTKDCFLYLAAFPMGHEIPVRKLICLWIAEGFI--PS-HN-EGTAKIYLKDFVNRNLLMVVKKA-DGEIKSCRLPDTLHEFCKSEAMKNNLFD-GTY--RR
>XP_019160189.1
--PA--A-PVVE--EVVGFDGEAKTIKELLTKG--S-TTFISIVGMAGLGKTTLTKMVFNDSDIQYEFFTRLWVYVSRSMNRRQIFMDIISRFT-DDF--EE-LLAESIKEYLKGGKYFIVMDDVWHKK-DW-DLLKIAFPNNHNGSVLVTTRNNVVATY--A-Y---HN-KFLEDEECLELLKKKVFRK-E-AFPG-YLEAPGRSIAKKCNGLPLAVVVIAGVL---NDQVSSWNEVAENP-MPL-NRQ-TQDY-NDILRLSYNQLPSDTKDCFLYLAAFPIGHEIFVWKLIRLWIAEGFI--PP-ST-ERTADSYLKEFVSRNLLMVVKRA-DGDIKTCRLHDTLHEFCKDEAVKNYLFN-GAY--RR
>XP_019160222.1
----GFG-EVIF--GVVGFDGEAKAIKDRLTKG--S-TTFISIVGMAGLGKTTLTKMIFYDTDIHYEFFTKLWVHVSRSMNRKQIFMDIISRFT-DDF--EE-LLAKRIKKYLKSGKYFIVMDDVWHKK-DW-DLLKIAFPDNYNGSVLVTTRDTGVATH--A-Y---HN-KFLKNEESLELLQKKVFRN-E-AFPE-YLESPGRKIAAKCNGLPLAIVIIASFL--RNDQVSSWNELAENR-IPL-----SPGY-NGILRLSYNQLPNHIKDCFLYLAVFPMGHEISVWKLIRLWIAEGFI--PP-ST-ERTADSYLKEIVSRNLLMVVKRA-DGDIKTCRLHDTLHEFCKDEAVKNYLFN-GAY--RR
>XP_019160252.1
-----------------------------MMS---F-VKLIGIWGMGGIGKTTLARVVFA--QLSERFDCACFLAIEQ----KKLLSEHLSHIE--DA--DKG--IWVIKERLQLQKVLIVLDDVDQLD-KW-------L--H-KGSVIITTRDKHLLTQFGYK----YE-KKLEKEKALQLFSWHAFKKE---SPD-DFVDLSTSFVTYAAGLPLALKVWGSFLRGR-NHKQ-WESTLEMI-KTIPDE----E-VIEKLKISFDGL-KGEKRIFLSIACLFR----------------KK-----SRDCDLFPGIGISVLIERSLVFE-----NGC---IDMHDLIQEMGLRI-ARE-------RR-MW
>XP_019160253.1
-----------------------------MMS---F-VKLIGIWGMGGIGKTTLARVVFA--QLSERFDCACFLAIEQ----KKLLSEHLSHIE--DA--DKG--IWVIKERLQLQKVLIVLDDVDQLD-KW-------L--H-KGSVIITTRDKHLLTQFGYK----YE-KKLEKEKALQLFSWHAFKKE---SPD-DFVDLSTSFVTYAAGLPLALKVWGSFLRGR-NHKQ-WESTLEMI-KTIPDE----E-VIEKLKISFDGL-KGEKRIFLSIACLFR----------------KK-----SRDCDLFPGIGISVLIERSLVFE-----NGC---IDMHDLIQEMGLRI-ARE-------RR-MW
>XP_019160254.1
-----------------------------MMS---F-VKLIGIWGMGGIGKTTLARVVFA--QLSERFDCACFLAIEQ----KKLLSEHLSHIE--DA--DKG--IWVIKERLQLQKVLIVLDDVDQLD-KW-------L--H-KGSVIITTRDKHLLTQFGYK----YE-KKLEKEKALQLFSWHAFKKE---SPD-DFVDLSTSFVTYAAGLPLALKVWGSFLRGR-NHKQ-WESTLEMI-KTIPDE----E-VIEKLKISFDGL-KGEKRIFLSIACLFR----------------KK-----SRDCDLFPGIGISVLIERSLVFE-----NGC---IDMHDLIQEMGLRI-ARE-------RR-MW
>XP_019160255.1
-----------------------------MMS---F-VKLIGIWGMGGIGKTTLARVVFA--QLSERFDCACFLAIEQ----KKLLSEHLSHIE--DA--DKG--IWVIKERLQLQKVLIVLDDVDQLD-KW-------L--H-KGSVIITTRDKHLLTQFGYK----YE-KKLEKEKALQLFSWHAFKKE---SPD-DFVDLSTSFVTYAAGLPLALKVWGSFLRGR-NHKQ-WESTLEMI-KTIPDE----E-VIEKLKISFDGL-KGEKRIFLSIACLFR----------------KK-----SRDCDLFPGIGISVLIERSLVFE-----NGC---IDMHDLIQEMGLRI-ARE-------RR-MW
>XP_019160256.1
-----------------------------MMS---F-VKLIGIWGMGGIGKTTLARVVFA--QLSERFDCACFLAIEQ----KKLLSEHLSHIE--DA--DKG--IWVIKERLQLQKVLIVLDDVDQLD-KW-------L--H-KGSVIITTRDKHLLTQFGYK----YE-KKLEKEKALQLFSWHAFKKE---SPD-DFVDLSTSFVTYAAGLPLALKVWGSFLRGR-NHKQ-WESTLEMI-KTIPDE----E-VIEKLKISFDGL-KGEKRIFLSIACLFR----------------KK-----SRDCDLFPGIGISVLIERSLVFE-----NGC---IDMHDLIQEMGLRI-ARE-------RR-MW
>XP_019160265.1
--LF-KA-PVVE--EVVGFDGEAKAIKDRLLDK--S-MIVISIVGMAGLGKTTLTKMVFNDSELQYEFFTRIWVYVSKTFSRRQIFLDILSNFT-KDY--DD-LLANKVKEFLEGGKYFIVVDDVWSQL-DW-DHLKSAFPRNMKGSVLLTTRHENVASH--A-G---HH-KFLTNDESWELLRRKVFRK-E-NCPL-EVQASGRLIAIKCKGLPLAVVVIAGVL--NKSASVEWKQVADNP-FAI-NRE-KQSY-HELVKWSYDHLPFYMKDCFLYLAAFPTGHNIDSWRLMRLWIAEGFI--PP-LD-ERTAEKYLKDLIDRNLLMVLNRA-DGQIKTCRIHDTLHEFCKSEAGKKNLFD-GTSNYRR
>XP_019160266.1
--LF-KA-PVVE--EVVGFDGEAKAIKDRLLDK--S-MIVISIVGMAGLGKTTLTKMVFNDSELQYEFFTRIWVYVSKTFSRRQIFLDILSNFT-KDY--DD-LLANKVKEFLEGGKYFIVVDDVWSQL-DW-DHLKSAFPRNMKGSVLLTTRHENVASH--A-G---HH-KFLTNDESWELLRRKVFRK-E-NCPL-EVQASGRLIAIKCKGLPLAVVVIAGVL--NKSASVEWKQVADNP-FAI-NRE-KQSY-HELVKWSYDHLPFYMKDCFLYLAAFPTGHNIDSWRLMRLWIAEGFI--PP-LD-ERTAEKYLKDLIDRNLLMVLNRA-DGQIKTCRIHDTLHEFCKSEAGKKNLFD-GTSNYRR
>XP_019160267.1
LPAA------VA--ELVGFDEDAQTIKYRLTEK--L-TTVIAIVGGAGIGKTTLMKMIFNDRELRHEFFTRLWIYVSMTVNRKQIFMDIISNFT-SGY--EE-QLAERIQDFLMEGKYFIVVDDLWRTE-DW-DYLRTAFPNNQKGSILVTTRVLEVANH--V-K---YK-NFLSVEQSWELLQKKVFPM-G-TCPS-YLESIGRRIAIKCNGLPQAVVVIAGVL--DKSSPAEWLEVAEDL-FPI-NWE-NQSY-NELVLLNYNHLRNYTKDCFLYLAAFPMGHEIPVWKLIRLWIAEGFI--PY-QN-EGTAETYLKDFVNRNLLMVVKTA-DGEIKSCRLHDRLHEFCKSEAMKNNLFD-GAY--RR
>XP_019160337.1
--PA--A-PVVE--EVVGFDDEAKTIKGRLTEG--S-TTFISIVGMAGLGKTTLTKMVFNDSEIQYEFFTRLWIYVSRTMNRRQIFMDIISRFT-DDF--EE-LLAESIKEYLKGGKYFIVMDDVWHKN-DW-NLLKIAFPNNQNGSVLVTTRNTGVATY--A-F---HN-KFLKDDESLLLLKKKVFRK-E-DFPG-SLESPGRRIAAKCNGLPLAVVVIAGVL---NDEVSSWNEVAENP-MPL-NRQ-TQDY-NNILRLSYNQLADHTKECFLYLAAFPIGHEIFVWKLIRLWIAEGFI--PQ-ST-ERTSDSYLKEFVSRNLLMVVKRA-NGDIKTCRLHDTLHEFCKDEAVKNYLFN-GAY--RR
>XP_019160338.1
--PA--A-PVVE--EVVGFDDEAKTIKGRLTEG--S-TTFISIVGMAGLGKTTLTKMVFNDSEIQYEFFTRLWIYVSRTMNRRQIFMDIISRFT-DDF--EE-LLAESIKEYLKGGKYFIVMDDVWHKN-DW-NLLKIAFPNNQNGSVLVTTRNTGVATY--A-F---HN-KFLKDDESLLLLKKKVFRK-E-DFPG-SLESPGRRIAAKCNGLPLAVVVIAGVL---NDEVSSWNEVAENP-MPL-NRQ-TQDY-NNILRLSYNQLADHTKECFLYLAAFPIGHEIFVWKLIRLWIAEGFI--PQ-ST-ERTSDSYLKEFVSRNLLMVVKRA-NGDIKTCRLHDTLHEFCKDEAVKNYLFN-GAY--RR
>XP_019160586.1
LSQPRNTS---D--SMVGCHEAFKTILDKLTQQ--STRQVVSIVGMGGIGKTTLAHNVYEHLSITSYFDMQAWVTVSQEFNEEQIIRCLIGCVTRDEL-TDQ--LAERLRKHLKEQRYLIVIDDIWSTT-AW-DSVQRCFPDDNNGSILLTSRLREVAEY---AG---LN-PFLDADESWNLYGKVF-GK--------VFEQIGRDIVRKCKGLPLAITVVASLLS-KIEEEEKWKNVAKS----VMGDSS-DA-CSRILYLSYNQLPHRLKACFLYFGIFEEDYEISVKKLVRLWAAEGFL--ST-VN-EKVAIECLQDLVDRSLVIVSKHRYNGEMKRIRIHDLLRDLCLREARLENLL-----PCRW
>XP_019160587.1
LSQPRNTS---D--SMVGCHEAFKTILDKLTQQ--STRQVVSIVGMGGIGKTTLAHNVYEHLSITSYFDMQAWVTVSQEFNEEQIIRCLIGCVTRDEL-TDQ--LAERLRKHLKEQRYLIVIDDIWSTT-AW-DSVQRCFPDDNNGSILLTSRLREVAEY---AG---LN-PFLDADESWNLYGKVF-GK--------VFEQIGRDIVRKCKGLPLAITVVASLLS-KIEEEEKWKNVAKS----VMGDSS-DA-CSRILYLSYNQLPHRLKACFLYFGIFEEDYEISVKKLVRLWAAEGFL--ST-VN-EKVAIECLQDLVDRSLVIVSKHRYNGEMKRIRIHDLLRDLCLREARLENLL-----PCRW
>XP_019160659.1
------TTS-VD--AIQGRDIDARDVIRELVK---R-PLVISIVGTGGIGKTTLAQLVYGDEQIKTRFDERLWVCVSDPFDEMKIAKAIVESTT-----QLQ-VLLEKIQSILFDKRFLLVLDDVWTEQ-SW-EPLKNSLK--LPGSILVTSRSERVARM--MGYL--HR-ELISDLDAWLLLSRIAFR-GE-DCEK--LKDIGQKIAQKCRGLPLAVKVMGSLLR-CK-TEEKWQDV---F-DSIWEMEEVETYLFPHLYLSYDDLTPKMKQCFSYCAVFPKDYEIEVDKLVRIWMAQGYL--TTQNQ-ELKGREVFENLVMRSLFQDLKK--SN-IISCKMHDIVHDFAKNERQHEDKV-------HH
>XP_019160940.1
T-ST--AS---Q--PMVGKNNEFQIVKKMLIQH--SSREIVSINGMGGIGKTTLARRVYEDSSIAFHFDKRAWVVASQYHNKLQMLTDLLGV-------TQE--LADQLYKYLLHQRYFVVIDDIWSVD-AW-DSIKACFSDNANGSVLLTTRFANVAT---SINN--HQ-QLLDQTESWNLFGEKV-SKFG------EFEAIGRPILKKCKGLPLAIVVAAGLFS-KL-TLDEWKNVAKTL-NS--TTTIDEE-CSRILSSSYNHLRHSLKACFLYLSIFPEDEDIHVKEIVKLWIAEGLV--KA-MS-DAVARRHIQELKDRNLILVKKQSICRRVKTFRMHDLVHSFCVSEAKKENLL---------
>XP_019161423.1
-------------------------------------PLVISIVGAGGIGKTTLAQLVYGDQQIKTHFDERVWVCVSHPFDQIKIAKAIVESTT-----ELE-VLLKKIQKTLSEKRFLLVLDDVWTEE-DW-EPFKNCFKKKCSGSILVTSRSERVARM--MGYL--HR-KLISDSDAWLLLSRMA-REKA-YSEK--LKDIGQKIAQRCRGLPLAVKVMGSLLR-LK-TEEEWQNVLSNL-DIFWNLEKVETDLFPHLYLSYDDLTPQMKRCFSYCAVFPKDYEIHVDELIRIWMAQGYL--TTHNQ-EQQGREVFGNLAMRSLFQDFGK--SNIIISCKMHDIVHDFAKNECWQEDKL-------RH
>XP_019161773.1
-----------D--NIVGFKKEEETIIEYLFH-G-S-REVILITGMGGLGKTTLAKRVYEKKNVANFFDECAWCTVSQEYDCKGLLNKIYGQVCEIKM-GSS--VSEELRKSLMGKRYLIVLDDIWSPE-AW-EELNRVFPSCDNGSIVLTSREENVVSD----K---HI-PFFSTDESWELLQVKLFKGKG--CP-KELENVGREISKKCGGLPLTVGLIAGLLE-KDNSEKKWRKFLLTL-NSHVTFGDGIQ-SNDAIELSYRYLSDHLKPCLLYFAAFLEDEKIKVSKLIELWISEGFI--IG-ER-EDEAEDYLNHLVSSNLIMVSGENYDGRIISCTVHDLVRDFCLTKAREEISMN-ME-IPHR
>XP_019161774.1
-----------D--NIVGFKKEEETIIEYLFH-G-S-REVILITGMGGLGKTTLAKRVYEKKNVANFFDECAWCTVSQEYDCKGLLNKIYGQVCEIKM-GSS--VSEELRKSLMGKRYLIVLDDIWSPE-AW-EELNRVFPSCDNGSIVLTSREENVVSD----K---HI-PFFSTDESWELLQVKLFKGKG--CP-KELENVGREISKKCGGLPLTVGLIAGLLE-KDNSEKKWRKFLLTL-NSHVTFGDGIQ-SNDAIELSYRYLSDHLKPCLLYFAAFLEDEKIKVSKLIELWISEGFI--IG-ER-EDEAEDYLNHLVSSNLIMVSGENYDGRIISCTVHDLVRDFCLTKAREEISMN-ME-IPHR
>XP_019161775.1
-----------D--NIVGFKKEEETIIEYLFH-G-S-REVILITGMGGLGKTTLAKRVYEKKNVANFFDECAWCTVSQEYDCKGLLNKIYGQVCEIKM-GSS--VSEELRKSLMGKRYLIVLDDIWSPE-AW-EELNRVFPSCDNGSIVLTSREENVVSD----K---HI-PFFSTDESWELLQVKLFKGKG--CP-KELENVGREISKKCGGLPLTVGLIAGLLE-KDNSEKKWRKFLLTL-NSHVTFGDGIQ-SNDAIELSYRYLSDHLKPCLLYFAAFLEDEKIKVSKLIELWISEGFI--IG-ER-EDEAEDYLNHLVSSNLIMVSGENYDGRIISCTVHDLVRDFCLTKAREEISMN-ME-IPHR
>XP_019161776.1
-----------D--NIVGFKKEEETIIEYLFH-G-S-REVILITGMGGLGKTTLAKRVYEKKNVANFFDECAWCTVSQEYDCKGLLNKIYGQVCEIKM-GSS--VSEELRKSLMGKRYLIVLDDIWSPE-AW-EELNRVFPSCDNGSIVLTSREENVVSD----K---HI-PFFSTDESWELLQVKLFKGKG--CP-KELENVGREISKKCGGLPLTVGLIAGLLE-KDNSEKKWRKFLLTL-NSHVTFGDGIQ-SNDAIELSYRYLSDHLKPCLLYFAAFLEDEKIKVSKLIELWISEGFI--IG-ER-EDEAEDYLNHLVSSNLIMVSGENYDGRIISCTVHDLVRDFCLTKAREEISMN-ME-IPHR
>XP_019162360.1
GRS-GDFP-LAD--EIVGMD-ENKTQLSELL---NEEQTIISIVGMGGLGKTTLATKVYNDQEVQRDFECCAWISLSQAHGIEELLRSMVREFLPNHL---R-QLIEMLIEYLRSRRYLVVLDDVWAID-PW-SRIRKAFPEN-NGSIILTTRNKNVAT---SI----FH-EPLNEDDAWTVFCKKAFTELNHFCPS-ELEALARSMLTKCQGLPLAIVAIGGLMCTKDKTVAEWKKVNDSL---L-SNNPMLERVKGILALSLNDLPFYLKYCFLYCCVFPEGYPIKRKKLIRLWIVEGFI--IE-ML-EEVAEDYLAELIFRSMIQVTDAE-AGRVKALKVHDVMRELAITTTEKENFCD-GRRNTLR
>XP_019162361.1
GRS-GDFP-LAD--EIVGMD-ENKTQLSELL---NEEQTIISIVGMGGLGKTTLATKVYNDQEVQRDFECCAWISLSQAHGIEELLRSMVREFLPNHL---R-QLIEMLIEYLRSRRYLVVLDDVWAID-PW-SRIRKAFPEN-NGSIILTTRNKNVAT---SI----FH-EPLNEDDAWTVFCKKAFTELNHFCPS-ELEALARSMLTKCQGLPLAIVAIGGLMCTKDKTVAEWKKVNDSL---L-SNNPMLERVKGILALSLNDLPFYLKYCFLYCCVFPEGYPIKRKKLIRLWIVEGFI--IE-ML-EEVAEDYLAELIFRSMIQVTDAE-AGRVKALKVHDVMRELAITTTEKENFCD-GRRNTLR
>XP_019162466.1
----QNAL---E--DIVGFDSEINTIRKRYFCQQ--E-EVIPLVGVGGIGKTTLAKKLYTLYTIQDHFQIRAWVVVSKEHNVKEMLIGLLRCILTSEI-KDN--LAAHIRKSLMGQKYFIVLDNIWSTA-AW-DAIQGCFPDNSNGSILITTRREKVAAY--IC----HF-KLQTIVCSWKLFRSKVLGERI------EFEQLGLHIVQQCRGLPLSILVIAGLLT-TARSL-KWRQVAKAL-DGIE---SDDNRTSRILSLSYNYLPSHLKACFLYFGVLPEGSDIPIKKLIDLWIVEGFL--KP-KS-EGVAESYLQDLITRSLVQIEKRSIDVKSKSCMIHEQLHEICVREAKKENLL-----SSRW
>XP_019162467.1
----QNAL---E--DIVGFDSEINTIRKRYFCQQ--E-EVIPLVGVGGIGKTTLAKKLYTLYTIQDHFQIRAWVVVSKEHNVKEMLIGLLRCILTSEI-KDN--LAAHIRKSLMGQKYFIVLDNIWSTA-AW-DAIQGCFPDNSNGSILITTRREKVAAY--IC----HF-KLQTIVCSWKLFRSKVLGERI------EFEQLGLHIVQQCRGLPLSILVIAGLLT-TARSL-KWRQVAKAL-DGIE---SDDNRTSRILSLSYNYLPSHLKACFLYFGVLPEGSDIPIKKLIDLWIVEGFL--KP-KS-EGVAESYLQDLITRSLVQIEKRSIDVKSKSCMIHEQLHEICVREAKKENLL-----SSRW
>XP_019162468.1
----PSDL---E--DIVGFEREAEEIVGMLTKEW--SREVIAICGIGGLGKTTLAKLVYEDPKIKYHFDIRAWTVVSKEHNVKEMLIHLLECILTSEI-KGD--LAKQLRNSLVGKRYLIVLDDVWWTIEAQ-DVIQLCFPNNFNGSILITSRFREMCTY--LS----FD-KFLTIDESWEIIERKV-------C---TFKELGTSICFNCYGLPLAVVLCAGILA-TN-SL-EWKDVYETL-SRIS---YDKSNLEVITSLCYNYLPNHLKACFLYFGVFPEDSSIPVEKLINLWVAEGFL--MP-KS-EEVAKSYLYDLINRNLVQIDKRSVDGKIKRCKIHDRVHEVCVREATKKNIM-----VCRW
>XP_019162469.1
----PSDL---E--DIVGFEREAEEIVGMLTKEW--SREVIAICGIGGLGKTTLAKLVYEDPKIKYHFDIRAWTVVSKEHNVKEMLIHLLECILTSEI-KGD--LAKQLRNSLVGKRYLIVLDDVWWTIEAQ-DVIQLCFPNNFNGSILITSRFREMCTY--LS----FD-KFLTIDESWEIIERKV-------C---TFKELGTSICFNCYGLPLAVVLCAGILA-TN-SL-EWKDVYETL-SRIS---YDKSNLEVITSLCYNYLPNHLKACFLYFGVFPEDSSIPVEKLINLWVAEGFL--MP-KS-EEVAKSYLYDLINRNLVQIDKRSVDGKIKRCKIHDRVHEVCVREATKKNIM-----VCRW
>XP_019163180.1
SLQPKSAS---D--SMVGCDKEFKTILDKLTQQ--STLQVVSIVGMGGIGKTTLTGKVYKDPSITSHFYKQAWVTVSQEYTVGKMLGCLIGCVS-DE--ND---LAETLRKRLKDQRYLIVIDDIWSKE-AW-DSVQRCFPDDNNGSILLTSRLREVAEY--AAG---IN-PFLDVTESWNLYCSVF-GK--------VFEQIGRDIVKKCKGLPLAITLVASLLS-KTENVQKWKNVAES----VIGDSN-EA-CSSVLSLSYNQLPHPSKACFLYFGVFPEDYEIPVKKLVKLWVAEGFF--GA-KN-EEVAMECLQDLVDRSLVLIGKQSYNCKIKTIRMHDLLRDLCLREAR--------------
>XP_019163189.1
S----------R--SMVGHDDEVNLIKELLLQD--SKRRVVPIVGMGGIGKTKLVQTLYEDLTVTSHFDVVAWTTVSAQSDMRQMLLQLLSI---VNV-NEE--LADLLRRRLMGRRYLIVVDDLWSTG-FW-DEIQRCFPENSNGSILVTTRLQQVAIS--TGHN--LN-PFLNPDESWELFNQRI-LNYGLSL-----EGIWRYIVEYCKGLPLAIVIVAGLVQ-A---TNEWEEIEKIL-CAVTNGLL-DS-FSEILRLSYNHLPNVLKVCFLYLGVFREDSAIPMKKLIRLWIAEGFV--KVERS-EEVGEDYLKDLVSRSLVLIDSLSLDGKIKSCKVHDIVHDFCRNEATKEGLLS----TERW
>XP_019163190.1
R---LHTA---L--QMVGRTAELERIKRLLLDD--KSRLVIPIVGMAGIGKTTFAPSLYQDPLVISHFDVLAWATMSATYDGRRMLRELLLCIE-KEF-NDD--LPNLVRQQLLGQRYLIVLDAIWNSN-HW-EDIQGSFPEDCNGSILLTSRHDGVA------YT--LN-PFLNSEESWDLFLQKI--------H--EVEAIWIHILNYFKGLPFAIVIVAGLAR-A---INEWKEIE-----------------------------------FL------------------------------------------------SLVLIDKTSLDGKIKTCKVHDIVHDFCKRKAMEEDLLD----IYRW
>XP_019163194.1
---------------VVGIDSRVRDILDILIQ---I-VQMIGIFGMGGIGKSTLAKAIYNQLVGFQGFDGSCFVAISQ----RKLLRKILKDIG--NV--DEG--ISLIKERLKSKRVLIVLDEVDQLE-SW-------F--G-LGSVIITTRNAHLLSD--AH----YE-EALSSNDSLQLLSWHAFGVP---VPP-EYTEVSERIVRYTGGLPLALTVLGSHLRGR--SVEEWSNNIDKL-RLMPPD----D-VQEILRISYDTL-DDIQSIFLDIA---------------------Y-----TKK-------------SRCMI-------------------------------------------
>XP_019163528.1
--NK--LP---K--DMVGKNNDFHKVMEMLIQS--SSLEVVSIEGMGGIGKTTLAKRVYDDPLVRSYFDRQAWAVSSQLHNKRQMLISLLDSMGEGDN-EDD--LASQVQKAFKGQRYLVVMDDVWSGD-AW-DAIKGCFPNEDYGSILLTTRHAEVVN---C-KN--HQ-ELLDQSESWSLFCEKA-GRSS------EFEMIAAPIVERCKGLPLAIAVVGGLFS-RL-RLDEWKNIAESL--NLATTTVHEE-CSKILSLSYNYLPYNLKACFLYLGVFPEDHEINAYDLARLWCAEGLV--KT-ES-DVVAKRYIQELVDRNLILVSQQSCCRKIKAFRVHDILHTFCVKEAQNENLLH-EN-GFRW
>XP_019163565.1
--TAQHAS---K--EMVGKEDEFGTIKKLLTQL--GSKKVVSLIGMGGIGKTTLARQVYEDPSVSIHFDVRAWVVASQLHNKRQMLVGLLDSISQGN--TDE--LALKLYQCLKRQRYMVVVDDVWSGE-AW-DDVSNCFPDDGNGSVLLTTRLADVAK---S-KN--HH-RLLDHTESWKLFCEKA-GKSR------EFEIIGRSIVEKCKRLPLAIVVVAGLFS-KL-TL-------------------------------------HTK--------------------------------------------------------------------------------------------------
>XP_019163566.1
--TAQHAS---K--EMVGKEDEFRTIKKLLTEH--GSKKVVSIIGMGGIGKTTLARQVYEDPSVSMHFDVRAWVVASQLHNKRQMLVGLLNSISQGN--TDE--LALKLYQCLKRQRYMVVVDDVWSGE-AW-DDVKNCFPGDGNGSVLLTTRLAEVAN---S-KN--HH-QLLDQTDSWNLFCEKA-GKSR------EFEIIGKPIVKKCKGLPLAIIVVAGLFS-KL-TLNDWENIAKAL--DS-TTTVAAT-CSKILSLSYNHLPHHLKACFLYLGVFPEDNEINANELSRLWSAEGLV--KA-EN-DVVAERYIQELMDRNLICVSKWSCCRKIKVFGVHDLLHAFCVEKAQKENLLR-EN-CFRW
>XP_019163625.1
--TAQRAS---K--EMIGKKDEFEIIKKLLTEL--GPKKVVSIIGMGGIGKTTLARQVYKDTLISKHFDVRAWVVASQLHNKRQILVGLLNSISQGN--TDD--LALKLYQCLKHQRYMVVVDDVWSRE-AW-DDVSNCFPDDGNGSVLLTTRLAVVANSTSS-DN--HH-QLLDQTDSWNLFCVKA-DKSR------EFEIIWRPIVEKCKGLPLAIIVVAGLFS-KL-TLNDGENIAKTL--DSTTTTIAAT-CSKILSLSYNHLPHHLKACFLYLGIFPEDNMINANELSRLWSAEGLV--NA-EN-DVVAERYIQELMDRNLILVSKWSCCRKIKVFGVHDLLHAFCVKEAEKENLLR-EN-YFRW
>XP_019163632.1
--TAQHAS---K--EMVGKKDEFEIIKKLLIEL--GSKKVVPIIGMGGIGKTTLARQVYEDASVSIHFDVRGWVVASQLHNKRQMLVSLLNSISQGN--TDE--VALKLYQCLKRQRYMVVVDDVWSGE-AW-DDVSNCFPDDGNGSVLLTTRHAVVAN---S-DN--HH-QLLDQTDSWNLFCEKA-GISS------EFEIIGRPIVEKCKGLPLAITVVAGLFS-KL-TLNEWESIAKAL--DSTTTTIAAT-CSKILSLSYHHLPHHLKACFLYLGIFPEDREIKANELSRLWSAEGLV--KA-EN-DVVAKRYIQELMD-----------------------------------------------
>XP_019163633.1
--TAQHAS---K--EMVGKEDEFGTIKKLLTEF--GSKKVVSIIGMGGIGKTNLARQLYEDSSVSIHFDVRAWVVASQLHNKRQMLVGLLNSISQGN--TDE--LALKLYQCLKRQRYMVVVDDVWSGE-AW-DDVSNCFPDDGNGSVLLTTRLVAVAN---S-DN--HH-QLLDQIDSWNLFCEKA-GKSR------AFEIIGKPIVKKCKGLPLAIIVVAGLFS-KL-TLNEWENIAKAL--DSTTTTIAET-CSKILSLSYNHLPHHLK-----------------------W----LK--GT---------LWIET--------------------------------------------------
>XP_019163943.1
A-EPQRYS---P--KMVGCDDEFDTIMHKLISH--SELEVISIVGMGGIGKTTLVRRVYKDASVIFHFQVRAWATVSQEHNLREILLSL---LDGD---SD---LQNQLRQRLIDRRYLIVIDDIWGTQ-AW-DDLHRCFPESFNGSILITTRLKHVADY---AGN--Y--RFLNFNESWNLFYKKV-FE-E------KFKTIGRGIVEKCQGLPLTIIVVGGLLT-SFQSVNQWRNIAENL-NSLNIDPE-EK-CSKILSLSYNHLPPHLKVCFLYFGVFPEDSEIRVKNLIRLWVAEGFL--KL-ET-EEVGEAYLQNLVDRGLVQIIKWSFGDKMKYCRVHDVLHNFCLREAQREKLLV-NE-ACRW
>XP_019164171.1
-NSG----PIVE--EVIGFEDDLTTIKARLTEP--S-IVIIPIVGIPGTGKTTFAYQIFKDPNILNKFVHPIWVHVSQSFDRRQKFIEILYQITED-F--ED-QLKKRIKDLLKDKRYLIVLDDIWEKK-DL-DSLKVAFPNNSQGSLLVTTRFHNVV------I---NI-EPLDPDVSWRILEMNIFRK-E-GRCN-DSLKLGEEIAKRCNGLPLALVVVAGIL--RKRSHTDWKRVAENP-FLI-NRK-DQSY-HKLVLLSYNHLPHELRDCFLYFAYFPMGHEIATSKLIHLWIAEEFI--PT--D-EVEAENYLKDLVGRNLVIVMQKA-DGQIKTCRIHDSLYEFCKSEAGKKNLFD-GG--LRR
>XP_019164173.1
-NSG----PIVE--EVIGFEDDLTTIKARLTEP--S-IVIIPIVGIPGTGKTTFAYQIFKDPNILNKFVHPIWVHVSQSFDRRQKFIEILYQITED-F--ED-QLKKRIKDLLKDKRYLIVLDDIWEKK-DL-DSLKVAFPNNSQGSLLVTTRFHNVV------I---NI-EPLDPDVSWRILEMNIFRK-E-GRCN-DSLKLGEEIAKRCNGLPLALVVVAGIL--RKRSHTDWKRVAENP-FLI-NRK-DQSY-HKLVLLSYNHLPHELRDCFLYFAYFPMGHEIATSKLIHLWIAEEFI--PT--D-EVEAENYLKDLVGRNLVIVMQKA-DGQIKTCRIHDSLYEFCKSEAGKKNLFD-GG--LRR
>XP_019164174.1
-NSG----PIVE--EVIGFEDDLTTIKARLTEP--S-IVIIPIVGIPGTGKTTFAYQIFKDPNILNKFVHPIWVHVSQSFDRRQKFIEILYQITED-F--ED-QLKKRIKDLLKDKRYLIVLDDIWEKK-DL-DSLKVAFPNNSQGSLLVTTRFHNVV------I---NI-EPLDPDVSWRILEMNIFRK-E-GRCN-DSLKLGEEIAKRCNGLPLALVVVAGIL--RKRSHTDWKRVAENP-FLI-NRK-DQSY-HKLVLLSYNHLPHELRDCFLYFAYFPMGHEIATSKLIHLWIAEEFI--PT--D-EVEAENYLKDLVGRNLVIVMQKA-DGQIKTCRIHDSLYEFCKSEAGKKNLFD-GG--LRR
>XP_019164175.1
-NSG----PIVE--EVIGFEDDLTTIKARLTEP--S-IVIIPIVGIPGTGKTTFAYQIFKDPNILNKFVHPIWVHVSQSFDRRQKFIEILYQITED-F--ED-QLKKRIKDLLKDKRYLIVLDDIWEKK-DL-DSLKVAFPNNSQGSLLVTTRFHNVV------I---NI-EPLDPDVSWRILEMNIFRK-E-GRCN-DSLKLGEEIAKRCNGLPLALVVVAGIL--RKRSHTDWKRVAENP-FLI-NRK-DQSY-HKLVLLSYNHLPHELRDCFLYFAYFPMGHEIATSKLIHLWIAEEFI--PT--D-EVEAENYLKDLVGRNLVIVMQKA-DGQIKTCRIHDSLYEFCKSEAGKKNLFD-GG--LRR
>XP_019164176.1
-NSG----PIVE--EVIGFEDDLTTIKARLTEP--S-IVIIPIVGIPGTGKTTFAYQIFKDPNILNKFVHPIWVHVSQSFDRRQKFIEILYQITED-F--ED-QLKKRIKDLLKDKRYLIVLDDIWEKK-DL-DSLKVAFPNNSQGSLLVTTRFHNVV------I---NI-EPLDPDVSWRILEMNIFRK-E-GRCN-DSLKLGEEIAKRCNGLPLALVVVAGIL--RKRSHTDWKRVAENP-FLI-NRK-DQSY-HKLVLLSYNHLPHELRDCFLYFAYFPMGHEIATSKLIHLWIAEEFI--PT--D-EVEAENYLKDLVGRNLVIVMQKA-DGQIKTCRIHDSLYEFCKSEAGKKNLFD-GG--LRR
>XP_019164177.1
-NSG----PIVE--EVIGFEDDLTTIKARLTEP--S-IVIIPIVGIPGTGKTTFAYQIFKDPNILNKFVHPIWVHVSQSFDRRQKFIEILYQITED-F--ED-QLKKRIKDLLKDKRYLIVLDDIWEKK-DL-DSLKVAFPNNSQGSLLVTTRFHNVV------I---NI-EPLDPDVSWRILEMNIFRK-E-GRCN-DSLKLGEEIAKRCNGLPLALVVVAGIL--RKRSHTDWKRVAENP-FLI-NRK-DQSY-HKLVLLSYNHLPHELRDCFLYFAYFPMGHEIATSKLIHLWIAEEFI--PT--D-EVEAENYLKDLVGRNLVIVMQKA-DGQIKTCRIHDSLYEFCKSEAGKKNLFD-GG--LRR
>XP_019164178.1
-NSG----PIVE--EVIGFEDDLTTIKARLTEP--S-IVIIPIVGIPGTGKTTFAYQIFKDPNILNKFVHPIWVHVSQSFDRRQKFIEILYQITED-F--ED-QLKKRIKDLLKDKRYLIVLDDIWEKK-DL-DSLKVAFPNNSQGSLLVTTRFHNVV------I---NI-EPLDPDVSWRILEMNIFRK-E-GRCN-DSLKLGEEIAKRCNGLPLALVVVAGIL--RKRSHTDWKRVAENP-FLI-NRK-DQSY-HKLVLLSYNHLPHELRDCFLYFAYFPMGHEIATSKLIHLWIAEEFI--PT--D-EVEAENYLKDLVGRNLVIVMQKA-DGQIKTCRIHDSLYEFCKSEAGKKNLFD-GG--LRR
>XP_019164221.1
---------------MVGKNNEFDTIMKMITQH--PSREVVSIQGMGGIGKTTLARRVYENPSTVSHFDRRLWVVVSQHHNKRQMLLGLLGS---DV--SE---LALQLYQSLKGQRYLVVMDDVWSRE-SW-NDVNSCFPDDKNGSVLLTTRVAEVAA---CVNN--HQ-QFLDRSEGWELFHKKA-CKYH------EFETIGRPIVEKCKGLPLAIVVVAGLFS-KL-TLDEWKKTANAL-ISSTSTLDDEE-CWRILSLSYSHLSHNLKACFLYLGVFPEDYKINASNLARLWAAEGLV--KA-ES-EAVAKRYINELMDRNLILVSKRSCCRKIKEFGVHDLLHAFCVRECEKQSLLD-ES-GVRW
>XP_019164286.1
SAH-RGDA-LLE--ELVGIEKPKHFLVSLLL----DDLKIHSVVGMGGLGKTTLVKKVYDDAKVISHFQYHVWVTFSETFKIEELLKDAIKQLVTQDF---N-KLKEFIKNILSGQRYIIVLDDIWDIN-AW-MAIKYSFPRQ-SGSILITTRNSEIGAY--TSRG--YP-ESLSSEDSWTLFCRKTF---CGLCPQ-HLVNIAKNILKRCDGLPLAIVVIAGVLATKSESIEEWERFQSCL---M-ESNDGMMNMKNLLSLSYYDLPYYLKYCFLYLSIFPEDIIIEKMRVIRLWNAEGFV--RE-QV-EKVAEAYLNELLHRNLIQIVEKD-DGRMKGFRVHDILREVILSKSVEQNFTT-GQNKFRR
>XP_019164294.1
SDH-RRDA-LLK--DLVGIDNPKLSLVNCLL----ADLRVHSVVGMGGLGKTTLVKKVFDDARVANHFQRRVWLTISETFNVDELLKDAIRQIIPQDF---D-KLKEFINNILSGQRYIIVLDDIWDVD-AW-MAFKPVFPGH-SGSIVITTRNNEIGVF--AS----YS-EPLSDKDSWALFCRKTF---GDSCPQ-HLVNISKTILKRCGGLPLAIVVIAGVLATKSESIEEWERFQRNL---L-ESNDGMKNMKNLLSLSYYDLPYYLKYCFLYLSIFPEDVIIEKMRVIRLWIAEGFV--RE-QE-EEVGEVYLNGLLHRNLIQIVEKR-NGKMKAFRVHDILREFILSKSKEQNFTT-GQAKFRR
>XP_019164317.1
TRG-RVDA-FQK--DLVGFENSKHSLIKLLL---GADLRVHSVVGMGGLGKTTLVKKAYDDAQVIKHFQHRVWVTVSETFKIEELLKDAIKQLVPRDF---I-PLTNFVMNILSGRRYIIVLDDIWSFD-VW-SPIKYAFPEQ-KGSIVITTRHSEIGRD--ACQ---YH-KLLSKEDSWILFCKKIF---SDSCPP-HLVNIAEDIVNKCGGLPLAIVVIAGILATKGEDIAEWKNFQNGL---L-ESNDRMKNLKNLLSLSYYDLPYYLKYCFLYFSIFPEDVIIKKNRVIKLWIAEGFV--KE-QV-EEVAEAYLNQLIHRNLIQIAEKD-AGRIISLQVHDILRKIILSKALEQNFAT-GQNKFRR
>XP_019164374.1
TTG-RGDT-VPE--ELVGFENSKQSLIQLLV---GADLRVHSVVGMGGLGKTTLVKKAYDDAQIIKHFQHRVWVTVSETFKIEELLKDAIKQLVPQDF---S-QLKDFVISILSEQRYIIVLDDVWSFV-VW-DAIKYAFPRQ-KGSIVITTRNSDIGRD--ACK---YE-KLLSKEDSWELFCKKTF---SDSCPP-HLVKIAEDIVNRCGGLPLAIVVIAGILATKGEDIAEWKSFQNGV---L-KTNDRMENLKNLLSLSYYDLPYHLKYCFLYFSIYPEDAKIEKNRLIRLWIAEGFV--QE-QV-EEVAEAYLNQLIHRNLIQIAEKY-AGKIIGLRVHDILREIILSKALEQNFAT-GQDKCRR
>XP_019164375.1
TTG-RGDT-VPE--ELVGFENSKQSLIQLLV---GADLRVHSVVGMGGLGKTTLVKKAYDDAQIIKHFQHRVWVTVSETFKIEELLKDAIKQLVPQDF---S-QLKDFVISILSEQRYIIVLDDVWSFV-VW-DAIKYAFPRQ-KGSIVITTRNSDIGRD--ACK---YE-KLLSKEDSWELFCKKTF---SDSCPP-HLVKIAEDIVNRCGGLPLAIVVIAGILATKGEDIAEWKSFQNGV---L-KTNDRMENLKNLLSLSYYDLPYHLKYCFLYFSIYPEDAKIEKNRLIRLWIAEGFV--QE-QV-EEVAEAYLNQLIHRNLIQIAEKY-AGKIIGLRVHDILREIILSKALEQNFAT-GQDKCRR
>XP_019164376.1
TTG-RGDT-VPE--ELVGFENSKQSLIQLLV---GADLRVHSVVGMGGLGKTTLVKKAYDDAQIIKHFQHRVWVTVSETFKIEELLKDAIKQLVPQDF---S-QLKDFVISILSEQRYIIVLDDVWSFV-VW-DAIKYAFPRQ-KGSIVITTRNSDIGRD--ACK---YE-KLLSKEDSWELFCKKTF---SDSCPP-HLVKIAEDIVNRCGGLPLAIVVIAGILATKGEDIAEWKSFQNGV---L-KTNDRMENLKNLLSLSYYDLPYHLKYCFLYFSIYPEDAKIEKNRLIRLWIAEGFV--QE-QV-EEVAEAYLNQLIHRNLIQIAEKY-AGKIIGLRVHDILREIILSKALEQNFAT-GQDKCRR
>XP_019164377.1
TTG-RGDT-VPE--ELVGFENSKQSLIQLLV---GADLRVHSVVGMGGLGKTTLVKKAYDDAQIIKHFQHRVWVTVSETFKIEELLKDVIKQLGPNGF---A-KLIESVRNILSEQKYIIVFDDVWSFD-VW-SSIKYAFPGQ-KGSIVITTRNSDIGRD--ACK---YE-KLLSKEDSWELFCKKTF---SDSCPP-HLVKIAEDIVNRCGGLPLAIVVIAGILATKGEDIAEWKSFQNGV---L-KTNDRMENLKNLLSLSYYDLPYHLKYCFLYFSIYPEDAKIEKNRLIRQWIAEGFV--QE-QV-EEVAEAYLNQLIHRNLIQIAEKP-VGRIIGLRVHDILREIILSKALEQNFAT-GQDKCRR
>XP_019164378.1
TV--RVDA-FQK--DLVGFENSKHSLIKLLL---GADLRVHSVVGMGGLGKTTLVKKAYDDAQVIKHFQHRVWVTVSETFKIEELLKDVIKQLGPNGF---A-KLIESVRNILSEQKYIIVFDDVWSFD-VW-SSIKYAFPGQ-KGSIVITTRNSDIGRD--ACK---YE-KLLSKEDSWELFCKKTF---SDSCPP-HLVKIAEDIVNRCGGLPLAIVVIAGILATKGEDIAEWKSFQNGV---L-KTNDRMENLKNLLSLSYYDLPYHLKYCFLYFSIYPEDAKIEKNRLIRQWIAEGFV--QE-QV-EEVAEAYLNQLIHRNLIQIAEKP-VGRIIGLRVHDILREIILSKALEQNFAT-GQDKCRR
>XP_019164379.1
TV--RGDT-IPE--ELVGFKNSKQSLIELLL---GAGLRVHSVVGMGGLGKTTMVKKAYDDAQIIKHFQHRVWITVSETFKIEVLLKDVIKQLVPQDF---I-QLKDFVINILSEQRYIIVLDDVWSFD-VW-SAIKYAFPRQ-KGSIVITTRNSEIGRD--ACQ---YK-KLLSEKDSLRLFCKKTF---SDSCPP-HLVNIAEDIVNKCGGLPLAIVVIAGILATKDKDIAVWKSFQNGL---L-ETNDRMKNLKNLLSLSYYDLPYYLKYCFLYFSIFPEDAIIEKNRVIQLWIAEGFI--KE-QV-EEVAEAYLNQLIHRNLIQIAEKI-AGRIIGLRVHDILREIILSKALEQNFAT-RQDKCRR
>XP_019164380.1
TRG-RVDA-FQK--DLVGFENSKHSLIKLLL---GADLRVHSVVGMGGLGKTTLVKKAYDDAQVK-----------------------------------------------------------------------------------------------------------------------------------------------------------------------------------------------------------------------------------------------------------------------------------------------------------------
>XP_019164457.1
SSQPKNTS---D--SMVGCNKEFMTIMDQLTRQ--SALQVVSIVGMGGSGKTTLAWKVYEDSSITLHFDKRAWVTVSQEYNKEQMLQYLIGCVNTDEL-NDE--SKENLRKLLMGQRYLIVMDDIWSTT-AW-DSVQGCFPDDNNGSILLTSRLKEVVEY---A---------------------------------------------------------------------------------------------------------------------SEDY-------------------------------------------------------------------------------------
>XP_019164458.1
SSQPKNAP---D--SMFGCNEEFKTIMDQLTRQ--SALQVVSIVGMGGIGKTTLACKVYEDPSITYHFYIRAWVAVSQEYNVEQMLQCLIGCVN-----NG---LVESLRKHLKDQRYLIVIDDIWSTT-AW-DSVQRCFPDDNNGSILLTSRLREVAEY---AGN--IN-PFLDANESWNLYCNVF-GQ--------VFEQIGRTTVKKCNGLPLAIIVIASLLS-KTAAVEKWNNVVKNV-HRVIDDSN-DA-CSRILYLSYNQLPHHLKACFLYFGVFPEDYEIRVKKLVRLWAAEGFL--RA-RN-EEVAMECLQDLVDRSLVFVSKQSYNGKMKTIRIHDLLRDLCLREAHHENLL-----SCRW
>XP_019164460.1
SSQPKSVS---E--SMVGCDKEFKIILDKLAQQ--TALQVVSIVGMGGIGKTTLAEKVYKDPSITSHFYKQAWVTISQEYTVGQMLKCLIGCVS-DE--ND---LAEMLRKLLKDQRYLIVIDDIWSKK-AW-ESVQRCFPNDNNGSILLTSRLREVAEY--AAG---IN-PFLDANESWNLYCSVF-GK--------VFEQIGRDIVKKCKGLPLAITLVASLLS-KTEKVEKWKNVADS----VIGDSN-EA-CSSVLSLSYNQLPHPSKACFLYFGVFPEDYEIPVKKLVKLWVAEGFF--EA-KN-EEVAMKCLQDLVDRSLVLIGKLSYNGKFKTIRMHDLLRDLCLREARRENLL-----ACPW
>XP_019164465.1
SSQPKNAS---D--SMVGCDKEFKTILDKLKQQ--SALQVVSIVGMGGIGKTTLAGKVYKDPSITSYFYKQEWVTVSQEYTVVQMLRCLIGCVSDDE--ND---LADSLQKSLKGQRYLILIDDIWSKE-AW-DSLRRCFPDNNNGSILLTSRLREVAEY--AAG---IN-PFLDVNESWNLYCCVF-GK--------VFDQIGRDIVKKCKGLPLAITLVASLLS-KTKKVEKWKNVAER----VIGDSN-EA-CSSVLSLSYNQLPHPSKACFLYFGVFPEDYEIPVKKLVKLWAAEGFL--GA-EN-EEVATECLQDLVDRSLVLVGKQSYDGKIKTIRMHDLLRDLCIREARCENLL---------
>XP_019164472.1
SSQPKNAP---D--SMFGCNEEFKTIMDQLTRQ--SALQVVSIVGMGGIGKTTLARKVYEDPSITYHFYIRAWVAVSQEYNVEQMLQCLIGCVN-----NG---LAESLRKHLKNQRYLIVIDDIWSTT-AW-DSVQRCFPEDNNGSILLTSRLREVAEY---AGN--IN-PFLDANESWNLYCNVF-GQ--------VFEQIGRSTVKKCNGLPLAIIVITSLLS-KTAAVEKWNNVVKNV-NRVIDDSN-DA-CSRILYLSYNQLRHHLKACFLYFGVFPEDYEIRVKKLVRLWAAEGFL--RV-RN-EEVAMECLQDLVDRSLVFVSKQSYNGKMKTIRIHDLLRDLCLREAHHENLL-----SCRW
>XP_019164473.1
SSQPKSVS---E--SMVGCDKEFKIILDKLAQQ--TALQVVSIVGMGGIGKTTLAEKVYKDPSITSHFYKQAWVTISQEYTVGQMLKCLIGCVS-DE--NG---LAEMLRKLLKDQRYLIVIDDIWSKK-AW-ESVQRCFPNDNNGSILLTSRLREVAEY--AAG---IN-PFLDANESWNLYCSVF-GK--------VFEQIGRDIVKKCKGLPLAITLVASLLS-KTEKVEKWKNVADS----VIGDSN-EA-CSSVLSLSYNQLPHPSKACFLYFGVFPEDYEIPVKKLVKLWVAEGFF--EA-KN-EEVAMECLQDLVDRSLVLIGKLSYSGKFKTIRMHDLLRDLCLREARRENLL-----ACPW
>XP_019164477.1
SSQPKSAS---D--NMVGCEKEFKTILDKLRQQ--SALQVVSIVGMGGIGKTTLAGEVYKDPSITSYFDKQAWVTISQEYTVVQMLRCLIGCVSDDE--ND---IAESLQKSLKGQRYLIVIDDIWSKE-AW-DSVQMCFPDDNNGSILLTSRLREVAEY--AAG---IN-PFLDANESWNLYCSVF-GK--------VFEQIGRDIVKKCKGLPLAITLVASLLS-KTKKVEKWKNVAET----VIGDSN-EA-CSSVLSLSYNQLPHPSKACFLYLGVFPEDYEIPVKKLVKLWAAEGFF--GA-KN-EEVATECLQDLVDRNLVLVGKQSYNGKIKTIRMHDLLQDFCLKEARRENLL-----ACPW
>XP_019164482.1
SLQPKSAS---D--SMVGCDKEFKTILDKLTQQ--SALQVVSIVGMGGIGKTTLARKVYEYSSITLHFDKRAWVTVSQEYNKEQVLQCLIGCVNRDEL-NEE--SKENLRKLLMGQRYLIVMDDIWSIE-AW-DSVKACFPDDKNGSILLTSRLREVAEY---AG---IN-PFLDANESWNLYCNVF-GR--------VFEQIGRDIVKKCKGLPLAITLVASLLS-KIEKVEKWKNVAES----VIGDSN-EA-CSSILSLSYNQLPHHSKACFLYFGVFPEDYEIPVKKLVKLWAAEGFF--RV-KN-EEVATECLHDLVDRSLVLVGKQSYNGKIKTIRMHDLLRDLCLREARCENLL-----ACPW
>XP_019164492.1
---------------MVGCNEEFKMIMDQLTRQ--SALQVVSIVGMGGIGKTTLARNVYEDSSITSHFDKRAWVAISQEYDVEQILQCLIDCVNNDVL-ND---LTESLRKHLMGQRYFIVMDDVWSST-AW-DSVQRCFPDDNNGSILLTSRLREVAEY---AG---IN-PFLDANKSWNLFCNVL-GQ--------VFEQIGRDIVKKCNGLPLAITLVASLLS-KTAAVEKWNNVAENV-GRVIGDSN-DT-CSRILYLSYNQLPHHLKACFLYFGVFPEDYEIHVKKLVRLWAAEGFL--RA-RN-EEVAMECLQDLVDRSLVFVNKQSYNGKMKTIRIHDMLRDLCLREARHENLL-----SCRW
>XP_019164493.1
---------------MVGCNEEFKMIMDQLTRQ--SALQVVSIVGMGGIGKTTLARNVYEDSSITSHFDKRAWVAISQEYDVEQILQCLIDCVNNDVL-ND---LTESLRKHLMGQRYFIVMDDVWSST-AW-DSVQRCFPDDNNGSILLTSRLREVAEY---AG---IN-PFLDANKSWNLFCNVL-GQ--------VFEQIGRDIVKKCNGLPLAITLVASLLS-KTAAVEKWNNVAENV-GRVIGDSN-DT-CSRILYLSYNQLPHHLKACFLYFGVFPEDYEIHVKKLVRLWAAEGFL--RA-RN-EEVAMECLQDLVDRSLVFVNKQSYNGKMKTIRIHDMLRDLCLREARHENLL-----SCRW
>XP_019164494.1
---------------MVGCNEEFKMIMDQLTRQ--SALQVVSIVGMGGIGKTTLARNVYEDSSITSHFDKRAWVAISQEYDVEQILQCLIDCVNNDVL-ND---LTESLRKHLMGQRYFIVMDDVWSST-AW-DSVQRCFPDDNNGSILLTSRLREVAEY---AG---IN-PFLDANKSWNLFCNVL-GQ--------VFEQIGRDIVKKCNGLPLAITLVASLLS-KTAAVEKWNNVAENV-GRVIGDSN-DT-CSRILYLSYNQLPHHLKACFLYFGVFPEDYEIHVKKLVRLWAAEGFL--RA-RN-EEVAMECLQDLVDRSLVFVNKQSYNGKMKTIRIHDMLRDLCLREARHENLL-----SCRW
>XP_019164495.1
---------------MVGCNEEFKMIMDQLTRQ--SALQVVSIVGMGGIGKTTLARNVYEDSSITSHFDKRAWVAISQEYDVEQILQCLIDCVNNDVL-ND---LTESLRKHLMGQRYFIVMDDVWSST-AW-DSVQRCFPDDNNGSILLTSRLREVAEY---AG---IN-PFLDANKSWNLFCNVL-GQ--------VFEQIGRDIVKKCNGLPLAITLVASLLS-KTAAVEKWNNVAENV-GRVIGDSN-DT-CSRILYLSYNQLPHHLKACFLYFGVFPEDYEIHVKKLVRLWAAEGFL--RA-RN-EEVAMECLQDLVDRSLVFVNKQSYNGKMKTIRIHDMLRDLCLREARHENLL-----SCRW
>XP_019164496.1
---------------MVGCNEEFKMIMDQLTRQ--SALQVVSIVGMGGIGKTTLARNVYEDSSITSHFDKRAWVAISQEYDVEQILQCLIDCVNNDVL-ND---LTESLRKHLMGQRYFIVMDDVWSST-AW-DSVQRCFPDDNNGSILLTSRLREVAEY---AG---IN-PFLDANKSWNLFCNVL-GQ--------VFEQIGRDIVKKCNGLPLAITLVASLLS-KTAAVEKWNNVAENV-GRVIGDSN-DT-CSRILYLSYNQLPHHLKACFLYFGVFPEDYEIHVKKLVRLWAAEGFL--RA-RN-EEVAMECLQDLVDRSLVFVNKQSYNGKMKTIRIHDMLRDLCLREARHENLL-----SCRW
>XP_019164497.1
---------------MVGCNEEFKMIMDQLTRQ--SALQVVSIVGMGGIGKTTLARNVYEDSSITSHFDKRAWVAISQEYDVEQILQCLIDCVNNDVL-ND---LTESLRKHLMGQRYFIVMDDVWSST-AW-DSVQRCFPDDNNGSILLTSRLREVAEY---AG---IN-PFLDANKSWNLFCNVL-GQ--------VFEQIGRDIVKKCNGLPLAITLVASLLS-KTAAVEKWNNVAENV-GRVIGDSN-DT-CSRILYLSYNQLPHHLKACFLYFGVFPEDYEIHVKKLVRLWAAEGFL--RA-RN-EEVAMECLQDLVDRSLVFVNKQSYNGKMKTIRIHDMLRDLCLREARHENLL-----SCRW
>XP_019164548.1
----KNTL---E--NIVGFNKDIKKITYRLIRLP--RRDVLTLVGLGGIGKTTLANMVYTNSLVAFHFPIRAWVVVSKEHNVKEMLVCLLGCIVTSEI-KDE--LAEQLRKSLIGHRYLIVLDDVWSIA-AW-DAIQGCFPDNSNGSILLTTRFTEVAVY--TS----HA-KAQTQDDSWKLFSRKVFGLKQ------EYKSLGKRILDGCYGLPLAIVVMAGLLA-TLGSI-EWRDAAKTL-DGMD---SAENRISRVLSLSYNYLPTHLKACLLYFGVFREDSDIPVKKLISLWVAEGFL--KA-KS-EKQAESYLHDLIDRSLVQANELSIDGKIKSCKVHDRLHEFCMREAKKENFL-----DRRW
>XP_019164549.1
----KNTL---E--NIVGFNKDIKKITYRLIRLP--RRDVLTLVGLGGIGKTTLANMVYTNSLVAFHFPIRAWVVVSKEHNVKEMLVCLLGCIVTSEI-KDE--LAEQLRKSLIGHRYLIVLDDVWSIA-AW-DAIQGCFPDNSNGSILLTTRFTEVAVY--TS----HA-KAQTQDDSWKLFSRKVFGLKQ------EYKSLGKRILDGCYGLPLAIVVMAGLLA-TLGSI-EWRDAAKTL-DGMD---SAENRISRVLSLSYNYLPTHLKACLLYFGVFREDSDIPVKKLISLWVAEGFL--KA-KS-EKQAESYLHDLIDRSLVQANELSIDGKIKSCKVHDRLHEFCMREAKKENFL-----DRRW
>XP_019164550.1
----KNTL---E--NIVGFNKDIKKITYRLIRLP--RRDVLTLVGLGGIGKTTLANMVYTNSLVAFHFPIRAWVVVSKEHNVKEMLVCLLGCIVTSEI-KDE--LAEQLRKSLIGHRYLIVLDDVWSIA-AW-DAIQGCFPDNSNGSILLTTRFTEVAVY--TS----HA-KAQTQDDSWKLFSRKVFGLKQ------EYKSLGKRILDGCYGLPLAIVVMAGLLA-TLGSI-EWRDAAKTL-DGMD---SAENRISRVLSLSYNYLPTHLKACLLYFGVFREDSDIPVKKLISLWVAEGFL--KA-KS-EKQAESYLHDLIDRSLVQANELSIDGKIKSCKVHDRLHEFCMREAKKENFL-----DRRW
>XP_019164551.1
----KNTL---E--NIVGFNKDIKKITYRLIRLP--RRDVLTLVGLGGIGKTTLANMVYTNSLVAFHFPIRAWVVVSKEHNVKEMLVCLLGCIVTSEI-KDE--LAEQLRKSLIGHRYLIVLDDVWSIA-AW-DAIQGCFPDNSNGSILLTTRFTEVAVY--TS----HA-KAQTQDDSWKLFSRKVFGLKQ------EYKSLGKRILDGCYGLPLAIVVMAGLLA-TLGSI-EWRDAAKTL-DGMD---SAENRISRVLSLSYNYLPTHLKACLLYFGVFREDSDIPVKKLISLWVAEGFL--KA-KS-EKQAESYLHDLIDRSLVQANELSIDGKIKSCKVHDRLHEFCMREAKKENFL-----DRRW
>XP_019164693.1
-NNH----PVLE--KVVGFDGDLKTIKAVIIEA--S-FNVIPIVGMAGTGKTTFAAKLFDDLDIKSKFALCVWVHVSQGFDRKQKLIDILHQIKDD-Y--GD-RLRDEIKKLLNDQKYFVVLDDVWERE-DW-KSLNEAFPKNSKGSVLVTTRSMVVI------QE--HT-TKLTPDDSWDLLKENVFGK-E-GCDT-RLFKYGKEIANKCNGLPLAIRVIAGIL--SNRSIADWERIAKNP-FLI-NRE-DQSY-HELIMLSYEHLPNELKNCFLYFASFPMGYVIAVWKLIRLWIVEEFI--PT--D-EVEAQKYLNVLMDRNLVIVMKRV-NGQIKTCRIHDALHEFCKSEAAKKNLFD-DG--SRR
>XP_019164695.1
--PI-MA-PVVE--EVVGFDDEAKFIKGRLLGG--S-LEFISIKGMAGLGKTTLAKMVFKDRDLQFEFFNRLWVYVSRTFNRKQIFLDILSNFT-KEF--EE-SIAVRIQEFLVGGKYFIVMDSVWLVN-DW-ECLKIAFPNNSKGSVLMTTRFENVALH--V-T---HQ-KFLANHESWELLEKKVFRK-E-KCPQ-MLKVLGNQIAIKCNGLPLAVVVIAGVL--NKSTHGHWKQVAENP-FPI-NPE-NQSY-NKLVKLSYNYLPYYSKDCFLYLAAFPIGHEIASWKLIRSWIAEGFI--PL-SD-ERTAEKYLEDLADRNLLMVLKRA-DGQIKTCRIHDTLHEFCKNEAATKNFFY-NAP--RR
>XP_019164696.1
--PA-MA-PVVE--EVVGFDNEAKIIKDRLLGG--P-LTIISIEGMAGLGKTTLTKMVFKDRDLQYEFFTRLWVYVSRTINRKQIFLDILSNFT-KEF--EE-KLAAKINEYLEGGKYFIVLDDVWTEN-AW-DCLRIAFPNNNKGSVLVTTRHHNVASR--V-T---HK-KFLSNNESWELLEKKVFRK-E-KCPK-ESEQDGRRIAIKCHGLPLAIVVIAGVL--NKSTTTEWKRIAQDP-YPI-NKE-DMSY-NKLVKISYDNLPYNLKDCFLYLAVFPIGHEIATWKLIRLWIAEGFI--PL-SE-VVTAEKYLKDLVDRNLLMVLKRA-DGQTKTCRIHDTLHEFCKTEAAGKNLFN-GAP--RR
>XP_019164729.1
---------------MVGNSNALTEIVDKLTNL--EIREVISITGMGGIGKTTLAKKVYEHKGIKRHFDIQAWITVSQSYSLDDLLQKLLQSI-PTEG-SAE--LKDKVRKLLLGNRYLIVIDDIWSTQ-VW-NDLQICFPKKRNGSVLLTTRLTYVATH--ASGL---S-HTLSKEESWDLFCKQV-FAKQ-SCP--ELEKIGRDIVMKCKGLPLSIMVIAGILS-KAMKVEDWENV---A-SSLSSTLY-EQNCEEILLLSYNHLPENLKTCFLYLGVFPEDYEIPVGRLVGHWVALEFVEDAL-KK-EEVAWQKLQDLIDRNLILVGKRGRSGRIKTCKMHDLTREMCLRLAKDKNILD----GNFW
>XP_019164733.1
---------------MVGNTNALAEIKNKLTNL--SIREVISITGMGGIGKTTLAKKVYEDERIKRHFDIRAWITVSQSYSLDDLLQKLLQSI-PTEG-FEE--LKDKVRKLLLGKRYLIAIDDIWNTQ-VW-DDLQICFPKKRNASVLLTTRLTYVATH--ASGL---S-PTLSEEESWDLFCKQV-FAKQ-SCR--EFEKIGRDIVMKCKGLPLSIMVIAGILS-KAMKVEDWENV---A-RDLSSTLYEEQNCEEILLLSYNHLPENLKTCFLYLGVFSEDYEIPVGRLVGHWVALEFIEDAL-KK-EEVAWQKLQDLIDRNLILVEKRGWSGRIKRCKMHDLTREMCLRLAKGKNILD----GNFW
>XP_019164736.1
---------------MVGNNNALAEIVGKLTNP--SITEVISITGMGGIGKTTLGKKVYEDERIKRHFDFQAWITVSQSYSLDDLLQMLLQSN-PTEG-SAE--LKDKVRKLLLGKRYLIAIDDIWSTQ-VW-DDLQICFPKKRNGSVLLTTRLTYMATH--ASGL---S-PTLSEEESWDLFCKQV-FAKE-SCP--EFEKIGRDIVMKCKGLPLSIMVIAGILS-KDMKVEDWENV---A-NSLSSTLYEEQICEEILLLS-----------------------------------------------------------------------------------------------------------
>XP_019164820.1
-TDP----PIVE--KVFGFKEDMKTIKDRLIRA--S-FMVIPVVGMAGTGKTTFATKIFEDSDILNKFALCIWLHVSQGFNRKQKFIDIIHRIKED-Y--DD-HLAEEILNLLKKQKYFIVLDDVWEEK-DW-NSLKVAFPENLNGSVLVTTRRGSVI------K---HS-NKLDAGESWSLLKKNVFGE-K-EC-S-ESFEHGRKIAENCKGLPLALRVIAGIL--CKRTITDWERVAANP-FLI-NRE-GQSY-HELVLLSYEQLPHELKNCFLYFASFPMGYEIAVWKLIRLWIAEEFI--PT--D-EIEAHKYLNDLVDRNLVMVMSRV-NGQIKTCRIHDSLHEFCKSEATRKNLFD-EG--SRR
>XP_019164821.1
-TDP----PIVE--KVFGFKEDMKTIKDRLIRA--S-FMVIPVVGMAGTGKTTFATKIFEDSDILNKFALCIWLHVSQGFNRKQKFIDIIHRIKED-Y--DD-HLAEEILNLLKKQKYFIVLDDVWEEK-DW-NSLKVAFPENLNGSVLVTTRRGSVI------K---HS-NKLDAGESWSLLKKNVFGE-K-EC-S-ESFEHGRKIAENCKGLPLALRVIAGIL--CKRTITDWERVAANP-FLI-NRE-GQSY-HELVLLSYEQLPHELKNCFLYFASFPMGYEIAVWKLIRLWIAEEFI--PT--D-EIEAHKYLNDLVDRNLVMVMSRV-NGQIKTCRIHDSLHEFCKSEATRKNLFD-EG--SRR
>XP_019164822.1
--SD----PIVE--EPTGFEDQMEALLARLDGS--S-RIVIPIVGMSGSGKTTFAKQIFHGRNKLTTFVHTIWVHVSQNFARKQKYIDMLYEITRDEY--EN-QLEDKIKELLKDK-YFIVLDDIWEKN-DW-NSLNKALPENSKGSVLVTTRFRELV------D---HD-RSLNNEESWELLEKIIFGK-D-GCPN-ESLKVGEDIVKRCKGLPLSIVMVGGIL--RRRSLAYWKRVAENP-IQI-NKR-DKSY-HKVVRLSYDHLPHELRNCFLYFASFPMGQEIAALKLIRLWIAEEFI--PS--D-EDEAENYLKDLVDRNLVIVMKRA-DGQIKTCRIHDSLHEFCKTEASKNNLFD-GE-HRRR
>XP_019164823.1
--PI-MA-PVVE--EVVGFDDEAKFIKGRLLGG--S-LEFISIKGMAGLGKTTLTKMVFKDRDLQFEFFTRLWVYVSRTFNRKQIFLDILSNFT-KEF--EE-SLAVRIQEFLVGGKYFIVMDDVWSVK-DW-ECLKIAFPNNSKGSVLMTTRHENVALH--V-T---HQ-KFLANHESWELLEKKVFRK-E-KCPQ-MLKVLGNQIAIKCNGLPLAVVVIAGVL--NKSTHGHWKQVAENP-FPI-NQE-NQSY-NELVKLSYNYLPYYSKDCFLYLAAFPIGHEIASWKLIRSWIAEGFI--PL-SD-ERTAEKYLEDLVDRNLLMVLQRA-DGQIKTCRIHDTLHEFCKNEAATKNLFD-KAP--RR
>XP_019164824.1
--PI-MA-PVVE--EVVGFDDEAKFIKGRLLGG--S-LEFISIKGMAGLGKTTLTKMVFKDRDLQFEFFTRLWVYVSRTFNRKQIFLDILSNFT-KEF--EE-SLAVRIQEFLVGGKYFIVMDDVWSVK-DW-ECLKIAFPNNSKGSVLMTTRHENVALH--V-T---HQ-KFLANHESWELLEKKVFRK-E-KCPQ-MLKVLGNQIAIKCNGLPLAVVVIAGVL--NKSTHGHWKQVAENP-FPI-NQE-NQSY-NELVKLSYNYLPYYSKDCFLYLAAFPIGHEIASWKLIRSWIAEGFI--PL-SD-ERTAEKYLEDLVDRNLLMVLQRA-DGQIKTCRIHDTLHEFCKNEAATKNLFD-KAP--RR
>XP_019164857.1
FKEIGASNGIVD--DVVGFEDVVDTILEKLVRG--S-RDVISIVGMTGIGKTTVARKIYNICVNEHYFDVCSWCRVSTAYVKKELLVDLLCQIVPDKI-PED-ALSDKLRKGLLEKRYLIIIDDIWSTK-EW-EYLQRHFPDN-SGSIIITTQMNEVAQN--AK----LS-RPLDHKESWTLLQEKLQEE---THQP-DLVDIGKQIAKKCHGLPLSVVLVAGLLS-RVKTPGCWRQVSESL-----VVGGTRT-TYHAIELSYKHLPEHLKRCFLYFGVFSEDKEIPVSKLTRLWIAEGFV--LETKS-EEVAEEYLMDLIGRNLVINSKTS-RGRVKACQVHDAVRNFCLLKSKEEDFLP-ETPEQHR
>XP_019164858.1
FKEIGASNGIVD--DVVGFEDVVDTILEKLVRG--S-RDVISIVGMTGIGKTTVARKIYNICVNEHYFDVCSWCRVSTAYVKKELLVDLLCQIVPDKI-PED-ALSDKLRKGLLEKRYLIIIDDIWSTK-EW-EYLQRHFPDN-SGSIIITTQMNEVAQN--AK----LS-RPLDHKESWTLLQEKLQEE---THQP-DLVDIGKQIAKKCHGLPLSVVLVAGLLS-RVKTPGCWRQVSESL-----VVGGTRT-TYHAIELSYKHLPEHLKRCFLYFGVFSEDKEIPVSKLTRLWIAEGFV--LETKS-EEVAEEYLMDLIGRNLVINSKTS-RGRVKACQVHDAVRNFCLLKSKEEDFLP-ETPEQHR
>XP_019164859.1
--PI-MA-PVVE--EVVGFDNEAKIIKDRLKKG--V-LTFISIKGMAGLGKTTLTKMVFKDRDLQYDFFTRLWVYVSRTFNRKQIFLDILSNFT-NKF--EE-NLAKNIQEFLEGGKYFIVMDDVWSVK-DW-ECLKIAFPNNMKGSVLVTTRHEKVALH--V-E---HQ-KFLINNESWELLEKKVFRK-E-KCPP-FLEARGRQIATKCQGLPLAVVVIAGVL--NKSTPSHWKRVAENP-FPI-NQE-NQSY-NELVKLSYDQLPYYSKDCFLYLAAFPIGHEIAAWKLIRLWIAEGFI--PR-LD-ERTAEKYLEDLIDRNLLMVLKRA-DGQIKTCRIHDTLHEFCKKEAAIKDLFD-RAP--RR
>XP_019164860.1
--PI-MA-PVVE--EVVGFDNEAKIIKDRLKKG--V-LTFISIKGMAGLGKTTLTKMVFKDRDLQYDFFTRLWVYVSRTFNRKQIFLDILSNFT-NKF--EE-NLAKNIQEFLEGGKYFIVMDDVWSVK-DW-ECLKIAFPNNMKGSVLVTTRHEKVALH--V-E---HQ-KFLINNESWELLEKKVFRK-E-KCPP-FLEARGRQIATKCQGLPLAVVVIAGVL--NKSTPSHWKRVAENP-FPI-NQE-NQSY-NELVKLSYDQLPYYSKDCFLYLAAFPIGHEIAAWKLIRLWIAEGFI--PR-LD-ERTAEKYLEDLIDRNLLMVLKRA-DGQIKTCRIHDTLHEFCKKEAAIKDLFD-RAP--RR
>XP_019164861.1
-----KA-PVVE--EVVGFDGEAKTIIDRLIGG--S-LEVVSIFGMPGLGKTTLARKVFKDSEIEYEFFTRHWVYVSRSYNRKDIFLNILSIFT-KDY--EE-QLAEKISKFLESGKYLIVLDDVWEEK-DW-KLLKIAFPNNKKKSVLLTTRQGNVASR--ATQ---HD-KFLSHDESFELLEKKVCRK-Q-SCPS-ELKAIGLRIAIKCDGLPLAIVVIAGVLL-DKDRRGEWEMVAECV-STV-NKD-EENC-KKLVEMSYDHLPYDLKSCFLYFGAFPGGYEIPAWKLIRLWIAEGFI--Q-----EDIAEGYLNDLVNRNLVIVMKKI-DGRIKTCRMHDMLHEFCKNEAREDNLLR-MG---RR
>XP_019164862.1
-----KA-PVVE--EVVGFDGEAKTIIDRLIGG--S-LEVVSIFGMPGLGKTTLARKVFKDSEIEYEFFTRHWVYVSRSYNRKDIFLNILSIFT-KDY--EE-QLAEKISKFLESGKYLIVLDDVWEEK-DW-KLLKIAFPNNKKKSVLLTTRQGNVASR--ATQ---HD-KFLSHDESFELLEKKVCRK-Q-SCPS-ELKAIGLRIAIKCDGLPLAIVVIAGVLL-DKDRRGEWEMVAECV-STV-NKD-EENC-KKLVEMSYDHLPYDLKSCFLYFGAFPGGYEIPAWKLIRLWIAEGFI--Q-----EDIAEGYLNDLVNRNLVIVMKKI-DGRIKTCRMHDMLHEFCKNEAREDNLLR-MG---RR
>XP_019164920.1
--PT-MA-PVVE--EVVGFAEEARVIKNRLING--S-LTFISIKGMAGLGKTTLTKMVYKDRDLQHDFFTCIWVYVSRTFNRRLIFLDILSNFT-KKF--DE-TLSEKIQEFLGDNKYFIVMDDVWTVK-DW-DCLKIAFSNNKKGSVLVTTRHEKVASH--I-D---HQ-KFLTNNESWELLAKKVFRK-E-RCPS-FLETPGMCIAIKCKGLPLAIVVIAGVL--DKSTANEWKKVAEDP-FPIGNQE-NQSY-YELVKLSYDHLPVHLKDCFYTLVFFLL---------------------------------------------------------------------------------------
>XP_019165085.1
--PA-PALPEVE--EVVGLDNEVEIIKNDLLGG--S-LRFISINGMVGLGKTTLTKMVFWDRDIEYEFFYRYWVCVSRPFNKKQIFLNILSNFT-KDF--EE-NLVQKIREFLRDRKYLIVIDDLRDIH-DW-ISLKIAFPRNKNGSVLVTTQYICVA-R--V-S---HQ-KFLEDEESWELLKRKVFGK-E-GCPL-HLERLGRRIATKCNGLPLAVISIAGVL--HKSSASEWKRLAHDP-LPI-NRE-NQSY-NALVKLRYDELPSLLKVCFLYLATFPKGHEIAAWKLTSLWIAEGLI--PR-TE-EVEAEEYLEQLVNENFVMVLKRA-DGRIKTCHIHNTLHEFCRTEATKKNLFH-GGT--RR
>XP_019166239.1
----EQTH-FVR--PIIGRDSDKESIVGMLM--KEETVSFLPIVGLGGLGKTTLVKLVYNDDRVVQNFDTRLWVSVSEDFSLSKVIEKILRSAT--SF---D-QLQEHLNGVLCSGRYLLVLDDVWDQH-KW-KNLRELLM-G-CGSVIVTTRSIKVATI--TG----YN-SGLSDHDCFDLFLKCAF-EQEYRPRN--LVEIGKEIVQKCGGVPLAVKTLGSMLYCKT-DEQEWLHIRENE---I-EQKE--TDILPILKLSYDQMPYHLRQCFAYCCMFPKGEEIPREVFINLWVAQGFI--QS--E-ENLGNQYFNELLSRFCFQDVVEF-DGEILACKIHNLVHDLAQSVAGAECLNK-SGESVHH
>XP_019166802.1
N-D-KHASS-VE--EMVGRHHDCRVIKDQLFS---QNI-IFSIVGMVGIGKTTVARNVYEDPSVASYFDVRGWVTVPQQYNKSGILSQLLHSITPNVI---H-EVAMQVHKCFGGKKYLIVLDNIMSKQ-TWWTDVRDCVFNG-VGSILLVTR-----H-----K---HK-TLLDPKESWELFCNI-LDEEHA--PK--FEKIRNRVVEKCDGLPQLIVEVAKRLS-KCNIQQGWEKIEKEL-ESLLDRNAL--------SVSYNMLPHHLKVCFLYFGVFPKRKKILVKMLIRLWIAEGFV--KPHKE-EDEAYGYLQELTDRSILLIEDQC-ISEIKTCRMHSALHSFCVGESQKEGILN----SCRW
>XP_019166803.1
N-D-KHASS-VE--EMVGRHHDCRVIKDQLFS---QNI-IFSIVGMVGIGKTTVARNVYEDPSVASYFDVRGWVTVPQQYNKSGILSQLLHSITPNVI---H-EVAMQVHKCFGGKKYLIVLDNIMSKQ-TWWTDVRDCVFNG-VGSILLVTR-----H-----K---HK-TLLDPKESWELFCNI-LDEEHA--PK--FEKIRNRVVEKCDGLPQLIVEVAKRLS-KCNIQQGWEKIEKEL-ESLLDRNAL--------SVSYNMLPHHLKVCFLYFGVFPKRKKILVKMLIRLWIAEGFV--KPHKE-EDEAYGYLQELTDRSILLIEDQC-ISEIKTCRMHSALHSFCVGESQKEGILN----SCRW
>XP_019166804.1
N-D-KHASS-VE--EMVGRHHDCRVIKDQLFS---QNI-IFSIVGMVGIGKTTVARNVYEDPSVASYFDVRGWVTVPQQYNKSGILSQLLHSITPNVI---H-EVAMQVHKCFGGKKYLIVLDNIMSKQ-TWWTDVRDCVFNG-VGSILLVTR-----H-----K---HK-TLLDPKESWELFCNI-LDEEHA--PK--FEKIRNRVVEKCDGLPQLIVEVAKRLS-KCNIQQGWEKIEKEL-ESLLDRNAL--------SVSYNMLPHHLKVCFLYFGVFPKRKKILVKMLIRLWIAEGFV--KPHKE-EDEAYGYLQELTDRSILLIEDQC-ISEIKTCRMHSALHSFCVGESQKEGILN----SCRW
>XP_019166805.1
N-D-KHASS-VE--EMVGRHHDCRVIKDQLFS---QNI-IFSIVGMVGIGKTTVARNVYEDPSVASYFDVRGWVTVPQQYNKSGILSQLLHSITPNVI---H-EVAMQVHKCFGGKKYLIVLDNIMSKQ-TWWTDVRDCVFNG-VGSILLVTR-----H-----K---HK-TLLDPKESWELFCNI-LDEEHA--PK--FEKIRNRVVEKCDGLPQLIVEVAKRLS-KCNIQQGWEKIEKEL-ESLLDRNAL--------SVSYNMLPHHLKVCFLYFGVFPKRKKILVKMLIRLWIAEGFV--KPHKE-EDEAYGYLQELTDRSILLIEDQC-ISEIKTCRMHSALHSFCVGESQKEGILN----SCRW
>XP_019166807.1
N-D-KHASS-VE--EMVGRHHDCRVIKDQLFS---QNI-IFSIVGMVGIGKTTVARNVYEDPSVASYFDVRGWVTVPQQYNKSGILSQLLHSITPNVI---H-EVAMQVHKCFGGKKYLIVLDNIMSKQ-TWWTDVRDCVFNG-VGSILLVTR-----H-----K---HK-TLLDPKESWELFCNI-LDEEHA--PK--FEKIRNRVVEKCDGLPQLIVEVAKRLS-KCNIQQGWEKIEKEL-ESLLDRNAL--------SVSYNMLPHHLKVCFLYFGVFPKRKKILVKMLIRLWIAEGFV--KPHKE-EDEAYGYLQELTDRSILLIEDQC-ISEIKTCRMHSALHSFCVGESQKEGILN----SCRW
>XP_019166808.1
--------------EMVGRHHDCTVIKKQLFS---GGL-IISIVGMVGIGKTTVARNVYEDPSVASYFDVRGWVTIPQHYNKSRMLSQLLQSIT---I---H-ELEMQVRKCFGGKKYLIVLDNITSKQ-TWWNEILGCVSNG-VGSILLTTR-----HY--FNQRKRHK-TLLDQKESWELFCNI-LDEEHA--PK--FEKIRNHVVEKCDGLPQLIVEVAKRLS-KCNIQQGWKKIEKEL-ESLLDRNAL--------SVSYNMLPHHLKVCFLYFGVFPKRKKIFVKMLIRLWIAEGFV--KPRKE-EDQVYDYLQELTDRSLLLIEDRC-NGKIKTCRMHSALHSFCVGEAQKGGILN----SCRW
>XP_019166809.1
--------------EMVGRHHDCTVIKKQLFS---GGL-IISIVGMVGIGKTTVARNVYEDPSVASYFDVRGWVTIPQHYNKSRMLSQLLQSIT---I---H-ELEMQVRKCFGGKKYLIVLDNITSKQ-TWWNEILGCVSNG-VGSILLTTR-----HY--FNQRKRHK-TLLDQKESWELFCNI-LDEEHA--PK--FEKIRNHVVEKCDGLPQLIVEVAKRLS-KCNIQQGWKKIEKEL-ESLLDRNAL--------SVSYNMLPHHLKVCFLYFGVFPKRKKIFVKMLIRLWIAEGFV--KPRKE-EDQVYDYLQELTDRSLLLIEDRC-NGKIKTCRMHSALHSFCVGEAQKGGILN----SCRW
>XP_019166810.1
N-D-KHASS-VE--EMVGRHHDCRVIKDQLFS---QNI-IFSIVGMVGIGKTTVARNVYEDPSVASYFDVRGWVTVPQQYNKSGILSQLLHSITPNVI---H-EVAMQVHKCFGGKKYLIVLDNIMSKQ-TWWTDVRDCVFNG-VGSILLVTR-----H-----K---HK-TLLDPKESWELFCNI-LDEEHA--PK--FEKIRNRVVEKCDGLPQLIVEVAKRLS-KCNIQQGWEKIEKEL-ESLLDRNAL--------SVSYNMLPHHLKVCFLYFGVFPKRKKILVKMLIRLWIAEGFV--KPHKE-EDEAYGYLQELTDRSILLIEDQC-ISEIKTCRMHSALHSFCVGESQKEGILN----SCRW
>XP_019166890.1
---------VID--DLVGLESRVEEIGAMLLE---S-VRFIGIWGRGGIGKTTVARAVFA--KFSRLFDGACFVDIEQ----SILISKTLRDIS--NV--DEG--MEMIKKRLGWKKVLIVLDDVDELR-KW-------F--G-RGSVIITTRDSGLLQSHGEK----YE-HKLVGEEAIQLFSWHAFNKE---IPA-KFEELSRLVVSYASGFPLALKVLGSFLYGL-EPVE-WRSTLKKL-EDIPDD----D-VVAKLKISFDGL-SRDKKLFLDIACFYR----------------KK-----EESCNLQPVTGIRKLIERSLLLV-----NGK---LEMHDLIQDMGWHIASQE-------RS-RW
>XP_019166934.1
------TTTDVD--VIQGRESDASALISKLV---NG-PPVISIVGPGGIGKTTLALLVFEDEQIKTHFDERVCICVSHPFNQIKIAKAIVEFTT-----QLQ-LLLEKIQSTLSGKRFLLVLDDVWTEQ-YW-EPLKNSLK--LPGSILVTSRSERVAKM--MAYV--HQ-DLISDSEAWLLLSKKAFREED--CEK--LKDIGQKIAQKCKGLPLAARVMGSLLC-FK-TRDDWQNV---L-DNIWELDEVVTELFPHLYLSYADLTPKMKQCFSYCAVFPKDYEIKVDKLIRIWMAQGYV--T-----KSKGRELFGGLAMRSFFQDLRK--SNIIISCKMHDIVHDFAKNQCEHEDKV-------RH
>XP_019167597.1
---------VIA--D-VGLESRLEEIRRKLVW---D-VKLVGLWGMGGIGKTTIARATFD--RFSSGFDDSCFLAVKQ----KKLLSKLLNHID--DV--DEG--IQMIQKRLEWKRVLIVLDDVDQLD-KW-------L--C-NGSVIITTRDKHLFTQFSVE----YE-NKLEEEKALELFSWHAFKKE---SPE-NFEDLSTSFVAHAGGLPLALKVWGSSLCGQ-TDQKVWESTLGKI-KGIRDG----E-VIEKLRISYDGL-DECKEVFLDIVCFFR----------------GK-----RCDCKLNPVANISMLIDRCLLFE-----IGYGRRIHMHDLIHEMGLNIAREK-------RS-RW
>XP_019167658.1
T-STQYAS---Q--PMVGKNNEFQIVKGMLIEH--SSREIVSIKGMGGIGKTTLARRVYEDSSIASHFDKRAWVVALQYHNKLQMLTDLLGC-------TGE--LAEQLYQNLMHQRYFVVIDDIWSVD-AW-NSVKASFPDNANGSVLLTTRSAHVAT---SINN--HQ-QLLDQTESWNLFCEKA-SKSG------EFEAIGRPIVEKCKELALAIVVAAGLFS-KL-TLDEWKNVAEAL-NS--TTTIDEE-CSRILLSSYNHLPHSLKACFLYLSVFSEDEEIQVKEIVKLWVAEGLL--KA-MS-DAVARRYIQEFKDRNLILVKQQSICRKVKAFGMHDLVHSFCVREAKKENLLY-EN-YFRW
>XP_019167811.1
--------PTVE--YIALFQGQTAKMKDLLLRN----AKMIGVWGMGGVGKTTLVKNVNN--EFSKDFDIVIWVVVSRNATV-EIIQSIL-PVD-----SEE-SAANRLYNKLKGKRFVLILDDIWGVD---LNAV---IPDD-IGSVILTTRNFHVCQEMS--HIE-FE-GGLSDEEAWELFSQKV-GEEM-----DDIKPLAKAIVEECNGLPLALITVEASLRKKTA----WKGALYALQKAEPTKIRVEEKVYKLLKWSYDSLRGQLKSCFLFCCLYPEDFEIDTDRLVQYWLAEGLLDGQQYEQ-QNDVKRIVDCLISSCLLEKCAVI-DMGIDKVKMHDVVRDVGIAK--EDSIITESQ---KR
>XP_019167958.1
--------P-VE--YIAFVEGQTAKMMGLLKRN----AKTIGVCGMGGAGKTTLVKNVNN--ELSQGFDIIIWVVVSQNATV-ESIQSIL-AMN-----SKE-SAASGLYKKLKGKRFLLILDDIWGIV---LNDV---IPDH--DSVILTTRNFHVCQEMS--DIE-FE-GRLSDEEAWMLFSEKV-GEEV-----DDIMPLAKAIVEECDGLPLALITVGASLRKKTA----WKCALDALQKSEPTHIHVEEKVYKPLKWSFDSLRGQLKSCFLFCCLYPEDFEIDTDRLVQYWLAEGLLDEQQYEQ-QNDVKRIVDCLISSCLLEKCAV----DIDKVKMHDVVRDVGIAK--EDSIISESQ---KR
>XP_019167959.1
--------P-VE--YIAFVEGQTAKMMGLLKRN----AKTIGVCGMGGAGKTTLVKNVNN--ELSQGFDIIIWVVVSQNATV-ESIQSIL-AMN-----SKE-SAASGLYKKLKGKRFLLILDDIWGIV---LNDV---IPDH--DSVILTTRNFHVCQEMS--DIE-FE-GRLSDEEAWMLFSEKV-GEEV-----DDIMPLAKAIVEECDGLPLALITVGASLRKKTA----WKCALDALQKSEPTHIHVEEKVYKPLKWSFDSLRGQLKSCFLFCCLYPEDFEIDTDRLVQYWLAEGLLDEQQYEQ-QNDVKRIVDCLISSCLLEKCAV----DIDKVKMHDVVRDVGIAK--EDSIISESQ---KR
>XP_019167981.1
--------PTVE--YIALFQGQTAKMKGLLLRN----AKMIGVWGMGGVGKTTLVKNVNN--ELSQDFDIVIWVVVSHNATV-EIIRSIL-AMD-----SEE-SAATRLYNKLKGKRFLLILDDIWGVD---LNAV---IPDD-IGSVILTTRNFHVCQEMC--DIE-FE-GGLSDEEAWELFSERV-GEEV-----DDIKPLASAIVEECNGLPLALIAVGASLRKKTA----WKCALYALQKSEPTQIHVEEKVYKPLKWSYDSLRGQLKSCFLFCCLYPEDYGIDTDRLVQYWLAEGLLDEQQYEQ-QNDVKRIVDCLISSCLLEKCAV----GIDRVKMHDVVRDVGIAK--EDSIITESQ---KR
>XP_019167982.1
--------PTVE--YIALFQGQTAKMKGLLLRN----AKMIGVWGMGGVGKTTLVKNVNN--ELSQDFDIVIWVVVSHNATV-EIIRSIL-AMD-----SEE-SAATRLYNKLKGKRFLLILDDIWGVD---LNAV---IPDD-IGSVILTTRNFHVCQEMC--DIE-FE-GGLSDEEAWELFSERV-GEEV-----DDIKPLASAIVEECNGLPLALIAVGASLRKKTA----WKCALYALQKSEPTQIHVEEKVYKPLKWSYDSLRGQLKSCFLFCCLYPEDYGIDTDRLVQYWLAEGLLDEQQYEQ-QNDVKRIVDCLISSCLLEKCAV----GIDRVKMHDVVRDVGIAK--EDSIITESQ---KR
>XP_019168332.1
---------ITE--EVVGIESHVRDVLHLLIQ---T-VRMIGIFGMGGVGKSTLAKAIYNRLLSFQGFEGSCYVAIQQ----EKFLHKTLKDID--NV--DEG--ISLIKARLQSKRVLIVLDDVDQLE-SW-------F--G-LGSIIITTRDVHLLSK--TQ----YR-KTLSIDDSLQLLSWHAFGVP---LAL-EYIELSKIIASYTGGLPLALTIVGSHLCGK--SVQEWIEDVEKL-RRNPHD----D-IQKILKISYDAL-DDTKNIFLDIACFFV----------------GH-----GKKCGFYAESGIRSLIERCLLTI-----EGR---LEMHDLVQNMGREIVRKEF------RS-RV
>XP_019168420.1
---------IIK--EVVGLDSRIEHVVQLLGK---S-VHMVGIFGMGGIGKTTLAKAVYN--KLFVHFESSCFL-ISH----KQLFQKLLKDIG--SI--DEE--IMLMKRRLQTKKCLIVLDNLEQFN-KW-------F--G-GGSLILTTRDAHVFKE--VD----YE-EVLDPMESLQLFSLHAFRQQ--TLPK-EYGEVLDGIVVYCWGLPLALEVLGSYLYDK--SREEWISAFAKL-KKIPNN----N-VQAKLKISYDGLPDCIKSAFLDLVCFSN----------------RV-----YKEMCNFSSIEIRDLIDKCLIIKG--RT------ISMHDLIRKMGREIIRLES------RS-RW
>XP_019168421.1
---------IIK--EVVGLDSRIEHVVQLLGK---S-VHMVGIFGMGGIGKTTLAKAVYN--KLFVHFESSCFL-ISH----KQLFQKLLKDIG--SI--DEE--IMLMKRRLQTKKCLIVLDNLEQFN-KW-------F--G-GGSLILTTRDAHVFKE--VD----YE-EVLDPMESLQLFSLHAFRQQ--TLPK-EYGEVLDGIVVYCWGLPLALEVLGSYLYDK--SREEWISAFAKL-KKIPNN----N-VQAKLKISYDGLPDCIKSAFLDLVCFSN----------------RV-----YKEMCNFSSIEIRDLIDKCLIIKG--RT------ISMHDLIRKMGREIIRLES------RS-RW
>XP_019170503.1
---------ITK--EVVGIESRVRDILHLLTQ---R-IKMFGIFGMGGVGKTTLAKAIYN--LSFQKFEGCCFIAITQ----EKLLCKTLEKID--NV--DEG--INLIKERLR----------------------------------------------------------------------------------------------------------------------------------------------------------------------------------------------------------------------------------------------------------------
>XP_019170549.1
--SIKNSLE------MVGRRGDHMLIVDKLVKDD-KFFKVITILGMTGIGKTTFATSVYNDPKVASHFDVRAWVTMSGEYNKTQTIHDLLWTLT-----DDD-DVARQVYNFLRGKRFLILLDNLCNTQ-AW-NDIRRCLPIEYKRSVVQTTT-----HLRSISLEDWYH-PLLNPDESWDLFCNNFL-KRHTA-SK--FEKIRSQVIEVCEGLPHSILVVAKRLS-KCNIQEEWKKVEKEI-ELVLDKRAL--------THTYNQLPQHLKVCFLYFGVFPKRSAIKVKLLIRLWIDEGFI--EPNKR-ENQAYEYLEEFIDRSLVLIDNWF-GKKVKNCRMHSALHSFC-------------------
>XP_019170551.1
ELETKHASP------MVGRSRDCVLLMNKLV----FSLEVVSIVGMAGIGKTTLISSLYNDPSVASAFDVRRWVSMPGGYNKSQLLHILLWTLLDDEI---D-DLAEQVYKCLKGKRYLIVLDNLPNNQ-AW-YDIRHCLPD-ENGSIVITTT-----HFLR--DNYAHN-TLLNQEESWALFCNNFL-KKHAP-PK--FQEIRSQVVEVCEGLPYSILVVAKRLS-KCNITEEWKKVEKEI-ELVLDRRAL--------THTYKQLSQHLKVCFLYFGVFPKRTAIKVKLLIRLWIAEGFI--NPGKE-ESQAYENLQEFIDRSLILIDNWS-SGKDKKCRMHSALHSFC-------------------
>XP_019170553.1
E---KHSLP-VM---MVGRHRDLMQIEDKLVR---NAPKVITILGMIGIGKTTLAKHLYNHPNVTSHFDIRGWVTISGEYNKTQTLYDLLWTLT-----NDD-DAAQQVYNFLR----------------------------------------------------------------------------------------------------------------------------------------------------------------------------------------------------------------------------------------------------------------
>XP_019170557.1
--ETKHDSP------MVGRHRDRELIMNKFIS---FLLKVVSIVGMHGIGKTTLISSVYQDPDVASCFVVRRWVSMPGGFNNSQLLHTLLWTLLDDEI--DD-DLAKLVYKCLKGKRYLIVLDNLWNNQ-AW-FAIRNCFPD-DNGSIVITTT-----Q-----NCYDHN-TLLNPEESWALFCKNFL-KNHAA-PK--FEEIRSQVVEICEGLPYSILVVAKRLS-KCNIKQEWKKVQKEI-ELVLDRKAL--------THTYNQLSQHLKVCFLYFGVFPKRSAIKVKLLIRLWIAEGFI--NSGRQ-ESQAYEYLQEFIDRSLILIDNWS-SGKIKNCRMHSALHTFCVREAQKEGIFN----SCRW
>XP_019170714.1
--SIKHSPE------MVGRQRDHMLIVDKLIAYE-GEFKVITILGMTGIGKTTLATSVYNNPKVALHFDVRGWVTMTGEYNKTQTLHDLLWTLT-----DDD-DVARQVYNFLRGKRFLIVLDNLCNTQ-AW-YDIRGYLPVGDNGSLVQTTT-----HLR---EEYCHH-SLLNSEESWELFSNNFL-ELHMA-SK--FKKIRSQIVETCEGLPHSILVVAERLS-KCNIKQEWKKVQKEI-ELVLDSNAL--------TLTYNQLLEHLKVCFLYFGVFPKRSAIKVKLLIRLWIAEGFI--KPCKE-ESRAYEYLQEFIDRSLILFDNWS-SGKIKNCRMHSALHSFCVREAQKEGILN----SCRW
>XP_019170715.1
ELETKHASP------MVGRRRDHKLIRDRLI----PSLEVVSIVGMAGIGKTTLITSVYNDPLVASHFDVRRWVSMPGGYNESQLLHTLLWTLLDD---DDD-DLAKQVYKCLKGMRYLIVLDNLWNNQ-AL-YDIRRCLPN-DNGSIVITTT-----HFT---GTYGHN-TLLNSEESWALFCNNFL-KNHEP-TK--FQEIRSQVVKICEGLPHSILVVAKRLS-KCNIRQEWKKVEKEI-ELVLDRRAL--------THTYKQLPQHLKVCFLYFGVFPKRSAIKVKQLIRLWIAEGFV--NPGKE-ENQAYEYLQEFIDRSLILIDNWF-YRKNKNCRMHSALHSFCVSEAQKEGIFN----SCRW
>XP_019170716.1
--SIKHSPE------MVGRQRDHMLIVDKLALND-FHIGVITILGMTRIGKTTLATSVYNDPKVISHF-VRGWITMSREYNKTQTLHDLLWTLT-----DDD-DVATQVYNFLKGKRFLIVVDNLCNTQ-AW-YDIRRCLPHEDNGSVVRTT------HLR---EEAYHH-SLLNSEESWNLFCNNFL-EPHMA-SK--FKKIRSQVVEICEGLPHSILVVAKRLS-KCNIQQEWKKVEKEI-ELVLDRRAL--------TLTYNQLPEHLKVCFLYFGVFPRRSAIKVKLIIRLWIAEGFI--KPFTE-ESQGYEYLQELIDRSLILIDNIC-GEKIRNCRMHSALHSFCVREAQKEGIFN----SCRW
>XP_019170717.1
--IIKQNAPSLR---MVGRGRDHTMIKDILLS---ADLRVISIVGMPGIGKTTLARSVFRDRSIAWRFGVRGWVTMSWGYTASQMLHQLLWTIA-DEI---D-DLAEQVYNFLKHKRYLIVLDNLWNNE-AW-YDIRSCFPN-DSKSIVLTTT-----HFSR--YNY-HN-TLLDPEEIWDIFCNN-L-E-HTP-PK--YENIRSQVVEKCEGLPHSIVVVAQRMS-KCNIHQEWKRVEKEL-ELFLDSKAL--------TFSYNQLPQPLKVCFLYFGVFPKRSAIKVKQLIRLWTVEGFV--KPHEG-ENQAYEYLQELIDRSLILIDTRS-DGKVKTCRMHSALHSFWVREAQKESIFN----SCRW
>XP_019170718.1
E---SDGSQKLE---MVGRRHDYLLVKNQLL----YSRRVILIVGMNGIGKTTLAASVYEDSSVASHFDVRAWITMSGEYNMRQALHDLLSTLA-NETVDDD-DLAKQVSKCLKGKRYFIVLDNLWNNR-VW-EDIQGYFPN-DNGSIVLTTT-----HFDQ------HN-ALLDSKESWDLFCSNFI-EKHMA-PK--FEKIRSHILEKCEGLPLSIVTVAQRLS-KGNIQQEWKKVEKEL-ELFLDSWAL--------TIRYNQLPQHLKVCFLYFGVFPKGNVIRVKQLVRLWIAEGIL--NPNEG-ESQAYEYLRELIDRSLVLIEKWS-DGKLKSCKMHSALHSFCVREAQKNNIFN----SCRW
>XP_019170719.1
--SIKHSPE------MVGRRGDHMLIVDKLIPNVQLLFKVITIVGMTGIGKTTLATSVYNDPKVASRFDVRGWVTMSREYNKTQMLHDLLWTLTDD---DDD-DVATQVYNFLRGKRFLIVVDNLCNTQ-AW-YDIRRCLPAEENSSVVRTT------LLR---EKYYHH-SLLNPEESWELFCNNFI-ERHMA-SK--FKKIRSQVVEICEGLPHSILVVAKRLS-KCNIQEEWKKVEKEI-ELVLDRRAL--------TLTYNQLPEHLKVCFLYFAVFPKRSAIKVKLIIRLWIAEGFI--KPYKE-EKQAYEYLKELIDRSLILIDNWT-SIKNKNC-------------AYKE------------
>XP_019170724.1
ELETKHDSP------MVGRRRDRELIMYKLIS---WSLEVISIVGMAGIGKTTLISSVYNDPLVAERFDVLSWVSMPGGYNSSQLLHILLWTLQAEER---D-HLAEQLCKCLKGKRYLIVLDNLWNNQ-AG-YDIRHCLPD-ENGSIVITTT-----HFLR--DNYAHN-TLLNQEESWALFCNNFL-KKHEP-PK--FQEIRSQVVEICEGLPYSILVVAKRLS-KCNITQEWKKVEKEI-ELVLDRRAL--------THTYKQLPQHLKVCFLYFGVFPKRTAIKVKLLIRLWIAEGFI--NPGKE-ESQAYEYLQEFIDRSLILIDNWS-SGKDKNYRMHSALHSFC-------------------
>XP_019170828.1
--ETKHASP------MVGRLRDHVLIMNKLI----GSLEVVSIVGMAGIGKTTLISSVYQDPDVESHFDVRRWVSMPGGYNNSQLLYTLLWTVLDNEI-DDD-DLAEQVYKCLKGKRYLIVLDNLWNNR-AW-YDISGCFPD-DNGSIVITTM-----HFRR--SHY-HN-TLLNPKESWALFGDNFP-QKIAP-PE--FLEIRSQVVETCEGLPYSIVVVSKRLS-MCNIRKEWKKVQKEI-ELVLDRRAL--------IHTYNQLPQHLKVCFLYFGVFPKRSAIKVKLLLRLWIVEGFI--NPGKE-ESQAYEYLQEFIDRTLILIDNWS-SGKVKNCRMHSALHSFCVREAQKEGIFN----SCRW
>XP_019170829.1
--EIKHDSK------MVGRRRDRELIMHELF----GSRKVVSIVGMAGIGKTTLISSVYQDPDVASRFDVRRWVSMPGEYNNRQLLHTLLWTLLDDEI-DDD-DLAEQVYKCLKGKRYLIVLDNLRNNQ-AW-YDIRHCLPD-DKGSIVITTT-----HLLR--NDYTHH-TLLNSEESWALFCNNFL-KKHAP-PK--FQEIRSQVVEICEGLPYSILVVAKRLS-KCNIRQEWKKVQKEI-ELVLDRRAL--------THTYNQLPQHLKVCFLYFGVFPKRSAIKVKQLIRLWTVEGFV--KPHKG-ENQAYEYLQELIDRSLILIDTPS-SGKIKSCRMHSALHSFCVREAQKDGIFN----SCRW
>XP_019170831.1
--SIKHSPE------MVGRRRDHMQIVDKLVRDD-WAFKVITILGMTCIGKTTLATSVYNDPIVTSHFDVRGWVTMSGEYNKSQMLHDLLWTLT-----DDD-DVARQVYNFLRGKRFLIVLDNLCNTQ-AW-YDIRGCLPDKDNGSIVQTTM-----HLRR--EEYCHP-PLLNSEESWDLFCNNFL-ERHMA-SK--FEKIRSQVVEICEGLPHSIVVVAKRLS-KCNIQQEWKKVEKEI-ELVLDSRAL--------TLTYHQLPQHLKVCFLYFGVFPKRSAIKMKLLIRLWIDEGFI--EPNKG-ENQAYEYLKEFIDRSLILIDNWF-DEKIKNGRIHSAFHSFCVREAQKEGILN----SCRW
>XP_019170832.1
--SIKHSPE------MVGRRRDHMQIVDKLVRDD-WAFKVITILGMTCIGKTTLATSVYNDPIVTSHFDVRGWVTMSGEYNKSQMLHDLLWTLT-----DDD-DVARQVYNFLRGKRFLIVLDNLCNTQ-AW-YDIRGCLPDKDNGSIVQTTM-----HLRR--EEYCHP-PLLNSEESWDLFCNNFL-ERHMA-SK--FEKIRSQVVEICEGLPHSIVVVAKRLS-KCNIQQEWKKVEKEI-ELVLDSRAL--------TLTYHQLPQHLKVCFLYFGVFPKRSAIKMKLLIRLWIDEGFI--EPNKG-ENQAYEYLKEFIDRSLILIDNWF-DEKIKNGRIHSAFHSFCVREAQKEGILN----SCRW
>XP_019170833.1
--SIKHSPE------MVGRRRDHMQIVDKLVRDD-WAFKVITILGMTCIGKTTLATSVYNDPIVTSHFDVRGWVTMSGEYNKSQMLHDLLWTLT-----DDD-DVARQVYNFLRGKRFLIVLDNLCNTQ-AW-YDIRGCLPDKDNGSIVQTTM-----HLRR--EEYCHP-PLLNSEESWDLFCNNFL-ERHMA-SK--FEKIRSQVVEICEGLPHSIVVVAKRLS-KCNIQQEWKKVEKEI-ELVLDSRAL--------TLTYHQLPQHLKVCFLYFGVFPKRSAIKMKLLIRLWIDEGFI--EPNKG-ENQAYEYLKEFIDRSLILIDNWF-DEKIKNGRIHSAFHSFCVREAQKEGILN----SCRW
>XP_019170834.1
--SIKHSPE------MVGRRRDHMQIVDKLVRDD-WAFKVITILGMTCIGKTTLATSVYNDPIVTSHFDVRGWVTMSGEYNKSQMLHDLLWTLT-----DDD-DVARQVYNFLRGKRFLIVLDNLCNTQ-AW-YDIRGCLPDKDNGSIVQTTM-----HLRR--EEYCHP-PLLNSEESWDLFCNNFL-ERHMA-SK--FEKIRSQVVEICEGLPHSIVVVAKRLS-KCNIQQEWKKVEKEI-ELVLDSRAL--------TLTYHQLPQHLKVCFLYFGVFPKRSAIKMKLLIRLWIDEGFI--EPNKG-ENQAYEYLKEFIDRSLILIDNWF-DEKIKNGRIHSAFHSFCVREAQKEGILN----SCRW
>XP_019170835.1
--SIKHSPE------MVGRRRDHMQIVDKLVRDD-WAFKVITILGMTGIGKTTLATSVYNDPILTSYFHVRGWVTMSGKYNKSQMLHDLLWTLT-----DDD-DVARQVYNFLRGKRFLIVLDNLCNTQ-AW-YDIRGCLPDEDNGSVVQTTT-----HLRSSNEEYCHH-PLLNQEESWDLFCNNFL-EQHMA-PK--FEKIKSQVVEKCDGLPHSILVVAKRLS-KCNIQEEWKKVEKEI-ELVLDKRAL--------TLTYHQLPQHLKVCFLYFGVFPKRSAIKVKLLIRLWIDEGFI--EPNKG-ENQAYEYLKELIDRSLVLIDKWF-GGKIKNCRMHSAFHCFCVREAQKEGILN----SCRW
>XP_019170838.1
--ETKHASP------MVGRRGDRERIIDKLV----FDLKAVSIVGMVGIGKTTLISSVYQDPVVASYFDVRRWVSMPDGHSLSQILHTLLWTVL-EEI-DDD-DLANQVFKCLNGKRYLIVLDNLWNNQ-DW-YVLRSCLPD-NNGSIVITTR-----HFLR--GNYVHN-TLLNPEESWTLFCNNFL-ERHAP-PI--FQEIRSQVIEICEGLPYSIVVVAKRLS-KCNIKQEWKKVAKEI-ELVLDRKTL--------THTYNQLPQYLKACFLYFGVFPKRSAINVKLLIRLWIAEGFI--NPGKE-ESQAYEYLKEFIDRSLILIDTWS-SGKIKNCRMHSALHSFC-------------------
>XP_019170839.1
--ETEHASP------MVGRRRDHVQIMDKLI----GSLEVVTIVGMAGIGKTTLISSVYNDPSVASHFDVRGWVSMPGGYNRIQMLHTLLWTLL-EEI---D-RVPVRLRKRLQGKKYLIVLDNLWNNQ-AW-HDIRRCLPAKNKRSIVITTT-----HF----SDYTHN-TLLNPEESWTLFCNNFL-EKHAP-PI--FQKIRSQVVEICDGLPYTILVIAKRLS-KCNIRQEWNKVEKEI-ELVLDRRAL--------THTYNQLSQHLKVCFLYFGVFPKRSAIRVKQLIRLWTVEGFV--NPHEG-ENQAYEYLQELIDRSLILIETRS-FGKIQNCRMHSALHSFY-------------------
>XP_019170881.1
---------ITE--EVVGIDSRVRDILLLLTQ---T-VKMIGIFGMGGVGKTTLAKATYN--LSFQRFEGCCFIAISQ----EKILCKTLKEID--NV--DEG--ISLIKERLRSKRVLVVLDDIDQLE-SW-------F--G-SGSIIITTRDGHLLSD--AH----YN-ETLSSLESLELLSWHAFGVP---IPS-EYIEISKRIASYTVGLPLALTIIGSHLRGR--SVQEWSDNAEKL-RRIPHD----K-VQNILKISYDAL-DDTKNIFLDIACFFI----------------GH-----DKNCGFYAEIGIKTLIERCLLTI-----VE------MHDLVRDMGRELVRKES------RS-RF
>XP_019171029.1
QALPEWIS---I--EMIGRRRELKTIKNQLIHQ--PSGKVISILGMGGIGKTTLAKSVYEDPSVLSYFDLRAWTTVSQEVNMRQILCSLLWSI-NTEG-TLE--LAHKLRQRLMGMRYLIVVDDVWETN-VW-DYLTRCFPKSY-GSVLVTSRLREIADY--TTAS--HD-HFLNSDKSWDLFCSHI-FLKQ---P--KFNTIGRNIVGKCGGLPLAIVVAAGLVS-QFK-VEELEKLEK-E-MSASTDIG-EQ-CSRILIVSYNHLPPHLKACFLYLGVFSAGSEIPIKKLVRLWIAEGFV--KL-KE-EEVGVGYLHDLISRSLVQIDKLKCDGQIKTCRMHDLLLGLCVRQATNEKLLD-N--TCRW
>XP_019171030.1
QALPEWIS---I--EMIGRRRELKTIKNQLIHQ--PSGKVISILGMGGIGKTTLAKSVYEDPSVLSYFDLRAWTTVSQEVNMRQILCSLLWSI-NTEG-TLE--LAHKLRQRLMGMRYLIVVDDVWETN-VW-DYLTRCFPKSY-GSVLVTSRLREIADY--TTAS--HD-HFLNSDKSWDLFCSHI-FLKQ---P--KFNTIGRNIVGKCGGLPLAIVVAAGLVS-QFK-VEELEKLEK-E-MSASTDIG-EQ-CSRILIVSYNHLPPHLKACFLYLGVFSAGSEIPIKKLVRLWIAEGFV--KL-KE-EEVGVGYLHDLISRSLVQIDKLKCDGQIKTCRMHDLLLGLCVRQATNEKLLD-N--TCRW
>XP_019171034.1
DP--EHAA------SMEGRGQKFEEIRDQLICN--RSREVISILGMGGIGKTTLARRLYEDPSVLSHFDILGWTVVSQKHDVRKMLVDLL-NN-IDEV--DE--LAGKLQKCLRGKRYLIVLDDIWSTR-SW-EGIQLCFPDDNCRSILLTTRHKEVADS--ADGN--HT-GFLNQEESWDLFCKS--FPGI-SVP--ELETIGRNVVDKCHGLPLAIVVVAGVFS-KLKTVEEWQNFENQT-NSVTTDLS-EQ-CSRILTLSYNYLPLHLKACILYLSIVPKDEAIIVKRLVRLWIAEGFVE--L-EN-EEVAHEYLQDLADRSLIQIQKRHFNGKIKTCRVHDIVHEFCVREAIKEKLLN----GCRW
>XP_019171035.1
DP--EHAA------SMEGRGQKFEEIRDQLICN--RSREVISILGMGGIGKTTLARRLYEDPSVLSHFDILGWTVVSQKHDVRKMLVDLL-NN-IDEV--DE--LAGKLQKCLRGKRYLIVLDDIWSTR-SW-EGIQLCFPDDNCRSILLTTRHKEVADS--ADGN--HT-GFLNQEESWDLFCKS--FPGI-SVP--ELETIGRNVVDKCHGLPLAIVVVAGVFS-KLKTVEEWQNFENQT-NSVTTDLS-EQ-CSRILTLSYNYLPLHLKACILYLSIVPKDEAIIVKRLVRLWIAEGFVE--L-EN-EEVAHEYLQDLADRSLIQIQKRHFNGKIKTCRVHDIVHEFCVREAIKEKLLN----GCRW
>XP_019171037.1
HTLPQRFS---I--EMVGRTTELNTIMNQLIGH--P-WKVISILGMGGIGKTTLAK--------------------------------------------------------------------------------------------------------------------------------------------------------------------------------------------------------------------------------------------------------------------------------------------------------------------------
>XP_019171038.1
HTLPQRFS---I--EMVGRTTELNTIMNQLIGH--P-WKVISILGMGGIGKTTLAK--------------------------------------------------------------------------------------------------------------------------------------------------------------------------------------------------------------------------------------------------------------------------------------------------------------------------
>XP_019171042.1
HTPPPRFS---I--EMVGRTSELNTIMDQLICH--PSRKVISVFGMGGIGKTTLAKRIYEDPLLVSHFDLCAWTTVSQEVNLRQILCSLLWSI-NTEG-T-D--LAHKLRQRLMGQRYLIVVDDVWETS-VW-DLLIRCFPESY-GSILLTSRLKEIADY--TTAS--HN-HFLDSNESWDLFCSHS-FLKQ---P--KFKRTQRNIVDKCGGLPLAIVVAAGLVS-QFK-FEELEKIEK-E-MSASTNIG-EQ-CSRILIVSYNHLPQHLKACFLYLGIFSGHSEIPVKKLVRLWIAEGFVK-KS-KE-EEVGVGYLQDIISRSLVQIDKLKCDGQIKTCRMHHLLRVLCVRQARNEKLLD----ACRW
>XP_019171059.1
EV--EVANLILS--DMVG-RHNEFSLRNVILNDI-IIRTVLPIFGVPGLGKTTFCKKLYANEGVVSHFSIRGWVTIPRRYN-QQLLRHLLQSMKN-EI---F-QLKVQLHKHLKCKRYLIVLDDVPNTV-VW-DDIQQCFPDE-NGSILLTTLFSDVAKYIS------YS-PFLTDNESCDLFCHR-F-KQYS--PK--FKEIAKNLIEECKGLPRSIVMVANRLS-KCYTLKEWKKIEKEL-LSILHKDAQHS-------------------------IFPKHSQIQVERLIKLWIAEGFV--KP--P-EDIAYRYLDDLRSRGLVDLDMG--AFKPKT--------SYC-------------------
>XP_019171194.1
---------------MVGRDKEFEIIMGMLIER--SSLKVVSISGMGGIGKTTLARRIYRDPLIASSFDLLAWVNASQHQNDRQMLLGLLNSLV-----SDE--LSAQLRKTLWGQRY-----------------------DQE-----LTTH-----------------------------------AKSY----------------------------------------------------------------------SYT---------------------------------------------------------------------------------------------------------
>XP_019171197.1
A---PPAS---D--NMVGKDKEFEIIKEMLIRH--SSREVVLIKGMGGIGKTTLARQLYRDREIASHFDTQTWCVASQHHNKKQMLLALLGY-------YE---LESKLYQRLKKQRYLVVIDDVWSNW-AW-NDVQSCFPDDGCGSVLITTHLEEVAS---C-KE--HK-SFLNQSESWELFRKKA-YKVG-----DKFEMIGKQIVEKCDGLPLAIVMVAGLLS-KL-TVDHWKDIAESL-NS--ATIIDDE-CSTILSFSYNHLSPNLKA-------------------------------------------------------------------------------------------------
>XP_019171302.1
---------SSS--TLVGFDNYLIQIKEQLTGC--Q-LSIISIVGMGGIGKTALSRVVYDDPSIEDHFYIHAWIAVSRGYDVRKMLLGILNSVS-DEM--NE-QLAEQLYRSLKGRRYLIVLDDIWNIE-AW-DDVRRSFPDDNNGSIIFTSRYTSIASD--V-R---LD-HLLNMDQSLKLLSLKVFGT-E-SFPP-ELENVGKQIAGKCQGLPLAIIVVAGILV-KIKTPDSWENVEKSL-GSFQNVGNSEEC-LDVLALSYKYLPQHLKPCFLYIGAFPKDDEISVMKIIRLLVAEGFL--RE-KT-EEVVEDYLEDLISRSLLMATKRY-DGRVIKCSMHDLLRDLSIRESQREEFL----V--SR
>XP_019171303.1
---------SSS--TLVGFDNYLIQIKEQLTGC--Q-LSIISIVGMGGIGKTALSRVVYDDPSIEDHFYIHAWIAVSRGYDVRKMLLGILNSVS-DEM--NE-QLAEQLYRSLKGRRYLIVLDDIWNIE-AW-DDVRRSFPDDNNGSIIFTSRYTSIASD--V-R---LD-HLLNMDQSLKLLSLKVFGT-E-SFPP-ELENVGKQIAGKCQGLPLAIIVVAGILV-KIKTPDSWENVEKSL-GSFQNVGNSEEC-LDVLALSYKYLPQHLKPCFLYIGAFPKDDEISVMKIIRLLVAEGFL--RE-KT-EEVVEDYLEDLISRSLLMATKRY-DGRVIKCSMHDLLRDLSIRESQREEFL----V--SR
>XP_019171304.1
-----KT-PIVE--EVVGFNEEAKVVMDRLTKG--S-LEIVSIVGMGGLGKTTLAKKIYTDPSIEYHFYNRAWIYVSQQYSRKEAFLGILDSLG-EQM--DD-RLAEELCGQLKSNRYLIVIDDVWTNE-AW-DDLKMAFPKTSFGSILLTSRNTEVALH--A-E---HH-QFLTDEKSWELLCKKVFRK-G-SCPS-ELEHLGSEIARRCYGLPLAIVVVSGLLV-KRKTRDWWKKVADAV-SSV-ARD-PKEC-MDILALSYKHLPDHLKVCFIYFGVFPEDFEILVWKLLKLWIAEGLI--Q-----EYTAYEYLEDLVDRNLVLIANKA-NGRIKTCRIHDMLRDLCVKMGAEERFLK-SS---RR
>XP_019171305.1
-----KT-PIVE--EVVGFNEEAKVVMDRLTKG--S-LEIVSIVGMGGLGKTTLAKKIYTDPSIEYHFYNRAWIYVSQQYSRKEAFLGILDSLG-EQM--DD-RLAEELCGQLKSNRYLIVIDDVWTNE-AW-DDLKMAFPKTSFGSILLTSRNTEVALH--A-E---HH-QFLTDEKSWELLCKKVFRK-G-SCPS-ELEHLGSEIARRCYGLPLAIVVVSGLLV-KRKTRDWWKKVADAV-SSV-ARD-PKEC-MDILALSYKHLPDHLKVCFIYFGVFPEDFEILVWKLLKLWIAEGLI--Q-----EYTAYEYLEDLVDRNLVLIANKA-NGRIKTCRIHDMLRDLCVKMGAEERFLK-SS---RR
>XP_019171306.1
---------SRN--TLVGCDDDLIKIKEQLVGI--T-LSIFSIVGMGGIGKTALTRAVYDDSYIEHYFYIRSWIAVSQGYEVRKMLLGILSSVS-DEL--NE-QLAEQLYRRLKGRRYLIVLDDIWDIE-AW-NVIKRSFPDDNNGSIIFTSRHTNIASH--V-R---HD-HLLNMDQSIKLLSLKVLGT-E-SFPL-ELENVGIQIAGKCQGLPLAIIVVAGILV-KMKTAESWEDVAKSV-GSFQNNGSSEEW-LDVLSLSYNYLPQHLKPCFLYIGAFPKNDEISVPRIIRLLVAEGFL--LV-KT-EEVAEEYLEDLISRSLLMATKRY-DGRVIKCNMHDLLRDISIRESERENFL----V--SR
>XP_019171307.1
---------SRN--TLVGCDDDLIKIKEQLVGI--T-LSIFSIVGMGGIGKTALTRAVYDDSYIEHYFYIRSWIAVSQGYEVRKMLLGILSSVS-DEL--NE-QLAEQLYRRLKGRRYLIVLDDIWDIE-AW-NVIKRSFPDDNNGSIIFTSRHTNIASH--V-R---HD-HLLNMDQSIKLLSLKVLGT-E-SFPL-ELENVGIQIAGKCQGLPLAIIVVAGILV-KMKTAESWEDVAKSV-GSFQNNGSSEEW-LDVLSLSYNYLPQHLKPCFLYIGAFPKNDEISVPRIIRLLVAEGFL--LV-KT-EEVAEEYLEDLISRSLLMATKRY-DGRVIKCNMHDLLRDISIRESERENFL----V--SR
>XP_019172693.1
D---EAAAPIIA--EMYS-------------------RRVLTIIGAPGIGKTTVCKQLYTDEEVVSHFDIQAWITIPPRYNGQQLLCHLLQSMRNEEI---S-QLKDQLHKHLKCQRYLIVLDDVPNTQ-LW-DDIHQCFPHD-NGSILLTTLFTDVAEYIT------KS-PYLSDEKSWDLFSHR-F-KQNT--PK--FKEIAKNLVEECRGLPRSIVTVADRLS-KCYTLKEWKKIEKEL-LLILHRDTQHS--------------------------------------------------------------------------------------------------------------------
>XP_019172707.1
N-EVKHAAS-VE--EMVGRRHDCRVIKDQLFS---P-LNIISIVGMVGIGKTTVARNVYEDPSVASHFDVRAWVTIPQHYNKSRMLSDLLQSITPIEM---D-ELEMQVRECLRGRRYLIVLDNTLSNQ-AY-IDIRECIPEV-VGSILLTTSI---RD-----YNYSHN-TLLDPKESWELFCNI-L-EEHA--PK--FEKIRNHVVEKCDGLPQLIVEVAKRLS-GCNIQQQWKKIEKEL-ESLLDRNAL--------LVNYNSLPHHLKVCFLYFGVFPKRNKVLVKMLIRLWIAEGFV--KPHKE-EDQAYEYLEELIDRSLLLIEDQF-EGKIKTCRMHSALHSFCVGEAQREGILN----SCRW
>XP_019172709.1
N-EVKHASS-VE--GMVGRHHDCTVIKDQLFS---SEK-VISIVGMVGIGKTTVAKNVYEDPSVASHFDVRGWVTIPQDYDKSRMLSDLLQSIT-NVI---D-ELEMQVRECLRRWRYLIVLDNVLSNQ-TW-TDIIQCLPDY-RGSILLTTS-----H-----YNYQHN-TLLNPKESWELFCNI-L-EEHA--PK--FEKIRNRVVEKCDGLPQLIVEVAKRLS-KCNIQQGWKKIEKEL-ESLLDRNAL--------SVSYNMLPHHVKVCFLYFGVFPKRKRILVKMLIRLWIAEGFV--EPH-E-EDQAYEYLQELIDRSLLLIEDRC-NGKIKTCRAHSALHSFCVGEAQRG------------
>XP_019172718.1
N-EVKHASV-VE--EMVGRHSDCTVIKNQLFS---CG-KIISIVGMVGIGKTTLARNVYEDPSVASYFDARGWVTIPQHYNKSGMLSQLLQSITPNVI---H-ELEMQIRKCFGGKKYLIVLDNITSKE-TWRIDIIRCVNNG-DGSILLTTR-----HY--FSHKKRHK-TLLDQKESWELFCNI-LDEEHA--PK--FEKIRNHVVEKCDGLPQLIVEVAKRLS-KCNIQQGWKKIEKEL-ESLLDRNAL--------SISYNMLPHRLKVCFLYFGVFPKRKKIPVKMLIRLWIAEGFV--KPHKK-EDEAHEYLQELTDRSLLLIEDRC-NGKIKTCRMHSALHSFCVGEAQKEGILN----SCRW
>XP_019173741.1
----RKTD-CVV--EVVGRASDAAKIVDMLI---SDQLAVISIVGMPGLGKTTLAQLVYKNDSVVRNFDHRMWVCVSDDFDVDRLLVEMVQSLT--SF---E-AIVKKLQQNLNGKKYLLVLDDIWDKC-KW-DSMRRCLMGG-SGSIMITTRSEEVVTA--MQ----HR-EVLPDEDGWSLFTQITF-SGGAEETP-GLRAIGRRILQRCRGVPLAIKTLGGLLYSRN-SESEWSMIENSV---S-SKRM--DGVLSTLMLSYKHLPSSLKQCFAYCAIFQKDFIMERDKLIQLWMAQGWI--KG-IE-EEVGNNFFNILLRNSLFQDVEKE-YGNVRTCKMHDLVHDLALHVSKHFCLND-PRTV--H
>XP_019173742.1
----RKTD-CVV--EVVGRASDAAKIVDMLI---SDQLAVISIVGMPGLGKTTLAQLVYKNDSVVRNFDHRMWVCVSDDFDVDRLLVEMVQSLT--SF---E-AIVKKLQQNLNGKKYLLVLDDIWDKC-KW-DSMRRCLMGG-SGSIMITTRSEEVVTA--MQ----HR-EVLPDEDGWSLFTQITF-SGGAEETP-GLRAIGRRILQRCRGVPLAIKTLGGLLYSRN-SESEWSMIENSV---S-SKRM--DGVLSTLMLSYKHLPSSLKQCFAYCAIFQKDFIMERDKLIQLWMAQGWI--KG-IE-EEVGNNFFNILLRNSLFQDVEKE-YGNVRTCKMHDLVHDLALHVSKHFCLND-PRTV--H
>XP_019173826.1
----QGTS-------MVGHSEELEKVMSQLLRD--GCRQVIAMVGMGGVGKTTFAKTIYEDSIIKSRFDLLAWTTISHEYNKRQALLDLCRCIM-G----GD--LQLQLHRILSGKRYLIIVDNIWETE-AW-DDIQMCFPDNNNRSILLTTRDRRIALH--ATGE--HE-RFLNSSEGWDLFNQKF-FD--------EFETIGRNIVKKCDGLPLAIVVLAGLLS-NIESIDEWEVVEATI-IN---NLD-EQ-VSTIFSLSYNNLPSHLKGCLLYLGVFHKDCDIPIKKLIRLWIAEGFV--GT-KR-EEVGRDYLQDLIDRSLIMVQRRRFDGKIKTCKMHDTLHELCTSKAKIENLLT-KG-DRRW
>XP_019173958.1
----QHTS---E---MVGHSDELDEVKSELLRH--SLRQVMAMVGMGGIGKTTFAKRIYDDPIVTSHFELRAWTTMSQVHNKAQALYELCRCIM-STF-EGD--LEVQLRQSLLGQRYLIVVDDIWTTE-AW-DDIQRCFPDDKNGSILLTTRHTEIAQY--ANGE--YN-RFLNPEEGWDLFEQKF-LA--------EFEVIGRNIVQKCEGLPLTIVVLAGLLS-TLKSVDEWENIERTI-NSLTLNLP-EQ-FSRILNLSYNCLPSDLKGCFLYLGLFHEDCEIPIKKLIRLWIAEGFV--GG-KR-EEIGKDYLQDLIDRSLIMVHRRSFDGKIKTCKMHDLLHELCTSKAKVENLLT-MG-DSRW
>XP_019173959.1
----QHTS---E---MVGHSDELDEVKSELLRH--SLRQVMAMVGMGGIGKTTFAKRIYDDPIVTSHFELRAWTTMSQVH-------------------EGD--LEVQLRQSLLGQRYLIVVDDIWTTE-AW-DDIQRCFPDDKNGSILLTTRHTEIAQY--ANGE--YN-RFLNPEEGWDLFEQKF-LA--------EFEVIGRNIVQKCEGLPLTIVVLAGLLS-TLKSVDEWENIERTI-NSLTLNLP-EQ-FSRILNLSYNCLPSDLKGCFLYLGLFHEDCEIPIKKLIRLWIAEGFV--GG-KR-EEIGKDYLQDLIDRSLIMVHRRSFDGKIKTCKMHDLLHELCTSKAKVENLLT-MG-DSRW
>XP_019173960.1
----QPTS---E--DMVGHSEELDEVKSQLFRD--SLRQVMAMVGMGGIGKTTFAKRIYNDPLVTSHFKFRAWTTLSQEHDKRQALTDLIRCIL-NK--SDD--PDDLLRRSLLGQRYLIVLDDIWTTK-AW-DDIQRCFPDDNNGSILLTTRVREIAEY--A-GE--YN-RFLNPYEGWDLFYQKL-LD--------EFETIGKNIVQKCHGLPITIVVAAGLLS-TIKSVDEWKKIEATI-NSQTLDHD-QQ-FSRILELSYNNMPSHLKGCFLYLGIYHEDCDIPVKKLIRLWIAEGFV--ET-RR-EEVGGNYLQDLIDRCLVMVHGRSSDHKIKTCRMHDLLRELCVSKAKKENLLT-TG-DKPW
>XP_019173961.1
---------------MVGHSEELDEVKSQLFRD--SLRQVMAMVGMGGIGKTTFAKRIYNDPLVTSHFKFRAWTTLSQEHDKRQALTDLIRCIL-NK--SDD--PDDLLRRSLLGQRYLIVLDDIWTTK-AW-DDIQRCFPDDNNGSILLTTRVREIAEY--A-GE--YN-RFLNPYEGWDLFYQKL-LD--------EFETIGKNIVQKCHGLPITIVVAAGLLS-TIKSVDEWKKIEATI-NSQTLDHD-QQ-FSRILELSYNNMPSHLKGCFLYLGIYHEDCDIPVKKLIRLWIAEGFV--ET-RR-EEVGGNYLQDLIDRCLVMVHGRSSDHKIKTCRMHDLLRELCVSKAKKENLLT-TG-DKPW
>XP_019174048.1
T-TTESAS---E--DMVGKNNEFQMVKKMLIEH--PSREIVSIKGMGGIGKTTLAKRLYDDPSIASHFNKRAWVVASQHHNKTHMLTDILG--------TTK--IEEKVYQCLMHQRYFIVIDDIWSDK-AW-DAIKICFLDNENRSILLTTRFADVAI---CIRK--HQ-HLLDQCESWSLFHEKA-CKSR------KFEKIGRPIVEKCKGLPLAIVVVVGLFS-KL-EIYE----------------------------------------------------------------------------------------------------------------------------------------
>XP_019174818.1
----GEAV-VAE--ELAGFELGKRKVKDMLMKD-----GVFELCGIGGSGKTTLAREISKDDEIQSFFGRVHFLTVSQSPNVRQVW--MISTLQSANMQFDN-RM--------PAQR-LLILDDVW---------L---LPD--KGCILVVSRFKF------VI----HE-ELLREDEAMSLFCHFAFGR--NCIPL--FEKLVKEVIDECEGLPLALKVVGSSLKGQ-M----WKSAQNRL-SSLPVGESHEVQLLERMKWSIDYLPEKVRECFLDLGAFPEDKKIPLDVLINMWLHD--IP-------EEEAFHIVVELSNKNLLNLTKDRV-GDLISVSQHDVLRDLAIHMS--ED--N------RR
>XP_019175457.1
SSQPKNSS---D--IMVGYEKEFMLILDKLRQQ--SALQIVSIVGMGGIGKTTLARKVYEHPSITSHFDKRAWITVSQEYNVEQMLQRLIGCVINDEL-ND---LAESLRKHLKDQRYLIVMDDIWSTT-AW-DSVQRCFPDDNNGSILLTSRLREVAEY---A----VN-PFLDTNKSWNLYCNVF-GK--------VFEQIGRDIVKKCNGLPLAIIVVASLLS-KTDAVEKWSYVAENV-SRVNGDSN-DA-CSRILYLSYNQLPHHLKACFLYFGVFS----------------------------------------------------------------------------------------
>XP_019175458.1
SSQPKNSS---D--IMVGYEKEFMLILDKLRQQ--SALQIVSIVGMGGIGKTTLARKVYEHPSITSHFDKRAWITVSQEYNVEQMLQRLIGCVINDEL-ND---LAESLRKHLKDQRYLIVMDDIWSTT-AW-DSVQRCFPDDNNGSILLTSRLREVAEY---A----VN-PFLDTNKSWNLYCNVF-GK--------VFEQIGRDIVKKCNGLPLAIIVVASLLS-KTDAVEKWSYVAENV-SRVNGDSN-DA-CSRILYLSYNQLPHHLKACFLYFGVFS----------------------------------------------------------------------------------------
>XP_019175459.1
SSQPKNSS---D--IMVGYEKEFMLILDKLRQQ--SALQIVSIVGMGGIGKTTLARKVYEHPSITSHFDKRAWITVSQEYNVEQMLQRLIGCVI-----ND---LAESLRKHLKDQRYLIVMDDIWSTT-AW-DSVQRCFPDDNNGSILLTSRLREVAEY---A----VN-PFLDTNKSWNLYCNVF-GK--------VFEQIGRDIVKKCNGLPLAIIVVASLLS-KTDAVEKWSYVAENV-SRVNGDSN-DA-CSRILYLSYNQLPHHLKACFLYFGVFS----------------------------------------------------------------------------------------
>XP_019175623.1
DQSQHHDL---E--NMVGCDDEFRKIKNMIIGQQ-S-LEVIPVTGMGGIGKTTLAKKVYDDPDIMSKFYIRAWAVVSQEPDVKRILISLLACIVTNEL-KER--LADQLRKQLLGQRYLIVIDDIWSSS-AW-DAIKQCFPDNFSRSILMTTPEKEVAEY--A-SR--HT-CFLNSKESWHLFVTKVFEGK--DVP--ELKTIGRSIVMKCHGLPLAIVVMAGLLRAL-KSV-EWDGVDKNM-NSLDEIDPNNQCLG-LLSLSYNYLPSHLKACFLYFGVFPEDRDILATKLINLWVAEGFL--KKSKS-EEVAESYLHNLVNRNLVQVSQQSFDGKIKSCKLHDMLHEISVNEARRGKLLK-Q---CRW
>XP_019175646.1
DQSQHHDS---E--NMVGCDDEFRKIKNMIIGQQ-S-LEVIPVTGMGGIGKTTLAKKVYDDPDIKSKFYIRAWAVISQEPDMKRILISLLACILTNEL-KEL--LADQLRKLLLGQRYLI----------------------------------KITAEV--E---------------------------------------------------------------------------------------------------------------------------------------------------------------------------------------------------------------
>XP_019175651.1
HASS--NY---E--NLTGMEGDVEKIKGMLIQTS-SSLQVLSIVGRRGTGKTTLAKKVYGDPSIVSHFVIQAWTIEGLARSKRNVLIGILSCIVTNEE-KQN-QLAERLRKLLMGQRYLIVIDDLWTKK-AC-DEMSTSFPDDRNGSVLITTLNMVVAEF--ASGM--FE-WGLNPEESWKLLSKTTCNGKL-CSS--ELEKIGRCIVEKCKGLPLVIVWIGGLLA-TLNSP-RWEDVLFTI-SSCEHRSGILSY---IIEVCYNYLPGHLKPCFLYFGVFPHDTKIHVKTLIKLWVAEGFV--NP-KS-EEIAIEYLCDLINRRLIQIHKRSLDRKIKSCMLHVVVHHFCWKKAIEEDIIR-P------
>XP_019175689.1
SSSK-------E--NTIGIEGDVEEIKGMLIQTS-SSLQVVSILGDRGTGKTTLAEKVYGDPSIMSHFDIQAWTVEGEVQSKRNVVIDILSCIVSKEE-KQD-QLAEQLRKLLMGQRYFIVIDDLWTTE-AW-DY-CTSFPRNSDGSVLITTRLLQTAEY--TG-M--YR-CSLNSEESWKLFCKTTSNGK--CSS--EFEIIGRCIVEKCWGIPLVIVLIGALLA-TLNSP-RWEDILFII-SSCEDRFEILYY---IFEVCYHYLPTHLKPCFLYFQVFPENTEIHVKKLIKLWVAEGFV--NP-KS-EEIAKDYLCDLINRRLVHIHKRSLDRKIKSCMLHGILHNFCVKKAIEEDIMM-M--ERRW
>XP_019175690.1
SSSK-------E--NTIGIEGDVEEIKGMLIQTS-SSLQVVSILGDRGTGKTTLAEKVYGDPSIMSHFDIQAWTVEGEVQSKRNVVIDILSCIVSKEE-KQD-QLAEQLRKLLMGQRYFIVIDDLWTTE-AW-DY-CTSFPRNSDGSVLITTRLLQTAEY--TG-M--YR-CSLNSEESWKLFCKTTSNGK--CSS--EFEIIGRCIVEKCWGIPLVIVLIGALLA-TLNSP-RWEDILFII-SSCEDRFEILYY---IFEVCYHYLPTHLKPCFLYFQVFPENTEIHVKKLIKLWVAEGFV--NP-KS-EEIAKDYLCDLINRRLVHIHKRSLDRKIKSCMLHGILHNFCVKKAIEEDIMM-M--ERRW
>XP_019175692.1
SFSS-------E--NTIGVEGDVKQIKGMLIQTS-SSLQVVSIVGMSGTGKTTLAQKVYGDPSIVSHFDIQAWTVEGPLHSRRNLFIDILSCIVPKEE-KQD-QLAEQLRKLLMGQRYFIVIDDLWSIM-AW-VQ-RTSFPDDRNGSVLITT--------------------------------------------------------------------------------------------------------------------------------------------------------------------------------------------------------------------------
>XP_019175716.1
SSSS---H---E--NMIGMEGDVEKIKGMLIQTS-SSLQVVSIQGLIGTGKTTLAKKVYEDPSIVSHFDIQAWTVEGQVNSLRDMHIDILSCIVTKEE-KQN-QLVEQLRKLLMGQRYLIVIDDLFSIT-AW-NDMSTSFPDDRNGSVLITTRKMKVAEF--ASDM--FY-DGLNPEESWKLLSKNTSNGK--CSS--EFEIIGRSIAEKCMGMPLVIVLIGGLLS-TLNSP-RWEDILFTI-SSCNFPLKLLHY---TFEVCYDYLPTHLKACFLYFGVFRKKIEIHVKKLIELWVAGGFV--KP-KS-EEIAKDYLCDLINRRLVQIHKRSLGRKIKSCMLHDMLHEFCFRKAIKED-------RPRW
>XP_019175717.1
SSSS---H---E--NMIGMEGDVEKIKGMLIQTS-SSLQVVSIQGLIGTGKTTLAKKVYEDPSIVSHFDIQAWTVEGQVNSLRDMHIDILSCIVTKEE-KQN-QLVEQLRKLLMGQRYLIVIDDLFSIT-AW-NDMSTSFPDDRNGSVLITTRKMKVAEF--ASDM--FY-DGLNPEESWKLLSKNTSNGK--CSS--EFEIIGRSIAEKCMGMPLVIVLIGGLLS-TLNSP-RWEDILFTI-SSCNFPLKLLHY---TFEVCYDYLPTHLKACFLYFGVFRKKIEIHVKKLIELWVAGGFV--KP-KS-EEIAKDYLCDLINRRLVQIHKRSLGRKIKSCMLHDMLHEFCFRKAIKED-------RPRW
>XP_019175718.1
SSSS---H---E--NMIGMEGDVEKIKGMLIQTS-SSLQVVSIQGLIGTGKTTLAKKVYEDPSIVSHFDIQAWTVEGQVNSLRDMHIDILSCIVTKEE-KQN-QLVEQLRKLLMGQRYLIVIDDLFSIT-AW-NDMSTSFPDDRNGSVLITTRKMKVAEF--ASDM--FY-DGLNPEESWKLLSKNTSNGK--CSS--EFEIIGRSIAEKCMGMPLVIVLIGGLLS-TLNSP-RWEDILFTI-SSCNFPLKLLHY---TFEVCYDYLPTHLKACFLYFGVFRKKIEIHVKKLIELWVAGGFV--KP-KS-EEIAKDYLCDLINRRLVQIHKRSLGRKIKSCMLHDMLHEFCFRKAIKED-------RPRW
>XP_019175719.1
SSSS---H---E--NMIGMEGDVEKIKGMLIQTS-SSLQVVSIQGLIGTGKTTLAKKVYEDPSIVSHFDIQAWTVEGQVNSLRDMHIDILSCIVTKEE-KQN-QLVEQLRKLLMGQRYLIVIDDLFSIT------MSTSFPDDRNGSVLITTRKMKVAEF--ASDM--FY-DGLNPEESWKLLSKNTSNGK--CSS--EFEIIGRSIAEKCMGMPLVIVLIGGLLS-TLNSP-RWEDILFTI-SSCNFPLKLLHY---TFEVCYDYLPTHLKACFLYFGVFRKKIEIHVKKLIELWVAGGFV--KP-KS-EEIAKDYLCDLINRRLVQIHKRSLGRKIKSCMLHDMLHEFCFRKAIKED-------RPRW
>XP_019175776.1
--TTNHAS---E--DMVGKDNEFEIIRKMLIQH--PSRNVVSIQGMGGIGKTTLARRVYENQSIVSHFDKRLWVVVSQHHNKRQMLIGLLGS--DDD--SDD--LALRLYQSLKGQRYLVVMDDVWSIE-SW-NDVKSCFPDDVNGSVLLTTRVAEVAT---CITN--HQ-QFLDQGESWDLFRKKA-CKSH------EFEIIGRPIVEICKGLPLAIVVVA--------------------------------------------------------GVFPEDYTIGANNLARLWAAEGLL--KA-ES-EAVAK-------------------------------------REGQNQSLLD-ES-GVRW
>XP_019175850.1
---------VVD--N-VGLKSQLAEIEKLLTS---S-NKLIGIYGMGGIGKTTLAKAVYY--KVRNQFQHFSFLNVAQ----LKLL----PRIY--D----DG--ISTIQKTLGSKKVLIVLDDVDQLE-KW-------L--Y-SGSVIITTRNKQLLDSFRIK----YD-KKMDEENALELFSRHAFNKE---YPD-KFENLSRGFVTCAGGLPLALKVWGSALCGY-DDKEFWKATLKKI-KSIPNE----E-ICEKLMISYDGL-DKDKKIFLNIACFFR----------------HK-----RKDCGLHPGNGIEVLIKRCLLFE-----DGT---IDMHDLIQDMGWYAESKE-------RS-RC
>XP_019175851.1
---------LMA--SFVGLESRVNKIGNWLLV---CDAQFICICGMGGIGKTTIAMAVLN--KFSSQFDGACFLAIQQ----KSLITTILKEIS--NV--KDG--TAKIRLRLQGKKVLIVLDDVDQLE-KW-------F--G-RGSVIITTRDAGVLRFHGEK----YQ-DTLEEHEAIQLFSLHAFKKK---IPK-TFEELCGSIVRHAMGLPLALKVLGSHFCGL-EAAD-WESTLEEL-KGTPND----D-IDTKLKICFDRL-DNSKSIFLYIACFFR----------------HE-----REECDLQPFIGMRILIENSLISV-----EGR---IEMHDLIQEMGWHIASLD-------RS-RW
>XP_019175857.1
---------VTK--DLVGLKSRVEYVGELLQE---A-VEFIGILGMGGIGKTTIAMTVFN--RCLNQFEGGGCVHIEQ----KTLLKAILEEIK--NE--FDG--TEKLKKCG--KKVLIVLDDVDQLE-KW-------F--G-RGSVIITTRDKQVLLSHQEK----YE-NKLDDQEAIEVFYWNAFKRK---IPK-TLEDAMDSIVRYAMGLPLALKLLGSHLCGQ-ETEN-WKIILGKL-KDTPKD----R-IIGVLEISVEGL-DDNKNYFLHIACFFR----------------NW-----REE-------NLSVLINKSLISI-----NGR---IEMHDLIQEMGWHIARKE-------MR-RW
>XP_019175885.1
--------PPVQ--YIVSIEDQTAKMMDLL-KS----YKRIGVWGMGGVGKTTLVKNLNN--QLT--FNIVIWVVVSRNATV-ESVQSVL--MN-----SME-SMASCLYNKLKGERFLLILDDIWEID---LDVV---IPEQ-TSSIILTTREFSVCQQML--DYD-FP-GRLLPEEAWKLFRETV-EEEV-----DNIKPMAKAIVKECDGLPLALIMVGASLRTKRG----WVRALHALQKSDPSRIRVEEKVYKPLKWSYDSLQ-------------------------------GLIDEQQFEQ-QNEVLHIVDYLKDSCLLER------GRVNHVKMHDVVRDVGIAK--EEAIISGSQ---KR
>XP_019175900.1
--------PPVQ--YIVSIEDQTAKMMDLL-KS----YKRIGVWGMGGVGKTTLVKNLNN--QLT--FNIVIWVVVSRNATV-ENVQSII--MN-----SME-SMASRLCNKLEGQRFLLILDDIWEID---LNAV---IPED-TGSIILTTRDFNVCQRMS--DID-FQ-GRLHPEEAWKLFRETV-EEEV-----DDIKPMAEAIVEECDGLPLALIMVGASLRKKRG----WKCALNALQKSEPSHIRVEEKVYKPLKWSYDSLQGQLKSCFLFFCLFPEDFEIHTGQLAQYWVAEGLIDEQQFEE-QNEALRIVDYLKDSCLLER------GRVNHVKMHDVVRDVGIAK--EEAIISGSQ---KR
>XP_019175920.1
--------PPVQ--YIVSIKGQTAKMMDLL-KS----YKRIGVWGMGGVGKTTLVKNLNN--QLT--FNIVILVVVSQNATV-EGVQSIM--MN-----SKE-SMASRLYNKLKGERFLLILDDIWEID---LDVV---IPEH-TGSIILTTRDFNVCQQML--DID-FQ-GRLHPEEAWKLFRETV-EEEV-----DDIKPMAEAIVKECDGLPLALIMVGASLRKKRG----WQCALHALQKSEPSRIRVEEKVYKPLKWSYDSLQGQLKSCFLFFCLFPEDFEIHTYKLVQYWVAEGLIDEQQFEQ-QNEVIRIVDYLKGSCLLEI------GRLNHVKMHDVVRDVGIAK--EEAIISGSQ---KR
>XP_019175921.1
--------PPVQ--YIVSIKGQTAKMMDLL-KS----YKRIGVWGMGGVGKTTLVKNLNN--QLT--FNIVILVVVSQNATV-EGVQSIM--MN-----SKE-SMASRLYNKLKGERFLLILDDIWEID---LDVV---IPEH-TGSIILTTRDFNVCQQML--DID-FQ-GRLHPEEAWKLFRETV-EEEV-----DDIKPMAEAIVKECDGLPLALIMVGASLRKKRG----WQCALHALQKSEPSRIRVEEKVYKPLKWSYDSLQGQLKSCFLFFCLFPEDFEIHTYKLVQYWVAEGLIDEQQFEQ-QNEVIRIVDYLKGSCLLEI------GRLNHVKMHDVVRDVGIAK--EEAIISGSQ---KR
>XP_019175981.1
----NHAS---E--DMVGKNNEFEIIRKMLIQH--SSREVVSIQGMGGIGKTTLTRRVYEDPSIVSHFDKQIWVVVSQHHNKRQMLLDLLGS---DN--SDE--LALRLYQSLKGQRYLVVMDDVWSRE-SW-NDVSCCFPDDINGSVLLTTRVAEVMG---C----------------------------------------GR--------------------------------------IS---------------------------------GI------------------------------------------------------------------------RE----------------
>XP_019176393.1
--------P-----DLVGFDVPLEKMVDE------A--ELVVVIAPGGCGKTSLVKLLCHDKDIKEKYQQIYFVTVSRTPNLRSIIHKIFNKLSVPDF-NEDAQLQHLLQEHLVGKSMLLVLDDVWSLS-V--EKI---FPQN-K--VLVTTRCRFQFKY--------YK-KLLPDNDAMILFCNYAF----------EI--VQRKVVKSCGGFPLALKVVGRSLY----RQNEWDRIKKQS-QS----------LLDCLQPSIDALNE-IKDCYQDLGLFLEDQRIPVAVLLDMWLDDGF---SA-----------LLHLASYNLVDLALRK-DASIHYARQHDVLRELAMYQSETEN---------RR
>XP_019176535.1
---------ILK--VIIGIRSRADDINLWVDG----SVDILVMCGMGGIGKTTISRFVYI--TNCDKFEGSSFLAVEQ----RNLLSDIFKQIS--SV--DEG--IRRIRAAISSKKILLVLDDVDQLK-DW-------F--Y-PGSIIVTTRKERLLS---TC----YK-ESMLVDESLELFCWHTFGQA---HPI-DYVDYSMKVVERCDGLPLALEILGSSLAGK--HLDVWESTIKKL-EAIPNN----R-ILDKLRLSYDSLQDDDRNIFLHLACFFV----------------GK-----DRDCDLHGGIGVQNLIERNLLAI-----ENK---LSMHQLVQDMGREIVRQES------RS-HW
>XP_019176536.1
------------------------------------------MCGMGGIGKTTISRFVYI--TNCDKFEGSSFLAVEQ----RNLLSDIFKQIS--SV--DEG--IRRIRAAISSKKILLVLDDVDQLK-DW-------F--Y-PGSIIVTTRKERLLS---TC----YK-ESMLVDESLELFCWHTFGQA---HPI-DYVDYSMKVVERCDGLPLALEILGSSLAGK--HLDVWESTIKKL-EAIPNN----R-ILDKLRLSYDSLQDDDRNIFLHLACFFV----------------GK-----DRDCDLHGGIGVQNLIERNLLAI-----ENK---LSMHQLVQDMGREIVRQES------RS-HW
>XP_019176818.1
--------PPVQ--ETVLIDDQTGKLMDLL-KR----CKRIGVWGMGGVGKTTLVKNLNN--QLSKLFTMVILVEVSRNASL-ESVQSIL-QIS-----SKE-SVASHLYNKLKGENFLLILDNVWKID---LDAV---IP-H-SGSIILTTREFNVCQQMW--DTN-LE-RCLSPDEAWELFSQRV-GKEV-----DEINPLAKAIVRRCDGLPLAVTIIGASLMKKRS----WKNALAALEKSEPVHLHVEEDVYKKLKWSYDSLQSQLKSCFLFFCLFPEHYEVDIYRLVQYWLAEGLLDEKLYEE-HNSCCGIVESLKDSCLLEE------GSTNTVKMHDVVRDVGIASADQDSFIGRSQ---NR
>XP_019176879.1
----QHTS---D---MVGHSEELNEVIRQLTGD--KNLQVMAVVGVGGIGKTTFAKTIYDDPRVKSHFDLCDWTTMSPEHNKG------------SPL-RDV--LVEQRRTSLKGRRYLIIVDDIWTTD-AW-DDIRRCFPDENNGSILLTTQAVKVAQD--A-GE--HK-RFLNEDEGWGLFCKKF-LE-------DAFKIIGMNIVRKCQGLPLTVVMMAELLS-KTKSIGEWEKVERNL-DSLDLVLH-EQ-FSRIFTQSYNHLPSHLKGCLLYLGVFHKDSEIPVKKLIRLWIAEGFV--ETKKR-EEVAEDYLQDLIDRSLVIVNKRSFDGKIKTCRMHDLLHELCSSKAKKENLLT-MG-DKRW
>XP_019176881.1
SHVDQHTS---D---MVGHSEELDEVMRQLTGD--KNLQVIAVVGMGGIGKTTFAKTIYDEPRVKSHFDLCAWTTMSLEHNKGQAILDLCRCVK-SAF------LDAQLHKSLLGYRYLIIVDDIWTTD-AW-DDICRCFPDENNGSILLTTRAVEVAQY--A-GE--HE-RFLNDDEGWGLFCQKF-LE-------YEFKRIGMNICRKCQGLPLTVVMMAGLLS-KTKTIGEWENIERNL-NSLALDLH-EK-FSRIFTLSYNHLPSHLKGCFLYLGVFHEDSEISVKKLIRLWIAEGFV--ET-KR-EEVGGDYLQDLIDRSLVMVNKRSFDGQIKTCRMHDLLHELCSSKAKNENLLT-MG-DERW
>XP_019176945.1
----QNAL---E--NIVGFDSDIETIIKRLTFLY-SLLKVIPLVGEGGIGKTTLARRVYGHLITIGSFHIRAWVVVSQVHNLKEMLIGLLRCISTSEI-IDE--IAEQLCRSLMGQKYLIFLDDIWTTA-AW-DAIQGCFPENSNGSILVTTRFVEVAEY--LS----YH-KYQTIEDRWELISRKVFGQGQ--Y---KYEIIGKHIVRGCSGLPLAVVVIAGLLA-TAESL-EWKDVAETLYDGVN-TYDSNKTISNILSLGYNYLPSHLKPCFHYFGVFPEDNVIPVKRLINLWVAEGFL--IP-MS-EEVAESYLDDLINRSLIQINELSIDGKVKSCKIHDRVLEICVREAINGNTL-----ASHW
>XP_019176946.1
----QNAL---E--NIVGFDSDIETIIKRLTFLY-SLLKVIPLVGEGGIGKTTLARRVYGHLITIGSFHIRAWVVVSQVHNLKEMLIGLLRCISTSEI-IDE--IAEQLCRSLMGQKYLIFLDDIWTTA-AW-DAIQGCFPENSNGSILVTTRFVEVAEY--LS----YH-KYQTIEDRWELISRKVFGQGQ--Y---KYEIIGKHIVRGCSGLPLAVVVIAGLLA-TAESL-EWKDVAETLYDGVN-TYDSNKTISNILSLGYNYLPSHLKPCFHYFGVFPEDNVIPVKRLINLWVAEGFL--IP-MS-EEVAESYLDDLINRSLIQINELSIDGKVKSCKIHDRVLEICVREAINGNTL-----ASHW
>XP_019176947.1
----QNAL---E--NIVGFDSDIETIIKRLTFLY-SLLKVIPLVGEGGIGKTTLARRVYGHLITIGSFHIRAWVVVSQVHNLKEMLIGLLRCISTSEI-IDE--IAEQLCRSLMGQKYLIFLDDIWTTA-AW-DAIQGCFPENSNGSILVTTRFVEVAEY--LS----YH-KYQTIEDRWELISRKVFGQGQ--Y---KYEIIGKHIVRGCSGLPLAVVVIAGLLA-TAESL-EWKDVAETLYDGVN-TYDSNKTISNILSLGYNYLPSHLKPCFHYFGVFPEDNVIPVKRLINLWVAEGFL--IP-MS-EEVAESYLDDLINRSLIQINELSIDGKVKSCKIHDRVLEICVREAINGNTL-----ASHW
>XP_019176948.1
----QNAL---E--NIVGFDSDIETIIKRLTFLY-SLLKVIPLVGEGGIGKTTLARRVYGHLITIGSFHIRAWVVVSQVHNLKEMLIGLLRCISTSEI-IDE--IAEQLCRSLMGQKYLIFLDDIWTTA-AW-DAIQGCFPENSNGSILVTTRFVEVAEY--LS----YH-KYQTIEDRWELISRKVFGQGQ--Y---KYEIIGKHIVRGCSGLPLAVVVIAGLLA-TAESL-EWKDVAETLYDGVN-TYDSNKTISNILSLGYNYLPSHLKPCFHYFGVFPEDNVIPVKRLINLWVAEGFL--IP-MS-EEVAESYLDDLINRSLIQINELSIDGKVKSCKIHDRVLEICVREAINGNTL-----ASHW
>XP_019177033.1
--------SNVD--QL-----GASEIYRWV-ED----VTSIGVYGMGGVGKTTLAQHLYN--KIC--RANVYWVTVSQDFNI-RKLQDII-GFS-----NEV-QRAAILCSHLGRNNVVLILDDVWKID---LVKL---VPKD-KGCLILTTRLQDVCHWIG--DKL-FK-DVFNEEGAWNLFKEVLVDKDI-----TDIEKHAKELAKKCGGLPLALKTLAASMRGVNH----WRNAIKNFRNGCPQMGDLEKGVFDILQFSYNKLDRKWKKCFLYCCLYPEDDKIPKDEIIIKLIAEGLCEDR------DEGHSILNHLEKVFLLEGGEW---YGIGYVKMHDLMREMAISK----FMVTEEK---ER
>XP_019177034.1
--------SNVD--QL-----GASEIYRWV-ED----VTSIGVYGMGGVGKTTLAQHLYN--KIC--RANVYWVTVSQDFNI-RKLQDII-GFS-----NEV-QRAAILCSHLGRNNVVLILDDVWKID---LVKL---VPKD-KGCLILTTRLQDVCHWIG--DKL-FK-DVFNEEGAWNLFKEVLVDKDI-----TDIEKHAKELAKKCGGLPLALKTLAASMRGVNH----WRNAIKNFRNGCPQMGDLEKGVFDILQFSYNKLDRKWKKCFLYCCLYPEDDKIPKDEIIIKLIAEGLCEDR------DEGHSILNHLEKVFLLEGGEW---YGIGYVKMHDLMREMAISK----FMVTEEK---ER
>XP_019177036.1
--------SNVD--QL-----GASEIYRWV-ED----VTSIGVYGMGGVGKTTLAQHLYN--KIC--RANVYWVTVSQDFNI-RKLQDII-GFS-----NEV-QRAAILCSHLGRNNVVLILDDVWKID---LVKL---VPKD-KGCLILTTRLQDVCHWIG--DKL-FK-DVFNEEGAWNLFKEVLVDKDI-----TDIEKHAKELAKKCGGLPLALKTLAASMRGVNH----WRNAIKNFRNGCPQMGDLEKGVFDILQFSYNKLDRKWKKCFLYCCLYPEDDKIPKDEIIIKLIAEGLCEDR------DEGHSILNHLEKVFLLEGGEW---YGIGYVKMHDLMREMAISK----FMVTEEK---ER
>XP_019177037.1
--------SNVD--QL-----GASEIYRWV-ED----VTSIGVYGMGGVGKTTLAQHLYN--KIC--RANVYWVTVSQDFNI-RKLQDII-GFS-----NEV-QRAAILCSHLGRNNVVLILDDVWKID---LVKL---VPKD-KGCLILTTRLQDVCHWIG--DKL-FK-DVFNEEGAWNLFKEVLVDKDI-----TDIEKHAKELAKKCGGLPLALKTLAASMRGVNH----WRNAIKNFRNGCPQMGDLEKGVFDILQFSYNKLDRKWKKCFLYCCLYPEDDKIPKDEIIIKLIAEGLCEDR------DEGHSILNHLEKVFLLEGGEW---YGIGYVKMHDLMREMAISK----FMVTEEK---ER
>XP_019177038.1
--------SNVD--QL-----GASEIYRWV-ED----VTSIGVYGMGGVGKTTLAQHLYN--KIC--RANVYWVTVSQDFNI-RKLQDII-GFS-----NEV-QRAAILCSHLGRNNVVLILDDVWKID---LVKL---VPKD-KGCLILTTRLQDVCHWIG--DKL-FK-DVFNEEGAWNLFKEVLVDKDI-----TDIEKHAKELAKKCGGLPLALKTLAASMRGVNH----WRNAIKNFRNGCPQMGDLEKGVFDILQFSYNKLDRKWKKCFLYCCLYPEDDKIPKDEIIIKLIAEGLCEDR------DEGHSILNHLEKVFLLEGGEW---YGIGYVKMHDLMREMAISK----FMVTEEK---ER
>XP_019177039.1
--------SNVD--QL-----GASEIYRWV-ED----VTSIGVYGMGGVGKTTLAQHLYN--KIC--RANVYWVTVSQDFNI-RKLQDII-GFS-----NEV-QRAAILCSHLGRNNVVLILDDVWKID---LVKL---VPKD-KGCLILTTRLQDVCHWIG--DKL-FK-DVFNEEGAWNLFKEVLVDKDI-----TDIEKHAKELAKKCGGLPLALKTLAASMRGVNH----WRNAIKNFRNGCPQMGDLEKGVFDILQFSYNKLDRKWKKCFLYCCLYPEDDKIPKDEIIIKLIAEGLCEDR------DEGHSILNHLEKVFLLEGGEW---YGIGYVKMHDLMREMAISK----FMVTEEK---ER
>XP_019177084.1
--IIKH---VLE---VVGLSYDHMDIVDRLIR---GFLTVIPIVGMNGIGKTTLAISVYNDPKVTSYFDVRGWVTMSGEYNNSQMLHDLLCTLA-DEN--DD-DVAGQVYNFLRGKRYLIVLDNLWSNQ-AW-QDIRQCFPN-DNGSIVITTT-----HFRQ--HSY-HY-RFLFSDESWELFCNN-L-EQHMA-PK--FEKIRSQVVEKCEGLPHSIVVVARRLS-KCNIKQEWKKVEKEV-ELVLDRRAL--------TLTYNQLPQHLKVCFLYFGVFPKHSDIKVKVLIRLWIVEGFI--KSGKE-ENQAYEYLQDFIDRSLIIIVRKS-DRKIKTCRMHGALHSFCLREAQKESIFN----SCRW
>XP_019177086.1
--------SNVD--QL-----GASEIYRWV-ED----VTSIGVYGMGGVGKTTLAQHLYN--KIC--RANVYWVTVSQDFNI-RKLQDII-GFS-----NEV-QRAAILCSHLGRNNVVLILDDVWKID---LVKL---VPKD-KGCLILTTRLQDVCHWIG--DKL-FK-DVFNEEGAWNLFKEVLVDKDI-----TDIEKHAKELAKKCGGLPLALKTLAASMRGVNH----WRNAIKNFRNGCPQMGDLEKGVFDILQFSYNKLDRKWKKCFLYCCLYPEDDKIPKDEIIIKLIAEGLCEDR------DEGHSILNHLEKVFLLEGGEW---YGIGYVKMHDLMREMAISK----FMVTEEK---ER
>XP_019177087.1
--------SNVD--QL-----GASEIYRWV-ED----VTSIGVYGMGGVGKTTLAQHLYN--KIC--RANVYWVTVSQDFNI-RKLQDII-GFS-----NEV-QRAAILCSHLGRNNVVLILDDVWKID---LVKL---VPKD-KGCLILTTRLQDVCHWIG--DKL-FK-DVFNEEGAWNLFKEVLVDKDI-----TDIEKHAKELAKKCGGLPLALKTLAASMRGVNH----WRNAIKNFRNGCPQMGDLEKGVFDILQFSYNKLDRKWKKCFLYCCLYPEDDKIPKDEIIIKLIAEGLCEDR------DEGHSILNHLEKVFLLEGGEW---YGIGYVKMHDLMREMAISK----FMVTEEK---ER
>XP_019177088.1
--------SNVD--QL-----GASEIYRWV-ED----VTSIGVYGMGGVGKTTLAQHLYN--KIC--RANVYWVTVSQDFNI-RKLQDII-GFS-----NEV-QRAAILCSHLGRNNVVLILDDVWKID---LVKL---VPKD-KGCLILTTRLQDVCHWIG--DKL-FK-DVFNEEGAWNLFKEVLVDKDI-----TDIEKHAKELAKKCGGLPLALKTLAASMRGVNH----WRNAIKNFRNGCPQMGDLEKGVFDILQFSYNKLDRKWKKCFLYCCLYPEDDKIPKDEIIIKLIAEGLCEDR------DEGHSILNHLEKVFLLEGGEW---YGIGYVKMHDLMREMAISK----FMVTEEK---ER
>XP_019177089.1
--------SNVD--QL-----GASEIYRWV-ED----VTSIGVYGMGGVGKTTLAQHLYN--KIC--RANVYWVTVSQDFNI-RKLQDII-GFS-----NEV-QRAAILCSHLGRNNVVLILDDVWKID---LVKL---VPKD-KGCLILTTRLQDVCHWIG--DKL-FK-DVFNEEGAWNLFKEVLVDKDI-----TDIEKHAKELAKKCGGLPLALKTLAASMRGVNH----WRNAIKNFRNGCPQMGDLEKGVFDILQFSYNKLDRKWKKCFLYCCLYPEDDKIPKDEIIIKLIAEGLCEDR------DEGHSILNHLEKVFLLEGGEW---YGIGYVKMHDLMREMAISK----FMVTEEK---ER
>XP_019177090.1
--------SNVD--QL-----GASEIYRWV-ED----VTSIGVYGMGGVGKTTLAQHLYN--KIC--RANVYWVTVSQDFNI-RKLQDII-GFS-----NEV-QRAAILCSHLGRNNVVLILDDVWKID---LVKL---VPKD-KGCLILTTRLQDVCHWIG--DKL-FK-DVFNEEGAWNLFKEVLVDKDI-----TDIEKHAKELAKKCGGLPLALKTLAASMRGVNH----WRNAIKNFRNGCPQMGDLEKGVFDILQFSYNKLDRKWKKCFLYCCLYPEDDKIPKDEIIIKLIAEGLCEDR------DEGHSILNHLEKVFLLEGGEW---YGIGYVKMHDLMREMAISK----FMVTEEK---ER
>XP_019177179.1
N---KHYASVFE---MVGRQHDYGVIKDRLLC---HNLKVISIVGMAGIGKTTLAVSLYGDPQVASHFKARGWVTMPQEYQESQLLWDLLESITPNEV---T-KLAEQVRKCLLGKRYLIVLDNFW------CNYIQDCFPDD-NGSILLTSY-----KYLK--SQYDHK-TLLGSNESWDLFCNI-L-NGCV--SK--FEKIRVDVVEKCDGLPQSIAVVAERLS-KCIILKEWEKIEKEL-ELTLDRSAL--------THHYNQLPHHLKVCFLYLAVFPRRSKIQVKVLIRLWIAEGFK--QPHGM-EDEAYCYLEQLILNSLLLIDNQF-DGKIKSCRMHSALHSFCIREAQKEGIFN----SCRW
>XP_019177581.1
--------IDVS--QL-----GSSKLYGWL-ED----VLSIGVYGMGGVGKTTLVKHIHD--QIL--HVNVYWVTVSQDFTI-KKLQDIL-EFL-----IEE-QRPAILHQHLVTNNVVLILDDVWNIP---LEKL---VPRV-KGCLILTTRLRDVCRRIG--QKF-FQ-NVLNEEEGWNLFKEILINDHT-----TDIEKHAKELAKKCGGLPLALNTVAASMRGVNH----WRNAIKNFQNASPQLEDLEKNVFEILKFSYNRLNDRWKKCFLYCCLYSEDEEIIKDEVIMKLIAEGLCEDR------DEGHSILNKLVDVFLLEEGEW-------YVKMHDLMRDMAMSK----FMVIEQQ---EK
>XP_019177597.1
----QNAL---E--NIVGFDSDIEKIVNRLCYSY-FVLQVIPLVGEGGIGKTTLAKRVYGHPITIASFHIRAWVVVSKVHNLKEMLIGLLRCISTSEI-IDE--IAEKLSTSLMGQKYLILLDDIWTTA-AW-DAIQGYFPENFNGSVLVTTRFKEVSEY--LS----YQ-KYQTFSDRWELFSRKVFGQSQ--C---EYEPIGERIVLGCGGLPLVVVLISGLLA-TAGCL-EWRDVARTL-DGVG-RYDNNKRISKIVSLSYKYLPSHLKACFHYFGVFPEDSVIPVKKLINLWVAEGFI--KP-MS-EEVGESYLHDLINRSLVQINELSIDGKVKSCNIHDRVHEVCVREAIDGNTL-----ASHW
>XP_019177601.1
----QNAL---D--NIVGFDSDIEKIVNRLCYSY-FELQVIPLVGEGGIGKTTLAKRVYGHPITIASFQIRAWVVVSKVHNLKEMLIGLLRCISTSEI-MDE--IAKKLRTSLMGQKYLIFLDDIWTTA-AW-DAMQRYLPENFNGSILVTTRFREVPEY--LS----YP-KYRTFPDRWELFSRKVFGKSR--C---KYVQIGERIVHGCGGLPLVVVLVSGLLA-EEGSL-EWRDVAQTL-DGVG-RYDNNKRISKIVSLSYKYLPSHLKDCFQYFGVFPEDSDIPVKKLINLWVAEEFI--KP-MS-EEMGESYLHDLINRSLVQNTELSIDGKVKSCNIHDRVHEVGI------------------
>XP_019177605.1
----QNAL---K--NIVGFDIAIVKIVNRLCYSY-FVLQVMPLVGEGGIGKTTLAKRVYGHRITIANFHIRAWIVVSKFHNLKEMLIGLLRCISTSEI-IDE--IAEQLSTSLMGHKYSIFLDDIWTTA-AW-DAIKGYFPENFNGSILVTTRFKEVSEY--LS----YQ-KYQTFPDCWELFARKVFGKIQ--C---EYEEIGQRIVLHCGGLPLVVVLVSGLLV-TVGSL-EWRDVAKTV-YAIDVSYENNKRILEIVSLSYKYLP---------------------------------------------------DI-------------------------------------------------
>XP_019177606.1
----QNAL---E--STTGFNSDIEKIINRLCYSH-LELQVIPLVGEGGIGKTTLAKRVYGHPITIACFRIRAWVVVSQVHNLKEMLIGLLRCIS--------------------------------------------------------------------------------------------------------------------------GIVVIAGLLA-TV----------------------------------------------------------------------------------------------ESLI-------------------------------------------
>XP_019177608.1
----QNAL---E--NIVGFDRDIKKIITRLGFAH-SLLQVIPLVGEGGIGKTTLAKRVYGNPTTIGWFHIRAWVVVSQVHNLKEMLIGLLRCISTSEI-IDN--IAEQLCRSLMGQKYLILLDDIWSTA-AW-DAIQGCFPDNSNGSILVTTRFTNVAEY--LS----YY-KYQTIEDRWELFSTKVFGQSH--F---EYELIGKRIVLGCSGLPLAVIVIAGLLA-TADSL-EWRDVAETL-DGVE-TYDSNNKISKVLSLSYKYLPRHLKPCFHYFGVFPEDNVIPIKRLNNLWVAEGFL--MP-KS-EEVAESYLRDLINRSLVQINELSVDGKVKSCKVHDRVHEVCVREAITGNTL-----VSHW
>XP_019177609.1
EPS-HLNL---G--NMIGCEDQLLTISDLLVNKQ-QSREVIAVTGMGGIGKTTLARTVYEDPNIKSHFHISAWTVVSHQHNKKEILLRLLGCIVTSEI-KDD--LADQLRKSLMGQRYLIVVDDIWNTK-AW-DDIQGCFPDNMNSSILMTTRHDEVAKY--VDRQL-HQ-RFLYSNESWELFSLKVSGKK--NFN--EFTPIGEDIVKECQGLPLSIVVIAGLLA---LNEPKWRDVADNV-KS-LDKVDPSKTCSRVLSLSYSYLPGHLKACYLYFGVFPEDSDILVGKLAKLWVAEGFL--MS-KS-EKVSEKYLSDLISRSLVQVSTLSFDGKIKSCKLHDLLHEICVGEARKENLM-------RW
>XP_019177613.1
----QNAL---E--NIVGFDSDIEKIINRLSYSH-LELQVTPLVGEGGIGKTTLAKRVYGHPITIACFQIRAWVVVSQVHNLKEMLIGLLRCISTSEI-IDD--IAEQLCRSLMGRKYLIFLDDIWTTA-AW-DAIQGCFPDNCNGSILVTTRFTKVAKY--LS----YH-KYQTFDDSWELFSRKVFGQRQ--S---EDDLIGKRIVHLCSGLPLAVVVIAGLLV-TAESL-EWRDVEKTL-GGVD-RYDNNNRVSKVLSLSYNYLPSHLKACFHYFGVFPEDNVIPVKRLINLWVAEGFL--MQ-MR-EAVAEGYLHDLINRSLIQINELCIDGKVKSCKIHDRVHEVCVREAIKENAL-----ASHW
>XP_019177614.1
----QNAL---E--NIVGFDSDIEKIINRLSYSH-LELQVTPLVGEGGIGKTTLAKRVYGHPITIACFQIRAWVVVSQVHNLKEMLIGLLRCISTSEI-IDD--IAEQLCRSLMGRKYLIFLDDIWTTA-AW-DAIQGCFPDNCNGSILVTTRFTKVAKY--LS----YH-KYQTFDDSWELFSRKVFGQRQ--S---EDDLIGKRIVHLCSGLPLAVVVIAGLLV-TAESL-EWRDVEKTL-GGVD-RYDNNNRVSKVLSLSYNYLPSHLKACFHYFGVFPEDNVIPVKRLINLWVAEGFL--MQ-MR-EAVAEGYLHDLINRSLIQINELCIDGKVKSCKIHDRVHEVCVREAIKENAL-----ASHW
>XP_019177615.1
----QNAL---E--NIVGFDSDIEKIINRLSYSH-LELQVTPLVGEGGIGKTTLAKRVYGHPITIACFQIRAWVVVSQVHNLKEMLIGLLRCISTSEI-IDD--IAEQLCRSLMGRKYLIFLDDIWTTA-AW-DAIQGCFPDNCNGSILVTTRFTKVAKY--LS----YH-KYQTFDDSWELFSRKVFGQRQ--S---EDDLIGKRIVHLCSGLPLAVVVIAGLLV-TAESL-EWRDVEKTL-GGVD-RYDNNNRVSKVLSLSYNYLPSHLKACFHYFGVFPEDNVIPVKRLINLWVAEGFL--MQ-MR-EAVAEGYLHDLINRSLIQINELCIDGKVKSCKIHDRVHEVCVREAIKENAL-----ASHW
>XP_019177627.1
----ENAV---E--NIVGFTEDIVELVDRLKSK----DEVISLVGEGGIGKTTLAKIIFEHENIIAHFGIRASVVVSQEPNIKEMLIGLLRYIVTSEI-KDE--LRDELHKRLMEHKYLIVLDDVWTTS-AW-HAIEGCIPPNKDDGIMITTRIYEVARS--VS----HN-KSQTPDKSWELFSRKVF-REG--C----LEKLGREIVNCCGGLPLAILVIAGLLS-TVGSL-EWTDVLEAL-SGMD----ADNRISKILSLGFDYLPSHLKACFLYFGVFPEDSDILIKKIINLWVAEGFL--KP-KS-EEGAENCLLDLINRNLVQFSELSIDGKIKSCKIHDRLHEICVREAKRENII-----DVRW
>XP_019177628.1
----ENAV---E--NIVGFTEDIVELVDRLKSK----DEVISLVGEGGIGKTTLAKIIFEHENIIAHFGIRASVVVSQEPNIKEMLIGLLRYIVTSEI-KDE--LRDELHKRLMEHKYLIVLDDVWTTS-AW-HAIEGCIPPNKDDGIMITTRIYEVARS--VS----HN-KSQTPDKSWELFSRKVF-REG--C----LEKLGREIVNCCGGLPLAILVIAGLLS-TVGSL-EWTDVLEAL-SGMD----ADNRISKILSLGFDYLPSHLKACFLYFGVFPEDSDILIKKIINLWVAEGFL--KP-KS-EEGAENCLLDLINRNLVQFSELSIDGKIKSCKIHDRLHEICVREAKRENII-----DVRW
>XP_019177629.1
----QRAL---E--DIVGFAKDEAILLRRLLNQH--LREVISLVGEGGIGKTTLAKRVFEELATTH-FDICAWVVVSQHHNLKEMLIGLLRCIMTSEI-KDD--LAEHLCKSLMGQKYLIVLDDIWTTT-AW-DAIQGCLPDNLNGSILITTRFTEVARY--TS----HF-KYLTLEASRTLFTRKVFGRSGLTCEY-SLQFLGNRITLQCHGLPLAIVLIAGLLA-TVDSL-EWRDVEKTL-DGID---RIDDRISKILSLSYTYLPTHLKACFLYFGAFPEDSNILVNKIINLWVAEGFL--KP-KS-EEVAENCLLDLINRSLVQVNELGIDGKIKSCKIHDRIHEICITEAKKENIV-----TSRW
>XP_019177631.1
----QRAL---E--DIVGFAKDEAILLRRLLNQH--LREVISLVGEGGIGKTTLAKRVFEELATTH-FDICAWVVVSQHHNLKEMLIGLLRCIMTSEI-KDD--LAEHLCKSLMGQKYLIVLDDIWTTT-AW-DAIQGCLPDNLNGSILITTRFTEVARY--TS----HF-KYLTLEASRTLFTRKVFGRSGLTCEY-SLQFLGNRITLQCHGLPLAIVLIAGLLA-TVDSL-EWRDVEKTL-DGID---RIDDRISKILSLSYTYLPTHLKACFLYFGAFPEDSNILVNKIINLWVAEGFL--KP-KS-EEVAENCLLDLINRSLVQVNELGIDGKIKSCKIHDRIHEICITEAKKENIV-----TSRW
>XP_019177632.1
----QRAL---E--DIVGFAKDEAILLRRLLNQH--LREVISLVGEGGIGKTTLAKRVFEELATTH-FDICAWVVVSQHHNLKEMLIGLLRCIMTSEI-KDD--LAEHLCKSLMGQKYLIVLDDIWTTT-AW-DAIQGCLPDNLNGSILITTRFTEVARY--TS----HF-KYLTLEASRTLFTRKVFGRSGLTCEY-SLQFLGNRITLQCHGLPLAIVLIAGLLA-TVDSL-EWRDVEKTL-DGID---RIDDRISKILSLSYTYLPTHLKACFLYFGAFPEDSNILVNKIINLWVAEGFL--KP-KS-EEVAENCLLDLINRSLVQVNELGIDGKIKSCKIHDRIHEICITEAKKENIV-----TSRW
>XP_019177633.1
----QYAS---E--NIVGFDEDIEEIVHMAVHPR--SRDIISIVGEGGIGKTTLAKVVFQDQRITACFEIRAWVLVSKEYNLKEMLIGLLRCIMTRDI-MDE--LEEKLCRSLMGKRYLIFLDDVWTME-VW-DAIKRCFPHNSNERIMLTTRVVDVAEH--LS----KR-KFQNLENSWKLFSMKVF------C---ALEKLGRQISSQCQGLPLAIIVIARFLA-ATGSL-EWRKVAETL-KEMD---WADDKTSKILLLSYDYLPSQLKACFLYFGVFPRNCCIPIKKLINLWVAEGFL--KL-KS-EEVAENCLLDLTNRSLVQVDKVSIDGKMKECRIHDRLHEICVKEAEKENIV-----VYRW
>XP_019177634.1
----QRTL---E--DIVGFGKDESILLQRLLNQH--LREVISLVGEGGMGKTTLAKRVFEELATTH-FDICAWVVVSQNHNLKEMLIGILRCIMTSEI-KDD--LAEHLYRSLMGQKYLIVLDDIWTVT-AW-DAIQGCLPDNLNGSILITTRFTEVARY--TS----HF-KYLTLEASWALFVRKVFGRSGLTCEY-SLQFLGNRITLQCHGLPLAIVLIAGLLA-TVDSL-EWRDVEKTL-DGID---SIDDRISKILSLSYTYLPTHLKACFLYFGAFPEDGNILVNKIINLWVAEGFL--KP-KS-EEVAENCLLDLINRSLVQVNELGIDGKIKSCKIHDRIHEICITEAKREKVV-----VSRW
>XP_019177635.1
----QRTL---E--DIVGFGKDESILLQRLLNQH--LREVISLVGEGGMGKTTLAKRVFEELATTH-FDICAWVVVSQNHNLKEMLIGILRCIMTSEI-KDD--LAEHLYRSLMGQKYLIVLDDIWTVT-AW-DAIQGCLPDNLNGSILITTRFTEVARY--TS----HF-KYLTLEASWALFVRKVFGRSGLTCEY-SLQFLGNRITLQCHGLPLAIVLIAGLLA-TVDSL-EWRDVEKTL-DGID---SIDDRISKILSLSYTYLPTHLKACFLYFGAFPEDGNILVNKIINLWVAEGFL--KP-KS-EEVAENCLLDLINRSLVQVNELGIDGKIKSCKIHDRIHEICITEAKREKVV-----VSRW
>XP_019177636.1
----QRTL---E--DIVGFGKDESILLQRLLNQH--LREVISLVGEGGMGKTTLAKRVFEELATTH-FDICAWVVVSQNHNLKEMLIGILRCIMTSEI-KDD--LAEHLYRSLMGQKYLIVLDDIWTVT-AW-DAIQGCLPDNLNGSILITTRFTEVARY--TS----HF-KYLTLEASWALFVRKVFGRSGLTCEY-SLQFLGNRITLQCHGLPLAIVLIAGLLA-TVDSL-EWRDVEKTL-DGID---SIDDRISKILSLSYTYLPTHLKACFLYFGAFPEDGNILVNKIINLWVAEGFL--KP-KS-EEVAENCLLDLINRSLVQVNELGIDGKIKSCKIHDRIHEICITEAKREKVV-----VSRW
>XP_019177637.1
----QRTL---E--DIVGFGKDESILLQRLLNQH--LREVISLVGEGGMGKTTLAKRVFEELATTH-FDICAWVVVSQNHNLKEMLIGILRCIMTSEI-KDD--LAEHLYRSLMGQKYLIVLDDIWTVT-AW-DAIQGCLPDNLNGSILITTRFTEVARY--TS----HF-KYLTLEASWALFVRKVFGRSGLTCEY-SLQFLGNRITLQCHGLPLAIVLIAGLLA-TVDSL-EWRDVEKTL-DGID---SIDDRISKILSLSYTYLPTHLKACFLYFGAFPEDGNILVNKIINLWVAEGFL--KP-KS-EEVAENCLLDLINRSLVQVNELGIDGKIKSCKIHDRIHEICITEAKREKVV-----VSRW
>XP_019177638.1
----QRTL---E--DIVGFGKDESILLQRLLNQH--LREVISLVGEGGMGKTTLAKRVFEELATTH-FDICAWVVVSQNHNLKEMLIGILRCIMTSEI-KDD--LAEHLYRSLMGQKYLIVLDDIWTVT-AW-DAIQGCLPDNLNGSILITTRFTEVARY--TS----HF-KYLTLEASWALFVRKVFGRSGLTCEY-SLQFLGNRITLQCHGLPLAIVLIAGLLA-TVDSL-EWRDVEKTL-DGID---SIDDRISKILSLSYTYLPTHLKACFLYFGAFPEDGNILVNKIINLWVAEGFL--KP-KS-EEVAENCLLDLINRSLVQVNELGIDGKIKSCKIHDRIHEICITEAKREKVV-----VSRW
>XP_019177647.1
----ENDV---E--NIVGFDDDVEEIVYRL------SREVIALVGEGGIGKTTLAKIIFEHPYVIDHFRIRAWVVVSREHNLKEMLISLLHCIATSEI-KDE--LAEQLCKRLTGERYLIVLDDVWTTT-AW-HAIQQCFPHNANGSIMITTRINNVARD--IN----HI-KYQSLKNSRELLSRKVFRGRF--C---TYEYFRDRILLQCRGLPLAILVISGLLA-TAWSL-DWREVADTV-DLMD---GDDKIISRILSLGFEYLPSHLKACFLYFGIFPEDDDVPAKKINQLMGCRG----------------------------------------------------------------------
>XP_019178849.1
------TTADVD--SIQGRKSDASALISKLV---NG-PPVISIVGTGGIGKTTLAQLVFGDEQIKTHFDERVWICVSDPFDQIKIAKAIVESTT-----QLH-VLLEKIQSILSGKRFLLVMDDVWTEQ-SW-EPLKNSLK--LPGSILVTSRSERVARM--MGYL--HH-DLISDEEAWLLLSRKAFREED--CEK--LKDIGQKIAQKCKGLPLAAKVMGSQLC-FK-TRDDWQNV---L-DSIWELEEVKTDLFPHLYLSYNDLTPKMKQCLSYCAVFPKDYEIKVDKLIRIWMAQGYV--T-----ESKGRELFGGLAMRSFFQDLEK--SNIIISCKMHDIVHDFAKNECQHEDDV-------RH
>XP_019178850.1
------TTADVD--SIQGRKSDASALISKLV---NG-PPVISIVGTGGIGKTTLAQLVFGDEQIKTHFDERVWICVSDPFDQIKIAKAIVESTT-----QLH-VLLEKIQSILSGKRFLLVMDDVWTEQ-SW-EPLKNSLK--LPGSILVTSRSERVARM--MGYL--HH-DLISDEEAWLLLSRKAFREED--CEK--LKDIGQKIAQKCKGLPLAAKVMGSQLC-FK-TRDDWQNV---L-DSIWELEEVKTDLFPHLYLSYNDLTPKMKQCLSYCAVFPKDYEIKVDKLIRIWMAQGYV--T-----ESKGRELFGGLAMRSFFQDLEK--SNIIISCKMHDIVHDFAKNECQHEDDV-------RH
>XP_019178872.1
TSTTQHAS---E--GMVGKNDELKSIKDMLTLH--PSREVVTIKGMGGIGKTTLARKSYEDSSISSHFDKRAWVVVLQFYDKRQMLICLHNS-------NAE--LEEQIYRCLKRQKYLVVMDDVWSRE-SW-DAIKACFPDDGN-----------------------------DHSESWTLFHEKALVSSQ------EFEMIGRPIVEKCKGLPLAIVVVAGLFS-KL-TLDDWKSVANAL-DGSTTTTIVEA-CSKILSLSYNHLPHNFKACFLYLEIFSEDEEIYAKRLARLWGAEGLI--KA-ES-EMVAQRHIKELIDRNLILLSEPSSNTRIKTFRMHDVLHAFCVREAQNESLLN-GK-SFRW
>XP_019178922.1
------TTADVD--AIQGRKSDASALISKLL------PPVISIVGTGGIGKTTLAQLVFGDEKIKTQFDERVWICVSDPFDQIKIAKAIVESTT-----QLQ-LLLEKIQSTLSGKRFLLVMDDVWTEQ-YW-EPLKNSLK--LPGSILVTSRSERVARM--MGYL--HH-DLISDEEAWLLLSRIAFREND--CEKRPLKDIGQKIAQKCKGLPLAAKVMGSLLC-FK-TRDDWQNV---L-DNIWELDEVVTDLFPHLHLSYNDLTPKMKQCFSYCAVFP-----------------------------------------------------------KMHDIVHDYEKNECQ--------------
>XP_019178927.1
------TTADVD--AIQGRKSDASALISKLL------PPVISIVGTGGIGKTTLAQLVFGDEKIKTQFDERVWICVSDPFDQIKIAKAIVESIT-----QLQ-LLLEKIQSILSGKRFLLVMDDVWTEQ-DW-NPLKNSLK--LPGSILVTSRSERVATM--MGYV--HQ-DLISDEEAWLLLSRKAFREED--CEK--LKDIGQKIAQKCKGLPLAARVMGSLLR-FK-TEDDWQNV---L-DNIWELDEVVTDLFPHLYLSYNDLTPKMKQCFSYCAVFPKDYEIKVDKLIRIWMAQGYV--T-----ESKGRELFGGLAMRSFFQDFEK--SNIIISCKMHDIVHDFAKNEFQHEDDV-------RH
>XP_019178928.1
------TTADVD--AIQGRKSDASALISKLL------PPVISIVGTGGIGKTTLAQLVFGDEKIKTQFDERVWICVSDPFDQIKIAKAIVESIT-----QLQ-LLLEKIQSILSGKRFLLVMDDVWTEQ-DW-NPLKNSLK--LPGSILVTSRSERVATM--MGYV--HQ-DLISDEEAWLLLSRKAFREED--CEK--LKDIGQKIAQKCKGLPLAARVMGSLLR-FK-TEDDWQNV---L-DNIWELDEVVTDLFPHLYLSYNDLTPKMKQCFSYCAVFPKDYEIKVDKLIRIWMAQGYV--T-----ESKGRELFGGLAMRSFFQDFEK--SNIIISCKMHDIVHDFAKNEFQHEDDV-------RH
>XP_019178929.1
------TTADVD--AIQGRKSDASALISKLL------PPVISIVGTGGIGKTTLAQLVFGDEKIKTQFDERVWICVSDPFDQIKIAKAIVESIT-----QLQ-LLLEKIQSILSGKRFLLVMDDVWTEQ-DW-NPLKNSLK--LPGSILVTSRSERVATM--MGYV--HQ-DLISDEEAWLLLSRKAFREED--CEK--LKDIGQKIAQKCKGLPLAARVMGSLLR-FK-TEDDWQNV---L-DNIWELDEVVTDLFPHLYLSYNDLTPKMKQCFSYCAVFPKDYEIKVDKLIRIWMAQGYV--T-----ESKGRELFGGLAMRSFFQDFEK--SNIIISCKMHDIVHDFAKNEFQHEDDV-------RH
>XP_019178930.1
------TTADVD--AIQGRKSDASALISKLL------PPVISIVGTGGIGKTTLAQLVFGDEKIKTQFDERVWICVSDPFDQIKIAKAIVESIT-----QLQ-LLLEKIQSILSGKRFLLVMDDVWTEQ-DW-NPLKNSLK--LPGSILVTSRSERVATM--MGYV--HQ-DLISDEEAWLLLSRKAFREED--CEK--LKDIGQKIAQKCKGLPLAARVMGSLLR-FK-TEDDWQNV---L-DNIWELDEVVTDLFPHLYLSYNDLTPKMKQCFSYCAVFPKDYEIKVDKLIRIWMAQGYV--T-----ESKGRELFGGLAMRSFFQDFEK--SNIIISCKMHDIVHDFAKNEFQHEDDV-------RH
>XP_019178931.1
------TTADVD--AIQGRKSDASALISKLV---NG-PPVISIVGTGGIGKTTLALLVFEDEQIKTHFDERVWICVSDPFDQIKIAKAIVESTT-----QLQ-LLLEKIRSTLSGKRFLLVMDDVWTEQ-YW-EPLKNSLK--LPGSILVTTRSERVATM--MGYL--HQ-DLISDSEAWLLLSRIAFREED--CEE--LKDIGQKIVQKCKGLPLAASVMGRLLR-FK-TKDDWQNV---L-DNIWELEKVVTDLFPHLYLSYNDLTPKMKQCFSYCAVFPKDYEIKVEKLIRIWMAQGYL--T-----ESKGRELFGGLAMRSFFQDLKK--SNIIISCKMHDIVHDFAKNECQHEDKV-------RH
>XP_019178935.1
------TTADVD--AIQGRKSDASALISKLV---NG-PPVISIVGTGGIGKTTLAQLVFGDEKIKTHFDERVWICVSDPFDQIKIAKAIVESTT-----QLH-VLLEKVQSILSGKRFLLVMDDVWTEQ-SW-EPLKNSLK--LPGSILVTSRSERVARM--MGYL--HQ-DLISDEEAWLLLSRKAFREED--CEK--LKEIGQKIAQKCKGLPLAARVMGSLLR-FK-TEDDWQNV---L-DNIWELDEVVTNLFPHLYLSYNDLTPKMKQCFSYCAVFPKDYEIEVDKLIRIWMAQGYV--T-----ESKGRELFGGLAMRSFFQDFEK--SNIIIYCKMHDIVHDFAKNEFQHEDDV-------RH
>XP_019178936.1
------TTADVD--AIQGRKSDASALISKLV---NG-PPVISIVGTGGIGKTTLAQLVFGDEKIKTHFDERVWICVSDPFDQIKIAKAIVESTT-----QLH-VLLEKVQSILSGKRFLLVMDDVWTEQ-SW-EPLKNSLK--LPGSILVTSRSERVARM--MGYL--HQ-DLISDEEAWLLLSRKAFREED--CEK--LKEIGQKIAQKCKGLPLAARVMGSLLR-FK-TEDDWQNV---L-DNIWELDEVVTNLFPHLYLSYNDLTPKMKQCFSYCAVFPKDYEIEVDKLIRIWMAQGYV--T-----ESKGRELFGGLAMRSFFQDFEK--SNIIIYCKMHDIVHDFAKNEFQHEDDV-------RH
>XP_019178937.1
------TTADVD--AIQGRKSDASALISKLV---NG-PPVISIVGTGGIGKTTLAQLVFGDEKIKTHFDERVWICVSDPFDQIKIAKAIVESTT-----QLH-VLLEKVQSILSGKRFLLVMDDVWTEQ-SW-EPLKNSLK--LPGSILVTSRSERVARM--MGYL--HQ-DLISDEEAWLLLSRKAFREED--CEK--LKEIGQKIAQKCKGLPLAARVMGSLLR-FK-TEDDWQNV---L-DNIWELDEVVTNLFPHLYLSYNDLTPKMKQCFSYCAVFPKDYEIEVDKLIRIWMAQGYV--T-----ESKGRELFGGLAMRSFFQDFEK--SNIIIYCKMHDIVHDFAKNEFQHEDDV-------RH
>XP_019178945.1
---------IAV--KSIGIEPQVENVMSLLTG---P-VRIIGIWGMGGIGKSTIARAVFN--QICQSFEGSCYLDVEQ----EKLLSETLGKLH--T-----S--TDLLMARLSHKRVLIVLDDVDQLE-KR-------F--G-KGSIIITTRNSQLLSAHGPI----YD-NLLGSEMASKLFNKFAFKDG---SPS-EFKEVSLQVVNYAGGLPLAIKVLGSFLHGR--QKNEWESELERL-KGIPPN----D-IIGKLKLSFDAL-HLEKEIFLDIACFYK----------------GK-----RTQFGFQPDIGVKVLIQKSLLYI-----SEK---FQMHDLVQEMGWYIVRKDH------FS-RW
>XP_019178946.1
---------IAV--KSIGIEPQVENVMSLLTG---P-VRIIGIWGMGGIGKSTIARAVFN--QICQSFEGSCYLDVEQ----EKLLSETLGKLH--T-----S--TDLLMARLSHKRVLIVLDDVDQLE-KR-------F--G-KGSIIITTRNSQLLSAHGPI----YD-NLLGSEMASKLFNKFAFKDG---SPS-EFKEVSLQVVNYAGGLPLAIKVLGSFLHGR--QKNEWESELERL-KGIPPN----D-IIGKLKLSFDAL-HLEKEIFLDIACFYK----------------GK-----RTQFGFQPDIGVKVLIQKSLLYI-----SEK---FQMHDLVQEMGWYIVRKDH------FS-RW
>XP_019178947.1
---------IAV--KSIGIEPQVENVMSLLTG---P-VRIIGIWGMGGIGKSTIARAVFN--QICQSFEGSCYLDVEQ----EKLLSETLGKLH--T-----S--TDLLMARLSHKRVLIVLDDVDQLE-KR-------F--G-KGSIIITTRNSQLLSAHGPI----YD-NLLGSEMASKLFNKFAFKDG---SPS-EFKEVSLQVVNYAGGLPLAIKVLGSFLHGR--QKNEWESELERL-KGIPPN----D-IIGKLKLSFDAL-HLEKEIFLDIACFYK----------------GK-----RTQFGFQPDIGVKVLIQKSLLYI-----SEK---FQMHDLVQEMGWYIVRKDH------FS-RW
>XP_019178951.1
-----TTTS-VD--AIQGRDIDASNVIRELVK--NG-PLVISIVGAGGIGKTTLAQLVYGDQQIKTHFHERVWVCVSHPFDQIKIAKAIVESTT-----RLQ-VLLEKIQSTLSQKRFLLVLDDVWTEQ-YW-EPLKNSLK--LPGSILVTSRSERVARM--MAYL--HR-KLISDFDAWMLLSRISFRSGE-YSEK--LKDIGQKIARRCRGLPLAVKVMGSLLR-LK-TEEEWQNVLSKL-DIFWNLEEVETDLFPHLYLSYDDLTSEMKRCFSYCAVFPKDYEIEVDKLIRIWMAQGYL--TTSDR-EQKGREVFGNLAMRSLFQDLEK--SN-IISCKMHDIVYDFARNECRHEDKV-------RH
>XP_019179200.1
SSQPKKAS---D--NMVGCNEEFKTIIDQLTQQ--SALQVVSIVGMGGIGKTTLAHKVYEDPSISFHFDKQAWVTVSQESNEEQMLQCLIGCVNNGNL-------AESLRKHLKDQRYLIVIDDIWSTT-AW-DSLQRCFPDDNNGSILLTSRLREVAEY---V-------------------------------------------------------------------------------------------------------------------VFSEDYEIHVKKLVKLWAAEGFL--RV-RN-EEVAMECLQDLVDRSLVFVSKESYNGKMKTIRIHDLLRDLCLREARHENLL-----SYRW
>XP_019179203.1
SSPPKSAS---D--SMVGCDEEFKTIMNLLTRQ--STLQVVSIVGMGGIGKTTLARKVYEDPSITYHFYMRAWVTVSQEYKRRQMLQCLVGCVS-DE--ND---LADRLRKHLKGQRYLIVMDDIWSTT-AW-DSVQGCFPDDNNGSILLTSRLREV----------------------------VA-GKCA------VFEQIGRAIVKKCKGLPLAITLVASLLS-KTEKVEKWKNVEES----VIGDSN-EA-YSSVLSLSYNQLPHPSKACFLYFGVFPEDYEISAKKLVRLWAAEGFF--EA-KN-EKVAMECLQDLVDRSLVLVGKQSYNGKIKTIRMHDLLRDLCLREARCENLL-----TCPW
>XP_019179204.1
SSQPNSAS---D--SMVGCDKEFKTILNKLTQQ--SALQVVSIVGMGGIGKTTLAGEVYKDPSITSHFYKQAWVTVSQEYTVGQMLRCLIGCVS-DE--ND---LAEMLRKRLKDQRYLIVIDDIWSKE-AW-DSVQRCFPDDNNGSILLTSRLREVAEY--TAD---IN-PFLDANESWNLYCNVF-GQ--------VFEQIGRDIVKKCKGLPLAITLVASLLS-KTEKVEKWKNVAES----VIGDSN-EA-CSSVLSLSYNQLPHLSKACFLYFGVFPEDYEIPVKKLVKLWAAEGFF--GA-KN-EEVATECLKDLVARSLVIIGKQSYDGKIKTIRMHDLLRDLCLRESRCENLL---------
>XP_019179339.1
AVNARAVT-VVDRLKFVGRKKELSELEFRLFGDARSSIGIACVSGETGIGKTELLLEFANQF---QRYKMVLWIG-S-KYIRQNFL--LLEDVGKSRI-EEE-AAIARVRKEL--RPFLVIIDNLEEKD--WWDRV---LPR--FGEVIISTRLPHVMNL---------K-DYLSEIEAMSLMQGG--VK--------DY--ITETIEEKLKRLTLGLAMVGAILS---EPINP-SRLLDTI-NR------SGD------IISCDR--EHLRNIFLCFSIFDHDGPSLATRLASGWFAP-----SP---------------VPLSLLAMAAH----KIRRRMWRKILRLTCARKSEVESLLR---G---Y
>XP_019179340.1
AVNARAVT-VVDRLKFVGRKKELSELEFRLFGDARSSIGIACVSGETGIGKTELLLEFANQF---QRYKMVLWIG-S-KYIRQNFL--LLEDVGKSRI-EEE-AAIARVRKEL--RPFLVIIDNLEEKD--WWDRV---LPR--FGEVIISTRLPHVMNL---------K-DYLSEIEAMSLMQGG--VK--------DY--ITETIEEKLKRLTLGLAMVGAILS---EPINP-SRLLDTI-NR------SGD------IISCDR--EHLRNIFLCFSIFDHDGPSLATRLASGWFAP-----SP---------------VPLSLLAMAAH----KIRRRMWRKILRLTCARKSEVESLLR---G---Y
>XP_019179341.1
AVNARAVT-VVDRLKFVGRKKELSELEFRLFGDARSSIGIACVSGETGIGKTELLLEFANQF---QRYKMVLWIG-S-KYIRQNFL--LLEDVGKSRI-EEE-AAIARVRKEL--RPFLVIIDNLEEKD--WWDRV---LPR--FGEVIISTRLPHVMNL---------K-DYLSEIEAMSLMQGG--VK--------DY--ITETIEEKLKRLTLGLAMVGAILS---EPINP-SRLLDTI-NR------SGD------IISCDR--EHLRNIFLCFSIFDHDGPSLATRLASGWFAP-----SP---------------VPLSLLAMAAH----KIRRRMWRKILRLTCARKSEVESLLR---G---Y
>XP_019179342.1
AVNARAVT-VVDRLKFVGRKKELSELEFRLFGDARSSIGIACVSGETGIGKTELLLEFANQF---QRYKMVLWIG-S-KYIRQNFL--LLEDVGKSRI-EEE-AAIARVRKEL--RPFLVIIDNLEEKD--WWDRV---LPR--FGEVIISTRLPHVMNL---------K-DYLSEIEAMSLMQGG--VK--------DY--ITETIEEKLKRLTLGLAMVGAILS---EPINP-SRLLDTI-NR------SGD------IISCDR--EHLRNIFLCFSIFDHDGPSLATRLASGWFAP-----SP---------------VPLSLLAMAAH----KIRRRMWRKILRLTCARKSEVESLLR---G---Y
>XP_019179343.1
AVNARAVT-VVDRLKFVGRKKELSELEFRLFGDARSSIGIACVSGETGIGKTELLLEFANQF---QRYKMVLWIG-S-KYIRQNFL--LLEDVGKSRI-EEE-AAIARVRKEL--RPFLVIIDNLEEKD--WWDRV---LPR--FGEVIISTRLPHVMNL---------K-DYLSEIEAMSLMQGG--VK--------DY--ITETIEEKLKRLTLGLAMVGAILS---EPINP-SRLLDTI-NR------SGD------IISCDR--EHLRNIFLCFSIFDHDGPSLATRLASGWFAP-----SP---------------VPLSLLAMAAH----KIRRRMWRKILRLTCARKSEVESLLR---G---Y
>XP_019179415.1
---------IVK--EVIGIETRVKEINLWLDG----SVDILAVYGMGGVGKTTLAKTAYN--LNYHSFDGSSFLAIAQ----TQLLRDILKKIH--NV--HEG--TVMIREAMNYRRILVVLDDVEQLN-AW-------L--H-PGSVIITTRNDHLFDGSEDC----YK-KALSEKESLQLFSLHAFGKE---WPP-EYMDLSGNVVFHCEGNPLALKVLGSALCGT--SPKVWESALQKL-K-IPQK----R-ILEKLRISFDSLPDDVRNIFLDIACFFV----------------GK-----NKDCGFFSVDGIQVLIDRCLLTI-----SSK---IMMHQLIQDMGREIIRKES------RS-RW
>XP_019179417.1
---------IVK--EVIGIETRVKEINLWLDG----SVDILAVYGMGGVGKTTLAKTAYN--LNYHSFDGSSFLAIAQ----TQLLRDILKKIH--NV--HEG--TVMIREAMNYRRILVVLDDVEQLN-AW-------L--H-PGSVIITTRNDHLFDGSEDC----YK-KALSEKESLQLFSLHAFGKE---WPP-EYMDLSGNVVFHCEGNPLALKVLGSALCGT--SPKVWESALQKL-K-IPQK----R-ILEKLRISFDSLPDDVRNIFLDIACFFV----------------GK-----NKDCGFFSVDGIQVLIDRCLLTI-----SSK---IMMHQLIQDMGREIIRKES------RS-RW
>XP_019179418.1
---------IVE--VGIGIDAQVDHISMWLDR----SISTLVICGIAGIGKTTLANIVYN--KNYERFDGGCFLEVEQ----REILSCILKRIL--SV--EEG--VVKLKDAMCYRRIILILDDVDLLD-AL-------F--N-LGSIIITTRQENLLKS--GC----HK-RCFHSYMSLQIFSQHAFGQN---FPS-DWFDLAGRIRDRCHGLPLALKVLGSSLFGK--SMDVWESVIRKL-EAIPNN----K-IQDILKSCYDCLADHDKNLFLHVACFFV----------------GK-----DMACGFQTQVGIENLINRCLLEI-----DNM---LKMHQLIQDMGREVVRQES------RS-RW
>XP_019179419.1
---------IVE--VGIGIDAQVDHISMWLDR----SISTLVICGIAGIGKTTLANIVYN--KNYERFDGGCFLEVEQ----REILSCILKRIL--SV--EEG--VVKLKDAMCYRRIILILDDVDLLD-AL-------F--N-LGSIIITTRQENLLKS--GC----HK-RCFHSYMSLQIFSQHAFGQN---FPS-DWFDLAGRIRDRCHGLPLALKVLGSSLFGK--SMDVWESVIRKL-EAIPNN----K-IQDILKSCYDCLADHDKNLFLHVACFFV----------------GK-----DMACGFQTQVGIENLINRCLLEI-----DNM---LKMHQLIQDMGREVVRQES------RS-RW
>XP_019179596.1
STGTRGDA-LVE--ELVGIHYPKQYLVNLLL----ADLKVHAVVGTGGLGKTTLVKQAYDDAEVKNHFQYRVWVTVSETFEIKELLKDAIKQFVPLDF---T-GLKEFVKENLSGRRYIIVFDDIWGIN-AW-MEIKCVLPKQ-AGSVVITTRNSELGAQ--ACR---YS-KHLSPEDSSTLFCRKTF---CDSCPQ-HLVNITTNILNRCCGLPLAIVVIAGVLATKTEDIEECERFQQSL---LVEGNDTMKNMKNILSLSYYDLPYYLKYCFLYLCIFPEDFIIQRMQVVRLWIAEGFV--RE-QV-GKIAEAYLDELIHRNLIQIERKR-IEKIKGFRVHDILREVVLSKSVEQNFAN-GRNKFRR
>XP_019179597.1
STGTRGDA-LVE--ELVGIHYPKQYLVNLLL----ADLKVHAVVGTGGLGKTTLVKQAYDDAEVKNHFQYRVWVTVSETFEIKELLKDAIKQFVPLDF---T-GLKEFVKENLSGRRYIIVFDDIWGIN-AW-MEIKCVLPKQ-AGSVVITTRNSELGAQ--ACR---YS-KHLSPEDSSTLFCRKTF---CDSCPQ-HLVNITTNILNRCCGLPLAIVVIAGVLATKTEDIEECERFQQSL---LVEGNDTMKNMKNILSLSYYDLPYYLKYCFLYLCIFPEDFIIQRMQVVRLWIAEGFV--RE-QV-GKIAEAYLDELIHRNLIQIERKR-IEKIKGFRVHDILREVVLSKSVEQNFAN-GRNKFRR
>XP_019179888.1
--TTNHAS---E--DMVGKNNEFDTIMKMLIQH--PSREVVSIQGMGGIGKTTLARRVFENPSIVSNFDRQLWVVVSQHHNKRQMLLDLLGS---DN--DDG--LALQLYQSLKGQRYFVVMDDVWSIE-SW-NDVNSCFPDDINGSVLLTTRVAEVAT---YINN--HQ-HLLDQSESWELFHKKA-CKSH------EFETIGRPIVEKCNGLPLAIVVVAGLFS-KL-TLVEWKNTANAL-ISSTSTLDDEE-CWRILSLSYSHLPHNLKACFLYLGVFPEDYKINANNLARLWAAEGLV--KA-ES-EAVAKRYINELMDRNLILVSTRSSCRKIKEFKVHDLLHAFCVREGQNQCLLD-ES-GVRW
>XP_019179889.1
--TTNHAS---E--DMVGKNNEFDTIMKMLIQH--PSREVVSIQGMGGIGKTTLARRVFENPSIVSNFDRQLWVVVSQHHNKRQMLLDLLGS---DN--DDG--LALQLYQSLKGQRYFVVMDDVWSIE-SW-NDVNSCFPDDINGSVLLTTRVAEVAT---YINN--HQ-HLLDQSESWELFHKKA-CKSH------EFETIGRPIVEKCNGLPLAIVVVAGLFS-KL-TLVEWKNTANAL-ISSTSTLDDEE-CWRILSLSYSHLPHNLKACFLYLGVFPEDYKINANNLARLWAAEGLV--KA-ES-EAVAKRYINELMDRNLILVSTRSSCRKIKEFKVHDLLHAFCVREGQNQCLLD-ES-GVRW
>XP_019179937.1
--TTNHAS---E--DMVGKNNEFETIRMMLIQH--PSREVVSIQGMGGIGKTTLARRVYENRSIVSHFDRRLWVVVSQYHNKRQMLLDVLGS---DN--SDE--LALQLYQSLKCQRYLVVMDDIWSIE-SW-NDVKSCFPDDINGSVLLTTHIAEVAT---CINN--HQ-QFLDQSESWDLFSNKA-CKSH------EFETIGRPIVEKCKGLPLAVVVVAGLFS-KL-SLDEWKNTANAL-ISSISTLDDEE-CWRILSLSYSHLPHNLKACFLYLGVFPEDYKINANDLARLWAAEGLV--KA-ES-EAVSKRYINELMDRNLILVSKRSSCRKIKEFRVHDLLHAFCVREGHNQSLLD-ES-GVRW
>XP_019179949.1
--TTNHAS---E--DMVGKNNEFEAIRKMLIQH--PSREVVSIQGMGGIGKTTLARQVYENRSIVSHFDRRLWVIVSQHHNKRQMLIGLLGP---DN--SDE--LAYQLYQSLKGQRYLIVMDDIWSRE-SW-NDVNSCFPDDINGSVLLTTRVADVAT---CINE--HQ-QFLDQSESWELFHKKA-CKSH------EFETIGRPIVEKCKGLPLAIVVVAGLFS-KL-KLDEWKNTANAL-ISSTSTLDDEE-CWRILSLSYSHLPHNLKACFLYLGVFPEDYEIDASNLARLWAAEGFV--KA-ES-EAVARRYINELMDRNLIHVSERSSCRKIKSFRVHDLLHAFCVREGQNQSLLV-ES-GVRW
>XP_019179954.1
--TTNHAS---D--DMVGKNNEFEIIRKMLIQH--PSRE-VSIQGMGGIGKTTLARRVYEDPSIVSHFDKQIWVVVSQHHNKRQMLLDLVGS---DN--SDE--LALKLYQSLKGQRYLVVMDDVWSRE-SW-NEVNSCFPDDINGSVLLTTRVAEVAT---CINN--HQ-QFLDQSESWELFHKKA-CKSQ------EFDTIGRPIVEKCKGLPLAIVVVAGLFS-KL-TLHEWKKTANAL-ISSTSTLDDEE-CWTILSLSYSHLPHNLKACFLYLGVFPEDKVINANNLARLWAAEGLV--KA-ES-EAVAKRYINELMDRNLILVSKRSSCRKIKEFRVHDLLHAFCVREGHNQSLLD-ES-GVRW
>XP_019179960.1
----NHAS---E--NMVGKNNEFEIIRKMLIQH--LSREVVSIQGMGGIGKTTLARRVYEYPSTVSHFDRRLWVVVSQHHNKRQMLLGLLGS---DN--SDE--LALQLYQSLKGQRYLVVMDDVWSRE-SW-NDVNTCFPDDINGSVLLTTRIAEVAT---CINN--HQ-HLLDESESWELFHKKA-CKSH------EFERIGRQIVEKCKGLPLTIVVIAGLFS-KL-TLYEWKNTANAL-ISSTSSLDDEE-CWRIISLSYSHLPHNLKVCFIYLGVFPEDYKINANNLARLWAAEGLV--KA-ES-EVVAKR------------------------------------------------------
>XP_019179985.1
--TTNRAS---E--DMVGKNNEFDIIMKMLIQH--SSREVVSIQGMGGIGKTTLARQVYENPSTVSHFDRRLWVVVSQHHNKRQMLLGLLGS----N--SDG--LALRLYQSLKGQRYLVVMDDVWSKE-SW-NDVNSCFPDDKNGSVLLTTRIAEVAT---CIKS--HQ-HLLDQSESWELFHKKA-CKSH------EFETIGRPIVEKCKGLPLAIVVVVGLFS-KL-TLDEWKNTANAL-ISSTSTLDDGE-CWRILSLSYSHLPHNLKACFLYLGVFPEDYKINANNLARLWAAEGFV--KA-ES-E-VAKRYINELMDRNLILVSKRSSCRKIKEFRVHDLLHAFCVKESQNQSLLY-ES-GVRW
>XP_019179986.1
--TTNRAS---E--DMVGKNNEFDIIMKMLIQH--SSREVVSIQGMGGIGKTTLARQVYENPSTVSHFDRRLWVVVSQHHNKRQMLLGLLGS----N--SDG--LALRLYQSLKGQRYLVVMDDVWSKE-SW-NDVNSCFPDDKNGSVLLTTRIAEVAT---CIKS--HQ-HLLDQSESWELFHKKA-CKSH------EFETIGRPIVEKCKGLPLAIVVVVGLFS-KL-TLDEWKNTANAL-ISSTSTLDDGE-CWRILSLSYSHLPHNLKACFLYLGVFPEDYKINANNLARLWAAEGFV--KA-ES-E-VAKRYINELMDRNLILVSKRSSCRKIKEFRVHDLLHAFCVKESQNQSLLY-ES-GVRW
>XP_019179987.1
--TKNRAS---E--DMVGKNNEFDIIMKMLIQH--SSREVVSIQGMRGIGKTTLARRVYENPSTVSHFDRRLCVVVSQYHNKRQMLLGLLSS---DN--SDED-LALQLYQSLKRQRYLVVMDDVWSIE-SW-NAVNSCFPDDINGSVLLTTRIAEVAT---CMNN--HQ-HLLDQSESWELFHKKG-CKSH------EFETIGKPIVEKCKGLPLAIVVIAGLFS-KL-TLDEWKNAANAL-ISSTSTLDDDE-CWRILSLSYSHLPHNLKACFLYLGVFPEDYKIKANNLARLWAAEGLV--KA-ES-EAVAKRYINELMDRNLILVSERSSCKKIKEFRVHDLLHAFCVREGQNQSLLN-ES-GVRW
>XP_019179988.1
--TKNRAS---E--DMVGKNNEFDIIMKMLIQH--SSREVVSIQGMRGIGKTTLARRVYENPSTVSHFDRRLCVVVSQYHNKRQMLLGLLSS---DN--SDE--LALQLNQSLKGQRYLVVMDDVWSRE-SW-NDVNSCFLDDINGSVLLTTRIAEMAT---CINN--HQ-QFLDQSESWELFHKKA-CKSH------EFETIGRPIVEKCKGLPLAILVIA--------------------------------------------------------GIFPEDYEINANNLGRLWAAEGLV--KP-ES-EAVAKRYINELMDRNLILVSKRSSCRKIKEFRVHDLLHAFCVREGQSQSLFW-RK-----
>XP_019180014.1
--ITNHAS---E--DMVGKNNEFEIIRKMLIQH--PSREVVSIQGMGGIGKTTLARRVYENPSIVSHFDRRLWVVVSQHHNKRQMLLGLLGS---DN--SDG--LALQLYQSLKGQRYLVVMDDVWSRE-SW-NGVNSCFPDDINGSVLLTTRVAEVAT---CINK--HQ-HLLDQSESWKLFHKKT-CKCH------EFETIGRPIVEKCKGLPLAILVVA--------------------------------------------------------GVFPEDYKINANNLARLWAGEGLV--KA-ES-EVVAKRYINELMDRNLILVSKRSSCRKIKEFSVHDLLHAFCVREGQNQSLLH-ES-GARW
>XP_019180015.1
--ITNHAS---E--DMVGKNNEFEIIRKMLIQH--PSREVVSIQGMGGIGKTTLARRVYENPSIVSHFDRRLWVVVSQHHNKRQMLLGLLGS---DN--SDG--LALQLYQSLKGQRYLVVMDDVWSRE-SW-NGVNSCFPDDINGSVLLTTRVAEVAT---CINK--HQ-HLLDQSESWKLFHKKT-CKCH------EFETIGRPIVEKCKGLPLAILVVA--------------------------------------------------------GVFPEDYKINANNLARLWAGEGLV--KA-ES-EVVAKRYINELMDRNLILVSKRSSCRKIKEFSVHDLLHAFCVREGQNQSLLH-ES-GARW
>XP_019180016.1
--TKNCAS---E--DMVGKNNEFDIIMKTLIQH--SSREVVSIQGMGGIGKTTLARRVYENPSTVSHFDRRLWVVVSQHHNKKQMLLGLLGS---DN--TDG--LALQLYQSLKGQRYLVVIDDVWSRE-SW-DDVNSCFPDDINGSVLLTTRIAVVAT---CINN--HQ-QFLDQSESWELFHKKA-CKSH------EFETIGRPIVEKCKGLALAILVIAGLFS-KL-TLDEWKKTANAL-ISSTSTLDDDE-CWKILSFSYSHLPHNLKACFLYLGVFPEDDEINANNLARLWAAEGRV--KA-ES-EAVAK-------------------------------------------------------
>XP_019180017.1
--TKNCAS---E--DMVGKNNEFDIIMKTLIQH--SSREVVSIQGMGGIGKTTLARRVYENPSTVSHFDRRLWVVVSQHHNKKQMLLGLLGS---DN--TDG--LALQLYQSLKGQRYLVVIDDVWSRE-SW-DDVNSCFPDDINGSVLLTTRIAVVAT---CINN--HQ-QFLDQSESWELFHKKA-CKSH------EFETIGRPIVEKCKGLALAILVIAGLFS-KL-TLDEWKKTANAL-ISSTSTLDDDE-CWKILSFSYSHLPHNLKACFLYLGVFPEDDEINANNLARLWAAEGRV--KA-ES-EAVAK-------------------------------------------------------
>XP_019180203.1
--------PAVN--EVVGREADIRILME-FLEKD-T-YPLFAVCGEGGLGKTTLVLKVFNTPDVRHKFMGCAWVTAPQ-----KTLQDIMSQIEKDEM-SDS-ALAQSLHSSL--QRYLIILDDVRSTE-A----L---LPV--GRSVVITTRETYQAEKI-LG----H--K-MEPLESWELFLQKQLFEENKKCND-ELKDICRDVVKKCNDVPLKIMVLGDLMAEK--SIDEWKLLHKKF--S----------VKDTLELSYNLLPGNLKSCLLYLAVFPKDTDTEAEKLYNLWIAEGLIP---CNS-LSTAESYLKELANVGLVQVQEETMT-KIKSWRLHDLVRELCCQKAEEERLFRAAN---RA
>XP_019180216.1
-----------D--NIVGFKKEEETIIEHLIH-G-S-REVILITGMSGLGKTTLAKRVYEKKNVADFFDKCAWCTVSQEYDYKDLLNKIYSQVCEIKM-SSS--VSAELRKSLMGMRYLVVLDDIWSLE-AW-EELNRVFPSCDNGSIVLTSRQESVVSD----K---HI-PFFTTDESWELLQVKLFKGKG--YP-EELENVGRKISKKCGGLPLTIGLMAGLLE-KVKSEQMWSGFLFTL-NSDDKFRDVIQ-SKDAIELSYKYLSDHLKPCLLYFAAFHEDEKIDVSKLMELWICEGFI--I--GR-EDEAEEYLNHLVCSNLIMVSEKKYDGHILSCTVHDLVRDFCLTEARENISLN-MK-TPHR
>XP_019180591.1
-----------D--NIVGFKKEEEIIIDQLIH-G-S-REVVLISGMGGLGKTTLARRVYEEKNVVNHFDMRVWCTVSQEYDCTDLLKKIYSQVCKTEI--DS--VAEELRKRLMGRRYLIVLDDIWSEE-AW-EELNRVFPSCDNRSIVLTSRQESVVSD----K---HI-PFFTIDESWELLQVKLFKGNG--CP-EELENVGREISKKCGGLPLTVGLIAGHLG-TVKSEHMWRKFFLTL-NSHVTSGDRIQ-SNDAIELSYMYLSYHLKPCLLYFAAFPEDEEIRVSNLIELWISEGFI--IR-GS-EDEAEDYLNHLVSSNLIMVSEKKYDGRFISCRVHDLVRDFCLTKAREEISLN-TE-TLQR
>XP_019180592.1
---------------KAGFKKEAETIINQLIY-G-S-REVVLIAGIGGLGKTTLARRVYEEKNVANYFDNRAWCTVSQEYDYKDLLHKIYSQVCGIEI--GN--VAEELRKSLMGRRYLIVLDDIWSVE-AW-EELSRVFPSCDNGSIVLTSREESVVSD----K---HI-PFFTIDESWELLQVKLFKGNE--CP-KELESIGKEISKKCGGLPLVVGLVAGLVG-GVESEQMWQEFFLTL-NSCAEFREGIR-SNDAIELSYKYLSDHLKPCLLYFAAFPEDERIEVSYLTKLWISEGFI--D--ER-EDTAESCLKHLVGSNLVMVSERKYDGGILSCVVHDFVHDFCLAKVKEENFLK-ME-TPHR
>XP_019180594.1
---------------KAGFKKEAETIINQLIY-G-S-REVVLIAGIGGLGKTTLARRVYEEKNVANYFDNRAWCTVSQEYDYKDLLHKIYSQVCGIEI--GN--VAEELRKSLMGRRYLIVLDDIWSVE-AW-EELSRVFPSCDNGSIVLTSREESVVSD----K---HI-PFFTIDESWELLQVKLFKGNE--CP-KELESIGKEISKKCGGLPLVVGLVAGLVG-GVESEQMWQEFFLTL-NSCAEFREGIR-SNDAIELSYKYLSDHLKPCLLYFAAFPEDERIEVSYLTKLWISEGFI--D--ER-EDTAESCLKHLVGSNLVMVSERKYDGGILSCVVHDFVHDFCLAKVKEENFLK-ME-TPHR
>XP_019180595.1
-----------D--NIVGFKNDEETIIEHLIY-G-S-REVILITGMGGLGKTTLARRVYEEKNVVNYFDKRAWCTVSQEYDCKNLLNKIYNDVCKTEI--DS--IAEELRKSLMGRRYLIVLDDIWSEK-AW-EELDRVFPSCDNGSIVLTSRQESVISN----K---HI-PFFTIDESWELLQVKLFKGNG--CP-EELENVGRKISKKCGGLPLTVGLIAGLLE-KVKSEQMWCEFLLTL-NSHVTFGDRIQ-SNDAIEHSYKYLSDHLKPCLLYFAAFPEDEEIEVSKLIELWISEGFI--IG-GR-EDEAEDYLNHLVSSNLIMVSKKSYDGCIVECTVHDLVRDFCLTKAREEISLN-ME-TPHR
>XP_019180929.1
-------------------------LVS-FVTEE-S-RPFWVVYGKEGLGKTTLVQKVYNKPEVRHKFKGCAWINVTQ-----KTIKDILSQIDKDDKPAYQ-ALVLRLQSAL--QKYLIVLDGICSME-A----L---MLD--KPSVAITTRDQTETEKI-VK----R--EMMSPLESWQLFLKTQLSE------D-ELENIYR----KCEGVPLAVKLLGNLMAWK--RIDWNELRQQSC--S----------AQYLMELSYSLLREHQKTCLHYLALSP--ADIEADKLCNLWIAEKM-------T-PQQAETYLNELATLGLVEVQEY--T-KSKSCSLPHYVRDFCCGKAKEESLIFAA------
>XP_019181311.1
--SV-KV-PIVE--EVVGFDGEAKTIIQRLMEE--S-YEVISVLGMAGLGKTTLANKVFKSQEIEYHFMHRVWIYVSRLYKKKDVYLQILKKL--QSN--EE-ELGLKIKQVMEHGKYLIVLDDVWTKE-TF-EDIHGAFPKR-DGCVLVTTRKDEVAMT--V-L---HR-KFLEPGESWELLENRVFHEKE-TCPD-DLKPYGEEVAKKCGGLPLAIVIMAGVLC-TKRRINKWREVANRY-SYF-NTE-VQSY-EELIRLSYGDLPDKLKCCFLYLGAFPNGNDIPAAKLMQLWIAEGFI--EE----EDIACENLCGLVGRNLVMATQRP-DGEIKTCRVHDMLLQFCKKEAMNETLFN-GM---RR
>XP_019181312.1
--SV-KV-PIVE--EVVGFDGEAKTIIQRLMEE--S-YEVISVLGMAGLGKTTLANKVFKSQEIEYHFMHRVWIYVSRLYKKKDVYLQILKKL--QSN--EE-ELGLKIKQVMEHGKYLIVLDDVWTKE-TF-EDIHGAFPKR-DGCVLVTTRKDEVAMT--V-L---HR-KFLEPGESWELLENRVFHEKE-TCPD-DLKPYGEEVAKKCGGLPLAIVIMAGVLC-TKRRINKWREVANRY-SYF-NTE-VQSY-EELIRLSYGDLPDKLKCCFLYLGAFPNGNDIPAAKLMQLWIAEGFI--EE----EDIACENLCGLVGRNLVMATQRP-DGEIKTCRVHDMLLQFCKKEAMNETLFN-GM---RR
>XP_019181332.1
T-TT--AS---Q--PMVGKDNEFQIVMGMLIQH--SSREIVSIKGMGGIGKTTLAKRVYEDSSTVFHFDKRAWVVASQYHDKSEMLTDLLGD-------TKE--LAQRLYQKLVQRRYFVVIDDIWSVE-AW-DSVKACFPDNGNGSVLLTTRFAEVAT---IINN--HQ-QLLEEDESWNLFNEKR-SNSL------EFDMIVRPIVKKCRGLPLAIVVAAGLFS-KI-TLDEWKNVAEAL-NSTTTTTIEEE-CSRILSSSYNHLPHSSKACFLYLSIFPEDKEIRIKNVVKLWIAEGLV--KA-MS-DPAARRHIQELKDRNLILVSRPSGCRKVKTFRMHDLLHSLCVREAKKENLLY-KS-DFRW
>XP_019181333.1
T-TT--AS---Q--PMVGKDNEFQIVMGMLIQH--SSREIVSIKGMGGIGKTTLAKRVYEDSSTVFHFDKRAWVVASQYHDKSEMLTDLLGD-------TKE--LAQRLYQKLVQRRYFVVIDDIWSVE-AW-DSVKACFPDNGNGSVLLTTRFAEVAT---IINN--HQ-QLLEEDESWNLFNEKR-SNSL------EFDMIVRPIVKKCRGLPLAIVVAAGLFS-KI-TLDEWKNVAEAL-NSTTTTTIEEE-CSRILSSSYNHLPHSSKACFLYLSIFPEDKEIRIKNVVKLWIAEGLV--KA-MS-DPAARRHIQELKDRNLILVSRPSGCRKVKTFRMHDLLHSLCVREAKKENLLY-KS-DFRW
>XP_019181334.1
T-TT--AS---Q--PMVGKDNEFQIVMGMLIQH--SSREIVSIKGMGGIGKTTLAKRVYEDSSTVFHFDKRAWVVASQYHDKSEMLTDLLGD-------TKE--LAQRLYQKLVQRRYFVVIDDIWSVE-AW-DSVKACFPDNGNGSVLLTTRFAEVAT---IINN--HQ-QLLEEDESWNLFNEKR-SNSL------EFDMIVRPIVKKCRGLPLAIVVAAGLFS-KI-TLDEWKNVAEAL-NSTTTTTIEEE-CSRILSSSYNHLPHSSKACFLYLSIFPEDKEIRIKNVVKLWIAEGLV--KA-MS-DPAARRHIQELKDRNLILVSRPSGCRKVKTFRMHDLLHSLCVREAKKENLLY-KS-DFRW
>XP_019181360.1
---------------MVGKTNEFKTIREMLIQH--PSREVVSIIGMGGIGKTTLARRIYEDPSITSHFDERAWVVVSQHHNKRQMLEGILNS--G-N--SDE--LALRLYQCLKGLRYLVVMDDVWSGE-AW-DAIKACFPDDINGSVLLTTRLKEVAN---C-KD--HQ-QLLEQSESWKLFSENA-CKSH------EFETIGRPIVEKCRGLPLAIKVVAGLFS-KL-TLDEWKNTANAL--CSATTLDDEE-CSRILSLSYNHLPYNLKACFLYLGVFSEDYEINANHLARLWFAEGLV--KP-ES-DAVANRYLQELMDRNLIMLSTLNSCRKIKRFRMHDLLHAFCVRAAQSEDLLM-SQ-GFRW
>XP_019181385.1
T-TIGNAS---E--GMVGKNNEFQMVKKMLIEQ--PSREIVSIKGMGGIGKTTLAKRLYVDPSIASHFDKRAWVVASQHHNKTHMLTDLLG--------TTK--IEERVYQCLMHQRYFIVIDDIWSDK-AW-DAIKICFPDNGNRSVLLTTRFADVAT---RIRK--HQ-HFLDQSESWNLFHEKA-CKSR------KFKKIGRPVVEKCKGLPLAIVVVAGLFS-KV-ELDEWKNIVETL-NS--TTTIDEE-CSRMLSSSYNHLPYNLKACFLYLSIFPEDNEIYVKHLVKLWGAEGLV--KE-RS-DAATEGYIQELKDRNLILVSQTSSCRKIKAFRMHDLLHSFCVREAKKENLLY-KN-GFRW
>XP_019181427.1
MRALRRSY-LVD--ELVGLEEDMNELVGCLVDEE----RVIAICGIGGLGKTTLARKIFHHGEVRNHFQAFAWACISHQWQEKDTLQGILTKLEKQEF---E-ELVKELHQLQQRKRCLVVLDDVWSTD--W-DSVVSAFPTGRTGSILVTTRNRDVCTHI---SCFLHE-RYLNNKESWELFQKKAFPRKQ---PA-E-EKLGREMVGQCRGLPLAIIVLGGLLATKR-TSGEWKKVHQNLKSA------QYGGVYEVLALSYNNLSYRLKQCFLYLGNFPEDYEVPTQKLYQLWGAEGFIP---AEG-MDVAEQYLGELAQRCMVDVQVET-TGRFKKCQLHDLMRELCLSKVEEENFLPSRN-SIRR
>XP_019181443.1
---------SAV---IVGVDDDILEIKGRLCGS--P-LEVVALVGMGGIGKTALAKKVYEDPLVMHHFYLRAWITVSRQHRVGEMFLGLLRCVC-DEI--EH-QLAEELRRRLIGHRYLIVMDDVWSTE-AW-DDVKRCFPDDRNGSIILTSWVMAVGVH--A-G---HC-RPLDLHQSWELLCQKVFGK-T-PCPS-ELVEIGKKIAERCGGLPLAIVVVAGSLA-KVKTRSSWSNYAKMV-GSAANEQDKQKC-LDILALSYQYLPCHLKPCFLYTGAFPEDYEIPAWTLFRLWIAEGFL--PE-KS-EEVAEHCLEDLVSRSLVMVSKRS-DGGVKTCVVHDLLRELSLQEGEKEKFM----E--HS
>XP_019181444.1
---------SVV--EIVGVDDDILEIKGRLCGS--P-LQVVALVGMGGIGKTALAKKVYEDPLVMHHFYLRAWITVSRQHRVGEMLLGLLRCVC-DEI--EH-QLAEELRRRLIGQRYLIVMDDVWSSE-AW-DDVKRCFPDDRNGSIILTSRVMAVGVH--A-A---H--------------CQKVFGK-A-PCPS-ELVEIGKKIAERCGGLPLAIVVVAGSLA-KVKTRSSWSNYAKIV-GSAANEQDKQKC-LDILALSYHYLPCHLKPCFLYMGAFPEDYEIPAWTLIRLWIAEGFL--PE-KS-EEVAEHWLEDLVSRSLVMVAKRS-DGGVNTCVIHDLLRELSLQEGEKENFM----E--HA
>XP_019181614.1
------------------------MIMDKLNQQ--SKREIVSIMGMGGIGKTTLAKRIYGDASFISRFDCRAWVTISQVYNPTKVFKVLLRSLVEEN--NKE--LAEVVYKCLKRQRYLIIIDDIWSTE-VW-CDLQKCFPDDNNQSMLLTTRLKNVADY---AGG--HT-RFLDSNESWNLFHNKV-SP-Q------EFERIGREIVKKCKGFPLAINVVAGLLS-NPQDLNEWELIAKNV-HTSIDHSN-QK-GENIIDLSYTFLPHHLKHCFLSLGLFLEDEELAEDFIVDFWVLEGFL--KV-KS-EDVARESLQDLVDRNLVLISTKMTNGSIKVYQMHDVLGELALREAQKENLL--KN-ICSY
>XP_019181659.1
----QNAL---E--NTMGFNSDIEMIINRLCYSH-LELQVIPLVGEGGIGKTTLAKRVYGHPITIASFDIRAWVVVSQVQNLKEMFIGLLHCISTSEI-LDN--IAEQLCRSLMGKKYVILLDDIWTTA-AW-DAIQGCFPNNYNGSILVTTRFEEVAKY--LS----YN-HHQTPEDCMQLFSRKVFGRRH--S---GYGLLGKRIVSGCGGLPLAVVLIAGLLA-TTS-L-EWR-------YGVD-KNDNNNRISKILLLSYNYLPRHLKDCFHYFGVFPEDNVILVKRLINLWVAEGFL--MP-MS-EEVGESYLHDLINRSLVQINELSIDGKVKSCKLHDKVHELCVRETIKGNTL-----ASCW
>XP_019181660.1
----QNAL---E--NTMGFNSDIEMIINRLCYSH-LELQVIPLVGEGGIGKTTLAKRVYGHPITIASFDIRAWVVVSQVQNLKEMFIGLLHCISTSEI-LDN--IAEQLCRSLMGKKYVILLDDIWTTA-AW-DAIQGCFPNNYNGSILVTTRFEEVAKY--LS----YN-HHQTPEDCMQLFSRKV---------------------------------------------------------------------------------------------------------------------------------------------------------------------------------------
>XP_019181788.1
PASLKSAV-------MVGCDDVFNAIIDNLSQQ--SSREIVSIVGMGGIGKTTLARKIYEDASFLSCFDCRAWVTISQDYNPTQVFHCLLRSLAHNN--NYE--LAEQVYRLLKHQRYLIVVDDIWNTD-VL-DDLMRCFQDDNTGSILLTTRQKNVTEY---AGN--HT-RFLDSNESWNLFQSKV-CK-R------EFEKIGREIVDKCKGLPLAIIVVAGLLS-NSQTIHEWEHIAKCV-PASLDHSN-QQ-GENIIDLSYTFLPHHLKLCFLSFGCFPEDDEIYKSRIVNFWVSERFL--KV-ES-EDVARKYLQDLVDRNLVLICGKRFD---ELYQMHDVLRELALREAQKENLL--KK-ICNY
>XP_019181791.1
SASL--TI-------MVGCDDEFNMIIDKLNQQ--SKREIVSIVGMGGIGKTTLAKRIYGDASFIFRFDCRAWVTISQVYNPTKVFKTLLHSLAEEN--NNE--LVEIVYKCLKRQRYLIIIDDIWSTD-VW-CDLQKCFPDDNNQSILLTTRLKNVADY---ADG--HT-RFLDSYESWNLFQNQV-LP-Q------EFERIGREIVNKCKGLPLAINVVAGLLS-NPQDLNEWKQIAKNV-HTSIDHSN-EQ-GENIIDLSYTFLPHHLKQCFLSLGLFPEDTELNENFIVD----------------------------------------------------------------------------
>XP_019181843.1
----SHASP--E--EMVGKSDELDAMKDLLSGSK-SNLQVVAVHGMGGIGKTVLAKSIYEDKSIKKHFDKCAWVVISQHHNKDQMLLDLLKSLV-----SDN--IEVQIYKHLKHNKYLIVMDDVWSID-VW-NDVRSCFPDVSNGSVLLTTRLKNVAQA--AAVNP-YQ-RFINPEESWDLFKEQKF---------VEFETIGKKVVEKCYGLPLAVVVAAGLFS-NL-TLEEWKNVEKTI-DSLERKPIAKN-CADILALSYNHLPHYLKSCFLYFGFFPKNYPLIAKNLVRLWIVEGFV--KE-EN-RIVGEKYLHELIDRNLVLVGDRKSSGTIRTCMVHEFLHDLSIREAQNENLLG-DR-RQRW
>XP_019181844.1
----SHASP--E--EMVGKSDELDAMKDLLSGSK-SNLQVVAVHGMGGIGKTVLAKSIYEDKSIKKHFDKCAWVVISQHHNKDQMLLDLLKSLV-----SDN--IEVQIYKHLKHNKYLIVMDDVWSID-VW-NDVRSCFPDVSNGSVLLTTRLKNVAQA--AAVNP-YQ-RFINPEESWDLFKEQKF---------VEFETIGKKVVEKCYGLPLAVVVAAGLFS-NL-TLEEWKNVEKTI-DSLERKPIAKN-CADILALSYNHLPHYLKSCFLYFGFFPKNYPLIAKNLVRLWIVEGFV--KE-EN-RIVGEKYLHELIDRNLVLVGDRKSSGTIRTCMVHEFLHDLSIREAQNENLLG-DR-RQRW
>XP_019181845.1
----SLASP--E--EMVGKSDELDEMKDRL---R-SNLQVVAVHGMGGIGKTVLAKSIYEDKSIKKDFDIRAWVVISQHHNKDQMLSRLLKSLG-----SDS--IEEQIYKHLKGKRYLIVMDDVWSID-AW-NGVRGCFPDDSIGSVLLTTRLKNVAQA--AAVNP-YG-RFFNPEESWDLFKEKEF---------VEFETIGKKVVEKCYGLPLAVAVAAGLFS-KL-TLEEWKNVEKAI-DSLERKPIAES-CADILALSYNHLPHYLKSCFLYFGFFPKNYPLIAKKLVRLWIVEGFV--KE-EN-RVVGEKHLHELIDRSLVLVGDRKSSGTIRTCMVHDLLHDLSIREAQNEKLLG-DR-SQRW
>XP_019181846.1
----SLASP--E--EMVGKSDELDEMKDRL---R-SNLQVVAVHGMGGIGKTVLAKSIYEDKSIKKDFDIRAWVVISQHHNKDQMLSRLLKSLG-----SDS--IEEQIYKHLKGKRYLIVMDDVWSID-AW-NGVRGCFPDDSIGSVLLTTRLKNVAQA--AAVNP-YG-RFFNPEESWDLFKEKEF---------VEFETIGKKVVEKCYGLPLAVAVAAGLFS-KL-TLEEWKNVEKAI-DSLERKPIAES-CADILALSYNHLPHYLKSCFLYFGFFPKNYPLIAKKLVRLWIVEGFV--KE-EN-RVVGEKHLHELIDRSLVLVGDRKSSGTIRTCMVHDLLHDLSIREAQNEKLLG-DR-SQRW
>XP_019181847.1
----SLASP--E--EMVGKSDELDEMKDRL---R-SNLQVVAVHGMGGIGKTVLAKSIYEDKSIKKDFDIRAWVVISQHHNKDQMLSRLLKSLG-----SDS--IEEQIYKHLKGKRYLIVMDDVWSID-AW-NGVRGCFPDDSIGSVLLTTRLKNVAQA--AAVNP-YG-RFFNPEESWDLFKEKEF---------VEFETIGKKVVEKCYGLPLAVAVAAGLFS-KL-TLEEWKNVEKAI-DSLERKPIAES-CADILALSYNHLPHYLKSCFLYFGFFPKNYPLIAKKLVRLWIVEGFV--KE-EN-RVVGEKHLHELIDRSLVLVGDRKSSGTIRTCMVHDLLHDLSIREAQNEKLLG-DR-SQRW
>XP_019181848.1
----SLASP--E--EMVGKSDELDEMKDRL---R-SNLQVVAVHGMGGIGKTVLAKSIYEDKSIKKDFDIRAWVVISQHHNKDQMLSRLLKSLG-----SDS--IEEQIYKHLKGKRYLIVMDDVWSID-AW-NGVRGCFPDDSIGSVLLTTRLKNVAQA--AAVNP-YG-RFFNPEESWDLFKEKEF---------VEFETIGKKVVEKCYGLPLAVAVAAGLFS-KL-TLEEWKNVEKAI-DSLERKPIAES-CADILALSYNHLPHYLKSCFLYFGFFPKNYPLIAKKLVRLWIVEGFV--KE-EN-RVVGEKHLHELIDRSLVLVGDRKSSGTIRTCMVHDLLHDLSIREAQNEKLLG-DR-SQRW
>XP_019181849.1
----SLASP--E--EMVGKSDELDEMKDRL---R-SNLQVVAVHGMGGIGKTVLAKSIYEDKSIKKDFDIRAWVVISQHHNKDQMLSRLLKSLG-----SDS--IEEQIYKHLKGKRYLIVMDDVWSID-AW-NGVRGCFPDDSIGSVLLTTRLKNVAQA--AAVNP-YG-RFFNPEESWDLFKEKEF---------VEFETIGKKVVEKCYGLPLAVAVAAGLFS-KL-TLEEWKNVEKAI-DSLERKPIAES-CADILALSYNHLPHYLKSCFLYFGFFPKNYPLIAKKLVRLWIVEGFV--KE-EN-RVVGEKHLHELIDRSLVLVGDRKSSGTIRTCMVHDLLHDLSIREAQNEKLLG-DR-SQRW
>XP_019181850.1
----SLASP--E--EMVGKSDELDEMKDRL---R-SNLQVVAVHGMGGIGKTVLAKSIYEDKSIKKDFDIRAWVVISQHHNKDQMLSRLLKSLG-----SDS--IEEQIYKHLKGKRYLIVMDDVWSID-AW-NGVRGCFPDDSIGSVLLTTRLKNVAQA--AAVNP-YG-RFFNPEESWDLFKEKEF---------VEFETIGKKVVEKCYGLPLAVAVAAGLFS-KL-TLEEWKNVEKAI-DSLERKPIAES-CADILALSYNHLPHYLKSCFLYFGFFPKNYPLIAKKLVRLWIVEGFV--KE-EN-RVVGEKHLHELIDRSLVLVGDRKSSGTIRTCMVHDLLHDLSIREAQNEKLLG-DR-SQRW
>XP_019181851.1
----SLASP--E--EMVGKSDELDEMKDRL---R-SNLQVVAVHGMGGIGKTVLAKSIYEDKSIKKDFDIRAWVVISQHHNKDQMLSRLLKSLG-----SDS--IEEQIYKHLKGKRYLIVMDDVWSID-AW-NGVRGCFPDDSIGSVLLTTRLKNVAQA--AAVNP-YG-RFFNPEESWDLFKEKEF---------VEFETIGKKVVEKCYGLPLAVAVAAGLFS-KL-TLEEWKNVEKAI-DSLERKPIAES-CADILALSYNHLPHYLKSCFLYFGFFPKNYPLIAKKLVRLWIVEGFV--KE-EN-RVVGEKHLHELIDRSLVLVGDRKSSGTIRTCMVHDLLHDLSIREAQNEKLLG-DR-SQRW
>XP_019181853.1
----SLASP--E--EMVGKSDELDEMKDRL---R-SNLQVVAVHGMGGIGKTVLAKSIYEDKSIKKDFDIRAWVVISQHHNKDQMLSRLLKSLG-----SDS--IEEQIYKHLKGKRYLIVMDDVWSID-AW-NGVRGCFPDDSIGSVLLTTRLKNVAQA--AAVNP-YG-RFFNPEESWDLFKEKEF---------VEFETIGKKVVEKCYGLPLAVAVAAGLFS-KL-TLEEWKNVEKAI-DSLERKPIAES-CADILALSYNHLPHYLKSCFLYFGFFPKNYPLIAKKLVRLWIVEGFV--KE-EN-RVVGEKHLHELIDRSLVLVGDRKSSGTIRTCMVHDLLHDLSIREAQNEKLLG-DR-SQRW
>XP_019181887.1
PASLKSAI-------LVGCDDEFNTIMDNLSQQ--SSRVIVSIVGMGGIGKTTLARKIYEDASFISWFDCRAWVTISQDYNPTQVFQCLLRSLADNN--NYE--LAEQVYRHLKHRRYLIVVDDIWNTD-VW-DDLMRCFKDDNNGSILLTTRQKNVAEY---AGN--HT-RFLDSNESWNLFQSKV-CK-R------ELEKIGKEIVGKCKGLPLAIIVVAGLLS-NSQTIHEWEHIAKCV-PASLHHSN-QQ-GENIIDLSYTFLPHHLKLCFLSFGCFPEDYEFFEQRIVDFWVSEGFL--KV-ES-EGVARMNFHDLVDRNL-LICVDRND---GLYQMHDVLRELALREAQKET-L--KK-ICSY
>XP_019181888.1
PASLKSAI-------LVGCDDEFNTIMDNLSQQ--SSRVIVSIVGMGGIGKTTLARKIYEDASFISWFDCRAWVTISQDYNPTQVFQCLLRSLADNN--NYE--LAEQVYRHLKHRRYLIVVDDIWNTD-VW-DDLMRCFKDDNNGSILLTTRQKNVAEY---AGN--HT-RFLDSNESWNLFQSKV-CK-R------ELEKIGKEIVGKCKGLPLAIIVVAGLLS-NSQTIHEWEHIAKCV-PASLHHSN-QQ-GENIIDLSYTFLPHHLKLCFLSFGCFPEDYEFFEQRIVDFWVSEGFL--KV-ES-EGVARMNFHDLVDRNL-LICVDRND---GLYQMHDVLRELALREAQKET-L--KK-ICSY
>XP_019181889.1
PASLKSAI-------LVGCDDEFNTIMDNLSQQ--SSRVIVSIVGMGGIGKTTLARKIYEDASFISWFDCRAWVTISQDYNPTQVFQCLLRSLADNN--NYE--LAEQVYRHLKHRRYLIVVDDIWNTD-VW-DDLMRCFKDDNNGSILLTTRQKNVAEY---AGN--HT-RFLDSNESWNLFQSKV-CK-R------ELEKIGKEIVGKCKGLPLAIIVVAGLLS-NSQTIHEWEHIAKCV-PASLHHSN-QQ-GENIIDLSYTFLPHHLKLCFLSFGCFPEDYEFFEQRIVDFWVSEGFL--KV-ES-EGVARMNFHDLVDRNL-LICVDRND---GLYQMHDVLRELALREAQKET-L--KK-ICSY
>XP_019181894.1
PVSPKSAI-------MVGCDDVFNTIMDNLSLQ--SSRVIVSIVGMGGIGKTTLARKIYEDASVISWFDCQAWVTISQDYNPTQVFQCLLHSLAHN----YE--LAEQVYRLLKHRRYLIVVDDIWNTD-VL-DDLMRCFQDDNIGSILLTTRQKNVAEY---A-------------------------------------------------------------------------------------------------------------------------------------SEGFL--KV-ES-EGVARRNIQDLVDRNL-LICGERND----RYQMHDVLRELALREAQKENLL--KK-ICSY
>XP_019181933.1
AASPKSAI-------MLGCHDEFNMIMDKLKQQ--SSREIVSIVGMGGIGKTTLARKIYGDASIISHFDCQAWATISLEYNSRQVFQGLLHSLGKND--NTE--LAELVYRCLKHRRYLIVIDDIWSID-VW-GDLQKCFPDDNNGSVLLTTRLKNVAAY---V---------------------------------------------------------------------------------------------------------------------PEDYEAYEDVIVNFWVSEGFL--KV-ER-EDVARKSLQDLVDRNLVLICEQRNIGGLKAYKMHDVLRELALREAQKENLL--KQ-ICSY
>XP_019181972.1
SAH-RGDA-LLE--ELVGIENPKHFLVNLLL----ADLRVHSVVGMGGLGKTTLVKKVYDDAKVINHFQYRVWVTISETFKIEELLKDATKQLVPQDF---N-KLKEFIKNILSCQRYIIVLDDIWDIN-AW-MAIKYSFPRQ-SGSIVITTRNSEIGAY--TSQ---YP-EPFSHKDSWILFCKKIF---DGSCPP-HLVSIAENILKRCNGLPLAILVIAGVLATKSESIEEWERFQHSL---M-ESNNWMKSMKNLLSLSYYDLPYYLKYCFLYLSIFPEDVIINKNIVIRLWIAEGFV--RE-QV-EEVAEAYLNELLFRNLIILVEKL-DGRMRGFRVHDILREIILSKSVEQNFTT-GQNNFRR
>XP_019182097.1
---IK---------LMVGRQRDRREIINQLTKG--GLLKLLSIVGMVGIGKTTLAKSVYKDPIVQNHFEVCRWVTIPQEYNKTETLGLLLRSISNKIE--PE-ELAKQVRTQLRYKRYLIVLDNIQDIG-AW-NDIQTCFPND-YGSVLLTTG-----HFN-LNFFYTHS-NLLDPSESWDLFCNV-ILKERA--PE--FEQIKKHILEICDGLPWSIVVVAKRLS-KCNILKEWEKIRKEI-ESILDRNAL--------NLYYNQLPQHLKACFLYLGVFPKRKEIRVKKVIRLWITEGFV--KPYDD-ENQGYAYLKELIDRSLVLICNWS-DGNIKTCRMHSALHSFCVGESQKEGIFN----SCRW
>XP_019182176.1
PASLKSAI-------MVGCDDEFNTIMDYLSQQ--SSREIVSIVGMGGIGKTTLARKIYEDASIISWFDCRAWVTISQDYNPTQVFQCLLHSLADNN--NYE--LAEKVYRLLKHRRYLIIVDDIWSTD-VW-DDLMRCFQDDNTGSILLTTRQKNVADY---AGN--HT-RFLDSNESWNLFQSKV-CK-R------EFEKIGREIVDKCKGLPLAIVVVAGLLS-NSQTIHEWEHIAKCV-PASLDHSN-QQ-GENIIDLSYTFLPHHLKLCFLSFGCFPEDYVVSEQTMVDFWVREGFL--KV-ES-EGVARRNFQDLVDRNLVLIRRDRND---ELYQMHDVLRELALREAQKENLL--KK-ICSY
>XP_019182189.1
PASLKSAI-------MVGCDDEFNTIMDYLSQQ--SSREIVSIVGMGGIGKTTLARKIYEDASIISWFDCRAWVTISQDYNPTQVFQCLLHSLADNN--NYE--LAEKVYRLLKHRRYLIIVDDIWSTD-VW-DDLMRCFQDDNTGSILLTTRQKNVADY---AGN--HT-RFLDSNESWNLFQSKV-CK-R------EFEKIGREIVDKCKGLPLAIVVVAGLLS-NSQTIHEWEHIAKCV-PASLDHSN-QQ-GENIIDLSYTFLPHHLKLCFLSFGCFPEDYVVSEQTMVDFWVREGFL--KV-ES-EGVARRNFQDLVDRNLVLIRRDRND---ELYQMHDVLRELALREAQKENLL--KK-ICSY
>XP_019182369.1
-----------Y--NKAGFKKEAETIINQLIY-G-S-REVVLITGMSGLGKTTLARRVYEEKNVANHFDNRAWCIVSQEYDYKDLLNKIYKQVSEIEI--GN--VAEELRKSLMGRRYLIVLDDIWSVK-AW-EELNRVFPSYDNRSIVLTSRQEKVVSD----K---HI-PFFTVDESWELLQVKLFKGSR--CP-GELENVGREISKKCGGLPLVVGLVADLLD-RVKSEQMWHKFLVAL-NSYPELRGGIL-SNDAIKLSYHRLSYNLKDCLLYFAAFPKDKRIDVSNLIKLWISEGFI--D--ER-EDTAEYCLNHLVGSNLIMVSERKYDGGILSCVVHDLVRDFCLAKVKEDNFLK-ME-TPHR
>XP_019182370.1
-----------Y--NKAGFKKEAETIINQLIY-G-S-REVVLITGMSGLGKTTLARRVYEEKNVANHFDNRAWCIVSQEYDYKDLLNKIYKQVSEIEI--GN--VAEELRKSLMGRRYLIVLDDIWSVK-AW-EELNRVFPSYDNRSIVLTSRQEKVVSD----K---HI-PFFTVDESWELLQVKLFKGSR--CP-GELENVGREISKKCGGLPLVVGLVADLLD-RVKSEQMWHKFLVAL-NSYPELRGGIL-SNDAIKLSYHRLSYNLKDCLLYFAAFPKDKRIDVSNLIKLWISEGFI--D--ER-EDTAEYCLNHLVGSNLIMVSERKYDGGILSCVVHDLVRDFCLAKVKEDNFLK-ME-TPHR
>XP_019182371.1
-----------Y--NKAGFKKEAETIINQLIY-G-S-REVVLITGMSGLGKTTLARRVYEEKNVANHFDNRAWCIVSQEYDYKDLLNKIYKQVSEIEI--GN--VAEELRKSLMGRRYLIVLDDIWSVK-AW-EELNRVFPSYDNRSIVLTSRQEKVVSD----K---HI-PFFTVDESWELLQVKLFKGSR--CP-GELENVGREISKKCGGLPLVVGLVADLLD-RVKSEQMWHKFLVAL-NSYPELRGGIL-SNDAIKLSYHRLSYNLKDCLLYFAAFPKDKRIDVSNLIKLWISEGFI--D--ER-EDTAEYCLNHLVGSNLIMVSERKYDGGILSCVVHDLVRDFCLAKVKEDNFLK-ME-TPHR
>XP_019182372.1
-----------Y--NKAGFKKEAETIINQLIY-G-S-REVVLITGMSGLGKTTLARRVYEEKNVANHFDNRAWCIVSQEYDYKDLLNKIYKQVSEIEI--GN--VAEELRKSLMGRRYLIVLDDIWSVK-AW-EELNRVFPSYDNRSIVLTSRQEKVVSD----K---HI-PFFTVDESWELLQVKLFKGSR--CP-GELENVGREISKKCGGLPLVVGLVADLLD-RVKSEQMWHKFLVAL-NSYPELRGGIL-SNDAIKLSYHRLSYNLKDCLLYFAAFPKDKRIDVSNLIKLWISEGFI--D--ER-EDTAEYCLNHLVGSNLIMVSERKYDGGILSCVVHDLVRDFCLAKVKEDNFLK-ME-TPHR
>XP_019182373.1
-----------Y--NKAGFKKEAETIINQLIY-G-S-REVVLITGMSGLGKTTLARRVYEEKNVANHFDNRAWCIVSQEYDYKDLLNKIYKQVSEIEI--GN--VAEELRKSLMGRRYLIVLDDIWSVK-AW-EELNRVFPSYDNRSIVLTSRQEKVVSD----K---HI-PFFTVDESWELLQVKLFKGSR--CP-GELENVGREISKKCGGLPLVVGLVADLLD-RVKSEQMWHKFLVAL-NSYPELRGGIL-SNDAIKLSYHRLSYNLKDCLLYFAAFPKDKRIDVSNLIKLWISEGFI--D--ER-EDTAEYCLNHLVGSNLIMVSERKYDGGILSCVVHDLVRDFCLAKVKEDNFLK-ME-TPHR
>XP_019182622.1
CASL--TI-------MVGCDDEFNMIMDNLKQQ--SKREIVSIVGMGGIGKTTLAKRIYGDASFISRFDCRAWVTISQDYNPIKVLKALLCSLDCE---KNE--LAMRVDKCVKGKRYLIVIDDIWSTN-VL-DDLMRCFKDGKNGSMLLTTRLKNVAEY---ARG--HS-RFLNSYESWNLFHNKV-LS-Q------EFERIGREIVNKCKGLPLAINVVAGLLS-KPQDLNEWELIAKNV-HTSIDHSN-QQ-GENIIDLSYTFLPHHLKHCFLLIGGFPEDSKLPEPFIVDILVSGGFL--KV-KS-EDVARESLQDLVDRNLLLISTKMT------------------------------------
>XP_019182667.1
STSL--TI-------MVGCDDEFNMIMDNLNQQ--SKREIVSIVGMGGIGKTTLAKRIYGDASFISRFDCRAWVTISQLYNPTIVFKALLRSLAGEN--NNE--LAEVVYKCLKRQRYLIIIDDIWSTD-VW-CDLQKCFPDDNNQSMLLTTRLKKVADY---ADS--HT-RFLDSYESWNLFHNKV-LP-L------EFERIGREIVKKCKGLPLAINVVAGILS-NPQDLNEWELIAKNV-HTSIDHSN-EK-GENIIDLSYTFLPHHLKHCFLSIGLFQEDFEVPEHFIIDRWVSEGFL--KV-KS-EDVARESLQDLVDRNLLLISTKMSTGSLNVYQMHDVLRELALREAEKENLL--RD-ICSY
>XP_019183021.1
PASLKSAI-------MVGCDDEFNTIMDYLSQQ--SSREIVSIVGMGGIGKTTLARKIYEDASIISWFDCRAWVTISQDYNPTQVFQCLLHSLADNN--NYE--LAEQVYRLLKHRRYLIVVDDIWNTD-VW-DDLMRCFQDDNIGSILLTTRQKNVAEY---AGN--HT-RFLDSNESWNLFQ-------R------EFEKIGREIVDKCKGLPLAIIVVAGLLS-NSQIIHEWEHIAKCV-PASLDHSN-Q----------------------------PEDYEVDEQEMVDFWVSAGFL--KV-ES-EGVARRNLQDLVDRNLVLICGETNE---GSYQMHDVLHELALREAQKENLL--KG-----
>XP_019183068.1
AASFEHTI-------MVGCNDELNTIMDSLNQQ--SSREIVSIVGMGGIGKTTLARRIYGDASFISRFDCRAWVTISQDYNPTKVFQGLLHSLGVNN--NDE--LAEKVYRCLKHQRYMIIIDDIWRTK-VW-DDLVKSFPDDSNGSILLTTRLKNVAEY---AGS--HN-SFLNSNQSWKLFCKKV-LS-E------EFEKIARAIVDKCKGLPLAIIVAAGLLS-NSQTIHEWEHIAKNV-HTSLDHSN-QQ-CENIIDLSYTFLPHHLKLCFLSFGCFPEDYEAHEDEIVGFWVSEGFL--KV-KS-EDVARESLQDLVDRNLVLICEEGNTGGLAAYQMHDILRELALREARKEKLL--KE-ICRY
>XP_019183114.1
PVPPKSAI-------MVGCDDEFNTIMDNLSHQ--SSREIVSIVGMGGIGKTTLARKIYEDSSFISCFDCRAWVTISQDYNPTQVFQCLLRCLAHTN--NYE--LAEQVYKLLKHRRYLIVVDDIWNTD-FW-DDLMRCFQDDNNGSLLLPTQQKNVAEY---AGN--HT-PLLDSNESWNLFQSKM-YK-R------EFEKIGRKIVYKCKGLPLALIVVAGLLS-NSQTIHEWEHIAKCV-PASLDHSN-QQ----------------------------EDYKVYEHMMVDFWVSEGFL--KV-ES-DGVARRNFQDLVDRKL-LICGETNE---RSYQMHDVLRELTLREAQKENLL--KK-ICRY
>XP_019183152.1
PVPPKSAI-------MVGCDDEFNTIMDNLSHQ--SSREIVSIVGMGGIGKTTLARKIYEDASFISWFDCRAWVTISQDYNPTQVFQCLLRCLDDNN--KYE--LAEKVYKLLKHQRYLIVVDDIWNTV-VL-DDLMRCFQDDNTGSILLTTRQKNVAEY---AGN--QT-RFLDSNESWNLFQSKL-CK-R------EFEKIGREIVEKCKGLPLAIVVVAGLLS-NSQTIHECEHIAKCV-PASLDHSN-QQ-GENIIDLSYTFLPHHLKLCFLSFGCFPEDDEIYRSKIVNFWISEGFL--KV-ES-KDVARKNLQDLVDRNLVLICGETND---RSYKMHDVLRELALREAQKENLL--EK-ICSY
>XP_019183189.1
ALDAKAAG-VAEKNELVGREKEIMEIEAAFFG--QSS-SVVCISGLPGGGKTELALEFAYRY---QRYKMVLWVG-A-RYFRQNIL--ILGDVSRGRI-DEE-EAFKRVKREI--RPYLLIIDNLEENE--WWEGL---LPS--NGGVIITTRISRAMNI---------Q-LPLPVSDATALIQGR--HKRP------QY--VGEKFNERLRSSSFGLSVIGSLLA---ESIPP-SVLFEAV-NQ------LED------TPTHSNLPEQCNNPFLSAAVLQQ-SKLLASRQIGAWLAP-----TP---------------ISVNILAAAAN----KIRLRKWTKWMKGLFTWKSEEEALLR---PGC-W
>XP_019183808.1
-----EI-PIVE--EVVGFDGEADAIIERLIGG--S-HEVISITGMPGLGKTTLANKVFKDEKVKCYFKNRAWIYACGVYKRRDIFLRILKELS-KSY--DE-DLAKEICKYLGSEKYFIVMDDVWTVE-DW-HKLKIAFPKN-NGSVLVSTRHNVVAMH--A-K---YK-KFLSEDESWELLLKKVFQE-E-SCPD-ELKKSGQIIAKKCDGLPLAIVIIAGILI-GKNTSAAWDKVAESM-SDF-KMG-LRSY-ENLIRMSYNQLPYDLRSCFLYFGAFPQGNEIPAGKLIKLWIAEGFI--EE----EDIAYEKLSDLVNRSLVMATQRS-NGHIKTCRIHDMLHEFCKKEARAEKIFM-KQ---RR
>XP_019183855.1
G---KRTP---E--DMVGHAEEFEEFKDQLLRS--SKRQVMALVGMGGIGKTTFARRIYDESGVKSYFDCCGWATMSQDLNKRQVLLDLCCSVM-DDL-SDE--LAEQLQKSLKGRRYLIVVDDIWSTE-AW-DNVQRCFPENDTSSILLTTRLQEVASY--ACKS--YD-RFLNSDESWNLFCQKL-LT--------EFETIGRKIVENCRGLPLTVAVLAGHLS-ANMAVDEWKSVESTL-NSVNVNLP-ER-FSRILSLSYNNLPCHLKSCFLYLGGFPEDSEIEIKKVVRLWIAEGFI--KE-KT-EESGEEYLEDLMNRSLIMKSGRSSNGKVETCMMHDLLHDLCSSKAKKEKLLD-GI-GNRW
>XP_019183856.1
G---KRTP---E--DMVGHAEEFEEFKDQLLRS--SKRQVMALVGMGGIGKTTFARRIYDESGVKSYFDCCGWATMSQDLNKRQVLLDLCCSVM-DDL-SDE--LAEQLQKSLKGRRYLIVVDDIWSTE-AW-DNVQRCFPENDTSSILLTTRLQEVASY--ACKS--YD-RFLNSDESWNLFCQKL-LT--------EFETIGRKIVENCRGLPLTVAVLAGHLS-ANMAVDEWKSVESTL-NSVNVNLP-ER-FSRILSLSYNNLPCHLKSCFLYLGGFPEDSEIEIKKVVRLWIAEGFI--KE-KT-EESGEEYLEDLMNRSLIMKSGRSSNGKVETCMMHDLLHDLCSSKAKKEKLLD-GI-GNRW
>XP_019183857.1
G---KRTP---E--DMVGHAEEFEEFKDQLLRS--SKRQVMALVGMGGIGKTTFARRIYDESGVKSYFDCCGWATMSQDLNKRQVLLDLCCSVM-DDL-SDE--LAEQLQKSLKGRRYLIVVDDIWSTE-AW-DNVQRCFPENDTSSILLTTRLQEVASY--ACKS--YD-RFLNSDESWNLFCQKL-LT--------EFETIGRKIVENCRGLPLTVAVLAGHLS-ANMAVDEWKSVESTL-NSVNVNLP-ER-FSRILSLSYNNLPCHLKSCFLYLGGFPEDSEIEIKKVVRLWIAEGFI--KE-KT-EESGEEYLEDLMNRSLIMKSGRSSNGKVETCMMHDLLHDLCSSKAKKEKLLD-GI-GNRW
>XP_019183858.1
E---QHAS---E--DMVGQTKEFEELKKKLI-S--SNLQVMSLVGMGGIGKTMFARKLANDSAVKGRFHCCGWATMSQEHNKRQVLLQLCRSVLDDDI-DGE--LAAQLQKSLKRQRYLIILDDIWTKG-AW-DDVKGCFPDEDTGSILLTTRLKEVSEY--ACDN--HD-RFLNCDEGWNLFCQKF-LV--------EFETIGRKIVENCRGLPLTVVVVAGHLS-ANMAVDEWKSVESTL-NSVNFDLA-EQ-FSRILSVSYKNLPCHLKSCFLYLGAFPEDREIGIKKLIRLWIAEGFI--KE-KT-EESGEDYLQDLINRSLIMVSAQGSNGKVETCKMHDLLHELCASKAKTEKLLD-RS-GNRW
>XP_019183859.1
E---QLAS---E--DMVGHTKEFEEFKKKLL-S--SNLQVTSLVGMGGIGKTTFARKVANDSEVRKRFPRCGWATMSQEHNKRQVLLQLCGSIM-DDI-DGE--IAAQLQNSLKGWRYLIILDDIWTVR-AW-EDVKRCFPSENTGSILLTTRLKEVSKY--ACDN--HD-RFLNCDESWNLFCQKF-LS--------EFETIGKEIVKRCAGLPLTVVVLAGHLS-TNMAVDEWRSVKSML-NSVNLDLS-EQ-FSRILSLSYKNLPCHLKSCFLYFGVFPEDREIGIKKLIRLWIAEGFI--KE-KT-EESGEDYLQDLINRSLIMVSGQSKNGKVETCKMHDLLHELCASKAKTEKLLY-C--GNRW
>XP_019183860.1
E---QHAS---E--DMVGQTKEFEEFKEKLL-S--SNLQVMSLVGMGGIGKTTFARKLANDSAVKRHFDCCGWATMSQEHTKRQVLLQLCRSVM-DDI-DDE--LAEQLRKSLLGHRYLIIVDDIWTEG-AW-DDVKGCFPEENTGSILLTTRLKEVSKY--ACDN--HD-RFLNCDESWNLFCQKF-LS--------EFETIGKEIVKRCAGLPLTVVVLAGHLS-TNMAVDEWRSVKSML-NSVNLDLS-EQ-FSRILSLSYKNLPCHLKSCFLYFGVFPEDREIGIKKLIRLWIAEGFI--KE-KT-EESGEDYLQDLINRSLIMVSGQSKNGKVETCKMHDLLHELCASKAKTEKLLY-C--GNRW
>XP_019183861.1
E---QHAS---E--DMVGQTKEFEEFKEKLL-S--SNLQVMSLVGMGGIGKTTFARKLANDSAVKRHFDCCGWATMSQEHTKRQVLLQLCRSVM-DDI-DDE--LAEQLRKSLLGHRYLIIVDDIWTEG-AW-DDVKGCFPEENTGSILLTTRLKEVSKY--ACDN--HD-RFLNCDESWNLFCQKF-LS--------EFETIGKEIVKRCAGLPLTVVVLAGHLS-TNMAVDEWRSVKSML-NSVNLDLS-EQ-FSRILSLSYKNLPCHLKSCFLYFGVFPEDREIGIKKLIRLWIAEGFI--KE-KT-EESGEDYLQDLINRSLIMVSGQSKNGKVETCKMHDLLHELCASKAKTEKLLY-C--GNRW
>XP_019183862.1
---------------MVGQVKEFEEFKEKLL-S--SNLQVMSFVGMGGIGKTTFARKLANDSAVKRHFDRCGWATMSQEHNKRHVLLQLCRSVM-DDI-DGE--LAAQLRKGLLGHRYLIIVDDIWTEG-AW-DDVKGCFPSENTGSILLTTRLKEVSNY--AADN--HD-RFLNFEESWDLFCQKF-LS--------EFETIGREIVKRCGGLPLTVVVVAGHLS-ANMAVDEWKSVESML-NSVNLDLS-EQ-FSRILSLSYKNLPCHLKSCFLYLGVFPEDGEIGIKKVIRLWIAEGFV--KE-KT-EESGEDYLQDLINRSLIMVSERNSNGKVETCKMHDLLHELCASKAKTEKLLV-RS-GNRW
>XP_019183863.1
E---KRTP---E--DMVGHAEEFEEFKDQLLRS--SNRQVMALVGMGGIGKTTFARKIYDESGVKSYFDCCGWATISQDLNKRQVLLDLCRSVM-DDL-DDQ--LAEQLQKSLKGRRYLIVVDDIWTTG-AW-DNVKRCFPESNTSSILLTTRLRDVASY--ACKS--YE-RFLNSDESWNLFCQKF-LV--------EFETMGREIVERCGGLPITVVVLAGHLS-TNMAVDEWRSVKSML-NSANLDLS-QQ-FSRILSLSYNNLPCHLKSCFLYLGGFPEDSEIEIKKVVRLWIAEGFI--IE-KT-EESGEEYLEDLMNRSLIMKSGRSTNGKVGTCKMHDLLHDLCASKAKKEKLLD-GS-GNRW
>XP_019183870.1
-----KV-PTVE--EVVGFDGEVDAIVKRLTEG----FEVISIVGMPGLGKTTLANKVFKDERVEYHFMNRAWIYVSGVYKRRDVFLRILKELS-HTY--DE-DLAKEIKKFLGSAKYFIVMDDVWTGE-DW-NALKIAFPMN-NGSVLVSTRDKVVAMH--A-R---HN-KFLTEKESWELLQKKVFRE-E-SCPF-ELKRPGRTIAEKCGGLPLAIVIIAGTLL-GKKTSGAWDKVAESI-GDL-KLK-LESY-DYLIRMSYDQLPYDLKSCFLYFGAFPRGNEIPAGKLIRLWIAEGFI--EE----EDIAHEKLSDLVNRNLVMSMQRS-NGQIKTCRVHDMLHEFCKNEAKKENLFN------RR
>XP_019184024.1
---------ITH--NSVGLETRVGYVGNLLLE---P-VQFIGIWGMGGIGKTTTARAVFK--KFSSQFDGACFLAIQQ----KTLLETIQKEIS--NE--FDG--MEKIQRWLGRKKVLIVLDDVDQLQ-NW-------F--G-RGSVIITTRDAGVLRSHGEK----YE-ETLGNEEAIQLFSSFAFKKE----AA-PVKELCGLIVRYAMGLPLALRVLGSYLCGL-EADE-WESTLEQL-KKTPND----N-ILEKLKISFDRL-TTNQKTFLHIACFFR----------------HK-----KEECDLYPDVAMRVLIEKSLISV-----EGR---IEMHDLIQDMGWHIARVE-------RS-RW
>XP_019184033.1
--TAQHDS---K--EMVGKIDEFEIIKKLLTEL--GCKKVVSVIGMGGIGKTTLTRKVYEDPLVSIHFDVRAWVVASQLHNKRQMLVGLLNSISQGN--TDE--LALKLYQCLKRQRYMVVVDDVWSGE-AW-DDVSNCFPDDGNGSVLLTTRLAEVAN---S-DN--HH-QLLDQTDSWNLFCEKT-GKSR------EFEIIGKPIVEKCKGLPLAIVVVAGLFS-KL-TLNEWENIAKAL--DSTTTTIAAT-CLKILSLSYNHLPHHLKACFLYLGVFPEDNEINANELSRLWSAEGLV--KA-EN-DTVAERYIQELMDRNLILVSKWSCCRRIKVFGVHDLMHAFCVKEAQEENLLR-EN-CFRW
>XP_019184197.1
----RETG-ILM--QIFGRDQDKERIIEILI--DG-CVSILPILGIGGLGKTTLAQMVFNDQRVFGHFDLRLWVCVTSDFDVKRLIKEILESAT--GS---D-PLQRSLQDLLNKKRFLLVLDDVWDQD-KW-DSLKDVLA-G-AGSIIITTRLEKVAMI--VG----YC-SGLSDEDCWSLFKQRAF-KETEGGAR--LEEIGREIVTKCGGVPLAAKALGGFMRFKK-EEKEWLLVKESE---L-PQGE--TCILPALRLSYHNLPSELRRCFAYCSVFRKRTAIKKEKLIHLWIANGFI--SS--E-EEVGNEVWNELYLRSFFQDVQKD-FGEV-TFEMHDLIHDLA------------------H
>XP_019184198.1
----EETG-ILT--QIFGRDEDKERIIEWLV--DE-GVSVLPILGMGGLGKTTLAQMVFNEERVAQHFELRLWVCVTSDFDVKRVLKEILESAT--GS---D-PLQRSLQDLLSKKRFLLVLDDVWDQD-KW-QRLKDVLA-G-SGSIIITTRLEKVAII--AG----YC-SGLSEEDSWLLFKQLAF-QEPKEEAR--LEKIGREIVAKCGGVPLATKALGGFMRFKK-EESEWLFVKESE---L-PQGE--TFILPALRLSYYNLPFEMRRCFAYCSVFRKSTEIKKEKLIHLWMANGFI--LS--E-EDVGNEVWNELYMRSFFHDVWKD-FGDV-TFKMHDLIHDLA------------------H
>XP_019184199.1
----EETG-ILT--QIFGRDEDKERIIEWLV--DE-GVSVLPILGMGGLGKTTLAQMVFNEERVAQHFELRLWVCVTSDFDVKRVLKEILESAT--GS---D-PLQRSLQDLLSKKRFLLVLDDVWDQD-KW-QRLKDVLA-G-SGSIIITTRLEKVAII--AG----YC-SGLSEEDSWLLFKQLAF-QEPKEEAR--LEKIGREIVAKCGGVPLATKALGGFMRFKK-EESEWLFVKESE---L-PQGE--TFILPALRLSYYNLPFEMRRCFAYCSVFRKSTEIKKEKLIHLWMANGFI--LS--E-EDVGNEVWNELYMRSFFHDVWKD-FGDV-TFKMHDLIHDLA------------------H
>XP_019184290.1
EV------PIIA-SEPIY-WTDYFEPQ---------ALRVLSIIGVPGIGKTTFCKKVYTDDMVVSYFDIQAWITIPPIYNGQQLLCHLLQSMSNDEI---S-QLKEQLHRHLKCKRYLIVLDDVPNTL-LW-DDIHQCFPND-NGSILLTTLFTDVAEYIT------RS-PYLSDNESWLLFSHR-F-EQYT--PK--FEEIAKNLVEECKGLPRSIVTVADRLS-KCCTLKEWKKIEKEL-LSILHRDTQHSI---K---------------------------------------------------------------------------------------------------------------
>XP_019184317.1
--AAHHAS---Q--EMVGKQDEFEIIKEKLIQH--PSLEVVSIKGMGGIGKTTLAKKIYKDPSITSYFDMRAWTVASQYHNKRQMLLDLLGF--DDD--SDG--LALLLKKSFKCQRYLVVMD------------------------------------------------------------------------------------------------------------------------------------------------PYGV---------------------------------------------------------------------------------------------------
>XP_019184558.1
QVEAEAAAPIIA--EMV--FDDYYTVTR-GFIFK-HS--VVTIVGAPGIGKTTLCKRLYTDERVVSHFDIQAWITIPPRYNGQQLLCHLLQSIRNEEI---S-QLKEQLHRHLKCKTYLIVLDDVPNTL-LW-DDIHQCFPDD-NASILLTTIFKDVAEYIT------LS-PYLSDNDSWVLFSHK-F-KHHT--PK--FEEIAKHLVEECRGLPRSIVTVADRLS-KCCTLKEWKKIEKEL-LSVLHRDTQQSS---KLTDIYNRLPQHLKVCFLYFVVFPKHSQINVKHLIKLWIAEGFV--KS--P-EDIGYMYLRALRSRGLVITTDK--DFRPKTCSIHIDMHSFCVREAQKEGLLN----SCRW
>XP_019184559.1
QVEVEAAAPIIE---MLG-RNYYYALMRINLLN---SRSVLTIVGAPGIGKTTFCKKLYTDSEVVSHFEIQAWITIPPRYNGQQLLCHLLQSMRNQEI---S-QLKDQLHKHLKCKRYLIVLDDVPNTL-LW-DDIRQCFPDD-NGSILLTTLFTDVAEYIT------KT-FYLRDNESWNLFSNR-F-KHHT--PK--FEEIAKHLVEECRGLPRSIVTVADRLS-KCYTLKEWKKIEKEL-LSILHRDTQHSM---S---------------------------------------------------------------------------------------------------------------
>XP_019184568.1
----EAAAPIIA--EMVGEYFDYHKWTREDLVYF-YSRIVVTIVGAPGIGKTTLCKRLYTDERVVSHFDIQAWITIPPRYNGQQLLCHLLQSIRNEEI---S-QLKDQLHRHLKCKRYLIVLDDVPNTL-LW-DDIHQCFPDD-NGNILITTLFNDVAEYIS------KS-PYLDDDESWDLFSHR-F-KQHT--PK--FEEIAKNLVEECRGLPRSIVVVADHLS-KCYTLKEWKKIEKEL-LSILHRDTQHSM---K---------------------------------------------------------------------------------------------------------------
>XP_019184856.1
N-EA----------DMVGRQNDVSMIKSRLFS---SLVKVIPIIGMPGIGKTTLARKILEDPPVAFNFEVRGWVTVTQNYNESKVQRDLLQPISN-----------------------------------------------------------------------------------------------------------------------------------------------------------------------------------------------------------------------------------------------------------------------------------
>XP_019184923.1
---------IIK--DVVGLDSRVEHVIQLLGE---P-VRIIGIFGMGGIGKTTLARAVYN--RLFGYFESSCFL-ISQ----KELLEKLFVKIT--NV--GEG--IMLLQKRLQVKKCLIVLDNLEQFN-AW-------F--N-RGSLILTTRETHVLKR--ED----YE-KGLNREKSLQLFCLHAFGEP---IPK-EYTKLANDIVAHCVGLPLALEVLGTYLFDK--TREEWISAFEKL-KKIPHK----D-VQAKLKISYDGLRDSTKSAFLDLVCFTG----------------GC-----DKDMGNFSNIEIRDLVDKCLIK------ITR---ISMHDLIRAMGREIIRLES------RS-RW
>XP_019184968.1
---------VSA--D-VGLESRLKEIRMKLVW---D-VKLVGLWGMGGIGKTTIARVAFD--QFSSEFDGSCFLAVKQ----KKLLSKVLNDID--DV--NEG--IRMIHKRLKWKKVLIVLDDVDQLE-KW-------L--C-NGSVIITTRDKHLFTQFTVE----YE-KKLEKEKALELFSWHAFKKE---SPE-NFENLSKSFVTHASGLPLALKVWGSSLRGQ-TNKKMWKSKLEMI-KDIPDE----N-VIEKLKISYEGL-CVCKKVFLDIVCFFR----------------DE-----RLDCKLYPDTNISLLIDRCLLFE-----HGF---IHMHDLIHEMGLSIESKE-------RS-RW
>XP_019184969.1
---------VSA--D-VGLESRLKEIRMKLVW---D-VKLVGLWGMGGIGKTTIARVAFD--QFSSEFDGSCFLAVKQ----KKLLSKVLNDID--DV--NEG--IRMIHKRLKWKKVLIVLDDVDQLE-KW-------L--C-NGSVIITTRDKHLFTQFTVE----YE-KKLEKEKALELFSWHAFKKE---SPE-NFENLSKSFVTHASGLPLALKVWGSSLRGQ-TNKKMWKSKLEMI-KDIPDE----N-VIEKLKISYEGL-CVCKKVFLDIVCFFR----------------DE-----RLDCKLYPDTNISLLIDRCLLFE-----HGF---IHMHDLIHEMGLSIESKE-------RS-RW
>XP_019184970.1
---------VSA--D-VGLESRLKEIRMKLVW---D-VKLVGLWGMGGIGKTTIARVAFD--QFSSEFDGSCFLAVKQ----KKLLSKVLNDID--DV--NEG--IRMIHKRLKWKKVLIVLDDVDQLE-KW-------L--C-NGSVIITTRDKHLFTQFTVE----YE-KKLEKEKALELFSWHAFKKE---SPE-NFENLSKSFVTHASGLPLALKVWGSSLRGQ-TNKKMWKSKLEMI-KDIPDE----N-VIEKLKISYEGL-CVCKKVFLDIVCFFR----------------DE-----RLDCKLYPDTNISLLIDRCLLFE-----HGF---IHMHDLIHEMGLSIESKE-------RS-RW
>XP_019184971.1
---------VIA--D-VGLESRLEEIRMKLVW---D-VKLVGLWGMGGIGKTTIARVAFD--RFSSAFDGSCFLAVKQ----KKLLSKVLNDID--DV--DEG--IQMIKKKLEWKKVLIVLDDVDQLD-KW-------L--C-NGSVIITTRDKHLFTQFRVE----CE-KKLEKEKALELFSWHAFKKE---SPE-NFEDLSTSFIAHAGGLPLALKVWGCSLCGW-TDQKKWESTLEKI-KDIPDG----E-VTEKLEISYDGL-DDCKKVFLDIVCFFR----------------DE-----RRDCKLHPITNISVLIDRCLLFE-----LGF---IHMHDLIHEMGLNIERGK-------MS-RW
>XP_019185068.1
SLDAKAAG-VADKNEFVGREKEILEIETKFFG--QSS-SVVCINGLPGVGKTELALEFAYRY---QRYKMVFWVC-A-QYFQQNVL--LLGDVSRGRI-DQE-EAFKRVKREM--QPYLLIIDNLGEKE--WWDGL---LPR--NGGVIITTRLSQVMNF---------Q-QPLHASDAMILIQGR--QIK-------EY--VRERFVEKLESSSFGLWIVGSLLT---EAISP-STLFEAV-NQ------LED------ITSYSSLDDKCTNPFLCATILQQAREFLATRQVGSWLAP-----AP---------------ISVNLLAAAAN----KMRFMNWTKCIKTLLTWKSEEEALLR---PGC-W
>XP_019185739.1
T-STQHAS---Q--PMVGKNNEFHIVKEMLIQH--SSREIVSFKGMGGIGKTTLARRVYEDPSVASRFNILAWVVASQYHNKLQMLTDLLGG-------TQE--LAERLYQNLIHQRYFVVIDDIWSVE-AW-DSVKACFPDNENGSVLLTTRSAEVAT---IINN--HQ-HLLEEGESWNLFHEKT-SKSL------GFDMIRRQIVEKCKGLPLAIVVAAGLFS-KL-TLDEWKNVAEAL-NS-TTTTIDEE-CSRILSSSYNHLPHSLKACFLYLSIFPEDEEIRVKNVVKLWVAEGLV--KA-MS-DAVARRHIQELKDRNLILVSQPSFCRKVKTFRMHDLLHSFCVREAKKEILLY-KN-YFRW
>XP_019185751.1
T-TIQHAS---Q--PMVGKNNEFHIVKAMLIQH--SSREIVSIQGMGGMGKTTLARRVYEDPYVASRFDIRAWVVVSQYHNKLQMLTDLLGC-------AQE--LAEKLYQNLMHQRYFVVIDDIWSVE-AW-ESVKACFPDNGNGSVLLTTRSSDVAT---IINN--HQ-QLLEECESWNLFHEKT-SKSL------EFDTIRRQIVDKCKGLPLAIVVAAGLFS-KL-TLDEWKNVAEAL-NS--ITTIDEE-CSRILSSSYNHLPHSLKACFLYLSIFPEDNEIPVKDVVKLWVAEGLV--KA-MR-DAVARRHIQELKGRNLILVSQPSSCRKVKAFRMHDILHSFCVREAKKENLLN-ES-DFRW
>XP_019185759.1
T-TIQHAS---Q--PMVGKNNEFHIVKAMLIQH--SSREIVSIQGMGGMGKTTLARRVYEDPYVASRFDIRAWVVVSQYHNKLQMLTDLLGC-------AQE--LAEKLYQNLMHQRYFVVIDDIWSVE-AW-ESVKACFPDNGNGSVLLTTRSSDVAT---IINN--HQ-QLLEECESWNLFHEKT-SKSL------EFDTIRRQIVDKCKGLPLAIVVAAGLFS-KL-TLDEWKNVAEAL-NS--ITTIDEE-CSRILSSSYNHLPHSLKACFLYLSIFPEDNEIPVKDVVKLWVAEGLV--KA-MR-DAVARRHIQELKGRNLILVSQPSSCRKVKAFRMHDILHSFCVREAKKENLLN-ES-DFRW
>XP_019186114.1
SVPVSIPD---S--NV-GFNQEWKRIMDRLTGHK-K-LDVVAIIGMGGVGKTTLARRAYNEPLLKDHFDCRAWTTASQQHNVRGMLLHLLFSFM-----NGD--LAFKLYQQLKGMRYLIVIDDVWSPD-AW-DAVFRSFPDDKNQSIILTSRYTEIGAY----N-P-HL-NLFDKDESWKLLCKKVFGKGR--CP-DELVSIGKDIAEKCRGLPLAIVVVAGHLS-KIKTIQGWESVARNI-GQILS-EDPKQ-CLDVLALSYKHLPQHLKPCFLYLGAFAEDSEIPLRRLIRLWMAEGFL--KG-KS-EEVAEDCLEDLIQRSLVMV-GRIINGRIKTCRIHDVLRDLCLKESQKDNFLV-EQ-TQRR
>XP_019186209.1
----KGAK-IVEGSKVIGHRQYIEEIVEALMDGD---INLIGICGMGGVGKTMMARKVGK--RMTDEF-------VSQ----QEIALGLL---------KEENTLANKLQRRL--KRTLIVLDDIWRLD---LEEI---FAE---KCVILTSRHRDCAQM--------QK-EILQQDEGWSLFKER------GSCVSPDLHPIARDVSRECSHLPLALTTVGRALR---KSQHSWEDARTQLRRAIPEV--LKE-VYQPLELSYQLLESEAKSLFLLCSLFPEDYCIPLEFLI--W---GLV----FENARTRVYRLVEILEDRFL-------LDGRKKYVKMHHVLRDVAIYIANKEDVLE------KE
>XP_019186210.1
----KGAK-IVEGSKVIGHRQYIEEIVEALMDGD---INLIGICGMGGVGKTMMARKVGK--RMTDEF-------VSQ----QEIALGLL---------KEENTLANKLQRRL--KRTLIVLDDIWRLD---LEEI---FAE---KCVILTSRHRDCAQM--------QK-EILQQDEGWSLFKER------GSCVSPDLHPIARDVSRECSHLPLALTTVGRALR---KSQHSWEDARTQLRRAIPEV--LKE-VYQPLELSYQLLESEAKSLFLLCSLFPEDYCIPLEFLI--W---GLV----FENARTRVYRLVEILEDRFL-------LDGRKKYVKMHHVLRDVAIYIANKEDVLE------KE
>XP_019186537.1
-KAL----PTVD--KVFGFENDLKTIKD-FIEAS-S-FIVIPIVGITGSGKTIIASMIFEDQCTHKKFEKYIWVHVSHDFDRKQKFIDILYQITKD-I--KE-GLAREICELLKNQKYFVVLDDVRKKQ-DW-DSFKVVFPTNLKGSVLVTSPYGNVV------N---HN-ENLSNEDGWLLLKNSAFGT-E-ECNE-KSLEVGKEIANKCNGLPLVLVAVGGML---QRDIVDWQRVAENP-FLI-NRE-GQIY-RDRVKMSYNDLPHELKNCFLYFACFPLGHEIVVWKLIRLWIVEEFI--PA--D-EVEAKKYLNDLVDRNLVRVVKRR-NGQIKICCIHNTLHEFCKSEAARINLFD-GGSLNRR
>XP_019186559.1
-KAV----PTVE--KVFGFKKDLEDLKARLLEA--S-FIVIPIVGMPGTGKTTFASMLFEDLSILNNL-VRIWVPVSKWCDRKQKFISIIYQITED-L--EE-MLKDTIQTLLKDRKYFIILDDVWERK-DW-DSLQTAFPKNMNGSVLVTTRHDNVI------T---HN-EKLSDDDGWLLIKNNVFGT-E-GCSD-KLLELGKKIARKCKGLPLALVVVAGIL--RKITSTDWQQVADNP-LLI-NRE-NQSY-HEIVKMSYNDLPNELKNCFLYFASFPMGHEIAI---------------------------------------------------------------------------------
>XP_019186667.1
-KAE----PPIE--KVLGFEEDFQIIKKHFLEA--S-FIVIPIVGMAGTGKTTFASMIFEDPEIHRNS-LRIWVHVTKLYDRKQKFISIIYRITWD-F--EE-MLEGKIKILLKDQTYFIVLDDVWEKK-DW-QYLKDAFPENLNGSVLVTSRYGNVV------K---HH-GKLTNEDGWSVIKNNVFSA-E-ECSD-KLLELGKKIARKCNGLPLALVVVAGIL--RRVTSDDWRRVAENP-LLI-NRD-DQNY-HELVKLSYDDLPHELKNCFLYFAYFPMGHEIATWKLIRLWIAEEFI--PT--E-EIEAKKYLNDLIDANLVMVIKRA-DGQTKTCRIHDTLYEFCKSEAARKNLFE-EG---RR
>XP_019186668.1
-EGL----PIVE--EVFGFKKDLEIIEGRFIEA--S-FIVIPIVGITGSGKTIFASKIFEDQCIHQNFNNYIWVNVSQGFDIKHKFIDIIYQITED-I--EE-GLAREIYELLKDEMYFVVLDDVRNKK-DW-DSFKVVFPTNLKGSVLVTSPYGNVV------N---HN-GMLSNDQGWLLLRNSAFGT-D-ECNE-KSLEVGKEIANKCNGLPLALVAVGGML--RQRNIADWKRIVENP-FLI-NRE-GQIY-RDRVKMTYNDLPDELRNCFLYFAYFPIGHKIVVWKLFRLWIAEEFI--RT--D-EVEAQKYLNDLVDRNLVVVAEPI-NGQIKTCCIPDTLHEFCKSEAARINLFD-EGSSTRR
>XP_019186670.1
-EGL----PIVE--EVFGFKKDLEIIEGRFIEA--S-FIVIPIVGITGSGKTIFASKIFEDQCIHQNFNNYIWVNVSQGFDIKHKFIDIIYQITED-I--EE-GLAREIYELLKDEMYFVVLDDVRNKK-DW-DSFKVVFPTNLKGSVLVTSPYGNVV------N---HN-GMLSNDQGWLLLRNSAFGT-D-ECNE-KSLEVGKEIANKCNGLPLALVAVGGML--RQRNIADWKRIVENP-FLI-NRE-GQIY-RDRVKMTYNDLPDELRNCFLYFAYFPIGHKIVVWKLFRLWIAEEFI--RT--D-EVEAQKYLNDLVDRNLVVVAEPI-NGQIKTCCIPDTLHEFCKSEAARINLFD-EGSSTRR
>XP_019186671.1
-KAL----PTVE--KTFGFEKDLEDMKARLLEA--S-YIVIPIVGMPGTGKTAFASMLFNDLSILNNYSVRIWVPVSKWCDIKQKFISIIHQITKD-L--EE-ILKDTIQTRLKDQKYFIILDDVWRKE-DW-DSLQTAFPKNMNGSVVVTTRHDNVV------TC--HN-GMLSDDNGWLLIKNNVFGT-E-GCSD-KKLEIGIQIARKCQGLPLALVVVAGII--RKITSTDWQRVADYP-LLI-NRE-DQSY-HEIVKMSYNDLPHELKNCFLYFAYFPMGHEIAIWKLVCLWIAEGFI--PT--D-EVEAQKYLNILVDRNLVTLIKRA-DGQIKTCRIHDTLHEFCKSEARRKNLFD-KE---RR
>XP_019186674.1
--------PAKA--EIVGFNDDLRTIKTRLVEE--S-FFVIPIVGNAGSGKTTFALKIFEDLEIKKYFTHCVWIHISRGFHRKQKFIDILHQISVD-F--ED-VLEAKIKKLLEDERYLIVLDSVREKE-DW-DSLKDAFPKNLRGSVLVTTRNDNAV------T---HS-GKLNNDDGWLLIKKNVFGT-E-GSRD-TVFEVG----------------------------NDW---------------------------------------------------------------------------------------------------------------------------------------
>XP_019186777.1
TSH-RSDA-LLE--EIVGIENPRKELISLLL----KDLKVISVVGMGGSGKTTLVKMVYDD--VKKHFQSHAWITVSQTFKVEEVLKDMIQQLFPEGM---N-KLKVIVKEFLLRRKYVIVFDDVWTAR-VW-EAIKHVLPKE-KGCAMISTRLMDVASS--SSN---YE-TPLSEEVSWALLCRKAF---ASSCPS-HLTEILKQILKRCGGLPLAIVAIGGVLATKNKNINEWGALYHSL---F-EGNDQFESLRIILLLSFNDLPQYLKLCFMYLSIYPEDHLIEHNSLIYQWTMEGFV--KQ-KT-EEVAEGYLFELINRSLILPVKLD-DGSMKQGRIHDLYREIILSKSTDHNFVD-EEEKARH
>XP_019186788.1
LTP-RGDA-LLE--ELVGIDGRKRQVIGWLL----EGLKVVSIVGMGGLGKSTLAKKVYDDATVRKHFHSHAWITVSESFKIEDVLKDLVQQLFPEGL---I-RLKEVAKEFLLGRRYIIVFDDVWAIA-VW-QSIQLALPNE-NGSVILTTRINDVGSY--SIN---YE-KPLTEEESWTLFSRKTFE-SATACPS-HLEEISKNILKKCGGLPLAIVAISGVLTSKNKNIEEWQVFNRHL---L-EANDRLESIRVILQISFKELPFYLKPCLLYMSIFPENHLIEHNTLIRLWIAEGFV--KE-RT-EEVADGYLNELINRSLIRAIQSD-DGSLKLGHIHDFYREIAVSKSRDHNFVN-EHNKARC
>XP_019186797.1
LTP-RGDA-LLE--ELVGIDGRKRQVIGWLL----EGLKVVSIVGMGGLGKSTLAKKVYDDATVRKHFHSHAWITVSESFKIEDVLKDLVQQLFPEGL---I-RLKEVAKEFLLGRRYIIVFDDVWAIA-VW-QSIQLALPNE-NGSVILTTRINDVGSY--SIN---YE-KPLTEEESWTLFSRKTFE-SATACPS-HLEEISKNILKKCGGLPLAIVAISGVLTSKNKNIEEWQVFNRHL---L-EANDRLESIRVILQISFKELPFYLKPCLLYMSIFPENHLIEHNTLIRLWIAEGFV--KE-RT-EEVADGYLNELINRSLIRAIQSD-DGSLKLGHIHDFYREIAVSKSRDHNFVN-EHNKARC
>XP_019186805.1
LTP-RGDA-LLE--ELVGIDGRKRQVIGWLL----EGLKVVSIVGMGGLGKSTLAKKVYDDATVRKHFHSHAWITVSESFKIEDVLKDLVQQLFPEGL---I-RLKEVAKEFLLGRRYIIVFDDVWAIA-VW-QSIQLALPNE-NGSVILTTRINDVGSY--SIN---YE-KPLTEEESWTLFSRKTFE-SATACPS-HLEEISKNILKKCGGLPLAIVAISGVLTSKNKNIEEWQVFNRHL---L-EANDRLESIRVILQISFKELPFYLKPCLLYMSIFPENHLIEHNTLIRLWIAEGFV--KE-RT-EEVADGYLNELINRSLIRAIQSD-DGSLKLGHIHDFYREIAVSKSRDHNFVN-EHNKARC
>XP_019187171.1
---------IIK--EVVGLDSRIEDIVRLMRD---I-VQFIGIYGMGGIGKTTLVKAVYN--HVFEHFDSSCFL-ISQ----QELLNKLLKKVH--NV--DEG--IMLIKERLRARKSLIVLDDLDQLD-AW-------F--G-AGTVILTTRDKHILKD--VE----YM-KELNNENSLRLFSQHAFKIP---EPP-EYSKLSKEIVSYCEGLPLALQVLGVHLSNK--KNEDWRSAIERL-MTIPNN----E-VHTKLKISFDGLSSFAKDIFLDLACHLP---------------EGI-----HKQPRCFPTIEIEDLIDKSLIII-----EDC---LHMHTLIREMGREIVYFES------RI-RC
>XP_019187218.1
-NDV----PIAK--KVLGFEEDLKKVRIRLSHA--S-LVVIPIVGMPGTGKTTFASMLFEDSSIHRNS-IRIWVHISKRCDIKQKFISIIYQITED-L--EE-MLRDTIRNLLKDQVYFIILDDVWAKT-DW-NSLKAAFPENKNGSILVTTRHANVV------T---HH-DKLSIDDGWKLIKNNVFGT-E-GCSD-ELFELGIQIANKCDGLPLALVVVAGIL--RKTTSTDWQRVADNP-LLI-NRE-DQSY-HGVVKLSYDDLPHELKNCFLYFAYFPMGHEIAVWKLVRLWIAEEFI--PT-DD-EVEAQKYLNDLVDRNLVVVERRA-DGQIKTCRILDIVHEFCKSEAARKELFV-EE--TRR
>XP_019187760.1
---------ILR--VTIGIHRRTENINSWLDR----SVDILVICGMGGIGKTTVAKYVFN--LNYPKFERSSFLAVDQ----RQLLYDILKKAF--FV--DRG--INEIIDAVSCKKLLLVLDDVDQLD-AW-------F--Y-PGSIIVTTRDKRLFRP--IY----YE-EGLNSSESIELLSWHAFGQH---HPH-EYLEYAEKVASQCGGLPLALEVIGSSLAGR--DVAQWESTIKKL-EVIPNH----Q-ILKKLRISYESLEDHDQNLFLHIACFFV----------------GM-----DRECDFYTVVGIQNLIDRNLVKT-----ESK---LTMHQIIQNMGREIVHQES------RS-RW
>XP_019188216.1
---------YSQGFE-VGIDNEVKDMTD-LIV---N-SMVITIWGLGGSGKTTMAKQVYE--KVKGGFGCCSWADVSS----KYLLKTILKNDRPSEL-ADD-ELERQYLNYLKGKRYVLFLDDVW-------DHLKKLIQ-G-HASIVITSRHREIADG----G---H--KPLEFD-ACSLFCRAAFASTSAAWPN-NIKEHGEELVRKCDGLPIAILAVGRLMSRK--HPKEWRDALKNL-D---TECESLSSINRALLLSYDELPNHLKYCFLYCAIFPKTYYLPAKSMIHMCVAEGFI--EK-RT-EDIARDYFHQLRNRSLLQIVPD--DDRI---EMHDLFRDLA----GREMFA--DQ---RL
>XP_019188217.1
---------YSQGFE-VGIDNEVKDMTD-LIV---N-SMVITIWGLGGSGKTTMAKQVYE--KVKGGFGCCSWADVSS----KYLLKTILKNDRPSEL-ADD-ELERQYLNYLKGKRYVLFLDDVW-------DHLKKLIQ-G-HASIVITSRHREIADG----G---H--KPLEFD-ACSLFCRAAFASTSAAWPN-NIKEHGEELVRKCDGLPIAILAVGRLMSRK--HPKEWRDALKNL-D---TECESLSSINRALLLSYDELPNHLKYCFLYCAIFPKTYYLPAKSMIHMCVAEGFI--EK-RT-EDIARDYFHQLRNRSLLQIVPD--DDRI---EMHDLFRDLA----GREMFA--DQ---RL
>XP_019188218.1
---------YSQGFE-VGIDNEVKDMTD-LIV---N-SMVITIWGLGGSGKTTMAKQVYE--KVKGGFGCCSWADVSS----KYLLKTILKNDRPSEL-ADD-ELERQYLNYLKGKRYVLFLDDVW-------DHLKKLIQ-G-HASIVITSRHREIADG----G---H--KPLEFD-ACSLFCRAAFASTSSAWPN-NIKEHGEELVRKCDGLPIAILAVGRLMSRK--HPKEWRDALKNL-D---TECESLSSINRALLLSYDELPNHLKYCFLYCAIFPKTYYLPAKSMIHMCVAEGFI--EK-RT-EDIARDYFHQLRNRSLLQIVPD--DDRI---EMHDLFRDLA----GREMFA--DQ---RL
>XP_019188313.1
---------ITK--DVIGIDSRVRAVLDLLIE---T-VQMIGIFGMGGVGKSTLAKAIYNHFMNFQGFEGSCFVAIQQ----EKLLRKILKEID--NV--DEG--ISLIKTRLQSKRVLIVLDDIDQLE-SW-------F--G-SGTIIITTRDVHLLSD--TR----YM-KTLNIDDSLQLLSWHAFGVP---IPL-EYTELSKRIASYIGGLPLALTVIGSHLRGR--SVQEWIEDVEKL-KRNSHD----D-IHKILKISYDAL-DDTQNIFLDIACFFV----------------GH-----GKKCGFYAESGIRSLIEKCLLTI-----EGR---LEMHDLVRDMGREVVRKES------RS-RM
>XP_019188333.1
---------------MVGCEEVFKKILDQLTQQ--STRQVVSVVGMGGIGKTTLAHKVYEHPSITSHFDKRAWVSVSQKHSKEQMLQSLIGVIG-AE--TD---LAERLRKYLKEQRYLIVIDDIWSEE-AW-DSVQRCFPDDNNGSILLTSRLKEVAKY---AG---IN-PFLDAGESWSLYCKVF-GK--------KFEQIGRDVVKKCNGLPLAITIVASLLS-KTQNEEKWKNVAKS----VTDGSN-DA-CSRILYLSYNQLSHHLKACFLYFGTFEEDYEIPVKKLVRLWAADGFL--ST-VN-EKVAMECLQDLVDRSLVIVSKQSYNGKMKRIRIHDLLRDLCLNEAKRENLL---------
>XP_019188466.1
QPASHTAS---K--EMVGKQVEFEIIKEKLIQH--PSREVVSIKGMGGIGKTTLAKKIYEDPSITDHFDRRAWTVASQHQSKTQMLLDLLGY--D-D--SDD--LALQLYQSFKCRRYLVVIDDVWSVE-AW-DALKTCLPDDGNGSVLLTTRLAEVAN---C-QN--HQ-QLLEQSESWKLFNEKA-CKFR------EFETIGRPVVEKCKGLPLTIIVVASFFS-KL-TLDEWKNAVNAL-SSSATTLDDEE-CSRIFLLSYNHLPHNLKACFLYLGVFPEDHKIQANILAKLWLAEGLI--KT-GS-DAVANEYIQELMDRNLIILNEKSYCRKINSFRMHDLLHAFCVREAQKENLLK-SE-GFRW
>XP_019188467.1
QPASHTAS---K--EMVGKQVEFEIIKEKLIQH--PSREVVSIKGMGGIGKTTLAKKIYEDPSITDHFDRRAWTVASQHQSKTQMLLDLLGY--D-D--SDD--LALQLYQSFKCRRYLVVIDDVWSVE-AW-DALKTCLPDDGNGSVLLTTRLAEVAN---C-QN--HQ-QLLEQSESWKLFNEKA-CKFR------EFETIGRPVVEKCKGLPLTIIVVASFFS-KL-TLDEWKNAVNAL-SSSATTLDDEE-CSRIFLLSYNHLPHNLKACFLYLGVFPEDHKIQANILAKLWLAEGLI--KT-GS-DAVANEYIQELMDRNLIILNEKSYCRKINSFRMHDLLHAFCVREAQKENLLK-SE-GFRW
>XP_019189090.1
EPEA----PVVL--E----NEDAFAVKKMLFYT---FKNIVSIVGLPGIGKTTLAKRVYGSDMAEGY--IRAWVTVPQEYKG-------------------S-QLKEKLHKHLH--MYFLVLDNIPNTR-VL-GDILTCLPNA-YQIILLTTQFNAVGCDAA------HK-CILDPNRSWDLFCNK-L-KELA--PK--FVEIAKHVVKECE-------------------------------------------------------------------VYPKGFKINVKRLIRIWIAEGFV--RQVKD-EEE---------------------------------------------------------
>XP_019189107.1
----KNTS---D--NMVGCDKLFEKILDQLTQQ--TTRQVVSIVGMGGIGKTTLAHQVYEHPSITSHFYKRAWVTVSQEYNVEQMLQCLLSCVT-----QD---LAECLRKHLKEQRYLIVMDDIWSTT-PW-DSVQRCFPDDNNGSILLTSRLKEVGEY---AG---LN-PFLDPDESWNLYCKVF-GK--------VFEQIGREIVKKCEGLPLAIIVVASLLS-KIEEEEEWKNVAKS----VIGDSN-DA-CSRILYLSYHQLPHHLKACFLYFGVFREDYEIPVKKLVRLWAAEGFL--RA-VN-EKVAMECLQNLVDRSLVIVSELSYNGEMKKIRIHDLLRDLCLKEAGRENLL-----SCRW
>XP_019189128.1
A-TTQHAS---H--PMVGKNNEFHIVKAMLIQH--SSREIVSIQGMGGIGKTTLARRVYDDPSIASHFDRRVWVVVSQYHNKLQMLKDLLGC-------TEE--LAEQLYQNLLHQRYFVVIDDIWSVD-AW-DSIKACFPNNANGSVLLTTRFAKVAT---SINN------------------------------------------------------------------------------------------------------------------------------------------------------------------------------------------------------------
>XP_019189313.1
---------IIK--EVVGLDYRVEHVIQLLGE---S-VRMIGIHGMGGIGKTTLAKAVYN--RLFVYFERSCFL-ISQ----KQLFKKLFEDIG--SI--DEG--IMLMKRRLQARKCLIVLDNLEQFN-KS-------F--G-GGSLILTTREAHVFKE--VD----YE-KVLNHEESLQLFSLHAFGEH--ALQK-QYNKLLNGIVDYCDGLPLALEVLGAYLCHK--SQKEWISTLEKL-KGIPHN----D-IQAKLKISYDGLPDHIKSLFLDLVCFSN----------------GV-----SKEMGYFSDIEIQDLVDKCLIN----CE--G---ISMHSLIREMGREIIRSES------RS-RW
>XP_019189320.1
---------IIK--EVVGLDYRVEHVIQLLGE---S-VRMIGIHGMGGIGKTTLAKAVYN--RLFVYFERSCFL-ISQ----KQLFKKLFEDIG--SI--DEG--IMLMKRRLQARKCLIVLDNLEQFN-KS-------F--G-GGSLILTTREAHVFKE--VD----YE-KVLNHEESLQLFSLHAFGEH--ALQK-QYNKLLNGIVDYCDGLPLALEVLGAYLCHK--SQKEWISTLEKL-KGIPHN----D-IQAKLKISYDGLPDHIKSLFLDLVCFSN----------------GV-----SKEMGYFSDIEIQDLVDKCLIN----C---G---ISMHSLIREMGREIIRSES------RS-RW
>XP_019189327.1
---------IVQ--DVVGLESRVDQVLQFNET---H-VRMIGIYGMRGIGKSTLAKALYN--KLFGYFERSYFL-ISQ----KELLSELLKKVG--SE--GEG--KMLIKRWLQAKKCLIVLDNLEQFE-AW-------F--G-KGSLILTTRDAHLLKE--ED----YK-KALVHEESLQLFSLHAFREP--TLPK-EYAEVLDGIVAYFEGLPLALEVIGSYLSDK--SKEEWISAFEKL-RKIPHD----D-VLAKLKISYEGLPEHTKSLFLDLVCFSH----------------KI-----PEEMGHFSTIEIRNIVDKCLINYS--CF--------MYSLIPEMGREIIHSES------RS-RW
>XP_019189333.1
---------IIK--EVVGLDYRVEHVVQLLGE---P-VRMIGLHGMGGIGKTTLAKAVYN--RLFVYFERSCFI-ISQ----KQLFKKLFEDIG--SI--DEG--IMLMKRRLQARKCLIVLDNLEQFN-KW-------F--G-GGSLILTTREAHVFKE--VD----YE-KVLNHEESLQLFSLHAFGEP--ALQN-EYNKLLDDIVAYCEGLPLALEVLGAYLCHK--SKKEWVSAFEKL-KGIPHN----D-IQAKLKISYDGLPDHIKSLFLDLVCFSG----------------GV-----SKEMGYFSDIEIQDLVDKCLLN----FD--E---ISMHSLIREMGREIIRSES------RS-RW
>XP_019189336.1
---------IIK--EVVGLDYRVEHVIQLLGE---S-VRMIALHGMGGIGKTTLAKAVYN--RLFVYFERSCFI-ISQ----KQLFKNLFEDIG--SI--DEG--IMLMKRRLQARKCLIVLDNLEQFN-KW-------F--G-GGSLILTTREAHVFKE--VD----YE-KVLNYEESLQLFSLHAFEEP--ALQN-EYNKLLDGIVAYCEGLPLALEVLGAYLRQN--SKKHWISAFEKL-KRIPNN----D-IQAKLKISYDGLPDHIKSLFLDLVCLSN----------------GV-----SKEMGYFSDIEIQDLVDKCLIN----CN------VSMHSLIREMGREIIRSES------RS-RW
>XP_019189344.1
---------IIK--EVVGLDYRVEHVIQLLGE---S-VRMIALHGMGGIGKTTLAKAVYN--RLFVYFERSCFI-ISQ----KQLFKNLFEDIG--SI--DEG--IMLMKRRLQARKCLIVLDNLEQFN-KW-------F--G-GGSLILTTREAHVFKE--VD----YE-KVLNYEESLQLFSLHAFEEP--ALQN-EYNKLLDGIVAYCEGLPLALEVLGAYLRQN--SKKHWISAFEKL-KRIPNN----D-IQAKLKISYDGLPDHIKSLFLDLVCLSN----------------GV-----SKEMGYFSDIEIQDLVDKCLIN----CN------VSMHSLIREMGREIIRSES------RS-RW
>XP_019189374.1
EPEA----PVVL--E----NEDAFAVKKMLFYT---FKNIVSIVGLPGIGKTTLAKRVYGSDMAEGY--IRAWVTVPQEYKG-------------------S-QLKEKLHKHLH--MYFLVLDNIPNTR-VL-GDILTCLPNA-YQIILLTTQFNAVGCDAA------HK-CILDPNRSWDLFCNK-L-KELA--PK--FVEIAKHVVKECEGLPRSIVAVAERFS-KCYILKEWMKIEKEV-ETPLYNDAEHLS---KLTLSYNQLPQHLKVCFLNFAVYPKGFKINVKRLIRIWIAEGFV--RQVKD-EEEGYCYLDGLVHSGLVSISKW--HKMTNVCWIHSSLWDFCTRETKKEGLLY----SCRW
>XP_019189492.1
S------------DEMVGNREELKQIIEQLNG---KTQQIISIFGMGGIGKTTLARTIYDDP-ITNRFDIRAWATMSQQYEGKQTLIALLRCITPEEI---E-DLRDRLQKLLKGGRYLIVVDDVWSIE-AW-EDIKPCFPTE-KGNLLLTTR-----DKKV------HS-NFLSDEDSWILFSRN-L-ETRPKSLG--YEDVGKEIVKQCRGLPLSIVVVAGILI-S-GSLEEWKEIRAEL-ALTRDEQCTKI-----PALSYKHLPPHLKPCFLHLGVFPEDSEMPVKKLVRLWIAEGFV--KVGRA-EDTALEYLRALISRSMILIRNQS-NGEVKTCRMHDLLHDFCVNKAEDENLLS----GFRW
>XP_019189499.1
QD--EAAAPIIV-SKVVPGIRSYYTLKAKLLDDI-LSRSVITIVGVPGIGKTTFCKMMYTD-KVVPHFDIHAWITIPPRYNGQQLLCHLLQSMRNQEI---S-QLKNQLHKHLKCKRYFIVLDDVPNTL-LW-DDIHQCFPDD-NRSILLTTPFTDVAEYIS------NI-PYLDGLHSWFLFSNR-F-KEQT--PK--FEEIARHLVEDCRA---------------------------QL-LQ-----------------------------------------------------------------------------------------------------------------------------
>XP_019189505.1
EVEAEAAAPIIA--EML--FDDDFSLRRHLIVDE-LCRRVLTIFGAPGIGKTTLCKTLYTDRRVVSHFDIQAWITIPPRHNRQQLLRHLLQSMRNEEI---S-QLKEQLHRHLKCKRYLIVLDDVPNTL-LW-DDIHQFFPDD-NGSILLTTVFADVVEYII------KC-PYLSDNESWKLFSHR-F-KQRT--TK--FLEIAEHLVEECGGLPRSIVTVADRLS-KCYTLKEWKKIEKEL-LSILHRDRQHSS---KLTNIYNRLPQHLKVCFLYFVVFPKHSQINVKRLIKLWIAEGFV--KP--S-EDIGYKYLWALRRRGLVRIEAE--GSRPKTCSIHIDMHSFCVREAKKEGLLN----SCRW
>XP_019189527.1
EA--KH-NS-VKGGEMVGRQNDVTTIKDQLFS---GFLKVIPIIGMLGIGKTTLARRIFEDQLVQLHFDVKIWFTMPQKYNKIQILRHLLQSIAKHEI------LVEMMQECLIDRRYLIVLDDIWSTQ-HW-DDIKHVFPRY-EGSILLTTRFNEVADYA-CT----HV-SLLDPNESWELFCNI-F-ERYA--PR--FESFRSNVVEKCEGLPQ-------------------------------------------------------------------RSEIEVKTLLRLWVAEGFV--KPNKE-EKIAYCYLN--VDRS---------------------------------------------
>XP_019189530.1
N-D-----------EMVGLQNDVSIIKNQLFS---RFVKVIPIIGMPGIGKTTLARKILEDQSIALHFQVRGWVTVTQNYNETKVLRDLLQSISN-EI------LREEVRECLKEKKYLIVLDDIWSTQ-HW-VQLEDLFCNSNNGSILLTTRFYGVADYA-CT----HV-NLLDPNESWDLFCTI-F-QRYA--LS--FRKFRSHVVEICEGLPLSIVVVAKRLS-ECNIQHELKKIEKEI-ELILDYSAL--------VLMYNQLPEYLKGCFLYLGVFPKRSEIQVKTLLRLWIAE-----------------------------------------------------------------------
>XP_019189535.1
E---KHALESLE---LVGRHGDRTRIINQLM----WGLKIISIFGMVGIGKTTLAKSIFNDPKVENHFNVRSWITMSQQYNKTHILNLLLRSIS------DE-EL----------ERYF------------W---------------------------------------------------------KSHA---------------------------------------------------------------------------------------------------------------------------------------------------------------------------------
>XP_019189536.1
N-------------EMIGHQNDVSMIKDRLFS---QFVKVIPIIGMLGIGKTTLARKILEDQEVALHFQVRGWVTVTQNYKETKVLRDLLQSISNHEI------LWEQVCECLNEKRCLIVLDDIWSNH-LW-DRLEDLFCES-NGSILLTTRFYGVANFA-CK----HV-NLLDRNESWDLFYTI-F-QRYA--PS--FGKFRSHVVEICEGLPVSIFVVAKRLS-ECNIQHELKKIEKEI-ELILDYNAL--------ILMYNELPEYLKVCFLYLGVFPKRSEIQVETILRLWIAEGFV--KPNEE-ETIAYCYLKDLIDSSLVLICKQF-DGKIKTCRVHNVMHNICFREGQKEGILN----SCRW
>XP_019189537.1
SNEA----------EMVGRQNDVSIIKNQLFS---SFVKVIPIIGMPGIGKTTLARKILEDQEVALHFQVRGWVTVTQNYNETKVLRDVLQSISNHEI------LREQVRECLKEKRYLIVLDDIWSAQ-HW-VGLKELFCNS-SGSILLSTRFYGVVDYA-CP----HV-SLLDQNESWDLFCTV-F-QRYA--PS--FGKFRSHVVEICEGLPLLIVVVVKRLS-ECNIKHELKKIEKEI-ELILDYSAL--------TLMYNQLPEYFKGCFLYLGVFPKRSEIQVKILLRLWIAEGFV--KPNKE-EMIAYCYLKDLIDRSLVLISKQV-DGKIKTCRVHSVMHNICFREAQKEGILN----S---
>XP_019189540.1
N-------------EMTGHQNEVSMIKNKLFS---HFVKVIPIVGMLGIGKTTLAREILKDQSVALHFQVRGWVTVTQNYDEINVVRDLLQSISNHEI------LWREVCECLKEKRYLIVLDDIWSTQ-HW-DRLQHLFCNS-NGCILLTTRFYPVADYA-CT----HA-SLLNPNESWDLFCTI-F-EKYA--PG--FGKFRSHVVGICEGLPLAIVVVAERLS-KCNIQHELKRIEKEI-ELILDYNTL--------ILMYNHLTENLKLCFLYLGVFPKRSEIQVKTLLRLWIAEGFV--KPNME-ESIAYCYLQVLIRRSLVLTSNRF-DGKIKTCRVHSVMHNICFREAQKEGILN----SCRW
>XP_019189542.1
--------------VMVGRDYDRQEILWMLRF---GQLKLISIVGMVGIGKTTLAKCVYGDPDVVKDFNQCSWITVPQECNKRQILGLLLRSISNKIG---E-ELVVEVCRQLSGK----------------------------------------------------------------SVFSRN---KECTH--K--LEKIRCDIVETCDGLLWSIVVVAKSLS-KYNILKGWEKIKKET-ETILDRNAL--------IHDYNKLPQHLKVCFLYFGVFPKRKEVLVKMLIRLWIAEGFL--EPYPE-ETQAYAYVEELFARSLVLISSES-DDKIKSCRMHSALHSFCVGEAQKEGIFN----SCRW
>XP_019189547.1
N---KHASA-VE--KMVGRHNDCRVIKDLLFW---PGK-IISIVGMVGIGKTTVARNVYEDPSVASYFDVRAWVTMPQHYNRSRMLSQLLQSITPNVI---H-ELEMQVRKCFAGKKYLIVLDNIMSKQ-TWWTDIRRCVSNG-VGSILLTTR-----HY--FN----HK-TLLDPKESWELFCNI-LDEEHA--PK--FEKIRNHVVEKCDGLPQLIVEVAKRLS-KCNIQQGWKKIEKEL-ESLLDRNAL--------SVSYNMLPHHLKVGFLYFGVFPKRKKILVKMLIRLWIAEGFV--KPHKE-EDEAYEYLQELNDRSLLLIEDRC-NGIIKTCRMHSALHSFCVGEAQKGGILN----SCRW
>XP_019189568.1
N-NVKPAS---E--SLLGSHSRNSKIIFELWFC--GILKIISIVGMVGVGKTTLAKSVYLDPEVGKRFDVRGWITMPQQYNKNQLLDLLLQSFSKKIE---E-EVQVQVRSHLLGKRYLIVLDNLQDNW-G---DIRGCFPED-NGSILVTTT-----HFDRLK----HS-TLLDPNESWDLFCRT-L-KGSSRSPE--LEKIRGNIIEICDGLPLTIVVVAKRLS-KCDVLKKWEKIKKEI-ESILDRNTL--------IFHYNKLSQILKVCFLYLGVFPKRKEIQVKNLIGLWIAEGYF--EPFEK-ESQGYAYLQELIERRLVLICNQS-NGKIKTCRMHSAMHSFCVGEAQKEGIFN----SSRW
>XP_019189569.1
N-NVKPAS---E--SLLGSHSRNSKIIFELWFC--GILKIISIVGMVGVGKTTLAKSVYLDPEVGKRFDVRGWITMPQQYNKNQLLDLLLQSFSKKIE---E-EVQVQVRSHLLGKRYLIVLDNLQDNW-G---DIRGCFPED-NGSILVTTT-----HFDRLK----HS-TLLDPNESWDLFCRT-L-KGSSRSPE--LEKIRGNIIEICDGLPLTIVVVAKRLS-KCDVLKKWEKIKKEI-ESILDRNTL--------IFHYNKLSQILKVCFLYLGVFPKRKEIQVKNLIGLWIAEGYF--EPFEK-ESQGYAYLQELIERRLVLICNQS-NGKIKTCRMHSAMHSFCVGEAQKEGIFN----SSRW
>XP_019189570.1
N-NVKPAS---E--SLLGSHSRNSKIIFELWFC--GILKIISIVGMVGVGKTTLAKSVYLDPEVGKRFDVRGWITMPQQYNKNQLLDLLLQSFSKKIE---E-EVQVQVRSHLLGKRYLIVLDNLQDNW-G---DIRGCFPED-NGSILVTTT-----HFDRLK----HS-TLLDPNESWDLFCRT-L-KGSSRSPE--LEKIRGNIIEICDGLPLTIVVVAKRLS-KCDVLKKWEKIKKEI-ESILDRNTL--------IFHYNKLSQILKVCFLYLGVFPKRKEIQVKNLIGLWIAEGYF--EPFEK-ESQGYAYLQELIERRLVLICNQS-NGKIKTCRMHSAMHSFCVGEAQKEGIFN----SSRW
>XP_019189571.1
N-EA----------EMVGRQNDVSIIKNRLFS---SFVKVIPIIGMPGIGKTTLARKILEDQSVAFNFQVRGWVTVTQNYNQTKVLRDLLRSISNHEI------LREQVRECLKEKSYLIVFDDIWSTY-HW-DRLKDLFCNSNNGSILLTTRFYGVADYA-CT----HV-SLLDPNESWDLFCTI-F-QRYA--PS--FGKFRSHVVEICEGLPLSIVVVAKRLF-ECNIQHELKKIEKEI-ELILDYNAL--------IPMYNQLPEELKVCFLYLGVFPKRSEIQVKTLLRLWIAEGFV--KPNEE-ERTAYWYLKDLIHRSLVLISKQL-DGQIKTCRVHSVMHNICFREAQKEGILN----SCRW
>XP_019189572.1
N-EA----------EMVGRQNDVSIIKNRLFS---SFVKVIPIIGMPGIGKTTLARKILEDQSVAFNFQVRGWVTVTQNYNQTKVLRDLLRSISNHEI------LREQVRECLKEKSYLIVFDDIWSTY-HW-DRLKDLFCNSNNGSILLTTRFYGVADYA-CT----HV-SLLDPNESWDLFCTI-F-QRYA--PS--FGKFRSHVVEICEGLPLSIVVVAKRLF-ECNIQHELKKIEKEI-ELILDYNAL--------IPMYNQLPEELKVCFLYLGVFPKRSEIQVKTLLRLWIAEGFV--KPNEE-ERTAYWYLKDLIHRSLVLISKQL-DGQIKTCRVHSVMHNICFREAQKEGILN----SCRW
>XP_019189573.1
N-EA----------EMVGRQNDVSIIKNRLFS---SFVKVIPIIGMPGIGKTTLARKILEDQSVAFNFQVRGWVTVTQNYNQTKVLRDLLRSISNHEI------LREQVRECLKEKSYLIVFDDIWSTY-HW-DRLKDLFCNSNNGSILLTTRFYGVADYA-CT----HV-SLLDPNESWDLFCTI-F-QRYA--PS--FGKFRSHVVEICEGLPLSIVVVAKRLF-ECNIQHELKKIEKEI-ELILDYNAL--------IPMYNQLPEELKVCFLYLGVFPKRSEIQVKTLLRLWIAEGFV--KPNEE-ERTAYWYLKDLIHRSLVLISKQL-DGQIKTCRVHSVMHNICFREAQKEGILN----SCRW
>XP_019189578.1
---------------MVGRQNDVTTIKDQLFS---GFLKVIPIIGMLGIGKTTLARRIFEDQLVPLHFDVKIWFTMPQKYNKIQILRDLLRSIAQHEI------LVEMMQECLIDKRYLIVLDDISSTQ-HW-DDIKHVFPRY-EGSILLTTRFNEVADYV-CT----HV-SLLDPNESWELFCNI-F-ERYA--PR--FESFRSNVVEKCEGLPQ----------------------------------------------------------------------------------------------------------------------------------------------------------
>XP_019189580.1
-LEHKSAI-------MVGCIDELNTIMRKLNRQ--SLREIVSILGMGGIGKTTLAKRVYQDASIISHFDCRAWVTVSQEYDSRQVLQCLLNSVSINE--NHQ--LAENVYRCLKLRRYLIVIDDIWSKD-VW-NNLRNCLPEDHNGSILLTTRIKDVAEH---AGS--HN-RFLDSQESWNLFHNKV--S-E------EFETIGRGIVEKCKGLPLAIIVAAGLLS-KSQTLNEWEHIAKNL-STNQDDSD-QQ-CVSILSLSYTFLPLHLKPCFLSFGLFPEDSEIPIEEIVYFWVSEGFL--SV-KS-EDVARESIQDLIDRNLVQVCSLNASGKTKKCQIHDVLRDLALIEAKRENLLK-QH-ISSS
>XP_019189583.1
MLGGKSTT-------MVGCNEDFNTIMDKLNRN--SLRVIVSIVGMGGIGKTTLARSVYEDVTIISHFDCRAWVSISQEYNPRQVLQCILHSLD-----NDE--LSEQVYKCLKRKRYLIIIDDIWRID-VW-SDLLKYFPEDKNGSILLTTRLKNVAEY---AGS--HN-SFLDSHESWSLFHHKV--S-E------QFESIGRDIVDKCKGLPLAIIVTAGLLS-KSQTLSEWEHIAKNV-SA--SLDD-QQ-FADILSLSYTFLPHHLKPCFLSFGIFPKGSKISVDEIVHFWLSEGFL--KV-KG-EDVAKEYIQDLIDRNLVQVYR-KSCGEIKECQMHDVLLELVLREAERENLL--KK-ISA-
>XP_019189609.1
ELEAKHNNS-VN--EMVGRQNDVTAIMDRLFS---SFIDVIPIIGMPGIGKTTLARRIFEDQLVSLHFEVKIWFTMPKKCNEIQIQRDLLQSITQHEF------LCEMVQECLKGRRYLIVLDDIWSAQ-HW-KYIKSCFPSY-QGNILLTTWLYEVAHYA-CP----HV-SLLAPNESWDLFCNM-F-EKYA--PR--FESFRSNVVDKCDGLPQAIVIVAERLS-ECNIKHELKKIEKEI-ELILDYSAL--------TPIYNQLPEYLKVCFLYLGIFPKRSEIKVKTLLRLWVAEGFV--KPNKE-EGIAYCYLKDLIDRNLVLISKQF-DGKIKTCRVHSVMHNICFREAQKDGILN----SCRW
>XP_019189610.1
ELEAKHNNS-VN--EMVGRQNDVTAIMDRLFS---SFIDVIPIIGMPGIGKTTLARRIFEDQLVSLHFEVKIWFTMPKKCNEIQIQRDLLQSITQHEF------LCEMVQECLKGRRYLIVLDDIWSAQ-HW-KYIKSCFPSY-QGNILLTTWLYEVAHYA-CP----HV-SLLAPNESWDLFCNM-F-EKYA--PR--FESFRSNVVDKCDGLPQAIVIVAERLS-ECNIKHELKKIEKEI-ELILDYSAL--------TPIYNQLPEYLKVCFLYLGIFPKRSEIKVKTLLRLWVAEGFV--KPNKE-EGIAYCYLKDLIDRNLVLISKQF-DGKIKTCRVHSVMHNICFREAQKDGILN----SCRW
>XP_019189611.1
ELEAKHNNS-VN--EMVGRQNDVTAIMDRLFS---SFIDVIPIIGMPGIGKTTLARRIFEDQLVSLHFEVKIWFTMPKKCNEIQIQRDLLQSITQHEF------LCEMVQECLKGRRYLIVLDDIWSAQ-HW-KYIKSCFPSY-QGNILLTTWLYEVAHYA-CP----HV-SLLAPNESWDLFCNM-F-EKYA--PR--FESFRSNVVDKCDGLPQAIVIVAERLS-ECNIKHELKKIEKEI-ELILDYSAL--------TPIYNQLPEYLKVCFLYLGIFPKRSEIKVKTLLRLWVAEGFV--KPNKE-EGIAYCYLKDLIDRNLVLISKQF-DGKIKTCRVHSVMHNICFREAQKDGILN----SCRW
>XP_019189612.1
N-EA----------EMVGHQNDVSIIKSRLFS---SFVKVIPITGMPGIGKTTLARKILEDQSVAFNFQVRGWVTVTQNYNHTKVLRDLLQSISSHEI------LWEQVRECLEEKRYLIVLDDIWSTG-DW-NSLEALLPNC-NGSILLTTRFYGVADYA-CT----HV-SLLDPNESWDLFCTI-F-QRYA--PS--FGKFRSHVVEICEGLPLSIVVVAKRLS-ECNIQHELKKIEKEI-ELILDYSAL--------ILMYNQLPEYLKGCFLYLGVFPKRSEIQVKILLRLWIAEGFV--KPNKE-ERIAYCYLKDLIDRSLVLINKQF-DGKIKTCRVHSVMHNICFREAQKEGILN----SCRW
>XP_019189613.1
NVKG----------EMVGRQNDVRTIKNQLFS---GFLKVIPIIGMLGIGKTTLARRIFEDQLVASHFQVKCWITIPQKYNDSQMLRDILLSIIPHEI---G-ELAELVRECLIHRRYLIVLDDIWSTQ-HW-EDIKRCFPSS-NGSVLLTTRFYEVADYA-CS----HV-SLLDSNESWDLFCNI-F-EKYA--PR--FENFRSHVVEKCDGLPQTIVVVAERLS-ECNIQHELKKIEKEL-ESILGHSAL--------TLIFSQLPEELKVCFLYLGVFPKRSEIQVKTLLRLWIAEGFV--KPHEE-EKNAYGYLEGLVNRSLVLISSRF-DGKIKTCTVHSALHNICSREAQKEGILN----SCRW
>XP_019189634.1
S------------DEMVGNREELKQILDQLKC---KNRQIISISGMGGIGKTTLARTIYDDP-VTNHFDVRAWTTMSQQYEGKQTLIALLRCITPEEI---E-DLKDRLQKLLKGRRYLIVVDDVWSHE-AW-DDIKLCFPTD-KGSLLLTTR-----DKKV------HS-KLLNKEDSWFLFSRN-L-ETRPKSLG--YEGVGKEIAKQCKGLPLSIVVVAGILI-S-VSLGEWENIQKEL-ALTVDEQCTKI-----PALSYKHLPSHLKPCFLHLGVFPEDSEMPVKKLVRLWIAEGFV--KVGRA-EDTALEYLQALISKSLVLIRNQS-NGEVKTCRMHDLLHDFCVNKGEEENLLS----GFRW
>XP_019189878.1
--------PPVE--QIVSIEGQTCEMMNLL-RN----AKRIGVWGMGGIGKTTLIKNLNN--ELSQLFSIVIWVVVSQQKSL-KAIQSIM-KIK-----SEH-GVATRLHTRLEKEKFLLILDDVWEVN---LDLV---IPNH-TGGLILTSRFLDVCRQML--DTD-FE-SRLSQEEAWSLFSQHV-GEEV-----DDIKPWAEAVIRECDGLPLAIIVVGASMRRKRA----WKDALDALRRSVPRRIQVEEKVYNPLKWSYDSLEGHLKPCFLFFCLFPEDYEVDVHTLVQYWLAEGLLDELHYEQ-YDRCVTIVESLKDSCLLERGFV----NPNSVKMHDVVRDVGIAS-EEDSFIGESE---KR
>XP_019189880.1
--------PPVE--QIVSIEGQTCEMMNLL-RN----AKRIGVWGMGGIGKTTLIKNLNN--ELSQLFSIVIWVVVSQQKSL-KAIQSIM-KIK-----SEH-GVATRLHTRLEKEKFLLILDDVWEVN---LDLV---IPNH-TGGLILTSRFLDVCRQML--DTD-FE-SRLSQEEAWSLFSQHV-GEEV-----DDIKPWAEAVIRECDGLPLAIIVVGASMRRKRA----WKDALDALRRSVPRRIQVEEKVYNPLKWSYDSLEGHLKPCFLFFCLFPEDYEVDVHTLVQYWLAEGLLDELHYEQ-YDRCVTIVESLKDSCLLERGFV----NPNSVKMHDVVRDVGIAS-EEDSFIGESE---KR
>XP_019189898.1
QPASHNAS---K--EMVGKQDEFEIIKEMLIQH--PSLEIVSIKGMGGIGKTTLAKKIYEHPSITSYFDKRAWTVASQHHCKRQMLLDLLGS--D-D--SDE--IALRLYQSFKCQRYLVVMDDVWSVE-AW-DALKTCFPNDEYGSVLLTTRLAKVAN---C-QN--HQ-QLLEQSESWELFNEKA-CKSR------EFETIGRLVVEKCKGLPLAIIVVAGLFS-KL-ALDEWKNTANAL-SSSRTTLDDEE-CSRILSLSYNHLPHNLKACFLYLGVFPEDHEIKAVNLARLWLAEGLV--KA-ES-DAVANRYIQDLMDRNLIILNEKSRCRKVKSFRMHDLLHVFCVKEAQNEKLLE-SE-GFRW
>XP_019189907.1
QPASHTAS---M--EMVGKLDEFEIIKEKLIQH--PSRQVVSIKGMGGIGKTTLAKKIYEHPSITSHFDKRAWTVASQHHNKRQMLLGLLGF--DNN--SDE--LALKLYQSLKHQRYLVVMDDVWSVE-AW-DALKTCFPDDGYGSVLLTTRLAEVAN---C-QN--HQ-QLLEQSESWKLFNEKA-CKSR------EFETIGRLVVEKCKGLPLAIIVVAGLFS-KL-ALDDWKNTANAL-SSSLTALDDEE-CSRILSLSYNHLPHNLKACFLYLGVFPEDHEIGAVDLARLWLAEGLV--KA-ES-DAVANRYIQDLMDRNLIILIEKSLCRKIQSFRMHDLLHVFCVKEAQNEKLLE-SE-GFRW
>XP_019189908.1
---------IIN--KVVGLESQVEHVVRSMGE---E-VRMIGIYGVDGMGKTTLVQVLYN--KFFGYFERICFL-ISQ----ERFLRKLLDNVD--SV--GEG--MMTIKNWLQTKKCLIVLDNLEQFK-AW-------F--G-AGSIILTTRDAQLLNE--KG----YE-KALDRGQSLQLFSHHAFKWC--FLLK-EYTEILDDMVAYCEGIPLALEVIGASLYNK--SKEEWMDTFEKL-KKIPNK----K-VITKLKISFDELPDNIKSLFLDLVCFSR----------------EV-----SMELGYFSHNEIQGLVDKCLIKL-------R---ISMHSLIQKMGREIICLES------RS-RW
>XP_019189913.1
QPASHTAS---M--EMVGKLDEFEIIKEKLIQH--PSRQVVSIKGMGGIGKTTLAKKIYEHPSITSHFDKRAWTVASQHHNKRQMLLGLLGF--DNN--SDE--LALKLYQSLKHQRYLVVMDDVWSVE-AW-DALKTCFPDDGYGSVLLTTRLAEVAN---C-QN--HQ-QLLEQSESWKLFNEKA-CKSR------EFETIGRLVVEKCKGLPLAIIVVAGLLS-KL-TEDQWKDIAESL---SFATIIDDE-CSTILSFSYNHLSPTLKACFLYLGVFPEDYEINTNDIAKLWAAEGLV--NA-ES-DVLVDEHIQELLDRSLILESKRSCCKKVKAFTMHDVLHAFCVQEAQKEKLLL-EQ-GFRW
>XP_019189919.1
QPASHTAS---M--EMVGKLDEFEIIKEKLIQH--PSRQVVSIKGMGGIGKTTLAKKIYEHPSITSHFDKRAWTVASQHHNKRQMLLGLLGF--DNN--SDE--LALKLYQSLKHQRYLVVMDDVWSVE-AW-DALKTCFPDDGYGSVLLTTRLAEVAN---C-QN--HQ-QLLEQSESWKLFNEKA-CKSR------EFETIGRLVVEKCKGLPLAIIVVAGLLS-KL-TEDQWKDIAESL---SFATIIDDE-CSTILSFSYNHLSPTLKACFLYLGVFPEDYEINTNDIAKLWAAEGLV--NA-ES-DVLVDEHIQELLDRSLILESKRSCCKKVKAFTMHDVLHAFCVQEAQKEKLLL-EQ-GFRW
>XP_019189927.1
QPASHNAS---K--EMVGKQDEFEIIKEMLIQH--PSLEIVSIKGMGGIGKTTLAKKIYEHPSITSYFDKRAWTVASQHHCKRQMLLDLLGS--D-D--SDE--IALRLYQSFKCQRYLVVMDDVWSVE-AW-DALKTCFPNDEYGSVLLTTRLAKVAN---C-QN--HQ-QLLEQSESWELFNEKA-CKSR------EFETIGRLVVEKCKGLPLAIIVVAGLFS-KL-ALDEWKNTANAL-SSSRTTLDDEE-CSRILSLSYNHLPHNLKACFLYLGVFPEDHEIKAVNLARLWLAEGLV--KA-ES-DAVANRYIQDLMDRNLIILNEKSRCRKVKSFRMHDLLHVFCVKEAQNEKLLE-SE-GFRW
>XP_019189933.1
QPASHNAS---K--EMVGKQDEFEIIKEMLIQH--PSLEIVSIKGMGGIGKTTLAKKIYEHPSITSYFDKRAWTVASQHHCKRQMLLDLLGS--D-D--SDE--IALRLYQSFKCQRYLVVMDDVWSVE-AW-DALKTCFPNDEYGSVLLTTRLAKVAN---C-QN--HQ-QLLEQSESWELFNEKA-CKSR------EFETIGRLVVEKCKGLPLAIIVVAGLFS-KL-ALDEWKNTANAL-SSSRTTLDDEE-CSRILSLSYNHLPHNLKACFLYLGVFPEDHEIKAVNLARLWLAEGLV--KA-ES-DAVANRYIQDLMDRNLIILNEKSRCRKVKSFRMHDLLHVFCVKEAQNEKLLE-SE-GFRW
>XP_019189940.1
QPASHNAS---K--EMVGKQDEFEIIKEMLIQH--PSLEIVSIKGMGGIGKTTLAKKIYEHPSITSYFDKRAWTVASQHHCKRQMLLDLLGS--D-D--SDE--IALRLYQSFKCQRYLVVMDDVWSVE-AW-DALKTCFPNDEYGSVLLTTRLAKVAN---C-QN--HQ-QLLEQSESWELFNEKA-CKSR------EFETIGRLVVEKCKGLPLAIIVVAGLFS-KL-ALDEWKNTANAL-SSSRTTLDDEE-CSRILSLSYNHLPHNLKACFLYLGVFPEDHEIKAVNLARLWLAEGLV--KA-ES-DAVANRYIQDLMDRNLIILNEKSRCRKVKSFRMHDLLHVFCVKEAQNEKLLE-SE-GFRW
>XP_019189948.1
QPASHNAS---K--EMVGKQDEFEIIKEMLIQH--PSLEIVSIKGMGGIGKTTLAKKIYEHPSITSYFDKRAWTVASQHHCKRQMLLDLLGS--D-D--SDE--IALRLYQSFKCQRYLVVMDDVWSVE-AW-DALKTCFPNDEYGSVLLTTRLAKVAN---C-QN--HQ-QLLEQSESWELFNEKA-CKSR------EFETIGRLVVEKCKGLPLAIIVVAGLFS-KL-ALDEWKNTANAL-SSSRTTLDDEE-CSRILSLSYNHLPHNLKACFLYLGVFPEDHEIKAVNLARLWLAEGLV--KA-ES-DAVANRYIQDLMDRNLIILNEKSRCRKVKSFRMHDLLHVFCVKEAQNEKLLE-SE-GFRW
>XP_019189952.1
QPASHNAS---K--EMVGKQDEFEIIKEMLIQH--PSLEIVSIKGMGGIGKTTLAKKIYEHPSITSYFDKRAWTVASQHHCKRQMLLDLLGS--D-D--SDE--IALRLYQSFKCQRYLVVMDDVWSVE-AW-DALKTCFPNDEYGSVLLTTRLAKVAN---C-QN--HQ-QLLEQSESWELFNEKA-CKSR------EFETIGRLVVEKCKGLPLAIIVVAGLFS-KL-ALDEWKNTANAL-SSSRTTLDDEE-CSRILSLSYNHLPHNLKACFLYLGVFPEDHEIKAVNLARLWLAEGLV--KA-ES-DAVANRYIQDLMDRNLIILNEKSRCRKVKSFRMHDLLHVFCVKEAQNEKLLE-SE-GFRW
>XP_019189958.1
QPASHNAS---K--EMVGKQDEFEIIKEMLIQH--PSLEIVSIKGMGGIGKTTLAKKIYEHPSITSYFDKRAWTVASQHHCKRQMLLDLLGS--D-D--SDE--IALRLYQSFKCQRYLVVMDDVWSVE-AW-DALKTCFPNDEYGSVLLTTRLAKVAN---C-QN--HQ-QLLEQSESWELFNEKA-CKSR------EFETIGRLVVEKCKGLPLAIIVVAGLFS-KL-ALDEWKNTANAL-SSSRTTLDDEE-CSRILSLSYNHLPHNLKACFLYLGVFPEDHEIKAVNLARLWLAEGLV--KA-ES-DAVANRYIQDLMDRNLIILNEKSRCRKVKSFRMHDLLHVFCVKEAQNEKLLE-SE-GFRW
>XP_019189965.1
QPASHNAS---K--EMVGKQDEFEIIKEMLIQH--PSLEIVSIKGMGGIGKTTLAKKIYEHPSITSYFDKRAWTVASQHHCKRQMLLDLLGS--D-D--SDE--IALRLYQSFKCQRYLVVMDDVWSVE-AW-DALKTCFPNDEYGSVLLTTRLAKVAN---C-QN--HQ-QLLEQSESWELFNEKA-CKSR------EFETIGRLVVEKCKGLPLAIIVVAGLFS-KL-ALDEWKNTANAL-SSSRTTLDDEE-CSRILSLSYNHLPHNLKACFLYLGVFPEDHEIKAVNLARLWLAEGLV--KA-ES-DAVANRYIQDLMDRNLIILNEKSRCRKVKSFRMHDLLHVFCVKEAQNEKLLE-SE-GFRW
>XP_019189972.1
QPASHNAS---K--EMVGKQDEFEIIKEMLIQH--PSLEIVSIKGMGGIGKTTLAKKIYEHPSITSYFDKRAWTVASQHHCKRQMLLDLLGS--D-D--SDE--IALRLYQSFKCQRYLVVMDDVWSVE-AW-DALKTCFPNDEYGSVLLTTRLAKVAN---C-QN--HQ-QLLEQSESWELFNEKA-CKSR------EFETIGRLVVEKCKGLPLAIIVVAGLFS-KL-ALDEWKNTANAL-SSSRTTLDDEE-CSRILSLSYNHLPHNLKACFLYLGVFPEDHEIKAVNLARLWLAEGLV--KA-ES-DAVANRYIQDLMDRNLIILNEKSRCRKVKSFRMHDLLHVFCVKEAQNEKLLE-SE-GFRW
>XP_019189976.1
------TTS-VD--AIQGRDIDASALISKLVENN---PVVISIVGAGGIGKTTLAQLVYNDEQIKVHFDERMWVCVSHPFDQIKIAKAIVESTT-----ELE-VLLKKIQNTLSHKRFLIVLDDVWTEE-DW-APFKNCLK--LPGSILVTSRSERVARM--MAYQ--HR-ELISDTDAWLLLSRIAFRRDD-YSEK--LKDVGQKIAQKCQGLPLAVKVMGSLLR-CK-TEEEWQDVLSKL-DTVWELEQVGTHLYPHLYLSYDDLTPQMKRCFSYCAIFPKDYTIGVDELIKIWMAQGYL--TTQNQ-ELKGREVFESLAMRSLFQNLEKEMPNIV-----HDIVHDFVKNEYGHE----------RH
>XP_019189977.1
----QPAS---H--NMIGRNKEFEIIKEMLIQH--PSLEIVSIKGMGGIGKTTLAKQIYEDSSITSYFDKQAWVVASQHHSKRQMLLDLLGS--D-D--SDE--LSLRLYQSLKRQRYLVVMDDVWSVE-AW-DALKTCFPDDGNGSVLLTTRFPEVAN---SSKD--HE-QFLKQSESWQLFYEKA-CKSR------EFKTIGRPVVEKCKGLPLAIIVIAGLFS-KL-TLDEWENTANAL-SSSAATLDDEE-CSRILSLSYNHLPHNLKACFLYLGVFPEDHKIKANNLARLWLAEGLV--KA-ES-DAVANR------------------------------------------------------
>XP_019189978.1
------TTPDVE--AIQGRKSDASDVIRELLK--AR-PSVISIVGQGGIGKTTLAQLVYGDEQIKTHFHERVW-------------------------------------------------------------------------------------------------------------------------------------------------------------T-------------------------------------------------------------------------------------------------------------------------------------------
>XP_019189979.1
------SVS-VD--EIQGRESDASALISKLLEI--P-PVVISIVGAGGIGKTTLAQLVYGDEQIKAHFDERVWVCVSDTFDEIKIAKAIVESTT-----QLQ-MLLEKIQTTLSQKRFLLVLDDVWTEE-NW-APFKNCLL--VPGSILVTSRSERVARM--MGHL--HP-QLISDSDAWLLLSRIAFRTEE--SKK--LKEIGQKIAQKCKGLPLAVTVMGSLLR-YK-TEEEWQHV---F-DSIWEMEEVETDLFPHLYLSYDDLTPQMKRCFSYCAVFPKDYEIHVEDLIRIWMAQGYL--TTQNQ-ELKGWDVFRNLAMRSFFQDLKK--SNIIIYCKMHDIVHDFAKNECPHEDEV-------RH
>XP_019189984.1
------TTA-VD--AIQGRESDASALISKLLQ---P-PLVISIVGAGGIGKTTLAQLVYNDQQIKAHFPQRVWVCVSQPFDEIKIAKAIVESTT-----QLQ-VLLDKIQTTLSHKRFLLVLDDVWTED-YW-EPFNNCLK--CSGSILVTTRKTNVARM--MGYE--HP-DLISDTDAWSLLSRIAFRE-----QK--LKEIGKQIAQKCKGLPLAVKVMGSLLQ-CK-TEEEWQYVLSNL-DDWTTMVKVETDLFPHLHLSYDDLTPQMKRCFSYCAVFPKDYRLYVDELIGIWMAQGYL--TTHNQ-EQKGREVFGNLTMRSLFQDFEK--SNIIISCKMHDIVHDFAKNECRQEDKV-------RH
>XP_019189986.1
------STA-VD--AIQGRESDASALISKLLQ---P-PLVISIVGAGGIGKTTLAQLVYNHEQIKAHFPERVWVCVSQSFDEIKIAKAIVESTT-----QLQ-MLLNKIQTTLSHQRFLLVLDDVWTED-YW-EPFNNCLK--CSGSILVTSRKKNVARM--MGYE--HP-ELISHTDAWSFLSRIAFREEE-YSEK--LKEIGKQIAQKCQGLPLAVKVMGSVLR-SK-TEEEWQTVLSQL-DTFSNVEGVETHLFPHLYLSYHDLTPQMKRCFSYCAVFPKDYKINVDSLIRIWMAQGYL--TTHNE-EQKGREVFGNLAMRSLFQDFEK--SNIIISCKMHDIVHDFAKNECWQEDKV-------HH
>XP_019190007.1
------TTADVH--EIQGRKSDASALISKLV---NG-PPVISILGAGGIGKTTLAQLVFGDEQIKAHFEEKVWICVSNPFNLFDIAKAIVESTT-----QLH-VLLEKIQSILSGKRFLLVMDDVWTEQ-SW-EPLKNSLK--LPGSILVTSRSERVARM--MGYL--HQ-DLISDEEAWLLLSRKAFREED--CEK--LKDIGQKIAQKCKGLPLAAKVMGSLLR-FK-TRDDWQNV---L-DNIWELDEVVTDLFPQLYLSYNDLTPKMKQCFSYCAVFPKDDVIEVDKLIKIWMAQSYV--T-----ESKGRELFEGLAMRSFFQDLEK--SNIIKFCKMHDIVHDFARNECQHEGKV-------RH
>XP_019190017.1
------STS-VD--AIQGRESDASALISKLLQ---P-PVVISIVGAGGIGKTTLAQLVYGDNQIEAHFPERVWVCVSDTFDEIKIAKAIVESIT-----RLQ-VLLEKIQSTLSHKRFLLVLDDVWIEN-YW-EPFNNCLK--CPGSILVTSRKKNVARM--MRYE--HP-ELISDPDAWSLLSKIAFREED-YSEK--LKEIGKQIAQKCKGLPLAVKVMGSLLR-SKTTEEEWQYVLSNL-DDFWKMEKMETDIFPHLYLSYHDLTPQMKRCFSYCAVFPKDYQINVNSLIRIWMAQGYL--PTHNQ-EQKGREVFGNLAMRSLFQDFTK--SNIIIFCKMHDIVHDFAKNECQHEDKK-------RH
>XP_019190073.1
------TTADMA--AIQGRKSDASALISKLV---NG-PAVISILGAGGIGKTTLAQLVFGNEQIKAHFEEKVWICVSSPFNLFDIAKAIVESTT-----QLQ-LLLEKIQSTLSGKRFLLVMDDVWTEQ-DW-NPLKNSLK--LPGSILVTSRSERVARM--MGYL--HQ-HLLSNSDAWLLLSRIAFREED--CEK--LKDIGQKIAQKCKGLPLAARVMGSLLR-FK-TKYDWQNV---L-DNIWELEKVVKNLFPHLYLSYNDLTPKMKQCFSYCAVFPKDYVIEADKLIRIWMAQSYV--T-----ESEGRELFEGLAMRSFFQDLEK--SNIIIYCKMHDIVHDFARNECQHEDKV-------RH
>XP_019190182.1
----QPAS-------MVGRDKEFEIIKEMLIKR--SSLRIVSISGMGGFGKTC-----------------------------------------------------------------------------------------------------------------------------------------------------------------------------------------------------------------------------------------------------------------------------------------------------------------------------
>XP_019190264.1
---------ITE--EVIGIDSRVRDTFHLLTQ---R-TKMFGIFGMGGVGKTTLAKAIYN--LSFQKFEGCCFIAISQ----EKLLCKTLKEID--NV--DEG--ISLIKERLRSKSVLIVLDDIDQLE-SW-------F--G-SGSIIITTRDVQLLSH--AH----YM-KTLSPDESLQLLSWHAFGVP---IPL-EYIELSKRIASYTGGLPLALTIIGSHLRGK--SVQEWSDDAEKL-RGIPHD----D-VQKILKISYDSL-DDTRNIFLDIACFFI----------------GH-----NKNCGFYAKSGIRILIERCLLTT-----KER---LQMHDLIRDMGREIVQKES------QS-RI
>XP_019190641.1
------TTADVD--ATQGRKSDASALIGKLV---NE-PPVISIVGTGGIGKTTLALLVFGDEQIKTHFDERVWICVSNPFDQIKIAKAIVESTT-----QLQ-LLLEKIQSTLSGKRFLLVMDDVWTEQ-YW-EPLKNSLK--LPGSILVTSRSERVATM--MGYL--HQ-DLISDSEAWLLLSRIAFREED--REK--LKDIGQKIAQKCKGLPLAAKVMGSLLC-FK-TKDDWQNV---L-DNVWELEEVVTDLFPHLYLSYNDLTPNMKQCFSYCAVFPKDYEIEVDELIRIWMAQGYV--T-----ESKGRELFEGLAMRSFFQDLKK--SNIIISCKMHDIVHDFARNECQHKDKV-------RH
>XP_019190642.1
--------------E-VCFDSPFEFFKDIL-----P--NVAAFVGIGGSGKSTLARMIFLDEGVQKQFNVVLWVD-SQ----K------LSCITVEKF---R-NLEEALRSLHRDRRCLVVLDGLWTSEGA--KT----F-DTQQGTIIITTRLNDVAKD----------SNIFYSDNFWPSLRER--AKKE------E-EEEGKQIQEHC-----------------------W--------------------------LVFEET---LRKKFG-------DIGIELHRDIRITLEE--V----IKR-NPLAAKTLAEVISQRL--------KG---------------AEEQQKEN-----------
>XP_019190644.1
--------------E-VCFDSPFEFFKDIL-----P--NVAAFVGIGGSGKSTLARMIFLDEGVQKQFNVVLWVD-SQ----K------LSCITVEKF---R-NLEEALRSLHRDRRCLVVLDGLWTSEGA--KT----F-DTQQGTIIITTRLNDVAKD----------SNIFYSDNFWPSLRER--AKKE------E-EEEGKQIQEHC-----------------------W--------------------------LVFEET---LRKKFG-------DIGIELHRDIRITLEE--V----IKR-NPLAAKTLAEVISQRL--------KG---------------AEE-QKEN-----------
>XP_019190646.1
EPEA----PVVL--E----NEDAFAVKKMLFYT---FKNIVSIVGLPGIGKTTLAKRVYGSDMAEGY--IRAWVTVPQEYKG-------------------S-QLKEKLHKHLH--MYFLVLDNIPNTR-VL-GDILTCLPNA-YQIILLTTQFNAVGCDAA------HK-CILDPNRSWDLFCNK-L-KELA--PK--FVEIAKHVVKECEGLPRSIVAVAEHFS-KCYILKEWMKIEKEV-ETPLYNDAEHLS---KLTLSYNQLPQHLKVCFLHFAVYPKGFKINVKRLIRIWIAEGFV--RQVKD-EEEGYCYLDGLVHSGLVSISKW--HKMTNVCWIHSSLWDFCTRETKKEGLLY----SCRW
>XP_019191119.1
---------IIR--EVVGLASRVGKINKWLDE----SVGVGVICGLGGVGKTTVAKVAYN--LNYDRFEGSCFLAVAQ----KQIFENILRIIF--NT--DEG--IIKIKDAIGSKKVFIVFDDVDLLD-VW-------F--S-RGSIIITTRCENLLKG--RH----YK-KELDDEESLKLFCRYAFGQD---DPL-ELMEYSVKAIRHCGGLPLALKDLGSYLSGR--SMDVWRSKLEKL-ERILHH----K-IQRNLEISLNPL-DYDKRLFVLIACHFV----------------GK-----DRDCDLHPVVGIQNLIDISLVTV-----NNK---LMMPQLIQNMGKEILRQDS------LS-KL
>XP_019191120.1
---------IIR--EVVGLASRVGKINKWLDE----SVGVGVICGLGGVGKTTVAKVAYN--LNYDRFEGSCFLAVAQ----KQIFENILRIIF--NT--DEG--IIKIKDAIGSKKVFIVFDDVDLLD-VW-------F--S-RGSIIITTRCENLLKG--RH----YK-KELDDEESLKLFCRYAFGQD---DPL-ELMEYSVKAIRHCGGLPLALKDLGSYLSGR--SMDVWRSKLEKL-ERILHH----K-IQRNLEISLNPL-DYDKRLFVLIACHFV----------------GK-----DRDCDLHPVVGIQNLIDISLVTV-----NNK---LMMPQLIQNMGKEILRQDS------LS-KL
>XP_019191156.1
---------IVE--EVVGMYPRVKEISLWLDR----SSHTMMICGEAGIGKTTMARALFK--LHCERFEYSNFLEIEQ----RHLL-NILDELR--NV--DEG--VSIIQEALRYKRFLIVLDDVDELN-AW-------F--A-SGSVIVTSRNENLLNR--TN----YK-KGLDTHESLKLFCWHAFRQE---YPV-KYTEQSKRLVQYCRGLPLALQVLGTSLSGG--SVDFWESKLEEL-ERLSNC----H-IHRILEMSYETLPDHERNLFLDIACFFA----------------GK-----DKDCDYYTTAGIQNLIERCLVAI-----PNK---LIMHQLLRETGKDIVCRES------RS-RW
>XP_019191306.1
----YHST-YVD--VIYGREGEKGTLISKLCNNNPEELHIIAVVGMGGIGKTTLAQLAYNSREANSGFEIKMWVCVSEPFDVVKVAKAIVEEVQ--AP---E-TILCNLRNSISGRRFLLVLDDVWDFR-KW-EPLRDSLT-G-AGSVLVTTRNERVARI--ME----LR-EELPSDDCWSLFSKIAF-GRGKDKCE-ELEEVGRKIALKCKGLPLAAKTIGSLMRMKN-SVQDWKNVLESE---L-EDAE--KGLFPPLLLSYYDLPSAQRRCFSYCANFPKDYKIEADNLIKLWMAQGYL--LN--E-EITGRGYLEDLVLRSFFQEVERK-DGTILRFKMHDMVHDFAQYLTYCECLIE-VHRKARH
>XP_019191307.1
----YHST-YVD--VIYGREGEKGTLISKLCNNNPEELHIIAVVGMGGIGKTTLAQLAYNSREANSGFEIKMWVCVSEPFDVVKVAKAIVEEVQ--AP---E-TILCNLRNSISGRRFLLVLDDVWDFR-KW-EPLRDSLT-G-AGSVLVTTRNERVARI--ME----LR-EELPSDDCWSLFSKIAF-GRGKDKCE-ELEEVGRKIALKCKGLPLAAKTIGSLMRMKN-SVQDWKNVLESE---L-EDAE--KGLFPPLLLSYYDLPSAQRRCFSYCANFPKDYKIEADNLIKLWMAQGYL--LN--E-EITGRGYLEDLVLRSFFQEVERK-DGTILRFKMHDMVHDFAQYLTYCECLIE-VHRKARH
>XP_019191547.1
-----NP-PIVE--EVVGFDGEVDAIVQRLTGG--S-FEVISIVGMPGLGKTTLANKVFKDERVEYHFMIRAWIYVSQVYNRRDIFLRILKELS-YSY--DE-DLVNEIKIFLGSTKYFIVIDDVWTVQ-NW-DELKIAFPIN-KGSVLVSTHHNIVAMH--A-R---HN-KFLTEDESWELLQKKVFQE-E-SCPF-ELERPGRTIAKRCGGLPLAIVIIAGTLL-GKKTSRAWDKVADSI-SDL-RLS-LQSY-DYLMRMSYDQLPYDLKSCFLYFGAFPKGSEISAEKLVRLWIAEGFI--EE----EDIANGKLSDLVNRNLVMVMQRS-NGQIKSCRIHDMLHEFCMNEAKEVNLFN------RR
>XP_019191548.1
-----NP-PIVE--EVVGFDGEVDAIVQRLTGG--S-FEVISIVGMPGLGKTTLANKVFKDERVEYHFMIRAWIYVSQVYNRRDIFLRILKELS-YSY--DE-DLVNEIKIFLGSTKYFIVIDDVWTVQ-NW-DELKIAFPIN-KGSVLVSTHHNIVAMH--A-R---HN-KFLTEDESWELLQKKVFQE-E-SCPF-ELERPGRTIAKRCGGLPLAIVIIAGTLL-GKKTSRAWDKVADSI-SDL-RLS-LQSY-DYLMRMSYDQLPYDLKSCFLYFGAFPKGSEISAEKLVRLWIAEGFI--EE----EDIANGKLSDLVNRNLVMVMQRS-NGQIKSCRIHDMLHEFCMNEAKEVNLFN------RR
>XP_019191549.1
--------PIVE--EVVGFDGEVDAIVQRLTGG--S-FEVISIVGMPGLGKTTLANKVFKDERVEYHFMIRAWIYVSQVYNRRDIFLRILKELS-YSY--DE-DLVNEIKIFLGSTKYFIVIDDVWTVQ-NW-DELKIAFPIN-KGSVLVSTHHNIVAMH--A-R---HN-KFLTEDESWELLQKKVFQE-E-SCPF-ELERPGRTIAKRCGGLPLAIVIIAGTLL-GKKTSRAWDKVADSI-SDL-RLS-LQSY-DYLMRMSYDQLPYDLKSCFLYFGAFPKGSEISAEKLVRLWIAEGFI--EE----EDIANGKLSDLVNRNLVMVMQRS-NGQIKSCRIHDMLHEFCMNEAKEVNLFN------RR
>XP_019191683.1
A-EPQRSS---P--KMVGCDDEFDTIMHKLTSL--SELEVISIVGMGGIGKTTLVKRVYEDASIISYFDVRAWATVSQEHNTREILLSL---LDGD---SD---LPNQLRKKLMGQRYLIVMDDIWGTK-AW-DDLHRCFPESFNGSILITTRLKQVADY---AGN--Y--RFLNFNESWNLFYKKV-FE-E------EFETIGRGIVEKCQGLPLTITVVAGLFT-SFQSLNQWRNIAENL-SSLNTDPE-EK-CSKILSLSYNHLPPHLKVCFLYFGVFPEDSKIRVKKLIRLWVAEGFL--KL-DT-EEVSEAYLQDLVDRGLVQIDKGSFGIKMKYCRVHDVLHNYCLREAQREKLLV-NK-ACYW
>XP_019191736.1
T-TS-------Q--PMVGKNNEFHTVKAMLIQH--SSREIVSIQGMGGIGKTTLARQVYEDSSIAFHFDKRAWVVASQYHNKLQMLTDLLGV-------TQE--LAEQLYQNLLHQRYFVVIDDVWSVD-AW-DSIKACFSDNANGSVLLTTRFAKVAT---SINN--HQ-QLLDQTESWNLFREKA-NKSL------EFDMIGRQIVEKCKGLPLAIVVAAGLFS-KL-TLDEWKNVVEAL-NS-TTTTIDEE-CSRILSSSYNHLPHSLKACFLYLSIFPEDREIHVKEIVKLWVAEGLV--KA-MS-EAVARRHIQELKDRNLILVSRPSKWKRIKTFKMHDLLHSFCVREATKDNLLY-ES-DFRW
>XP_019191983.1
A-EPQRSS---P--NMVGCDDEFDTIMHKLISH--SNLEVISIVGMGGIGKTTLVRRVYEDVSIISHFQVRAWATVSQEHNLREILLSL---LDGD---SD---LPNQLRQRLMDQRYLIVIDDIWGTK-AW-DDLHRCFPESSNGSVLITTRLKQVADY---AG-------------------------------------------------------------------------------------------------------------------------------------------------------------------------------------------------------------
>XP_019191984.1
VEPPKTSS---E--NMVGCADQFDTIVCKLTSL--SKLQVISVVGMGGIGKTTLIKKVFEDATIATHFDVRAWATVSQKHNLREMLIQLLGSNVVD---NN---LANELRKKLMGQRYLIVMDDIWETK-AW-DDIHGYFPEDFNGSILLTTRLKQVADY--SAGN--HN-RFLNPHESWSLFYKKV-FE-E------EFETIGRGILENCQGLPLTIIVVAGLLT-SFESRTQWENIAENL-NSLNTHQE-EK-CSKILSLSYDHLPLHLKVCFLYFGIFPEDSMICVKKLIMLWVAEGFL--KF-EI-EKIGETYLQDLVDRGLVQIVKWSCDGKIKSCKLHDLLHNFCLEEARRENLLI-NE-ACRW
>XP_019192055.1
SNSKRQSS-------MIGHDYELGMVKNQLTRH--SSLEILSIFGMGGLGKTTFCSSVYDDPVIMSHFDKRAWITVSQEYTIGEILLGLLRCI-HDEI-RQE--LAERLYKSLKGNRYLIVLDDVWTTK-AW-DDLKRYFPDDENGSIMLTTRLKEVATYA---SS--HQ-RFLNADESWNLFNERVF----------EFVKIGKDVAKKCQGLPLAIVVVASLLS-KLRRLDEWEKVAGTI-NSLKLDVD-QQ-CAGILSLSYNHLPYFLKACFLYFAVFPEDSEIPVKKLIRLWSAEGFL--KVDKT-EEVAEECLVDLVDRSLVLVRKQSLSGEIKTCKVHDLLFAFCLTKSRNENFAS-EH-VHRR
>XP_019192056.1
SNSKRQSS-------MIGHDYELGMVKNQLTRH--SSLEILSIFGMGGLGKTTFCSSVYDDPVIMSHFDKRAWITVSQEYTIGEILLGLLRCI-HDEI-RQE--LAERLYKSLKGNRYLIVLDDVWTTK-AW-DDLKRYFPDDENGSIMLTTRLKEVATYA---SS--HQ-RFLNADESWNLFNERVF----------EFVKIGKDVAKKCQGLPLAIVVVASLLS-KLRRLDEWEKVAGTI-NSLKLDVD-QQ-CAGILSLSYNHLPYFLKACFLYFAVFPEDSEIPVKKLIRLWSAEGFL--KVDKT-EEVAEECLVDLVDRSLVLVRKQSLSGEIKTCKVHDLLFAFCLTKSRNENFAS-EH-VHRR
>XP_019192343.1
-----QV-PNVE--EVVGFDGEANAIIQRLVDG--S-FEVISIVGMPGLGKTTLANKVFKDERVENYFMNRAWIYVSGVYKRRDVFVRILKELT-RSY--DG-DLALEIKKFLGSAKYLIVLDDVWKVE-HW-NELKIAFPPN-KGSVLVSTRYNDVAIE--A-K---HN-KFLNEEESWELLQKKLFQK-K-ICPD-ELKRPGKIIAKNCNGLPLVMVTIAGVLL-HKEISAEWDRVAESM-GDL-RMK-LESY-KDLIQMSYDQLPYDLKSCFLYFGAFPQANEIPAGKLIRLWIAEGFI--ED----EDIAHEKLSDLVNRNLVMAMQRS-NGQIKTCRIHDMLHEFCKSEAKEENLFN------RR
>XP_019193138.1
SSKPRKTTPLVPH-KIVGLEEETQKITNWMFTGNVS---FIGIAGMGGLGKTTIAQKVFNHKRDKDRFRKRIWVCVSQTYDPVELERSILDMLGVEYKGCNESYLLTKISELLLANNTLIVLDDVWMLKGGWWTLISTAFQESHNGCIIVTSRNKQVIEDMVAHNAEIHEPKLLGKVESEKLFCKFVFGPTKTKFDGSELDKVGKKIVHKCNGLPLAIKIIGGVMSVKPRTPAEWSKKCEKFHEVIIKRIDGEVSVIDSLQLSYDELPDHLKQCLLCFAIYPDDHEIEVEQLKRWWVGEGFV--RGTETPNEEAYEYLLELINRCLVEVIEKDFDGRVYKCKMHDMVREMVIRNAKDEEFCNNTGANSLH
>XP_019194044.1
SSKPRKTTPLVPH-KIVGLEKETEKITNWMFTGNVS---FIGITGMGGLGKTTIAQKVFNHKQVKDRFKKRIWVCVAQTYDAVELERSILDMLGVEYKGCNESDLQTKISEFLLANNTLIVLDDVWTLKGGWWTLISTAFQERHNGCIIVTSRNKQVIKDMVAHNVEIHEPKLLSKVESEKLFCKFVFGQTKTKFNKCELDKVGKEIVHKCNGLPLAIKIIGGVMSVKPRTPAEWRKKCEKFREVIIKKIEGTVSVIDSLQLSYDELPDHLKQCLLCFAIYPDDHEIEVEQLKRWWVGEGFV--RGTEIPNEEAYEYLLELINRCLVEVTKKDFDGRVHKCKMHDMVREMVIRNAKDEAFCNNTGANSLH
>XP_019194045.1
SSKPRKTTPLVPH-KIVGLEKETEKITNWMFTGNVS---FIGITGMGGLGKTTIAQKVFNHKQVKDRFKKRIWVCVAQTYDAVELERSILDMLGVEYKGCNESDLQTKISEFLLANNTLIVLDDVWTLKGGWWTLISTAFQERHNGCIIVTSRNKQVIKDMVAHNVEIHEPKLLSKVESEKLFCKFVFGQTKTKFNKCELDKVGKEIVHKCNGLPLAIKIIGGVMSVKPRTPAEWRKKCEKFREVIIKKIEGTVSVIDSLQLSYDELPDHLKQCLLCFAIYPDDHEIEVEQLKRWWVGEGFV--RGTEIPNEEAYEYLLELINRCLVEVTKKDFDGRVHKCKMHDMVREMVIRNAKDEAFCNNTGANSLH
>XP_019194046.1
SSKPRKTTPLVPH-KIVGLEKETEKITNWMFTGNVS---FIGITGMGGLGKTTIAQKVFNHKQVKDRFKKRIWVCVAQTYDAVELERSILDMLGVEYKGCNESDLQTKISEFLLANNTLIVLDDVWTLKGGWWTLISTAFQERHNGCIIVTSRNKQVIKDMVAHNVEIHEPKLLSKVESEKLFCKFVFGQTKTKFNKCELDKVGKEIVHKCNGLPLAIKIIGGVMSVKPRTPAEWRKKCEKFREVIIKKIEGTVSVIDSLQLSYDELPDHLKQCLLCFAIYPDDHEIEVEQLKRWWVGEGFV--RGTEIPNEEAYEYLLELINRCLVEVTKKDFDGRVHKCKMHDMVREMVIRNAKDEAFCNNTGANSLH
>XP_019194562.1
N-EVKHASS-VE--GMVGRHHDCRVIKDQLFS---SEK-VISIVGMVGIGKTTVAKNVYEDPSVASHFDVRGWVTIPQDYDKSRMLSDLLQSIT-NVI---D-ELEMQVRECLRRWRYLIVLDNILSKQ-AW-TDIIQCLPDY-RGSILLTTS-----H-----YNYRHN-TLLDPKESWELFCNI-L-EEHA--PK--FEKIRNRVVEKCDGLPQLIVEVAKRLS-KCNIQQGWKKIEKEL-ESLLDRNAL--------SVSYNMLPHHLKVCFLYFGVFPKRKKILVKMLIRLWIAEGFV--EPH-E-EDQAYEYLQELIDRSLLLIEDRC-NGKIKTCRTHSALHSFCVGEAQKGGILN----SCRW
>XP_019194576.1
N-EVRHASA-VD---MVGRHNDCRVIKEQLFS---PHI-IISIVGMVGIGKTTVARNVYEDPSLASYFHVRAWVTLPQHYNKTRMLSQLLHSITPNVI---H-ELEMQVRKCFGGKKYLIVLDNITSKE-TWWIDIISCVNNG-DGSILLTTR-----HY--FSHKKRHK-TLLDQKESWELFCNI-LDEEHA--PK--FENIRNHVVEKCDGLPQLIVEVARRLS-KCNIQKGWKAIEKEL-ESLLDRKEL--------SVTYNMLPHHLKFCFLYFGVFPKRKNILVKMLIRLWIAEGMM--KPHME-ENEAYEYLQELTDRSLLLIEDRC-NGKIKTCRMHSALHSFCVGEAQKEGILN----SCRW
>XP_019194878.1
-----------K----VGFKKEAETIIKQLIY-G-S-REVVLIIGMGGLGKTTLAKKVYEEKNVANHFDKRAWCIVSQEYDCKNLLNKIYNDVCKTEI--DN--VAEELRKSLMGRRYLIVLDDIWSEE-AW-EELNRVFPSCDNGSIVLTSRQESVVSD----K---HI-PFFTIDESLKLLHVKLFKGKG--CP-EGLENVGRKISKKCGGLPLTIGLIAGVLE-KVKCEQMWHEFLLTL-NSHVAFGDGIQ-SNDAIELSYKYLSDHLKPCLLY-------------------------------------------------------------------------CIPKG---------------
>XP_019194882.1
A-TVKHASA-VE--EMVGRHSDCTLIKNVLFS---DSV-IISIVGMVGIGKTTVARNVYEDPSVASYFDVRAWVTIPQRYNKTRMLSQLLHSIT----------------------------------------------------------------N-------------------------------------------------------------------------------------------------------------------------------------------------------------------------------------------------------------------
>XP_019194889.1
N-EVKHASA-VE--EMVGRHRDCTLIKKQLFS---GGL-IISIVGMMGIGKTTVARNVYEDPSVASYFDVRGWVTIPQHFNKSRMLSQLLQSITPIVI---L-ELEMQVRKCFGGKKYLIVIDNITSKK-TWLSDIIRCVSNG-NGNMLLSTR-----H-----K---HK-TLLDSKESWELFCNI-LDEEHA--PK--FEKIRNHVVEKCDGLPQLIVEVAKRLS-KCNIQQGWKKIEKEL-ESLLDRNAL--------NVSYNMLPHHLKVCFLYFGVFPKRKKILVKMLIRLWIAEGFV--KPHKE-EDEAYEYLQELTDRSLLLIEDRC-NGEIKTCRMHSALHTFCVGESQKGGILN----SCRW
>XP_019194921.1
N-EVRHASA-VD---MVGRHNDCRVIKDQLFS---PSI-IISIVGMVGIGKTTVARNVYEDPSVASHFDVRGWVTMPQHYNMSAMLSQLLHSITSSVI---H-ELAMQVRKCFSGKKYLIVLDNIMIKR-TWLNDIIGCVSNG-FGSILLTTR-----DY--INQRIRHK-TLLDPKESWELFCNI-LEEENA--PK--FEKIKNHVVEKCDGLPQLIVEVARRLS-KCNIQQGWKKIEKEL-ESLLDRSAL--------SVSYNMLPHHLKVFFLYFGVFPKRKKIRVKMLIRLWIAEGFV--KLHKE-EDEAYDYLQELTERSLLLIEDRC-NGKIKTSRMHSALHSFVVGEAQKRGILN----SRRW
>XP_019195000.1
---------------MVGRHCDCTLIKNQLFS---GSQ-IILIVGMVGIGKTTVARNVYEDPSVASYFDVRAWVTIPQHYSSTRMLSQLLHSITPNII---H-ELSM------------------------------------------------------------------------------------------------------------QLIVEVAKRLS-KCNIQQGWKKIEKEL-ESLLDRNAL--------SVSYDMLPYHLKVCFLYFGVFPKRKKILVKMLIMLWIAEGFV--NPHKE-EDEAYEYLQELTDRSLLLIEDRC-NGKIRTCRMHSALHSFCIGEAQKGGILN----SCRW
>XP_019197940.1
SSYHRRIS---D--EMVGHAMELARMKEMLLQGS-SPRQVMSIVGMGGIGKTTFAKIIYDDLSIRSHFDLYGWTTVSQDHNLRKILHHLCHSIVNEEI-TDD--LANKLRQCLMGQRYLLVMDDVWDTK-VW-DDVHRCFPDDSNGSILLTTRLKEVAHY--AG--------------------------------------------------------------------------------------------------------------------------------------KGFI--KV-RN-EEVAHDYLQDLIGRNLVLISELSLLGNIKTCRIHDLLYDLCLREAKDEKLLH-EE-GNRW
>XP_019197941.1
SSIHRRIS---D--EMVGHAMELARMKEMLLQG--SPRQVVSIVGMGGIGKTTFAKIIYDDLSIRSHFDLHGWTTVSQDHNLRKILHHLCHSIANDEI-TVD--LANKLRQCLMGQRYLLVMDDVWDTK-VW-DDVHRCFPDDSNGSILLTTRLKEVAHY--AG-K--CT-PFLNLDESWKLFYSKV-SN--------ELEKIGKRIIHKCQGLPIAIVIVAGLLS-KTKSPENWESVASAI-NLATSTLH-EQ-CSKILTLSYNDLPYHLKSCFLYFSVFPEDYEIPTKDLIKLWMAEGFI--KV-RD-EEVGSDYLQDLIGRNLVLISELSLLGNIKTCRMHDLLYDLCLREAKDEKLLY-EE-GNRW
>XP_019197944.1
E----------Q--NMVGHVDELDEMKKLLLQE--SFRQVVPIVGMGGIGKTTFARRLFEDPLVSSHFDIAAWTTVSARYGMRRTLLELLSSIT-DEI-SEE--LAAQLRKCLMGRRYLIVLDDVWSTN-SW-DEIQRCFPDNNDGSILLTCRLHEVASY--TTHN--LN-RFLTSDESWQLFQQRV-LNNGL-------ESTWRHIVDYCQGLPFAIALIAGLVQ-A---TDEWKVLEGTL-YAVSYDLA-EG-ISKILGLSYNHLPNFLKACFLYFGVFPENTVIHVKELIRLWIAEGFV--RAQRS-EEVAEDFLKDLVSRSLVLINKISLDGKIKTCKVHDFVHDFCREKAIKENLLN----SYRW
>XP_019197945.1
S----------W--SMVGRHDEVNMISELLVQD--SWRRVVPIVGMGGIGKTKLAQTLYQHPTVSSHFDVVAWTTVSAQPVMRQMLLQLLSTMQ-KEI-NEE--LADRLRRCLMGRRYFIVVDDLWSTD-FW-DEIQRCFPEDSNGSILVTTRLQEVAIS--TGHN--LN-PFLNPDESWELFNQWI-LNYGLSLS----EGIWRHIVEYCKGLPLAIVIVAGLVQ-A---INEWEEIEKIL-CAVTNSLL-DS-FSEILRLSYNHLPNVLRVCFLYVGVFREDSAIPMKKLIRLWIAEGFV--KV------DAEDYLKDLI------------------------------------------------
>XP_019197977.1
R---HPTA---L--QMVGRTAELEHIKRLLLED--KSTLVAPIVGMAGIGKTTFARSLYQDPVVKSHFDVLAWATVSATYDRCRMLRELLLCIH-KEF-KDD--LPDLVRKWLVGRRYLIVLDDIWDSN-HW-EEIKRSFPEDCNGSILLTSRHDEVAVY--A-YN--VN-PFLNSEESWNLFLQKI--------H--EVEAIWRHIVSYFRGLPFATVIAAGLAR-A---INEWKEIEGIF-YELCSDLV-EG-ISKILILSYNNLPNFLKICFLYLGIFPESSAIHVKKLIQLWIAEGFV--KVERS-EEVAEDFLKDLVSRSLVLIDKISMDGKIKTCKVHDIVHDFCKRKAMEEGLLD----TYRW
>XP_019197978.1
R---HPTA---L--QMVGRTAELEHIKRLLLED--KSTLVAPIVGMAGIGKTTFARSLYQDPVVKSHFDVLAWATVSATYDRCRMLRELLLCIH-KEF-KDD--LPDLVRKWLVGRRYLIVLDDIWDSN-HW-EEIKRSFPEDCNGSILLTSRHDEVAVY--A-YN--VN-PFLNSEESWNLFLQKI--------H--EVEAIWRHIVSYFRGLPFATVIAAGLAR-A---INEWKEIEGIF-YELCSDLV-EG-ISKILILSYNNLPNFLKICFLYLGIFPESSAIHVKKLIQLWIAEGFV--KVERS-EEVAEDFLKDLVSRSLVLIDKISMDGKIKTCKVHDIVHDFCKRKAMEEGLLD----TYRW
>XP_019197979.1
R---HPTA---L--QMVGRTAELEHIKRLLLED--KSTLVAPIVGMAGIGKTTFARSLYQDPVVKSHFDVLAWATVSATYDRCRMLRELLLCIH-KEF-KDD--LPDLVRKWLVGRRYLIVLDDIWDSN-HW-EEIKRSFPEDCNGSILLTSRHDEVAVY--A-YN--VN-PFLNSEESWNLFLQKI--------H--EVEAIWRHIVSYFRGLPFATVIAAGLAR-A---INEWKEIEGIF-YELCSDLV-EG-ISKILILSYNNLPNFLKICFLYLGIFPESSAIHVKKLIQLWIAEGFV--KVERS-EEVAEDFLKDLVSRSLVLIDKISMDGKIKTCKVHDIVHDFCKRKAMEEGLLD----TYRW
>XP_019197980.1
R---HPTA---L--QMVGRTAELEHIKRLLLED--KSTLVAPIVGMAGIGKTTFARSLYQDPVVKSHFDVLAWATVSATYDRCRMLRELLLCIH-KEF-KDD--LPDLVRKWLVGRRYLIVLDDIWDSN-HW-EEIKRSFPEDCNGSILLTSRHDEVAVY--A-YN--VN-PFLNSEESWNLFLQKI--------H--EVEAIWRHIVSYFRGLPFATVIAAGLAR-A---INEWKEIEGIF-YELCSDLV-E---------------------------------------------EGFV--KVERS-EEVAEDFLKDLVSRSLVLIDKISMDGKIKTCKVHDIVHDFCKRKAMEEGLLD----TYRW
>XP_019197981.1
S----------R--SMVGRHHEVNMISELLLQD--SPRRVVAIVGMGGIGKTKLAQTLYQHPTVSSHFDVVAWTTVSAQSDMRQMLLQLLSTMR-KEI-NEE--LADLLRKRLMGQRYLIVVDDLWSTG-SW-DEIQRCFPEDINGSILVTTRLQEVAIS--T-HN--LN-SFLNAEESWRLFSGRI-LNQGLSFP----EGIWRHIVKYCNGLPLAIVIVAGLIQ-A---IDEWEEIEKIL-CAVTNSLL-DI-FSEILRLSYNHLPNVLRVCFLYLGVFREDSAIPMKKLIRLWIAEGFV--KVERS-EEVAEDFLKDLVSRSLVLIDKISMDGKIKTCKVHDIVHDFCKRKAMEEGLLD----TYRW
>XP_019198007.1
GQSN---S---D--DMVGHAQELERTKEMLLQC--STRQVISIVGMGGIGKTTMAKKIYDDPSIRSRFHLLGWATVSQDYDLRRILQDLCGCVADKEI-TAE--LANKVRRRLMRQRYLLVVDDIWGSR-GW-DDLQRCFPDDSNGSILLTTRLKEVAVY--SGGK--CN-PFLNSNESWMLFSQKL-GS--------EIEEIGKRIVNKCRGLPLAITVAAGLLS-KTRSVENWQSIASAM-NLMTSDLH-DQ-CSTILTLSYNNLPYHLKACFLYFGIFPKRREIPTKDLLNLWITEGFV--ME-RS-EEGAMKYLQDLIDRNLVLISKLSFIGNIKTCRLHDLLFDLCLREVKKEKFVH-QR-ANRW
>XP_019198008.1
GQSN---S---D--DMVGHAQELERTKEMLLQC--STRQVISIVGMGGIGKTTMAKKIYDDPSIRSRFHLLGWATVSQDYDLRRILQDLCGCVADKEI-TAE--LANKVRRRLMRQRYLLVVDDIWGSR-GW-DDLQRCFPDDSNGSILLTTRLKEVAVY--SGGK--CN-PFLNSNESWMLFSQKL-GS--------EIEEIGKRIVNKCRGLPLAITVAAGLLS-KTRSVENWQSIASAM-NLMTSDLH-DQ-CSTILTLSYNNLPYHLKACFLYFGIFPKRREIPTKDLLNLWITEGFV--ME-RS-EEGAMKYLQDLIDRNLVLISKLSFIGNIKTCRLHDLLFDLCLREVKKEKFVH-QR-ANRW
>XP_019198009.1
GQSN---S---D--DMVGHAQELERTKEMLLQC--STRQVISIVGMGGIGKTTMAKKIYDDPSIRSRFHLLGWATVSQDYDLRRILQDLCGCVADKEI-TAE--LANKVRRRLMRQRYLLVVDDIWGSR-GW-DDLQRCFPDDSNGSILLTTRLKEVAVY--SGGK--CN-PFLNSNESWMLFSQKL-GS--------EIEEIGKRIVNKCRGLPLAITVAAGLLS-KTRSVENWQSIASAM-NLMTSDLH-DQ-CSTILTLSYNNLPYHLKACFLYFGIFPKRREIPTKDLLNLWITEGFV--ME-RS-EEGAMKYLQDLIDRNLVLISKLSFIGNIKTCRLHDLLFDLCLREVKKEKFVH-QR-ANRW
>XP_019198010.1
GQSN---S---D--DMVGHAQELERTKEMLLQC--STRQVISIVGMGGIGKTTMAKKIYDDPSIRSRFHLLGWATVSQDYDLRRILQDLCGCVADKEI-TAE--LANKVRRRLMRQRYLLVVDDIWGSR-GW-DDLQRCFPDDSNGSILLTTRLKEVAVY--SGGK--CN-PFLNSNESWMLFSQKL-GS--------EIEEIGKRIVNKCRGLPLAITVAAGLLS-KTRSVENWQSIASAM-NLMTSDLH-DQ-CSTILTLSYNNLPYHLKACFLYFGIFPKRREIPTKDLLNLWITEGFV--ME-RS-EEGAMKYLQDLIDRNLVLISKLSFIGNIKTCRLHDLLFDLCLREVKKEKFVH-QR-ANRW
>XP_019198011.1
GQSN---S---D--DMVGHAQELERTKEMLLQC--STRQVISIVGMGGIGKTTMAKKIYDDPSIRSRFHLLGWATVSQDYDLRRILQDLCGCVADKEI-TAE--LANKVRRRLMRQRYLLVVDDIWGSR-GW-DDLQRCFPDDSNGSILLTTRLKEVAVY--SGGK--CN-PFLNSNESWMLFSQKL-GS--------EIEEIGKRIVNKCRGLPLAITVAAGLLS-KTRSVENWQSIASAM-NLMTSDLH-DQ-CSTILTLSYNNLPYHLKACFLYFGIFPKRREIPTKDLLNLWITEGFV--ME-RS-EEGAMKYLQDLIDRNLVLISKLSFIGNIKTCRLHDLLFDLCLREVKKEKFVH-QR-ANRW
>XP_019198012.1
GQSN---S---D--DMVGHAQELERTKEMLLQC--STRQVISIVGMGGIGKTTMAKKIYDDPSIRSRFHLLGWATVSQDYDLRRILQDLCGCVADKEI-TAE--LANKVRRRLMRQRYLLVVDDIWGSR-GW-DDLQRCFPDDSNGSILLTTRLKEVAVY--SGGK--CN-PFLNSNESWMLFSQKL-GS--------EIEEIGKRIVNKCRGLPLAITVAAGLLS-KTRSVENWQSIASAM-NLMTSDLH-DQ-CSTILTLSYNNLPYHLKACFLYFGIFPKRREIPTKDLLNLWITEGFV--ME-RS-EEGAMKYLQDLIDRNLVLISKLSFIGNIKTCRLHDLLFDLCLREVKKEKFVH-QR-ANRW
>XP_019198013.1
GQSN---S---D--DMVGHAQELERTKEMLLQC--STRQVISIVGMGGIGKTTMAKKIYDDPSIRSRFHLLGWATVSQDYDLRRILQDLCGCVADKEI-TAE--LANKVRRRLMRQRYLLVVDDIWGSR-GW-DDLQRCFPDDSNGSILLTTRLKEVAVY--SGGK--CN-PFLNSNESWMLFSQKL-GS--------EIEEIGKRIVNKCRGLPLAITVAAGLLS-KTRSVENWQSIASAM-NLMTSDLH-DQ-CSTILTLSYNNLPYHLKACFLYFGIFPKRREIPTKDLLNLWITEGFV--ME-RS-EEGAMKYLQDLIDRNLVLISKLSFIGNIKTCRLHDLLFDLCLREVKKEKFVH-QR-ANRW
>XP_019198217.1
N-E-SGSS------EMVGRHRDRTVINNFLF----DKP-VIAIVGMMGIGKTCLARSIYNHPSVAWNFQVRTWITLPQEYQPDQTLRDLLSSISPQSS---S-PLQSKIYERLARRSYLIVLDNLWDNS-VW-RLIERCLPRG-R-SILITTT-----H-----KSYAHN-AFLDPNESWDLFCNI-L-KESA--PK--FEKIRSEVLEKCEGLPQLIVEVAKRLS-KCNIQQEWKKIEKEL-ESILDRNSI--------TVSYNPLPHHLKVCFLYFGVFPKRNRILVKMLIRLWIAEGFV--KPHNE-EDEAYMYLQELIDRSLLLIEDQF-DGKIKTCRMHSAMHSFCVGEAQKEGILN----SCRW
>XP_019198219.1
N-EVKH--H-VE---MVGRHHDCRVIKDQLFS---SRP-LISIVGMVGIGKTTVARNVYEDPSVASHFDVRGWVTIPQHYDKSRMLSDLLQSITRNVV---Y-ELQLQVRKCLRGRRCLIVLDNIISTE-AW-TDIRKCVPDD-FGSILLTTR-----HF--NLYKYLHN-TLLDSKESWELFCNS-L-EEHA--PK--FEKIRNHVVEKCDGLPQLIVEVAKRLA-KCNIQEGWKKIEKEL-ESLLDRNAL--------SVSYNMLPHHLKVCFLYFGVFPKRKKILVKMLIMLWIAEGFV--KLHKE-EDEAYEYLQELTDTSLLLIEDQC-NGKIKTCRMHSAMHSFCVVEAQKEGILN----SCRW
>XP_019198229.1
Q-EAKHAAA-----EMVGRHHDCTVIKDQLFS---SHK-IISIVGMVGIGKTTVARNVYEDPSVSSHFDVRGWVTIPQHYNKSRMLIDLLQSMTPNVI---N-QLEMQVRECLRGRMYLIVLDNIMSNQ-AL-TDIKQCVPDD-FGSILLTTR-----HF--NLYKYLHN-TLLDPKESWELFCNI-LDEEHA--PK--YKKIRNHVVEKCDGLPQLIVEVAKRLS-KCNIQQGWKKIEKEL-ESFLDHNEL--------MVGYNMLPDSLKVCFLYFGVFPKRNKILVKMLIRLWIAEGFV--KPHNE-EDQVYEYLQELTNRSLLLLEDLF-DGKIKTCRMHSAMHSFCVVQAQREVIFN----SCRW
>XP_019198230.1
Q-EAKHAAA-----EMVGRHHDCTVIKDQLFS---SHK-IISIVGMVGIGKTTVARNVYEDPSVSSHFDVRGWVTIPQHYNKSRMLIDLLQSMTPNVI---N-QLEMQVRECLRGRMYLIVLDNIMSNQ-AL-TDIKQCVPDD-FGSILLTTR-----HF--NLYKYLHN-TLLDPKESWELFCNI-LDEEHA--PK--YKKIRNHVVEKCDGLPQLIVEVAKRLS-KCNIQQGWKKIEKEL-ESFLDHNEL--------MVGYNMLPDSLKVCFLYFGVFPKRNKILVKMLIRLWIAEGFV--KPHNE-EDQVYEYLQELTNRSLLLLEDLF-DGKIKTCRMHSAMHSFCVVQAQREVIFN----SCRW
>XP_019198231.1
N-EVKHSAA--K--EMVGRLHDNRVIKNQLIS---FQLKIISIVGMVGIGKTTLARYVYDDASVASYFDVRSWVTIPQHYNKRRILIQLLKSIKPNII---V-ELQMQVRNCLRGRKYLIVLDNIMSGE-AY-TDIINLVPDD-VGSILQTTR-----H-----HTNGHH-MLLDPKESWELFGNI-L-EEHA--PK--FEKIRNHVVEKCDGLPQLIVEVAKRLS-KCNIKQGWKKIEKEL-ESLLDRNAL--------SVSYNMLPHHLKVCFLYFGVFPKRKKILVKMLIRLWIAEGFV--TLHKE-EDEAYEYLQELTDTSLLLIEDQC-NDKIKTCRMHSAMHSFCVVEAQKEGILN----SCRW
>XP_019198232.1
N-EVKHSAA--K--EMVGRLHDNRVIKNQLIS---FQLKIISIVGMVGIGKTTLARYVYDDASVASYFDVRSWVTIPQHYNKRRILIQLLKSIKPNII---V-ELQMQVRNCLRGRKYLIVLDNIMSGE-AY-TDIINLVPDD-VGSILQTTR-----H-----HTNGHH-MLLDPKESWELFGNI-L-EEHA--PK--FEKIRNHVVEKCDGLPQLIVEVAKRLS-KCNIKQGWKKIEKEL-ESLLDRNAL--------SVSYNMLPHHLKVCFLYFGVFPKRKKILVKMLIRLWIAEGFV--TLHKE-EDEAYEYLQELTDTSLLLIEDQC-NDKIKTCRMHSAMHSFCVVEAQKEGILN----SCRW
>XP_019198233.1
N-EVKHSAA--K--EMVGRLHDNRVIKNQLIS---FQLKIISIVGMVGIGKTTLARYVYDDASVASYFDVRSWVTIPQHYNKRRILIQLLKSIKPNII---V-ELQMQVRNCLRGRKYLIVLDNIMSGE-AY-TDIINLVPDD-VGSILQTTR-----H-----HTNGHH-MLLDPKESWELFGNI-L-EEHA--PK--FEKIRNHVVEKCDGLPQLIVEVAKRLS-KCNIKQGWKKIEKEL-ESLLDRNAL--------SVSYNMLPHHLKVCFLYFGVFPKRKKILVKMLIRLWIAEGFV--TLHKE-EDEAYEYLQELTDTSLLLIEDQC-NDKIKTCRMHSAMHSFCVVEAQKEGILN----SCRW
>XP_019198234.1
N-EVKHSAA--K--EMVGRLHDNRVIKNQLIS---FQLKIISIVGMVGIGKTTLARYVYDDASVASYFDVRSWVTIPQHYNKRRILIQLLKSIKPNII---V-ELQMQVRNCLRGRKYLIVLDNIMSGE-AY-TDIINLVPDD-VGSILQTTR-----H-----HTNGHH-MLLDPKESWELFGNI-L-EEHA--PK--FEKIRNHVVEKCDGLPQLIVEVAKRLS-KCNIKQGWKKIEKEL-ESLLDRNAL--------SVSYNMLPHHLKVCFLYFGVFPKRKKILVKMLIRLWIAEGFV--TLHKE-EDEAYEYLQELTDTSLLLIEDQC-NDKIKTCRMHSAMHSFCVVEAQKEGILN----SCRW
>XP_019198235.1
N-EVKHSAA--K--EMVGRLHDNRVIKNQLIS---FQLKIISIVGMVGIGKTTLARYVYDDASVASYFDVRSWVTIPQHYNKRRILIQLLKSIKPNII---V-ELQMQVRNCLRGRKYLIVLDNIMSGE-AY-TDIINLVPDD-VGSILQTTR-----H-----HTNGHH-MLLDPKESWELFGNI-L-EEHA--PK--FEKIRNHVVEKCDGLPQLIVEVAKRLS-KCNIKQGWKKIEKEL-ESLLDRNAL--------SVSYNMLPHHLKVCFLYFGVFPKRKKILVKMLIRLWIAEGFV--TLHKE-EDEAYEYLQELTDTSLLLIEDQC-NDKIKTCRMHSAMHSFCVVEAQKEGILN----SCRW
>XP_019198236.1
N-EVKHSAA--K--EMVGRLHDNRVIKNQLIS---FQLKIISIVGMVGIGKTTLARYVYDDASVASYFDVRSWVTIPQHYNKRRILIQLLKSIKPNII---V-ELQMQVRNCLRGRKYLIVLDNIMSGE-AY-TDIINLVPDD-VGSILQTTR-----H-----HTNGHH-MLLDPKESWELFGNI-L-EEHA--PK--FEKIRNHVVEKCDGLPQLIVEVAKRLS-KCNIKQGWKKIEKEL-ESLLDRNAL--------SVSYNMLPHHLKVCFLYFGVFPKRKKILVKMLIRLWIAEGFV--TLHKE-EDEAYEYLQELTDTSLLLIEDQC-NDKIKTCRMHSAMHSFCVVEAQKEGILN----SCRW
>XP_019198238.1
N-EVKHSAA--K--EMVGRLHDNRVIKNQLIS---FQLKIISIVGMVGIGKTTLARYVYDDASVASYFDVRSWVTIPQHYNKRRILIQLLKSIKPNII---V-ELQMQVRNCLRGRKYLIVLDNIMSGE-AY-TDIINLVPDD-VGSILQTTR-----H-----HTNGHH-MLLDPKESWELFGNI-L-EEHA--PK--FEKIRNHVVEKCDGLPQLIVEVAKRLS-KCNIKQGWKKIEKEL-ESLLDRNAL--------SVSYNMLPHHLKVCFLYFGVFPKRKKILVKMLIRLWIAEGFV--TLHKE-EDEAYEYLQELTDTSLLLIEDQC-NDKIKTCRMHSAMHSFCVVEAQKEGILN----SCRW
>XP_019198239.1
N-E-TGSS------EMVGRHRDRTAIINSLF----DEE-VIAIVGMMGIGKTCLARSIYNHPSVASHFQVRTWITLPQEYQHDQTLRDLLSSISPDEV---S-PLQLEIYQRLARRSCLIVLDNLWDNS-GW-GHIKDCFPFS-R-SILITTT-----H-----KSYAHN-AFLDPKESWDLFCNI-L-KESA--PK--FEKIRSEVLEKCEGLPQLIVEVAKRLS-KCNIQQEWKKIEKEL-ELVLDRSVL--------ALIFNQLPKYMNVCFLYFGVFPKRSEISVKTLIRLWVAEGFV--EPHKA-ENVAYEYLQELVDRSLVLISSRS-HGKIRTCKMHGSMHTFCVGEAQRGGILN----SCRW
>XP_019198240.1
N-E-TGSS------EMVGRHRDRTAIINSLF----DEE-VIAIVGMMGIGKTCLARSIYNHPSVASHFQVRTWITLPQEYQHDQTLRDLLSSISPDEV---S-PLQLEIYQRLARRSCLIVLDNLWDNS-GW-GHIKDCFPFS-R-SILITTT-----H-----KSYAHN-AFLDPKESWDLFCNI-L-KESA--PK--FEKIRSEVLEKCEGLPQLIVEVAKRLS-KCNIQQEWKKIEKEL-ELVLDRSVL--------ALIFNQLPKYMNVCFLYFGVFPKRSEISVKTLIRLWVAEGFV--EPHKA-ENVAYEYLQELVDRSLVLISSRS-HGKIRTCKMHGSMHTFCVGEAQRGGILN----SCRW
>XP_019198241.1
N-E-TGSS------EMVGRHRDRTAIINSLF----DEE-VIAIVGMMGIGKTCLARSIYNHPSVASHFQVRTWITLPQEYQHDQTLRDLLSSISPDEV---S-PLQLEIYQRLARRSCLIVLDNLWDNS-GW-GHIKDCFPFS-R-SILITTT-----H-----KSYAHN-AFLDPKESWDLFCNI-L-KESA--PK--FEKIRSEVLEKCEGLPQLIVEVAKRLS-KCNIQQEWKKIEKEL-ELVLDRSVL--------ALIFNQLPKYMNVCFLYFGVFPKRSEISVKTLIRLWVAEGFV--EPHKA-ENVAYEYLQELVDRSLVLISSRS-HGKIRTCKMHGSMHTFCVGEAQRGGILN----SCRW
>XP_019198242.1
N-E-TGSS------EMVGRHRDRTAIINSLF----DEE-VIAIVGMMGIGKTCLARSIYNHPSVASHFQVRTWITLPQEYQHDQTLRDLLSSISPDEV---S-PLQLEIYQRLARRSCLIVLDNLWDNS-GW-GHIKDCFPFS-R-SILITTT-----H-----KSYAHN-AFLDPKESWDLFCNI-L-KESA--PK--FEKIRSEVLEKCEGLPQLIVEVAKRLS-KCNIQQEWKKIEKEV-ELVLDRTVL--------ARIYNELSNYVNVCFLYFGVFPKRSEISVKTLIRLWVAEGFV-----KQ-EIVAYEYLQELVDRSLVLISSRS-NGKIKTCKMHGSMHTFCVGEAQRGGILN----SCRW
>XP_019198243.1
N-E-SGSS------EMVGRHRDRTSINRFLFE---KGR-VIAIVGMMGIGKTCLARSIYNHPSVASHFQVRTWITLPQEYQHNQTLRDLLSSISPVAT---S-PLQLKIYQRLGSGRYLIVLDNLWDNS-AW-QHIERCFPRG-R-NILITTT-----H-----KSYAHN-VFLDPKESWDLFCNI-L-KESA--PK--FEKIRSEVLEKCEGLPQLIVEVAKRLS-KCNIQQEWKKIEKEV-ELVLDRSVL--------ARIYNQLSKYVNVCFLYFGVFPKRSEISVKTLIRLWVAEGFV--ELHKE-ENVAYEYLKVLVDRNLVFISRWS-NGKIKTCKMHGSLHTFCVGEAQKGGILN----SCRW
>XP_019198244.1
N-E-TGSS------EMVGRHHDRTVINNSLFDV--DEK-VIAIVGMMGIGKTCLARSIYNHPSVASHFQVRTWITLPQEYQHDQTLRDLLSSISPISI---S-PLQLEVYQRLASRSYVIVLDNLWDNS-AW-NHIQRCLPRG-R-SILITTT-----H-----KSYARK-AFLDPNESWDLFCNI-L-KESA--PK--FEKIRSEVLEKCEGLPQLIVEVAKRLS-KCNIQQEWKKIEKEL-ELVLDRSVL--------ARIYNQLPKYVNVCFLYFGVFPKRSEISVKTLIRLWVAEGFV--ELHKE-ENVAYEYLQELVDRSLILISSRS-NGKIKTCKMHGNMHTFCVGEAQKGGILN----SCRW
>XP_019198245.1
N-E-TGSS------EMVGRHHDRTVINNSLFDV--DEK-VIAIVGMMGIGKTCLARSIYNHPSVASHFQVRTWITLPQEYQHDQTLRDLLSSISPISI---S-PLQLEVYQRLASRSYVIVLDNLWDNS-AW-NHIQRCLPRG-R-SILITTT-----H-----KSYARK-AFLDPNESWDLFCNI-L-KESA--PK--FEKIRSEVLEKCEGLPQLIVEVAKRLS-KCNIQQEWKKIEKEL-ELVLDRSVL--------ARIYNQLPKYVNVCFLYFGVFPKRSEISVKTLIRLWVAEGFV--ELHKE-ENVAYEYLQELVDRSLILISSRS-NGKIKTCKMHGNMHTFCVGEAQKGGILN----SCRW
>XP_019199776.1
----HHAS---K--EMVGKQDEFDIIKEMLIQH--PSLEIVSIKGMRGIGKTTLARQIYEDSSITSYFDKQAWVVTSQHHNKRQMLCGLLGS--HHN--SNE--LALRLYQSFKCQRYLVVMDDVWSEE-AW-DAIKTCFPDDGNGSVLVTTRLAKVAN---C-QN--HQ-QLLEQSESWKLFNEKA-CKSR------EFEMIGRPVVEKCKGLPLAIIVVAGLFS-KL-TLDEWKNTANAL-RSSATTLDDEE-CSRILSLTYNHLPHNLKACLLYLGVFPEDHKINANKLAKLWLAEGLV--KA-ES-GAVANRYMQELMDRNLIILSELSSCRKIKRFRMHDLLHAFCMREAQNENLLQ-SE-GFRW
>XP_019200123.1
--SV-KV-PRVE--EVVGFDEEAKIIIQRLREG--S-YGVISVFGMPGLGKTTLANKVFKSEEIEYHFMYRVWIYVSQFYKKRDVYLQILKKL--QPH--EE-ELASKIKEVLGHVKYFVVLDDVWSVD-AF-NDIQDAFPKS-KGSVLVTTREERVATI--V-L---HR-KFLEPKESWELLEKKVFRE-E-RCPD-DLKEYGEEIAKKCDGLPLAVVIIAGILL-GKKTRLEWRNVAISF-SDL-RMN-IESY-QRLIQLSYDHLPDDLKSCFLYLGAFPNGNHIPAAKLMQLWIAEGFI--EE----EVIAGEKLCSLVSRNLVMATQRT-DGQIKTCRVHDMLLQFCKKEAKAEDLFN-ET---RR
>XP_019200124.1
--SV-KV-PRVE--EVVGFDEEAKIIIQRLREG--S-YGVISVFGMPGLGKTTLANKVFKSEEIEYHFMYRVWIYVSQFYKKRDVYLQILKKL--QPH--EE-ELASKIKEVLGHVKYFVVLDDVWSVD-AF-NDIQDAFPKS-KGSVLVTTREERVATI--V-L---HR-KFLEPKESWELLEKKVFRE-E-RCPD-DLKEYGEEIAKKCDGLPLAVVIIAGILL-GKKTRLEWRNVAISF-SDL-RMN-IESY-QRLIQLSYDHLPDDLKSCFLYLGAFPNGNHIPAAKLMQLWIAEGFI--EE----EVIAGEKLCSLVSRNLVMATQRT-DGQIKTCRVHDMLLQFCKKEAKAEDLFN-ET---RR
>XP_019200471.1
---------IIK--EVVGLESRVEHVVQFMGE---P-VRMIGIYGMGGIGKTTLAKAVYN--KLFGCFERSCFI-ISQ----EELLRNLLEKVG--SE--AEG--IMLIKLWLQAKKCLIVLDNLEQFN-AW-------F--G-AGSLILTTRVADVLKI--KD----YE-KELNSKESLQLFSLHAFRGL--ALPK-EFIGLSRGIVTYCGGLPLALEVIGAYLSDK--LKEEWIITFEKL-KRIPRN----D-IQNKLKISFDGLPDRTKALFLDLVCFPH----------------AI-----FKDMGYFATIEIRRLVDKCLINY-------Q---ISMHSLIREMGREVVRLES------RS-RW
>XP_019200479.1
---------IIK--EVVGLESRVEHVVQFMGE---P-VRMIGIYGMGGIGKTTLAKAVYN--KLFGCFERSCFI-ISQ----EELLRNLLEKVG--SE--AEG--IMLIKLWLQAKKCLIVLDNLEQFN-AW-------F--G-AGSLILTTRVADVLKI--KD----YE-KELNSKESLQLFSLHAFRGL--ALPK-EFIGLSRGIVTYCGGLPLALEVIGAYLSDK--LKEEWIITFEKL-KRIPRN----D-IQNKLKISFDGLPDRTKALFLDLVCFPH----------------AI-----FKDMGYFATIEIRRLVDKCLINY-------Q---ISMHSLIREMGREVVRLES------RS-RW
>XP_019200487.1
---------IIK--EVVGLESRVEHVVQFMGE---P-VRMIGIYGMGGIGKTTLAKAVYN--KLFGCFERSCFI-ISQ----EELLRNLLEKVG--SE--AEG--IMLIKLWLQAKKCLIVLDNLEQFN-AW-------F--G-AGSLILTTRVADVLKI--KD----YE-KELNSKESLQLFSLHAFRGL--ALPK-EFIGLSRGIVTYCGGLPLALEVIGAYLSDK--LKEEWIITFEKL-KRIPRN----D-IQNKLKISFDGLPDRTKALFLDLVCFPH----------------AI-----FKDMGYFATIEIRRLVDKCLINY-------Q---ISMHSLIREMGREVVRLES------RS-RW
>XP_019200496.1
---------IIK--EVVGLESRVEHVVQFMGE---P-VRMIGIYGMGGIGKTTLAKAVYN--KLFGCFERSCFI-ISQ----EELLRNLLEKVG--SE--AEG--IMLIKLWLQAKKCLIVLDNLEQFN-AW-------F--G-AGSLILTTRVADVLKI--KD----YE-KELNSKESLQLFSLHAFRGL--ALPK-EFIGLSRGIVTYCGGLPLALEVIGAYLSDK--LKEEWIITFEKL-KRIPRN----D-IQNKLKISFDGLPDRTKALFLDLVCFPH----------------AI-----FKDMGYFATIEIRRLVDKCLINY-------Q---ISMHSLIREMGREVVRLES------RS-RW
>XP_019200508.1
---------IIE--KVVGLDSQVQHVVQLIRE---P-VRMIGIYGMGGIGKTTLAKAVYN--RLFGYFDSSCFL-ISQ----EELLSKLLEKVG--SE--DEG--IVLIKQWLQAKKCLIVLDNLEQFN-AW-------F--G-VGSIILTTTEAPVLRI--DE----YE-KVLNQKESLQLFSLHAFGEP--SLPK-EYIELSDDLVAYCGGLPLALEVLGADLFDK--SKEEWISAFEKL-KRIPHN----G-IQDRLKIRYDRLLDHTKSLFLDLVCFPY----------------EV-----PIDMGYSANIEIQHLVDKCLINN-------Q---ISMHSLIREMGKEIIRLES------RS-RW
>NP_001234202.1
-----QP-PVVE--EVVGFDDEAQTVIDRLLEG--S-LEVIPVVGMPGLGKTTLATKIFKHPKIEYEFFTRLWLYVSQSYKTRELYLNIISKFT-KHC--EK-DLALKVQEILEGGKYLIVLDDVWSTD-AW-DRIKIAFPKNDKGNVLLTTRDHRVARY--C-S---HD-KFLTDEESWILLEKRAFHK-A-KCLP-ELETNGKSIARKCKGLPLAIVVIAGALI-GKKTIKEWEQVDQSV-GEI-NRDQPNSC-DKLVRMSYDVLPYDWKACFLYFGTFPRGYLIPARKLIRLWIAEGFI--Q-----ECKAEEYLNELVNRNLVMVMQRV-DGQIKTCRVHDMLYEFCWQEATEENLFK-FG---RR
>NP_001234836.1
---------IVA--QFVGHEEEEAWIIGQLEH----ELDVISIVGMPGVGKTTLANKVYNNTLVASHF-------VAL----REILQQVTGSEY-------DL--AEKLRVALYDKRYLIVLDDVWTGE-MK-------V--E-RGNVILTSRSGEVGLK--CR----VD-QVLTDEKSWELFEKRVFGDE--GSCP-ALLDIGHEIVEKCKGLPLALVLIAGVIVRGKKEKDFWVKIQNNL-DSTSSN--INSQIMNVMQSSYDHL-PQLKPLLLYFATLQKSERTPVSTLMQLWMAEGL-----VDHLEEVTESYLDALISSGLIMV-----HPSGRACYVHDVVHDFCSVKAGKEKFFN---AS-DL
>NP_001289831.1
----RHIN-TDE--DIVGFGNDIEKMFQYLIRG--T-LDVVPIVGMGGQGKTTVARKVYNSDNIVSHFDVRAWCIVSQTYNRRKLLQDILSQVTKDKG-DD--ILADELRKSLMGKRYLIVLDDMWDCM-AW-DDLRLSFPDSGNRSIVVTTRLEKVGEQ--VK----Y--PFLTKEESCELLQKKVFQKED--FPP-ELQDVSRAVAEKCKGLPLVVVLVAGIIK-KRMEESWWNEVKDSL-FDHLNRESE-EYSLSTMQLSYYNLTDCLKPCLLYMGMFQEDAIIRVSELISLWIAEGFV--QSSGR-EEAAEGYLMDLIQSNVVMVSN-RYNGKVKYCQVHDVVLHFCLEKSLEEKML--------R
>NP_001318028.1
---------IKE--ETVGFEEETNLILRKLSG----PLDVISITGMPGSGKTTLAYKVYNDKSVSSHF-------LAL----DTIFSQVSDSEN------IDV--PDKLRKQLYGKRYLIVLDDVWTWD-EE-------A--K-KGSIILTTREKEVALH--LN----LD-RLLRSDESWELLEKRAFGDE--S-CP-DLLDVGKEIAENCKGLPLVADLIAGVIAG-RKKRSVWLEVQSSL-SSILNS--EVE-VMKVIELSYDHL-LHLKPCLLYFASFPKDTSLTIYELSIYLGAEGF-----VGNMEEVVKIYMDDLISSSLVIC----FA---LNFQIHDLVHDFCLIKARKEKLFQ------DL
>NP_001318030.1
---------IKE--ETVGFEEETNLILRKLSG----PLDVISITGMPGSGKTTLAYKVYNDKSVSSHF-------LAL----NKIFNQVSDSEN------IDV--PDKLRKQLYGKRYLIVLDDVWTWD-EE-------A--K-KGSIILTTREKEVALH--LY----LD-RLLRPDESWELLEKRAFGDE--S-CP-DLLDVGKEIAENCKGLPLVADLIAGVIAG-RKKRSVWLEVQSSL-SSILNS--EVE-VMKVIELSYDHL-PHLKPCLLYFASFPKDTSLTIYEFNVYLGAEGF-----VGKMEEVVKIYMDDLISSSLVIC----FA---LNFQIHDLVHDFCLIKARKENLFR------DL
>NP_001318035.1
---------IKE--ETVGFEEETKWILRKLSG----PLDVISITGMPGSGKTTLAYKVYNDKSVSSHF-------LAL----NKIFKQVSDSED------IDV--ADKLRKQLYGKRYLIVLDDVWTWD-EE-------S--K-KGSIILTTREKEVALH--LN----LD-RLLRSEESWELLQKRAFGNE--S-CP-NLLDVGKEIAENCKGLPLVADLIAGVIAG-RKKRSVWLEVLNNS-HSILKN--EVE-VMKVIEISYDHL-SHLKPCLLYFASWPKDTIMTIYELNGFLGGEGF-----VGKMEEVVKIYMDDLISSSLVIC----FY---PTYQLHDLVHDYCLIKARKENLFR------DL
>NP_001318045.1
---------IKE--ETVGFEEETNLILRKLSG----PLDVISITGMPGSGKTTLAYKVYNDKSVSSHF-------LAL----DTIFSQVSDSEN------IDV--ADKLRKQLFGKRYLIVLDDVWTWD-EE-------A--K-KGSIILTTREKEVALH--LK----LD-RLLRPDESWELLEKRAFGNE--I-CP-DLLDVGKEIAENCKGLPLVADLIAGVIAG-RKKRSVWLKVQSSL-SSILNS--EVE-VMKVVELSYDHL-PHLKPCLLYFASMPKDTIMSIYELNIFLGGEGF-----VGKMEEVVKIYMDDLISSSLVIC----FA---LNFKIHDLVHDFCLIKARKENLFR------DL
>NP_001333108.1
---------IKE--ETVGFEEETNLILRKLSG----PLDVISITGMPGSGKTTLAYKVYNDKSVSSHF-------LAL----DTIFSQVSDSEN------IDV--ADKLRKQLFGKRYFIVLDDVWTWD-EE-------A--K-KGSIILTTREKEVALH--LN----LD-RLLRPDESWELLEKRAFGNE--S-CP-DLLDVGKEIAKNCKGLPLVADLIAGVIAG-RKKRSVWLEVQSSL-SSILNS--EVE-VMKVIELSYDHL-PHLKPCLLYFASWPKDTTTTIYELNIFLGAEGF-----VGKMEEVVKIYMDDLISSSLVIC----FS---LNFQIHDLVHDFCVIKARKENLLR------DL
>NP_001333428.1
VAEIGVASQINE--EIVGFEDVKDELIGKLKGG--S-LDVISIVGMAGLGKTTLANKLYSDESVVSHFNIHAHCCVSQEYTRKDLLLAILRN-ITDER-ENE--LADRLRKLLMFKRYLLLIDDVWETS-AW-DDLKLCFPEN-MGSIILTTRHYEVASY--AK----HM-RSLNNDESWMLLNKKVFNN--ESFPF--LRDAGQEIVRKCDGLPLSIILIAGILI-RMKEKYCWEQVATNL-QD----------MEGTLDLSYQNLPPYLKPCFLYLGVFSEDEEIQVSKLTWLWIAEGFI--KPGKT-EEIAENYLENLVGRNLVMVGKRSFNGRIKTCRIHDLVHEFCRKKAKLENIIN-G-NTSRR
>XP_004231117.1
HFETPSFN---E--NVVGLDDDLEKVIERLLG-Y-S-REVVAITGMGGIGKTTLAKKAYDYPRVRSRFDVHAWVTVSREYGMRRLLLSLARCIPTAD--EDQ--LAESLYRKLKDRRYLIVIDDIWSTK-VW-DDVTRCFPDDDNGSIILTSRLKDVAAY----N-P-HE-GVLSLDDSWKLLSIKVFGVND-LCP-FELEDIGKQIAERCGGLPLAILVVAGHLS-KIMRRESWITVAKTV-NSVVA-NDPDK-CLGVLGMSYNYLSNHLKPCFLSIGAFPEDFEIKARTLIQVWVAEGFL--KA-ES-EKVAEECLEDLISRNLIMIKKRRFNGEIRSCGMHDLLRDLSLREAQKEKFLS-AR-EGRG
>XP_004231569.2
----DFSS-NVK--NMVGRGDQRERLLEDLTRGY-S-PKVIPIIGMGGIGKTTLAIEVYNDAHVRSHFDVCAWATLSQQHNVKEILLNLLRST-GGAF-LDE-ELADMLRKSLYGKRYLIVMDDIWSIK-AW-DDVRRFFPQ-NKGSILLTTRNNEVACY--ANNL--SQ-SFMDQDESWNLFKSVAFNE---ALPLSEFENIGKKIAEKSHGLPLTIVVVAGLL--KSKTIEDWETVAKDV-KSFVNNDPDEQ-CSHVLGLSYNHLTSDLKTCLLYFGIFPEDSEIPVNHLKRLWMAEGFL--NF-ND-EGEADKCLQDLINRCLVHVSNKSRDTKIISCKVHDLIYDLCLRQIQRGN-LK-DI--CQP
>XP_004233876.2
-----------E--NILG--------------G--T-LGVIAIVGMPGHGKTTLAKKLYRHENIVNRFDVRSWCTVSKVYDKRKILLELLGQVE-----VD--ELIQQVRMCYEKRRYFIVIDDVWSTV-VY-DELVSLFPNNNSRSIVITTRLDELVDS--SV----YH-SFIAEEKSWLLLRNIVFKQEN-CCFR-EFEEIGKQIAKSCAGLPLAVVLIGGLLA-RLKKKGIWTKVAQWL-SASAKVAGEAEWYMDIIELSYKHLPSYLKPCFRYFGMFLEDEEVSVNKLMRMWAAEGFV--QSVRS-EIVAKDYLIDLITSNLVLVAE-FPLGDIKSVCLHDLVQDFCLKKAKEENLL--------P
>XP_004234046.1
-----RA-PVVE--EVVGFDEEADEIINRLLGG--S-VEFISIVGMPGLGKTTLANKVFK--SVGYEFYNRIWVYVSQSYTRRDLFLKIINQFT-EQY--EE-ALAEVIRKHLLFGKYLIVLDDVWTQE-PL-DDVKIALPNKMRG-VLFTTRDDEVGKF--CC----HH-KFLTDHECWELLQKKVFHK-D-KCPL-DLEVLGKRIAKKCMGLPLAALVIAGALT-GRKTKSEWEIVHQFV-SEI-SSD-IRMT-KKLVQMSCDSLPVNLKACFLYCGAFPKGSEIPAWKIVRLWIAEGFI--RE--K-ESVAEGYLNELVSKSLLMVTQRS-NGQIKTFRVHDMLHEFCTLEASEENFFK-LG---RR
>XP_004236921.1
---------IVE--QFVGHEKEESQIIDQLEH----ELDVISIVGMPGLGKTTLANKVYKNTLVASHF-------VAL----LEILQQVTEKVD-------DL--AEKLRTALLDKRYLIVLDDVWTGE-MK-------V--K-RGNVILTSRSSEVGLK--CR----LN-ELLTPEESWDLFEKRVFGDE--GSCP-ALSKVGHQIVEKCKGLPLAIVLIAGVIVRGKKEKDFWLKILHNL-DSISTN--INL----VMQLSYDHL-PHLKPLLLYFATTQKSQRTPVSTLMQLWMAEGF-----VDHLEEVTQSYLDALISSSLIMV-----HPSEKVCYVHDVVHDFCSEKAKKQKFLN---AS-DL
>XP_004236958.1
--------PSLE--NVVGFDDEANKVIKRLVEG--P-VDIIPVVGMPGLGKTTLARKIYNDPKLTYEFYSIVWVYVGQEYKAKDIYLRILKFF--KNI-DVD-TLAKAIGGYIKGGRCLIVLDDVWEDD-VI-DHVMKVFAENKKGHIMMTTRDTRLGFF--AN----HK-KFLETEESFELLVMRVFGRG--GCPN-ELVVTGTEIARKCGGVPLVVVVIAGAL--RGSDKKDWERVEKSV-VQLGEHTE-DSC-LKYVKMSYDYLPREVQMCFLYCGVFPRGFDIPCWKLIRLWIAEGLI--KPS-TVEEIAEFYLTDLLNRNLVIIMQKS-DGQIKTCRLHDMLYQFCKKEASNKWLFD-Q-C--RR
>XP_004236959.1
-----------E--DVVGFDEEAQQVMKRLVEG--P-LDIIPVVGMPGLGKSTLARKIYNEFEFSYEFFSIVWVYVGREYKIKDTCVRILKCF--KSI-DVD-ALGKAIRDAIRGGRCLIVLDDVWEAE-VV-DVVKRVLPGNNKGHIMMTTRHANLASY--AN----YY-KPLHAEQSFELLVNRAFGNGN-SCPV-EFVELGQSIAHKCNGIPLQIVLIAGIL--RGTDRRYWERVDKNL-SQLYDEED-KYR-GVFVEMSYNHLPQDVQTCFLYCGVFPQGFDIPAWKLIRLWIAEGLI--KPPYT-EEIAEFYLNHLVQRNLVILSQKS-DGQIKTCRLHDLLHEFCRDEASKKWLFR-PTC--RR
>XP_004237148.1
MIDTALLS---E--DIVGIDDDLQIIIKRLTG-P-P-LDIVTISGMGGIGKTTLARKAYDHLTIRYHFDILAWVTISQEFQCRNVLLEALHCISTDIV-ENE--LADLVQKNLKGRRYLVVVDDIWSRD-VW-DSIRGIFSNYNNGSILMTTRENEVAMY----N-T-HE-SLLSAGNGWKLVCDTVFGPKH-DHP-PELEEIGKEIVEKCQGLPLTISVIAGHLC-KVRTLEGWKDVARTL-SEIIA-SHPDE-CLAVLGLSYHHLPNHLKPCFLSMSSFQEDFHFETQILIQLWIAEGFI--RT-KS-EEVAIDYLEDLISRNLLQARERRFNGEIKTCGIHDLLREFCLTEAEMTKHMR-TY-NVRR
>XP_004237188.1
---------IVA--QFVGHEEDEAWIIGQLEH----ELDVISIVGMPGVGKTTLANKVYNNTLVASHF-------VAL----REILQQVTESED-------DL--AEKLRVALLDKRYLIVL---------------------------------------------------------------------------------------------------------------------DNL-DSISTN--INL----VMQLSYDHL-PHLKPLLLYFATTQKSQRTPVSTLMQMWMAEGL-----VDHLEETTQSYLDALISSSLIMV-----HPSWKVCYMHDVVHDFCSLKAKKERFFN---AS-DL
>XP_004237189.1
--------SSLE--NVVGFDEEATKVINRLVEG--A-LDVIPVVGMPGLGKTTLARKIFNDPKISREFFSYIWVFIGQSTCVKDILFNILKGF--NSF-NEA-SITDEIRKRVNGGKCLIVLDDVWDPN-VV-DIVKTVFPDNKKAHIMMTTRHEDIARS--VN----HN-KFLDGDESFQLLEKRAFGVS--RCPV-ELVEHGEAIVAKCSGVPLTIVVIAGAL--RGTSEIDWKVVRENV-GKLIQEDKLQRC-VNVVRLSYNHLPQEKKSCFLYFGAFPQGFDIPAWKLIRLWIAEGLI--MSGNE-EEIAEYYLNDFANRNLVMVMKKS-NDRIKTCRVHDMLHEFCVEEATRLTLFC-LTC--RR
>XP_004238948.1
-----KA-PVVE--EVVGFDDEAKTVIDRLIGG--S-VEVVPVVGMPGLGKTTLAYKIYKDPKVEYEFFTRVWVYVSQTFKRREIFLNIISKFT-KQY--ED-DLANEVKELLKGGKYLIVLDDVWTME-AW-DRIKIAFPNNGKRNVLMTTRQSNVAKR--C-K---HD-KFLTKDESWELLEKKVFHK-E-KCPP-ELELPGISIAEKCMGLPLAIVVIAGALI-GKKTTREWELVAASV-GEI-NRD-PENC-KKLVQMSYDRLPYDLKACFLYCGAFPGGSQIPAKKLIRLWIAEGFI--Q-----EDVAEDHLNDLVNRNLVMVTQRC-SGQIKTCRVHDMLHEFCRHEAMEENLFK-QG---RR
>XP_004238957.1
-----------E--EFVGFKEDVKQIIQKLTRG--T-REVISIVGMAGLGKTTLARKVYNSHSIAEHFDARAFCIVSQTYSTRKLLIDILKQVTGEKH-EDE-DVADMLRKELYFKRYLIVLDDMWKYQ-TW-EDLQLCFPCG-RGSIMVTTRVQEVATKM-------YS-RFLTDEESWELLQKKVF-KRG-RVPL-ELKEAGFEVARNCKGLPLVIVLNAGIIA-QKRCVSVWEEFAKDL-SS----LGLEEQSRKAVQSSYDYLRDHLKHCLLYVGYFPEDYNIPVSDLLNLWIAEELVP-NITEN-EKSSKDCLIDLVNRSLLIVSKRSN-GDIKYCMVHDLIREFCSRELEEEDFKE-SY-PARC
>XP_004238960.1
-----------E--ELVGFDEHAQNITDYLIRG--T-LDVVSIVGMAGLGKTALARKVYNSRSIIDRFDVRAWCSVSQTYNRRQLVLQILTQITGDHP-NLD-DPEDILRKCLNGKRYLVVLDNIWDGK-AW-DDFQSCFPDN-HGSIMITTRDKAMASYVK------YS-PRLEDDQSWELLQKKVFGRGK-SCPL-ELVNVGKLVAKACRGLPLLIIMIAEVLS-R-REGSSWLKVAYDI-SS---HVPNKEIIMMTIQSSYDHLLDHLKPCLIYMGLFPKKYEIPVSDLLKWWIAEEFVH-HITLK-EELSEICLHDLVGTNLVVVSKTSN-GKMKCCIVLDHVRDFCLRKITEEKFIV-PY-EQRC
>XP_004239116.1
VGETPSFSQRAN--EMEGFQDTIDELKDKLLGG--S-LDVISIVGMPGLGKTTLAKKIYNDPEVTSRFDVHAQCVVTQLYSWRELLLTILNDVLPSDR-EDG-EIADELRRFLLTKRFLILIDDVWDYK-VW-DNLCMCFSDS-NRSIILTTRLNDVAEY--VK----HH-RLFRDDESWTLLQKEVFGE---SCPP-ELEDVGFEISKSCRGLPLSVVLVAGVLK-QKKTLDSWKVVEQSL---SQRIGSLEE-SISIIGFSYKNLPHYLKPCFLYFGGFLQGKDIHVSKMTKLWVAEGFV--QAENG-EDTAQGFLDDLIGRNLVMAMEKP-NAKVKTCRIHDLLHKFCMEKAKQEDFLN-SGLEEYR
>XP_004239388.2
VAEMSSKSPIKE--EMIGFEDEIKTLIRQLTRG--S-LDIISIVGMPGAGKTTLANRLYSYNSVVSHFDIRAQCHVFPVYSQRGLLLSLLQV-SIDET-TDE--LKDILSRILRSKRYLILVDDVWDHK-AW-DDLKCCFPDN-NGSILLTTRYHDVADY--VK----HH-RSLTHEESWKLLKMEVFGN--ERCSP--LKKVGKKIARKCGGLPLSIFLVAGILS-NMETEECWNEVAKHL-SN----------LNDIIEQSYQHLPYYLKPCFLYFGTFLEDEEINVSKLTWLWIGEGFV--KDGKS-QDIAKVYLENLIRRNLVMNAKRSSDGNVKACRVHDLLLDFCKKKAEKEHFLK-W-LTQRR
>XP_004239389.1
VAEMSSKWPING--KTIGFEDEIEKLIHRLTGG--F-LDIISIVGMPGAGKTTLANRLYSYHPVVYRFDILGYCHVSPVYSKRGVLLSLLRV-SIDEN-TST--LEDILVRNLRSRRYLILLDDVWDRN-VW-GDLKRYFPDN-NGSILLTTRNDDVAYY--VE----HN-RLLTYEESWELLCIEVFGN--KSCSP--LEKVGQEIARKCGGLPLSIVLVAGILS-KMKTEECWSRVAKDL-AS----------AKAIIEPSFQHLPYYLKPCFLYFGTFLEDEEINVSKLTWMWIAEGFV--SNGKS-QDIAKGYLDILIRRNLVMNAKRSSDGNVKACRVHDLLLDFCKKKGGEEHFLK-CNLTQRR
>XP_004239390.2
IRAVSHTQ-IND--DIVGFEDVITKLRDQLTRG--S-LDIISIFGMPGAGKTALANKLLLDKSVVDHFDICAQCYMSSVHSRREWLLSILHV-SIDEN-TSD--LAAMLRQILQTGRYLILLDDIPNDS-AW-DDLESCFYDN-NGSILLTTRNSNVAYY--AR----LY-RMLNDGESWTLLKKKVFGE--GFCSP--FEKVGPKIVRKCGGLPLSIVFVASILA-GMRTEQCWKQVARSL-SC----------PENIIEQSYQNLPYHLKSCFLYFGMFSDHEEINISKLTLLWIGEGFV--KYHKS-EDIAEGYLKNLVESNLVMLSKRSCGTKVKVCRIHDVLFHFCKARAHSENLIQ-R-LGQRR
>XP_004239469.1
IHG-NADTTMSE--EMVGFQDVMYTLRGKLIRG--S-LDVISIVGMPGLGKTTIANKLFFDQLVVSHFDVRAQCCVSQVYTRKDLLLTILHS-VKKDT-EDV--LADKLRKLLMVQRYLILIDDVWETV-AW-DDLKPSFYDN-NGSIILTTRLGDVAND--AK----HF-RLFTQEESWMLLKTKVFNT--KSCPL--LEDVGQRIAKRCGGLPLSVVLVAGILE-TTKETNCWEQVAINL-QA----------SEDIINLSYQALPFHLKPCFLYFGVFLEDEEIRVSKLTWLWIAEGLV--RSEKP-EDIAEDHLKNLIGRNLVMVSKMSSDGKSKSCRIHDLLLDFCKKKAKVENFLK-G-NISRR
>XP_004239804.1
---------VKK--EVVGFEEETEWIIRKLSG----SIDVISIVGMPGLGKTTLAYIVYNHKSIVDHF-------VAL----QNIFNQVIKNED-HDI-DDDV--ADKLRKRLCGKRYLIVLDDMWTLD-EE-------F--H-KGSVILTSRKKEVALH--CH----LY-RLLRSEESWELLEKRVFGEE--G-CP-DLKDVGKKIARKCDGLPLVVDLISGVISR-NKKEAFWLDILNNL-SSIFKD--EKE-VEKVIQLSYDHL-SHVKPCLISLSTYPKDKDIRISELKKLWISQGF-----VDQAEEVVD----ELISSSLVIP----FN---SIYKIHDLVHDFCYIKGRKENLFE------DM
>XP_004240205.1
---------VKK--EVVGYEEETEWIIRKLSG----PLDVISIVGMPGIGKTTLAYRLYNHKSIVDHY-------VAL----QKIFNQVKESEN--DI-DDDV--ADKLRRRLCGQRYLIVLDDMWTLD-EE-------F--H-KGSVILTSRKKEVALH--CH----LY-RLLRSEESWELSEKKVFGEG--R-CP-DLEDVEKRIARKCDGLPLVVDLIGGVISR-KKKEALWAEVLNDL-SSIFKD--EEK-VLKVIQLSYDHL-SHVKPCLVYLATYPKDKDIRMSELKDLWISQGL--------AEEVVD----ELISSSLVIP----FD---SIFKIHDLVHDFCYIKSRKEKLFG---SSSDM
>XP_004240498.1
---------IKE--ETVGFEEETNLILRKLSG----PLDVISITGMPGSGKTTLAYKVYNDKSVSSHF-------LAL----DTIFSQVSDSEN------IDV--PDKLRKQLYGKRYLIVLDDVWTWD-EE-------A--K-KGSIILTTREKEVALH--LN----LD-RLLRSDESWELLEKRAFGDE--S-CP-DLLDVGKEIAENCKGLPLVADLIAGVIAG-RKKRSVWLEVQSSL-SSILNS--EVE-VMKVIELSYDHL-LHLKPCLLYFASFPKDTSLTIYELSIYLGAEGF-----VGNMEEVVKIYMDDLISSSLVIC----FA---LNFQIHDLVHDFCLIKARKEKLFQ------DL
>XP_004240499.1
---------IKE--ETVGFEEETNLILRKLSG----PLDVISITGMPGSGKTTLAYKVYNDKSVSSHF-------LAL----NKIFNQVSDSEN------IDV--PDKLRKQLYGKRYLIVLDDVWTWD-EE-------A--K-KGSIILTTREKEVALH--LY----LD-RLLRPDESWELLEKRAFGDE--S-CP-DLLDVGKEIAENCKGLPLVADLIAGVIAG-RKKRSVWLEVQSSL-SSILNS--EVE-VMKVIELSYDHL-PHLKPCLLYFASFPKDTSLTIYEFNVYLGAEGF-----VGKMEEVVKIYMDDLISSSLVIC----FA---LNFQIHDLVHDFCLIKARKENLFR------DL
>XP_004240523.1
---------IKE--ETVGFEEETKWILRKLSG----PLDVISITGMPGSGKTTLAYKVYNDKSVSSHF-------LAL----NKIFKQVSDSED------IDV--ADKLRKQLYGKRYLIVLDDVWTWD-EE-------S--K-KGSIILTTREKEVALH--LN----LD-RLLRSEESWELLQKRAFGNE--S-CP-NLLDVGKEIAENCKGLPLVADLIAGVIAG-RKKRSVWLEVLNNS-HSILKN--EVE-VMKVIEISYDHL-SHLKPCLLYFASWPKDTIMTIYELNGFLGGEGF-----VGKMEEVVKIYMDDLISSSLVIC----FY---PTYQLHDLVHDYCLIKARKENLFR------DL
>XP_004242250.1
-----------D--EVVGFENDAEVIMMKLIRG--T-RDVISIYGMPGLGKTTLARKVYNNPSIANYFDVKAWCAVSQAYNRRTLLVEIFKQATDDEI-EDD-DVADMLRRVLIGKRYLIVLDDIWDVE-AW-EDLGICFPLE-YESVMVTTRIEQVTKHLQ------YS-KFLTSQESWELLEKKVF-RGE-SCPP-DLVEAGLQVALHCKGLPLAVVLIAGIIA-KMREASLWVEVANDL-SS----FALGEQSMKVIQSSYHHLDDHLKPCLLYMALFPEDHKIPVDDLLKLWMAEEFVL-NSTEN-EEASRNCLCGLLNKSLVMMYGRDN-RDVRYCSLHDVVREFCLRKLTEDKYMV-PY-ESRC
>XP_004242251.1
-----------D--DVVGFEIHAQIIVNKLIRG--T-RNVISIYGMPGLGKTTLARKVYNNPSILNYFDVKAWCAVSQAYNRRTLLVEIFKQATSNKI-EDD-DVADMLRKVLIGKRYLIVLDDIWDVE-AW-EDLGICFPQE-CGSVMVTTRIEQIAKHLQ------YS-SFLTSEESWGLLEKKIF-RGE-SCPP-DLVEAGLQVALHCKGLPLTVVLIAGILG-KTREASLWLEVAADL-SS----LALGQQSMKVIQSSYDHLEDHLKPCLLYMALFPEDHKIPVDHLLKLWIAEEFVL-NATEN-EEACRVCLSDLLNRSLIMVSGMFY-CDVQYYSLHDVVREFCLRKLTEDKYMV-PF-ISRY
>XP_004242252.1
-----------D--EVVGFENDAQIIMKKLIRG--T-RDLISIYGMPGLGKTTLARKVYNNPYIVNYFDVKTWCAVSQAYNRRTLLVEIFKQATDDKI-EDD-DVADMLRKVLIGKRYLIVLDDIWDVE-AW-EDLGICFPQE-CGSVMVTTRIEQVAKHLQ------YS-SFLSSKKSWELLEKKVF-RGE-SCPP-DLLEAGLQVALHCKGLPLVVVLIAGMLA-KMRKSSLWLKVANDL-SS----LALGEQSMKVIQSSYDHLENHLKPCLLYMALFPEDHKITVDDLLKLWMAEEFVL-NVTEN-EEAYRVCLSDLLNKSLVMASGIAN-RDVVHCSLHDVVREFCLRKLTEDKYM-----DSRC
>XP_004243044.2
LLG-RVAS---E--NVVGLEDDLMKVMRRVTG-P-P-REIVSIVGMGGIGKTTLAKKVYHHPEVRNRFDVHIWVTISQEYQTRDLLLCILSCIFKNEI-DDQ--LMDMIYKKLKYRRYLVIVDDIWSIG-IW-DLMTRFFPDDNNGSIILTSRHKEVAEH----D-P-HE-SLLNSDNSWKLLHDKVFGSQH-VCP-RELEKIGKQVAQKCQGLPLALLVVAGHLS-KMRTRECWDDVAKTI-SKIVA-SEPDK-CIGVLAMSYSYLPHHLKACFLSIGVFPEDFVIATERLIQLWVAEGFL--RQ-KS-EQVGKECLEDLISRNLILVRKRRFSGELITCGVHDLVRDLILRQGEKEKFLR-TH-HVHR
>XP_004243493.1
LPESSRKS---E--KVVGMKDDLNSILNCINA-H-T-LIVISVVGMGGIGKTTLASKVFDDSMIRSQFDKHAWVTISQDYNKRQMLLEIVSSITYQE--NDK--LLDTVYKGLKGRRFLIVIDDLWSTE-AL-DLMRRIFPNDHNKSIILTTRLKTVADY----SSP-HD-SFLSLDDSWNLFTERLFKKDP--CP-PQLEVIGKHIIQQCQGLPLSIVVIAGLLG-NIRTPDNWKKIEENL-NSFFG-KASEK-CQAILSLSYNCLPQYLKACFLYIGSFPEDMEIHVSKLISSWIAEHFI--KA-TR-EVVAEEYLQELTDRSLILVRGRRANGRIKICKIHDLLRQMCIREAQIENVVN-ND-DHRR
>XP_004246080.2
SNAT-------E--DIMGLDDDLEIIVERLTG-Q-L-LDIVTISGMGGIGKTTLARKAYDHLKLRYHFDVRVWITISQEYGRRSVLLEALHCISTDNA-DNE--LADLVQKSLKGRRYLVVVDDIWSTD-VW-DSIRGIFPDYNRRSILLTTRETKVAMY----N-P-HE-NLLNLENSWKLLCDKVFGPNN-CHP-PELEEIGKKIAEKCQGLPLTISVIAGHLS-KVRTLGSWMDVSRTL-GEIIS-SHPDK-CLGVLGLSYHHLPNHLKPCFLSMGSFPEDYHVETWRLIQLWITQGFI--RR-ES-TEVAKDYLEDLISRNLIMVRKKRFNGEIKACGMHDLLREFCLTEVELTQFMT-TK-----
>XP_004248007.2
----RHIN-TDE--DIVGFGNDIEKMFQYLIRG--T-LDVVPIVGMGGQGKTTVARKVYNSDNIVSHFDVRAWCIVSQTYNRRKLLQDILSQVTKDKG-DD--ILADELRKSLMGKRYLIVLDDMWDCM-AW-DDLRLSFPDSGNRSIVVTTRLEKVGEQ--VK----Y--PFLTKEESCELLQKKVFQKED--FPP-ELQDVSRAVAEKCKGLPLVVVLVAGIIK-KRMEESWWNEVKDSL-FDHLNRESE-EYSLSTMQLSYYNLTDCLKPCLLYMGMFQEDAIIRVSELISLWIAEGFV--QSSGR-EEAAEGYLMDLIQSNVVMVSN-RYNGKVKYCQVHDVVLHFCLEKSLEEKML--------R
>XP_004248043.1
----RHSN-TDE--EVVGFENKAEELIDYLIRG--T-LDVVPIVGMGGQGKTTIARKLYNNDIIVSRFDVRAWCIISQTYNQRELLQDIFSQVTNDNG-VD--VLADMLRRKLMGKRYLIVLDDMWDCM-VW-DDLRLSFPDVGIRSIVVTTRLEEVGKQ--VK----Y--PFLTTEESCQLLQKKVFQKED--CPP-ELQDVSQAVAEKCKGLPLVVVLVAGIIK-KRMEESWWNEVKDAL-FDYLDSEFE-EYSLATMQLSFDNLPHCLKPCLLYMGMFSEDARIPASTLISLWIAEGFV--ENSGT-EEEAEGYLMDLISSNMVMLSK-SYKGKVKYCQVHDVVHHFCLEKSREAKML--------R
>XP_004248174.1
---------TVE--SVLDLDNDLMTVKSRLIGP--P-LDVVSIVGMGGIGKTTLARKVYDDIYMEHHFYVRAWITVSQMHQHREMLLGILRCFS-DYT--TE-QLAEQVYRSLKGRRYLIAMDDVWDTT-AW-DVVKRSFPDDKNGSVILTSRLANVGIY--A-G---HY-RCLSVDRSLKLFNLKVFGR-E-NCPL-ELEKATKQIVGKCQGLPLAIVVVAGFCS-KIKTENCWEDVAHKI-GLIVS-RETEEC-MDLLALSYKHLPHHLKPCFLYMGAFPKDYEISVSRLIKLWIAAEFL--EY-MD-EEVAEGYLKDLIDRSLIMVKKRS-SGKVKTCEVHDLLHDLIIREAWKERSI----E--HR
>XP_004248175.2
-----RV-PMVE--EVVGFDDEARKISSRLTNG--S-LEIISIVGMGGLGKTTLAKKVYTDSSIEFHFYNRAWIYVSQLYSRKEVFLGILDSLS-DEM--DE-KLAGELFSHLRSKRYLVVIDDVWTME-AW-DDLQMAFPKTATGSILLTTRNTEVALH--A-E---HH-RFLTHEESWELLSKKVFRK-G-ICPL-ELEDIGLQIAKKCYGLPLAIVVVSGLLL-KKKTRDWWKKIANDV-SSV-ARD-PKQC-MDVLALSYKHLPDHLKVCFIYFGVFPEDFEIPVWKLLRLWTSEGFV--Q-----EDTAEEYLEDLVDRNLVLVAKKA-SGRIKTCRIHDMLRDLSVKMGSEEKFLK-ES---RR
>XP_004248798.1
-----KP-PVVE--EVVGFDEEADIVINRLLGE--S-LEVVPVVGMPGLGKTTLANKIYKHPKIGYEFFTRIWVYVSQSYRRRELFLNIISKFT-KQY--EE-DLADEIQEFLKGGKYLVVLDDVWSDE-AW-ERIKIAFPNNNKPNVLLTTRDSKVAKQ--C-I---HD-KFLTEDESWILLEKKVFHK-D-KCPP-ELVLSGKSIAKKCKGLPLAIVVIAGALI-GKKTPREWKQVDDSV-SEI-NRDHPENC-NKLVQMSYDRLPYDLKACFLYCSAFPGGFQIPAWKLIRLWIAEGFI--Q-----ECKGEDNLNDLINRNLVMVMERS-DGQIKTCRLHDMLHEFCRQEAKEENLFK-LG---RR
>XP_004250409.1
YE--QKSS---E--NIIGMDDEFNTILDRLTT-Q-T-LTVIPIFGMGGIGKTTLAKKVYDDSYIRSRFDKHAWVTISEDFNQRQMLLEVASSI-SNQ--DDQ--LMEIVYKGLKGRRFLIVIDDIWSTE-AW-DQMQRIFPNDKNKSILLTTRLKYVADN----SCP-HC-SFLSLDDSWNLFTEKLFKKDS--CP-RQLVKLGKHIVQQCQGLPLSIIVVAGLLV-KMLTRDNWKKVEENL-KSFFG-TVSER-CQSILSLSYNYLPQYLSACFLYVGGFPEDTEIGVSKLIRLWIAEQFI--KA-KR-EVVAEEYLQELIDRSLILAGKQRANGRMRSCKIHDLLRQLCLSKAHTENVVN-GN-DQRR
>XP_004251533.1
DSMMRHSL---E--NMVGHENEFEMMQDQLTRG---ALEVVSIVGMGGIGKTTLANKIYTDPFVMSCFDKRAKVTISQDYCVRNVLLRLLSSISTHQT-DDQ--LADQLQKLLKGPRYLVVIDDIWTTG-AW-DDIKLCFPD-NCRSILMTTRNMEVAEY--AS----YQ-RLMNFDESWSLLYEKVFAR-G------EFEQLGKQIASKCKGLPLMIVVIAGLLS-KINRLDRWRSVAENV-SSVMNTDLDVQ-CMRVLALSYYHLPHHLRACFLYFALFPEDKLIFVNELVKLWAAEGFL--KVTKS-EQVAKQSLKDLVDRSLVFIQRVSFDGKIKACGMHDVIRELCLREARKINFV---M-TTRR
>XP_010312507.1
SA--DQKS---E--NVVGMKDDFNTILDRVTA-Q-T-LTVIPIFGMGGIGKTTLAKKVYDDSFICSRFDKLAWVTISEEYNERQMLLEVVSSVTGNQ--DDE--LMEIVYRGLKGRRFLIVIDDIWSTE-AW-DQMQRIFPNDDNKSILLTTRLKYVADY----NCP-HS-SFLSLEDSWNLFTEKIFKKDP--CP-PLLEEIGKHIVQQCQGLPLSIVVVAGLLG-KMLTHDNWKNVEENL-SSFFG-TVSER-CQSILSLSYNYLPQYLKACFLYVGGFPEDREINVSQLIRLWIAEQFV--KA-KR-EVVGEEYLQELVDRSLILTGKQSANGRMRSCKIHDLLRQLCLSETHTENVVN-GN-DQRR
>XP_010313675.1
VLPASSPD---K--PV-GFQEDLEKIIDRLRG-G-P-LDIICIVGMAGIGKTTLAKRAYNDISVVNRFDVRAWVTVSQEYRERDILFDLFYSVVTDEI-DQE--TADRVRKSLICKRFLIVVDDMWSTD-AW-DNLSRLFPDDDNGSIILTSRLIDLATY----N-P-HR-DFLDNDEGWELLRRKIFGKRG--CP-FELEEIGRSIAEKCQGLPLAIVVVAGHLS-KMKTTDCWNNVAESV-DSVVN-REPGQ-CLDILALSYSHLPQHLKACFLYMGAFPEDFEIHVWKLIRLWVAEGFL--NA-TT-EEIAEECLEDLIDRSLVLA-VKRSNGKLKTCKLHDIMRDFCLEEAKRQNFLK-KQ-ALRR
>XP_010315011.2
---------IKE--ETVGFEEETNLILRKLSG----PLDVISITGMPGSGKTTLAYKVYNDKSVSSHF-------LAL----DTIFSQVSDSEN------IDV--ADKLRKQLFGKRYFIVLDDVWTWD-EE-------A--K-KGSIILTTREKEVALH--LN----LD-RLLRPDESWELLEKRAFGNE--S-CP-DLLDVGKEIAKNCKGLPLVADLIAGVIAG-RKKRSVWLEVQSSL-SSILNS--EVE-VMKVIELSYDHL-PHLKPCLLYFASWPKDTTTTIYELNIFLGAEGF-----VGKMEEVVKIYMDDLISSSLVIC----FS---LNFQIHDLVHDFCVIKARKENLLR------DL
>XP_010319214.1
----KSVSPRLD--DMEGYNEERKNMVARLTYG--S-LQVVSVVGMAGIGKTTFAKTTLFDIK--EDFPIRGWITVSENYDLRELLLRLLRDVI-----KDD-QLAAHLKQVLQGKRYLIVVDDIWNSD--W-DNIRHWFPDD--KSILLTSRDKKVGAY--AA-------RPLTQDESRNLFYHRAFGKNN-----SDFKKVGEKVITNCKGLPLMITAVAGILRSKS-KLYEWMEVAESV-SSLVNDDAYKQ-CLQVVALSYNNLPSLMKACFLHFGVFPKSHGIPVKKLTRLWIAEGLV--YPVEE-EQAADRVLHDLIGKSVVIVDKLW-DGKIKTCRIHDVFHDFCSKESESENLL--SSQGCRW
>XP_010319380.1
--------SSLE--NVVGFDEEATKVINRLVEG--A-LDVIPVVGMPGLGKTTLARKIFNDPKISREFFSYIWVFIGQSTCVKDILFNILKGF--NSF-NEA-SITDEIRKRVNGGKCLIVLDDVWDPN-VV-DIVKTVFPDNKKAHIMMTTRHEDIARS--VN----HN-KFLDGDESFQLLEKRAFGVS--RCPV-ELVEHGEAIVAKCSGVPLTIVVIAGAL--RGTSEIDWKVVRENV-GKLIQEDKLQRC-VNVVRLSYNHLPQEKKSCFLYFGAFPQGFDIPAWKLIRLWIAEGLI--MSGNE-EEIAEYYLNDFANRNLVMVMKKS-NDRIKTCRVHDMLHEFCVEEATRLTLFC-LTC--RR
>XP_010319428.1
--------PSLD--DVVGFDEEAKKVIKRLVEG--P-LAIVPVVGMPGLGKTTLARKIYNDTTLSFEFFSTIWIYAGPECKIKDLYHKILKHF--KNI-DDH-TLAKVISGFMKGGRCLIVLDDVWEAN-VI-DHVKKVFPENKKGHIMMTTRDGLLAAY--KN----HN-KFLLADECFELLEKRVFGKG--SCPD-ELKDVGERIAGNCGGVPLIVVVIAGAL--AGSNTTDWEIVERDV-AR-AFTVN-KNC-GVFVEMSYDRLSQEMQTCFLYSGIFPRGFDIPAWKLIRLWIAEGLI--KPS-T-EEIAELHLNDLVHRNLVILLEKS-DGQIKTCRLHDMLHQFCRTKAADKWLYS-TTC--RR
>XP_010319429.1
--------PFLEVKNMVGLTEEANEVMKRLIVGG-T-VECIAIVGMTGLGKTTLARKLWSDSQITDKFCKNIWVSVGQSNDLKNMLFVILSSTVNEEF-NGENELAKLIAKFVTEQRCLVVLDNVCGSGLVF---FKNVLPEN-NGHILMTTRRRDVAAS--CA----H--KFLDGEDSFRLLEKIVFHRKD------ELVEVGKSIASKCGGLPLAIEVIAGALK-KVQSAYYWKRVENNF---CVVRENDTSSCWKIVEASYGSLSSEMKACFLYCLAFPKGYDIPFQMLISLWMAEGLI--ESFSSPKDKAEDHLMEFENLNLVTVSRET--GSIKKIKCNEIFYDFYRMEVTKESVFND---ISRR
>XP_010320570.2
VMKNSAHTTTRE--EMVGFDEVVQTLKGKLIRG--S-LDLISIVGMAGLGKTTLANKLFLDQFVVSHFDVRAQCCVSQVYTRKDLLLTILRS-VKKDI-ENE--LADKLRKLLFGQRYLILIDDVWETT-AC-DELMPCFYDN-NGSLILTTRHDHVAYH--AK----HF-RKFTLEESWMLLKNKVFNE--KCCPV--LEDVGQKIAQKCGGLPLSVVLVAGILE-TMKEEHCWEQVAINL-QA----------SEDIINLSYQDLPFHLKPCFLYFGVLSEDEEIKVSKLTWLWTAEGLV--RTEKL-EDIAENYLKNLIGRNLVMVSKKSSDGKTKTCRIHDLLLEFCKKKAKVENFLD-G-SIQRR
>XP_010320686.1
VAEMSSKWPING--KTIGFEDEIEKLIHRLTGG--F-LDIISIVGMPGAGKTTLANRLYSYHPVVYRFDILGYCHVSPVYSKRGVLLSLLRV-SIDEN-TST--LEDILVRNLRSRRYLILLDDVWDRN-VW-GDLKRYFPDN-NGSILLTTRNDDVAYY--VE----HN-RLLTYEESWELLCIEVFGN--KSCSP--LEKVGQEIARKCGGLPLSIVLVAGILS-KMKTEECWSRVAKDL-AS----------AKAIIEPSFQHLPYYLKPCFLYFGTFLEDEEINVSKLTWMWIAEGFV--SNGKS-QDIAKGYLDILIRRNLVMNAKRSSDGNVKACRVHDLLLDFCKKKGGEEHFLK-W-LTQRR
>XP_010320708.1
LTEITSFS---E--TYVGMKKDYKAILNCLNA-Q-T-LIVISLIGMGGIGKTTLARKVFDNSIIRDRFEKHAWVTISEQYNKRQMLLEVASSISNNQ--NDE--LMVIVYRSLKGRRFLIVIDDLWSTE-AW-DQMRRIFQNDNNKSIILTTRLKHVADY----SSP-RE-SFLSFKDSWKLFTKKLFRKDR--CP-PQLRKIGKHIIQQCQGLPLSIIVIAGLLS-KIVTYDNWKKIEQDL-NSFHG-SVLEQ-CQAILCLSYNYLPPYLKACFLYIGGFPEDMEIRVSKMMSSWIAEQFI--KA-TR-EVVAEKYVQELMDRSLILGKTRKPNGRFKTCKIHDLLRQLCIREAQIENVVY-SD-DRRR
>XP_010320780.1
-----------E--ELVGFDEHAQNITDYLIRG--T-LDVVSIVGMAGLGKTALARKVYNSRSIIDRFDVRAWCSVSQTYNRRQLVLQILTQITGDHP-NLD-DPEDILRKCLNGKRYLVVLDNIWDGK-AW-DDFQSCFPDN-HGSIMITTRDKAMASYVK------YS-PRLEDDQSWELLQKKVFGRGK-SCPL-ELVNVGKLVAKACRGLPLLIIMIAEVLS-R-REGSSWLKVAYDI-SS---HVPNKEIIMMTIQSSYDHLLDHLKPCLIYMGLFPKKYEIPVSDLLKWWIAEEFVH-HITLK-EELSEICLHDLVGTNLVVVSKTSN-GKMKCCIVLDHVRDFCLRKITEEKFIV-PY-EQRC
>XP_010320781.1
-----------E--ELVGFDEHAQNITDYLIRG--T-LDVVSIVGMAGLGKTALARKVYNSRSIIDRFDVRAWCSVSQTYNRRQLVLQILTQITGDHP-NLD-DPEDILRKCLNGKRYLVVLDNIWDGK-AW-DDFQSCFPDN-HGSIMITTRDKAMASYVK------YS-PRLEDDQSWELLQKKVFGRGK-SCPL-ELVNVGKLVAKACRGLPLLIIMIAEVLS-R-REGSSWLKVAYDI-SS---HVPNKEIIMMTIQSSYDHLLDHLKPCLIYMGLFPKKYEIPVSDLLKWWIAEEFVH-HITLK-EELSEICLHDLVGTNLVVVSKTSN-GKMKCCIVLDHVRDFCLRKITEEKFIV-PY-EQRC
>XP_010320900.1
VAEIGVASQINE--EIVGFEDVKDELIGKLKGG--P-LDVISIVGMAGLGKTTLANKLYSDESVVSYFDIHAHCCVSQQYTRKDLLLAILHDIITDER-ENE--LADKLRKLLMRKRYLLLIDDVWETS-AW-DDLKLCFPEN-NGSIILTTRHYEVASH--AK----HK-RSLNNDESWMLLNKKVFNN--ESCPL--PRDIGQEIVRKCGGLPLSIILVAGILT-RMKDKHCWEQVATNL-QD----------MEGTLDLSYQHLPPYLKPCFLYLGLFPEDREIQVSKLTWLWIAEGFI--KPGKT-EEIAENHLENLVGRNLVMVKKRSFDGRIKACRIHDLVHEFCRKKAKLENIIN-G-NTSRR
>XP_010320901.1
VAEIGVASQINE--EIVGFEDVKDELIGKLKGG--P-LDVISIVGMAGLGKTTLANKLYSDESVVSYFDIHAHCCVSQQYTRKDLLLAILHDIITDER-ENE--LADKLRKLLMRKRYLLLIDDVWETS-AW-DDLKLCFPEN-NGSIILTTRHYEVASH--AK----HK-RSLNNDESWMLLNKKVFNN--ESCPL--PRDIGQEIVRKCGGLPLSIILVAGILT-RMKDKHCWEQVATNL-QD----------MEGTLDLSYQHLPPYLKPCFLYLGLFPEDREIQVSKLTWLWIAEGFI--KPGKT-EEIAENHLENLVGRNLVMVKKRSFDGRIKACRIHDLVHEFCRKKAKLENIIN-G-NTSRR
>XP_010320925.1
VGETPSFSQRAN--EMEGFQDTIDELKDKLLGG--S-LDVISIVGMPGLGKTTLAKKIYNDPEVTSRFDVHAQCVVTQLYSWRELLLTILNDVLPSDR-EDG-EIADELRRFLLTKRFLILIDDVWDYK-VW-DNLCMCFSDS-NRSIILTTRLNDVAEY--VK----HH-RLFRDDESWTLLQKEVFGE---SCPP-ELEDVGFEISKSCRGLPLSVVLVAGVLK-QKKTLDSWKVVEQSL---SQRIGSLEE-SISIIGFSYKNLPHYLKPCFLYFGGFLQGKDIHVSKMTKLWVAEGFV--QAENG-EDTAQGFLDDLIGRNLVMAMEKP-NAKVKTCRIHDLLHKFCMEKAKQEDFLN-SGLEEYR
>XP_010321400.1
---------VKK--EVVGYEEETEWIIRKLSG----PLDVISIVGMPGIGKTTLAYRLYNHKSIVDHY-------VAL----QKIFNQVKESEN--DI-DDDV--ADKLRRRLCGQRYLIVLDDMWTLD-EE-------F--H-KGSVILTSRKKEVALH--CH----LY-RLLRSEESWELSEKKVFGEG--R-CP-DLEDVEKRIARKCDGLPLVVDLIGGVISR-KKKEALWAEVLNDL-SSIFKD--EEK-VLKVIQLSYDHL-SHVKPCLVYLATYPKDKDIRMSELKDLWISQGL--------AEEVVD----ELISSSLVIP----FD---SIFKIHDLVHDFCYIKSRKEKLFG---SSSDM
>XP_010321401.1
---------VKK--EVVGYEEETEWIIRKLSG----PLDVISIVGMPGIGKTTLAYRLYNHKSIVDHY-------VAL----QKIFNQVKESEN--DI-DDDV--ADKLRRRLCGQRYLIVLDDMWTLD-EE-------F--H-KGSVILTSRKKEVALH--CH----LY-RLLRSEESWELSEKKVFGEG--R-CP-DLEDVEKRIARKCDGLPLVVDLIGGVISR-KKKEALWAEVLNDL-SSIFKD--EEK-VLKVIQLSYDHL-SHVKPCLVYLATYPKDKDIRMSELKDLWISQGL--------AEEVVD----ELISSSLVIP----FD---SIFKIHDLVHDFCYIKSRKEKLFG---SSSDM
>XP_010322775.1
---------IVA--HFVGHEEDEAWIIGQLEH----ELDVISIFGMPGVGKTTLANKVYNNTLVASHF-------VA-----------------------------------------------------------------------------------------------------------------------------------------------------------------------------------------------------------------------------------------------------------------------------------------------------
>XP_010322858.1
LLP-NVAK---E--NVVGLEDDLVRIIRRLKG-P-T-REIIPILGMGGIGKTTLARKAFDDFETRNRFDIHIWVTVSQEYRIRGMLLDILRSTSTNE--IDR--LMDMIYKKLKGWRYLVVMDDIWSSE-VW-DLMTRTFPDDNNGSIILTSRQEEVASH----D-P-HK-NLLNLDNSWKLIRDRVFGVEH-ACP-PELEDIGEQIAQRCQGLPLALLVVAGHLS-KIRTRESWNDVSKSV-SKVVA-DESDI-CLGVLAMSYNYLPDHLKPCFLYMGVFPEDSVVNIVRLINLWISEGFI------S-ELVGRDCMEDLVSRNLVMVRNRSFNGETKTCGVHDLIRDLILREAEKEKFLR-IH-STRR
>XP_010324491.1
SIG-RSRV---E--NMVGHINEQANMRRRLITGH-S-LEVISIAGMGGIGKSTFAKKLFSDPSVVGFFDVRGWITVSKDYSSRKMLISLLQDATKVEI-NAE--LADRLQKSFKGKRYLIVVDDIWSTE-AW-DDISQWFPENNNRSILLTTRSMEVARH----SSP-FQ-RFLDPEESWNLFCQKAFSKKD--CP-AEFESVGKVVVENCKGLPLMISVVAGSLS-S-RTLNEWNEVAQSV-SSLVNLDDYQR-CSGVLALSYNHLPPDLKVCFLYFGVFKKASEISVENLIRLWMAEGLF--KL-RD-EKEACSLLHDLIDRSLIVVCKHSLDGKIKTCRIHDLLHDLCLRESESESLLN-PS-DRRW
>XP_010327076.1
---------TVE--SMLDLDNDLMTVKSRLIGP--P-LTVVSIVGMGGIGKTTLARKVYDDIYMEHHFYIRAWITVSQMHQHREMLLGILRCFS-DNT--IE-QLAEQVYRSLKGRRYLIGMDDVWDTN-AW-DVVKRSFPDEKNGSVILTSRLANVGIY--A-G---HY-RCLSVDQSLKLFNLKVFGR-E-TCPL-ELEKATKQIVEKCQGLPLAIVVVAGFCS-KIKTEDCWEDVAHKI-GLVVS-RETEEC-MDLLALSYKHLPLHLKTCFLYMGAFPKDFEITVSKLMKLWIAAEFV--KR-KD-EEVAHGYLRDLIDRSLIMVKKLS-SGEVKTCKVHDLLHDLIIREAWKERLI----E--HR
>XP_019066422.2
SAELEKSK---E--EIVGMEDDFNTILDSLTT-Q-T-LIVIPILGMGGIGKTTLARKVFGDSYIRSRFDKHAWVTISKEYNQRQMLLEVVSSV-SKQ--DDQ--LMEIAYKGLKGRRFLIVIDDIWSTK-AW-DQIQRIFPNDDNKSILLTTRLKNIADY----SCP-HS-SFLSLDDSWNLFTEKIFKKDP--CP-PLLVKIGKHIVQQCQGLPLSVIVVAGLLG-KIPTHNNWKIVEGNL-NSFFG-TVSER-CQSILSLSYNYLPQYLRACFLYVGGFSEDMEIDVSKLIRLWIAEQFV--KA-KR-EVVAEEYLQELIDRSLVLVGKQRANGRMKTCKIHDLLRQLCIREAKTENGLN-GD-----
>XP_019066695.1
SA--DQKS---E--NVVGMKDDFNTILDRVTA-Q-T-LTVIPIFGMGGIGKTTLAKKVYDDSFICSRFDKLAWVTISEEYNERQMLLEVVSSVTGNQ--DDE--LMEIVYRGLKGRRFLIVIDDIWSTE-AW-DQMQRIFPNDDNKSILLTTRLKYVADY----NCP-HS-SFLSLEDSWNLFTEKIFKKDP--CP-PLLEEIGKHIVQQCQGLPLSIVVVAGLLG-KMLTHDNWKNVEENL-SSFFG-TVSER-CQSILSLSYNYLPQYLKACFLYVGGFPEDREINVSQLIRLWIAEQFV--KA-KR-EVVGEEYLQELVDRSLILTGKQSANGRMRSCKIHDLLRQLCLSETHTENVVN-GN-DQRR
>XP_019066753.1
SAELDQKS---E--NVVGMKDDFNIILDRLTA-Q-T-LIVIPILGMGGIGKTTLARKVYDDSCIRSRFDKLAWVTISQEYNERQMLLEVVSSITGSQ--NDE--LMEIVYRGLKGRRFLIVIDDIWSTE-AW-NQMQRIFPNDDNKSILLTTRLKYVADY----NCP-HS-SFLSLEDSWNLFTEKLFKKDQ--CP-PLLVEIGKHIVQQCQGLPLSIVVVAGLLG-KMLTHDNWKNVEENL-SSFFG-TVSER-CQSILSLSYNYLPQYLKACFLYVGGFPEDREINVSQLIRLWIAEQFV--KA-KR-EVVAEEYVQELIDRSLILMDSLTTNGRMKTFKIHDLLRQLCLSETHTENVVN-GN-DQRR
>XP_019066849.1
----DTSSPDVS--NMVGRDKEKERMLEELRGGS-K-LKVIPIVGMGGIGKTTLAKQVFNHPSIQSRFDVRAWATICKEYNVKEILLSLLQSIIDDKV-RDE-ELADLLQKKLKCRRYLIVIDDIWCYK-AW-DDTRQCFPD-NNGSILLTTRHTEVAIY--ASNL--HK-NLMNADESWNLLKSKAFNE---SFTP-ELETIGEKIASKCQGLPLTIVVVAGLLS-KSRTKEEWENVAENI-KSFVTKDPNEQ-CLRVLGLSYNYLPNELKACLLYFGIFPEDSEISVKRLVRLWIAEGFL--KL-GD-EEEAKNRLQDLVDRCLVLVSQRSADRNVKTCRIHDLVHELCLREAQSQNFLN-D--GYRW
>XP_019066850.1
----DTSSPDVS--NMVGRDKEKERMLEELRGGS-K-LKVIPIVGMGGIGKTTLAKQVFNHPSIQSRFDVRAWATICKEYNVKEILLSLLQSIIDDKV-RDE-ELADLLQKKLKCRRYLIVIDDIWCYK-AW-DDTRQCFPD-NNGSILLTTRHTEVAIY--ASNL--HK-NLMNADESWNLLKSKAFNE---SFTP-ELETIGEKIASKCQGLPLTIVVVAGLLS-KSRTKEEWENVAENI-KSFVTKDPNEQ-CLRVLGLSYNYLPNELKACLLYFGIFPEDSEISVKRLVRLWIAEGFL--KL-GD-EEEAKNRLQDLVDRCLVLVSQRSADRNVKTCRIHDLVHELCLREAQSQNFLN-D--GYRW
>XP_019068848.2
LIDTPMRS---E--DIVGIDDDLEIIVKRLIG-P-P-LEIVTITGMGGIGKTTLARKAYDHLQIRYHFDILAWVTITQEFRNRNVLLEALRCILTDSF-DNE--LADLVQKKLKGRRYLVVVDDIWTKN-VW-DSIRGIFPNYKNGSILLTTRETEVAMY----S-T-HE-IHLSLENGWRLLCDKVFGQKY-EHP-PELDEIGKEIVEKCQGLPLTISVIAGHLS-KVNTLEGWKDVARNL-SEIIA-SHPNQ-CLGVLGLSYYHLPNRLKPCFLSMSSFPEDFQVDTRRLIQLWIAEGFI--RT-KS-EEVAEHYLEDLISRNLIQARKRRFSGEIKACGIHDILREFCLIEAEMTNHMR-TH-NVCR
>XP_019068849.1
LISTPILS---S--DL-GLEDDLKIIIKRLTG-P-P-IDIVTITGMGGIGKTTLAKKAYDHLTIRYHFDVFAWLTISQEFRCRNVLLEALHCILPDSF-ENE--LADLVQKQLKGRRYLVVVDDIWSSD-VW-DSIRGIFPNYNNGSILLTTRENEVAMY----N-S-HE-SLLSAENGWKLLCDKVFGPNN-DHP-PELEEIGKEIVEKCQGLPLTISVIAGHLS-KVRTLESWKDVARTL-SKIIA-SHPDK-CLAVLGLSYHHLPSRLKPCFLSMSSFPEDFRFET---------------------------------------------------------------------------------
>XP_019068866.1
--------PAEE--DVVGFNKPAEDVKERLCEG--S-LDVIPIVGMPGLGKTTLSRKVYNDSSLDFYFYHKIWIYVGTSKKPKDILVEIVKEVA-SNS-DED-QLAHIIRDFLERGKHLIVLDDVWDTQ-VV-DFVKKAFPNKKRGDIMLTTRQQRVAEA--VS----HY-ENLSKEDSIKLLEQRVFANKR-TCPI-ELQGYRDGIVDKCCGVPLAIVVISGAL--RGMDESEWRVVEENV-GKLINKDDHKSC-LKFVETSYNHLPQEKKAAFLYFGVFPQGFDIPAWNLIRLWVAEGLI--KSDSE-EKVAETYLSDFASRNLVMVMQKS-NGQIKTCRLHDMLHEFCIIEAARISLFY-LQS--RR
>XP_019068867.1
--------PAEE--DVVGFNKPAEDVKERLCEG--S-LDVIPIVGMPGLGKTTLSRKVYNDSSLDFYFYHKIWIYVGTSKKPKDILVEIVKEVA-SNS-DED-QLAHIIRDFLERGKHLIVLDDVWDTQ-VV-DFVKKAFPNKKRGDIMLTTRQQRVAEA--VS----HY-ENLSKEDSIKLLEQRVFANKR-TCPI-ELQGYRDGIVDKCCGVPLAIVVISGAL--RGMDESEWRVVEENV-GKLINKDDHKSC-LKFVETSYNHLPQEKKAAFLYFGVFPQGFDIPAWNLIRLWVAEGLI--KSDSE-EKVAETYLSDFASRNLVMVMQKS-NGQIKTCRLHDMLHEFCIIEAARISLFY-LQS--RR
>XP_019068911.1
---------IVA--QFVGHEEEEAWIIGQLEH----ELDVISIVGMPGVGKTTLANKVYNNTLVASHF-------VA-------------------------------------------------------------------------------------------------------------------------------------------------------------------NL-DSISTN--ISL----VMQLSYDHL-PHLKPLLLYFATTQKSQRTPVSTLMQLWMAEGF-----VDHLEEVTQSYLDALISSNLIMV-----HPSEKVCYMHDVVHDFVSVKAENEKFFN---AS-DL
>XP_019069317.1
VTKIAHISPITD--EVVGFEDVMEKLREQLIRG--T-LDVISVVGMPGLGKTTVANKLYSDELVVSRFDIRAKCCVSQAYSRRSVLLSILRD-AIGES-TDV--LADQLRKTLLWKRYLILVDDIWEAS-VW-DDLRCCFHDN-NGSIILTTQHADVAEN--AK----LH-RILNDDESWKLLKQKVFGE--ESCFM--LSNVGQEIANKCRGLPLSIVLVAGMLT-KMKSEKCWKQVAKNL-LS----------SKAIIEQSYQNLPYHLKPCFLYFGVFLEDKEINISILTWLWISEGFI--KSDKS-EDIAEGYLENLIGRNLVMVAKWGSGGKVKTCRIHDLLLYFCKEIAREKNLLR-R-LVQRR
>XP_019069333.1
---------IKE--ETVGFEEETEWIIRKLSG----PVDVISIVGMPGLGKTTLAYRVFNNKSVVDHF-------VAL----QKIFNQVVKNED--DI-DEDI--ADKLRKELFGKRYLIFLDDLWTWN-EQ-------I--Q-RRSIILTSRKREVALQ--HH----LY-RLLTPEESWDLLVKRVFGEE--R-CP-DLLVVGEEIARKCAGLPLLLDLIGGVIAR-QKKKALWLEVLNNL-NSILKD--EEE-VMKVIQLSYDHL-PHLKPCLLYLASYPKDNYIKISELKHLWSSEGL-----VEHVDELLEVYVDELISSSLVVV----FN---PIFRIHDLVHDFCLIKSRNEHLFK---SS-DM
>XP_019069347.2
---------VKK--EVVGFEEETEWIIRKLSG----PIDVISIVGMPGLGKTTLAYRVYNDKSIVDHF-------VAL----QKIFNQVIKNEK--DI-DDEV--ADKLRKQLFGKRYLIVLDDIWIFD-EE-------L--Q-KGSVILTSRKKEVALH--CH----LY-RLLRSDESWELLEKSVFGEE--R-CP-DLKYVGEKIAQKCDGLPLVLDLIGGVISR-KKKETLWLEVLNNL-SSIFKD--EEE-VVKIIQLSYDHL-SHVKPCLVYLASYPKDEDIRISELKDLWIFQGL-----VQQAEEVVDV----LISSSLVIP----FN---SICKIHDLVHDFCYIKSRKEKLLG---SSSDM
>XP_019069358.2
---------VKK--QVVGFEEETEWIIRKLSG----PIDVISIVGMPGLGKTTLAYRVYNDKSIVDHF-------VAL----QKIFNQVIKNED-HDI-DDDV--ADKLRRKLFGKRYLIVLDDMWILD-DK-------F--H-EGSVILTSRKKEIALH--CH----LY-RLLRSEESWELFNKRVFGEE--G-CP-DLKDVGEKIALKCGGLPLVVDLIGGVISK-KKKEALWAEVLNDL-SSIFKD--EEE-VVKVIQLSYEHL-SDVKPCLLCLATYPKDEDISMSELKDLWIFQGL--------AEEVVD----ELISSSLVIP----FD---SIFKIHDLVHDFCYIKSRKEKLLG---S--DM
>XP_019069402.1
---------VKK--EVVGYEEETEWIIRKLSG----PLDVISIVGMPGLGKTTLAYRVYNHKSIVDHY-------VAL----QKIFNQVKESED-HDI-DDDV--ADKLRKRLCGQRYLIVLDDMWTLD-EE-------F--H-KGSVILTSRKKEIALH--CH----LY-RLLRSEESWELLEKRVFGEE--G-CP-DLKDVGKKIARRCGGLPLLVDLIGGVISR-KKKEALWAEVLNDL-SSIFKD--EEE-VVKVIQLSYDHL-SHVKPCFVYLASFPKDEDISMSELKDLWISQGL--------AEEVVD----ELISSSLVIP----FD---SIFKIHDLVHDFCDIKCRKEKLLR---S--DM
>XP_019069404.2
---------VKK--EVVGFEEETEWIIRKLSG----PIDVISIVGMPGIGKTTLAYRVYNHKAIVDHF-------VAL----QKIFNQVIKSEK--DI-DDGV--ADKLWKQLCGKRYLIVMDDMWTLD-EE-------F--H-KGSVILTSRKKEVALH--CH----LY-RLLRSEESRELLKKRVFGEE--G-CP-DLMDVGKRIAKKCGGLPLVLDLIGGVLSR-KKKETLWLEVLHSL-SSIFKD--EEE-VVKAIQLSYYHL-SDVKPCLVCLATYPKDEDIRMSELEDLLIFQGL--------AEEVVD----ELISCSLVIP----FD---SIIKIHDLVHDFCDIKCRKEKLFG---S--DM
>XP_019069438.1
VTEIPSLLPTGN--EMVLFQDVMEKIKKQLLGG--S-LDVISIVGMPGLGKTTLAEQIYNDQIVAGYFDVHGKCHVTQTYSWRELLVTLLNDVMPSDH-ADD-QLAKELRQFLLTKRFLILIDDVWDTK-AW-DYLHMCFQGK-NGSIILTTRLSEVAQY--AK----HD-PLLRDDESWKLLQKKVFRG---SCPP-ELGDVGFRIAKSCGGLPLFIVLVAGVLK-EKEKADLWKEVEESL---ALNIDSLEE-SMSIIGFSYMNLPHHLKPCFLYFGGFLRGKSIHVSKLTRLWLAEGFV--LEEKR-EDVAEDFLKNLISRNLVMDMEKF-NGKMKTCRVHDLLHKFCLEKAKQENFLY-RNPEEYR
>XP_019069506.1
---------VRK--EVVGFEEETKWIIRKLSG----PIDVISIVGMPGLGKTTLAYRVYNDKSIVDHF-------VAL----QKIFNQVIKSED--DI-DEDV--ADKLRRKLCGQRYLIVLDDMWTWD-EE-------F--Q-KGSVILTSRKKEVALH--CY----LY-RLLKPKESWELLEKRVFGEE--G-CP-DLKDVGEKIARKCDGLPLVLDLIGGVISR-KKKEALWLEVLNNL-SSIFKD--EEE-VAKVIQLSYDHL-SHVKPCLVYLASYPKDKDIMISELKDLWIAQGL-----VQQAEEVVEIYVDELISSSLVIP----FK---FIFKIHDLVHDFCYIKSRKEKLFG---SSSNM
>XP_019069562.1
VTETASLLPREN--EMEGFHEAMDKIKRQLLRR--S-LDIISIVGMPGIGKTFLAEKIYNNLIVTPHFDVHAKCRVTQLYSWKELLLTILNDVLPADR-EDG-ELATELRQVLLTKRFLILVDDVWDKT-VW-DHLYMCFRDK-NGSIILTTRLSDIANY--AK----HH-RLFRDDESWTLLQEEVFGE---SCPT-ELVDVGFRIAKSCGGLPLSIVLVGGVLK-EKKKEDLWKEVEESL---SKNIGSLQK-SMSLIGFSYKNLPHHLKPCFLYFGGFFKGKDIHVSKLTRLWQAEGFV--QAEK--TDTAHDFLEDLISRNLVMVMKEP-NDKVKSCRIHDLLHNFCLEKSKQENFLN-RGPQDYR
>XP_019069678.1
---------IKE--ETVGFEEETKWILRKLSG----PLDVISITGMPGSGKTTLAYKVYNDKSVSSHF-------LAL----NKIFKQVSDSED------IDV--ADKLRKQLYGKRYLIVLDDVWTWD-EE-------S--K-KGSIILTTREKEVALH--LN----LD-RLLRSEESWELLQKRAFGNE--S-CP-NLLDVGKEIAENCKGLPLVADLIAGVIAG-RKKRSVWLEVLNNS-HSILKN--EVE-VMKVIEISYDHL-SHLKPCLLYFASWPKDTIMTIYELNGFLGGEGF-----VGKMEEVVKIYMDDLISSSLVIC----FY---PTYQLHDLVHDYCLIKARKENLFR------DL
>XP_019069769.1
-----------D--EVVGFEKDAEIIMKKLIRG--T-RDLISIYGMPGLGKTTLARKVYNNPSIVNYFEVKAWCAVSQAYNRSTLLVEIFKQATNDKI-EDD-DVADMLRKVLIGKRYLIVLDDIWEVE-AW-EDLGICFPQE-CGSVMVTTRIEQVAKHLQ------YS-SFLSSKKSWELLEKKVF-RGE-SCPP-DLLEAGLQVALHCKGLPLVVVLIAGMIA-KMREASLWLEVANDL-SS----LALGEQSMKVIQSSYDHLENHLKPCLLYMALFPEDHKITVDDLLKLWMAEEFVL-NVTEN-EEASRVCLSDLLNRSLIMVSGMFY-DNVQYCSLHDVVREFCLRKLTEDKYMV-PY-ESRC
>XP_019071116.1
----QHHN-NDE--DIVGFGIVAEKMIHSLTRG--T-LDVIPIVGMGGQGKTTCARLLYNNEIIVSHFDVRAWCIISQTYNRKELLQDIFSQVTMVKV-VG--ELADMLRKSLLGKWYFIVLDDMWD----------------------VTTRLEKVGEY--VK----Y--PFLTLKESWELLQKKVFQNKS--CLS-ELYDVSLEVAKRCKGLPLVVILVAGIIK-K-MEESWWHEVKDAI-YSYLG-ESE-EYSRGTVHLSYDNLPDYLKPCLLYMGMFPEDHNISASNLINLWIAEGFV--QDSGR-EEAAEGYLMDLISSNVIMVSKGRYNGKVKYSQVHDIVLHFCLERSREEKML--------R
>XP_019071638.1
---------TVE--SVLDLDNDLMTVKSRLIGP--P-LDVVSIVGMGGIGKTTLARKVYDDIYMEHHFYVRAWITVSQMHQHREMLLGILRCFS-DYT--TE-QLAEQVYRSLKGRRYLIAMDDVWDTT-AW-DVVKRSFPDDKNGSVILTSRLANVGIY--A-G---HY-RCLSVDRSLKLFNLKVFGR-E-NCPL-ELEKATKQIVGKCQGLPLAIVVVAGFCS-KIKTENCWEDVAHKI-GLIVS-RETEEC-MDLLALSYKHLPHHLKPCFLYMGAFPKDYEISVSRLIKLWIAAEFL--EY-MD-EEVAEGYLKDLIDRSLIMVKKRS-SGKVKTCEVHDLLHDLIIREAWKERSI----E--HR
>XP_019071639.1
---------TVE--SVLDLDNDLMTVKSRLIGP--P-LDVVSIVGMGGIGKTTLARKVYDDIYMEHHFYVRAWITVSQMHQHREMLLGILRCFS-DYT--TE-QLAEQVYRSLKGRRYLIAMDDVWDTT-AW-DVVKRSFPDDKNGSVILTSRLANVGIY--A-G---HY-RCLSVDRSLKLFNLKVFGR-E-NCPL-ELEKATKQIVGKCQGLPLAIVVVAGFCS-KIKTENCWEDVAHKI-GLIVS-RETEEC-MDLLALSYKHLPHHLKPCFLYMGAFPKDYEISVSRLIKLWIAAEFL--EY-MD-EEVAEGYLKDLIDRSLIMVKKRS-SGKVKTCEVHDLLHDLIIREAWKERSI----E--HR
>XP_019071640.1
---------TVE--SVLDLDNDLMTVKSRLIGP--P-LDVVSIVGMGGIGKTTLARKVYDDIYMEHHFYVRAWITVSQMHQHREMLLGILRCFS-DYT--TE-QLAEQVYRSLKGRRYLIAMDDVWDTT-AW-DVVKRSFPDDKNGSVILTSRLANVGIY--A-G---HY-RCLSVDRSLKLFNLKVFGR-E-NCPL-ELEKATKQIVGKCQGLPLAIVVVAGFCS-KIKTENCWEDVAHKI-GLIVS-RETEEC-MDLLALSYKHLPHHLKPCFLYMGAFPKDYEISVSRLIKLWIAAEFL--EY-MD-EEVAEGYLKDLIDRSLIMVKKRS-SGKVKTCEVHDLLHDLIIREAWKERSI----E--HR
>XP_025883958.1
SAELDQKS---E--NVVGMKDDFNIILDRLTA-Q-T-LIVIPILGMGGIGKTTLARKVYDDSCIRSRFDKLAWVTISQEYNERQMLLEVVSSITGSQ--NDE--LMEIVYRGLKGRRFLIVIDDIWSTE-AW-NQMQRIFPNDDNKSILLTTRLKYVADY----NCP-HS-SFLSLEDSWNLFTEKLFKKDQ--CP-PLLVEIGKHIVQQCQGLPLSIVVVAGLLG-KMLTHDNWKNVEENL-SSFFG-TVSER-CQSILSLSYNYLPQYLKACFLYVGGFPEDREINVSQLIRLWIAEQFV--KA-KR-EVVAEEYVQELIDRSLILMDSLTTNGRMKTFKIHDLLRQLCLSETHTENVVN-GN-DQRR
>XP_025883959.1
SAELDQKS---E--NVVGMKDDFNIILDRLTA-Q-T-LIVIPILGMGGIGKTTLARKVYDDSCIRSRFDKLAWVTISQEYNERQMLLEVVSSITGSQ--NDE--LMEIVYRGLKGRRFLIVIDDIWSTE-AW-NQMQRIFPNDDNKSILLTTRLKYVADY----NCP-HS-SFLSLEDSWNLFTEKLFKKDQ--CP-PLLVEIGKHIVQQCQGLPLSIVVVAGLLG-KMLTHDNWKNVEENL-SSFFG-TVSER-CQSILSLSYNYLPQYLKACFLYVGGFPEDREINVSQLIRLWIAEQFV--KA-KR-EVVAEEYVQELIDRSLILMDSLTTNGRMKTFKIHDLLRQLCLSETHTENVVN-GN-DQRR
>XP_025883969.1
TPSSLSSQ-------VVGLYDDFLRIADKLTGY--PDLDVVVIFGMGGIGKTTLAKRIYHDKLIEEHFYVRAWITVSERYKVRNMLLDLLVCTSMDEM-NEE--LGERLYKSLKGQRYLIVMDDVWYTE-AW-DDVRRYFPNDNNGSVMVTSRIMKVARYI---PL--HQ-RFLTVEESWKLLQKKIF---------DEMERIGMEISKKCKGLPLAIVMVAGILS-KEATASKWSDIAENI-HSFVTEES-RP-FLDILALSYNHLSRHLKACFLYMGAFPEDVEVPVWRLIRLWIAEGFI--KLPKT-EFVGQEYLQELIDRSLIIVSKRSYDNRVKTCSIHDILRNFCQEEAKQEKLLV-RR-VHRR
>XP_025884346.1
----DTSSPDVS--NMVGRDKEKERMLEELRGGS-K-LKVIPIVGMGGIGKTTLAKQVFNHPSIQSRFDVRAWATICKEYNVKEILLSLLQSIIDDKV-RDE-ELADLLQKKLKCRRYLIVIDDIWCYK-AW-DDTRQCFPD-NNGSILLTTRHTEVAIY--ASNL--HK-NLMNADESWNLLKSKAFNE---SFTP-ELETIGEKIASKCQGLPLTIVVVAGLLS-KSRTKEEWENVAENI-KSFVTKDPNEQ-CLRVLGLSYNYLPNELKACLLYFGIFPEDSEISVKRLVRLWIAEGFL--KL-GD-EEEAKNRLQDLVDRCLVLVSQRSADRNVKTCRIHDLVHELCLREAQSQNFLN-D--GYRW
>XP_025884479.1
DSMMRHSL---E--NMVGHENEFEMMQDQLTRG---ALEVVSIVGMGGIGKTTLANKIYTDPFVMSCFDKRAKVTISQDYCVRNVLLRLLSSISTHQT-DDQ--LADQLQKLLKGPRYLVVIDDIWTTG-AW-DDIKLCFPD-NCRSILMTTRNMEVAEY--AS----YQ-RLMNFDESWSLLYEKVFAR-G------EFEQLGKQIASKCKGLPLMIVVIAGLLS-KINRLDRWRSVAENV-SSVMNTDLDVQ-CMRVLALSYYHLPHHLRACFLYFALFPEDKLIFVNELVKLWAAEGFL--KVTKS-EQVAKQSLKDLVDRSLVFIQRVSFDGKIKACGMHDVIRELCLREARKINFV---M-TTRR
>XP_025884563.1
VLPASSPD---K--PV-GFQEDLEKIIDRLRG-G-P-LDIICIVGMAGIGKTTLAKRAYNDISVVNRFDVRAWVTVSQEYRERDILFDLFYSVVTDEI-DQE--TADRVRKSLICKRFLIVVDDMWSTD-AW-DNLSRLFPDDDNGSIILTSRLIDLATY----N-P-HR-DFLDNDEGWELLRRKIFGKRG--CP-FELEEIGRSIAEKCQGLPLAIVVVAGHLS-KMKTTDCWNNVAESV-DSVVN-REPGQ-CLDILALSYSHLPQHLKACFLYMGAFPEDFEIHVWKLIRLWVAEGFL--NA-TT-EEIAEECLEDLIDRSLVLA-VKRSNGKLKTCKLHDIMRDFCLEEAKRQNFLK-KQ-ALRR
>XP_025886222.1
---------IVA--QFVGHEEDEARIIGQLEH----ELDVISIVGMPGVGKTTLANKVYNNTLVASHF-------IAL----REILQQVTESED-------DL--AGKLRVALLDKRYLIVLDDVWTGE-MK-------V--E-RGNVILTSRSSEVGLK--CH----LH-QLLTPEKSWDLFVKKVFEDE--GSCP-ALSDIGHQIVEKCKGLPLSIVLIAGVIVRGKKKKDLWLQIEHNL-DSISSN--NNLQMMKVMQLSYDHL-PHLKPLLLYFARSQKSKRTPVSTLMQLWMAEGL-----VDHSVETTQSYLNALISSSLIMV-----HPSERACYVHDVVHDFCSVKAKKEKFFN---AS-NL
>XP_025886337.1
LTKPKNMTHATD--GLVGFTDVCKTIRDQLVGG--S-LDVVSIVGMAGSGKTTLARSFINDDIVVSHFDFFAECRVSQEYTREDLLFSILNSGL-TDI-GAD-ILADRLRKTLLPKRYLLIIDDVWAVQ-AW-DDLRLCFPEK-KGSIILTTRLKEVATY--AK----IN-RSMKDSESWLLLQKKVFEE---MCPE-ELKEVGQNIAFKCNGLPLSIVLVAGLLA-KIKTERCWTRMELSF---ERVQDGAKD----LVKLSYEDLPNKLKSCFLYFGAFLEDREISVSKLTSLWIAEEFI--KNDKC-EDTAEDYLSDLIGRNLIMVSKRS-TGKIKACRVHDLMLDFCKEKAKEDNFLK-RDPMHRR
>XP_025886344.1
---------IVE--QFVGHEKEEAWIIDQLEH----ELDVISIVGMPGLGKTTLANKVYKNTLVASHF-------VAL----REILKQVTGSED-------DL--AEKLRRALLDKRYLIVLDDVWTGE-MK-------V--K-RGNIILTSRSSKVGLQ--CH----LR-QLLTPEKSWDLFVKKVFGDK--GSCP-ALSKVGHQIVEKCKGLPLAIVLIAGVIVRGKKEKDFWLKILHNL-DSISTN--INL----VMQLSYDHL-PHLKPLLLYFATTQKSQRTPVSTLMQLWMAEGF-----VDHLEEVTQSYLDALISSSLIMV-----HPSEKVCYVHDVVHDFCSEKAKKEKLLN---AS-DL
>XP_025886396.1
MIGPALLS---E--DIVGIDDDLEIIIKRLIG-P-P-LDIVTISGMGGIGKTTLARKAYHHLTIRYHFDILAWVTISQEFQCRNVLLEALHCISTAIV-DNE--LADLVQKNLKGPRYLVVVDDIWTEN-VW-DSVRGIFPNYNNGSILLTTRENEVAMY----N-T-HE-SLLSGENGWKLVCDKVFGPKH-DHP-PELEEIGKEIVEKCQGLPLTISVIAGHLC-KVRTLEGWKDVARTL-SEIIA-SHPDE-CLAVLGLSYHHLPNHLKPCFLSMSSFPEDFQVETRILIQLWIAEGFI--RT-KS-EEVAIDYLEDLISRNLIQARERRFNGDIKACGIHDLLREFCLTEAEMTKHMR-TY-NVRR
>XP_025886812.1
VTEIPSLLPTGN--EMVLFQDVMEKIKKQLLGG--S-LDVISIVGMPGLGKTTLAEQIYNDQIVAGYFDVHGKCHVTQTYSWRELLVTLLNDVMPSDH-ADD-QLAKELRQFLLTKRFLILIDDVWDTK-AW-DYLHMCFQGK-NGSIILTTRLSEVAQY--AK----HD-PLLRDDESWKLLQKKVFRG---SCPP-ELGDVGFRIAKSCGGLPLFIVLVAGVLK-EKEKADLWKEVEESL---ALNIDSLEE-SMSIIGFSYMNLPHHLKPCFLYFGGFLRGKSIHVSKLTRLWLAEGFV--LEEKR-EDVAEDFLKNLISRNLVMDMEKF-NGKMKTCRVHDLLHKFCLEKAKQENFLY-RNPEEYR
>XP_025886865.1
IHG-NADTTMSE--EMVGFQDVMYTLRGKLIRG--S-LDVISIVGMPGLGKTTIANKLFFDQLVVSHFDVRAQCCVSQVYTRKDLLLTILHS-VKKDT-EDV--LADKLRKLLMVQRYLILIDDVWETV-AW-DDLKPSFYDN-NGSIILTTRLGDVAND--AK----HF-RLFTQEESWMLLKTKVFNT--KSCPL--LEDVGQRIAKRCGGLPLSVVLVAGILE-TTKETNCWEQVAINL-QA----------SEDIINLSYQALPFHLKPCFLYFGVFLEDEEIRVSKLTWLWIAEGLV--RSEKP-EDIAEDHLKNLIGRNLVMVSKMSSDGKSKSCRIHDLLLDFCKKKAKVENFLK-G-NISRR
>XP_025886867.1
VAEIGVASQINE--EIVGFEDVKDELIGKLKGG--P-LDVISIVGMAGLGKTTLANKLYSDESVVSYFDIHAHCCVSQQYTRKDLLLAILHDIITDER-ENE--LADKLRKLLMRKRYLLLIDDVWETS-AW-DDLKLCFPEN-NGSIILTTRHYEVASH--AK----HK-RSLNNDESWMLLNKKVFNN--ESCPL--PRDIGQEIVRKCGGLPLSIILVAGILT-RMKDKHCWEQVATNL-QD----------MEGTLDLSYQHLPPYLKPCFLYLGLFPEDREIQVSKLTWLWIAEGFI--KPGKT-EEIAENHLENLVGRNLVMVKKRSFDGRIKACRIHDLVHEFCRKKAKLENIIN-G-NTSRR
>XP_025886878.1
VRETPSLSPGSD--EMESFQEAMDQMKMQLLGG--S-LDVVSLVGMPGIGKTTLAEKIYNDPVITFHFDVRAQCRTTQVYSWRDLLLAILNGVLPNDR-EDG-ELADELRRFLLTKRFLILIDDVWDDK-VW-DNIHMCFKDR-NGSIILTTRLSSVANY--AK----HH-RLFRDDESWTLLQQELFGK---SCPP-EIVDVGFRIAKICGGLPLFIVLVAGVLR-EKIKAELWKEIEESL---LLNIDSLEE-SMSIIGFSYRNLPQQLKPCFLYFGGLLKGKDIHVSKLTRLWVAEGFV--QAENG-EDAAXCLLEDLISRNLVMGVEKP-NGKLKTCRVHDLLHKFCLEKSKQENFLNGSGCMDYR
>XP_025887010.1
---------VKK--QVVGFEEETEWIIRKLSG----PIDVISIVGMPGLGKTTLAYRVYNDKSIVDHF-------VAL----QKIFNQVIKNED-HDI-DDDV--ADKLRRKLFGKRYLIVLDDMWILD-DK-------F--H-EGSVILTSRKKEIALH--CH----LY-RLLRSEESWELFNKRVFGEE--G-CP-DLKDVGEKIALKCGGLPLVVDLIGGVISK-KKKEALWAEVLNDL-SSIFKD--EEE-VVKVIQLSYEHL-SDVKPCLLCLATYPKDEDISMSELKDLWIFQGL--------AEEVVD----ELISSSLVIP----FD---SIFKIHDLVHDFCYIKSRKEKLLG---S--DM
>XP_025887048.1
---------VKK--EVVGYEEETEWIIRKLSG----PLDVISIVGMPGIGKTTLAYRLYNHKSIVDHY-------VAL----QKIFNQVKESEN--DI-DDDV--ADKLRRRLCGQRYLIVLDDMWTLD-EE-------F--H-KGSVILTSRKKEVALH--CH----LY-RLLRSEESWELSEKKVFGEG--R-CP-DLEDVEKRIARKCDGLPLVVDLIGGVISR-KKKEALWAEVLNDL-SSIFKD--EEK-VLKVIQLSYDHL-SHVKPCLVYLATYPKDKDIRMSELKDLWISQGL--------AEEVVD----ELISSSLVIP----FD---SIFKIHDLVHDFCYIKSRKEKLFG---SSSDM
>XP_025887356.1
-----------D--EVVGFEKDAEIIMKKLIRG--T-RDLISIYGMPGLGKTTLARKVYNNPSIVNYFEVKAWCAVSQAYNRSTLLVEIFKQATNDKI-EDD-DVADMLRKVLIGKRYLIVLDDIWEVE-AW-EDLGICFPQE-CGSVMVTTRIEQVAKHLQ------YS-SFLSSKKSWELLEKKVF-RGE-SCPP-DLLEAGLQVALHCKGLPLVVVLIAGMIA-KMREASLWLEVANDL-SS----LALGEQSMKVIQSSYDHLENHLKPCLLYMALFPEDHKITVDDLLKLWMAEEFVL-NVTEN-EEASRVCLSDLLNRSLIMVSGMFY-DNVQYCSLHDVVREFCLRKLTEDKYMV-PY-ESRC
>XP_025888775.1
----RHSN-TDE--EIVGFGIDKEKIIQCLIRG--T-LDVVPIVGMGGQGKTTIARKVYNSDNIVSHFDVRAWCIVSQTYNRRKLLQEILSQVTKDKG-DD--ILADELRKSLMGKRYLIVLDDMWDCM-AW-DDLRLSFPDFGNRSIVVTTRLEKVGEQ--VK----Y--PFLTKEESCKLLQKKVFQKED--CPP-ELQDVSQVVAEKCKGLPLVIVLVAGIIK-TRLEESWWNEVKDSL-FDYLDCHSE-QYSRATMQLSFDNLADCLKPCLLYMGMFPEDASINVSALLSLWLAEDFV--QNS------AEDYLMNLISSNVVMVSK-EYNGKIKYCEVHDVVLHFCLEKSREENML--------R
>KAA8519401.1
--------PNVE--ELVGFDDEVDTIKDRLIGVQNS-LEVISIVGMAGLGKTTLAKKVYDDPLVVYHFYIRGWTYVSQVFQKRDLLLGILTSFV-NKI--DA-ELGERLYKCLKERRYLVVMDDIWLIE-AW-NDIKKHFPNDNNGNILFTSRMIDVAFQ--A-D---HF-HFLTDDESWNLLQKKVFQK-K-SCPT-ELVEIGKQIAKKCQGLPLAILVVAGLLA-KTQTENWWKKVAESV-SSI-LND-PKQY-MDTLALSYNHLPPHLKSCFLFMGAFPE--EIPVQKLIWLWIAEGFI--CQ-KS-EDVAEEYLMDLIDR----------------------------------------------
>KAA8529776.1
----SSTS-IVN--EVVGFDEEAMKIIEQLTGE--Q-LQVISIVGMGGLGKTTLARK-----------------------------------------------------------------------------------------------------------------------DESWDLLQQ-------------------KSISFVCQTFKLLRVLV-------------------------------------------------ITVHFLDF--FP----------------------KQLRY-EIFACDF-----------------------------------------------------
>KAA8529800.1
---------AIG--EVVGIEDEAYEIKSWLMEE--R-LDAVSIVGMPGLGKTTLARKFYNDD-------------------------SVLTS--------DK-DLSEELYKCLKGKSNCI--------------------------------RSSN----------------------------------------------------------PFGAI---------------------------------------------------FQPAPL-----------------------------------DSAADAVPAVI--------------------------------ATAAGFI----L--RR
>KAA8529801.1
---------TIG--EVVGVEDEAYEIKSWLMAE--R-LDAVSIVGIPGLGKTTLARKLYYDD-------------------------SVLTS--------DK-DLSEELYQCLKGKRYLIVLDDIWDIR-VW-NDLKGSFLDDNKGSILFTTRTKDGAFH--A-N---HL-RFLNENESWDLLKEKIFHK-E-SCST-MLMEVGKQIARKCAGLPLAIVVVAGLLA-KKKTKEWWERVTESV-SSM-VND-RKQY-MDTLALSYHHLRNHLQPCFLYFGAFPEDYEIPVWKLIWLWVAEGFI--KK-ES-EDVAVDSLNDLIERSLIIVANKS-DGGVKSCRIHDMLHDLCLRKAEEEGFLR-GYW--RR
>KAA8529803.1
---------AIG--EVVGVEDEAYEIKSWLMAE--R-LDAVSIVGMPGLGKTTLARKLYYDD-------------------------SVLTS--------DK-DLSEELYQCLKGKRYLIVLDDIWDIR-VW-NDLKGSFPDDNKGSILFTTRTKDGAFH--A-N---HL-RFLNENESWDLLKEKVFHK-E-SCST-MLMEVGKQIARKCAGLPLAIVVVAGLLA-KKKTKEWWERVAESV-SSM-VND-RKQY-MDTLALSYHHLPDHLQPCFLYFGAFPEDYEIPVWKLIWLWVAEGFI--KK-ES-EDVAADCLNDLIERSLIIVANKS-DGGVKSCRIHDMLHDLCLRKAEEEGFLR-GYW--RR
>KAA8529807.1
-----RA-PVVE--EVVGFHKETKMLVDQLIGE--Q-LEVISVVGMGGLGKTTLARKVYTDPDVDFNFRSRAWIFVSQEYNRKEVFLGILSQVS-ADM--AD-SLAQVIRTRLESGRYLIVLDDVWTND-AW-DALKNAFPNKKNGSIVLTSRETEVAKH--A-DK--HN-RFLTEDESWELLQLKVFRK-G-SCPS-DRESLGKKIVKQCGGLPLAVVVVAGLLL-KKNSDDWWNKVAESV-RPV-ARD-PKQF-REVLALSYKHLPYHLKACFLYFGVFPEDFQIPVWKLIRLWVAEGLI--ML-LE-EEIAEEHLEDLVDRNLVLVEKWS-NGRIKACRIHDMLRDLCLKEAAEEKFFK-GAS--RR
>KAA8529811.1
--------PIVD--KVVGFDDEALKIIEQLTGE--K-LEVISIIGMAGLGKTTLARKVYNDPFIVYHFHVRGWTYVSQVYHQRDILLAIISSLI-DEI--IE-TLCEMMKKQLTGKKYLIVLDDIWDIG-AW-NDLRRSFPNDNNGSIMFTSRYKDVALH--V-H---HC-RFLTEDESWDLFVQKVFRK-E-RCPL-ELMEIGKKIAKKCQGLPLAILVVAGLLA-KKKTQDWWKQVAQSV-SSI-VSD-PEQY-MDALALSYNHLPHHLKACFLYFGAFPEDYDIPVWKLIYLWVAEGFI--QK-KS-EELAEDYLMDLIDRSLVLVSKRS-DGGIKTCHIHDLLRDLCLRKAEEENFLS-GYK--RR
>KAA8529814.1
-----RA-PVVE--KVVGFDEEAKMVKDRLTKG--P-LEVVSVVGMGGLGKTTLARKIYTDPSIEYHFYIRAWTYVSQEYNRREVFLNILSSLT-DQM--DE-RLGEELCKHLKSGKYLIVIDDVWTTM-AW-DDLKMAFPNTNNGSILLTSRHTDVALH--A-N---HH-RFLTDDESWELLHIKVFHR-A-DCPS-ELEELGKQIAKKCSGLPLAVVVVAGLLS-KKKTHDWWKKVAESV-SSV-ARD-PKQC-MDILALSYKHLPHHLKVCFIYFGLFPEDFEIPVWKLLRLWVAEGFI--Q-----EDIAEEYLEDLVDRNLILVAKRS-NGRIKTCRIHDMLRDLCLREAAEEKFLK-GY---RR
>KAA8529819.1
----VNTS-KAD--EVVGFDNEIMMIKEQLTGG--K-QEVVSIIGMAGLGKTTLPRKVYDDPFIEYHFYIRAWSYVSQDYRKRDLLLGILSYVI-DEM--DE-ELSLKLKKGLMGRRYLIVMDDIWSVD-AS-DCLKRSFPDDNNGSIMFTSQLKDVALH--A-D---HC-RFLTEDESWFLFQQKAFGK-E-TCPL-WLMGIGMEITKKCLGLPLAIVVTARSSC-QNKE---FSIVGESC-KKI---N-VIEY-----------------PCF-----------------------------------------------------------------------------------------------
>KAA8529825.1
-----RA-PIVE--EVVGFDKEVGILLDLLTSG--S-LEVISVVGMGGLGKTTLVRKVFTDPRIEYEFNNRAWNYVSQEYNRREVFLGILNCVT-DDM--DD-KLAECVRAQLQGQRYMIVLDDVWTKN-AW-DDLKIAFPNNNNRSILLTSRNRDVAVH--A-D---HH-RFLTDDESWELLQKKVFRK-G-SCPS-ELEMLGKQIARRCFGLPLAIVVIAGVLL-NKKTRDWWERVAES---------------------------------------------------------------------EDRAEENLEDLVDRNLILVATRS-NGRIKTCRIHDMLHDLCLREAAEENFFK-D----RR
>KAA8529826.1
--------PSVE--EVVGFDQEIGEIKERLTGSS-E-RQVISIVGMAGSGKTTLARKVYNDRFIIYHFSILAWTYVSQSYRKRDLLLGILKSVV-DEF--DE-KLGDELYRGLKGRRYLVVIDDIWHIE-VW-NDLKRYFPNNNNGGIMFTTRIKEVALH--A-N---HF-RFLSEDESWNLLQCKVFLK-E-SCPP-ALVEIGKQIVEKCWGLPLAIVVVAGLLA-KTKTQNWWNQVAESV-SSV-VSD-SEQQCMYTLALSYNHLPRHLKSCFLYLGAFPEDCEISVRKLTWLWIAEGFI--EQ-KN-EDVAEEYLMELIDRSLVLVAKKS-TGGIRACRVHDLLHDLCLRKAKEENFLY-RFQ--RL
>KAA8529827.1
--------PSVE--EVVGFDQEIGEIKERLTGSS-E-RQVISIVGMAGSGKTTLARKVYNDRFIIYHFYIRAWTYVSQSYRKRDLLLGILKSVV-DEF--DE-KLGDELYRGLKGRRYLVVIDDIWHIE-VW-NDLKRYFPNNNNGGIMFTTRIKEVALH--A-N---HF-RFLSEDESWNLLQCKVFLK-E-SCPP-ALVEIGKQIVEKCRGLPLAIVVVAGLLA-KTKTQNWWNQVAESV-SSV-FSD-SEQQCMYTLALSYNHLPRHLKSCFLYLGAFPEDCEISVRKLTWLWIAEGFI--EQ-KN-EDVAEEYLMELIDRSLVLVAKKS-TGGIRACRVHDLLHDLCLRKAKEENFLY-RFQ--RR
>KAA8529828.1
-----RA-PIVE--EVVGFDKEVGILLDLLTSG--S-LEVISVVGMGGLGKTTLARKVFTDPRIEYEFNNRAWNYVSQEYNRREVFLGILNCVT-DDM--DD-KLAEYVRAQLQGQRYMIVLDDVWTKN-AW-DDLKIAFPNNNNRSILLTSRNRDVAVH--A-D---HH-RFLTDDESWELLQKKVFRK-G-SCPS-ELETLGKQIARRCFGLPLAIVVIAGLLL-NKKTRDWWERVAESV-SSV-SMN-PEQC-MDVLALSYNHLPYHLKACFLYFGVFPEDFEIPVWKLIRLWVAEGFI--Q-----EDRAEENLEDLVDRNLILVATRS-NGRIKTCRIHDMLHDLCLREAAEENFFK-D----RR
>KAA8529829.1
--------PTVE--EVVGFDQEAEEIKDRLTGSS-E-LQVISIVGMAGSGKTTLARKLYNDHFILYHFYIRAWTYVSQAYRKRDLLLGILCSVV-EGI--DE-KLGEELYRRLKGRRYLVVMDDIWHID-AW-NDLKRSFPDDNNGSIMFTTRIKDVALH--A-D---HS-LFLSEDESWNLLQRKVFLK-E-SCPP-ALVDIGKLIAEKCRGLPLAIVVIAGLLA-KTKTKNWWNQVAESV-SSI-VSD-TEQQCMNTLALSYNHLPLHLKSCFLYFGAFPEDYEISVRKLTWLWIAEGFI--QK-KD-EDVAEEYLMELIDRSLVLVAKTA-SGGIRACRVHDLLRDLCLRKAQEEIFLY-KHQ--RR
>KAA8529833.1
----NSTP-TVE--EVVGFDEEAMKIMEQLTGE--Q-LEIISIVGMGGLGKTTLTRKVYNDPFIVYHFHIRGWTCVSQVPQKRDILLGILSCVI-NEI--DE-MLCEMLKKCLMGRRYLIVLDDIWDIG-VW-NALRRTFPNDKNGSIIFTSRHKDVALL--A-D---HC-HFLTQDESWDLLQQKVFRG-G-SCPS-ELMDIGKEIAINCQGLPLAIVVVAGLLA-KKKTKSWWNQVAQSV-SSI-VGD-PEQY-METLALSYNHLPHHLKACFLYFGAFPEDYKIPMWKLTSLWVAEGFI--RQ-KS-EEVAEDYLMDLIDRSLVIVSSKS-NGGIKTCCIHDVLRDLCLRKAREENFLY-WYQ--R-
>KAA8529860.1
--------P-VE---VVGFDMEVKMLVDRLTGA--S-LEVISVVGMGGTGKTTLATKVLNDPSISLVFNPCALIKVSQIYDRKKLFLHILSLVT-REM--ED-MLAKDLQRRLRDRRYLIVLDDVWSKN-AW-DELIIAFPRNKKRSIMLTSRITNVAIY--A-D---HH-RFLNDDECWELLRRKVFGI-A-SCPS-EEMELGKEIAEKCHGLPLAVQVISESL--SNKNPGWWKTVAANV-SGV-AKQ-PERC-MNILALSYNTLTPHLKLCFIYFAVFPPDSIIPTWKLLRLWAAEGFI--QE--C-VDKANEYLDDLVNKNLIIVAKRS-NGGIKTCRIHNILRDLCLREAADEMFFR-QN---RR
>KAA8529868.1
-----RN-PIVE--EVIGMFDDVKMLVHRLTGG--S-LEVISVVGMGGVGKTTLARKIYTDPSIEYHFYIRAWTYVSQEYNRRRVFLNILSSLT-DQM--DE-KLGEELCLHLQSRKYLVVVDDVWTRT-AW-DDLKMAFPNTDNGSILLTSRNRDVALH--A-I---HY-RFLTDDESWELFRRKVFRG-A-DCPS-ELEELGKQIAKKCSGLPLAVLVVAGLLS-KKKTYGWWKRVADSV-SSV-ARD-SREC-MDILALSYNHLPHHLKVCFMYFGLFPGDFDIPVWKLLRLWVAEGFI--Q-----EDIAEEYLQDLVDRNLILVAKRT-NGRIKACRTHDLMRELCLIEAAEEEFLT--------
>KAA8529869.1
--------P-VE---VVGFDMEVKMLVDRLTGA--S-LEVISVVGMGGTGKTALATKVLNDPSISPVFNPCALIKVSQKYDRKKLFLGILSLVT-EEM--ED-MLAKDLQRRLQDRRYLIVLDDVWSKK-AW-DELIIAFPRNKNRSIMLTSRITNVAIY--A-D---HH-RFLNDDECWELLRRKVFGS-A-GCPS-EEMELGKKIAEKCHGLPLAVQVISESL--SNKNPGWWKTVAANV-SRV-AKE-PERC-MNILALSYNKLTPHLKDCFIYFAVFPPDSIIPTWKLRLLWVAEGFM--QE--C-VDKADECLDDLVNANLIIVAKRS-NGGIKACRIQNTLRDFCLSVAAGEIFFR-QN---RR
>KAA8529870.1
-----RN-PIVE--EVIGMFDDVKMLVHRLTGG--S-LEVISVVGMGGVGKTTLARKIYTDPSIEYHFYIRAWTYVSQEYNRRRVFLNILSSLT-DQM--DE-KLGEELCLHLQSRKYLVVVDDVWTRT-AW-DDLKMAFPNTDNGSILLTSRNRDVALH--A-I---HY-RFLTDDESWELFRRKVFRG-A-DCPS-ELEELGKQIAKKCSGLPLAVLVVAGLLS-KKKTYGWWKRVADSV-SSV-ARD-SREC-MDILALSYNHLPHHLKVCFMYFGLFPGDFDIPVWKLLRLWVAEGFI--Q-----EDIAEEYLEDLVDRNLILVAKRT-NGRIKACRTHDLMRELCLIEAAEEEFLT--------
>KAA8529949.1
----RNSA-NVE--EMVGFDHEIQTIKERLVGA--S-LQVISIVGMGGLGKTTLVKKLY----------------VS-----------IV-------------GM--------GG----------------F-------------GK----------------------------------------------------------TLVKNCT---MTVYCISLLYS--------W------------------------------------------------------------------V----------------------------------DI--------------------------------
>KAA8532440.1
--------PSVE--EVIGFDQEAEMIKERLLDNNVR-LEVISIVGMPGLGKTTLARKVYNDLLIVYHFYIRGWTYVSHAPVKRDLLLSILNSIV-DEM--DE-KLGEELYKRLSGKRYLIVMDDIWHIQ-AW-IDLKNYFPNNNNGSIIFTSRITDRALY--A-D---HF-RFLTEDESWDLLRIKVFGK-E-SYPP-DFVEIGKQIAVKCQGLPLAIVVIAGLLA-KTQTQDWWKQVAESH-SLT-MKS------------------------------------------------QCGS--------------------------------------------------------------------
>KAA8532444.1
--------PNAE--EVIGFDKEAEMIKERLLNNDVR-LEVISIVGMPGLGKTTLARKVYNDLLIQHHFYIRGWTYVSQVPRKRDLLLSILRSVV-DVI--YE-KLGEQLYKGLSGRRYLIVIDDIWHSQ-IW-IDLKKYFPDNRNGSIIFTSRITDMALH--E-K---HF-KFLTEDESWDLLQQKVFGK-K-SCSP-NLVEIGKQIAVKCGGLPLAIVVVAGLLV-KIGTQDWWKQVSESV-QGG-VDD------------------------------------------------EGGV--SQ----------------------------------------------------------------
>KAA8532448.1
--------PNLE--EVVGFEDQANMITEELVGG--S-LAVISIHGMGGSGKTTLATKLYNDPYIVYHFYIRGWTYVSQEYRKRDLLLGILSSIV-EEI--DE-ELGGKLYRHLKGKRYFIVMDDLWHIK-AW-NYLKIFFPNECNGSIILTSRQKEVALQ--A-D---HF-RFLTKDESWDLLQQKVFLN-E-TCPP-DLVEIGKEIAKKCQGLPLAIVVVAGLLA-KTKTQNWWNQVAERV-GSL-VSD-PKQC-LDTLALSYNYLPHHLKPCFLYFGAFPEDYEIPVHKLISLWIAEGFI--HQ-RR-EDVAGEYLIDLIDRSLVLVAKKS-IGRIKACRVHDLLHDLCLRKAEEENFLY-GYQ--HR
>KAA8532451.1
----VKTT-IAE--QLVGLDAEASTIMELLIGEY-E-LKVIPIVGMAGLGKTTLVRKVYNDPFIAYHFYIRGWTNVSQVYQKRDLLLSILSSAE-GEC--DK-ELGEVLFRGLKGRKYLIVMDDIWNIG-AW-EDLKRSFPNDNNGSIMFTSRQVDVPLH--A-----HY-GFLNEDESWDLLQQKAFRK-E-SCPP-ELMEIGKQIAKKCGGLPLAILVIAGLLA-KKKTQYWWRHVEKS---------------------------------------------------------EGFI--RV-KI-EEVAEDYLMDLIDRSLVVVSRRS-NGGIKTCRIHDLLRDLCLRKSQEENFLS-PYQ--RR
>KAA8532452.1
----VKTT-IAE--QLVGLDAEASTIMELLIGEH-E-LKVIPIVGMAGLGKTTLVRKVYNDPFIAYHFYIRGWTNVSQVYQKRDPLLSILSSAE-GEC--DK-ELGEVLFRDL--------------------------FPNDNNGSIMFTSRQVDVPLH--A-----HY-GFLNEDESRDLLQQKAFRK-E-SCPP-ELMEIGKQIAKKCGGLPLAILVIAGLLA-KKKTQYWWRHVEKSV-SSI-VTD-PDQY-MDTLALSYNHLPNHLKACFLYFGSFPEDYEIPVWQLICLWVAEGFI--RV-KI-EEVAEDYLMDLIDRSLVVVSRRS-NGGIKTC-----------------------------
>KAA8533657.1
--------PGVD--EVVGFDYEAEMIKERLTGV--S-LEVISIVGMAGLGKTTLARKVYSDLFIIHHFYIRGWTCVSQCYQKRNLLLGILSSIV-DEI--DE-KLGEELYKRLKGQRYLIVMDDIWHIE-AW-NDLKRSFPNDNNGSIMLTSRIADVALH--V-D---RT---------------------D-----------------------------------------WWEQVAESV-TSI-ISD-TEQC-MEAVALSYSHLPTHLKSCFLYFVAFPEDHEIRASKLISLWIAEGFI--HQ-KS-EDVGEEYLMDLIGRSLVIVTKKS-TGEIKACCIHDLLRDFCLRQAEEENFMC-ENQ--RR
>KAA8535362.1
--------PNVE--AVVGFDHEVHTIKERLIGVSNS-LEVISIVGMAGLGKTTLAQKLYDDPLVVHHFYIRGWTYVSQVFQKRDLLLGILSSFV-NEI--YE-KLGEELYKRLKGRRYLVVMDDIWHIE-AW-NDTKKYFPNDNNGSILVTSRMTHLALQ--T-D---HF-PFLTDDESWDLLQKKVFQK-N-SCPT-ELVEIGKQIVKKCQGLPLAIVVVAGLLA-KTKTESWWKKVAESV-SSI-LSD-PKQY-MDTLALSYNHLPPHLKSCFLFMGAFPEDFEIPVRKLIWLWIAEGFI--GQ-KS-EDVAQEYLMDLIDRSLVLVAK-S-AGVIKACRVHDMLRDLCLRKAKEENFLY-RNI--RR
>KAA8535368.1
--------PNVE--EVVGFDHEVHTIKERLVGVHNS-LEVISIVGMAGLGKTTLAKKVYDDPLVAYYFYIRGWTCVSQVFQKRDLLLGILTSFV-NEI--DA-ELGDKLYRCLLDKRYLVVMDDIWHIE-AW-NDIQKHFPNKNNGSILFTSRMIDVAFQ--A-D---HL-RFLTDDESWNLLQKKVFQK-T-SCPT-ELVDIGKQIAKKCQGLPLAIVVVAGLLA-KTQTENWWKKVAESV-SSI-LND-PKQY-MDTLALSYNHLPPHLKSCFLFMGAFPEDFEIPVRKLIWLWIAEGFI--RQ-KS-EDVAQEYLMDLIDRSLVLVAK-S-AGVIKACRVHDMLRDLCLRKAEEENFLY-RNI--RR
>KAA8535370.1
--------PNVE--ELVGFDDEVDTIKDRLIGVHNS-LEVISIVGMAGLGKTTLAKKVYDDPLVVYHFYIRGWTSVSQVFQKRDLLLGILTSFV-NEI--NE-KLGERLYKCLKGRRYLVVMDDIWDIE-AW-NDTKMYFPNDNNGSILFTSRMTDVALQ--A-D---HF-HFLTDDESWNLLQKKVFQK-K-SCPT-ELVEIGKQIAKKCQGLPLAIVVVAGLLA-KTQAENWWKKVAESV-SSI-LNE-PKQY-MDTLALSYNHLPPHLKSCFLFMGAFPEDYEIPVQKLIWLWIAEGFI--RQ-KS-EDVAEEYLVDLIDRSLVLVAK---------------------------------------
>KAA8535371.1
--------PNVE--EVVGFDHEVHTIKERLIGV--S-LEVISIVGMAGLGKTTLAKKLYNDPLVVYHFYIRRWTYVSQVFQKRDLLLGILSSFV-NEI--NE-KLGERLYKCLKGRRYLVVMDDIWHIE-AW-NDTKMYFPNDNNGSILFTSRIIDVASR--A-D---HF-HFLTDDESWDLLQKKVFQK-T-SCPT-ELVEIGKQIAKKCRGLPLAIVVVAGLLA-KTQTESWWKKVAQSV-SSI-LED-------------------------------------------------------------------------------------------------------------------F--RR
>KAA8535375.1
--------PNVE--EVVGFDHEVRTIKERLIGV--S-LEVISIVGMAGLGKTTLAKKLYNDPLVVYHFYIRGWTYVSQVFQKGDLLLGILSSFV-NEI--NE-QLGERLYKCLKGRRYLVVMDDIWHIE-AW-NDTKMYFPNDNNGSILFTSRINDVALQ--A-D---HF-QFLTDDESWDLLQKKVFQK-T-SCPT-ELVEIGKQIAKKCQGLPLAIVVVAGLLA-KTQTENWWKKVAESV-SSI-LND-PKQY-IDTLALSYNHLPPHLKSCFLFMGAFPEDYEIPVQKLIWLWIAEGFI--RQ-KS-EDVAEEYLVDLIDRSLVLVAK-S-AGVIKACHVHDLLRDLCLRKAEEDNFLY-RHI--RR
>XP_028061745.1
----NRT--MVD--ETVGFDDEALTIKKLLAGG--K-LQMISIVGMPGHGKTTLARKLYDDPYITHYFHIRAWTYASQLPRKTEMLLDILHSVT-DEI--NE-ELGEKLYKQLKGKRYLIVIDDLWHIS-AW-VDLKMYFPNDNNGSVMFTSRLKEVAMH--A-K---HC-RFLTEEESWELLERKVFQN-E-SCPL-ELIKIGKQIMKKCEGLPLAIVVIAGLLA-RNKTRESWKQVAQSV-SSI-VSD-PNQY-LDTLVLSYNHLPRHLKPCFLYLGAFPQDHEIPVQKLICLWIAEGFI--QK-RS-EEVAEDYLMDLIQRSLVIVAQKF-DGRIKACRMHDLLRDLCLKKASEINFLH-NYQ--RR
>XP_028061854.1
---------MVE--ATVGFDTEVLAIKEQLAGG--K-LEFVSIVGMPGLGKTTLAKKLYNDPYITYHFHIRAWTYVSQVPRKTEMLLNILHSLN-GED--NE-KLGEMLYRNLKGKRYLIVIDDICDIG-AW-VDLKMYLPNDKNESVLFSSRLKVVVMH--A-D---HS-RFLTEEESWELFQWKVFQN-E-SFPL-QLVEIGKQIMKKYEGLPLAIIVIAGLLE-KNKTEEWWKHVAQGV-SSI-VSD-PNQH-LDTRALSYNHLPCHLKPCFLYLGAFPEDQEISVQKLIWLWVARGFI--QN-RS-EEVAEDYLMDLIQRSLVIVTRKF-DGRIKACRMHDLLRDLCLKKAREINFL---------
>XP_028063385.1
----NRTTPMVD--ETVGFEDDALTIKERLAGG--K-LQMISIVGMPGLGKTTLATKLYNDPYIIHYFHIRAWTYASQLPRKTDMLLDILRSVN-DEI--NE-KLGEKLYKQLKGQRYLIVIDDLWDIG-AW-VNLKMYFPNDNNGSVMFTSRLKEVAMH--A-D---HC-RPLTEEESWELLQRKVFQN-G-RCPP-ELIEIGKQITKRCGGLPLAIVVIAGLLA-KNKTQKSWKKVAQSV-SSI-VSD-PNQY-LDTLALSYNHLPRHLKPCFLYLGAFPEDQEISVERLIWLWIAEGFI--QK-KS-EEVAEGYLMDLIQRSLVIVAQKF-DGRIKACRMHDLLRDLCLKKAREINFLH-NYQ--CH
>XP_028063474.1
----NRTTPMVD--ETVGFEDDALTIKERLAGG--K-LQMISIVGMPGLGKTTLATKLYNDPYIIHYFHIRAWTYASQLPRKTDMLLDILRSVN-DEI--NE-KLGEKLYKQLKGQRYLIVIDDLWDIG-AW-VNLKMYFPNDNNGSVMFTSRLKEVAMH--A-D---HC-RPLTEEESWELLQRKVFQN-G-RCPP-ELIEIGKQITKRCGGLPLAIVVIAGLLA-KNKTQKSWKKVAQSV-SSI-VSD-PNQY-LDTLALSYNHLPRHLKPCFLYLGAFPEDQEISVERLIWLWIAEGFI--QK-KS-EEVAEGYLMDLIQRSLVIVAQKF-DGRIKACRMHDLLRDLCLKKAREINFLH-NYQ--CH
>XP_028063536.1
----NRTTPMVD--ETVGFEDDALTIKERLAGG--K-LQMISIVGMPGLGKTTLATKLYNDPYIIHYFHIRAWTYASQLPRKTDMLLDILRSVN-DEI--NE-KLGEKLYKQLKGQRYLIVIDDLWDIG-AW-VNLKMYFPNDNNGSVMFTSRLKEVAMH--A-D---HC-RPLTEEESWELLQRKVFQN-G-RCPP-ELIEIGKQITKRCGGLPLAIVVIAGLLA-KNKTQKSWKKVAQSV-SSI-VSD-PNQY-LDTLALSYNHLPRHLKPCFLYLGAFPEDQEISVERLIWLWIAEGFI--QK-KS-EEVAEGYLMDLIQRSLVIVAQKF-DGRIKACRMHDLLRDLCLKKAREINFLH-NYQ--CH
>XP_028063584.1
----NRTTPMVD--ETVGFEDDALTIKERLAGG--K-LQMISIVGMPGLGKTTLATKLYNDPYIIHYFHIRAWTYASQLPRKTDMLLDILRSVN-DEI--NE-KLGEKLYKQLKGQRYLIVIDDLWDIG-AW-VNLKMYFPNDNNGSVMFTSRLKEVAMH--A-D---HC-RPLTEEESWELLQRKVFQN-G-RCPP-ELIEIGKQITKRCGGLPLAIVVIAGLLA-KNKTQKSWKKVAQSV-SSI-VSD-PNQY-LDTLALSYNHLPRHLKPCFLYLGAFPEDQEISVERLIWLWIAEGFI--QK-KS-EEVAEGYLMDLIQRSLVIVAQKF-DGRIKACRMHDLLRDLCLKKAREINFLH-NYQ--CH
>XP_028063915.1
----VKTQ-VWE--EVVGFEDEAMKLKEKLTRG--Q-LDIISIVGMPGLGKTTLARKVYNDPLIVYHFYIRAWITISQKYQKQNLLVDLIHSVS---V--DW-ELCDELWKSLKGKRYLIVMDDIWDTR-AW-VDLKSLFPNDNNGSIMFTSRFTNVALH--A-S---LD-RFLTEDESWDLFQQKVFQR-E-ICPP-NLMCVGKKIAKNCQGLPLAIVVVGGMLA-NREMPGWWKEVEKIL-DS---RV-LEPC-METFALSYNHLPHYLKPCFLYFAAFPQDFVIYVQKLTQLWIAEGFI--RK-RS-EDVAEEYLMDLIGRNLILVSKRS-DGGIKACSIHDLLHNFCCKRAEEEYFLL-CQM--RR
>XP_028063960.1
----NRT--MVG--EMVGFDDEVLTIKKRLAGG--K-LDIIPIVGMPGLGKTILARKVYNDPYITHHFHIRAWTYVYQVPRKREMLLDILHFGN-EEV--HE-ELGEKLYKKLKRKRYLIVIDDIWDIS-AW-VDLKIYLPNDNNGSVMFTSRLKAVAMH--V-N---HC-RFLTEEESWELLQRKVFQN-G-SCPA-ELIEFGKQIMKKCEGLPLAIVVIAGLLA-K-KTEEWWKQVSQSV-SSI-VSD-PNQY-LDTLALSYNHLPRHLKPCFLYLGAFPEDQEISVQRLIWLWIAEGFI--QK-KS-EEVAEDYLMDLIQRNLVIVARKF-DGRIKACRMHDVLRDLCLKKARETNFLH-NNQ--CR
>XP_028063961.1
-----KA-PVVE--EVVGFDEEAKTLVDRLKGG--K-LEVISVTGMGGLGKTTLARKVFTDPAIEYNFYIRAWTYVSQEYTRKEVFLSILSSLD-DES--GE-RLAEELRGHLQTGRYLIVMDDVWTKE-AW-DDLKMAFPKNNNGSILLTSRNNEVAVH--A-D---HP-RFLTDDEGWELLKKKVFRK-E-RCPS-ELEDLGKKIAEECGGLPLAIVVIAGLLI-KKKTSKWWEKVAESV-SSV-ARD-PKQC-MDILALSYKHLPHQLQSCFRYFGVFPEDYEIPVCILIQLWIAEGLI--E-----EDTAEDRLEDLVDRNLVMVEKRS-NGGIKTCRVHDMLHDLCLKEAKEEQFLK-GA---RL
>XP_028063962.1
-----KA-PVVE--EVVGFDEEAKTLVDRLKGG--K-LEVISVTGMGGLGKTTLARKVFTDPAIEYNFYIRAWTYVSQEYTRKEVFLSILSSLD-DES--GE-RLAEELRGHLQTGRYLIVMDDVWTKE-AW-DDLKMAFPKNNNGSILLTSRNNEVAVH--A-D---HP-RFLTDDEGWELLKKKVFRK-E-RCPS-ELEDLGKKIAEECGGLPLAIVVIAGLLI-KKKTSKWWEKVAESV-SSV-ARD-PKQC-MDILALSYKHLPHQLQSCFRYFGVFPEDYEIPVCILIQLWIAEGLI--E-----EDTAEDRLEDLVDRNLVMVEKRS-NGGIKTCRVHDMLHDLCLKEAKEEQFLK-GA---RL
>XP_028063964.1
-----KA-PVVE--EVVGFDEEAKTLVDRLKGG--K-LEVISVTGMGGLGKTTLARKVFTDPAIEYNFYIRAWTYVSQEYTRKEVFLSILSSLD-DES--GE-RLAEELRGHLQTGRYLIVMDDVWTKE-AW-DDLKMAFPKNNNGSILLTSRNNEVAVH--A-D---HP-RFLTDDEGWELLKKKVFRK-E-RCPS-ELEDLGKKIAEECGGLPLAIVVIAGLLI-KKKTSKWWEKVAESV-SSV-ARD-PKQC-MDILALSYKHLPHQLQSCFRYFGVFPEDYEIPVCILIQLWIAEGLI--E-----EDTAEDRLEDLVDRNLVMVEKRS-NGGIKTCRVHDMLHDLCLKEAKEEQFLK-GA---RL
>XP_028066697.1
---------MVD--ETVGFEDDALTIKERLAGG--K-LQMISIVGMPGLGKTTLATKLYNDPYIIHYFHIRAWTYASQLPRKTDMLLDILRSVN-DEI--NE-KLGEKLYKQLKGQRYLIVIDDLWDIG-AW-VNLKMYFPNDNNGSVMFTSRLKEVAMH--A-D---HC-RPLTEEESWELLQRKVFQN-G-RCPP-ELIEIGKQITKRCGGLPLAIVVIAGLLA-KNKTQESWKQVAQSV-SSI-VSD-PNQY-LDTLALSYNHLPRHLKPCFLYLGVFQEDQKILV---------------------------------------------------------------------------------
>XP_028066936.1
----NRT--MLD--ETVGFDDEALTIKELLAGG--K-LQLISIVGMPGLGKTTLATKLYNDPYITHYFHIRAWTYASQLPRKTVMLLDILSSVN-DEF--NE-KLGEKLYKQLKGKTYLIVIDDLWDIG-AW-VDLKMYFPNDNNGSVMFTSRLKELSMH--A-D---HC-RFLTEEESWELLQRKVFQN-E-CCPP-ELIGIGKQIMKKCEGLPLAIVIIAGLLA-KNKTP------------------------------------------------------------------------------------------------------------------------------------------
>XP_028066956.1
----NRT--MVD--ETVGFDDEALTIKELLAGG--K-LQMISIVGMPGLGKTTLARKVYNDPYITHYFHIRAWTYVSQLSRQTDMLLDILRSLN-DEI--NE-KLGEKLYKQLKGKRYLIVIDDLWDIG-AW-VDLKMYFPNDNNGSVMFTSRLKELSMH--A-D---HC-RFLTEEESWELLQRKVFQN-E-SCPP-ELIEIGKQIMKKCEGLPLAIVIIAGLLA-KNKTVVSWKQVAQSV-SSI-VSD-PNQY-LDTLALSYNHLPRHLKPCFLYLGAFPRDQEIPVQKLICLWVAEGFI--QK-RS-EEVAEGYLMDLFQRSLVIVAQKF-DGRIKACRMHDLLRDLCLKKAGEINFLH-NYQ--HR
>XP_028066957.1
----NRT--MVD--ETVGFDDEALTIKELLAGG--K-LQMISIVGMPGLGKTTLARKVYNDPYITHYFHIRAWTYVSQLSRQTDMLLDILRSLN-DEI--NE-KLGEKLYKQLKGKRYLIVIDDLWDIG-AW-VDLKMYFPNDNNGSVMFTSRLKELSMH--A-D---HC-RFLTEEESWELLQRKVFQN-E-SCPP-ELIEIGKQIMKKCEGLPLAIVIIAGLLA-KNKTVVSWKQVAQSV-SSI-VSD-PNQY-LDTLALSYNHLPRHLKPCFLYLGAFPRDQEIPVQKLICLWVAEGFI--QK-RS-EEVAEGYLMDLFQRSLVIVAQKF-DGRIKACRMHDLLRDLCLKKAGEINFLH-NYQ--HR
>XP_028066958.1
----NRT--MVD--ETVGFDDEALTIKELLAGG--K-LQMISIVGMPGLGKTTLARKVYNDPYITHYFHIRAWTYVSQLSRQTDMLLDILRSLN-DEI--NE-KLGEKLYKQLKGKRYLIVIDDLWDIG-AW-VDLKMYFPNDNNGSVMFTSRLKELSMH--A-D---HC-RFLTEEESWELLQRKVFQN-E-SCPP-ELIEIGKQIMKKCEGLPLAIVIIAGLLA-KNKTVVSWKQVAQSV-SSI-VSD-PNQY-LDTLALSYNHLPRHLKPCFLYLGAFPRDQEIPVQKLICLWVAEGFI--QK-RS-EEVAEGYLMDLFQRSLVIVAQKF-DGRIKACRMHDLLRDLCLKKAGEINFLH-NYQ--HR
>XP_028072320.1
----NRT--MVD--ETVGFDDEALTIKELLAGG--K-LQIISIVGMPGLGKTTLATKLYNDPYITHYFHIRAWTYASQLPTKTDMLLDILRYVN-NEI--NE-KLGEKLYKQLKGKRYLIVIDDLWDIG-AW-VDLKMYFPNDNNGSVMFTSRLKELSMH--A-D---HC-RFLTEEESWELLQRKVFHN-E-SCPP-ELIKIGKQIMKKCEGLPLAIVIIAGLLA-KNKTQESWIQVAQSV-SSI-VSD-PNQY-LDTLALSYNHLPRHLKPCFLYLGAFPEDQEIPVQKLISLWVAEGFI--QK-RS-EEVAEDYLMDLIQRSLVIVAQKF-DGRIKACRMHDLLRDLCLKKAREINFLR-NYQ--RH
>XP_028080672.1
---------MVD--ETAGFDDEVLTIKKLLVRG--K-QQILSIVGMLGLGKTTLARKLYNDPYITHYIHIRGWTNASQLPRKIDMLLHILRSVN-DEI--NE-KLGKKLYKQLKGKRYLIVIDDLWDIG-AW-VDLKMYFPNDNNGSVMFTSRLKEVAMH--A-D---HC-RFLTEEESWELLQRKVFHN-E-SCPP-KLIEIGKQIMKKCEGLPLAIAIIAGLLA-KNKTQESWKQVAQSV-SSI-VSA-PNQY-LDTLALSYNHLPRHLKPCFLYLGAFPEDQAIPVQKLICLLVTEGFI--RK-RS-EEVVEDYLMDLI------------------------------------------------
>XP_028082887.1
----SNTK-VGE--EMVGFEDEAMSLKEQLTGG--P-LQVISIVGMAGQGKTTLATKLYNDPLVVYHFYIRAWTSVSQEYRKRDLLIRLLSCVM-NGI--DE-KLCEKLYKSLKGQTYFIVMDDMWDTK-AW-VDLKICFPNDNNGSIMFTSRHEDVALQ--A-N---LS-RFLTHNESWDLFQHKVFKR-E-NCPP-VLVEIGKQITNKCQGLPLSIVVVAGIFI-NEKSQDRWKQVGETL-KSL-AAN-PQAC-MKTLALSYIHLPGHLKPCFLYFGAFPEDYQIRVEKLIWLWVAEGFI--TK-KR-KDVAKEYLMDLIGRSLLLVSKRY-DGEIKACGIHDLLREFCIKQGEDDFFLL--------
>XP_028082942.1
----NRT--MVE--ETVGFDDEALTIKELLAGG--K-LQMISIVGMPGLGKTTLATKLYNDPYITHYFHIRGWTYASQLPRITDMLLDILRSVN-DEI--NE-KLGEKLYKQLKGKRYLIVIDDLWDIG-AW-VNLKMYFPNDNNGSVMFTSRLKELSMH--A-D---HC-RFLTEEESWELLQRKLFQN-G-SCPL-ELILIGKQIMKKCKGLPLAIVVIAGLLA-KNKTP------------------------------------------------------------------------------------------------------------------------------------------
>XP_028090836.1
----NRT--MVH--ETVGFDDEALTIKELLAGG--K-LQMISIVGMPGLGKTTLATKLYNDPYITHYFHIRAWTYASQLSRQTDMLLDILRSLN-DEI--NE-KLGEKLYKQLKGKRYLIVIDDLWDIG-AW-VDLKMYFPNDNNGSVMFTSRLKELSMH--A-D---HC-RFLTEEESWELLQRKVFQN-E-SCPP-ELIEIGKQIMKKCEGLPLAIVIIAGLLA-KNKTLESWKQVAQSV-SSV-VSD-PNQY-LDTLALSYNHLPRHLKPCFLYLGAFPRDQEIPVQKLICLWVAEGFI--QK-RS-EEVAEGYLMDLFQRSLVIVAQKF-DGRIKACRMHDLLRDLCLKKAGEINFLH-NYQ--HR
>XP_028090837.1
----NRT--MVH--ETVGFDDEALTIKELLAGG--K-LQMISIVGMPGLGKTTLATKLYNDPYITHYFHIRAWTYASQLSRQTDMLLDILRSLN-DEI--NE-KLGEKLYKQLKGKRYLIVIDDLWDIG-AW-VDLKMYFPNDNNGSVMFTSRLKELSMH--A-D---HC-RFLTEEESWELLQRKVFQN-E-SCPP-ELIEIGKQIMKKCEGLPLAIVIIAGLLA-KNKTLESWKQVAQSV-SSV-VSD-PNQY-LDTLALSYNHLPRHLKPCFLYLGAFPRDQEIPVQKLICLWVAEGFI--QK-RS-EEVAEGYLMDLFQRSLVIVAQKF-DGRIKACRMHDLLRDLCLKKAGEINFLH-NYQ--HR
>XP_028090838.1
----NRT--MVH--ETVGFDDEALTIKELLAGG--K-LQMISIVGMPGLGKTTLATKLYNDPYITHYFHIRAWTYASQLSRQTDMLLDILRSLN-DEI--NE-KLGEKLYKQLKGKRYLIVIDDLWDIG-AW-VDLKMYFPNDNNGSVMFTSRLKELSMH--A-D---HC-RFLTEEESWELLQRKVFQN-E-SCPP-ELIEIGKQIMKKCEGLPLAIVIIAGLLA-KNKTLESWKQVAQSV-SSV-VSD-PNQY-LDTLALSYNHLPRHLKPCFLYLGAFPRDQEIPVQKLICLWVAEGFI--QK-RS-EEVAEGYLMDLFQRSLVIVAQKF-DGRIKACRMHDLLRDLCLKKAGEINFLH-NYQ--HR
>XP_028096865.1
----SST--MVE--EMVGFEDEVIMIKEQLTEG--K-LGIISIVGMPGLGKTTLARKVYDDPYITHYFHIRAWTYVSQAYIKRDLLLGILHSIV-NKT--NE-KLGEEIYKILKGKRYLIVMDDIWSTG-AW-DDVRMYLPNDNNGSVMFTSRLKEVGLH--A-E---HH-RFLTEEESWELFQKRVFRG-E-SFPP-ELMGLGLQIAEKCEGLPLAIVVIAGILA-KEKTKDLWEEVAESV-SSM-VND-PNQY-MRTLALSYYHLPDHLKPCFLYFGAFLEGSEIPVRKLMWLWIAEGFV--QSEKT-EEIAEDYLTDLIERSLVIVSKKS-NGGIKACRMHDLLRHLCLREAEKFKFLH-GHQ--GR
>XP_028098604.1
-----RA-PVVE--EVVGFDMEAKTLVDLLNGG--K-LDVVSVIGMGGLGKTTLAKKVFTDPAIEFEFYIRAWIYVSQEYDRKEVFISILGSLD-DEM--DD-KLADELRGHLQTGRYLIVMDDVWTRE-AW-DDLKMAFPKNNNRSILLTSRNTEVAIH--A-DR--HL-RFLNEDESWELLEKKVFRR-E-RCPS-ELVDLGKQIAKECGGLPLAIVVIAGLLM-KKKTCDWWEKVAKSV-NSV-ARD-PKQC-MDILALSYKHLPYHLKACFLYFGVFPEDYEIPVWKLIQLWVAEGFI--Q-----EDTAEEQLEDLVDRNLVLVEKRS-NGGIKTCRVHDMLRDLCLREAEEENFLK-GI---RR
>XP_028098605.1
-----RA-PVVE--EVVGFDMEAKTLVDLLNGG--K-LDVVSVIGMGGLGKTTLAKKVFTDPAIEFEFYIRAWIYVSQEYDRKEVFISILGSLD-DEM--DD-KLADELRGHLQTGRYLIVMDDVWTRE-AW-DDLKMAFPKNNNRSILLTSRNTEVAIH--A-DR--HL-RFLNEDESWELLEKKVFRR-E-RCPS-ELVDLGKQIAKECGGLPLAIVVIAGLLM-KKKTCDWWEKVAKSV-NSV-ARD-PKQC-MDILALSYKHLPYHLKACFLYFGVFPEDYEIPVWKLIQLWVAEGFI--Q-----EDTAEEQLEDLVDRNLVLVEKRS-NGGIKTCRVHDMLRDLCLREAEEENFLK-GI---RR
>XP_028098606.1
-----RA-PVVE--EVVGFDMEAKTLVDLLNGG--K-LDVVSVIGMGGLGKTTLAKKVFTDPAIEFEFYIRAWIYVSQEYDRKEVFISILGSLD-DEM--DD-KLADELRGHLQTGRYLIVMDDVWTRE-AW-DDLKMAFPKNNNRSILLTSRNTEVAIH--A-DR--HL-RFLNEDESWELLEKKVFRR-E-RCPS-ELVDLGKQIAKECGGLPLAIVVIAGLLM-KKKTCDWWEKVAKSV-NSV-ARD-PKQC-MDILALSYKHLPYHLKACFLYFGVFPEDYEIPVWKLIQLWVAEGFI--Q-----EDTAEEQLEDLVDRNLVLVEKRS-NGGIKTCRVHDMLRDLCLREAEEENFLK-GI---RR
>XP_028098607.1
-----RA-PVVE--EVVGFDMEAKTLVDLLNGG--K-LDVVSVIGMGGLGKTTLAKKVFTDPAIEFEFYIRAWIYVSQEYDRKEVFISILGSLD-DEM--DD-KLADELRGHLQTGRYLIVMDDVWTRE-AW-DDLKMAFPKNNNRSILLTSRNTEVAIH--A-DR--HL-RFLNEDESWELLEKKVFRR-E-RCPS-ELVDLGKQIAKECGGLPLAIVVIAGLLM-KKKTCDWWEKVAKSV-NSV-ARD-PKQC-MDILALSYKHLPYHLKACFLYFGVFPEDYEIPVWKLIQLWVAEGFI--Q-----EDTAEEQLEDLVDRNLVLVEKRS-NGGIKTCRVHDMLRDLCLREAEEENFLK-GI---RR
>XP_028098613.1
----NRT--MVG--EMVGFDDEVLTIKKRLAGG--K-LDIIPIVGMPGLGKTILARKVYNDPYITHHFHIRAWTYVSQVPRKREMLLDILHFVN-EEV--NE-KLGEKLHKKLKGKRYLIVIDDIWDIS-AW-VDLKIYLPNDNNGSVMFTSRLKAVAMH--V-N---HC-RFLTEEESWELLQRKVFQN-G-SCPA-ELIEFGKQIV--------------------------------------------------------NNL---LQDCYIEF--------------------------------------------------------------------------------------------
>XP_028098747.1
----SNTN-VGE--EMVGFEDEAMSLKEQLTGG--S-LQVISIVGMAGQGKTTLATKLYNDPLVVYHFYIRAWTSVSQEYRKRDLLIRLLSCVM-NGI--DE-KLCEKLYKSLKGQTYFIVMDDIWDTK-AW--------PK--------------------------IAYYFLTHNESWDLFQHKVFKR-E-NCPP-ELMEIGKQIANKCQGLPLAIVLVAGILT-NEKSQGRWKQVGETL-NSL-AAD-PQLW-MKTLELSYNHLPGHLKPCLLYFGAFPEDYQIRVEKLIWLWVAEGFI--TK-KR-EDVAKEYLMDLIGRSLLLVSKRY-DGEIKACGIHDLLREFCIKQGEEDFFLL-GY-----
>XP_028100405.1
----NRT--MVD--ETVGFDDEALTIKRLLVGA--R-LQMISIVGMPGLGKTTLARKLYNDPYITHYFHICAWTYASQLPRKTDMLLDILRSLY-NEM--NE-KLGDKLYKKLKGKRYLIVIDDIWDIG-AW-VDLKMYFPNDNNGSVLFTSRLKELAMH--A-D---HC-RFLTEEESWELLQRKVFQN-E-SCPP-ELIEIGKQIMKKCEGLPLAIVVMAGLLA-KDKAQVWWKQVAQSV-SSI-VSD-PNQY-LDTLALSYNHLPRHLKPCFLYLGAFPVDQQISVQKLICLWIAEGFI--QK-RS-EEVAEDYLMGLIQRSLVIVAQKF-DGRIKACRMHDLLRDLCFKKVREINFLH-NYQ--RR
>XP_028101273.1
----NRT--MGD--ETMSFDDEALTIKKLLVRG--K-LQMISIVGIPGLGKTTLAIKLYNDPYITHYFHIRAWTYASQLSRQTDMLLDILRSVN-DEI--NE-NLGDKLYKSLKGERYLIVIDDFWDIG-AW-VDLKMYFPNDNNGSVMFTSLHKELAMY--A-D---HC-RFFTEEESWVLLQQKVFPN-E-SCPP-ELIKIWKHIMKKCEGLPLAIVIIAGLPA-KNKTQESWIQVAQSV-SSI-VSD-PNQC-LDTLALSYNHLPRHLKPCFLYLGAFPEDQEIPVQKLIWLWIAEGLY--KN----------------------------------------------------------------
>XP_028101614.1
----NIT--MVN--ETVGFDDEALTIKELLARG--K-LQMISIVGMPGLGKTTLATKLYNDPYITHYFHIRAWTYASQLPRKKDMLLDILRSVN-DEI--NE-KLGKKLYKQLKGKRYLIVIDDLWDIG-VW-VDLKMYFPNDNNGSVMFTSRLKELAMH--A-D---HC-RFLTKEESWELLQWKVFQN-E-SGPP-VLIEIGKQIMKKCEGLPLAIVVMAGLLA-KDKAQESWEQVAQS------------------------------------------------------------------KS-EEVAEDYLMDLIQRSL--------------------------------------------
>XP_028102117.1
----NRTTPMVD--ETVGFEDDALAIKELLAGE--N-LQMISIVGMPGLGKTTLARKLYNDPYITYYFHIRAWTYASQLPTKRDMLLDILRSFN-DEI--NE-KLGEKLYKQLKGNKYLIVIDDLWDIG-AW-VDLKMYFPNDNNGSVMFTSRLKELAMH--A-D---HC-RFLTEEESWELLQQKVFQN-E-SCPP-ELIIIGKEIMKKCAGLPLAIVVIAGLLA-RNKTQESWKQVAQSV-SSI-VSD-PNQY-LDTLALSYNHLPHHLKPCFLYLGAFPEDQEISVQKLIWLWIAEGFI--QK-KS-EEVAEGYLMDLIQRSLVIVAQNF-DGRIKTCRMHDLLRDLCLKKAREINFLH-NYQ--CR
>XP_028102118.1
----NRT--MVH--ETVGFDDEALTIKQLLAGG--K-LQMISIVGMPGLGKTTLATKLYNDPYISHYFHIRAWTYASQLPRITDMLLDILRSVN-DEI--NE-KLGEKLYKQLKGKRYLIVIDDLWDIG-AW-VNLKMYFPNDNNGSVMFTSRLKEVAMH--A-D---HC-RFLTEEESWELLQRKMFQN-E-SCPP-ELIGIGKQI-----------------------------------------------------------------------------------------------------------------------------F-DGRIKACRMHDLLRDLCLKKAREINFLE-NDQ--RR
>XP_028102119.1
----NRT--MVH--ETVGFDDEALTIKQLLAGG--K-LQMISIVGMPGLGKTTLATKLYNDPYISHYFHIRAWTYASQLPRITDMLLDILRSVN-DEI--NE-KLGEKLYKQLKGKRYLIVIDDLWDIG-AW-VNLKMYFPNDNNGSVMFTSRLKEVAMH--A-D---HC-RFLTEEESWELLQRKMFQN-E-SCPP-ELIGIGKQI-----------------------------------------------------------------------------------------------------------------------------F-DGRIKACRMHDLLRDLCLKKAREINFLE-NDQ--RR
>XP_028102121.1
----NRT--MVH--ETVGFDDEALTIKQLLAGG--K-LQMISIVGMPGLGKTTLATKLYNDPYISHYFHIRAWTYASQLPRITDMLLDILRSVN-DEI--NE-KLGEKLYKQLKGKRYLIVIDDLWDIG-AW-VNLKMYFPNDNNGSVMFTSRLKEVAMH--A-D---HC-RFLTEEESWELLQRKMFQN-E-SCPP-ELIGIGKQI-----------------------------------------------------------------------------------------------------------------------------F-DGRIKACRMHDLLRDLCLKKAREINFLE-NDQ--RR
>XP_028107731.1
----NRT--MVD--ETVGFDDEALTIKKLLAGG--K-LQMISIVGMPGLGKTTLATKLYNDPYITHYFHIRAWTHASQLPRKTDVLLDILRYVN-DEI--NE-KLGEKLYKQLKGKRYLIVIDDIWDIG-AW-DDLKMYFPNDNNGSVMFTSRLKELAMH--A-D---HC-RFLTEEESWALLQRKVFQN-E-SCPP-ELIEIGKQIMKKCGGLPLAIVIIAGLLA-KNKTQESWKQVAQSV-SSI-VSD-PNQY-LDTLALSYNHLPRHLKPCFLYLGAFPENQKISVQRLIWLWIAEGFI--QK-KS-EEVAEDYLMDLIQRSLLIVAQKF-DGRIKACRMHDLLRDLCLKKAREINFLH-NNQ--CR
>XP_028116480.1
----NKA--LVE--VIVGFDSKALAIKEQLAGG--N-LDFVSIVGMPGLGKTILDKKLYNDPYIIHHFHIHAWTYVSQVPKKREMLLDILH-FN-DED--NE-MLGEMLYKKLKGKRYLIVIDDIWDIG-VW-VDLKMYLPNEKNGSIMFTSR----PMH--A-D---HC-RFLTEEESWELFQRKVFPD-E-SCPP-KLIETGKQIMNKCQGLPLAIIVIAGLLA-KNKTEE-----------------------------------------------------------------------------------------------------------------------------------------
>XP_028116540.1
----NRT--MVD--ETVGFDDEALTIKKLLAGG--K-LQMISIVGMPGLGKTTLATKLYNDPYITHYFHIRAWTYASQLPTKTDMLLDILRSVN-DEI--NE-KLGEKLYKQLKGKRYLIVIDDLWDIG-AW-IDLKTYFPNDNNGSVMFTSRLKELSMH--A-D---HC-RFLTEEESWDLLQLKVFQN-E-SCPP-ELIKIGKQIMKKCEGLPLAIVIIAGLLA-KNKTQESWIQVAQRV-SSI-VSD-PNQY-LDTLALSYNHLPRHLKPCFLYLGAFPEDQEIPVQKLICLWVAEGFI--QK-RS-EEVAEDYLMDLIQRSLVIVAKKF-DGRIKTCRMHDLLRDLCLKKAREINFLH-NYQ--CR
>XP_028118554.1
----TKTT-MVE--DVVGFDNEAMNIKERLTGG--M-LEVFSIIGMPGLGKTTLARKVYNDPYIAHYFHLRAWTYVSQSHTKKEMLLDILHSLM-DEI--DE-YLGERLYKRLKGKRYFIVMDDIWNIG-AW-DDIRVYLPNDSNGSVLFTSRTMAVALR--A-D---HC-RFLTEEESWELLHEKVFRN-E-NFPP-ELMEFGEQIMKKCEGLPLAIVVIAGLLA-KSKTKDRWKHVAASV-RSI-SSD-PNQY-MNTLALSYDNLPQHLKPCFLYLGAFRDDHEIPVWKLILLWIAEGFI--HP-RR-EDIGEGYLMDLIDRSLVIVSRKS-NGGIKACRIHDLLRDLCLKKSEEFNFLH-ENQ--LR
>XP_028124912.1
----AKSI---E--EVVGFEDEALTIKDRLTRD--Q-LDTISIVGMPGLGKTTLAKKVYNDPLIIYHFHIRAWINVSQEYRKRDVLLSLFYSISKKEV--DE-ELADKLRKSLKGKRYLIVMDDIWDTR-AW-IDLKSLFPNDNNGSIMFTSRFTNVALH--A-H---LF-SFLTEDESWDLFKKKVFRT-D-WCPP-ELMSIGKKVVIKCQGLPLAIVVVSGIFA-NIKSQDQWKQVGEIR-DSA-VRD-LKLC-METFALSYNHLPHHLKSCFLYFAAFPKDFEIPVWKLTQLWVAEGFI--RN-SS-EDVAEEYLMDLIGRNLILVSKRS-DGRIKACSVHALLHDFCLKKAEEEYFLL-CLV--RR
>XP_028124913.1
----AKSI---E--EVVGFEDEALTIKDRLTRD--Q-LDTISIVGMPGLGKTTLAKKVYNDPLIIYHFHIRAWINVSQEYRKRDVLLSLFYSISKKEV--DE-ELADKLRKSLKGKRYLIVMDDIWDTR-AW-IDLKSLFPNDNNGSIMFTSRFTNVALH--A-H---LF-SFLTEDESWDLFKKKVFRT-D-WCPP-ELMSIGKKVVIKCQGLPLAIVVVSGIFA-NIKSQDQWKQVGEIR-DSA-VRD-LKLC-METFALSYNHLPHHLKSCFLYFAAFPKDFEIPVWKLTQLWVAEGFI--RN-SS-EDVAEEYLMDLIGRNLILVSKRS-DGRIKACSVHALLHDFCLKKAEEEYFLL-CLV--RR
>XP_028124915.1
----AKSI---E--EVVGFEDEALTIKDRLTRD--Q-LDTISIVGMPGLGKTTLAKKVYNDPLIIYHFHIRAWINVSQEYRKRDVLLSLFYSISKKEV--DE-ELADKLRKSLKGKRYLIVMDDIWDTR-AW-IDLKSLFPNDNNGSIMFTSRFTNVALH--A-H---LF-SFLTEDESWDLFKKKVFRT-D-WCPP-ELMSIGKKVVIKCQGLPLAIVVVSGIFA-NIKSQDQWKQVGEIR-DSA-VRD-LKLC-METFALSYNHLPHHLKSCFLYFAAFPKDFEIPVWKLTQLWVAEGFI--RN-SS-EDVAEEYLMDLIGRNLILVSKRS-DGRIKACSVHALLHDFCLKKAEEEYFLL-CLV--RR
>XP_028124916.1
----AKSI---E--EVVGFEDEALTIKDRLTRD--Q-LDTISIVGMPGLGKTTLAKKVYNDPLIIYHFHIRAWINVSQEYRKRDVLLSLFYSISKKEV--DE-ELADKLRKSLKGKRYLIVMDDIWDTR-AW-IDLKSLFPNDNNGSIMFTSRFTNVALH--A-H---LF-SFLTEDESWDLFKKKVFRT-D-WCPP-ELMSIGKKVVIKCQGLPLAIVVVSGIFA-NIKSQDQWKQVGEIR-DSA-VRD-LKLC-METFALSYNHLPHHLKSCFLYFAAFPKDFEIPVWKLTQLWVAEGFI--RN-SS-EDVAEEYLMDLIGRNLILVSKRS-DGRIKACSVHALLHDFCLKKAEEEYFLL-CLV--RR
>XP_028124917.1
----AKSI---E--EVVGFEDEALTIKDRLTRD--Q-LDTISIVGMPGLGKTTLAKKVYNDPLIIYHFHIRAWINVSQEYRKRDVLLSLFYSISKKEV--DE-ELADKLRKSLKGKRYLIVMDDIWDTR-AW-IDLKSLFPNDNNGSIMFTSRFTNVALH--A-H---LF-SFLTEDESWDLFKKKVFRT-D-WCPP-ELMSIGKKVVIKCQGLPLAIVVVSGIFA-NIKSQDQWKQVGEIR-DSA-VRD-LKLC-METFALSYNHLPHHLKSCFLYFAAFPKDFEIPVWKLTQLWVAEGFI--RN-SS-EDVAEEYLMDLIGRNLILVSKRS-DGRIKACSVHALLHDFCLKKAEEEYFLL-CLV--RR
>XP_028124918.1
----SNTK-VGE--EMVGFEDEAMSLKKQLTRG--P-LQVISIVGMAGQGKTTLATKLYADPLVVYHFHIRAWTSVFQEYRNRDLLIRLLSCVM-NGI--DE-KLCEKLHKSLKGRTYFIVMDDIWDTK-AW----------------------------------------------------------------------------------------------------------------------------------------------------------------------------------------------------------------------------------------------
>XP_028126810.1
----NRT--MVD--ETVGFDDEALTIKELLAGG--K-LQMISIVGMPGLGKTTLAKKLYNDPFIICHFHIHAWTYISQVPKKMEMLLDILH-FN-DED--NE-MLGDMLYKKLKGKRYLIVIDDIWDIG-VW-VDLKMYLPNDKNGSVMFTSR----PMQ--T-H---HC-HFLTEEESWELFQQKVFQD-E-CCPT-KLIEIGKQITKKCPGLPLAIVVIVGLLA-KNKTQEWWKQVAQSV-SSI-VSD-QNQY-LDTLGLSYNHLPCHLKPCFLYLGAFPDDQEISVQKLIWLWVAEGFV--QN----------YVM---------------------------------------------------
>AtZAR1
NGTDRWSSPVYDHTQVVGLEGDKRKIKEWLFRSNDSQLLIMAFVGMGGLGKTTIAQEVFNDKEIEHRFERRIWVSVSQTFTEEQIMRSILRNLGDASVGDDIGTLLRKIQQYLLGKRYLIVMDDVWDKNLSWWDKIYQGLPRGQGGSVIVTTRSESVAKRVQARDDKTHRPELLSPDNSWLLFCNVAFAANDGTCERPELEDVGKEIVTKCKGLPLTIKAVGGLLLCKDHVYHEWRRIAEHFQDELRGNTSETDNVMSSLQLSYDELPSHLKSCILTLSLYPEDCVIPKQQLVHGWIGEGFVMWRNGRSATESGEDCFSGLTNRCLIEVVDKTYSGTIITCKIHDMVRDLVIDIAKKDSFSNPEGLNCRH
>BS2
----DFSS-KVK--NMVGRDDQRKQLLEDLTRSY-S-PKVIPIVGMGGIGKTTLAKEVYNDESILCRFDVHAWATISQQHNKKEILLGLLHSTIDDRV-IGE-ELADMLQKSLKRKRYLIVLDDIWSCE-VW-DGVRRCFPEDNAGSILLTTRNDEVACY--AGNF--SR-SFMDQDESWSLFKSAAFSE---ALPY-EFETVGKQIADECHGLPLTIVVVAGLL--KSRTIEDWKTVAKDV-KSFVTNDPDER-CSRVLGLSYDHLTSDLKTCLLHFGIFPEDSDIPVKNLMRSWMAEGFL--KL-ND-EGEVEKCLQELVDRCLVLVSKRSRDTKIRSCKVHDLIYDLCVREVQREN-IN-DI--CSY
>Gpa2
DSM-EHDV---E--NMVGRENEFEMMLDQLARG---GLEVVSIVGMGGIGKTTLAAKLYSDPYIMSRFDIRAKATVSQEYCVRNVLLGLLSLTS-----PDQ--LADQLQKHLKGRRYLVVIDDIWTTE-AW-DDIKLCFPD-DNGSILLTTRNVEVAEY--AS----HH-RLMNFDESWNLLHKKIFEKEG------EFENIGKQIALKCGGLPLAITLIAGLLS-KIKTLDEWQNVAENV-RSVVSTDLEAK-CMRVLALSYHHLPSHLKPCFLYFAIFAEDERIYVNKLVELWAVEGFL--NEGKS-EEVAETCINELVDRSLISIHNVSFDGETQRCGMHDVTRELCLREARNMNFVR-GK-KSRR
>Hero
---------IVA--QFVGHEEDEARIIGQLEH----ELDVISIVGMPGVGKTTLANKVYNNTLVASHF-------IAL----REILQQVTESED-------DL--AEKLRVALLDKRYLIVLDDVWTGE-MK-------V--E-RGNVILTSRSGEVGLK--CR----VD-QVLTDEKSWELFEKRVFRDE--GSCP-ALLDIGHQIVEKCKGLPLALVLIAGVIVRGKKEKDFWVKIQNNL-DSTSSN--INSQIMNVMQSSYDHL-PQLKPLLLYFARLQKSERTPVSMLMQLWMAEGL-----VDHLEEVTESYLDALISSSLIMV-----HRSVRACYVHDVVHDFCSVKAGKEKFFN---AS-DL
>Mi1.2
---------IKE--ETVGFEEETNLILRKLSG----PLDVISITGMPGSGKTTLAYKVYNDKSVSRHF-------LAL----DTIFSQVSDSEN------IDV--ADKLRKQLFGKRYLIVLDDVWTLD-EE-------A--K-KGSIILTTREKEVALH--LN----LD-RLLRPDESWELLEKRTFGNE--S-CP-DLLDVGKEIAENCKGLPLVADLIAGVIAG-RKKRSVWLEVQSSL-SSILNS--EVE-VMKVIELSYDHL-PHLKPCLLHFASWPKDTPLTIYLLTVYLGAEGF-----VEKIEEVVKIYMDDLISSSLVIC----FI---LNFQIHDLVHDFCLIKARKENLFR------DL
>Prf
VGETPSFSQRAN--EMEGFQDTIDELKDKLLGG--S-LDVISIVGMPGLGKTTLAKKIYNDPEVTSRFDVHAQCVVTQLYSWRELLLTILNDVLPSDR-EDG-EIADELRRFLLTKRFLILIDDVWDYK-VW-DNLCMCFSDS-NRSIILTTRLNDVAEY--VK----HH-RLFRDDESWTLLQKEVFGE---SCPP-ELEDVGFEISKSCRGLPLSVVLVAGVLK-QKKTLDSWKVVEQSL---SQRIGSLEE-SISIIGFSYKNLPHYLKPCFLYFGGFLQGKDIHVSKMTKLWVAEGFV--QAEKG-EDTAQGFLDDLIGRNLVMAMEKP-NAKVKTCRIHDLLHKFCMEKAKQEDFLN-SGLEEYR
>R1
ITCIARTSPMNE--EIVGFEDVIENLRKKLLNG--T-QDVISIHGMPGLGKTTLANSLYSDRSVFSQFDICAQCCVSQVYSYKDLILALLRD-AIGEG-ANE--LADMLRKTLLPRRYLILVDDVWENS-VW-DDLRGCFPDN-NRSIILTTRHHEVAKY--AS----LH-RMFDEVESWKLLEKKVFGE--ESCSP--LKNVGLRIAKMCGQLPLSIVLVAGILS-EMKEVECWEQVANNL-HN----------SRAIVDKSYHVLPCHLKSCFLYFGAFLEDRVIDISRLIRLWISEAFI--KSGRR-EDIAEGYLENLIGRNLVMVTQRSSDGKAKECRLHDVLLDFCKERAAEENFLN-R---HAH
>R2
PSN-RTTS-YVD--EIVGLQDVVQTLLAELLKAE-P-RSVLSIYGMGGLGKTTLARNLYNSL---KSFPTRTWICVSQEYNT-DLLRNIIKSIQKETL---EGDLEIYLRDLLKERKYLVVVDDVWQRE-AW-ESLKRAFPDGKNGSVIITTRKEGVAER--AD----HK-RFLSQEESWDLF-RRKLRAMV------EMESLAKDMVEKCRGLPLAIVVLSGLLSHKK-GLNQWQKVKDHLWKNIKEDKSIEI--SNILSLSYNDLSTALKQCFLYFGIFSEDKVVKADDIIRLWMAEGFI--PRGEE-EDVAEGFLNELIRRSLVQVAKTW--EKVTECRVHDLLHDLAIEKALEVNFFDP---LCIR
>R3a
KQET-----LVD--D-IGRQNDIEDLIDRLLSEDAS-RTVVPIVGMGGLGKTTLAKAVYNDERVQIHFGLKAWFCVSEAFDAKGLLQEILK---DDNL---N-QLQVKLKERLKGKKFLIVLDDVWNYN-KW-DELRNVF-QD--GSIIVTTRKESVALM--MG----QS-DNLSTESSWSLFKTHAF----NMGPMPELEEVGKQIAAKCKGLPLALKTLAGMLRSKS-EVEEWKRILRSEWEL------PHNDILPALMLSYNDLPAHLKRCFSFCAIFPKDYPFRKEQVIHLWIANGLVP---QED-EDSGNQYFLELRSRSLERVPNPQ--GNTNLFLMHDLVNDLALEESQGSHML-----QSQH
>Rpiblb2
---------IKE--ETVGFGEETNLILRKLSG----PLDVISIIGMPGLGKTTLAYKVYNDKSVSSHF-------LAL----DKIFNQVSNSEN------IDV--ADKLRKQLFGKRYLIVLDDVWTWD-ED-------G--M-KGSIILTTREKKVALH--LY----LN-RLLRSEESWELLEKRAFGNE--S-CP-DLLDVGKEIAENCKGLPLVVDLIAGIIAG-RKKKSVWLEVVNNL-HSILKN--EVE-VMKVIEISYDHL-PHLKPCLLYFASAPKDWVTTIHELKLIWGFEGF-----VEKLEEVVKIYLDDLISSSLVIC----FY---PTCQLHDLVHDFCLIKARKEKLCS------DL
>Rpivnt1
NNN-RRLF-HAD--EVIGLEDDFNTLQAKLL----DDYGVVSIVGMPGLGKTTLAKKLYRH--VCHQFECSGLVYVSQQPRAGEILHDIAKQVG-------E-NLENNLRSLLKIKRYVILLDDIWDVE-IW-DDLKLVLPDS-KGSIIITSRNSNVGRY--IGS---HV-QPLDSEKSFELFTKKIFNDNWANASP-DLVNIGRCIVERCGGIPLAIVVTAGMLRARGRTEHAWNRVLESM---I-QDGC-----GKVLALSYNDLPIALRPCFLYFGLYPEDHEIRAFDLTNMWIAEKLI--VV-RE-ESLADDVLNDLVSRNLIQVAKRY-DGRISSCRIHDLLHSLCVDLAKESNFFG-DPARVRR
>RPM1
----SESS-FFS--ELVGIDAPKGKLIGRLL----SERIVVAVVGMGGSGKTTLSANIFKSQSVRRHFESYAWVTISKSYVIEDVFRTMIKEFYPAEL---R-ELVEKLVEYLQSKRYIVVLDDVWTTG-LW-REISIALPDG-IGSVMMTTRDMNVASF--PY----HE-ELLKEDEAWVLFSNKAFASLEQCRTQ-NLEPIARKLVERCQGLPLAIASLGSMMSTKK-FESEWKKVYSTL---L-NNNHELKIVRSIMFLSFNDLPYPLKRCFLYCSLFPVNYRMKRKRLIRMWMAQRFV--EP-VK-EEVADSYLNELVYRNMLQVILWP-FGRPKAFKMHDVIWEIALSVSKLERFCN-DDYGSRH
>RPP13
NTSSRARS--VD--QVVGLEDDAKILLEKLLDYE-E-RFIISIFGMGGLGKTALARKLYNSRDVKERFEYRAWTYVSQEYKT-DILMRIIRSLGGEEL---EEELEVYLYGLLEGKKYLVVVDDIWERE-AW-DSLKRALPCNHEGSVIITTRIKAVAEG--VD----HK-RFLTFEESWELFEQRAFQRKD------DLLKTGKEMVQKCRGLPLCIVVLAGLLS-RK-TPSEWNDVCNSLWRRLKDD-SIHV--APIVDLSFKELRHESKLCFLYLSIFPEDYEIDLEKLIHLLVAEGFI--QGDEE-EDVARYYIEELIDRSLLEAVRRR--GKVMSCRIHDLLRDVAIKKSKELNFVND---TCRR
>Rx
DSM-EHDV---E--NMVGRENEFEMMLDQLARG---GLEVVSIVGMGGIGKTTLATKLYSDPCIMSRFDIRAKATVSQEYCVRNVLLGLLSLTS-----PDQ--LADRLQKHLKGRRYLVVIDDIWTTE-AW-DDIKLCFPD-YNGSILLTTRNVEVAEY--AS----HH-RLMNFDESWNLLHKKIFEKEG------EFENIGKQIALKCGGLPLAITVIAGLLS-KMQRLDEWQRIGENV-SSVVSTDPEAQ-CMRVLALSYHHLPSHLKPCFLYFAIFTEDEQISVNELVELWPVEGFL--NEGKS-EEVATTCINELIDRSLIFIHNFSFRGTIESCGMHDVTRELCLREARNMNFVR-GK-KSRR
>Sw5b
----RHSN-TDE--EVVGFENKAEELIDYLIRG--T-LDVVPIVGMGGQGKTTIARKLYNNDIIVSRFDVRAWCIISQTYNRRELLQDIFSQVTDDNG-VD--VLADMLRRKLMGKRYLIVLDDMWDCM-VW-DDLRLSFPDDGIRSIVVTTRLEEVGKQ--VK----Y--PFLTTEESCQLLQKKVFQKED--CPP-ELQDVSQAVAEKCKGLPLVVVLVAGIIK-KRMEESWWNEVKDAL-FDYLDSEFE-EYSLATMQLSFDNLPHCLKPCLLYMGMFSEDARIPASTLISLWIAEGFV--ENSGR-EEEAEGYLMDLISSNLVMLSK-TYKGRVKYCQVHDVVHHFCLEKSREAKML--------R
