# Supplementary material for: The NRC0 gene cluster of sensor and helper NLR immune receptors is functionally conserved across asterid plants
Source: Plant Cell. 2024 Jun 4;36(9):3344–61. doi: 10.1093/plcell/koae154 (PMC11371149; doi:10.1093/plcell/koae154)
Supplement: koae154_Supplementary_Data [file koae154_supplementary_data.zip › Supplementary File 11/Supplemental File 11/alignment files/Ipomoea_trifida_with_Tomato_Nyssa_Camellia_NRCs_alignment_NBARC.fasta]

>itf11g20470.t1
---------------MVGRNEEFKMIMDQLT--SAKQLQVVSIVGMGGIGKTTLAHKVYEDPSITSHFYIRAWVTVSQEYNAEQMLQCLI--V-NA--R-DEHNSEN-LRKRLMGQRYLIVMDDIWSTTA--WDTVQGCFPNDNGSRILLTSRLRVVAEC----SLSTINIPFLDANKSWNLF-CDVF----GELL--VFEQMGRYIVNKCEGLPLAIIVVASLLSTAAV--KKWEKNVDS-ND----------AC-SRLYMSYNQLPQHLKACFLYFGVFPEDYEIHVKKLVRLWAAEGFLR-----NMEEVAMECLQDLVDRSLVSVS-KS-NG-EMKIRIHDMLRDLCLREARHEN-IG-D---CRW
>itf08g09750.t1
-------------KHGVGLNSRVERVVQLLGE---DGVHMVGIYGMGGIGKTTLAKAVYN--RLFAYFEIDSAISRIQK----QLFKDLF--------EIGDGEL---MKRRLQ-KKCLIVIDNL-EHQ---FNKL----CGDEGSRLILTTREAHVGEH--------YEVKVLNHEESLQLFTLHAF----GELQNEDYNKLLDGIVAYCQGLPLALEVLGAYLR--SK--KEWIEKL--PH--------------NDLKISYDGLDDHIKSLFLDLVCFSSGVSKEK--------------------IDNMGYFSDIDLVDKCLI-------NY-E-NVSMHSLIREMGREIIRLES-EV-K---LRI
>itf00g28200.t2
-------------DQLSGSKFNLEEIYEWV-E--DENVTSIGVYGTRGVGKTTLVKHIYN--QILENHANVYWVTVSQDFNIRKLQDNIA--TAG-II--DENQRAI-LRNHLVGNNVVLILDNVWDNR---LEKL--GVP-KKGYKLILTTRLLDVCRK----QKL--KVNVLNEEEAWNLF-KEIL----QD--TNAIENLAKELAKKCGGLPLELNTVAASMRV-----DD----------------------------------------------------------------------------------------------------------------------------------------
>itf07g22390.t1
E--------------MVGRRSDHMLIMDKLIG----ELQVISIVGMAGIGKTTLAASAYRDPSIAWHFDVRGWITMSREYNKNQPLYNIL--LGQ---AADKKDL----------------VENIYNF------------PRD-----MMSHS---------------HI-------EEWIL--------------------------------------VGWKIAC------------------------------------F--------------------------KLLR-WLGITLL--------------------------------------C-----------------------------
>itf11g20310.t1
---------------MVGCKEEFKTIMDKLT--SAKQLQVVSIVGMGGIGKTTLARKVYEDSSIISHFYMRAWVTVSQEHNLPQMLQCLL--V-SA--D-ENDQLDR-LRKHLKEQRYLIVMDDIWSSTA--WDSVQRCFPDDNGSRILLTSRLREVAEY----SSGTINMPLLDADKSWNLF-CNVF----GQHS--VFEQIGRDIVNKCNGLPLAITVIASLLSTVTV--EKWDENVDS-ND----------AC-SKLYLSYNQLPHHLKACFLYFGVFREDYEIPVKKLVRLWAAEGFLR-----NMEEVSMECLQELVDRSLVFVG-KS-NG-KMK------------------------------
>itf03g21710.t1
Q-----HHSA-LLSSMVGRDDQVNMILELLVQ-SRRERLVVPIVGMGGIGKTKLAQTLYEHPSVSSHFDVVAWTTVSAQPVMRQMFLQLL--MQIS-P--EKSELDL-LRKCLMGRRYLIVVDDLWSTGS--WDEIQRCFPEDNGSRILVTTRLQEVAIS----SH--LNLPFLNPDESWELFNERIL--NYGSLP-MRLEGIWRHIVEYCKGLPLAIVIVAGLVASESL----WEEEMSLLDS-----------F-SELRLSYNHLPNVLRVCFLYLGVFREDSAIPMKKLIRLWIAEGFVK--DERSLEEVAEDYLKDLVSRSLVLID-SSLDG-KIKCKVHDIVHDFCRNEAMKEG-SR-Y--FPRW
>itf15g22460.t3
S----SSSN-----TMIGIEDGVEEIKGML-Q-SSTQLQVVSILGIDGTGKTTLAKKVYEDPSIVSHFDIQAW-VESQLHSRKNLLIDIL--IVS---K-EKQQLEQ-LRKLLMGQRYLIVIDDLWSKDA--WDELSTYFPDDNGSRVLITTRLEGVSRH----GSGIYRTGFLNLEESWNLLSKTAT--S-SNSS--EFEIIGRRIAEKCEGIPLVIVLIGGLLALNSP--RQWELAIY--FH----------IL-FSIEVCYIYLPTHLKPCFIYFGIFIENTEIHVNKLIKLWVAEGFIN---NKSLEEIAKDYLCDLINRRLVQIH-KS-DR-KVKCMLHDLLRDFCTIKAKNED--------RRW
>itf00g24790.t2
H----------V-EDVIGFDEEAKTIKKRLTE-L-NDTVVISIVGMAGLGKTTLTNMVFNDRELHYDSFTRLWIHVSRNMNRRRIFMDII--FTK---S-AMSQLQR-IKEFLNEGMYFIVVDDVWKTTD--WDYLKIAFPNNKGSRILVTTRNLEVANH----DSKPHELKFLEHEESWVLLQKKVF----RT-P-QHLVSTGRSIAKKCNGLPLAVVVIAGVLD-STA--AKWKEDPE--NQ----------SY-NEVSLSYNQLPNHTKECFLYLAAFPMGHEIPVCKLICLWIAEGFIP-----NMEGTAETYLKDFVTRNLLMVV-KRADG-EIKCRLHDTLHEFCKSEAMKNN----D--GYRR
>itf04g01390.t4
N------YSS----EMVGKQDEFESIKEMLIQHPSKQLQIVSIKGMGGIGKTTLAKKIYEDPSITSHFDKRTWTVASQHHSQRQMLLDLL--K-----NADSSELLR-LYQSFKHQRYLVVMDDVWSVEA--WDALKTCFPDDYGSRVLLTTRIGEVAN-----TQNSHQMQLLEQSESWKLFNERA-----CK---FEFETIGRPVVEKCKGLPLAIIVVAGLFSL-SL--DEWKNALTLDDD----------EF-SRLSLSYNHLPHNLKACFLYLGVFPEDHKINGNKLAKLWLAEGLVK---NESFDAVANSHKQ---------------------------------------------------
>itf00g20050.t1
------------------------------------------MVGMGGIGKTTFVKRIYLDYDVTSHFDLRAWSTMSQVHNKAQVLYDLC--IMP---TFNG--LGQ-LRKSLLGQRYLIVVDDIWTTNA--WDDIQRSFPNDNGSRILLTTRDREIAKY----NSGCYNKRFLNEDEGWELFYQKFL----PK--NNEFETIGRNIVKKCQGLPLTIVLVAGLLSIKSV--DEWESTINI-SK----------QF-SRFNLSYNSLPRDLKGCFLYLGVFHEDCEIPIKKLIRLWIAEGFLG---SKRLEEIGREYLQDLIDRSLIMVH-RS-DG-EVKCKMHDLLHELCISKAENEN-E---------
>itf13g12330.t1
--------------DVVGFKKEEEIIIAQLTH-S-KEREVVLISGMGGLGKTTLARRVYEGKKIFNHFDKRAWCNVSQEYDCKDLLDKIYEGVCGS--EIKMDSVEN-LRKSLMGMRYLIVLDDI-----------------------------------------------------------------------------------------------------------------------------------------------------------------------------------------------------------------------------------------------------
>itf06g10050.t1
-------------TSIKGASRNLAKMMDLL-K--SEECKRIGVWGMGGVGKTTLVKNLNN--QLTNDFNIVIWVVVSRNVTVESVQSKIA--LKLQHM-----SVSL-LYNKLKDQRFLLILDDIWEEN---LDVV--GIPRESGSKIILTTRDFNVCQQ----DID--EMGRLHPEEAWKLF-HEIV-----E--DDQIKPMAEAIVEECDGLPLALIIVGASLRK-----EIWQHALRGVEE--------------KLKWSYDSLGQQLKSCFLFFCLFPEDFEIDTYKLVQYWVAEGLID----EQQQNEVVRIVDYLKDSCL--LE-R---GQ-FNVKMHDVVRDVGVWIAKSEERSQ-Q---VKR
>itf08g17400.t1
M------DSS----EMVGKQDELEIIKEMLIQHPSKQLEIVSIKGMGGIGKTTLARQIYEDSSITSYFDKQAWAVASQHHNKRQMLFGLL--K-----NADSSDLLR-LYQSLKCQRYLIVIDDVWSEEA--WGAVKTCFPDDIGSRVLLTTRLAEVVNI----TKDSHQMQLLKQSDSWKLFNEKA-----CK----EFETIGRPVVEKCKGLPLAIIVVAGLFSL-TL--DEWKNALTLDDE----------EC-SRLSLSYNHLPHNLKACFLYLGVFPEDHNINANRLAKLWLAEGLVK---NDSFDAVANRYMQELMDRNLIILS-RCSGR-KIKFRMHDLLHAFCVREAQIEN-QS-E--SFRW
>itf03g21020.t2
H----Q-------D-MVGHDKEFEEFKDLLLP-NNEPRKVMAVVGMGGIGKTTFARRIFHDCAVRSYFDCCGWVTITEEHNKRQVLLDLC--VMP------EDQLEQ-LQKSLKGRRYLIVVDDIWSTDA--WDNIQTYFPEHTSSRILLTARLQEVASY----SSK-YKMRFLDCDESWNLFCVK------IQ--NKEFETIGRKIVENCRGLPLTIVVLAGHLSKMAV--DEWKSTLDL-YQ----------HF-SRLNLSYNNLPCHLKSCFLYLGVFPEDSEIEIKRVIRLWIAEGFIE---TTTLERTGKKYLKDLINRSLIMIS-GG-NG-KVKCKMHDLLHELCASKAKTEK-SS-G--H-RW
>itf04g13460.t1
------GDSS----DMVGKNNEFEMVKKMLIEHSSKQREVVSIKGMGGIGKTTLARRLYDDPEIASNFDKKAWVVASQNHNKRQLLISLL--I-----KEEGPEILH-LYQGLKGQRYMVVIDDLWSNQA--WDAVKNCLPDDTSSRVLVTTRFAEVAAQ----SNSSHQMQLLYPNESWNLFYEKA-----CK----EFQAIGRPIVEKCQGLPLAVVVVAGLFSL-TL--DEWKKTLTTVEE----------EC-SRLVSSYNHLPYNLKACFLYLGIFLEDEEIVVNDLARLWAAEGFIK---EMSFDAVATINIQELNNRNLILVS-QSSGG-KIKFRIHDLLHSFCVREAQKEN-H--E--NFRW
>itf03g20420.t1
N----AGSFS---KDMVGCDDEFDTIMHKLSS--SSKLEVISIAGMGGIGKTTLARRVYEDESIISHFQVRAWATVSQEYNLKEILISLL--------N--ED-LNR-LRQRLMDQRYLIVIDDIWGTEA--WDDLHRCFPESNGSRILITTRLKQVADY-----S------------------------------------VGRDIVEKCQGLPLTIIVVAGLFSNPSL--NQWSENLD-PEE----------KC-SKLSLSYNHLPPQLKVCFLYFGVFPEDSEIRVKNLIRLWVAEGFLK-----TMEEVGEAYLQDIVDRGLVQID-KS-------------------------------------
>itf13g02100.t4
------A-SS---EDMVGRDFSFSSIMDDLLG----KRSVFTILGVPGIGKTALCKKVYTDIAVVSHFDIRAWVTIGQRYNGQQLLCNLL--MRPP--N-DLQQLDQ-LHNHLKCKRYFIVLDDVPNTLL--WDDIQQCFPVD-GSWILLTTLFKNVAKY----NGC-QYLPYLDDSDSWVLFSH-RF--SL-KTP--KFEEIAKNLVQECKGLPRSIVTVADRLSCFTL--KEWKKEF--------------LH--RDQTNIYNRLPQHLKVCFFYFVVFPKHSEINAKMLIKLWVAEGFVK--KNMPLEDIGYMYLEALTRTGLVRIT-YLLGF-IPKCKIHIDMHSFCVREAQKEG-NT-Q--QCRW
>itf07g16420.t5
-------QAS---ENLVGLKSRVNKFGKWLLVDD-DDARFIGICGIGGIGKTTIAMAVFN--KFSSQFNGACFL-AIRQHNTKTLITTIL----------DKSEIAN-IKIGLQGKKVLIVLDDVDG-EQ--LEKL----V-DKGSRVIITIRDASVSKY--------YEVQTLGEQEAIQLFRLHAF------PA-KTVEELCGSIVHYCKGLPLALKVLGSSLG-LEV--ADWEEEL------------GTPN--DDLKICFDRLDSNSKNIFLYIACFFR-------------------H-------EEYVKDVLKILIEKSLISVL----KG-RIE--MHDLIQEMGWHIASLDR----E--NLKW
>itf14g01610.t1
H----NDQSH-V-KEVVGFDGDLKTIKGRIIE-S-DKFIVIPIVGMAGTGKTTFAAKIFEDPDILNKFVRCIWVHVSQGFDRKQKLIDII--IKE---D-DTSRLDE-IKKLLNDQKYFVVLDDVWERED--WKSLNEAFPENKGSRVVVTTRYKGVI------DSNPHTLTKLSPEHSWCLLKKNVF----GENA-ESFEKHGREIAKKCNGLPLAIRVIAGSLC-RTV--ADWEKNPE--GQ----------SY-HEVMLSYEHLDEKLKNCFLYFASFPMGYAIAVWKLIRLWIVEEFIP-----DMEVEAQKYLNDLVDRSLVIVM-KRADG-QIKCRIHDSLHEFCKSMAAKEK-D--K--ESRR
>itf13g00850.t1
N----P-AA----KSMVGCDDVFNTIMGNLSH---SKLEIVSIVGMGGIGKTTLARKIYEDSSFISCFDYRAWVTISQDYNPTQVFQCLL--LAHT-G-----EL------------------------------------------------------------------------TNW--------------------------LVSKYTGF------------------------------------------------------------------------------------------------------------------------------------------------------------
>itf00g04550.t1
N-----G-SL---DTMVGRDYDLKWIKKILLS----KRSVASIFGPPGIGKTTLCKKLYTDERVVSYFSIRAWVTIPQRY--QQLLCHLL--MRP---N-EM-QLEQ-LHKHLKCKRYLIVLDDVPNTLV--WDDIQQCFPND-GSRIFLTTLFSDVAKL----GGL-LLLPFLTDNESWDLFCH-RF--SH-KAP--KFKEIAERLVGECKGLPRSIVTVADRLSCYTL--KEWKKEL--------------IH--RDQTYIYNRLPQHLKVCFLYFAVFPKNSQIQVK--------------------------------------------------------------------------------
>itf14g02050.t1
H----KSAKE-V-EDVVGFKDDVKIIKDRLTG-S-LDLTFISIVGAAGFGKSTMAKMVFNDLELHYEFFTRIWVNVSRTFSRRKVFFDIL--MRR---K-DASDLQN-IKMYLEGGKYFIVLDDVWRVED--WDCLKIAFPNNKGSRVLVTTRNNDLAFH----DSAPHRLQPLKNDESWELLKKKVF----HK-P-TSLELHGTKIAERCKGSPFAVLTVAGILG-NNL--DEWKKDLE--NE----------IY-QGVRLCYKKLPSHLKDCFLYLAVFGIGHEIAAWKLIRLWIAEGLIS-----NLEVTAEEYLSALVDRNLVMVL-KKADG-EIKCCLHDTFHEFCRIEAAKAN-D--E--GSHR
>itf00g08620.t1
--------------GVVGFKEEEKTIIEHLIY-S-KEREVVLITGMGGLGKTTLARRVYEKKNVVNHFDKRAWCIVSQDYDCKNLLNKIY--VCGH--KTEI--VEE-LRKRLMGRRYLIVLDDIWSVEA--WEELNRVFPEDNGSRIVLTSRQESVAKH-------P----FFTIDESWELLQMMLV----KQ-L-EELENVGREISKKCGGLPLTVGLIAGLLEVKSE--QMWRHTLDRI------------QS-NDIELSYKYLSNHLKPCLLYFAAFPEDKAIKVSKLIELWISEGFII----GRVEDEARDYLNHLVSSNLIMMS-GNYQS---LCRVHDLVRDFCLTKAREEI-N------PHR
>itf15g18530.t1
N-------------NMVGHSEELEKVKFQLRD-KLKQRQVMAIVGMGGIGKTTFAKKIYNDPQIKSHFDICAWTTLSQEHNKQQAVTDLI--ILL---TSKGD-PDL-LRKSLLGQRYLIVVDDIWTTKA--WDDIQICFPNDNGSRILLTTRIREIAQY----DSG-----------------------------------------------------------------------------------------------------------------------------------------------------------------------------------------------------------
>itf09g16380.t1
-------------SHVVGLELHVNRLVKLMGTE--NNVRMIGIYGMAGIGKTLLAQTLYN--KFFGHFEISSGI--FQE----EFLSKLL--------KIE-GEL---IKHWLQ-KKCLIVLDNL-EHQ---FEAL----CEDKGSRLILTTRDAHVEEH--------YKVGPLCHNDSLELFSLHAF----SGKPKEDYAKVLDGIVAYCGGLPLALKVLGAYLD--SI--EEWIYKL--PN--------------NDLKISYDGLDDRIKSLFLDLVCFSREISKET--------------------IDAMGYFSTINLVDKCLI-------DY-QWDIGLHSLVREMGREIIRLES-EV-N---LRF
>itf09g24950.t1
---PRLLTTSDLKSDLVGIDNPKLSLVNRLLA---DGLRIHSVVGMGGLGKTTLVKKVYDDARVVNHFQLRVWLTVSETFDVDELLKDAI--LTKQ--ELRMNKLEF-INNILSGQSYIVVLDDIWDINA--WMAIKYSFPRWFGSRIVITTRNTEIGAS----ETH-YPLEPLSYEDSWTLFCKKTF-------P-PHLVSIAENILKRCDGLPLAIVVIARVLASGSI--EEWEQSLDRMKS-----------M-KNLSLSYYDLPYYLKYCFLYLSIFPEDVIINKNIVIRLWIAEGFIR--NNQQVEEVAEAYLNELLHRNLIILA-EGRDG-RMRFRVHDILREVILSKSVEQN-AT-----FRR
>itf07g16420.t1
-------QAS---ENLVGLKSRVNKFGKWLLVDD-DDARFIGICGIGGIGKTTIAMAVFN--KFSSQFNGACFL-AIRQHNTKTLITTIL----------DKSEIAN-IKIGLQGKKVLIVLDDVDG-EQ--LEKL----V-DKGSRVIITIRDASVSKY--------YEVQTLGEQEAIQLFRLHAF------PA-KTVEELCGSIVHYCKGLPLALKVLGSSLG-LEV--ADWEEEL------------GTPN--DDLKICFDRLDSNSKNIFLYIACFFR-------------------H-------EEYVKDVLKILIEKSLISVL----KG-RIE--MHDLIQEMGWHIASLDR----E--NLKW
>itf05g08990.t1
---------------MVGCIEEFKTIMDQLT--SAKQLQVVSIVGMGGIGKTTLTRKVYEDPSITSHFYMRAWVTISQEYKLLQMLQCLV--V--S--S-DSNQLAS-LRKHLMGQRYLIVMDDIWSTAA--WDSVQRCFPDDNGSRILLTSRLREVAEY------GTINMPFLDVNESWNLY-CNVF----GQPL--VFEQIGRDIVKKCNGLPLAIIVLASLLSTATV--EMWDENVDS-ND----------AC-SKLYLSYNQLPQHLKACFLYFGVFPEDYEIHVKKLLRLWAAEEFFR-----NMEEVAMECLQDLVDRSLVIVG-KN-NG-KIKIFMHDLLRDLCLSEARREK-VG-N---CPW
>itf11g20450.t1
---------------MVGCNEEFETIMDQLI--SAQQLQVVSIVGMGGIGKTTLARKVYEDSSITFHFDKRAWVTISQECNTEQMLQRLI--V-NA--R-DEQNSEN-LRKLLMGQRYLIVMDDIWSTTA--WDSVQGCFPNDNGSRILLTSRLKVVAEY----SSCTINMPFLDANESWNLF-CNVF----GQVS--VFEQIGRDIVKKCNGLPLAITLVASLLSTAAV--EKWNKNVDS-ND----------AC-SRLYLSYNQLPQHLKACFLYFGVFPEDYEIHVKKLVRLWAAEGFLR-----NMEEVAMDCLQDLVDRSLVFVS-KS-NG-KMKIRIHDLLRDLCLREARHEN-IE-D---CRW
>itf04g01390.t3
N------YSS----EMVGKQDEFESIKEMLIQHPSKQLQIVSIKGMGGIGKTTLAKKIYEDPSITSHFDKRTWTVASQHHSQRQMLLDLL--K-----NADSSELLR-LYQSFKHQRYLVVMDDVWSVEA--WDALKTCFPDDYGSRVLLTTRIGEVAN-----TQNSHQMQLLEQSESWKLFNERA-----CK---FEFETIGRPVVEKCKGLPLAIIVVAGLFSL-SL--DEWKNALTLDDD----------EF-SRLSLSYNHLPHNLKACFLYLGVFPEDHKINGNKLAKLWLAEGLVK---NESFDAVANRYTK---------------------------------------------------
>itf00g19420.t2
-------------KHVVGLESRVDQVLQINRT---NAVCMIGIYGMGGIGKSTLAKALYN--KLFGHFEIRSEI--LQE----ELLSKLL--------KIE-SEL---IKHWLQ-KKCLIVLDNL-EHQ---FEAL----CEDKGSTLILTTRDAHVEEC--------YEAKALVHEESLQLFTLHAF----RELPKEDYVEVLDGIVTYCEGLPLALEVIGSFLD--SK--EEWIEKL--PH--------------NDLKISYEGLDDHTKSLFLDLVCFSGKISEAT--------------------INAMGYFSTINLVDKCLI-------NY---SISMHSLIREMGREIIRSES-EM-N---LRF
>itf07g22470.t1
-------------EGMVGRRGDHNRIVDELIA-DDELTKVITIVGMTGIGKTTLATSVYNDPIVASHFDVQGWVTMSREYNKTQTLHSLL--LT-------KEDARQ-VCNFLRGKKFLIVLDNLWNPQA--WHDILLCLPGENGSRVLQTT--LRTNDR----EFY-HRMTLLNPEESWVLFCNTLF---S-QAP-EVYEKIRSQVVKACEGLPHSIVVVAKRLSCNVN--QEWKKEI--------------LD--RRLTHTYNQLPQHLKVCFLYFGVFPKRSAIKVKLLFRLWIAEGFIN--GGQRVRKSSL-------------------------------------------------------
>itf12g12640.t1
H----VGSFS---NNMVGCDDQFDTIVRKLTS--SKQLQVISVVGMGGIGKTTLIKKVYEDAAIVSYFDVRAWATVSQQYNLREMLIGLL--------D-VVD-LNQ-LRQKLMGQRYLIVMDDIWETNA--WDEIHRCFPEDNGSRILLTTRLKQVADY----GSA---------------------------------------------------------------------------------------------------------------------------------------------------------------------------------------------RE------------
>itf03g22090.t1
K----GGSTR---EEMVGHAMELARVKEMLLQ-SPPERQVVSIVGMGGIGKTTFAKIIYDDLSIRSHFDLHGWTTVSQDHNLRKTLHHLC--IVQ---N-DKVDLNK-LRQCLMGQRYLLVMDDVWDTKV--WDDVQRCLPDDNGSRILLTTRLKEVANY-------------LN----------------------------GRR--------------------------------------------------------------------------------------------------------------------GRSF-----------------------------------------CRW
>itf04g00730.t1
K-------------DMVGKNNEFKTIKEMLIQHPSKQQEVVSIKGMGGIGKTTLARRVYEDSSIALHFDHQAWIVASQHYNKRQMLEDLL--------NAEDSELLR-IYQGLKGQRYLIVMDDVWSKEA--WDAIKDCFPDDNGSRVLLTTRLAEVANY----SSSSLPVHLLDQSESWNLFCQKT-----CK----EFETIGRRIVEKCKGLPLAIVVVAGLFSL-TL--NEWEKALATIAR----------AC-SRLSLSYNHLSYNLKACFLYLGVFPEDEEIYTNNLASLWVAEGLVK---NESFEVVAQRHIQELVDRNLIL-------R-LMK---------------------------FVI
>itf09g24810.t1
---PILPTTTVPESDLVGFENSKQSLIQLLLG---DDLRVHSVVGMGGLGKTTLVKKAYDDAQIIRHFQHRVWVTVSETFKIEELLKDAI--LVKQ--QLQMGQLDF-VINILSEQRYIIVLDDVWSFDV--WDAIKYAFPRQFGSRIVITTRNSEIGRD----QTQ-YELKLLSEKDSWGLFCKKIF-------P-PHLVNIAEDIVNKCGGLPLAIVVIAGTLADKDI--AVWKNGLDRMKN-----------L-KNLSLSYYDLPYYL---------------------------------------------------------------------------------------------------
>itf06g12180.t5
-------------SQLSGSNDNLEKLYGCL-K--DDKVSSIGVYGMGGVGKTTLVKHIHN--QILQKGVKVYWVTVSQDFSIKKLQDDIA--IER-LK--EDDQRAI-LHQHFVGKKTVLILDDVWKSP---LEKL--GNP-REGCKFIITSRSLEVCHQ----QEL--KVKTLNENESWDLF-KENL----LH--TEDIEKHAKKLAKKCGGLPLALNTIAASMRV-----DDWRKKFEDLEK--------------NLKFSYNKLNPNWKECFLYCCLYPEDHRILKDEIIMKLIAEELCE--------DEGYSILKKLVDVFL--LE-E---EE--EVRMHDLMREMALKISKF---PE-E---LER
>itf15g10850.t1
H----KGLLT-V-KDVFGFENDLKTI-KGFIE-S-DNFIVIPIVGITGSGKTMFASIVFEEYKIPEYFNKYIWVNVSQDFDRKQKFIDII--ITS---E-DMTGLRE-ICQLLKNEKYFVVLDDVRKKED--WDSFKVVFPTNKGSRVLVTSPYGNVV------DCNSHNLEKLSNEKGWLLLKNNAF----GTND-EVLENLGKEIANKCNGLPLALVAVGGMLR-RNI--ADWQENPE--GQ----------IY-HDVKITYNDLDEKLKNCFLYFGCFPLGHEIVVWKLIRLWIAEEFIP-----EVEVEAQKYLNDLVDRNFVMVK-KRANG-QIKCCIHNTLHEFCKSEGARIN-D--E--RTRR
>itf14g04850.t1
K-------------EMVGKKDEFQIIKKLLTEIGSKEKKVVSIIGMGGIGKTTLARQVYEDSSVSIHFDVRAWVVASQLHNKRQMLVGLL--IS----GLEFTDLLK-FYQCLKRQRYMIVVDDVWSGEA--WDDVSNCFPDDNGSRVLLTTRLAEVAYY----SDNSHHMQLLNQSDSWNLFCERV-----GK----EFEIIGRPIVEKCKGLPLAIIVVAGLFSL-TL--NEWEKALTTIAA----------TC-SKLSLSYNHLPHHLKACFLYLGVFPEDDEINANNLSRLWSAEGLVK---NENFDVVAERYIQELMDRNLILVS-KSCGR-KIKFGVHDLLHAFCVKEAEKEN-R--E--NFRW
>itf00g08140.t1
EV----NHQSN--KKLVGLGSRVDNIGELLL--E-SDIRFIGIYGMGGIGKTTIAMSVFK--KFSNKFGGACFLDILNKGNIKTLVTTVL----------ERSHIDM-IKNRLSGKKVLIVLDHVDDCDQ--LEKL----A-GEGSRVIIITRDRGVSKH--------YEVRTLEEEEALKLFRLYAL-------N-KTVEELCGSIVGYCKGLPLALTVLGSSLG-LGA--ADWKMELQ------------NPN--GSLAIS-----------------------------------------------------------------------------------------------------------
>itf05g06510.t1
K----PPEESH---EMVGKSDELDAMKDLLISTSNSKLEVVAVHGMGGIGKTVLAKSIYEDKSIKNHFDKRAWVVISQHHNKDQMLSRLL--L------QEDSDIHQ-IYHLLLRNRYLIVMDDVWSIDA--WNDVQRCFPNDNGSRVLLTTRLKYVAQA----TTDCYQMRFFNSKESWDLFNKKKF--LVEI----EFEMIGKKVVEKCYGLPLAVDVAAGLFSL-TL--EEWKKAIKPIAE----------RC-ADLALSYNHLPHYLKSCFLYFGFFPKNYPLIAKKLVKFWIVEGFVK---NEI--VVGEKHLHELIDRNLVLVGDRSSG--TIGCMVHDLLHDLSIREAQKEN-G------QRW
>itf00g11080.t1
-------------KHPVGIDSLVGDVLDLLMQ---DSVRMMGIVGMGGIGKSTLAKAIYN--HLIMSFNIRQEVSNLQE----KLLRKTL--------NFE-DEL---IKTRLQ-KKVHIVLDDI-DHQ---LESL----AQNRGSVVIITTRDVHLGEK--------YMVKTLSFDDSLQLLSWHAF----GV-ALEEYTKLSKKIASYARGLPLALTIIGSHLG--SV--QEWIEKL--PH--------------DDLEISYDALDYDTKNIFLDIACFFAGQRKKET-------------------LKACGFHVESSLIERCLLTID----GD-EFAFEMHDLVRDMGKEIVRKES-EG-N---LRI
>itf00g30480.t1
---PCFPTTSTVESDLVGIHYPKQYLVNLLLA---DELKVHSVVGTGGLGKTTLVRQAYDDAEVKNLFQYRVWVTVSEKFEIDELLKDAI--FMEQ--GLRMSRLEF-VKEILSGGRYIIVLDDIWSTNA--WMEIKCVLSKQFGSRVVITTRNSEIGAQ----DTR-YSLKHLSPEDSRTLFCRKTF-------P-QHLVNITTNILNRCCGLPLAIVVIAGVLANEDI--EEWEQSLDMMKN-----------M-KNLSLSYYDLPYYLKYCFMYLCIFPEDFIFQRMQAVRLWIAEGFVR--NNQQVEEVAEAYLDELLHRNLIQTGLLSITG-KKRFRVHDILREIVLSKSVEQN-AN-----FRR
>itf04g09380.t2
H----VGSFS---NTMVGCDDQFDTIVCKLTS--SKQLQVISVVGMGGIGKTTLIKKVFEDATIATHFDVRTWATVSQKHNLREMLIGLL--------N-IVD-LNQ-LRQKLMGQRYLIVMDDIWETKA--WDDIHKCFPENNGSRILLTTRLKQLADY----GSE------------------------------------------------------------------------------------------------------------------------------------GFLK-----VMEKVGEIYLQDLVDRGLVQIV-KS-DG-KNKCKLHDLLHNFCLEEARREK-IN-E--NCRW
>itf13g01590.t1
F----VGDLL---TKIVGCNEDFNAIMDKL---NSLERVIVSIVGMGGIGKTTLARCVYEDATIISHFDCRAWVSISQEYNPRQVFRHIL--L--A--N--EDELEQ-IYKCLKRRRYLIVIDDIWSKDV--WSDLLKCFPEDNGSRMLLTTRDKNVAEY----TGSYHNMRFLDSHESWSLFHHKVS----EKSP--QFESIGRDVVEKCKGLPLAIIVIAGLLSSQTL--SEWEKNVLE-DQ----------QF-ADLSLSYTFLPYHLKPCFLSFGIFPKGSKIPLDEIVHFWLSEGFLK-----SLEDVAKEYIQDLIDRNLVQVY-SR--G-EIKCQMHDVLLELVLREAEREN-KE-D---QQW
>itf11g20070.t2
---------------MVGCDKEFQTILDKLT--SAEHLQVVSIVGMGGIGKTTLAGEVYKDPSITSYFYKQAWVTVSQEYTVVQMLRSII--V-SA--D-DSNRLES-LWKSLKDQRYLIVIDDIWSKEA--WDSVQRFFPDDNGSRILLTSRLREVVEY----SSGIINMPFLDANESWNLY-CNVF----GKLS--VFEHIGRDIVKKCKGLPLAITLVASLLSTENV--EKWKIS-DS-NE----------AC-SSLSLSYNQLPHPSKACFLYFGIFPEDYEIPVKKLVKLWAAEGFFG-----NLEEVAMQCLQDLVDRSLVLVG-KS-NG-KIKIRMHDLLRDLCLREARREN-IE-N--DCPW
>itf15g22540.t1
S----SSSN------ILGIEGDVEEIKGML-Q-SSTQLQVISILGMIGTGKTTLAKKVYQDPSIVSHFDIQAWTVEGQVYSMRNLFIDIL--IVS---K-EKQQIEQ-LGKLLMGQRYLIVIEDLWTTTT--WENLCRFFPRNNGSRVLITTRIPQLAKY----GSGIYRTRHLNPEESWKLLSKTAN----SNSS--EFEIIGRHIVEKCRGIPLQIVLIGGLLALNSP--RQWELAIF---Q----------IL-YSVEVCYNYLPTHLKPCFLYFGIFPENAEIHVKKLIKLWIAEGFVN---NKTLEEIAMDYFYDLINRRLVQIY-KS-NR-KIKCMLHNLLYCYCSREAMEEN--------RRW
>itf02g17590.t1
K-RDKLG-RSV--NKFVGREKEILEIETKF-SSKGKETNVVCINGLPGVGKTELAYRYCQ------RYKMVFWVCGAQ-YFQ-QNVLKLL--VSAD--EKERTE-KR-VKREM--QPYLLIIDN--ETE-EWWDGKHDLIPR-NGGTVIITTRLSQV-NF---D---TMQLQPLHASDAMILIQGRQ-----IK------------------------------------------------------------------------L---FVQFVL----F-----------------------------------------------------------------------------------------
>itf13g00790.t1
K----P-ASPTVGKPMVGCDDEFNTIMDKLKE---SNREIVSIVGMGGIGKTTLARKIYGDVSIISHFDCQAWVTISQEYNSRQVFQGLL--LGRG--NNETSELEL-VYRCLKHQRYLIVIDDIWSIDV--WGDLQKCFPDDNGSRVLLTTRLKNVAAY--------------------------------------------------------------------------------------------------------------------------EDYEVYEDVIVNFWVSEGFLK---SERSEDVARKSLQDLVDRNLVLIC-ENIGG-LSKYQMHDVLRELASREAQKEN----Q--GLRY
>itf06g10030.t1
-------------TSIQGASTNLAKMMDLL-K--SEEYKRIGVWGMGGVGKTTLVKNLNN--QLTNDFNIVIWVVVSQNATVESVQSKIA--LELQHM--EVSRMSR-LYNKLEGQRFLLILDDIWEEN---LDDV--GIPRESGSKIILTTRDFNVCQQ----DIH--QVGRLHPEEAWKLF-RETV-----E--DDQIKPMAEAIVKECNGLPLALIIVGASLRK-----EIWEHALRGVEE--------------KLKWSYDSLGQQLKSCFLFFCLFPEDFVVDTYKLVQYWVPEGLID----QQQHNEVLRIVDYLKDSCL--LE-R---CF-SNVKMHDVVRDVGVWISKSEEGSQ-Q---VKR
>itf13g05860.t1
--------------DVVGFENEAATIINKLIH-L-KNKEVVLITGMGGLGKTTLAKRVYEEKSVVNHFDKHAWCTVSQEYDCKDLLNKIY--VCGK--ETET--IEK-LRKSLMGWRYLIVLDDIWSLKA--WEELNRAFPSDNGSRVVLTSRQGNLAKY-------P----FFTVDESWELLQVKLF----KG-P-KELENIGKQISKKCGGLPLVVGLIAGLLRVKSE--QKWQNTLGGM------------QS-NDIEFSYKHLSRHLKPCLLYFSAFQEDVEIEVSFLIELWISEGFI-----ERVEDTAKHYLNYLVESNLVMVS-GNYDG-GILCAVHDL------------------------
>itf14g08270.t1
--------------DPVGFKKEAETIINQLIY-S-KEREIVLITGMGGLGKTTLARRVYKEKNVANHFDNSAWCTVSQEYDYKDLLNKIY--VCGR--EIEI--VEE-LRKSLMGRRYLIVLDDIWSVKA--WEELNRVFPSGNGSRIVLTSRQERVAKH-------P----FFTIDESWELLQVKLF----KG-H-EELENVGIEISKKCGGLPLVVGLIAGLLEVKSE--QMWHLSVDGI------------RS-NDIKLSYHHLSNNLKHCLLYFAAFPEDKRIEVSYLIKLWISEGFI-----ERVEDTAKYCLNHLIGSNLVMVS-EKYDG-GILCVVHDLVRDFCLAKVKEEN--------PRR
>itf10g05570.t1
-------DSS----DMVGKADEFRAIKHLLIEHPSKQREIVSIKGMGGIGKTTLARAIYKDSSISFHFDKRAWVVVSQSYNKRKMLIGLL--IL----NVECTDLEK-LYQGLKRQRYMVVLDDVWSGES--WDAIKVCFPNDNGSRVLLTTRLDEVANY----VNNSHRMHLLDAGESWTLFHKKVL--LEGV----EFELIGRPIVEKCGGLPLAIVVVAGLFSL-TL--HDWKKALTTVLE----------AC-SRLSLSYKHLSNNLKACFLYLGVFPEDEQIYANDLARLWAAEGLVK---NESSEVVAQRHIQELVDRNLILLS-KSSGR-KIKFRMHDILHALCVREAQNES-K--E--NFRW
>itf01g13670.t1
-------DSS----EMVGKQDEFEIIKDKLIQHPSKQREMVSIKGMGGIGKTTLAKKIYEDPSITSYFDRRAWTVASQHHSKRQMLLDLL--K-----NADSSDLLR-LYQSFKCQRYLVVIDDVWSVEA--WNALKNCFPDDYSSRVLLTTRLAEVANR----TQNSHQMQLLEQSESWKLFHEKA-----CK----EFETIGRPVVEKCKGLPLAIIVVAGLFSL-TL--DEWKNALTLDDE----------EC-SRLSLSYNHLSHNLKACFLYLGVFPEDHKINANNLARLWLAEGLVK---NENFDAVAN-------------------------------------------------------
>itf03g20980.t1
-----Q-SSS---D-MVGQTKEFEEFKEKLV--SNKPLQVMSLVGMGGIGKTTFATKLANDSAVKFHFDRCGWATMSQEHNKRQVLLQLC--IMP------DDELDQ-LRKSLLGKRYLIIVDDIWTEGA--WDDVKRCFPEETGSRILLTTRLKEVSEY----SYN-HDMRFLNCDESWKLFRQKLL----VR--NKEFETIGRNIVENCRGLPLTVVVVAGHLSNMAV--DEWKSTLDL-PQ----------QF-SRLNLSYNNLPCHLKSCFLYLGVFPEDSEIGIKKVIRLWIAEGFIK---QKTLEESGEDYLHDLISRNLIMKS-ES-TG-KVE------------------------------
>itf06g12350.t1
-------------DPLSGSQSNFEEIYRWL-E--DENVRSIGVYGMGGVGKTTLAKHIYN--QMLKNHVNVYWVTVSQDFNIRKLQDDII--TVG-VT--EENQRAI-LRNHLVEKNVVLVLDDVWDNR---LEKL--GVP-RKGCKLILTTRSLDVCHR----QKL--KVNVLNEEEGWNLF-KEIF----QD--THTIEKHAKELAKKCGGLPLALNTVAASMRV-----DDWRKNFEDLEK--------------NLEFSYNRLDQRLKECFLYCCLYGEDEKIERDEIIMKLIAEGLCE--------DEGHSILKKLVDVFL--LE-G---VE--EVKMHDLMREMALKISKF---SE-E---LER
>itf03g27560.t1
N-------SS----QMVGKQDEFESIKEMLIQHPSKQLQIVSIKGMGGIGKTTLAKKIYEHPSITSHFDKQTWTVASQHHSQRQMLLDLL--K-----NADSSELLR-LYQSFKRQRYLVVMDDVWSVEA--WDALKTCFPDDYGSRVLLTTRIGEVANH----TQNSHQMQLLEQSESWKLFNETA-----CK----EFETIGRPIVEKCKGLPLAIIVVAGLFSL-TL--DEWKNALTLDDE----------EC-SRLALSYNHLPHNLKACFLYLGVFPEDHEINANELAKLWLAEGLVK---NESFDAVANRFVD------------QS-------------------KEEEEEE----E--E---
>itf11g20430.t4
E----VSKFS---SRMVGCDKEFKTILDKLT--SAEQLQVVSIVGMGGIGKTTLAREVYKDPSITSYFYKKAWVTVSQEYDVEQMLQCFT--V-NP--N-DKQNLGS-LRKHLKDQRYLIVMDDIWSTTA--WDSVQRCFPDDNGSRILLTSRLREVAEY----SSGTINLSFLNDNESWNLY-CKVF----GQLS--VFEQIGRNIVKKCNGLPLAIIVIASLLSTETV--EKWNENVDS-ND----------AC-SRLYLSYNQLPHHLKACFLYFGVFPEDYEIHVKKLVSLWAAEGFLK-----NMEEVAMECLQDLVDRSLVFVS-KS-NG-KMKVRIHDLLHDLCLREARHVN-MG-D---CRW
>itf04g13470.t1
------GDSS----DMVGKNNEFEMVKKMLIEHSSKQREVVSIKGMGGIGKTTLARRLYDDPEIASNFDKKAWVVASQNHNKRQLLISLL--I-----KEEGPEILH-LYQGLKGQRYMVVIDDLWSNQA--WDAVKNCLPDDTSSRVLVTTRFAEVAAQ----SNSSHQMQLLYPNESWNLFYEKA-----CK----EFQAIGRPIVEKCQGLPLAVVVVAGLFSL-TL--DEWKKTLTTVDE----------EC-SRLVSSYNHLPYNLKACFLYLGIFPEDEEIYVKDLARLWAAEGFIK---EMSFDAVATIKIHELNDRNLILVS-QSSGE-KIKFRIHDLLHSFCVREAQKKN-H--E--NFRW
>itf15g21480.t2
-------------KGFAGLESRLEKIRMKLVW---DAKLVLGLWGMGGIGKTTIARVAFE--RFSSAFDVRK----LQK----KLLSKVL--------SID-DEM---IKKRLE-KRVLIVLDDV-DHQ---LNKL----VDE--------------------------------------LYN-----------------------------------------------------------R---------------------------------IIITTRDKH----------------------------------------LF---------------------------------------FRV
>itf04g09950.t1
------SGSS----DMVGKNNELDTIMKMLIQHPSKQREIVSIQGMGGIGKTTLARQLYENPSIVSHYDKRLWVVVSQHHNKRQMLLDLL--K-----SSDSSDLLK-LYQSLKGQRYLVVMDDVWSRES--WNDVNSCFPDDNGSRVLLTTRVAEVATC----SNNSHQMQFLDRNESWDLFRKKA-----CK----EFETIGRPIVEKCKGLPLAIVVIAGLFSL-TL--DEWRNALTLYDE----------EC-WRLSLSYSHLPHNLKACFLYLGVFPEDYEINANNLTRLWAAEGFVK---KESFEEVAR-------------------------------------------------------
>itf12g21200.t1
-------------KHPVGIHTHVREILSLLSE---VGVRVIGIYGMGGVGKTTLAKAVFN--EICGTFDVRSKCLDLQT----QLLCKTL--------RFD-DEL---IKLRLG-KKLLIVVDDV-DHQ---LDAL----VEDSGSTIIITTRHVNLGEK--------YKVEVLSSKESLQLFSLYAF----NN-PSKAFVELSNMIVSYVGGLPLALTVLGSHFA-SSV--QEWRKKL--PH--------------DDLKISYKALDHDTRRIFLDIACAYT-YGKLDKR-----------E------LNSCGFHAQSVLKDKCLLTEG--------KLFHMHGLVRDMGRAIAHKES-----------
>itf00g29510.t1
V----VWDTY---DEIVGIHIDIETIVNSLCY-IMRTLQVIPLVGEAGIGKTTLAERVYRHPITIASFHIRAWVVLSEVPNVKEILIGLL--ISPI--E--LDQIEQ-LCTSLMGKKYLIFLDDIWTTAA--WDAIKGYFPENNGSRILITTRFTKVAKYLS-----PYHVKYQTFENL-----------------------------------------------------------------------------------------------------------------------------------------------------------------------------------------------
>itf00g08680.t1
--------------DVVGFENEAATIINQLIH-S-KEKEVVLITGMGGLGKTTLTKRVYEKKSVVNHFHKHAWCTVSQEYDCEDLLNKIY--VCGK--EAET--IEK-LRKSLMRWRYLIVLDDIWSLKA--WEELNRALPSDNGSRVVLTSRQESVAKH-------P----FFTVDESWELLQVKLF----KG-P-KELENIGKQISKECGGLPLIVGLVAGLLGGV----QMWQNTLGGI------------LS-NDIELSYKHLSHDLKQCLLYFSAFKEDVEIEVSYLIELWISEGFI-----ERVEDTAKHYLNHLV-------------G-RIM------------KNDSDAS-G---------
>itf13g21990.t1
--------------DVVGFENEAAKIINQLVN-S-KEREVVLITGMGGLGKTTLAKRVYEEKSVVNYFDKRSWCTVSQEYNCKDLLCKIY--VCG---ETKI--VEE-LRKKLMGLRYLIVLDDIWSVEA--WEELNRVFPEDNGSRIVLTSRQESVAKH-------P----FFTVDESWELLQVKLF----KG-P-KELENIGKQISKECGGLPLIVGLVAGLLGVKSE--QMWQSTLGGM------------QS-NDIELSYKHLSHHLKQCLLYFSAFKEDEEIEVSYLIELWISEGFI-----ERVEDTAEHYLNHLVGSNLIMVS-GNYNG-GILCAVHDLVHDFCLAKAKKEN--------PHR
>itf04g05410.t1
K------------SSMVGKNNEFHIVKAMLIQHSSRQREIVSIKGMGGIGKTTLAKRLYEDPSVASRFDIRAWVVASQYHNKLQMFTDLL--M-----VVDSTDLQQ-LYQKLMHQRYFVVIDDIWSVDA--WDSIKACFPDNNNSRVLLTTRFAKVATS----SKNSHQTQLLDQTESWNLFCEKT-----SK----EFEAIGRPIVKKCKGLPLAIVVAAGLFSL-TL--DEWKKALTTIDE----------EC-SNLSSSYNHLPHSLKACFLYLSIFPEDEAIHVETVVKLWVAEGLVK---DMSFDAVARKHIQELKDRNLILVS-WSSGR-KVKFRMHDLVHSFCVRKAEKEN-Y--G--NFRW
>itf07g16420.t4
-------QAS---ENLVGLKSRVNKFGKWLLVDD-DDARFIGICGIGGIGKTTIAMAVFN--KFSSQFNGACFL-AIRQHNTKTLITTIL----------DKSEIAN-IKIGLQGKKVLIVLDDVDG-EQ--LEKL----V-DKGSRVIITIRDASVSKY--------YEVQTLGEQEAIQLFRLHAF------PA-KTVEELCGSIVHYCKGLPLALKVLGSSLG-LEV--ADWEEEL------------GTPN--DDLKICFDRLDSNSKNIFLYIACFFR-------------------H-------EEYVKDVLKILIEKSLISVL----KG-RIE--MHDLIQEMGWHIASLDR----E--NLKW
>itf03g20990.t1
-----QSSSS---D-MVGQTKEFEEFKKKLL--SNKPLQVMSFVGMGGIGKTTFARKLANDSAVKLHFDCCGWATLSQEHNKRQVLLQLC--VMP------DDELDQ-LRKSLLGHRYLIIVDDIWTKGA--WDDVKRWFPEETGSRILLTTRLKEVSNY----SDN-HDMRFLNRVESWNLFCQKLL----IK--NKEFETIGRKIVENCRGLPLTVVVLAGHLSNMAV--DEWKSTLDL-PK----------QF-SRLSLSYKNLPCHLKSCFLYLGAFPEDSEIGIKKLIRLWIAEGFIK---EKTLEESGEGYLQDLMNRSLIMVS-GS-NG-KVECKMHDLLHDLCASKAKTEK-SS-K--N-RW
>itf06g15880.t1
S--------------MVGRRTELMEIKDVLRR----GLKVLSIWGMGGIGKTTLTRKIYDDP-LTNRFDVRAWVTVSKKYELKQIITSLL--IM-------HEELCR-LTKLLKGRYCLIVVDDLWSTRA--WDEIIRLFPYG-RIFILLTT-REVA-MY----GSK-YNLSILEEEDSWELFCN-IF--PL-EAP--RFENFRSRVVEKCDGLPPTIIAVAERLSCNAI--QELKKEL--------------LS--HNRTHIYNQLPEDLKVYLLYFGVFPKRSEIQVKTLLRLWIAEGLVK--CSMNIEESAYSCLEYLINRSLVLIC-TSSDG-KIKCRMQSALHSVCVVEAQKEG-NT-L--QCRW
>itf04g04450.t1
F-VPDQGSSLTLECELVGIDGRKRQVIGWLLE---GGLKVVSIVGMGGLGKSTLAKKVYDDAAVRKHFHSHAWITVSESFKIEDVLKDLV--LFDE--PLEMNRLEV-AKEFLLGRRYIVVFDDVWAIAV--WQSIQLALPNEDGSRVILTTRINDVGSY----ESN-YELKPLTEEESWTLFSHKTF-------P-SHLEEISKNILKKCGGLPLAIVAISGVLTNNNI--EEWQRHLDRLES-----------I-RVLQISFKELPFYLKPCLLYMSIYPENHLIEHNTLIRLWIAEGFVK--REGRTEEVAEGYLNELINRSLIHAI-QNDDG-SLKGHIHDFYREIAVSKSRDHN-VN-----VRC
>itf07g11720.t1
--------------DVVGFENEAATVINQLIY-S-KEKEVVLITGMGGLGKTTLAKRVYEEKSVFDHFDRHAWCTVSQEYDYSKELYKIY--VCDD--EAKI--VEK-LRKSLMGWRYLIVLDDIWSEKA--WEELNRVFPSDNGSRIVLTSREKSVAKH-------P----FFTTDESWELLQVKLF----KG-P-EQFKNVGREISEKCGGLPLIVGLIAGLLGVKSE--QMWQNTLGGV------------QS-NDIELSYKHLSHHLKPCLLYFSAFQEDVEIEVSYLIELWISEGFI-----KRVEDTAKHYLNHLVGSNLVMIS-KNYDG-DILCVVHDL------------------------
>itf12g13120.t3
--------------DVVGFKKEEEIIIDQLIH-S-KEREVVLISGMGGLGKTTLAKRVYEEKIVVNYFDKRAWCTVSQEYDCKDLLCKIY--VCGK--ETEI--VEE-LRKKLMGVRYLIVLDDIWSVEA--WEDLNRVFPEDNGSRIVLTSRQESVAKH-------P----FFTIDESWELLQVKLF----KG-S-KELENVGREISNKCKGLPLTVGLIAGLLEVKSE--QKWRITLDGI------------KS-NDIELSYKYLSRPLKSCLLYFAAFPEDEEIEVSKLIELWISEGFIT----GRVEDEAEDYLNNLVCNNLIMVS-GKYDG-RILCRVHDLIRDFCLTKAREDI-N------QHR
>itf07g07880.t1
L----------V-EDVVGFDSEVKIIKDQLIE-S-KDTTFISIVGMSGLGKTTLIKEVFKDSKIEYEFFPRLWVYVSRSMNRREIFMDII--FTK---N-DMSELER-IKEFLKDEKYLIVMDDVWNEKD--FELLRIVFPNNNGSRVLVTTRDTGLAKH----DSYPHVLKFLTGEESLELLKQSVF----GK-P-AYLEFPARRIAEKCNGLPLAVLLIAGVLN-DQV--SLWNENPQ--TQ----------DY-SNLRLSYNQLPNHTKDCFLYLAAFPIEHEISVWKLIRLWIAEGFIP-----TMERTAYSYLKEIVSRNLLMVV-KRADG-DIKCRLNDTLHEFCKDEAAKNY----N--GYRR
>itf06g12180.t3
-------------SQLSGSNDNLEKLYGCL-K--DDKVSSIGVYGMGGVGKTTLVKHIHN--QILQKGVKVYWVTVSQDFSIKKLQDDIA--IER-LK--EDDQRAI-LHQHFVGKKTVLILDDVWKSP---LEKL--GNP-REGCKFIITSRSLEVCHQ----QEL--KVKTLNENESWDLF-KENL----LH--TEDIEKHAKKLAKKCGGLPLALNTIAASMRV-----DDWRKKFEDLEK--------------NLKFSYNKLNPNWKECFLYCCLYPEDHRILKDEIIMKLIAEELCE--------DEGYSILKKLVDVFL--LE-E---EE--EVRMHDLMREMALKISKF---PE-E---LER
>itf06g12250.t2
-------------DPLSGSQSNLEEIYRWL-E--DENVRSIGVYGMGGVGKTTLAKHIYN--QMLKNHVNVYWVTVSQDFNIRQLQDDII--AVG-VT--EENQRAI-LRNHLVEKNAVLVLDDVWDNH---LEKL--GVP-RKGCKLILTTRLRDVCRR----QKL--QVNVLNAEEGWNLF-KEIL----QD--TDTIEKHAIELAKKCRGLPLALNTVAASMRV-----DDWRKNFEDLEN--------------NLKFSYNRLDPSLKECFLYCCLYPEDKRIKKDQIIMRLIAEGLCK--------DHGHSILNKLVDVFL--LE-G---EE--RVKMHDLMREMGLGISKF---PE-E---LER
>itf03g20470.t4
N----ADSSS---NNMVGCDDEFETIKNKLIS--SNNLEVISITGMGGIGKTTLAQRVYHDQVAIAHFDIRTWTTVSQEHNLGEMLRRLL--------N-DPD-LNR-LRRKLLGHRYLIVIDDIWSTQA--WDAIHRCFPEDNGSRILLTTRLKQVADY-----SGLYFMRFLNFNESWNLFYKKVF-----VFP--EFEKVGRSIVKKCQGLPLTIIVIAGLLSNPSL--NQWEANLD-PEK----------KC-SKLSLSYNHLPPHLKVCFLYFGVFQEDSKIKVKKLIRRWIAEGFLK-----SMEEVAYDYLQDLVDRGLVQID-KRSDN-KIKCKLHDVLHSFSLREAHREK-IK----NCRW
>itf04g34230.t1
K----DTSRSVLHPEVIGLDDDCKNLEAKL-----DRQRFISIIGMPGLGKTTLAKKIYN---VQPHFDCSALVYVSQE---NELLKGIA--VG------QSENLEVDLCTFLREKRYIILFDDIWDNRS--WDAIKYGLPYNSGSRVIITSRNNDVGRY----ECS-YSLQPLDSENSWKLFCKQLM----FE-P-KELKDIGEQIVGKCGGVPLAIVVTAGML-ARTE--NEWKVNIDRDE------------C-SRCALSYKDLPTVLKSCFLYFGLFPKGHEVLAFDLMNMWIAEKLVQ---GEQVEEVAQSFLNKLLARNLIHVV-EKYDG--IKCRMHGILHNLCVRIGKDNK-KGL-----RR
>itf09g24580.t2
D----VWDTY---NEIVRFHSDIEKIVNHLCY-LMRKLQVIPLVGKGGIGKTTLAKRVYIHPITIASFHIRAWVVVSKVHNLKEMLI-----------------------VAIIGRK---------------------------GSK--------------------P----------------------------------------------------------------------------------------------------------------------------------------------------------------------------------------------------------
>itf01g24580.t1
NGNFREQTHSFRPSDIIGRDNDKESIVGMLIKDDTETVSFLPIVGLGGLGKTTLVKLVYNDDRVVENFDMRMWVSVSESKVIEKILRSATKSFG----HLDMDQLQEHLNGVLSSGRYLLVLDDVWNEDQHKWKNLELLMRGCEGSRVIVTTRSIKVAT-----TTNPYNLSGLSDHDCFDLFLKCAF--RDQERPR-NLVEIGQEIVQKCWGVPLAVKTLGSMLYCKTDDNEIWRKETDILPI---------------LKLSYDQMPYHLRQCFAYCCMFPKGEEIPREVFINLWVAQGFIQPDGDRELENLGNQYFNELLSRFCFQDVVEAFDGEILACKIHNLVHDLAQSVAG----GDPEIPESVH
>itf11g21040.t1
S----VSKSS---SGMVGCHEVFMKILDQLT--STRRRQVVSIVGMGGIGKTTLARKVYEDSSITSYFHMQAWTTVSQEYSLEQILRCLI--VI-A--R-DKQQLER-LRKHLKGQRYLIVIDDIWSTAA--WDSVQRCFPDDNGSRILLTSRMREVAEY----SSGLLNMPFLDADESWILY-CKVF----GKLL--VFEQIGKDIVKKCKGLPLAITIVASLLSTEVE--EKWKKS-DS-ND----------AC-SRLYLSYNQLPHHLKACFLYFGIFEEDYEIPVKKLVRLWAAEGFLS-----NTEKVAMECLQDLVDRSLVIVS-KS-TG-EMKIKIHDMLRDLCLREAKREN-----------
>itf15g22510.t1
S--------S-----TVGAERDIERLKDMLIQ-SSTQLQVVSICGTPGTGKTTLAKRAYEDPLIVSHFEIRAWTVASRLYTRRKLLIDIL--IAS-----TNKQLEQ-LCNILTGQRYLIVIDNLRRKTE-VWDELKASFPPNNGSRVLITTADQRVARS----SSHIIGTLVLNTEESWNLLSKTAF-----NCP--EIELIGRRIAMICKGVPLVTVLVGGLLALNSP--KQWETHFV-LAH----------LF-WYIEFCYNYLPSYLKACFLYLGGFPEGTEFHVKKLIKLWIAEGFLK---NKSSEEIAEDYLCDLMNRRLVQVH-KS-DG-KIKYMLHDSLYNFCFQKGYDEY--------HRW
>itf13g00800.t1
N----P-AASLVGKSMVGCDDVFNTIMGNLSH---SKLEIVSIVGMGGIGKTTLARKIYEDSSFISYFDYRAWVTISQDYNPTQVFQCLL--LAHT-GNNGASELEQ-VYRLLKHRRYLIVVDDIWSTDV--WDDLKRCFQDDSGSRILLTTRHKNVAEY----GNH-HTLPFLDSNESWDLFQSKVC----KRSP--EFEKIGREIVNKCKGLPLAITVAAGLLSSTFI--HEWEKCVDHSNQQG-----------ENIDLSNTFLPHHLKLCFLSFGCFPEDSEIYDWQIVNFWVLEGFLK---SESLKDVAMKNLQDLVDRNLVLIC-K---I-DTKYKMHDVLRELALREAQKEN----K--GLRW
>itf00g04820.t1
---------------MVGCHEVFNKILDQLT--TAKGRQVVSIVGMGGIGKTTLAHKIYEHPPITSHFDKRAWVTVSQAYNVEQMLQCLL--VT-G--G-G-GQLER-MHKHLKGQRYLIVIDDIWNTTA--WDSVQRCFPDDNGSRILLTSRLKEVAEY----CSGPLNMPFLDNDESWNLY-CKVF----GKLL--VFEQIGRDIVKKCKGLPLAITLVASLLSTENV--KKWKES-DS-NE----------AC-SKLYLSYNQLPHHLKACFLYFGIFEEDYEISVKKLVRLWAAEGFLS-----DLEKVAMECLKDLVDRSLVIVS-KS-NG-EMKIRIHDVLRDLCLREARLEN-NE-V---RRW
>itf15g22520.t1
S---GSTSTH---ENMVGCDDEFRKIKSMIIG-SSEQLEVIPVTGMGGIGKTTLAKKVYNDPDIMSKFYIRAWAVVSQEPDMKRILISLL--IVP---N-EKE-LDQ-LRKHLLGQRYLIVIDDIWSSSA--WDAIKQCFPDNSRSRILMTTRQKEVAEY----SS-IHSMRFLNQDESRDLFEAKVF-----EVH--KLQTIGEYIVMKCQGLPLAIVVMAGLLRLKSV--EAWGKNMD-PTN----------KC-LGLSLSYNYLPSHLKACFLYFGVFPEDRDILATKLINLWVAEGFLM---TKSLEEVGESYLRNLINRNLVQVS-QS-DG-KIKS-----------------------------
>itf07g22440.t1
I------------SSMVGRRRDREVIMNEITV---SDLKVVTIVGMAGIGKTTLVRSVYEDPKVASIFDVRRWVSMPADYNNSQMLRTLL--VV-----AEKNVAEQ-VYKCLKGKRYLIVLDNLPNNEA--WNEIRHIFPDD-ESRILITT-FLR--RY----DGI-HNMSLLNSEESWTLFCTNPF--KL-KAP-SKFQEIRSEVVEICEGLPYSIVVVAKRLSCNIN--QEWKKEI--------------LD--KRLTHTYNQLPQHLKACFLYFGVFPKRIAIKVKLLISLWIAEGFIN--EGKELESRALEYLQEFIDRSLILID-SSSSG-KIKCRMHSALHSFCVREAQKEG-NT-L--QCRW
>itf06g05600.t1
----------------------MDKIMSLL-K-RNEKAKKIGVLGMGGVGKTTLVKNVNN--ELRKDFDIVIWVAVSQNATVESIQSKIA--LDL--A--EESRANH-LCNKLMGKRFLLILDDIWEGD---LNDV--GIP-EHDSKVILTTRNFRVCQE----HIE--EIDCLSEDEAWKLF-SEKV-----G--DGQIMLLAKDIVKQCGGLPLALITVGASLMK-----HVWKHALHGVEE--------------KLKWSYDSLDVQLKSCFLFCCLYPEDFEIDTNRLVHYWLAEGLLD----EDLENDVKCIVDWLIDSCL--LE-K---TE-MNVKMHDVVRDVGVWIAKSKDWSQ-Q---VKR
>itf13g02540.t1
S-----P-YS---DQ---NEDAFNAVKEMLFH----RKNIVSIVGLPGIGKTTLAKRVYGSDMADTF--IRAWVTVPQEYKG---------------------QLEK-LHKHFYKKKYFLVLDDIPNTQA--LADILTCLPND-QIRILLTTQFNSVGSD----I-R-HKMCILDPNRSWDLFCK-KL--SP-KAP--KFVQIAEHVVKECEGLPRSIVAVAERLSCYIL--KEWKKEV--------------LY--NDETLSYNQLPQHLKGCFLYFAIYPKGFKINVKRLIKIWIAEGFVR--ECKDLEEEGYCYLDRLVHSGLV--S-IEEHK-MTNCWIHSSLWDFCTRQTKKEG-YT-R--QCRW
>itf09g25000.t1
---PRLLATSDLKSDLVGIDNPKLSLVNRLLA---DGLRVHSVVGMGGLGKTTLVKKVYDDARVVNHFQRRVWLTVSETFNVDELLKDAI--LTKQ--ELRMNKLEF-INDILSGQSYIVVLDDIWDVSA--WLEFKPVFPGQIGSRIVITTRNNEIGAF--------YSLEPLSSKDSWTLFCRKTF-------P-QHLVNISKNILKRCGGLPLAIVVIAGVLATESI--EEWEHNLGGMKS-----------M-KNLSLSYYDLPYYLKYCFLYLSIFPEDVIINKNKVIRLWIAEGFVR--NNQQVEEVAEAYLNELLHRNLIILA-EDKVG-RKRFRVHDILREVILSKSVEQN-AT-----SRR
>itf15g21970.t1
S----VGAAT---DQIVGFAKDEAILFQRLLN-L--KREVISLVGEGGMGKTTLAKRVFEELATTH-FDICAWIVVSQHHNLKEMLIGLL--IMPI--E--KDQLEQ-LCRSLIGQKYLIALDDIWTFTA--WDAIQGCFPDNNGSRILITTRFIEVARY-----------------------------------------------TNSCT---------SSLVAT-----------------------------------------------------------------------------------------------------------------------------------------------
>itf13g03690.t1
N--ESDG-ST---EGMVGRHNDCRVIKDKLFS-PHS-PDLISIVGMVGIGKTTVARNVYEDPSVASHFDVRVWVNIPQHYNKNGLLSQLL--IT----EPNKKELMQ-VRKCFDGKKYLIVLDNIMSKEA--CTDIISCVSNG-GSCILLTT-FK---QD----IRY-HNMTLLDSKESWELFCN-IL--SIDEAP--KFEKIRNHVVEKCDGLPQLIVEVAKRLSCNIQ--QGWKKEL--------------LD--RNITVSYNILPHHLKVCFLYFGVFPKRKKVLVKMLVRLWIAEGFVK--GYKELEDQAYEYLHELTDISLLLIE-DSCNR-KIKCRMHSALHSFCVGEAQKGG-NT-Q--QCRW
>itf07g20970.t3
-------------KYPVGIDVYVRDVLDLLIQ---NDVRMIGIFGMGGVGKSTLAKAIYN--HLIMSFNIRQEVSNLQE----KLLHSTL--------NFE-NEL---IKTRLQ-KKVLIVLDDI-DHQ---LDSL----VQNCGSTIIITTRDIHLDEK--------YMVETLSDDDSLQLLSWHAF----GV-PLEEYNELSKRIASYVGGLPLAITVIGSHLG--SV--QEWIEKL--PH--------------DDLKISYDALDDDTKNIFLDIACFFVGNGKKDT-------------------LEACGFHAKSCLIERCLLMTS-S--G----LFEMHNLVQDMGREIVRMEA-EG-N---LRI
>itf14g01620.t1
H----------V-EEVVGFDYEAKIIKRRLLE-S-TDLIFISIKGMAGLGKTTLTKMVFKDRDLQFEFFTRLWVYVSRTFNRKQIFLDIL--FTK---K-EMSSLER-IQEFLVGGKYFIVMDDVWTVKD--WDCLKIAFPKNKGSRVLVTTQHENVALS----DSAPHQLKFLSNDESWELLEKKVF----RK-S-SLLEGHGRQIAIKCNGLPLAVVVIAGVLN-STH--GHWKENPQ--NQ----------SY-NEVKLSYNYLPYYSKDCFLYLAAFPIGHEIASWKLIRLWIAEGFIP-----DLERTAEKYLEDLVDRNLLMVL-QRADG-QIKCRIHDKLHEFCKNEAATKN-D--D--RPRR
>itf06g13610.t1
-------------VLIEDGGRNLEKLMDLL-K--KKESKRIGVWGMGGVGKTTLVKNLNN--QLSKPFTMVILVQVSRNASVEIVQSKIA--LFL--Q--GESSVSQ-LYNKLKGENFLLILDNVWEKD---LDHV--GIPQDSGSKIILTTREFKVCQQ----DTH--EMRCLNPDEAWELF-SQRV-----G--DDQINPLAKAIVQRCDGLPLAVTIIGASLMK-----QIWKAALHGVEE--------------DLKWSYDSLGEQLKSCFLFFCLFPEHYEVDTYRLVQYWLSEGLLD----EELHNSCCGIVEILKDCCL--LE-E---GS-MNVKMHDVVRDVGIWIATAYQYSQ-T---VKR
>itf13g03970.t1
N--ESDG-ST---EGMVGRDHDCTVITKQLSS-GGG-LNIISIIGMMGIGKTTVARNVYEDLSVASYFDVRGWVTLPQHYNKSRMLIQLL--IT----EPNKKELMQ-VLKCFRGKKYLIVLDNIMSKQA--WIDIIELVSNG-GSYILLTT-FN---LT----GRY-HKMTLLDPKKSWELFCN-IL--SIDEAP--KFEKIRNHVVEKCDGLPQLIIEVAKRLSCNIQ--QGWKKEL--------------LD--RNLRVSYNMLPHHLKVCFLYFGVFPKRKRILVKMLIRLWIAEGFVK--KHTELEDQAYVYLQELTERSLLLIE-DSCND-KIKCRMHSALHSFCVGEAQKGG-NT-Q--QCRW
>itf13g01670.t1
N---GDG-SL---DRMVGRQNDVRTIKNQLFS----GLKVIPIIGMLGIGKTTLARRIFEDQLVASHFQVKCWITIPQKYNDSQMLRDIL--IL----KPHRKELEL-VRECLIHRRYLIVLDDLWSTQH--WEDIKRCFPSSNGSRVLLTTRFYEVADY----IKG-HVMSLLDSNESWDLFRN-IF--PL-EAP--RFENFRCHVVEKCDGLQQTIVVVADRLSCNIQ--HELKKEL--------------LG--HNLTIICSQLPEELKVCFLYLGVFPKRSEIQVKTLLRLWIAEGFVK---HEELEKNAYGYLEGLVNRSLVLIS-SSFDG-KIKCTVHSALHNICSREAQKEG-NT-Q--QCRW
>itf06g13060.t4
T-----SSSS---EDMVGHSNELDEVVNQLLG-TNKPLQVMAIVGMGGIGKTTFAKKIYDHPRVKSHFDLCAWTTMSQEHNKGQAILDLC--VKPS--AFNQD-PSQ-LRKSLLGRRYLIIVDDIWTTNA--WDDICRCFPDNNGSKILLTTRAREVAEY----SAGFYDMRFLSEKEGWDLFCQQFL----EK--KYEFERIGKNIVRKCQGLPLTVVVMAGLLSTKSI--DEWERNLDL-HE----------QF-SSLTLSYNHLPSHLKGCFLYLGVFHEDSEIPVKKLIKLWIAEGFVE---RKRLEEVGRDYLQDLIHRNLVMVN-ES-DG-QIKCRMHDLLRELCTSKAKHEN-TG-S--K-RW
>itf06g13070.t2
T-----SSSS---EDMVGHSEELDEVVNQLLG-TNKPLQVMALVGMGGIGKTTFAKRIYDHPRVKSHFDLCGWTTMSQEHNKGQAILDLC--VKPS--AFNED-LEH-LYKSLLGHRYLIIVDNIWTTDA--WDDIRRCFPDNNGSKILLTTRTKEVAHY------GSYNMSFLNQDEGWDLFYWKFL----DK--NDEFKTIGMNIVQQCQGLPLTIMVMAGLLSTKSI--DEWEKNLDL-PE----------QF-SRFTLSYNHLPSHLKGCLLYLGVFHENSGIPIKKLIRLWIAEGFVE---RKRLEEVGRDYLQDLIDRNLVMLN-ES-DG-QIKCRIHDLLHELCKSKAKNEN-TG-S--K---
>itf07g07860.t2
Y----------V-ENVIGFDTEAKNIKNRLTA-L-NDTMVISIVGMAGLGKTTLTNMIFNDHGLHYYSFTRLWVHVSKNMNRRQIFMDII--FTK---S-VVSFLDT-IKEFLKDGMYFIVVDDVWDTKD--WDELKIAFPNNKGSRILVTTRIVEVANH----DSNPHELKFLEHEESWELLRKKVF----HK-P-DNLVSTGKSIAKKCNGLPLALVVIAGVLANNTL--AGWEEDPE--NQ----------SY-HEAKLSYNQLPSKTKDCFLYLAAFPMGHEIPVRKLICLWIAEGFIP-----NMEGIAETYLKDFVNRNLLMVV-KRADG-EIKCRLHDTLHEFCKSEAMKNN----D--GYRR
>itf15g10780.t1
H----RAETT-I-KNVLGFEEDFQIIKKRFLE-S-KNFIVIPIVGMAGTGKTAFASMIFEDPDIHCNSLR-IWVPVTKLCDRKQKFISII--ITK---E-DMTMLGK-IKTLLEDQTYFIVLDDIWEKKD--WDLLKNAFPENNGSRVLVTSRYGYVV------DSKSHNLGKLSDEDGWSVIKNNVF----SASD-T-LEELGKRIARKCKGLPLALVVVAGILC-ITS--DDWRENPE--DQ----------SY-HEVKLSYDDLHEKLKNCFLYFAYFPMGHEIATWKLIRLWIAEEFIP-----DAEVEAQKYLNDLIDRNLVMVI-KRADG-HIKCRIHDTLYEFCKSEAAKKN-D--E--GTRR
>itf06g12210.t2
-------------DQLSGSETNLDKIYKLV-E--DENVRSIGVYGMGGVGKTTLVKHIHN--RILRNRANVYWVTVSHDFSLRKLQDNIA--TAG-IY--DQNQRAI-LLNHFVENNVVLILDDVWDNS---LENL--GVP-SKGCKLILTTRLRDVCRR----QKL--QVNVFNEEEGWNLF-KEIL----QD--TDAIEKYAKELAKKCGGLPLALNTVAASMRV-----DDWRKNFDNLEN--------------DLKFSFNKLNPKWKECFLYCCLYPEDARIKKDEIIMKFIAEGLCE--------DEGHSILKKLVDVFL--LE-G---EE--QVKMHDLMREMALKISKF---PE-E---LER
>itf13g01010.t1
N----TNSASLVGHTMVGYDDEFNMIMDKLNQ---KQREIVSIVGMGGIGKTTLAKRIYRDASFISRFDCRAWVTISQVYNPTKVFKALL--LAPR-VNNETGELEL-VYKCLKRQRYFIIIDDIWSTNV--WCDLQKCFPDDNGSRMLLTTRLKNVADY----GGN-HTMRFLDSYESWNLFHNQVL----HKSP--EFERIGREVVKKCKGLPLAINVVAGLLSPD-L--NEWEKNVDHSNQQG-----------ENIGLSYKFLPHHLKHCFLSFGLYPEDTVLPEESIVDFWVSRGFLK---SKSLEDVARESLQDLVDRNVLL-V-S-ING-SSKYQMHDMLRELALREAQKEN----S--DFR-
>itf15g18510.t1
N-------PS---DNMVGHSEELDEVKSQLFR-SLKQRQVMAMVGMGGIGKTTFAKRIYNDPLVTSRFKFRAWTTLSQEHNKLQALTDLI--ILP---MSNGG-PDL-LRKSLLGQRYLIVVDDIWSTKA--WDDIQRCFPDDNGSRILLTTRVREIAQY----DSGSYNLRFLNPYEGWDLFYQKLL----DK--NNEFETIGKNIVQKCHGLPITIVVAAGLLSIKSV--DEWKATIDH-DE----------QF-SRLELSYNNMPSHLKGCFLYLGIYHEDCDIPVKKLIRLWIAEGFVE---NRRPEEVGGNYLQDLIDRCLVMVH-GS-GH-KIKCRMHDILRELCVSKAKKEN-TG-C--C-PW
>itf13g01710.t2
---KFDG--S---TGMFGRERDREEIIKNLIP-KSNKINLVFIVGMMGIGKTTLAKSVYGDPKVEDYFDVRGWITMPQQYNKSQMIRLLL--IS----VKNGKNLEQ-VRTQLRAKRFLIVLDNIHDSRA--LHDIQICAYCG-GSTILLTT-FNLG-PI----HKY-HYMTLLDQNQSWDLFCNNMI--SL-KAL--DFEKIKSHIVEICDGLPWSIVAVAKRLACDIL--KEWEKEM--------------LD--HHLTFHYNQLPEHLKVCFLYFGVFPKRKEIQVKKLIGLWIAEGFLE--EHEELQNQGYVYLYELIGRSLLLMC-KGHDD-KIKCRMHSALHSFCVGEAQKAG-NT-L--QSRW
>itf13g01730.t1
N------------EGMVGRQNDVIKIKKRLFS----DMKVIPIIGMPGIGKTTLARKIFEDQSVALNFQVRGWVTVTQNYNEAKMLSDFL--IS----PNHEE-HD--VYACLDGKRNLIVLDDLWSTEH--WDALKLIFGRSKGSCILLTSRFYGVAEY----VKG-HVMSFLDPNESWDLFCT-IF--PL-Q-----FEKFRNHVVEICEGLPLSIVVVAKRLSCNIQ--HELKKEI--------------LD--YSLILMYNRLPEHLKCCFLYLGVFPKRTEIHVKVLIRLWIAEGFVKPSKNMELERIAYSYLKDLIASSLVLVT-ETLDG-KFKCRVHSVMHNICFREAQKEG-NT-Q--Q---
>itf09g25590.t1
---PCFPTTSTVESDLVGNHYAKQYLVNLLLA---DELKVHSVVGMGGLGKTTLVKQAYDDAEVINHFQYRVWVTVSEAFEIKELLKDAI--FLEQ--DLQMDRLEF-VKHILSDRRYIIVLDDIWGINA--WMEIKCVLSKQFGSRVVITTRNSEIGAQ----DTC-YSLKHLSFEDSRTLFCRKTF-------P-QHLVNITTNILKRCCGLPLAIVVIAGVLAN-GI--EEWEQSLDMMKN-----------M-KNLSLSYYDLPYYLKYCFMYLCIFAEDFIFERMQVVRLWIAEGFVR--NNQQVEEVAEAYLDELLHRNLIQTG-LSITG-KIKFRVHDILREIVLSKSVEQN-AN-----FRR
>itf01g20080.t1
NELLMGSGSGYEGIEAVGIDMEVNRIAELIEK-RSGQMNLITIWGAGGGGKTTLAKQVH--ERVKNDIDYCWWVDVNHSSDIEYVLRTTIKSVGTKPPKADRNSLQQHILDYLEGKRYVVFFDDVWDH-----TLLKIKLRGNSESSIIVTSRDKNIANGS---APHYVEVKPLEFDLACSLFCKLAL---GSRWPN-GLEEAGKALVEKCTGLPVAILAMARLMSTKGDDPSKWRKSLDYYSQEFESKAGGSLTSLNRLLLSYYELPTHLKSCFLYCAMFPKTYDIDGQMLIRMCIAEGFINTQSGRTLEHIARDYFLQLKNRSLLQVVPN--NSKKL-MIMHDLYRDVACEVIRREMFTKLEWKQRRS
>itf04g01350.t1
K------DSS----EMVGKQDEFQIIKEMLIQHPSKQLEIVSIKGMGGIGKTTLAKKIYEDPSITSHFDKRTWTVASQHHSQRQMLLDLL--K-----DADRSDLLR-LYQSFKRQRYLVVMDDVWSVEA--WDALKTCFPDDCGSRVLLTTRIGEVANH----TQNSHQMQLLVQSESWQLFNEKA-----CK----EFETIGRPLVEKCKGLPLAIIVVAGLFSL-TL--DEWKNALTLDDE----------EC-SRISSSYNHLPHNLKACFLYLGIFPEDHEINANQLAKLWFAEGLVK---NESFDAVAN-------------------------------------------------------
>itf07g02380.t2
GV----NQAS---DNLVGLESRVNNIINWLLADD-DDARFIGICGMGGIGKTTAAMVVFN--RFSHQFDGACFL-AVRQHNIKTLLTEVL----------EKSQIAK-IRMRLKGKKVLIVLDDVDDQKQ--LNEL----A-DRGSRVIITTRDAGVSKY--------YPVDKLGDEEGIQLFRSYAF-------A-KTFEELCRSIVRYCKGLPLALKVLGSSLG-LDA--AVWEKDLD------------TPH--DDLKISYNRLSSKNQKIFLHIACFFR-------------------H-------EENVKDVLEDLTEKSLISVT----DG-TVE--MHDLIQEMGWHIAREEKMFDLN--HLRW
>itf13g00960.t1
N----T-SASLVGHTMVGCDDEFHMIMNKLNQ---KQREIVSIVGMGGIGKTTLAKRIYGDASFISRFHSRAWVTISQDYNPIKVLNALL--LDPT-WEEK--ELMR-VDKCVKGKRYLIVIDDIWSTNV--LDDLLRCFKDGNGSRMLLTTRLKNVAEY----RGN-HNMRFLDSYESWNLFHNHVL----SQSP--KFERIGREIVKKCKGLPLAINVVAGLLSPD-L--NEWEKNVDHSNQQR-----------ENIDLSYTLLPHHLKHCFLSMGCFPEDEQLAEDSIVDFWVSEGFLK---SKSLEDVARESLKDLVDRNLLLII-S-ING-SMNYQMHDVLRELALREAQKEN----N--DFR-
>itf04g09550.t2
-------------KHGVGLDSRVENVVQLLGK---DGVRMVGIYGMGGIGKTTLAKAVYN--KLFVHFEIDSTISGLQK----QLFQKLL--------KID-GEL---MKRRFQ-KKCLIVLDNL-EHQ---FNKL----CGDEGSRLILTTRNAHVGEC--------YEAKVLDPMESLQLFSLHAF----GELPEEDYGEVLDGIVTYCQGLPLALEVLGSYLD--SR--EEWFEKL--PN--------------NDLKISYDGLDDCIKSAFLDLVCFSGKIYKET--------------------IRSMWNFSSIDLIDRCLII---K--GR-D-SIWMHDLIRKMGREIIRLES-EV-K---LRF
>itf00g25720.t1
N----N-PSSLVGKSMVGCDDVFNTIMGNLRQ---SKQEIISIVGMGGIGKTTLAKKIYEDASIISYFDRRAWVTISQEYNPRQVFQCLL--LDPA-RNNGDSELEQ-VYRLLKHRRYLIVVDDIWSTDV--WDDLKRCFEDDSGSRILLTTRQTNVAEY----GNH-HTLPFLDSNESWDLFQSKLC----KRSP--EFDKISREIVDKCKGLPLAIIVAAGLLSSTFI--HEWEKCVD---QQG-----------ENIDLSYIFLPHHLKLCFLSFGCFPEDDEIVESTIVDFWVSEGFLK---SESMEDVARKNLQDLVDRNLVLIC-R---F-DIEYQMHDVLRELALREVQKEN----K--RLRW
>itf06g12180.t4
-------------SQLSGSNDNLEKLYGCL-K--DDKVSSIGVYGMGGVGKTTLVKHIHN--QILQKGVKVYWVTVSQDFSIKKLQDDIA--IER-LK--EDDQRAI-LHQHFVGKKTVLILDDVWKSP---LEKL--GNP-REGCKFIITSRSLEVCHQ----QEL--KVKTLNENESWDLF-KENL----LH--TEDIEKHAKKLAKKCGGLPLALNTIAASMRV-----DDWRKKFEDLEK--------------NLKFSYNKLNPNWKECFLYCCLYPEDHRILKDEIIMKLIAEELCE--------DEGYSILKKLVDVFL--LE-E---EE--EVRMHDLMREMALKISKF---PE-E---LER
>itf13g03710.t1
N--ESDG-ST---EGMVGRHRDCTVIKNRLLY-PSA-PTIISIFGMVGIGKTTVARNVYEDPSVASHFDVRGWVTLPQHYNKSRMLSQLL--VT----EPNKKELLQ-VRKCFGGKKYLLVLDNITNTQA--WTDIKGWVHEG-GSYILLTT-FY---QN--------HKMTLLDPRKSWELFCN-IL--SIDEAP--KFEKIRNHVVEKCDGLPQLIVEVAKRLSCNIQ--QGWKKEL--------------LD--RNLSVSYNMLPHHLKVCFLYFGVFPKRKKILVKMLIRLWIAEGFVK--KHKELEDHAYEYLEELIDRCLLLIE-DSCFN-KIKCRMHSALHSFCVGEAQKGG-NT-H--RCRW
>itf04g01390.t2
N------YSS----EMVGKQDEFESIKEMLIQHPSKQLQIVSIKGMGGIGKTTLAKKIYEDPSITSHFDKRTWTVASQHHSQRQMLLDLL--K-----NADSSELLR-LYQSFKHQRYLVVMDDVWSVEA--WDALKTCFPDDYGSRVLLTTRIGEVAN-----TQNSHQMQLLEQSESWKLFNERA-----CK---FEFETIGRPVVEKCKGLPLAIIVVAGLFSL-SL--DEWKNALTLDDD----------EF-SRLSLSYNHLPHNLKACFLYLGVFPEDHKINGNKLAKLWLAEGLVK---NESFDAVANSHKQELMDRNLIILS-KSSGR-KIKFRMHDLLHAFCMREAQNEN-QS-E--NFRW
>itf05g06500.t2
K-------------EMVGKSDELDAMKDLLISTSNNRLEVVAVHGMGGIGKTVLAKSIYEDKSIKNHFEKYAWVVISQHYNKDQMLSRLL--L-----DQEDSDIEQ-IYKHLKHKRYLIVMDDVWSIDA--WNDVRSCFPDYNGSRVLLTTRLKNVAQA----TT-CYQMRFFNSEESWDLFKEKKF--LVEI----EFETIGKKVVEKCYGLPLAVNVAAGLFSL-TL--EEWKKDIELIAE----------RC-ADLALSYNHLPHYLKSCFLYFGFFPKNYPLIVKKLVRLWIAEGFVK---NER--IVGEKHLHELIDRNLVLVGDRSSG--TIGCMVHDLLHDLSIREAKKEN-G------QRW
>itf04g10000.t1
------SGSS----DMIGKNNEFETIREMLIQHPSKQREVVSIQGMGGIGKTTLARRVYEDPFVVSHFDKQIWVVVSQHHNKRQMLLDLL--K-----NLKSSDLLQ-LYQSLKGQRYLVVMDDVWSRDS--WNDVNSCFPNDNGSRVLLTTRVAEVATC----FNNSHQMQFLDQSESWELFHKKA-----CK----EFETIGRPVVEKCKGLPLTIVVIAGLFSL-TL--DEWKNALTLDDE----------EC-RRLTLSYNHLHQYLKGCFLYLGVFPEDYQINVGNLARLWAAEGLVK---NESFEEVAIRYINELMDRNLILVS-ESSGR-KVKFRVHDLLHAFCVREGQKQS-DE-S--SVRW
>itf13g02110.t1
--------SL---EDMVGLDFYFGFLRTALAD----TRIVFSIVGAPGIGKTTLCKKLYTDKAVLSHFDFQAWITIPQRYNGQQLLCHLL--MRPI--NEELQQLDQ-LHKHLKCKRYFIVLDDIPNTLL--WDDIQQCFPYD-GSRILLTTVFNHVAHY------------------------------------------------------------------------------------------------------------------------------------------------------------------------------------------------------------------
>itf13g21940.t1
--------------DVVGFKKETETIINQLVH-S-KEREVVLITGMGGLGKTTLAKRVYEKKAVVNYFDKRAWCTVSQEYNCKDLLCKIY--VCGK--ETEI--VEE-LRKKLMGMRYLIVLDDIWSVEA--WEELNRVFPEGNGSRIVLTSRQESVAKH-------P----FFTIDESWELLQVKLF----KG-P-KELESIGKEISKKCGGLPLVVGLVVGLLGVNSE--QMWQNTLGGI------------QS-NNIELSYNHLPAHLRPCLLYFAAIPEDAEFVASKLINLWISEGFI-----ERVEDVARDCLNHLVGSNLVMVF-REYDG-RILCGVHDLVRDFCLTKVKDEN--------PHR
>itf06g13080.t2
T------SSS---EDMVGHSNELDEVVNQLLG-TNKPLQVMAIVGMGGIGKTTFAKRIYDHSRVKSHFDLCAWTTMSQEHNKGQAILDLC--VKPS--AFNQD-PSQ-LRKSLLGRRYLIIVDDIWTTNA--WDDICRCFPDNNGSKILLTTRAKEVAEY----SA------------------------------------------------------------------------------------------------------------------------------------------------------------------------------------------------------------
>itf03g20500.t1
N----ADSSS---NNMVGCDDEFETIKRKLIS--SENLEVISITGMGGIGKTTLAQKVYNDEAVIAYFDILEWTTVSQQHNLREMLCGLL--------N-DQDDLSQ-LRKKLLGQRYLIVIDDIWTTQA--WDDIHRCFSEDNGSRILLTTRLKQVADY----FAGLHSMRFLNFNESWDLFYKKVF-----VFP--EFEKVGRLIVEKCQGLPLTIIVVAGLLSNPSL--NQWEANLD-PEK----------KL-SKLSLSYNNLSPHLKACFLYFRGFPEDIVIIAKNLIKLWIAEGFLK-----SMEEVAYDYLQDLVDRGLVQVD-KSSGN-KIKCKVHDVLHSFSLREAEREK-IN-E--NCRW
>itf13g02100.t3
------A-SS---EDMVGRDFSFSSIMDDLLG----KRSVFTILGVPGIGKTALCKKVYTDIAVVSHFDIRAWVTIGQRYNGQQLLCNLL--MRPP--N-DLQQLDQ-LHNHLKCKRYFIVLDDVPNTLL--WDDIQQCFPVD-GSWILLTTLFKNVAKY----NGC-QYLPYLDDSDSWVLFSH-RF--SL-KTP--KFEEIAKNLVQECKGLPRSIVTVADRLSCFTL--KEWKKEF--------------LH--RDQTNIYNRLPQHLKVCFFYFVVFPKHSEINAKMLIKLWVAEGFVK--KNMPLEDIGYMYLEALTRTGLVRIT-YLLGF-IPKCKIHIDMHSFCVREAQKEG-NT-Q--QCRW
>itf15g18430.t1
N-------SY---D-MVGHSEELDEVKSKLLD-SLKQRQVMAMVGMGGIGKTTFVKTLYEDSIVTSHFELRAWTTMSQVHNKAQAIYDLC--IMPM--TFNG--LVQ-LRQSLLGQRYLIVVDDIWTTKA--WDDIQRCFPNDNGSRILLTTREREIALY----NSGCYNMRFLEPREGWNLFYQKFL----AK--KNEFEKIGKNIVQKCQGLPLTIVVLAGLLSIKSV--DEWERTINL-SE----------QF-SRFNLSYNSLPRDLKGCFLYLGLFHEDSEIPIKKLIRLWIAEGFVG---SKRLEEIGRDYLQDLIDRSLIM------------------------------------------
>itf00g25710.t1
N----P-AA----KSMVGCDDVFNTIMGNLSH---SKLEIVSIVGMGGIGKTTLARKIYEDSSFISCFDYRAWVTISQDYNPTQVFQCLL--LAHT-GNNGASELEQ-VYRLLKHRRYLIVVDDIWSTDV--WDDLKRCFEDDSGSRILLTTRQTNVAEY----GNH-HTLPFLDSNESWDLFQSKVC----KRSP--EFEKIGREIVDKCKGLPLAITVAAGLLSSTFI--HEWEKCVDHSNQQG-----------ENIDLSYTFLPHHLKLCFLSFGCFPEDREIYESKIVTFWVSEGFLK---SESLKDVAMKNLQDLVDRNLVLSY-G---D-DIEYQMHDVLRELALREAQKEN----K--GLRW
>itf04g10020.t1
------SGSS----DMIGKNNEFETIREMLIQHPSKQREVVSIRGMGGIGKTTLARRVYEDPSVVSHFDKQIWVVVSQHHNKRQMLLDLL--K-----NLKSSDLLQ-LYQSLKGQRYLVVMDDVWSRDS--WNDVNSCFPNDNGSRVLLTTRVAEVATC----FNNSHQMQFLDQSESWELFHKKA-----CK----EFETIGRPVVEKCKGLPLTIVVIA----------------------------------------------------------------------------------------------------------------------------------------------------
>itf03g21730.t1
E-----SSSS-LPQSMVGRTAEFQRIKRLLLD-KSEESLVVPIVGMAGIGKTTFARSLYQDPLVQFHFDVLAWATVSATYDRHRLLCELL--IA-P-E--DLCDLDL-LRKCLLGRRYLVVLDSIWDTNQ--WDEIIRSFPEDNGSRILLTSRHDEVVTY----SYN-LNVSFLNSEESWDLFLQKI-------LP-SEVKAIWRHIVNYFKGLPFAIVIAAGLAAIESQ----W-NEIDLVEG-----------I-AKLILSYNNLPNFLKICFLYLGIFPESSTILVKKLIKLWIAEGFVK--GERSLEEVAKDFLKNLISRSLVLID-KGLDG-EIKCKVHDIVHEFCKRKAMEEG-DG-H--FCRW
>itf04g05490.t2
K-----GGSS---DKMVGKNDEFQIVKEMLIEHSSRQREIVSIQGMGGIGKTTLARRVYEDSSIAFHFDKRAWVVASQIHNKLQMLTDLL--I-----AVDATDLHL-LYQTLLHQRYFVVIDDIWSVDA--WDSIKACFPDNNGSRVLLTTRITEVTTS----SNNSHQAQLLDETESWNLFCEKA-----SK----EFEVIGRPIVKKCKGLPLAIVVAAGLFSL-SL--DEWEETLTTIDD----------EC-SRLSSSYNHLPHSLKACFLYLSVFREDEEIHANEIVKLWVAEGFIK---DVSFDEVARRHIQELKERNLILVK-QSIGS-KVKFGMHDSVHSFCVREAKREN-YQ-K--NFRW
>itf13g21940.t4
--------------DVVGFKKETETIINQLVH-S-KEREVVLITGMGGLGKTTLAKRVYEKKAVVNYFDKRAWCTVSQEYNCKDLLCKIY--VCGK--ETEI--VEE-LRKKLMGMRYLIVLDDIWSVEA--WEELNRVFPEGNGSRIVLTSRQESVAKH-------P----FFTIDESWELLQVKLF----KG-P-KELESIGKEISKKCGGLPLVVGLVVGLLGVNSE--QMWQNTLGGI------------QS-NNIELSYNHLPAHLRPCLLYFAAIPEDAEFVASKLINLWISEGFI-----ERVEDVARDCLNHLVGSNLVMVF-REYDG-RILCGVHDLVRDFCLTKVKDEN--------PHR
>itf04g10060.t1
------GNSS----EMVGKNNEFQIVKKMLIEHSSRQREIVSIIGMGGIGKTTLAKSVYEDQSIVSYFDKRAWVVVSQDHNKRQMLTGLL--M-----A-NGTELEQ-LYRYLLHQRYFVVIDDIWSDEA--WNAVKACFPDNNHSRVLLTTRFAKVSTR----SSNFHQMQLLDESESWNLFHEKT-----CK----EFEAIVRPVVKKCKGLALAIVVAAGLFSL-TI--DEWKETLTSIDE----------EC-SRLSSSYNHLPYKLKACFLYLGIFPEDEEIHVKILKKLWAAKGLIK---SMSFDAIAEKHIQELKDRNLILVK-V--------------------------------------
>itf00g16810.t1
-------------KYPVGIESRVSDILHLLTE---NDIKMFGIFGMGGVGKTTLAKAIYN-----LSFNIRSQASDLQE----KLLCKTL--------KVE-DEL---IKERLR-KSVLIVLDDI-HDQ---LESL----AQNSGSTIIITTRDVQLDEK--------YMVKTLSDDESLQLLSWHAF----GV-PLEEYTKLSQRIASYTVGLPLALTVIGSHLG--SV--QEWSEKL--PD--------------DKLKISYDALDDDTKNIFLDIAFFFVGHDKNDT-------------------LEACGFYAKITLIERCLLTID----GC-ESGLQMHDLVRDMGREIVRKES-EG-N---LRI
>itf14g01620.t3
H----------V-EEVVGFDYEAKIIKRRLLE-S-TDLIFISIKGMAGLGKTTLTKMVFKDRDLQFEFFTRLWVYVSRTFNRKQIFLDIL--FTK---K-EMSSLER-IQEFLVGGKYFIVMDDVWTVKD--WDCLKIAFPKNKGSRVLVTTQHENVALS----DSAPHQLKFLSNDESWELLEKKVF----RK-S-SLLEGHGRQIAIKCNGLPLAVVVIAGVLN-STH--GHWKENPQ--NQ----------SY-NEVKLSYNYLPYYSKDCFLYLAAFPIGHEIASWKLIRLWIAEGFIP-----DLERTAEKYLEDLVDRNLLMVL-QRADG-QIKCRIHDKLHEFCKNEAATKN-D--D--RPRR
>itf07g07910.t1
H----------V-EDVVGFDEEAKTIKDRLLD-T-NEMMVISIVGMAGLGKTTLTKMVFNDTQLQYEFFTRIWVYVSKTFSRRQIFLDIL--FTK---K-DLSLLNK-VKEFLEGGKYFIVVDDVWSQQD--WDHLKSAFPRNKGSRVLLTTRHENVASH----DSGPHHLKFLTNDESWELLKTKVF----RK-P-HEVNECGRLIAIKCKGLPLAVVVIAGVLN-STS--VEWKDNPE--KQ----------SY-HEVKWSYDHLPFYTKDCFLYLAAFPTGHNIDSWKLMRLWIAEGFIP-----DLERTAEKYLKDLIDRNLLMVL-NRADG-QIKCRIHDTLHEFCKSEAGKKN----D--GYRR
>itf03g21700.t1
E----SSSSS-LHQSMVGRTAELERIKRLLLE-KSKERLVVPIIGMAGIGKTTFALNLYQDPLVKSHFDVLARATVSATYDRRRMLCELL--IK-P-K--EQIDLDL-VHKLLVGRRYLIVLDDIWEINH--WEEIKRSFPENNGSRILLTSRHDEVAIN----SYD-LNLPFLSSEEGWLLFLLKV-------FP-PQLLMIWRHIVHYFKGFPFAIVIAAGLAAIESL----W-KEIDLVQG-----------I-SKLILSYNNLPNILKICFLYLGVFMESSIIPVKKLIKLWIAEGFVK--GERSLEEVAEDFLKDLVSRSLVLID-KSLDG-KMKCKVHDIVHDFCKRKAMEEG-DG-H--FYRW
>itf08g14610.t1
NV---SNPAS---KNFVGLESRIGEVGTLL--QE-PEVQFIGIWGMGGIGKTTIAMVVFN--NFLSQFDGACYV-RIKANQGKNLLETIL----------EKIAIGK-IGRWLRGKKVLIVLDDVDH-EQ--LEML----A-NKGSRIIITTRNKKVSKY--------YEVHKLVDQEALQLFCRYAF------IP-KTFEELCGSIVRYTMGLPLALKHLGSHLR-EDA--VNWKVKLDVDSL-------HAPK--DKLRISYDELDPDNKNVFLHIACFFR-------------------N-------KEYVKDVLDVLINKSLISVQ----NG-RIE--MHDLIQEMGWHIARKEEM---D--NLRW
>itf03g20990.t2
-----QSSSS---D-MVGQTKEFEEFKKKLL--SNKPLQVMSFVGMGGIGKTTFARKLANDSAVKLHFDCCGWATLSQEHNKRQVLLQLC--VMP------DDELDQ-LRKSLLGHRYLIIVDDIWTKGA--WDDVKRWFPEETGSRILLTTRLKEVSNY----SDN-HDMRFLNRVESWNLFCQKLL----IK--NKEFETIGRKIVENCRGLPLTVVVLAGHLSNMAV--DEWKSTLDL-PK----------QF-SRLSLSYKNLPCHLKSCFLYLGAFPEDSEIGIKKLIRLWIAEGFIK---EKTLEESGEGYLQDLMNRSLIMVS-GS-NG-KVECKMHDLLHDLCASKAKTEK-SS-K--N-RW
>itf03g20480.t1
H----VGSFS---NNMVGCDDQFDTIVSKLIS--SKRLQVISVVGMGGIGKTTLIKKVYEDATTVSYFDVRAWATVSQQHNLREMLVDLL--------N-VVD-LNQ-LRHKLMGKRYLIVMDDIWETKA--WDDIKRCFPEDNGSRILLTTRLKQVADY----GS---------------------------------------------------------------------------------------------------------------------------------------------------DD-----------------L------------FLDNL------------------RQ
>itf03g12490.t1
T----GGG-----NDMVGHAEELERTKEMLLQ-FTQRRQVISIVGMGGIGKTTMAKNIYDDPSIRSHFDVLGWATVSQHYDLRRILHDLC--VVQ---D-EEVDLDK-VRRYLMGQRYLLVVDDIWGRRG--WDDLQRCFPDDNGSRILLTTRLKEVANY----CSGVCNLPFLNSNESWKLFSQKLG-----S----EVKEIGRQIVNKCQGLPLAITVAAGLLSTKSV--ENWQSAMD-LHD----------QC-STLTLSYNNLPYHLKACFLYFGVFPKRREISTKDLLNLWIAEGFVR-----SLEEGAMDYLQDLIDRNLVLIS-KS-IG-NIKCRMHDLLFDLCLREVEKEK-FR-L--KNRW
>itf13g14140.t1
-----------MT--VVGRDEDIKRLVDFV---ENDDY-LFAVCGKGGLGKTTVVRKVYNTPDVRHKFMGCAWITAVQA---KTLWQDIM--IEPG--K-DLSALQR-LHSSLQ-GRYLIVLDDVRST-----EASLIALPNV-RSRVVITTRAQKI-------RKG-HILRPLTKDDSWKLFLQKHL-------G-SEFEELERNVIKKCNGVPLEIMVLGDLMA-HTI--DQWNKKF----V-------------KDLELSYNLLPWNLKNCLLYLAVFPKDTDTEAEKLYNLWIAEGLIQ--GNSNL---AETYLRQLAAVGLVQVE-EETT--KIKWRLHDLVRELCCEKAEEES-RR-N--SVRT
>itf07g02520.t2
KV----NQAS---ENLVGLESRVNNIGNWLLADD-NDFRFIGICGMGGIGKTTIATSVFN--KFSHQFDGACFL-AVRQHNVKTLLTKIL----------EKSEIGK-IRRRLKEKNVLIVLDDVDNKEQ--LDKL----A-DRGSRVIITTRDAGVSKY--------YPVHTLREEESIQLFRSYAF-------P-KIVEQLCGLVVHYCKGLPLALKILGSSLG-LEA--VDWEEELE------------TPN--DDLKISFDRLDSKNKNIFLHIACFFR-------------------H-------EEHVKEALKVLIEKSLISVE----KG-NIE--MHDLIQEMGWRIARDEK-YN-D--NLRW
>itf03g21770.t1
E-----GSSS-LQNTMVGHVDELDEMKKLLLQ-SFKRRQVVPIVGMGGIGKTTFARRLFQDPLISSHFDVAAWTTVSSRYGMRRTLLELL--IM---P--DKTELAQ-LRKCLMGRRYLIVLDDVWSTSS--WDEIQRCFPDNDGSRILLTCRHHEVASY----SHN-LNMRFLTSDESWQLFQQRVL--NNGR-P-ENLENTWRHIVDYCQGLPFAIALIAGLVTTESL----W-KVLDLAEG-----------I-SKLGLSYNHLPNFLKACFLYLGVFPENSVIHVKGLIRLWIAEGFVR--SQRSLEEVAEDFLKDLVSRSLVMIN-SSLDG-KIKCKVHDIVHDFCREKAIKEN-NR-Y---YRW
>itf07g07860.t1
Y----------V-ENVIGFDTEAKNIKNRLTA-L-NDTMVISIVGMAGLGKTTLTNMIFNDHGLHYYSFTRLWVHVSKNMNRRQIFMDII--FTK---S-VVSFLDT-IKEFLKDGMYFIVVDDVWDTKD--WDELKIAFPNNKGSRILVTTRIVEVANH----DSNPHELKFLEHEESWELLRKKVF----HK-P-DNLVSTGKSIAKKCNGLPLALVVIAGVLANNTL--AGWEEDPE--NQ----------SY-HEAKLSYNQLPSKTKDCFLYLAAFPMGHEIPVRKLICLWIAEGFIP-----NMEGIAETYLKDFVNRNLLMVV-KRADG-EIKCRLHDTLHEFCKSEAMKNN----D--GYRR
>itf03g21720.t2
E-----SSSS-LHQSMVGHTTELERIKRLLLE-KSEERLVVPIVGMAGLGKTNFARNLYQDPLVKSHFDVLAWATLSTTYDRPRMLRELL--IE-P-K--EQADLDL-VHKWLVGRRYLIVLDDIWNIDH--WEEIKRSFPEDNGSRILLTSQHDEVAMY----SYN-LNLRFLNPEESWNLFLQKI-------LR-SEVEAIWRHIVNYFKGLPFPIVIAAGLAAIESL----W-KEIDLVQG-----------I-SKLILSYNNLPNFLKICFLYLGIFPESSSIPVKKLIKLWIAEGFVK--SQRSLEEVAEEFLKDLVSRSLVLID-KNLDG-KIRCKVHDIVHDFCKRKAMEEE-DG-N--FYRW
>itf13g21950.t1
--------------DVVGFEEEAQTIIDQLIH-S-KDREVVLITGMGGLGKTTLAKRVYDENIVVNHFHKRVWCTISQEYDYTDLLNKIY--VCDK--EIEI--VEK-LCKSLKGWRYLIVLDDIWSLKA--WEELNRAFPEHNGSRIVLTSRQDNIAKH-------R----FFTVDESWELLQVKLF----KG-P-KELENIGQEISKKCGGLPLVVGLVAGLLGVRSE--QMWQNTLGGI------------KS-NDIELSYNYLPDHLRNCLLYYAAFPEDEAIAASKLINLWISEGFI--RERERVEDVAEDFLNYLVGSNLVMVY-QNYDG-RILCGVHDLVRDFCLTKVKEEN--------PHR
>itf13g21990.t2
--------------DVVGFENEAAKIINQLVN-S-KEREVVLITGMGGLGKTTLAKRVYEEKSVVNYFDKRSWCTVSQEYNCKDLLCKIY--VCG---ETKI--VEE-LRKKLMGLRYLIVLDDIWSVEA--WEELNRVFPEDNGSRIVLTSRQESVAKH-------P----FFTVDESWELLQVKLF----KG-P-KELENIGKQISKECGGLPLIVGLVAGLLGVKSE--QMWQSTLGGM------------QS-NDIELSYKHLSHHLKQCLLYFSAFKEDEEIEVSYLIELWISEGFI-----ERVEDTAEHYLNHLVGSNLIMVS-GNYNG-GILCAVHDLVHDFCLAKAKKEN--------PHR
>itf11g20300.t1
---------------MVGCDKEFKTILNKLT--SAEKLQVISIVGMGGIGKTTLAEKAYKDPSITSHFYKQAWVTVSQVYNVEQMLQCLI--V-NA--R-DEQNAEN-LRRLLMGNRYLIVMDDIWSTTV--WDSVQGCFPDDNGSRILLTSRLREVAEY----NSGTINMPFLDANKSWNLF-CNVF----GQLS--VFEQIGRDIVNKCNGLPLAITLVASLLSTAAV--EMWEENVDS-ND----------AC-SRLYLSYNQLPHHLKACFLYFGVFPEDYEIHVKKLVRLWAAEGFLR-----NMEEVAMECLQGLIDRSLVLVG-KS-NG-KIKIRMHDLLRDLCLREARYEN-IG-N---CPW
>itf14g02060.t1
-----------V-EDVVGFDNEVKIIKDRLTG-S-FDLTFISIVGMTGLGKSTLAKMVFDDLELHYEFFSRIWVDVSRTFGRRKVFLNII--FIR---K-DVSFLER-IKMYLEGGKYFIVMDDVWRVED--WDCLKIAFPNNKGSRVLVTTRHKGLALH----DSAPHPLKFLDNNESWQLLEKKVF----HK-P-PWLEPQGRRIAARCQGLPRAVVTIAGILA-KTL--VEWKEDPE--NQ----------SY-HEVRLSYNQLPSHLKNCFLYLAVFPMGYEIAARKLIRLWIAEGFIS-----NLELTAEEYLSALVDRNLLMVV-KQAGG-QIKCCLHDTLHGFCKSEAANAN-E--E--GSH-
>itf04g05410.t2
K------------SSMVGKNNEFHIVKAMLIQHSSRQREIVSIKGMGGIGKTTLAKRLYEDPSVASRFDIRAWVVASQYHNKLQMFTDLL--M-----VVDSTDLQQ-LYQKLMHQRYFVVIDDIWSVDA--WDSIKACFPDNNNSRVLLTTRFAKVATS----SKNSHQTQLLDQTESWNLFCEKT-----SK----EFEAIGRPIVKKCKGLPLAIVVAAGLFSL-TL--DEWKKALTTIDE----------EC-SNLSSSYNHLPHSLKACFLYLSIFPEDEAIHVETVVKLWVAEGLVK---DMSFDAVARKHIQELKDRNLILVS-WSSGR-KVKFRMHDLVHSFCVRKAEKEN-Y--G--NFRW
>itf13g02070.t1
------G-SL---ENMVGHNDVFSLTADLLLA----KRSVFTIVGAPGIGKTTFCKKLYTDERVVSHFGIQAWVTIGQRYNGQQLLCHLL--MRPP--NEEMLQLDQ-LHKHLKCKRYFIVLDDVPSTQL--WDDIRQCFPVH-GSCILLTTIFIDVAEY----S-E-LKLPYLNDSESWVLFSN-RF--SL-KAP--KFEAIAKHLVEECRGLPRSIVTVADRLSCYTL--KEWKKEL--------------LH--RDQTNIYNGLPQHLKVCFLYFAVFPKHSKINVKRLIMLWIAEGLVK--WFLELEDIGYVYLSALLSRGLVR-I-VEYDF-IPKCEIHIDIHSFCVREAQKEG-NT-Q--QCRW
>itf14g02070.t1
-----------V-EDVVGFGEEAKIIKDLLFI-S-MNLRVISIVGMIGVGKTTLARMLFNDVDLQYEFFTRIWVNVSRVCDRRRIFYDIL--FTS---N-DMSHLEK-VKEYLKGSKYLIVLDDVWTEHD--WFRLRIAFPNNRGGKILVTTRSQDVASF----GSISHELKGLSDDECWELLEKKIF----GGTD-TSLEAVGRSIAKKFEGVLLLVGKISDVLR-RTV--AEWESNPE--NDEV----MMEMIN-YDMRD-----YSKMKACLLYLAAFPRGFEIDARELVYLWVAEGLIW-----DLEYKGEYYIREFVRINLLMVV-SRADD-RIKVRIHGFLHEICIREAARNN-EV-E--GGRG
>itf15g22460.t1
S----SSSN-----TMIGIEDGVEEIKGML-Q-SSTQLQVVSILGIDGTGKTTLAKKVYEDPSIVSHFDIQAW-VESQLHSRKNLLIDIL--IVS---K-EKQQLEQ-LRKLLMGQRYLIVIDDLWSKDA--WDELSTYFPDDNGSRVLITTRLEGVSRH----GSGIYRTGFLNLEESWNLLSKTAT--S-SNSS--EFEIIGRRIAEKCEGIPLVIVLIGGLLALNSP--RQWELAIY--FH----------IL-FSIEVCYIYLPTHLKPCFIYFGIFIENTEIHVNKLIKLWVAEGFIN---NKSLEEIAKDYLCDLINRRLVQIH-KS-DR-KVKCMLHDLLRDFCTIKAKNED--------RRW
>itf14g04720.t1
K-------------EMVGKKDEFQIIKKLLTELGSKEKKVVSITGMGGIGKTTLAKQVYEDPSISIHFDVRAWVVASQLHNKKQMLVSLL--IS----NLECSDLLK-LYQCLKRQRYMVVVDDVWSGEA--WDDVSNCFPDDNGSRVLLTTRLVEVANY----SENSHHMQLLDQTDSWNLFCEKE-----NK----EFEIIGRPIVEKCKGLPLAIIVVAGLFSL-TL--NEWEKALTTIAA----------TC-SELSLSYNHLPHHLKACFLYLGVFPEDNAINANELSRLWSAEGLVK---NENFDAVAERYIQELMDRNLILVS-KSCGR-KVKFGLHDLLHAFCVKEAQKEK-R--E--NFRW
>itf06g12180.t8
-------------SQLSGSNDNLEKLYGCL-K--DDKVSSIGVYGMGGVGKTTLVKHIHN--QILQKGVKVYWVTVSQDFSIKKLQDDIA--IER-LK--EDDQRAI-LHQHFVGKKTVLILDDVWKSP---LEKL--GNP-REGCKFIITSRSLEVCHQ----QEL--KVKTLNENESWDLF-KENL----LH--TEDIEKHAKKLAKKCGGLPLALNTIAASMRV-----DDWRKKFEDLEK--------------NLKFSYNKLNPNWKECFLYCCLYPEDHRILKDEIIMKLIAEELCE--------DEGYSILKKLVDVFL--LE-E---EE--EVRMHDLMREMALKISKF---PE-E---LER
>itf08g09480.t2
-------------KYPIGIDSRVRDILHLLTQ---DDVKIIGIFGMGGIGKSTLARAIYN--HLITSLDIR-EVSNLQE----KLLYKTL--------KFG-DEL---IKEELQ-KRVLIVLDGI-DDQ---LESL----AQNWGSIVIITTRNENLDEK--------YKVETLSSDESLQLLSSYAF----GV-PPKEYTDLSKIIASYTDGLPLAVTVFGNHLG--SV--KEWSNEL--PH--------------DNLMISYDALDDDTQNIFLDIACFFIGLNKND--------------------VQDFGVGLETTLIDRCLLTIH----RS-EKELQMHPLLREMAVEIVRLES-EG-D---LRL
>itf04g05390.t1
T----EHAPS-V-EEVVGFDGEAKTIIQRLRD---SSYEVISVLGMAGLGKTTLANKVFKSQEIEYHFMHRVWIYVSQLYKKKDVYLQIL--L-Q---N-DVTELLK-IKQVLGLGKYLIVLDDVWTKEA--FEDIHDAFPERAGCKVLVTTRKDEVAMM----NSLPHRLKFLEPGESWELLEKKVF----KK-P-DDLKPYGEEVAKKCGGLPLAVVIIAGVLSKKIL--SEWRNSYEI-QK----------SY-EDIRLSYDDLPDELKCCFLYLGAFPNGNDIPAAKLMQLWIAEGFIE-----NMEGIACENLCGLVSRNLVMAT-KKPDG-EIKCRVHDMLLQFCKKEAKGET-N------CRR
>itf15g19840.t1
H----KGLLT-I-KDVFGFENDLKKIEKGFIE-S-NNFIVVPIVGITGSGKTTFASMIFEKQKIFGNLYKYIWVNVSQGCDRKQKFIDII--ITS---E-DMTGLRE-ICELLKDKKYFAVLDDVRKKED--WESFKVVFPRNEGSRVLVTSPYGNVV------DSNSHNLENLSNKEGWLLFKNNAF----GTND-KELENLGKKIAYKCNGLPLALVAVGGMLR-KNI--ADWQENPE--GQ----------IY-RDVKITYNDLYEKLKNCFLYFGCFPLGHEIVVWKLIRLWIAEEFIP-----EAEVEAQKYLNDLVDRNLVMVK-KRANG-QIKCCIHSTLHEFCKSEGARIN-D--E--RTRR
>itf03g20520.t1
S----AGSFS---NNMVGCDDEFGTIKNKLIS--SEKLEVISVVGMGGIGKTTLIRKIYEDSTIISHFDIRAWATVSQKHDLREMLIALL--------N-VVD-LNQ-LRQKLMGQRYLIVMDDIWATQA--WDDIYRCFPENNGSRILLTTRLKQVADY----PDP----------------------------------------------------------------------------------------------------PL---------------------------------------------------LYDDGF--------------------------------------------
>itf00g11080.t3
-------------TYPVGIDSQVNDVLDLLMQ---DDVRMIGIFGMGGVGKSTLAKAIYN--HLIMSFNIRQEVSNLQE----KLLRKTL--------NFE-DEL---IKTRLQ-KKVHIVLDDI-DHQ---LESL----AQNRGSVVIITTRDVHLGEK--------YMVKTLSFDDSLQLLSWHAF----GV-ALEEYTKLSKKIASYARGLPLALTIIGSHLG--SV--QEWIEKL--PH--------------DDLEISYDALDYDTKNIFLDIACFFAGQRKKET-------------------LKACGFHVESSLIERCLLTID----GD-EFAFEMHDLVRDMGKEIVRKES-EG-N---LRI
>itf14g00250.t1
K---LCSSLSSL-TNFVGCDDDLIKIKEQLIG---NSLSIVSVVGMGGIGKTALTKAVYDDSFIEHYFYIRSWTAVSRGYEVRKMLLGIL--VSH---D-EESQLEQ-LYRRLKGRRYLIVLDDIWDIEA--WNDVRKSFPDDNGSRIIFTSRHTNIANH----TRSTHDMHLLNMDQSMKLLSLKVL----GI-P-LELENVGKQIAGKCQGLPLAIIVVAGIMAIKTL--ESWEKSLNGSSK----------KC-FDLALSYKYLPQHLKPCFLYIGAFPKNEEISVTRIIKLLVAEGFLA---GKTMEEVAEEYLEDLICRNLLMAT-KGYDG-KVICNMHDLLRDISITESKREK-NA-S--PRRF
>itf13g01750.t1
K-DNGSS-SL---DTMVGRQNDVTTIKDRLFS----GLDVIPIIGMPGIGKTTLARTIFEDQLVTQHFEVKIWFTMPQKYNEIQIQRDLL--ITQV--QQHKD-VEM-VQECLIQTRYLIVIDDIWSTQH--WRYINDCFPSYEGSRILLTTLLYEVAHY----FKG-HVMSLLDPNESWDLFCN-NF--PL-EAP--RFESFRSNAVEKCDGLPQAIVIVAERLLCNIQ--HELKKEI--------------LD--YSLTFIYNQLPEYLKVCFLYLGIFPKRSEIQVKTLLRLWIAEGFVK---NEELEKIAYCYLKDLIDRSLVLIS-NTIDG-KIKCRVHSVIHNICFREAQKEG-NT-Q--Q---
>itf00g07890.t1
T----DHTYS-V-EEVVGFNEEAKRIINRLRE---PNYGVISVFGMPGLGKTTLANKVFKSEEIEYRFMYRVWIYVSQSYKKRDVYLQIL--L-Q---H-DVSELSK-IKQVLGPVKYFFVLDDVWCEDA--FNDIQDAFPKSKGSRVLVTTREEKVAMI----NSLPHRLKFLERKESWELLEKKVF----RE-P-DDLKEYGEEIAKKCDGLPLAVVIIAGILLKKTR--LEWRNSFNL-D-----------SY-ETIQLSYDHLPDDLKCCFLYLGAFPNGNHIPAAKLMQLWIAEGFIE-----TMEVIACEKLCSLVSRNLVMTT-QKSNG-QIKCRVHDMLLQFCKKEAKGEG-N------CRR
>itf15g21480.t3
-------------KGFAGLESRLEKIRMKLVW---DAKLVLGLWGMGGIGKTTIARVAFE--RFSSAFDVRK----LQK----KLLSKVL--------SID-DEM---IKKRLE-KRVLIVLDDV-DHQ---LNKL----VDE--------------------------------------LYNAHA------------------------GGLPLALKVWGSYLG-TDQ--KEWEEKI----RD------------GELKISYDGLDEECKMVFLDIVCFFRDKERNIV-------------------LHGCELNPVTDLIDRCLLFES-------LWGIHMHDLIYEMWLNIAREKG-EG-S---LKM
>itf00g10780.t2
-------------QNFIGMERPMQKLYSLIRG---SDVRFIGIFGMSGIGKTAIARALFD--NISNEFEVRAEIANLQQ----KLLSDIL--------NLK-NDM---IQQMLH-KRVVIVLDDV-DHQ---LESL----ANYAGSRIIITTKDKHLSRL--------YKMSLLHEGESSKLFRQHAF----KQ-PPKEFEELATQVIRHAGGLPLALKVSGSFLG--DI--AEWRARL--PKDD------------DELKGSFLSLNENAQKIFLDIACFFNGKKKTSI-------------------LESFNFHYVIVLLEKCLIVVW--------EGVYMHELIQRMGWHIVRQEA-EG-N---LRF
>itf13g04870.t1
N----ADSSS---NNMVGCDDEFETIKHKLIS--SKNLEVISITGMGGIGKTTLAQRVYKDEATIAYFDIRAWTTVSQEHNLREMLCDLL--------N-DLD-LSK-LRQKLLGQRYLIVIDDIWSIQA--WDAIHRCFPEEFRSRILLTTQLKQVANY-----AGLYSMRLLNLDESWDLFYKKVF-----VFP--EFEKVGRCIVEKCQGLPLTIIVVAGLLSNPSL--NQWEANLD-PEM----------KC-SKLSLSYNHLPPHLKACFLYFGIFSEDEEIKVKELIRLWIAEGFLK-----SMEDVAYDYLRDLVDRGLVQID-KSCDN-KIKCKLHDVLHNFSLREAQREK-IK-G--NC--
>itf07g07900.t1
S--------------MIGRGRDCDVIKDKLLR-----LGLIPIVGMVGIGKTTLVKSIYTDPALLSHFQVRGGVTMRPELDKTQMLSDLL--IN----SNDKEDLNQ-LRKCLNGKRYVIVLDNLLNHLA--WDDIHRYFPND-GSCILLTT-FD-G-SY----NAD-HYMTLLDPKESWVLFCH-TL--PHNKMS--TFENIRE--VEKCEGLAQSIVTVTKRLSCNIE--QEWKKEL--------------LD--RNLTLNYNQLPQYLTVCFLYFGVFPKRSEILVKTLVRLWIVEGFAV-------ENQAYRYLQELIDRSLVLIH-SSSNG-QIKCRMHGALHTFCVGESQKEG-NT-R--QSRW
>itf11g05970.t1
R----DSASV-LYPEVVGLDDECEKLEKRL-----DQLGVVAIVGMPGLGKTTLGKRIYK---VQPRFDCSAMVHVSRE---RELLLHIA--VGCP-D--EEWGPEGKLCSYLRDKKYVILLDDIWDVET--WDALRLGFPSESGTRIIITSRDTAVGRY----ESS-HEMKPLAPDQSWKLFCNQVM--PEHS-P-K------EQIVETCGGVPLSIVVIAGVL-ETIT--NQWTEDIDR--------------C-TKVSLSYDNLPIPLKDCFLYFGLFPKGQEILAFDLINMWVAEKFIQ---HEEDEDVAERYLNTLVSRNLVQVA-SRCSG--IRCRIHDILHNFCVLEANEKR-NRV-----QR
>itf00g08670.t1
--------------GVVGFKEEEKIIIEHLIY-S-KKREVVLIIGMGGLGKTTLARRVYEKKNVVNHFDKHAWCTVSQEYDCKNLLNKIY--VCGH--KIEI--VEE-LRKSLMGRRYLIVLDDIWSVEA--WEELNRIFPEDSGSRIVLTSRQKSVAKH-------L----FFTVDETWELLQVMLF----KR-L-EELENVGREISKKCGGLPLTVGLISGLLEVKSE--QMWCHTLDRI--------------------------------------------------------------------------------------------------------------------------------
>itf01g33990.t1
EGEQRWCEDSFVNLG-AGFELGKRKVKDMLMK-DEENSGVFELCGIGGSGKTTLAREICKDDEIQSFFKRVHFLTVSQSPNVENL-----SMISG-----------CTLQSRMPAQPRLLILDDVWK--AKPLIDL-------PGCKILVVSRFKFPPS-----IDSAHELELLREDEAMSLFCHFAF----GRCIPLGFEKLVKEVIDECEGLPLALKVVGSSLKQPEM---FWKSAQNRLSRSLPVGESHEVQLLERMKWSIDYLPEKVRECFLDLGAFPEDKKIPLDVLINMWVE---LH-----IPEEEAFHIVVELSNKNLLNLT--KD--ARVGVSQHDVLRDLAIHMSGLEDIHTDEMKEKAE
>itf11g20610.t1
-----VSRFF---DNMVGCHEVFKKILDQLPP-TKRSRKVVSIVGMEGIGKTTLAHKVYQHLSLTSHFDKLAWVTISQRYSVEQMLQCLI--V-TE--R-DEQQLER-LYKCLKGQRYLIVIDDICRRND--WERVQKCFPDDNGSCILLTSQHKKVSKY----GPSIINMPLLNDAESWILY-CKVF----GKPP--KFEQIGRDIVKKCKGLPLAITVVASLLSTEVE--EKWKKS-NS-ND----------AC-SKLYLSYNQLPHHLKACFLYFGIFEEDYEIPVKKLVRLWAAEGFLS-----NMEEVGMECLQDLVDRSLVIVS-KS-NG-KMKVRMHGLLRGLCLKEASSEN-IG-H---CRW
>itf13g14120.t2
-----------M---CTDIDANPESLVSFV---TEEER-FSVVYGPEGLGKTTLVQNVYNKPEVRHQFTGCAWITLLQR---KTLWKDIL--IHY---KDDLTDLLK-LHSALRHNKYLIVLDGICSMEG--WEALLEAMPAD-LSKVVITTRTKRI-------ENG-HFLRPLTEDQSWQ-FLKTQL-------P-SDFESL-KDIYKKCKGVPLALKLLGNLMA-ELI--D-WNQRF----A-------------QELELSYSLLPEHLKKCLDYLALFPKETNIEADKLCNLWIAD-------DEELQQAAETYLKDLATLGLVQVQ-EET---KINFSLPHYVRDLCGVRAKEQS--R-S--NVRA
>itf11g20430.t1
E----VSKFS---SRMVGCDKEFKTILDKLT--SAEQLQVVSIVGMGGIGKTTLAREVYKDPSITSYFYKKAWVTVSQEYDVEQMLQCFT--V-NP--N-DKQNLGS-LRKHLKDQRYLIVMDDIWSTTA--WDSVQRCFPDDNGSRILLTSRLREVAEY----SSGTINLSFLNDNESWNLY-CKVF----GQLS--VFEQIGRNIVKKCNGLPLAIIVIASLLSTETV--EKWNENVDS-ND----------AC-SRLYLSYNQLPHHLKACFLYFGVFPEDYEIHVKKLVSLWAAEGFLK-----NMEEVAMECLQDLVDRSLVFVS-KS-NG-KMKVRIHDLLHDLCLREARHVN-MG-D---CRW
>itf09g25000.t2
---PRLLATSDLKSDLVGIDNPKLSLVNRLLA---DGLRVHSVVGMGGLGKTTLVKKVYDDARVVNHFQRRVWLTVSETFNVDELLKDAI--LTKQ--ELRMNKLEF-INDILSGQSYIVVLDDIWDVSA--WLEFKPVFPGQIGSRIVITTRNNEIGAF--------YSLEPLSSKDSWTLFCRKTF-------P-QHLVNISKNILKRCGGLPLAIVVIAGVLATESI--EEWEHNLGGMKS-----------M-KNLSLSYYDLPYYLKYCFLYLSIFPEDVIINKNKVIRLWIAEGFVR--NNQQVEEVAEAYLNELLHRNLIILA-EDKVG-RKRFRVHDILREVILSKSVEQN-AT-----SRR
>itf03g20560.t1
H----VSTVS---NNMVGCDDQFDSIVSKLTS--SKQLQVISVVGMGGIGKTTLIKKVFDDATIATHFDVRAWATVSQKHNLREMLIGLL--------N-VVD-LNQ-LRQKLMGQRYLIVMDDIWETKA--WDDIHRCFPEDNGSRILLTTRLKQVANY----GSGLHYMRFLNPHESWSLFYKKVF-----EFS--EFETIGRGIVEKCQGLPLTIIVVAGLLSNPSP--TQWEENLH-QEE----------KC-SKLSLSYDHLPLHLKVCFLYFSVFPEDTMICVKKLIMLWVAEGFLK-----IMEKKGEIYLQDLVDRGLVQIV-KS-DG-KIKCKLHDLLHNFCLEEARREK-IN-E--NCRW
>itf11g20490.t1
------------------------MIMDQLT--SPKQLQVVSIVGMGGIGKTTLARKVYEDPSITSYFYKQAWVTVSQEYTVAQMLRCLI--V-SE----DSNQLES-LRKSMKDQRYLIVIDDTWNKEA--WDSVQRCFPDDNGSGILLTTRLREVAEY----SSGIINMPFLDDNESWNLY-CNVF----GKVL--VFEKIGRDIVKRCKGLPLAITLVASLLSTEKV--EKWKES-DS-NE----------AC-SSLSLSYNQLPHPSKACFLYFGVFPEDYEIPVKKLVKLWAAEGFFG-----NLEEVAMECLQDLVDRSLVLVG-KG-NG-KIKIMMHDLLRDLCLREVRREN-IG-N--DYPW
>itf13g00820.t1
N----N-PSSLVGKSMVGCDDVFNTIMGNLRQ---SKQEIISIVGMGGIGKTTLAKKIYEDASIISYFDRRAWVTISQEYNPRQVFQCLL--LDPA-RNNGDSELEQ-VYRLLKTRRYLIVVDDIWSTDV--WDDLKRCFEDDSGSRILLTTRQTNVGEY------------------------------------------------------------AAGLLSSTFI--HEWEKCVD---QQG-----------ENIDLS-------------SSSC----------------------------------------LITLNFV------------------------------------G--VMR-
>itf00g08100.t1
KV----NHAS---KNLVGLESRVNNIINWLLADD-DDARFIGICGMGGIGKTTTARVVFN--RFSHQFYGACFL-AVRQHNAKTLLTKIL----------EKSEIAM-IVKRLKGKKVLIVLDDVDDQKQ--LDEL----A-DRGSRVIITTRDAGVSKY--------YHVDTLKKQEAIQLFSLHAF-------S-KTMEELCGSVVRYCEGLPLALKVLGSHLG-KNA--VNRKKKLDANSL-------HTPK--DKLRISFDGLDPENKNVFLDITCFFR-------------------K-------EEYVKGVL-ELIEKSLISVQ----NG-RIE--MHDRIQEMGRYIASQEKM---G--NLRW
>itf13g02410.t1
------GGSS----AMEGRGRKFKEIRDQLIR--SSGREVISIVGMGGIGKTTLARRLYEHPLVLSHFDILGWTVVSQKHDVRRMLLDLI--------KIDVTELEK-LQKCLRGQRYLIVLDDIWSTSC--WEHIQLCFPDDRGSRILLTTRHKEVADS-----DDLHTLGSLDSQESWNLFRKSF----PAK----ELETIGRQVVDKCHGLPLAIVVVAGVLSLKTV--EEWQNQTTDLSE----------QC-SRLTLSYNYLPLHLKACFLYLSTVPQDNAIIVKRLVRLWIAEGFVE---SENLEEVAHGYLQDLVDRCLILIE-NRFG--EIKCRMHDMVHEFCVREAIKEK----E--NCRW
>itf03g27310.t1
H----IHLPP-V-ENIIGFDDDLEAIKVR-LE-S-NDF-VIPIVGTAGIGKTTFALEIFEDPEIRKIFTHCIWVHVSQGFHRKQNFIHIL--ISK---E-DMSQVAK-IKETLEDQKYFIVLDDVRQEKD--WNSLKAAFPENNGSKVLVTTRYSNVV------DSTSHILGGLSNDDGWLIIKNNVF----GASD-PLLQDLGKRIAKHCNGLPLGLLLVSGILR-RSI--DDWQEPPD--GP----------SI-QEVWLSYENLHVMLKNCLLYFAFFPIGYEIAAWKLIRLWIAEEFIP-----DVEVEAQKYLNDLVDRNLVRVT-KGADG-QIQCNIHDTLHESFKIKATWTD-D--E--GSRR
>itf15g00150.t1
N------GLS---ATIVGFNQEWERIMDRL---RKSNLDVVAIVGMGGVGKTTLARRAYNEPLLKDRFDCRAWTTASQQHNVRGMLLHLL--FIPS--S--KSDLFE-LFQFLKGVRYLIVIDDVWSTDA--WDGVFRSFPDDQGSRIILTSRDTEIGAY------DPHLLNLFDKDESWELLCKKVF----GKPH--ELVSIGKDIAEKCRGLPLAIVVVAGHLSIKTI--QGWKRNIDP-KQ-----------C-LDLALSYKDLPQHLKPCFLYLGAFAEDYEIPLRRLIRLWIAEGFLK-----SLEEVAEDCLEDL-------------------------------------------------
>itf03g20470.t2
N----ADSSS---NNMVGCDDEFETIKNKLIS--SNNLEVISITGMGGIGKTTLAQRVYHDQVAIAHFDIRTWTTVSQEHNLGEMLRRLL--------N-DPD-LNR-LRRKLLGHRYLIVIDDIWSTQA--WDAIHRCFPEDNGSRILLTTRLKQVADY-----SGLYFMRFLNFNESWNLFYKKVF-----VFP--EFEKVGRSIVKKCQGLPLTIIVIAGLLSNPSL--NQWEANLD-PEK----------KC-SKLSLSYNHLPPHLKVCFLYFGVFQEDSKIKVKKLIRRWIAEGFLK-----SMEEVAYDYLQDLVDRGLVQID-KRSDN-KIKCKLHDVLHSFSLREAHREK-IK----NCRW
>itf13g02090.t2
------A-SS---EDMVGRDFEFSSIMYHLLH----KRSVRTIVGVPGIGKTAICKKVYTDIAVVSHFDIRAWVTIGQRYNGQQLLCNLL--MSPT--PLNLQQLDQ-LHKHLKCKIYLIVLDDVPNTLL--WDDIHQCFPDD-DSRILLTTLFTDVAKY----S-W-MTLPYLSDYQSWVLFSH-RF--SL-KTP--KFKEIAKHLVEECRGLPRSIVTVADRLSCFTL--KEWKKEL--------------LH--RDKTHIYNHLPQHLKVCFLYFVVFPKHSKIDVNRLIKLWIAEGFVK--GYQPLEDIGYMYLRALRSRGLVK-T-VNFHF-RPKCEIHIDMHSFCVRQAQKEG-NT-Q--QCRW
>itf13g14640.t1
S----------MTENVVGREKDIMRLVDFL---K-DDY-LFAVCGKGGLGKTTLVRKVYNTPDVRHNFMGCAWITAVQA---KTLWQDIM--IEPG--K-DLSALQR-LHSSLQ-GRYLIVLDDVRST-----EASLIALPTVRRSRVVITTRARKI-------RKG-HILRPLTKDDSWKLFLQKHL-----------------------------------------------------------------------------------------------------------------------------------------------------------------------------R--------
>itf00g10770.t2
-------------PHLIGMNPRMQELDSLILG---SDVRFVGIYGMSGIGKTAIARAVYD--KIWSKFDIKSQL--LQK----ILLSEIL--------DLQ-NDT---IKQRMR-KKVLIILDDV-DHQ---LECL----ANDAGSRIIITTTKQQLSRN--------YEMRVLDEGESSQLFRQYAF----KK-PTKEFEGLETQIIRYAGGIPLTLINLGSFLG--GI--DEWGDRL--QK-------------------------------------------------------------------------------------------------------------------------------
>itf13g03690.t2
N--ESDG-ST---EGMVGRHNDCRVIKDKLFS-PHS-PDLISIVGMVGIGKTTVARNVYEDPSVASHFDVRVWVNIPQHYNKNGLLSQLL--IT----EPNKKELMQ-VRKCFDGKKYLIVLDNIMSKEA--CTDIISCVSNG-GSCILLTT-FK---QD----IRY-HNMTLLDSKESWELFCN-IL--SIDEAP--KFEKIRNHVVEKCDGLPQLIVEVAKRLSCNIQ--QGWKKEL--------------LD--RNITVSYNILPHHLKVCFLYFGVFPKRKKVLVKMLVRLWIAEGFVK--GYKELEDQAYEYLHELTDISLLLIE-DSCNR-KIKCRMHSALHSFCVGEAQKGG-NT-Q--QCRW
>itf13g21970.t1
--------------DVVGFKKEEETIINQLIN-S-KEREVVLISGMGGLGKTTFTRRVYEEKNVANHFDKRAWCTVSQKYDCKDLMNKIY--VCGS--EIMMR-VEE-LRKRLMGMRYLIVLDDIWSVEA------------------------------------------------------------------------------------------------------------------------------------------------------------------------------------------------------------------------------------------------
>itf04g34220.t1
K----DTTGSKLLAEVVGLDEDCEQLEARL-----DRLGVVSIVGMPGLGKTTLAKKIFK---VQHCFQCSAMVYVSQA---KDLLGDIA--VG------EEQQPETNLYSFLQQRRFIILFDEIWDFES--WDAIKYCIP-TNGSRIIITSRNNSVGRY----QHS-HTLQPLDRETSWELFSKQII---RFE-P-EELKSVGEQIVEKCGGVPLAIVVTAGML-ARSE--NEWKNNIDEDE------------C-SRLALSYEDLPTRLKLCFLYFGLFQEDCEIKALDLMNMWIAEKLVQ---KEEIEDVAEGYLNNLIARNLIQVS-RKYNG--IKCRVHDILRNLCVKIGKKSK-KGA-----RR
>itf00g07890.t2
T----DHTYS-V-EEVVGFNEEAKRIINRLRE---PNYGVISVFGMPGLGKTTLANKVFKSEEIEYRFMYRVWIYVSQSYKKRDVYLQIL--L-Q---H-DVSELSK-IKQVLGPVKYFFVLDDVWCEDA--FNDIQDAFPKSKGSRVLVTTREEKVAMI----NSLPHRLKFLERKESWELLEKKVF----RE-P-DDLKEYGEEIAKKCDGLPLAVVIIAGILLKKTR--LEWRNSFNL-D-----------SY-ETIQLSYDHLPDDLKCCFLYLGAFPNGNHIPAAKLMQLWIAEGFIE-----TMEVIACEKLCSLVSRNLVMTT-QKSNG-QIKCRVHDMLLQFCKKEAKGEG-N------CRR
>itf06g13060.t3
T-----SSSS---EDMVGHSNELDEVVNQLLG-TNKPLQVMAIVGMGGIGKTTFAKKIYDHPRVKSHFDLCAWTTMSQEHNKGQAILDLC--VKPS--AFNQD-PSQ-LRKSLLGRRYLIIVDDIWTTNA--WDDICRCFPDNNGSKILLTTRAREVAEY----SAGFYDMRFLSEKEGWDLFCQQFL----EK--KYEFERIGKNIVRKCQGLPLTVVVMAGLLSTKSI--DEWERNLDL-HE----------QF-SSLTLSYNHLPSHLKGCFLYLGVFHEDSEIPVKKLIKLWIAEGFVE---RKRLEEVGRDYLQDLIHRNLVMVN-ES-DG-QIKCRMHDLLRELCTSKAKHEN-TG-S--K-RW
>itf09g24750.t1
---PNLP-TTVPESDLVGFENSKQSLIQLLLG---DDLRVHSVVGMGGLGKTTLVKKAYDDAQIIKRFQHRVWVTVSKTFKIEELLKDAI--LVKQ--QLRMGQLDF-VINILSERRYIIVLDDVWSFDV--WDAIKYAFPRQFGSRIVITTRNSEIGRD----QTQ-YELKFLSEKDSWELFCKKIF-------P-PHLVNIAEDIVNKCGGLPLAIVVIAGILADKDI--AVWKNGLDRMKN-----------L-KNLSLSYYDLPYYLKYCFLYFSIFPEDAFIEKSRVIRLWIAEGFVK--KDQQVEEVAEAYLNELIHRNLIQIA-KSHAG-KIILRVHDILREIILSKALEQN-FT-----CRR
>itf05g06500.t1
K-------------EMVGKSDELDAMKDLLISTSNNRLEVVAVHGMGGIGKTVLAKSIYEDKSIKNHFEKYAWVVISQHYNKDQMLSRLL--L-----DQEDSDIEQ-IYKHLKHKRYLIVMDDVWSIDA--WNDVRSCFPDYNGSRVLLTTRLKNVAQA----TT-CYQMRFFNSEESWDLFKEKKF--LVEI----EFETIGKKVVEKCYGLPLAVNVAAGLFSL-TL--EEWKKDIELIAE----------RC-ADLALSYNHLPHYLKSCFLYFGFFPKNYPLIVKKLVRLWIAEGFVK---NER--IVGEKHLHELIDRNLVLVGDRSSG--TIGCMVHDLLHDLSIREAKKEN-G------QRW
>itf13g02550.t1
--------SS----DMEGRGKELGEIMDQLIHGLSRGRKVISILGMEGIGKTTLARRVYEDPLVLSYFDILGWTVVSQTHDVRKMLLDLL--IDIYDNNIDLKELER-LRKCLMGRRYLIVLDDIWSISA--WEDIQLCFP-DYGSRILLTTRHKEVADS----DDDLHTLGSLNSQESWNLFCKNF----PVK----ELETIGRHVVDKCNGLPLAIVVVAGVLSLRTV--EEWQNQTTDLSE----------QC-SRLTLSYNYLPLHLKACFLYLSTVPEDEAIIVKRLIRLWIAEGFVE---SENLEDMAHGYLQDLVDRSLILIQ-NGFG--EIKCRMHDIVHDFCVREAIKEK--------CRW
>itf06g12210.t1
-------------DQLSGSETNLDKIYKLV-E--DENVRSIGVYGMGGVGKTTLVKHIHN--RILRNRANVYWVTVSHDFSLRKLQDNIA--TAG-IY--DQNQRAI-LLNHFVENNVVLILDDVWDNS---LENL--GVP-SKGCKLILTTRLRDVCRR----QKL--QVNVFNEEEGWNLF-KEIL----QD--TDAIEKYAKELAKKCGGLPLALNTVAASMRV-----DDWRKNFDNLEN--------------DLKFSFNKLNPKWKECFLYCCLYPEDARIKKDEIIMKFIAEGLCE--------DEGHSILKKLVDVFL--LE-G---EE--QVKMHDLMREMALKISKF---PE-E---LER
>itf07g14280.t1
--SKSDG-SC---KGMVGRLHDCRVIKEKLFS-SPE-PKLMSIVGMVGIGKTTLARELYEDKSVLKHFGVRGWVTIPQHYNKRRILIQLL--IK----EPNKKELMQ-VRNCLSGRKYLIVLDNIMSDEA--YADVKNLVPND-GSFILLTT-LK---LY-----DY-HNMTLLDPKESWDLFCD-IL--PI-KAP--KFEKIRNDVVEKCDGLPQLIVEVAKRLSCNIR--EGWKKEL--------------LD--RNITVSYNPLSYHLKDCFLYFGVFPKRNRILVKMLIRLWIAEGFVK--NHNELEDEAYMYLQELIARSLLLIE-DSSEG-KIKCRMHSALHSFCVGEAQKE------------
>itf01g10090.t1
------E-------GMVGKNNEFETIREMLIKHPSKQREIVSIQGMGGIGKTTLARQIYEDPSIISHFDKRAWVVISQHHNKRQMLQGLL--V-----NARDTDLIR-LYQGLKGLRYLVVMDDVWSGQA--WDAIKSCFPDDNGSRVLLTTRIANVATH----SNHSHQMHLLDQSESWDLFSKKA-----CQ----EFETIARTVVMKCQGLPLAIVVVAGLLSL-TL--DEWKNALTLDD-----------EC-SRLSMSYTHLPYNLKACFLYFGSFPEDKEINANDLARLWAAEGLVK---NESSKAVARRYIKELIDRNLII------------------------------------------
>itf14g03870.t1
-----NQGAS---QQMVGNNNALAEIKDKLTN---KEREVISITGMGGIGKTTLAKTVYEDKDIKRHFDIRAWITVSQSYSLDDLLRVLL--IDPS-SE-EQSTLDK-VRKLLLGKRYLIAIDDIWSTQV--WDDLKICFPSENGSRVLLTTRLTNVATH----SSGPFSMPTLSKEESWDLFCKKVF----AKPPSIEFEEIGRDIVMKCKGLPLSIMVIAGILSAMKV--EDWERD-TLYEE----------QC-EELLLSYNHMPESLKTCFLYLGIFPEDYEISVKILVGYWVAQGFVD---DEALEEVAWQKLQDLIDRNLILVE-KDWSG-RIKFKIHDLTHEMCLRLAKGKN--E-D--KNFW
>itf04g05380.t1
-----VGDSSH---SMVGKNNEFHIVKTMLIQHTSRQLEIVSIEGMGGIGKTTLARRVYEDLSVASHFDKRAWAVASQYHNKLQLLKDLL--M-----CVNGADLEQ-LYQNMMHQRYFVVIDDIWSVDA--WNSVKACFPDNNGSRVLLTTRFAQVTTI----SNNSHQMQFLDEGESWNLFQEKA-----SK----EFDMIGRQIVEKCKGLPLAIVVATGLFSL-TL--DEWKEVLTTIDE----------EC-STLSSSYNHLPHSLKACFLYLSIFPEDKVIYVKEIVKLWVAEGLVK---DMSFDAVARRHIQEFKDRNLILVS-WSSGR-KVKFRMHDLLHSFCVKEAKKEN-Y--E--NFRW
>itf00g00070.t1
N-------SD---D-MVGHSEELDEVKSKLLD-SLKQRQVMAMVGMGGIGKTTFVKRIYEDPIVTSHFELRAWTTMSQVHNKAQALYDLC--IMPI--TFNG--LVQ-LRQSLLGQRYLIVVDDIWTTEA--WEDIQRCFPNDNGSRILMTTRDREIAQY----NSGCYNMRFLNPFEGWDLFYQKFL----VK--NNEFETIGRNIVQKCQGLPLTIVVLAGHLSIKSL--DEWERKINR-PE----------QF-SRLDLSYNSLPSDLKGCFLYLGLFHEDSEIPIKKLIRLWIAEGFVG---SKRLEEIGRDYLQDLIDRSLIMVH-RS-DG-KIKCKMHDLLHELCITKAKIEN-KG-S--S-RW
>itf13g01030.t1
N----TNSASLVGHTMVGYDDEFNMIMDKLNQ---KQREIVSIVGMGGIGKTTLAKRIYRDASFISRFDCQAWVTISQVYNPTKVFKALL--LAPR-VNNEAGELEV-VYKCLKRQRYLIIIDDIWSTDV--WCDLQKCFPNDNGSRMLLTTRLKNVADY----GGN-HAMRFLNSYESWNLFHNQVL----LKSP--EFERIGREVVKKCKGLPLAVNVVAGLLSPD-L--NEWEKNVDHSNQQG-----------ENIDLSYKFLPHHLKHCFLSIGLSPEDSVFPEPFIVDYWVSGGFLK---SKSLEDVARESLQDLVDRNVLL-V-S-ING-SSKYQMHDMLRELALREAQKEN----S--DFR-
>itf06g20590.t1
---HIVSSS--IGDEIVGLDSETNELLTWLEG---EHRIVISVVGMGGSGKTTLVSKTYTSRTIKRNFNCCAWVSVSRNYTIEDLLRRMI--FFND--PVKMDHLET-LVKFLEQKRYVVVLDDVWNINF--WRQVCVALPDNNRSRVIITTRKEDIASY-----PY-FHSQPLSKSDAWALFCRKAF---CNE-P-EELEGIGHTLVEKCEGLPLAIVALGGLMGDPSE--RKWRNALPLLDE-----------V-KTFLLSFNDLPYYLKNCFLYCCLFPMGRWVGAGRLMRMWMAEGFLE--RRGLIEEVGKIYLKELISRSLLQVT-KHSYL-RPKCKLHDLMWELAHSLSEQEN-CD-----ARR
>itf15g22030.t1
C----VCDTY---NEIVGIDIDIEMIVDRLCY-FMRKLQVIPLVGEGGIGKTTLAKRVYGHPITIASFDIRAWVVLSQVPSLKEILIGLL--ISPI--E--LDQIEQ-LCANLRGKKYLICLDDIWTIAA--WDAIKGYFPENNGSRILVTTRFREVSEYLS-----PYQVGYLTFSER-----------------------------------------------------------------------------------------------------------------------------------------------------------------------------------------------
>itf15g10770.t1
H----NNVKT-A-KNVFGFEKDLEAVRIRLLE-S-NSFVVIPIVGMTGTGKTTFAFKLFEDSSIHSNSI-RIWVPVSKRCDRKQKFISII--ITK---E-DKTMLDT-IRDLLTDQVYFIILDDVWEKTD--WDSLQAAFPNNNGSKILVTTRHDNVV------DSTPHNLEKLSDDDGWKLIKNNVF----GTSD-QEFEKHGKQIAKKCNGLPLALVVVAGILG-ITS--KDWENNPE--DQ----------SY-HEVKLSYDDLHEKLKNCFLYFAYFPMGHEIAIWKLIRLWIAEEFIP----GDVEVEAQKYLNDLVDRNLVMVI-RRADG-QIKCRIHDTLHEFCKSEAARKE-D--E--GTRR
>itf11g20440.t2
D----VSKFS---SRMVGCDKEFKTILDKLT--SAKELQVVSIIGMGGIGKTTLAKKVYNDPLITSQFDKRAWTTVSQEYNVEQMLRCLL--VTAG--R-D--QLES-LYKCLKGPRYLIVIDDIWNTTV--WDSVQRCFPNDNRSRILLTSRLKEVAEY----SSGIINMPFLNANKSWNLF-CNVL----GQLS--VFEQIGRDIVKKCNGLPLAIIVVASLLSTAIV--EKWNENVDS-ND----------AC-SKLYLSYNQLPHRLKACFLYFGVFPEDYEIHVKKLVRLWGAEGFLR-----YMEEVAMECLQDLVDRSLVFVS-KS-NG-KMKIRIHDMLRELCLREARHEN-IG-Y---CCW
>itf04g13450.t1
------GDSS----DMVGKNNDFEMVKKMLIEHSSKQREVVFIKGMGGIGKTTLAKRLYDDPEIASNFDKKAWVVASQRHNKRQLLISLL--I-----IEEGPEILH-LYQGLKGQRYMVVIDDLWSNKA--WDAVKNCLPDDTSSRVLVTTRFGEVAAQ----SNSSHQMQLLYPNESWNLLYEKA-----CK----EFEAIERPIVEKCQGLPLTIVVVAGLFSL-TL--DEWKKTLTTVDE----------EC-SRLVSSYNHLPYNLKACFLYLGIFPEDEEIFVNDLAKLWAAEGFIK---EMSFDVVATINIHELNDRNLILVS-QRSGG-KIKFRIHDLLHSFCVREAQKEN-Y--E--NFRW
>itf07g02310.t1
KV---SIDAS---NNFMGLGSRVRDVSNLL--QE-TEVEFFGIWGMGGIGKTEIARIVFQ--KFMMEFDRAYFF-EVRKHENEILLGGIL----------KE--I-K-IKNYLKGIKVLIVLDNVDD-EQ--LEIL----A-DRGSRVIMTTRDRKVSKC--------YKVNELSDQEAIQLFCRFAF------NP-KTFTNLCDSILSLAMGLPLALKHLGIYLG-VNV--HKWEMKLDVDNL-------HDPK--HRLKISFDGLDPDNQNVFLHIACFFR-------------------N-------EEYVRDVLDVLINKSLISVQ----NG-RIE--MHDLIQEMGWHIASKEKM---D--NLRW
>itf03g22030.t1
T----GRA---Q-DAMVGHAQELKRMKEMLLQ-STKERQVISIVGMGGIGKTTMAKNIYDDPSIRSRFDVLGWVTVSQHYDLQRILSDLC--VVQ---D-EKVELHK-LRQRLMGRRYLLVVDDIWGNKG--WDDLQGCFPDDNGSRILLTTRLKKVADY----CSGVSNLPFLNPNESWKLFSHKMG-----S----KVEEIGMRIVDKCGGLPLAITVAAGLLSTKSV--ENWKSAMD-LHD----------QC-STLSLSFNNLPYHLKACFLYFGVFSKRTEIPTKDLLNLWIAEGFVR-----SLEEGAMGYLQDLIDRNLVLIG-KS-TG-NIKCRLHDLLFDFCLREVEKEK-LH-Q--R--W
>itf15g22060.t1
T-------SS---NEIVGFDEDVETILSRLTC-LVKKLEVIPLVGEGGIGKTTLAERVYEDPIIIASFHIRARVVVSRVHNLKEMLIGLL--ISPI--E--NSQIEQ-LCKSLTGQKYLIFLDDIWTTIA--WDAIQRCFPENNGSRILVTTRFIEVAKYLS-----PYRVKYQNLEDCWELFSRKVF----GQVP-KECELIGKHLVIFCSGLPLEVLIIAGLLAVESL--EIWRETLDN-KN----------RI-LVLSLSYKYLPSHLKGCFHYFGVFPEDSEIPVKKLINLWVAEGFIK-----SLEEVGESYLHDLINRSLVQ------------------------------------------
>itf09g24780.t2
---PILPTSTVQESDLVGFENSKQSLIKLLLG---DDMRVHSVVGMGGLGKTTLVKKAYDDAQVTMHFQCRVWVTVSETFKIEELLKDVI--L-----NPNWDKLES-VRNILSEQSYIIVLDDVWSFDV--WRDIKYAFPRQFGSRVVITTRNSEIGRD----ETQ-YELKHLSEKDSWELFCKKTF-------P-PHLVNIAEDIVNKCGGLPLAIVVIAGILAGEDI--AEWK---DRMKN-----------L-ENLSLSYYDLPYYLKYCFLYFSIFPEDAIIRKDRVIQLWIGEGFVK--KGQQVEEVAEAYLNELIHRNLIQIA-KSHAG-KIILRVHDILREIILSKALEQN-LT-----CRR
>itf01g18600.t1
R-ALRLGRRSV--NEFVGRKKELSELEFRLTRSKSKEIKIACVSGETGIGKTELANQFHQ------RYKMVLWIGGSK-YIR-QNYLNLL--VGVE--SPEKSE-AR-VRKEL--RPFLVIIDN--ESE-DWWDRKMDLLPR-FGETVIISTRLPHV-NL---E---PIKLDYLSEIEAMSLMQG-G-----VK-PITE-ID--RTIEEKLKRLTLGLAMVGAILSLPSR--DT-NGDIDRENHP----------LRRNL------L---IEVCFI----FDHDGSLATRVLASGWFAPSPV------SL--MAAHKIPKIL-CSLL-TSARSEEASRFNARFHQLVRHYA---QKREV-----------
>itf15g19820.t1
------------------------------LE-S-NNFIVIPIVGMPGTGKTTFASMLFNDLRILNNLVC-IWVHVSKWCDIKQKFISII--ITK---E-DQSIMDI-IQTRLKDQKYFIILDDVWRKED--WDSLQTAFPKNNGSRVVLTTRHDNVV------DSISHNLGMLSDDDGWLLIKNNVF----GTSD-KKLEDIGMDIARKCKGLPLALAVVAGILR-RTS--TDWQENPE--YQ----------SY-HEVKMSYNDLHEKLKNCFLYFAYFPMGHEIAIWKLVCLWIAEGFIP-----DVEEEAQKYLNDLIERNLVTLI-KRADG-QIKCRIHDTLHEFCKSEAARKK-D--K--EARR
>itf11g20510.t1
Q----VSKFS-----MVGCDEEFNTIKDQLT--SAKQLQVVSIVGMGGIGKTTLAQKVYEDPSITSYFYKQAWVTISQEYTVGQMLRCLI--V-SA----DSDRLES-LRKSMKDQRYLIVIDDIWSKEA--WDSVQRCFPDDNGSRILLTSRLREVAEY----SSGTINMPFLDAGESWSLY-CKVF----GKPS--KFEQISRDIVKKCKGLPLAITLVASVLSTEKV--EKWEES-DS-NE----------AC-SRLYLSYNQLPHHLKTCFLYFGVFREDYEIPVKKLVRLWAAEGFLR-----NLEEVGMECLQDLVDRSLVVVS-KS-EG-KMKIKMHDLLRDLCLKEAEREN-MG-D--ECRW
>itf08g17370.t1
------SGSS----DMVGKNNEFDTIRKMLLQHPSKQREVVSIQGMGGIGKTTLARRIYEDPSVVSHFDKQIWVVVSQHHNKRQMLLHLL--K-----D--SDELLQ-LYQSLKGQRYLVVMDDVWSIES--WNDVKSCFPDDNGSRVLVTTRVAEVATC----SNNFHQMRFLDQSESWQLFHKKA-----CK----EFEIIGRPIVDKCKGLPLAIIVIAGLFSL-TL--DEWKNALTLDDE----------EC-WRLSLSYSHLPHNLKACFLYLGVFPEDYEIKASNLARLWAAEGLVK---NESFEAVAKRYINELMDRNLILVS-KSGGR-KIKFRVHDLLHAFCVREGQNQS-DE-S--AVRW
>itf04g05490.t1
K-----GGSS---DKMVGKNDEFQIVKEMLIEHSSRQREIVSIQGMGGIGKTTLARRVYEDSSIAFHFDKRAWVVASQIHNKLQMLTDLL--I-----AVDATDLHL-LYQTLLHQRYFVVIDDIWSVDA--WDSIKACFPDNNGSRVLLTTRITEVTTS----SNNSHQAQLLDETESWNLFCEKA-----SK----EFEVIGRPIVKKCKGLPLAIVVAAGLFSL-SL--DEWEETLTTIDD----------EC-SRLSSSYNHLPHSLKACFLYLSVFREDEEIHANEIVKLWVAEGFIK---DVSFDEVARRHIQELKERNLILVK-QSIGS-KVKFGMHDSVHSFCVREAKREN-YQ-K--NFRW
>itf11g20320.t1
H----LSKFS---SRMVGCDKEFKMILDKLIR-SAEQLQVVSIVGMGGIGKTTLAEKLYKNPSITSHFYKKAWVTVSQEYTVEKMLRCLI--V-SV----DSNRLET----RLKDQRYLIVIDDIWSKKA--WDSVQGCFPNDNGSRILLTSRLKKVAKY----SSDIIDMPFLDANESWNLY-CSVF----GKLL--VFEQIGRDIVEKCKGLPLAIILVASLLCTEKV--EKWKES-DS-NG----------AC-SSLSLSYNQLPHHAKACFLYFGVFREDYAIPVKKLVKLWAAEGFFE-----NMEEQAMLCLEDLVDRSLVLVG-KG-NG-KIKIRMHDLLRDLCLNEARREN--------CPW
>itf14g04500.t1
K-------------AMVGKNDEFEIIKKLLTELGSKEKKVVSIIGMGGIGKTTLARQVYEDPSISIHFDVRAWVVASQLHNKRQMLIGLV--IS----NLESTDLLK-LYQYLKRQRYMVVVDDVWSGEA--WDDVSNCFPDDNGSRVLLTTRLAEVANY----SNSSHHMQLLDQSDSWDLFCEKA-----GK----EFEIIGRPIVEKCKGLPLAIIVVAGLFSL-TL--NEWEKALTTIAT----------TC-SKLSLSYNHLPHHLKACFLYLGVFPEDYAINANELVRLWSVEGLVK---NENFDVVADRHIQELMDRNLILVS-KSCGR-KIKFGVHDLLHAFCVKEAQKEN-R--E--NFRW
>itf00g16150.t1
N----N-PASLVDKSMLGCDDVFNTIMDNLSQ---SKREIVSIVGMGGIGKTTLARRIYEDASFLSHFDHRAWVTISQEYNPRQVYQCLL--LAPE--NNEASEWEQ-VYRLLKDKRMTIL-------------EVEYC---------------------------------------------------------------------------------------------------------------------------------------------------------------------------------------------------------------------------------------
>itf14g01620.t2
H----------V-EEVVGFDYEAKIIKRRLLE-S-TDLIFISIKGMAGLGKTTLTKMVFKDRDLQFEFFTRLWVYVSRTFNRKQIFLDIL--FTK---K-EMSSLER-IQEFLVGGKYFIVMDDVWTVKD--WDCLKIAFPKNKGSRVLVTTQHENVALS----DSAPHQLKFLSNDESWELLEKKVF----RK-S-SLLEGHGRQIAIKCNGLPLAVVVIAGVLN-STH--GHWKENPQ--NQ----------SY-NEVKLSYNYLPYYSKDCFLYLAAFPIGHEIASWKLIRLWIAEGFIP-----DLERTAEKYLEDLVDRNLLMVL-QRADG-QIKCRIHDKLHEFCKNEAATKN-D--D--RPRR
>itf11g20670.t1
H----VSKLS---SRMVGCDEEFMVILDQLT--SAKQRQVVSIVGMGGIGKTTLARKVYEDPSITSHFYIRAWVTVSQEYNVEKILRCLI--V--S--S-DDQ-LES-VYKRLKGERYLIVIDDLWSTTA--WDHVQRCFPDDNGSRIVLTSRLNEVAEY----SSSPINKRFLDADESWNLY-CKVF----DKHF--VFEQIGRDIVKKCEGLPLAIIVVASLLSTEEE--ERWKQNVDS-DD----------AC-SKLSLSYNQLPHHLKACFLYFGVFPEDYEIPVKKLVRLWTAEEFLR-----YQEEVAMECLQDLIDRSLVLVS-KS-NG-KIKIKMHDLLRDLCLREARQEN-IG-N--DCRW
>itf15g22810.t1
NI---VGVSS---QDIVGFDNDARRLVDWLTN----ERSVIPICGIGGLGKTTLAKMVYEDPKVRYHFHIRAWTVVSREHNVKEMLIQLL--ILPV----EISELEQ-LRKSL-GK------------------------------------------------------------------------------------------------------------------------K-----------------------MSTYENQRRGDEPAFI-------DD------------------------L-------------------------G---------------TKEARDEK----K------
>itf14g02040.t1
H----NSARQ-V-EDVVGFDNEVKIIKDRLTG-S-FDLTFISIVGMAGQGKTTIAKKVFDDLELHYEFFTRIWVYVSRTSSRRKVFLNIL--FIS---E-DISLLER-IKMHLEGGKYFIVMDDVWRVED--WDSLKIAFPNNKGSRVLVTTRHKDLALH----DSAPHHLKFLNDDESWQLLEKKVF----HK-P-PWLEPQGRRIARRCQGLPLAVVTIAGILA-KTV--VEWEEDPE--NQ----------SY-HEVRLSYNQLPSHLKNCFLYLAVFPIGHEIAAWKLIRLWIAEGFIS-----NLELTAEKYLRAIVDKNLLMVM-KKANG-QIKCRLHDTLHEFCISEAAEAN-N--V--RSHR
>itf13g21940.t5
--------------DVVGFKKETETIINQLVH-S-KEREVVLITGMGGLGKTTLAKRVYEKKAVVNYFDKRAWCTVSQEYNCKDLLCKIY--VCGK--ETEI--VEE-LRKKLMGMRYLIVLDDIWSVEA--WEELNRVFPEGNGSRIVLTSRQESVAKH-------P----FFTIDESWELLQVKLF----KG-P-KELESIGKEISKKCGGLPLVVGLVVGLLGVNSE--QMWQNTLGGI------------QS-NNIELSYNHLPAHLRPCLLYFAAIPEDAEFVASKLINLWISEGFI-----ERVEDVARDCLNHLVGSNLVMVF-REYDG-RILCGVHDLVRDFCLTKVKDEN--------PHR
>itf07g02310.t4
KV---SIDAS---NNFMGLGSRVRDVSNLL--QE-TEVEFFGIWGMGGIGKTEIARIVFQ--KFMMEFDRAYFF-EVRKHENEILLGGIL----------KE--I-K-IKNYLKGIKVLIVLDNVDD-EQ--LEIL----A-DRGSRVIMTTRDRKVSKC--------YKVNELSDQEAIQLFCRFAF------NP-KTFTNLCDSILSLAMGLPLALKHLGIYLG-VNV--HKWEMKLDVDNL-------HDPK--HRLKISFDGLDPDNQNVFLHIACFFR-------------------N-------EEYVRDVLDVLINKSLISVQ----NG-RIE--MHDLIQEMGWHIASKEKM---D--NLRW
>itf08g09480.t4
-------------KYPIGIDSRVRDILHLLTQ---DDVKIIGIFGMGGIGKSTLARAIYN--HLITSLDIR-EVSNLQE----KLLYKTL--------KFG-DEL---IKEELQ-KRVLIVLDGI-DDQ---LESL----AQNWGSIVIITTRNENLDEK--------YKVETLSSDESLQLLSSYAF----GV-PPKEYTDLSKIIASYTDGLPLAVTVFGNHLG--SV--KEWSNEL--PH--------------DNLMISYDALDDDTQNIFLDIACFFIGLNKND--------------------VQDFGVGLETTLIDRCLLTIH----RS-EKELQMHPLLREMAVEIVRLES-EG-D---LRL
>itf06g12280.t1
-------------SQLSGSNDNLEKLYGWL-E--DDKISSIGVYGMGGVGKTTLVKHIHN--RILQKHVKVYWVTVSQDFSIKELQDDIA--IEG-LE--E-DSRAI-LHKHLVRKKTVLILDDVWKCP---LEKL--GNP-RDGCKFIITSRSLEVCRK----QEL--KVKTLKENEAWDLF-KENL----LH--TEDIEKHAKELAKKCGGLPLALNTVAGSMRV-----DNWRNKFDDLEN--------------NLKFSYNRLDQRLKECFFYCCLYREDEKIKKDEVILKLIAEGLCE--------DEGHSILKKLVDVFL--LE-G---GE--LVTMHDLMREMALKISKF---PQ-E---LER
>itf13g21960.t1
--------------DAVGFKKETETIINQLIH-L-KEREVVLITGMGGLGKTTLAKRVYEEKSVVNYFDKRAWCTVSQEYDCKDLLCKIY--VCGM--ETKI--VEE-LRKKLMGMRYLIVLDDIWSVEA--WEELNRVFPEDNRSRVVLTSRQESVAKH-------P----FFTIDESWELLQVKLF----KG-P-KELESIGKEISKKCGGLPLVVGLVVGLMGVKSE--QMWQNTLGGI------------HS-NNIELSYNHLPAHFRPCLLYFAAIPEDAEFVASKLINLWISEGFI-----ERVEDVARDCLNHLVGSNLVMVF-REYDG-RILCGVHDLVRDFCLTKVKDDN--------PHR
>itf00g08650.t1
--------------DVVGFKNEERTIIKHLNC-S-NEREVILITGMGGLGKTTLARRVYKKKDVVNRFDKRAWCTVSQEYDCKGLLNKIY--VCGK--ETEI--VEK-LRKSLMGWRYLIVLDDIWSVKA--WEELNRVFPSNKGSRIVLTSRQESVAKH-------P----FFTIDESWNLLEVKLF----KG-P-KELETVGREISKKCGGLPLTVGLIAGLLEVKSE--QMWRLNLDGI------------QS-NDIELSYKYLSDHLKPCLLYFAAFLEDEKIDVSKLKELWISEGFII----GRVEDEAEDYLNHLVSSNLIMES-GNYNG-RIICMVHDLVRDFCLTKAREEI-----------
>itf00g11040.t1
-------------KHPVGIDSLVGDVLHLLMQ---DSVRMMGIVGMGGIGKSTLAKAIYN--HLIMSF------------------------------------------------------------Q------------------------------------------------SSLR---------------------------------------------------------------------------------------------------------------------------------------------------------------------------------------------
>itf05g06510.t2
K----PPEESH---EMVGKSDELDAMKDLLISTSNSKLEVVAVHGMGGIGKTVLAKSIYEDKSIKNHFDKRAWVVISQHHNKDQMLSRLL--L------QEDSDIHQ-IYHLLLRNRYLIVMDDVWSIDA--WNDVQRCFPNDNGSRVLLTTRLKYVAQA----TTDCYQMRFFNSKESWDLFNKKKF--LVEI----EFEMIGKKVVEKCYGLPLAVDVAAGLFSL-TL--EEWKKAIKPIAE----------RC-ADLALSYNHLPHYLKSCFLYFGFFPKNYPLIAKKLVKFWIVEGFVK---NEI--VVGEKHLHELIDRNLVLVGDRSSG--TIGCMVHDLLHDLSIREAQKEN-G------QRW
>itf00g20060.t1
N-------SD---D-MVGHSEELDEVKSKLLD-SLKQRQVMAIVGMGGIGKTTFVKRIYEDPIVTSHFELRAWTTMSQVH---------------------G--L-----KSLLGKRYLIVVDDIWTTEA--WDDIQRCFPNDNGSRILITTRDREIAQY----NSGCYNMRFLNPCEGWDLFYQKFL----AK--NNEFEKIGRNIVQKCQGLPLTIVVLAGLLSMKSV--DEWERTINL-SE----------QF-SRFNLSYNSLPSDLKGCFLYLGVFHEDCEIPIKKLIRLWIAEGFVG---SKRLEEIGRDYLQDLIDRSLIMVH-RS-DG-KIKCKMHNLLHELCIRKAKIEN-KG-S--S-RW
>itf06g10110.t2
-------------TSIQGASTNLAKMMDLL-K--SEKYKRIGVWGMGGVGKTTLVKNLNN--QLTNDFNIVIWVVVSRNATVESIQSKIA--LKLEHM-----SMSL-LYNKLKGQRFLLILDDIWEEN---LDVV--GIPRETGSKIILTTRDFNVCQQ----DID--QIGRLHPEEAWKLF-REIV-----E--DDQIKPMAEAIIEECDGLPLALVMVGASLRK-----EIWEHALRGVEE--------------KLKWSYDSLGQQLKSCFLFLCLFPEDFEVDTYKLVQYWVAEGLID----EQQQNEVLRIVDYLKDSCL--LE-T---CL-LNVKMHDVVRDVGVWIAKSGEGSE-Q---VKR
>itf15g22800.t1
NI---VGASS---QDIVGFRIQAGRVVKMLTS----ERQVISIRGMEGLGKTTLAKMVYEDPRVRYHFHIRAWTIVSREHNVKEMLIHLL--ILPV----EISELEQ-LRKSLRGKNETLKLKDAFSK----WEQTKMRF---KKLKVLLISRFRS-ANHF------PEKLK-----YCWEL--KQV--------P-IDFANIGKSILESCYS-----------L--NSA-----HK-----------------------RSLYEVLRRKAQPAFL-------DD------------------------L-------------------------G---------------TK-----------------
>itf11g20040.t3
K----VSKFS---SRMVGCNEEFKTIIDQLT--SAQQLQVVSIVGMGGIGKTTLARKVYEDSSITYYFDKRAWVTVAQEFNVDQMLQCLI--V-NA-------NLES-LRKHLKGHRYLIVIDDIWSTTA--WDSVQVCFPNDNGSRILLTSRLKEVAEY----NSGIINMPFLDANESWNLY-CNVF----GQLS--VFEQIGRNIVKKCNGLPLAITLIASLLSTAAV--EKWNENLDS-NN----------AC-SRLYLSYNQLPHHLKACFLYFGVFPEDYEIHVKKLVRLWAAEGFFR-----NMEEVAMECLQDLVDRSLVFVS-KS-NG-KMKIKIHDLLRDLCLREARREN-IG-G---CRW
>itf03g27550.t1
K------DSS----QMVGKQDEFESIKEMLIQHPSKQREVVPIKGMGGIGKTTLAKKIYEDPLITFHFDKRAWTVASQHHSQRQMLLDLL--K-----NADGSDLLR-LYQSLKCQRYLVVMDDVWSKEA--WDAVKTCFPDDNGSRVLLTTRLAEVANH----SKDSHQMQLLEQSESWQLFNEKA-----CE----EFETIGRPVAEKCKGLPLAIIVVAGLFSL-TL--DEWKNALTLDDE----------EC-SRLSLSYNHLPHYLKACFLYLGVFPEDHEINANELAKLWLAEGFVK---NESFDAVANRYMQELMDRNLIILS-ECSGR-KIKFRMHDLLHGFCVREAQKDN-MS-E--NFRW
>itf11g20590.t1
-----------------------------LT--TTKGRQVVSIVGMGGIGKTTLANKVYEHPSITSHFDKRAWVTVSQEYNVEQMLQCLL--VT-A--R-EKQQLER-LRKHLKEQRYLIVMDDIWSTTA--WDSVQRCFPDDNGSRILLTSRLKEVAEY----SSGPLNMPFLDANESWNLY-CKVF----GKLS--VFEKIGKYIVEKCDGLPLAIIVVASFLSIEEE--EEWKKS-DS-ND----------TC-SRLYLSYHQLPHHLKACFLYFGVFREDYEIPVKKLVRMWAAEGFLR-----NMEKVAMECLQNLVDRSLVIVS-KS-NG-EMKIRIHDLLRDLCLKEAGREN-NV-I---CRW
>itf04g01370.t1
K------DSS----EMVGKQDEFKIIKEKLIQHPSEQLQIVSIKGMGGIGKTTLAKKIYEDSSITSHFDKRTWTVASQHHSQRQMLLDLL--K-----DADRSDLLQ-LYQSFKHQRYLVVMDDVWSVEA--WDALKTCFPDDYGSRVLLTTRIGEVANH----TQNSHQMQLLEQSESWKLFNEKA-----CK----EFETIGRPVVEKCKGLPLAIIVVAGLFSL-TL--DEWKNALTLDDE----------EC-SRLALSYNHLPTT----------------------------------------------------------------------------------------------------
>itf06g12180.t2
-------------SQLSGSNDNLEKLYGCL-K--DDKVSSIGVYGMGGVGKTTLVKHIHN--QILQKGVKVYWVTVSQDFSIKKLQDDIA--IER-LK--EDDQRAI-LHQHFVGKKTVLILDDVWKSP---LEKL--GNP-REGCKFIITSRSLEVCHQ----QEL--KVKTLNENESWDLF-KENL----LH--TEDIEKHAKKLAKKCGGLPLALNTIAASMRV-----DDWRKKFEDLEK--------------NLKFSYNKLNPNWKECFLYCCLYPEDHRILKDEIIMKLIAEELCE--------DEGYSILKKLVDVFL--LE-E---EE--EVRMHDLMREMALKISKF---PE-E---LER
>itf06g10670.t1
NP------PS---DNMVGHSEELDEVKYHLLR-TLEERQVIAIVGMGGIGKTTFAERIYNDPQVKSHFDICAWTTLSQEHNKQQAVTDLI--ILL---TSEGD-PQL-LRKSLLGQRYIIVVDDIWTKDA--WDDIQRCFPDVNGSRILLTTRDREIAKY----NS------------------------------------------------------------------------------------------------------------------------------------------------------------------------------------------------------------
>itf13g01680.t1
---LPDQDTI---RKMVGNREELEQIINQLKC----ERQIISISGMGGIGKTTLARTIYDDP-VTNHFHVRAWTTMSQQYEGKQTLIALL--IT----TPEKTDLDR-LQKLLKGRRYLIVVDDVWSVEA--WDDIKRCFPNEKGSILLLTT------KY----GNS-YGLKLLNEVDSWVLFSRNL---DF-EPK-SRYEDVGKKIAKQCQGLPLSIVVVVGILL-GSL--GEWEEEL--------------VD--EQTALSYKHLPLHLKPCFLHLGVFPEDSEMPAKKLVRLWIAEGFVKD-MGRALEDTALEYLQALISKSLILIR-NSSNG-EVKCRMHDLLHDFCVNKAEDEN-SM-R--RFRW
>itf06g13050.t1
K------SS--DEEDMVGHSEELNKVINQLIG-TNHELKVMAVVGMGGIGKTTFAKRIYDDPRVKSHFELRAWTTMSPEHNTGQAILDLC--VMPS--AFNQDHLAH-LRQSLSGQRYLIIVDDIWTPTA--WYDIHRCFPDDNGSRILLTTRNTDVAYH----SYGLYNMRFLNLDEGWNLFYQKFL----DK--KDEFKTIGMNIVRKCQGLPLIVVVMAGLLSTKSI--DEWGKKLDL-HE----------QF-SRFNLSYNQLPSHLKGCFLYLGVFHRDSEIPVKKLIRLWIAEGFVK---RESLEEVGRDYLQDLIHRSLVMVN-ES-DG-KIKCRMHNLLHELCTSKAKTEN-TG-S--R-PW
>itf15g04690.t1
K-LEGSKYSSF----FIGRKSNEEQIVEALMD----DINLIGICGMGGVGKTMMARKVGK---MMEEFD--EFVMVSLTPDPKEIAEGLL----------E--TLNK-LQRRL-AKRTLIVLDDIW---AD-LEELGIAFA--KKCKVILTSRHRDAAQM--------QKIEVLHQDEGWSLFKERA-----GSVSDPELYPIARDVSWECSHLPLALTTVGRAL--KSQ--HSWEQ-LNNIPE-----------VLKELELSYKLLSNEAKSLFLLCSLFPEDYCIPLE----IWY--GFGR-----SLEERVYRLVEILEDRFLLDDAAERKS--LVQVKMHHVLRDVAIYIANKED-ELPE---YEH
>itf04g10000.t3
------SGSS----DMIGKNNEFETIREMLIQHPSKQREVVSIQGMGGIGKTTLARRVYEDPFVVSHFDKQIWVVVSQHHNKRQMLLDLL--K-----NLKSSDLLQ-LYQSLKGQRYLVVMDDVWSRDS--WNDVNSCFPNDNGSRVLLTTRVAEVATC----FNNSHQMQFLDQSESWELFHKKA-----CK----EFETIGRPVVEKCKGLPLTIVVIAGLFSL-TL--DEWKNALTLDDE----------EC-RRLTLSYNHLHQYLKGCFLYLGVFPEDYQINVGNLARLWAAEGLVK---NESFEEVAIRYINELMDRNLILVS-ESSGR-KVKFRVHDLLHAFCVREGQKQS-DE-S--SVRW
>itf06g13100.t2
T----SSSSS---EDMVGHSEELDEVVNQLLG-TNKPLQVMALVGMGGIGKTTFAKRIYDHPRVKSHFDLCGWTTMSQEHNKGQAILDLY--VKPS--AFNED-LEH-LYRSLLGHRYLIIVDDIWTTDA--WDDIHRCFPNNNGSKILLTTRTREVAQY-----SGSYNMRFLNQDEGWDLFYWKFF----DKD-NDEFETMGKNIVRKCQGLPLTVVVMAGLLSTKSI--DEWGKNLDL-HE----------QF-SRFTLSYNHLPSHLKCCFLSIGVFH---GIPDKKLIRLWIAKGFVE---RKRLEEVGRDYLQDLIDRNLVMVD-KS-DG-QIKCRMHDLLHELCTNKAKNEN-TG-S--K---
>itf09g24960.t1
---PSLLTTSVLESDLVGIENPKHFLVNLLLA---DDLRVHSVVGMGGLGKTTLVKKAYDDTKVMNHFQYRVWLTISETFNVDELLKDVI--LVEQ--NPQMDKLEF-IKNILSGQRYIIVLDDIWDINV--WLAIKYSFPRQFGSRIVITSRNSEIGAS----ETH-YPLEPLSSEDSWTLFCKKTF-------P-QHLVNIAKNILKRCDGLPLAIVVIAGVLAGESN--EEWERCLDRMMN-----------M-KNLSLSYYDLPDYLKYCFLYLSIFPEDVIIEKMRVIRLWIAEGFIR--SNQQQEEVAEDYLNELLHRNLIILA-KDIDG-RMKFRVHDILREVILSKSVEQN-ST-----PRR
>itf07g20970.t1
-------------KYPVGIDVYVRDVLDLLIQ---NDVRMIGIFGMGGVGKSTLAKAIYN--HLIMSFNIRQEVSNLQE----KLLHSTL--------NFE-NEL---IKTRLQ-KKVLIVLDDI-DHQ---LDSL----VQNCGSTIIITTRDIHLDEK--------YMVETLSDDDSLQLLSWHAF----GV-PLEEYNELSKRIASYVGGLPLAITVIGSHLG--SV--QEWIEKL--PH--------------DDLKISYDALDDDTKNIFLDIACFFVGNGKKDT-------------------LEACGFHAKSCLIERCLLMTS-S--G----LFEMHNLVQDMGREIVRMEA-EG-N---LRI
>itf03g20490.t1
N----VDSSS---KNMVGCDDEFETIKNKLIS--SNNLEVISIIGMGDIGKTTLAQRVYHNEAAMAHFDIRTWTTVSQEHNLGEMLCRLL--------N-DPD-LSQ-LRQKLLGHRYLIVIDDIWSTQA--WDDIHRCFPEDNGSRILLTTRLKQVADY-----S------------------------------------------------------------------------------------------------------------------------------------------------------------------------------------------------------------
>itf01g08960.t1
K-----KDSS---NSMVGKNNEFHIVKAMLIEHSSRQREIVSIQGMGGIGKTTLARRVYEDPSVAFHFDIRAWVVASQYHNKLQMLTDLL--L-----VVDSTDLDQ-LYKKLTHQRYFVVIDDIWSFEA--WHSVKTCFPDNNGSRVLLTTRSVKVATT----SKNSHQMQLLKKDESWNLFHEKT-----IK----EFDMIVRQIVEKCKGLPLAIVVAAGLFSL-TL--DEWREALTTIEE----------EC-SRLSSSYNHLHHSLKACFLYLSIFPEDVEIHVKEIVKLWVGEGLVK---DMSFDAVARRQIQELKDRNLILVS-QSSGR-KVKFRMHDLLHSFCVREAKKEN-N--E--SVRW
>itf14g02030.t1
H----NSARE-G-ENVVGFGDEVKIIKDRLLR-S-TDLRVISIVGMIGVGKTTFAKMVFNDRELEYEFFTHIWVYVSQACNRKQIFLDIL--STS---S-NMSNLER-IQLYLKDGKYLIVLDDVCTTND--WEQLKIAFPKNKGSRILVTTRYQNVASH----DSTPHELKCLSDVECLELLVKKIL----GGHD-ASIYYDFTGMARECDGVPLVVEKISDILS-SKI--EDWKSNPE--DDEV----MREMIY-YDMR------DSKMKECLLYLAAFPRGSEIDAGELMYLWVAEGFI------ELEYTAEKYLKDFVERNLLKVV-SRADE-GIKVRIHGLLHEIFIREAAKPQ-EV-E--GARG
>itf11g20430.t2
E----VSKFS---SRMVGCDKEFKTILDKLT--SAEQLQVVSIVGMGGIGKTTLAREVYKDPSITSYFYKKAWVTVSQEYDVEQMLQCFT--V-NP--N-DKQNLGS-LRKHLKDQRYLIVMDDIWSTTA--WDSVQRCFPDDNGSRILLTSRLREVAEY----SSGTINLSFLNDNESWNLY-CKVF----GQLS--VFEQIGRNIVKKCNGLPLAIIVIASLLSTETV--EKWNENVDS-ND----------AC-SRLYLSYNQLPHHLKACFLYFGVFPEDYEIHVKKLVSLWAAEGFLK-----NMEEVAMECLQDLVDRSLVFVS-KS-NG-KMKVRIHDLLHDLCLREARHVN-MG-D---CRW
>itf03g20740.t1
P----IGARQ-V-EEVVGFDGEADAIIQRLVG-L-QGFEVISIVGMPGLGKTTLANKVFKDERVEYYFMNRAWIYVSGVYKRRDVFVRIL--LTK---S-SMSDLLK-IKEFLGSAKYLIVLDDVWKVEH--WNELKIAFPPNKGSRVLVSTRYNDVATE----DSKPHKLKFLEEEESWELLQKKAF----RM-P-DELQRPGKLIAEKCKGLPLAIVIIAGTL-VKTS--AEWDNSMKL-E-----------SY-KNIQMSYDQLPYDLKSCFLYFGAFSQAYEIPAGKLIRLWIAEGFID-----TLEDIAHEKLSDLVNKNLVMAM-QKSNG-QIKCRIHDMLHEFCKSEAKEEN-N------SRR
>itf06g10010.t1
-------------TSIQGASKNLAKMMDLL-K--SEEYKRIGVWGMGGVGKTTLVKNLNN--QLTNDFNIVIWVVVSQKATVERVQSKIA--L---NM--EVSSMSH-LYNKLKGKRFLLILDDIWEEN---LDDV--GIPRETGSKIILTSRDFNVCQQ----DIN--PIGRLHPEEAWKLF-RETV-----E--SDQIKPMAEAIVKECDGLPLALIMVGASLRK-----EIWKHALRGVEE--------------KLKWSYESLGQKLKSCFLFFCLFPEDFEVDTYKLVQYWVAEGLIN----EQQHNEVLRIVDYLKDSCL--LE-R---GI-GNVKMHDVVRDVGIWIAKSEEGSQ-Q---VKR
>itf06g13030.t1
S------SSS-DKEDMVGHSEELNKVINQLLG-SKRSLEVMAVVGMGGIGKTTFAKRVYEDPRVKSHFELRAWTTMSQEHNRGQAILDLC--VMPS--AFNQD-LAH-LRNSLSDQRYLIIVDDIWTIDA--WVDIKRCFPDNNGSRILLTTRNR-----------------------------------------------------------------------------------------------------------------------------------------------------------------------------------------------------------------------
>itf03g23010.t1
-----QSS-----D-MVGQTEEFEEFKKKLLS-SNKPLQVMSLVGMGGIGKTTFARKLANDSAVKAHFDCRGWATMSQEHNKRQVLLQLC--VMP------DDELAQ-LRRSLLGHRYLIIVDDIWTKGA--WDDVKGCFPSETGSQILLTTRLEEVSKY----SDN-HDMRFLNCDESWSLFCQKFL----IR--NLEFERIGRKIVENCRGLPLTVVVVSGHLSNMAV--DEWKSTLDL-SQ----------QI-FTLSLSYNNLPFHLKSCFLYLGGFPEDSEIGIRKVIRLWIAEGFIK---EKTLEELGEDYLQDLMNRSLIMVS-ES-NG-KVACKMHDMLHELSGSKAKTEK-SS-K--N---
>itf15g18540.t1
N-------PS---DNMVGHSEELEKVKSQLID-KLKQCQVMAIVGMGGIGKTTFATRIYNDLQVKSHFDVRAWTTLSQEHNKLQALTDLI--ILL---TSDGD-PDQ-LRKSLLGGRYLIVVDDIWTTKA--WDDIKRCFPNDNGSRILLTTRDSEIAQY----DSGCYDMRFLNPCEGWDLFYQKFL----AK--NNEFEKIGRNIVQKCQGLPLTIVVLAGLLSMKSV--DEWERTINL-SE----------QF-SRFNLSYNSLPSELKYCFLYLGFF--------MKMLR----------------------------------------------------------------------------
>itf15g17060.t1
-------------SYTVGLASRVRKINEWLVE----DVGIGLICGLGGVGKTTVAKVAYN--LNYDRF----------------------------------------------------------DQL---LDAL----IADRGSKIIITTRCENLGLQ--------YKIKELDDEESLKLFSRYAF----GQ-PLEHLMEYSVKAIRHCGGLPLALKDLGSYLG--SM--DVWRAKL--LH--------------HKLEISLNPLDDYDKRLFILIACHFVGKDRDFA-------------------LEKYDLHPVVNLIDISLITVD-------NDNLMMPQLIQNMGKEILRQDS-QG-E------
>itf04g04430.t1
Y-VPDQVSSTSLEDEIVGIENPRKELISLLLK---DTLKVISVVGMGGSGKTTLVKKVYDDAAVKKHFQSHAWITVSQTFKVEEVLKDMI--LFAE--PVEMNKLVI-VKEFLLRRRCVIVFDDVWSIRV--WEAIKHVLPKEHGCRVVMSTRLMDVASS----DTN-YEMKPLSEEVSWALLCRKAF-------P-SHLREILKQILKRCGGLPLAIVAIGGVLANTNI--NEWGHSLDQFES-----------L-RILLLSFNDLPQYLKLCFLYLSIYPEDHLIEHNTLIYQWTMESFVK--KEGRTEEVAEGYLIELINRSLILPV-KNDDG-SMKGRVHDLYREIILSKSRDHN-TD-----ARR
>itf13g21940.t6
--------------DVVGFKKETETIINQLVH-S-KEREVVLITGMGGLGKTTLAKRVYEKKAVVNYFDKRAWCTVSQEYNCKDLLCKIY--VCGK--ETEI--VEE-LRKKLMGMRYLIVLDDIWSVEA--WEELNRVFPEGNGSRIVLTSRQESVAKH-------P----FFTIDESWELLQVKLF----KG-P-KELESIGKEISKKCGGLPLVVGLVVGLLGVNSE--QMWQNTLGGI------------QS-NNIELSYNHLPAHLRPCLLYFAAIPEDAEFVASKLINLWISEGFI-----ERVEDVARDCLNHLVGSNLVMVF-REYDG-RILCGVHDLVRDFCLTKVKDEN--------PHR
>itf15g21480.t1
-------------KGFAGLESRLEKIRMKLVW---DAKLVLGLWGMGGIGKTTIARVAFE--RFSSAFDVRK----LQK----KLLSKVL--------SID-DEM---IKKRLE-KRVLIVLDDV-DHQ---LNKL----VDE--------------------------------------LYN-----------------------------------------------------------R---------------------------------IIITTRDKH----------------------------------------LF---------------------------------------FRV
>itf06g10580.t1
-------------TSIKGASRNLAKMMDLL-K--SEEYKRIGVWGMGGVGKTTLVKNLNN--QLTNDFNMVIWVVVSQNATVESVQSKIA--L---HM--EVSSMSL-LYNKLKGERFLLILDDIWEEN---LDVV--GIPREIGSKIILTTRDFNVCQQ----DID--EMGRLHPEEAWKLF-SETV-----E--DDQIKPMAEAIVEECDGLPLALIIVGASLRK-----EIWEHALRGVEE--------------KLKWSYDSLGQQLKSCFLFCCLFPEDFEIATHKLVQYWVAEGLID----EQLQNEVLRIVDYLKDSCL--LE-S---GH-LNVKMHDVVRDVGVWIAKSEEGSQ-Q---VKR
>itf15g22420.t1
------------------MEGDVEKIKDMLIQ-SSTQLQIVSIVGMGGTGKTTLAKKVFEDPSIVSHFDIQAWTVESPQHGLRDLLIDIL--IVS---N-EKQRLEQ-LRKLLMGQS----TSDMW-----------------------------------------FYTTG-LNPEESWTLLSRTAT----SNSS--EFEKIGRCIVQKCMGMPLQIVLIGGLLALNSP--RQWEFAIT---T----------IV-YSLEVCCNYLPNHLKPCFLYFGVFPKNTEIHVKKLIKLWVAEGFVN---DKSLEEIAMDYLCDLINRRLVQIH-KS-DR-KIKCMLHDLLHQFCVTKALQED--------HRW
>itf07g02370.t1
NV----NQAS---DNLVELQSRVKSIGNWLLAVD-DDARFIGICGMGGIGKTTIATAVFN--RFSHKFDGDCFL-AVRKHNAKTLLTKVL----------EKSDIGK-IKRRLEEKKVLIVLDDVDNKEQ--LDKL----A-NKGSRVIITTRDVGVSNY--------YGVQTLKDQVAIQLFSCYAF------IP-TTFKKLSESIVDYCKGLPLALKVLGSSLG-LEV--GDWEKDLDAT---------HNIA--D-LKISFDRLDFKNKKIFLHIACFFS-------------------R-------EEYVKDVLKNLTEKSLISVQ----NG-EIE--MHDLIREMGWHIAREEEM---G--HLRW
>itf11g20430.t3
E----VSKFS---SRMVGCDKEFKTILDKLT--SAEQLQVVSIVGMGGIGKTTLAREVYKDPSITSYFYKKAWVTVSQEYDVEQMLQCFT--V-NP--N-DKQNLGS-LRKHLKDQRYLIVMDDIWSTTA--WDSVQRCFPDDNGSRILLTSRLREVAEY----SSGTINLSFLNDNESWNLY-CKVF----GQLS--VFEQIGRNIVKKCNGLPLAIIVIASLLSTETV--EKWNENVDS-ND----------AC-SRLYLSYNQLPHHLKACFLYFGVFPEDYEIHVKKLVSLWAAEGFLK-----NMEEVAMECLQDLVDRSLVFVS-KS-NG-KMKVRIHDLLHDLCLREARHVN-MG-D---CRW
>itf13g00810.t1
N----P-AASLVGKSMVGCDDVFNTIMGNLSQ---SKREIVSIVGMGGIGKTTLARRIYEDASFLSHFDHRAWVTISQEYNPTQVFQCLL--LDPA-RNNGDSELEQ-VYRLLKHRRYLIVVDDIWSTDV--WDDLMRCFQDDSGSRILLTTRQKNVAEY----GNH-HTLPFLDSNESWDLFQSKVC----KRSP--EFEKIGREIVDKCKGLPLAITVAAGLLSSTFI--HEWEKCVDHSNQQG-----------ENIDLSYTFLPHHLKLCFLSFGCFPEDNEIYEGKIVNFWVLEGFLK---SESLEDVASKNLQDLVDRNLVLK--------DSNYQMHDVLRELALREAQKEN----K--GLR-
>itf00g08680.t2
--------------DVVGFENEAATIINQLIH-S-KEKEVVLITGMGGLGKTTLTKRVYEKKSVVNHFHKHAWCTVSQEYDCEDLLNKIY--VCGK--EAET--IEK-LRKSLMRWRYLIVLDDIWSLKA--WEELNRALPSDNGSRVVLTSRQESVAKH-------P----FFTVDESWELLQVKLF----KG-P-KELENIGKQISKECGGLPLIVGLVAGLLGGV----QMWQNTLGGI------------LS-NDIELSYKHLSHDLKQCLLYFSAFKEDVEIEVSYLIELWISEGFI-----ERVEDTAKHYLNHLV-------------G-RIM------------KNDSDAS-G---------
>itf03g20730.t1
P----KGAAQ-V-EEVVGFDGEVDAIVKRLTE---EGFEVISIVGMPGLGKTTLANKVFKDERVEYNFMNRAWIYVSGVYKRRDVFLRIL--LSK---N-STTDLKE-IKKILGSAKYFIVMDDVWTVEN--WDELKIAFPMNNGSRVLVSTRHEVVARH----NSRPHYLKFLTEEESWELLQKKVF----RE-P-FELKTPGRTIAKKCDGLPLAIVIIAGTLIKKTS--GAWDVSINL-K-----------SY-DHMRMSYDQLPYDLKSCFLYFGAFPRGNEIPAGKLIRLWIAEGFIE-----TLEDIAHEKLSDLVNRNLVMAM-QKSNG-QIKCRVHDMLHEFCKNEAKEES-N------CRR
>itf07g22410.t1
-------------EGMVGRRRDHIQIVDELIA-NNYDLNVITIIGMTGIGKTTLATSVYNDPKVASHFDVRGWVTMSREYNKREMLHDLL--LT-------KEVARQ-VNNFLR----------------------------------------VR--------------------------------------------------VVS-----PYVSLSIT---SC-----------------------------------------------------------------------------------------------------------------------------------------------
>itf07g22460.t1
N-------------GMVGRRNDYLLVKNQLLY-SDR--RVILIVGMNGIGKTTLAASVYEDSSVASHFDVRAWITMSGEYNVRQTLHDLL--LA----DHEKKLLKQ-VSKCLKGKRYLIVLDNIWNNRI--WDDIRGYFPND-GSRIVLTT-FDQG-SY----D-C-HNMTLLDSKESWDLFFSNPF---L-EAP--KFEKIRSHVLEKCEGLPLSIVTVAQRLSCNIQ--QEWEKEL--------------LD--SSLTLRYNQLPQYLKVCFLYLGVFPKRTVIRIKQLVRLWKAEGVLN--GNEDLESQAYEYLRELIDRSLVLIE-NSSDG-KIKCKMHSALHSFCVREAL--------------
>itf03g28470.t1
H----------V-EEVIGFDGEAQTIKDRLNE-S-NDLAFISIVGKAGSGKTTLTKKVFSDRELQYKFFTRLWVHISQNMNRKQIFLNIL--YTK---D-DMSQLER-IKAYLKFGKYLIVMDDVWEMSH--FRLLKIAFPNNKGSRVLVTTRDLEVAKH----DSTPHELNFLLDDESWELLQKKVF----RK-P-PNLETYGRRIAKKCNGLPLAVVVIAGVLN-STP--TAWINDPK--NQ----------DY-NEVKLNYNKLDFHKQKCFLYLAVFPMGHEICAWKLIRLWIAEGFIP-----ELEGTAEAYLKDIVNRNLLMVL-KRADG-EIKCRLHDTMHEFCKLEAWNKK----D--GYRR
>itf01g21600.t1
K-----GDSS---DKMVGKNNEFHIVKEMLIGHSSRQREIVSIKGMGGIGKTTLARRVYEDSSIASHFDKRAWVVSSQYHNKLQMLTDLL--I-----AVGVIDLQL-LYQNLMHQRYFVVIDDIWSVDA--WDSVKACFPDNNGSRVLLTTRIAEVAAN----SNNSHQAQLLDQTESWNLFCEKA-----SK----EIEVIGRPIVKKCKGLPLAIVVAAGLFSL-SL--DEWKETLTTIDE----------EC-SRLSSSYNHLPHNLRACFLYLSIFPEDAEIHVKEIVKLWVAEGLVK---DMSCDAVARRHIQEFNDRNLILVK-QSIGR-RVKFSMHDLVHSFSVREAKKEN-Y--K--NFRW
>itf13g21940.t2
--------------DVVGFKKETETIINQLVH-S-KEREVVLITGMGGLGKTTLAKRVYEKKAVVNYFDKRAWCTVSQEYNCKDLLCKIY--VCGK--ETEI--VEE-LRKKLMGMRYLIVLDDIWSVEA--WEELNRVFPEGNGSRIVLTSRQESVAKH-------P----FFTIDESWELLQVKLF----KG-P-KELESIGKEISKKCGGLPLVVGLVVGLLGVNSE--QMWQNTLGGI------------QS-NNIELSYNHLPAHLRPCLLYFAAIPEDAEFVASKLINLWISEGFI-----ERVEDVARDCLNHLVGSNLVMVF-REYDG-RILCGVHDLVRDFCLTKVKDEN--------PHR
>itf12g13120.t2
--------------DVVGFKKEEEIIIDQLIH-S-KEREVVLISGMGGLGKTTLAKRVYEEKIVVNYFDKRAWCTVSQEYDCKDLLCKIY--VCGK--ETEI--VEE-LRKKLMGVRYLIVLDDIWSVEA--WEDLNRVFPEDNGSRIVLTSRQESVAKH-------P----FFTIDESWELLQVKLF----KG-S-KELENVGREISNKCKGLPLTVGLIAGLLEVKSE--QKWRITLDGI------------KS-NDIELSYKYLSRPLKSCLLYFAAFPEDEEIEVSKLIELWISEGFIT----GRVEDEAEDYLNNLVCNNLIMVS-GKYDG-RILCRVHDLIRDFCLTKAREDI-N------QHR
>itf15g18440.t1
R-------PS---DNMVGHLEELDEVKSQLFR-SLKQRQVMAIVGMGGIGKTTFAKTIYNDPQVKSHFDFCAWTTLSQEHNTRQAATDLI--ILP---TSNSA-PEL-LRQCLLGQRYLIVIDDIWTTRA--WDDIQRCFTDDNGSRILLTTRVREIAQY----DSGSYNLRFLNQKEGWGLFIKKLL----DK--NNEFKRIGKNIVQKCHGLPITIVVAAGLLSIKSI--DEWKATIGH-DQ----------QL-SRLELSYNNMPSHLKGCFLYLGVYHEDCDIPVKKLIRLWIAEGFVE---NRRPEEVGGNYLQDLIDRCLVMVH-GS-DH-KIKCRMHDLLRELCVSKAKKEN-TG-S--Y-SW
>itf11g13930.t1
K------DSS----QMVGKQDEFKIIKEMLIKHPSKQLEIVSIKGMGGIGKTTLARQIYEDSSITSYFDKQAWVVSSQHHNKRQMLFGLL--K-----NADSSDLLR-LYQSLKCQRYLIVMDDVWSEEA--WDAVKTCFPDDNGSRVLLTTRLAEVANH----SKDSHQMQFLEQSESWQLFYEKA-----CK----DFETIGRPVVEKCKGLPLALIVVAGLFSL-TV--DEWKNALTLDDE----------EC-WRLSLSYNHLPHNLKACFLYLGVFPEDHEINANDLARLWLAEGFVK---NENFDAVAH-------------------------------------------------------
>itf00g10770.t4
-------------PHLIGMNPRMQELDSLILG---SDVRFVGIYGMSGIGKTAIARAVYD--KIWSKFDIKSQL--LQK----ILLSEIL--------DLQ-NDT---IKQRMR-KKVLIILDDV-DHQ---LECL----ANDAGSRIIITTTKQQLSRN--------YEMRVLDEGESSQLFRQYAF----KK-PTKEFEGLETQIIRYAGGIPLTLINLGSFLG--GI--DEWGDRL--QK-------------------------------------------------------------------------------------------------------------------------------
>itf13g00800.t2
N----P-AASLVGKSMVGCDDVFNTIMGNLSH---SKLEIVSIVGMGGIGKTTLARKIYEDSSFISYFDYRAWVTISQDYNPTQVFQCLL--LAHT-GNNGASELEQ-VYRLLKHRRYLIVVDDIWSTDV--WDDLKRCFQDDSGSRILLTTRHKNVAEY----GNH-HTLPFLDSNESWDLFQSKVC----KRSP--EFEKIGREIVNKCKGLPLAITVAAGLLSSTFI--HEWEKCVDHSNQQ-----------------------------------------------------EGFLK---SESLKDVAMKNLQDLVDRNLVLIC-K---I-DTK------------------------------
>itf13g00840.t1
N----P-AASLVGKSMVGCDDVFNTIKDNLWQ---SKLEIISIVGMGGIGKTTLARKIYEDASIISYFDCQAWVTISQDYNPTQVFQCLL--LAPA-GNNEASELEQ-VYKLLIHRRYLIVVDDIWSIDV--WDDLKRCFEDDSGSRILLTTRQKNVAEY----GNH-HTLPFLDSNESWDLFQSKVY----KRSP--EFKKIGREIVDKCQGLPLAITVAAGLLSSTFI--HEWEKCVDHSNQQG-----------ENIDLSYTFLPHHLKLCFLSFGCFPEDREIYESKIVDFWVSEGFLK---PEILEDVARKNLQDLVDRNLVLIS-K---Y-DTGYQMHDVLRELALREAQKEN----K--GLR-
>itf13g01450.t1
N--KLTG--S---EGMVGRHYDRTVIINFLLE-YEEGPRVISIVGMMGIGKTCLATSIYNDPSVASHFQVRAWITLPQEYQDDQTLRDLL--LSG--------QLLE-VYQRLDSGRYLIVLDNLWDNSV--WRHIKYCFPLDGRSRILITT-FNQE-SY----ILY-HNMAFLDPKESWDLFCN-IL--SP-KAP--KLEQIRSEVLEKCEGLPQLIVEVAKRLSCNIQ--QEWKKEL--------------LD--RTLARIYNQLPKYVNVCFLYFGVFPKRSEITVKTLIRLWVAEGFVEPLEHKELEDVAYEYLQELVDRSLVLIS-RSSNG-KIKCKMHGSMHTFCVGEAQKGG-----------
>itf05g11580.t1
K------------RSMVGKNNEFQIVKAMLIQNSSRQREIVSIKGMGGIGKTTLARRVYEDPSVASRFDVRAWVVVSQYHNKLQMLTDLL--T------GGGTGLQQ-LYQNLMHQRYFVVIDDIWSVEA--WDSVKACFPDNNGSRVLLTTRSAEVATI----SNNSHQMQLLEEGESWNLFHEKT-----RK----EFDIIGRQIVEKCKGSPLAIVVAAGLFSL-TL--DEWKEALTTIDE----------EC-SRLSSSYNHLPHSLKACFLYLSVFPEDVEIHAKTVVKLWVAEGLVK---DMS-------------------------------------------------------------
>itf00g30960.t1
-------------DPLSGSQSNLEEIYGWL-E--DENVRSIGVYGMGGVGKTTLAKHIYN--QMLKNHVNVYWVTVSQDFNIRKLQDDII--TVG-VT--EENQRAI-LRNHLVEKNAVLVLDDVWDNR---LEKL--GVP-SKGCKLILTTRSLDVCHR----QKL--KINVLNKEEGWNLF-KEIF----QD--THTIEKHAKELAKKCAGLPLALNTVAASMRV-----DDWRKNFEDLEK--------------NLEFSYNRLDQRLKECFLYCCLYREDEKIKRDEIIMKLIAEGLCE--------DEGHSILKKLVDVFL--LE-E---EK--EVKMHDLMREMALKISKF---PE-E---LER
>itf07g02310.t2
KV---SIDAS---NNFMGLGSRVRDVSNLL--QE-TEVEFFGIWGMGGIGKTEIARIVFQ--KFMMEFDRAYFF-EVRKHENEILLGGIL----------KE--I-K-IKNYLKGIKVLIVLDNVDD-EQ--LEIL----A-DRGSRVIMTTRDRKVSKC--------YKVNELSDQEAIQLFCRFAF------NP-KTFTNLCDSILSLAMGLPLALKHLGIYLG-VNV--HKWEMKLDVDNL-------HDPK--HRLKISFDGLDPDNQNVFLHIACFFR-------------------N-------EEYVRDVLDVLINKSLISVQ----NG-RIE--MHDLIQEMGWHIASKEKM---D--NLRW
>itf12g21480.t1
-------------KYPVGIHARVKEVLSFLSE---GDVCMIWIYGMGGVGKTTLAKAMFN--QIYRSFDVRQECVDLQE----QLLCKTL--------RLK-HEL---IKGRLG-KKVLIVVDDV-HDQ---LDAL----VEDPGSRIIITTRNVDLGEK--------YNVELLSADESLQLFSWHAF----KN-PFEAFVELSNMIVSYVGGLPLALTTLGSHFA-SSI--QEWIDKLHGPH--------------KNLKISYDALDDETQRIFLDIACFFTCHGYFSEG-----------F------LNGCGFHARSTLIDRCLLEES----------LRMHDLVRDMGREIVRKES-ET-D--FLRA
>itf10g07890.t1
E----AWDTY---NEIVGFNSDIETIVNRLCY-FMRKLQVIPLIGEGGIGKTTLAKRVYGHPITIASFDIQACVVLSQVPNLKEILIGLL--ISPI--E--LDQIEQ-LCTSLMGKKYLIFLDDIWTTAA--WDAIKGYFPENNGSRILVTTRFTEVAEYLS-----PYHVTYRTLKDRWELVSRKVF----GQVP-REYELIGKRIVLGCTGLPLAVVVIAGLLAAESL--EIWKETLDN-DN----------RI-SKLSLSYNYLPPHLKPCFHYFGVFPEDNVILVKRLINLWVAEGFLM-----SLEEVARSYLDDLINRSLVQIN-ES-DG-KVK------------------------------
>itf15g18560.t1
--------PS---DNMVGHSEELDEVKSQLLC-SLKPRQVMAMVGMGGIGKTTFAKRIYNDPQVKSHFDFCAWTTLSQEHNTRQAATDLI--ILP---TSNSA-PEL-LRQCLLGQRYLIVLDDIWTTRA--WDDIQRCFPYDNSSRILLTTRVREIAQY----DSGSYNLRFLNPYEGWDLFYQKLL----DK--NNEFETIGKNIVQKCHGLPITIVVAAGLLSIKSV--DEWKATIGH-DQ----------QL-SRLELSYNNMPNHLKGCFLYLGVYHEDCDISVKKLIRLWIAEGFVE---NRRLEEIGGNYLQYLIDRCLVMVH-ES-DH-KIKCRMHDLLRELCVSKAKEEN-TG-S--R-RW
>itf02g11630.t1
--------------KIVGLEKETEKITNWMLNDNVS---FIGIAGMGGLGKTTIAQKVFNHKLVKDQFKKRIWVCVSQTYDEDELERSILDMLGVEYKEFNESDLQTKISEFLMKNNTLIVLDDVWTLKGGWWTLIFQERAK-HNGCIIVTSRNKYVIKSMAEHNVEIHEPNLLGEVESEKLFCKFVFGSTKTKFHDSELDKVGKEIVRKCNGLPLAIKIVGGVMSVKPRTPAEWRKKCEKFREVIIEKIEGTVSVIDSLQLSYDELPDHLKQCLLCFAIYPDDHEIEVEQLKRWWIGEGFV--RGMETPNEEAYEYLLELINRCLVEVTKRDFDGRVYKCKMHDMVREMVIRNAKDDGFATPESL---H
>itf14g01640.t1
H----------V-EVVVGFDNEAKTIKDRLKG-S-NDLTIISIEGMAGLGKTTLTKMVFKDRDLQYEFFTRLWVYVSRTMNRKQIFLDIL--FTK---K-EMSKLDK-IKEYLEGGKYFIVLDDVWTEHD--WNCLRIAFPNNKGSRVLVTTRHHNVASR----DSTPHMLKFLSIDESWELLEKKVF----RK-P-KELVGDGRHIAIKCHGLPLAIVVIAGVLN-STS--TEWKQDPE--DM----------SY-NKVKISYDNLPYNLKDCFLYLAVFPIGHEIATWKLIRLWIAEGFI------ELVVTAEKYLKDLVDRNLLMVL-KRADG-QTKCRIHDTLHEFCKNEGAGKN----E--VPRR
>itf04g08640.t1
---------S---EDIVGVDDDILEIKGRL---SPSKLEVVALVGMGGIGKTALARKVYEDPLVMHHFYLRAWITVSRQHRVGEMLLGLL--VCPS--E--KSQLEE-LRRRLIGHKYLIVMDDVWSSEA--WDDVKRCFPDDNGSRIILTSRVMAVGVH----QPGPHCLRPLDLHQSWDLLCQKVF----GKPS--ELVEIGEKIAERCGGLPLAIVVVAGSLAVKTR--TSWSKMVQD-KQ----------KC-LDLALSYHYLPCHLKPCFLYMGAFPEDYEIPAWTLIRLWIAEGFLP-----SPEEVAERCLEDLVSRSLVMVA-KR-DG-GVKCVIHDLLRELSLQEGEKEN-KK-E--HC--
>itf05g26980.t1
K-RAKLGRRSV--NKFVGREKEIMEIEAAF-SSEGRETSVVCISGLPGGGKTELAYRYWQ------RYKMVLWVGGAR-YFR-QNILNLL--VSAD--EKERSE-KR-VKREI--RPYLLIIDN--ETE-EWWEGKHDLIPS-NGGTVIITTRISRV-NM---D---PLQLHPLPVSDATALIHGRH-----KR-PVGE-EE--HKFNERLRSSSFGLSVIGSLLTLPSV--EA-NEDTIAEEQF----------CRSNLTLAFSAV---LQQSKL----F------ASRLQVGAWLAPTPI------NL--AAANKIPKCMKLGLLGNQ--SEEAAKLGARLHPITQVFA---KRKDG-----------
>itf06g13100.t1
T----SSSSS---EDMVGHSEELDEVVNQLLG-TNKPLQVMALVGMGGIGKTTFAKRIYDHPRVKSHFDLCGWTTMSQEHNKGQAILDLY--VKPS--AFNED-LEH-LYRSLLGHRYLIIVDDIWTTDA--WDDIHRCFPNNNGSKILLTTRTREVAQY-----SGSYNMRFLNQDEGWDLFYWKFF----DKD-NDEFETMGKNIVRKCQGLPLTVVVMAGLLSTKSI--DEWGKNLDL-HE----------QF-SRFTLSYNHLPSHLKCCFLSIGVFH---GIPDKKLIRLWIAKGFVE---RKRLEEVGRDYLQDLIDRNLVMVD-KS-DG-QIKCRMHDLLHELCTNKAKNEN-TG-S--K---
>itf13g14120.t1
-----------M---CTDIDANPESLVSFV---TEEER-FSVVYGPEGLGKTTLVQNVYNKPEVRHQFTGCAWITLLQR---KTLWKDIL--IHY---KDDLTDLLK-LHSALRHNKYLIVLDGICSMEG--WEALLEAMPAD-LSKVVITTRTKRI-------ENG-HFLRPLTEDQSWQ-FLKTQL-------P-SDFESL-KDIYKKCKGVPLALKLLGNLMA-ELI--D-WNQRF----A-------------QELELSYSLLPEHLKKCLDYLALFPKETNIEADKLCNLWIAD-------DEELQQAAETYLKDLATLGLVQVQ-EET---KINFSLPHYVRDLCGVRAKEQS--R-S--NVRA
>itf11g20080.t1
---------------MVGCEEEFKTIMDQLT--SVKQLQVVSIVGMGGIGKTTLARKVYEDPSITSHFYMRAWVTVSQEYNVEQMLRCLL--V-IA--R-DQQKLER-LRKLLKEQRYLIVIDDIWSTSA--WDSLQRCFPDDTGSRILLTSRLKKVAEY----SSGPLNKCLLDMVQSWNLY-CKVF----GKPF--GLEQIGRYIVNKCEGLPLAIIVVASLLSMEKE--EKWMKNVGS-ND------------------------------------------------------------------------------------------------------------------------------
>itf14g03840.t1
------QCAS---QQMVGNSNAFAEIKHKLTN---KEREVISITGMGGIGKTTLAKSVYEDKDIKRHFDIRAWITVSQSYSLDDLLRVLL--IDAS-SE-EQSTLDE-VRKLLLGKRYLIAIDDIWSTQV--WDDLKICF-EDNGSRVLLTTRLTNVATH----SSGPFSMPTLSENESWDLFCKKVF----AKPP-IEIEEIGRDIVMKCKGLPLSIMVIAGILSAMKV--EDWEKD-TLYEE----------QC-EELLLSYNHLPENLKTCFLYLGVFPEDYEIPVKRLIAYWVAQGFVE---DEALEEVAWQKLQDLIDRNLILVE-KGRCG-RIKCKIHDLTHEMCLRLAKGKN-ND-D--KNFW
>itf01g10890.t1
N----ADSSS---NNMVGCDDEFDTIMHKLIS--SNNLEVISITGMGGIGKTTLAQRVYNDKAAIAYFDIRAWTTVSQQHNLRDMLCDLL--------N-DRD-LNQ-LRQKLLGHRYLIVIDDIWSTQA--WDGIYRCFPEDNQSRVLLTTRLKQVADY-----SGLYSMRFLNLNESWNLFYKKVF-----VFH--EFEKVGRGIVEKCQGLPLTIIVVAGLLSNPSL--NQLEANLD-PEM----------KC-SKLSLSYNHLPPHLKACFLYFGIFREDSVIKVKRLIRLWIAEGFLK-----TMEEVAYAYLQDLVDRCLVQID-EGNDN-KIK------------------------------
>itf09g24980.t1
---PRLLTPSDLKSDLVGIDNPKLFLVNLLLA---DDLRVHSVVGMGGLGKTTLVKKVFDDALVVNHFQCRVWLTVSETFKVDELLKDAI--LTKQ--ELRMNKLEF-INDILSGQSYIVVLDDIWEIND--WRAIKYSFPRQFGSRIVITTRNSEIGVY----ETH-YSLEPLSPKDSWILFCKKTF-------P-PHLVSIVENILKRCDGLPLAIVVIAGVLASESI--EGWEHSLNWMKS-----------M-KNLSLSYYDLPYYLKYCFLYLSIFPEDVIINKNIVIRLWIAEGFVR--NNLQVEEVAEAYLNELLHRNLIILA-EGMDG-RMRFLVHDILREVIISKSVEQN-AT-----SRR
>itf13g01960.t1
-----IG-SL---EDPDFHSFYYLRLKKNLLD----KRNVLTIVGVPGIGKTTLCKQLYTDNEVVSYFDIQAWVTIGQRYNGQQLLCHLL--MSPT--NH-LQQLHQ-LHTHLKCKRYFIVLDDVPNTLL--WDDIHQCFPNH-RSLILLTTVFKDVAEY----DWG-NMLHYLNGTQSWILFSR-RF--SL-KTP--KFEEIAKNLVEECKGLPRSIVTVADRLSCFTL--KEWKKEL--------------LH--RDQ--------------------------------------------------------------------------------------------------------------
>itf14g04500.t2
K-------------AMVGKNDEFEIIKKLLTELGSKEKKVVSIIGMGGIGKTTLARQVYEDPSISIHFDVRAWVVASQLHNKRQMLIGLV--IS----NLESTDLLK-LYQYLKRQRYMVVVDDVWSGEA--WDDVSNCFPDDNGSRVLLTTRLAEVANY----SNSSHHMQLLDQSDSWDLFCEKA-----GK----EFEIIGRPIVEKCKGLPLAIIVVAGLFSL-TL--NEWEKALTTIAT----------TC-SKLSLSYNHLPHHLKACFLYLGVFPEDYAINANELVRLWSVEGLVK---NENFDVVADRHIQELMDRNLILVS-KSCGR-KIKFGVHDLLHAFCVKEAQKEN-R--E--NFRW
>itf14g04520.t1
K-------------EMVGKNDEFEIIKKLLTELGSKEKKVVSIIGMGGIGKTTLTKQVYEDSSVSIHFDVRGWVVASQLHNKRQMLTGLL--IP----NLESTDLLK-LYQCLKHQRYMVVVDDVWSGEA--WDDISNCFPDDNGSRVLLTTRLVEVANY----SNSSHHMQLLDQSDSWNLFCEKA-----GK----EFEIIGRPIVQKCKGLPLAIIVVAGLFSL-TL--NEWEKALTTIAA----------TC-SKFSLSYNHLPRHLKACFLYLGVFPEDYAINANDLARLWSAEGIVK---NENFDVVADRHIQELMDRNLILVS-KSCRR-KIIFEVHDLLHAFCVQEAQKEN-R--E--NFRW
>itf13g02100.t2
------A-SS---EDMVGRDFSFSSIMDDLLG----KRSVFTILGVPGIGKTALCKKVYTDIAVVSHFDIRAWVTIGQRYNGQQLLCNLL--MRPP--N-DLQQLDQ-LHNHLKCKRYFIVLDDVPNTLL--WDDIQQCFPVD-GSWILLTTLFKNVAKY----NGC-QYLPYLDDSDSWVLFSH-RF--SL-KTP--KFEEIAKNLVQECKGLPRSIVTVADRLSCFTL--KEWKKEF--------------LH--RDQTNIYNRLPQHLKVCFFYFVVFPKHSEINAKMLIKLWVAEGFVK--KNMPLEDIGYMYLEALTRTGLVRIT-YLLGF-IPKCKIHIDMHSFCVREAQKEG-NT-Q--QCRW
>itf06g13040.t1
A------SSS-D-EDMVGHSEELDKVVKQLLD-RNKTLQVMAMVGMGGIGKTTFAKKIYDHPRVKYRFPLRAWTTLSQEHNKGQAILDLC--VKPS-----DD-LLK-LQQSLSGHRYLIIVDDIWTTDA--WDDIHRCFPD-NGSKILLTTRAREVAEY----GSG----------------------------------------------------------------------------------------------------------------VFHEDSEIPVKKLIRLWIAEGFVK---TKRLEDLGEDYLKDLIDRSLVMVN-ES-DG-QIKCRMHDLLHELCTSKAKNEN-TG-S--R-RW
>itf04g09990.t2
------SGSS----DMVGKNNEFETIREMLTQHPSKHLEVVSIQGMGGIGKTTLARRIYEDPSVVFHFDKQIWVVVSQHHNKRQMLLDLL--K-----D--SDDLLQ-LYQSLKHQRYLVVMDDVWSRDS--WNDVNSCFPNDNGSRVLLTTRVAEVATC----FNNSHQMQFLDQSESWELFHKKA-----CK----EFETIGRPVVEKCKGLPLTIVVIAGLFSL-TL--DEWKNALTLDDE----------EC-RRLTLSYNHLHHNLKGCFLYLGVFPEDYQIKVGNLARLWAAEGLVK---NESFKEVAIRYINELMYRNLILVS-ESSGR-KVKFRVHDLLHAFCVREGQKQR-DE-S--SVRW
>itf14g02110.t1
H----------V-EEVVGFDNEAKMIKDRLKK-S-KDLTFISIKGMAGLGKTTLTKMVFKDRDLQYDFFTRLWVYVSRTFNRKQIFLDIL--FTK---N-KMSNLEK-IQEFLEGGKYFIVMDDVWSVKD--WECLKIAFPNNKGSRVLVTTRHEKVALH----DSDPHSLKFLINDESWELLEKKVF----RK-P-LLLEARGRQIATKCQGLPLAVVVIAGVLN-STP--SHWKENPE--NQ----------SY-NEVKLSYDQLPYYSKDCFLYLAAFPIGHEIAAWKLIRLWIAEGFIP-----DLERTAEKYLEDLIDRNLLMVL-KRADG-QIKCRIHDTLHEFCKKEAAIID----D--RPRR
>itf04g07270.t1
N----NAVKS-VNENVLGFKKEEEAIKEQLLS---SKLDVISIVGVSGLGKTTLANKIYNDQNVINHFQVRAWCCVSQEYNATKLLCEIY--VTQD-GD-EKEKMEK-LHKELK-KKYLIVLDDIRESRA--YDEITRCFPTENGSRIMLTSRFVEVA------HSGPHNLPFFTKEESWELLQWKVF----RNYP--ELLEIGKEISESCRGLPLLIVLVSGLLTIKEE--CLWSKTL-------------ASE--NELGLIYKHLPDRLKTCFLFFGAFPKDQEIAVSKLVQLWAAEGFIE---GKSLEDVAEDYLSHLLSGGLITVS-KRYDG-SIICRVHNTIHEFCLEKAKKER-NNQ----CHR
>itf13g12870.t1
-------------LGMVGRQRDRREIINQLTK-GGS-LKLLSIVGMVGIGKTTLAKSVYKDPTVQNHFDVCGWVTIPQEYNKTEVLGLLL--IS----PESEKELKQ-VRKQVRYKRYLIVLDNIQEIGA--WNDIQTCFPND-GSSVLITT-FNLN-SF----HNH-HSLNLLDPNESWDLFCDIIL--SL-KAP--EFEKIKKHILEICDGLPLSIVVVAKRLSCNIL--KEWEKEI--------------LD--RNLIHYYNQLPQHLKVCFLYLGVFPKRKEIRVKKVVRLWITEGFVK--EYDDFENQGYAYLKELVDRSLVLIC-NSSDG-SIKCRMHSALHSFCVGESQKEG-NT-L--ECRW
>itf10g13880.t1
----VVGDSS----SMVGKNNEFHIVKAMLIEHSSRQREIVSIKGMGGIGKTTLARQLYEDSSIASHFDKRAWVVASQNHDKLQILTDLL--M------VDDTDLEK-LYQNLMGQRYFVVMDDIWSVEA--WDSVKACFPNSNGSRVLLTTRSEEVATI----SKDSHQMQLLEEGESWNLFHEKI-----GK----ELDMIGRQIVEKCKGLPLAIVVAA------------------------------------------------------------EDKEIHVREIVKLWVAEGLVK---DMSFDAVARRHVQELKDRNLIL------------------------------------------
>itf04g09260.t1
K------DSS----EMVGKQDEFEIIKKMLTQHPSKQLEIVSIKGMGGIGKTTLARQIYEDTSITSYFDMQAWVVASQRHNKRQMLFGLL--K-----NADSSDLLR-LYQSLKCQRYLIVMDDVWSEEA--WDAVKTCFPDDNGSRVLLTTRLAEVANH----TKDSHQMQLLEQSESWKLFNEKA-----CK----EFEMIGRPVVEKCKGLPLAIVVVAGVFSL-TL--DEWENALTLDDE----------DC-SRLSLSYNHLPHNLKACFLYLGVFPEDHEIHASNLARLWLEEGLVK---NENFDAVAN-------------------------------------------------------
>itf00g29730.t1
-------------EEIVGVDDDILEIKGRL---SPSKLQVVALVGMGGIGKTALAKKVYEDPLVMHHFYLRAWITVSRQHRVGEMLLGLL--VCPS--E--KSQLEE-LRRRLIGHKYLIVMDDVWSSEA--WDDVKRCFPDDNGSRIILTSRVMAVGVH----HPGPHCLRPLDLHQSWDLLCQKVF----GKPS--ELVEIGKKIAERCGGLPLAIVVVAGSLAVKTR--TSWSKMIQG-KQ----------KC-LDLALSYHYL-----PCFLYMGAFPEDYEIPAWTLIRLWIAEGFLP-----SPEEVAEHWLEDLVSRSLVMVS-KR-DG-GVKCVIHDLLRELSLQEGEKEN-KK-E--HCSF
>itf08g14640.t1
VV---SNQAL---ENLVGLESRVNNIGNWLLASN-DDTRFIGICGMGGIGKTTIAMAVFN--KIWSQFDGACFL-TIRQHNTKTLITTIS----------DKSEIAK-TRIMLQEKKVLIVLDDVDD-EQ--LEKL----A-DRGSRVIITTRDAGISKY--------YEVQTLEEQEAIQLFSWFAF------VP-KTFKALCGSIVHYAKGLPLALKVLGSSLE-LEV--AEWEEEL------------VTPN--DDLKICFDRLDSKNKKIFLYIACFFR-------------------H-------EEYVKDVLKVLIEKSLISVL----EG-RIE--MHDLIQEMGWHIASLEK----E--NLKW
>itf04g10000.t2
------SGSS----DMIGKNNEFETIREMLIQHPSKQREVVSIQGMGGIGKTTLARRVYEDPFVVSHFDKQIWVVVSQHHNKRQMLLDLL--K-----NLKSSDLLQ-LYQSLKGQRYLVVMDDVWSRDS--WNDVNSCFPNDNGSRVLLTTRVAEVATC----FNNSHQMQFLDQSESWELFHKKA-----CK----EFETIGRPVVEKCKGLPLTIVVIAGLFSL-TL--DEWKNALTLDDE----------EC-RRLTLSYNHLHQYLKGCFLYLGVFPEDYQINVGNLARLWAAEGLVK---NESFEEVAIRYINELMDRNLILVS-ESSGR-KVKFRVHDLLHAFCVREGQKQS-DE-S--SVRW
>itf11g20290.t1
---------------MVGCKEEFKTIMKQLD--SGQQLQVVSIVGMGGIGKTTLARTVYKYPSINSHFDIPAWVTVSQEYNVEQMLQCLI--V-IA--R-DEQNSEN-LRKLLSGKRYLIVMDDIWSTTT--WDSVQGCFPNDNGSRILLTSRLEEVAKY----NSGTINMPFLDAKKSWNLF-CNVF----GKLW--VFEQIGRDIVNKCEGLPLAIIVVASLLSTTTV--NKWEKNVDS-NN----------AC-SRLYLSYNQLPHHLKACFLYFGVFPEDYEIHVKKLFRLWAAEGFLR-----NMEEVALECLQDLVDRSLIFVS-KS-NG-KMKIRIHDLLRDLCLREARHEN-IG-D---CRW
>itf03g22050.t1
T----AGA-----G-MVGHAQELERTKEMLLQ-STQERQVISIVGMGGIGKTTMAKKIYNDPSIRSRFDLLGWATVSQHYDLRRILHDLC--VVQ---D-EEVDLDK-VRRRLMGQRYLLVVDDIWRSKG--WDDLQRCFPDDNGSRILLTTRLKEVAYY----SSGVCNLPFLNSNESWKLFSQKLG-----S----EVQEIGRRIVNKCRGLPLAITVAAGLLSTMSV--ENWQLAMD-LHD----------QC-STLTLSYNNLPYHLKACFLYFGVFPKRREIPIKNLLNLWIAEGFVR-----SLEEGAMEYLQDLIDRNLVLIS-KS-IG-NIKCRMHDLLFDLCLREVEKEK-FR-Q--RNRW
>itf04g34280.t1
E---VARAPSR--QDVVGLEGEVKDLVIRL---TSKDVDVVSIVGMPGLGKTTLAKKVYNNNRITKHFDVQAWCCISQQYDKGEVLLELL--VSEQ----DMSDLHK-LRQSLLGKRYLIVMDDVWNIQA--WEDISKSFPDENGSKILLTSRVKAIA------KPGPHCPRFLSKDKCWELLQKKIF----GNPP--ELHQIGGKIAEKCEGLPLYVVLVAGLLLTKTK--ECWNEKLEA-KE-----------C-TDLELSYQHLPDHLKCCFLYLGAFPEDKEIPVSKLTRLWIAEGFVK---TRSMEEVGEDYLMDLIDRSLVLVA-KRSQG-GVKCRVHDLLRDFCLMKAKQEN-DG-D--SHHR
>itf04g09550.t1
-------------KHGVGLDSRVENVVQLLGK---DGVRMVGIYGMGGIGKTTLAKAVYN--KLFVHFEIDSTISGLQK----QLFQKLL--------KID-GEL---MKRRFQ-KKCLIVLDNL-EHQ---FNKL----CGDEGSRLILTTRNAHVGEC--------YEAKVLDPMESLQLFSLHAF----GELPEEDYGEVLDGIVTYCQGLPLALEVLGSYLD--SR--EEWFEKL--PN--------------NDLKISYDGLDDCIKSAFLDLVCFSGKIYKET--------------------IRSMWNFSSIDLIDRCLII---K--GR-D-SIWMHDLIRKMGREIIRLES-EV-K---LRF
>itf00g01120.t1
Y----VSKFS---TRMVGCHEVFKTILDKLT--STKGRQVVSIVGMGGIGKTTLARKLYEYSSITSHFDKRAWVTVSQEYNIEQMLRCLL--VS-G--R-D--QLES-VYKCLKGQRYLIVIDDIWNTAA--WDSVQRCFPDDNGSRILLTSRLKEVAEY----CSGPLNMPFLDADESWNLY-CEVF----GELL--VFEQIGRDIVKKCKGLPLAITLVASLLSTEKV--EKWKES-DS-NE----------AC-SRLYLSYNQLPHHLKACFLYFGIFEEDYEISVKKLVRLWAAEGFLR-----NLEKVAMECLRDLVDRSLVIVS-KS-NG-KIKIRIHDLLRDLCLREARVEN-NG-V---CRW
>itf11g20660.t1
Y----VSNFS---GGMVGCEKLFEKILDQLT--TTKGRQVVSIVGMGGIGKTTLAQKVYEHPSITSHFDKRAWVTISQEYKVEQMLRCLL--VT-A--R-D-GQLEC-LRKDLKEQRYLIVMDDIWSTTA--WDSVQRCFPDDNGSRILLTSRLKEVAEY----CSGPLNMPFLDADESWNLY-CKVF----GKLL--VFEQIGRDIVKKCKGLPLAITVVASLLSTEEE--EKWKGS-DS-SD----------AC-SRLYLSYNQLPHHLKACFLYFGIFEEDYEISVKKLVRLWAAEGFLN-----NLEKVAMECLQDLVDRSLVIVS-KD-NG-KIKIRIHDLLRDLCLREAKLEN-NG-V---CRW
>itf00g24800.t1
H----------V-ENVIGFDTEAKIIKDRLTE-L-NDTLVISIVGMAGLGKTTLTNMVFNDRELHYDSFTRLWIHVSKNMNRRQIFMDII--FTK---S-GMSQLER-VKEFLKDGMYFIVVDDVWHTRD--WDYLKIAFPNNKGSRILVTTRILEVANH----DSKPHELKFLEPEESWELLQKKVF----RK-P-HHLVPTGRSIANKCNGLPLAVVVIAGVLD-DTA--TKWKDDPE--NQ----------SY-NEVSLSYNQLPNHTKECFLYLAAFPMGYEIPVWKLICLWIAEGFIP-----NMEGTAETYLKDFVNRNLLMIV-KKADG-EIKCRLHDTLHEFCKSEAMRNN----D--GYRR
>itf07g02380.t1
GV----NQAS---DNLVGLESRVNNIINWLLADD-DDARFIGICGMGGIGKTTAAMVVFN--RFSHQFDGACFL-AVRQHNIKTLLTEVL----------EKSQIAK-IRMRLKGKKVLIVLDDVDDQKQ--LNEL----A-DRGSRVIITTRDAGVSKY--------YPVDKLGDEEGIQLFRSYAF-------A-KTFEELCRSIVRYCKGLPLALKVLGSSLG-LDA--AVWEKDLD------------TPH--DDLKISYNRLSSKNQKIFLHIACFFR-------------------H-------EENVKDVLEDLTEKSLISVT----DG-TVE--MHDLIQEMGWHIAREEKMFDLN--HLRW
>itf02g01860.t1
K-------------EMVGKEEEFEIIKKLLTEHGSKEKKVVSIIGMGGIGKTTLARRVYEDPSISTHFDVRAWAVASQLHNKRQMLVSLL--IS----NQETTDLLK-LYQCLKRQRYMIVVDDVWSGEA--WDDVSNCFPDDNESRVLLTTRLAEVANY----SDNSHHMQLLDQTDSWNLFCEKV-----CK----EFEIIGRSIVEKCKGLPLAIIVVAGLFSL-TL--NEWEKALTTIAA----------TC-SKLSLSYNHLPHHLKACFLYLGVFPEDYEINANELSRLWSAEGLVK---NENFDVVAKRYIQELMDRSLILVS-KSCGR-KIKFGVHDLLHAFCVKEAQKEN-G--E--NFRW
>itf13g03950.t1
E--ESDGSSS---EGMVGRHHDCTVIKVQLFT-SLE-PKLISIVGMVGIGKTTLVRNLYEDPSVASHFDVRAWVTIHQKYNKTRMLSDLL--IT----EPNKKELRQ-VRKCLRGRKYLIVLDNIMSNQS--WTDIRKCVSDD-GSCILLTT-IN---QY----NRY-HHMTLLDPKQSWELFRN-IL--SI-EAP--KFEKIRNHVVEKCDGLPQLIVEVAKCLSYNIQ--QEWEKEL--------------LD--RNITINYNPLPNHLKVCFLYFGVFPKRYKILVKMLIRLWIAEGFVK--KDKDLEDQAYEYLLELIDRSFLLLQ-NSTDG-KIKCRMHSAMHSFCVVEAQKEG-NT-Q--QCRW
>itf14g00240.t1
K----RTTPQ-L-EEVVGFNEEAKVIMDRLTK-S-KELEIVSIVGMGGLGKTTLAKKVYTDPSIEYHFYNRAWIYVSQQYSRKEVFLGIL--LGL---E-HMNRLEE-LCDQLRSNRYLIVIDDVWTNEA--WDDLKIAFPKTHGSRILLTTRNTEVALH----DPKPHHLIPLTDEKSWELLCKKVF----PK-P-SELENLGWEIARRCYGLPLAIVVVSGLLVRKTH--DWWKDAVD--PK----------EC-MDLALSYKHLPDHLKVCFIYFGVFPEDSEIPVWKLLKLWVAEGLIQ-----CLEYTAEEYLEDLVDRNLVLIV-KRANG-RIKCRIHDMLRDLCVKMGAEER-K--S--S-RR
>itf13g01700.t1
N------------EGMVGRQNDVSFIKNRLFS----GVNVIPIIGMPGIGKTTLARKILKDQSIALNFQVRGWATVTQNYNKTKVLRDLL--IS----PNHIK-LEQ-VRECLKEKRYLIVLDDIWSTQH--WDELQYFYSNSNGSCILLTTRFYGVADH----IKG-HVMSLLNPNESWDLFCT-IF--PL-QAP--SFGKFRSHVVEICEGLPQSIVVVAKRLSCNIQ--HELKKEI--------------LD--YSLILMYNQLPEYLKGCFLYLGVFPKRSEIQVKILLRLWIAEGFVK---NKELERIAYCYLKDLINRSLVLIS-KTLDG-KIKCRVHSVMHNICFREAQKEG-NT-R--LCRW
>itf03g20560.t3
H----VSTVS---NNMVGCDDQFDSIVSKLTS--SKQLQVISVVGMGGIGKTTLIKKVFDDATIATHFDVRAWATVSQKHNLREMLIGLL--------N-VVD-LNQ-LRQKLMGQRYLIVMDDIWETKA--WDDIHRCFPEDNGSRILLTTRLKQVANY----GSGLHYMRFLNPHESWSLFYKKVF-----EFS--EFETIGRGIVEKCQGLPLTIIVVAGLLSNPSP--TQWEENLH-QEE----------KC-SKLSLSYDHLPLHLKVCFLYFSVFPEDTMICVKKLIMLWVAEGFLK-----IMEKKGEIYLQDLVDRGLVQIV-KS-DG-KIKCKLHDLLHNFCLEEARREK-IN-E--NCRW
>itf11g20280.t1
---------------MVGCNKEFKTIMDQLT--SAKQLQVISIVGMGGIGKTTLAEKVYNDPLITSHFDKRAWATVSQEYNVEQMLRCLL--VTTG--R-DEQNAEN-LRRLLMGNRYLIVMDDIWSTTA--WDSVQGCFPDDNGSRILLTSRHREVAEY----SSGTINMPFLDANKSWNLF-CNVF----GQLF--VFEQIGRDIVNKCNGLPLAITLVASLLSTAAV--EKWKENVDS-ND----------AC-FRLYLSYNQLPHHLKACFLYFGVFPEDYEIHVKKLVRLWAAEGFLR-----NMEEVAIECLQDLIDRSLVLVD-KS-NG-KIKIRMHDLLRDLCLREARCEN-IG-N---CPW
>itf14g01630.t1
-----------V-EVVVGFDGEATTIKNLLKG-S-NDLTVISIEGMTGLGKTTLTKMVFEDRDIQFEFFTRLWVYVSKTFNRRQIFLDIL--FTK---K-DMSSLDK-IKEYLKGGKYFIVVDDVWTEKD--WDCLKIAFPDSNGSRVLLTTRHHTVASH----DSTPHQLKFLENEESWELLKKKVF----QK-P-KPLEDTGKRIALKCNGLPLAVVVIAGVLD-STA--AEWKEDPE--NQ----------SY-NTVKLSYDHLHYTLKDCFLYLGVFPTGHEIAAWKLIRLWIAEGFIL-----ELEDTAEKYLKELVDRNLLMVL-KRADG-QIKCRIHDTLHEFCKTEAAAKN----D--GPRR
>itf14g02100.t1
H----NSAKE-V-EDVVGFKDDVKIIKDRLTG-S-FDLTFISIVGAAGFGKSTMAKMVFNDLELHYEFFTRIWVNVSRTFSRRKVFFDII--ITR---Y-DTSVLEN-IKMFLEDRKYFIVIDDVWRVED--WDCLKIAFPNNKGSRVLVTTRHVHLASH----DSAPHCLLPLRNDESWELLEKKVF----HK-P-PLLERHGKRIAERCNGSPLGVLTVAGILG-NSL--SEWEKDPE--NR----------IY-QGVRLSYKKLPSHLKNCFLYLAVFGIGQDIAAWKLIRLWIAEGFIS-----NLELTAQKYLSALADKNLVTVL-KKADG-QIKCRLHDTFHEFCTSEAAKAN-DG-E--GSHR
>itf14g02090.t1
N----------V-EEVVGFDNEAKIIKGRLLE-S-VDLTFISIKGMAGLGKTTLTKMVFKDRDLQFEFFTRLWVYVSRTFNRKQIFLDIL--FTK---K-EMSSLER-IREFLGGGKYFIVMDDVWSVRD--WDCLKIAFPSNKGSRVLVTTRHEKVALH----DSAPHQLKFLNYEESWELLEKKVF----RK-P-HLLEAHGRQIALRCHGLPLAVVVIAGVLN-STH--GHWKENPE--NQ----------SY-NEVKLSYNCLPYYSKDCFLYLAAFPIGHEIASWKLIRLWIAEGFIP-----DLERTAEKYLEDLVDRNLLMVL-QRADG-QIKCRIHDTLHEFCKKEAAIKN-E--D--RPRR
>itf06g12190.t1
-------------SQLSGSNDNLEKLYGWL-E--DDKISSIGVYGMGGVGKTTLVKHIHN-PRILQKHVKVYWVTVSQDFSIKKLQ-DIA--IAR-LQ--E-NQRTI-LHQHLVGKKTILILDDVWKCH---LEKL--GSP-REECKFIITSRSLEVCRQ----------------------------------------------------GVP-----------------------------------------------------------------------------------------------------------------------------------------------------------
>itf07g22420.t1
N------------VGMVGRGRDHKLIMDQF-----RGLKLISIVGMTGIGKTTLAASVYNDPKIASLFQV----------------YDF-----------------------LRGKRYLIVLDNLWNNEA--WDDIKQCFPAI-GSYIVLTT-FRKGNSY--------HNMDFLNSEESWDLFCNNPF---L-EAP--KFKKIRSQIVEKCEGLPHSVLVVAERLSCNIK--QEWKKEI--------------LD--SKLTFTFHQLPQHLKVCFLYFGVFPKRSAIKVKLLIRLWINEGFIE--EHKKLEDQAYEYLEEFIDRSLILID-NNSSG-KVKCRMHSALHSFCVRESQKEG-NT-L--QCRW
>itf11g21840.t1
---------------MVGCHEVFMTILDKIT--STKGRRVISIVGMGGIGKTTLARKLYEDPSVTSYFDKRAWLTVSQEYSLERMLRCLI--VI-A--R-DQQQYER-LYKCLKGQRYLIVIDDIWTTTA--WDSVQRYFPDDNGSCILLTSRLKDVAKY----TSGIINMPFLDANESWSLY-CKVF----GKPS--KFEQIGRDIVKKCEGLPLAITIVASLFSTEDE--EKWKKS-DS-ND----------AC-SRLYLSYNQLPHHLKACFLYFGVFREDYEIPVKKLVRLWAAEGFFR-----NMEKVAMECLQDLVDRSLVI------------------------------------------
>itf04g04440.t1
---------PCLGDEIVGIENARKELISLLLK---DMLKVISVVGMGGSGKTTLVKRVYDDA--EHYFQSHAWITVSQTFKVEEVLKDMI--LFSE--PVEMKKLVI-VKEFLLRRKYVLVFDDVWSTRV--WEAIKHVLPKEYGCRVIISTRLMDVASS----DTN-YEMKPLSEEVSWTLLCRKAF-------P-SHLREILKKILKRCGGLPLAIVAIGGVLANTNI--NEWVHSFDQFES-----------L-RILLLSFNDLPQYLKLCFLYLSIYPEDHLIEHNTLIYQWTMQGFVE--KEGRTEEVAEGYLFELINRSLILPV-KNDDG-TMKGRIHDLYREIILSKSRDHN--------ARH
>itf09g16380.t2
-------------SHVVGLELHVNRLVKLMGTE--NNVRMIGIYGMAGIGKTLLAQTLYN--KFFGHFEISSGI--FQE----EFLSKLL--------KIE-GEL---IKHWLQ-KKCLIVLDNL-EHQ---FEAL----CEDKGSRLILTTRDAHVEEH--------YKVGPLCHNDSLELFSLHAF----SGKPKEDYAKVLDGIVAYCGGLPLALKVLGAYLD--SI--EEWIYKL--PN--------------NDLKISYDGLDDRIKSLFLDLVCFSREISKET--------------------IDAMGYFSTINLVDKCLI-------DY-QWDIGLHSLVREMGREIIRLES-EV-N---LRF
>itf00g11040.t2
-------------KHPVGIDSLVGDVLHLLMQ---DSVRMMGIVGMGGIGKSTLAKAIYN--HLIMSF------------------------------------------------------------Q------------------------------------------------SSLR---------------------------------------------------------------------------------------------------------------------------------------------------------------------------------------------
>itf07g22430.t1
-------------EGMVGRRRDRMLILDQLVP-NENSKEITIILGMTGIGKTTLARNLYNDPKVTSHFDVRGWVTMSGEYNKTQMLHHLV--LA----NDDKKLAEQ-VYKCLKGKRYLIVLDNLWNNQV--WNDIRRCLPDD-GHRIVITT--LR--NY----HYY-HRMTLLNPEESWTLFCNNTF--KL-KAP-PKFQTIRSQVVEICEGLPYTLVVVAKRLSCNIR--QEWKKEI--------------LD--RRLTHTYNQLQQHLKVCFLYFGVFPKRSAIKVKLLIRLWIAEVY---------------------------------------------------------------------
>itf09g15940.t1
---FRVESDSYLESKVFGRDGDERNIVKLLTEQGGKGVSVISIVGIAGIGKTTVAKLAYHNPEIERYFDRRIWVCVAEGFNVKRLMKAIV-GIGCNLVEMEAIQPPKALRALKNAKRSFLLLNGWRKLSVSFFLSLSVRALDFSG------TRVKKISKSI---TL--LHLRYLNLSNTMLKLEALIL--HCSR-----LVELPEDLCEQLTKLPRGI----GKMKLQTLE-----AAND-------------------TELQSLDIGGELMIKNLENLAYAKNANLKEKLFLQLVWGQG---------------DEMKTRENVERVIEGLQNSSLKKLHIQPRWLMSPYLVNIVELSLIDGMD------
>itf04g10180.t1
------SGSS----DMVGKNNEFETTREMLIQHPSKHREVVSIQGMGGIGKTTLARRVYEDPSVVSHFDKQIWVVVSQHHNKRQMLLDLL--K-----N--SDDLLQ-LYQSLKGQRYLVVMDDVWSIES--WNDVKSCFPDDNGSRVLLTTRVAELATC----SNNSHQMQFLDQNESWDLFRKKA-----CK----EFETIGRPIVEKCKGLPLAIVVIAGLFSL-TL--DEWKNALTLDDE----------EC-WRLSLSYSHLHHNLKACFLYLGVFPEDYKIKANNLGRLWAAEGLVK---NESPEAVAERYINELMDRNLILVS-KSSGR-KIKFRVHDLLHAFCVREGQNQS-GE-S--DVRW
>itf11g20480.t1
---------------MVGCEKEFNTILDKLIR-LAEQLQVVSIVGMGGIGKTTLAEKVYKDPSIISHFYKQAWVTVSQEYTVGQMLRCLI--V-SA----DSNRLET-LRKHLKDQRYLIVIDDIWSKKA--WESVQRCFPNDNGSRILLTSRLREVAEY----SSGIINMPFLDANESWNLY-CSVF----GKLL--VFEQIGRDIVKKCKGLPLAITLVASLLSTEKV--EKWKES-DS-NE----------AC-SSLSLSYNQLPHPPKACFLYFGVFPEDYEIPVKKLVKLWAAEGFFG-----NTEEMAMECLQDLVDRSLVLVG-KS-NG-KIKIRMHDLLRDLCLREARCEN-IG-N--DCPW
>itf15g22490.t1
S---GSTSTH---ENMVGCDDEFRKIKSMIIG-SSKQLEVIPVTGMGGIGKTTLAKKVYDDPDIMSKFYIRAWAVVSQEPDMKRILISLL--IVP---N-EKE-LDQ-LRKHLLGQRYLIVIDDIWSSSA--WDAIKQCFPDNSRSRILMTTRQKEVAEY----SS-IHSMRFLNQDESRDLFEAKVF-----EVH--KLQTIGEYIVMKCQGLPLAIVVMAGLLRLKSV--EAWGKNMD-PTN----------KC-LGLSLSYNYLPSHLKACFLYFGVFPEDRDILATKLINLWVAEGFLM---TKSLEEVGESYLRNLINRNLVQVS-QS-DG-KIK------------------------------
>itf07g02370.t2
NV----NQAS---DNLVELQSRVKSIGNWLLAVD-DDARFIGICGMGGIGKTTIATAVFN--RFSHKFDGDCFL-AVRKHNAKTLLTKVL----------EKSDIGK-IKRRLEEKKVLIVLDDVDNKEQ--LDKL----A-NKGSRVIITTRDVGVSNY--------YGVQTLKDQVAIQLFSCYAF------IP-TTFKKLSESIVDYCKGLPLALKVLGSSLG-LEV--GDWEKDLDAT---------HNIA--D-LKISFDRLDFKNKKIFLHIACFFS-------------------R-------EEYVKDVLKNLTEKSLISVQ----NG-EIE--MHDLIREMGWHIAREEEM---G--HLRW
>itf12g05370.t1
QG------NAFVPAGLVGFDSPLLELKKMVLK-DGAGQPVVVISAPGGCGKTSLVKLLCHDQEIKAKYKHIFYVTVSRTPNLRSIIHKIISVLDSQSDEDALNQLQCLLQEHLVDDSMLLVLDDVWKESSEKFTAF-------QNYKVLVTTRCIFPE------FKYTYKLQLLSDNDAMVLFCNYAFGKYNGR------RDLVDKVVKSCGGFPLALKVVGSSLRRH-------LSGIQRQSKSQILFTSGS-DLLDCLQPSIDALDEKLRNCYKDLGLFLEDQRIPAAVLLDIWVE---LY-----LDEDETYDILLKLAARNLVDLALRKDDPASIGATQHDVLRELAIYRSANETTSADETLFNLE
>itf00g28200.t1
-------------DQLSGSKFNLEEIYEWV-E--DENVTSIGVYGTRGVGKTTLVKHIYN--QILENHANVYWVTVSQDFNIRKLQDNIA--TAG-II--DENQRAI-LRNHLVGNNVVLILDNVWDNR---LEKL--GVP-KKGYKLILTTRLLDVCRK----QKL--KVNVLNEEEAWNLF-KEIL----QD--TNAIENLAKELAKKCGGLPLELNTVAASMRV-----DD----------------------------------------------------------------------------------------------------------------------------------------
>itf03g21720.t1
E-----SSSS-LHQSMVGHTTELERIKRLLLE-KSEERLVVPIVGMAGLGKTNFARNLYQDPLVKSHFDVLAWATLSTTYDRPRMLRELL--IE-P-K--EQADLDL-VHKWLVGRRYLIVLDDIWNIDH--WEEIKRSFPEDNGSRILLTSQHDEVAMY----SYN-LNLRFLNPEESWNLFLQKI-------LR-SEVEAIWRHIVNYFKGLPFPIVIAAGLAAIESL----W-KEIDLVQG-----------I-SKLILSYNNLPNFLKICFLYLGIFPESSSIPVKKLIKLWIAEGFVK--SQRSLEEVAEEFLKDLVSRSLVLID-KNLDG-KIRCKVHDIVHDFCKRKAMEEE-DG-N--FYRW
>itf11g20580.t1
---------------MVGCHEVFNTILDK-T--STKGRQVVSIVGMGGIGKTTLAHKVYKDPSVTSHFDKQAWVTVSQEYNVEEILRCLV--VI-A--R-DEQEYER-LYKCLKGQRYLIVIDDIWSTTA--WDIVQRCFPDDNGSCILLTSRHKEVAKY----CSGIINMPFLDADESWSLY-CKVF----GKLL--VFEKIGRDIVNKCEGLPLAITLVASLLSTEEE--EKWKKS-DSTDD----------AC-SRLYLSYNQLPHHLKVCFLYFGIFEEDCEIPVKKLVRLWVAEGFLS-----NLEKVAMECLQDLVDRSLVIVS-KS-SG-KMKIRIHDLLRDLCVREARLEN-NG-I---CRW
>itf11g13940.t1
-------DSS----EMVGKHDDFESIKEMLIQHPSKQLEIVSIKGMGGIGKTTLAKKIYEDPSITSHFDKQTWTVASQHHSQRQMLLDLL--K-----DADRSDLLR-LYQSFKHQRYLVVMDDVWSVEA--WDALKTCFPDDYGSRVLLTTRIGEVANH----TQNSHQMQLLEQNRNANLLRVLF-----FD----------------------------------------FKNPVVRNSI----------EL-SRLSRSWNLQTLDCSRRVLY---------------------------------------------------------------------------------------------
>itf06g10110.t1
-------------TSIQGASTNLAKMMDLL-K--SEKYKRIGVWGMGGVGKTTLVKNLNN--QLTNDFNIVIWVVVSRNATVESIQSKIA--LKLEHM-----SMSL-LYNKLKGQRFLLILDDIWEEN---LDVV--GIPRETGSKIILTTRDFNVCQQ----DID--QIGRLHPEEAWKLF-REIV-----E--DDQIKPMAEAIIEECDGLPLALVMVGASLRK-----EIWEHALRGVEE--------------KLKWSYDSLGQQLKSCFLFLCLFPEDFEVDTYKLVQYWVAEGLID----EQQQNEVLRIVDYLKDSCL--LE-T---CL-LNVKMHDVVRDVGVWIAKSGEGSE-Q---VKR
>itf04g08850.t1
K-----GDSS----YMVGKNNEFQMVKKMLIEHPSRQREIVSIKGMGGIGKTTLAKRLYDDPSIAFHFDKRAWIVASQHHNKTHMLTDIL--I------VDDTGIER-VYQCLMHQRYFIVIDDIWSDKA--WDAIKICFPDNNRSRVLLTTRFADVATR----SRKSHQMHLLDQSESWNLFREKA-----CK----KFEKIGRRVVEKCKGLPLAIVVVAGLFSL-EL--DVWKETLTTIDE----------EC-SRLSSSYNHLSYKLKACFLYLSIFPEDNEIHVKHLVKLWGAEGLVK---NMSLDAATEGYIQELNDRNLILVS-QSSGR-RIKFRMHDLLHSFCVREAKKEN-Y--R--NFRW
>itf13g01720.t1
N-DNGSS-S----DRMVGRENDVTTIKDQLFS----GLKVIPIIGMLGIGKTTLARRIFEDQLVQLHFDVKIWFTMPRKYNKIQILRDLL--IA----EQHKE-LEM-MEECLIDRRYLIVLDDIWSTQH--WDDIKYVFHRYEGSRILLTTRFNEVADY----LKG-HVMSLLDPNESWELFCN-IF--PL-EAP--RFESFRSNVVEKCEGLPQVIVTAAKRLSCNIQ--HELKKEI--------------LD--YSLALIYNQLPEYLKVCFLYLGIFPKRSEIQVKTLLRLWVAEGFVK---NKELEKIAYFYLKDLIDRSLVLIS-STFDG-KIKCRVHSVMHNICFREAQKEG-NT-Q--QCRW
>itf13g21940.t3
--------------DVVGFKKETETIINQLVH-S-KEREVVLITGMGGLGKTTLAKRVYEKKAVVNYFDKRAWCTVSQEYNCKDLLCKIY--VCGK--ETEI--VEE-LRKKLMGMRYLIVLDDIWSVEA--WEELNRVFPEGNGSRIVLTSRQESVAKH-------P----FFTIDESWELLQVKLF----KG-P-KELESIGKEISKKCGGLPLVVGLVVGLLGVNSE--QMWQNTLGGI------------QS-NNIELSYNHLPAHLRPCLLYFAAIPEDAEFVASKLINLWISEGFI-----ERVEDVARDCLNHLVGSNLVMVF-REYDG-RILCGVHDLVRDFCLTKVKDEN--------PHR
>itf11g18990.t1
K------DSS----EMVGKEDEFEIIKKMLIRHPSKQLEIVSIKGMGGIGKTTLARKIYEDSSITSYFDKQAWVVASQHHSKRQMLFGLL--K-----NADSGDLLQ-FYQSLKCQRYLIVIDDVWSEGA--WDAIKTCFPDDNGSRVLLTTRLAEVANH----SKDSHQMQFLEQSETWKLFNEKAL----CE----EFETIGRPVVEKCKGLPLAIVVVAGLFSL-TL--DEWKNALTLDYE----------EC-LKLSLSYNHLPHNLKACFLYLGVFPEDHEINANNLARLWYAEGLVN---NENFDGVANRNTN-------------------LRVLFYDT-----------------------W
>itf06g12270.t1
-------------SQLSGSNDNLEKLYGWL-E--DEKVSSIGVYGMGGVGKTTLVKHIHN--QILQKGVKVYWVTVSQDFSIKKLQDDIA--IGG-LE--EDDQRAI-LHQHLVGKKTVLILDDLWNCP---LEKL--GNP-REGCKFIITSRLLKVCRK----QEL--KVKTLNENEAWDLF-KENL----LH--TEDIEKHAKELAKKCGGLPLALNTVAGSMRV-----DNWRNNFEDLEN--------------NLKFSYNKLDKRLKECFLYCCLYPEDKEIEKDEVIMKLIAEGLCE--------NEGHSILNKLVDVFL--LE-G---GA--WVKMHDLMREMALKISKF---PE-Q---LER
>itf09g21670.t1
-----------QESDLVGFENSKHSLIKLLLG---DDLRVHSVVGMGGLGKTTLVKKAYDDAQVTKHFQRRV--------------------------------------NILSKQRYIIVLDDVWSFDV--WRDIKYAFPRQFGSRIVITTRNSEIGRD----ETQ-YELKLLSEKDSWELFCKKTF-------P-PYLVKTAEDIVNRCGGLPLAIVVIAGILAGTDI--AEWTNGLDRMKN-----------L-KNLSLSYYDLLYYLKYCFLYFSIYPEDAIINKNRLIRLWIAEGFVK--KGLQVEEVAEAYLNELIHRNLIQIA-KSLGG-KIILKVHDILREIILSKALEQN-VT-----CRR
>itf03g20470.t3
N----ADSSS---NNMVGCDDEFETIKNKLIS--SNNLEVISITGMGGIGKTTLAQRVYHDQVAIAHFDIRTWTTVSQEHNLGEMLRRLL--------N-DPD-LNR-LRRKLLGHRYLIVIDDIWSTQA--WDAIHRCFPEDNGSRILLTTRLKQVADY-----SGLYFMRFLNFNESWNLFYKKVF-----VFP--EFEKVGRSIVKKCQGLPLTIIVIAGLLSNPSL--NQWEANLD-PEK----------KC-SKLSLSYNHLPPHLKVCFLYFGVFQEDSKIKVKKLIRRWIAEGFLK-----SMEEVAYDYLQDLVDRGLVQID-KRSDN-KIKCKLHDVLHSFSLREAHREK-IK----NCRW
>itf00g32110.t1
K-------------MMVGKNNEIKIVKAMLIQHSSRQREIVCIEGMGGIGKTTLARRLYEDPSVASRFDIRAWVVASQSHNKLQILTELL--T------AGGTDLQQ-LYQHLMHQRYFVVIDDIWSVDA--WNSVKACFPDNNGSRVLLTTRFAQVATS----SSNSHQKQFLDQTESWDLFREKA-----SK----EFEAIGRPIVEKCKGLPLAIVVAAGLFSL-TL--DEWKEVLTTVDE----------EC-SRLSSSYNHLPHSLKACFLYLSIFQEYEEIYVRDIVKLWVAEGLVK---DMSFDAVARRHIQELKDRNLILIN-R-----KLK------------------------------
>itf07g16420.t8
-------QAS---ENLVGLKSRVNKFGKWLLVDD-DDARFIGICGIGGIGKTTIAMAVFN--KFSSQFNGACFL-AIRQHNTKTLITTIL----------DKSEIAN-IKIGLQGKKVLIVLDDVDG-EQ--LEKL----V-DKGSRVIITIRDASVSKY--------YEVQTLGEQEAIQLFRLHAF------PA-KTVEELCGSIVHYCKGLPLALKVLGSSLG-LEV--ADWEEEL------------GTPN--DDLKICFDRLDSNSKNIFLYIACFFR-------------------H-------EEYVKDVLKILIEKSLISVL----KG-RIE--MHDLIQEMGWHIASLDR----E--NLKW
>itf00g11230.t1
H----NGLKP-V-EDVIGFEDDLTTIKTRLIE-S-NNIVFIPIVGIPGTGKTTFAYQIFKDPNILNKFVHPIWVHVSQSFDRRQKFIEIL--ITK---E-DVTQLTR-IKDLLKDKRYLIVLDDIWEKKD--LDSLKVAFPNNQGSRVLVTTRFHNVV------DSIPHILEPLDPDVSWRILEMNIF----GKCN-DSLKTLGEEIAKRCNGLPLALVVVAGILQ-RTH--TDWKENPK--DQ----------SY-HKVMLSYNHLHEKLRDCFLYFAYFPMGHEIATSKLIHLWIAEEFIP-----DLEVEAENYLKDLVVRNLVVVM-QKANG-QIKCRIHDSLYEFCKSEAGKKN-D--G--GLRR
>itf07g07850.t1
Y----------V-EDVVGFDDEAKTIKDRLTE-S-KDTTFISIVGMAGLGKTTLTKMIFNDTDIQYEFFTRLWVYVSRSMNRRQIFMDII--FTK---D-VVSLLES-IKEYLKGGKYFIVMDDVWHKRD--WDLLKIAFPNNNGSRVLVTTRDTGVAKH----DSYPHNLKFLKDEESLELLKKKVY----RK-P-EYLETPGRRIAAKCNGLPLALVVIAGVLD-DDV--SSWNENPQ--TQ----------DY-NDLRLSYNQLSNHTKNCFLYLAAFPMGYEISVWKLIRLWIAEGFIP-----TMERTADSSLKEIVSKNLLMVM-KRADG-HIKCRLHDTLHEFCKNEAVKNY----N--GYRR
>itf03g26580.t1
T------------PRMVGRGRDLVLIKDKLIW-GS-ELKALSIVGMPGIGKTTLARSIYNDELVASRFNVRSWVSMTGGYNVSQMLHHLL--LA----DDDKKLAEQ-VYKCLKGKRYLIVLDNLPNNQA--WDDIRDCLPDD-GSRIVITT-YLR--DY----NTN-HNMTLLNPKESWTLFCNNPF--KL-KAP-PIFQNIRSEVVEICQGLPYSVVVVAKHLSCNIQ--QEWKKEI---------------------------------RC----------------------------N---------------------TTIYV-------------------SFTTKEVEVE------------
>itf10g12820.t1
--------------AVVGFKKEEETIIEYLIH-S-DEREVILITGMGGLGKTTLAKRVYEEKNVVNHFDKHAWCTISQEYDCKDLLCKIY--VCNS--EIEI--VEV-LRKKLMEMRYLIVLDDIWSLEA--WEEFNRVFPSDNGSRIVLTSRQESVAKH-------P----FFTTDESWELLQVKLF----KG-P-EELENVGRKISKKCRGLPLTVDLMVGLLEVKSE--QMWRLTLDGI------------QS-NDIELSYKYLSNHLKPCLLYFAAFPEDEVIQVSKLIELWISEGFII----GRVEDEAEDYLNHLVCSNLIMVS-EEYDG-HILCTIHDLVRDFCLTKAREDI--------PHR
>itf00g30960.t3
-------------DPLSGSQSNLEEIYGWL-E--DENVRSIGVYGMGGVGKTTLAKHIYN--QMLKNHVNVYWVTVSQDFNIRKLQDDII--TVG-VT--EENQRAI-LRNHLVEKNAVLVLDDVWDNR---LEKL--GVP-SKGCKLILTTRSLDVCHR----QKL--KINVLNKEEGWNLF-KEIF----QD--THTIEKHAKELAKKCAGLPLALNTVAASMRV-----DDWRKNFEDLEK--------------NLEFSYNRLDQRLKECFLYCCLYREDEKIKRDEIIMKLIAEGLCE--------DEGHSILKKLVDVFL--LE-E---EK--EVKMHDLMREMALKISKF---PE-E---LER
>itf14g02120.t1
N----KDAAE-V-EDVVGFDEEAKTIIDRLVG-S-DDLEVISIFGMPGLGKTTLARKVFKDSKIEYEFFTRHWVYVSRSYNRKDIFLNIL--FTQ---K-DMSHLEK-ISQFLESGKYLIVLDDVWEERD--WKHLKIAFPNNKRSRVLLTTRQGNVASR----NGLPHNLKFLSHDESFELLEKKVY----RK-P-PELKAIGLRIAIKCDGLPLAIVVIAGVLLKDRR--GEWEECVD--EV----------NC-KKVEMSYDHLPYDLKSCFLYFGAFPGGYEIPAWKLIRLWIAEGFIQ-----TLEDIAEGYLNDLVNRNLVIVM-KRIDG-RIKCRMHDMLHEFCKNEAREDN-R--M--G-RR
>itf15g22190.t1
N----ISAST---GNMIGCKDQLERISELLVD--SENREVIAVTGMGGIGKTTLARTVYEDPEIKNFFDISAWTVVSHQHNKKEILLRLL--IVP---S-EKD-IDQ-LRKSLMGQRYLIVLDDIWNTKA--WDDIQGCFPDNNASRILTTTRHDEVAKY----SSGTHQMRFLKSYESWELFSLKVS-----GFH--EFTPIGKIIVEECQGLPLTIVVIAGLLALES---KQWKDNVD-PSK----------TC-SKLSLSYSYLPGHLKACYLYFGVFPEDSDILVGKLAKLWAAEGLLM-----SLEEVSVFYLFDLISRSLVQIN-TS-DG-NIKCKLHDLLHEICVREALKEN--------CRW
>itf03g20960.t1
---------------MVGQTKEFEELKKKLL--SNKPLQVMSLVGMGGIGKTTFARKLANDSAVKLHFDCCGWVTMSQEHNKRQVLLQLC--IMS------DDKLEQ-LRKSLLGRRYLIIVDDIWTIGA--WDDVKRCFPSETGSQILLTTRLKQ----------------------------------------------------------------------------------------------------------------------------------------------------------------------------------------------------------------------
>itf13g01740.t1
N------------EGMIGHQNDVSMIKNQLFS----GVKVIPIIGMPGIGKTTLATKILKDQSVALHFQVRGWVTVTQNYNKRKVELDLL--IS----PNHKK-LEQ-VCECLKEKRFLIVLDDIWSTHD--WSRLRSLLHTSTGSCILLTTRFYGVADY----IKD----------------------------------------------------------------------------------------------------------CFRY---------------------------------------------------------------------------------------------
>itf12g12640.t2
H----VGSFS---NNMVGCDDQFDTIVRKLTS--SKQLQVISVVGMGGIGKTTLIKKVYEDAAIVSYFDVRAWATVSQQYNLREMLIGLL--------D-VVD-LNQ-LRQKLMGQRYLIVMDDIWETNA--WDEIHRCFPEDNGSRILLTTRLKQVADY----GSG-----------------------------------------------------------------------------------------------------------------------------------------------------------------------------------------------------------
>itf15g10880.t1
H----KGLLT-V-KDVFGFGNDLKTI-KGFIE-S-DNFIVIPIVGITGFGKTIFASMIFEEQKIPENFSKYIWVNVSQGFDRKHKFIDII--ITS---E-DMTGLRE-ICELLKDEKYFVVLDDVRKKED--WDSFKVVFPTNKGSRVLVTSPYGNVV------DSNSHNLEKLSNEEGWLLLKNNAF----GTND-EVLENLGKEIANKCNGLPLALVAVGGMLR-RNI--ADWQENPE--GQ----------IY-RDVKLIYNDLDEKLKNCFLYFACFPMGHEIVVWKLIRLWIAEEFIP-----NAEVEAQKYLNDLVDRNLVMVV-EKING-QIKCCIPDTLHEFCKSEAARIN-N--E--GTRR
>itf03g20480.t2
H----VGSFS---NNMVGCDDQFDTIVSKLIS--SKRLQVISVVGMGGIGKTTLIKKVYEDATTVSYFDVRAWATVSQQHNLREMLVDLL--------N-VVD-LNQ-LRHKLMGKRYLIVMDDIWETKA--WDDIKRCFPEDNGSRILLTTRLKQVADY----GS---------------------------------------------------------------------------------------------------------------------------------------------------G--------------------------------------------------------
>itf15g22050.t1
A----VWDTY---DEIVGFHKDIEMIVNRLCY-LMRKLQVIPLAGEGGIGKTTLAKRVYRHPITIASFHIRAWVVLSEVPNVKEILIGLL--ISPI--E--IDQIEQ-LCTCLMGKKYLIFLDDIWTTTT--WDAIKGYFPENNGSRILVTTRFTKVAKYLS-----PYNVKYQTFENLWELFSRKVF----GKVP-KEYEFIGKDIVFACSGLPLAVVVIAGLLAINSI--EIWRETLDN-DK----------RI-SQLSLSYNYLPPHLKPCFHYFGVFPEDNVIPVKRLINLWVAEGFLM-----SLEDVAKSYLDDLINRSLVQIN-ES-DG-KVK------------------------------
>itf00g08120.t1
GV----NQAL---KNLVGLESRVNNIINWLLADDADDARFIGICGMGGIGKTTTAMIVFN--RFSHQFDGACFL-AVRQHNAKTLLTKIL----------EKSQIAK-IGMRLKGKKVLIVLDDVDDQKQ--LDEL----A-DRGSRVIITTRDAGVSKY--------YHVDTLEKQEAIQLFSLHAF-------P-KTMEELCESVVYYCEGLPLALTVLGSYLG-KNA--VNWKKKLDANSL-------HTPK--DKLKISFDGLDPENKNVFLDITCFFR-------------------N-------EEYVKGVL-ELIEKSLISVQ----NG-RIE--MHDRIQEMGRYIASQEKM---G--NLRW
>itf03g20950.t1
-----Q-SPL---DAMVGHAEEFEEFKDQLRR-SNEQRQVMALVGMGGIGKTTFARRIYDESAVKSYFDCCGWATMSQDLNNRQVLLDLC--VMP------DDELEQ-LQKSLKGRRYLIVLDDIWSTEA--WENVQRCFPENTSSRILLTTRGLDVASY----SSKNYEMRFLNCDESWNLFCQKLL----IK--NKEFERIGRKIVENCRGLPLTVVVVAGHLSNMAV--DEWKSTLDL-SE----------QF-SRLSLSYNNLPCHLKSCFLYLGAFPEDSEIEIKKVVRLWIAEGFIK-------------------------------------------------------------------
>itf01g20100.t1
NELLMGSGSGYEGIEAVGIDMEVNRIAELIEK-RSGQVKLITIWGAGGCGKTTLAKQVH--ER-------------------------------------------------------------------------------------------------------------------------------------------------------------------------------------------------------------------------------------------------------------------------------------------------------------------
>itf07g02520.t1
KV----NQAS---ENLVGLESRVNNIGNWLLADD-NDFRFIGICGMGGIGKTTIATSVFN--KFSHQFDGACFL-AVRQHNVKTLLTKIL----------EKSEIGK-IRRRLKEKNVLIVLDDVDNKEQ--LDKL----A-DRGSRVIITTRDAGVSKY--------YPVHTLREEESIQLFRSYAF-------P-KIVEQLCGLVVHYCKGLPLALKILGSSLG-LEA--VDWEEELE------------TPN--DDLKISFDRLDSKNKNIFLHIACFFR-------------------H-------EEHVKEALKVLIEKSLISVE----KG-NIE--MHDLIQEMGWRIARDEK-YN-D--NLRW
>itf00g16800.t2
-------------KYPVGIESRVSDILHLLTQ---NDIKMFGIFGMGGVGKTTLAKAIYN-----LSFNIRSQASDLQE----KLLCKTL--------KLE-DEL---IKERLR-KSVLIVLDDI-DDQ---LESL----AQNSGSTIIITTRDVQLDEK--------YMVEMLSHDESLQLFSWHAF----GV-PLEEYMELSKRIASYTGGLPLALTIIGSHLG--SA--QEWSEKL--PH--------------HDLKISYDSLDDDTRNIFLDIACFFIGHNKNDT-------------------LEACDFYAKSILIERCLLTTN----GG-EFELQMHDLVRDMGREIVRKES-EG-N---LRI
>itf04g09440.t1
H----VGSFS---VNMVGCDDQFETIVSKLTS--SKQLQVISVVGMGGIGKTTLIKKVYEDTSIVSYFDVRAWATVSQQHNLREMLIGLL--------D-VVD-LNQ-LRQKLMGRRYLIVMDDIWETKA--WDDIHRCFPEDNGSRILLTTRLKQVADY----GT---------------------------------------------------------------------------------------------------------------------------------------------------GETYLQDLVDRGLVQIV-KS-DG-KVKCKLHDLLHNFCLREAQREK-IN-E--NCRW
>itf00g10770.t1
-------------PHLIGMNPRMQELDSLILG---SDVRFVGIYGMSGIGKTAIARAVYD--KIWSKFDIKSQL--LQK----ILLSEIL--------DLQ-NDT---IKQRMR-KKVLIILDDV-DHQ---LECL----ANDAGSRIIITTTKQQLSRN--------YEMRVLDEGESSQLFRQYAF----KK-PTKEFEGLETQIIRYAG---------GGILH--LI--QEMG-VL-----------------------------------------------------------------------------------------------------------------------------------
>itf09g24820.t1
---PILPTTTVQKSDLVGFENSKQSLIKLLLG---DDLRVHSVVGMGGLGKTTLVKKAYDDAQVTKHFQRRVWVTVSETFKIEELLKNAI--LVK----PHQDKLES-VSSILSEQRYIIVLDDVWSFDV--WDAIKYAFPRQFGSRIVITTRNSEIGRD----EST-YELKLLSEKDSWELFCKKTF-------P-PHLEKIAEDIVNRCGGLPLAIVVIAGILAGTDI--AEWINGLDRMKN-----------L-KNLSLSYYDLPYYLKYCFLYFSIYPEDAIIKKNRVIKLWIAEGFVK--KGQHVEEVAEAYLNELIHRNLIQIA-DSHAG-KIILRVHDILREIILSKALDQN-LT-----CRR
>itf06g13060.t1
T-----SSSS---EDMVGHSNELDEVVNQLLG-TNKPLQVMAIVGMGGIGKTTFAKKIYDHPRVKSHFDLCAWTTMSQEHNKGQAILDLC--VKPS--AFNQD-PSQ-LRKSLLGRRYLIIVDDIWTTNA--WDDICRCFPDNNGSKILLTTRAREVAEY----SAGFYDMRFLSEKEGWDLFCQQFL----EK--KYEFERIGKNIVRKCQGLPLTVVVMAGLLSTKSI--DEWERNLDL-HE----------QF-SSLTLSYNHLPSHLKGCFLYLGVFHEDSEIPVKKLIKLWIAEGFVE---RKRLEEVGRDYLQDLIHRNLVMVN-ES-DG-QIKCRMHDLLRELCTSKAKHEN-TG-S--K-RW
>itf11g20650.t1
---------------MVGCHEVFNKILDQLT--STKRRHVVSIVGMGGIGKTTLAHKVYEDPLITSYFDIRAWVTVSQEYNVEQMLRCLI--VI-A--RDDKQQLER-LRKHLKEQRYLIVIDDIWSTTA--WDSVQRCFPDDNGSCILLTSRLREVAKY----SSCIINMPFLDADESWSLY-CKVI----GKLL--VFEQIGRDIVNKCEGLPLAITVVASLLSTEDV--EKWKKS-DS-ND----------AC-SRLYLSYNQLPHHLKACFLYFGVFREDYEIPVKKLVRLWAAEGFLG-----NMEEVAIECLQDLVDRSLVIVS-KS-NG-KMRIKIHDMLRDLCLREARHEN-----------
>itf09g24990.t1
---PRLLATSDLKSDLVGIDNPKLSLVNRLLA---DGLRVHSVVGMGGLGKTTLVKKVYDDARVINHFQLRVWLTVSETFDVDELLKDAI--LIKQ--QLQMNKLDF-INDILSGQSYIVVLDDIWNVDA--WMAFKYVFPGQFGSRIVITTRNNEIGAL--------YSLEPLSSKDSWTLFCRKTF-------P-QYLVNISKNILKRCDGLPLAIVVIAGVLASESI--EEWEHNLGVMKS-----------M-KNLFLSYYDLPYYLKYCFLYLSIFPEDVIINKHIVIRLWMAEGFVM--NNSKVEEVAEAYLNELLHRNLIILA-EDKDG-RMRFRVHDILREVILSKSVEQN-PT-----SRR
>itf13g03850.t1
N--ESHG-ST---EGMVGRHRDCTVIKNQLFS--GS-QNKISIVGMVGIGKTTVARNVYEDPSVASYFDVRGWVTIPQHYKKSRMLSQLL--IT--------------------------------------------------------------------------H---------------------------------------------------------------------------------------------------------------------------------------------------------------------------------LHQ---------------------
>itf09g24860.t1
---PSLPTSTRQKSDLVGFENSKQSLIKLLLG---DDLRVHSMVGMGGLGKTTLVKKAYDDTQIIRHFQHRVWV------------------------------------------------------------------------------------------------------------------------------------------GL------------------------------------------------------------------------------------------------------------------------------------------------------------
>itf09g24780.t1
---PILPTSTVQESDLVGFENSKQSLIKLLLG---DDMRVHSVVGMGGLGKTTLVKKAYDDAQVTMHFQCRVWVTVSETFKIEELLKDVI--L-----NPNWDKLES-VRNILSEQSYIIVLDDVWSFDV--WRDIKYAFPRQFGSRVVITTRNSEIGRD----ETQ-YELKHLSEKDSWELFCKKTF-------P-PHLVNIAEDIVNKCGGLPLAIVVIAGILAGEDI--AEWK---DRMKN-----------L-ENLSLSYYDLPYYLKYCFLYFSIFPEDAIIRKDRVIQLWIGEGFVK--KGQQVEEVAEAYLNELIHRNLIQIA-KSHAG-KIILRVHDILREIILSKALEQN-LT-----CRR
>itf03g20560.t2
H----VSTVS---NNMVGCDDQFDSIVSKLTS--SKQLQVISVVGMGGIGKTTLIKKVFDDATIATHFDVRAWATVSQKHNLREMLIGLL--------N-VVD-LNQ-LRQKLMGQRYLIVMDDIWETKA--WDDIHRCFPEDNGSRILLTTRLKQVANY----GSGLHYMRFLNPHESWSLFYKKVF-----EFS--EFETIGRGIVEKCQGLPLTIIVVAGLLSNPSP--TQWEENLH-QEE----------KC-SKLSLSYDHLPLHLKVCFLYFSVFPEDTMICVKKLIMLWVAEGFLK-----IMEKKGEIYLQDLVDRGLVQIV-KS-DG-KIKCKLHDLLHNFCLEEARREK-IN-E--NCRW
>itf10g05780.t1
-------------ADTIGIEPQVENVMSLLTG---DDVRIIGIWGMGGIGKSTIARAVFN--QICQSFSVREVSAKLQE----KLLSETL--------REK-HDL---LMARLS-KKVLIVLDDV-DKQ---LEKL----ADNKGSRIIITTRNSQLA----------YDVNLLGSETASKLFNKFAF----KD-PTEEFKEVSLQVVNYAGGLPLAIKVLGSFLG--QK--NEWEERL--PP--------------NDLKLSFDALHDLEKEIFLDIACFYKGKRTQDV-------------------LNSFGFQPDIVLIQKSLLYVS--------DEFQMHDLVQEMAWYIVRKDH-ES-D---LRQ
>itf07g02380.t3
GV----NQAS---DNLVGLESRVNNIINWLLADD-DDARFIGICGMGGIGKTTAAMVVFN--RFSHQFDGACFL-AVRQHNIKTLLTEVL----------EKSQIAK-IRMRLKGKKVLIVLDDVDDQKQ--LNEL----A-DRGSRVIITTRDAGVSKY--------YPVDKLGDEEGIQLFRSYAF-------A-KTFEELCRSIVRYCKGLPLALKVLGSSLG-LDA--AVWEKDLD------------TPH--DDLKISYNRLSSKNQKIFLHIACFFR-------------------H-------EENVKDVLEDLTEKSLISVT----DG-TVE--MHDLIQEMGWHIAREEKMFDLN--HLRW
>itf13g03750.t1
N--ESDG--L---EGMVGRQHDCRVIKDRLFS-PH--RKIISIVGMVGIGKTTVARNVYEDPSVASHFDVRGWVTMPQDYHKSRMLSQLL--IM----EPNKKELMQ-VRKCLRGRKYLIVLDNVMSNKA--MTCIRQCVPDD-GSCILLTT-FN---RS----ASY-HYMTLLGPKESWELFCN-FL--SI-EAP--KFEKIRTHVVEKCDGLPQLIVEVAKRLSCNIQ--QGWKKEL--------------LD--HNINVSYNILPHHLKVCFLYFGVFPKRKRILVKMLIRLWIAEGFVK--KPRELEHQAYEYLEELTDRSLLLIE-DSCNG-KIKCRMHSALHSFCVGEAQKGG-NT-Q--QCRW
>itf11g20440.t1
D----VSKFS---SRMVGCDKEFKTILDKLT--SAKELQVVSIIGMGGIGKTTLAKKVYNDPLITSQFDKRAWTTVSQEYNVEQMLRCLL--VTAG--R-D--QLES-LYKCLKGPRYLIVIDDIWNTTV--WDSVQRCFPNDNRSRILLTSRLKEVAEY----SSGIINMPFLNANKSWNLF-CNVL----GQLS--VFEQIGRDIVKKCNGLPLAIIVVASLLSTAIV--EKWNENVDS-ND----------AC-SKLYLSYNQLPHRLKACFLYFGVFPEDYEIHVKKLVRLWGAEGFLR-----YMEEVAMECLQDLVDRSLVFVS-KS-NG-KMKIRIHDMLRELCLREARHEN-IG-Y---CCW
>itf13g01480.t1
---PSDQDTT---QRMVGHRQELKEIMEKLGR----PRQVISIWGMGGIGKTTLARRLYDDP-VTNRFDVRAWTTVSQQYEGKQIITALL--IK----TPEKNELEQ-LQKLLKGRRYLIVVDDVWSDEA--WDELQRCFPKDEGSCVLLTT------EY----EKV-YGLSLLDQEDSWVLFSRNP---KL-KSS-SKFEAAGREIVTQCKGLPLSIVVVAGILI-ESL--DEWMKEL--------------VD--EQTALSYKHMPPHLKPCFLHLGVFPEDSEMPIKNLIRLWIAEGFVK---GKRLEDAALEYLQDLVGRSIILVR-NSSNG-LIKCSMHDILHEFCVSEAENEN-SM-R--RFRW
>itf11g13960.t1
K------DSS----EMVGKQDEFKIIKEMLIQYPSKQLEIVSIKGMGGIGKTTLARQIYEDSSITSYFDKLAWVVASQHHIKRQMLLGLL--K-----DADSSDLLR-LYQSFKRQRYLVVMDDVWSVEA--WDGLKTCFPDDYGSRVLLTTRLAEVANH----TQNSHQMQLLGQSESWKLFNEKA-----CK----EFETIGKPVVEKCKGLPLAIIVVAGLFSL-TL--DEWKNALTLDDE----------EC-SRISSSYNHLHYNLKACFLYLGVFPEDHEINANELAKLWLAEGLVK---NESFDAVANRYVQELMDRNLIILS-ESSGR-KIKFRMHDLLHAFCMREAQNEN-QS-E--NFRW
>itf04g09980.t1
------SSFS----DMVGKNNEFDTIMKMLIQHPSKQREVVSIQGMGGIGKTTLARRVYKNPSIVSHFDRRLWVVVSQHHNKRQMLLSLL--K-----NVDNSDLLS-LYQSLKCQRYLVVMDDVWSKES--WNDVNSCFPDDNGSRVLLTTRVAKVATC----SNNSHQMRLLDENESWELFHK-----------------------NACKS--------H--------------------------------------------------------GVFPEDYKINANNLARLWAAEGLVK---NESFEAVAKR-------------------------------------EGQNQS-DE-S--GVRW
>itf06g10030.t2
-------------TSIQGASTNLAKMMDLL-K--SEEYKRIGVWGMGGVGKTTLVKNLNN--QLTNDFNIVIWVVVSQNATVESVQSKIA--LELQHM--EVSRMSR-LYNKLEGQRFLLILDDIWEEN---LDDV--GIPRESGSKIILTTRDFNVCQQ----DIH--QVGRLHPEEAWKLF-RETV-----E--DDQIKPMAEAIVKECNGLPLALIIVGASLRK-----EIWEHALRGVEE--------------KLKWSYDSLGQQLKSCFLFFCLFPEDFVVDTYKLVQYWVPEGLID----QQQHNEVLRIVDYLKDSCL--LE-R---CF-SNVKMHDVVRDVGVWISKSEEGSQ-Q---VKR
>itf06g03570.t1
-------------PSIEGCMRNLSDMMNLL-R--NGEAKRIGVWGMGGIGKTTLIKNLNN--ELSKTFSIVIWVVVSQQKSLKAIQSQIA--LNM--K--EESGVTR-LHNRLEKEKFLLILDDVWDEN---LDLV--GIPRNPGGKLILTSRFLDVCRQ----DTD--ELSRLSQEEAWSLF-SRHV-----G--DDQIKPWVEAVIRECDGLPLAIIVVGASMRK-----NVWKDALQGVEE--------------KLKWSYDSLGEHLKPCFLFFCLFPEDYEVDTHMLVQYWLAEGLLD----EQLYDRCVTIVESLKDSCL--LE-R---GFNPNVKMHDVVRDVGIWIASSEDRSQ-Q---VKR
>itf06g12180.t7
-------------SQLSGSNDNLEKLYGCL-K--DDKVSSIGVYGMGGVGKTTLVKHIHN--QILQKGVKVYWVTVSQDFSIKKLQDDIA--IER-LK--EDDQRAI-LHQHFVGKKTVLILDDVWKSP---LEKL--GNP-REGCKFIITSRSLEVCHQ----QEL--KVKTLNENESWDLF-KENL----LH--TEDIEKHAKKLAKKCGGLPLALNTIAASMRV-----DDWRKKFEDLEK--------------NLKFSYNKLNPNWKECFLYCCLYPEDHRILKDEIIMKLIAEELCE--------DEGYSILKKLVDVFL--LE-E---EE--EVRMHDLMREMALKISKF---PE-E---LER
>itf14g06890.t1
E-----GNSSQ---GMVGKNNDFHKVMGMLIQSSSEKGLVVSIKGMGGIGKTTLAKRVYDDPLVRSRFDRQAWAVSSQLHDKRQMLISLL--M-----KEDGDDLSQ-VQKAFKGQRYLVVMDDVWSGEA--WDAIKGCFPNEYGSRILLTTRHTEMVEY----SKNCHQMEFLDESESWSLFCEKA-----GR----EFEMIAAPIVERCKGFPLAIVVVGGLFSL-RL--DEWKESLTTVEE----------EC-SKLSLSYNYLPYNLKACFLYLGVFPEDHEINANDLARLWFAEGLVK---DESVDAVAKRYIQELVDRNLILVSHKSCTK-KIKFKMHDILHTFCVKEAQNKN-H--E--SFRW
>itf15g19820.t2
------------------------------LE-S-NNFIVIPIVGMPGTGKTTFASMLFNDLRILNNLVC-IWVHVSKWCDIKQKFISII--ITK---E-DQSIMDI-IQTRLKDQKYFIILDDVWRKED--WDSLQTAFPKNNGSRVVLTTRHDNVV------DSISHNLGMLSDDDGWLLIKNNVF----GTSD-KKLEDIGMDIARKCKGLPLALAVVAGILR-RTS--TDWQENPE--YQ----------SY-HEVKMSYNDLHEKLKNCFLYFAYFPMGHEIAIWKLVCLWIAEGFIP-----DVEEEAQKYLNDLIERNLVTLI-KRADG-QIKCRIHDTLHEFCKSEAARKK-D--K--EARR
>itf11g20050.t1
---------------MVGCDKEFKTILDKLT--SAEQLQVVSIVGMGGIGKTNLAGEVYKDTLITSYFYKQAWVTVSQEYTVVQILKCLI--V-SA----NCNQLET-LRKRLKDQRYLIVIDDVWSKKV--WESVQRCFPDDNGSRILLTSRLREVAEY----SSGIINMPFLDANESWNLY-CNVF----GKLS--VFEQIGRDIVKKCKGLPLAITLVASLLSTEKV--EKWKEN-DS-NE----------AC-SSLSLSYNQLPHSSKACFLYFGVFPEDYDIPVKKLVKLWAAEGFFE-----NLEEVATECLQDLVDRSLVLVG-KS-NG-KIKIRMHDLLRDLCLREARREN-IG-N--DCPW
>itf06g13070.t3
T-----SSSS---EDMVGHSEELDEVVNQLLG-TNKPLQVMALVGMGGIGKTTFAKRIYDHPRVKSHFDLCGWTTMSQEHNKGQAILDLC--VKPS--AFNED-LEH-LYKSLLGHRYLIIVDNIWTTDA--WDDIRRCFPDNNGSKILLTTRTKEVAHY------GSYNMSFLNQDEGWDLFYWKFL----DK--NDEFKTIGMNIVQQCQGLPLTIMVMAGLLSTKSI--DEWEKNLDL-PE----------QF-SRFTLSYNHLPSHLKGCLLYLGVFHENSGIPIKKLIRLWIAEGFVE---RKRLEEVGRDYLQDLIDRNLVMLN-ES-DG-QIKCRIHDLLHELCKSKAKNEN-TG-S--K---
>itf14g01400.t3
N----------V-EEVVGFAEEARTIKNRLIN-S-KNLTFISIKGMAGLGKTTLTKMVFKDRDLQHDFFTCIWVYVSRTFNRRLIFLDIL--FTK---K-KMTSLEQ-IKVFLGDRKYFIVMDDVWTVKD--WEYLKIAFSDNKGSRVLVTTRHEKVASL----DSDPHPLKFLTNSESWDLLAKKVF----RN-N-PSLEAPGMRIAIKCKGLPLAIVVIAGVLD-GTP--TEWKEEPE--NQ----------SY-YQVKLSYDHLPFHLKDCFLYLGVFPIGHEIDAWKLIRLWIAEGFIP-----DLERTAEKSLEDLIDRNLLMVL-ERADS-QIKCRIHDTLHEFCKTEEVRKN----D--GTHR
>itf07g11430.t1
--------------GVVGFKEEEKTIIEHLIH-L-KEREVVLITGMGGLGKTTLARRV------------------------------------------------------------------------------------------------------------------------------------------------------------------------------------------------------------------------------------------------------------------------------------------------------------------------
>itf11g20040.t1
K----VSKFS---SRMVGCNEEFKTIIDQLT--SAQQLQVVSIVGMGGIGKTTLARKVYEDSSITYYFDKRAWVTVAQEFNVDQMLQCLI--V-NA-------NLES-LRKHLKGHRYLIVIDDIWSTTA--WDSVQVCFPNDNGSRILLTSRLKEVAEY----NSGIINMPFLDANESWNLY-CNVF----GQLS--VFEQIGRNIVKKCNGLPLAITLIASLLSTAAV--EKWNENLDS-NN----------AC-SRLYLSYNQLPHHLKACFLYFGVFPEDYEIHVKKLVRLWAAEGFFR-----NMEEVAMECLQDLVDRSLVFVS-KS-NG-KMKIKIHDLLRDLCLREARREN-IG-G---CRW
>itf06g13100.t4
T----SSSSS---EDMVGHSEELDEVVNQLLG-TNKPLQVMALVGMGGIGKTTFAKRIYDHPRVKSHFDLCGWTTMSQEHNKGQAILDLY--VKPS--AFNED-LEH-LYRSLLGHRYLIIVDDIWTTDA--WDDIHRCFPNNNGSKILLTTRTREVAQM--------------------------------------------------------------------NL--KQWG------------------------TL------------FENVKVYH----------------------------------------------------------------------------------------
>itf00g11040.t3
-------------KHPVGIDSLVGDVLHLLMQ---DSVRMMGIVGMGGIGKSTLAKAIYN--HLIMSFNIRQEVSNLQE----KLLHKTL--------NFE-DEL---IKARLQ-KRVLIVLDDI-DHQ---LESL----AQNSGSTIIITTRDFHLEEK--------YKVKTLSIDDSLQLLSWHAF----GV--------------------------------------------------------------------------------------------------------------------------------------------------------------------------------
>itf00g19420.t1
-------------KHVVGLESRVDQVLQINRT---NAVCMIGIYGMGGIGKSTLAKALYN--KLFGHFEIRSEI--LQE----ELLSKLL--------KIE-SEL---IKHWLQ-KKCLIVLDNL-EHQ---FEAL----CEDKGSTLILTTRDAHVEEC--------YEAKALVHEESLQLFTLHAF----RELPKEDYVEVLDGIVTYCEGLPLALEVIGSFLD--SK--EEWIEKL--PH--------------NDLKISYEGLDDHTKSLFLDLVCFSGKISEAT--------------------INAMGYFSTINLVDKCLI-------NY---SISMHSLIREMGREIIRSES-EM-N---LRF
>itf01g19690.t1
--------------EAVGIEKQVEDIAQLIQR-PRERMLVITVWGAGGCGKTTLAKQVY--ERVKNGIKYFSWVDVNHSSDIKFVLRETI------TPKADENSLQHHICDYLNGKRYVVFFDDVWDE-----ELLQINIPVHKESAIIITSRDKGIASGS---TPHCVEVKPLDSNIACDLFCKYAF---PSCWPNETVKELGEALLKRCTGLPVAILAMAGLMSTKGDNLKNWKESLEYYSA--ESEEGGSLKCVNRLLLSYNELPTHLKSCFLYCAMFPKTKSIHVKELIRMCIAEGFIA-HGGRPLEVIAKDYLLQLNNRSLIQIVP----TESIYIKMHDLFRDVAGEVIRREMFTKLEWNQRRS
>itf11g20570.t1
Y----LSNFS---DSMVGCDKMFEKILDQLT--TSKGRQVVSIVGMGGIGKTTLAHKVYEHPSITSYFDKRAWVTVSQEYNVEQMLQCLL--IT-A--R-D--QLES-VYKRLKGQRYLIVIDDIWNTTA--WESVQRCFPDDNGSRILLTSRLKEVAEY----SSGPLNMPFLDANESWNLY-CKVF----GKLS--VFEQIGKDIVEKCKGLPLAIIVVASLLSIEEE--QEWKKS-DS-ND----------AC-SRLYLSYHQLPHHLKACFLYFGVFREDYEIPVKKLVRLWVAEGFLR-----NMQEVGMECLQNLVDRSLVIVS-ES-NG-KMKIRIHDLLRDLCLKEGGREN-NV-I---CRW
>itf01g20130.t1
NELLMGSGSGYVGIKAVGIEKQVEDIAQLIQK-RRERMLVITVWGAGGCGKTTLAKQVY--ERVKNDIDCVSWVDVNHSSDIEFVLRETITSVGTEMPKAKKNSLQDHICDYLKGKRYVVFFDDVWDE-----ELLQINIPVHEESAIIITSRDKDIGRDS---TPHCVEVKPLELDIACNLFCKYAF---PEGWPNETVKELGEALVKRCTGLPVAILAMARLMSQKDDNPTNWKESLDYYSA-----ESGSLKCVNRLLLSYNELPTHLKSCFLYCAMFPKTKSLHVKELIRMCIAEGFIA-HGGRPLEVIAKDYLLQLNNRSLIQMVP----TESIFIKMHDLFRDVAGEVIRREMFTKVEWKQRRS
>itf11g20040.t2
K----VSKFS---SRMVGCNEEFKTIIDQLT--SAQQLQVVSIVGMGGIGKTTLARKVYEDSSITYYFDKRAWVTVAQEFNVDQMLQCLI--V-NA-------NLES-LRKHLKGHRYLIVIDDIWSTTA--WDSVQVCFPNDNGSRILLTSRLKEVAEY----NSGIINMPFLDANESWNLY-CNVF----GQLS--VFEQIGRNIVKKCNGLPLAITLIASLLSTAAV--EKWNENLDS-NN----------AC-SRLYLSYNQLPHHLKACFLYFGVFPEDYEIHVKKLVRLWAAEGFFR-----NMEEVAMECLQDLVDRSLVFVS-KS-NG-KMKIKIHDLLRDLCLREARREN-IG-G---CRW
>itf00g30960.t2
-------------DPLSGSQSNLEEIYGWL-E--DENVRSIGVYGMGGVGKTTLAKHIYN--QMLKNHVNVYWVTVSQDFNIRKLQDDII--TVG-VT--EENQRAI-LRNHLVEKNAVLVLDDVWDNR---LEKL--GVP-SKGCKLILTTRSLDVCHR----QKL--KINVLNKEEGWNLF-KEIF----QD--THTIEKHAKELAKKCAGLPLALNTVAASMRV-----DDWRKNFEDLEK--------------NLEFSYNRLDQRLKECFLYCCLYREDEKIKRDEIIMKLIAEGLCE--------DEGHSILKKLVDVFL--LE-E---EK--EVKMHDLMREMALKISKF---PE-E---LER
>itf14g04860.t1
K-------------EMVGKKDEFEIIKKKLTELGSKERKVVSIIGTGGIGKTTLARQVYEDSSVSIHFDVRAWVVASQLHNKRQMLVGLL--IS----NLESS-----FY--------------------------------------------------------------------------------------------------------PL----------------------------------------------------------------------------------------------------------------------------------------------------------
>itf03g22060.t1
K----GGSTR---EEMVGHAMELARMKEVLLQ-SPPERQVVSIVGMGGIGKTTFAKIIYDDLSIRSHFDLHGWTTVSHDHNLRKTLHHLC--ILQ---N-DKVDLNK-LRQCLMGQRYLLVMDDVWDTKV--WDDVHRCFPDDNGSRILLTTRLKEVAHY----SS-ICTLPFLNLDESWKLFYSKVS-----NFP--ELEEIARRIIHKCKGLPLAIVIVAGLLSTKST--ENWESAIN-LHE----------QC-SKLTLSYNNLPYHLKSCFLYFSVFPEDYEIPTKHLIKLWIAEGFIK-----NLDEVASDYLQDLVGRNLVLIS-KN-MG-NIKCRIHDLLYDLCLREAKHEK-IH-E--ENRW
>itf00g08690.t1
--------------DAVGFKKETETIINQLVH-S-KEREVVLITGMGGLGKTTLAKRVYEQKFVVNYFDKRAWCTVSQEYNCKDLLCKIY--VCGM--ETKI--VEE-LRKKLMGMRYLIVLDDIWSVEA--WEELNRVFPEDIGSRIVLTSRQESVAKH-------P----FFTIDESWELLQVKLF----KG-P-KELESIGKEISKKCGGLPLVVGLVVGLLGVKSE--QMWQNTLGGI------------QS-NNIELSYNHLPAHLRPCLLYFATIPEDAEFVASKLINLWISEGFI-----ERVEDVARDCLNHLVGSNLVMVF-GEYDG-RILCGVHDLVRDFCLTKVKDEN--------PHR
>itf07g16420.t7
-------QAS---ENLVGLKSRVNKFGKWLLVDD-DDARFIGICGIGGIGKTTIAMAVFN--KFSSQFNGACFL-AIRQHNTKTLITTIL----------DKSEIAN-IKIGLQGKKVLIVLDDVDG-EQ--LEKL----V-DKGSRVIITIRDASVSKY--------YEVQTLGEQEAIQLFRLHAF------PA-KTVEELCGSIVHYCKGLPLALKVLGSSLG-LEV--ADWEEEL------------GTPN--DDLKICFDRLDSNSKNIFLYIACFFR-------------------H-------EEYVKDVLKILIEKSLISVL----KG-RIE--MHDLIQEMGWHIASLDR----E--NLKW
>itf00g08120.t2
GV----NQAL---KNLVGLESRVNNIINWLLADDADDARFIGICGMGGIGKTTTAMIVFN--RFSHQFDGACFL-AVRQHNAKTLLTKIL----------EKSQIAK-IGMRLKGKKVLIVLDDVDDQKQ--LDEL----A-DRGSRVIITTRDAGVSKY--------YHVDTLEKQEAIQLFSLHAF-------P-KTMEELCESVVYYCEGLPLALTVLGSYLG-KNA--VNWKKKLDANSL-------HTPK--DKLKISFDGLDPENKNVFLDITCFFR-------------------N-------EEYVKGVL-ELIEKSLISVQ----NG-RIE--MHDRIQEMGRYIASQEKM---G--NLRW
>itf06g12180.t1
-------------SQLSGSNDNLEKLYGCL-K--DDKVSSIGVYGMGGVGKTTLVKHIHN--QILQKGVKVYWVTVSQDFSIKKLQDDIA--IER-LK--EDDQRAI-LHQHFVGKKTVLILDDVWKSP---LEKL--GNP-REGCKFIITSRSLEVCHQ----QEL--KVKTLNENESWDLF-KENL----LH--TEDIEKHAKKLAKKCGGLPLALNTIAASMRV-----DDWRKKFEDLEK--------------NLKFSYNKLNPNWKECFLYCCLYPEDHRILKDEIIMKLIAEELCE--------DEGYSILKKLVDVFL--LE-E---EE--EVRMHDLMREMALKISKF---PE-E---LER
>itf12g13120.t1
--------------DVVGFKKEEEIIIDQLIH-S-KEREVVLISGMGGLGKTTLAKRVYEEKIVVNYFDKRAWCTVSQEYDCKDLLCKIY--VCGK--ETEI--VEE-LRKKLMGVRYLIVLDDIWSVEA--WEDLNRVFPEDNGSRIVLTSRQESVAKH-------P----FFTIDESWELLQVKLF----KG-S-KELENVGREISNKCKGLPLTVGLIAGLLEVKSE--QKWRITLDGI------------KS-NDIELSYKYLSRPLKSCLLYFAAFPEDEEIEVSKLIELWISEGFIT----GRVEDEAEDYLNNLVCNNLIMVS-GKYDG-RILCRVHDLIRDFCLTKAREDI-N------QHR
>itf15g21980.t1
F----VGGSL---NEIVGFDEDIEEIVHMVVH-S--ERDIISIVGEGGIGKTTLANVVFQDQRITACFEIRAWVVVSKEYNLKEMLIGLL--IMPI--E--MDQLVQ-LRRSLMGKRYLIVLDDVWTTKV--WFAIQRCFPRNNERNIMITTRVVDVAQHLSY----IKRMKFQNLENSWKLFSMKVF----GVGP-PELEQLGRQISSQCQGLPLAIILIARFLATGSL--EVWREKLD---D----------KT-SKLLLSYDYLPCQLKACFLYFGVFPRNCCILIKKLINLWVAEGFLK-----SLEEVAENCLLDLTNRSLVQV-----------------------------------------
>itf06g20590.t3
---HIVSSS--IGDEIVGLDSETNELLTWLEG---EHRIVISVVGMGGSGKTTLVSKTYTSRTIKRNFNCCAWVSVSRNYTIEDLLRRMI--FFND--PVKMDHLET-LVKFLEQKRYVVVLDDVWNINF--WRQVCVALPDNNRSRVIITTRKEDIASY-----PY-FHSQPLSKSDAWALFCRKAF---CNE-P-EELEGIGHTLVEKCEGLPLAIVALGGLMGDPSE--RKWRNALPLLDE-----------V-KTFLLSFNDLPYYLKNCFLYCCLFPMGRWVGAGRLMRMWMAEGFLE--RRGLIEEVGKIYLKELISRSLLQVT-KHSYL-RPKCKLHDLMWELAHSLSEQEN-CD-----ARR
>itf08g09480.t3
-------------KYPIGIDSRVRDILHLLTQ---DDVKIIGIFGMGGIGKSTLARAIYN--HLITSLDIR-EVSNLQE----KLLYKTL--------KFG-DEL---IKEELQ-KRVLIVLDGI-DDQ---LESL----AQNWGSIVIITTRNENLDEK--------YKVETLSSDESLQLLSSYAF----GV-PPKEYTDLSKIIASYTDGLPLAVTVFGNHLG--SV--KEWSNEL--PH--------------DNLMISYDALDDDTQNIFLDIACFFIGLNKND--------------------VQDFGVGLETTLIDRCLLTIH----RS-EKELQMHPLLREMAVEIVRLES-EG-D---LRL
>itf07g02310.t3
KV---SIDAS---NNFMGLGSRVRDVSNLL--QE-TEVEFFGIWGMGGIGKTEIARIVFQ--KFMMEFDRAYFF-EVRKHENEILLGGIL----------KE--I-K-IKNYLKGIKVLIVLDNVDD-EQ--LEIL----A-DRGSRVIMTTRDRKVSKC--------YKVNELSDQEAIQLFCRFAF------NP-KTFTNLCDSILSLAMGLPLALKHLGIYLG-VNV--HKWEMKLDVDNL-------HDPK--HRLKISFDGLDPDNQNVFLHIACFFR-------------------N-------EEYVRDVLDVLINKSLISVQ----NG-RIE--MHDLIQEMGWHIASKEKM---D--NLRW
>itf06g12290.t1
-------------DQLSGSETNLDNIYKLV-E--DENVRSIGVYGMGGVGKTTLAKHIHN--QILRNRANVYWVTVSHDFNLRKLQNDIA--SAG-IR--DENKRAT-LRNHLVRNNVVLILDDVWDNS---LEDL--GVP-RMGCKLILTTRLRDVCCR----QEL--QVNVFNKEEGWNLF-KEIL----QD--TDAIEKYAKELARKCGGLPLALNSVAASMRV-----DDWRKNFEKLEN--------------NLKFSYNRLNPSLKECFLYCCLYHEDEKIEKDEIIMKFIAEGLCE--------DEGHSILKKLVDVFL--LE-G---GD-YRVKMHDLMRDMALKISKF---SE-E---LER
>itf06g06580.t1
-------------TSIKDASRNLAKMMDLL-K--SEEYKRIGVWGMGGVGKTTLVKNLNN--ELTKHFNIVIWIVVSQNATVESVQSKIG--LGL-----GLHSMSH-LYNKLKGQRFLLILDDIWKEN---LDVV--GIP-ESGSKIILTTRDFNVCQQ----DID--QVGRLHPEEAWNLF-RETV-----G--DDQIKPMAKAIVEECAGLPLAIIMVGASLRK-----DIWEHALRGVEE--------------KLKWSYDSLGQQLKSCFLFFCLFPEDFEIDTYKLVQYWVAEGLVD----EQLQNEVLRIVDYLKDCCL--LE-D---GQ-AKVKMHDVVRDVGVWIAKSEEG-------MKR
>itf13g01470.t1
E-SDGDG-SS---EGMVGRHHDCTVIKDQLFS-SHQ-LKIISIVGMVGIGKTTVARNVYEDPSVASHFDVRGWVTIPQHYNKSRMLIDIL--IT----EPNKKQLMQ-LRECLGGKKYLIVVDNIISNQA--LTDIKQCVPDD-GSCILLTT-FK---QD----NRY-HHMTLLDPKESWELFCN-II--AIDKGT--KFEKIRSHVVEKCDGLPQLIVEVAKRLSCNIQ--QGWKKEL--------------LD--RNLMVGYNMLPHHLKVCFLYFGVFPKRNKILVKTLLRLWIAEGFVK--NHNELEDQLYEYLQELIDRSLLLLE-DSFEG-KIKCRMHSAMHSFCVVQAQREG-NT-Q--QCRW
>itf15g21970.t2
S----VGAAT---DQIVGFAKDEAILFQRLLN-L--KREVISLVGEGGMGKTTLAKRVFEELATTH-FDICAWIVVSQHHNLKEMLIGLL--IMPI--E--KDQLEQ-LCRSLIGQKYLIALDDIWTFTA--WDAIQGCFPDNNGSRILITTRFIEVARY-----------------------------------------------TNSCT---------SSLVAT-----------------------------------------------------------------------------------------------------------------------------------------------
>itf07g20970.t2
-------------KYPVGIDVYVRDVLDLLIQ---NDVRMIGIFGMGGVGKSTLAKAIYN--HLIMSFNIRQEVSNLQE----KLLHSTL--------NFE-NEL---IKTRLQ-KKVLIVLDDI-DHQ---LDSL----VQNCGSTIIITTRDIHLDEK--------YMVETLSDDDSLQLLSWHAF----GV-PLEEYNELSKRIASYVGGLPLAITVIGSHLG--SV--QEWIEKL--PH--------------DDLKISYDALDDDTKNIFLDIACFFVGNGKKDT-------------------LEACGFHAKSCLIERCLLMTS-S--G----LFEMHNLVQDMGREIVRMEA-EG-N---LRI
>itf09g24790.t1
---PILPTTTVQKSDLVGFENSKQSLIKLLLG---DDLRVHSVVGMGGLGKTTLVKKAYDDAQVTKHFQRRVWVTVSETFKIEELLKNAI--LVK----PHQDKLES-VSSILSEQRYIIVLDDVWSFDV--WSAIKYAFPGQFGSRIVITTRNTEIGQD----QTQ-YELKLLYEKDSWELFRKKTF-------P-PHLVKIAEDIVNRCGGLPLAIVVIAGILAGTAI--AEWTNSLDRMKN-----------L-KNLSLSYYDLPYYLKYCFLYFSIFPEDAIIERNRLIRLWIAEGFVK--KGQQVEDVAEAYLNELIHRNLIQIA-ESSVG-RVTLRVHDILREIILSMALEQN-NI-----CRR
>itf00g16800.t1
-------------KYPVGIESRVSDILHLLTQ---NDIKMFGIFGMGGVGKTTLAKAIYN-----LSFNIRSQASDLQE----KLLCKTL--------KLE-DEL---IKERLR-KSVLIVLDDI-DDQ---LESL----AQNSGSTIIITTRDVQLDEK--------YMVEMLSHDESLQLFSWHAF----GV-PLEEYMELSKRIASYTGGLPLALTIIGSHLG--SA--QEWSEKL--PH--------------HDLKISYDSLDDDTRNIFLDIACFFIGHNKNDT-------------------LEACDFYAKSILIERCLLTTN----GG-EFELQMHDLVRDMGREIVRKES-EG-N---LRI
>itf06g13100.t3
T----SSSSS---EDMVGHSEELDEVVNQLLG-TNKPLQVMALVGMGGIGKTTFAKRIYDHPRVKSHFDLCGWTTMSQEHNKGQAILDLY--VKPS--AFNED-LEH-LYRSLLGHRYLIIVDDIWTTDA--WDDIHRCFPNNNGSKILLTTRTREVAQY-----SGSYNMRFLNQDEGWDLFYWKFF----DKD-NDEFETMGKNIVRKCQGLPLTVVVMAGLLSTKSI--DEWGKNLDL-HE----------QF-SRFTLSYNHLPSHLKCCFLSIGVFH---GIPDKKLIRLWIAKGFVE---RKRLEEVGRDYLQDLIDRNLVMVD-KS-DG-QIKCRMHDLLHELCTNKAKNEN-TG-S--K---
>itf00g11230.t2
H----NGLKP-V-EDVIGFEDDLTTIKTRLIE-S-NNIVFIPIVGIPGTGKTTFAYQIFKDPNILNKFVHPIWVHVSQSFDRRQKFIEIL--ITK---E-DVTQLTR-IKDLLKDKRYLIVLDDIWEKKD--LDSLKVAFPNNQGSRVLVTTRFHNVV------DSIPHILEPLDPDVSWRILEMNIF----GKCN-DSLKTLGEEIAKRCNGLPLALVVVAGILQ-RTH--TDWKENPK--DQ----------SY-HKVMLSYNHLHEKLRDCFLYFAYFPMGHEIATSKLIHLWIAEEFIP-----DLEVEAENYLKDLVVRNLVVVM-QKANG-QIKCRIHDSLYEFCKSEAGKKN-D--G--GLRR
>itf07g07910.t2
-------------------------------------MMVISIVGMAGLGKTTLTKMVFNDTQLQYEFFTRIWVYVSKTFSRRQIFLDIL--FTK---K-DLSLLNK-VKEFLEGGKYFIVVDDVWSQQD--WDHLKSAFPRNKGSRVLLTTRHENVASH----DSGPHHLKFLTNDESWELLKTKVF----RK-P-HEVNECGRLIAIKCKGLPLAVVVIAGVLN-STS--VEWKDNPE--KQ----------SY-HEVKWSYDHLPFYTKDCFLYLAAFPTGHNIDSWKLMRLWIAEGFIP-----DLERTAEKYLKDLIDRNLLMVL-NRADG-QIKCRIHDTLHEFCKSEAGKKN----D--GYRR
>itf04g05400.t1
K----VGDSSH--SSMVGKNNEFQIVKAMLIQHSSRQREIVSIKGMGGIGKTTLARRLYEDSSVASRFDIRAWVVASQYHNKLQMLTDLL--M-----VVDSTDLQQ-LYQKLMHRRYFVVIDDIWSVDA--WDSIKACFPDNNNSRVLLTTRFAKVATS----SKNSHQTQLLDQTESWNLFCEKTL----SK----EFDMIGRQIVDKCKGLPLAIVVSAGLLSL-TL--DEWKEGLTTIDE----------EC-STLSSSYNHLPHSLKACFLYLSIFPEDEAIHVKTVVKLWVAEGLVK---DMSFDAVARKHIQELKDRNLILVS-WSSGR-KVKFRMHDLVHSFCVREAEKEN-Y--G--NFRW
>itf08g12730.t1
-------------KYQVGLNSRVDELLRKLVN----GVRVLGLYGMGGIGKTTLAKALFN--KLVIHFNVRGISDQLQS----KLIEDLN--------LST-TEL---IKKSIE-VPVVVFLDDV-DNQ---LQVL----ARDEGSRIIITTRDLQVGEI--------VEVKELSPPESLQLFSYHAF----GR-PSRNFKDISEKIVSLTKGLPLALEVFGSFLY-KRL--RDWEQKL----RP------------GELEISFNALDEQEKCIFLDLSCLFVDKSFKRE------------D------FNGCGFSSETDLTAKSLVKII-------DGNIWMHDQLRDMGRQIVRRES-EG-D-LALRL
>itf05g08900.t1
---------------MVGCNEEFKKIMDQLL--SAQQRQVVSIVGMGGIGKTTLARKVYEDSSITLHFDKRAWVTISQEYNLLQMLQCLV--V--S--S-DSNELAS-LRKHLMGQRYLIVMDDIL---L--WAPAK---------------------EE----GDG------------------------------------GRSVVVQSLATP--------------------------------------------------------------------RMEIRVRRHL-----------------------------------------GG-KVP------------------------------
>itf15g22470.t1
---------------MVGCDDEFRKIKSMIIG-SSEQLEVIPVTGMGGIGKTTLAKKVYDDPDIMSNFDIRAWTVVSQEPDMKRILISLL--IVP---N-EKE-LDQ-LRKHLLGQRYLIVIDDIWSISD--WDAIKRCFPDNSRSRILMTTRETEVAEY----SS-IHAKCFLNPKESWDLFETKVF-----EVH--ELETIGEYIVVKCQGLPLAIVVMAGLLGLKSV--EAWGKNMD-PTN----------KC-LGLSLSYNYLPSHLKACFLYFGVFPEDRDILATKLINLWVAEGFLK---TKSLEEVAESYLHNLINRNLVQVS-QS-DG-KIKCKLHDMLHEISVNEARR-------------
>itf04g00920.t1
K----PAETSAIKSEVL-FDAPFVFFKDVL-----KQHSVMAFVGIGGSGKSTLARMIFLDEGVQRKFDNVLWVDCSESSEKK------L--ITV-----EASRLEEALR-SLRDRRCLVVLDGLWTSDG------TKTF--DQGT-IIITTRLTGVA-------------KLVAED-----FCSDNF----AK-----VTE--R--AKKEEG------------S------EE-KRA-EEKE---------------------KQI---QEHCWL----FEE-------------------------TL---------------------KKK-G-DIGIELH--------------------------
>itf06g13080.t1
T------SSS---EDMVGHSNELDEVVNQLLG-TNKPLQVMAIVGMGGIGKTTFAKRIYDHSRVKSHFDLCAWTTMSQEHNKGQAILDLC--VKPS--AFNQD-PSQ-LRKSLLGRRYLIIVDDIWTTNA--WDDICRCFPDNNGSKILLTTRAKEVAEY----SA------------------------------------------------------------------------------------------------------------------------------------------------------------------------------------------------------------
>itf15g17060.t2
-------------SYTVGLASRVRKINEWLVE----DVGIGLICGLGGVGKTTVAKVAYN--LNYDRFNVRKAS--LQK----QIFENIL--------EEI-FEK---IKDAIG-KKVFIVFDDV-DQL---LDAL----IADRGSKIIITTRCENLGLQ--------YKIKELDDEESLKLFSRYAF----GQ-PLEHLMEYSVKAIRHCGGLPLALKDLGSYLG--SM--DVWRAKL--LH--------------HKLEISLNPLDDYDKRLFILIACHFVGKDRDFA-------------------LEKYDLHPVVNLIDISLITVD-------NDNLMMPQLIQNMGKEILRQDS-QG-E------
>itf13g01680.t2
---LPDQDTI---RKMVGNREELEQIINQLKC----ERQIISISGMGGIGKTTLARTIYDDP-VTNHFHVRAWTTMSQQYEGKQTLIALL--IT----TPEKTDLDR-LQKLLKGRRYLIVVDDVWSVEA--WDDIKRCFPNEKGSILLLTT------KY----GNS-YGLKLLNEVDSWVLFSRNL---DF-EPK-SRYEDVGKKIAKQCQGLPLSIVVVVGILL-GSL--GEWEEEL--------------VD--EQTALSYKHLPLHLKPCFLHLGVFPEDSEMPAKKLVRLWIAEGFVKD-MGRALEDTALEYLQALISKSLILIR-NSSNG-EVKCRMHDLLHDFCVNKAEDEN-SM-R--RFRW
>itf15g22210.t2
S----ISCSS---KEMIGCNDEFNKILSLL---SSDRREVIAVTGMGGIGKSTLARRVYEDPQIRLRFGICAWTVVSQQHNVKKILLCLL--MRSR--TTD--QLNQ-LFESLIDQKYLIVVDDIWSTQA--WDDIKPYFPNNYGSRILMTTRIMQVATH----SSQICQMPFLNLDESWNLLVREVF----KKPP--EFESIGRQIVEKCVGLPISIIVNAGILGLMSP--QSWNMEVDS-----------------SLALSYKYLPVHLQDCLLYLGIFPRGSVIYVDELIKLWVAEGFLE-----GLEEMAMNYLNDLIDRNLVLVV-EN-DG-KVKCRLH--------------------------
>itf09g25610.t1
---PNLPTTFLVESDLVGIHYPKQDLVNLLLA---DELKVHSVVGTGGLGKTTLVRQAYDDAEVKNLFQYRVWVTVSEKFEIDELLKDAI--FLEQ--GLQMGRLEF-VKEILSGRRYIIVFDDIWGINA--WMEIKCVLSKEFGSRVVITTRNSEIGAQ----DTR-YSLKHLSPEDSWTLFCRKTF-------P-QHLVNITTNILNRCCGLPLAIVVIAGVLANEDI--EEWEQSLDMMKN-----------M-KNLSLSYYDLPYYPKYCFLYMCIFPEDFIIPKMQLIRLWIAEGFVR--NNQQVEEVAEAYLDELLHRNLIQTG-LSITG-KIKFRVHDILREIVRSKSVEQN-AN-----FRR
>itf09g24730.t1
---QILPTTTVQQSDLVGFENSKQSLIKLLLG---DDLRVHSVVGMGGLGKTTLVKKAYDDAQVTMHFQRRVWVTVSETFKIEELLKDVI--L-----NTN-DELQS-VRDILSEQRYIIVFDDVWSFDV--WRDIKYAFPRQFGSRVVITTRNSEIGRD----ETQ-YELKHLSEKDSWELFCKKTF-------P-PHLVNIAEDIVNKCGGLPLAIVVIAGILAGEDI--AEWK---DRMKN-----------F-ENLSLSYYDLPYYLKYCYLYFSIFPEDAIIKKNRVIQLWIAEGFVK--NDQQVEEVAEAYLNELIHRNLIQIA-KSRVG-KIILRVHDILREIILSKALEQN-LT-----CRR
>itf04g10200.t1
------SGSS----DMVGKNNEFQTIREMLIQHTSKQLEVVSVQGMGGIGKTTLARRVYEDPSVVSHFDKQIWVVVSQHHNKRQMLLDLL--E-----N--SDDLLQ-LYQSLKGQRYLVVMDDVWSIES--WNDVKSCFPDDNGSRVLLTTRVAEVATC----SNNSHQMQFLDQNESWDLFRKKA-----CK----EFETIGRPIVEKCKGLPLAIVVIAGLFSL-TL--DEWKNALTLYDE----------EC-WRLSLSYSHLPHNLKACFLYLGVFPEDYEINANNLTRLWAAEGFVK---NESFEAVARRYINELMDRNLIL---------------------------------------V--
>itf13g01750.t2
K-DNGSS-SL---DTMVGRQNDVTTIKDRLFS----GLDVIPIIGMPGIGKTTLARTIFEDQLVTQHFEVKIWFTMPQKYNEIQIQRDLL--ITQV--QQHKD-VEM-VQECLIQTRYLIVIDDIWSTQH--WRYINDCFPSYEGSRILLTTLLYEVAHY----FKG-HVMSLLDPNESWDLFCN-NF--PL-EAP--RFESFRSNAVEKCDGLPQAIVIVAERLLCNIQ--HELKKEI--------------LD--YSLTFIYNQLPEYLKVCFLYLGIFPKRSEIQVKTLLRLWIAEGFVK---NEELEKIAYCYLKDLIDRSLVLIS-NTIDG-KIKCRVHSVIHNICFREAQKEG-NT-Q--QCRW
>itf15g22000.t1
----MARGAS---NEIVGFTEDIVELVDRL-----KKDEVISLVGEGGIGKTTLAKIIFEHENIIAHFGIRASVVVSQELDIKKMLIGLL--ILPM--E--KDQLDE-LHKRLMEHKYLIVLDDVWTTSA--WDAIKVCIPNKDGSKIMITTRIYEVA------VSEPHNMKSQTPDKSLELFSRKVF-----RLC--ELVKLGCEIVNCCGGLPLAILVIAGLLSVGSL--EIWTEALDSTNN----------RI-SKLSLGFDYLPSHLKACFLYFGVFPEDSDILVKKIINLWVAEGFLK-----SSEEGAENCLLDLINRNLVQVN-ES-DG-KIK------------------------------
>itf15g18600.t1
N-------PS---DNMVGHSEELIKVKSQLIN-SLKPRQIMAIIGMGGIGKTTFAKRIYNDYLLKSHFDICAWTTLSQEHNKKQALTDLI--ILP---IINGD-PVL-LKRSLSGKRYLIVVDDIWTSEA------------------------------------------------------------------------------------------------------------------------------------------------------------------------------------------------------------------------------------------------
>itf03g21750.t1
Q-----HHSA-LRSIMVGRDDQVNMILELLVQ-SRKERRVVPIVGMGGIGKTKLAQTMYEHPSVSSHFDVFAWTTVSAQPVMRQMLLQLL--MQNC-Q--DKSKLDL-LRKCLMGRRYLIVVDDLWSTGF--WDEIQRCFPEDKGSRILVTTRLQEVAIY----SH--LNLPFLNPDESWELFNERIL--NNGSLP-MRLEGIWRHIVEYCKGLPLAIVIVAGLVATESL----WEEEMSLLDS-----------F-SELRLSYNHLPNVLRVCFLYLGVFREDSAIPMKKLIRLWIAEGFVK--DERSLEEVAEDYLKDLVSRSLVLVD-SSLDG-KIKCKVHDIVHGFCRNEAMKEG-----------
>itf08g16430.t1
-------------PFLVGHDFRMKEIMEILVK----GIRVLVLHGIGGVGKTTLSKAVYN--KLAKEFNVRETASKLQE----KLVHHLS--------LS---------------------IDD-----------------------------------------------------------------------------------------------------------------------SA------------GE--------------------------------------------------VKGCGFRGEVTLVTRSLIKVV-------ENDLWMHDSIRDMGRQVVVQQG-EG-DIISLRL
>itf03g21020.t1
H----Q-------D-MVGHDKEFEEFKDLLLP-NNEPRKVMAVVGMGGIGKTTFARRIFHDCAVRSYFDCCGWVTITEEHNKRQVLLDLC--VMP------EDQLEQ-LQKSLKGRRYLIVVDDIWSTDA--WDNIQTYFPEHTSSRILLTARLQEVASY----SSK-YKMRFLDCDESWNLFCVK------IQ--NKEFETIGRKIVENCRGLPLTIVVLAGHLSKMAV--DEWKSTLDL-YQ----------HF-SRLNLSYNNLPCHLKSCFLYLGVFPEDSEIEIKRVIRLWIAEGFIE---TTTLERTGKKYLKDLINRSLIMIS-GG-NG-KVKCKMHDLLHELCASKAKTEK-SS-G--H-RW
>itf03g20760.t1
P----RGPRQ-V-EEVVGFDGEADAIIERLIG-S-EGHEVISIAGMPGLGKTTLANKVFKDEKVKCYFRNRAWVYACGVYKRRDIFLRIL--LSK---K-SMTDLNE-ICKYLGSEKYFIVMDDVWTVED--WHKLKIAFPKNNGSRVLVSTRHNVVAMH----NSKPYKLKFLSEDESWELLQKKVF----QD-P-DELKKAGQIIAKKCDGLPLAIVIIAGILIKNTS--AAWDESMGL-R-----------SY-ENIRMSYNQLPYDLRSCFLYFGAFPQGNEIPAGKLIKLWIAEGFIE-----TLEDIAYEKLSDLVNRSLVMAT-QKSNG-HIKCRIHDMLHEFCKKEARAEK-M------CRR
>itf14g02290.t1
N----GSVGT---NSIVGFSKDIKKITYRLI--PSVKRDVLTLVGLGGIGKTTLANMVYTYPSVASYFRIRAWAVVSKEHNVKEMLVCLL--IVPM--E--KDQLKQ-LRKSLMGHRYLIVLDDIWTTAA--WDAIRGCFPDNNGSRILLTTRFTEVAVY----TSGIHVMKVQTQDDSWKLFSRKVF----GLVP-QEYKSLGKRIIDGCYGLPLAIVAMAGLLAVGSI--EIWRESLDTADN----------RI-SRLSLCYNYLPTHLKACLLYFGVFREDSDIPVKKLISLWVAEGFLK-------------------------------------------------------------------
>itf06g13090.t1
T-----SSSR---EDMVGHSNELDEVVNQLLG-TNKPLQVMALVGMGGIGKTTFAKRIYDHPRVKSHFDLCGWTTMSQEHNKGQAILDLC--VKPS--AFNQD-PAQ-LRKSLLGRRYLIIVDDIWTTNA--WDDICRCFPDNNGSKILLTTRAREVAEY----SAGFYNMRFLSEKEGWSLFCQKFL----EK--KYEFEKIGKNIVRKCRGLPLTVVVMAGLLSTKLI--GEWVKNLDL-HE----------QF-SRLTLSYNHLPSHLKGCFLYLGVFHEDSDIPVKKLIRLWIAEGFVE---RKRLEEVGRDYLQDLIDRSLVMVN-ES-DG-KIKCRMHDLLHELCTSKAKNEN-TV-S--K-RW
>itf13g01710.t1
---KFDG--S---TGMFGRERDREEIIKNLIP-KSNKINLVFIVGMMGIGKTTLAKSVYGDPKVEDYFDVRGWITMPQQYNKSQMIRLLL--IS----VKNGKNLEQ-VRTQLRAKRFLIVLDNIHDSRA--LHDIQICAYCG-GSTILLTT-FNLG-PI----HKY-HYMTLLDQNQSWDLFCNNMI--SL-KAL--DFEKIKSHIVEICDGLPWSIVAVAKRLACDIL--KEWEKEM--------------LD--HHLTFHYNQLPEHLKVCFLYFGVFPKRKEIQVKKLIGLWIAEGFLE--EHEELQNQGYVYLYELIGRSLLLMC-KGHDD-KIKCRMHSALHSFCVGEAQKA------------
>itf07g22370.t1
N-------------GMVGRRHDYLLVKNQLLY-SDR--RVILIVGMNGIGKTTLAASVYEDSSVASHFDVRAWITMSGEYNVRQTLHDLL--LA----NHEKRLLKH-VSKCLKGKRYLIVLDNLWNNRV--WDDIQGYFPND-GSRIVLTT-FDQG-SY----D-C-HNMALLDSKESWDLFCSNPL---L-ETP--KFEKIRSHVLEKCEGLPLSIVTVAQRLSCNIR--KEWEKEL--------------LD--SWLTVRYNRLPQYLKVCFLYLGVFPKRIVIPVKKLVRLWIAEGILN--GNEGLESQAYKYLLELIDRSLVLIE-KSSDG-KIKCKMHSALHSFCVREAQKNS-NT-Q--QCRW
>itf07g07830.t1
Y----------V-EDVVGFDDEAKIIKGRLSE-S-KDTTFISIVGMAGLGKTTLTKMVFNDTDVQYEFFTRLWVYVSRTMNRRQIFMDII--FTK---D-DVSLLES-IKEYLKGGKYFIVMDDVWHKKD--WDLLKIAFPNNNGSRVLVTTRDTGVATH----DSFPHNLKFLKDDESLELLKKKVF----RK-P-GYLEVPGRKIAAKCNGLPLAVVVISGVLN-DQV--SSWNENPQ--TQ----------DY-NNLRLSYSQLPTHTKDCFLYLAAFPIGHEISVWKLIRLWIAEGFIH-----TMERTADSYLKEIVSRNLLMVV-KRADG-DIKCRLHDTLHEFCKDEAIRNY----N--GYRR
>itf00g24790.t1
H----------V-EDVIGFDEEAKTIKKRLTE-L-NDTVVISIVGMAGLGKTTLTNMVFNDRELHYDSFTRLWIHVSRNMNRRRIFMDII--FTK---S-AMSQLQR-IKEFLNEGMYFIVVDDVWKTTD--WDYLKIAFPNNKGSRILVTTRNLEVANH----DSKPHELKFLEHEESWVLLQKKVF----RT-P-QHLVSTGRSIAKKCNGLPLAVVVIAGVLD-STA--AKWKEDPE--NQ----------SY-NEVSLSYNQLPNHTKECFLYLAAFPMGHEIPVCKLICLWIAEGFIP-----NMEGTAETYLKDFVTRNLLMVV-KRADG-EIKCRLHDTLHEFCKSEAMKNN----D--GYRR
>itf00g11080.t2
-------------TYPVGIDSQVNDVLDLLMQ---DDVRMIGIFGMGGVGKSTLAKAIYN--HLIMSFNIRQEVSNLQE----KLLRKTL--------NFE-DEL---IKTRLQ-KKVHIVLDDI-DHQ---LESL----AQNRGSVVIITTRDVHLGEK--------YMVKTLSFDDSLQLLSWHAF----GV-ALEEYTKLSKKIASYARGLPLALTIIGSHLG--SV--QEWIEKL--PH--------------DDLEISYDALDYDTKNIFLDIACFFAGQRKKET-------------------LKACGFHVESSLIERCLLTID----GD-EFAFEMHDLVRDMGKEIVRKES-EG-N---LRI
>itf02g11640.t1
--------------KIVGLEKETEKITNWMFTGNVS---FIGIAGMGGLGKTTIAQKVFNHKQVKDRFRKRIWVCVSQTYDEGELERSILDMLGVEYKGCNEGELQTKISELLLKNNTLIVLDDVWSLKGGWWALIFQETAK-HNGCIIVTSRIKNVIESMARQNVEIHEPKLLGKVESEKLFCKFVFGPTKTKFNGSELDKVGKQIVHKCNGLPLAIKIVGGVMSVKPQTPAEWMKKCEKFREVIIEKVEGSVNVIDSLQLSYDELPDHLKQCLLCFAIYPDDHEIEVEQLKRWWVGEGFI--RGTETPNEEAYEYLLELINRCLVEVTKKDFDGRVYKCKMHDMVREMVIRNAKDDGFATPDSL---H
>itf00g10780.t1
-------------QNFIGMERPMQKLYSLIRG---SDVRFIGIFGMSGIGKTAIARALFD--NISNEFEVRAEIANLQQ----KLLSDIL--------NLK-NDM---IQQMLH-KRVVIVLDDV-DHQ---LESL----ANYAGSRIIITTKDKHLSRL--------YKMSLLHEGESSKLFRQHAF----KQ-PPKEFEELATQVIRHAGGLPLALKVSGSFLG--DI--AEWRARL--PKDD------------DELKGSFLSLNENAQKIFLDIACFFNGKKKTSI-------------------LESFNFHYVIVLLEKCLIVVW--------EGVYMHELIQRMGWHIVRQEA-EG-N---LRF
>itf15g21480.t4
-------------KGFAGLESRLEKIRMKLVW---DAKLVLGLWGMGGIGKTTIARVAFE--RFSSAFDVRK----LQK----KLLSKVL--------SID-DEM---IKKRLE-KRVLIVLDDV-DHQ---LNKL----VDE--------------------------------------LYN-----------------------------------------------------------R---------------------------------IIITTRDKH----------------------------------------LF---------------------------------------FRV
>itf01g14080.t1
-------------------------VIDNLSQ---SKREIVSIVGMGGIGKTTLARKIYEDASIISYFYCRAWVTISQDYNPTKVFQCLL--LSPA-RNNGASEMEQ-VHRLLKHQR---------------------------GKRDV-----------------------------GW----------------------------RKCR----------------------WSKMVD----------------------------------------------------------------------SDVADPREHEL--RLFYL-------G-KSMLRLHSAQKLLPLNEATKGG-----------
>itf11g21790.t1
---------------MVGCHEVFEKILDQLT--SSKTRHVVSIVGMGGIGKTTLAHKLYQHPSITSHFDKRAWVTATQEYNIEQMLRCLL--VTAA--R-D--QLES-VYKSLKGQRYLIVIDDIWNTTA--WDSVQRCFPDDNGSRILLTSRLKEVAEY----SSGPLNMPFLDANESWNLY-CKVF----GKLQ--VFEQIGRDIVKKCKGLPLAITLVANLLSTEKV--EKWKES-DS-NE----------AC-SRLYLSYNQLPHHLKACFLYFGIFEEDYEISVKKLVRLWAAEGFLS-----NMEKVAMECLQNLVDRSLVIVS-KS-NG-EMKIKIHDLLRDLCLKEAGREN-NV-I---CRW
>itf15g18310.t1
T-------PS---DNMVGHSEELDEVKSQLFD-SLKQRQVMAMVGMGGIGKTTFATRIYNDPQVKSHFDICAWTTLSQEDNKLQGVTDLI--ILL---TSKGD-PDL-LRKSLLGQRYLIVVDDIWTMEA--WDDIQRCFPNDNGSRILLTTRDREIAQY----NSG----------------------------------------------------------------------------------------------------------------------------------------------------------------------------------------------EE-----------
>itf03g22040.t1
T----GRA---Q-DAMVGHAQELKRMKEMLLQ-STQERQVVSIVGMGGIGKTTMATKIYDDPSIRSHFDVLGWAIVSQHYDLQRILHDLC--VVQ---D-EKVELDK-VRRRLMGRRYLLVVDDIWDSRG--WDDLQRCFPDDNRSRILLTTRLKEVADY----CSGVCNLPFLNSNESWKLFSHKLG-----S----EVEAIGRRIVYKCGGLPLAITVAAGLLSVKSV--ENWKSVMN-LHD----------QC-STLTLSLNNLPYHLKACFLYFGVFSKKREIPINDLLNLWIAEGFVR-----SLEECAEGYLQDLIDRNLVLIS-KS-IG-NIKCRLHDLLSDICLREVEKEK-FL-P---NRW
>itf15g19850.t1
------------------------------ME-S-KDFFVIPIVGNAGTGKTTFALKLFEDLEIQEYFTHCVWVHVSRGFHRKQKFIDIL--ISK---K-DLEDLAK-VKRLLKDERYFIVLDDVWEKED--WDSLKVAFPQNKGSRVLVTTWSGNVV------DSISYSLRKFSDDDGWLLIKNNVF----GTCD-PLIEKLGIKIAEKCNGLPHALVLIAGILR-ITS--AGWQDNLE--DQ----------SY-HEVKLCYNNLDEKLKNCFLYFACFPMGHEIVAWKLICLWIAEGFFQ-----NKEVEALNYLNVLVNRNLVMVK-KSADG-QIKCCIHDTLHEFCRSEAEKTK-D--E--G---
>itf06g13070.t1
T-----SSSS---EDMVGHSEELDEVVNQLLG-TNKPLQVMALVGMGGIGKTTFAKRIYDHPRVKSHFDLCGWTTMSQEHNKGQAILDLC--VKPS--AFNED-LEH-LYKSLLGHRYLIIVDNIWTTDA--WDDIRRCFPDNNGSKILLTTRTKEVAHY------GSYNMSFLNQDEGWDLFYWKFL----DK--NDEFKTIGMNIVQQCQGLPLTIMVMAGLLSTKSI--DEWEKNLDL-PE----------QF-SRFTLSYNHLPSHLKGCLLYLGVFHENSGIPIKKLIRLWIAEGFVE---RKRLEEVGRDYLQDLIDRNLVMLN-ES-DG-QIKCRIHDLLHELCKSKAKNEN-TG-S--K---
>itf04g01390.t1
N------YSS----EMVGKQDEFESIKEMLIQHPSKQLQIVSIKGMGGIGKTTLAKKIYEDPSITSHFDKRTWTVASQHHSQRQMLLDLL--K-----NADSSELLR-LYQSFKHQRYLVVMDDVWSVEA--WDALKTCFPDDYGSRVLLTTRIGEVAN-----TQNSHQMQLLEQSESWKLFNERA-----CK---FEFETIGRPVVEKCKGLPLAIIVVAGLFSL-SL--DEWKNALTLDDD----------EF-SRLSLSYNHLPHNLKACFLYLGVFPEDHKINGNKLAKLWLAEGLVK---NESFDAVANSHKQELMDRNLIILS-KSSGR-KIKFRMHDLLHAFCMREAQNEN-QS-E--NFRW
>itf13g03980.t1
---ESDG--S---RGMVGRRHDCRVIKDQLFS---S-LNIISIVGMVGIGKTTVARNVYEDPSVASHFDVRGWVTIPQHYNKSRMLSDLL--IT----GPIKKELMQ-VRKCLHGRRYLIVLDNTLSNQA--YIDILECVPEV-GSCILLTTSFI---QY----YNY-HNMTLLDPKESWELFCN-IL--SI-EAP--KFEKIRNHVVEKCDGLPQLIVEVAKRLSCNIQ--QQWKKEL--------------LD--RNLLVNYNLLPHHLKVCFLYFGVFPKRHKVLVKMLIRSWIAEGFVKSMEHKELEDQAYEYLEELIDRSLLLIE-DSFEG-KIKCRMHSALHSFCVGEAQKEG-----------
>itf07g16420.t6
-------QAS---ENLVGLKSRVNKFGKWLLVDD-DDARFIGICGIGGIGKTTIAMAVFN--KFSSQFNGACFL-AIRQHNTKTLITTIL----------DKSEIAN-IKIGLQGKKVLIVLDDVDG-EQ--LEKL----V-DKGSRVIITIRDASVSKY--------YEVQTLGEQEAIQLFRLHAF------PA-KTVEELCGSIVHYCKGLPLALKVLGSSLG-LEV--ADWEEEL------------GTPN--DDLKICFDRLDSNSKNIFLYIACFFR-------------------H-------EEYVKDVLKILIEKSLISVL----KG-RIE--MHDLIQEMGWHIASLDR----E--NLKW
>itf07g02310.t5
KV---SIDAS---NNFMGLGSRVRDVSNLL--QE-TEVEFFGIWGMGGIGKTEIARIVFQ--KFMMEFDRAYFF-EVRKHENEILLGGIL----------KE--I-K-IKNYLKGIKVLIVLDNVDD-EQ--LEIL----A-DRGSRVIMTTRDRKVSKC--------YKVNELSDQEAIQLFCRFAF------NP-KTFTNLCDSILSLAMGLPLALKHLGIYLG-VNV--HKWEMKLDVDNL-------HDPK--HRLKISFDGLDPDNQNVFLHIACFFR-------------------N-------EEYVRDVLDVLINKSLISVQ----NG-RIE--MHDLIQEMGWHIASKEKM---D--NLRW
>itf14g01400.t1
N----------V-EEVVGFAEEARTIKNRLIN-S-KNLTFISIKGMAGLGKTTLTKMVFKDRDLQHDFFTCIWVYVSRTFNRRLIFLDIL--FTK---K-KMTSLEQ-IKVFLGDRKYFIVMDDVWTVKD--WEYLKIAFSDNKGSRVLVTTRHEKVASL----DSDPHPLKFLTNSESWDLLAKKVF----RN-N-PSLEAPGMRIAIKCKGLPLAIVVIAGVLD-GTP--TEWKEEPE--NQ----------SY-YQVKLSYDHLPFHLKDCFLYLGVFPIGHEIDAWKLIRLWIAEGFIP-----DLERTAEKSLEDLIDRNLLMVL-ERADS-QIKCRIHDTLHEFCKTEEVRKN----D--GTHR
>itf09g07950.t1
---PNLDKE--ADEEIVGMDENKTQLSEFLNE---ERQTIISIVGMGGLGKTTLATKVYNDKEVQRDFECCAWISLSQACQIEELLRSIV--LLKA--NINMTQLEM-FIEYLHSRRYLVVLDDVWAIDL--WSRIRKAFPENLGSRIILTTRNKNVATS----GPR-FHLEPLNEDDAWTVFCKKAF---ATE-P-SELEALARSMLTKCQGLPLAIVAIGGLMCDKTV--AEWKDSLPMLER-----------V-KGLALSFNDLPFYLKYCFLYCCVFPEGYPIKRKKLIRLWVAEGFII--RQGVLEEVAEDYLAELIFRSMIQVT-DNEAG-RVKLKVHDVMRELAITTTEKEN-YN-----TQR
>itf00g32860.t1
---------------MVGCDEEFKTIMDQLT--SAKQLQVVSIVGMGGIGKTTLARKVYEDSSITSYFDKRAWVTVSQEYNVEQMLQCLI--V-NA--N-DEQNLES-LRKHLKEQRYLIVMDDIWSKEA--WDSVQRCFPDDNGSRILLTSRLREVAEY----SSSTINMPFLDVNESWNLF-SNVF----GKLL--VFEQIGRDIVNKCEGLPLAIIVVASLLFTEIV--EKWVEN------------------------------------------------------------------------------------------------------------------------------------
>itf09g24850.t1
---PILPTTTVQESDLVGFENSKQSLIKLLLG---DDLRVHSVVGMGGLGKTTLVKKAYDDAQVTMHFQLRVWVTVSETFKIEELLKDVI--LVEQ--DLRMGPLNF-VMNILSGRRYIIVLDDVWSFDV--WRDIKYAFPRQFGSRVVITTRNSEIGRD----ETQ-YELKHLSEKDSWELFCKKTF-------P-PHLVNIAEDIVNKCGGLPLAIVVIAGIMAGEDI--AEWK---DRMKN-----------L-ENLSMSYYDLPYCLKYCFLYFSIFPEDAIIRKNRVIKLWIAEGFVK--NDQQVEEVAEAYLNELIHRNLIQIA-KSRAG-KIILRVHDILREIILSKALEQN-LT-----CRR
>itf00g29740.t1
-------------EDIVGVDDDILEIKGRL---SPSKLEVVALVGMGGIGKTALARKEYEDPLVMHHFYLRAWITVSRQHRVGEMLLGLL--VCPS--E--KSQLEE-LRRRLIGHKYLIVMDDVWSSEA--WDDVKRCFPDDNGSRIILTSRVMAVGVH----QPGPHCLRPLDLHQSWDLICQKVF----GKPS--ELVEIGKKIAERCGGLPLAIVVVAGSLAVKTR--TSWSKMVQD-KQ----------KC-LDLALSYHYLPCHLKPCFLYMGAFPEDYEIPAWTLIRLWIAEGFLP-----SQEEVAEHCLEDLVSRSLVMVA-KR-DG-GVKCVIHDLLRELSLQEGEKEN-KK-E--HC--
>itf15g22210.t1
S----ISCSS---KEMIGCNDEFNKILSLL---SSDRREVIAVTGMGGIGKSTLARRVYEDPQIRLRFGICAWTVVSQQHNVKKILLCLL--MRSR--TTD--QLNQ-LFESLIDQKYLIVVDDIWSTQA--WDDIKPYFPNNYGSRILMTTRIMQVATH----SSQICQMPFLNLDESWNLLVREVF----KKPP--EFESIGRQIVEKCVGLPISIIVNAGILGLMSP--QSWNMEVDS-----------------SLALSYKYLPVHLQDCLLYLGIFPRGSVIYVDELIKLWVAEGFLE-----GLEEMAMNYLNDLIDRNLVLVV-EN-DG-KVKCRLH--------------------------
>itf15g21910.t1
A----VWDTY---NEIIGFNSDIDMIINRLCY-LMRKLQVIPLVGEGGIGKTTLAKRVYGHPITIASFHIRAWVVVSQLQNFKEMLIGLL--ISPI--E--LDQIEQ-LCRSLMGKKYVILLDDIWTTAA--WDAIQGCFPNNNGSRILVTTRFKEVAEYLS-----PYYLHHQTPEDCLQLFSRKVF----GRIP-WGYGLLGKRIVSGCGGLPLAVVLIAGLLST-SL--EIWRETLDN-NN----------KI-SKLLLSYNFLPRHLKDCFHYFG-------------------------------------------------------------------------------------------
>itf13g02090.t1
------A-SS---EDMVGRDFEFSSIMYHLLH----KRSVRTIVGVPGIGKTAICKKVYTDIAVVSHFDIRAWVTIGQRYNGQQLLCNLL--MSPT--PLNLQQLDQ-LHKHLKCKIYLIVLDDVPNTLL--WDDIHQCFPDD-DSRILLTTLFTDVAKY----S-W-MTLPYLSDYQSWVLFSH-RF--SL-KTP--KFKEIAKHLVEECRGLPRSIVTVADRLSCFTL--KEWKKEL--------------LH--RDKTHIYNHLPQHLKVCFLYFVVFPKHSKIDVNRLIKLWIAEGFVK--GYQPLEDIGYMYLRALRSRGLVK-T-VNFHF-RPKCEIHIDMHSFCVRQAQKEG-NT-Q--QCRW
>itf06g12180.t6
-------------SQLSGSNDNLEKLYGCL-K--DDKVSSIGVYGMGGVGKTTLVKHIHN--QILQKGVKVYWVTVSQDFSIKKLQDDIA--IER-LK--EDDQRAI-LHQHFVGKKTVLILDDVWKSP---LEKL--GNP-REGCKFIITSRSLEVCHQ----QEL--KVKTLNENESWDLF-KENL----LH--TEDIEKHAKKLAKKCGGLPLALNTIAASMRV-----DDWRKKFEDLEK--------------NLKFSYNKLNPNWKECFLYCCLYPEDHRILKDEIIMKLIAEELCE--------DEGYSILKKLVDVFL--LE-E---EE--EVRMHDLMREMALKISKF---PE-E---LER
>itf15g18380.t1
N-------SY---EDMVGHSEELKEVKSKLLD-SLDQCQVMAMVGMGGIGKTTFVKRIYEDPIVTSHFDLCAWTTMSQVHNKAQVLYDLC--IMPM--TFNGD-LDL-LHKSLSGKRYLVVVDDIWTKNA--WDDIKKCFPDENGSRILLTTRDREIAQY----DSGCYNKRFLNEDEGWELFYQKFL----PK--NNEFETIGRNIVKKCQGLPLTIVVIAGLL-------------------------------------------------------------------------------------------------------------------------------------------------
>itf06g12250.t1
-------------DPLSGSQSNLEEIYRWL-E--DENVRSIGVYGMGGVGKTTLAKHIYN--QMLKNHVNVYWVTVSQDFNIRQLQDDII--AVG-VT--EENQRAI-LRNHLVEKNAVLVLDDVWDNH---LEKL--GVP-RKGCKLILTTRLRDVCRR----QKL--QVNVLNAEEGWNLF-KEIL----QD--TDTIEKHAIELAKKCRGLPLALNTVAASMRV-----DDWRKNFEDLEN--------------NLKFSYNRLDPSLKECFLYCCLYPEDKRIKKDQIIMRLIAEGLCK--------DHGHSILNKLVDVFL--LE-G---EE--RVKMHDLMREMGLGISKF---PE-E---LER
>itf07g16420.t2
-------QAS---ENLVGLKSRVNKFGKWLLVDD-DDARFIGICGIGGIGKTTIAMAVFN--KFSSQFNGACFL-AIRQHNTKTLITTIL----------DKSEIAN-IKIGLQGKKVLIVLDDVDG-EQ--LEKL----V-DKGSRVIITIRDASVSKY--------YEVQTLGEQEAIQLFRLHAF------PA-KTVEELCGSIVHYCKGLPLALKVLGSSLG-LEV--ADWEEEL------------GTPN--DDLKICFDRLDSNSKNIFLYIACFFR-------------------H-------EEYVKDVLKILIEKSLISVL----KG-RIE--MHDLIQEMGWHIASLDR----E--NLKW
>itf00g08630.t1
--------------DVVSFENEAATIINYLIH-S-KEKKVVAITGMGGLGKTTLAKRLYEEKSVVNHFDKHAWCTVSQEYDFEDLLNKIY--VCG---ETET--IEK-LHKSLMGWRYLIVLDDIWSLKA--WEELNRVFPSDNGSRVVLTSREESVAEH-------P----LFTVDESWELLQVKLF----KG-P-KELENIGKQISKECGGLPLIVGLVAGLLEVKSR--QMWQNTLGRM------------LS-NDIELSYKHLSHHLKQCLLYFSAFQEDVEIEVSHLIELWICEGFI-----ERV---------------------------XXXXXXXXXXXXXXXXXXXXXX--------PHR
>itf04g01400.t1
---------------MVGKQDEFKIIKEKLIQHPSEQLEIVSIKGMGGIGKTTLAKKIYEDPSITSHFDKRTWTVASQHHSQRQMLLDLL--K-----NANSSDLLR-LYQSFKHQRYLVVIDDVWSVEA--WDTLKTCFPDDYGSRVLLTTRIGEVAND----TQNSHQMQLLEQSESWKLFNERA-----CK----EFETIGRSVVEKCKGLPLAIIVVAGLFSL-TL--DEWKNALTLDDE----------EC-SRISSSYNHLPYNLKACFLYLGVFPEDYEINANELAKLWLAEGLVK---NERFDAVANSRAEFLTVENSIELS-----------RIHGFL----------------E--S---
>itf15g22020.t1
D----VWDTY---NEIVGFHTDIETIVKRLCY-FMRKLQVIPLVGEGGIGKTTLAKRVYAHPTTIASFHIRAWVVLSQVPNLKEILIGLL--ISPI--E--LDQIDQ-LCTCLMGKKYLIFLDDIWTPAA--WDAIKGYFPENNGSRILVTTRFTKVAKYLS-----PYHMKYQTLENIWELFSRKLF----RQVP-SVE--IAERIVLGCIGLPLEVVVLAGLLATESL--EIWRETLDN-DN----------RI-SKLSLSYNYLPPHLKPCFHYFGVFPEDNVIPVKRLINLWVAEEFLM-----SLEEVAGSYLHDLINRGLVQIN-ES-DG-NLK------------------------------
>itf13g02100.t1
------A-SS---EDMVGRDFSFSSIMDDLLG----KRSVFTILGVPGIGKTALCKKVYTDIAVVSHFDIRAWVTIGQRYNGQQLLCNLL--MRPP--N-DLQQLDQ-LHNHLKCKRYFIVLDDVPNTLL--WDDIQQCFPVD-GSWILLTTLFKNVAKY----NGC-QYLPYLDDSDSWVLFSH-RF--SL-KTP--KFEEIAKNLVQECKGLPRSIVTVADRLSCFTL--KEWKKEF--------------LH--RDQTNIYNRLPQHLKVCFFYFVVFPKHSEINAKMLIKLWVAEGFVK--KNMPLEDIGYMYLEALTRTGLVRIT-YLLGF-IPKCKIHIDMHSFCVREAQKEG-NT-Q--QCRW
>itf08g12730.t3
-------------KYQVGLNSRVDELLRKLVN----GVRVLGLYGMGGIGKTTLAKALFN--KLVIHFNVRGISDQLQS----KLIEDLN--------LST-TEL---IKKSIE-VPVVVFLDDV-DNQ---LQVL----ARDEGSRIIITTRDLQVGEI--------VEVKELSPPESLQLFSYHAF----GR-PSRNFKDISEKIVSLTKGLPLALEVFGSFLY-KRL--RDWEQKL----RP------------GELEISFNALDEQEKCIFLDLSCLFVDKSFKRE------------D------FNGCGFSSETDLTAKSLVKII-------DGNIWMHDQLRDMGRQIVRRES-EG-D-LALRL
>itf07g16830.t1
P----VWDNY---NDIVGFQSAIETIINRLTI-PTNKLEVIPLVGEGGIGKTTLAKSVYGHPNTIASFHIRAWVDVSQVHNLKEMLIGLL--ISPI--E--IDQIEQ-LCRSLMGKKYLIFLDDIWTTTA--WDAIQGCFPENNGSRILVTTRFKKVAEYLN-----PYHVKYQTLENGWELFSRKVF----GQVP-REYELIGKRIVLGCCGLPLAVVVIAGLLTVESL--EIWRETLDN-ND----------RI-SNLSLGYNYLPSHLKPCFHYFSVFPEDHVIPVKRLINLWVAEGFLM-----SLEKVAESYLHDLINRSLVQIN----------------------------------------
>itf04g08290.t1
N----SSSTS---EDLVG-EDDVKELVGCLEE-KDQCPRVIAICGIGGLGKTTLARKIFH-----HGFQAFAWACISHQWQEKDTLQGIL--LEPEKQ--RSSELKE-LHQLQQRKRCLVVLDDVWSTF---WDSVVSAFP-GTGSKILVTTRNRDVCTH----SCF-HELRYLNNKESWELFQKKAF---RKH--DKEKEKLGREMVGQCRGLPLAIIVLGGLLAK-----TSWT-KVSGAKSAG--------QY-GGLALSYNNL-YRLKQCFLYLGNFPEDYEVPTQKLYQLWGAEGFIP--AEETMMDVAEQCLGELAQRCMVQVE-E---TTRFKCQLHDLMRELCL--------EE-ERRNIRR
>itf04g09380.t1
H----VGSFS---NTMVGCDDQFDTIVCKLTS--SKQLQVISVVGMGGIGKTTLIKKVFEDATIATHFDVRTWATVSQKHNLREMLIGLL--------N-IVD-LNQ-LRQKLMGQRYLIVMDDIWETKA--WDDIHKCFPENNGSRILLTTRLKQLADY----GSE------------------------------------------------------------------------------------------------------------------------------------GFLK-----VMEKVGEIYLQDLVDRGLVQIV-KS-DG-KNKCKLHDLLHNFCLEEARREK-IN-E--NCRW
>itf03g20470.t1
N----ADSSS---NNMVGCDDEFETIKNKLIS--SNNLEVISITGMGGIGKTTLAQRVYHDQVAIAHFDIRTWTTVSQEHNLGEMLRRLL--------N-DPD-LNR-LRRKLLGHRYLIVIDDIWSTQA--WDAIHRCFPEDNGSRILLTTRLKQVADY-----SGLYFMRFLNFNESWNLFYKKVF-----VFP--EFEKVGRSIVKKCQGLPLTIIVIAGLLSNPSL--NQWEANLD-PEK----------KC-SKLSLSYNHLPPHLKVCFLYFGVFQEDSKIKVKKLIRRWIAEGFLK-----SMEEVAYDYLQDLVDRGLVQID-KRSDN-KIKCKLHDVLHSFSLREAHREK-IK----NCRW
>itf00g20300.t1
---------------MVGCNEEFKTIMKQLD--SGQQLQVVSIVGMGGIGKTTLARKVYEDSSITSHFDKRAWVTVSQEYNVEQMLQCLI--V-NV--I-DEQNLEN-LRKHLKGQRYLIVIDDIWSTTA--WDSVKRCFPNDNGSRILLTSRLREVVEY----SSGTINMSLLDDDKSWNLF-CNVF----GQLP--VFDRIGKDIVKKCNGLPLAITVIASLLFTATV--EKWNKNVDS-ND----------AC-SRLYLSYNQLPHHLKACFLYFGVFREDYEMPVKKLVRLWDAEGFLR-----NMEEVAMKCLQDLVDRSLVFIS-KS-NG-KMKVRIHDLLRDLCLREGRREN-IG-D---CRW
>itf14g01640.t2
H----------V-EVVVGFDNEAKTIKDRLKG-S-NDLTIISIEGMAGLGKTTLTKMVFKDRDLQYEFFTRLWVYVSRTMNRKQIFLDIL--FTK---K-EMSKLDK-IKEYLEGGKYFIVLDDVWTEHD--WNCLRIAFPNNKGSRVLVTTRHHNVASR----DSTPHMLKFLSIDESWELLEKKVF----RK-P-KELVGDGRHIAIKCHGLPLAIVVIAGVLN-STS--TEWKQDPE--DM----------SY-NKVKISYDNLPYNLKDCFLYLAVFPIGHEIATWKLIRLWIAEGFI------ELVVTAEKYLKDLVDRNLLMVL-KRADG-QTKCRIHDTLHEFCKNEGAGKN----E--VPRR
>itf11g20070.t1
---------------MVGCDKEFQTILDKLT--SAEHLQVVSIVGMGGIGKTTLAGEVYKDPSITSYFYKQAWVTVSQEYTVVQMLRSII--V-SA--D-DSNRLES-LWKSLKDQRYLIVIDDIWSKEA--WDSVQRFFPDDNGSRILLTSRLREVVEY----SSGIINMPFLDANESWNLY-CNVF----GKLS--VFEHIGRDIVKKCKGLPLAITLVASLLSTENV--EKWKIS-DS-NE----------AC-SSLSLSYNQLPHPSKACFLYFGIFPEDYEIPVKKLVKLWAAEGFFG-----NLEEVAMQCLQDLVDRSLVLVG-KS-NG-KIKIRMHDLLRDLCLREARREN-IE-N--DCPW
>itf14g00270.t1
K----RTTPQ-V-EEVVGFNEEAKVVMDRLTK-S-KELEIVSIVGMGGLGKTTLAKKVYTDPSIEYHFYNRAWIYVSQQYSRKEVFLGIL--LGL---E-QMNRLEE-LCGQLKSNRYLIAIDDVWTKEA--WDDFKMAFPKTYGSRILLTTRNTEVALH----DPEPHHLQFLTDEKSWELLCKKVF----RK-P-SELEHLGWEIARRCYGLPLAIVVVSGLLVRKTR--DWWKDAVD--PK----------EC-MDLALSYKHLPDHLKVCFIYFGVFPEDFEIPVWKLLKLWVAEGLIQ-----CLEYTAEEYLEDLVDRNLVLIA-KRANG-RIKCRIHDMLRDLCVKMGAEER-K--S--S-RR
>itf06g12150.t1
-------------SQLSGSNDNLEKLYGWL-E--DDKISSIGVYGMGGVGKTTLVKHIHN--RILQKHVKVYWVTVSQDFSIKKLQDDIA--IAR-LQ--E-NQRTI-LHQHLVGKKTILILDDVWKCH---LEKL--GSP-REECKFIITSRSLEVCRQ----QEL--KVKTLNENEAWDLF-KENL----LH--TEDIEKKAKTLAKKCGGLPLALNTVAASMRV-----DDWRKNFEDLEN--------------NLKFSYNRLDPSLKECFLYCCLYPEDAQIKKDEIIIKFIAEGLCG--------DEGHSILKKLVDIFL--LE-G---GE--WVKMHDLMREMALKISKF---PE-E---LER
>itf03g22010.t1
----------------------------MLLQ-STQERQVISIVGMGGIGKTTMAKKIYDDPSIRSHFDLLGWATVSQHYDLRRILHDLC--VVQ---D-EKVDLDK-VRRCLMGQRYLLVVDDIWGSRG--WDDLQRCFPNDNGSRILLTTRLKEIAYY----SSGVCNLPFLNSNESWKLFSQKLG-----S----EVEEIGKRIVYKCRGLPLAITIAAGLLSTKSL--EHWKSAMD-LHD----------QC-SSLTLSYNNLPYHLKACFLYFGVFPKRREIPTKDLLNLWVAEGFVR-----SLEEDAMGYLQDLIDRNLVLIS-KS-SG-NIKCRLHDLLFDLCLREVEKEK-FR-Q--RNRW
>itf04g09990.t1
------SGSS----DMVGKNNEFETIREMLTQHPSKHLEVVSIQGMGGIGKTTLARRIYEDPSVVFHFDKQIWVVVSQHHNKRQMLLDLL--K-----D--SDDLLQ-LYQSLKHQRYLVVMDDVWSRDS--WNDVNSCFPNDNGSRVLLTTRVAEVATC----FNNSHQMQFLDQSESWELFHKKA-----CK----EFETIGRPVVEKCKGLPLTIVVIAGLFSL-TL--DEWKNALTLDDE----------EC-RRLTLSYNHLHHNLKGCFLYLGVFPEDYQIKVGNLARLWAAEGLVK---NESFKEVAIRYINELMYRNLILVS-ESSGR-KVKFRVHDLLHAFCVREGQKQR-DE-S--SVRW
>itf01g20090.t1
NELLMGSGSGYMGIEAVGIDKQVEDIAELIQKNRRGQMLVITVWGAGGCGKTTLAKQVY--ERVKNSIDCFSWVDVNHSSDIEFVLSETIKSVGSEMPKADGNSLHHHICEYLKGKRYVVFFDDVWDE-----KLLKINIPVHHESAIIITSRDKGIADRS---TSHCVEVKPLEFDIACHLFCKYAFPAEPEGWPNETVKELGEALVKRCTGLPVAILAMARLMSQKGDDPANWRQSLDYYSA--QSEEGGSLKSLNRLLLSYNELPSHLKSCFLYCAMFPKTQSLHVKKLIKMCIAEGFIA-HGGKSLEDIARNYLLELNNRSLIRIV-----TKKYLIEMHDLFRDVAGEVIRREMFTKLEWKQRRS
>itf06g13060.t2
T-----SSSS---EDMVGHSNELDEVVNQLLG-TNKPLQVMAIVGMGGIGKTTFAKKIYDHPRVKSHFDLCAWTTMSQEHNKGQAILDLC--VKPS--AFNQD-PSQ-LRKSLLGRRYLIIVDDIWTTNA--WDDICRCFPDNNGSKILLTTRAREVAEY----SAGFYDMRFLSEKEGWDLFCQQFL----EK--KYEFERIGKNIVRKCQGLPLTVVVMAGLLSTKSI--DEWERNLDL-HE----------QF-SSLTLSYNHLPSHLKGCFLYLGVFHEDSEIPVKKLIKLWIAEGFVE---RKRLEEVGRDYLQDLIHRNLVMVN-ES-DG-QIKCRMHDLLRELCTSKAKHEN-TG-S--K-RW
>NP_001234202.1
K----RGGEE-V-EDVVGFDDEAQTVIDRLLE-S-GDLEVIPVVGMPGLGKTTLATKIFKHPKIEYEFFTRLWLYVSQSYKTRELYLNII--FTG---K-HMSDLLK-VQEILEGGKYLIVLDDVWSTDA--WDRIKIAFPKNKGNRVLLTTRDHRVARY----NRSPHDLKFLTDEESWILLEKRAF----HK-L-PELETNGKSIARKCKGLPLAIVVIAGALIKKTI--KEWEQSVDQ-PN----------SC-DKVRMSYDVLPYDWKACFLYFGTFPRGYLIPARKLIRLWIAEGFIQ-----SPECKAEEYLNELVNRNLVMVM-QTVDG-QIKCRVHDMLYEFCWQEATEEN-K--F--G-RR
>NP_001234836.1
SI---DAKSS---VETVGHEEEEAWIIGQLDE---SELDVISIVGMPGVGKTTLANKVYNNTLVASHFNVRAKCTVSQNFNKSKVLREIL--VTGS--GGNSEDLEK-LRVAL-DKRYLIVLDDVWDIAT--GEMLIACFPKERGNRVILTSRSGEVGLK----RSDPVDLQVLTDEKSWELFEKRVF----GD-P-AELLDIGHEIVEKCKGLPLALVLIAGVIVGKEK--DFWVNNLNINSQ-----------I-MNMQSSYDHLPYQLKPLLLYFATLQKSERTPVSTLMQLWMAEGLVH---KCSLEEVTESYLDALISSGLIMV-----DHIMIRCYVHDVVHDFCSVKAGKEK-N--S--GHRR
>NP_001289831.1
QF-DLSSLSSILKEDIVGFGNDIEKMFQYLIR---NDLDVVPIVGMGGQGKTTVARKVYNSDNIVSHFDVRAWCIVSQTYNRRKLLQDIL--VTGS--KDKYEILDE-LRKSLMGKRYLIVLDDMWDCMA--WDDLRLSFPDGNRSRIVVTTRLEKVGEQ----HTDPYSLPFLTKEESCELLQKKVF-----Q-P-PELQDVSRAVAEKCKGLPLVVVLVAGIIKRMEE--SWWNDSLRESEE---------YS--LSMQLSYYNLTDCLKPCLLYMGMFQEDAIIRVSELISLWIAEGFVQ---SGRMEEAAEGYLMDLIQSNVVMVS-NRYNG-KVKCQVHDVVLHFCLEKSLEEK-KG-H--DENR
>NP_001318028.1
SI---VVNSP---DKIVGFEEETNLILRKLTS---ADLDVISITGMPGSGKTTLAYKVYNDKSVSSHFDLRAWCTVDQGCDDKKLLDTIF--VSDS--DSKSEDVDK-LRKQL-GKRYLIVLDDVWDTTT--WDELTRPFPEKKGSRIILTTREKEVALH----NTDPLDLRLLRSDESWELLEKRAF----GD-P-DELLDVGKEIAENCKGLPLVADLIAGVIA-KKR--SVWLSSLSEVE------------V-MKIELSYDHLLHHLKPCLLYFASFPKDTSLTIYELSIYLGAEGFVN---MKSMEEVVKIYMDDLISSSLVICFNEG-DA---LFQIHDLVHDFCLIKARKEK-Q--S--SPRQ
>NP_001318030.1
SI---AVNSP---NKIVGFEEETNLILRKLTS---ADLDVISITGMPGSGKTTLAYKVYNDKSVSSHFDLRAWCTVDQGCDEKKLLNKIF--VSDS--DSKSEDVDK-LRKQL-GKRYLIVLDDVWETTT--WDEVTRPFPEKKGSRIILTTREKEVALH----YTDPLDLRLLRPDESWELLEKRAF----GD-P-DELLDVGKEIAENCKGLPLVADLIAGVIA-KKR--SVWLSSLSEVE------------V-MKIELSYDHLPHHLKPCLLYFASFPKDTSLTIYEFNVYLGAEGFVK---MNSMEEVVKIYMDDLISSSLVICFNEG-DA---LFQIHDLVHDFCLIKARKEN-R--S--SPRQ
>NP_001318035.1
SI---VVNSP---DKVVGFEEETKWILRKLTS---TDLDVISITGMPGSGKTTLAYKVYNDKSVSSHFDLHAWCTVDQGCDEKKLLNKIF--VSDS--DSKSEDVDK-LRKQL-GKRYLIVLDDVWDTTT--WDELTRPFPEKKGSRIILTTREKEVALH----NTDPLDLRLLRSEESWELLQKRAF----GN-P-NELLDVGKEIAENCKGLPLVADLIAGVIA-KKR--SVWLNNSNEVE------------V-MKIEISYDHLSDHLKPCLLYFASWPKDTIMTIYELNGFLGGEGFVK---MKSMEEVVKIYMDDLISSSLVICFNEG-EY---PYQLHDLVHDYCLIKARKEN-R--S--SPRQ
>NP_001318045.1
SI---VVNSP---DKIVGFEEETNLILRKLTS---ADLDVISITGMPGSGKTTLAYKVYNDKSVSSHFDLRAWCTVDQGYDDKKLLDTIF--VSDS--DSKSEDVDK-LRKQL-GKRYLIVLDDVWDTTT--WDELTRPFPEKKGSRIILTTREKEVALH----KTDPLDLRLLRPDESWELLEKRAF----GN-P-DELLDVGKEIAENCKGLPLVADLIAGVIA-KKR--SVWLSSLSEVE------------V-MKVELSYDHLPHHLKPCLLYFASMPKDTIMSIYELNIFLGGEGFVK---MKSMEEVVKIYMDDLISSSLVICFNEG-DA---LFKIHDLVHDFCLIKARKEN-R--S--SPRQ
>NP_001333108.1
SI---VVNSP---DKIVGFEEETNLILRKLTS---ADLDVISITGMPGSGKTTLAYKVYNDKSVSSHFDLRAWCTVDQGYDDKKLLDTIF--VSDS--DSKSEDVDK-LRKQL-GKRYFIVLDDVWDTTT--WDELTRPFPEKKGSRIILTTREKEVALH----NTDPLDLRLLRPDESWELLEKRAF----GN-P-DELLDVGKEIAKNCKGLPLVADLIAGVIA-KKR--SVWLSSLSEVE------------V-MKIELSYDHLPHHLKPCLLYFASWPKDTTTTIYELNIFLGAEGFVK---MKSMEEVVKIYMDDLISSSLVICFNEG-DS---LFQIHDLVHDFCVIKARKEN-R--S--SPRQ
>NP_001333428.1
K-RIFGVASS-IN-EIVGFEDVKDELIGKLKG---SGLDVISIVGMAGLGKTTLANKLYSDESVVSHFNIHAHCCVSQEYTRKDLLLAIL--------D-ELRELDR-LRKLLM-KRYLLLIDDVWETSA--WDDLKLCFPENMGSRIILTTRHYEVASY----DSDPHMLRSLNNDESWMLLNKKVF----NNPF--ILRDAGQEIVRKCDGLPLSIILIAGILIMKEK--YCWETNLQM----------------EGLDLSYQNLPPYLKPCFLYLGVFSEDEEIQVSKLTWLWIAEGFIK---GKTLEEIAENYLENLVGRNLVMVG-KS-NG-RIKCRIHDLVHEFCRKKAKLEN-NG-D--ASRR
>XP_004231117.1
E----VGSPS---ENVVGLDDDLEKVIERL---YSSEREVVAITGMGGIGKTTLAKKAYDYPRVRSRFDVHAWVTVSREYGMRRLLLSLA--IPGM--D--KTQLES-LYRKLKDRRYLIVIDDIWSTKV--WDDVTRCFPDDNGSRIILTSRLKDVAAY----DSPLHEMGVLSLDDSWKLLSIKVF----GVLC--ELEDIGKQIAERCGGLPLAILVVAGHLSIMRR--ESWIKTVD--PD----------KC-LGLGMSYNYLSNHLKPCFLSIGAFPEDFEIKARTLIQVWVAEGFLK----ESLEKVAEECLEDLISRNLIMIK-KR-NG-EIRCGMHDLLRDLSLREAQKEK-TS-A--R---
>XP_004231569.2
Q----DFSSS-L-KNMVGRGDQRERLLEDLTR-SG-EPKVIPIIGMGGIGKTTLAIEVYNDAHVRSHFDVCAWATLSQQHNVKEILLNLL--T-----G-GLDELDM-LRKSLYGKRYLIVMDDIWSIKA--WDDVRRFFPQ-KGSRILLTTRNNEVACY----NTE-LSLQFMDQDESWNLFKSVAF----ANPL-SEFENIGKKIAEKSHGLPLTIVVVAGLL-SKTI--EDWEKDVDP-DE----------QC-SHLGLSYNHLTSDLKTCLLYFGIFPEDSEIPVNHLKRLWMAEGFLN--FENDLEGEADKCLQDLINRCLVHVS-NSRET-KIICKVHDLIYDLCLRQIQRGN-LF-E--KCQP
>XP_004233876.2
S--------------MV-FDEDEQLLMENILG---DQL-VIAIVGMPGHGKTTLAKKLYRHENIVNRFDVRSWCTCSKVYDKRKILLELL--------EYEKSELQQ-VRMCYK-RRYFIVIDDVWST-V-VYDELVSLFPNNSRSRIVITTRLDEVSNY-------THRLSFIAEEKSWLLLRNIVF----KQ--FREFEEIGKQIAKSCAGLPLAVVLIGGLLALKKK--GIWTQWLKVAGE---------AEY-MDIELSYKHLPSYLKPCF-YFGMFLEDEEVSVNKLMRMWAAEGFVQ--EVRS-EIVAKDYLIDLITSNLVLVA--RFLG-DIKVCLHDLVQDFCLKKAKEEN----D--RQRF
>XP_004234046.1
T----QTAHQ-V-EDVVGFDEEADEIINRLLG-S-DDVEFISIVGMPGLGKTTLANKVFK--SVGYEFYNRIWVYVSQSYTRRDLFLKII--FTR---E-QVTALEV-IRKHLLFGKYLIVLDDVWTQEP--LDDVKIALPNKRG-KVLFTTRDDEVGKF-------PHHIKFLTDHECWELLQKKVF----HK-P-LDLEVLGKRIAKKCMGLPLAALVIAGALTRKTK--SEWEQFVD-------------IRT-KKVQMSCDSLPVNLKACFLYCGAFPKGSEIPAWKIVRLWIAEGFIR-----KIESVAEGYLNELVSKSLLMVT-QTSNG-QIKFRVHDMLHEFCTLEASEEN-K--L--G-RR
>XP_004236921.1
SI---DAKSS---VETVGHEKEESQIIDQLDE---SELDVISIVGMPGLGKTTLANKVYKNTLVASHFHVRAWCTVSQKYNKSKVLLEIL--VTAS--EEEKVDLEK-LRTAL-DKRYLIVLDDVWDIAT--GEMLIACFPKKRGNRVILTSRSSEVGLK----RSDPLNLELLTPEESWDLFEKRVF----GD-P-AELSKVGHQIVEKCKGLPLAIVLIAGVIVGKEK--DFWLHNLNINL----------------MQLSYDHLPCHLKPLLLYFATTQKSQRTPVSTLMQLWMAEGFVH-----SLEEVTQSYLDALISSSLIMV-----DHIMIKCYVHDVVHDFCSEKAKKQK-N--S--GHHR
>XP_004236958.1
N----------L-NDVVGFDDEANKVIKRLVE-PLDSVDIIPVVGMPGLGKTTLARKIYNDPKLTYEFYSIVWVYVGQEYKAKDIYLRIL--F-K---E-DDDTLKA-IGGYIKGGRCLIVLDDVWEDDV--IDHVMKVFAENKGHRIMMTTRDTRLGFF-------PHKLKFLETEESFELLVMRVF--G-RG-P-NELVVTGTEIARKCGGVPLVVVVIAGALR-SDK--KDWEKSVTE--D----------SC-LKVKMSYDYLPREVQMCFLYCGVFPRGFDIPCWKLIRLWIAEGLIK--ES-TLEEIAEFYLTDLLNRNLVIIM-QRSDG-QIKCRLHDMLYQFCKKEASNKW-DQ-----CRR
>XP_004236959.1
N------------DDVVGFDEEAQQVMKRLVE-P-NCLDIIPVVGMPGLGKSTLARKIYNEFEFSYEFFSIVWVYVGREYKIKDTCVRIL--F-E---E-EGDALKA-IRDAIRGGRCLIVLDDVWEAEV--VDVVKRVLPGNKGHRIMMTTRHANLASY-------PYYMKPLHAEQSFELLVNRAF--G-NG-P-VEFVELGQSIAHKCNGIPLQIVLIAGILR-TDR--RYWEKNLED--K----------YR-GVVEMSYNHLPQDVQTCFLYCGVFPQGFDIPAWKLIRLWIAEGLIK--SPYTLEEIAEFYLNHLVQRNLVILS-QRSDG-QIKCRLHDLLHEFCRDEASKKW-RP-T--PCRR
>XP_004237148.1
D-----SSKS---EDIVGIDDDLQIIIKRL---PPSDLDIVTISGMGGIGKTTLARKAYDHLTIRYHFDILAWVTISQEFQCRNVLLEAL--ISKK--IVNMDELDL-VQKNLKGRRYLVVVDDIWSRDV--WDSIRGIFSNYNGSRILMTTRENEVAMY----CS-PHEMSLLSAGNGWKLVCDTVF----GPDH--ELEEIGKEIVEKCQGLPLTISVIAGHLCVRTL--EGWKRTLH--PD----------EC-LALGLSYHHLPNHLKPCFLSMSSFQEDFHFETQILIQLWIAEGFIR----KSLEEVAIDYLEDLISRNLLQAR-ER-NG-EIKCGIHDLLREFCLTEAEMTK-ER-T--Y---
>XP_004237188.1
SI---DAKSS---VEVVGHEEDEAWIIGQLDE---SKLDVISIVGMPGVGKTTLANKVYNNTLVASHFHVRAKCTVSQNFNKSKVLREIL--VTAS--ETNSEDLEK-LRVAL-DKRYLIVL------------------------------------------------------------------------------------------------------------------DNLNINL----------------MQLSYDHLPCHLKPLLLYFATTQKSQRTPVSTLMQMWMAEGLVH-----SLEETTQSYLDALISSSLIMV-----DHIMIKCYMHDVVHDFCSLKAKKER-N--S--GHRR
>XP_004237189.1
N----------L-NHVVGFDEEATKVINRLVE-A-ECLDVIPVVGMPGLGKTTLARKIFNDPKISREFFSYIWVFIGQSTCVKDILFNIL--F-T---D-ERNSIDE-IRKRVNGGKCLIVLDDVWDPNV--VDIVKTVFPDNKAHRIMMTTRHEDIARS-------PHNLKFLDGDESFQLLEKRAF--G-VS-P-VELVEHGEAIVAKCSGVPLTIVVIAGALR-TSE--IDWKENVDK-LQ----------RC-VNVRLSYNHLPQEKKSCFLYFGAFPQGFDIPAWKLIRLWIAEGLIM--SGNEIEEIAEYYLNDFANRNLVMVM-KKSND-RIKCRVHDMLHEFCVEEATRLT-CL-T--SCRR
>XP_004238948.1
D----RGDEE-V-EDVVGFDDEAKTVIDRLIG-S-DYVEVVPVVGMPGLGKTTLAYKIYKDPKVEYEFFTRVWVYVSQTFKRREIFLNII--FTR---K-QTPDLNE-VKELLKGGKYLIVLDDVWTMEA--WDRIKIAFPNNKRNRVLMTTRQSNVAKR----NDKPHDLKFLTKDESWELLEKKVF----HK-P-PELELPGISIAEKCMGLPLAIVVIAGALIKKTT--REWEASVD--PE----------NC-KKVQMSYDRLPYDLKACFLYCGAFPGGSQIPAKKLIRLWIAEGFIQ-----ALEDVAEDHLNDLVNRNLVMVT-QSCSG-QIKCRVHDMLHEFCRHEAMEEN-K--Q--G-RR
>XP_004238957.1
--------TSF--EEFVGFKEDVKQIIQKLTR---KEREVISIVGMAGLGKTTLARKVYNSHSIAEHFDARAFCIVSQTYSTRKLLIDIL--VTGE--KHDREDVDM-LRKELYFKRYLIVLDDMWKYQT--WEDLQLCFPCGRGSRIMVTTRVQEVATK-----SDTYSLRFLTDEESWELLQKKVF-----K-P-LELKEAGFEVARNCKGLPLVIVLNAGIIAKRCV--SVWEKDL--LEE---------QS--RKVQSSYDYLRDHLKHCLLYVGYFPEDYNIPVSDLLNLWIAEELVP---TENLEKSSKDCLIDLVNRSLLIVS-KRSNG-DIKCMVHDLIREFCSRELEEED-SY-N--SPAR
>XP_004238960.1
-------------EELVGFDEHAQNITDYLIR---WDLDVVSIVGMAGLGKTALARKVYNSRSIIDRFDVRAWCSVSQTYNRRQLVLQIL--ITGD--HPSVNDPDI-LRKCLNGKRYLVVLDNIWDGKA--WDDFQSCFPDNHGSRIMITTRDKAMASY----YSFPYSLPRLEDDQSWELLQKKVF----GR-P-LELVNVGKLVAKACRGLPLLIIMIAEVLS-REG--SSWLYDI--NKE---------II--MMIQSSYDHLLDHLKPCLIYMGLFPKKYEIPVSDLLKWWIAEEFVH---TLKLEELSEICLHDLVGTNLVVVS-KRSNG-KMKCIVLDHVRDFCLRKITEEK-PY-S---EQR
>XP_004239116.1
SC---VAKTTT--EEMEGFQDTIDELKDKLLG---PELDVISIVGMPGLGKTTLAKKIYNDPEVTSRFDVHAQCVVTQLYSWRELLLTILNDVLE-----DKEEIDE-LRRFLLTKRFLILIDDVWDYKV--WDNLCMCFS-DNRSRIILTTRLNDVAEY----ESDPHHLRLFRDDESWTLLQKEVF----QG-P-PELEDVGFEISKSCRGLPLSVVLVAGVLKKKTL--DSWKQSLGSLEE----------S--ISIGFSYKNLPHYLKPCFLYFGGFLQGKDIHVSKMTKLWVAEGFVQ---NENQEDTAQGFLDDLIGRNLVMAM-ERPNA-KVKCRIHDLLHKFCMEKAKQED-SG-E--GEYR
>XP_004239388.2
K-TDTSSKSS-IK-EMIGFEDEIKTLIRQLTR---RMLDIISIVGMPGAGKTTLANRLYSYNSVVSHFDIRAQCHVFPVYSQRGLLLSLL--------D-EVSELDI-LSRILR-KRYLILVDDVWDHKA--WDDLKCCFPDNNGSRILLTTRYHDVADY----VYKPHHLRSLTHEESWKLLKMEVF----GNSP--LLKKVGKKIARKCGGLPLSIFLVAGILSMETE--ECWNKHLAL----------------NDIEQSYQHLPYYLKPCFLYFGTFLEDEEINVSKLTWLWIGEGFVK---GKSLQDIAKVYLENLIRRNLVMNA-KS-DG-NVKCRVHDLLLDFCKKKAEKEH-KW-D--QQRR
>XP_004239389.1
K-TDTSSKWS-IN-KTIGFEDEIEKLIHRLTG---EGLDIISIVGMPGAGKTTLANRLYSYHPVVYRFDILGYCHVSPVYSKRGVLLSLL--------D-ELSTLDI-LVRNLR-RRYLILLDDVWDRNV--WGDLKRYFPDNNGSRILLTTRNDDVAYY----VGKPHNLRLLTYEESWELLCIEVF----GNSP--LLEKVGQEIARKCGGLPLSIVLVAGILSMKTE--ECWSKDLDA----------------KAIEPSFQHLPYYLKPCFLYFGTFLEDEEINVSKLTWMWIAEGFVS---GKSLQDIAKGYLDILIRRNLVMNA-KS-DG-NVKCRVHDLLLDFCKKKGGEEH-KCND--QQRR
>XP_004239390.2
N-AYPSHTQT-IN-DIVGFEDVITKLRDQLTR---KKLDIISIFGMPGAGKTALANKLLLDKSVVDHFDICAQCYMSSVHSRREWLLSIL--------D-ELSDLAM-LRQILQ-GRYLILLDDIPNDSA--WDDLESCFYDNNGSRILLTTRNSNVAYY----ISQPLYLRMLNDGESWTLLKKKVF----GESP--LFEKVGPKIVRKCGGLPLSIVFVASILAMRTE--QCWKRSLYP----------------ENIEQSYQNLPYHLKSCFLYFGMFSDHEEINISKLTLLWIGEGFVK---HKSLEDIAEGYLKNLVESNLVMLS-KS-GT-KVKCRIHDVLFHFCKARAHSEN-QR-S--QQRR
>XP_004239469.1
K-DVANADTS-MS-EMVGFQDVMYTLRGKLIR---SKLDVISIVGMPGLGKTTIANKLFFDQLVVSHFDVRAQCCVSQVYTRKDLLLTIL--------K-DSDVLDK-LRKLLM-QRYLILIDDVWETVA--WDDLKPSFYDNNGSRIILTTRLGDVAND----FSDPHFLRLFTQEESWMLLKTKVF----NTPL--VLEDVGQRIAKRCGGLPLSVVLVAGILETKET--NCWEINLKS----------------EDINLSYQALPFHLKPCFLYFGVFLEDEEIRVSKLTWLWIAEGLVR---EKPSEDIAEDHLKNLIGRNLVMVS-KS-DG-KSKCRIHDLLLDFCKKKAKVEN-KG-D--NSRR
>XP_004239804.1
SI---VANAP---GKIVGFEEETEWIIRKLTS---AEIDVISIVGMPGLGKTTLAYIVYNHKSIVDHFDVCAWCTVDQEHNEKKLLQNIF--VIGL--KEQNEDVDK-LRKRL-GKRYLIVLDDMWDTET--LDELMRPFPEHKGSRVILTSRKKEVALH----HSDPLYLRLLRSEESWELLEKRVF----GE-P-DELKDVGKKIARKCDGLPLVVDLISGVIS-KKE--AFWLNNLDEKE------------V-EKIQLSYDHLSDHVKPCLISLSTYPKDKDIRISELKKLWISQGFVQ---MRSAEEVVD----ELISSSLVIPF----DN---SYKIHDLVHDFCYIKGRKEN-EG-S--KPRG
>XP_004240205.1
SI---VANAP---GKIVGYEEETEWIIRKLTS---AELDVISIVGMPGIGKTTLAYRLYNHKSIVDHYDVCAWCTVDQERNEKKLLQKIF--VKGL--EERSEDVDK-LRRRL-GQRYLIVLDDMWDTAT--LDELMRPFPEHKGSRVILTSRKKEVALH----HTDPLYLRLLRSEESWELSEKKVF----GE-P-DELEDVEKRIARKCDGLPLVVDLIGGVIS-KKE--ALWANDLDEEK------------V-LKIQLSYDHLSDHVKPCLVYLATYPKDKDIRMSELKDLWISQGL-----MRSAEEVVD----ELISSSLVIPF----DD---SFKIHDLVHDFCYIKSRKEK-GS-S--KPRG
>XP_004240498.1
SI---VVNSP---DKIVGFEEETNLILRKLTS---ADLDVISITGMPGSGKTTLAYKVYNDKSVSSHFDLRAWCTVDQGCDDKKLLDTIF--VSDS--DSKSEDVDK-LRKQL-GKRYLIVLDDVWDTTT--WDELTRPFPEKKGSRIILTTREKEVALH----NTDPLDLRLLRSDESWELLEKRAF----GD-P-DELLDVGKEIAENCKGLPLVADLIAGVIA-KKR--SVWLSSLSEVE------------V-MKIELSYDHLLHHLKPCLLYFASFPKDTSLTIYELSIYLGAEGFVN---MKSMEEVVKIYMDDLISSSLVICFNEG-DA---LFQIHDLVHDFCLIKARKEK-Q--S--SPRQ
>XP_004240499.1
SI---AVNSP---NKIVGFEEETNLILRKLTS---ADLDVISITGMPGSGKTTLAYKVYNDKSVSSHFDLRAWCTVDQGCDEKKLLNKIF--VSDS--DSKSEDVDK-LRKQL-GKRYLIVLDDVWETTT--WDEVTRPFPEKKGSRIILTTREKEVALH----YTDPLDLRLLRPDESWELLEKRAF----GD-P-DELLDVGKEIAENCKGLPLVADLIAGVIA-KKR--SVWLSSLSEVE------------V-MKIELSYDHLPHHLKPCLLYFASFPKDTSLTIYEFNVYLGAEGFVK---MNSMEEVVKIYMDDLISSSLVICFNEG-DA---LFQIHDLVHDFCLIKARKEN-R--S--SPRQ
>XP_004240523.1
SI---VVNSP---DKVVGFEEETKWILRKLTS---TDLDVISITGMPGSGKTTLAYKVYNDKSVSSHFDLHAWCTVDQGCDEKKLLNKIF--VSDS--DSKSEDVDK-LRKQL-GKRYLIVLDDVWDTTT--WDELTRPFPEKKGSRIILTTREKEVALH----NTDPLDLRLLRSEESWELLQKRAF----GN-P-NELLDVGKEIAENCKGLPLVADLIAGVIA-KKR--SVWLNNSNEVE------------V-MKIEISYDHLSDHLKPCLLYFASWPKDTIMTIYELNGFLGGEGFVK---MKSMEEVVKIYMDDLISSSLVICFNEG-EY---PYQLHDLVHDYCLIKARKEN-R--S--SPRQ
>XP_004242250.1
TK------TSI--DEVVGFENDAEVIMMKLIR---KERDVISIYGMPGLGKTTLARKVYNNPSIANYFDVKAWCAVSQAYNRRTLLVEIF--ATDD--EIKKEDVDM-LRRVLIGKRYLIVLDDIWDVEA--WEDLGICFPLEYESRVMVTTRIEQVTKH----HSHPYSLKFLTSQESWELLEKKVF-----R-P-PDLVEAGLQVALHCKGLPLAVVLIAGIIAMREA--SLWVNDL--LGE---------QS--MKIQSSYHHLDDHLKPCLLYMALFPEDHKIPVDDLLKLWMAEEFVL---TENMEEASRNCLCGLLNKSLVMMY-GNDNR-DVRCSLHDVVREFCLRKLTEDK-PY-N--PESR
>XP_004242251.1
NK-----ITSI--DDVVGFEIHAQIIVNKLIR---KERNVISIYGMPGLGKTTLARKVYNNPSILNYFDVKAWCAVSQAYNRRTLLVEIF--ATSN--KIKKEDVDM-LRKVLIGKRYLIVLDDIWDVEA--WEDLGICFPQECGSRVMVTTRIEQIAKH----HSDPYSLSFLTSEESWGLLEKKIF-----R-P-PDLVEAGLQVALHCKGLPLTVVLIAGILGTREA--SLWLADL--LGQ---------QS--MKIQSSYDHLEDHLKPCLLYMALFPEDHKIPVDHLLKLWIAEEFVL---TENMEEACRVCLSDLLNRSLIMVS-GRFYC-DVQYSLHDVVREFCLRKLTEDK-PF-N--PISR
>XP_004242252.1
TK------TSI--DEVVGFENDAQIIMKKLIR---KERDLISIYGMPGLGKTTLARKVYNNPYIVNYFDVKTWCAVSQAYNRRTLLVEIF--ATDD--KIKKEDVDM-LRKVLIGKRYLIVLDDIWDVEA--WEDLGICFPQECGSRVMVTTRIEQVAKH----HSHPYSLSFLSSKKSWELLEKKVF-----R-P-PDLLEAGLQVALHCKGLPLVVVLIAGMLAMRKS--SLWLNDL--LGE---------QS--MKIQSSYDHLENHLKPCLLYMALFPEDHKITVDDLLKLWMAEEFVL---TENMEEAYRVCLSDLLNKSLVMAS-GRANR-DVVCSLHDVVREFCLRKLTEDK--------DSR
>XP_004243044.2
S-----HSSS---ENVVGLEDDLMKVMRRV---PPSSREIVSIVGMGGIGKTTLAKKVYHHPEVRNRFDVHIWVTISQEYQTRDLLLCIL--IFQL--EIQSSQLDM-IYKKLKYRRYLVIVDDIWSIGI--WDLMTRFFPDDNGSRIILTSRHKEVAEH----DSNPHEMSLLNSDNSWKLLHDKVF----GSVC--ELEKIGKQVAQKCQGLPLALLVVAGHLSMRTR--ECWDKTIE--PD----------KC-IGLAMSYSYLPHHLKACFLSIGVFPEDFVIATERLIQLWVAEGFLR----KSMEQVGKECLEDLISRNLILVR-KR-SG-ELICGVHDLVRDLILRQGEKEK-TR-T--H-RF
>XP_004243493.1
H-------SS-I-EKVVGMKDDLNSILNCINA-T-KELIVISVVGMGGIGKTTLASKVFDDSMIRSQFDKHAWVTISQDYNKRQMLLEIV--ITGI--QENMSKLDT-VYKGLKGRRFLIVIDDLWSTEA--LDLMRRIFPNHNKSRIILTTRLKTVADY-------PHDMSFLSLDDSWNLFTERLF----KK-P-PQLEVIGKHIIQQCQGLPLSIVVIAGLLGIRTP--DNWKENLGKASE----------KC-QALSLSYNCLPQYLKACFLYIGSFPEDMEIHVSKLISSWIAEHFIK----TRLEVVAEEYLQELTDRSLILVR-GRANG-RIKCKIHDLLRQMCIREAQIEN-NN-D--IHRR
>XP_004246080.2
D-----LQHS---EDIMGLDDDLEIIVERL---QLSDLDIVTISGMGGIGKTTLARKAYDHLKLRYHFDVRVWITISQEYGRRSVLLEAL--ISKQ--NAIKDELDL-VQKSLKGRRYLVVVDDIWSTDV--WDSIRGIFPDYRRSRILLTTRETKVAMY----IS-PHEMNLLNLENSWKLLCDKVF----GPCH--ELEEIGKKIAEKCQGLPLTISVIAGHLSVRTL--GSWMRTLH--PD----------KC-LGLGLSYHHLPNHLKPCFLSMGSFPEDYHVETWRLIQLWITQGFIR----ESLTEVAKDYLEDLISRNLIMVR-KR-NG-EIKCGMHDLLREFCLTEVELTQ-ET-T--K---
>XP_004248007.2
QF-DLSSLSSILKEDIVGFGNDIEKMFQYLIR---NDLDVVPIVGMGGQGKTTVARKVYNSDNIVSHFDVRAWCIVSQTYNRRKLLQDIL--VTGS--KDKYEILDE-LRKSLMGKRYLIVLDDMWDCMA--WDDLRLSFPDGNRSRIVVTTRLEKVGEQ----HTDPYSLPFLTKEESCELLQKKVF-----Q-P-PELQDVSRAVAEKCKGLPLVVVLVAGIIKRMEE--SWWNDSLRESEE---------YS--LSMQLSYYNLTDCLKPCLLYMGMFQEDAIIRVSELISLWIAEGFVQ---SGRMEEAAEGYLMDLIQSNVVMVS-NRYNG-KVKCQVHDVVLHFCLEKSLEEK-KG-H--DENR
>XP_004248043.1
QF-E---LSSIVKEEVVGFENKAEELIDYLIR---NELDVVPIVGMGGQGKTTIARKLYNNDIIVSRFDVRAWCIISQTYNQRELLQDIF--VTGF--NDNATVLDM-LRRKLMGKRYLIVLDDMWDCMV--WDDLRLSFPDGIRSRIVVTTRLEEVGKQ----HTDPYSLPFLTTEESCQLLQKKVF-----Q-P-PELQDVSQAVAEKCKGLPLVVVLVAGIIKRMEE--SWWNDALSEFEE---------YS--LAMQLSFDNLPHCLKPCLLYMGMFSEDARIPASTLISLWIAEGFVE---SGTMEEEAEGYLMDLISSNMVMLS-KSYKG-KVKCQVHDVVHHFCLEKSREAK-KG-Q--YGTR
>XP_004248174.1
N----SDSEC---AT-LDLDNDLMTVKSRL---PPSKLDVVSIVGMGGIGKTTLARKVYDDIYMEHHFYVRAWITVSQMHQHREMLLGIL--FSLV--Y--KSQLEQ-VYRSLKGRRYLIAMDDVWDTTA--WDVVKRSFPDDNGSRVILTSRLANVGIY----SSGPHYMRCLSVDRSLKLFNLKVF----GRPL--ELEKATKQIVGKCQGLPLAIVVVAGFCSIKTE--NCWEHKIET-EE-----------C-MDLALSYKHLPHHLKPCFLYMGAFPKDYEISVSRLIKLWIAAEFLE-----DFEEVAEGYLKDLIDRSLIMVK-KT-SG-KVKCEVHDLLHDLIIREAWKER-TK-S--N---
>XP_004248175.2
K----RSPPQ-V-EEVVGFDDEARKISSRLTN-S-EELEIISIVGMGGLGKTTLAKKVYTDSSIEFHFYNRAWIYVSQLYSRKEVFLGIL--LSL---D-EMNKLGE-LFSHLRSKRYLVVIDDVWTMEA--WDDLQMAFPKTTGSRILLTTRNTEVALH----NPEPHHLRFLTHEESWELLSKKVF----RK-P-LELEDIGLQIAKKCYGLPLAIVVVSGLLLKKTR--DWWKNDVD--PK----------QC-MDLALSYKHLPDHLKVCFIYFGVFPEDFEIPVWKLLRLWTSEGFVQ-----CLEDTAEEYLEDLVDRNLVLVA-KRASG-RIKCRIHDMLRDLSVKMGSEEK-K--E--S-RR
>XP_004248798.1
D----RGSEE-V-EDVVGFDEEADIVINRLLG-S-NHLEVVPVVGMPGLGKTTLANKIYKHPKIGYEFFTRIWVYVSQSYRRRELFLNII--FTR---K-QMCDLDE-IQEFLKGGKYLVVLDDVWSDEA--WERIKIAFPNNKPNRVLLTTRDSKVAKQ----NPIPHDLKFLTEDESWILLEKKVF----HK-P-PELVLSGKSIAKKCKGLPLAIVVIAGALIKKTP--REWKDSVDH-PE----------NC-NKVQMSYDRLPYDLKACFLYCSAFPGGFQIPAWKLIRLWIAEGFIQ-----SLECKGEDNLNDLINRNLVMVM-ETSDG-QIKCRLHDMLHEFCRQEAKEEN-K--L--G-RR
>XP_004250409.1
H-------PQ-D-ENIIGMDDEFNTILDRLTT-T-NELTVIPIFGMGGIGKTTLAKKVYDDSYIRSRFDKHAWVTISEDFNQRQMLLEVA--I-TG--NQEKSQLEI-VYKGLKGRRFLIVIDDIWSTEA--WDQMQRIFPNKNKSRILLTTRLKYVADN-------PHCKSFLSLDDSWNLFTEKLF----KK-P-RQLVKLGKHIVQQCQGLPLSIIVVAGLLVMLTR--DNWKENLGTVSE----------RC-QSLSLSYNYLPQYLSACFLYVGGFPEDTEIGVSKLIRLWIAEQFIK----KRLEVVAEEYLQELIDRSLILAG-KRANG-RMRCKIHDLLRQLCLSKAHTEN-NG-N--VQRR
>XP_004251533.1
R----LGSTS-L-ENMVGHENEFEMMQDQLTR---SDLEVVSIVGMGGIGKTTLANKIYTDPFVMSCFDKRAKVTISQDYCVRNVLLRLL--ISGK--E-EQDQLDQ-LQKLLKGPRYLVVIDDIWTTGA--WDDIKLCFPDNCRSRILMTTRNMEVAEY----SSGPYQMRLMNFDESWSLLYEKVF----ARFP-HEFEQLGKQIASKCKGLPLMIVVIAGLLSINRL--DRWRENVDLDVQ-----------C-MRLALSYYHLPHHLRACFLYFALFPEDKLIFVNELVKLWAAEGFLK---TKSMEQVAKQSLKDLVDRSLVFIQ-RSSDG-KIKCGMHDVIRELCLREARKIN----M--DRVR
>XP_010312507.1
H-------QD-I-ENVVGMKDDFNTILDRVTA-T-NELTVIPIFGMGGIGKTTLAKKVYDDSFICSRFDKLAWVTISEEYNERQMLLEVV--VTTG--NQEKSELEI-VYRGLKGRRFLIVIDDIWSTEA--WDQMQRIFPNDNKSRILLTTRLKYVADY-------PHSKSFLSLEDSWNLFTEKIF----KK-P-PLLEEIGKHIVQQCQGLPLSIVVVAGLLGMLTH--DNWKENLGTVSE----------RC-QSLSLSYNYLPQYLKACFLYVGGFPEDREINVSQLIRLWIAEQFVK----KRLEVVGEEYLQELVDRSLILTG-KSANG-RMRCKIHDLLRQLCLSETHTEN-NG-N--VQRR
>XP_010313675.1
K------STS---QK-VGFQEDLEKIIDRL---GPSELDIICIVGMAGIGKTTLAKRAYNDISVVNRFDVRAWVTVSQEYRERDILFDLF--VVPP--E--ESQNDQ-LMKSLICKRFLIVVDDMWSTDA--WDNLSRLFPDDNGSRIILTSRLIDLATY----NPDPHRLDFLDNDEGWELLRRKIF----GKPF--ELEEIGRSIAEKCQGLPLAIVVVAGHLSMKTT--DCWNESVEP-GQ-----------C-LDLALSYSHLPQHLKACFLYMGAFPEDFEIHVWKLIRLWVAEGFLN-----TVEEIAEECLEDLIDRSLVLAV-KR-NG-KLKCKLHDIMRDFCLEEAKRQN-KK-Q--SCST
>XP_010315011.2
SI---VVNSP---DKIVGFEEETNLILRKLTS---ADLDVISITGMPGSGKTTLAYKVYNDKSVSSHFDLRAWCTVDQGYDDKKLLDTIF--VSDS--DSKSEDVDK-LRKQL-GKRYFIVLDDVWDTTT--WDELTRPFPEKKGSRIILTTREKEVALH----NTDPLDLRLLRPDESWELLEKRAF----GN-P-DELLDVGKEIAKNCKGLPLVADLIAGVIA-KKR--SVWLSSLSEVE------------V-MKIELSYDHLPHHLKPCLLYFASWPKDTTTTIYELNIFLGAEGFVK---MKSMEEVVKIYMDDLISSSLVICFNEG-DS---LFQIHDLVHDFCVIKARKEN-R--S--SPRQ
>XP_010319214.1
H----VNNISCL-ENMEGYNEERKNMVARLTY---KKLQVVSVVGMAGIGKTTFAKTTLFD--IKEDFPIRGWITVSENYDLRELLLRLL--VIEM--DFDMDQLAH-LKQVLQGKRYLIVVDDIWSNSD--WDNIRHWFP-DDKSRILLTSRDKKVGAY----KDG-VLMRPLTQDESRNLFYHRAF----GKIRIGKFKKVGEKVITNCKGLPLMITAVAGIL-SSKL--YEWMESVDAYKQ-----------C-LQVALSYNNLPSLMKACFLHFGVFPKSHGIPVKKLTRLWIAEGLVP--GVEEFEQAADRVLHDLIGKSVVIVD-KSWDG-KIKCRIHDVFHDFCSKESESEN-SS-D--SCRW
>XP_010319380.1
N----------L-NHVVGFDEEATKVINRLVE-A-ECLDVIPVVGMPGLGKTTLARKIFNDPKISREFFSYIWVFIGQSTCVKDILFNIL--F-T---D-ERNSIDE-IRKRVNGGKCLIVLDDVWDPNV--VDIVKTVFPDNKAHRIMMTTRHEDIARS-------PHNLKFLDGDESFQLLEKRAF--G-VS-P-VELVEHGEAIVAKCSGVPLTIVVIAGALR-TSE--IDWKENVDK-LQ----------RC-VNVRLSYNHLPQEKKSCFLYFGAFPQGFDIPAWKLIRLWIAEGLIM--SGNEIEEIAEYYLNDFANRNLVMVM-KKSND-RIKCRVHDMLHEFCVEEATRLT-CL-T--SCRR
>XP_010319428.1
N----------L-DDVVGFDEEAKKVIKRLVE-PAESLAIVPVVGMPGLGKTTLARKIYNDTTLSFEFFSTIWIYAGPECKIKDLYHKIL--F-K---D-EEDTLKV-ISGFMKGGRCLIVLDDVWEANV--IDHVKKVFPENKGHRIMMTTRDGLLAAY-------PHNLKFLLADECFELLEKRVF--G-KG-P-DELKDVGERIAGNCGGVPLIVVVIAGALA-SNT--TDWERDVVN--K----------NC-GVVEMSYDRLSQEMQTCFLYSGIFPRGFDIPAWKLIRLWIAEGLIK--SS-TLEEIAELHLNDLVHRNLVILL-ERSDG-QIKCRLHDMLHQFCRTKAADKW-ST-T--ACRR
>XP_010319429.1
TTLAREPQDTFEVKNMVGLTEEANEVMKRLQIGGTEEVECIAIVGMTGLGKTTLARKLWSDSQITDKFCKNIWVSVGQSNDLKNMLFVILEEFRCN-GENEL---AKLIAKFVTEQRCLVVLDNVCGSGVNFF---NVLPENNKGHRILMTTRRRDVAASC---SKEPYHLKFLDGEDSFRLLEKIVF--NGIRRKD-ELVEVGKSIASKCGGLPLAIEVIAGALKVDQSENNFWQRENDTSSCW-------------KVEASYGSLSSEMKACFLYCLAFPKGYDIPFQMLISLWMAEGLIEPINFSSPKDKAEDHLMEFENLNLVTVSRETGSIKKIKCN-EIFYDFYRMEVTKESVFNDPDISRRLH
>XP_010320570.2
N-DVVSAHTS-TR-EMVGFDEVVQTLKGKLIR---SELDLISIVGMAGLGKTTLANKLFLDQFVVSHFDVRAQCCVSQVYTRKDLLLTIL--------K-DSDELDK-LRKLLF-QRYLILIDDVWETTA--CDELMPCFYDNNGSRLILTTRHDHVAYH----VSDPHFLRKFTLEESWMLLKNKVF----NEPV--VLEDVGQKIAQKCGGLPLSVVLVAGILEMKEE--HCWEINLKS----------------EDINLSYQDLPFHLKPCFLYFGVLSEDEEIKVSKLTWLWTAEGLVR---EKLSEDIAENYLKNLIGRNLVMVS-KS-DG-KTKCRIHDLLLEFCKKKAKVEN-DG-D--NQRR
>XP_010320686.1
K-TDTSSKWS-IN-KTIGFEDEIEKLIHRLTG---EGLDIISIVGMPGAGKTTLANRLYSYHPVVYRFDILGYCHVSPVYSKRGVLLSLL--------D-ELSTLDI-LVRNLR-RRYLILLDDVWDRNV--WGDLKRYFPDNNGSRILLTTRNDDVAYY----VGKPHNLRLLTYEESWELLCIEVF----GNSP--LLEKVGQEIARKCGGLPLSIVLVAGILSMKTE--ECWSKDLDA----------------KAIEPSFQHLPYYLKPCFLYFGTFLEDEEINVSKLTWMWIAEGFVS---GKSLQDIAKGYLDILIRRNLVMNA-KS-DG-NVKCRVHDLLLDFCKKKGGEEH-KW-D--QQRR
>XP_010320708.1
R--------T-T-ETYVGMKKDYKAILNCLNA-T-KELIVISLIGMGGIGKTTLARKVFDNSIIRDRFEKHAWVTISEQYNKRQMLLEVA--ISGV--NQEMSELVI-VYRSLKGRRFLIVIDDLWSTEA--WDQMRRIFQNNNKSRIILTTRLKHVADY-------PREVSFLSFKDSWKLFTKKLF----RK-P-PQLRKIGKHIIQQCQGLPLSIIVIAGLLSIVTY--DNWKQDLGSVLE----------QC-QALCLSYNYLPPYLKACFLYIGGFPEDMEIRVSKMMSSWIAEQFIK----TRLEVVAEKYVQELMDRSLILGK-TKPNG-RFKCKIHDLLRQLCIREAQIEN-YS-D--LRRR
>XP_010320780.1
-------------EELVGFDEHAQNITDYLIR---WDLDVVSIVGMAGLGKTALARKVYNSRSIIDRFDVRAWCSVSQTYNRRQLVLQIL--ITGD--HPSVNDPDI-LRKCLNGKRYLVVLDNIWDGKA--WDDFQSCFPDNHGSRIMITTRDKAMASY----YSFPYSLPRLEDDQSWELLQKKVF----GR-P-LELVNVGKLVAKACRGLPLLIIMIAEVLS-REG--SSWLYDI--NKE---------II--MMIQSSYDHLLDHLKPCLIYMGLFPKKYEIPVSDLLKWWIAEEFVH---TLKLEELSEICLHDLVGTNLVVVS-KRSNG-KMKCIVLDHVRDFCLRKITEEK-PY-S---EQR
>XP_010320781.1
-------------EELVGFDEHAQNITDYLIR---WDLDVVSIVGMAGLGKTALARKVYNSRSIIDRFDVRAWCSVSQTYNRRQLVLQIL--ITGD--HPSVNDPDI-LRKCLNGKRYLVVLDNIWDGKA--WDDFQSCFPDNHGSRIMITTRDKAMASY----YSFPYSLPRLEDDQSWELLQKKVF----GR-P-LELVNVGKLVAKACRGLPLLIIMIAEVLS-REG--SSWLYDI--NKE---------II--MMIQSSYDHLLDHLKPCLIYMGLFPKKYEIPVSDLLKWWIAEEFVH---TLKLEELSEICLHDLVGTNLVVVS-KRSNG-KMKCIVLDHVRDFCLRKITEEK-PY-S---EQR
>XP_010320900.1
K-RIFGVASS-IN-EIVGFEDVKDELIGKLKG---SGLDVISIVGMAGLGKTTLANKLYSDESVVSYFDIHAHCCVSQQYTRKDLLLAIL--------D-ELGELDK-LRKLLM-KRYLLLIDDVWETSA--WDDLKLCFPENNGSRIILTTRHYEVASH----DSDPHKLRSLNNDESWMLLNKKVF----NNPL--IPRDIGQEIVRKCGGLPLSIILVAGILTMKDK--HCWETNLQM----------------EGLDLSYQHLPPYLKPCFLYLGLFPEDREIQVSKLTWLWIAEGFIK---GKTLEEIAENHLENLVGRNLVMVK-KS-DG-RIKCRIHDLVHEFCRKKAKLEN-NG-D--ASRR
>XP_010320901.1
K-RIFGVASS-IN-EIVGFEDVKDELIGKLKG---SGLDVISIVGMAGLGKTTLANKLYSDESVVSYFDIHAHCCVSQQYTRKDLLLAIL--------D-ELGELDK-LRKLLM-KRYLLLIDDVWETSA--WDDLKLCFPENNGSRIILTTRHYEVASH----DSDPHKLRSLNNDESWMLLNKKVF----NNPL--IPRDIGQEIVRKCGGLPLSIILVAGILTMKDK--HCWETNLQM----------------EGLDLSYQHLPPYLKPCFLYLGLFPEDREIQVSKLTWLWIAEGFIK---GKTLEEIAENHLENLVGRNLVMVK-KS-DG-RIKCRIHDLVHEFCRKKAKLEN-NG-D--ASRR
>XP_010320925.1
SC---VAKTTT--EEMEGFQDTIDELKDKLLG---PELDVISIVGMPGLGKTTLAKKIYNDPEVTSRFDVHAQCVVTQLYSWRELLLTILNDVLE-----DKEEIDE-LRRFLLTKRFLILIDDVWDYKV--WDNLCMCFS-DNRSRIILTTRLNDVAEY----ESDPHHLRLFRDDESWTLLQKEVF----QG-P-PELEDVGFEISKSCRGLPLSVVLVAGVLKKKTL--DSWKQSLGSLEE----------S--ISIGFSYKNLPHYLKPCFLYFGGFLQGKDIHVSKMTKLWVAEGFVQ---NENQEDTAQGFLDDLIGRNLVMAM-ERPNA-KVKCRIHDLLHKFCMEKAKQED-SG-E--GEYR
>XP_010321400.1
SI---VANAP---GKIVGYEEETEWIIRKLTS---AELDVISIVGMPGIGKTTLAYRLYNHKSIVDHYDVCAWCTVDQERNEKKLLQKIF--VKGL--EERSEDVDK-LRRRL-GQRYLIVLDDMWDTAT--LDELMRPFPEHKGSRVILTSRKKEVALH----HTDPLYLRLLRSEESWELSEKKVF----GE-P-DELEDVEKRIARKCDGLPLVVDLIGGVIS-KKE--ALWANDLDEEK------------V-LKIQLSYDHLSDHVKPCLVYLATYPKDKDIRMSELKDLWISQGL-----MRSAEEVVD----ELISSSLVIPF----DD---SFKIHDLVHDFCYIKSRKEK-GS-S--KPRG
>XP_010321401.1
SI---VANAP---GKIVGYEEETEWIIRKLTS---AELDVISIVGMPGIGKTTLAYRLYNHKSIVDHYDVCAWCTVDQERNEKKLLQKIF--VKGL--EERSEDVDK-LRRRL-GQRYLIVLDDMWDTAT--LDELMRPFPEHKGSRVILTSRKKEVALH----HTDPLYLRLLRSEESWELSEKKVF----GE-P-DELEDVEKRIARKCDGLPLVVDLIGGVIS-KKE--ALWANDLDEEK------------V-LKIQLSYDHLSDHVKPCLVYLATYPKDKDIRMSELKDLWISQGL-----MRSAEEVVD----ELISSSLVIPF----DD---SFKIHDLVHDFCYIKSRKEK-GS-S--KPRG
>XP_010322775.1
SI---DAKSS---AETVGHEEDEAWIIGQLDE---SELDVISIFGMPGVGKTTLANKVYNNTLVASHFHVRAKCTVSQK---------------------------------------------------------------------------------------------------------------------------------------------------------------------------------------------------------------------------------------------------------------------------------------------------
>XP_010322858.1
T-----GHSS---ENVVGLEDDLVRIIRRL---PTLSREIIPILGMGGIGKTTLARKAFDDFETRNRFDIHIWVTVSQEYRIRGMLLDIL--TSEE--E--SNRLDM-IYKKLKGWRYLVVMDDIWSSEV--WDLMTRTFPDDNGSRIILTSRQEEVASH----DSNPHKMNLLNLDNSWKLIRDRVF----GVAC--ELEDIGEQIAQRCQGLPLALLVVAGHLSIRTR--ESWNKSVE--SD----------IC-LGLAMSYNYLPDHLKPCFLYMGVFPEDSVVNIVRLINLWISEGFI------SDELVGRDCMEDLVSRNLVMVR-NS-NG-ETKCGVHDLIRDLILREAEKEK-TR-I--H---
>XP_010324491.1
N----GGSTSPL-NEMVGHINEQANMRRRLIT-SS-QLEVISIAGMGGIGKSTFAKKLFSDPSVVGFFDVRGWITVSKDYSSRKMLISLL--INPQ--EVE--ELDR-LQKSFKGKRYLIVVDDIWSTEA--WDDISQWFPENNRSRILLTTRSMEVARH----SPKPFQMRFLDPEESWNLFCQKAF----SK-P-AEFESVGKVVVENCKGLPLMISVVAGSLS-RTL--NEWNQSVDDYQR-----------C-SGLALSYNHLPPDLKVCFLYFGVFKKASEISVENLIRLWMAEGLFK--GIRDLEKEACSLLHDLIDRSLIVVC-KSLDG-KIKCRIHDLLHDLCLRESESES--------RRW
>XP_010327076.1
N----SDSKC---AT-LDLDNDLMTVKSRL---PPSKLTVVSIVGMGGIGKTTLARKVYDDIYMEHHFYIRAWITVSQMHQHREMLLGIL--FSLV--N--KNQLEQ-VYRSLKGRRYLIGMDDVWDTNA--WDVVKRSFPDENGSRVILTSRLANVGIY----SSGPHYMRCLSVDQSLKLFNLKVF----GRPL--ELEKATKQIVEKCQGLPLAIVVVAGFCSIKTE--DCWEHKIET-EE-----------C-MDLALSYKHLPLHLKTCFLYMGAFPKDFEITVSKLMKLWIAAEFVK-----DFEEVAHGYLRDLIDRSLIMVK-KT-SG-EVKCKVHDLLHDLIIREAWKER-TK-S--N---
>XP_019066422.2
H-------LE---EEIVGMEDDFNTILDSLTT-T-DELIVIPILGMGGIGKTTLARKVFGDSYIRSRFDKHAWVTISKEYNQRQMLLEVV--V-TG--KQEMSQLEI-AYKGLKGRRFLIVIDDIWSTKA--WDQIQRIFPNDNKSRILLTTRLKNIADY-------PHSKSFLSLDDSWNLFTEKIF----KK-P-PLLVKIGKHIVQQCQGLPLSVIVVAGLLGIPTH--NNWKGNLGTVSE----------RC-QSLSLSYNYLPQYLRACFLYVGGFSEDMEIDVSKLIRLWIAEQFVK----KRLEVVAEEYLQELIDRSLVLVG-KRANG-RMKCKIHDLLRQLCIREAKTEN-NG-D--V---
>XP_019066695.1
H-------QD-I-ENVVGMKDDFNTILDRVTA-T-NELTVIPIFGMGGIGKTTLAKKVYDDSFICSRFDKLAWVTISEEYNERQMLLEVV--VTTG--NQEKSELEI-VYRGLKGRRFLIVIDDIWSTEA--WDQMQRIFPNDNKSRILLTTRLKYVADY-------PHSKSFLSLEDSWNLFTEKIF----KK-P-PLLEEIGKHIVQQCQGLPLSIVVVAGLLGMLTH--DNWKENLGTVSE----------RC-QSLSLSYNYLPQYLKACFLYVGGFPEDREINVSQLIRLWIAEQFVK----KRLEVVGEEYLQELVDRSLILTG-KSANG-RMRCKIHDLLRQLCLSETHTEN-NG-N--VQRR
>XP_019066753.1
H-------PD-I-ENVVGMKDDFNIILDRLTA-T-DELIVIPILGMGGIGKTTLARKVYDDSCIRSRFDKLAWVTISQEYNERQMLLEVV--ITTK--SQEMSELEI-VYRGLKGRRFLIVIDDIWSTEA--WNQMQRIFPNDNKSRILLTTRLKYVADY-------PHSKSFLSLEDSWNLFTEKLF----KK-P-PLLVEIGKHIVQQCQGLPLSIVVVAGLLGMLTH--DNWKENLGTVSE----------RC-QSLSLSYNYLPQYLKACFLYVGGFPEDREINVSQLIRLWIAEQFVK----KRLEVVAEEYVQELIDRSLILMD-STTNG-RMKFKIHDLLRQLCLSETHTEN-NG-N--VQRR
>XP_019066849.1
Q----DTSSS-L-SNMVGRDKEKERMLEELRG-KD-ELKVIPIVGMGGIGKTTLAKQVFNHPSIQSRFDVRAWATICKEYNVKEILLSLL--IIN---D-DRDELDL-LQKKLKCRRYLIVIDDIWCYKA--WDDTRQCFPD-NGSRILLTTRHTEVAIY----SSS-LHLKLMNADESWNLLKSKAF----ANTP--ELETIGEKIASKCQGLPLTIVVVAGLLSSRTK--EEWEENIDP-NE----------QC-LRLGLSYNYLPNELKACLLYFGIFPEDSEISVKRLVRLWIAEGFLK--LEGDFEEEAKNRLQDLVDRCLVLVS-QSAGR-NVKCRIHDLVHELCLREAQSQN--------YRW
>XP_019066850.1
Q----DTSSS-L-SNMVGRDKEKERMLEELRG-KD-ELKVIPIVGMGGIGKTTLAKQVFNHPSIQSRFDVRAWATICKEYNVKEILLSLL--IIN---D-DRDELDL-LQKKLKCRRYLIVIDDIWCYKA--WDDTRQCFPD-NGSRILLTTRHTEVAIY----SSS-LHLKLMNADESWNLLKSKAF----ANTP--ELETIGEKIASKCQGLPLTIVVVAGLLSSRTK--EEWEENIDP-NE----------QC-LRLGLSYNYLPNELKACLLYFGIFPEDSEISVKRLVRLWIAEGFLK--LEGDFEEEAKNRLQDLVDRCLVLVS-QSAGR-NVKCRIHDLVHELCLREAQSQN--------YRW
>XP_019068848.2
D-----SSTI---EDIVGIDDDLEIIVKRL---PPSDLEIVTITGMGGIGKTTLARKAYDHLQIRYHFDILAWVTITQEFRNRNVLLEAL--ILKS--SFN-DELDL-VQKKLKGRRYLVVVDDIWTKNV--WDSIRGIFPNYNGSRILLTTRETEVAMY----CS-PHEMIHLSLENGWRLLCDKVF----GQEH--ELDEIGKEIVEKCQGLPLTISVIAGHLSVNTL--EGWKRNLH--PN----------QC-LGLGLSYYHLPNRLKPCFLSMSSFPEDFQVDTRRLIQLWIAEGFIR---RKSLEEVAEHYLEDLISRNLIQAR-KR-SG-EIKCGIHDILREFCLIEAEMTN-ER-T--H---
>XP_019068849.1
H-----PSTS---SDL-GLEDDLKIIIKRL---PPSDIDIVTITGMGGIGKTTLAKKAYDHLTIRYHFDVFAWLTISQEFRCRNVLLEAL--ILGK--SFD-DELDL-VQKQLKGRRYLVVVDDIWSSDV--WDSIRGIFPNYNGSRILLTTRENEVAMY----CS-PHEMSLLSAENGWKLLCDKVF----GPDH--ELEEIGKEIVEKCQGLPLTISVIAGHLSVRTL--ESWKRTLH--PD----------KC-LALGLSYHHLPSRLKPCFLSMSSFPEDFRFET---------------------------------------------------------------------------------
>XP_019068866.1
T----------E-DVVVGFNKPAEDVKERLCE-S-KDLDVIPIVGMPGLGKTTLSRKVYNDSSLDFYFYHKIWIYVGTSKKPKDILVEIV--VAQ---K-EKDQLHI-IRDFLERGKHLIVLDDVWDTQV--VDFVKKAFPNKRGDRIMLTTRQQRVAEA-------PHYLENLSKEDSIKLLEQRVF--A-NK-P-IELQGYRDGIVDKCCGVPLAIVVISGALR-MDE--SEWRENVDD-HK----------SC-LKVETSYNHLPQEKKAAFLYFGVFPQGFDIPAWNLIRLWVAEGLIK--KDSEIEKVAETYLSDFASRNLVMVM-QRSNG-QIKCRLHDMLHEFCIIEAARIS-YL-Q--PSRR
>XP_019068867.1
T----------E-DVVVGFNKPAEDVKERLCE-S-KDLDVIPIVGMPGLGKTTLSRKVYNDSSLDFYFYHKIWIYVGTSKKPKDILVEIV--VAQ---K-EKDQLHI-IRDFLERGKHLIVLDDVWDTQV--VDFVKKAFPNKRGDRIMLTTRQQRVAEA-------PHYLENLSKEDSIKLLEQRVF--A-NK-P-IELQGYRDGIVDKCCGVPLAIVVISGALR-MDE--SEWRENVDD-HK----------SC-LKVETSYNHLPQEKKAAFLYFGVFPQGFDIPAWNLIRLWVAEGLIK--KDSEIEKVAETYLSDFASRNLVMVM-QRSNG-QIKCRLHDMLHEFCIIEAARIS-YL-Q--PSRR
>XP_019068911.1
SI---DAKSS---VETVGHEEEEAWIIGQLDE---SELDVISIVGMPGVGKTTLANKVYNNTLVASHFHVRAKCTVSQKY-------------------------------------------------------------------------------------------------------------------------------------------------------------NLNISL----------------MQLSYDHLPCHLKPLLLYFATTQKSQRTPVSTLMQLWMAEGFVH-----SLEEVTQSYLDALISSNLIMV-----DHIMIKCYMHDVVHDFVSVKAENEK-N--S--GHHR
>XP_019069317.1
K-TTPAHISS-ITEEVVGFEDVMEKLREQLIR---KQLDVISVVGMPGLGKTTVANKLYSDELVVSRFDIRAKCCVSQAYSRRSVLLSIL--------G-ELTVLDQ-LRKTLL-KRYLILVDDIWEASV--WDDLRCCFHDNNGSRIILTTQHADVAEN----VSDPLHLRILNDDESWKLLKQKVF----GEFM--LLSNVGQEIANKCRGLPLSIVLVAGMLTMKSE--KCWKKNLNS----------------KAIEQSYQNLPYHLKPCFLYFGVFLEDKEINISILTWLWISEGFIK---DKSLEDIAEGYLENLIGRNLVMVA-KG-GG-KVKCRIHDLLLYFCKEIAREKN-RR-D--QQRR
>XP_019069333.1
SI---VGNTP---DQIVGFEEETEWIIRKLTS---TEVDVISIVGMPGLGKTTLAYRVFNNKSVVDHFDVRAWCTVDQEHNDKKLLQKIF--VVGL--KQTNEDIDK-LRKEL-GKRYLIFLDDLWDIET--WNELTRPFPQQRRSRIILTSRKREVALQ----HSDPLYLRLLTPEESWDLLVKRVF----GE-P-DELLVVGEEIARKCAGLPLLLDLIGGVIA-KKK--ALWLNNLDEEE------------V-MKIQLSYDHLPNHLKPCLLYLASYPKDNYIKISELKHLWSSEGLVH---MKSVDELLEVYVDELISSSLVVVFYGHDRN---PFRIHDLVHDFCLIKSRNEH-K--S--NPRA
>XP_019069347.2
SI---TANTP---GKIVGFEEETEWIIRKLTS---AEIDVISIVGMPGLGKTTLAYRVYNDKSIVDHFDVCAWCTVDQEHNEKKLLQKIF--VIGL--KERNEEVDK-LRKQL-GKRYLIVLDDIWDTAI--FDELTRPFPEQKGSRVILTSRKKEVALH----HSNPLYLRLLRSDESWELLEKSVF----GE-P-DELKYVGEKIAQKCDGLPLVLDLIGGVIS-KKE--TLWLNNLDEEE------------V-VKIQLSYDHLSDHVKPCLVYLASYPKDEDIRISELKDLWIFQGLVQ---MKSAEEVVDV----LISSSLVIPF----DN---SCKIHDLVHDFCYIKSRKEK-GG-S--KPRG
>XP_019069358.2
SI---VANAP---GKIVGFEEETEWIIRKLTS---DEIDVISIVGMPGLGKTTLAYRVYNDKSIVDHFNVCAWCTVDQERNEKKLLQKIF--VIGL--KERNEDVDK-LRRKL-GKRYLIVLDDMWDTDI--LDDLMRPFPKHEGSRVILTSRKKEIALH----HSDPLYLRLLRSEESWELFNKRVF----GE-P-DELKDVGEKIALKCGGLPLVVDLIGGVIS-KKE--ALWANDLDEEE------------V-VKIQLSYEHLSHDVKPCLLCLATYPKDEDISMSELKDLWIFQGL-----MKSAEEVVD----ELISSSLVIPF----DD---SFKIHDLVHDFCYIKSRKEK-GG-S--KPRG
>XP_019069402.1
SI---VANAP---GKIVGYEEETEWIIRKLTS---AELDVISIVGMPGLGKTTLAYRVYNHKSIVDHYDVCAWCTVDQERNEKKLLQKIF--VKGL--EERSEDVDK-LRKRL-GQRYLIVLDDMWDTAT--LDELMRPFPEHKGSRVILTSRKKEIALH----HSDPLYLRLLRSEESWELLEKRVF----GE-P-DELKDVGKKIARRCGGLPLLVDLIGGVIS-KKE--ALWANDLDEEE------------V-VKIQLSYDHLSDHVKPCFVYLASFPKDEDISMSELKDLWISQGL-----MKSAEEVVD----ELISSSLVIPF----DD---SFKIHDLVHDFCDIKCRKEK-RG-S--KTRG
>XP_019069404.2
SI---VANAP---GKIVGFEEETEWIIRKLTS---AEIDVISIVGMPGIGKTTLAYRVYNHKAIVDHFDVCAWCTVDQERNEKKLLQKIF--VIGL--KERSEGVDK-LWKQL-GKRYLIVMDDMWDTET--LDELMRPLPEHKGSRVILTSRKKEVALH----HSDPLYLRLLRSEESRELLKKRVF----GE-P-DELMDVGKRIAKKCGGLPLVLDLIGGVLS-KKE--TLWLHSLDEEE------------V-VKIQLSYYHLSDDVKPCLVCLATYPKDEDIRMSELEDLLIFQGL-----MKSAEEVVD----ELISCSLVIPF----DD---SIKIHDLVHDFCDIKCRKEK-GR-S--KPRG
>XP_019069438.1
SC---VAKTST--EEMVLFQDVMEKIKKQLLG---SQLDVISIVGMPGLGKTTLAEQIYNDQIVAGYFDVHGKCHVTQTYSWRELLVTLLNDVM------DKAQLKE-LRQFLLTKRFLILIDDVWDTKA--WDYLHMCFQ-GNGSRIILTTRLSEVAQY----ESNPHDLPLLRDDESWKLLQKKVF----RR-P-PELGDVGFRIAKSCGGLPLFIVLVAGVLKKEKA--DLWKESLDSLEE----------S--MSIGFSYMNLPHHLKPCFLYFGGFLRGKSIHVSKLTRLWLAEGFVL---NEKLEDVAEDFLKNLISRNLVMDM-ERFNG-KMKCRVHDLLHKFCLEKAKQEN-RN-D--DEYR
>XP_019069506.1
SI---VANAP---GKIVGFEEETKWIIRKLTS---AEIDVISIVGMPGLGKTTLAYRVYNDKSIVDHFDVCAWCTVDQECNEKKLLQKIF--VIGL--KEKSEDVDK-LRRKL-GQRYLIVLDDMWDTAT--WDELTRPFPEQKGSRVILTSRKKEVALH----YSDPLYLRLLKPKESWELLEKRVF----GE-P-DELKDVGEKIARKCDGLPLVLDLIGGVIS-KKE--ALWLNNLDEEE------------V-AKIQLSYDHLSDHVKPCLVYLASYPKDKDIMISELKDLWIAQGLVQ---MKSAEEVVEIYVDELISSSLVIPF----FK---FFKIHDLVHDFCYIKSRKEK-GG-S--NPRG
>XP_019069562.1
SC---VAKTSM--EEMEGFHEAMDKIKRQLLR---SQLDIISIVGMPGIGKTFLAEKIYNNLIVTPHFDVHAKCRVTQLYSWKELLLTILNDVLD-----DKEELTE-LRQVLLTKRFLILVDDVWDKTV--WDHLYMCFR-DNGSRIILTTRLSDIANY----KSEPHHLRLFRDDESWTLLQEEVF----QG-P-TELVDVGFRIAKSCGGLPLSIVLVGGVLKKKKE--DLWKESLGSLQK----------S--MSIGFSYKNLPHHLKPCFLYFGGFFKGKDIHVSKLTRLWQAEGFVQ---KEKRTDTAHDFLEDLISRNLVMVM-KRPND-KVKCRIHDLLHNFCLEKSKQEN-RG-E--DDYR
>XP_019069678.1
SI---VVNSP---DKVVGFEEETKWILRKLTS---TDLDVISITGMPGSGKTTLAYKVYNDKSVSSHFDLHAWCTVDQGCDEKKLLNKIF--VSDS--DSKSEDVDK-LRKQL-GKRYLIVLDDVWDTTT--WDELTRPFPEKKGSRIILTTREKEVALH----NTDPLDLRLLRSEESWELLQKRAF----GN-P-NELLDVGKEIAENCKGLPLVADLIAGVIA-KKR--SVWLNNSNEVE------------V-MKIEISYDHLSDHLKPCLLYFASWPKDTIMTIYELNGFLGGEGFVK---MKSMEEVVKIYMDDLISSSLVICFNEG-EY---PYQLHDLVHDYCLIKARKEN-R--S--SPRQ
>XP_019069769.1
NK------ASI--DEVVGFEKDAEIIMKKLIR---KERDLISIYGMPGLGKTTLARKVYNNPSIVNYFEVKAWCAVSQAYNRSTLLVEIF--ATND--KIKKEDVDM-LRKVLIGKRYLIVLDDIWEVEA--WEDLGICFPQECGSRVMVTTRIEQVAKH----HSHPYSLSFLSSKKSWELLEKKVF-----R-P-PDLLEAGLQVALHCKGLPLVVVLIAGMIAMREA--SLWLNDL--LGE---------QS--MKIQSSYDHLENHLKPCLLYMALFPEDHKITVDDLLKLWMAEEFVL---TENMEEASRVCLSDLLNRSLIMVS-GRFYD-NVQCSLHDVVREFCLRKLTEDK-PY-N--PESR
>XP_019071116.1
QF-ELSYLNSTIKEDIVGFGIVAEKMIHSLTR---NELDVIPIVGMGGQGKTTCARLLYNNEIIVSHFDVRAWCIISQTYNRKELLQDIF--VTGF--MVKDEELDM-LRKSLLGKWYFIVLDDMWD----------------------VTTRLEKVGEY----HTNPYFLPFLTLKESWELLQKKVF-----Q-L-SELYDVSLEVAKRCKGLPLVVILVAGIIK-MEE--SWWHDAI-ESEE---------YS--RGVHLSYDNLPDYLKPCLLYMGMFPEDHNISASNLINLWIAEGFVQ---SGRLEEAAEGYLMDLISSNVIMVS-KRYNG-KVKSQVHDIVLHFCLERSREEK-KG-N--YESR
>XP_019071638.1
N----SDSEC---AT-LDLDNDLMTVKSRL---PPSKLDVVSIVGMGGIGKTTLARKVYDDIYMEHHFYVRAWITVSQMHQHREMLLGIL--FSLV--Y--KSQLEQ-VYRSLKGRRYLIAMDDVWDTTA--WDVVKRSFPDDNGSRVILTSRLANVGIY----SSGPHYMRCLSVDRSLKLFNLKVF----GRPL--ELEKATKQIVGKCQGLPLAIVVVAGFCSIKTE--NCWEHKIET-EE-----------C-MDLALSYKHLPHHLKPCFLYMGAFPKDYEISVSRLIKLWIAAEFLE-----DFEEVAEGYLKDLIDRSLIMVK-KT-SG-KVKCEVHDLLHDLIIREAWKER-TK-S--N---
>XP_019071639.1
N----SDSEC---AT-LDLDNDLMTVKSRL---PPSKLDVVSIVGMGGIGKTTLARKVYDDIYMEHHFYVRAWITVSQMHQHREMLLGIL--FSLV--Y--KSQLEQ-VYRSLKGRRYLIAMDDVWDTTA--WDVVKRSFPDDNGSRVILTSRLANVGIY----SSGPHYMRCLSVDRSLKLFNLKVF----GRPL--ELEKATKQIVGKCQGLPLAIVVVAGFCSIKTE--NCWEHKIET-EE-----------C-MDLALSYKHLPHHLKPCFLYMGAFPKDYEISVSRLIKLWIAAEFLE-----DFEEVAEGYLKDLIDRSLIMVK-KT-SG-KVKCEVHDLLHDLIIREAWKER-TK-S--N---
>XP_019071640.1
N----SDSEC---AT-LDLDNDLMTVKSRL---PPSKLDVVSIVGMGGIGKTTLARKVYDDIYMEHHFYVRAWITVSQMHQHREMLLGIL--FSLV--Y--KSQLEQ-VYRSLKGRRYLIAMDDVWDTTA--WDVVKRSFPDDNGSRVILTSRLANVGIY----SSGPHYMRCLSVDRSLKLFNLKVF----GRPL--ELEKATKQIVGKCQGLPLAIVVVAGFCSIKTE--NCWEHKIET-EE-----------C-MDLALSYKHLPHHLKPCFLYMGAFPKDYEISVSRLIKLWIAAEFLE-----DFEEVAEGYLKDLIDRSLIMVK-KT-SG-KVKCEVHDLLHDLIIREAWKER-TK-S--N---
>XP_025883958.1
H-------PD-I-ENVVGMKDDFNIILDRLTA-T-DELIVIPILGMGGIGKTTLARKVYDDSCIRSRFDKLAWVTISQEYNERQMLLEVV--ITTK--SQEMSELEI-VYRGLKGRRFLIVIDDIWSTEA--WNQMQRIFPNDNKSRILLTTRLKYVADY-------PHSKSFLSLEDSWNLFTEKLF----KK-P-PLLVEIGKHIVQQCQGLPLSIVVVAGLLGMLTH--DNWKENLGTVSE----------RC-QSLSLSYNYLPQYLKACFLYVGGFPEDREINVSQLIRLWIAEQFVK----KRLEVVAEEYVQELIDRSLILMD-STTNG-RMKFKIHDLLRQLCLSETHTEN-NG-N--VQRR
>XP_025883959.1
H-------PD-I-ENVVGMKDDFNIILDRLTA-T-DELIVIPILGMGGIGKTTLARKVYDDSCIRSRFDKLAWVTISQEYNERQMLLEVV--ITTK--SQEMSELEI-VYRGLKGRRFLIVIDDIWSTEA--WNQMQRIFPNDNKSRILLTTRLKYVADY-------PHSKSFLSLEDSWNLFTEKLF----KK-P-PLLVEIGKHIVQQCQGLPLSIVVVAGLLGMLTH--DNWKENLGTVSE----------RC-QSLSLSYNYLPQYLKACFLYVGGFPEDREINVSQLIRLWIAEQFVK----KRLEVVAEEYVQELIDRSLILMD-STTNG-RMKFKIHDLLRQLCLSETHTEN-NG-N--VQRR
>XP_025883969.1
-----TPSSS---KDVVGLYDDFLRIADKLTG---DKLDVVVIFGMGGIGKTTLAKRIYHDKLIEEHFYVRAWITVSERYKVRNMLLDLL--TSKV--D-EMEELER-LYKSLKGQRYLIVMDDVWYTEA--WDDVRRYFPNDNGSRVMVTSRIMKVARY----NPLPHQMRFLTVEESWKLLQKKIF----GLCD-DEMERIGMEISKKCKGLPLAIVMVAGILSEATA--SKWSENIES-------------RF-LDLALSYNHLSRHLKACFLYMGAFPEDVEVPVWRLIRLWIAEGFIK---PKTLEFVGQEYLQELIDRSLIIVS-KS-DN-RVKCSIHDILRNFCQEEAKQEK-R------HRR
>XP_025884346.1
Q----DTSSS-L-SNMVGRDKEKERMLEELRG-KD-ELKVIPIVGMGGIGKTTLAKQVFNHPSIQSRFDVRAWATICKEYNVKEILLSLL--IIN---D-DRDELDL-LQKKLKCRRYLIVIDDIWCYKA--WDDTRQCFPD-NGSRILLTTRHTEVAIY----SSS-LHLKLMNADESWNLLKSKAF----ANTP--ELETIGEKIASKCQGLPLTIVVVAGLLSSRTK--EEWEENIDP-NE----------QC-LRLGLSYNYLPNELKACLLYFGIFPEDSEISVKRLVRLWIAEGFLK--LEGDFEEEAKNRLQDLVDRCLVLVS-QSAGR-NVKCRIHDLVHELCLREAQSQN--------YRW
>XP_025884479.1
R----LGSTS-L-ENMVGHENEFEMMQDQLTR---SDLEVVSIVGMGGIGKTTLANKIYTDPFVMSCFDKRAKVTISQDYCVRNVLLRLL--ISGK--E-EQDQLDQ-LQKLLKGPRYLVVIDDIWTTGA--WDDIKLCFPDNCRSRILMTTRNMEVAEY----SSGPYQMRLMNFDESWSLLYEKVF----ARFP-HEFEQLGKQIASKCKGLPLMIVVIAGLLSINRL--DRWRENVDLDVQ-----------C-MRLALSYYHLPHHLRACFLYFALFPEDKLIFVNELVKLWAAEGFLK---TKSMEQVAKQSLKDLVDRSLVFIQ-RSSDG-KIKCGMHDVIRELCLREARKIN----M--DRVR
>XP_025884563.1
K------STS---QK-VGFQEDLEKIIDRL---GPSELDIICIVGMAGIGKTTLAKRAYNDISVVNRFDVRAWVTVSQEYRERDILFDLF--VVPP--E--ESQNDQ-LMKSLICKRFLIVVDDMWSTDA--WDNLSRLFPDDNGSRIILTSRLIDLATY----NPDPHRLDFLDNDEGWELLRRKIF----GKPF--ELEEIGRSIAEKCQGLPLAIVVVAGHLSMKTT--DCWNESVEP-GQ-----------C-LDLALSYSHLPQHLKACFLYMGAFPEDFEIHVWKLIRLWVAEGFLN-----TVEEIAEECLEDLIDRSLVLAV-KR-NG-KLKCKLHDIMRDFCLEEAKRQN-KK-Q--SCST
>XP_025886222.1
SI---DAKSS---VETVGHEEDEARIIGQLDE---SELDVISIVGMPGVGKTTLANKVYNNTLVASHFKIRAKCTVSQNFNKSKVLREIL--VTAS--ETKSEDLGK-LRVAL-DKRYLIVLDDVWDIAT--GEMLIACFPKERGNRVILTSRSSEVGLK----HSDTLHLQLLTPEKSWDLFVKKVF----ED-P-AELSDIGHQIVEKCKGLPLSIVLIAGVIVGKKK--DLWLHNLNNNLQ-----------M-MKMQLSYDHLPYHLKPLLLYFARSQKSKRTPVSTLMQLWMAEGLVH-----SSVETTQSYLNALISSSLIMV-----DHIMIRCYVHDVVHDFCSVKAKKEK-N--S--GHRR
>XP_025886337.1
SF-----------GELVGFTDVCKTIRDQLVG---QELDVVSIVGMAGSGKTTLARSFINDDIVVSHFDFFAECRVSQEYTREDLLFSILNSGL------DRGILDR-LRKTLLPKRYLLIIDDVWAVQA--WDDLRLCFP-EKGSRIILTTRLKEVATY----VTEPINLRSMKDSESWLLLQKKVF----GE-P-EELKEVGQNIAFKCNGLPLSIVLVAGLLAIKTE--RCWTLSFDGAKD---------------VKLSYEDLPNKLKSCFLYFGAFLEDREISVSKLTSLWIAEEFIK---EDKLEDTAEDYLSDLIGRNLIMVS-KRSTG-KIKCRVHDLMLDFCKEKAKEDN-RD-R--DHRR
>XP_025886344.1
SI---DAKSS---VETVGHEKEEAWIIDQLDE---SELDVISIVGMPGLGKTTLANKVYKNTLVASHFHVRAWCTVSQXYNKSKVLREIL--VTGS--GGKSEDLEK-LRRAL-DKRYLIVLDDVWDIET--GEMLIACFPKKRGNRIILTSRSSKVGLQ----HSDPLRLQLLTPEKSWDLFVKKVF----GD-P-AELSKVGHQIVEKCKGLPLAIVLIAGVIVGKEK--DFWLHNLNINL----------------MQLSYDHLPCHLKPLLLYFATTQKSQRTPVSTLMQLWMAEGFVH-----SLEEVTQSYLDALISSSLIMV-----DHIMIKCYVHDVVHDFCSEKAKKEK-N--S--GHHR
>XP_025886396.1
D-----SSKS---EDIVGIDDDLEIIIKRL---PPSDLDIVTISGMGGIGKTTLARKAYHHLTIRYHFDILAWVTISQEFQCRNVLLEAL--ISKK--IVNMDELDL-VQKNLKGPRYLVVVDDIWTENV--WDSVRGIFPNYNGSRILLTTRENEVAMY----CS-PHEMSLLSGENGWKLVCDKVF----GPDH--ELEEIGKEIVEKCQGLPLTISVIAGHLCVRTL--EGWKRTLH--PD----------EC-LALGLSYHHLPNHLKPCFLSMSSFPEDFQVETRILIQLWIAEGFIR----KSLEEVAIDYLEDLISRNLIQAR-ER-NG-DIKCGIHDLLREFCLTEAEMTK-ER-T--Y---
>XP_025886812.1
SC---VAKTST--EEMVLFQDVMEKIKKQLLG---SQLDVISIVGMPGLGKTTLAEQIYNDQIVAGYFDVHGKCHVTQTYSWRELLVTLLNDVM------DKAQLKE-LRQFLLTKRFLILIDDVWDTKA--WDYLHMCFQ-GNGSRIILTTRLSEVAQY----ESNPHDLPLLRDDESWKLLQKKVF----RR-P-PELGDVGFRIAKSCGGLPLFIVLVAGVLKKEKA--DLWKESLDSLEE----------S--MSIGFSYMNLPHHLKPCFLYFGGFLRGKSIHVSKLTRLWLAEGFVL---NEKLEDVAEDFLKNLISRNLVMDM-ERFNG-KMKCRVHDLLHKFCLEKAKQEN-RN-D--DEYR
>XP_025886865.1
K-DVANADTS-MS-EMVGFQDVMYTLRGKLIR---SKLDVISIVGMPGLGKTTIANKLFFDQLVVSHFDVRAQCCVSQVYTRKDLLLTIL--------K-DSDVLDK-LRKLLM-QRYLILIDDVWETVA--WDDLKPSFYDNNGSRIILTTRLGDVAND----FSDPHFLRLFTQEESWMLLKTKVF----NTPL--VLEDVGQRIAKRCGGLPLSVVLVAGILETKET--NCWEINLKS----------------EDINLSYQALPFHLKPCFLYFGVFLEDEEIRVSKLTWLWIAEGLVR---EKPSEDIAEDHLKNLIGRNLVMVS-KS-DG-KSKCRIHDLLLDFCKKKAKVEN-KG-D--NSRR
>XP_025886867.1
K-RIFGVASS-IN-EIVGFEDVKDELIGKLKG---SGLDVISIVGMAGLGKTTLANKLYSDESVVSYFDIHAHCCVSQQYTRKDLLLAIL--------D-ELGELDK-LRKLLM-KRYLLLIDDVWETSA--WDDLKLCFPENNGSRIILTTRHYEVASH----DSDPHKLRSLNNDESWMLLNKKVF----NNPL--IPRDIGQEIVRKCGGLPLSIILVAGILTMKDK--HCWETNLQM----------------EGLDLSYQHLPPYLKPCFLYLGLFPEDREIQVSKLTWLWIAEGFIK---GKTLEEIAENHLENLVGRNLVMVK-KS-DG-RIKCRIHDLVHEFCRKKAKLEN-NG-D--ASRR
>XP_025886878.1
SC---IRKTSI--EEMESFQEAMDQMKMQLLG---RQLDVVSLVGMPGIGKTTLAEKIYNDPVITFHFDVRAQCRTTQVYSWRDLLLAILNGVLE-----DKEELDE-LRRFLLTKRFLILIDDVWDDKV--WDNIHMCFK-DNGSRIILTTRLSSVANY----ESEPHHLRLFRDDESWTLLQQELF----QG-P-PEIVDVGFRIAKICGGLPLFIVLVAGVLRKIKA--ELWKESLDSLEE----------S--MSIGFSYRNLPQQLKPCFLYFGGLLKGKDIHVSKLTRLWVAEGFVQ---EENLEDAAXCLLEDLISRNLVMGV-ERPNG-KLKCRVHDLLHKFCLEKSKQEN-SG-E--DDYR
>XP_025887010.1
SI---VANAP---GKIVGFEEETEWIIRKLTS---DEIDVISIVGMPGLGKTTLAYRVYNDKSIVDHFNVCAWCTVDQERNEKKLLQKIF--VIGL--KERNEDVDK-LRRKL-GKRYLIVLDDMWDTDI--LDDLMRPFPKHEGSRVILTSRKKEIALH----HSDPLYLRLLRSEESWELFNKRVF----GE-P-DELKDVGEKIALKCGGLPLVVDLIGGVIS-KKE--ALWANDLDEEE------------V-VKIQLSYEHLSHDVKPCLLCLATYPKDEDISMSELKDLWIFQGL-----MKSAEEVVD----ELISSSLVIPF----DD---SFKIHDLVHDFCYIKSRKEK-GG-S--KPRG
>XP_025887048.1
SI---VANAP---GKIVGYEEETEWIIRKLTS---AELDVISIVGMPGIGKTTLAYRLYNHKSIVDHYDVCAWCTVDQERNEKKLLQKIF--VKGL--EERSEDVDK-LRRRL-GQRYLIVLDDMWDTAT--LDELMRPFPEHKGSRVILTSRKKEVALH----HTDPLYLRLLRSEESWELSEKKVF----GE-P-DELEDVEKRIARKCDGLPLVVDLIGGVIS-KKE--ALWANDLDEEK------------V-LKIQLSYDHLSDHVKPCLVYLATYPKDKDIRMSELKDLWISQGL-----MRSAEEVVD----ELISSSLVIPF----DD---SFKIHDLVHDFCYIKSRKEK-GS-S--KPRG
>XP_025887356.1
NK------ASI--DEVVGFEKDAEIIMKKLIR---KERDLISIYGMPGLGKTTLARKVYNNPSIVNYFEVKAWCAVSQAYNRSTLLVEIF--ATND--KIKKEDVDM-LRKVLIGKRYLIVLDDIWEVEA--WEDLGICFPQECGSRVMVTTRIEQVAKH----HSHPYSLSFLSSKKSWELLEKKVF-----R-P-PDLLEAGLQVALHCKGLPLVVVLIAGMIAMREA--SLWLNDL--LGE---------QS--MKIQSSYDHLENHLKPCLLYMALFPEDHKITVDDLLKLWMAEEFVL---TENMEEASRVCLSDLLNRSLIMVS-GRFYD-NVQCSLHDVVREFCLRKLTEDK-PY-N--PESR
>XP_025888775.1
QF-ELSSLSSIVEEEIVGFGIDKEKIIQCLIR---NDLDVVPIVGMGGQGKTTIARKVYNSDNIVSHFDVRAWCIVSQTYNRRKLLQEIL--VTGS--KDKYEILDE-LRKSLMGKRYLIVLDDMWDCMA--WDDLRLSFPDGNRSRIVVTTRLEKVGEQ----HTDPYSLPFLTKEESCKLLQKKVF-----Q-P-PELQDVSQVVAEKCKGLPLVIVLVAGIIKRLEE--SWWNDSLCHSEQ---------YS--RAMQLSFDNLADCLKPCLLYMGMFPEDASINVSALLSLWLAEDFVQ---S------AEDYLMNLISSNVVMVS-KEYNG-KIKCEVHDVVLHFCLEKSREEN-KG-N--HQSR
>KAA8519401.1
K----HGSCS-V-EELVGFDDEVDTIKDRLIGNS-DQLEVISIVGMAGLGKTTLAKKVYDDPLVVYHFYIRGWTYVSQVFQKRDLLLGIL--FVQ---N-KMSELER-LYKCLKERRYLVVMDDIWLIEA--WNDIKKHFPNDNGNRILFTSRMIDVAFQ----KPDPHFLHFLTDDESWNLLQKKVF----QK-P-TELVEIGKQIAKKCQGLPLAILVVAGLLATQTE--NWWKESVDP-KQ-----------Y-MDLALSYNHLPPHLKSCFLFMGAFPE--EIPVQKLIWLWIAEGFIC----KSFEDVAEEYLMDLIDR----------------------------------------------
>KAA8529776.1
M----GGSSR-V-EEVVGFDEEAMKIIEQLTG-Q-KQLQVISIVGMGGLGKTTLARK-----------------------------------------------------------------------------------------------------------------------DESWDLLQQ-------------------KSISFVCQTFKLLRVLV-------------------------------------------------ITVHFLDF--FP--------------------KLVHLRYLEIFACDF-----------------------------------------------------
>KAA8529800.1
-----EGSMA-I-EEVVGIEDEAYEIKSWLME-R-KKLDAVSIVGMPGLGKTTLARKFYNDD-------------------------SVL-----------LTDLEE-LYKCLKGKSNCI--------------------------------RSSN----------------------------------------------------------PFGAI---------------------------------------------------FQPAPL-----------------------------------DSAADAVPAVI--------------------------------ATAAG--------LRR
>KAA8529801.1
P----GGSMA-I-EEVVGVEDEAYEIKSWLMA-R-KKLDAVSIVGIPGLGKTTLARKLYYDD-------------------------SVL-----------LTDLEE-LYQCLKGKRYLIVLDDIWDIRV--WNDLKGSFLDDKGSRILFTTRTKDGAFH----QLNPHLLRFLNENESWDLLKEKIF----HK-S-TMLMEVGKQIARKCAGLPLAIVVVAGLLAKKTK--EWWEESVDR-KQ-----------Y-MDLALSYHHLRNHLQPCFLYFGAFPEDYEIPVWKLIWLWVAEGFIK----ESLEDVAVDSLNDLIERSLIIVA-NRSDG-GVKCRIHDMLHDLCLRKAEEEG-R--G--YWRR
>KAA8529803.1
P----GGSMA-I-EEVVGVEDEAYEIKSWLMA-R-KKLDAVSIVGMPGLGKTTLARKLYYDD-------------------------SVL-----------LTDLEE-LYQCLKGKRYLIVLDDIWDIRV--WNDLKGSFPDDKGSRILFTTRTKDGAFH----QLNPHLLRFLNENESWDLLKEKVF----HK-S-TMLMEVGKQIARKCAGLPLAIVVVAGLLAKKTK--EWWEESVDR-KQ-----------Y-MDLALSYHHLPDHLQPCFLYFGAFPEDYEIPVWKLIWLWVAEGFIK----ESLEDVAADCLNDLIERSLIIVA-NRSDG-GVKCRIHDMLHDLCLRKAEEEG-R--G--YWRR
>KAA8529807.1
K----SGSRE-V-EEVVGFHKETKMLVDQLIG-Q-KELEVISVVGMGGLGKTTLARKVYTDPDVDFNFRSRAWIFVSQEYNRKEVFLGIL--VSQ---A-DMSSLQV-IRTRLESGRYLIVLDDVWTNDA--WDALKNAFPNKNGSRIVLTSRETEVAKH----NPDIHNLRFLTEDESWELLQLKVF----RK-P-SDRESLGKKIVKQCGGLPLAVVVVAGLLLKNSD--DWWNESVD--PK----------QF-RELALSYKHLPYHLKACFLYFGVFPEDFQIPVWKLIRLWVAEGLIM-----NLEEIAEEHLEDLVDRNLVLVE-KTSNG-RIKCRIHDMLRDLCLKEAAEEK-K--G--ASRR
>KAA8529811.1
K----GGPSR-V-KEVVGFDDEALKIIEQLTG-K-KRLEVISIIGMAGLGKTTLARKVYNDPFIVYHFHVRGWTYVSQVYHQRDILLAII--LIQ---D-EMSTLEM-MKKQLTGKKYLIVLDDIWDIGA--WNDLRRSFPNDNGSRIMFTSRYKDVALH----KPHPHCLRFLTEDESWDLFVQKVF----RK-P-LELMEIGKKIAKKCQGLPLAILVVAGLLAKKTQ--DWWKQSVDP-EQ-----------Y-MDLALSYNHLPHHLKACFLYFGAFPEDYDIPVWKLIYLWVAEGFIQ----KSMEELAEDYLMDLIDRSLVLVS-KRSDG-GIKCHIHDLLRDLCLRKAEEEN-S--G--YKRR
>KAA8529814.1
K----RGSLQ-V-KDVVGFDEEAKMVKDRLTK-P-EQLEVVSVVGMGGLGKTTLARKIYTDPSIEYHFYIRAWTYVSQEYNRREVFLNIL--LTE---D-QMSRLEE-LCKHLKSGKYLIVIDDVWTTMA--WDDLKMAFPNTNGSRILLTSRHTDVALH----NHNPHHLRFLTDDESWELLHIKVF----HR-P-SELEELGKQIAKKCSGLPLAVVVVAGLLSKKTH--DWWKESVD--PK----------QC-MDLALSYKHLPHHLKVCFIYFGLFPEDFEIPVWKLLRLWVAEGFIQ-----CLEDIAEEYLEDLVDRNLILVA-KRSNG-RIKCRIHDMLRDLCLREAAEEK-K--G--Y-RR
>KAA8529819.1
------GGSS-A-EEVVGFDNEIMMIKEQLTG-K-KQQEVVSIIGMAGLGKTTLPRKVYDDPFIEYHFYIRAWSYVSQDYRKRDLLLGIL--VIE---D-EMSELLK-LKKGLMGRRYLIVMDDIWSVDA--SDCLKRSFPDDNGSRIMFTSQLKDVALH----KPDLHCLRFLTEDESWFLFQQKAF----GK-P-LWLMGIGMEITKKCLGLPLAIVVTARSSCNKE-----FSESCNV-IE-----------Y----------------PCF-----------------------------------------------------------------------------------------------
>KAA8529825.1
K----KGSSE-V-EEVVGFDKEVGILLDLLTS-S-EELEVISVVGMGGLGKTTLVRKVFTDPRIEYEFNNRAWNYVSQEYNRREVFLGIL--VTQ---D-DMSKLEC-VRAQLQGQRYMIVLDDVWTKNA--WDDLKIAFPNNNRSRILLTSRNRDVAVH----NPDPHHLRFLTDDESWELLQKKVF----RK-P-SELEMLGKQIARRCFGLPLAIVVIAGVLLKKTR--DWWEES----------------------------------------------------------------------SLEDRAEENLEDLVDRNLILVA-TRSNG-RIKCRIHDMLHDLCLREAAEEN-K--D----RR
>KAA8529826.1
K----NIDSS-V-EEVVGFDQEIGEIKERLTG-E-QKRQVISIVGMAGSGKTTLARKVYNDRFIIYHFSILAWTYVSQSYRKRDLLLGIL--VVE---D-EMSKLDE-LYRGLKGRRYLVVIDDIWHIEV--WNDLKRYFPNNNGGRIMFTTRIKEVALH----QPNPHFLRFLSEDESWNLLQCKVF----LK-P-PALVEIGKQIVEKCWGLPLAIVVVAGLLATKTQ--NWWNESVDS-EQ-----------QCMYLALSYNHLPRHLKSCFLYLGAFPEDCEISVRKLTWLWIAEGFIE----KNLEDVAEEYLMELIDRSLVLVA-KRSTG-GIRCRVHDLLHDLCLRKAKEEN-Y--R--FQRL
>KAA8529827.1
K----NIDSS-V-EEVVGFDQEIGEIKERLTG-E-QKRQVISIVGMAGSGKTTLARKVYNDRFIIYHFYIRAWTYVSQSYRKRDLLLGIL--VVE---D-EMSKLDE-LYRGLKGRRYLVVIDDIWHIEV--WNDLKRYFPNNNGGRIMFTTRIKEVALH----QPNPHFLRFLSEDESWNLLQCKVF----LK-P-PALVEIGKQIVEKCRGLPLAIVVVAGLLATKTQ--NWWNESVDS-EQ-----------QCMYLALSYNHLPRHLKSCFLYLGAFPEDCEISVRKLTWLWIAEGFIE----KNLEDVAEEYLMELIDRSLVLVA-KRSTG-GIRCRVHDLLHDLCLRKAKEEN-Y--R--FQRR
>KAA8529828.1
K----KGSSE-V-EEVVGFDKEVGILLDLLTS-S-DELEVISVVGMGGLGKTTLARKVFTDPRIEYEFNNRAWNYVSQEYNRREVFLGIL--VTQ---D-DMSKLEY-VRAQLQGQRYMIVLDDVWTKNA--WDDLKIAFPNNNRSRILLTSRNRDVAVH----NPDPHHLRFLTDDESWELLQKKVF----RK-P-SELETLGKQIARRCFGLPLAIVVIAGLLLKKTR--DWWEESVN--PE----------QC-MDLALSYNHLPYHLKACFLYFGVFPEDFEIPVWKLIRLWVAEGFIQ-----SLEDRAEENLEDLVDRNLILVA-TRSNG-RIKCRIHDMLHDLCLREAAEEN-K--D----RR
>KAA8529829.1
K----HGDSS-V-EEVVGFDQEAEEIKDRLTG-E-QQLQVISIVGMAGSGKTTLARKLYNDHFILYHFYIRAWTYVSQAYRKRDLLLGIL--VVE---E-GMSKLEE-LYRRLKGRRYLVVMDDIWHIDA--WNDLKRSFPDDNGSRIMFTTRIKDVALH----QPDPHSLLFLSEDESWNLLQRKVF----LK-P-PALVDIGKLIAEKCRGLPLAIVVIAGLLATKTK--NWWNESVDT-EQ-----------QCMNLALSYNHLPLHLKSCFLYFGAFPEDYEISVRKLTWLWIAEGFIQ----KDLEDVAEEYLMELIDRSLVLVA-KRASG-GIRCRVHDLLRDLCLRKAQEEI-Y--K--HQRR
>KAA8529833.1
K----GGSSR-V-EEVVGFDEEAMKIMEQLTG-Q-KQLEIISIVGMGGLGKTTLTRKVYNDPFIVYHFHIRGWTCVSQVPQKRDILLGIL--VIH---N-EKSMLEM-LKKCLMGRRYLIVLDDIWDIGV--WNALRRTFPNDNGSRIIFTSRHKDVALL----RPDPHCPHFLTQDESWDLLQQKVF----RG-P-SELMDIGKEIAINCQGLPLAIVVVAGLLAKKTK--SWWNQSVDP-EQ-----------Y-MELALSYNHLPHHLKACFLYFGAFPEDYKIPMWKLTSLWVAEGFIR----KSLEEVAEDYLMDLIDRSLVIVS-SKSNG-GIKCCIHDVLRDLCLRKAREEN-Y--W--YQR-
>KAA8529860.1
-----------V---VVGFDMEVKMLVDRLTG-S-NELEVISVVGMGGTGKTTLATKVLNDPSISLVFNPCALIKVSQIYDRKKLFLHIL--VTR---R-EMSMLKD-LQRRLRDRRYLIVLDDVWSKNA--WDELIIAFPRNKRSRIMLTSRITNVAIY----NGDPHHLRFLNDDECWELLRRKVF----GIPS-EEMENLGKEIAEKCHGLPLAVQVISESLS-KNP--GWWKANVQ--PE----------RC-MNLALSYNTLTPHLKLCFIYFAVFPPDSIIPTWKLLRLWAAEGFIQ-----CLVDKANEYLDDLVNKNLIIVA-KKSNG-GIKCRIHNILRDLCLREAADEM-R--Q--NHRR
>KAA8529868.1
-----TTSSR-V-EEVIGMFDDVKMLVHRLTG-S-QHLEVISVVGMGGVGKTTLARKIYTDPSIEYHFYIRAWTYVSQEYNRRRVFLNIL--LTQ---D-QMSKLEE-LCLHLQSRKYLVVVDDVWTRTA--WDDLKMAFPNTNGSRILLTSRNRDVALH----NHIPHYLRFLTDDESWELFRRKVF----RG-P-SELEELGKQIAKKCSGLPLAVLVVAGLLSKKTY--GWWKDSVD--SR----------EC-MDLALSYNHLPHHLKVCFMYFGLFPGDFDIPVWKLLRLWVAEGFIQ-----CLEDIAEEYLQDLVDRNLILVA-KRTNG-RIKCRTHDLMRELCLIEAAEEE-T---------
>KAA8529869.1
E----------V---VVGFDMEVKMLVDRLTG-S-NDLEVISVVGMGGTGKTALATKVLNDPSISPVFNPCALIKVSQKYDRKKLFLGIL--VTR---E-EMSMLKD-LQRRLQDRRYLIVLDDVWSKKA--WDELIIAFPRNNRSRIMLTSRITNVAIY----NGDPHHLRFLNDDECWELLRRKVF----GSPS-EEMEDLGKKIAEKCHGLPLAVQVISESLS-KNP--GWWKANVE--PE----------RC-MNLALSYNKLTPHLKDCFIYFAVFPPDSIIPTWKLRLLWVAEGFMQ-----CLVDKADECLDDLVNANLIIVA-KKSNG-GIKCRIQNTLRDFCLSVAAGEI-R--Q--NYRR
>KAA8529870.1
-----TTSSR-V-EEVIGMFDDVKMLVHRLTG-S-QHLEVISVVGMGGVGKTTLARKIYTDPSIEYHFYIRAWTYVSQEYNRRRVFLNIL--LTQ---D-QMSKLEE-LCLHLQSRKYLVVVDDVWTRTA--WDDLKMAFPNTNGSRILLTSRNRDVALH----NHIPHYLRFLTDDESWELFRRKVF----RG-P-SELEELGKQIAKKCSGLPLAVLVVAGLLSKKTY--GWWKDSVD--SR----------EC-MDLALSYNHLPHHLKVCFMYFGLFPGDFDIPVWKLLRLWVAEGFIQ-----CLEDIAEEYLEDLVDRNLILVA-KRTNG-RIKCRTHDLMRELCLIEAAEEE-T---------
>KAA8532440.1
K----HGSSS-V-EEVIGFDQEAEMIKERLLDVR-KQLEVISIVGMPGLGKTTLARKVYNDLLIVYHFYIRGWTYVSHAPVKRDLLLSIL--IVG---D-ELSKLEE-LYKRLSGKRYLIVMDDIWHIQA--WIDLKNYFPNNNGSRIIFTSRITDRALY----KPDSHFLRFLTEDESWDLLRIKVF----GK-P-PDFVEIGKQIAVKCQGLPLAIVVIAGLLATQTQ--DWWKESHS----------------------------------------------------------QCGS--------------------------------------------------------------------
>KAA8532444.1
K----HGSSS-A-EEVIGFDKEAEMIKERLLNVR-KQLEVISIVGMPGLGKTTLARKVYNDLLIQHHFYIRGWTYVSQVPRKRDLLLSIL--VVE---D-VLSKLEQ-LYKGLSGRRYLIVIDDIWHSQI--WIDLKKYFPDNNGSRIIFTSRITDMALH----HDKSHFLKFLTEDESWDLLQQKVF----GK-S-PNLVEIGKQIAVKCGGLPLAIVVVAGLLVIGTQ--DWWKESVD----------------------------------------------------------EGGVS-------------------------------------------------------------------
>KAA8532448.1
N----DGSSS-L-EEVVGFEDQANMITEELVG-S-KQLAVISIHGMGGSGKTTLATKLYNDPYIVYHFYIRGWTYVSQEYRKRDLLLGIL--IVR---E-EMTELGK-LYRHLKGKRYFIVMDDLWHIKA--WNYLKIFFPNENGSRIILTSRQKEVALQ----KPDIHFLRFLTKDESWDLLQQKVF----LN-P-PDLVEIGKEIAKKCQGLPLAIVVVAGLLATKTQ--NWWNERVDP-KQ-----------C-LDLALSYNYLPHHLKPCFLYFGAFPEDYEIPVHKLISLWIAEGFIH----RRLEDVAGEYLIDLIDRSLVLVA-KGSIG-RIKCRVHDLLHDLCLRKAEEEN-Y--G--YQHR
>KAA8532451.1
K----HGASS-A-QELVGLDAEASTIMELLIG-E-KQLKVIPIVGMAGLGKTTLVRKVYNDPFIAYHFYIRGWTNVSQVYQKRDLLLSIL--AEIQ--G-EMNELEV-LFRGLKGRKYLIVMDDIWNIGA--WEDLKRSFPNDNGSRIMFTSRQVDVPLH----RP--HYMGFLNEDESWDLLQQKAF----RK-P-PELMEIGKQIAKKCGGLPLAILVIAGLLAKKTQ--YWWRKS------------------------------------------------------------EGFIR----KILEEVAEDYLMDLIDRSLVVVS-RGSNG-GIKCRIHDLLRDLCLRKSQEEN-S--P--YQRR
>KAA8532452.1
K----HGASS-A-QELVGLDAEASTIMELLIG-E-KQLKVIPIVGMAGLGKTTLVRKVYNDPFIAYHFYIRGWTNVSQVYQKRDPLLSIL--AEIQ--G-EMNELEV-LFRDL--------------------------FPNDNGSRIMFTSRQVDVPLH----TP--HYMGFLNEDESRDLLQQKAF----RK-P-PELMEIGKQIAKKCGGLPLAILVIAGLLAKKTQ--YWWRKSVDP-DQ-----------Y-MDLALSYNHLPNHLKACFLYFGSFPEDYEIPVWQLICLWVAEGFIR----KIFEEVAEDYLMDLIDRSLVVVS-RGSNG-GIKC-----------------------------
>KAA8533657.1
K----HIRFS-V-EEVVGFDYEAEMIKERLTG-S-KQLEVISIVGMAGLGKTTLARKVYSDLFIIHHFYIRGWTCVSQCYQKRNLLLGIL--IVE---D-EVSKLEE-LYKRLKGQRYLIVMDDIWHIEA--WNDLKRSFPNDNGSRIMLTSRIADVALH-----------K-----------------------P-------------------------------RTL--DWWEESVDT-EQ-----------C-MEVALSYSHLPTHLKSCFLYFVAFPEDHEIRASKLISLWIAEGFIH----KSLEDVGEEYLMDLIGRSLVIVT-KRSTG-EIKCCIHDLLRDFCLRQAEEEN-C--E--NQRR
>KAA8535362.1
K----YASRS-V-AEVVGFDHEVHTIKERLIGNS-APLEVISIVGMAGLGKTTLAQKLYDDPLVVHHFYIRGWTYVSQVFQKRDLLLGIL--FVQ---N-EMNKLEE-LYKRLKGRRYLVVMDDIWHIEA--WNDTKKYFPNDNGSIILVTSRMTHLALQ----KPDPHFLPFLTDDESWDLLQKKVF----QK-P-TELVEIGKQIVKKCQGLPLAIVVVAGLLATKTE--SWWKESVDP-KQ-----------Y-MDLALSYNHLPPHLKSCFLFMGAFPEDFEIPVRKLIWLWIAEGFIG----KSLEDVAQEYLMDLIDRSLVLVA-KKSAG-VIKCRVHDMLRDLCLRKAKEEN-Y--R--NIRR
>KAA8535368.1
K----HGSCS-V-EEVVGFDHEVHTIKERLVGNS-NQLEVISIVGMAGLGKTTLAKKVYDDPLVAYYFYIRGWTCVSQVFQKRDLLLGIL--FVQ---N-EMSELDK-LYRCLLDKRYLVVMDDIWHIEA--WNDIQKHFPNKNGSRILFTSRMIDVAFQ----KPDPHLLRFLTDDESWNLLQKKVF----QK-P-TELVDIGKQIAKKCQGLPLAIVVVAGLLATQTE--NWWKESVDP-KQ-----------Y-MDLALSYNHLPPHLKSCFLFMGAFPEDFEIPVRKLIWLWIAEGFIR----KSLEDVAQEYLMDLIDRSLVLVA-KRSAG-VIKCRVHDMLRDLCLRKAEEEN-Y--R--NIRR
>KAA8535370.1
K----HGSCS-V-EELVGFDDEVDTIKDRLIGNS-NQLEVISIVGMAGLGKTTLAKKVYDDPLVVYHFYIRGWTSVSQVFQKRDLLLGIL--FVQ---N-EMSKLER-LYKCLKGRRYLVVMDDIWDIEA--WNDTKMYFPNDNGSRILFTSRMTDVALQ----KPDPHFLHFLTDDESWNLLQKKVF----QK-P-TELVEIGKQIAKKCQGLPLAIVVVAGLLATQAE--NWWKESVEP-KQ-----------Y-MDLALSYNHLPPHLKSCFLFMGAFPEDYEIPVQKLIWLWIAEGFIR----KSKEDVAEEYLVDLIDRSLVLVA-K--------------------------------------
>KAA8535371.1
K----HENCS-V-EEVVGFDHEVHTIKERLIG-S-KQLEVISIVGMAGLGKTTLAKKLYNDPLVVYHFYIRRWTYVSQVFQKRDLLLGIL--FVQ---N-EMSKLER-LYKCLKGRRYLVVMDDIWHIEA--WNDTKMYFPNDNGSRILFTSRIIDVASR----KPDPHFLHFLTDDESWDLLQKKVF----QK-P-TELVEIGKQIAKKCRGLPLAIVVVAGLLATQTE--SWWKQSVD-------------------------------------------------------------------------------------------------------------------------------FRR
>KAA8535375.1
K----HGSCS-V-EEVVGFDHEVRTIKERLIG-S-KQLEVISIVGMAGLGKTTLAKKLYNDPLVVYHFYIRGWTYVSQVFQKGDLLLGIL--FVQ---N-EMSQLER-LYKCLKGRRYLVVMDDIWHIEA--WNDTKMYFPNDNGSRILFTSRINDVALQ----KPDPHFLQFLTDDESWDLLQKKVF----QK-P-TELVEIGKQIAKKCQGLPLAIVVVAGLLATQTE--NWWKESVDP-KQ-----------Y-IDLALSYNHLPPHLKSCFLFMGAFPEDYEIPVQKLIWLWIAEGFIR----KSKEDVAEEYLVDLIDRSLVLVA-KRSAG-VIKCHVHDLLRDLCLRKAEEDN-Y--R--HIRR
>XP_028061745.1
-----DGVHS-V-EETVGFDDEALTIKKLLAG-K-KQLQMISIVGMPGHGKTTLARKLYDDPYITHYFHIRAWTYASQLPRKTEMLLDIL--VTV---D-EMTELEK-LYKQLKGKRYLIVIDDLWHISA--WVDLKMYFPNDNGSRVMFTSRLKEVAMH----SPKPHCLRFLTEEESWELLERKVF----QN-P-LELIKIGKQIMKKCEGLPLAIVVIAGLLANKTR--ESWKQSVDP-NQ-----------Y-LDLVLSYNHLPRHLKPCFLYLGAFPQDHEIPVQKLICLWIAEGFIQ----RSLEEVAEDYLMDLIQRSLVIVA-QGFDG-RIKCRMHDLLRDLCLKKASEIN-H--N--YQRR
>XP_028061854.1
-----------V-AETVGFDTEVLAIKEQLAG-K-EQLEFVSIVGMPGLGKTTLAKKLYNDPYITYHFHIRAWTYVSQVPRKTEMLLNIL--LNV---G-EMSKLEM-LYRNLKGKRYLIVIDDICDIGA--WVDLKMYLPNDNESRVLFSSRLKVVVMH----SPDIHSLRFLTEEESWELFQWKVF----QN-P-LQLVEIGKQIMKKYEGLPLAIIVIAGLLENKTE--EWWKQGVDP-NQ-----------H-LDRALSYNHLPCHLKPCFLYLGAFPEDQEISVQKLIWLWVARGFIQ----RSLEEVAEDYLMDLIQRSLVIVT-RRFDG-RIKCRMHDLLRDLCLKKAREIN-----------
>XP_028063385.1
-----DGVQP-V-EETVGFEDDALTIKERLAG-K-QQLQMISIVGMPGLGKTTLATKLYNDPYIIHYFHIRAWTYASQLPRKTDMLLDIL--VNVV--D-EMTKLEK-LYKQLKGQRYLIVIDDLWDIGA--WVNLKMYFPNDNGSRVMFTSRLKEVAMH----SPDHHCLRPLTEEESWELLQRKVF----QN-P-PELIEIGKQITKRCGGLPLAIVVIAGLLANKTQ--KSWKQSVDP-NQ-----------Y-LDLALSYNHLPRHLKPCFLYLGAFPEDQEISVERLIWLWIAEGFIQ----KSLEEVAEGYLMDLIQRSLVIVA-QRFDG-RIKCRMHDLLRDLCLKKAREIN-H--N--YQCH
>XP_028063474.1
-----DGVQP-V-EETVGFEDDALTIKERLAG-K-QQLQMISIVGMPGLGKTTLATKLYNDPYIIHYFHIRAWTYASQLPRKTDMLLDIL--VNVV--D-EMTKLEK-LYKQLKGQRYLIVIDDLWDIGA--WVNLKMYFPNDNGSRVMFTSRLKEVAMH----SPDHHCLRPLTEEESWELLQRKVF----QN-P-PELIEIGKQITKRCGGLPLAIVVIAGLLANKTQ--KSWKQSVDP-NQ-----------Y-LDLALSYNHLPRHLKPCFLYLGAFPEDQEISVERLIWLWIAEGFIQ----KSLEEVAEGYLMDLIQRSLVIVA-QRFDG-RIKCRMHDLLRDLCLKKAREIN-H--N--YQCH
>XP_028063536.1
-----DGVQP-V-EETVGFEDDALTIKERLAG-K-QQLQMISIVGMPGLGKTTLATKLYNDPYIIHYFHIRAWTYASQLPRKTDMLLDIL--VNVV--D-EMTKLEK-LYKQLKGQRYLIVIDDLWDIGA--WVNLKMYFPNDNGSRVMFTSRLKEVAMH----SPDHHCLRPLTEEESWELLQRKVF----QN-P-PELIEIGKQITKRCGGLPLAIVVIAGLLANKTQ--KSWKQSVDP-NQ-----------Y-LDLALSYNHLPRHLKPCFLYLGAFPEDQEISVERLIWLWIAEGFIQ----KSLEEVAEGYLMDLIQRSLVIVA-QRFDG-RIKCRMHDLLRDLCLKKAREIN-H--N--YQCH
>XP_028063584.1
-----DGVQP-V-EETVGFEDDALTIKERLAG-K-QQLQMISIVGMPGLGKTTLATKLYNDPYIIHYFHIRAWTYASQLPRKTDMLLDIL--VNVV--D-EMTKLEK-LYKQLKGQRYLIVIDDLWDIGA--WVNLKMYFPNDNGSRVMFTSRLKEVAMH----SPDHHCLRPLTEEESWELLQRKVF----QN-P-PELIEIGKQITKRCGGLPLAIVVIAGLLANKTQ--KSWKQSVDP-NQ-----------Y-LDLALSYNHLPRHLKPCFLYLGAFPEDQEISVERLIWLWIAEGFIQ----KSLEEVAEGYLMDLIQRSLVIVA-QRFDG-RIKCRMHDLLRDLCLKKAREIN-H--N--YQCH
>XP_028063915.1
Q----GGDFS-W-EEVVGFEDEAMKLKEKLTR-Q-KKLDIISIVGMPGLGKTTLARKVYNDPLIVYHFYIRAWITISQKYQKQNLLVDLI--VSP------MKELDE-LWKSLKGKRYLIVMDDIWDTRA--WVDLKSLFPNDNGSRIMFTSRFTNVALH----NPSPLDLRFLTEDESWDLFQQKVF----QR-P-PNLMCVGKKIAKNCQGLPLAIVVVGGMLAREMP--GWWKKILVL-EP-----------C-MEFALSYNHLPHYLKPCFLYFAAFPQDFVIYVQKLTQLWIAEGFIR----RSLEDVAEEYLMDLIGRNLILVS-KRSDG-GIKCSIHDLLHNFCCKRAEEEY-L--C--QMRR
>XP_028063960.1
-----DG----V-EEMVGFDDEVLTIKKRLAG-K-KQLDIIPIVGMPGLGKTILARKVYNDPYITHHFHIRAWTYVYQVPRKREMLLDIL--GNV---E-EMSELEK-LYKKLKRKRYLIVIDDIWDISA--WVDLKIYLPNDNGSRVMFTSRLKAVAMH----SPNPHCQRFLTEEESWELLQRKVF----QN-P-AELIEFGKQIMKKCEGLPLAIVVIAGLLA-KTE--EWWKQSVDP-NQ-----------Y-LDLALSYNHLPRHLKPCFLYLGAFPEDQEISVQRLIWLWIAEGFIQ----KSLEEVAEDYLMDLIQRNLVIVA-RRFDG-RIKCRMHDVLRDLCLKKARETN-H--N--NQCR
>XP_028063961.1
K----RDSSE-V-EEVVGFDEEAKTLVDRLKG-K-EELEVISVTGMGGLGKTTLARKVFTDPAIEYNFYIRAWTYVSQEYTRKEVFLSIL--LDK---D-EWSRLEE-LRGHLQTGRYLIVMDDVWTKEA--WDDLKMAFPKNNGSRILLTSRNNEVAVH----NPDHHPLRFLTDDEGWELLKKKVF----RK-P-SELEDLGKKIAEECGGLPLAIVVIAGLLIKKTS--KWWEESVD--PK----------QC-MDLALSYKHLPHQLQSCFRYFGVFPEDYEIPVCILIQLWIAEGLIE-----SLEDTAEDRLEDLVDRNLVMVE-KRSNG-GIKCRVHDMLHDLCLKEAKEEQ-K--G--A-RL
>XP_028063962.1
K----RDSSE-V-EEVVGFDEEAKTLVDRLKG-K-EELEVISVTGMGGLGKTTLARKVFTDPAIEYNFYIRAWTYVSQEYTRKEVFLSIL--LDK---D-EWSRLEE-LRGHLQTGRYLIVMDDVWTKEA--WDDLKMAFPKNNGSRILLTSRNNEVAVH----NPDHHPLRFLTDDEGWELLKKKVF----RK-P-SELEDLGKKIAEECGGLPLAIVVIAGLLIKKTS--KWWEESVD--PK----------QC-MDLALSYKHLPHQLQSCFRYFGVFPEDYEIPVCILIQLWIAEGLIE-----SLEDTAEDRLEDLVDRNLVMVE-KRSNG-GIKCRVHDMLHDLCLKEAKEEQ-K--G--A-RL
>XP_028063964.1
K----RDSSE-V-EEVVGFDEEAKTLVDRLKG-K-EELEVISVTGMGGLGKTTLARKVFTDPAIEYNFYIRAWTYVSQEYTRKEVFLSIL--LDK---D-EWSRLEE-LRGHLQTGRYLIVMDDVWTKEA--WDDLKMAFPKNNGSRILLTSRNNEVAVH----NPDHHPLRFLTDDEGWELLKKKVF----RK-P-SELEDLGKKIAEECGGLPLAIVVIAGLLIKKTS--KWWEESVD--PK----------QC-MDLALSYKHLPHQLQSCFRYFGVFPEDYEIPVCILIQLWIAEGLIE-----SLEDTAEDRLEDLVDRNLVMVE-KRSNG-GIKCRVHDMLHDLCLKEAKEEQ-K--G--A-RL
>XP_028066697.1
-----------V-EETVGFEDDALTIKERLAG-K-QQLQMISIVGMPGLGKTTLATKLYNDPYIIHYFHIRAWTYASQLPRKTDMLLDIL--VNVV--D-EMTKLEK-LYKQLKGQRYLIVIDDLWDIGA--WVNLKMYFPNDNGSRVMFTSRLKEVAMH----SPDHHCLRPLTEEESWELLQRKVF----QN-P-PELIEIGKQITKRCGGLPLAIVVIAGLLANKTQ--ESWKQSVDP-NQ-----------Y-LDLALSYNHLPRHLKPCFLYLGVFQEDQKILV---------------------------------------------------------------------------------
>XP_028066936.1
-----DGVHS-L-EETVGFDDEALTIKELLAG-K-KQLQLISIVGMPGLGKTTLATKLYNDPYITHYFHIRAWTYASQLPRKTVMLLDIL--VNVV--D-EMTKLEK-LYKQLKGKTYLIVIDDLWDIGA--WVDLKMYFPNDNGSRVMFTSRLKELSMH----SPDPHCLRFLTEEESWELLQRKVF----QN-P-PELIGIGKQIMKKCEGLPLAIVIIAGLLANKTP--------------------------------------------------------------------------------------------------------------------------------------------
>XP_028066956.1
-----DGVPS-V-EETVGFDDEALTIKELLAG-K-KQLQMISIVGMPGLGKTTLARKVYNDPYITHYFHIRAWTYVSQLSRQTDMLLDIL--LNVV--D-EMTKLEK-LYKQLKGKRYLIVIDDLWDIGA--WVDLKMYFPNDNGSRVMFTSRLKELSMH----SPDPHCLRFLTEEESWELLQRKVF----QN-P-PELIEIGKQIMKKCEGLPLAIVIIAGLLANKTV--VSWKQSVDP-NQ-----------Y-LDLALSYNHLPRHLKPCFLYLGAFPRDQEIPVQKLICLWVAEGFIQ----RSVEEVAEGYLMDLFQRSLVIVA-QRFDG-RIKCRMHDLLRDLCLKKAGEIN-H--N--YQHR
>XP_028066957.1
-----DGVPS-V-EETVGFDDEALTIKELLAG-K-KQLQMISIVGMPGLGKTTLARKVYNDPYITHYFHIRAWTYVSQLSRQTDMLLDIL--LNVV--D-EMTKLEK-LYKQLKGKRYLIVIDDLWDIGA--WVDLKMYFPNDNGSRVMFTSRLKELSMH----SPDPHCLRFLTEEESWELLQRKVF----QN-P-PELIEIGKQIMKKCEGLPLAIVIIAGLLANKTV--VSWKQSVDP-NQ-----------Y-LDLALSYNHLPRHLKPCFLYLGAFPRDQEIPVQKLICLWVAEGFIQ----RSVEEVAEGYLMDLFQRSLVIVA-QRFDG-RIKCRMHDLLRDLCLKKAGEIN-H--N--YQHR
>XP_028066958.1
-----DGVPS-V-EETVGFDDEALTIKELLAG-K-KQLQMISIVGMPGLGKTTLARKVYNDPYITHYFHIRAWTYVSQLSRQTDMLLDIL--LNVV--D-EMTKLEK-LYKQLKGKRYLIVIDDLWDIGA--WVDLKMYFPNDNGSRVMFTSRLKELSMH----SPDPHCLRFLTEEESWELLQRKVF----QN-P-PELIEIGKQIMKKCEGLPLAIVIIAGLLANKTV--VSWKQSVDP-NQ-----------Y-LDLALSYNHLPRHLKPCFLYLGAFPRDQEIPVQKLICLWVAEGFIQ----RSVEEVAEGYLMDLFQRSLVIVA-QRFDG-RIKCRMHDLLRDLCLKKAGEIN-H--N--YQHR
>XP_028072320.1
-----DGVHS-V-EETVGFDDEALTIKELLAG-K-KQLQIISIVGMPGLGKTTLATKLYNDPYITHYFHIRAWTYASQLPTKTDMLLDIL--VNVV--N-EMTKLEK-LYKQLKGKRYLIVIDDLWDIGA--WVDLKMYFPNDNGSRVMFTSRLKELSMH----SPDPHCLRFLTEEESWELLQRKVF----HN-P-PELIKIGKQIMKKCEGLPLAIVIIAGLLANKTQ--ESWIQSVDP-NQ-----------Y-LDLALSYNHLPRHLKPCFLYLGAFPEDQEIPVQKLISLWVAEGFIQ----RSLEEVAEDYLMDLIQRSLVIVA-QRFDG-RIKCRMHDLLRDLCLKKAREIN-R--N--YQRH
>XP_028080672.1
-----------V-EETAGFDDEVLTIKKLLVR-K-KQQQILSIVGMLGLGKTTLARKLYNDPYITHYIHIRGWTNASQLPRKIDMLLHIL--VNV---D-EMCKLKK-LYKQLKGKRYLIVIDDLWDIGA--WVDLKMYFPNDNGSRVMFTSRLKEVAMH----SPDSHCLRFLTEEESWELLQRKVF----HN-P-PKLIEIGKQIMKKCEGLPLAIAIIAGLLANKTQ--ESWKQSVAP-NQ-----------Y-LDLALSYNHLPRHLKPCFLYLGAFPEDQAIPVQKLICLLVTEGFIR----RSLEEVVEDYLMDLI------------------------------------------------
>XP_028082887.1
G----SGDSD-G-EEMVGFEDEAMSLKEQLTG-P-KQLQVISIVGMAGQGKTTLATKLYNDPLVVYHFYIRAWTSVSQEYRKRDLLIRLL--VMK---N-GMGKLEK-LYKSLKGQTYFIVMDDMWDTKA--WVDLKICFPNDNGSRIMFTSRHEDVALQ----KTNPLSLRFLTHNESWDLFQHKVF--G-KR-P-PVLVEIGKQITNKCQGLPLSIVVVAGIFIEKSQ--DRWKETLNP-QA-----------C-MKLALSYIHLPGHLKPCFLYFGAFPEDYQIRVEKLIWLWVAEGFIT----KRLKDVAKEYLMDLIGRSLLLVS-KGYDG-EIKCGIHDLLREFCIKQGEDDF-L---------
>XP_028082942.1
-----DGVHS-V-EETVGFDDEALTIKELLAG-K-KQLQMISIVGMPGLGKTTLATKLYNDPYITHYFHIRGWTYASQLPRITDMLLDIL--VNVV--D-EMTKLEK-LYKQLKGKRYLIVIDDLWDIGA--WVNLKMYFPNDNGSRVMFTSRLKELSMH----SLDPHCLRFLTEEESWELLQRKLF----QN-P-LELILIGKQIMKKCKGLPLAIVVIAGLLANKTP--------------------------------------------------------------------------------------------------------------------------------------------
>XP_028090836.1
-----DGVPS-V-EETVGFDDEALTIKELLAG-K-KQLQMISIVGMPGLGKTTLATKLYNDPYITHYFHIRAWTYASQLSRQTDMLLDIL--LNVV--D-EMTKLEK-LYKQLKGKRYLIVIDDLWDIGA--WVDLKMYFPNDNGSRVMFTSRLKELSMH----SPDPHCLRFLTEEESWELLQRKVF----QN-P-PELIEIGKQIMKKCEGLPLAIVIIAGLLANKTL--ESWKQSVDP-NQ-----------Y-LDLALSYNHLPRHLKPCFLYLGAFPRDQEIPVQKLICLWVAEGFIQ----RSVEEVAEGYLMDLFQRSLVIVA-QRFDG-RIKCRMHDLLRDLCLKKAGEIN-H--N--YQHR
>XP_028090837.1
-----DGVPS-V-EETVGFDDEALTIKELLAG-K-KQLQMISIVGMPGLGKTTLATKLYNDPYITHYFHIRAWTYASQLSRQTDMLLDIL--LNVV--D-EMTKLEK-LYKQLKGKRYLIVIDDLWDIGA--WVDLKMYFPNDNGSRVMFTSRLKELSMH----SPDPHCLRFLTEEESWELLQRKVF----QN-P-PELIEIGKQIMKKCEGLPLAIVIIAGLLANKTL--ESWKQSVDP-NQ-----------Y-LDLALSYNHLPRHLKPCFLYLGAFPRDQEIPVQKLICLWVAEGFIQ----RSVEEVAEGYLMDLFQRSLVIVA-QRFDG-RIKCRMHDLLRDLCLKKAGEIN-H--N--YQHR
>XP_028090838.1
-----DGVPS-V-EETVGFDDEALTIKELLAG-K-KQLQMISIVGMPGLGKTTLATKLYNDPYITHYFHIRAWTYASQLSRQTDMLLDIL--LNVV--D-EMTKLEK-LYKQLKGKRYLIVIDDLWDIGA--WVDLKMYFPNDNGSRVMFTSRLKELSMH----SPDPHCLRFLTEEESWELLQRKVF----QN-P-PELIEIGKQIMKKCEGLPLAIVIIAGLLANKTL--ESWKQSVDP-NQ-----------Y-LDLALSYNHLPRHLKPCFLYLGAFPRDQEIPVQKLICLWVAEGFIQ----RSVEEVAEGYLMDLFQRSLVIVA-QRFDG-RIKCRMHDLLRDLCLKKAGEIN-H--N--YQHR
>XP_028096865.1
-------IPS-V-EEMVGFEDEVIMIKEQLTE-K-KKLGIISIVGMPGLGKTTLARKVYDDPYITHYFHIRAWTYVSQAYIKRDLLLGIL--IVK---N-KMSKLEE-IYKILKGKRYLIVMDDIWSTGA--WDDVRMYLPNDNGSRVMFTSRLKEVGLH----KPEPHHLRFLTEEESWELFQKRVF----RG-P-PELMGLGLQIAEKCEGLPLAIVVIAGILAEKTK--DLWEESVDP-NQ-----------Y-MRLALSYYHLPDHLKPCFLYFGAFLEGSEIPVRKLMWLWIAEGFVQLTREKTLEEIAEDYLTDLIERSLVIVS-KRSNG-GIKCRMHDLLRHLCLREAEKFK-H--G--HQGR
>XP_028098604.1
P----RGLPE-V-EEVVGFDMEAKTLVDLLNG-K-EELDVVSVIGMGGLGKTTLAKKVFTDPAIEFEFYIRAWIYVSQEYDRKEVFISIL--LDK---D-EWSKLDE-LRGHLQTGRYLIVMDDVWTREA--WDDLKMAFPKNNRSRILLTSRNTEVAIH----NPDPHLLRFLNEDESWELLEKKVF----RR-P-SELVDLGKQIAKECGGLPLAIVVIAGLLMKKTC--DWWEKSVD--PK----------QC-MDLALSYKHLPYHLKACFLYFGVFPEDYEIPVWKLIQLWVAEGFIQ-----RLEDTAEEQLEDLVDRNLVLVE-KRSNG-GIKCRVHDMLRDLCLREAEEEN-K--G--I-RR
>XP_028098605.1
P----RGLPE-V-EEVVGFDMEAKTLVDLLNG-K-EELDVVSVIGMGGLGKTTLAKKVFTDPAIEFEFYIRAWIYVSQEYDRKEVFISIL--LDK---D-EWSKLDE-LRGHLQTGRYLIVMDDVWTREA--WDDLKMAFPKNNRSRILLTSRNTEVAIH----NPDPHLLRFLNEDESWELLEKKVF----RR-P-SELVDLGKQIAKECGGLPLAIVVIAGLLMKKTC--DWWEKSVD--PK----------QC-MDLALSYKHLPYHLKACFLYFGVFPEDYEIPVWKLIQLWVAEGFIQ-----RLEDTAEEQLEDLVDRNLVLVE-KRSNG-GIKCRVHDMLRDLCLREAEEEN-K--G--I-RR
>XP_028098606.1
P----RGLPE-V-EEVVGFDMEAKTLVDLLNG-K-EELDVVSVIGMGGLGKTTLAKKVFTDPAIEFEFYIRAWIYVSQEYDRKEVFISIL--LDK---D-EWSKLDE-LRGHLQTGRYLIVMDDVWTREA--WDDLKMAFPKNNRSRILLTSRNTEVAIH----NPDPHLLRFLNEDESWELLEKKVF----RR-P-SELVDLGKQIAKECGGLPLAIVVIAGLLMKKTC--DWWEKSVD--PK----------QC-MDLALSYKHLPYHLKACFLYFGVFPEDYEIPVWKLIQLWVAEGFIQ-----RLEDTAEEQLEDLVDRNLVLVE-KRSNG-GIKCRVHDMLRDLCLREAEEEN-K--G--I-RR
>XP_028098607.1
P----RGLPE-V-EEVVGFDMEAKTLVDLLNG-K-EELDVVSVIGMGGLGKTTLAKKVFTDPAIEFEFYIRAWIYVSQEYDRKEVFISIL--LDK---D-EWSKLDE-LRGHLQTGRYLIVMDDVWTREA--WDDLKMAFPKNNRSRILLTSRNTEVAIH----NPDPHLLRFLNEDESWELLEKKVF----RR-P-SELVDLGKQIAKECGGLPLAIVVIAGLLMKKTC--DWWEKSVD--PK----------QC-MDLALSYKHLPYHLKACFLYFGVFPEDYEIPVWKLIQLWVAEGFIQ-----RLEDTAEEQLEDLVDRNLVLVE-KRSNG-GIKCRVHDMLRDLCLREAEEEN-K--G--I-RR
>XP_028098613.1
-----DG----V-EEMVGFDDEVLTIKKRLAG-K-KQLDIIPIVGMPGLGKTILARKVYNDPYITHHFHIRAWTYVSQVPRKREMLLDIL--VNV---E-EMSKLEK-LHKKLKGKRYLIVIDDIWDISA--WVDLKIYLPNDNGSRVMFTSRLKAVAMH----SPNPHCQRFLTEEESWELLQRKVF----QN-P-AELIEFGKQIV--------------------------------------------------------NNL---LQDCYIEF--------------------------------------------------------------------------------------------
>XP_028098747.1
G----SGDSD-G-EEMVGFEDEAMSLKEQLTG-S-KQLQVISIVGMAGQGKTTLATKLYNDPLVVYHFYIRAWTSVSQEYRKRDLLIRLL--VMK---N-GMGKLEK-LYKSLKGQTYFIVMDDIWDTKA--W-------PK-------------------------PIALYFLTHNESWDLFQHKVF--G-KR-P-PELMEIGKQIANKCQGLPLAIVLVAGILTEKSQ--GRWKETLDP-QL-----------W-MKLELSYNHLPGHLKPCLLYFGAFPEDYQIRVEKLIWLWVAEGFIT----KRLEDVAKEYLMDLIGRSLLLVS-KGYDG-EIKCGIHDLLREFCIKQGEEDF-L--G--Y---
>XP_028100405.1
-----DGVHS-V-EETVGFDDEALTIKRLLVG-R-KQLQMISIVGMPGLGKTTLARKLYNDPYITHYFHICAWTYASQLPRKTDMLLDIL--LYV---N-EMTKLDK-LYKKLKGKRYLIVIDDIWDIGA--WVDLKMYFPNDNGSRVLFTSRLKELAMH----SPDPHCLRFLTEEESWELLQRKVF----QN-P-PELIEIGKQIMKKCEGLPLAIVVMAGLLADKAQ--VWWKQSVDP-NQ-----------Y-LDLALSYNHLPRHLKPCFLYLGAFPVDQQISVQKLICLWIAEGFIQ----RSLEEVAEDYLMGLIQRSLVIVA-QRFDG-RIKCRMHDLLRDLCFKKVREIN-H--N--YQRR
>XP_028101273.1
-----DGVPS-G-EETMSFDDEALTIKKLLVR-K-KQLQMISIVGIPGLGKTTLAIKLYNDPYITHYFHIRAWTYASQLSRQTDMLLDIL--VNVV--D-EMTNLDK-LYKSLKGERYLIVIDDFWDIGA--WVDLKMYFPNDNGSRVMFTSLHKELAMY----SPDPHCLRFFTEEESWVLLQQKVF----PN-P-PELIKIWKHIMKKCEGLPLAIVIIAGLPANKTQ--ESWIQSVDP-NQ-----------C-LDLALSYNHLPRHLKPCFLYLGAFPEDQEIPVQKLIWLWIAEGLYK-------------------------------------------------------------------
>XP_028101614.1
-----DGVHL-V-EETVGFDDEALTIKELLAR-K-KQLQMISIVGMPGLGKTTLATKLYNDPYITHYFHIRAWTYASQLPRKKDMLLDIL--VNVV--D-EMTKLKK-LYKQLKGKRYLIVIDDLWDIGV--WVDLKMYFPNDNGSRVMFTSRLKELAMH----SPDPHCLRFLTKEESWELLQWKVF----QN-P-PVLIEIGKQIMKKCEGLPLAIVVMAGLLADKAQ--ESWEQS---------------------------------------------------------------------KSLEEVAEDYLMDLIQRSL--------------------------------------------
>XP_028102117.1
-----DGVQS-V-EETVGFEDDALAIKELLAG-N-QQLQMISIVGMPGLGKTTLARKLYNDPYITYYFHIRAWTYASQLPTKRDMLLDIL--FNVV--D-EMTKLEK-LYKQLKGNKYLIVIDDLWDIGA--WVDLKMYFPNDNGSRVMFTSRLKELAMH----SPDPHCLRFLTEEESWELLQQKVF----QN-P-PELIIIGKEIMKKCAGLPLAIVVIAGLLANKTQ--ESWKQSVDP-NQ-----------Y-LDLALSYNHLPHHLKPCFLYLGAFPEDQEISVQKLIWLWIAEGFIQ----KSLEEVAEGYLMDLIQRSLVIVA-QRFDG-RIKCRMHDLLRDLCLKKAREIN-H--N--YQCR
>XP_028102118.1
-----HGVHS-V-EETVGFDDEALTIKQLLAG-K-KQLQMISIVGMPGLGKTTLATKLYNDPYISHYFHIRAWTYASQLPRITDMLLDIL--VNVV--D-EMTKLEK-LYKQLKGKRYLIVIDDLWDIGA--WVNLKMYFPNDNGSRVMFTSRLKEVAMH----SPDRHCLRFLTEEESWELLQRKMF----QN-P-PELIGIGKQI-----------------------------------------------------------------------------------------------------------------------------RFDG-RIKCRMHDLLRDLCLKKAREIN-E--N--DQRR
>XP_028102119.1
-----HGVHS-V-EETVGFDDEALTIKQLLAG-K-KQLQMISIVGMPGLGKTTLATKLYNDPYISHYFHIRAWTYASQLPRITDMLLDIL--VNVV--D-EMTKLEK-LYKQLKGKRYLIVIDDLWDIGA--WVNLKMYFPNDNGSRVMFTSRLKEVAMH----SPDRHCLRFLTEEESWELLQRKMF----QN-P-PELIGIGKQI-----------------------------------------------------------------------------------------------------------------------------RFDG-RIKCRMHDLLRDLCLKKAREIN-E--N--DQRR
>XP_028102121.1
-----HGVHS-V-EETVGFDDEALTIKQLLAG-K-KQLQMISIVGMPGLGKTTLATKLYNDPYISHYFHIRAWTYASQLPRITDMLLDIL--VNVV--D-EMTKLEK-LYKQLKGKRYLIVIDDLWDIGA--WVNLKMYFPNDNGSRVMFTSRLKEVAMH----SPDRHCLRFLTEEESWELLQRKMF----QN-P-PELIGIGKQI-----------------------------------------------------------------------------------------------------------------------------RFDG-RIKCRMHDLLRDLCLKKAREIN-E--N--DQRR
>XP_028107731.1
-----DGVYS-V-EETVGFDDEALTIKKLLAG-K-KQLQMISIVGMPGLGKTTLATKLYNDPYITHYFHIRAWTHASQLPRKTDVLLDIL--VNVV--D-EMTKLEK-LYKQLKGKRYLIVIDDIWDIGA--WDDLKMYFPNDNGSRVMFTSRLKELAMH----SPDPHCLRFLTEEESWALLQRKVF----QN-P-PELIEIGKQIMKKCGGLPLAIVIIAGLLANKTQ--ESWKQSVDP-NQ-----------Y-LDLALSYNHLPRHLKPCFLYLGAFPENQKISVQRLIWLWIAEGFIQ----KSLEEVAEDYLMDLIQRSLLIVA-QRFDG-RIKCRMHDLLRDLCLKKAREIN-H--N--NQCR
>XP_028116480.1
-----------V-VEIVGFDSKALAIKEQLAG-N-KHLDFVSIVGMPGLGKTILDKKLYNDPYIIHHFHIHAWTYVSQVPKKREMLLDIL--FNV---D-EMSMLEM-LYKKLKGKRYLIVIDDIWDIGV--WVDLKMYLPNENGSRIMFTSR----PMH----SPDTHCLRFLTEEESWELFQRKVF----PD-P-PKLIETGKQIMNKCQGLPLAIIVIAGLLANKTE--E-----------------------------------------------------------------------------------------------------------------------------------------
>XP_028116540.1
-----DGVHS-V-EETVGFDDEALTIKKLLAG-K-KQLQMISIVGMPGLGKTTLATKLYNDPYITHYFHIRAWTYASQLPTKTDMLLDIL--VNV---D-EMTKLEK-LYKQLKGKRYLIVIDDLWDIGA--WIDLKTYFPNDNGSRVMFTSRLKELSMH----SPDPHCLRFLTEEESWDLLQLKVF----QN-P-PELIKIGKQIMKKCEGLPLAIVIIAGLLANKTQ--ESWIQRVDP-NQ-----------Y-LDLALSYNHLPRHLKPCFLYLGAFPEDQEIPVQKLICLWVAEGFIQ----RSLEEVAEDYLMDLIQRSLVIVA-KRFDG-RIKCRMHDLLRDLCLKKAREIN-H--N--YQCR
>XP_028118554.1
---------S-V-DEVVGFDNEAMNIKERLTG-M-KQLEVFSIIGMPGLGKTTLARKVYNDPYIAHYFHLRAWTYVSQSHTKKEMLLDIL--LMN---D-EMNYLER-LYKRLKGKRYFIVMDDIWNIGA--WDDIRVYLPNDNGSKVLFTSRTMAVALR----KPDPHCLRFLTEEESWELLHEKVF----RN-P-PELMEFGEQIMKKCEGLPLAIVVIAGLLASKTK--DRWKASVDP-NQ-----------Y-MNLALSYDNLPQHLKPCFLYLGAFRDDHEIPVWKLILLWIAEGFIH----RRLEDIGEGYLMDLIDRSLVIVS-RKSNG-GIKCRIHDLLRDLCLKKSEEFN-H--E--NQLR
>XP_028124912.1
K----RGDFS---EEVVGFEDEALTIKDRLTR-Q-KQLDTISIVGMPGLGKTTLAKKVYNDPLIIYHFHIRAWINVSQEYRKRDVLLSLF--ISP---K-EMSELDK-LRKSLKGKRYLIVMDDIWDTRA--WIDLKSLFPNDNGSRIMFTSRFTNVALH----NTHPLFLSFLTEDESWDLFKKKVF----RT-P-PELMSIGKKVVIKCQGLPLAIVVVSGIFAIKSQ--DQWKEIRDL-KL-----------C-MEFALSYNHLPHHLKSCFLYFAAFPKDFEIPVWKLTQLWVAEGFIR----SSLEDVAEEYLMDLIGRNLILVS-KRSDG-RIKCSVHALLHDFCLKKAEEEY-L--C--LVRR
>XP_028124913.1
K----RGDFS---EEVVGFEDEALTIKDRLTR-Q-KQLDTISIVGMPGLGKTTLAKKVYNDPLIIYHFHIRAWINVSQEYRKRDVLLSLF--ISP---K-EMSELDK-LRKSLKGKRYLIVMDDIWDTRA--WIDLKSLFPNDNGSRIMFTSRFTNVALH----NTHPLFLSFLTEDESWDLFKKKVF----RT-P-PELMSIGKKVVIKCQGLPLAIVVVSGIFAIKSQ--DQWKEIRDL-KL-----------C-MEFALSYNHLPHHLKSCFLYFAAFPKDFEIPVWKLTQLWVAEGFIR----SSLEDVAEEYLMDLIGRNLILVS-KRSDG-RIKCSVHALLHDFCLKKAEEEY-L--C--LVRR
>XP_028124915.1
K----RGDFS---EEVVGFEDEALTIKDRLTR-Q-KQLDTISIVGMPGLGKTTLAKKVYNDPLIIYHFHIRAWINVSQEYRKRDVLLSLF--ISP---K-EMSELDK-LRKSLKGKRYLIVMDDIWDTRA--WIDLKSLFPNDNGSRIMFTSRFTNVALH----NTHPLFLSFLTEDESWDLFKKKVF----RT-P-PELMSIGKKVVIKCQGLPLAIVVVSGIFAIKSQ--DQWKEIRDL-KL-----------C-MEFALSYNHLPHHLKSCFLYFAAFPKDFEIPVWKLTQLWVAEGFIR----SSLEDVAEEYLMDLIGRNLILVS-KRSDG-RIKCSVHALLHDFCLKKAEEEY-L--C--LVRR
>XP_028124916.1
K----RGDFS---EEVVGFEDEALTIKDRLTR-Q-KQLDTISIVGMPGLGKTTLAKKVYNDPLIIYHFHIRAWINVSQEYRKRDVLLSLF--ISP---K-EMSELDK-LRKSLKGKRYLIVMDDIWDTRA--WIDLKSLFPNDNGSRIMFTSRFTNVALH----NTHPLFLSFLTEDESWDLFKKKVF----RT-P-PELMSIGKKVVIKCQGLPLAIVVVSGIFAIKSQ--DQWKEIRDL-KL-----------C-MEFALSYNHLPHHLKSCFLYFAAFPKDFEIPVWKLTQLWVAEGFIR----SSLEDVAEEYLMDLIGRNLILVS-KRSDG-RIKCSVHALLHDFCLKKAEEEY-L--C--LVRR
>XP_028124917.1
K----RGDFS---EEVVGFEDEALTIKDRLTR-Q-KQLDTISIVGMPGLGKTTLAKKVYNDPLIIYHFHIRAWINVSQEYRKRDVLLSLF--ISP---K-EMSELDK-LRKSLKGKRYLIVMDDIWDTRA--WIDLKSLFPNDNGSRIMFTSRFTNVALH----NTHPLFLSFLTEDESWDLFKKKVF----RT-P-PELMSIGKKVVIKCQGLPLAIVVVSGIFAIKSQ--DQWKEIRDL-KL-----------C-MEFALSYNHLPHHLKSCFLYFAAFPKDFEIPVWKLTQLWVAEGFIR----SSLEDVAEEYLMDLIGRNLILVS-KRSDG-RIKCSVHALLHDFCLKKAEEEY-L--C--LVRR
>XP_028124918.1
G----SGDSD-G-EEMVGFEDEAMSLKKQLTR-P-MQLQVISIVGMAGQGKTTLATKLYADPLVVYHFHIRAWTSVFQEYRNRDLLIRLL--VMK---N-GMGKLEK-LHKSLKGRTYFIVMDDIWDTKA--W---------------------------------------------------------------------------------------------------------------------------------------------------------------------------------------------------------------------------------------------
>XP_028126810.1
-----DGVHS-V-EETVGFDDEALTIKELLAG-K-KQLQMISIVGMPGLGKTTLAKKLYNDPFIICHFHIHAWTYISQVPKKMEMLLDIL--FNV---D-EMSMLDM-LYKKLKGKRYLIVIDDIWDIGV--WVDLKMYLPNDNGSRVMFTSR----PMQ----SPHTHCLHFLTEEESWELFQQKVF----QD-P-TKLIEIGKQITKKCPGLPLAIVVIVGLLANKTQ--EWWKQSVDQ-NQ-----------Y-LDLGLSYNHLPCHLKPCFLYLGAFPDDQEISVQKLIWLWVAEGFVQ-------------YVM---------------------------------------------------
>AtZAR1
NGTDRWSSPVYDHTQVVGLEGDKRKIKEWLFRSNDSQLLIMAFVGMGGLGKTTIAQEVFNDKEIEHRFERRIWVSVSQTFTEEQIMRSILRNLGDASVGDDIGTLLRKIQQYLLGKRYLIVMDDVWDKNLSWWDKIYQGLPRGQGGSVIVTTRSESVAKRVQARDDKTHRPELLSPDNSWLLFCNVAFAANDGTCERPELEDVGKEIVTKCKGLPLTIKAVGGLLLCKDHVYHEWRRIAEHFQDELRGNTSETDNVMSSLQLSYDELPSHLKSCILTLSLYPEDCVIPKQQLVHGWIGEGFVMWRNGRSATESGEDCFSGLTNRCLIEVVDKTYSGTIITCKIHDMVRDLVIDIAKKDSFSNPEGLNCRH
>BS2
Q----DFSSS-L-KNMVGRDDQRKQLLEDLTR-SG-EPKVIPIVGMGGIGKTTLAKEVYNDESILCRFDVHAWATISQQHNKKEILLGLL--TIK---D-DIGELDM-LQKSLKRKRYLIVLDDIWSCEV--WDGVRRCFPEDAGSRILLTTRNDEVACY----GVE-FSLRFMDQDESWSLFKSAAF----SSPY--EFETVGKQIADECHGLPLTIVVVAGLL-SRTI--EDWKKDVDP-DE----------RC-SRLGLSYDHLTSDLKTCLLHFGIFPEDSDIPVKNLMRSWMAEGFLK--LENDLEGEVEKCLQELVDRCLVLVS-KSRGT-KIRCKVHDLIYDLCVREVQREN-VL-D--VCSY
>Gpa2
-----LVSLP-V-ENMVGRENEFEMMLDQLAR---RELEVVSIVGMGGIGKTTLAAKLYSDPYIMSRFDIRAKATVSQEYCVRNVLLGLL--TS------DEPQLDQ-LQKHLKGRRYLVVIDDIWTTEA--WDDIKLCFPDDNGSRILLTTRNVEVAEY----SSGPHHMRLMNFDESWNLLHKKIF----EKYS-PEFENIGKQIALKCGGLPLAITLIAGLLSIKTL--DEWQENVDLEAK-----------C-MRLALSYHHLPSHLKPCFLYFAIFAEDERIYVNKLVELWAVEGFLN---GKSIEEVAETCINELVDRSLISIH-N-SDG-ETQCGMHDVTRELCLREARNMN-RG-K--SRSR
>Hero
SI---DAKSS---VETVGHEEDEARIIGQLDE---SKLDVISIVGMPGVGKTTLANKVYNNTLVASHFKIRAKCTVSQNFNKSKVLREIL--VTAS--ETNSEDLEK-LRVAL-DKRYLIVLDDVWDIAT--GEMLIACFPKERGNRVILTSRSGEVGLK----RSDPVDLQVLTDEKSWELFEKRVF----RD-P-AELLDIGHQIVEKCKGLPLALVLIAGVIVGKEK--DFWVNNLNINSQ-----------I-MNMQSSYDHLPYQLKPLLLYFARLQKSERTPVSMLMQLWMAEGLVH---KCSLEEVTESYLDALISSSLIMV-----DHIMMRCYVHDVVHDFCSVKAGKEK-N--S--GHHR
>Mi1.2
SI---VVNSP---DKIVGFEEETNLILRKLTS---ADLDVISITGMPGSGKTTLAYKVYNDKSVSRHFDLRAWCTVDQGYDDKKLLDTIF--VSGS--DSNSEDVDK-LRKQL-GKRYLIVLDDVWDTTT--LDELTRPFPEKKGSRIILTTREKEVALH----NTDPLDLRLLRPDESWELLEKRTF----GN-P-DELLDVGKEIAENCKGLPLVADLIAGVIA-KKR--SVWLSSLSEVE------------V-MKIELSYDHLPHHLKPCLLHFASWPKDTPLTIYLLTVYLGAEGFVK---MKGIEEVVKIYMDDLISSSLVICFNEG-DI---LFQIHDLVHDFCLIKARKEN-R--S--SPRQ
>Prf
SC---VAKTTT--EEMEGFQDTIDELKDKLLG---PELDVISIVGMPGLGKTTLAKKIYNDPEVTSRFDVHAQCVVTQLYSWRELLLTILNDVLE-----DKEEIDE-LRRFLLTKRFLILIDDVWDYKV--WDNLCMCFS-DNRSRIILTTRLNDVAEY----ESDPHHLRLFRDDESWTLLQKEVF----QG-P-PELEDVGFEISKSCRGLPLSVVLVAGVLKKKTL--DSWKQSLGSLEE----------S--ISIGFSYKNLPHYLKPCFLYFGGFLQGKDIHVSKMTKLWVAEGFVQ---NEKQEDTAQGFLDDLIGRNLVMAM-ERPNA-KVKCRIHDLLHKFCMEKAKQED-SG-E--GEYR
>R1
K-TVIARTSS-MN-EIVGFEDVIENLRKKLLN---KGQDVISIHGMPGLGKTTLANSLYSDRSVFSQFDICAQCCVSQVYSYKDLILALL--------G-ERRELDM-LRKTLL-RRYLILVDDVWENSV--WDDLRGCFPDNNRSRIILTTRHHEVAKY----HSDPLHLRMFDEVESWKLLEKKVF----GESP--LLKNVGLRIAKMCGQLPLSIVLVAGILSMKEV--ECWENNLDS----------------RAVDKSYHVLPCHLKSCFLYFGAFLEDRVIDISRLIRLWISEAFIK---GRRLEDIAEGYLENLIGRNLVMVT-QSIDG-KAKCRLHDVLLDFCKERAAEEN-NR-D--QHAH
>R2
N-GPSNQVTTLVDQDFVGLQDVVQTLLAELLK---ERRSVLSIYGMGGLGKTTLARNLYNS---LKSFPTRTWICVSQEYNTMDLLRNII--IQGR--TLDMTDLIY-LRDLLKERKYLVVVDDVWQREA--WESLKRAFPDGNGSRVIITTRKEGVAER----DDR-HKLRFLSQEESWDLFRRKLL-------V-PEMESLAKDMVEKCRGLPLAIVVLSGLLS-KGL--NQWQDHLDKSIE-----------I-SNLSLSYNDLSTALKQCFLYFGIFSEDKVVKADDIIRLWMAEGFIP--GEERMEDVAEGFLNELIRRSLVQVA--TFWE-KVTCRVHDLLHDLAIEKALEVN-YD-----CIR
>R3a
-------------SDIFGRQNDIEDLIDRLSESG-KKRTVVPIVGMGGLGKTTLAKAVYNDERVQIHFEA------ITK----GLLQEIG--------DLKDDQK---LKERLK-KKFLIVLDDVWDNK---WDEL------NQGSKIIVTTRKESV-EQ--------ISMDNLSTESSWSLFKTHAF----EN-PHPELEEVGKQIAAKCKGLPLALKTLAGMLS-SEV--EEWKR--ELPH--------------NDLMLSYNDLPAHLKRCFSFCAIFPKDYPFRKEQVIHLWIANGLVQ------IEDSGNQYFLS---RSLFERVPS--QG-TENFLMHDLVNDLAQ--------E-----QLRT
>Rpiblb2
SI---VVNSP---DKIVGFGEETNLILRKLTS---ADLDVISIIGMPGLGKTTLAYKVYNDKSVSSHFDLRAWCTVDQVYDEKKLLDKIF--VSDS--NSKSEDVDK-LRKQL-GKRYLIVLDDVWDTNT--WDELTRPFPDMKGSRIILTTREKKVALH----YTDPLNLRLLRSEESWELLEKRAF----GN-P-DELLDVGKEIAENCKGLPLVVDLIAGIIA-KKK--SVWLNNLNEVE------------V-MKIEISYDHLPDHLKPCLLYFASAPKDWVTTIHELKLIWGFEGFVK---MKSLEEVVKIYLDDLISSSLVICFNEG-DY---PCQLHDLVHDFCLIKARKEK-S--S--SPRQ
>Rpivnt1
T----DTSNNNLHTEVIGLEDDFNTLQAKL-----DDLGVVSIVGMPGLGKTTLAKKLYR---VCHQFECSGLVYVSQQ---REILHDIA--VG------EEENLENNLRSLLKIKRYVILLDDIWDVEI--WDDLKLVLPEDIGSRIIITSRNSNVGRY----DFS-HVLQPLDSEKSFELFTKKIF--FVND-S-PDLVNIGRCIVERCGGIPLAIVVTAGML-ARTE--HAWNESMIQDG------------C-GKLALSYNDLPIALRPCFLYFGLYPEDHEIRAFDLTNMWIAEKLIV---GNGAESLADDVLNDLVSRNLIQVA-KTYDG--ISCRIHDLLHSLCVDLAKESN-ARV-----RR
>RPM1
---ENYQAALLFSNSLVGIDAPKGKLIGRLLS---EQRIVVAVVGMGGSGKTTLSANIFKSQSVRRHFESYAWVTISKSYVIEDVFRTMI--FYKE--QIALGELEK-LVEYLQSKRYIVVLDDVWTTGL--WREISIALPDGYGSRVMMTTRDMNVASF-----PY-HEIELLKEDEAWVLFSNKAF---PAS-T-QNLEPIARKLVERCQGLPLAIASLGSMMS-KFE--SEWKSTLHELKI-----------V-RSMFLSFNDLPYPLKRCFLYCSLFPVNYRMKRKRLIRMWMAQRFVE--IRGVKEEVADSYLNELVYRNMLQVI-LNPFG-RPKFKMHDVIWEIALSVSKLER-YN-----AET
>RPP13
E----RQLRR-D-EEVVGLEDDAKILLEKLLD-E-KNRFIISIFGMGGLGKTALARKLYNSRDVKERFEYRAWTYVSQEYKTGDILMRII-GMTSG--ELEKI-FEEELYGLLEGKKYLVVVDDIWEREA--WDSLKRALPCHEGSRVIITTRIKAVGRF--------HKLRFLTFEESWELFEQRAF----RN-D-EDLLKTGKEMVQKCRGLPLCIVVLAGLLS-KTP--SEWNNSLDDSIH----------VA-PIFDLSFKELRHESKLCFLYLSIFPEDYEIDLEKLIHLLVAEGFIQ----MMMEDVARYYIEELIDRSLLEAV-RE-RG-KVMCRIHDLLRDVAIKKSKELN-ND-H--VCRR
>Rx
-----LVSLP-V-ENMVGRENEFEMMLDQLAR---RELEVVSIVGMGGIGKTTLATKLYSDPCIMSRFDIRAKATVSQEYCVRNVLLGLL--TS------DEPQLDR-LQKHLKGRRYLVVIDDIWTTEA--WDDIKLCFPDYNGSRILLTTRNVEVAEY----SSGPHHMRLMNFDESWNLLHKKIF----EKYS-PEFENIGKQIALKCGGLPLAITVIAGLLSMQRL--DEWQENVDPEAQ-----------C-MRLALSYHHLPSHLKPCFLYFAIFTEDEQISVNELVELWPVEGFLN---GKSIEEVATTCINELIDRSLIFIH-N-SRG-TIECGMHDVTRELCLREARNMN-RG-K--SRSR
>Sw5b
QF-E---LSSIVKEEVVGFENKAEELIDYLIR---NELDVVPIVGMGGQGKTTIARKLYNNDIIVSRFDVRAWCIISQTYNRRELLQDIF--VTGS--DDNATVLDM-LRRKLMGKRYLIVLDDMWDCMV--WDDLRLSFPDGIRSRIVVTTRLEEVGKQ----HTDPYSLPFLTTEESCQLLQKKVF-----Q-P-PELQDVSQAVAEKCKGLPLVVVLVAGIIKRMEE--SWWNDALSEFEE---------YS--LAMQLSFDNLPHCLKPCLLYMGMFSEDARIPASTLISLWIAEGFVE---SGRMEEEAEGYLMDLISSNLVMLS-KTYKG-RVKCQVHDVVHHFCLEKSREAK-KG-Q--YGTR
