# Supplementary material for: The NRC0 gene cluster of sensor and helper NLR immune receptors is functionally conserved across asterid plants
Source: Plant Cell. 2024 Jun 4;36(9):3344–61. doi: 10.1093/plcell/koae154 (PMC11371149; doi:10.1093/plcell/koae154)
Supplement: koae154_Supplementary_Data [file koae154_supplementary_data.zip › Supplementary File 11/Supplemental File 11/alignment files/Ipomoea_triloba_with_Tomato_Nyssa_Camellia_NRCs_alignment_NBARC.fasta]

>XP_031090591.1
KF---------S-R-MVGCNEEFKMIMDQL-T-QQSA--VVSIVGMGGIGKTTLARKVYEDPSITSHFYIRAWVTVSQKYNVEQILQCVVGCVNDNL--------AESLRKHLMGQRYLIVMDDIWSTT-TWDS-VFPN--N-NGSRILLTSRLREVAEYV-SS-FTIN-MPFLDAHESWNLFCVF-G-Q-----TKWVFEEIGRDIMKKCEGLPLAIVVVASLLSKTEAAV-KWNNVAKNVSRYV-I-G-DSDACSRILYLSYNQLPHHLKACFLYFGVFPEDYEIHVKKLVRLWAAEGFLRAE--QN-EEAAMECLQDLVDRSLVFVSKQSYNGKTKTVRTHDLLRDLCLREARHENL---SHFKLRY
>XP_031090592.1
KF---------S-R-MVGCNEEFKMIMDQL-T-QQSA--VVSIVGMGGIGKTTLARKVYEDPSITSHFYIRAWVTVSQKYNVEQILQCVVGCVNDNL--------AESLRKHLMGQRYLIVMDDIWSTT-TWDS-VFPN--N-NGSRILLTSRLREVAEYV-SS-FTIN-MPFLDAHESWNLFCVF-G-Q-----TKWVFEEIGRDIMKKCEGLPLAIVVVASLLSKTEAAV-KWNNVAKNVSRYV-I-G-DSDACSRILYLSYNQLPHHLKACFLYFGVFPEDYEIHVKKLVRLWAAEGFLRAE--QN-EEAAMECLQDLVDRSLVFVSKQSYNGKTKTVRTHDLLRDLCLREARHENL---SHFKLRY
>XP_031090593.1
KF---------S-R-MVGCNEEFKMIMDQL-T-QQSA--VVSIVGMGGIGKTTLARKVYEDPSITSHFYIRAWVTVSQKYNVEQILQCVVGCVNDNL--------AESLRKHLMGQRYLIVMDDIWSTT-TWDS-VFPN--N-NGSRILLTSRLREVAEYV-SS-FTIN-MPFLDAHESWNLFCVF-G-Q-----TKWVFEEIGRDIMKKCEGLPLAIVVVASLLSKTEAAV-KWNNVAKNVSRYV-I-G-DSDACSRILYLSYNQLPHHLKACFLYFGVFPEDYEIHVKKLVRLWAAEGFLRAE--QN-EEAAMECLQDLVDRSLVFVSKQSYNGKTKTVRTHDLLRDLCLREARHENL---SHFKLRY
>XP_031090594.1
KF---------S-R-MVGCNEEFKMIMDQL-T-QQSA--VVSIVGMGGIGKTTLARKVYEDPSITSHFYIRAWVTVSQKYNVEQILQCVVGCVNDNL--------AESLRKHLMGQRYLIVMDDIWSTT-TWDS-VFPN--N-NGSRILLTSRLREVAEYV-SS-FTIN-MPFLDAHESWNLFCVF-G-Q-----TKWVFEEIGRDIMKKCEGLPLAIVVVASLLSKTEAAV-KWNNVAKNVSRYV-I-G-DSDACSRILYLSYNQLPHHLKACFLYFGVFPEDYEIHVKKLVRLWAAEGFLRAE--QN-EEAAMECLQDLVDRSLVFVSKQSYNGKTKTVRTHDLLRDLCLREARHENL---SHFKLRY
>XP_031090612.1
K------------EIMVGKQDEFEIIKKML-I-RHS---IVSIKGMGGIGKTTLARKIYEDSSITSYFDKQSWVVASQHHNKRQMLFGLLGS-ADN---NE--DLALQFYQSLKCQRYLIVMDDVWSEG-AWDA-IFPD--G-NGSRVLLTTRLAEVANHTCSK-FS-HQMQFLEQSESWKLFNKA-----------AEFETIGRPVVEKCKGLPLAIIVVAGLFSKLN-TL-EWKNTANALSSSL-D-----EECLKILSLSYNHLPHNLKACFLYLGVFPEDHEINANNLARLWYAEGLVNAF--EN-DRVANRYMQELMDRNLIILGELSRGRKIKSFRMHDLLHAFSVREAQNENLSFSRNTNLRF
>XP_031090618.1
-----------E-SEVVGRASDAAKIVDML-I-S-S-LAVISIVGMPGLGKTTLAQLVYKNESVVRNFDYRMWVCVSDDFDVDRLLVEMVQSLLTS---SNREAIVKKLQQNLNGKKYLLVLDDIWNQDGKWDS-MMEGS---RGSRIMITTRSEEVATAM----FSSHRLEVLPDDDGWTLFTIT-F-S-----SG-GLRAIGRRILQRCRGVPLAIKTLGGLMYRN--SE-EWSMI---ENSVTWSSS-KSDGVLSTLMLSYKHLPLSLKQCFAYCAIFQKDSIMERDKLIQLWMAQGWIKGSK-DR-EEVGNNFFNILLRNSLFQDVE-DEYGNVRTCKMHDLVHDLALHVSKDFCL---TSAKLRY
>XP_031090743.1
KF---------G-G-MVGCDKLFKNILDQL-T-QQTT--VVSIVGMGGIGKTTLAHKLYQHPSITSYFDKRAWVTVSQEYNLEQMLRCLLSCVRDG---QD--QLAKRLRKHLKDQRYLIVMDDIWSTT-AWDN-VLPD--N-NGSRILLTSRLKEVAEYA-SS-----------------------------------------------------------------------------------------------------------------------DLKIMVSGLRR----------------------------------------------------------------------------
>XP_031090745.1
KF---------G-G-MVGCDKLFKNILDQL-T-QQTT--VVSIVGMGGIGKTTLAHKLYQHPSITSYFDKRAWVTVSQEYNLEQMLRCLLSCVRDG---QD--QLAKRLRKHLKDQRYLIVMDDIWSTT-AWDN-VLPD--N-NGSRILLTSRLKEVAEYA-SS-----------------------------------------------------------------------------------------------------------------------ET-------------------------------------------------------------------------------------
>XP_031090781.1
-------------ANLVGLESRVEEIGALL---NGS---FIGIWGRGGIGKTTVARAVFA--KFSGLFDGACFVDIKE-H-AAILI-QTLKSV--DI--DE-----EIIKKRLG-KKVLIVLDNV--LD-ELKK-LFG-----RGSRVIITTRDVGLQSHG--D-K--YELHKLVGHEAIQLFSHA-F-N-----KEAKFEELSQSVVCYASGLPLALKVLGSYLY--L-EA-EWRSLEK-LED-I----PD-NDIVAKLKISFDGLNR-DQKIFLDIACFFKKK--EEGYVIDVFKSCNLQ------P-V----TSIRKLIDRSLLLVLN----GK---LEMHDLIQHIASRES--SRV---RSLKLQW
>XP_031090792.1
NF---------S-R-MVGCDKEFKTILDKL-T-QQSA--VVSIIGMGGIGKTTLAEKLYNDSLITSYFDKRAWATVSQEYNVERMVRCLLSCVRDGE---D--QLAESLYKCLKGPRYLIVIDDIWNTT-AWDS-VFPD--N-NGSRILLTSRLKEVAEYA-SS-SIIN-MSFLNANKSWNLFCVL-G-Q-----TESVFEQIGRDIVKKCNGLPLAIIVVASLLSKTEVTV-KWNSVAENVSRYV-I-G-DSDACSKILYLSYNQLPHRLKACFLYFGVFPEDYEIHVKKLVRLWGAEGFLRAV--RY-EEVAMECLQDLVDRSLVFVSKQSYNGKMKAIRIHDMLRELCLREARHENL---SHFKLRY
>XP_031090793.1
NF---------S-R-MVGCDKEFKTILDKL-T-QQSA--VVSIIGMGGIGKTTLAEKLYNDSLITSYFDKRAWATVSQEYNVERMVRCLLSCVRDGE---D--QLAESLYKCLKGPRYLIVIDDIWNTT-AWDS-VFPD--N-NGSRILLTSRLKEVAEYA-SS-SIIN-MSFLNANKSWNLFCVL-G-Q-----TESVFEQIGRDIVKKCNGLPLAIIVVASLLSKTEVTV-KWNSVAENVSRYV-I-G-DSDACSKILYLSYNQLPHRLKACFLYFGVFPEDYEIHVKKLVRLWGAEGFLRAV--RY-EEVAMECLQDLVDRSLVFVSKQSYNGKMKAIRIHDMLRELCLREARHENL---SHFKLRY
>XP_031090794.1
NF---------S-R-MVGCDKEFKTILDKL-T-QQSA--VVSIIGMGGIGKTTLAEKLYNDSLITSYFDKRAWATVSQEYNVERMVRCLLSCVRDGE---D--QLAESLYKCLKGPRYLIVIDDIWNTT-AWDS-VFPD--N-NGSRILLTSRLKEVAEYA-SS-SIIN-MSFLNANKSWNLFCVL-G-Q-----TESVFEQIGRDIVKKCNGLPLAIIVVASLLSKTEVTV-KWNSVAENVSRYV-I-G-DSDACSKILYLSYNQLPHRLKACFLYFGVFPEDYEIHVKKLVRLWGAEGFLRAV--RY-EEVAMECLQDLVDRSLVFVSKQSYNGKMKAIRIHDMLRELCLREARHENL---SHFKLRY
>XP_031090795.1
NF---------S-R-MVGCDKEFKTILDKL-T-QQSA--VVSIIGMGGIGKTTLAEKLYNDSLITSYFDKRAWATVSQEYNVERMVRCLLSCVRDGE---D--QLAESLYKCLKGPRYLIVIDDIWNTT-AWDS-VFPD--N-NGSRILLTSRLKEVAEYA-SS-SIIN-MSFLNANKSWNLFCVL-G-Q-----TESVFEQIGRDIVKKCNGLPLAIIVVASLLSKTEVTV-KWNSVAENVSRYV-I-G-DSDACSKILYLSYNQLPHRLKACFLYFGVFPEDYEIHVKKLVRLWGAEGFLRAV--RY-EEVAMECLQDLVDRSLVFVSKQSYNGKMKAIRIHDMLRELCLREARHENL---SHFKLRY
>XP_031091000.1
-------------KRPVGIDSRVRDILDIL---KQT---MIGIFGMGGIGKSTLAKAIYNHIVGCQGFDSSCFVAIRSEHNGRKLL-KILKEF--DI--DE-----SLIKARLK-KRVLIVLDEI--IS-QLES-LFG-----LGSVVIITTRNAHLSDLR--H-E-KYEIEALSCNESLQLLSHA-F-G-----VPPTYTQVSERIVSYTGGLPLALTVLGSHLR--R-SV-EWSNIEK-LRL-M----PP-DDVQEILRISYDTLDD-IQSTFLDIACIFIGL--DKNDT---IQDFGFR------Y-E----IGIRTLTERCLLTIHR---NRE-EKLQMHDLVRSIVRKECKRSRV---PSFSLRW
>XP_031091041.1
KL---------S--TMVGCTAELELIKRLL-L-EDKS--VVPIIGMAGIGKTTFALTLYQDPLVKSHFDVLAWATVSTS-------------------------------------------------------------------------------------------------------------------------------------------------------------------------------------------------------------------------------------------------------------------------------------------------RF
>XP_031091125.1
---------------MVGCDKEFKTILDKL-T-QQSA--VVSIVGMGGIGKTTLAGEVYKDPSITTYFYKQAWVTVSQEYTVVQMLRCLIACVDEHS------RLAETLRKCLKYQSYLIVIDDIWSTT-AWDS-VFPD--N-NGSRILLTSRLKEVAEYA-SS-FTIN-LSFLNANESWNLYCLY-G-Q-----TKSVFEQIGRDIVKKCNGLRLAIVVIASLLSKTEETV-KWNNVAENVSRYV-I-G-YSDACSRILYLSYNQLPHHLKACFLYFGLFPEDYEINVKKLARLWAAEGFLGAE--QN-EEVAMECLQDLVGRSLVFVSKQSYNGKMKTIRIHDLLRDLCLREAQHENL---SHFKLRY
>XP_031091130.1
KF---------S-E-MVGCDKEFKTILDKL-T-QQSA--VISIVGMGGIGKTTLARKIYKDPSITSYFYKKAWVTVSQEYDVEQMLQCFINCVNDIPHCID--NLAESLRKHLKDQRYLIVMDDIWSAT-AWDS-VFPD--N-NGSRILLTSRLREVAEYA-SS-STIN-MPFLDANESWNLYCVF-G-Q-----TESVFEQIGRNIVKKCNGLPLAIIVIASLLSKTEETV-KWNNVAENVSRYV-T-S-DSDACSRILYLSYNQLPHHLKACFLYFGVFPEDYEIHVKKLARLWAAEGFLRAK--PN-EEVAMECLQDLVGRSLVFVSKQSYDGKMKTVKIHDLLRDLCLREARHENL----------
>XP_031091131.1
KF---------S-E-MVGCDKEFKTILDKL-T-QQSA--VISIVGMGGIGKTTLARKIYKDPSITSYFYKKAWVTVSQEYDVEQMLQCFINCVNDIPH-----------RKHLKDQRYLIVMDDIWSAT-AWDS-VFPD--N-NGSRILLTSRLREVAEYA-SS-STIN-MPFLDANESWNLYCVF-G-Q-----TESVFEQIGRNIVKKCNGLPLAIIVIASLLSKTEETV-KWNNVAENVSRYV-T-S-DSDACSRILYLSYNQLPHHLKACFLYFGVFPEDYEIHVKKLARLWAAEGFLRAK--PN-EEVAMECLQDLVGRSLVFVSKQSYDGKMKTVKIHDLLRDLCLREARHENL---SHFKLRY
>XP_031091134.1
KF---------S-K-MVGCNEEFKTIMDQL-T-RQSA--VVSIVGMGGIGKTTLARKVYEDSSISFHFDKRAWVTVTQEFNMEQMLQCLIGCVNGNL--------VESLRKHLKDQRYLIVMDDIWSST-AWKS-VFPD--N-NGSRILLTSRLREVAEYA-SS-STIN-MPFLDANKSWNLFCVF-G-K-----TKSVFEQIGRGIVNKCEGLPLAIIVVASLLSKTEAVV-KWKNVAENVSRYV-I-G-DSDACSRILYLSYNQLP-HLKACFLYFGVFLEDYGIHVKKLVRLWAAEGFLRAV--QN-EEVAMECLKDLVDRSLVFVSKQSYNGKMKTIRMHDLLRDLCLREARHENL---SHFKLRY
>XP_031091135.1
KF---------S-R-MVGCEKEFKTILDKL-IRQQLA--VVSIVGMGGIGKTTLAKKVYKDPSIISHFYKQAWVTVSQEYTVGQMLRCLIGCV-DEQ--PG--RLAETLRKRLKDQRYLIVIDDIWSKK-AWES-VFPD--N-NGSRILLTSRLREVAEYAASS-SIIN-MPFLDANESWNLYCVF-G-K-----TKLVFEQIGRDIVKKCKGLPLAITLVASLLSKTDEKV-KWKSVAES----V-I-G-DSEACSSVLSLSYNQLPHPSKACFLYFGVFPEDYEIPVKKLVKLWAAEGFFGAV--KN-EEMAMECLQDLVDRSFVLVGKQSYNGKIKTIRMHDLLRDLCLREARCENL---CQFKLRY
>XP_031091137.1
KF---------S-R-MVGCNEEFKKIMDQL-I-RQSA--VVSIVGMGGIGKTTLARKVYEDSSITFHFDKRAWVTVSQEYNNEQMLQCLIDCFNDKQ--ND--NLAERLRKHLKDHRYLIVMDDIWSSI-AWDS-VFPD--N-NGSRIILTSRLKEVAEYV-SS-STIN-MPFLDTNESWNLFCVF-G-Q-----MKSVFEEVGRYIVKKCEGLPIAIIVVASLLSKTEAAL-KWNNVAENVSRYV-I-G-DSDACSKILYLSYNQLPHHLKACFLYFGVFREDCEIHVKKV-------AMLRVE--QN-EEVAMECLQNLVDRSLVFVSKQSYNGKMKM------------------------------
>XP_031091138.1
KF---------S-R-MVGCDKEFKTILGKL-T-QQSA--VVSIVGMGGIGKTTLAGKVYKDPSITSYFYKQAWVTVSQEYTVVEMLRCLIGCVNDEQ--RD--QLAGSLRKSLKDQRYLIVIDDIWSKE-AWDS-VFPD--N-NRSRILLTSRLKEVAEYAAST-SIIN-MPFLEANESWNLFCVF-G-K-----TELVFEQISRDIVKKCKGLPLAITLVASLLSKTEEKV-KWKNVAES----V-I-G-DSEVCSSVLSLSYNQLPHPSKACFLYFGVFPEDYEIPVKKLVKLWAAEGFFGTV--KN-EEVATECLQDLVDRSLVLVDKQSYNGKIKIIRMHDLLRDFCLRETRCENL---CHFKLRY
>XP_031091139.1
KF---------S-R-MVGCNHEFKTIMDQL-T-QQSA--VISIVGMGGIGKTTLARKVYEDSSISFYFDKRAWVTISQEFNEEQMLQCLIGCVHGNL--------AESLRKHLKDQRYLIVMDDIWNTT-AWDS-VFLD--S-NGSRILLTSRLREVAEYV-SS-STIN-MPFLDVNEGWNLFCVF-G-Q-----TKSVFEKIGRDIVKKCEGLPIAIIVVASLLSKTDAAV-KWNNVAENVSRYV-I-G-DSDACSKILYLSYNQLPHHLKACFLYFGVFPEDYEIPVKILVRLWEAEGFLRAE--QN-EGVAMKCLQDIVDRNLVFVSKKSYNGKMKTIRIHDLLRDLCLKEARDENL----------
>XP_031091140.1
---------------MVGCEEEFMKILDQL-T-QQSA--VVSIVGMGGIGKTTLARKVYEDPIITSHFNRRAWVSVSQEYNVEQMLQCLMGFVRDELH-KD--KLAENLHKRLMGQRYLIVMDDIWSTD-VWDS-VFPD--N-NGSRILLTSRLKEVAEYA-SS-SPID-MPFLDANESWNLYCVF-------------------------------------------------------------------------------------------------DYEIPVKKLVKLWAAEGFLEPV--QN-EEVAMKFLQDLVDRSLVIVSKQSYNGKIKAIKIHDLLRDLCLREGQHKNL---CSFK---
>XP_031091145.1
KF---------T-T-MVGCHEVFEKILDQL-T-QQST--VVSIVGMGGIGKTTLAHKVYEHPSITSHFDKRAWVTATQEYNIEQMLRCLLRCVSRD---QD--QLAESVYKSLKGQRYLIVIDDIWNTT-AWDS-VFPD--N-NGSRILLTSRLKVIAEYT-CS-TPIN-MPFLDADESWNLYCVF-G-K-----TGQVFEQIGRDIVEKCKGLPLAITLVASLLSKTEEKV-KWKNVAES----V-I-G-DSEACSRVLYLSYNQLPHHLKACFLYFGIFEEDYEISVKKLVRLWAAEGFLSAV--VN-EKVAMECLQNLVDRSLVIVSKQSYNGEMKTIKIHDLLRDLCLKEAGRENL---SHLKLRY
>XP_031091146.1
KF---------G-G-MVGCEKLFEKILDQL-T-QQTT--VVSIVGMGGIGKTILAHKVYQDPSVTSHFDKRAWVTVSQEFNKEQMLRCLLGCVRDE---TD--QYQERLYKCLKGQRYLIVIDDIWNTT-AWDN-VFPD--N-NGSCVLLTSRLKEVAKYT-SS-SIIN-MPFLDADESWSLYCVF-G-K-----IEWEFEQIGRDIVKKCKGLPLAITVVASLLSKTEEKE-KWKNVAKS----V-M-G-D----SKILYLSYNQLPHHLKACFLYFGIFEEDYEIPVKKLVRLWVARG----------------------------------------------------------------------
>XP_031091149.1
KF---------T-T-MVGCHEVFTKILDQL-R-QQST--IVSIVGMGGIGKTTLAHKLYEHPLTTSHFDKRAWVTVSQEYNVEQMLRCLLSCVS-D---QH--QFAESLCKHLRGQRYLIVIDDIWSTT-AWDS-VFPD--N-NGSRILLTSRLMEVAEYA-SS-SLLN-MPFLDANESWNLYCVF-G-K-----TESVFEQIGRDIVKKCEGLPLAIIVVASLLSKIKEEE-EWKNVAKS----V-I-G-GSDTCSRILYLSYHQLPHHLKACFLYFGVFREDCEIPVKKLVRLWTAEGFLRAV--VN-EKVAIECLQNLVDRSLVIISKQSYNGKMKTIRIHDLLRDLCLKEAGRETL---SHLK---
>XP_031091155.1
KL---------S-G-MVGCHEVFMKILDQL-T-QQST--VVSIVGMGGIGKTTLARKVYEDSSITSYFDMQAWTTVSQEYSLEQMLRCLIGGVRDELH-TD--QLAERLRKHLKDQRYLIVIDDIWSTA-AWDS-VFPD--N-NGSRILLTSRLREVAEYV-SS-SPLN-MPFLNADESWNLYCVF-G-K-----TELVFEQIGKDIVKKCKGLPLAITIVASLLSKTEEVE-KWKNVAKS----V-M-S-DSDAYSRILYLSYNQLPHPLKACFLYFGIFEEDYEIPVKKLVRLWVAEGFLSIV--VN-EKVAMECLQDLVDRSLVIVSK---------------------------------------
>XP_031091167.1
TF---------S-R-MVGCEEEFKTIMDQL-T-RQSV--VVSIVGMGGIGKTTLARKVYEDPSITSHFYMRAWVTVSQVYNVEQMLRCLLDCVRDEHP-KL--PPPERLRKLLKEQRYLIVIDDIWSTS-AWDS-LFPD--N-TGSRILLTSRLKKVAEYA-SS-SPLN-MCLLDMVQSLNLYCVF-G-K-----TEFGLEQIGRYIVNKCEGLPLAIIVVASLLSKMGEKE-KWMIVAKNVSRSV-I-G-GSDVCLRILSLSYNQLPHHLKACFLYFGIFPEDYEIRVKNLVRLWAAEGFLGAV--QN-EEVAMEWLQDLVDRSLVIVSKQSYYGEMKTIRIHDLLRDFCLTETRRENL---SHFKLRY
>XP_031091168.1
TF---------S-R-MVGCEEEFKTIMDQL-T-RQSV--VVSIVGMGGIGKTTLARKVYEDPSITSHFYMRAWVTVSQVYNVEQMLRCLLDCVRDEHP-KL--PPPERLRKLLKEQRYLIVIDDIWSTS-AWDS-LFPD--N-TGSRILLTSRLKKVAEYA-SS-SPLN-MCLLDMVQSLNLYCVF-G-K-----TEFGLEQIGRYIVNKCEGLPLAIIVVASLLSKMGEKE-KWMIVAKNVSRSV-I-G-GSDVCLRILSLSYNQLPHHLKACFLYFGIFPEDYEIRVKNLVRLWAAEGFLGAV--QN-EEVAMEWLQDLVDRSLVIVSKQSYYGEMKTIRIHDLLRDFCLTETRRENL---SHFKLRY
>XP_031091171.1
KF---------S-R-MVGCDKEFKTILNKL-T-QQSA--VISIVGMGGIGKTTLAKKVYKDPSITSHFYKQAWVTVTQVYNVEQMLQCLIGCVRDEL--QR--NAKENMRRLLMGNRYLIVMDDIWSTT-AWDS-VFPD--N-NGSRILLTSRLREVAEY-ASS-SIIN-MHFLDANKSWNLFCVF-G-Q-----TKSVFEQIGRNIVKKCNGLPLAIIVIASLLSKTEETV-KWNNVAENVSRYV-T-S-DSDACSRILYLSYNQLPHHLKACFLYFGVFPEDYEIHVKKLVRLWDAEGFLRAV--RN-EEVAMECLQDLIDRSLVLIGKQSYNGKIKTIRMHDLLRDLCLREARYENL---CQFKLRY
>XP_031091172.1
KF---------S-R-MVGCDKEFKTILNKL-T-QQSA--VISIVGMGGIGKTTLAKKVYKDPSITSHFYKQAWVTVTQVYNVEQMLQCLIGCVRDEL--QR--NAKENMRRLLMGNRYLIVMDDIWSTT-AWDS-VFPD--N-NGSRILLTSRLREVAEY-ASS-SIIN-MHFLDANKSWNLFCVF-G-Q-----TKSVFEQIGRNIVKKCNGLPLAIIVIASLLSKTEETV-KWNNVAENVSRYV-T-S-DSDACSRILYLSYNQLPHHLKACFLYFGVFPEDYEIHVKKLVRLWDAEGFLRAV--RN-EEVAMECLQDLIDRSLVLIGKQSYNGKIKTIRMHDLLRDLCLREARYENL---CQFKLRY
>XP_031091173.1
KF---------S-R-MVGCDKEFKTILNKL-T-QQSA--VISIVGMGGIGKTTLAKKVYKDPSITSHFYKQAWVTVTQVYNVEQMLQCLIGCVRDEL--QR--NAKENMRRLLMGNRYLIVMDDIWSTT-AWDS-VFPD--N-NGSRILLTSRLREVAEY-ASS-SIIN-MHFLDANKSWNLFCVF-G-Q-----TKSVFEQIGRNIVKKCNGLPLAIIVIASLLSKTEETV-KWNNVAENVSRYV-T-S-DSDACSRILYLSYNQLPHHLKACFLYFGVFPEDYEIHVKKLVRLWDAEGFLRAV--RN-EEVAMECLQDLIDRSLVLIGKQSYNGKIKTIRMHDLLRDLCLREARYENL---CQFKLRY
>XP_031091188.1
KF---------S-T-MVGCNEEFKTIMDQL-T-RQSA--VVSIVGMGGIGKTTLARKVYEDSSITLHFDKRAWVTVSHEYNLLQMLQCLVGCVDKQS--TS--ELAASLRKHLMGQRYLIVMDDIWSKE-AWDS-VFPD--N-KGSHILLTSRYKEVVEY---A-STIN-MSFLDVNESWNLFCVF-G-Q-----TKSVFEQISRKIVEKCNGLPLAIIVIASLLSKTEAAV-KWNNVAENVSRYV-I-S-DSDACSRILYLSYNQLPHHLKACFLYFGVFPEDCEIHVKKLVRLWAAEGFLRAE--RN-EEVAMKCLQDLVDRSLVFVSKQSYNGKMKTIRIHDLLRDLCLREARYENL---SSFKLRY
>XP_031091190.1
KF---------S-T-MVGCNEEFKTIMDQL-T-RQSA--VVSIVGMGGIGKTTLARKVYEDSSITLHFDKRAWVTVSHEYNLLQMLQCLVGCVDKQS--TS--ELAASLRKHLMGQRYLIVMDDIWSKE-AWDS-VFPD--N-KGSHILLTSRYKEVVEY---A-STIN-MSFLDVNESWNLFCVF-G-Q-----TKSVFEQISRKIVEKCNGLPLAIIVIASLLSKTEAAV-KWNNVAENVSRYV-I-S-DSDACSRILYLSYNQLPHHLKACFLYFGVFPEDCEIHVKKLVRLWAAEGFLRAE--RN-EEVAMKCLQDLVDRSLVFVSKQSYNGKMKTIRIHDLLRDLCLREARYENL---SSFKLRY
>XP_031091191.1
KF---------R-G-MVGCDEEFKTIMDQL-T-RQSA--VVSIVGMGGIGKTTLARKVYEDSSITSHFDKRAWVTVSQEYNVEQMLQCLIGCVNDVLH-----NLAESLRKHLKEQRYLIVIDDIWSKE-AWDS-VFPD--N-NGSRILLTSRLREVAEYVSSS-STIN-MPFLDANESWNLFCVF-G-K-----TKLVFEQIGKDIVNKCEGLPLAIIVVASLLFHTGEIV-KWVNVAENVSRYV-I-G-DSDACSKILYLSYNQLPHHLKACFLYFGVFSEDYEIHVKKLVRLWVAEGFLRAV--QN-EEVAMECLQDLVGRSLIFVSKQSYNGKMKTVRIHDLLRDLCLREARHENL---SHFKLRY
>XP_031091300.1
---------------MVGCDEEFNTIKDQL-T-RQSA--VVSIVGMGGIGKTTLAQKVYEDPSITSYFYKQAWVTISQEYTVGQMLRCLIGCV-DEQ--PG--RLAESLRKSMKDQRYLIVIDDIWSKE-AWDS-VFPD--N-NGSRILLTS-----------------------------------------------------------------------------------------------------------------------------------------------------------------------------------------------------------------------LRH
>XP_031091301.1
---------------MVGCDEEFNTIKDQL-T-RQSA--VVSIVGMGGIGKTTLAQKVYEDPSITSYFYKQAWVTISQEYTVGQMLRCLIGCV-DEQ--PG--RLAESLRKSMKDQRYLIVIDDIWSKE-AWDS-VFPD--N-NGSRILLTS-----------------------------------------------------------------------------------------------------------------------------------------------------------------------------------------------------------------------LRH
>XP_031091302.1
---------------MVGCDEEFNTIKDQL-T-RQSA--VVSIVGMGGIGKTTLAQKVYEDPSITSYFYKQAWVTISQEYTVGQMLRCLIGCV-DEQ--PG--RLAESLRKSMKDQRYLIVIDDIWSKE-AWDS-VFPD--N-NGSRILLTS-----------------------------------------------------------------------------------------------------------------------------------------------------------------------------------------------------------------------LRH
>XP_031091303.1
---------------MVGCDEEFNTIKDQL-T-RQSA--VVSIVGMGGIGKTTLAQKVYEDPSITSYFYKQAWVTISQEYTVGQMLRCLIGCV-DEQ--PG--RLAESLRKSMKDQRYLIVIDDIWSKE-AWDS-VFPD--N-NGSRILLTS-----------------------------------------------------------------------------------------------------------------------------------------------------------------------------------------------------------------------LRH
>XP_031091349.1
KF---------G-G-MVGCEKLFEKIL-RL-T-QQTT--VVSIVGMGGIGKTTLAHKLYQHPSITSYFDMQAWVTVSQEFNKEQMLRCLIGCVKDELH-QD--QLAERLRKHLKEQRYLIVMDDIWSIT-AWDS-VFPD--N-NGSRILLTSRLREVGEYA-SS-SPLN-MPFLDADESWNLYCVF-G-K-----TELVFEQIGRDIVKKCKGLPLAITIVASLLSKTEEEE-KWKNVAKG----V-M-G-DSDACSRILYLSYNQLPHHLKACFLYFGIFEEDYEIVVKKLVRLWAGEGFLSTV--VN-EKVAMQYLQDLVDRSLVIVSKYSYNGKMKKIKIHDLLRDLCLREARLENL---SHLKLRY
>XP_031091351.1
KF---------G-G-MVGCEKLFEKIL-RL-T-QQTT--VVSIVGMGGIGKTTLAHKLYQHPSITSYFDMQAWVTVSQEFNKEQMLRCLIGCVKDELH-QD--QLAERLRKHLKEQRYLIVMDDIWSIT-AWDS-VFPD--N-NGSRILLTSRLREVGEYA-SS-SPLN-MPFLDADESWNLYCVF-G-K-----TELVFEQIGRDIVKKCKGLPLAITIVASLLSKTEEEE-KWKNVAKG----V-M-G-DSDACSRILYLSYNQLPHHLKACFLYFGIFEEDYEIVVKKLVRLWAGEGFLSTV--VN-EKVAMQYLQDLVDRSLVIVSKYSYNGKMKKIKIHDLLRDLCLREARLENL---SHLKLRY
>XP_031091433.1
KF---------S-T-MVGCHEVFNKILDQL-M-QQST--DVSIVGMGGIGKTTLAQKVYEDLSITSYFDIRAWVTVSQEYNVEQMLRCLIGCVRDDLH-QD--QLAERLRKHLKEQRYLIVIDDIWSTT-AWDS-VFPD--N-NGSCILLTSRLREVAKYV-NL-SIIN-MPFLDADESWSLYCVI-G-K-----TELVFEQIGRDIVNKCEGLPLAITVVASLLSKTKEDV-KWKNVAKS----V-I-G-DSDACSRILYLNYNQLPHHLKACFLYFGVFREDYEIPVKKLVRLWTAEGFLRAL--VN-EEVAIECLQDLVDRSLVIVSKQRYNGEMKRIRIHDMLRELCLREAGHGNL---SHMKLRY
>XP_031091499.1
KL---------S-K-MVGCNEEFKTIMDQL-T-QQST--VVSIVGMGGIGKTTLARKVYEDSSITLYFDKRAWITMSQEYNKEQMLQCLIGCVRDEL--QR--NSKENLRKLLMGQRYFIVMDDIWSTT-AWDS-LFPD--N-NGSRIVLTSRLKEVAEY-ANS-STIN-MPFLDANESWNLYCVF-G-Q-----TKLVFEQIGRDIVKNCKGLPLAITLVASLLSKTEENV-KWNNVAKS----V-I-G-DSEACSRVLYLSYNQLPHHLKACFLYFGVFPEDYEISVKKLVRLWAAEGFLRAV--MN-EEVATECLQDLVDRSLVIVGKHNYNGKIKTIRMHDLLRDLCVREARSENL---CHFKLRY
>XP_031091537.1
KF---------N-R-MVGCDKEFKMILRKL-IRQQSA--VVSIIGMGGIGKTTLAEKLYKNPSITSHFYKKAWVTVSQEYTVEKMLGCLIACV-DYQ--QG--RLAETLRKRLKDQRYLIVIDDIWSKE-AWDK-VFPD--N-NGSRILLTSRLREVAEYAASS-SIIN-MPFLDANESWNLYCVF-G-K-----TKLVFEQIGRDIVEKCKGLPLAITLVASLLSKTEEKV-KWKNVAKS----V-I-G-DSGACSSVLSLSYNQLPHRAKACFLYFGVFPEDYEIPIKKLVKLWAAEGFFEAA--KN-EEVAMKCLQDLVDRSLVLVGKQSYNGTIKTIRMHDLLRDLCLSEARRENL---CHFKLRY
>XP_031091538.1
KF---------N-R-MVGCDKEFKMILRKL-IRQQSA--VVSIIGMGGIGKTTLAEKLYKNPSITSHFYKKAWVTVSQEYTVEKMLGCLIACV-DYQ--QG--RLAETLRKRLKDQRYLIVIDDIWSKE-AWDK-VFPD--N-NGSRILLTSRLREVAEYAASS-SIIN-MPFLDANESWNLYCVF-G-K-----TKLVFEQIGRDIVEKCKGLPLAITLVASLLSKTEEKV-KWKNVAKS----V-I-G-DSGACSSVLSLSYNQLPHRAKACFLYFGVFPEDYEIPIKKLVKLWAAEGFFEAA--KN-EEVAMKCLQDLVDRSLVLVGKQSYNGTIKTIRMHDLLRDLCLSEARRENL---CHFKLRY
>XP_031091539.1
KF---------S-G-MVGCDEEFKTIMDQL-T-RQSS--VVPIVGMGGIGKTTLAGKVYSDPRITSHFYIRAWVTVSQEYNVEQMLQCLIGCVRDELH-QR--NSKESLRRLLMGKRYLIVMDDIWSTT-AWDS-VFPD--Y-NGSRILLTSRLREVVEYA-NP-SSIN-MHFLDANESWNLYCVF-G-Q-----TKSEFEQIGRNIVKKCNGLPLAIIVIASLLSKIEAAV-KWNNVAENVSRYV-I-G-DSDACSRILYLSYNQLPHHLKACFLYFGVFPEDYEIHVKKLVRLWAAEGFLRAE--QN-EEVAMECLQDLVDRSLVFVSKQSYNGKMKTIRIHDLLRDLCLREARYENL---SHFKLRY
>XP_031091540.1
KF---------S-G-MVGCDEEFKTIMDQL-T-RQSS--VVPIVGMGGIGKTTLAGKVYSDPRITSHFYIRAWVTVSQEYNVEQMLQCLIGCVRDELH-QR--NSKESLRRLLMGKRYLIVMDDIWSTT-AWDS-VFPD--Y-NGSRILLTSRLREVVEYA-NP-SSIN-MHFLDANESWNLYCVF-G-Q-----TKSEFEQIGRNIVKKCNGLPLAIIVIASLLSKIEAAV-KWNNVAENVSRYV-I-G-DSDACSRILYLSYNQLPHHLKACFLYFGVFPEDYEIHVKKLVRLWAAEGFLRAE--QN-EEVAMECLQDLVDRSLVFVSKQSYNGKMKTIRIHDLLRDLCLREARYENL---SHFKLRY
>XP_031091541.1
KF---------S-R-MVGCNEEFKTIMDQL-T-KQSA--VVSIVGMGGIGKTTLTRKVYEDSSIISHFYMRAWVTVSQEHNLPQMLQCLLGCVDEQS--QG--QLANRLRKHLKEQRYLIVMDDIWSST-AWDS-VFPD--N-NGSRILLTSRLREVAEYA-SS--------------------------------------------RRCK-----------------------------------------------------QL------------------------------------------R------------------------------------------RE----------------
>XP_031091575.1
KF---------S-T-MVGCHEVFNKILDQL-T-QQTT--VVSIVGMGGIGKTTLAHKLYQHPSITSHFDKRAWVTVSQAYNVEQMLQCLLSCVRG----QD--QLAERMHKHLNGQRYLIVIDDIWHTT-AWDS-LFPD--T-NGSRVLLTSRLKEVAEYA-CS-TPLN-MPFLDADESWNLYCVF-G-K-----TESVFEQIGRDIVKKCKGLPLAITLVASLLSKTEEKV-KWKNVAES----V-I-G-DSEACSRVLYLSYNQLPHHLKACFLYFGIFEEDYEISVKKLVRLWAAEGFLSTV--VD-EKVAMECLEDLVDRSLVIVSKHSYNGEMKKIRIHDVLRDLCLREGGLENL---SHLKLRC
>XP_031091891.1
KIQS-------ENQKVVGVENEVKEIVEKL-A-----HHVISIVGMPKLGKTALAKAVYYNERFLNHFDVRAWCDLSG--NTRNLLMGLLNQVIRDFY-DD--DLAQFLKKSL-GRRYLIVMDDLQDIE-IWEY-FFHN----NGSGIIFTTRFHGVSKLSDQT----H-LGFIPTSISWMLLKKI-F---------GKLEEIGMRIAERCYGIPFAIHLAV-L--RMEKNP-RWGEEEERLFSQL----------DNILEPSYKDLPEKLKSCFLYWGPIIKSETIPIKKLIWLSIAE-LVQQTT-KS-EDQANDLLLELQTSEVLVVAQQ-FNGRIKKCNIVEQFSEFCLKKCREEHI----NFRLKY
>XP_031091896.1
KF---------G-G-MVGCEKLFEKVMDQL-T-QQTT--VVSVVGMGGIGKTTLARKVYEQPSITSYFDMRAWVTVSQEFNNEQMLRCLIGCVRDELH-QD--QLAERLRKHLKGQRYLIVMDDIWSTT-AWDN-VLPD--N-NGSGILLTSRLKEVAEYA-SS-SPLN-MPFLDANESWNLYCVF-G-K-----TEMVFEQIGRDIVKKCKGLPLAITLVASLLSKIEEKA-KWKNVAES----V-I-G-DSEACSRVLYLSYNQLPHYLKACFLYFGIFKEDYEISVKKLVRLWAAEGLLSTM--VN-EKVAMECLQDLVDRSLVIVSKQSYNGEMKRIRIHDLLRDLCLREARLENL---SHLKLRY
>XP_031092222.1
KF---------S-R-MVGCDKEFKTILDKL-T-QQSA--VVSIVGMGGIGKTTLAREVYKDPSITSYFYKKAWVTVSQEYDVEQMLQCFTDCVNDIPH-IH--NLSGSLRKHLKDQRYLIVMDDIWSTT-AWDS-VFPD--N-NGSRILLTSRLREVAEYA-SS-STIN-LSFLNDNESWNLYCVF-G-Q-----TESMFEQIGRNIVKKCNGLPLAIIVIASLLSKTEETV-KWSNVAENVSRYV-S-S-DSDACSRILCLSYNQLPHHLKACFLYFGVFPEDYEIHVKKLARLWAAEGFLKAE--PNPEEVAMECLQDLVDRSLVFVNKQSYNGKMKTIRIHDLLRDLCLREARHENL---SHFKLRY
>XP_031092223.1
KF---------S-R-MVGCDKEFKTILDKL-T-QQSA--VVSIVGMGGIGKTTLAREVYKDPSITSYFYKKAWVTVSQEYDVEQMLQCFTDCVNDIPH-IH--NLSGSLRKHLKDQRYLIVMDDIWSTT-AWDS-VFPD--N-NGSRILLTSRLREVAEYA-SS-STIN-LSFLNDNESWNLYCVF-G-Q-----TESMFEQIGRNIVKKCNGLPLAIIVIASLLSKTEETV-KWSNVAENVSRYV-S-S-DSDACSRILCLSYNQLPHHLKACFLYFGVFPEDYEIHVKKLARLWAAEGFLKAE--PNPEEVAMECLQDLVDRSLVFVNKQSYNGKMKTIRIHDLLRDLCLREARHENL---SHFKLRY
>XP_031092224.1
KF---------S-R-MVGCDKEFKTILDKL-T-QQSA--VVSIVGMGGIGKTTLAREVYKDPSITSYFYKKAWVTVSQEYDVEQMLQCFTDCVNDIPH-IH--NLSGSLRKHLKDQRYLIVMDDIWSTT-AWDS-VFPD--N-NGSRILLTSRLREVAEYA-SS-STIN-LSFLNDNESWNLYCVF-G-Q-----TESMFEQIGRNIVKKCNGLPLAIIVIASLLSKTEETV-KWSNVAENVSRYV-S-S-DSDACSRILCLSYNQLPHHLKACFLYFGVFPEDYEIHVKKLARLWAAEGFLKAE--PNPEEVAMECLQDLVDRSLVFVNKQSYNGKMKTIRIHDLLRDLCLREARHENL---SHFKLRY
>XP_031092227.1
KF---------S-R-MVGCDKEFKTILDKL-T-QQSA--VVSIVGMGGIGKTTLAREVYKDPSITSYFYKKAWVTVSQEYDVEQMLQCFTDCVNDIPH-IH--NLSGSLRKHLKDQRYLIVMDDIWSTT-AWDS-VFPD--N-NGSRILLTSRLREVAEYA-SS----------------------------------------------------------------------------------------------------------------------EDYEIHVKKLARLWAAEGFLKAE--PNPEEVAMECLQDLVDRSLVFVNKQSYNGKMKTIRIHDLLRDLCLREARHENL---SHFKLRY
>XP_031092228.1
KF---------S-R-MVGCDKEFKTILDKL-T-QQSA--VVSIVGMGGIGKTTLAREVYKDPSITSYFYKKAWVTVSQEYDVEQMLQCFTDCVNDIPH-IH--NLSGSLRKHLKDQRYLIVMDDIWSTT-AWDS-VFPD--N-NGSRILLTSRLREVAEYA-SS-SPLN-MPFLDADESWNLYCVF-G-K-----TEPVFKLIGRDIVMKCKGLPLAITLVASLLSKTEAAV-KWNNVAENVSRYV-I-G-DSDACSKILYLSYNQLPHHLKACFLYFGVFPEDYEIHVKKLVRLWAAEGFLRAE--CN-EELAMECLQDLIDRSLVFVSKQSYNGKMKKVRIHDLLRDLCLREARHENL---SHFKLRY
>XP_031092229.1
KF---------S-R-MVGCDKEFKTILDKL-T-QQSA--VVSIVGMGGIGKTTLAREVYKDPSITSYFYKKAWVTVSQEYDVEQMLQCFTDCVNDIPH-IH--NLSGSLRKHLKDQRYLIVMDDIWSTT-AWDS-VFPD--N-NGSRILLTSRLREVAEYA-SS-SPLN-MPFLDADESWNLYCVF-G-K-----TEPVFKLIGRDIVMKCKGLPLAITLVASLLSKTEAAV-KWNNVAENVSRYV-I-G-DSDACSKILYLSYNQLPHHLKACFLYFGVFPEDYEIHVKKLVRLWAAEGFLRAE--CN-EELAMECLQDLIDRSLVFVSKQSYNGKMKKVRIHDLLRDLCLREARHENL---SHFKLRY
>XP_031092720.1
KS---------S-G-MVGCNEEFETIMDQL-I-RQSA--VVSIVGMGGIGKTTLARKVYEDSSITFHFDKRAWVTVSQEYNKEQMLQCLIGCVRDELH-QR--NSKENLRKHLMGQRYLIVMDDIWSTT-AWDS-VFPD--N-NGSRILLTSRLKMVAEYA-SS-STIN-MPFLDANESWNLFCVF-G-Q-----TESVFEQIGRDIVKKCNGLPLAITLVASLLSKIEAAT-KWNNVAKNVSRYV-I-G-DSDACLRILYLSYDQLPHHLKACFLYFGVFPEDYEIHVKKLVRLWAAEGFLRAV--RN-EEVAMECLQDLVDRSLVFVSKQSYNGKMKAIRIHDLLRDLCLREARHENL---PHFKLRY
>XP_031092721.1
KS---------S-G-MVGCNEEFETIMDQL-I-RQSA--VVSIVGMGGIGKTTLARKVYEDSSITFHFDKRAWVTVSQEYNKEQMLQCLIGCVRDELH-QR--NSKENLRKHLMGQRYLIVMDDIWSTT-AWDS-VFPD--N-NGSRILLTSRLKMVAEYA-SS-STIN-MPFLDANESWNLFCVF-G-Q-----TESVFEQIGRDIVKKCNGLPLAITLVASLLSKIEAAT-KWNNVAKNVSRYV-I-G-DSDACLRILYLSYDQLPHHLKACFLYFGVFPEDYEIHVKKLVRLWAAEGFLRAV--RN-EEVAMECLQDLVDRSLVFVSKQSYNGKMKAIRIHDLLRDLCLREARHENL---PHFKLRY
>XP_031092722.1
KS---------S-G-MVGCNEEFETIMDQL-I-RQSA--VVSIVGMGGIGKTTLARKVYEDSSITFHFDKRAWVTVSQEYNKEQMLQCLIGCVRDELH-QR--NSKENLRKHLMGQRYLIVMDDIWSTT-AWDS-VFPD--N-NGSRILLTSRLKMVAEYA-SS-STIN-MPFLDANESWNLFCVF-G-Q-----TESVFEQIGRDIVKKCNGLPLAITLVASLLSKIEAAT-KWNNVAKNVSRYV-I-G-DSDACLRILYLSYDQLPHHLKACFLYFGVFPEDYEIHVKKLVRLWAAEGFLRAV--RN-EEVAMECLQDLVDRSLVFVSKQSYNGKMKAIRIHDLLRDLCLREARHENL---PHFKLRY
>XP_031092821.1
--------P--D--NVLGFKKEEEAIKEQL-L---SG--VISIVGVSGLGKTTLANKIYNDQNVINHFHVRAWCCVSQEYNMTKLLCEIYSQVTDEMQ-TE--DLAEKLQKFLKEKRYLIVLDDIWESR-AYEE-IFPE----NGSRIMLTSRFDEVAHKLLHS-DP-HNLPFFTKEERWELLQKV-F-R-----NEPELE-IGEEISESYRGLPLFIVMVAGLLTKKEERL--WSEVAKSLSS-VAS--------HEILGLIYEHLPDRWKSCLLFFAAFPKDQEIAVSKLVQLWAAEGFIKIEG-KS-EDVAEDYLSNLLSGGLITVSKR-YDGSIISCRVHNTIHEFCLEKAKKERF---R-SRLRF
>XP_031092822.1
--------P--D--NVLGFKKEEEAIKEQL-L---SG--VISIVGVSGLGKTTLANKIYNDQNVINHFHVRAWCCVSQEYNMTKLLCEIYSQVTDEMQ-TE--DLAEKLQKFLKEKRYLIVLDDIWESR-AYEE-IFPE----NGSRIMLTSRFDEVAHKLLHS-DP-HNLPFFTKEERWELLQKV-F-R-----NEPELE-IGEEISESYRGLPLFIVMVAGLLTKKEERL--WSEVAKSLSS-VAS--------HEILGLIYEHLPDRWKSCLLFFAAFPKDQEIAVSKLVQLWAAEGFIKIEG-KS-EDVAEDYLSNLLSGGLITVSKR-YDGSIISCRVHNTIHEFCLEKAKKERF---R-SRLRF
>XP_031092823.1
--------P--D--NVLGFKKEEEAIKEQL-L---SG--VISIVGVSGLGKTTLANKIYNDQNVINHFHVRAWCCVSQEYNMTKLLCEIYSQVTDEMQ-TE--DLAEKLQKFLKEKRYLIVLDDIWESR-AYEE-IFPE----NGSRIMLTSRFDEVAHKLLHS-DP-HNLPFFTKEERWELLQKV-F-R-----NEPELE-IGEEISESYRGLPLFIVMVAGLLTKKEERL--WSEVAKSLSS-VAS--------HEILGLIYEHLPDRWKSCLLFFAAFPKDQEIAVSKLVQLWAAEGFIKIEG-KS-EDVAEDYLSNLLSGGLITVSKR-YDGSIISCRVHNTIHEFCLEKAKKERF---R-SRLRF
>XP_031092824.1
--------P--D--NVLGFKKEEEAIKEQL-L---SG--VISIVGVSGLGKTTLANKIYNDQNVINHFHVRAWCCVSQEYNMTKLLCEIYSQVTDEMQ-TE--DLAEKLQKFLKEKRYLIVLDDIWESR-AYEE-IFPE----NGSRIMLTSRFDEVAHKLLHS-DP-HNLPFFTKEERWELLQKV-F-R-----NEPELE-IGEEISESYRGLPLFIVMVAGLLTKKEERL--WSEVAKSLSS-VAS--------HEILGLIYEHLPDRWKSCLLFFAAFPKDQEIAVSKLVQLWAAEGFIKIEG-KS-EDVAEDYLSNLLSGGLITVSKR-YDGSIISCRVHNTIHEFCLEKAKKERF---R-SRLRF
>XP_031092875.1
KF---------N-NKMVGCDKVFEKILDQL-T-QQKT--VVSVVGMGGIGKTTLAHKVYEHLSNTSYFDMRAWVTVSQEYNIEQMLRCLLGCVDDD---QD--QLAECLRKHLKEKRYLIVMDDI-----------------------------------------------------------------------------------------------------------------------------------------------------------------------------------------------------------------------------------------------------
>XP_031092876.1
KF---------N-NKMVGCDKVFEKILDQL-T-QQKT--VVSVVGMGGIGKTTLAHKVYEHLSNTSYFDMRAWVTVSQEYNIEQMLRCLLGCVDDD---QD--QLAECLRKHLKEKRYLIVMDDI-----------------------------------------------------------------------------------------------------------------------------------------------------------------------------------------------------------------------------------------------------
>XP_031092877.1
KF---------N-NKMVGCDKVFEKILDQL-T-QQKT--VVSVVGMGGIGKTTLAHKVYEHLSNTSYFDMRAWVTVSQEYNIEQMLRCLLGCVDDD---QD--QLAECLRKHLKEKRYLIVMDDI-----------------------------------------------------------------------------------------------------------------------------------------------------------------------------------------------------------------------------------------------------
>XP_031093391.1
-------------KYPIGIHARVKEVLSFL---KEV---MIGIYGMGGVGKTTVAKAVFN--QIYRSFDGSCFLGVRQKGACEQLL-DTLNTL--EV--DR-----SLIKERLG-KKVLIVVDDV--KS-QLDA-LFS-----PGSRIIITTRNVNLNGLR--E-E-KYNVEVLSSEESLQLFSHA-F-K-----KPLEFIELSNMIVRYLGGLPLALTTLGSHFG--RSSI-EWIDFEK-LKR-IPH-GPH-TNILETLKISYDPLDD-TQRIFLDIACFFTCQYFSEGDIVKILNGCGFH------A-Q----SGIRTLIDRCLLEE----------SLRMHDLVQEIVRKESKRSRL---HSFSLRY
>XP_031093812.1
-------------KYPVGIHARIRNILSFL---QEA---MIGIYGLGGVGKTTLAKAVFN--QIYRTFDGSCFLGVGKEGLREQLL-RILNRL--KV--DE-----SLIKERLG-KKVLIVVDDV--ES-QLDS-LFG-----SGSAIVVTTRNANLNGFG--D-E-KYNVAMLSHEESLQLFSHA-F-K-----NPVEFIELSNMIVSYAGGLPLALTVLGSHFR--RSSV-EWSNFEK-LRR-I----PH-NDILKILKISYDALDD-TQGIFLDIACIFTGEYFDTEEIVKILNGCGFF------A-Q----SGISTLIDRCLISE----------DLYMHGLVREIVRGESKRSRL---HSFSLRL
>XP_031093813.1
-------------RHPVGIDARVAEIHALL---QGG---VIGIYGMGGVGKTTLAKAVFN--KIYRMFQGCSFLAVRSK--HEKLL-ETLRKF--EV--HR-----SLVKQRLG-KKLLVVVDDV--IS-QLEA-LFG-----PGSVIIITTRDVHLNCLG--D-E-KYEVKRLSTWESLQVFSHA-F-G-----NPLAYAELSDMIVSYSLGLPLALTILGSHFR--RKSI-EWQDFKK-LRR-I----PH-DDILKILKISYDALDD-TQRIFLDIACFLIVG-FSKETAVVLLNGSGFC------A-E----SGIRILIDKCLLAE----------DLSMHALVREIVRKESKKSRL---IDFSLRL
>XP_031094798.1
-------------KHPVGIDVRVSKIHALL---QGA---IIGIYGMGGVGKTTLAKAIFN--KIYRMFQGSSFLAVRSK--REKLL-ETLRKF--EV--HR-----SLVKKRLG-KKLLVVVDDV--IS-QLEA-LFG-----PGSLIIITTRDVHLNCLE--D-E-MYEVERLSSCESLQVFSHA-F-R-----NPLEYAKLSNMIVSYAGGLPLALTVLGSHFC--RKSI-EWQDFEK-LRR-I----PH-EDILKILKISYDALDD-TQRIFLDIACFFTGGYFDPEEIVKILNGCGFF------A-Q----SGVRILIDRCLLKE----------DLCMHDLIREIVRQESKRSRL---NSFSLRL
>XP_031094818.1
KV------P--E-EYVVGFNEEAKRIISRL-R-------VISVFGMPGLGKTTLANKVFKSEEIEYHFMYRVWIYVSQSYKKRDVYLQILKKL-HDYD-EE--ELASKIKQVLGPVKYFFVLDDVWCED-AFND-IFPS----KGSRVLVTTREEKVAMIVNSL-EP-HRLKFLERKESWELLEKV-F-R-----EEDDKE-YGEEIAKKCDGLPLAVVIIAGILLGKSKTR-EWRNVANSFSD-L-R-I-NL-SYETLIQLSYDHLPDDLKCCFLYLGAFPNGNHIPAAKLMQLWIAEGFIE-EE----EVIACEKLCSLVSRNLVMTTQRS-NGQIKTCRVHDMLLQFCKKEAKGEGLEMP-AFPLRY
>XP_031094819.1
KV------P--E-EYVVGFNEEAKRIISRL-R-------VISVFGMPGLGKTTLANKVFKSEEIEYHFMYRVWIYVSQSYKKRDVYLQILKKL-HDYD-EE--ELASKIKQVLGPVKYFFVLDDVWCED-AFND-IFPS----KGSRVLVTTREEKVAMIVNSL-EP-HRLKFLERKESWELLEKV-F-R-----EEDDKE-YGEEIAKKCDGLPLAVVIIAGILLGKSKTR-EWRNVANSFSD-L-R-I-NL-SYETLIQLSYDHLPDDLKCCFLYLGAFPNGNHIPAAKLMQLWIAEGFIE-EE----EVIACEKLCSLVSRNLVMTTQRS-NGQIKTCRVHDMLLQFCKKEAKGEGLEMP-AFPLRY
>XP_031094820.1
KV------P--E-EYVVGFNEEAKRIISRL-R-------VISVFGMPGLGKTTLANKVFKSEEIEYHFMYRVWIYVSQSYKKRDVYLQILKKL-HDYD-EE--ELASKIKQVLGPVKYFFVLDDVWCED-AFND-IFPS----KGSRVLVTTREEKVAMIVNSL-EP-HRLKFLERKESWELLEKV-F-R-----EEDDKE-YGEEIAKKCDGLPLAVVIIAGILLGKSKTR-EWRNVANSFSD-L-R-I-NL-SYETLIQLSYDHLPDDLKCCFLYLGAFPNGNHIPAAKLMQLWIAEGFIE-EE----EVIACEKLCSLVSRNLVMTTQRS-NGQIKTCRVHDMLLQFCKKEAKGEGLEMP-AFPLRY
>XP_031095248.1
-------------KYPVGVHTRVREILSLL---EKS---MIGIYGIGGVGKTTLAKAVFN--QIYRAFEGSCFL-VRSEGAQKQLL-KTLKRF--EV--DE-----SLIKLRLG-KRLLIVVDDV--ES-QLDA-LFG-----SGSIIIITTRNVDLNGLG--G-E-KYNVVVLSSMESLELFSHV-F-K-----NSLEFLELSNTIVSYARGLPLALTVLGSHFH--RLSI-QWKDFEK-LRR-I----PH-KDVLKILRISYDALED-IQKIFLDIACFFVSGNFYKEEIVKILNGCGFF------A-Q----SGITTLINRCLLGE----------GLDMHDLVREIVREESKRSRL---NSFSLRL
>XP_031095257.1
-------------KHPVGIHTHVREILSLL---QEP---VIGIYGMGGVGKTTLAKAVFN--EICETFEGSCFLAVRSKYAHTQLL-KTLERF--DV--DE-----SLIKLRLG-KKLLIVVDDV--ES-QLDA-LFG-----SGSTIIITTRHVNLNGPG--D-E-KYKVEVLSSKESLQLFSYA-F-N-----NPSEFVELSNMIVSYVGGLPLALTVLGSHFR--RSSA-EWRDFEK-LKK-I----PH-DDILKKLEISYKALDD-TRRIFLDIACAYTYGQLNKEEILMILNSCGFH------A-Q----SGISVLKDKCLLTEGR-------VNFHMHGLVRAIAHKESKRSRL---PS-----
>XP_031095544.1
KYG--------DNELMVGIDMEVNRIAELI---E---VKLITIWGAGGCGKTTLAKQVHENRSFDYCW----WVDVNHS-DIEFVLRTILYSVPSK---DE--SLHQHICNYLKGKRYVVFFDDVWDNN------LLPH----SASSIIVTSRDKNIANGS----VP-HYVKPLEFDLACSLFCLA-L--------SNGLEEAGKALVKKCSGLPVAILAMARLMSKGDDPS--WRDALKSLDYY--SQDFE-ASLNTALLLSYYELPTHLKSCFLYCAMFPKTYAISAQKLIRMCIAEGFINDDP-RT-EAIARDYFLELKNRSLLQILN--Y-GKLGRIGMHDLYRDVACEVIRRETF---QNMKLRY
>XP_031095993.1
-------------KHPVGIDIRAKELLSVL---QGT---MIGIYGMGGIGKTTLAKSVYN--QTFQMFEGSCFLAVRSEHAHQKLL-KTLKKF--QV--DE-----SLIKARLG-KRVLVVLDDV--IS-QLES-LFG-----SSSRVIITTRDAHLSDLR--D-E-KYEMQRLSSNESLQLFSHA-F-G-----CFAKYNVLSKGIVNYAAGLPLALVVLGSHFR--R-SK-EWIYFEK-LRQ-I----PH-GDVQKILRISYDSLDD-TQNIFLDIACFFIGS--DIQDVVPILNGCGFY------A-E----SGMKTLVDRSLLTVCK---DGE---LQMHDLVREVVRMDSKRSRL---QSFSLRL
>XP_031095994.1
-------------KHPVGIDIRAKELLSVL---QGT---MIGIYGMGGIGKTTLAKSVYN--QTFQMFEGSCFLAVRSEHAHQKLL-KTLKKF--QV--DE-----SLIKARLG-KRVLVVLDDV--IS-QLES-LFG-----SSSRVIITTRDAHLSDLR--D-E-KYEMQRLSSNESLQLFSHA-F-G-----CFAKYNVLSKGIVNYAAGLPLALVVLGSHFR--R-SK-EWIYFEK-LRQ-I----PH-GDVQKILRISYDSLDD-TQNIFLDIACFFIGS--DIQDVVPILNGCGFY------A-E----SGMKTLVDRSLLTVCK---DGE---LQMHDLVREVVRMDSKRSRL---QSFSLRL
>XP_031095995.1
-------------KHPVGIDIRAKELLSVL---QGT---MIGIYGMGGIGKTTLAKSVYN--QTFQMFEGSCFLAVRSEHAHQKLL-KTLKKF--QV--DE-----SLIKARLG-KRVLVVLDDV--IS-QLES-LFG-----SSSRVIITTRDAHLSDLR--D-E-KYEMQRLSSNESLQLFSHA-F-G-----CFAKYNVLSKGIVNYAAGLPLALVVLGSHFR--R-SK-EWIYFEK-LRQ-I----PH-GDVQKILRISYDSLDD-TQNIFLDIACFFIGS--DIQDVVPILNGCGFY------A-E----SGMKTLVDRSLLTVCK---DGE---LQMHDLVREVVRMDSKRSRL---QSFSLRL
>XP_031095997.1
-------------KHPVGIDIRAKELLSVL---QGT---MIGIYGMGGIGKTTLAKSVYN--QTFQMFEGSCFLAVRSEHAHQKLL-KTLKKF--QV--DE-----SLIKARLG-KRVLVVLDDV--IS-QLES-LFG-----SSSRVIITTRDAHLSDLR--D-E-KYEMQRLSSNESLQLFSHA-F-G-----CFAKYNVLSKGIVNYAAGLPLALVVLGSHFR--R-SK-EWIYFEK-LRQ-I----PH-GDVQKILRISYDSLDD-TQNIFLDIACFFIGS--DIQDVVPILNGCGFY------A-E----SGMKTLVDRSLLTVCK---DGE---LQMHDLVREVVRMDSKRSRL---QSFSLRL
>XP_031095998.1
-------------KYPVGIHARIRNILSFL---QEA---MIGIYGLGGAGKTTLANAVFN--QIYRTFDGSCFLGVGKEGVREQLL-KIL-SF--KV--AE-----NLIKERLG-KKVLIVVDDV--ES-QLDA-LFG-----SGSAIIVTTRNVNLNGLG--D-E-KYNVAMLSDEESLQLFSHA-F-K-----NPLKFIELSNMIVSCAGGLPLALTVLGSHFR--RSSV-EWSNFEK-LRR-I----PH-NDILKILKISYDALDD-TQRIFLDIACFFIGGFYE-EYIVMVLNHSNFY------A-Q----SGIRTLIDKCLLAE----------DLSMHDLVREVVRKEAKRSRL---NNFSLRL
>XP_031096328.1
-------------KYPVGIHTRVREILSLL---QKS---MIGIYGMGGVGKTTLAKAIYN--QISETFEGSCFL-VRSEEVCKQLL-NTLERF--EV--DE-----SLIKLRLG-KRVLIVVDNV--ES-QLEA-LFG-----SGSTILITTRNVNLNGLG--D-E-KYNVTVLRSEESLQLFCHA-F-K-----DPLEFAELSNVIVSYAHGLPLALTVLGSHFR--RSSI-HWTNFEK-LRK-I----PH-EDILSILKISYDALDD-TQRIFLDIACFFGGEYIWKEDIVKILNACGFF------A-Q----SGVSTLIDRCLLKE----------DLCMHDLIREIVRKESKRSRL---HSFSLRL
>XP_031096623.1
-----------ENEVIVGLDSDIERIVNRL-CYSY-V--VMALVGEGGIGKTTLAKRVYGHPTTNASFHIRASVVVSKVHNLKEILIGLLRCI--EI--DE-AQIAEQLSISLMDQKYLIFLDDIWTTA-AWDA-IFPNF---NGSRILVTTRSKEVSEYLST--NP-YQVKYQTLLDRWELFSKV-FRQ-----SRSEYEKIGKHIVWRCGGLPLEVVLISGILAIAKGSP--WRDVARTLDR-V-DRY-DNKRISKIVSLSFKYLPNHLKDCFQYFGVFPEDSDIPIKKLINLWVAEGFIKPH---S-EKVGESYLHDLINRSLVQINELSIDGKVKSCNIHDRVHEVCVRKAIDGNT---PCLELRY
>XP_031096624.1
-----------ENEVIVGLDSDIERIVNRL-CYSY-V--VMALVGEGGIGKTTLAKRVYGHPTTNASFHIRASVVVSKVHNLKEILIGLLRCI--EI--DE-AQIAEQLSISLMDQKYLIFLDDIWTTA-AWDA-IFPNF---NGSRILVTTRSKEVSEYLST--NP-YQVKYQTLLDRWELFSKV-FRQ-----SRSEYEKIGKHIVWRCGGLPLEVVLISGILAIAKGSP--WRDVARTLDR-V-DRY-DNKRISKIVSLSFKYLPNHLKDCFQYFGVFPEDSDIPIKKLINLWVAEGFIKPH---S-EKVGESYLHDLINRSLVQINELSIDGKVKSCNIHDRVHEVCVRKAIDGNT---PCLELRY
>XP_031096625.1
-----------ENEVIVGLDSDIERIVNRL-CYSY-V--VMALVGEGGIGKTTLAKRVYGHPTTNASFHIRASVVVSKVHNLKEILIGLLRCI--EI--DE-AQIAEQLSISLMDQKYLIFLDDIWTTA-AWDA-IFPNF---NGSRILVTTRSKEVSEYLST--NP-YQVKYQTLLDRWELFSKV-FRQ-----SRSEYEKIGKHIVWRCGGLPLEVVLISGILAIAKGSP--WRDVARTLDR-V-DRY-DNKRISKIVSLSFKYLPNHLKDCFQYFGVFPEDSDIPIKKLINLWVAEGFIKPH---S-EKVGESYLHDLINRSLVQINELSIDGKVKSCNIHDRVHEVCVRKAIDGNT---PCLELRY
>XP_031096662.1
ETQ-----PSI--P-MVGRQRDRREIINQL-T---KG--LLSIVGMVGIGKTTLAKSVYKDPTVQNHFDVCGWVTIPQEYNKTEVLGLLLRSIKTE----E--ELAKQVRTQLRYKRYLIVLDNIQEIG-AWND-IFPD--S-YGSSVLITTGHFN--NLDCS-HNHTHSLNLLDPNESWDLFCIILL-------KEE-FEKIKKHILEICDGLPLSIVVVA--LSKCNNIL-EWEKIRKEIESLL-----DRN----ALIHYYNQLPQHLKVCFLYLGVFPKRKEIRVKKVVRLWITEGFIK----DD-ENQGYAYLKELIDRSLVLICN-SSDGNIKTCRMHSALHSFCVGESQKEGI---P-FKLRY
>XP_031096684.1
-----------KEDIMVGRENDVSMIKDLL-F---SS--VIPIIGMPGIGKTTLARQILKDQLVALHFQVQGWVTMTQNYNQTKVLRDFLHSINHE--------LWEQVRKCLKEKRYLIVLDDIWSTQ-HWDE-LFRSA-A-NGSCILLTTRFYGVADYACK--TY-HVMSLLDPNQSWDLFCIFPL-------QRS-FGKFRSHVVEICEGLPLSIVVVA--LSECNNIQ-ELKKIEKEIELLV-----DYS----ALILMYNQLPEYLKGCFLYLGVFPKRSEIQVKILLRLWIAEGFVK----KE-ERIAYCYLKDLIDRSLVLIGK-TFDGKIKTCRVHSVMHNICFREAQKEGI---S-FKLRY
>XP_031096685.1
-----------KEDIMVGRENDVSMIKDLL-F---SS--VIPIIGMPGIGKTTLARQILKDQLVALHFQVQGWVTMTQNYNQTKVLRDFLHSINHE--------LWEQVRKCLKEKRYLIVLDDIWSTQ-HWDE-LFRSA-A-NGSCILLTTRFYGVADYACK--TY-HVMSLLDPNQSWDLFCIFPL-------QRS-FGKFRSHVVEICEGLPLSIVVVA--LSECNNIQ-ELKKIEKEIELLV-----DYS----ALILMYNQLPEYLKGCFLYLGVFPKRSEIQVKILLRLWIAEGFVK----KE-ERIAYCYLKDLIDRSLVLIGK-TFDGKIKTCRVHSVMHNICFREAQKEGI---S-FKLRY
>XP_031096686.1
-----------KEDIMVGRENDVSMIKDLL-F---SS--VIPIIGMPGIGKTTLARQILKDQLVALHFQVQGWVTMTQNYNQTKVLRDFLHSINHE--------LWEQVRKCLKEKRYLIVLDDIWSTQ-HWDE-LFRSA-A-NGSCILLTTRFYGVADYACK--TY-HVMSLLDPNQSWDLFCIFPL-------QRS-FGKFRSHVVEICEGLPLSIVVVA--LSECNNIQ-ELKKIEKEIELLV-----DYS----ALILMYNQLPEYLKGCFLYLGVFPKRSEIQVKILLRLWIAEGFVK----KE-ERIAYCYLKDLIDRSLVLIGK-TFDGKIKTCRVHSVMHNICFREAQKEGI---S-FKLRY
>XP_031096687.1
-----------KEDIMVGRENDVSMIKDLL-F---SS--VIPIIGMPGIGKTTLARQILKDQLVALHFQVQGWVTMTQNYNQTKVLRDFLHSINHE--------LWEQVRKCLKEKRYLIVLDDIWSTQ-HWDE-LFRSA-A-NGSCILLTTRFYGVADYACK--TY-HVMSLLDPNQSWDLFCIFPL-------QRS-FGKFRSHVVEICEGLPLSIVVVA--LSECNNIQ-ELKKIEKEIELLV-----DYS----ALILMYNQLPEYLKGCFLYLGVFPKRSEIQVKILLRLWIAEGFVK----KE-ERIAYCYLKDLIDRSLVLIGK-TFDGKIKTCRVHSVMHNICFREAQKEGI---S-FKLRY
>XP_031096688.1
-----------KEDIMVGRENDVSMIKDLL-F---SS--VIPIIGMPGIGKTTLARQILKDQLVALHFQVQGWVTMTQNYNQTKVLRDFLHSINHE--------LWEQVRKCLKEKRYLIVLDDIWSTQ-HWDE-LFRSA-A-NGSCILLTTRFYGVADYACK--TY-HVMSLLDPNQSWDLFCIFPL-------QRS-FGKFRSHVVEICEGLPLSIVVVA--LSECNNIQ-ELKKIEKEIELLV-----DYS----ALILMYNQLPEYLKGCFLYLGVFPKRSEIQVKILLRLWIAEGFVK----KE-ERIAYCYLKDLIDRSLVLIGK-TFDGKIKTCRVHSVMHNICFREAQKEGI---S-FKLRY
>XP_031096753.1
EVE----------------------------------N-IVSIVGLSGIGKTTLAKRVYG-SDMADTY-ARAWVTVPQEY--------------------S--QLKEKLHKHFGGKKCFLVLDDIPNAR-ALAN-ILPD--S-FKIRILLTTQFNTAAPIGNV-----HKMCILDPKRSWDLFCKLS--P-----KEK-FVEIAQHVVKECEGLPRSIVAVA--LSKCSYIL-EWKKIEKEVDTLLYNDAEHLS----KLTLSYNQLPQHLKVCFLYFAIYPKGFKINVKRLIKIWIAEGFVR----KD-EEEGYCYLDRLVHSGLVAISE-EH-KMTNVCWIHSSLWDFCTRQTKKEGL---S-FKLRY
>XP_031096754.1
EVE----------------------------------N-IVSIVGLSGIGKTTLAKRVYG-SDMADTY-ARAWVTVPQEY--------------------S--QLKEKLHKHFGGKKCFLVLDDIPNAR-ALAN-ILPD--S-FKIRILLTTQFNTAAPIGNV-----HKMCILDPKRSWDLFCKLS--P-----KEK-FVEIAQHVVKECEGLPRSIVAVA--LSKCSYIL-EWKKIEKEVDTLLYNDAEHLS----KLTLSYNQLPQHLKVCFLYFAIYPKGFKINVKRLIKIWIAEGFVR----KD-EEEGYCYLDRLVHSGLVAISE-EH-KMTNVCWIHSSLWDFCTRQTKKEGL---S-FKLRY
>XP_031096794.1
-----------E-DRMVGRTSELHTIMDQL-I-GH----VISILGVGGIGKTTLAKRVYEDPLVISHFHLSAWTTVSQEVNLRQILCNLLWS-TDG---D---DLAHKLRQRLMGKRYLIVVDDVWETG-VWDH-LFPK--S-HGSSVLV-------------------------------------------------------------------------------------------------------------------------------------------------------------------------DLSAK--------------RDCR-----------------L----------
>XP_031096816.1
-----------S-DVMEGRGRKFKEIRDQL-I-RKS---VISIVGMGGIGKTTLARRLYEDPLVLSHFDILGWTVVSQKHDVRRMLLDLI---IDE---DS--DLAEKLQKCLRGQRYLIVLDDIWSTS-CWEG-IFPD--N-CGSRILLTTRHKEVADSANDS-RL-HTLGFLNQEDSWNLFCSF-----------FELKTIGRQVVDKCHGLPLAIVVVAGVLSKLSQTV-EWQVFENQTNSLL-------EQCSRILTLSYNYLPLHLKACFLYLSTVPQDKAIIVKRLVRLWIAEGFVELI--EN-EEVAHGYLQDLVDRSLILINNRHFNGEIKTCRMHDMVHEFCVREAIKEKLIEPRRGLLRY
>XP_031096822.1
-----------S-DIMEGRGKELGEIMDQL-I-HTS---VISILGMGGIGKTTLARRVYEDPLVLSYFDILGWTVVSQTHDVRKMLLDLLQSIIDK---DG--ELTERLRKCLMGRRYLIVLDDIWSIS-AWED-IFPD--N-CGSRILLTTRHKEVADSADDS-NL-HTLGSLNSQESWNLFCNF-----------QELETIGRHVVDKCNGLPLAIVVVAGVLSKLNRTV-EWQVFENQTNSLL------------------------------------KDEAIIVKRLIRLWIAEGFVELI--EN-EDMAHGYLQDLVDRSLILIQNRGFNGEIKTCRMHNIVHDFCVREAIKEKLIDPHWSALRY
>XP_031097068.1
-----------------------------------PE--VIPLVGEGGIGKTTLAKRVYGHPITNAFFQIRAWVVVSQVHNLKEMLIGLLRCI--EI--DD-AQIAEQLCRSLMGQKYLIFLDDIWTTA-AWDA-IIPNF---NGSDILLTTRFTEVAEYLST--DP-YRVAYQTLEDLWEIVSKV-FGQ-----SQREYELIGKRIVLVCSGLPLAVVLIAGILATAKESL--WEDVAETLNR-V-DTY----------------------------------YAIPVKSLINLWVAEGFLMPH--MS-EEVAESYLHDLINRSLVQINELSIDGKVKSCKVHDRVHEVCVREAITGNT---PCLKLRY
>XP_031097142.1
RRE--------NNEVVVGREEDIRSLLKFL-----E-YPFFAVCGKGGLGKTTLVRKVYNTPDVRHNFMGCAWITAPH-QQA-KTLWDIISQIKDE---DS--ALAQRLHSSLQSGRYLIVLDDVRSTE------LLP-V-GI--SRVVITTRETYVERNQ--R----HILSPLTEAQSWELFLQL-----------SEFEKLKEDVVEKCNGVPLEIMVLGDLMA--KHSI-EW-KLLHKTNSA-----------KDTLELSYNLLPWNLKSCLLYLAVFPKD-DTEAEKLYNLWIAEGLITTVH-SS-S-TAETYLKQLAAVGLVQVQEETL-TKIKSCRLHDLVRELCCQKAEKESL---PSCRLRY
>XP_031097213.1
-----------D--IVVGFKKAEETIINQL-I---S---VVLISGMGGLGKTTFVRGVYEEKNVANHFDKRAWCTVSQEYDCKDLMNKIYSQV-GS----S--SVAEELCKRLMGMRYLIVLDDIWSVE-AWEE-LFPD----NGSRIVLTSRQESM---------------------------KL-F-K-----GKKELENVGREISNKCKGLPLTVGLIAGLLEKVEKSE--WREFLLTLNSHV-TFGDG-IQSNDAIELSYKYLADHLKPCLLYLAALPEDKEIDVSELIELWISEGFIEGMV-GR-EDEAEDYLNHLVSSNLIMVSRK-NVHRILSCRVHDLVRDFCLTKAREEIS---K-FELRY
>XP_031097298.1
---------------MVGCDDEFNMIMDKL-N-QQS---IVSIVGMGGIGKTTLAKRIYGDASFISRFDCRALVTISQDYNPIKVLNALLRSLGEE---KN--ELAMRVDKCVKGKRYLIVIDDIWSTN-VLDD-LFKG--K-NGSRMLLTTRLKNVAEYADSR----HNMRFLNLYESWNLFHQV-F-------SQPEFERIGREIVKKCKGLPLTINVVAGLLSNSKQDL-EWELIAKNVHKVI-DHS---QQRENIIDLSYTFLPHHLKHCFLSIGCFREDEELAEDFIVDYWVSEGFLKVLR-KS-EDVARESLKDLVDRNLLLISTKG--GLMNVYQMHDVLRELALREAQKENLLSW-HFKLRY
>XP_031097310.1
-----------------------RDLVSFV-----T-RPFSVVCGKEGLGKTTLVQKVYNKPEVRHKFTGCAWITVTH-HQR-KTLCDILSQIVDD---DE--ALVGQLKLALHSNKYLIVLDGICSME------LMPDK-KM--SKVVITTRNKEVQERV--R-----FLSPLTEDQSWQLFLQL-----------DDFESLKE---KKCEGVPLALKLLGNLMA--KERI-EWNELRQECVSA-----------QQLLELSYSLLPEHLKKCLHYLALFPEEVDIEADKLCNLWIADEMITPSQ----S-TAETYLQKLATLGFVQVQEP---TKIKSCSLPHYVRDLCSGKSKEESF---PSCKLRY
>XP_031097311.1
-----------------------RDLVSFV-----T-RPFSVVCGKEGLGKTTLVQKVYNKPEVRHKFTGCAWITVTH-HQR-KTLCDILSQIVDD---DE--ALVGQLKLALHSNKYLIVLDGICSME------LMPDK-KM--SKVVITTRNKEVQERV--R-----FLSPLTEDQSWQLFLQL-----------DDFESLKE---KKCEGVPLALKLLGNLMA--KERI-EWNELRQECVSA-----------QQLLELSYSLLPEHLKKCLHYLALFPEEVDIEADKLCNLWIADEMITPSQ----S-TAETYLQKLATLGFVQVQEP---TKIKSCSLPHYVRDLCSGKSKEESF---PSCKLRY
>XP_031097312.1
-----------E-DRMVGRRSELNTIINQL-I-RRS---VISILGMGGIGKTTLARRVYEEPLVVSHFDIRAWTTVSQEVNVRHILCNLLWS-TEG---D---DLAHKLRQRLMGKRYLIVVDDVWETG-VWDH-LFPE--S-YGSAVLVTSRLEEIADYTTSG-NL-HNLHFLDSNESWDLFCHI-----------SKFNRIQRNIVDKCGGLPLAIVVAAGLLSRLSK-V-ELEKIEKEMSHLI-------EQCSRILIVSYNHLPHHLKACFLYLGVFSGHSEIPVKKLVRLWIAEGFVKSV--KE-EEVGVGYLQDLISRSLVQIDKLKCDGQIKTCRMHHLLRVLCVRQARNEKLNDPRFT-LEY
>XP_031097313.1
-----------E-DRMVGRRSELNTIINQL-I-RRS---VISILGMGGIGKTTLARRVYEEPLVVSHFDIRAWTTVSQEVNVRHILCNLLWS-TEG---D---DLAHKLRQRLMGKRYLIVVDDVWETG-VWDH-LFPE--S-YGSAVLVTSRLEEIADYTTSG-NL-HNLHFLDSNESWDLFCHI-----------SKFNRIQRNIVDKCGGLPLAIVVAAGLLSRLSK-V-ELEKIEKEMSHLI-------EQCSRILIVSYNHLPHHLKACFLYLGVFSGHSEIPVKKLVRLWIAEGFVKSV--KE-EEVGVGYLQDLISRSLVQIDKLKCDGQIKTCRMHHLLRVLCVRQARNEKLNDPRFT-LEY
>XP_031097414.1
---------------MVGCDDEFNTIMDKL-N-HQS---IVSIVGMGGIGKTTLARRIYGDASFISRFDCRAWVTISQEYNPRQVFRGLLRSLNNE---NN--ELAERVYKCLKGQRYLIVIDDIWSRD-AWDD-LFQD--N-NGSRILLTTRLNYMADYVGSG----HTMRFLDLYESWNLFWKV-L-------SELEFEIIAREIVEKCKGLPLAIIVVAGILSNSKQNF-EWEHIAKNVHSLL-DHS---QLCESIIQLSYTFLPRHLKHCFLSFGCFPEDYTIDEGMIVDVWISEGFLKVVS-KS-EDVARECLQDLVDRNLVL-CGED-GKLSKVYLMHDVLRELALREARKENL-SS-HLKLRW
>XP_031097415.1
---------------MVGCDDEFNTIMDKL-N-HQS---IVSIVGMGGIGKTTLARRIYGDASFISRFDCRAWVTISQEYNPRQVFRGLLRSLNNE---NN--ELAERVYKCLKGQRYLIVIDDIWSRD-AWDD-LFQD--N-NGSRILLTTRLNYMADYVGSG----HTMRFLDLYESWNLFWKV-L-------SELEFEIIAREIVEKCKGLPLAIIVVAGILSNSKQNF-EWEHIAKNVHSLL-DHS---QLCESIIQLSYTFLPRHLKHCFLSFGCFPEDYTIDEGMIVDVWISEGFLKVVS-KS-EDVARECLQDLVDRNLVL-CGED-GKLSKVYLMHDVLRELALREARKENL-SS-------
>XP_031097674.1
-----------KEE-MIGRQNDISMIKNRL-F---SR--VIPIIGMPGIGKTTLARKILEDQCVALHFEVRGWVTMTQNYNESKVLHDLLQSINHE--------LREQVHECLKEKRYLIVLDDIWSTQ-HWDE-LFCFP-V-NGSCILLTTRFYGVADHACT--TY-HVMSLLDPNESWDLFCIFPL-------QRS-FGKFRSHVVKICEGLPLSIVVVA--LFECNNIQ-ELKKIEKEIELLL-----DYS----ALIPMYNQLPEYLKGCFLYLGVFPKRSEIQVKILLRLWIAEGFVK----KE-ERIAYCYLKDLIDTSLVLISK-TFYGKNKTCRVHSVMHNICFREAQKEGI---S-FKLRY
>XP_031097676.1
ETH-----PSIN-E---DQFNEENAVEKML-F---HTK-IVSIVGLPGVGKTTLAKRVY-------------------GF-----------------------------------RRQLNVM-----------------------------------------------------------------------------FE-------------------------------------------LL----------------------------------------------------------------------------------------------------------------------------
>XP_031097677.1
ETH-----PSIN-E---DQFNEENAVEKML-F---HTK-IVSIVGLPGVGKTTLAKRVY-------------------GF-----------------------------------RRQLNVM-----------------------------------------------------------------------------FE-------------------------------------------LL----------------------------------------------------------------------------------------------------------------------------
>XP_031097686.1
-----------G--IVVGFKEEEKTIIEHL-I---S---VVLITGMGGLGKTTLARRVYEKKNVVNHFDKRAWCIVSQDYDCKNLLNKIYNEV-GH---ID--NVAEELRKRLMGRRYLIVLDDIWSVE-AWEE-LFPD----NGSRIVLTSRQESV----SDA-KHIC-LPFFTIDESWELLQML-V-K-----QKEELENVGREISKKCGGLPLTVGLIAGLLEKVEKSE--WREFLHTLNSHA-TFGDR-IQSNDAIELSYKYLSDHLKPCLLYFAAFPEDKAIKVSKLIELWISEGFIIGMK-GR-EDEARDYLNDLVSSNLIMMSGK-YQS--LACRVHDLVRDFCLTKAREEIF----------
>XP_031097715.1
-----------D--KVVGFENEAAKIINQL-V---S---VVLITGMGGLGKTTLVKRVYEEKSVVNHFDKHAWCTISQEYDFEDLLNKVYNQV-GK---TG--SIVEKLRKSLMGWRYLIVLDDIWSLK-AWEE-FFPG----NGSRVVLTSRQESV----FDA-KPIC-LPFFTVDESWELLQKL-F-K-----GKKELENIGKQISKECGGLPLIVGLVAGLLEGVEKSP--WQEFLNTLSSQV-AFRSR-MLSNDVIELSYKHLSHHLKQCLLYFSAFKEDVEIEVSYLIELWISEGFIEIMA-ER-EDTAKHYLNHLVGSNLIMVSVR-YDGGILCCVVHDLVHDFCLAKAKEENF---K-FELKY
>XP_031097716.1
-----------D--KVVGFENEAAKIINQL-V---S---VVLITGMGGLGKTTLVKRVYEEKSVVNHFDKHAWCTISQEYDFEDLLNKVYNQV-GK---TG--SIVEKLRKSLMGWRYLIVLDDIWSLK-AWEE-FFPG----NGSRVVLTSRQESV----FDA-KPIC-LPFFTVDESWELLQKL-F-K-----GKKELENIGKQISKECGGLPLIVGLVAGLLEGVEKSP--WQEFLNTLSSQV-AFRSR-MLSNDVIELSYKHLSHHLKQCLLYFSAFKEDVEIEVSYLIELWISEGFIEIMA-ER-EDTAKHYLNHLVGSNLIMVSVR-YDGGILCCVVHDLVHDFCLAKAKEENF---K-FELKY
>XP_031097717.1
-----------D--KVVGFENEAAKIINQL-V---S---VVLITGMGGLGKTTLVKRVYEEKSVVNHFDKHAWCTISQEYDFEDLLNKVYNQV-GK---TG--SIVEKLRKSLMGWRYLIVLDDIWSLK-AWEE-FFPG----NGSRVVLTSRQESV----FDA-KPIC-LPFFTVDESWELLQKL-F-K-----GKKELENIGKQISKECGGLPLIVGLVAGLLEGVEKSP--WQEFLNTLSSQV-AFRSR-MLSNDVIELSYKHLSHHLKQCLLYFSAFKEDVEIEVSYLIELWISEGFIEIMA-ER-EDTAKHYLNHLVGSNLIMVSVR-YDGGILCCVVHDLVHDFCLAKAKEENF---K-FELKY
>XP_031097718.1
-----------D--KVVGFENEAAKIINQL-V---S---VVLITGMGGLGKTTLVKRVYEEKSVVNHFDKHAWCTISQEYDFEDLLNKVYNQV-GK---TG--SIVEKLRKSLMGWRYLIVLDDIWSLK-AWEE-FFPG----NGSRVVLTSRQESV----FDA-KPIC-LPFFTVDESWELLQKL-F-K-----GKKELENIGKQISKECGGLPLIVGLVAGLLEGVEKSP--WQEFLNTLSSQV-AFRSR-MLSNDVIELSYKHLSHHLKQCLLYFSAFKEDVEIEVSYLIELWISEGFIEIMA-ER-EDTAKHYLNHLVGSNLIMVSVR-YDGGILCCVVHDLVHDFCLAKAKEENF---K-FELKY
>XP_031097787.1
-----------KEEIMVGRQNDVSFIKNRL-F---SR--VVPIIGMPGIGKTTLARKILKDQSIALNFQVRGWATVTQNYNKTKVLRDLLQSINHE--------LCEQVRECLKGKRYLIVLDDIWSTQ-HWDE-LYSSA-V-NGSCILLTTRFYGVADHACT--TH-HVMSLLNPNESWDLFCIFPL-------QRS-FGKFRSHVVEICEGLPQSIVVVA--LSECTNIQ-ELKKIEKEIELLL-----DYS----ALILMYNQLPEYLKGCFLYLGVFPKRSEIQVKILLRLWIAEGFVK----KE-ERIAYCYLKDLINTSLVLISK-TLDGKIKTCRVHSVMHNICFREAQKEGI---S-FKLRY
>XP_031097788.1
-----------KEEIMVGRQNDVSFIKNRL-F---SR--VVPIIGMPGIGKTTLARKILKDQSIALNFQVRGWATVTQNYNKTKVLRDLLQSINHE--------LCEQVRECLKGKRYLIVLDDIWSTQ-HWDE-LYSSA-V-NGSCILLTTRFYGVADHACT--TH-HVMSLLNPNESWDLFCIFPL-------QRS-FGKFRSHVVEICEGLPQSIVVVA--LSECTNIQ-ELKKIEKEIELLL-----DYS----ALILMYNQLPEYLKGCFLYLGVFPKRSEIQVKILLRLWIAEGFVK----KE-ERIAYCYLKDLINTSLVLISK-TLDGKIKTCRVHSVMHNICFREAQKEGI---S-FKLRY
>XP_031097789.1
-----------KEEIMVGRQNDVSFIKNRL-F---SR--VVPIIGMPGIGKTTLARKILKDQSIALNFQVRGWATVTQNYNKTKVLRDLLQSINHE--------LCEQVRECLKGKRYLIVLDDIWSTQ-HWDE-LYSSA-V-NGSCILLTTRFYGVADHACT--TH-HVMSLLNPNESWDLFCIFPL-------QRS-FGKFRSHVVEICEGLPQSIVVVA--LSECTNIQ-ELKKIEKEIELLL-----DYS----ALILMYNQLPEYLKGCFLYLGVFPKRSEIQVKILLRLWIAEGFVK----KE-ERIAYCYLKDLINTSLVLISK-TLDGKIKTCRVHSVMHNICFREAQKEGI---S-FKLRY
>XP_031097790.1
-----------KEEIMVGRQNDVIKIKKRL-F---SR--VIPIIGMPGIGKTTLARKIFEDQSVALNFQVRGWVTVTQNYDEAKMLRDFLQSINHE--------HWD-VYECLDGKRNLIVLDDLWSTQ-HWDA-LFGSS-G-KGSCILLTSRFYGVAEYACA-DTY-HVMSFLDLNESWDLFCIFPL-------QR--FEKFRNHVVEICEGLPLSIVVVA--LSECNNIQ-ELKKIEKEIELLL-----DYC----ALILMYNRLPEHLKCCFLYLGVFPKRTEIHVKVLIRLWIAEGFVK----ME-ERIAYSYLKDLIATSLVLVTE-TLDGKFKTCRVHSVMHNICFREAQKEGI---S-LKLRY
>XP_031097812.1
---------------MVGCDDVFKTIMDNL-S-QQS---IVSIVGMGGIGKTTLARKIYEDASFISYFDCRAWVTISQDYNPTQVFQCLLQSLKNG---NY--ELAEQVYRLLKHRRYLIVVDDIWSTN-VWDD-LFQD--N-NGSRILLTTRQKNVAEYADSG----HTLRFLDSNESWDLFQKV-C-------NRPEFEKIGREIVDKCKGLPLAIIVAAGLLSNSNQTF-EWEHIAKCVPALL-DHS---QQGENIIDLSYTFLPHHLKLCFLSFGCFPEDHKIDKSRIVDFWVSEGFLKVLR-ES-EDVARKNLQDLVDRNLVLIFPEF-----EFYQMHDVLRELALREAQKENL--S-HFKMRL
>XP_031097851.1
ETQ-----PSNM-G-MVGRHHDCRVIKDQL-F---SA--VISIVGMVGIGKTTVAKNVYEDPSVASRFDVRGWVTIPQDYDKSRMLSDLLQSI-NV----D--ELEMQVRECLRRWRYLIVLDNLLSNQ-AWID-ILPY--C-RGSCILLTTSHLNRYDYQ-N-----HNLTLLDPKGSWELFGILSI-------EEK-FEKIRNHVVEKCDGLPQLIVEVA--LSKCNNIQ-GWKKIEKQLESLL-----DRN----ALSFSYNMLPHHLKVCFLYFGVFPKRKKILVKMLIRLWIAEGFLK----NE-EDQAYEYLQELIDRSLLLIED-SCNGKIKTCRMHSALHCFCVGEAQKGGI---P-PKLRY
>XP_031097852.1
ETQ-----PSNM-G-MVGRHHDCRVIKDQL-F---SA--VISIVGMVGIGKTTVAKNVYEDPSVASRFDVRGWVTIPQDYDKSRMLSDLLQSI-NV----D--ELEMQVRECLRRWRYLIVLDNLLSNQ-AWID-ILPY--C-RGSCILLTTSHLNRYDYQ-N-----HNLTLLDPKGSWELFGILSI-------EEK-FEKIRNHVVEKCDGLPQLIVEVA--LSKCNNIQ-GWKKIEKQLESLL-----DRN----ALSFSYNMLPHHLKVCFLYFGVFPKRKKILVKMLIRLWIAEGFLK----NE-EDQAYEYLQELIDRSLLLIED-SCNGKIKTCRMHSALHCFCVGEAQKGGI---P-PKLRY
>XP_031097853.1
ETQ-----PSNM-G-MVGRHHDCRVIKDQL-F---SA--VISIVGMVGIGKTTVAKNVYEDPSVASRFDVRGWVTIPQDYDKSRMLSDLLQSI-NV----D--ELEMQVRECLRRWRYLIVLDNLLSNQ-AWID-ILPY--C-RGSCILLTTSHLNRYDYQ-N-----HNLTLLDPKGSWELFGILSI-------EEK-FEKIRNHVVEKCDGLPQLIVEVA--LSKCNNIQ-GWKKIEKQLESLL-----DRN----ALSFSYNMLPHHLKVCFLYFGVFPKRKKILVKMLIRLWIAEGFLK----NE-EDQAYEYLQELIDRSLLLIED-SCNGKIKTCRMHSALHCFCVGEAQKGGI---P-PKLRY
>XP_031097854.1
ETQ-----PSNM-G-MVGRHHDCRVIKDQL-F---SA--VISIVGMVGIGKTTVAKNVYEDPSVASRFDVRGWVTIPQDYDKSRMLSDLLQSI-NV----D--ELEMQVRECLRRWRYLIVLDNLLSNQ-AWID-ILPY--C-RGSCILLTTSHLNRYDYQ-N-----HNLTLLDPKGSWELFGILSI-------EEK-FEKIRNHVVEKCDGLPQLIVEVA--LSKCNNIQ-GWKKIEKQLESLL-----DRN----ALSFSYNMLPHHLKVCFLYFGVFPKRKKILVKMLIRLWIAEGFLK----NE-EDQAYEYLQELIDRSLLLIED-SCNGKIKTCRMHSALHCFCVGEAQKGGI---P-PKLRY
>XP_031097855.1
ETQ-----PSNM-G-MVGRHHDCRVIKDQL-F---SA--VISIVGMVGIGKTTVAKNVYEDPSVASRFDVRGWVTIPQDYDKSRMLSDLLQSI-NV----D--ELEMQVRECLRRWRYLIVLDNLLSNQ-AWID-ILPY--C-RGSCILLTTSHLNRYDYQ-N-----HNLTLLDPKGSWELFGILSI-------EEK-FEKIRNHVVEKCDGLPQLIVEVA--LSKCNNIQ-GWKKIEKQLESLL-----DRN----ALSFSYNMLPHHLKVCFLYFGVFPKRKKILVKMLIRLWIAEGFLK----NE-EDQAYEYLQELIDRSLLLIED-SCNGKIKTCRMHSALHCFCVGEAQKGGI---P-PKLRY
>XP_031097856.1
ETQ-----PSNM-G-MVGRHHDCRVIKDQL-F---SA--VISIVGMVGIGKTTVAKNVYEDPSVASRFDVRGWVTIPQDYDKSRMLSDLLQSI-NV----D--ELEMQVRECLRRWRYLIVLDNLLSNQ-AWID-ILPY--C-RGSCILLTTSHLNRYDYQ-N-----HNLTLLDPKGSWELFGILSI-------EEK-FEKIRNHVVEKCDGLPQLIVEVA--LSKCNNIQ-GWKKIEKQLESLL-----DRN----ALSFSYNMLPHHLKVCFLYFGVFPKRKKILVKMLIRLWIAEGFLK----NE-EDQAYEYLQELIDRSLLLIED-SCNGKIKTCRMHSALHCFCVGEAQKGGI---P-PKLRY
>XP_031097870.1
-----------K-E-MVGRQNDVRTIKNQL-F---SG--VIPIIGMLGIGKTTLARRIFEDQLVASHFQVKCWITIPQKYNDSQMLRDILLSIPHE----G--ELAELVRECLMHRRYLIVLDDIWSTQ-HWED-IFPS--E-NGSRVLLTTRFYEVADYACS--NH-HVMSLLDSNESWDLFRIFPL-------EKR-FENFRSHVVEKCDGLPQTIVVVA--LSKCNNIQ-ELKKIEKELESLL-----GHS----ALTIICSQLPEELKVCFLYLGVFPKRSEIQVKTLLRLWIAEGFVK----EE-EKNAYGYLEGLVNRSLVLISS-SFDGKIKTCTVHSALHNICSREAQKEGI---P-FKLRY
>XP_031097871.1
DTI-----PLTREE-MVGNREELEQIIKQL-K---CK--IISISGMGGIGKTTLARTIYDDPVT-NHFDVRAWTTMSQQYEGKQTLIALLRCIPEE----E--DLADRLQKLLKGRRYLIVVDDVWSVE-AWDD-IFPEINN-KGSILLLTTRDKKVAKYTHS---SPYGLKLLNEVDSWVLFSNLFI-------R-K-YEDVGKKIAKQCQGLPLSIVVVV--LLS-KGSL-EWEKIREELALIV-----DEQCT-KIPALSYKHLPLHLKPCFLHLGVFPEDSEMPAKKLVRLWIAEGFVKVGN-TA-EDTALEYLQALISKSLILIRN-SSNGEVKTCRMHDLLHDFCVNKAEDENL---P-SNLRY
>XP_031097872.1
DTI-----PLTREE-MVGNREELEQIIKQL-K---CK--IISISGMGGIGKTTLARTIYDDPVT-NHFDVRAWTTMSQQYEGKQTLIALLRCIPEE----E--DLADRLQKLLKGRRYLIVVDDVWSVE-AWDD-IFPEINN-KGSILLLTTRDKKVAKYTHS---SPYGLKLLNEVDSWVLFSNLFI-------R-K-YEDVGKKIAKQCQGLPLSIVVVV--LLS-KGSL-EWEKIREELALIV-----DEQCT-KIPALSYKHLPLHLKPCFLHLGVFPEDSEMPAKKLVRLWIAEGFVKVGN-TA-EDTALEYLQALISKSLILIRN-SSNGEVKTCRMHDLLHDFCVNKAEDENL---P-SNLRY
>XP_031097873.1
DTI-----PLTREE-MVGNREELEQIIKQL-K---CK--IISISGMGGIGKTTLARTIYDDPVT-NHFDVRAWTTMSQQYEGKQTLIALLRCIPEE----E--DLADRLQKLLKGRRYLIVVDDVWSVE-AWDD-IFPEINN-KGSILLLTTRDKKVAKYTHS---SPYGLKLLNEVDSWVLFSNLFI-------R-K-YEDVGKKIAKQCQGLPLSIVVVV--LLS-KGSL-EWEKIREELALIV-----DEQCT-KIPALSYKHLPLHLKPCFLHLGVFPEDSEMPAKKLVRLWIAEGFVKVGN-TA-EDTALEYLQALISKSLILIRN-SSNGEVKTCRMHDLLHDFCVNKAEDENL---P-SNLRY
>XP_031097874.1
DTI-----PLTREE-MVGNREELEQIIKQL-K---CK--IISISGMGGIGKTTLARTIYDDPVT-NHFDVRAWTTMSQQYEGKQTLIALLRCIPEE----E--DLADRLQKLLKGRRYLIVVDDVWSVE-AWDD-IFPEINN-KGSILLLTTRDKKVAKYTHS---SPYGLKLLNEVDSWVLFSNLFI-------R-K-YEDVGKKIAKQCQGLPLSIVVVV--LLS-KGSL-EWEKIREELALIV-----DEQCT-KIPALSYKHLPLHLKPCFLHLGVFPEDSEMPAKKLVRLWIAEGFVKVGN-TA-EDTALEYLQALISKSLILIRN-SSNGEVKTCRMHDLLHDFCVNKAEDENL---P-SNLRY
>XP_031097875.1
DTI-----PLTREE-MVGNREELEQIIKQL-K---CK--IISISGMGGIGKTTLARTIYDDPVT-NHFDVRAWTTMSQQYEGKQTLIALLRCIPEE----E--DLADRLQKLLKGRRYLIVVDDVWSVE-AWDD-IFPEINN-KGSILLLTTRDKKVAKYTHS---SPYGLKLLNEVDSWVLFSNLFI-------R-K-YEDVGKKIAKQCQGLPLSIVVVV--LLS-KGSL-EWEKIREELALIV-----DEQCT-KIPALSYKHLPLHLKPCFLHLGVFPEDSEMPAKKLVRLWIAEGFVKVGN-TA-EDTALEYLQALISKSLILIRN-SSNGEVKTCRMHDLLHDFCVNKAEDENL---P-SNLRY
>XP_031097903.1
QTQ-----LSNK-E-MVGRHHDCTVIKNQL-F---SG--IISIVGMVGIGKTT------------------------------------------------------------------------------------------------------------------------------------------------K--------------------------LFRG-----------------------------------------------------------------------G----------------------------------------------------------------------
>XP_031097995.1
-----------KEERMVGRQNDVSMIKNQL-F---SS--VIPIIGMPGIGKTTLATKIFEDQSVALHFHVQGWVTVTQNYNETKVLRDLLQSINRE--------LQGQVRECLKEKRYLIVLDDIWSTQ-HWDE-LFFSA-V-NGSCILLTTRFYGVADYACT--TP-HVMNLLNPNESWDLFCIFPL-------QRS-FGKFRSHVVEICEGLPLSIVVVA--LSECNNLQ-ELKKIEKEIELLL-----DYS----ALILMYNQLPEYLKGCFLYLGVFPKCSEIQVKILLRLWIAEGFVK----KE-ERIAYCYLKDLIDRSLVLISK-TFDGKIKTCRLHSVMHSICFREAQKEGI---S-FKLRY
>XP_031097996.1
-----------KEERMVGRQNDVSMIKNQL-F---SS--VIPIIGMPGIGKTTLATKIFEDQSVALHFHVQGWVTVTQNYNETKVLRDLLQSINRE--------LQGQVRECLKEKRYLIVLDDIWSTQ-HWDE-LFFSA-V-NGSCILLTTRFYGVADYACT--TP-HVMNLLNPNESWDLFCIFPL-------QRS-FGKFRSHVVEICEGLPLSIVVVA--LSECNNLQ-ELKKIEKEIELLL-----DYS----ALILMYNQLPEYLKGCFLYLGVFPKCSEIQVKILLRLWIAEGFVK----KE-ERIAYCYLKDLIDRSLVLISK-TFDGKIKTCRLHSVMHSICFREAQKEGI---S-FKLRY
>XP_031097997.1
-----------KEERMVGRQNDVSMIKNQL-F---SS--VIPIIGMPGIGKTTLATKIFEDQSVALHFHVQGWVTVTQNYNETKVLRDLLQSINRE--------LQGQVRECLKEKRYLIVLDDIWSTQ-HWDE-LFFSA-V-NGSCILLTTRFYGVADYACT--TP-HVMNLLNPNESWDLFCIFPL-------QRS-FGKFRSHVVEICEGLPLSIVVVA--LSECNNLQ-ELKKIEKEIELLL-----DYS----ALILMYNQLPEYLKGCFLYLGVFPKCSEIQVKILLRLWIAEGFVK----KE-ERIAYCYLKDLIDRSLVLISK-TFDGKIKTCRLHSVMHSICFREAQKEGI---S-FKLRY
>XP_031097998.1
-----------KEERMVGRQNDVSMIKNQL-F---SS--VIPIIGMPGIGKTTLATKIFEDQSVALHFHVQGWVTVTQNYNETKVLRDLLQSINRE--------LQGQVRECLKEKRYLIVLDDIWSTQ-HWDE-LFFSA-V-NGSCILLTTRFYGVADYACT--TP-HVMNLLNPNESWDLFCIFPL-------QRS-FGKFRSHVVEICEGLPLSIVVVA--LSECNNLQ-ELKKIEKEIELLL-----DYS----ALILMYNQLPEYLKGCFLYLGVFPKCSEIQVKILLRLWIAEGFVK----KE-ERIAYCYLKDLIDRSLVLISK-TFDGKIKTCRLHSVMHSICFREAQKEGI---S-FKLRY
>XP_031098017.1
DTT-----PTSQEE-MVGHRQELKEIMEKL-G---RN--VISIWGMGGIGKTTLARRLYDDPVT-NRFDVRAWTTVSQQYEGKQIITALLRCIPEE----D--ELAEQLQKLLKGRRYLIVVDDVWSYE-AWDE-LFPDC---EGSCVLLTTRHKEVAEYTHS---VPYGLSLLDQEDSWVLFSN------------KLFEAAGREIVTQCKGLPLSIVVVA--LIS-KESL-EWMNIKKELALIV-----DEQCT-KIPALSYKHMPPHLKPCFLHLGVFPEDSEMPIKNLIRLWIAEGFVKAS---R-EDAALEYLQDLVGRSIILVRN-SSNGLIKTCSMHDILHEFCVSEAENENL---P-SNLRY
>XP_031098046.1
---------------MVGCDDVFNTIMDNL-S-QKS---VVSIVGMGGIGKTTLAKKIYEDSSFISYFDCRAWVTISQDYNPTQVFQCLLRSLNNG---NY--ELAEQVYRLLKHRRYLIVVDDIWTTN-VWDD-LFQD--N-IGSRILLTTRQKNVAEYADSG----HTLPFLDSNESWDLFQKI-C-------KRPEFEKIGREIVDKCKGLPLAITVAAGLLSNSNQTF-EWEHIAKCVPALL-DHS---HQGENIIYLSYTFLPHHLKLCFLSFGCFPEDDMIYESRIVDFWVSEGFLKVLK-ES-KDVARKNLQDLVDRNLVLFNQYN-----KFYQMHDVLRELVLREVQKENL--S-QFKLRY
>XP_031098047.1
---------------MVGCDDVFNTIMDNL-S-QKS---VVSIVGMGGIGKTTLAKKIYEDSSFISYFDCRAWVTISQDYNPTQVFQCLLRSLNNG---NY--ELAEQVYRLLKHRRYLIVVDDIWTTN-VWDD-LFQD--N-IGSRILLTTRQKNVAEYADSG----HTLPFLDSNESWDLFQKI-C-------KRPEFEKIGREIVDKCKGLPLAITVAAGLLSNSNQTF-EWEHIAKCVPALL-DHS---HQGENIIYLSYTFLPHHLKLCFLSFGCFPEDDMIYESRIVDFWVSEGFLKVLK-ES-KDVAMKILQDLVDRNLVLICGEI-----KVYQMHDVLSELALREA---------------
>XP_031098049.1
---------------MVGCDDVFNTIMDNL-R-QHS---IVSTVGMGGIGKTTLARKIYEDASIISYFDCRAWVTISQDYNRTQVFQCLLRSLNNT--------LAEKVYKSIKDQRYLIVVDDIWSTN-VWDD-LFPD--N-IGSRILLTTRHKNVAEYADS---------------------------------------------------------------------------------------------------------------------------------------------------------------ER----------------------------------------------
>XP_031098050.1
---------------MVGCDDEFNTIMDNL-K-QQS---IVSIVGMGGIGKTTLARKIYGDASIISHFDCQAWVTISQEYNSRQVFQGLLHSLNDE---NT--ELAELVYRCLKHQRYLIVIDDTWSID-VWGD-LFPD--N-NGSRVLLTTRLKNVAAYVSAG----HNKCFLGSYESWDLFCKV-L-------SEPKFDIIARKIVDKCKGLPLAITVAAGLLSNSKKTI-EWESIAKNIPTLL-DHS---QLCD-IIHLSYTFLPHHLKLCFLSFGCFPEDYEVYEDVIVNFWVSEGFLKVLR-ER-EDVARKSLQDLVDRNLVLICEQNAGGLSKAYQMHDVLRELASREAQKENL--S-HSKLRW
>XP_031098051.1
---------------MVGCDDEFNTIMDNL-K-QQS---IVSIVGMGGIGKTTLARKIYGDASIISHFDCQAWVTISQEYNSRQVFQGLLHSLNDE---NT--ELAELVYRCLKHQRYLIVIDDTWSID-VWGD-LFPD--N-NGSRVLLTTRLKNVAAYVSAG----HNKCFLGSYESWDLFCKV-L-------SEPKFDIIARKIVDKCKGLPLAITVAAGLLSNSKKTI-EWESIAKNIPTLL-DHS---QLCD-IIHLSYTFLPHHLKLCFLSFGCFPEDYEVYEDVIVNFWVSEGFLKVLR-ER-EDVARKSLQDLVDRNLVLICEQNAGGLSKAYQMHDVLRELASREAQKENL--S-HSKLRW
>XP_031098052.1
---------------MVGCDDEFNTIMDNL-K-QQS---IVSIVGMGGIGKTTLARKIYGDASIISHFDCQAWVTISQEYNSRQVFQGLLHSLNDE---NT--ELAELVYRCLKHQRYLIVIDDTWSID-VWGD-LFPD--N-NGSRVLLTTRLKNVAAYVSAG----HNKCFLGSYESWDLFCKV-L-------SEPKFDIIARKIVDKCKGLPLAITVAAGLLSNSKKTI-EWESIAKNIPTLL-DHS---QLCD-IIHLSYTFLPHHLKLCFLSFGCFPEDYEVYEDVIVNFWVSEGFLKVLR-ER-EDVARKSLQDLVDRNLVLICEQNAGGLSKAYQMHDVLRELASREAQKENL--S-HSKLRW
>XP_031098053.1
---------------MVGCDDEFNTIMDNL-K-QQS---IVSIVGMGGIGKTTLARKIYGDASIISHFDCQAWVTISQEYNSRQVFQGLLHSLNDE---NT--ELAELVYRCLKHQRYLIVIDDTWSID-VWGD-LFPD--N-NGSRVLLTTRLKNVAAYVSAG----HNKCFLGSYESWDLFCKV-L-------SEPKFDIIARKIVDKCKGLPLAITVAAGLLSNSKKTI-EWESIAKNIPTLL-DHS---QLCD-IIHLSYTFLPHHLKLCFLSFGCFPEDYEVYEDVIVNFWVSEGFLKVLR-ER-EDVARKSLQDLVDRNLVLICEQNAGGLSKAYQMHDVLRELASREAQKENL--S-HSKLRW
>XP_031098054.1
---------------MVGCDDEFNTIMDNL-K-QQS---IVSIVGMGGIGKTTLARKIYGDASIISHFDCQAWVTISQEYNSRQVFQGLLHSLNDE---NT--ELAELVYRCLKHQRYLIVIDDTWSID-VWGD-LFPD--N-NGSRVLLTTRLKNVAAYVSAG----HNKCFLGSYESWDLFCKV-L-------SEPKFDIIARKIVDKCKGLPLAITVAAGLLSNSKKTI-EWESIAKNIPTLL-DHS---QLCD-IIHLSYTFLPHHLKLCFLSFGCFPEDYEVYEDVIVNFWVSEGFLKVLR-ER-EDVARKSLQDLVDRNLVLICEQNAGGLSKAYQMHDVLRELASREAQKENL--S-HSKLRW
>XP_031098055.1
---------------MVGCDDEFNTIMDNL-K-QQS---IVSIVGMGGIGKTTLARKIYGDASIISHFDCQAWVTISQEYNSRQVFQGLLHSLNDE---NT--ELAELVYRCLKHQRYLIVIDDTWSID-VWGD-LFPD--N-NGSRVLLTTRLKNVAAYVSAG----HNKCFLGSYESWDLFCKV-L-------SEPKFDIIARKIVDKCKGLPLAITVAAGLLSNSKKTI-EWESIAKNIPTLL-DHS---QLCD-IIHLSYTFLPHHLKLCFLSFGCFPEDYEVYEDVIVNFWVSEGFLKVLR-ER-EDVARKSLQDLVDRNLVLICEQNAGGLSKAYQMHDVLRELASREAQKENL--S-HSKLRW
>XP_031098056.1
---------------MVGCDDEFNTIMDNL-K-QQS---IVSIVGMGGIGKTTLARKIYGDASIISHFDCQAWVTISQEYNSRQVFQGLLHSLNDE---NT--ELAELVYRCLKHQRYLIVIDDTWSID-VWGD-LFPD--N-NGSRVLLTTRLKNVAAYVSAG----HNKCFLGSYESWDLFCKV-L-------SEPKFDIIARKIVDKCKGLPLAITVAAGLLSNSKKTI-EWESIAKNIPTLL-DHS---QLCD-IIHLSYTFLPHHLKLCFLSFGCFPEDYEVYEDVIVNFWVSEGFLKVLR-ER-EDVARKSLQDLVDRNLVLICEQNAGGLSKAYQMHDVLRELASREAQKENL--S-HSKLRW
>XP_031098057.1
---------------MVGCDDEFNTIMDNL-K-QQS---IVSIVGMGGIGKTTLARKIYGDASIISHFDCQAWVTISQEYNSRQVFQGLLHSLNDE---NT--ELAELVYRCLKHQRYLIVIDDTWSID-VWGD-LFPD--N-NGSRVLLTTRLKNVAAYVSAG----HNKCFLGSYESWDLFCKV-L-------SEPKFDIIARKIVDKCKGLPLAITVAAGLLSNSKKTI-EWESIAKNIPTLL-DHS---QLCD-IIHLSYTFLPHHLKLCFLSFGCFPEDYEVYEDVIVNFWVSEGFLKVLR-ER-EDVARKSLQDLVDRNLVLICEQNAGGLSKAYQMHDVLRELASREAQKENL--S-HSKLRW
>XP_031098058.1
---------------MVGCDDEFNTIMDNL-K-QQS---IVSIVGMGGIGKTTLARKIYGDASIISHFDCQAWVTISQEYNSRQVFQGLLHSLNDE---NT--ELAELVYRCLKHQRYLIVIDDTWSID-VWGD-LFPD--N-NGSRVLLTTRLKNVAAYVSAG----HNKCFLGSYESWDLFCKV-L-------SEPKFDIIARKIVDKCKGLPLAITVAAGLLSNSKKTI-EWESIAKNIPTLL-DHS---QLCD-IIHLSYTFLPHHLKLCFLSFGCFPEDYEVYEDVIVNFWVSEGFLKVLR-ER-EDVARKSLQDLVDRNLVLICEQNAGGLSKAYQMHDVLRELASREAQKENL--S-HSKLRW
>XP_031098059.1
---------------MVGCDDEFNTIMDNL-K-QQS---IVSIVGMGGIGKTTLARKIYGDASIISHFDCQAWVTISQEYNSRQVFQGLLHSLNDE---NT--ELAELVYRCLKHQRYLIVIDDTWSID-VWGD-LFPD--N-NGSRVLLTTRLKNVAAYVSAG----HNKCFLGSYESWDLFCKV-L-------SEPKFDIIARKIVDKCKGLPLAITVAAGLLSNSKKTI-EWESIAKNIPTLL-DHS---QLCD-IIHLSYTFLPHHLKLCFLSFGCFPEDYEVYEDVIVNFWVSEGFLKVLR-ER-EDVARKSLQDLVDRNLVLICEQNAGGLSKAYQMHDVLRELASREAQKENL--S-HSKLRW
>XP_031098060.1
---------------MVGCDDEFNTIMDNL-K-QQS---IVSIVGMGGIGKTTLARKIYGDASIISHFDCQAWVTISQEYNSRQVFQGLLHSLNDE---NT--ELAELVYRCLKHQRYLIVIDDTWSID-VWGD-LFPD--N-NGSRVLLTTRLKNVAAYVSAG----HNKCFLGSYESWDLFCKV-L-------SEPKFDIIARKIVDKCKGLPLAITVAAGLLSNSKKTI-EWESIAKNIPTLL-DHS---QLCD-IIHLSYTFLPHHLKLCFLSFGCFPEDYEVYEDVIVNFWVSEGFLKVLR-ER-EDVARKSLQDLVDRNLVLICEQNAGGLSKAYQMHDVLRELASREAQKENL--S-HSKLRW
>XP_031098061.1
---------------MVGCDDEFNTIMDNL-K-QQS---IVSIVGMGGIGKTTLARKIYGDASIISHFDCQAWVTISQEYNSRQVFQGLLHSLNDE---NT--ELAELVYRCLKHQRYLIVIDDTWSID-VWGD-LFPD--N-NGSRVLLTTRLKNVAAYVSA-----------------------------------------------------------------------------------------------------------------------EDYEVYEDVIVNFWVSEGFLKVLR-ER-EDVARKSLQDLVDRNLVLICEQNAGGLSKAYQMHDVLRELASREAQKENL--S-HSKLRW
>XP_031098062.1
---------------MVGCDDVFNTIKDNL-W-QQS---IISIVGMGGIGKTTLARKIYEDASIISYFDCQAWVTISQDYNPTQVFQCLLHSLNNG---NY--ELAEQVYKLLIHRRYLIVVDDIWSTD-VWDD-LFED--N-SGSRILLTTRQKNVAEYADSG----HTLPFLDSNESWDLFQKV-C-------KRPEFDKIGREIVDKCKGLPLAIIVAAGLLSNSNQTF-EWEHIAKCVPALL-D-----QQGENIIDLSYTFLPHHLKLCFLSFGCFPEDDQIVESTIVDFWVSEGFLKVLR-ES-EDVARKNLQDLVDRNLVLSCGDD-----EFYQMHDVLRELALREAQKENL--S-HFKLRL
>XP_031098063.1
---------------MVGCDDVFNTIKDNL-W-QQS---IISIVGMGGIGKTTLARKIYEDASIISYFDCQAWVTISQDYNPTQVFQCLLHSLNNG---NY--ELAEQVYKLLIHRRYLIVVDDIWSTD-VWDD-LFED--N-SGSRILLTTRQKNVAEYADSG----HTLPFLDSNESWDLFQKV-C-------KRPEFDKIGREIVDKCKGLPLAIIVAAGLLSNSNQTF-EWEHIAKCVPALL-D-----QQGENIIDLSYTFLPHHLKLCFLSFGCFPEDDQIVESTIVDFWVSEGFLKVLR-ES-EDVARKNLQDLVDRNLVLSCGDD-----EFYQMHDVLRELALREAQKENL--S-HFKLRL
>XP_031098064.1
---------------MVGCDDVFNTIKDNL-W-QQS---IISIVGMGGIGKTTLARKIYEDASIISYFDCQAWVTISQDYNPTQVFQCLLHSLNNG---NY--ELAEQVYKLLIHRRYLIVVDDIWSTD-VWDD-LFED--N-SGSRILLTTRQKNVAEYADSG----HTLPFLDSNESWDLFQKV-C-------KRPEFDKIGREIVDKCKGLPLAIIVAAGLLSNSNQTF-EWEHIAKCVPALL-D-----QQGENIIDLSYTFLPHHLKLCFLSFGCFPEDDQIVESTIVDFWVSEGFLKVLR-ES-EDVARKNLQDLVDRNLVLSCGDD-----EFYQMHDVLRELALREAQKENL--S-HFKLRL
>XP_031098065.1
---------------MVGCDDVFNTIMDNL-S-QQS---IVSIVGMGGIGKTTLARRIYEDASFLSHFDHRAWVTISQEYNPRQVFQCLLCSLNNG---NY--ELAEQVYRLLKHQRYLIVVDDIWSTN-VWDD-LFQD--N-IGSRILLTTRQKNVAEYADSG----HTLPFLDSNESWDLFQKL-C-------KRPEFEKIGREIVDKCKGLPLAIIVAAGLLSNSNQTF-EWEHIAKCVPALL-D-----QQGENIIDLSYTFLPHHLKLCFLSFGCFPEDSRMSESEIVYFWVPEGFLKVLR-ES-EDVARKNLQDLLDRNLVLIFRDF-----EFYQMHDVLRELALREAQKENL--T-HLKLRS
>XP_031098113.1
QTQ-----PSNK-E-MVGRHRDCTFIKNQL-F---SA--IISIVGMVGIGKTTVARNVYEDPSVASYFDVRCWVTIPPHYNKSGMRSQLLQSIPNV----Q--ELAMQVRKCFDGKKYLIVFDNITSRQ-AWTD-IVSG--L-VGNCVLLTTRHLDRQNFNLN-----HKMTLLDPKESWELFCILSI-D-----EEK-FEKIRNHVVEKCDGLPQLILEVA--LSKCNNIQ-GWIKIEKELESLL-----DRN----ALSVSYNMLPPHLKVCFLYFGVFPKRKKILVRMLIRLWIAEGFVK----KE-EDQAYEYLQQLTNRSLLLIED-SCTGKIKTCRMHSALHSFCVGEAQKGGI---P-PKLRY
>XP_031098134.1
ETQ-----PSNK-E-MVGRHHDCRLIKDQL-F---SS--IISIVGMVGIGKTTLARNVYEDPSVASHFDVRGWVTMAQDNNKSGMLSQLLQSIPNV----H--ELEMQVRKCLRGRKYLIVLDNIMSNK-AMTC-IVPD--I-DGSCILLTTRHFNRYDYW-N-----HYMTLLGPKESWELFCILSI-------EEK-FEKIRTHVVEKCDGLPQLIVEVA--LSKCNNIQ-GWKKIEKELESLL-----DRN----SITVSYNILPHHLKVCFLYFGVFPKRKKILVKMLIRSWIGEGFVKP---NE-EDEAYKCLQELTDRSLLLIED-SSEGKIKSCRMHSALHSFCVGETQKEGI---P-LKLRY
>XP_031098135.1
ETQ-----PSNK-E-MVGRHHDCRMIKDQL-F---SS--IISIVGMVGIGKTTVARNVYEDPSVASYFDVRGWVTMPQDNNKSGMLSQLLQSIPNV----H--ELEMQVRKCLRGRKYLIVLDNIMSNK-ATTC-IVPD--I-DGSCILVTTRHFNRYDNW-N-----HNMTLLDPKESWELFCILSI-------EEK-LEKIRTRVVEKCDGLPQLIVEVA--LSKCNNIQ-GWKKIEKELESLL-----DRN----AIIVSYDILPHYLKVCFLYFGVFPKRKKVLVKMLIRLWIAEGFVKP---NE-EDEAYNYLQELIDRSLLLIED-SSEGKIKSCRMHSALHSFCVGEAQKEGI---P-LKLRY
>XP_031098136.1
ETQ-----PSNK-E-MVGRHHDCRMIKDQL-F---SS--IISIVGMVGIGKTTVARNVYEDPSVASYFDVRGWVTMPQDNNKSGMLSQLLQSIPNV----H--ELEMQVRKCLRGRKYLIVLDNIMSNK-ATTC-IVPD--I-DGSCILVTTRHFNRYDNW-N-----HNMTLLDPKESWELFCILSI-------EEK-LEKIRTRVVEKCDGLPQLIVEVA--LSKCNNIQ-GWKKIEKELESLL-----DRN----AIIVSYDILPHYLKVCFLYFGVFPKRKKVLVKMLIRLWIAEGFVKP---NE-EDEAYNYLQELIDRSLLLIED-SSEGKIKSCRMHSALHSFCVGEAQKEGI---P-LKLRY
>XP_031098153.1
KIQ-----PSHK-E-MVGRHHDCTVIKDQL-F---SSK-IISIVGMVGIGKTTLARNVYEDPAVASHFDLRGWVTIPQHYNKSRMLSSLLQSILNV----H--ELEMQVRKCLRGRKYLIVLDNIMSNQ-AWTD-IVPD--I-AGICILLTTSYFNRYISW-N-----HNMTLLDPNESWELFGILSI-------EEK-FEKIRNRVVEKCDGLPQLIVEVA--LSKCNNIQ-GWKKIEKELESLL-----DRN----AIAVSYNPLPHHLKVCFLYFGVFPKRNKILVPMLIRLWIAEGFVM----KE-EDQAYEYLLELIDRSLILIEN-SFDGKIKTCRMHSAMHSFCVGEAQKEGI---P-LKLRY
>XP_031098154.1
KIQ-----PSHK-E-MVGRHHDCTVIKDQL-F---SSK-IISIVGMVGIGKTTLARNVYEDPAVASHFDLRGWVTIPQHYNKSRMLSSLLQSILNV----H--ELEMQVRKCLRGRKYLIVLDNIMSNQ-AWTD-IVPD--I-AGICILLTTSYFNRYISW-N-----HNMTLLDPNESWELFGILSI-------EEK-FEKIRNRVVEKCDGLPQLIVEVA--LSKCNNIQ-GWKKIEKELESLL-----DRN----AIAVSYNPLPHHLKVCFLYFGVFPKRNKILVPMLIRLWIAEGFVM----KE-EDQAYEYLLELIDRSLILIEN-SFDGKIKTCRMHSAMHSFCVGEAQKEGI---P-LKLRY
>XP_031098155.1
KIQ-----PSHK-E-MVGRHHDCTVIKDQL-F---SSK-IISIVGMVGIGKTTLARNVYEDPAVASHFDLRGWVTIPQHYNKSRMLSSLLQSILNV----H--ELEMQVRKCLRGRKYLIVLDNIMSNQ-AWTD-IVPD--I-AGICILLTTSYFNRYISW-N-----HNMTLLDPNESWELFGILSI-------EEK-FEKIRNRVVEKCDGLPQLIVEVA--LSKCNNIQ-GWKKIEKELESLL-----DRN----AIAVSYNPLPHHLKVCFLYFGVFPKRNKILVPMLIRLWIAEGFVM----KE-EDQAYEYLLELIDRSLILIEN-SFDGKIKTCRMHSAMHSFCVGEAQKEGI---P-LKLRY
>XP_031098156.1
KIQ-----PSHK-E-MVGRHHDCTVIKDQL-F---SSK-IISIVGMVGIGKTTLARNVYEDPAVASHFDLRGWVTIPQHYNKSRMLSSLLQSILNV----H--ELEMQVRKCLRGRKYLIVLDNIMSNQ-AWTD-IVPD--I-AGICILLTTSYFNRYISW-N-----HNMTLLDPNESWELFGILSI-------EEK-FEKIRNRVVEKCDGLPQLIVEVA--LSKCNNIQ-GWKKIEKELESLL-----DRN----AIAVSYNPLPHHLKVCFLYFGVFPKRNKILVPMLIRLWIAEGFVM----KE-EDQAYEYLLELIDRSLILIEN-SFDGKIKTCRMHSAMHSFCVGEAQKEGI---P-LKLRY
>XP_031098157.1
KIQ-----PSHK-E-MVGRHHDCTVIKDQL-F---SSK-IISIVGMVGIGKTTLARNVYEDPAVASHFDLRGWVTIPQHYNKSRMLSSLLQSILNV----H--ELEMQVRKCLRGRKYLIVLDNIMSNQ-AWTD-IVPD--I-AGICILLTTSYFNRYISW-N-----HNMTLLDPNESWELFGILSI-------EEK-FEKIRNRVVEKCDGLPQLIVEVA--LSKCNNIQ-GWKKIEKELESLL-----DRN----AIAVSYNPLPHHLKVCFLYFGVFPKRNKILVPMLIRLWIAEGFVM----KE-EDQAYEYLLELIDRSLILIEN-SFDGKIKTCRMHSAMHSFCVGEAQKEGI---P-LKLRY
>XP_031098159.1
KIQ-----PSHK-E-MVGRHHDCTVIKDQL-F---SSK-IISIVGMVGIGKTTLARNVYEDPAVASHFDLRGWVTIPQHYNKSRMLSSLLQSILNV----H--ELEMQVRKCLRGRKYLIVLDNIMSNQ-AWTD-IVPD--I-AGICILLTTSYFNRYISW-N-----HNMTLLDPNESWELFGILSI-------EEK-FEKIRNRVVEKCDGLPQLIVEVA--LSKCNNIQ-GWKKIEKELESLL-----DRN----AIAVSYNPLPHHLKVCFLYFGVFPKRNKILVPMLIRLWIAEGFVM----KE-EDQAYEYLLELIDRSLILIEN-SFDGKIKTCRMHSAMHSFCVGEAQKEGI---P-LKLRY
>XP_031098160.1
KIQ-----PSHK-E-MVGRHHDCTVIKDQL-F---SSK-IISIVGMVGIGKTTLARNVYEDPAVASHFDLRGWVTIPQHYNKSRMLSSLLQSILNV----H--ELEMQVRKCLRGRKYLIVLDNIMSNQ-AWTD-IVPD--I-AGICILLTTSYFNRYISW-N-----HNMTLLDPNESWELFGILSI-------EEK-FEKIRNRVVEKCDGLPQLIVEVA--LSKCNNIQ-GWKKIEKELESLL-----DRN----AIAVSYNPLPHHLKVCFLYFGVFPKRNKILVPMLIRLWIAEGFVM----KE-EDQAYEYLLELIDRSLILIEN-SFDGKIKTCRMHSAMHSFCVGEAQKEGI---P-LKLRY
>XP_031098161.1
KIQ-----PSHK-E-MVGRHHDCTVIKDQL-F---SSK-IISIVGMVGIGKTTLARNVYEDPAVASHFDLRGWVTIPQHYNKSRMLSSLLQSILNV----H--ELEMQVRKCLRGRKYLIVLDNIMSNQ-AWTD-IVPD--I-AGICILLTTSYFNRYISW-N-----HNMTLLDPNESWELFGILSI-------EEK-FEKIRNRVVEKCDGLPQLIVEVA--LSKCNNIQ-GWKKIEKELESLL-----DRN----AIAVSYNPLPHHLKVCFLYFGVFPKRNKILVPMLIRLWIAEGFVM----KE-EDQAYEYLLELIDRSLILIEN-SFDGKIKTCRMHSAMHSFCVGEAQKEGI---P-LKLRY
>XP_031098162.1
KIQ-----PSHK-E-MVGRHHDCTVIKDQL-F---SSK-IISIVGMVGIGKTTLARNVYEDPAVASHFDLRGWVTIPQHYNKSRMLSSLLQSILNV----H--ELEMQVRKCLRGRKYLIVLDNIMSNQ-AWTD-IVPD--I-AGICILLTTSYFNRYISW-N-----HNMTLLDPNESWELFGILSI-------EEK-FEKIRNRVVEKCDGLPQLIVEVA--LSKCNNIQ-GWKKIEKELESLL-----DRN----AIAVSYNPLPHHLKVCFLYFGVFPKRNKILVPMLIRLWIAEGFVM----KE-EDQAYEYLLELIDRSLILIEN-SFDGKIKTCRMHSAMHSFCVGEAQKEGI---P-LKLRY
>XP_031098163.1
KIQ-----PSHK-E-MVGRHHDCTVIKDQL-F---SSK-IISIVGMVGIGKTTLARNVYEDPAVASHFDLRGWVTIPQHYNKSRMLSSLLQSILNV----H--ELEMQVRKCLRGRKYLIVLDNIMSNQ-AWTD-IVPD--I-AGICILLTTSYFNRYISW-N-----HNMTLLDPNESWELFGILSI-------EEK-FEKIRNRVVEKCDGLPQLIVEVA--LSKCNNIQ-GWKKIEKELESLL-----DRN----AIAVSYNPLPHHLKVCFLYFGVFPKRNKILVPMLIRLWIAEGFVM----KE-EDQAYEYLLELIDRSLILIEN-SFDGKIKTCRMHSAMHSFCVGEAQKEGI---P-LKLRY
>XP_031098164.1
KIQ-----PSHK-E-MVGRHHDCTVIKDQL-F---SSK-IISIVGMVGIGKTTLARNVYEDPAVASHFDLRGWVTIPQHYNKSRMLSSLLQSILNV----H--ELEMQVRKCLRGRKYLIVLDNIMSNQ-AWTD-IVPD--I-AGICILLTTSYFNRYISW-N-----HNMTLLDPNESWELFGILSI-------EEK-FEKIRNRVVEKCDGLPQLIVEVA--LSKCNNIQ-GWKKIEKELESLL-----DRN----AIAVSYNPLPHHLKVCFLYFGVFPKRNKILVPMLIRLWIAEGFVM----KE-EDQAYEYLLELIDRSLILIEN-SFDGKIKTCRMHSAMHSFCVGEAQKEGI---P-LKLRY
>XP_031098165.1
KIQ-----PSHK-E-MVGRHHDCTVIKDQL-F---SSK-IISIVGMVGIGKTTLARNVYEDPAVASHFDLRGWVTIPQHYNKSRMLSSLLQSILNV----H--ELEMQVRKCLRGRKYLIVLDNIMSNQ-AWTD-IVPD--I-AGICILLTTSYFNRYISW-N-----HNMTLLDPNESWELFGILSI-------EEK-FEKIRNRVVEKCDGLPQLIVEVA--LSKCNNIQ-GWKKIEKELESLL-----DRN----AIAVSYNPLPHHLKVCFLYFGVFPKRNKILVPMLIRLWIAEGFVM----KE-EDQAYEYLLELIDRSLILIEN-SFDGKIKTCRMHSAMHSFCVGEAQKEGI---P-LKLRY
>XP_031098166.1
KIQ-----PSHK-E-MVGRHHDCTVIKDQL-F---SSK-IISIVGMVGIGKTTLARNVYEDPAVASHFDLRGWVTIPQHYNKSRMLSSLLQSILNV----H--ELEMQVRKCLRGRKYLIVLDNIMSNQ-AWTD-IVPD--I-AGICILLTTSYFNRYISW-N-----HNMTLLDPNESWELFGILSI-------EEK-FEKIRNRVVEKCDGLPQLIVEVA--LSKCNNIQ-GWKKIEKELESLL-----DRN----AIAVSYNPLPHHLKVCFLYFGVFPKRNKILVPMLIRLWIAEGFVM----KE-EDQAYEYLLELIDRSLILIEN-SFDGKIKTCRMHSAMHSFCVGEAQKEGI---P-LKLRY
>XP_031098167.1
KIQ-----PSHK-E-MVGRHHDCTVIKDQL-F---SSK-IISIVGMVGIGKTTLARNVYEDPAVASHFDLRGWVTIPQHYNKSRMLSSLLQSILNV----H--ELEMQVRKCLRGRKYLIVLDNIMSNQ-AWTD-IVPD--I-AGICILLTTSYFNRYISW-N-----HNMTLLDPNESWELFGILSI-------EEK-FEKIRNRVVEKCDGLPQLIVEVA--LSKCNNIQ-GWKKIEKELESLL-----DRN----AIAVSYNPLPHHLKVCFLYFGVFPKRNKILVPMLIRLWIAEGFVM----KE-EDQAYEYLLELIDRSLILIEN-SFDGKIKTCRMHSAMHSFCVGEAQKEGI---P-LKLRY
>XP_031098311.1
ETQ-----PS-K-E-MIGRHHDCTVIKDQL-F---SS--IISIVGMVGIGKTALARHVYEDPSIASHFDVRGWVTIPQHYNSKQILSELLQSIP------D--EPEMQVWKCLRGRKYLIVLDNIMSYE-AWTD-IVPD--K-LGSCILLTTRHFNGYKYF-R-----HNVTLLDPKASWKLFCILDI-------EEK-FEKIRNHVVEKCDGLPQLIIEVA--LSKCNNIQ-GWKKIEKELESLL-----DRK----AIMVSYNMLPHHLKVCLLYFGVFPKRKKVLVKMLIRLWIAEGFVK----KE-EDQAYEYLQELIDRSLLLIED-SCNGKIKTCRMHSALHSFCAVEAQKEGI---P-PKLRY
>XP_031098312.1
ETQ-----PSNK-E-MVGRHHDCRVIKDQL-L---TSK-IISIVGMVGIGKTTLARNVYEDPSIASHFDVRGWITIPHDYNKSQMLCNLLQSIPNV----D--ELEMQVCKCLLGRKYLIVLDNILSNQ-ALID-IVPD--K-GGSCILLTTSHY-KQEYYHS-----HHMALLDPKESWDVFCILLI-------KKK-FENIRNSVVEKCDGLPKLIVEVA--LSKFNNIQ-GWKKIEKELESLL-----DRN----ALMVTYNMLPRHLKVCFLYFGVFPKRNKVLVKKLIRLWIAEGFVK----NE-EDEAYMYLQELIDRSLLLIED-SCNGKIKICRMHSALHSFCVGEAQKGGI---P-LKLRY
>XP_031098313.1
ETQ-----PSNK-E-MVGRHHDCRVIKDQL-L---TSK-IISIVGMVGIGKTTLARNVYEDPSIASHFDVRGWITIPHDYNKSQMLCNLLQSIPNV----D--ELEMQVCKCLLGRKYLIVLDNILSNQ-ALID-IVPD--K-GGSCILLTTSHY-KQEYYHS-----HHMALLDPKESWDVFCILLI-------KKK-FENIRNSVVEKCDGLPKLIVEVA--LSKFNNIQ-GWKKIEKELESLL-----DRN----ALMVTYNMLPRHLKVCFLYFGVFPKRNKVLVKKLIRLWIAEGFVK----NE-EDEAYMYLQELIDRSLLLIED-SCNGKIKICRMHSALHSFCVGEAQKGGI---P-LKLRY
>XP_031098314.1
ETQ-----PSNK-E-MVGRHHDCRVIKDQL-L---TSK-IISIVGMVGIGKTTLARNVYEDPSIASHFDVRGWITIPHDYNKSQMLCNLLQSIPNV----D--ELEMQVCKCLLGRKYLIVLDNILSNQ-ALID-IVPD--K-GGSCILLTTSHY-KQEYYHS-----HHMALLDPKESWDVFCILLI-------KKK-FENIRNSVVEKCDGLPKLIVEVA--LSKFNNIQ-GWKKIEKELESLL-----DRN----ALMVTYNMLPRHLKVCFLYFGVFPKRNKVLVKKLIRLWIAEGFVK----NE-EDEAYMYLQELIDRSLLLIED-SCNGKIKICRMHSALHSFCVGEAQKGGI---P-LKLRY
>XP_031098315.1
ETQ-----PSNK-E-MVGRHDDCRVIKDHL-I---SS--LISIVGMVGIGKTTLAKKVYGDPSVALHFNVRGWITIPQDYTKRQMLCDLLQFILNV----D--ELEAEVRLCLLGKRYLIVLDNILSTQ-AWFD-ILPD--K-GGSCILLTTSHLE--DYYSS-----HNMTLLDPKESWDLFCILPI-------KEK-FEKIRNHVVEKCDGLPQLIVEVA--LSECDNIQ-GWKKIEKELESLL-----DRN----SITVSYNPLPHHLKVCFLYFGVFPKRKRILVKMLTRLWIAEGFVK----NE-EDEAYMYLQELIDRSLLLIED-SFEGKIKICRMHSALHSFCVGEAQKEGI---P-LKLRY
>XP_031098317.1
---------------IVGCNEDFNAIMDKL-K-RNS---IVSIVGMGGIGKTTLARCVYEDATIISHFDCRAWVSISQEYNPRQVFRHILRSLICE---ND--ELAEQIYKCLKRRRYLIVIDDIWSKD-VWSD-LFPD--N-NGSRMLLTTRDKNVAEYASTG----HNMRFLDSHESWSLFHEV-Y-------EKPQFESISRDVVEKCKGLPLAIIVTAGLLSKSKQTL-EWEHIAKNVSALL-E-----QQFADILSLSYTFLPYHLKPCFLSFGIFPKGSKIPLDEIVHFWLSEGFLKVVK-KS-EDVAKEYIQDLIDRNLVQVYSE--CGEIKECQMHDVLLELVLREAERENL--P--FKLRI
>XP_031098322.1
EIQ-----PSIEVG-MVGRERDREKIINNL-I---PNI-LVFIVGMMGIGKTTLAKSVYGDPKV---------------------------------------------------RR----------------------------------------------------------------------L-----------F--------------------------------------------------------------------------------------------------------------------------------------------------------------------------
>XP_031098328.1
ETR-----PPIRFE-MVGRQNDVTTIKDQL-F---SG--VIPIIGMLGIGKTTLARTIFEDQLVQLHFDVKIWFTMPRKYNKIQILRDLLRSIQHE--------LVEMMEECLIDRRYLIVLDDIWSTQ-HWDD-IFHY--V-EGSRILLTTRFNDVADYACT--NH-HVMSLLDPNESWELFCIFPL-------ERR-FESFRSNVVEKCEGLPQVIVTAA--ISECNNIQ-ELKKMEKEIELLL-----DYS----ALALIYNQLPEYLKVCFLYLGIFPKRSEIQVKTLLRLWVAEGFVK----KG-EKIAYCYLKDLIDRSLVLISS-TFDGKIKTCKVHSVMHNIC------------P-FKLRY
>XP_031098334.1
-----------QEEIMLGEEYYFSL-RNHL-L-----V-VLPIVGVPGIGKTTLCKKLYADKAVVSNFDIRAWITIPPTYNGQQLLCHLLQSMEID----S--QLKEQLHRHL-KKTYLIVLDDVTRTL-LWDD-IFPD--S-YGSRILLTTPFTDVAV--------------------------LSL-------KQE-FQEIAKNLVEECRGLPRSIVTVA--LSKCNFTL-EWKKIEKELLSLLHR---DTQHS-SKLSNIYNPLPHHLKVCFLYFVVFPKHSKIKVKKLIKLWIAEGFVK----LP-EEVGYIYLNDLIKRELVRIVD-YEIFIPRTCEIHIDMHSFCVREAQKEGL---P-FKLRY
>XP_031098336.1
ETQ-----PPI--EIMVGRQNDVTTIKDRL-F---SS--VIPIIGMPGIGKTTLARTIFEDQLVTQHFEVKIWFTMPQKYNEIQIQRDLLQSIQHE--------VSEMVQECLIQTRYLIVIDDIWSTQ-HWRY-IFPY--V-EGSRILLTTRLYEVAHYACP--NH-HVMSLLDPNESWDLFCNFPL-------EKR-FESFRSNAVEKCDGLPQAIVIVA--LLECDNIQ-ELKKIEKEIELLL-----DYS----ALTFIYNQLPEYLKVCFLYLGIFPKRSEIQVKTLLRLWIAEGFVK----EE-EKIAYCYLKDLIDRSLVLISN-TIDGKIKTCRVHSVIHNICFREAQKEGI---P-FKLRY
>XP_031098338.1
ETQ-----PPI--EIMVGRQNDVTTIKDRL-F---SS--VIPIIGMPGIGKTTLARTIFEDQLVTQHFEVKIWFTMPQKYNEIQIQRDLLQSIQHE--------VSEMVQECLIQTRYLIVIDDIWSTQ-HWRY-IFPY--V-EGSRILLTTRLYEVAHYACP--NH-HVMSLLDPNESWDLFCNFPL-------EKR-FESFRSNAVEKCDGLPQAIVIVA--LLECDNIQ-ELKKIEKEIELLL-----DYS----ALTFIYNQLPEYLKVCFLYLGIFPKRSEIQVKTLLRLWIAEGFVK----EE-EKIAYCYLKDLIDRSLVLISN-TIDGKIKTCRVHSVIHNICFREAQKEGI---P-FKLRY
>XP_031098339.1
ETQ-----PPI--EIMVGRQNDVTTIKDRL-F---SS--VIPIIGMPGIGKTTLARTIFEDQLVTQHFEVKIWFTMPQKYNEIQIQRDLLQSIQHE--------VSEMVQECLIQTRYLIVIDDIWSTQ-HWRY-IFPY--V-EGSRILLTTRLYEVAHYACP--NH-HVMSLLDPNESWDLFCNFPL-------EKR-FESFRSNAVEKCDGLPQAIVIVA--LLECDNIQ-ELKKIEKEIELLL-----DYS----ALTFIYNQLPEYLKVCFLYLGIFPKRSEIQVKTLLRLWIAEGFVK----EE-EKIAYCYLKDLIDRSLVLISN-TIDGKIKTCRVHSVIHNICFREAQKEGI---P-FKLRY
>XP_031098340.1
ETQ-----PPI--EIMVGRQNDVTTIKDRL-F---SS--VIPIIGMPGIGKTTLARTIFEDQLVTQHFEVKIWFTMPQKYNEIQIQRDLLQSIQHE--------VSEMVQECLIQTRYLIVIDDIWSTQ-HWRY-IFPY--V-EGSRILLTTRLYEVAHYACP--NH-HVMSLLDPNESWDLFCNFPL-------EKR-FESFRSNAVEKCDGLPQAIVIVA--LLECDNIQ-ELKKIEKEIELLL-----DYS----ALTFIYNQLPEYLKVCFLYLGIFPKRSEIQVKTLLRLWIAEGFVK----EE-EKIAYCYLKDLIDRSLVLISN-TIDGKIKTCRVHSVIHNICFREAQKEGI---P-FKLRY
>XP_031098341.1
ETQ-----PPI--EIMVGRQNDVTTIKDRL-F---SS--VIPIIGMPGIGKTTLARTIFEDQLVTQHFEVKIWFTMPQKYNEIQIQRDLLQSIQHE--------VSEMVQECLIQTRYLIVIDDIWSTQ-HWRY-IFPY--V-EGSRILLTTRLYEVAHYACP--NH-HVMSLLDPNESWDLFCNFPL-------EKR-FESFRSNAVEKCDGLPQAIVIVA--LLECDNIQ-ELKKIEKEIELLL-----DYS----ALTFIYNQLPEYLKVCFLYLGIFPKRSEIQVKTLLRLWIAEGFVK----EE-EKIAYCYLKDLIDRSLVLISN-TIDGKIKTCRVHSVIHNICFREAQKEGI---P-FKLRY
>XP_031098342.1
---------------MVCDDYYFTLARNHL-L-----S-VLTIVGAPGIGKTTFCKTLYTDNAVASHFNIRAWITIPQRYNGKQLLCHLLQSMEID----S--QLKHQLHKHLKKKRYLIVLDDVPNTL-LWDD-IFPD--S-TGSWILLTTLFTDVAEDTTES----RSLPYLSDKESWFLFSRFSL-------KQK-FEEIAKHLVEECRGLPRSIVTVA--LSKCSYTL-EWKKIEKELLSLLHR---DTKHS-SKLTDIYNRLPQHLKVCFLYFVVFPKHSKINVKRLIKLWIAEGFVK----LP-EDIGYMYLRALRSRGLVKTAG-SD-FRPKTCEIHIDMHSFCVREAQKEGL---P-FKLRY
>XP_031098346.1
-----------QDEIMVC---YFEFLRGEL-L---GNM-VFSIAGVPGIGKTTLCKKVYTDNAVVSHFDIQAWITIPPTYNGQQLLCHLLQSM-------S--QLKDQLHKHL-KKRYFIVLDDVPNTL-LWDD-IFPD--S-NGSRILLTTLFTDVAKYISKH----ESIPYLTDYESWDLFTRFSL-------KQK-FEEIAKHLVEECRGLPRSIVTVA--LSKCNYTL-EWKKIEKELLSLLHR---DTKHS-SKLTHIYSRLPQHLKVCFLYFVVFPKHSEINAKRLIKLWVAEGFVK----LP-EDIGYMYLKALRSRGLVRTKD-YY-FRPKTCEIHIDMHSFCVREAQKEGL---P-FKLRY
>XP_031098347.1
-----------Q-EIMLCGDYFLQLRRDLL-L-----S-VLTIVGAPGIGKTTLCKKLYTDNKFVSRFDIQAWITIPPRYNGRQLLCHLIQSMAID----S--QLKHQLHKHLKKKRYFIVLDDVPNTL-LWDD-IFPD--P-NGSLILLTTIFTDVAEYINGN----MSLPYLSDNESWVLFSRLSL-------KQK-LEEIAKHLVEECRGLPRSIVTVA--LSKCNYTL-EWKKIEKELLSLLHR---DTQHS-SKLTSIFNCLPQHLKVCFLYFVVFPKHIQINVKKLIQLWIAEGFVK----LP-EDIGYMYLRSLRSRGLVRTND-ND-LRPKTCEIHIDMHSFCVREAQKEGL---P-FKLRY
>XP_031098355.1
-----------HDEIMVGRDTEFSWTMDDL-L-----S-VFTIVGVPGIGKTAFCKKVYTDIAVVSHFDIRAWVTIGQRYNGQQLLCNLLQSMNDM----S--QLKDQLHNHLKKKRYFIVLDDVPNTL-LWDD-IFPD--S-NGSRILLTTLFKNVAI---KN----QYLPYLDDSESWVLFSRFSL-------KQK-FEEIAKNLVEECKGLPRSIVTVA--LSKCNFTL-EWKKIEKELLSLLHR---DTQHS---------------------------------------------------MR-GLLSYGLLRDL-------------------------------------------------
>XP_031098370.1
-----------Q-EMF-GRDGSFIAIKFHL-S-----K-VVSIFGAPGVGKTTLCQKLYSDEKVVSCFDIKVWVTIPRRYNAQQLLCHLLQSMDID---------KEQLHKHL-KKRYLIVLEDVPTTL-VWDD-IFPD--S-NASRILLTTLFGDVAKYVSKP----FHISFLNPSESWDLFFRFSG-------NQK-FKEIAKSLVEECKGLPRSIVTVA--LSKCDYTV-EWRKIEKELL-------------------------------------------------------------------------------------------------------------------------------
>XP_031098371.1
-------------------------------------N-IVSIVGLPGVGKTTLAKRVYGFQKAAKCY-VRAWVTVPQEY--------------------S--QLTEKLHKHFGSKMFFLVLDNIPNTR-ALDD-ILPD--S-LQIRILLTTQFNTAATFGNV-----HKMCILDPKRSWDLFCKLS--P-----KEK-FVEIAQHVVKECEGLPRSIVAVA--LSKCGYIL-EWKKIEKEVETLLYNDAEHLR----KLTLSYNQLPQHLKVCFLYFAIYPKGFKINVKRLIRIWIAEGFVR----KE-EEEGYCYLDGLVNSGLVSISK-EH-KMTNVCWIHSSLWDFCTRETKKEGL---S-FKLRY
>XP_031098374.1
-----------S-DVMEGRGGKFKEIMDQL-I-PKS---VISIVGMGGTGKTTLARRLYEDPLVLSHFDILGWTVVSQKHDVRRMLLDLI---IDK---DS--ELAEKLQKCLRGQRYLIVLDDIWSTS-CWEH-IFPD--N-CGSRILLTTRHKEVADCADDS-RL-HTLGFLNQEDSWNLFCSF-----------FELKTIGRQVVNKCHGLPLAIVVVAGVLSKLSQTV-EWQVFENQTNSLL-------EQCSRILTLSYNYLPLHLKSCFLYLSTVPQDKAIIVKRLVRLWIAEGFVELI--EK-EEVAHGYLQDLLDRCLILIDNRHFNGEIKTCRMHNMVHEFCVREAIKEKLNEPRWGLLRY
>XP_031098376.1
-----------S-DVMEGRNRKFEKIRDEL-I-RNS---VISIVGMGGIGKTTLARKLYEDPLVLSHFDILGWTVVSQKHDARRMLLDLL---IDE---DG--ELAEKLKKCLSGRRYLIVLDDIWSTS-CWEG-IFPD--N-CGSRILLTSRHKEVADFA-DS-RL-HTLGFLNLEESWNLFCRF-----------SELETIGRHVVHKCRGLPIAIVVVAGVLSKLNKTV-EWKIFENQTNSLL-------EQCSRILNLSYNYLPLHLKACFLYLSTVPQNKAIIVKRLVRLWIAEGFVELI--ER-EEVAHGYLQDLADRSLIQIQKWRSSGKIKTCRMHDMVHEFCVREAIKEKLIEPRWGLLRY
>XP_031098580.1
EP---------N-V-MVGCDDEFETIKHKL-I-SDS---VISITGMGGIGKTTLAQRVYKDEAAIAYFDIRAWTTVSQEHNLREILCDLLGS---N---VS--HLESKLRQKLLGQRYLIVIDDIWSIQ-AWDA-IFPD--F-R-SRILLTTQLKQVANYVSS--NLYS-MRLLNLDESWDLFYRV-F-V-----EKLEFEKVGRCIVEKCQGLPLTIIVVAGLLSSSKPSL-QWENVVANLDPLL-N-T-DPMKCSKILSLSYNHLPLHLKTCFLYFGIFSEDEAIKVKELIKLWIAEGFLKIE--KS-EDVAYDYLQDLVDRSLVQIDKWSFDNKIKYCKLHDVLHSFSLREAQRAKLILP---KLRY
>XP_031098581.1
EP---------N-V-MVGCDDEFETIKHKL-I-SDS---VISITGMGGIGKTTLAQRVYKDEAAIAYFDIRAWTTVSQEHNLREILCDLLGS---N---VS--HLESKLRQKLLGQRYLIVIDDIWSIQ-AWDA-IFPD--F-R-SRILLTTQLKQVANYVSS--NLYS-MRLLNLDESWDLFYRV-F-V-----EKLEFEKVGRCIVEKCQGLPLTIIVVAGLLSSSKPSL-QWENVVANLDPLL-N-T-DPMKCSKILSLSYNHLPLHLKTCFLYFGIFSEDEAIKVKELIKLWIAEGFLKIE--KS-EDVAYDYLQDLVDRSLVQIDKWSFDNKIKYCKLHDVLHSFSLREAQRAKLILP---KLRY
>XP_031098870.1
QTQ----PPPI--E-MVGRLNDVTTIKDQL-L---WH--VIPIIGMLGIGKTTLARRIFEDQLVTQHFEVKIWFTVPHKYNKIQILRDLLQSIQYE--------VSEMVRECLKHRRYLIVLDDIWSTQ-HWDD-IFP-----NGS-ILLITRSHEVADHACT-KGH-HVMSLLDPNESWDLFCIFPL-------ERR-FKSFRSNVVEKCDGLPQAIVILA--LSKCSNIR-ELKKIEKEIELLL-----DYS----ALTLIYNQLPEHLKVCFLYLGVFPKRSEIRVKTLLRLWIAEGFVK----EE-EKIAYCYLKGLIDRSLVLISR-TFDGKIKTCRVHSVMHNICFREAQKEGI---P-FKLRY
>XP_031098871.1
QTQ----PPPI--E-MVGRLNDVTTIKDQL-L---WH--VIPIIGMLGIGKTTLARRIFEDQLVTQHFEVKIWFTVPHKYNKIQILRDLLQSIQYE--------VSEMVRECLKHRRYLIVLDDIWSTQ-HWDD-IFP-----NGS-ILLITRSHEVADHACT-KGH-HVMSLLDPNESWDLFCIFPL-------ERR-FKSFRSNVVEKCDGLPQAIVILA--LSKCSNIR-ELKKIEKEIELLL-----DYS----ALTLIYNQLPEHLKVCFLYLGVFPKRSEIRVKTLLRLWIAEGFVK----EE-EKIAYCYLKGLIDRSLVLISR-TFDGKIKTCRVHSVMHNICFREAQKEGI---P-FKLRY
>XP_031098872.1
QTQ----PPPI--E-MVGRLNDVTTIKDQL-L---WH--VIPIIGMLGIGKTTLARRIFEDQLVTQHFEVKIWFTVPHKYNKIQILRDLLQSIQYE--------VSEMVRECLKHRRYLIVLDDIWSTQ-HWDD-IFP-----NGS-ILLITRSHEVADHACT-KGH-HVMSLLDPNESWDLFCIFPL-------ERR-FKSFRSNVVEKCDGLPQAIVILA--LSKCSNIR-ELKKIEKEIELLL-----DYS----ALTLIYNQLPEHLKVCFLYLGVFPKRSEIRVKTLLRLWIAEGFVK----EE-EKIAYCYLKGLIDRSLVLISR-TFDGKIKTCRVHSVMHNICFREAQKEGI---P-FKLRY
>XP_031098873.1
QTQ----PPPI--E-MVGRLNDVTTIKDQL-L---WH--VIPIIGMLGIGKTTLARRIFEDQLVTQHFEVKIWFTVPHKYNKIQILRDLLQSIQYE--------VSEMVRECLKHRRYLIVLDDIWSTQ-HWDD-IFP-----NGS-ILLITRSHEVADHACT-KGH-HVMSLLDPNESWDLFCIFPL-------ERR-FKSFRSNVVEKCDGLPQAIVILA--LSKCSNIR-ELKKIEKEIELLL-----DYS----ALTLIYNQLPEHLKVCFLYLGVFPKRSEIRVKTLLRLWIAEGFVK----EE-EKIAYCYLKGLIDRSLVLISR-TFDGKIKTCRVHSVMHNICFREAQKEGI---P-FKLRY
>XP_031098874.1
QTQ----PPPI--E-MVGRLNDVTTIKDQL-L---WH--VIPIIGMLGIGKTTLARRIFEDQLVTQHFEVKIWFTVPHKYNKIQILRDLLQSIQYE--------VSEMVRECLKHRRYLIVLDDIWSTQ-HWDD-IFP-----NGS-ILLITRSHEVADHACT-KGH-HVMSLLDPNESWDLFCIFPL-------ERR-FKSFRSNVVEKCDGLPQAIVILA--LSKCSNIR-ELKKIEKEIELLL-----DYS----ALTLIYNQLPEHLKVCFLYLGVFPKRSEIRVKTLLRLWIAEGFVK----EE-EKIAYCYLKGLIDRSLVLISR-TFDGKIKTCRVHSVMHNICFREAQKEGI---P-FKLRY
>XP_031098875.1
QTQ----PPPI--E-MVGRLNDVTTIKDQL-L---WH--VIPIIGMLGIGKTTLARRIFEDQLVTQHFEVKIWFTVPHKYNKIQILRDLLQSIQYE--------VSEMVRECLKHRRYLIVLDDIWSTQ-HWDD-IFP-----NGS-ILLITRSHEVADHACT-KGH-HVMSLLDPNESWDLFCIFPL-------ERR-FKSFRSNVVEKCDGLPQAIVILA--LSKCSNIR-ELKKIEKEIELLL-----DYS----ALTLIYNQLPEHLKVCFLYLGVFPKRSEIRVKTLLRLWIAEGFVK----EE-EKIAYCYLKGLIDRSLVLISR-TFDGKIKTCRVHSVMHNICFREAQKEGI---P-FKLRY
>XP_031098876.1
QTQ----PPPI--E-MVGRLNDVTTIKDQL-L---WH--VIPIIGMLGIGKTTLARRIFEDQLVTQHFEVKIWFTVPHKYNKIQILRDLLQSIQYE--------VSEMVRECLKHRRYLIVLDDIWSTQ-HWDD-IFP-----NGS-ILLITRSHEVADHACT-KGH-HVMSLLDPNESWDLFCIFPL-------ERR-FKSFRSNVVEKCDGLPQAIVILA--LSKCSNIR-ELKKIEKEIELLL-----DYS----ALTLIYNQLPEHLKVCFLYLGVFPKRSEIRVKTLLRLWIAEGFVK----EE-EKIAYCYLKGLIDRSLVLISR-TFDGKIKTCRVHSVMHNICFREAQKEGI---P-FKLRY
>XP_031098877.1
QTQ----PPPI--E-MVGRLNDVTTIKDQL-L---WH--VIPIIGMLGIGKTTLARRIFEDQLVTQHFEVKIWFTVPHKYNKIQILRDLLQSIQYE--------VSEMVRECLKHRRYLIVLDDIWSTQ-HWDD-IFP-----NGS-ILLITRSHEVADHACT-KGH-HVMSLLDPNESWDLFCIFPL-------ERR-FKSFRSNVVEKCDGLPQAIVILA--LSKCSNIR-ELKKIEKEIELLL-----DYS----ALTLIYNQLPEHLKVCFLYLGVFPKRSEIRVKTLLRLWIAEGFVK----EE-EKIAYCYLKGLIDRSLVLISR-TFDGKIKTCRVHSVMHNICFREAQKEGI---P-FKLRY
>XP_031098878.1
QTQ----PPPI--E-MVGRLNDVTTIKDQL-L---WH--VIPIIGMLGIGKTTLARRIFEDQLVTQHFEVKIWFTVPHKYNKIQILRDLLQSIQYE--------VSEMVRECLKHRRYLIVLDDIWSTQ-HWDD-IFP-----NGS-ILLITRSHEVADHACT-KGH-HVMSLLDPNESWDLFCIFPL-------ERR-FKSFRSNVVEKCDGLPQAIVILA--LSKCSNIR-ELKKIEKEIELLL-----DYS----ALTLIYNQLPEHLKVCFLYLGVFPKRSEIRVKTLLRLWIAEGFVK----EE-EKIAYCYLKGLIDRSLVLISR-TFDGKIKTCRVHSVMHNICFREAQKEGI---P-FKLRY
>XP_031098879.1
QTQ----PPPI--E-MVGRLNDVTTIKDQL-L---WH--VIPIIGMLGIGKTTLARRIFEDQLVTQHFEVKIWFTVPHKYNKIQILRDLLQSIQYE--------VSEMVRECLKHRRYLIVLDDIWSTQ-HWDD-IFP-----NGS-ILLITRSHEVADHACT-KGH-HVMSLLDPNESWDLFCIFPL-------ERR-FKSFRSNVVEKCDGLPQAIVILA--LSKCSNIR-ELKKIEKEIELLL-----DYS----ALTLIYNQLPEHLKVCFLYLGVFPKRSEIRVKTLLRLWIAEGFVK----EE-EKIAYCYLKGLIDRSLVLISR-TFDGKIKTCRVHSVMHNICFREAQKEGI---P-FKLRY
>XP_031098880.1
QTQ----PPPI--E-MVGRLNDVTTIKDQL-L---WH--VIPIIGMLGIGKTTLARRIFEDQLVTQHFEVKIWFTVPHKYNKIQILRDLLQSIQYE--------VSEMVRECLKHRRYLIVLDDIWSTQ-HWDD-IFP-----NGS-ILLITRSHEVADHACT-KGH-HVMSLLDPNESWDLFCIFPL-------ERR-FKSFRSNVVEKCDGLPQAIVILA--LSKCSNIR-ELKKIEKEIELLL-----DYS----ALTLIYNQLPEHLKVCFLYLGVFPKRSEIRVKTLLRLWIAEGFVK----EE-EKIAYCYLKGLIDRSLVLISR-TFDGKIKTCRVHSVMHNICFREAQKEGI---P-FKLRY
>XP_031098881.1
QTQ----PPPI--E-MVGRLNDVTTIKDQL-L---WH--VIPIIGMLGIGKTTLARRIFEDQLVTQHFEVKIWFTVPHKYNKIQILRDLLQSIQYE--------VSEMVRECLKHRRYLIVLDDIWSTQ-HWDD-IFP-----NGS-ILLITRSHEVADHACT-KGH-HVMSLLDPNESWDLFCIFPL-------ERR-FKSFRSNVVEKCDGLPQAIVILA--LSKCSNIR-ELKKIEKEIELLL-----DYS----ALTLIYNQLPEHLKVCFLYLGVFPKRSEIRVKTLLRLWIAEGFVK----EE-EKIAYCYLKGLIDRSLVLISR-TFDGKIKTCRVHSVMHNICFREAQKEGI---P-FKLRY
>XP_031098882.1
QTQ----PPPI--E-MVGRLNDVTTIKDQL-L---WH--VIPIIGMLGIGKTTLARRIFEDQLVTQHFEVKIWFTVPHKYNKIQILRDLLQSIQYE--------VSEMVRECLKHRRYLIVLDDIWSTQ-HWDD-IFP-----NGS-ILLITRSHEVADHACT-KGH-HVMSLLDPNESWDLFCIFPL-------ERR-FKSFRSNVVEKCDGLPQAIVILA--LSKCSNIR-ELKKIEKEIELLL-----DYS----ALTLIYNQLPEHLKVCFLYLGVFPKRSEIRVKTLLRLWIAEGFVK----EE-EKIAYCYLKGLIDRSLVLISR-TFDGKIKTCRVHSVMHNICFREAQKEGI---P-FKLRY
>XP_031098883.1
QTQ----PPPI--E-MVGRLNDVTTIKDQL-L---WH--VIPIIGMLGIGKTTLARRIFEDQLVTQHFEVKIWFTVPHKYNKIQILRDLLQSIQYE--------VSEMVRECLKHRRYLIVLDDIWSTQ-HWDD-IFP-----NGS-ILLITRSHEVADHACT-KGH-HVMSLLDPNESWDLFCIFPL-------ERR-FKSFRSNVVEKCDGLPQAIVILA--LSKCSNIR-ELKKIEKEIELLL-----DYS----ALTLIYNQLPEHLKVCFLYLGVFPKRSEIRVKTLLRLWIAEGFVK----EE-EKIAYCYLKGLIDRSLVLISR-TFDGKIKTCRVHSVMHNICFREAQKEGI---P-FKLRY
>XP_031098887.1
-----------D--IVVGFKKEEEIIIAQL-T---S---VVLISGMGGLGKTTLARRVYEGKKIFNHFDKRAWCTVSQEYDCKDLLDKIYSQV-GS---SS--SVAENLRKSLMGMRYLIVLDDIWSLE-AWEE-LFPD----NGSRIVLTSRQESV----SDA-KHIH-LPFFTIDESWELLQKL-F-K-----GKEELENVGREISKICGGLPLTVGLMAGLLEKVEKNE--WCEFLFPLYSYV-TFRDG-IQSNDVIALSYKYLSDHLKPCLLYFAAFPEDEVIQVSKLIKLWISEGFIIGMT-GR-EDEAEDYLNDLVCSNLIMVSEK-YDGHILSCRVHDLVCDFCLTKAREDIS---K-FELRY
>XP_031098939.1
K---LGKSP--E-GRMVGHSSELNTIKDQL-T-RHF---VISILGMGGIGKTTLARRLYEDPSVISHFEVCAWTTVSQEVNLRRILCDLLLQSTNG---G---ELAQQLQRRLKCTRYLVVVDDVWETS-VWDY-LFPE--S-GGSRVLLTTQLKEIADYTTTS-YL-HNLHFLDSNQSWDLFCNV-----------SEFETIGRNIVDKCRGLPLAIVVVAGLVSKLNNTL-DWKNVEREISCLL-------EQCSRILNLSYNHLPQHLKACFLYLGVFYENSEIPVKKLVRLWVAEGFVKLV--KR-EEVGVEYLQDLVSRSLVLIHKCKPNGQIKTCRMHNLLHGLCIREARKLNLNDPRFS-LKY
>XP_031098965.1
---------------MVGCDDEFNIIMDKL-N-QPS---IVSIVGMGGIGKTTLAKRIYGDASFISRFHSRAWVTISQDYNPIKVLNALLRCLGEE---KN--ELAMQVDKCVKGKRYLIVIDDIWSTN-VLDD-LFKG--K-NGSRMLLTTRLKNVAEYADSR----HNMRFLDSYESWNLFHQV-L-------SQLEFERIGREVVKKCKGLPLTINVVAGLLSNSKQDL-EWELIAKNVHKVI-DHS---QQRENIIDLSYTFLPHHLKHCFLSIGCFPEDEELAEDFIVDFWISEGFLKVSR-KS-KDVARESLKDLVDRNLLLISTKG--GSMNVYQMHDVLRELALREARKENLLRL-HFMLRY
>XP_031098966.1
---------------MVGCDDEFNIIMDKL-N-QPS---IVSIVGMGGIGKTTLAKRIYGDASFISRFHSRAWVTISQDYNPIKVLNALLRCLGEE---KN--ELAMQVDKCVKGKRYLIVIDDIWSTN-VLDD-LFKG--K-NGSRMLLTTRLKNVAEYADSR----HNMRFLDSYESWNLFHQV-L-------SQLEFERIGREVVKKCKGLPLTINVVAGLLSNSKQDL-EWELIAKNVHKVI-DHS---QQRENIIDLSYTFLPHHLKHCFLSIGCFPEDEELAEDFIVDFWISEGFLKVSR-KS-KDVARESLKDLVDRNLLLISTKG--GSMNVYQMHDVLRELALREARKENLLRL-HFMLRY
>XP_031098967.1
---------------MVGCDDEFNIIMDKL-N-QPS---IVSIVGMGGIGKTTLAKRIYGDASFISRFHSRAWVTISQDYNPIKVLNALLRCLGEE---KN--ELAMQVDKCVKGKRYLIVIDDIWSTN-VLDD-LFKG--K-NGSRMLLTTRLKNVAEYADSR----HNMRFLDSYESWNLFHQV-L-------SQLEFERIGREVVKKCKGLPLTINVVAGLLSNSKQDL-EWELIAKNVHKVI-DHS---QQRENIIDLSYTFLPHHLKHCFLSIGCFPEDEELAEDFIVDFWISEGFLKVSR-KS-KDVARESLKDLVDRNLLLISTKG--GSMNVYQMHDVLRELALREARKENLLRL-HFMLRY
>XP_031098968.1
---------------MVGCDDEFNIIMDKL-N-QPS---IVSIVGMGGIGKTTLAKRIYGDASFISRFHSRAWVTISQDYNPIKVLNALLRCLGEE---KN--ELAMQVDKCVKGKRYLIVIDDIWSTN-VLDD-LFKG--K-NGSRMLLTTRLKNVAEYADSR----HNMRFLDSYESWNLFHQV-L-------SQLEFERIGREVVKKCKGLPLTINVVAGLLSNSKQDL-EWELIAKNVHKVI-DHS---QQRENIIDLSYTFLPHHLKHCFLSIGCFPEDEELAEDFIVDFWISEGFLKVSR-KS-KDVARESLKDLVDRNLLLISTKG--GSMNVYQMHDVLRELALREARKENLLRL-HFMLRY
>XP_031098969.1
---------------MVGCDDEFNIIMDKL-N-QPS---IVSIVGMGGIGKTTLAKRIYGDASFISRFHSRAWVTISQDYNPIKVLNALLRCLGEE---KN--ELAMQVDKCVKGKRYLIVIDDIWSTN-VLDD-LFKG--K-NGSRMLLTTRLKNVAEYADSR----HNMRFLDSYESWNLFHQV-L-------SQLEFERIGREVVKKCKGLPLTINVVAGLLSNSKQDL-EWELIAKNVHKVI-DHS---QQRENIIDLSYTFLPHHLKHCFLSIGCFPEDEELAEDFIVDFWISEGFLKVSR-KS-KDVARESLKDLVDRNLLLISTKG--GSMNVYQMHDVLRELALREARKENLLRL-HFMLRY
>XP_031098970.1
---------------MVGCDDEFNIIMDKL-N-QPS---IVSIVGMGGIGKTTLAKRIYGDASFISRFHSRAWVTISQDYNPIKVLNALLRCLGEE---KN--ELAMQVDKCVKGKRYLIVIDDIWSTN-VLDD-LFKG--K-NGSRMLLTTRLKNVAEYADSR----HNMRFLDSYESWNLFHQV-L-------SQLEFERIGREVVKKCKGLPLTINVVAGLLSNSKQDL-EWELIAKNVHKVI-DHS---QQRENIIDLSYTFLPHHLKHCFLSIGCFPEDEELAEDFIVDFWISEGFLKVSR-KS-KDVARESLKDLVDRNLLLISTKG--GSMNVYQMHDVLRELALREARKENLLR--------
>XP_031099062.1
-----------K-EIMVGRHYDRTVIINSL-L---EEGFVISIVGMMGIGKTCLATSIYNDPSVASHFQVRAWITLPQYQDVDQTLWDLLSSLPSF----Y--EVYKKVYQRLESRRYLIVLDNLWDNS-VWRH-IFPD----GRSRILITTTHFNERDNFTK-----HNMAFLDPKESWDLFCILSP-------KEK-LEQIRSEVLEKCEGLPQLIVEVA--LSKCNNIQ-EWKKIEKELELVL-----DRT----VLARIYNQLPKYVNACFLYFGVFPKRSEITVKTLIRLWVAEGFVE----KK-LDVAYEYLEELVDRSLVLISS-SLNGKIKTCKMHGSMHTFCVGEAQKGGI---P-LKLRY
>XP_031099486.1
QAR-----P--K-DEVFGFKEDMKTIKDRL-I---S---IIPIVGMAGTGKTTFATKIFEDPDIANKF-PCIWLHVSRGFNRKQKFIDIIHRI-EDY--DD--LLAEEILSLLKKQKYFIVLDDVWEEK-DWNS-LFPN--L-NGSRVLVTTRRGSVIDSKWEP----HTLKKLDNDESWSLLKNV-F-G-----GK-KFEEHGRKIAKNCRGLPLALRVIAGIL-CKNRTV-EWERVAENPFL-I-N-R-E-QSYHELVLLSYEQLHENLKNCFLYFASFPMGYEIAVWKLIRLWIAEELIP-TI--D-EIEAHKYLNDFVDMNLVKVMSRV-NGQIKTCRIYDSLHEFCKSEAARKNLEI--TFPLRY
>XP_031099670.1
--Q-----P--E-GNATGFEDEVETLRTRL-T---S---VIPIVGMPGTGKTTLAYQIFHNTNKLNTF-HTIWVHVSQSFDRKQRYIDMLCEI-RDY--ED--QLVAGIRDRLKDKKYFIVLDDIWEKN-DWDS-LLPN--S-QGSRVLVTTRFLKVVDSEEKP----HILKPLDDKVSWEILEIV-F-G-----KDNELKTLGVEIAKRCKGLPLSLVMLGGIL-RKSRAH-YWKRVAGNPFQ-I-N-R-K-QSYHKVVKLSYDHLHEKLRNCFLYFASFPMGQEIGALKLIRLWIAEEFIP-TI--D-EGEAQNYLKELVDRNLVIVMKRA-DGEIKTCRIHDSLHEFCKTEAAKNDLDI--AFPLKY
>XP_031099775.1
--------------------------MDKL-K-QQS---IVSIVGMGGIGKTTLARKIYGGASIISHFDCQAWVTISQEYNSRQVFQGLLHSLNDE---NT--ELVEL----------------------------FPD--N-NGSRVLLTTRLKNVAAYVCPG----HNKCFLGSYESWDLFCKV-L-------SEPKFDIIAREIVDKCKGLPLAITVAAGLLSNSKKTI-EWERIAKNIPTLL-DHS---QLCENIIHLSYTFLPHHLKLCFLSFGCFPEDYEVYEDVIVNFWVSEGFLKVLR-ER-EDLARKSLQDLVDRNLVLICEQNC-GLSKAYQMHDVLRELALREAQKENL--S-HSKLRW
>XP_031100143.1
K------------EEMVGKKDEFEIIKKKL-T-ELS---VVSIIGTGGIGKTTLARQVYEDSSVSIYFDVRAWVVASQLHNKRQMLVSLLNSILEN---DE--DLALKLYQFLKCQRYMVVVDDVWSRE-AWDD-VFPD--G-NGSRVLLTTRLAEVAKYTSSD-LF-HHMQLLDQSDSWNLFCKA-----------ADFEIIGRPIVEKCKGLPLAIIVVAGLFSKLN-TL-EWEKVAKALDSSI-------TTCSKILSLSYNHLPHHLKACFLYLGVFPEDDEINANKLSRLWSAEGLVKAP-----DVVAESYIQELMDRNLILVRKWCCGRRIKLFGVHDLLHAFCVKEAQKENLS--KQFKLRY
>XP_031100151.1
-----------D--KAVGFKKEAETIINQL-I---S---VVLITGMGGLGKTTLARRLYKEKIVANHFDSNAWGTISQEYDYKDLLNKIYSQV-GR---ID--NVAEELRKSLMGRRYLIVLDDIWSVK-AWEE-LFPD----NGSRIVLTSRQERV----SDA-KHIC-LPFFTTDESWELLQKL-F-K-----GSEELENVGKEISKKCGGLPLVVCLIAGLLERVEKSE--WHEFLLTINSCA-EFRDG-IRSKDAIKLSYHHLSYNLKHCLLYFAAFPEDKRIEVSYLIKLWISEGFIDIKE-ER-EDTAKYCLNHLVGSNLVMVSER-YDGGILSCVVHDLVRDFCLAKVKEENF---K-FELRY
>XP_031100152.1
-----------D--KAVGFKKEAETIINQL-I---S---VVLITGMGGLGKTTLARRLYKEKIVANHFDSNAWGTISQEYDYKDLLNKIYSQV-GR---ID--NVAEELRKSLMGRRYLIVLDDIWSVK-AWEE-LFPD----NGSRIVLTSRQERV----SDA-KHIC-LPFFTTDESWELLQKL-F-K-----GSEELENVGKEISKKCGGLPLVVCLIAGLLERVEKSE--WHEFLLTINSCA-EFRDG-IRSKDAIKLSYHHLSYNLKHCLLYFAAFPEDKRIEVSYLIKLWISEGFIDIKE-ER-EDTAKYCLNHLVGSNLVMVSER-YDGGILSCVVHDLVRDFCLAKVKEENF---K-FELRY
>XP_031100153.1
-----------D--KAVGFKKEAETIINQL-I---S---VVLITGMGGLGKTTLARRLYKEKIVANHFDSNAWGTISQEYDYKDLLNKIYSQV-GR---ID--NVAEELRKSLMGRRYLIVLDDIWSVK-AWEE-LFPD----NGSRIVLTSRQERV----SDA-KHIC-LPFFTTDESWELLQKL-F-K-----GSEELENVGKEISKKCGGLPLVVCLIAGLLERVEKSE--WHEFLLTINSCA-EFRDG-IRSKDAIKLSYHHLSYNLKHCLLYFAAFPEDKRIEVSYLIKLWISEGFIDIKE-ER-EDTAKYCLNHLVGSNLVMVSER-YDGGILSCVVHDLVRDFCLAKVKEENF---K-FELRY
>XP_031100167.1
-----------------------------M-S-SPS-------IGMGGIGKTTLAKKIYEDECIKSHFNIRAWITVSQSYSLDDLLQLLLQSNTEG---GT-SQLKDKVRKLLTSERYLIAIDDIWSTQ-VWDN-LFPE--R-NESRVLLTTRLTYVATYA-SS-LP-FSMSTLSKEESWDLFCKV-F-A-----KEIEFEKIGRDIVIKCKGLPLSIMVIAGILSKAEMKV-DWKYVAKDVVALY-E-----QNCEKILLLSYNHLPENLKTCFLYLGVFPEDYEISVTSLVGYWVADKFVE-D-VNN-EEVAWQKLQDLIDRNLILVEKRGRTGRIKTCKIHDLTREMCLRLAKGKNILTA----LRY
>XP_031100189.1
Q------------AQMVGKNDEFEIIKKLL-T-EVS---VVSIIGMGGIGKTTLARHVYEDSSISIHFDVRAWVVASQLHNKRQMLLGLLNSILEK---DE--DLSLKLYQCLKRQRYLVVVDDVWSGE-AWDD-VFPD--G-NGSRVLLTTRLAEVADYSSSN-FS-HHMQLLDQSDSWNLFCKS-----------AKFEIIGRSIVEKCKGLPLAIIVVAGLFSTLS-TL-ELENIAKVLDSSI-------AICSEILLLSYNHLPHHLKACFLYLGVFPEDYAINANELARLWSAEGLAKAS--EN-DVVADRHIQELMDRNLILVSKWCCGRKIKVFGVHDLLHAFCVNEAQKENLMT-EQFKLRY
>XP_031100190.1
Q------------AQMVGKNDEFEIIKKLL-T-EVS---VVSIIGMGGIGKTTLARHVYEDSSISIHFDVRAWVVASQLHNKRQMLLGLLNSILEK---DE--DLSLKLYQCLKRQRYLVVVDDVWSGE-AWDD-VFPD--G-NGSRVLLTTRLAEVADYSSSN-FS-HHMQLLDQSDSWNLFCKS-----------AKFEIIGRSIVEKCKGLPLAIIVVAGLFSTLS-TL-ELENIAKVLDSSI-------AICSEILLLSYNHLPHHLKACFLYLGVFPEDYAINANELARLWSAEGLAKAS--EN-DVVADRHIQELMDRNLILVSKWCCGRKIKVFGVHDLLHAFCVNEAQKENLMT-EQFKLRY
>XP_031100195.1
-----------G-WDLVGIEDPKHFLVNLL-L---A---VHSVVGMGGLGKTTLVNTVYFDLKVNAHFQYRVWVVVSQTFRIEELLKSAIRQLIQD---MNSSQLKEFIKNILYGHRYIIVLDDIWSLD-VWTD-IFPQS---FGSRIVITTRNSRIGALTDTN--VVYSLKSLSREDSWTLFCKT-F-R-----RGQHLVRISEDILMSCVGLPLAIVEIAGVLSMEQ-SI-TWKRFQDSLF--------EKVYTKNTLSLSYYDLPYYLKSCFLYLSVFREDEIIEKAKVIRLWIGEGFVRENN-QP-EEVAEGYLNELLHRNLIQMEQ-TSVGRIKSIRLHTILREIILSKSLVLNS---TSYILKY
>XP_031100253.1
K------------EKMVGKKDEFEIIKKLL-T-ELS---VVSIIGMGGIGKTTLARRVYEDPSIFLHFDVRAWVVVSQLHNKRQMLVSLLNSIIEQ---DE--ELALKLYQCLKRQRYMVVVDDVWTGE-AWDD-VFPD--G-NGSRVLLTTRLAEVANYTSFD-FS-HHMQLLDQTDSWNLFCKA-----------AKFEIIGRPIVEKYKGLPLAIFVVAGLFSKLN-TL-EWENIAKALESSI-------ATCSKVLSLSYNHLPHHLKACFLYLGIFPEDYEINANELSRLWSAEGLAKAS--EN-DVVAERYIQELMDRNLILVRKWCCGRRIKLFGVHDLLHAFCVKEAQKENLI--EQFKLRY
>XP_031100283.1
---------------MVGCNDVFNTIMDNL-N-QQS---IVSIVGMGGIGKTTLARKIYEDASFISCFDCRAWVTISQDYNPTQVFQCLLRSLNNG---NY--ELAGQVYRLLKHRRYLIVVDDIWSTD-VWDD-LFQD--N-IGSRILLTTRQKNVAEYADSG----HTLPFLDSNESWDLFQKV-C-------KRPEFEKIGREIVHKCKGLPLAIIVAAGLLSNPNQTF-ELEHIAKCVPALL-DHS---QQGENIIDLSYTFLPHHLKLCFLSFGCFPEDDEIYESKIVDFWVSERFLKVLR-ES-EDVARKNLQNLVDRNLVLFCRDN-----DSYQMHDVLRELALREAQKENL--S-HFKLRL
>XP_031100284.1
---------------MVGCNDVFNTIMDNL-N-QQS---IVSIVGMGGIGKTTLARKIYEDASFISCFDCRAWVTISQDYNPTQVFQCLLRSLNNG---NY--ELAGQVYRLLKHRRYLIVVDDIWSTD-VWDD-LFQD--N-IGSRILLTTRQKNVAEYADSG----HTLPFLDSNESWDLFQKV-C-------KRPEFEKIGREIVHKCKGLPLAIIVAAGLLSNPNQTF-ELEHIAKCVPALL-DHS---QQGENIIDLSYTFLPHHLKLCFLSFGCFPEDDEIYESKIVDFWVSERFLKVLR-ES-EDVARKNLQNLVDRNLVLFCRDN-----DSYQMHDVLRELALREAQKENL--S-HFKLRL
>XP_031100348.1
KA------P--E-DDVVGFDEEAKTIIDRL-V---S---VISIFGMPGLGKTTLARKVFKDSKIEYEFFTRHWVYVSRSYNRKDIFLNILSIF-KDF--EE--HLAEKISQFLESGKYLIVLDDVWEER-DWKH-LFPN--K-KRSRVLLTTRQGNVASRATSN-LP-HNLKFLSHDESFELLEKV-F-R-----KQPEKA-IGLRIAIKCDGLPLAIVVIAGVLLDKGDRR-EWETVGECVST-V-N-K-D-ENCKKLVEMSYDHLPYDLKSCFLYFGAFPGGYEIPAWKLIRLWIAEGFIQ-NQ----EDIAEGYLNDLVNRNLVIVMKKI-DGRIKTCRMHDMLHEFCKNEAREDNLELP-AYKMRY
>XP_031100362.1
H------------VFMVGNNNALEEIKDKL-T-NSS---VISITGMGGIGKTTLAKNVYEDKDIKRHFDIRAWITVSQSYSLDDLLRVLLQSITEE---GT-FELKDKVRKLLLGKRYLIAIDDIWSTQ-VWDD-LFPEK-R-NGSRVLLTTRLTNVATHA-SS-LP-FSMPTLSKEESWDLFCKI-F-A-----KEIEFQEIGRDIVMKCKGLPLSIILMAGILSKAKMKV-DWENVARD-VALY-E-----QNCEKILLLSYNHLPENLKTCFLYLGVFPEDYEIPVRRLVGYWVAQGFVEDD-VNN-EEVGWQKLQDLIDRNLIFVEKRGCCGRIKTCKIHDLTHEMCLRLAKGKNIFTA----LRY
>XP_031100363.1
H------------VFMVGNNNALEEIKDKL-T-NSS---VISITGMGGIGKTTLAKNVYEDKDIKRHFDIRAWITVSQSYSLDDLLRVLLQSITEE---GT-FELKDKVRKLLLGKRYLIAIDDIWSTQ-VWDD-LFPEK-R-NGSRVLLTTRLTNVATHA-SS-LP-FSMPTLSKEESWDLFCKI-F-A-----KEIEFQEIGRDIVMKCKGLPLSIILMAGILSKAKMKV-DWENVARD-VALY-E-----QNCEKILLLSYNHLPENLKTCFLYLGVFPEDYEIPVRRLVGYWVAQGFVEDD-VNN-EEVGWQKLQDLIDRNLIFVEKRGCCGRIKTCKIHDLTHEMCLRLAKGKNIFTA----LRY
>XP_031100364.1
H------------VFMVGNNNALEEIKDKL-T-NSS---VISITGMGGIGKTTLAKNVYEDKDIKRHFDIRAWITVSQSYSLDDLLRVLLQSITEE---GT-FELKDKVRKLLLGKRYLIAIDDIWSTQ-VWDD-LFPEK-R-NGSRVLLTTRLTNVATHA-SS-LP-FSMPTLSKEESWDLFCKI-F-A-----KEIEFQEIGRDIVMKCKGLPLSIILMAGILSKAKMKV-DWENVARD-VALY-E-----QNCEKILLLSYNHLPENLKTCFLYLGVFPEDYEIPVRRLVGYWVAQGFVEDD-VNN-EEVGWQKLQDLIDRNLIFVEKRGCCGRIKTCKIHDLTHEMCLRLAKGKNIFTA----LRY
>XP_031100365.1
H------------VFMVGNNNALEEIKDKL-T-NSS---VISITGMGGIGKTTLAKNVYEDKDIKRHFDIRAWITVSQSYSLDDLLRVLLQSITEE---GT-FELKDKVRKLLLGKRYLIAIDDIWSTQ-VWDD-LFPEK-R-NGSRVLLTTRLTNVATHA-SS-LP-FSMPTLSKEESWDLFCKI-F-A-----KEIEFQEIGRDIVMKCKGLPLSIILMAGILSKAKMKV-DWENVARD-VALY-E-----QNCEKILLLSYNHLPENLKTCFLYLGVFPEDYEIPVRRLVGYWVAQGFVEDD-VNN-EEVGWQKLQDLIDRNLIFVEKRGCCGRIKTCKIHDLTHEMCLRLAKGKNIFTA----LRY
>XP_031100366.1
Q------------VFMVGNNNALEEIKDKL-T-NSS---VISITGMGGIGKTTLAKKVYEDECIKSHFDIRAWITVSQSYSLDDLLRVLLQSLIEG---GT-FELKDKVRKLLLGKRYLIAIDDIWSTQ-VWDD-LF-DK-R-NGSRVLLTTRLTYVATHA-SS-LP-FSMPTLSKEESWDLFCKV-F-A-----KEIQFEKIGRDIVLKCKGLPLSIMVIAGIVSKAEMKV-DWENVARD-VALY-E-----QNCEEILLLSYNHMPESLKTCFLYLGVFPEDYEIPVRRLVGYWVAQEFVE-D-VNK-EEVAWQKLQDLIDRNLILVEKRGWGGKIKTCKIHDLTREMCLKLAKGKNISTA----LRY
>XP_031100367.1
Q------------VFMVGNNNALEEIKDKL-T-NSS---VISITGMGGIGKTTLAKKVYEDECIKSHFDIRAWITVSQSYSLDDLLRVLLQSLIEG---GT-FELKDKVRKLLLGKRYLIAIDDIWSTQ-VWDD-LF-DK-R-NGSRVLLTTRLTYVATHA-SS-LP-FSMPTLSKEESWDLFCKV-F-A-----KEIQFEKIGRDIVLKCKGLPLSIMVIAGIVSKAEMKV-DWENVARD-VALY-E-----QNCEEILLLSYNHMPESLKTCFLYLGVFPEDYEIPVRRLVGYWVAQEFVE-D-VNK-EEVAWQKLQDLIDRNLILVEKRGWGGKIKTCKIHDLTREMCLKLAKGKNISTA----LRY
>XP_031100368.1
Q------------VFMVGNNNALEEIKDKL-T-NSS---VISITGMGGIGKTTLAKNVYEDKDIKRHFDIQAWITVSQSYSLDDLLRVLLQSITEE---GT-FELKDKVRKLLLGKRYLIAIDDIWSTQ-VWED-LFPEK-R-NGSRVLLTTRLTNVATHA-SS-LP-FSMPTLSKEESWDLFCKV-F-A-----KGIEFEEIGRDIVMKCKGLPLSIMVIAGILSKAEMKV-DWENVAKD-VALF-E-----QNCEEILLLSYNHLPENLKTCFLYLGVFPEDYEIPARRLVGHWVVQGFVEDD-VNN-EEVARQKLQDLIDRNLILVEKRGWSGRIKTCKIHDLTHEMCLRLAKGKNILTA-------
>XP_031100369.1
Q------------VFMVGNNNALEEIKDKL-T-NSS---VISITGMGGIGKTTLAKNVYEDKDIKRHFDIQAWITVSQSYSLDDLLRVLLQSITEE---GT-FELKDKVRKLLLGKRYLIAIDDIWSTQ-VWED-LFPEK-R-NGSRVLLTTRLTNVATHA-SS-LP-FSMPTLSKEESWDLFCKV-F-A-----KGIEFEEIGRDIVMKCKGLPLSIMVIAGILSKAEMKV-DWENVAKD-VALF-E-----QNCEEILLLSYNHLPENLKTCFLYLGVFPEDYEIPARRLVGHWVVQGFVEDD-VNN-EEVARQKLQDLIDRNLILVEKRGWSGRIKTCKIHDLTHEMCLRLAKGKNILTA-------
>XP_031100370.1
Q------------VFMVGNNNALEEIKDKL-T-NSS---VISITGMGGIGKTTLAKNVYEDKDIKRHFDIQAWITVSQSYSLDDLLRVLLQSITEE---GT-FELKDKVRKLLLGKRYLIAIDDIWSTQ-VWED-LFPEK-R-NGSRVLLTTRLTNVATHA-SS-LP-FSMPTLSKEESWDLFCKV-F-A-----KGIEFEEIGRDIVMKCKGLPLSIMVIAGILSKAEMKV-DWENVAKD-VALF-E-----QNCEEILLLSYNHLPENLKTCFLYLGVFPEDYEIPARRLVGHWVVQGFVEDD-VNN-EEVARQKLQDLIDRNLILVEKRGWSGRIKTCKIHDLTHEMCLRLAKGKNI----------
>XP_031100372.1
Q------------VFMVGNNNAFAEIKDKL-T-NPSI--VISITGMGGIGKTTLVKYVYEDKDIKCHFDIQAWITVSQSYSLDDLLRVLLQSITEK---GT-FKLKDKVRKLLLGKRYLIAIDDIWSTQ-VWDD-LIPEK-R-NGSRVLLTTRHTDVATHA-SS-LP-FSMPTLSKEESWDLFCKV-F-A-----KGIEFEKIGRDIVKKCKGLPLSIMVIAGILSKADMKV-DWENVARD-VALY-E-----KNCEKILLFSYNHLPENLKTCFLYLGVFPEDYEIPAQRLVGYWVA------------------------------------------------------------------------
>XP_031100389.1
MA------P--E-EDVVGFDNEAKIIKGRL-L---S---FISIKGMAGLGKTTLTKMVFKDRDLQFEFFTRLWVYVSRTFNRKQIFLDILSNF-KEY--DE--NLAERIREFLGGGKYFIVMDDVWSVR-DWDC-LFPN--A-KGSRVLVTTRHEKVALHVDSA-NP-HQLKFLNYEESWELLEKV-F-R-----KEHLEA-HGRQIALRCHGLPLAVVVIAGVL-NKDSTH-HWKQVAENPIP-I-N-Q-E-QSYNELVKLSYNCLPYYSKDCFLYLAAFPIGHEIASWKLIRLWIAEGFIPLME-SD-ERTAEKYLEDLVDRNLLMVLQRA-DGQIKKCRIHDTLHEFCKKEAAIKNLEIP-SFPLRF
>XP_031100484.1
QTR-----P--K-DKVLGFDDDLITIKDRINI---S---VIPIVGRAGSGKTTFATKVFEGQDVLNNS-HRIWVHVSQRFDSKQKLIDIIHQI-NDY--ID--RLKDEIRRLLTDLKYFIVLDDVWERN-VWES-LLPN--M-NGSRVLVTTRYDHVVDSEWKP----HYLTELSEHDSWLLLKNV-F-G-----EETKFEEHGKTIAKRCNGLPLAIRVIAGIL-CKHRTI-DWERVAKNPFL-M-N-R-E-QSYHQVVMLSYEDLHERLKNCFLYFATFPMGYEIAVWKLIRLWIVEEFIP-TI--E-EVEAQKYLNDLVNMNLVMVMKRV-DGQIKTCRIHDSLHEFCKSEAAKKNLEI--TFPLRY
>XP_031100485.1
QTR-----P--K-DKVLGFDDDLITIKDRINI---S---VIPIVGRAGSGKTTFATKVFEGQDVLNNS-HRIWVHVSQRFDSKQKLIDIIHQI-NDY--ID--RLKDEIRRLLTDLKYFIVLDDVWERN-VWES-LLPN--M-NGSRVLVTTRYDHVVDSEWKP----HYLTELSEHDSWLLLKNV-F-G-----EETKFEEHGKTIAKRCNGLPLAIRVIAGIL-CKHRTI-DWERVAKNPFL-M-N-R-E-QSYHQVVMLSYEDLHERLKNCFLYFATFPMGYEIAVWKLIRLWIVEEFIP-TI--E-EVEAQKYLNDLVNMNLVMVMKRV-DGQIKTCRIHDSLHEFCKSEAAKKNLEI--TFPLRY
>XP_031100527.1
MA------P--E-VDVVGFDGEATTIKNLL-K---S---VISIEGMAGLGKTTLTKMVFEDRDIQFEFFTRLWVYVSKTFNRRQIFLDILSSF-KDF--DQ--SLVDKIKEYLKGGKYFIVVDDVWREN-DWDC-LFPS--K-NGSRVLLTTRHHTVASHADST-DP-HQLKFLENEESWELLKKV-F-R-----KEKPED-TGKRIALKCNGLPLAVVVIAGVL-DKNSTA-EWKQLAEDPFP-I-N-K-E-QSYNTLVKLSYDHLHYTLKDCFLYLGVFPTGHEIAAWKLIRLWIAEGFILPAE-LE-EGTAEKYLKELVDRNLLMVLKRA-DGQIKTCRIHDTLHEFCKTEAAAKNLDTP-SFPLKY
>XP_031100533.1
MA------P--E-VDVVGFDNEAKTIKDRL-K---S---IISIEGMAGLGKTTLTKMVFKDRDLQYEFFTRLWVYVSRTMNRKQIFLDILSNF-KEF--ED--KLADKIKEYLEGGKYFIVLDDVWTEH-DWNC-LFPN--N-KGSRVLVTTRHHNVASRVDST-NP-HKLKFLSIDESWELLEKV-F-R-----KEKEVG-DGRHIAIKCHGLPLAIVVIAGVL-NKDSTT-EWKRIAQDPYP-I-N-K-E-MSYNKLVKISYDNLPYNLKDCFLYLAVFPIGHEIATWKLIRLWIAEGFI-PMD-SE-VVTAEKYLKDLVDRNLLMVLKRA-DGQTKTCRIHDTLHEFCKNEGASKNLEIP-SFRLRY
>XP_031100585.1
Q------------AQMVGKNDEFEIIKKLL-T-ELS---VVSIIGMGGIGKTTLARQVYEDPSISIHFDVRAWVVASQLHNKRQMLIGLLNSILEE---DE--DLALKLYQCLKRQRYMVVVDDVWSGE-AWDD-VFPD--G-NGSRVLLTTRLAEVANYSSSD-FS-HHMQLLDQSDSWNLFCKS-----------VEFEIIGRSIVEKCKGLPLAIIVVAGLFSKLS-TL-EWENIAKVLDSSI-------AICSKILLLSYNHLPHHLKACFLYLGVFPEDYAINANELVRLWSAEGLVKTS--EN-DVVADRHIQELMDRNLILVRKWCCGRKIKVFGVHDLLHAFCVKEAQKENLI--EQFKLRY
>XP_031100586.1
Q------------AQMVGKNDEFEIIKKLL-T-ELS---VVSIIGMGGIGKTTLARQVYEDPSISIHFDVRAWVVASQLHNKRQMLIGLLNSILEE---DE--DLALKLYQCLKRQRYMVVVDDVWSGE-AWDD-VFPD--G-NGSRVLLTTRLAEVANYSSSD-FS-HHMQLLDQSDSWNLFCKS-----------VEFEIIGRSIVEKCKGLPLAIIVVAGLFSKLS-TL-EWENIAKVLDSSI-------AICSKILLLSYNHLPHHLKACFLYLGVFPEDYAINANELVRLWSAEGLVKTS--EN-DVVADRHIQELMDRNLILVRKWCCGRKIKVFGVHDLLHAFCVKEAQKENL----------
>XP_031100587.1
Q------------AQMVGKNDEFEIIKKLL-T-ELS---VVSIIGMGGIGKTTLARQVYEDPSISIHFDVRAWVVASQLHNKRQMLIGLLNSILEK---NE--DLALKLYQYLKRQRYMVVVDDVWSGE-AWDD-VFPD--G-NGSRVLLTTRLAEVANYSSSN-FS-HHMQLLDQRDSWDLFCKA-----------AEFEIIGRPIVEKCKGLPLAIIVVAGLFSKLC-TL-EWENVAKALDSSI-------ATCSKILSLSYNHLPHHLKACFLYLGVFPEDYAINANELVRLWSAEGLVKTS--EN-DVVADRHIQELMDRNLILVSKWCCGRKIKVFGVHDLLHAFCVKEAQKENLI--EQFKLRY
>XP_031100588.1
Q------------AQMVGKNDEFEIIKKLL-T-ELS---VVSIVGMGGIGKTTLARQVYEDSSVSIHFDVRAWVVASQLHNKRQMLTGLLNSILEE---DE--DLALKLYQCLKRQRYMVVVDDVWSGE-AWDD-VFPD--G-NGSRVLLTTRLAEVANYSSSN-FS-HHMQLLDQSDSWNLFCKS-----------VEFEIIGRSIVEKCKGLPLAIIVVAGLFSKLS-TL-EWENIAKVLDSSI-------AICSKILLLSYNHLPHHLKACFLYLGVFPEDYAINANQLARLWSAEGLVNTS--EN-DVVADRHIHELMDRNLILVNKWCCGRKIKVFGVHDLLHAFCVNEAQKENLI--EQFKLRY
>XP_031100589.1
Q------------AQMVGKKDEFEIIKKLL-T-ELS---VVSIIGMGGIGKTTLAGQVYEDSSVAMHFDVRAWVVASQLHDKRQMLIGLINSILEK---DE--DLALKLYQCLKCQRYMVVVDDVWSGE-AWDD-VFPD--G-NGSRVLLTTRLAEVANYSSSN-FS-HHMQLLDQRDSWNLFCKA-----------AEFEMIGRPIVEKCKGLPLAIIVVAGLFSKLC-TL-EWENVAKALDSSI-------ATCSKILSLSYNHLPHYLKACFLYLGVFPEDYAINANELTRLWSAEGLVNTS--EN-DVVADKHIQE--------------------------------------------------
>XP_031100591.1
Q------------AQMVGKKDEFEIIKKLL-T-ELS---VVSIIGMGGIGKTTLAGQVYEDSSVAMHFDVRAWVVASQLHDKRQMLIGLINSILEK---DE--DLALKLYQCLKCQRYMVVVDDVWSGE-AWDD-VFPD--G-NGSRVLLTTRLAEVANYSSSN-FS-HHMQLLDQRDSWNLFCKA-----------AEFEMIGRPIVEKCKGLPLAIIVVAGLFSKLC-TL-EWENVAKALDSSI-------ATCSKILSLSYNHLPHYLKACFLYLGVFPEDYAINANELTRLWSAEGLVNTS--EN-DVVADKHIQE--------------------------------------------------
>XP_031100592.1
Q------------AQMVGKKDEFEIIKKLL-T-ELS---VVSIIGMGGIGKTTLAGQVYEDSSVAMHFDVRAWVVASQLHDKRQMLIGLINSILEK---DE--DLALKLYQCLKCQRYMVVVDDVWSGE-AWDD-VFPD--G-NGSRVLLTTRLAEVANYSSSN-FS-HHMQLLDQRDSWNLFCKA-----------AEFEMIGRPIVEKCKGLPLAIIVVAGLFSKLC-TL-EWENVAKALDSSI-------ATCSKILSLSYNHLPHYLKACFLYLGVFPEDYAINANELTRLWSAEGLVNTS--EN-DVVADKHIQE--------------------------------------------------
>XP_031100764.1
--Q-----P--G-GNATGFEKQVETLKTRL-T---S---VIPIVGMPGTGKTTFAYQTFDSTKKLNMF-HSIWVHVSQGFNRKQKYIDILCAI-RDY--EN--QLAAKIKDHLNDKKYFIVLDDIWEKS-HWDS-LLPN--S-KGSRVLVTTRFHSVVDSDEET----YILKPLDHKVSWEILEIV-F-G-----KDNDLKTLGEDIAKICNGLPLSLVMVGGIL-RRSRAL-YWKHVAENPFQ-I-N-R-K-QRYHKVVRLSYDHLHEKLKNCFLYFAVFPMGQEIDALKLIRLWIAEEFIP-TI--D-EGEAGNYLKDLVDRNLVMVMKRA-DGEIKTCRIHDSLHEFCKTEAAKNDLDI--AFPLRY
>XP_031100765.1
SF---MITD--D--VVVGFKDVVETILEKL-V---S---VISIVGMTGIGKTTVARKIYNNNDC--YFDVCSWCHVSMTYVKKELLVDLLCQI-EL---ED--ALSNKLKKGLRGKRYLIVIDDIWSTE-DWED-LFPN----TGSRIIITTQINEVAQNASSS-DPLF-LRFLEDKESWMLLQKL-Q-Y-----EEPGLVDIGKQIAKKCHGLPLSVVLVAGLLSRVEKTP--WRQVSESFSV-V-GGT-----TDPAIELSYKHLPEHLKRCFLYFGVFSEDKEIPVSKLTRLWIAEGFVLEKD-KS-EEVAEEYLMDLIGRNLVINSKN-SRGRVKACHVHDAVRNFCLLKSKEEDF---Q-FKLRY
>XP_031100811.1
MA------P--E-EDVVGFDNEAKVIKDRL-K---S---FISIKGMAGLGKTTLTKMVFKDSDLQYDFFTRLWVYVSRTFNRKQIFLDILSNF-NKF--EE--NLAEKIQEFLEGGKYFIVMDDVWSVK-DWEC-LFPN--M-KGSRVLVTTRHEKVALHVDSD-NP-HSLKFLINDESWELLEKV-F-R-----KELLEA-RGRQIATKCQGLPLAVVVIAGVL-NKNSTP-HWKRVAENPFP-I-N-Q-E-QSYNELVKLSYDQLPYYSKDCFLYLAAFPIGHEIAAWKLIRLWIAEGFIPRME-LD-EQTAEKYLEDLIDRNLLMVLKRA-DGQIKTCRIHDTLHEFCKKEAAIKDLEIP-SFPLRF
>XP_031100823.1
K------------EKMVGKKDEFEIIKKLL-T-ELS---VVSIIGMGGIGKTTLAKQIYEDPSIFLHFDVRAWVVVSQLHNKRQMLVSLLNSIIEN---ND--DLALKLYQSLRHQRYMIVVDDVWSGD-AWDD-VFPD--G-NGSRVLLTTRLAEVANYTSSD-FS-HHMQLLDQTDSWNLFCNA-----------AKFEIIGRPIVEKCKGLPLAIFVVAGLFSKLN-TL-EWENIAKALESSI-------ATCSKVLSLSYNHLPHHLKACFLYLGIFPEDYEINANELSRLWSAEGLAKAS--EN-DVVAERYIQELMDRNLILVSKWCCGRKIKVFGVHDLLHAFCVKEAEKENLI--EQFK---
>XP_031100824.1
K------------EQMVGKKHEFEIIKKLL-T-ELS---VVSIIGMGGIGKTTLARQVYEDPSVSIHFDVRAWVVASQLHNKRQMLVGLLNSILEN---DE--DLALKLYQFLKHQRYMVVIDDVWSRE-AWDD-VFPD--G-NWSRVLLTTRLAEVANYTSFD-FS-HHMQLLDQVDSWNFFCKA-----------AEFEIIWRPIVEKCKGLPLAIIVVAGLFSKLN-TL-EWENIAKALDSSI-------ATCLKILSLSYNHLPHHLKACFLYLGVFPEDHKIKANELSRLWSAEGLVKAS--EN-DVVAER---------------------------------------------------LRY
>XP_031100867.1
MAL---TPA--E-EDVVGLDNEVKIIKNRL-L---S---VISIEGMAGLGKTTLTQMVFRDLDIEYEFVGRFWVYVSRTCNRKQIFLNILRNF-EDL--EE--HLADKIRESLRDIKYLVVIDDIWTVQ-DWEC-LFAN--G-KGSRVLVTTQNARVASHIDSN-SP-HQLTFLSNDESWELLEKV-F-R-----TEPHEY-LGRYIAQKCNGLPLAVVVIAGVLRSKDSSA-EWKRLAEDPFQ-I-N-R-E-HTYNDLVKLSYDQLPSYSKDCFLYLATFPRGHEIAAWKLISLWIAEGFIPLME-SD-EHTAQKYLEDLVDRKFLMVVKRA-DGQIKTCRIHDTLHEFCRTEATKKNLDIP-SFPLRF
>XP_031101087.1
K------------EQMVGKKDDFEIIKKLL-T-ELS---VVSIIGMGGIGKTTLAKQIYEDPSVSIHFDVRAWVVASQLHNKRQMLVGLLNSILEN---DH--DTALKLYQCLKRQRYMVVVDDVWSRE-AWDD-VFPD--G-NGSRVLLTTRLAEVANYTSSN-FS-HHMQLLDQTDSWNLFCKV-----------AKFEIIGRPIVEKCKGLPLAIIVVAGLFSKLN-TL-EWVNIAKALDSSI-------ATCSKILSLSYNHLPHHLKACFLYLGVFPEDKEINANELARLWSAEGLVKAS--KT-DVVAERRIQELMDRNLILVRKWCCGRKIKVFRVHDLLHAFCVKEAQKENLI--EQFKLRY
>XP_031101226.1
-----------ENSGIVGFSKDIKKITYRL-I---PS--VLTLVGLGGIGKTTLANMVYTYPSVSSYFRIRAWTVVSKEHNVKEMLVCLLGCI--EI--DE-AQLAGQLRKSLMGHRYLIVLDDVWTTA-AWDA-IFPNS---NGSRILLTTRFTEVAVYTSG--YI-HAMKVQTQDDSWKLFSKV-FGL-----KQQEYKSLGKRIIDGCYGLPLAIVAMAGLLATVKGSI--WRDVAESLYA-M-DSA-D-NRISRILSLSYNYLPTHLKACLLYFGVFREDSDIPVKKLISLWVAEGFLKSK--KS-EKLAESYLHDLINRSLVQANELSIDGKIKSCKVHDRLHEFCMREAKKENF---PHLKLRY
>XP_031101272.1
K------------EQMVGKKHEFEIIKKLL-T-ELS---VVSIIGMGGIGKTTLAKQVYEDPSVSIHFDVRAWVVASQLHNKRQMLVSLLNSILEK---DE--DLTLKLYQCLKRQRYIIVVDDVWSGE-AWDD-VCPD--G-NGSRVLLTTRLVEVAHYTSSD-FS-HHMQLLNQSDSWNLFCKA-----------VEFEIIGRPIVEKCKGLPLAIIVIAGLFSKFS-TL-EWENIVNALDSSI-------TTCSKIISLSYNHLPHHLKACFLYLGVFPEDHKIKANELSRLWSAEGLVKAS--EN-DVVAEKYIQELMDRNLIIVSKWCCGRKIKVFGVHDLLHAFCVKEAQKENLS--KQFKLRY
>XP_031101362.1
KA------P--E-ENVVGFNEEAKVVMDRL-T---S---IVSIVGMGGLGKTTLAKKVYTDPSIEYHFYNRAWIYVSQQYNRKEVFLGILDSL-EKM--DD--RLAEELCGQLKSNRYLIVIDDVWTKE-AWDD-LFPT--S-YGSRILLTTRNTEVALHADPE--P-HHLQFLTDEKSWELLCKV-F-R-----KGSEEH-LGWEIARRCYGLPLAIVVVSGLLVKREKTR-WWKKVADAVSS-V-A-R-D-KECMDILALSYKHLPDHLKVCFIYFGVFPEDFEIPVWKLLKLWVAEGLIQ-PL----EYTAEEYLEDLVDRNLVLIAKKA-NGRIKTCRIHDMLRDLCVKMGAEERFDLP-AFRLRY
>XP_031101463.1
Q------------VFMVGNNNALEEIKDKL-T-NSS---VISITGMGGIGKTTLTEKVYEDKDIKRHFDIQAWITVSQSYSLDDLLRVLLQSITEE---GT-FELKDKVRKLLLGKRYLIAIDDVWSTQ-VWDD-LFPEK-R-NGSRVLLTTRLTNVATHA-SS-LP-FSMPTLSKEESWDLFCKV-F-A-----KEIEFEKIGRDIVMKCKGLPLSIMVIAGILSKAEMKV-DWENVARD-VALY-E-----QNCEKILLLSYNHLPENLKTCFLYLGVFPEDYKIPAQRLVTYWIAQGFVE-D-VNN-EEVAWQKLQDLIDRNLILVEERGWCGRIRTCKIHDLTHEMCLRLAKGKNIFTA----LRY
>XP_031101465.1
Q------------VFMVGNNNALEEIKDKL-T-NSS---VISITGMGGIGKTTLTEKVYEDKDIKRHFDIQAWITVSQSYSLDDLLRVLLQSITEE---GT-FELKDKVRKLLLGKRYLIAIDDVWSTQ-VWDD-LFPEK-R-NGSRVLLTTRLTNVATHA-SS-LP-FSMPTLSKEESWDLFCKV-F-A-----KEIEFEKIGRDIVMKCKGLPLSIMVIAGILSKAEMKV-DWENVARD-VALY-E-----QNCEKILLLSYNHLPENLKTCFLYLGVFPEDYKIPAQRLVTYWIAQGFVE-D-VNN-EEVAWQKLQDLIDRNLILVEERGWCGRIRTCKIHDLTHEMCLRLAKGKNIFTA----LRY
>XP_031101466.1
Q------------VFMVGNNNALEEIKDKL-T-NSS---VISITGMGGIGKTTLTEKVYEDKDIKRHFDIQAWITVSQSYSLDDLLRVLLQSITEE---GT-FELKDKVRKLLLGKRYLIAIDDVWSTQ-VWDD-LFPEK-R-NGSRVLLTTRLTNVATHA-SS-LP-FSMPTLSKEESWDLFCKV-F-A-----KEIEFEKIGRDIVMKCKGLPLSIMVIAGILSKAEMKV-DWENVARD-VALY-E-----QNCEKILLLSYNHLPENLKTCFLYLGVFPEDYKIPAQRLVTYWIAQGFVE-D-VNN-EEVAWQKLQDLIDRNLILVEERGWCGRIRTCKIHDLTHEMCLRLAKGKNI----------
>XP_031101467.1
Q------------VFMVGNNNALEEIKDKL-T-NSS---VISITGMGGIGKTTLTEKVYEDKDIKRHFDIQAWITVSQSYSLDDLLRVLLQSITEE---GT-FELKDKVRKLLLGKRYLIAIDDVWSTQ-VWDD-LFPEK-R-NGSRVLLTTRLTNVATHA-SS-LP-FSMPTLSKEESWDLFCKV-F-A-----KEIEFEKIGRDIVMKCKGLPLSIMVIAGILSKAEMKV-DWENVARD-VALY-E-----QNCEKILLLSYNHLPENLKTCFLYLGVFPEDYKIPAQRLVTYWIAQGFVE-D-VNN-EEVAWQKLQDLIDRNLILVEERGWCGRIRTCKIHDLTHEMCLRLAKGKNI----------
>XP_031101551.1
-----------ENEVIIGLKSDIEKIINRL-CYSHLV--VIPLVGEGGIGKTTLAKKVYAHPITIASFHIRAWVVVSQVLNLKEMLIGLLRCI--EI--DD-AQIAEQLSRSLMGKKYVILLDDIWTTA-AWDA-IFPNY---NGSRILVTTRFKEVAEYLSA--NP-YHVHHLTLEDCLELFSKV-FGR-----RHRGYRLLGKRIVSGCGGLPLAVVLISGLLATIK-SL--WRYVAETLDG-V-DTN-DNNRISKILLLSYNFLPRHLKDCFHYFGVFPEDNVIPAKRLINLWIAEGFLMPH--MS-EEVGESYLHDFINRSLVQINELSIDGKVKSCNIHDRVHEVCVREAIDGNT---PCLKLRY
>XP_031101552.1
-----------ENEVIIGLKSDIEKIINRL-CYSHLV--VIPLVGEGGIGKTTLAKKVYAHPITIASFHIRAWVVVSQVLNLKEMLIGLLRCI--EI--DD-AQIAEQLSRSLMGKKYVILLDDIWTTA-AWDA-IFPNY---NGSRILVTTRFKEVAEYLSA--NP-YHVHHLTLEDCLELFSKV-FGR-----RHRGYRLLGKRIVSGCGGLPLAVVLISGLLATIK-SL--WRYVAETLDG-V-DTN-DNNRISKILLLSYNFLPRHLKDCFHYFGVFPEDNVIPAKRLINLWIAEGFLMPH--MS-EEVGESYLHDFINRSLVQINELSIDGKVKSCNIHDRVHEVCVREAIDGNT---PCLKLRY
>XP_031101553.1
-----------ENEVIIGLKSDIEKIINRL-CYSHLV--VIPLVGEGGIGKTTLAKKVYAHPITIASFHIRAWVVVSQVLNLKEMLIGLLRCI--EI--DD-AQIAEQLSRSLMGKKYVILLDDIWTTA-AWDA-IFPNY---NGSRILVTTRFKEVAEYLSA--NP-YHVHHLTLEDCLELFSKV-FGR-----RHRGYRLLGKRIVSGCGGLPLAVVLISGLLATIK-SL--WRYVAETLDG-V-DTN-DNNRISKILLLSYNFLPRHLKDCFHYFGVFPEDNVIPAKRLINLWIAEGFLMPH--MS-EEVGESYLHDFINRSLVQINELSIDGKVKSCNIHDRVHEVCVREAIDGNT---PCLKLRY
>XP_031101754.1
QVR-----P--K-DKVFGFENDLKTIKG-F-I---S---VIPIVGITGSGKTIIASMIFEDQCITNENEEYIWVHVSQGFDRKQKFIDILCQI-KDI--EE--GLAREICELLKNQKYFVVLDDVRKKE-DWDS-FFPN--L-KGSRVLVTSPYGNVVDSNWKS----HNLEKLSNEKGWLLLKNA-F-G-----TEDELEKVGKEVANRCNGLPLALVAVAGIL-RQRRNI-DWQRVAENPFL-I-N-Q-E-QIYRNRVKMTYNDLDEKLKNCFLYFACFPIGHEIVVWKLIRLWIAEELIP-TI--E-EVEAEKYLNDLVDRNLVMVKKRV-NGQIKTCSIHNTLHEFCKSEGARINLETF-AFPLRY
>XP_031101777.1
-------------KYPVGLDSHIEDIVQLM---HDI---FIGIYGMGGIGKTTLVKAVYN--HVFEHFDSSCFL-IRSKHDSQELL-KLL-KI--KV--DE-----MLIKERLR-RKSLIVLDDL--LR-QLDA-LFG-----AGTIVIITTRDKHLKDLK--E-G-WYMVKELDNENSLRLFSHA-F-K-----KPPEYTKLSKDIVSYCGGLPLALEVLGVHLS--K-KN-DWRSIER-LIT-I----PN-NEVHTKLKISFDGLSKFAKDIFLDLACHLPEV-IHKQKVIS----------------------------------------------------------------------------
>XP_031101958.1
NV---------D-NAMVGHSEELDEVKSQL-F-RDSL--VMAMVGMGGIGKTTFAKRIYNDPLVTSRFKFRAWTTLSQEHNKLQALTDLIRCI------GD---PEDLLRKSLLGQRYLIVVDDIWSTK-AWDD-IFPD--N-NGSRILLTTRVREIAQYA-DS-YSYN-LRFLNLYEGWDLFYKL-L-D-----KDNEFETIGKNIVQKCHGLPITIVVAAGLLSTINKSV-EWKKIEATINSLQ-T-L-DHEQFSRILELSYNNMPSHLKGCFLYLGIYHEDCDIPVKKLIRLWIAEGFVETM--RR-EEVGGNYLQDLIDRCLVMVHGRSSGHKIKTCRMHDLLRELCVTKAKKENL---NSFKLRY
>XP_031101969.1
-------------KGLVGLESRLEEIRMKL---K-W---LVGLWGMGGIGKTTIARAVFD--QFFSEFDGSCFLAVR--Y-AKKLL-KVLNSF--DK--DE-----QMIKKRLK-KKVLIVLDDV--RS-QLDI-LLC-----NGSRVIITTRDKHFTQFR--V-E-PYEVKKLEKEKSIELFSHA-F-K-----KEENFEDLSKSFVAQASGLPLALQVWGSSLC--QTDR-VWERLEK-IKD-I----PD-REVIEKFRISYDGLDE-CKKVFLDIVYFFRDE--RRDVVEEVLNTCKLH------P-V----TNISVLIDRCLLFESF----SG---IDMHDLIHNIEREKR--R-----SCFKLVL
>XP_031101970.1
NV---------DNNAMVGHSEELIKVKSQL-I-DKSL--VMAIVGMGGIGKTTFAKRIFNDPPGNSHFDICAWTTLSQEHNKLQALTDLIRCI-VT---GD--DPVDLLRKCLLGQRYLIVVDDIWTTE-AWDD-IFPD--N-NGSRILLTTRVREIVQYA-NS-YSYD-MRFLNSCEGWDLFYKF-L-A-----KENEFETIGRNIVQKCVGLPLTIVVLAGLLSTI-KSV-EWENVESKINSLL-T-L-NLEQFSRILNLSYNSLPSDLKGCFLYLGVFHEDCEIPIKKLIRLWIAEGFVGTV--SK-EEIGRDYLQDLIDRCLIMVHRRSSDGNIKTCKMHDLLHELCRKKGKFENL---DSFKLRY
>XP_031102030.1
-----------ENEIIVGFEEDVEEIVHML-I---ES--IISIVGEGGIGKTTLAEVVFQDQRITACFETRAWVVVSKEYNLKEMLIGLLRCI--EI--DE-DQLEEQLRRSLMGKRYLIFLDDVWTTK-VWYA-IFPNS---NENPIMITTRVVDVAEHLSYFCDI-KRMKFQNLENSWKLFSKV-FGG-----RCPVLEQLGRQISSQCQGLPLAIIVIARFLATTKGSL--WREVAETLDG-M-DWA-D-DKTSKILFLSYNYLPSQLKACFLYFGVFPSNCSIPIKKLINLWVAERFLKPE--KS-EEVAENCLLDLINRSLVQVDKVSNDGKMKLCKIHDRLHEICVREAETDNV---SCLKLRY
>XP_031102031.1
-----------EDELIVGIHSDIETIVNRL-CYSHPV--VIPLLGEGGIGKTTLAKRVYGHPITIASFDIRAWIVLSQVPNLKEILIGLLRCI--EI--DN-AQIAEQLRTRLMGKKYLIFLDDIWATA-AWDA-IFPNF---NGSRILVTTRFTKVAEYVSA--DP-YRVKYQTFSDCWELFSKV-FGQ-----SQHEFVSIGKHIVFCCGRLPLAVILVSGLLATAKWSL--WRDVARSLDG-V-GRYGDNKRISEIVSLSYKYLPSHLKACFHYFGVFPEDCDILVKKLINLWVAEGFIKPH--MS-EEVGESYLDDLINTSLVQIKELSIDGKANSCNIHDRVHEVCVREAIDGNL---PCFKLRY
>XP_031102032.1
-----------ENEVIVGFHIDIKTIVNRL-CYSHPV--VMPLVGEGGIGKTTLAKRVYGHPTTIASFDIRARVVLSQVPNLKEILIGLLSCI--EI--DD-AQIGEQLCTSLMGKKYLIFLDDIWTTA-AWDA-IFPNF---SGSRILVTTRFTKVAKYLSA--DL-YHVKYQTLENRWELFYKV-FRQ-----SQKLSKLIAERIVYGCSGLPLEVVVIAGLLAVNKESV--WRDVEDTLDG-V-DRY-DNDRISKILSLSYNYLPPHLKPCFHYFGVFPEDNVIPVKKLINLWVAEGFLMPL--MS-EEVAESYLHDLINRGLVQINELSIDGRVNSCKVHDRVLEVCVRQAINGNA---PCLKLRY
>XP_031102033.1
-----------ENEVIVGIHIDIETIVNRL-CYSHPV--VIPLVGEGGIGKTTLAKRVYRHPITIASFQIRAWVVLSELPNVKEILIGLLRCI--EI--DE-AQIAEQLCTSLMGKKYLIFLDDIWTTA-AWDA-IFPNF---NGSRILVTTRFTKVAKYLSA--DS-YHVKYQTFDNLWELFSKV-FGQ-----SQKEYELIGKHIVLGCRGLPLAVVVIAGLLATIEKSI--WRDVKETLDR-V-D----NKRISQILSLSYNYLPPHLKPCFHYFGVFPEDNVISVKRLINLWVAEEF---------------------------------------------------------------------
>XP_031102036.1
-----------ENEVIVGFHTEIETIVNRL-CYLHPV--VIPLVGEGGIGKTTLAKRVYGHSTTIASFHIRAWVVLTQFPNLKEILIGLLRCI--EI--DH-AQIAEQLCTSLMGKKYLIFLDDIWTTA-AWDA-MFPNF---NGSRILVTTRFKEVSEYLST--NP-YQVKYQSVENLWELLSKV-FRQ-----SRMRSKLIANRIVYRCSGLPLGVVVIAGLLAATKESL--WRDVEESLDG-V-E----NNRISKILSLSYNYLPPHLKPCFHYFGVFPEDNVIPVKRLINLWVAERFLMPH--MS-EEVAESYLHDLINRNLVRINELSIDGKVKSCNIHDRVHEVCVREAINGNT---PCLKLRY
>XP_031102037.1
-----------------GFDRDIEKIVNRL-CYSF-V--VMPLVGKGGIGKTTLAKRVYGHPITIASFHIRAWVVVSKVHNLKEMLIGLLRCI--EI--DE-AQIAEQLSTSLMGQKYLIFLDDIWTTA-VWDA-IFPNF---NGSRIL-------------------------------ELLSKV-FGQ-----SQRKYKQIGERIVLRCGGLPLVIVLISGILATAKGSL--WKDVARTLDQ-V-YTF-DHEIFSKIVSLSYKYLPNHLKACFQYFGVFPEDSDIPVKKLINLWVAEGFLKPH--IS-EEVGESYLHDLINRSLVQINELSIDGKVKSCNIHDRVHGVCVRKAINGNT---PCLKLRY
>XP_031102038.1
---------------------------NNG-WFKHPV--VIPLVGEGGIGKTTLAKRVYGHPITIASFDIQAWVVLSQVPNLKEILIGLLRSI--EI--DD-AQIAEQLCTSLMGKKYLIFLDDIWTTA-AWDA-IFPNI---NGSRILVTTRFTEVAEYLSV--DP-YHVTYRTLKDRWELISKV-FGQ-----SQWEYELIGKRIVLGCSGLPLAIVVIAGLLATAKESL--WKDVAETLDR-V-DRY-DNNRISKILSLSYNYLPPHLKPCFHYFGVFPENNVILVKRLINLWVVEGFLMPH--MS-EEVAGSYLDDLINRSLVQINELSIDGKVKSCKVHDRVHQVCVREAITGNT---PCLKLRY
>XP_031102042.1
-----------KDE-VIGCEDEFRKIKNMV-V---SY--VIPITGMGGIGKTTLAKRVYEDPSIASQFKIRAWAVVSQEYQFKEMLIRLLHCT--KI--DC-GKLKEELRKRLLGNRYLLVIDDIWSSD-AWDE-IFPNI---NGSRILITTRDEKVAEYASRSKYI-HSSRILSPEESWDLFEKV-FVG-----NN-EFDPIGRCIVKKCQGLPLAIIVIAGVLTALDKSP--WQDVFENMNS----SF-DPKKLLGMLSLSYNYLPSQLKACLIYLGVFPEDTEIPVNKLINLWVAEGFLKEE--KS-EEVAKSYLHDLINRNLVQVSRRSLDGKLKSFKLHDMLYDLCRREAQNENF---SGLKLRY
>XP_031102055.1
-----------EDEIIVGFDDEIETIRNRF-FC--EV--VISLVGVGGIGKTTLAKKLYTLYQIREHFQIQAWVFVSKEHNVKEMLIGLLRCI--EI--DN-AQLVAHICGSLMGRRYFIVLDNIWSTA-AWDA-IFPNS---NGSRILITTRLEKVAAYICPGVLP-HFIKLQTTVCSWKLFRKV-LGE-----RAPEFEQLGLHIVQQCRGLPLSILVIAGLLTTAKRSL--WRQVAKALDG-I-ESD-DNNRTSRILSLSYNYLPSHLKACFLYFGVLPEGRDIPIKKLINLWIVEGFLKPE--KS-EGVAESYLQDLITRSLVQIEKRSIDGKSKSCMIHEQLHEICVREAKKENM---PCFKLRY
>XP_031102056.1
-----------EDTPIIGLDPEAWEVVKML-IY--SP--VIAMCGLGGIGKTTLAKMVYEHREVRHYFHIRAWTVVSREHNVKEMLIHLLDCI--EI--DE-VELAEQLRKSLVGKRYLIVLDDMWTVK-AWDV-IFPNF---NGSRILITTRLREVCTYLSE--QI-FDVRSLSTEECWQIIKKA-FGN-----RGVSYESYGRSFSRQCKGIPLAAVLIAGLLATTNNSL--WGNISETLHR-K-KVI-NYVGLEAITSVCYDFLPNHLKACFLYFGIFPEDSSIPFTKLINLLVAEGFLKPE--RS-EEVAKSYLYDLINRNLVQINKRSVDGKIKRCIIHDKVHEMCLREAKKKNI---PFLKLRY
>XP_031102057.1
-----------QDTPIVGFDNDARTLVDWL-----GL--VIPIWGMGGLGKTTLAKMVYEDPEVRYHFHIRAQAVVSREHNVKEMLIQLLDCI--EI--GE-AELAEQLRKSLVGKR-IVFGDERWK----------PPY-----------------------------------------------------------FESLGRSISILCVGIPLVAVLIAGLLATVNNSL--WEDVRETL-R-T-AQL-RHNNLEAITSLCYNYLPNHLKACFLYFGVFPEDSSIPFTKLINLWVAEGFLKPE--RS-EEVAKSYLYDLINRNLVQIDKRSVDGKINRCKIHDRVHEMCVREAKKKNI----------
>XP_031102319.1
-----------KDQVIVGFAKDEAILLRRL-L---HL--VISLVGEGGIGKTTLAKRVFE-ELATTHFDICAWIVVSQHHNLKEMLIGLLRCI--EI--DE-SQLAEQLCRSLIGQKYLIALDDIWTFT-AWDA-IFPNL---NGSRILITTRFIEVARYTSK--DP-HFMKYLSLKASWSLFANV-FGG-----STPTFEHLGSRIVLQCHGLPLAIVLIAGLLATMKDSL--WRDVEKTLGG-I-ERI-D-DRISKILSLSYTYLPSHLKACFLYFGVFPENREIPVKKIINLWVAEGFLKQK--KS-EEVAKSCLVDLINRSLVQVNELSIDGKIKSCKIHDRLHEICVREAKKENI---PCLELRY
>XP_031102328.1
-----------ENT-MFGIEGGDEKIKRM--LIQTST--VVSISGLRGTGKTTLAKKVYEDPSIVSHFDIQAWTIEGGVHSLRDIQIHILSCI-EEI--ND-EQLAEQLRKLLRGQRYLIVIDDLFSTT-PWNDRMFPDG---NGSRVLITTRDMKVAEFASDS-WI-FYTDGLKPEESWKLLSTA-TSN-----GKPEFEKIGRCIVEKCMGMPLVIVWIGGLLATLNNSP--WEDI------------------------------------------------------------------------------------------------------------------------------------
>XP_031102362.1
-----------EYI-TVGAERDIERLKDML-LIQSST--VVSICGTPGTGKTTLAKRAYEDPLIVSHFDIRAWTVASRLYTRRKLLIDILGCI--EI--DD-DQLAEQLCNILTGQRYLIVIDNLRKTE-VWDE-LFPNS---NGSRVLITTADQRVAR-SLSS-CI-IGTLVLNTEESWNLLSTA--FN-----GKREIELIGRRIAMICKGVPLVTVLVGGLLATLNNSP--WEDFETHFNN---TSF-SVHLFWYTIEFCYNYLPSYLKACFLYLGGFPEGTEFHVKKLIKLWIAEGFLKSE--KS-EEIAEDYLCDLMNRRLVQVHKRSLDGKIKSYMLHDSLYNFCFQKLYDEYI---SPLKLRY
>XP_031102430.1
-----LSIP--T-NIV-GFNQEWERIMDRL-T---K---VVAVVGMGGVGKTTLARRAYNEPRLKDRFDCRAWTTASQQHNVR---------------------------------------DDVWSTD-AWDG-VFPD--K-KGSRIILTSRYTEIGAYVNPH-HP-HLLNLFDKDESWKLLCKV-F-G-----KGHEVS-IGKDIAEKCRGLPLAIVVVAGHLSKINKTV-GWKSVARNIGSIL-S-E-D-KQCLDILALSYKHLPQHLKPCFLYLGAFAEDYEIPLRRLIRLWIAEGFLK-GS-KS-EEVAEGCLEDLIQRSLVMV-GRI-NGRIKTCRIHDVLRDLCLKESRKDNF---MNFKLRY
>XP_031102498.1
QVR-----P--K-DKVFGFENDMNTIKG-F-I---P---VIPIVGITGSGKTILASMIFEEQKCIPENNKCIWVNVSQGFDRKQKFIDIIYQI-EDI--EE--GLAR-----------------------------------------------------------------------------------------------------------------------------------------------------------------------------------------------------------------------------------------------------------------------
>XP_031102569.1
-----------ENEVIVGFDSDIEKIVNRL-CYSYLV--VIPLVGEGGIGKTTLAKRVYGHPITIASFHIRAWVVVSKVHNLKEMLIGLLRCI--EI--DE-AQIAEKLNTSLMGQKYLIFLDDIWTTA-AWDA-IFPNF---NGSRILVTTRFKEVAEYLST--NP-YQVKYQTFSDRWELFSKV-FGQ-----SQREYEPIGERIVLGCGGLPLVVVLISGLLATAKGSI--WRDVARTLDG-V-GRY-DNKRISKIVSLSYKYLPNHLKACFKYFGVFPEDSDIPVKKLINLWVAEGFIKPH--MS-EEVGESYLHDLINRNLVQINELSIDGKVKLCNIHDRVHEVCVREAINGNT---PCLKLRY
>XP_031102570.1
-----------ENEVIVGFDSDIEKIVNRL-CYSYLV--VIPLVGEGGIGKTTLAKRVYGHPITIASFHIRAWVVVSKVHNLKEMLIGLLRCI--EI--DE-AQIAEKLNTSLMGQKYLIFLDDIWTTA-AWDA-IFPNF---NGSRILVTTRFKEVAEYLST--NP-YQVKYQTFSDRWELFSKV-FGQ-----SQREYEPIGERIVLGCGGLPLVVVLISGLLATAKGSI--WRDVARTLDG-V-GRY-DNKRISKIVSLSYKYLPNHLKACFKYFGVFPEDSDIPVKKLINLWVAEGFIKPH--MS-EEVGESYLHDLINRNLVQINELSIDGKVKLCNIHDRVHEVCVREAINGNT---PCLKLRY
>XP_031102571.1
-----------ENEVIVGFDSDIEKIVNRL-CYSYLV--VIPLVGEGGIGKTTLAKRVYGHPITIASFHIRAWVVVSKVHNLKEMLIGLLRCI--EI--DE-AQIAEKLNTSLMGQKYLIFLDDIWTTA-AWDA-IFPNF---NGSRILVTTRFKEVAEYLST--NP-YQVKYQTFSDRWELFSKV-FGQ-----SQREYEPIGERIVLGCGGLPLVVVLISGLLATAKGSI--WRDVARTLDG-V-GRY-DNKRISKIVSLSYKYLPNHLKACFKYFGVFPEDSDIPVKKLINLWVAEGFIKPH--MS-EEVGESYLHDLINRNLVQINELSIDGKVKLCNIHDRVHEVCVREAINGNT---PCLKLRY
>XP_031102572.1
-----------ENEVIVGFDSDIEKIVNRL-CYSYLV--VIPLVGEGGIGKTTLAKRVYGHPITIASFHIRAWVVVSKVHNLKEMLIGLLRCI--EI--DE-AQIAEKLNTSLMGQKYLIFLDDIWTTA-AWDA-IFPNF---NGSRILVTTRFKEVAEYLST--NP-YQVKYQTFSDRWELFSKV-FGQ-----SQREYEPIGERIVLGCGGLPLVVVLISGLLATAKGSI--WRDVARTLDG-V-GRY-DNKRISKIVSLSYKYLPNHLKACFKYFGVFPEDSDIPVKKLINLWVAEGFIKPH--MS-EEVGESYLHDLINRNLVQINELSIDGKVKLCNIHDRVHEVCVREAINGNT---PCLKLRY
>XP_031102574.1
-----------ENEVIVGFDSDIEKIVNRL-CYSYLV--VIPLVGEGGIGKTTLAKRVYGHPITIASFHIRAWVVVSKVHNLKEMLIGLLRCI--EI--DE-AQIAEKLNTSLMGQKYLIFLDDIWTTA-AWDA-IFPNF---NGSRILVTTRFKEVAEYLST--NP-YQVKYQTFSDRWELFSKV-FGQ-----SQREYEPIGERIVLGCGGLPLVVVLISGLLATAKGSI--WRDVARTLDG-V-GRY-DNKRISKIVSLSYKYLPNHLKACFKYFGVFPEDSDIPVKKLINLWVAEGFIKPH--MS-EEVGESYLHDLINRNLVQINELSIDGKVKLCNIHDRVHEVCVREAINGNT---PCLKLRY
>XP_031102575.1
-----------ENEVIVGFDSDIEKIVNRL-CYSYLV--VIPLVGEGGIGKTTLAKRVYGHPITIASFHIRAWVVVSKVHNLKEMLIGLLRCI--EI--DE-AQIAEKLNTSLMGQKYLIFLDDIWTTA-AWDA-IFPNF---NGSRILVTTRFKEVAEYLST--NP-YQVKYQTFSDRWELFSKV-FGQ-----SQREYEPIGERIVLGCGGLPLVVVLISGLLATAKGSI--WRDVARTLDG-V-GRY-DNKRISKIVSLSYKYLPNHLKACFKYFGVFPEDSDIPVKKLINLWVAEGFIKPH--MS-EEVGESYLHDLINRNLVQINELSIDGKVKLCNIHDRVHEVCVREAINGNT---PCLKLRY
>XP_031102576.1
-----------ANEVIVGLDSDIEEIVNLL-SYSYLV--VIPLVGEGGIGKTTLAKRVYGHPITIASFHIRAWVVVSKVYNLKEMLIGLLSCI--EI--DE-AQIAEKLSTSLMGQKYLIILDDIWTIA-AWDA-ILPNF---NGSRILVTTRFKEVSEYLST--NP-YQVKYQSFPDRWVLFSKV-FGE-----SRRKYVPIAERIVRGCGGLPLVVVLISGLLATAKGSQ--WIDVAKTLDG-V-GTF-DKRRISKMVSLSYKYLPSHLKACFHYFGVFPEDSDIPVKKLINLWIAEEFIKPQ--MS-EEVGESYLHDLINRSLVQINELSIDGKVKSCNIHDRVHEVCVGEAIDGNT---PCLKLRY
>XP_031102577.1
-----------ANEVIVGLDSDIEEIVNLL-SYSYLV--VIPLVGEGGIGKTTLAKRVYGHPITIASFHIRAWVVVSKVYNLKEMLIGLLSCI--EI--DE-AQIAEKLSTSLMGQKYLIILDDIWTIA-AWDA-ILPNF---NGSRILVTTRFKEVSEYLST--NP-YQVKYQSFPDRWVLFSKV-FGE-----SRRKYVPIAERIVRGCGGLPLVVVLISGLLATAKGSQ--WIDVAKTLDG-V-GTF-DKRRISKMVSLSYKYLPSHLKACFHYFGVFPEDSDIPVKKLINLWIAEEFIKPQ--MS-EEVGESYLHDLINRSLVQINELSIDGKVKSCNIHDRVHEVCVGEAIDGNT---PCLKLRY
>XP_031102578.1
-----------ENEVIVGFHSDIKTITNWL-FYSHAE--VIPFVGEGGIGKTTLAKRVYGHPITIACFQIRAWVVVSQVHNLKEMLIG--RCI--EI--DD-AQIAEQLCRSLMGQKYLIFLDDIWTTA-AWDA-IFPNF---NGSHILVTTRFTEVAEYLSA--NP-FHVAYQTLKDRWELVSKV-FGQ-----SKRDYELIGKCIVLGCSGLPLAVVLIAGLLATAKESL--C----------------DK---------------------------------------------------------------------------------------------------------------------
>XP_031102624.1
-----------ENQ-MVGCDDEFRKIKNMI-I---SS--VIPVTGMGGIGKTTLAKKVYDDPDIMSKFYIRAWAVVSQEPDMKRILISLLACI--EL--EQ-GQLADQLRKHLLGQRYLIVIDDIWSSS-AWDA-IFPNL---SRSRILMTTRQKEVAEYASSSKSI-HSMRFLNQDESRDLFEKV-FEG-----KHTKLQTIGEYIVMKCQGLPLAIVVMAGLLRALDKSV--WGDVVKNMNS-L-DEI-DPNKCLGLLSLSYNYLPSHLKACFLYFGVFPEDRDILATKLINLWVAEGFLMKE--KS-EEVGESYLRNLINRNLVQVSQQSFDGKIKSCKLHDMLHDISVNEARRGRL---SCMKMRY
>XP_031102646.1
--------------AMVGHSEELEKVKFQL-R-DDKL--VMAIVGMGGIGKTTFAKKIYNDPQIKSHFDICAWTTLSQEHNKQQAVTDLIRCI-LT---GD--NPEDLLRKSLLGQRYLIVVDDIWTTK-AWDD-IFPD--G-NGSRILLTTRIREIAQYA-DS---YN-MRLLNSKEGWDLFYKF-L-A-----KENEFEKIGKNIVQKCQGLPLTIVVLAGLLSTI-KSV-EWENVERSINSLL-T-L-NPEQVSRLFNLSYNSLPRDLKYCFLYLGLFHEDCEIPIKNLIRLWIAEGFVGTM--SK-EEIGRDYLQDLIDRSLIMVHRRSFDGKIKTCKMHDLLHELCISKAKIENL---NSFKLRY
>XP_031102647.1
--------------AMVGHSEELEKVKFQL-R-DDKL--VMAIVGMGGIGKTTFAKKIYNDPQIKSHFDICAWTTLSQEHNKQQAVTDLIRCI-LT---GD--NPEDLLRKSLLGQRYLIVVDDIWTTK-AWDD-IFPD--G-NGSRILLTTRIREIAQYA-DS----------------------------------------------------------GLLSTI-KSV-EWENVERSINSLL-T-L-NPEQVSRLFNLSYNSLPRDLKYCFLYLGLFHEDCEIPIKNLIRLWIAEGFVGTM--SK-EEIGRDYLQDLIDRSLIMVHRRSFDGKIKTCKMHDLLHELCISKAKIENL---NSFKLRY
>XP_031102652.1
-----------ENEVIVGFQSAIETIINRL-TSLYPL--VIPLVGEGGIGKTTLAKSVYGHPITIASFHIRAWVEVSQVHNLKEMLIGLLRCI--EI--DE-AQIAEQLCRSLMGKKYLIYLDDIWTTA-AWDA-IFPNS---NGSRILVTTRFTNVAEYLTT--NP-FHVMYQTLENGWELFSKV-FGQ-----IPREYELIGKRIVLGCSGLPLAVVVIAGLLATVKESL--WRDVAETLDG-V-NTS-DNNRISNILSLGYNYLPSHLKPCFHYFSVFPEDNVIPVKRLINLWVVEGFLMPH--MS-EKVAESYLHDLINRSLVQINEVSIDGEVKSCKIHDRVHEVCVREAIKENS---PCLKLRY
>XP_031102653.1
-----------ENEVIVGFQSAIETIINRL-TSLYPL--VIPLVGEGGIGKTTLAKSVYGHPITIASFHIRAWVEVSQVHNLKEMLIGLLRCI--EI--DE-AQIAEQLCRSLMGKKYLIYLDDIWTTA-AWDA-IFPNS---NGSRILVTTRFTNVAEYLTT--NP-FHVMYQTLENGWELFSKV-FGQ-----IPREYELIGKRIVLGCSGLPLAVVVIAGLLATVKESL--WRDVAETLDG-V-NTS-DNNRISNILSLGYNYLPSHLKPCFHYFSVFPEDNVIPVKRLINLWVVEGFLMPH--MS-EKVAESYLHDLINRSLVQINEVSIDGEVKSCKIHDRVHEVCVREAIKENS---PCLKLRY
>XP_031102687.1
-------------KGFVGLESRLEKVRMKL---K-W---LVGLWGMGGIGKTTIARAAFE--RFSSAFDGSCFLAVR--H-AKKLL-NVLKSI--DI--DK-----RIIQERLK-KRVLIVLDDV--DD-QLYK-LLY-----NGSRIIITTRVKHFTQFS--V-E-PYEVEKLDEEKALELFSHA-F-K-----KEEKFENLCTSFVAYAGGLPLALKVWGSFLR--QTKQ-MWENLEN-IKD-I----PE-GEVIKMLRISYDGLGE-CKNVFLDIVCFFRDE--HRYIVEEVLNCCKLH------P-N----INISVLIDRCLLFESF----G----IDMHDLIYNIARNTG--I-----SCFKLMV
>XP_031102688.1
-------------KGFVGLESRLEKVRMKL---K-W---LVGLWGMGGIGKTTIARAAFE--RFSSAFDGSCFLAVR--H-AKKLL-NVLKSI--DI--DK-----RIIQERLK-KRVLIVLDDV--DD-QLYK-LLY-----NGSRIIITTRVKHFTQFS--V-E-PYEVEKLDEEKALELFSHA-F-K-----KEEKFENLCTSFVAYAGGLPLALKVWGSFLR--QTKQ-MWENLEN-IKD-I----PE-GEVIKMLRISYDGLGE-CKNVFLDIVCFFRDE--HRYIVEEVLNCCKLH------P-N----INISVLIDRCLLFESF----G----IDMHDLIYNIARNTG--I-----SCFKLMV
>XP_031102690.1
-------------KGFVGLESRLEKVRMKL---K-W---LVGLWGMGGIGKTTIARAAFE--RFSSAFDGSCFLAVR--H-AKKLL-NVLKSI--DI--DK-----RIIQERLK-KRVLIVLDDV--DD-QLYK-LLY-----NGSRIIITTRVKHFTQFS--V-E-PYEVEKLDEEKALELFSHA-F-K-----KEEKFENLCTSFVAYAGGLPLALKVWGSFLR--QTKQ-MWENLEN-IKD-I----PE-GEVIKMLRISYDGLGE-CKNVFLDIVCFFRDE--HRYIVEEVLNCCKLH------P-N----INISVLIDRCLLFESF----G----IDMHDLIYNIARNTG--I-----SCFKLMV
>XP_031102691.1
-------------KGFVGLESRLEKVRMKL---K-W---LVGLWGMGGIGKTTIARAAFE--RFSSAFDGSCFLAVR--H-AKKLL-NVLKSI--DI--DK-----RIIQERLK-KRVLIVLDDV--DD-QLYK-LLY-----NGSRIIITTRVKHFTQFS--V-E-PYEVEKLDEEKALELFSHA-F-K-----KEEKFENLCTSFVAYAGGLPLALKVWGSFLR--QTKQ-MWENLEN-IKD-I----PE-GEVIKMLRISYDGLGE-CKNVFLDIVCFFRDE--HRYIVEEVLNCCKLH------P-N----INISVLIDRCLLFESF----G----IDMHDLIYNIARNTG--I-----SCFKLMV
>XP_031102692.1
-------------KGFVGLESRLEKVRMKL---K-W---LVGLWGMGGIGKTTIARAAFE--RFSSAFDGSCFLAVR--H-AKKLL-NVLKSI--DI--DK-----RIIQERLK-KRVLIVLDDV--DD-QLYK-LLY-----NGSRIIITTRVKHFTQFS--V-E-PYEVEKLDEEKALELFSHA-F-K-----KEEKFENLCTSFVAYAGGLPLALKVWGSFLR--QTKQ-MWENLEN-IKD-I----PE-GEVIKMLRISYDGLGE-CKNVFLDIVCFFRDE--HRYIVEEVLNCCKLH------P-N----INISVLIDRCLLFESF----G----IDMHDLIYNIARNTG--I-----SCFKLMV
>XP_031102693.1
-------------KGFVGLESRLEKVRMKL---K-W---LVGLWGMGGIGKTTIARAAFE--RFSSAFDGSCFLAVR--H-AKKLL-NVLKSI--DI--DK-----RIIQERLK-KRVLIVLDDV--DD-QLYK-LLY-----NGSRIIITTRVKHFTQFS--V-E-PYEVEKLDEEKALELFSHA-F-K-----KEEKFENLCTSFVAYAGGLPLALKVWGSFLR--QTKQ-MWENLEN-IKD-I----PE-GEVIKMLRISYDGLGE-CKNVFLDIVCFFRDE--HRYIVEEVLNCCKLH------P-N----INISVLIDRCLLFESF----G----IDMHDLIYNIARNTG--I-----SCFKLMV
>XP_031102694.1
-------------KGFVGLESRLEKVRMKL---K-W---LVGLWGMGGIGKTTIARAAFE--RFSSAFDGSCFLAVR--H-AKKLL-NVLKSI--DI--DK-----RIIQERLK-KRVLIVLDDV--DD-QLYK-LLY-----NGSRIIITTRVKHFTQFS--V-E-PYEVEKLDEEKALELFSHA-F-K-----KEEKFENLCTSFVAYAGGLPLALKVWGSFLR--QTKQ-MWENLEN-IKD-I----PE-GEVIKMLRISYDGLGE-CKNVFLDIVCFFRDE--HRYIVEEVLNCCKLH------P-N----INISVLIDRCLLFESF----G----IDMHDLIYNIARNTG--I-----SCFKLMV
>XP_031102695.1
-------------KGFVGLESRLEKVRMKL---K-W---LVGLWGMGGIGKTTIARAAFE--RFSSAFDGSCFLAVR--H-AKKLL-NVLKSI--DI--DK-----RIIQERLK-KRVLIVLDDV--DD-QLYK-LLY-----NGSRIIITTRVKHFTQFS--V-E-PYEVEKLDEEKALELFSHA-F-K-----KEEKFENLCTSFVAYAGGLPLALKVWGSFLR--QTKQ-MWENLEN-IKD-I----PE-GEVIKMLRISYDGLGE-CKNVFLDIVCFFRDE--HRYIVEEVLNCCKLH------P-N----INISVLIDRCLLFESF----G----IDMHDLIYNIARNTG--I-----SCFKLMV
>XP_031102696.1
-------------KGFVGLESRLEKVRMKL---K-W---LVGLWGMGGIGKTTIARAAFE--RFSSAFDGSCFLAVR--H-AKKLL-NVLKSI--DI--DK-----RIIQERLK-KRVLIVLDDV--DD-QLYK-LLY-----NGSRIIITTRVKHFTQFS--V-E-PYEVEKLDEEKALELFSHA-F-K-----KEEKFENLCTSFVAYAGGLPLALKVWGSFLR--QTKQ-MWENLEN-IKD-I----PE-GEVIKMLRISYDGLGE-CKNVFLDIVCFFRDE--HRYIVEEVLNCCKLH------P-N----INISVLIDRCLLFESF----G----IDMHDLIYNIARNTG--I-----SCFKLMV
>XP_031102697.1
-------------KGFVGLESRLEKVRMKL---K-W---LVGLWGMGGIGKTTIARAAFE--RFSSAFDGSCFLAVR--H-AKKLL-NVLKSI--DI--DK-----RIIQERLK-KRVLIVLDDV--DD-QLYK-LLY-----NGSRIIITTRVKHFTQFS--V-E-PYEVEKLDEEKALELFSHA-F-K-----KEEKFENLCTSFVAYAGGLPLALKVWGSFLR--QTKQ-MWENLEN-IKD-I----PE-GEVIKMLRISYDGLGE-CKNVFLDIVCFFRDE--HRYIVEEVLNCCKLH------P-N----INISVLIDRCLLFESF----G----IDMHDLIYNIARNTG--I-----SCFKLMV
>XP_031102698.1
-------------KGFVGLESRLEKVRMKL---K-W---LVGLWGMGGIGKTTIARAAFE--RFSSAFDGSCFLAVR--H-AKKLL-NVLKSI--DI--DK-----RIIQERLK-KRVLIVLDDV--DD-QLYK-LLY-----NGSRIIITTRVKHFTQFS--V-E-PYEVEKLDEEKALELFSHA-F-K-----KEEKFENLCTSFVAYAGGLPLALKVWGSFLR--QTKQ-MWENLEN-IKD-I----PE-GEVIKMLRISYDGLGE-CKNVFLDIVCFFRDE--HRYIVEEVLNCCKLH------P-N----INISVLIDRCLLFESF----G----IDMHDLIYNIARNTG--I-----SCFKLMV
>XP_031102699.1
-------------KGFVGLESRLEKVRMKL---K-W---LVGLWGMGGIGKTTIARAAFE--RFSSAFDGSCFLAVR--H-AKKLL-NVLKSI--DI--DK-----RIIQERLK-KRVLIVLDDV--DD-QLYK-LLY-----NGSRIIITTRVKHFTQFS--V-E-PYEVEKLDEEKALELFSHA-F-K-----KEEKFENLCTSFVAYAGGLPLALKVWGSFLR--QTKQ-MWENLEN-IKD-I----PE-GEVIKMLRISYDGLGE-CKNVFLDIVCFFRDE--HRYIVEEVLNCCKLH------P-N----INISVLIDRCLLFESF----G----IDMHDLIYNIARNTG--I-----SCFKLMV
>XP_031102700.1
-------------KGFVGLESRLEKVRMKL---K-W---LVGLWGMGGIGKTTIARAAFE--RFSSAFDGSCFLAVR--H-AKKLL-NVLKSI--DI--DK-----RIIQERLK-KRVLIVLDDV--DD-QLYK-LLY-----NGSRIIITTRVKHFTQFS--V-E-PYEVEKLDEEKALELFSHA-F-K-----KEEKFENLCTSFVAYAGGLPLALKVWGSFLR--QTKQ-MWENLEN-IKD-I----PE-GEVIKMLRISYDGLGE-CKNVFLDIVCFFRDE--HRYIVEEVLNCCKLH------P-N----INISVLIDRCLLFESF----G----IDMHDLIYNIARNTG--I-----SCFKLMV
>XP_031102701.1
-------------KGFVGLESRLEKVRMKL---K-W---LVGLWGMGGIGKTTIARAAFE--RFSSAFDGSCFLAVR--H-AKKLL-NVLKSI--DI--DK-----RIIQERLK-KRVLIVLDDV--DD-QLYK-LLY-----NGSRIIITTRVKHFTQFS--V-E-PYEVEKLDEEKALELFSHA-F-K-----KEEKFENLCTSFVAYAGGLPLALKVWGSFLR--QTKQ-MWENLEN-IKD-I----PE-GEVIKMLRISYDGLGE-CKNVFLDIVCFFRDE--HRYIVEEVLNCCKLH------P-N----INISVLIDRCLLFESF----G----IDMHDLIYNIARNTG--I-----SCFKLMV
>XP_031102702.1
-------------KGFVGLESRLEKVRMKL---K-W---LVGLWGMGGIGKTTIARAAFE--RFSSAFDGSCFLAVR--H-AKKLL-NVLKSI--DI--DK-----RIIQERLK-KRVLIVLDDV--DD-QLYK-LLY-----NGSRIIITTRVKHFTQFS--V-E-PYEVEKLDEEKALELFSHA-F-K-----KEEKFENLCTSFVAYAGGLPLALKVWGSFLR--QTKQ-MWENLEN-IKD-I----PE-GEVIKMLRISYDGLGE-CKNVFLDIVCFFRDE--HRYIVEEVLNCCKLH------P-N----INISVLIDRCLLFESF----G----IDMHDLIYNIARNTG--I-----SCFKLMV
>XP_031102873.1
-----------ENEIIVGFTEDIVELVDRL-----KS--VISLVGEGGIGKTTLAKIIFEHENIIAHFGIRASVVVSQELDIKKMLIGLLRFI--EI--DE-TQLRDELRKRLMEHKYLIVLDDVWTTS-AWDA-IIPKD---DGSKIMITTRIYEVARFVSE--RP-HNMKSQTPYKSLELFSKV-FRE-----GCPELEKLGCEIVNCCGGLPLAILVIAGLLSTVKGSL--WTDVVDALRG-M-DST-D-NRISKILSLGFDYLPSHLKACFLYFGVFPEDSDILVKKIINLWVAEGFLKPK--KS-EEGAKNCLLDLITRNLVQVNELSIDGKIKSCKIHDRLHEICVREAKRENI---PCLELRY
>XP_031102920.1
-----------GNE-MIGCKDQLERISELL-V---LS--VIAVTGMGGIGKTTLARTVYEDPEIKNFFDISAWTVVSHQHNKKEILLRLLGCI--EI--DD-GEIADQLRKSLMGQRYLIVLDDIWNTK-AWDD-IFPNM---NASRILTTTRHDEVAKYVDSSKYT-HQMRFLKSDESWELFSKV-SGK-----KD-EFTPIGKIIVEECQGLPLTIVVIAGLLAKL-KES--WKDVSDNVRS-L-DKV-DPKTCSKVLSLSYSYLPGHLKACYLYFGVFPEDSDILVGKLAKLWAAEGLLMSE--MS-EEVSVFYLFDLISRSLVQVNMRSFDGNIKSCKLHDLLHEICVREALKENL---PCLKLRY
>XP_031102973.1
-------------KYPVGLVSRIKHIVRLM---CDI---LIGIYGMGGIGKTTLVKAVYN--KVFEYFDSSCFL-IRSSHNAQELL-QLL-EI--KV--DQ-----MLIKKMLH-RKSLIVLDDL--LD-ELDA-LFG-----AGSKVILTTRDKHLKDLK--E-E-CYMVKELNEEDSLQLFSHT-F-K-----LSPKYTKLSKDIVRYCEGLPLALQVLGAHLS--K-QK-DWRSLER-LKK-I----PS-NKVHEKLKISFDGLPQFTKDVFLDMACCFPGE-IHKNIAISLLEVPGYF------P-D----LEIQDLIHKSLISIDK--FD----NLRMHSLIRQIVHSESEQSRL---SDFKLRW
>XP_031102974.1
-------------KYPVGLVSRIKHIVRLM---CDI---LIGIYGMGGIGKTTLVKAVYN--KVFEYFDSSCFL-IRSSHNAQELL-QLL-EI--KV--DQ-----MLIKKMLH-RKSLIVLDDL--LD-ELDA-LFG-----AGSKVILTTRDKHLKDLK--E-E-CYMVKELNEEDSLQLFSHT-F-K-----LSPKYTKLSKDIVRYCEGLPLALQVLGAHLS--K-QK-DWRSLER-LKK-I----PS-NKVHEKLKISFDGLPQFTKDVFLDMACCFPGE-IHKNIAISLLEVPGYF------P-D----LEIQDLIHKSLISIDK--FD----NLRMHSLIRQIVHSESEQSRL---SDFKLRW
>XP_031102975.1
-------------KYPVGLVSRIKHIVRLM---CDI---LIGIYGMGGIGKTTLVKAVYN--KVFEYFDSSCFL-IRSSHNAQELL-QLL-EI--KV--DQ-----MLIKKMLH-RKSLIVLDDL--LD-ELDA-LFG-----AGSKVILTTRDKHLKDLK--E-E-CYMVKELNEEDSLQLFSHT-F-K-----LSPKYTKLSKDIVRYCEGLPLALQVLGAHLS--K-QK-DWRSLER-LKK-I----PS-NKVHEKLKISFDGLPQFTKDVFLDMACCFPGE-IHKNIAISLLEVPGYF------P-D----LEIQDLIHKSLISIDK--FD----NLRMHSLIRQIVHSESEQSRL---SDFKLRW
>XP_031103040.1
QAR-----P--E-NKVFGFEKDLEAVRSRL-L---S---VIPIIGMTGTGKTRFARMLFDELSTLNDL--CIWVPVSKWCDRKHKFISIIYQI-EDL--EE--MLKDTIQTLLKDRKYFIILDDVWERK-DWDS-LFPN--M-NGSRVLVTTRHDNVVDSTWKS----HNLRKLSDTDGWSLIKNV-F-G-----TEDKLKKLGLQIAKKCNGLPLALVVVAGIL-RKCITS-DWQRVADNPLL-I-N-R-E-QSYHELVKLSYDDLHEKLKNCFLYFAYFPMGHEIAIWKLVRLWIAEEFIP-IV-DN-EVEAQKYLNDLVDRNLVKVIRRA-DGKIKTCRIHDTLHEFCKNEAARKDLET--SFPLKY
>XP_031103358.1
-------------PHPVGMYPRVKEISLWL---ERS---TMMICGEAGIGKTTMARALFK--LHRERFEYSSFLEIREINNHRHLL-NILETV--EL--DE-----SIIQEALC-KRFLIVLDDV--ID-QLNA-VFA-----SGSKVIVTSRNENLNPDE--N-S-IYKVKGLDTHESLKLFCNA-F-R-----QEVKYTEQSKRLVQYCRGLPLALQVLGTSLS--G-SV-FWESLEE-LER-L----SN-CHIHRILEMSYEALPDHEKNLFLDIACFFAGK--DKDYTVQILDGCDYY------T-T----AGIQNLVERCLLAITP-------NKLIMHQLLQDIVCRESNRSRISDPDTLLLRW
>XP_031103359.1
-------------PHPVGMYPRVKEISLWL---ERS---TMMICGEAGIGKTTMARALFK--LHRERFEYSSFLEIREINNHRHLL-NILETV--EL--DE-----SIIQEALC-KRFLIVLDDV--ID-QLNA-VFA-----SGSKVIVTSRNENLNPDE--N-S-IYKVKGLDTHESLKLFCNA-F-R-----QEVKYTEQSKRLVQYCRGLPLALQVLGTSLS--G-SV-FWESLEE-LER-L----SN-CHIHRILEMSYEALPDHEKNLFLDIACFFAGK--DKDYTVQILDGCDYY------T-T----AGIQNLVERCLLAITP-------NKLIMHQLLQDIVCRESNRSRISDPDTLLLRW
>XP_031103620.1
-----------ENEIVVGFDHDVEEIVYRL-VF--QS--VIALVGEGGIGKTTLAKIIFEHPSVIDHFHIRAWVVVSREHNLKEMLISLLNCI--EI--DE-AQLAEQLCKRLMSQRYLIVLDNVWTTT-AWHA-IFPNA---NGSRIMITTRINNVARDINS--HL-HIMKYQSLRNSQELLSKA-FRG-----RFPIYEYFRDRILLQCRGLPLAILVMGGLLATAKGSL--WREVADTVEL-M-TRD-D-KIISRILSLGFEYLPSHLKACFLYFGIFPEDSDVPAKKIINLWGAEGILKQE--KS-EEGAENCLLDLINRNLVQVNKLSIDGRIKSCKIHDRLHEICVREAKRENI---PCLKLKY
>XP_031103682.1
QAR-----P--K-NEVFGFKKDLEDIKARL-L---S---VIPIVGMPGTGKTTFASMLFDDASILNNS--RIWVPVSKWCDRKHKFTSIIYQI-EDL--EE--ILKDTIQTLLKDRRYFIILDDVWEKK-DWDF-LFPN--M-NESRVLVTTR-----------------------------------------------------IAR--------------------------------------------------------------------------------------------LP-T-----------------------------------------------------------------
>XP_031103701.1
QVQ-----P--K-DKVFGFENDLKTIKG-F-I---S---VIPIVGITGTGKTIFASMVFEEYKCIPENNKYIWVNVSQDFDRKQKFIDIIYQI-EDI--EE--GLAREICQLLKNEKYFVVLDDVRKKE-DWDS-FFPN--L-KGSRVLVTSPYGNVVDSNWRS----HNLEKLSNGEGWLLLKNA-F-G-----IEDELENLGKEIANKCNGLPLALVAVGGML-RQRRNI-DWQRVAENPFL-I-N-Q-E-QIYCDRVKMTYNDLDEKLKNCFLYFACFPIGHEIVVWKLIHLWIAEEFIP-TI--E-EVEAEKYLNDLVDRNLVMVVKRV-NGQIKTCCIPSTLHEFCKSEGARINLDNI-TFPLRY
>XP_031103702.1
QVQ-----P--K-DKVFGFENDLKTIKG-F-I---S---VIPIVGITGTGKTIFASMVFEEYKCIPENNKYIWVNVSQDFDRKQKFIDIIYQI-EDI--EE--GLAREICQLLKNEKYFVVLDDVRKKE-DWDS-FFPN--L-KGSRVLVTSPYGNVVDSNWRS----HNLEKLSNGEGWLLLKNA-F-G-----IEDELENLGKEIANKCNGLPLALVAVGGML-RQRRNI-DWQRVAENPFL-I-N-Q-E-QIYCDRVKMTYNDLDEKLKNCFLYFACFPIGHEIVVWKLIHLWIAEEFIP-TI--E-EVEAEKYLNDLVDRNLVMVVKRV-NGQIKTCCIPSTLHEFCKSEGARINLDNI-TFPLRY
>XP_031103703.1
QVQ-----P--K-DKVFGFENDLKTIKG-F-I---S---VIPIVGITGTGKTIFASMVFEEYKCIPENNKYIWVNVSQDFDRKQKFIDIIYQI-EDI--EE--GLAREICQLLKNEKYFVVLDDVRKKE-DWDS-FFPN--L-KGSRVLVTSPYGNVVDSNWRS----HNLEKLSNGEGWLLLKNA-F-G-----IEDELENLGKEIANKCNGLPLALVAVGGML-RQRRNI-DWQRVAENPFL-I-N-Q-E-QIYCDRVKMTYNDLDEKLKNCFLYFACFPIGHEIVVWKLIHLWIAEEFIP-TI--E-EVEAEKYLNDLVDRNLVMVVKRV-NGQIKTCCIPSTLHEFCKSEGARINLDNI-TFPLRY
>XP_031103704.1
QVQ-----P--K-DKVFGFENDLKTIKG-F-I---S---VIPIVGITGTGKTIFASMVFEEYKCIPENNKYIWVNVSQDFDRKQKFIDIIYQI-EDI--EE--GLAREICQLLKNEKYFVVLDDVRKKE-DWDS-FFPN--L-KGSRVLVTSPYGNVVDSNWRS----HNLEKLSNGEGWLLLKNA-F-G-----IEDELENLGKEIANKCNGLPLALVAVGGML-RQRRNI-DWQRVAENPFL-I-N-Q-E-QIYCDRVKMTYNDLDEKLKNCFLYFACFPIGHEIVVWKLIHLWIAEEFIP-TI--E-EVEAEKYLNDLVDRNLVMVVKRV-NGQIKTCCIPSTLHEFCKSEGARINLDNI-TFPLRY
>XP_031103705.1
QVQ-----P--K-DKVFGFENDLKTIKG-F-I---S---VIPIVGITGTGKTIFASMVFEEYKCIPENNKYIWVNVSQDFDRKQKFIDIIYQI-EDI--EE--GLAREICQLLKNEKYFVVLDDVRKKE-DWDS-FFPN--L-KGSRVLVTSPYGNVVDSNWRS----HNLEKLSNGEGWLLLKNA-F-G-----IEDELENLGKEIANKCNGLPLALVAVGGML-RQRRNI-DWQRVAENPFL-I-N-Q-E-QIYCDRVKMTYNDLDEKLKNCFLYFACFPIGHEIVVWKLIHLWIAEEFIP-TI--E-EVEAEKYLNDLVDRNLVMVVKRV-NGQIKTCCIPSTLHEFCKSEGARINLDNI-TFPLRY
>XP_031103707.1
QVQ-----P--K-DKVFGFENDLKTIKG-F-I---S---VIPIVGITGTGKTIFASMVFEEYKCIPENNKYIWVNVSQDFDRKQKFIDIIYQI-EDI--EE--GLAREICQLLKNEKYFVVLDDVRKKE-DWDS-FFPN--L-KGSRVLVTSPYGNVVDSNWRS----HNLEKLSNGEGWLLLKNA-F-G-----IEDELENLGKEIANKCNGLPLALVAVGGML-RQRRNI-DWQRVAENPFL-I-N-Q-E-QIYCDRVKMTYNDLDEKLKNCFLYFACFPIGHEIVVWKLIHLWIAEEFIP-TI--E-EVEAEKYLNDLVDRNLVMVVKRV-NGQIKTCCIPSTLHEFCKSEGARINLDNI-TFPLRY
>XP_031103708.1
QVQ-----P--K-DKVFGFENDLKTIKG-F-I---S---VIPIVGITGTGKTIFASMVFEEYKCIPENNKYIWVNVSQDFDRKQKFIDIIYQI-EDI--EE--GLAREICQLLKNEKYFVVLDDVRKKE-DWDS-FFPN--L-KGSRVLVTSPYGNVVDSNWRS----HNLEKLSNGEGWLLLKNA-F-G-----IEDELENLGKEIANKCNGLPLALVAVGGML-RQRRNI-DWQRVAENPFL-I-N-Q-E-QIYCDRVKMTYNDLDEKLKNCFLYFACFPIGHEIVVWKLIHLWIAEEFIP-TI--E-EVEAEKYLNDLVDRNLVMVVKRV-NGQIKTCCIPSTLHEFCKSEGARINLDNI-TFPLRY
>XP_031103709.1
QDR-----P--K-NEVFGFEKDLKDMKARL-L---S---VIPIVGMPGTGKTTFASMLFNDLRILNNL--CIWVHVSKWCDIKQKFISIIYQI-EDL--EE--ILKGTIQNRLKDQKYFIILDDVWRKE-DWDS-LFPN--M-NGSRVVLTTRHDNVVDSIWKS----HNLGMLSDDDGWLLIKNV-F-G-----TEDKL-AIGMEIARKCKGLPLALAVVAGIL-RKCRTS-DWQRVAENPLL-I-N-R-E-QSYHEIVKMSYNDLHEKLKNCFLYFAYFPMGHEIAIWKLVCLWIAEGFIP-TI--N-EVEAQKYLDDLIDRNLVTLIKRA-DSQIKTCRIHDTLHEFCKSEAARKKLEV--IFPLKY
>XP_031103711.1
---------------------------------------VIPIVGNAGTGKTTFALKIFEDPEV-RKITHCIWVHVSRGCHRKQKFIDILHQI-KDF--DD--ELEAKVKGLLKDERYFIVLDDVREKE-DWDS-LFPN--L-GGSRVLVTTLSGNVVDSTWKS----HSLGKLSNNDGWLLIKNV-F-G-----TEDTIEELGIKIAEKCNGLPHALVLVTGIL-RNCITS-SWQRVADNPLL-I-N-G-E-QSYHELVKLSYDDLDERLKKCFLYFAYFPM---------------------------------------------------------------------------------------
>XP_031103770.1
-----------ENT-MIGIEGDVEKIKDML-LIQSST--IVSIVGMSGTGKTTLAKKVYEDPSIVSHFDIQAWTVESPQHGLRDLLIDILSCI-EEI--ND-KRLAEQLRKLLMGQRYFIVIDDSWSLT-AVQI-LFPNN---NGSRVLITTRDMSVAKFASSS-WI-FETRSLNPEESWKLLSTA-TSN-----GKLEFEIIGRRIAEKCMGMPLGIVLIGGLLATLNNSP--WEDI--LFT--I-SSF-KDTIVYSTLEVCCNYLPTHLKPCFLYFGVFPKNTKIRVKKLIKLWVAEGFVNPEM-KS-EEIAMDYLCDLINRRLVQVYQRSLDRKIKSCMLHDLLHQFCVTKALQEDI---SSLKLRY
>XP_031103817.1
-------------NKLIGIHRRTENINSWL---QRS---ILVICGMGGIGKTTVAKYVFN--LNYPKFERSSFLAIRDMQNTKQLL-DILGE---KT--DR-----NEIIDAVS-KKLLLVLDDV--RD-QLDA-LFY-----PGSKIIVTTRDKRFRPYE--Y--KMYELEGLNSNESIELLSHA-F-G-----QNHEYLEYAEKVASQCGGLPLALEVIGSSLA--R-DV-QWESIKK-LEV-I----PN-HQILKKLRISYESLEDHDQNLFLHIACFFVGM--DREYIVTILNSCDFY------T-V----VGIQNLIDRNLVKTN------E-NKLTMHQIIQEIVHQESKRSRL-KKINFVLRW
>XP_031103819.1
-------------SYTVGLASRVRKINEWL---QES---IGVICGLGGVGKTTVAKVAYN--LNYDRFEGSSFLAVRKAINGKQIF-NILKE---II--DE-----IKIKDAIG-KKVFIVFDDV--LE-LLDV-LFS-----RGSKIIITTRCENLKGHE--H--LQYKIKELDDEESLKLFSYA-F-G-----QDLELMEYSVKAICHCGGLPLALKDLGSYLS--R-SM-VWRSLAK-LET-I----LH-HKIQRNLEISLNPL-DYDKRLFILIACHFVGK--DRDFAINILEKCDLH------P-V----VGIQNLIDISLVTVD------N-NKLMMPQLIQEILRQDS------KR-------
>XP_031103883.1
-----------EDEVMVGIHSDIETIVNRL-CYSHPV--VISLVGEGGIGKTTLAKRVYGNPTTIASFHIRAWVVLSKDAKFKEILIGLLRCI--EN--DY-VQIGKQLYKSLMGKKYLIFLDDIWDIV-PWIV-IFPNL---NGSRILVTTRSKEVAEELSA--NL-YNVKHQTLEDHWELFSKV-FGQ-----SHSEYEKIGKRIVRGCGGLPLVVVLTSGLLMTAKGSL--WRDVARTLDG-V-GIY-D-DRISKIVSLSYKYLPSHLKACFYYFCVFPEDSEILVKKLINLWVAEGFIKQH--MS-EEVGESYLHDLINRSLVQINELSIDGKVKSCNIHDRVHEVCVRQAIDGNT---PCLKLRY
>XP_031103884.1
-----------EDEVMVGIHSDIETIVNRL-CYSHPV--VISLVGEGGIGKTTLAKRVYGNPTTIASFHIRAWVVLSKDAKFKEILIGLLRCI--EN--DY-VQIGKQLYKSLMGKKYLIFLDDIWDIV-PWIV-IFPNL---NGSRILVTTRSKEVAEELSA--NL-YNVKHQTLEDHWELFSKV-FGQ-----SHSEYEKIGKRIVRGCGGLPLVVVLTSGLLMTAKGSL--WRDVARTLDG-V-GIY-D-DRISKIVSLSYKYLPSHLKACFYYFCVFPEDSEILVKKLINLWVAEGFIKQH--MS-EEVGESYLHDLINRSLVQINELSIDGKVKSCNIHDRVHEVCVRQAIDGNT---PCLKLRY
>XP_031103885.1
-----------EDEVMVGIHSDIETIVNRL-CYSHPV--VISLVGEGGIGKTTLAKRVYGNPTTIASFHIRAWVVLSKDAKFKEILIGLLRCI--EN--DY-VQIGKQLYKSLMGKKYLIFLDDIWDIV-PWIV-IFPNL---NGSRILVTTRSKEVAEELSA--NL-YNVKHQTLEDHWELFSKV-FGQ-----SHSEYEKIGKRIVRGCGGLPLVVVLTSGLLMTAKGSL--WRDVARTLDG-V-GIY-D-DRISKIVSLSYKYLPSHLKACFYYFCVFPEDSEILVKKLINLWVAEGFIKQH--MS-EEVGESYLHDLINRSLVQINELSIDGKVKSCNIHDRVHEVCVRQAIDGNT---PCLKLRY
>XP_031103887.1
-----------QNEVIVGLQGDIERIVNCL-CYSHPV--VIPLVGEGGIGKTTLAKRVYGHPITIASFDIRACVVLSQVLNLKEILIGLLRCI--EI--DD-AQIAKQLCTSLMGKKYLIFLDDVWTTV-AWDA-IFPNF---NGSRILVTTQCKKVAKYLSA--DP-YHVKYQTFENLWKLFSKV-FGQ-----SRREYELIGDRIVLGCSGLPLAVVVIAGLLATANESI--WRDVAKTLDG-V-NTY-DSNRISNILSLGYNYLPNHLKPCFHYFGVFPEDNVIHVKRLINLWVAEGLLIPH--MS-EEVGESYLDDLINRSLIQINELSIDGKVKSCKVHDRVHEICVREAINENT---PCLKLRY
>XP_031103916.1
DV-----------DAMVGHSEELDAVKSQL-L-HHSL--VMAMVGMGGIGKTTFVKRIYDDPIVTSHFQLRAWTTMSQVHNKAQALYDLCRCISST---GD---LEVQLRQSLLGQRYLIVVDDIWTTK-AWDD-IFPD--E-NGSRILLTTRDREIALYA-NS-YCYN-MRFLNPCEGWDLFYKF-L-A-----KENEFEKIGRNIVQKCQGLPLTIVVLAGLLSTI-KSV-EWENVERTINSLL-S-L-NLEQFSRIFNLSYNSLHSDLKGCFLYLGLFHEDCEIPIKRLIRLWIAEGFVGTM--NK-EEIGRDYLQDLIDRSLIMVHRRSFDGKIKSCKMHDLLHELCTSKAKIENL---NSFKLRY
>XP_031103947.1
-----------ENE-MVGLKDGYEKIMGM--LIGGK---IISIVGKGGAGKTTLAEKAYEDPLVLSEFDIRAWIRVSEEFSRSEALLSLLRCI--EI--DD-TLLGLQIRKRLLGQRYLIVIDDLGSTQ-VWDD-IFPNL---NRSRILITTRIQQVAEYASSS-FI-YHIRFLDPVESWDLFVKM-FNR-----GVQELEPIGRKIVEICGGLPLAIVLIAGLLERHGMKP--WKDFAQNINS---TLM-GMHSVSGVLALSYNNLPTYLQTCLLYLAIFPEDSDIDVKKLMKLWVAEGFVEPE--KS-EEVAMDYLYDLVARNLVLVVKQSFDGKVKSCTLHDLLRSFCFRKAQEENM---PCLKLRY
>XP_031103948.1
-----------ENE-MVGLKDGYEKIMGM--LIGGK---IISIVGKGGAGKTTLAEKAYEDPLVLSEFDIRAWIRVSEEFSRSEALLSLLRCI--EI--DD-TLLGLQIRKRLLGQRYLIVIDDLGSTQ-VWDD-IFPNL---NRSRILITTRIQQVAEYASSS-FI-YHIRFLDPVESWDLFVKM-FNR-----GVQELEPIGRKIVEICGGLPLAIVLIAGLLERHGMKP--WKDFAQNINS---TLM-GMHSVSGVLALSYNNLPTYLQTCLLYLAIFPEDSDIDVKKLMKLWVAEGFVEPE--KS-EEVAMDYLYDLVARNLVLVVKQSFDGKVKSCTLHDLLRSFCFRKAQEENM---PCLKLRY
>XP_031104016.1
-------------KGLVGLESRLEEIRMKL---K-C---LIGLWGMGGIGKTTIARAAFE--RFSSAFEGSCFLAVR--H-AKKLL-KVLKSI--YI--DE-----QMIKKRLE-KRVLIVLDDV--EN-QLNK-LIC-----NGSRVIITTRDKHFTQFS--V-E-PHEVEKLDKEKALELFSHA-F-K-----KEEKFEDLCTSFVAHASGLPLALKVWGSFLR--QTKQ-MWENLEN-IKD-I----PE-GEVIEMLKISYDRLGE-CKNVFLDIVCFFRHE--HRYIVEEVLNCCKLH------P-V----TNISVLIDRCLLFESS----G----IRMHDLIYNIAREKG--R-----SCFKLTV
>XP_031104017.1
-------------KGLVGLESRLEEIRMKL---K-C---LIGLWGMGGIGKTTIARAAFE--RFSSAFEGSCFLAVR--H-AKKLL-KVLKSI--YI--DE-----QMIKKRLE-KRVLIVLDDV--EN-QLNK-LIC-----NGSRVIITTRDKHFTQFS--V-E-PHEVEKLDKEKALELFSHA-F-K-----KEEKFEDLCTSFVAHASGLPLALKVWGSFLR--QTKQ-MWENLEN-IKD-I----PE-GEVIEMLKISYDRLGE-CKNVFLDIVCFFRHE--HRYIVEEVLNCCKLH------P-V----TNISVLIDRCLLFESS----G----IRMHDLIYNIAREKG--R-----SCFKLTV
>XP_031104018.1
-------------KGLVGLESRLEEIRMKL---K-C---LIGLWGMGGIGKTTIARAAFE--RFSSAFEGSCFLAVR--H-AKKLL-KVLKSI--YI--DE-----QMIKKRLE-KRVLIVLDDV--EN-QLNK-LIC-----NGSRVIITTRDKHFTQFS--V-E-PHEVEKLDKEKALELFSHA-F-K-----KEEKFEDLCTSFVAHASGLPLALKVWGSFLR--QTKQ-MWENLEN-IKD-I----PE-GEVIEMLKISYDRLGE-CKNVFLDIVCFFRHE--HRYIVEEVLNCCKLH------P-V----TNISVLIDRCLLFESS----G----IRMHDLIYNIAREKG--R-----SCFKLTV
>XP_031104019.1
-------------KGLVGLESRLEEIRMKL---K-C---LIGLWGMGGIGKTTIARAAFE--RFSSAFEGSCFLAVR--H-AKKLL-KVLKSI--YI--DE-----QMIKKRLE-KRVLIVLDDV--EN-QLNK-LIC-----NGSRVIITTRDKHFTQFS--V-E-PHEVEKLDKEKALELFSHA-F-K-----KEEKFEDLCTSFVAHASGLPLALKVWGSFLR--QTKQ-MWENLEN-IKD-I----PE-GEVIEMLKISYDRLGE-CKNVFLDIVCFFRHE--HRYIVEEVLNCCKLH------P-V----TNISVLIDRCLLFESS----G----IRMHDLIYNIAREKG--R-----SCFKLTV
>XP_031104020.1
-------------KGLVGLESRLEEIRMKL---K-C---LIGLWGMGGIGKTTIARAAFE--RFSSAFEGSCFLAVR--H-AKKLL-KVLKSI--YI--DE-----QMIKKRLE-KRVLIVLDDV--EN-QLNK-LIC-----NGSRVIITTRDKHFTQFS--V-E-PHEVEKLDKEKALELFSHA-F-K-----KEEKFEDLCTSFVAHASGLPLALKVWGSFLR--QTKQ-MWENLEN-IKD-I----PE-GEVIEMLKISYDRLGE-CKNVFLDIVCFFRHE--HRYIVEEVLNCCKLH------P-V----TNISVLIDRCLLFESS----G----IRMHDLIYNIAREKG--R-----SCFKLTV
>XP_031104021.1
-------------KGLVGLESRLEEIRMKL---K-C---LIGLWGMGGIGKTTIARAAFE--RFSSAFEGSCFLAVR--H-AKKLL-KVLKSI--YI--DE-----QMIKKRLE-KRVLIVLDDV--EN-QLNK-LIC-----NGSRVIITTRDKHFTQFS--V-E-PHEVEKLDKEKALELFSHA-F-K-----KEEKFEDLCTSFVAHASGLPLALKVWGSFLR--QTKQ-MWENLEN-IKD-I----PE-GEVIEMLKISYDRLGE-CKNVFLDIVCFFRHE--HRYIVEEVLNCCKLH------P-V----TNISVLIDRCLLFESS----G----IRMHDLIYNIAREKG--R-----SCFKLTV
>XP_031104022.1
-------------KGLVGLESRLEEIRMKL---K-C---LIGLWGMGGIGKTTIARAAFE--RFSSAFEGSCFLAVR--H-AKKLL-KVLKSI--YI--DE-----QMIKKRLE-KRVLIVLDDV--EN-QLNK-LIC-----NGSRVIITTRDKHFTQFS--V-E-PHEVEKLDKEKALELFSHA-F-K-----KEEKFEDLCTSFVAHASGLPLALKVWGSFLR--QTKQ-MWENLEN-IKD-I----PE-GEVIEMLKISYDRLGE-CKNVFLDIVCFFRHE--HRYIVEEVLNCCKLH------P-V----TNISVLIDRCLLFESS----G----IRMHDLIYNIAREKG--R-----SCFKLTV
>XP_031104023.1
-------------KGLVGLESRLEEIRMKL---K-C---LIGLWGMGGIGKTTIARAAFE--RFSSAFEGSCFLAVR--H-AKKLL-KVLKSI--YI--DE-----QMIKKRLE-KRVLIVLDDV--EN-QLNK-LIC-----NGSRVIITTRDKHFTQFS--V-E-PHEVEKLDKEKALELFSHA-F-K-----KEEKFEDLCTSFVAHASGLPLALKVWGSFLR--QTKQ-MWENLEN-IKD-I----PE-GEVIEMLKISYDRLGE-CKNVFLDIVCFFRHE--HRYIVEEVLNCCKLH------P-V----TNISVLIDRCLLFESS----G----IRMHDLIYNIAREKG--R-----SCFKLTV
>XP_031104024.1
-------------KGLVGLESRLEEIRMKL---K-C---LIGLWGMGGIGKTTIARAAFE--RFSSAFEGSCFLAVR--H-AKKLL-KVLKSI--YI--DE-----QMIKKRLE-KRVLIVLDDV--EN-QLNK-LIC-----NGSRVIITTRDKHFTQFS--V-E-PHEVEKLDKEKALELFSHA-F-K-----KEEKFEDLCTSFVAHASGLPLALKVWGSFLR--QTKQ-MWENLEN-IKD-I----PE-GEVIEMLKISYDRLGE-CKNVFLDIVCFFRHE--HRYIVEEVLNCCKLH------P-V----TNISVLIDRCLLFESS----G----IRMHDLIYNIAREKG--R-----SCFKLTV
>XP_031104026.1
-------------KGLVGLESRLEEIRMKL---K-C---LIGLWGMGGIGKTTIARAAFE--RFSSAFEGSCFLAVR--H-AKKLL-KVLKSI--YI--DE-----QMIKKRLE-KRVLIVLDDV--EN-QLNK-LIC-----NGSRVIITTRDKHFTQFS--V-E-PHEVEKLDKEKALELFSHA-F-K-----KEEKFEDLCTSFVAHASGLPLALKVWGSFLR--QTKQ-MWENLEN-IKD-I----PE-GEVIEMLKISYDRLGE-CKNVFLDIVCFFRHE--HRYIVEEVLNCCKLH------P-V----TNISVLIDRCLLFESS----G----IRMHDLIYNIAREKG--R-----SCFKLTV
>XP_031104027.1
-------------KGLVGLESRLEEIRMKL---K-C---LIGLWGMGGIGKTTIARAAFE--RFSSAFEGSCFLAVR--H-AKKLL-KVLKSI--YI--DE-----QMIKKRLE-KRVLIVLDDV--EN-QLNK-LIC-----NGSRVIITTRDKHFTQFS--V-E-PHEVEKLDKEKALELFSHA-F-K-----KEEKFEDLCTSFVAHASGLPLALKVWGSFLR--QTKQ-MWENLEN-IKD-I----PE-GEVIEMLKISYDRLGE-CKNVFLDIVCFFRHE--HRYIVEEVLNCCKLH------P-V----TNISVLIDRCLLFESS----G----IRMHDLIYNIAREKG--R-----SCFKLTV
>XP_031104028.1
-------------KGLVGLESRLEEIRMKL---K-C---LIGLWGMGGIGKTTIARAAFE--RFSSAFEGSCFLAVR--H-AKKLL-KVLKSI--YI--DE-----QMIKKRLE-KRVLIVLDDV--EN-QLNK-LIC-----NGSRVIITTRDKHFTQFS--V-E-PHEVEKLDKEKALELFSHA-F-K-----KEEKFEDLCTSFVAHASGLPLALKVWGSFLR--QTKQ-MWENLEN-IKD-I----PE-GEVIEMLKISYDRLGE-CKNVFLDIVCFFRHE--HRYIVEEVLNCCKLH------P-V----TNISVLIDRCLLFESS----G----IRMHDLIYNIAREKG--R-----SCFKLTV
>XP_031104029.1
-----------ENEVIVGFHTDIETIVKRL-CYSHTV--VIPLVGEGGIGKTTLAKRVYAHPTTIASFHIRAWVVLSQVPNLKEILIGLLGCI--EI--DD-AQIAEQLCTCLMGKKYLIFLDDIWTTA-TWDA-IFPNF---NGSRILVTTRFTKVAKYLSA--NP-YHMKYQTLENIWELFSKL-FRQ-----SQ-----IAERIVLGCIGLPLEVVVLAGLLAETKESL--WRDVAETLDR-V-DRY-DNNRISKILSLSYNYLPPHLKPCFHYFGVFPEDNVIPVKRLINLWVAEEFLMPH--MS-EEVAGSYLHDLINRGLVQINELSLDGNLKSCKVHDRVHEVCVREAIKGNA---PCLKLRY
>XP_031104030.1
-----------ENEVIVGFHSDIETIVNCL-CYSHPV--VIPLVGEGGIGKTTLAKRVYGHPTTIASFHIRAWVVLSQVPNLKEILIGLLRCI--EI--DY-AQIVEQLCTSLMGKKYLIFLDDIWTID-AWDD-IFPNF---NGSRILVTTRCTDVAKYVSA--EP-YQVKYQSLENLWTLLSKV-FRQ-----SQMLIKLIAKRIVFGCSGLPLEVVLIAGLLATTKESL--WRDVEETLVR-V-DTN-DNRRISKILSLSYNYLPPHLKPCFHYFGVFPEDNVIPVKRLINLWVAERFVMPH--MS-EEVAKSYLHDFINRGLVQINELSIDGKVKSCKVHDRVHEVCVGQAIKGNA---PCLKLRY
>XP_031104031.1
-----------ENEVIVGFHSDIETIVNCL-CYSHPV--VIPLVGEGGIGKTTLAKRVYGHPTTIASFHIRAWVVLSQVPNLKEILIGLLRCI--EI--DY-AQIVEQLCTSLMGKKYLIFLDDIWTID-AWDD-IFPNF---NGSRILVTTRCTDVAKYVSA--EP-YQVKYQSLENLWTLLSKV-FRQ-----SQMLIKLIAKRIVFGCSGLPLEVVLIAGLLATTKESL--WRDVEETLVR-V-DTN-DNRRISKILSLSYNYLPPHLKPCFHYFGVFPEDNVIPVKRLINLWVAERFVMPH--MS-EEVAKSYLHDFINRGLVQINELSIDGKVKSCKVHDRVHEVCVGQAIKGNA---PCLKLRY
>XP_031104038.1
-----------ENEVIVGLDSDIERIVNRL-CYSY-V--VMPLVGEGGIGKTTLAKRVYGHATTIASFHIRAWVVVSKVHNLKEMLIGLLRCI--EI--DE-AQIAEKLSISLMGQKYLIFLDDIWTTA-AWDA-ILPNF---NGSRIIVTTRFKKVSKYLSM--NP-YLVKYQTFPDRWELFSKV-FRQ-----SLRKYVSLGERIVLGCGGLPLVVVLVSGVLATAKGSL--WRDVARTLDG-V-GIY-DNKRISKIVSLSNKYLPSHLKSCFHYFGVFPEDSDIPIKKLINLWVAEGFIKPH--MS-EEVGESYLHDLINSSLVQINELSIDGKVKSCSMHDRVHEVCVREAIEGNK---PCLKLRY
>XP_031104162.1
K------------EIMVGKQDEFEIIKEML-I-QHS---IVSIKGTGGIGKTTLAKKIYEDPSITSYFDKRAWTVASQHHSKAQMLLDLLGS-ADK---DE--DLTLRLYQSFKRRRYLVVIDDLWSVE-AWDA-LFPD--G-YGSRVLLTTRIGEVANHICTQ-FS-HQMQLLEQSESWKLFNKA-----------AGFETIGRPVVEKCKGLPLAIIVVAGLFSKLN-TL-EWKNTANALSS-L-D-----EECSRILSLSYNHLPHNLKACFLYLGVFPEDHKINANELAKLWLGEGLVKAF--EN-DAVANRF------RNL---------RKARNLRT-----APNMMKARN------RNA----
>XP_031104294.1
-----------EYSSIVGHRQYIEQIVEAL-M-------LIGICGMGGVGKTMMARKVGKEEM---KFDE--FVMVAAS-DKQEIA-GLLQ-LKEE---NP--TLRNKLQRRL-AKKILIVLDDIWA---DLEE-LFA---K---CKVILTSRHRDCAQMEAQK------IEVLHQDEGWSLFKRA-----------PELHPIARDVSRECSHLPLALTTVGA-LR--DKSQ-SWEDARTQLRRAI----PEVKEVYQPLELSYKLLENEAKSLFLLCSLFPEDYCIPLEFLI--WYGFGFE-----TS-ERRVYRLVEILEDRFLLDDAE----GRDKYVKMHHVLRDVAIYIAKEDTVDMPPSLKLRV
>XP_031104295.1
-----------EYSSIVGHRQYIEQIVEAL-M-------LIGICGMGGVGKTMMARKVGKEEM---KFDE--FVMVAAS-DKQEIA-GLLQ-LKEE---NP--TLRNKLQRRL-AKKILIVLDDIWA---DLEE-LFA---K---CKVILTSRHRDCAQMEAQK------IEVLHQDEGWSLFKRA-----------PELHPIARDVSRECSHLPLALTTVGA-LR--DKSQ-SWEDARTQLRRAI----PEVKEVYQPLELSYKLLENEAKSLFLLCSLFPEDYCIPLEFLI--WYGFGFE-----TS-ERRVYRLVEILEDRFLLDDAE----GRDKYVKMHHVLRDVAIYIAKEDTVDMPPSLKLRV
>XP_031104296.1
-----------EYSSIVGHRQYIEQIVEAL-M-------LIGICGMGGVGKTMMARKVGKEEM---KFDE--FVMVAAS-DKQEIA-GLLQ-LKEE---NP--TLRNKLQRRL-AKKILIVLDDIWA---DLEE-LFA---K---CKVILTSRHRDCAQMEAQK------IEVLHQDEGWSLFKRA-----------PELHPIARDVSRECSHLPLALTTVGA-LR--DKSQ-SWEDARTQLRRAI----PEVKEVYQPLELSYKLLENEAKSLFLLCSLFPEDYCIPLEFLI--WYGFGFE-----TS-ERRVYRLVEILEDRFLLDDAE----GRDKYVKMHHVLRDVAIYIAKEDTVDMPPSLKLRV
>XP_031104416.1
-----------ENEIIVGFTEDIVELVDRL-----KS--VISLVGEGGIGKTTLAKIIFEHENIIAHFGIRASVVVSQELDIKKMLIGLLRFI--EI--DE-TQLRDELRKRLMEHKYLIVLDDVWTTS-AWDA-IIPKD---DGSKIMITTRIYEVARFVSE--RP-HNMKSQTPYKSLELFSKV-FRE-----GCPELEKLGCEIVNCCGGLPLAILVIAGLLSTVKGSL--WTDVVDALRG-M-DST-D-NRISKILSLGFDYLPSHLKACFLYFGVFPEDSDILVKKIINLWVAEGFLKPK--KS-EEGAKNCLLDLITRNLVQVNELSIDGKIKSCKIHDRLHEICVREAKRENI---PCLELRY
>XP_031104444.1
-----------E--IVVGFEDETENITGLL-I---P---VVSITGMAGLGKTTLARKVFYHKPVIDWFHFRAWCCVSQEYDKNRVFHEIFSQKQGN---DD--NIAEKLRKKLLGQRYLIVLDDVWRKK-AWDE-LFPA----EGSRIILTSREKEVGKYPSGA-DPYS-LRFFTTEESQDLLQKL-S-K-----GNPELKEFGRQIAERCGGVPLVVVLVAGILQKIEEKY--WNEFLQSLSSHI--RGDE-SRSMDVIALSYKHLPEHLKPCLLYFGAFPEDHEIPVSKLIQLWMAEGFVKHIK-KV-EDEAEDYLNHLIGSNLIMVSTR-YNNGVRTCRIHDLVGSFCLTKAEEDKFTHST-FKLRY
>XP_031104452.1
-------------PKLVGIEPRMQKLYRLI---GE----FVGIHGMSGIGKTTIARALYD--KISMKFEGCSFIYVRSEH-HQKLV-KILSDL--KI--FE-----MMIQQRLR-KRVLIVLDDV--RD-QLET-LFG-----AGSRIIITTKDKHLISHK--N-MKYYKVGVLEEAQSFQLFRHA-F-T-----KQTKFEELEAQVVHHAGGLPLALKVFGSLLC--R-DI-EWRSVAR-LKE-I----PE-DEILEKLKLSFISLNN-TQRVFLDIACFFNGK--KRTSITRILNSFNFH------S-D----IGIKVLREKSLITISE----GR---VLMHQLIQSIVRQEARYSRL---KSFTLRW
>XP_031104468.1
-----------HDEIMVGRDTEFSWTMDDL-L-----S-VFTIVGVPGIGKTAFCKKVYTDIAVVSHFDIRAWVTIGQRYNGQQLLCNLLQSMNDM----S--QLKDQLHNHLKKKRYFIVLDDVPNTL-LWDD-IFPD--S-NGSRILLTTLFKNVAI---KN----QYLPYLDDSESWVLFSRFSL-------KQK-FEEIAKNLVEECKGLPRSIVTVA--LSKCNFTL-EWKKIEKELLSLLHR---DTQHS-SKLTNIYNRLPQHLKVCFFYFVVFPKHSEINAKRLIKLWVAEGFVK----MP-EDIGYMYLMALTK-------------------------------------------K---
>XP_031104475.1
---------------MVGFDGELKIIKDQL-I---S---FISIVGMSGLGKTTLIKKVFEDSEIEYEFFPRLWVYVSRSMNRREIFMDIIRQF-NDY--EE--ELGERIKEFLKDEKYLIAMDDVWCKE-DLEL-LFPS--K-NGSRVLITTRDFGVARDVDSY-KP-HALKFLSNDESFELLTKV-F-G-----KEEYEF-PARRIAEKCNGLPLAIVVIAGVL-NKGQSS-LWNEVAENLIS-F-N-H-E-QDYNNILRLSYNHLSNHTKDCFLYLAAFPIEHEISVWKLIRLWIAEGFIPPVS-ST-ERTAYSYLKEIVSRNLLMVVKRA-DGGIKTCRLNNTLHEFCKDEAAKNYLDVP----YRR
>XP_031104584.1
KPT--WLVP----QKIVGLEKETEKITNWMFTGNVS---FIGIAGMGGLGKTTIAQKVFNHKQVKDRFRKRIWVCVSQTYDEGELERSILDMLGVEYKGCNEGELQTKISELLLKNNTLIVLDDVWSLKGGWWALIFQETAK-HNGCIIVTSRIKNVIESMARQNVEIHEPKLLGKVESEKLFCKFVFGPTKTKFNGSELDKVGKQIVHKCNGLPLAIKIVGGVMSVKPRTPAEWMKKCEKFREVIIEKVEGSVNVIDSLQLSYDELPDHLKQCLLCFAIYPDDHEIEVEQLKRWWVGEGFI--RGTETPNKEAYKYLLQLINRFLVEVTKKDFDGRVYKCKMHDMVREMVIRNAKDDGFATPESL---H
>XP_031104586.1
KPT--WLVP----QKIVGLEKETEKITNWMFTGNVS---FIGIAGMGGLGKTTIAQKVFNHKQVKDRFRKRIWVCVSQTYDEGELERSILDMLGVEYKGCNEGELQTKISELLLKNNTLIVLDDVWSLKGGWWALIFQETAK-HNGCIIVTSRIKNVIESMARQNVEIHEPKLLGKVESEKLFCKFVFGPTKTKFNGSELDKVGKQIVHKCNGLPLAIKIVGGVMSVKPRTPAEWMKKCEKFREVIIEKVEGSVNVIDSLQLSYDELPDHLKQCLLCFAIYPDDHEIEVEQLKRWWVGEGFI--RGTETPNKEAYKYLLQLINRFLVEVTKKDFDGRVYKCKMHDMVREMVIRNAKDDGFATPESL---H
>XP_031105017.1
-----------ENKYFVGREKEILEIETKFFF-QESQPVVVCINGLPGVGKTELALEFAYQ-----RYKMVFWVCEAQ-Y-QQNVL-KLLGDVEKE---DQQESEAKRVKREM--QKYLLIIDNL--TEEWWDGKLIP---N-TGTHVIITTRLSQVMNFD--K------IQPLHASDAMILIQQI---K------------VRERFVEKLESSSFGLWIVGSLLT-------E-----------L-------------------AIP----------------------------------------S-EAVNQMPLEDITSYSSLSIDD----KK---CRTNFLMKAFC-------------------
>XP_031105333.1
KTT--CLVP----QKIVGLEKETEKITNWMLNDNVS---FIGIAGMGGLGKTTIAQKVFNHKLVKDQFKKRIWVCVSQTYDEDELERSILDMLGVEYKEFNESDLQTKISEFLMKNNTLIVLDDVWTLKGGWWTLIFQERAK-HNGCIIVTSRNKYVIKGMAEHNVEIHEPNLLGKVESEKLFCKFVFGSTKTKFNDSELDKVGKEIVRKCNGLPLAIKIVGGVMSVKPRTPAEWRKKCEKFREVIIEKIEGTVSVIDSLQLSYDELPDHLKQCLLCFAIYPDDHEIEVEQLKRWWIGEGFV--RGTESPNEEAYEYLLELINRCLVEVTKRDFDGRVYKCKMHDMVREMVIRNAKDDGFATPESL---H
>XP_031105334.1
KTT--CLVP----QKIVGLEKETEKITNWMLNDNVS---FIGIAGMGGLGKTTIAQKVFNHKLVKDQFKKRIWVCVSQTYDEDELERSILDMLGVEYKEFNESDLQTKISEFLMKNNTLIVLDDVWTLKGGWWTLIFQERAK-HNGCIIVTSRNKYVIKGMAEHNVEIHEPNLLGKVESEKLFCKFVFGSTKTKFNDSELDKVGKEIVRKCNGLPLAIKIVGGVMSVKPRTPAEWRKKCEKFREVIIEKIEGTVSVIDSLQLSYDELPDHLKQCLLCFAIYPDDHEIEVEQLKRWWIGEGFV--RGTESPNEEAYEYLLELINRCLVEVTKRDFDGRVYKCKMHDMVREMVIRNAKDDGFATPESL---H
>XP_031107280.1
EP---------N-E-MVGCDDEFETIKNKL-I-SDS---VISITGMGGIGKTTLAQRVYNGEAAMAHFDIRTWTTVSQEHNLGEMLCRLLGN---N---VS--NLASQLRQKLLGHRYLIVIDDIWSTQ-AWDD-IFPD--F-NGSRILLTTRLKQVADYVSS--NLYS-MRFLNLNESWDLFYKV-F-V-----EKLEFEKVGRRIVEKCQGLPLTIIVVGGLLSSSKPSL-QWENVVANLDPLL-N-I-DPMKCSKILSLSYNHLPPHLKACFLYFGIFSEDRVIKVKELIRLWIAEGFLKLE--KT-EEVAYDYLQDLVDRCLVQIDKWSTGNKIKYCKLHDVLHSFSLREARREKLILP---KLRY
>XP_031107281.1
EP---------N-E-MVGCDDEFETIKNKL-I-SDS---VISITGMGGIGKTTLAQRVYNGEAAMAHFDIRTWTTVSQEHNLGEMLCRLLGN---N---VS--NLASQLRQKLLGHRYLIVIDDIWSTQ-AWDD-IFPD--F-NGSRILLTTRLKQVADYVSS--NLYS-MRFLNLNESWDLFYKV-F-V-----EKLEFEKVGRRIVEKCQGLPLTIIVVGGLLSSSKPSL-QWENVVANLDPLL-N-I-DPMKCSKILSLSYNHLPPHLKACFLYFGIFSEDRVIKVKELIRLWIAEGFLKLE--KT-EEVAYDYLQDLVDRCLVQIDKWSTGNKIKYCKLHDVLHSFSLREARREKLILP---KLRY
>XP_031107490.1
-----------Q-SSIFGRDQDKERIIEWL-V-D-E-VSVLPILGMGGLGKTTLAQMVFNEERVAQHFDLRLWVCVTSDFDVKRVLKEIFESARNG---LKLDSLQRSLQDLLSEKRFLLVLDDVWNEDDKWQR-LLAGL---TGSFIIVTTRLEKVAIIA----LPTYCLSGLSEEDSWLLFKHA-F-G------QR-LEKIGREIVAKCGGVPLATKALGGFMRKK--EE-EWLFV---KESEIWNLP-QGTFILPALRLSYHNLPFEMRRCFAYCSVFHKSTQIKKEKLIHLWMANGFILSRG-LE-EDVGNEVWNELYMRSFFHDVR-NDFGD-VTFKMHDLIHDLAHSV---------LEDPLRY
>XP_031107491.1
-----------Q-SSIFGRDQDKERIIEWL-V-D-E-VSVLPILGMGGLGKTTLAQMVFNEERVAQHFDLRLWVCVTSDFDVKRVLKEIFESARNG---LKLDSLQRSLQDLLSEKRFLLVLDDVWNEDDKWQR-LLAGL---TGSFIIVTTRLEKVAIIA----LPTYCLSGLSEEDSWLLFKHA-F-G------QR-LEKIGREIVAKCGGVPLATKALGGFMRKK--EE-EWLFV---KESEIWNLP-QGTFILPALRLSYHNLPFEMRRCFAYCSVFHKSTQIKKEKLIHLWMANGFILSRG-LE-EDVGNEVWNELYMRSFFHDVR-NDFGD-VTFKMHDLIHDLAHSV---------LEDPLRF
>XP_031107840.1
KL---------S--TMVGRTAELERIKRLL-L-KDKS--VVTVVGMAGIGKTTFAQSLYQDPLVKSHFDVLAWATVSTSYDRCRMFRELLLCIKEF---HD--DLPDLVRRWLLGHRYLVVLDDIWDNN-QWDE-IFPG--C-NRSRILLTTRHDEVAMYARSY-CSLN-VPFLNSEESWDLFLKI---H-----HASEVEAIWRHIVNYFKGLPFTIVIAAGLARAINESL--WISIDRIFYERM-C-F-DLQDISKILILSYNNLPNFLKICFLYLGIFPESINIPVKKLIKLCIAEGFVKVE--RS-EEVAEGFLKDLVSRNLVLIDKISLDGKIKTCKVHGIVHDFCKRKAMEEDLRVD--FKLRY
>XP_031107862.1
EP---------N-V-MVGCDDEFETIKNKL-I-SDS---VISITGMGGIGKTTLAQRVYNDEAAIAYFDIRAWTTVSQQHNLREMLRDLLGS---N---VS--YLASQLRQRLLGHRYLIVIDDIWSTQ-AWDG-IFPD--F-NGSRILLTTRLKQVAGYVSS--NLYS-MRFLNFNESWNLFYKV-F-V-----EKLEFEKIGRDVVKKCQGLPLTIIVVAGLLSSSKPSP-QWENVVANLDLLL-D-T-DPKKCSKMLSLSYNHLPLHLKVCFLYFGVFPEDSIIKVKKLIRLWIAEGFLKLE--KA-EEVAYAYLQDLVDRGLVQIDKLSFDNKIKYCKVHDVLHSFSLREAEREKLILP---KLRY
>XP_031107863.1
EP---------N-V-MVGCDDEFETIKNKL-I-SDS---VISITGMGGIGKTTLAQRVYNDEAAIAYFDIRAWTTVSQQHNLREMLRDLLGS---N---VS--YLASQLRQRLLGHRYLIVIDDIWSTQ-AWDG-IFPD--F-NGSRILLTTRLKQVAGYVSS--NLYS-MRFLNFNESWNLFYKV-F-V-----EKLEFEKIGRDVVKKCQGLPLTIIVVAGLLSSSKPSP-QWENVVANLDLLL-D-T-DPKKCSKMLSLSYNHLPLHLKVCFLYFGVFPEDSIIKVKKLIRLWIAEGFLKLE--KA-EEVAYAYLQDLVDRGLVQIDKLSFDNKIKYCKVHDVLHSFSLREAEREKLILP---KLRY
>XP_031107864.1
EP---------N-V-MVGCDDEFETIKNKL-I-SDS---VISITGMGGIGKTTLAQRVYNDEAAIAYFDIRAWTTVSQQHNLREMLRDLLGS---N---VS--YLASQLRQRLLGHRYLIVIDDIWSTQ-AWDG-IFPD--F-NGSRILLTTRLKQVAGYVSS--NLYS-MRFLNFNESWNLFYKV-F-V-----EKLEFEKIGRDVVKKCQGLPLTIIVVAGLLSSSKPSP-QWENVVANLDLLL-D-T-DPKKCSKMLSLSYNHLPLHLKVCFLYFGVFPEDSIIKVKKLIRLWIAEGFLKLE--KA-EEVAYAYLQDLVDRGLVQIDKLSFDNKIKYCKVHDVLHSFSLREAEREKLILP---KLRY
>XP_031107865.1
EP---------N-V-MVGCDDEFETIKNKL-I-SDS---VISITGMGGIGKTTLAQRVYNDEAAIAYFDIRAWTTVSQQHNLREMLRDLLGS---N---VS--YLASQLRQRLLGHRYLIVIDDIWSTQ-AWDG-IFPD--F-NGSRILLTTRLKQVAGYVSS--NLYS-MRFLNFNESWNLFYKV-F-V-----EKLEFEKIGRDVVKKCQGLPLTIIVVAGLLSSSKPSP-QWENVVANLDLLL-D-T-DPKKCSKMLSLSYNHLPLHLKVCFLYFGVFPEDSIIKVKKLIRLWIAEGFLKLE--KA-EEVAYAYLQDLVDRGLVQIDKLSFDNKIKYCKVHDVLHSFSLREAEREKLILP---KLRY
>XP_031107866.1
EP---------N-V-MVGCDDEFETIKRKL-I-SDS---VISITGMGGIGKTTLAQRVYNDKAVIAHFDIRAWTTVSQQHNLREMLCDLLGS---N---IS--DLASQLRRKLLGQRYLIVIDDIWNTQ-AWDD-IFPD--F-NGSRILLTTRLKQVADYVSS--NLYS-MRFLNLNESWSLFYKV-F-V-----EKLEFEKIGRDIAEKCQGLPLTIIVVAGLLSSSKPSL-QWENVVANLDQLL-N-T-DPKKCSKILSLSYNHLPLHLKACFLYFGIFPEDRVIKVKKLIRLWIAEGFLKLE--KT-EEVAYAYLKDLVDRGLVQIDKWSSDNKIKYCKLHDVLHSFSLREAKREKLILP--LKLRY
>XP_031107867.1
QP---------D-V-MVGCDDEFDTIMHKL-N-SNS---VISIGGMGGIGKTTLARRVYEDESIISHFQVRAWATVSQEYNLKEILISL---L--D---IS--DLPNRLRQRLMDQRYLIVIDDIWGTE-AWDD-LFPS--S-NGSRILITTRLKQVADYTSS--NPHY-MRFLDFNESWNLFYKV-F-E-----EKLEFETVGRDIVEKCQGLPLTIIVVAGLFSSFQPSL-QWSNIAENLNSLL-N-T-DPEKCSKVLSLSYNHLPPQLKVCFLYFGVFPEDSEIRVKNLIRLWVAEGFLKVE--DT-EEVGEAYLQDLVDRGLVQIDKWSFGGKMKCCRVHDVLHNFCLRKAQREKLSRP--FELRY
>XP_031108187.1
QV------P--E-EHVVGFDGEADAIIQRL-V---L---VISIVGMPGLGKTTLANKVFKDERVEYYFMNRAWIYVSGVYKRRDVFVRILKEL-SSYG-DG--DLALKIKEFLGSAKYLIVLDDVWKVE-HWNE-LFPN----KGSRVLVSTRYNDVATEADSK-DP-HKLKFLNEEESWELLQKA-F-R-----MGDEQR-PGKLIAEKCKGLPLAIVIIAGTL-GVKKTS-EWDKVANSMND-L-R-M-KL-SYKNLIQMSYDQLPYDLKSCFLYFGAFSQAYEIPAGKLIRLWIAEGFID-EE----EDIAHEKLSDLVNKNLVMAMQRS-NGQIKTCRIHDMLHEFCKSEAKEENLDLP-AFPLRY
>XP_031108551.1
KL---------D-AIMVGHTEELEDFKDQL-L-RSSN--VMALVGMGGIGKTTFARRIYDESAVKSSFDCCGWATMSQDLNNRQVLLDLCRSVRDD---AE---LAEQLQKSLKGQRYLIVLDDIWSTE-AWEN-VFPN--N-TSSRILLTTRGLDVASYA-CSSFNYE-MRFLNCDESWNLFCKL-L-I-----KEKEFERIGRKIVENCRGLPLTVVVVAGHLSAN-MAV-EWKTVESTLNSLV-N-L-DLEQFSRILSLSYNNLPCHLKSCFLYLGAFPEDSEIEIKKVVRLWIGEGFIKE---QK-EESGEEYLQDLMNRSLIMKSGRTNTGKVETCKMHDLLHDLCASKAKKEKL---NSFKLRY
>XP_031108552.1
KF---------D-I-MVGQTKEFEELKKKL-L--SSN--VMSLVGMGGIGKTTFARKLANDSAVKLHFDCCGWVTMSQEHNKRQVLLQLCRSIRDD---DK---LAEQLRKNLLGRRYLIIVDDIWTIG-AWDD-VFPE--N-TGSQILLTTRLKEVSIYA-CS--LHD-MSFLNYDECWDLFCKF-L-V-----REKEFERIGREIVERCGGLPLTVVVLPGHLSTN-MEV-EWRSVKSMLNSLV-N-L-DLQQFSRILSLSYNNLPCHLKSCFLYLGAFPEDSEIGIKKLIRLWIAEGFIKE---EK-EESGEGYLQDLMNRSLIMVSGRSSNGKVETCKMHDLLHDLCASKAKKEKL---NSFKLRY
>XP_031108569.1
EL---------S--TMVGRTAEFERIKRLL-L-EDKS--VLSIVGMAGIGKTTFARSLYQDPLVKSHFDVLAWATVCTSYDSHRILLELLLCIKEF----D--DLPDLVHKRLVGRRYLVVLDDIWDIN-QWEE-IFPN--F-NESRILLTSRHDEVAMYARSY-CSLN-LPFLNSEESWLLFHKV---------HPPQLEAIWRHIVHYFKGLPFAIVIAAGLAQAINESL--WISIERIFYERM-C-S-DLQGISKILILSYNNLPNFLKICFLYLGIFPESSAIPVNKLIKLWVAEGFVKVE--RS-EEVAEDFLKDLVSRSLVLIDKISLDGKIRTCKVHDIVHEFCKRKAMEEGLRSI--FKLRY
>XP_031108571.1
KL---------S-TTLVGRHEEVNLIKELL-L-QESR--VVLIVGMGGIGKTKLAQTI------------------------------------------------------------------------------------------------------------------------------------------------------------------------------------------------------------------------------------------------------------------------------------------------------------------------
>XP_031108573.1
CL---------N-TKMVGHVDELDEMKKLL-L-QESF--VVPIVGMGGIGKTTFARRLFQDPLISSHFDIAAWTTVSSRYGMRRTLLELLSSIDEI----E--ELAAQLRKCLMGRRYLIVLDDVWSTS-SWDE-IFPN--N-DGSRILLTCRHHEVASYTSSH-SFLN-MRFLTSDESWQLFQRV-L-N-----NGPELESTWRHIVDYCQGLPFAIALIAGLVQTTDESF--WESLEGTLYALV-S-Y-DLEGISKILGLSYNHLPNFLKACFLYLGVFPENSVIHVKGLIRLWIAEGFVRVES-RS-EEVGEDFLKDLVSRSLVMINSISLDGKIKTCKVHDIVHDFCREKAIKENFHQM--FKLRY
>XP_031108577.1
QQ---------D-AIMVGHAQELKRMKEML-L-QLST--VISIVGMGGIGKTTMAKNIYDDPSIRSRFDVLGWVTVSQHYDLQRILSDLCCSVDEE---SV--ELADKLRRRLMGRRYLLVVDDIWGNR-GWDD-LFPD--S-NGSRILLTTRLKKVADYIGCS-YVSN-LPFLNSNESLKLFSKM-G-S------IPEVEEVGRSIVYKCGGLPLAITVAAGLLSQTKKSA-NWQSIASEMNILM-T-S-DLDQCSTILTLSLNNLPYHLKACFLYFGVFSKVTEIPTKDLLNLWIAEGFIRED--RS-EEGAMGYLQDLIDRNLVLVSKLSFTGNIKTCRLHDLLFDFCLREVEKEKLYVS-SFKLR-
>XP_031108578.1
-L---------G--AMVGHAQELERTKEML-L-QRST--VISIVGMGGIGKTTMAKKIYDNSLIRSRFDLLGWATVSQHYDLRRILHDLCRSVDEE---SA--ELADKVRRRLMGQRYFLVVDDIWDSG-GWDD-LFPE--S-NGSRILLTTRLKEVADYSGCS-YVCN-LPFLNSNESWKLFSKL-G-S------IPEVQEIGRRIVNKCRGLPLAIAVAAGLLSKTKKSI-NWQSIALAMNLPM-T-S-DLDQCSTILTLSYNNLPYHLKACFLYFGVFPKI-----------------------RS-EEGAMDYLQDLIDRNLVLISKLSFIGNIKTCKMHDLLFDLCLREVEKDKFPVS-SFKLRY
>XP_031108579.1
KL---------E-EDMVGHAMELARMKEML-L-QGSP--VVSIVGMGGIGKTTFAKIIYDDLSIRSHFDLHGWTTVSQDHNLRKILHHLCHSINDE---TL--DLANKLRQCLMGQRYLLVMDDVWDTK-VWDD-VLPD--F-NGSRILLTTRLKEVANYAGLS-YVCT-LSFLNLDESWKLFYKV-S-N-----EEVELEEIGRRIIHKCQGLPLAIVIVAGLLSKT-----NWESVASAINLSA-T-S-TLEQCSKILTLSYSNLPYRLKSCFLYFSVFPEDYEMPTKDLIKLWIAEGFIKVD--RN-EEVASDYLQDLIGRNLVLISELSLLGNIKACRIHDLVYDLCLRKAKDEKL----------
>XP_031108632.1
QTQ-----V--E-NNIIGFDDDLENIKVR--L---S---VIPIVGTAGIGKTTFALEIFEDPEI-RKITHCIWVHVSQGFHRKKNFIDILHQI-EDF--ED--QLEAKIKETLENQKYFIVLDDVRQEK-DWNS-LFPN--L-NGSKVLVTTRYSNVVDSTRKS----HILGGLSNDDGWLVIKNV-F-G-----AKDPLQDLGKRIAKHCNGLPLGLLLVSGIL-RKCRSI-DWQRVAEPPLL-I-W-S-D-PSIQELVWLSYEHLHVMLKNCLLYFAFFPIGYEIAAWKLIPLWIAEEFIP-TI--D-EVEAQKYLNDLIDRNLVRVTKRA-DGQIQMCNIHDTLHESFKIKATWTDLEI--TFPLRY
>XP_031108652.1
EP---------N-V-MVGCDDQFDTIVSKL-T-SLS---V--VVGMGGIGKTTLIKKVYEDAAIVSYFDVRAWATVSQQHNLREMLIGLLGS--DV---NN--HLANQLRQKLMGQKYLIVMDDIWETE-AWDD-IFPD--F-NGSRILLTTRLKQIADYSAGS-NNLHYMQFLNPHESWSLFYKV-F-E-----EKIEFETIARGIAEKCQGLPLTIVVVAGLLTSFEPSP-QWENIAENLNSFL-N-T-NQEKCSKILSLSYDHLPLHLKVCFLYFGVFPEDSMICVKKLIMLWVAEGFLKLE--EI-EQICETYLQDLVDRGL-------------YCKLHDLLHNFCMEVARREKLTFP---KLRY
>XP_031108682.1
-L---------N-DAMVGHAEELERTKEML-L-QRFT--VISIVGMGGIGKTTMAKNIYDDPSIRSHFDVLGWATVSQHYDLRRILHDLCICVDEQ---SV--DLADKVRRYLMGQRYLLVVDDIWGRR-GWDD-LFPD--S-NGSRILLTTRLKEVADYSGCS-YVCN-LPFLNSNESWKLFSKL-G-S------ILEVKEIGRQIVNKCQGLPLAITVAAGLLSKTKKSV-NWQSIASAMDFPM-T-S-DLDQCSTILTLSYNNLPYHLKACFLYFGVFPKVREIPTKDLLNLWIAEGFVRED--TS-EEGAMDYLQDLIDRNLVLISKLSFIGNIKTCRMHDLLFDLCLREVEKEKLPVS-SFTLRY
>XP_031108806.1
KI---------D-I-MVGHAKEFEEFKEKL-V--SSN--VMSLVGMGGIGKTTFARKLADDSAVKRHFDCRGWATMSQEHNKRQVLLQLCRSIRDD---GE---LAEQLRKSLLGKRYLIIVDDIWTVE-AWDD-VFPE--N-TGSQILLTTRHKEVSIHA-CS--LHD-MRFLNFDESWKLFCNF-L-V-----REREFETIGREIVEKCGGLPLTVVVLAGHLSTN-MVV-EWRSVKSMLNSSV-N-L-DLKRIFKILSLSYNNLPCHLKSCFLYLGAFPEDSEIGIKKVIRLWIAEGFIKE---EK-EESGEDYLQDLMNRSLIMVSERSSNGKVATCKMHDILHELSASKAKTEKL---NSFKLRY
>XP_031108865.1
KF---------D-T-MVGHYKEFEEFKDLL-L-PSNN--VMAVVGMGGIGKTTFARRIFHDCAVRSYFDCCGWVTITEEHNKRQVLLDLCCSVRDD---DQ---LAEQLQKSLKGRRYLIVVDDIWSTD-AWDN-IFPH--G-TSSRILLTARLQEVASYA-CS-LCYK-MRFLDCDESWNLFCK----I-----QWKDFETIGRKIVENCRGLPLTIVVLAGHLSAK-MAV-EWKSVESTLNSLV-N-L-DLQHFSRILNLSYNNLPCHLKSCFLYLGVFPEDSEIEIKRVIRLWIAEGFIEE---TT-ERTGKKYLKDLINRSLIMISGR-SNGKVKTCKMHDLLHELCASKAKTEKL---ECFKLRY
>XP_031108866.1
KF---------D-T-MVGHYKEFEEFKDLL-L-PSNN--VMAVVGMGGIGKTTFARRIFHDCAVRSYFDCCGWVTITEEHNKRQVLLDLCCSVRDD---DQ---LAEQLQKSLKGRRYLIVVDDIWSTD-AWDN-IFPH--G-TSSRILLTARLQEVASYA-CS-LCYK-MRFLDCDESWNLFCK----I-----QWKDFETIGRKIVENCRGLPLTIVVLAGHLSAK-MAV-EWKSVESTLNSLV-N-L-DLQHFSRILNLSYNNLPCHLKSCFLYLGVFPEDSEIEIKRVIRLWIAEGFIEE---TT-ERTGKKYLKDLINRSLIMISGR-SNGKVKTCKMHDLLHELCASKAKTEKL---ECFKLRY
>XP_031108867.1
KF---------D-T-MVGHYKEFEEFKDLL-L-PSNN--VMAVVGMGGIGKTTFARRIFHDCAVRSYFDCCGWVTITEEHNKRQVLLDLCCSVRDD---DQ---LAEQLQKSLKGRRYLIVVDDIWSTD-AWDN-IFPH--G-TSSRILLTARLQEVASYA-CS----------------------------------------RKIVENCRGLPLTIVVLAGHLSAK-MAV-EWKSVESTLNSLV-N-L-DLQHFSRILNLSYNNLPCHLKSCFLYLGVFPEDSEIEIKRVIRLWIAEGFIEE---TT-ERTGKKYLKDLINRSLIMISGR-SNGKVKTCKMHDLLHELCASKAKTEKL---ECFKLRY
>XP_031109024.1
EP---------N-V-MVGCDDEFDTIMHKL-I-SDS---VISITGMGGIGKTTLAERVYNDKVVIAYFDIQAWTTVSQKHNLREMLCDLLRS---N---VS--YLASQLRQKLLGQRYLIVIDDIWDTQ-AWDD-IFPD--L-NGSRILLTTRLKQVADYVSS--NLYS-MRFLNLNESWNLFYKV-F-V-----EKLEFEKVGRGIVEKCQGLPLTIIVVAGLLSSSKPSL-QWENVVANLDLLL-D-I-DPKKCSKILSLSYDHLPPHLKACFLYFGIFPEDRAIKVKRLIKLWIAEGFLKLE--KS-EEVAYDYLQDLVDRGLVQIDKWSFGNKIKYCKLHDVLRSFSLREARTEKLILP---KLRY
>XP_031109025.1
EP---------N-V-MVGCDDEFDTIMHKL-I-SDS---VISITGMGGIGKTTLAERVYNDKVVIAYFDIQAWTTVSQKHNLREMLCDLLRS---N---VS--YLASQLRQKLLGQRYLIVIDDIWDTQ-AWDD-IFPD--L-NGSRILLTTRLKQVADYVSS--NLYS-MRFLNLNESWNLFYKV-F-V-----EKLEFEKVGRGIVEKCQGLPLTIIVVAGLLSSSKPSL-QWENVVANLDLLL-D-I-DPKKCSKILSLSYDHLPPHLKACFLYFGIFPEDRAIKVKRLIKLWIAEGFLKLE--KS-EEVAYDYLQDLVDRGLVQIDKWSFGNKIKYCKLHDVLRSFSLREARTEKLILP---KLRY
>XP_031109027.1
EP---------N-V-MVGCDDEFDTIMHKL-I-SDS---VISITGMGGIGKTTLAERVYNDKVVIAYFDIQAWTTVSQKHNLREMLCDLLRS---N---VS--YLASQLRQKLLGQRYLIVIDDIWDTQ-AWDD-IFPD--L-NGSRILLTTRLKQVADYVSS--NLYS-MRFLNLNESWNLFYKV-F-V-----EKLEFEKVGRGIVEKCQGLPLTIIVVAGLLSSSKPSL-QWENVVANLDLLL-D-I-DPKKCSKILSLSYDHLPPHLKACFLYFGIFPEDRAIKVKRLIKLWIAEGFLKLE--KS-EEVAYDYLQDLVDRGLVQIDKWSFGNKIKYCKLHDVLRSFSLREARTEKL-------LRY
>XP_031109070.1
-----------Q-TSIFGRDQDKERIIEIL-V-D-E-VSILPILGIGGLGKTTLAQMVFNDQRVFGHFDLRLWVCVASDFDVKRLIKEILESARNG---LRLDPLQRSLQDLLNQKRFLLVLDDVWDGDDKWDS-LLAGA---RGSSIIITTRLEKVAMIV----LPTYCLSGLSDEDCWSLFKRA-F-G------KR-LEEIGREIVTKCGGVPLAAKALGGFMRKK--EE-EWLLV---KESEIWNLP-QGTCILPALRLSYHNLPSELRRCFAYCSVFRKRTAIKKEKLIHLWIANGFISSRG-LE-EEVGNEMWNELYLRSFFQDVQ-NDFGE-VTFEMHDLIHDLAHFV---------LKEPLRY
>XP_031109541.1
EP---------N-A-MVGCDDEFETIKNKL-I-SDS---IISITGMGGIGKTTLAQRVYNDEAAIAYFDSRAWTTVSQQHNLREMLRELLGS---N---VS--YLASQLRQKLLGHRYLIVIDDIWSTQ-AWDG-IFPD--F-NRSRILVTTRLKQVAGYVSS--NLYS-MRFLNFNESWNLFYKV-F-V-----EKLEFEKIGRDIVKKCQGLPLTIIVVAGLLSSSKPSP-QWENVIANLDLLL-N-T-DSKKCSKMLSLSYNHLPPHLKVCFLYFGVFPEDSVIKVKKLIRLWIAEGFLKFE--KT-EEVAYAYLQDLVDRGLVQIDKWSFDNKIKYCKLHDVLHSFSLREAQREKLILP---KLRY
>XP_031109550.1
EP---------N-V-MVGCDDEFETIKRKL-I-SDS---VISITGMGGIGKTTLAQRVYNDEAVIAYFDILEWTTVSQQHNLREMLCGLLGS---N---VY--YLASQLRKKLLGQRYLIVIDDIWSTQ-AWDD-IFSD--F-NGSRILLTTRLKQVADYVSSA-NLHS-MRFLNFNESWDLFYKV-F-V-----EK---------------------------------------NFLLNL--------------------------------------------------------------------------------------------------------------------------------
>XP_031110163.1
KF---------D-T-MVGQAKEFEDFKGKL-L-QGSD--VMAVVGMGGIGKTTFARRVYDDSMVKSHFDHRGWATVSHEYNYRQVLLELCHSVPND---DE---LADQLQKSLKGCRYLIILDDIWTPG-AWDE-VFPT--T-RGSRILLTTREKVVAESA-CS-LVYD-MRFLHLHESWNLFCKL-L-V-----KGKELETIGMNIVQKCHGLPITVVVLAGHLSTN-MEV-EWKSVESMLNSSV-N-L-DLEQFSRTLSLSYNNLPGHLKSCFLYLGAFPKDRKIEIKKVIRLWIAEGFIKEE--EK-EELGEDYLHDLINRSLIMISGRSSKGKVKTCKMHDLLHDLCASKAKTQKL---TSFKLRY
>XP_031110511.1
-----------E-DEIVGIENARKELISLL-L---K---VISVVGMGGSGKTTLVKRVYED--AEHYFQSHAWITVSQTFKVEEVLKDMILQLPEG---MKANKLKVIVKEFLLRRKYVLVFDDVWTTR-VWEA-ILPEK---YGCRVIISTRLMDVASSSDTN--YIYEMKPLSEQVSWALLCKA-F-H-----SSSHLREILKQILKRCGGLPLAIVAIGGVLAKNKTNI-EWGALYHSFGPEF-EGN-DQESLRIILLLSFNDLPQYLKLCFLYLSIYPEDHLIEHNTLIYQWTMQGFVKQKE-RT-EEVAEGYLFELINRSLIIPVK-NNDGTMKRGRIHDLYREIILSKSRDHNF---GSCRLRY
>XP_031110600.1
QPL--------S-SIMVGKNNDFHIVKAML-I-QHS---IVSIQGMGGIGKTILAKLVYKDSSVVSHFDIRAWAVASQYHNKLQMLTNLLESTVAS---QE-DRLAQQLYQNLMQQRYLVVIDDIWSVE-AWDS-IFPN--G-NGCRVLLTTRSAKVATIIGSN-FS-HQIQLLGEGDSWNLFHMT-----------FEFDMIGRQIVEKCKGLPLAIVVAAGLFSKLY-TL-EWKNVAEALNSSI-------EECSRILSSSYNHLSHNLKACFLYLSIFPEDAEIDVKEIIKLWVAEGLVKTS--MS-DAVARRHIQELKDRNLIVLSKPSCGRKVKTFRMHDLLHSFCVREAKKENL-RPKISPLRC
>XP_031110616.1
-----------S-SIMVGKDNEFQIVKKML-I-EHT---IVSIKGMGGIGKTTLARRLYEDPSVVSHFDNRAWVVASQYHNKLQMLTDLLKSMVDS---EE-DQLAQQLYQKLMQQRYFVVIDDIWSVE-AWGS-VFPN--G-NDSRVLLTTRSAKVATIIGSN-FS-HQMQLLEEGESWNLFHKI-----------SESDMIGRQIVKKCKGLPLAIVVVAGLFSKLH-TL-EWKNVAEALNSSI-------EECSMILSSSYNHLPHSLKACFLYLSIFPEDYEIHVREIVKLWIAEGLVKAS--MS-DAVARRHIQELKDRNLILVSQPSCGRKVKTFRMHDLLHSFCVSEAKKENL-------LRC
>XP_031110707.1
-----------D--KVVGFKKEAETIINQL-I---S---VVLITGMGGLGKTTLTRGVYEEKIVANHFHSSAWCTVSQEYNYKDLLNKIYSQV-GR---IG--NVAERLRKSLMGRRYLIVLDDIWSVE-AWEE-LFPD----NGSRIVLISRQERV----SDA-KHIC-LPFFTVDESWELLQKL-F-K-----GSEELENVGRKISKHCGGLPLVVGLIADLLDRIEKSE--WRKFLLALETCVDELIGG-IQSNDAIKLSYHRLSYNLKNCLLYFAAFPKDKRIDVSYLIKLWISEGFIDIKK-ER-EDTAKYCLNHLVGSNLVMVSER-YDGGILSCVVHDLVRAFCLAKVKEEKF---K-FELRY
>XP_031110810.1
QPH--------S-SIMVGKNNEFQIVKAML-I-QHS---IVSIQGMGGIGKTTLARRLYEDPSVAYRFDIRAWVVASQYHNKLQMLTDLLKSLVGN---QE-YQLAQQVYQKLMQQRYFVVIDNIWSVE-AWDS-VFSN--G-NGSRVLLTTRSADVATIIGSN-FS-HQMQLLEEDESWNLFRKT-----------FEFNMIGRQIVEKCKGLPLAIVVAAGLFSKLH-TL-EWKNVAEVLNSSI-------EECSRILSSSYNHLPHNLKACFLYLSVFPEDEEIHVKEIVKLWVAEGLVKAS--MS-DVVAKRYIQELKDRNLIL------------------------------------------
>XP_031111196.1
QPQ----------SIMVGKNNEFHIVKAML-I-EHS---IVSIKGMGGIGKTTLARGLYEDPSVASRFDVRAWVVASQYHNKLQMLTDLLKSMVGS---QE-DQLTQQLYKKLMHQRYFVVIDDIWSVD-AWNS-VFPN--A-NGSRVLLTTRSAQVAAFIGSN-FS-HQMQFLEEGESWNLFQKT-----------SEFDMIERQIVKKCKGLPLAIVVAAGLFSKLH-TL-EWKNVAEALNSPI-------EECSNILSSSYNHLPHSLKACFLYLSLFSEDEVIQVKQIVKLWVAEGLVKAS--MS-DAVARKHVQELKDRNLILVSQPSCGKKAKAFRMHDLVHSFCVREAKKENLDRLKFGRLRC
>XP_031111197.1
QPQ----------SIMVGKNNEFHIVKAML-I-EHS---IVSIKGMGGIGKTTLARGLYEDPSVASRFDVRAWVVASQYHNKLQMLTDLLKSMVGS---QE-DQLTQQLYKKLMHQRYFVVIDDIWSVD-AWNS-VFPN--A-NGSRVLLTTRSAQVAAFIGSN-FS-HQMQFLEEGESWNLFQKT-----------SEFDMIERQIVKKCKGLPLAIVVAAGLFSKLH-TL-EWKNVAEALNSPI-------EECSNILSSSYNHLPHSLKACFLYLSLFSEDEVIQVKQIVKLWVAEGLVKAS--MS-DAVARKHVQELKDRNLILVSQPSCGKKAKAFRMHDLVHSFCVREAKKENL----------
>XP_031111198.1
QPQ--------S-SIMVGKNNDFHIVKAML-I-QHS---IVSIQGMGGIGKTTLAKRVYEDPSVASRFDIRAWVVASQYHNKLQMLTDLLKSMVGS---QE-DQLAQQLYKKLMHQRYFVVIDDIWSVD-AWNS-VFPN--A-NDSRVLLTTRSAQVATFIGSN-FS-HQMQLLQEGESLNLFHKT-----------SEFDMIGRQIVKKCKGLPLAIVVAAGLLSKLH-TL-EWKNVAEVLNSSI-------EECSTILSSSYNHLPHSLKACFLYLSVFPEDEAIHVKTVVKLWVAEGLVKAS--MS-DAVARKHIQELKDRNLILVSRASCGRKAKVFRMHDLLHSFCVREAKKENLDRLKFGRLRC
>XP_031111199.1
QPQ--------S-SIMVGKNNDFHIVKAML-I-QHS---IVSIQGMGGIGKTTLAKRVYEDPSVASRFDIRAWVVASQYHNKLQMLTDLLKSMVGS---QE-DQLAQQLYKKLMHQRYFVVIDDIWSVD-AWNS-VFPN--A-NDSRVLLTTRSAQVATFIGSN-FS-HQMQLLQEGESLNLFHKT-----------SEFDMIGRQIVKKCKGLPLAIVVAAGLLSKLH-TL-EWKNVAEVLNSSI-------EECSTILSSSYNHLPHSLKACFLYLSVFPEDEAIHVKTVVKLWVAEGLVKAS--MS-DAVARKHIQELKDRNLILVSRASCGRKAKVFRMHDLLHSFCVREAKKENLDRLKFGRLRC
>XP_031111200.1
QPQ--------S-SIMVGKNNDFHIVKAML-I-QHS---IVSIQGMGGIGKTTLAKRVYEDPSVASRFDIRAWVVASQYHNKLQMLTDLLKSMVGS---QE-DQLAQQLYKKLMHQRYFVVIDDIWSVD-AWNS-VFPN--A-NDSRVLLTTRSAQVATFIGSN-FS-HQMQLLQEGESLNLFHKT-----------SEFDMIGRQIVKKCKGLPLAIVVAAGLLSKLH-TL-EWKNVAEVLNSSI-------EECSTILSSSYNHLPHSLKACFLYLSVFPEDEAIHVKTVVKLWVAEGLVKAS--MS-DAVARKHIQELKDRNLILVSRASCGRKAKVFRMHDLLHSFCVREAKKENLDRLKFGRLRC
>XP_031111201.1
QPQ--------S-SIMVGKNNDFHIVKAML-I-QHS---IVSIQGMGGIGKTTLAKRVYEDPSVASRFDIRAWVVASQYHNKLQMLTDLLKSMVGS---QE-DQLAQQLYKKLMHQRYFVVIDDIWSVD-AWNS-VFPN--A-NDSRVLLTTRSAQVATFIGSN-FS-HQMQLLQE----------------------------------------------GLLSKLH-TL-EWKNVAEVLNSSI-------EECSTILSSSYNHLPHSLKACFLYLSVFPEDEAIHVKTVVKLWVAEGLVKAS--MS-DAVARKHIQELKDRNLILVSRASCGRKAKVFRMHDLLHSFCVREAKKENLDRLKFGRLRC
>XP_031111202.1
KA------P--E-EYVVGFDGEAKTIIQRL-R-------VISVLGMAGLGKTTLANKVFKSQEIEYHFMHRVWIYVSQLYKKKDVYLQILKKL-NDTD-EE--ELALKIKQVLGLGKYLIVLDDVWTKE-AFED-IFPR----AGCKVLVTTRKDEVAMMVNSL-EP-HRLKFLEPGESWELLEKV-F-K-----KEDDKP-YGEEVAKKCGGLPLAVVIIAGVLSGKPKIL-EWRKVANSYDY-F-S-N-EIKSYEDLIRLSYDDLPDELKCCFLYLGAFPNGNDIPAAKLMQLWIAEGFIE-EE----EGIACENLCGLVSRNLVMATKRP-DGEIKTCRVHDMLLQFCKKEAKGETLQVP-AFPLRY
>XP_031111204.1
HPL--------S-SIMVGKNNEFHTVKAML-I-HHS---IVSIQGMGGIGKTTLARRVYEDPSVASRFDIRAWVVVSQYHNRLQMLTDLLKSIVVS---EE-DQLAQRLYQNLLHRRYFVVIDDIWSVE-AWDS-VFSN--G-NGSRVLLTTRSAQVAAFIGSN-FS-HQMQFLEEGESWNLFQKT-----------SEFDMIGRQIVKKCKGLPLAIVVAAGLFSKLH-TL-EGKNVAKILNSSI-------EECSRILSSSYNHLPHSLKACFLYLSLFPEDYEIHVSEIVKLWVAEGLVKTS--MS-DAVARRHIQELKDRNLILVSRLSCGRKVKTFRMHDLLHSFCVREAKKENL-GQKICPLRC
>XP_031111480.1
-------------EVLV------------L-L-----HNVAAFVGIGGSGKSTLARMIFLDEGVQKKFDNVLWVDCSES-DSKKKL-----SIVEK-------TLEEALRS--HGRRCLVVLDGLWTTK-TFVD-V-------RG-TIIITTRLAEVAENN---------I---CSDNFWASVSRA---------KKEE---SGE---------------VAG---KR-----E---KEKQ----I-------QD------------------CWL------------------------FE--------E-------------TL----KRKF-GDIGGIELH----D---------------------
>XP_031111586.1
-------------SNTVGLDYRVEHVVQLL---LKS---MIGIHGMGGIGKTTLAKAVYN--RLNVYFERSCFL-IDSAIN-KQLF-KLF-EI--DI--DE-----MLMKRRLQ-RKCLIVLDNL--RN-QFNK-LFG-----GGSRLILTTREAHFKELN--D-E-HYEVKVLNHEESLQLFSRV-F-G-----EPKEYNKLLDGMVAYCGGLPLALEVLGAYLR--K-SE-EWNNFEK-LKR-I----PH-NDIQAKLKISYDGLPDHIKSLFLDLVC-FSNG-VFKEK----IDNMGYF------S-D----IEIQDLVDKCLINCEQ--S-----LISMHSLIREVIRSESERSRL---KNFKLRC
>XP_031111587.1
-------------SNTVGLDYRVEHVVQLL---LKS---MIGIHGMGGIGKTTLAKAVYN--RLNVYFERSCFL-IDSAIN-KQLF-KLF-EI--DI--DE-----MLMKRRLQ-RKCLIVLDNL--RN-QFNK-LFG-----GGSRLILTTREAHFKELN--D-E-HYEVKVLNHEESLQLFSRV-F-G-----EPKEYNKLLDGMVAYCGGLPLALEVLGAYLR--K-SE-EWNNFEK-LKR-I----PH-NDIQAKLKISYDGLPDHIKSLFLDLVC-FSNG-VFKEK----IDNMGYF------S-D----IEIQDLVDKCLINCEQ--S-----LISMHSLIREVIRSESERSRL---KNFKLRC
>XP_031111588.1
-------------SNTVGLDYRVEHVVQLL---LKS---MIGIHGMGGIGKTTLAKAVYN--RLNVYFERSCFL-IDSAIN-KQLF-KLF-EI--DI--DE-----MLMKRRLQ-RKCLIVLDNL--RN-QFNK-LFG-----GGSRLILTTREAHFKELN--D-E-HYEVKVLNHEESLQLFSRV-F-G-----EPKEYNKLLDGMVAYCGGLPLALEVLGAYLR--K-SE-EWNNFEK-LKR-I----PH-NDIQAKLKISYDGLPDHIKSLFLDLVC-FSNG-VFKEK----IDNMGYF------S-D----IEIQDLVDKCLINCEQ--S-----LISMHSLIREVIRSESERSRL---KNFKLRC
>XP_031111589.1
-------------SNTVGLDYRVEHVVQLL---LKS---MIGIHGMGGIGKTTLAKAVYN--RLNVYFERSCFL-IDSAIN-KQLF-KLF-EI--DI--DE-----MLMKRRLQ-RKCLIVLDNL--RN-QFNK-LFG-----GGSRLILTTREAHFKELN--D-E-HYEVKVLNHEESLQLFSRV-F-G-----EPKEYNKLLDGMVAYCGGLPLALEVLGAYLR--K-SE-EWNNFEK-LKR-I----PH-NDIQAKLKISYDGLPDHIKSLFLDLVC-FSNG-VFKEK----IDNMGYF------S-D----IEIQDLVDKCLINCEQ--S-----LISMHSLIREVIRSESERSRL---KNFKLRC
>XP_031111590.1
-------------SNTVGLDYRVEHVVQLL---LKS---MIGIHGMGGIGKTTLAKAVYN--RLNVYFERSCFL-IDSAIN-KQLF-KLF-EI--DI--DE-----MLMKRRLQ-RKCLIVLDNL--RN-QFNK-LFG-----GGSRLILTTREAHFKELN--D-E-HYEVKVLNHEESLQLFSRV-F-G-----EPKEYNKLLDGMVAYCGGLPLALEVLGAYLR--K-SE-EWNNFEK-LKR-I----PH-NDIQAKLKISYDGLPDHIKSLFLDLVC-FSNG-VFKEK----IDNMGYF------S-D----IEIQDLVDKCLINCEQ--S-----LISMHSLIREVIRSESERSRL---KNFKLRC
>XP_031111592.1
-------------EHGVGLDSRVERVVQLL---QES---MVGIYGMGGIGKTTLVKAVYN--KLFVYFESSCFL-IDSAIN-KQLF-KLF-EI--DI--DE-----MLMKRRLQ-RKCLIVLDNL--RN-QFNK-LFG-----GGSRLILTTREAHFKALN--D-E-HYEVKVLNHEESLQLFSHA-F-G-----EHKEYNKLLNGIVAYCGGLPLALEVLGAYLC--K-SK-EWISFEK-LKG-I----PH-NDIQAKLKISYDGLPDHIKSLFLDLVC-FSSE-VSKVK----IDNMGYF------S-D----IEIQDLVDKCLITCKG--Y-----WVSMHSLIREIIRSESERSRL---KNFKLRC
>XP_031111593.1
-------------EHGVGLDSRVERVVQLL---QES---MVGIYGMGGIGKTTLVKAVYN--KLFVYFESSCFL-IDSAIN-KQLF-KLF-EI--DI--DE-----MLMKRRLQ-RKCLIVLDNL--RN-QFNK-LFG-----GGSRLILTTREAHFKALN--D-E-HYEVKVLNHEESLQLFSHA-F-G-----EHKEYNKLLNGIVAYCGGLPLALEVLGAYLC--K-SK-EWISFEK-LKG-I----PH-NDIQAKLKISYDGLPDHIKSLFLDLVC-FSSE-VSKVK----IDNMGYF------S-D----IEIQDLVDKCLITCKG--Y-----WVSMHSLIREIIRSESERSRL---KNFKLRC
>XP_031111594.1
-------------EHGVGLDSRVERVVQLL---QES---MVGIYGMGGIGKTTLVKAVYN--KLFVYFESSCFL-IDSAIN-KQLF-KLF-EI--DI--DE-----MLMKRRLQ-RKCLIVLDNL--RN-QFNK-LFG-----GGSRLILTTREAHFKALN--D-E-HYEVKVLNHEESLQLFSHA-F-G-----EHKEYNKLLNGIVAYCGGLPLALEVLGAYLC--K-SK-EWISFEK-LKG-I----PH-NDIQAKLKISYDGLPDHIKSLFLDLVC-FSSE-VSKVK----IDNMGYF------S-D----IEIQDLVDKCLITCKG--Y-----WVSMHSLIREIIRSESERSRL---KNFKLRC
>XP_031111595.1
-------------EHGVGLDSRVERVVQLL---QES---MVGIYGMGGIGKTTLVKAVYN--KLFVYFESSCFL-IDSAIN-KQLF-KLF-EI--DI--DE-----MLMKRRLQ-RKCLIVLDNL--RN-QFNK-LFG-----GGSRLILTTREAHFKALN--D-E-HYEVKVLNHEESLQLFSHA-F-G-----EHKEYNKLLNGIVAYCGGLPLALEVLGAYLC--K-SK-EWISFEK-LKG-I----PH-NDIQAKLKISYDGLPDHIKSLFLDLVC-FSSE-VSKVK----IDNMGYF------S-D----IEIQDLVDKCLITCKG--Y-----WVSMHSLIREIIRSESERSRL---KNFKLRC
>XP_031111596.1
-------------EHGVGLDSRVERVVQLL---QES---MVGIYGMGGIGKTTLVKAVYN--KLFVYFESSCFL-IDSAIN-KQLF-KLF-EI--DI--DE-----MLMKRRLQ-RKCLIVLDNL--RN-QFNK-LFG-----GGSRLILTTREAHFKALN--D-E-HYEVKVLNHEESLQLFSHA-F-G-----EHKEYNKLLNGIVAYCGGLPLALEVLGAYLC--K-SK-EWISFEK-LKG-I----PH-NDIQAKLKISYDGLPDHIKSLFLDLVC-FSSE-VSKVK----IDNMGYF------S-D----IEIQDLVDKCLITCKG--Y-----WVSMHSLIREIIRSESERSRL---KNFKLRC
>XP_031111597.1
-------------EHGVGLDSRVERVVQLL---QES---MVGIYGMGGIGKTTLVKAVYN--KLFVYFESSCFL-IDSAIN-KQLF-KLF-EI--DI--DE-----MLMKRRLQ-RKCLIVLDNL--RN-QFNK-LFG-----GGSRLILTTREAHFKALN--D-E-HYEVKVLNHEESLQLFSHA-F-G-----EHKEYNKLLNGIVAYCGGLPLALEVLGAYLC--K-SK-EWISFEK-LKG-I----PH-NDIQAKLKISYDGLPDHIKSLFLDLVC-FSSE-VSKVK----IDNMGYF------S-D----IEIQDLVDKCLITCKG--Y-----WVSMHSLIREIIRSESERSRL---KNFKLRC
>XP_031111598.1
-------------EHGVGLDSRVERVVQLL---QES---MVGIYGMGGIGKTTLVKAVYN--KLFVYFESSCFL-IDSAIN-KQLF-KLF-EI--DI--DE-----MLMKRRLQ-RKCLIVLDNL--RN-QFNK-LFG-----GGSRLILTTREAHFKALN--D-E-HYEVKVLNHEESLQLFSHA-F-G-----EHKEYNKLLNGIVAYCGGLPLALEVLGAYLC--K-SK-EWISFEK-LKG-I----PH-NDIQAKLKISYDGLPDHIKSLFLDLVC-FSSE-VSKVK----IDNMGYF------S-D----IEIQDLVDKCLITCKG--Y-----WVSMHSLIREIIRSESERSRL---KNFKLRC
>XP_031111599.1
-------------KHVVGLESRVDDVLQFN---YTN---MIGIYGMGGIGKSTLAKALYN--KLLGYFERSYFL-ISSETK-EELL-KLLNKI--EV--GE-----MLIKYWLQ-KKCLIVLDNL--RN-QFEA-LFG-----KGSTLILTTRDAHLKELN--G-E-CYEAKTLVHEESLQLFRHA-F-R-----EPKEYAEVLDRILAYCEGLPLALEVLGSYLS--R-SM-EWISFEK-LRK-I----PH-NDVQAKLKISYEGLPDHTKSLFLDLVC-FYGE-ISEET----FNAMGYF------S-T----IEIRNLVDKCLI--SP--W-----YYSMHSLIREIIRSESERSRL---KNFKLRF
>XP_031111600.1
-------------KHVVGLESRVDDVLQFN---YTN---MIGIYGMGGIGKSTLAKALYN--KLLGYFERSYFL-ISSETK-EELL-KLLNKI--EV--GE-----MLIKYWLQ-KKCLIVLDNL--RN-QFEA-LFG-----KGSTLILTTRDAHLKELN--G-E-CYEAKTLVHEESLQLFRHA-F-R-----EPKEYAEVLDRILAYCEGLPLALEVLGSYLS--R-SM-EWISFEK-LRK-I----PH-NDVQAKLKISYEGLPDHTKSLFLDLVC-FYGE-ISEET----FNAMGYF------S-T----IEIRNLVDKCLI--SP--W-----YYSMHSLIREIIRSESERSRL---KNFKLRF
>XP_031111601.1
-------------KHVVGLESRVDDVLQFN---YTN---MIGIYGMGGIGKSTLAKALYN--KLLGYFERSYFL-ISSETK-EELL-KLLNKI--EV--GE-----MLIKYWLQ-KKCLIVLDNL--RN-QFEA-LFG-----KGSTLILTTRDAHLKELN--G-E-CYEAKTLVHEESLQLFRHA-F-R-----EPKEYAEVLDRILAYCEGLPLALEVLGSYLS--R-SM-EWISFEK-LRK-I----PH-NDVQAKLKISYEGLPDHTKSLFLDLVC-FYGE-ISEET----FNAMGYF------S-T----IEIRNLVDKCLI--SP--W-----YYSMHSLIREIIRSESERSRL---KNFKLRF
>XP_031111602.1
-------------KHVVGLESRVDHVLQIN---YTH---MIGIYGMGGIGKSTLAKALYN--KLFGYFERSYFL-ISSETK-EELL-KLL-KI--EV--GE-----MLIKHWLQ-KKCLIVLDNL--RN-QFDA-LFG-----KGSMLILTTRDAHLKELN--C-E-CYEAKALVHEESLQLFTHA-F-R-----EPKEYAEVLDGIVAYCEGLPLALEVIGSFLS--K-SK-EWISFEK-LRK-I----PH-NDVQAKLKISYEGLPDHTKSLFLDLVC-FSRW-ISNET----INAMGYF------S-V----IEIRNLVDKCLIKYSR-FW--------MHSLIREIIYSESERSRL---INFKLRC
>XP_031111659.1
-------------PNLIGMGRPMQKLYSLI---GG----FIGIFGMSGIGKTAIARALFD--NISNEFEGASFIQVRAEHSNQKLL-DIISTL--KI--FQ-----KIIQQRLR-KRVVIVLDDV--RD-QLES-LFG-----AGSRIIITTKDKHLLSNN--E-LRLYKMSLLREGESSKLFRHA-F-K-----QDPKFEELTTQVVRHAGGLPLALKVLGSSLC--K-DI-EWRSVAR-LKE-I----PKDDEITKKLKGSFLSLNN-AQKIFLDIACFFNGK--KKTSIIRKLESFNFH------Y-V----IGVKVLLEKCLIVVWE----GR---VYMHELIQHIVRQEASHSRL---KSFTLRW
>XP_031111660.1
-------------PNLIGVERPMQKLYSLI---GG----FIGIFGMSGIGKTAIARALFD--NISNEFEGASFIQVRAEHSNQKLL-DILSNL--KI--FD-----MMIQLMLH-KRVLIVLDDV--RD-QLES-LFG-----AGSRIIITTKDKHLLSNN--E-LRLYKMSLLHEGESSKLFRHA-F-K-----QDPKFEELATQVIRHAGGLPLALKVSGSFLC--K-DI-EWRSVAR-LKE-I----PK-DEITNKLKGSFLSLNN-AQKIFLDIACFFNGK--KKTSIIRKLESFNFH------Y-V----IGVKVLLEKCLIVVWE----GR---VYMHELIQHIVGQEASYSRL---KSFTLRW
>XP_031111661.1
-------------PKLVGVKHRIQKLYPLI---GG----FVGIHGMSGIGKTTIARALYD--KISMKFEDSSFIHVRSEH-HQKLL-KILSDL--KI--FE-----KMIQQRLR-KRVLVVLDDV--RD-QLES-LFG-----AGSRIIITTKNKHLISHK--K-MKYYKMGVLEEAESFQLFRQA-F-K-----NQSKFEEVEAQVVYYAGGLPLALKVLGSFLY--R-DI-EWRSVER-LKE-I----PE-NEILEKLKVSFHGLNI-DQKIFLDIACFFNGK--KRTSITRKLNSFNFH------S-D----IGIKILREKSLISISK----GH---VLMHQLIQSIVRQEARYSRL---ESFTLRW
>XP_031111663.1
-------------PHLIGINPRIQELDSLI---DG----FVGIYGMSGIGKTAIARAVYD--KIWSKFEGSCFIHIKSQK-DKILL-EILSDL--QI--FD-----MTIKQRMR-KKVLIILDDV--MD-QLEC-LFG-----AGSRIIVTTTKQQLNSHK--S-MRYYEMRVLDEGESSQLFRYA-F-K-----KYTKFEGLETQIIRYAGGIPLTLINLGSFLY--R-GI-EWGSVDR-LKE-T----KK----------------------------------------------------------------------------------------------------------------------
>XP_031111669.1
--------------TIVGVDDDILEIKGRL-C---T---ILALVGMGGIGKTALARKVYEDPLVMHHFYLRAWITVSRQHRVGEMLLGLLRCM-NEI--EH--QLAEELRRRLIGHKYLIVMDDVWTSE-AWDD-VFPD--R-NGSRIILTSRVMAVGVHAQPG-AL-HCLRPLDLHQSWELICKV-F-G-----KTSEVE-IGKKIAERCGGLPLAIVVVAGSLAKVSKTR-SWSNFAKMVGSAA-NEQ-E-QKCLDILALSYHYLPCHLKPCFLYMGAFPEDYEIPAWTLIRLWIAEGFLPPET-KS-EEVAEHCLEDLVSRSLVMVAKRS-DGGVKTCVIHDLLRELSLQEGEKENFPP-SAFRLKY
>XP_031111757.1
K------------EIMVGKQDEFEILKEKL-I-QHS---VVSIKGMTGIGKTTLAKKIYEDPSITFYFDKRAWTVASQHHNKRQMLLDLLGS-ANK---DE--DLALRLYQSFKCERYLVVMDDVWSVE-AWDA-LFPD--G-YGSRVLLTTRLVEVANHVCTQ-FS-HQMQLLEQSESWKLFNKA-----------AEFEMIGIPVVEKCKGLPLAIIVVAGLNLK-----------------------------------------------------------------------------------------------------------------------------------------------
>XP_031111776.1
--------------TIVGVDDDILEIKARL-C---S---VVALVGMGGIGKTALARKVYEDPLVMHHFYLRAWITVSRQHRVGEMLLGLLRCV-DEI--EQ--QLAEELRRRLIGHKYLIVMDDVWSSE-AWDD-VFPD--R-NGSRIILTSRVMAVGVHAQPA-PP-HCLRPLDLHQSWELISKV-F-G-----KTSGEE-IGKKIAERCGGLPLAIVVVAGSLAKVSKTR-SWSNFAKMVGSAA-NEQ-D-QKCLDILALSYHYLPCHLKPCFLYMGAFPEDYEIPAWTLIRLWIAEGFLPPET-KS-EEVAEHCLEDLVSRSLVMVAKRS-DGGVKTCVIHDLLRELSLQEGEKENFPT-SAFRLKY
>XP_031111838.1
E------------EIMVGKNNEFQIVKKML-T-EHS---IVSIIGMGGIGKTTLAKRVYEDQSIVSYFDKRAWVVASQHHNKRQMLTGFLKSMENS---EE--ELAEKLYRYLLHQRYFVVIDDIWSDE-AWNV-VFPN--S-NHSRVLLTTRFAKVPTRIGSS-FS-HQMQLLDESESWNLFHKT-----------VEFEAIVRPVVKKLKGLALAIVVVAGLFSKLN-TL-AWKNIAETLNSFI-------EECSRILSSSYNHLPYKLKACFLYLSIFPEDKEIHVRILKKLWAAEGLIKEF--MS-DAIAEKHIQELKVRNLILVSQASCGGKIKAFRIHDLLHSFCVREAKKDNL-PIKFCSLRC
>XP_031111883.1
Q------------DKMVGKNNEFERVKKML-I-EHS---VVSIKGMGGIGKTTLARRVYDDPEIASNFDKKTWVVASQNHNKRQLLISLLKSIEET---DE--EIALHLYQGLKGQRYMVVIDDLWSNK-AWDA-VLPD--S-QSSRVLVTTRFAEVAAQIGSN-FS-HQMQFLDPNESWNLFYKA-----------AEFEAIGRPIVEKCQGLPLAIVVVAGLFSKLV-TL-EWKNMAKTLINSV-------EECSRILVSSYNQLHYNLKACFLYLGIFPEDKEIFVKNLARLWAAEGFIKTS--MS-DLVATINIHELNDRNLILVSQVSCGGKIKAFRIHDLLHSFCVREAQKENL---KVCNLRY
>XP_031112109.1
-------------PNLVGMDCRMQKLYSLL---GG----FVGIHGMSGIGKTTIARVIYD--KMSLKFEGASFIHVRDQY-RQTLL-EVLSDL--KI--FE-----NMIKRRLR-KRVLIVLDDV--MD-QLEY-MFG-----DGSRIIITTKNKHLITHN--E-LRLYKMSLLDKGEGSQLFRYA-F-K-----KQTKFEELASQVVRLAGGLPLALKVLGSFLY--R-DI-EWRRVVR-LKE-I----PE-NEILEKLKLSFHGLNI-DQRIFLDIACFFNGK--KRTSITRILDSFKFH------S-A----IGIKVLTEKCLLTVSK----GR---ILMHQLIRHIVRQEARYSRL---KSFTLRW
>XP_031112110.1
-------------PKLVGIEARMQKLYRLI---GE----FVGIHGMSGIGKTTIARALYD--KISMKFEGSSFIHVRSEH-HQKLL-QILSDL--KI--FE-----MMIQQRLR-KRVLIVLDDV--RD-QLET-FFG-----VGSRIIITTKDKHLISHK--S-MKYYKVGVLEEAESFQLFRHA-F-N-----KQTKFEEVEAQVVHYAGGLPLALEVFGSLLY--R-DI-EWRSVGR-LKE-I----PE-DEILEKLKVSFIGLNN-TQRVFLDIACFFNGK--KRTTITRILNSFNFH------S-D----IGIKVLREKSLITISE----GR---VLMHQLIQSIVRQEARYSRL---KSFTLRW
>XP_031112112.1
-------------PKLVGIEPRMQKLYRLI---GE----FVGIHGMSGIGKTTIARALYD--QISKKFEGCSFIHVRSEH-HQKLL-QILSDL--KI--FE-----VMIQQRLR-KRVLIVLDDV--RD-QLET-LFG-----AGSRIIITTKDKHLISHK--N-MKYYKMSVLEEAESFQLFRHA-F-N-----KQTKFEEVEAQVVHYAGGLPLALKVFGSLLC--R-DI-EWRSVAR-LKE-I----PE-DEILEKLKLSFIGLNN-TQRVFLDIACFFNGK--KRTSITRILDSFNFH------S-D----IGINILREKCLITISK----GR---ILMHQLIQSIVRQEARYSRL---KSFTLRW
>XP_031112113.1
-------------PNLVGMESRMQKLYSLI---GG----FVGICGMSGIGKTTIARAVYD--KNSSKFEGASFIHVREQH-RQTLL-EILSDL--KI--FE-----NKIRRRLR-KRVLIVLDDV--ID-QLES-LFG-----KGSRIVITTKNKHLVRHD--D--RMYTMSLLDEDEGSQLFRYA-F-K-----KTTKLEKLAIQVVRHAGGLPLALKVLGSFLY--R-DI-EWRSVDR-LKE-I----PE-DEILEKLKVSFHGLNI-DQKIFLDIACFFKGK--KKASMTRILDSFKFH------S-V----IGIKVLIEKCLITFSK----GR---ILMHQLIQHIVRREARYSRL---KSFTLRW
>XP_031112256.1
RAY--------D-EEVVGLDEDCEQLEARL-R-----FGVVSIVGMPGLGKTTLAKKIFKN--VQHCFQCSAMVYVSQAPKIRDLLGDIARQVEEQ---KK--QPETNLYSFLQQRRYIILFDEIWDFE-SWDA-IIPTA-K-NGSRIIITSRNNSVGRYI----HSLHTLQPLDREKSWELFSQISF--------EEELKSVGEQIVGKCGGVPLAIVVTAGMLRARERSE-EWKQVLNN----IGQ---DDDECSRVLALSYEDLPTRLKHCFLYFGLFQEDYEIKALDLMNMWIAEKLVQPSN-RE-EDVAEGYLNNLIARNLIQVSR-KYNGKIKSCRIHDILRSLCINIGKKSKF---SSFKLTY
>XP_031112258.1
SE---ASTP--D--VVVGLEGEVKDLVSRL-T---K---VVSIVGMPGLGKTTLAKKVYSNNRITKHFDVQAWCCISQQYDKGEVLLELLSQV-EQ---SG--DLAHKLHQSLLGKRYLIVMDDVWNIQ-AWED-IFPN----NGSKILLTSRVKAIASEIHGS-TPHC-LRFLSNDKCWELLQKI-F-G-----NGPELHQVGRKIADKCEGLPLYVVLVAGLLLRTHKTE--WNQVFEKLNLTV-SGEAK-ECTD-VLELSYQHLPDHLKCCFLYLGAFPEDKEIPVSKLTRLWIAEGFVKESK-RS-EEVGEDYLMDLIDRSLVLVAKI-SQGGVKACRVHDLLRDFCLVKAKQENF---G-FKLRY
>XP_031112531.1
-----------V-SKIYGREGEKGTLISKL-C-N-N---IIAVVGMGGIGKTTLAQLAYNSHEAISGFEIRMWVCVSEPFDVVKVAKAIVEEVGTA---FELETILCNLRSSISGRRFLLVLDDVWTEDRKWEP-LLTGA---GGSKVLVTTRNERVARIM----TYTLRLEELPSDDCWSLFSIA-F-H------GEELEEVGRKIALECKGLPLAAKTIGGLMRKN--SV-DWQNV---LESEIWKLE-DAKGLFPPLLLSYYDLPSAQRRCFSYCANFPKDYKIEADNLIKLWMAQGYLNPRS-AD-EIMGREYLEDLVMRSFFQEVE-SK-DGILRFKMHDMVHDFAQYLTYRECL---QSLTLRY
>XP_031112532.1
-----------V-SKIYGREGEKGTLISKL-C-N-N---IIAVVGMGGIGKTTLAQLAYNSHEAISGFEIRMWVCVSEPFDVVKVAKAIVEEVGTA---FELETILCNLRSSISGRRFLLVLDDVWTEDRKWEP-LLTGA---GGSKVLVTTRNERVARIM----TYTLRLEELPSDDCWSLFSIA-F-H------GEELEEVGRKIALECKGLPLAAKTIGGLMRKN--SV-DWQNV---LESEIWKLE-DAKGLFPPLLLSYYDLPSAQRRCFSYCANFPKDYKIEADNLIKLWMAQGYLNPRS-AD-EIMGREYLEDLVMRSFFQEVE-SK-DGILRFKMHDMVHDFAQYLTYRECL---QSLTLRY
>XP_031112533.1
-----------V-SKIYGREGEKGTLISKL-C-N-N---IIAVVGMGGIGKTTLAQLAYNSHEAISGFEIRMWVCVSEPFDVVKVAKAIVEEVGTA---FELETILCNLRSSISGRRFLLVLDDVWTEDRKWEP-LLTGA---GGSKVLVTTRNERVARIM----TYTLRLEELPSDDCWSLFSIA-F-H------GEELEEVGRKIALECKGLPLAAKTIGGLMRKN--SV-DWQNV---LESEIWKLE-DAKGLFPPLLLSYYDLPSAQRRCFSYCANFPKDYKIEADNLIKLWMAQGYLNPRS-AD-EIMGREYLEDLVMRSFFQEVE-SK-DGILRFKMHDMVHDFAQYLTYRECL---QSLTLRY
>XP_031112534.1
-----------V-SKIYGREGEKGTLISKL-C-N-N---IIAVVGMGGIGKTTLAQLAYNSHEAISGFEIRMWVCVSEPFDVVKVAKAIVEEVGTA---FELETILCNLRSSISGRRFLLVLDDVWTEDRKWEP-LLTGA---GGSKVLVTTRNERVARIM----TYTLRLEELPSDDCWSLFSIA-F-H------GEELEEVGRKIALECKGLPLAAKTIGGLMRKN--SV-DWQNV---LESEIWKLE-DAKGLFPPLLLSYYDLPSAQRRCFSYCANFPKDYKIEADNLIKLWMAQGYLNPRS-AD-EIMGREYLEDLVMRSFFQEVE-SK-DGILRFKMHDMVHDFAQYLTYRECL---QSLTLRY
>XP_031112745.1
K------------EIMVGKQDEFESIKEML-I-QHS---IVSIKGMGGIGKTTLAKKIYEHPSITSHFDKQTWTVASQHHSQRQMLLDLLGS-ADK---EE--DLALRLYQSFKHQRYLVVMDDVWSVE-AWDA-LFPD--G-YGSRVLLTTRIGEVANHICTQ-LS-HQMQLLEQSESWKLFNRADV-I-----NAAEFENESFDAVANSQSLPLRNL--PRKFKKSN-VT-EWLLLREAHYM----------------------VGHLRKA-------------------------------------------------------------------------------------------------
>XP_031112932.1
RSY--------D-EEVIGLDDDCKNLEAKL-L-----HRFISIIGMPGLGKTTLAKKIYNQ--VQPHFDCSALVYVSQEPNIRELLKGIARQVQSE---DS--NLEVDLCTFLREKRYIILFDDIWDNR-SWDA-ILPNT-K-SGSRVIITSRNNDVGRYI----CSLYSLQPLDSENSWKLFCQIIF--------EKELKDIGEQIVGKCGGVPLAIVVTAGMLRARERTE-EWKQVLVN----IGE---DDDECSRLCALSYKDLPIVLKSCFLYFGLFPKGHEVLAFDLMNMWIAEKLVQSNG--E-EKVAESFLNKLLARNLIHVVE-KYDGRIKTCRMHGILHNLCVRIGKDNKF---SSFRLSY
>XP_031113072.1
E------------DIMVGKNNEFETIREML-I-QHS---VVSIQGMGGIGKTTLARRVYEDPSVVSHFDKQIWVVVSQHHNKRQMLLDLLGS--NS---ED--DLALQLYQSLKGQRYLVVMDDVWSIE-SWND-VFPD--I-NGSRVLLTTRVAEVATCIGSN-FS-HQMQFLDQNESWDLFRKA-----------VEFETIGRPIVEKCKGLPLAIVVIAGLFSKLN-TL-EWKSTANALISSL-Y-----EECWRILSLSYSHLPHNLKACFLYLGVFPEDYEINANNLTRLWAAEGFVKAF--ES-EAVARRYINELMDRNLIVISRRSCGRKIKAFRVHDLLHAFCVRECQNQSLAQPEFFSLRY
>XP_031113073.1
E------------DIMVGKNNEFDTIMKML-I-QHS---VVSIQGMGGIGKTTLARRVYEDSSTVSHFDRRLWVVVSQHHNKRQMLLGLLGS--NS---YE--DLALQLYQSLKGQRYLVVMDDMWSRE-SWND-VFPD--I-NGSRVLLTTRVTEVATCIGSNYFS-HQMKFLDPSESWELFHKA-----------VEFETIGRPIVEKCKGLPLTIVVVAGLFSKLN-TL-EWKNTANALISSL-D-----EECWRILSLSYSHLPHNLKACFLYLGVFPEDYKIKANNLGRLWAAEGLVKAF--ES-EAVAERYINELMDRNLILVSKRSCGRKIKAFRVHDLLHAFCVREGQNQSLKH-EFFSLRY
>XP_031113074.1
E------------DIMVGKNNEFDTIMKML-I-QHS---VVSIQGMGGIGKTTLARRVYEDSSTVSHFDRRLWVVVSQHHNKRQMLLGLLGS--NS---YE--DLALQLYQSLKGQRYLVVMDDMWSRE-SWND-VFPD--I-NGSRVLLTTRVTEVATCIGSNYFS-HQMKFLDPSESWELFHKA-----------VEFETIGRPIVEKCKGLPLTIVVVAGLFSKLN-TL-EWKNTANALISSL-D-----EECWRILSLSYSHLPHNLKACFLYLGVFPEDYKIKANNLGRLWAAEGLVKAF--ES-EAVAERYINELMDRNLILVSKRSCGRKIKAFRVHDLLHAFCVREGQNQSLKH-EFFSLRY
>XP_031113075.1
E------------DIMVGKNNEFDTIMKML-I-QHS---VVSIQGMGGIGKTTLARRVYEDSSTVSHFDRRLWVVVSQHHNKRQMLLGLLGS--NS---YE--DLALQLYQSLKGQRYLVVMDDMWSRE-SWND-VFPD--I-NGSRVLLTTRVTEVATCIGSNYFS-HQMKFLDPSESWELFHKA-----------VEFETIGRPIVEKCKGLPLTIVVVAGLFSKLN-TL-EWKNTANALISSL-D-----EECWRILSLSYSHLPHNLKACFLYLGVFPEDYKIKANNLGRLWAAEGLVKAF--ES-EAVAER------------------------------------------------------
>XP_031113155.1
-----------E-DEIVGIESPRKELISLL-L---K---VISVVGMGGSGKTTLVKKVYDDAAVKKHFQSHAWITVSQTFKVEEVLKDMIQQLPEG---MNANKLKVIVKEFLLRRRYVIVFDDVWSIR-VWEA-ILLEK---HGCRVVISTRLMDVASSFDTN--YIYEMKPLSEDVSWVLLCKA-F-Y-----ASSHLREILKQILKRCGGLPLAIVAIGGVLAKNRTNI-EWGALYHSLGPDF-EGN-DQESLRIILLLSFNDLPQYLKLCFLYLSIYPEDHLIEHNTLIYQWTMENFVKQKE-RT-EEVAEGYLIELINRSLILPVK-NDDGSMKQGRVHDLYREIILSKSRDHNF---SSCRLRY
>XP_031113156.1
-----------E-DEIVGIESPRKELISLL-L---K---VISVVGMGGSGKTTLVKKVYDDAAVKKHFQSHAWITVSQTFKVEEVLKDMIQQLPEG---MNANKLKVIVKEFLLRRRYVIVFDDVWSIR-VWEA-ILLEK---HGCRVVISTRLMDVASSFDTN--YIYEMKPLSEDVSWVLLCKA-F-Y-----ASSHLREILKQILKRCGGLPLAIVAIGGVLAKNRTNI-EWGALYHSLGPDF-EGN-DQESLRIILLLSFNDLPQYLKLCFLYLSIYPEDHLIEHNTLIYQWTMENFVKQKE-RT-EEVAEGYLIELINRSLILPVK-NDDGSMKQGRVHDLYREIILSKSRDHNF---SSCRLRY
>XP_031113330.1
E------------EIMVGKNNEFQIVKKML-I-EHS---IVSIIGMGGIGKTTLTKSVYEDQSIVSYFDKRAWVVVSQHHNKRQMLTGLLKSMANS---EE--ELAEQLYQYLLHQRYFVVIDDIWSDE-AWNA-VFPN--S-NHSRVLLTTRFAKVSTRIGSS-FS-HQMQLLDESESWNLFHKT-----------VEFEAIVRPVVKKCKGLALAIVVAAGLFSKLN-TI-EWKKIAETLNSFI-------EECSRILSSSYNHLPYKLKACFLYLSIFPEDKEIHVKILKKLWAAEGLIKEF--MS-DAMAEKNIQELKDRNLILVSQASCGGKIKAFRMHDLLHSFCVREAKKDNL-PIKFCSLRC
>XP_031113331.1
E------------EIMVGKNNEFQIVKKML-I-EHS---IVSIIGMGGIGKTTLTKSVYEDQSIVSYFDKRAWVVVSQHHNKRQMLTGLLKSMANS---EE--ELAEQLYQYLLHQRYFVVIDDIWSDE-AWNA-VFPN--S-NHSRVLLTTRFAKVSTRIGSS-FS-HQMQLLDESESWNLFHKT-----------VEFEAIVRPVVKKCKGLALAIVVAAGLFSKLN-TI-EWKKIAETLNSFI-------EECSRILSSSYNHLPYKLKACFLYLSIFPEDKEIHVKILKKLWAAEGLIKEF--MS-DAMAEKNIQELKDRNLILVSQASCGGKIKAFRMHDLLHSFCVREAKKDNL-PIKFCSLRC
>XP_031113332.1
E------------EIMVGKNNEFQIVKKML-I-EHS---IVSIIGMGGIGKTTLTKSVYEDQSIVSYFDKRAWVVVSQHHNKRQMLTGLLKSMANS---EE--ELAEQLYQYLLHQRYFVVIDDIWSDE-AWNA-VFPN--S-NHSRVLLTTRFAKVSTRIGSS-FS-HQMQLLDESESWNLFHKT-----------VEFEAIVRPVVKKCKGLALAIVVAAGLFSKLN-TI-EWKKIAETLNSFI-------EECSRILSSSYNHLPYKLKACFLYLSIFPEDKEIHVKILKKLWAAEGLIKEF--MS-DAMAEKNIQELKDRNLILVSQASCGGKIKAFRMHDLLHSFCVREAKKDNL-PIKFCSLRC
>XP_031113333.1
E------------EIMVGKNNEFQIVKKML-I-EHS---IVSIIGMGGIGKTTLTKSVYEDQSIVSYFDKRAWVVVSQHHNKRQMLTGLLKSMANS---EE--ELAEQLYQYLLHQRYFVVIDDIWSDE-AWNA-VFPN--S-NHSRVLLTTRFAKVSTRIGSS-FS-HQMQLLDESESWNLFHKT-----------VEFEAIVRPVVKKCKGLALAIVVAAGLFSKLN-TI-EWKKIAETLNSFI-------EECSRILSSSYNHLPYKLKACFLYLSIFPEDKEIHVKILKKLWAAEGLIKEF--MS-DAMAEKNIQELKDRNLILVSQASCGGKIKAFRMHDLLHSFCVREAKKDNL----------
>XP_031113334.1
E------------EIMVGKNNEFEIVKKML-I-EHS---IVSIIGMGGIGKTTLAKRVYEDQSIVSYFEKRAWVVASQHHNKRQMLTGLFKSMANS---EE--ELAEQLYRYLLHQRYFVVIDDIWSDE-AWNV-VFPN--S-NHSRVLLTTRFANVPTRIGSS-FS-HQMQLLDESESWNLFHKT-----------VEFEAIVRRVVEKCKGLALAIVVAAGLFSKLN-TL-EWKNIAKTLNSFI-------EECSRILSSSYNHLPYKLKACFLYLGIFPEDEEIHVKDLKKLWAAEGLIKEFD-MS-DAIVEKHIQELKVRNLILVSQASCGGKIKAFRMHDLLHSFCVREAKKDNL-PIKFCSLRC
>XP_031113487.1
-------------NHVVGIESQVKHVVRSM---WER---MIGIYGVDGMGKTTLARVLYN--KFFEYFERSCFL-ISSDII-ERFL-VLLNDI--KV--GE-----MFIKNWLQ-KKCLVVLDNL--RD-QFKA-LFG-----AGSRIILTTRDAQLNELE--G-E-RYEIKALDHERSLQLFSHA-F-K-----GCKEYIEILDDMVVYCEGMPLALEVIGASLC--E-SK-QWMNFEK-LKK-I----PN-KKVLAKLKISFDGL-YSIKSLFLDLVC-FSNG-VSKET----INRMGY---------S----TEIQSLVGKCLIKCSE-------SWISMHSLIQEIICEESKRSRL---KSFKLRC
>XP_031113642.1
K------------EIMVGKQDEFESIKEML-I-QHS---IVSIKGMGGIGKTTLAKKIYEHPSITSHFDKQAWTVASQHHSKRQMLLDLLGY-ADS---ND--DLALQFYQCLKLQRYLIVMDDVWSKE-AWDA-VFPD--G-NGSRVLLTTRLAEVANHTISK-FS-HQMQLLEQSESWQLFNKA-----------AEFETIGRPVVEKCKGLPLAIIVVAGLFSKLI-TL-EWKNTANALSSSL-D-----VECSRILSLSYNHLSHNLKACFLYLGVFPEDHEINANDLARLWLAEGLVKAF--EN-DVVANRYMQELMDRNLIILSKLCCGRKIKRFRMHDLLHAFCMREAQNENLSFSRNSNLRL
>XP_031113643.1
K------------EIMVGKQDEFESIKEML-I-QHS---IVSIKGMGGIGKTTLAKKIYEHPSITSHFDKQAWTVASQHHSKRQMLLDLLGY-ADS---ND--DLALQFYQCLKLQRYLIVMDDVWSKE-AWDA-VFPD--G-NGSRVLLTTRLAEVANHTISK-FS-HQMQLLEQSESWQLFNKA-----------AEFETIGRPVVEKCKGLPLAIIVVAGLFSKLI-TL-EWKNTANALSSSL-D-----VECSRILSLSYNHLSHNLKACFLYLGVFPEDHEINANDLARLWLAEGLVKAF--EN-DVVANRYMQELMDRNLIILSKLCCGRKIKRFRMHDLLHAFCMREAQNENLSFSRNSNLRL
>XP_031113644.1
K------------EIMVGKQDEFESIKEML-I-QHS---IVSIKGMGGIGKTTLAKKIYEHPSITSHFDKQAWTVASQHHSKRQMLLDLLGY-ADS---ND--DLALQFYQCLKLQRYLIVMDDVWSKE-AWDA-VFPD--G-NGSRVLLTTRLAEVANHTISK-FS-HQMQLLEQSESWQLFNKA-----------AEFETIGRPVVEKCKGLPLAIIVVAGLFSKLI-TL-EWKNTANALSSSL-D-----VECSRILSLSYNHLSHNLKACFLYLGVFPEDHEINANDLARLWLAEGLVKAF--EN-DVVANRYMQELMDRNLIILSKLCCGRKIKRFRMHDLLHAFCMREAQNENLSFSRNSNLRL
>XP_031113645.1
K------------EIMVGKQDEFESIKEML-I-QHS---IVSIKGMGGIGKTTLAKKIYEHPSITSHFDKQAWTVASQHHSKRQMLLDLLGY-ADS---ND--DLALQFYQCLKLQRYLIVMDDVWSKE-AWDA-VFPD--G-NGSRVLLTTRLAEVANHTISK-FS-HQMQLLEQSESWQLFNKA-----------AEFETIGRPVVEKCKGLPLAIIVVAGLFSKLI-TL-EWKNTANALSSSL-D-----VECSRILSLSYNHLSHNLKACFLYLGVFPEDHEINANDLARLWLAEGLVKAF--EN-DVVANRYMQELMDRNLIILSKLCCGRKIKRFRMHDLLHAFCMREAQNENLSFSRNSNLRL
>XP_031113781.1
DNKMSSQPP--E-NKMVGKDEEFKIIKKML-I-QHS---IVLIKGMGGIGKTTLARQIYRDQKIASHFDMRAWGVASQHYNKRQMLLALLNSMAES---DD---LETKLYQRLKGQRYLVVIDDVWSNG-AWND-VFPD--G-CGSRVLITTRLEEVANSTCSKDFY-HKMSFLNQSESWELFCKA-----------DKFEMIGKQIVEKCDGLPLAIVMASGVLSKLN-TV-QWKDIADSLNSFI-------EKCSTILSFSYNHLPPTLKACFLYLGVFPEDYEINTNDLAKLWAAEGLV--K--ES-DVQVDKRIQELVDRSLIIESKRCCGKKVKAFTMHDVLHAFCVEEAHKEKLSETKVFKLRY
>XP_031113782.1
K------------EIMVGKQDEFESIKEML-I-QHS---IVSIKGMGGIGKTTLAKKIYEDPSITSHFDKRTWTVASQHHSQRQMLLHLLGS-ADK---EE--DLALQLYQSFKRQRYMVVMDDVWSVE-AWDA-LFPD--G-YGSRVLLTTRIGEVANHICTQ-FS-HQMQLLEQSQSWKLFNKA-----------AEFEIIGRPVVEKCKGLPLAIIVVAGLFSKLN-TL-EWKNTANALSSSL-D-----KECSRILSLSYNHLPHNLKACFLYLGVFPEDHEIKANHLAKLWLAEGLVKAF--ES-DAVANRYVQELMDRNLIILSELSCGRKTKRFRMHDLLHAFCMREAQNENLLHPRNVNLRF
>XP_031113783.1
K------------EIMVGKQDEFESIKEML-I-QHS---IVSIKGMGGIGKTTLAKKIYEDPSITSHFDKRTWTVASQHHSQRQMLLHLLGS-ADK---EE--DLALQLYQSFKRQRYMVVMDDVWSVE-AWDA-LFPD--G-YGSRVLLTTRIGEVANHICTQ-FS-HQMQLLEQSQSWKLFNKA-----------AEFEIIGRPVVEKCKGLPLAIIVVAGLFSKLN-TL-EWKNTANALSSSL-D-----KECSRILSLSYNHLPHNLKACFLYLGVFPEDHEIKANHLAKLWLAEGLVKAF--ES-DAVANRYVQELMDRNLIILSELSCGRKTKRFRMHDLLHAFCMREAQNENLLHPRNVNLRF
>XP_031113784.1
K------------EIMVGKQDEFESIKEML-I-QHS---IVSIKGMGGIGKTTLAKKIYEDPSITSHFDKRTWTVASQHHSQRQMLLHLLGS-ADK---EE--DLALQLYQSFKRQRYMVVMDDVWSVE-AWDA-LFPD--G-YGSRVLLTTRIGEVANHICTQ-FS-HQMQLLEQSQSWKLFNKA-----------AEFEIIGRPVVEKCKGLPLAIIVVAGLFSKLN-TL-EWKNTANALSSSL-D-----KECSRILSLSYNHLPHNLKACFLYLGVFPEDHEIKANHLAKLWLAEGLVKAF--ES-DAVANRYVQELMDRNLIILSELSCGRKTKRFRMHDLLHAFCMREAQNENLLHPRNVNLRF
>XP_031113785.1
K------------EIMVGKQDEFESIKEML-I-QHS---IVSIKGMGGIGKTTLAKKIYEDPSITSHFDKRTWTVASQHHSQRQMLLHLLGS-ADK---EE--DLALQLYQSFKRQRYMVVMDDVWSVE-AWDA-LFPD--G-YGSRVLLTTRIGEVANHICTQ-FS-HQMQLLEQSQSWKLFNKA-----------AEFEIIGRPVVEKCKGLPLAIIVVAGLFSKLN-TL-EWKNTANALSSSL-D-----KECSRILSLSYNHLPHNLKACFLYLGVFPEDHEIKANHLAKLWLAEGLVKAF--ES-DAVANRYVQELMDRNLIILSELSCGRKTKRFRMHDLLHAFCMREAQNENLLHPRNVNLRF
>XP_031113786.1
DNEM---------------DDDFESIQMIL-IPTLI---IVAISGVGGIGKTTLARRIYEDPKIASHFYKRAWVVASKYHNERQMLLGILNSIANS---DDLERLEIKLYEWFKCERCLIVIDDVWSVE-ACDA-IFPDEDE-NDSRVLLTTRLPETYFSSNSV-FF-NQMHPLHPSDSWDIFCKA-----------ANFETIARPIVEKCRGLPLAVVTVASVVSNLN--VGEWENIA------I-------EVCSTIISLDYSRLPYNLKACFLYLGIFPEGKVIYVKDLVRLWASEGLIKEF--QS-DEVAERCLQDLLDRNLILESKRYCGRKIRAFKLNDLVHAFCVREAQKEKLSEVKSFNLRY
>XP_031113787.1
K------------EIMVGKQDEFKIIKEKL-I-QHS---IVSIKGMGGIGKTTLAKKIYEDPSITSYFDKRAWIVASQHHNKRQMLLDLLGS-ANS---NE--DLALQLYQSLKRLRYLIVMDDVWSVE-AWDA-LFPD--G-YGSRVLLTTRIGEVANHICTQ-FS-HQMQLLEQSESWKLFNKA-----------AEFETIGRPVVEKCKGLPLTIIVVAGLFSKLN-TL-EWKNTANAQ--------------------------HSR---------------------------------------------------------------------------------------------------
>XP_031113788.1
K------------EIMVGKQDEFESIKEML-I-QHS---IVSIKGMGGIGKTTLAKKIYENPSITSHFDKRTWTVASQHYSQRQMLLDLLGS-ADK---EE--ELALRLYQSFKHQIYLVVMDDVWSVE-AWDA-LFPD--G-YGSRVLLTTRSGEVANHTCTQ-FS-HQMQLLEQSESWKLFSKA-----------AEFETIGRPIVEKCKGLPLAIIVVAGLFSKLI-TL-ESKNTANALSSSL-D-----EECSRILALSYNHLPHNLKACFLYLGVFPEDHEINSNHLARLWHAEGLVKAF--ES-DAVASRYVQELMDRNLIILSELSCGRKIKTFRMHDLLHAFCMREAQNENL----------
>XP_031113789.1
K------------EIMVGKQDEFESIKEML-I-QHS---IVSIKGMGGIGKTTLAKKIYENPSITSHFDKRTWTVASQHYSQRQMLLDLLGS-ADK---EE--ELALRLYQSFKHQIYLVVMDDVWSVE-AWDA-LFPD--G-YGSRVLLTTRSGEVANHTCTQ-FS-HQMQLLEQSESWKLFSKA-----------AEFETIGRPIVEKCKGLPLAIIVVAGLFSKLI-TL-ESKNTANALSSSL-D-----EECSRILALSYNHLPHNLKACFLYLGVFPEDHEINSNHLARLWHAEGLVKAF--ES-DAVASRYVQELMDRNLIILSELSCGRKIKTFRMHDLLHAFCMREAQNENL----------
>XP_031113792.1
K------------GIMVGKQDEFESIKEML-I-QHS---IVSIKGMGGIGKTTLAKKIYEHPSITSHFDKRAWTVASQHHSQRQMLLDLLGS-ADS---NE--DLALRLYQSLKHQRYLVVMDDVWSAE-AWDA-LFPD--G-YGSRVLLTTRIGEVANHICT---------------------------------------------------------------------------------------------------------------------------------------------------------------------------------------------------------------
>XP_031113793.1
K------------GIMVGKQDEFESIKEML-I-QHS---IVSIKGMGGIGKTTLAKKIYEHPSITSHFDKRAWTVASQHHSQRQMLLDLLGS-ADS---NE--DLALRLYQSLKHQRYLVVMDDVWSAE-AWDA-LFPD--G-YGSRVLLTTRIGEVANHICT---------------------------------------------------------------------------------------------------------------------------------------------------------------------------------------------------------------
>XP_031113832.1
E------------DIMVGKNNEFKTIKEML-I-QHS---VVSIKGMGGIGKTTLARRVYEDSSIALHFDHQAWIVASQHYNKRQMLEDLLNL-AES---DE--ELALRIYQGLKGQRYLIVMDDVWSKE-AWDA-IFPD--K-NGSRVLLTTRLAEVANYTCSS-FS-LQVRLLDQSESWNLFCKT-----------GEFETIGRRIVEKCKGLPLAIVVVAGLFSKLN-TL-EWENIAKALNSCI-------RACSRILSLSYNHLSYNLKACFLYLGVFPEDEEIYTNNLASLWVAEGLVKTF--ES-EVVAQRHIQELVDRNLILVSKQSSGKKVKTFRIHDLLHAFCVREAQNENLAPPQNFNLRY
>XP_031113833.1
E------------DIMVGKNNEFKTIKEML-I-QHS---VVSIKGMGGIGKTTLARRVYEDSSIALHFDHQAWIVASQHYNKRQMLEDLLNL-AES---DE--ELALRIYQGLKGQRYLIVMDDVWSKE-AWDA-IFPD--K-NGSRVLLTTRLAEVANYTCSS-FS-LQVRLLDQSESWNLFCKT-----------GEFETIGRRIVEKCKGLPLAIVVVAGLFSKLN-TL-EWENIAKALNSCI-------RACSRILSLSYNHLSYNLKACFLYLGVFPEDEEIYTNNLASLWVAEGLVKTF--ES-EVVAQRHIQELVDRNLILVSKQSSGKKVKTFRIHDLLHAFCVREAQNENLAPPQNFNLRY
>XP_031113998.1
K------------QIMVGKQDEFESIKEML-I-QHS---VVPIKGMGGIGKTTLAKKIYEDLSITSHFDKRAWTIATQHHSKRQMLLDLLGS-AN---------LALRLYQSLKCQRYLVVMDDVWSKE-AWDA-VFPD--G-NGSRVLLTTRLAEVANHTCSK-FS-HQMQLLEQSESWQLFNKA-----------VEFETIGRPVVEKCKGLPLAIIVVAGLFSKLN-TL-EWKNTANALSS-L-D-----EECSRILSLSYNHLPHYLKACFLYLGVFPEDHEINANELAKLWLAEGFVKAF--ES-DAVANRYMQELMDRNLIILSELSRGRKIKRFRMHDLLHGFCVREAQKDNLSSSRKGNLRF
>XP_031114075.1
-----------E-DEIVGIEKPRKELISLL-L---K---VISVVGMGGSGKTTLVKMVYDD--VKKHFQSHAWITVSQTFKVEEILKDMIRQLPEG---MNANKLKVIVKEFLLRRKYVLVFDDVWTAR-VWEA-ILPEK---HGCRVMISTRLMDVASSSDTN--YIYEMTPLSEEVSWALLCKT-F-H-----ASSHLREILKQILKRCGGLPLAIVAIGGVLAKNKTGI-EWGVLYHSLGPDF-EGN-DQESMRIILLLSFNDLPQYLKLCFLYLSIYPEDHLIEHNTLIYQWTMEGFVKQKE-RT-EEVAEGYLFELINRSLILPVK-NDDGSMKQGRIHDLYREIILSKSTDHNF---SSCRLRY
>XP_031114076.1
-----------E-DEIVGIEKPRKELISLL-L---K---VISVVGMGGSGKTTLVKMVYDD--VKKHFQSHAWITVSQTFKVEEILKDMIRQLPEG---MNANKLKVIVKEFLLRRKYVLVFDDVWTAR-VWEA-ILPEK---HGCRVMISTRLMDVASSSDTN--YIYEMTPLSEEVSWALLCKT-F-H-----ASSHLREILKQILKRCGGLPLAIVAIGGVLAKNKTGI-EWGVLYHSLGPDF-EGN-DQESMRIILLLSFNDLPQYLKLCFLYLSIYPEDHLIEHNTLIYQWTMEGFVKQKE-RT-EEVAEGYLFELINRSLILPVK-NDDGSMKQGRIHDLYREIILSKSTDHNF---SSCRLRY
>XP_031114077.1
-----------E-DEIVGIEKPRKELISLL-L---K---VISVVGMGGSGKTTLVKMVYDD--VKKHFQSHAWITVSQTFKVEEILKDMIRQLPEG---MNANKLKVIVKEFLLRRKYVLVFDDVWTAR-VWEA-ILPEK---HGCRVMISTRLMDVASSSDTN--YIYEMTPLSEEVSWALLCKT-F-H-----ASSHLREILKQILKRCGGLPLAIVAIGGVLAKNKTGI-EWGVLYHSLGPDF-EGN-DQESMRIILLLSFNDLPQYLKLCFLYLSIYPEDHLIEHNTLIYQWTMEGFVKQKE-RT-EEVAEGYLFELINRSLILPVK-NDDGSMKQGRIHDLYREIILSKSTDHNF---SSCRLRY
>XP_031114078.1
-----------E-CELVGIDGRKRQVIGWL-L---E---VVSIVGMGGLGKSTLAKKVYDDAAVRKHFHSHAWITVSESFKIEDVLKDLVQQLPEG---MNAIRLKEVAKEFLLGRRYIVVFDDVWAIA-VWQS-ILPKN---DGSRVILTTRINDVGSYSESN--YKYELKPLTEEESWTLFSKT-F-Q-----GSSHLEEISENILKKCGGLPLAIVAISGVLTKNKNNI-EWQVFNRHLGFEL-EAN-YRESIRVILQISFKELPFYLKPCLLYMSIFPENHLIEHNTLIRLWIAEGFVKERE-RT-EEVAEGYLNELINRSLIHAIQ-NDDGSLKLGHIHDFYREIAVSKSRDHNF---SSCKLRY
>XP_031114079.1
-----------E-CELVGIDGRKRQVIGWL-L---E---VVSIVGMGGLGKSTLAKKVYDDAAVRKHFHSHAWITVSESFKIEDVLKDLVQQLPEG---MNAIRLKEVAKEFLLGRRYIVVFDDVWAIA-VWQS-ILPKN---DGSRVILTTRINDVGSYSESN--YKYELKPLTEEESWTLFSKT-F-Q-----GSSHLEEISENILKKCGGLPLAIVAISGVLTKNKNNI-EWQVFNRHLGFEL-EAN-YRESIRVILQISFKELPFYLKPCLLYMSIFPENHLIEHNTLIRLWIAEGFVKERE-RT-EEVAEGYLNELINRSLIHAIQ-NDDGSLKLGHIHDFYREIAVSKSRDHNF---SSCKLRY
>XP_031114090.1
-------------PDTVGLDYRVEHVVQLL---LEP---MIGIHGMGGIGKTTLAKAVYN--RLFVYFERSCFL-IDSTIN-KQLF-KLF-DI--DI--DE-----MLMKRRLQ-RKCLIVLDNL--RN-QFNK-LFG-----GGSRLILTTREAHFKELN--D-E-HYEVKVLNHEESLQLFSHA-F-G-----EHKEYNKLLDGIVAYCEGLPLALEVLGAYLR--K-SK-EWISFEK-LKG-I----PH-NDIQAKLKISYDGLPDHIKSLFLDLVC-FSRG-VSKEK----IDKMGYF------S-D----IEIQDLVDKCLINCE---------------------------------KNFKLRC
>XP_031114395.1
K------------DIMIGKNNEFETIREML-I-QHS---VVSIQGMGGIGKTTLARRVYEDLSVVSHFDKQLWVVVSQHHNKRQMLLDLLGS-KNC---EE--DLALQLYQSLKCQRYLIVMDDVWSIE-SWND-VFPD--I-NGSRVLLTTRVAEVATCIGST-FS-HQMQFLDQSESWDLFHKA-----------VEFETIGRPIVEKCKGLPLAIVVVAGLFSKLN-TL-EWKNIANALISSL-D-----EECWRILSLSYSHLPHNLKACFLYLGVFPEDYEINASNLGRLWVAEGLVKAF--ES-EAAAKRYINELMDRNLILVSKRSCGRKIKEFRIHDLLHTFCVREGQNNSLVRPEFFSLRY
>XP_031114396.1
K------------DIMIGKNNEFETIREML-I-QHS---VVSIQGMGGIGKTTLARRVYEDLSVVSHFDKQLWVVVSQHHNKRQMLLDLLGS-KNC---EE--DLALQLYQSLKCQRYLIVMDDVWSIE-SWND-VFPD--I-NGSRVLLTTRVAEVATCIGST-FS-HQMQFLDQSESWDLFHKA-----------VEFETIGRPIVEKCKGLPLAIVVVA--------------------------------------------------------GVFPEDYEINASNLGRLWVAEGLVKAF--ES-EAAAKRYINELMDRNLILVSKRSCGRKIKEFRIHDLLHTFCVREGQNNSLVRPEFFSLRY
>XP_031114399.1
K------------DIMIGKNNEFQTIREML-L-QHS---VVSIQGMGGIGKTTLARQVYEDSSVVSHFDKQIWVVVSQHHNKRQMILDLLGS--PE---ND--GLALQLYQSLKGQRYLMVMDDVWSIE-SWND-VFPD--T-NGSRVLLTTRLAEVAICIGSN-FS-HQMQFLDQSESWDLFRKA-----------VEFETIGRPIVEKCKGLPLAIVVVAGLFSKLN-TL-EWESIAHALISSL-D-----EECWRILSLSYSHLPHNLKACFLYLGVFPEDYEINVKNLARLWAAEGFVKAF--ES-EGVAKRYINELMDRNLILVSKRSCGRKIKRFRVHDLLHAFCVREGENQRLKH-EFFSLRY
>XP_031114408.1
-------------EDLVGLEDDMKELVGCL-V---TE--VIAICGIGGLGKTTLARKIFHHGETRNHFQAFAWACISHQWQEKDTLQGILTKLKQE---YE--ELVHQLQQ--R-KRCLVVLDDVWSTN-FWDS-VFP---R-TGSKILVTTRNRDVCTHIDPS----HELRYLNNKESWELFQKA-FPR-------KEKEKLGRQMVGQCRGLPLAIIVLGGLLA--KPTSGEWTKVHQNLSLHLSGVK-SAGGVYEVLALSYNNLSYRLKQCFLYLGNFPEDYEVPTQKLYQLWGAEGFI-----ET-D-VAEQCLGELAQRCMVDVQE-T-TGRFKKCQLHDLMRELCLSKVEEENF---SNFKLRY
>XP_031114495.1
KYG--------DNELKVGIDKQVEETAELI---Q---MLVITVWGAGGCGKTTLAKQVYEDGSIDCFS----WVDVNHS-DIEFVLKTILYSVPSK---DG--CLQHHICDYLKGKRYVVFFDDVWDEK------LIPH----PASAIIITSRDKGIASGS----TP-HCVKPLELDIACHLFCYA-F-----------------------------------------------------------------------------------------------------------------------------ARVYLLQF-------------------------------------------------
>XP_031114797.1
KYS--------DNELMVGIDKQVEDIAQLI---Q---MLVITAWGAGGCGKTTLAKQVYEDRSIDYCW----WVDVNHS-DIEFVLRTILYIDPSK---GG--SLENHICDYLKEKRYVVFFDDVWDEE------LIPH----EESAIIITSRDKDIGRDS----TP-HCVKPLELDIACNLFCYA-FAK-----PENEVKELGEALVKRCTGLPVAILAMARLMSKDDNPT--WKAAVESLDYY--SAES--KCVNRALLLSYNELPTHLKSCFLYCAMFPKTKSLHVKELIRMCIAEGFIAEH--RA-EVIAKDYLLQLNNRSLIQMVT-SF-RRDDEIKMHDLFRDVAGEVIRREMF---QNMKLRY
>XP_031115025.1
NFG--------ENELMVGIEKQVEDIAQLI---Q---MLVITVWGAGGCGKTTLAKQVYEDGNIKSFS----WVDVNHS-DIKFVLRTILYSVPSE---DE--SLQHHICDYLKGKRYVVYFDDVWDEK------LIPH----DESAIIITSRDKGIASGS----TP-HCVKPLESNIACDLFCFA-F--------SNEVKELGEALVKRCSGLPVAILAMAGLMSKGDDSA--WSAALESLDYY--SAESE-KSVNRALLLSYNELPT-----------------------------------------------------------------------------------------------------
>XP_031115368.1
KYG--------ENELMVGIKDQVEDIAQLI---Q---MLVITVWGAGGCGKTTLAKQVYEGGNIKYFC----WVDVNHS-DIEFVLRTILYSVPSE---DS--SLEHHIRDYLMEKRYVVFFDDVWDNE------LLPH----KESAIIITSRDKDIAKGS----TP-QFVKPLDSNIACDLFCYA-FAK-----PENEVKKWGEALVKRCSGLPVAILAMAGLMSKGDYLK--WKEAVESLEYY--SAESE-KCVNRALLLSYNELPTHLKSCFLYCAMFPKTKSIHVKELIRMCIAEGFIAEH--RA-EVIAKDYLLQLNNRSLIQIVT-SY-RRDDEIKMHDLFRDVAGEVIRREMF---QNMKLRY
>XP_031115476.1
KYG--------DNEVMVGIDKQVEDIAQLI---Q---MLVITVWGAGGCGKTTLAKQVYEDGSIDCLS----WVDVNHS-DIEFVLRTILYSVPPK---KK--SLQDHICDYLKGKRYVVFFDDVWDEK------LIPQ----DESAIIITSRDKGIASGS----TP-HCVKPLDSNIACHLFCYA-F--------ENEVKELGEALVKRCSGLPVAILAMAGLMSKGDNLK--WKEAVESLEYY--SAESE-KCVNRALLLSYNELPTHLKSCFLYCAMFPKTKSLHVKELIRMCIAEGFIAEH--RP-EGIARDYLLQLNNRSLIRIVT-SF-RVDDEIKMHDLFRDVAGEVIRREMF---QNMKLRY
>XP_031115579.1
HPL--------S-SIMVGKNNEFQIVKAML-I-QNS---IVSIKGMGGIGKTTLARRVYEDPSVASRFDIRAWVVVSQYHNKLQMLTDLLKSTGGS---QE-GQLAQQLYQNLMHQRYFVVIDDIWSVE-AWDS-VFPN--G-NGSRVLLTTRSAEVATIIGSN-FS-HQMQLLEEGESWNLFHKT-----------SEFDIIGRQIVEKCKGLPLAIVVAAGLFSKLH-TL-EWKNVAEALNSSI-------EECSRILSSSYNHLPHSLKACFLYLSVFPEDVEIHAKNVVKLWVAEGLVKAS--MS-DVVARRHIEELKDRNLILESETSCGRKVKTFRMHDLLHSFCVREAKKENL-QKKICPLRC
>XP_031115613.1
MA------P--E-ENVVGFDNEVKIIKDRL-Y---S---VISIVGMVGVGKTTLAKMLFNDGDLQYEFFTRLWVYVSRVCNRKQIFLDILSHF-KDF--DE--NLAEQIKSFLEGGKYFIVLDDVCTKH-DWEC-LFPN--T-KGNRILVTTRYCSVASHVDST-IP-HQLKFLRNIECWELIKKV-F-G-----DETSES-VGRSIAKKCNRLPLAVVLITPVL-RENRTL-EWGRIAKDPFA-I-D-Y-E-QHYNPLMELMDSQL----KDCFLYLAAFPMILEIDAGKLIHLWMAEGFIP--E--E-EHTAEKFLNDFVQRNLLIVSKRA-DGRIKTVSIHEMLHAICIREAAKQNFEFP-SFPLAY
>XP_031116053.1
EP------PEEE-EIMVGKSDELDAMKELL-I---SV--VVAVHGMGGIGKTVLAKSIYEDKSIKDHFDKCAWVVISQHHNKEQMLSRLLKSL-QE---SD--DIEHQIYHLLR-SRYLIVMDDVWSID-AWND-VFPD--N-NGSRVLLTTRLKYVAQAAATT----YRMRFFNSEESWDLFNKK-F------LVEVEFEMIGKKVVEKCYGLPLAVDVAAGLFSKL--TL-EWKNVEKAIDSLI-A-----ERCADILALSYNHLPHYLKSCFLYFGFFPKNYPLIAKKLVKFWIVEGFVKEGE----EIVGEKHLHELIDRNLVLVGDRSSYGTIGTCMVHDLLHDLSIREAQKENLKLMSSLKLRH
>XP_031116095.1
EP------P--E-EIMVGKRDELTATKDLL-I---SG--VVAVHGMGGIGKTVLAKSIYEDKSIKNHFDKCAWVVISQHYNKDEMLPRLLKSLDQE---SD--NIEKQIYKHLR-NRYLILLDDVWSID-AWND-VFPD--C-NGSRVLLTTRLKNVAQAAATT----YQMRFFNPEESWDLFRKN-F------LVEVEFEMIGKKVVEKCYGLPLAVNVAAGLFSKL--TL-EWKNVEKAIDSLI-A-----ERCADILALSYNHLPHYLKSCFLYFGFFPKNYPLIAKKLVRLWIAEGFVKEGE----ERVGEKHLHELIDRNLVLVGDRSSYGTIRTCMVHDLLHDLSKREAQKENLELMSSLKLRH
>XP_031116693.1
-DQ-----P--E-DYVIGFEDDLTTIKARL-I---S---FIPIVGIPGTGKTTFAYQIFKDPNILNKF-HPIWVHVSQSFDRRQKFIEILCQI-EDF--ED--QLKKRIKDLLKDKRYLIVLDDIWEKK-DLDS-LFPN--S-QGSRVLVTTRFHNVVDSIGKP----HILEPLDPDVSWRILENI-F-G-----KENDLKTLGEEIAKRCNGLPLALVVVAGIL-QKTRTH-DWKRVAENPFL-I-N-R-K-QSYHKLVMLSYNHLHEKLRDCFLYFAYFPMGHEIATSKLIHLWIAEEFIP-TI----EG----------------------------------------------------------
>XP_031116704.1
-------------KYPVGIDSRVKDIENLL---QQT---MIGIFGTGGVGKTNLAKTIYN--MNYLRFEGSSFIAVRSER-REKLV-ETLKIH--EI--DR-----TLIKRILP-KKVLIVLDDI--RN-QLNS-LFG-----SGSIIIITTRDVHLSNLR--H-E-KYEVNMLSFDESLQLLSHA-F-G-----VPLEYSELSKTIASYTKGLPLALEVIGSHLQ--K-SV-EWRDVEK-LKK-I----PH-GDVQEILKISYDALDD-TQYIFLDIACFFIGD--DKNK-ITILEACDFF------P-G----SGIKTLADRCLLTINK---DEK---FEMHDLVREIVRKESKRRRL----------
>XP_031116709.1
-----------D--KVVGFEEEAQTIIDQL-I---S---VVLITGMGGLGKTTLAKRVYDEKIVVDHFHKRVWCTISQEYDYTDLLNKIYNQV-DK---IG--TVMEKLCKSLKGWRYLIVLDDIWSLK-AWEE-LFPH----NGSRIVLTSRQDNI----PDA-KHIY-LRFFTVDESWELLQKL-F-K-----GKKELENIGQEISKKCGGLPLVVGLVAGLLGGVERSE--WQEVLNTLSSQV-AFRGG-IKINDAIELSYNYLPDHLRNCLLYYAAFPEDEAIAAFKLINLWISEGFIDLKE-ER-EDVAEDFLNYLVGSNLVMVYQI-YDGRILSCGVHDLVRDFCLTKAKEKNFYD-K-FELRY
>XP_031116841.1
QPE---SDDINEYK-MVGRQHDYGVIMDQV-L---GE--VISIVGMAGIGKTTLARSVYGDPQVASGFVVRGWVTMPQEFEESQLLWDLLGSIRDE----K--NLAQQVYKCLLFKRYLIVLDNFWK---------FPN--S-NGSRVLLTSKNL-KSGYFDS-----HKMTLLGPNESWDLFCILSL-------KGK-FEKIRVDVVEKCDGLPQSIVVVA--LSKCRIIQ-EWKKIEKELELLL-----NRG----ALNHHYNQLSDRLKVCFLYLAVFPRRSKIQVKVLIRLWIAEGFVN-------------------------------------------------------------------
>XP_031117359.1
-------------KYPVGIDSPVKDIENLL---QQT---MIGIFGTGGVGKTTLAKAIYN--RNYLRFEGSSFIAVRSER-CEKLV-ETLKIH--EI--DR-----TLIKRILT-KKVLIVLDDI--RN-QLNS-LFG-----SGSIIMITTRDVQLSNLR--H-E-KYEVNMLNFNESLQLLSHA-F-G-----VPLEYSELSKTIASYTKGLPLALEVVGSHLH--R-SV-EWRDAEK-LKK-I----PH-GEVQEILKISYDALDD-TQYIFLDIACFFIGD--DKNNTVKILKACDFF------P-G----SGIRTLTDRCLLTINK---DDK---FEMHDLVREIVRMESKRSRL---SNFKLRL
>XP_031117372.1
-----------ENKHFVGREKEIMEIEAAFFF-EESER-VVCISGLPGGGKTELALEFAYQ-----RYKMVLWVGEAR-Y-RQNIL-NLLGDVEKE---DEQESEAKRVKREI--RMYLLIIDNI--TEEWWEGKLIP---N-TGTHVIITTRISRVMNMD--Q------LHPLPVSDATALIHHK---R------------VGEKFNERLRSLSFGLSVVGSLLT-------E-----------L-------------------AIP----------------------------------------S-EAVNQVPLED--THSNLTIAE----EQ---CRSNFLMKAFS-------------------
>XP_031117544.1
-------------KYPVGIDSRVKDIENLL---QQI---MIGIFGMGGVGKTTLAKAIYN--RNFLRFESSCFIAIRSERDREKLV--------------------------------------------------------------------------------------------------------------------------------------------------------------------------------------------------------------------------------------------------------------------------------------------
>XP_031117874.1
----------------------LAKMMDLL---N-S---RIGVWGMGGVGKTTLVKNLNNETKHHQTFNIIIWVVVSQ--NATESVQKILG--NKE---KE--SMGSHLYNRLKGQRFLLILDDIW--EINLDVVI--EH---SGSKIILTTRDFNVCQQM--N------VGRLHPEEAWNLFRTV-E-------EEDQIKPIAEAIVEECDGLPLAIIMVGS-LRKR------WECLHA-LKKSI-------EKVYKPLKWSYDSLQQQLKSCFLFFCLFPEDFEIDTYKLVQYWVAEGLVEHQN-EQ-QNEVLRIVHCLKDCCL----LEG-Q--ANHVKMHDVVR-VWIAKSLEEG------FQLRA
>XP_031117875.1
----------------------LAKMMDLL---N-S---RIGVWGMGGVGKTTLVKNLNNETKHHQTFNIIIWVVVSQ--NATESVQKILG--NKE---KE--SMGSHLYNRLKGQRFLLILDDIW--EINLDVVI--EH---SGSKIILTTRDFNVCQQM--N------VGRLHPEEAWNLFRTV-E-------EEDQIKPIAEAIVEECDGLPLAIIMVGS-LRKR------WECLHA-LKKSI-------EKVYKPLKWSYDSLQQQLKSCFLFFCLFPEDFEIDTYKLVQYWVAEGLVEHQN-EQ-QNEVLRIVHCLKDCCL----LEG-Q--ANHVKMHDVVR-VWIAKSLEEG------FQLRA
>XP_031117876.1
----------------------LAKMMDLL---N-S---RIGVWGMGGVGKTTLVKNLNNETKHHQTFNIIIWVVVSQ--NATESVQKILG--NKE---KE--SMGSHLYNRLKGQRFLLILDDIW--EINLDVVI--EH---SGSKIILTTRDFNVCQQM--N------VGRLHPEEAWNLFRTV-E-------EEDQIKPIAEAIVEECDGLPLAIIMVGS-LRKR------WECLHA-LKKSI-------EKVYKPLKWSYDSLQ-----------------------------AEGLVEHQN-EQ-QNEVLRIVHCLKDCCL----LEG-Q--ANHVKMHDVVR-VWIAKSLEEG------FQLRA
>XP_031117958.1
KYA--------DNELMVGIDMEVNRIAELI---E---VKLITIWGAGGGGKTTLAKQVHEDGSIDYCW----WVDVNHS-DIEYVLMTIVYSVPAE---DR--SLQQHILDYLEGKRYVVFFDDVWDHT------LLPD----RASSIIVTSRDKNIAKGS----AP-HYVKPLEFDLACSLFCLA-L--------SNGLEEAGKALVEKCSGLPVAILAMARLMSKGDDPS--WRDALKSLDYY--SQEFESTSLNRALLLSYYELPTHLKSCFLYCAMFPKTYDIDAQMLIRMCIAEGFINDD--RT-EHIARDYFLQLKNRSLLQIVN--YNSKLGTMIMHDLYRDVACEVIRREMF----------
>XP_031117971.1
----------------------LEKLKGLL-M-R-N---MIGVCGMGGVGKTTLVKNVNNESKTNQDFDIVIWVVVSQ--NATEIIQKILH--NKE---EE--RAASRLYNKLKGKRFLLILDDIW--EVDLNAVIPPDD---IGSKVILTTRNFHVCQEM--D------IGGLSDEEAWELFSRV-G-------EEDQIKPLAKAIVEECNGLPLALITVGS-LRKT------WKGLDA-LQKSI-------EKVYKPLKWSYDSLKEQLKSCFLFCCLYPEDFEIDTDRLVQYWLAEGLLEHQN-EQ-QNDVKRIVDCLISSCL----LEC-A--IDKVKMHDVVR-VWIAKSSEDW------FQLRA
>XP_031117972.1
----------------------LEKLKGLL-M-R-N---MIGVCGMGGVGKTTLVKNVNNESKTNQDFDIVIWVVVSQ--NATEIIQKILH--NKE---EE--RAASRLYNKLKGKRFLLILDDIW--EVDLNAVIPPDD---IGSKVILTTRNFHVCQEM--D------IGGLSDEEAWELFSRV-G-------EEDQIKPLAKAIVEECNGLPLALITVGS-LRKT------WKGLDA-LQKSI-------EKVYKPLKWSYDSLKEQLKSCFLFCCLYPEDFEIDTDRLVQYWLAEGLLEHQN-EQ-QNDVKRIVDCLISSCL----LEC-A--IDKVKMHDVVR-VWIAKSSEDW------FQLRA
>XP_031117973.1
----------------------LEKLKGLL-M-R-N---MIGVCGMGGVGKTTLVKNVNNESKTNQDFDIVIWVVVSQ--NATEIIQKILH--NKE---EE--RAASRLYNKLKGKRFLLILDDIW--EVDLNAVIPPDD---IGSKVILTTRNFHVCQEM--D------IGGLSDEEAWELFSRV-G-------EEDQIKPLAKAIVEECNGLPLALITVGS-LRKT------WKGLDA-LQKSI-------EKVYKPLKWSYDSLKEQLKSCFLFCCLYPEDFEIDTDRLVQYWLAEGLLEHQN-EQ-QNDVKRIVDCLISSCL----LEC-A--IDKVKMHDVVR-VWIAKSSEDW------FQLRA
>XP_031118172.1
--------------MVVGTTSKFEEIYGWV---E-----SIGVYGTRGVGKTTLVKHIYNQ--ILQNNRVNVWVTVSQDFN-RKLQ-NIIT-IDDE---NE--QRAAILRNHL-GNNVVLILDNVSD---HLEK-LVP---RDKGYKLILTTRLLDVCRKI----QKLFKINVLNEEEAWNLFKIL-V------QDDTDIENHAKELAKKCGGLPLELNTVAG-VN-------DWRNIKN-FPNG-----------------------------------------------------------------------------------------------------------------------------
>XP_031118452.1
----------------------LAKMMDLL---K-S---RIGVWGMGGVGKTTLVKNLNNQT-NDPIFNIVIWVVVTR--NATESVQKILK--N-----KE--SMASLLYNKLKGERFLLILDDIW--EINLDVVIPREH---SGSKIILTTRDFNVCQQM--D------MGRLHPEEAWKLFHTV-E-------EEDQIKPMAEAIVEECDGLPLALIIVGS-LRKR------WQCLHA-LQKSI-------EKVYKPLKWSYDSLQQQLKSCFLFFCLFPEDFEIDTYKLVQYWVAEGLIEQQN-EQ-QNEVVRIVDYLKDSCL----LEG-Q--FNHVKMHDVVR-VWIAKSLEEG------FQLRA
>XP_031118453.1
----------------------LAKMMDLL---K-S---RIGVWGMGGVGKTTLVKNLNNQT-NDPIFNIVIWVVVTR--NATESVQKILK--N-----KE--SMASLLYNKLKGERFLLILDDIW--EINLDVVIPREH---SGSKIILTTRDFNVCQQM--D------MGRLHPEEAWKLFHTV-E-------EEDQIKPMAEAIVEECDGLPLALIIVGS-LRKR------WQCLHA-LQKSI-------EKVYKPLKWSYDSLQQQLKSCFLFFCLFPEDFEIDTYKLVQYWVAEGLIEQQN-EQ-QNEVVRIVDYLKDSCL----LEG-Q--FNHVKMHDVVR-VWIAKSLEEG------FQLRA
>XP_031118677.1
HVDLGSSSQHNE-DAMVGQSEELDKVMSQL-L-GGKDQ-VMALVGMGGIGKTTFAKRIYDEPRVISHFDLRAWTTMSQEHNKGQAILDLCCCVSSA---DD---LAEQLCKSLSGRRYLIIVDDIWTTA-AWDD-IFPD--N-NGSKILLTTRAKEVAKYA-GS-CSYD-MRFLNEKEGWGLFHKF-L-E-----KEDEFKKVGMNIVRKCHGLPITVVVMAGLLSKTDKSI-EWEKIEKNLNSLL-A-L-DLERFSRILTLSYNHLPSHLKGCFLYLGAFHEDSEIPVKKLIRLWIAEGFVETI--RK-EEVCRDYLQDLIDRCLVMVSKKCFDGQIKTCTVHDLLLELCSSKAINENL---TSFKLRY
>XP_031118678.1
HVDV-------A-DAMVGRSEELNEVTSQL-L-RSTI--VISVVGMGGIGKTTFAKRIYEDPTVKSHFDKRGWTTMSLEHNKGQAILDLCRCVSSA----D---LENHLRRSLLGHRYLIIVDDIWTTE-AWDD-IFPE--N-NGSRILLTTRAREIAQYA-GS-YSYN-MSILKEDEAWGLFYKF-L-H-----KEVSFKEIAMKIVQKCQGLPLTVVVIAGLLSRTDELI-EWENVERRLNSLV-A-L-DLEQLSKIFTLSYNHLPSHLKGCFLYLGVFHEDSEIPVKKLIRLWIAEGFVETM--RK-EEVGRNYLQDLIDRSLVMVNERSFDGKIKTCRMHDLLHELCTSKAKNENL---TSFKLRY
>XP_031118679.1
HVDV-------A-DAMVGRSEELNEVTSQL-L-RSTI--VISVVGMGGIGKTTFAKRIYEDPTVKSHFDKRGWTTMSLEHNKGQAILDLCRCVSSA----D---LENHLRRSLLGHRYLIIVDDIWTTE-AWDD-IFPE--N-NGSRILLTTRAREIAQYA-GS-YSYN-MSILKEDEAWGLFYKF-L-H-----KEVSFKEIAMKIVQKCQGLPLTVVVIAGLLSRTDELI-EWENVERRLNSLV-A-L-DLEQLSKIFTLSYNHLPSHLKGCFLYLGVFHEDSEIPVKKLIRLWIAEGFVETM--RK-EEVGRNYLQDLIDRSLVMVNERSFDGKIKTCRMHDLLHELCTSKAKNENL---TSFKLRY
>XP_031118680.1
HVDV-------A-DAMVGRSEELNEVTSQL-L-RSTI--VISVVGMGGIGKTTFAKRIYEDPTVKSHFDKRGWTTMSLEHNKGQAILDLCRCVSSA----D---LENHLRRSLLGHRYLIIVDDIWTTE-AWDD-IFPE--N-NGSRILLTTRAREIAQYA-GS-YSYN-MSILKEDEAWGLFYKF-L-H-----KEVSFKEIAMKIVQKCQGLPLTVVVIAGLLSRTDELI-EWENVERRLNSLV-A-L-DLEQLSKIFTLSYNHLPSHLKGCFLYLGVFHEDSEIPVKKLIRLWIAEGFVETM--RK-EEVGRNYLQDLIDRSLVMVNERSFDGKIKTCRMHDLLHELCTSKAKNENL---TSFKLRY
>XP_031118682.1
HVDV-------A-DAMVGRSEELNEVTSQL-L-RSTI--VISVVGMGGIGKTTFAKRIYEDPTVKSHFDKRGWTTMSLEHNKGQAILDLCRCVSSA----D---LENHLRRSLLGHRYLIIVDDIWTTE-AWDD-IFPE--N-NGSRILLTTRAREIAQYA-GS-YSYN-MSILKEDEAWGLFYKF-L-H-----KEVSFKEIAMKIVQKCQGLPLTVVVIAGLLSRTDELI-EWENVERRLNSLV-A-L-DLEQLSKIFTLSYNHLPSHLKGCFLYLGVFHEDSEIPVKKLIRLWIAEGFVETM--RK-EEVGRNYLQDLIDRSLVMVNERSFDGKIKTCRMHDLLHELCTSKAKNENL---TSFKLRY
>XP_031118795.1
-----------D-ETIVGKTSNVEKLYRWL---E-----SIGVYGMGGVGKTTLMRHVHNQ--ILQKMGVKVWVTVSQDFS-EKLQ-DILQ-F-DE---NE--LRATILHQHL-GKKTVLILDDVWK---DLEK-LDP---RIEGCKFIITSRSSEVCRQI----QNCLKVDVFNEEEAWNLFKIL-L------IYDSNIEEHAKSLAKKCGGLPLALKTVAG-VN-------DWRNVKN-FQTAL-----ETENVFQRLEFSYNRLNQGLKECFLYCCLYPEDGQIKKDEIIIKFIAEELC-----ED-EH---SILKKLVDVFL-------LEEGEECVTMHDLMREMALKISVKFEL---PSFLLCG
>XP_031118796.1
-----------D-ETIVGKTSNVEKLYRWL---E-----SIGVYGMGGVGKTTLMRHVHNQ--ILQKMGVKVWVTVSQDFS-EKLQ-DILQ-F-DE---NE--LRATILHQHL-GKKTVLILDDVWK---DLEK-LDP---RIEGCKFIITSRSSEVCRQI----QNCLKVDVFNEEEAWNLFKIL-L------IYDSNIEEHAKSLAKKCGGLPLALKTVAG-VN-------DWRNVKN-FQTAL-----ETENVFQRLEFSYNRLNQGLKECFLYCCLYPEDGQIKKDEIIIKFIAEELC-----ED-EH---SILKKLVDVFL-------LEEGEECVTMHDLMREMALKISVKFEL---PSFLLCG
>XP_031118797.1
-----------D-ETIVGKTSNVEKLYRWL---E-----SIGVYGMGGVGKTTLMRHVHNQ--ILQKMGVKVWVTVSQDFS-EKLQ-DILQ-F-DE---NE--LRATILHQHL-GKKTVLILDDVWK---DLEK-LDP---RIEGCKFIITSRSSEVCRQI----QNCLKVDVFNEEEAWNLFKIL-L------IYDSNIEEHAKSLAKKCGGLPLALKTVAG-VN-------DWRNVKN-FQTAL-----ETENVFQRLEFSYNRLNQGLKECFLYCCLYPEDGQIKKDEIIIKFIAEELC-----ED-EH---SILKKLVDVFL-------LEEGEECVTMHDLMREMALKISVKFEL---PSFLLCG
>XP_031118906.1
--------------TAVGTTSETDKIYKLV---E-----SIGVYGMGGVGKTTLAKHIHNR--ILRNDRANVWVTVSHDFN-RKLQ-NIIN-LDDQ---DE--QRAATLLNHFENNNVVLILDDVWD---SLEN-LVP---RAKGCKLILTTRLRDVCCRI----EKLFQVNVFNEEEGWNLFKIL-V------QDGTDIEKYAKQLAKKCGGLPLALSTVAG-VN-------DWRNIKN-FQNAM-----EDENVFEILKFSYNRLTQNLKECFLYCCLYPEDERIVKDEIIMKLIAEGLC-----ED-EH---SILKKLVDVFL-------LEGDKWFVKMHDLMREMALKMSVKSEL---PSFLLCG
>XP_031118907.1
--------------TAVGTTSETDKIYKLV---E-----SIGVYGMGGVGKTTLAKHIHNR--ILRNDRANVWVTVSHDFN-RKLQ-NIIN-LDDQ---DE--QRAATLLNHFENNNVVLILDDVWD---SLEN-LVP---RAKGCKLILTTRLRDVCCRI----EKLFQVNVFNEEEGWNLFKIL-V------QDGTDIEKYAKQLAKKCGGLPLALSTVAG-VN-------DWRNIKN-FQNAM-----EDENVFEILKFSYNRLTQNLKECFLYCCLYPEDERIVKDEIIMKLIAEGLC-----ED-EH---SILKKLVDVFL-------LEGDKWFVKMHDLMREMALKMSVKSEL---PSFLLCG
>XP_031119148.1
-----------S-DEIVGLDSETDELLTWL-E-G-E---VISVVGMGGSGKTTLVSKTYTSRTIKRNFNCCAWVSVSRHYTIEDLLRRMITEFPKK---MDYKHLVETLVKFLEQKRYVVVLDDVWNIN-FWRQ-VLPNK---NRSRVIITTRKEDIASY--PY-CRVFHSQPLSKSDAWALFCKA-F-C-----NEEELEGIGHTLVEKCEGLPLAIVALGGLMGKDP-SE-KWREVYNALSWHI-SNN-PLDEVKTIFLLSFNDLPYYLKNCFLYCCLFPMGRWVGAGRLMRMWMAEGFLEERR-LI-EEVGKIYLKELISRSLLQVTK-HSYLRPKMCKLHDLMWELAHSLSEQENF---PRFRLRY
>XP_031119149.1
-----------S-DEIVGLDSETDELLTWL-E-G-E---VISVVGMGGSGKTTLVSKTYTSRTIKRNFNCCAWVSVSRHYTIEDLLRRMITEFPKK---MDYKHLVETLVKFLEQKRYVVVLDDVWNIN-FWRQ-VLPNK---NRSRVIITTRKEDIASY--PY-CRVFHSQPLSKSDAWALFCKA-F-C-----NEEELEGIGHTLVEKCEGLPLAIVALGGLMGKDP-SE-KWREVYNALSWHI-SNN-PLDEVKTIFLLSFNDLPYYLKNCFLYCCLFPMGRWVGAGRLMRMWMAEGFLEERR-LI-EEVGKIYLKELISRSLLQVTK-HSYLRPKMCKLHDLMWELAHSLSEQENF---PRFRLRY
>XP_031119150.1
-----------S-DEIVGLDSETDELLTWL-E-G-E---VISVVGMGGSGKTTLVSKTYTSRTIKRNFNCCAWVSVSRHYTIEDLLRRMITEFPKK---MDYKHLVETLVKFLEQKRYVVVLDDVWNIN-FWRQ-VLPNK---NRSRVIITTRKEDIASY--PY-CRVFHSQPLSKSDAWALFCKA-F-C-----NEEELEGIGHTLVEKCEGLPLAIVALGGLMGKDP-SE-KWREVYNALSWHI-SNN-PLDEVKTIFLLSFNDLPYYLKNCFLYCCLFPMGRWVGAGRLMRMWMAEGFLEERR-LI-EEVGKIYLKELISRSLLQVTK-HSYLRPKMCKLHDLMWELAHSLSEQENF---PRFRLRY
>XP_031119151.1
-----------S-DEIVGLDSETDELLTWL-E-G-E---VISVVGMGGSGKTTLVSKTYTSRTIKRNFNCCAWVSVSRHYTIEDLLRRMITEFPKK---MDYKHLVETLVKFLEQKRYVVVLDDVWNIN-FWRQ-VLPNK---NRSRVIITTRKEDIASY--PY-CRVFHSQPLSKSDAWALFCKA-F-C-----NEEELEGIGHTLVEKCEGLPLAIVALGGLMGKDP-SE-KWREVYNALSWHI-SNN-PLDEVKTIFLLSFNDLPYYLKNCFLYCCLFPMGRWVGAGRLMRMWMAEGFLEERR-LI-EEVGKIYLKELISRSLLQVTK-HSYLRPKMCKLHDLMWELAHSLSEQENF---PRFRLRY
>XP_031119152.1
-----------S-DEIVGLDSETDELLTWL-E-G-E---VISVVGMGGSGKTTLVSKTYTSRTIKRNFNCCAWVSVSRHYTIEDLLRRMITEFPKK---MDYKHLVETLVKFLEQKRYVVVLDDVWNIN-FWRQ-VLPNK---NRSRVIITTRKEDIASY--PY-CRVFHSQPLSKSDAWALFCKA-F-C-----NEEELEGIGHTLVEKCEGLPLAIVALGGLMGKDP-SE-KWREVYNALSWHI-SNN-PLDEVKTIFLLSFNDLPYYLKNCFLYCCLFPMGRWVGAGRLMRMWMAEGFLEERR-LI-EEVGKIYLKELISRSLLQVTK-HSYLRPKMCKLHDLMWELAHSLSEQENF---PRFRLRY
>XP_031119385.1
QDI-----PLQHIE-MVGRYSELMKIKSEL-R-------VLSIWGMGGIGKTTLARKVFKETND---IDVHAWAMVSTKYELKQIISSLIQCIPEE----D--ELACKLTELLKGRDYLIVVDDIWSTR-AWDE-IFPGR-N-NRCFILLTTQDREVAMYASG---ETYNLSILDELDSWKLF-NIFF-------EKR-FMSHLVRVVEKCDGLPPTIIAVA--LSKCKNAT-ELKKIEKELESLL-----SHN----IRTHIYNQLPEDLKVYFLYFGVFPKCSEIQVKTLLRLWIAEGLVKQT---N-EESAYSCLEYLINRSLVLICN-SFDGKIKSCRMQSALHSVCAVEAQKEGI---P-LKLRY
>XP_031119387.1
QDI-----PLQHIE-MVGRYSELMKIKSEL-R-------VLSIWGMGGIGKTTLARKVFKETND---IDVHAWAMVSTKYELKQIISSLIQCIPEE----D--ELACKLTELLKGRDYLIVVDDIWSTR-AWDE-IFPGR-N-NRCFILLTTQDREVAMYASG---ETYNLSILDELDSWKLF-NIFF-------EKR-FMSHLVRVVEKCDGLPPTIIAVA--LSKCKNAT-ELKKIEKELESLL-----SHN----IRTHIYNQLPEDLKVYFLYFGVFPKCSEIQVKTLLRLWIAEGLVKQT---N-EESAYSCLEYLINRSLVLICN-SFDGKIKSCRMQSALHSVCAVEAQKEGI---P-LKLRY
>XP_031119388.1
HDI-----PSQHVE-MVGRHKELFQIERLL-R---C---VISIWGMGGIGKTTLTRKVYEKPME--YFGVRAWVTVSQKYELKQIIISLLRCIPEE----D--ELACQLRKLMTEKTYLIVLDDVWSTR-AWDE-IFAER-N-EG-FILLTTRDREVAMYASD--GKTYNLSILEEKDSWELF-NIFL-------EKR-FWSYLARVVEKCDGLPPTIIAVA--LSKCKNAT-ELKNIEKELESLI-----GHN----IRTHIYCQLSEDLKVYLLYLGVFPKRSEIQVKTLLRLWIAEGLVKQT---N-EETAYRYLESLVDRSLVLICN-SSDGKIKSCRVHSALHSVCVVEAQKEGI---P-LRLRY
>XP_031119389.1
HDI-----PSQHVE-MVGRHKELFQIERLL-R---C---VISIWGMGGIGKTTLTRKVYEKPME--YFGVRAWVTVSQKYELKQIIISLLRCIPEE----D--ELACQLRKLMTEKTYLIVLDDVWSTR-AWDE-IFAER-N-EG-FILLTTRDREVAMYASD--GKTYNLSILEEKDSWELF-NIFL-------EKR-FWSYLARVVEKCDGLPPTIIAVA--LSKCKNAT-ELKNIEKELESLI-----GHN----IRTHIYCQLSEDLKVYLLYLGVFPKRSEIQVKTLLRLWIAEGLVKQT---N-EETAYRYLESLVDRSLVLICN-SSDGKIKSCRVHSALHSVCVVEAQKEGI---P-LRLRY
>XP_031119411.1
----------------------LAKMMDLL---R-S---RIGVWGMGGVGKTTLVKNLNNQT-NDPIFKIVIWVVVSQ--NATESVQKIL---NKE---KE--SMASRLYNKLKGERFLLILDDIW--KINLDVVIPREH---IGNKIILTTRDFNVCQQM--D------VGRLHPEEAWKLFRTV-E-------EEDQIKPMAKAIVEECDGLPLALIIVGS-MRKR------WECLHA-LQKSI-------EKVYKPLKWSYDSLQQQLKSCFLFFCLFPEDFEVYTYKLVQYWVPEGLIEQQN-EQ-HNEVLRIVDYLKDSCL----LEC-H--SNHVKMHDVVR-VWISKSLEEG------FPLQA
>XP_031119413.1
----------------------LAKMMDLL---R-S---RIGVWGMGGVGKTTLVKNLNNQT-NDPIFKIVIWVVVSQ--NATESVQKIL---NKE---KE--SMASRLYNKLKGERFLLILDDIW--KINLDVVIPREH---IGNKIILTTRDFNVCQQM--D------VGRLHPEEAWKLFRTV-E-------EEDQIKPMAKAIVEECDGLPLALIIVGS-MRKR------WECLHA-LQKSI-------EKVYKPLKWSYDSLQQQLKSCFLFFCLFPEDFEVYTYKLVQYWVPEGLIEQQN-EQ-HNEVLRIVDYLKDSCL----LEC-H--SNHVKMHDVVR-VWISKSLEEG------FPLQA
>XP_031119414.1
----------------------LAKMMDLL---R-S---RIGVWGMGGVGKTTLVKNLNNQT-NDPIFKIVIWVVVSQ--NATESVQKIL---NKE---KE--SMASRLYNKLKGERFLLILDDIW--KINLDVVIPREH---IGNKIILTTRDFNVCQQM--D------VGRLHPEEAWKLFRTV-E-------EEDQIKPMAKAIVEECDGLPLALIIVGS-MRKR------WECLHA-LQKSI-------EKVYKPLKWSYDSLQ-------------------------------GLIEQQN-EQ-HNEVLRIVDYLKDSCL----LEC-H--SNHVKMHDVVR-VWISKSLEEG------FPLQA
>XP_031119654.1
-------------ENLFGLESRLEHMRTVM---E-S---LIGIWGMGGVGKTTLARTVFA--EVSRGFKHSCFLSIRENG-GATLL-DALNSI--QI--HQ-----DEIKKRLL-IKVLIVLDDV--EE-QLEQ-LLK-----NGSRVIITTRDKHFCKLG--V----YEVKGLDGENALKVFSGA-F-K-----KEENFEYLSSCFVTHACGLPLALKVWGSFLY--R-NK-VWQSLEK-IKN-I----PH-DKVIEKLRISYDGLDE-NKKIFLNIACFFRNK--SRDYVEDVIQSCGLH------V-C----IGVSVLIDRCLLFESN----GN---IDMHDLIQLIASQEK--SRV---STFQLRC
>XP_031119655.1
-------------ENLFGLESRLEHMRTVM---E-S---LIGIWGMGGVGKTTLARTVFA--EVSRGFKHSCFLSIRENG-GATLL-DALNSI--QI--HQ-----DEIKKRLL-IKVLIVLDDV--EE-QLEQ-LLK-----NGSRVIITTRDKHFCKLG--V----YEVKGLDGENALKVFSGA-F-K-----KEENFEYLSSCFVTHACGLPLALKVWGSFLY--R-NK-VWQSLEK-IKN-I----PH-DKVIEKLRISYDGLDE-NKKIFLNIACFFRNK--SRDYVEDVIQSCGLH------V-C----IGVSVLIDRCLLFESN----GN---IDMHDLIQLIASQEK--SRV---STFQLRC
>XP_031119656.1
-------------ENLFGLESRLEHMRTVM---E-S---LIGIWGMGGVGKTTLARTVFA--EVSRGFKHSCFLSIRENG-GATLL-DALNSI--QI--HQ-----DEIKKRLL-IKVLIVLDDV--EE-QLEQ-LLK-----NGSRVIITTRDKHFCKLG--V----YEVKGLDGENALKVFSGA-F-K-----KEENFEYLSSCFVTHACGLPLALKVWGSFLY--R-NK-VWQSLEK-IKN-I----PH-DKVIEKLRISYDGLDE-NKKIFLNIACFFRNK--SRDYVEDVIQSCGLH------V-C----IGVSVLIDRCLLFESN----GN---IDMHDLIQLIASQEK--SRV---STFQLRC
>XP_031119763.1
ETQ-----TSNK-E-MVVRHHDYGVITNQL-L---SSK-IISIVGMVGIGKTMLARNVYEDPLVASHFHVRGWSTIPQDYNKIRMLCDLLKSIPNL----D--ELEMQIRKCLLGRRYLIVLDNILSNQ-AWID-FVPD--I-DGSCILLTTSHF-KREYYRS-----HHMTLLDPEESWNLFCILPI-------KEK-FENIKNDVVEKCDGLPQLIVEVA--LSKCNNIQ-GWKKIEKELESLL-----DRN----ALYALYNPLPHHLKVCFLYFGIFPKRYKIQVKTLIRLWIAEGFVK----KE-YNQAYGYLQELIDRSLLLIEN-SFDGKTKTCRMHSALHSFCVGEAQKHGI---P-PKLRY
>XP_031119764.1
ETQ-----TSNK-E-MVVRHHDYGVITNQL-L---SSK-IISIVGMVGIGKTMLARNVYEDPLVASHFHVRGWSTIPQDYNKIRMLCDLLKSIPNL----D--ELEMQIRKCLLGRRYLIVLDNILSNQ-AWID-FVPD--I-DGSCILLTTSHF-KREYYRS-----HHMTLLDPEESWNLFCILPI-------KEK-FENIKNDVVEKCDGLPQLIVEVA--LSKCNNIQ-GWKKIEKELESLL-----DRN----ALYALYNPLPHHLKVCFLYFGIFPKRYKIQVKTLIRLWIAEGFVK----KE-YNQAYGYLQELIDRSLLLIEN-SFDGKTKTCRMHSALHSFCVGEAQKHGI---P-PKLRY
>XP_031119765.1
ETQ-----TSNK-E-MVVRHHDYGVITNQL-L---SSK-IISIVGMVGIGKTMLARNVYEDPLVASHFHVRGWSTIPQDYNKIRMLCDLLKSIPNL----D--ELEMQIRKCLLGRRYLIVLDNILSNQ-AWID-FVPD--I-DGSCILLTTSHF-KREYYRS-----HHMTLLDPEESWNLFCILPI-------KEK-FENIKNDVVEKCDGLPQLIVEVA--LSKCNNIQ-GWKKIEKELESLL-----DRN----ALYALYNPLPHHLKVCFLYFGIFPKRYKIQVKTLIRLWIAEGFVK----KE-YNQAYGYLQELIDRSLLLIEN-SFDGKTKTCRMHSALHSFCVGEAQKHGI---P-PKLRY
>XP_031119818.1
-------------NRLIGMHMRAHHINCWV---QGS---VLVICGMGGIGKSTIAKFVYN--HNFSSFHSSSFLAIREAHNSQQLL-DIVKE---NI--DE-----IRIREALS-KRVLLVLDDV--PD-QLDA-VLY-----PGSKIIVTTRQKNFKPHE--H--SVYNVEILDENESIELLSHS-F-G-----QDDEYGECSRRIANHCGGLPLALKVLGSSLA--K-GL-FWESLRK-LKD-I----PN-SQIIEKLKIGYESLEDHDQNLFLHVACFFVGR--EKRFAVTVLDSCDFY------T-I----VGIENLIDRNLLTVNP-----Q-NTLEMHQLIQEVVRQESKRSRL---YGFALRW
>XP_031120220.1
----------------------LSDMMNLL---R-N---RIGVWGMGGIGKTTLIKNLNNESKNHQLFSIVIWVVVSQ--QKSKAIQQILN--TTE---EH--GVATRLHNRLEKEKFLLILDDVW--DVNLDLVIPRNH---SGGKLILTSRFLDVCRQM--D------LSRLSQEEAWSLFSHV-G-------EEDQIKPWAEAVIRECDGLPLAIIVVGS-MRKR------WKDLDA-LRRSI-------EKVYNPLKWSYDSLEEHLKPCFLFFCLFPEDYEVDTHTLVQYWLAEGLLELHS-EQ-YDRCVTIVESLKDSCL----LEG-F--PNTVKMHDVVR-IWIASSLEEED-----FQLRA
>XP_031120249.1
----------------------LDKMMGLL-K-R-N---TIGVWGMGGAGKTTLVKNVNNESKTNQVFDIVIWVVVSQ--NASEIIQKILQ--NKE--------AASYLYNKLKGKRFLLILDDIW--EVDLNDVIPPDH----DSKVILTTRNFHVCQEM--D------IGRLSDEEAWKLFSKV-G-------EEDQIKASAKAIVEECDGLPLALIIIGS-LRKT------WKSLYA-LQKSI-------EKVYKPLKWSYDSLKKQLKSCFLFCCLYPEDFEIDTGRLVHYWLAEGLLEQQN-EQ-ENDVKRIVDCLIGSCL----LEC-A--IDKVKMHDVVR-VWIAKSSEDW------FQLQA
>XP_031120297.1
---------------MVGRAKELTQIREML-L-QRSS--VMSVVGMGGIGKTTFATSIYNDPSIQNHFDLLGWTTVSKDHSLRKVLCDLCRSVEDE---DA--DLAKRLRQRLIGHRYLIVVDDIWSTK-AWDD-VFPD--L-NGSRILLTTRLKEVVDYTGSS-YVLN-LPFLNSDESWKLFYKV-C-SE---EEELELEEVGKRIVRKCNGLPLALVVVAGLLSKTNKSL-KWESIASMINLQV-T-S-DFEQCSNILTFSYNNLPYPLKACFLYFGVFPEDSEILIKDLIRLWIAEGFIKVDS-RN-EEVAKDYLQDLIDRNLVLICKQSWGGNMKTCRIHDLLYDLCLRETKNHML-----FKLRY
>XP_031120341.1
----------------------LAKMMDLL---K-S---RIGVWGMGGVGKTTLVKNLNNQT-NEPIFNIVIWVVVSR--NATESVQKIL---NKE---KE--SMASLLYNKLKGERFLLILDDIW--EINLDVVIPREH---TGSKIILTTRDFNVCQQM--D------MGSLHPEEAWKLFRTV-E-------EEDHIKPMAEAIVEECDGLPLALIIVGS-LRKR------WECLHA-LQKSI-------EKVYKPLKWSYDSLQQQLKSCFLFFCLFPEDFEIDTYKLVQYWVAEGLIEQQN-EQ-QNEVVRIVDYLKDSCL----LES-H--LNHVKMHDVVR-IWIAKSLEEG------FQLRA
>XP_031120386.1
-----------D-ETIVGKTSNDEKLYGWL---E-----SIGVCGMGGVGKTTLVKHIHKR--ILQKMHVKVWVTLPQDFS-KKLQ-DILQ-F-DK---NE--QRATILHQHL-GKKTILILDDVWK---PLEK-LSP---RIEGCKFIITSRSLEVCRQI----QELFKVKTLNENEAWDLFKNL-L------LHGTKIEKYAKKLAKKCGGLPLALNTIAG-VN-------DWRNIKS-FQNLM-----EDENVFEKLKFSYNRLSQRLKECFLYCCLYPEDYHIDKDEIIIKLIVEGLC-----ED-EH---SILTKLVNVFL-------LEGGEGYVKMHDLIREMALKISVKSEL---PSFLLCG
>XP_031120954.1
-----------G--IVVGFKEEEKTIIEHL-I---L---VVLITGMGGLGKTTLARRVYEKKNVVNHFDKHAWCTVSQEYDCKNLLNKIYNEV-GH---ID--NVAEELRKSLMGRRYLIVLDDIWSVE-AWEE-LFPD----NGSRIVLISRQKSV----SDA-KHIC-LPFFTVDESWELLQML-F-K-----RKEELENVGREISKKCGGLPLTVGLIAGLLEKVKKSE--WREFLHTLNSHI-TFGDG-IHSNDAIELSYKYLSDHLKPCLLYFAAFPEDKAIKVWKLIELWISEGFIIGMK-GR-EDEAKDYLNHLVSSNLIMMSGK-YQS--LACRVHDLVRDFCLTKAREEIS---N-FELRY
>XP_031121032.1
-------------KYPVGIDSRVRDILHLL---QQT---MIGIFGMGGVGKTTLAKAIYN--LSYQRFDGYCFIAIRSQHSREKLL-KTLNKL--EI--DE-----SLIKERLR-KRVLNVLDDI--IS-QLES-LFG-----SSSTIIITTRDVHLSDLR--H-E-KYMVKTLNFFESFQLLSHA-F-G-----VSLEYTEVSERIASYTGGLPLALTIIGSHLR--R-SV-EWIDAEK-LRK-I----PN-DKVQNILKISYDALDD-TKNIFLDIACFFIGD--DKNDTSIILEACGFH------A-K----IGIKTLIERCLLTIDG---DGV-GKLQMHDLVQEIVQKESKQSRL---PSFTLRL
>XP_031121033.1
-------------KHPVGIDSLVEDVLHLL---QQT---MMGIVGMGGVGKSTLAKAIYNHIMSFQGFEGSCFVAIRQEGNGEKLL-KILKNF--EI--DE-----SLIKARLQ-KRVLIVLDDI--SS-QLDS-LFG-----SGSTIIITTRDFQLNELG--Q-E-KYKVKTLSNDDSLRLLSHA-F-G-----VPSEYTEVSKTIASYTGGLPLALTVIGSHLR--RSSV-EWIEIEK-LKR-N----PH-KDIQTILEISYDALDD-TKNIFLDIACFFVGH--DKKNIAMILEACKFH------T-E----SGIRSLTERCLLTIDV-------QKLEMHVLVQEIVRKESKRSRL---PSFTLRL
>XP_031121036.1
-------------KYPIGIHSRAREIIRLL---HQK---MIGLYGMGGIGKSTLAKAIYN--LIFQKFEGSSFIEIIS-QNKEKLL-ETLKKF--EI--DK-----SLIKERLR-KRVLIVLDGL--IS-QLES-LFG-----SGSVIILTTRDIHLSDLR--H-E-KYMVKTLSFDQSLELLSHS-F-G-----VPLDYAEVCKSVARYTGGLPLALTIIGSYLR--R-SV-EWSIVEK-LRR-I----PH-ADVQKILKISYDALDD-TQNVFLDISSFFLGQ--NKKESIMILEASRFH------A-E----TAIRTLTERCLLTIIS---EGE-ERLHMHDLVREIVRKESQRTRL---SSLELRW
>XP_031121107.1
------------HQHPIGIETRVKEINLWL---QGS---ILAVYGMGGVGKTTLAKTAYN--LNNHSFDGSSFLAVRAAQDRTQLL-DILGK---KI--HE-----VRIREAVN-RRVLVVLDDV--TD-QLNA-VLH-----PGSKVIITTRNDHFDGSE--C-CKMYKVKSLSEKESLQLFSHA-F-G-----KEEDFKDLSRNVVFHCEGNPLALKVLGSALC--S-SP-VWESLQK-LKV-I----PQ-TKILEKLRISFDSLPNDVRNIFLDIACFFVGK--NKDFVVTVLDGCGLF------S-V----DGIQVLTDRCLLTTID----AS-SKIMMHQLIQEIIRKESKRSRIQKRCGFSLRF
>XP_031121155.1
-------------KYPIGIESRVRDILHLL---QQR---MLGIFGMGGVGKTTLAKAIYN--LSFQKFEGCCFIAVRSQYNRETLL-KTLNKL--EI--DE-----SLIKQRLR-KSVLIVLDDI--TS-QLES-LFG-----SGSTIIITTRDVQLSDLK--H-E-KYMVETLSPCESLQLLSHA-F-G-----VPLEYIDLSERIASYTGGLPLALTIIGSHLR--K-SV-EWSDAKK-LEG-I----PH-DDVQKILKISYDSLDD-TRNIFLDIACFFIGH--NKNDTSMILEACGFY------A-K----CGIRILIERCLLTTNG---GGK-ECLEMHDLVREIVRKESKQSRL---PNFKLRF
>XP_031121156.1
-------------KYPIGIESRVRDILHLL---QQR---MLGIFGMGGVGKTTLAKAIYN--LSFQKFEGCCFIAVRSQYNRETLL-KTLNKL--EI--DE-----SLIKQRLR-KSVLIVLDDI--TS-QLES-LFG-----SGSTIIITTRDVQLSDLK--H-E-KYMVETLSPCESLQLLSHA-F-G-----VPLEYIDLSERIASYTGGLPLALTIIGSHLR--K-SV-EWSDAKK-LEG-I----PH-DDVQKILKISYDSLDD-TRNIFLDIACFFIGH--NKNDTSMILEACGFY------A-K----CGIRILIERCLLTTNG---GGK-ECLEMHDLVREIVRKESKQSRL---PNFKLRF
>XP_031121158.1
---------------------------------------MFGIFGMGGVGKTTLAKAIYN--LSFQKFKSCCFIAIRSQYNRETLL-KTLNKL--EI--DE-----SLIKQRLR-KSVLIVLDDI--TC-QLES-LFG-----SGSTIIITTRDVQLSDLE--H-E-KYMVEKLSHDESLQLLSHA-F-G-----VPFEYVELSQWIARYTVGLPLALTVIGSHLR--R-SV-EWRDVEK-LRR-T----PN-DKVQNILKISYDALDD-TKNIFLDIAYFFIGH--DKNDTSMILEACGFY------A-K----IGIKTLIERCLLTIDG---RGE-GMLQMHDLVREIVRKESKQSRL---LSFKLRL
>XP_031121159.1
-------------KYPVGIDSRVKDILHLL---QQR---MFGIFGMGGVGKTTLAKAIYN--LSFQRFEGCCFVAIRSKHNREKLL-KTLNKL--EI--DE-----SLIKERLR-KSVLIVLDDI--TS-QLES-LFG-----PRSTIIITTRDVQLSDME--H-E-KYMVETLSPDESFQLLSHA-F-G-----VPLEYIELSKRIASYTGGLPLALQIIGSHMR--K-SV-EWSDAEK-LRG-I----PH-DDVQKILKISYDSLDD-TRNIFLDISCFFIGH--NKNDTSMILEACGFY------A-K----SGIRILIERCLLTIDR---FGK-ERLQMHDLVREVVRKESKRSRL---PSLEIRL
>XP_031121160.1
-------------KYPIGIESRVRDILHLL---QQR---MLGIFGMGGVGKTTLAKAIYN--LSFQKFEGCCFIAIRSQYNHETLL-KTLNKL--EI--DE-----SLIKQRLR-KSVLIVLDDI--NS-QLES-LFG-----SGSTIIITTRDVQLSDLE--H-E-KYMVETLSPCESLQLLSHA-F-G-----VPLEYIDLSEKIASYTGGLPLALTIIGSHLR--R-LV-EWSDAKK-LRG-I----PH-DDVQKILKISYDSLDD-TRNIFLDIACFFIGH--DKNDTSMILEACGFY------A-K----SGIRILIERCLLTTNG---DGK-ESLEMHDLVREIVRKESKQSRL---PNFKLRF
>XP_031121162.1
-------------KYPVGIESHVSDILHLL---QQK---MFGIFGMGGVGKTTLAKAIYN--LSFQKFENCCFIAIRSQYNREKLL-KTLNKL--EI--DE-----SLIKERLR-KSVLIVLDDI--TR-QLES-LFG-----SGSTIIITTRDVQLSDLE--H-E-KYMVETLSHDESLQLLSHA-F-G-----VPLEYIELSKRIASYTDGLPLALTIIGSHLR--K-SV-EWSDAEK-LKG-I----PN-DDVLKILKISYDSLDD-TQNIFLDIACFFIGQ--NKNDTSMILEACGFY------A-K----SGIRILIERCLLTTYG---GGE-ETLQMHDLVREIVRKESKQSRL---PNFKLRL
>XP_031121164.1
-------------KYPIGIESRVRDILHLL---QQR---MLGIFGMGGVGKTTLAKAIYN--LSFQKFEGCCFIAIRSQYNRETLL-KTLNKL--EI--DE-----SLIKQRLR-KSVLIVLDDI--TS-QLES-LFG-----SGSTIIITTRDVQLSDLE--H-E-KYMVETLSPCESLQLLSHA-F-G-----VPLEYIDLSERIASYTGGLPLALTIIGSHLR--K-SV-EWSDAKK-LRG-I----PH-DDVQKILKISYDSLDD-TRNIFLDIACFLLG--------------------------------------------------------------------------------------
>XP_031121166.1
-------------TYPVGIDSRVKDIENLL---QQT---MIGIFGTGGGGKTTLAKAIYN--RYYQSFEGSSFIEVR--RDREKLI-DTLKIH--EI--GR-----TLIKRILP-KKVLIVLDNI--RN-QLSS-LFG-----SGSIIIITTRDVRLSNLR--H-E-KYEVNMLSLNESLQLLSYA-F-D-----VP------------------------------------GWRDAEK-LKK-M----PP-DKVQEVLKISYDALDD-AQNIFLDIACFFIGH--DKNSTIEILKACNFV------P-G----DGIKTLIDRCLLKINI---FGK---FEMHDSVREIVRMESKRSRL---PSFELRL
>XP_031121167.1
-------------KYPVGIESRLSDILHLL---RQK---MFGIFGMGGVGKTTLAKAIYN--LSFQKFESYCFIAIRSQYNREKLL-KTLNKL--EI--DE-----SLIKERLR-KSVLIVLDDI--TR-QLES-LFG-----SGSTIIITTRDVQLSDLE--H-E-KYMVETLSHDESLQLLSHA-F-G-----VPLEYIELSKRIASYTCGLPLALTIIGSHLR--K-SV-EWSDAEK-LEG-I----PH-DDVLKILKISYDSLDD-TQNIFLDIACFFIGQ--NKNDTSMILEACGFY------A-K----SGIRILIERCLLTTYG---GGK-ERLHMHDLVREIVRKESKQSRL---PNFKLRL
>XP_031121261.1
-------------KYPVGIDSRVRDIHHLL---QQT---MIGIFGMGGVGKTTLAKALYN--LSFQRFEGSCFIAIRSERNREKLL-ETLKKF--EI--DR-----SLIKERLR-KKIIIVLDDI--IT-QLES-LFG-----SGSIIIMTTRDIHLSNLG--H-E-KYKVDMLSTNESLELFSHA-F-D-----DPLEYVELSKKVAGYTNGLPLALKVIGSHLH--K-SV-EWRDIEK-LKK-I----PH-GEVQEILKISYDALDD-TQNIFLDIASFFNGH--DKNDTAMILEACGFY------A-E----SGIRTLAEKCLLTIDQ---IGK-GRLEMHDLVQEIVRKESKRSRL---PNFTLRL
>XP_031121263.1
-------------KHPVGIDSLVGDVLHLL---QQT---MMGIVGMGGIGKSTLAKAIYNHIMSFQGFEGSCFVAIRQEGNGEKLL-KTLKNF--EI--DE-----SLIKARLQ-KRVLIVLDDI--LS-QLES-LFG-----SGSTIIITTRDFHLSELG--Q-E-KYKVKTLSIDDSLQLLSHA-F-G-----VPLEYTELSKMIASYTGGLPLALTIIGSHLR--R-SV-EWIEVEK-LRK-N----PH-DDIQTILEISYDALDD-TKNIFLDIACFFVGH--NKKNTAMILEACGFH------V-E----SGIRNLIERCLLTIDG--RGEE-KRLEMHDLVQEIVRKESKRSRL---VSFTLRL
>XP_031121264.1
-------------KHPVGIDYHVRAVLNLL---QQK---VIGIFGMGGVGKSTIAKALYNHIMSFQEFEGSCFVAIRQEGNSEKLL-KTLKNF--EI--DE-----SLIKARLR-KRVLIVLDGI--IS-QLDS-LFG-----SGSTIIITTRDVHLSELG--Q-E-KYKVKTLSIDDSLQLLSHV-F-G-----VPLEYTEVSKTVASYTKGLPLTLTIIGSYLH--R-SV-EWIEVEK-LRS-N----PH-EEIQTILEISYDALDD-TKNIFLDIACCFVGH--YKKDIVMVLEACGFH------A-K----SGIRSLIERCLLTIDG----DD-EKLEMHDLVREIVRKESKRSRL---VSFTLRL
>XP_031121287.1
-------------QHPIGIETRVKEINLWL---QGS---ILAVYGMGGVGKTTLAKTAYN--LNYHSFDGSSFLAVRAAQDRTQLL-DILGK---KI--HE-----VRIREAVN-RRILVVLDDV--TD-QLNT-VLH-----PGSKVIITTRNDHFDGSE--C-WKMYKAKALSEKESLQLFSHA-F-G-----EEEDFMELSSNVVFHCEGNPLALKVLGSALC--S-SP-VWESLQK-LKV-I----PQ-TKILEKLRISFDSLPNDVRNIFLDIACFFVGK--NRDFVVTVLDGCGLF------S-V----DGIQVLIDRCLLTTID----AS-SKIMMHQLIQEIIRKESKRSRIQKRCEFSLRF
>XP_031121953.1
-A------L--E-DDVVGFDGEVKIIKDRL-I---S---FISIVGMSGLGKTTLIKKVFFDSEIEYEFFPRLWVYVSRNMNRREIFMNIIRKF-NDY--EE--ELAERIKEFLKDEKYLIVMDDVWNEK-DLEL-LFPN--Q-NGSRVLVTTRDTGLARHADSY-KP-HVLKFLTDEESLEMLKKV-F-G-----KETYEI-RGRKIAAICNGLPLAILVIAGVL-NKDQVS-LWNDVAQHPMP-L-N-C-R-PDYNNILRLSYNQLPYHTKDCFLYLAAFPIGHEISVWKLIRLWIAEGFIPAVT-ST-ERIADSYLKEIVSRNLLMVVKRA-DGDIKTCRLNDTLHEFCKDEAAKNYLDVP-SYPLRY
>XP_031121974.1
-----------E--IVVGFEDETENITGLL-I---P---VVSITGMAGLGKTTLARKVFYHKPVIDWFHFRAWCCVSQEYDKNRVFHEIFSQKQGN---DD--NIAEKLRKKLLGQRYLIVLDDVWRKK-AWDE-LFPA----EGSRIILTSREKEVGKYPSGA-DPYS-LRFFTTEESQDLLQKL-S-K-----GNPELKEFGRQIAERCGGVPLVVVLVAGILQKIEEKY--WNEFLQSLSSHI--RGDE-SRSMDVIALSYKHLPEHLKPCLLYFGAFPEDHEIPVSKLIQLWMAEGFVKHIK-KV-EDEAEDYLNHLIGSNLIMVSTR-YNNGVRTCRIHDLVGSFCLTKAEEDKFTHST-FKLRY
>XP_031121981.1
-------------KDLVGLESIVNNIGNWL---RAS---FIGICGMGGIGKTTIAMTVFN--RFSHQFDGVCFLQVG--H-EKTLL-AILKSV--KI--LD-----GKIQIRLK-KKVLIVLDDV--LV-QLQN-LFG-----RGSRVIITTRDQELRSHG--D-KYVYEVHTLQDQEAIKLFNYA-F-K-----SEDRFELHSNFIVNYCKGHPLALKVLGSSLC--L-KA-IWERSKK-LEG-A----AF-DVINKALEISFERLDN-NQKFFLYIACFFRHH--KEKHVKEALDALE-H------G-F----IDTYVLIEKSLISVEN----ER---IEMHDLIQRTARKMY--RWV---QIFELEL
>XP_031121982.1
-------------KDLVGLESIVNNIGNWL---RAS---FIGICGMGGIGKTTIAMTVFN--RFSHQFDGVCFLQVG--H-EKTLL-AILKSV--KI--LD-----GKIQIRLK-KKVLIVLDDV--LV-QLQN-LFG-----RGSRVIITTRDQELRSHG--D-KYVYEVHTLQDQEAIKLFNYA-F-K-----SEDRFELHSNFIVNYCKGHPLALKVLGSSLC--L-KA-IWERSKK-LEG-A----AF-DVINKALEISFERLDN-NQKFFLYIACFFRHH--KEKHVKEALDALE-H------G-F----IDTYVLIEKSLISVEN----ER---IEMHDLIQRTARKMY--RWV---QIFELEL
>XP_031121983.1
-------------KNLVGLESRVNNIINWL---RAS---FIGICGMGGIGKTTTARVVFN--RFSHQFYGACFLAVR--H-EKTLL-KILKSV--EI--DE-----AMIVKRLK-KKVLIVLDDV--LK-QLDE-LFG-----RGSRVIITTRDAGLRSHG--D-KYIYHVDTLEKQEAIQLFSHA-F-K-----NEKTMEELCGSVVRYCEGLPLALKVLGSHLC--K-NA-NRKTLKK-LEDAT----PK-DKILKVLKISFDGLDE-NKNVFLDITCFFRKW--REEYVKGVL--------------D----SDLCELIEKSLISVQN----GR---IEMHDRIQYIASQEK--WRL---RVFRLRW
>XP_031121984.1
-------------KNLVGLESRVNNIINWL---RAS---FIGICGMGGIGKTTTARVVFN--RFSHQFYGACFLAVR--H-EKTLL-KILKSV--EI--DE-----AMIVKRLK-KKVLIVLDDV--LK-QLDE-LFG-----RGSRVIITTRDAGLRSHG--D-KYIYHVDTLEKQEAIQLFSHA-F-K-----NEKTMEELCGSVVRYCEGLPLALKVLGSHLC--K-NA-NRKTLKK-LEDAT----PK-DKILKVLKISFDGLDE-NKNVFLDITCFFRKW--REEYVKGVL--------------D----SDLCELIEKSLISVQN----GR---IEMHDRIQYIASQEK--WRL---RVFRLRW
>XP_031121986.1
-------------KNLVGLESRVNNIINWL---RAS---FIGICGMGGIGKTTTARVVFN--RFSHQFYGACFLAVR--H-EKTLL-KILKSV--EI--DE-----AMIVKRLK-KKVLIVLDDV--LK-QLDE-LFG-----RGSRVIITTRDAGLRSHG--D-KYIYHVDTLEKQEAIQLFSHA-F-K-----NEKTMEELCGSVVRYCEGLPLALKVLGSHLC--K-NA-NRKTLKK-LEDAT----PK-DKILKVLKISFDGLDE-NKNVFLDITCFFRKW--REEYVKGVL--------------D----SDLCELIEKSLISVQN----GR---IEMHDRIQYIASQEK--WRL---RVFR---
>XP_031121987.1
-------------KNLVGLESRVNNIINWL---RAS---FIGICGMGGIGKTTTARVVFN--RFSHQFYGACFLAVR--H-EKTLL-KILKSV--EI--DE-----AMIVKRLK-KKVLIVLDDV--LK-QLDE-LFG-----RGSRVIITTRDAGLRSHG--D-KYIYHVDTLEKQEAIQLFSHA-F-K-----NEKTMEELCGSVVRYCEGLPLALKVLGSHLC--K-NA-NRKTLKK-LEDAT----PK-DKILKVLKISFDGLDE-NKNVFLDITCFFRKW--REEYVKGVL--------------D----SDLCELIEKSLISVQN----GR---IEMHDRIQYIASQEK--WRL---RVFRLRW
>XP_031121988.1
-------------KNLVGLESRVNNIINWL---RAS---FIGICGMGGIGKTTTARVVFN--RFSHQFYGACFLAVR--H-EKTLL-KILKSV--EI--DE-----AMIVKRLK-KKVLIVLDDV--LK-QLDE-LFG-----RGSRVIITTRDAGLRSHG--D-KYIYHVDTLEKQEAIQLFSHA-F-K-----NEKTMEELCGSVVRYCEGLPLALKVLGSHLC--K-NA-NRKTLKK-LEDAT----PK-DKILKVLKISFDGLDE-NKNVFLDITCFFRKW--REEYVKGVL--------------D----SDLCELIEKSLISVQN----GR---IEMHDRIQYIASQEK--WRL----------
>XP_031122059.1
KA------P--E-DDVVGFDEEAKTIKDRL-L---T---VISIVGMAGLGKTTLTKMVFNDTQLQYEFFTRIWVYVSKTFSRRQIFLDILSNF-KDY--DE--LLANKVKEFLEGGKYFIVVDDVWSQQ-DWDH-LFPN--M-KGSRVLLTTRHENVASHADSS-NP-HHLKFLTNDESWELLKKV-F-R-----KEHENE-CGRLIAIKCKGLPLAVVVIAGVL-NKNSTS-EWKQVADNPFA-I-N-R-E-QSYHELVKWSYDHLPFYTKDCFLYLAAFPTGHNIDSWKLMRLWIAEGFIPPTE-LD-ERTAEKYLKDLIDRNLLMVLNRA-DGQIKTCRIHDTLHEFCKFEAGKKNLEVS-AFPLRY
>XP_031122060.1
ESE----GSVI----MVGRRGDHNRIVDEL-I---AD--VITIVGMTGIGKTTLATSVYNDPIVASHFDVRGWVTMSREYNKTQTLHNLLWAL------DD--DAARQVCNFLRGKKFLIVLDNLWNPQ-AWHD-ILPE--W-GNSRVLQTTTHLRLFVGDDR-----HRMTLLNPEESWVLFC---LFS-----QRE-YEKIRSQVVKACEGLPHSIVVVA--LSKCDNVN-EWKKVEKEIELLL-----DRR----ALTHTYNQLPQHLKVCFLYFGVFPKRSAIKVKLLFRLWIAEGFIN----KE-ESQAYKYLLEFISRSLILIDN-SSSGKVKNCRMHSALHSFCVREAQKEGI---S-FKLRY
>XP_031122061.1
ESE----GSVI----MVGRRGDHNRIVDEL-I---AD--VITIVGMTGIGKTTLATSVYNDPIVASHFDVRGWVTMSREYNKTQTLHNLLWAL------DD--DAARQVCNFLR----------------------------------------------------------------------------------------------------------------------------------------------------------------------------------------------------------------------------------------------------------------
>XP_031122062.1
DDE----APLIK-E-MVGRRHDYLLVKNQL-L---FG--VILIVGMTGIGKTTLAASVYEDSSVASHFGVRGWITVSPESNVRQTLHDLLLIVDDE---DE--TLAKQVSKCLEGKRYLIVLDNIWNNK-AWGA-IFPD--S-NGSRIVLITTHFDSCSYDHHY----HNMNLLNPKESWDLFCNPFL-------EQK-LEKLRSGILEKCEGLPLSIVTVA--LSKCNNIK-EWKKVEKELELLL----EDNT----AFTLRYNQLAQHLKICFLYFGVFPKRSVIQVKQLIRLWIAEGFLS----GR-ENQAYKQLLQLIDRNLVLIDK-SFDGRIKTCKMHSVLHSFCVREAQKESF---P-FKLRY
>XP_031122063.1
QQQ----PPPV----MVGRRSDHMLIMDKL-I---GG--VISIVGMAGIGKTTLAASAYRDPSIASHFDVRGWITMSREYNKNQPLYNILWTLTDG---DD--LAVENIYNFLTGKRYLIVLDNFWNNQ-AWYD-ILPD--R-NRSRVVLTTTHF-EYAYSNT-----HKMSLLNPEESWELFCKLFL-------EQK-FEKIKSQVVDKCEGLPHSIVVVS--LSRCSNIQ-EWKKVKKELELLL-----DSR----ALTFTYNQLPQNLKLCFLYFGVFPKRHAISVKQLIRLWIAEGFLN----KG-EDQAYEYLCEFTNRSLIIIDT-NSERKIKTCRMHSALHSFCVREAQKEGI---P-FKLRY
>XP_031122064.1
QQQ----PPPV----MVGRRSDHMLIMDKL-I---GG--VISIVGMAGIGKTTLAASAYRDPSIASHFDVRGWITMSREYNKNQPLYNILWTLTDG---DD--LAVENIYNFLTGKRYLIVLDNFWNNQ-AWYD-ILPD--R-NRSRVVLTTTHF-EYAYSNT-----HKMSLLNPEESWELFCKLFL-------EQK-FEKIKSQVVDKCEGLPHSIVVVS--LSRCSNIQ-EWKKVKKELELLL-----DSR----ALTFTYNQLPQNLKLCFLYFGVFPKRHAISVKQLIRLWIAEGFLN----KG-EDQAYEYLCEFTNRSLIIIDT-NSERKIKTCRMHSALHSFCVREAQKEGI---P-FKLRY
>XP_031122065.1
KSD---VQPLIS-R-MVGRRRDHTVMRNTL-L---SS--VISIVGMPGIGKTTLARSVFRDRTIVWRFGVRAWVSMCWGYTTSEMLHQLLWTIPDE---DD--LAAEQVYNFLKHRRYLIVLDNLWNNQ-AWYD-LFPD--Y-SKSRIVITTTHFSTDPYN-------HNMTLLDPEEIWDLFCNLSL--------EK-YENIRSQVVEKCEGLPHSIVVVA--LSKCDNIH-EWKKVEKELELIL-----DSN----ALTFTYNQLPQQLKVCFLYFGVFPKRSAIKIKQLIRLWTVEGFVK----EG-ENQAYEYLQELIDRSLILIDT-RSSGKIKTCRMHSALHSFWVREAQKETI---P-FKLRY
>XP_031122067.1
ECQ----S-LIK-E-MVGRRHDYLLVKNQL-L---Y---VILIVGMNGIGKTTLAASVYEDSSVASHFDVRAWITMSGEYNVRQTLHDLLLTLDHE---DD--LLAKQVSKCLKGKRYLIVLDNLWNNR-VWDD-IFPD--N-NGSRIVLTTTHFDT-SLD-------HNMALLDSKESWDLFCDPFL-------EKK-FEKIRSHVLEKCEGLPLSIVTVA--LSKCNNIR-EWEKVEKELELLL-----DSS----ALTLRYNQLPQYLKVCFLYLGVFPKRTVIRVKQLVRLWIAEGVLN----EG-ESQAYEYLRGLIDRSLVSIEN-SSDGKIKSCKMHSALHSFCVREAQKSSI---P-FKLRY
>XP_031122068.1
ECQ----S-LIK-E-MVGRRHDYLLVKNQL-L---Y---VILIVGMNGIGKTTLAASVYEDSSVASHFDVRAWITMSGEYNVRQTLHDLLLTLDHE---DD--LLAKQVSKCLKGKRYLIVLDNLWNNR-VWDD-IFPD--N-NGSRIVLTTTHFDT-SLD-------HNMALLDSKESWDLFCDPFL-------EKK-FEKIRSHVLEKCEGLPLSIVTVA--LSKCNNIR-EWEKVEKELELLL-----DSS----ALTLRYNQLPQYLKVCFLYLGVFPKRTVIRVKQLVRLWIAEGVLN----EG-ESQAYEYLRGLIDRSLVSIEN-SSDGKIKSCKMHSALHSFCVREAQKSSI---P-FKLRY
>XP_031122069.1
ISG----GPVI----MVGRGRDRVLIMDKL-I---RG--VLSIVGMPGIGKTTLARSVYKNKLVTSHFDVQKWVSMPDGYNVREMLHTLLWAVGEE---VD--LAAEKVFKCLRGKRYLIVFDNLPNNE-AWDY-ILPD--Y-TNSRIVITTTHFLSWDYSNR-----HNMNLLNPEESWTLFCNPVLKL-----KES-FQKIRSQVVELCEGLPHSIVVVA--LSKCDNIR-EWKKVQKEIELLL-----DRR----ALTHTYNQLPQHLKVCFLYFGVFPKRSAIKVKLLIRLWITEGFIN----KE-ESQAYEYLQEFVDRSLILIDS-SSSGKIKDCRMHSALHSFCVREAQKEGI---S-FKLRY
>XP_031122070.1
ECQ----STTVK-E-MVGRRNDYLLVKNQL-L---Y---VILIVGMNGIGKTTLAASVYEDSSVASHFDVRAWITMSGEYNVKQTLHDLLLTLDHE---DD--LLAKQVSKCLKGKRYLIVLDNLWNNR-IWDD-IFPD--S-NGSRIVLTTTHFDT-SLD-------HNMTLLDSKESWDLFCNPFL-------EKK-FEKIRSYVLLKCEGLPLSIVTVA--LSECNNIQ-EWEKVEKELELLL-----DSS----ALTLRYNQLPQYLKVCFLYLGVFPKRTVIRIKQLVRLWKAEGVLN----ED-ESQAYEYLRELIDRSLVLIEN-SSDGKIKSCKMHSALHSFCVREAQKNSI---P-FKLRF
>XP_031122071.1
ESQ----RPPIM-E-MVGRGRDHKLIMDQL-E---RH--LISIVGMTGIGKTTLAASVYNDPKIASLFQVKFWVTMSGKYNKSQMLMEILRTLDDE---DD--VAAKQVYDFLSGKRYLIVLDNLWNNE-AWDD-IFPT--W-IGSRIVLTTTHFRAFKYS-------HNMDLLNSEESWDLFCNPFL-------EQK-FKKIRSQIVEKCEGLPHSVLVVA--LSKCDNIK-EWKKVEKEIELLL-----DSK----VLTFTFHQLPQHLKVCFLYFGVFPKRSAIKVKLLIRLWISEGFIE----KE-EDQAYEYLEELIDRSLILIDN-SLSGKVKNCRMHSALHSFC------------S-FKLRY
>XP_031122089.1
KRE----RSLIMEE-MVGRHLDHMLVVDQL-V---PNV-ITIVVGMTGIGKTTLARNVYNDPKVTSHFDVRCWVTMSGEYNKTQMLHHLLWTLDDE---------------------------------------------K-EG------------------------------------------L-------------------------------AAA--VYKC------------------------------------------LK---------------------------GMIM-------------------------------------------------------------------
>XP_031122148.1
-------------KYPVGIESRLSDILHLL---QQK---MFGIFGMGGVGKTTFAKAIYN--LSFQKFESCCFIAIRSQYNREKLL-KTLNKF--EI--DE-----SLIKERLR-KSVLIVLDDI--TR-QLEL-LFG-----SGSTIIITTRDVQLSDLE--H-E-KYMVETLSHDESLQLLSHA-F-G-----VPLEYIELSKTIASYTGGLPLALTIIGSHLR--K-SM-EWSDAEK-LEG-I----PH-ADVQKILKISYDSLDD-SQNIFLDIACFFIGH--NKNDTFMILEACGFY------A-K----CGIRILIERCLLTTYG---GGE-ETLQMHDLVREIVRKESKQSRM---PNFKLRL
>XP_031122149.1
-------------KYPVGIESRLSDILHLL---QQK---MFGIFGMGGVGKTTFAKAIYN--LSFQKFESCCFIAIRSQYNREKLL-KTLNKF--EI--DE-----SLIKERLR-KSVLIVLDDI--TR-QLEL-LFG-----SGSTIIITTRDVQLSDLE--H-E-KYMVETLSHDESLQLLSHA-F-G-----VPLEYIELSKTIASYTGGLPLALTIIGSHLR--K-SM-EWSDAEK-LEG-I----PH-ADVQKILKISYDSLDD-SQNIFLDIACFFIGH--NKNDTFMILEACGFY------A-K----CGIRILIERCLLTTYG---GGE-ETLQMHDLVREIVRKESKQSRM---PNFKLRL
>XP_031122150.1
-------------KYPVGIESRLSDILHLL---QQK---MFGIFGMGGVGKTTLAKAIYN--LSFQKFESCCFIAIRSQYNREKLL-KTLNKL--EI--DE-----SLTKERLR-KSVLIVLDDI--TR-QLES-LFG-----SGSTIIITTRDVQLSNLE--H-E-KYMVETLSHNESLQLLSHA-F-G-----VPLEYMELSKRIASYTGGLPLALTIIGSHLH--K-SA-EWSDAEK-LRG-I----PH-HDVQKILKISYDSLDD-TQNIFLDIACFFIGQ--NKNDTSMILEACDFY------A-K----SGIRILIERCLLTTNG---GGE-ETLQMHDLVREIVRKESKQSRL---PNFKLRL
>XP_031122151.1
-------------KYPVGIESRVRDILHLL---QQK---MIGIFGMGGVGKTTLAKAIYN--LSFQKFESCCFIAIRSQYNREKLL-KTLNKL--EI--DE-----SLIKERLR-KSVLLVLDDI--TC-QLES-LFG-----SGSTIIITTRDVQLSDLE--H-E-KYMVEMLSHDESLQLLSHA-F-G-----VPLEYIELSERIASYAGGLPLALTIIGSHLR--K-SV-EWSDAEK-LER-I----PH-DDVLKILKISYDSLDD-TQNIFLDIACFFIGQ--NKNDTSMILEACGFY------A-K----SGIRILIERCLLTTYG---GGE-ERLQMHDLVREIVRKGSKQSRL---PNFKLRL
>XP_031122152.1
-------------KYPVGIESRVRDILHLL---QQK---MIGIFGMGGVGKTTLAKAIYN--LSFQKFESCCFIAIRSQYNREKLL-KTLNKL--EI--DE-----SLIKERLR-KSVLLVLDDI--TC-QLES-LFG-----SGSTIIITTRDVQLSDLE--H-E-KYMVEMLSHDESLQLLSHA-F-G-----VPLEYIELSERIASYAGGLPLALTIIGSHLR--K-SV-EWSDAEK-LER-I----PH-DDVLKILKISYDSLDD-TQNIFLDIACFFIGQ--NKNDTSMILEACGFY------A-K----SGIRILIERCLLTTYG---GGE-ERLQMHDLVREIVRKGSKQSRL---PNFKLRL
>XP_031122153.1
-------------KYPVGIESRVRDILHLL---QQK---MIGIFGMGGVGKTTLAKAIYN--LSFQKFESCCFIAIRSQYNREKLL-KTLNKL--EI--DE-----SLIKERLR-KSVLLVLDDI--TC-QLES-LFG-----SGSTIIITTRDVQLSDLE--H-E-KYMVEMLSHDESLQLLSHA-F-G-----VPLEYIELSERIASYAGGLPLALTIIGSHLR--K-SV-EWSDAEK-LER-I----PH-DDVLKILKISYDSLDD-TQNIFLDIACFFIGQ--NKNDTSMILEACGFY------A-K----SGIRILIERCLLTTYG---GGE-ERLQMHDLVREIVRKGSKQSRL---PNFKLRL
>XP_031122154.1
-------------KYPVGIESRVRDILHLL---QQK---MIGIFGMGGVGKTTLAKAIYN--LSFQKFESCCFIAIRSQYNREKLL-KTLNKL--EI--DE-----SLIKERLR-KSVLLVLDDI--TC-QLES-LFG-----SGSTIIITTRDVQLSDLE--H-E-KYMVEMLSHDESLQLLSHA-F-G-----VPLEYIELSERIASYAGGLPLALTIIGSHLR--K-SV-EWSDAEK-LER-I----PH-DDVLKILKISYDSLDD-TQNIFLDIACFFIGQ--NKNDTSMILEACGFY------A-K----SGIRILIERCLLTTYG---GGE-ERLQMHDLVREIVRKGSKQSRL---PNFKLRL
>XP_031122156.1
-------------KYPVGIESRVRDILHLL---QQK---MIGIFGMGGVGKTTLAKAIYN--LSFQKFESCCFIAIRSQYNREKLL-KTLNKL--EI--DE-----SLIKERLR-KSVLLVLDDI--TC-QLES-LFG-----SGSTIIITTRDVQLSDLE--H-E-KYMVEMLSHDESLQLLSHA-F-G-----VPLEYIELSERIASYAGGLPLALTIIGSHLR--K-SV-EWSDAEK-LER-I----PH-DDVLKILKISYDSLDD-TQNIFLDIACFFIGQ--NKNDTSMILEACGFY------A-K----SGIRILIERCLLTTYG---GGE-ERLQMHDLVREIVRKGSKQSRL---PNFKLRL
>XP_031122157.1
-------------KYPVGIESRVRDILHLL---QQK---MIGIFGMGGVGKTTLAKAIYN--LSFQKFESCCFIAIRSQYNREKLL-KTLNKL--EI--DE-----SLIKERLR-KSVLLVLDDI--TC-QLES-LFG-----SGSTIIITTRDVQLSDLE--H-E-KYMVEMLSHDESLQLLSHA-F-G-----VPLEYIELSERIASYAGGLPLALTIIGSHLR--K-SV-EWSDAEK-LER-I----PH-DDVLKILKISYDSLDD-TQNIFLDIACFFIGQ--NKNDTSMILEACGFY------A-K----SGIRILIERCLLTTYG---GGE-ERLQMHDLVREIVRKGSKQSRL---PNFKLRL
>XP_031122158.1
-------------KYPVGIESRVRDILHLL---QQK---MIGIFGMGGVGKTTLAKAIYN--LSFQKFESCCFIAIRSQYNREKLL-KTLNKL--EI--DE-----SLIKERLR-KSVLLVLDDI--TC-QLES-LFG-----SGSTIIITTRDVQLSDLE--H-E-KYMVEMLSHDESLQLLSHA-F-G-----VPLEYIELSERIASYAGGLPLALTIIGSHLR--K-SV-EWSDAEK-LER-I----PH-DDVLKILKISYDSLDD-TQNIFLDIACFFIGQ--NKNDTSMILEACGFY------A-K----SGIRILIERCLLTTYG---GGE-ERLQMHDLVREIVRKGSKQSRL---PNFKLRL
>XP_031122159.1
-------------KYPVGIESRVRDILHLL---QQK---MIGIFGMGGVGKTTLAKAIYN--LSFQKFESCCFIAIRSQYNREKLL-KTLNKL--EI--DE-----SLIKERLR-KSVLLVLDDI--TC-QLES-LFG-----SGSTIIITTRDVQLSDLE--H-E-KYMVEMLSHDESLQLLSHA-F-G-----VPLEYIELSERIASYAGGLPLALTIIGSHLR--K-SV-EWSDAEK-LER-I----PH-DDVLKILKISYDSLDD-TQNIFLDIACFFIGQ--NKNDTSMILEACGFY------A-K----SGIRILIERCLLTTYG---GGE-ERLQMHDLVREIVRKGSKQSRL---PNFKLRL
>XP_031122160.1
-------------KYPVGIESRVRDILHLL---QQK---MIGIFGMGGVGKTTLAKAIYN--LSFQKFESCCFIAIRSQYNREKLL-KTLNKL--EI--DE-----SLIKERLR-KSVLLVLDDI--TC-QLES-LFG-----SGSTIIITTRDVQLSDLE--H-E-KYMVEMLSHDESLQLLSHA-F-G-----VPLEYIELSERIASYAGGLPLALTIIGSHLR--K-SV-EWSDAEK-LER-I----PH-DDVLKILKISYDSLDD-TQNIFLDIACFFIGQ--NKNDTSMILEACGFY------A-K----SGIRILIERCLLTTYG---GGE-ERLQMHDLVREIVRKGSKQSRL---PNFKLRL
>XP_031122161.1
-------------KYPVGIESRVRDILHLL---QQK---MIGIFGMGGVGKTTLAKAIYN--LSFQKFESCCFIAIRSQYNREKLL-KTLNKL--EI--DE-----SLIKERLR-KSVLLVLDDI--TC-QLES-LFG-----SGSTIIITTRDVQLSDLE--H-E-KYMVEMLSHDESLQLLSHA-F-G-----VPLEYIELSERIASYAGGLPLALTIIGSHLR--K-SV-EWSDAEK-LER-I----PH-DDVLKILKISYDSLDD-TQNIFLDIACFFIGQ--NKNDTSMILEACGFY------A-K----SGIRILIERCLLTTYG---GGE-ERLQMHDLVREIVRKGSKQSRL---PNFKLRL
>XP_031122162.1
-------------KYPVGIESRVRDILHLL---QQK---MIGIFGMGGVGKTTLAKAIYN--LSFQKFESCCFIAIRSQYNREKLL-KTLNKL--EI--DE-----SLIKERLR-KSVLLVLDDI--TR-QLES-LFG-----SGSTIIITTRDVQLSDLE--H-E-KYMVEMLSHDESLQLLSHA-F-G-----VPLEYIELSERIASYAGGLPLALTIIGSHLR--K-SV-EWSDAEK-LER-I----PH-DDVLKILKISYDSLDD-TQNIFLDIACFFIGQ--NKNDTSMILEACGFY------A-K----SGIRILIERCLLTTCG---GGE-ETLQMHDLVREIVRKESKQSRL---PNFKLRL
>XP_031122163.1
-------------KYPVGTDSRVKDIENLL---QPT---MIGIFGMGGVGKTTLAKVIYN--RNFRRFDGSCFIAIGSEA-REKLV--GLKMH--EI--DH-----TLIQRVLS-TKVLIVLDDI--RK-QLDS-LFG-----PDSIIIITTRDVQLSNLR--H-E-KYEVNMLSFNESLQLLSHA-L-D-----VSNKYSELSETIARYTKGLPLALEVIGSRLH--K-PV-GWTYAEK-LKK-M----PP-GDVQKILKISYDALDDHAKNIFLDIACFFIGD--DKNNTVKILEACNFV------S-A----EGIEILRERCLLKINK---SGN---FEMHDLIREIVRMESKRSRL---PSFALRL
>XP_031122164.1
-------------KYPVGTDSRVKDIENLL---QPT---MIGIFGMGGVGKTTLAKVIYN--RNFRRFDGSCFIAIGSEA-REKLV--GLKMH--EI--DH-----TLIQRVLS-TKVLIVLDDI--RK-QLDS-LFG-----PDSIIIITTRDVQLSNLR--H-E-KYEVNMLSFNESLQLLSHA-L-D-----VSNKYSELSETIARYTKGLPLALEVIGSRLH--K-PV-GWTYAEK-LKK-M----PP-GDVQKILKISYDALDDHAKNIFLDIACFFIGD--DKNNTVKILEACNFV------S-A----EGIEILRERCLLKINK---SGN---FEMHDLIREIVRMESKRSRL---PSFALRL
>XP_031122165.1
-------------KYPVGTDSRVKDIENLL---QPT---MIGIFGMGGVGKTTLAKVIYN--RNFRRFDGSCFIAIGSEA-REKLV--GLKMH--EI--DH-----TLIQRVLS-TKVLIVLDDI--RK-QLDS-LFG-----PDSIIIITTRDVQLSNLR--H-E-KYEVNMLSFNESLQLLSHA-L-D-----VSNKYSELSETIARYTKGLPLALEVIGSRLH--K-PV-GWTYAEK-LKK-M----PP-GDVQKILKISYDALDDHAKNIFLDIACFFIGD--DKNNTVKILEACNFV------S-A----EGIEILRERCLLKINK---SGN---FEMHDLIREIVRMESKRSRL---PSFALRL
>XP_031122166.1
-------------KYPIGIESRVRDILHLL---H-----MLEIFGMGGVGKTTLAKAIYN--LSFQKFEGCCFIAIRSQYNRETLL-KTLNKL--EI--DE-----SLIKQRLR-KSVLIVLDDI--TS-QLES-LFG-----SGSTIIITTRDVQLSDLE--H-E-KYLVETLSPCESLKLLSHA-F-G-----VPLEYIDLSERIASYTGGLPLALTIIGSHLR--K-SV-EWSDAKK-LRG-M----PH-DDVQRILKISYDSLDD-TRNIFLDIACFFIGH--DKNDTSMILEACGFY------A-K----SGIRILIERCLLTTNG---DGK-ESLEMHDLVREIVRKESKQSRL---PNFKLRF
>XP_031122307.1
-A------P--E-DDVVGFDDEAKTIKDRL-T---S---FISIVGMAGLGKTTLTKMVFNDTDIQYEFFTRLWVYVSRSMNRRQIFMDIISRF-DDF--EE--LLAESIKEYLKGGKYFIVMDDVWFKK-DWDL-LFPN--Q-NGSRVLVTTRDTGVATHADSY-KP-HNLKFLDNKESLELLKKV-F-R-----KEEYEP-PGRKIAEKCNGLPLAVVVIAGVL-NKDQVS-SWNDVAKNPIP-L-N-R-Q-QDYNNILRLSYNQLPNHTKDCFLYLAAFPMGHEISVWKLIRLWIAEGFIPTVP-ST-EGTADSYLREIVSRNLLMVVKRA-DGDIKTCRLHDTLYEFCKDEAVKNYLDVP-AYPLRY
>XP_031122316.1
----RWCED----SFVAGFELGKRKVKDMLMKDEENS-----LCGIGGSGKTTLAREICKDDEIQSFFKGRVFLTVSQSPNVENLRLQVWSMINPQFDWNRMPAQPRLL-----------ILDDVWKL-ADLKPLI-----KVPGCKILVVSRFKFPLSV----IDSAHELELLREDEAMSLFCHFAFGRNCIP---EKLV---KEVIDECEGLPLALKVVGSSLK--GQPEMFWKSAQNRLSRSLPVGESHEVQLLERMKWSIDYLPEKVRECFLDLGAFPEDKKIPLDVLINMW-----VELHDI--PEEEAFHIVVELSNKNLLNLT--------KDARVGDVLRDLAIHMSGLED--LPKEWEARV
>XP_031122392.1
-------------KYPVGIESRVSDILHLL---QQK---MFGIFGMGGVGKTTLAKAIYN--LSFQKFKSCCFIAIRSQYNRETLL-KTLNKL--EI--DE-----SLIKQRLR-KSVLIVLDDI--TS-QLES-LFG-----SGSTIIITTRDVQLSDLE--H-E-KYMVKTLSPNESLQLLSQA-F-G-----VPLDYIEISERIASYTGGLPLALTIIGSHLR--K-AV-EWSDAEK-LEG-I----PH-DDVQKILKISYDSLDD-TRNIFLDIACFFIGH--NKNDTSMILEACGFY------A-K----SGIRILIERCLLTTNG---SGE-ECLEMHDLVREIVRKESKQSRL---PNFKLRL
>XP_031122393.1
-------------KYPVGIESRVSDILHLL---QQK---MFGIFGMGGVGKTTLAKAIYN--LSFQKFKSCCFIAIRSQYNRETLL-KTLNKL--EI--DE-----SLIKQRLR-KSVLIVLDDI--TS-QLES-LFG-----SGSTIIITTRDVQLSDLE--H-E-KYMVKTLSPNESLQLLSQA-F-G-----VPLDYIEISERIASYTGGLPLALTIIGSHLR--K-AV-EWSDAEK-LEG-I----PH-DDVQKILKISYDSLDD-TRNIFLDIACFFIGH--NKNDTSMILEACGFY------A-K----SGIRILIERCLLTTNG---SGE-ECLEMHDLVREIVRKESKQSRL---PNFKLRL
>XP_031122394.1
-------------KYPVGIESRVSDILHLL---QQK---MFGIFGMGGVGKTTLAKAIYN--LSFQKFKSCCFIAIRSQYNRETLL-KTLNKL--EI--DE-----SLIKQRLR-KSVLIVLDDI--TS-QLES-LFG-----SGSTIIITTRDVQLSDLE--H-E-KYMVKTLSPNESLQLLSQA-F-G-----VPLDYIEISERIASYTGGLPLALTIIGSHLR--K-AV-EWSDAEK-LEG-I----PH-DDVQKILKISYDSLDD-TRNIFLDIACFFIGH--NKNDTSMILEACGFY------A-K----SGIRILIERCLLTTNG---SGE-ECLEMHDLVREIVRKESKQSRL---PNFKLRL
>XP_031122501.1
-------------DNLVGLESRVNNIINWL---RAS---FIGICGMGGIGKTTTAMVVFN--RFSHQFDGACFLAVR--H-EKTLL-EVLKSV--QI--QD-----AKIGMRLK-KKVLIVLDDV--LK-QLDE-LFG-----RGSRVIITTRDAGLRSQG--V-KYIYPIDKLGEEEGIQLFRYA-F-E-----KEKTFEELCGSIARSCKGLPLALKVLGTSLC--L-DV-VWESLKD-LKD-K----AD-NNIYETLKISYNRLDK-NKKIFLHIACFFRHK--KEENVKDVLKSCDLQ------P-D----SAMRDLTEKSLISVTD----GT---VEMHDLIQHIAREEK--SRV---RVMKLRW
>XP_031122577.1
-------------KNLVDLESQLKNISTLM---KSF---LIGIWGMGGIGKTTLARAVFA--QLTERFYYACFLAIRENH-AEKLV-KLWMSM--RI--DQ-----QVIKERLA-RKVLIVLDDV--QE-QLDK-LLC-----KGSLVIITIRDKHFTQFG--A-E-CYEVKKLDKENALQLFSHA-F-K-----KENNFVDLSTSFVTYAVGLPLALKIWGSFLC--R-DN-QWKSLEM-IKT-I----PD-EEVIEKLKISFDGLKG-EKRIFLSIACLFRKK--SRDYVEEVLKSCDLH------P-G----IGISVLIERSLVFESN----GC---MDMHDLIQRIARENP--RMI---SLLKLS-
>XP_031122634.1
-A------P--E-DEVIGFDEEAKTIKDRL-T---L---IISIVGMAGLGKTTLTNMVFNDRELHYGSFTRLWLHVSRNMNRRRIFMDIISEF-SAY--DE--QLAQRIKEFLKDGMYFIVLDDVWKTT-DWDH-LFPN--Q-KGSRILVTTRNLEVANHVDSK-AP-HKLKFLEPGESWELLQKV-F-H-----KEEHAP-TGRSIAKKCNGLPLAVVVIAGVL-DKNDTA-RWKEVAEDPFP-I-N-R-E-QSYNELVSLSYNQLPSHTKDCFLYLAAFPMGHEIPVWKLICLWIAEGFIP--S-KN-EGTAETYLKDFVNRNLLMVMKKA-DGEIKSCRLHDTLHEFCKSEAMKNNLEVP-SYPIRY
>XP_031122736.1
-------------ENLVGLESRVNNIGNWL---RAT---FIGICGMGGIGKTTIATCVFN--KFSYQFDGACFLVIR--H-EKTLL-KILKSV-IEI--QD-----GKIKRRLK-KKVLIVLDDV--LE-QLDK-LFG-----RGSRVIITTRDAGLRSHG--D-KYIYPVHTLRVEEGIQLFIYA-F-K-----KKKIVEQLCGLVVRYCKGLPLALKILGSSLC--L-EA-DWESLEE-LKD-T----PN-DDIDVKLKISFDRLDK-NKKIFLHIACYFRHQ--KEEHVKEALKSCNLL------P-A----MGLRVLVEKSLISVEE----GN---IEMHDLIQRIARDEK--SRV---QIFELRW
>XP_031122737.1
-------------ENLVGLESRVNNIGNWL---RAT---FIGICGMGGIGKTTIATCVFN--KFSYQFDGACFLVIR--H-EKTLL-KILKSV-IEI--QD-----GKIKRRLK-KKVLIVLDDV--LE-QLDK-LFG-----RGSRVIITTRDAGLRSHG--D-KYIYPVHTLRVEEGIQLFIYA-F-K-----KKKIVEQLCGLVVRYCKGLPLALKILGSSLC--L-EA-DWESLEE-LKD-T----PN-DDIDVKLKISFDRLDK-NKKIFLHIACYFRHQ--KEEHVKEALKSCNLL------P-A----MGLRVLVEKSLISVEE----GN---IEMHDLIQRIARDEK--SRV---QIFELRW
>XP_031122738.1
-------------ENLVGLESRVNNIGNWL---RAT---FIGICGMGGIGKTTIATCVFN--KFSYQFDGACFLVIR--H-EKTLL-KILKSV-IEI--QD-----GKIKRRLK-KKVLIVLDDV--LE-QLDK-LFG-----RGSRVIITTRDAGLRSHG--D-KYIYPVHTLRVEEGIQLFIYA-F-K-----KKKIVEQLCGLVVRYCKGLPLALKILGSSLC--L-EA-DWESLEE-LKD-T----PN-DDIDVKLKISFDRLDK-NKKIFLHIACYFRHQ--KEEHVKEALKSCNLL------P-A----MGLRVLVEKSLISVEE----GN---IEMHDLIQRIARDEK--SRV---QIFELRW
>XP_031122739.1
-------------ENLVGLESRVNNIGNWL---RAT---FIGICGMGGIGKTTIATCVFN--KFSYQFDGACFLVIR--H-EKTLL-KILKSV-IEI--QD-----GKIKRRLK-KKVLIVLDDV--LE-QLDK-LFG-----RGSRVIITTRDAGLRSHG--D-KYIYPVHTLRVEEGIQLFIYA-F-K-----KKKIVEQLCGLVVRYCKGLPLALKILGSSLC--L-EA-DWESLEE-LKD-T----PN-DDIDVKLKISFDRLDK-NKKIFLHIACYFRHQ--KEEHVKEALKSCNLL------P-A----MGLRVLVEKSLISVEE----GN---IEMHDLIQRIARDEK--SRV---QIFELRW
>XP_031122740.1
-------------ENLVGLESRVNNIGNWL---RAT---FIGICGMGGIGKTTIATCVFN--KFSYQFDGACFLVIR--H-EKTLL-KILKSV-IEI--QD-----GKIKRRLK-KKVLIVLDDV--LE-QLDK-LFG-----RGSRVIITTRDAGLRSHG--D-KYIYPVHTLRVEEGIQLFIYA-F-K-----KKKIVEQLCGLVVRYCKGLPLALKILGSSLC--L-EA-DWESLEE-LKD-T----PN-DDIDVKLKISFDRLDK-NKKIFLHIACYFRHQ--KEEHVKEALKSCNLL------P-A----MGLRVLVEKSLISVEE----GN---IEMHDLIQRIARDEK--SRV---QIFELRW
>XP_031122741.1
-------------ENLVGLESRVNNIGNWL---RAT---FIGICGMGGIGKTTIATCVFN--KFSYQFDGACFLVIR--H-EKTLL-KILKSV-IEI--QD-----GKIKRRLK-KKVLIVLDDV--LE-QLDK-LFG-----RGSRVIITTRDAGLRSHG--D-KYIYPVHTLRVEEGIQLFIYA-F-K-----KKKIVEQLCGLVVRYCKGLPLALKILGSSLC--L-EA-DWESLEE-LKD-T----PN-DDIDVKLKISFDRLDK-NKKIFLHIACYFRHQ--KEEHVKEALKSCNLL------P-A----MGLRVLVEKSLISVEE----GN---IEMHDLIQRIARDEK--SRV---QIFELRW
>XP_031122742.1
-------------ENLVGLESRVNNIGNWL---RAT---FIGICGMGGIGKTTIATCVFN--KFSYQFDGACFLVIR--H-EKTLL-KILKSV-IEI--QD-----GKIKRRLK-KKVLIVLDDV--LE-QLDK-LFG-----RGSRVIITTRDAGLRSHG--D-KYIYPVHTLRVEEGIQLFIYA-F-K-----KKKIVEQLCGLVVRYCKGLPLALKILGSSLC--L-EA-DWESLEE-LKD-T----PN-DDIDVKLKISFDRLDK-NKKIFLHIACYFRHQ--KEEHVKEALKSCNLL------P-A----MGLRVLVEKSLISVEE----GN---IEMHDLIQRIARDEK--SRV---QIFELRW
>XP_031122743.1
-------------ENLVGLESRVNNIGNWL---RAT---FIGICGMGGIGKTTIATCVFN--KFSYQFDGACFLVIR--H-EKTLL-KILKSV-IEI--QD-----GKIKRRLK-KKVLIVLDDV--LE-QLDK-LFG-----RGSRVIITTRDAGLRSHG--D-KYIYPVHTLRVEEGIQLFIYA-F-K-----KKKIVEQLCGLVVRYCKGLPLALKILGSSLC--L-EA-DWESLEE-LKD-T----PN-DDIDVKLKISFDRLDK-NKKIFLHIACYFRHQ--KEEHVKEALKSCNLL------P-A----MGLRVLVEKSLISVEE----GN---IEMHDLIQRIARDEK--SRV---QIFELRW
>XP_031122744.1
-------------ENLVGLESRVNNIGNWL---RAT---FIGICGMGGIGKTTIATCVFN--KFSYQFDGACFLVIR--H-EKTLL-KILKSV-IEI--QD-----GKIKRRLK-KKVLIVLDDV--LE-QLDK-LFG-----RGSRVIITTRDAGLRSHG--D-KYIYPVHTLRVEEGIQLFIYA-F-K-----KKKIVEQLCGLVVRYCKGLPLALKILGSSLC--L-EA-DWESLEE-LKD-T----PN-DDIDVKLKISFDRLDK-NKKIFLHIACYFRHQ--KEEHVKEALKSCNLL------P-A----MGLRVLVEKSLISVEE----GN---IEMHDLIQRIARDEK--SRV---QIFELRW
>XP_031122745.1
-------------ENLVGLESRVNNIGNWL---RAT---FIGICGMGGIGKTTIATCVFN--KFSYQFDGACFLVIR--H-EKTLL-KILKSV-IEI--QD-----GKIKRRLK-KKVLIVLDDV--LE-QLDK-LFG-----RGSRVIITTRDAGLRSHG--D-KYIYPVHTLRVEEGIQLFIYA-F-K-----KKKIVEQLCGLVVRYCKGLPLALKILGSSLC--L-EA-DWESLEE-LKD-T----PN-DDIDVKLKISFDRLDK-NKKIFLHIACYFRHQ--KEEHVKEALKSCNLL------P-A----MGLRVLVEKSLISVEE----GN---IEMHDLIQRIARDEK--SRV---QIFELRW
>XP_031122746.1
-------------ENLVGLESRVNNIGNWL---RAT---FIGICGMGGIGKTTIATCVFN--KFSYQFDGACFLVIR--H-EKTLL-KILKSV-IEI--QD-----GKIKRRLK-KKVLIVLDDV--LE-QLDK-LFG-----RGSRVIITTRDAGLRSHG--D-KYIYPVHTLRVEEGIQLFIYA-F-K-----KKKIVEQLCGLVVRYCKGLPLALKILGSSLC--L-EA-DWESLEE-LKD-T----PN-DDIDVKLKISFDRLDK-NKKIFLHIACYFRHQ--KEEHVKEALKSCNLL------P-A----MGLRVLVEKSLISVEE----GN---IEMHDLIQRIARDEK--SRV---QIFELRW
>XP_031122749.1
-------------ENLVGLESRVNNIGNWL---RAT---FIGICGMGGIGKTTIATCVFN--KFSYQFDGACFLVIR--H-EKTLL-KILKSV-IEI--QD-----GKIKRRLK-KKVLIVLDDV--LE-QLDK-LFG-----RGSRVIITTRDAGLRSHG--D-KYIYPVHTLRVEEGIQLFIYA-F-K-----KKKIVEQLCGLVVRYCKGLPLALKILGSSLC--L-EA-DWESLEE-LKD-T----PN-DDIDVKLKISFDRLDK-NKKIFLHIACYFRHQ--KEEHVKEALKSCNLL------P-A----MGLRVLVEKSLISVEE----GN---IEMHDLIQRIARDEK--SRV---QIFELRW
>XP_031122750.1
-------------ENLVGLESRVNNIGNWL---RAT---FIGICGMGGIGKTTIATCVFN--KFSYQFDGACFLVIR--H-EKTLL-KILKSV-IEI--QD-----GKIKRRLK-KKVLIVLDDV--LE-QLDK-LFG-----RGSRVIITTRDAGLRSHG--D-KYIYPVHTLRVEEGIQLFIYA-F-K-----KKKIVEQLCGLVVRYCKGLPLALKILGSSLC--L-EA-DWESLEE-LKD-T----PN-DDIDVKLKISFDRLDK-NKKIFLHIACYFRHQ--KEEHVKEALKSCNLL------P-A----MGLRVLVEKSLISVEE----GN---IEMHDLIQRIARDEK--SRV---QIFELRW
>XP_031123237.1
-----------D--KVVGFENEAATIINQL-I---S---VILITGMGGLGKTTLAKRVYEEKSVVNYFDKHAWCTVSQEYDYCKNLYKIYSQVDDT---ID--NVAEKLRKSLMGWRYLIVLDDIWSEK-AWEE-LFPD----KGSRIVLTSREKSV----SDA-KHICHLPFFTTDESWELLQKL-F-K-----GKKQIKSVGREISKKCGGLPLIVGLIAGLLGGVEKSE--WQEFLNNLSSQV-AFRGG-MQSNDVIELSYKHLSHHLKQCLLYFSAFQEDVEIEVSYLIELWISEGFIEIME-KR-EDTAKHYLNHLVGSNLVMISKR-YDGDILCCAVHDLVHDFCLAKAKEENF---K-FELKY
>XP_031123352.1
-A------P--E-DEVIGFDEEAKTIKNRL-T---L---VISIVGMAGLGKTTLTNMVFNDRELHYDSFTRLWIHVSRNMNRRRIFMDIISKF-SAY--EE--QLAQRIKEFLRDGMYFIVVDDVWKKT-DWDY-LFPN--Q-KGSRILVTTRNLEVANHVDSK-AP-HELKFLEHEESWVLLQKV-F-R-----TEQHIS-TGRSIAKKCNGLPLAVVVIAGVL-DKNSTA-KWKEVAEDPFP-I-N-R-E-QSYNELVSLSYNQLPNHTKECFLYLAAFPMGHEIPVCKLICLWIAEGFIP--S-KN-EGTAETYLQDFVNRNLLMVVKKA-DGEIKSCRLHDTLHEFCKSEATKNNLEVP-SYPLRY
>XP_031123357.1
-------------QNLVGLESQLDKISNLI---KSY---LIGVWGLGGIGKTTLARVVFA--QLSERFNRTCFLAIRENH-AKKLL-KLLNRM--RT--DE-----QVIKKRLQ-LKVLIVLDDV--QE-QLDK-LLC-----EGSLVIITTRDKHFTQFG--A-E-CYEVKKLDKEKALQLFSHA-F-K-----KEDNFVDLSTSFVTYADGLPLALKVWGSFLC--R-DN-QWKSLEM-IKT-I----PD-DEVIEKLKISFDGLKG-EKRIFLSIACLFRKK--SRDYVEDVLKSCDLH------P-S----IGISVLIERSLLFESN----GC---MDMHDLIQRIAREIP--RMI---SVLKLRW
>XP_031123399.1
-------------KSLVGLESRLEEITTKL---K-W---LVGLWGMGGIGKTTIARVTFD--RFSSGFDGSCFLYIR--H-AEKLL-KVLKSI--HI--EE-----QMIQKRLE-KKVLIVLDDV--RD-QLDK-LLR-----NGSRVIITTRDRHFTQFS--V-E-CYEVKKLEEEKALELFSHA-F-K-----KEKNFEDLSTSFVAHAGGLPLALKVWGSSLC--QTDQ-VWESLEK-IKG-I----RD-GEVVEKLRISYDGLDE-CKEVFLDIVCFFRGK--RRDVIEEVLDGCKLN------P-V----ANISMLIDRCLLFE--------WHRIHMHDLIHNIAREKR--R-----SCVKLVV
>XP_031123413.1
-------------PYLVGIINRSDYINLWV---QGS---ILVMCGMGGIGKTTIARFVYI--TNCDKFEGSSFVAVGEVKNMRNLL-DIFKE---QI--DE-----RRIRAAIG-KKILLVLDDV--PE-QLND-LFY-----PGSKIIVTTRKERLS-HE--C--KVYKVESMLECESLELFCHT-F-G-----QAMDYLDYSMKVVERCDGLPLALEILGSSLA--K-DL-VWKSIKK-LEA-I----PN-NRILDKLRLSYDSLQDDDRNIFLHLACFFVGK--DRDFAIAVLDSCDLH------G-G----IGVQNLIERNLLVIYE-----H-NKLSMHQLVQEIVRQQSKRSHV-KKITFLLRW
>XP_031123414.1
-------------PYLIGIRSRADDINLWV---QGS---ILVMYGMGGIGKTTIARFVYI--TNCDKFEGSSFVAVGEVKNMRNLL-DIFRE---QI--DE-----RRIRAAIG-KKILLVLDNV--PE-QLND-LFY-----PGSKIIVTTRKERLS-HE--C--KVYKVESMLLFESLELFCHT-F-G-----QAVDYVDYSMKAVKRCDGLPLALEILGSSLA--K-HL-VWESIKK-LEA-I----PN-NRILDKLRLSYDSLQDDDRNIFLHLACFFVGK--DRDLAIAVLDSCDLH------G-G----IGVQNLIERNLLAIDE-----H-NKLSMHQLVQEIVRQESKRSHV-KKITFLLRW
>XP_031123462.1
KTQ-----PAVEVF-MIGRDRDCDVIKDKL-L---RG--LIPIVGMVGIGKTTLVKSIYTDPALLSHFQVRGGVTMRPELDKTQMLSDLLRSIKEG----A--DLANQLRKCLNGKRYVIVLDNLLNHL-AWDD-IFPDG---NGSCILLTTRHFDGSFARGN---YIHYMTLLDPKESWVLFCTL-----------HNFENIREAFVEKCEGLAQSIVTVT--LSECDNIE-EWKKIEKELESLL-----DRN----DLTLNYNQLPQYLTVCFLYFGVFPKRSEILVKTLVRLWIVEGFAVS------ENQAYRYLQELIDRSLVLIHS-SSNGQIKTCRMHGALHTFCVGESQKEGI---D-SKLRY
>XP_031123463.1
KTQ-----PAVEVF-MIGRDRDCDVIKDKL-L---RG--LIPIVGMVGIGKTTLVKSIYTDPALLSHFQVRGGVTMRPELDKTQMLSDLLRSIKEG----A--DLANQLRKCLNGKRYVIVLDNLLNHL-AWDD-IFPDG---NGSCILLTTRHFDGSFARGN---YIHYMTLLDPKESWVLFCTL-----------HNFENIREAFVEKCEGLAQSIVTVT--LSECDNIE-EWKKIEKELESLL-----DRN----DLTLNYNQLPQYLTVCFLYFGVFPKRSEILVKTLVRLWIVEGFAVS------ENQAYRYLQELIDRSLVLIHS-SSNGQIKTCRMHGALHTFCVGESQKEGI---D-SKLRY
>XP_031123505.1
-A------L--E-DDMVGFDGELKIIKDQL-I---S---FISIVGMSGLGKTTLIKKVFEDSEIEYEFFPRLWVYVSRSMNRREIFMDIIRQF-NDY--EE--ELGERIKEFLKDEKYLIAMDDVWCKE-DLEL-LFPS--K-NGSRVLITTRDFGVARDVDSY-KP-HALKFLSNDESFELLTKV-F-G-----KEEYEF-PARRIAEKCNGLPLAIVVIAGVL-NKGQSS-LWNEVAENLIS-F-N-H-E-QDYNNILRLSYNHLSNHTKDCFLYLAAFPIEHEISVWKLIRLWIAEGFIPPVS-ST-ERTAYSYLKEIVSRNLLMVVKRA-DGGIKTCRLNNTLHEFCKDEAAKNYLDVP-SYPLRY
>XP_031123900.1
-------------KYQVGLNSRVDELLRKL---DKG---VLGLYGMGGIGKTTLAKALFN--KLVFHFKKRSFVSVREI--TSKLIFGDLNVL-STI--AV-----RKIKQSIE-APVVVFLDDV--IK-QLQV-LFY-----EGSRIIITTRDMQLIGN---D-E-TVEVKELSFPESLQLFSHA-F-G-----RESKFKDISEKIVSLTNGLPLGLEVFGSFLF--KKRL-DWEDLQK-LEQ-I-------GEVQDVLEISFNALDQ-EKRIFLDLSCLFVDKNFKREDAIDIFNGCGFS------A-E----TAITDLTAKSLVKIIN-------NALWMHDQLRQIVHRESEHSRLYRSINFKMKW
>XP_031124046.1
-------------PFLVGHDFRMKEIMEIL---DKG---VLVLHGIGGVGKTTLSKALYN--KLAKDFQHRIFIEVRET--LEKLV-NHLSKL-S-I--TA-----AEIKRRLR-KRVFLILDDV--MN-LLNS-LFF-----EGSRVIITTRNKQLQSEI--S-E-SYELRELGSSDSLTLFSHA-F-R-----RESGFLALSKQIVSITGGLPLALQVFGSFLC--KRRV-EWKDVEK-VKQ-I-------DSLQNVLKVSYDGLDE-EKCIFLDVACLFLDLDMKKGEVIDVVKGCGFR------G-E----VALKTLATRSLIKVVE-------DKLWMHDSIRQVVVQQGKRSRLPNFIRFDLRW
>XP_031124047.1
-------------PFLVGHDFRMKEIMEIL---DKG---VLVLHGIGGVGKTTLSKALYN--KLAKDFQHRIFIEVRET--LEKLV-NHLSKL-S-I--TA-----AEIKRRLR-KRVFLILDDV--MN-LLNS-LFF-----EGSRVIITTRNKQLQSEI--S-E-SYELRELGSSDSLTLFSHA-F-R-----RESGFLALSKQIVSITGGLPLALQVFGSFLC--KRRV-EWKDVEK-VKQ-I-------DSLQNVLKVSYDGLDE-EKCIFLDVACLFLDLDMKKGEVIDVVKGCGFR------G-E----VALKTLATRSLIKVVE-------DKLWMHDSIRQVVVQQGKRSRLPNFIRFDLRW
>XP_031124524.1
-------------KHVVGLESRVEHVVQFM---CEP---MIGIYGMGGIGKTTLAKAVYN--KLFGYFERSCFI-IRSDQNVEELL-NLL-EI--KV--AE-----MLIKLWLQ-KKCLIVLDNL--LD-QFNA-LFG-----AGSRLILTTRVADLKNLK--D-E-HYEAKELNSEESLQLFSHA-F-R-----GLKEFIGLSHGIVTYCGGLPLALEVIGAYLS--K-LK-EWIIFEK-LKR-I----PR-NDIQNKLKISFDGLPDRTKALFLDLVC-FPHV-IFKDTLIQIVEAMGYF------A-A----IEIRRLVDKCLINY----YD---SQISMHSLIREVVRLESERSRL---SDFKLKC
>XP_031124525.1
-------------KHVVGLESRVEHVVQFM---CEP---MIGIYGMGGIGKTTLAKAVYN--KLFGYFERSCFI-IRSDQNVEELL-NLL-EI--KV--AE-----MLIKLWLQ-KKCLIVLDNL--LD-QFNA-LFG-----AGSRLILTTRVADLKNLK--D-E-HYEAKELNSEESLQLFSHA-F-R-----GLKEFIGLSHGIVTYCGGLPLALEVIGAYLS--K-LK-EWIIFEK-LKR-I----PR-NDIQNKLKISFDGLPDRTKALFLDLVC-FPHV-IFKDTLIQIVEAMGYF------A-A----IEIRRLVDKCLINY----YD---SQISMHSLIREVVRLESERSRL---SDFKLKC
>XP_031124526.1
-------------KHVVGLESRVEHVVQFM---CEP---MIGIYGMGGIGKTTLAKAVYN--KLFGYFERSCFI-IRSDQNVEELL-NLL-EI--KV--AE-----MLIKLWLQ-KKCLIVLDNL--LD-QFNA-LFG-----AGSRLILTTRVADLKNLK--D-E-HYEAKELNSEESLQLFSHA-F-R-----GLKEFIGLSHGIVTYCGGLPLALEVIGAYLS--K-LK-EWIIFEK-LKR-I----PR-NDIQNKLKISFDGLPDRTKALFLDLVC-FPHV-IFKDTLIQIVEAMGYF------A-A----IEIRRLVDKCLINY----YD---SQISMHSLIREVVRLESERSRL---SDFKLKC
>XP_031124527.1
-------------KHVVGLDSQVQHVVQLI---HEP---MIGIHGMGGIGKTTLAKAVYN--RLFGYFDSSCFL-IRSGIN-EELL-KIL-EI--KV--DE-----VLIKQWLQ-KKCLIVLDNL--IN-QFNA-LFG-----VGSRIILTTTEAPLKSLK--E-E-CYEAKVLNQKESLQLFSHA-F-G-----EPKEYIELSDDLVAYCGGLPLALEVLGADLF--K-SK-EWISFEK-LKR-I----PH-NGIQDRLKIRYDRLLDHTKSLFLDLVC-FPYE-VPIDTAISMFEAMGYS------A-N----IEIQHLVDKCLINY----YG---SQISMHSLIREIIRLESERSRL---RHFKLKI
>XP_031125467.1
-------------KYQVGLNSRVDELLRKL---DKG---VLGLHGMGGIGKTTLAKALFN--KLVIHFKKRSFISVRGI--ISKLI-GDLNAL-SSI--AE-----RLIKKSIE-VPVVVFLDDV--IG-QLQV-LFY-----EGSRIIITTRDLQLNGN---D-E-IVEVKELSPLESLQLFSHA-F-G-----RESKFKDISEKIVSLTKGLPLALEVFGSFLF--KKRL-DWEDLQK-LRQ-I-------GEIQDVLEISFNALDQ-EKCIFLDLSCLFVDKNFKREDAIDIFNGCGFS------A-E----TAITDLTAKSLVKIID-------NVLWMHDQLRQIVRRESEHSRLWRWINFKMKW
>XP_031125468.1
-------------KYQVGLNSRVDELLRKL---DKG---VLGLHGMGGIGKTTLAKALFN--KLVIHFKKRSFISVRGI--ISKLI-GDLNAL-SSI--AE-----RLIKKSIE-VPVVVFLDDV--IG-QLQV-LFY-----EGSRIIITTRDLQLNGN---D-E-IVEVKELSPLESLQLFSHA-F-G-----RESKFKDISEKIVSLTKGLPLALEVFGSFLF--KKRL-DWEDLQK-LRQ-I-------GEIQDVLEISFNALDQ-EKCIFLDLSCLFVDKNFKREDAIDIFNGCGFS------A-E----TAITDLTAKSLVKIID-------NVLWMHDQLRQIVRRESEHSRLWRWINFKMKW
>XP_031125853.1
ETQ-----PSNK-E-MVGRHNDCRMIKDQL-F---CPV-IISIVGMVGIGKTTVARNVYEDPSVASNFDVRGWVSIPQHYNKSRILSQLLQSIPNV----H--ELEMQVRNCFGGKKYLIVLDNITSEQ-AWTD-IVSG--L-VGSYLLLTTRHY----FNLD--MHIHNMTLLDPKESWELFCILSI-D-----EEK-FEKIRNHVVEKCDGLPQLIVEVA--LSKCNNIQ-GWKKIEKELESLL-----DCN----ALSVSYNILPHHLKVCFLYFGVFPKRKKILVKMLIRLWIVEGFVK----KE-EDEAYEYLEELTDRSLLLVED-SCNGKIKTCRMHSALHSFCVGEAQKGGI---P-PKLRY
>XP_031125854.1
ETQ-----PSNK-E-MVGRHNDCRMIKDQL-F---CPV-IISIVGMVGIGKTTVARNVYEDPSVASNFDVRGWVSIPQHYNKSRILSQLLQSIPNV----H--ELEMQVRNCFGGKKYLIVLDNITSEQ-AWTD-IVSG--L-VGSYLLLTTRHY----FNLD--MHIHNMTLLDPKESWELFCILSI-D-----EEK-FEKIRNHVVEKCDGLPQLIVEVA--LSKCNNIQ-GWKKIEKELESLL-----DCN----ALSVSYNILPHHLKVCFLYFGVFPKRKKILVKMLIRLWIVEGFVK----KE-EDEAYEYLEELTDRSLLLVED-SCNGKIKTCRMHSALHSFCVGEAQKGGI---P-PKLRY
>XP_031125856.1
-----------D-SDLVGFKNSKHSLIKLL-L-G-D---VHSVVGMGGLGKTTLVKKAYDDAQVTKHFQRRVWVTVSETFKIEELLKNAIKQLPHD---QDSAKLIESVSSILSEQRYIIVLDDVWSFD-VWSA-IFPQK---FGSRIVITTRNSEIGRDAETT--DVYELKLLSEKDSWELFCKT-F-L-----TDPHLVNIAEDIVNKCGGLPLAIVVIAGTLAKDK-DI-VWKSFQNGLNFQL-KTD-DRKNLKNLLSLSYYDLPYYLKYCFLYFSIFPEDAIIEKNRVIKLWIAEGFVK-DD-QV-EEVAEAYLNELIHRNLIQIAE-SHVGKIISLRVHDMLREIILSKALEQNF---SFYILKY
>XP_031126149.1
KL---------D-AIMVGHAKEFDEFKGQL-L-RSSN--VMGLVGMGGIGKTTFARRIYDESAVKSYFDCCGWATMSQDLNNRQVLLDLCRSVRDD---GE---LAEQLQKSLKGRRYLIIVDDIWSTE-AWDN-VFPN--N-TSSRILLTTRLQDVASYA-CSSFIYE-MRFLNCDESWNLFCKL-L-I-----KEKGFETIGRKIVENCRGLPLTVVVLAGHLSAN-MAV-EWKSVESTLNSLV-N-F-DLQQFSRILSLSYNNLPCHLKCCFLYLGAFPEDSEIEIKKVVRLWIAEGFIKE---QK-EESGEEYLEDLMNRSLIMKSGRSNTGKVESCKMHDLLHDLCASKAKKQKL---NSFKLRY
>XP_031126511.1
-----------E-SDLVGIENPKHFLVSLL-L---D---IYSVVGMGGLGKTTLVKKAYDDAQVINHFQYRVWITISETFKIEELLKDAIKQLTQD---MDSNKLKEFIKNILSSQRYIIVLDDIWHIN-VWMA-IFPQS---FGSRIVITTRNSEIGASTETH--VVYPLEPLSFEYSWTLFCKT-F-L-----SDQHLVNIAKNILKRCNGLPLAIVVIAGVLAKND-NI-EWERFQHSLNIQM-ESN-DWKSMKNLLSLSYYDLPYYLKYCFLYLSIFAEDVIINKNIVIRLWIAEGFVRENN-QQ-EEVAEGYLNELLHRNLIILAD-DEVGRIRGFRVHDILREVILSKSVEQNF---TAYILKY
>XP_031126525.1
-----------D-SDLVGIDNPKLSLVNRL-L---A---VLSVVGMAGLGKTTLVKKVYDDARVVNHFQLRMWLTVSETFNADELLKDAIRQLPQD---MNTDKLKEFINNILSGQSYIVVLDDIWDID-DWRA-IFPQS---FGSRIVITTRNSEIGASTETR--DVYPLESLSLEDSWTLFCKT-F-F-----SEQHLVNISENILKRCGGLPLAIVVIAGVLAKNE-SI-EWKRFQHNLNIPL-DSNVGGKNMKNLLSLSYYDLPNYLKYCFLYLSIFPEDVIIEKMRVIRLWIAEGFIKENN-QQ-EEVAEVYLNELLHRNLIQIVE-TSDGKMKGFRVHDILREIILSKSEEQNF---TAYILKY
>XP_031126922.1
-----------ENEVIVGIHNDIEKIVNRL-CYSHTV--VIPLVGEGGIGKTTLAKRVYAHPTTIASFDIRAWVVLSQLPNLKEILIGLLRCI--EI--DD-AQIAEKLCTSLMGKKYLVFLDDMWTTC-AWDV-IFPNF---NGSRILVTTRFTNVAEYLSA--DP-YHVKYQSVENLWELLSKV-FRQ-----SQMRSKLIAKRIVFGCSGLPLEVVVIAGLLAATKESL--WRDVGETLDR-V-D-N-DN-RISKILSLSYNYLPPHLKPCFHYFGVFPEDNVIPVKRLINLWIAEGFLMPH--MS-EEVAESYLRDLINRGLVQINELSIYGKVKSCKVHDRVHEVCVRQAIKGNG---PCLKLRY
>XP_031126934.1
-----------E-DEIVGMD-ENKTQLSEL-L-N-E---IISIVGMGGLGKTTLATKLYNDQEVQRDFECCAWISLSQACRIEELLRSIVRELPNH---MAYIQLIEMLIEYLRSRRYLVVLDDVWAID-LWSR-IFPNN---LGSRIILTTRNKNVATSVGPR--RLFHLEPLNEDDAWTVFCKA-F-A-----TESELEALARSMLTKCQGLPLAIVAIGGLMCKDK-TV-EWKKVNDSLNWQL-SNN-PMERVKGILALSFNDLPFYLKYCFLYCCVFPEGYPIKRKKLIRLWVDEGFIIERQ-ML-EEVAEDYLAELIFRSMNQVTD-NEAGRVKALKVHDVMRELAITTTEKENF---SHLKLRY
>XP_031127073.1
-------------KHVVGLELHVNRLVKLM---YTHD--MIGIYGMAGIGKTLLAQTLYN--KFFGYFKWSCFL-ISSGIR-EEFL-KLL-KI--EV--GE-----ALIKHWLQ-KKCLIVLDNL--LN-QFEA-LFG-----KGSRLILTTRDAHFKELK--D-E-HYKVGPLCHNDSLELFSHA-F-S-----GRKEYAKVLDGIVAYCAGLPLALKVLGAYLS--K-SI-EWISFDK-LKE-I----PN-NDVQAKLKISYDGLPDRIKSLFLDLVC-FSRE-ISKET----IDAMGYF------S-T----IEIRNLVDKCLIDYCQ--WD----GIGLHSLVREIIRLESERSRL---KNFKLKY
>XP_031127074.1
-------------KHVVGLELHVNRLVKLM---YTHD--MIGIYGMAGIGKTLLAQTLYN--KFFGYFKWSCFL-ISSGIR-EEFL-KLL-KI--EV--GE-----ALIKHWLQ-KKCLIVLDNL--LN-QFEA-LFG-----KGSRLILTTRDAHFKELK--D-E-HYKVGPLCHNDSLELFSHA-F-S-----GRKEYAKVLDGIVAYCAGLPLALKVLGAYLS--K-SI-EWISFDK-LKE-I----PN-NDVQAKLKISYDGLPDRIKSLFLDLVC-FSRE-ISKET----IDAMGYF------S-T----IEIRNLVDKCLIDYCQ--WD----GIGLHSLVREIIRLESERSRL---KNFKLKY
>XP_031127076.1
-------------KHVVGLELHVNRLVKLM---YTHD--MIGIYGMAGIGKTLLAQTLYN--KFFGYFKWSCFL-ISSGIR-EEFL-KLL-KI--EV--GE-----ALIKHWLQ-KKCLIVLDNL--LN-QFEA-LFG-----KGSRLILTTRDAHFKELK--D-E-HYKVGPLCHNDSLELFSHA-F-S-----GRKEYAKVLDGIVAYCAGLPLALKVLGAYLS--K-SI-EWISFDK-LKE-I----PN-NDVQAKLKISYDGLPDRIKSLFLDLVC-FSRE-ISKET----IDAMGYF------S-T----IEIRNLVDKCLIDYCQ--WD----GIGLHSLVREIIRLESERSRL---KNFKLKY
>XP_031127077.1
-------------KHVVGLELHVNRLVKLM---YTHD--MIGIYGMAGIGKTLLAQTLYN--KFFGYFKWSCFL-ISSGIR-EEFL-KLL-KI--EV--GE-----ALIKHWLQ-KKCLIVLDNL--LN-QFEA-LFG-----KGSRLILTTRDAHFKELK--D-E-HYKVGPLCHNDSLELFSHA-F-S-----GRKEYAKVLDGIVAYCAGLPLALKVLGAYLS--K-SI-EWISFDK-LKE-I----PN-NDVQAKLKISYDGLPDRIKSLFLDLVC-FSRE-ISKET----IDAMGYF------S-T----IEIRNLVDKCLIDYCQ--WD----GIGLHSLVREIIRLESERSRL---KNFKLKY
>XP_031127301.1
-----------E-SDLVGIHYPKQFLVNLL-L---A---VHSVVGTGGLGKTTLVKQAYDDAEVINHFQYRVWVTISETFEIKELLKDAIKQFPQD---MSSTRLKEFVKEILSGRRYIIVFDDIWGIN-AWME-ILSEA---FGSRVVITTRNSEIGAQADTR--VLYSLKHLSPEDSWTLFCKT-F-L-----CDQHLVNITTNILNRCCGLPLAIVVIAGVLAKNE-DI-EWERFQQSLNIQLVEGN-DMKNMKNILSLSYYDLPYYLKYCFLYLCVFPEDIIIQKKQVIRLWIAEGFVRENN-QV-EEVAEAYLDELLHRNLIQIGR-TKSGRVKGFQVHDILREVVLSKSIEQKF---TGYNLKY
>XP_031127508.1
K------------EIMVGKQDEFDIIKEML-I-QHY---IVSIKGMGGIGKTTL-----DDSSITSYFDKRAWTVASQHHNKRQMLLDLLDS-ADK---DG--DLALQLYQSFKCQRYLVVIDDIWSAE-AWYA-VFPD--G-NGSRVLLTTRFAEVANHICIK-FS-HQMQLLEQRESWQLFYKT-----------AEFETIGRPVVEKCKGLPLAIILVAGLFSKLN-TL-EWKNTANALSSSL-D-----KECLRILLLSYNHLPHNLKACFLYLGVFPEDHEIKTNNLARLWLAKGLVKTF--ES-DAMANR------------------------------------------------------
>XP_031127566.1
-----------ENENFVGRKKELSELEFRLFF-EKSKSEIACVSGETGIGKTELLLEFANQ-----RYKMVLWIGESK-Y-RQNYL-NLLEDVSPE---EEQEEAAARVRKEL--RIFLVIIDNL--SEDWWDRKLLP---F-GGTHVIISTRLPHVMNLE--K------LDYLSEIEAMSLMQGV---K------------ITETIEEKLKRLTLGLAMVGAILS-------E-----------L-------------------PIP----------------------------------------S-DTINRMPSGDIIS----SDRE----NH---LRRNFLLKEVC-------------------
>XP_031127571.1
-----------ENENFVGRKKELSELEFRLFF-EKSKSEIACVSGETGIGKTELLLEFANQ-----RYKMVLWIGESK-Y-RQNYL-NLLEDVSPE---EEQEEAAARVRKEL--RIFLVIIDNL--SEDWWDRKLLP---F-GGTHVIISTRLPHVMNLE--K------LDYLSEIEAMSLMQGV---K------------ITETIEEKLKRLTLGLAMVGAILS-------E-----------L-------------------PIP----------------------------------------S-DTINRMPSGDIIS----SDRE----NH---LRRNFLLKEVC-------------------
>XP_031127591.1
-----------K-E-MVGRHRDCTVIKKQL-F---FD--VISIVGMVGIGKTTLARNVYEDPSVASYFDVRAWITMPPNYNKSRVLSQLLQSIPNV----H--ELEMQVRKCFGGKKYLIVLDNIMSNQ-AWIH-IVDG--L-NGSYILLTTRH-----FNLN-----HKMTLLDPKESWELFCILSI-D-----EEK-FEKIRNHVVEKCDGLPQLIVEVA--LSKCNNIQ-GWKKIEKELESLL-----DRN----ALSVSYNMLPHHLKVCFLYFGVFPKRKKILVKMLIGLWIAEGFVK----KE-EDQVYDYLQELTDRSLLLIED-SCNGKIKTCRMHSALHSFCVVEAQKGGI---P-PKLRY
>XP_031127733.1
-----------D--IIVGFKKEEKTIIKHL-I---S---VILITGMGGLGKTTLARRVYKEKAVVNHFHKRAWCTVSQEYDCKDLLNKIYNQV-SK---ID--SVAEKLRKSLMGLRYLIMLDDIWSVK-VWEE-LFPD----NGSRIILTSRQESV----SDA-KLIC-LPFFTIDESWKLLEKL-F-K-----GKKELENVGREISNKCKELPLTVGLIAGLLEKVTKSE--WREFLLTLNSHV-TFADG-IQSNDAIELSYMYLSDHLKPCLLYFASFLEDERIEVSKLIELWISEGFIIGMT-GR-EDEAEDYLNQLVRSNLIMVSGK-YDGRIVSCMVHDLVRDFCLTKAREKIF---K-FEL--
>XP_031127764.1
-------------KYPIGIDSRVRDIFHLL---QQR---MFGIFGMGGVGKTTLAKAIYN--LSFQKFEGCCFIAIRSQHNREKLL-KTLNKL--EI--DE-----RLIKERLR-KSVLIVLDDI--TS-QLES-LFG-----SGSTIIITTRDVQLSDMK--H-E-KYMVETLSPDESLQLLSHA-F-G-----IPLEYIEQSKRIASYTGGLPLALTIIGSHLR--K-SV-EWSDAEK-LRG-I----PH-DDVQKILKISYDSLDD-TRNIFLDIACFFIGH--NKNDTSMILEACGFY------A-K----SGIRILIERCLLTING---GEK-ERLEMHDLVREIVQKEFKQSRL---PN-----
>XP_031127774.1
-------------KHPVGINSRVQDILDLL---QQT---MIGIFGMGGVGKSTLAKAIYNHIMSCHEFEGSCFVAIRQEGKGEMLL-KTLKMF--EI--DE-----SLIKRTLQ-KKVLIVLDDI--IT-QLES-LFG-----SGSTIILTTRDVHLNDLG--Q-E-KYMVKTLSIDDSLQLLCHA-F-G-----VPLEYNELSKRIASYSGGLPLALTIIGSHLR--R-SV-EWFEAEK-LRS-N----PH-EDVQKMLKISYDALDD-TKNIFLDIACFFVGH--DKKDTAMILKACGFH------A-K----SGIRSLIERCLLAIHG---GGE-DRLEMHDLVREIVRKESQRSRL---VNFTLRL
>XP_031127787.1
-----------D-SDLVGFENSKHSLIKLL-L-G-V---VHSVVGMGGLGKTTLVKKAYDDAQVTKHFQRRVWATVSETFKIEELLKDVIKQLP-----DSADELIKSVRNILSKQRYIIVLDDVWSFD-VWSV-IFPQK---FGSRIVITTRNSEIGRDAETQ--DVYELKLLSEKDSWELFCKT-F-L-----IDPYLVKIAEDIVNRCGGLPLAIVVIAGILAKGT-DI-EWTSFQNGLKLQL-ETN-DRKNLKNLLSLSYYDLPYYLKYCFLYFSIYPEDAIINKNRLIRLWIAEGFVKDKG-QV-EEVAEAYLNELIHRNLIQIAK-SLVGKIISLKVHDILREIILSKALEQNF---SFYILKY
>XP_031128391.1
-----------E-SKVFGRDGDERNIVKLL-T---E-VSVISIVGIAGIGKTTVAKLAYHSPEVERYFDRRIWVCVAEGFNVKRLMKAIVESDGSE---VEMEAIQRRVQELIIGKRVLLVLDDVWDDDEKYER-LIRGV---EGSKILITTRYEKVAQLM----APPYHLEGLSDDDCWSLFQRA-Y-K------NSGLEEVGRQIAKKCGGVPLAAKALGSLMCKN--QK-QWLSV---RDCEMWNLM-GNQGILPALRLGYEHLPPNLKQCFAYCSIFPKGYRINKAILINLWIAEGFIPS------SEIGNEYFNELLWRSFFQNVT-DCEGNIVECQMHDLIHDLAKTVAGIDCL---LSLKLRY
>XP_031128392.1
-----------E-SKVFGRDGDERNIVKLL-T---E-VSVISIVGIAGIGKTTVAKLAYHSPEVERYFDRRIWVCVAEGFNVKRLMKAIVESDGSE---VEMEAIQRRVQELIIGKRVLLVLDDVWDDDEKYER-LIRGV---EGSKILITTRYEKVAQLM----APPYHLEGLSDDDCWSLFQRA-Y-K------NSGLEEVGRQIAKKCGGVPLAAKALGSLMCKN--QK-QWLSV---RDCEMWNLM-GNQGILPALRLGYEHLPPNLKQCFAYCSIFPKGYRINKAILINLWIAEGFIPS------SEIGNEYFNELLWRSFFQNVT-DCEGNIVECQMHDLIHDLAKTVAGIDCL---LSLKLRY
>XP_031128520.1
-----------E-SDLVGFENSKQSLIQLL-L-G-A---VHSVVGMGGLGKTTLVKKAYDDAKVKKHFQYRVWVTVSETFKIGELLKDAIKQLP-D---MGFTQLKDFVINILSEQRYIIVLDDVWSFD-VWDA-IFPQK---FGSRIVITTRNSEIGRDAQTQ--DVYELKLLSEKDSWGLFCKT-F-L-----SDPHLVNIAEDIVNKCGGLPLAIVVIAGSLAKDK-DI-VWKSFQNGLNFQL-KTN-DRKNLKNLLSLSYYDLPYYLKYCFLYFSIFLEDAIIKKNRVIQLWIAEGFVKEDD-QV-EEVAEAYLNELIHRNLIQIAK-SHAGKIIGLRIHDILREIILSKALEQNF---SFYILKY
>XP_031128594.1
-----------P-SDIIGRDNDKESIVGML-I-K-SCVSFLPIVGLGGLGKTTLVKLVYNDDRVVKNFDMRLWVSVSEDFSLSKVIEKILRSAGKS---LDMDQLQEQLNRVLCSGRYLLVLDDVWNEDHKWKD-LMRGC---EGSRVIVTTRSIKVARIT----TTAYNLSGLSDHDCFDLFLCA-F-R-----DQRNLVEIGQEIVQKCWGVPLAVKTLGSMLYKT--DE-EWVHI---RDNEIWRIE-QKTDILPILKLSYDQMPYHLRQCFAYCSMFPKGEEIPREVFINLWVAQGFIQSPD-DR-ENLGNQYFNELLSRFCFQDVV-AFDGEILACKIHNLVHDLAQSVAGAECL---LNFRLRY
>XP_031128716.1
---------------MVGCDDEFETIGHKL-I-SHS---VISIVGMGGIGKTTLIQRVYENTSIISHFDVRAWTTVSQEYNLEEMLLDLLGCINDD---LT--DLPTRLRKALMGKRYLIVIDDIWSTK-AWDD-IFPD--F-NGSRILLTTRLKQVADYASV--NSHY-MRFLNFNESWNLFYKV-F-E-----EKAQFKMICRGIVEKCQGLPLTIIVVAGLITSIKESL-QWGIVTENLNSLL-S-M-DPERCSKILSLSYYHLPPHLKVCFLYFGVFPGDSKVLVKRLVQLWVAEGFLKLD--KS-EEVAEAYLQDLIDRGLVQIDKQSPNGKIKSCRLHDILHSFCLIEAQRENL-EP--FKLRY
>XP_031128885.1
-----------E-SDLVGIENPKHFLVSLL-L---D---IHSVVGMGGLGKTTLVKKVYDDVKVINHFQYRVWVTISETFKIEVLLNDVITQLTQD---MDSNKLKEFIKNILSGQRYIIVLDDIWNIN-AWMA-IFPQS---FGSRIVITTRNSKIGSYTETH--VVYPLEPLSQKDSWTLFCKA-F-L-----GGQHLVDIAKNILKRCDGLPLAIVVIAGVLAKSE-SI-EWKRFQSCLNIQM-ESN-DGMNMKNLLSLSYYDLPYYLKYCFLYLSIFPEDVIIEKMRVIRLWIAEGFVMENN-QQ-EDVAEDYLNELHHRNLIQIVK-SYDGRIKGFRVHDILREVILSKSIEQNF---TAYILKY
>XP_031129153.1
DL---------N-VALVGRDDEFLAIMQKL-I-SDS---VISISGMGGIGKTTLVKKIYEDATIISHFDIRAWVTVSQEHNLKEILIGLHGSI--V---NS--DLEDELRRKLIIRRYLIVIDDIWSNE-AWDD-IFPE--F-NGSRILLTTRLKQVANYASS--NNSLDMRFLNFNESWNLFYKV-F-E-----EKCEFESVGRGIVTKCQGLPLTIIVVAGLLTASKTSL-QWGNVAENLNSLL-N-T-DPEKCRKTLLLSYENLPIHLKVCFLYFGVFPEDTEICVKALIRLWVAEGFLKLD--NS-EEVGETYLQDLVDRGLVQIDKLSSNGKMKSCRLHDRLHSFCLREVEREKLPKP--LKLRY
>XP_031129154.1
DL---------N-VALVGRDDEFLAIMQKL-I-SDS---VISISGMGGIGKTTLVKKIYEDATIISHFDIRAWVTVSQEHNLKEILIGLHGSI--V---NS--DLEDELRRKLIIRRYLIVIDDIWSNE-AWDD-IFPE--F-NGSRILLTTRLKQVANYASS--NNSLDMRFLNFNESWNLFYKV-F-E-----EKCEFESVGRGIVTKCQGLPLTIIVVAGLLTASKTSL-QWGNVAENLNSLL-N-T-DPEKCRKTLLLSYENLPIHLKVCFLYFGVFPEDTEICVKALIRLWVAEGFLKLD--NS-EEVGETYLQDLVDRGLVQIDKLSSNGKMKSCRLHDRLHSFCLREVEREKLPKP--LKLRY
>XP_031129542.1
--------------DTIGIEPQVENVMSLL---TGP---IIGIWGMGGIGKSTIARAVFN--QICQSFEGSCYLDVREVT-SEKLL-ETLKRE--KL---------DLLMARLS-KKVLIVLDDV--DE-QLEK-LFG-----KGSRIIITTRNSQLLAHG--N--PIYDVNLLGAETASKLFNFA-F-K-----DGTEFKEVSLQVVNYAGGLPLAIKVLGSFLH--R-EK-EWESLER-LKA-I----PR-DDIIGKLKLSFDALHL-EKEIFLDIACFYKGK--RTQDVWRKLNSFGFQ------P-D----IGVKVLIQKSLLYVSD----EK---FQMHDLVQYIVRKDHKFSRL---KNFVLQW
>XP_031129587.1
-----------A-TEIQGRDIDASNVIREL-M-E-N---VISIVGVGGIGKTTLAQLVYGDQQIKARFDERVWVCVSDPFDQIKIAKAIIESTQSS---SQLQVLLEKIQSTLSQKRFLLVLDDVWTEQSKWEP-LLKGL---PGSRILVTSRSERVASFV-------------------LEMNIV-L-T------------VGMKIR------------------------------------------------------------------------------------------------------------------------------------------------------------------
>XP_031129820.1
-----------A-TEIQGRESDASGLISKL-L-E-N---VISIVGAGGIGKTTLAQLVYGHQQIKTHFDERVWVCVSHPFDQIKIAKAIVESTKSS---SQLPMLLEKIQSTLSQERFLLVLDDVWTEEAMWAP-FLKGL---PGSRILVTSRSERVARMM----VYLHQVDLISDSDAWLLLSIA-F-S-----EGKKLEEIGKQIAQKCKGLPLAVKVMGSLLRKD--TE-EWQTVLSQLDTKFSNVE-GVTDLFPHLRLSYDDLTPQMKRCFSYCAVFPKDYRIDVDELIRIWMAQGYLTTTN-SD-EQKGREIFNNLAMRSLFQDFM-HRWVSIISCKIHDIVHDFAEFLAKNECY---NGLKLRY
>XP_031129821.1
-----------A-TEIQGRESDASGLISKL-L-E-N---VISIVGAGGIGKTTLAQLVYGHQQIKTHFDERVWVCVSHPFDQIKIAKAIVESTKSS---SQLPMLLEKIQSTLSQERFLLVLDDVWTEEAMWAP-FLKGL---PGSRILVTSRSERVARMM----VYLHQVDLISDSDAWLLLSIA-F-S-----EGKKLEEIGKQIAQKCKGLPLAVKVMGSLLRKD--TE-EWQTVLSQLDTKFSNVE-GVTDLFPHLRLSYDDLTPQMKRCFSYCAVFPKDYRIDVDELIRIWMAQGYLTTTN-SD-EQKGREIFNNLAMRSLFQDFM-HRWVSIISCKIHDIVHDFAEFLAKNECY---NGLKLRY
>XP_031129822.1
-----------A-TEIQGRESDASGLISKL-L-E-N---VISIVGAGGIGKTTLAQLVYGHQQIKTHFDERVWVCVSHPFDQIKIAKAIVESTKSS---SQLPMLLEKIQSTLSQERFLLVLDDVWTEEAMWAP-FLKGL---PGSRILVTSRSERVARMM----VYLHQVDLISDSDAWLLLSIA-F-S-----EGKKLEEIGKQIAQKCKGLPLAVKVMGSLLRKD--TE-EWQTVLSQLDTKFSNVE-GVTDLFPHLRLSYDDLTPQMKRCFSYCAVFPKDYRIDVDELIRIWMAQGYLTTTN-SD-EQKGREIFNNLAMRSLFQDFM-HRWVSIISCKIHDIVHDFAEFLAKNECY---NGLKLRY
>XP_031129823.1
-----------A-TEIQGRESDASGLISKL-L-E-N---VISIVGAGGIGKTTLAQLVYGHQQIKTHFDERVWVCVSHPFDQIKIAKAIVESTKSS---SQLPMLLEKIQSTLSQERFLLVLDDVWTEEAMWAP-FLKGL---PGSRILVTSRSERVARMM----VYLHQVDLISDSDAWLLLSIA-F-S-----EGKKLEEIGKQIAQKCKGLPLAVKVMGSLLRKD--TE-EWQTVLSQLDTKFSNVE-GVTDLFPHLRLSYDDLTPQMKRCFSYCAVFPKDYRIDVDELIRIWMAQGYLTTTN-SD-EQKGREIFNNLAMRSLFQDFM-HRWVSIISCKIHDIVHDFAEFLAKNECY---NGLKLRY
>XP_031129824.1
-----------A-TEIQGRESDASGLISKL-L-E-N---VISIVGAGGIGKTTLAQLVYGHQQIKTHFDERVWVCVSHPFDQIKIAKAIVESTKSS---SQLPMLLEKIQSTLSQERFLLVLDDVWTEEAMWAP-FLKGL---PGSRILVTSRSERVARMM----VYLHQVDLISDSDAWLLLSIA-F-S-----EGKKLEEIGKQIAQKCKGLPLAVKVMGSLLRKD--TE-EWQTVLSQLDTKFSNVE-GVTDLFPHLRLSYDDLTPQMKRCFSYCAVFPKDYRIDVDELIRIWMAQGYLTTTN-SD-EQKGREIFNNLAMRSLFQDFM-HRWVSIISCKIHDIVHDFAEFLAKNECY---NGLKLRY
>XP_031129825.1
-----------A-TEIQGRESDASGLISKL-L-E-N---VISIVGAGGIGKTTLAQLVYGHQQIKTHFDERVWVCVSHPFDQIKIAKAIVESTKSS---SQLPMLLEKIQSTLSQERFLLVLDDVWTEEAMWAP-FLKGL---PGSRILVTSRSERVARMM----VYLHQVDLISDSDAWLLLSIA-F-S-----EGKKLEEIGKQIAQKCKGLPLAVKVMGSLLRKD--TE-EWQTVLSQLDTKFSNVE-GVTDLFPHLRLSYDDLTPQMKRCFSYCAVFPKDYRIDVDELIRIWMAQGYLTTTN-SD-EQKGREIFNNLAMRSLFQDFM-HRWVSIISCKIHDIVHDFAEFLAKNECY---NGLKLRY
>XP_031129826.1
-----------A-TEIQGRESDASGLISKL-L-E-N---VISIVGAGGIGKTTLAQLVYGHQQIKTHFDERVWVCVSHPFDQIKIAKAIVESTKSS---SQLPMLLEKIQSTLSQERFLLVLDDVWTEEAMWAP-FLKGL---PGSRILVTSRSERVARMM----VYLHQVDLISDSDAWLLLSIA-F-S-----EGKKLEEIGKQIAQKCKGLPLAVKVMGSLLRKD--TE-EWQTVLSQLDTKFSNVE-GVTDLFPHLRLSYDDLTPQMKRCFSYCAVFPKDYRIDVDELIRIWMAQGYLTTTN-SD-EQKGREIFNNLAMRSLFQDFM-HRWVSIISCKIHDIVHDFAEFLAKNECY---NGLKLRY
>XP_031129827.1
-----------A-TEIQGRESDASGLISKL-L-E-N---VISIVGAGGIGKTTLAQLVYGHQQIKTHFDERVWVCVSHPFDQIKIAKAIVESTKSS---SQLPMLLEKIQSTLSQERFLLVLDDVWTEEAMWAP-FLKGL---PGSRILVTSRSERVARMM----VYLHQVDLISDSDAWLLLSIA-F-S-----EGKKLEEIGKQIAQKCKGLPLAVKVMGSLLRKD--TE-EWQTVLSQLDTKFSNVE-GVTDLFPHLRLSYDDLTPQMKRCFSYCAVFPKDYRIDVDELIRIWMAQGYLTTTN-SD-EQKGREIFNNLAMRSLFQDFM-HRWVSIISCKIHDIVHDFAEFLAKNECY---NGLKLRY
>XP_031129828.1
-----------A-TEIQGRESDASGLISKL-L-E-N---VISIVGAGGIGKTTLAQLVYGHQQIKTHFDERVWVCVSHPFDQIKIAKAIVESTKSS---SQLPMLLEKIQSTLSQERFLLVLDDVWTEEAMWAP-FLKGL---PGSRILVTSRSERVARMM----VYLHQVDLISDSDAWLLLSIA-F-S-----EGKKLEEIGKQIAQKCKGLPLAVKVMGSLLRKD--TE-EWQTVLSQLDTKFSNVE-GVTDLFPHLRLSYDDLTPQMKRCFSYCAVFPKDYRIDVDELIRIWMAQGYLTTTN-SD-EQKGREIFNNLAMRSLFQDFM-HRWVSIISCKIHDIVHDFAEFLAKNECY---NGLKLRY
>XP_031129830.1
-----------A-TEIQGRESDASGLISKL-L-E-N---VISIVGAGGIGKTTLAQLVYGHQQIKTHFDERVWVCVSHPFDQIKIAKAIVESTKSS---SQLPMLLEKIQSTLSQERFLLVLDDVWTEEAMWAP-FLKGL---PGSRILVTSRSERVARMM----VYLHQVDLISDSDAWLLLSIA-F-S-----EGKKLEEIGKQIAQKCKGLPLAVKVMGSLLRKD--TE-EWQTVLSQLDTKFSNVE-GVTDLFPHLRLSYDDLTPQMKRCFSYCAVFPKDYRIDVDELIRIWMAQGYLTTTN-SD-EQKGREIFNNLAMRSLFQDFM-HRWVSIISCKIHDIVHDFAEFLAKNECY---NGLKLRY
>XP_031129831.1
-----------A-TEIQGRESDASGLISKL-L-E-N---VISIVGAGGIGKTTLAQLVYGHQQIKTHFDERVWVCVSHPFDQIKIAKAIVESTKSS---SQLPMLLEKIQSTLSQERFLLVLDDVWTEEAMWAP-FLKGL---PGSRILVTSRSERVARMM----VYLHQVDLISDSDAWLLLSIA-F-S-----EGKKLEEIGKQIAQKCKGLPLAVKVMGSLLRKD--TE-EWQTVLSQLDTKFSNVE-GVTDLFPHLRLSYDDLTPQMKRCFSYCAVFPKDYRIDVDELIRIWMAQGYLTTTN-SD-EQKGREIFNNLAMRSLFQDFM-HRWVSIISCKIHDIVHDFAEFLAKNECY---NGLKLRY
>XP_031129832.1
-----------A-TEIQGRESDASGLISKL-L-E-N---VISIVGAGGIGKTTLAQLVYGHQQIKTHFDERVWVCVSHPFDQIKIAKAIVESTKSS---SQLPMLLEKIQSTLSQERFLLVLDDVWTEEAMWAP-FLKGL---PGSRILVTSRSERVARMM----VYLHQVDLISDSDAWLLLSIA-F-S-----EGKKLEEIGKQIAQKCKGLPLAVKVMGSLLRKD--TE-EWQTVLSQLDTKFSNVE-GVTDLFPHLRLSYDDLTPQMKRCFSYCAVFPKDYRIDVDELIRIWMAQGYLTTTN-SD-EQKGREIFNNLAMRSLFQDFM-HRWVSIISCKIHDIVHDFAEFLAKNECY---NGLKLRY
>XP_031129833.1
-----------A-TEIQGRESDASGLISKL-L-E-N---VISIVGAGGIGKTTLAQLVYGHQQIKTHFDERVWVCVSHPFDQIKIAKAIVESTKSS---SQLPMLLEKIQSTLSQERFLLVLDDVWTEEAMWAP-FLKGL---PGSRILVTSRSERVARMM----VYLHQVDLISDSDAWLLLSIA-F-S-----EGKKLEEIGKQIAQKCKGLPLAVKVMGSLLRKD--TE-EWQTVLSQLDTKFSNVE-GVTDLFPHLRLSYDDLTPQMKRCFSYCAVFPKDYRIDVDELIRIWMAQGYLTTTN-SD-EQKGREIFNNLAMRSLFQDFM-HRWVSIISCKIHDIVHDFAEFLAKNECY---NGLKLRY
>XP_031129834.1
-----------A-TEIQGRESDASGLISKL-L-E-N---VISIVGAGGIGKTTLAQLVYGHQQIKTHFDERVWVCVSHPFDQIKIAKAIVESTKSS---SQLPMLLEKIQSTLSQERFLLVLDDVWTEEAMWAP-FLKGL---PGSRILVTSRSERVARMM----VYLHQVDLISDSDAWLLLSIA-F-S-----EGKKLEEIGKQIAQKCKGLPLAVKVMGSLLRKD--TE-EWQTVLSQLDTKFSNVE-GVTDLFPHLRLSYDDLTPQMKRCFSYCAVFPKDYRIDVDELIRIWMAQGYLTTTN-SD-EQKGREIFNNLAMRSLFQDFM-HRWVSIISCKIHDIVHDFAEFLAKNECY---NGLKLRY
>XP_031129835.1
-----------A-TEIQGRESDASGLISKL-V-E-----VISIVGAGGIGKTTLAQLVYGDEQIKAHFDERVWVCVSQPFDQIKIAKDIVHSISEN---QSLQVLLGKIQSTLSQKRFLLVLDDVWTEEAMWAP-FLKGL---PGSRILVTSRSERVARMM----VYLHRVDLISDSDAWLLLSIA-F-S-----GGKKLEEIGKQIAQKCKGLPLAVKVMGSLLRKD--TE-EWQTVLSQLDTKFSNVE-GVTDLFPHLRLSYDDLTPQMKRCFSYCAVFPKDYRIDVDELIRIWMAQGYLTTTN-SD-EQKGREIFNNLAMRSLFQDFE-HRRDSIISCKMHDIVHDFAEFLTKTECY---NGLKLRY
>XP_031129836.1
-----------A-TEIQGRESDASGLISKL-V-E-----VISIVGAGGIGKTTLAQLVYGDEQIKAHFDERVWVCVSQPFDQIKIAKDIVHSISEN---QSLQVLLGKIQSTLSQKRFLLVLDDVWTEEAMWAP-FLKGL---PGSRILVTSRSERVARMM----VYLHRVDLISDSDAWLLLSIA-F-S-----GGKKLEEIGKQIAQKCKGLPLAVKVMGSLLRKD--TE-EWQTVLSQLDTKFSNVE-GVTDLFPHLRLSYDDLTPQMKRCFSYCAVFPKDYRIDVDELIRIWMAQGYLTTTN-SD-EQKGREIFNNLAMRSLFQDFE-HRRDSIISCKMHDIVHDFAEFLTKTECY---NGLKLRY
>XP_031129837.1
-----------A-TEIQGRESDASGLISKL-V-E-----VISIVGAGGIGKTTLAQLVYGDEQIKAHFDERVWVCVSQPFDQIKIAKDIVHSISEN---QSLQVLLGKIQSTLSQKRFLLVLDDVWTEEAMWAP-FLKGL---PGSRILVTSRSERVARMM----VYLHRVDLISDSDAWLLLSIA-F-S-----GGKKLEEIGKQIAQKCKGLPLAVKVMGSLLRKD--TE-EWQTVLSQLDTKFSNVE-GVTDLFPHLRLSYDDLTPQMKRCFSYCAVFPKDYRIDVDELIRIWMAQGYLTTTN-SD-EQKGREIFNNLAMRSLFQDFE-HRRDSIISCKMHDIVHDFAEFLTKTECY---NGLKLRY
>XP_031129838.1
-----------A-TEIQGRESDASGLISKL-V-E-----VISIVGAGGIGKTTLAQLVYGDEQIKAHFDERVWVCVSQPFDQIKIAKDIVHSISEN---QSLQVLLGKIQSTLSQKRFLLVLDDVWTEEAMWAP-FLKGL---PGSRILVTSRSERVARMM----VYLHRVDLISDSDAWLLLSIA-F-S-----GGKKLEEIGKQIAQKCKGLPLAVKVMGSLLRKD--TE-EWQTVLSQLDTKFSNVE-GVTDLFPHLRLSYDDLTPQMKRCFSYCAVFPKDYRIDVDELIRIWMAQGYLTTTN-SD-EQKGREIFNNLAMRSLFQDFE-HRRDSIISCKMHDIVHDFAEFLTKTECY---NGLKLRY
>XP_031129839.1
-----------A-SEIQGRDIDASALIRVL-V-R-N---VISIVGAGGIGKTTLAQLVYGDEQIESHFDERVWVCVSHPFDQIKIAKAIVESTGSS---SELEVLLKKIQNTLSQKRFLLVLDDVWTEEAKWAP-FLNAL---PGSRILVTSRSERVAKMM----VYVHRVKLISDSDAWLLLSIA-F-S------G----------------------VLGKI---------------------------------PHL--------------------------------------------------------------------------------------------------------------
>XP_031129954.1
-----------A-SHIQGRKSDASALISKL-L-E-N-R-VISIVGTGGIGKTTLAQLVFEDEQIKTHFDERVWICVSDPFDQIKIAKAIVESIKSS---SQLQLLLEKIKSTLSGKRFLLVMDDVWTEQAKWEP-LLKGL---PGSRILVTSRKERVAKMM----VYLHQLDLISDSEAWLLFSIA-F-S------GEKLKDIGHKIAQKCKGLPLAVKVMGSLLCKH--TR-DWQNV---LDNKIWESD-EVTELFPHLYLSYNDLTPNMKQCFSYCAVFPKDYKMKVDMLIRIWMAQGYVT-------ESKGRELFRGLAMRSFFQDLK-DDMDSIKSCKMHDIVHDFAQFLTRNECY---NGLKLRY
>XP_031129955.1
-----------A-SQIQGRKSDASALISKL-L-E-N-R-VISIVGTGGIGKTTLAQLVFEDEQIKTHFDERVWICVSDPLDQINIAKAIVESIKSS---SQLQLLLEKIKSTLSGKRFLLVMDDVWTEQAKWEP-LLKGL---PGSRILVTSRSERVARMM----VYLNKLNLISDSEAWLLLCIA-F-S------GEKLKDIGQKIAQKCKGLPLAVKVMGSLLRKY--TR-DWQNV---LDNKIWELE-EVTELFPHLYLSYNDLTPKMKQCFSYCAVFPKDYKMKVDMLIRIWMAQGYVT-------ESKGRELFGGLAMRSFFQDLE-DDMDSIKFCKMHDIVHDFAQFLTRNECY---NGLKLRY
>XP_031130007.1
-----------T-SEIQGRDIDASDLIREL-V-K-K-IIVISIVGTGGIGKTTLAQLVFGDEQIKAHFDERVWICVSHPFDEIKVAKAFVESMKSS---SQLQVLLERIQTSLSNKRFLIVLDDVWTEQAKWEP-FLKGL---PGSRILLTSRSERVARVM----VYMHRLDQISDSDAWLLLSIA-F-S------GEKLKDIGQKIAQKCKGLPLAVKAMGSLLCKN--TE-EWQNV---FDSKIWELE-EVTDLFPHLYLSYDDLTPKMKRCLSYCSIFPKDYDIQVDKLIRIWMAQGYLTTTT-SD-ELKGRELFGDLAMRSFFQDLE-DDMDSIISCKMHDIVHDFTEFLTRNECH---NGLKLRY
>XP_031130227.1
NYS--------ENELMVGIDKQVEDIAELI---Q---MLVITVWGAGGCGKTTLAKQVYEGGSIDCFS----WVDVNHS-DIEYVLRTILYSVPPK---DE--SLQHHICDYLKGKRYVVFFDDVWDEK------LIPH----HESAIIITSRDKGIADGS----TS-HCVKPLELDIACNLFCYA-FAK-----PENEVKELGEALVKRCTGLPVAILAMAGLMSKGDDPA--WRDALQSLDYY--SAQSE-KSLNRALLLSYNELPTHLKSCFLYCAMFPKTQSLHVEKLIRMCIAEGFIAER--KS-EDIARNYLLELNNRSLIRIVK-SF-RVEDKIEMHDLFRDVAGEVIRREMF---QNMKLRY
>XP_031130321.1
DNKTSFQPA--E-SKMVGKDKEFKIIKKML-I-QHS---VVLIKGMGGIGKTTLATQIYRDQEIASHFDMRAWGVASQHHNKRQMLLALLNSMAES---DD---LETKLYQRLKGQRYLVVIDDVWSNG-AWND-VFPD--G-CGSRVLITTRLEEVANSTCSNDFY-HKMSFLNQSESWELFCKA-----------DKFEMIGKQIVEKCDGLPLAIVMASGVLSKAN-TV-QWKDIAESLNSFI-------EKCSTILSFSYNHLPPTLKACFLYLGVFPEDYEINTNDLSKLWAAEGLAASK--ES-DVQVDKRIQELVDRSLIIESKRCCGKKVKAFTMHDVLHAFCVEEAHKEKLSETKVFKLRY
>XP_031130322.1
DNKTSFQPA--E-SKMVGKDKEFKIIKKML-I-QHS---VVLIKGMGGIGKTTLATQIYRDQEIASHFDMRAWGVASQHHNKRQMLLALLNSMAES---DD---LETKLYQRLKGQRYLVVIDDVWSNG-AWND-VFPD--G-CGSRVLITTRLEEVANSTCSNDFY-HKMSFLNQSESWELFCKA-----------DKFEMIGKQIVEKCDGLPLAIVMASGVLSKAN-TV-QWKDIAESLNSFI-------EKCSTILSFSYNHLPPTLKACFLYLGVFPEDYEINTNDLSKLWAAEGLAASK--ES-DVQVDKRIQELVDRSLIIESKRCCGKKVKAFTMHDVLHAFCVEEAHKEKLSETKVFKLRY
>XP_031130376.1
-----------A-SQIQGRKSDAFALISKL-L-E-N-G-VISIVGTGGIGKTTLAQLVFEDEQIKTHFDERVWICVSDPFDQIKIAKAIVESTKKS---FQLQLLLEKIKSTLSGKRFLLVMDDVWTEQAKWEP-LLKGL---QGSRILVTSRSERVARMM----VYVHQLDLISDSDAWLLLSIA-F-S------GEKLKDIDQKIAQKCKGLPLAARVMGSLLCKD--TR-AWQNV---LNNKIWELE-EVTNLYPHLYLSYNDLTPKMKQCFAYYAVFPKDYEIEIDELIRIWMAQGYVM-------ESKGRELFGGLAMRSFFQDLK-DDMDSIKSCKMHDIVHDFAQFLTRNECY---NGLKLRY
>XP_031130384.1
-----------V-SEIQGRKSDASALISKL-V-E-N-R-VISIVGAGGIGKTTLALLVFEDEQIKTHFDERVWICVSDPFDQIKIAKAIVESIKSS---SQLQLLLEKIKSTLCGKRFLLVMDDVWTEQAKWEP-LLKGL---PGSRILVTSRNERVARMM----VHVHPLHLISDSEAWLLLSIA-F-S------GEELKDIGQKIAQRCKGLPLAARVMGSLLFKD--TR-GWQNV---LNNKIWELE-EVTELFPHLYLGYNDLNPKMKQCFSYCAVFSKDYEIKVDMLIRIWMAQGYVT-------ESEGRELFGVLAMRSFFQDLE-DDMDSIISCKMHDIVHDFAQFLTKNECY---NGLKLRY
>XP_031130385.1
-----------V-SEIQGRKSDASALISKL-V-E-N-R-VISIVGAGGIGKTTLALLVFEDEQIKTHFDERVWICVSDPFDQIKIAKAIVESIKSS---SQLQLLLEKIKSTLCGKRFLLVMDDVWTEQAKWEP-LLKGL---PGSRILVTSRNERVARMM----VHVHPLHLISDSEAWLLLSIA-F-S------GEELKDIGQKIAQRCKGLPLAARVMGSLLFKD--TR-GWQNV---LNNKIWELE-EVTELFPHLYLGYNDLNPKMKQCFSYCAVFSKDYEIKVDMLIRIWMAQGYVT-------ESEGRELFGVLAMRSFFQDLE-DDMDSIISCKMHDIVHDFAQFLTKNECY---NGLKLRY
>XP_031130386.1
-----------V-SEIQGRKSDASALISKL-V-E-N-R-VISIVGAGGIGKTTLALLVFEDEQIKTHFDERVWICVSDPFDQIKIAKAIVESIKSS---SQLQLLLEKIKSTLCGKRFLLVMDDVWTEQAKWEP-LLKGL---PGSRILVTSRNERVARMM----VHVHPLHLISDSEAWLLLSIA-F-S------GEELKDIGQKIAQRCKGLPLAARVMGSLLFKD--TR-GWQNV---LNNKIWELE-EVTELFPHLYLGYNDLNPKMKQCFSYCAVFSKDYEIKVDMLIRIWMAQGYVT-------ESEGRELFGVLAMRSFFQDLE-DDMDSIISCKMHDIVHDFAQFLTKNECY---NGLKLRY
>XP_031130651.1
-----------D--KVVGFENEATTIINEL-I---S---VILITGMGGLGKTTLVKRVYEEKSIVNHFDKYAWCTVSQEYDCKDLFNKIYNQV-GK---TD--SIAEKLRKSLMGWRYLIVLDDIWSLK-AWEE-LFPD----NGSRVVLTSRQESV----SNA-KHIC-LPFFTVDESWELLQKL-F-K-----GKKEIENIGKQISKECGGLPLIVGLVAGLLGGVEKSE--WQKFLNTLSSQV-AFRGG-MQSNDVIELSYKHLSHDLKQCLLYFSAFKEDAEIEVSYLIELWISEGFIKITE-ER-EDMAKHYLNHLVRSNLVMVSER-YDGGILWCVVHDLVHDFCLAKAKKENF---K-FELKY
>XP_031131000.1
-------------KYPVGIHTRVREILSLL---QKS---MIGIYGMGGVGKTTLAKAIFN--QISATFEGSCFL-VRSKGVCKQLL-NTLERF--EV--DE-----SLIKLRLR-KRVLIVVDNV--ES-QLEA-LFG-----SGSTILITTRNVNLNGFG--D-E-KYNVAVLSSKESLKLFCHA-F-K-----DPLEFAELSNVIVRYAHGLPLALIVLGSHFR--RSSI-HWTNFEK-LRK-I----PH-EDILNILKISYDALDD-TQRIFLDIACFFVGEYIWKEDIVKILNACGFF------A-Q----SGVSTLIDRCLLKE----------DLCMHDLIREIVRKESKRSRL---HHFSLRL
>XP_031131032.1
-----------A-TEIQGRKSDASALISKL-V-E-N---VISIVGAGGIGKTTLAQLVYGDEQIKTHFDVRVWVCVSHPFDQIKIAKGIVHSISEN---QSLQVLLGKIQSTLSQKRFLLVLDDVWTEEAMWAP-FLKGL---PGSRILVTSRSERVARMM----VYLHRVDLISDSDAWLLLSIA-F-S-----GGKKLEKIGEKIAQKCKGLPLAVKVMGSLLRKD--TE-EWQTVLSQLDTKFSNVE-GVTHLFPHLRLSYDDLTPQMKRCFSYCAVFPKDYRIHVDELIRIWMAQGYLTTTN-SD-EQKGWEIFNNLAMRSLFQDFT-HSKDPIISCNMHDIVHDFAEFLTKNECY---NGLKLRY
>XP_031131033.1
-----------A-TEIQGRKSDASALISKL-V-E-N---VISIVGAGGIGKTTLAQLVYGDEQIKTHFDVRVWVCVSHPFDQIKIAKGIVHSISEN---QSLQVLLGKIQSTLSQKRFLLVLDDVWTEEAMWAP-FLKGL---PGSRILVTSRSERVARMM----VYLHRVDLISDSDAWLLLSIA-F-S-----GGKKLEKIGEKIAQKCKGLPLAVKVMGSLLRKD--TE-EWQTVLSQLDTKFSNVE-GVTHLFPHLRLSYDDLTPQMKRCFSYCAVFPKDYRIHVDELIRIWMAQGYLTTTN-SD-EQKGWEIFNNLAMRSLFQDFT-HSKDPIISCNMHDIVHDFAEFLTKNECY---NGLKLRY
>XP_031131034.1
-----------A-TEIQGRKSDASALISKL-V-E-N---VISIVGAGGIGKTTLAQLVYGDEQIKTHFDVRVWVCVSHPFDQIKIAKGIVHSISEN---QSLQVLLGKIQSTLSQKRFLLVLDDVWTEEAMWAP-FLKGL---PGSRILVTSRSERVARMM----VYLHRVDLISDSDAWLLLSIA-F-S-----GGKKLEKIGEKIAQKCKGLPLAVKVMGSLLRKD--TE-EWQTVLSQLDTKFSNVE-GVTHLFPHLRLSYDDLTPQMKRCFSYCAVFPKDYRIHVDELIRIWMAQGYLTTTN-SD-EQKGWEIFNNLAMRSLFQDFT-HSKDPIISCNMHDIVHDFAEFLTKNECY---NGLKLRY
>XP_031131035.1
-----------A-TEIQGRKSDASALISKL-V-E-N---VISIVGAGGIGKTTLAQLVYGDEQIKTHFDVRVWVCVSHPFDQIKIAKGIVHSISEN---QSLQVLLGKIQSTLSQKRFLLVLDDVWTEEAMWAP-FLKGL---PGSRILVTSRSERVARMM----VYLHRVDLISDSDAWLLLSIA-F-S-----GGKKLEKIGEKIAQKCKGLPLAVKVMGSLLRKD--TE-EWQTVLSQLDTKFSNVE-GVTHLFPHLRLSYDDLTPQMKRCFSYCAVFPKDYRIHVDELIRIWMAQGYLTTTN-SD-EQKGWEIFNNLAMRSLFQDFT-HSKDPIISCNMHDIVHDFAEFLTKNECY---NGLKLRY
>XP_031131036.1
-----------A-TEIQGRKSDASALISKL-V-E-N---VISIVGAGGIGKTTLAQLVYGDEQIKTHFDVRVWVCVSHPFDQIKIAKGIVHSISEN---QSLQVLLGKIQSTLSQKRFLLVLDDVWTEEAMWAP-FLKGL---PGSRILVTSRSERVARMM----VYLHRVDLISDSDAWLLLSIA-F-S-----GGKKLEKIGEKIAQKCKGLPLAVKVMGSLLRKD--TE-EWQTVLSQLDTKFSNVE-GVTHLFPHLRLSYDDLTPQMKRCFSYCAVFPKDYRIHVDELIRIWMAQGYLTTTN-SD-EQKGWEIFNNLAMRSLFQDFT-HSKDPIISCNMHDIVHDFAEFLTKNECY---NGLKLRY
>XP_031131178.1
QPL----------SRMVGKNNEFQIVKAML-I-EHS---IVSIKGMGGIGKTTLARRLYEDSSIASHFDKRAWVVASQNHDKLQILTDLLISMVDS---QE-DQLAEKLYQNMMRQRYFVVMDDIWSVE-AWDS-VFPN--G-NGSRVLLTTRSSEVATIIGSK-FS-HQMQLLEEGESWNLFHKI-----------SEFDMIGRQIVEKCKGLPLAIIIAAGLFSKLD-TL-EWMNVAEALNSSI-------EECSRILSSSYNHLSHSLKACFLYLSIFPEDKEIHVREIVKLWVAEGLVKGA--MS-DAVARRHVQELKDRNLILVSQPSCGRKIKKFRMHDLLHSFCVREAKKENL-GQKISPLRC
>XP_031131444.1
-----------A-SQIQGRKSDASALISKL-L-E-N-R-VISIVGAGGIGKTTLAQLVFEDEQIKTHFDERVWICVSDPFDQIKIAKAIVESIKSS---SQLQLLLEKIKSTLSGKRFLLVMDDVWTEQAKWEP-LLKGL---PGSRILVTSRSERVAKMM----VYLHQLDLISDSEAWLLFSIA-F-S------GEKLKDIGHKIAQKCKGLPLAVKVMGSLLCKH--TR-DWQNV---LDNKIWESD-EVTELFPHLYLSYNDLTPKMKQCFSYCAVFPKDYEMEVDELIRIWMAQGYVT-------ESKGRELFGGLAMRSFFQDLK-DDMDSIKSCKMHDIVHDFAQFLTRNECY---NGLKLRY
>XP_031131684.1
E------------GIMVGKNDEFKTIKDML-T-LHS---VVTIKGMGGIGKTTLARKSYKDSSIRSHFDKRAWVVVSQFYNKRQMLICLHNSIAES---DE--ELEEQIYRCLKRQKYLVVMDDVWSGE-SWDD-IFPD--G-NGSRVLLTTRLEVVANCVSSG-FS-HQMNLLDHNESWTLFHKA-L-L-----E-VEFEMIGRPIVEKCRGLPLAIVVVGGLFSKLN-TL-DWKSVAKALDDSI-------EVCSKILSLSYNHLPHNFKACFLYLGIFPEDEEIYAKRLARLWGAEGLIKAS--ES-EMVGQKHIKELIDRNLILLSEQSCGTRIKTFKMHDVLHAFCVREAQNESLI--QNFELRY
>XP_031131695.1
-----------A-SEIQGRKSDASALISKL-V-E-N-RNVISIVGTGGIGKTTLALLVFGDEQIKTHFDERVWICVSDPFDQIKIAKAIVESTKSS---SQLHVLLAKIQSTLSEKRFLLVMDDVWTEQAKWEP-LLKGL---PGSRILVTSRSERVARMM----VYQHQLDLISDSEAWLLLSIA-L-S------GKKLKDIGQKIAQKCKGLPLAAKVMGSLLCKD--TR-DWQNV---LDNKIWELE-EVTDLFPHLYQSYNDLTPMMKQCFSYCAVFPKDYEIEVEKLIRIWMAQGYVT-------ESKGRELFGGLAKRSFFQNLK-DDMDFIISCKMHDIVHDFAQFLSKNECY---NGLKLRY
>XP_031131825.1
-------------KYPVGIESHVGDVLHLL---QQT---MMEIFGMGGVGKSTITKAIYNHILSFQGFEGSCFVAIRQEGNGEKIL-KILKKF--EI--DE-----SLINARLQ-KRVLIVLDDV--IS-QLQS-LFG-----LDTTIIITTRDVHLSELG--Q-E-KYMVKTLSIDDSLQLLSHV-V-G-----VPLKYTELSKMIASYTGGLPLALTIVGSHLR--R-SV-EWIEVEK-LRS-N----LH-DDIQKILKISYDALDD-TKNIFLDIACFFVGH--GKKGTAMILEACGFY------A-E----SGIKILIERCLLTIDG---GRE-GRLEMHDLVQEIVRKEFKRSRL----------
>XP_031131828.1
VGR----------------DKEFKIIKAML---TNS---IVSIRGMGGIGKTMLTRRLYEDRLISNYFDVRAWVVASQHHNERQMLLDLLNSL------------------------------------------------T-NNS-----------------------------------------------------------------------------------------------------------------------------------------------------------------------------------------------------------------------------QRY
>XP_031132342.1
-------------PDTVGLDYRVEHVVQLL---LEP---MIGIHGMGGIGKTTLAKAVYN--RLFVYFERSCFL-IDSTIN-KQLF-KLF-EI--DI--DE-----MLMKRRLQ-RKCLIVFDNL--RN-QFIK-LFG-----EGSRLILTTREAHFKELN--D-E-HYEVKVLNHEESLKLFSHA-F-G-----ELKEYNKLLDGIVAYCEGLPLALEVLGAYLC--K-SK-EWISFEK-LKG-I----PH-NDIQAKLKISYDGLPDHIKSLFLDLVC-FSSE-VSKKK----IEYMGYF------S-D----IEIQDLVDKCLINREP--S-----LISMHSLIREIIRSESERSRL---KNFKLRC
>XP_031132343.1
-------------PDTVGLDYRVEHVVQLL---LEP---MIGIHGMGGIGKTTLAKAVYN--RLFVYFERSCFL-IDSTIN-KQLF-KLF-EI--DI--DE-----MLMKRRLQ-RKCLIVFDNL--RN-QFIK-LFG-----EGSRLILTTREAHFKELN--D-E-HYEVKVLNHEESLKLFSHA-F-G-----ELKEYNKLLDGIVAYCEGLPLALEVLGAYLC--K-SK-EWISFEK-LKG-I----PH-NDIQAKLKISYDGLPDHIKSLFLDLVC-FSSE-VSKKK----IEYMGYF------S-D----IEIQDLVDKCLINREP--S-----LISMHSLIREIIRSESERSRL---KNFKLRC
>XP_031132344.1
-------------PDTVGLDYRVEHVVQLL---LEP---MIGIHGMGGIGKTTLAKAVYN--RLFVYFERSCFL-IDSTIN-KQLF-KLF-EI--DI--DE-----MLMKRRLQ-RKCLIVFDNL--RN-QFIK-LFG-----EGSRLILTTREAHFKELN--D-E-HYEVKVLNHEESLKLFSHA-F-G-----ELKEYNKLLDGIVAYCEGLPLALEVLGAYLC--K-SK-EWISFEK-LKG-I----PH-NDIQAKLKISYDGLPDHIKSLFLDLVC-FSSE-VSKKK----IEYMGYF------S-D----IEIQDLVDKCLINREP--S-----LISMHSLIREIIRSESERSRL---KNFKLRC
>NP_001234202.1
QP------P--E-DDVVGFDDEAQTVIDRL-L---S---VIPVVGMPGLGKTTLATKIFKHPKIEYEFFTRLWLYVSQSYKTRELYLNIISKF-KHC--EK--DLALKVQEILEGGKYLIVLDDVWSTD-AWDR-IFPN--D-KGNRVLLTTRDHRVARYC--N-SP-HDLKFLTDEESWILLERA-F-H-----KAPEET-NGKSIARKCKGLPLAIVVIAGALIGKSKTI-EWEQVDQSVGE-I-N-R-DQNSCDKLVRMSYDVLPYDWKACFLYFGTFPRGYLIPARKLIRLWIAEGFIQ-YR----ECKAEEYLNELVNRNLVMVMQRV-DGQIKTCRVHDMLYEFCWQEATEENLDTP-AFPLRY
>NP_001234836.1
--------SHESVEVTVGHEEEEAWIIGQL-D---EH--VISIVGMPGVGKTTLANKVYNNTLVASHFNVRAKCTVSQNFNKSKVLREILQQVSGG---EY--DLAEKLRVAL-DKRYLIVLDDVWDIA-TGEM-LFPE----RGNRVILTSRSGEVGLKVCRS-DPVD-LQVLTDEKSWELFERV-F-G-----DEAELLDIGHEIVEKCKGLPLALVLIAGVIVKEEKDF--WVKIQNNLDSFTSS---NISQIMNVMQSSYDHLPYQLKPLLLYFATLQKSERTPVSTLMQLWMAEGLVHDIP-CS-EEVTESYLDALISSGLIMV-----DHIIRACYVHDVVHDFCSVKAGKEKF----HMRLRF
>NP_001289831.1
-----------D-EDIVGFGNDIEKMFQYL-I---T---VVPIVGMGGQGKTTVARKVYNSDNIVSHFDVRAWCIVSQTYNRRKLLQDILSQV-GS---DD--ILADELRKSLMGKRYLIVLDDMWDCM-AWDD-LFPG----NRSRIVVTTRLEKVGEQVCHT-DPYS-LPFLTKEESCELLQKV-F-Q-----KEPELQDVSRAVAEKCKGLPLVVVLVAGIIKKRKMEE--WNEVKDSLFDHL-NRESE-EYSLSTMQLSYYNLTDCLKPCLLYMGMFQEDAIIRVSELISLWIAEGFVQSIE-GR-EEAAEGYLMDLIQSNVVMVSNR-YNGKVKYCQVHDVVLHFCLEKSLEEKF---K-LRLKY
>NP_001318028.1
--------PKKSDKIIVGFEEETNLILRKL-T---SG--VISITGMPGSGKTTLAYKVYNDKSVSSHFDLRAWCTVDQGCDDKKLLDTIFSQVSDS---EN--DVPDKLRKQL-GKRYLIVLDDVWDTT-TWDE-LFPK----KGSRIILTTREKEVALHGLNT-DPLD-LRLLRSDESWELLERA-F-G-----DEDELLDVGKEIAENCKGLPLVADLIAGVIAREKRSV--WLEVQSSLSSFILN---SEE-VMKVIELSYDHLLHHLKPCLLYFASFPKDTSLTIYELSIYLGAEGFVNT---KS-EEVVKIYMDDLISSSLVICFN-I-DA--LNFQIHDLVHDFCLIKARKEKL----HLRLRY
>NP_001318030.1
--------PKKSNKIIVGFEEETNLILRKL-T---SG--VISITGMPGSGKTTLAYKVYNDKSVSSHFDLRAWCTVDQGCDEKKLLNKIFNQVSDS---EN--DVPDKLRKQL-GKRYLIVLDDVWETT-TWDE-VFPK----KGSRIILTTREKEVALHGLYT-DPLD-LRLLRPDESWELLERA-F-G-----DEDELLDVGKEIAENCKGLPLVADLIAGVIAREKRSV--WLEVQSSLSSFILN---SEE-VMKVIELSYDHLPHHLKPCLLYFASFPKDTSLTIYEFNVYLGAEGFVKA---NS-EEVVKIYMDDLISSSLVICFN-I-DA--LNFQIHDLVHDFCLIKARKENL----HLRLRY
>NP_001318035.1
--------PKKSDKIVVGFEEETKWILRKL-T---SG--VISITGMPGSGKTTLAYKVYNDKSVSSHFDLHAWCTVDQGCDEKKLLNKIFKQVSDS---ED--DVADKLRKQL-GKRYLIVLDDVWDTT-TWDE-LFPK----KGSRIILTTREKEVALHGLNT-DPLD-LRLLRSEESWELLQRA-F-G-----NENELLDVGKEIAENCKGLPLVADLIAGVIAREKRSV--WLEVLNNSHSFILK---NEE-VMKVIEISYDHLSDHLKPCLLYFASWPKDTIMTIYELNGFLGGEGFVKT---KS-EEVVKIYMDDLISSSLVICFN-I-EY--PTYQLHDLVHDYCLIKARKENL----HLRLRY
>NP_001318045.1
--------PKKSDKIIVGFEEETNLILRKL-T---SG--VISITGMPGSGKTTLAYKVYNDKSVSSHFDLRAWCTVDQGYDDKKLLDTIFSQVSDS---EN--DVADKLRKQL-GKRYLIVLDDVWDTT-TWDE-LFPK----KGSRIILTTREKEVALHGLKT-DPLD-LRLLRPDESWELLERA-F-G-----NEDELLDVGKEIAENCKGLPLVADLIAGVIAREKRSV--WLKVQSSLSSFILN---SEE-VMKVVELSYDHLPHHLKPCLLYFASMPKDTIMSIYELNIFLGGEGFVKT---KS-EEVVKIYMDDLISSSLVICFN-I-DA--LNFKIHDLVHDFCLIKARKENL----HLRLRY
>NP_001333108.1
--------PKKSDKIIVGFEEETNLILRKL-T---SG--VISITGMPGSGKTTLAYKVYNDKSVSSHFDLRAWCTVDQGYDDKKLLDTIFSQVSDS---EN--DVADKLRKQL-GKRYFIVLDDVWDTT-TWDE-LFPK----KGSRIILTTREKEVALHGLNT-DPLD-LRLLRPDESWELLERA-F-G-----NEDELLDVGKEIAKNCKGLPLVADLIAGVIAREKRSV--WLEVQSSLSSFILN---SEE-VMKVIELSYDHLPHHLKPCLLYFASWPKDTTTTIYELNIFLGAEGFVKE---KS-EEVVKIYMDDLISSSLVICFN-I-DS--LNFQIHDLVHDFCVIKARKENL----HLRLRY
>NP_001333428.1
QF---ASKQ--E--EIVGFEDVKDELIGKL-K---S---VISIVGMAGLGKTTLANKLYSDESVVSHFNIHAHCCVSQEYTRKDLLLAILRNI-DE---EN--ELADRLRKLLMFKRYLLLIDDVWETS-AWDD-LFPN----MGSRIILTTRHYEVASYAHDS-DPHM-LRSLNNDESWMLLNKV-F-N-----NEFILRDAGQEIVRKCDGLPLSIILIAGILIRMKKEK--WEQVATNLGPNI-QDQ-----MEGTLDLSYQNLPPYLKPCFLYLGVFSEDEEIQVSKLTWLWIAEGFIKPHT-KT-EEIAENYLENLVGRNLVMVGKR-FNGRIKTCRIHDLVHEFCRKKAKLENI---R-FKLRY
>XP_004231117.1
-----KPSF--E-NDVVGLDDDLEKVIERL-L---S---VVAITGMGGIGKTTLAKKAYDYPRVRSRFDVHAWVTVSREYGMRRLLLSLARCI-AD---ED--QLAESLYRKLKDRRYLIVIDDIWSTK-VWDD-VFPD--D-NGSRIILTSRLKDVAAYANPD-PL-HEMGVLSLDDSWKLLSKV-F-G-----VNFEED-IGKQIAERCGGLPLAILVVAGHLSKISMRR-SWITVAKTVNSVV-A-N-D-DKCLGVLGMSYNYLSNHLKPCFLSIGAFPEDFEIKARTLIQVWVAEGFLK-AE-ES-EKVAEECLEDLISRNLIMIKKRF-NGEIRSCGMHDLLRDLSLREAQKEKF---ASFKLRY
>XP_004231569.2
---------NDK-NIMVGRGDQRERLLEDL-T-R-S---VIPIIGMGGIGKTTLAIEVYNDAHVRSHFDVCAWATLSQQHNVKEILLNLLRSTKGGFD-DE-AELADMLRKSLYGKRYLIVMDDIWSIK-AWDD-VFP---N-KGSRILLTTRNNEVACYANTE-NLSLQMSFMDQDESWNLFKVA-F-A-----NESEFENIGKKIAEKSHGLPLTIVVVAGLL-KSKKTI-DWETVAKDVKSFV-N-N-DPEQCSHVLGLSYNHLTSDLKTCLLYFGIFPEDSEIPVNHLKRLWMAEGFL----FND-EGEADKCLQDLINRCLVHVSNKRDETKIISCKVHDLIYDLCLRQIQRGN-----HFKLRY
>XP_004233876.2
-------------ENILG-----------------T---VIAIVGMPGHGKTTLAKKLYRHENIVNRFDVRSWCTVSKVYDKRKILLELLGQV-KS---VD--ELIQQVRMCYEKRRYFIVIDDVWSTV-VYDE-LFPN----SRSRIVITTRLDELVDSSNYS-FCYTHLSFIAEEKSWLLLRIV-F-K-----QEREFEEIGKQIAKSCAGLPLAVVLIGGLLARLDKKK--WTKVAQWLSASA-KVAGEAEWYMDIIELSYKHLPSYLKPCFRYFGMFLEDEEVSVNKLMRMWAAEGFVQSDE-RS-EIVAKDYLIDLITSNLVLVAER-PLGDIKSVCLHDLVQDFCLKKAKEENF---K-LSLRY
>XP_004234046.1
RA------P--E-DEVVGFDEEADEIINRL-L---S---FISIVGMPGLGKTTLANKVFK--SVGYEFYNRIWVYVSQSYTRRDLFLKIINQF-EQY--EE--ALAEVIRKHLLFGKYLIVLDDVWTQE-PLDD-VLPK--M-RG-KVLFTTRDDEVGKFC----EP-HHIKFLTDHECWELLQKV-F-H-----KDLDEV-LGKRIAKKCMGLPLAALVIAGALTGRGKTK-EWEIVHQFVSE-I-S-S-D-RMTKKLVQMSCDSLPVNLKACFLYCGAFPKGSEIPAWKIVRLWIAEGFIRETT--K-ESVAEGYLNELVSKSLLMVTQRS-NGQIKTFRVHDMLHEFCTLEASEENFAMS-SFPLRY
>XP_004236921.1
--------SSQSVEVTVGHEKEESQIIDQL-D---EH--VISIVGMPGLGKTTLANKVYKNTLVASHFHVRAWCTVSQKYNKSKVLLEILQQVSEE---VD--DLAEKLRTAL-DKRYLIVLDDVWDIA-TGEM-LFPK----RGNRVILTSRSSEVGLKVCRS-DPLN-LELLTPEESWDLFERV-F-G-----DEAELSKVGHQIVEKCKGLPLAIVLIAGVIVKKEKDF--WLKILHNLDSFIST---NIL----VMQLSYDHLPCHLKPLLLYFATTQKSQRTPVSTLMQLWMAEGFVHD----S-EEVTQSYLDALISSSLIMV-----DHIIKVCYVHDVVHDFCSEKAKKQKF----PFGLRF
>XP_004236958.1
--------P--N-DAVVGFDDEANKVIKRL-V---PL--IIPVVGMPGLGKTTLARKIYNDPKLTYEFYSIVWVYVGQEYKAKDIYLRILKFF-ED---VD--TLAKAIGGYIKGGRCLIVLDDVWEDD-VIDH-VFAN--K-KGHRIMMTTRDTRLGFFANKE--P-HKLKFLETEESFELLVRV-F-G-----RGNEVV-TGTEIARKCGGVPLVVVVIAGAL-RGRSDK-DWERVEKSVVQ-G-E-H-TEDSCLKYVKMSYDYLPREVQMCFLYCGVFPRGFDIPCWKLIRLWIAEGLIKPQP--T-EEIAEFYLTDLLNRNLVIIMQKS-DGQIKTCRLHDMLYQFCKKEASNKWLPIN-AFPLRY
>XP_004236959.1
-----------D-DEVVGFDEEAQQVMKRL-V---P---IIPVVGMPGLGKSTLARKIYNEFEFSYEFFSIVWVYVGREYKIKDTCVRILKCF-EEV--VD--ALGKAIRDAIRGGRCLIVLDDVWEAE-VVDV-VLPN--N-KGHRIMMTTRHANLASYANPG--P-YYMKPLHAEQSFELLVRA-F-G-----NGVEVE-LGQSIAHKCNGIPLQIVLIAGIL-RGLTDR-YWERVDKNLSQLY-D-E-EDKYRGVFVEMSYNHLPQDVQTCFLYCGVFPQGFDIPAWKLIRLWIAEGLIKPQQ-YT-EEIAEFYLNHLVQRNLVILSQKS-DGQIKTCRLHDLLHEFCRDEASKKWLPIN-AFPLRY
>XP_004237148.1
-----YALL--E-DDIVGIDDDLQIIIKRL-T---P---IVTISGMGGIGKTTLARKAYDHLTIRYHFDILAWVTISQEFQCRNVLLEALHCI-DIVN-EN--ELADLVQKNLKGRRYLVVVDDIWSRD-VWDS-IFSY--N-NGSRILMTTRENEVAMYANTC--P-HEMSLLSAGNGWKLVCTV-F-G-----PKPEEE-IGKEIVEKCQGLPLTISVIAGHLCKVARTL-GWKDVARTLSEII-A-S-H-DECLAVLGLSYHHLPNHLKPCFLSMSSFQEDFHFETQILIQLWIAEGFIR-TC-KS-EEVAIDYLEDLISRNLLQARERF-NGEIKTCGIHDLLREFCLTEAEMTKHALPSHFNLRY
>XP_004237188.1
--------SNESVEVVVGHEEDEAWIIGQL-D---EH--VISIVGMPGVGKTTLANKVYNNTLVASHFHVRAKCTVSQNFNKSKVLREILQQVSET---ED--DLAEKLRVAL-DKRYLIVL---------------------------------------------------------------------------------------------------------------------DNLDSFIST---NIL----VMQLSYDHLPCHLKPLLLYFATTQKSQRTPVSTLMQMWMAEGLVHD----S-EETTQSYLDALISSSLIMV-----DHIIKVCYMHDVVHDFCSLKAKKERF----HLRLRF
>XP_004237189.1
--------S--N-HEVVGFDEEATKVINRL-V---A---VIPVVGMPGLGKTTLARKIFNDPKISREFFSYIWVFIGQSTCVKDILFNILKGF-DE---EA--SITDEIRKRVNGGKCLIVLDDVWDPN-VVDI-VFPN--K-KAHRIMMTTRHEDIARSVNKY--P-HNLKFLDGDESFQLLERA-F-G-----VSVEVE-HGEAIVAKCSGVPLTIVVIAGAL-RGRTSE-DWKVVRENVGK-I-Q-E-DKQRCVNVVRLSYNHLPQEKKSCFLYFGAFPQGFDIPAWKLIRLWIAEGLIMSKL-NE-EEIAEYYLNDFANRNLVMVMKKS-NDRIKTCRVHDMLHEFCVEEATRLTLQVD-AFPLRY
>XP_004238948.1
KA------P--E-DDVVGFDDEAKTVIDRL-I---S---VVPVVGMPGLGKTTLAYKIYKDPKVEYEFFTRVWVYVSQTFKRREIFLNIISKF-KQY--ED--DLANEVKELLKGGKYLIVLDDVWTME-AWDR-IFPN--G-KRNRVLMTTRQSNVAKRC--N-KP-HDLKFLTKDESWELLEKV-F-H-----KEPEEL-PGISIAEKCMGLPLAIVVIAGALIGKGKTT-EWELVAASVGE-I-N-R-D-ENCKKLVQMSYDRLPYDLKACFLYCGAFPGGSQIPAKKLIRLWIAEGFIQ-YQ----EDVAEDHLNDLVNRNLVMVTQRC-SGQIKTCRVHDMLHEFCRHEAMEENLDMP-AFPLRY
>XP_004238957.1
-----------E-E-FVGFKEDVKQIIQKL-T---T---VISIVGMAGLGKTTLARKVYNSHSIAEHFDARAFCIVSQTYSTRKLLIDILKQVGEKHD-DE--DVADMLRKELYFKRYLIVLDDMWKYQ-TWED-LFPG----RGSRIMVTTRVQEVATKM--S-D-TYSLRFLTDEESWELLQKV-F-K-------LELKEAGFEVARNCKGLPLVIVLNAGIIAQKERCV--WEEFAKDLSS-L---GLE-EQSRKAVQSSYDYLRDHLKHCLLYVGYFPEDYNIPVSDLLNLWIAEELVNIND-EN-EKSSKDCLIDLVNRSLLIVSKR-SNGDIKYCMVHDLIREFCSRELEEEDFAHPK-LRLKY
>XP_004238960.1
-----------E-E-LVGFDEHAQNITDYL-I---T---VVSIVGMAGLGKTALARKVYNSRSIIDRFDVRAWCSVSQTYNRRQLVLQILTQIGDHPS-LD--DPEDILRKCLNGKRYLVVLDNIWDGK-AWDD-FFPN----HGSRIMITTRDKAMASYVGYS-F-PYSLPRLEDDQSWELLQKV-FGR-------LELVNVGKLVAKACRGLPLLIIMIAEVLSR-EREG--WLKVAYDISSHV---PNK-EIIMMTIQSSYDHLLDHLKPCLIYMGLFPKKYEIPVSDLLKWWIAEEFVHI-D-LK-EELSEICLHDLVGTNLVVVSKR-SNGKMKCCIVLDHVRDFCLRKITEEKFVHPN-LKLKY
>XP_004239116.1
EYVI-YSHPLWENEEMEGFQDTIDELKDKL-L---S---VISIVGMPGLGKTTLAKKIYNDPEVTSRFDVHAQCVVTQLYSWRELLLTILN-VPSD---ED--EIADELRRLLT-KRFLILIDDVWDYK-VWDN-LFSDV-S-NRSRIILTTRLNDVAEYVCES-DP-HHLRLFRDDESWTLLQEV-FQG-------PELEDVGFEISKSCRGLPLSVVLVAGVLKKK-KTL--WKVVEQSLSSQI-----G-EESISIIGFSYKNLPHYLKPCFLYFGGFLQGKDIHVSKMTKLWVAEGFVQANN-NG-EDTAQGFLDDLIGRNLVMAMKR-PNAKVKTCRIHDLLHKFCMEKAKQEDF----SFKMKY
>XP_004239388.2
NL---EKNP--E--EMIGFEDEIKTLIRQL-T---S---IISIVGMPGAGKTTLANRLYSYNSVVSHFDIRAQCHVFPVYSQRGLLLSLLQVS-DE---TD--ELKDILSRILRSKRYLILVDDVWDHK-AWDD-LFPN----NGSRILLTTRYHDVADYVSVY-KPHH-LRSLTHEESWKLLKEV-F-G-----NEPLLKKVGKKIARKCGGLPLSIFLVAGILSNMEETE--WNEVAKHLGINM-SNA-----LNDIIEQSYQHLPYYLKPCFLYFGTFLEDEEINVSKLTWLWIGEGFVKDHE-KS-QDIAKVYLENLIRRNLVMNAKR-SDGNVKACRVHDLLLDFCKKKAEKEHF---H-FKLRY
>XP_004239389.1
EL---KKRP--G--KTIGFEDEIEKLIHRL-T---F---IISIVGMPGAGKTTLANRLYSYHPVVYRFDILGYCHVSPVYSKRGVLLSLLRVS-DE---TS--TLEDILVRNLRSRRYLILLDDVWDRN-VWGD-LFPN----NGSRILLTTRNDDVAYYVSVG-KPHN-LRLLTYEESWELLCEV-F-G-----NKPLLEKVGQEIARKCGGLPLSIVLVAGILSKMEKTE--WSRVAKDLGSYM-ASD-----AKAIIEPSFQHLPYYLKPCFLYFGTFLEDEEINVSKLTWMWIAEGFVSNLE-KS-QDIAKGYLDILIRRNLVMNAKR-SDGNVKACRVHDLLLDFCKKKGGEEHF---Y-FKLRY
>XP_004239390.2
-----------D--DIVGFEDVITKLRDQL-T---S---IISIFGMPGAGKTALANKLLLDKSVVDHFDICAQCYMSSVHSRREWLLSILHVS-DE---TS--DLAAMLRQILQTGRYLILLDDIPNDS-AWDD-LFYN----NGSRILLTTRNSNVAYYASIS-QPLY-LRMLNDGESWTLLKKV-F-G-----EGPLFEKVGPKIVRKCGGLPLSIVFVASILAGMERTE--WKQVARSLGTEI-SCY-----PENIIEQSYQNLPYHLKSCFLYFGMFSDHEEINISKLTLLWIGEGFVKYDK-KS-EDIAEGYLKNLVESNLVMLSKR-CGTKVKVCRIHDVLFHFCKARAHSENL---D-FRLRY
>XP_004239469.1
QL---AQMT--E--EMVGFQDVMYTLRGKL-I---S---VISIVGMPGLGKTTIANKLFFDQLVVSHFDVRAQCCVSQVYTRKDLLLTILHSV-KD---ED--VLADKLRKLLMVQRYLILIDDVWETV-AWDD-LFYN----NGSRIILTTRLGDVANDAFFS-DPHF-LRLFTQEESWMLLKKV-F-N-----TKLVLEDVGQRIAKRCGGLPLSVVLVAGILETTEKET--WEQVAINLGSHI-QAK-----SEDIINLSYQALPFHLKPCFLYFGVFLEDEEIRVSKLTWLWIAEGLVRSHK-KP-EDIAEDHLKNLIGRNLVMVSKM-SDGKSKSCRIHDLLLDFCKKKAKVENF---S-FKLRY
>XP_004239804.1
--------PNKSGKIIVGFEEETEWIIRKL-T---SG--VISIVGMPGLGKTTLAYIVYNHKSIVDHFDVCAWCTVDQEHNEKKLLQNIFNQVLKE---EDHDDVADKLRKRL-GKRYLIVLDDMWDTE-TLDE-LFPH----KGSRVILTSRKKEVALHGCHS-DPLY-LRLLRSEESWELLERV-F-G-----EEDELKDVGKKIARKCDGLPLVVDLISGVISNEKEAF--WLDILNNLSSFIFK---DEE-VEKVIQLSYDHLSDHVKPCLISLSTYPKDKDIRISELKKLWISQGFVQI---RS-EEVVD----ELISSSLVIPF----DN--SIYKIHDLVHDFCYIKGRKENL----HFRLKY
>XP_004240205.1
--------PKNSGKIIVGYEEETEWIIRKL-T---SG--VISIVGMPGIGKTTLAYRLYNHKSIVDHYDVCAWCTVDQERNEKKLLQKIFNQVLEE---EN-DDVADKLRRRL-GQRYLIVLDDMWDTA-TLDE-LFPH----KGSRVILTSRKKEVALHGCHT-DPLY-LRLLRSEESWELSEKV-F-G-----EGDELEDVEKRIARKCDGLPLVVDLIGGVISKEKEAL--WAEVLNDLSSSIFK---DEK-VLKVIQLSYDHLSDHVKPCLVYLATYPKDKDIRMSELKDLWISQGL------RS-EEVVD----ELISSSLVIPF----DD--SIFKIHDLVHDFCYIKSRKEKL----HLRLKY
>XP_004240498.1
--------PKKSDKIIVGFEEETNLILRKL-T---SG--VISITGMPGSGKTTLAYKVYNDKSVSSHFDLRAWCTVDQGCDDKKLLDTIFSQVSDS---EN--DVPDKLRKQL-GKRYLIVLDDVWDTT-TWDE-LFPK----KGSRIILTTREKEVALHGLNT-DPLD-LRLLRSDESWELLERA-F-G-----DEDELLDVGKEIAENCKGLPLVADLIAGVIAREKRSV--WLEVQSSLSSFILN---SEE-VMKVIELSYDHLLHHLKPCLLYFASFPKDTSLTIYELSIYLGAEGFVNT---KS-EEVVKIYMDDLISSSLVICFN-I-DA--LNFQIHDLVHDFCLIKARKEKL----HLRLRY
>XP_004240499.1
--------PKKSNKIIVGFEEETNLILRKL-T---SG--VISITGMPGSGKTTLAYKVYNDKSVSSHFDLRAWCTVDQGCDEKKLLNKIFNQVSDS---EN--DVPDKLRKQL-GKRYLIVLDDVWETT-TWDE-VFPK----KGSRIILTTREKEVALHGLYT-DPLD-LRLLRPDESWELLERA-F-G-----DEDELLDVGKEIAENCKGLPLVADLIAGVIAREKRSV--WLEVQSSLSSFILN---SEE-VMKVIELSYDHLPHHLKPCLLYFASFPKDTSLTIYEFNVYLGAEGFVKA---NS-EEVVKIYMDDLISSSLVICFN-I-DA--LNFQIHDLVHDFCLIKARKENL----HLRLRY
>XP_004240523.1
--------PKKSDKIVVGFEEETKWILRKL-T---SG--VISITGMPGSGKTTLAYKVYNDKSVSSHFDLHAWCTVDQGCDEKKLLNKIFKQVSDS---ED--DVADKLRKQL-GKRYLIVLDDVWDTT-TWDE-LFPK----KGSRIILTTREKEVALHGLNT-DPLD-LRLLRSEESWELLQRA-F-G-----NENELLDVGKEIAENCKGLPLVADLIAGVIAREKRSV--WLEVLNNSHSFILK---NEE-VMKVIEISYDHLSDHLKPCLLYFASWPKDTIMTIYELNGFLGGEGFVKT---KS-EEVVKIYMDDLISSSLVICFN-I-EY--PTYQLHDLVHDYCLIKARKENL----HLRLRY
>XP_004242250.1
-----------D-E-VVGFENDAEVIMMKL-I---T---VISIYGMPGLGKTTLARKVYNNPSIANYFDVKAWCAVSQAYNRRTLLVEIFKQADDEIK-DD--DVADMLRRVLIGKRYLIVLDDIWDVE-AWED-LFPE----YESRVMVTTRIEQVTKHLHHS-H-PYSLKFLTSQESWELLEKV-F-R-------PDLVEAGLQVALHCKGLPLAVVLIAGIIAKMKREA--WVEVANDLSS-F---ALG-EQSMKVIQSSYHHLDDHLKPCLLYMALFPEDHKIPVDDLLKLWMAEEFVNS-E-EN-EEASRNCLCGLLNKSLVMMYGN-DNRDVRYCSLHDVVREFCLRKLTEDKYAHPK-LRLRY
>XP_004242251.1
-----------D-D-VVGFEIHAQIIVNKL-I---T---VISIYGMPGLGKTTLARKVYNNPSILNYFDVKAWCAVSQAYNRRTLLVEIFKQASNKIK-DD--DVADMLRKVLIGKRYLIVLDDIWDVE-AWED-LFPE----CGSRVMVTTRIEQIAKHLHHS-DPPYSLSFLTSEESWGLLEKI-F-R-------PDLVEAGLQVALHCKGLPLTVVLIAGILGKTEREA--WLEVAADLSS-L---ALG-QQSMKVIQSSYDHLEDHLKPCLLYMALFPEDHKIPVDHLLKLWIAEEFVNA-G-EN-EEACRVCLSDLLNRSLIMVSGR-FYCDVQYYSLHDVVREFCLRKLTEDKYAHPK-LRLRY
>XP_004242252.1
-----------D-E-VVGFENDAQIIMKKL-I---T---LISIYGMPGLGKTTLARKVYNNPYIVNYFDVKTWCAVSQAYNRRTLLVEIFKQADDKIK-DD--DVADMLRKVLIGKRYLIVLDDIWDVE-AWED-LFPE----CGSRVMVTTRIEQVAKHLHHS-H-PYSLSFLSSKKSWELLEKV-F-R-------PDLLEAGLQVALHCKGLPLVVVLIAGMLAKMDRKS--WLKVANDLSS-L---ALG-EQSMKVIQSSYDHLENHLKPCLLYMALFPEDHKITVDDLLKLWMAEEFVNV-K-EN-EEAYRVCLSDLLNKSLVMASGR-ANRDVVHCSLHDVVREFCLRKLTEDKYAHPK-LRLRY
>XP_004243044.2
-----RRVA--E-NVVVGLEDDLMKVMRRV-T---P---IVSIVGMGGIGKTTLAKKVYHHPEVRNRFDVHIWVTISQEYQTRDLLLCILSCI-NEIQ-DD--QLMDMIYKKLKYRRYLVIVDDIWSIG-IWDL-MFPD--N-NGSRIILTSRHKEVAEHADPD-NP-HEMSLLNSDNSWKLLHKV-F-G-----SQREEK-IGKQVAQKCQGLPLALLVVAGHLSKMPRTR-CWDDVAKTISKIV-A-S-E-DKCIGVLAMSYSYLPHHLKACFLSIGVFPEDFVIATERLIQLWVAEGFLR-QE-KS-EQVGKECLEDLISRNLILVRKRF-SGELITCGVHDLVRDLILRQGEKEKF---ARFKLRY
>XP_004243493.1
-----------E-KTVVGMKDDLNSILNCINA-H-T---VISVVGMGGIGKTTLASKVFDDSMIRSQFDKHAWVTISQDYNKRQMLLEIVSSIQEN---ND--KLLDTVYKGLKGRRFLIVIDDLWSTE-ALDL-MFPD--H-NKSRIILTTRLKTVADYASPD-FPPHDMSFLSLDDSWNLFTRL-F-K-----KD--LEVIGKHIIQQCQGLPLSIVVIAGLLGNIGRTP-NWKKIEENLNSF----G-KAEKCQAILSLSYNCLPQYLKACFLYIGSFPEDMEIHVSKLISSWIAEHFIKA-R-TR-EVVAEEYLQELTDRSLILVRGRA-NGRIKICKIHDLLRQMCIREAQIENVEVTSDFKLRY
>XP_004246080.2
-----------E-DDIMGLDDDLEIIVERL-T---L---IVTISGMGGIGKTTLARKAYDHLKLRYHFDVRVWITISQEYGRRSVLLEALHCI-DNAI-DN--ELADLVQKSLKGRRYLVVVDDIWSTD-VWDS-IFPY--N-RRSRILLTTRETKVAMYANPI--P-HEMNLLNLENSWKLLCKV-F-G-----PNPEEE-IGKKIAEKCQGLPLTISVIAGHLSKVSRTL-SWMDVSRTLGEII-S-S-H-DKCLGVLGLSYHHLPNHLKPCFLSMGSFPEDYHVETWRLIQLWITQGFIR-RS-ES-TEVAKDYLEDLISRNLIMVRKKF-NGEIKACGMHDLLREFCLTEVELTQF---SHFKLRY
>XP_004248007.2
-----------D-EDIVGFGNDIEKMFQYL-I---T---VVPIVGMGGQGKTTVARKVYNSDNIVSHFDVRAWCIVSQTYNRRKLLQDILSQV-GS---DD--ILADELRKSLMGKRYLIVLDDMWDCM-AWDD-LFPG----NRSRIVVTTRLEKVGEQVCHT-DPYS-LPFLTKEESCELLQKV-F-Q-----KEPELQDVSRAVAEKCKGLPLVVVLVAGIIKKRKMEE--WNEVKDSLFDHL-NRESE-EYSLSTMQLSYYNLTDCLKPCLLYMGMFQEDAIIRVSELISLWIAEGFVQSIE-GR-EEAAEGYLMDLIQSNVVMVSNR-YNGKVKYCQVHDVVLHFCLEKSLEEKF---K-LRLKY
>XP_004248043.1
-----------D-EEVVGFENKAEELIDYL-I---T---VVPIVGMGGQGKTTIARKLYNNDIIVSRFDVRAWCIISQTYNQRELLQDIFSQV-GF---VD--VLADMLRRKLMGKRYLIVLDDMWDCM-VWDD-LFPG----IRSRIVVTTRLEEVGKQVYHT-DPYS-LPFLTTEESCQLLQKV-F-Q-----KEPELQDVSQAVAEKCKGLPLVVVLVAGIIKKRKMEE--WNEVKDALFDYL-DSEFE-EYSLATMQLSFDNLPHCLKPCLLYMGMFSEDARIPASTLISLWIAEGFVENTE-GT-EEEAEGYLMDLISSNMVMLSKR-YKGKVKYCQVHDVVHHFCLEKSREAKF---E-LRLKY
>XP_004248174.1
-----ECSPHLQ-ATVLDLDNDLMTVKSRL-I-------VVSIVGMGGIGKTTLARKVYDDIYMEHHFYVRAWITVSQMHQHREMLLGILRCF-DYT--TE--QLAEQVYRSLKGRRYLIAMDDVWDTT-AWDV-VFPD--K-NGSRVILTSRLANVGIYASSG-PP-HYMRCLSVDRSLKLFNKV-F-G-----RELEEK-ATKQIVGKCQGLPLAIVVVAGFCSKISKTE-CWEDVAHKIGLIV-S-R-E-EECMDLLALSYKHLPHHLKPCFLYMGAFPKDYEISVSRLIKLWIAAEFL-EYT-MD-EEVAEGYLKDLIDRSLIMVKKRS-SGKVKTCEVHDLLHDLIIREAWKERSPGSTNFTLRY
>XP_004248175.2
RV------P--E-ENVVGFDDEARKISSRL-T---S---IISIVGMGGLGKTTLAKKVYTDSSIEFHFYNRAWIYVSQLYSRKEVFLGILDSL-DEM--DE--KLAGELFSHLRSKRYLVVIDDVWTME-AWDD-LFPT--A-TGSRILLTTRNTEVALHANPE-LP-HHLRFLTHEESWELLSKV-F-R-----KGLEED-IGLQIAKKCYGLPLAIVVVSGLLLKKEKTR-WWKKIANDVSS-V-A-R-D-KQCMDVLALSYKHLPDHLKVCFIYFGVFPEDFEIPVWKLLRLWTSEGFVQ-KM----EDTAEEYLEDLVDRNLVLVAKKA-SGRIKTCRIHDMLRDLSVKMGSEEKFELL-AFRLRY
>XP_004248798.1
KP------P--E-DDVVGFDEEADIVINRL-L---S---VVPVVGMPGLGKTTLANKIYKHPKIGYEFFTRIWVYVSQSYRRRELFLNIISKF-KQY--EE--DLADEIQEFLKGGKYLVVLDDVWSDE-AWER-IFPN--N-KPNRVLLTTRDSKVAKQC--N-IP-HDLKFLTEDESWILLEKV-F-H-----KDPEVL-SGKSIAKKCKGLPLAIVVIAGALIGKGKTP-EWKQVDDSVSE-I-N-R-DHENCNKLVQMSYDRLPYDLKACFLYCSAFPGGFQIPAWKLIRLWIAEGFIQ-YK----ECKGEDNLNDLINRNLVMVMERS-DGQIKTCRLHDMLHEFCRQEAKEENLEMP-GFPLRY
>XP_004250409.1
-----------E-NTIIGMDDEFNTILDRLTT-Q-T---VIPIFGMGGIGKTTLAKKVYDDSYIRSRFDKHAWVTISEDFNQRQMLLEVASSINQE---DD--QLMEIVYKGLKGRRFLIVIDDIWSTE-AWDQ-MFPD--K-NKSRILLTTRLKYVADNVCPE-FPPHCKSFLSLDDSWNLFTKL-F-K-----KD--LVKLGKHIVQQCQGLPLSIIVVAGLLVKMDLTR-NWKKVEENLKSF----G-TVERCQSILSLSYNYLPQYLSACFLYVGGFPEDTEIGVSKLIRLWIAEQFIKA-R-KR-EVVAEEYLQELIDRSLILAGKQA-NGRMRSCKIHDLLRQLCLSKAHTENV---SQFKLRY
>XP_004251533.1
E------------NVMVGHENEFEMMQDQL-T-RGA---VVSIVGMGGIGKTTLANKIYTDPFVMSCFDKRAKVTISQDYCVRNVLLRLLSSIQTY---DD-GQLADQLQKLLKGPRYLVVIDDIWTTG-AWDD-IFPDC-N-CRSRILMTTRNMEVAEYA-SS-PP-YQMRLMNFDESWSLLYKV-F-A-----R-HEFEQLGKQIASKCKGLPLMIVVIAGLLSKIGNRL-RWRSVAENVSSVL-D-----Q-CMRVLALSYYHLPHHLRACFLYFALFPEDKLIFVNELVKLWAAEGFLKVD--KS-EQVAKQSLKDLVDRSLVFIQRVSFDGKIKACGMHDVIRELCLREARKINFMQA-RFKLRY
>XP_010312507.1
-----------E-NTVVGMKDDFNTILDRVTA-Q-T---VIPIFGMGGIGKTTLAKKVYDDSFICSRFDKLAWVTISEEYNERQMLLEVVSSVNQE---DD--ELMEIVYRGLKGRRFLIVIDDIWSTE-AWDQ-MFPD--D-NKSRILLTTRLKYVADYVCPD-FPPHSKSFLSLEDSWNLFTKI-F-K-----KD--LEEIGKHIVQQCQGLPLSIVVVAGLLGKMDLTH-NWKNVEENLSSF----G-TVERCQSILSLSYNYLPQYLKACFLYVGGFPEDREINVSQLIRLWIAEQFVKA-R-KR-EVVGEEYLQELVDRSLILTGKQA-NGRMRSCKIHDLLRQLCLSETHTENVK--SEFKLRY
>XP_010313675.1
------SSP--K-P-V-GFQEDLEKIIDRL-R---P---IICIVGMAGIGKTTLAKRAYNDISVVNRFDVRAWVTVSQEYRERDILFDLFYSV-DEIN-DQ--ETADRVRKSLICKRFLIVVDDMWSTD-AWDN-LFPD--D-NGSRIILTSRLIDLATYVNPD-QP-HRLDFLDNDEGWELLRKI-F-G-----KRFEEE-IGRSIAEKCQGLPLAIVVVAGHLSKMSKTT-CWNNVAESVDSVV-N-R-E-GQCLDILALSYSHLPQHLKACFLYMGAFPEDFEIHVWKLIRLWVAEGFLN-AT-TT-EEIAEECLEDLIDRSLVLA-VKS-NGKLKTCKLHDIMRDFCLEEAKRQNF---MDFKLRY
>XP_010315011.2
--------PKKSDKIIVGFEEETNLILRKL-T---SG--VISITGMPGSGKTTLAYKVYNDKSVSSHFDLRAWCTVDQGYDDKKLLDTIFSQVSDS---EN--DVADKLRKQL-GKRYFIVLDDVWDTT-TWDE-LFPK----KGSRIILTTREKEVALHGLNT-DPLD-LRLLRPDESWELLERA-F-G-----NEDELLDVGKEIAKNCKGLPLVADLIAGVIAREKRSV--WLEVQSSLSSFILN---SEE-VMKVIELSYDHLPHHLKPCLLYFASWPKDTTTTIYELNIFLGAEGFVKE---KS-EEVVKIYMDDLISSSLVICFN-I-DS--LNFQIHDLVHDFCVIKARKENL----HLRLRY
>XP_010319214.1
--------P--DHENFMGYNEERKNMVARL-T---S---VVSVVGMAGIGKTTFAKTTLFD--INKDFPIRGWITVSENYDLRELLLRLLRDVKDK---DN--QLAAHLKQVLQGKRYLIVVDDIWSNS-DWDN-IFPD--K---SRILLTSRDKKVGAYAAKD------LRPLTQDESRNLFYRA-FGK-----NNSDFKKVGEKVITNCKGLPLMITAVAGILRKS----YEWMEVAESVSSLV-N---DDKQCLQVVALSYNNLPSLMKACFLHFGVFPKSHGIPVKKLTRLWIAEGLV-----EE-EQAADRVLHDLIGKSVVIVDK-SWDGKIKTCRIHDVFHDFCSKESESENL----HFKLRY
>XP_010319380.1
--------S--N-HEVVGFDEEATKVINRL-V---A---VIPVVGMPGLGKTTLARKIFNDPKISREFFSYIWVFIGQSTCVKDILFNILKGF-DE---EA--SITDEIRKRVNGGKCLIVLDDVWDPN-VVDI-VFPN--K-KAHRIMMTTRHEDIARSVNKY--P-HNLKFLDGDESFQLLERA-F-G-----VSVEVE-HGEAIVAKCSGVPLTIVVIAGAL-RGRTSE-DWKVVRENVGK-I-Q-E-DKQRCVNVVRLSYNHLPQEKKSCFLYFGAFPQGFDIPAWKLIRLWIAEGLIMSKL-NE-EEIAEYYLNDFANRNLVMVMKKS-NDRIKTCRVHDMLHEFCVEEATRLTLQVD-AFPLRY
>XP_010319428.1
--------P--D-DEVVGFDEEAKKVIKRL-V---PA--IVPVVGMPGLGKTTLARKIYNDTTLSFEFFSTIWIYAGPECKIKDLYHKILKHF-DE---DH--TLAKVISGFMKGGRCLIVLDDVWEAN-VIDH-VFPN--K-KGHRIMMTTRDGLLAAYKNAE--P-HNLKFLLADECFELLERV-F-G-----KGDEKD-VGERIAGNCGGVPLIVVVIAGAL-AGRSNT-DWEIVERDVAR-A-F-T-VNKNCGVFVEMSYDRLSQEMQTCFLYSGIFPRGFDIPAWKLIRLWIAEGLIKPQQ--T-EEIAELHLNDLVHRNLVILLEKS-DGQIKTCRLHDMLHQFCRTKAADKWLQID-AFPLRY
>XP_010319429.1
PTTLREPQD----TFL--------EVKNMVGLTEEANVECIAIVGMTGLGKTTLARKLWSDSQITDKFCKNIWVSVGQSNDLKNMLFVI----NEEFRCNGENELAKLIAKFVTEQRCLVVLDNV--------------------CGSGLVNFFKNVLPE----NNKGHRILMTRRDVAAS--CHLKFGEDSFRLEKDELVEVGKSIASKCGGLPLAIEVIAGALKKVDQSAYYWKRVENNFWQCV-VRENDTSSCWKIVEASYGSLSSEMKACFLYCLAFPKGYDIPFQMLISLWMAEGLIESNPISSPKDKAEDHLMEFENLNLVTVSRE-ITGSIKKIKCNDISRRLHIESSHLSDFLIPKAFPLRY
>XP_010320570.2
QL---ARIT--E--EMVGFDEVVQTLKGKL-I---S---LISIVGMAGLGKTTLANKLFLDQFVVSHFDVRAQCCVSQVYTRKDLLLTILRSV-KD---EN--ELADKLRKLLFGQRYLILIDDVWETT-ACDE-LFYN----NGSRLILTTRHDHVAYHALVS-DPHF-LRKFTLEESWMLLKKV-F-N-----EKVVLEDVGQKIAQKCGGLPLSVVLVAGILETMEKEE--WEQVAINLGPHI-QAK-----SEDIINLSYQDLPFHLKPCFLYFGVLSEDEEIKVSKLTWLWTAEGLVRTHT-KL-EDIAENYLKNLIGRNLVMVSKK-SDGKTKTCRIHDLLLEFCKKKAKVENF---S-FKLRY
>XP_010320686.1
EL---KKRP--G--KTIGFEDEIEKLIHRL-T---F---IISIVGMPGAGKTTLANRLYSYHPVVYRFDILGYCHVSPVYSKRGVLLSLLRVS-DE---TS--TLEDILVRNLRSRRYLILLDDVWDRN-VWGD-LFPN----NGSRILLTTRNDDVAYYVSVG-KPHN-LRLLTYEESWELLCEV-F-G-----NKPLLEKVGQEIARKCGGLPLSIVLVAGILSKMEKTE--WSRVAKDLGSYM-ASD-----AKAIIEPSFQHLPYYLKPCFLYFGTFLEDEEINVSKLTWMWIAEGFVSNLE-KS-QDIAKGYLDILIRRNLVMNAKR-SDGNVKACRVHDLLLDFCKKKGGEEHF---Y-FKLRY
>XP_010320708.1
-----------E-TTYVGMKKDYKAILNCLNA-Q-T---VISLIGMGGIGKTTLARKVFDNSIIRDRFEKHAWVTISEQYNKRQMLLEVASSINQE---ND--ELMVIVYRSLKGRRFLIVIDDLWSTE-AWDQ-MFQD--N-NKSRIILTTRLKHVADYASPD-FPPREVSFLSFKDSWKLFTKL-F-R-----KD--LRKIGKHIIQQCQGLPLSIIVIAGLLSKIDVTY-NWKKIEQDLNSF----G-SVEQCQAILCLSYNYLPPYLKACFLYIGGFPEDMEIRVSKMMSSWIAEQFIKA-T-TR-EVVAEKYVQELMDRSLILGKTRP-NGRFKTCKIHDLLRQLCIREAQIENVLVPSEFKLRY
>XP_010320780.1
-----------E-E-LVGFDEHAQNITDYL-I---T---VVSIVGMAGLGKTALARKVYNSRSIIDRFDVRAWCSVSQTYNRRQLVLQILTQIGDHPS-LD--DPEDILRKCLNGKRYLVVLDNIWDGK-AWDD-FFPN----HGSRIMITTRDKAMASYVGYS-F-PYSLPRLEDDQSWELLQKV-FGR-------LELVNVGKLVAKACRGLPLLIIMIAEVLSR-EREG--WLKVAYDISSHV---PNK-EIIMMTIQSSYDHLLDHLKPCLIYMGLFPKKYEIPVSDLLKWWIAEEFVHI-D-LK-EELSEICLHDLVGTNLVVVSKR-SNGKMKCCIVLDHVRDFCLRKITEEKFVHPN-LKLKY
>XP_010320781.1
-----------E-E-LVGFDEHAQNITDYL-I---T---VVSIVGMAGLGKTALARKVYNSRSIIDRFDVRAWCSVSQTYNRRQLVLQILTQIGDHPS-LD--DPEDILRKCLNGKRYLVVLDNIWDGK-AWDD-FFPN----HGSRIMITTRDKAMASYVGYS-F-PYSLPRLEDDQSWELLQKV-FGR-------LELVNVGKLVAKACRGLPLLIIMIAEVLSR-EREG--WLKVAYDISSHV---PNK-EIIMMTIQSSYDHLLDHLKPCLIYMGLFPKKYEIPVSDLLKWWIAEEFVHI-D-LK-EELSEICLHDLVGTNLVVVSKR-SNGKMKCCIVLDHVRDFCLRKITEEKFVHPN-LKLKY
>XP_010320900.1
QL---ASKQ--E--EIVGFEDVKDELIGKL-K---P---VISIVGMAGLGKTTLANKLYSDESVVSYFDIHAHCCVSQQYTRKDLLLAILHDI-DE---EN--ELADKLRKLLMRKRYLLLIDDVWETS-AWDD-LFPN----NGSRIILTTRHYEVASHAHDS-DPHK-LRSLNNDESWMLLNKV-F-N-----NELIPRDIGQEIVRKCGGLPLSIILVAGILTRMKKDK--WEQVATNLGPNI-QDQ-----MEGTLDLSYQHLPPYLKPCFLYLGLFPEDREIQVSKLTWLWIAEGFIKPHA-KT-EEIAENHLENLVGRNLVMVKKR-FDGRIKACRIHDLVHEFCRKKAKLENI---R-FKLRY
>XP_010320901.1
QL---ASKQ--E--EIVGFEDVKDELIGKL-K---P---VISIVGMAGLGKTTLANKLYSDESVVSYFDIHAHCCVSQQYTRKDLLLAILHDI-DE---EN--ELADKLRKLLMRKRYLLLIDDVWETS-AWDD-LFPN----NGSRIILTTRHYEVASHAHDS-DPHK-LRSLNNDESWMLLNKV-F-N-----NELIPRDIGQEIVRKCGGLPLSIILVAGILTRMKKDK--WEQVATNLGPNI-QDQ-----MEGTLDLSYQHLPPYLKPCFLYLGLFPEDREIQVSKLTWLWIAEGFIKPHA-KT-EEIAENHLENLVGRNLVMVKKR-FDGRIKACRIHDLVHEFCRKKAKLENI---R-FKLRY
>XP_010320925.1
EYVI-YSHPLWENEEMEGFQDTIDELKDKL-L---S---VISIVGMPGLGKTTLAKKIYNDPEVTSRFDVHAQCVVTQLYSWRELLLTILN-VPSD---ED--EIADELRRLLT-KRFLILIDDVWDYK-VWDN-LFSDV-S-NRSRIILTTRLNDVAEYVCES-DP-HHLRLFRDDESWTLLQEV-FQG-------PELEDVGFEISKSCRGLPLSVVLVAGVLKKK-KTL--WKVVEQSLSSQI-----G-EESISIIGFSYKNLPHYLKPCFLYFGGFLQGKDIHVSKMTKLWVAEGFVQANN-NG-EDTAQGFLDDLIGRNLVMAMKR-PNAKVKTCRIHDLLHKFCMEKAKQEDF----SFKMKY
>XP_010321400.1
--------PKNSGKIIVGYEEETEWIIRKL-T---SG--VISIVGMPGIGKTTLAYRLYNHKSIVDHYDVCAWCTVDQERNEKKLLQKIFNQVLEE---EN-DDVADKLRRRL-GQRYLIVLDDMWDTA-TLDE-LFPH----KGSRVILTSRKKEVALHGCHT-DPLY-LRLLRSEESWELSEKV-F-G-----EGDELEDVEKRIARKCDGLPLVVDLIGGVISKEKEAL--WAEVLNDLSSSIFK---DEK-VLKVIQLSYDHLSDHVKPCLVYLATYPKDKDIRMSELKDLWISQGL------RS-EEVVD----ELISSSLVIPF----DD--SIFKIHDLVHDFCYIKSRKEKL----HLRLKY
>XP_010321401.1
--------PKNSGKIIVGYEEETEWIIRKL-T---SG--VISIVGMPGIGKTTLAYRLYNHKSIVDHYDVCAWCTVDQERNEKKLLQKIFNQVLEE---EN-DDVADKLRRRL-GQRYLIVLDDMWDTA-TLDE-LFPH----KGSRVILTSRKKEVALHGCHT-DPLY-LRLLRSEESWELSEKV-F-G-----EGDELEDVEKRIARKCDGLPLVVDLIGGVISKEKEAL--WAEVLNDLSSSIFK---DEK-VLKVIQLSYDHLSDHVKPCLVYLATYPKDKDIRMSELKDLWISQGL------RS-EEVVD----ELISSSLVIPF----DD--SIFKIHDLVHDFCYIKSRKEKL----HLRLKY
>XP_010322775.1
--------SDESAEVTVGHEEDEAWIIGQL-D---EH--VISIFGMPGVGKTTLANKVYNNTLVASHFHVRAKCTVSQK---------------------------------------------------------------------------------------------------------------------------------------------------------------------------------------------------------------------------------------------------------------------------------------------------
>XP_010322858.1
-----RNVA--E-NIVVGLEDDLVRIIRRL-K---T---IIPILGMGGIGKTTLARKAFDDFETRNRFDIHIWVTVSQEYRIRGMLLDILRST-NE---ID--RLMDMIYKKLKGWRYLVVMDDIWSSE-VWDL-MFPD--N-NGSRIILTSRQEEVASHADPD-NP-HKMNLLNLDNSWKLIRRV-F-G-----VEPEED-IGEQIAQRCQGLPLALLVVAGHLSKISRTR-SWNDVSKSVSKVV-A-D-E-DICLGVLAMSYNYLPDHLKPCFLYMGVFPEDSVVNIVRLINLWISEGFI------S-ELVGRDCMEDLVSRNLVMVRNRF-NGETKTCGVHDLIRDLILREAEKEKF---VSFKLRY
>XP_010324491.1
TL---------N-E-MVGHINEQANMRRRL-I-THS---VISIAGMGGIGKSTFAKKLFSDPSVVGFFDVRGWITVSKDYSSRKMLISLLQDANPQ---NA--ELADRLQKSFKGKRYLIVVDDIWSTE-AWDD-IFPN--N-NRSRILLTTRSMEVARHA-SS-NPFQ-MRFLDPEESWNLFCKA-F-S-----KKAEFESVGKVVVENCKGLPLMISVVAGSLS--KRTL-EWNEVAQSVSSLV-N-L-DDQRCSGVLALSYNHLPPDLKVCFLYFGVFKKASEISVENLIRLWMAEGLFKLR--RD-EKEACSLLHDLIDRSLIVVCKHSLDGKIKTCRIHDLLHDLCLRESESESL-KPDRFKLRY
>XP_010327076.1
-----KCIPHLQ-ATMLDLDNDLMTVKSRL-I-------VVSIVGMGGIGKTTLARKVYDDIYMEHHFYIRAWITVSQMHQHREMLLGILRCF-DNT--IE--QLAEQVYRSLKGRRYLIGMDDVWDTN-AWDV-VFPE--K-NGSRVILTSRLANVGIYASSG-PP-HYMRCLSVDQSLKLFNKV-F-G-----RELEEK-ATKQIVEKCQGLPLAIVVVAGFCSKISKTE-CWEDVAHKIGLVV-S-R-E-EECMDLLALSYKHLPLHLKTCFLYMGAFPKDFEITVSKLMKLWIAAEFV-KRT-KD-EEVAHGYLRDLIDRSLIMVKKLS-SGEVKTCKVHDLLHDLIIREAWKERLPRCTNFKLKY
>XP_019066422.2
-----------E-ENIVGMEDDFNTILDSLTT-Q-T---VIPILGMGGIGKTTLARKVFGDSYIRSRFDKHAWVTISKEYNQRQMLLEVVSSVKQE---DD--QLMEIAYKGLKGRRFLIVIDDIWSTK-AWDQ-IFPD--D-NKSRILLTTRLKNIADYVCPD-FPPHSKSFLSLDDSWNLFTKI-F-K-----KD--LVKIGKHIVQQCQGLPLSVIVVAGLLGKIDPTH-NWKIVEGNLNSF----G-TVERCQSILSLSYNYLPQYLRACFLYVGGFSEDMEIDVSKLIRLWIAEQFVKARR-KR-EVVAEEYLQELIDRSLVLVGKQA-NGRMKTCKIHDLLRQLCIREAKTENGGL-SELKLRY
>XP_019066695.1
-----------E-NTVVGMKDDFNTILDRVTA-Q-T---VIPIFGMGGIGKTTLAKKVYDDSFICSRFDKLAWVTISEEYNERQMLLEVVSSVNQE---DD--ELMEIVYRGLKGRRFLIVIDDIWSTE-AWDQ-MFPD--D-NKSRILLTTRLKYVADYVCPD-FPPHSKSFLSLEDSWNLFTKI-F-K-----KD--LEEIGKHIVQQCQGLPLSIVVVAGLLGKMDLTH-NWKNVEENLSSF----G-TVERCQSILSLSYNYLPQYLKACFLYVGGFPEDREINVSQLIRLWIAEQFVKA-R-KR-EVVGEEYLQELVDRSLILTGKQA-NGRMRSCKIHDLLRQLCLSETHTENVK--SEFKLRY
>XP_019066753.1
-----------E-NTVVGMKDDFNIILDRLTA-Q-T---VIPILGMGGIGKTTLARKVYDDSCIRSRFDKLAWVTISQEYNERQMLLEVVSSISQE---ND--ELMEIVYRGLKGRRFLIVIDDIWSTE-AWNQ-MFPD--D-NKSRILLTTRLKYVADYVCPD-FPPHSKSFLSLEDSWNLFTKL-F-K-----KD--LVEIGKHIVQQCQGLPLSIVVVAGLLGKMDLTH-NWKNVEENLSSF----G-TVERCQSILSLSYNYLPQYLKACFLYVGGFPEDREINVSQLIRLWIAEQFVKA-R-KR-EVVAEEYVQELIDRSLILMDSLT-NGRMKTFKIHDLLRQLCLSETHTENVHY-SAFKLRY
>XP_019066849.1
--------PN-S-NNMVGRDKEKERMLEEL-R-G-K---VIPIVGMGGIGKTTLAKQVFNHPSIQSRFDVRAWATICKEYNVKEILLSLLQSIIDDVY-DE-AELADLLQKKLKCRRYLIVIDDIWCYK-AWDD-TFP---N-NGSRILLTTRHTEVAIYASSS-NLHLKMNLMNADESWNLLKKA-F-A-----NE-ELETIGEKIASKCQGLPLTIVVVAGLLSKSKRTK-EWENVAENIKSFV-T-K-DPEQCLRVLGLSYNYLPNELKACLLYFGIFPEDSEISVKRLVRLWIAEGFL----LGD-EEEAKNRLQDLVDRCLVLVSQRADGRNVKTCRIHDLVHELCLREAQSQNF----HLNLRY
>XP_019066850.1
--------PN-S-NNMVGRDKEKERMLEEL-R-G-K---VIPIVGMGGIGKTTLAKQVFNHPSIQSRFDVRAWATICKEYNVKEILLSLLQSIIDDVY-DE-AELADLLQKKLKCRRYLIVIDDIWCYK-AWDD-TFP---N-NGSRILLTTRHTEVAIYASSS-NLHLKMNLMNADESWNLLKKA-F-A-----NE-ELETIGEKIASKCQGLPLTIVVVAGLLSKSKRTK-EWENVAENIKSFV-T-K-DPEQCLRVLGLSYNYLPNELKACLLYFGIFPEDSEISVKRLVRLWIAEGFL----LGD-EEEAKNRLQDLVDRCLVLVSQRADGRNVKTCRIHDLVHELCLREAQSQNF----HLNLRY
>XP_019068848.2
-----NPMR--E-DDIVGIDDDLEIIVKRL-I---P---IVTITGMGGIGKTTLARKAYDHLQIRYHFDILAWVTITQEFRNRNVLLEALRCI-DSFN-DN--ELADLVQKKLKGRRYLVVVDDIWTKN-VWDS-IFPY--K-NGSRILLTTRETEVAMYASTC--P-HEMIHLSLENGWRLLCKV-F-G-----QKPEDE-IGKEIVEKCQGLPLTISVIAGHLSKVANTL-GWKDVARNLSEII-A-S-H-NQCLGVLGLSYYHLPNRLKPCFLSMSSFPEDFQVDTRRLIQLWIAEGFIR-TS-KS-EEVAEHYLEDLISRNLIQARKRF-SGEIKACGIHDILREFCLIEAEMTNHLQPSRFNLKY
>XP_019068849.1
-----YPIL--S-DQL-GLEDDLKIIIKRL-T---P---IVTITGMGGIGKTTLAKKAYDHLTIRYHFDVFAWLTISQEFRCRNVLLEALHCI-DSFD-EN--ELADLVQKQLKGRRYLVVVDDIWSSD-VWDS-IFPY--N-NGSRILLTTRENEVAMYANSC--P-HEMSLLSAENGWKLLCKV-F-G-----PNPEEE-IGKEIVEKCQGLPLTISVIAGHLSKVVRTL-SWKDVARTLSKII-A-S-H-DKCLAVLGLSYHHLPSRLKPCFLSMSSFPEDFRFET---------------------------------------------------------------------------------
>XP_019068866.1
--------P--D-VEVVGFNKPAEDVKERL-C---S---VIPIVGMPGLGKTTLSRKVYNDSSLDFYFYHKIWIYVGTSKKPKDILVEIVKEV-KEI--ED--QLAHIIRDFLERGKHLIVLDDVWDTQ-VVDF-VFPK--KSRGDRIMLTTRQQRVAEAVSAR--P-HYLENLSKEDSIKLLERV-F-A-----NKIEQG-YRDGIVDKCCGVPLAIVVISGAL-RGCMDE-EWRVVEENVGK-I-N-K-DDKSCLKFVETSYNHLPQEKKAAFLYFGVFPQGFDIPAWNLIRLWVAEGLIKSGH-SE-EKVAETYLSDFASRNLVMVMQKS-NGQIKTCRLHDMLHEFCIIEAARISLQID-AFPLRY
>XP_019068867.1
--------P--D-VEVVGFNKPAEDVKERL-C---S---VIPIVGMPGLGKTTLSRKVYNDSSLDFYFYHKIWIYVGTSKKPKDILVEIVKEV-KEI--ED--QLAHIIRDFLERGKHLIVLDDVWDTQ-VVDF-VFPK--KSRGDRIMLTTRQQRVAEAVSAR--P-HYLENLSKEDSIKLLERV-F-A-----NKIEQG-YRDGIVDKCCGVPLAIVVISGAL-RGCMDE-EWRVVEENVGK-I-N-K-DDKSCLKFVETSYNHLPQEKKAAFLYFGVFPQGFDIPAWNLIRLWVAEGLIKSGH-SE-EKVAETYLSDFASRNLVMVMQKS-NGQIKTCRLHDMLHEFCIIEAARISLQID-AFPLRY
>XP_019068911.1
--------SHESVEVTVGHEEEEAWIIGQL-D---EH--VISIVGMPGVGKTTLANKVYNNTLVASHFHVRAKCTVSQKY----------------------------------------------------------------------------------------------------------------------------------------------------------------NLDSFIST---NIL----VMQLSYDHLPCHLKPLLLYFATTQKSQRTPVSTLMQLWMAEGFVHD----S-EEVTQSYLDALISSNLIMV-----DHIIKVCYMHDVVHDFVSVKAENEKF----QLRLRF
>XP_019069317.1
ES---INTP--D-EEVVGFEDVMEKLREQL-I---T---VISVVGMPGLGKTTVANKLYSDELVVSRFDIRAKCCVSQAYSRRSVLLSILRDA-GE---TD--VLADQLRKTLLWKRYLILVDDIWEAS-VWDD-LFHN----NGSRIILTTQHADVAENASVS-DPLH-LRILNDDESWKLLKKV-F-G-----EEMLLSNVGQEIANKCRGLPLSIVLVAGMLTKMEKSE--WKQVAKNLCTNV-LSN-----SKAIIEQSYQNLPYHLKPCFLYFGVFLEDKEINISILTWLWISEGFIKSCD-KS-EDIAEGYLENLIGRNLVMVAKW-SGGKVKTCRIHDLLLYFCKEIAREKNL---Y-FRLRY
>XP_019069333.1
--------PSKKDQIIVGFEEETEWIIRKL-T---SG--VISIVGMPGLGKTTLAYRVFNNKSVVDHFDVRAWCTVDQEHNDKKLLQKIFNQVLKQ---ED-DDIADKLRKEL-GKRYLIFLDDLWDIE-TWNE-LFPQ----RRSRIILTSRKREVALQGHHS-DPLY-LRLLTPEESWDLLVRV-F-G-----EEDELLVVGEEIARKCAGLPLLLDLIGGVIAQEKKAL--WLEVLNNLNSLILK---DEE-VMKVIQLSYDHLPNHLKPCLLYLASYPKDNYIKISELKHLWSSEGLVHI---KS-DELLEVYVDELISSSLVVVFY-IDRN--PIFRIHDLVHDFCLIKSRNEHL----HLRLRY
>XP_019069347.2
--------PNKSGKIIVGFEEETEWIIRKL-T---SG--VISIVGMPGLGKTTLAYRVYNDKSIVDHFDVCAWCTVDQEHNEKKLLQKIFNQVLKE---EK-DEVADKLRKQL-GKRYLIVLDDIWDTA-IFDE-LFPQ----KGSRVILTSRKKEVALHGCHS-NPLY-LRLLRSDESWELLESV-F-G-----EEDELKYVGEKIAQKCDGLPLVLDLIGGVISKEKETL--WLEVLNNLSSFIFK---DEE-VVKIIQLSYDHLSDHVKPCLVYLASYPKDEDIRISELKDLWIFQGLVQI---KS-EEVVDV----LISSSLVIPF----DN--SICKIHDLVHDFCYIKSRKEKL----HLRLKY
>XP_019069358.2
--------PNKSGKIIVGFEEETEWIIRKL-T---SG--VISIVGMPGLGKTTLAYRVYNDKSIVDHFNVCAWCTVDQERNEKKLLQKIFNQVLKE---EDHDDVADKLRRKL-GKRYLIVLDDMWDTD-ILDD-LFPH----EGSRVILTSRKKEIALHGCHS-DPLY-LRLLRSEESWELFNRV-F-G-----EEDELKDVGEKIALKCGGLPLVVDLIGGVISKEKEAL--WAEVLNDLSSSIFK---DEE-VVKVIQLSYEHLSHDVKPCLLCLATYPKDEDISMSELKDLWIFQGL------KS-EEVVD----ELISSSLVIPF----DD--SIFKIHDLVHDFCYIKSRKEKL----HLRLKY
>XP_019069402.1
--------PKNSGKIIVGYEEETEWIIRKL-T---SG--VISIVGMPGLGKTTLAYRVYNHKSIVDHYDVCAWCTVDQERNEKKLLQKIFNQVLEE---EDHDDVADKLRKRL-GQRYLIVLDDMWDTA-TLDE-LFPH----KGSRVILTSRKKEIALHGCHS-DPLY-LRLLRSEESWELLERV-F-G-----EEDELKDVGKKIARRCGGLPLLVDLIGGVISKEKEAL--WAEVLNDLSSSIFK---DEE-VVKVIQLSYDHLSDHVKPCFVYLASFPKDEDISMSELKDLWISQGL------KS-EEVVD----ELISSSLVIPF----DD--SIFKIHDLVHDFCDIKCRKEKL----HFRLKY
>XP_019069404.2
--------PNKSGKIIVGFEEETEWIIRKL-T---SG--VISIVGMPGIGKTTLAYRVYNHKAIVDHFDVCAWCTVDQERNEKKLLQKIFNQVLKE---EK-DGVADKLWKQL-GKRYLIVMDDMWDTE-TLDE-LLPH----KGSRVILTSRKKEVALHGCHS-DPLY-LRLLRSEESRELLKRV-F-G-----EEDELMDVGKRIAKKCGGLPLVLDLIGGVLSKEKETL--WLEVLHSLSSSIFK---DEE-VVKAIQLSYYHLSDDVKPCLVCLATYPKDEDIRMSELEDLLIFQGL------KS-EEVVD----ELISCSLVIPF----DD--SIIKIHDLVHDFCDIKCRKEKL----HLRLKY
>XP_019069438.1
EYVI-ISYPLWENEEMVLFQDVMEKIKKQL-L---S---VISIVGMPGLGKTTLAEQIYNDQIVAGYFDVHGKCHVTQTYSWRELLVTLLN-VPSD---AD--QLAKELRQLLT-KRFLILIDDVWDTK-AWDY-LFQGI-K-NGSRIILTTRLSEVAQYACES-NP-HDLPLLRDDESWKLLQKV-FRR-------PELGDVGFRIAKSCGGLPLFIVLVAGVLKKN-EKA--WKEVEESLDALI-----D-EESMSIIGFSYMNLPHHLKPCFLYFGGFLRGKSIHVSKLTRLWLAEGFVLEHN-KR-EDVAEDFLKNLISRNLVMDMKR-FNGKMKTCRVHDLLHKFCLEKAKQENF----SFKMKY
>XP_019069506.1
--------PNKSGKIIVGFEEETKWIIRKL-T---SG--VISIVGMPGLGKTTLAYRVYNDKSIVDHFDVCAWCTVDQECNEKKLLQKIFNQVLKE---ED-DDVADKLRRKL-GQRYLIVLDDMWDTA-TWDE-LFPQ----KGSRVILTSRKKEVALHGCYS-DPLY-LRLLKPKESWELLERV-F-G-----EEDELKDVGEKIARKCDGLPLVLDLIGGVISKEKEAL--WLEVLNNLSSFIFK---DEE-VAKVIQLSYDHLSDHVKPCLVYLASYPKDKDIMISELKDLWIAQGLVQT---KS-EEVVEIYVDELISSSLVIPF----FK--FIFKIHDLVHDFCYIKSRKEKL----HLRLKY
>XP_019069562.1
EFVI-SSHPLWENEEMEGFHEAMDKIKRQL-L---S---IISIVGMPGIGKTFLAEKIYNNLIVTPHFDVHAKCRVTQLYSWKELLLTILN-VPAD---ED--ELATELRQLLT-KRFLILVDDVWDKT-VWDH-LFRDA-K-NGSRIILTTRLSDIANYACKS-EP-HHLRLFRDDESWTLLQEV-FQG-------TELVDVGFRIAKSCGGLPLSIVLVGGVLKKE-KKE--WKEVEESLGSKI-----G-QKSMSLIGFSYKNLPHHLKPCFLYFGGFFKGKDIHVSKLTRLWQAEGFVQANK-K--TDTAHDFLEDLISRNLVMVMER-PNDKVKSCRIHDLLHNFCLEKSKQENF----SFKLRY
>XP_019069678.1
--------PKKSDKIVVGFEEETKWILRKL-T---SG--VISITGMPGSGKTTLAYKVYNDKSVSSHFDLHAWCTVDQGCDEKKLLNKIFKQVSDS---ED--DVADKLRKQL-GKRYLIVLDDVWDTT-TWDE-LFPK----KGSRIILTTREKEVALHGLNT-DPLD-LRLLRSEESWELLQRA-F-G-----NENELLDVGKEIAENCKGLPLVADLIAGVIAREKRSV--WLEVLNNSHSFILK---NEE-VMKVIEISYDHLSDHLKPCLLYFASWPKDTIMTIYELNGFLGGEGFVKT---KS-EEVVKIYMDDLISSSLVICFN-I-EY--PTYQLHDLVHDYCLIKARKENL----HLRLRY
>XP_019069769.1
-----------D-E-VVGFEKDAEIIMKKL-I---T---LISIYGMPGLGKTTLARKVYNNPSIVNYFEVKAWCAVSQAYNRSTLLVEIFKQANDKIK-DD--DVADMLRKVLIGKRYLIVLDDIWEVE-AWED-LFPE----CGSRVMVTTRIEQVAKHLHHS-H-PYSLSFLSSKKSWELLEKV-F-R-------PDLLEAGLQVALHCKGLPLVVVLIAGMIAKMDREA--WLEVANDLSS-L---ALG-EQSMKVIQSSYDHLENHLKPCLLYMALFPEDHKITVDDLLKLWMAEEFVNV-E-EN-EEASRVCLSDLLNRSLIMVSGR-FYDNVQYCSLHDVVREFCLRKLTEDKYAHPK-LRLRY
>XP_019071116.1
S----------D-EDIVGFGIVAEKMIHSL-T---T---VIPIVGMGGQGKTTCARLLYNNEIIVSHFDVRAWCIISQTYNRKELLQDIFSQV-GF---VG--ELADMLRKSLLGKWYFIVLDDMWD----------------------VTTRLEKVGEYVHHT-NPYF-LPFLTLKESWELLQKV-F-Q-----NKSELYDVSLEVAKRCKGLPLVVILVAGIIKK-KMEE--WHEVKDAIYSYL-G-ESE-EYSRGTVHLSYDNLPDYLKPCLLYMGMFPEDHNISASNLINLWIAEGFVQDVE-GR-EEAAEGYLMDLISSNVIMVSKG-YNGKVKYSQVHDIVLHFCLERSREEKF---K-LRLKY
>XP_019071638.1
-----ECSPHLQ-ATVLDLDNDLMTVKSRL-I-------VVSIVGMGGIGKTTLARKVYDDIYMEHHFYVRAWITVSQMHQHREMLLGILRCF-DYT--TE--QLAEQVYRSLKGRRYLIAMDDVWDTT-AWDV-VFPD--K-NGSRVILTSRLANVGIYASSG-PP-HYMRCLSVDRSLKLFNKV-F-G-----RELEEK-ATKQIVGKCQGLPLAIVVVAGFCSKISKTE-CWEDVAHKIGLIV-S-R-E-EECMDLLALSYKHLPHHLKPCFLYMGAFPKDYEISVSRLIKLWIAAEFL-EYT-MD-EEVAEGYLKDLIDRSLIMVKKRS-SGKVKTCEVHDLLHDLIIREAWKERSPGSTNFTLRY
>XP_019071639.1
-----ECSPHLQ-ATVLDLDNDLMTVKSRL-I-------VVSIVGMGGIGKTTLARKVYDDIYMEHHFYVRAWITVSQMHQHREMLLGILRCF-DYT--TE--QLAEQVYRSLKGRRYLIAMDDVWDTT-AWDV-VFPD--K-NGSRVILTSRLANVGIYASSG-PP-HYMRCLSVDRSLKLFNKV-F-G-----RELEEK-ATKQIVGKCQGLPLAIVVVAGFCSKISKTE-CWEDVAHKIGLIV-S-R-E-EECMDLLALSYKHLPHHLKPCFLYMGAFPKDYEISVSRLIKLWIAAEFL-EYT-MD-EEVAEGYLKDLIDRSLIMVKKRS-SGKVKTCEVHDLLHDLIIREAWKERSPGSTNFTLRY
>XP_019071640.1
-----ECSPHLQ-ATVLDLDNDLMTVKSRL-I-------VVSIVGMGGIGKTTLARKVYDDIYMEHHFYVRAWITVSQMHQHREMLLGILRCF-DYT--TE--QLAEQVYRSLKGRRYLIAMDDVWDTT-AWDV-VFPD--K-NGSRVILTSRLANVGIYASSG-PP-HYMRCLSVDRSLKLFNKV-F-G-----RELEEK-ATKQIVGKCQGLPLAIVVVAGFCSKISKTE-CWEDVAHKIGLIV-S-R-E-EECMDLLALSYKHLPHHLKPCFLYMGAFPKDYEISVSRLIKLWIAAEFL-EYT-MD-EEVAEGYLKDLIDRSLIMVKKRS-SGKVKTCEVHDLLHDLIIREAWKERSPGSTNFTLRY
>XP_025883958.1
-----------E-NTVVGMKDDFNIILDRLTA-Q-T---VIPILGMGGIGKTTLARKVYDDSCIRSRFDKLAWVTISQEYNERQMLLEVVSSISQE---ND--ELMEIVYRGLKGRRFLIVIDDIWSTE-AWNQ-MFPD--D-NKSRILLTTRLKYVADYVCPD-FPPHSKSFLSLEDSWNLFTKL-F-K-----KD--LVEIGKHIVQQCQGLPLSIVVVAGLLGKMDLTH-NWKNVEENLSSF----G-TVERCQSILSLSYNYLPQYLKACFLYVGGFPEDREINVSQLIRLWIAEQFVKA-R-KR-EVVAEEYVQELIDRSLILMDSLT-NGRMKTFKIHDLLRQLCLSETHTENVHY-SAFKLRY
>XP_025883959.1
-----------E-NTVVGMKDDFNIILDRLTA-Q-T---VIPILGMGGIGKTTLARKVYDDSCIRSRFDKLAWVTISQEYNERQMLLEVVSSISQE---ND--ELMEIVYRGLKGRRFLIVIDDIWSTE-AWNQ-MFPD--D-NKSRILLTTRLKYVADYVCPD-FPPHSKSFLSLEDSWNLFTKL-F-K-----KD--LVEIGKHIVQQCQGLPLSIVVVAGLLGKMDLTH-NWKNVEENLSSF----G-TVERCQSILSLSYNYLPQYLKACFLYVGGFPEDREINVSQLIRLWIAEQFVKA-R-KR-EVVAEEYVQELIDRSLILMDSLT-NGRMKTFKIHDLLRQLCLSETHTENVHY-SAFKLRY
>XP_025883969.1
-----------D-HVVVGLYDDFLRIADKL-T-------VVVIFGMGGIGKTTLAKRIYHDKLIEEHFYVRAWITVSERYKVRNMLLDLLVCTMDE---NE--ELGERLYKSLKGQRYLIVMDDVWYTE-AWDD-VFPD--N-NGSRVMVTSRIMKVARYINPL-NPPHQMRFLTVEESWKLLQKI-F-G----LDDDEMERIGMEISKKCKGLPLAIVMVAGILSKESATA-KWSDIAENIHSSV-T-E-E-RPFLDILALSYNHLSRHLKACFLYMGAFPEDVEVPVWRLIRLWIAEGFIKLE-SKT-EFVGQEYLQELIDRSLIIVSKRSYDNRVKTCSIHDILRNFCQEEAKQEKL----GFKLRY
>XP_025884346.1
--------PN-S-NNMVGRDKEKERMLEEL-R-G-K---VIPIVGMGGIGKTTLAKQVFNHPSIQSRFDVRAWATICKEYNVKEILLSLLQSIIDDVY-DE-AELADLLQKKLKCRRYLIVIDDIWCYK-AWDD-TFP---N-NGSRILLTTRHTEVAIYASSS-NLHLKMNLMNADESWNLLKKA-F-A-----NE-ELETIGEKIASKCQGLPLTIVVVAGLLSKSKRTK-EWENVAENIKSFV-T-K-DPEQCLRVLGLSYNYLPNELKACLLYFGIFPEDSEISVKRLVRLWIAEGFL----LGD-EEEAKNRLQDLVDRCLVLVSQRADGRNVKTCRIHDLVHELCLREAQSQNF----HLNLRY
>XP_025884479.1
E------------NVMVGHENEFEMMQDQL-T-RGA---VVSIVGMGGIGKTTLANKIYTDPFVMSCFDKRAKVTISQDYCVRNVLLRLLSSIQTY---DD-GQLADQLQKLLKGPRYLVVIDDIWTTG-AWDD-IFPDC-N-CRSRILMTTRNMEVAEYA-SS-PP-YQMRLMNFDESWSLLYKV-F-A-----R-HEFEQLGKQIASKCKGLPLMIVVIAGLLSKIGNRL-RWRSVAENVSSVL-D-----Q-CMRVLALSYYHLPHHLRACFLYFALFPEDKLIFVNELVKLWAAEGFLKVD--KS-EQVAKQSLKDLVDRSLVFIQRVSFDGKIKACGMHDVIRELCLREARKINFMQA-RFKLRY
>XP_025884563.1
------SSP--K-P-V-GFQEDLEKIIDRL-R---P---IICIVGMAGIGKTTLAKRAYNDISVVNRFDVRAWVTVSQEYRERDILFDLFYSV-DEIN-DQ--ETADRVRKSLICKRFLIVVDDMWSTD-AWDN-LFPD--D-NGSRIILTSRLIDLATYVNPD-QP-HRLDFLDNDEGWELLRKI-F-G-----KRFEEE-IGRSIAEKCQGLPLAIVVVAGHLSKMSKTT-CWNNVAESVDSVV-N-R-E-GQCLDILALSYSHLPQHLKACFLYMGAFPEDFEIHVWKLIRLWVAEGFLN-AT-TT-EEIAEECLEDLIDRSLVLA-VKS-NGKLKTCKLHDIMRDFCLEEAKRQNF---MDFKLRY
>XP_025886222.1
--------SNESVEVTVGHEEDEARIIGQL-D---EH--VISIVGMPGVGKTTLANKVYNNTLVASHFKIRAKCTVSQNFNKSKVLREILQQVSET---ED--DLAGKLRVAL-DKRYLIVLDDVWDIA-TGEM-LFPE----RGNRVILTSRSSEVGLKVCHS-DTLH-LQLLTPEKSWDLFVKV-F-E-----DEAELSDIGHQIVEKCKGLPLSIVLIAGVIVKKKKDL--WLQIEHNLDSFISS---NNLQMMKVMQLSYDHLPYHLKPLLLYFARSQKSKRTPVSTLMQLWMAEGLVHD----S-VETTQSYLNALISSSLIMV-----DHIIRACYVHDVVHDFCSVKAKKEKF----HFGLRF
>XP_025886337.1
--------------ELVGFTDVCKTIRDQL-V---S---VVSIVGMAGSGKTTLARSFINDDIVVSHFDFFAECRVSQEYTREDLLFSILSSA-SG---AD--ILADRLRKTLLPKRYLLIIDDVWAVQ-AWDD-LFPK----KGSRIILTTRLKEVATYACVT-EPIN-LRSMKDSESWLLLQKV-F-G-----EEEELKEVGQNIAFKCNGLPLSIVLVAGLLAKIDKTE--WTRMELSFGERV-QDG-----AKDLVKLSYEDLPNKLKSCFLYFGAFLEDREISVSKLTSLWIAEEFIKNNE-KC-EDTAEDYLSDLIGRNLIMVSKR-STGKIKACRVHDLMLDFCKEKAKEDNF---N-FKLRY
>XP_025886344.1
--------SSQSVEVTVGHEKEEAWIIDQL-D---EH--VISIVGMPGLGKTTLANKVYKNTLVASHFHVRAWCTVSQXYNKSKVLREILKQVSGG---ED--DLAEKLRRAL-DKRYLIVLDDVWDIE-TGEM-LFPK----RGNRIILTSRSSKVGLQVCHS-DPLR-LQLLTPEKSWDLFVKV-F-G-----DKAELSKVGHQIVEKCKGLPLAIVLIAGVIVKKEKDF--WLKILHNLDSFIST---NIL----VMQLSYDHLPCHLKPLLLYFATTQKSQRTPVSTLMQLWMAEGFVHD----S-EEVTQSYLDALISSSLIMV-----DHIIKVCYVHDVVHDFCSEKAKKEKL----PFGLRF
>XP_025886396.1
-----YALL--E-DDIVGIDDDLEIIIKRL-I---P---IVTISGMGGIGKTTLARKAYHHLTIRYHFDILAWVTISQEFQCRNVLLEALHCI-AIVN-DN--ELADLVQKNLKGPRYLVVVDDIWTEN-VWDS-VFPY--N-NGSRILLTTRENEVAMYANTC--P-HEMSLLSGENGWKLVCKV-F-G-----PKPEEE-IGKEIVEKCQGLPLTISVIAGHLCKVARTL-GWKDVARTLSEII-A-S-H-DECLAVLGLSYHHLPNHLKPCFLSMSSFPEDFQVETRILIQLWIAEGFIR-TS-KS-EEVAIDYLEDLISRNLIQARERF-NGDIKACGIHDLLREFCLTEAEMTKHNLPSHFNLRY
>XP_025886812.1
EYVI-ISYPLWENEEMVLFQDVMEKIKKQL-L---S---VISIVGMPGLGKTTLAEQIYNDQIVAGYFDVHGKCHVTQTYSWRELLVTLLN-VPSD---AD--QLAKELRQLLT-KRFLILIDDVWDTK-AWDY-LFQGI-K-NGSRIILTTRLSEVAQYACES-NP-HDLPLLRDDESWKLLQKV-FRR-------PELGDVGFRIAKSCGGLPLFIVLVAGVLKKN-EKA--WKEVEESLDALI-----D-EESMSIIGFSYMNLPHHLKPCFLYFGGFLRGKSIHVSKLTRLWLAEGFVLEHN-KR-EDVAEDFLKNLISRNLVMDMKR-FNGKMKTCRVHDLLHKFCLEKAKQENF----SFKMKY
>XP_025886865.1
QL---AQMT--E--EMVGFQDVMYTLRGKL-I---S---VISIVGMPGLGKTTIANKLFFDQLVVSHFDVRAQCCVSQVYTRKDLLLTILHSV-KD---ED--VLADKLRKLLMVQRYLILIDDVWETV-AWDD-LFYN----NGSRIILTTRLGDVANDAFFS-DPHF-LRLFTQEESWMLLKKV-F-N-----TKLVLEDVGQRIAKRCGGLPLSVVLVAGILETTEKET--WEQVAINLGSHI-QAK-----SEDIINLSYQALPFHLKPCFLYFGVFLEDEEIRVSKLTWLWIAEGLVRSHK-KP-EDIAEDHLKNLIGRNLVMVSKM-SDGKSKSCRIHDLLLDFCKKKAKVENF---S-FKLRY
>XP_025886867.1
QL---ASKQ--E--EIVGFEDVKDELIGKL-K---P---VISIVGMAGLGKTTLANKLYSDESVVSYFDIHAHCCVSQQYTRKDLLLAILHDI-DE---EN--ELADKLRKLLMRKRYLLLIDDVWETS-AWDD-LFPN----NGSRIILTTRHYEVASHAHDS-DPHK-LRSLNNDESWMLLNKV-F-N-----NELIPRDIGQEIVRKCGGLPLSIILVAGILTRMKKDK--WEQVATNLGPNI-QDQ-----MEGTLDLSYQHLPPYLKPCFLYLGLFPEDREIQVSKLTWLWIAEGFIKPHA-KT-EEIAENHLENLVGRNLVMVKKR-FDGRIKACRIHDLVHEFCRKKAKLENI---R-FKLR-
>XP_025886878.1
EYVM-YSYPLWEDEEMESFQEAMDQMKMQL-L---S---VVSLVGMPGIGKTTLAEKIYNDPVITFHFDVRAQCRTTQVYSWRDLLLAILN-VPND---ED--ELADELRRLLT-KRFLILIDDVWDDK-VWDN-IFKDA-R-NGSRIILTTRLSSVANYACES-EP-HHLRLFRDDESWTLLQEL-FQG-------PEIVDVGFRIAKICGGLPLFIVLVAGVLRKKIIKA--WKEIEESLCLLI-----D-EESMSIIGFSYRNLPQQLKPCFLYFGGLLKGKDIHVSKLTRLWVAEGFVQANE-NG-EDAAXCLLEDLISRNLVMGVKR-PNGKLKTCRVHDLLHKFCLEKSKQENF----SFKLKY
>XP_025887010.1
--------PNKSGKIIVGFEEETEWIIRKL-T---SG--VISIVGMPGLGKTTLAYRVYNDKSIVDHFNVCAWCTVDQERNEKKLLQKIFNQVLKE---EDHDDVADKLRRKL-GKRYLIVLDDMWDTD-ILDD-LFPH----EGSRVILTSRKKEIALHGCHS-DPLY-LRLLRSEESWELFNRV-F-G-----EEDELKDVGEKIALKCGGLPLVVDLIGGVISKEKEAL--WAEVLNDLSSSIFK---DEE-VVKVIQLSYEHLSHDVKPCLLCLATYPKDEDISMSELKDLWIFQGL------KS-EEVVD----ELISSSLVIPF----DD--SIFKIHDLVHDFCYIKSRKEKL----HLRLKY
>XP_025887048.1
--------PKNSGKIIVGYEEETEWIIRKL-T---SG--VISIVGMPGIGKTTLAYRLYNHKSIVDHYDVCAWCTVDQERNEKKLLQKIFNQVLEE---EN-DDVADKLRRRL-GQRYLIVLDDMWDTA-TLDE-LFPH----KGSRVILTSRKKEVALHGCHT-DPLY-LRLLRSEESWELSEKV-F-G-----EGDELEDVEKRIARKCDGLPLVVDLIGGVISKEKEAL--WAEVLNDLSSSIFK---DEK-VLKVIQLSYDHLSDHVKPCLVYLATYPKDKDIRMSELKDLWISQGL------RS-EEVVD----ELISSSLVIPF----DD--SIFKIHDLVHDFCYIKSRKEKL----HLRLKY
>XP_025887356.1
-----------D-E-VVGFEKDAEIIMKKL-I---T---LISIYGMPGLGKTTLARKVYNNPSIVNYFEVKAWCAVSQAYNRSTLLVEIFKQANDKIK-DD--DVADMLRKVLIGKRYLIVLDDIWEVE-AWED-LFPE----CGSRVMVTTRIEQVAKHLHHS-H-PYSLSFLSSKKSWELLEKV-F-R-------PDLLEAGLQVALHCKGLPLVVVLIAGMIAKMDREA--WLEVANDLSS-L---ALG-EQSMKVIQSSYDHLENHLKPCLLYMALFPEDHKITVDDLLKLWMAEEFVNV-E-EN-EEASRVCLSDLLNRSLIMVSGR-FYDNVQYCSLHDVVREFCLRKLTEDKYAHPK-LRLRY
>XP_025888775.1
-----------D-EEIVGFGIDKEKIIQCL-I---T---VVPIVGMGGQGKTTIARKVYNSDNIVSHFDVRAWCIVSQTYNRRKLLQEILSQV-GS---DD--ILADELRKSLMGKRYLIVLDDMWDCM-AWDD-LFPG----NRSRIVVTTRLEKVGEQVFHT-DPYS-LPFLTKEESCKLLQKV-F-Q-----KEPELQDVSQVVAEKCKGLPLVIVLVAGIIKTRKLEE--WNEVKDSLFDYL-DCHSE-QYSRATMQLSFDNLADCLKPCLLYMGMFPEDASINVSALLSLWLAEDFVQNIK-------AEDYLMNLISSNVVMVSKK-YNGKIKYCEVHDVVLHFCLEKSREENF---N-LRLKY
>KAA8519401.1
-----TSAP--E-ETLVGFDDEVDTIKDRL-I---S---VISIVGMAGLGKTTLAKKVYDDPLVVYHFYIRGWTYVSQVFQKRDLLLGILTSF-NKI--DA--ELGERLYKCLKERRYLVVMDDIWLIE-AWND-IFPD--N-NGNRILFTSRMIDVAFQAKPD-PP-HFLHFLTDDESWNLLQKV-F-Q-----KKTEVE-IGKQIAKKCQGLPLAILVVAGLLAKTEQTE-WWKKVAESVSS-I-L-N-D-KQYMDTLALSYNHLPPHLKSCFLFMGAFPE--EIPVQKLIWLWIAEGFIC-QT-KS-EDVAEEYLMDLIDR----------------------------------------------
>KAA8529776.1
STS--------E-EIVVGFDEEAMKIIEQL-T---Q---VISIVGMGGLGKTTLARK-----------------------------------------------------------------------------------------------------------------------DESWDLLQ--------------------KSISFVCQTFKLLRVLV-------------------------------------------------ITVHFLDF--FP--------------------K-QIHRY-EIFACDF-----------------------------------------------------
>KAA8529800.1
-----------E-EAVVGIEDEAYEIKSWL-M---R---AVSIVGMPGLGKTTLARKFYNDD-------------------------SVLTS-------DK--DLSEELYKCLKGKSNCI--------------------------------RSSN----------------------------------------------------------PFGAI---------------------------------------------------FQPAPL-----------------------------------DSAADAVPAVI--------------------------------ATAAGF----------
>KAA8529801.1
-----------E-EAVVGVEDEAYEIKSWL-M---R---AVSIVGIPGLGKTTLARKLYYDD-------------------------SVLTS-------DK--DLSEELYQCLKGKRYLIVLDDIWDIR-VWND-LFLD--N-KGSRILFTTRTKDGAFHAQLN-RP-HLLRFLNENESWDLLKKI-F-H-----KETMME-VGKQIARKCAGLPLAIVVVAGLLAKKEKTK-WWERVTESVSS-M-V-N-D-KQYMDTLALSYHHLRNHLQPCFLYFGAFPEDYEIPVWKLIWLWVAEGFIK-KH-ES-EDVAVDSLNDLIERSLIIVANKS-DGGVKSCRIHDMLHDLCLRKAEEEGF----------
>KAA8529803.1
-----------E-EAVVGVEDEAYEIKSWL-M---R---AVSIVGMPGLGKTTLARKLYYDD-------------------------SVLTS-------DK--DLSEELYQCLKGKRYLIVLDDIWDIR-VWND-LFPD--N-KGSRILFTTRTKDGAFHAQLN-RP-HLLRFLNENESWDLLKKV-F-H-----KETMME-VGKQIARKCAGLPLAIVVVAGLLAKKEKTK-WWERVAESVSS-M-V-N-D-KQYMDTLALSYHHLPDHLQPCFLYFGAFPEDYEIPVWKLIWLWVAEGFIK-KH-ES-EDVAADCLNDLIERSLIIVANKS-DGGVKSCRIHDMLHDLCLRKAEEEGFLLPPAFGLRY
>KAA8529807.1
RA------P--E-ENVVGFHKETKMLVDQL-I---Q---VISVVGMGGLGKTTLARKVYTDPDVDFNFRSRAWIFVSQEYNRKEVFLGILSQV-ADM--AD--SLAQVIRTRLESGRYLIVLDDVWTND-AWDA-LFPK--K-NGSRIVLTSRETEVAKHANPD-AI-HNLRFLTEDESWELLQKV-F-R-----KGSDESTLGKKIVKQCGGLPLAVVVVAGLLLKKVNSD-WWNKVAESVRP-V-A-R-D-KQFREVLALSYKHLPYHLKACFLYFGVFPEDFQIPVWKLIRLWVAEGLIMLPI-LE-EEIAEEHLEDLVDRNLVLVEKWS-NGRIKACRIHDMLRDLCLKEAAEEKFDMP-AFQLRY
>KAA8529811.1
------NIP--K-ESVVGFDDEALKIIEQL-T---K---VISIIGMAGLGKTTLARKVYNDPFIVYHFHVRGWTYVSQVYHQRDILLAIISSL-DEI--IE--TLCEMMKKQLTGKKYLIVLDDIWDIG-AWND-LFPD--N-NGSRIMFTSRYKDVALHVKPH-PP-HCLRFLTEDESWDLFVKV-F-R-----KELEME-IGKKIAKKCQGLPLAILVVAGLLAKKEKTQ-WWKQVAQSVSS-I-V-S-D-EQYMDALALSYNHLPHHLKACFLYFGAFPEDYDIPVWKLIYLWVAEGFIQ-KN-KS-EELAEDYLMDLIDRSLVLVSKRS-DGGIKTCHIHDLLRDLCLRKAEEENF---QAFKLRY
>KAA8529814.1
RA------P--K-DNVVGFDEEAKMVKDRL-T---P---VVSVVGMGGLGKTTLARKIYTDPSIEYHFYIRAWTYVSQEYNRREVFLNILSSL-DQM--DE--RLGEELCKHLKSGKYLIVIDDVWTTM-AWDD-LFPT--N-NGSRILLTSRHTDVALHANHN-PP-HHLRFLTDDESWELLHKV-F-H-----RASEEE-LGKQIAKKCSGLPLAVVVVAGLLSKKYKTH-WWKKVAESVSS-V-A-R-D-KQCMDILALSYKHLPHHLKVCFIYFGLFPEDFEIPVWKLLRLWVAEGFIQ-QI----EDIAEEYLEDLVDRNLILVAKRS-NGRIKTCRIHDMLRDLCLREAAEEKFDLP-AFR---
>KAA8529819.1
NTS--------E-EIVVGFDNEIMMIKEQL-T---K---VVSIIGMAGLGKTTLPRKVYDDPFIEYHFYIRAWSYVSQDYRKRDLLLGILSYV-DEM--DE--ELSLKLKKGLMGRRYLIVMDDIWSVD-ASDC-LFPD--N-NGSRIMFTSQLKDVALHAKPD-HL-HCLRFLTEDESWFLFQKA-F-G-----KELWMG-IGMEITKKCLGLPLAIVVTARSSCQNRKE---FSIVGESCKK-I-----N-IEY----------------PCF-----------------------------------------------------------------------------------------------
>KAA8529825.1
RA------P--E-ENVVGFDKEVGILLDLL-T---S---VISVVGMGGLGKTTLVRKVFTDPRIEYEFNNRAWNYVSQEYNRREVFLGILNCV-DDM--DD--KLAECVRAQLQGQRYMIVLDDVWTKN-AWDD-LFPN--N-NRSRILLTSRNRDVAVHANPD-EP-HHLRFLTDDESWELLQKV-F-R-----KGSEEM-LGKQIARRCFGLPLAIVVIAGVLLNKDKTR-WWERVAES---------------------------------------------------------------VT----EDRAEENLEDLVDRNLILVATRS-NGRIKTCRIHDMLHDLCLREAAEENFNLA-GFKLRY
>KAA8529826.1
-----AIPP--E-ETVVGFDQEIGEIKERL-T---E---VISIVGMAGSGKTTLARKVYNDRFIIYHFSILAWTYVSQSYRKRDLLLGILKSV-DEF--DE--KLGDELYRGLKGRRYLVVIDDIWHIE-VWND-LFPN--N-NGGRIMFTTRIKEVALHAQPN-PP-HFLRFLSEDESWNLLQKV-F-L-----KEPAVE-IGKQIVEKCWGLPLAIVVVAGLLAKTEKTQ-WWNQVAESVSS-V-V-S-D-EQQMYTLALSYNHLPRHLKSCFLYLGAFPEDCEISVRKLTWLWIAEGFIE-QI-KN-EDVAEEYLMELIDRSLVLVAKKS-TGGIRACRVHDLLHDLCLRKAKEENFPLP--PKLRY
>KAA8529827.1
-----AIPP--E-ETVVGFDQEIGEIKERL-T---E---VISIVGMAGSGKTTLARKVYNDRFIIYHFYIRAWTYVSQSYRKRDLLLGILKSV-DEF--DE--KLGDELYRGLKGRRYLVVIDDIWHIE-VWND-LFPN--N-NGGRIMFTTRIKEVALHAQPN-PP-HFLRFLSEDESWNLLQKV-F-L-----KEPAVE-IGKQIVEKCRGLPLAIVVVAGLLAKTEKTQ-WWNQVAESVSS-V-F-S-D-EQQMYTLALSYNHLPRHLKSCFLYLGAFPEDCEISVRKLTWLWIAEGFIE-QI-KN-EDVAEEYLMELIDRSLVLVAKKS-TGGIRACRVHDLLHDLCLRKAKEENFPLP--PKLRY
>KAA8529828.1
RA------P--E-ENVVGFDKEVGILLDLL-T---S---VISVVGMGGLGKTTLARKVFTDPRIEYEFNNRAWNYVSQEYNRREVFLGILNCV-DDM--DD--KLAEYVRAQLQGQRYMIVLDDVWTKN-AWDD-LFPN--N-NRSRILLTSRNRDVAVHANPD-EP-HHLRFLTDDESWELLQKV-F-R-----KGSEET-LGKQIARRCFGLPLAIVVIAGLLLNKDKTR-WWERVAESVSS-V-S-M-N-EQCMDVLALSYNHLPYHLKACFLYFGVFPEDFEIPVWKLIRLWVAEGFIQ-VT----EDRAEENLEDLVDRNLILVATRS-NGRIKTCRIHDMLHDLCLREAAEENFNLA-AFKLRY
>KAA8529829.1
-----AIPP--E-EFVVGFDQEAEEIKDRL-T---E---VISIVGMAGSGKTTLARKLYNDHFILYHFYIRAWTYVSQAYRKRDLLLGILCSV-EGI--DE--KLGEELYRRLKGRRYLVVMDDIWHID-AWND-LFPD--N-NGSRIMFTTRIKDVALHAQPD-PP-HSLLFLSEDESWNLLQKV-F-L-----KEPAVD-IGKLIAEKCRGLPLAIVVIAGLLAKTEKTK-WWNQVAESVSS-I-V-S-D-EQQMNTLALSYNHLPLHLKSCFLYFGAFPEDYEISVRKLTWLWIAEGFIQ-KI-KD-EDVAEEYLMELIDRSLVLVAKTA-SGGIRACRVHDLLRDLCLRKAQEEIFSLP--FKLRY
>KAA8529833.1
STP--------E-ETVVGFDEEAMKIMEQL-T---Q---IISIVGMGGLGKTTLTRKVYNDPFIVYHFHIRGWTCVSQVPQKRDILLGILSCV-NEI--DE--MLCEMLKKCLMGRRYLIVLDDIWDIG-VWNA-LFPD--K-NGSRIIFTSRHKDVALLARPD-PP-HCPHFLTQDESWDLLQKV-F-R-----GGSEMD-IGKEIAINCQGLPLAIVVVAGLLAKKEKTK-WWNQVAQSVSS-I-V-G-D-EQYMETLALSYNHLPHHLKACFLYFGAFPEDYKIPMWKLTSLWVAEGFIR-QN-KS-EEVAEDYLMDLIDRSLVIVSSKS-NGGIKTCCIHDVLRDLCLRKAREENF---QTFK---
>KAA8529860.1
-------SP-----EVVGFDMEVKMLVDRL-T---S---VISVVGMGGTGKTTLATKVLNDPSISLVFNPCALIKVSQIYDRKKLFLHILSLV-REM--ED--MLAKDLQRRLRDRRYLIVLDDVWSKN-AWDE-LFPN--K-KRSRIMLTSRITNVAIYANGD-PP-HHLRFLNDDECWELLRKV-F-G-----IASEMENLGKEIAEKCHGLPLAVQVISESL-SNNKNP-WWKTVAANVSG-V-A-K-Q-ERCMNILALSYNTLTPHLKLCFIYFAVFPPDSIIPTWKLLRLWAAEGFIQELE----VDKANEYLDDLVNKNLIIVAKRSINGGIKTCRIHNILRDLCLREAADEMFVLPEAFQLRY
>KAA8529868.1
RN------PN-E-ESVIGMFDDVKMLVHRL-T---S---VISVVGMGGVGKTTLARKIYTDPSIEYHFYIRAWTYVSQEYNRRRVFLNILSSL-DQM--DE--KLGEELCLHLQSRKYLVVVDDVWTRT-AWDD-LFPT--D-NGSRILLTSRNRDVALHANHI-PP-HYLRFLTDDESWELFRKV-F-R-----GASEEE-LGKQIAKKCSGLPLAVLVVAGLLSKKDKTY-WWKRVADSVSS-V-A-R-D-RECMDILALSYNHLPHHLKVCFMYFGLFPGDFDIPVWKLLRLWVAEGFIQ-QI----EDIAEEYLQDLVDRNLILVAKRT-NGRIKACRTHDLMRELCLIEAAEEEF-------LRY
>KAA8529869.1
-------SP-----EVVGFDMEVKMLVDRL-T---S---VISVVGMGGTGKTALATKVLNDPSISPVFNPCALIKVSQKYDRKKLFLGILSLV-EEM--ED--MLAKDLQRRLQDRRYLIVLDDVWSKK-AWDE-LFPN--K-NRSRIMLTSRITNVAIYANGD-PP-HHLRFLNDDECWELLRKV-F-G-----SASEMEDLGKKIAEKCHGLPLAVQVISESL-SNDKNP-WWKTVAANVSR-V-A-K-E-ERCMNILALSYNKLTPHLKDCFIYFAVFPPDSIIPTWKLRLLWVAEGFMQELE----VDKADECLDDLVNANLIIVAKRSINGGIKACRIQNTLRDFCLSVAAGEIFVLPEAFQLKL
>KAA8529870.1
RN------PN-E-ESVIGMFDDVKMLVHRL-T---S---VISVVGMGGVGKTTLARKIYTDPSIEYHFYIRAWTYVSQEYNRRRVFLNILSSL-DQM--DE--KLGEELCLHLQSRKYLVVVDDVWTRT-AWDD-LFPT--D-NGSRILLTSRNRDVALHANHI-PP-HYLRFLTDDESWELFRKV-F-R-----GASEEE-LGKQIAKKCSGLPLAVLVVAGLLSKKDKTY-WWKRVADSVSS-V-A-R-D-RECMDILALSYNHLPHHLKVCFMYFGLFPGDFDIPVWKLLRLWVAEGFIQ-QI----EDIAEEYLEDLVDRNLILVAKRT-NGRIKACRTHDLMRELCLIEAAEEEF-------LRY
>KAA8532440.1
-----ISAP--E-ETVIGFDQEAEMIKERL-L---R---VISIVGMPGLGKTTLARKVYNDLLIVYHFYIRGWTYVSHAPVKRDLLLSILNSI-DEM--DE--KLGEELYKRLSGKRYLIVMDDIWHIQ-AWID-LFPN--N-NGSRIIFTSRITDRALYAKPD-SS-HFLRFLTEDESWDLLRKV-F-G-----KEPDVE-IGKQIAVKCQGLPLAIVVIAGLLAKTDQTQ-WWKQVAESHSL-T-M-K-S----------------------------------------------QCGS--------------------------------------------------------------------
>KAA8532444.1
-----ISAP--E-ETVIGFDKEAEMIKERL-L---R---VISIVGMPGLGKTTLARKVYNDLLIQHHFYIRGWTYVSQVPRKRDLLLSILRSV-DVI--YE--KLGEQLYKGLSGRRYLIVIDDIWHSQ-IWID-LFPN--R-NGSRIIFTSRITDMALHEHDK-DSRHFLKFLTEDESWDLLQKV-F-G-----KKPNVE-IGKQIAVKCGGLPLAIVVVAGLLVKIDGTQ-WWKQVSESVQG-G-V-D-D----------------------------------------------EGGVS-QT-------------------------------------------------------------VKY
>KAA8532448.1
-----ASAP--E-ETVVGFEDQANMITEEL-V---S---VISIHGMGGSGKTTLATKLYNDPYIVYHFYIRGWTYVSQEYRKRDLLLGILSSI-EEI--DE--ELGGKLYRHLKGKRYFIVMDDLWHIK-AWNY-LFPE--C-NGSRIILTSRQKEVALQAKPD-PI-HFLRFLTKDESWDLLQKV-F-L-----NEPDVE-IGKEIAKKCQGLPLAIVVVAGLLAKTDKTQ-WWNQVAERVGS-L-V-S-D-KQCLDTLALSYNYLPHHLKPCFLYFGAFPEDYEIPVHKLISLWIAEGFIH-QF-RR-EDVAGEYLIDLIDRSLVLVAKKS-IGRIKACRVHDLLHDLCLRKAEEENFLSVAAFKLRY
>KAA8532451.1
KTT--------Q-ESLVGLDAEASTIMELL-I---E---VIPIVGMAGLGKTTLVRKVYNDPFIAYHFYIRGWTNVSQVYQKRDLLLSILSSA-GEC--DK--ELGEVLFRGLKGRKYLIVMDDIWNIG-AWED-LFPD--N-NGSRIMFTSRQVDVPLHARP-----HYMGFLNEDESWDLLQKA-F-R-----KEPEME-IGKQIAKKCGGLPLAILVIAGLLAKKDKTQ-WWRHVEKS---------------------------------------------------------EGFIR-VD-KI-EEVAEDYLMDLIDRSLVVVSRRS-NGGIKTCRIHDLLRDLCLRKSQEENFEFFEAFKLRY
>KAA8532452.1
KTT--------Q-ESLVGLDAEASTIMELL-I---E---VIPIVGMAGLGKTTLVRKVYNDPFIAYHFYIRGWTNVSQVYQKRDPLLSILSSA-GEC--DK--ELGEVLFRDL-----------------------FPD--N-NGSRIMFTSRQVDVPLHATP-----HYMGFLNEDESRDLLQKA-F-R-----KEPEME-IGKQIAKKCGGLPLAILVIAGLLAKKDKTQ-WWRHVEKSVSS-I-V-T-D-DQYMDTLALSYNHLPNHLKACFLYFGSFPEDYEIPVWQLICLWVAEGFIR-VD-KI-EEVAEDYLMDLIDRSLVVVSRRS-NGGIKTC-----------------------PFKLRY
>KAA8533657.1
--------P--E-ETVVGFDYEAEMIKERL-T---S---VISIVGMAGLGKTTLARKVYSDLFIIHHFYIRGWTCVSQCYQKRNLLLGILSSI-DEI--DE--KLGEELYKRLKGQRYLIVMDDIWHIE-AWND-LFPD--N-NGSRIMLTSRIADVALHVKPD-----------------------------------------------------------------RTL-WWEQVAESVTS-I-I-S-D-EQCMEAVALSYSHLPTHLKSCFLYFVAFPEDHEIRASKLISLWIAEGFIH-QI-KS-EDVGEEYLMDLIGRSLVIVTKKS-TGEIKACCIHDLLRDFCLRQAEEENFPSP-TFKLRY
>KAA8535362.1
-----PSAP--A-ETVVGFDHEVHTIKERL-I---S---VISIVGMAGLGKTTLAQKLYDDPLVVHHFYIRGWTYVSQVFQKRDLLLGILSSF-NEI--YE--KLGEELYKRLKGRRYLVVMDDIWHIE-AWND-TFPD--N-NGSIILVTSRMTHLALQTKPD-PP-HFLPFLTDDESWDLLQKV-F-Q-----KNTEVE-IGKQIVKKCQGLPLAIVVVAGLLAKTAKTE-WWKKVAESVSS-I-L-S-D-KQYMDTLALSYNHLPPHLKSCFLFMGAFPEDFEIPVRKLIWLWIAEGFIG-QT-KS-EDVAQEYLMDLIDRSLVLVAK-S-AGVIKACRVHDMLRDLCLRKAKEENF---ESFKLRY
>KAA8535368.1
-----TRAP--E-ETVVGFDHEVHTIKERL-V---S---VISIVGMAGLGKTTLAKKVYDDPLVAYYFYIRGWTCVSQVFQKRDLLLGILTSF-NEI--DA--ELGDKLYRCLLDKRYLVVMDDIWHIE-AWND-IFPK--N-NGSRILFTSRMIDVAFQAKPD-PP-HLLRFLTDDESWNLLQKV-F-Q-----KTTEVD-IGKQIAKKCQGLPLAIVVVAGLLAKTEQTE-WWKKVAESVSS-I-L-N-D-KQYMDTLALSYNHLPPHLKSCFLFMGAFPEDFEIPVRKLIWLWIAEGFIR-QT-KS-EDVAQEYLMDLIDRSLVLVAK-S-AGVIKACRVHDMLRDLCLRKAEEENF---ESFKLRY
>KAA8535370.1
-----TSAP--E-ETLVGFDDEVDTIKDRL-I---S---VISIVGMAGLGKTTLAKKVYDDPLVVYHFYIRGWTSVSQVFQKRDLLLGILTSF-NEI--NE--KLGERLYKCLKGRRYLVVMDDIWDIE-AWND-TFPD--N-NGSRILFTSRMTDVALQAKPD-PP-HFLHFLTDDESWNLLQKV-F-Q-----KKTEVE-IGKQIAKKCQGLPLAIVVVAGLLAKTEQAE-WWKKVAESVSS-I-L-N-E-KQYMDTLALSYNHLPPHLKSCFLFMGAFPEDYEIPVQKLIWLWIAEGFIR-QT-KS-EDVAEEYLVDLIDRSLVLVAK------------------------------------LRY
>KAA8535371.1
-----TSAP--E-ETVVGFDHEVHTIKERL-I---S---VISIVGMAGLGKTTLAKKLYNDPLVVYHFYIRRWTYVSQVFQKRDLLLGILSSF-NEI--NE--KLGERLYKCLKGRRYLVVMDDIWHIE-AWND-TFPD--N-NGSRILFTSRIIDVASRAKPD-PP-HFLHFLTDDESWDLLQKV-F-Q-----KTTEVE-IGKQIAKKCRGLPLAIVVVAGLLAKTEQTE-WWKKVAQSVSS-I-L-E-D----------------------------------------------------------------------------------------------------------------------
>KAA8535375.1
-----TSAP--E-ETVVGFDHEVRTIKERL-I---S---VISIVGMAGLGKTTLAKKLYNDPLVVYHFYIRGWTYVSQVFQKGDLLLGILSSF-NEI--NE--QLGERLYKCLKGRRYLVVMDDIWHIE-AWND-TFPD--N-NGSRILFTSRINDVALQAKPD-PP-HFLQFLTDDESWDLLQKV-F-Q-----KTTEVE-IGKQIAKKCQGLPLAIVVVAGLLAKTEQTE-WWKKVAESVSS-I-L-N-D-KQYIDTLALSYNHLPPHLKSCFLFMGAFPEDYEIPVQKLIWLWIAEGFIR-QT-KS-EDVAEEYLVDLIDRSLVLVAK-S-AGVIKACHVHDLLRDLCLRKAEEDNF---KSFQLRY
>XP_028061745.1
RT---------E-EITVGFDDEALTIKKLL-A---K---MISIVGMPGHGKTTLARKLYDDPYITHYFHIRAWTYASQLPRKTEMLLDILHSV-DEI--NE--ELGEKLYKQLKGKRYLIVIDDLWHIS-AWVD-LFPD--N-NGSRVMFTSRLKEVAMHASPK-HP-HCLRFLTEEESWELLEKV-F-Q-----NELEIK-IGKQIMKKCEGLPLAIVVIAGLLARNMKTR-SWKQVAQSVSS-I-V-S-D-NQYLDTLVLSYNHLPRHLKPCFLYLGAFPQDHEIPVQKLICLWIAEGFIQ-KI-RS-EEVAEDYLMDLIQRSLVIVAQKF-DGRIKACRMHDLLRDLCLKKASEINFRK-WTFKLRY
>XP_028061854.1
-----------A-EITVGFDTEVLAIKEQL-A---K---FVSIVGMPGLGKTTLAKKLYNDPYITYHFHIRAWTYVSQVPRKTEMLLNILHSL-GED--NE--KLGEMLYRNLKGKRYLIVIDDICDIG-AWVD-LLPD--K-NESRVLFSSRLKVVVMHASPD-HI-HSLRFLTEEESWELFQKV-F-Q-----NELQVE-IGKQIMKKYEGLPLAIIVIAGLLEKNKKTE-WWKHVAQGVSS-I-V-S-D-NQHLDTRALSYNHLPCHLKPCFLYLGAFPEDQEISVQKLIWLWVARGFIQ-NI-RS-EEVAEDYLMDLIQRSLVIVTRKF-DGRIKACRMHDLLRDLCLKKAREINF----------
>XP_028063385.1
RTTVPMSMPMPE-EITVGFEDDALTIKERL-A---K---MISIVGMPGLGKTTLATKLYNDPYIIHYFHIRAWTYASQLPRKTDMLLDILRSV-DEI--NE--KLGEKLYKQLKGQRYLIVIDDLWDIG-AWVN-LFPD--N-NGSRVMFTSRLKEVAMHASPD-HH-HCLRPLTEEESWELLQKV-F-Q-----NGPEIE-IGKQITKRCGGLPLAIVVIAGLLAKNIKTQ-SWKKVAQSVSS-I-V-S-D-NQYLDTLALSYNHLPRHLKPCFLYLGAFPEDQEISVERLIWLWIAEGFIQ-KI-KS-EEVAEGYLMDLIQRSLVIVAQKF-DGRIKACRMHDLLRDLCLKKAREINFRE-CNFKLRY
>XP_028063474.1
RTTVPMSMPMPE-EITVGFEDDALTIKERL-A---K---MISIVGMPGLGKTTLATKLYNDPYIIHYFHIRAWTYASQLPRKTDMLLDILRSV-DEI--NE--KLGEKLYKQLKGQRYLIVIDDLWDIG-AWVN-LFPD--N-NGSRVMFTSRLKEVAMHASPD-HH-HCLRPLTEEESWELLQKV-F-Q-----NGPEIE-IGKQITKRCGGLPLAIVVIAGLLAKNIKTQ-SWKKVAQSVSS-I-V-S-D-NQYLDTLALSYNHLPRHLKPCFLYLGAFPEDQEISVERLIWLWIAEGFIQ-KI-KS-EEVAEGYLMDLIQRSLVIVAQKF-DGRIKACRMHDLLRDLCLKKAREINFRE-CNFKLRY
>XP_028063536.1
RTTVPMSMPMPE-EITVGFEDDALTIKERL-A---K---MISIVGMPGLGKTTLATKLYNDPYIIHYFHIRAWTYASQLPRKTDMLLDILRSV-DEI--NE--KLGEKLYKQLKGQRYLIVIDDLWDIG-AWVN-LFPD--N-NGSRVMFTSRLKEVAMHASPD-HH-HCLRPLTEEESWELLQKV-F-Q-----NGPEIE-IGKQITKRCGGLPLAIVVIAGLLAKNIKTQ-SWKKVAQSVSS-I-V-S-D-NQYLDTLALSYNHLPRHLKPCFLYLGAFPEDQEISVERLIWLWIAEGFIQ-KI-KS-EEVAEGYLMDLIQRSLVIVAQKF-DGRIKACRMHDLLRDLCLKKAREINFRE-CNFKLRY
>XP_028063584.1
RTTVPMSMPMPE-EITVGFEDDALTIKERL-A---K---MISIVGMPGLGKTTLATKLYNDPYIIHYFHIRAWTYASQLPRKTDMLLDILRSV-DEI--NE--KLGEKLYKQLKGQRYLIVIDDLWDIG-AWVN-LFPD--N-NGSRVMFTSRLKEVAMHASPD-HH-HCLRPLTEEESWELLQKV-F-Q-----NGPEIE-IGKQITKRCGGLPLAIVVIAGLLAKNIKTQ-SWKKVAQSVSS-I-V-S-D-NQYLDTLALSYNHLPRHLKPCFLYLGAFPEDQEISVERLIWLWIAEGFIQ-KI-KS-EEVAEGYLMDLIQRSLVIVAQKF-DGRIKACRMHDLLRDLCLKKAREINFRE-CNFKLRY
>XP_028063915.1
KTQV-------E-ETVVGFEDEAMKLKEKL-T---Q---IISIVGMPGLGKTTLARKVYNDPLIVYHFYIRAWITISQKYQKQNLLVDLIHSV---V--DW--ELCDELWKSLKGKRYLIVMDDIWDTR-AWVD-LFPD--N-NGSRIMFTSRFTNVALHANPS-PP-LDLRFLTEDESWDLFQKV-F-Q-----REPNMC-VGKKIAKNCQGLPLAIVVVGGMLANRKEMP-WWKEVEKILDS-----R-V-EPCMETFALSYNHLPHYLKPCFLYFAAFPQDFVIYVQKLTQLWIAEGFIR-KI-RS-EDVAEEYLMDLIGRNLILVSKRS-DGGIKACSIHDLLHNFCCKRAEEEYF---QCFKLRY
>XP_028063960.1
RT---------E-EIMVGFDDEVLTIKKRL-A---K---IIPIVGMPGLGKTILARKVYNDPYITHHFHIRAWTYVYQVPRKREMLLDILHFG-EEV--HE--ELGEKLYKKLKRKRYLIVIDDIWDIS-AWVD-LLPD--N-NGSRVMFTSRLKAVAMHVSPN-HP-HCQRFLTEEESWELLQKV-F-Q-----NGAEIE-FGKQIMKKCEGLPLAIVVIAGLLAK-KKTE-WWKQVSQSVSS-I-V-S-D-NQYLDTLALSYNHLPRHLKPCFLYLGAFPEDQEISVQRLIWLWIAEGFIQ-KV-KS-EEVAEDYLMDLIQRNLVIVARKF-DGRIKACRMHDVLRDLCLKKARETNFS--ETFKLRY
>XP_028063961.1
KA------P--E-ENVVGFDEEAKTLVDRL-K---K---VISVTGMGGLGKTTLARKVFTDPAIEYNFYIRAWTYVSQEYTRKEVFLSILSSL-DES--GE--RLAEELRGHLQTGRYLIVMDDVWTKE-AWDD-LFPN--N-NGSRILLTSRNNEVAVHANPD-HH-HPLRFLTDDEGWELLKKV-F-R-----KESEED-LGKKIAEECGGLPLAIVVIAGLLIKKEKTS-WWEKVAESVSS-V-A-R-D-KQCMDILALSYKHLPHQLQSCFRYFGVFPEDYEIPVCILIQLWIAEGLIE-QV----EDTAEDRLEDLVDRNLVMVEKRS-NGGIKTCRVHDMLHDLCLKEAKEEQFEFS-AFNLRY
>XP_028063962.1
KA------P--E-ENVVGFDEEAKTLVDRL-K---K---VISVTGMGGLGKTTLARKVFTDPAIEYNFYIRAWTYVSQEYTRKEVFLSILSSL-DES--GE--RLAEELRGHLQTGRYLIVMDDVWTKE-AWDD-LFPN--N-NGSRILLTSRNNEVAVHANPD-HH-HPLRFLTDDEGWELLKKV-F-R-----KESEED-LGKKIAEECGGLPLAIVVIAGLLIKKEKTS-WWEKVAESVSS-V-A-R-D-KQCMDILALSYKHLPHQLQSCFRYFGVFPEDYEIPVCILIQLWIAEGLIE-QV----EDTAEDRLEDLVDRNLVMVEKRS-NGGIKTCRVHDMLHDLCLKEAKEEQFEFS-AFNLRY
>XP_028063964.1
KA------P--E-ENVVGFDEEAKTLVDRL-K---K---VISVTGMGGLGKTTLARKVFTDPAIEYNFYIRAWTYVSQEYTRKEVFLSILSSL-DES--GE--RLAEELRGHLQTGRYLIVMDDVWTKE-AWDD-LFPN--N-NGSRILLTSRNNEVAVHANPD-HH-HPLRFLTDDEGWELLKKV-F-R-----KESEED-LGKKIAEECGGLPLAIVVIAGLLIKKEKTS-WWEKVAESVSS-V-A-R-D-KQCMDILALSYKHLPHQLQSCFRYFGVFPEDYEIPVCILIQLWIAEGLIE-QV----EDTAEDRLEDLVDRNLVMVEKRS-NGGIKTCRVHDMLHDLCLKEAKEEQFEFS-AFNLRY
>XP_028066697.1
-----------E-EITVGFEDDALTIKERL-A---K---MISIVGMPGLGKTTLATKLYNDPYIIHYFHIRAWTYASQLPRKTDMLLDILRSV-DEI--NE--KLGEKLYKQLKGQRYLIVIDDLWDIG-AWVN-LFPD--N-NGSRVMFTSRLKEVAMHASPD-HH-HCLRPLTEEESWELLQKV-F-Q-----NGPEIE-IGKQITKRCGGLPLAIVVIAGLLAKNIKTQ-SWKQVAQSVSS-I-V-S-D-NQYLDTLALSYNHLPRHLKPCFLYLGVFQEDQKILV---------------------------------------------------------------------------------
>XP_028066936.1
RT---------E-EITVGFDDEALTIKELL-A---K---LISIVGMPGLGKTTLATKLYNDPYITHYFHIRAWTYASQLPRKTVMLLDILSSV-DEF--NE--KLGEKLYKQLKGKTYLIVIDDLWDIG-AWVD-LFPD--N-NGSRVMFTSRLKELSMHASPD-HP-HCLRFLTEEESWELLQKV-F-Q-----NEPEIG-IGKQIMKKCEGLPLAIVIIAGLLAKNIKTP------------------------------------------------------------------------------------------------------------------------------------------
>XP_028066956.1
RT---------E-EITVGFDDEALTIKELL-A---K---MISIVGMPGLGKTTLARKVYNDPYITHYFHIRAWTYVSQLSRQTDMLLDILRSL-DEI--NE--KLGEKLYKQLKGKRYLIVIDDLWDIG-AWVD-LFPD--N-NGSRVMFTSRLKELSMHASPD-HP-HCLRFLTEEESWELLQKV-F-Q-----NEPEIE-IGKQIMKKCEGLPLAIVIIAGLLAKNIKTV-SWKQVAQSVSS-I-V-S-D-NQYLDTLALSYNHLPRHLKPCFLYLGAFPRDQEIPVQKLICLWVAEGFIQ-KI-RS-EEVAEGYLMDLFQRSLVIVAQKF-DGRIKACRMHDLLRDLCLKKAGEINFKI-WTFKLRL
>XP_028066957.1
RT---------E-EITVGFDDEALTIKELL-A---K---MISIVGMPGLGKTTLARKVYNDPYITHYFHIRAWTYVSQLSRQTDMLLDILRSL-DEI--NE--KLGEKLYKQLKGKRYLIVIDDLWDIG-AWVD-LFPD--N-NGSRVMFTSRLKELSMHASPD-HP-HCLRFLTEEESWELLQKV-F-Q-----NEPEIE-IGKQIMKKCEGLPLAIVIIAGLLAKNIKTV-SWKQVAQSVSS-I-V-S-D-NQYLDTLALSYNHLPRHLKPCFLYLGAFPRDQEIPVQKLICLWVAEGFIQ-KI-RS-EEVAEGYLMDLFQRSLVIVAQKF-DGRIKACRMHDLLRDLCLKKAGEINFKI-WTFKLRL
>XP_028066958.1
RT---------E-EITVGFDDEALTIKELL-A---K---MISIVGMPGLGKTTLARKVYNDPYITHYFHIRAWTYVSQLSRQTDMLLDILRSL-DEI--NE--KLGEKLYKQLKGKRYLIVIDDLWDIG-AWVD-LFPD--N-NGSRVMFTSRLKELSMHASPD-HP-HCLRFLTEEESWELLQKV-F-Q-----NEPEIE-IGKQIMKKCEGLPLAIVIIAGLLAKNIKTV-SWKQVAQSVSS-I-V-S-D-NQYLDTLALSYNHLPRHLKPCFLYLGAFPRDQEIPVQKLICLWVAEGFIQ-KI-RS-EEVAEGYLMDLFQRSLVIVAQKF-DGRIKACRMHDLLRDLCLKKAGEINFKI-WTFKLRP
>XP_028072320.1
RT---------E-EITVGFDDEALTIKELL-A---K---IISIVGMPGLGKTTLATKLYNDPYITHYFHIRAWTYASQLPTKTDMLLDILRYV-NEI--NE--KLGEKLYKQLKGKRYLIVIDDLWDIG-AWVD-LFPD--N-NGSRVMFTSRLKELSMHASPD-HP-HCLRFLTEEESWELLQKV-F-H-----NEPEIK-IGKQIMKKCEGLPLAIVIIAGLLAKNIKTQ-SWIQVAQSVSS-I-V-S-D-NQYLDTLALSYNHLPRHLKPCFLYLGAFPEDQEIPVQKLISLWVAEGFIQ-KI-RS-EEVAEDYLMDLIQRSLVIVAQKF-DGRIKACRMHDLLRDLCLKKAREINFKI-CTFKLRY
>XP_028080672.1
-----------E-EITAGFDDEVLTIKKLL-V---K---ILSIVGMLGLGKTTLARKLYNDPYITHYIHIRGWTNASQLPRKIDMLLHILRSV-DEI--NE--KLGKKLYKQLKGKRYLIVIDDLWDIG-AWVD-LFPD--N-NGSRVMFTSRLKEVAMHASPD-HS-HCLRFLTEEESWELLQKV-F-H-----NEPKIE-IGKQIMKKCEGLPLAIAIIAGLLAKNIKTQ-SWKQVAQSVSS-I-V-S-A-NQYLDTLALSYNHLPRHLKPCFLYLGAFPEDQAIPVQKLICLLVTEGFIR-KI-RS-EEVVEDYLMDLI------------------------------------------------
>XP_028082887.1
NTKT-------E-EIMVGFEDEAMSLKEQL-T---P---VISIVGMAGQGKTTLATKLYNDPLVVYHFYIRAWTSVSQEYRKRDLLIRLLSCV-NGI--DE--KLCEKLYKSLKGQTYFIVMDDMWDTK-AWVD-LFPD--N-NGSRIMFTSRHEDVALQAKTN-PP-LSLRFLTHNESWDLFQKV-FGK-----REPVVE-IGKQITNKCQGLPLSIVVVAGIFINEEKSQ-RWKQVGETLKS-L-A-A-N-QACMKTLALSYIHLPGHLKPCFLYFGAFPEDYQIRVEKLIWLWVAEGFIT-KT-KR-KDVAKEYLMDLIGRSLLLVSKRY-DGEIKACGIHDLLREFCIKQGEDDFF----------
>XP_028082942.1
RT---------E-EITVGFDDEALTIKELL-A---K---MISIVGMPGLGKTTLATKLYNDPYITHYFHIRGWTYASQLPRITDMLLDILRSV-DEI--NE--KLGEKLYKQLKGKRYLIVIDDLWDIG-AWVN-LFPD--N-NGSRVMFTSRLKELSMHASLD-HP-HCLRFLTEEESWELLQKL-F-Q-----NGLEIL-IGKQIMKKCKGLPLAIVVIAGLLAKNIKTP------------------------------------------------------------------------------------------------------------------------------------------
>XP_028090836.1
RT---------E-EITVGFDDEALTIKELL-A---K---MISIVGMPGLGKTTLATKLYNDPYITHYFHIRAWTYASQLSRQTDMLLDILRSL-DEI--NE--KLGEKLYKQLKGKRYLIVIDDLWDIG-AWVD-LFPD--N-NGSRVMFTSRLKELSMHASPD-HP-HCLRFLTEEESWELLQKV-F-Q-----NEPEIE-IGKQIMKKCEGLPLAIVIIAGLLAKNIKTL-SWKQVAQSVSS-V-V-S-D-NQYLDTLALSYNHLPRHLKPCFLYLGAFPRDQEIPVQKLICLWVAEGFIQ-KI-RS-EEVAEGYLMDLFQRSLVIVAQKF-DGRIKACRMHDLLRDLCLKKAGEINFRI-WTFKLRY
>XP_028090837.1
RT---------E-EITVGFDDEALTIKELL-A---K---MISIVGMPGLGKTTLATKLYNDPYITHYFHIRAWTYASQLSRQTDMLLDILRSL-DEI--NE--KLGEKLYKQLKGKRYLIVIDDLWDIG-AWVD-LFPD--N-NGSRVMFTSRLKELSMHASPD-HP-HCLRFLTEEESWELLQKV-F-Q-----NEPEIE-IGKQIMKKCEGLPLAIVIIAGLLAKNIKTL-SWKQVAQSVSS-V-V-S-D-NQYLDTLALSYNHLPRHLKPCFLYLGAFPRDQEIPVQKLICLWVAEGFIQ-KI-RS-EEVAEGYLMDLFQRSLVIVAQKF-DGRIKACRMHDLLRDLCLKKAGEINFRI-WTFKLRY
>XP_028090838.1
RT---------E-EITVGFDDEALTIKELL-A---K---MISIVGMPGLGKTTLATKLYNDPYITHYFHIRAWTYASQLSRQTDMLLDILRSL-DEI--NE--KLGEKLYKQLKGKRYLIVIDDLWDIG-AWVD-LFPD--N-NGSRVMFTSRLKELSMHASPD-HP-HCLRFLTEEESWELLQKV-F-Q-----NEPEIE-IGKQIMKKCEGLPLAIVIIAGLLAKNIKTL-SWKQVAQSVSS-V-V-S-D-NQYLDTLALSYNHLPRHLKPCFLYLGAFPRDQEIPVQKLICLWVAEGFIQ-KI-RS-EEVAEGYLMDLFQRSLVIVAQKF-DGRIKACRMHDLLRDLCLKKAGEINFRI-WTFKLRY
>XP_028096865.1
ST---------E-EIMVGFEDEVIMIKEQL-T---K---IISIVGMPGLGKTTLARKVYDDPYITHYFHIRAWTYVSQAYIKRDLLLGILHSI-NKT--NE--KLGEEIYKILKGKRYLIVMDDIWSTG-AWDD-VLPD--N-NGSRVMFTSRLKEVGLHAKPE-CP-HHLRFLTEEESWELFQRV-F-R-----GEPEMG-LGLQIAEKCEGLPLAIVVIAGILAKEEKTK-LWEEVAESVSS-M-V-N-D-NQYMRTLALSYYHLPDHLKPCFLYFGAFLEGSEIPVRKLMWLWIAEGFVQ-SSRKT-EEIAEDYLTDLIERSLVIVSKKS-NGGIKACRMHDLLRHLCLREAEKFKFDSLQTSDLRY
>XP_028098604.1
RA------P--E-ENVVGFDMEAKTLVDLL-N---K---VVSVIGMGGLGKTTLAKKVFTDPAIEFEFYIRAWIYVSQEYDRKEVFISILGSL-DEM--DD--KLADELRGHLQTGRYLIVMDDVWTRE-AWDD-LFPN--N-NRSRILLTSRNTEVAIHANPD-PP-HLLRFLNEDESWELLEKV-F-R-----RESEVD-LGKQIAKECGGLPLAIVVIAGLLMKKDKTC-WWEKVAKSVNS-V-A-R-D-KQCMDILALSYKHLPYHLKACFLYFGVFPEDYEIPVWKLIQLWVAEGFIQ-QV----EDTAEEQLEDLVDRNLVLVEKRS-NGGIKTCRVHDMLRDLCLREAEEENFELR-AFKLRY
>XP_028098605.1
RA------P--E-ENVVGFDMEAKTLVDLL-N---K---VVSVIGMGGLGKTTLAKKVFTDPAIEFEFYIRAWIYVSQEYDRKEVFISILGSL-DEM--DD--KLADELRGHLQTGRYLIVMDDVWTRE-AWDD-LFPN--N-NRSRILLTSRNTEVAIHANPD-PP-HLLRFLNEDESWELLEKV-F-R-----RESEVD-LGKQIAKECGGLPLAIVVIAGLLMKKDKTC-WWEKVAKSVNS-V-A-R-D-KQCMDILALSYKHLPYHLKACFLYFGVFPEDYEIPVWKLIQLWVAEGFIQ-QV----EDTAEEQLEDLVDRNLVLVEKRS-NGGIKTCRVHDMLRDLCLREAEEENFELR-AFKLRY
>XP_028098606.1
RA------P--E-ENVVGFDMEAKTLVDLL-N---K---VVSVIGMGGLGKTTLAKKVFTDPAIEFEFYIRAWIYVSQEYDRKEVFISILGSL-DEM--DD--KLADELRGHLQTGRYLIVMDDVWTRE-AWDD-LFPN--N-NRSRILLTSRNTEVAIHANPD-PP-HLLRFLNEDESWELLEKV-F-R-----RESEVD-LGKQIAKECGGLPLAIVVIAGLLMKKDKTC-WWEKVAKSVNS-V-A-R-D-KQCMDILALSYKHLPYHLKACFLYFGVFPEDYEIPVWKLIQLWVAEGFIQ-QV----EDTAEEQLEDLVDRNLVLVEKRS-NGGIKTCRVHDMLRDLCLREAEEENFELR-AFKLRY
>XP_028098607.1
RA------P--E-ENVVGFDMEAKTLVDLL-N---K---VVSVIGMGGLGKTTLAKKVFTDPAIEFEFYIRAWIYVSQEYDRKEVFISILGSL-DEM--DD--KLADELRGHLQTGRYLIVMDDVWTRE-AWDD-LFPN--N-NRSRILLTSRNTEVAIHANPD-PP-HLLRFLNEDESWELLEKV-F-R-----RESEVD-LGKQIAKECGGLPLAIVVIAGLLMKKDKTC-WWEKVAKSVNS-V-A-R-D-KQCMDILALSYKHLPYHLKACFLYFGVFPEDYEIPVWKLIQLWVAEGFIQ-QV----EDTAEEQLEDLVDRNLVLVEKRS-NGGIKTCRVHDMLRDLCLREAEEENFELR-AFKLRY
>XP_028098613.1
RT---------E-EIMVGFDDEVLTIKKRL-A---K---IIPIVGMPGLGKTILARKVYNDPYITHHFHIRAWTYVSQVPRKREMLLDILHFV-EEV--NE--KLGEKLHKKLKGKRYLIVIDDIWDIS-AWVD-LLPD--N-NGSRVMFTSRLKAVAMHVSPN-HP-HCQRFLTEEESWELLQKV-F-Q-----NGAEIE-FGKQIV--------------------------------------------------------NNL---LQDCYIEF--------------------------------------------------------------------------------------------
>XP_028098747.1
NTNT-------E-EIMVGFEDEAMSLKEQL-T---S---VISIVGMAGQGKTTLATKLYNDPLVVYHFYIRAWTSVSQEYRKRDLLIRLLSCV-NGI--DE--KLCEKLYKSLKGQTYFIVMDDIWDTK-AW-----P----------------------------P-IALYFLTHNESWDLFQKV-FGK-----REPEME-IGKQIANKCQGLPLAIVLVAGILTNEEKSQ-RWKQVGETLNS-L-A-A-D-QLWMKTLELSYNHLPGHLKPCLLYFGAFPEDYQIRVEKLIWLWVAEGFIT-KT-KR-EDVAKEYLMDLIGRSLLLVSKRY-DGEIKACGIHDLLREFCIKQGEEDFF---PSFKLRY
>XP_028100405.1
RT---------E-EITVGFDDEALTIKRLL-V---R---MISIVGMPGLGKTTLARKLYNDPYITHYFHICAWTYASQLPRKTDMLLDILRSL-NEM--NE--KLGDKLYKKLKGKRYLIVIDDIWDIG-AWVD-LFPD--N-NGSRVLFTSRLKELAMHASPD-HP-HCLRFLTEEESWELLQKV-F-Q-----NEPEIE-IGKQIMKKCEGLPLAIVVMAGLLAKDNKAQ-WWKQVAQSVSS-I-V-S-D-NQYLDTLALSYNHLPRHLKPCFLYLGAFPVDQQISVQKLICLWIAEGFIQ-KI-RS-EEVAEDYLMGLIQRSLVIVAQKF-DGRIKACRMHDLLRDLCFKKVREINFKI-LTFKLRY
>XP_028101273.1
RT---------E-EITMSFDDEALTIKKLL-V---K---MISIVGIPGLGKTTLAIKLYNDPYITHYFHIRAWTYASQLSRQTDMLLDILRSV-DEI--NE--NLGDKLYKSLKGERYLIVIDDFWDIG-AWVD-LFPD--N-NGSRVMFTSLHKELAMYASPD-YP-HCLRFFTEEESWVLLQKV-F-P-----NEPEIK-IWKHIMKKCEGLPLAIVIIAGLPAKNIKTQ-SWIQVAQSVSS-I-V-S-D-NQCLDTLALSYNHLPRHLKPCFLYLGAFPEDQEIPVQKLIWLWIAEGLYK-NL----------------------------------------------------------------
>XP_028101614.1
IT---------E-EITVGFDDEALTIKELL-A---K---MISIVGMPGLGKTTLATKLYNDPYITHYFHIRAWTYASQLPRKKDMLLDILRSV-DEI--NE--KLGKKLYKQLKGKRYLIVIDDLWDIG-VWVD-LFPD--N-NGSRVMFTSRLKELAMHASPD-HP-HCLRFLTKEESWELLQKV-F-Q-----NEPVIE-IGKQIMKKCEGLPLAIVVMAGLLAKDNKAQ-SWEQVAQS------------------------------------------------------------------KS-EEVAEDYLMDLIQRSL--------------------------------------------
>XP_028102117.1
RTTVSMPMPMSE-EITVGFEDDALAIKELL-A---N---MISIVGMPGLGKTTLARKLYNDPYITYYFHIRAWTYASQLPTKRDMLLDILRSF-DEI--NE--KLGEKLYKQLKGNKYLIVIDDLWDIG-AWVD-LFPD--N-NGSRVMFTSRLKELAMHASPD-HP-HCLRFLTEEESWELLQKV-F-Q-----NEPEII-IGKEIMKKCAGLPLAIVVIAGLLARNIKTQ-SWKQVAQSVSS-I-V-S-D-NQYLDTLALSYNHLPHHLKPCFLYLGAFPEDQEISVQKLIWLWIAEGFIQ-KI-KS-EEVAEGYLMDLIQRSLVIVAQNF-DGRIKTCRMHDLLRDLCLKKAREINFIE-CNFKLRY
>XP_028102118.1
RT---------E-EITVGFDDEALTIKQLL-A---K---MISIVGMPGLGKTTLATKLYNDPYISHYFHIRAWTYASQLPRITDMLLDILRSV-DEI--NE--KLGEKLYKQLKGKRYLIVIDDLWDIG-AWVN-LFPD--N-NGSRVMFTSRLKEVAMHASPD-HR-HCLRFLTEEESWELLQKM-F-Q-----NEPEIG-IGKQI-----------------------------------------------------------------------------------------------------------------------------F-DGRIKACRMHDLLRDLCLKKAREINFH--QTFKLRY
>XP_028102119.1
RT---------E-EITVGFDDEALTIKQLL-A---K---MISIVGMPGLGKTTLATKLYNDPYISHYFHIRAWTYASQLPRITDMLLDILRSV-DEI--NE--KLGEKLYKQLKGKRYLIVIDDLWDIG-AWVN-LFPD--N-NGSRVMFTSRLKEVAMHASPD-HR-HCLRFLTEEESWELLQKM-F-Q-----NEPEIG-IGKQI-----------------------------------------------------------------------------------------------------------------------------F-DGRIKACRMHDLLRDLCLKKAREINFH--QTFKLRY
>XP_028102121.1
RT---------E-EITVGFDDEALTIKQLL-A---K---MISIVGMPGLGKTTLATKLYNDPYISHYFHIRAWTYASQLPRITDMLLDILRSV-DEI--NE--KLGEKLYKQLKGKRYLIVIDDLWDIG-AWVN-LFPD--N-NGSRVMFTSRLKEVAMHASPD-HR-HCLRFLTEEESWELLQKM-F-Q-----NEPEIG-IGKQI-----------------------------------------------------------------------------------------------------------------------------F-DGRIKACRMHDLLRDLCLKKAREINFH--QTFKLRY
>XP_028107731.1
RT---------E-EITVGFDDEALTIKKLL-A---K---MISIVGMPGLGKTTLATKLYNDPYITHYFHIRAWTHASQLPRKTDVLLDILRYV-DEI--NE--KLGEKLYKQLKGKRYLIVIDDIWDIG-AWDD-LFPD--N-NGSRVMFTSRLKELAMHASPD-HP-HCLRFLTEEESWALLQKV-F-Q-----NEPEIE-IGKQIMKKCGGLPLAIVIIAGLLAKNIKTQ-SWKQVAQSVSS-I-V-S-D-NQYLDTLALSYNHLPRHLKPCFLYLGAFPENQKISVQRLIWLWIAEGFIQ-KI-KS-EEVAEDYLMDLIQRSLLIVAQKF-DGRIKACRMHDLLRDLCLKKAREINFKI-WTFKLRY
>XP_028116480.1
KA---------V-EIIVGFDSKALAIKEQL-A---N---FVSIVGMPGLGKTILDKKLYNDPYIIHHFHIHAWTYVSQVPKKREMLLDILH-F-DED--NE--MLGEMLYKKLKGKRYLIVIDDIWDIG-VWVD-LLPE--K-NGSRIMFTSR----PMHASPD-HT-HCLRFLTEEESWELFQKV-F-P-----DEPKIE-TGKQIMNKCQGLPLAIIVIAGLLAKNKKTE------------------------------------------------------------------------------------------------------------------------------------------
>XP_028116540.1
RT---------E-EITVGFDDEALTIKKLL-A---K---MISIVGMPGLGKTTLATKLYNDPYITHYFHIRAWTYASQLPTKTDMLLDILRSV-DEI--NE--KLGEKLYKQLKGKRYLIVIDDLWDIG-AWID-LFPD--N-NGSRVMFTSRLKELSMHASPD-HP-HCLRFLTEEESWDLLQKV-F-Q-----NEPEIK-IGKQIMKKCEGLPLAIVIIAGLLAKNIKTQ-SWIQVAQRVSS-I-V-S-D-NQYLDTLALSYNHLPRHLKPCFLYLGAFPEDQEIPVQKLICLWVAEGFIQ-KI-RS-EEVAEDYLMDLIQRSLVIVAKKF-DGRIKTCRMHDLLRDLCLKKAREINFME-WTLKLRY
>XP_028118554.1
KTT--------D-EFVVGFDNEAMNIKERL-T---M---VFSIIGMPGLGKTTLARKVYNDPYIAHYFHLRAWTYVSQSHTKKEMLLDILHSL-DEI--DE--YLGERLYKRLKGKRYFIVMDDIWNIG-AWDD-ILPD--S-NGSKVLFTSRTMAVALRAKPD-HP-HCLRFLTEEESWELLHKV-F-R-----NEPEME-FGEQIMKKCEGLPLAIVVIAGLLAKSEKTK-RWKHVAASVRS-I-S-S-D-NQYMNTLALSYDNLPQHLKPCFLYLGAFRDDHEIPVWKLILLWIAEGFIH-PI-RR-EDIGEGYLMDLIDRSLVIVSRKS-NGGIKACRIHDLLRDLCLKKSEEFNFTPLQTFILRY
>XP_028124912.1
KSIV-------E-EIVVGFEDEALTIKDRL-T---Q---TISIVGMPGLGKTTLAKKVYNDPLIIYHFHIRAWINVSQEYRKRDVLLSLFYSIKKEV--DE--ELADKLRKSLKGKRYLIVMDDIWDTR-AWID-LFPD--N-NGSRIMFTSRFTNVALHANTH-PP-LFLSFLTEDESWDLFKKV-F-R-----TDPEMS-IGKKVVIKCQGLPLAIVVVSGIFANIEKSQ-QWKQVGEIRDS-A-V-R-D-KLCMETFALSYNHLPHHLKSCFLYFAAFPKDFEIPVWKLTQLWVAEGFIR-NI-SS-EDVAEEYLMDLIGRNLILVSKRS-DGRIKACSVHALLHDFCLKKAEEEYF---HCFKLRY
>XP_028124913.1
KSIV-------E-EIVVGFEDEALTIKDRL-T---Q---TISIVGMPGLGKTTLAKKVYNDPLIIYHFHIRAWINVSQEYRKRDVLLSLFYSIKKEV--DE--ELADKLRKSLKGKRYLIVMDDIWDTR-AWID-LFPD--N-NGSRIMFTSRFTNVALHANTH-PP-LFLSFLTEDESWDLFKKV-F-R-----TDPEMS-IGKKVVIKCQGLPLAIVVVSGIFANIEKSQ-QWKQVGEIRDS-A-V-R-D-KLCMETFALSYNHLPHHLKSCFLYFAAFPKDFEIPVWKLTQLWVAEGFIR-NI-SS-EDVAEEYLMDLIGRNLILVSKRS-DGRIKACSVHALLHDFCLKKAEEEYF---HCFKLRY
>XP_028124915.1
KSIV-------E-EIVVGFEDEALTIKDRL-T---Q---TISIVGMPGLGKTTLAKKVYNDPLIIYHFHIRAWINVSQEYRKRDVLLSLFYSIKKEV--DE--ELADKLRKSLKGKRYLIVMDDIWDTR-AWID-LFPD--N-NGSRIMFTSRFTNVALHANTH-PP-LFLSFLTEDESWDLFKKV-F-R-----TDPEMS-IGKKVVIKCQGLPLAIVVVSGIFANIEKSQ-QWKQVGEIRDS-A-V-R-D-KLCMETFALSYNHLPHHLKSCFLYFAAFPKDFEIPVWKLTQLWVAEGFIR-NI-SS-EDVAEEYLMDLIGRNLILVSKRS-DGRIKACSVHALLHDFCLKKAEEEYF---HCFKLRY
>XP_028124916.1
KSIV-------E-EIVVGFEDEALTIKDRL-T---Q---TISIVGMPGLGKTTLAKKVYNDPLIIYHFHIRAWINVSQEYRKRDVLLSLFYSIKKEV--DE--ELADKLRKSLKGKRYLIVMDDIWDTR-AWID-LFPD--N-NGSRIMFTSRFTNVALHANTH-PP-LFLSFLTEDESWDLFKKV-F-R-----TDPEMS-IGKKVVIKCQGLPLAIVVVSGIFANIEKSQ-QWKQVGEIRDS-A-V-R-D-KLCMETFALSYNHLPHHLKSCFLYFAAFPKDFEIPVWKLTQLWVAEGFIR-NI-SS-EDVAEEYLMDLIGRNLILVSKRS-DGRIKACSVHALLHDFCLKKAEEEYF---HCFKLRY
>XP_028124917.1
KSIV-------E-EIVVGFEDEALTIKDRL-T---Q---TISIVGMPGLGKTTLAKKVYNDPLIIYHFHIRAWINVSQEYRKRDVLLSLFYSIKKEV--DE--ELADKLRKSLKGKRYLIVMDDIWDTR-AWID-LFPD--N-NGSRIMFTSRFTNVALHANTH-PP-LFLSFLTEDESWDLFKKV-F-R-----TDPEMS-IGKKVVIKCQGLPLAIVVVSGIFANIEKSQ-QWKQVGEIRDS-A-V-R-D-KLCMETFALSYNHLPHHLKSCFLYFAAFPKDFEIPVWKLTQLWVAEGFIR-NI-SS-EDVAEEYLMDLIGRNLILVSKRS-DGRIKACSVHALLHDFCLKKAEEEYF---HCFKLRY
>XP_028124918.1
NTKT-------E-EIMVGFEDEAMSLKKQL-T---P---VISIVGMAGQGKTTLATKLYADPLVVYHFHIRAWTSVFQEYRNRDLLIRLLSCV-NGI--DE--KLCEKLHKSLKGRTYFIVMDDIWDTK-AW----------------------------------------------------------------------------------------------------------------------------------------------------------------------------------------------------------------------------------------------
>XP_028126810.1
RT---------E-EITVGFDDEALTIKELL-A---K---MISIVGMPGLGKTTLAKKLYNDPFIICHFHIHAWTYISQVPKKMEMLLDILH-F-DED--NE--MLGDMLYKKLKGKRYLIVIDDIWDIG-VWVD-LLPD--K-NGSRVMFTSR----PMQTSPH-HT-HCLHFLTEEESWELFQKV-F-Q-----DETKIE-IGKQITKKCPGLPLAIVVIVGLLAKNNKTQ-WWKQVAQSVSS-I-V-S-D-NQYLDTLGLSYNHLPCHLKPCFLYLGAFPDDQEISVQKLIWLWVAEGFVQ-NI----------YVM---------------------------------------------------
>AtZAR1
NGTDRWSSPVYDHTQVVGLEGDKRKIKEWLFRSNDSQLLIMAFVGMGGLGKTTIAQEVFNDKEIEHRFERRIWVSVSQTFTEEQIMRSILRNLGDASVGDDIGTLLRKIQQYLLGKRYLIVMDDVWDKNLSWWDKIYQGLPRGQGGSVIVTTRSESVAKRVQARDDKTHRPELLSPDNSWLLFCNVAFAANDGTCERPELEDVGKEIVTKCKGLPLTIKAVGGLLLCKDHVYHEWRRIAEHFQDELRGNTSETDNVMSSLQLSYDELPSHLKSCILTLSLYPEDCVIPKQQLVHGWIGEGFVMWRNGRSATESGEDCFSGLTNRCLIEVVDKTYSGTIITCKIHDMVRDLVIDIAKKDSFSNPEGLNCRH
>BS2
---------NDK-NNMVGRDDQRKQLLEDL-T-R-S---VIPIVGMGGIGKTTLAKEVYNDESILCRFDVHAWATISQQHNKKEILLGLLHSTMDDVK-GE-AELADMLQKSLKRKRYLIVLDDIWSCE-VWDG-VFPD--N-AGSRILLTTRNDEVACYAGVE-NFSLRMSFMDQDESWSLFKAA-F-S-----SE-EFETVGKQIADECHGLPLTIVVVAGLL-KSKRTI-DWKTVAKDVKSFV-T-N-DPERCSRVLGLSYDHLTSDLKTCLLHFGIFPEDSDIPVKNLMRSWMAEGFL----LND-EGEVEKCLQELVDRCLVLVSKRRDGTKIRSCKVHDLIYDLCVREVQREN-----HFKLRY
>Gpa2
E------------NIMVGRENEFEMMLDQL-A-RGG---VVSIVGMGGIGKTTLAAKLYSDPYIMSRFDIRAKATVSQEYCVRNVLLGLLSLT------PD-YQLADQLQKHLKGRRYLVVIDDIWTTE-AWDD-IFPDC-D-NGSRILLTTRNVEVAEYA-SS-PP-HHMRLMNFDESWNLLHKI-F-E-----KEPEFENIGKQIALKCGGLPLAITLIAGLLSKISKTL-EWQNVAENVRSVL-E-----K-CMRVLALSYHHLPSHLKPCFLYFAIFAEDERIYVNKLVELWAVEGFLNEE--KS-EEVAETCINELVDRSLISIHNVSFDGETQRCGMHDVTRELCLREARNMNFLCIESFKLRY
>Hero
--------SYESVEVTVGHEEDEARIIGQL-D---EH--VISIVGMPGVGKTTLANKVYNNTLVASHFKIRAKCTVSQNFNKSKVLREILQQVSET---ED--DLAEKLRVAL-DKRYLIVLDDVWDIA-TGEM-LFPE----RGNRVILTSRSGEVGLKVCRS-DPVD-LQVLTDEKSWELFERV-F-R-----DEAELLDIGHQIVEKCKGLPLALVLIAGVIVKEEKDF--WVKIQNNLDSFTSS---NISQIMNVMQSSYDHLPYQLKPLLLYFARLQKSERTPVSMLMQLWMAEGLVHDIP-CS-EEVTESYLDALISSSLIMV-----DHIMRACYVHDVVHDFCSVKAGKEKF----HMRLRF
>Mi1.2
--------PKKSDKIIVGFEEETNLILRKL-T---SG--VISITGMPGSGKTTLAYKVYNDKSVSRHFDLRAWCTVDQGYDDKKLLDTIFSQVSDS---EN--DVADKLRKQL-GKRYLIVLDDVWDTT-TLDE-LFPK----KGSRIILTTREKEVALHGLNT-DPLD-LRLLRPDESWELLERT-F-G-----NEDELLDVGKEIAENCKGLPLVADLIAGVIAREKRSV--WLEVQSSLSSFILN---SEE-VMKVIELSYDHLPHHLKPCLLHFASWPKDTPLTIYLLTVYLGAEGFVKT---KG-EEVVKIYMDDLISSSLVICFN-I-DI--LNFQIHDLVHDFCLIKARKENL----HLRLRY
>Prf
EYVI-YSHPLWENEEMEGFQDTIDELKDKL-L---S---VISIVGMPGLGKTTLAKKIYNDPEVTSRFDVHAQCVVTQLYSWRELLLTILN-VPSD---ED--EIADELRRLLT-KRFLILIDDVWDYK-VWDN-LFSDV-S-NRSRIILTTRLNDVAEYVCES-DP-HHLRLFRDDESWTLLQEV-FQG-------PELEDVGFEISKSCRGLPLSVVLVAGVLKKK-KTL--WKVVEQSLSSQI-----G-EESISIIGFSYKNLPHYLKPCFLYFGGFLQGKDIHVSKMTKLWVAEGFVQANN-KG-EDTAQGFLDDLIGRNLVMAMKR-PNAKVKTCRIHDLLHKFCMEKAKQEDF----SFKMKY
>R1
KL---ARTP--E--EIVGFEDVIENLRKKL-L---T---VISIHGMPGLGKTTLANSLYSDRSVFSQFDICAQCCVSQVYSYKDLILALLRDA-GE---AN--ELADMLRKTLLPRRYLILVDDVWENS-VWDD-LFPN----NRSRIILTTRHHEVAKYAVHS-DPLH-LRMFDEVESWKLLEKV-F-G-----EEPLLKNVGLRIAKMCGQLPLSIVLVAGILSEMEKEV--WEQVANNLGSYI-HND-----SRAIVDKSYHVLPCHLKSCFLYFGAFLEDRVIDISRLIRLWISEAFIKSSE-RR-EDIAEGYLENLIGRNLVMVTQRISDGKAKECRLHDVLLDFCKERAAEENF---N-FKLKY
>R2
-----------Q-DIFVGLQDVVQTLLAEL-L---E---VLSIYGMGGLGKTTLARNLYNSL---KSFPTRTWICVSQEYNTMDLLRNIIKSIKETLD-EG--DLEIYLRDLLKERKYLVVVDDVWQRE-AWES-LFPK----NGSRVIITTRKEGVAERADRG-F-VHKLRFLSQEESWDLF-RK-LLD-------PEMESLAKDMVEKCRGLPLAIVVLSGLLSH-KKGL--WQKVKDHLWKNI---KEDKEISNIL-SLSYNDLSTALKQCFLYFGIFSEDKVVKADDIIRLWMAEGFIRG-E--R-EDVAEGFLNELIRRSL-VQVAT-FWEKVTECRVHDLLHDLAIEKALEVNFSHID---LKL
>R3a
RT------PSTD-SDIFGRQNDIEDLIDRL-LSE-SG--VVPIVGMGGLGKTTLAKAVYNDERVQIHFGLKAWFCVSEAFDAKGLLQEILKA-------DD-NQLQVKLKERLKGKKFLIVLDDVWNDNNKWDE-LFVD----IGSKIIVTTRKESVALMMNES------MDNLSTESSWSLFKHA-F-------ENPELEEVGKQIAAKCKGLPLALKTLAGMLR--SKSE-EWKRILRE----IWELP---NDILPALMLSYNDLPAHLKRCFSFCAIFPKDYPFRKEQVIHLWIANGLV-----ED-EDSGNQYFLELRSRSLERVPN-S-QGNENLFLMHDLVNKLCIRLEQGSHM----HPRLRF
>Rpiblb2
--------PKKSDKIIVGFGEETNLILRKL-T---SG--VISIIGMPGLGKTTLAYKVYNDKSVSSHFDLRAWCTVDQVYDEKKLLDKIFNQVSNS---EN--DVADKLRKQL-GKRYLIVLDDVWDTN-TWDE-LFPM----KGSRIILTTREKKVALHGLYT-DPLN-LRLLRSEESWELLERA-F-G-----NEDELLDVGKEIAENCKGLPLVVDLIAGIIAREKKSV--WLEVVNNLHSFILK---NEE-VMKVIEISYDHLPDHLKPCLLYFASAPKDWVTTIHELKLIWGFEGFVKT---KS-EEVVKIYLDDLISSSLVICFN-I-DY--PTCQLHDLVHDFCLIKARKEKL----HLRLRY
>Rpivnt1
RLF--------D-EEVIGLEDDFNTLQAKL-L-----YGVVSIVGMPGLGKTTLAKKLYRH--VCHQFECSGLVYVSQQPRAGEILHDIAKQVEEE---KE--NLENNLRSLLKIKRYVILLDDIWDVE-IWDD-LLPDS-K-IGSRIIITSRNSNVGRYI----FSIHVLQPLDSEKSFELFTKINF------VNDPDLVNIGRCIVERCGGIPLAIVVTAGMLRARGRTE-AWNRVLES----MAH---KIDGCGKVLALSYNDLPIALRPCFLYFGLYPEDHEIRAFDLTNMWIAEKLIVNTG-RE-ESLADDVLNDLVSRNLIQVAK-TYDGRISSCRIHDLLHSLCVDLAKESNF----NFKLRY
>RPM1
-----------E-NSLVGIDAPKGKLIGRL-L-S-P---VVAVVGMGGSGKTTLSANIFKSQSVRRHFESYAWVTISKSYVIEDVFRTMIKEFPAE---LGYRELVEKLVEYLQSKRYIVVLDDVWTTG-LWRE-ILPGI---YGSRVMMTTRDMNVASF--PY-STKHEIELLKEDEAWVLFSKA-F-P-----ASQNLEPIARKLVERCQGLPLAIASLGSMMSK-K-FE-EWKKVYSTLNWEL-NNN-HEKIVRSIMFLSFNDLPYPLKRCFLYCSLFPVNYRMKRKRLIRMWMAQRFVEPIR-VK-EEVADSYLNELVYRNMLQVIL-NPFGRPKAFKMHDVIWEIALSVSKLERF---PSLNLKY
>RPP13
-----------E-EVVVGLEDDAKILLEKL-L---E---IISIFGMGGLGKTALARKLYNSRDVKERFEYRAWTYVSQEYKTGDILMRIIRSLGEELE-EE--ELEVYLYGLLEGKKYLVVVDDIWERE-AWDS-LLPH----EGSRVIITTRIKAVAEGVGRF-Y-AHKLRFLTFEESWELFERA-FRN-------EDLLKTGKEMVQKCRGLPLCIVVLAGLLS--RKTP--WNDVCNSLWRRL---KDD-HVAPIVFDLSFKELRHESKLCFLYLSIFPEDYEIDLEKLIHLLVAEGFIGD-E-MM-EDVARYYIEELIDRSL-LEAVR-ERGKVMSCRIHDLLRDVAIKKSKELNF---ETLKLRY
>Rx
E------------NIMVGRENEFEMMLDQL-A-RGG---VVSIVGMGGIGKTTLATKLYSDPCIMSRFDIRAKATVSQEYCVRNVLLGLLSLT------PD-DQLADRLQKHLKGRRYLVVIDDIWTTE-AWDD-IFPDC-Y-NGSRILLTTRNVEVAEYA-SS-PP-HHMRLMNFDESWNLLHKI-F-E-----KEPEFENIGKQIALKCGGLPLAITVIAGLLSKMGQRL-EWQRIGENVSSVP-E-----Q-CMRVLALSYHHLPSHLKPCFLYFAIFTEDEQISVNELVELWPVEGFLNEE--KS-EEVATTCINELIDRSLIFIHNFSFRGTIESCGMHDVTRELCLREARNMNFLGGESFKLRY
>Sw5b
-----------D-EEVVGFENKAEELIDYL-I---T---VVPIVGMGGQGKTTIARKLYNNDIIVSRFDVRAWCIISQTYNRRELLQDIFSQV-GS---VD--VLADMLRRKLMGKRYLIVLDDMWDCM-VWDD-LFPG----IRSRIVVTTRLEEVGKQVYHT-DPYS-LPFLTTEESCQLLQKV-F-Q-----KEPELQDVSQAVAEKCKGLPLVVVLVAGIIKKRKMEE--WNEVKDALFDYL-DSEFE-EYSLATMQLSFDNLPHCLKPCLLYMGMFSEDARIPASTLISLWIAEGFVENTE-GR-EEEAEGYLMDLISSNLVMLSKR-YKGRVKYCQVHDVVHHFCLEKSREAKF---E-LRLKY
