# Supplementary material for: The NRC0 gene cluster of sensor and helper NLR immune receptors is functionally conserved across asterid plants
Source: Plant Cell. 2024 Jun 4;36(9):3344–61. doi: 10.1093/plcell/koae154 (PMC11371149; doi:10.1093/plcell/koae154)
Supplement: koae154_Supplementary_Data [file koae154_supplementary_data.zip › Supplementary File 11/Supplemental File 11/alignment files/Lactuca_sativa_with_Tomato_Nyssa_Camellia_NRCs_alignment_NBARC.fasta]

>XP_023728211.1
-GL-H-TVPNQEEFKSVGRDNDKLHIIELLTQSE-QKLSIVPIVGMGGIGKTTLAKSVYNDKKIKQHFDVKAWLCVSVKVDINTL--------------------------------------------------YSSC--------------------------------------------------------------------------------------------------------------------------------------------------------------------------------------------QD-----------------------------------------
>XP_023728217.1
-GL-H-TVPNQEEFKIVGRDNDKLHIIELLTQSE-EKIIIVPIVGMGGIGKTALAKSVYNDKKIEQHFDVKAWLCVSVKIDINALLAKI---YE-S-L-KKP---E-SLKEQLASKRYLLVLDDVWVEERPYWEEFRSCMLNVNGSGILVTTRKHEIGTHDMHM-D-ACHLNGLSDDHCWDIFREKAFV-AGTS--VSELVKIGGDIVEKCGGLPLLLNVIGGMLAHYN-NIEKWLSIKNSKVWDLE-EER--DRVQKSLELSFDNLPNSIKQCFAYCSIFKKDTVMEREELVQLWMTLGLVQADEERNKAEVGNDIFQILVSNSLFQDVKR-----ITRCSMHDLVHDLSLSL-SKHESLC--ATNDKH
>XP_023728218.1
-GL-H-SVPYPEKFKTVGRDDDVLRIIQILTQSE-EKLTIVPIVGMGGIGKTTLAKSVYNSKNIKQYFDIKAWLCVSVKVDINTLLAKI---YE-S-L-KKP---K-SLEEKLGSKRYLLVLDDVWVEERAYWEAFESCMLNVNGSGILVTTRKLEIGTTGMKA-D-ACLLKGLSDDHCWDIFRERAFV-TGSS--PSELEEIGREIVKRCGGLPLLLNVTGGMLANYNDDKEKWFSIKNSKVWDLE-EER--DRVQKSLELSFDNLPNSIKQCFVYCSIFKKDKVIKREELVRLWMALGLIQADEERNKEEVGNEIFQVLVSNSLFQDVER-----VDHCSMHDMVHDLSLSL-SKHESLC--ATNDKH
>XP_023728228.1
-GL-Q-TNPNLGEIKIFGREEDEERIIHLLTESE-EKLTIVPIVGMGGIGKTTLAKSVFNNSKIQQHFDVKAWLCVSVKVDINTLLAKI---YE-S-V-EKP---Q-DLEKKLGAKRYLLVLDDVWNEERLYWEDFSSVMINVIGSSILVTTRKLDIGTKAMAM-D-SCPLKCLSNNHCWYIFKERAFL-AGQS--PQELEEIGRDIIKKCRGLPLLLNVIGGMLQNYS-DPEKWLAIKNSKVWDLE-DER--ERVQKSLELSFDNLPNSMKQCFTYCSIFEKDTLMEREELVQLWMALGLVQADEERNKEEVGNDIFQILVNNSLFEDVKK-----INYGSMHDLVHDLSLSL-SKHDSLC--ATNDKH
>XP_023728230.1
-GL-Q-TDPNLGEFKIVGREDEEERIIHLLTESE-EKLTIVPIVGMGGMGKTTLAKSVYNNPKIQQHFDVKAWLCVSVKVDINTLLAKI---YE-S-V-EKP---R-DLEKKLGAKRYMLVLDDVWDEERLYWEDFRSVMINVIGSGILVTTRKLDIGTKGMTM-D-SCPLKGLSDDYCWYIFKERAFL-VGQS--PQELEKLGCDIVKKCRGLPLLLNVIGGMLQNYS-DPEKWLAN------------------------------------------------------------------------------------------------------------------------------------
>XP_023728232.1
-GL-H-TVPNPEEFKIVGRDDDKLHIIELLTESE-EKLTILPIVGMGGMGKTTLAKLVYNDKKIEKHFNVKAWLCVSVKVDIHTLLAKI---YE-A-F-SKP---K-SLEEKLASKRYFLVLDDVWDEEGQYWEEFRKDMVYVNGSAILVTTRKHDIGTPGMQM-D-SCPLKGLSDNHCWDIFRARAM--------PSELEEIGREIAKKCGGLPLLLNLIGGMLTNNN-NRGKWLAIKNSKLWDLQ-DKT--QRVQKSLELSFDNLPNSMKQCFAYCSIFEKDTLIEREELIQLWMALGLVQVDEEREVEEVGNDIFQILVNNSLFQDVES-----ITGCKMHDLVHDLLLSL-SKLESKC--VTNDKH
>XP_023728233.1
-GL-Q-TIPHPEEFKIVGRDDDVLHIIELLTKPE-EKLTIVPIVGMGGIGKTALAKSVYNDNIIEQHFDVRAWLCVSIKVDIITLLVKI---YE-S-V-QKP---K-SLEEKLGSKRYFLVLDDVWVEERPYWEEFRRCMLGVNGSGILVTTRKLEIGTTGMKA-D-SCLLKGLSDDHCWDIFRERAFV-AGTS--PSELEEIGREIVKKCGGLPLLLNVIGGMLANYS-DPEKWLSIKNSKVWDLE-EER--DRVQKSLELSFDNLPNSIKQCFVYCSIFKKDTVMEREELVQLWMALGLVQADEEKNKQEVGNDIFQILVSNSLFQDVGR-----LTHCNMHDLVHDLSLSL-SKHEILR--ATNDKH
>XP_023728235.1
-GL-R-TIPHSEEFKIVGRDDDVLRIIQLLTQSE-EKLTIVPIVGMGGIGKTALAKSVYNDERIEHHFNVKAWLCVSVKIDIITLLRKI---YE-S-L-KKP---K-SLEEELGSKRYFLVLDDVWVEERTYWEEFRRCMLGVNGSGILVTTRKLEIGTTGMKA-D-LCHLKGLSDDHCWDIFRERAFV-AGTS--QSELEEIGRQIVKKCDGLPLLLNVIGGMLANYH-DKEKWLSIKDSNVWDLE-EER--DRVQKSLELSFDNLPNSIKQCFAYCSIFKKDKVMKREELVQLWMALGLVQADEEKNKEEVGNDIFEMLVSNSLFQDVER-----ITHCSMHDLVHDLSVSL-SKHESLR--VTDAKH
>XP_023728236.1
-GL-H-TVPHPEEFKIVGRVEDEEHIIHLLTESE-EKLTIVPITGMGGMGKTTLAKSVYNNPKIQQRFDVKAWLCVSVKVDINTLLAKI---YE-C-F-RKS---K-SLEEELATKRYLLVLDDVWVEERQYWEDFRSCMIKVNGSGILVTTRKLDIGTTGMKV-D-SCLLKGLSDDHCWDIFRERAFV-AGTM--PSELEEIGREIVNKCGGLPLLLNLIGGMLANYN-DKEKWLAIRNSKVWDLE-DET--ERVQKSLELSFDNLPNSMKRCFAYCSIFKKDKVMKREELVLLWMALGLVQAHEERNKEEVGNDIFQILNNNSLFQDVER-----TTRCSMHDLVHDLSLSL-SNHESLN--ATNDRH
>XP_023728237.1
-GL-H-TVPHPEEFKIVGRVEDEEHIIHLLTESE-EKLTIVPITGMGGMGKTTLAKSVYNNPKIQQRFDVKAWLCVSVKVDINTLLAKI---YE-C-F-RKS---K-SLEEELATKRYLLVLDDVWVEERQYWEDFRSCMIKVNGSGILVTTRKLDIGTTGMKV-D-SCLLKGLSDDHCWDIFRERAFV-AGTM--PSELEEIGREIVNKCGGLPLLLNLIGGMLANYN-DKEKWLAIRNSKVWDLE-DET--ERVQKSLELSFDNLPNSMKRCFAYCSIFKKDKVMKREELVLLWMALGLVQAHEERNKEEVGNDIFQILNNNSLFQDVER-----TTRCSMHDLVHDLSLSL-SNHESLN--ATNDRH
>XP_023728238.1
-GL-H-TVPNQEEFKIVGRDNDKLHIIELLTQSE-EKLSIVPIVGMGGIGKTTLAKSVYNDKKIEQHFDVKAWLCVSVKVDINTLLAKI---YE-S-L-KKP---G-SLNEQLATKRYLLVLDDVWVEERPYWEEFRSCMLNVNGSGILVTTRKLEIGTHDMHL-D-SCLLKGLSDDHCWNIFRERAFV-SGTS--PSELEEIGHEIVKKCGGLPLLLNVIGGMLAHYS-DIEKWLAIKNSKVWDME-EER--DRVQKSLELSFDNLPNSIKQCFIYCSIFKKDTVMEREELVRLWMALGLVQADEERNKEEVGNDIFQILVSNSLFQDVER-----ITRCSMHDLVHDLSLSL-SKHESLC--ATNDKH
>XP_023728239.1
-GL-H-TIPNQEEFKIVGRDNDKLHIIELLTQSE-EKLSIVPIVGMGGIGKTTLAKSVYNDKNIEQHFDVKAWLCVSVKVDLNTLLAKI---YE-S-L-KKP---E-SLKEQLTSKRYLLVLDDVWVEERPYWEEFRSCMLNVNGSGILVTTRKLEIGTRDMHV-D-SCLLKGLSNDHCWHIFKERAFV-KGTS--ASELVKIGRDIVEKCAGLPLLLNVIGGMLANYN-DIEKWLYIKNSKVWDLE-EER--DRVQKSLELSFDNLPNSIKQCFVYCSIFKKDTVMEREELVQLWMALGLVQADEERNKEEVGNDIFQILVSNSLFQDVER-----ITRCSMHDLVHDLSLSL-SKHESLC--ASNDKH
>XP_023728240.1
-GL-Q-TDPNLGEFKIVGRGDDEGRIIHLLTESE-EKLTIVPIVGMGGMGKTTLAQCVYNNPKIQQHFDVKAWLCVSVKVDINTLLAKI---YE-S-L-EKP---S-DLEEKLASKRYLLVLDDVWDEERLYWEDFRSVMINVIGSSILVTTRKLNIGTKAMAM-D-SCPLKGLSDDYCWHIFKDRAFL-PGQS--PQELEEIGRDIVKKCCGLPLLVKVIGGMLQNYI-DPEKWLSIKNSKVWDLE-DER--DRVEKSLQLSFDNLPNSMKQCFAYCSIFEKDTLMEREELVQLWMALGLVQADYTRGKEEVGNDIFQILVSNSLFQDVQR-----ITHCRMHDLMHDLSLSL-SKHESLC--AANDKH
>XP_023728242.1
-GL-Q-TVPNLEEFKIVGREDDEERIIHLLTESE-EKLTIVPIVGMGGMGKTTLAKSIFNNPKIQQHFDVKAWLCVSVKADINTLLAKI---YE-S-L-EKP---S-YLEEKLGSKRYLLVLDDVWDEERSHWEEFKRHMMMIIGSGVIVTTRKLDIGTKAMTM-D-SCPLKGLSDDHCWNIFKERAFL-AGQS--PPELEKIGHDIVKKCRGLPLLVKVVGGVLQNYN-DPKKWLAIRNSKVWDLE-DET--ERVQKSLELSLDNLPRSIKQCFASCSIFKKDKVMKREELVQLWMALGLVQADEEKNKEEVGNDIFQNLVNNSLFQVVDR-----ITRCSMHDLVHDLSLSL-SNLESKC--VMKD--
>XP_023728246.2
-GL-Q-TVPNQEEFKIVGRDNDKLHIIEIITQSE-EKLSVVPIVGMGGIGKTTLAKSVYNDKNIDPHFDVKAWLCVSVNIDINTLLAKI---YE-S-F-KKP---E-SLKVQLASKRYLLVLDDIWVEERPYWEEFRSCMLNVNGSGILVTTRKLEIGTHDMHM-D-SCLLKGLSDDYCWDIFRERVFA-AGAS--ASELVKIGRDIVEKCGGLPLLLNVIGGMLAHYN-DTEMWLSIKNSNVWDLE-EER--DRVQKSLELSFDNLPNSIKQCFIYCSIFKKNTVMEREELVQLWMALGLVQADEERNKEEVGNDIFQILVSNSLFQDVER-----ITHCSMHDLVHDLSLSL-SKHESLR--VTNVKH
>XP_023728785.1
-ELR-----GFDE-KLVGMETRVKDAVSFLMG-S-DDVRMIGIKGMGGGGKTTLARAVF--DQISFRFEGKCFENVREVSNASSLQNQL---LS-D-V-KGI---KSMIKKMMRGRKVLLVLDDVDHT-----DQLE-ALAGEAGSRIIITTR-DEVL-----VAHR-LAVNLLSFEEAVCLFSRYAF-GKE----MPGYEEKSVQVISYAAGLPLTIKVLGSFLC--GKSELEWIDAIDRLKT-IPLME-----TLKKLELSYIGL-ED-KEIFLDIACILKGER--KHFVIEALESCGFHA------R-----NGLRVLEQKSLITIHH--NNK----VFMHDHLVEMGRNIVRRL---H------SR
>XP_023728786.1
------------------METRVKDAVSFLMG-S-DDVRMIGIKGMGGGGKTTLARAVF--DQISFRFEGKCFENVREVSNASSLQNQL---LS-D-V-KGI---KSMIKKMMRGRKVLLVLDDVDHT-----DQLE-ALAGEAGSRIIITTR-DEVL-----VAHR-LAVNLLSFEEAVCLFSRYAF-GKE----MPGYEEKSVQVISYAAGLPLTIKVLGSFLC--GKSELEWIDAIDRLKT-IPLME-----TLKKLELSYIGL-ED-KEIFLDIACILKGER--KHFVIEALESCGFHA------R-----NGLRVLEQKSLITIHH--NNK----VFMHDHLVEMGRNIVRRL---H------SR
>XP_023729050.1
-SLY-----IIEE-KLIGIIPRVEKVKSLLME-L-GEVRMIGIWGMGGSGKTTIARYVF--KELSHHFDNTRFENVREIAEKSSVQQEL---LL-S-M-RNL---TQTIRKTFSRQKVLIVLDDVDEL-----SQLD-ALAGDEGSRIIITTR-NELL-----LAHG-YNVDLLNTDEALQLFSLYAF-RMN----TPDFEQHAHLVVQYAAGHPLTLKVLGNSLR--GRDMKKWITTLDRLKE-IPKTE-----TLETLKVSFDAL-DI-KEIFLDIACFFKGWH--SVEVYKILDCCGFDT------E-----KWVSDLVQRALVSISS----E----LDMHDMIQEMGQYIVCGK---S------SR
>XP_023729270.1
------------S-KICA---------------S-KDHKKVNLFG--GVGKTWMAKRV---SELRMKIHVTLWVFMCKEYTKESLSKSIAQQLC---L-KEL---IKEIKKKLEEKEILLILDDVHLDHESLWNEM---FPNE---KTLLISREHEISDAI----------EVFPKEESDALLIGKLL-RKK------RILNLGKTLIEKSDGFPGTVIMIAKSLNGVDERMSILEKELEETSR-----EYSVNKL---LCMKHDVLPSILKDLWWSGHHFFCDSSVHYNELITYWILEGYLGFGSMTSK-EYGVKGLEVFMDKSLINVDDQA-NG----ATVTSDVEGFGRITH-EDGMLK------RK
>XP_023729295.1
-GL-Q-TVPNLDEFKIVGREDEEERIIHLLTKSE-EKLTIVPITGMGGMGKTTLAKSVYNNPKTQQYFDVKAWLCVSVKVDINTLLAKI---YE-S-V-EKP---I-SLEEKLGSKRYLLVLDDVWDEERSHWEEFKRHMMMIVGSGVIVTTRKLDIGTKAMTT-D-SCPLKGLSDDHCWNIFKERAFL-AGQS--PPELEKIGHDIVKKCCGLPLLVKVIGGVLQNYS-DPEKWLTIRNSKVWDLE-DET--ERVQKSLELSLDNLPRSIKQCFASCSIFKKDKVMKRKKLVQLWMALGLIQVDEERNKEEVGNDIFQILVSNSLFQDVRR-----ITHCSMHDLVHDLS-------------------
>XP_023729296.1
-GL-Q-TVPNLDEFKIVGREDDEERIIHLLTESE-EKLTIVPIVGMGGMGKTTLAKSVYNNPKIQQYFDVKAWLCVSVKVDINTLLAKI---YE-S-V-EKP---R-DLEKKLGAKRYLLVLDDVWNEERSLWEEFKRHMMMIIGSGVIVTTRKLDIGTKAMTT-D-SCPLKGLSDDDCWNIFKGRAFL-AGQS--PPELEKIGHDIVKKCRGLPLLVKVIGGVLQNYS-DPEKWLAIRNSKVWDLE-DET--ERVQKSLELSLDNLPRSIKQCFASCSIFKKDKVMEREELVQLWMALGLVQADEKEKKEEVGNNIFQILVSNSLFQDVTR-----INHCSMHDLVHDLSLSL-SNLESKC--VMND--
>XP_023729297.1
-GL-R-TIPHPEEFKIVGRDDDVLRIIEILTQPE-EKLIIVPIVGMGGIGKTALAKSVYNDNRIQKQFNVKAWLCVSVKVDINTLLAKI---YE-S-F-KKP---E-SLKEKLASKRYLLVLDDVWVEERPYWEEFRSCMLNVNGSGILVTTRKLEIGTIGMKA-D-SCLLKGLSDDHCWDIFRERAFV-AGTS--PSELEEIGREIVKKSGGLPLLLNVIGGMLANYN-DTEKWLSIKNSKVWDLE-EER--DRVQKSLELSFDNLPNSIKQCFAYCSIFKKDKVMKRKELVRLWMGLGLVQADEEKNKEEVGNDIFQILVRNSLFQDVER-----ITRCSMHDLVHDLSLSL-SKHQSLC--AKTDKH
>XP_023729998.1
-RL-Q-TDPYLDEFKIIGRGNDELHIIQLLTHSD-ENLKIVPIVGMGGIGKTTLAKSIYNNPKIEQHFDVRAWLCVSVKIEVNTLLANI---YE-A-L-KEC---K-DLQKELGSKTYLLVLDDVWDEERAHWDDFRTCMLKVNGSGILVTTRNLEIGTLAMSE-E-FRALQGLSDDQCWSIFKEIAFA-ADQP--SLELEEIGRDIVKKCRGLPLLVNVIGGMLRNYN-DKEKWLSIRDSKVWDLE-GEG--DRVQNSLKLSFDNLPNSIKQCFAYCSIFQKGSIMKGEELVQLWMALGFVQGDEARNKDEVGNDIVEILVSNLLLQDVTR-----VAACSMHDLLHDLSSSL-VRHESLR--PTHDKH
>XP_023730296.1
-KLT-----DAGD-NLVGLYTRAEQMDLTRVNKS-TKIHMIGICGIGGIGKTTVAKAIY--NLLHTHFEAYSFEDVKGVEKR-HLQEKL---LA-N-L-SDL---IGMMKRSMWAKRVLIVLDDVDSL-----DQFE-ALVGSPGSMIIFTGR-DRLL-----NAHG-FEVDLLCEDEALELFSLYAF-RNK----HPEFIDLSNEVVKYVNGLPLALKILGSFLF--GKTVEEWGSQLKKLRR-YPDSQ-----IQQVLRISYDGL-FD-RNIFLDISCFFKDEK--KDYVIKVLGGCDLFP------V-----TNIRVLIDKSLISIRD----D----LQMHDLVQEMGWRIVDEE----------SR
>XP_023730644.1
-GL-R-QTSLVDESKIMGREGDKEALLGKLLG-EDENVSIVAIVGMGGIGKTTLAKVLYNEEKVKDHFEVKAWVCVSEECDVFNISKAI---FQ-A-V-QN----HVTLKEELSKKRFLFVLDDVWNEDHSKWELLQSPLLV-PGSKIIVTTRSTRVASVMDSQ-Q-TYPLGVLSNEDALSLFAQHALGEKNFD--KHTLKLLGEGMVQKCGRLPLALKALGRILKGNR-NVNEWEELLKSKIWDID-DGN---KILPALKLSYYHLPPHLKQLFAYCSLIPKDYVFDKNKLVLLWVAEGFLS-QSKGNKSELGHEYFEELKSRSFFQQPTN---------TMHDLINDLATSV-AGEFSFR--EVDVRH
>XP_023730808.1
-KLR-----SNDE-NLIGMDRRMQELESSLIG-L-DKARMIGIKGMGGIGKTTLARSIF--NKVSSLFEGSCFDDVREVSK--SLQKRV---LS-D-V-EHR---EKIMRTRLRYIKVLLVLDDVDNP-----KQLE-ALAGDDGSRIIITTR-DEVL-----LAHG-HDVDFLSDEEAMSLFSRYAF-KRY----IPGFEKLSSEVVCYSAGLPLTIKVLGSHLC--GEEEVLWIDALKRLET-IPSLE-----TLEVLEISYDGL-DD-KEIFLDVACFMVGFP--KDDAIRAIDSCGFRG------I-----YGLRVLEQKSLITIFH----N----LGMHDRIEELGKNIVRRS---H------SR
>XP_023730868.2
-KLC-----GNDE-NLIGMDRRMQELASSLIG-L-DKVRMIGIKGMGGIGKTTLARAIF--DKVSSLFEGSTFEDVRELSKKKSLQERI---LS-G-V-EHM---KEYMKMRLPYKKVLLVLDDVDDA-----EQLE-ALAGDDGSRVIITTR-DEVL-----LAHG-YDVSLLSDEEAMSLFCRYAF-KRY----IPGYEKLSSEVVRYAAGLPLTIKVLGSHLC--GENEDVWRGALKRLKT-IPSRE-----TLEVLEISYNSL-DD-KELFLDVACFLKGFP--KGYAIRMLDSCGYSA------A-----YGLRILEQRSLITILN----G----LGMHDKIEELGKNIVRRS---H------SR
>XP_023731130.1
-SM---------G-SVIGFEDRVRKLKEMVK--G-DECSVVVVSAPGGCGKTTLVTMLCHDPEIKENFGGNIYATISD-----IVIKNL--------L-------INQWGSFLGENSVLLVLDDVWPDS---ITNLSDSIINRKGYKILATSR----------ITFT-YQLKLLNEQDATTLFNYSAF-SEH----VN--YNLVDKLVKCCKKHPLTLSVIGGLLK--GKPLVSWRIMLNKLSDVLDLHQS----IEHCLARSLDVF-EESKQCYMDLGLFPEDE---KISATMLMDIHGFAT------I-----ERLLELSYSNLATLPIR--EE----VIQHDLMRMLAIRLSSQE----------KR
>XP_023731131.1
-SM---------G-SVIGFEDRVRKLKEMVK--G-DECSVVVVSAPGGCGKTTLVTMLCHDPEIKENFGGNIYATISD-----IVIKNL--------L-------INQWGSFLGENSVLLVLDDVWPDS---ITNLSDSIINRKGYKILATSR----------ITFT-YQLKLLNEQDATTLFNYSAF-SEH----VN--YNLVDKLVKCCKKHPLTLSVIGGLLK--GKPLVSWRIMLNKLSDVLDLHQS----IEHCLARSLDVF-EESKQCYMDLGLFPEDE---KISATMLMDIHGFAT------I-----ERLLELSYSNLATLPIR--EE----VIQHDLMRMLAIRLSSQE----------KR
>XP_023731139.1
-KVD--TGR---S-LIVAFGEPLEKLKAAV-----DDHPVLVVAAPGGCGKTTLAKMLCHDAEIGEKFGENIFVTVSE-----MIISDL--------F-DPR---KNKLENFLNEKSMLLVLDDVW----------SDSFIEQRGHKIVVTSR----------TAFQ-FRFEPLNDEDAKSLFRSSAF-TES----GS--DDLVNQMVPWCKKHPLTLSVVGRSLN--GKDELVWKSMLKKLSRVLDLHED----VFIGLERSFESL-EE-KQCFLDFGLFPEDQ---RIPVSVLLNMEGVDT------M-----ATIFELSYRNLVDMTTR--DQ----VTQHDLLRELAIHLNSKL----------TR
>XP_023731147.1
-KLD--TRL---S-GIVAFDEPLEKLKAEVSDII-DDRLVLVVEAPGGCGKTTLVKMLCHDAEIREKFGENIFVTVSE-----VIVSDL--------F-TPQ---KIKLDNFLNKKSMLLVLDDVW----------SASFIEERGHKILVTSR----------TAFP-FRFEPLNEEDAKTLFCDSAF-TKG----GS--DHLVNQMVHWCKKHPLTLLVVGRSLN--GKNELAWKSMLGKLSQVLDLHKD----VLIGLERSFDAL-DE-KECFLDLGLFPEDQ---RIPVSTLLNMDGVDT------M-----DTILELSYRNLVDMAKR--DQ----VTQHDLLRELAIHLNNKL----------SR
>XP_023731172.1
-KLE-----SLPQ-NITGMAARYEDISAWLN-Q--PDVEFLAICGMGGSGKTTLAKYIY--NSNWKTYENMSFEGIREKCEQPVLQEQL---LK-G-I-KK----TCKIEEALQTKRSLIVLDDIVER-----SQLV-ALLGTPQTKIIITTTTDDFKF--RCQDYE-----LLNDDESLELLSRHAF-GSK----VPGFKEVAEQAVQYCEGNPLALEVLASAL----NTIVHWKSQLNTLEK-SRIHN--------VLIMSYNSLSVL-KELFLHIACFFVGKD--KDYVVKILQH-----------------SGITSLSNRCLLSVSP---NN----LMMHRLLQEMGKNIVRQE---S------SR
>XP_023731174.1
-KLE-----SLPQ-NITGMAARYEDISAWLN-Q--PDVEFLAICGMGGSGKTTLAKYIY--NSNWKTYENMSFEGIREKCEQPVLQEQL---LK-G-I-KK----TCKIEEALQTKRSLIVLDDIVER-----SQLV-ALLGTPQTKIIITTTTDDFKF--RCQDYE-----LLNDDESLELLSRHAF-GSK----VPGFKEVAEQAVQYCEGNPLALEVLASAL----NTIVHWKSQLNTLEK-SRIHN--------VLIMSYNSLSVL-KELFLHIACFFVGKD--KDYVVKILQH-----------------SGITSLSNRCLLSVSP---NN----LMMHRLLQEMGKNIVRQE---S------SR
>XP_023731175.1
-KLE-----SLPQ-NITGMAARYEDISAWLN-Q--PDVEFLAICGMGGSGKTTLAKYIY--NSNWKTYENMSFEGIREKCEQPVLQEQL---LK-G-I-KK----TCKIEEALQTKRSLIVLDDIVER-----SQLV-ALLGTPQTKIIITTTTDDFKF--RCQDYE-----LLNDDESLELLSRHAF-GSK----VPGFKEVAEQAVQYCEGNPLALEVLASAL----NTIVHWKSQLNTLEK-SRIHN--------VLIMSYNSLSVL-KELFLHIACFFVGKD--KDYVVKILQH-----------------SGITSLSNRCLLSVSP---NN----LMMHRLLQEMGKNIVRQE---S------SR
>XP_023731176.1
-KLE-----SLPQ-NITGMAARYEDISAWLN-Q--PDVEFLAICGMGGSGKTTLAKYIY--NSNWKTYENMSFEGIREKCEQPVLQEQL---LK-G-I-KK----TCKIEEALQTKRSLIVLDDIVER-----SQLV-ALLGTPQTKIIITTTTDDFKF--RCQDYE-----LLNDDESLELLSRHAF-GSK----VPGFKEVAEQAVQYCEGNPLALEVLASAL----NTIVHWKSQLNTLEK-SRIHN--------VLIMSYNSLSVL-KELFLHIACFFVGKD--KDYVVKILQH-----------------SGITSLSNRCLLSVSP---NN----LMMHRLLQEMGKNIVRQE---S------SR
>XP_023731177.1
-KLE-----SLPQ-NITGMAARYEDISAWLN-Q--PDVEFLAICGMGGSGKTTLAKYIY--NSNWKTYENMSFEGIREKCEQPVLQEQL---LK-G-I-KK----TCKIEEALQTKRSLIVLDDIVER-----SQLV-ALLGTPQTKIIITTTTDDFKF--RCQDYE-----LLNDDESLELLSRHAF-GSK----VPGFKEVAEQAVQYCEGNPLALEVLASAL----NTIVHWKSQLNTLEK-SRIHN--------VLIMSYNSLSVL-KELFLHIACFFVGKD--KDYVVKILQH-----------------SGITSLSNRCLLSVSP---NN----LMMHRLLQEMGKNIVRQE---S------SR
>XP_023731569.1
YSQS--ETEHQHEQVIVGFDDDALSIMDRLTRDG-KHLDFISIVGMGGVGKTTLATKIFNDPYVVYYFGVRGWITVSETYAKRDLLIEL---LA-S-I-EET---CEMVYKSLKGRKYLIVIDDVWSAT--AWDDLRLYFPDDTGSRILITTRVTEVACHARLA-S-AHHLQCLNEEKSWELLHKKTF-RGY-D--CPSLIEAGKHIAKKCGGLPLALVVMAGVLENGEKSKDMWEKVAESVSSHIV-EDP--KGCLDTLALSYDHLPRHLRNCFLYAGGFPEDCEIQVWRLIRLWMAEGFIK-ESAE-RSEQAEDYLMDLVDRNLLIVVNRS-DG-IKSCRMHDILRELCLIKASEEKFFI--KKIDHR
>XP_023731662.1
GRMN--IIRSVEEEIVVGFDDDVETLLDQLTQVI-KRFQVISVVGMAGLGKTTLARKVYRDPLIEYHFDIRAWTCISQIYVKRDLLLGM---LS-S-F-EEM---GEKLYRLFKGRRYLVVLDDVWDCM--AWNDLQIYFPDDVGSRVVFTSRDIDVSSHVG-A-A-AHVLRLRTTDESWDIFQMKVF-RSG-I--CPYLEPTGREIVKKCGGLPLAIVIASGLVKNQSSYR--WREVALSLRSFMV-HDP--SQYMGTLALSYNHLPPHLRWCFLFVGVFPEDYEIPVTKLIWLWIAQGFVH-DQG-GRIEVAKDFMMDLIKRSLLMIAKKA-DG-IKACRIHDLLRDLCLRKAEEETFSS--EVYR--
>XP_023731663.1
GRMN--IIRSVEEEIVVGFDDDVETLLDQLTQVI-KRFQVISVVGMAGLGKTTLARKVYRDPLIEYHFDIRAWTCISQIYVKRDLLLGM---LS-S-F-EEM---GEKLYRLFKGRRYLVVLDDVWDCM--AWNDLQIYFPDDVGSRVVFTSRDIDVSSHVG-A-A-AHVLRLRTTDESWDIFQMKVF-RSG-I--CPYLEPTGREIVKKCGGLPLAIVIASGLVKNQSSYR--WREVALSLRSFMV-HDP--SQYMGTLALSYNHLPPHLRWCFLFVGVFPEDYEIPVTKLIWLWIAQGFVH-DQG-GRIEVAKDFMMDLIKRSLLMIAKKA-DG-IKACRIHDLLRDLCLRKAEEETFSS--EVYR--
>XP_023731664.1
--MN--IIRSVEEEIVVGFDDDVETLLDQLTQVI-KRFQVISVVGMAGLGKTTLARKVYRDPLIEYHFDIRAWTCISQIYVKRDLLLGM---LS-S-F-EEM---GEKLYRLFKGRRYLVVLDDVWDCM--AWNDLQIYFPDDVGSRVVFTSRDIDVSSHVG-A-A-AHVLRLRTTDESWDIFQMKVF-RSG-I--CPYLEPTGREIVKKCGGLPLAIVIASGLVKNQSSYR--WREVALSLRSFMV-HDP--SQYMGTLALSYNHLPPHLRWCFLFVGVFPEDYEIPVTKLIWLWIAQGFVH-DQG-GRIEVAKDFMMDLIKRSLLMIAKKA-DG-IKACRIHDLLRDLCLRKAEEETFSS--EVYR--
>XP_023731725.1
-RM---------D-VVIGFDDRVRDLKAMVK--G-DECSVVVVSAAGGSGKTTLVTMLCHDPAIQEKFGRNIYATISE-----MAVQNL--------L-GQK---INQWGRFLGENSTLLVLDDVW----------SDSIIKRRGYKILATSR----------FTFK-YHLQLLSHQDATALFRHSAF-SEC----ES--DDLVDKLVKCCKQHPLALSVIGGLLK--GTDITSWLGMLKNLSDVLDLEES----IPLCLARSLDVF-EESKQCYLDLGLFPEDQ---RIAATMLMDMEGLAT------M-----NHLFELSYKNLATLPIR--ED----LVQHDLMRTLAIRLSNQE----------KR
>XP_023731984.1
-KLD-----HLPP-NLTGMATRYEEINSWLN-Q--SNIEFLAICGMGGSGKTTLAKYIY--DSNWRYFENTSFENIGRRCKESELQEQL---LN-D-I-KK----TCKIEEALQTKRTLIVLDDIAEK-----SQLV-ALLGTAQSKIIITTITDNFKS--RCQEYK-----LLNEDESLELLSRHAF-GSK----APGFEELAMQAIRYCEGNPLAVEVLASSL----NTILYWKSRLNVLDK-SRIQS--------VLITSYESLPIL-KELFLHIACFFIGKD--KDYVVKILEP-----------------SGIKTLSNKCLLSVSP---NN----LMMHRLIQEMGKNLVRLE---S------SR
>XP_023731985.1
-KLD-----HLPP-NLTGMATRYEEINSWLN-Q--SNIEFLAICGMGGSGKTTLAKYIY--DSNWRYFENTSFENIGRRCKESELQEQL---LN-D-I-KK----TCKIEEALQTKRTLIVLDDIAEK-----SQLV-ALLGTAQSKIIITTITDNFKS--RCQEYK-----LLNEDESLELLSRHAF-GSK----APGFEELAMQAIRYCEGNPLAVEVLASSL----NTILYWKSRLNVLDK-SRIQS--------VLITSYESLPIL-KELFLHIACFFIGKD--KDYVVKILEP-----------------SGIKTLSNKCLLSVSP---NN----LMMHRLIQEMGKNLVRLE---S------SR
>XP_023731986.1
-KLD-----HLPP-NLTGMATRYEEINSWLN-Q--SNIEFLAICGMGGSGKTTLAKYIY--DSNWRYFENTSFENIGRRCKESELQEQL---LN-D-I-KK----TCKIEEALQTKRTLIVLDDIAEK-----SQLV-ALLGTAQSKIIITTITDNFKS--RCQEYK-----LLNEDESLELLSRHAF-GSK----APGFEELAMQAIRYCEGNPLAVEVLASSL----NTILYWKSRLNVLDK-SRIQS--------VLITSYESLPIL-KELFLHIACFFIGKD--KDYVVKILEP-----------------SGIKTLSNKCLLSVSP---NN----LMMHRLIQEMGKNLVRLE---S------SR
>XP_023731987.1
-KLD-----HLPP-NLTGMATRYEEINSWLN-Q--SNIEFLAICGMGGSGKTTLAKYIY--DSNWRYFENTSFENIGRRCKESELQEQL---LN-D-I-KK----TCKIEEALRTKRTLIVLDDIAEQ-----NQLV-DLLGTAQSKIIITTITKNFKS--RCQEYK-----LLNEDESLELLSRHAF-GSK----VPGFEELAIQAIRYCEGNPLAVEVLASSL----NTILYWKSRLNFLDK-SRIQS--------VLITSYESLPIL-KELFLHIACFFIGKD--KDYVVKILEL-----------------SGIKTLSNKCLLSVSP---NN----LMMHRLIQEMGKNLVRQE---S------SR
>XP_023731988.1
-KLD-----HLPP-NLTGMATRYEEINSWLN-Q--SNIEFLAICGMGGSGKTTLAKYIY--DSNWRYFENTSFENIGRRCKESELQEQL---LN-D-I-KK----TCKIEEALRTKRTLIVLDDIAEQ-----NQLV-DLLGTAQSKIIITTITKNFKS--RCQEYK-----LLNEDESLELLSRHAF-GSK----VPGFEELAIQAIRYCEGNPLAVEVLASSL----NTILYWKSRLNFLDK-SRIQS--------VLITSYESLPIL-KELFLHIACFFIGKD--KDYVVKILEL-----------------SGIKTLSNKCLLSVSP---NN----LMMHRLIQEMGKNLVRQE---S------SR
>XP_023731989.1
-KLD-----HLPP-NLTGMATRYEEINSWLN-Q--SNIEFLAICGMGGSGKTTLAKYIY--DSNWRYFENTSFENIGRRCKESELQEQL---LN-D-I-KK----TCKIEEALRTKRTLIVLDDIAEQ-----NQLV-DLLGTAQSKIIITTITKNFKS--RCQEYK-----LLNEDESLELLSRHAF-GSK----VPGFEELAIQAIRYCEGNPLAVEVLASSL----NTILYWKSRLNFLDK-SRIQS--------VLITSYESLPIL-KELFLHIACFFIGKD--KDYVVKILEL-----------------SGIKTLSNKCLLSVSP---NN----LMMHRLIQEMGKNLVRQE---S------SR
>XP_023731990.1
-KLD-----HLPP-NLTGMATRYEEINSWLN-Q--SNIEFLAICGMGGSGKTTLAKYIY--DSNWRYFENTSFENIGRRCKESELQEQL---LN-D-I-KK----TCKIEEALRTKRTLIVLDDIAEQ-----NQLV-DLLGTAQSKIIITTITKNFKS--RCQEYK-----LLNEDESLELLSRHAF-GSK----VPGFEELAIQAIRYCEGNPLAVEVLASSL----NTILYWKSRLNFLDK-SRIQS--------VLITSYESLPIL-KELFLHIACFFIGKD--KDYVVKILEL-----------------SGIKTLSNKCLLSVSP---NN----LMMHRLIQEMGKNLVRQE---S------SR
>XP_023731991.1
-ELD-----STPA-HLIGMDSRAKFINSWLNEQ--SGDNVLAICGMGGSGKTTLAQFIY--NSNKQKFGSSSYEEIGKHYKQSGLQKQL---LS-D-I-KN----TRKVEEALQVKRVLIVLDDIDEH-----DELG-ALLGTTQSKIIITTRIRAFGS--SCRVHE-----LLNDHESLELLSYHAF-GSK----IPGLKELAVQLTKYCGGNPLALKVLGSSLFKRSNIIEIWRSTLNSLNS-CKIQG--------ILQKSFDSLPAS-KELFLHIAFFFVGEY--EGYVVKILEH-----------------AGIVTLTNKCLLTISP---SK----LMMHQLLQEMARNIVLQE---S------SR
>XP_023731992.1
-KLD-----HLPV-NLTGMATRYKDIKSFIN-E--PNVNFLAICGMGGSGKTTLAKYIY--NSSWRSFDNMSFEEISDRCKRYQLQEQL---LN-D-I-KN----TCRIEEALQTKRVFIVLDDITDH-----RQLV-TLLGTAQSKIIITSRTDQFES--RCQKYT-----LLNDDESLSLLCDHAL-ISK----FPGFKKLALQALHYCEGNPLALAMLGRLL----NSIPFWESTLRSLEK-SGIQC--------ILLRSYELLPES-RQLFLHIACFFIGKD--KDYVEKILEP-----------------SGIKILSNRFLLSVSP---NN----LMMHSLLQEMGKDIVRQE---A------SR
>XP_023731998.1
-KLD-----HLPD-NLTGMAPRYEDISSFIN-E--PNVNILAICGMGGSGKTTLAKYIY--NSNWNSFENMSYEEIGSRCKVYQQQERL---LH-D-I-KN----TSNIKEALNTKRAFIVLDDIANR-----DQLV-ALLGNAKSKIIITTTIEEFNS--RCRKYE-----LLNYDESLELFCRHAF-RSK----FPGFKELTLKAVRYCEGNPLALEVLGSSL----NNIQVWGSTLSSFEN-DKIQC--------VLIDSYNSLPDC-RKLFLHIACFFVGKD--KDYVENILEG-----------------SGIKILCDRCLLSVSL---KN----LMMHRLLQEVGKDIVVKE---S------SR
>XP_023731999.1
-ELD-----STPA-HLIGIDSRAIAINSWLKEQ--SGDNVLAICGMGGSGKTTLAQFIY--NSNKQKFGSSSYEEIGKHSKQSGLQKQL---LT-D-I-NN----TRKVEDALLVKRALIILDDIDGH-----DQLD-ALLGTTQSKIIITTRIRAFRS--RCEVQE-----LLNDDESLQLLSFHAF-GSK----IPGFKELAVQLAKYCGGNPLALKVLGSSLFEKNSMIGVWRSTLNSLNS-CKIQA--------ILQKSFDSLPAS-KQLFLHIVFFFVGEY--EGYVAKILEH-----------------AGIRTLINRCLLTISP---SK----LMVHQLLQEMARNIVLQE---S------SR
>XP_023732000.1
-KLD-----STPA-HLIGMDTRAKGINTWLNEQ--SGANVLAICGMGGSGKTTLAQFIY--NSNRQNFESSSYEEIGKHSKQSGIQKQL---LT-D-V-SN----TRKVEDALQVKRALIILDDIDEH-----DQLD-ALLGTTQSKIIVTTRIRAFRS--RCEVQK-----LLNDDESLQLLSFHAF-GSK----ILGFKELAVQLAEYCGGNPLALKVLGSSLFEKNSMIGVWGSTLNSLNS-CKIQG--------ILQKSFDSLPAI-KELFLHIVFFFVGEY--EGYVAKILEH-----------------AGIRTLINRCLLTISP---SK----VMVHQLLQEMARNIVLKE---S------SR
>XP_023732004.2
-KLD-----STPA-HLIGMDTRAIGIDSWLNEQ--SGPNVLAICGMGGIGKTTLAQFIY--NSNKQDFESSSYEEIGKHSKQPGLQKQL---LT-D-I-RN----TRKVEEALQVKRVLIVLDDIDGH-----EELG-ALLGTTKSKIIITTRINAFGS--RCQVEK-----LLNDHESLELLSCHAF-GSK----IPGFKELAVELTKYCGGNPLALKVLGSSLFKQSNIIEIWESTLNSLYP-CKIQG--------ILQKSFDSLPAS-KELFLHIAFFFVGEY--EDYVVKILEH-----------------SGIMTLINKCLLTVSP---SN----LIMHQLLQEMARNIVLQE---S------SR
>XP_023732013.1
-KLD-----YLPS-NLIGMETRDKEINFWLK-Q--SDAEFLAICGMGGSGKTTLARYIV--YSNSQNFESVSIEDIGSRCKEPQLQEKL---FR-D-I-KR----TFKIEEVLQVKKALIVLDDIVEP-----SQLV-GLLGSKQSKIIITTRIGKFES--RCQEYQ-----LLDDNESLELLSRHAF-GSK----RLGYEELAKRVLQYCEGNPLALEVLGSLL----NSILFWKSTLSLLGR-SGIKR--------VLIRSYNSLPDS-KQLFLHIACFFVGKD--KDYVVNILEP-----------------SGIKTLTNRCLLSLSL---NN----LMMHPLLQEMGRTIVHQE---S------SR
>XP_023732015.1
-KLD-----STPA-HLIGMESRAIGINSWLNEQ--SGANALAICGMGGSGKTTLAQFIY--NSNKQKFETSSYEEIGKHYKQPGLQKQL---LT-D-I-KN----TRKVEEALQVKRVLIVLDDIDEH-----DELD-ALLGRTQSKIIITTRIHAFGS--RCQVHK-----LLNDHESLELLSCHAF-GSK----IPGFKELAVQIAKYCGGNPLALKVLGSSLFKRSSIIEIWRSTLNSLNS-DKIQG--------ILQKSFDSLPAS-RELFLHIAFFFVGEY--EDYVVKILEH-----------------AGIMTLVNRCLLSISS---SK----LVMHQLLQEMGRKIVLEE---S------SR
>XP_023732122.1
-RVD------YNN-----FQSREVTFTKALLGV--NQSHMIALCGMGGVGKTTMMQRL---KKVKKMFFIVE-AVIGEKTDPVAIQDAIADYLGVE-L-------ADKLRQGFKGKKFFVILDDVWQSV--DLEDIGLSFPN-VDFKVLLTSR-DRVCTVMGVEAKL-LNVGLLIEAEAQSLFHQFV--V---E----ELHKIGEDIVKKCFGLPIAIKTMACTLR--HKRKDAWKDALSRLEHDI---QSV----PKVFETSYNNLKKE-KSVFLMCGLFPEDLDIPIEELMRYGWGDRVNT--------QRLNTCIERLVHTNLLI------ESDGVHVKMHDLVRAFVLGMFEVE---H--SIVNKQ
>XP_023732264.1
-QL-Q-TVPYPEKFQIFGRDDEKQRIVELLTESE-EELTILPIVGMGGIGKTALAKLVYNDEKIEQYFDVRKWLCVSVKVSIVKLLEMI---YE-S-V-KEP---D-SLKELLASKRYLLVLDDVWVEERQYWEDFRKEMLYVNGSGILITTRKLAIGTHDMIR-D-SCNLEGLSNDECWSIFRGRAFV-PGKS--PPELEAIGREIVKKCCGLPLLLNVIGGMLANDT-DPEKWLSIKTNNVWDIE--EG--NKVQRILELSFDNLPNSTKQCFVYCSIFKKDEVMEREELVRLWIALGLVH--EEKNKEEVGNDVFQILVSNSLFQDVRR-----ITHCSMHDLVHDLSLSL-SNHESRC--ATNDKH
>XP_023732277.1
------------------------------------SIQIVGIFGSGGVGKTTLAKEVVAEV--KNLFADIVFITVSKTVDATKIQEKV----------------AKR-I--INGDKVLIVLDDIWEEL--LLSDVGIPCGNNMNCKILLTSRSRNVCEAMNVQR--NICVNTLTEDESWILFKRVVG--EKIE--TDSLKKIAKAVVQECGGLPLIIQAVGRALRSKS--SPIWEATLDRLQKDIA------PEIFTHLKLSYEYLEEEAKSCFLLSSLYREDGSIPITDLVSYGVGLGIFS-NLDSIQDRRVQIAVDTLKSSFLLLPTE---YK---LVEMHDVVRDVALLIASKG-----------N
>XP_023732311.1
-GL-R-QTSLVDESKIIGREGDKEVLMGKLLE--NENVKIVSIVGMGGIGKTTLAKVLYNEEKVIEHFELMAWVCVSEEFNVFNICKAI---FD-G-V-EN----HVALKKEINKKRFLVVLDDVWNEDHSKWELLQIP-LQ-HGSKIMITARNTRVASVMDSD-E-RYDLGLLSNDDALSLLAQHALGEKNFD--KHSLRLHGEGIVRKCGRLPLALKSLGRVLKTSR-NGDEWGKLLNSEIWDIH-DGS---EILPALRLSYYHLPSHLKLLFAYCSLFPKDYVFRKNELVLLWMGEGFLS-GSKGNMSELGHQYFEELKSRSFFQHSTN---------AMHDLVNDLATSV-AGEFFFR--NMDVRH
>XP_023732317.1
-GL-R-QTPLIDEYKIMGRGGDKEALLVKLLG-EDENVSIVSIVGMVGIGKTTLAKVLYNDYKVQDHFEVRAWVNVSEEFDLFTISKAI---FV-V-L-ED----QVALKDKLLKKRYLLVLDDVWNKSYTDSEILQRPLLV-PGSRIIVTTYDVGVALIMGSD-E-PYNLDVLSDEDALSLLAQHALGEKNFD--KRTLKSLGEGFVKKCGGLPLALTMFGKSLRTKV-DADEWKMLLNTEMKDVQ-IGR---EILASLRSSYYDLPSHLKQLFAYCSLIPKNYVFNKNELVLMWMAHGYLS-GSISNKSELGHLYFEELKSMSFIQHSAT---------TMHTLINDLATTV-AEEFFFR--EMNMRQ
>XP_023732331.1
-GL-R-QTSVVDEHIIMGREGDSEALLEKLLG-EDRTVSIVSIIGMGGIGKTTLAKFLYNKDSVMDHFELRAWVCVSEQLDVFNISKAI---FQ-A-I-KN----HVALKERLSGRRFLLVLDDVWNEDQIKWDLLKSPLVV-SGSIILVTTRNMRVASVMDSD-E-AYHLKLLSNEDALSLFAQHALGERNFD--NHTLVLHGEGIVKKCGGLPLALKTLGRLLKGNK-NGDEWEKLLNS-------------EILPKLRLSYYNLPPHLKLLFTYCALFPKGYVFDKKELILLWMGEGFLS-QLNDHTPELGNQYFEELKSRSFFQHSTS---------TMHGLTNDLATSV-AGECFFR--EMEVRH
>XP_023732758.1
-KLD-----NLPP-NITGIATRYGEISSWLN-K--PNVEFLAICGMGGSGKTTLAKYIY--NSNWKTYENMSFEGISHICEGPMLQEQL---LK-G-I-KK----TWEIQEALQTKRSLIVLDDIAED-----SQLV-ALLGTAQSKIIITTTTENFKS--RCQDYK-----LLNDDESLELLSRHAF-GSK----APGFEELAVQAVEYCEGNPLALEVLASSL----NTILHWKSQLKLLEK-SRIQN--------VLMMSYKSLSDS-KELFLHIACFFVGKD--MDYVVKILEH-----------------SGIKSLSNRCLLFVSP---NN----LMMHRLLQELGKNIVRQE---S------SR
>XP_023732759.1
-KLD-----NLPP-NITGIATRYGEISSWLN-K--PNVEFLAICGMGGSGKTTLAKYIY--NSNWKTYENMSFEGISHICEGPMLQEQL---LK-G-I-KK----TWEIQEALQTKRSLIVLDDIAED-----SQLV-ALLGTAQSKIIITTTTENFKS--RCQDYK-----LLNDDESLELLSRHAF-GSK----APGFEELAVQAVEYCEGNPLALEVLASSL----NTILHWKSQLKLLEK-SRIQN--------VLMMSYKSLSDS-KELFLHIACFFVGKD--MDYVVKILEH-----------------SGIKSLSNRCLLFVSP---NN----LMMHRLLQELGKNIVRQE---S------SR
>XP_023733251.1
-RLH------VRP-QLIGMEFSIEFITSWLDTSS-HTADILTILGMGGIGKTSLTKYVY--ELHCRDFHTCSYEDISRRCDAKDLQKQL---YD-D-I-KT----TSKIENALARKKVFLVLDDIDSL-----DQLD-ALLGSPGSKIIVTTK-DALTE--SCALFKPHMLRGLHENASLQLLCFHAF-MHN----HPGYEEVLDKLVKYCEGHPLALEVLGKSLH--NQDIAYWEGCIEGLEK-SRINN--------VLKMSFDSLPKN-KELFKHIACFFVGID--RDVSETILKACDINT------K-----SGITNLIDRFLLSIGG---FN----LKMHQLVQEMGRFEVRRE---S------SR
>XP_023733252.1
-RLH------VRP-QLIGMEFSIEFITSWLDTSS-HTADILTILGMGGIGKTSLTKYVY--ELHCRDFHTCSYEDISRRCDAKDLQKQL---YD-D-I-KT----TSKIENALARKKVFLVLDDIDSL-----DQLD-ALLGSPGSKIIVTTK-DALTE--SCALFKPHMLRGLHENASLQLLCFHAF-MHN----HPGYEEVLDKLVKYCEGHPLALEVLGKSLH--NQDIAYWEGCIEGLEK-SRINN--------VLKMSFDSLPKN-KELFKHIACFFVGID--RDVSETILKACDINT------K-----SGITNLIDRFLLSIGG---FN----LKMHQLVQEMGRFEVRRE---S------SR
>XP_023733373.1
TVIDC-SVPSVDEETVVGFEDDTIKLLDMLTGF--KKLEIIPIIGMAGLGKTTLAKTVYEHPFIVYFFDIRVWSCVSQEYVKRDILLGI---L--S-C-TRF---GEQIYRGLKGQKYLVIFDDIWDDS--HWKDLKLYFPDDNGSRILLTTRNSNLG---S-T-T-SHRLRLRTARESWRILQMMVF-KNG-K--CPRLYDIGKQISRKCCGLPLAVSITAGLLRGKWTRGS-WKQVAESLSNYIV-NDP--NQYMDTLALSYNHLPPHLRPCFLYLGAFPGDCDIPVHKLIWLWVALGFIH-QTGSGKTEVAQGYLMDLLGRSLVIVSKKA-DG-IKACHVHDLLRSLCLWKANQEGFSP--ILYRRV
>XP_023733930.1
-RLE------KIP-HLIGMDMSILTISSWLGGSS-KSAEILTIWGMAGIGKTTLAKYIY--RLHRHEFERSSFEEIERKCAEQDLQKQL---LR-D-I-RK----TSKIEKALLNKPTLVVLDGVDNF-----EQID-VLIGTPGSKIIVTTK-DGLTE--KCSLFRPHALYGLSATESLRLLCWHAF-GGY----DPGYEEEAIRASKYCGGHPLALKVLGSSLN--NEDVATWSDTFEMLETHNHVHK--------VLKISFDSLPQD-KELFKHIACFFVGKD--REATEIILKECGIRT------S-----YGMKKLFDRCFLTIGG---DN----ITMHQLLQDMGRDLVHKE---S------SR
>XP_023733943.1
-RLE-----MRIP-HLIGMGDSIYTISSWLRGSS----EILTICGMPGIGKTALAKHMY--MLQCHEFETSSFEGIGRRCEQQDLQKQL---LG-D-I-KK----TSKVEKALSRKKTLLVLDDVDNF-----EQLD-VLIGTPGSKIIVTTK-DGLTE--KCSLFRPLALHGLSDTASMRLLCWQAF-GNN----DPGYEKEAQQLAEYCGGHPLALKVLGSSLI--NKDASIWSDVLQMLEALTDVQES----VQKALQISFDSL-GD-KELFKHIACFFVGKE--REVTETILRE------------------------------------------------------------------------
>XP_023733947.2
-KLE------KIP-HLIGMDISVHFISSWLGGSS-ETVEILTIWGMAGIGKTTLAEYIY--RLHRHEFERSSFEDIERRCAGQDLRRQL---LG-D-I-KK----TSKIEKALLNKKTFLVLDGVDNS-----EQVD-ELIGAPGSKIIITTR-DVLTE--KCALFCPHALHGLSDSGSLRLLCWHAF-RGY----EPGYKEEAIRASKYCGGNPLALKVLGSSLI--NEDVAIWNDIFEPLETHTEVH--------KVLKISFDSLPEN-KELFKHIACFFVGRD--REVTERILKGCGIRT------S-----YGITKLINRGLLTIGE---RN----LKMHQLVQEMGRDLVFKE---S------SR
>XP_023734374.1
-ELD-----STPA-HLVGMGTRAKSINSWLNEQ--SGDNILAICGMGGSGKTTLAKFIY--NSNKQKFGSSSYEEIGKHSKQSGLLKQL---LK-D-I-KR----TRKVEGALQVKRVLIVLDDIDEH-----DQLD-TLLGTTQSKIIITTRIRAFRS--KCEVQK-----LLNDDESLQLLSWHAF-GSK----IPGFKDLAIQLAQYCGGNPLALKVLGSSLFEKSSMIEVWRSTLNSLNS-CKIQG--------ILQKSFDSLPAS-KELFLHIAFFFVGEY--EGLVVKILEH-----------------AGIRTLINRCLLTISP---RK----LMMHQLLQEMARNIVLQE---S------SR
>XP_023734600.1
-GL-H-TIPNQEEFKIVGRDDDKMLIIGLLTQAE-EKLRIVPIVGMGGIGKTALAKLVYNDEKIDKHFNVKAWLCVSVKVDINTLLAKI---YE-C-L-KKP---K-SLEEKLASKRYLLVLDDVWVEQRPYWEEFRSCMLNVNGSGILVTSRKLEIGTHDMIK-D-SCHLKGLSNDECWSIFREKAFV-AGKS--PSEIEVIAREIVKKCGGLPLLLNVIGGMLANYN-DMEKWLSIKNSKVWDLE-EEK--DRVQKSLELSFDNLPNFIKKCFAYCSIFKKDMVMEKEELIQLWMALGLVQADEERNKGEVGNDIFQILVSNSLFQDVER-----VTGCRMHDLVHDLSLSL-SKHESLR--AINDKH
>XP_023735399.1
-GL-M--ASLVDASVIVGREGDKNAFVQKLLRGETQNFSIVPIVGMGGVGKTALARLLYDEKEVKDHFQVRAWVCVSDEFDIFSISKVI---YQ-S-V-ET----QEAVREKLKDKLFLIVLDDVWSESYDDWDKLVGPFLM-PGSRIIMTTRKEQLLRKMGYT-H-LEHLPSLSHDDAMRLFSQHALGVDNFD--SHILKPHGEGFVKKCDGLPLALRVLGRLLRTKT-DEEEWKVLLNSEIWRLG-NGD---EIVLALRLSYNDLSASLKLLFAYCSLFPKDYVFDKEELILLWMAEGFLK-HSTTSKSKLGHEYFEELLSRSFFQHSSD---------MMHDLMNDLAISV-AGDFFLR--GMKERH
>XP_023735400.1
-GL-K--ACLVDASSIVGREGHKKALVQQLLVGENQNFSVVPIVGMGGVGKTTLARLLYDEKEVKDHFELRAWVCVSDEFNISSISKVI---YQ-S-V-EN----QEALKQQLMKKLFLIVLDDVWSESYDDWEKLVGPFLV-PGSKVIMTTRKEQLLKKLGYA-H-VDSLQSLSHDDALTLFAQHALGVANFD--SHALRPLGEGFVKKCDGLPLALRTLGRLLRTKT-DEEAWKELLDSEIWSLG-NRD---EIVPALRLSYHDLSASLKMCFAYCSLFPKDYEFEKEELILLWMAEGFLH-QSTTSKSELGLEYFEELLSRSFFQHLPG---------VMHDLMNDLAMSV-AGDFFSR--EVKKRH
>XP_023735402.1
-GL-K--ASLVDASGVFGREDDKKKLLQKLLGDESQNFSIVPIVGMGGVGKTTLARLLYDEKEVKDHFELRAWVCVSDEFNVLNISKVI---YQ-S-V-EN----QEALREKFQNKLFLIVLDDVWSESYGDWEKLVVPFLV-SGSRIIMTTRKEQLLKQLSFS-H-QDPLQRLSQDDSLSLFAQHALGVNKFD--SHTLRPYGEQFVKKCGGLPLALRILGRLLRTKT-DEEEWKYLLDSEIWNLG-NGD---KIVPVLRLSYNDLSATLKLLFGYCSLFPKDYEFDKEELVLLWMAEGFLH-HSDVRKSEWGHKCFEELLSRSFFQHAPN---------VMHDLLNDLAALV-AGDFFSR--EMNQRH
>XP_023735403.1
-GL-K--ASLVDASGVFGREDDKKKLLQKLLGDESQNFSIVPIVGMGGVGKTTLARLLYDEKEVKDHFELRAWVCVSDEFNVLNISKVI---YQ-S-V-EN----QEALREKFQNKLFLIVLDDVWSESYGDWEKLVVPFLV-SGSRIIMTTRKEQLLKQLSFS-H-QDPLQRLSQDDSLSLFAQHALGVNKFD--SHTLRPYGEQFVKKCGGLPLALRILGRLLRTKT-DEEEWKYLLDSEIWNLG-NGD---KIVPVLRLSYNDLSATLKLLFGYCSLFPKDYEFDKEELVLLWMAEGFLH-HSDVRKSEWGHKCFEELLSRSFFQHAPN---------VMHDLLNDLAALV-AGDFFSR--EMNQRH
>XP_023735412.1
-GL-K--ASLVDESGIVGREDDKKKLLEKLLGDESQNFSIVPIVGMGGVGKTTLARLLYDEKKVKDHFELRAWVCVSDEFSVPNISRVI---YQ-S-V-EN----QEALKKKLQNKLFLIVLDDIWSESYGDWEKLVGPFHA-SGSRIIMTTRKEQLLKQLGFS-H-EDSLQRLSQEDALSLFSQHAFGVPNFD--SHTLRPYGEQFVKKCGGLPLALRILGRLLRTKT-DEEEWKSLLDSEIWSLG-NED---KIVPVLRLSYNDLSATLKLLFAYCSLFPKDYVFDKEELVLLWMAEGFLQ-HSAARNSQWGQKCFEELLSRSFFQHAPH---------VMHDLLNDMATYV-AGDFFSR--EIKQRH
>XP_023735413.1
-GL-K--ASLVDESGIVGREDDKKKLLEKLLGDESQNFSIVPIVGMGGVGKTTLARLLYDEKKVKDHFELRAWVCVSDEFSVPNISRVI---YQ-S-V-EN----QEALKKKLQNKLFLIVLDDIWSESYGDWEKLVGPFHA-SGSRIIMTTRKEQLLKQLGFS-H-EDSLQRLSQEDALSLFSQHAFGVPNFD--SHTLRPYGEQFVKKCGGLPLALRILGRLLRTKT-DEEEWKSLLDSEIWSLG-NED---KIVPVLRLSYNDLSATLKLLFAYCSLFPKDYVFDKEELVLLWMAEGFLQ-HSAARNSQWGQKCFEELLSRSFFQHAPH---------VMHDLLNDMATYV-AGDFFSR--EIKQRH
>XP_023735417.1
-GL-S--TSLIDTSSIVGREGDKDALLHQLLG-EDKNFSIVPIVGMGGIGKTTLARLLYDEMQGNDHFELKAWVCVSDEFDIFSISRTI---FQ-S-I-GN----QVALKEKISRKRFLLVLDDVWSESYADWEILERPFLA-PGSKIIMTTRKLSLLTQLGYN-Q-PYHVSVLSHDNALSLFCQHALGKSNFE--SHTLKPYGDGIIEKCGGLPLALIALGRLLRTKT-DKEEWKEVLNSEIWGLE-KVD---EIAPALRLSYNDLSGSLKRLFAYCSLFPKDHVFDKEELILLWMAEGFLR-QSSTSKSELGLEGFDELLSRSFFQHAPE---------VMHDLMNDLATSV-AGDFFSR--EMKKRH
>XP_023735421.1
-GL-K--ASLVDASGIIGREDDKKKLLQKLLGDESQNFNIVPIVGMGGVGKTTLARLLYDEKKVKDHFELRAWVCVSDEFSILNISRVI---YQ-S-V-EN----QEAIKEKLQNKLFLIVLDDVWSESYGDWEKLVVPFLV-SGSRIIMTTRKEQLLKQLGFS-H-QDPLQRLSQDNSLSLFAQHALGVDNFD--SHTLRPHGEQFVKKCGGLPLALRILGRLLRTKT-DEEEWKYLLDSEIWNLG-NGD---KIVPVLRLSYNDLSATLKLLFGYCSLFPKDYEFDKEELVLLWMAEGFLH-HSAARKSQWGHKCFEELLSRSFFQHAPN---------VMHDLLNDMATFV-AGDFFSR--EMKRRH
>XP_023736077.1
-KM-R-EDTLVDE-MITSKITNIPTLQQPLLGW--DKVRGIRIHGLIGSGKTTIMENLNNHVKVAEMFDIVIWVTVSREGSIEQIQQVIIQRLKLN-IG------ASRIREEL-TNKYLLLLDDVKEDL--SLDKIG--VPISNGSKIVFTTR-LRVCSSI-------TNVATLNRKEALDMFKSVL---------RPNIKRLMPLIVNWCGYHPLMIKVAAGVFR---KTEESWHDGLINLRK-WPEKDDTMQEIYKLLACFFDSLK---KKCFFYSALYPEDSDIQKDCLLDNWAADELLD-------TEVSGDYLKSLVEENT--------Q-----IRMHKLIRLAALYNLSNEDLHK------KR
>XP_023736609.1
------------------------------------NTSKLGVHGMGGVGKTSVMMHIYNQLIDCKVFDKVIWVNVSKTLNVEKLQLDIANAINLE-L-EE----STRLLEHLQGKKFVLILDDMWHHF--SLEEVGIPHPTTNGCKFVIITRLMEVCRGMETQR--EIKVELLSKNEAWDLFTTKSG---PIC----EIESIAKSVCENCGRLPLAIITVGRAMRKIE-DKRLWKNALEELESGME------EDVFARLKFSYLHLKDHIQACFLYCALYPEDHKIKASELIEYWMAEELIT-EVGDREKIKGYTVLKKLKDACLLEDI-----G-D-HVKMHDLVRDMAIRIA--------------R
>XP_023736610.1
------------------------------------NTSKLGVHGMGGVGKTSVMMHIYNQLIDCKVFDKVIWVNVSKTLNVEKLQLDIANAINLE-L-EE----STRLLEHLQGKKFVLILDDMWHHF--SLEEVGIPHPTTNGCKFVIITRLMEVCRGMETQR--EIKVELLSKNEAWDLFTTKSG---PIC----EIESIAKSVCENCGRLPLAIITVGRAMRKIE-DKRLWKNALEELESGME------EDVFARLKFSYLHLKDHIQACFLYCALYPEDHKIKASELIEYWMAEELIT-EVGDREKIKGYTVLKKLKDACLLEDI-----G-D-HVKMHDLVRDMAIRIA--------------R
>XP_023736833.1
-NL-E----KLEE-PVIGRNSLK----------SY--SSIVCING--GIGKTEVALEFH-----SQRYKMVLWGGEARYFRQNNLSLNLG--LD---VSEEK---FKRVKREL---RYLLIIDNLETEK-DWWEGKD--IPRNTG-HVIITTRLPKVMTFD------P---QLLPLKDAMLLMKGRRY--QEVE----KFDELGR----------FGLWVIGSLLS----ELALPSTLFEAINH-IRLDNEIFEEVLKVLIFCITILHAKGKMLLVLLASSANNIA--STNRFKKWVKSGFLE------KSESAL----VLVKLGL-----RA-NQGC-CIHFHPITQTFAKLKGLTAKTIH------SH
>XP_023736836.1
-KLH-----SANE-KLIGIEARMQRLRSDLIG-S-GGVRMIGIWGVGGGGKTTLASSIY--EEISSKFDSCCFENIREESSR-KLQEKI---IS-E-M-------MNLINNRFQHKKVLIVLDDVDRL-----DQLN-ALAGSEGSRIIITTR-DVLL-----NAHE-HNISLLNDDEAIKLFCKHAC-RGS----TPDYKKLSEEVVFYAGGLPLALTVLGSFLC--DKNIHEWRSALARLKE-IPIDN-----ILETLKISFDGL-RV-KELFLDIACFFRWED--KDKAMEILDACGFHP------V-----IGVKVLIQKALITISE---SD----FDMHDLVQEMGHHIVRGE---H------SR
>XP_023738134.1
-KVD------HDD-----FKSREQIFTEALLHP--NHSHMIALCGMGGVGKTTMMQRL---KKIKKMFFIIE-AVIGHKTDPIAIQEAVADYLSIE-L-------ADMLRKMLKGKKFLVILDDVWQFV--DLEDIGLSLPN-VNFKVLLTSR-DVVCTMMGVEANS-LNMKILLDEEAQSLFMEFV--QSDVD----KLHKIGEDIVRKCCGLPIAIKTMALTLR--NKSKDAWSDALSRLEHDF---HNF----NEVFGISYDYLQQE-KSIFLLCGLFPEDYNIPPEELMRYGWGKKVYT--------ERLNTCIERLIHTNLLM------EGVVGCVKMHDLALAFVMDMFKVQ---D--SIVNQR
>XP_023738533.1
-RLE------RIR-HLIGMEDSIYTISSWLRASY-EAAEILTICGMPGIGKTTFAKQMY--MPHYHEFERNSFKGIGRRCAQQDLQKHL---LG-D-I-KK----TSKVEKALTRKKTLLVLDDVDNF-----EQQN-VLIGTPGSKIILTTK-DG----------------------------------------------------------------------------------------------------------------------------------------------------------------------------------------------------------------------
>XP_023738650.1
-ELR-----NVDE-KLVGMESRINDIVSSLTG-A-EDVRIIGIKGIAGGGKTTLARAIF--DKIHFQFEGKSFENVREVAKASSLQEQV---LS-N-V-KRI---KSMMKKMLSGKKVLLILDDVDDL-----DQMD-ALAGGSGSRIIITTR-DEVL-----VAYR-HDVSLLSHKEAICLFSRYAF-GRD----IPRYNDLSLKVVHYAAGLPLTIRVLGSFLC--GKDELEWKDALNRLKT-IPLKE-----TQEKLEISYTGL-DD-KEIFLDVACLLKGWL--KDDAIRALESCGFHA------R-----NGLRVLEQKSLMTISP---YQ----LGMHDHIAEMGRNIVRRL---H------SR
>XP_023739735.1
-RLH------PLP-QLIGMDDSIKFVTSWLDASS-HTTDILTILGMGGIGKTSLAKYVY--ALHSHEFDTSSFEDINRICDEKDVQKQL---YD-D-I-KP----TSMIENAVARKKMFLVLDDIGTI-----NQLD-VLLGSLGTKIIITTK-DALTN--SCALFKPYKLKGLSEIDSQKLLCFHAF-MCN----DPGYEEVSKKLVKYCEGHPLALKVLGRSLY--NRDVSYSEGYMERLKN-PPISN--------VLRMSFDSLPKN-KDLFKHIACFFVGMD--REATETILEACDIET------K-----TGITNLIDKCLLSIRW---NN----LMMHQLVQEMGKFVVCEE---S------SR
>XP_023739736.1
-RLH------PLP-QLIGMDDSIKFVTSWLDASS-HTTDILTILGMGGIGKTSLAKYVY--ALHSHEFDTSSFEDINRICDEKDVQKQL---YD-D-I-KP----TSMIENAVARKKMFLVLDDIGTI-----NQLD-VLLGSLGTKIIITTK-DALTN--SCALFKPYKLKGLSEIDSQKLLCFHAF-MCN----DPGYEEVSKKLVKYCEGHPLALKVLGRSLY--NRDVSYSEGYMERLKN-PPISN--------VLRMSFDSLPKN-KDLFKHIACFFVGMD--REATETILEACDIET------K-----TGITNLIDKCLLSIRW---NN----LMMHQLVQEMGKFVVCEE---S------SR
>XP_023739987.1
-ELR-----SIDE-KLVGMEIRIKDVMSCLTD-I-DDVRMIGIKGMGGGGKTTLARAVF--DQISFHFEGKSFDNVREVSNASSLQSQV---LS-D-V-RCI---KNKMKQIMCDRKVLVVLDDVDHI-----DQLD-ALAGEDGSRIIITTR-EEVL-----VAHR-QNVNLLSDKEAICLFSRYAF-GRE----IPGYEELSREVVRYAAGLPLTIRVLGSFLC--GKSELEWIDAQERLKT-IPLTE-----TMKKLELSYIGL-ED-KEIFLDVACILQGWR--KESAIEFLESCGFHA------R-----NGLKVLEQKSLINTTL----E----VKMHDHIKELGRNIVRRS---H------SR
>XP_023739988.1
-ELR-----SIDE-KLVGMEIRIKDVMSCLTD-I-DDVRMIGIKGMGGGGKTTLARAVF--DQISFHFEGKSFDNVREVSNASSLQSQV---LS-D-V-RCI---KNKMKQIMCDRKVLVVLDDVDHI-----DQLD-ALAGEDGSRIIITTR-EEVL-----VAHR-QNVNLLSDKEAICLFSRYAF-GRE----IPGYEELSREVVRYAAGLPLTIRVLGSFLC--GKSELEWIDAQERLKT-IPLTE-----TMKKLELSYIGL-ED-KEIFLDVACILQGWR--KESAIEFLESCGFHA------R-----NGLKVLEQKSLINTTL----E----VKMHDHIKELGRNIVRRS---H------SR
>XP_023739989.1
-ELR-----SIDE-KLVGMEIRIKDVMSCLTD-I-DDVRMIGIKGMGGGGKTTLARAVF--DQISFHFEGKSFDNVREVSNASSLQSQV---LS-D-V-RCI---KNKMKQIMCDRKVLVVLDDVDHI-----DQLD-ALAGEDGSRIIITTR-EEVL-----VAHR-QNVNLLSDKEAICLFSRYAF-GRE----IPGYEELSREVVRYAAGLPLTIRVLGSFLC--GKSELEWIDAQERLKT-IPLTE-----TMKKLELSYIGL-ED-KEIFLDVACILQGWR--KESAIEFLESCGFHA------R-----NGLKVLEQKSLINTTL----E----VKMHDHIKELGRNIVRRS---H------SR
>XP_023739990.1
-ELR-----SIDE-KLVGMEIRIKDVMSCLTD-I-DDVRMIGIKGMGGGGKTTLARAVF--DQISFHFEGKSFDNVREVSNASSLQSQV---LS-D-V-RCI---KNKMKQIMCDRKVLVVLDDVDHI-----DQLD-ALAGEDGSRIIITTR-EEVL-----VAHR-QNVNLLSDKEAICLFSRYAF-GRE----IPGYEELSREVVRYAAGLPLTIRVLGSFLC--GKSELEWIDAQERLKT-IPLTE-----TMKKLELSYIGL-ED-KEIFLDVACILQGWR--KESAIEFLESCGFHA------R-----NGLKVLEQKSLINTTL----E----VKMHDHIKELGRNIVRRS---H------SR
>XP_023739992.1
-ELR-----SIDE-KLVGMEIRIKDVMSCLTD-I-DDVRMIGIKGMGGGGKTTLARAVF--DQISFHFEGKSFDNVREVSNASSLQSQV---LS-D-V-RCI---KNKMKQIMCDRKVLVVLDDVDHI-----DQLD-ALAGEDGSRIIITTR-EEVL-----VAHR-QNVNLLSDKEAICLFSRYAF-GRE----IPGYEELSREVVRYAAGLPLTIRVLGSFLC--GKSELEWIDAQERLKT-IPLTE-----TMKKLELSYIGL-ED-KEIFLDVACILQGWR--KESAIEFLESCGFHA------R-----NGLKVLEQKSLINTTL----E----VKMHDHIKELGRNIVRRS---H------SR
>XP_023739993.1
-KLC-----NFDE-KLVGMETRVNDLVSSLIG-I-DDVRMIGIKGMGGGGKTTLARSVF--DQISFKFEGVSFENVREVSSTSSLQRQI---LS-D-V-KDI---KNMMKSRMRGIKVLIVLDDVNHL-----NQLE-ALAGEPGSRIIITTR-DEVL-----LAHK-RDVNLLSDKEAICLFSRYAF-GRE----IPDYEELSEQVLCYASGLPLTIKVLGSNLC--GEDKPIWNDTLQRLKT-IPLTE-----TMKILELSYTIL-DD-KEIFLDIACIMKGWL--KENAIQALESCGFHA------L-----SGLRVLQQKSLITIDA----E----VGMHDHIEEMGINIVRRS---H------SR
>XP_023740042.2
-ELR-----SVDE-KLVGMETRVKDVLSLITG-A-DDVRMIGIKGMGGGGKTTLARAIF--DQISFRFEGKSFENVREVSKASSLQHKV---LS-D-V-QNI---KHMLKRRMSGRKVLVVLDDVDHM-----NQLE-ALAGEKGSRIIITTR-YEVL-----VAHH-RNVNLLSDQEAISLFSRYAF-ARE----IPGYEKLSGQVVRYAAGLPLTIKVLGSFLC--GKDESEWIDAIERLKT-IPLEE-----TLKRLELSYIDL-DD-KEIFLHLACMLKGYK--KKAAIEALESCGFHA------R-----NGLRVLEQKSLITI-N----E----VDMHDHIEEMGRDIVRRS---R------SR
>XP_023740046.2
-ELR-----SIDE-KLVGMETRIKDVISSLIG-F-DDVRMIGIKGMGGSGKTTLARVVF--DHISCQFEGKSFENVREVSNASVLQNQI---LL-D-V-QNI---KNMMKRMMPGRKVLIVLDDVDHI-----DQLE-ALAGERGSRIVITTR-DEVL-----LAHR-RDVNLLLREEAFCLFSRYAF-GRE----IPGYEWLSEQVVRYACGLPLTIRVLGSFLC--AKNKLEWIDALERLKT-IPLKE-----TLKKLELSYIDL-DD-KEIFLDVACILKGWP--KYLAIEALESCGYHA------R-----NGLRVLEQKSLLTISH-DHIE----VGMHDHMEEMGKNIVRRL---H------SR
>XP_023740048.2
-ELH-----SFDK-KLVGIETRVNDFVSSLLG-I-NDVRMIGIKGMGGAGKTTLARAVF--DKISFRFEDKSFENVREVTNTPSLQEQI---LS-D-V-KDI---QNILKRRMRGRKVLIALDDVDDI-----EQLE-ALAGESGSRIIITTR-DEVL-----LAHR-HDVNLLSDKEASCLFSRYAF-GRE----IPGYQELAEQVVHYASGLPLTIKVLGSLLF--GKDKAEWKDALERLKT-IPLAK-----TLKILELSYTAL-ED-KEIFLDVACIMKGGT--KDQVIKVLESCGFCA------K-----IGLRVLQLKSLITVDV----E----VSMHDHLREMGMNIVRRL---H------SR
>XP_023740050.1
-ELR-----SINE-KLIGMETRIKDVLLSLTG-L-DDVHMIGIKGIGGGGKTTLARAVF--DQISFQFESKSFENVREVSNASSLQNQV---LL-D-V-QGV---KNMMKRMLRGRKVLVVLDDVDHI-----QQLE-ALAGEPGSIIIITTR-DEVL-----IAHG-HNINLLSGKEAIWLLSTHAF-GRE----IPGYEVLSRQLVRYASGLPLTIRILGSFLC--GKSVLEWKDALERLKA-IPLTE-----TLKKLELSYVDL-DD-KEIFLDVACILKGWL--KDKAIEALESCGFHA------R-----HGLRVLEQKSLITIDD---DE----VGMHDHIVEMGRNIVRRS---H------TR
>XP_023740088.1
-ELR-----SIDE-KLVGMETRVNDVISFLTG-I-DDVRMIGIKGMGGGGKTTLARAVF--DQISFQFEGKSFENVREVSNDSSLQNQL---LS-D-V-KGI---KNMLKRRMSGRKALLVLDDVDHI-----DQLE-ALAGEPGSRIIITTR-YEVL-----VAHC-HNVNLLSDKEAICLFSRYAF-GRE----IPGYEKLSGEVVRYASGLPLTIKVLGSFLC--GKDESEWIDALERLRT-IPLHE-----TLKRLELSYISL-ED-KEIFLNVACLLKGWA--KADAIEALESCGLHA------R-----NGLRVLEQKSLITI-N----E----VDMHDHIEEMGRDIVRRS---R------SR
>XP_023740358.1
-GL-S--TSLVDASSIVGRKDEKDALIHKLY--EDRNYSIVPIVGMGGVGKTTLARLLYDEMQGKAHFELNAWVCVSDEFDIFNITKVI---FQ-A-I-GN----QVALKEKISKKRFLLVLDDVWSESYTDWEILERPFLA-PGSKIIITTRKLSLLTQLGYN-Q-PYSLSVLSHENAVSLFCQHAFGENNFD--SHSLKPHGEGIVKKCDGLPLALIALGRLLRTKT-DEEEWKELLNSEIWRLG-NRD---KIIPALRLSYHDLSANLKLLFAYCSLFPKDYVFDMEELILLWMAEGFLH-QSSTGKSEMGVECFEDLLSRSFFQQAPN---------VMHDLMNDLAMSV-AGEFFSR--EMKKRH
>XP_023740359.1
-GL-S--TSLVDASSIVGRKDEKDALIHKLY--EDRNYSIVPIVGMGGVGKTTLARLLYDEMQGKAHFELNAWVCVSDEFDIFNITKVI---FQ-A-I-GN----QVALKEKISKKRFLLVLDDVWSESYTDWEILERPFLA-PGSKIIITTRKLSLLTQLGYN-Q-PYTLSVLSHENAVSLFCQHAFGENNFD--SHSLKPHGEGIVEKCDGLPLALIALGRLLRTKS-DEEEWKELLNSEIWRLG-NRD---KIIPALRLSYHDLPANLKLLFAYCSLFPKDYMFDMEELILLWMAEGFLH-QSSTGKSEMGVECFEDLLSRSFFQHAPN---------VMHDLINDLAMSV-AGEFFSR--EMKKRH
>XP_023740857.1
-KLH-----SENE-NLIGIAARMQRLSLELIG-S-NDVRMIGIWGVGGGGKTTLATSIY--DQICCKFDGCCFENIREESSR-KLQEKM---IS-E-M-------RRLISHRFRHRKVLIVLDDVDRL-----EQLK-ALVGSEGSRIIITTR-DEVL-----NAHR-HNISLLTDDEAIKLLRKHAP-LNY----RPDYEQLSKEVVSYAGGLPLAVTVLGSFLC--DKNIHEWRSALARLKE-IPNYD-----ILEKLKVSFDGL-PI-KELFLDIACFFRWQK--KDKAMEILDACGVHP------V-----IGLKVLIQKALISISE---DG----FDMHDLVQEMGHYIVRGE---H------TR
>XP_023740858.1
----------------------MQRLSLELIG-S-NDVRMIGIWGVGGGGKTTLATSIY--DQICCKFDGCCFENIREESSR-KLQEKM---IS-E-M-------RRLISHRFRHRKVLIVLDDVDRL-----EQLK-ALVGSEGSRIIITTR-DEVL-----NAHR-HNISLLTDDEAIKLLRKHAP-LNY----RPDYEQLSKEVVSYAGGLPLAVTVLGSFLC--DKNIHEWRSALARLKE-IPNYD-----ILEKLKVSFDGL-PI-KELFLDIACFFRWQK--KDKAMEILDACGVHP------V-----IGLKVLIQKALISISE---DG----FDMHDLVQEMGHYIVRGE---H------TR
>XP_023741427.1
-RID------QND-----FRSRELTFMKALLGP--NHSHMVALCGMGGVGKTTMMKKL---KEVKKMFHYVE-AVIGEKTDPIAIQQAVAEYLGIS-L-------TDKLRTWFNGKKFLVILDDVWQPV--DMEDIGLSFPN-VDFKVLITSR-DQVCTEMGVKADL-LKVSVLEEAEAHSLFLQFL--EDDVD----ELNKIGEEIVKKCCGLPIAIKTMACTLR--SKSKDTWKNALSRLQHDI---NTI----STVFQTSYDNLEEV-KATFLLCGLFPEDFNIPTEDLLRYGWGKAVDT--------EKLKACIERLMHTNLLI------EGDVRYVKMHDLVRAFVLDMFKAE---H--SIVNKR
>XP_023741428.1
-RID------QND-----FRSRELTFMKALLGP--NHSHMVALCGMGGVGKTTMMKKL---KEVKKMFHYVE-AVIGEKTDPIAIQQAVAEYLGIS-L-------TDKLRTWFNGKKFLVILDDVWQPV--DMEDIGLSFPN-VDFKVLITSR-DQVCTEMGVKADL-LKVSVLEEAEAHSLFLQFL--EDDVD----ELNKIGEEIVKKCCGLPIAIKTMACTLR--SKSKDTWKNALSRLQHDI---NTI----STVFQTSYDNLEEV-KATFLLCGLFPEDFNIPTEDLLRYGWGKAVDT--------EKLKACIERLMHTNLLI------EGDVRYVKMHDLVRAFVLDMFKAE---H--SIVNKR
>XP_023741568.1
-ELR-----NVDE-KLVGMEARVKDVVSALTD-F-DDVRMVGIKGMGGAGKTTLARAVF--DQISFLFEGISFENVREASNTSSLQNQV---LS-D-V-KDI---KHQMKRRMSDKKVLVVLDDVDHI-----DQLD-ALAGEPGSRIIITTR-DEVL-----VAHR-RDVTLLSDGEAICLFSRYAF-GRD----IPGYEELSRQVVRYAAGLPLTMRVLGSFLC--GKIELEWVDALERLKT-IPLAE-----TLKKLELSYIGL-ED-KEIFLDVACILRGWL--KNDAIKALESCGFHA------R-----NGLRVLQQKSLITINS----E----VEMHDHIVEMGRNIVRRL---H------SR
>XP_023741570.1
-ELR-----NIDE-KFVGMETRIKDVISSLTG-F-NDVRMIGIKGMGGGGKTTLARAVF--DQISFQFEGKSFENVREASNASSLQNQI---LS-D-V-RGV---VHIMKRTMRDRKVLVVLDDVDHI-----DQLE-ALAGEPGSRIIITTR-DEVL-----VAHR-RDVTLLSDKEALCLFSRHAF-GRD----FPGFEELSGQVVRYAAGLPLTIKVLGSFLC--GKNEPEWVDALKRLKK-IPLAE-----TMKKLELSYIGL-ED-KEIFLDVACILKGWQ--KDNAIKALESCGFHA------R-----NGLKVLEQKSLITIDG----K----VNMHDHIEELGRNIVRRL---H------SR
>XP_023741572.1
-ELR-----NIDE-KFVGMETRIKDVISSLTG-F-NDVRMIGIKGMGGGGKTTLARAVF--DQISFQFEGKSFENVREASNASSLQNQI---LS-D-V-RGV---VHIMKRTMRDRKVLVVLDDVDHI-----DQLE-ALAGEPGSRIIITTR-DEVL-----VAHR-RDVTLLSDKEALCLFSRHAF-GRD----FPGFEELSGQVVRYAAGLPLTIKVLGSFLC--GKNEPEWVDALKRLKK-IPLAE-----TMKKLELSYIGL-ED-KEIFLDVACILKGWQ--KDNAIKALESCGFHA------R-----NGLKVLEQKSLITIDG----K----VNMHDHIEELGRNIVRRL---H------SR
>XP_023741573.1
-ELR-----NIDE-KFVGMETRIKDVISSLTG-F-NDVRMIGIKGMGGGGKTTLARAVF--DQISFQFEGKSFENVREASNASSLQNQI---LS-D-V-RGV---VHIMKRTMRDRKVLVVLDDVDHI-----DQLE-ALAGEPGSRIIITTR-DEVL-----VAHR-RDVTLLSDKEALCLFSRHAF-GRD----FPGFEELSGQVVRYAAGLPLTIKVLGSFLC--GKNEPEWVDALKRLKK-IPLAE-----TMKKLELSYIGL-ED-KEIFLDVACILKGWQ--KDNAIKALESCGFHA------R-----NGLKVLEQKSLITIDG----K----VNMHDHIEELGRNIVRRL---H------SR
>XP_023741577.1
-ELR-----RIDK-NLVGMETRINGIISSLTA-S-DDVHMIGIWGIGGGGKTTLARAIF--NKISFQFEGKSFENVREVSKASSLKSQI---PL-N------------------GGKVLLVLDDVDHL-----NQLE-VLTGDPGSIIIITTR-DEVL-----VAHG-HNVNLLSDKEAIWLFSRYAF-GKE----IPGYEELSRQVVCYAAGLPLTIKVLGSFLC--GKSKPEWVDALARLKT-IPLEE-----TQKKLELSYISL-EE-KEIFLDVATILKGWL--KNSAIEALESCGFYA------R-----IGLRVLEQKSLITIDG---DE----LGMHDHLKEMGRNIVRRS---H------SR
>XP_023741578.2
-ELR-----RIDE-NLVGMKARINNIVSSLTA-P-DDVSMIGIWGIGGGGKTTLARAIF--NTISFQFEGKSFENVREVSNASSLQKQI---LS-D-V-QGI---ENMMWRMMRGRKVLLVLDDVDCM-----EQLQ-ALAGDPG------------------------------NTEGICLFNRYAF-GRE----IPGYEELSRQVLRYAAGLPLTIKVLGSFLC--GK---------------------------------------N-KEIFLDVATILKGWP--KDLVIKALESCGFHA------R-----ICLRVLEQKSLITFND-DVGE----VGMHDHIEEMGRNIVRRS---H------SR
>XP_023741581.1
-ELR-----SIDK-NLVGMEIRIKDIISSLTA-S-DGVHMIGIWGIGGGGKTTLAKAIF--DKISFQFEGKSFENVREVSNAPPLQIQI---LS-N-V-HGI---KNMMSWMMGGRKTLLVLDDVDHV-----AQLE-ALAGDSGSIIIITTR-DEVL-----VAHG-HNVNLLSDKEAIWLFSRYAF-GRD----FPEYQEPCGKVVCYAAGLPLTIKVLGSFLC--GKSKLEWEDALNRLKT-IPLQE-----TQKKLELSYIGL-DD-KEIFLDVATILKGWR--KDFIIQALESCGFHA------R-----IGLRVLEQKSLITIDG----E----LGMHDHLEEMGRNIVRRS---H------SR
>XP_023741582.1
-ELR-----RIDK-NLVGMETRINDIISSLTA-S-DDVHMIGIWGIGGGGKTTLARAVY--NKISFQFEGKSFENVREVSKASSLQSQI---PL-N------------------GGKVLLVLDDVDHL-----NQLE-VLAGDPRSIIIITTR-DEVL-----VAHG-HNVNLLSDKEAIWLFSRYAF-GKE----IPGYEELSRQVVCYAAGLPLTIKVLGSFLC--GKSKPEWVDALARLKT-IPLEE-----TQKKLELSYIGL-EE-KEIFLDVATILKGWL--KNSAIGALESCGFYA------R-----IGLRVLEQKSLITIDG----E----LGMHDHLQEMGRNIVRRS---N------SR
>XP_023741590.1
-ELR-----CIGK-NLVGMETRINDIISSSMA-S-DDVSMIGIIGIGGGGKTTLAKTIF--SKISFQFEGKAFENVREVSNASLLQNKV---LS-N-V-KGI---KNMMSWMMRGRKVLLVLDDVDHL-----DQLE-ALAGDPGSMIIITTR-DLVL-----VAHG-HNVNLLSDKEAIWLFSRYAF-GKE----IPGYEELSREVVCYAAGLPLTIKVLGSSLC--GKSKLEWVDALARLKT-IPLEE-----TQKKLELSYIGL-DD-KEIFLDVATIMKGWQ--KETAIIALESRGFHA------R-----IGLRVLEQTSLITIND--FDE----VGLHDHLEEMAKNIICRS---H------SR
>XP_023741602.1
-ELR-----HIDK-NLVGMETRVNDILSSLTA-S-DDVRMIGIKGIGGGGKTTLARAVF--NNISYQFEGKSFDKVREVSNASLLQNQI---LS-N-V-HGI---KNMMSWMIGGRKTLLVLDDVDHV-----EQLE-ALAGDPGSIIIITTR-DEVL-----IAHG-HNVNLLSEEEAIWLFSRHAF-GKE----IPGYEELSRQVVCYAAGLPLTIKVLGSFLC--GKSKLEWKEALARLET-IPLKE-----TQKVLELSYTGL-DD-KEIFLDVATILKGWT--KHSTIEALESCGFHP------R-----IGLRVLEQKSLITIGN---DE----VGMHDHFEELGRNIVRRL---H------SR
>XP_023741720.1
-TFD--ELL-DEDE-IVGMDDNKDKLIEWLMEDD-PRRMVISVVGMGGLGKTTLVTKVYNDQAIQRYFDCWAWVSVSQTKGVDELLRSM---IK-K-L-ETFRVDVEMLIDYLHKKRYVIILDDVWKIL--LWSRIRSAFPKNLGSRVIFTTRNDNVAK----S-V-KHVLRLLGEDDSWALFCKKAFSDLGHS--CPELEELARAIMKKCEGLPLAIVAIGGLLCSRNKTAVEWKKIYDSLTWELS-NNPVLEGVKGILSLSFNDLPFYLKHCFLYCCVFRDGYPIKRKKLIRLWVAEGFIL-ER---KGEVAEEYLMELNLRSMIQVTETD-TG-VKMFKVHDVMRELAMTTSQKDNFC-------QR
>XP_023742242.1
-KVN-------NH-----FKSREKSFKDAVLQQ--DDSQVIALCGMGGVGKTTMMEQL---KKTKKMFWIVK-VVIGQKINMYSVQQTIAEYMGSS-L-------ADRLRIRFKGRKVLVILDDLWEMI--ELKDIGLSLPQ--GFKLLLTSR-YQICTQMAVEAKS-VRVDVMEEDEARDFFWQNT--GKQYD----ELNQIGSNIVKRCGFLPLAIKLIASTLQ--FQEVFVWRNTLHRLKKNL---DKN----QEIVEISYTYLKEE-KRIFLLCGLFPDDFDIPVEELTRYAWGDDVCT--------DRTKTCVQNLRNANLLM------DSYIGCVKMHDLVLAFVLGKVKGD---N--WVINKR
>XP_023742243.1
-KVN-------NH-----FKSREKSFKDAVLQQ--DDSQVIALCGMGGVGKTTMMEQL---KKTKKMFWIVK-VVIGQKINMYSVQQTIAEYMGSS-L-------ADRLRIRFKGRKVLVILDDLWEMI--ELKDIGLSLPQ--GFKLLLTSR-YQICTQMAVEAKS-VRVDVMEEDEARDFFWQNT--GKQYD----ELNQIGSNIVKRCGFLPLAIKLIASTLQ--FQEVFVWRNTLHRLKKNL---DKN----QEIVEISYTYLKEE-KRIFLLCGLFPDDFDIPVEELTRYAWGDDVCT--------DRTKTCVQNLRNANLLM------DSYIGCVKMHDLVLAFVLGKVKGD---N--WVINKR
>XP_023743279.1
-KLD--------D-VIIGLDFHLQELKRMVK----DDTQVVTVSAPGGCGKTTLVKMLCHDNEIKGIFGDNIFVTVSR-----TLIQKL---FA-H-F-------KNQLENFMRQMSILLVLDDVWSE--------SESLIEDSGYKILVTSR----------FLFS-YELTLLNDQDAKTLFCSSAF-HNM----NS--DDLVNKMVKYCKGFPLALTVIGASLC--GQNVVKWRSTLKKWSEIFHSSSR----LLLSLQSSVDAL-DLPRDCFLDLGLFPEDE---KITASALMDMEGMYT------S-----EYLLELSSRNLLNVLTR--NE----VTQHDLLRDLAIHLSSQD----------TR
>XP_023743280.1
-KLD--------D-VIIGLDFHLQELKRMVK----DDTQVVTVSAPGGCGKTTLVKMLCHDNEIKGIFGDNIFVTVSR-----TLIQKL---FA-H-F-------KNQLENFMRQMSILLVLDDVWSE--------SESLIEDSGYKILVTSR----------FLFS-YELTLLNDQDAKTLFCSSAF-HNM----NS--DDLVNKMVKYCKGFPLALTVIGASLC--GQNVVKWRSTLKKWSEIFHSSSR----LLLSLQSSVDAL-DLPRDCFLDLGLFPEDE---KITASALMDMEGMYT------S-----EYLLELSSRNLLNVLTR--NE----VTQHDLLRDLAIHLSSQD----------TR
>XP_023743285.1
-KLD--------D-VIIGLDFHLQELKRMVK----DDTQVVTVSAPGGCGKTTLVKMLCHDNEIKGIFGDNIFVTVSR-----TLIQKL---FA-H-F-------KNQLENFMRQMSILLVLDDVWSE--------SESLIEDSGYKILVTSR----------FLFS-YELTLLNDQDAKTLFCSSAF-HNM----NS--DDLVNKMVKYCKGFPLALTVIGASLS--GQNLVKWRSTLKKWSEIFHSSSR----LLLSLQSSVDAL-DLPRDCFLDLGLFPEDE---KITASALMDMEGMYT------S-----EYLLELSSRNLLNVLTR--NE----VTQHDLLRDLGIHLSSQD----------TR
>XP_023743286.1
-KLD--------D-VIIGLDFHLQELKRMVK----DDTQVVTVSAPGGCGKTTLVKMLCHDNEIKGIFGDNIFVTVSR-----TLIQKL---FA-H-F-------KNQLENFMRQMSILLVLDDVWSE--------SESLIEDSGYKILVTSR----------FLFS-YELTLLNDQDAKTLFCSSAF-HNM----NS--DDLVNKMVKYCKGFPLALTVIGASLS--GQNLVKWRSTLKKWSEIFHSSSR----LLLSLQSSVDAL-DLPRDCFLDLGLFPEDE---KITASALMDMEGMYT------S-----EYLLELSSRNLLNVLTR--NE----VTQHDLLRDLGIHLSSQD----------TR
>XP_023743987.1
-ELR-----NIDE-KLVGMETRIKDLVPSLIG-C-DDVRMIGIKGMGGGGKTTLARAVF--DHISFHFEGTSFENVRE--KDSQLQNQV---LS-D-V-KDI---KHMMKRRMPNRKGLVVLDDVDHI-----NQLE-ALAGDAGSVIIITTR-DEVL-----VAHR-HDVNLLSYEEAICLFSRFAF-GRD----IPGYEELSRQVVHYAAGLPLTIKVLGSFLC--GKDELEWIDALERLKT-IPETQ-----TLKKLEISYISL-ED-KEMFLDVACFMKDWG--KDAAIKVLECCGFHA------R-----NGLRVLQQKSLIT-------D----LDMHDHIEEMGRNIVRRG---H------SR
>XP_023744001.1
--------------------------------------DILTIYGIGGIGKTSLAKHIY--GLYCREFQRSSYDDITRKCNGNDLQEQL---FN-E-I-KT----TTRIENALARRRVFLVLDDITTL-----DQLD-SLLGSPGSKV-------------------P------------------------------GYEEVSDNLVKYCQGHPLALKVLGKSLH--NQDVAYWEGCIEGLMK-SRINN--------VLRMSFDALPNN-KELFKHIACFFVGID--KDVSETILNACDINT------R-----SGITDLVDKCLLSIGL---NN----LKMHQLIQEMGRWEVRQE---S------SR
>XP_023744023.1
-RLH------AQS-LLIGMEYHIHFVTSWVDGSS-HTADILTTLGMGGIGKTSLAKHVY--GLYSHEFHVSSFEDITRKCDGKDLQEQL---CN-D-I-KT----TTKIENALARKRVFLVLDDITTI-----DQLD-ALLGSPGSKIIITTR-DRLTE--SCALFKPHLLLGLDEIKSLQLLSFHAF-MCN----YPGYEEVSYKLVKYCQGNPLALVVLGKSLC--NRDVAYWEGCIEGLNK-SHINN--------VLRMSFDSLSNN-KELFKHIACFFVGID--RDVSETILKACDIIT------R-----SGITNLIDRYLLSIGS---NN----LKMHQLVQEMGRLEVHQE---S------SR
>XP_023744518.2
------------P-KVHGFEHNVMAMERELMRN--NVYKVFGVVGVAGIGKTTLCQDIFGRKLVKEHFCPRIWVCLSKQPRDNEIVVRI---LKLG-I-DEV---EHGLRKLIQGKRYLIVLDDAWNDDE---EELAYALPKGCGGTVISSSR-SDLLKRMGKDVSLPHTKEIIDQ-----IFRDTVYEEDERE--FPHLEELKMEILKKCDGIPLAAKLLAKIAR-----------------------EP--------LPLKQKPPPTSV-------------------------------------------------------VG-------G-------HEN---------K------------EQ
>XP_023744652.1
-QLR-----NADE-KLIGMETRVKDAVSSLIG-T-DDVRVIGIKGMGGGGKTTLARAVF--DQISFRFEAKSFENVRENSNTSLLQNQV---LK-D-A-QGI---KIMMKKKMRNKKTLLVLDDVDHI-----DQLE-ALAGDSGSRIIITTR-DEVL-----VAHR-LNVNLLSRKEAIGLFSRYAF-GGD----IPGYEELSEQVVRYAAGLPLTMKILGSFLC--GKNKSEWIDALERLKT-ISLKE-----TLQILELSYNNL-ED-KEIFLNIACFLKRWS--KHTAIDVLESCGFHA------T-----NGLKVLEQKSLITIVD----E----GSMHDHIEEMGRNIVRRL---H------SR
>XP_023744659.1
-QLR-----DIDE-KLVGMETRVKDVLSLMTG-V-DDVRMIGIKGMGGGGKTTLARAVF--DQISYLFEGKSFENVREVSSTSSLQNQV---LK-D-V-QGI---KRMIKRMMRGIKVLVVLDDVDHI-----DQLA-ALAGMPRSRIIITTR-DEVL-----VAHR-VDVNLLSYNEAICLFSRYAF-GTE----IPGYGELSGKVVRYANGLPLTITVLGSFLC--GKNVSEWIDALKRLET-IPLNE-----TLQKLELSYVTL-ED-KEIFLNVACILKGWS--KELAIEALESCGFHA------T-----NGLKILEQKSLITISK----E----VGMHDHIEEMGRNIVRRL---H------SR
>XP_023744661.1
-QLR-----DIDE-KLVGMETRVKDVLSLMTG-V-DDVRMIGIKGMGGGGKTTLARAVF--DQISYLFEGKSFENVREVSSTSSLQNQV---LK-D-V-QGI---KRMIKRMMRGIKVLVVLDDVDHI-----DQLA-ALAGMPRSRIIITTR-DEVL-----VAHR-VDVNLLSYNEAICLFSRYAF-GTE----IPGYGELSGKVVRYANGLPLTITVLGSFLC--GKNVSEWIDALKRLET-IPLNE-----TLQKLELSYVTL-ED-KEIFLNVACILKGWS--KELAIEALESCGFHA------T-----NGLKILEQKSLITISK----E----VGMHDHIEEMGRNIVRRL---H------SR
>XP_023744662.1
-ELR-----SVDE-KLVGIETRINEITSSLTG-S-DDVRMIGIWGIGGGGKTTLARAVF--NKIYFEFECKSFENVREVSKASLLQKQV---LS-H-V-QCI---KNMMKKMMRNRKVLLVLDDVDHI-----DQLE-ALAGDPGSRIIITTR-DKVL-----VAHR-HTVNLLSNKEAICLFSRYAF-GKE----IPEYEELSGQVVCYAAGLPLTIKVLGSFLC--GKNKSEWIDALERLKT-IPLNE-----TLKILELSYIGL-ED-KEIFLHVACILKGEL--KGYAIQVLESCGFHA------K-----NGLRVLEQKSLIIIDD---DE----VSMHDHFEEMGKNIVRRS---H------SR
>XP_023744663.1
-QLR-----NADE-KLIGMETRVKDAVSSLIG-T-DDVRVIGIKGMGGVGKTTLARVVF--DQISFRFEAKSFENVRENSNTSSLQNQV---LK-D-V-QG----KIMM-KKMRNKKTLLVLDDVDHI-----DQLE-ALAGDPGSRIIITTR-DEVL-----VAHR-LYVNLLSEEEAICLFSRYAF-GGE----IPGYEDLSEQVVRYAAGLPLTIKVLGSFLC--GKNESEWIDALERLKT-IPLKE-----TLQKLELSYISL-ED-KEIFLNVACLLKRWS--KPVVIEALESCGFHA------T-----NGLKVLEQKSLITITR----E----VHMHDHIEEMGRNIVRRL---H------NR
>XP_023744664.1
-QLR-----NADE-KLIGMETRVKDAVSSLIG-T-DDVRVIGIKGMGGVGKTTLARVVF--DQISFRFEAKSFENVRENSNTSSLQNQV---LK-D-V-QG----KIMM-KKMRNKKTLLVLDDVDHI-----DQLE-ALAGDPGSRIIITTR-DEVL-----VAHR-LYVNLLSEEEAICLFSRYAF-GGE----IPGYEDLSEQVVRYAAGLPLTIKVLGSFLC--GKNESEWIDALERLKT-IPLKE-----TLQKLELSYISL-ED-KEIFLNVACLLKRWS--KPVVIEALESCGFHA------T-----NGLKVLEQKSLITITR----E----VHMHDHIEEMGRNIVRRL---H------NR
>XP_023744669.1
-QLR-----NADE-KLIGMETRVKDAVSSLIG-T-DDVRVIGIKGMGGAGKTTLARAVF--DQISFRFEAKSFENVRENSNTSSLQNQV---LK-D-A-QGI---KIMMKKKMRNKKTLLVLDDVDHI-----DQLE-ALAGDSGSRIIITTR-DEVL-----VAHR-LDVNLLSNKEAIGLFSRYAF-GGD----IPGYEELSEQVVRYAAGLPLTIKVLGSFLC--GKNKSEWIDALERLKT-IPLKE-----TLQKLELSYINL-ED-KEIFLNVACLLKGWW--KRLAIEALESCGFHA------T-----NGLKVLEQKSLITITR----E----VHMHDHIEEMGRNIVRRL---H------SR
>XP_023744670.1
-QLR-----NADE-KLIGMETRVKDAVSSLIG-T-DDVRVIGIKGMGGAGKTTLARAVF--DQISFRFEAKSFENVRENSNTSSLQNQV---LK-D-A-QGI---KIMMKKKMRNKKTLLVLDDVDHI-----DQLE-ALAGDSGSRIIITTR-DEVL-----VAHR-LDVNLLSNKEAIGLFSRYAF-GGD----IPGYEELSEQVVRYAAGLPLTIKVLGSFLC--GKNKSEWIDALERLKT-IPLKE-----TLQKLELSYINL-ED-KEIFLNVACLLKGWW--KRLAIEALESCGFHA------T-----NGLKVLEQKSLITITR----E----VHMHDHIEEMGRNIVRRL---H------SR
>XP_023744687.1
-QLR-----NADE-KLIGMETRVKDAVSSLIG-T-DDVRVIGIKGMGGVGKTTLARVVF--DQISFQFEAKSFENVRENSNTSSLQNQV---LK-D-V-QG----KIMM-KKMRNKKTLLVLDDVDHI-----DQLE-ALAGDPGSRIIITTR-DEVL-----VAHR-LDVNLLSEEEAICLFSRYAF-GGE----IPGYEDLSEQVVRYAAGLPLTIKVLGSFLC--GKNESEWIDALERLKT-IPLKE-----TLQKLELSYISL-ED-KEIFLNVACLLKRWS--KPVVIEALESCGFHA------T-----NGLKVLEQKSLITITR----E----VHMHDHIEEMGRNIVRRL---H------SR
>XP_023745333.1
-RLH------FQP-LLIGMKSSINFITSWLDGSS-HTVDILTISGIGGMGKTCLAKHVY--GLYWHEFHKSSYEDITRRCDGKDIQIQL---CG-D-I-KT----TSIIENAIARKRVFLVLDDINSI-----DQLD-ALLGSPGSKVIITTK-DRLTE--SCALFKPHFLHGLNETESRQLLCSHAF-MCK----HPGYEEVSNKLLEYCQGHPLALEVLGKVLH--NRGVAYWEGCIKGLKK-DHINN--------VLRMSFNSLPKN-KELFKHIACFFVGTD--RYVSETILEACDIDT------R-----SGITNLIDRCLLSIGW---NN----LKMHQLVQEMGRFEVHQE---S------SR
>XP_023745334.1
-RLH------FQP-LLIGMKSSINFITSWLDGSS-HTVDILTISGIGGMGKTCLAKHVY--GLYWHEFHKSSYEDITRRCDGKDIQIQL---CG-D-I-KT----TSIIENAIARKRVFLVLDDINSI-----DQLD-ALLGSPGSKVIITTK-DRLTE--SCALFKPHFLHGLNETESRQLLCSHAF-MCK----HPGYEEVSNKLLEYCQGHPLALEVLGKVLH--NRGVAYWEGCIKGLKK-DHINN--------VLRMSFNSLPKN-KELFKHIACFFVGTD--RYVSETILEACDIDT------R-----SGITNLIDRCLLSIGW---NN----LKMHQLVQEMGRFEVHQE---S------SR
>XP_023745336.1
-RLR------VRS-FLIGMEYHINFVTSWLDGSS-HTTDILTIYGIGGIGKTSLAKHVY--GLYSREFHTSSFEDITRKCDEQDLQEQL---CN-D-I-KT----TAKIENALARKKVFVVLDDISTL-----VQLE-ALLGSPGSKVIITTK-DKLTE--SCELFKPDFLEGLHEIKSRQLLCSHAF-MCN----HPGYEEVTDKLMKYCQGHPLALEVLGKSLY--NRDVAYWEGCMEGLKK-SPINN--------VLRMSFDTLPNN-KELFKHIACFFVGTD--RDVSETILEACDINT------R-----SGITNLIDRCLLSIGP---NN----LKMHQLVQEMGRFEVRQE---S------SR
>XP_023745339.1
-RLR------VRS-FLIGMEYHINFVTSWLDGSS-HTTDILTIYGIGGIGKTSLAKHVY--GLYSREFHTSSFEDITRKCDEQDLQEQL---CN-D-I-KT----TAKIENALARKKVFVVLDDISTL-----VQLE-ALLGSPGSKVIITTK-DKLTE--SCELFKPDFLEGLHEIKSRQLLCSHAF-MCN----HPGYEEVTDKLMKYCQGHPLALEVLGKSLY--NRDVAYWEGCMEGLKK-SPINN--------VLRMSFDTLPNN-KELFKHIACFFVGTD--RDVSETILEACDINT------R-----SGITNLIDRCLLSIGP---NN----LKMHQLVQEMGRFEVRQE---S------SR
>XP_023745343.1
-GLNR-QTSLVDESKIMGREGDKEALLGKLLG-EDQNVSIVSIIGMGGIGKTTLAKIIYNEEKVKDHFALRTWVCVSQEFDVFNISKTI---FQ-A-V-KN----HEALKEKLLNKRFLLVIDDVWNEDQSKWELLQCA-LV-PGSKIMVTTRNTKVASLMDTD-V-AYHLEVLSTEDALSLFAQHALGEKSFE--KHTLKLHGEGIVKKCGRLPLALKTLGRVLKTNR-SGDEWENLLNSEIWDIQ-DGR---GIFPALRLSYYHLPPHLKQLFAYCSLFPKDYVFYKNRLVLMWMAEGFLS-QSKGNMSELGHEYFEELKSRSFFQHSTI---------TMHDLINDLATSV-AGEFFFR--KMDARH
>XP_023745344.1
-GLNR-QTSLVDESKIMGREGDKEALLGKLLG-EDQNVSIVSIIGMGGIGKTTLAKIIYNEEKVKDHFALRTWVCVSQEFDVFNISKTI---FQ-A-V-KN----HEALKEKLLNKRFLLVIDDVWNEDQSKWELLQCA-LV-PGSKIMVTTRNTKVASLMDTD-V-AYHLEVLSTEDALSLFAQHALGEKSFE--KHTLKLHGEGIVKKCGRLPLALKTLGRVLKTNR-SGDEWENLLNSEIWDIQ-DGR---GIFPALRLSYYHLPPHLKQLFAYCSLFPKDYVFYKNRLVLMWMAEGFLS-QSKGNMSELGHEYFEELKSRSFFQHSTI---------TMHDLINDLATSV-AGEFFFR--KMDARH
>XP_023745401.1
-RLR------FQP-LLIGMKSSINFITSWLDVSS-LTSDILTISGIGGIGKTSLAKHVF--GLYCHEFQTSSFEDIGRRCDGKDIQKQL---CG-D-I-KT----TSMIENVVARKRVFLVLDDINSI-----DQLD-ALLGSSGSKVIITTK-DRLTE--SCALFKPHFLEGLDKIESQQLLCSHAF-MCD----HPGYEEVSDKLVDYCQGHPLALEVLGKSLH--NRDVTYWEGYMEGLKK-SPVNN--------VIKMSFSSLPKN-KELFKHIACFFVGMY--RDVSETILEACDINT------R-----SGITNLIDRCLLSIGS---NN----LKMHQLVQEMGRFEVHQE---S------SR
>XP_023745407.1
-RLH------AQP-LFIGMDYSINFITSWLDGSS-HTVDILTISGLGGIGKTSLAKHVY--GLYCHEFNKSSYEDITRRCDGKDIQKQL---CG-D-I-KT----TSMIENVVARKRLFLVLDDINSI-----DQLD-ALLGSPGSKVIITTK-DKLTE--SCALFKPHFLEGLDETESRQLLCSHAF-MCN----HPGYEEVSAKLLEYCQGHPLALEVLGKVLH--NRGVAYWEGCMKGLKK-DRINN--------VLRMSFNSLPKN-KDLFKHIACFFVGID--KDLSETILEACDINT------R-----SGITNLIDKCLLSIGR---NN----LKMHQLVQEMGRFEVHQE---S------SR
>XP_023745408.1
-RLH------AQP-LFIGMDYSINFITSWLDGSS-HTVDILTISGLGGIGKTSLAKHVY--GLYCHEFNKSSYEDITRRCDGKDIQKQL---CG-D-I-KT----TSMIENVVARKRLFLVLDDINSI-----DQLD-ALLGSPGSKVIITTK-DKLTE--SCALFKPHFLEGLDETESRQLLCSHAF-MCN----HPGYEEVSAKLLEYCQGHPLALEVLGKVLH--NRGVAYWEGCMKGLKK-DRINN--------VLRMSFNSLPKN-KDLFKHIACFFVGID--KDLSETILEACDINT------R-----SGITNLIDKCLLSIGR---NN----LKMHQLVQEMGRFEVHQE---S------SR
>XP_023745409.1
-RLH------VQP-LFIGMDYSINFITSWLDGSS-HIVDILTISGLGGIGKTSLAKHVY--GLYSHEFNKSSYEDITRRCDGKDIQKQL---CG-D-I-KT----TSMIENVVARKRLFLVLDDINSI-----DQLD-ALLGSPGSKVIITTK-DKLTE--SCALFKPHFLEGLNKTESRQLLCSHAF-MCN----HPGYEEVSGKLLEYCQGHPLALEVLGKVLH--NRGVAYWEGCMKGLKK-DRINN--------VLRMSFNSLPKN-KELFKHIACFFVGTD--RYVSETILEACDIDM------R-----SGITNLIDRCLLSIGW---NN----LKMHQLVQEMGRFEVHQE---S------SR
>XP_023745411.1
-RLH------VQP-LFIGMDYSINFITSWLDGSS-HIVDILTISGLGGIGKTSLAKHVY--GLYSHEFNKSSYEDITRRCDGKDIQKQL---CG-D-I-KT----TSMIENVVARKRLFLVLDDINSI-----DQLD-ALLGSPGSKVIITTK-DKLTE--SCALFKPHFLEGLNKTESRQLLCSHAF-MCN----HPGYEEVSGKLLEYCQGHPLALEVLGKVLH--NRGVAYWEGCMKGLKK-DRINN--------VLRMSFNSLPKN-KELFKHIACFFVGTD--RYVSETILEACDIDM------R-----SGITNLIDRCLLSIGW---NN----LKMHQLVQEMGRFEVHQE---S------SR
>XP_023745511.1
--L-Q-RI-SYKEDGIFGLKEDVDILVDHL---K-NSEHVVSIIG--GIGKTTLARIIYKNKDIKRHFQFCAWVSVLEEYSTKDILLNL---FKQS-I-KPIN--KLKLSSYLKNKRYLVILDGLSTCN--NLEVLKETLPDENGSKLLLTCL-QTETPQM------SHRM--LTEDDSWNMFREKI--GKEQSLVPE----SKLAILQSCKGLPLNVVLLAGFFS---KDPSSWSQV-------FCCEQNSVN-I---LSLCFNDLSHL-KVCLLYSVLFPKGFDIPVRRLLRLWLAEGFVK------NSEIAQTYFEELVNRNMIQISKR--DN----CRVHDYLLPKAQETN----LFHYRKLVNRR
>XP_023745642.1
-GL-Q-TDPYLGEFKIVGREDDEERIIHLLTESE-EKLMIVPIVGMGGMGKTTLAKSIYNNPKIQQHFEVKAWLCVSVKVDIKTLLSNI---YE-S-L-EKP---R-DLEKKLGAKRYLLVLDDIWDEERLYWEDFRSVMINVTGSSILVTTRKLEIGTKAMMI-D-SYPLKGLSDDHCWCIFKERAFL-AGQS--PQELEEIGRDIVKKCRGLPLLVKVIGGVLQNYTHDLEKWLSIKNSKVWDLE-VER--ERTQKSLELSFDNLPSSMKQCFAYCSIFKKDTVMEREELVQLWMALGFVQADEEKNKEEVGNDIFQILVSNSLFQDVER-----ITRCSMHDLVHDLSLSL-SKHESLC--AMNDKH
>XP_023745649.1
-ELH-----KVEE-KLVGMESRIKDIVSSLMG-V-EDVRMIGIKGIGGGGKSTLARAVF--DKICILFEGKSFDNIREVSKPSSLQQQV---LC-D-V-RSI---KSTMQNLMCGQKVLLVLDDVDHL-----DQLD-ALAGGLGSRVIITTR-DEVL-----IAHN-HNVNLLSNKEAICLFSRYAF-GRD----IPRYKDLSLKVVQYAAGLPLTLKVLGASLC--GKEKVEWIDVLRRLKT-IPLKE-----TLEKLELSYNSL-DD-KEIFLDVACLLKGWK--KDDAIRALESCGFHG------R-----NGLRVLERKSLITISH---DQ----LSIHDSIEEMGRNIVRRL---H------SR
>XP_023745650.1
-ELR-----NVDE-NLIGMESRIKDIMSSLTG-V-EDVGMIGIKGIGGGGKTTLARAIF--DKISFQFEGKCFENVREVSKTSLLQEQI---LC-N-L-KTI---KSIMKKMLCGKKVLLVLDDVDHL-----DQLD-ALAGGPGSRVIITTR-DEVL-----IAHR-HDVSLLSDEEAICLFSRYAF-GRD----IPTYKALSLEVVHYAAGLPLTIRVLGSFLC--GKNELEWEDALERLKR-IPLKE-----TLEKLELSYTGL-DD-KEIFIDVACLLKGWM--IDDAIRALESCGFHA------K-----NGLRVLEQKSLITISR---DK----LSMHDHIEEMGRNIVRCS---H------SR
>XP_023745700.1
-GL-R-QTSLVDESKIMGREDDKVALLEKLW--EDQNVSVVSIVGMGGIGKTTLAKVLYNEEKVKDHFELRAWVCVSEELDVFNISYAI---FQ-A-V-EE----HVALKEKLVNKRFLLVLDDVWNEDQSKWELLQSP-LV-TGSKILVTTRNTRVASVMDSD-E-AYHLEVLSDKDALSLFAQHALGEKSFE--KHTLKSHGEGIVKKCGRLPLALKTLGKVLKSNR-NDDEWERLLNSEIWDIH-DGS---EILPALRLSYYHLPPHLKLLFAYCSLFPKDIVFDKKELVLLWMAEGFLS-QENGNKSESGYRYFEELKSRSFFQHSTN---------MMHDLINDLATSV-VGEFFFR--EMDARH
>XP_023745701.1
-GL-R-QTSLVDESKIMGREDDKVALLEKLW--EDQNVSVVSIVGMGGIGKTTLAKVLYNEEKVKDHFELRAWVCVSEELDVFNISYAI---FQ-A-V-EE----HVALKEKLVNKRFLLVLDDVWNEDQSKWELLQSP-LV-TGSKILVTTRNTRVASVMDSD-E-AYHLEVLSDKDALSLFAQHALGEKSFE--KHTLKSHGEGIVKKCGRLPLALKTLGKVLKSNR-NDDEWERLLNSEIWDIH-DGS---EILPALRLSYYHLPPHLKLLFAYCSLFPKDIVFDKKELVLLWMAEGFLS-QENGNKSESGYRYFEELKSRSFFQHSTN---------MMHDLINDLATSV-VGEFFFR--EMDARH
>XP_023746889.1
-RLE------TIP-HLIGMDISIDTISSWLGGSS-ENAEVLTISGMGGIGKTSLAKYIY--RLHYHEFERSSFEDIERRCAGQDLQKQL---LG-D-L-GK----TYKIEKALLNKQMLLVLDGVDNF-----EQVD-VLIGTPRSKIIITTK-DGLTE--KCALFRPHALHGLSDSESLSLLCWHAF-GGY----DPGYENEAIRASKYCGGHPLALKLLGSSLN--NEDVDTWRDTFEMLKTHTHVHV------QKVLQISFDSLPDN-KELFKHIACFFVGSD--KEMIEAILKECGIRT------S-----YGITKLIDRCLLTIGP---LN----LRMHQLLQEMGRDLVHQE---S------SR
>XP_023746890.1
-RLE------TIP-HLIGMDISIDTISSWLGGSS-ENAEVLTISGMGGIGKTSLAKYIY--RLHYHEFERSSFEDIERRCAGQDLQKQL---LG-D-L-GK----TYKIEKALLNKQMLLVLDGVDNF-----EQVD-VLIGTPRSKIIITTK-DGLTE--KCALFRPHALHGLSDSESLSLLCWHAF-GGY----DPGYENEAIRASKYCGGHPLALKLLGSSLN--NEDVDTWRDTFEMLKTHTHVHV------QKVLQISFDSLPDN-KELFKHIACFFVGSD--KEMIEAILKECGIRT------S-----YGITKLIDRCLLTIGP---LN----LRMHQLLQEMGRDLVHQE---S------SR
>XP_023746894.1
-RLH------AQP-FLIGMDNHSNFVTSWLDGSS-HTTDILTILGMGGIGKTSLAKYVY--GLHCRDFPTSSYEDISRRCDGKDLQKQI---CN-D-L-KT----TSKIENLLARKRVFLVLDDIDSL-----DQLD-ALLGSPGSKIIITTK-DTLTE--SCALFKPHILEGLNWIESEQLLCFHAF-MCK----HPGYEEVSDKLVKYCQGHPLALEVLGKSLH--NRDVAYWEGCVEGLKK-SCVNN--------ILRMSFHSLPNN-KELFKHIACFFVGID--RYVTQTILNACDINT------R-----AGITNLIDRFLLSIGW---NN----FEMHQLVQEMGRFEVKKE---S------SR
>XP_023746896.1
-RLH------AQP-FLIGMDNHSNFVTSWLDGSS-HTTDILTILGMGGIGKTSLAKYVY--GLHCRDFPTSSYEDISRRCDGKDLQKQI---CN-D-L-KT----TSKIENLLARKRVFLVLDDIDSL-----DQLD-ALLGSPGSKIIITTK-DTLTE--SCALFKPHILEGLNWIESEQLLCFHAF-MCK----HPGYEEVSDKLVKYCQGHPLALEVLGKSLH--NRDVAYWEGCVEGLKK-SCVNN--------ILRMSFHSLPNN-KELFKHIACFFVGID--RYVTQTILNACDINT------R-----AGITNLIDRFLLSIGW---NN----FEMHQLVQEMGRFEVKKE---S------SR
>XP_023746898.1
-RLH------AQP-FLIGMDNHSNFVTSWLDGSS-HTTDILTILGMGGIGKTSLAKYVY--GLHCRDFPTSSYEDISRRCDGKDLQKQI---CN-D-L-KT----TSKIENLLARKRVFLVLDDIDSL-----DQLD-ALLGSPGSKIIITTK-DTLTE--SCALFKPHILEGLNWIESEQLLCFHAF-MCK----HPGYEEVSDKLVKYCQGHPLALEVLGKSLH--NRDVAYWEGCVEGLKK-SCVNN--------ILRMSFHSLPNN-KELFKHIACFFVGID--RYVTQTILNACDINT------R-----AGITNLIDRFLLSIGW---NN----FEMHQLVQEMGRFEVKKE---S------SR
>XP_023746899.1
-RLH------AQP-FLIGMDNHSNFVTSWLDGSS-HTTDILTILGMGGIGKTSLAKYVY--GLHCRDFPTSSYEDISRRCDGKDLQKQI---CN-D-L-KT----TSKIENLLARKRVFLVLDDIDSL-----DQLD-ALLGSPGSKIIITTK-DTLTE--SCALFKPHILEGLNWIESEQLLCFHAF-MCK----HPGYEEVSDKLVKYCQGHPLALEVLGKSLH--NRDVAYWEGCVEGLKK-SCVNN--------ILRMSFHSLPNN-KELFKHIACFFVGID--RYVTQTILNACDINT------R-----AGITNLIDRFLLSIGW---NN----FEMHQLVQEMGRFEVKKE---S------SR
>XP_023746900.1
-RLH------AQP-FLIGMDNHSNFVTSWLDGSS-HTTDILTILGMGGIGKTSLAKYVY--GLHCRDFPTSSYEDISRRCDGKDLQKQI---CN-D-L-KT----TSKIENLLARKRVFLVLDDIDSL-----DQLD-ALLGSPGSKIIITTK-DTLTE--SCALFKPHILEGLNWIESEQLLCFHAF-MCK----HPGYEEVSDKLVKYCQGHPLALEVLGKSLH--NRDVAYWEGCVEGLKK-SCVNN--------ILRMSFHSLPNN-KELFKHIACFFVGID--RYVTQTILNACDINT------R-----AGITNLIDRFLLSIGW---NN----FEMHQLVQEMGRFEVKKE---S------SR
>XP_023746908.1
-RLH------AQP-LLIGIEHHISFVTSWLDVSS-HTTDILTISGMGGIGKTHLANYVY--GQHCREFHTSSYEDISRRCVGKDIQKQL---CG-D-I-KT----TSKIENAVARKRVFLVLDDIDSI-----DQLD-ALLGSPGSKIIITTK-NTLTE--SCALFKPLLLQGLDEIESQQLLCFHAF-MVN----HPGYEEVSDKILKYCEGHPLALKILGKSLH--NRDVAYWEGCIEGLMK-DRINN--------VLRMSFDSLPNN-KELFKYIACYFVGID--RHVTETILEACDINT------R-----SGITNLLDRFLLSIGW---DN----LKMHQLVQEMGRFEVRQE---S------SR
>XP_023746909.1
-RLH------AQP-LLIGIEHHISFVTSWLDVSS-HTTDILTISGMGGIGKTHLANYVY--GQHCREFHTSSYEDISRRCVGKDIQKQL---CG-D-I-KT----TSKIENAVARKRVFLVLDDIDSI-----DQLD-ALLGSPGSKIIITTK-NTLTE--SCALFKPLLLQGLDEIESQQLLCFHAF-MVN----HPGYEEVSDKILKYCEGHPLALKILGKSLH--NRDVAYWEGCIEGLMK-DRINN--------VLRMSFDSLPNN-KELFKYIACYFVGID--RHVTETILEACDINT------R-----SGITNLLDRFLLSIGW---DN----LKMHQLVQEMGRFEVRQE---S------SR
>XP_023746910.1
------------------MDYEIKFITSWLDGSS-HTADILTITGIGGIGKTSLAKYIY--DLYWHEFSTSSCEDISRRCDGKDIQKQL---WD-D-I-KK----TSKIENALTLKKVFIVLDDISTI-----DQLD-ALLGNPGSKIIITTK-IRITQ--SCALFKPRFLKGLCRTESCQLLFSHAF-MCN----HPGYEEVLEKLVKYCQGHPLALKVLGKSLH--NRDVAYWEGCIQGLKK-SCINN--------VLRMSFDSLPNN-KELFKHIACFFVGID--RDVTETILEACNINT------R-----YGIINLIDRCLLSIGQ---NN----LTMHQLVQEMGRFEVLQE---S------SR
>XP_023746924.1
-RLH------VRQ-QLIGMDYEIKFITSWLDGSS-HTADILTIYGIGGIGKTTLAKHVY--GLYAHKFHKSSCEDVSRVCDGKDLQEKL---SS-D-I-KT----TSKIENAVARKRVFLVLDDISTL-----DQLD-TLLGSPGSKIIITTK-ERLIE--RCALFKPLLLQGLHETESWKLLCLHAF-KCK----YPGYEGVFYKLVKYCQGHPLALVVLGKSLY--DRDVTYWEGCIEGLKK-SHVNN--------VLRMSFNSLQKN-KDLFKYIACFFVGID--RDVAETILHACNINI------R-----SGIPNLLDRFLLSIGW---KN----LKMHQLVQEMGRFEVRQE---S------SL
>XP_023746927.1
-RLH------VRQ-QLIGMDYEIKFITSWLDGSS-HTADILTIYGIGGIGKTTLAKHVY--GLYAHKFHKSSCEDVSRVCDGKDLQEKL---SS-D-I-KT----TSKIENAVARKRVFLVLDDISTL-----DQLD-TLLGSPGSKIIITTK-ERLIE--RCALFKPLLLQGLHETESWKLLCLHAF-KCK----YPGYEGVFYKLVKYCQGHPLALVVLGKSLY--DRDVTYWEGCIEGLKK-SHVNN--------VLRMSFNSLQKN-KDLFKYIACFFVGID--RDVAETILHACNINI------R-----SGIPNLLDRFLLSIGW---KN----LKMHQLVQEMGRFEVRQE---S------SL
>XP_023746928.1
-RLY------VKP-QLIGMKDDINFITSWLDGSS-HMADILTISGMGGIGKTSLAKHVY--GLYSHEFHKSSCEDISRICDGKDLQEQL---YS-D-I-KT----TSKIENVVARQSVFLVLDDISTI-----DQLD-ALLGSPGSKIIITTK-DKLTK--SCALFKPLVLQGLHEIKAWQLLCLHAF-KCN----YPGYKEVSYKLVKYCQGHPLALEVLGKSLY--DRDVTYWEGCIEGLKK-SHVNN--------VLRMSFNSLPKN-KDLFKYIACFFVGKD--RDLTETILKACNINI------R-----SGIPNLLDRFLLSIGR---KN----LKMHQLVQEMGRFEVHQE---S------SL
>XP_023746929.1
-RLY------VKP-QLIGMKDDINFITSWLDGSS-HMADILTISGMGGIGKTSLAKHVY--GLYSHEFHKSSCEDISRICDGKDLQEQL---YS-D-I-KT----TSKIENVVARQSVFLVLDDISTI-----DQLD-ALLGSPGSKIIITTK-DKLTK--SCALFKPLVLQGLHEIKAWQLLCLHAF-KCN----YPGYKEVSYKLVKYCQGHPLALEVLGKSLY--DRDVTYWEGCIEGLKK-SHVNN--------VLRMSFNSLPKN-KDLFKYIACFFVGKD--RDLTETILKACNINI------R-----SGIPNLLDRFLLSIGR---KN----LKMHQLVQEMGRFEVHQE---S------SL
>XP_023746930.1
-RLH------VRQ-QLIGMDYDIKFITSWLDGSS-HTADILTIYGIGGIGKTTLAKHVY--GLYAHKFHKSSCEDVSRVCDGKDLQEKL---SS-D-I-KT----TSKIENAVARKRVFLVLDDISTL-----DQLD-ALLGSPGSKIIITTK-ERLIE--RCALFKPLLLQGLHETESWKLLCLHAF-KCN----YPGYEGVLYKLVKYCQGHPLALVVLGKSLY--DRDVTYWEGCIEGLKK-SHVNN--------VLRMSFNSLPKN-KDLFKYIACFFVGID--RDVAETILKACNINI------R-----SGIPNLLDRFLLSIGW---KN----LKMHQLVQEMGRFEVRQE---S------SL
>XP_023746931.1
-RLH------VRQ-QLIGMDYDIKFITSWLDGSS-HTADILTIYGIGGIGKTTLAKHVY--GLYAHKFHKSSCEDVSRVCDGKDLQEKL---SS-D-I-KT----TSKIENAVARKRVFLVLDDISTL-----DQLD-ALLGSPGSKIIITTK-ERLIE--RCALFKPLLLQGLHETESWKLLCLHAF-KCN----YPGYEGVLYKLVKYCQGHPLALVVLGKSLY--DRDVTYWEGCIEGLKK-SHVNN--------VLRMSFNSLPKN-KDLFKYIACFFVGID--RDVAETILKACNINI------R-----SGIPNLLDRFLLSIGW---KN----LKMHQLVQEMGRFEVRQE---S------SL
>XP_023746932.1
-RLH------VRQ-QLIGMDYDIKFITSWLDGSS-HTADILTIYGIGGIGKTTLAKHVY--GLYAHKFHKSSCEDVSRVCDGKDLQEKL---SS-D-I-KT----TSKIENAVARKRVFLVLDDISTL-----DQLD-ALLGSPGSKIIITTK-ERLIE--RCALFKPLLLQGLHETESWKLLCLHAF-KCN----YPGYEGVLYKLVKYCQGHPLALVVLGKSLY--DRDVTYWEGCIEGLKK-SHVNN--------VLRMSFNSLPKN-KDLFKYIACFFVGID--RDVAETILKACNINI------R-----SGIPNLLDRFLLSIGW---KN----LKMHQLVQEMGRFEVRQE---S------SL
>XP_023746934.1
-RLH------VGP-QLIGMNYHINFVTSWLDGSS-HTVDILTIYGIGGIGKTSLARHVY--GLYSHEFHRSSYEDITRKCGGKDLQEKL---CN-D-I-KT----TTKIQNALALKRVFLFLDDINTL-----VQLD-ALLGSPGSKIIITTK-DSLTE--SCALFKPHLLQGLGYSASLQLLSSHAF-VCN----QPGYEEVSDKLVKYCEGHPLALEVLGKSLH--NRDVAYWEGCIEGLKK-SPINN--------VLKMSFDTLPKN-KDLFKYIACF-----------------------------------------------------------------------------------------
>XP_023746944.1
-RLH------VRQ-QLIGMDYEIKFITSWLDGSS-HTADILTIYGIGGIGKTTLAKHVY--GLYAHKFHKSSCEDVSRVCDGKDLQEKL---SS-D-I-KT----TSKIENAVARKRVFLVLDDISTL-----DQLD-ALLGSPGSKIIITTK-ERLIE--RCALFKPLLLQGLHETESWKLLCLHAF-KCN----YPGYEGVLYKLVKYCQGHPLALVVLGKSLY--DRDVTYWEGCIEGLKK-SHVNN--------VLRMSFNSLPKN-KDLFKYIACFFVGID--RDVAETILKACNINI------R-----SGIPNLLDRFLLSIGW---KN----LKMHQLVQEMGRFEVRQE---S------SL
>XP_023746945.1
-RLH------VRQ-QLIGMDYEIKFITSWLDGSS-HTADILTIYGIGGIGKTTLAKHVY--GLYAHKFHKSSCEDVSRVCDGKDLQEKL---SS-D-I-KT----TSKIENAVARKRVFLVLDDISTL-----DQLD-ALLGSPGSKIIITTK-ERLIE--RCALFKPLLLQGLHETESWKLLCLHAF-KCN----YPGYEGVLYKLVKYCQGHPLALVVLGKSLY--DRDVTYWEGCIEGLKK-SHVNN--------VLRMSFNSLPKN-KDLFKYIACFFVGID--RDVAETILKACNINI------R-----SGIPNLLDRFLLSIGW---KN----LKMHQLVQEMGRFEVRQE---S------SL
>XP_023746947.1
-RLH------AQP-LFIGMDYHISFVTSWLDGSS-HTVDILTIYGIGGIGKTSLAKHVY--GLYSCEFHRSSYEDITRKSDGKGLQEQL---YN-D-I-KT----TTKIEKALARKRILLVLDDIGTL-----VQLD-ALLGSPGSKVIITTK-DSLTK--SCALFKPHFLEGLHETESRQLLCFHAF-MCN----YPGYEEVSYKLVKYCQGHPLALEVLGKSLY--NRDVAYWEGCIEGLKK-SPINN--------VLRMSFDSLPTN-KELFKHIACYFVGVD--RDVSETILKACDINT------R-----SGITNLIDRCLLSIGR---DN----LKMHQLVQEIGKFEVRQE---S------SR
>XP_023746948.1
-RLH------VRP-QLIGMNYHINFVTSWLDGSS-HTADILTIYGIGGIGKTSLAKHVY--GLYSHEFHTGSYEDITRKCDGKDLQEQL---CY-D-I-KT----TAKIENALA----FLMIS----------VPLF-S---------------------------------------------------------------------------------------------------------------------------------------------------------------------------------------------------------------------------------------
>XP_023746954.2
-RLH------IRP-QLIGMNYHINFVTSWLDGSS-HTAYILTIYGIGGIGKTSLAKHVY--GLYSHEFHTSSYEDITRKCDGKDLQEQL---CY-D-I-KT----TTKIENALARKRVFLVLDDISTL-----VQLD-ALLGSPGSKVIITTK-DNLNK---------------------------------------------------------------------------------------------------------------------DVTE-------------TILEACDINT-------------GITNLID--------------------------------------R--------
>XP_023746969.1
-RLH------TQP-LFIGMDYHINFVTSWLDGST-HMVDVLTISGMGGIGKTYLAKHIY--GLYSHEFHKSSYEDISKVCDGKDLQEQL---CN-D-I-KT----TSKIESAVARKRVFLVLDDISTR-----DQLD-ALLGSPGSKIIITTK-DKLTK--SCALFKPLLLQGLNETESWKLLCLHAF-KCN----YPGYKEVSYNLVKYCQGHPLALELLGKSLY--DRDVTYWEGCIEGLKT-SHVNN--------VLRMSFNSLPKN-KDLFKYIACFFVRVD--KDVAETILKACNINI------R-----SGIPNLLDRFLLSIGG---KN----LKMHQLVQEMGRFEVRQE---S------SL
>XP_023747254.1
------------------------------------SIKMVGIYGSGGVGKTTLAKEVAAEV--KNLFAEIVFITVSQTVDVKEIQKNV----------------AKRII--INKEKVLIILDDIWKKL--VLSDVGIPCGNEMNCKILLTSRRRNVCEHMNTDR--NICVNTLTKKEAWFLFKRIVG-DEKLA--NDGLEKIAKEVTEECGGLPLIIQAVGNALKNKK--IDIWEAALDRLRKELD------PEIFTHLKLSYDLLDKEAKSCFLLCSLFKEDGVISLLSLAEYGVGIGIFK-DLDSINDERVRMAVDTLTSSSLLLSE-----G---EVKMHDVVRDVALLITSSSE----------K
>XP_023747255.1
------------------------------------SIKMVGIYGSGGVGKTTLAKEVAAEV--KNLFAEIVFITVSQTVDVKEIQKNV----------------AKRII--INKEKVLIILDDIWKKL--VLSDVGIPCGNEMNCKILLTSRRRNVCEHMNTDR--NICVNTLTKKEAWFLFKRIVG-DEKLA--NDGLEKIAKEVTEECGGLPLIIQAVGNALKNKK--IDIWEAALDRLRKELD------PEIFTHLKLSYDLLDKEAKSCFLLCSLFKEDGVISLLSLAEYGVGIGIFK-DLDSINDERVRMAVDTLTSSSLLLSE-----G---EVKMHDVVRDVALLITSSSE----------K
>XP_023747256.1
------------------------------------SVQIVGIYGLGGVGKTTLAKEVAAEV--KNLFADTVFITVSQTVVVKEIKKNV----------------AKR-I--INGEKVLIILDDIWETL--VLPDVGIPCGPSRNCKILLTSRRMDVCEAMNADR--NICVNTLTKEEAWVLFRRMVG-DEKLA--NDSLEKIAREVTEECGGLPLIIQAVGNALKNKK--FNIWEAALDRLRKEIA------PEIFTHLKLSYDLLDKEAKSIFLLCSLFREDGIIDMLSLAEYGVGLQIFN-NLDSFNDERVRMAVDTLTSSSLLLSE-----G---EVKMHDVVRDVALLITSSYE----------K
>XP_023747257.1
------------------------------------SVQIVGIYGLGGVGKTTLAKEVAAEV--KNLFADTVFITVSQTVVVKEIKKNV----------------AKR-I--INGEKVLIILDDIWETL--VLPDVGIPCGPSRNCKILLTSRRMDVCEAMNADR--NICVNTLTKEEAWVLFRRMVG-DEKLA--NDSLEKIAREVTEECGGLPLIIQAVGNALKNKK--FNIWEAALDRLRKEIA------PEIFTHLKLSYDLLDKEAKSIFLLCSLFREDGIIDMLSLAEYGVGLQIFN-NLDSFNDERVRMAVDTLTSSSLLLSE-----G---EVKMHDVVRDVALLITSSYE----------K
>XP_023747258.1
------------------------------------SVQIVGIYGLGGVGKTTLAKEVAAEV--KNLFADTVFITVSQTVVVKEIKKNV----------------AKR-I--INGEKVLIILDDIWETL--VLPDVGIPCGPSRNCKILLTSRRMDVCEAMNADR--NICVNTLTKEEAWVLFRRMVG-DEKLA--NDSLEKIAREVTEECGGLPLIIQAVGNALKNKK--FNIWEAALDRLRKEIA------PEIFTHLKLSYDLLDKEAKSIFLLCSLFREDGIIDMLSLAEYGVGLQIFN-NLDSFNDERVRMAVDTLTSSSLLLSE-----G---EVKMHDVVRDVALLITSSYE----------K
>XP_023747963.1
------------------------------------DNKRIGVWGKGGIGKTTSVKNLINHLCNPNSFNIVIWVQVSRDLNLSMIQTQIAERLHLK-V-GDT---ATR-------RKILLVLDDVWEKI--DLDAVGIPC-----CKILLTTRSFDVCRDMSVDA--PFQLNLMSEDDAWNLFVQSAG---SVL--YLGIQSPARKIVASCRGLPLAIKTLGKSLRDTP-QTAIWRNTYLRWRCNIE------KEVFRPLALSYHSLPKILQQCFLFCSLYPASFSIDVVELIQCWVSDGLIH-ENQTVEEFYGVALIEHLKDSCLLDQD-----G-QGTVKMHDVFRDLAILLSQN------------G
>XP_023747983.1
---G--RSKKVLEEIVVGIDRDAEIIRDKLAEDG-KHLDVVSIVGMGGIGKSTLANKVFTDPFVVYHFHILGWVTVSQTYNKRDLLIQV---LS-S-I-SEL---HEKLHRSLYCKRYLIVIDDIWSTE--AWDKLKLFFPDHTGSRILLTSRLTEVAAHAK-S-H-IHHLQHLTEEESWELLCVKVF-QGD-E--CPWLIDPGKKIAKNCHGLPLSVVVMAGVLAKEPRSRDSWVEISCSVNSYIA-SDE--KGCLETIALSYHHLPLHLRDCFLYLGGFLEDFRIYSPWSIWVWIAEGFIQ-EDGS-RSEIANGYLVDLVDRNLLIVEKWM-MG-VLCCKVHDLVRQVCVEKGKKERFFL--NIDSRR
>XP_023747986.1
---D--GSKKVKEEMVVGFDRDAEIIRDKLAEDG-KHLDVISIVGMGGIGKSTLANKVFYDPFVVYHFHIRGWVTVSQTYDKRDLLIQV---LS-S-I-LEL---HQILHRSLYCKRYLIVIDDTWSTQ--TWDKLKLFFPDHNGSRHLLTNRLTEVAWHAK-L-H-IHHLQHLTEEESWKLLCEKVF-KGD-E--CPWLIKPGKQITKNCHGLPLSVVVMAGVLAKEPRHKDVWLKISYSVHSYMA-SDE--KGCLETIALSYHHLPLHLRDCFLYLGGFPEDYKIHSPWLLWVWMAEGFIQ-EDGN-QSEIAKGYLVDLVDRNLVIVQKRL-SG-IRRCKVHDLVRQLSVEKKKDSS-----------
>XP_023747998.1
------------------------------------SNQIVGIYGSGGVGKTTLAKEVAVKM--KNLFADIVFITVSQTVNVKEIKENV----------------AKR-I--INGEKILIILDDIWEPP--VLSDLGIPCGKDMNCKILLTSRKINVYEAMNVDK--KIPVNILIPTEAWILFKRVVG-DEKIA--NQRLEKIANDVSKECGGLPLLIEAVGNALKSKP--IDRWEAALKQLQKDID------PEIFTKLKLSYDLLGEVAKWCFLMCSLFKEDGIIDMLRLAEYGVALQKFN-DPDSINDQSAQTAVDILTSSSLLLSE-----G---KVKMHDVVRGVALFITSSSQ----------K
>XP_023748548.1
-KLD-----HLPI-NLTGMATRYKDIHSWLT-E--SNAEFLTIYGMGGSGKTTLARYIV--YSNSQNFESISIEDIGSRSKEPQIQEKL---FA-D-I-KK----TFKIEEALQVMKALILLDDIVEP-----SQLV-ALLGSKRSKIIITTRLGKFES--RCQEYQ-----LLDDDESLELLSRHAF-GSK----TLGYEELAEQVLKYCEGNPLALEVLGSSL----NSILFWNSTLSLLGR-VGIQR--------VLIRSYNSLPES-KELFLHIACFFVGKD--IDYVVKILEH-----------------SGIKILTNRCLVSVSA---NK----LMMHPLLQEMGRRIVHQE---S------SR
>XP_023748549.1
-KLD-----HLPI-NLTGMATRYKDIHSWLT-E--SNAEFLTIYGMGGSGKTTLARYIV--YSNSQNFESISIEDIGSRSKEPQIQEKL---FA-D-I-KK----TFKIEEALQVMKALILLDDIVEP-----SQLV-ALLGSKRSKIIITTRLGKFES--RCQEYQ-----LLDDDESLELLSRHAF-GSK----TLGYEELAEQVLKYCEGNPLALEVLGSSL----NSILFWNSTLSLLGR-VGIQR--------VLIRSYNSLPES-KELFLHIACFFVGKD--IDYVVKILEH-----------------SGIKILTNRCLVSVSA---NK----LMMHPLLQEMGRRIVHQE---S------SR
>XP_023748552.1
-KLD-----HLPV-NLTGMATRYKDIHSWLN-G--SNAEFLAICGMGGSGKTTLARYIV--YSNSQNFESISIEDIGSRSKEPQIQEKL---LA-D-I-KK----TFKIEEALQGKKALILLDDIIEP-----SQLV-ALLGSKQSKILITTRLGKFES--RCQEYQ-----LLDDDESLELLSRHAF-GSK----TLGYEELAKQVLKYCEGNPLALEVLGSSL----NSILFWKSTLSLLGR-VGIQR--------VLIRSYNSLPES-KELFLHISCFFVGKD--IDYVVKILEH-----------------SGIKILTNRCLVSVSA---NK----LMMHPLLQEMGRTIVHQE---S------SR
>XP_023748553.1
-KLD-----HLPV-NLTGMATRYKDIHSWLN-G--SNAEFLAICGMGGSGKTTLARYIV--YSNSQNFESISIEDIGSRSKEPQIQEKL---LA-D-I-KK----TFKIEEALQGKKALILLDDIIEP-----SQLV-ALLGSKQSKILITTRLGKFES--RCQEYQ-----LLDDDESLELLSRHAF-GSK----TLGYEELAKQVLKYCEGNPLALEVLGSSL----NSILFWKSTLSLLGR-VGIQR--------VLIRSYNSLPES-KELFLHISCFFVGKD--IDYVVKILEH-----------------SGIKILTNRCLVSVSA---NK----LMMHPLLQEMGRTIVHQE---S------SR
>XP_023749711.1
-GI-R----NSDA-PLIGKHSVK----------T---SSVVCING--GMGKTEVALEFH-----SRRYKLVIWGGESQHLSQNNLSLHLG--LD---VSSEK---FKRVKREL---RYLLIIDNLETE-------KD--IQGNTGSHVIITTRLEKVMKFE------P---QLLPLSDAMMLIKGRRY--QDDE----KFDELGR----------FGLSVIGSLLS----EITSPFALFQAIDQ-IPKE---FDEPLKVLIFCVTILQAKGRMLLTLLAVASTHMP--CTNRFKKCVNSGFIK------KKESAL----VLVKLGL-----RS-NNSTSCIMFHPITQVFGKKKGLAAKMVY------SH
>XP_023749851.1
-GL-S--TSLVDASRIIGREGEKDALLHKLLG-EDKNFSIVPIVGMGGVGKTTLARLLYDEMQGKAHFELKAWVCVSDEFDIFTISKVI---FQ-S-V-GN----QVALREKISKKRFLLVLDDVWSESYTDWEILERPFLA-PGSKIIITTRKLSLLTQLGCS-Q-PYSLSVLSHENAVSLFCQHAFGENNFD--SHTLKPHGEGIVEKCDGLPLALIALGRLLRTKS-DEEEWKEHLNSEIWSLG-KRD---EITPALRLSYHDLSADLKLLFAYCSLFPKDYMFDMEELILLWMAEGFLH-QSSTGKSEMGVECFEDLLSRSFFQHAPN---------VMHDLMNDLAMSV-AGEFFSR--ETKKRH
>XP_023749852.1
-GL-S--TSLVDASRIIGREGEKDALLHKLLG-EDKNFSIVPIVGMGGVGKTTLARLLYDEMQGKAHFELKAWVCVSDEFDIFTISKVI---FQ-S-V-GN----QVALREKISKKRFLLVLDDVWSESYTDWEILERPFLA-PGSKIIITTRKLSLLTQLGCS-Q-PYSLSVLSHENAVSLFCQHAFGENNFD--SHTLKPHGEGIVEKCDGLPLALIALGRLLRTKS-DEEEWKEHLNSEIWSLG-KRD---EITPALRLSYHDLSADLKLLFAYCSLFPKDYMFDMEELILLWMAEGFLH-QSSTGKSEMGVECFEDLLSRSFFQHAPN---------VMHDLMNDLAMSV-AGEFFSR--ETKKRH
>XP_023749853.1
-GL-S--TSLVDASRIIGREGEKDALLHKLLG-EDKNFSIVPIVGMGGVGKTTLARLLYDEMQGKAHFELKAWVCVSDEFDIFTISKVI---FQ-S-V-GN----QVALREKISKKRFLLVLDDVWSESYTDWEILERPFLA-PGSKIIITTRKLSLLTQLGCS-Q-PYSLSVLSHENAVSLFCQHAFGENNFD--SHTLKPHGEGIVEKCDGLPLALIALGRLLRTKS-DEEEWKEHLNSEIWSLG-KRD---EITPALRLSYHDLSADLKLLFAYCSLFPKDYMFDMEELILLWMAEGFLH-QSSTGKSEMGVECFEDLLSRSFFQHAPN---------VMHDLMNDLAMSV-AGEFFSR--ETKKRH
>XP_023749905.1
-EI-------SEG-----FGSRVSIRTEIMLK---DDVCVIGVCGMGGVGKTTMAKEV---GAREHLFVIIM-VDVTQAPNKNTIQSSISEQLGLK-L-------AARVS---RLT-VLVILDDIWSRL--DMEELGI-FGSDHGCKILLTSR-SIACNQMRAD----FKIREMPLNEAWLLFERTA--KFHPD----NLHQVARDIVEECGGLPLAIVTIARALE-SEKDKSMWDDALQRLRSDLEGEYAS----YSSLEVTYNFLEDE-KHVFLLCCLFPEGHDISIEDLLRLGLGKKTTG--------ERINAFVQKLKNLNLLL------DSHEQSVKLHDLVRDSALKIAK---NKH--FVVKTS
>XP_023750641.1
-RID------RND-----FQSREHTFREALLGP--NNSHMVALCGMGGVGKTTMMKKL---KEVKKMFHYVE-AVIGEKTDPIAIQQAVAEYLGII-L-------TDKLRAWFNGRRFLVILDDVWHPV--DMEDIGLSFPN-VDFKVLITSR-DQVCTEMGVQTDS-IKVSVLEEAEAQSLFCQLW--EDDVD----ELHKIGEEIVRKCCGLPIAIKTMACTLR--SKSKDTWKNALSRLQHDI---NTV----PTVFQTSYDNLQEV-GDTFLLCGLFPEDFDIPTEDLLKYGWGKGVDS--------EQLKACIERLVHTNLLI------ESVVGCVKLHDLVRAFILDMFKVE---H--SIVNKR
>XP_023750990.1
-QLD-----HLPI-NLIGMAARYKDVNFLLN-G--SNAEFLAICGMGGSGKTTLAKYIF--DSNCQKFESMSFEGIGPKCKESKLQEQL---LR-D-I-NK----TFKIEEALRVKEAFIVLDDIDEV-----SQLV-ALLGSKQSKIIITTRIGKFQF--RCEEYQ-----LLDDDESLELLSQHAF-GSK----SLGYEELAKQVLQYCEGNPLALKVLGSSL----NSIPFWESTVSLLGR-DKIQS--------VLIRSYSTLPDS-KELFLHIACFFVGKD--IDYVVKILER-----------------SGIKILTNRCLLSVSP---NN----LMMHPLLQEMGRTIVHQE---A------SR
>XP_023751026.1
-RLR------ALP-QLIGRETSKNFVTSWLDTSS-DTRDILTIFGMGGIGKTSLTKYVY--GLHCHEFDTSSYEDMSRRCAGNDLQKQL---CS-D-I-KT----TSHIENLVADKKVLLVLDDIDSL-----DQLN-ALLGSRGSKIMITTK-NVLTE--SCLLFKPYELKCLWETESRKLLCVHAF-MCN----DPGYEEVLEKLVKYCEGHPFALEVLGKSLH--NRDVAYWEECIEGLKR-SPVNN--------VLRISFDSLSKN-KDLFKHIACFFVGTD--KDVTETILKACNIKT------R-----SGITNLIDRCLLSIGR---NN----LMMHGLLQEMGRFVVREE---S------SR
>XP_023751027.1
-RLR------ALP-QLIGRETSKNFVTSWLDTSS-DTRDILTIFGMGGIGKTSLTKYVY--GLHCHEFDTSSYEDMSRRCAGNDLQKQL---CS-D-I-KT----TSHIENLVADKKVLLVLDDIDSL-----DQLN-ALLGSRGSKIMITTK-NVLTE--SCLLFKPYELKCLWETESRKLLCVHAF-MCN----DPGYEEVLEKLVKYCEGHPFALEVLGKSLH--NRDVAYWEECIEGLKR-SPVNN--------VLRISFDSLSKN-KDLFKHIACFFVGTD--KDVTETILKACNIKT------R-----SGITNLIDRCLLSIGR---NN----LMMHGLLQEMGRFVVREE---S------SR
>XP_023751031.1
-R-R------SLP-LLIGMEDPIKFVTLWLDDSS-TKGDMLTILGIGGIGKTSLAKYVY--GLYSRKFDTSSFEDISRNCAGKDLQEQL---YG-D-I-KR----TSKIENALARRKVFLVLDDIDSL-----DQLD-ALLGSPGSKIIITTR-DALIE--CCSLFKPYELTGLCEIESPKLLCFHAF-ASN----NPGYEEVIKKIVKYCHGHPLALQVLGNSLY--NMDVAYWEERINMLKK-SNVNM--------VLRKSFDSLTEN-KDLFKHIACFFVGVD--RDVTETILNACGIRA------R-----SGITNLIDKCLLSIGR---NN----LVMDQLLQEMGRFVVHQE---S------S-
>XP_023751033.1
-R-R------SLP-LLIGMEDPIKFVTLWLDDSS-TKGDMLTILGIGGIGKTSLAKYVY--GLYSRKFDTSSFEDISRNCAGKDLQEQL---YG-D-I-KR----TSKIENALARRKVFLVLDDIDSL-----DQLD-ALLGSPGSKIIITTR-DALIE--CCSLFKPYELTGLCEIESPKLLCFHAF-ASN----NPGYEEVIKKIVKYCHGHPLALQVLGNSLY--NMDVAYWEERINMLKK-SNVNM--------VLRKSFDSLTEN-KDLFKHIACFFVGVD--RDVTETILNACGIRA------R-----SGITNLIDKCLLSIGR---NN----LVMDQLLQEMGRFVVHQE---S------S-
>XP_023751034.1
-R-R------SLP-LLIGMEDPIKFVTLWLDDSS-TKGDMLTILGIGGIGKTSLAKYVY--GLYSRKFDTSSFEDISRNCAGKDLQEQL---YG-D-I-KR----TSKIENALARRKVFLVLDDIDSL-----DQLD-ALLGSPGSKIIITTR-DALIE--CCSLFKPYELTGLCEIESPKLLCFHAF-ASN----NPGYEEVIKKIVKYCHGHPLALQVLGNSLY--NMDVAYWEERINMLKK-SNVNM--------VLRKSFDSLTEN-KDLFKHIACFFVGVD--RDVTETILNACGIRA------R-----SGITNLIDKCLLSIGR---NN----LVMDQLLQEMGRFVVHQE---S------S-
>XP_023751035.1
-RLH------DLP-QLFGMSDSIEFITSWLDDSS-YRGGILTILGMGGTGKTALAKYVY--QLYFREFDATCFEDIGRTCDAKDLQKQL---VD-A-I-KK----TSKIENVLARRKTFTIPASPNNL-----RGLNTSQFSNNLPLIRITKK-QTIYEHYGCVILL-HWMFGMKEMKGGDKVTI--T-VIE----GP-------KVTKECGVMFEEEDVLG-----------YYK---------SW-NH--------IIGG--------------HLTGFQ-----------LTTGQTEVNR------------VGDGASFE-----------------------------------------------
>XP_023751043.1
-RLR------HLP-QLFGMYPSIKFITSWLDASL-HTRDILTILGISGIGKTSLAKYVY--DLHSYEFDKSCFEDISRRCDEKYLQKQL---YD-D-I-EP----TPMIENAVARKKVFLVLDDIDHL-----NQLD-ALLGSPGSKIIITTT-NSLGE--SCALFKRHLLRGLHETESRKLLCSHAF-MSK----DPGYEEVSKKLVKYCEGHPLALEVLGKSLH--NRDLAYWEECLEGLKQ-SPINN--------ILRKSFNTLPPN-KDLFKHIACFFVGMD--RDVSETILKSCGIET------I-----SGIKILTDRCLLSIGR---NN----LMMHGLLQEMGRFVVREE---S------SL
>XP_023751044.1
-RLR------HLP-QLFGMYPSIKFITSWLDASL-HTRDILTILGISGIGKTSLAKYVY--DLHSYEFDKSCFEDISRRCDEKYLQKQL---YD-D-I-EP----TPMIENAVARKKVFLVLDDIDHL-----NQLD-ALLGSPGSKIIITTT-NSLGE--SCALFKRHLLRGLHETESRKLLCSHAF-MSK----DPGYEEVSKKLVKYCEGHPLALEVLGKSLH--NRDLAYWEECLEGLKQ-SPINN--------ILRKSFNTLPPN-KDLFKHIACFFVGMD--RDVSETILKSCGIET------I-----SGIKILTDRCLLSIGR---NN----LMMHGLLQEMGRFVVREE---S------SL
>XP_023751046.1
-RLH------ALP-EPIGMKDSINFVTSWLKEPS-DRGDVLTIFGMRGIGKTSLAQYVH--GLHCYEFVTSSFKDIDRRCDDKDIAAEL---YG-C-I-KG----TSKIENIVANEKVFLVLDDINTL-----DQLN-ALLGRQGSKIIITTR-NTLTE--SCDLFKPHKLEGLDDTAALELFCSHAF-KSK----DPGYGEMSEKFVNYCRGHRLTLEVLGMSLY--NRDVAYWEDRIEGLGK-DPVEN--------ELRKSFDSLPDN-KELFKHIACFFVGTD--RVYTETILKACKIRA------N-----SGITDLMDNCLLSVGW---NN----LVMHQLLQEMGRHIVRQE---S------SR
>XP_023751051.1
-KLH------ALP-VLIGMDSFIEFLTLWLDASP-DTTNILTILGMGGMGKTSLAKYVY--GLHSHNFYTSSFENIRRRSDSKDLQKQL---CE-D-I-KP----TSNIENVVASKKVFLVLDDIDRL-----NQLD-ALLGSPESKIIITTK-DALID--SCSLFKPYLLQGLDKTESQQLLFSHAF-MSK----DPGYEEVSEKLVKYCEGHPLALEVLGKSLH--NKSVAYWEEVIKGLEKVSGINN--------VLRESFDSLPED-KELFKHIACFFVGMD--RGVVETILNTCGINT------S-----IAFTNLIDRCLLSIGR---NN----LMMHRLLEVMGRFIVREE---S------TR
>XP_023751052.1
-KLH------ALP-VLIGMDSFIEFLTLWLDASP-DTTNILTILGMGGMGKTSLAKYVY--GLHSHNFYTSSFENIRRRSDSKDLQKQL---CE-D-I-KP----TSNIENVVASKKVFLVLDDIDRL-----NQLD-ALLGSPESKIIITTK-DALID--SCSLFKPYLLQGLDKTESQQLLFSHAF-MSK----DPGYEEVSEKLVKYCEGHPLALEVLGKSLH--NKSVAYWEEVIKGLEKVSGINN--------VLRESFDSLPED-KELFKHIACFFVGMD--RGVVETILNTCGINT------S-----IAFTNLIDRCLLSIGR---NN----LMMHRLLEVMGRFIVREE---S------TR
>XP_023751053.1
-RLH------ALP-LLIGMESSINYVTSWLDASS-HTTDVLTILGMGGIGKTSLAKYVY--RSHAHEFDTSSFEDISRRCDEKSLQKQL---YD-D-I-EQ----TSEIENVVACNKVFLVLDDIDSL-----DQLD-ALLGSPGSKIIITTT-NTLIE--SSALFQPFFLNGLDKTESRTLLCFHAF-KSN----VTGYEEVLEELLKYCEGHPLALAILGKSLY--NRDVVYWKEFIASLEK-PDIIS--------VLRKSFDSLPEN-KELFKHIACFFVGMD--RDVATTILEACDIET------I-----SGITNLMDRCLLSIGR---DN----LKMHQLLQNMGRFVVQQE---S------SR
>XP_023751055.1
-KLH------AQP--LIGMEESIDFVTSWLDGSS-NTGDILTILGMGGIGKTSLAKYVY--GLHFREFDTRSYEDIGRRCAGKDLTKQL---CD-D-I-KR----TSKIENVLANKKVFLVLDDINSL-----DQLD-ALLGNPQSKIIITSR-NALTK--SCALFKPHWLQGLDKAHSLQLLCFHAL-KSK----DPGYEIVSEKFMKYCSGHPLTLEVLGKSLH--KRDAAYWEECIEGLGK-SRIMD--------VLKMSYDSLPRN-KELFKHIACFFVGMD--RDFCDTILKACDIKT------S-----SGITNLIDRCLLSIGW---NN----LVMHQLLQEMGRFIVREE---S------SR
>XP_023751056.1
-KLH------AQP--LIGMEESIDFVTSWLDGSS-NTGDILTILGMGGIGKTSLAKYVY--GLHFREFDTRSYEDIGRRCAGKDLTKQL---CD-D-I-KR----TSKIENVLANKKVFLVLDDINSL-----DQLD-ALLGNPQSKIIITSR-NALTK--SCALFKPHWLQGLDKAHSLQLLCFHAL-KSK----DPGYEIVSEKFMKYCSGHPLTLEVLGKSLH--KRDAAYWEECIEGLGK-SRIMD--------VLKMSYDSLPRN-KELFKHIACFFVGMD--RDFCDTILKACDIKT------S-----SGITNLIDRCLLSIGW---NN----LVMHQLLQEMGRFIVREE---S------SR
>XP_023751061.1
-RLC------PLQ-QLFGMDTSIKFVTSWLDASL-HTTYVLTILGMGGIGKTSLAKYVY--ALHSHEFDTSSFEDISRRCGEKDLQKQL---CD-G-I-KK----TLKIENAVARKKVFIVLDDIDSL-----DQLD-ALLGSPGSKIIITTK-DAVTE--SCALFKPHLLEGLCENESQNLLCFHAF-MCN----DPGYEEVLEKLVKYCEGHPLALEVLGKLLH--NRDVAYWEGCIEGLKK-SRIRN--------VLRMSFDSLPKN-QDLFKHIACFFVGMD--RDITETILTACRMNT------R-----SGIPNLIDRCLLSIGW---NN----FKMHQLLQETGRFIVHQE---S------SR
>XP_023751062.1
-RLC------PLQ-QLFGMDTSIKFVTSWLDASL-HTTYVLTILGMGGIGKTSLAKYVY--ALHSHEFDTSSFEDISRRCGEKDLQKQL---CD-G-I-KK----TLKIENAVARKKVFIVLDDIDSL-----DQLD-ALLGSPGSKIIITTK-DAVTE--SCALFKPHLLEGLCENESQNLLCFHAF-MCN----DPGYEEVLEKLVKYCEGHPLALEVLGKLLH--NRDVAYWEGCIEGLKK-SRIRN--------VLRMSFDSLPKN-QDLFKHIACFFVGMD--RDITETILTACRMNT------R-----SGIPNLIDRCLLSIGW---NN----FKMHQLLQETGRFIVHQE---S------SR
>XP_023751063.1
-RLC------PLQ-QLFGMDTSIKFVTSWLDASL-HTTYVLTILGMGGIGKTSLAKYVY--ALHSHEFDTSSFEDISRRCGEKDLQKQL---CD-G-I-KK----TLKIENAVARKKVFIVLDDIDSL-----DQLD-ALLGSPGSKIIITTK-DAVTE--SCALFKPHLLEGLCENESQNLLCFHAF-MCN----DPGYEEVLEKLVKYCEGHPLALEVLGKLLH--NRDVAYWEGCIEGLKK-SRIRN--------VLRMSFDSLPKN-QDLFKHIACFFVGMD--RDITETILTACRMNT------R-----SGIPNLIDRCLLSIGW---NN----FKMHQLLQETGRFIVHQE---S------SR
>XP_023751079.1
-RLR------VLP-QLIGRDNSKKFVTSWLDAAS-HTADILTISGMAGIGKTTLAKYVH--AFHSHEFDSSSFEDISGKCHNQNLQKQL---CD-D-I-KP----TSQIEKAVA-----------------------------------------------GCI--------------------------------------------------------------------------------------------------------------------------------------------------------------------------------------------------------------
>XP_023751084.1
-------------------------------------------MGMGGIGKTTLAKYVY--GLHSHEFATSSFEDISRASNKRALQKQL---DD-D-I-KS----ISMIENVVARKKVFLVLDDIDRL-----EQLD-ALLGSTGSKIIITTK-DALIQ--SCAMFKPHLLNGLYEIKSRELLCFHAF-MCN----HPGFEEVLEKLVKYCEGHLLTLEVLGKSLH--NRDVAYWEGYIEGLKK-SNINN--------ILRMSFDTL-SN-KELFKHIACFFVGMD--RDVT------------------------------------------------------------------------------
>XP_023751920.1
-GINA----SIDS-EIVGRDEEKEVIIDKILNSH-DHVHVYAIWGVGGLGKTTLAQLIFNDSRVNKLFDFKVWLRVSNDFSIQRLAREF---LK-C-I-SNL---QQRLQEKLQRRRFLLVLDDVKNENNEEWNGLMQALRCGKGSAILVTTQSMKLADTIATL---PHPL--LSESDSWLLFKHYAFVERELE----EFETIGKAIVKKCEGLPLALKVIGSLMCLKTSISD-WSCILQSEVWELTYEGTH-TQILPSLKLSYDNLPPHMRQCFALCSIFPKHHEMDKQLLVELWVAYGFVPSRGDSD--YLGEEIFNALVWRSFLQDVKEIFEG-VTTCKMHDEMHNLAQSVMYECSSIMSGEILK-H
>XP_023752005.1
-EL-K----KTEE-PVVWKESEKEIEMQN-DGDRK--KGIACVSG--GIGKTELLLEFY-----HQRYKMVLWGGESRYIRQNNLWSFLE--VD---MGTGL---IARIRKEL---RFLVVIDNLESEK-DWWDHKH--LPRFGG-HVLISTRLPKLLNME------P---KLLSGVEAMSLMQGNMI--LEID----SIEELGR----------LGLAIVGAVLS----ELPTPSRLLDTINR-MPSNRERLRR-FQLIEVCFSIFDADGRMVLALLALAAKQIE--KHHRTRLWRKSLYDK------KSEACS----VLLRFNI-----RC-TK---YIHFNNLTKQYVRKRSPTAHVVQ------SQ
>XP_023752006.1
-EL-K----KTEE-PVVWKESEKEIEMQN-DGDRK--KGIACVSG--GIGKTELLLEFY-----HQRYKMVLWGGESRYIRQNNLWSFLE--VD---MGTGL---IARIRKEL---RFLVVIDNLESEK-DWWDHKH--LPRFGG-HVLISTRLPKLLNME------P---KLLSGVEAMSLMQGNMI--LEID----SIEELGR----------LGLAIVGAVLS----ELPTPSRLLDTINR-MPSNRERLRR-FQLIEVCFSIFDADGRMVLALLALAAKQIE--KHHRTRLWRKSLYDK------KSEACS----VLLRFNI-----RC-TK---YIHFNNLTKQYVRKRSPTAHVVQ------SQ
>XP_023752007.1
-EL-K----KTEE-PVVWKESEKEIEMQN-DGDRK--KGIACVSG--GIGKTELLLEFY-----HQRYKMVLWGGESRYIRQNNLWSFLE--VD---MGTGL---IARIRKEL---RFLVVIDNLESEK-DWWDHKH--LPRFGG-HVLISTRLPKLLNME------P---KLLSGVEAMSLMQGNMI--LEID----SIEELGR----------LGLAIVGAVLS----ELPTPSRLLDTINR-MPSNRERLRR-FQLIEVCFSIFDADGRMVLALLALAAKQIE--KHHRTRLWRKSLYDK------KSEACS----VLLRFNI-----RC-TK---YIHFNNLTKQYVRKRSPTAHVVQ------SQ
>XP_023752236.1
-RLQ-----SANE-DLIGMAARIQRLKLELIE-S-GGVRMVGIWGVGGGGKTTLASSIY--DEISSMFDGCCFQNIREESSKISLQKKI---LS-G-V-KEV---RRMIQNRLCHRKVLIVLDDVDQL-----DQLK-ALAGSEGSRVIMTTR-DEIL-----NAHR-HSIRLLNSDEAIKLFCKHAH-RDH----TPNYEQLSKEVVSYAGGLPLALTILGSFLC--DKNIHEWRSALARLKE-IPNDN-----ILETLKISFDGL-KV-RELFLDIACFFRGKY--KYNAMRIFDACGFHP------V-----IGVKVLIQKALITISE---DG----FDMHDLVQEMGHYIVRGE---H------SR
>XP_023752239.1
-RLH-----SANE-NLVGIEARMQNLKSKLIG-S-GGVRMIGIWGVGGGGKTTLASSVY--SEIYLHFDGSCFENIREESSK-KMQEKI---LS-N-V-KEV---RRMIKGKLCHRKVLIVLDDVNQL-----EQLR-ALAGSEGSRIIITTR-DEVVL---TTTPR-HKISLLNDDEAMELFSKYAP-QGH----KRDYELLSEDVVFYAGGLPLALTTLGSSLC--DKDINEWKSALARLKE-IPNDD-----ILETLKISFDGL-KL-KDLFLDIACFFRKKD--KDKAMKTLDACGLHP------V-----IGVKVLIQKALITISR---NG----FDMHDLVQEMAHYIVRGE---Y------SR
>XP_023752241.2
-SLQ-----SLDE-NLIGMAARLQGLKLELIG-S-GGVRMVGIWGVGGGGKTTLAYSIY--DEICSKFDGCCFENIREESGR-KLKEKV---LS-E-M-------RCLINNRFRHRKVLIVLDDVDNL-----DQLK-ALAGSEGSRIIITTR-DKLL-----TAHK-HNISLLSGDEAIKLFCKHAP-RDN----RPDYEHLSRKVVSYAGGLPLALTVLGSFLC--DKDINEWKSTLVRLKE-IPDTD-----IVGKLKISFDGL-PI-KELFLDIACFFRGYP--EDGAMKSLDACGFHP------V-----IGVKVLIQKALITIS----NE----FDMHDLVQEMGHYIVRGE---N------SR
>XP_023752243.1
-RLQ-----SANE-NLIGLAIRMQHFKSDLIG-S-GGVRMIGIWGVGGGGKTTLASSIY--DEISSKFDGCCFKNIRDESSK-KLQEII---LS-S-V-KQV---RQVIMDRLCHRKVLIVLDDVDQL-----DQLK-ALAGSEGSRIIITTR-DELL-----NAHK-HNISLLNDDEAIKLLRKHAC-LDY----RPDYEQLSKEVVSYAGGLPLALTVLGSFLC--DKNINEWRSALARLKE-IPNDN-----IIETLKISFDGL-RA-KHLFLDIACFFRSVK--KDTAMEMLNACGFHS------V-----IGVKVLIQKALITISE---DG----FDMHDLVQEMGHHIVRGK---H------SR
>XP_023752244.1
-RLQ-----SANK-NLVGMAARMQRLKLELIG-S-GGVQMIGIWGVGGGGKTTLASSIY--DEISSNFDGCCFKNIREESSK-SLQKKL---IS-G-V-KEV---RRMIIDGLCHRKVFIVLDDVDKL-----DQLE-ALAGSEGSRIIITTR-DEVL-----NANR-HNISLLNNDEAIKLFRKHAH-RDY----TSEYEQLIKEVVSYAGGLPLALAVLGSFLC--DKNINEWRSALARLKE-IPNDN-----IVETLKISFDGL-KV-RELFLDIACFFRGRE--KDEAMEILEACGFHP------V-----IGVKVLIQKALITISE---DG----FDMHDLVQEMGHHIVRGE---R------SR
>XP_023752245.1
-KVQ-----SAND-NLVGIVARMQRLKSELIE-S-GGVLMIGIWGIGGAGKTTLASSIY--DEICRQFDGCCFPNIREESSR-KLEEDI---LS-K-M-------RCLINNRFHHRKVLIVLDDVDHL-----GQLK-ALAGSEGSRIIITTR-NKLL-----VAHK-HSIRLLDNDEAIKLFRKHAP-RDN----RHDYENLSKEVVSYAGGLPLALTVLGSFLC--DTEINEWNSALVRLKE-IPDND-----IVEKLKISFDGL-PV-KELFLDIACFLRGYK--KDNAMRIFDACGFHP------I-----IGVKVLIQKALITISE---DG----FDMHDLVQEMGHHIVRGE---H------SR
>XP_023752246.1
-KLY-----KADE-NLIGMAVRGQSLKSELIE-S-GGVLMIGIWGVGGGGKTTLASSVY--REISSKFNGCCFKNIREESSR-KLQKKI---LS-E-M-------RSLIDNRLRRRKVLIVLDDVDHL-----DQLK-ALAGSEGSRIIITTR-DVLL-----NAHR-HNISLLNNDEAMKLFCKLSP-QGN----RPDYERLSKEVVSYVGGLPLALSVLGPFLC--DKDIDEWKSALARLKD-IPNDD-----IVGKLKLSFDGL-KV-KELFLDIACFFRWEN--KEKSMEILDACGFHP------V-----IGVKVLIQKALITISK---DG----FDMHDLVQEMGHHIVRGE---H------TR
>XP_023752247.1
-RLL-----SANK-NLVGMAARMQRLKLELIG-S-GGVQMIGIWGVGGGGKTTLASSIY--DEISSNFDGCCFKNIREESSK-SLQKKF---IS-G-V-KEV---RRMIIDRLCHRKVIIVLDDVDKL-----DQLE-ALAGSEGSRIIITTR-DEVL-----NANR-HNIRLLNNDEAIKLFRKHAC-QDY----TSEYEQLIKEVVSYAGGLPLALAVLGSFLC--DKNINEWRGALARLKE-IPNDN-----IVETLKISFDGL-KV-RELFLDIACFFRGRE--KDEAMEILEACGFHP------V-----IGVKVLIQKSLITISE---DG----FDMHDLVQEMGHHIVRGE---R------SR
>XP_023752249.1
-RLL-----SANK-NLVGMAARMQRLKLELIG-S-GGVQMIGIWGVGGGGKTTLASSIY--DEISSNFDGCCFKNIREESSK-SLQKKF---IS-G-V-KEV---RRMIIDRLCHRKVIIVLDDVDKL-----DQLE-ALAGSEGSRIIITTR-DEVL-----NANR-HNIRLLNNDEAIKLFRKHAC-QDY----TSEYEQLIKEVVSYAGGLPLALAVLGSFLC--DKNINEWRGALARLKE-IPNDN-----IVETLKISFDGL-KV-RELFLDIACFFRGRE--KDEAMEILEACGFHP------V-----IGVKVLIQKSLITISE---DG----FDMHDLVQEMGHHIVRGE---R------SR
>XP_023752251.1
-MLH-----SVND-NLVGIVTRMQDFKSKLIR-S-GGVLMIGIWGGGGGGKTTLASYIY--SEFSREFFGCCFEDIREKSSK-QLQEKI---LS-D-V-NQV---KHMIKDRLGHRKVLIVLDDVDNL-----EQLK-ALAGSEGSLIIITSR-DELL-----NVHK-HKISLLHDDEAMELFCNHAL-RGD----RRDYEMLSNDVVSYAGGLPLALRVLGCFLC--DKDMNQWRSAIARLKE-IPDTD-----ILGKLKVSFDGL-QH-QDLFLDIACFFRWAK--KDTAMEILDACGLHP------V-----IGIEVLRQKALITISW---DG----FDMHDLVQEMGHHIVRGE---H------SR
>XP_023752252.1
-RLQ-----SANE-NLIGIGTRMQGLKSELIE-S-GGVRMIGIWGVGGGGKTTLASSIY--DEISSDFDGCCFENVREESSK-KLQEEI---LS-V-V-KKV---RRVIICKLRHKKVLIVLDDVDNL-----DQLK-ALAGAEGSRIIITTR-DEIL-----TAHK-HNVSLLNNDEAIKLFCKHAP-RGH----RCDYGLLSEDVVSYAGGLPLALTVLGSFLC--DKDIHEWRSALARLKE-IPDTD-----IVEKLKISFDGL-PI-KELFLDIACFFRREL--NEKTMEKLDACGFHP------V-----IGIKVLIQKALITIS----DG----FDMHDLIQEMAHYIVRGE---H------SR
>XP_023752501.1
-KLD-----HLPI-NLTGMATRYKDINSWLN-G--SDVEFIAICGMGGSGKTTLAKYIY--DSNWKFFENMSFEDISCRCKESGLQEQL---LK-D-I-KK----TCKIEEALQTKRALIVLDDIAEH-----SQLL-ALLGTAQSKIIITTRTQEFES--RCQKYT-----LLNDGESLELLSRHAF-RSK----IPGFEELAVQALRYCEGNPLALKVLGSSLFK-INSIQLWRSTLSLLGR-DGIKR--------VLMRSYNALPDS-KELFLHISCFFVGKD--IDYVVKILEH-----------------SGIKILTNRCLLSVSP---NK----LMMHPLLQEMGRAIVHQE---S------SR
>XP_023753175.1
-GF-I-QTSLVDESKIMGREGDKEALLGKLLG--DEKMRIVSIVGMGGIGKTTLAKVLYNEEKVKDHFELRAWVCVSEELDVLNISKVI---FQ-A-V-KN----HVALKEKLLKKRFLLVLDDVWNEEKSKWELLQSP-LV-PGSKIIVTTRNTRVASVVDSD-E-SYYLELLSNEDAISLFAQHSLGENNFE--NHTLQLHGEGIVKKCGRLPLALKTLGNVLKGNR-NGDEWEKLLNSEIWDIQ-DGS---EILPALRLSYNHLPPHLKLLFAYCSLFPKDYVFDKKELVLLWMAEGFLL-QPNRNKSELGHQYFEELKSRSFFQPSMN---------TMHDLINDLATSV-AGEFVFR--EMDSRH
>XP_023753183.1
-RLG------SLR-QLIGMDYSVNLVTSWLDASS-HTTDILTILGIGGIGKTTLAKYVY--ELHYSEFDTCSFEDISRRCDEHDLQKQL---YD-G-I-KT----TSKIETVLASRKVFLVLDDIDNL-----MQLN-ALLGSPGSKVIITTK-DALTE--RCALFKPHKIEGLSDIKVSEKTEMHNP-LLR----YPNHSKIPLDAVKSCTQNFNERNFIGKGGY--GR---VYKGFL------SWGNH--------VDQLV----------AVKDVTGFQGNKE--FHTELTMLSQCDDNK------EMDLLKIGIASALDY------------------LHNHVAEKHRIIHRDI---K------KL
>XP_023753447.1
-KLR------PLP-QLIGMDNSIKFITSWLDTSS-HTGDVLTILGLGGIGKTSLAKSAY--VLHSNEFDTSSFEDINRRCDEKDVQKQL---YD-D-I-RS----TSMIENAFPRKKVFLVLDDIGSL-----NQLD-ALLGSPGSKVIITTK-DRLTQ--SCSLFKPHKLEGLSMIESQKLLCYHAF-MCN----DPGYEEVSENLVKYCEGHPMALKVLGRSLH--NRDVTYWEGYIDRLKK-SPINN--------VLRMSFDSLPKN-KELFKHIACIFVGMD--RDVTLTILEACDIET------R-----SGITNLIDRCLLSITW---NQ--MQLMMHQLVQEMGRFVVREE---S------SR
>XP_023753495.1
-ELR-----NIDE-KLVGMETQIKNIVLSLTG-C-DDVRMIGIKGMGGAGKTTLARALF--DQISFQFEGKSFENVREVSNASSLQKQV---LR-D-A-NNI---KSTMKKMMPNRKVLIVLDDVDRI-----DQLE-VLAGEAGSVIIITTR-DEVL-----VAHR-HDVNLLSDKEAICLFSRFAF-GRD----IQGYEELSRKVVRYAAGLPLTIRVLGSFLC--GKDEPEWRDALERLKT-IPETE-----TLKKLELSYTCL-ED-KEIFLDVACIMKGWQ--KDKAIKALESCGFRA------R-----NGLKVLQQKSLITIYK----D----LGVHDHIVEMGMNIVRRG---H------SR
>XP_023753496.1
-ELH-----NIDK-KLVGMESRMKEVVSSLIG-F-DDVCMMGIKGMGGGGKTTLARAVF--DQISFQFEGKSFENVREVSTASSLQNQI---LS-D-V-KGI---KHVIKKMMPNRKVLIVLDDVDHI-----DQLE-ALAGEPGSRIIITTR-DEVL-----LAHR-RDVNLLSFNEAICLFNRYAF-GKE----IPGYNELSRQVVCYAAGLPLTIRVLGSFLC--GKNEFEWIDALERLKT-IPEKE-----TLKKLEISYIAL-ED-KEIFLDVACILKGWQ--KDLAIKVLESCGFHA------R-----NGLRVLEQKSLIFFDD----K----VQMHDHIVEMGRNIVRRR---H------SR
>XP_023753500.1
-ELR-----NIDG-KLVGMETRIKTLVPALNG-C-DDVRMIGIKGMGGGGKTTLARAVF--DHISFQFEGKSFENVRE--NASSLQKQV---LS-D-V--DI---KYLMKRMLPDKKVLVVLDDVDHI-----DQLE-ALAGELGSRIIITTR-DEVL-----VAHR-RDVSLLSDEEAICLFKTYTF-WRE----VPRYEELSRQVVRYAAGLPLTIKVLGSSLC--GKNELEWVDALKRLET-IPLTE-----TLKKLEISYISL-DD-KEIFLDIACNLKGWE--KDDAIRALESCGFCA------I-----IGLRVLEQKSLVAIYC---DE----VGMHDHVEEMGRNIVRRS---H------SR
>XP_023753510.1
------------------METRIKDVVSSLTG-F-DDLRMIRINGMGGGGKTTLARVVF--DQISFQFKGKSFENVREVSNASSLQKQV---LR-D-V-KGI---KHMIKRMVHDKRVLVVLDDVDNV-----DQLE-ELVGDPGSRIIITTR-DEVL-----VSHS-HDINLLS---------------------------------------------------------------------------------------------------------------------------------------------------------------------------------------------------
>XP_023753525.2
------------------METRINDVVSYLIG-C-DDVRMIGIKGMGGGGKTTLARAVF--DQISFRFEGKSFENVREISNASLLQNQV---LS-D-V-KDI---KHMMKRMMPNRKVLVVLDDVDHI-----DQLE-ALAGEPGSRIIVTTI-DEVL-----IAHR-HDVNLLSDMEAICLFNKYAF-GGD----ISQYEKLSKQVVGYAAGLPLMVRVLGSFLC--GKNELEW----------------------------------D-KEIFLDIACIMKGWR--KDNAIKAFESCGLHA------R-----NGLRVLEQRSLITISN----K----IGMHDHIQEMGRNIVRRS---H------SR
>XP_023753531.2
-ELR-----NIDE-KL-----------------C-PNDRY---QGDGGGGKTTLARAVF--DHISFRFEGKSFENVRE--NASSLQKQV---IA-D-V--DL---KHMMKRRLRDKKVLVVLDDVDHI-----NQFE-VLAGEAGSVIIITTR-DEVL-----VAHG-HDVNLLSDKEAICLFNRFAF-GRD----IPGYEELSRKVVLYAAGLPLTITVLGSFLC--GKDELEWIDALERLKT-IPETE-----TLKKLELSYTCL-ED-KEIFLDVACIMKGWQ--KDDAIKALKSCGFHA------R-----NGLRVLQQKSLITINY---------LGMHDHIVEMGRNIVRRW---L------SR
>XP_023753893.1
-ELR-----IIDE-KLVGMKTRIQDVVSSLTG-C-NDVRIIGIKGIGGGGKTTLARAVF--DQISFQFEGKSFENVREVSNASFLQNQI---VS-D-V-KDI---KAMMKRMMSSRKILVVLDDVDNI-----DQLE-ALAGEPGSVIIITTR-DEVL-----VAYG-RNVDMLSVEEATCLFSRYAF-GKE----IPGYEELSGKVVSYADGLPLTIRVLGSFLC--GKDDSEWIDALDRLKT-IPLTE-----TLKQLELSYIGL-QD-KEIFLDVACILKGQR--KDLVIEALESCGFHA------K-----NGLRVLEQKSLITFYH-DDGE----VGMHDHLEEMGKNIVRRS---H------SR
>XP_023754109.1
-RVH-----AQNH-----FKSREKPFKDALLQQ--N--QMIALCGMGGVGKTTMMEQL---KKHEKKFLFLK-VVIGKK-EASAIQQALAECVSLS-L-------AERLGIAFEQNKVLVILDDVWESI--DLKDIGLSFPN--SFKLLLTSR-KETCKQIAEKCNF-VRVELMEELEAQNFFWKII--GKQND----ELNQIGTEIVRECGCLPLAINLVASRLK--FEEKAAWRDTLRRFQNNL---DY-----QESVKISYDYIKDE-KEIFLLCGLFPDDFNIPIEELTRHAWGNGVST--------ERTETCVQSLKKANLLM------ECDDGCVRMHDLVLDFVVGRVKGD---H--WIINNR
>XP_023754127.2
-KVN-----AQNH-----FRSREKSFKEILLQQ--DHSKVIALCGMGGVGKTTMMEQV---KKTKKMFYVVK-VVIGQQINMFSIQQAVADYMGSS-L-------ADRLRITFKGKKVLLILDDVWETI--ELKDIGLSLPN--GFKLLLTSR-YEICKQIAVEADP-VRVEVMEEPEAQNFFWKIT--GKQHD----ELNKIGTKIVRRCGFLPLAINLIAIRLK--FEEKVAWRDTLRRLENNL---DY-----QESIKISYEYIQEE-KAIFLLCGLFPDDFNIPIEELTRYAWGNGVST--------EGTETHVHSLKKANLLM----DGDDDDGCVKMHDLVLDFVLGRVKGD---H--WIINNK
>XP_023754197.1
---------SADK-NLIGIAAHMHKFISCLIG-L-VGVVMIGIWGVGGGGKTTLASSVY--DIISSKFDDFCFENLRKESSK-NLQEKV---LS-S-V-KQV---VILGRSCYRYRTVLIVLDDANHL-----DQLN-VFAGSEGSRI-ITSR-DESF-----IEHR-HKIVLIDNDEVIQLFRMH-------------------------------------------------------------------------------GL-PI-KRLLV---------R--DERAMVLVAVWIFHR------V-----RSINMWTQKALIIIW----DG----FDMHDLTNFMGRYTDRG-------------
>XP_023754217.1
-RLY-----SVDD-NLVGVEARMQDLISMIIG-F-GGKRMIGIWGVGGGGKTTLASSVY--DEISSKFDGCCFKNIREESSNKKMQAEI---LS-G-V-KLV---RRTIKDRLHHRKVLIVLDDVDNL-----EHLE-QLAGSEGSRIIITTR-DEIL-----TGHK-HNISLLNNDEAMKLFCKHAP-RGH----NPDYELLSKDVVSYACGLPLALRILGRFLC--DKDMNEWRSALARLKE-IPDAN-----ILEKLKISFDGL-PV-RELFLDIACFFRG-HYKDEKMLMILDACGFHP------V-----IGIKVLIQKALITIS----NK----FSMHDLVQEMAHYIVRGG---H------SR
>XP_023754219.1
-RLY-----SVDD-NLVGVEARMQDLISMIIG-F-GGKRMIGIWGVGGGGKTTLASSVY--DEISSKFDGCCFKNIREESSNKKMQAEI---LS-G-V-KLV---RRTIKDRLHHRKVLIVLDDVDNL-----EHLE-QLAGSEGSRIIITTR-DEIL-----TGHK-HNISLLNNDEAMKLFCKHAP-RGH----NPDYELLSKDVVSYACGLPLALRILGRFLC--DKDMNEWRSALARLKE-IPDAN-----ILEKLKISFDGL-PV-RELFLDIACFFRG-HYKDEKMLMILDACGFHP------V-----IGIKVLIQKALITIS----NK----FSMHDLVQEMAHYIVRGG---H------SR
>XP_023754220.1
-RLY-----SVDD-NLVGVEARMQDLISMIIG-F-GGKRMIGIWGVGGGGKTTLASSVY--DEISSKFDGCCFKNIREESSNKKMQAEI---LS-G-V-KLV---RRTIKDRLHHRKVLIVLDDVDNL-----EHLE-QLAGSEGSRIIITTR-DEIL-----TGHK-HNISLLNNDEAMKLFCKHAP-RGH----NPDYELLSKDVVSYACGLPLALRILGRFLC--DKDMNEWRSALARLKE-IPDAN-----ILEKLKISFDGL-PV-RELFLDIACFFRG-HYKDEKMLMILDACGFHP------V-----IGIKVLIQKALITIS----NK----FSMHDLVQEMAHYIVRGG---H------SR
>XP_023754222.1
----------------------MQRLKSELIG-S-GGVLMIGIWGVGGGGKSTLASSVY--GEICREFDGCCFENIREEASR-KLQEKI---LS-E-M-------LRLINNRFCHRKVLIVLDDVDQL-----DQLK-ALAGSEGSRILITTR-DAVL-----IAHK-HNISLLNNDEAMKLFHKHAH-RDQ----RPDYELLSKEVVSYAGGLPLALTVIGSFLC--DKNIHEWKSALARLKD-IPNDD-----IVGKLKISFDGL-KV-KDLFLDIACFFRWEK--KDRAMEILDACGFHP------V-----IGVKVLIQKALITVSE---YG----FDMHDLVQEMGHYIVRVE---H------SR
>XP_023754223.1
-RLR-----SVDD-NLVGVEARMQDLISKLIG-F-GGKRMIGIWGVGGGGKTTIASCIY--DEISSKFDGCCFKNIREESSNKKLQAEI---LC-G-I-KQL---RRMITDRLKYKKVLIVLDDVDNL-----EHLE-ELVGSEGSRIIITTR-DEIL-----TGHK-HNISLLNNEESMKLFWKHAP-RGY----KRDYERLSKDVVSYAGGLPLALRVLSRFLC--DKEMNEWRSALARLKE-IPDAN-----ILEKLKISFDGL-TV-KQLFLDIACFFRR-RCKNERIMAMLDACGLHP------V-----IGIKVLVQKALITITE---YG----FDMHDLVQEMAHYIVRGE---H------SR
>XP_023754224.1
-RLH-----NANE-NLIGIEARVQEFKSKLID-S-RGVRMIGIWGVGGGGKTTLASYVY--SEISSNFDGSCFENIRDESSK-KLQEKI---LL-K-V-KEM---RCMIRDRLCHRKVLIVLDDVDHF-----DQLK-ALAGSDGSRIIITTR-DELL-----NAHK-HNISLLNDDEAIKLFSKHAL-RDY----RPDFALLSSDVVSYAGGLPLALTILGSFLC--DKDIIEWRSALARLKE-IPESD-----IVEKLKISYDGL-PV-KELFLDIACFFRRE-YKNERIMATFHAFGFYP------V-----IGIKVLIEKALITIS----EG----FDLHDLVQEMAHYIVRGK---H------SR
>XP_023754522.1
-ELN-----HVGE-NLIGLHSRVDRMNLLETE-S-NDVHMIGIYGSEGIGKTSIAKSIY--NRLYLHFESSSFEDVDKFVKQ-PLQRQV---IE-D-I-EEM---SSVMKRVMGSKRVLLVLDGVDHL-----DPLE-CLAGSAGSLIVVTGK-DRLL-----VAHG-YDVEVLDYDEGMELFCLYAF-KQK----DPEFKWLCERVVRYVKGHPLALKVLGCFLF--GKTVREWENELDQFRM-YP---------------IYD----------------------------------------------------IQVLI------------------------------------------------
>XP_023754576.1
-PIP------LDG-----FESRKAQLRLIMLE---DDINIIGVYGMGGIGKTTFVEEA---ARQLQLFEMVM-VVVSHKPNLRKLQGDLAEMLELN-L-------TARLR---RVK-ILIIMDDVWTPL--DLRTIGI-QGN-KGCKIILTSR-SLVCNAMNAQ----FHMDVLSQVESWNLFRKMA--GVD-S----DLNPIATKIAKRCSGLPLAIVTVARALR--HRSKHAWRDALRQLRSDVTGLYSN----FASLELSFNFLKEE-KSCFLLCSLFKEDLDIPIESLVRYGTGQDVHT--------ERVHTIIENLKACCLLL------DSVEDCFRMHDVTRDFLLSVAK---GLY--FLEKYA
>XP_023754578.1
-PIP------LDG-----FESRKAQLRLIMLE---DDINIIGVYGMGGIGKTTFVEEA---ARQLQLFEMVM-VVVSHKPNLRKLQGDLAEMLELN-L-------TARLR---RVK-ILIIMDDVWTPL--DLRTIGI-QGN-KGCKIILTSR-SLVCNAMNAQ----FHMDVLSQVESWNLFRKMA--GVD-S----DLNPIATKIAKRCSGLPLAIVTVARALR--HRSKHAWRDALRQLRSDVTGLYSN----FASLELSFNFLKEE-KSCFLLCSLFKEDLDIPIESLVRYGTGQDVHT--------ERVHTIIENLKACCLLL------DSVEDCFRMHDVTRDFLLSVAK---GLY--FLEKYA
>XP_023755188.1
-KID------HDD-----FESREKTFTQALLEP--NNSHMIALCGMGGVGKTTMMQRL---KKVNRMFYMVE-AVIGEKTDPIAIQQAVADYLRIE-L-------ADKLREWFNGKKFLVIFDDVWQSV--DLEDIGLSFPN-VDFKVLLTSR-DEVCTMMGVKANS-INVGLLTEVEAQSLFQQFV--E---E----ELCKIGEVIVRKCCGLPIAIKTMACTLR--NKRKDAWKDALSRIEHDI---RSV----PKVFETSYHNLQRE-KSVFLMCGLFPEDFNIPTEELMRYGWGDRVYT--------ERLNTCIERLVQTNLLI------ESDVGCVKMHDLVRAFVLGMYEVE---H--SIVNKT
>XP_023755190.1
-KID------HDD-----FESREKTFTQALLEP--NNSHMIALCGMGGVGKTTMMQRL---KKVNRMFYMVE-AVIGEKTDPIAIQQAVADYLRIE-L-------ADKLREWFNGKKFLVIFDDVWQSV--DLEDIGLSFPN-VDFKVLLTSR-DEVCTMMGVKANS-INVGLLTEVEAQSLFQQFV--E---E----ELCKIGEVIVRKCCGLPIAIKTMACTLR--NKRKDAWKDALSRIEHDI---RSV----PKVFETSYHNLQRE-KSVFLMCGLFPEDFNIPTEELMRYGWGDRVYT--------ERLNTCIERLVQTNLLI------ESDVGCVKMHDLVRAFVLGMYEVE---H--SIVNKT
>XP_023755191.1
-KID------HDD-----FESREKTFTQALLEP--NNSHMIALCGMGGVGKTTMMQRL---KKVNRMFYMVE-AVIGEKTDPIAIQQAVADYLRIE-L-------ADKLREWFNGKKFLVIFDDVWQSV--DLEDIGLSFPN-VDFKVLLTSR-DEVCTMMGVKANS-INVGLLTEVEAQSLFQQFV--E---E----ELCKIGEVIVRKCCGLPIAIKTMACTLR--NKRKDAWKDALSRIEHDI---RSV----PKVFETSYHNLQRE-KSVFLMCGLFPEDFNIPTEELMRYGWGDRVYT--------ERLNTCIERLVQTNLLI------ESDVGCVKMHDLVRAFVLGMYEVE---H--SIVNKT
>XP_023755920.1
TPKD--DIRNIDGEIVVGFDDEVQTLLDQLTRTT-KHFQVISITGMAGLGKTTLARKLYKNPLIEYMFDIRAWTCVSQVYSKRDLLLGI---LR-S-F-DET---GEKLYRLLKGRKYLVVFDDIWDCM--AWNDLKIYFPDDVGSRVVFTSRDIDVSLHVR-A-S-AHILRLRTENESWDIFQKNVF-RIG-I--CPWLEVVGREIAKKCQGLPLAIVITAGCLQNKWSLFS-WIEVSRNLHSLMV-RDP--SQYMDSLVLSYENLPPHLRHSFLFLGVFPEDYEIPVTKLIWLWIAQGLIH-PI--GRVEIADGFLRELIKRSLLMTTKKA-NG-IKACRIHDLLRDLCLRKAKEECFLP--QIY---
>XP_023755921.1
TPKD--DIRNIDGEIVVGFDDEVQTLLDQLTRTT-KHFQVISITGMAGLGKTTLARKLYKNPLIEYMFDIRAWTCVSQVYSKRDLLLGI---LR-S-F-DET---GEKLYRLLKGRKYLVVFDDIWDCM--AWNDLKIYFPDDVGSRVVFTSRDIDVSLHVR-A-S-AHILRLRTENESWDIFQKNVF-RIG-I--CPWLEVVGREIAKKCQGLPLAIVITAGCLQNKWSLFS-WIEVSRNLHSLMV-RDP--SQYMDSLVLSYENLPPHLRHSFLFLGVFPEDYEIPVTKLIWLWIAQGLIH-PI--GRVEIADGFLRELIKRSLLMTTKKA-NG-IKACRIHDLLRDLCLRKAKEECFLP--QIY---
>XP_023755922.1
SWMD--NIRNVEGEEIVGFDDDVETLLDQLTQTI-KRFQVISIVGMAGIGKTTLARKLHNDPLIEYHFDIRAWTCVSQIYVKRDLLLGI---LT-S-F-EEI---GEKLYRLLKGRRYLVVLDDIWDFK--AWNDLQIYFPDDVGSRVVFTSRDIDISLHVG-A-A-SHVLRLRTTDESWDIFQMNVF-RSG-I--CPYLEPTGREIVRKCEGLPLAIVIASGLVKNQSSYKPWWKQIALSLRSFMD-RDP--RQYMDTLSLSYNHLPPHLRWCFLFVGVFPEDYEIPVTKLIWLWIAQGFIH-DQG-GRIEVAKDFMMDLIRRSLLMIAKKD-DG-IKACRIHDLLRELCLRKAKEETFSS-VEVYR--
>XP_023755925.1
SWMD--NIRNVEGEEIVGFDDDVETLLDQLTQTI-KRFQVISIVGMAGIGKTTLARKLHNDPLIEYHFDIRAWTCVSQIYVKRDLLLGI---LT-S-F-EEI---GEKLYRLLKGRRYLVVLDDIWDFK--AWNDLQIYFPDDVGSRVVFTSRDIDISLHVG-A-A-SHVLRLRTTDESWDIFQMNVF-RSG-I--CPYLEPTGREIVRKCEGLPLAIVIASGLVKNQSSYKPWWKQIALSLRSFMD-RDP--RQYMDTLSLSYNHLPPHLRWCFLFVGVFPEDYEIPVTKLIWLWIAQGFIH-DQG-GRIEVAKDFMMDLIRRSLLMIAKKD-DG-IKACRIHDLLRELCLRKAKEETFSS-VEVYR--
>XP_023755926.1
SWMD--NIRNVEGEEIVGFDDDVETLLDQLTQTI-KRFQVISIVGMAGIGKTTLARKLHNDPLIEYHFDIRAWTCVSQIYVKRDLLLGI---LT-S-F-EEI---GEKLYRLLKGRRYLVVLDDIWDFK--AWNDLQIYFPDDVGSRVVFTSRDIDISLHVG-A-A-SHVLRLRTTDESWDIFQMNVF-RSG-I--CPYLEPTGREIVRKCEGLPLAIVIASGLVKNQSSYKPWWKQIALSLRSFMD-RDP--RQYMDTLSLSYNHLPPHLRWCFLFVGVFPEDYEIPVTKLIWLWIAQGFIH-DQG-GRIEVAKDFMMDLIRRSLLMIAKKD-DG-IKACRIHDLLRELCLRKAKEETFSS-VEVYR--
>XP_023755927.1
SWMD--NIRNVEGEEIVGFDDDVETLLDQLTQTI-KRFQVISIVGMAGIGKTTLARKLHNDPLIEYHFDIRAWTCVSQIYVKRDLLLGI---LT-S-F-EEI---GEKLYRLLKGRRYLVVLDDIWDFK--AWNDLQIYFPDDVGSRVVFTSRDIDISLHVG-A-A-SHVLRLRTTDESWDIFQMNVF-RSG-I--CPYLEPTGREIVRKCEGLPLAIVIASGLVKNQSSYKPWWKQIALSLRSFMD-RDP--RQYMDTLSLSYNHLPPHLRWCFLFVGVFPEDYEIPVTKLIWLWIAQGFIH-DQG-GRIEVAKDFMMDLIRRSLLMIAKKD-DG-IKACRIHDLLRELCLRKAKEETFSS-VEVYR--
>XP_023756518.1
-KLD-----HLPL-NLTGLATRYENINSWLN-R--SNAEFLAICGMGGSGKTTLAKYIY--DSNWNNFESMSFEDISRRCKESQLQEQL---LN-D-I-KK----TCKIEEALQTKKTLIVLDDVARR-----SELI-ALLGSTQSKIIITTTTDNFKF--RCEVYK-----LLDDDESLEVLSRHAF-GSK----VPGFEELALQAVKYCEGNPLALIMLASSL----NTILYWKSRLNFLDK-SRIQS--------VLITSYESLPIL-KELFLHIACFFVGKD--EDYVVKILEH-----------------SGIKTLYNRCLLSVSP---NK----LMMHRLLQEMGKHIVRQE---S------SR
>XP_023757436.1
-KMD--TGGSSSS-GIVPFDELLEKLKAEVAGIY-DYRSVLVVAAAGGCGKTTLVKMLCHDPGIEEKFGENIFVTVSE-----VIVNDL--------F-GLQ---KNKLESFLDEKSMLLVLDDVW----------SDSFIENRGCKILVTSR----------IAFP-FQLDPLNQKDAKTLFCHSAF-NEC----EL--DKLVSQMVTCCKKHPLTLSVIGRALN--GKDESVWESMLRQLSQVLDLHKD----VLIGLERSFDAL-DE-KECFLDLGLFPEDQ---RIPTSALLNMDGVDT------L-----AKVFELNHRDLVNMTTG--NQ----VTQHDLLRELAIHLNAKL----------SR
>XP_023757437.1
-KMD--TGGSSSS-GIVPFDELLEKLKAEVAGIY-DYRSVLVVAAAGGCGKTTLVKMLCHDPGIEEKFGENIFVTVSE-----VIVNDL--------F-GLQ---KNKLESFLDEKSMLLVLDDVW----------SDSFIENRGCKILVTSR----------IAFP-FQLDPLNQKDAKTLFCHSAF-NEC----EL--DKLVSQMVTCCKKHPLTLSVIGRALN--GKDESVWESMLRQLSQVLDLHKD----VLIGLERSFDAL-DE-KECFLDLGLFPEDQ---RIPTSALLNMDGVDT------L-----AKVFELNHRDLVNMTT------------HDLLRELAIHLNAKL----------SR
>XP_023757440.1
-KMD--TSS---K-GIVAFEEPLAKLKAEVAGIC-DDRSVLVVAAAGGCGKTTLVKMLCNDTEIREKFGENIFVTVSE-----VIVNDL--------F-GPQ---KNKLENFLNEKVMLLVLDDVW----------SDTFIDNRECKILVTSR----------TAFT-FKFDPLNEKDAKTLFRQSAF-TKG----GK--ENLVNQMVTCCKRHPLTLSVVGRSLN--GKDKSVWESMLKSLSQVLDLHKD----VLIGLERSFDAL-DD-KECFLDLGTFPEDQ---RIPVSALLNMGGVDT------L-----AKIFELSYRNLVDMISK--DQ----VTQHDLLRELAIHLNSKL----------TR
>XP_023757805.2
-KVQ-----SANE-NLIGISVRMQRLKSELIG-S-GGVRMIGIWGVGGGGKTTLASAVY--EEISREFDGCCFDNIREKSSK-KLQKEI---LS-D-V-KQ----RHMIKGRLCQKKVLIVLDDVDRL-----DQLK-ALAGSDGSRIIITTR-DELL-----TAHR-HDIRLLNDNESLMLIRKHAP-RDS----RPDYEHLSKEVVSYAGGLPLALTVLGSFLC--DKDINEWRSALARLKE-IPDID-----ILKKLKISYDGL-KL-KDLFLDIACFFRRQD--KDDAMKILDACGFQP------V-----IGIKVLVQKALITISE---YG----FDMHDLVQEMAHYIVRGE---H------SR
>XP_023757807.1
-MLH-----CVND-NLVGILARMQDFKSKLIR-S-GGVLMIGIWGGGGGGKTTLASSIY--DEICRQFDGCCFQNIREEASR-KLEEDI---LS------KM---RCMLKDRLCRRKVLIVLDDVDNL-----EQLK-ALAGSEGSLIIITTR-DVLL-----NVHK-HKVSLLNDDESMQLFCKHAS-RGD----RRDYEVLSNDVVSYAGGLPLALRVLSCFLC--DKDMNQWRSAIARLKE-IPDTD-----ILGKLKVSFDGL-RD-KKLFLDIACFFRWEN--KDYAMERLDACGLHP------V-----IGVKVLIQKALITISK---DG----FDMHDLVQEMGHHIVRGE---H------TR
>XP_023757808.1
-SLQ-----SANE-NLIGIAARIQRLKLELIG-S-GDVRMIGIWGVGGGGKTTLASSIY--NEICSKFDGCCFENIREESGR-KLQEKI---LC-G-V-KEV---RQMIKDRLCHKMVLIVLDDVNQL-----DQLK-ALAGSEGSRIIITTR-DEVL-----TAHK-HNIILLNNDEAMKLFHKLSL-QDY----SPDYERLSKDVVSYAGGLPLALAVLGPFLC--DKDTDEWMSALARLKE-IPNDD-----IVGKLKISFDGL-EV-KDLFLDIACFFRRER--KDRVMEILDACGFHP------V-----IGVKVLIQKALITIS----NG----FDMHDLVQEMGHYIVRGE---H------SR
>XP_023757814.1
-KLQ-----RLNQ-NQVGMAARLQGLELELIG-S-GGVRMVGIWGVGGGGKTTLAYSIY--DEICSKFDGCCFENIREESGR-KLKDKI---LS-E-M-------RSLINDMFRHRKVLIVLDDVDHP-----DQLK-ALAGSEGSRIIITTR-DEVL-----TAHK-HNITLLDNDEAMKLFRKHAP-RDN----RVDYEQLSKEVVSYAGGLPLALTVLGSFLC--DKDINEWKSALARLKE-IPDTD-----IVEKLKISFDGL-PV-KDLFLDIACFFRWEY--KDEAMKILDACGFHP------V-----VGVKVLIQKALITIS----NG----FDMHDLVQEMGHYIVRGE---H------SR
>XP_023757828.1
-RLH-----SVDD-NLVGVEARMQRLIS--IG-F-GGKRMIGIWGVGGGGKTTLASSIY--DEISSMFDGCCFKNIREESSNKNLQAEI---LS-G-V-EKL---RCMLKDRLQYRKVLIVLDDVDNL-----DQLE-ELAGSEGSRIIITTR-DEVL-----TGDK-HNINLLNNDEAMKLFYKHAP-RGH----RRDYERLSKDVVSYSGGLPLALRVLGRFLC--DKEMNEWRSALARLKE-IPDAN-----ILEKLKISFDGL-PL-RELFLDIACFFRR-RLKDEESLMILDVCGYHP------V-----IGIKVLVQKALIVISE---DG----FDMHDLVQEMAHYIVRRK---H------SR
>XP_023757829.1
-RLH-----SVDN-NLIGVEARMQHLISKLIG-F-GGKSMIGIWGVGGGGKTTLASSVY--DEISSKFDGCCFKNVREESFNKRLQEKI---LC-G-V-KQM---RRMIKDRLHHRKVLIVLDDVDNL-----EHLE-QLVGSEGSRIIITTR-DEVL-----TAHK-YNISLLNNDEAMKLFCKHAS-RGY----KRDYEQLSKDVVSYAGGLPLALRVLGRFLC--DKEMNEWRSALARLKE-IPDAN-----ILEVLKISFDRL-PL-KELFLDIACFLRGSRYTYEERMMILDACGYYP------V-----IGIKVLVQKSLITISE---VG----FDMHDLVQEMAHYIVRRE---H------SR
>XP_023757830.1
-RLH-----SLDN-NLIGVEARMKHLISKLIG-F-GGKRMIGIWGVGGGGKTTLASSVY--DDISSNFDGCCFKNVRKESCNKRLQEKI---LC-G-V-KQV---RCMIKDRLRHRKVLIVLDDVDNL-----EQLE-ELAGSEGSRIIITTR-DEVL-----TAHR-HNISLLNNDEAMELFFKHAP-RGY----KRDYERLSKDVVSYAGGLPLALRVLGRFLC--DKEMNECRSALARLKE-IPDAN-----ILEVLKISFDRL-PL-KELFLDIACFFRGYRYTYEERMMILNACSYYP------V-----IGIKVLVQKALITISE---DG----FDMHDLVQEMAHYIVRRE---H------SR
>XP_023757831.2
-RLH-----SVDD-NLVGVEARMQDLISMLIG-F-SGKIMFGIWGYGGGGKTTLACSIY--DEISSEFDGCCFKNIREESSKRRLQEKI---IC-G-V-KQV---RHMIKDRLHHRKVLIVLDDVNNL-----EHLE-ELAGSEGSRIIITTR-DEVL-----TAHK-HNIRLLSDDEAMKLFCKHSP-RGD----RRDYEQLSKDVVSYAGGLPLALRVLNRFLC--DKDMDEWRSALARLKE-IPDAK-----ILEKIKITFDGL-LL-RELFLDIACFFRG-RYKDEESMMILDACGFHP------V-----IGIK---------------------------------------------------
>XP_023757835.1
-RLC-----SANE-NYIGIEARMKDLKSKLIG-S-GGVRMIGIWGVGGGGKTTLALSIY--SEISSQFDGFCFENIREESSR-KLQKKI---LS-D-V-TEM---KWLPDDRLRRINVLIVLDDVDHH-----DQLK-ALAGSEGSRIIITTR-DEVL-----TAHK-HNITLLSDDEAMNLFCKLAP-QEY----RSDYELLSKEVISYSGGLPLALTVLGCFLC--DKDINTWRSVLARLKK-IPETD-----IVEKLKISYDGL-PV-KELFLDIACFFRRR-YKDERIMAMFDACGFYP------G-----IGIRVLTEKALITIS----DG----FDMHDLVQEMGHYIVRGE---H------TR
>XP_023757836.1
-RLC-----SANE-NYIGIEARMKDLKSKLIG-S-GGVRMIGIWGVGGGGKTTLALSIY--SEISSQFDGFCFENIREESSR-KLQKKI---LS-D-V-TEM---KWLPDDRLRRINVLIVLDDVDHH-----DQLK-ALAGSEGSRIIITTR-DEVL-----TAHK-HNITLLSDDEAMNLFCKLAP-QEY----RSDYELLSKEVISYSGGLPLALTVLGCFLC--DKDINTWRSVLARLKK-IPETD-----IVEKLKISYDGL-PV-KELFLDIACFFRRR-YKDERIMAMFDACGFYP------G-----IGIRVLTEKALITIS----DG----FDMHDLVQEMGHYIVRGE---H------TR
>XP_023757837.1
-RLC-----SANE-NYIGIEARMKDLKSKLIG-S-GGVRMIGIWGVGGGGKTTLALSIY--SEISSQFDGFCFENIREESSR-KLQKKI---LS-D-V-TEM---KWLPDDRLRRINVLIVLDDVDHH-----DQLK-ALAGSEGSRIIITTR-DEVL-----TAHK-HNITLLSDDEAMNLFCKLAP-QEY----RSDYELLSKEVISYSGGLPLALTVLGCFLC--DKDINTWRSVLARLKK-IPETD-----IVEKLKISYDGL-PV-KELFLDIACFFRRR-YKDERIMAMFDACGFYP------G-----IGIRVLTEKALITIS----DG----FDMHDLVQEMGHYIVRGE---H------TR
>XP_023757839.1
-SLK-----STNG-NLIGITARVQGLKSELIG-L-GGVHMVGIWGVGGGGKTTLASSVY--NEISRKFDGCCFENIREESSK-KLQEKI---LY-G-I-KQV---KRMIMSRLCHRKVLIVSDDVDCI-----EQLK-ALAGSEGSRIIITTR-DEVL-----TAHR-HNISLLNNDEAMELFCKHAP-QGH----NPDYELLSKDVVAYAGGIPLALTVLGCFLC--DKGINEWRSALARLKK-IPDTN-----IVEKLKISFDGL-KD-KELFLDIACFFRGR-YKNEGMMTMLDACGFHP------V-----IGIKVLIQKTLITIS----DG----FDMHDLVQEMGHHIVRGE---H------SR
>XP_023757841.1
-SLK-----STNG-NLIGITARVQGLKSELIG-L-GGVHMVGIWGVGGGGKTTLASSVY--NEISRKFDGCCFENIREESSK-KLQEKI---LY-G-I-KQV---KRMIMSRLCHRKVLIVSDDVDCI-----EQLK-ALAGSEGSRIIITTR-DEVL-----TAHR-HNISLLNNDEAMELFCKHAP-QGH----NPDYELLSKDVVAYAGGIPLALTVLGCFLC--DKGINEWRSALARLKK-IPDTN-----IVEKLKISFDGL-KD-KELFLDIACFFRGR-YKNEGMMTMLDACGFHP------V-----IGIKVLIQKTLITIS----DG----FDMHDLVQEMGHHIVRGE---H------SR
>XP_023757843.1
-SLK-----STNG-NLIGITARVQGLKSELIG-L-GGVHMVGIWGVGGGGKTTLASSVY--NEISRKFDGCCFENIREESSK-KLQEKI---LY-G-I-KQV---KRMIMSRLCHRKVLIVSDDVDCI-----EQLK-ALAGSEGSRIIITTR-DEVL-----TAHR-HNISLLNNDEAMELFCKHAP-QGH----NPDYELLSKDVVAYAGGIPLALTVLGCFLC--DKGINEWRSALARLKK-IPDTN-----IVEKLKISFDGL-KD-KELFLDIACFFRGR-YKNEGMMTMLDACGFHP------V-----IGIKVLIQKTLITIS----DG----FDMHDLVQEMGHHIVRGE---H------SR
>XP_023757844.1
-SLK-----STNG-NLIGITARVQGLKSELIG-L-GGVHMVGIWGVGGGGKTTLASSVY--NEISRKFDGCCFENIREESSK-KLQEKI---LY-G-I-KQV---KRMIMSRLCHRKVLIVSDDVDCI-----EQLK-ALAGSEGSRIIITTR-DEVL-----TAHR-HNISLLNNDEAMELFCKHAP-QGH----NPDYELLSKDVVAYAGGIPLALTVLGCFLC--DKGINEWRSALARLKK-IPDTN-----IVEKLKISFDGL-KD-KELFLDIACFFRGR-YKNEGMMTMLDACGFHP------V-----IGIKVLIQKTLITIS----DG----FDMHDLVQEMGHHIVRGE---H------SR
>XP_023757848.1
-MLH-----SVND-NLIGIETRMQRLKSELIG-S-GGVSMIGIWGVGGGGKTTLASSIY--SEISNNFDGCCFENIREKSSK-NLQEKI---LS-G-V-NKV---KRMIVDRLCRRKVLIVLDDVDHL-----VQLK-ALAGSEGSRIIITTR-DKLL-----NAHR-HNIRLLNDDEAIKLFCKLAP-QDN----RPDYEQLSKDVVSYAGGLPLALTVLGPFLS--DKDIDEWVSALARLKQ-IPNDD-----IVGKLKISFDGL-KV-KDLFLDIACFFRWEK--KDRAMEILDACGFHP------G-----IGVKVLVQKALITIL----DG----FDMHDLVQELGHHIVRGE---D------SR
>XP_023757849.1
-MLH-----SVND-NLIGIETRMQRLKSELIG-S-GGVSMIGIWGVGGGGKTTLASSIY--SEISNNFDGCCFENIREKSSK-NLQEKI---LS-G-V-NKV---KRMIVDRLCRRKVLIVLDDVDHL-----VQLK-ALAGSEGSRIIITTR-DKLL-----NAHR-HNIRLLNDDEAIKLFCKLAP-QDN----RPDYEQLSKDVVSYAGGLPLALTVLGPFLS--DKDIDEWVSALARLKQ-IPNDD-----IVGKLKISFDGL-KV-KDLFLDIACFFRWEK--KDRAMEILDACGFHP------G-----IGVKVLVQKALITIL----DG----FDMHDLVQELGHHIVRGE---D------SR
>XP_023757850.1
-RLH-----NVNG-NLIGIEARKQGLISAFLG-F-DGVCMVGIWGVGGGGKTTLASSVY--DDISSNFDGCCFKNVREESCNKRLQEKI---LC-G-V-EQV---KRMIKDRLHRRKVLIVLDDVDHL-----DQLE-ALAGSEGSRIIITTR-DQLL-----VAHR-HDICLLNDDEATNLFRKHAP-RNG----RPDYELLSKVVVSYAGGLPLALNILGSFLC--DKDMNEWRSALARLKE-IPDAN-----ILEVLKISFDGL-KV-KELFLDIACFFMGRE--KDKAMGILEACGYHS------V-----IGIKVLVQKALITISE---DG----FDMHDLVQEMGHYIVRGE---H------SR
>XP_023757851.1
-RLH-----NVNG-NLIGIEARKQGLISAFLG-F-DGVCMVGIWGVGGGGKTTLASSVY--DDISSNFDGCCFKNVREESCNKRLQEKI---LC-G-V-EQV---KRMIKDRLHRRKVLIVLDDVDHL-----DQLE-ALAGSEGSRIIITTR-DQLL-----VAHR-HDICLLNDDEATNLFRKHAP-RNG----RPDYELLSKVVVSYAGGLPLALNILGSFLC--DKDMNEWRSALARLKE-IPDAN-----ILEVLKISFDGL-KV-KELFLDIACFFMGRE--KDKAMGILEACGYHS------V-----IGIKVLVQKALITISE---DG----FDMHDLVQEMGHYIVRGE---H------SR
>XP_023758718.1
-KVN-----AQNH-----FKSRERTFKDALLQQ--DHSQVIALCGMGGVGKTTMMEQV---KKTKKMFYVVK-VVIGQQINMFSIQQAIAEYMGQS-L-------VDRLRITFNGKKVLVIFDDVWETI--ELKDIGLSLPN--GFKLLLTSR-NEICKQIAVEANS-VRVDVMEELEAHNFFWQIT--GKQHD----ELNQIGSEIVRRCGFLPLAIKLIAKTLQ--FHEVSAWRDTFQRLKKNL---DEN----QEVIKISYNYIKEE-KVIFLLCGLFPDDFNIPIEELTRYAWGSEVST--------ERTKTCVQNLRNANLLM------DSYIGCVKMHDLVLAFVLSRVKGD---H--WIINKR
>XP_023759338.1
-RLQ-----SANE-KLIGIAARVQHLKSALIG-L-GGVNMIGIWGVGGGGKTTLASSIY--DEIYRNFDGCCFANIREESSR-KLQKQI---LK-K-M-------RSLIDKRFRNRKVLIVLDDVNHL-----DQLE-ALAGSEGSRIIITTR-DELL-----KAHE-HDISLLNADEAIQLFHKYAF-RGS----MPDYQQLSKEVVSYAGGLPLALTILGSSLC--DKNIDQWRSALARLKK-IPDNK-----ILEKLKISFDGL-KV-KDLFLDIACFFRWVE--KDTAMEMLDANGFDP------V-----IGVEELRQKALITIL----DG----FDMHDLLQEMGHYIVRGE---H------SR
>XP_023760073.1
-RND------YND-----FESREHTFRKALLGS--NHSHMVALWGMGGVGKTTMMKRL---KKIKRTFYIVL-VVIKENMDLISIQDAVADYLDMK-L-------ADKLREGFKGKRFLIILDDVWQSV--DMEDIGLSFPN-VDFKVLLTSE-NKVCAKMGVEANL-FDVKFLTEEEAQSLFYQFV--K---D----HLDKIGKAIVRKCGGLPIAIKTIANTLK--SRNKDVWKDALSRIEHDI---ETI----HVVFQMSYDNLQEE-QSIFLLCGLFPEDFDIPTEELVRYGWGNGVYT--------ERLNAYIELLKDSNLLI------ESDVHCVKMHDLVRAFVLDTFRFE---H--LIVNKR
>XP_023760074.1
-RND------YND-----FESREHTFRKALLGS--NHSHMVALWGMGGVGKTTMMKRL---KKIKRTFYIVL-VVIKENMDLISIQDAVADYLDMK-L-------ADKLREGFKGKRFLIILDDVWQSV--DMEDIGLSFPN-VDFKVLLTSE-NKVCAKMGVEANL-FDVKFLTEEEAQSLFYQFV--K---D----HLDKIGKAIVRKCGGLPIAIKTIANTLK--SRNKDVWKDALSRIEHDI---ETI----HVVFQMSYDNLQEE-QSIFLLCGLFPEDFDIPTEELVRYGWGNGVYT--------ERLNAYIELLKDSNLLI------ESDVHCVKMHDLVRAFVLDTFRFE---H--LIVNKR
>XP_023760075.1
-RVH------HND-----FQSRELTFTKALLDP--NHSHMIALCGMGGVGKTTMMQRL---KKVKRMFYIIE-AVIGEKTDPISIQEAISYYLGVE-L-------ADMLRQGFKGKKFLIILDDVWQSV--DLEDIGLSFPN-VNFKVLLTSR-DRICTVMGVEGHS-FNVGLLTEAESKRLFWQFV--E---D----ELHKIGEDIVSKCCGLPIAIKTMACTLR--DKSTDAWKDALSRLEHDI---ENV----SKVFKASYDNLQEE-KSTFFLCGLFPEDSNIPMEELVRYGWGKKVYT--------ERLNTCIERLIYTNLLI------KVDVQCIKMHDLIRSFVLDMFKVE---H--SIVNKG
>XP_023760078.1
-KVD------HNV-----FRSREVTFKEALLGS--NHGHMVALCGMGGVGKTTMMKRI---KDVRKMFYIVM-VVVGEKTDPIAIQKAVADYLRID-L-------ADKLRKWFNGKKFLIILDDVWQFV--DLEDIGLSLPN-VNFKVLLTSR-KKICTMMGVKDNS-INVKVLEEEEAQNLFLQFV--E---D----ELHQIRVDIVKKCCGLPIAIKTMALTLR--YKSKDSWKDALSRLEDET---ENV----NEVFEMSYRNLQEE-KAIFLLCSLFPEDFDIPTEDLVRYGWGKKVYT--------KRLYSCIERLMDSNLLI------ESYVGYIKIHDLVRDFVLDMYKAE---H--SIVSTA
>XP_023760079.1
-KVD------HDD-----FQSREKTFIQALLEP--NNSHMIALCGMGGVGKTTMMQRL---KKVNRMFYIVE-AVIGEKTDPIAIQQAVADYLRIE-L-------ADKLREWFNGKKFLVILDDVWQSV--DPEDIGLSFPN-VDFKVLLTSR-DEICTLMGVKANS-INVGLLTEAEAQSLFQQFV--E---E----ELCKIGEVIVRKCCGLPIAIKTLACTLR--NKRKDAWKDALSRIEHDI---RSV----PKVFETSYHNLQEE-KSIFLMCGLFPEDFNIPTEELMRYGWGDRVYT--------ERLNTCIERLVQTNLLS------ESDDVHVKMHDLVRAFVLGMYEVE---H--SIVNKT
>XP_023760267.2
-KLD-----YIED-KLVGIKDDVAEIESWLDPS--PNAAILLINGMGGIGKTTIAKCIY--NSNFHNYDGSCFANIN-ETSNQRLQIQL---LS-T-I-KE----TIKITDALCNNVVLIILDDVTTL-----QQID-ALLGPPGSKVIITTR-HKLL-----TAFK-QSVRTLSTVDAIELFSLYAF-HQN----QPPHIVHTERLVHHCMGLPLALKVLGSSLR--GNTNDVWENKMCKLEA-IPNPE-----IQKVLQISYETLEDK-KDLFLHVACFFEGEE--KDYIVKILAPCDVYP------V-----VGIRNLTDRCLLY----VEYG----VKMHQLIKEMGREIVRQE---S------SR
>XP_023760318.1
-KLD-----YIEE-KLVGIENGVAEIESWLDPS--PDAVVLVIDGMGGIGKSTIAKCIF--NLNSRNYDASCFADIN-ETSDQRLQSQL---LS-N-I-KE----TNKIENAIHMKKVLVILDDVATL-----KQLD-VLLGPPGSKVMITTR-HKLS-----TAFT-HSVKTLSTDDAVELFSFYAF-HQD----QSLYIFKSDPFVRYCTGLPLALKVLGSSLR--GKTNDEWEDTMHKLAA-IPHPG-----VQNVLKISYETLEDT-KDLFLHIACFFEGEE--KDYIVKLLDQCDLYP------V-----GGIKNLMDRCLLY----IEDE----VMMHQLIKEMGRGVVRQE---S------SR
>XP_023760464.1
-RLQ-----TANE-RLIGIAPRMQRLISALIG-T-CGVRMIGIWGVGGGGKTTLASSVF--DEISKKFDGCCFANIREESSR-ELEKEI---LS-Q-T-------RSLRDKKLCNRRVLIILDDVDQL-----DQLE-TLAGSDGSRIIITTR-DELL-----KAHK-HDVSLLHGDEAIELFHKHAF-RGC----IPEYEQLSKEVVSYAGGLPLALTVLGSSLC--DKNIDQWRSALTRLKE-IPDNK-----ILEKLKVG---------------------------------------------------------------------------------------------GN---R--------
>XP_023760677.1
-KVN-----AQNY-----LKLREKSFKDAPLQQ--DHSQVIALYGMRGVGKTTMTEHL---KKAKKMFWIVK-AVIGQKINMLSIQQAVAEYIGQS-L-------ADRLPIRYKGQKVLVILD----------------------------------------------------------------------------------------GFLPLAVKL---------------------------------------IEISYTTYLEE-KRIFLLCGLFPDDFHIPIEELTR----------------------------------------D-----------------------------------
>XP_023760687.1
-KVD------HNE-----FKSREQIFMNALLGP--NNSHMIALVGMGGVGKTTMTQRL---KKVKKMFFVIE-VVIGVKTDPISIQQSIAEYLSLE-L-------AHKLNEHFLGDKFLVILDDVWEPV--NLYDLGLSLPN-IDFKVLLTSR-NRVCNMMG--ASS-LNINILTEEEAHSLFQRYV--EYDAD----ELNKIAEAIVEKCGGLPIAIKNMAYALR--NKSKDKWQDALVRLEHDT---DNV----ADVLKMSYNNIEQE-KSIFLLCGLFPEGFDVPTEDLVRYGWGKKVYT--------HKLDTCIERLMHANLLI------ESDVGFVKMHKLVRAFVLDMFEVE---H--SIVNKR
>XP_023760973.1
-KLD-----ILPP-NITGMATRYDKISMWLN-Q--PNVEFLAICGMGGSGKTTLAKYIY--DSNWKTYENMSFEGIGHKCEVPMLQEQL---LK-G-I-KK----TWEIKEALQTKRSLIVLDDITEE-----SQLI-ALLGTAQSKIIITTTTNNFKS--RCRDYK-----LLNDDESLELLSRHAF-GSK----VPGFEELAVRAIRYCEGNPLALEVLASSL----NTILHWKSQLNLLEK-SRIQN--------VLIMSYKSLSDL-KELFLHIACFFVGVD--MDYVVKILEH-----------------SGIKSLSNRCLLSVSP---NK----LMMHRLVQEMGKNIVRQE---S------SR
>XP_023762170.1
-ELR-----NVDE-NLVGMESRINDVLSSLTG-T-DDVRMMGIKGIGGGGKTTLARALF--DQISFQFEGKSFENVREVSTVSSLQNQL---LS-D-V-KKI---KHLIKKMMRHRKVLVVLDDVDHK-----DQLE-ALAGEPGSIIIITTR-DKVL-----VAHH-HDVNLLSDNEAICLFNRYAF-GRE----IQEYENLRRQVVRYASGLPLTIRVLGSFLC--GKNEPEWKDALERLKT-IPLNE-----TLKKLELSYIAL-ED-KEMFLDVACIMKGWR--KDDAIKALESCGFHA------I-----NGLRVLEQKSLITIND----K----VGMHDHIEEMGRNIVRRS---H------TR
>XP_023762172.1
-ELR-----NIDE-KLVGMETRIKDLVSSIIG-C-DDVQMIGIKGMGGGGKTTLARAVF--DHISFQFEGKSFENVRE--NASSLQKQV---LS-D-V--DI---KYLMKRRLRDKKVLVVLDDVDHI-----DQLE-ALAGEPGSRIIITTR-DEVL-----LAHR-RDVNLLSDNEAICLFNMYAF-GRE----IPKYENLSRLVVCYAAGLPLTIRVLGSFLC--GKNELEWIDALERLKT-FPLTE-----TLKKLELSYIAL-ED-KEMFLDVACIMKGWR--KDDAIKALECCGFHA------R-----NGLRVLEQKSLITYYD----K----VGMHDHLEEMGRNIVRRS---H------TR
>XP_023762175.1
-ELR-----NIDR-KLVGMETRIKNLVPSIIG-C-DDVRMIGIKGMGGAGKTTLARAVF--DDISYQFEGKSFENVRE--NASSLQKQI---LS-D-V-KDI---KDMMKRRLPHTKVLVVLDDVDHI-----DQLE-ALAGEPGSRIIITTR-DKVL-----IAHG-HDVNLLYNKEAICLFSRHAF-GRD----IPGYEELSKKVVRYAAGLPLTIRVLGSFLC--GKDELEWIDALERLKT-IPETE-----TLKKLELSYISL-ED-KEIFLDVACIMKGWQ--KDKAIKALESCGFRA------R-----NGLKVLQQKSLITIYK----D----IGMHDHIVEMGRNIVRRG---H------SR
>XP_023762373.1
-GL-R-ENSLVDESKIMGREGDKVTLMGKLLG-EDENVSVVSIVGMGGIGKTTLAKVLYNDEKVKDHFELRAWVCVSEELDVFNISKAI---FQ-A-V-KN----HVALKKELSKKRFLLVLDDVWNEDHKKWELLQSPLLA-PGSRIIVTTRSTRVASVMDSQ-E-TYPLDVLSNEDGLSLFAQHALGEKSFD--KHTLKLLGEGMVQKCGRLPLALKALGRILKGNR-NGDKWQELLKSEIWDIE-DGS---DILPALRLSYYHLPPHLKQLFAYCSLIPKDYVFDKNKLVLLWVAEGFLS-QSKGNKSELGHEYFEELKSRSFFQLSTD---------TMHDLINDLATSV-AGEFSFR--EVDVLH
>XP_023762376.1
-GL-R-QTSLVDESKIIGREGDKEALLKKLLG-EDENVSIVSIVGMGGIGKTTLAKLLYNEEKVKDHFELRAWVCASEELDVFNISKAI---FE-A-V-DA----HVALKEKLLKKRFLLVLDDVWNEDYNKWELLQSPLLV-PGSRVLVTTRSTKVASVMDSE-E-AFDLEVLSNDDALSLFAKHALGEKNFD--KHTLKLLGEGIVKKCGRLPLALKTLGWVLKGNR-NADEWEKLLNTEIWNIN-DGS---EILPALRLSYYHLPSHLKLLFAYCSLFPKDYEFQKNDLILLWMAEGFLS-QSDDNNQ-----------------------------------------------------------
>XP_023762378.1
-GL-R-ENSLVDESKIMGREGDKVTLMGKLLG-EDENVSVVSIVGMGGIGKTTLAKVLYNDEKVKDHFELRAWVCVSDELDVFNISKAI---FQ-A-V-KN----HVALKEKLSKKRFLLVLDDVWNEDNNKWELLQSPLLA-RGSRIIVTTRSTRVASVMDSQ-E-TYSLGVLSNEDAVSLFAQHSLGEKNFD--NHTLQLLGEGMIQKCGRLPLALKALGRVLKGNR-NGDEWEKLLKSEIWDIE-DGN--KKILPALRISYYHLPPHLKQLFAYCSLIPKDYVFDKNKLVLLWVAEGFLS-QSKGNKSELGHEYFEELESRSFFQHSTD---------TMHDLMNDLATSV-AGEFSFR--EVDVLH
>XP_023762380.1
-GL-R-QTSLVDESKIMGREGDKEALMGKLLG-EDQNVSIVSIVGMGGIGKTTLAKLLYNEEKVKDHFELMAWVCVSEELDVFNISKAI---FQ-A-V-KN----HVAFKEKLSKKRFLLVLDDVWNEDHSKWELLQSPLLV-PGSKVIVTTRSTKVALVMDSE-L-SYGLDVLSSEDALSLFAQQALGEKNFD--KHTLKLLGEGIVKKCGRLPLALKALGRVLKTDR-NSDEWEKLLKSEVWNIK-DAR---GILPALKLSYYHLPPHLKLLFAYSSLFPKDYVFVKNKLVLLWMGEGFLS-QS---KSELGHQYFEELQSRSFFQHSTN---------TMHDLINDLATSV-AGEFFCR--EMNVRH
>XP_023762382.1
-GL-R-QTSLVVESKIMGREGDKVALMGKLLR-EDQNVSIVSIVGMGGIGKTTLAKLLYNEQEVKDHFELRAWVCISEEFDVFNISNAM---FE-A-L-DN----HVALKEKLSKKRFLLVLDDVWNEDHSKWELLQSPLLV-YGSKIIVTTRSTKVALVMDSE-L-SYGLDVLSNEDALSLFAQHAVGEKNFE--KHTLKSLGEGMVQKCGRLPLALKALGRVLKGNR-NGDEWEKLLKSEIWDID-DGS---EILPALRLSYYHLPPHLKQLFAYCSLFPKDAEFEKNDLVLMWMAEGFLS-QS---KSELGHHYFEELLSRSFFQQSAN---------TMHDLMNDLATSV-AGEFFCR--EMDVRH
>XP_023762383.1
-GL-R-QTSLVDESKIMGREGDKEALMGKLLG-EDQNVSILTIVGMGGIGKTTIAKLLYNEQKVKDHFEVRAWVCISEEFDVFNICNAI---FE-A-L-EN----HVGLKEKLLKKRFLLVLDDVWNEDHSKWELLQSPLLV-PGSKIIVTTRSIRVASVMDSQ-E-TYSLGVLSNEDALSLFAQHAVGEKNFD--KHTLKLLGEGILKKCGRLPLALKTLGRVVKGYK-NGDEWEKLLNSEIWDIE-DGS---EILPALRISYYHLPPYLKQLFAYCSLFPKDYVFDKKKLILLWVAEGFLS-QSKGNKSELGHEYFEELKSRSFFQHSTSE--------TMHDLINDLATSV-AGEFSFR--EVDVRH
>XP_023762384.1
-GL-R-QTSLVDESKIMGREGDKEALMMKLLG-EDENVSIVSIVGMGGIGKTTLAKVLYNEDKVKDHFELSVWVCVSEELDVFNISKAI---FQ-A-V-KN----HVALKEKLSKKRFMLVLDDVWNEDHKKWELLQSPLLV-PGSRVIVTTRSTRVASVMDSE-E-TYPLDVLSNEDALSLFALHAVGEKNFD--KHTLKLLGEGIVKKCGKLPLALKTLGRVVKGNR-DGDEWEKLLKSKIWDIE-DGS---EILPALRLSYYHLPPHLKLLFAYCSLIPKDYVLDKNELVLLWIAEGFLS-QS---KSELGHRYFEELLSRSFFQHSTN---------TMHDLINDLATSV-AGEFFCK--EMNMRH
>XP_023762595.1
-GL-R--TSLVDSSSIVGRQVDKEALLHKLLG-EKQNFSIVPIVGMGGVGKTTLARLLYDEKQVKEYFELKAWVCVSDEFDIFNISNII---FQ-S-I-EN----QLALKEKLSMKRFLLVLDDVWSESYGDWEILARPFLV-PGSKVIITTRKLSLLMKLGYD-Q-PYRLSLLSHDDALSLFCKHALDVNNFD--LHKLRQHGEGIVKKCDGLPLALIALGRLLRTKT-DEKEWEELLNSVIWRLE-KGD---EIVPALRLSYQDLSASLKQLFAYCSLFPKDYMFDKEELILLWMAEGFLH-QSFTNKSELGHEYFEELLSRSFFQQARN---------VMHDLMNDLATSV-AGDFFIR--DNEKRH
>XP_023762779.1
-KLG-----GNDE-HLIGMEQRMQALEASLIG-L-DKARMIGIKGMGGIGKTTLARAIF--DQISSHFEGSSFADIREVSK--SLQQQI---LS-D-V-ERI---KRIMRTRLPYKKVLLVLDDVDDT-----KQLE-ALAGDDGSRIIITTR-DEVL-----LSHR-HDVDFLSDEEAIRLFSWFAF-RRY----IPGYEELAARVVHYADGLPLTIRVLGSHLC--GENKDVWRDALKRLEK-IPLQE-----TLDVLEISYNSL-DD-KEIFLDVACFLNGIS--HEFAIRILESCGFHA------T-----YGLRILEHKSLVTISD----G----LGMHDTIQELGKNIIRREH-PH------SR
>XP_023762932.1
-GL-H-TDSCLDEFKIVGRESDELHIIQLLTESE-EKIRILPIVGMGGIGKTTLAKLVYHNPKIEQHFDARVWLCVSVMVDVDTILAKI---CR-F-L-YKW---T-YLQEKLGSKRYLVVLDGVWDREMTHWDDFQSCMLKVNGSCILVTTRNLEIGSKAFNE-E-FHALQGLSDDDCWYIFKERVFV-AGQS--LLELEEIGHDIVNKCRGLPLLVKVIGGMLRNYN-KKEKWLSIRDSNVWDPE-EEG--DIVQNILKLSFDNLPNFVKQCFTYCSIFNKDRVMNNKELIQLWMALGLVLDDESTKKEEVGNDIFQLLVRISMLQDVKR----EIASCGTHNQVYDLSVSL-SKHENSC--STNNKH
>XP_023763064.1
-GL-S--TSLIDASSVVGREADKDALLHKLRE-EDRNFSIVPIVGMGGVGKTTLARLLYDEMQGKAHFELKAWVCVSDKFDIVNITKII---FQ-S-I-GN----QLALKEKISKKQFLIVLDDVWSESYAEWEILERPFLA-AGSKIIMTTRKMSLLTQLGYD-Q-PYHLSVLSRDNALSLFCQHALGKSNFD--SHTLKPHGEGIIEKCDGLPLALIALGRLLRTKT-DEEEWKQLLNNEVWKSG-KVD---EIVPALRLSYSDLSASLKLLFAYCSLFPKDYVFNKEELILLWMAEGFLH-PSTTGKSELGLEGFEDLLSRSFFQHAPD---------VMHDLMNDLAKSV-AGDFFSR--GMKKRH
>XP_023763067.1
-GL-K--DGRVDEIGIVGREAEKKALIQKLLGGENQNFSIVPIVGMGGVGKTTLARLLYEEKEVKDHFEVRAWVSVSYEFDISNISKVI---YE-N-V-EN----QDALKEKLKNKLYLIVLDDVWSESYGDWEKLVGPFLA-PGSRIIMTTRKEQLLRQLGYA-H-LDPLQSLSDDDALSLFAQHALGVANFD--SQTLRTLGVGFVKKCDGLPLALRTLGRLLRTKT-DEEEWKELLNSEIWTLG-KRD---EIVPALRLSYHDLSASLKQLFAYCSLFPKDYVFDKEELILLWMAEGFLH-QSTTSKSELGLEGFEDLLARSFFQHAPD---------VMHDLMNDLATSV-AGDFFSR--EMKKRH
>XP_023763068.1
-GL-S--TSLIDASTIVGREGDKDALIHKLLK-EDRNFSIVPIVGMGGVGKTTLARLLYDEMQEKDRFELKAWVCVSDEFDIYNISKII---LQ-S-I-GN----QVALKEKISKKRFLLVLDDVWSESYSDWEILARPFLA-PGSKIIMTTRKLSLLTKLGYN-Q-PYNLSVLSHENALSLFCRHALGEDNFD--SHALKPHGEGIVEKCDGLPLALIALGRLLRTKT-DKEEWKELLNSEIWGSG-EGD---EIVPALRLSYNDLSASLKQLFAYCSLFPKDYMFNKEELVLLWMAEGFLH-QSATNKTELGHEGFDELLSRSFFQHAHD---------VMHDLMNDLAASV-AGDFFSR--EMKKRH
>XP_023763357.1
-RLE------RIP-HIIGMGESIYTISSWLRGSS-EAAEILTIWGMPGIGKTTLAKHMY--MLHFHEFERSSFEAIGRICAQQDLQKQL---LG-D-I-KK----TSKVEKALSRKKTLLVLDDVDNF-----EQLD-VLLGTPGSKIIVTTK-DGLTE--KCSLFRPLPLLGLTNTTSMRLLCWHAF-GNI----DPGYEKKALRVAKYCGGHPLALKVLGSSLI--NEGAAIWSDVLEMLEALTDVQEN----IQKALQISFDSL-GD-KELFKHIACFFVGKE--REVTETILKECGFQV------S-----YGITKLIDRCLLTITY---DN----FTMHQLLQDMGRDLVHKE---S------SR
>XP_023763358.1
-RLE------KIP-HLIGMDMSILSISSWLGGSS-KSAEILTIWGMAGIGKTTLAKYIY--RLHCHEFERSSFEEIERKCAEQDLQKQL---LG-D-I-RK----TSKIEKALFNKPTLVVLDGVDNS-----EQVD-VLIGTPGSKIILTTK-DGLTE--KSAIFGPHELYGLSATESLRLLCWHAF-GQY----DPGYEEEAIRASKFCGGHPLALKVLGSSLN--NEDVATWSDTFEMLETHAHVHK--------VLQISFDSLPES-KELFKHIACFFVGKD--REVTETILKECGIRT------S-----YGIKKLIDRCLLMIGG---RN----LRMHQLLQEMGRDLVRKE---S------SR
>XP_023763359.1
-RLE------KIP-HLIGMDMSILSISSWLGGSS-KSAEILTIWGMAGIGKTTLAKYIY--RLHCHEFERSSFEEIERKCAEQDLQKQL---LG-D-I-RK----TSKIEKALFNKPTLVVLDGVDNS-----EQVD-VLIGTPGSKIILTTK-DGLTE--KSAIFGPHELYGLSATESLRLLCWHAF-GQY----DPGYEEEAIRASKFCGGHPLALKVLGSSLN--NEDVATWSDTFEMLETHAHVHK--------VLQISFDSLPES-KELFKHIACFFVGKD--REVTETILKECGIRT------S-----YGIKKLIDRCLLMIGG---RN----LRMHQLLQEMGRDLVRKE---S------SR
>XP_023763362.1
-RLE------RIP-HLIGMEDSIYTISSWLKESS-EAAEILTIWGMPGIGKTTLAEYMF--TSHRHKFESSSFEAIGRRCAQQDLQKQL---LG-D-V-KK----TSKVEKALSRKKALLVLDDVDNF-----QQLD-VLIGTPGSKIIVTTK-DGLTE--KCSLFRPLALHGLSDTASMRLLCWHAF-GNN----DPGYEKEAERVAKFCGGHPLAIKVLGCSLI--NKDAAIWSDVLEMLEALTDVQEN----VQKALQISFDSL-GD-KELFKHIACFFVGKE--REVTQTILKECGFQT------S-----YGINKLIDRCLLKIGG---RN----LRMHQLLQEMGRDLVRKE---S------SR
>XP_023763363.1
-RLE------RIP-HLIGMEDSIYTISSWLKESS-EAAEILTIWGMPGIGKTTLAEYMF--TSHRHKFESSSFEAIGRRCAQQDLQKQL---LG-D-V-KK----TSKVEKALSRKKALLVLDDVDNF-----QQLD-VLIGTPGSKIIVTTK-DGLTE--KCSLFRPLALHGLSDTASMRLLCWHAF-GNN----DPGYEKEAERVAKFCGGHPLAIKVLGCSLI--NKDAAIWSDVLEMLEALTDVQEN----VQKALQISFDSL-GD-KELFKHIACFFVGKE--REVTQTILKECGFQT------S-----YGINKLIDRCLLKIGG---RN----LRMHQLLQEMGRDLVRKE---S------SR
>XP_023763366.1
-TLE-----MRIP-HLIGMDNSIYIISSWLRGSS-EAAEILTIWGMPGIGKTTLTEYMF--TLHHHEFERSSFEGIGTRCAQQDLQKQL---LG-D-I-KK----TSRVEKALSRKKTFFVLDDVDNF-----EQLD-VLIGTPGSKIIVTTK-DGLTE--KCSLFRPLALHGLSDTASMRLLCWHAF-GNI----DPGYEKKAQ---------------------------------------------------------------------------------------------------------------------------------------------------------------------
>XP_023763369.1
-RLE-----MRIP-HLIGMDDSINTISSWLRGSS-EAAEILTIWGMPGIGKTTLAKHMY--MLHCHEFETSSFEAIGERCAQQDLQKQL---LG-D-I-KK----TSKVEKALSRKKTLLVLDDVDNF-----EQLD-VLIGTPGSKIIITTK-DGLTE--KCSLFCPHALHGLSDTASTRLLCWHAF-GNI----DPGYEKEAEHVVKYCGGHPLALKILGSSLI--NEDAAAWSAVLEMLESLIDVQE--------VLQISFDSL-GD-KELFKHIACFFVGKE--REVTETILKECGFQA------S-----YGITELIDRCFLAIGD---DN----LTMHQLLQEMGRDLVRKE---S------SR
>XP_023763370.1
-RLE------RIP-HLIGMGDSIYTISSWLRGSC-EAAEFHTIWGMAGIGKTTLAKHIY--MLHCNEFERSSFEGIGRRCAQQDFQKQL---LG-D-I-KK----TSRVEKALSRKKTLLVLDDVDNF-----EQLD-LLIGTPGSKIIVTTK-DGLTE--KCSLFRPHALSGLSDTESVKLLCWHAF-GNN----DPGYEQEAERVAKYCGGHPLALKVLGRSLI--SKDAAIWSDVLEMLEALTDVQEN----VQKALKISFDSL-GD-KELFKHIACFFVGKE--REVTETILKECGFQT------S-----YGIKKLIDRCLLTIGY---DN----FTMHQLLQDMGRDLVCKE---S------SR
>XP_023763475.1
------------------METRVNYAVSSLSG-F-DDVGMIGIKGMGGGGKTTLARAVL--NQIYNQFQGKCFENV-----------------------------KNIIKRLMRSRKVLVVLDDVDHI-----DQLE-ALVGEPGSTVIFTTR-DEVL-----VAHG-CNVKLLSDTEGICLFNRYAF-GRV----IPRYTRLSKQVIHYAGGLPLTIRVLGSFLC--GKNELEWMDAIERLKI-IPLME-----TMKKLELSYIGL-ED-KEIFLDVACLLQGEP--KHLALEALESYGFYA------R-----NGLRVLEQRSLITIDG----K----MGMHDYI-----------------------
>XP_023764166.1
-RLH------PLP-QLIGVENSIKFVGSWLDTSS-QKTHILTILGMGGIGKTSLAKYVY--TLHSHEFDTSSFEDINRRCDEKDVQKKL---YE-D-I-KP----TSMIENAVARNKVFLVLDDIGSL-----DQLD-ALLGRPGSKIIITTK-DALTE--SCELFKSHFLKGLFEIESQKLFCFHAF-MCN----DPGYEEVSKKLVKYCEGHPMALKVLGRNLH--NRDVTYWDGYIDRLKK-SPINN--------VLRMSFDSLPEN-KELFKHIACIFVGMD--RDVATTILEACDIET------R-----TGITNLIDRCFLSIGW---YN----LILHQLVQEMGRFVVREE---S------SR
>XP_023764577.1
-RLR-----SVDD-KLVGVEARMQDLISNLIG-F-GGKRMIGIWGVGGGGKTTLASCIY--DKISSKFDGCCFKNIQEESSNKKLQAEI---LC-D-V-KQL---RHMIKDRLQHRKVLIVLDDVDNL-----EHLE-ELAGSEGSRVLITTR-DEVL-----TGHK-HNISLLNNDESMKLFCKHAP-LGH----KTDYEQLSKDVVSYAAGLPLALRVLGRFLC--EKETNEWRSALARLKE-IPDAS-----ILEVLKISFDGL-PI-KELFLDIACFFR--RFKIERAILILDACGFHP------V-----IGIKVLVQKALITISE---DG----FDMHDLVQELAHYIVRGE---Y------SR
>XP_023764580.2
-RLQ-----SGDD-NLVGVEARMQHLISKLIG-F-GGVLMIGIWGVGGGGKTTLASSVY--YEISSKFDGCCFKNVREESSDKNLQEKI---LC-G-V-KQM---RRMIKDRLHHRKVLIVLDDVNNL-----EQLE-QLAGSEGSRILITTR-DEIL-----TGHK-HNISLLNNNEAMKLFCKHAP-QGH----NPGYELLSKDVVSYAGGLPLALRILGRFLC--DKEMNEWRSALDRLKE-TPDAD-----ILEKLKISFDGL-TV-KQLFLDIACIFRREKWT----MEILEACGFHP------V-----IGIKVLVQKALITVSE---DG----FGMHDLVEEMAYYIVRGG---H------SR
>XP_023764586.1
-KLH-----VEDD-NLIGMKVRMQDLMSKLIG-F-GGKRMIGIWGVGGGGKTTLASSIY--DDISRKFDGCCYKNVREESSKTNLQEKI---LC-G-I-NQV---RRMIRDRLQHKKVLIVLDDVNEL-----EQLE-ELAGSEGSRILITTR-DEIL-----TGHK-HNISLLNDDEAMKLFCKHAP-QGY----RRDYEQLSKDVVSYACGLPLALRVLGRFLC--DKETNEWRSALARLKE-IPETD-----ILEKLKLSFDVL-HL-RELFLDIACFFRGV-YKDERIMMKLDARGFHP------V-----IGIKVLIQKALITISD----G----FDMHDLVQEMGHYIVRGK---H------SR
>XP_023764587.1
-KLH-----VEDD-NLIGMKVRMQDLMSKLIG-F-GGKRMIGIWGVGGGGKTTLASSIY--DDISRKFDGCCYKNVREESSKTNLQEKI---LC-G-I-NQV---RRMIRDRLQHKKVLIVLDDVNEL-----EQLE-ELAGSEGSRILITTR-DEIL-----TGHK-HNISLLNDDEAMKLFCKHAP-QGY----RRDYEQLSKDVVSYACGLPLALRVLGRFLC--DKETNEWRSALARLKE-IPETD-----ILEKLKLSFDVL-HL-RELFLDIACFFRGV-YKDERIMMKLDARGFHP------V-----IGIKVLIQKALITISD----G----FDMHDLVQEMGHYIVRGK---H------SR
>XP_023764588.1
-RLH-----VEDD-NLIGMKARMQDLISKLIE-F-GGKRMIGIWGVGGGGKTTLASSIF--DEISSKFDGCCFKNVRGESSKNNLQQKI---LS-D-V-KQV---RRMIKDRLQHRKVLIVLDDVDNL-----EHLE-DLAGSEGSRILITTR-DEVL-----TGHK-HNIRLLSNDEAMKLFCKHAP-QGH----IREYEQLSRDVVSYAGGLPLALRVLGRFLC--DKEMDEWRSALARLKE-IPDAN-----ILEKLKISFDGL-LL-KELFLDIACFFRGE-PNNEEVMMVLDACGYYP------V-----IGIKVLVQKALVTISE---YG----FDMHDLVEEMAHYIVRGK---H------SR
>XP_023765133.1
-GL-R-QTSLVDESKIMGRKGDKEALLKKLLR-EDQNVGIVSIVGLGGIGKTTLAKVVYNHEKVKDEFEFRIWVCVSGEFDVLDISKAI---LE-A-V-EE----HVVLKEKLLKKKFLLVLDDVWNEDESKWELLQSPLVV-PGSKIMVTTRNTRVVTMMDSD-E-VYHLDVLSNEDALSLFAQNALGEKNFD--KHTLKLHGEGIMKKCGRLPLALKTLGRVLKTTR-NVDEWEKLLNSEIWDIE-DGS---EILPALKLSYYHLPPHLKQLFAYCSLFPKDYVFDKNELVLLWMAEGFLS-QSKGNNSELGHHYFEKLKSRSFFQNSTN---------TMHGLINDLATSV-AGEFFFR----ELRH
>XP_023766273.1
-KVN-----AQNH-----FKSREKSFKNALLQQ--DHSKVIALCGMGGVGKTTMMEQL---KKAKKMFYVVK-VVIGQQINMLSIQQDVAVYMGQS-L-------ADRLRITFNGRKVLLILDDVWETI--ELKDIGLSLPN--SFKLLLTSR-NEICKQIAVEANS-VRVDVMEEPEAQNFFWQIT--GKQHD----ELNQIGSEIVRRCGFLPLAIKLIAKTLQ--FHEVFVWRDTFQRLKKNL---DEN----QEVIKISYNYIKEE-KVIFLLCGLFPDDFNIPIEELTRYAWGSEVST--------ERTKMCVQNLRNANLLM------DSWIGCVKMHDLVLAFVISRVKGH---H--WIINKR
>XP_023766275.2
-KVN-----AQNH-----FKSREKSFKNALLQQ--DHSKVIALCGMGGVGKTTMMEQL---KKAKKMFYVVK-VVIGQQINMLSIQQDVAVYMGQS-L-------ADRLRITFNGRKVLLILDDVWETI--DLKDIGLSLPN--GFKLLLTSR-NEICKQIAVEANS-VRVDVMEEPEACSFFWQII--GKQYD----DLKQIGSEIVRRCGFLPLAIKLIAKTLQ--FQEVFVWRDTFQRLKKNL---DEN----QEVIKISYDYIKEE-KVIFLLCGLFPDDFNIPIEELTRYAWGSEVST--------ERTKMCVQNLRNANLLM------DSCIGCVKMHDLVLAFVINTVKGH---H--WIINKR
>XP_023766277.1
-KVN-----SQNH-----FKSREKSFKDAFLQQ--DDNKVIALCGMGGVGKTTMMEEL---KKTKKIFWIVK-VVIGQKTNMLSIQQDVAEYMGAS-L-------ADRLRITFNGRKVLVILDDVWETI--DLKDIGLSLPN--SFKLLLTSR-NEICKQIAVEADS-VRVDVMEEPEAQNFFWQIT--GKQHD----ELNQTGSEIVRRCGFLPLAIKLIAKTLQ--FQEVFVWRDTFQRLKKNL---DEN----QEVIKISYNYIKEE-KVIFLLCGLFPDDFNIPIEELTRYAWGSEVST--------ERTKTCVQNLRNANLLM------DSYIGCVKMHDLVLAFVINTVKGH---H--WIINNR
>XP_023766436.2
------------------------------------NIQIVGIYGLGGVGKTTLAKEVAAEV--KNLFAEIVFITVSQTVDIKEIKMNV----------------AKR-I--INGEKVLIIFDDIWERL--VLFDVGIPCGNDMNCKILLTSRSRNVCEVTNVDR--NICVNTLMKEEAWVLFKRIVG--EKLT--NNSLEKIAREVTEESGGLPLVIQVVGNTLKNKP--IHIWEAALDRLQKEIA------PEIFTHLKLSYDLLDKEVKSCFLLCSMFREDGYIDMLRLA-----------------------------------------------------------------------------
>XP_023766727.1
---G--GSKKLLEKVVVGFDRDAEIIRDKLAEDG-KHLDVVSIVGMGGIGKSTLANKVFTDPFVVYHFYVRGWVTISQTYDKRDLLIQV---LS-S-I-LEL---HEMLHRSLYCKRYLIVIDDIWSTQ--AWDKLKLFFPDHNGSRILLTSRLTEVAAHAK-S-H-IHHLQHLTEEESWKLLCEKVF-QGD-E--CPWLIEHGKQIAKNCHGLPLSVVVMAGVLAKEPRTENMWLKISCSFHSYIA-SDE--KGCLETIALSYHHLPLHLRECFLSLGGFSEDFQIYSARLIRLWMAEGFIQ-EDRS-QSEIAKGYLMDLVDRNLLIVERWL-LG-VGLCKVHDLVRQVCVEKGKEERFFL--KIDSLR
>XP_023766728.1
---D--GSKNLLEKVVVGFDRDVEIIRDKLVEDG-KHLDVVSIVGMGGIGKTTLANKVFTDRFLVYHFYVRGWVTVSQTYNRRDLLIQV---LS-S-I-LEL---RKMLHRSLYCNRYLIVIDDIWSTE--AWDELMLFFPDHTRSRILLTSRLTEVAAHAK-S-H-IHHLQHLTEEESWKLLCQKVF-QGN-E--CPWLIEPGMQIAKNCHGLPLSVVVMAGVLAKEPRSRDSWVEISCSVNSYIA-SDE--KGCLETIALSYDHLPLHLRECFLYLGGFPEDYRISSLWLLWIWMAEGFIQ-EDGS-RSEIANSYLMDLVDRNLIMVEKWI-SG-VEVCKVHDLVRQLCVEKEKEEKFFL--KTDWRR
>XP_023766729.1
---D--GSKKLLENVVVGFDRDAEIIRDKLVEDG-KHRDVVSIVGMGGIGKTTLANKVFTDPYVVYHFHVRGWVTVSQTYDKRDLLIQV---LS-S-I-LEL---RAMLHKHLMGKRYLIVIDDIWSIE--AWDKSQLFFPDDTGSRILLTSRLTEVASHAK-S-H-IHQLQHLTEEESWKLLCEKAF-QED-E--CPWLIEPGKQIAKNCHGLPLSVVVMAGVLAKEPRSEDVWLKISCSFHSYIA-SDE--KGCLETIALSYHHLPPHLRDCFLYLGGFPEDYPISSPRLLWLWMAEGFIQ-EDGS-QSKIANSYLMDLVDRNLLIISKWA-WG-VRRCKVHDLVRQVCVEKGKEENFFL--KIDSRR
>XP_023766730.1
---D--GSKKLLEKVIVGFNRDAEIIRDKLVEDG-KKLDVLSIVGMGGIGKTTLANKVFTDPFVVHHFYVRGWVTVSQIFDKRDLLIQV---LT-S-I-LEL---RAMLHKSLMGKRYMIVIDDIWSKE--AWDKLKLFFPDDTGSRILLTSRLTEVASHAK-S-H-IHHLQHLTEEESWKLLCEKVF-QGN-E--CPWLIAPGMQIAKNCYGLPLSVVVMAGVLAKEPRRKDIWLKISCSVHSYIA-SDE--KGCLETIALSYHHLPFHLKDCFLYLGGFLEDSQIYSPLLICLWMAEGFIQ-EDGS-RSEIAKGYLMDLVDRNLLIVEKWI-SG-VELCKVHDLVRQLCVEKGKEERFFL--KIDWRR
>XP_023766924.1
-KVD------HDD-----FQSREKTFIQALLEP--NNSHMIALCGMGGVGKTTMMQRL---KKVNRMFYIVE-AVIGEKTDPIAIQQAVADYLRIE-L-------ADKLREWFNGKKFLVILDDVWQSV--DPEDIGLSFPN-VDFKVLLTSR-DEICTLMGVKANS-INVGLLTEAEAQSLFQQFV--E---E----ELCKIGEVIVRKCCGLPIAIKTLACTLR--NKRKDAWKDALSRIEHDI---RSV----PKVFETSYHNLQEE-KSIFLMCGLFPEDFNIPTEELMMYGWGDRVYT--------ERINTCIERLLQTNLLI------ESDVGCVKMHDLVRAFVLGMYEVE---H--SIVNKT
>XP_023766931.1
-RVD------HND-----FQSREVRFSEALLE-----NHMIALCGMGGVGKTHMMQRL---KKVKRNFYIIE-AVIGEISDPIAIQQVVADYLCIE-L-------AEKLRQGFKGNKFLIILDDVWQSV--DLEDIGLSSPN-VDFKVLLTSR-DEVCSVMGVEANS-INVGLLIEAEAQRLFQQFV--E---E----ELHKIGEDIVRRCCGLPIAIKTMACTLR--NKRKDAWKDALSRLQHDI---RNV----TAVFRTSYENLQKE-KSVFLMCGLFPEDFNIPTEELMRYGWGDRVYT--------ERLNTCIERLVQTNLLI------GSNGVHVKMHDLVRAFVLGMYEVE---Q--SIVNKR
>XP_023766932.1
-RVD------HND-----FQSREVRFSEALLE-----NHMIALCGMGGVGKTHMMQRL---KKVKRNFYIIE-AVIGEISDPIAIQQVVADYLCIE-L-------AEKLRQGFKGNKFLIILDDVWQSV--DLEDIGLSSPN-VDFKVLLTSR-DEVCSVMGVEANS-INVGLLIEAEAQRLFQQFV--E---E----ELHKIGEDIVRRCCGLPIAIKTMACTLR--NKRKDAWKDALSRLQHDI---RNV----TAVFRTSYENLQKE-KSVFLMCGLFPEDFNIPTEELMRYGWGDRVYT--------ERLNTCIERLVQTNLLI------GSNGVHVKMHDLVRAFVLGMYEVE---Q--SIVNKR
>XP_023767087.1
-GL-S-QTSLVDESKIMGREGDKEKLLGKLLG-EDQNVSVVSIVGMGGIGKTTLAKVLYNEQKVKDHFEVRAWVCVSEECDVFKISKAI---FQ-A-V-QN----HVALKEELSKKRFLLVLDDVWNEDDSKWEQIQSPLLV-PRSRIIVTTRSTRVASVMDSQ-Q-TYPLGLLSNEDALSLFAQHALGEKNFD--KHTLKLFGEGMVQKCGRLPLALTALGRVLKGNR-NGDKWEELLKSEIWDID-DGN---KILPALKLSYYHLPPHLKQLFAYCSLIPKDYVFHKNKLVLLWVAEGFLS-QSKGNKSELGHEYFEELKSRSFFQQSTN---------TMHDLMNDLATSV-VGEFSFR--EVDIRH
>XP_023767112.1
-RLR------PLP-LLIGMEDSITLVTSWLDASS-HTTDILTILGMGGIGKTSLAKYVY--GLHCREFETSSFGNISRRCDEKELQKQL---YD-D-I-KA----TSKIENVVTRKKVFLVLDDVDSL-----HQLD-ALLGSPGSKVIITTK-DALTE--SCALFKPHFLQVLDETPSRKLLCFHAF-MSY----TPNYEEVTGNFVKYCEGHPMALEVLGKSLH--NRDVAYREDWIKQLTK-SPIDN--------VLRMSFNSLPTN-KDLFKHIGCFFVGKD--RDVTETILEACNINI------R-----SGITNLVDRCLLSIGS---NN----LMMHQLLQNMGRFIVHQE---S------SR
>XP_023767307.1
-RLH------PLP-QLIGMEVSISFLTSWLDASS-PTTDIVTILGIGGIGKTSLAKYVY--ALHSHEFDTSSCIDISRRCDKKDVQKQL---YA-D-I-KPS---TSMIEKVLANKKVFLVLDDIGSL-----DQLD-ALVGSPGSKILITTK-DALTQ--SCSLFKPHKLEGLSTTESQKLLCFHAF-MCN----NPGYEEVSENLVNYCEGHPMALEILGRSLH--NREVTYWEGYIDKLKK-SPINN--------VLRMSIDSLAES-KNLFKYIACIFIGMD--RDVTRTILEACDIET------K-----TGITNLIDKCLLSVGD---TN----LMMHQLVQEMGRFLVREE---S------SR
>XP_023767318.1
-RLH------PLP-QLIGMEVSISFLTSWLDASS-PTTDIVTILGIGGIGKTSLAKYVY--ALHSHEFDTSSCIDISRRCDKKDVQKQL---YA-D-I-KPS---TSMIEKVLANKKVFLVLDDIGSL-----DQLD-ALVGSPGSKILITTK-DALTQ--SCSLFKPHKLEGLSTTESQKLLCFHAF-MCN----NPGYEEVSENLVNYCEGHPMALEILGRSLH--NREVTYWEGYIDKLKK-SPINN--------VLRMSIDSLAES-KNLFKYIACIFIGMD--RDVTRTILEACDIET------K-----TGITNLIDKCLLSVGD---TN----LMMHQLVQEMGRFLVREE---S------SR
>XP_023767326.1
-RLH------PLP-QLIGMEVSISFLTSWLDASS-PTTDIVTILGIGGIGKTSLAKYVY--ALHSHEFDTSSCIDISRRCDKKDVQKQL---YA-D-I-KPS---TSMIEKVLANKKVFLVLDDIGSL-----DQLD-ALVGSPGSKILITTK-DALTQ--SCSLFKPHKLEGLSTTESQKLLCFHAF-MCN----NPGYEEVSENLVNYCEGHPMALEILGRSLH--NREVTYWEGYIDKLKK-SPINN--------VLRMSIDSLAES-KNLFKYIACIFIGMD--RDVTRTILEACDIET------K-----TGITNLIDKCLLSVGD---TN----LMMHQLVQEMGRFLVREE---S------SR
>XP_023767344.1
-RLH------PLP-QLIGMEDSINFVTSWLDASS-HTIDILTILGMGGIGKTSLAKYVY--ALHSHEFDTSSFEDINRKRDEKDVQKQL---YN-D-I-KP----TSMIENAVARKKVFLVLDDIGSI-----DQLD-KLLGSPGSKILITTK-DALTQ--SSSPFKPHTVKGLSTIDSQKLLCFHAF-MSN----DPGYEDVSRKLVKYCEGHPMALKILGRSLH--NRDVTYWDGYIDRLKK-SPINT--------VLRMSFDSLPEN-KELFKHIACIFVGMD--RYVTITILEACDVET------R-----SGITNLIDRGLLSIGW---NK----LTMHQLVQEMGRFVVREE---S------SR
>XP_023767370.1
-RLR------PLP-QLIGMEDSINFVTSWLDTSS-HTTNILTILGMGGIGKTSLAKYVY--ALHFHEFDKSSFEDIGRKCEEKDVQKQL---FD-D-I-KP----TSMIENAVARKKVFLVLDDISSL-----NQLD-ALLGTAGTKILVTTT-DALTK--SCALFKPYELKVLYEIDSQKLFCYHAF-MCN----EPGYEEVSKKLVKYCKGHPMALKVLGRSLH--NRDVTYWEGYIDRLKK-SPINN--------VLRMSFDSLSEN-KDLFKHIACIFVGMD--RNDVVTILEACDIET------R-----TGITNLVDKCLLSIGW---NN----LKMHELVKEMGRFVVREE---S------SR
>XP_023767397.1
-RLH------HLP-QLFGMDYSIKFVTSWLDTSS-HTADVLTILGIGGIGKTSLAKYVY--GLYSHEFDTNNIEDISRRC-EKALQKQL---YN-G-I-KQ----TSMIENALVYKKMFLVLDDINSL-----DQLD-ALLGSPGSKIIITTK-DALTE--SCVLFKPHVLKGLYKTESQKLLCYHAF-MCN----DPGYEEVSEKLVEYCEGHPRALQLLGKNLH--NRDVAYWEGYIEGLKK-SPINN--------VLRMSFDTLPKN-KDLFKHIACFFVGMD--RDVAETILKACDIDT------R-----SGITDLINRCLVSIGL---NN----LMMHRLVQEMGRLVVREE---S------SR
>XP_023767419.1
-RLH------PLP-QLIGMKDSIKFIISWLDASS-HMPDILTILGMGGIGKTSLAKYVY--VLHSHEFDKSSFADISRRCDEKDVQKQL---YG-D-I-KP----TSMIESVVARKKVFLVLDDISSI-----DQLD-ALLGSPGSKILITTK-DALTQ--SCSPFKPHKLEGLSTTESQKLLCFHAF-MCN----DPGYEEVSQKIVKYCEGHPMALKVLGRSLH--NRDVTYWEGYIDRLKK-SPINN--------ILRMSFDSFPEN-KDLFKYIACTFVGMD--RDDVVTILEACGIET------K-----IGITNLIDKCLLSIGW---NN----LMMHQLVQEMGRFLVREE---S------SR
>XP_023767427.1
-RLH------PLP-QLIGMKDSIKFIISWLDASS-HMPDILTILGMGGIGKTSLAKYVY--VLHSHEFDKSSFADISRRCDEKDVQKQL---YG-D-I-KP----TSMIESVVARKKVFLVLDDISSI-----DQLD-ALLGSPGSKILITTK-DALTQ--SCSPFKPHKLEGLSTTESQKLLCFHAF-MCN----DPGYEEVSQKIVKYCEGHPMALKVLGRSLH--NRDVTYWEGYIDRLKK-SPINN--------ILRMSFDSFPEN-KDLFKYIACTFVGMD--RDDVVTILEACGIET------K-----IGITNLIDKCLLSIGW---NN----LMMHQLVQEMGRFLVREE---S------SR
>XP_023767466.1
-RLH------PPP-QLIGMENSIKFVTSWLDVSS-NTTDILTILGMGGIGKTSLAKYVY--ALHFLEFDTSSFEDITRRCDKKDVQKQL---YD-D-I-KR----TSMIENVVACKKVFLVLDDIGSL-----DQLD-ALLGRPGSKIIITTK-DTLTK--SCALFKPHKIKGLSEIDSHKILCFHAF-MCN----DPGYEEVSKKLVEYCEGHPMALKVLARSLH--NRDVTYWEGYIDRLKK-SPINN--------VLRMSFDSLPEN-KELFKHIACIFVGMD--KDFTVTILEACDIET------R-----SGITNLIDRCLLSFKW---NK--IELVMHQLVQEMGKFVVRKE---S------SR
>XP_023767483.1
-RLH------PLP-QLIGMEDSIKFVNSWLDASS-HTTDILTILGMGGIGKTSLTKYVY--ALHSHEFDSCSFEDIGRKFDEKGVQGQL---YN-D-I-KP----TSMIENALARKKVFLVLDDIGSV-----DQLD-VLLGSPGSKIIITTR-DTLTK--SCALFKPYTLKGLFKTESQKLLCFHAF-MCN----DPGYEEVSRKLVNYCEGHPMALKILGRSLH--DRDITYWEGYIDRLKK-SPINT--------VLRMSFDSLPDN-KELFKHIACIFVGMD--IDFSVTILEACDIET------R-----SGITNLIDRGLLSNKW---NK----LTMHQLVQEMGRFVVREE---S------SR
>XP_023767488.1
-RLC------PLP-QLIGMENSIELVTSWLDATS-HTTDILTILGMGGIGKTSLAKYVY--VLHSHEFDNSSFADINRRCYTKDVQKQL---YN-D-I-KP----TSMIENALARKKVFLVLDDIGSI-----DQLD-ALLGSPGSKILITTK-DALTQ--SSLPFKPHKLRGLSTIEARKLLCFHAF-MCN----KPGYEEVSEKLVKYCDGHPMALKVLGRSLH--NRDVTYWEGYIDTLKK-SPINN--------VLRMSFDSLSEN-KDLFKHISCFFVGMD--KNDTLTILEACDIET------K-----TGITNLIDKCLLNIGW---YN----LTMHQLVQEMGRFVVREE---S------SR
>XP_023767514.1
-RLR------PLP-QLMGMVYSIEFVTSWLDASS-HTTNILTILGIGGIGKTSLAKYIY--GLHCHEFHTSSYEDIGRRCRGKDLQKQL---CD-D-I-KT----TSKIENLVARKKVFLVLDDIDSL-----DQLD-ALLGSPGSKVIITTK-DTLTE--SCALFKPHMLKGLYKTESQKLLCFHAF-MSN----NPGYEEVSENLVNYCEGHPMALKVLGRSLH--NRDVPYWEWYIDRLKK-SPINN--------VLRMSFDSLPKH-KDMFKHIACFFVGMD--RDVTETILQACGLET------R-----TGFTNLIDRCLLSIGW---DN----LMMHQLVQDIGRFIVCEE---S------SR
>XP_023767525.1
-RLR------PVP-QLIGMDNSINFVTSWLDASL-HTTNILTILGIGGIGKTSLAKYVY--TLHCHEFHTSSFEDIGKRCDAKDLQQQL---CD-D-I-KT----TSKIENVVSRKKVFLVLDDINSL-----DQLN-ALLGSPGSKIIITTK-DALTE--SCALFKPHLLEGLDDTGSRKLLCFHAF-MSY----DPGYEELSDKLVKYCEGHPMALKGMGKALH--NRDISYWEGCMEELKK-ARIHN--------VLRGSFDSLPND-KDLFKDIACFFVGMD--KDVAITILNSFGIET------R-----NGITNLIDRGLLSINQ---NN----LMMRQLIQEMGRYIVCEE---S------SR
>XP_023767542.1
-ELR-----SIDE-KLVGMETRINNILSSLSA-F-DDVCMIGIKGMGGGGKTTLARAVF--DQISFQFEGASFENVREVSKASSLQNQI---LS-D-V-RAI---KNIMKRRMCRKKILLVLDDVDHI-----EQLE-ALAGEPGSRIIITTR-DEVL-----VAHG-HKVLLLLDDEAICLFSRYAF-GRV----IPGYKELSQQVVHYAAGLPLTLKVLGSFLC--SKNELEWIDTLERLKT-IPLMG-----TLKKLEISYISL-ED-KELFLNVACLMKGWP--KTCALIALESCGFHA------R-----NGLRVLEQKSLVTVDP---NG----LGMHDHIEELGKNIVRRS---H------SR
>XP_023767543.1
-ELR-----SIDE-KLVGMETRINNILSSLSA-F-DDVCMIGIKGMGGGGKTTLARAVF--DQISFQFEGASFENVREVSKASSLQNQI---LS-D-V-RAI---KNIMKRRMCRKKILLVLDDVDHI-----EQLE-ALAGEPGSRIIITTR-DEVL-----VAHG-HKVLLLLDDEAICLFSRYAF-GRV----IPGYKELSQQVVHYAAGLPLTLKVLGSFLC--SKNELEWIDTLERLKT-IPLMG-----TLKKLEISYISL-ED-KELFLNVACLMKGWP--KTCALIALESCGFHA------R-----NGLRVLEQKSLVTVDP---NG----LGMHDHIEELGKNIVRRS---H------SR
>XP_023767544.1
-ELR-----SIDE-TLVGMETRIYDVLSSLTS-L-NDVRMIGIKGMGGGGKTTLARAVF--DQISFQFEGASFENVREVSNVSSLQNQI---LS-D-I-QGI---KSMMKRWIHGKKVLLVLDDVDHI-----EQLE-ALAGEPGSRIIITTR-DEVL-----IAHR-HNVRLFLDEEAICLFSRYAF-GRV----IPGYEALSQQVVHYAAGLPLTIKVLGSFLC--GKNELEWVDALKRLKT-IPLLE-----TLKKLEISYISL-ED-KEIFLDVACIFKGWS--KDFAIKVLESCGYHA------R-----TGLRVLEQKSLITIYE-DDEE----LGMHDHIEEMGRNIVRRL---H------SR
>XP_023767545.1
-ELR-----NIDE-KLVGMETRMNDVLSSLTC-S-NDVRMIGIKGIGGGGKTTLARAVF--DQISFQFEGKSFENVREVSKASSLQNQI---LS-D-V-QGI---KNMMKRRMPGKKVLLVLDDVDHI-----EQLE-ALAGEPGSRIIITTR-DEVL-----VAHG-HNVRLLLDEEAICLFSRYAF-GRV----IQGYEELSQQVVHYAAGLPLTLKVLGSFLR--GKNELEWTDALERLKI-IPLME-----TLKKLEISYDDL-ED-KEIFLNVASILKGWS--KASTIKALESCGFHA------R-----NGLRVLEQKSLITVDN--GEE----LSMHDHIEEMGRNIIRRS---H------SR
>XP_023767546.1
-ELR-----NIDE-KLVGMETRMNDVLSSLTC-S-NDVRMIGIKGIGGGGKTTLARAVF--DQISFQFEGKSFENVREVSKASSLQNQI---LS-D-V-QGI---KNMMKRRMPGKKVLLVLDDVDHI-----EQLE-ALAGEPGSRIIITTR-DEVL-----VAHG-HNVRLLLDEEAICLFSRYAF-GRV----IQGYEELSQQVVHYAAGLPLTLKVLGSFLR--GKNELEWTDALERLKI-IPLME-----TLKKLEISYDDL-ED-KEIFLNVASILKGWS--KASTIKALESCGFHA------R-----NGLRVLEQKSLITVDN--GEE----LSMHDHIEEMGRNIIRRS---H------SR
>XP_023767547.1
-ELR-----SFDE-KLVGMETRVYDVLSSLTS-L-NDVRMIGIKGMGGGGKTTLARAVF--DQISFQFEGKSFENVREVSKASSLQNQI---LS-D-V-QSI---KNMMKRRMGGKKVLLVLDDVDHI-----EQLE-ALAGEPGSRIIITTR-DEVL-----VAHG-HNVKLLSDNEAICLFNRYAF-VRE----TPTYKELSRQVVHYAAGLPLTIRVLGSFLC--GKNELEWTDALKRLKT-IPLME-----TLKKLELSYTSL-ED-KEIFLDVACILKGWS--KALAIEALESCGFHA------R-----NGLRVLEQKSLITVNH---NG----LGMHDHIEEMGKNIIRRS---H------SR
>XP_023767548.1
-ELR-----SFDE-KLVGMETRVYDVLSSLTS-L-NDVRMIGIKGMGGGGKTTLARAVF--DQISFQFEGKSFENVREVSKASSLQNQI---LS-D-V-QSI---KNMMKRRMGGKKVLLVLDDVDHI-----EQLE-ALAGEPGSRIIITTR-DEVL-----VAHG-HNVKLLSDNEAICLFNRYAF-VRE----TPTYKELSRQVVHYAAGLPLTIRVLGSFLC--GKNELEWTDALKRLKT-IPLME-----TLKKLELSYTSL-ED-KEIFLDVACILKGWS--KALAIEALESCGFHA------R-----NGLRVLEQKSLITVNH---NG----LGMHDHIEEMGKNIIRRS---H------SR
>XP_023767651.1
----------PLQ-QLIGIDNSIKVVTSWLDASS-NTIDILTILGMGGIGKTSLAKYVY--VLHFHEFDTSSFEGINRRCVEKDVQKEL---CD-D-I-KS----TLMIEHAIGRKKVILVLDDIGSL-----DQLD-SLLRSTGSKIIITTK-DALTE--SYALFRP----------------------------DPGYEDVSKKIVKYCEGHPMAIKVLGRSLH--NRDVSYWEG----------------------------------------------------DVTVTILEACDIET------R-----SGITKLIDRCLLSIGW---NK--IELMMHQLVQEMGRFIVRKE---S------S-
>XP_023767685.1
----------------MGREGDKEKLLGKLLG-EDQNVSVVSIVGMGGIGKTTLAKLLYNEQ---------------------KISKAI---FQ-T-V-QK----HVALKEELSNKRFLLVLDDVWNEDDSKWEQIQSPLLV-PGSRIIVTTQSTRVASVMDSQ-Q-TYPLGVLSNEDALSLFAQHALGEKNFD--KHTLKLFGEGMVQKCGRLPLALTALGRVLKGNR-NANKWEKLLKSEIWDID-DGN---KILPALKLSYYHLPPHLKQLFAYCSLIPKDYVFEKNKLVLLWVAEGFLS-QSKGNKSELGHECFEELKSRSFFQQSTN---------TMHDLMNDLATSV-AGEFSFR--EVDVRH
>XP_023767770.1
-GL-R-QTSLVDESKIMGREGDKEKLLGKLLG-EDQNVSVVSIVGMGGIGKTTLAKVLYNEQKVKDHFEVRAWVCVSEECDVFKISKAI---FQXA-V-QN----HVALKEELSKKRFLLVLDDVWNEDDSKWEQIQSPLLV-PRSRIIVTTRSTRVASVMDSQ-Q-TYPLGVLSNEDALSLFAQHALGEKNFD--KHTLKLFGEGMVQKCGRLPLALTALGRVLKGNR-NGDKWEELLKSEIWDID-DGN---KILPALKLSYYHLPPHLKQLFAYCSLIPKDYEFDKNKLVLLWAAEGFLS-QSKGNKSELGHEYFEELKSRSFFQQSTY---------TMHDLMNDLATSV-AGEFSFR--EVDVRH
>XP_023767854.1
-RLR------PLP-QLIGMDDSIKFIISWLDASS-HTTDILSIVGIGGIGKTSIAKYVY--ALHSHEFDTSAFEDISRRCDRNGVQNEL---YY-E-I-KP----TSMIVNAIAHRKAFLVLDDIGSL-----DQLN-ALLGSPGTKIIITTK-DALTE--SCELFRPYKIQGLSEIDSQKLLCFHAF-MCN----NLDYEEVSKNLVKYCQGHPLALKVLGRSLH--NRDVGYWEGYIDRLKK-PFISN--------VLRASYDSLPKN-KELFKHICCFFVGED--RDVTETILNACDMDT------R-----SGITNLIDRCLLDIWW---NN--IELTMHQLVQEMGRFLVREE---S------SR
>XP_023767893.1
-RLH------PLP-HLIGMENSVKFVTSWLDASL-HTTNILTLFGFGGIGKTSLAKYVY--VLHSHEFATSGFEDITRRCDEKDVQKQL---YD-D-I-KP----TSMIANVLAKKKMFLVLDDISTL-----TQLD-SLLRSAGTKILITTK-DSLTK--SCALFKPYKLKGLSEIDSQKLLCFHAF-MCN----DPGYEEMSKELVKYCEGHPMALEVLGKCLH--NRDLIYWKGYIKGLKK-PPISN--------VLRMSFDSLLKN-KDLFKHIACFFVGMD--KDVTKTILEACDIDT------R-----SGFTNLIDKCLLSLRW---NN--IELIMHQLVQEMGRFLARKE---A------SR
>XP_023768300.1
-KVG--IAS---S-GIVAFEEPLQKLKAAVASTC-DDRSVLVVAAPGGCGKTTLVKMLCHDAEIRERFGENILVIVSE-----VMVSDL--------F-SPL---RTKLENFLSRKSMLLVLDDVW----------SASFIEEGGHKILVTSR----------TAFP-FWFEPLHQEDAKTLFRGSAF-TRG----GS--DDLVNQMVSWCKNHPLTLTVVGLSLN--GKDELAWKSVLNKLSRLLDLHED----IFIALERSFEAL-DE-KQCFLDFGLFPEDQ---RIPVSSLLNMDGVDT------M-----ATIKEFSNRNLVHMTT---DQ----VTQHDLLRELAIHLNSKL----------SR
>XP_023768419.1
-ELD-----STPA-HLIGIETRVTGIDSWLNEQ--SGDNFLAICGMGGCGKTTLAQFIY--NSHKPKFESSSFEDIGKHYEQPGLQKQL---LT-N-V-KN----TRKVEEALQAKKVLIVLDDINDH-----DVLN-VLLGTTQSKIIITTRMHAFWP--GCLLYR-----LMNNHEALELLSCHAF-GSK----VPGFKELAIQLAQYCGGNPLALKVLGSSLFERSSLIEIWRSRLNSLNS-FKIHS--------ILQKSFDSLPSS-KELFLHIAIFFVGEY--EDYVVKILEH-----------------SGIRTLVNRCLLTVSS---SK----LMMHQLVQEMGRKIVLEE---S------SR
>XP_023768420.1
-ELD-----STPA-HLIGIETRVTGIDSWLNEQ--SGDNFLAICGMGGCGKTTLAQFIY--NSHKPKFESSSFEDIGKHYEQPGLQKQL---LT-N-V-KN----TRKVEEALQAKKVLIVLDDINDH-----DVLN-VLLGTTQSKIIITTRMHAFWP--GCLLYR-----LMNNHEALELLSCHAF-GSK----VPGFKELAIQLAQYCGGNPLALKVLGSSLFERSSLIEIWRSRLNSLNS-FKIHS--------ILQKSFDSLPSS-KELFLHIAIFFVGEY--EDYVVKILEH-----------------SGIRTLVNRCLLTVSS---SK----LMMHQLVQEMGRKIVLEE---S------SR
>XP_023768421.1
-ELD-----STPA-HLIGIETRVTGIDSWLNEQ--SGDNFLAICGMGGCGKTTLAQFIY--NSHKPKFESSSFEDIGKHYEQPGLQKQL---LT-N-V-KN----TRKVEEALQAKKVLIVLDDINDH-----DVLN-VLLGTTQSKIIITTRMHAFWP--GCLLYR-----LMNNHEALELLSCHAF-GSK----VPGFKELAIQLAQYCGGNPLALKVLGSSLFERSSLIEIWRSRLNSLNS-FKIHS--------ILQKSFDSLPSS-KELFLHIAIFFVGEY--EDYVVKILEH-----------------SGIRTLVNRCLLTVSS---SK----LMMHQLVQEMGRKIVLEE---S------SR
>XP_023768811.1
-GL-H-TDWYLQKFKIVGRQNDELHIIQLLTQAE-EKITIVPIVGMDGIGKTTLAKMVYHNPKIWRHFDVRVWLCVSVKVDVNTLLAKI---CE-S-L-DEC---T-NLRKKMGSKRYLVVLDDVRDKDRAHWDDFRTCMLDVNGSCFIVTTQNLEIGTKIFSE-D-FHALQGLSDDDCWSIFKGRVFI-AKKS--LLELEEIGRDIVNKCRGLPLLVNITGGMLRNYN-DKGKWLSLKDNKAWD-L-EEG--HIVQNILKMSFDDLPNCVKQCFAYCSVLKKDRVVNKNELIQLWMALGLVRADENAKREEVGNDIFHVLVSRSLFQDVT-----ELTYFSMHDLVHDLLVSL-SKHESAC--STSDKR
>XP_023768815.1
-GTK--------K-KLIGIESHINELYSLLME-M-EEVHFVGILGMGGIGKTTIAKALF--RRIAHNFECSSFRDVRENSSSKALQERV---LS-E-I-SQ----AYMIHQRFCKNKVLLVLDDVDDV-----EQLK-FLSASPGSRIIITTR-DELL----SGA---YKPDFLHMNEAIELFCLHAF-RKN----SPGYEELSYRAINYASGLPLALEVLGAFFH--GREVCVWESALDKLAE-ISDDK-----ILDILKLSYDGL-VY-KKVFLDIACFFKGKD--KEHVSRVLDSFGFHA------K-----IGIKVLEEKSLITISN----K----LDMHDLIQAMGWQIVRER---F------SR
>XP_023768816.1
-GTK--------K-KLI------------------------GILGMGGIGKTTIAKALF--RRIAHNFECSSFRDVRENSSSKALQERV---LS-E-I-SQ----AYMIHQRFCKNKVLLVLDDVDDV-----EQLK-FLSASPGSRIIITTR-DELL----SGA---YKPDFLHMNEAIELFCLHAF-RKN----SPGYEELSYRAINYASGLPLALEVLGAFFH--GREVCVWESALDKLAE-ISDDK-----ILDILKLSYDGL-VY-KKVFLDIACFFKGKD--KEHVSRVLDSFGFHA------K-----IGIKVLEEKSLITISN----K----LDMHDLIQAMGWQIVRER---F------SR
>XP_023768817.1
-SIQ--------K-HLFGIESRIDELYPLLME-A-EKVHMVGILGMGGIGKTTLAHALF--RRIKHNFEGCSFEDVRENSSSKALQQKI---LS-D-I-MHPSG-ANMICERFCHKKVLLVLDDVDND-----KQLE-FLARTPGSRIIITTR-NELL----SDA---YKPAFLSMNEAGELFCWHAF-RKS----SPGYEEISDRAIRYASSLPLALKVLGSFFH--GRQLSVWESALNRLGK-GSIDK-----ITETLKLSFDGL-AS-KQIFLDIACFYKDQN--EEYVTRVLDSFGFDP------V-----IGISVLIEKSLITVSN----K----LHMHDLIQEMGWQIVYES---F------SR
>XP_023768818.1
-SIQ--------K-HLFGIESRIDELYPLLME-A-EKVHMVGILGMGGIGKTTLAHALF--RRIKHNFEGCSFEDVRENSSSKALQQKI---LS-D-I-MHPSG-ANMICERFCHKKVLLVLDDVDND-----KQLE-FLARTPGSRIIITTR-NELL----SDA---YKPAFLSMNEAGELFCWHAF-RKS----SPGYEEISDRAIRYASSLPLALKVLGSFFH--GRQLSVWESALNRLGK-GSIDK-----ITETLKLSFDGL-AS-KQIFLDIACFYKDQN--EEYVTRVLDSFGFDP------V-----IGISVLIEKSLITVSN----K----LHMHDLIQEMGWQIVYES---F------SR
>XP_023768819.1
-GIQ--------K-NLIGIESRIDELYSILME-Q-EEVRMVGLLGMGGIGKTTIAKALF--RRIAHKFEGSSFEDVRENGSSKGLQENI---LR-D-I-RR----ANMIQRLIFNKKVLLVLDDVDDI-----KQLE-FLAATPGSRIIITTR-DELL----SGA---YKPDFLFMNEAVELFCRHAF-GKS----SPGYEELSHRAIRYASCLPLALKVLGSFFH--GRQLGVWESALNRLGK-TSNDK-----ILETLKLSFDGL-VS-KQIFLDIACFYKDQN--EEYVTRVLDSFGFDP------V-----IGISVLIEKCLVTISN----K----LDMHDLIQEMGFRIVRES---S------SR
>XP_023768828.1
-SIQ--------K-HLFGIESRIDELYPLLMK-A-KKVHMVGILGMGGIGKTTVAQALF--RRIKHNFEGYSFKDVRENSYSKALQQKI---LR-E-I-MAPFG-ANMIRERFCHKKVLLVLDDVDND-----KQLE-FLARTPGSRIIITTR-DELL----SDA---YRPDFLSKSDAAELFCWHAF-RKS----SPGYEEFSDRAICYASSLPLALKVLGSFFH--GRQLSVWESALNRLGK-GSIDK-----IHETLKLSFDGL-AS-KQIFLDIACFYKDQN--EEYVTRVLDSFGFDP------V-----IGISVLIEKSLITVSN----K----LHMHDLIQEMGWQIVSES---F------SR
>XP_023768829.1
-SIQ--------K-HLFGIESRIDELYPLLMK-A-KKVHMVGILGMGGIGKTTVAQALF--RRIKHNFEGYSFKDVRENSYSKALQQKI---LR-E-I-MAPFG-ANMIRERFCHKKVLLVLDDVDND-----KQLE-FLARTPGSRIIITTR-DELL----SDA---YRPDFLSKSDAAELFCWHAF-RKS----SPGYEEFSDRAICYASSLPLALKVLGSFFH--GRQLSVWESALNRLGK-GSIDK-----IHETLKLSFDGL-AS-KQIFLDIACFYKDQN--EEYVTRVLDSFGFDP------V-----IGISVLIEKSLITVSN----K----LHMHDLIQEMGWQIVSES---F------SR
>XP_023768849.1
-KVN-----AQNH-----FKSREKSFKNALLQQ--DHSKVIALCGMGGVGKTTMMEQL---KKAKKMFYVVK-VVIGQQINMSKIQQDVAVYMGQS-L-------ADRLRITFNGRRVLLILDDVWETI--ELKDIGLSLPN--GFKLLLTSR-NEIYKQIAVEANS-VRVDVMEEPEAQNFFWKIT--GKQHD----ELNQIGSEIVRRCGFLPLAIKLIAKTLQ--FQEVFLWRDTFQRLKKNL---DEN----QEVIKISYDYIKEE-KVIFLLCGLFPDDFNIPIEELTRYAWGSEVST--------ERTKTCVQNLRNANLLM------DSYIGCVKMHDLVLAFVLSRVKGD---H--WMINKR
>XP_023768861.1
-KVN-----AQNH-----FNSREKSFKSALLQQ--DHSKVIALCGMGGVGKTTMMEQL---KKAKKMFYVVK-MVIGQQINMSKIQQDVAVYMGQS-L-------ADRLRITFNGRKVLLILDDVWETI--ELKDIGLSLPN--GFKLLLTSR-NEICKQIAVEANS-VRVDVMEEPEAQNFFWKIT--GQQHD----ELNQIGSEIVRRCGFLPLAIKLIAKTLR--FQEVFVWRDTFQRLKKNL---DEN----QEVIKISYDYIKEE-KLIFLLCGLFPDDFNIPIEELTRYAWGSEVST--------ERTKTCVQNLRNANLLM------DSYIGCVKMHDLVLAFVLSRVKGD---H--WMINKR
>XP_023769261.1
-GL-E-EIPV--ESQIIGRERDKEALLMKLLG--DENVGVVSIVGMAGVGKTALAEVLYNEEKLKDHFELRAWVCVTEAYSIFHIGKSI---WE-A-V-EA----HVALKEKLSKKRFLLVLDDVWNIDYLLWKLLGSPPLV-PGSKVIVTTGRTRVASVMGSI-E-TYHLD-LSNEDALSLFAQHALGEKTFN--KHTLRLHGEAIVKKCGGLPLALIMLGRVLKTSK-NDDEWKKLLTNDVWDIK-DAR---GILWTLKLSYYHLPPHLKLLFAYCSFFPRGYVFDKKTLVLMWMAEGFLS-QSIGDKSELGYESFEELKSRSFFQYSTN---------TMHYLLGDLATSV-AGEFFFR--EMDVRH
>XP_023769269.1
-GL-E-EIPV--ESQIIGRERDKEALLMKLLG--DENVGVVSIVGMAGVGKTALAEVLYNEEKLKDHFELRAWVCVTEAYSIFHIGKSI---WE-A-V-EA----HVALKEKLSKKRFLLVLDDVWNIDYLLWKLLGSPPLV-PGSKVIVTTGRTRVASVMGSI-E-TYHLD-LSNEDALSLFAQHALGEKTFN--KHTLRLHGEAIVKKCGGLPLALIMLGRVLKTSK-NDDEWKKLLTNDVWDIK-DAR---GILWTLKLSYYHLPPHLKLLFAYCSFFPRGYVFDKKTLVLMWMAEGFLS-QSIGDKSELGYESFEELKSRSFFQYSTN---------TMHYLLGDLATSV-AGEFFFR--EMDVRH
>XP_023770219.1
-GL-S--TSLVDASSIIGRKDEKDALIHKL---EDRNFSIVPIVGMGGVGKTTLARLLYDEMQGKDHFELMAWVCVSDEFDIFNISNII---FQ-S-I-GN----QVALREKISNKRFLLVLDDVWSESYTDWEILAGPFLA-PGSKVIMTTRKMSLLTQLGNN-E-PYHLPILSDESALSLFCQHALGDKNFD--SHILKPYGECIVRKCNGLPLALKALGRLLRTKI-DEEDWKEVLNSEIWSLE-KGD---GIVPALRLSYHDLSPCLKQLFAYCSLFPKDFEFDKEKLIMLWMAEGFL--QSTTNKTELGLEYFNALWSRSFFQPAPN---------VMHDLMSDLATSV-AGEFFSR--GAEKRH
>XP_023770220.1
-GL-S--TSLVDPSSIVGRKDDKEALLLKL---EDRNVSIVPIVGMGGVGKTTLARLLYDEMQGKDRFELMAWVCVSDEFDIFNISSII---FQ-S-I-GN----QVALREKISNKRFLLVLDDVWSESYTDWEILAGPFLA-PGSKVIMTTRKMSLLTQLGNN-E-PYHLPILSDESALSLFCQHALGEKNFD--SHLLKPHGEGIVRKCNGLPLALKALGRLLRTKI-DEEDWKEVLNSEIWSLE-KGD---GIVPALKLSYHDLSPCLKQLFAYCSLFPKDFEFDKEKLILLWMAEGFL--QSTTNKTELGLEYFNALWSRSFFQPAPN---------VMHDLMSDLATSV-AGEFFSR--GTEKRH
>XP_023770221.1
-GL-S--TSLVDPSSIVGRKDDKEALLLKL---EDRNVSIVPIVGMGGVGKTTLARLLYDEMQGKDRFELMAWVCVSDEFDIFNISSII---FQ-S-I-GN----QVALREKISNKRFLLVLDDVWSESYTDWEILAGPFLA-PGSKVIMTTRKMSLLTQLGNN-E-PYHLPILSDESALSLFCQHALGEKNFD--SHLLKPHGEGIVRKCNGLPLALKALGRLLRTKI-DEEDWKEVLNSEIWSLE-KGD---GIVPALKLSYHDLSPCLKQLFAYCSLFPKDFEFDKEKLILLWMAEGFL--QSTTNKTELGLEYFNALWSRSFFQPAPN---------VMHDLMSDLATSV-AGEFFSR--GTEKRH
>XP_023770223.2
-GL-S--TSLVDPSSIVGRKDDKEALLLKL---EDRNVSIVPIVGMGGVGKTTLARLLYDEMQGKDRFELMAWVCVSDEFDIFNISSII---FQ-S-I-GN----QVALREKISNKRFLLVLDDVWSESYTDWEILAGPFLA-PGSKVIMTTRKMSLLTQLGNN-E-PYHLPILSDESALSLFCQHALGEKNFD--SHLLKPHGEGIVRKCNGLPLALKALGRLLRTKI-DEEDWKEVLNSEIWSLE-KGD---GIVPALKLSYHDLSPCLKQLFAYCSLFPKDFEFDKEKLILLWMAEGFL--QSTTNKTELGLEYFNALWSRSFFQPAPN---------VMHDLMSDLATSV-AGELFSR--GTEKHH
>XP_023770582.1
-KLP-----SVDD-ELVGMDTRVKEVLSYLTD-I-DEVRMIGIKGMGGSGKTTLARAVF--DHISFRFDGKSFENVREVSKASDLQKKI---LT-D-V-RNI---KNSMKKMMHGKKVLLVLDDVDHI-----DLVE-ALAGDPGSRIIITRR-DEV------IARR-LNVNLLSEEEAILLFSKHAF-RRE----SPGYEELSKKVVLYADCLPLTIRVLGSFLC--DKDEREWISTLERLKE-IPLKE-----TLQQLELSYDAL-ED-KENFLTVACLLKGWT--RDLAIEALESCGFH-------R-----IGLKVLEQRSLVS-------K----VDMHDHIEEMGRNIVHRE---H------SR
>XP_023770667.1
-GGD--GSKKAVEGMVVGINGDAEIIRDKLVEDG-KHLDVVSIVGMGGIGKSTLANKVFIDPYVVYHFHVRGWVTVSQTYDKRDLLIQV---LS-S-I-LEL---HKMLHRSLYHQRYLIVIDDIWSTE--AWDKMKLFFPDHNGSRILLTSRLNEVASHAK-S-H-IHHLQHLTDEESWKLLCQKVF-QGD-E--CPWLVDPGKQIAKNCHGLPLSVVVMAGVLAKETRTKDLWLKISCRFHSYIA-SDE--KGCLETIALSYDHLPLHLRDCFLYLGGFPEDYKIYSPWLLWVWMAEGFIQ-EDGS-RSEIANGYLMDLVDRNLLIVEELI-LG-VSVCKVHDLVRQVCVEKGKEERFFL--KIDSRR
>XP_023770668.1
---DL-GSKKAVEKIVVGIDRDAEIIRDKLVEDG-KHLDVVSIVGMGGLGKTTLAKKVFTDPYVVYHFHVRGWVTVSQSYDKRDLLIQV---LS-S-I-LEL---HEKLHKRLNRQKYLIVIDDIWSKE--AWDNLKLFFPDDTGSRIMLTTRLTEVALHAK-S-H-IHHLQHLSDEESWKLLCEKAF-QED-E--CPWLIEPGKQIAKNCHGLPLSVVVMAGALAKEARSQDLWVKISCSVHSYIA-SDE--KGCLETIALSYHHLPLHMRVCFLYLGGFPEDSWIVARTLILLWMAEGFIH-EDGC-RSEIGKGYLMDLVDRNLLIVEELI-TG-VRFCKVHDLVRQLSVEKGKEENFFL--KIE-RH
>XP_023770669.1
-ANEE-SPPSVEEENVVGFEKEAENVVGFLKAET-EELEVISVVGMGGLGKTTLVKKVFNDSSIQYEFFIRSWVYVSQVYSRREVFSKI---LY-D-V-KDT---AEELHRQLKDGRYLIVLDDVWTKT--AWNDLKMVFPNTNGSRILLTSRNKDVALHAN-T-N-PYQLRFLTDEESWELLEKKVF-PKG-S--CSELEILGKEIAKKCYGLPLALVVIAGILRKKDKTRGWWEKVKEKVGTYVA-MES--EQCMDVLALSYNHLPYDLKACFLYFGVFPEDFEIPVWKLIHIWVAEGFIQ-RIGD-ASEMAEENLQDLVDRNLVLVEKRA-DG-MKTCRIHDMLHDMCIRQAEEENFFK--DIKGRR
>XP_023770670.1
QGLH--SSEVLKEEIIVGLEDDSMVLLDRLTGNR-KQLDVLSIVGMGGLGKTTLATKVFNHRYIVYHFHVRAWVTVSQAYDKKDLLISL---LT-S-I-EDL---SELLYKSLKGKRYLIVIDDVWSAK--AWDDLKLYFPNDTGSRILLTTRLSEIAFYAK-P-D-THHLQFLTEEESWELLCKKVF-LEE-G--CPRLIKSGIKIAKKCQGLPLAVVVIAGLLVKGEKSVDLWEKVAESVTSYIV-GDP--NGYLDTLALSYDHLPRHLRDCFLYVGGFPEDYKIPVRRLIWLWVAEGFIH-EDSP-KLEVAEDYLMDLIDRSLLIVAKRS-NG-VKACRIHDLLRELCLKKATEENFFS--RS--RR
>XP_023771115.2
-RLQ-----TANE-RLIGIAPRMQRLISALIG-T-CGVRMIGIWGVGGGGKTTLASSVF--DEISKKFDGCCFANIREESSR-ELEKEI---LS-Q-T-------RSLRDKKLCNRRVLIILDDVDQL-----DQLE-TLAGSDGSRIIITTR-DELL-----KAHK-HDVSLLHGDEAIELFHKHAF-RGC----IPEYEQLSKEVVSYAGGLPLALTVLGSSLC--DKNIDQWRSALTRLKE-IPDNK-----ILEKLKVSFDGL-KI-KDLFLDIACFFRWEE--IDMAMEKLDACGFHP------V-----IGVEELRQKALVTIS----DG----FD-XDLVQEMGHYIVRGD---H------SR
>XP_023771460.1
-KLP-----IIDE-NLVGMEARINEVLSFLVG-F-DDVRMVGIKGMGGCGKTTLARAVF--NQIYSKFEGCSFENVRENSCSSSLQEQV---LL-N-V-HPI---KRLMKQ-MSRTKVLVVLDDVDCV-----EQLE-ALAGKKGSRIIITTR-DEVL-----LKHK-YNVKLLSDEEAVCLFSRHAY-GRD----IPEHKGMLKKVLHYAEGLPLVIRVLGLNLGNNGANERGWKETLEELKT-IPLEE-----TSKKLELSYSGL-KD-KEMFLDVVCLLKGET--KDYAIEALKSCEDYA------K-----LDLKVLERKSLITFYK----E----VGMHDHIEEMGWNIVRRL---H------SR
>XP_023771462.1
-KLP-----IIDE-NLVGMEARINEVLSFLVG-F-DDVRMVGIKGMGGCGKTTLARAVF--NQIYSKFEGCSFENVRENSCSSSLQEQV---LL-N-V-HPI---KRLMKQ-MSRTKVLVVLDDVDCV-----EQLE-ALAGKKGSRIIITTR-DEVL-----LKHK-YNVKLLSDEEAVCLFSRHAY-GRD----IPEHKGMLKKVLHYAEGLPLVIRVLGLNLGNNGANERGWKETLEELKT-IPLEE-----TSKKLELSYSGL-KD-KEMFLDVVCLLKGET--KDYAIEALKSCEDYA------K-----LDLKVLERKSLITFYK----E----VGMHDHIEEMGWNIVRRL---H------SR
>XP_023771463.1
-KLP-----IIDE-NLVGMEARINEVLSFLVG-F-DDVRMVGIKGMGGCGKTTLARAVF--NQIYSKFEGCSFENVRENSCSSSLQEQV---LL-N-V-HPI---KRLMKQ-MSRTKVLVVLDDVDCV-----EQLE-ALAGKKGSRIIITTR-DEVL-----LKHK-YNVKLLSDEEAVCLFSRHAY-GRD----IPEHKGMLKKVLHYAEGLPLVIRVLGLNLGNNGANERGWKETLEELKT-IPLEE-----TSKKLELSYSGL-KD-KEMFLDVVCLLKGET--KDYAIEALKSCEDYA------K-----LDLKVLERKSLITFYK----E----VGMHDHIEEMGWNIVRRL---H------SR
>XP_023771975.1
-ELR-----NVDE-KLVGMESRINDIVSSLTG-A-EDVRIIGIKGIAGGGKTTLARAIF--DKIHFQFEGKSFENVREVAKASSLQEQV---LS-N-V-KRI---KSMMKKMLSGKKVLLILDDVDDL-----DQMD-ALAGGSGSRIIITTR-DEVL-----VAYR-HDVSLLSHKEAICLFSRYAF-GRD----IPRYNDLSLKVVHYAAGLPLTIRVLGSFLC--GKDELEWKDALNRLKT-IPLKE-----TQEKLEISYTGL-DD-KEIFLDVACLLKGWL--KDDAIRALESCGFHA------R-----NGLRVLEQKSLMTISP---YQ----LGMHDHIAEMGRNIVRRL---H------SR
>XP_023772314.1
-RLG-----NANE-KLIGIEARAQRLKSELIK-S-GGVRMIGIWGVGGGGKTTLASSIY--DELSREFDGCCFANIREESRR-ELQEKC---LL-K-M-------RCLINKRFRHRKVLIVLDDVDQR-----EQLE-ALAGSEGSRIIITTR-DELL-----KAHR-HEISLLNADEAIELFRKHAP-QGS----MPDYEQLSKEVVSYAGGLPLALTILGSCLC--DKNIQQWRSALARLQQ-IPDAN-----ILEKLKISFDGL-NV-KDLFLDIACFFRGWK--KDRAMEILDACGFNP------V-----IGVEELRQKALITIS----DG----FNMHDQVQEMGHYIVRGE---H------SR
>XP_023772367.1
-GL-R-ETSLVDESRIVGRESDKRVLLDKLLG-ENENFSILSIVGLGGIGKTTLAQVLYNEKKVKDHFELMAWVCVSDEFEVFNISKAI---FQ-A-V-GN----QVALTEKLSKRRFLLVLDDVWNENYKEWELLQRPFMV-PGSKVIVTTRKTTVASVMDSV-H-TYPLELLLNEEALSLFAQHALGKQNFN--SHTLKLHGEGIMKKCGGLPLALITLGRVLRTKT-NDEEWEELLNSEIWSLH-NES---KILPALRLSYYDLPPRLKQMFAYCSLFPKDYLFDKDELVLLWMAEGFLH-ELNGSKSELGRECFQELESRSFFQHSTN---------TMHDLINDLATSV-AGEFFFM--KMNAHH
>XP_023772576.1
-KLI-----HVGN-NLVGLYTRANQMNLLQVG-S-NKVNMIGICGIAGIGKTTVAKAIY--NLLYKHFEGHSFEDVKGIVSQ-YLQTKL---LD-D-I-WDS---VSVMKKRMQARNVLIVLDDVDHY-----SQFE-AVAGNPGSMIVVTSR-DKLL-----IAYQ-YEIALLNNDEALELFSLYAF-KDK----HPEFVELVNRILHNVNGLPFALKTYGSILF--NKSLYEWEKEINKLER-TPHVL-----ILNLLRVSYDGL-RD-KNIFLDIACFFKGEK--KDYVMKILDGCESYL------A-----TNLKVLLDKSLISICE----D----IQMQNLVQKMGWNIVIEE----------SR
>XP_023772581.1
-FL---KIQSNQEEGIFGLNDDIKSLVKWVIDGT-RNEIFVPIVG--GSGKTTLARAVYRNRKIKDHFEFHDWVSVTEEYTAERILHSV---SKGS-V-NGN-------LDYLKGKKYLIVIDGVGSRG--VVKDLIHAFPDENGSKVIFTSR-DVINREM------PHIM--LNENERWSLFLNKA--GKEKEQIHP----TRDRILNIRGSLPLNIVLIAKLLS---MSIERWSSV-------IVLNQYSDDDV---LSLCYNDLRQK-KLCLLYLSLFPKDYDIPVRRLLRLWLAEGFVK------RSELVQEYFDSLVDRGMIEITKR--DN----CRLHDYLLPKAQDIS----LFYHRNLENRR
>XP_023772582.2
-KL-N-QI-FHQEKGIFGLKDDVKILVKRLTDDS-KQEMFVQVVG--GSGKTTLVRAVYKNKKIKDHFESHDWISVKHQDTADHILLGL---LKET-V-NGGD--KTRVFNHLKGKRYLIVLDGVRSCR--LLEDLKEAFPYENGSKIIFTQRPETVNMIM------PHKM--LNETESWNMFLIKV--GKEAEKITP----LKRRILNICKGLPLNIVLISKLLS---KGIETWSS--------IVAHDRCFNDV---VTLCYEDLSNS-KLCLLYLSFFPKDYDIPVRRLLRLWLAEGFVN------RSEVVQKYFEDLVDRSLIQITKR--DN----CQLHDYLLPKAHDIS----LFNHRNSEARR
>XP_023772737.1
-PL-------FKN-----FESREPTINQLMLK---DDRQIISICGMGGSGKTTMVNEV---ARRDKLFEIVL-AVVSKEHDLMKVQEDLAKCLGLK-F-------ADELW---RSKGTLVILDDVWKHI--DLKSIGI-FGK-KTCKVLLTSR-SEACKAIGCQ----LRLDVLTQSEAFSLLGEMV--GLN-D----DLCETASNVAKRCGGLPIAIVCLGRALK--DKRKEVWDDTLLKLQRNIEGMKEE----YQSLEVSYDLLGVE-KRLFLLCCLYPEYANVPLEALVRCGIGEGVHL--------ERVYALTDMLRRRFLLV------SGRKSTVKVHNVVRAVGISVTRLESGMV--HEDKNA
>XP_023772738.1
-PL-------FKN-----FESREPTINQLMLK---DDRQIISICGMGGSGKTTMVNEV---ARRDKLFEIVL-AVVSKEHDLMKVQEDLAKCLGLK-F-------ADELW---RSKGTLVILDDVWKHI--DLKSIGI-FGK-KTCKVLLTSR-SEACKAIGCQ----LRLDVLTQSEAFSLLGEMV--GLN-D----DLCETASNVAKRCGGLPIAIVCLGRALK--DKRKEVWDDTLLKLQRNIEGMKEE----YQSLEVSYDLLGVE-KRLFLLCCLYPEYANVPLEALVRCGIGEGVHL--------ERVYALTDMLRRRFLLV------SGRKSTVKVHNVVRAVGISVTRLESGMV--HEDKNA
>XP_023772986.1
-GIEE-RKPMVEEDNVVGFDEEAKELVSRLTNIS-ELLEVVSIVGMGGLGKTTLAKKVFCDPAIEFHFFVRSWVYVSQEYNRKELLLAI---LT-S-V-EQM---VEEIYKHLNGRRYLVVLDDVWTPD--AWNDLKMAFPNQCGSRILLTSRNTDVALIAN-P-D-PHHLKFLNDDESWELLSTKVF-RRG-S--CPELVELGATIARKCYGLPLAIVVVAGLLLKKDKTRDLWKKVAESVSSYVA-RDP--KQCMDVLALSYKHLPDHLKVCFIYFGAFPEDYPIPVWKLLNLWVAEGFIQ-QKGQ-DCELAEDYLEDLVERNLILVAKRS-NG-IKTCRVHDMLRDLCLKEASEEKFLQ--VIKGRR
>XP_023772987.1
-GIEE-RKPMVEEDNVVGFDEEAKELVSRLTNIS-ELLEVVSIVGMGGLGKTTLAKKVFCDPAIEFHFFVRSWVYVSQEYNRKELLLAI---LT-S-V-EQM---VEEIYKHLNGRRYLVVLDDVWTPD--AWNDLKMAFPNQCGSRILLTSRNTDVALIAN-P-D-PHHLKFLNDDESWELLSTKVF-RRG-S--CPELVELGATIARKCYGLPLAIVVVAGLLLKKDKTRDLWKKVAESVSSYVA-RDP--KQCMDVLALSYKHLPDHLKVCFIYFGAFPEDYPIPVWKLLNLWVAEGFIQ-QKGQ-DCELAEDYLEDLVERNLILVAKRS-NG-IKTCRVHDMLRDLCLKEASEEKFLQ--VIKGRR
>XP_023772988.1
-GIEE-RKPMVEEDNVVGFDEEAKELVSRLTNIS-ELLEVVSIVGMGGLGKTTLAKKVFCDPAIEFHFFVRSWVYVSQEYNRKELLLAI---LT-S-V-EQM---VEEIYKHLNGRRYLVVLDDVWTPD--AWNDLKMAFPNQCGSRILLTSRNTDVALIAN-P-D-PHHLKFLNDDESWELLSTKVF-RRG-S--CPELVELGATIARKCYGLPLAIVVVAGLLLKKDKTRDLWKKVAESVSSYVA-RDP--KQCMDVLALSYKHLPDHLKVCFIYFGAFPEDYPIPVWKLLNLWVAEGFIQ-QKGQ-DCELAEDYLEDLVERNLILVAKRS-NG-IKTCRVHDMLRDLCLKEASEEKFLQ--VIKGRR
>XP_042751317.1
-RLH------PLP-QLIGMKDSIKFIISWLDASS-HMPDILTILGMGGIGKTSLAKYVY--VLHSHEFDKSSFADISRRCDEKDVQKQL---YG-D-I-KP----TSMIESVVARKKVFLVLDDISSI-----DQLD-ALLGSPGSKILITTK-DALTQ--SCSPFKPHKLEGLSTTESQKLLCFHAF-MCN----DPGYEEVSQKIVKYCEGHPMALKVLGRSLH--NRDVTYWEGYIDRLKK-SPINN--------ILRMSFDSFPEN-KDLFKYIACTFVGMD--RDDVVTILEACGIET------K-----IGITNLIDKCLLSIGW---NN----LMMHQLVQEMGRFLVREE---S------SR
>XP_042751320.1
-RLH------PLP-QLIGMKDSIKFIISWLDASS-HMPDILTILGMGGIGKTSLAKYVY--VLHSHEFDKSSFADISRRCDEKDVQKQL---YG-D-I-KP----TSMIESVVARKKVFLVLDDISSI-----DQLD-ALLGSPGSKILITTK-DALTQ--SCSPFKPHKLEGLSTTESQKLLCFHAF-MCN----DPGYEEVSQKIVKYCEGHPMALKVLGRSLH--NRDVTYWEGYIDRLKK-SPINN--------ILRMSFDSFPEN-KDLFKYIACTFVGMD--RDDVVTILEACGIET------K-----IGITNLIDKCLLSIGW---NN----LMMHQLVQEMGRFLVREE---S------SR
>XP_042751321.1
-RLH------PLP-QLIGMKDSIKFIISWLDASS-HMPDILTILGMGGIGKTSLAKYVY--VLHSHEFDKSSFADISRRCDEKDVQKQL---YG-D-I-KP----TSMIESVVARKKVFLVLDDISSI-----DQLD-ALLGSPGSKILITTK-DALTQ--SCSPFKPHKLEGLSTTESQKLLCFHAF-MCN----DPGYEEVSQKIVKYCEGHPMALKVLGRSLH--NRDVTYWEGYIDRLKK-SPINN--------ILRMSFDSFPEN-KDLFKYIACTFVGMD--RDDVVTILEACGIET------K-----IGITNLIDKCLLSIGW---NN----LMMHQLVQEMGRFLVREE---S------SR
>XP_042751323.1
-RLH------PLP-QLIGMKDSIKFIISWLDASS-HMPDILTILGMGGIGKTSLAKYVY--VLHSHEFDKSSFADISRRCDEKDVQKQL---YG-D-I-KP----TSMIESVVARKKVFLVLDDISSI-----DQLD-ALLGSPGSKILITTK-DALTQ--SCSPFKPHKLEGLSTTESQKLLCFHAF-MCN----DPGYEEVSQKIVKYCEGHPMALKVLGRSLH--NRDVTYWEGYIDRLKK-SPINN--------ILRMSFDSFPEN-KDLFKYIACTFVGMD--RDDVVTILEACGIET------K-----IGITNLIDKCLLSIGW---NN----LMMHQLVQEMGRFLVREE---S------SR
>XP_042751330.1
-RLH------PLP-QLIGMEDSIKFVNSWLDASS-HTTDILTILGMGGIGKTSLTKYVY--ALHSHEFDSCSFEDIGRKFDEKGVQGQL---YN-D-I-KP----TSMIENALARKKVFLVLDDIGSV-----DQLD-VLLGSPGSKIIITTR-DTLTK--SCALFKPYTLKGLFKTESQKLLCFHAF-MCN----DPGYEEVSRKLVNYCEGHPMALKILGRSLH--DRDITYWEGYIDRLKK-SPINT--------VLRMSFDSLPDN-KELFKHIACIFVGMD--IDFSVTILEACDIET------R-----SGITNLIDRGLLSNKW---NK----LTMHQLVQEMGRFVVREE---S------SR
>XP_042751332.1
-RLC------PLP-QLIGMENSIELVTSWLDATS-HTTDILTILGMGGIGKTSLAKYVY--VLHSHEFDNSSFADINRRCYTKDVQKQL---YN-D-I-KP----TSMIENALARKKVFLVLDDIGSI-----DQLD-ALLGSPGSKILITTK-DALTQ--SSLPFKPHKLRGLSTIEARKLLCFHAF-MCN----KPGYEEVSEKLVKYCDGHPMALKVLGRSLH--NRDVTYWEGYIDTLKK-SPINN--------VLRMSFDSLSEN-KDLFKHISCFFVGMD--KNDTLTILEACDIET------K-----TGITNLIDKCLLNIGW---YN----LTMHQLVQEMGRFVVREE---S------SR
>XP_042751336.1
-RLH------PLP-LLIGMESSIKFVSSWLDASS-HKANILTIFGMGGIGKTSLAKYVY--GLHCPEFNSSSYRDISRRCDENHLQKQL---CD-D-I-KA----TSMIENTVACKEVFLVLDDINSV-----NQLD-ALLGSPRSKIIITTK-DTLTE--SCALFKPHELKGLSEIESQKLLCFHAF-VSN----DPGYEDVSRKFVMYCEGHPLALEVLGKSLH--NRDVAYWEDRIEQLKK-SPINN--------ILRTSVDSLPNN-KELFKHIACFFVGFD--RNVVETILNACDIST------R-----SGITNLIHRCLLSIGW---NN----LMMHQLLQRMGRSIVHEE---S------SR
>XP_042751391.1
-ELR-----RIDE-KLVGMETRINDIVSSLTT-P-DDVRMIGIWGMGGGGKTTLARAVF--DQISFQFEGKSFENVREVSSTPSLQKQV---LS-D-I-QGI---KNMMWRMMRGRKVLLVLDDVNRM-----DQLE-AVVGEMGSTIIITTR-DELL-----VAHG-CNVNLLSDKEATCLFSRYAF-GRE----IPGYEELSAQVVRYAVGLPLTITVLGSFL-------------------------------------------------------------------------------------------------------------------------------------------------
>XP_042752125.1
-KLR-----STPP-HLTGMDTRAEAINFWVN-K--QDAEVLTICGIAGSGKTTLAKYIY--ESNLLKFESSSFEDIGKICEQPALQEQL---LA-D-I-KK----KSQIENVLQKKRVLIVLDDIDKK-----EQLE-ALLGSTESKIIITSRIQTFMS--KCKEHK-----LLNEHESLELLSWYAF-GSK----IPGFKELASKAAEYCSGNPLALKLLGSLFVK-RNNIDFWISTLNLLER-YRIQG--------ILRMSYEYLPLT-RELFLHIACFFIGED--EDYVVKILEP-----------------AGIVTLIKRCLLTVSP---SK----LMMHGLFIDMARRMVLDE---S------SR
>XP_042752126.1
-KLR-----STPP-HLTGMDTRAEAINFWVN-K--QDAEVLTICGIAGSGKTTLAKYIY--ESNLLKFESSSFEDIGKICEQPALQEQL---LA-D-I-KK----KSQIENVLQKKRVLIVLDDIDKK-----EQLE-ALLGSTESKIIITSRIQTFMS--KCKEHK-----LLNEHESLELLSWYAF-GSK----IPGFKELASKAAEYCSGNPLALKLLGSLFVK-RNNIDFWISTLNLLER-YRIQG--------ILRMSYEYLPLT-RELFLHIACFFIGED--EDYVVKILEP-----------------AGIVTLIKRCLLTVSP---SK----LMMHGLFIDMARRMVLDE---S------SR
>XP_042752220.1
-KLD-----HLPV-NLTGMATRYKDIKSFIN-E--PNVNFLAICGMGGSGKTTLAKYIY--NSSWRSFDNMSFEEISDRCKRYQLQEQL---LN-D-I-KN----TCRIEEALQTKRVFIVLDDITDH-----RQLV-TLLGTAQSKIIITSRTDQFES--RCQKYT-----LLNDDESLSLLCDHAL-ISK----FPGFKKLALQALHYCEGNPLALAMLGRLL----NSIPFWESTLRSLEK-SGIQC--------ILLRSYELLPES-RQLFLHIACFFIGKD--KDYVEKILEP-----------------SGIKILSNRFLLSVSP---NN----LMMHSLLQEMGKDIVRQE---A------SR
>XP_042752238.1
-KLH-----SANE-KLIGIEARMQRLRSDLIG-S-GGVRMIGIWGVGGGGKTTLASSIY--EEISSKFDSCCFENIREESSR-KLQEKI---IS-E-M-------MNLINNRFQHKKVLIVLDDVDRL-----DQLN-ALAGSEGSRIIITTR-DVLL-----NAHE-HNISLLNDDEAIKLFCKHAC-RGS----TPDYKKLSEEVVFYAGGLPLALTVLGSFLC--DKNIHEWRSALARLKE-IPIDN-----ILETLKISFDGL-RV-KELFLDIACFFRWED--KDKAMEILDACGFHP------V-----IGVKVLIQKALITISE---SD----FDMHDLVQEMGHHIVRGE---H------SR
>XP_042752262.1
-KLD-----HLPP-NLTGMATRYEEINSWLN-Q--SNIEFLAICGMGGSGKTTLAKYIY--DSNWRYFENTSFENIGRRCKESELQEQL---LN-D-I-KK----TCKIEEALQTKRTLIVLDDIAEK-----SQLV-ALLGTAQSKIIITTITDNFKS--RCQEYK-----LLNEDESLELLSRHAF-GSK----APGFEELAMQAIRYCEGNPLAVEVLASSL----NTILYWKSRLNVLDK-SRIQS--------VLITSYESLPIL-KELFLHIACFFIGKD--KDYVVKILEP-----------------SGIKTLSNKCLLSVSP---NN----LMMHRLIQEMGKNLVRLE---S------SR
>XP_042752263.1
-KLD-----HLPP-NLTGMATRYEEINSWLN-Q--SNIEFLAICGMGGSGKTTLAKYIY--DSNWRYFENTSFENIGRRCKESELQEQL---LN-D-I-KK----TCKIEEALRTKRTLIVLDDIAEQ-----NQLV-DLLGTAQSKIIITTITKNFKS--RCQEYK-----LLNEDESLELLSRHAF-GSK----VPGFEELAIQAIRYCEGNPLAVEVLASSL----NTILYWKSRLNFLDK-SRIQS--------VLITSYESLPIL-KELFLHIACFFIGKD--KDYVVKILEL-----------------SGIKTLSNKCLLSVSP---NN----LMMHRLIQEMGKNLVRQE---S------SR
>XP_042752264.1
-KLD-----HLPP-NLTGMATRYEEINSWLN-Q--SNIEFLAICGMGGSGKTTLAKYIY--DSNWRYFENTSFENIGRRCKESELQEQL---LN-D-I-KK----TCKIEEALRTKRTLIVLDDIAEQ-----NQLV-DLLGTAQSKIIITTITKNFKS--RCQEYK-----LLNEDESLELLSRHAF-GSK----VPGFEELAIQAIRYCEGNPLAVEVLASSL----NTILYWKSRLNFLDK-SRIQS--------VLITSYESLPIL-KELFLHIACFFIGKD--KDYVVKILEL-----------------SGIKTLSNKCLLSVSP---NN----LMMHRLIQEMGKNLVRQE---S------SR
>XP_042752265.1
-KLD-----HLPP-NLTGMATRYEEINSWLN-Q--SNIEFLAICGMGGSGKTTLAKYIY--DSNWRYFENTSFENIGRRCKESELQEQL---LN-D-I-KK----TCKIEEALRTKRTLIVLDDIAEQ-----NQLV-DLLGTAQSKIIITTITKNFKS--RCQEYK-----LLNEDESLELLSRHAF-GSK----VPGFEELAIQAIRYCEGNPLAVEVLASSL----NTILYWKSRLNFLDK-SRIQS--------VLITSYESLPIL-KELFLHIACFFIGKD--KDYVVKILEL-----------------SGIKTLSNKCLLSVSP---NN----LMMHRLIQEMGKNLVRQE---S------SR
>XP_042752266.1
-KLD-----HLPP-NLTGMATRYEEINSWLN-Q--SNIEFLAICGMGGSGKTTLAKYIY--DSNWRYFENTSFENIGRRCKESELQEQL---LN-D-I-KK----TCKIEEALRTKRTLIVLDDIAEQ-----NQLV-DLLGTAQSKIIITTITKNFKS--RCQEYK-----LLNEDESLELLSRHAF-GSK----VPGFEELAIQAIRYCEGNPLAVEVLASSL----NTILYWKSRLNFLDK-SRIQS--------VLITSYESLPIL-KELFLHIACFFIGKD--KDYVVKILEL-----------------SGIKTLSNKCLLSVSP---NN----LMMHRLIQEMGKNLVRQE---S------SR
>XP_042752350.1
-KLD-----STPA-HLIGMDTRAIGIDSWLNEQ--SGPNVLAICGMGGIGKTTLAQFIY--NSNKQDFESSSYEEIGKHSKQPGLQKQL---LT-D-I-RN----TRKVEEALQVKRVLIVLDDIDGH-----EELG-ALLGTTKSKIIITTRINAFGS--RCQVEK-----LLNDHESLELLSCHAF-GSK----IPGFKELAVELTKYCGGNPLALKVLGSSLFKQSNIIEIWESTLNSLYP-CKIQG--------ILQKSFDSLPAS-KELFLHIAFFFVGEY--EDYVVKILEH-----------------SGIMTLINKCLLTVSP---SN----LIMHQLLQEMARNIVLQE---S------SR
>XP_042752387.1
-KLD-----HLPI-NLTGMATRYKDINSWLN-G--SDVEFIAICGMGGSGKTTLAKYIY--DSNWKFFENMSFEDISCRCKESGLQEQL---LK-D-I-KK----TCKIEEALQTKRALIVLDDIAEH-----SQLL-ALLGTAQSKIIITTRTQEFES--RCQKYT-----LLNDGESLELLSRHAF-RSK----IPGFEELAVQALRYCEGNPLALKVLGSSLFK-INSIQLWRSTLSLLGR-DGIKR--------VLMRSYNALPDS-KELFLHISCFFVGKD--IDYVVKILEH-----------------SGIKILTNRCLLSVSP---NK----LMMHPLLQEMGRAIVHQE---S------SR
>XP_042752511.1
-GL-Q--NPYFEEFKIFRRENDEQRIIQLLTQLE-ETLTIVPIVGMGGVGKTTLAKSIYNNPKIEHHFDVQAWVCVSVKSNVNALLAKI---YK-S-L-EEC---T-NLRNKLGSKRYLLVLDEVWNEEXAHWDDLRSCMSKVTGSGILVTTRNLEIGTKAMSE-D-FHALQTLFDDWCWSIFREKSFL-AGRS--PLELDEIGHEIVKKCRGLPLLVNVIQGMLRNYNIDKEKWLSIQDSKVWDLE-DEG--DRIQNSLKLSFDNVS------------------------------------------------------------------------------------------------------
>XP_042752682.1
-KLD-----SLPQ-NLTGMDTRHKDINSWLK-Q--SEEEFLAICGMGGSGKTTLAKYII--DSNWRTFENISFEDIGSRCKDSELQEKL---LG-D-I-KN----MCKIEEALQTKKALIVLDDIVEQ-----GQLI-ALLGNTQSKIIITTRTEELGP--RCRKYK-----LLDDDESLELLSRHAF-RSK----IPGFEKLTIQAIRYCEGNPLALEVLGSSLFK-TDNILHWRSTLKLLDR-SGIQH--------ILRRSYESLPYS-KELFLHIACFFVGTD--LDYVVKILEH-----------------SGIKTLTNRCLLSVSP---NK----I-----------------------------
>XP_042752700.1
-KLD------KTP-HVIGMHSSVNTITSWLDKSS-DTTDILTIWGMAGIGKTSLARYVY--EVHYNDFERCSFEDIGRRYIQKNLQKL-----------------TNKIENVLLHKRTLLVLDGIDNF-----EQLD-VLIGTPRSKIIITTI-DGLTE--KSGLFGLHLLEGLDETESLQLLCLHAF-KCN----DPRYQELSRKVVKHCGGHPLALKVIGSSLR--NDDVVAWEDAIEFLE-NPDIQK--------FLQISYDSLREN-KELFKHIACFFVGKD--REFTEMILKECGIKT------T-----SGFSKLIDTCLVTVGP---RN----LMMHQLLQGMGRDLVRHE---S------SR
>XP_042752827.1
-MLH-----RVND-NLVGIEARVQDLKSRLIG-S-SGVLKIGIWGVGGAGKTTLASYFY--DEMSREFNGCCFENIREESSK-KLQEEI---LS-S-I-NEV---SQMIKDRLSHRKVIIVLDDVDQL-----DQLE-ALAGSEGSLIVITTR-DELL-----TAFK-HKIRLLNDHEAIQLLCIHAP-RDK----IPDYGLLSKEVVRYVDGLPLALMVIGRFLC--DKNLNEWRSALVRLKE-IPHDK-----ILEKLKISYDGL-RV-QKLFLDIACFFRWEK--KDRAMEMLDACGFHA------V-----IGVKVLMQKALLSIS----NG----FDMHDLVQEMGHHIVRGE---H------SR
>XP_042752828.1
-MLH-----RVND-NLVGIEARVQDLKSRLIG-S-SGVLKIGIWGVGGAGKTTLASYFY--DEMSREFNGCCFENIREESSK-KLQEEI---LS-S-I-NEV---SQMIKDRLSHRKVIIVLDDVDQL-----DQLE-ALAGSEGSLIVITTR-DELL-----TAFK-HKIRLLNDHEAIQLLCIHAP-RDK----IPDYGLLSKEVVRYVDGLPLALMVIGRFLC--DKNLNEWRSALVRLKE-IPHDK-----ILEKLKISYDGL-RV-QKLFLDIACFFRWEK--KDRAMEMLDACGFHA------V-----IGVKVLMQKALLSIS----NG----FDMHDLVQEMGHHIVRGE---H------SR
>XP_042752829.1
-MLH-----RVND-NLVGIEARVQDLKSRLIG-S-SGVLKIGIWGVGGAGKTTLASYFY--DEMSREFNGCCFENIREESSK-KLQEEI---LS-S-I-NEV---SQMIKDRLSHRKVIIVLDDVDQL-----DQLE-ALAGSEGSLIVITTR-DELL-----TAFK-HKIRLLNDHEAIQLLCIHAP-RDK----IPDYGLLSKEVVRYVDGLPLALMVIGRFLC--DKNLNEWRSALVRLKE-IPHDK-----ILEKLKISYDGL-RV-QKLFLDIACFFRWEK--KDRAMEMLDACGFHA------V-----IGVKVLMQKALLSIS----NG----FDMHDLVQEMGHHIVRGE---H------SR
>XP_042752830.1
-MLH-----RVND-NLVGIEARVQDLKSRLIG-S-SGVLKIGIWGVGGAGKTTLASYFY--DEMSREFNGCCFENIREESSK-KLQEEI---LS-S-I-NEV---SQMIKDRLSHRKVIIVLDDVDQL-----DQLE-ALAGSEGSLIVITTR-DELL-----TAFK-HKIRLLNDHEAIQLLCIHAP-RDK----IPDYGLLSKEVVRYVDGLPLALMVIGRFLC--DKNLNEWRSALVRLKE-IPHDK-----ILEKLKISYDGL-RV-QKLFLDIACFFRWEK--KDRAMEMLDACGFHA------V-----IGVKVLMQKALLSIS----NG----FDMHDLVQEMGHHIVRGE---H------SR
>XP_042752855.1
-MLH-----SVND-NLIGIETRMQRLKSELIG-S-GGVSMIGIWGVGGGGKTTLASSIY--SEISNNFDGCCFENIREKSSK-NLQEKI---LS-G-V-NKV---KRMIVDRLCRRKVLIVLDDVDHL-----VQLK-ALAGSEGSRIIITTR-DKLL-----NAHR-HNIRLLNDDEAIKLFCKLAP-QDN----RPDYEQLSKDVVSYAGGLPLALTVLGPFLS--DKDIDEWVSALARLKQ-IPNDD-----IVGKLKISFDGL-KV-KDLFLDIACFFRWEK--KDRAMEILDACGFHP------G-----IGVKVLVQKALITIL----DG----FDMHDLVQELGHHIVRGE---D------SR
>XP_042752869.1
-RLC------PLP-QLFGVDSSIKFVSSWLDASS-QTTDVLTILGMGGIGKTSLAKYVY--GLHSHEFDTSSFEDISRRCGEKDLQKQL---YH-D-I-KI----TSKIENAVAQKKVFIVLDDVDSL-----DQLG-ALIGSLGSKIIITTK-DAVTE--SCALFKPHLLQVLSETESKKLLCFHAF-MCN----DPGYEEVLEKFVKYCEGHPLALEVLGKSLY--NRDVAYWEGCIEGLKK-SHISN--------VLRMSFDSLPKN-QDLFKHIACFFVGMD--KDIAETILRACRINT------R-----SGIPNLIDRCLLSIGW---NN----FKMHQLLQETGRFIVHQE---S------SR
>XP_042752872.1
-RLQ------GIP-QLIGMNNSIKFVTSWLDDSS-YTGDILTILGMSGIGKTSLAKYVY--WSNFREFDTSSYEDISRRCVDKDLQKQL---CG-D-I-KT----TSQIENAIENKKVFLVLDNVDSV-----QQLD-ALLGSQGSKIILTTN-DALTK--SCALFKPHLLQGLCETGSRELLCFHAF-MCK----NPGFEEVLENIMTYCGGHPLALEVLGKSLY--NRDVAYWEECIKGLKK-SHINN--------VLRMSFDSLPKN-KDLFKHIACFFVGMD--RDVTETILKACAINT------R-----VGITNLIDRCMLSVGE---NN----LMMHQLLRDMGRFVVRQE---S------SR
>XP_042752887.1
-SLQ-----SLDE-NLIGMAARLQGLKLELIG-S-GGVRMVGIWGVGGGGKTTLAYSIY--DEICSKFDGCCFENIREESGR-KLKEKV---LS-E-M-------RCLINNRFRHRKVLIVLDDVDNL-----DQLK-ALAGSEGSRIIITTR-DKLL-----TAHK-HNISLLSGDEAIKLFCKHAP-RDN----RPDYEHLSRKVVSYAGGLPLALTVLGSFLC--DKDINEWKSTLVRLKE-IPDTD-----IVGKLKISFDGL-PI-KELFLDIACFFRGYP--EDGAMKSLDACGFHP------V-----IGVKVLIQKALITIS----NE----FDMHDLVQEMGHYIVRGE---N------SR
>XP_042752888.1
-SLQ-----SLDE-NLIGMAARLQGLKLELIG-S-GGVRMVGIWGVGGGGKTTLAYSIY--DEICSKFDGCCFENIREESGR-KLKEKV---LS-E-M-------RCLINNRFRHRKVLIVLDDVDNL-----DQLK-ALAGSEGSRIIITTR-DKLL-----TAHK-HNISLLSGDEAIKLFCKHAP-RDN----RPDYEHLSRKVVSYAGGLPLALTVLGSFLC--DKDINEWKSTLVRLKE-IPDTD-----IVGKLKISFDGL-PI-KELFLDIACFFRGYP--EDGAMKSLDACGFHP------V-----IGVKVLIQKALITIS----NE----FDMHDLVQEMGHYIVRGE---N------SR
>XP_042752889.1
-SLQ-----SLDE-NLIGMAARLQGLKLELIG-S-GGVRMVGIWGVGGGGKTTLAYSIY--DEICSKFDGCCFENIREESGR-KLKEKV---LS-E-M-------RCLINNRFRHRKVLIVLDDVDNL-----DQLK-ALAGSEGSRIIITTR-DKLL-----TAHK-HNISLLSGDEAIKLFCKHAP-RDN----RPDYEHLSRKVVSYAGGLPLALTVLGSFLC--DKDINEWKSTLVRLKE-IPDTD-----IVGKLKISFDGL-PI-KELFLDIACFFRGYP--EDGAMKSLDACGFHP------V-----IGVKVLIQKALITIS----NE----FDMHDLVQEMGHYIVRGE---N------SR
>XP_042752890.1
-SLQ-----SLDE-NLIGMAARLQGLKLELIG-S-GGVRMVGIWGVGGGGKTTLAYSIY--DEICSKFDGCCFENIREESGR-KLKEKV---LS-E-M-------RCLINNRFRHRKVLIVLDDVDNL-----DQLK-ALAGSEGSRIIITTR-DKLL-----TAHK-HNISLLSGDEAIKLFCKHAP-RDN----RPDYEHLSRKVVSYAGGLPLALTVLGSFLC--DKDINEWKSTLVRLKE-IPDTD-----IVGKLKISFDGL-PI-KELFLDIACFFRGYP--EDGAMKSLDACGFHP------V-----IGVKVLIQKALITIS----NE----FDMHDLVQEMGHYIVRGE---N------SR
>XP_042752922.1
-MLH-----SVND-NLVGIVTRMQDFKSKLIR-S-GGVLMIGIWGGGGGGKTTLASYIY--SEFSREFFGCCFEDIREKSSK-QLQEKI---LS-D-V-NQV---KHMIKDRLGHRKVLIVLDDVDNL-----EQLK-ALAGSEGSLIIITSR-DELL-----NVHK-HKISLLHDDEAMELFCNHAL-RGD----RRDYEMLSNDVVSYAGGLPLALRVLGCFLC--DKDMNQWRSAIARLKE-IPDTD-----ILGKLKVSFDGL-QH-QDLFLDIACFFRWAK--KDTAMEILDACGLHP------V-----IGIEVLRQKALITISW---DG----FDMHDLVQEMGHHIVRGE---H------SR
>XP_042752923.1
-MLH-----SVND-NLVGIVTRMQDFKSKLIR-S-GGVLMIGIWGGGGGGKTTLASYIY--SEFSREFFGCCFEDIREKSSK-QLQEKI---LS-D-V-NQV---KHMIKDRLGHRKVLIVLDDVDNL-----EQLK-ALAGSEGSLIIITSR-DELL-----NVHK-HKISLLHDDEAMELFCNHAL-RGD----RRDYEMLSNDVVSYAGGLPLALRVLGCFLC--DKDMNQWRSAIARLKE-IPDTD-----ILGKLKVSFDGL-QH-QDLFLDIACFFRWAK--KDTAMEILDACGLHP------V-----IGIEVLRQKALITISW---DG----FDMHDLVQEMGHHIVRGE---H------SR
>XP_042752925.1
-RLH------VLP-LLIGMDYSIKFVTSWLDGSS-DTGDILTISGIGGIGKTSLAKYIY--GLHFREFDTCSCEDIGRRCVNKNLQEQL---CY-D-I-IR----TSKIENAISRKKMFLVLDDIDSL-----DQLD-ALLGNPGSKVIITTH-ETLIE--SCALFRPHELRGLCETDSRQLLCNHAF-MSS----NPGYGEVIEKLVKYCEGHPLALKVLGKSLH--DKDLAYCEGQIKLLKK-TPISS--------VLRTSFDSLPEE-KESFKHIACFFVGMD--IDVTETILHACNINT------S-----VVFRNLIDRCLIGIGW---NN----LVMHQLLQEMGKFIVRKE---S------SR
>XP_042752956.1
-RLH-----SVDD-NLVGVEARMQRLIS--IG-F-GGKRMIGIWGVGGGGKTTLASSIY--DEISSMFDGCCFKNIREESSNKNLQAEI---LS-G-V-EKL---RCMLKDRLQYRKVLIVLDDVDNL-----DQLE-ELAGSEGSRIIITTR-DEVL-----TGDK-HNINLLNNDEAMKLFYKHAP-RGH----RRDYERLSKDVVSYSGGLPLALRVLGRFLC--DKEMNEWRSALARLKE-IPDAN-----ILEKLKISFDGL-PL-RELFLDIACFFRR-RLKDEESLMILDVCGYHP------V-----IGIKVLVQKALIVISE---DG----FDMHDLVQEMAHYIVRRK---H------SR
>XP_042752958.1
-RLY-----SVDD-NLVGVEARMQDLISMIIG-F-GGKRMIGIWGVGGGGKTTLASSVY--DEISSKFDGCCFKNIREESSNKKMQAEI---LS-G-V-KLV---RRTIKDRLHHRKVLIVLDDVDNL-----EHLE-QLAGSEGSRIIITTR-DEIL-----TGHK-HNISLLNNDEAMKLFCKHAP-RGH----NPDYELLSKDVVSYACGLPLALRILGRFLC--DKDMNEWRSALARLKE-IPDAN-----ILEKLKISFDGL-PV-RELFLDIACFFRG-HYKDEKMLMILDACGFHP------V-----IGIKVLIQKALITIS----NK----FSMHDLVQEMAHYIVRGG---H------SR
>XP_042752959.1
--LY-----SVDD-NLVGVEARMQDLISMIIG-F-GGKRMIGIWGVGGGGKTTLASSVY--DEISSKFDGCCFKNIREESSNKKMQAEI---LS-G-V-KLV---RRTIKDRLHHRKVLIVLDDVDNL-----EHLE-QLAGSEGSRIIITTR-DEIL-----TGHK-HNISLLNNDEAMKLFCKHAP-RGH----NPDYELLSKDVVSYACGLPLALRILGRFLC--DKDMNEWRSALARLKE-IPDAN-----ILEKLKISFDGL-PV-RELFLDIACFFRG-HYKDEKMLMILDACGFHP------V-----IGIKVLIQKALITIS----NK----FSMHDLVQEMAHYIVRGG---H------SR
>XP_042752960.1
-RLY-----SVDD-NLVGVEARMQDLISMIIG-F-GGKRMIGIWGVGGGGKTTLASSVY--DEIS----------------------KI---LS-G-V-KLV---RRTIKDRLHHRKVLIVLDDVDNL-----EHLE-QLAGSEGSRIIITTR-DEIL-----TGHK-HNISLLNNDEAMKLFCKHAP-RGH----NPDYELLSKDVVSYACGLPLALRILGRFLC--DKDMNEWRSALARLKE-IPDAN-----ILEKLKISFDGL-PV-RELFLDIACFFRG-HYKDEKMLMILDACGFHP------V-----IGIKVLIQKALITIS----NK----FSMHDLVQEMAHYIVRGG---H------SR
>XP_042752966.1
-RLQ-----SANE-DLIGMAARIQRLKLELIE-S-GGVRMVGIWGVGGGGKTTLASSIY--DEISSMFDGCCFQNIREESSKISLQKKI---LS-G-V-KEV---RRMIQNRLCHRKVLIVLDDVDQL-----DQLK-ALAGSEGSRVIMTTR-DEIL-----NAHR-HSIRLLNSDEAIKLFCKHAH-RDH----TPNYEQLSKEVVSYAGGLPLALTILGSFLC--DKNIHEWRSALARLKE-IPNDN-----ILETLKISFDGL-KV-RELFLDIACFFRGKY--KYNAMRIFDACGFHP------V-----IGVKVLIQKALITISE---DG----FDMHDLVQEMGHYIVRGE---H------SR
>XP_042753029.1
---D--GSKKLLENVVVGFDRDAEIIRDKLVEDG-KHRDVVSIVGMGGIGKTTLANKVFTDPYVVYHFHVRGWVTVSQTYDKRDLLIQV---LS-S-I-LEL---RAMLHKHLMGKRYLIVIDDIWSIE--AWDKSQLFFPDDTGSRILLTSRLTEVASHAK-S-H-IHQLQHLTEEESWKLLCEKAF-QED-E--CPWLIEPGKQIAKNCHGLPLSVVVMAGVLAKEPRSEDVWLKISCSFHSYIA-SDE--KGCLETIALSYHHLPPHLRDCFLYLGGFPEDYPISSPRLLWLWMAEGFIQ-EDGS-QSKIANSYLMDLVDRNLLIISKWA-WG-VRRCKVHDLVRQVCVEKGKEENFFL--KIDSRR
>XP_042753032.1
-SLK-----STNG-NLIGITARVQGLKSELIG-L-GGVHMVGIWGVGGGGKTTLASSVY--NEISRKFDGCCFENIREESSK-KLQEKI---LY-G-I-KQV---KRMIMSRLCHRKVLIVSDDVDCI-----EQLK-ALAGSEGSRIIITTR-DEVL-----TAHR-HNISLLNNDEAMELFCKHAP-QGH----NPDYELLSKDVVAYAGGIPLALTVLGCFLC--DKGINEWRSALARLKK-IPDTN-----IVEKLKISFDGL-KD-KELFLDIACFFRGR-YKNEGMMTMLDACGFHP------V-----IGIKVLIQKTLITIS----DG----FDMHDLVQEMGHHIVRGE---H------SR
>XP_042753033.1
-RLH-----SVDD-NLVGVEARMQHLIPKLIG-L-GGKRMIGIWGVGGGGKTTLASSIY--DEISSKFDGCCFKNIREESSNKRLQTKI---LC-G-V-KQV---RRMIKDRLHRRKVLIVLDDVENL-----EHLE-QLVGSEGSRIIITTR-DEVL-----TGHK-HNITLLNNDEAMKLFCKHAP-CGH----KPDYDLLSKDVVSYAGGLPLALSVLGRFLC--DKEMDEWKSALARLKD-IPDAD-----ILEKLKISFDGL-TV-KQLFLDIACFFRG-RYKNEEIMMILNACGFHP------V-----IGIKVLVQKALITITE---YG----FDMHDLVQEMAHYIIRKE---H------SR
>XP_042753034.1
-RLH-----SVDD-NLVGVEARMQHLIPKLIG-L-GGKRMIGIWGVGGGGKTTLASSIY--DEISSKFDGCCFKNIREESSNKRLQTKI---LC-G-V-KQV---RRMIKDRLHRRKVLIVLDDVENL-----EHLE-QLVGSEGSRIIITTR-DEVL-----TGHK-HNITLLNNDEAMKLFCKHAP-CGH----KPDYDLLSKDVVSYAGGLPLALSVLGRFLC--DKEMDEWKSALARLKD-IPDAD-----ILEKLKISFDGL-TV-KQLFLDIACFFRG-RYKNEEIMMILNACGFHP------V-----IGIKVLVQKALITITE---YG----FDMHDLVQEMAHYIIRKE---H------SR
>XP_042753035.1
-RLH-----SVDD-NLVGVEARMQHLIPKLIG-L-GGKRMIGIWGVGGGGKTTLASSIY--DEISSKFDGCCFKNIREESSNKRLQTKI---LC-G-V-KQV---RRMIKDRLHRRKVLIVLDDVENL-----EHLE-QLVGSEGSRIIITTR-DEVL-----TGHK-HNITLLNNDEAMKLFCKHAP-CGH----KPDYDLLSKDVVSYAGGLPLALSVLGRFLC--DKEMDEWKSALARLKD-IPDAD-----ILEKLKISFDGL-TV-KQLFLDIACFFRG-RYKNEEIMMILNACGFHP------V-----IGIKVLVQKALITITE---YG----FDMHDLVQEMAHYIIRKE---H------SR
>XP_042753036.1
-RLH-----SVDD-NLVGVEARMQHLIPKLIG-L-GGKRMIGIWGVGGGGKTTLASSIY--DEISSKFDGCCFKNIREESSNKRLQTKI---LC-G-V-KQV---RRMIKDRLHRRKVLIVLDDVENL-----EHLE-QLVGSEGSRIIITTR-DEVL-----TGHK-HNITLLNNDEAMKLFCKHAP-CGH----KPDYDLLSKDVVSYAGGLPLALSVLGRFLC--DKEMDEWKSALARLKD-IPDAD-----ILEKLKISFDGL-TV-KQLFLDIACFFRG-RYKNEEIMMILNACGFHP------V-----IGIKVLVQKALITITE---YG----FDMHDLVQEMAHYIIRKE---H------SR
>XP_042753037.1
-RLH-----SVDD-NLVGVEARMQHLIPKLIG-L-GGKRMIGIWGVGGGGKTTLASSIY--DEISSKFDGCCFKNIREESSNKRLQTKI---LC-G-V-KQV---RRMIKDRLHRRKVLIVLDDVENL-----EHLE-QLVGSEGSRIIITTR-DEVL-----TGHK-HNITLLNNDEAMKLFCKHAP-CGH----KPDYDLLSKDVVSYAGGLPLALSVLGRFLC--DKEMDEWKSALARLKD-IPDAD-----ILEKLKISFDGL-TV-KQLFLDIACFFRG-RYKNEEIMMILNACGFHP------V-----IGIKVLVQKALITITE---YG----FDMHDLVQEMAHYIIRKE---H------SR
>XP_042753038.1
-RLH-----SVDD-NLVGVEARMQHLIPKLIG-L-GGKRMIGIWGVGGGGKTTLASSIY--DEISSKFDGCCFKNIREESSNKRLQTKI---LC-G-V-KQV---RRMIKDRLHRRKVLIVLDDVENL-----EHLE-QLVGSEGSRIIITTR-DEVL-----TGHK-HNITLLNNDEAMKLFCKHAP-CGH----KPDYDLLSKDVVSYAGGLPLALSVLGRFLC--DKEMDEWKSALARLKD-IPDAD-----ILEKLKISFDGL-TV-KQLFLDIACFFRG-RYKNEEIMMILNACGFHP------V-----IGIKVLVQKALITITE---YG----FDMHDLVQEMAHYIIRKE---H------SR
>XP_042753039.1
-RLH-----SVDD-NLVGVEARMQHLIPKLIG-L-GGKRMIGIWGVGGGGKTTLASSIY--DEISSKFDGCCFKNIREESSNKRLQTKI---LC-G-V-KQV---RRMIKDRLHRRKVLIVLDDVENL-----EHLE-QLVGSEGSRIIITTR-DEVL-----TGHK-HNITLLNNDEAMKLFCKHAP-CGH----KPDYDLLSKDVVSYAGGLPLALSVLGRFLC--DKEMDEWKSALARLKD-IPDAD-----ILEKLKISFDGL-TV-KQLFLDIACFFRG-RYKNEEIMMILNACGFHP------V-----IGIKVLVQKALITITE---YG----FDMHDLVQEMAHYIIRKE---H------SR
>XP_042753040.1
-RLH-----SVDD-NLVGVEARMQHLIPKLIG-L-GGKRMIGIWGVGGGGKTTLASSIY--DEISSKFDGCCFKNIREESSNKRLQTKI---LC-G-V-KQV---RRMIKDRLHRRKVLIVLDDVENL-----EHLE-QLVGSEGSRIIITTR-DEVL-----TGHK-HNITLLNNDEAMKLFCKHAP-CGH----KPDYDLLSKDVVSYAGGLPLALSVLGRFLC--DKEMDEWKSALARLKD-IPDAD-----ILEKLKISFDGL-TV-KQLFLDIACFFRG-RYKNEEIMMILNACGFHP------V-----IGIKVLVQKALITITE---YG----FDMHDLVQEMAHYIIRKE---H------SR
>XP_042753041.1
-RLH-----SVDD-NLVGVEARMQHLIPKLIG-L-GGKRMIGIWGVGGGGKTTLASSIY--DEISSKFDGCCFKNIREESSNKRLQTKI---LC-G-V-KQV---RRMIKDRLHRRKVLIVLDDVENL-----EHLE-QLVGSEGSRIIITTR-DEVL-----TGHK-HNITLLNNDEAMKLFCKHAP-CGH----KPDYDLLSKDVVSYAGGLPLALSVLGRFLC--DKEMDEWKSALARLKD-IPDAD-----ILEKLKISFDGL-TV-KQLFLDIACFFRG-RYKNEEIMMILNACGFHP------V-----IGIKVLVQKALITITE---YG----FDMHDLVQEMAHYIIRKE---H------SR
>XP_042753071.1
-RLE------RMP-LIIGMEDSIFTISSWIGGSS-EAAEILTIWGMPGIGKTTLAKHMY--MLHCHEFERSSFEAIGRRSAQQDLQKQL---LG-D-I-KK----TSKVEKALSRKNTLLVLDDVDNF-----EQLD-VLIGTPGSKIIVTTK-DKLTE--KCSLFRPHALRVLSDTESVRLLCWHAF-GNN----DPGYEKEAEQVAKYCGGHPLSLKVLGSSLI--NKDAAIWSDVLEMLEALTDVQD--------VLQISFGSL-GD-KELFKHIACFFVGKE--REFTETILKECGFQT------S-----YGIKKLIDRCLLTIGD---YN----FTMHQLLQDMGRDLVRKE---S------SR
>XP_042753072.1
-----------MP-LIIGMEDSIFTISSWIGGSS-EAAEILTIWGMPGIGKTTLAKHMY--MLHCHEFERSSFEAIGRRSAQQDLQKQL---LG-D-I-KK----TSKVEKALSRKNTLLVLDDVDNF-----EQLD-VLIGTPGSKIIVTTK-DKLTE--KCSLFRPHALRVLSDTESVRLLCWHAF-GNN----DPGYEKEAEQVAKYCGGHPLSLKVLGSSLI--NKDAAIWSDVLEMLEALTDVQD--------VLQISFGSL-GD-KELFKHIACFFVGKE--REFTETILKECGFQT------S-----YGIKKLIDRCLLTIGD---YN----FTMHQLLQDMGRDLVRKE---S------SR
>XP_042753073.1
-----------MP-LIIGMEDSIFTISSWIGGSS-EAAEILTIWGMPGIGKTTLAKHMY--MLHCHEFERSSFEAIGRRSAQQDLQKQL---LG-D-I-KK----TSKVEKALSRKNTLLVLDDVDNF-----EQLD-VLIGTPGSKIIVTTK-DKLTE--KCSLFRPHALRVLSDTESVRLLCWHAF-GNN----DPGYEKEAEQVAKYCGGHPLSLKVLGSSLI--NKDAAIWSDVLEMLEALTDVQD--------VLQISFGSL-GD-KELFKHIACFFVGKE--REFTETILKECGFQT------S-----YGIKKLIDRCLLTIGD---YN----FTMHQLLQDMGRDLVRKE---S------SR
>XP_042753089.1
---G--GSKKLLEKVVVGFDRDAEIIRDKLAEDG-KHLDVVSIVGMGGIGKSTLANKVFTDPFVVYHFYVRGWVTISQTYDKRDLLIQV---LS-S-I-LEL---HEMLHRSLYCKRYLIVIDDIWSTQ--AWDKLKLFFPDHNGSRILLTSRLTEVAAHAK-S-H-IHHLQHLTEEESWKLLCEKVF-QGD-E--CPWLIEHGKQIAKNCHGLPLSVVVMAGVLAKEPRTENMWLKISCSFHSYIA-SDE--KGCLETIALSYHHLPLHLRECFLSLGGFSEDFQIYSARLIRLWMAEGFIQ-EDRS-QSEIAKGYLMDLVDRNLLIVERWL-LG-VGLCKVHDLVRQVCVEKGKEERFFL--KIDSLR
>XP_042753090.1
---G--GSKKLLEKVVVGFDRDAEIIRDKLAEDG-KHLDVVSIVGMGGIGKSTLANKVFTDPFVVYHFYVRGWVTISQTYDKRDLLIQV---LS-S-I-LEL---HEMLHRSLYY---------------------------HNGSRILLTSRLTEVAAHAK-S-H-IHHLQHLTEEESWKLLCEKVF-QGD-E--CPWLIEHGKQIAKNCHGLPLSVVVMAGVLAKEPRTENMWLKISCSFHSYIA-SDE--KGCLETIALSYHHLPLHLRECFLSLGGFSEDFQIYSARLIRLWMAEGFIQ-EDRS-QSEIAKGYLMDLVDRNLLIVERWL-LG-VGLCKVHDLVRQVCVEKGKEERFFL--KIDSLR
>XP_042753138.1
-RLR------LRP-LLIGMNDSINFVTSWLDGSS-HTADILTISGIGGIGKTSLAKHVY--GLCWREFHTSSYEDIGRRCAGKDVQKQL---CA-D-I-KT----TSMIENAAARKRVFLVLDDINSI-----DQLD-ALLGRSGSKVIITTK-DRMIE--SCALFKAHFLEGLSRIESQQLLCSHAF-MCN----HPG---------------------------------------------------------------------------------------------------------------------------------------------------------------------------
>XP_042753150.1
-KLD-----NLPT-NVTGMASRYAKISMWLN-Q--PNVEFLAICGMGGSGKTTLAKYIY--NLNWRTYENMSFEGIGHKCEGPMLQEQL---LT-S-I-KK----TWEIKEALQTKRSLIVLDDIAEE-----SQLI-ALLGNAQTKIIITTTTDNFKS--RCQDYK-----LLNDEESLELLSHHAF-GSK----VPGFEELAFQAVQYCEGNPLALEVLASSL----NTILHWKSQLNLLEK-SRIQN--------TWIML-----------------------------------------------------------------------------------------------------------
>XP_042753178.1
-RLK------AQP-LLIGMDYHIDFVTSWLNGSS-HRADILIILGMGGIGKTTLAKYVY--GLHCREFHTSSYEDISRKCDGKDLQEQL---CG-D-I-KI----TSKIENAVAHKQVFLVLDDISTL-----DQLD-ALLGSPGSKIIITTK-DALTE--SCALFKPVLLQSLHETESRQLLCVHAF-MCN----YPGYEEVLYKLVNYCQGHPLALEVLGKSLH--NRDVAYWEGCIEVLKK-SPINN--------VLRMSFDSLPNN-KELFKHIACYFVGID--RDVSETILKACDINT------K-----SGITNLIDRFLLTIGW---NN----LNMHQLIQDMGRCLIRQE---S------S-
>XP_042753264.1
-KLR------PLP-QLIGMDNSIKFITSWLDAST-HTANVLTILGMGGIGKTSLAKAAY--VLHSHEFDTSSFEDINRRCDERDVQKQL---YD-D-I-KP----TSMTETAVARKKVFVVLDDIGSL-----DQLD-ALLGRPGSKIIITTK-DALTQ--SCSLFKPHKLEGLSTTESQKILCFHAF-VSN----NPGYEEVSEKLVSYCEGHPMALKLLGRSLY--NRDVNYWEGYIDRLKK-SPIYN--------VLKMSFDSLPEN-KELFKHIACIFVRMD--RNVAITILEACNIET------K-----TGITNLIDRCLLRIGR---NN----LMMHQLVQEMGRFVVRQE---S------SR
>XP_042753284.1
------------------MEDSINFVTSWLDTSS-HTTDILTILGMGGMGKTSLAKYVY--ALHFHEFDTSSFENITGRCDEKDVQKQM---YH-D-I-KR----TLMIENAVALKKVFLVLDDISSP-----NQLD-ALLGSPGTKIIITTK-DALTK--ICALFKPYEIELLSEIDSQKLLCNHAF-MCN----NPGYEEVSKNLVKYCEGHPMALKVLGRSLY--NRDVTYWEGYIDRLKK-SPINN--------VLRMSFDSLPEN-KELFKHIACIFVGMD--INFTVTILEACDIET------K-----TGITNLIDKCLLSIRW---NN----LVMHRLVQEMGRFVVREE---S------SR
>XP_042753318.1
-ILR------PLP-LLIGMESSITFITSWLDASS-HTTDILTILGMGGIGKTSLAKFVY--GLDCRDFKTSSYGNISSRCNEKDLQKQL---CD-D-I-KT----TSKIENVVARKKVFLVLDDIDSV-----NQLD-ALLGSPGSKIIITTK-DALTE--SCALFKPHLLQGLHVSASRKLLCLHAF--------------------------------------------------------------------------------TN----------------------------------------------------------------------------------------------------
>XP_042753491.1
-KLQ-----RLNQ-NQVGMAARLQGLELELIG-S-GGVRMVGIWGVGGGGKTTLAYSIY--DEICSKFDGCCFENIREESGR-KLKDKI---LS-E-M-------RSLINDMFRHRKVLIVLDDVDHP-----DQLK-ALAGSEGSRIIITTR-DEVL-----TAHK-HNITLLDNDEAMKLFRKHAP-RDN----RVDYEQLSKEVVSYAGGLPLALTVLGSFLC--DKDINEWKSALARLKE-IPDTD-----IVEKLKISFDGL-PV-KDLFLDIACFFRWEY--KDEAMKILDACGFHP------V-----VGVKVLIQKALITIS----NG----FDMHDLVQEMGHYIVRGE---H------SR
>XP_042753509.1
-RLE-----MRIP-HLIGMDDSINTISSWLRGSS-EAAEILTIWGMPGIGKTTLAKHMY--MLHCHEFETSSFEAIGERCAQQDLQKQL---LG-D-I-KK----TSKVEKALSRKKTLLVLDDVDNF-----EQLD-VLIGTPGSKIIITTK-DGLTE--KCSLFCPHALHGLSDTASTRLLCWHAF-GNI----DPGYEKEAEHVVKYCGGHPLALKILGSSLI--NEDAAAWSAVLEMLESLIDVQE--------VLQISFDSL-GD-KELFKHIACFFVGKE--REVTETILKECGFQA------S-----YGITELIDRCFLAIGD---DN----LTMHQLLQEMGRDLVRKE---S------SR
>XP_042753510.1
-RLE-----MRIP-HLIGMDDSINTISSWLRGSS-EAAEILTIWGMPGIGKTTLAKHMY--MLHCHEFETSSFEAIGERCAQQDLQKQL---LG-D-I-KK----TSKVEKALSRKKTLLVLDDVDNF-----EQLD-VLIGTPGSKIIITTK-DGLTE--KCSLFCPHALHGLSDTASTRLLCWHAF-GNI----DPGYEKEAEHVVKYCGGHPLALKILGSSLI--NEDAAAWSAVLEMLESLIDVQE--------VLQISFDSL-GD-KELFKHIACFFVGKE--REVTETILKECGFQA------S-----YGITELIDRCFLAIGD---DN----LTMHQLLQEMGRDLVRKE---S------SR
>XP_042753537.1
-RLQ-----SANK-NLVGMAARMQRLKLELIG-S-GGVQMIGIWGVGGGGKTTLASSIY--DEISSNFDGCCFKNIREESSK-SLQKKL---IS-G-V-KEV---RRMIIDGLCHRKVFIVLDDVDKL-----DQLE-ALAGSEGSRIIITTR-DEVL-----NANR-HNISLLNNDEAIKLFRKHAH-RDY----TSEYEQLIKEVVSYAGGLPLALAVLGSFLC--DKNINEWRSALARLKE-IPNDN-----IVETLKISFDGL-KV-RELFLDIACFFRGRE--KDEAMEILEACGFHP------V-----IGVKVLIQKALITISE---DG----FDMHDLVQEMGHHIVRGE---R------SR
>XP_042753583.1
------------------------------------SVQIVGIYGLGGVGKTTLAKEVAAEV--KNLFADTVFITVSQTVVVKEIKKNV----------------AKR-I--INGEKVLIILDDIWETL--VLPDVGIPCGPSRNCKILLTSRRMDVCEAMNADR--NICVNTLTKEEAWVLFRRMVG-DEKLA--NDSLEKIAREVTEECGGLPLIIQAVGNALKNKK--FNIWEAALDRLRKEIA------PEIFTHLKLSYDLLDKEAKSIFLLCSLFREDGIIDMLSLAEYGVGLQIFN-NLDSFNDERVRMAVDTLTSSSLLLSE-----G---EVKMHDVVRDVALLITSSYE----------K
>XP_042753584.1
------------------------------------SVQIVGIYGLGGVGKTTLAKEVAAEV--KNLFADTVFITVSQTVVVKEIKKNV----------------AKR-I--INGEKVLIILDDIWETL--VLPDVGIPCGPSRNCKILLTSRRMDVCEAMNADR--NICVNTLTKEEAWVLFRRMVG-DEKLA--NDSLEKIAREVTEECGGLPLIIQAVGNALKNKK--FNIWEAALDRLRKEIA------PEIFTHLKLSYDLLDKEAKSIFLLCSLFREDGIIDMLSLAEYGVGLQIFN-NLDSFNDERVRMAVDTLTSSSLLLSE-----G---EVKMHDVVRDVALLITSSYE----------K
>XP_042753671.1
-RLH-----SVDD-NLVGVEARMQDLISMLIG-F-SGKIMFGIWGYGGGGKTTLACSIY--DEISSEFDGCCFKNIREESSKRRLQEKI---IC-G-V-KQV---RHMIKDRLHHRKVLIVLDDVNNL-----EHLE-ELAGSEGSRIIITTR-DEVL-----TAHK-HNIRLLSDDEAMKLFCKHSP-RGD----RRDYEQLSKDVVSYAGGLPLALRVLNRFLC--DKDMDEWRSALARLKE-IPDAK-----ILEKIKITFDGL-LL-RELFLDIACFFRG-RYKDEESMMILDACGFHP------V-----IGIKVLIQKALITVSL---DG----FDMHDL------------------------
>XP_042753672.1
-RLH-----SVDD-NLVGVEARMQDLISMLIG-F-SGKIMFGIWGYGGGGKTTLACSIY--DEISSEFDGCCFKNIREESSKRRLQEKI---IC-G-V-KQV---RHMIKDRLHHRKVLIVLDDVNNL-----EHLE-ELAGSEGSRIIITTR-DEVL-----TAHK-HNIRLLSDDEAMKLFCKHSP-RGD----RRDYEQLSKDVVSYAGGLPLALRVLNRFLC--DKDMDEWRSALARLKE-IPDAK-----ILEKIKITFDGL-LL-RELFLDIACFFRG-RYKDEESMMILDACGFHP------V-----IGIKVLIQKALITVSL---DG----FDMHDL------------------------
>XP_042753673.1
-RLH-----SVDD-NLVGVEARMQDLISMLIG-F-SGKIMFGIWGYGGGGKTTLACSIY--DEISSEFDGCCFKNIREESSKRRLQEKI---IC-G-V-KQV---RHMIKDRLHHRKVLIVLDDVNNL-----EHLE-ELAGSEGSRIIITTR-DEVL-----TAHK-HNIRLLSDDEAMKLFCKHSP-RGD----RRDYEQLSKDVVSYAGGLPLALRVLNRFLC--DKDMDEWRSALARLKE-IPDAK-----ILEKIKITFDGL-LL-RELFLDIACFFRG-RYKDEESMMILDACGFHP------V-----IGIKVLIQKALITVSL---DG----FDMHDL------------------------
>XP_042753674.1
-RLH-----SVDD-NLVGVEARMQDLISMLIG-F-SGKIMFGIWGYGGGGKTTLACSIY--DEISSEFDGCCFKNIREESSKRRLQEKI---IC-G-V-KQV---RHMIKDRLHHRKVLIVLDDVNNL-----EHLE-ELAGSEGSRIIITTR-DEVL-----TAHK-HNIRLLSDDEAMKLFCKHSP-RGD----RRDYEQLSKDVVSYAGGLPLALRVLNRFLC--DKDMDEWRSALARLKE-IPDAK-----ILEKIKITFDGL-LL-RELFLDIACFFRG-RYKDEESMMILDACGFHP------V-----IGIKVLIQKALITVSL---DG----------------------------------
>XP_042753690.1
-KVQ-----SANE-NLIGISVRMQRLKSELIG-S-GGVRMIGIWGVGGGGKTTLASAVY--EEISREFDGCCFDNIREKSSK-KLQKEI---LS-D-V-KQ----RHMIKGRLCQKKVLIVLDDVDRL-----DQLK-ALAGSDGSRIIITTR-DELL-----TAHR-HDIRLLNDNESLMLIRKHAP-RDS----RPDYEHLSKEVVSYAGGLPLALTVLGSFLC--DKDINEWRSALARLKE-IPDID-----ILKKLKISYDGL-KL-KDLFLDIACFFRRQD--KDDAMKILDACGFQP------V-----IGIKVLVQKALITISE---YG----FDMHDLVQEMAHYIVRGE---H------SR
>XP_042753699.1
---------------------------------------MIGIWGVGGGGKTTLASSIY--DEISSKFDGSCFKNIREESSK-SLQENI---LS-G-V-KQP---RRMIQSRLCHRKLLIVLDDVDHL-----DQLK-ALAGSEGSRIIITTR-DEVL-----NAHR-HNIRLLNDDEAIKLFCKHAF-EDD----RPDYEQLSKDVVSYAGGLPLAIKVLGSFLC--DKDMNEWRSALTRLKE-IPETE-----IVEKLKISFDGL-GV-KELFLDIACFFRGE-YKNERAMMILNACGFHP------I-----IGLKVLIQKALINISS---DG----FDMHDLVQEMGHYIVRGE---H------SR
>XP_042753717.1
-RLH-----SANE-NLVGIEARMQNLKSKLIG-S-GGVRMIGIWGVGGGGKTTLASSVY--SEIYLHFDGSCFENIREESSK-KMQEKI---LS-N-V-KEV---RRMIKGKLCHRKVLIVLDDVNQL-----EQLR-ALAGSEGSRIIITTR-DEVVL---TTTPR-HKISLLNDDEAMELFSKYAP-QGH----KRDYELLSEDVVFYAGGLPLALTTLGSSLC--DKDINEWKSALARLKE-IPNDD-----ILETLKISFDGL-KL-KDLFLDIACFFRKKD--KDKAMKTLDACGLHP------V-----IGVKVLIQKALITISR---NG----FDMHDLVQEMAHYIVRGE---Y------SR
>XP_042753718.1
-RLQ-----SADE-NLVGIAARVQGLESELIG-S-GGVRMIGIWGVGGGGKTTLVSAIY--DEFSSKFDGCCFKNIREESRK-KLQEKI---LS-G-V-KKV---RHMMLNKLCRKKVLIVLDDVDQL-----NQLK-ALAGSEGSRIIITTR-DEVL-----NANR-HNISLLNNDEAIKLFRKHAC-QDY----RWDYKQLSKEVVSYAGGLPLALTVIGSFLC--DKNIREWRSALARLKE-IPDDN-----ILETLKVSFDGL-PL-QDLFLDIACFFRWQK--KDTAMEILDACGFYP------V-----IGIKVLIQKALITISK---DG----FDMHDLVQEMGHHIVRGE---H------SR
>XP_042753729.1
-RLR-----SVDD-NLVGVEARMQDLISKLIG-F-GGKRMIGIWGVGGGGKTTIASCIY--DEISSKFDGCCFKNIREESSNKKLQAEI---LC-G-I-KQL---RRMITDRLKYKKVLIVLDDVDNL-----EHLE-ELVGSEGSRIIITTR-DEIL-----TGHK-HNISLLNNEESMKLFWKHAP-RGY----KRDYERLSKDVVSYAGGLPLALRVLSRFLC--DKEMNEWRSALARLKE-IPDAN-----ILEKLKISFDGL-TV-KQLFLDIACFFRR-RCKNERIMAMLDACGLHP------V-----IGIKVLVQKALITITE---YG----FDMHDLVQEMAHYIVRGE---H------SR
>XP_042753737.1
SWMD--NIRNVEGEEIVGFDDDVETLLDQLTQTI-KRFQVISIVGMAGIGKTTLARKLHNDPLIEYHFDIRAWTCVSQIYVKRDLLLGI---LT-S-F-EEI---GEKLYRLLKGRRYLVVLDDIWDFK--AWNDLQIYFPDDVGSRVVFTSRDIDISLHVG-A-A-SHVLRLRTTDESWDIFQMNVF-RSG-I--CPYLEPTGREIVRKCEGLPLAIVIASGLVKNQSSYKPWWKQIALSLRSFMD-RDP--RQYMDTLSLSYNHLPPHLRWCFLFVGVFPEDYEIPVTKLIWLWIAQGFIH-DQG-GRIEVAKDFMMDLIRRSLLMIAKKD-DG-IKACRIHDLLRELCLRKAKEETFSS-VEVYR--
>XP_042753738.1
SWMD--NIRNVEGEEIVGFDDDVETLLDQLTQTI-KRFQVISIVGMAGIGKTTLARKLHNDPLIEYHFDIRAWTCVSQIYVKRDLLLGI---LT-S-F-EEI---GEKLYRLLKGRRYLVVLDDIWDFK--AWNDLQIYFPDDVGSRVVFTSRDIDISLHVG-A-A-SHVLRLRTTDESWDIFQMNVF-RSG-I--CPYLEPTGREIVRKCEGLPLAIVIASGLVKNQSSYKPWWKQIALSLRSFMD-RDP--RQYMDTLSLSYNHLPPHLRWCFLFVGVFPEDYEIPVTKLIWLWIAQGFIH-DQG-GRIEVAKDFMMDLIRRSLLMIAKKD-DG-IKACRIHDLLRELCLRKAKEETFSS-VEVYR--
>XP_042753739.1
SWMD--NIRNVEGEEIVGFDDDVETLLDQLTQTI-KRFQVISIVGMAGIGKTTLARKLHNDPLIEYHFDIRAWTCVSQIYVKRDLLLGI---LT-S-F-EEI---GEKLYRLLKGRRYLVVLDDIWDFK--AWNDLQIYFPDDVGSRVVFTSRDIDISLHVG-A-A-SHVLRLRTTDESWDIFQMNVF-RSG-I--CPYLEPTGREIVRKCEGLPLAIVIASGLVKNQSSYKPWWKQIALSLRSFMD-RDP--RQYMDTLSLSYNHLPPHLRWCFLFVGVFPEDYEIPVTKLIWLWIAQGFIH-DQG-GRIEVAKDFMMDLIRRSLLMIAKKD-DG-IKACRIHDLLRELCLRKAKEETFSS-VEVYR--
>XP_042753979.1
-ELR-----HIDK-NLVGMETRVNDILSSLTA-S-DDVRMIGIKGIGGGGKTTLARAVF--NNISYQFEGKSFDKVREVSNASLLQNQI---LS-N-V-HGI---KNMMSWMIGGRKTLLVLDDVDHV-----EQLE-ALAGDPGSIIIITTR-DEVL-----IAHG-HNVNLLSEEEAIWLFSRHAF-GKE----IPGYEELSRQVVCYAAGLPLTIKVLGSFLC--GKSKLEWKEALARLET-IPLKE-----TQKVLELSYTGL-DD-KEIFLDVATILKGWT--KHSTIEALESCGFHP------R-----IGLRVLEQKSLITIGN---DE----VGMHDHFEELGRNIVRRL---H------SR
>XP_042754112.1
-RLE------TIP-HLIGMDISIDTISSWLGGSS-ENAEVLTISGMGGIGKTSLAKYIY--RLHYHEFERSSFEDIERRCAGQDLQKQL---LG-D-L-GK----TYKIEKALLNKQMLLVLDGVDNF-----EQVD-VLIGTPRSKIIITTK-DGLTE--KCALFRPHALHGLSDSESLSLLCWHAF-GGY----DPGYENEAIRASKYCGGHPLALKLLGSSLN--NEDVDTWRDTFEMLKTHTHVHV------QKVLQISFDSLPDN-KELFKHIACFFVGSD--KEMIEAILKECGIRT------S-----YGITKLIDRCLLTIGP---LN----LRMHQLLQEMGRDLVHQE---S------SR
>XP_042754133.1
-QLR-----NADE-KLIGMETRVKDAVSSLIG-T-DDVRVIGIKGMGGAGKTTLARAVF--DQISFRFEAKSFENVRENSNTSSLQNQV---LK-D-A-QGI---KIMMKKKMRNKKTLLVLDDVDHI-----DQLE-ALAGDSGSRIIITTR-DEVL-----VAHR-LDVNLLSNKEAIGLFSRYAF-GGD----IPGYEELSEQVVRYAAGLPLTIKVLGSFLC--GKNKSEWIDALERLKT-IPLKE-----TLQKLELSYINL-ED-KEIFLNVACLLKGWW--KRLAIEALESCGFHA------T-----NGLKVLEQKSLITITR----E----VHMHDHIEEMGRNIVRRL---H------SR
>XP_042754135.1
-ELC-----NFDE-KLVGMEMRVNDLVSSLIG-I-DDVRMIGIKGMGGGGKTTLARSVF--DGISFQFEGASFENVRETSSTSSLQCQI---VS-D-V-KDI---KSMMKRRMRGRKVLIVLDDVSHI-----NQLE-ALAGEPGSRIIITTR-DEVL-----LAHK-RDVNLLSNKEAICLFSRYAF-GSE----IPDYGELSEKVLRYAAGLPLTIKVLGSNLC--GEDKPIWKDALERLKS-IPLSE-----TMKILELSYTVL-DD-KEIFLDVACIMKGWS--KDKAIQALESCGFHA------I-----SGLRVLQQKSLITIDA----E----VRMHDHIEEMGRNIVRRS---H------SR
>XP_042754140.1
-ELR-----HIDK-NLVGMETRVNDILSSLTA-S-DDVRMIGIKGIGGGGKTTLARAVF--NNISYQFEGKSFDKVREVSNASLLQNQI---LS-N-V-HGN---KNMMSWMIGGKKSLIVLDDVDHV-----EQLE-ALAGDPGSRIIITTR-DEVL-----IAHG-HNVNLLSEEEAIWLFSRHAF-GKE----IPGYKELSGQVVCYAAGLPLTIKVLGSFLC--GKSKLEWKEALARLET-IPLKE-----TQKKLELSYTSL-DD-KEMFLDVATILKGWT--KHSTIEALESCGFHP------R-----IGLRVLEQKSLITVDN---YE----IGMHDHLEEMGRNIVRSS---H------SR
>XP_042754141.1
-ELR-----CIGK-NLVGMETRINDIISSSMA-S-DDVSMIGIIGIGGGGKTTLAKTIF--SKISFQFEGKAFENVREVSNASLLQNKV---LS-N-V-KGI---KNMMSWMMRGRKVLLVLDDVDHL-----DQLE-ALAGDPGSMIIITTR-DLVL-----VAHG-HNVNLLSDKEAIWLFSRYAF-GKE----IPGYEELSREVVCYAAGLPLTIKVLGSSLC--GKSKLEWVDALARLKT-IPLEE-----TQKKLELSYIGL-DD-KEIFLDVATIMKGWQ--KETAIIALESRGFHA------R-----IGLRVLEQTSLITIND--FDE----VGLHDHLEEMAKNIICRS---H------SR
>XP_042754142.1
-ELR-----CIGK-NLVGMETRINDIISSSMA-S-DDVSMIGIIGIGGGGKTTLAKTIF--SKISFQFEGKAFENVREVSNASLLQNKV---LS-N-V-KGI---KNMMSWMMRGRKVLLVLDDVDHL-----DQLE-ALAGDPGSMIIITTR-DLVL-----VAHG-HNVNLLSDKEAIWLFSRYAF-GKE----IPGYEELSREVVCYAAGLPLTIKVLGSSLC--GKSKLEWVDALARLKT-IPLEE-----TQKKLELSYIGL-DD-KEIFLDVATIMKGWQ--KETAIIALESRGFHA------R-----IGLRVLEQTSLITIND--FDE----VGLHDHLEEMAKNIICRS---H------SR
>XP_042754143.1
-ELR-----CIGK-NLVGMETRINDIISSSMA-S-DDVSMIGIIGIGGGGKTTLAKTIF--SKISFQFEGKAFENVREVSNASLLQNKV---LS-N-V-KGI---KNMMSWMMRGRKVLLVLDDVDHL-----DQLE-ALAGDPGSMIIITTR-DLVL-----VAHG-HNVNLLSDKEAIWLFSRYAF-GKE----IPGYEELSREVVCYAAGLPLTIKVLGSSLC--GKSKLEWVDALARLKT-IPLEE-----TQKKLELSYIGL-DD-KEIFLDVATIMKGWQ--KETAIIALESRGFHA------R-----IGLRVLEQTSLITIND--FDE----VGLHDHLEEMAKNIICRS---H------SR
>XP_042754253.1
-KLD-----SLPP-NITGMDTRYEEIRLWLY-R--PDVEFLAICGMGGSGKTTLAKYIY--NSNWKTYENMSFEGIREKCEQPVLQEQL---LK-G-I-KK----TCKIEEALQTKRSLIVLDDIVER-----SQLV-ALLGTAHSKIIITTNTDDFKF--RCEEYK-----LLNHDESLELLSRHAF-GSK----VPGLEELAIQAVQYCEGNPLALEVLASSL----NTILHWKSQLNLLEK-SRIQN--------VLIMSYKSLSDL-KELFLHIACFFVGKD--ADYVVKILQH-----------------SGIKSLSNRCLLSVSP---NN----LMMHPLLQEMGKNIVRQE---S------SR
>XP_042754267.1
-TFD--ELL-DEDE-IVGMDDNKDKLIEWLMEDD-PRRMVISVVGMGGLGKTTLVTKVYNDQAIQRYFDCWAWVSVSQTKGVDELLRSM---IK-K-L-ETFRVDVEMLIDYLHKKRYVIILDDVWKIL--LWSRIRSAFPKNLGSRVIFTTRNDNVAK----S-V-KHVLRLLGEDDSWALFCKKAFSDLGHS--CPELEELARAIMKKCEGLPLAIVAIGGLLCSRNKTAVEWKKIYDSLTWELS-NNPVLEGVKGILSLSFNDLPFYLKHCFLYCCVFRDGYPIKRKKLIRLWVAEGFIL-ER---KGEVAEEYLMELNLRSMIQVTETD-TG-VKMFKVHDVMRELAMTTSQKDNFC-------QR
>XP_042754375.1
-ELR-----SIDK-NLVGMEIRIKDIISSLTA-S-DGVHMIGIWGIGGGGKTTLAKAIF--DKISFQFEGKSFENVREVSNAPPLQIQI---LS-N-V-HGI---KNMMSWMMGGRKTLLVLDDVDHV-----AQLE-ALAGDSGSIIIITTR-DEVL-----VAHG-HNVNLLSDKEAIWLFSRYAF-GRD----FPEYQEPCGKVVCYAAGLPLTIKVLGSFLC--GKSKLEWEDALNRLKT-IPLQE-----TQKKLELSYIGL-DD-KEIFLDVATILKGWR--KDFIIQALESCGFHA------R-----IGLRVLEQKSLITIDG----E----LGMHDHLEEMGRNIVRRS---H------SR
>XP_042754394.1
------------------METRVKDAVSSLIG-T-DDVRVIGIKGMGGAGKTTLARAVF--DQISFRFEAKSFENVRENSNTSSLQNQV---LK-D-V-QGI---KIMMKKKMCNRKVLVVLDDVDHI-----DQLE-ALAGDPGSRIIITTR-DEVL-----VAHR-LDVNLLSEEEAIGLFSRYAF-GGE----IPGYEKLSGEVICYASGLPLTIKVVGSFLC------------------------------------------------------------------------------------------------------------------------------------------------
>XP_042754399.1
------------------METRIDNFLSSLYA-S-NDFCMIGIWGIGGGGKTTLARAVF--NKISFQFEGKSFENVREVSNDSLLQKRV---LS-D-V-QYI---KNMMSWMMCGRKVILVLDDVDHV-----DQLE-ALAGKPASIIIITTR-EQVL-----LAHE-HNLNLLSDKEAICLFGRYAF-GKE----IPGYEELSGQVVCYAAGLPLTIKVLGSFLC--GKSKPEWVDTLARLKT-IPLEE-----TQKKLELSYFGL-DD-KEIFLDIATILKGQ-------------------------------------------------------------------------------------
>XP_042754467.1
-ELD-----STPA-HLIGIETRVTGIDSWLNEQ--SGDNFLAICGMGGCGKTTLAQFIY--NSHKPKFESSSFEDIGKHYEQPGLQKQL---LT-N-V-KN----TRKVEEALQAKKVLIVLDDINDH-----DVLN-VLLGTTQSKIIITTRMHAFWP--GCLLYR-----LMNNHEALELLSCHAF-GSK----VPGFKELAIQLAQYCGGNPLALKVLGSSLFERSSLIEIWRSRLNSLNS-FKIHS--------ILQKSFDSLPSS-KELFLHIAIFFVGEY--EDYVVKILEH-----------------SGIRTLVNRCLLTVSS---SK----LMMHQLVQEMGRKIVLEE---S------SR
>XP_042754468.1
-ELD-----STPA-HLIGIETRVTGIDSWLNEQ--SGDNFLAICGMGGCGKTTLAQFIY--NSHKPKFESSSFEDIGKHYEQPGLQKQL---LT-N-V-KN----TRKVEEALQAKKVLIVLDDINDH-----DVLN-VLLGTTQSKIIITTRMHAFWP--GCLLYR-----LMNNHEALELLSCHAF-GSK----VPGFKELAIQLAQYCGGNPLALKVLGSSLFERSSLIEIWRSRLNSLNS-FKIHS--------ILQKSFDSLPSS-KELFLHIAIFFVGEY--EDYVVKILEH-----------------SGIRTLVNRCLLTVSS---SK----LMMHQLVQEMGRKIVLEE---S------SR
>XP_042754525.1
-ELR-----GFDE-KLVGMETRVKDAVSFLMG-S-DDVRMIGIKGMGGGGKTTLARAVF--DQISFRFEGKCFENVREVSNASSLQNQL---LS-D-V-KGI---KSMIKKMMRGRKVLLVLDDVDHT-----DQLE-ALAGEAGSRIIITTR-DEVL-----VAHR-LAVNLLSFEEAVCLFSRYAF-GKE----MPGYEEKSVQVISYAAGLPLTIKVLGSFLC--GKSELEWIDAIDRLKT-IPLME-----TLKKLELSYIGL-ED-KEIFLDIACILK-----------------------------------------------------------------EMGRNIVRRL---H------SR
>XP_042754691.1
-RLQ-----STNT-NLIGIASRVQSLKLKLIG-S-GGVRMIGIWGVGGGGKTTLASSVY--EEISRKFDGCCFENIREKSSK-ELQQKI---LY-G-V-KIV---KHMIKHRLCCRKVLIVLDDVDQL-----DQLK-ALAGSEGSRIIITTR-DVVIS---TTAPR-HNISLLNDDEAMELFCKHAP-CGH----KHDYELLSKSVVSYAGGLPLALTVLGCFLC--GKDINEWRSAIARLKE-IPDTN-----IVEKLQISFDGL-PV-KELFLDIACFFRGQ-YKNEGIMAMLDACGFYP------V-----IGIKVLLEKALITIS----DG----FDMHDLLQEMGRYIVRGE---H------SR
>XP_042754751.1
-RID------RND-----FRSREKTFTETLLGP--NHSHMVALCGMGGVGKTTMMRKL---KEVKKMFHYVE-AVIGEKTDPIAIQQAVAEYLGIN-L-------TEQLCKWFNGKKFLVILDDVWQSV--DMEDIGLSLPN-VDFKVLITSR-DKVCTEMGVKADS-IKMSVLEEAEAQSLFCQLW--EDDVD----ELHKIGEEIVKKCCGLPIAIKTMACTLR--SKSKDTWKNALSRLQHDI---NTV----PAVFKTSYDNLQEV-GATFLLCGLFPEDFNIPSENLLRYGWGKGLDT--------EQLNACIERLIHTNLLI------ECVVGCVKMHDLVRSFVLDMFNIK---H--SIINKR
>XP_042754790.1
-KVN-----AQNH-----FKSREKSFKNALLQQ--DHSKVIALCGMGGVGKTTMMEQL---KKAKKMFYVVK-VVIGQQINMLSIQQDVAVYMGQS-L-------ADRLRITFNGRKVLLILDDVWETI--ELKDIGLSLPN--SFKLLLTSR-NEICKQIAVEANS-VRVDVMEEPEAQNFFWQIT--GKQHD----ELNQIGSEIVRRCGFLPLAIKLIAKTLQ--FHEVFVWRDTFQRLKKNL---DEN----QEVIKISYNYIKEE-KVIFLLCGLFPDDFNIPIEELTRYAWGSEVST--------ERTKMCVQNLRNANLLM------DSWIGCVKMHDLVLAFVISRVKGH---H--WIINKR
>XP_042754842.1
-RID------RND-----FQSREHTFREALLGP--NNSHMVALCGMGGVGKTTMMKKL---KEVKKMFHYVE-AVIGEKTDPIAIQQAVAEYLGII-L-------TDKLRAWFNGRRFLVILDDVWHPV--DMEDIGLSFPN-VDFKVLITSR-DQVCTEMGVQTDS-IKVSVLEEAEAQSLFCQLW--EDDVD----ELHKIGEEIVRKCCGLPIAIKTMACTLR--SKSKDTWKNALSRLQHDI---NTV----PTVFQTSYDNLQEV-GDTFLLCGLFPEDFDIPTEDLLKYGWGKGVDS--------EQLKACIERLVHTNLLI------ESVVGCVKLHDLVRAFILDMFKVE---H--SIVNKR
>XP_042754860.1
-KVN-----AQNH-----FKSREKTFKDTLLQQ--NHSQMIAICGMGGVGKTTMMEQL---KKTTKMFYVLK-VVIGQQINMFSVQQALAEYISLS-I-------AERLRISFNRKKVLVILDDVWEMI--KLNDIGLNLPN--GFKLLLTSR-YEICTEIAA-GYL-VRVEVMEEPEAQNFFWQIT--GNQHD----ELNKIGTEIVRRCGFLPLAINLVAIRLK--FEEKVAWRDTLRRLENNL---DY-----QESVKISYDYIKEE-KEIFLLCGLFPDDFNIPIEELTRYAWGNGVST--------ERTETCVQSLKKANLLM------DSYIGCVKMHDLVLDFVLGRVKGD---H--WIINNR
>XP_042754871.1
-KLN-----AQNH-----FKSREKPFKDALLQQ--N--QMIALCGMGGVGKTTMMEQL---KKHEKMFLFLM-VVIGKK-ETSSIQQALAECIPVS-L-------AERLGIAFELKKVLVILDDVWETI--ELKDIGLSFPN--SFKLLLTSR-NEICRQIAATCNF-VNVELMEELEAQNFFWKII--GKQND----ELNQIGTGIVRECRCLPLAINLVASRLK--FEEKVAWRDTLRRLKNDL---DY-----QKSVKISYDYIKEE-KVIFILCGLFPDDFNIPIEELTRYAWGNGVST--------EGTETCVRSLRKANLLM------DCDDGCVKMHDLVLDFVLGIVKGD---H--WVINNR
>XP_042754878.1
-RVH-----AQNH-----FKSREKPFKDALLQQ--N--QMIALCGMGGVGKTTMMEQL---KKHEKKFLFLK-VVIGKK-EASAIQQALAECVSLS-L-------AERLGIAFEQNKVLVILDDVWESI--DLKDIGLSFPN--SFKLLLTSR-KETCKQIAEKCNF-VRVELMEELEAQNFFWKII--GKQND----ELNQIGTEIVRECGCLPLAINLVASRLK--FEEKAAWRDTLRRFQNNL---DY-----QESVKISYDYIKDE-KEIFLLCGLFPDDFNIPIEELTRHAWGNGVST--------ERTETCVQSLKKANLLM------ECDDGCVRMHDLVLDFVVGRVKGD---H--WIINNR
>XP_042754881.1
-RVH-----AQNH-----FKSREKPFKDALLQQ--N--EMIALCGMGGVGKTTMMEQL---KKHEKKFLFLK-VVIGKK-EASSIQQALAECISLS-L-------AERLGIAFKDKKVLVILDDVWETI--ELKDIGLSFPN--SFKLLLTSR-NEICRQIAAKCNF-VNVELMEELEAQNFFWKII--GKQND----ELNQIGTGIVRECGCLPLAINLVASRLK--FEEKAAWRDTLRRFQNNL---DY-----QESVKISYDYIKDE-KEIFLLCGLFPDDFNIPIEELTRYAWGYGVST--------ERSETCVQSLKKANLLM------ECDDGCVKMHDLVLDFVLGRVKGD---H--WVINNR
>XP_042754883.1
-RVH-----AQNH-----FKSREKPFKDALLQQ--N--EMIALCGMGGVGKTTMMEQL---KKHEKKFLFLK-VVIGKK-EASSIQQALAECISLS-L-------AERLGIAFKDKKVLVILDDVWETI--ELKDIGLSFPN--SFKLLLTSR-NEICRQIAAKCNF-VNVELMEELEAQNFFWKII--GKQND----ELNQIGTGIVRECGCLPLAINLVASRLK--FEEKAAWRDTLRRFQNNL---DY-----QESVKISYDYIKDE-KEIFLLCGLFPDDFNIPIEELTRYAWGYGVST--------ERSETCVQSLKKANLLM------ECDDGCVKMHDLVLDFVLGRVKGD---H--WVINNR
>XP_042754887.1
-RVH-----AQNH-----FKSREKPFKDALLQQ--N--EMIALCGMGGVGKTTMMEQL---KKHEKKFLFLK-VVIGKK-EASSIQQALAECISLS-L-------AERLGIAFKDKKVLVILDDVWETI--ELKDIGLSFPN--SFKLLLTSR-NEICRQIAAKCNF-VNVELMEELEAQNFFWKII--GKQND----ELNQIGTGIVRECGCLPLAINLVASRLK--FEEKAAWRDTLRRFQNNL---DY-----QESVKISYDYIKDE-KEIFLLCGLFPDDFNIPIEELTRYAWGYGVST--------ERSETCVQSLKKANLLM------ECDDGCVKMHDLVLDFVLGRVKGD---H--WVINNR
>XP_042754891.1
-KVN-----AQNH-----FRSREKSFKEILLQQ--DHSKVIALCGMGGVGKTTMMEQV---KKTKKMFYVVK-VVIGQQINMFSIQQAVADYMGSS-L-------ADRLRITFKGKKVLLILDDVWETI--ELKDIGLSLPN--GFKLLLTSR-YEICKQIAVEADP-VRVEVMEEPEAQNFFWKIT--GKQHD----ELNKIGTKIVRRCGFLPLAINLIAIRLK--FEEKVAWRDTLRRLENNL---DY-----QESIKISYEYIQEE-KAIFLLCGLFPDDFNIPIEELTRYAWGNGVST--------EGTETHVHSLKKANLLM----DGDDDDGCVKMHDLVLDFVLGRVKGD---H--WIINNK
>XP_042754903.1
-KVD------HDD-----FQSREKTFIQALLEP--NNSHMIALCGMGGVGKTTMMQRL---KKVNRMFYIVE-AVIGEKTDPIAIQQAVADYLRIE-L-------ADKLREWFNGKKFLVILDDVWQSV--DPEDIGLSFPN-VDFKVLLTSR-DEICTLMGVKANS-INVGLLTEAEAQSLFQQFV--E---E----ELCKIGEVIVRKCCGLPIAIKTLACTLR--NKRKDAWKDALSRIEHDI---RSV----PKVFETSYHNLQEE-KSIFLMCGLFPEDFNIPTEELMMYGWGDRVYT--------ERINTCIERLLQTNLLI------ESDVGCVKMHDLVRAFVLGMYEVE---H--SIVNKT
>XP_042754904.1
-KVD------HDD-----FQSREKTFIQALLEP--NNSHMIALCGMGGVGKTTMMQRL---KKVNRMFYIVE-AVIGEKTDPIAIQQAVADYLRIE-L-------ADKLREWFNGKKFLVILDDVWQSV--DPEDIGLSFPN-VDFKVLLTSR-DEICTLMGVKANS-INVGLLTEAEAQSLFQQFV--E---E----ELCKIGEVIVRKCCGLPIAIKTLACTLR--NKRKDAWKDALSRIEHDI---RSV----PKVFETSYHNLQEE-KSIFLMCGLFPEDFNIPTEELMMYGWGDRVYT--------ERINTCIERLLQTNLLI------ESDVGCVKMHDLVRAFVLGMYEVE---H--SIVNKT
>XP_042754905.1
-RVG------HHD-----FPSREQIFRKALLEP--VQSHIIALWGMGGVGKTTMMKKL---KEVKKMFIIVQ-VVIGEKTNPIAIQQAVADYLSIE-L-------ADKLRKWFEGKKFLVILDDVWQFV--DLEDIGLSLPN-VNFKVLLTSR-DSVCTLMGAEANS-LNIKVLTAVEGQSLFRQFA--KDDLD----AFNRIADSIASRCQGLPIAIKTIALSLK--GRSKSAWDVALSRLENKIG-SEEV----REVFKISYDNLQEV-KSIFLLCALFPEDFDIPTEELMRYGWGIEAKT--------ERLNTCTERLRETNLLF------GSYFGCVKMHDVVRDFVLHMFEVE---H--SIVNKR
>XP_042754906.1
-RVD------HND-----FQSREVRFSEALLE-----NHMIALCGMGGVGKTHMMQRL---KKVKRNFYIIE-AVIGEISDPIAIQQVVADYLCIE-L-------AEKLRQGFKGNKFLIILDDVWQSV--DLEDIGLSSPN-VDFKVLLTSR-DEVCSVMGVEANS-INVGLLIEAEAQRLFQQFV--E---E----ELHKIGEDIVRRCCGLPIAIKTMACTLR--NKRKDAWKDALSRLQHDI---RNV----TAVFRTSYENLQKE-KSVFLMCGLFPEDFNIPTEELMRYGWGDRVYT--------ERLNTCIERLVQTNLLI------GSNGVHVKMHDLVRAFVLGMYEVE---Q--SIVNKR
>XP_042754907.1
-RVD------HND-----FQSREVRFSEALLE-----NHMIALCGMGGVGKTHMMQRL---KKVKRNFYIIE-AVIGEISDPIAIQQVVADYLCIE-L-------AEKLRQGFKGNKFLIILDDVWQSV--DLEDIGLSSPN-VDFKVLLTSR-DEVCSVMGVEANS-INVGLLIEAEAQRLFQQFV--E---E----ELHKIGEDIVRRCCGLPIAIKTMACTLR--NKRKDAWKDALSRLQHDI---RNV----TAVFRTSYENLQKE-KSVFLMCGLFPEDFNIPTEELMRYGWGDRVYT--------ERLNTCIERLVQTNLLI------GSNGVHVKMHDLVRAFVLGMYEVE---Q--SIVNKR
>XP_042754908.1
-KVD------HDD-----FQSREKTFIQALLEP--NNSHMIALCGMGGVGKTTMMQRL---KKVNRMFYIVE-AVIGEKTDPIAIQQAVADYLRIE-L-------ADKLREWFNGKKFLVILDDVWQSV--DPEDIGLSFPN-VDFKVLLTSR-DEICTLMGVKANS-INVGLLTEAEAQSLFQQFV--E---E----ELCKIGEVIVRKCCGLPIAIKTLACTLR--NKRKDAWKDALSRIEHDI---RSV----PKVFETSYHNLQEE-KSIFLMCGLFPEDFNIPTEELMRYGWGDRVYT--------ERLNTCIERLVQTNLLS------ESDDVHVKMHDLVRAFVLGMYEVE---H--SIVNKT
>XP_042754909.1
-KVD------HDD-----FQSREKTFIQALLEP--NNSHMIALCGMGGVGKTTMMQRL---KKVNRMFYIVE-AVIGEKTDPIAIQQAVADYLRIE-L-------ADKLREWFNGKKFLVILDDVWQSV--DPEDIGLSFPN-VDFKVLLTSR-DEICTLMGVKANS-INVGLLTEAEAQSLFQQFV--E---E----ELCKIGEVIVRKCCGLPIAIKTLACTLR--NKRKDAWKDALSRIEHDI---RSV----PKVFETSYHNLQEE-KSIFLMCGLFPEDFNIPTEELMRYGWGDRVYT--------ERLNTCIERLVQTNLLS------ESDDVHVKMHDLVRAFVLGMYEVE---H--SIVNKT
>XP_042754910.1
-KVD------HDD-----FQSREKTFIQALLEP--NNSHMIALCGMGGVGKTTMMQRL---KKVNRMFYIVE-AVIGEKTDPIAIQQAVADYLRIE-L-------ADKLREWFNGKKFLVILDDVWQSV--DPEDIGLSFPN-VDFKVLLTSR-DEICTLMGVKANS-INVGLLTEAEAQSLFQQFV--E---E----ELCKIGEVIVRKCCGLPIAIKTLACTLR--NKRKDAWKDALSRIEHDI---RSV----PKVFETSYHNLQEE-KSIFLMCGLFPEDFNIPTEELMRYGWGDRVYT--------ERLNTCIERLVQTNLLS------ESDDVHVKMHDLVRAFVLGMYEVE---H--SIVNKT
>XP_042754911.1
-KVD------HDD-----FQSREKTFIQALLEP--NNSHMIALCGMGGVGKTTMMQRL---KKVNRMFYIVE-AVIGEKTDPIAIQQAVADYLRIE-L-------ADKLREWFNGKKFLVILDDVWQSV--DPEDIGLSFPN-VDFKVLLTSR-DEICTLMGVKANS-INVGLLTEAEAQSLFQQFV--E---E----ELCKIGEVIVRKCCGLPIAIKTLACTLR--NKRKDAWKDALSRIEHDI---RSV----PKVFETSYHNLQEE-KSIFLMCGLFPEDFNIPTEELMRYGWGDRVYT--------ERLNTCIERLVQTNLLS------ESDDVHVKMHDLVRAFVLGMYEVE---H--SIVNKT
>XP_042754913.1
-RVH------HND-----FQSRELTFTKALLDP--NHSHMIALCGMGGVGKTTMMQRL---KKVKRMFYIIE-AVIGEKTDPISIQEAISYYLGVE-L-------ADMLRQGFKGKKFLIILDDVWQSV--DLEDIGLSFPN-VNFKVLLTSR-DRICTVMGVEGHS-FNVGLLTEAESKRLFWQFV--E---D----ELHKIGEDIVSKCCGLPIAIKTMACTLR--DKSTDAWKDALSRLEHDI---ENV----SKVFKASYDNLQEE-KSTFFLCGLFPEDSNIPMEELVRYGWGKKVYT--------ERLNTCIERLIYTNLLI------KVDVQCIKMHDLIRSFVLDMFKVE---H--SIVNKG
>XP_042754957.1
-KVN-----AHNH-----FKSREKIFNDALLQQ--DHIQMIAICGMGGVGKTTMMEQL---KRTKKMFYIVK-VVIGQKINMFSVQQAVAEYMGQS-L-------ADHLRMSFNGKKVLVILDDIWEPI--ELKDMGLTLPN--GFKLLLTSR-SEICNKIAIEAES-VRVDVMEELEAQNFFWQIA--GKQYD----ELNQIGSDIVRRCGFLPLAIKLIATTLK--SQEAFVWRNTFQRLKKNI---DKN----QEIVEISYNHIKEE-KSIFLLCGLFPDDFNIQIEDLTRYAWGEEVST--------DRTMTCVNNLTNANLLI------DGYIGDVKMHDLVLAFVLGKVKGD---L--WMINKS
>XP_042754958.1
-GIQ--------K-NLIGIESRIDELYSILME-Q-EEVRMVGLLGMGGIGKTTIAKALF--RRIAHKFEGSSFEDVRENGSSKGLQENI---LR-D-I-RR----ANMIQRLIFNKKVLLVLDDVDDI-----KQLE-FLAATPGSRIIITTR-DELL----SGA---YKPDFLFMNEAVELFCRHAF-GKS----SPGYEELSHRAIRYASCLPLALKVLGSFFH--GRQLGVWESALNRLGK-TSNDK-----ILETLKLSFDGL-VS-KQIFLDIACFYKDQN--EEYVTRVLDSFGFDP------V-----IGISVLIEKCLVTISN----K----LDMHDLIQEMGFRIVRES---S------SR
>XP_042754959.1
-GTQ--------K-DLIGIKSRLDELYPLLVE-A-EEVLMIGILGMGGIGKTTIAQALF--RKIACDFEGSSFQDVRKNSSSKALQQKI---IG-E-I-RNI---AQMIQRRFCNKKILLVLDDVDDV-----EQLE-FLAATPGSRIIITTR-DKLL----SDT---YKPDFLLMNEAVELFSRHAF-GKS----GPGYEELLYRAIHYASCLPLALKVLGSFFR--GRQVGVWEDALNRLGK-TSDDK-----ILETLKLSFDGL-GS-KQIFLDIACFFKGKD--EEHVTRVLDSFGFHP------V-----IGISILIERSLITVSN----K----LHMHDLIQEMGWEIVRES---F------SR
>XP_042754960.1
-GTQ--------K-DLIGIKSRLDELYPLLVE-A-EEVLMIGILGMGGIGKTTIAQALF--RKIACDFEGSSFQDVRKNSSSKALQQKI---IG-E-I-RNI---AQMIQRRFCNKKILLVLDDVDDV-----EQLE-FLAATPGSRIIITTR-DKLL----SDT---YKPDFLLMNEAVELFSRHAF-GKS----GPGYEELLYRAIHYASCLPLALKVLGSFFR--GRQVGVWEDALNRLGK-TSDDK-----ILETLKLSFDGL-GS-KQIFLDIACFFKGKD--EEHVTRVLDSFGFHP------V-----IGISILIERSLITVSN----K----LHMHDLIQEMGWEIVRES---F------SR
>XP_042754961.1
-GTQ--------K-DLIGIKSRLDELYPLLVE-A-EEVLMIGILGMGGIGKTTIAQALF--RKIACDFEGSSFQDVRKNSSSKALQQKI---IG-E-I-RNI---AQMIQRRFCNKKILLVLDDVDDV-----EQLE-FLAATPGSRIIITTR-DKLL----SDT---YKPDFLLMNEAVELFSRHAF-GKS----GPGYEELLYRAIHYASCLPLALKVLGSFFR--GRQVGVWEDALNRLGK-TSDDK-----ILETLKLSFDGL-GS-KQIFLDIACFFKGKD--EEHVTRVLDSFGFHP------V-----IGISILIERSLITVSN----K----LHMHDLIQEMGWEIVRES---F------SR
>XP_042754962.1
-GTQ--------K-DLIGIKSRLDELYPLLVE-A-EEVLMIGILGMGGIGKTTIAQALF--RKIACDFEGSSFQDVRKNSSSKALQQKI---IG-E-I-RNI---AQMIQRRFCNKKILLVLDDVDDV-----EQLE-FLAATPGSRIIITTR-DKLL----SDT---YKPDFLLMNEAVELFSRHAF-GKS----GPGYEELLYRAIHYASCLPLALKVLGSFFR--GRQVGVWEDALNRLGK-TSDDK-----ILETLKLSFDGL-GS-KQIFLDIACFFKGKD--EEHVTRVLDSFGFHP------V-----IGISILIERSLITVSN----K----LHMHDLIQEMGWEIVRES---F------SR
>XP_042754966.1
-ELR-----KVDD-NLVGMERRIKDIVSSLMG-V-EDVRMIGICGIGGGGKTALARAVF--DKISFQFKGKYFENIREVTNASSLQERV---LS-S-V-RIF---KKIMKRMLCGKKVILVLDDVDHL-----DQLD-ALAGGPGSRIIITTR-DKVL-----VAQR-HDVSLLSNEEAMCLFSRYAF-GRY----IPTYKEVSLKVVKYADGLPLTIKVLGSFLC--GKDKHDWEDAVERLKK-IPLKE-----TLEKLELSYTCL-DD-KEIFLDVACLLKGWL--KDDAIRALESCGFHA------K-----NGLKVLEQKSLITISP---NQ----LGMHDHIEELGKNIVRRS---H------SR
>XP_042754967.1
-ELR-----KVDD-NLVGMERRIKDIVSSLMG-V-EDVRMIGICGIGGGGKTALARAVF--DKISFQFKGKYFENIREVTNASSLQERV---LS-S-V-RIF---KKIMKRMLCGKKVILVLDDVDHL-----DQLD-ALAGGPGSRIIITTR-DKVL-----VAQR-HDVSLLSNEEAMCLFSRYAF-GRY----IPTYKEVSLKVVKYADGLPLTIKVLGSFLC--GKDKHDWEDAVERLKK-IPLKE-----TLEKLELSYTCL-DD-KEIFLDVACLLKGWL--KDDAIRALESCGFHA------K-----NGLKVLEQKSLITISP---NQ----LGMHDHIEELGKNIVRRS---H------SR
>XP_042754969.1
-ELR-----NVDE-KLVGMESRINDIVSSLTG-A-EDVRIIGIKGIAGGGKTTLARAIF--DKIHFQFEGKSFENVREVAKASSLQEQV---LS-N-V-KRI---KSMMKKMLSGKKVLLILDDVDDL-----DQMD-ALAGGSGSRIIITTR-DEVL-----VAYR-HDVSLLSHKEAICLFSRYAF-GRD----IPRYNDLSLKVVHYAAGLPLTIRVLGSFLC--GKDELEWKDALNRLKT-IPLKE-----TQEKLEISYTGL-DD-KEIFLDVACLLKGWL--KDDAIRALESCGFHA------R-----NGLRVLEQKSLMTISP---YQ----LGMHDHIAEMGRNIVRRL---H------SR
>XP_042755025.1
-GL-H-TIPHPEEFKIVGRDDDVLRIIEFLTQSE-EKLAVVPIVGMGGIGKTALAKLVYNDKRIVQHFNVKAWLCVSVKVDIITLLAKI---YE-S-L-KKP---K-SLEEKLGSKRYFLVLDDVWVEERPYWEEFRRCMLSVNGSCILVTTRKLEIGTRDMIM-D-SYCLEGLSNDECWSIFRERAFV-GGES--PSELEEIGREIVNKCGGLPLLLNVIGGMFANYS-GPEKWLSIKNSKVWDLE-EER--DRFQKSLELSFDNLPNSIKQCFVYCSIFEKDTVMEREELVRLWMALGLVQADEASNKEEVGNDIFQILVNNSLFQDVKR-----ITHCSMHDLVHDLLLSL-SKHESLR--VKNDKH
>XP_042755026.1
-GL-H-TIPHPEEFKIVGRDDDVLRIIEFLTQSE-EKLAVVPIVGMGGIGKTALAKLVYNDKRIVQHFNVKAWLCVSVKVDIITLLAKI---YE-S-L-KKP---K-SLEEKLGSKRYFLVLDDVWVEERPYWEEFRRCMLSVNGSCILVTTRKLEIGTRDMIM-D-SYCLEGLSNDECWSIFRERAFV-GGES--PSELEEIGREIVNKCGGLPLLLNVIGGMFANYS-GPEKWLSIKNSKVWDLE-EER--DRFQKSLELSFDNLPNSIKQCFVYCSIFEKDTVMEREELVRLWMALGLVQADEASNKEEVGNDIFQILVNNSLFQDVKR-----ITHCSMHDLVHDLLLSL-SKHESLR--VKNDKH
>XP_042755030.1
-KVD------HNE-----FQSREQIFMDALLGP--NNSHMIALSGMGGVGKTTMVQRL---KKVKKMFYIVE-VVVGANTDPIAIQDTVADYLSIE-L-------AYKLRECFLGKKFLVILDDVWSPV--DLDDIGLSLPN-VDFKVLLTSR-NSICMMMG--ASL-FNLNMLTDEEAHNFFRRYA--EYDAD----ELIKIGEAIVEKCGGLPIAIKTMAVTLR--NKRKDAWKDALSRLEHDT---HNV----ADVLKLSYSNIQEE-RSIFLLCGLFPEDFDIPTEDLVRYGWGTRVYT--------HRLDTCIERLMHANMLI------KSNVGFVKMHDLVRAFVLGMLEVE---H--SIVNKR
>XP_042755032.1
-MVM------------------ERNFKDALLQQ--DNSQVIALYGMGGAGKTTMTEQL---KKANKLF-----------------EQAVAKNIGQP-L-------VGRIHIRFKGQKVLVILD----------------------------------------------------------------------------------------GFLPLAVKL---------------------------------------IELSYTYLKEE-KRIFLPCGLFPDDFYIPIEEITR----------------------------------------D-----------------------------------
>XP_042755033.1
------------------------------------SIQIVGIFGSGGVGKTTLAKEVVAEV--KNLFADIVFITVSKTVDATKIQEKV----------------AKR-I--INGDKVLIVLDDIWEEL--LLSDVGIPCGNNMNCKILLTSRSRNVCEAMNVQR--NICVNTLTEDESWILFKRVVG--EKIE--TDSLKKIAKAVVQECGGLPLIIQAVGRALRSKS--SPIWEATLDRLQKDIA------PEIFTHLKLSYEYLEEEAKSCFLLSSLYREDGSIPITDLVSYGVGLGIFS-NLDSIQDRRVQIAVDTLKSSFLLLPTE---YK---LVEMHDVVRDVALLIASKG-----------N
>XP_042755129.1
-RLH------PLP-QLIGMDDSIKFVTSWLDASS-HTTDILTILGMGGIGKTSLAKYVY--ALHSHEFDTSSFEDINRICDEKDVQKQL---YD-D-I-KP----TSMIENAVARKKMFLVLDDIGTI-----NQLD-VLLGSLGTKIIITTK-DALTN--SCALFKPYKLKGLSEIDSQKLLCFHAF-MCN----DPGYEEVSKKLVKYCEGHPLALKVLGRSLY--NRDVSYSEGYMERLKN-PPISN--------VLRMSFDSLPKN-KDLFKHIACFFVGMD--REATETILEACDIET------K-----TGITNLIDKCLLSIRW---NN----LMMHQLVQEMGKFVVCEE---S------SR
>XP_042755240.1
-RLH------PLP-LLIGMDYSITFVTSWLDVSS-HTTNILTILGMGGIGKTSLAQYVY--GLHRCEFEASSFGNISRRYEQNELQKQL---YD-D-I-KP----TLKIENVVARKKVFLVLDDIDSI-----DQLD-ALLGSPGSKIIVTTK-DSLTE--SCVQFKPHLLQGLREKHSQELFCFHSF-MSK----DPGYEEVSEKLVKYCEGHPLALEVLGKSLY--NRDVAYWEECIEGLEK-SRINS--------VLRMSYDALPKN-KDLFKHISCFFVGID--IDIAQTILKACGINT------K-----SGITNLKDRCLLSVGW---NN----LSMHGLIQKMGRFIVNQE---S------SR
>XP_042755526.1
GGLEK-----------VGMELGKRKVKGMLLDTDD--LVVIGINGIGGSGKTTLAREICRDDEVRSYFNNEIFLTVSQSPNVQQLRQDIWGFLSRSKLNSDISP------QWPLNQYTLVVLDDVWSDQV-----LHQLIFNVPGCKTLVVSRIKFPSKVLNS----TYELELLREEEAISLFCHTAF----GTTSIPSDENLIKQVVEKCKGLPLALKVIGASLRDQPEMY--WRGANSRLSRAQPICDSHEIELLNRMKLSIDYLSEKVRNCFLDLGSFPEDKKIPLDVLINIW--------------TEDDEEAFAELSNKNLLTLLKEIYNIYIYTCEIHDVLRDLAIHMSSFESVNNRRRLVMRE
>XP_042755593.1
-RVD------HND-----FQSREVTFTKALLDP--NHSHMIALCGMGGVGKTTMMQRL---KKIKKMFFIVE-VVIGEKTDPISIQEAISYYLSVE-L-------ANKLRRGFKGKKFLIVLDDVWQSV--DLEDIGLSFPN-VDFKVLLTSR-DRVCTMMGVEGNS-LHVGLLIDSEEHRLFLQFV--E---D----ELHKIGEDIVKKCCGLPISIKTMACTLR--DKSKDAWKDALFRLEHDI---ENV----SKVFKTSYENLQDE-KSTFLLCGLFPEDFNIPTEELVRYGWGKKVYT--------ERLNTCIERLIHTNLLL------ESDVRWVKMHDLVRAFVLGMYKVE---H--SIVNKR
>XP_042755594.1
-RID------QND-----FHSRELTFMKALLGP--NHSHMVALCGMGGVGKTTMMKKL---KDVKKMFHYVE-AVIGEKTDPIAIQQAVAEYLGIS-L-------TDKLRTWFNGKKFLVILDDVWQPV--DLEDIGLSFPN-VDFKVLITSR-DQVCTEMGVKADL-LKVSVLEEAEAHSLFLQFL--EDDVD----ELHKIREEIVRKCCGLPIAIKTMACTLR--SKSKDTWKNALSRLQHDI---NTI----PTVFQTSYDNLQEV-KATFLLCGLFPEDFNIPTEDLLRYGWGKGMDT--------EKLNSCIERLKHTNLLI------EGNVRHVKMHDLVRAFVLDMFKAE---H--SIVNKR
>XP_042755595.1
-KVD------HHE-----FQSREKTFIEALLEP--NKSHMVALWGMGGVGKTTMMQRL---KKVKKMFFVVE-VVVGEQTDPIAIQEAVSNYLGLE-L-------ADKLRKWFNGKKFLIILDDVWQLV--DLNDIGLSLPN-VNFKVLLTTR-NRVCTMMGVEPYL-FNIKVLMEAESQSFFRQFV--EDDVD----ELHMIGENIVRKCCGLPIAIKTMACALR--SKSKDTWKDALSRLEHDI---GNV----YKVFETSYDNLEEE-KSIFLLCGLFPEDLDIPMEDLVRYGWGKKVYT--------ERLTTCIERLIHTNLLM------EVSVGCIKMHDLVRAFVMDMLKVNN-VH--SFVNKR
>XP_042755613.1
------------------METRINDIVSSLTA-T-NDVRMIGIGGIGGGGKTTLARAVF--SKISFQFEGKSLENISEVANTSSLQNQV---LS-D-V-RGI---KMMLWTIMRGRKVLLVLDDVDHI-----NQLE-ALAGDSGSIIIITTR-EKVL-----VAHG-HNVNLLSDTEAIYLFSKYTF-GRD----IPGYEELSRQVVCYVVGLPLTIKVLGSFLC--GKSKLEWVDALDRLKA-IPLEE-----TRKKWELNYISL-DD-KELFLDVATMLKGWP--KDSVIEALESCGFYA------R-----IGLRVLEQKSLITIDD----E----VGMHDHLEEMG-------------------
>XP_042755643.1
GGLEK-----------VGMELGKRKVKGMLLDRDY--LVVTRINGIGGSGKTTLAREIYRDDEVRSYFNNEIFLTISQSPNVQQLRQYIWGFLSRSKFSSDIAP------QWPRNQYTLVVLDDVWLDQI-----LHQLIFNIHGCKTLVVSHIKFPS--------------------------------------------------------------------------------------------------------------------------------------------------------------------------------------------------------------------
>XP_042756323.1
-GL-S--TSLVDASRIIGREGEKDALLHKLLE-EDKNFSIVPIVGMGGVGKTTLARLLYDEMHGKAHFELTTWVCVSDEFDIFNISKVI---FQ-S-I-EN----QVALKEKISKKRFLLVLDDVWSESYTDWEILERPFLA-HGSKIIMTTRKLSLLTQLGYN-Q-PYTLSVLPHENAVSLFCQHAFGENNFD--SHSLKPHGEGIVEKCDGLPLALIALGRLLRTKT-DEEEWKELLNSEIWRLG-NRD---EIIPALRLSYHDLSANLKLLFAYCSLFPKDYMFDKEELILLWMAEGFLR-LSSTGKSEMGVECFEDLLSRSFFQQAPN---------VMHDLMNDLAMSV-AGEFFSR--EMKKRH
>XP_042756324.1
-GL-S--TSLVDASRIIGREGEKDALLHKLLE-EDKNFSIVPIVGMGGVGKTTLARLLYDEMHGKAHFELTTWVCVSDEFDIFNISKVI---FQ-S-I-EN----QVALKEKISKKRFLLVLDDVWSESYTDWEILERPFLA-HGSKIIMTTRKLSLLTQLGYN-Q-PYTLSVLPHENAVSLFCQHAFGENNFD--SHSLKPHGEGIVEKCDGLPLALIALGRLLRTKT-DEEEWKELLNSEIWRLG-NRD---EIIPALRLSYHDLSANLKLLFAYCSLFPKDYMFDKEELILLWMAEGFLR-LSSTGKSEMGVECFEDLLSRSFFQQAPN---------VMHDLMNDLAMSV-AGEFFSR--EMKKRH
>XP_042756327.1
-GL-S--TSLIDASSVVGREADKDALLHKLRE-EDRNFSIVPIVGMGGVGKTTLARLLYDEMQGKAHFELKAWVCVSDKFDIVNITKII---FQ-S-I-GN----QLALKEKISKKQFLIVLDDVWSESYAEWEILERPFLA-AGSKIIMTTRKMSLLTQLGYD-Q-PYHLSVLSRDNALSLFCQHALGKSNFD--SHTLKPHGEGIIEKCDGLPLALIALGRLLRTKT-DEEEWKQLLNNEVWKSG-KVD---EIVPALRLSYSDLSASLKLLFAYCSLFPKDYVFNKEELILLWMAEGFLH-PSTTGKSELGLEGFEDLLSRSFFQHAPD---------VMHDLMNDLAKSV-AGDFFSR--GMKKRH
>XP_042756332.1
-GL-K--ASLVDTSGIVGRESEKNKLLKKLLGGESQSFSILPIVGMGGVGKTTLARMLYDEKEVKDHFKLRAWVCVSDEFNIFNISKVI---YQ-S-V-EK----QEALKKEFTNQLFLIVLDDVWSESYGDWEKLVAPFLV-PGSRIIMTTRKEQLLRKLGFS-H-QDPLESLSQDDALSLFAQHALGVDNFD--SHTLRPHGELFVKKCDGLPLALRTLGRLLRTKT-DEEQWKELLDSEIWRLG-KSD---EIVPALRLSYNDLSATLKLLFAYCSLFPKDYLFDKEELILLWMAEGFLH-QPTTNKSQLGLEYFEELLSRSFFQHAPN---------VMHDLLNDLATFV-AGDFFSR--GMNQRH
>XP_042756334.1
-GL-S--TSLIDTSSIVGREGDKDALLHQLLG-EDKNFSIVPIVGMGGIGKTTLARLLYDEMQGNDHFELKAWVCVSDEFDIFSISRTI---FQ-S-I-GN----QVALKEKISRKRFLLVLDDVWSESYADWEILERPFLA-PGSKIIMTTRKLSLLTQLGYN-Q-PYHVSVLSHDNALSLFCQHALGKSNFE--SHTLKPYGDGIIEKCGGLPLALIALGRLLRTKT-DKEEWKEVLNSEIWGLE-KVD---EIAPALRLSYNDLSGSLKRLFAYCSLFPKDHVFDKEELILLWMAEGFLR-QSSTSKSELGLEGFDELLSRSFFQHAPE---------VMHDLMNDLATSV-AGDFFSR--EMKKRH
>XP_042756335.1
-GL-S--TSLIDTSSIVGREGDKDALLHQLLG-EDKNFSIVPIVGMGGIGKTTLARLLYDEMQGNDHFELKAWVCVSDEFDIFSISRTI---FQ-S-I-GN----QVALKEKISRKRFLLVLDDVWSESYADWEILERPFLA-PGSKIIMTTRKLSLLTQLGYN-Q-PYHVSVLSHDNALSLFCQHALGKSNFE--SHTLKPYGDGIIEKCGGLPLALIALGRLLRTKT-DKEEWKEVLNSEIWGLE-KVD---EIAPALRLSYNDLSGSLKRLFAYCSLFPKDHVFDKEELILLWMAEGFLR-QSSTSKSELGLEGFDELLSRSFFQHAPE---------VMHDLMNDLATSV-AGDFFSR--EMKKRH
>XP_042756336.1
-GL-K--ASLVDASGVFGREDDKKKLLQKLLGDESQNFSIVPIVGMGGVGKTTLARLLYDEKEVKDHFELRAWVCVSDEFNVLNISKVI---YQ-S-V-EN----QEALREKFQNKLFLIVLDDVWSESYGDWEKLVVPFLV-SGSRIIMTTRKEQLLKQLSFS-H-QDPLQRLSQDDSLSLFAQHALGVNKFD--SHTLRPYGEQFVKKCGGLPLALRILGRLLRTKT-DEEEWKYLLDSEIWNLG-NGD---KIVPVLRLSYNDLSATLKLLFGYCSLFPKDYEFDKEELVLLWMAEGFLH-HSDVRKSEWGHKCFEELLSRSFFQHAPN---------VMHDLLNDLAALV-AGDFFSR--EMNQRH
>XP_042756338.1
-GL-K--ASLVDASGIIGREDDKKKLLQKLLGDESQNFNIVPIVGMGGVGKTTLARLLYDEKKVKDHFELRAWVCVSDEFSILNISRVI---YQ-S-V-EN----QEAIKEKLQNKLFLIVLDDVWSESYGDWEKLVVPFLV-SGSRIIMTTRKEQLLKQLGFS-H-QDPLQRLSQDNSLSLFAQHALGVDNFD--SHTLRPHGEQFVKKCGGLPLALRILGRLLRTKT-DEEEWKYLLDSEIWNLG-NGD---KIVPVLRLSYNDLSATLKLLFGYCSLFPKDYEFDKEELVLLWMAEGFLH-HSAARKSQWGHKCFEELLSRSFFQHAPN---------VMHDLLNDMATFV-AGDFFSR--EMKRRH
>XP_042756339.1
-GL-K--ACLVDASSIVGREGHKKALVQQLLVGENQNFSVVPIVGMGGVGKTTLARLLYDEKEVKDHFELRAWVCVSDEFNISSISKVI---YQ-S-V-EN----QEALKQQLMKKLFLIVLDDVWSESYDDWEKLVGPFLV-PGSKVIMTTRKEQLLKKLGYA-H-VDSLQSLSHDDALTLFAQHALGVANFD--SHALRPLGEGFVKKCDGLPLALRTLGRLLRTKT-DEEAWKELLDSEIWSLG-NRD---EIVPALRLSYHDLSASLKMCFAYCSLFPKDYEFEKEELILLWMAEGFLH-QSTTSKSELGLEYFEELLSRSFFQHLPG---------VMHDLMNDLAMSV-AGDFFSR--EVKKRH
>XP_042756710.1
-GIEE-RKPMVEEDNVVGFDEEAKELVSQLTNIS-ELLEVVSIVGMGGLGKTTLAKKVFCDPAIEFHFFVRSWVYVSQEYNRKELLLAI---LT-S-V-EQM---IEEIYKHLNGRRYLVVLDDVWTXD--AWNDLKMAFPNQYGSRILLTSRNTDVALIAN-P-D-PHHLKFLNDDESWELLSTKVF-RKG-S--CPELVELGETIARKCYGLPLAIVVVAGLLLKKYKTRDLWKKVA-----------------------------------------------------------------------------------------------------------------------------------
>XP_042756934.1
-KLR-----SNDE-NVIGMDHRMQDLESSLIG-L-DKARLIGIKGMGGIGKTTLARAIF--DNISSHFEGSFFDDVREISK--SLQERI---LS-G-V-ENM---KEFMRMRLPYKKVLLVLDDVDDE-----EQLE-ALAGDDGSRIIITTR-DEVL-----LAHG-HDVGFLSDEEAMSLFSRYAF-KRY----IPGYEKLSSEVVRYAAGLPLMIKVLGSHLR--GENELVWRGALKRLET-IPSRK-----IIEVLEISYNSL-DD-KEMFLDVACFLRGFP--KEYVVRVLDSCGFSA------A-----YGLRILEQKCLITILN---SS----LGMHDRLVELGQNIVRRS---H------SR
>XP_042756938.1
-KLR-----SNDE-NLIGMDRRMQELESSLIG-L-DKARMIGIKGMGGIGKTTLARSIF--NKVSSLFEGSCFDDVREVSK--SLQKRV---LS-D-V-EHR---EKIMRTRLRYIKVLLVLDDVDNP-----KQLE-ALAGDDGSRIIITTR-DEVL-----LAHG-HDVDFLSDEEAMSLFSRYAF-KRY----IPGFEKLSSEVVCYSAGLPLTIKVLGSHLC--GEEEVLWIDALKRLET-IPSLE-----TLEVLEISYDGL-DD-KEIFLDVACFMVGFP--KDDAIRAIDSCGFRG------I-----YGLRVLEQKSLITIFH----N----LGMHDRIEELGKNIVRRS---H------SR
>XP_042757374.1
------------------MESRVMDVVSCLTG-S-DDVRMIGIKGMGGGGKTTLARAVF--DRTSFQFEGKSFHNVREVSNASSLQKQV---LR-D-I-KGI---KEIMKKMMRHRKVLIVLDDVNRI-----DQLE-ALAGDLGSRIIITTR-DEVL-----LAHG-RDVSLLSNKEAICLFKTYAF-GRE----IPRYKELSKQVVSYAAGLPLTIKVLGSLLC--GKNELEWEDALKRLKT-IPLAE-----TLKILELSYTNL-DD-KEIFLDIACYLKGWE--RNKEIKVLESCRFHA------R-----IGLRVLEQKSLITFNC----E----VGMHDHLKEMAMNIIRRS---H------SR
>XP_042757375.1
------------------MESRVMDVVSCLTG-S-DDVRMIGIKGMGGGGKTTLARAVF--DRTSFQFEGKSFHNVREVSNASSLQKQV---LR-D-I-KGI---KEIMKKMMRHRKVLIVLDDVNRI-----DQLE-ALAGDLGSRIIITTR-DEVL-----LAHG-RDVSLLSNKEAICLFKTYAF-GRE----IPRYKELSKQVVSYAAGLPLTIKVLGSLLC--GKNELEWEDALKRLKT-IPLAE-----TLKILELSYTNL-DD-KEIFLDIACYLKGWE--RNKEIKVLESCRFHA------R-----IGLRVLEQKSLITFNC----E----VGMHDHLKEMAMNIIRRS---H------SR
>XP_042757377.1
-VLR-----NIDE-KLVGMETRIKDLVPSLIC-C-DDVRMIGIKGIGGGGKTTLARALF--DHISFQFEGKSFENVRE--NASSLQKQV---LS-D-I-KDI---KQMMKRMMPSRKVLVVLDDVDHI-----DQLE-VLAGEPGSRIIITTR-DEVL-----VAHR-YDVNLLSNNEAIFLFSRYAF-GTD----IPGYEELCRQVVRYAAGLPLTIRVLGSFLC--GKNELEWIDALDRLKT-IPLNE-----TLKKLELSYIAL-ED-KEIFLNLACIMKGWR--KDDAIKALESCGFYA------R-----NGLRVLQQKSLITIYK----D----LGMHDHLEEMGRNIVRRS---H------SR
>XP_042757378.1
-VLR-----NIDE-KLVGMETRIKDLVPSLIC-C-DDVRMIGIKGIGGGGKTTLARALF--DHISFQFEGKSFENVRE--NASSLQKQV---LS-D-I-KDI---KQMMKRMMPSRKVLVVLDDVDHI-----DQLE-VLAGEPGSRIIITTR-DEVL-----VAHR-YDVNLLSNNEAIFLFSRYAF-GTD----IPGYEELCRQVVRYAAGLPLTIRVLGSFLC--GKNELEWIDALDRLKT-IPLNE-----TLKKLELSYIAL-ED-KEIFLNLACIMKGWR--KDDAIKALESCGFYA------R-----NGLRVLQQKSLITIYK----D----LGMHDHLEEMGRNIVRRS---H------SR
>XP_042757383.1
-ELR-----TVDE-KLVGMETRIKDVVSSLSG-I-DDVRMIGIKGMGGGGKTTLARAVF--DQISFQFEGKSFENVREVSNASSLQKQI---LR-D-V-KCI---KHVIKRMMHDRKVLVVLDDVDNI-----DQLE-ALAGEPGSRIIITTR-DEVL-----VSHR-RDINLLSDKEAVCLFSRYAF-GRD----SPGYEKLSREVIRYAAGLPLTLRVLGSFLC--GKIELEWIDALERLKT-IPLSE-----TLKKLELSYIGL-ED-KEIFLDVACILKGWP--KEITIKALESCGFHA------R-----NGLRVLEQKSLITISD----L----VGMHDHIEEMGRNIVRRA---H------SR
>XP_042757386.1
-ELR-----NIDE-KLVGMETQIKNIVLSLTG-C-DDVRMIGIKGMGGAGKTTLARALF--DQISFQFEGKSFENVREVSNASSLQKQV---LR-D-A-NNI---KSTMKKMMPNRKVLIVLDDVDRI-----DQLE-VLAGEAGSVIIITTR-DEVL-----VAHR-HDVNLLSDKEAICLFSRFAF-GRD----IQGYEELSRKVVRYAAGLPLTIRVLGSFLC--GKDEPEWRDALERLKT-IPETE-----TLKKLELSYTCL-ED-KEIFLDVACIMKGWQ--KDKAIKALESCGFRA------R-----NGLKVLQQKSLITIYK----D----LGVHDHIVEMGMNIVRRG---H------SR
>XP_042757392.1
----------YND-----FQSREKTFTQALLEP--NNSHMIALCGMGGVGKTTMMQRL---KKVNRMFYMVE-AVIGEKTDPIAIQQAVADYLRIE-L-------ADKLREWFNGKKFLVILDDVWQSV--DLEDIGLSFPN-VDFKVLLTSR-DEVCTVMGVGSNS-LNVGLLIEAEAQSLFQQFV--E---E----ELHKIGEDIVRKCCGLPIAIKTMACTLR--NKRKDAWKDALSRIEHDL---RNV----PKVFETSYHNLHKE-KSVFLMCGLFPEDFNIPTEELMRYGWGDRVYT--------KRINTCIERLVQTNLLI------ESDVGCVKMHDLVRAFVLGMYEVE---H--SVVNKA
>XP_042757431.1
-KLD--------D-VIIGLDFHLQELKRMVK----DDTQVVTVSAPGGCGKTTLVKMLCHDNEIKGIFGDNIFVTVSR-----TLIQKL---FA-H-F-------KNQLENFMRQMSILLVLDDVWSE--------SESLIEDSGYKILVTSR----------FLFS-YELTLLNDQDAKTLFCSSAF-HNM----NS--DDLVNKMVKYCKGFPLALTVIGASLS--GQNLVKWRSTLKKWSEIFHSSSR----LLLSLQSSVDAL-DLPRDCFLDLGLFPEDE---KITASALMDMEGMYT------S-----EYLLELSSRNLLNVLTR--NE----VTQHDLLRDLGIHLSSQD----------TR
>XP_042757984.1
-R-R------SLP-LLIGMEDPIKFVTLWLDDSS-TKGDMLTILGIGGIGKTSLAKYVY--GLYSRKFDTSSFEDISRNCAGKDLQEQL---YG-D-I-KR----TSKIENALARRKVFLVLDDIDSL-----DQLD-ALLGSPGSKIIITTR-DALIE--CCSLFKPYELTGLCEIESPKLLCFHAF-ASN----NPGYEEVIKKIVKYCHGHPLALQVLGNSLY--NMDVAYWEERINMLKK-SNVNM--------VLRKSFDSLTEN-KDLFKHIACFFVGVD--RDVTETILNACGIRA------R-----SGITNLIDKCLLSIGR---NN----LVMDQLLQEMGRFVVHQE---S------S-
>XP_042758005.1
-KLH------AQP--LIGMEESIDFVTSWLDGSS-NTGDILTILGMGGIGKTSLAKYVY--GLHFREFDTRSYEDIGRRCAGKDLTKQL---CD-D-I-KR----TSKIENVLANKKVFLVLDDINSL-----DQLD-ALLGNPQSKIIITSR-NALTK--SCALFKPHWLQGLDKAHSLQLLCFHAL-KSK----DPGYEIVSEKFMKYCSGHPLTLEVLGKSLH--KRDAAYWEECIEGLGK-SRIMD--------VLKMSYDSLPRN-KELFKHIACFFVGMD--RDFCDTILKACDIKT------S-----SGITNLIDRCLLSIGW---NN----LVMHQLLQEMGRFIVREE---S------SR
>XP_042758006.1
------------------MEESIDFVTSWLDGSS-NTGDILTILGMGGIGKTSLAKYVY--GLHFREFDTRSYEDIGRRCAGKDLTKQL---CD-D-I-KR----TSKIENVLANKKVFLVLDDINSL-----DQLD-ALLGNPQSKIIITSR-NALTK--SCALFKPHWLQGLDKAHSLQLLCFHAL-KSK----DPGYEIVSEKFMKYCSGHPLTLEVLGKSLH--KRDAAYWEECIEGLGK-SRIMD--------VLKMSYDSLPRN-KELFKHIACFFVGMD--RDFCDTILKACDIKT------S-----SGITNLIDRCLLSIGW---NN----LVMHQLLQEMGRFIVREE---S------SR
>XP_042758008.1
-RLC------PLQ-QLFGMDTSIKFVTSWLDASL-HTTYVLTILGMGGIGKTSLAKYVY--ALHSHEFDTSSFEDISRRCGEKDLQKQL---CD-G-I-KK----TLKIENAVARKKVFIVLDDIDSL-----DQLD-ALLGSPGSKIIITTK-DAVTE--SCALFKPHLLEGLCENESQNLLCFHAF-MCN----DPGYEEVLEKLVKYCEGHPLALEVLGKLLH--NRDVAYWEGCIEGLKK-SRIRN--------VLRMSFDSLPKN-QDLFKHIACFFVGMD--RDITETILTACRMNT------R-----SGIPNLIDRCLLSIGW---NN----FKMHQLLQETGRFIVHQE---S------SR
>XP_042758018.1
------------------MDYSIKFVTSWLDAST-HMTDILTVCGMSGIGKTSLAKYVY--MLHCHEFQTSSYEDISRRCDEKDLQKQL---YD-D-I-KT----TSKIENVVSRKKVFLVLDDINNL-----DQLD-ALLGRPGSKIIITTK-DSLTE--SCALFKPHMLQGLYETASQNLLCFHAF-ICQ----DPGYEKVVEDLVKYCEGHPLALEVLGKSLY--DRDVGYWEECMKGLRK-SHINN--------VLRVSFDSLPKN-KELFKHIACFFVGMD--RDVSETILKACDINT------R-----LGITNLIDKCLLHIGR---KN----LMMHRLLQEMGRFIVCQE---S------SR
>XP_042758140.1
-PL-------FKN-----FESREPTINQLMLK---DDRQIISICGMGGSGKTTMVNEV---ARRDKLFEIVL-AVVSKEHDLMKVQEDLAKCLGLK-F-------ADELW---RSKGTLVILDDVWKHI--DLKSIGI-FGK-KTCKVLLTSR-SEACKAIGCQ----LRLDVLTQSEAFSLLGEMV--GLN-D----DLCETASNVAKRCGGLPIAIVCLGRALK--DKRKEVWDDTLLKLQRNIEGMKEE----YQSLEVSYDLLGVE-KRLFLLCCLYPEYANVPLEALVRCGIGEGVHL--------ERVYALTDMLRRRFLLV------SGRKSTVKVHNVVRAVGISVTRLESGMV--HEDKNA
>XP_042758232.1
-RLG------SLR-QLIGMDYSVNLVTSWLDASS-HTTDILTILGIGGIGKTTLAKYVY--ELHYSEFDTCSFEDISRRCDEHDLQKQL---YD-G-I-KT----TSKIETVLASRKVFLVLDDIDNL-----MQLN-ALLGSPGSKVIITTK-DALTE--RCALFKPHKIEGLSDIKVSEKTEMHNP-LLR----YPNHSKIPLDAVKSCTQNFNERNFIGKGGY--GR---VYKGFL------SWGNH--------VDQLV----------AVKDVTGFQGNKE--FHTELTMLSQCDDNK------EMDLLKIGIASALDY------------------LHNHVAEKHRIIHRDI---K------KL
>XP_042758277.1
-GL-E-EIPV--ESQIIGRERDKEALLMKLLG--DENVGVVSIVGMAGVGKTALAEVLYNEEKLKDHFELRAWVCVTEAYSIFHIGKSI---WE-A-V-EA----HVALKEKLSKKRFLLVLDDVWNIDYLLWKLLGSPPLV-PGSKVIVTTGRTRVASVMGSI-E-TYHLD-LSNEDALSLFAQHALGEKTFN--KHTLRLHGEAIVKKCGGLPLALIMLGRVLKTSK-NDDEWKKLLTNDVWDIK-DAR---GILWTLKLSYYHLPPHLKLLFAYCSFFPRGYVFDKKTLVLMWMAEGFLS-QSIGDKSELGYESFEELKSRSFFQYSTN---------TMHYLLGDLATSV-AGEFFFR--EMDVRH
>XP_042758366.1
-ELR-----NVDE-KLVGMESRINDIVSSLTG-A-EDVRIIGIKGIAGGGKTTLARAIF--DKIHFQFEGKSFENVREVAKASSLQEQV---LS-N-V-KRI---KSMMKKMLSGKKVLLILDDVDDL-----DQMD-ALAGGSGSRIIITTR-DEVL-----VAYR-HDVSLLSHKEAICLFSRYAF-GRD----IPRYNDLSLKVVHYAAGLPLTIRVLGSFLC--GKDELEWKDALNRLKT-IPLKE-----TQEKLEISYTGL-DD-KEIFLDVACLLKGWL--KDDAIRALESCGFHA------R-----NGLRVLEQKSLMTISP---YQ----LGMHDHIAEMGRNIVRRL---H------SR
>XP_042758376.1
-RLH------VQP-LFIGMDYSINFITSWLDGSS-HIVDILTISGLGGIGKTSLAKHVY--GLYSHEFNKSSYEDITRRCDGKDIQKQL---CG-D-I-KT----TSMIENVVARKRLFLVLDDINSI-----DQLD-ALLGSPGSKVIITTK-DKLTE--SCALFKPHFLEGLNKTESRQLLCSHAF-MCN----HPGYEEVSGKLLEYCQGHPLALEVLGKVLH--NRGVAYWEGCMKGLKK-DRINN--------VLRMSFNSLPKN-KELFKHIACFFVGTD--RYVSETILEACDIDM------R-----SGITNLIDRCLLSIGW---NN----LKMHQLVQEMGRFEVHQE---S------SR
>XP_042758392.1
-RLH------AQP-LFIGMDYSINFITSWLDGSS-HTVDILTISGLGGIGKTSLAKHVY--GLYCHEFNKSSYEDITRRCDGKDIQKQL---CG-D-I-KT----TSMIENVVARKRLFLVLDDINSI-----DQLD-ALLGSPGSKVIITTK-DKLTE--SCALFKPHFLEGLDETESRQLLCSHAF-MCN----HPGYEEVSAKLLEYCQGHPLALEVLGKVLH--NRGVAYWEGCMKGLKK-DRINN--------VLRMSFNSLPKN-KDLFKHIACFFVGID--KDLSETILEACDINT------R-----SGITNLIDKCLLSIGR---NN----LKMHQLVQEMGRFEVHQE---S------SR
>XP_042758396.1
-RLH------AQP-LFIGMDYSINFITSWLDGSS-HTVDILTISGLGGIGKTSLAKHVY--GLYCHEFNKSSYEDITRRCDGKDIQKQL---CG-D-I-KT----TSMIENVVARKRLFLVLDDINSI-----DQLD-ALLGSPGSKVIITTK-DKLTE--SCALFKPHFLEGLDETESRQLLCSHAF-MCN----HPGYEEVSAKLLEYCQGHPLALEVLGKVLH--NRGVAYWEGCMKGLKK-DRINN--------VLRMSFNSLPKN-KDLFKHIACFFVGID--KDLSETILEACDINT------R-----SGITNLIDKCLLSIGR---NN----LKMHQLVQEMGRFEVHQE---S------SR
>XP_042758398.1
-RLH------AQP-LFIGMDYSINFITSWLDGSS-HTVDILTISGLGGIGKTSLAKHVY--GLYCHEFNKSSYEDITRRCDGKDIQKQL---CG-D-I-KT----TSMIENVVARKRLFLVLDDINSI-----DQLD-ALLGSPGSKVIITTK-DKLTE--SCALFKPHFLEGLDETESRQLLCSHAF-MCN----HPGYEEVSAKLLEYCQGHPLALEVLGKVLH--NRGVAYWEGCMKGLKK-DRINN--------VLRMSFNSLPKN-KDLFKHIACFFVGID--KDLSETILEACDINT------R-----SGITNLIDKCLLSIGR---NN----LKMHQLVQEMGRFEVHQE---S------SR
>XP_042758403.1
-RLH------AQP-LFIGMDYSINFITSWLDGSS-HTVDILTISGLGGIGKTSLAKHVY--GLYCHEFNKSSYEDITRRCDGKDIQKQL---CG-D-I-KT----TSMIENVVARKRLFLVLDDINSI-----DQLD-ALLGSPGSKVIITTK-DKLTE--SCALFKPHFLEGLDETESRQLLCSHAF-MCN----HPGYEEVSAKLLEYCQGHPLALEVLGKVLH--NRGVAYWEGCMKGLKK-DRINN--------VLRMSFNSLPKN-KDLFKHIACFFVGID--KDLSETILEACDINT------R-----SGITNLIDKCLLSIGR---NN----LKMHQLVQEMGRFEVHQE---S------SR
>XP_042758408.1
------------------MDYSINFITSWLDGSS-HTVDILTISGLGGIGKTSLAKHVY--GLYCHEFNKSSYEDITRRCDGKDIQKQL---CG-D-I-KT----TSMIENVVARKRLFLVLDDINSI-----DQLD-ALLGSPGSKVIITTK-DKLTE--SCALFKPHFLEGLDETESRQLLCSHAF-MCN----HPGYEEVSDKLLEYCQGHPLALEVLGKVLH--NRGVAYWEGCMKGLKK-DRINN--------VLRMSFNSLPKN-KDLFKHIACFFVGID--KDLSETILEACDINT------R-----SGITNLIDKCLLSIGR---NN----LKMHQLVQEMGRFEVHQE---S------SR
>XP_042758409.1
-RLR------VRS-FLIGMEYHINFVTSWLDGSS-HTTDILTIYGIGGIGKTSLAKHVY--GLYSREFHTSSFEDITRKCDEQDLQEQL---CN-D-I-KT----TAKIENALARKKVFVVLDDISTL-----VQLE-ALLGSPGSKVIITTK-DKLTE--SCELFKPDFLEGLHEIKSRQLLCSHAF-MCN----HPGYEEVTDKLMKYCQGHPLALEVLGKSLY--NRDVAYWEGCMEGLKK-SPINN--------VLRMSFDTLPNN-KELFKHIACFFVGTD--RDVSETILEACDINT------R-----SGITNLIDRCLLSIGP---NN----LKMHQLVQEMGRFEVRQE---S------SR
>XP_042758446.1
-ELR-----NIDE-KLVGMETRMNDVLSSLTC-S-NDVRMIGIKGIGGGGKTTLARAVF--DQISFQFEGKSFENVREVSKASSLQNQI---LS-D-V-QGI---KNMMKRRMPGKKVLLVLDDVDHI-----EQLE-ALAGEPGSRIIITTR-DEVL-----VAHG-HNVRLLLDEEAICLFSRYAF-GRV----IQGYEELSQQVVHYAAGLPLTLKVLGSFLR--GKNELEWTDALERLKI-IPLME-----TLKKLEISYDDL-ED-KEIFLNVASILKGWS--KASTIKALESCGFHA------R-----NGLRVLEQKSLITVDN--GEE----LSMHDHIEEMGRNIIRRS---H------SR
>XP_042758447.1
-ELR-----SIDE-KLVGMETRINNILSSLSA-F-DDVCMIGIKGMGGGGKTTLARAVF--DQISFQFEGASFENVREVSKASSLQNQI---LS-D-V-RAI---KNIMKRRMCRKKILLVLDDVDHI-----EQLE-ALAGEPGSRIIITTR-DEVL-----VAHG-HKVLLLLDDEAICLFSRYAF-GRV----IPGYKELSQQVVHYAAGLPLTLKVLGSFLC--SKNELEWIDTLERLKT-IPLMG-----TLKKLEISYISL-ED-KELFLNVACLMKGWP--KTCALIALESCGFHA------R-----NGLRVLEQKSLVTVDP---NG----LGMHDHIEELGKNIVRRS---H------SR
>XP_042758448.1
-ELR-----SIDE-KLVGMETRINNILSSLSA-F-DDVCMIGIKGMGGGGKTTLARAVF--DQISFQFEGASFENVREVSKASSLQNQI---LS-D-V-RAI---KNIMKRRMCRKKILLVLDDVDHI-----EQLE-ALAGEPGSRIIITTR-DEVL-----VAHG-HKVLLLLDDEAICLFSRYAF-GRV----IPGYKELSQQVVHYAAGLPLTLKVLGSFLC--SKNELEWIDTLERLKT-IPLMG-----TLKKLEISYISL-ED-KELFLNVACLMKGWP--KTCALIALESCGFHA------R-----NGLRVLEQKSLVTVDP---NG----LGMHDHIEELGKNIVRRS---H------SR
>XP_042758449.1
-ELR-----RSDE-NLVGMETRINGVLSSLTG-F-DDVRVIGIKGMGGGGKTTLARAVF--DQISFKFEGKSFEKVREVSKASSLQNQI---LS-D-V-KGM---IGMMKRRMTSKKILLVLDDVDHK-----EQLK-ALAGEPGSIIIITTR-DRVL-----ESYE-HDVQLLSHEDAMCLFSRYAF-GKV----IPGYEELSKQVVHYAAGLPLAIKVLGSFLC--GKDEIEWMDALLRLKT-IPSQE-----ILEILEISYIGL-ND-KEIFLNVACLLKGWS--KADAIKALESCGFHA------R-----NGLRVLEQKSLITVND---NG----LGMHDHIEEMGRNIVRRL---H------SR
>XP_042758450.1
-ELR-----RSDE-NLVGMETRINGVLSSLTG-F-DDVRVIGIKGMGGGGKTTLARAVF--DQISFKFEGKSFEKVREVSKASSLQNQI---LS-D-V-KGM---IGMMKRRMTSKKILLVLDDVDHK-----EQLK-ALAGEPGSIIIITTR-DRVL-----ESYE-HDVQLLSHEDAMCLFSRYAF-GKV----IPGYEELSKQVVHYAAGLPLAIKVLGSFLC--GKDEIEWMDALLRLKT-IPSQE-----ILEILEISYIGL-ND-KEIFLNVACLLKGWS--KADAIKALESCGFHA------R-----NGLRVLEQKSLITVND---NG----LGMHDHIEEMGRNIVRRL---H------SR
>XP_042758471.1
-KLD-----ILPP-NITGMATRYDKISMWLN-Q--PNVEFLAICGMGGSGKTTLAKYIY--DSNWKTYENMSFEGIGHKCEVPMLQEQL---LK-G-I-KK----TWEIKEALQTKRSLIVLDDITEE-----SQLI-ALLGTAQSKIIITTTTNNFKS--RCRDYK-----LLNDDESLELLSRHAF-GSK----VPGFEELAVRAIRYCEGNPLALEVLASSL----NTILHWKSQLNLLEK-SRIQN--------VLIMSYKSLSDL-KELFLHIACFFVGVD--MDYVVKILEH-----------------SGIKSLSNRCLLSVSP---NK----LMMHRLVQEMGKNIVRQE---S------SR
>XP_042758480.1
-RLH------VRP-LLTGMDYSINFITSWLDGSS-HKADILTISGIGGIGKTTLAKHVY--GLYCHEFDKSSCEDISRICDGKDLQEQL---CN-S-I-KT----TAKIENALTRKRVFLVLDDISTV-----TQLD-ALLGTPGSKVIITTK-DRLTE--SCALFKPHFVEALHETKSRQLLCSHAF-MSN----HPGYAEVSDKLVKYCQGHPLALEVLGKSLY--NRDVSYWEGCIEVLKK-SPVNN--------ILRMSYNSLPKN-KELFKYISCFFIGID--RDVSETILEACEINT------R-----SGIRNLIDRCLLSIGK---NN----LKMHQLVQEMGRFEVHQE---S------SL
>XP_042758529.1
-RLH------SQP-LLIGMEYHIHFVTSWLDRSS-HTTDILTILGIGGIGKTSLAKHVY--GLYSHEFQTSSFEDIARKCDGKDLQNQL---YN-D-I-KT----TTQIEHALARKRVFLVLDDITTL-----DQLD-ALLGSRGSKIIITTR-NRLTE--SCALFKPLLLFGLDEIQSQQLLCFHAF-MCN----YPGYEEMSYKLVKYCQGHPLSLAVLGKSLY--NRDVAYWKGCLEGLNK-SHVNN--------VLRMSFDSLPNN-KELFKHIACFFVGID--RDVSETILMACDIIT------R-----SGITNLIDRYLLSIGS---NN----LKMHQLVQEMGRFEVHQE---S------SR
>XP_042758530.1
-RLH------IGP-QLIGMENHINFVTSWLDASS-HTTDILTIYGIGGIGKTSLAKHVY--GLYSHEFHTSSYEDITRKCNGKDLQEQL---CN-D-I-KS----TAKIENALARKRVFLVLDDISTL-----VQLD-ALLGSPGSKVIITTK-DSLTE--SCSLFKPHLLRGLDYFASLQLLCSHAF-MCN----QPGYEEVSDKLVMYCKGHPLALEVLGKSLH--NRDVSYWEGCIKGLKK-SPINN--------VLKMSFESLPKN-KELFKHIACFFVGTD--RDFTETILEACDINT------R-----SGITNLIDRCLLNIGF---NN----LRMHQLVQEMGRFEVRQE---S------SR
>XP_042758533.1
-RLH------IGP-QLIGMENHINFVTSWLDASS-HTTDILTIYGIGGIGKTSLAKHVY--GLYSHEFHTSSYEDITRKCNGKDLQEQL---CN-D-I-KS----TAKIENALARKRVFLVLDDISTL-----VQLD-ALLGSPGSKVIITTK-DSLTE--SCSLFKPHLLRGLDYFASLQLLCSHAF-MCN----QPGYEEVSDKLVMYCKGHPLALEVLGKSLH--NRDVSYWEGCIKGLKK-SPINN--------VLKMSFESLPKN-KELFKHIACFFVGTD--RDFTETILEACDINT------R-----SGITNLIDRCLLNIGF---NN----LRMHQLVQEMGRFEVRQE---S------SR
>XP_042758537.1
-RLH------IGP-QLIGMENHINFVTSWLDASS-HTTDILTIYGIGGIGKTSLAKHVY--GLYSHEFHTSSYEDITRKCNGKDLQEQL---CN-D-I-KS----TAKIENALARKRVFLVLDDISTL-----VQLD-ALLGSPGSKVIITTK-DSLTE--SCSLFKPHLLRGLDYFASLQLLCSHAF-MCN----QPGYEEVSDKLVMYCKGHPLALEVLGKSLH--NRDVSYWEGCIKGLKK-SPINN--------VLKMSFESLPKN-KELFKHIACFFVGTD--RDFTETILEACDINT------R-----SGITNLIDRCLLNIGF---NN----LRMHQLVQEMGRFEVRQE---S------SR
>XP_042758538.1
-RLH------IGP-QLIGMENHINFVTSWLDASS-HTTDILTIYGIGGIGKTSLAKHVY--GLYSHEFHTSSYEDITRKCNGKDLQEQL---CN-D-I-KS----TAKIENALARKRVFLVLDDISTL-----VQLD-ALLGSPGSKVIITTK-DSLTE--SCSLFKPHLLRGLDYFASLQLLCSHAF-MCN----QPGYEEVSDKLVMYCKGHPLALEVLGKSLH--NRDVSYWEGCIKGLKK-SPINN--------VLKMSFESLPKN-KELFKHIACFFVGTD--RDFTETILEACDINT------R-----SGITNLIDRCLLNIGF---NN----LRMHQLVQEMGRFEVRQE---S------SR
>XP_042758541.1
-RLH------AQS-LLIGMEYHIHFVTSWVDGSS-HTADILTTLGMGGIGKTSLAKHVY--GLYSHEFHVSSFEDITRKCDGKDLQEQL---CN-D-I-KT----TTKIENALARKRVFLVLDDITTI-----DQLD-ALLGSPGSKIIITTR-DRLTE--SCALFKPHLLLGLDEIKSLQLLSFHAF-MCN----YPGYEEVSYKLVKYCQGNPLALVVLGKSLC--NRDVAYWEGCIEGLNK-SHINN--------VLRMSFDSLSNN-KELFKHIACFFVGID--RDVSETILKACDIIT------R-----SGITNLIDRYLLSIGS---NN----LKMHQLVQEMGRLEVHQE---S------SR
>XP_042758561.1
-RLH------AQP-FLIGMDNHSNFVTSWLDGSS-HTTDILTILGMGGIGKTSLAKYVY--GLHCRDFPTSSYEDISRRCDGKDLQKQI---CN-D-L-KT----TSKIENLLARKRVFLVLDDIDSL-----DQLD-ALLGSPGSKIIITTK-DTLTE--SCALFKPHILEGLNWIESEQLLCFHAF-MCK----HPGYEEVSDKLVKYCQGHPLALEVLGKSLH--NRDVAYWEGCVEGLKK-SCVNN--------ILRMSFHSLPNN-KELFKHIACFFVGID--RYVTQTILNACDINT------R-----AGITNLIDRFLLSIGW---NN----FEMHQLVQEMGRFEVKKE---S------SR
>XP_042758566.1
-RLH------AQP-FLIGMDNHSNFVTSWLDGSS-HTTDILTILGMGGIGKTSLAKYVY--GLHCRDFPTSSYEDISRRCDGKDLQKQI---CN-D-L-KT----TSKIENLLARKRVFLVLDDIDSL-----DQLD-ALLGSPGSKIIITTK-DTLTE--SCALFKPHILEGLNWIESEQLLCFHAF-MCK----HPGYEEVSDKLVKYCQGHPLALEVLGKSLH--NRDVAYWEGCVEGLKK-SCVNN--------ILRMSFHSLPNN-KELFKHIACFFVGID--RYVTQTILNACDINT------R-----AGITNLIDRFLLSIGW---NN----FEMHQLVQEMGRFEVKKE---S------SR
>XP_042758576.1
-RLH------VRQ-QLIGMDYEIKFITSWLDGSS-HTADILTITGIGGIGKTSLAKYIY--DLYWHEFSTSSCEDISRRCDGKDIQKQL---WD-D-I-KK----TSKIENALTLKKVFIVLDDISTI-----DQLD-ALLGNPGSKIIITTK-IRITQ--SCALFKPRFLKGLCRTESCQLLFSHAF-MCN----HPGYEEVLEKLVKYCQGHPLALKVLGKSLH--NRDVAYWEGCIQGLKK-SCINN--------VLRMSFDSLPNN-KELFKHIACFFVGID--RDVTETILEACNINT------R-----YGIINLIDRCLLSIGQ---NN----LTMHQLVQEMGRFEVLQE---S------SR
>XP_042758577.1
-RLH------VRQ-QLIGMDYEIKFITSWLDGSS-HTADILTITGIGGIGKTSLAKYIY--DLYWHEFSTSSCEDISRRCDGKDIQKQL---WD-D-I-KK----TSKIENALTLKKVFIVLDDISTI-----DQLD-ALLGNPGSKIIITTK-IRITQ--SCALFKPRFLKGLCRTESCQLLFSHAF-MCN----HPGYEEVLEKLVKYCQGHPLALKVLGKSLH--NRDVAYWEGCIQGLKK-SCINN--------VLRMSFDSLPNN-KELFKHIACFFVGID--RDVTETILEACNINT------R-----YGIINLIDRCLLSIGQ---NN----LTMHQLVQEMGRFEVLQE---S------SR
>XP_042758579.1
-RLH------VRQ-QLIGMDYEIKFITSWLDGSS-HTADILTITGIGGIGKTSLAKYIY--DLYWHEFSTSSCEDISRRCDGKDIQKQL---WD-D-I-KK----TSKIENALTLKKVFIVLDDISTI-----DQLD-ALLGNPGSKIIITTK-IRITQ--SCALFKPRFLKGLCRTESCQLLFSHAF-MCN----HPGYEEVLEKLVKYCQGHPLALKVLGKSLH--NRDVAYWEGCIQGLKK-SCINN--------VLRMSFDSLPNN-KELFKHIACFFVGID--RDVTETILEACNINT------R-----YGIINLIDRCLLSIGQ---NN----LTMHQLVQEMGRFEVLQE---S------SR
>XP_042758586.1
-RLH------TQP-LFIGMDYHINFVTSWLDGST-HMVDVLTISGMGGIGKTYLAKHIY--GLYSHEFHKSSYEDISKVCDGKDLQEQL---CN-D-I-KT----TSKIESAVARKRVFLVLDDISTR-----DQLD-ALLGSPGSKIIITTK-DKLTK--SCALFKPLLLQGLNETESWKLLCLHAF-KCN----YPGYKEVSYNLVKYCQGHPLALELLGKSLY--DRDVTYWEGCIEGLKT-SHVNN--------VLRMSFNSLPKN-KDLFKYIACFFVRVD--KDVAETILKACNINI------R-----SGIPNLLDRFLLSIGG---KN----LKMHQLVQEMGRFEVRQE---S------SL
>XP_042758592.1
-RLH------VRQ-QLIGMDYEIKFITSWLDGSS-HTADILTIYGIGGIGKTTLAKHVY--GLYAHKFHKSSCEDVSRVCDGKDLQEKL---SS-D-I-KT----TSKIENAVARKRVFLVLDDISTL-----DQLD-TLLGSPGSKIIITTK-ERLIE--RCALFKPLLLQGLHETESWKLLCLHAF-KCK----YPGYEGVFYKLVKYCQGHPLALVVLGKSLY--DRDVTYWEGCIEGLKK-SHVNN--------VLRMSFNSLQKN-KDLFKYIACFFVGID--RDVAETILHACNINI------R-----SGIPNLLDRFLLSIGW---KN----LKMHQLVQEMGRFEVRQE---S------SL
>XP_042758594.1
-RLH------VRQ-QLIGMDYEIKFITSWLDGSS-HTADILTIYGIGGIGKTTLAKHVY--GLYAHKFHKSSCEDVSRVCDGKDLQEKL---SS-D-I-KT----TSKIENAVARKRVFLVLDDISTL-----DQLD-TLLGSPGSKIIITTK-ERLIE--RCALFKPLLLQGLHETESWKLLCLHAF-KCK----YPGYEGVFYKLVKYCQGHPLALVVLGKSLY--DRDVTYWEGCIEGLKK-SHVNN--------VLRMSFNSLQKN-KDLFKYIACFFVGID--RDVAETILHACNINI------R-----SGIPNLLDRFLLSIGW---KN----LKMHQLVQEMGRFEVRQE---S------SL
>XP_042758595.1
-RLH------VRQ-QLIGMDYEIKFITSWLDGSS-HTADILTIYGIGGIGKTTLAKHVY--GLYAHKFHKSSCEDVSRVCDGKDLQEKL---SS-D-I-KT----TSKIENAVARKRVFLVLDDISTL-----DQLD-TLLGSPGSKIIITTK-ERLIE--RCALFKPLLLQGLHETESWKLLCLHAF-KCK----YPGYEGVFYKLVKYCQGHPLALVVLGKSLY--DRDVTYWEGCIEGLKK-SHVNN--------VLRMSFNSLQKN-KDLFKYIACFFVGID--RDVAETILHACNINI------R-----SGIPNLLDRFLLSIGW---KN----LKMHQLVQEMGRFEVRQE---S------SL
>XP_042758596.1
-RLH------VRQ-QLIGMDYEIKFITSWLDGSS-HTADILTIYGIGGIGKTTLAKHVY--GLYAHKFHKSSCEDVSRVCDGKDLQEKL---SS-D-I-KT----TSKIENAVARKRVFLVLDDISTL-----DQLD-TLLGSPGSKIIITTK-ERLIE--RCALFKPLLLQGLHETESWKLLCLHAF-KCK----YPGYEGVFYKLVKYCQGHPLALVVLGKSLY--DRDVTYWEGCIEGLKK-SHVNN--------VLRMSFNSLQKN-KDLFKYIACFFVGID--RDVAETILHACNINI------R-----SGIPNLLDRFLLSIGW---KN----LKMHQLVQEMGRFEVRQE---S------SL
>XP_042758598.1
-RLH------VRQ-QLIGMDYEIKFITSWLDGSS-HTADILTIYGIGGIGKTTLAKHVY--GLYAHKFHKSSCEDVSRVCDGKDLQEKL---SS-D-I-KT----TSKIENAVARKRVFLVLDDISTL-----DQLD-TLLGSPGSKIIITTK-ERLIE--RCALFKPLLLQGLHETESWKLLCLHAF-KCK----YPGYEGVFYKLVKYCQGHPLALVVLGKSLY--DRDVTYWEGCIEGLKK-SHVNN--------VLRMSFNSLQKN-KDLFKYIACFFVGID--RDVAETILHACNINI------R-----SGIPNLLDRFLLSIGW---KN----LKMHQLVQEMGRFEVRQE---S------SL
>XP_042758601.1
-RLY------VKP-QLIGMKDDINFITSWLDGSS-HMADILTISGMGGIGKTSLAKHVY--GLYSHEFHKSSCEDISRICDGKDLQEQL---YS-D-I-KT----TSKIENVVARQSVFLVLDDISTI-----DQLD-ALLGSPGSKIIITTK-DKLTK--SCALFKPLVLQGLHEIKAWQLLCLHAF-KCN----YPGYKEVSYKLVKYCQGHPLALEVLGKSLY--DRDVTYWEGCIEGLKK-SHVNN--------VLRMSFNSLPKN-KDLFKYIACFFVGKD--RDLTETILKACNINI------R-----SGIPNLLDRFLLSIGR---KN----LKMHQLVQEMGRFEVHQE---S------SL
>XP_042758603.1
------------------MKDDINFITSWLDGSS-HMADILTISGMGGIGKTSLAKHVY--GLYSHEFHKSSCEDISRICDGKDLQEQL---YS-D-I-KT----TSKIENVVARQSVFLVLDDISTI-----DQLD-ALLGSPGSKIIITTK-DKLTK--SCALFKPLVLQGLHEIKAWQLLCLHAF-KCN----YPGYKEVSYKLVKYCQGHPLALEVLGKSLY--DRDVTYWEGCIEGLKK-SHVNN--------VLRMSFNSLPKN-KDLFKYIACFFVGKD--RDLTETILKACNINI------R-----SGIPNLLDRFLLSIGR---KN----LKMHQLVQEMGRFEVHQE---S------SL
>XP_042758611.1
-RLH------VGP-QLIGMNYHINFVTSWLDGSS-HTVDILTIYGIGGIGKTSLARHVY--GLYSHEFHRSSYEDITRKCGGKDLQEKL---CN-D-I-KT----TTKIQNALALKRVFLFLDDINTL-----VQLD-ALLGSPGSKIIITTK-DSLTE--SCALFKPHLLQGLGYSASLQLLSSHAF-VCN----QPGYEEVSDKLVKYCEGHPLALEVLGKSLH--NRDVAYWEGCIEGLKK-SPINN--------VLKMSFDTLPKN-KDLFKYIACF-----------------------------------------------------------------------------------------
>XP_042758612.1
-RLH------VGP-QLIGMNYHINFVTSWLDGSS-HTVDILTIYGIGGIGKTSLARHVY--GLYSHEFHRSSYEDITRKCGGKDLQEKL---CN-D-I-KT----TTKIQNALALKRVFLFLDDINTL-----VQLD-ALLGSPGSKIIITTK-DSLTE--SCALFKPHLLQGLGYSASLQLLSSHAF-VCN----QPGYEEVSDKLVKYCEGHPLALEVLGKSLH--NRDVAYWEGCIEGLKK-SPINN--------VLKMSFDTLPKN-KDLFKYIACF-----------------------------------------------------------------------------------------
>XP_042758613.1
-RLH------VGP-QLIGMNYHINFVTSWLDGSS-HTVDILTIYGIGGIGKTSLARHVY--GLYSHEFHRSSYEDITRKCGGKDLQEKL---CN-D-I-KT----TTKIQNALALKRVFLFLDDINTL-----VQLD-ALLGSPGSKIIITTK-DSLTE--SCALFKPHLLQGLGYSASLQLLSSHAF-VCN----QPGYEEVSDKLVKYCEGHPLALEVLGKSLH--NRDVAYWEGCIEGLKK-SPINN--------VLKMSFDTLPKN-KDLFKYIACF-----------------------------------------------------------------------------------------
>XP_042758633.1
-RLH------VRQ-QLIGMDYEIKFITSWLDGSS-HTADILTIYGIGGIGKTTLAKHVY--GLYAHKFHKSSCEDVSRVCDGKDLQEKL---SS-D-I-KT----TSKIENAVARKRVFLVLDDISTL-----DQLD-ALLGSPGSKIIITTK-ERLIE--RCALFKPLLLQGLHETESWKLLCLHAF-KCN----YPGYEGVLYKLVKYCQGHPLALVVLGKSLY--DRDVTYWEGCIEGLKK-SHVNN--------VLRMSFNSLPKN-KDLFKYIACFFVGID--RDVAETILKACNINI------R-----SGIPNLLDRFLLSIGW---KN----LKMHQLVQEMGRFEVRQE---S------SL
>XP_042758638.1
-RID------AQP-LLIGMESSIKFINSWLDGSS-HTADILTISGMGGIGKTSLAKYVY--GLHCCEFDTSSYEDIGRRCGGKDIQKQL---CH-D-I-KT----TTMIENTLARKRVFLVVDDIDSS-----DQLD-ALLGSPGSKVIITTK-DSLTE--SCVLFKPHFLEGLHVIESLQLLCLHAF-MCN----QPGYEEVSYKLVKYCQGHPLALKVLGKSLH--NRDVAYWEGCIEGLKK-SPINN--------VLKMSFDSLPNN-KDLFKHISCFFVGVD--KDLTETILRACGINT------R-----CGITNLIDRFLLSIGK---NN----LEMHQLLQQMGRWEVHQE---S------SR
>XP_042758639.1
-RID------AQP-LLIGMESSIKFINSWLDGSS-HTADILTISGMGGIGKTSLAKYVY--GLHCCEFDTSSYEDIGRRCGGKDIQKQL---CH-D-I-KT----TTMIENTLARKRVFLVVDDIDSS-----DQLD-ALLGSPGSKVIITTK-DSLTE--SCVLFKPHFLEGLHVIESLQLLCLHAF-MCN----QPGYEEVSYKLVKYCQGHPLALKVLGKSLH--NRDVAYWEGCIEGLKK-SPINN--------VLKMSFDSLPNN-KDLFKHISCFFVGVD--KDLTETILRACGINT------R-----CGITNLIDRFLLSIGK---NN----LEMHQLLQQMGRWEVHQE---S------SR
>XP_042758642.1
-RID------AQP-LLIGMESSIKFINSWLDGSS-HTADILTISGMGGIGKTSLAKYVY--GLHCCEFDTSSYEDIGRRCGGKDIQKQL---CH-D-I-KT----TTMIENTLARKRVFLVVDDIDSS-----DQLD-ALLGSPGSKVIITTK-DSLTE--SCVLFKPHFLEGLHVIESLQLLCLHAF-MCN----QPGYEEVSYKLVKYCQGHPLALKVLGKSLH--NRDVAYWEGCIEGLKK-SPINN--------VLKMSFDSLPNN-KDLFKHISCFFVGVD--KDLTETILRACGINT------R-----CGITNLIDRFLLSIGK---NN----LEMHQLLQQMGRWEVHQE---S------SR
>XP_042758643.1
-RID------AQP-LLIGMESSIKFINSWLDGSS-HTADILTISGMGGIGKTSLAKYVY--GLHCCEFDTSSYEDIGRRCGGKDIQKQL---CH-D-I-KT----TTMIENTLARKRVFLVVDDIDSS-----DQLD-ALLGSPGSKVIITTK-DSLTE--SCVLFKPHFLEGLHVIESLQLLCLHAF-MCN----QPGYEEVSYKLVKYCQGHPLALKVLGKSLH--NRDVAYWEGCIEGLKK-SPINN--------VLKMSFDSLPNN-KDLFKHISCFFVGVD--KDLTETILRACGINT------R-----CGITNLIDRFLLSIGK---NN----LEMHQLLQQMGRWEVHQE---S------SR
>XP_042758644.1
-RID------AQP-LLIGMESSIKFINSWLDGSS-HTADILTISGMGGIGKTSLAKYVY--GLHCCEFDTSSYEDIGRRCGGKDIQKQL---CH-D-I-KT----TTMIENTLARKRVFLVVDDIDSS-----DQLD-ALLGSPGSKVIITTK-DSLTE--SCVLFKPHFLEGLHVIESLQLLCLHAF-MCN----QPGYEEVSYKLVKYCQGHPLALKVLGKSLH--NRDVAYWEGCIEGLKK-SPINN--------VLKMSFDSLPNN-KDLFKHISCFFVGVD--KDLTETILRACGINT------R-----CGITNLIDRFLLSIGK---NN----LEMHQLLQQMGRWEVHQE---S------SR
>XP_042758649.1
-RLH------AQP-LLIGIEHHISFVTSWLDVSS-HTTDILTISGMGGIGKTHLANYVY--GQHCREFHTSSYEDISRRCVGKDIQKQL---CG-D-I-KT----TSKIENAVARKRVFLVLDDIDSI-----DQLD-ALLGSPGSKIIITTK-NTLTE--SCALFKPLLLQGLDEIESQQLLCFHAF-MVN----HPGYEEVSDKILKYCEGHPLALKILGKSLH--NRDVAYWEGCIEGLMK-DRINN--------VLRMSFDSLPNN-KELFKYIACYFVGID--RHVTETILEACDINT------R-----SGITNLLDRFLLSIGW---DN----LKMHQLVQEMGRFEVRQE---S------SR
>XP_042758651.1
-RLH------AQP-LLIGIEHHISFVTSWLDVSS-HTTDILTISGMGGIGKTHLANYVY--GQHCREFHTSSYEDISRRCVGKDIQKQL---CG-D-I-KT----TSKIENAVARKRVFLVLDDIDSI-----DQLD-ALLGSPGSKIIITTK-NTLTE--SCALFKPLLLQGLDEIESQQLLCFHAF-MVN----HPGYEEVSDKILKYCEGHPLALKILGKSLH--NRDVAYWEGCIEGLMK-DRINN--------VLRMSFDSLPNN-KELFKYIACYFVGID--RHVTETILEACDINT------R-----SGITNLLDRFLLSIGW---DN----LKMHQLVQEMGRFEVRQE---S------SR
>XP_042758652.1
-RLH------AQP-LLIGIEHHISFVTSWLDVSS-HTTDILTISGMGGIGKTHLANYVY--GQHCREFHTSSYEDISRRCVGKDIQKQL---CG-D-I-KT----TSKIENAVARKRVFLVLDDIDSI-----DQLD-ALLGSPGSKIIITTK-NTLTE--SCALFKPLLLQGLDEIESQQLLCFHAF-MVN----HPGYEEVSDKILKYCEGHPLALKILGKSLH--NRDVAYWEGCIEGLMK-DRINN--------VLRMSFDSLPNN-KELFKYIACYFVGID--RHVTETILEACDINT------R-----SGITNLLDRFLLSIGW---DN----LKMHQLVQEMGRFEVRQE---S------SR
>XP_042758656.1
-RLH------AQP-LLIGIEHHISFVTSWLDVSS-HTTDILTISGMGGIGKTHLANYVY--GQHCREFHTSSYEDISRRCVGKDIQKQL---CG-D-I-KT----TSKIENAVARKRVFLVLDDIDSI-----DQLD-ALLGSPGSKIIITTK-NTLTE--SCALFKPLLLQGLDEIESQQLLCFHAF-MVN----HPGYEEVSDKILKYCEGHPLALKILGKSLH--NRDVAYWEGCIEGLMK-DRINN--------VLRMSFDSLPNN-KELFKYIACYFVGID--RHVTETILEACDINT------R-----SGITNLLDRFLLSIGW---DN----LKMHQLVQEMGRFEVRQE---S------SR
>XP_042758661.1
-RLH------GQP-LLIGMDYHINFVTSWLDISS-HTVDILTILGMGGIGKTSLAKYVY--DLHCHEFHTSSYEDISRRCDGKDLQKQL---CG-D-I-KA----TSRIENIVARKRVFLVLDDINCL-----NQLD-ALLGSPGSKIIITTK-DTLTE--SCALFKPHLLQGLDEIASQQLLCFHAF-RCN----HPGYEEVSGKLVKYCQGHPLALEVLGKSLH--NRDVAYWEGCMEGLQR-SRINN--------VLKMSFDSLPKN-KDLFKHISCFFVGID--KDVAETILETCNINT------K-----SGITNLIERCLISIGW---NN----LKMHRLVQEMGRFEVRQE---S------SR
>XP_042758662.1
-RLH------GQP-LLIGMDYHINFVTSWLDISS-HTVDILTILGMGGIGKTSLAKYVY--DLHCHEFHTSSYEDISRRCDGKDLQKQL---CG-D-I-KA----TSRIENIVARKRVFLVLDDINCL-----NQLD-ALLGSPGSKIIITTK-DTLTE--SCALFKPHLLQGLDEIASQQLLCFHAF-RCN----HPGYEEVSGKLVKYCQGHPLALEVLGKSLH--NRDVAYWEGCMEGLQR-SRINN--------VLKMSFDSLPKN-KDLFKHISCFFVGID--KDVAETILETCNINT------K-----SGITNLIERCLISIGW---NN----LKMHRLVQEMGRFEVRQE---S------SR
>XP_042758664.1
-RLH------GQP-LLIGMDYHINFVTSWLDISS-HTVDILTILGMGGIGKTSLAKYVY--DLHCHEFHTSSYEDISRRCDGKDLQKQL---CG-D-I-KA----TSRIENIVARKRVFLVLDDINCL-----NQLD-ALLGSPGSKIIITTK-DTLTE--SCALFKPHLLQGLDEIASQQLLCFHAF-RCN----HPGYEEVSGKLVKYCQGHPLALEVLGKSLH--NRDVAYWEGCMEGLQR-SRINN--------VLKMSFDSLPKN-KDLFKHISCFFVGID--KDVAETILETCNINT------K-----SGITNLIERCLISIGW---NN----LKMHRLVQEMGRFEVRQE---S------SR
>XP_042758666.1
-RLH------GQP-LLIGMDYHINFVTSWLDISS-HTVDILTILGMGGIGKTSLAKYVY--DLHCHEFHTSSYEDISRRCDGKDLQKQL---CG-D-I-KA----TSRIENIVARKRVFLVLDDINCL-----NQLD-ALLGSPGSKIIITTK-DTLTE--SCALFKPHLLQGLDEIASQQLLCFHAF-RCN----HPGYEEVSGKLVKYCQGHPLALEVLGKSLH--NRDVAYWEGCMEGLQR-SRINN--------VLKMSFDSLPKN-KDLFKHISCFFVGID--KDVAETILETCNINT------K-----SGITNLIERCLISIGW---NN----LKMHRLVQEMGRFEVRQE---S------SR
>XP_042758722.1
-KLD-----YIEE-KLVGIENGVAEIESWLDPS--PDAVVLVIDGMGGIGKSTIAKCIF--NLNSRNYDASCFADIN-ETSDQRLQSQL---LS-N-I-KE----TNKIENAIHMKKVLVILDDVATL-----KQLD-VLLGPPGSKVMITTR-HKLS-----TAFT-HSVKTLSTDDAVELFSFYAF-HQD----QSLYIFKSDPFVRYCTGLPLALKVLGSSLR--GKTNDEWEDTMHKLAA-IPHPG-----VQNVLKISYETLEDT-KDLFLHIACFFEGEE--KDYIVKLLDQCDLYP------V-----GGIKNLMDRCLLY----IEDE----VMMHQLIKEMGRGVVRQE---S------SR
>XP_042758723.1
-KLD-----YIEE-KLVGIENGVAEIESWLDPS--PDAVVLVIDGMGGIGKSTIAKCIF--NLNSRNYDASCFADIN-ETSDQRLQSQL---LS-N-I-KE----TNKIENAIHMKKVLVILDDVATL-----KQLD-VLLGPPGSKVMITTR-HKLS-----TAFT-HSVKTLSTDDAVELFSFYAF-HQD----QSLYIFKSDPFVRYCTGLPLALKVLGSSLR--GKTNDEWEDTMHKLAA-IPHPG-----VQNVLKISYETLEDT-KDLFLHIACFFEGEE--KDYIVKLLDQCDLYP------V-----GGIKNLMDRCLLY----IEDE----VMMHQLIKEMGRGVVRQE---S------SR
>XP_042758774.1
-KLR------PLP-QLIGMDNSIKFITSWLDTSS-HTGDVLTILGLGGIGKTSLAKSAY--VLHSNEFDTSSFEDINRRCDEKDVQKQL---YD-D-I-RS----TSMIENAFPRKKVFLVLDDIGSL-----NQLD-ALLGSPGSKVIITTK-DRLTQ--SCSLFKPHKLEGLSMIESQKLLCYHAF-MCN----DPGYEEVSENLVKYCEGHPMALKVLGRSLH--NRDVTYWEGYIDRLKK-SPINN--------VLRMSFDSLPKN-KELFKHIACIFVGMD--RDVTLTILEACDIET------R-----SGITNLIDRCLLSITW---NQ--MQLMMHQLVQEMGRFVVREE---S------SR
>XP_042758777.1
-KLR------PLP-QLIGMDNSIKFITSWLDTSS-HTGDVLTILGLGGIGKTSLAKSAY--VLHSNEFDTSSFEDINRRCDEKDVQKQL---YD-D-I-RS----TSMIENAFPRKKVFLVLDDIGSL-----NQLD-ALLGSPGSKVIITTK-DRLTQ--SCSLFKPHKLEGLSMIESQKLLCYHAF-MCN----DPGYEEVSENLVKYCEGHPMALKVLGRSLH--NRDVTYWEGYIDRLKK-SPINN--------VLRMSFDSLPKN-KELFKHIACIFVGMD--RDVTLTILEACDIET------R-----SGITNLIDRCLLSITW---NQ--MQLMMHQLVQEMGRFVVREE---S------SR
>XP_042758806.1
-RLL------PLP-QLTGMGNSVNFITSWLDASS-HTTDILTILGMGGMGKTTLAKYIY--VLNSHEFDTSSFEDISRRCDGKDVQKQL---YD-D-I-KP----TSMIENVVSHKKVLLVLDDISSP-----DQLD-ALLGSTGSKIIITTK-DALTR---CSLFKPHKLECLSKIESRSFFCFHAF-VGN----NPDYEQVLEKLVDYCGGHPMALKVLGRSLH--KQKVAYWEGYLDRLKK-SPINN--------ILRMSFDSLPEN-KDLFKHIACIFVGMD--IDVTVTILEACDKET------K-----SGITNLIDKCLLSIGW---NK----LVMHQLVQEMGRFVVREE---S------SR
>XP_042758821.1
-KLR------PLP-QLIGMGNSIEFVTSWLDASS-HTTNLLTILGLGGMGKTSLAKYVY--ALHFHEFDTSSFENITGRCDEKDVQKQL---YN-D-I-KR----TSMIENAVAHKKVFLVLDDIGSL-----DQLD-ALLGSPGTKIMITTK-NALTK--SCALFKPHKLEGLSMIESKKLLSYHAF-MCN----DPGYEEVSEKLVEYCEGHPMALKVLGRSLH--NRDVTYWEGYIDELKK-PPISN--------ALRMSFDSLP------------------------------------------------------------------------LKM---------------------------
>XP_042758822.1
-KLR------PLP-QLIGMGNSIEFVTSWLDASS-HTTNLLTILGLGGMGKTSLAKYVY--ALHFHEFDTSSFENITGRCDEKDVQKQL---YN-D-I-KR----TSMIENAVAHKKVFLVLDDIGSL-----DQLD-ALLGSPGTKIMITTK-NALTK--SCALFKPHKLEGLSMIESKKLLSYHAF-MCN----DPGYEEVSEKLVEYCEGHPMALKVLGRSLH--NRDVTYWEGYIDELKK-PPISN--------ALRMSFDSLP------------------------------------------------------------------------LKM---------------------------
>XP_042758831.1
-RLH------PLP-QLIGMEVSISFLTSWLDASS-PTTDIVTILGIGGIGKTSLAKYVY--ALHSHEFDTSSCIDISRRCDKKDVQKQL---YA-D-I-KPS---TSMIEKVLANKKVFLVLDDIGSL-----DQLD-ALVGSPGSKILITTK-DALTQ--SCSLFKPHKLEGLSTTESQKLLCFHAF-MCN----NPGYEEVSENLVNYCEGHPMALEILGRSLH--NREVTYWEGYIDKLKK-SPINN--------VLRMSIDSLAES-KNLFKYIACIFIGMD--RDVTRTILEACDIET------K-----TGITNLIDKCLLSVGD---TN----LMMHQLVQEMGRFLVREE---S------SR
>XP_042758836.1
-RLH------PLP-QLIGMEVSISFLTSWLDASS-PTTDIVTILGIGGIGKTSLAKYVY--ALHSHEFDTSSCIDISRRCDKKDVQKQL---YA-D-I-KPS---TSMIEKVLANKKVFLVLDDIGSL-----DQLD-ALVGSPGSKILITTK-DALTQ--SCSLFKPHKLEGLSTTESQKLLCFHAF-MCN----NPGYEEVSENLVNYCEGHPMALEILGRSLH--NREVTYWEGYIDKLKK-SPINN--------VLRMSIDSLAES-KNLFKYIACIFIGMD--RDVTRTILEACDIET------K-----TGITNLIDKCLLSVGD---TN----LMMHQLVQEMGRFLVREE---S------SR
>XP_042758838.1
-RLH------PLP-QLIGMEVSISFLTSWLDASS-PTTDIVTILGIGGIGKTSLAKYVY--ALHSHEFDTSSCIDISRRCDKKDVQKQL---YA-D-I-KPS---TSMIEKVLANKKVFLVLDDIGSL-----DQLD-ALVGSPGSKILITTK-DALTQ--SCSLFKPHKLEGLSTTESQKLLCFHAF-MCN----NPGYEEVSENLVNYCEGHPMALEILGRSLH--NREVTYWEGYIDKLKK-SPINN--------VLRMSIDSLAES-KNLFKYIACIFIGMD--RDVTRTILEACDIET------K-----TGITNLIDKCLLSVGD---TN----LMMHQLVQEMGRFLVREE---S------SR
>XP_042758845.1
-RLH------PLP-QLIGMEVSISFLTSWLDASS-PTTDIVTILGIGGIGKTSLAKYVY--ALHSHEFDTSSCIDISRRCDKKDVQKQL---YA-D-I-KPS---TSMIEKVLANKKVFLVLDDIGSL-----DQLD-ALVGSPGSKILITTK-DALTQ--SCSLFKPHKLEGLSTTESQKLLCFHAF-MCN----NPGYEEVSENLVNYCEGHPMALEILGRSLH--NREVTYWEGYIDKLKK-SPINN--------VLRMSIDSLAES-KNLFKYIACIFIGMD--RDVTRTILEACDIET------K-----TGITNLIDKCLLSVGD---TN----LMMHQLVQEMGRFLVREE---S------SR
>XP_042758847.1
-RLR------PLP-QLIGMEDSINFVTSWLDVSS-CTTDILNILGMGGIGKTSLSKYVY--ALHSHEFDTSSFEDISRKCDEKDVQKQL---CD-D-I-KP----TSMIENVVARKKVFLVLDDIGSL-----DQLD-ALLGSPGTKIIITTK-DALTK--SCSLFKPYKLEGLSKTESQKLLCYHAF-MRN----DPGYEEVSEKLVKYCDGHPMALKVLGRSLH--NRDVTYWEGCIDTLKK-SPINN--------VLKTSFDSLSKN-KDLFKHIACIFVGMD--RNYTITILEACDMET------T-----TGITNLIDKCLLSIGW---NN----LMMHELVQEMGRFVVREE---S------SR
>NP_001234202.1
----L-QPPVVEEDDVVGFDDEAQTVIDRLLEGS-GDLEVIPVVGMPGLGKTTLATKIFKHPKIEYEFFTRLWLYVSQSYKTRELYLNI---IS-K-F-KHC---ALKVQEILEGGKYLIVLDDVWSTD--AWDRIKIAFPKNKGNRVLLTTRDHRVARYCN-----PHDLKFLTDEESWILLEKRAF-HKA-K--CLELETNGKSIARKCKGLPLAIVVIAGALIGKSKTIKEWEQVDQSVGEHFI-NRDQPNSCDKLVRMSYDVLPYDWKACFLYFGTFPRGYLIPARKLIRLWIAEGFIQYRGDL--SEKAEEYLNELVNRNLVMVMQRV-DG-IKTCRVHDMLYEFCWQEATEENLFH--EVKFRR
>NP_001234836.1
-EDM-----SPFE-VTVGHEEEEAWIIGQLEHE--SELDVISIVGMPGVGKTTLANKVYNNTLVASHFNVRAK-TVSQNFNKSKVLREI---LQ-Q-V-GNE---AEKLRVALYDKRYLIVLDDVWDI-----ATGE-MLIACRGNRVILTSR-SGVGLKVKCRSDP---LQVLTDEKSWELFEKRVF-GDEGS--CP--LDIGHEIVEKCKGLPLALVLIAGVIVEKEKEKDFWVKIQNNLDS-TSSNNS---QIMNVMQSSYDHL-YQ-KPLLLYFATLQK--S--ERTPVSTLMQEGLVD------HDEVTESYLDALISSGLIM------DHMIRACYVHDVVHDFCSVKAGKEKFFK------S-
>NP_001289831.1
IALKE-N-PVTDE-DIVGFGNDIEKMFQYLIRGT-NDLDVVPIVGMGGQGKTTVARKVYNSDNIVSHFDVRAWCIVSQTYNRRKLLQDI---LS-Q-V-SKD---ADELRKSLMGKRYLIVLDDMWDCM--AWDDLRLSFPDSNRSRIVVTTRLEKVGEQVKCHTD-PYSLPFLTKEESCELLQKKVF--QKED--FPELQDVSRAVAEKCKGLPLVVVLVAGIIKKRKMEESWWNEVKDSLFDHLN-RES--EEYLSTMQLSYYNLTDCLKPCLLYMGMFQEDAIIRVSELISLWIAEGFVQ-SIES-GREAAEGYLMDLIQSNVVMVSNRY-NG-VKYCQVHDVVLHFCLEKSLEEKFML--AVKGNR
>NP_001318028.1
-NIP-----LTTK-IIVGFEEETNLILRKLSGP--ADLDVISITGMPGSGKTTLAYKVYNDKSVSSHFDLRAW-TVDQGCDDKKLLDTI---FS-Q-V-SKL---PDKLRKQLYGKRYLIVLDDVWDT-----TTWD-ELTRPKGSRIILTTR-EKVALHGKLNTDP---LRLLRSDESWELLEKRAF-GDES---CP--LDVGKEIAENCKGLPLVADLIAGVIA-REKKRSVWLEVQSSLSS-ILNSVE----VMKVIELSYDHL-HH-KPCLLYFASFPK--D--TSLTIYELSIEGFVG------NTEVVKIYMDDLISSSLVIFNE---DA--LNFQIHDLVHDFCLIKARKEKLFD--------
>NP_001318030.1
-SIP-----LTTK-IIVGFEEETNLILRKLSGP--ADLDVISITGMPGSGKTTLAYKVYNDKSVSSHFDLRAW-TVDQGCDEKKLLNKI---FN-Q-V-SKL---PDKLRKQLYGKRYLIVLDDVWET-----TTWD-EVTRPKGSRIILTTR-EKVALHGKLYTDP---LRLLRPDESWELLEKRAF-GDES---CP--LDVGKEIAENCKGLPLVADLIAGVIA-REKKRSVWLEVQSSLSS-ILNSVE----VMKVIELSYDHL-HH-KPCLLYFASFPK--D--TSLTIYEFNVEGFVG------KAEVVKIYMDDLISSSLVIFNE---DA--LNFQIHDLVHDFCLIKARKENLFD--------
>NP_001318035.1
-KIL-----LTTK-IVVGFEEETKWILRKLSGP--TDLDVISITGMPGSGKTTLAYKVYNDKSVSSHFDLHAW-TVDQGCDEKKLLNKI---FK-Q-V-SKL---ADKLRKQLYGKRYLIVLDDVWDT-----TTWD-ELTRPKGSRIILTTR-EKVALHGKLNTDP---LRLLRSEESWELLQKRAF-GNES---CP--LDVGKEIAENCKGLPLVADLIAGVIA-REKKRSVWLEVLNNSHS-ILKNVE----VMKVIEISYDHL-DH-KPCLLYFASWPK--D--TIMTIYELNGEGFVG------KTEVVKIYMDDLISSSLVIFNE---EY--PTYQLHDLVHDYCLIKARKENLFD--------
>NP_001318045.1
-NIP-----LTTK-IIVGFEEETNLILRKLSGP--ADLDVISITGMPGSGKTTLAYKVYNDKSVSSHFDLRAW-TVDQGYDDKKLLDTI---FS-Q-V-SKL---ADKLRKQLFGKRYLIVLDDVWDT-----TTWD-ELTRPKGSRIILTTR-EKVALHGKLKTDP---LRLLRPDESWELLEKRAF-GNEI---CP--LDVGKEIAENCKGLPLVADLIAGVIA-REKKRSVWLKVQSSLSS-ILNSVE----VMKVVELSYDHL-HH-KPCLLYFASMPK--D--TIMSIYELNIEGFVG------KTEVVKIYMDDLISSSLVIFNE---DA--LNFKIHDLVHDFCLIKARKENLFD--------
>NP_001333108.1
-NIP-----LTTK-IIVGFEEETNLILRKLSGP--ADLDVISITGMPGSGKTTLAYKVYNDKSVSSHFDLRAW-TVDQGYDDKKLLDTI---FS-Q-V-SKL---ADKLRKQLFGKRYFIVLDDVWDT-----TTWD-ELTRPKGSRIILTTR-EKVALHGKLNTDP---LRLLRPDESWELLEKRAF-GNES---CP--LDVGKEIAKNCKGLPLVADLIAGVIA-REKKRSVWLEVQSSLSS-ILNSVE----VMKVIELSYDHL-HH-KPCLLYFASWPK--D--TTTTIYELNIEGFVG------KEEVVKIYMDDLISSSLVIFNE---DS--LNFQIHDLVHDFCVIKARKENLLD--------
>NP_001333428.1
LVLKG-SKQRINE-EIVGFEDVKDELIGKLKGGS-SGLDVISIVGMAGLGKTTLANKLYSDESVVSHFNIHAHCCVSQEYTRKDLLLAI---LR-N-I-ERA---ADRLRKLLMFKRYLLLIDDVWETS--AWDDLKLCFPEHMGSRIILTTRHYEVASYAKHDSD-PHMLRSLNNDESWMLLNKKVF--NNES--FPILRDAGQEIVRKCDGLPLSIILIAGILIRMKKEKYCWEQVATNLGPNIQ-DQM--E---GTLDLSYQNLPPYLKPCFLYLGVFSEDEEIQVSKLTWLWIAEGFIK-PHTG-KTEIAENYLENLVGRNLVMVGKRF-NG-IKTCRIHDLVHEFCRKKAKLENIIQ--RINGRR
>XP_004231117.1
PGED-----NLENDVV-GLDDDLEKVIERLLGYS-SEREVVAITGMGGIGKTTLAKKAYDYPRVRSRFDVHAWVTVSREYGMRRLLLSL---AR-C-I-AD----AESLYRKLKDRRYLIVIDDIWSTK--VWDDVTRCFPDDNGSRIILTSRLKDVAAYAN-P-D-LHEMGVLSLDDSWKLLSIKVF-GVN-D-LCPELEDIGKQIAERCGGLPLAILVVAGHLSKISMRRESWITVAKTVNSVVA-NDP--DKCLGVLGMSYNYLSNHLKPCFLSIGAFPEDFEIKARTLIQVWVAEGFLK-AERV-ESEVAEECLEDLISRNLIMIKKRF-NG-IRSCGMHDLLRDLSLREAQKEKFLH--SARYRG
>XP_004231569.2
------SSAILNVNIMVGRGDQRERLLEDLTRGS-GEPKVIPIIGMGGIGKTTLAIEVYNDAHVRSHFDVCAWATLSQQHNVKEILLNL---LR-S-T-GAF---ADMLRKSLYGKRYLIVMDDIWSIK--AWDDVRRFFPSQKGSRILLTTRNNEVACYANTE-N--LSLSFMDQDESWNLFKSVAF-ANE-A--LPEFENIGKKIAEKSHGLPLTIVVVAGLL-KSKKTIEDWETVAKDVKSFVN-NDPD-EQCSHVLGLSYNHLTSDLKTCLLYFGIFPEDSEIPVNHLKRLWMAEGFLN------ENEEADKCLQDLINRCLVHVSNKRDET-IISCKVHDLIYDLCLRQIQRGN-LF--EKSDQP
>XP_004233876.2
------------------FDEDEQLLMENILGGT-DQLGVIAIVGMPGHGKTTLAKKLYRHENIVNRFDVRSWTCVSKVYDKRKILLEL---LG-Y-E-HRV---IQQVRMCYEKRRYFIVIDDVWSTV--VYDELVSLFPNNSRSRIVITTRLDEVDSSVNYS-F-THRLSFIAEEKSWLLLRNIVF-KQENN-CCFEFEEIGKQIAKSCAGLPLAVVLIGGLLARLDKKKGIWTKVAQWLSAKVA-GEA--EWYMDIIELSYKHLPSYLKPCFRYFGMFLEDEEVSVNKLMRMWAAEGFVQ-SDEV-RSEVAKDYLIDLITSNLVLVAERP-LG-IKSVCLHDLVQDFCLKKAKEENFLL--KVDRQR
>XP_004234046.1
----L-RAPVVEEDEVVGFDEEADEIINRLLGGS-DDVEFISIVGMPGLGKTTLANKVFK--SVGYEFYNRIWVYVSQSYTRRDLFLKI---IN-Q-F-EQY---AEVIRKHLLFGKYLIVLDDVWTQE--PLDDVKIALPNKRG-KVLFTTRDDEVGKFCC-----PHHIKFLTDHECWELLQKKVF-HKD-K--CPDLEVLGKRIAKKCMGLPLAALVIAGALTGRGKTKSEWEIVHQFVSEHII-SSD-IRMTKKLVQMSCDSLPVNLKACFLYCGAFPKGSEIPAWKIVRLWIAEGFIRETTGS--KEVAEGYLNELVSKSLLMVTQRS-NG-IKTFRVHDMLHEFCTLEASEENFFK--EIKLRR
>XP_004236921.1
-EDK-----SPFE-VTVGHEKEESQIIDQLEHE--SELDVISIVGMPGLGKTTLANKVYKNTLVASHFHVRAW-TVSQKYNKSKVLLEI---LQ-Q-V-EEK---AEKLRTALLDKRYLIVLDDVWDI-----ATGE-MLIACRGNRVILTSR-SSVGLKVKCRSDP---LELLTPEESWDLFEKRVF-GDEGS--CP--SKVGHQIVEKCKGLPLAIVLIAGVIV-KKKEKDFWLKILHNLDS-ISTNNL-------VMQLSYDHL-CH-KPLLLYFATTQK--S--QRTPVSTLMQEGFVD------HDEVTQSYLDALISSSLIM------DHMIKVCYVHDVVHDFCSEKAKKQKFLK------S-
>XP_004236958.1
----P-QGPSLENDAVVGFDDEANKVIKRLVEGP-DSVDIIPVVGMPGLGKTTLARKIYNDPKLTYEFYSIVWVYVGQEYKAKDIYLRI---LK-F-F-EDH---AKAIGGYIKGGRCLIVLDDVWEDD--VIDHVMKVFAENKGHRIMMTTRDTRLGFFAN-----PHKLKFLETEESFELLVMRVF-GRG-G--CPELVVTGTEIARKCGGVPLVVVVIAGALRGRSDK-KDWERVEKSVVQYLG-EHTE-DSCLKYVKMSYDYLPREVQMCFLYCGVFPRGFDIPCWKLIRLWIAEGLIKPQPES--TEIAEFYLTDLLNRNLVIIMQKS-DG-IKTCRLHDMLYQFCKKEASNKWLFE--EPDQRR
>XP_004236959.1
----I-QG---EDDEVVGFDEEAQQVMKRLVEGP-NCLDIIPVVGMPGLGKSTLARKIYNEFEFSYEFFSIVWVYVGREYKIKDTCVRI---LK-C-F-EEDV--GKAIRDAIRGGRCLIVLDDVWEAE--VVDVVKRVLPGNKGHRIMMTTRHANLASYAN-----PYYMKPLHAEQSFELLVNRAF-GNGNS--CPEFVELGQSIAHKCNGIPLQIVLIAGILRGLTDR-RYWERVDKNLSQHLY-DEED-KYRGVFVEMSYNHLPQDVQTCFLYCGVFPQGFDIPAWKLIRLWIAEGLIKPQQSP-YTEIAEFYLNHLVQRNLVILSQKS-DG-IKTCRLHDLLHEFCRDEASKKWLFQ--HVRPRR
>XP_004237148.1
SGDS-----KLEDDIVRGIDDDLQIIIKRLTGPP-SDLDIVTISGMGGIGKTTLARKAYDHLTIRYHFDILAWVTISQEFQCRNVLLEA---LH-C-I-DIVNAKADLVQKNLKGRRYLVVVDDIWSRD--VWDSIRGIFSNYNGSRILMTTRENEVAMYAN-T-C-PHEMSLLSAGNGWKLVCDTVF-GPK-H-DHPELEEIGKEIVEKCQGLPLTISVIAGHLCKVARTLEGWKDVARTLSEIIA-SHP--DECLAVLGLSYHHLPNHLKPCFLSMSSFQEDFHFETQILIQLWIAEGFIR-TCENGKSEVAIDYLEDLISRNLLQARERF-NG-IKTCGIHDLLREFCLTEAEMTKHMH--RTY-RR
>XP_004237188.1
-EDK-----SSFE-VVVGHEEDEAWIIGQLEHE--SKLDVISIVGMPGVGKTTLANKVYNNTLVASHFHVRAK-TVSQNFNKSKVLREI---LQ-Q-V-TNG---AEKLRVALLDKRYLIVL---------------------------------------------------------------------------------------------------------------------DNLDS-ISTNNL-------VMQLSYDHL-CH-KPLLLYFATTQK--S--QRTPVSTLMQEGLVD------HDETTQSYLDALISSSLIM------DHMIKVCYMHDVVHDFCSLKAKKERFFK------S-
>XP_004237189.1
----P-QGSSLENHEVVGFDEEATKVINRLVEGA-ECLDVIPVVGMPGLGKTTLARKIFNDPKISREFFSYIWVFIGQSTCVKDILFNI---LK-G-F-DEF---TDEIRKRVNGGKCLIVLDDVWDPN--VVDIVKTVFPDNKAHRIMMTTRHEDIARSVN-----PHNLKFLDGDESFQLLEKRAF-GVS-R--CPELVEHGEAIVAKCSGVPLTIVVIAGALRGRTSE-IDWKVVRENVGKHLI-QEDKLQRCVNVVRLSYNHLPQEKKSCFLYFGAFPQGFDIPAWKLIRLWIAEGLIMSKLSG-NEEIAEYYLNDFANRNLVMVMKKS-ND-IKTCRVHDMLHEFCVEEATRLTLFK--QVCLRR
>XP_004238948.1
------KAPVVEEDDVVGFDDEAKTVIDRLIGGS-DYVEVVPVVGMPGLGKTTLAYKIYKDPKVEYEFFTRVWVYVSQTFKRREIFLNI---IS-K-F-KQY---ANEVKELLKGGKYLIVLDDVWTME--AWDRIKIAFPNNKRNRVLMTTRQSNVAKRCN-----PHDLKFLTKDESWELLEKKVF-HKE-K--CPELELPGISIAEKCMGLPLAIVVIAGALIGKGKTTREWELVAASVGEHLI-NRD-PENCKKLVQMSYDRLPYDLKACFLYCGAFPGGSQIPAKKLIRLWIAEGFIQYQGPL--AEVAEDHLNDLVNRNLVMVTQRC-SG-IKTCRVHDMLHEFCRHEAMEENLFQ--EIKQRR
>XP_004238957.1
--------TSNDEE-FVGFKEDVKQIIQKLTRGT-KEREVISIVGMAGLGKTTLARKVYNSHSIAEHFDARAFCIVSQTYSTRKLLIDI---LK-Q-V-DMIRE-ADMLRKELYFKRYLIVLDDMWKYQ--TWEDLQLCFPCVRGSRIMVTTRVQEVATKM------TYSLRFLTDEESWELLQKKVF--KRGR--VPELKEAGFEVARNCKGLPLVIVLNAGIIAQKERCVSVWEEFAKDLSS-LG-LE---EQSRKAVQSSYDYLRDHLKHCLLYVGYFPEDYNIPVSDLLNLWIAEELVP-NIN--DTESSKDCLIDLVNRSLLIVSKRS-NG-IKYCMVHDLIREFCSRELEEEDFKQ------AR
>XP_004238960.1
----------IDEE-LVGFDEHAQNITDYLIRGT-WDLDVVSIVGMAGLGKTALARKVYNSRSIIDRFDVRAWCSVSQTYNRRQLVLQI---LT-Q-I-SNYVN-EDILRKCLNGKRYLVVLDNIWDGK--AWDDFQSCFPDFHGSRIMITTRDKAMASYVK-G-Y-PYSLPRLEDDQSWELLQKKVF-GRGKS--CPELVNVGKLVAKACRGLPLLIIMIAEVLSR-EREGSSWLKVAYDISSHVP-NK---EIIMMTIQSSYDHLLDHLKPCLIYMGLFPKKYEIPVSDLLKWWIAEEFVH-HI---DTELSEICLHDLVGTNLVVVSKTS-NG-MKCCIVLDHVRDFCLRKITEEKFI-------QR
>XP_004239116.1
NGLGQ-EVLVVGEEEMEGFQDTIDELKDKLLGGS-PELDVISIVGMPGLGKTTLAKKIYNDPEVTSRFDVHAQCVVTQLYSWRELLLTI---LNDV-L-SDR---ADELRRFLLTKRFLILIDDVWDYK--VWDNLCMCFSDVNRSRIILTTRLNDVAEYVKCESD-PHHLRLFRDDESWTLLQKEVF--QGES--CPELEDVGFEISKSCRGLPLSVVLVAGVLKQKKKTLDSWKVVEQSLSSSLE------ESI-SIIGFSYKNLPHYLKPCFLYFGGFLQGKDIHVSKMTKLWVAEGFVQ-ANNE-NGETAQGFLDDLIGRNLVMAMEKP-NA-VKTCRIHDLLHKFCMEKAKQEDFLL--QIN--R
>XP_004239388.2
LVLPS-KNPGIKE-EMIGFEDEIKTLIRQLTRGS-RMLDIISIVGMPGAGKTTLANRLYSYNSVVSHFDIRAQCHVFPVYSQRGLLLSLLAMLQ-V-S-ETS---KDILSRILRSKRYLILVDDVWDHK--AWDDLKCCFPDDNGSRILLTTRYHDVADYVKSVYK-PHHLRSLTHEESWKLLKMEVF--GNER--CSLLKKVGKKIARKCGGLPLSIFLVAGILSNMEETEECWNEVAKHLGINMS-NAL--N---DIIEQSYQHLPYYLKPCFLYFGTFLEDEEINVSKLTWLWIGEGFVK-DHEG-KSQIAKVYLENLIRRNLVMNAKRS-DG-VKACRVHDLLLDFCKKKAEKEHFLS--WIKWRR
>XP_004239389.1
LVSPS-KRPGING-KTIGFEDEIEKLIHRLTGGF-EGLDIISIVGMPGAGKTTLANRLYSYHPVVYRFDILGYCHVSPVYSKRGVLLSLLATLR-V-S-ENS---EDILVRNLRSRRYLILLDDVWDRN--VWGDLKRYFPDSNGSRILLTTRNDDVAYYVESVGK-PHNLRLLTYEESWELLCIEVF--GNKS--CSLLEKVGQEIARKCGGLPLSIVLVAGILSKMEKTEECWSRVAKDLGSYMA-SDA--K---AIIEPSFQHLPYYLKPCFLYFGTFLEDEEINVSKLTWMWIAEGFVS-NLEG-KSQIAKGYLDILIRRNLVMNAKRS-DG-VKACRVHDLLLDFCKKKGGEEHFLS--WTKCRR
>XP_004239390.2
SAPSS-----IND-DIVGFEDVITKLRDQLTRGS-KKLDIISIFGMPGAGKTALANKLLLDKSVVDHFDICAQCYMSSVHSRREWLLSILKTLH-V-S-ENS---AAMLRQILQTGRYLILLDDIPNDS--AWDDLESCFYDANGSRILLTTRNSNVAYYARSISQ-PLYLRMLNDGESWTLLKKKVF--GEGF--CSLFEKVGPKIVRKCGGLPLSIVFVASILAGMERTEQCWKQVARSLGTEIS-CYP--E---NIIEQSYQNLPYHLKSCFLYFGMFSDHEEINISKLTLLWIGEGFVK-YDKH-KSEIAEGYLKNLVESNLVMLSKRC-GT-VKVCRIHDVLFHFCKARAHSENLIQ--RIQRRR
>XP_004239469.1
SVLHN-QMTSMSE-EMVGFQDVMYTLRGKLIRGS-SKLDVISIVGMPGLGKTTIANKLFFDQLVVSHFDVRAQCCVSQVYTRKDLLLTI---LH-S-V-DTV---ADKLRKLLMVQRYLILIDDVWETV--AWDDLKPSFYDANGSRIILTTRLGDVANDAKFFSD-PHFLRLFTQEESWMLLKTKVF--NTKS--CPVLEDVGQRIAKRCGGLPLSVVLVAGILETTEKETNCWEQVAINLGSHIQ-AKS--E---DIINLSYQALPFHLKPCFLYFGVFLEDEEIRVSKLTWLWIAEGLVR-SHKE-KPEIAEDHLKNLIGRNLVMVSKMS-DG-SKSCRIHDLLLDFCKKKAKVENFLQ--CIKGRR
>XP_004239804.1
-KIP-----STVK-IIVGFEEETEWIIRKLSGS--AEIDVISIVGMPGLGKTTLAYIVYNHKSIVDHFDVCAW-TVDQEHNEKKLLQNI---FN-Q-V-EQS---ADKLRKRLCGKRYLIVLDDMWDT-----ETLD-ELMRPKGSRVILTSR-KKVALHGKCHSDP---LRLLRSEESWELLEKRVF-GEEG---CP--KDVGKKIARKCDGLPLVVDLISGVIS-NEKKEAFWLDILNNLSS-IFKDKE----VEKVIQLSYDHL-DH-KPCLISLSTYPK--D--KDIRISELKKQGFVD------QIEVVD----ELISSSLVIF-----DN--SIYKIHDLVHDFCYIKGRKENLFH--------
>XP_004240205.1
-KLP-----STVK-IIVGYEEETEWIIRKLSGP--AELDVISIVGMPGIGKTTLAYRLYNHKSIVDHYDVCAW-TVDQERNEKKLLQKI---FN-Q-V-ERS---ADKLRRRLCGQRYLIVLDDMWDT-----ATLD-ELMRPKGSRVILTSR-KKVALHGKCHTDP---LRLLRSEESWELSEKKVF-GEGR---CP--EDVEKRIARKCDGLPLVVDLIGGVIS-KEKKEALWAEVLNDLSS-IFKDEK----VLKVIQLSYDHL-DH-KPCLVYLATYPK--D--KDIRMSELKDQGL----------EVVD----ELISSSLVIF-----DD--SIFKIHDLVHDFCYIKSRKEKLFH------SS
>XP_004240498.1
-NIP-----LTTK-IIVGFEEETNLILRKLSGP--ADLDVISITGMPGSGKTTLAYKVYNDKSVSSHFDLRAW-TVDQGCDDKKLLDTI---FS-Q-V-SKL---PDKLRKQLYGKRYLIVLDDVWDT-----TTWD-ELTRPKGSRIILTTR-EKVALHGKLNTDP---LRLLRSDESWELLEKRAF-GDES---CP--LDVGKEIAENCKGLPLVADLIAGVIA-REKKRSVWLEVQSSLSS-ILNSVE----VMKVIELSYDHL-HH-KPCLLYFASFPK--D--TSLTIYELSIEGFVG------NTEVVKIYMDDLISSSLVIFNE---DA--LNFQIHDLVHDFCLIKARKEKLFD--------
>XP_004240499.1
-SIP-----LTTK-IIVGFEEETNLILRKLSGP--ADLDVISITGMPGSGKTTLAYKVYNDKSVSSHFDLRAW-TVDQGCDEKKLLNKI---FN-Q-V-SKL---PDKLRKQLYGKRYLIVLDDVWET-----TTWD-EVTRPKGSRIILTTR-EKVALHGKLYTDP---LRLLRPDESWELLEKRAF-GDES---CP--LDVGKEIAENCKGLPLVADLIAGVIA-REKKRSVWLEVQSSLSS-ILNSVE----VMKVIELSYDHL-HH-KPCLLYFASFPK--D--TSLTIYEFNVEGFVG------KAEVVKIYMDDLISSSLVIFNE---DA--LNFQIHDLVHDFCLIKARKENLFD--------
>XP_004240523.1
-KIL-----LTTK-IVVGFEEETKWILRKLSGP--TDLDVISITGMPGSGKTTLAYKVYNDKSVSSHFDLHAW-TVDQGCDEKKLLNKI---FK-Q-V-SKL---ADKLRKQLYGKRYLIVLDDVWDT-----TTWD-ELTRPKGSRIILTTR-EKVALHGKLNTDP---LRLLRSEESWELLQKRAF-GNES---CP--LDVGKEIAENCKGLPLVADLIAGVIA-REKKRSVWLEVLNNSHS-ILKNVE----VMKVIEISYDHL-DH-KPCLLYFASWPK--D--TIMTIYELNGEGFVG------KTEVVKIYMDDLISSSLVIFNE---EY--PTYQLHDLVHDYCLIKARKENLFD--------
>XP_004242250.1
--------T-DDDE-VVGFENDAEVIMMKLIRGT-KERDVISIYGMPGLGKTTLARKVYNNPSIANYFDVKAWCAVSQAYNRRTLLVEI---FK-Q-A-K-IKE-ADMLRRVLIGKRYLIVLDDIWDVE--AWEDLGICFPLGYESRVMVTTRIEQVTKHLQ-H-H-PYSLKFLTSQESWELLEKKVF--RGES--CPDLVEAGLQVALHCKGLPLAVVLIAGIIAKMKREASLWVEVANDLSS-FA-LG---EQSMKVIQSSYHHLDDHLKPCLLYMALFPEDHKIPVDDLLKLWMAEEFVL-NS---ETEASRNCLCGLLNKSLVMMYGRD-NR-VRYCSLHDVVREFCLRKLTEDKYMQ------SR
>XP_004242251.1
-------ITDDDDD-VVGFEIHAQIIVNKLIRGT-KERNVISIYGMPGLGKTTLARKVYNNPSILNYFDVKAWCAVSQAYNRRTLLVEI---FK-Q-A-K-IKE-ADMLRKVLIGKRYLIVLDDIWDVE--AWEDLGICFPQGCGSRVMVTTRIEQIAKHLQ-H-H-PYSLSFLTSEESWGLLEKKIF--RGES--CPDLVEAGLQVALHCKGLPLTVVLIAGILGKTEREASLWLEVAADLSS-LA-LG---QQSMKVIQSSYDHLEDHLKPCLLYMALFPEDHKIPVDHLLKLWIAEEFVL-NA---GTEACRVCLSDLLNRSLIMVSGMF-YC-VQYYSLHDVVREFCLRKLTEDKYMQ------SR
>XP_004242252.1
--------T-DDDE-VVGFENDAQIIMKKLIRGT-KERDLISIYGMPGLGKTTLARKVYNNPYIVNYFDVKTWCAVSQAYNRRTLLVEI---FK-Q-A-K-IKE-ADMLRKVLIGKRYLIVLDDIWDVE--AWEDLGICFPQGCGSRVMVTTRIEQVAKHLQ-H-H-PYSLSFLSSKKSWELLEKKVF--RGES--CPDLLEAGLQVALHCKGLPLVVVLIAGMLAKMDRKSSLWLKVANDLSS-LA-LG---EQSMKVIQSSYDHLENHLKPCLLYMALFPEDHKITVDDLLKLWMAEEFVL-NV---KTEAYRVCLSDLLNKSLVMASGIA-NR-VVHCSLHDVVREFCLRKLTEDKYM-------SR
>XP_004243044.2
SGVY-----NLENVVV-GLEDDLMKVMRRVTGPP-SSREIVSIVGMGGIGKTTLAKKVYHHPEVRNRFDVHIWVTISQEYQTRDLLLCI---LS-C-I-NEIQNEMDMIYKKLKYRRYLVIVDDIWSIG--IWDLMTRFFPDDNGSRIILTSRHKEVAEHAD-P-D-PHEMSLLNSDNSWKLLHDKVF-GSQ-HDVCPELEKIGKQVAQKCQGLPLALLVVAGHLSKMPRTRECWDDVAKTISKIVA-SEP--DKCIGVLAMSYSYLPHHLKACFLSIGVFPEDFVIATERLIQLWVAEGFLR-QERL-KSEVGKECLEDLISRNLILVRKRF-SG-LITCGVHDLVRDLILRQGEKEKFLK--RTHDHR
>XP_004243493.1
---G--TFPTIEEKTVVGMKDDLNSILNCINAHT-KELIVISVVGMGGIGKTTLASKVFDDSMIRSQFDKHAWVTISQDYNKRQMLLEI---VS-S-I-QE----LDTVYKGLKGRRFLIVIDDLWSTE--ALDLMRRIFPNDNKSRIILTTRLKTVADYASSP-D-PHDMSFLSLDDSWNLFTERLF-KKD-P--CPQLEVIGKHIIQQCQGLPLSIVVIAGLLGNIGRTPDNWKKIEENLNSFFG-KAS--EKCQAILSLSYNCLPQYLKACFLYIGSFPEDMEIHVSKLISSWIAEHFIKA-RSN-TREVAEEYLQELTDRSLILVRGRA-NG-IKICKIHDLLRQMCIREAQIENVVHNNDI--RR
>XP_004246080.2
DGYS-------EDDIMRGLDDDLEIIVERLTGQL-SDLDIVTISGMGGIGKTTLARKAYDHLKLRYHFDVRVWITISQEYGRRSVLLEA---LH-C-I-DNAIKKADLVQKSLKGRRYLVVVDDIWSTD--VWDSIRGIFPDYRRSRILLTTRETKVAMYAN-P-I-PHEMNLLNLENSWKLLCDKVF-GPN-N-CHPELEEIGKKIAEKCQGLPLTISVIAGHLSKVSRTLGSWMDVSRTLGEIIS-SHP--DKCLGVLGLSYHHLPNHLKPCFLSMGSFPEDYHVETWRLIQLWITQGFIR-RSGSDESTVAKDYLEDLISRNLIMVRKKF-NG-IKACGMHDLLREFCLTEVELTQFMY--TTKV--
>XP_004248007.2
IALKE-N-PVTDE-DIVGFGNDIEKMFQYLIRGT-NDLDVVPIVGMGGQGKTTVARKVYNSDNIVSHFDVRAWCIVSQTYNRRKLLQDI---LS-Q-V-SKD---ADELRKSLMGKRYLIVLDDMWDCM--AWDDLRLSFPDSNRSRIVVTTRLEKVGEQVKCHTD-PYSLPFLTKEESCELLQKKVF--QKED--FPELQDVSRAVAEKCKGLPLVVVLVAGIIKKRKMEESWWNEVKDSLFDHLN-RES--EEYLSTMQLSYYNLTDCLKPCLLYMGMFQEDAIIRVSELISLWIAEGFVQ-SIES-GREAAEGYLMDLIQSNVVMVSNRY-NG-VKYCQVHDVVLHFCLEKSLEEKFML--AVKGNR
>XP_004248043.1
IPLNK-N-LVTDE-EVVGFENKAEELIDYLIRGT-NELDVVPIVGMGGQGKTTIARKLYNNDIIVSRFDVRAWCIISQTYNQRELLQDI---FS-Q-V-FND---ADMLRRKLMGKRYLIVLDDMWDCM--VWDDLRLSFPDVIRSRIVVTTRLEEVGKQVKYHTD-PYSLPFLTTEESCQLLQKKVF--QKED--CPELQDVSQAVAEKCKGLPLVVVLVAGIIKKRKMEESWWNEVKDALFDYLD-SEF--EEYLATMQLSFDNLPHCLKPCLLYMGMFSEDARIPASTLISLWIAEGFVE-NTES-GTEEAEGYLMDLISSNMVMLSKRY-KG-VKYCQVHDVVHHFCLEKSREAKFML--AVKGTR
>XP_004248174.1
------CSP----ATVLDLDNDLMTVKSRLIGPP-SKLDVVSIVGMGGIGKTTLARKVYDDIYMEHHFYVRAWITVSQMHQHREMLLGI---LR-C-F-NDY---AEQVYRSLKGRRYLIAMDDVWDTT--AWDVVKRSFPDDNGSRVILTSRLANVGIYAS-S-G-PHYMRCLSVDRSLKLFNLKVF-GRE-N--CPELEKATKQIVGKCQGLPLAIVVVAGFCSKISKTENCWEDVAHKIGLIVS-RET--EECMDLLALSYKHLPHHLKPCFLYMGAFPKDYEISVSRLIKLWIAAEFLE-YTFE-MDEVAEGYLKDLIDRSLIMVKKRS-SG-VKTCEVHDLLHDLIIREAWKERSIY------HR
>XP_004248175.2
-GIQE-RVPMVEEENVVGFDDEARKISSRLTNGS-EELEIISIVGMGGLGKTTLAKKVYTDSSIEFHFYNRAWIYVSQLYSRKEVFLGI---LD-S-L-DEM---AGELFSHLRSKRYLVVIDDVWTME--AWDDLQMAFPKTTGSRILLTTRNTEVALHAN-P-E-PHHLRFLTHEESWELLSKKVF-RKG-I--CPELEDIGLQIAKKCYGLPLAIVVVSGLLLKKEKTRDWWKKIANDVSSYVA-RDP--KQCMDVLALSYKHLPDHLKVCFIYFGVFPEDFEIPVWKLLRLWTSEGFVQ-KMGQ-ECETAEEYLEDLVDRNLVLVAKKA-SG-IKTCRIHDMLRDLSVKMGSEEKFLE--VFKERR
>XP_004248798.1
------KPPVVEEDDVVGFDEEADIVINRLLGES-NHLEVVPVVGMPGLGKTTLANKIYKHPKIGYEFFTRIWVYVSQSYRRRELFLNI---IS-K-F-KQY---ADEIQEFLKGGKYLVVLDDVWSDE--AWERIKIAFPNNKPNRVLLTTRDSKVAKQCN-----PHDLKFLTEDESWILLEKKVF-HKD-K--CPELVLSGKSIAKKCKGLPLAIVVIAGALIGKGKTPREWKQVDDSVSEHLI-NRDHPENCNKLVQMSYDRLPYDLKACFLYCSAFPGGFQIPAWKLIRLWIAEGFIQYKGHL--SEKGEDNLNDLINRNLVMVMERS-DG-IKTCRLHDMLHEFCRQEAKEENLFQ--EIKLRR
>XP_004250409.1
------TTPIDEENTIIGMDDEFNTILDRLTTQT-NELTVIPIFGMGGIGKTTLAKKVYDDSYIRSRFDKHAWVTISEDFNQRQMLLEV---AS-S-I-NQ----MEIVYKGLKGRRFLIVIDDIWSTE--AWDQMQRIFPNDNKSRILLTTRLKYVADNVSCP-E-PHCKSFLSLDDSWNLFTEKLF-KKD-S--CPQLVKLGKHIVQQCQGLPLSIIVVAGLLVKMDLTRDNWKKVEENLKSFFG-TVS--ERCQSILSLSYNYLPQYLSACFLYVGGFPEDTEIGVSKLIRLWIAEQFIKA-RSN-KREVAEEYLQELIDRSLILAGKQA-NG-MRSCKIHDLLRQLCLSKAHTENVVHNGNV--RR
>XP_004251533.1
QSICE----SLEHNVMVGHENEFEMMQDQLTRGA-SDLEVVSIVGMGGIGKTTLANKIYTDPFVMSCFDKRAKVTISQDYCVRNVLLRL---LS-S-I-HQT---ADQLQKLLKGPRYLVVIDDIWTTG--AWDDIKLCFPDCCRSRILMTTRNMEVAEYAS-S-G-PYQMRLMNFDESWSLLYEKVF-AR-GF--FPEFEQLGKQIASKCKGLPLMIVVIAGLLSKIGNRLDRWRSVAENVSSVMN-TDLD-VQCMRVLALSYYHLPHHLRACFLYFALFPEDKLIFVNELVKLWAAEGFLK-VDET-KSEVAKQSLKDLVDRSLVFIQRVSFDG-IKACGMHDVIRELCLREARKINFVN--VI--VR
>XP_010312507.1
--------ATIVENTVVGMKDDFNTILDRVTAQT-NELTVIPIFGMGGIGKTTLAKKVYDDSFICSRFDKLAWVTISEEYNERQMLLEV---VS-S-V-NQ----MEIVYRGLKGRRFLIVIDDIWSTE--AWDQMQRIFPNDNKSRILLTTRLKYVADYVNCP-D-PHSKSFLSLEDSWNLFTEKIF-KKD-P--CPLLEEIGKHIVQQCQGLPLSIVVVAGLLGKMDLTHDNWKNVEENLSSFFG-TVS--ERCQSILSLSYNYLPQYLKACFLYVGGFPEDREINVSQLIRLWIAEQFVKA-RKD-KREVGEEYLQELVDRSLILTGKQA-NG-MRSCKIHDLLRQLCLSETHTENVVHNGNVV-RR
>XP_010313675.1
---------DVQQKPV-GFQEDLEKIIDRLRGGP-SELDIICIVGMAGIGKTTLAKRAYNDISVVNRFDVRAWVTVSQEYRERDILFDL---FY-S-V-DEINQEADRVRKSLICKRFLIVVDDMWSTD--AWDNLSRLFPDDNGSRIILTSRLIDLATYVN-P-D-PHRLDFLDNDEGWELLRRKIF-GKR-G--CPELEEIGRSIAEKCQGLPLAIVVVAGHLSKMSKTTDCWNNVAESVDSVVN-REP--GQCLDILALSYSHLPQHLKACFLYMGAFPEDFEIHVWKLIRLWVAEGFLN-ATGV-TTEIAEECLEDLIDRSLVLAVKR--NG-LKTCKLHDIMRDFCLEEAKRQNFLH--KKQ-RR
>XP_010315011.2
-NIP-----LTTK-IIVGFEEETNLILRKLSGP--ADLDVISITGMPGSGKTTLAYKVYNDKSVSSHFDLRAW-TVDQGYDDKKLLDTI---FS-Q-V-SKL---ADKLRKQLFGKRYFIVLDDVWDT-----TTWD-ELTRPKGSRIILTTR-EKVALHGKLNTDP---LRLLRPDESWELLEKRAF-GNES---CP--LDVGKEIAKNCKGLPLVADLIAGVIA-REKKRSVWLEVQSSLSS-ILNSVE----VMKVIELSYDHL-HH-KPCLLYFASWPK--D--TTTTIYELNIEGFVG------KEEVVKIYMDDLISSSLVIFNE---DS--LNFQIHDLVHDFCVIKARKENLLD--------
>XP_010319214.1
-SVN--VSPSIHENFMEGYNEERKNMVARLTYGS-KKLQVVSVVGMAGIGKTTFAKTTLFDIN-KEDFPIRGWITVSENYDLRELLLRL---LR-D-V-KDF---AAHLKQVLQGKRYLIVVDDIWSNS--DWDNIRHWFPDCDKSRILLTSRDKKVGAYAA-K-DG-LVLRPLTQDESRNLFYHRAF-GKNNT----KFKKVGEKVITNCKGLPLMITAVAGILRSKSKLYE-WMEVAESVSSLVN-DDAY-KQCLQVVALSYNNLPSLMKACFLHFGVFPKSHGIPVKKLTRLWIAEGLVY-PNGV-EEEAADRVLHDLIGKSVVIVDKLW-DG-IKTCRIHDVFHDFCSKESESENLLCISQVHTRW
>XP_010319380.1
----P-QGSSLENHEVVGFDEEATKVINRLVEGA-ECLDVIPVVGMPGLGKTTLARKIFNDPKISREFFSYIWVFIGQSTCVKDILFNI---LK-G-F-DEF---TDEIRKRVNGGKCLIVLDDVWDPN--VVDIVKTVFPDNKAHRIMMTTRHEDIARSVN-----PHNLKFLDGDESFQLLEKRAF-GVS-R--CPELVEHGEAIVAKCSGVPLTIVVIAGALRGRTSE-IDWKVVRENVGKHLI-QEDKLQRCVNVVRLSYNHLPQEKKSCFLYFGAFPQGFDIPAWKLIRLWIAEGLIMSKLSG-NEEIAEYYLNDFANRNLVMVMKKS-ND-IKTCRVHDMLHEFCVEEATRLTLFK--QVCLRR
>XP_010319428.1
----P-QGPSLDDDEVVGFDEEAKKVIKRLVEGP-ESLAIVPVVGMPGLGKTTLARKIYNDTTLSFEFFSTIWIYAGPECKIKDLYHKI---LK-H-F-DEH---AKVISGFMKGGRCLIVLDDVWEAN--VIDHVKKVFPENKGHRIMMTTRDGLLAAYKN-----PHNLKFLLADECFELLEKRVF-GKG-S--CPELKDVGERIAGNCGGVPLIVVVIAGALAGRSNT-TDWEIVERDVARH-A-FTVN-KNCGVFVEMSYDRLSQEMQTCFLYSGIFPRGFDIPAWKLIRLWIAEGLIKPQQSS--TEIAELHLNDLVHRNLVILLEKS-DG-IKTCRLHDMLHQFCRTKAADKWLYQ--EISTRR
>XP_010319429.1
------REPFLEVKNMVGLTEEANEVMKRLVGGT-EEVECIAIVGMTGLGKTTLARKLWSDSQITDKFCKNIWVSVGQSNDLKNMLFVI---LK-S-S-EEF---AKLIAKFVQDMRCLVVLDNVCGSG--LVNFFKNVLPENKGHRILMTTRRRDVAASCA-----PYHLKFLDGEDSFRLLEKIVF-DNGIR----ELVEVGKSIASKCGGLPLAIEVIAGALKKVDQSAYYWKRVENNFWQVVRENDT--SSCWKIVEASYGSLSSEMKACFLYCLAFPKGYDIPFQMLISLWMAEGLIE------SNKKAEDHLMEFENLNLVTVSRET--G-IKKIKCNEIFYDFYRMEVTKESVFQ--QLGQRR
>XP_010320570.2
LVLHS-RITSTRE-EMVGFDEVVQTLKGKLIRGS-SELDLISIVGMAGLGKTTLANKLFLDQFVVSHFDVRAQCCVSQVYTRKDLLLTI---LR-S-V-DIV---ADKLRKLLFGQRYLILIDDVWETT--ACDELMPCFYDANGSRLILTTRHDHVAYHAKLVSD-PHFLRKFTLEESWMLLKNKVF--NEKC--CPVLEDVGQKIAQKCGGLPLSVVLVAGILETMEKEEHCWEQVAINLGPHIQ-AKS--E---DIINLSYQDLPFHLKPCFLYFGVLSEDEEIKVSKLTWLWTAEGLVR-THTE-KLEIAENYLKNLIGRNLVMVSKKS-DG-TKTCRIHDLLLEFCKKKAKVENFLQ--CIDGRR
>XP_010320686.1
LVSPS-KRPGING-KTIGFEDEIEKLIHRLTGGF-EGLDIISIVGMPGAGKTTLANRLYSYHPVVYRFDILGYCHVSPVYSKRGVLLSLLATLR-V-S-ENS---EDILVRNLRSRRYLILLDDVWDRN--VWGDLKRYFPDSNGSRILLTTRNDDVAYYVESVGK-PHNLRLLTYEESWELLCIEVF--GNKS--CSLLEKVGQEIARKCGGLPLSIVLVAGILSKMEKTEECWSRVAKDLGSYMA-SDA--K---AIIEPSFQHLPYYLKPCFLYFGTFLEDEEINVSKLTWMWIAEGFVS-NLEG-KSQIAKGYLDILIRRNLVMNAKRS-DG-VKACRVHDLLLDFCKKKGGEEHFLS--WTKWRR
>XP_010320708.1
------T--STEETTYVGMKKDYKAILNCLNAQT-KELIVISLIGMGGIGKTTLARKVFDNSIIRDRFEKHAWVTISEQYNKRQMLLEV---AS-S-I-NQ----MVIVYRSLKGRRFLIVIDDLWSTE--AWDQMRRIFQNDNKSRIILTTRLKHVADYASSP-D-PREVSFLSFKDSWKLFTKKLF-RKD-R--CPQLRKIGKHIIQQCQGLPLSIIVIAGLLSKIDVTYDNWKKIEQDLNSFHG-SVL--EQCQAILCLSYNYLPPYLKACFLYIGGFPEDMEIRVSKMMSSWIAEQFIKA-TSD-TREVAEKYVQELMDRSLILGKTRP-NG-FKTCKIHDLLRQLCIREAQIENVVHYSDLV-RR
>XP_010320780.1
----------IDEE-LVGFDEHAQNITDYLIRGT-WDLDVVSIVGMAGLGKTALARKVYNSRSIIDRFDVRAWCSVSQTYNRRQLVLQI---LT-Q-I-SNYVN-EDILRKCLNGKRYLVVLDNIWDGK--AWDDFQSCFPDFHGSRIMITTRDKAMASYVK-G-Y-PYSLPRLEDDQSWELLQKKVF-GRGKS--CPELVNVGKLVAKACRGLPLLIIMIAEVLSR-EREGSSWLKVAYDISSHVP-NK---EIIMMTIQSSYDHLLDHLKPCLIYMGLFPKKYEIPVSDLLKWWIAEEFVH-HI---DTELSEICLHDLVGTNLVVVSKTS-NG-MKCCIVLDHVRDFCLRKITEEKFI-------QR
>XP_010320781.1
----------IDEE-LVGFDEHAQNITDYLIRGT-WDLDVVSIVGMAGLGKTALARKVYNSRSIIDRFDVRAWCSVSQTYNRRQLVLQI---LT-Q-I-SNYVN-EDILRKCLNGKRYLVVLDNIWDGK--AWDDFQSCFPDFHGSRIMITTRDKAMASYVK-G-Y-PYSLPRLEDDQSWELLQKKVF-GRGKS--CPELVNVGKLVAKACRGLPLLIIMIAEVLSR-EREGSSWLKVAYDISSHVP-NK---EIIMMTIQSSYDHLLDHLKPCLIYMGLFPKKYEIPVSDLLKWWIAEEFVH-HI---DTELSEICLHDLVGTNLVVVSKTS-NG-MKCCIVLDHVRDFCLRKITEEKFI-------QR
>XP_010320900.1
LVLKG-SKQRINE-EIVGFEDVKDELIGKLKGGP-SGLDVISIVGMAGLGKTTLANKLYSDESVVSYFDIHAHCCVSQQYTRKDLLLAI---LH-DII-ERA---ADKLRKLLMRKRYLLLIDDVWETS--AWDDLKLCFPEDNGSRIILTTRHYEVASHAKHDSD-PHKLRSLNNDESWMLLNKKVF--NNES--CPIPRDIGQEIVRKCGGLPLSIILVAGILTRMKKDKHCWEQVATNLGPNIQ-DQM--E---GTLDLSYQHLPPYLKPCFLYLGLFPEDREIQVSKLTWLWIAEGFIK-PHAG-KTEIAENHLENLVGRNLVMVKKRF-DG-IKACRIHDLVHEFCRKKAKLENIIQ--RINGRR
>XP_010320901.1
LVLKG-SKQRINE-EIVGFEDVKDELIGKLKGGP-SGLDVISIVGMAGLGKTTLANKLYSDESVVSYFDIHAHCCVSQQYTRKDLLLAI---LH-DII-ERA---ADKLRKLLMRKRYLLLIDDVWETS--AWDDLKLCFPEDNGSRIILTTRHYEVASHAKHDSD-PHKLRSLNNDESWMLLNKKVF--NNES--CPIPRDIGQEIVRKCGGLPLSIILVAGILTRMKKDKHCWEQVATNLGPNIQ-DQM--E---GTLDLSYQHLPPYLKPCFLYLGLFPEDREIQVSKLTWLWIAEGFIK-PHAG-KTEIAENHLENLVGRNLVMVKKRF-DG-IKACRIHDLVHEFCRKKAKLENIIQ--RINGRR
>XP_010320925.1
NGLGQ-EVLVVGEEEMEGFQDTIDELKDKLLGGS-PELDVISIVGMPGLGKTTLAKKIYNDPEVTSRFDVHAQCVVTQLYSWRELLLTI---LNDV-L-SDR---ADELRRFLLTKRFLILIDDVWDYK--VWDNLCMCFSDVNRSRIILTTRLNDVAEYVKCESD-PHHLRLFRDDESWTLLQKEVF--QGES--CPELEDVGFEISKSCRGLPLSVVLVAGVLKQKKKTLDSWKVVEQSLSSSLE------ESI-SIIGFSYKNLPHYLKPCFLYFGGFLQGKDIHVSKMTKLWVAEGFVQ-ANNE-NGETAQGFLDDLIGRNLVMAMEKP-NA-VKTCRIHDLLHKFCMEKAKQEDFLL--QIN--R
>XP_010321400.1
-KLP-----STVK-IIVGYEEETEWIIRKLSGP--AELDVISIVGMPGIGKTTLAYRLYNHKSIVDHYDVCAW-TVDQERNEKKLLQKI---FN-Q-V-ERS---ADKLRRRLCGQRYLIVLDDMWDT-----ATLD-ELMRPKGSRVILTSR-KKVALHGKCHTDP---LRLLRSEESWELSEKKVF-GEGR---CP--EDVEKRIARKCDGLPLVVDLIGGVIS-KEKKEALWAEVLNDLSS-IFKDEK----VLKVIQLSYDHL-DH-KPCLVYLATYPK--D--KDIRMSELKDQGL----------EVVD----ELISSSLVIF-----DD--SIFKIHDLVHDFCYIKSRKEKLFH------SS
>XP_010321401.1
-KLP-----STVK-IIVGYEEETEWIIRKLSGP--AELDVISIVGMPGIGKTTLAYRLYNHKSIVDHYDVCAW-TVDQERNEKKLLQKI---FN-Q-V-ERS---ADKLRRRLCGQRYLIVLDDMWDT-----ATLD-ELMRPKGSRVILTSR-KKVALHGKCHTDP---LRLLRSEESWELSEKKVF-GEGR---CP--EDVEKRIARKCDGLPLVVDLIGGVIS-KEKKEALWAEVLNDLSS-IFKDEK----VLKVIQLSYDHL-DH-KPCLVYLATYPK--D--KDIRMSELKDQGL----------EVVD----ELISSSLVIF-----DD--SIFKIHDLVHDFCYIKSRKEKLFH------SS
>XP_010322775.1
-EDK-----SSFE-VTVGHEEDEAWIIGQLEHE--SELDVISIFGMPGVGKTTLANKVYNNTLVASHFHVRAK-TVSQK---------------------------------------------------------------------------------------------------------------------------------------------------------------------------------------------------------------------------------------------------------------------------------------------------
>XP_010322858.1
TNED-----NPENIVV-GLEDDLVRIIRRLKGPT-LSREIIPILGMGGIGKTTLARKAFDDFETRNRFDIHIWVTVSQEYRIRGMLLDI---LR-S-T-NE----MDMIYKKLKGWRYLVVMDDIWSSE--VWDLMTRTFPDDNGSRIILTSRQEEVASHAD-P-D-PHKMNLLNLDNSWKLIRDRVF-GVE-H-ACPELEDIGEQIAQRCQGLPLALLVVAGHLSKISRTRESWNDVSKSVSKVVA-DES--DICLGVLAMSYNYLPDHLKPCFLYMGVFPEDSVVNIVRLINLWISEGFI--------SEVGRDCMEDLVSRNLVMVRNRF-NG-TKTCGVHDLIRDLILREAEKEKFLE--RIHERR
>XP_010324491.1
-SLS--TSPTL-ENEMVGINEQANMRRRLITGHS-SQLEVISIAGMGGIGKSTFAKKLFSDPSVVGFFDVRGWITVSKDYSSRKMLISL---LQ-D-A-VEINPQADRLQKSFKGKRYLIVVDDIWSTE--AWDDISQWFPENNRSRILLTTRSMEVARHASSP-K-PFQMRFLDPEESWNLFCQKAF-SKK-D--CPEFESVGKVVVENCKGLPLMISVVAGSLSS-KRTLNEWNEVAQSVSSLVNLDDY--QRCSGVLALSYNHLPPDLKVCFLYFGVFKKASEISVENLIRLWMAEGLFKL-RGI-RDEEACSLLHDLIDRSLIVVCKHL-DG-IKTCRIHDLLHDLCLRESESESLLYNPSL--RW
>XP_010327076.1
------CIP----ATMLDLDNDLMTVKSRLIGPP-SKLTVVSIVGMGGIGKTTLARKVYDDIYMEHHFYIRAWITVSQMHQHREMLLGI---LR-C-F-NDN---AEQVYRSLKGRRYLIGMDDVWDTN--AWDVVKRSFPDENGSRVILTSRLANVGIYAS-S-G-PHYMRCLSVDQSLKLFNLKVF-GRE-T--CPELEKATKQIVEKCQGLPLAIVVVAGFCSKISKTEDCWEDVAHKIGLVVS-RET--EECMDLLALSYKHLPLHLKTCFLYMGAFPKDFEITVSKLMKLWIAAEFVK-RTPE-KDEVAHGYLRDLIDRSLIMVKKLS-SG-VKTCKVHDLLHDLIIREAWKERLIY------HR
>XP_019066422.2
------TNPF--EENIVGMEDDFNTILDSLTTQT-DELIVIPILGMGGIGKTTLARKVFGDSYIRSRFDKHAWVTISKEYNQRQMLLEV---VS-S-V-KQ----MEIAYKGLKGRRFLIVIDDIWSTK--AWDQIQRIFPNDNKSRILLTTRLKNIADYVSCP-D-PHSKSFLSLDDSWNLFTEKIF-KKD-P--CPLLVKIGKHIVQQCQGLPLSVIVVAGLLGKIDPTHNNWKIVEGNLNSFFG-TVS--ERCQSILSLSYNYLPQYLRACFLYVGGFSEDMEIDVSKLIRLWIAEQFVKARRSN-KREVAEEYLQELIDRSLVLVGKQA-NG-MKTCKIHDLLRQLCIREAKTENGLNNGDV----
>XP_019066695.1
--------ATIVENTVVGMKDDFNTILDRVTAQT-NELTVIPIFGMGGIGKTTLAKKVYDDSFICSRFDKLAWVTISEEYNERQMLLEV---VS-S-V-NQ----MEIVYRGLKGRRFLIVIDDIWSTE--AWDQMQRIFPNDNKSRILLTTRLKYVADYVNCP-D-PHSKSFLSLEDSWNLFTEKIF-KKD-P--CPLLEEIGKHIVQQCQGLPLSIVVVAGLLGKMDLTHDNWKNVEENLSSFFG-TVS--ERCQSILSLSYNYLPQYLKACFLYVGGFPEDREINVSQLIRLWIAEQFVKA-RKD-KREVGEEYLQELVDRSLILTGKQA-NG-MRSCKIHDLLRQLCLSETHTENVVHNGNVV-RR
>XP_019066753.1
------TTPTIVENTVVGMKDDFNIILDRLTAQT-DELIVIPILGMGGIGKTTLARKVYDDSCIRSRFDKLAWVTISQEYNERQMLLEV---VS-S-I-SQ----MEIVYRGLKGRRFLIVIDDIWSTE--AWNQMQRIFPNDNKSRILLTTRLKYVADYVNCP-D-PHSKSFLSLEDSWNLFTEKLF-KKD-Q--CPLLVEIGKHIVQQCQGLPLSIVVVAGLLGKMDLTHDNWKNVEENLSSFFG-TVS--ERCQSILSLSYNYLPQYLKACFLYVGGFPEDREINVSQLIRLWIAEQFVKA-RNN-KREVAEEYVQELIDRSLILMDSLT-NG-MKTFKIHDLLRQLCLSETHTENVVHNGNVP-RR
>XP_019066849.1
------SSE-LDVNNMVGRDKEKERMLEELRGGK-DELKVIPIVGMGGIGKTTLAKQVFNHPSIQSRFDVRAWATICKEYNVKEILLSL---LQ-S-I-DKV---ADLLQKKLKCRRYLIVIDDIWCYK--AWDDTRQCFPIDNGSRILLTTRHTEVAIYASSS-N--LHLNLMNADESWNLLKSKAF-ANE-S--FTELETIGEKIASKCQGLPLTIVVVAGLLSKSKRTKEEWENVAENIKSFVT-KDPN-EQCLRVLGLSYNYLPNELKACLLYFGIFPEDSEISVKRLVRLWIAEGFLK------EGEEAKNRLQDLVDRCLVLVSQRADGR-VKTCRIHDLVHELCLREAQSQNFLF------RW
>XP_019066850.1
------SSE-LDVNNMVGRDKEKERMLEELRGGK-DELKVIPIVGMGGIGKTTLAKQVFNHPSIQSRFDVRAWATICKEYNVKEILLSL---LQ-S-I-DKV---ADLLQKKLKCRRYLIVIDDIWCYK--AWDDTRQCFPIDNGSRILLTTRHTEVAIYASSS-N--LHLNLMNADESWNLLKSKAF-ANE-S--FTELETIGEKIASKCQGLPLTIVVVAGLLSKSKRTKEEWENVAENIKSFVT-KDPN-EQCLRVLGLSYNYLPNELKACLLYFGIFPEDSEISVKRLVRLWIAEGFLK------EGEEAKNRLQDLVDRCLVLVSQRADGR-VKTCRIHDLVHELCLREAQSQNFLF------RW
>XP_019068848.2
VGDS-----KSEDDIVQGIDDDLEIIVKRLIGPP-SDLEIVTITGMGGIGKTTLARKAYDHLQIRYHFDILAWVTITQEFRNRNVLLEA---LR-C-I-DSFNAKADLVQKKLKGRRYLVVVDDIWTKN--VWDSIRGIFPNYNGSRILLTTRETEVAMYAS-T-C-PHEMIHLSLENGWRLLCDKVF-GQK-Y-EHPELDEIGKEIVEKCQGLPLTISVIAGHLSKVANTLEGWKDVARNLSEIIA-SHP--NQCLGVLGLSYYHLPNRLKPCFLSMSSFPEDFQVDTRRLIQLWIAEGFIR-TSAGSKSEVAEHYLEDLISRNLIQARKRF-SG-IKACGIHDILREFCLIEAEMTNHMH--RTH-CR
>XP_019068849.1
SVDS-------SDQL--GLEDDLKIIIKRLTGPP-SDIDIVTITGMGGIGKTTLAKKAYDHLTIRYHFDVFAWLTISQEFRCRNVLLEA---LH-C-I-DSFDSYADLVQKQLKGRRYLVVVDDIWSSD--VWDSIRGIFPNYNGSRILLTTRENEVAMYAN-S-C-PHEMSLLSAENGWKLLCDKVF-GPN-N-DHPELEEIGKEIVEKCQGLPLTISVIAGHLSKVVRTLESWKDVARTLSKIIA-SHP--DKCLAVLGLSYHHLPSRLKPCFLSMSSFPEDFRFET---------------------------------------------------------------------------------
>XP_019068866.1
----G-QGPAEEDVEVVGFNKPAEDVKERLCEGS-KDLDVIPIVGMPGLGKTTLSRKVYNDSSLDFYFYHKIWIYVGTSKKPKDILVEI---VK-E-V-KELI--AHIIRDFLERGKHLIVLDDVWDTQ--VVDFVKKAFPNKRGDRIMLTTRQQRVAEAVS-----PHYLENLSKEDSIKLLEQRVF-ANKRT--CPELQGYRDGIVDKCCGVPLAIVVISGALRGCMDE-SEWRVVEENVGKHLI-NKDDHKSCLKFVETSYNHLPQEKKAAFLYFGVFPQGFDIPAWNLIRLWVAEGLIKSGHKD-SEEVAETYLSDFASRNLVMVMQKS-NG-IKTCRLHDMLHEFCIIEAARISLFQ--QVYLRR
>XP_019068867.1
----G-QGPAEEDVEVVGFNKPAEDVKERLCEGS-KDLDVIPIVGMPGLGKTTLSRKVYNDSSLDFYFYHKIWIYVGTSKKPKDILVEI---VK-E-V-KELI--AHIIRDFLERGKHLIVLDDVWDTQ--VVDFVKKAFPNKRGDRIMLTTRQQRVAEAVS-----PHYLENLSKEDSIKLLEQRVF-ANKRT--CPELQGYRDGIVDKCCGVPLAIVVISGALRGCMDE-SEWRVVEENVGKHLI-NKDDHKSCLKFVETSYNHLPQEKKAAFLYFGVFPQGFDIPAWNLIRLWVAEGLIKSGHKD-SEEVAETYLSDFASRNLVMVMQKS-NG-IKTCRLHDMLHEFCIIEAARISLFQ--QVYLRR
>XP_019068911.1
-EDK-----SPFE-VTVGHEEEEAWIIGQLEHE--SELDVISIVGMPGVGKTTLANKVYNNTLVASHFHVRAK-TVSQKY----------------------------------------------------------------------------------------------------------------------------------------------------------------NLDS-ISTNSL-------VMQLSYDHL-CH-KPLLLYFATTQK--S--QRTPVSTLMQEGFVD------HDEVTQSYLDALISSNLIM------DHMIKVCYMHDVVHDFVSVKAENEKFFK------S-
>XP_019069317.1
FVLNA-NTPRITDEEVVGFEDVMEKLREQLIRGT-KQLDVISVVGMPGLGKTTVANKLYSDELVVSRFDIRAKCCVSQAYSRRSVLLSI---LR-D-A-ESP---ADQLRKTLLWKRYLILVDDIWEAS--VWDDLRCCFHDSNGSRIILTTQHADVAENAKSVSD-PLHLRILNDDESWKLLKQKVF--GEES--CFLLSNVGQEIANKCRGLPLSIVLVAGMLTKMEKSEKCWKQVAKNLCTNVL-SNS--K---AIIEQSYQNLPYHLKPCFLYFGVFLEDKEINISILTWLWISEGFIK-SCDD-KSEIAEGYLENLIGRNLVMVAKWS-GG-VKTCRIHDLLLYFCKEIAREKNLLL--WMRRRR
>XP_019069333.1
-RIS-----STTQ-IIVGFEEETEWIIRKLSGP--TEVDVISIVGMPGLGKTTLAYRVFNNKSVVDHFDVRAW-TVDQEHNDKKLLQKI---FN-Q-V-QTL---ADKLRKELFGKRYLIFLDDLWDI-----ETWN-ELTRPRRSRIILTSR-KRVALQGKHHSDP---LRLLTPEESWDLLVKRVF-GEER---CP--LVVGEEIARKCAGLPLLLDLIGGVIA-QEKKKALWLEVLNNLNS-ILKDEE----VMKVIQLSYDHL-NH-KPCLLYLASYPK--D--NYIKISELKHEGLVE------HIDLLEVYVDELISSSLVVFYG--DRN--PIFRIHDLVHDFCLIKSRNEHLFD------S-
>XP_019069347.2
-KIP-----STVK-IIVGFEEETEWIIRKLSGP--AEIDVISIVGMPGLGKTTLAYRVYNDKSIVDHFDVCAW-TVDQEHNEKKLLQKI---FN-Q-V-ERF---ADKLRKQLFGKRYLIVLDDIWDT-----AIFD-ELTRPKGSRVILTSR-KKVALHGKCHSNP---LRLLRSDESWELLEKSVF-GEER---CP--KYVGEKIAQKCDGLPLVLDLIGGVIS-KEKKETLWLEVLNNLSS-IFKDEE----VVKIIQLSYDHL-DH-KPCLVYLASYPK--D--EDIRISELKDQGLVQ------QIEVVDV----LISSSLVIF-----DN--SICKIHDLVHDFCYIKSRKEKLLH------SS
>XP_019069358.2
-KIS-----SIVK-IIVGFEEETEWIIRKLSGP--DEIDVISIVGMPGLGKTTLAYRVYNDKSIVDHFNVCAW-TVDQERNEKKLLQKI---FN-Q-V-ERF---ADKLRRKLFGKRYLIVLDDMWDT-----DILD-DLMRPEGSRVILTSR-KKIALHGKCHSDP---LRLLRSEESWELFNKRVF-GEEG---CP--KDVGEKIALKCGGLPLVVDLIGGVIS-KEKKEALWAEVLNDLSS-IFKDEE----VVKVIQLSYEHL-HD-KPCLLCLATYPK--D--EDISMSELKDQGL----------EVVD----ELISSSLVIF-----DD--SIFKIHDLVHDFCYIKSRKEKLLH--------
>XP_019069402.1
-KLP-----STVK-IIVGYEEETEWIIRKLSGP--AELDVISIVGMPGLGKTTLAYRVYNHKSIVDHYDVCAW-TVDQERNEKKLLQKI---FN-Q-V-ERS---ADKLRKRLCGQRYLIVLDDMWDT-----ATLD-ELMRPKGSRVILTSR-KKIALHGKCHSDP---LRLLRSEESWELLEKRVF-GEEG---CP--KDVGKKIARRCGGLPLLVDLIGGVIS-KEKKEALWAEVLNDLSS-IFKDEE----VVKVIQLSYDHL-DH-KPCFVYLASFPK--D--EDISMSELKDQGL----------EVVD----ELISSSLVIF-----DD--SIFKIHDLVHDFCDIKCRKEKLLH--------
>XP_019069404.2
-KIP-----STVK-IIVGFEEETEWIIRKLSGP--AEIDVISIVGMPGIGKTTLAYRVYNHKAIVDHFDVCAW-TVDQERNEKKLLQKI---FN-Q-V-ERF---ADKLWKQLCGKRYLIVMDDMWDT-----ETLD-ELMRPKGSRVILTSR-KKVALHGKCHSDP---LRLLRSEESRELLKKRVF-GEEG---CP--MDVGKRIAKKCGGLPLVLDLIGGVLS-KEKKETLWLEVLHSLSS-IFKDEE----VVKAIQLSYYHL-DD-KPCLVCLATYPK--D--EDIRMSELEDQGL----------EVVD----ELISCSLVIF-----DD--SIIKIHDLVHDFCDIKCRKEKLFH--------
>XP_019069438.1
SGLGQ-EVVDVTEEEMVLFQDVMEKIKKQLLGGS-SQLDVISIVGMPGLGKTTLAEQIYNDQIVAGYFDVHGKCHVTQTYSWRELLVTL---LNDV-M-SDH---AKELRQFLLTKRFLILIDDVWDTK--AWDYLHMCFQGINGSRIILTTRLSEVAQYAKCESN-PHDLPLLRDDESWKLLQKKVF--RRGS--CPELGDVGFRIAKSCGGLPLFIVLVAGVLKEKNEKADLWKEVEESLDASLE------ESM-SIIGFSYMNLPHHLKPCFLYFGGFLRGKSIHVSKLTRLWLAEGFVL-EHNE-KREVAEDFLKNLISRNLVMDMEKF-NG-MKTCRVHDLLHKFCLEKAKQENFLL--WIY--R
>XP_019069506.1
-KIP-----PTVK-IIVGFEEETKWIIRKLSGP--AEIDVISIVGMPGLGKTTLAYRVYNDKSIVDHFDVCAW-TVDQECNEKKLLQKI---FN-Q-V-EKF---ADKLRRKLCGQRYLIVLDDMWDT-----ATWD-ELTRPKGSRVILTSR-KKVALHGKCYSDP---LRLLKPKESWELLEKRVF-GEEG---CP--KDVGEKIARKCDGLPLVLDLIGGVIS-KEKKEALWLEVLNNLSS-IFKDEE----VAKVIQLSYDHL-DH-KPCLVYLASYPK--D--KDIMISELKDQGLVQ------QTEVVEIYVDELISSSLVIF-----FK--FIFKIHDLVHDFCYIKSRKEKLFD------SS
>XP_019069562.1
NGLGQ-EVLAVTEEEMEGFHEAMDKIKRQLLRRS-SQLDIISIVGMPGIGKTFLAEKIYNNLIVTPHFDVHAKCRVTQLYSWKELLLTI---LNDV-L-ADR---ATELRQVLLTKRFLILVDDVWDKT--VWDHLYMCFRDANGSRIILTTRLSDIANYAKCKSE-PHHLRLFRDDESWTLLQEEVF--QGES--CPELVDVGFRIAKSCGGLPLSIVLVGGVLKEKEKKEDLWKEVEESLGSSLQ------KSM-SLIGFSYKNLPHHLKPCFLYFGGFFKGKDIHVSKLTRLWQAEGFVQ-ANKE-K-TTAHDFLEDLISRNLVMVMKEP-ND-VKSCRIHDLLHNFCLEKSKQENFLN--QMN--R
>XP_019069678.1
-KIL-----LTTK-IVVGFEEETKWILRKLSGP--TDLDVISITGMPGSGKTTLAYKVYNDKSVSSHFDLHAW-TVDQGCDEKKLLNKI---FK-Q-V-SKL---ADKLRKQLYGKRYLIVLDDVWDT-----TTWD-ELTRPKGSRIILTTR-EKVALHGKLNTDP---LRLLRSEESWELLQKRAF-GNES---CP--LDVGKEIAENCKGLPLVADLIAGVIA-REKKRSVWLEVLNNSHS-ILKNVE----VMKVIEISYDHL-DH-KPCLLYFASWPK--D--TIMTIYELNGEGFVG------KTEVVKIYMDDLISSSLVIFNE---EY--PTYQLHDLVHDYCLIKARKENLFD--------
>XP_019069769.1
--------A-DDDE-VVGFEKDAEIIMKKLIRGT-KERDLISIYGMPGLGKTTLARKVYNNPSIVNYFEVKAWCAVSQAYNRSTLLVEI---FK-Q-A-K-IKE-ADMLRKVLIGKRYLIVLDDIWEVE--AWEDLGICFPQGCGSRVMVTTRIEQVAKHLQ-H-H-PYSLSFLSSKKSWELLEKKVF--RGES--CPDLLEAGLQVALHCKGLPLVVVLIAGMIAKMDREASLWLEVANDLSS-LA-LG---EQSMKVIQSSYDHLENHLKPCLLYMALFPEDHKITVDDLLKLWMAEEFVL-NV---ETEASRVCLSDLLNRSLIMVSGMF-YD-VQYCSLHDVVREFCLRKLTEDKYMQ------SR
>XP_019071116.1
IPLKR-NSLMNDE-DIVGFGIVAEKMIHSLTRGT-NELDVIPIVGMGGQGKTTCARLLYNNEIIVSHFDVRAWCIISQTYNRKELLQDI---FS-Q-V-FMV---ADMLRKSLLGKWYFIVLDDMWD----------------------VTTRLEKVGEYVKHHTN-PYFLPFLTLKESWELLQKKVF--QNKS--CLELYDVSLEVAKRCKGLPLVVILVAGIIKK-KMEESWWHEVKDAIYSYLG--ES--EEYRGTVHLSYDNLPDYLKPCLLYMGMFPEDHNISASNLINLWIAEGFVQ-DVES-GREAAEGYLMDLISSNVIMVSKGY-NG-VKYSQVHDIVLHFCLERSREEKFML--AVKGSR
>XP_019071638.1
------CSP----ATVLDLDNDLMTVKSRLIGPP-SKLDVVSIVGMGGIGKTTLARKVYDDIYMEHHFYVRAWITVSQMHQHREMLLGI---LR-C-F-NDY---AEQVYRSLKGRRYLIAMDDVWDTT--AWDVVKRSFPDDNGSRVILTSRLANVGIYAS-S-G-PHYMRCLSVDRSLKLFNLKVF-GRE-N--CPELEKATKQIVGKCQGLPLAIVVVAGFCSKISKTENCWEDVAHKIGLIVS-RET--EECMDLLALSYKHLPHHLKPCFLYMGAFPKDYEISVSRLIKLWIAAEFLE-YTFE-MDEVAEGYLKDLIDRSLIMVKKRS-SG-VKTCEVHDLLHDLIIREAWKERSIY------HR
>XP_019071639.1
------CSP----ATVLDLDNDLMTVKSRLIGPP-SKLDVVSIVGMGGIGKTTLARKVYDDIYMEHHFYVRAWITVSQMHQHREMLLGI---LR-C-F-NDY---AEQVYRSLKGRRYLIAMDDVWDTT--AWDVVKRSFPDDNGSRVILTSRLANVGIYAS-S-G-PHYMRCLSVDRSLKLFNLKVF-GRE-N--CPELEKATKQIVGKCQGLPLAIVVVAGFCSKISKTENCWEDVAHKIGLIVS-RET--EECMDLLALSYKHLPHHLKPCFLYMGAFPKDYEISVSRLIKLWIAAEFLE-YTFE-MDEVAEGYLKDLIDRSLIMVKKRS-SG-VKTCEVHDLLHDLIIREAWKERSIY------HR
>XP_019071640.1
------CSP----ATVLDLDNDLMTVKSRLIGPP-SKLDVVSIVGMGGIGKTTLARKVYDDIYMEHHFYVRAWITVSQMHQHREMLLGI---LR-C-F-NDY---AEQVYRSLKGRRYLIAMDDVWDTT--AWDVVKRSFPDDNGSRVILTSRLANVGIYAS-S-G-PHYMRCLSVDRSLKLFNLKVF-GRE-N--CPELEKATKQIVGKCQGLPLAIVVVAGFCSKISKTENCWEDVAHKIGLIVS-RET--EECMDLLALSYKHLPHHLKPCFLYMGAFPKDYEISVSRLIKLWIAAEFLE-YTFE-MDEVAEGYLKDLIDRSLIMVKKRS-SG-VKTCEVHDLLHDLIIREAWKERSIY------HR
>XP_025883958.1
------TTPTIVENTVVGMKDDFNIILDRLTAQT-DELIVIPILGMGGIGKTTLARKVYDDSCIRSRFDKLAWVTISQEYNERQMLLEV---VS-S-I-SQ----MEIVYRGLKGRRFLIVIDDIWSTE--AWNQMQRIFPNDNKSRILLTTRLKYVADYVNCP-D-PHSKSFLSLEDSWNLFTEKLF-KKD-Q--CPLLVEIGKHIVQQCQGLPLSIVVVAGLLGKMDLTHDNWKNVEENLSSFFG-TVS--ERCQSILSLSYNYLPQYLKACFLYVGGFPEDREINVSQLIRLWIAEQFVKA-RNN-KREVAEEYVQELIDRSLILMDSLT-NG-MKTFKIHDLLRQLCLSETHTENVVHNGNVP-RR
>XP_025883959.1
------TTPTIVENTVVGMKDDFNIILDRLTAQT-DELIVIPILGMGGIGKTTLARKVYDDSCIRSRFDKLAWVTISQEYNERQMLLEV---VS-S-I-SQ----MEIVYRGLKGRRFLIVIDDIWSTE--AWNQMQRIFPNDNKSRILLTTRLKYVADYVNCP-D-PHSKSFLSLEDSWNLFTEKLF-KKD-Q--CPLLVEIGKHIVQQCQGLPLSIVVVAGLLGKMDLTHDNWKNVEENLSSFFG-TVS--ERCQSILSLSYNYLPQYLKACFLYVGGFPEDREINVSQLIRLWIAEQFVKA-RNN-KREVAEEYVQELIDRSLILMDSLT-NG-MKTFKIHDLLRQLCLSETHTENVVHNGNVP-RR
>XP_025883969.1
-GRS--QSLSSQKHVVVGLYDDFLRIADKLTGYP-DKLDVVVIFGMGGIGKTTLAKRIYHDKLIEEHFYVRAWITVSERYKVRNMLLDL---LV-C-T-------GERLYKSLKGQRYLIVMDDVWYTE--AWDDVRRYFPNDNGSRVMVTSRIMKVARYIN-P-L-PHQMRFLTVEESWKLLQKKIF-GLD-DCCCDEMERIGMEISKKCKGLPLAIVMVAGILSKESATASKWSDIAENIHSFVT-EES--RPFLDILALSYNHLSRHLKACFLYMGAFPEDVEVPVWRLIRLWIAEGFIK------KTEVGQEYLQELIDRSLIIVSKRY-DN-VKTCSIHDILRNFCQEEAKQEKLLH--VVRRRR
>XP_025884346.1
------SSE-LDVNNMVGRDKEKERMLEELRGGK-DELKVIPIVGMGGIGKTTLAKQVFNHPSIQSRFDVRAWATICKEYNVKEILLSL---LQ-S-I-DKV---ADLLQKKLKCRRYLIVIDDIWCYK--AWDDTRQCFPIDNGSRILLTTRHTEVAIYASSS-N--LHLNLMNADESWNLLKSKAF-ANE-S--FTELETIGEKIASKCQGLPLTIVVVAGLLSKSKRTKEEWENVAENIKSFVT-KDPN-EQCLRVLGLSYNYLPNELKACLLYFGIFPEDSEISVKRLVRLWIAEGFLK------EGEEAKNRLQDLVDRCLVLVSQRADGR-VKTCRIHDLVHELCLREAQSQNFLF------RW
>XP_025884479.1
QSICE----SLEHNVMVGHENEFEMMQDQLTRGA-SDLEVVSIVGMGGIGKTTLANKIYTDPFVMSCFDKRAKVTISQDYCVRNVLLRL---LS-S-I-HQT---ADQLQKLLKGPRYLVVIDDIWTTG--AWDDIKLCFPDCCRSRILMTTRNMEVAEYAS-S-G-PYQMRLMNFDESWSLLYEKVF-AR-GF--FPEFEQLGKQIASKCKGLPLMIVVIAGLLSKIGNRLDRWRSVAENVSSVMN-TDLD-VQCMRVLALSYYHLPHHLRACFLYFALFPEDKLIFVNELVKLWAAEGFLK-VDET-KSEVAKQSLKDLVDRSLVFIQRVSFDG-IKACGMHDVIRELCLREARKINFVN--VI--VR
>XP_025884563.1
---------DVQQKPV-GFQEDLEKIIDRLRGGP-SELDIICIVGMAGIGKTTLAKRAYNDISVVNRFDVRAWVTVSQEYRERDILFDL---FY-S-V-DEINQEADRVRKSLICKRFLIVVDDMWSTD--AWDNLSRLFPDDNGSRIILTSRLIDLATYVN-P-D-PHRLDFLDNDEGWELLRRKIF-GKR-G--CPELEEIGRSIAEKCQGLPLAIVVVAGHLSKMSKTTDCWNNVAESVDSVVN-REP--GQCLDILALSYSHLPQHLKACFLYMGAFPEDFEIHVWKLIRLWVAEGFLN-ATGV-TTEIAEECLEDLIDRSLVLAVKR--NG-LKTCKLHDIMRDFCLEEAKRQNFLH--KKQ-RR
>XP_025886222.1
-EDK-----SSFE-VTVGHEEDEARIIGQLEHE--SELDVISIVGMPGVGKTTLANKVYNNTLVASHFKIRAK-TVSQNFNKSKVLREI---LQ-Q-V-TKE---AGKLRVALLDKRYLIVLDDVWDI-----ATGE-MLIACRGNRVILTSR-SSVGLKVKCHSDT---LQLLTPEKSWDLFVKKVF-EDEGS--CP--SDIGHQIVEKCKGLPLSIVLIAGVIV-KKKKKDLWLQIEHNLDS-ISSNNL---QMMKVMQLSYDHL-YH-KPLLLYFARSQK--S--KRTPVSTLMQEGLVD------HDVTTQSYLNALISSSLIM------DHMIRACYVHDVVHDFCSVKAKKEKFFK------S-
>XP_025886337.1
----H---------ELVGFTDVCKTIRDQLVGGS-QELDVVSIVGMAGSGKTTLARSFINDDIVVSHFDFFAECRVSQEYTREDLLFSI---LS-S-A-GLT---ADRLRKTLLPKRYLLIIDDVWAVQ--AWDDLRLCFPEAKGSRIILTTRLKEVATYAKCVTE-PINLRSMKDSESWLLLQKKVF--GEEM--CPELKEVGQNIAFKCNGLPLSIVLVAGLLAKIDKTERCWTRMELSFGERVQ-DGA--K---DLVKLSYEDLPNKLKSCFLYFGAFLEDREISVSKLTSLWIAEEFIK-NNED-KCETAEDYLSDLIGRNLIMVSKRS-TG-IKACRVHDLMLDFCKEKAKEDNFLL--WLKRRR
>XP_025886344.1
-EDK-----SPFE-VTVGHEKEEAWIIDQLEHE--SELDVISIVGMPGLGKTTLANKVYKNTLVASHFHVRAW-TVSQXYNKSKVLREI---LK-Q-V-GKE---AEKLRRALLDKRYLIVLDDVWDI-----ETGE-MLIACRGNRIILTSR-SSVGLQVKCHSDP---LQLLTPEKSWDLFVKKVF-GDKGS--CP--SKVGHQIVEKCKGLPLAIVLIAGVIV-KKKEKDFWLKILHNLDS-ISTNNL-------VMQLSYDHL-CH-KPLLLYFATTQK--S--QRTPVSTLMQEGFVD------HDEVTQSYLDALISSSLIM------DHMIKVCYVHDVVHDFCSEKAKKEKLLK------S-
>XP_025886396.1
FGDS-----KLEDDIVRGIDDDLEIIIKRLIGPP-SDLDIVTISGMGGIGKTTLARKAYHHLTIRYHFDILAWVTISQEFQCRNVLLEA---LH-C-I-AIVNAKADLVQKNLKGPRYLVVVDDIWTEN--VWDSVRGIFPNYNGSRILLTTRENEVAMYAN-T-C-PHEMSLLSGENGWKLVCDKVF-GPK-H-DHPELEEIGKEIVEKCQGLPLTISVIAGHLCKVARTLEGWKDVARTLSEIIA-SHP--DECLAVLGLSYHHLPNHLKPCFLSMSSFPEDFQVETRILIQLWIAEGFIR-TSENGKSEVAIDYLEDLISRNLIQARERF-NG-IKACGIHDLLREFCLTEAEMTKHMH--RTY-RR
>XP_025886812.1
SGLGQ-EVVDVTEEEMVLFQDVMEKIKKQLLGGS-SQLDVISIVGMPGLGKTTLAEQIYNDQIVAGYFDVHGKCHVTQTYSWRELLVTL---LNDV-M-SDH---AKELRQFLLTKRFLILIDDVWDTK--AWDYLHMCFQGINGSRIILTTRLSEVAQYAKCESN-PHDLPLLRDDESWKLLQKKVF--RRGS--CPELGDVGFRIAKSCGGLPLFIVLVAGVLKEKNEKADLWKEVEESLDASLE------ESM-SIIGFSYMNLPHHLKPCFLYFGGFLRGKSIHVSKLTRLWLAEGFVL-EHNE-KREVAEDFLKNLISRNLVMDMEKF-NG-MKTCRVHDLLHKFCLEKAKQENFLL--WIY--R
>XP_025886865.1
SVLHN-QMTSMSE-EMVGFQDVMYTLRGKLIRGS-SKLDVISIVGMPGLGKTTIANKLFFDQLVVSHFDVRAQCCVSQVYTRKDLLLTI---LH-S-V-DTV---ADKLRKLLMVQRYLILIDDVWETV--AWDDLKPSFYDANGSRIILTTRLGDVANDAKFFSD-PHFLRLFTQEESWMLLKTKVF--NTKS--CPVLEDVGQRIAKRCGGLPLSVVLVAGILETTEKETNCWEQVAINLGSHIQ-AKS--E---DIINLSYQALPFHLKPCFLYFGVFLEDEEIRVSKLTWLWIAEGLVR-SHKE-KPEIAEDHLKNLIGRNLVMVSKMS-DG-SKSCRIHDLLLDFCKKKAKVENFLQ--CIKGRR
>XP_025886867.1
LVLKG-SKQRINE-EIVGFEDVKDELIGKLKGGP-SGLDVISIVGMAGLGKTTLANKLYSDESVVSYFDIHAHCCVSQQYTRKDLLLAI---LH-DII-ERA---ADKLRKLLMRKRYLLLIDDVWETS--AWDDLKLCFPEDNGSRIILTTRHYEVASHAKHDSD-PHKLRSLNNDESWMLLNKKVF--NNES--CPIPRDIGQEIVRKCGGLPLSIILVAGILTRMKKDKHCWEQVATNLGPNIQ-DQM--E---GTLDLSYQHLPPYLKPCFLYLGLFPEDREIQVSKLTWLWIAEGFIK-PHAG-KTEIAENHLENLVGRNLVMVKKRF-DG-IKACRIHDLVHEFCRKKAKLENIIQ--RINGRR
>XP_025886878.1
NELGQ-EAVVVREEEMESFQEAMDQMKMQLLGGS-RQLDVVSLVGMPGIGKTTLAEKIYNDPVITFHFDVRAQCRTTQVYSWRDLLLAI---LNGV-L-NDR---ADELRRFLLTKRFLILIDDVWDDK--VWDNIHMCFKDANGSRIILTTRLSSVANYAKCESE-PHHLRLFRDDESWTLLQQELF--QGKS--CPEIVDVGFRIAKICGGLPLFIVLVAGVLREKKIKAELWKEIEESLCLSLE------ESM-SIIGFSYRNLPQQLKPCFLYFGGLLKGKDIHVSKLTRLWVAEGFVQ-ANEE-NGEAAXCLLEDLISRNLVMGVEKP-NG-LKTCRVHDLLHKFCLEKSKQENFLL--HING-R
>XP_025887010.1
-KIS-----SIVK-IIVGFEEETEWIIRKLSGP--DEIDVISIVGMPGLGKTTLAYRVYNDKSIVDHFNVCAW-TVDQERNEKKLLQKI---FN-Q-V-ERF---ADKLRRKLFGKRYLIVLDDMWDT-----DILD-DLMRPEGSRVILTSR-KKIALHGKCHSDP---LRLLRSEESWELFNKRVF-GEEG---CP--KDVGEKIALKCGGLPLVVDLIGGVIS-KEKKEALWAEVLNDLSS-IFKDEE----VVKVIQLSYEHL-HD-KPCLLCLATYPK--D--EDISMSELKDQGL----------EVVD----ELISSSLVIF-----DD--SIFKIHDLVHDFCYIKSRKEKLLH--------
>XP_025887048.1
-KLP-----STVK-IIVGYEEETEWIIRKLSGP--AELDVISIVGMPGIGKTTLAYRLYNHKSIVDHYDVCAW-TVDQERNEKKLLQKI---FN-Q-V-ERS---ADKLRRRLCGQRYLIVLDDMWDT-----ATLD-ELMRPKGSRVILTSR-KKVALHGKCHTDP---LRLLRSEESWELSEKKVF-GEGR---CP--EDVEKRIARKCDGLPLVVDLIGGVIS-KEKKEALWAEVLNDLSS-IFKDEK----VLKVIQLSYDHL-DH-KPCLVYLATYPK--D--KDIRMSELKDQGL----------EVVD----ELISSSLVIF-----DD--SIFKIHDLVHDFCYIKSRKEKLFH------SS
>XP_025887356.1
--------A-DDDE-VVGFEKDAEIIMKKLIRGT-KERDLISIYGMPGLGKTTLARKVYNNPSIVNYFEVKAWCAVSQAYNRSTLLVEI---FK-Q-A-K-IKE-ADMLRKVLIGKRYLIVLDDIWEVE--AWEDLGICFPQGCGSRVMVTTRIEQVAKHLQ-H-H-PYSLSFLSSKKSWELLEKKVF--RGES--CPDLLEAGLQVALHCKGLPLVVVLIAGMIAKMDREASLWLEVANDLSS-LA-LG---EQSMKVIQSSYDHLENHLKPCLLYMALFPEDHKITVDDLLKLWMAEEFVL-NV---ETEASRVCLSDLLNRSLIMVSGMF-YD-VQYCSLHDVVREFCLRKLTEDKYMQ------SR
>XP_025888775.1
IPLNK-N-PITDE-EIVGFGIDKEKIIQCLIRGT-NDLDVVPIVGMGGQGKTTIARKVYNSDNIVSHFDVRAWCIVSQTYNRRKLLQEI---LS-Q-V-SKD---ADELRKSLMGKRYLIVLDDMWDCM--AWDDLRLSFPDFNRSRIVVTTRLEKVGEQVKFHTD-PYSLPFLTKEESCKLLQKKVF--QKED--CPELQDVSQVVAEKCKGLPLVIVLVAGIIKTRKLEESWWNEVKDSLFDYLD-CHS--EQYRATMQLSFDNLADCLKPCLLYMGMFPEDASINVSALLSLWLAEDFVQ-NIKS-----AEDYLMNLISSNVVMVSKKY-NG-IKYCEVHDVVLHFCLEKSREENFML--VAKGSR
>KAA8519401.1
-GVGK-SAPNVEEETLVGFDDEVDTIKDRLIGVS-DQLEVISIVGMAGLGKTTLAKKVYDDPLVVYHFYIRGWTYVSQVFQKRDLLLGI---LT-S-F-NKI---GERLYKCLKERRYLVVMDDIWLIE--AWNDIKKHFPNDNGNRILFTSRMIDVAFQAK-P-D-PHFLHFLTDDESWNLLQKKVF-QKK-S--CPELVEIGKQIAKKCQGLPLAILVVAGLLAKTEQTENWWKKVAESVSSYIL-NDP--KQYMDTLALSYNHLPPHLKSCFLFMGAFPE--EIPVQKLIWLWIAEGFIC-QTGQ-KSEVAEEYLMDLIDR----------------------------------------------
>KAA8529776.1
-DIGK----IVNEEIVVGFDEEAMKIIEQLTGEQ-KQLQVISIVGMGGLGKTTLARK-----------------------------------------------------------------------------------------------------------------------DESWDLLQQ-------------------KSISFVCQTFKLLRVLV-------------------------------------------------ITVHFLDF--FP--------------------K-QIEQ-RYEFACDF-----------------------------------------------------
>KAA8529800.1
---------AIGEEAVVGIEDEAYEIKSWLMEER-KKLDAVSIVGMPGLGKTTLARKFYNDD-------------------------SV---LT-S---------SEELYKCLKGKSNCI--------------------------------RSSN----------------------------------------------------------PFGAI---------------------------------------------------FQPAPL------------------------------------SAADAVPAVI--------------------------------ATAAGFI-------RR
>KAA8529801.1
-VIEL----TIGEEAVVGVEDEAYEIKSWLMAER-KKLDAVSIVGIPGLGKTTLARKLYYDD-------------------------SV---LT-S---------SEELYQCLKGKRYLIVLDDIWDIR--VWNDLKGSFLDDKGSRILFTTRTKDGAFHAQ-L-N-PHLLRFLNENESWDLLKEKIF-HKE-S--CSMLMEVGKQIARKCAGLPLAIVVVAGLLAKKEKTKEWWERVTESVSSHMV-NDR--KQYMDTLALSYHHLRNHLQPCFLYFGAFPEDYEIPVWKLIWLWVAEGFIK-KHGE-ESEVAVDSLNDLIERSLIIVANKS-DG-VKSCRIHDMLHDLCLRKAEEEGFLQ--RIRGRR
>KAA8529803.1
-TIEP----AIGEEAVVGVEDEAYEIKSWLMAER-KKLDAVSIVGMPGLGKTTLARKLYYDD-------------------------SV---LT-S---------SEELYQCLKGKRYLIVLDDIWDIR--VWNDLKGSFPDDKGSRILFTTRTKDGAFHAQ-L-N-PHLLRFLNENESWDLLKEKVF-HKE-S--CSMLMEVGKQIARKCAGLPLAIVVVAGLLAKKEKTKEWWERVAESVSSHMV-NDR--KQYMDTLALSYHHLPDHLQPCFLYFGAFPEDYEIPVWKLIWLWVAEGFIK-KHGE-ESEVAADCLNDLIERSLIIVANKS-DG-VKSCRIHDMLHDLCLRKAEEEGFLQ--RIRGRR
>KAA8529807.1
-GFEE-RAPVVEEENVVGFHKETKMLVDQLIGEQ-KELEVISVVGMGGLGKTTLARKVYTDPDVDFNFRSRAWIFVSQEYNRKEVFLGI---LS-Q-V-ADM---AQVIRTRLESGRYLIVLDDVWTND--AWDALKNAFPNKNGSRIVLTSRETEVAKHAN-P-DKIHNLRFLTEDESWELLQLKVF-RKG-S--CPDRESLGKKIVKQCGGLPLAVVVVAGLLLKKVNSDDWWNKVAESVRPYVA-RDP--KQFREVLALSYKHLPYHLKACFLYFGVFPEDFQIPVWKLIRLWVAEGLIMLPIGE-ENEIAEEHLEDLVDRNLVLVEKWS-NG-IKACRIHDMLRDLCLKEAAEEKFFE--EIKGRR
>KAA8529811.1
-DINK-NIPIVDKESVVGFDDEALKIIEQLTGEK-KRLEVISIIGMAGLGKTTLARKVYNDPFIVYHFHVRGWTYVSQVYHQRDILLAI---IS-S-L-DEI---CEMMKKQLTGKKYLIVLDDIWDIG--AWNDLRRSFPNDNGSRIMFTSRYKDVALHVK-P-H-PHCLRFLTEDESWDLFVQKVF-RKE-R--CPELMEIGKKIAKKCQGLPLAILVVAGLLAKKEKTQDWWKQVAQSVSSYIV-SDP--EQYMDALALSYNHLPHHLKACFLYFGAFPEDYDIPVWKLIYLWVAEGFIQ-KNEQ-KSELAEDYLMDLIDRSLVLVSKRS-DG-IKTCHIHDLLRDLCLRKAEEENFLQ--EISGRR
>KAA8529814.1
-GIEE-RAPVVEKDNVVGFDEEAKMVKDRLTKGP-EQLEVVSVVGMGGLGKTTLARKIYTDPSIEYHFYIRAWTYVSQEYNRREVFLNI---LS-S-L-DQM---GEELCKHLKSGKYLIVIDDVWTTM--AWDDLKMAFPNTNGSRILLTSRHTDVALHAN-H-N-PHHLRFLTDDESWELLHIKVF-HRA-D--CPELEELGKQIAKKCSGLPLAVVVVAGLLSKKYKTHDWWKKVAESVSSYVA-RDP--KQCMDILALSYKHLPHHLKVCFIYFGLFPEDFEIPVWKLLRLWVAEGFIQ-QIGQ-ECEIAEEYLEDLVDRNLILVAKRS-NG-IKTCRIHDMLRDLCLREAAEEKFLQ--EIKGRR
>KAA8529819.1
---------KADEEIVVGFDNEIMMIKEQLTGGK-KQQEVVSIIGMAGLGKTTLPRKVYDDPFIEYHFYIRAWSYVSQDYRKRDLLLGI---LS-Y-V-DEM---SLKLKKGLMGRRYLIVMDDIWSVD--ASDCLKRSFPDDNGSRIMFTSQLKDVALHAK-P-D-LHCLRFLTEDESWFLFQQKAF-GKE-T--CPWLMGIGMEITKKCLGLPLAIVVTARSSCQNRKE---FSIVGESCKKWI----------------------------------------------------------------------------------------------------------------------------
>KAA8529825.1
-GFEE-RAPIVEEENVVGFDKEVGILLDLLTSGS-EELEVISVVGMGGLGKTTLVRKVFTDPRIEYEFNNRAWNYVSQEYNRREVFLGI---LN-C-V-DDM---AECVRAQLQGQRYMIVLDDVWTKN--AWDDLKIAFPNNNRSRILLTSRNRDVAVHAN-P-D-PHHLRFLTDDESWELLQKKVF-RKG-S--CPELEMLGKQIARRCFGLPLAIVVIAGVLLNKDKTRDWWERVAES---------------------------------------------------------------VTGD-ISERAEENLEDLVDRNLILVATRS-NG-IKTCRIHDMLHDLCLREAAEENFFQ--RIKDRR
>KAA8529826.1
-GMGE-IPPSVEEETVVGFDQEIGEIKERLTGSE-QKRQVISIVGMAGSGKTTLARKVYNDRFIIYHFSILAWTYVSQSYRKRDLLLGI---LK-S-V-DEF---GDELYRGLKGRRYLVVIDDIWHIE--VWNDLKRYFPNNNGGRIMFTTRIKEVALHAQ-P-N-PHFLRFLSEDESWNLLQCKVF-LKE-S--CPALVEIGKQIVEKCWGLPLAIVVVAGLLAKTEKTQNWWNQVAESVSSYVV-SDS--EQQMYTLALSYNHLPRHLKSCFLYLGAFPEDCEISVRKLTWLWIAEGFIE-QIGE-KNEVAEEYLMELIDRSLVLVAKKS-TG-IRACRVHDLLHDLCLRKAKEENFLQ--QIYRRL
>KAA8529827.1
-GMGE-IPPSVEEETVVGFDQEIGEIKERLTGSE-QKRQVISIVGMAGSGKTTLARKVYNDRFIIYHFYIRAWTYVSQSYRKRDLLLGI---LK-S-V-DEF---GDELYRGLKGRRYLVVIDDIWHIE--VWNDLKRYFPNNNGGRIMFTTRIKEVALHAQ-P-N-PHFLRFLSEDESWNLLQCKVF-LKE-S--CPALVEIGKQIVEKCRGLPLAIVVVAGLLAKTEKTQNWWNQVAESVSSYVF-SDS--EQQMYTLALSYNHLPRHLKSCFLYLGAFPEDCEISVRKLTWLWIAEGFIE-QIGE-KNEVAEEYLMELIDRSLVLVAKKS-TG-IRACRVHDLLHDLCLRKAKEENFLQ--QIYRRR
>KAA8529828.1
-GFEE-RAPIVEEENVVGFDKEVGILLDLLTSGS-DELEVISVVGMGGLGKTTLARKVFTDPRIEYEFNNRAWNYVSQEYNRREVFLGI---LN-C-V-DDM---AEYVRAQLQGQRYMIVLDDVWTKN--AWDDLKIAFPNNNRSRILLTSRNRDVAVHAN-P-D-PHHLRFLTDDESWELLQKKVF-RKG-S--CPELETLGKQIARRCFGLPLAIVVIAGLLLNKDKTRDWWERVAESVSSYVS-MNP--EQCMDVLALSYNHLPYHLKACFLYFGVFPEDFEIPVWKLIRLWVAEGFIQ-VTGE-ISERAEENLEDLVDRNLILVATRS-NG-IKTCRIHDMLHDLCLREAAEENFFQ--RIKDRR
>KAA8529829.1
-GMGE-IPPTVEEEFVVGFDQEAEEIKDRLTGSE-QQLQVISIVGMAGSGKTTLARKLYNDHFILYHFYIRAWTYVSQAYRKRDLLLGI---LC-S-V-EGI---GEELYRRLKGRRYLVVMDDIWHID--AWNDLKRSFPDDNGSRIMFTTRIKDVALHAQ-P-D-PHSLLFLSEDESWNLLQRKVF-LKE-S--CPALVDIGKLIAEKCRGLPLAIVVIAGLLAKTEKTKNWWNQVAESVSSYIV-SDT--EQQMNTLALSYNHLPLHLKSCFLYFGAFPEDYEISVRKLTWLWIAEGFIQ-KIGE-KDEVAEEYLMELIDRSLVLVAKTA-SG-IRACRVHDLLRDLCLRKAQEEIFLQ--QIYKRR
>KAA8529833.1
-DIGK----TVEEETVVGFDEEAMKIMEQLTGEQ-KQLEIISIVGMGGLGKTTLTRKVYNDPFIVYHFHIRGWTCVSQVPQKRDILLGI---LS-C-V-NEI---CEMLKKCLMGRRYLIVLDDIWDIG--VWNALRRTFPNDNGSRIIFTSRHKDVALLAR-P-D-PHCPHFLTQDESWDLLQQKVF-RGG-S--CPELMDIGKEIAINCQGLPLAIVVVAGLLAKKEKTKSWWNQVAQSVSSYIV-GDP--EQYMETLALSYNHLPHHLKACFLYFGAFPEDYKIPMWKLTSLWVAEGFIR-QNEQ-KSEVAEDYLMDLIDRSLVIVSSKS-NG-IKTCCIHDVLRDLCLRKAREENFLR--QIYWR-
>KAA8529860.1
RTTEE-SSP-VE---VVGFDMEVKMLVDRLTGAS-NELEVISVVGMGGTGKTTLATKVLNDPSISLVFNPCALIKVSQIYDRKKLFLHI---LS-L-V-REM---AKDLQRRLRDRRYLIVLDDVWSKN--AWDELIIAFPRNKRSRIMLTSRITNVAIYAN-G-D-PHHLRFLNDDECWELLRRKVF-GIA-S--CPEEMELGKEIAEKCHGLPLAVQVISESLSN-NKNPGWWKTVAANVSGYVA-KQP--ERCMNILALSYNTLTPHLKLCFIYFAVFPPDSIIPTWKLLRLWAAEGFIQ-ELEQ-ECVKANEYLDDLVNKNLIIVAKRSING-IKTCRIHNILRDLCLREAADEMFFR--ELRQRR
>KAA8529868.1
-SIEE-RNPIVEEESVIGMFDDVKMLVHRLTGGS-QHLEVISVVGMGGVGKTTLARKIYTDPSIEYHFYIRAWTYVSQEYNRRRVFLNI---LS-S-L-DQM---GEELCLHLQSRKYLVVVDDVWTRT--AWDDLKMAFPNTNGSRILLTSRNRDVALHAN-H-I-PHYLRFLTDDESWELFRRKVF-RGA-D--CPELEELGKQIAKKCSGLPLAVLVVAGLLSKKDKTYGWWKRVADSVSSYVA-RDS--RECMDILALSYNHLPHHLKVCFMYFGLFPGDFDIPVWKLLRLWVAEGFIQ-QIGQ-GCEIAEEYLQDLVDRNLILVAKRT-NG-IKACRTHDLMRELCLIEAAEEEFLQ--EIT---
>KAA8529869.1
RTTEE-SSP-VE---VVGFDMEVKMLVDRLTGAS-NDLEVISVVGMGGTGKTALATKVLNDPSISPVFNPCALIKVSQKYDRKKLFLGI---LS-L-V-EEM---AKDLQRRLQDRRYLIVLDDVWSKK--AWDELIIAFPRNNRSRIMLTSRITNVAIYAN-G-D-PHHLRFLNDDECWELLRRKVF-GSA-G--CPEEMELGKKIAEKCHGLPLAVQVISESLSN-DKNPGWWKTVAANVSRYVA-KEP--ERCMNILALSYNKLTPHLKDCFIYFAVFPPDSIIPTWKLRLLWVAEGFMQ-ELEQ-ECVKADECLDDLVNANLIIVAKRSING-IKACRIQNTLRDFCLSVAAGEIFFR--ELRQRR
>KAA8529870.1
-SIEE-RNPIVEEESVIGMFDDVKMLVHRLTGGS-QHLEVISVVGMGGVGKTTLARKIYTDPSIEYHFYIRAWTYVSQEYNRRRVFLNI---LS-S-L-DQM---GEELCLHLQSRKYLVVVDDVWTRT--AWDDLKMAFPNTNGSRILLTSRNRDVALHAN-H-I-PHYLRFLTDDESWELFRRKVF-RGA-D--CPELEELGKQIAKKCSGLPLAVLVVAGLLSKKDKTYGWWKRVADSVSSYVA-RDS--RECMDILALSYNHLPHHLKVCFMYFGLFPGDFDIPVWKLLRLWVAEGFIQ-QIGQ-GCEIAEEYLEDLVDRNLILVAKRT-NG-IKACRTHDLMRELCLIEAAEEEFLQ--EIT---
>KAA8529949.1
-QVEH----NVEEQTMVGFDHEIQTIKERLVGAS-KQLQVISIVGMGGLGKTTLVKKLY---------------------------------IS---I----------------GKR----------------------LVKN-------TMT---------------YCISL--------------Y---------------------------------------------SW------------------------------------VDIFL---------S------------------------S-----------------VSN---DG----VVVH------------------------SK
>KAA8532440.1
-GIGG-SAPSVEEETVIGFDQEAEMIKERLLDNR-KQLEVISIVGMPGLGKTTLARKVYNDLLIVYHFYIRGWTYVSHAPVKRDLLLSI---LN-S-I-DEM---GEELYKRLSGKRYLIVMDDIWHIQ--AWIDLKNYFPNNNGSRIIFTSRITDRALYAK-P-D-SHFLRFLTEDESWDLLRIKVF-GKE-S--YPDFVEIGKQIAVKCQGLPLAIVVIAGLLAKTDQTQDWWKQVAESHSLKTM-KS------------------------------------------------QCGS--------------------------------------------------------------------
>KAA8532444.1
-GTGR-SAPNAEEETVIGFDKEAEMIKERLLNNR-KQLEVISIVGMPGLGKTTLARKVYNDLLIQHHFYIRGWTYVSQVPRKRDLLLSI---LR-S-V-DVI---GEQLYKGLSGRRYLIVIDDIWHSQ--IWIDLKKYFPDNNGSRIIFTSRITDMALHEH-D-K-SHFLKFLTEDESWDLLQQKVF-GKK-S--CSNLVEIGKQIAVKCGGLPLAIVVVAGLLVKIDGTQDWWKQVSESVQGIGV-DD------------------------------------------------EGGVS-QTD---------------------------------------------------------------
>KAA8532448.1
-GTGE-SAPNLEEETVVGFEDQANMITEELVGGS-KQLAVISIHGMGGSGKTTLATKLYNDPYIVYHFYIRGWTYVSQEYRKRDLLLGI---LS-S-I-EEI---GGKLYRHLKGKRYFIVMDDLWHIK--AWNYLKIFFPNENGSRIILTSRQKEVALQAK-P-D-IHFLRFLTKDESWDLLQQKVF-LNE-T--CPDLVEIGKEIAKKCQGLPLAIVVVAGLLAKTDKTQNWWNQVAERVGSFLV-SDP--KQCLDTLALSYNYLPHHLKPCFLYFGAFPEDYEIPVHKLISLWIAEGFIH-QFGQ-RREVAGEYLIDLIDRSLVLVAKKS-IG-IKACRVHDLLHDLCLRKAEEENFLE--KIYGHR
>KAA8532451.1
-NIGK----IAEQESLVGLDAEASTIMELLIGEE-KQLKVIPIVGMAGLGKTTLVRKVYNDPFIAYHFYIRGWTNVSQVYQKRDLLLSI---LS-S-A-GEC---GEVLFRGLKGRKYLIVMDDIWNIG--AWEDLKRSFPNDNGSRIMFTSRQVDVPLHAR-P----HYMGFLNEDESWDLLQQKAF-RKE-S--CPELMEIGKQIAKKCGGLPLAILVIAGLLAKKDKTQYWWRHVEKS---------------------------------------------------------EGFIR-VDEH-KIEVAEDYLMDLIDRSLVVVSRRS-NG-IKTCRIHDLLRDLCLRKSQEENFLQ--HISPRR
>KAA8532452.1
-NIGK----IAEQESLVGLDAEASTIMELLIGEE-KQLKVIPIVGMAGLGKTTLVRKVYNDPFIAYHFYIRGWTNVSQVYQKRDPLLSI---LS-S-A-GEC---GEVLFRDL--------------------------FPNDNGSRIMFTSRQVDVPLHAT-P----HYMGFLNEDESRDLLQQKAF-RKE-S--CPELMEIGKQIAKKCGGLPLAILVIAGLLAKKDKTQYWWRHVEKSVSSYIV-TDP--DQYMDTLALSYNHLPNHLKACFLYFGSFPEDYEIPVWQLICLWVAEGFIR-VDEH-KIEVAEDYLMDLIDRSLVVVSRRS-NG-IKTC-----------------------------
>KAA8533657.1
-GFV--GIPGVDEETVVGFDYEAEMIKERLTGVS-KQLEVISIVGMAGLGKTTLARKVYSDLFIIHHFYIRGWTCVSQCYQKRNLLLGI---LS-S-I-DEI---GEELYKRLKGQRYLIVMDDIWHIE--AWNDLKRSFPNDNGSRIMLTSRIADVALHVK-P-D--RTL--------------------------------------------------------------WWEQVAESVTSYII-SDT--EQCMEAVALSYSHLPTHLKSCFLYFVAFPEDHEIRASKLISLWIAEGFIH-QIGQ-KSEVGEEYLMDLIGRSLVIVTKKS-TG-IKACCIHDLLRDFCLRQAEEENFMESSRPRARR
>KAA8535362.1
-GVGK-SAPNVEAETVVGFDHEVHTIKERLIGVS-APLEVISIVGMAGLGKTTLAQKLYDDPLVVHHFYIRGWTYVSQVFQKRDLLLGI---LS-S-F-NEI---GEELYKRLKGRRYLVVMDDIWHIE--AWNDTKKYFPNDNGSIILVTSRMTHLALQTK-P-D-PHFLPFLTDDESWDLLQKKVF-QKN-S--CPELVEIGKQIVKKCQGLPLAIVVVAGLLAKTAKTESWWKKVAESVSSYIL-SDP--KQYMDTLALSYNHLPPHLKSCFLFMGAFPEDFEIPVRKLIWLWIAEGFIG-QTRQ-KSEVAQEYLMDLIDRSLVLVAK-S-AG-IKACRVHDMLRDLCLRKAKEENFLR--NIYRRR
>KAA8535368.1
-GVGK-RAPNVEEETVVGFDHEVHTIKERLVGVS-NQLEVISIVGMAGLGKTTLAKKVYDDPLVAYYFYIRGWTCVSQVFQKRDLLLGI---LT-S-F-NEI---GDKLYRCLLDKRYLVVMDDIWHIE--AWNDIQKHFPNKNGSRILFTSRMIDVAFQAK-P-D-PHLLRFLTDDESWNLLQKKVF-QKT-S--CPELVDIGKQIAKKCQGLPLAIVVVAGLLAKTEQTENWWKKVAESVSSYIL-NDP--KQYMDTLALSYNHLPPHLKSCFLFMGAFPEDFEIPVRKLIWLWIAEGFIR-QTRQ-KSEVAQEYLMDLIDRSLVLVAK-S-AG-IKACRVHDMLRDLCLRKAEEENFLW--NIYRRR
>KAA8535370.1
-GVGK-SAPNVEEETLVGFDDEVDTIKDRLIGVS-NQLEVISIVGMAGLGKTTLAKKVYDDPLVVYHFYIRGWTSVSQVFQKRDLLLGI---LT-S-F-NEI---GERLYKCLKGRRYLVVMDDIWDIE--AWNDTKMYFPNDNGSRILFTSRMTDVALQAK-P-D-PHFLHFLTDDESWNLLQKKVF-QKK-S--CPELVEIGKQIAKKCQGLPLAIVVVAGLLAKTEQAENWWKKVAESVSSYIL-NEP--KQYMDTLALSYNHLPPHLKSCFLFMGAFPEDYEIPVQKLIWLWIAEGFIR-QTGQ-KSEVAEEYLVDLIDRSLVLVAK---------------------------------------
>KAA8535371.1
-GVRK-SAPNVEEETVVGFDHEVHTIKERLIGVS-KQLEVISIVGMAGLGKTTLAKKLYNDPLVVYHFYIRRWTYVSQVFQKRDLLLGI---LS-S-F-NEI---GERLYKCLKGRRYLVVMDDIWHIE--AWNDTKMYFPNDNGSRILFTSRIIDVASRAK-P-D-PHFLHFLTDDESWDLLQKKVF-QKT-S--CPELVEIGKQIAKKCRGLPLAIVVVAGLLAKTEQTESWWKKVAQSVSSYIL-ED----------------------------------------------------------------------------------------------------------------------RR
>KAA8535375.1
-VVVK-SAPNVEEETVVGFDHEVRTIKERLIGVS-KQLEVISIVGMAGLGKTTLAKKLYNDPLVVYHFYIRGWTYVSQVFQKGDLLLGI---LS-S-F-NEI---GERLYKCLKGRRYLVVMDDIWHIE--AWNDTKMYFPNDNGSRILFTSRINDVALQAK-P-D-PHFLQFLTDDESWDLLQKKVF-QKT-S--CPELVEIGKQIAKKCQGLPLAIVVVAGLLAKTEQTENWWKKVAESVSSYIL-NDP--KQYIDTLALSYNHLPPHLKSCFLFMGAFPEDYEIPVQKLIWLWIAEGFIR-QTGQ-KSEVAEEYLVDLIDRSLVLVAK-S-AG-IKACHVHDLLRDLCLRKAEEDNFLL--RIYRRR
>XP_028061745.1
-QIQ-----MVDEEITVGFDDEALTIKKLLAGGK-KQLQMISIVGMPGHGKTTLARKLYDDPYITHYFHIRAWTYASQLPRKTEMLLDI---LH-S-V-DEI---GEKLYKQLKGKRYLIVIDDLWHIS--AWVDLKMYFPNDNGSRVMFTSRLKEVAMHAS-P-K-PHCLRFLTEEESWELLERKVF-QNE-S--CPELIKIGKQIMKKCEGLPLAIVVIAGLLARNMKTRESWKQVAQSVSSYIV-SDP--NQYLDTLVLSYNHLPRHLKPCFLYLGAFPQDHEIPVQKLICLWIAEGFIQ-KIGQ-RSEVAEDYLMDLIQRSLVIVAQKF-DG-IKACRMHDLLRDLCLKKASEINFLQ--WIHNRR
>XP_028061854.1
---------MVEAEITVGFDTEVLAIKEQLAGGK-EQLEFVSIVGMPGLGKTTLAKKLYNDPYITYHFHIRAWTYVSQVPRKTEMLLNI---LH-S-L-GED---GEMLYRNLKGKRYLIVIDDICDIG--AWVDLKMYLPNDNESRVLFSSRLKVVVMHAS-P-D-IHSLRFLTEEESWELFQWKVF-QNE-S--FPQLVEIGKQIMKKYEGLPLAIIVIAGLLEKNKKTEEWWKHVAQGVSSFIV-SDP--NQHLDTRALSYNHLPCHLKPCFLYLGAFPEDQEISVQKLIWLWVARGFIQ-NIGE-RSEVAEDYLMDLIQRSLVIVTRKF-DG-IKACRMHDLLRDLCLKKAREINFLH--------
>XP_028063385.1
-QIQK-SMPMVDEEITVGFEDDALTIKERLAGGK-QQLQMISIVGMPGLGKTTLATKLYNDPYIIHYFHIRAWTYASQLPRKTDMLLDI---LR-S-V-DEI---GEKLYKQLKGQRYLIVIDDLWDIG--AWVNLKMYFPNDNGSRVMFTSRLKEVAMHAS-P-D-HHCLRPLTEEESWELLQRKVF-QNG-R--CPELIEIGKQITKRCGGLPLAIVVIAGLLAKNIKTQKSWKKVAQSVSSYIV-SDP--NQYLDTLALSYNHLPRHLKPCFLYLGAFPEDQEISVERLIWLWIAEGFIQ-KIEQ-KSEVAEGYLMDLIQRSLVIVAQKF-DG-IKACRMHDLLRDLCLKKAREINFLK--WIHNCH
>XP_028063474.1
-QIQK-SMPMVDEEITVGFEDDALTIKERLAGGK-QQLQMISIVGMPGLGKTTLATKLYNDPYIIHYFHIRAWTYASQLPRKTDMLLDI---LR-S-V-DEI---GEKLYKQLKGQRYLIVIDDLWDIG--AWVNLKMYFPNDNGSRVMFTSRLKEVAMHAS-P-D-HHCLRPLTEEESWELLQRKVF-QNG-R--CPELIEIGKQITKRCGGLPLAIVVIAGLLAKNIKTQKSWKKVAQSVSSYIV-SDP--NQYLDTLALSYNHLPRHLKPCFLYLGAFPEDQEISVERLIWLWIAEGFIQ-KIEQ-KSEVAEGYLMDLIQRSLVIVAQKF-DG-IKACRMHDLLRDLCLKKAREINFLK--WIHNCH
>XP_028063536.1
-QIQK-SMPMVDEEITVGFEDDALTIKERLAGGK-QQLQMISIVGMPGLGKTTLATKLYNDPYIIHYFHIRAWTYASQLPRKTDMLLDI---LR-S-V-DEI---GEKLYKQLKGQRYLIVIDDLWDIG--AWVNLKMYFPNDNGSRVMFTSRLKEVAMHAS-P-D-HHCLRPLTEEESWELLQRKVF-QNG-R--CPELIEIGKQITKRCGGLPLAIVVIAGLLAKNIKTQKSWKKVAQSVSSYIV-SDP--NQYLDTLALSYNHLPRHLKPCFLYLGAFPEDQEISVERLIWLWIAEGFIQ-KIEQ-KSEVAEGYLMDLIQRSLVIVAQKF-DG-IKACRMHDLLRDLCLKKAREINFLK--WIHNCH
>XP_028063584.1
-QIQK-SMPMVDEEITVGFEDDALTIKERLAGGK-QQLQMISIVGMPGLGKTTLATKLYNDPYIIHYFHIRAWTYASQLPRKTDMLLDI---LR-S-V-DEI---GEKLYKQLKGQRYLIVIDDLWDIG--AWVNLKMYFPNDNGSRVMFTSRLKEVAMHAS-P-D-HHCLRPLTEEESWELLQRKVF-QNG-R--CPELIEIGKQITKRCGGLPLAIVVIAGLLAKNIKTQKSWKKVAQSVSSYIV-SDP--NQYLDTLALSYNHLPRHLKPCFLYLGAFPEDQEISVERLIWLWIAEGFIQ-KIEQ-KSEVAEGYLMDLIQRSLVIVAQKF-DG-IKACRMHDLLRDLCLKKAREINFLK--WIHNCH
>XP_028063915.1
-DMEK----VWEEETVVGFEDEAMKLKEKLTRGQ-KKLDIISIVGMPGLGKTTLARKVYNDPLIVYHFYIRAWITISQKYQKQNLLVDL---IH-S-V---V---CDELWKSLKGKRYLIVMDDIWDTR--AWVDLKSLFPNDNGSRIMFTSRFTNVALHAN-P-S-PLDLRFLTEDESWDLFQQKVF-QRE-I--CPNLMCVGKKIAKNCQGLPLAIVVVGGMLANRKEMPGWWKEVEKILDS----RVL--EPCMETFALSYNHLPHYLKPCFLYFAAFPQDFVIYVQKLTQLWIAEGFIR-KIEG-RSEVAEEYLMDLIGRNLILVSKRS-DG-IKACSIHDLLHNFCCKRAEEEYFLQ--QILCRR
>XP_028063960.1
-QIQK----MVGEEIMVGFDDEVLTIKKRLAGGK-KQLDIIPIVGMPGLGKTILARKVYNDPYITHHFHIRAWTYVYQVPRKREMLLDI---LH-F-G-EEV---GEKLYKKLKRKRYLIVIDDIWDIS--AWVDLKIYLPNDNGSRVMFTSRLKAVAMHVS-P-N-PHCQRFLTEEESWELLQRKVF-QNG-S--CPELIEFGKQIMKKCEGLPLAIVVIAGLLAK-KKTEEWWKQVSQSVSSYIV-SDP--NQYLDTLALSYNHLPRHLKPCFLYLGAFPEDQEISVQRLIWLWIAEGFIQ-KVGP-KSEVAEDYLMDLIQRNLVIVARKF-DG-IKACRMHDVLRDLCLKKARETNFLQ--QTHNCR
>XP_028063961.1
-GFEE-KAPVVEEENVVGFDEEAKTLVDRLKGGK-EELEVISVTGMGGLGKTTLARKVFTDPAIEYNFYIRAWTYVSQEYTRKEVFLSI---LS-S-L-DES---AEELRGHLQTGRYLIVMDDVWTKE--AWDDLKMAFPKNNGSRILLTSRNNEVAVHAN-P-D-HHPLRFLTDDEGWELLKKKVF-RKE-R--CPELEDLGKKIAEECGGLPLAIVVIAGLLIKKEKTSKWWEKVAESVSSYVA-RDP--KQCMDILALSYKHLPHQLQSCFRYFGVFPEDYEIPVCILIQLWIAEGLIE-QVGE-ISETAEDRLEDLVDRNLVMVEKRS-NG-IKTCRVHDMLHDLCLKEAKEEQFLQ--VIKGRL
>XP_028063962.1
-GFEE-KAPVVEEENVVGFDEEAKTLVDRLKGGK-EELEVISVTGMGGLGKTTLARKVFTDPAIEYNFYIRAWTYVSQEYTRKEVFLSI---LS-S-L-DES---AEELRGHLQTGRYLIVMDDVWTKE--AWDDLKMAFPKNNGSRILLTSRNNEVAVHAN-P-D-HHPLRFLTDDEGWELLKKKVF-RKE-R--CPELEDLGKKIAEECGGLPLAIVVIAGLLIKKEKTSKWWEKVAESVSSYVA-RDP--KQCMDILALSYKHLPHQLQSCFRYFGVFPEDYEIPVCILIQLWIAEGLIE-QVGE-ISETAEDRLEDLVDRNLVMVEKRS-NG-IKTCRVHDMLHDLCLKEAKEEQFLQ--VIKGRL
>XP_028063964.1
-GFEE-KAPVVEEENVVGFDEEAKTLVDRLKGGK-EELEVISVTGMGGLGKTTLARKVFTDPAIEYNFYIRAWTYVSQEYTRKEVFLSI---LS-S-L-DES---AEELRGHLQTGRYLIVMDDVWTKE--AWDDLKMAFPKNNGSRILLTSRNNEVAVHAN-P-D-HHPLRFLTDDEGWELLKKKVF-RKE-R--CPELEDLGKKIAEECGGLPLAIVVIAGLLIKKEKTSKWWEKVAESVSSYVA-RDP--KQCMDILALSYKHLPHQLQSCFRYFGVFPEDYEIPVCILIQLWIAEGLIE-QVGE-ISETAEDRLEDLVDRNLVMVEKRS-NG-IKTCRVHDMLHDLCLKEAKEEQFLQ--VIKGRL
>XP_028066697.1
---------MVDEEITVGFEDDALTIKERLAGGK-QQLQMISIVGMPGLGKTTLATKLYNDPYIIHYFHIRAWTYASQLPRKTDMLLDI---LR-S-V-DEI---GEKLYKQLKGQRYLIVIDDLWDIG--AWVNLKMYFPNDNGSRVMFTSRLKEVAMHAS-P-D-HHCLRPLTEEESWELLQRKVF-QNG-R--CPELIEIGKQITKRCGGLPLAIVVIAGLLAKNIKTQESWKQVAQSVSSYIV-SDP--NQYLDTLALSYNHLPRHLKPCFLYLGVFQEDQKILV---------------------------------------------------------------------------------
>XP_028066936.1
-QIQK----MLDEEITVGFDDEALTIKELLAGGK-KQLQLISIVGMPGLGKTTLATKLYNDPYITHYFHIRAWTYASQLPRKTVMLLDI---LS-S-V-DEF---GEKLYKQLKGKTYLIVIDDLWDIG--AWVDLKMYFPNDNGSRVMFTSRLKELSMHAS-P-D-PHCLRFLTEEESWELLQRKVF-QNE-C--CPELIGIGKQIMKKCEGLPLAIVIIAGLLAKNIKTP------------------------------------------------------------------------------------------------------------------------------------------
>XP_028066956.1
-QIQ-----MVDEEITVGFDDEALTIKELLAGGK-KQLQMISIVGMPGLGKTTLARKVYNDPYITHYFHIRAWTYVSQLSRQTDMLLDI---LR-S-L-DEI---GEKLYKQLKGKRYLIVIDDLWDIG--AWVDLKMYFPNDNGSRVMFTSRLKELSMHAS-P-D-PHCLRFLTEEESWELLQRKVF-QNE-S--CPELIEIGKQIMKKCEGLPLAIVIIAGLLAKNIKTVVSWKQVAQSVSSYIV-SDP--NQYLDTLALSYNHLPRHLKPCFLYLGAFPRDQEIPVQKLICLWVAEGFIQ-KIGQ-RSEVAEGYLMDLFQRSLVIVAQKF-DG-IKACRMHDLLRDLCLKKAGEINFLQ--WTHNHR
>XP_028066957.1
-QIQ-----MVDEEITVGFDDEALTIKELLAGGK-KQLQMISIVGMPGLGKTTLARKVYNDPYITHYFHIRAWTYVSQLSRQTDMLLDI---LR-S-L-DEI---GEKLYKQLKGKRYLIVIDDLWDIG--AWVDLKMYFPNDNGSRVMFTSRLKELSMHAS-P-D-PHCLRFLTEEESWELLQRKVF-QNE-S--CPELIEIGKQIMKKCEGLPLAIVIIAGLLAKNIKTVVSWKQVAQSVSSYIV-SDP--NQYLDTLALSYNHLPRHLKPCFLYLGAFPRDQEIPVQKLICLWVAEGFIQ-KIGQ-RSEVAEGYLMDLFQRSLVIVAQKF-DG-IKACRMHDLLRDLCLKKAGEINFLQ--WTHNHR
>XP_028066958.1
-QIQ-----MVDEEITVGFDDEALTIKELLAGGK-KQLQMISIVGMPGLGKTTLARKVYNDPYITHYFHIRAWTYVSQLSRQTDMLLDI---LR-S-L-DEI---GEKLYKQLKGKRYLIVIDDLWDIG--AWVDLKMYFPNDNGSRVMFTSRLKELSMHAS-P-D-PHCLRFLTEEESWELLQRKVF-QNE-S--CPELIEIGKQIMKKCEGLPLAIVIIAGLLAKNIKTVVSWKQVAQSVSSYIV-SDP--NQYLDTLALSYNHLPRHLKPCFLYLGAFPRDQEIPVQKLICLWVAEGFIQ-KIGQ-RSEVAEGYLMDLFQRSLVIVAQKF-DG-IKACRMHDLLRDLCLKKAGEINFLQ--WTHNHR
>XP_028072320.1
-QIQK----MVDEEITVGFDDEALTIKELLAGGK-KQLQIISIVGMPGLGKTTLATKLYNDPYITHYFHIRAWTYASQLPTKTDMLLDI---LR-Y-V-NEI---GEKLYKQLKGKRYLIVIDDLWDIG--AWVDLKMYFPNDNGSRVMFTSRLKELSMHAS-P-D-PHCLRFLTEEESWELLQRKVF-HNE-S--CPELIKIGKQIMKKCEGLPLAIVIIAGLLAKNIKTQESWIQVAQSVSSYIV-SDP--NQYLDTLALSYNHLPRHLKPCFLYLGAFPEDQEIPVQKLISLWVAEGFIQ-KIGQ-RSEVAEDYLMDLIQRSLVIVAQKF-DG-IKACRMHDLLRDLCLKKAREINFLQ--WTRNRH
>XP_028080672.1
---------MVDEEITAGFDDEVLTIKKLLVRGK-KQQQILSIVGMLGLGKTTLARKLYNDPYITHYIHIRGWTNASQLPRKIDMLLHI---LR-S-V-DEI---GKKLYKQLKGKRYLIVIDDLWDIG--AWVDLKMYFPNDNGSRVMFTSRLKEVAMHAS-P-D-SHCLRFLTEEESWELLQRKVF-HNE-S--CPKLIEIGKQIMKKCEGLPLAIAIIAGLLAKNIKTQESWKQVAQSVSSYIV-SAP--NQYLDTLALSYNHLPRHLKPCFLYLGAFPEDQAIPVQKLICLLVTEGFIR-KIEQ-RSEVVEDYLMDLI------------------------------------------------
>XP_028082887.1
-GLES----VGEEEIMVGFEDEAMSLKEQLTGGP-KQLQVISIVGMAGQGKTTLATKLYNDPLVVYHFYIRAWTSVSQEYRKRDLLIRL---LS-C-V-NGI---CEKLYKSLKGQTYFIVMDDMWDTK--AWVDLKICFPNDNGSRIMFTSRHEDVALQAK-T-N-PLSLRFLTHNESWDLFQHKVF-GKR-E--CPVLVEIGKQITNKCQGLPLSIVVVAGIFINEEKSQDRWKQVGETLKSSLA-ANP--QACMKTLALSYIHLPGHLKPCFLYFGAFPEDYQIRVEKLIWLWVAEGFIT-KTGE-KRKVAKEYLMDLIGRSLLLVSKRY-DG-IKACGIHDLLREFCIKQGEDDFFLQ--HDL---
>XP_028082942.1
-QIQ-----MVEEEITVGFDDEALTIKELLAGGK-KQLQMISIVGMPGLGKTTLATKLYNDPYITHYFHIRGWTYASQLPRITDMLLDI---LR-S-V-DEI---GEKLYKQLKGKRYLIVIDDLWDIG--AWVNLKMYFPNDNGSRVMFTSRLKELSMHAS-L-D-PHCLRFLTEEESWELLQRKLF-QNG-S--CPELILIGKQIMKKCKGLPLAIVVIAGLLAKNIKTP------------------------------------------------------------------------------------------------------------------------------------------
>XP_028090836.1
-QIQ-----MVHEEITVGFDDEALTIKELLAGGK-KQLQMISIVGMPGLGKTTLATKLYNDPYITHYFHIRAWTYASQLSRQTDMLLDI---LR-S-L-DEI---GEKLYKQLKGKRYLIVIDDLWDIG--AWVDLKMYFPNDNGSRVMFTSRLKELSMHAS-P-D-PHCLRFLTEEESWELLQRKVF-QNE-S--CPELIEIGKQIMKKCEGLPLAIVIIAGLLAKNIKTLESWKQVAQSVSSYVV-SDP--NQYLDTLALSYNHLPRHLKPCFLYLGAFPRDQEIPVQKLICLWVAEGFIQ-KIGQ-RSEVAEGYLMDLFQRSLVIVAQKF-DG-IKACRMHDLLRDLCLKKAGEINFLQ--WTHNHR
>XP_028090837.1
-QIQ-----MVHEEITVGFDDEALTIKELLAGGK-KQLQMISIVGMPGLGKTTLATKLYNDPYITHYFHIRAWTYASQLSRQTDMLLDI---LR-S-L-DEI---GEKLYKQLKGKRYLIVIDDLWDIG--AWVDLKMYFPNDNGSRVMFTSRLKELSMHAS-P-D-PHCLRFLTEEESWELLQRKVF-QNE-S--CPELIEIGKQIMKKCEGLPLAIVIIAGLLAKNIKTLESWKQVAQSVSSYVV-SDP--NQYLDTLALSYNHLPRHLKPCFLYLGAFPRDQEIPVQKLICLWVAEGFIQ-KIGQ-RSEVAEGYLMDLFQRSLVIVAQKF-DG-IKACRMHDLLRDLCLKKAGEINFLQ--WTHNHR
>XP_028090838.1
-QIQ-----MVHEEITVGFDDEALTIKELLAGGK-KQLQMISIVGMPGLGKTTLATKLYNDPYITHYFHIRAWTYASQLSRQTDMLLDI---LR-S-L-DEI---GEKLYKQLKGKRYLIVIDDLWDIG--AWVDLKMYFPNDNGSRVMFTSRLKELSMHAS-P-D-PHCLRFLTEEESWELLQRKVF-QNE-S--CPELIEIGKQIMKKCEGLPLAIVIIAGLLAKNIKTLESWKQVAQSVSSYVV-SDP--NQYLDTLALSYNHLPRHLKPCFLYLGAFPRDQEIPVQKLICLWVAEGFIQ-KIGQ-RSEVAEGYLMDLFQRSLVIVAQKF-DG-IKACRMHDLLRDLCLKKAGEINFLQ--WTHNHR
>XP_028096865.1
---------MVEEEIMVGFEDEVIMIKEQLTEGK-KKLGIISIVGMPGLGKTTLARKVYDDPYITHYFHIRAWTYVSQAYIKRDLLLGI---LH-S-I-NKT---GEEIYKILKGKRYLIVMDDIWSTG--AWDDVRMYLPNDNGSRVMFTSRLKEVGLHAK-P-E-PHHLRFLTEEESWELFQKRVF-RGE-S--FPELMGLGLQIAEKCEGLPLAIVVIAGILAKEEKTKDLWEEVAESVSSYMV-NDP--NQYMRTLALSYYHLPDHLKPCFLYFGAFLEGSEIPVRKLMWLWIAEGFVQ-SSEEKKTEIAEDYLTDLIERSLVIVSKKS-NG-IKACRMHDLLRHLCLREAEKFKFLT--WFHGGR
>XP_028098604.1
-GFGE-RAPVVEEENVVGFDMEAKTLVDLLNGGK-EELDVVSVIGMGGLGKTTLAKKVFTDPAIEFEFYIRAWIYVSQEYDRKEVFISI---LG-S-L-DEM---ADELRGHLQTGRYLIVMDDVWTRE--AWDDLKMAFPKNNRSRILLTSRNTEVAIHAN-P-DRPHLLRFLNEDESWELLEKKVF-RRE-R--CPELVDLGKQIAKECGGLPLAIVVIAGLLMKKDKTCDWWEKVAKSVNSYVA-RDP--KQCMDILALSYKHLPYHLKACFLYFGVFPEDYEIPVWKLIQLWVAEGFIQ-QVGE-IRETAEEQLEDLVDRNLVLVEKRS-NG-IKTCRVHDMLRDLCLREAEEENFLH--EIKGRR
>XP_028098605.1
-GFGE-RAPVVEEENVVGFDMEAKTLVDLLNGGK-EELDVVSVIGMGGLGKTTLAKKVFTDPAIEFEFYIRAWIYVSQEYDRKEVFISI---LG-S-L-DEM---ADELRGHLQTGRYLIVMDDVWTRE--AWDDLKMAFPKNNRSRILLTSRNTEVAIHAN-P-DRPHLLRFLNEDESWELLEKKVF-RRE-R--CPELVDLGKQIAKECGGLPLAIVVIAGLLMKKDKTCDWWEKVAKSVNSYVA-RDP--KQCMDILALSYKHLPYHLKACFLYFGVFPEDYEIPVWKLIQLWVAEGFIQ-QVGE-IRETAEEQLEDLVDRNLVLVEKRS-NG-IKTCRVHDMLRDLCLREAEEENFLH--EIKGRR
>XP_028098606.1
-GFGE-RAPVVEEENVVGFDMEAKTLVDLLNGGK-EELDVVSVIGMGGLGKTTLAKKVFTDPAIEFEFYIRAWIYVSQEYDRKEVFISI---LG-S-L-DEM---ADELRGHLQTGRYLIVMDDVWTRE--AWDDLKMAFPKNNRSRILLTSRNTEVAIHAN-P-DRPHLLRFLNEDESWELLEKKVF-RRE-R--CPELVDLGKQIAKECGGLPLAIVVIAGLLMKKDKTCDWWEKVAKSVNSYVA-RDP--KQCMDILALSYKHLPYHLKACFLYFGVFPEDYEIPVWKLIQLWVAEGFIQ-QVGE-IRETAEEQLEDLVDRNLVLVEKRS-NG-IKTCRVHDMLRDLCLREAEEENFLH--EIKGRR
>XP_028098607.1
-GFGE-RAPVVEEENVVGFDMEAKTLVDLLNGGK-EELDVVSVIGMGGLGKTTLAKKVFTDPAIEFEFYIRAWIYVSQEYDRKEVFISI---LG-S-L-DEM---ADELRGHLQTGRYLIVMDDVWTRE--AWDDLKMAFPKNNRSRILLTSRNTEVAIHAN-P-DRPHLLRFLNEDESWELLEKKVF-RRE-R--CPELVDLGKQIAKECGGLPLAIVVIAGLLMKKDKTCDWWEKVAKSVNSYVA-RDP--KQCMDILALSYKHLPYHLKACFLYFGVFPEDYEIPVWKLIQLWVAEGFIQ-QVGE-IRETAEEQLEDLVDRNLVLVEKRS-NG-IKTCRVHDMLRDLCLREAEEENFLH--EIKGRR
>XP_028098613.1
-QIQK----MVGEEIMVGFDDEVLTIKKRLAGGK-KQLDIIPIVGMPGLGKTILARKVYNDPYITHHFHIRAWTYVSQVPRKREMLLDI---LH-F-V-EEV---GEKLHKKLKGKRYLIVIDDIWDIS--AWVDLKIYLPNDNGSRVMFTSRLKAVAMHVS-P-N-PHCQRFLTEEESWELLQRKVF-QNG-S--CPELIEFGKQIV--------------------------------------------------------NNL---LQDCYIEF--------------------------------------------------------------------------------------------
>XP_028098747.1
-GLES----VGEEEIMVGFEDEAMSLKEQLTGGS-KQLQVISIVGMAGQGKTTLATKLYNDPLVVYHFYIRAWTSVSQEYRKRDLLIRL---LS-C-V-NGI---CEKLYKSLKGQTYFIVMDDIWDTK--AW-------PK-------------------------PIALYFLTHNESWDLFQHKVF-GKR-E--CPELMEIGKQIANKCQGLPLAIVLVAGILTNEEKSQGRWKQVGETLNSTLA-ADP--QLWMKTLELSYNHLPGHLKPCLLYFGAFPEDYQIRVEKLIWLWVAEGFIT-KTGE-KREVAKEYLMDLIGRSLLLVSKRY-DG-IKACGIHDLLREFCIKQGEEDFFLQ--RFLGQR
>XP_028100405.1
-QIQ-----MVDEEITVGFDDEALTIKRLLVGAR-KQLQMISIVGMPGLGKTTLARKLYNDPYITHYFHICAWTYASQLPRKTDMLLDI---LR-S-L-NEM---GDKLYKKLKGKRYLIVIDDIWDIG--AWVDLKMYFPNDNGSRVLFTSRLKELAMHAS-P-D-PHCLRFLTEEESWELLQRKVF-QNE-S--CPELIEIGKQIMKKCEGLPLAIVVMAGLLAKDNKAQVWWKQVAQSVSSYIV-SDP--NQYLDTLALSYNHLPRHLKPCFLYLGAFPVDQQISVQKLICLWIAEGFIQ-KIGQ-RSEVAEDYLMGLIQRSLVIVAQKF-DG-IKACRMHDLLRDLCFKKVREINFLQ--CAHNRR
>XP_028101273.1
-QIQ-----MGDEEITMSFDDEALTIKKLLVRGK-KQLQMISIVGIPGLGKTTLAIKLYNDPYITHYFHIRAWTYASQLSRQTDMLLDI---LR-S-V-DEI---GDKLYKSLKGERYLIVIDDFWDIG--AWVDLKMYFPNDNGSRVMFTSLHKELAMYAS-P-D-PHCLRFFTEEESWVLLQQKVF-PNE-S--CPELIKIWKHIMKKCEGLPLAIVIIAGLPAKNIKTQESWIQVAQSVSSYIV-SDP--NQCLDTLALSYNHLPRHLKPCFLYLGAFPEDQEIPVQKLIWLWIAEGLYK-NLG---------------------------------------------------------------
>XP_028101614.1
-QIQK----MVNEEITVGFDDEALTIKELLARGK-KQLQMISIVGMPGLGKTTLATKLYNDPYITHYFHIRAWTYASQLPRKKDMLLDI---LR-S-V-DEI---GKKLYKQLKGKRYLIVIDDLWDIG--VWVDLKMYFPNDNGSRVMFTSRLKELAMHAS-P-D-PHCLRFLTKEESWELLQWKVF-QNE-S--GPVLIEIGKQIMKKCEGLPLAIVVMAGLLAKDNKAQESWEQVAQS--------------------------------------------------------------------KSEVAEDYLMDLIQRSL--------------------------------------------
>XP_028102117.1
-QIQKLPMPMVDEEITVGFEDDALAIKELLAGEN-QQLQMISIVGMPGLGKTTLARKLYNDPYITYYFHIRAWTYASQLPTKRDMLLDI---LR-S-F-DEI---GEKLYKQLKGNKYLIVIDDLWDIG--AWVDLKMYFPNDNGSRVMFTSRLKELAMHAS-P-D-PHCLRFLTEEESWELLQQKVF-QNE-S--CPELIIIGKEIMKKCAGLPLAIVVIAGLLARNIKTQESWKQVAQSVSSYIV-SDP--NQYLDTLALSYNHLPHHLKPCFLYLGAFPEDQEISVQKLIWLWIAEGFIQ-KIEQ-KSEVAEGYLMDLIQRSLVIVAQNF-DG-IKTCRMHDLLRDLCLKKAREINFLK--WIHNCR
>XP_028102118.1
-QIQQ----MVHEEITVGFDDEALTIKQLLAGGK-KQLQMISIVGMPGLGKTTLATKLYNDPYISHYFHIRAWTYASQLPRITDMLLDI---LR-S-V-DEI---GEKLYKQLKGKRYLIVIDDLWDIG--AWVNLKMYFPNDNGSRVMFTSRLKEVAMHAS-P-D-RHCLRFLTEEESWELLQRKMF-QNE-S--CPELIGIGKQI-----------------------------------------------------------------------------------------------------------------------------F-DG-IKACRMHDLLRDLCLKKAREINFLQ--QVENRR
>XP_028102119.1
-QIQQ----MVHEEITVGFDDEALTIKQLLAGGK-KQLQMISIVGMPGLGKTTLATKLYNDPYISHYFHIRAWTYASQLPRITDMLLDI---LR-S-V-DEI---GEKLYKQLKGKRYLIVIDDLWDIG--AWVNLKMYFPNDNGSRVMFTSRLKEVAMHAS-P-D-RHCLRFLTEEESWELLQRKMF-QNE-S--CPELIGIGKQI-----------------------------------------------------------------------------------------------------------------------------F-DG-IKACRMHDLLRDLCLKKAREINFLQ--QVENRR
>XP_028102121.1
-QIQQ----MVHEEITVGFDDEALTIKQLLAGGK-KQLQMISIVGMPGLGKTTLATKLYNDPYISHYFHIRAWTYASQLPRITDMLLDI---LR-S-V-DEI---GEKLYKQLKGKRYLIVIDDLWDIG--AWVNLKMYFPNDNGSRVMFTSRLKEVAMHAS-P-D-RHCLRFLTEEESWELLQRKMF-QNE-S--CPELIGIGKQI-----------------------------------------------------------------------------------------------------------------------------F-DG-IKACRMHDLLRDLCLKKAREINFLQ--QVENRR
>XP_028107731.1
-QIQ-----MVDEEITVGFDDEALTIKKLLAGGK-KQLQMISIVGMPGLGKTTLATKLYNDPYITHYFHIRAWTHASQLPRKTDVLLDI---LR-Y-V-DEI---GEKLYKQLKGKRYLIVIDDIWDIG--AWDDLKMYFPNDNGSRVMFTSRLKELAMHAS-P-D-PHCLRFLTEEESWALLQRKVF-QNE-S--CPELIEIGKQIMKKCGGLPLAIVIIAGLLAKNIKTQESWKQVAQSVSSYIV-SDP--NQYLDTLALSYNHLPRHLKPCFLYLGAFPENQKISVQRLIWLWIAEGFIQ-KIEQ-KSEVAEDYLMDLIQRSLLIVAQKF-DG-IKACRMHDLLRDLCLKKAREINFLQ--WIHNCR
>XP_028116480.1
---------LVEVEIIVGFDSKALAIKEQLAGGN-KHLDFVSIVGMPGLGKTILDKKLYNDPYIIHHFHIHAWTYVSQVPKKREMLLDI---LH---F-DED---GEMLYKKLKGKRYLIVIDDIWDIG--VWVDLKMYLPNENGSRIMFTSR----PMHAS-P-D-THCLRFLTEEESWELFQRKVF-PDE-S--CPKLIETGKQIMNKCQGLPLAIIVIAGLLAKNKKTEE-----------------------------------------------------------------------------------------------------------------------------------------
>XP_028116540.1
-QIQ-----MVDEEITVGFDDEALTIKKLLAGGK-KQLQMISIVGMPGLGKTTLATKLYNDPYITHYFHIRAWTYASQLPTKTDMLLDI---LR-S-V-DEI---GEKLYKQLKGKRYLIVIDDLWDIG--AWIDLKTYFPNDNGSRVMFTSRLKELSMHAS-P-D-PHCLRFLTEEESWDLLQLKVF-QNE-S--CPELIKIGKQIMKKCEGLPLAIVIIAGLLAKNIKTQESWIQVAQRVSSYIV-SDP--NQYLDTLALSYNHLPRHLKPCFLYLGAFPEDQEIPVQKLICLWVAEGFIQ-KIGQ-RSEVAEDYLMDLIQRSLVIVAKKF-DG-IKTCRMHDLLRDLCLKKAREINFLQ--WIHNCR
>XP_028118554.1
-DIEK----MVEDEFVVGFDNEAMNIKERLTGGM-KQLEVFSIIGMPGLGKTTLARKVYNDPYIAHYFHLRAWTYVSQSHTKKEMLLDI---LH-S-L-DEI---GERLYKRLKGKRYFIVMDDIWNIG--AWDDIRVYLPNDNGSKVLFTSRTMAVALRAK-P-D-PHCLRFLTEEESWELLHEKVF-RNE-N--FPELMEFGEQIMKKCEGLPLAIVVIAGLLAKSEKTKDRWKHVAASVRSCIS-SDP--NQYMNTLALSYDNLPQHLKPCFLYLGAFRDDHEIPVWKLILLWIAEGFIH-PIGQ-RREIGEGYLMDLIDRSLVIVSRKS-NG-IKACRIHDLLRDLCLKKSEEFNFLK--RSHELR
>XP_028124912.1
-DIGK------EEEIVVGFEDEALTIKDRLTRDQ-KQLDTISIVGMPGLGKTTLAKKVYNDPLIIYHFHIRAWINVSQEYRKRDVLLSL---FY-S-IGKEV---ADKLRKSLKGKRYLIVMDDIWDTR--AWIDLKSLFPNDNGSRIMFTSRFTNVALHAN-T-H-PLFLSFLTEDESWDLFKKKVF-RTD-W--CPELMSIGKKVVIKCQGLPLAIVVVSGIFANIEKSQDQWKQVGEIRDSCAV-RDL--KLCMETFALSYNHLPHHLKSCFLYFAAFPKDFEIPVWKLTQLWVAEGFIR-NIGE-SSEVAEEYLMDLIGRNLILVSKRS-DG-IKACSVHALLHDFCLKKAEEEYFLQ--QILCRR
>XP_028124913.1
-DIGK------EEEIVVGFEDEALTIKDRLTRDQ-KQLDTISIVGMPGLGKTTLAKKVYNDPLIIYHFHIRAWINVSQEYRKRDVLLSL---FY-S-IGKEV---ADKLRKSLKGKRYLIVMDDIWDTR--AWIDLKSLFPNDNGSRIMFTSRFTNVALHAN-T-H-PLFLSFLTEDESWDLFKKKVF-RTD-W--CPELMSIGKKVVIKCQGLPLAIVVVSGIFANIEKSQDQWKQVGEIRDSCAV-RDL--KLCMETFALSYNHLPHHLKSCFLYFAAFPKDFEIPVWKLTQLWVAEGFIR-NIGE-SSEVAEEYLMDLIGRNLILVSKRS-DG-IKACSVHALLHDFCLKKAEEEYFLQ--QILCRR
>XP_028124915.1
-DIGK------EEEIVVGFEDEALTIKDRLTRDQ-KQLDTISIVGMPGLGKTTLAKKVYNDPLIIYHFHIRAWINVSQEYRKRDVLLSL---FY-S-IGKEV---ADKLRKSLKGKRYLIVMDDIWDTR--AWIDLKSLFPNDNGSRIMFTSRFTNVALHAN-T-H-PLFLSFLTEDESWDLFKKKVF-RTD-W--CPELMSIGKKVVIKCQGLPLAIVVVSGIFANIEKSQDQWKQVGEIRDSCAV-RDL--KLCMETFALSYNHLPHHLKSCFLYFAAFPKDFEIPVWKLTQLWVAEGFIR-NIGE-SSEVAEEYLMDLIGRNLILVSKRS-DG-IKACSVHALLHDFCLKKAEEEYFLQ--QILCRR
>XP_028124916.1
-DIGK------EEEIVVGFEDEALTIKDRLTRDQ-KQLDTISIVGMPGLGKTTLAKKVYNDPLIIYHFHIRAWINVSQEYRKRDVLLSL---FY-S-IGKEV---ADKLRKSLKGKRYLIVMDDIWDTR--AWIDLKSLFPNDNGSRIMFTSRFTNVALHAN-T-H-PLFLSFLTEDESWDLFKKKVF-RTD-W--CPELMSIGKKVVIKCQGLPLAIVVVSGIFANIEKSQDQWKQVGEIRDSCAV-RDL--KLCMETFALSYNHLPHHLKSCFLYFAAFPKDFEIPVWKLTQLWVAEGFIR-NIGE-SSEVAEEYLMDLIGRNLILVSKRS-DG-IKACSVHALLHDFCLKKAEEEYFLQ--QILCRR
>XP_028124917.1
-DIGK------EEEIVVGFEDEALTIKDRLTRDQ-KQLDTISIVGMPGLGKTTLAKKVYNDPLIIYHFHIRAWINVSQEYRKRDVLLSL---FY-S-IGKEV---ADKLRKSLKGKRYLIVMDDIWDTR--AWIDLKSLFPNDNGSRIMFTSRFTNVALHAN-T-H-PLFLSFLTEDESWDLFKKKVF-RTD-W--CPELMSIGKKVVIKCQGLPLAIVVVSGIFANIEKSQDQWKQVGEIRDSCAV-RDL--KLCMETFALSYNHLPHHLKSCFLYFAAFPKDFEIPVWKLTQLWVAEGFIR-NIGE-SSEVAEEYLMDLIGRNLILVSKRS-DG-IKACSVHALLHDFCLKKAEEEYFLQ--QILCRR
>XP_028124918.1
-GLES----VGEEEIMVGFEDEAMSLKKQLTRGP-MQLQVISIVGMAGQGKTTLATKLYADPLVVYHFHIRAWTSVFQEYRNRDLLIRL---LS-C-V-NGI---CEKLHKSLKGRTYFIVMDDIWDTK--AW---------------------------------------------------------------------------------------------------------------------------------------------------------------------------------------------------------------------------------------------
>XP_028126810.1
-QIQK----MVDEEITVGFDDEALTIKELLAGGK-KQLQMISIVGMPGLGKTTLAKKLYNDPFIICHFHIHAWTYISQVPKKMEMLLDI---LH---F-DED---GDMLYKKLKGKRYLIVIDDIWDIG--VWVDLKMYLPNDNGSRVMFTSR----PMQTS-P-H-THCLHFLTEEESWELFQQKVF-QDE-C--CPKLIEIGKQITKKCPGLPLAIVVIVGLLAKNNKTQEWWKQVAQSVSSYIV-SDQ--NQYLDTLGLSYNHLPCHLKPCFLYLGAFPDDQEISVQKLIWLWVAEGFVQ-NIG---------YVM---------------------------------------------------
>AtZAR1
NGTDRWSSPVYDHTQVVGLEGDKRKIKEWLFRSNDSQLLIMAFVGMGGLGKTTIAQEVFNDKEIEHRFERRIWVSVSQTFTEEQIMRSILRNLGDASVGDDIGTLLRKIQQYLLGKRYLIVMDDVWDKNLSWWDKIYQGLPRGQGGSVIVTTRSESVAKRVQARDDKTHRPELLSPDNSWLLFCNVAFAANDGTCERPELEDVGKEIVTKCKGLPLTIKAVGGLLLCKDHVYHEWRRIAEHFQDELRGNTSETDNVMSSLQLSYDELPSHLKSCILTLSLYPEDCVIPKQQLVHGWIGEGFVMWRNGRSATESGEDCFSGLTNRCLIEVVDKTYSGTIITCKIHDMVRDLVIDIAKKDSFSNPEGLNCRH
>BS2
------SSTILKVNNMVGRDDQRKQLLEDLTRSS-GEPKVIPIVGMGGIGKTTLAKEVYNDESILCRFDVHAWATISQQHNKKEILLGL---LH-S-T-DRV---ADMLQKSLKRKRYLIVLDDIWSCE--VWDGVRRCFPTEAGSRILLTTRNDEVACYAGVE-N--FSLSFMDQDESWSLFKSAAF-SSE-A--LPEFETVGKQIADECHGLPLTIVVVAGLL-KSKRTIEDWKTVAKDVKSFVT-NDPD-ERCSRVLGLSYDHLTSDLKTCLLHFGIFPEDSDIPVKNLMRSWMAEGFLK------ENEEVEKCLQELVDRCLVLVSKRRDGT-IRSCKVHDLIYDLCVREVQREN-IF--DVS-SY
>Gpa2
----K----DVEQNIMVGRENEFEMMLDQLARGG-RELEVVSIVGMGGIGKTTLAAKLYSDPYIMSRFDIRAKATVSQEYCVRNVLLGL---LS-L-T-------ADQLQKHLKGRRYLVVIDDIWTTE--AWDDIKLCFPDCNGSRILLTTRNVEVAEYAS-S-G-PHHMRLMNFDESWNLLHKKIF-EKEGS--YSEFENIGKQIALKCGGLPLAITLIAGLLSKISKTLDEWQNVAENVRSVVS-TDLE-AKCMRVLALSYHHLPSHLKPCFLYFAIFAEDERIYVNKLVELWAVEGFLN-EEEG-KSEVAETCINELVDRSLISIHNVSFDG-TQRCGMHDVTRELCLREARNMNFVN--VIRGSR
>Hero
-EAK-----SSFE-VTVGHEEDEARIIGQLEHE--SKLDVISIVGMPGVGKTTLANKVYNNTLVASHFKIRAK-TVSQNFNKSKVLREI---LQ-Q-V-TNR---AEKLRVALLDKRYLIVLDDVWDI-----ATGE-MLIACRGNRVILTSR-SGVGLKVKCRSDP---LQVLTDEKSWELFEKRVF-RDEGS--CP--LDIGHQIVEKCKGLPLALVLIAGVIVEKEKEKDFWVKIQNNLDS-TSSNNS---QIMNVMQSSYDHL-YQ-KPLLLYFARLQK--S--ERTPVSMLMQEGLVD------HDEVTESYLDALISSSLIM------DHMMRACYVHDVVHDFCSVKAGKEKFFK------S-
>Mi1.2
-NIP-----LTTK-IIVGFEEETNLILRKLSGP--ADLDVISITGMPGSGKTTLAYKVYNDKSVSRHFDLRAW-TVDQGYDDKKLLDTI---FS-Q-V-SNL---ADKLRKQLFGKRYLIVLDDVWDT-----TTLD-ELTRPKGSRIILTTR-EKVALHGKLNTDP---LRLLRPDESWELLEKRTF-GNES---CP--LDVGKEIAENCKGLPLVADLIAGVIA-REKKRSVWLEVQSSLSS-ILNSVE----VMKVIELSYDHL-HH-KPCLLHFASWPK--D--TPLTIYLLTVEGFVE------KTEVVKIYMDDLISSSLVIFNE---DI--LNFQIHDLVHDFCLIKARKENLFD--------
>Prf
NGLGQ-EVLVVGEEEMEGFQDTIDELKDKLLGGS-PELDVISIVGMPGLGKTTLAKKIYNDPEVTSRFDVHAQCVVTQLYSWRELLLTI---LNDV-L-SDR---ADELRRFLLTKRFLILIDDVWDYK--VWDNLCMCFSDVNRSRIILTTRLNDVAEYVKCESD-PHHLRLFRDDESWTLLQKEVF--QGES--CPELEDVGFEISKSCRGLPLSVVLVAGVLKQKKKTLDSWKVVEQSLSSSLE------ESI-SIIGFSYKNLPHYLKPCFLYFGGFLQGKDIHVSKMTKLWVAEGFVQ-ANNE-KGETAQGFLDDLIGRNLVMAMEKP-NA-VKTCRIHDLLHKFCMEKAKQEDFLL--QIN--R
>R1
TVEDA-RTPRMNE-EIVGFEDVIENLRKKLLNGT-KGQDVISIHGMPGLGKTTLANSLYSDRSVFSQFDICAQCCVSQVYSYKDLILAL---LR-D-A-EGS---ADMLRKTLLPRRYLILVDDVWENS--VWDDLRGCFPDVNRSRIILTTRHHEVAKYASVHSD-PLHLRMFDEVESWKLLEKKVF--GEES--CSLLKNVGLRIAKMCGQLPLSIVLVAGILSEMEKEVECWEQVANNLGSYIH-NDS--R---AIVDKSYHVLPCHLKSCFLYFGAFLEDRVIDISRLIRLWISEAFIK-SSEG-RREIAEGYLENLIGRNLVMVTQRS-DG-AKECRLHDVLLDFCKERAAEENFLL--WINRAH
>R2
-GIT--RTT-DEQDIFVGLQDVVQTLLAELLKAE-PRRSVLSIYGMGGLGKTTLARNLYNSL---KSFPTRTWICVSQEYNTMDLLRNI---IK-S-I-DLLERMEIYLRDLLKERKYLVVVDDVWQRE--AWESLKRAFPDGNGSRVIITTRKEGVAERAD-D-R-VHKLRFLSQEESWDLF-RRKL-LDVRA--MVEMESLAKDMVEKCRGLPLAIVVLSGLLSH-KKGLNQWQKVKDHLWKNIK-EDKSIEISNIL-SLSYNDLSTALKQCFLYFGIFSEDKVVKADDIIRLWMAEGFIP-RG---EEEVAEGFLNELIRRSL-VQVAKF-WE-VTECRVHDLLHDLAIEKALEVNFF-------SS
>R3a
-GL-G-STSLVDDSDIFGRQNDIEDLIDRLLS-DGKKRTVVPIVGMGGLGKTTLAKAVYNDERVQIHFGLKAWFCVSEAFDAFRITKGL---LQ-E-I-FDL---QVKLKERLKGKKFLIVLDDVWNDNYNKWDELRNVFVQ-IGSKIIVTTRKESVALMMGNE----ISMDNLSTESSWSLFKTHAFENMGPM--GHELEEVGKQIAAKCKGLPLALKTLAGMLRSKS-EVEEWKRILRSEIWELP-HND----ILPALMLSYNDLPAHLKRCFSFCAIFPKDYPFRKEQVIHLWIANGLVP-QE--DVIESGNQYFLELRSRSLFERVPNS-QG-----LMHDLVNDLAQIA-SSKLCIR----EEQH
>Rpiblb2
-NIS-----LTTK-IIVGFGEETNLILRKLSGP--ADLDVISIIGMPGLGKTTLAYKVYNDKSVSSHFDLRAW-TVDQVYDEKKLLDKI---FN-Q-V-SKL---ADKLRKQLFGKRYLIVLDDVWDT-----NTWD-ELTRPKGSRIILTTR-EKVALHGKLYTDP---LRLLRSEESWELLEKRAF-GNES---CP--LDVGKEIAENCKGLPLVVDLIAGIIA-REKKKSVWLEVVNNLHS-ILKNVE----VMKVIEISYDHL-DH-KPCLLYFASAPK--D--WVTTIHELKLEGFVE------KTEVVKIYLDDLISSSLVIFNE---DY--PTCQLHDLVHDFCLIKARKEKLCD--------
>Rpivnt1
---------HADETEVIGLEDDFNTLQAKLLDHP---YGVVSIVGMPGLGKTTLAKKLYRH--VCHQFECSGLVYVSQQPRAGEILHDI------A---KQV---ENNLRSLLKIKRYVILLDDIWDVE--IWDDLKLVLPECIGSRIIITSRNSNVGRYIGGDFS--HVLQPLDSEKSFELFTKKIF-NVNDNANASDLVNIGRCIVERCGGIPLAIVVTAGMLRARGRTEHAWNRVLESMAHKIQ------DGCGKVLALSYNDLPIALRPCFLYFGLYPEDHEIRAFDLTNMWIAEKLIVVNTGNGREELADDVLNDLVSRNLIQVAKRY-DG-ISSCRIHDLLHSLCVDLAKESNFFH------RR
>RPM1
-YHSL-ESS-SENS-LVGIDAPKGKLIGRLLSPE-PQRIVVAVVGMGGSGKTTLSANIFKSQSVRRHFESYAWVTISKSYVIEDVFRTM---IK-E-F-TQIPAEVEKLVEYLQSKRYIVVLDDVWTTG--LWREISIALPDGYGSRVMMTTRDMNVASFPY-G-I-KHEIELLKEDEAWVLFSNKAFASLEQC--RTNLEPIARKLVERCQGLPLAIASLGSMMSTK-KFESEWKKVYSTLNWELN-NNHELKIVRSIMFLSFNDLPYPLKRCFLYCSLFPVNYRMKRKRLIRMWMAQRFVE-PI---RGEVADSYLNELVYRNMLQVILWP-FG-PKAFKMHDVIWEIALSVSKLERFC---------
>RPP13
-GIG--RAR-DQEEVVVGLEDDAKILLEKLLDYE-EKRFIISIFGMGGLGKTALARKLYNSRDVKERFEYRAWTYVSQEYKTGDILMRI---IR-S-L-EKIRKFEVYLYGLLEGKKYLVVVDDIWERE--AWDSLKRALPCNEGSRVIITTRIKAVAEGVD-G-R-AHKLRFLTFEESWELFEQRAF-RNIQR--KDDLLKTGKEMVQKCRGLPLCIVVLAGLLS--RKTPSEWNDVCNSLWRRLK-DD-SIHVAPIVFDLSFKELRHESKLCFLYLSIFPEDYEIDLEKLIHLLVAEGFIQ-GD---EEEVARYYIEELIDRSL-LEAVRE-RG-VMSCRIHDLLRDVAIKKSKELNFV-------ST
>Rx
----K----DVEQNIMVGRENEFEMMLDQLARGG-RELEVVSIVGMGGIGKTTLATKLYSDPCIMSRFDIRAKATVSQEYCVRNVLLGL---LS-L-T-------ADRLQKHLKGRRYLVVIDDIWTTE--AWDDIKLCFPDCNGSRILLTTRNVEVAEYAS-S-G-PHHMRLMNFDESWNLLHKKIF-EKEGS--YSEFENIGKQIALKCGGLPLAITVIAGLLSKMGQRLDEWQRIGENVSSVVS-TDPE-AQCMRVLALSYHHLPSHLKPCFLYFAIFTEDEQISVNELVELWPVEGFLN-EEEG-KSEVATTCINELIDRSLIFIHNFSFRG-IESCGMHDVTRELCLREARNMNFVN--VIRGSR
>Sw5b
IPLNK-N-LVTDE-EVVGFENKAEELIDYLIRGT-NELDVVPIVGMGGQGKTTIARKLYNNDIIVSRFDVRAWCIISQTYNRRELLQDI---FS-Q-V-SDD---ADMLRRKLMGKRYLIVLDDMWDCM--VWDDLRLSFPDDIRSRIVVTTRLEEVGKQVKYHTD-PYSLPFLTTEESCQLLQKKVF--QKED--CPELQDVSQAVAEKCKGLPLVVVLVAGIIKKRKMEESWWNEVKDALFDYLD-SEF--EEYLATMQLSFDNLPHCLKPCLLYMGMFSEDARIPASTLISLWIAEGFVE-NTES-GREEAEGYLMDLISSNLVMLSKRY-KG-VKYCQVHDVVHHFCLEKSREAKFML--AVKGTR
