# Supplementary material for: The NRC0 gene cluster of sensor and helper NLR immune receptors is functionally conserved across asterid plants
Source: Plant Cell. 2024 Jun 4;36(9):3344–61. doi: 10.1093/plcell/koae154 (PMC11371149; doi:10.1093/plcell/koae154)
Supplement: koae154_Supplementary_Data [file koae154_supplementary_data.zip › Supplementary File 11/Supplemental File 11/alignment files/Mikania_micrantha_with_Tomato_Nyssa_Camellia_NRCs_alignment_NBARC.fasta]

>KAC9145045.1
-IENR------ES-RIVGRQAEKEALVQQL--LQAQSFEIVPVFGMGGVGKTTLARLLYNDQRVREHFELKGWVCISDEFDIFGRTKDIFKSV--KKKHEDFNKLHEALRDHVNRKRILL----------------------------------------------------------------------------------------------PLALIAVGTSLRKKEDE-DSW---KGVLESEIWNLP-VEGEILPALRLSYHDLSAPLKQVFAYCSLFPKDFLFDKDELTLLWMAEGFL-HRS-STEEKLGHEYFDELLSRSF-----QY-NELF--FVMHDLMNDLATHVA-KEEMLEKYH-----
>KAC9145047.1
NNKNR------PS-GIVGREAEKEALIQQL--LQAQSFGIVPIFGMGGVGKTTLARLLYDDQRVNEHFELKGWVCISDDFDIFGRTKDIFNSM--KREHEDFNKLHEALRDYLRGQRFLLVLDDVWCESYPDWRTLVEPLCT-TGSKIIVTTRKDQLLKRLGY--DP---LKCLSYDDALSLFALHALG--------------------------------------------------------------------------------------------------------------------S-LTEERLGREYFDELLSRSF-----QY-NDSL--FVMHDLMNDLATHVA-KEEMLEKYH-----
>KAC9145050.1
-NENR------PS-GIVGRQAEKEALVQRL--LKEQKFGIVPIFGMGGVGKTTLARLLYDDQWVKEHFELTGWVCISDDFDIFGRTKDIFKSV--KNEHEDFNKLHEALRDYIRGKRFLLVLDDIWCESYPDWRTLIEPLCT-LGSKMVITTRKDQLLKRLGY--DP---LESLSYDDALSLFALHALGVKNF-----SLKP----------------------------------------------------------------------------------------------------------------------------------------------------ATHVA-KEEMLEKYH-----
>KAC9242334.1
-----------RN--SLAKVSREKEALKSLQ-P-S--HKMIALCGMGGVGKT-------------------TMMELKK-FDPISLQQAIAQYI--TETNKDA--RAERLREKLVDKKVLVIMDDIWK-----EVDLKDVGL--NGFKLLLTSRFESVCTQMGV-RD----SRVLNDAEAKTLFFGVVGL----EGDDDELQRVGEDIVKKCGGLPIAIITIAKSLSG--NIKEAWQKALWHLQKDL----KLECITHRIFEMSYENLKEDDKAIF-LSGLFPYDFDICIEDLLRYGWGLNFFK-DV-KNARRHVKICVNNLIRANLLIESDHI-----GYVKMHDLARAFVLSN------VSK-----AS
>KAD0819407.1
EPQSE------PS-TIYGRDREKDYLTSNL--TSE----IVFIWGMGGIGKTTLAQLIFNCVEVENHFEDKKWVSLGRNSEVARVAKAIVEVI--ENGSREFQTSIDRIRGWVNQKRFLLVLDDVWAEDLISWKPLFLALSE-----------------------------------DSLKIFSRFAFAGKSI-----NLKD-GSKISDKCRGLPLASETVGT------------------------------SDVELPL-FAFTH-----ERCFCYCANFPKGTKIDAVNLIQIWMAQGYLGYDE---MEVRGRGYLNSLVRRSL-----QY-HRTVLRFKMHDLVHDVASTL--MPDNVGQNR-----
>KAD1274141.1
-----------ET--LVGMETR-QELKSLLE-ARP-GVSMVGICGMWGSGKSTLASFVYD--EISREFEGSCFVIVKA--GFKTLQEEILSNV--KLEVTFT-QGRYMMETRLRQKSVLIVLDDVPH-----PNHLKMLAGS-KGSRVIFTTRNQNLLNDYNV-------RRMLDDTEAIEVFSWHAFG----REPVQGFEKESLSMVSRCGGHPSVLKNLGSFLQG--RRRSEWLRILVRLEG-----PV---E---------------------------------------------------------------------------------------------ILKNFK------IR--------
>KAD1547182.1
--LNR------VS-SIVGRQAEKEALIHKL--LG-QNFSIVPIVGMGGVGKTTLARLLYNEKQVKNHFELKAWVCVSDEFDSFGISKVIFQSV--KE-FADLNLLQVDLRNHLREKRFMLVLDDVWTESCEDWETLVAPFHG-PGSKIIMTTRKDKLLKKLGY--NH---LQFLPCEDALSLVALHALGVNNF-------------------------------------------------------------------------------------------------------------------------------------------------------------------KKEALEKYH-----
>KAD1839810.1
------------P--LIGMDDE-ESINSWLT-DGSVD--ILTVVGVGGIGKTSLAKYVFH--LHSNKFQKSSFIEINE--GMLDLQKQLFGDI--KNLQLQIHVYASKIKNALAHKKVLLVLDDVGC-----LDQLDELLGN-QGSKIIITTKDA-SLTERCA--------PVLYESASLELLCIHAFK----NTPEEGYKEVSEKLVKYCEGHPLALKVLGRSLQK---RDAYWEECIKVLKK-----PH---QVNNAIKMSFDALLCNDKELFKACFFEGIDRDVTETILNSC---------------DLKATYGITNLIERCLLSIG------WNNELEMHSLIQEMGRDL------VR--Q---SR
>KAD1943839.1
-----------EQ--PLGMVSRKNDILTSLE-HDN---QRMALWGMGGVGKT-------------------TMIEIKK-FDPITSQKQIANQM--NEETKED--RVRRLGKIFEGKKILFILDDVWE-----VIDLKDIGL--KNFKLLVTSRVKKVCIGMDI-TC----SGRLEEEEAKHLFSKTLGY----DGDG-ELRIIGEDILNKCRGLPIAIKTIALALRD--EDKDAWEIARENLRRNL----KLEYIVYDIFEISYKYLKKDDKAIF-LCGLFPDDFDIAIEELLMYGWGLQLFK-KA-DSARKRTNMSVHNLISSNLLTKSYTT-----GCVKMHDLARDFILSN------ISK-----AS
>KAD2393393.1
FPNQE-LIPEQEK-NIF--KKDVEKLLKQL--ASNKLLQIISVFGDVGIGKTDHVKTIYNKLKTMKKFTCSALVVMNTKWSVRHLMINILQQV-KEKLKDE--VLRGRLHGFLKGQKYLIVIIDIQSREL--SEDLRGALPD-KGSRLLITTSNEEAASFADAR-------KPLDMEDGLKFFISKT------FSPD-SMEDLKNKIADSCKGTLLRIALLSGLLSTREEIYEEWSKVFAQRDFATKSIS------FDIFVFCYNDVPRHLKPCLLYLTLFRKGFEIPVRRLFRLWLAEGFVQ----RG-EDVVEGYLEDLVKRNMVEITKRS-DESPKKCRMIGSLHDIFLPRALKLGLFHLHQFGTRR
>KAD2393406.1
DSDSD-DVDV-EE-AVVGFDNEVELLLDQL--TGTKQFQIISITGMAGLGKTTLARTLYNHELVKYMFDFRAWTSVSQAYQTKDLLLGILISF--YKVSEH--ELGEKLYRKLKGRKYMVVFDDIWDFRV--WDILRMYFPDNTGSRVLFTSRDIDVSLHV----KSAR-PRLRTEVESWSIFLKKMFRKG--LCPH-ELMKSGRVINRKCEGLPLAIVIAAGLLKNNLSI-TWWEQIAESLRSFMVSDP--GQY-MDSLALSYNHLPPHLRPCFLFFGAFPEDYEIPVTKLVWLWIAQGFIH-ET-RM-EDVAGDFLVDLIRRSLVMTSRIKADSQVKTCRIHDLLHDFCLRKAEEENFLSNNY----R
>KAD2393407.1
GS---------EE-AVVGFDNEVEILLDQL--TGTKQFQIISITAMAGLGKTTLARTLYNHELVKYMFDFRAWTSVSQVYLTKDLLLSILISF--YKMNEH--ELGGKLYRKLKGHKYLVVFDDI-----------------------------------------------------------------------------------------------------------------------------------------------------------------------------------------------------------------------------------------------------
>KAD2393410.1
GP-------Y-EE-AVVGFDNEVGILLDQL--TATKQFQIISITGMAGLGKTTLARTLYNHELVKYMFDFQAWTSVSQVYQTKDLLLDILIFF--YKMSEH--ELGEKLYRKLKGRKYLVVFDDIWDFRV--WDNLRMYFPDKTGSRVIFTSQETDVILHV----KSAR-HRLRTEVESWSIFQKKIFRMG--LCPH-ELEESGRAINRKCEGLPLAIVIAAGLLKKNLSI-TWWEQIAASLRSFMVSDP--KQY-IDSLALSYNHLPPHLRQCFLFFGAFPENYEVPVTKLIWLWIAQGFVH-ET-RM-EDVAWDFLDDLISRGLLMTPRIKADGQVKTCRIHDLLHDFCLRKAEEENFLSNNY----R
>KAD2393443.1
GL---------EE-AVVGFDNEVEILLHQL--TGTKQFQIISITGMAGLGKTTLTRTLYNHELVKYMFDFRAWTSVSQVYQTKDLLLGILICF--YKMSEH--ELGEKLYRKLKGHKYLVVFDDIWDFGV--WDNLRMYFPDKTGSRV----------------------------------------------------------------------------------------------------------Y-V-----------------------------------------------------------------------------------------------------------------
>KAD2393444.1
GP-------N-EE-AVVGFDNEVEILLDQL--TGTKQFQIISITGMAGLGKTTLARTLYNHELVKYMFDFRAWTSVSQVYQTKDLLLSILISF--YKMSEH--ELGEKLYRKLKGRKYMVVFDDIWDFRV--WDNLRMYFPDKTGSRVIFTSRDIDVSLHV----KSAR-PRLRTEVESWSIFLKKVFRIG--ICPC-VLQKPGWVINSKCEGLPLAIVIAAGLVKNNFSI-TWWEQIAATLRSFMVSDP--RQY-MDSLALSYNHLPPHLRPCFLFFGAFPEDYEIPVTKLVWLWIAQGFIH-ET-RM-EDVARDYLVDLIRRSLVMTSRIKAGGQVKTCRVHDLLRDFCLRKAEEENFLSNSY----R
>KAD2393445.1
KA---------EE-AVVGFDNEVEILLDQL--TATKQFQIISITGMAGLGKTSLARMLYNHELVKYMFDFRAWTCVSQVYQTKDLLLSILISF--YKMNEH--ELGEKLYRKLKGRKYLVVFDDIWDFSV--WDNLRMYFPDKTGSRVVFTSRDIDISLRV----KSAR-PRLRTEVESWSIFLKKMFRMG--LCPH-ELMESGGVINRKCEGLPLAIVIAAGLLKNNLSI-TWWEQIAASLRSFMVSDP--RQY-IDSLALSYNHLPPHLRPCFLFFGAFPEDYEIPVTKLVWLWIAQGFIH-ET-RM-EDVAVDFLVDLIRRSLVMTSRIKADGQVKTCRVHDLLHDFCLRKAEEENFLSNSY----R
>KAD2393649.1
---------------------------------------MVGIWGVGGGGKTTLASSLYN--ELSSKFDGCCFVEIRE--GLEKMQEKVLSGV--KQKQVEVGEGIHMIRRRLSHRKVLIVLDDVNH-----LDHLKGLAGS-EGSRIIITTRDSHLLSAHKV-V------SLLSDEEGIELFKKHAPQ----NRPSKDYGLLLKEVVFYAGGLPLALIVLGSFLCD--KDIYEWRSALARLKK-----PD---NIIEKLRISFDGLQ-VEKELFLACFFRGEKKEDAMDIFDVC---------------DFYPKIGLKVLIQKALITIS-------DGRFDMHDLIQEMGHYI------VR--V---TR
>KAD2804051.1
-----------ED--FVGIKSR-QDFTSKLK-IGS-GVRMVGIWGVGGGGKTTLASVTYS--EISHQFDAHCFLQIRD--GLEKLQKELLSLV--KEKQKVEGERKNKIK--------------------------------------------------------------------------------------------------------------------------------------------------------------------------RRWRLSDAMRVLDAC---------------SFHPGIGVKVLEKKSLIKVT-------NGIIDMHDLIEEMAHYI------VR--E---SR
>KAD2804076.1
-----------ED--FVGIETR-QDFKSKLE-IGS-GVRMVGIWGVGGGGKTTLASVTYM--EISHQFEAHCFLEIRD--GLEKLQNKLLSLV--KNQQDMGGERKHQIKLRLCGKSVLVVLDDVDD-----LKQLEALAGS-EGSRITITTRDQHLL-SRRA-T------SLLSNDEAMKLFTKHACH----DKHVEGYEKLSLDVVSYTGGLLLAIEILGSFLYD--KDKDEWKSVLAKLKD-----PD---KVTERLKISYDGLE-DQKDLFLACSLRRWRLSDAMRVLKACIF------------TSFYPGIGVPVLVQKSLIKVT-------NGKIDMHDLIEEMAHYI------VR--E---SR
>KAD2804077.1
-----------ED--FVGIETR-QDFKSKLE-IGS-GVRMVGIWGVGGGGKTTLASVTYT--EISHQFEAHCFLEIRD--GLEKLQKKLLSLV--KEKQKVEGERKNKLKRRLREKRVLVVLDDVDD-----LEQLQALAGS-EGSRIIITTRDKHLL-SRGA-T------RLLSNDEAMELFTKHACQ----DKPIEGYEKLSRDVVSYASCLPLAIEILGSFLYD--KDKDEWKSVLDKLRD-----PD---KVTERLKISYDGLE-YQKELFLACFLRKWPLNRAMRVLNAC---------------SFHPGIGVPVLVKKSLIKVS-------NGIIDMHDLVEEMAHYI------VR--G---SR
>KAD2804078.1
-----------EE--FVGIETR-QDFKSKLE-IGS-GVRMVGIWGVGGGGKTTLASVIYI--EISHQFEAHCFLKIRD--GLEKLQNKLLSLV--KKKQKLVGEIKNEIKRRLSEKSVLVVLDDVDD-----LKQLEALAGS-EGSRIIITTRDQHLL-SRRA-T------SLLSNDEAMKLFTKHACQ----NKPVEGYEKLSLDVVSYAGGLPLAIEILGSFLYD--KDKDEWKSVLAKLKD-----PN---KVTERLKISYDGLE-DEKNLFLACSLRGWWLSNAMRVLDAC---------------SSHPRIGIRVLVQKSLIKVT-------DEIIDIHDVIEEMAHYI------VR--E---SR
>KAD2804079.1
----------------VGIKAR-QDFKSKLE-IGS-GVRMVGIWGVGGGGKTTLASVTYM--EISHQFEAHCFLEIRD--GLEKLQNKLLSNV--KNQQNMVGERKQQIK--------------------------------------------------------------------------------------------------------------------------------------------------------------------------------------------------------------------------------------------------------------------
>KAD2804094.1
------------------------------E-LGGSGVLMIGIWGVGGSGKTTLASSLYD--DISARFNGC------------------------------------------------------------------------------------------------------------------------------------------------------------------------------------------------------------------------------------------------------IKVLIQKALITIS-------HGCFEMHDLIQEMGHYI------VK--G---SR
>KAD2804109.1
-----------ET--LIGMETR-QELILSLK-VGS-GVDMVGICGMWGSGKSTLASSVYD--EISHEFEGSCFVKVRA--GLKTLQEEILSNV--KSEVTFT-QGTHMMETRLRDISVLIVLDDVHH-----TDHLRMLAGS-KGSRVIFTTRNQYLFDDHSA-------RRMLNDTEAIEVFSWHAFG----REPLQGFKEDSLSMVSKCGGHPSVLQSLGSFLHG--KHRSEWMRILDRLEVGSVFDPE---EEAS----------------------------------------------------------------------------------------VYVLGMFK------IDSRQ-----
>KAD2804120.1
-----------NE--LVGIATR-HNLKMKLE-LGGGGVLMIGIWGVGGSGKTTLASSLYD--DISARFNGCCFLEIKE--GLEKLQQKILSSV--KRKVLTINDGKRMIKSNLYHRKVLIVLDDVND-----RKQLDALVGS-EGSRIIITTRDENLLNSHKV-M------SLLDDEEAIELFCRRAPR----YRNIEDYELLSKGVVTYARGLPLALVVLASFLCD--KDINEWRSALARLKE-----PN---DILKTLQISYDGLK-VEKTLFLACFFRGTYKNAAIEIFNAC---------------GLHPVIGIKVLIQKALITIS-------HGRFEMHDLIQEMGHYI------VK--G---SR
>KAD2804139.1
------------------METR-QELKSLLE-ARP-GVSMVGICGMWGSGKSTLASFVYD--EISREFEGSCFVIVKA--GFKTLQEEILSNV--KLEVTFT-QGRYMMETRLRQKSVLIVLDDVPH-----PNHLKMLAGS-KGSRVIFTTRNQNLLNDYNV-------RRMLDDTEAIEVFSWHAFG----REPVQGFEKESLSMVSRCGGHPSVLKNLGSFLQG--RRRSEWLRILVRLEG-----PV---E---------------------------------------------------------------------------------------------ILKNFK------IR--------
>KAD2804140.1
------------------METR-QELKSLLE-VGS-GVYMVGICGMWGSGKSTLASFVYD--KISHEFEGYCFVKVRD--GLKTLQEEILLNV--KSKVTFT-EVTYMMETSFRENSVLIVLDDVDH-----TDHLKMLAGS-EGSRVIVTTRNRDLLNDRKV-------RRMLDDTEAIEVFSWHAFG----REPLQGFEKHSLSMVSKCGGHPSALKSLGSFLHG--GCGSEWMRILDRLEG-----PV---E---------------------------------------------------------------------------------------------ILKKFK------IR--------
>KAD2804147.1
DSRNR------ET--LIGMETR-QELKSFLE-VWS-GFYMVGICGMWGSGKSTLASSVYD--EISHKFEGSCFVKVRA--GLKTLQEEILSNV--KSEVTFT-QGTYMMETSLRQNSVLIVLDDVYH-----TDHLKMLAGS-NGSRVIFTTRKQYLLNVHNV-------LRMLDNTEAFEVFSWHAFG----REPVQDFENYSRYMVSKCGRHPSVLKSLGSFLHG--KDRSVWMRILDRLEADVARCPV---PTADCRSGGPGG------------------AGAAVKRRAAV-----------------------------------------LVAVWLSAERTRDLGNRK------IKIWG-----
>KAD2804170.1
-----------ED--LIGMETR-EDLESKLK-IGS-GVRFVGLWGVGGSGKTTLASFACK--KFSPDFDDHFILSIRE--DLKYLQEKLLSRI--KTNVNLD-EGRHMIKKRFGYKNLLIVLDDVDD-----LKQLDELAGS-KGSRIIITTRDEHVV-TRDA-E------SLLSKDEAIKLFNRHAYR----FKPVEEYESLSLDVVSYAGGLPLALKVLGSSLYD--KDKNEWISYLAKLRD-----PE---KIMDKLKISYDALQ-HEKDLFLACVLRRWPQENAKMVLDAC---------------NFHTVIGVRELVQKSLINVS-------NGIFDMHDLIEEMAHYI------VI--G---SR
>KAD2804178.1
-----------ED--LIGMETR-EDLESKLK-IGS-GVRFVGLWGGGGSGKTTLASFACK--KFSPDFDDH-------------------------------------------------------------------------------------------------------------------------------------------------------------------------------------------------------------------W----------------------------------VRELVQKSLINVS-------NGIFDLHDLIEEMAHYI------VI--G---SR
>KAD2804414.1
GS---------EE-TVVGFDDEMETLLDQL--TATKQLQVFSIAGMAGLGKTTLARKLYTDPLIDYTFDFRAWICVSQTYIKRDLLLGILGSF--YQMSDQ--QLGEKLYRLLKGRKYLVVLDDIWDSKI--WNELRIYFPDKVGSRVLITSRDIELSSHL----QAAK-PRLRTEDESWAIFLKKVFRTG--FCPP-WLKEHADVIIRKCEGLPLAIVITAGLLKNDFSV-HWWLHMSASLHSFMLSDP--SQY-MDSLALSYSHLPHHLRHCFVFVGVFPEDYDIPVTKLIWLWIAQGFIH-ET-RI-EDVAEDVFQDLIKRSLLMIAKKRADGQIKTCRIHDLLRDLCLKKANEENFSQQVH-----
>KAD2804415.1
GS---------EE-TVVGFDKETETLLDLL--TATRQLQVFSIAGMAGLGKTTLARKLYTDPLIDYTFDFRAWICVSQTYIKRDLLLGILGSF--YQMSDQ--HLGEKLYRLLKGRKYLVVLDDIWDCKI--WNELRIYFPDKVGSRVLFTSRDIELSSHIQPHVQAAK-PRLRTEDESWAIFLKKVFRTG--FCPP-WLKEYADVIIRKCEGLPLAIVITAGLLKNNFSN-AWWLDISSSLLSFMQSDP--RQY-MYSLALCYNHLPPHLRHCYVFVGVFPENYDIPVTKLIWLWIAQGLVH-ET-RI-EDVAEDVFQDLIKRSLLMIAKKRADGRIKTCRIHDLLRDLCLKKANEENFSQQIYLSRNK
>KAD2804417.1
GS---------EE-AVVGFDDEVETLLDQL--TATKQLQVFSIAGMAGLGKTTLARKLYTDPLIDYTFDFRAWICVSQTYLKRDLLLGILSCF--YQMSDQ--QLGEKLYRLLKGHKYLVVLDDIWDCMI--WKELRIYFPDKVGSRVLFTSRDIELSSHV----QAAK-PRLRNEDESWAIFLKKVFRTG--FCPP-YLKEYADLIIRKCEGLPLAIVITAGLLKNDFSV-HWWLQMSASLHSFMQSDP--SQY-MDSLALSYNHLPPHLRHCFVFVGVFPEDYDIPVTKLIWLWIAQGFIH-ET-RI-EDVAEDVFQDLIKRSLLMIAKKRADGHIKTCRIHDLLRDLCLKKVNEESFSQQIY-----
>KAD2804418.1
-------SPP-EE-NVVGFDGEAENIVRLL--TEDAELEVISVVGMGGLGKTTLVKKVYNDPSVEYEFFMRSWVYVSQVYSTLDLFLKILYDV--SQWDLD--TIADELRGRLNEGKYLIVLDDVWTKKA--WDDLKKVFPNKNGSRIVLTTRNKDVAIHANT--S-HP-PRFLTDDESWELLEKKAFPKGT-RCSK-ELEDLGKQIARKCYGLPLAIVVIAGILKKKDKTRSRWEKVEEKVNTYVAMEP--EQC-MDVLALSYNHLPYDLKACFLYFGVFPEDFEIPVWKLIHIWVDEGFIQ-RI-AS-EEMAEENLQDLVDRNLVLVEKRRANGGIKTCRIHDMLHDMCVKQAEEENFFKEIK---RR
>KAD2805261.1
------------------MDAR-KEINYWLN-QSD----FLVICGMGGSGKSTLAKYIVY--SNWQYFEKVSILEIGS--GLHYLQKQFSKDI--GGKNRRIPPGVFKIEEVLQTKKALIFLDDIVK-----PQQLNALLGE-KQSKIIITTMENKSRSKTFQ--------KLLDDHESLELLCLHAFG----KNPMEGYEKLAKEVVRYCEGNPLALEVLGSSLSE--DISSYWESALKLLGK-----IH---DIYSVLKKSYDSLPYSDRELFLACFFVGTDIDYVVKMLEP----------------DYSAVSRIKTLIKRCLLYVA------PNNKLMMHRLLQDMGKNI------VD--R---SR
>KAD3066968.1
---------------LVGLG---SDMKQLLE-MLN-DIRRIAVWGKGGIGKT-------------------TLVKLSNCFDLGIIQSQIAKRI--KVEARDTP-IASKILQRLKMRKILLILDDVWE-----KIDFDAVGIP----KILLTTRSRDVCRHMAV--------NLMNEEDAWTLFAHSAG-------PVLGIESPARKIVASFNGLPLAIKTLGNSMRD--RPQELWRNAYLRWRC----SPLIEKEIFGTLATSYYSLPSILKQCF-FCSLYPAGFSIDVGELIQCWVSDGLIS-EN-QSAANYGVALVEHLKDTCLLDQD------SEGTVKMHDIFRDLAILLSQSQELLYGFH-----
>KAD3067273.1
-----------DERSFVGREDEEESLIAGMPRTGDRKSSIVCINGGPGVGKTELALEFYCQRMVLARY-------FRQNINLSNLGLDIADEK--DEQET---EAFKRVKRELRDMPYLLIIDNLEERDWWDGKDLHDLIPRNTGGHVIITTRLPRVMSYDPM--------QLLLFKDAILLIKGR-RK----EYPAQEVE---AKFDDYLGRSSFGLSVVGSLLSE--------STLFEAINHHLDDEVFNNKFLLKVLIFCITILQEASKML-----------------LVGAWFAPLPVS----AS-----------------LAAAATS-----------------------------------NR
>KAD3068990.1
-----------KG--LVGIESR-NEVIRILN-IES--VRFIGICGMSGIGKTTLAEVVFE--GIRNKFQESSFIGIKD--DLCKLQQKILDDV--KDESIPVRHGQTLLMTKLRDLKVIIVLDDVNH-----ADQLMYLAGG-TGTRIIVTTTNADLLNAYRV-E------KELKDEEALRLFCLSAFA----GHPTHGYEKLSDDIVKHAGGLPIALTVYGSVLFG--KEEKYWKDILKKIQE-----PH---EILGRLEVCYLRLD-YQQHTFMACFLKGRDIDLVKDILTDI---------------GLYPECGITDLINKFLITIN------IVDCVWMHDLLQQMCWEI------LR--K---IA
>KAD3068992.1
-----------KG--LVGIESQ-HDVIRILN-IES--VCFIGICGMSGIGKTTLAEVIFE--DIRNTFQASSFIGIKD--DLCKLQQKILDDV--KDESASVKHGQTLLMTKLRDLKVIIVLDDVNH-----ADQFMYLAGG-PGTRIIVTTTNAELLSACRV-D------DKLKHEEALRLFCQSAFV----GHPTHGYEKLSQDIVNYAGGLPLALTVYGSLLFG--KEEIYWKEILKKVQE-----PH---EVLGRLEVGYVRLD-DQQRTFMACFLKGRDRDLVKDILTDI---------------GLNPECGITDLINKFLISID------FVDCVWMHDLLQQMCWEI------LR--K---IA
>KAD3068993.1
-----------KG--LVGIESR-HDVIRILN-IES--VCFIGICGMSGIGKTTLAEVVFE--SIRNTFQASSFIGIKD--DLCKLQQKILDDV--KDESASVRHGQTLLMTKLRDLKVIIVLDDVNH-----ADQFMYLAGG-PGTRIIVTTTNAELLSACRV-D------DELKHEEALRLFCQSAFV----GHPTHGYEKLSQDIVNYAGGLPLALTVYGSLLFG--KEEIYWKEILKKVQE-----PH---EVLGRLEVGYVRLD-HQQHTFMACFLKGRDIDLVKDILTDI---------------GLYPECGITDLINKFLISID------FVDCVWMHDLLQQMCWEI------LR--K---IA
>KAD3068995.1
-----------KG--LVGIESR-HEVIRILN-IES--VCFIGICGMSGIGKTTLAEVVFE--SIRNTFQASSFIGIKD--DLCKLQQKILDDV--KDESASVKHGQTLLMTKLRDLKVIIVLDDVNH-----ADQFMYLAGG-PGTRIIVTTTNADLLSACRV-E------DELKHEEALRLFCQSAFV----GHPTHGYVTLSQDIVKYAGGLPIALTVYGSLLFG--KEEIYWKEILKKVQE-----PH---EVLGRLEVGYVRLD-HQQHTFMACFLKGRDIDLVKDILTDI---------------GLYPECGIPDLINKFLINID------IVDCVWMHDLLQQMCWEI------LH--K---IA
>KAD3069058.1
-----------DK--LVGINND-AKIESWLQ-DPS--AVILFIHGMGGIGKTTISKCIYN--SNYREYDDSCFLGIHE--GLLRLQTHLLSKI--RSNKEEVIDGTVKVSNALCNKKVLLILDDVTT-----TQQLRALLGP-PGSKVIITTRHKWLLNFFKV-P-----KEELDPSDSNKLFSLYAFQ----DHPMEPYIVQSKLVVHHCRGLPLALKVLGSFLNG--KTIDVWEDAMRKLEA-----PD---NIQKVLQLSYDTLEDNDKDLFLACFFVGDDKEFIVKILAQC---------------DLYPIVGIHNLMDRCLIYIE-------NGKVMMHQLIKEMGQDV------VR--Q---SR
>KAD3069269.1
----RW-----------GSDHRVLEMEREIV-MHNAACKMFGVVGAPGIGKTTLCQTIFGRDSVKQRFCPRIWVCLSKDY---EIVIRILKSL-------D--E----------------VINDADEPDQ------------KTGT------------------------------------------G------------ENLKGLLKKCDGNPLAAKLLAKIAQN--QKR-----------------------------LNLESKTQQPATTTD------------------------------GKS-------------------------------------------------------------
>KAD3336322.1
-TSRR------KS-KIIGREGDKQALLSKL--LDRQNINVLSIVGLGGIGKTTLCQLLYNDEEVKSHFELMSWVCVSEEFDVFSISKTIFKDV--DKRFENLNQLQEALKEKLSKKRFLIVLDDVWNEDYNKWELLQRPFTV-PGSKILVTTRKEMVELVMES--VQ---SELLTDEESLSLFRQHASGKQYF-----KLEM-GDDIVKKCGNLPLALRTLGRLFRTKLTV-EEW---DELLKSEIWKSK-NESDILPALMLSYYDLPAHLKQIFVYCSLFPKDYLFDKDELVLLWMAEGFL--HE-KPMEIFGREGFEELVSRSF-----QH-DKSR--YTMHNLINHLARSVA-ANE-----------
>KAD3336323.1
-TSRR------ET-KIIGREGDKERLLSKL--LGGQNFNVVSIVGLGGIGKTTLCQLLYTDEKVKSHFELMSWACVSDEFDIFSISKAIFKDV--DEKFETLNQLQLALKEKVSKKRFLIVLDDVWTENHNEWELLQRPFTV-PGSKVLVTTRKTMVASTMDS--IQ---AELLLDEEALSLFAQHASSQNFD-----KLKL-GDEIVKKCDRLPLALKILGRAFKGK-SN-EEW---KELLNSEIWNSK-NKKEILPALMLSYYDLPPHLKQIFAYCSLFPKDYLFDKDELVLLWMAEGFL--YE-KSMEIFGRESFEELVSRSF-----QH-DKSK--YIMHDLINDLARSVA-ENEDLEKLH-----
>KAD3336324.1
--YRR------ES-EIIGREDDKEALLGKL--LGGQNFNVLSIVGLGGIGKTTLCQLLYNDEKVKSHFELMSWFCVSDEFDVFSISKAIFKDV--DRRFETLNQLQVALKEKLSKKRFLIVLDDVWNEDYNKWELLQRPFTV-PGSKILVTTRKKKVELVMDS--VQ---SELLSEEESLSLFAQHASGKQNF-----KLKI-GEDIVKKCGQLPLALRTLGRVFRTKLNV-EEW---EELLNSEIWNLD-NQSEILPALKLSYYDLPPHLKQMFAYCSLFPKDYMFD--------MAEGYL--YE-KSMESFGREGFEELVSRSF-----QH-DKSI--YIMHDLINDLARSVA-ENANLEKCH-----
>KAD3336327.1
--YRR------ES-EIIGREGDKEALLGKL--LGGQNFNVVSIVGLGGIGKTTLCQLLYNDEKVKIHFELMSWVCASDEFDIFSISKAIFRDV--DGNFDTLNQLQVALKEKLSKKRFLIVLDDVWNEDYNKWELLQRPFTV-PGSKILVTTRKNMVESVMDS--VH---SELLSNEKSLSLFAQHASGKQNF-----KLKI-GEDIVKKCGRLPLALRTLGRVFRTKLNV-EEW---EELLNSDIWNLH-NENKILPALKLSYYDLPPNLKQMFAYCSLFPKDYMFDKDELVLLWMAEGYL--YE-KSMEIFGREGFEELVSRSF-----QQ-YKSE--YTMHDLIHDLAISVA-ENEDLEKFH-----
>KAD3336363.1
-PTRG------VS-KIIGREGDKGALLRIL--LGS-NVSVVSIVGLGGIGKSTLAQLLYNDKEINNHFEAMSWVCVSDEFDVFKISMAFFKDV--DKKFKTLNQLQVALAEKLSKKRFLLVLDDVWNENHQEWERLQRPFTV-HGSKVLVTTRKTTVAAAMDS--VQ---PKLLSNEEALSLFAQHAFDEQNF-----KLKL----------------------------------------------------------------------------------------------------------------------------------------------------------RIEPLEKCH-----
>KAD3336375.1
-ASRR------ES-EVIGREGDTGALLGKL--LGSQNFNVVTVVGMGGIGKTTLAQLLYNDKRVKDRFEFRAWVCVSDEYNVFNISKAIFQSV--NKDFATLNLLQEALAEKLSKKMFLIVLDDVWNENQQEWELLQRPFTG-SGSKVLVTTRNATVASAMDS--VQ---PELLPDEEALSLFSQHASDKQNF---------------------------------------------------------------------------------------------------------------------------------------------------------------SVA-RIEALKKCH-----
>KAD3336378.1
-SSRR------ES-KVIGRERDKEALLGKL--LGGQNFNVVSVVGLGGIGKTTLAQLLYNDKKVKDHFEFRAW----------------------------------------------------------EWELLQRPFTV-PGSKVLVTTRKTTVASAMDS--VQ---PELLPDEEALSLFSQHASDKQNF-----KLKL-GDDIIKKCKRLPLALRILGRTFKGK-SN-EEW---KE----------------------------------------------------------------------------------------------------------------------------------
>KAD3336380.1
-PRKR------ES-KVIGRKGDKEALLGML--LGSQNVNVVSVVGLGGIGKTTLAQLLYNDEKVKVHFEFRAWVCVSDEFDVLKISKAIFQAV--NQDFANLNLLQEALKEKLSKKMFLLVMDDVWNENHQEWELLQRPFTV-PGSKVLVTTRNTTVASAMDS--VQ---PELLPDEEALSLFSQHASDKQNF-----KLKL-GDKIVKKCGRLPLALKTLGRVFRGK-SD-EEW---EELLDSEIWNSK-NESNILPALMLSYYDLPPHLKQIFAYCSLFPKDYVFDKDELVLLWMAEGFL--YQ-KQMEILGGEYFKELVSRSF-----QSLDKSC--YTMHDLINDMAKSVA-RKEALKKCH-----
>KAD3336521.1
ETTLD------ES-EIIGRKDDKEALVRIL--LADQNFIVVSIVGLGGIGKTTLCQLLYNDERVVKHFKYMSWVRVSEGSTVSSICETIFKDV--KKEFENLNQVQVALNEKLSNKRFLIVLDNLWNLDYNQWELLQRPFLK-PGSKVLVTTRKSVVESVMDS--FH---SKVLSDEDALSLFVQHATSRQTF-----KLKP-EAKILEKCDGLPLALRILGRAFRGK-SN-EKW---KELLNSEIWNSN-NKEGILPVLMLSYYDLPFHLKLLFVYCSLFPKNYVFDKDELVLLSMAEGYL--DE-KSMENFGREGFEDLVSRSF-----QH-KKSK--YVMHDLINDLARSVA-RNEDLEKFR-----
>KAD3640126.1
-----------DG--PTPVLSHKSEIVLAIK-NED---QIIGIVGQGGAGKT-------------------TLAKAAS-F---------------KKKEIRR--KLETAAKKVSYEKVLIILDDVWE-----EFKLGDVGI--SEYKILITSRNEDKCRVMNA-------KMHLPEEEAWTLFKRVVNR----QWDE-RLERIGRKSVKECGGLPLFIQVLGMALKD--KEFRDWETMLDLLQATV------FTKEFRLIKKSYDQLENVTKKCF-LCSMFPEDETIGLKRLTHYGLALGIFN-NV-DSAISKVRYAVRSLISSFLLQPTERFSEGEEEEFKMHDIVRKMALII------TSE-----SW
>KAD3640136.1
-----------DG--PTPVLSHKSEIVLAIK-NED---QIIGIVGQGGAGKT-------------------TLAKAAS-F---------------KKKEIRR--KLETAAKKVSYEKVLIILDDVWE-----EFKLGDVGI--SEYKILITSRNEDKCRVMNA-------KMHLPEEEAWTLFKRVVNR----QWDE-RLERIGRKSVKECGGLPLFIQVLGMALKD--KEFRDWETMLDLLQATV------FTKEFRLIKKSYDQLENVTKKCF-LCSMFPEDETIGLKRLTHYGLALGIFN-NV-DSAISKVRYAVRSLISSFLLQPTERFSEGEEEEFKMHDIVRKMALII------TSE-----SW
>KAD3640507.1
TQ-RQ-RLPM-KE-SMVGFEEDTIKLLERL--TGYKR-EVIPIVGMAGLGKTTLAKRLYRDPYILYFFDIRAWSCVSQKYVKRDLLLGILSSM--YSMSDE--QLGEQIYRGLKGQKYLVVLDDIWEYRV--WKELEIYFPDRNGSRLLLTTRNLDLNLEA---------TRLRTARESWHLLQMMVFENG--KCPW-RLYDVGKQISMKCYGLPLAVSITAGLLRNRWRR-AYWKEVAESLSNYIVRDS--NQY-MDTLALSYNHLPSHLRPCFLYLGVFPGDCDIPVHKLIRLWVAQGFID-QT-KT-EDVAEDYLMDLLERSLVIVSKRSDDGQIKACHVHDLLRSLCMWKAMEEGFSPISY----R
>KAD3640994.1
-----------RN--SLAKVSREKEALKSLQ-P-S--HKMIALCGMGGVGKT-------------------TMMELKK-FDPISLQQAIAQYI--TETNKDA--RAERLREKLVDKKVLVIMDDIWK-----EVDLKDVGL--NGFKLLLTSRFEYVCTQMGV-SD----SRVLNDVEAKTLFFGVVGL----EGDDDELQKVGEGIVKKCGGLPIAIITIAKSLSG--NIKEAWQKALWRLQKDL----KLESITHRIFEMSYENLKEDDKAIF-LCGLFPYDFDIRIEDLLRYGWGLNFFK-DV-KNARRHLKICVNNLIRANLLIESDHI-----GYVKMHDLARAFVLSN------VSK-----AS
>KAD4179494.1
-----------AD-RVVKVTQHVDSILQDL-----DDLKAVRVIGMLGAGKTTILQNLNNHEKVASMYERVIWLTVSGNLSIEMLQHVIVERL--EGAT-DVY-VARRINKELAGVKYLLLLDDVK------ELDLEAIGVPAKGSKIVMTTKYRHVR------------SEVLSQSESWNMFHRLLF-PNDV-----QLE-MAHKAVSLCGGHPLMIKMAARIFKSHDLSEISWSDALQTLRR---PEKG--NEPMKDLKFCCDHLDHEHKPCFLYSALYPEDTEISTDGLLECWEAENFLK----SNAKIGGRNILRHLKNLIL-----EE-GATARHVRMHKLIRAAALNLLRKDRCLVKTS--DKE
>KAD4179504.1
-----------AD-HVVKVTQRVDSILQDL-----DDLKAVRVIGMLGAGKTTILQNLNNHEKVASMYERVIWLTVSGNLSIEMLQHVIVERL--EGAT-DVY-VARRINKELAGVKYLLLLDDVK------ELDLEAIGVPAKGSKIVMTTKYRHVR------------SEVLSQSESWNMFHRLLF-PNDV-----QLE-MAHKAVSLCGGHPLMIKMAARIFKSHDLSEISWSDALQTLRR---PEKG--NEPMKDLKFCCDHLDHEHKPCFLYSALYPEDTEISTDGLLECWEAENFLK----SNAKIGGRNILRHLKNLIL-----EE-GATARHVRMHKLIRAAALNLLRKDRCLVKTS--DKE
>KAD4179507.1
-----------------------------------SRSSVVVVAAAGGCGKTTLVTMLCHDSDIL----------VSETPNFMAIVSDLLNP----------------------------------------------------------------------------------------------------------------------------------------------------------------------------------------------------------LLV-KLFFH-E-----------------------------------------------------------------
>KAD4179521.1
-----------AE-RVLQMTQDANQMLEHL-----EEYRAIRVLGMSGAGKTTILKNLNNHEKVARTYERVIWVTVSGNLSVETLQHVIAERL--EGTTIDIE-VGRKIKEELEGVKFLLLLDDVK------ELDLDMIGIPAKGSKVVMTTKYRHVML-----------LELLSSNDSWNMFHKLLD-PNNV-----QLD-TARKALEICDGLPLMVKMAARVFKTHERNEISWSDGLQTFKR---PEKR--NNIMDNLKFCCDHLDLEQKPCFLYSALHPEDTEICMEGLLECWAAENFLK----RGAKVVGRNILRHLKNVIL-----ED-GASGQFVRMHKVIRAIALNILLQDRCLVRTS--DKE
>KAD4179526.1
-----------AD-RVVKVTQRVDSILQDL-----DDLKAVRVLGMLGAGKTTILQNLNNHEKVASMYERVIWLTVSGNLSIEMLQHVIVERL--EGAT-DVY-VARRINKELAGVKYLLLLDDVK------ELDLEAIGVPAKGSKIVMTTKYRHVR------------SEVLSQSESWNMFHRLLV-PNDV-----QLE-IAHKAVSLCGGHPLMIKMAARLFKSHDLSEISWSDALQTLRR---PEKG--NEPMKDLKFCCDHLDHEHKPCFLYSALYPEDTEISTDGLLECWEAENFLK----SNARIGGRNILRHLKNLIL-----EE-GATARHVRMHKLIRAAALNLLRKDRCLVKTS--DKE
>KAD4179543.1
-----------AD-HVVKVTQRVDSILQDL-----DDLKAVRVIGMLGAGKTTILQNLNNHEKVASMYERVIWLTVSGNLSIEMLQHVIVERL--EGAT-DVY-VARRINKELAGVKYLLLLDDVK------ELDLEAIGVPAKGSKIVMTTKYRHVR------------SEVLSQSESWNMFHRLLF-PNDV-----QLE-MAHKAVSLCGGHPLMIKMAARIFKSHDLSEISWSDALQTLRR---PEKG--NEPMKDLKFCCDHLDHEHKPCFLYSALYPEDTEISTDGLLECWEAENFLK----SNAKIGGRNILRHLKNLIL-----EE-GATARHVRMHKLIRAAALNLLRKDRCLVKTS--DKE
>KAD4179546.1
SVSSR-------RGDIVTFDEPLKKLKAKV--FEDSRSSVVVVAAAGGCGKTTLVTMLCHDSDILG--------------------------------------------------------------------------------KIL-----------------------------------------------------------------------------------------------------------------------------------------------------------------------------------------------------------------------------
>KAD4179566.1
-ASSR--------GVVIGFDDRVNDLKVKL--IKD-DCSIVVVSGPGGSGKTTFVKLFCNDPDIKKRFRHIYFVTVSQNYNSKVIITKLLGE-----TNEDAIHQWESFLGENQSE-ILLVLDDVWSYKV--IEDFRFKLH---KYKILVTSR----ITFGRY--KT----QALNSQDATHLFRSSALPENSN-----ISDDLVEKLVKCCKKHPLLLSVIGGMLNGAIPAR--WAFMLKELSEPFSDMN--ET-ILECLKKSLYLFDIELKQFYLHLGLFPEDQKIAAAALMDMWV-HLYDH-DE-EGTMN----ILEKLSSKNLATLLSRRYE--EEFVTQHDMMRELAIRLSS---------IEDRG
>KAD4179570.1
-GSSR--------GVVIGFDDRVKDLKVKL--IKD-DCSIVVVSGTGGSGKTTFVKLFCNDPDIREKFPHIYFVAVSQNYNPKVIVTKLLGE-----NNEDAIQQWERFLGKNQSE-ILLVLDDVWSDEV--IEDFKFKLP---RYKILVTSR----ITFRRL--KT----QVLNSKDATQLFRSFALPENSN-----VLNDLVEKMVKCCKNHPLLLSVIGGMLNGASLGR--WEFILKELAEPFLDMN--ET-ILECLKKSLYLLDKELKQFYLHLGLFPEDQKIASAALMDMWV-HLYDH-DE-EGTMN----ILDKLSSRNLATLL---RE--EEFVTQHDMMRELAIRSSS---------VKDRE
>KAD4179621.1
SVSSR-------RRGIVAFDEPLKKLKAKV--FVESESSVVVVAAAGGCGKTTLVTMLCHDSDIKGKFENIFFVTVSETPNFMVIVNELFNP--PFQSDEDAKNKLGNFLLDKVSRPMLLVLDDVWDHSF--IDNFPLKIK---GCKILVTSR----SAFPRF--DV----DPLSDEDAKILFCRSAFTESKKRPRIIIDENLVNQMVKCCKKHPLTLTVVGGSLKGRDEAA--WRSMLRTLSH-VLDLN--EQ-VRHRLERSFTTLDEEFKECYMDFGLFPEDQRIPASSLLDMWV-HLYNH-DD-AGTFN----KIFELSFRNLVNLVARKYD--QQFVTQHDLLRELAIRLSSK--------IAKRK
>KAD4179628.1
SVSSR-------RRGIVAFDEPLKKLKAKV--FEDSESSVVVVAAAGGCGKTTLVTMLCHDSDIKGKFENIFFVTVSETPNFMVIVNELFNP--PFQSDEDAKNKLGNFLLDKVSRPMLLVLDDVWDHSF--IDNFPLKIK---GCKILVTSR----SAFPRF--DV----DPLSDEDAKILFCQSAFTESKKRPRIIIDENLVNQMVKCCKKHPLTLAVVGGSLNGRDESA--WRSMLRTLSH-VLYLN--EQ-ARHRLERSFTALDEEFKECYLDFGLFPEDQRIPASSLLDMWV-HLYNH-DD-AGTFD----KIVGLSFRNLVNLVARKYD--QQFVTQHNLLRELAIHLSSK--------IAQRK
>KAD4179632.1
SVSSR-------RRGIVAFDEPLKKLKAKV--FEDSESSVVVVAAAGGCGKTTLVTMLCHDSDII----------------------------------------------------------------------------------------------------------------DAKTVFRLSAFGVGKKRPRTTVDGDLVN------------------------------------------------------------------------------------------------------------------------------------QQYVTQHDLLRELAIHLSNK--------IAQRK
>KAD4179634.1
LISSR-------HVGIVAFDEPLKKLKAK-------ECAVVVVAAAGGCGKTTLVTMLCHDSDIKGTFENIFFVTVSETPNFMVIVNDLFNP--PFQSDEDAKNKLGNFLLDKESRPMLLVLDDVWDHSF--IDNFSLKIR---GCKILVTSR----SAFPKF--DV----DPMSDEDANILFCRSAFTESKKRPRIIIDENLVNEMVECCKKHPLTLAVVGSSLNGRDEPA--WRSMLRTLSH-VLDLN--EK-VRHRLERSFTTLDEEFKECYMDFGLFPEDQRIPASSLLDMWV-HLYNH-DD-AGTFD----KIVGLSFRNLVNLVPRKYD--QQFVTQHDLLRELAIHLSSK--------IAQRK
>KAD4179648.1
SVSSR-------RRGIVAFDEPLKKLKAKV--FEDSESSVVVVAAAGGCGKTTLVTMLCHDSDIIGKFENIFFVTVSETPNFMAIVSDLLNP--QFQSSEDAKNKLGNFLNEKVSRPMLIVFDDVWNDSF--IDNFPLKIK---GCKILVTSR----TAFSKH--DV----DPLSDEDAKTLFRLSAFGVGKKRPRATVDGDLVNQMVKRCKKHPLTLRVVGGSLNGREESA--WISMLNTLSK-VLDLN--EE-VRNRLERSFTTLDKEFKEYFMDFGLFPEDQRIPASALLDMWV-HLYNH-DH-EGTFD----KIVRLSFRNLVNLVAGKND--QQYVTQHDLLRELAIHLSNN--------IAQRK
>KAD4179649.1
SVSSR-------RRGIVAFDEPLKKLKAKV--FVESESSVVVVAAAGGCGKTTLVTMLCHDSDIKGKFENIFFVTVSETPNFMVIVNELFNP--PFQSDEDAKNKLGNFLLDKVSRPMLLVLDDVWDHSF--IDNFPLKIK---GCKILVTSR----SAFPRF--DV----DPLSDEDAKILFCRSAFTESKKRPRIIIDENLVNQMVKCCKKHPLTLTVVGGSLKGRDEAA--WRSMLRTLSH-VLDLN--EQ-VCHRLERSFTTLDEEFKECYMDFGLFPEDQRIPASSLLDMWV-HLYNH-DD-AGTFN----KIFELSFRNLVNLVARKYD--QQFVTQHDLLRELAIRLSSK--------IAKRK
>KAD4384680.1
-----------EEENFIGRKDREDNLVHNWGRCGSKEKGIACVSGDSGIGKTELLLEFFHQRMVLSRY-------IRQNYNLWFLEVDVIESL--EEHEE---TAIASIRKELRNIPFLVIIDNLEEKDWWDHKHLIDLLPRFGGEHVLVSTRLTRLINMEPL--------HLLSGVEAMSLMQGNIID----AVSVSETD---RTIEEKLGRLTLGLAIVGAVLSE--------SRLLDTINR---REPHRNTFLLQLIEVCFSIFDHATRMV-----------------LASGWFAPGSIP----VP-----------------LALAAKR-----------------------------------HR
>KAD4585074.1
-----------LN--IVGIAIH-EEINPWLE-QCN----FLVIYGMGGSGKTTPAKTIYH--SNLKKFESVSFLEIGR--GLLLLQEQLLNDI--WGKWRKIPRGTPLIQDALKMNKALVVLDDIVE-----CKQLVALL--------------------------------------------------------------------EICISN------IG-----------------------------------------------EVKMLFLACFFVGKDMNYVVEIMEP----------------DYSATLGIQTLINRCLVSVS------PNKKLTMHRLLQEMGKNI------VC--Q---SR
>KAD4585078.1
--TNK------EDCLMCGEKTR-QYLKSRLK-IGS-GVRMVGIWGVGGGGKTTLASSLYT--EISCYFEGHHLIDIRE--GLKKLQENMLSSF--KTEVKV-----------------------------------------------------------------------------------------------------------------------------------------------------------------------------------------------------------------------------------------------------------------------------
>KAD4585081.1
-----------ED--LVGMKTR-QYLKPRLE-IGS-GVRMVGIWGVGGGGKTTLANSLYT--EISQYFQGHCIVEIRE--GLNKLQGNMISAL--KKETPIY-EGKNMIKNMLRGRKVLLILDDVDK-----LDQLEALAGK-SGSRIIITTRNEHLLRTHKV-E------QLLSSDEAMQLFNRHAYN----KVYIGDYETLSSRVVSYAAGLPLALKVLGSFLYD--KTKDGWISTLDRLKD-----PE---AIVEKLKISYDGLK-VEKELFLACFFRRSYKARTMEMLEAC---------------DFHPEIGIEVLRQKALISIV-------DGRFDMHDLVQEMGHYI------VR--G---SR
>KAD4585086.1
-----------LN--IVGTAIH-EEINSWLE-QCN----FLVIYGMGGSGKTTLAKNIYH--LNFKKFESVSFLEIGR--GLVLLQEQLLNDI--WGKWRKIPRGTPLIEDALKMNKALIVLDDIVE-----RKQLVALLGT-VQSKIIITTRENDFPYWRCH--------TLLNDAESSQLLCHHAFG----KTPIEGFEEFVLQAVQYCEGNPLALEVLGSSFSH--NNTEYWRSQLNLLDR-----MH---QIQDLLKTSYDSLPYSVKMLFLACFFVGKDMNYVVEIMEP----------------DYSAILGIQTLINRCLVSVS------SNKKLTMHRLLQEMGKNI------VR--Q---SR
>KAD4585092.1
-----------ED--LVGMKTR-QYLKPRLE-IGS-GVRMVGIWGVGGGGKTTLANSLYT--EISQHFQ--------------------------------------------------------------------------DGNILIIQT------------------------------------------------------------------------------------------------------------------------------------------------------------------------------------------------------------------------SR
>KAD4585118.1
-----------LN--IVGTAIH-EEINSWLE-QCN----FLVIYGMGGSGKTTLAKNIYH--SNFKKFESVSFLEIGR--GLLLLQEQLLNDI--WGKWRKIPRGTPLIEDALKMNKALIVLDDIVE-----RKQLVALLGT-VQSKIIITTRENDFPYWRCH--------TLLNDAESSQLLCHHAFG----KTPIEGFEEFVLQAVQYCEGNPLALEVLGSSFSH--NNTEYWRSQLNLLDR-----MH---QIQDLLKTSYDSLPYSVKMLFLACFFVGKDMNYVVEIMEP----------------DYSAILGIQTLINRCLVSVS------SNKKLTMHRLLQEMGKNI------VR--Q---SR
>KAD4585123.1
------------------MKAR-QYLKSRLK-IGS-GVRMVGIWGVGGGGKTTLASSMYT--EISCYFEGHHLIDIRE--GLKKLQENMLSSF--KTEVKVE-QGITKIKGMLARRKVLVLLDDVND-----LDQLEALAGS-SGSRIIITTRDEHLLTTHKV-E------QLLSSDEAMQLFNRHPYN----KASIEDYKTLSLRVVSYAAGLPLALKVLGSFLYD--KTKDGWISTLDRLKD-----PE---AIVEKLKISYDGFK-VEKELFLACFFRGLKKDDTMEMLEAC---------------EFHPEIGIEVLRQKALISIV-------NGKFDMHDLVEEMGHYI------VR--G---SR
>KAD4585143.1
-----------ED--LVGMRTR-QELELLLD-VNS-GVRMVGIWGVGGGGKTTLATSLYM--KISQDFQNHCIVEIRE--GSTKLQKNMLSAL--KDEEKIS-EGKNRIKNMSSRRKVLLILDDVDK-----LDQLEALAGK-SGSIIIITTRDEHLLRTHKV-H------RLLTDDEAVQVFKMHAYN----KNPIKDYETLALSVISYASGLPLALKVIGSFLCD--KNKKEWISALDRLKE-----PN---KVMDILKLSFDGLE-DQKELFLAYFFRFESVDDAMEIFEAC---------------GYYPEIGIK-----------------------------EMGHYI------VR--G---SR
>KAD4585145.1
------------------MTIR-SDLKSLLE-IGS-GVRMVGIWGLGGGGKTTLASSLYM--EISQHFQGHCIVEIRE--GLNKLQENMLSAI--KKEVKIF-EGKNMMKSMLCRRKVLVILDDVDK-----LGQLEALAGK-SGSRIIITTRDQHLLRIHKV-H------RLLSNDEAIQLFKRHAYN----EDPVEDYETLSLSVISYASGLPLALRVIGSFLYD--KNKNEWISALDKLKD-----PD---KVMDILKLSFDGLE-YQKELFLACFFRFQSLDDAMEIFEAC---------------GYHPKIGIKVLIQKALIT-------------------------L------VY--K---DL
>KAD4585148.1
-----------ED--LVGMTSR-QDVESLLD-IGL-GVRMVGIWGVGGGGKTTLATSLYM--KISQHFQGRCIIEVRE--GLNKLQENMLSAL--KNEVRVF-EGKDNIKKMLRRRKVLLILDDVDK-----LDQLEALAGK-SGSRIIITTRDEHLLRTHKV-H------KLLSNDEAIQLFRRHAYN----KDPVEDYETLSKSVISYASGLPLALRVIGSFLYD--KNKNEWISALDKLKE-----PD---KVMDILKLSFDGLE-YQKELFLACFFRFESVDDAMEIFEAC---------------GYYPEIGIKVLRQKALITIV-KN-EEGDDVFDMHDLVEEMGHYI------VR--G---SR
>KAD4585161.1
-----------ED--LVGMRSR-QDVESLLE-VGS-GVRMVGIWGVGGGGKTTLATSLCK--KISKHFQGHCIIEVRE--GLNKLQENMLSAF--KKEVRVF-EGKDEIKKMLSRRKVLVILDDVDK-----IDQLDTLAGK-SGSRIIITTRDEHLLRTHKV-H------RLLSNDEAVQLFKIHAYN----EDPVEDYKTLSLRVISYASGLPLALRVIGSFLYD--KNKNEWISALDKLKE-----PD---EVMDILKLSFDGLE-YQKELFLACFWRFQKPHDAMEIFEAC---------------GYHPEIGIKVLRQKALITVVHKD-MAYGNEFDMHDLVEEMGHYI------VR--G---SR
>KAD4585169.1
-----------ED--LVGMRTR-QELELLLD-VNS-DVRMVGIWGVGGSGKTTLATSLYM--KISQHFQNHCIVEIRE--GLTKLQKNMLSVL--KDEENIS-EGKNRIKNMSSRRKVLLILDDVDK-----LDQLEALAGK-SGSIIIITTRDEHLLKTHKV-N------KLLTHDEAVQLFKRHAHN----EEPVEDYETLSLRVISYASGLPLALKVIGSFLYD--KNKNEWISALDKLKE-----PD---TVMHILKLSFDGLE-YQKDLFLACFFRFRSSDDAMEKFEAC---------------GYHPEIGIKVLRQKSLITIVYKN-EWG-NVFDMHDLVEEMGHYI------VR--G---SR
>KAD4585176.1
-----------ED--LVGMRTR-QELELLLD-VNS-GVRMVGIWGVGGGGKTTLATSLYM--KISQDFQNHCIVEIRE--DLTKLQKNMLSAL--NVKEEIS-VGKNMIKNMSSRRKVLVILDDVDK-----LDQLEALAGK-SGSRIIITTRDQHLLRAHKV-H------RLLTDDEAVQVFKIHAYN----EDPVEDYETLSKSVISYASGLPLALKVIGSFLCD--KNKNEWMSALDKLKE-----PD---TVMDILKLSFDGLE-DQKDLFLACFWRFESPDYAMEMFEACA--------------GYHPEIEIKVLRQKALITIV-NK--WGVNVLDMHDLVQEMGHYI------VR--G---SR
>KAD4585189.1
-----------ED--LVGMSAR-QDLESLLD-IKS-VVRMVGIWGVGGIGKTTLATSLCI--KVSRHFHGHCVVEVRE--DLKKLQEDILLAI--DKVVKVQ-EGKCKIKHVLRRRKVLLVLDDVDQ-----LDQLEALGGS-SGSRIIITTRDKQLLETHKV-D------RLLAHDEAIQLFNRHAYN----KKLVKNYKTLSFNVVSYANGLPLALKVLGSFLYD--KDEKEWMSTLLRLKD-----PE---GIMETLKISYDGLK-VEKQLFLACFFIGKNEHDAMGIFEAC---------------NFLPKIGIKVLRQKALITIV-------EGRFNMHDLVQEMGHHI------VR--G---SR
>KAD4888560.1
-----------GG--P----SRKRLMMEALE-DDS---NIIGVYGMGGIGKT-------------------TFVEVAK-FNLRKLQGDLAEML--KEEGELL--RTARLRERLNQKRILIIMDDLWT-----PFDLRTIGIP-KGCKIILTSRSLDVCNAMN--TQ----RDVLSQAESWKLFKKMAG-----TVDSLDLNPIATKVAKRCSGLPLAIVTVARALRH--RSKHAWRDALRQLRSTT----NLYANVFASLELSFNFLKDETKACF-LCSLFKEDLDIPVEYLVRYGTGLRLFQ-DV-HTARDRVHAVVENLKACCLLLDSDVE-----DHFRMHDVTRDFLLSVACR--GVYI-----KM
>KAD4889412.1
EPQSE------PS-TIYGRDREKDYLTSNL--TSE----IVFIWGMGGIGKTTLAQLIFNCVEVENHFEDKKWVSLGRNSEVARVAKAIVEVI--ENGSREFQTSIDRIRGWVNQKRFLLVLDDVWAEDLISWKPLFLALSE-PGSKIVITSRNEEVGKKIKA-KDT---FSFLTDADSLKIFSRFAFAGKSI-----NLKD-GSKISDKCRGLPLASETVGSLMVLKDTK-EEW---EHILNDNIWKLE-LGNHVYKPLMLSYRYLPSPMKRCFCYCANFPKGTKIDAVNLIQIWMAQGYLGYDE---MEVRGRGYLNSLVRRSL-----QY-HRTVLRFKMHDLVHDVASTL--MPDNVGQNR-----
>KAD4981772.1
------------------REGDKEALLSKL--LVSQNINVVSIVGLGGIGKTTLCKLLYNDEKVKSYFELMSWVCVSEEFDIFSISKAIFKDV--DKKFETLNPLQEALKEKLAKKRFLIVLDDVWNEDYNKWEHLQLPFTV-PGSKILVTTRKKMVELVMDS--VQ---SDLLSGEDSLSLFTQHASGKQNF-----KLKI-GEDIVKKCGRLPLALRTLGRVFRTKLDD-EEW---NELLSSEIWNSH-NESQILPALKLSYYDLPPHLKQIFAYCSLFPKDYMFDKDELVQLWMAEGFL--HM-KSMEIFGREGFEELVSRSF-----QH-GKSI--YTMHDLINDLARSVA-ENEDLEKFH-----
>KAD4982087.1
PPAG--ALPRREE-IIVGLDDDSIVLVERL--AGNKQLDVISIVGMGGLGKTTLAAKLFNDPFIVYRFHVRAWVTVSQVYNKKDLLISLLTSI--------------------------------------------------------------------------------------------------------------------------------------------------------------------DTLALSLDHLPQHLRDCYLYVGGFPEDCKIPVRRLIWLWIAEGFIH-ED-KP-EEVAEDYLMDLVDRNLLIVAKR-RNGAVKACRIHDLLRELCLKKATEENFFKKAS-KQRR
>KAD4982089.1
SAAT---VPGYGM-IIVGIDDDAKLIKDKL--MEDKKLDVVSVVGMGGIGKTTLATKVFNDAYVKYHFHVRVWVTVSQTYDKRHVLTQILESI--G------------------------------------------------------------------------------------------------------------------------------------------------------------NGSILETLALSYNHLPLHLRECLLYLGGFPEDYEFKVQWLIWLWMAEGFIQ-QA-QS-EDIAEAYLMDLIDRNLVNVEVRSNNGGVKTCKVHDLVRELCLRKAKEEGFIVKTEYKPVR
>KAD4982091.1
SVAA---VPRNDI-IIVGIDDDAKLIKDKL--MEDKKLDVVSVVGMGGIGKTTLATKVFNDAYVKYRFHVRVWVTVSQTYDKRHVLIQILESI--GVASDS--QLRELVHKQLMGKRYLIVIDDIWHIET--WDDLKLFFPHNNGSRILLTSRLTEVAKHATS--------GYLNKEKGWELLCKKVFHGN--ECPE-WSIKPGMQIVENCKGLPLAVAVIAGVLAKESWSEKFWVEIAYRTGSYIVGDH--NGSIMETLALSYIHLPLHLRECFLYLGGFPEDFMFKVRWLILLWVAEGFIH-ED-RS-EDIAEGYLMDLIDRNLVNARYMSNNGGVKACKVHDLVRELCLRKANEKGFIIKTKYKPVH
>KAD4982093.1
SAAA----PRIEI-IIVGIDYDAKLIKDKL--MEDKKLDVVSVVGMGGIGKTTLATEVFNDDYVKYHFHVRVWVTVSQTYDKRHVLIQILESI--GVASDS--RLRELVHKQLMGKRYLIVIDDIWHIET--WDDLKLFFPHNNGSRILLTSRLTDVAKHATS--------GYLNKEKGWELLCKKVFHGN--DCPE-WSIKRGMQIVENCKGLPLAVAVIAGVLAKESLSEKFWVKIANRTGSYIADDQ--NGSILETLALSYNHLPLHLRECLLYLGGFREDYEFQVRKLIWLWMAEGFIQ-QA-QS-EDIAEGYLMDLIDRNLVIVKARSNSGAVKACKVHDLVRELCLRKANEEGFIVKTEYKPLP
>KAD4982095.1
SAAA----PRIEM-IIVGIDDDAKLIKDKL--MEDKKLDVVSVVGMGGIGKTTLATKVFNDSYVKYHFHVRVWVTVSQTYDKRHVLIQILESI-----------------------------------------------------------------------------------EKGWELLCKKVLQGN--DCPE-CLIRPGMQIVENCKGLPLAVAVIAGFLEKESLSEKFWVEIAYKTGSYIVDDH--NGSIMESLALSYNHLPLHLRECFLYLGGFPEDYKFKVRWLVLLWIAEGFIQ-ED-KS-EDIAEGYLMDLIGRNLVTVAHRSNNGGVKACKVHDLVRELCLRKAKEDGFILQTGYKPVR
>KAD4982101.1
SASA---ASR-E--IIVGIDDDAKLIKDKL--MEDRKLDVVSVVGMGGIGKTTLATKVFSDSYVKYHFHVRVWVTVSQTYDKRHVLIQILTSI--EKDSDS--RFRELVHKQLMGKRYLIVIDDIWHIET--WDNLKLFFPHNNGSRILLTSRLTEVAKHATS--------GYWNKEKGWELLCKKVFHDN--DCPE-WLIKPGMQIVENCKGLPLAVAVIAGVLAKESLSEKFWVEIAYKTGSYIVGDQ--NEFVMESLALSYNHLPLHLRECFLYLGGFPEDFMLQVQWLILLWVAEGLIQ-ED-RS-EDIAEGYLMDLIDRNLVNVEVRSNNGGVKACKVHDLVRELCMRKAKEEGFVIKTE--PLV
>KAD4982103.1
SAAS---VPRNGI-IIVGIDDDAKLIKDKL--MEDKKLDVVSVVGMGGIGKTTLATKVFNDSYVKYHFHVRVWVTVSQTYDKRHVLIQILESI--GVASDS--RLCELVHKQLTGKRYLIVIDDIWHIET--WDDLKLFLPHNNGSRIMLTSRLTEVAKHATS--------GYLNKEKGWELLCKKVFQGN--DCPE-WSIKHGMQIVENCKGLPLAVAVIAGVLAKESWSEKFWVEIACRTGSYIVGDQ--NGSIMETLAVSYNHLPLHLRECFLYFGGFPEDYKFQVQKLIWLWVAEGFIQ-QV-QS-EDIAAGYLMDLIGRNLVNAEVRSNNGAVKACKVHDLVRDLCLRKAKEEGFIVKTEYEPVR
>KAD4982107.1
SASA---ASR-E--IIVGIDDDAKLIKDKL--MEDRKLDVVSVVGMGGIGKTTLATKVFSDSYVKYHFHVRVWVTVSQTYDKRHVLIQILTSI--EKDSDS--RFRELVHKQLMGKRYLIVIDDIWHIET--WDNLKLFFPHNNGSRILLTSRLTEVAKHATS--------GYWNKEKGWELLCKKVFHDN--DCPE-WLIKPGMQIVENCKGLPLAVAVIAGVLAKESLSEKFWVEIAYKTGSYIVGDQ--NEFVMESLALSYNHLPLHLRECFLYLGGFPEDFMLQVQWLILLWVAEGLIQ-ED-RS-EDIAEGYLMDLIDRNLVNVEVRSNNGGVKACKVHDLVRELCMRKAKEEGFVIKTE--PLV
>KAD4982109.1
SASA-------E--IIVGIDDDAKLIKDKL--MEDRKLDVVSVVGMGGIGKTTLATKVFNDSYVKYHFHVRVW-----------------------------------------------------------------------------------------------------------------------------------------------------------------------------------NGSILETLALSYNHLPLHLRECFLYIGGFPEDYKFKVRWLILLWMAEGFIQ-ED-RS-EDIADGYLMDLIDRNLVNVDVRSKNEGVTDCNVHDLVRELCLRKAKEEGFILQMGHKPMR
>KAD4982114.1
TAAA---VPWNDM-MIVGIDDDAKLIKDKL--MEDRKLDVVSVVGMGGIGKTTLATKVFNDAYVKYHFHVRVWVTVSQTYDKRHVLTQILESI--RVATDS--RLRELVHKQLIGNRYLIVIDDIWHIET--WDDLKLFFPHNNGSRILLTSRLVEVARHANS--------GYWNKEKSWEMLCKKVFHGN--ECPE-WSIKPGMQIVENCKGLPLALVVIAGVLAKESLSEKFWVEIANRTGSYIVGDE--NGSIMESLALSFNHLPLHLRECFLYLGGYPEDYKFQVKRLVWLWVAEGFIQ-QA-QS-EDIAEGCLMDLIDRNLLIVADRRKNGGVRTCKMHDLVRELCMIKAKEEGFIITTKYNPVR
>KAD4982116.1
SPAAR-SFVRNEI-IIVGIEEDAKLIKDKL--MEDKKLDVVSIVGMGGIGKTTLATKVFNDSYVKYHFHVRVWVTVSQTYDKRHVLIQILESI--KDASDS--RLREFVHKQLTGKRYLIVIDDIWHIET--WDNLKLFFPHNNGSRILLTSRITEVAEHATT--------GCLNKERSWELLCRKVFYGD--ECPE-WSIKHGMQIVENCQGLPLALVVIAGVLAKEAWSEKLWVEIADKAGSYIAGLE--NGSIMESLALSYNHLPLHLRECFLYLGGFPEDYKFQVKRLIWLWIAEGFIQ-ED-RS-EDVAEGYLMDLIDRNLVIITDRRPNGGAKYCILHDLVRELCLSKAKEDGLILQIGYKPIR
>KAD4982119.1
SADA---VRRNDM-IIVGIDEDAKLIKDKL--MEDKKLDVVSVVGMGGIGKTTLATKVFNDSYVKYHFHVRVWVTVSQTYDKRHVFTQILESI--GVASDS--RLRELVHKQLKGKRYLIVIDDIWHIET--WDSLKLFFPHNKGSRILLTSRFVKVARHANS--------EYWNKEKSWELLRKKMFHGN--DCPE-WSIEPGKQIVKNCKGLPLAVAVIAGVLAKDTHSEKFWVDIAYRTGSYIVDDQ--NGSVMESLALSYNHLPLHLRECFLYLGGFREDYKFKVRWLILLWVAEGFIQ-ED-RS-EDIAEGYLIDLIDRNLVVVEVRNNNGGVKACKVHDLVRELCLRKAQEEGFILQTGHNPMH
>KAD4982646.1
-----------ES--LVGMEKR-KDLESYLE-IGS-DVRIIGIKGMGGAGKTTLARAIFD--KISFNFEDASFVEVRE--GLKKVQKQVLRDV--KD-NITVKEGKNLIKKKLRGKKVLIVLDDVDS-----EEQLEELAGD-PGSRVIITTRDEQVFNTYTV-W------TLLSDEEAIRLFSRHAFR----NNPSQEYETQSHEVVRYAAGLPLTIKVLGSSLRG--KNKPEWKDTISRLKK-----PL---ETLKKLELSYESLE-DYKEMFLACLLRHWRKDAVIEVFESC---------------GFHAINGLRVLEQKSLIRIVGTY---EGGYISMHDHIVEMGENI------VR--R---SR
>KAD4982651.1
------------------MEPR-QALDPYLE-IGS-DVRMIGIKGMGGAGKTTLACAIVD--KISIYFEGRSFVEVRE--GLKKLQEQVLTDV--KDKSIS-----------------------------------------------------------------------------------------------------------------------------------------------------------------------------------------------------------------------------------------------------------------------------
>KAD4982654.1
-----------EN--LIGMEPR-QALDPYLE-IGS-DVRMIGIKGMGGAGKTTLARAIFD--KISIHFEGKSFVEVRE--DLKKLQKQVLTDV--KDKCISVSEGTNLMKTMLCGKKVLIVLDDVDH-----IDQLEALAGD-LGSRIIITTRDQQVLIAHRV-F------HLLSDEEAIHLFSRHAFR----AFPTHEYETHSDQVVRYAAGLPLTIKVLGSHLCG--KSELEWTDALSRLKT-----PL---QTIEKLEISYDSLE-DYKEIFLACFCRYMEKDDAIRMLESC---------------GYHARNGLKVLQQKSLI----TF--NRRNWIMMHDHIVEMGKNI------VR--R---SR
>KAD5802321.1
------------R--LIGRVSK-EFISSWLR-DGSAD--ILTIVGMGGIGKTSLAKYVFQ--LHSNNFDKSSFIEIDA--GMLDLQEQLLGDI--KNLPLHIHIYASKIKNALARKRILLVLDDVGC-----LEQLDALLGN-HGSKIIITTKDA-SLTERCA--------PVLYEDESLKLLCIHAFK----NKPEEGYNEVSEMLVKYCEGHPMALKVLGRSLHK---RDGYWEECIKVLKK-----PD---RINKALKMSFDALLSNDKELFKACFFVGIDRDVSETILSSC---------------DLNARYGITNLIERCLLSIS------WKKKLEMHSLIQEMGRDL------VR--Q---SR
>KAD5802326.1
------------------MNYE-EFIRSWLT-DESAD--ILTVVGMGGIGKTTLAKYVFQ--LHSNKFNKSSFIEIDA--GMLDLQKQLLGDI--K-----IHVYASKINNALVRKKILLVLDDVGC-----LDQLDALLGN-QGSKILITTKDA-SLTDRCA--------PVLYRYESLKLLCIHAFK----NKPKEGYIEVSEKLVKYCQGHPLALEVLGRSLQK---RDGYWEECIKVLNK-----PD---RINKALKMSFDALLSNDKELFKACFFVGIDRDVTETILNSF---------------DLNARYGITNLIERCLLSIG------WNNKVEMHSLIQEMGRHL------VR--Q---SR
>KAD5802335.1
------------C--LIGMNYE-EFIRSWLT-DESAD--ILTVVGMGGIGKTTLAKYVFQ--LHSNKFNKSSFIEIDA--GMLDLQKQLLGDI--K-----IHVYASKINNALVRKKILLVLDDVGC-----LDQLDALLGN-QGSKIIITTKDA-SLTDRCA--------PVLYRYESLKLLCIHAFK----NKPKKGYIEVSEKLVKYCQGHPLALEVLGRSLQK---RDGYWEECIKVLKK-----PD---RINKALKMSFDALLSNDKELFKACFFVGIDRDVTETILNSF---------------DLNARYGITNLIERCLLSIG------WNNKVEMHSLIQEMGRHL------VR--Q---SR
>KAD5802338.1
---------------------------------------KMQRAGIGGIGKTSLSRHVFG--LHFSKFDKSSFIEIST--GLHDLQKQLHGVI--KKIDLQVNRNTSMIENVLARKRVFIVLDDIDS-----LKQLDALLGN-PGSKVIITTKDA-SLTNGCA--------QVLYKYDSLKLLCIHAFD----QNPKEGYEVVSKKFVKYCNGLPLAIEVLGRSLQN---QDAYWEECIKVLKR-----PH---HINKALKMSFDALLFNDKELFKACFFVGTNRYVTETILNSC---------------DLNARSAITNLVDRCLLSIG------WNNELIMHQLVQEMGRDL------VR--Q-----
>KAD5802341.1
------------R--LIGRVSE-EFISSWLR-RHSAD--ILTVVGMGGIGKTSLAKYVFE--LHSNNFDKSSFIEIDA--GLLDLQKQLLGDI--KNLPLHIHVYTSKIKKAIAHKKVLLVLDDVGC-----LEQLDALLGN-QGSKIIITTKDA-SLTERCA--------PVFNKSASFELLCIHAFK----NKLKEGYIEVSEMLVNYCQGHPLALKVLGRSLHK---RDAYWEGCIKVLKK-----PD---QVNNAIKMSFDALLFNDKELFKACFFVGIDRDVTETILNSC---------------DLNASYGITNLIERCLLSIS------WNNKLEMHSLIQEMGRDL------VR--Q---SR
>KAD5802367.1
------------R--LIGMAYE-EFISSWLT-DGSVD--TLTVVGMSGIGKTSLARHVFG--LHFSKFDKSSFIEINA--GLLDLQKQLHGDI--KKIELRVNGYTSKIEYVLARKRVFIVLDDIGS-----LKQLDALLGN-PGSKVIITTNNV-SLTKGYA--------QVLYEYESLELLCIHAFN----HNPKEGYEEVSEKLVKYCDGHPLAIEVLGSSLQN---QDAYWEECIKVLKK-----PH---HINKALKMSFDTLLFNDKELFKACFFVGIDRDVTEKILNSC---------------DLNARYGITNLINRCLLSIG------WNNELMMHQLVREMGRDL------VR--Q---SR
>KAD5802370.1
------------L--LIGMDHE-ESISSWLT-DGSVD--ILTVVGVGGIGKTSLAKYVFH--LHSNKFQKSSFIEINE--GMLDLQKQLFGDI--KSLHLQIHVYASKIKNALAHKK--------------------VLLGN-QGNKIIITTKDA-SLTERCA--------PVLYRSASLELLCIHAFK----NKPEEGYKEASEKLVEYCQGHPLALKVLGRSLWK---RDEYWEECIKVLKK-----PH---QVNNTLKMSFDALLFNDKELFKACFFVGIDRDVTETILNSC---------------DLNARYGITNLIERCLLSIR------WNNKLEMHSLIQEMGRDL------VR--Q---SR
>KAD5802376.1
------------P--LIGIDDE-EYISSWLT-DGSVD--ILTVVGVGGIGKTSLAKYVFQ--LHSNKFHKSSFIEINE--GMLDLQKQLFGDI--KGLHLQIHVYASKIKNALAHKKVLLVLDDVGC-----LDQLDVLLGN-QGSKIIITTKDA-SLTERCA--------PVLYRSASLELLCIHAFK----NKPEEGYKEASEKLVEYCQGHPLALKVLGRSLWK---RDEYWEECIKVLKK-----PH---QVNNTLKMSFDALLFNDKELFKACFFVGIDRDVTETILNSC---------------DRNARYGITNLIERCLLSIR------WNNKLEMHSLIQEMGRDL------VR--Q---SR
>KAD5802378.1
------------P--LIGMDHE-KSISSWLT-DGSVD--VLTVVGVGGIGKTSLAKYVFQ--LHSNKFQKSSFIEINE--GMLDLQKKLFGDI--KKRPSQVHVYPSKIKNALAHKKVLLVLDDVGC-----LDQLDALLGN-KGSKIIITTKDA-SLTERCA--------PVLYKDKSLELLCIHAFK----NTPEEGYKEASEKIVEYCQGHPLALKVLGRSLRK---RDAYWEECIKVLKK-----PH---QVNNAIKMSFDALLFNDKELFKACFFVGIDRNVTETILNSC---------------DLNARYGITNLIERCLLSIS------WNNKLEMHSLIQEMGRDL------VR--Q---SR
>KAD5802381.1
------------R--LIGRDYK-ELISSWLM-DRSAD--ILTVVGMSGIGKTSLARHVFG--LHFSKFDKSSFININA--GLLDLQKQLHGDI--KKIELRVNGYTSKIEYVLARKRVFIVLDDIGS-----LKQLDALLGN-PGSKIIVTTKDA-SLTERCA--------QVLNIYDSVRLLCIHAFD----QNPKKGYEEVSKKLIKYCEGLPLAIEVLGSSLQN---QDAQWEDRINVLKK-----PH---HINTTLKMSFNALIFNDKELFKACFFVGTNRDVTETILNAC---------------DLKARSGITNLINRCLLRIE------SGNKLIMHQLVQEMGRDL------VR--Q---SR
>KAD5802383.1
------------------MGYE-DFISSWLN-DGSAD--ILTIVGMSGIGKTSLARYVFE--LYSSKFDKSSFIEINA--GLLDLQKQFHANI--KKIELHVNKYTSKIEHVLARKRVFTVLDDIGS-----FKQLDALLGN-PGSKVIITAKDA-SLTKGCA--------QVLYEYESLQLLCIHAFN----QYPKEGYEEVSEKLVKYCDGHPLAIQTLGRSLQN---QDAHWDDCINVLKK-----SN---HINATLRVSFDALTYNDKELFKACFFVGMDRDVTEQILNAC---------------DINTRSGITNLIDRCLLSIG------WNNELIMHQLVQEMGRDL------VR--Q---SR
>KAD5802385.1
------------R--LIGMAYE-EFISSWLT-DGSVD--TLTVVGMSGIGKTSLARHVFG--LHFSKFDKSSFIEINA--GLLDLQKQLHGDI--KKIELRVNGYTSKIEYVLARKRVFIVLDDIGS-----LKQLDALLGN-PGSKVIITTNNV-SLTKGYA--------QVLYEYESLELLCIHAFN----HNPKEGYEEVSEKLVKYCDGHPLAIEVLGSSLQN---QDAYWEECIKVLKK-----PH---HINKALKMSFDTLLFNDKELFKACFFVGIDRDVTEKILNSC---------------DLNARYGITNLINRCLLSIG------WNNELMMHQLVREMGRDL------VR--Q---SR
>KAD5802389.1
------------C--LIGMDHY-ASISSWLT-DGSVD--ILTVVGMGGIGKTSLAKYVFQ--LHSNKFHKSSFIEIDA--RMLDLQKQLFEDI--KTLPLQVHVYASKIKKVLAHKKVLLVLDDVGC-----LDQLDALLGN-QGSKIIITTKDA-SLTERCA--------PVLSKARSLQLLCIHAFK----NKPKEDYKETSENLVKYCQGHPLALKVLGRSLQK---RDAYWEECIKVLKK-----PR---LINNALKMSFDALLFNDKELFKACFFVGVDRDVIETILNSC---------------DLNARYGITNLIERCLLSIS------WHNKLEMHSLIQEMGRDL------VR--E---SR
>KAD5802393.1
------------P--LIGMDHE-WSIRSWLT-DGSVD--ILTVVGVGGIGKTSLAKYVFH--LHSNKFQKSSFIEINE--GMLDLQKQLFGDI--KNLQLQIHVYASKIKNALAHKKVLLVLDDVGC-----LDQLDALLGN-QGSKIIITTKDA-SLTERCA--------PVLYKSASLELLCIHAFK----NKPEKGYEEASEKLVEYCQGHPLALKVLGRSLQK---RDAYWEECIKVLKK-----PH---QVNNALKMSFDALLSNDKELFKACFFVRIDRDVAETILNSC---------------DINARYGITNLIERCLLSID------RHNALEMHSLIQEMGRDL------VR--Q---SR
>KAD5802395.1
------------R--LIGMDHY-RFINLWLM-DGSVD--ILTVVGMSGIGKTSLARHVFG--LHLSKFDKSSFLEINA--GLLDLQKQLHGDI--KKIELRVNGYTSKIEYVLARKRVFIVLDDIGS-----MKQLDALLGN-RGS-----------------------------------------------QNPKEGYEVVSEKLIKYCEGHPLAIQALGRSLQD---EDAQWEDCINLLKK-----PH---HINTTLKMSFDALVFNDKELFKACFFVRTDRNVTQLILEAC---------------DINTRSGIRNLVDKCLLRIG------WNNELIMHQLVQEMGRDL------VR--Q---SR
>KAD5802399.1
------------L--LIGMDHE-KSISSWLT-DGSVD--ILTVVGMGGIGKTSLANYVFQ--LHSYKFQKSSFIEINA--GMLDLQKQLFGDI--KNLPLQIHVYASKIKNALAHKKVLLVLDDVGC-----LEQLDALLGN-HGSKIIITTKDA-SLTERCA--------PVLYRSKSLELLCIHAFK----NKPEKGYEEASDNLVKYCQGHPLALKVLGRSLQK---RDAYWEECIKVIKK-----PH---QVNNTLKMSFNA-LSNDKELFKACFFVRIDRDVAETILNSC---------------DLNARYGITNLIERCLLSID------RNNVLEMHSLIQEMGRDL------VR--Q---SR
>KAD5802402.1
------------P--LIGLGYE-DFISSWLN-DGSAD--ILTIVGMSGIGKTSLARYVFE--LHSSKFDKSSFIEINA--GLLDLQKQFHANI--KKFELHVNKYTSKIEYVLARKRVLIVLDDIGS-----FKQLDALLGN-PGSKVIITTKDA-SLTKGCA--------QVLYEYESLQLLCIHAFN----QNPKEGYEEVSEKLVKYCDGHPLAIQTLGRSLQN---QDAHWEDCINVLKK-----SN---HINATLR-------------------------------------------------------------------------------------------------------------
>KAD5802403.1
------------R--LIGIDYE-EFVSSWLT-DGSAD--ILTIVGMSGIGKTSLARHVFG--LHLSIFDKSSFIEINA--RLLDLQKKLHGDI--KKNELRVNGYTSKIEYVLARKRVFIVLDDIGS-----LKELDALLGN-PGSKVIVTTKDA-SLTKRCA--------QVLDKYDSLKLLCIHAFD----QNPKEGYEVVSKKLVKYCEGHPLAIQALGRSLQD---EDAQWKDRINVLKK-----PH---HINTALKMSFDALLFNDKELFKACFFVGTDRDVTELILNAC---------------DINTRSGITNL-------------------------------------------------
>KAD5802404.1
------------P--LIGMGYE-DFISSWLN-DGSAD--ILTIVGMSGIGKTSLARYVFE--LHSSKFDKSNFIEINA--GLLDLQKQFHANM--KKFELQVNKYTSKIEYLLARKRVFIVLDDIGS-----FKQLDALLGY-PGSKVIITTKDA-SLTKGCA--------QVLYEYESSQLLCIHAFN----QNPKEGYEEVLEKLVKYCDGHPLAIQTLGRSLQN---QDAHWEDCINVLKK-----SN---HINATLRVSFDALTYNDKELFKACFFVGMNRDVTELILNAC---------------DINTRSGITNLIDRFLLSIG------RNNELIMHQLVQEMGRDL------VR--Q---SR
>KAD5802418.1
------------P--FIRMDNE-WSIRSWLT-DGSVD--ILTVVGVGGIGKTSLAKYVFQ--LHSNKFQKSSFIEINE--GMLDLQKQLFGDI--KNIQLQIHIYASKIKNALAHKKVLLVLDDVGC-----LDQLDALHGN-KGSKIIITTKDA-SLTERCA--------RVLYKSASLELLCIHAFK----NKPEKGYEEASEKLVE-----PV--------------KD-HW--------------------------------------LLKA------DRDVAETILNSC---------------DLNARYGITNLIERCLLSID------SNNVLEMHSLIQEMGRDL------VR--Q---SR
>KAD5802419.1
------------R--LIGRDYQ-NFISSWLT-DESAD--ILTVVGMSGIGKTSLARHVFG--LHFSKFEKSSFININA--GLLDLQKQLHGDI--KKIELRVNGYTSKIEYVLARKRVFIVLDDIGS-----LKQLDALLGN-PGSKIIVTTKDA-SLTERCA--------QVLNIYDSVRLLCIHAFD----QNPKKGYEEVSKKLIKYCEGLPLAIEVLGSSLQN---QDAQWEDRINVLKK-----PH---HINTTLKMSFNALIFNDKELFKACFFVGTDRDVTETILNAC---------------DLKARSGITNLIDRCLLQIE------TGNKLIMHQLVQEMGRDL------VR--Q---SR
>KAD5802425.1
------------R--LIGMDYE-EFISSWLT-DGSVD--TLTVVGMSGIGKTSLARHVFG--LHSSNFDKCSFIEINA--GMLDLQRQVFGDI--KNIPLQVHIYASKIKNALAHKKVLLVLDDVGC-----LDQLDALLGN-KGSKIIITTKDA-SLTERCA--------PILSKAKSLQLLCIHAFK----HKPEEAYKEATKKLVKYCQGHPLALEVLGRSLQK---RDVYWEDCIKVLKK-----PH---HVNKALKMSFDALLFNDKE------------------------------------------YGITNLIERCLLSIS------WNNKLEMHSLVQEMGRDL------VR--Q---SR
>KAD5802429.1
------------P--LIGLGYE-DFISSWLN-DGSAD--ILTIVGMSGIGKTSLARYVFE--LHSSKFDKSSFIEINA--GLLDLQKQFHANI--KKFELHVNKYTSKIEYVLARKRVLIVLDDIGS-----FKQLDALLGN-PGSKVIITTKDA-SLTKGCA--------QVLYEYESLQLLCIHAFN----QNPKEGYEEVSEKLVKYCDGHPLAIQTLGRSLQN---QDAHWEDCINVLKK-----SN---HINATLRVSFDALTYNDKELFKACFFVGMDRDVTELILNAC---------------DINTRSGITNLIDRCLLSIG------WNNELIMHQLVQEMGRDL------VR--Q---SR
>KAD5802430.1
------------R--LIGMAYE-EFISSWLT-DGSVD--TLTVVGMSGIGKTSLARHVFG--LHFSKFDKSSFIEINA--GLLDLQKQLHGDI--KKIELRVNGYTSKIEYVLARKRVFIVLDDIGS-----LKQLDALLGN-PGSKVIITTNNV-SLTKGYA--------QVLYEYESLELLCIHAFN----HNPKEGYEEVSEKLVKYCDGHPLAIEVLGSSLQN---QDAYWEE------------------------------------------------DVTEKILNSC---------------DLNARYGITNLINRCLLSIG------WNNELMMHQLVREMGRDL------VR--Q---SR
>KAD5802441.1
------------P--LIGMCYE-DFISSWLN-DGSAD--ILTIVGMSGIGKTSLARYVFE--LHSSKFDKSNFIEINA--GLLDLQKQFHANM--KKFELHVNKYTSKIEYLLARKRVFIVLDDIGS-----FKQLDALLGY-PGSKVIITTKDA-SLTKGCA--------QVLYEYESLQLLCIHAFN----QNPKEGYEEVSEKLVKYCDGHPLAIQTLGRSLQN---KDAHWEDCINVLKK-----SN---HINATLRVSFDALTYNDKELFKACFFVGMNRDVTELILNAC---------------DINTRSGITNLIDRCLLSIG------RNNELIMHQLVQEMGRDL------VR--Q---SR
>KAD5802443.1
------------R--LIGMAYE-EFISSWLT-DGSLD--TLTVVGMSGIGKTSLARHVFG--LHFSKFDKSSFIEINA--GLLDLQKQLHGDI--KKIELRVNRYTSKIEYVLARKTVFIVLDDIGS-----LKQLDALLGN-PGSKVIITTNDV-SLTKGYA--------QVLYEYESLELLCFHAFN----HNPKEGYEEVSEKLVKYCDGHPLAIEVLGSSLQN---QDAYWEECIKVLKK-----PH---HINKALKMSFDTLVFNDKELFKACFFVGIDRDVTEKILNSC---------------DLNARYGITNLINRCLLSIG------WNNELMMHQLVRETGRDL------VR--Q---SR
>KAD5802450.1
------------P--LIGMDHE-WSIRSWLT-DGSVD--ILTVVGVGGIGKTSLAKYVFH--LHSNKFQKSSFIEINE--GMLDLQKQLFGDI--KNLQLQIHVYASKIKNALAHKKVLLVLDDVGC-----LDQLDALLGN-QGSKIIITTKDA-SLTERCA--------PVLYEDESLKLLCIHAFK----NKPEKGYKKASKKLVKYCQGHPLALKVLGRSLQK---RDAYWEECIKVLKK-----PH---QVNNALKMSFDALLSNDKELFKACFFVRIDRDVAETILNSC---------------DLNARYGITNLIERCLLSID------RHNALEMHSLIQEMGRDL------VR--Q---SR
>KAD5802452.1
------------R--LIGIDYE-EFVSSWLT-DGSAD--ILTIVGMSGIGKTSLARHVFG--LHLSIFDKSSFIEINA--RLLDLQKQLHGDI--KKNELRVNGYTSKIEYVLARKRVFIVLDDIGS-----LKELDALLGN-PGSKVIVTTKDA-SLTKRCA--------QVLDKYDSLKLLCIHAFD----QNPKE-------------------------------------------------------------------------------------DRDVTELILNAC---------------DINTRSGITNLVDRCLLRIG------QNKELIMHQLVQEMGRDL------VR--Q---SR
>KAD5802454.1
------------R--LIGMAYE-EFISSWLT-DGSVD--TLTVVGMSGIGKTSLARHVFG--LYFSKFDKSSFIEINA--GLLDLQKQLHGDI--KKIELRVNGYTSKIEYVLARKRVFIVLDDIGS-----LKQLDALLGN-PGSKVIITTNNV-SLTKGYA--------QVLYEYESLELLCIHAFN----HNPKEGYEEVSEKLVKYCDGHPLAIEVLGSSLQN---QDAYWEECIKVLKK-----PH---HINKALKMTFDTLLFNDKELFKACFFVGIDRDVTEKILNSC---------------DLNARYGITNLINRCLLSIG------WNNELMMHQLVREMGRDL------VR--Q---SR
>KAD5802456.1
------------P--LIGMDDE-ESINSWLT-DGSVD--ILTVVGVGGIGKTSLAKYVFH--LHSNKFQKSSFIEINE--GMLDLQKQLFGDI--KNLQLQIHVYASKIKNALASKKVLLVLDDVGC-----LEQLDALLGN-RGSKIIITTKDA-SLTERCA--------PVLYRSKSLELLCIHAF------------------IVKYCQGHPLALKVLGRSLQK---RDAYWEECIKVLKK-----PH---QVNNTLKMSFDTLPSNDKELFKACFFVGIDRDVAETILNSC---------------NLNARYGITNLIERCLLSVS------LNNKMEMHSLIQEMGRDL------VR--Q---SR
>KAD5802465.1
------------P--LIGMGYE-DFISSWLN-DGSAD--ILTIVGMSGIGKTSLARYVFE--LHSSKFDKSNFIEINA--GLLDLQKQFHANM--KKFELQVNKYTSKIEYLLARKWVFIVLDDIGS-----FKQLDALLGY-PGSKVIITTKDA-SLTKGCA--------QVLYEYESSQLLCIHAFN----QNPKEGYEEVLEKLVKYCDGHPLAIQTLGRSLQN---QDAHWEDCINVLKK-----SN---HINATLRVSFDALTYNDKELFKACFFVGMNRDVTELILNAC---------------DINTRSGITNLIDRFLLSIG------RNNELIMHQLVQEMGRDL------VR--Q---SR
>KAD5802475.1
------------P--LIGMDDE-ESINSWLT-DGSVD--ILTVVGVGGIGKTSLAKYVFH--LHSNKFQKSSFIEINE--GMLDLQKQLFGDI--KNLQLQIHVYASKIKNALASKKVLLVLDDVGC-----LEQLDALLGN-RGSKIIITTKDA-SLTERCA--------PVLYRSKSLELLCIHAFK----NKPEKGYEKASKKLVKYCQGHPLALKVLGRSLQK---RDAYWEECIKVLKK-----PH---QVNNTLKMSFDTLPSNDKELFKACFFVGIDRDVAETILNSC---------------NLNARYGITNLIERCLLSVG------LNNKIEMHSLIQEMGRDL------VR--Q---SR
>KAD5802506.1
------------Q--LIGMEHY-EHITSWIK-DESAD--ILTIRGMSGIGKTSLAKYLYK--LHHRQY-TSSFVEISR--GLLDVQKQLCDDI--KTSFVQVHVYTSKIENALARKKVLLVLDDIDS-----LDQLDALLGN-LGSKIIITTKDA-SLIERCA--------KALSENASLKLLCHHAFT----NYPSEGYEEVSIKLTKYCDGHPLALEVLGKSLHK---RDTYWEGCIKGLKK-----PL--EKVKKALQMSFDSLSSNDKELFKACFFVGKDRDLIETILKAC---------------DINTTSGITNLMEKCFLSIK------WNNELTMHSLIQEMGKDL------VL--Q---SR
>KAD5802507.1
------------Y--LIGVDDN-QLISSWLK-IGSAD--IITLVGESGIGKTSLAKYVFQ--LHSSQFHRVSFIEINT--GLFDLQKQLHEDI--KKILLHANVYTSKIENVLANKRVFIVLDDIGS-----LKQLDALLGK-PRAKIIITTKDA-SLTERCA--------KVLYKSESLELFCIHAFK----HKPKEGYKEVSEKLVKYCEGNPLALKVLGRSLQK---QDRCWKECIKLLKK-----PH---RINKALKISFDVFLLNYKELFKACFFVGNDRDATETILNAC---------------DIETRSGIKILIDRCLLSLS------QENRLMMHQLVQEMGREL------VR--Q---SR
>KAD5802508.1
------------H--LIGVDDE-KLISSGLK-IESAE--IITVSGASGIGKTSLAKYVFQ--LHSSQFHKVSFIEINE--GLLDLQKQLLEDI--NKILLHATEYTSKIENVLASK-------------------------------------------------------KVLNESESLELLCIHAFK----HKPKEGYKEVSVKLIKYCEGNPLALKILGRSLQR---KDRDWEACIKMLEK-----PR---RINKALKISFDAFLFDDKELFKACFFVGNDRDVTEIILNAC---------------DIETRSGIKILIDRGLVSVT------GDNRLMMRQSVQEM--------------------
>KAD5802529.1
------------L--LIGMDHY-QFISSWLA-DGSAD--ILTVVGMGGIGKTSLAKYVYQ--LHSFRFHKSSFIEINA--GLLDLQKQLHADI--KKISLHVNMYTSKIENELARKMVFIVFDDIDS-----LDQLDALLGN-PGSKIIITTKDA-SLIKRYT--------QVLCEAESLELLCIHAFG----QNPKEGYKEVSEKLVKYCDGHPLALEVLGKSLSK--YEDHEWEYYIEVLKK-----PH---RIIKALQMSFDSLTFNDKDLFKACFFVGIDKDLTETILKSC---------------GIKTRFGIKNLIDRRLLGIG------WDNKLMMHQLVQEMGRDL------VR--K---SW
>KAD5802531.1
------------L--LFGMEDS-EAITSWLF-DGSAD--ILTILGMGGIGKTSLARYVHG--SHYRLFAKSSFIEITE--GLLDLQKQLFHDI--KTSQIQAHAYTSMIENGLTRKKVFIVLDNIDS-----VDQLYALLGN-PGSKIIITTKDA-SLTERYA--------AVLHKQASLQLLSHHAFM----NGPNDGYEKVSKQIMAYCKGHPLALKVLGESLFN---KTAEWEDCVIGLKE-----TD---RIMNILKMSFHSIQSNDKELFKACFFVQKDRDFAETILNSC---------------GIRT-TGIRNLIDRCLLTIG------SDNNLMMHQLIQEMGRDV------VR--K-----
>KAD5802535.1
------------H--LIGVDYE-KLIRSRLK-IGSAE--IITVSGASGIGKTSLAKYVFQ--LHSSQFHKVSFIEINE--GLLDLQKQLLEDI--NKILLHATEYTSKIENVLASKKVLIALDNIGS-----IKQLDALLGN-SRAKIIITTKDA-SLTKRCA--------KVLNESESLELLCIHAFK----DKPKEGYKEVSVKLVKYCEGNPLALKILGRSLQQ---KDRHWEECIKMLKK-----PH---HINKALKISFDAFLFNDKELFKACFFVGNDRDVTEIILNAC---------------DIETRSGIKILIDRGLLSVT------GDNRLMMHQSVQEMGRDL------VR--Q---SR
>KAD5802537.1
------------Y--LIGVDDN-QLISSWLK-IGSAD--IITLVGESGIGKTSLAKYVFQ--LHSSQFHRVSFIEINT--GLFDLQKQLHEDI--KKILLHANVYTSKIENVLANKRVFIVLDDIGS-----LKQLDALLGK-PRAKIIITTKDA-SLTERCA--------KVLYKSESLELFCIHAFK----HKPKEGYKEVSEKLVKYCEGNPLALKVLGRSLQK---QDRCWKECIKLLKK-----PH---RINKALKISFDIFLLNYKELFKACFFVGNDKDATETILNAC---------------DIETRTGIKILIDRCLLSLS------QDNRLMMHQLVQEMGREL------VR--Q---SR
>KAD5802538.1
------------Q--LIGMEHY-EHITSWIK-DESAD--VLTIRGMSGIGKTSLAKYLYK--LHHRQY-TSSFVEISR--GLLDVQKQLCDDI--KTSFVQVHVYTSKIENAIARKKVLLVLDDIDS-----LDQLDALLGN-LGSKIIITTKDA-SLIERCA--------KALSENASLKLLCHHAFT----NYPSEGYEEVSIKLTKYCDGHPLALEVLGKSLHK---RDTYWEECIKGLKK-----PL--EKVKKALQMSFDSLSTNDKELFKACFFVGNDRDLVETILKAC---------------DINTTSGITNLMEKCFLSIK------WNNELTMHSLIQEMGKDL------VL--Q---SR
>KAD5802687.1
-----------DG--PPKTITQKSKIVLALK-KEH---QIVGITGLGGAGKT-------------------TLARVAA-F----------------NKTSDK--KVEIAARKVKAQKVLIILDNVWK-----ELKLDEVGI--SDYKILITSRKKNLCRVMNA-------TRRLKKEEAWTLFKRVVDR----KWDE-KLECIGQKCVKECGGLPLFIQVLGNALKG--KEFRDWKTILDRLQATV----GIFKDKFQILKLSYDHQENVAKKCF-LCSMFPKGETIGLKRMTHYGLALDIFN-NV-DSAISAVRLAVESLVSSFLLRPAERFSEGEEEEFKMHDLVRKMAVTI------TCK-----SW
>KAD5802766.1
-----------EN--PLAVGSRINQLIMWVK-DDS---NIISLCGMGGSGKT-------------------TMVRVER-FDLMKVQESFANRL--KSSSLEG--RADEL---WRRKGNLVILDDIWK-----HIDLRSIGI--KEYKVLLTSRSVETCRSMGC-------DEILTQKEAWNLLGEMVGD----LKDP-ELLETASEIAKKCGGLPIAIVCLGRALKD--KEKETWNDTLEKLKRIV---PEVKEDVYKSLQASYDLLEGEAKKIF-LCCLYPEHANVPLESLVRCGIGLDFFK-GI-DLARDRVHVLTDQLKSRFLLLPGDKK-----STVKLHNVVRTVGISVAS----TSK--EQYSA
>KAD5802824.1
------------------MRTR-QELELLLD-VNS-GVRMVGIWGVGGSGKTTLATSLYM--KISKHFQNHCFVEIRE--RLNKLQEDMLSAL--KNEAKIP-EGKNRIKDMSSRSKVLLILDDVDK-----LEQLEALAGK-SGSRIIITTRDEHLLRTHKV-H------RLLTDDEAVQVFKIHAYN----EDPVEDYETLSLRVISYASGLPLALKVIGSFLYD--KKKNEWISALDKLKE-----PD---TVMDILKLSFDGLE-YQKDLFLACFWRFYSPDDAMEKFEAC---------------GYHPEIGIKVLRQKALITIG-KK-EWGGNKFDMHDLVQEMGHYI------VR--G---SR
>KAD5802826.1
-----------ED--LVGMTTR-LDLKSRLE-IGS-YVRMVGIWGLGGGGKTTLASSLYM--EISQHFQGHCLVEIRE--GLNKLQENMLSAI--KKKGKIF-EGKNMMKSMLCRRKVLVILDDVDK-----LGQLEALAGK-SGNRIIITTRDQHLLRTHKV-H------RLLSNDDANQLFKRHAYN----EDPVEDFETLSLRVISYASGLPLALRVIGSFLYD--KNKNEWISALDKLKD-----SD---TVMDFLKLSFDGLE-HQKELFLA--------------FEEM---------------GHY----------------------------------------I------VR--R---SR
>KAD5803686.1
------------------MRER-QDLKPLLD-IGS-GVRMIGILGMGGCGKTTLASSVYM--DISKHFQGHCFIEVRE--GLKSVQKEILTAL--KKKTEA----------------------------------------------------------------------------------------------------------------------------------------------------------------IRYDGY-------------------------------------------------------------------------------------------------------
>KAD6119176.1
KINSS------DEGVLMKVGMELGKRKVK------NDLGVIGIHGIGGSGKTTLAREICRDDDIRRYFNKILFLTVSQSPNVDQLRQKI-----GF-LSDCKFNGCSQFDHLNTVTPILVVLDDVWSLSV--LQQLIFKVP---GCKTVVVSR----IKFPSS-NST----ELLREEDAVSLFCHIVFGRSSI--PRGKDENLIKQIVDKCKGLPLALKVIGASLRAQPEMY--WKGVMKRLSR-VCDSH--ETELLNRMKLSIDYLCEKVRNCFLDLGSFPEDKKIPLDVLINIWT-ELHDI-DE-E-GFV----ILDELSNKNLITLV--KYSYYEISVSQHDVLRDLAIHMSS---------VNHRK
>KAD6119178.1
KISNS------DEGVLMKVGMELGKRKVK------SDLGVIGIHGIGGSGKTTLAREICRDDDIRRYFNKILFLTVSQSPNVDQLRQKI-----GF-LSESKFNG-SQFNRFNTVTPILVVLDDVWSLSV--LQQLIFKVP---GCKTVVVSR----IKFPSL-NST----ELLREEDAVSLFCHTVFGRSSI--PPGKDENLIKQIVDKCKGLPLALKVIGASLRAQPEKY--WRGVMNRLSR-VCDSH--ETELLNRMKLSIDYLCEKVRNCFLDLGSFPEDKKIPLDVLINIWT-ELHDI-DE-E-GFV----ILDELSNKNLITLV--KYSHYEISVSQHDVLRDLAIHMSS---------VNHRK
>KAD6452970.1
SNNNR------PS-RIVGRQAEKEALVQQL--LQEQKFGIVPIIGMGGVGKTTLARLLYDDQRVKDHFELKGWVCISDDFDIFGRTKDIFKDL--KKEHEGFNKLHEALRDYVRGKKILLVLDDVWCESYVDWETLVAPLRA-HGSKIIITTRKDQLVKQLET--DP---QQNLSQEDALSLLALHALGESNF-----LLKP-ADGIVKNCGGLPLALIALGRLLRTRKDEVEHW---EKVSNSELWRLN-DVHGILPALRLSYHELSAQLKQVFAYCSLFPKDFLFDKKELVLLWMAEGFL-HQS-STEEWLGYEYFDELLSRSF-----QY-NESL--FVMHDLMNDLATHVA-KEEILEKYH-----
>KAD6452973.1
NNNNR------PS-RIVGRKAEKEALVQQL--LQEQKFGIVPIVGMGGVGKTTLAILMYDDQRVKDHFELKGWVCISDDFDIFGRTKDIFKDL--GSKLEDFNKLQEALRDHVRGKRFLLVLDDVWCESYTDWETLVTPLCA-HGSKIIITTRKDQLVKHLEC--DP---QQSLSQEDALSLLALHALGESNF-----LLKP-AKAIVKNCGGLPLALIALGRSLRTKKDE----------------------------VELSYHELSAPLKQVFAYCSLFPKDFMFDKEELVLLWMAEGFL-HQS-STEERLGREYFEELLSRSF-----QY-NESL--FVMHDLMNDLATHVA-EEEMLEKYH-----
>KAD6452974.1
NNNNR------PS-RIVGRQVEKEALVQQI--LQDQKFGIVPIYGMGGVGKTTLARLLYDDQRVKNHFELKGWVCISIDFDIFGRTKDIFKDL--KKEHEDFNKLHEALRDYVRGKKLLLVLDDVWCESYVDWETLVTPLFA-HGSKIIITTRKDQLLKQLEC--DS---QQSLSQEDALSLLALHALDESNF-----LLKP-AEGIVKNCGGLPLALITLGRSLRTRKDEVERW---EKVSNGEIWRLN-DVHGILPALRLSYHELSAPLKQVFAYCSLFPKDFLFDKEELVLLWMAEGFL-HQF-STEEKLGGEYFDELLSRSF-----QY-NESL--FVMHDLMNDLATHVA-TEEMLEKYH-----
>KAD6452975.1
--INR------VS-SIVGRQVEKEELVHKL--LR-QNFSIVPIVGMGGVGKTTLARLLYDEKQVKDHFELRAWVCVSDDFDSFAISKVIFQSV--KE-FADLNLLQVALRDHLREKRFLLVLDDVWSESCEDWEMLVGPFHA-SGSKIIVTTRKEHLLKKLGY--N----LQSLSDEDSLSLVALHALGVHNF-----SLKT-VESIVKKCDGLPLALIALGRLLRTKMDNEEDW---KEVLSSEIWDLQ-GGGGIIPALSLSYNDLSAGLKQLFAYCSLFPKDFMFDKEELVLLWMAEGFL-NQS-STKERLGHQYFDELLSRSF-----QH-NKSL--FVMHDLMNDLATYVA-RKEVLEKCH-----
>KAD6453128.1
--NNR------LD--VVGREGEKENLINKL--LG-ENFNILPIVGMGGVGKTTLARLLYNDTQVQGHFELQAWVCVSD-FDIVKISNSIFQSV--RNEFKDLNLLQMALREKVKDKRLLLVVDDVWIEKQEDWGIFVRPFYS-PGSKIIMTTRKDQLLKMLGF--DH---LESLSDRDALSLLALHALGVDNF-----TLRP-GEGIVGKCGGLPLALKAIGTLLRTK-IHEEDW---DDVLNSEIWDLE-KCGDIVPALRLSYHDLSSHLKQFFAYCSLFPKDFLFDKDELVLLWMAEGYLLDQS-KAPEDLGHEYFDKLLSRSF-----QT-DNSV--YVMHDLMNDLAKFVA-VEKTLAKYR-----
>KAD6453147.1
--NNR------PD--VVGREGEKQNLINKL--LG-ENFSIIPIVGMGGVGKTTLARLLYNDTRVKNHFELHAWVCVSD-FDIVKISNSIFRCV--NNEFQDLNHFQIALTEKVKGKLLLLVIDDVWHEKYEDWEILVRPFRS-PGSKIIMTTRKDQLLKKLGI--DH---LERLSDRDALSLLALHALGVDNF-----TLRS-GEGIVRKCGGLPLALKAIGRLLRTKQTDEEDW---DEVLKSEIWDLE-NSSEIVPALRLSYHDLSSHLKQLFAYCSLFPKDFLFDKDELVLLWMAEGYLLNPS-TAPEDLGNEYFEKLLSRSF-----QY-DKSF--YVMHDLMNDLATFVAEVEKALAKYR-----
>KAD6453152.1
--NNR------HD--VVGREGEKENLIIKL--LG-ENYSIIPIVGMGGVGKTTLARLLYNDTRVKNHFELHAWVCVSD-FDIFKISDAIFGCV--NNEFKDLNLLQMALTKKVKDKRLLLVVDDVWHENYNHWENLVRPFRS-PGSKIIMTTRKDQLLKKLGI--DH---LERLSDRDALSLLALHALGVDNF-----TLRS-GEGIVRKCGGLPLALKAIGRLLRTKQTDEEDW---DEVLKSEIWDLE-NSSEIVPALRLSYHDLTSHLKQLFAYCSLFPKDFLFDKVELVLLWMAEGYLLDQS-KAPEDLGREYFKKLLSRSF-----QR-DESF--YVMHDLMNDLATLVA-VERALVNYR-----
>KAD6453157.1
--NNR------SD--IVGREGEKENLINKL--LG-ENFSIIPIVGMGGVGKTTLARLLYNDTRVKNHFELQAWVCVSD-FDIVKISNAIFRCV--NNKFENLNELQIALKEKVKDKRLLLAVDDVWLENYDDWETLVRPIHS-PGSKIIMTTRKDQLLKKLGF--DH---LERLSDRDALSLLALHALGVDNF-----TLGS-T---------------------------------------------------------------------------------------------------------PEDLGHEYFDKLLSRSF-----QY-DRSF--YVMHDLMNDLATFVA-VEKGLAKYR-----
>KAD6453161.1
--NNR------PD--VVGREGEKENLIIKL--LG-ETFSIIPIVGMGGVGKTTLARLLYNDTRVKNHFELQAWVCVSD-FDIVKISDAIFRCV---KKFENLNELQIALKEKVKEKRLLQVVDDVWHEKYDDWEILVRPFHS-PGSKIIMTTRKDQLLKKLGF--DH---LESLPDRDALSLLALHALG--------------------------------------------------------------------------------------------------------------------S-KAPEDLGRELFDKLLSRSF-----QY-DKSI--YVMHDLMNDLATFVAEVEKSLAKYR-----
>KAD6453165.1
--NNR------AR--VVGRKGEKENLINKL--LG-ENFNILPIVGMGGVGKTTLARFLYNEPR--------------------------------------------------------------------------------------------------------------------------------------------------------------------------------------------------------------------------------------------------P-KAPEDLGHEYFDKLLSGSF-----QY-DNSF--YVMHDLMNDLATFVA-VEKTLAKYR-----
>KAD6453169.1
--NNR------AG--VVGREGEKENLINKL--LG-ENYSILPIVGMGGVGKTTLARLLYNDTRVQGHFELQAWVCVSD-FDIFKISDAIFGCV--NKEFKDLNKLQMALTKEVQDKRLLLVVDDVWTENYNDWENLVRPFRS-PGSKIIMTTRKDELLKTLGF--DH---LESLSDRDALSLLALHA-----F----------------------------------------------------------------------------------------------------------------S-KAPEDLGREYFEILLSRSF-----QH-DKSF--YVMHDLMNDLATCVAQVEKALAKYR-----
>KAD6453172.1
--NQR------PD--VVGREGEKENLINKL--LG-ENYTILPIVGMGGVGKTTLARLLYNDARVKAHFELQAWVCVSD-FDIVKISNSILGCV--NEELKDLNKLQMALTEKVKGKRLLLAVDDVWHEKYEDWEILVRPFRS-PGSKIIITTRKDQLLKKLGV--DH---L-------------------------------------------------------------------------------------------------------------------------------------QS-KAPEDLSHEYFDKLLSRSF-----QN-DNSV--YVMHDLMNDLAKFVA-VEKALAKYR-----
>KAD6453176.1
--NNR------PD--IVGREGEKENLITKL--LG-ENYNILPIVGMGGVGKTTLARLLYNDTRVKNHFELQAWVCVSD-FDIVKISNAIFRCL--NNKFENLNELQIALKEKVKDKRLLLAVDDVWLENYDDWEIVVRPIHS-PGSKIIMTTRKDQLLKKLGF--DH---LERLSDRDALSLLALHALGVDNF-----TLRS-SEGIVGKCGGLPLALKAIGRLLRTKKTDEEDW---DDVLKSEIWDLE-NSSEIVPALRLSYHDLSSQLKQLFAYCSLFPKDFLFDKDKLVLLWMAEGYLMNES-KAPEDLGHEYFDKLLSRSF-----QY-DRSF--YVMHDLMNDLATFVA-VEKALEKYR-----
>KAD6453178.1
--NNR------SD--IFGREAEKENLINKL--LG-ENFSIIPIVGMGGVGKTTLARLLYNDTRVKNHFELQAWVCVSD-FDVFKISDAIFGCV--NKEFKDLNQLQMALVEKVKDKRLLLAVDDVWIEEHQNWEILVRPFRS-PGSKIIMTTRKDELLKTLGF--DH---LESLSNTDALSLLALHALGVNNF-----KLKS-GEGIVGKCDGLPLALKAIGRLLRTK-TDEEDW---DEVLNSEIWDSE-KCGDIVSALRLSYHDLSSHLKQLFAYCSLFPKDFLFDKDELVLLWMAEGYLMNES-KAPEDLGHEYFDKLLSRSF-----QY-DNSF--YVMHDLMNDLAKFVA-VERALVKYR-----
>KAD6453184.1
--NNR------PD--IVGREGEKENLINKL--LG-ENFSILPIVGMGGVGKTTLARLLYNDTRVKNHFELQAWVCVSD-FDIVKISNAILGF--------------------------------------------------------------DQLLKKLGF--DH---LESLSDRDALSVLALHALGVNNF-----KLRS-G------------------------------------------------------------------------------------------------YLLNQS-KAPEDLGHEYFEKLLSRSF-----QY-DKSF--YVMHDLMNDLATFVA-VEKALAKYR-----
>KAD6453190.1
--NNR------AD--VVGREGEKQNLINKL--LG-ENYSIIPIVGMGGVGKTTLARLLYNDTRVKNHFELQAWVCVSD-FDIVKISNSILGCV--NEELKDLNKLQMALTEKVKDKRLLLAVDDVWIEKHQDWEILVRPFRS-PGSKIIMTTRKDQLLKKLGV--DH---LERLSDRDALSLLALHALGVDNF-----TLRS-GEGIVRKCGGLPLALKAIGRLLRTKQTDEEDW---DEVLKSEIWDLE-NSSEIVPALRLSYHDLSSHLKQLFAYCSLFPKDFLFDKDELVLLWMAEGYLMNES-KAPEDLGHEYFEKLLSRSF-----QY-YKSF--YVMHDLMNDLATFVA-VERALVKYR-----
>KAD6453203.1
--NNR------PD--VVGREGEKENLINKL--LG-QNFSIIPIIGMGGVGKTTLARLLYNDTRVKNHFELQAWVCVSD-FDIFKISEAILRCV--NKEFTYLNQLHMALTEKVQNKRLLLVIDDVWTENYNDWEILVRPFRS-PGSKIIMTSRKDELLKKLGI--DH---LESLSDRDALSLLAQHALGVDNF-----TLRS-GEGIVGKCGGLPLSLKAIGRLLRTK--KREDW---DEVLNSEIWDLD-KSHDIFPALRLSYHDLSSHLKQLFAYCSLFPKDFLFDKDELVLLWMAEDFL--NE-KSLESFGQECFENLLSRSF-----QH-GKSL--FVMHDLIHDLATFVAYMTKP-EKYI-----
>KAD6453256.1
NNKNR------ES-RIVGRQAEKEALVQLL--LQEQNFGIVPIFGMGGVGKTTLAKLLYNDPRVKKHFELKGWVCISDDFDICGRTKDILKDL--KKELEEFNKLQETLRDYVRGKRFLLVLDDVWFEKYTDWEKLVEPFCT-PGSKIIITTRKDQLLKRLGC--DP---LESLPYDDALSLFALHALGVKNF-----SLKP-GEGIVKKCARLPLALIAIGTSLRTKEDE-DSW---EGVLKSEIWNLR-DEDEILPALKLSYRDLSAPLKQVFAYCSLFPKDFLFDKEELVLLWMAEGFL-HQS-STEENLGREYFDELLSRSF-----QS-NESL--FVMHDLMNDLATHFA-KEEMLEKYR-----
>KAD6453259.1
-NKN-------PS-RIVGRQAEKEAFVKLL--LQEQNFGIVPIFGMGGVGKTTLAKLLYNDPQIEKHFPLKGWVCISDEFDIVGRTKDIFKDL--KDEHDDLNKLHEALRDYVRGKRFLLVLDDVWFESYTDWQNLVEPLFT-PESKIVITTRKDQLLRRLGY--DP---LECLSCDDALSLFALHALGVKNF-----SLKS-GEGIVKKCGRLPLALIALGTSLRTKEDE-YSW---KGMLESEIWNLP-VEGEILPALRLSYHELSAPLKQVFAYCSLFPKDFLFDKKELVLLWMAEGFL-HQS-STEEMLGREYFEDLLSRSF-----QY-NESL--FVMHDLMNDLATHVA-NERMLEKYR-----
>KAD6453260.1
-IENR------PS-VIVGRQAEKEALVQQL--LQAQKFGIVPIFGMGGVGKTTLARLLYDDQRVKKHFELKGWVCISDDFDIFGRTKDIFKSV--KKEHEDFNKLHEALRDYIRGKRFLLVLDDIWCESYPDWQTLILPLCT-PGSKIIITTRKDQLLKRLGY--DP---LESLSYDDALSLFALHALGVKNF-----SLKP----------------------------------------------------------------------------------------------------------------------------------------------------------NEEMLEKYH-----
>KAD6453262.1
NNENR------QS-IIVGRQTEKEELVQRL--LKEQNYVIVPIFGMGGVGKTTLARLVYDDQRVKDYFEPKGWVCISDDFDIFGRTKDIFKSV--N-ELEDFNKLQEALRDYVRGKRFLLVLDDVWCESYTDWETLVRPFYT-TGSKIIITTRKDQLFKQLKC--DS---QQSLSQEHALSLLALHALDESNF-----LLKP-AICIVKNCGGLPLALIALGRSLRTKKDEAEHW---EKVSNSEIWRLN-NVSGILPALRLSYHELSAPLKQVFAYCSLFPKDFLFDKEELVLLWMAEGFL-HRS-STKERLGCEYFDELLSRSF-----QS-NKSL--FVMHDLINDLATHVA-KEAMLKKYY-----
>KAD6453266.1
-IENR------PS-GIVGRQAEKEALVQQL--LQVQKFGVVPIFGMGGVGKTTLARLLYDYQRVKEHFELKGWVCISDDFDIFGRTKDILKYV--KKDLEDFNKLQEALRDYVRGKRFLLVLDDVWFERYTDWQNLVAPLCT-PKSKIIITTRKDQLLRRLGY--DP---LECLSYDDALSLFALHALGIKSF-----SLKP-GEGIVKKCGRLPLALITLGTSLRTKEDE-GSW---KGVLESEIWNLP-IEGEILPALRLSYHELSAPLKQVFAYCSLFPKDFQFDKEELVLLWMAEGFL-HQS-STKEKLGREYFDELLSRSF-----QY-NESL--FVMHDLMNELATNVA-KEEMLEKYH-----
>KAD6453267.1
-NENR------LS-RIVGRQAEKEALVQQL--RQAQKFGIVPILGMGGVGKTTLARLLYDDQQVNDHFELKGWVCISDDFDIFGRTKDIFNSM--NKEHEDFNKVHEALRDYVRGKRFLLVLDDVWCESYTDWETLVAPLFT-PGSKIIITTRKDQLLKQLEC--NP---QQSLSEEDALSLLALHAFGETNF-----LLKP-AEVIVKNCGGLPLALKALGRSLRAKKDEVEHW---EKVSNSEIWRLN-DVNGIIPALRLSYLELSAPLKQVFAYSSLFPKDFLFNKEEHVLLWMAEGFL-HQS-STEERLGHEYFDELLSRSF-----QH-NESL--FVMHDLMNDLATHVA-KERMLEKYR-----
>KAD6453269.1
-NKNR------PS-RIVGRKAEKEALVQQL--LQEQSFGIVPIFGMGGVGKTTLARLLYDDQRVKEHFELKGWVCISDDFDIFGRTKDIFKSV--KKEHEDFNKLHESLRDYLRGEKFLLVLDDVWCESYPDWQTLVEPLCT-QGSKILITTRKDQLLK------------------------------------------------------------------RAKEDE-DSW---KGVFESEIWNLP-VEGEILPALRLSYHELSAPLKHT-APCS--PRISCLTKRNSFYYGWQKGFC---T-AVQKK-------------------------------------KATHVA-NERMLEKYC-----
>KAD6453270.1
-IENR------PS-AIVGRQTEKEALVQQL--LQAQKFGVVPIFGMGGVGKTTLARLLYDDQRVKEHFELKGWVCISDDFDIFGRTKDILKSV--KKDLEDFNKLQEALRDYVRGKRFLLVLDDVWFERYTDWQNLVAPLCT-PKSKIVITTRKDQLLRRLGY--DP---LECLSYDDALSLFALHALGIKSF-----SLKP-GEGIVKKCGRLPLALITLGTSLRTKEDE---------------------------ALRLSYHESSAPLKQVFAYCSLFPKDFQFDKEELVLIWMAEGFL-HQS-STKEKLGHEYFDELLSRSF-----QY-NESL--FVMHDLMNELAINVA-EEEMLEKYH-----
>KAD6453300.1
-IENR------PS-AIVGRQAEKEALVQQL--LQAQKFGVVPIFGMGGVGKTTLARLLYDDQRVKEHFELKGWVCISDDFDIFGRTKDILKSV--KKDLEDFNKLQEALRDYVRGKRFLLVLDDVWFERYTDWQNLVAPLCT-PKSKIIITTRKDQLLRRLGY--DP---LECLSYDDALSLFALHALGIKSF-----SLKP-GEGIVKKCGRLPLALITLGTSLRTKEDE-GSW---KGVLESEIWNLP-IEGEILPALRLSYHELSAPLKQVFAYCSLFPKDFQFDKEELVLLWMAEGFL-HQS-STKEKLGREYFDELLSRSF-----QY-NESL--FVMHDLMNELATNVA-EEEMLEKYH-----
>KAD6453301.1
-NKNR------PS-RIVGRKAEKEALVQQL--LQEQSFGIVPIFGMGGVGKTTLARLLYDDQRVKEHFDLKGWVCISDDFDIFGRTKDIFKSV--KKEHEDFNKLHESLRDYLRGKRFLLVLDDVWCESYPDWQTLVEPLCT-QGSKILITTRKDQLLKRLGY--NP---LGNLSYEDALSLFALHALGVKKF-----SLKP-GEGIVKKCGRLPLALITLGTSLRAKEDE-DSW---KGVFESEIWNLP-VEGEILPALRLSYHELSAPLKQVFAYCSLFPKDFLFDKEELVLLWMAEGFL-HQS-STEERLGHEYFDELLSRSF-----QY-NESL--FVMHDLMNDLATHVA-NERMLEKYR-----
>KAD6453305.1
YNKNR------PS-RIVGRQAEKEALVQQL--LQDQNFGIVPILGMGGVGKTTLAKLLYNDPRVKKHFKLKGWVCISDDFNIFGRTKDIFKDL--KKESEGFNKLQETLADYVRGKRFLLVLDDIWCESYLDWQTLIEPLCA-SGSKIVITTQKDLLLKRLGY--DP---LESLSYDDALSLLALHALGINNF-----SLKP-GEEIVKKCGRLPLALIALGTSLRTKEDE-ESW---KRVLETQIWNLP-VEGEILPALRVSYHDLSAPLKQVFAYCSLFPKGFLFDKEKLVLLWMAEGFL-HQS-SMEEWLGHEYFDELLSRSF-----QS-SKSL--FVMHDLMNELATHSA-EEKMLEKYH-----
>KAD6453306.1
NNKNR------PS-GIVGRQAEKEALIQQL--LQAQSFGIVPIFGMGGVGKTTLARLLYDDQRVKEHFELKGWVCISDDFDFFGRTKDIFKSV--KES-EDFNKLHEALRDYIRGKRFFLVLDDIWSVSYKDWQTLVGPLCT-PGSKIVITTRKDQLLKRLGY--DP---LECLSYDDALSLFALHALGVKNF-----SLKP-GKGIVKKCGRLPLALITLGTSLRTKEDE-DSW---KGVLESEIWNLP-VEGEILPALRLSYHELSAPLKKVFAYCSLFPKDFLFDKEELVLLWMAEGFL-HRS-STEEKLGREYFDELLSRSF-----QH-NESM--FVMHDLMNDLATLVA-EEEMLEKYH-----
>KAD6453311.1
-NENR------LS-RIVGRQTEKEALFQQL--QQEQKFGVVPILGMGGVGKTTLARLLYDDPRVKKHFELKGWVCISDDFDIFGRTKDILKDL--KKESEGFSKLQETLADYIRGKRFLLVLDDVWCESYTDWENLVRPLCA-PGSKIIITTRKDQLLKQLEC--DP---QQSLSQEDALSLLAFHALEESNF-----LLKP-AERILKNCGGLPLALIALGRSLRAKKDKVEHW---EKVSNSEIWRLN-DVRGILPALRLSYLELSAPLKQVFAYCSLFPKDFLFDKEELVLLWMAEGFL-HRS-STEEMLGCEYFDDLLSRSF-----QY-NESL--FVMHDLMNDLATHVA-KEEMLEKYH-----
>KAD6453322.1
NNKNR------ES-RIVGRQAEKEALVQLL--LQEQNFGIVPIFGMGGVGKTTLAKLLYNDPRVKKHFELKGWVCISDDFDIFGRTKDIFKGL--SNESKDFNKLHEALRDHVRGERFLLVLDDVWFESYTDWEKLVEPLRT-PGSKIIITTRKDQLLRKLGC--NL---LESLSYDDALSLFALHALGVKIF-----SLKP-GEGIVKKCGRLPLALITLGTSLRAKEDE-NSW---KGVLESEIWNLP-VEGEILPALRLSYHELSAPLKQVFAYCSLFPKDFLFDKEELVLLWMAEGFL-HQF-STEEKLGGEYFDELLSRSF-----QY-NESL--FVMHDLMNDLATHVA-KEEMLEKYH-----
>KAD6453336.1
---------------------QKEALIHKL--LG-QNFSIVPIVGMGGVGKTTLARLLYNEKQVKDHFEHKAWVCVSDEFDSFGISKVIFQSV--KE-FADLNLLQLDLRTHLREKRFMLVLDDVWTESCEDWETLVAPFHV-PGSKIIMTTRKDKLLKKLGY--NH---LQFLPCEDALSLVALHALGVNNF-----SLKT-GEGIVKKCNGLPLALIALGRLLRTKKDEEEYW---EEVLNSETWSLQ-DVDGIVPALRLSYHDLSAHLKQVFAYCSLFPKDFMYDKDELVQLWMAEGFL-PHL-SREEQLGHKYFDELLSRSF-----QY-NESL--FVMHDLMNDLATTVA-KKEALEKYH-----
>KAD6453337.1
---------------------QKEALIHKL--LG-QNFSVVPIVGMGGVGKTTLARLLYNEKQVKDHFELKAWVCVSDEFDSFGISKVIFQSV--KE-FADLNLLQVDLRNHLREKRFMLVLDDVWTESCEDWETLVAPFHV-PGSKIIMTTRKDKLLKKLGY--NH---LQFLPCEDALSLVALHALGVNNF-----SLKT-GEGIVKKCNGLPLALIALGRLLRTKKDEEEYW---EEVLNSEIWSLQ-DVDGIVPALRLSYHDLSAHLKQLFAYCSLFPKDFMYDKDELVQLWMAEGFL-PHL-SREERLGHKYFDELLSRSF-----QY-NKSL--FVMHDLMNDLATTVA-KKEALEKYH-----
>KAD6453340.1
SNNNR------PS-RIVGRQAEKEALVQQL--LQEQKFGIVPIIGMGGVGKTTLARLLYDDQRVKDHFELKGWVCISDDFDIFGRTKDIFKDL--KKEHEGFNKLHEALRDYVRGKKILLVLDDVWCESYVDWETLVAPLRA-HGSKIIITTRKDQLVKQLET--DP---QQNLSQEDALSLLALHALGESNF-----LLKP-AEGIVKNCGGLPLALIALGRLLRTRKDEVEHW---EKVSNSELWRLN-DVHGILPALRLSYHELSAQLKQVFAYCSLFPKDFLFDKKELVLLWMAEGFL-HQS-STEEWLGYEYFDELLSRSF-----QY-NESL--FVMHDLMNDLATHVA-KEEILEKYH-----
>KAD6453342.1
YYNNR------PS-KIVGRQAEKEALVQQI--LQDQKFGIVPIIGMGGVGKTTLARLLYDDQRVKDHFELKGWVCISDDFDIFGRSKDIFKDL--M--LENFNKLQEALRDHVRGKRFLLVLDDVWCESYADWETLVTPLCA-HGSKIIITTRKDQLVKQLEC--DP---QQSLSQEDALSLLALNAL----------------------------------------------------------------------------------------------------------------------------------------------------------------DETTHVA-EEEMLEKYH-----
>KAD6453343.1
-IENR------ES-RIVGRQAEKEALVQQL--LQAQNFSIVPIFGMGGVGKTTLARLLYDDQQVKDHFELKGWVCISDDFDILGRTKDIFKSL--K-ELQDFNKLHEALRDYVRGKRFLLVIDDLWCESYTDWQTLIGPLCT-PKSKIIITTRKDQLLRKLGC--DP---LESLPHDDALSLFALHALGVQNF-----SLKPAGEYFVR---------LDIEAKKDTREE---------------------------------------------------------------------------------------------------------------------------------MLEKYH-----
>KAD6453344.1
--INR------AS-SIVGRQAEKEALVRKL--LG-ENFSIVPIVGMGGVGKTTLARLLYDEKKVKDHFELKAWVCVSDEFDSFHICKVIYQSL--KENYSDLNLLQVDLRNILREKKFLLVLDDIWSESYEDWETLVAPFHA-HGSKIIMTTRKDQLLKKLGY--NN---PQSLLYEDALSLVALHALGVTNF-----SLKP-GEGIVKKCDGLPLALIALGRLLRTK-EEEDSW---KEVLESKIW-LS-KDDTILPALRLSYHDLSARLKQLFAYCSLFPKDYVFDKEELVLMWMAEGFL-HQS-STEEHMGYEYFDEFLSRSF-----QH-NESM--FVMHDMINDLATSVA-RLEIVEKCR-----
>KAD6453951.1
-----------DERFFIGRDDEKDVLIEG------KE--VLCINGRPGIGKTEVALEFYSQRMVIDQY-------LRQNLSVSKLGLDVADGK--NEQET---ESFKRIKQELRDIPYLLIIDNLEEKEWWEGKHLRDLIPRNTGSHVIITTRLQNVMSFKTM--------QLLQLSNALMLVTGR-QK----EYPTQDVE---KKFDEKLGGSCFGLWVIGSLLCE--------SALFQAINRVIEVEPFSNRFLLKVLIFCITVL--PLKML-----------------LSGVWFAPSPVS----AS-----------------LTAAASH-----------------------------------NR
>KAD6453976.1
-----------AK--LVGMETR-KDVVSSLE--SG-DVCLIGIKGMGGSGKTTLARAVFD--QISFHFEGKSFVEVRE--GLKQLQKQVLRDV--NDQSIGVTNGKNMMEKMMRSRKVLIVLDDVDH-----IDQLEALAGE-PGSKIIITTRDKQVLEAHQV-F------NLFTHEEAICLFSRYAFG----EIPNQGYEKLSEKVVRYADGLPLTIRVLGSLLCG--KAKSEWVDTLERLKT-----PL---QTLEMLELSYIGLE-DHKEIFLACILRRELKDEAIKILECC---------------GFHAQIGLKFLEQKCLITVS------KNDRLCLHDHIEEMGRNI------VR--R---SR
>KAD6454654.1
-----------EN--LVGMDTR-NEIVSSLE-KSS-DVRMIGIKGMGGSGKTTLASAVYK--YFSLSFEDRSFVEVRG--NLKELQQKILSDV--NEPKVDAKEGESMMKSKLSCRKVLVVLDDVDD-----IKQLKALAGR-SGSIIIITTIDEQVLNAHQV-I------KLLSDDEAFCLFKKCAFE----EIPDEEYEELSNKVVDYAGGLPLTITVLGSSLCG--CPKDVWTDNIKRLKL-----PL---DTMKKLELSYDGLE-EHKDIFLACILKGETKDEAIRVLESC---------------GFHATYGLSVLEKKSLITIS------SDGRLGLHNHIEEMGRNI------VR--R---SR
>KAD6454657.1
ETSSR------DS-IIFGRNEEADKICDKI-----KKILVYGIWGMGGVGKTTLAQLVYNDERVNKYFDFKFWVYVSKKFQVKEIIKKIIELI--NKENDGAHMLQEFLRSKLTGKMFLIVLDDVWDDEKTKWDELREILSC-EGSIVVITTRSQVTTRMVTT-SN----LGFLSKDDSWLLFKHFAFAEGRV-----ELGPIGREIVEKCKGLPLAIKTLGSSMWS--TSASEWERVKRNTIW-------EENNILPALKLSYDNLVPYLKRCFAYCGLFPKGYKIEKDDMIQLWIVNSFVP----RG-VKKNRFYM-------------------------HDLMHEMARHVS-SDNYMSIVP-----
>KAD6454660.1
DAANN------AD-NCTGLQQEVAAVISPLK----SNANDLAICGMGGSGKTTMAQYIYSSH---LNFESDNFLEIEKPYGLIGLQKQ-LGDI-SCKRNIKISEGTRKIENALQMNRALVVLDDID-----EPDELNTLLET-AKSLCLITVSPGQLLQDMGK-SDESKFPRVRHDDESYRVLRKGDG-SETI-----DMRKQGRS-------LPLKTSSL--------KMD------------------------LKLLQGSYKNFPECWHGCNL-------------------------------KT-----------------LLMSS--ADMSYGQVEM---------------------------
>KAD6454665.1
-----------LN--MTGMWTR-KEINSWLD-QHN----FLAIYGMGGSGKTTLAKYIYD--SVWKTFEYASFVEIGG--DLLEVQKQLLKDI--GGKKRKIPRGTCMIEEALETKRVLIVLDDI-------------------------------FGHNQCQ--------RLLNYDESLELLSRHAFG----KISISGFEELVLQAVQYCEGNPLALEVLGSSLFK--KNTPNWISQLNLLEK-----ID---RIQSVLIRSY-MLPFSEKELFMACFFIGKDMDYVIKILDP----------------DYSAMSGIKTLVDRCLLSVS------PNKKLMMHRLLQEMGRNI------V---------
>KAD6454697.1
-----------LN--MTRMWTC-KEINSWLD-QHN----FLAIYGMEGSGKTTLAKCIYD--SVWKTFENASFVEI----------------------------------------------------------------------------------------------------------------------------------------------------------GDGAW-----------------------------------------------------------C---------------KVSTTTGVDLMYNPIVF-----------------------------------------VR
>KAD6454756.1
-----------EK--LVGMEER-KNVISSLE-VES-DVRVIGIWGMGGAGKTTLARAIFD--HISIWFEGKSFVEVRE--GLKELQRQLLKDV--NDQSIDVADGKNMMKRMMLGRKVLVVLDDVDG-----IEQLEALA---------------------------------------------------------------------------------------------------------------------------------------------GEKKKKAIRILESC---------------GFHAQIGLEVLEQKSLINIS------YDGCLGMHDHIEEMGKNI------VR--R---SR
>KAD6454758.1
------------------MVTQ-RNVISSLE-TDS-DVRIIGIWGMGGAGKTTLARAVFD--HISIRFEGKSFVE------------------------------------------------------------------N------------------------------------------------------------KSGRFPN---------------------------------------------------RLTFQTAA-DQKEIFLACILKGKAKYKAIRILEGC---------------GFHAQIGLEVLEQRSLIYIS------YNGDVGMHDHIEEMGKNI------VR--R---RR
>KAD6454763.1
-----------EK--LVGMKER-KNLISSSE-VES-DVRMIGIWGMGGAGKTTVARAIYD--NIFIFFEGISFVEVRE--GLKELQRQILSAV--NDRNIDVPDGKYMMKRMMLGRKVLVVLDDVDH-----IEQLEALAGE-PGSRIIITTRDKQVLIAQGV-VD----NSLLSREEAICLFSRHAFS----EVPNQGYEELSQQVVYYANGLPLTIKVLGSFLYG--RTERAWLDTLERLKT-----PL---ETLKILEISYDGLE-DQKEIFLVCILKGKPKDQAIRMLKSC---------------GYHADIGLEVLEQKSLINIS------ERGYLGMHDHIEEMGKDI------VR--R---NR
>KAD6454768.1
-----------DK--LVGMETR-KNVISSLE-MDS-DVQTVGIWGMGGAGKTTLARAVFD--HISIWFEGNSFVEVRE--GLRKLQKQVLKDV--NDQSIHVTDGINKMKKTMPGRKVLIVLDDVDD-----IDQLEALAGE-PGSRIIITTRDKQVLIAQGV-VD----NSLLSREEAICLFSRHAFR--------------SAKMGRY----PGT---------------PKNNTTGE---------------NIKKLEISYDGLE-DHKEIFLACMLKGEPKDKAIKILEGC---------------GFHAQIGLEVLEQKSLINIL------DYGTLSMHDHLEEMGRNI------VR--R---SR
>KAD6454771.1
-----------RN--LETLDLRSKNVVSFLE-IDS-GVRMIGIWGMGGAGKTTVARAICD--NISIFYEGISFVEVRE--GLKELQRQILSAV--NDRIINVEDGKNMMKRMMPHRKVLVV-QGYE---------------------------------------------------------------------------ELSGKVVHYAAGLPLTIKVLGSFLCG--RAKSIWLDTLERLKT-----PL---ETLKKLEISYDGLE-DYQEIFLACILKGEQKNKAIRMLESC---------------GFHAQIGLEVLEEKSLLIIS------NNGYLDMHDHIEEMGKNI------VR--R---SR
>KAD6454773.1
-----------ET--LVGMETR-KNVISSLE-IDS-DVRMIGIWGMGGAGKTTVARAIYD--NISIFYEGISFVEVRE--GLKELQRQILSAV--NDRNIDVPDGKNMMKRMMLGRKVLLVLDDVDD-----IDQLEALAGN-PGSRIIITTRDKQVLIAHGI-DD----NGLLSDDEAICLFSRRAFR----EVPIQGYEEVSRKVVHYAAGLPLTIKVLGSFLCG--ITDPKWIDTLERLKT-----PL---KQLKKLEISYDGLE-DHKEIFLACMLKGEPKDKAICILEGC---------------GFHAQIGLEVLEQRSLINIS------NYGILGMHDRLEEMGKNI------VR--R---SR
>KAD6454780.1
-----------ET--LVGMETR-KNVISSLE-IDS-DVRMIGIWGMGGAGKTTVARAIYD--NISIFYEGISFVEVRE--GLKELQRQILSAV--NDRNIDVPDGKNMMKRMMLGRKVLLVLDDVDD-----IDQLEALAGN-PGSRIIITTRDKQVLIAHGI-DD----NGLLSDDEAICLFSRRAFR----EVPIQGYEEVSRKVVHYAAGLPLTIKVLGSFLCG--ITDPKWIDTLERLKT-----PL---KQLKKLEISYDGLE-DHKEIFLACMLKGEPKDKAICILEGC---------------GFHAQIGLEVLEQRSLINIS------NYGILGMHDRLEEMGKNI------VR--R---SR
>KAD6454781.1
-----------EK--LVDIGER-KNVISSLE-VES-DVRVIGIWGMGGAGKTALARAVFD--HISIVFEGKSFVEVRE--GLKELQKQVLKDV--NDQSIDVTDGINKMKKMMAGRKVLVVLDDVDD-----IYQLEALA-------------------------------------------------------------------------------------------------------------------------------E-DQKEIFLACILKGEPKENAIRILESC---------------GFHAQNGLKVLEQKSLINIS------SYGCLGMHDHIEEMGRNI------VC--G---SR
>KAD6454791.1
-----------EN--LVGMETR-MNLIPFLE-TDP-DVRMIGIWGMGGAGKTTLARAVFD--RNSIFFEGKSFVEVRD--GLKGLQKQVLKNV--NDQSIDVTDGINKMKKMMPGRKVLVVLDDVDD-----IDQLEALAGS-PGSRIIITTRDRQVLIAQGV-VD----NSLLSDDEAICLFSRRAFR----EVPIQGYEKLSQQVVYYAKGLPLTIKVLGSFLYG--ITDPKWVDTLERLKT-----PL---KTLKILEISYDGLE-DHKEIFLACMLKGELKDKAIRILEGC---------------GFHAQIGLEVLEQRSLINIS------NYGILSMHDHLDEIGRNI------VR--R---SR
>KAD6454800.1
-----------EA--LVGIESQ-ENVISFLE-VES-DVRMIGIWGMGGAGKTTLARAVFD--HISIWFEGSSFVQVRE--GLKELQKQVLKDV--NDRSIDVTDGVNKMKRMMPGRKVLVVLDDVDG-----IDQLEALARK-PGSRIIITTRDKQVLIAQGV-VD----NCLLSDDEAICLFSRRAFR----EFPVQGYEELSEKVVHYAAGLPLTIKVLGSFLCG--RPEPIWLETLKRLKK-----PL---ETLKILEISYDGLE-EYKEIFLACILKGVQKNKAIRILESC---------------GFHAQIGLEVLEQKSLINIS------SYGDLGMHDHIEEMGRNI------VR--R---SR
>KAD6454810.1
-----------ET--LVGMETR-KNVISSLE-TDS-DVRMIGIWGMGGAGKTTLARVVFD--HISIQFEAKSFVEVRE--GLKKLQKQVLRDV--NDQSIDVTDGINKMKKMMHGRKALVVLDDVDD-----ISQLEVLAGN-PGSRIIITTRDKQVLIAKGV-DD----YSLLSREEAICLFSRHAFS----EVPNQGYEELSQQVVYYANGLPLTIKVLGSFLCG--KTE--WVDTLERLKT-----PL---TTLKKLEISYSGLE-DHKEIFLACILKGEPKDYAIRMLEGC---------------GFHAQIGLEVLEQKSLINIS------DDEYLGMHDHIQEMGRNI------VR--R---SR
>KAD6454815.1
-----------DK--LVGMVTQ-KNVISSLE-TDS-DVRIIGIWGMGGAGKTTLARAVFD--HISIRFEGKSFVEVRE--GLKKLQKQVLRDV--NDQSIKVTDGINKMKKMMRGRKALVVLDDVDD-----LEHLEALVGN-PGSRIIITTRDKQVLVAQGV-DA----NSLLSDNEAICLFNRHAFG----EVPNQRNEELSGKFVHYAAGLPLTIKVLGSSLCG--KTEPIWLDTLKRLKT-----PL---KTLKKLEISYDGLE-DQKEIFLACILKGKAKYKAIRILEGC---------------GFHAQIGLEVLEQRSLIYIS------YNGDVGMHDHIEEMGKNI------VR--R---RR
>KAD6454820.1
-----------EK--LVGMETR-KNVISSLE-NDS-NVRMIGIWGMGGAGKTTLARAAFD--HISIWFEGKSFVEVRE--GLKKLQKQVLKDV--NDKNVYVTDGINKIEKSMSGRKVLVVLDDVDN-----RDQLEALAGE-PG--------------------------MM---KQSVSLVSMHL------EVPIQGYE-LSRKVVHYAAGLPLTIKVLGSFLCG--RTEPIWLDTLERLKT-----PL---ETLKKLEISYDDLE-DHKEIFLACILKGKPKDYAIRILESC---------------GFHAQIGLEVLEQKSLINIS------DGGYLGMHDHIEEMGRNI------VR--H---SR
>KAD6454825.1
------------------METR-KNAISSLE-IDS-DVRIIGIWGMRGAGKTTLAQAIFD--HISVCFEGKSFVDVRE--GLQKLQKQVLRDV--NDRSIYVTDGINKMKRMMSRRKVLVVLDDVGH-----IEQLEALAGE-PGSRIIITTRDKQVLIAQGV-VD----NSLLSREEAICLFSRRAFK----EFPSQGYE-LSQQVVYYTSCLPLTIKVLGSFLYG--KSEATWVDTLDKLKT-----PL---ETLKKLEISYDGLE-DQKEI------------------------------------------------------------------------------------------------
>KAD6454839.1
------------------MVTQ-KNVISSLE-TDS-DVRIIGIWGMGGAGKTTLARAVFD--HISIRFEGKSFVEVRE--GLKKLQKQVLRDV--NDQSIKVTDGINKMKKMMRGRKALVVLDDVDD-----LEHLEALVGN-PGSRIIITTRDKQVLVAQGV-DA----NSLLSDNEAICLFNRHAFG----EVPNQRNEELSGKFVHYAAGLPLTIKVLGSYLCG--KTEPIWLDTLKRLKT-----PL---KTLKKLEISYDSLE-DQKEIFLACILKDKAKYKAIRILEGC---------------GFHAQIGLEVLEQRSLIYIS------YNGDVGMHDHIEEMGKNI------VR--R---RR
>KAD6454844.1
-----------ED--LVGIESR-ENVISFLE-VES-DVRMIGIWGMGGAGKTTLARAVFD--HISNWFEGSSFVHVRE--GLKELQKQVLRDV--KHQSTDVTDGVTKMKQVMPHRKVLVVLDDVDG-----IDQLEALARK-PGSRIIITTRDKQVLITQGV-VD----NCLLSREEAICLFSRRAFR----EFPIQGHEELSREVVKYADGLPLTIKVLGSLLCG--STEPIWLDTLKRLKE-----PL---ETLKILEISYDSLE-DQKEIFLACILKGESKKNAIRILESC---------------GFHAQIGLEVLDKKSLINIS-------NGYLDMHDHIEEMGRNI------VR--R---SR
>KAD6454846.1
-----------------------------LE-VES-DVRMIGIWGMGGAGKTTLARAVFD--HISIWFEGSSFVQVRE--GLKELQKQVLKDV--KDQSIDVTDGVNKMKQLMPCRKVLVVLDDVDG-----IDQLEALARK-PGSRIIITTRDKQLLISQGV-VD----NSLLPDDEAIYLFSKHAFR----EVPIQGYEKLSREVVHYAAGLPLTIKVLGSLLCG--NTEPIWLDTLKRLKE-----PL---ETLKILEISYDSLE-DQKEIFLACILKWEKKETAIRILESC---------------GFHAQIGLEILEKKSLINIS------YNGYLDMHDHIEEMGRNI------VR--R---SR
>KAD6454851.1
--------------------------------MDS-DVQTVGIWGMGGAGKTTLARAVFD--HISIWFEGNSFVEVRE--GLKKLQKQVLKDV--NDQSIHVTDGINKMKKTMPGRKVLVVLDDVDD-----IDQLEALAGN-PGSRIIITTRDKQVLIAQGV-AD----NSLLSREEAICLFSRHAFR----EVPIQGYEELSGKVVHYAAGLPLTVKVLGSFLYG--ITDPKWVDTLERLKT-----PL---KTLKKLEISYDGLE-DHKEIFLACILKGEPKDKAIKILEGC---------------GFHAQIGLEVLEQKSLINIL------DYGTLSMHDHLEEMGRNI------VR--R---SR
>KAD6454854.1
-----------ED--LVGIETQ-KNVLSFLE-IDS-DVRMIGIWGMGGAGKTTVARAIYD--NISIFYEGISFVEVRE--GLKELQRQILSAV--NDRNIDVPDGKNMMKRMMLGRKVLVVLDDVDD-----ISQLEALAGN-PGSRIIITTRDKQVLVAHKV-VD----NGLLSDDEALCLFSRRAFG----EVPIQGYEELSGKVVHYAAGLPLTIKVLGSFLYG--ITDPKWVDTLERLKT-----PL---ETLKKLEISYDGLA-DYQEIFLACILKGVQKNKAIRILESC---------------GFHAQIGLEVLEQKSLINIS------NNGYLGMHDHIEEMGRNI------VR--R---SR
>KAD6454949.1
-----------RN--LETLDLRSKNVVSFLE-IDS-DVRMIGICGMGGAGKTTVARAIYD--NISIFYEGISFVEVRE--GLKELQRQILSAV--NDRNINVEDGKNMMKRMMPHRKVLVVLDDVD---------------------------------------------------------------------------DIS------LIGLSQEVESSSQQETD--KAKSIWLDTLERLKT-----PL---ETLKKLEISYDGLE-DYQEIFLACILKGEQKNKAIRMLESC---------------GFHAQIGLEVLEEK----------------------------------------------
>KAD6454988.1
-----------EK--LIGMETR-RNAISSLE-IDS-DIQMIGIWGMGGAGKTTLARAVFD--HISIRFEGKSFVEIRE--GLKKLLKQVLKDV--NDQSIDVTDGINKMKKMMPGRKVLVVLDDVDR-----TEQLEALAGE-PGSRIFITTRDKQVLVAQGV-VD----NSLLSREEAICLFSRHAFR----KFPIQGYE-LSRKVVHYAAGLPLTIKVLGSFLCG--RTEHIWLDTLERLKT-----PL---ETIKKLEISYDGLE-DYKEIFLACILKGEPKHKAIRMLESC---------------GYHAQIGLEVLEQKSLINTL------DDGYLGMHDHIEEMGRNI------VR--R---SR
>KAD6454995.1
-----------ED--LVGIESR-EHVISSLE-VEC-DVRMIGIWGMGGAGKTTLARAVFD--HFSILFEGSSFVQVRE--GLKELQKQVLRDV--KDQSIDVTDGVNKMKRVMGSRKVLVVLDDVDG-----IDQLEALARK-PGSRIIITTRDKQVLIAQGV-DD----NCLLSREEAICLFNRHAFR----KFPIQEYEKLSREVVHYAAGLPLTIKVLGSLLCC--RTEPIWLDTLIRLKN-----PL---ETLKILEISYDSLE-DQKEIFLACILKGEPKENAIRILESC---------------GFHAQIGLEVLEQKSLINIS------YDERLGMHDHIEEMGKNI------VR--R---SR
>KAD6455000.1
-----------EK--LVGMEER-KNVISSLQ-VES-DVRMIGIWGMGGAGKTTLARAVFD--HISIWFEGKSFVEVRE--GLKELQRQLLKDV--NDQSIDVNDGIYKMKKMMPGRKVLVVLDDVDH-----IEQLEALAGE-PGSRIFITTRDKQVLVAQGV-VD----NSLLSDEEAICLFNRHAFR----KFPIQGYEKLSRRVVHYAAGLPLTIKVLGSLLCG--RTEPIWLDTLKRLKT-----PL---ETLKKLEISYDGLE-DQKEIFLACILKGESKENAIRILESC---------------GFHAQIGLDVLEQKSLINIM------YNGYLGMHDHIEEMGRNI------AC--R---SR
>KAD6455017.1
-----------EK--LVGMEER-KNVISSLE-VES-DVRMIGIWGMGGAGKTTLARAVCD--HISIWFEGKSFVEVRE--GLRELQRQLLKDV--NDQSIDITDGINKMKKMMPGRKVLVVLDDVDH-----IEHLEALAGE-PGSRIFITTRDKQVLVAQGV-VD----NSLLSDEEAICLFSR---------------------------------------------TEPIWLETLERLKT-----PL---ETLKKLEISYDGLE-EYKEIFLACILKDEQKNKAIRILESC---------------GFHAQIGLEVLEQKSLINIS------YNGYLGMHDHIEEMSRNI------VR--R---SR
>KAD6455020.1
------------------MKTR-TNVISSLE-IDS-DVRMIGIWGMGGAGKTTLARAVFD--HISTFFDGKSFVEVRE--GLKELQRQLLKDV--NDQSIDVTDGIYKMKKMMPGRKVLVVLDDVDH-----IEQLEALAGE-PGSRIFITTRDKQVLVAQGV-VD----NSLLSDEEALCLFNRHAFR----KFPIQGYEKLSRRVVHYAAGLPLTIKVLGSLLCG--RTEPIWLDTLKRLKA-----PL---ETLKKLEISYDGLE-EFKEIFLACILKGEPKENAIKILESC---------------GFHAQIGLEVLEQKSLLIIS------DDGYLGMHDHIEEMGKNI------VR--R---SR
>KAD6455159.1
-----------LN--MTGMWTR-KEINSWLD-KHN----FLAIYGMGGNGKTTLAKYIYD--SVWKTFEYASFVEIGG--DLLEVQKQLLKDI--GGKKRKIPRG------------------------------------T-TRSKIIITTRENYFPYRRCQ--------RLLNYDESLELLSRHAFG----KIPISGFEELVLQAVQYCEGNPLSLEVLGSSLFK--KNTPNWISQMNLLEK-----ID---RIQNM--------------------------DYVIKILDP----------------DYSAMSGIKTLVDSCLLSVS------PNKKLMMHRLLQEMGRNI------VR--Q---SR
>KAD6455162.1
-----------LN--MTGMWTR-KEINSWLD-KHN----FLAIYGMGGNGKTTLAKYIYD--SVWKTFEYASFVEIGG--DLLEVQKQLLKDI--GGKKRKIPRG------------------------------------T-TRSKIIITTRENYFPYRRCQ--------RLLNYDESLELLSRHAFG----KIPISGFEELVLQAVQYCEGNPLSLEVLGSSLFK--KNTPNWISQMNLLEK-----ID---RIQNM--------------------------DYVIKILDP----------------DYSAMSGIKTLVDSCLLSVS------PDKKLMMHRLLQEMGRNI------VR--Q---SR
>KAD6455182.1
-----------EN--LVGMQTR-YEIVSSLE-IDI-DVRMIGIKGMGGSGKTTLASAVYK--DLSISFE-------------------------------------------------------------------------------------------------------------------------------------------------------------------------------------------------------------------------------------------------------GLRVLVEKCLITIS------NDGRLGMHKHMEEMGKNI------VR--R---SR
>KAD6455186.1
----------------TGME---AAVISSLK----SNANVLAICGMGGSGKTTMAQHIYNSH---LNFERNSFLEIGKPYGLIGLQKQLLGDI-SWERNITISEGTRKIENTLKMKRALVVLDDIN-----DPDELNNLLGT-TQSKIIITTR----LLDIHA-SISWRCWKLLNDVESLELIRN-----------------------------PLA----------------------------------------------------------L-------------------------------KV-----------------LFVSD---------------------------------------
>KAD6795902.1
GFSSF--------DLIVGLDFHLKELKRLL--LK-----VLTVSAPGGCGKTTLAKMLCHDDEIKSIFDKIFYVTVSRTTSLKTIVQKLFAH--EFRTDEDAKNQLENMMRQLGSHKILLVLDDVWSESL--IQDLHSQIL---GYTILVTSR----FMFSRI-GST----SLLNDEDARTLFCHSAFPNDGN--QISVPDDLVSKMVKCCKGFPLALTVIGASLRGQDVVK--WTTTLQKWSE-IFDSN--CQ-LLHSLQASVDALEDIARDCFLDLGSFPEDEKISASALMDMWV-EFYNF-DK-EGTSE----YLQVLSSRNLLSLLPRKYN--EHYVTQHDLLRELAIHLSS---------IALRE
>KAD6796296.1
-----------ET--LIGMETR-QELILSLK-VGS-GVHMVGICGMWGSGKSTLTSSVYD--EISHEFEGSCFVKVRA--GLKTLQEEILSNV--KSEVTFT-QGTYMMETRLREISVLIVLDDVHH-----IDHLKMLAGS-EGSRVIFTTRNQDLLNDHNV-------PRMLDDKEAIEAFSWHAFG----REPVQGFEEDSLSMVSKCGGHPLVLKSLGSFLHG--KDRSEWRRILDRLEG-----PV---E---------------------------------------------------------------------------------------------ILKRFK------IR--------
>KAD7117137.1
-----------ED--LIGIEFH-DVLNRLLS-IQK-EVHIIGIHGMGGIGKTSIAQALFR--RISFKYEGSSFIKVRE--DICALQEKILTDV--GAHLKFMIEGANIIQERLCNKKVLLVLDDVDD-----VRQLEFLAAS-TGSRIIITTRDEHLLSNANA--------ALLRMDQAVELFSRHAFQ----SSPPEEYKELSVRAIRYTGRLPLALKVIGCFFHG--RKAGVWESALDRLAK-----PD---EVFEILKISFDGLH-YEKKILLACFFKDSEVKYATRKLDSF---------------DFNPEIGISVLIEKSLIIVS-------KGEIHMHDLIHEMCLQI------VH------SR
>KAD7117459.1
-----------------------------------KQLDVVSIVGMGGLGKTTLATKVFNDPFVVYHFHIRAWVTISQTYETHDLLIQLLASV--VNASAL--RLREKLHKSLIGKRYLIVVDDIWSIKA--WDNLKLFFPNNKGSRVLLTSRLNEVALHAKS--------ELLTDEESCELLCKKVFHRD--DFPK-SLIEPGKEIAKKCRGLPLAVATIAGVLAKEAMSTYSWQRIAECVGSYIMSDQ--TGNV-DVLALSYDHLPLHLKNCFLYFGGFPEDHRFQAQHLIWLWMAEGFIE-ED-RS-EEIGEDYLMELVDRNLVTVVDR-KNRAIKTCSVHDLLREFCLQRAQQEHFCLKIDYKPRR
>KAD7117460.1
TAFAG-SRTRYE--TVVGLIRDAELIRGKL--VEDKQLDVVSIVGMGGLGKTTLATKVFNDPFVVYHFHIRAWVTISQTYETHDLLIQLLASV--VNASAL--RLREKLHKSLIGKRYLIVVDDIWSIKA--WDNLKLFFPNNKGSRVLLTSRLYEVALHAKS--------ELLTDEESCELLCKKVLHRD--DFPI-SLIGPGKEIAKKCRGLPLAVVTIAGVLAKEAVSTYSWQRIAECVGSYIMSDQ--TGNV-DILALSYDHLPLHLKNCFLYFGGFPEDHKFQAEKLIWLWMAEGFIE-ED-RS-EEIGEDYLMELVDRNLVTVVDR-KNRAIKTCSVHDLLREFCLQRAQQEHFCLKIDYKPRR
>KAD7117463.1
TAFAG-SRTRYE--TVVGLIRDAELIRDKL--VEDKQLDVVSIVGMGGLGKTTLATKVFNDPFVVYHFHIRAWVTISQTYETHDLLIQLLASV--VNASAL--RLREKLHKSLIGKRYLIVVDDIWSIKA--WDNLKLFFPNNKGSRVLLTSRLYEVSLHAKS--------ELLTDEESCELLCKKVFHRD--DFPI-SLIGPGKEIAKKCRGLPLAVVTIAGVLAKEAVSTYSWQRIAECVGSYIMSDQ--TGNV-DILALSYDHLPLHLKNCFLYFGGFPEDHKFQAEKLIWLWMAEGFIE-ED-RS-EEIGEDYLMELVDRNLVTVVDR-KNRAIKTCSVHDLLREFCLQRAQQEHFCLKIDYKPRR
>KAD7117466.1
TAFAG-SHTRYQ--TVVGLIRDAKLIRDKL--VEDKQLDVVSIVGMGGLGKTTLATKVFNDPFVVYHFHIRAWVTISQTYETHDLLIQLLASV--VNTSAL--RLREKLHKSLIGKRYLIVVDDIWSIKA--WDNLKLFFPNNKGSRVLLTSRLNEVALHAKS--------ELLTDEESCELLCKKVLHRD--DFPI-SLIGPGKEIAKKCRGLPLAVVTIAGVLAKEAMSTYSWQRIAECVSSYIMSDQ--TGNV-DILALSYDHLPLHLKNCFLYFGGFPEDHKFQAQNLIWLWMAEGFIE-ED-RS-EENGEDYLMELVDRNLVTVVDR-KNRAIKTCSVHDLLRELCLQRAQQEHFCLKIDYKPRR
>KAD7117470.1
TAFAG-SRTRYE--TVVGLIRDAELIRDKL--VEDKQLDVVSIVGMGGLGKTTLATKVFNDPYVVYHFHIRAWVTISQTYETHDLLIQLLASV--VNASAL--RLREKLHKSLIGKRYLIVVDDIWSIKA--WDDLKLFFPNNKGSRVLLTSRLNEVALHAKS--------ELLTDEESCELLCKKVFHSD--DFPK-SLIKPGKEIAKKCRGLPLAVVTIAGVLAKEAMSTYSWQRIAECVGSYIMSDQ--TGNV-DILALSYDHLPLHLKNCFLYFGGFPEDHKFRAQNLVWLWMAEGFIE-ED-RS-EEIGEDYLMELVDRNLVTVVDR-KNRAIKTCSVHDLLREFCLQRAQQEHFCLKIDYKPRR
>KAD7117567.1
-----------WR--PLAMVSRDKAALKSLQ-SKN--HKMIALCGMGGVGKT-------------------TMMEIKK-FDTIALQRDIAKYI--KEEAKDA--RADRLHSIFEEKKVLVIMDDLWK-----VFDLKDVGL--KGFKLLFTSRDRRVCTQMGV-ND----SGFLNYIEAKTLFFRVVGL----DGDNPPLQKIGEDIVKKCGGLPIAIVTIAKSLTD--NIHEAWKKALWRLEKDL----KLEEITHKIFEMSYENLKDNDRAFF-LSGLFPDDFDIRIEDLLRYGWGLNFFK-DS-KTARSDTKISVNNLLRANLLTKSDCV-----GCVKMHDLVRAFVLNK------VSD-----AS
>KAD7117598.1
SSSHK-RKP--ED-NVVGFDEEAKEVVSRL--TNIESLEVVSVVGMGGLGKTTLAKKVYCDPDIEFHFTVRAWVYVSQDYNRKEVLFGILGSL--FSMNEE--MIVEEICKQLNGRRYLIVLDDVWTPDA--WNDLKKAFPNDCGSRILLTSRNTDVALIANP--D-AH-PRFLNENESFELLCRKVFRKK--SCPS-ELDELGRTIAKNCAGLPLAIVVIAGLLLKKDKTRDLWRKVAENVGSYVARDP--KQC-LDVLALSYKHLPDHLKVCFIYFGAFPEDYSIPVWKLVMLWVAEGFIQ-QN-EC-EDVAEEYLEDLVERNLILIAKKRANGRIKTCRIHDMLRDLCLREAAEEKFLQVIK---RR
>KAD7117613.1
SSSHK-RKP--ED-NVVGFDEEAKEVVSRL--TNIESLEVVSVVGMGGLGKTTLAKKVYCDPDIEFHFTVRAWVYVSQEYNRKEVLFGILGSL--FSMNEE--MIVEEICKQLNGRRYLIVLDDVWTPDA--WNDLKKAFPNDCGSRILLTSRNTDVALIANP--D-AH-PRFLNENESFELLCRKVFRKK--SCPS-ELDELGRTIAKNCAGLPLAIVVIAGLLLKKDKTRDLWKKVAENVGSYVARDP--KQC-LDVLALSYKHLPDHLKVCFIYFGAFPEDYSIPVWKLVMLWVAEGFIQ-QN-EC-EDVAEEYLEDLVERNLILIAKKRANGRIKTCRIHDMLRDLCLREAAEEKFLQVIK---RR
>KAD7476896.1
-----------EK--PTGKVSRDNKALEWLQ-QDN---QVIALCGMGGVGKT-------------------TMMELKM-FNMCSIQNDIALRI--VEATKSE--RANSLCKKIKNKRILVILDDVWE-----KIELKEIGL--NGLKLLLTSRDSDICKQIAVHVT----NDVLKEEEARNLFFSITNV----EED--DRYAIG--IVEKCGRLPIAINIIGTTLHS--REKDAWNDKLRRLNND------VDRDVQEVIKISYEYIEKDDKEVL-LCGLFLEDSDIRIEDLTRYAWGLNLFK-GV-STARDSTKTCVGNLLNAHLLKNSDDE----VGCVKMHDLVFAFVLGI------VSK-----SW
>KAD7476913.1
-----------EK--PTGIVSRYNEALKWLQ-QDN---QVIALCGMGGVGKT-------------------TMMELET-FNMHSIQNDISIRL--VEATIPE--RAHRLREKFKIERILFILDDVWQ-----KIELKDIGL--NGLKLFLTSRDSDICRQIAVHSF----KEILTEEEAQNLFFKITNV----KED--NRYDIG--IVEKCGRLPIAINIIGTALQS--QEMHFWNSKLQRLNNN------IDHDLQEVIKISYEYID-EHKEVL-LCGLFPEDYDIRIEDLTRYAWGLNLFK-GV-STARDSTRTCLGTLIYAHMLIKSNKH-----GCVRMHDLVLSFVLGV------VSK-----AW
>KAD7476930.1
-----------EN--PTGRVSRDNEALKWLQ-QDN---QVIALCGMGGVGKS-------------------TMMELRT-F--------------------------------------------------------------------------------------------------------------------------------------------------------------------------------------------------------------------------------------------------------------------------------------------------
>KAD7476962.1
-----------EN--PRGRVSRDNKALKWLQ-QDN---QVIALCGMGGVGKT-------------------TMMELRT-FNMHSIQNDISIRL--EEMTKDE--RANSLCEKFKHKRILVTLDDVWK-----KIELKDIGL--NGLKLFLTSRESDICRQIAVHSF----KEVLTEEEAQHLFFKITNV----KED--NRYDIG--IVEKCSHLPLAINIIGTALQS--QEMHVWNYKLQRLNKN------IDHDLQEVIKISYEYRD-EDKEIL-LCGLFPEDYDIRIEDLTRYAWGLNLFE-GV-STARDSTRTCVGNLINAHLLINSNKH-----GCVRMHDLVLYFVLNV------VSK-----AW
>KAD7476976.1
-----------EN--PTGIVSRYNEALKWLQ-QDN---QVIALCGMGGVGKT-------------------TMMELRM---------------------------------------ILVILDDVWE-----KIELKEIGL--NGLKLLLTSRLSDICKQIAVCTF----EDVLEEEEAQNFFFINTNI----EED--DRYDIG--IVEKCGRLPLAIKIIGTALHS--QTKPIWKTTLRCLENR------IDDIVQEVIKISYEYLK-EDKEVL-LCGLFPEDYDIRIEDLTRNAWGLNLFE-GV-STARDSTKTCVHNLITAHLLINSYEQ----VGCVKMHDLVHAFVLGV------VSK-----AW
>KAD7476978.1
-----------EN--PTGRVSRDNEALKWLQ-QDN---QVIALCGMGGVGKT-------------------TMMELRT-FNMHYIQNDISIRL--VEANIPE--RADRLREKFKEERILFILDDVWN-----KIELKDIGL--NGLKLFLTSRDSDICRQIAVHSF----KEVLTEEEAQNLFFKITNV----KED--KWYDIG--IVEKCGRLPLAINIIGTALHF--REIHAWNFKLQRLNNN------IDDDLQEVIKISYEYRD-KDKEVL-LCGLFPEDYDIRIEDLTCYAWGLNLFI-GV-STARDSTKTCVGNLINAHLLINSNKH-----GCVRMHDLVLSFVLGVL-----VSL--VSIAL
>KAD7476988.1
-----------EN--PTGRVSRDNEALKWLQ-QDN---QVIALCGMGGVGKT-------------------TMMELIT-FNMHSIQNDIVLHI--VEATIPV--RADRLREKFKKKRILFILDDVWK-----KIELKDIGL--NGLKLFLTSRDSDICRQIAVHSF----KEVLTEEEAQHLFFKITNV----KED--NRYDIG--IVEKCGRLPLAINIIGTALHS--RETHAWNSKLQHLNNN------IDDDLQEVIKISYEYRD-EDKEVL-LCGLFPEDYDIRIEDLTRYAWGLNLFK-GV-STARDSTRTCVGNLINAHLLINNYED-----SCVKMHDLVLSFVLGV------VSK-----AW
>KAD7477043.1
-----------EN--PTGRDSRANKALKWLQ-QDN---QVIALCGMGGVGKT-------------------TMMELKT-FDMYSIQNDIAICL--AQKTKSE--RADDLCKKFKNQRILVTLDNVWPG----KIKLSEIGL--NGLKLLLTSRDSDICRQIAVHVA----EEALKENEAYNLFFDITKV----EED--DRYAIG--IVEKCGGLPLAIYIIGTTLYS--KEKCDWNNALRRLKNN------LLPDVDEVINISYEHIQHEDKEVF-LCGLFPEDSIIRIEDLTCYAWGLNLFK-GA-YTARDSTKACVRNLIDAHLLISHD-------GCVKMHALVHAFVLRV------ISE-----AW
>KAD7477051.1
-----------EK--PTGI-SRDNEALKWLQ-QDN---QVIALCGMGGVGKT-------------------TMMELRM-F---------------------------------------------WT----------------------------------QVHHL----EDVLEEEEARNFFLINTNV----EED--DRYDIG--IVEKCGRLPLAIKIIGTALHS--QTKPIWRATLRRLENR------IDDIVQEVIKISYEYLK-EDKEVL-LCGLFPEDYDIQIEDLTRNAWGLNLFE-GV-STARDSTKTCVHNLINAHLLINSYEQ----AGC------------------------------
>KAD7477064.1
-----------EK--PTGRVSRDNEALKWLQ-QDN---QVIALCGMGGVGKT-------------------TMMELKM-FNMYSIQNDIAIRL--VEATIPE--RADDLCKKFKESRILFILDDVWE-----KIELKEIGL--NGLKLLLTSRLSHICKQIAVHVF----ENVLEEDEARNLFFGITNV----KQD--ERYAIG--IVEKCGRLPLAINIIGTTLHS--QSKSNWKTTLRRLKNL------IDDIVLEVIKISYEHIKHEDKEVL-LCGLFPEDSNIRIEDLTRNAWGLNIFE-GV-SSARDSTETCVGNLLNANLLINSHKH-----GCVKMHDLVLAFVLGV------VSK-----AW
>KAD7477336.1
-----------EQ--PLGMVSRKNDILTSLE-HDN---QRMALWGMGGVGKT-------------------TMIEIKK-FDPITSQKQIANQM--NEETKED--RVRRLGKIFEGKKILFILDDVWE-----VIDLKDIGL--KNFKLLVTSRVKKVCIGMDI-TC----SGRLEEEEAKHLFSKTLGY----DGDG-ELRIIGEDILNKCRGLPIAIKTIALALRD--EDKDAWEIARENLRRNL----KLEYIVYDIFEISYKYLKKDDKAIF-LCGLFPDDFDIAIEELLMYGWGLQLFK-KA-DSARKRTNMSVHNLISSNLLTKSYTT-----GCVKMHDLARDFILSN------ISK-----AS
>KAD7477339.1
-----------EQ--PLGMVSRKDNILTSLE-IDN---QRMALWGMGGVGKT-------------------TMMEIKK-FDPITTQKRIANHI--TDEHKED--RVERLGKSFEKKKVLFILDDVWE-----VIDLKDIGL--KGFKLLVTSRNKKVCIGMDI-SH----SGRI-EEEAKDFFWKTLGN----DGDG-ELHIIGEDIIKKCKGLPIAIKTIALALRG--EEKDAWEVAQKNLQLNL----KLEYVVYDIFEISYNYLKKDDKAIF-LCGLFPDDFDIALEELLRFGWGLQLFK-KA-NSARKRTKMSVDNLISANLLTKSYTT-----GRVKMHDLARDFVLSN------ISK-----AS
>KAD7477387.1
-----------EQ--PLGMVSRKNDILTSLE-HDN---QKMALWGMGGVGKT-------------------TMMEIKK-FDPITTQKHIANHM--TEETKED--RVERLGKSYKEKKILFILDDVWE-----VIDLKDIGL--KGFKLLVTSRFKKVCIGMDI-TR----SDRLEEEEAKHLFWKSLGY----SGDG-ELRMIGEDILKKCGGLPIAIKTIALALRG--EGKDAWEVTQKNLQRKL----KLEYVVYNIFEISYKHLKKDDKAIF-LCGLFPDDFEISLEELLWFGWGLQLFK-NA-NSARKRIKMSVDNLISANLLTKSYST-----GRVKIYNLARDFVLVN------ISK-----AS
>KAD7477388.1
-----------EQ--PLGMVSRKNDILTSLE-HDN---QKMALWGMGGVGKT-------------------TMMEIKK-FDPITTQKHIANHM--TEETKED--RVERLGKSYKEKKILFILDDVWE-----VIDLKDIGL--KGFKLLVTSRFKKVCIGMDI-TR----SDRLEEEEAKHLFWKSLGY----SGDG-ELRMIGEDILKKCGGLPIAIKTIALALRG--EGKDAWEVTQKNLQRKL----KLEYVVYNIFEISYKHLKKDDKAIF-LCGLFPDDFEISLEELLWFGWGLQLFK-NA-NSARKRIKMSVDNLISANLLTKSYST-----GRVKIYNLARDFVLVN------ISK-----AS
>KAD7477396.1
-----------EK--PLGMVSRKNNILTSLE-HDN---QRMALWGMGGMGKT-------------------TMMEVKK-FDPITTQKHIANHM--IEETRED--RVERLGKSFEEKKILLILDDVWE-----VIDLKDIGL--KGFKLLVTSRNKKVCIGMNI-PH----TGRLEEEEARHFFWKTLGN----DAYG-EFRIIGEDIVNKCRGLPIAIKTIALALRC--EEKDAWEVAHENLRRNL----KLEYIVYNIFEISYEYLKKDDKSIF-LCGLFPDDFDITLEELLKFGWGLQFFK-KA-DSARKRINMSINNLISANLLTKSDTA-----GCVKMHDLARDFVLND------ISK-----AS
>KAD7477397.1
-----------EK--PLGMVSRINNVLKSLE-PDN---HLMALCGLGGVGKT-------------------TMIEIRK-FDPITTQKHIAKCM--CEETKHG--GVERLRKSFEEKKILLILDDVWE-----AIDLNDIGL--KGFKLMVTSRDENVCIKMDI-TK----SHSLEEADANSFFWETVKI----NEDG-ERSMIGKDILKKCGGLPIAIKTIALALKG--QKKDAWQIALKNLQRNL----KLFNVVNEIFEISYNYLKKEDKAIF-LCGLFPDDFNISIEELLRYGWGLQFFK-KA-DSARKWTKTSVRNLISANLLNKSYTE-----GHVKIHDLARDFVLSN------ISK-----AS
>KAD7477400.1
-----------EK--PLGMVSRLNNVLKSLE-QDN---QMMALWGMGGVGKT-------------------TMMKIKK-FDPITTQKHIANHM--NEQTKED--RVERLEKIFEQKKILFILDDVWD-----VIDLKDIGL--KGFKLLVTSRKRHVCISMGI--E----TAPLEQEEAKQFFFDSVNI----NEDE-ELYIIGEDIVNKCRGLPIAIKTIALTLRR--REKVAWEAALDDMQ-------------------------------------------------------------------------------------------------------------------------------
>KAD7477406.1
-----------EQ--PLGMVSRVNDILKSLE-PDN---QMMALWGSGGVGKT-------------------TMMEIKK-FDPNTTKKYIAKCM--PEETKQA--KVEHLRESFERKKIFLILDDVWE-----AIDLNDIGL--KGFKVLVTSRNEKVCIKMDI-TK----SHGLDEADANSFFWETVKI----NGDG-ELRKIGKDILNKCGGLPIAIKTIALALKG--EEKYAWEATKKNLQRKL----KLQDVVINIFEISYSYLKKEDKAIF-LCGLYPDDYDISLEELLRYGWGLQFFK-KA-DSARKQTNMSVHNLISANLLTKSNTT-----GCVKIHDLARDFVLSN------ISK-----AS
>KAD7477407.1
-----------EQ--PFAMVSRAKGVLKSLE-PDN---QMIALWGPGGVGKT-------------------TMMEIKE-FDPNATQKYIAKCM--PDETRHV--GVEQLRKRFEQKNILLILDDVWE-----AIDLNDIGL--KGFKLMITSRDENVCIKMDI-KD----SHGLEEADANSFFWDTVKI----NVDD-KLHTIGEDILKKCKGLPLAIKTIALALKG--EEKDAWEVAHKDLQCNL----KLDGIVNKIFEISYNHLKKEEKAIF-LCGLFLEDFDIALEELLMYGWGLQFFN-KA-DSARKRTRRSIHNLISANLLVKSHTA-----GCVKMHDLARDFVLNN------ILK-----AS
>KAD7477439.1
-----------EQ--PFAMVSREKGVLKSLE-PDN---QIIALWGPGGVGKT-------------------TMMEIKK-F-------------------------VERLRESFERKNIFLILDDVWE-----AIDLNDIGL--KGFKLMITSRDENVCIKMDI-KE----SHGLEEADANSFFWETVKI----NEDD-RLRTIGEDILKKCRGLPLAIKTIALALKG--QEKDAWEVAHKDLQCNL----KLDGIVNIIFEISYNHLKKEDKAIF-LCGLFLVDFDIALEELLMYGWGLQFFK-KA-DSARRRTRTSVHNLISANLLIKSHTA-----GCVKMHDLARDFVLNN------ISK-----AS
>KAD7477443.1
-----------EQ--PFAMVSRAKGVLKSLE-PDN---QMIALWGPGGVGKT-------------------TMMEIKE-FDPNATQKYIAKCM--PDETRHV--GVEQLRKRFEQKNILLILDDVWE-----AIDLNDIGL--KGFKLMITSRDENVCIKMDI-KD----SHGLEEADANSFFWDTVKI----NVDD-KLHTIGEDILKKCKGLPLAIKTIALALKG--EEKDAWEVAHKDLQCNL----KLDGIVNKIFEISYNHLKKEEKAIF-LCGLFLEDFDIALEELLMYGWGLQFFN-KA-DSARKRTRRSIHNLISANLLVKSHTA-----GCVKMHDLARDFVLNN------ILK-----AS
>KAD7477445.1
-----------EQ--PFAMVSRAKGVLKSLE-PDN---QMIALWGPGGVGKT-------------------TMMEIKE-FDPNATQKYIAKCM--PDETRHV--GVEQLRKRFEQKNILLILDDVWE-----AIDLNDIGL--KGFKLMITSRDENVCIKMDI-KD----SHGLEEADANSFFWDTVKI----NVDD-KLHTIGEDILKKCKGLPLAIKTIALALKG--EEKDAWEVAHKDLQCNL----KLDGIVNKIFEISYNHLKKEEKAIF-LCGLFLEDFDIALEELLMYGWGLQFFN-KA-DSARKRTRRSIHNLISANLLVKSHTA-----GCVKMHDLARDFVLNN------ILK-----AS
>KAD7477450.1
-----------EQ--PIGMVSRVNDILKSLE-PDN---QMMALWGPGGVGKT-------------------TMMEIKK-FDPNTTKKYIAKCM--HEETKQA--EVERLRESFERKKIFIILDDVWE-----AIDLNDIGL--TGFKVLVTSRNEKVCIKMDI-TK----SHGLEEADANSFFWETVKI----NGDG-ELQKIGKDILNKCGGLPIAIKTIALALKG--EEKYAWEATKKNLQRKL----KLQDVVIKIFEISYSYLKKEDKAIF-LCGLYPDDYDIFLEELLRYGWGLQFFK-KA-DSARKQTNMSVHNLLSANLLTKSNTT-----GCVKIHDLARDFVLSN------ISK-----AS
>KAD7477451.1
-----------EQ--PLGMVSRLNDVLKTLE-HDN---QMMALWGMGGVGKT-------------------TMMEIKK-FDPITIQKHIANGI--SEETKED--RVERLEKIFEEKHIFFILDDVWD-----VIDLKDIGL--KGFKLLVTSRNRKVCIGMGI-TP----SGRLEHEEAKHFFFETVKI----NGDD-ELSIIGEDIINKCRGLPIAIKTIALALRC--QKKVVWEVVLDDLQRNL----KLEDIVYSVFDISYNHLKMEDKTIF-LCGLYPDDFDIPIEELFRYGWGLQLFK-KA-NSARNQTNISVDNLVNVNLLIESYIP-----GCVKMHDLARDYVLSN------ISK-----AS
>KAD7477454.1
-----------ER--PLGMVSRLNNVLKSLE-QDN---QMMALWGMGGVGKT-------------------TMMKIKK-F-----------------------------------KKILFILDDVWD-----VIDLKDIGL--KGFKLLVTSRKRHVCISMGI--E----TGPLEQEEAKQFFFDSVNI----NEDE-ELYIIGEDIVNKCRGLPIAIKTIALTLRG--REKVAWEAALDDMQRNL----KLEHIVNNIFDISYNNLKMEEKAIF-LCGLFPDDSDIALEELLMYGWGLQYLK-KT-NNARKLTHLYVDNLINANLLIESYTS-----GCVKMHDLARDFVLSN------ISR-----AS
>KAD7477456.1
-----------EQ--PLGMISRLNDVLKTLE-HDN---QMMALWGMGGVGKT-------------------TMMKIKK-FDPITIQKHIANGI--SEETKED--RVERLEKIFEEKHIFFILDDVWD-----AIDLKDIGL--KGFKLLVTSRNRKVCIGMGI-TP----SGRLEHEEAKHFFFETVKI----NGDD-ELSIIGEDIINKCRGLPIAIKAIALALRC--QKKVVWEVVLDDLQRNL----KLEDIVYSVFDISYNHLKMEDKTIF-LCGLYPDDLDIPIEELLRYGWGLQLFK-KA-YSARNQTNISVDNLVNVNLLIESYIP-----GCVKMHDLARDYVLSN------ISK-----AS
>KAD7477458.1
-----------EQ--PFALVSRVKDVLKSLE-PDN---QIMALCGLGGMGKT-------------------KMMEIKK-FEPNAIQKSIAKGM--PEESRHV--GVERLRESFERKNILLILDDVWE-----AIDLNNIGL--KGFKLMITSRDENVCIKMDI-KE----SHGLEEADANTFFWETVKV----NEDD-RLRTIGEDILKKCRGLPLAIKTIALALKG--QEKDAWEVAHKDLQCNL----KLDGIVNIIFEISYNHLKKEDKAIF-LCDLFLDDFDIALEELLMYGWGLQFFK-KA-DSARRRTRTSIHNLISANLLVKSHTA-----GCVKMHDLARDFVLSN------ISK-----AS
>KAD7477465.1
-----------ER--PLGMVSRLNNVLKSLG-QDN---QMMALWGMGGVGKT-------------------TMMKIKK-FDPITTQTHIANRM--NEQTKED--RIERLGKIFEEKKILFILDDVWD-----VIDLKDIGL--KGFKLLVTSRKRQVCISMGI--E----TGPLEQEEAKQFFFDTVNI----NEDD-ERYIIGKDIINKCMGLPIAIKTIALTLRG--REKVAWEAALDDLQRNL----KLEHIVNNIFDISYNHLKMEEKAIF-LCGLFPDDSDIALEELLRYGWGLQFFK-KA-NSARKDTHLYVDNLISANLLIESYIS-----GHVKMHDLARDFVLSN------ISR-----AS
>KAD7477467.1
-----------EQ--PIGMVSRVNDILKSLE-PDN---QMMALWGPGGVGKT-------------------TMMEIKK-FDPNTTKKYIAKCM--HEETKQA--EVERLRESFERKKIFIILDDVWE-----AIDLNDIGL--TGFKVLVTSRNEKVCIKMDI-TK----SHGLEEADANSFFWETVKI----NGDG-ELQKIGKDILNKCGGLPIAIKTIALALKG--EEKYAWEATKKNLQRKL----KFQDVVIKIFEISYSYLKKEDKAIF-LCGLYPDDYDIFLEELLRYGWGLQFFK-KA-DSARKQTNMSVHNLLSANLLTKSNTT-----GCVKIHDLARDFVLSN------ISK-----AS
>KAD7477472.1
-----------EQ--PLGMVSRVNDILKSLE-PDN---QMMALWGSGGVGKT-------------------TMMEIKK-FDPNTTKKYIAKCM--PEETKQA--NVERLRESFERKKIFLILDDVWE-----AIDLNDIGL--KGFKVLVTSRNEKVCIKMDI-TK----SHGLDEADANSFFWETVKI----NGDG-ELRKIGKDILNKCGGLPIAIKTIALALKG--EEKYAWEATKKNLQRKL----KLQDVVINIFEISYSYLKKEDKAIF-LCGLYPDDYDISLEELLRYGWGLQFFK-K-----------------------------------------------------------------
>KAD7477507.1
-----------ED--LIGIESR-EALNPLLS-MQT-EVHIIGIYGMGGIGKTTIGQALFR--RISFKYEGSSFIKVRE--DICALQEKILTDV--GTNLNFIIEGANVIQERLCSKKVLIVLDDIND-----VRQLEFLAAS-AGSRIIITTRDEHILSDANA--------ALLRMDQAIELFSRHAFR----NSPPEGYKELSNRAICYTGRLPLALKILGSFFRG--RESGVWESALDRLAK-----PN---EVFETLKLSFDDLN-FEQKIILACFFKGREVKDVTRILDTF---------------GFHPVIGIS---------------------------------------------------
>KAD7477510.1
-----------ED--LIGIESH-EALNPLLS-MQT-EIHIIGIYGMGGIGKTTIAQALFR--RISFKYEGSSFIKVRE--DICALQEKILTDV--GTNLKFIIEGADVIQERLCSKKVLIVLDDIDD-----VRQLEFLAES-AGSRIIITTRNEHILSYANS--------PLLRMDQAVELFSRHAFR----NSPPEGYKELSNRAICYTGRLPLALKILGSFFRG--REARVWESALDRLAK-----PN---EVFDTLKLSFDDLN-FEQKIILACFFKGRKVKDVTRILDTF---------------GFHPVIGISVLIEKSLITVS-------KERIGMHDLIQEMCLQI------VH------SR
>KAD7477579.1
SCNEE-GIKEREL-GIFGLKKDVDTLVNQL--TNNEHVVLIVGLG--GIGKTTLARTIYKNRDIKQHFQLRIWVSISEDYTTKDIMLTLMKSM-SNNNDDE--AMKFKVSEHLKNKRYLIILDDASNSNI--WEDIKEAFPD-NGSKLILTSKKQEMET-AHAY-------MPLSEDDSWKLFKEKVGREKR--VPD----ESKQATLKSLKGLPLNIVLLAGRFAMTDS--RNWYQVFSN-----LQES------MDILSLCYNDLSDNLKVCLLYLVLFPKEYAIPVRRLLRLWLAEGFVK----QN-EDTAQMYFEELVNRNMIQVSKRS-DNSPRRCFVLGVLHDYLSLKAKETNLFHTYGINVRR
>KAD7477613.1
SCNEE-GIKEREL-GIFGLKEDVDTLVNQL--TNNEHVVLIVGLG--GIGKTTLARTIYKNRDIKQHFQLRIWVSISEDYAAKDIMLTLMKSM-SDNNDDE--AMKFKVSEHLKNKRYLIILDDASNSNI--WEDIKEAFPD-NGSKLILTSKKQEMET-AHAY-------MPLSEDDSWKLFKEKVGREKR--VPD----ESKQATLKSLKGLPLNIVLLAGRFAMTDS--RNWYQVFSN-----LQNS------MDILSLCYNDLSDNLKVCLLYLVLFPKEYAIPVRRLLRLWLAEGFVK----QN-EDTAQMYFEELVNRNMIQVSKRS-DNSPRRCFVLGVLHDYLSLKAKETNLFHTYGINVRR
>KAD7477625.1
---NR------DN--LIGMSVR-EGLEKELD-IGS-DVLMIGICGIGGSGKSTLASCICM--KICDKFQGYCFIDIRE--GVKKLQEKMLSLL--NSEKTKLQAGKVEIQKRLQRRSVLIILDDVDQ-----IDQLDALVGS-SGTRVIITTREKQLLISHKV-K------ELLSEEESTELLNKRAYN----KNPVKDYEKLSSSVVSYAAGLPLALKVLGSSLYG--NDENEWRSALDRLKE-----PE---KIIEKLKISYDGLK-LEKELFLACFFRWKGKDEAMEIFEAC---------------DYHPVIGIKTLEQKSLITTI-------DDKFDMHDLIQEMGHHI------VKGDG---SR
>KAD7478482.1
QDSGR---------GLVGDKTFNSKAIWKL--LTD----MVGVHGMGGVGKTSVMMHIYNQLKI---FDRVIWVNVSKTYNVEKLQIDIADAT--SKD-ENVIWRSTRLLEHLQGKKFVLILDDMWQK------------------------------------------------------FSLEDVGQPSI-----PIQSIAKAVCENCGGLPLAIITVGRAMRKIKSK-RLWNALEELETSRADIVG-MEEDVFTRLKFSYLHLKNNIRSCFLYCALYPEDHKIDAAELIEYWMAEELI--TE-EKEINKGYTVLEMLKDACL-----ED-------VKMHDLVRDMAIKIA-INKSAMKLN-----
>KAD7478928.1
-----------RG--PLAEVSRDKAALKSLQ-SNN--HKMVALCGMGGVGKT-------------------TMMEIKK-FETIALQRAIAKYI--KEETEDA--RADRLRRKFEEKNVLVIMDDLWK-----EFDLKDVGL--NGFKLLFTSRDKSVCTKMGV-ND----SGFLNYEEAKTLFFKVVGI----DGDDPLLQRIGEDIVKRCDGLPIAIVTIAKSLTD--NIPEAWKKALRRLEKDL----KLEGITHRIFEMSYENLKDNDKAIF-LSGLFPDDFDICIEDLLRYGWGLDFFK-DA-KTARGDTKIGVNNLLRANLLTKSDKV-----GCVKMHDLVRAFVLNK------VSD-----AS
>KAD7478929.1
-----------RG--PLAKVSRDKAALKSLQ-SNN--HKMIALCGMGGVGKT-------------------TMMEIKK-FDTIALQRAIAKYN--KEDAEDA--RADRLRSIFEGKKVLVIMDDLWK-----VFDLKDVGL--NGFKLLFTSRYKSVCTQMGV-ND----SGFLNYEEAKTLFFRVVGI----DGDDPSLQRIGEDIVKRCGGLPIAIVTIAKSLTD--NIQEAWKKALRRLEEDL----TLEGITHRIFEMSYENLKDNDRAIF-LSALFPDDFDISTEDLL-----------------------------------------------------------------------------
>KAD7478933.1
-----------RG--PLAEVSRDKAALKSLQ-SNN--HKMVALCGMGGVGKT-------------------IMMEIKK-FETIALQRAIAKYI--KEETDDA--RAERLRRKFEEKNVLVIMDDLWK-----EFDLKDVGL--NGFKLLFTSRYKSVCTQMGV-ND----SGFLNYEEAKTLFFRVVGN----DGDDPSLQRIGEDIVKRCGGLPIAIVTIAKSLTD--NIPEAWKKALRRLEKDL----KLEGITRRIFEMSYENLKDNDRAIF-LSGLFPDDFDIRIEDLLRYGWGMDFFK-DA-KTARGDTKIGVNNLLCANLLTKSDKV-----GCVKMHDLVRDFVLNK------VSD-----AS
>KAD7478937.1
-----------RG--PLAEVSRDKAAMKSLQ-SNN--HKMIALCGMGGVGKT-------------------TMMEIKK-FDTITLQRAIAKYN--KEETEDA--RADRLRVIFEGKKVLVIMDDLWK-----VFDLKDVGL--NGFKLLFTSRDRSVCTQMGV-ND----SGFLNYIEAKTLFFRVMEL----DGADTSLQKIGEKIVKKCGGLPIAIITIAKILMG--NIHEAWKKALWRLEKDL----KLEGITHRIFEMSYENLKDNDRAIF-LSGLFPDDFDILIEDLLRYGWGLNFFK-DA-KTARSDMKISVNNLLRANLLTKSDCE-----ECVKMHDLVRAFVLYK------VSD-----AS
>KAD7478945.1
---------------PKG--SRDKAALKSLQ-SNN--HKMVALCGMGGVGKT-------------------TMMEIKK-FEIIALQRAIAKYN--KEDTEDA--RADRLCRKFEEKNVLVIMDDLWK-----EFDLKDVGL--NGFKLLFTSRYKSVCTHMGV-ND----SGFLNYEEAKTLFFRVVGI----DGDDPSLQRIGEDIVKRCGGLPIAIVTLAKSLTD--NIPEAWKKALRHLEKDL----KLEGITCKIFEMSYENLKDNDRAIF-LSGLFLDDFDIRIEDLLRYGWGLDFFK-DA-KTARGDMKIGVNNLLRANLLTKSDKV-----GCVQMHDLVRAFVLNK------VSD-----AS
>KAD7478947.1
--------------------SRDKAALKSLQ-SNN--HKMIALCGMGGVGKT-------------------TMMEIKK-FDIISLQRDIAEYI--KEKAKDA--RADRLRGMFEEKKVLVIMDDIWK-----VFDLKDVGL--NGFKLLFTSRDKSICTKMGV-ND----S--------------------------------------------------------------------------------LEEIAQRIFEMSYENLKDYNKAIF-LSGLFPDDFDIRIEDLLRYGWGLDFFK-DV-KTARGDTKIGVNNLLRANLLTKSDKV-----GCVKMHDLVRAFVLNK------VSD-----AS
>KAD7478953.1
-----------RG--PLAEVSRIKAAIKSLQ-LNN--HKMIALCGMGGVGKT-------------------TMMEIKK-FDIISLQRDIAEYI--KEEAKDA--RADRLRRMFEEKKVLVIMDDIWK-----VFDLKDVGL--NGFKLLFTSRVRSACTQMGV-ND----SGFLNYIEAKTLFFRVVGL----DGDDPPLQKIGEDIVKKCGGLPIAIVTIANSLTD--NIHEAWKKALWRLEKDL----KLEEIAHRIFEMSYENLKDNDRAIF-LSGLFPDDFDIRIEDLLRYGWGLDFFK-DA-KTARGDTKIGVNNLLRANLLTKSDKV-----GCVRMHDLVRLFVLNK------VSD-----AS
>KAD7478956.1
-----------RG--PLAEVSRDKAALKSLQ-SIN--HKMIALCGMGGVGKT-------------------TMMEIKK-FETIALQRAIAKYN--KEDTEDA--RADRLRRKFEGQKVLVILDDLWK-----VFDLKDVGL--NGFKLLFTSRDRRICTNMGV-NE----SGFLNYEEAKTLFFRVVGI----DGDDPSLKRIGEDIVKRCGGLPFAIVTIAKSLTD--NIQEAWKKALWRLEEDL----KLEGITHRIFEMSYENLKDNDRAIF-LSGLFPDDFDIRIEDLLRYGWGLDFFK-DA-KTARGDTKISVNDLLRANLLTKSDKV-----GCVMMHDLVRAFVLNK------VSD-----AS
>KAD7478958.1
-----------WR--PLAEVSRDKAALKSLQ-SNN--HKMVALCGMGGVGKT-------------------TMMDIKK-FDIISLQRDIAEYI--KEEAKDA--RADRLRSIFERKKVLVIMDDIWK-----VFDLKDVGL--NGFKLLFTSRDKSVCTQMGV-ND----SGFLKYEEAKALFFRVVGL----DGDDPPLQKIGEDIVKKCGGLPIAIVTIAKSLTD--NIQEAWKKTLWRLEKDL----KLERITHRIFEMSYENLKDNDRAIF-LSGLFPDDFDIRIEDLLRYGWGLDFFK-DA-KTARGDTKIGVNNLLRANLLTKSDKV-----GCVKMHDLVRAFVLNK------VSD-----AS
>KAD7478959.1
-----------RG--PLAEVSRDKAALKSLQ-SNN--HKMVALCGMGGVGKT-------------------TMMEIKK-FETIALQRAIAKYI--KEETEDA--RADRLRRKFEEKNVLVIMDDLWK-----EFDLKDVGL--NGFKLLFTSRYKSVCTHMGV-ND----SGFLNYEEAKTLFFRVVGI----ECDDPSLQRIGEDIVKRCGGLPIAIVTIAKSLTD--NIPEAWKKALWRLEKDL----KLEGITHRIFEMSYENLKDNDRAIF-LSGLFPDDFDIRIEDLLRYGWGLDFFK-DA-KTARGDTKIGVNNLLRANLLTKSDKV-----GCVKMHDLVRAFVLNK------VSD-----AS
>NP_001234202.1
GGEER-QPP--ED-DVVGFDDEAQTVIDRL--LEGGDLEVIPVVGMPGLGKTTLATKIFKHPKIEYEFFTRLWLYVSQSYKTRELYLNIISKF--RDMSEK--DLALKVQEILEGGKYLIVLDDVWSTDA--WDRIKIAFPKDKGNRVLLTTRDHRVARYCNR--S----PKFLTDEESWILLEKRAFHKA--KCLP-ELETNGKSIARKCKGLPLAIVVIAGALIGKSKTIKEWEQVDQSVGEHFINRDQPNSC-DKLVRMSYDVLPYDWKACFLYFGTFPRGYLIPARKLIRLWIAEGFIQYRG--S-ECKAEEYLNELVNRNLVMVMQRTVDGQIKTCRVHDMLYEFCWQEATEENLFHEVK---RR
>NP_001234836.1
------KSSHEVE-VTVGHEEEEAWIIGQL--DEHSELDVISIVGMPGVGKTTLANKVYNNTLVASHFNVRAKCTVSQNFNKSKVLREILQQV--GNESEY--DLAEKLRVALYDKRYLIVLDDVWDIAT--GEMLIACFP-ERGNRVILTSRSGEVGLKVKCRSD----PQVLTDEKSWELFEKRVFGDEG-SCPA-ELLDIGHEIVEKCKGLPLALVLIAGVIVRKEKEKDFWVKIQNNLDSFTSSNI--NSQIMNVMQSSYDHLPYQLKPLLLYFATLQKSERTPVSTLMQLWMAEGLVD-HD-CS-EEVTESYLDALISSGLIMV--DHTSVMIRACYVHDVVHDFCSVKAGKEKFFKLINFLHRR
>NP_001289831.1
VAPFE-YFPTRDE-DIVGFGNDIEKMFQYL--IRGNDLDVVPIVGMGGQGKTTVARKVYNSDNIVSHFDVRAWCIVSQTYNRRKLLQDILSQV--KGYEDD--ILADELRKSLMGKRYLIVLDDMWDCMA--WDDLRLSFPDGNRSRIVVTTRLEKVGEQVKCHTD----PPFLTKEESCELLQKKVFQKE--DFPP-ELQDVSRAVAEKCKGLPLVVVLVAGIIKKRKMEESWWNEVKDSLFDHLNRES--EEYSLSTMQLSYYNLTDCLKPCLLYMGMFQEDAIIRVSELISLWIAEGFVQ-SI-RL-EEAAEGYLMDLIQSNVVMVSNRRYNGKVKYCQVHDVVLHFCLEKSLEEKFMLAVKWKENR
>NP_001318028.1
------NSPKKDK-IIVGFEEETNLILRKL--TSGADLDVISITGMPGSGKTTLAYKVYNDKSVSSHFDLRAWCTVDQGCDDKKLLDTIFSQV--SKLSEN--DVPDKLRKQLYGKRYLIVLDDVWDTTT--WDELTRPFP-KKGSRIILTTREKEVALHGKLNTD----PRLLRSDESWELLEKRAFGDES--CPD-ELLDVGKEIAENCKGLPLVADLIAGVIAGREKKRSVWLEVQSSLSSFILNSE--VE-VMKVIELSYDHLLHHLKPCLLYFASFPKDTSLTIYELSIYLGAEGFVG-NT-KS-EEVVKIYMDDLISSSLVICFNDA-----LNFQIHDLVHDFCLIKARKEKLFDRIQLLPRQ
>NP_001318030.1
------NSPKKNK-IIVGFEEETNLILRKL--TSGADLDVISITGMPGSGKTTLAYKVYNDKSVSSHFDLRAWCTVDQGCDEKKLLNKIFNQV--SKLSEN--DVPDKLRKQLYGKRYLIVLDDVWETTT--WDEVTRPFP-KKGSRIILTTREKEVALHGKLYTD----PRLLRPDESWELLEKRAFGDES--CPD-ELLDVGKEIAENCKGLPLVADLIAGVIAGREKKRSVWLEVQSSLSSFILNSE--VE-VMKVIELSYDHLPHHLKPCLLYFASFPKDTSLTIYEFNVYLGAEGFVG-KA-NS-EEVVKIYMDDLISSSLVICFNDA-----LNFQIHDLVHDFCLIKARKENLFDQIRLLPRQ
>NP_001318035.1
------NSPKKDK-IVVGFEEETKWILRKL--TSGTDLDVISITGMPGSGKTTLAYKVYNDKSVSSHFDLHAWCTVDQGCDEKKLLNKIFKQV--SKLSED--DVADKLRKQLYGKRYLIVLDDVWDTTT--WDELTRPFP-KKGSRIILTTREKEVALHGKLNTD----PRLLRSEESWELLQKRAFGNES--CPN-ELLDVGKEIAENCKGLPLVADLIAGVIAGREKKRSVWLEVLNNSHSFILKNE--VE-VMKVIEISYDHLSDHLKPCLLYFASWPKDTIMTIYELNGFLGGEGFVG-KT-KS-EEVVKIYMDDLISSSLVICFNEY-----PTYQLHDLVHDYCLIKARKENLFDRIRLLPRQ
>NP_001318045.1
------NSPKKDK-IIVGFEEETNLILRKL--TSGADLDVISITGMPGSGKTTLAYKVYNDKSVSSHFDLRAWCTVDQGYDDKKLLDTIFSQV--SKLSEN--DVADKLRKQLFGKRYLIVLDDVWDTTT--WDELTRPFP-KKGSRIILTTREKEVALHGKLKTD----PRLLRPDESWELLEKRAFGNEI--CPD-ELLDVGKEIAENCKGLPLVADLIAGVIAGREKKRSVWLKVQSSLSSFILNSE--VE-VMKVVELSYDHLPHHLKPCLLYFASMPKDTIMSIYELNIFLGGEGFVG-KT-KS-EEVVKIYMDDLISSSLVICFNDA-----LNFKIHDLVHDFCLIKARKENLFDRIRLLPRQ
>NP_001333108.1
------NSPKKDK-IIVGFEEETNLILRKL--TSGADLDVISITGMPGSGKTTLAYKVYNDKSVSSHFDLRAWCTVDQGYDDKKLLDTIFSQV--SKLSEN--DVADKLRKQLFGKRYFIVLDDVWDTTT--WDELTRPFP-KKGSRIILTTREKEVALHGKLNTD----PRLLRPDESWELLEKRAFGNES--CPD-ELLDVGKEIAKNCKGLPLVADLIAGVIAGREKKRSVWLEVQSSLSSFILNSE--VE-VMKVIELSYDHLPHHLKPCLLYFASWPKDTTTTIYELNIFLGAEGFVG-KE-KS-EEVVKIYMDDLISSSLVICFNDS-----LNFQIHDLVHDFCVIKARKENLLDQIRLLPRQ
>NP_001333428.1
GVASS-SKQ--E--EIVGFEDVKDELIGKL--KGGSGLDVISIVGMAGLGKTTLANKLYSDESVVSHFNIHAHCCVSQEYTRKDLLLAILRNI-ARRETEN--ELADRLRKLLMFKRYLLLIDDVWETSA--WDDLKLCFPENMGSRIILTTRHYEVASYAKH-SD----PRSLNNDESWMLLNKKVFNNE--SFPF-ILRDAGQEIVRKCDGLPLSIILIAGILIRMKKEKYCWEQVATNLGPNIQDQM------EGTLDLSYQNLPPYLKPCFLYLGVFSEDEEIQVSKLTWLWIAEGFIK-PH-KT-EEIAENYLENLVGRNLVMVGKRSFNGRIKTCRIHDLVHEFCRKKAKLENIIQRINNTSRR
>XP_004231117.1
GSPSK-FNA--ND-VV-GLDDDLEKVIERL--LGYSEREVVAITGMGGIGKTTLAKKAYDYPRVRSRFDVHAWVTVSREYGMRRLLLSLARCI---EKTED--QLAESLYRKLKDRRYLIVIDDIWSTKV--WDDVTRCFPDDNGSRIILTSRLKDVAAYANP--D-SP-LGVLSLDDSWKLLSIKVFGVND-LCPF-ELEDIGKQIAERCGGLPLAILVVAGHLSKISMRRESWITVAKTVNSVVANDP--DKC-LGVLGMSYNYLSNHLKPCFLSIGAFPEDFEIKARTLIQVWVAEGFLK-AE-ES-EKVAEECLEDLISRNLIMIKKRRFNGEIRSCGMHDLLRDLSLREAQKEKFLHVTSNEGRG
>XP_004231569.2
FSSSA----NDKN-IMVGRGDQRERLLEDL--TRGGEPKVIPIIGMGGIGKTTLAIEVYNDAHVRSHFDVCAWATLSQQHNVKEILLNLLRST--DMLDEA--ELADMLRKSLYGKRYLIVMDDIWSIKA--WDDVRRFFPSNKGSRILLTTRNNEVACYANT-EN-----SFMDQDESWNLFKSVAFANE--ALPLPEFENIGKKIAEKSHGLPLTIVVVAGLL-KSKKTIEDWETVAKDVKSFVNNDPD-EQC-SHVLGLSYNHLTSDLKTCLLYFGIFPEDSEIPVNHLKRLWMAEGFLN----EN-EGEADKCLQDLINRCLVHVSNKSRETKIISCKVHDLIYDLCLRQIQRGN-LFIIK---CQ
>XP_004233876.2
-----------SK-SMVIFDEDEQLLMENI--LGGDQLGVIAIVGMPGHGKTTLAKKLYRHENIVNRFDVRSWCTVSKVYDKRKILLELLGYE-QVEKSVD--ELIQQVRMCYEKRRYFIVIDDVWSTVV--YDELVSLFPNNSRSRIVITTRLDEVDSSVNY--SFCY-TSFIAEEKSWLLLRNIVFKQEN-NCCF-EFEEIGKQIAKSCAGLPLAVVLIGGLLARLDKKKGIWTKVAQWLSAKVAGEA--EWY-MDIIELSYKHLPSYLKPCFRYFGMFLEDEEVSVNKLMRMWAAEGFVQ-SD-RSAEIVAKDYLIDLITSNLVLVAERFPLGDIKSVCLHDLVQDFCLKKAKEENFLLKVD---QR
>XP_004234046.1
AHQLK-RAP--ED-EVVGFDEEADEIINRL--LGGDDVEFISIVGMPGLGKTTLANKVFK--SVGYEFYNRIWVYVSQSYTRRDLFLKIINQF--RYVTEE--ALAEVIRKHLLFGKYLIVLDDVWTQEP--LDDVKIALPNMRG-KVLFTTRDDEVGKFCCN--E----PKFLTDHECWELLQKKVFHKD--KCPL-DLEVLGKRIAKKCMGLPLAALVIAGALTGRGKTKSEWEIVHQFVSEHIISSD-IRMT-KKLVQMSCDSLPVNLKACFLYCGAFPKGSEIPAWKIVRLWIAEGFIRETT--K-ESVAEGYLNELVSKSLLMVTQRTSNGQIKTFRVHDMLHEFCTLEASEENFFKEIK---RR
>XP_004236921.1
------KSSSQVE-VTVGHEKEESQIIDQL--DEHSELDVISIVGMPGLGKTTLANKVYKNTLVASHFHVRAWCTVSQKYNKSKVLLEILQQV--EEKKVD--DLAEKLRTALLDKRYLIVLDDVWDIAT--GEMLIACFP-KRGNRVILTSRSSEVGLKVKCRSD----PELLTPEESWDLFEKRVFGDEG-SCPA-ELSKVGHQIVEKCKGLPLAIVLIAGVIVRKKKEKDFWLKILHNLDSFISTNI--NL----VMQLSYDHLPCHLKPLLLYFATTQKSQRTPVSTLMQLWMAEGFVD-HD--S-EEVTQSYLDALISSSLIMV--DHMPSMIKVCYVHDVVHDFCSEKAKKQKFLKLINFLHHR
>XP_004236958.1
G-EVT-QGP--ND-AVVGFDDEANKVIKRL--VEGDSVDIIPVVGMPGLGKTTLARKIYNDPKLTYEFYSIVWVYVGQEYKAKDIYLRILKFF--LNDDVD--TLAKAIGGYIKGGRCLIVLDDVWEDDV--IDHVMKVFAEKKGHRIMMTTRDTRLGFFANK--E----PKFLETEESFELLVMRVFGRG--GCPN-ELVVTGTEIARKCGGVPLVVVVIAGALRGRSDK-KDWERVEKSVVQYLGEHTE-DSC-LKYVKMSYDYLPREVQMCFLYCGVFPRGFDIPCWKLIRLWIAEGLIKPQP--TVEEIAEFYLTDLLNRNLVIIMQKRSDGQIKTCRLHDMLYQFCKKEASNKWLFEEPD---RR
>XP_004236959.1
TQRIT-QG---DD-EVVGFDEEAQQVMKRL--VEGNCLDIIPVVGMPGLGKSTLARKIYNEFEFSYEFFSIVWVYVGREYKIKDTCVRILKCF--MNGDVD--ALGKAIRDAIRGGRCLIVLDDVWEAEV--VDVVKRVLPGNKGHRIMMTTRHANLASYANP--G----PKPLHAEQSFELLVNRAFGNGN-SCPV-EFVELGQSIAHKCNGIPLQIVLIAGILRGLTDR-RYWERVDKNLSQHLYDEED-KYR-GVFVEMSYNHLPQDVQTCFLYCGVFPQGFDIPAWKLIRLWIAEGLIKPQQ-YT-EEIAEFYLNHLVQRNLVILSQKRSDGQIKTCRLHDLLHEFCRDEASKKWLFQHVR---RR
>XP_004237148.1
SSKSY-LSD--DD-IVRGIDDDLQIIIKRL--TGPSDLDIVTISGMGGIGKTTLARKAYDHLTIRYHFDILAWVTISQEFQCRNVLLEALHCI---KMDEN--ELADLVQKNLKGRRYLVVVDDIWSRDV--WDSIRGIFSNNNGSRILMTTRENEVAMYANT--C-S--PSLLSAGNGWKLVCDTVFGPKH-DHPP-ELEEIGKEIVEKCQGLPLTISVIAGHLCKVARTLEGWKDVARTLSEIIASHP--DEC-LAVLGLSYHHLPNHLKPCFLSMSSFQEDFHFETQILIQLWIAEGFIR-TC-KS-EEVAIDYLEDLISRNLLQARERRFNGEIKTCGIHDLLREFCLTEAEMTKHMHVERHNVRR
>XP_004237188.1
------KSSNEVE-VVVGHEEDEAWIIGQL--DEHSKLDVISIVGMPGVGKTTLANKVYNNTLVASHFHVRAKCTVSQNFNKSKVLREILQQV--TNGSED--DLAEKLRVALLDKRYLIVL---------------------------------------------------------------------------------------------------------------------DNLDSFISTNI--NL----VMQLSYDHLPCHLKPLLLYFATTQKSQRTPVSTLMQMWMAEGLVD-HD--S-EETTQSYLDALISSSLIMV--DHASVMIKVCYMHDVVHDFCSLKAKKERFFKLINLLHRR
>XP_004237189.1
VVQEE-QGS--NH-EVVGFDEEATKVINRL--VEGECLDVIPVVGMPGLGKTTLARKIFNDPKISREFFSYIWVFIGQSTCVKDILFNILKGF--KNRNEA--SITDEIRKRVNGGKCLIVLDDVWDPNV--VDIVKTVFPDKKAHRIMMTTRHEDIARSVNK--Y----PKFLDGDESFQLLEKRAFGVS--RCPV-ELVEHGEAIVAKCSGVPLTIVVIAGALRGRTSE-IDWKVVRENVGKHLIQEDKLQRC-VNVVRLSYNHLPQEKKSCFLYFGAFPQGFDIPAWKLIRLWIAEGLIMSKL-NE-EEIAEYYLNDFANRNLVMVMKKKSNDRIKTCRVHDMLHEFCVEEATRLTLFKQVC---RR
>XP_004238948.1
GDEER-KAP--ED-DVVGFDDEAKTVIDRL--IGGDYVEVVPVVGMPGLGKTTLAYKIYKDPKVEYEFFTRVWVYVSQTFKRREIFLNIISKF--DDTPED--DLANEVKELLKGGKYLIVLDDVWTMEA--WDRIKIAFPNGKRNRVLMTTRQSNVAKRCND--K----PKFLTKDESWELLEKKVFHKE--KCPP-ELELPGISIAEKCMGLPLAIVVIAGALIGKGKTTREWELVAASVGEHLINRD-PENC-KKLVQMSYDRLPYDLKACFLYCGAFPGGSQIPAKKLIRLWIAEGFIQYQG--A-EDVAEDHLNDLVNRNLVMVTQRSCSGQIKTCRVHDMLHEFCRHEAMEENLFQEIK---RR
>XP_004238957.1
-----------DE-EFVGFKEDVKQIIQKL--TRGKEREVISIVGMAGLGKTTLARKVYNSHSIAEHFDARAFCIVSQTYSTRKLLIDILKQV-DMIREDE--DVADMLRKELYFKRYLIVLDDMWKYQT--WEDLQLCFPC-RGSRIMVTTRVQEVATKM------SD-TRFLTDEESWELLQKKVF-KRG-RVPL-ELKEAGFEVARNCKGLPLVIVLNAGIIAQKERCVSVWEEFAKDLSS--------EQS-RKAVQSSYDYLRDHLKHCLLYVGYFPEDYNIPVSDLLNLWIAEELVP-NI-EN-EKSSKDCLIDLVNRSLLIVSKRRSNGDIKYCMVHDLIREFCSRELEEEDFKQRF--DPAR
>XP_004238960.1
-----------DE-ELVGFDEHAQNITDYL--IRGWDLDVVSIVGMAGLGKTALARKVYNSRSIIDRFDVRAWCSVSQTYNRRQLVLQILTQI-SNYVNLD--DPEDILRKCLNGKRYLVVLDNIWDGKA--WDDFQSCFPD-HGSRIMITTRDKAMASYVKGY---SF-PPRLEDDQSWELLQKKVFGRGK-SCPL-ELVNVGKLVAKACRGLPLLIIMIAEVLSR-EREGSSWLKVAYDISS--------EII-MMTIQSSYDHLLDHLKPCLIYMGLFPKKYEIPVSDLLKWWIAEEFVH-HI-LK-EELSEICLHDLVGTNLVVVSKTRSNGKMKCCIVLDHVRDFCLRKITEEKFI------EQR
>XP_004239116.1
AKTTT-YTQRANE-EMEGFQDTIDELKDKL--LGGPELDVISIVGMPGLGKTTLAKKIYNDPEVTSRFDVHAQCVVTQLYSWRELLLTILNDV--NEKEDG--EIADELRRFLLTKRFLILIDDVWDYKV--WDNLCMCFSD-NRSRIILTTRLNDVAEYVKCESD----PRLFRDDESWTLLQKEVFQGE--SCPP-ELEDVGFEISKSCRGLPLSVVLVAGVLKQKKKTLDSWKVVEQSLSS--------EES-ISIIGFSYKNLPHYLKPCFLYFGGFLQGKDIHVSKMTKLWVAEGFVQ-AN-NG-EDTAQGFLDDLIGRNLVMAMEKR-NAKVKTCRIHDLLHKFCMEKAKQEDFLLQIN--EYR
>XP_004239388.2
SSKSS-KNP--E--EMIGFEDEIKTLIRQL--TRGRMLDIISIVGMPGAGKTTLANRLYSYNSVVSHFDIRAQCHVFPVYSQRGLLLSLLQVS-SSE-ETD--ELKDILSRILRSKRYLILVDDVWDHKA--WDDLKCCFPDNNGSRILLTTRYHDVADYVKS-YK----PRSLTHEESWKLLKMEVFGNE--RCSP-LLKKVGKKIARKCGGLPLSIFLVAGILSNMEETEECWNEVAKHLGINMSNAL------NDIIEQSYQHLPYYLKPCFLYFGTFLEDEEINVSKLTWLWIGEGFVK-DH-KS-QDIAKVYLENLIRRNLVMNAKRSSDGNVKACRVHDLLLDFCKKKAEKEHFLSWIKLTQRR
>XP_004239389.1
SSKWS-KRP--G--KTIGFEDEIEKLIHRL--TGGEGLDIISIVGMPGAGKTTLANRLYSYHPVVYRFDILGYCHVSPVYSKRGVLLSLLRVS-SSK-RTS--TLEDILVRNLRSRRYLILLDDVWDRNV--WGDLKRYFPDNNGSRILLTTRNDDVAYYVES-GK----PRLLTYEESWELLCIEVFGNK--SCSP-LLEKVGQEIARKCGGLPLSIVLVAGILSKMEKTEECWSRVAKDLGSYMASDA------KAIIEPSFQHLPYYLKPCFLYFGTFLEDEEINVSKLTWMWIAEGFVS-NL-KS-QDIAKGYLDILIRRNLVMNAKRSSDGNVKACRVHDLLLDFCKKKGGEEHFLSWTKLTQRR
>XP_004239390.2
SHTQT------D--DIVGFEDVITKLRDQL--TRGKKLDIISIFGMPGAGKTALANKLLLDKSVVDHFDICAQCYMSSVHSRREWLLSILHVS-SSE-ETS--DLAAMLRQILQTGRYLILLDDIPNDSA--WDDLESCFYDNNGSRILLTTRNSNVAYYARS-SQ----PRMLNDGESWTLLKKKVFGEG--FCSP-LFEKVGPKIVRKCGGLPLSIVFVASILAGMERTEQCWKQVARSLGTEISCYP------ENIIEQSYQNLPYHLKSCFLYFGMFSDHEEINISKLTLLWIGEGFVK-YD-KS-EDIAEGYLKNLVESNLVMLSKRSCGTKVKVCRIHDVLFHFCKARAHSENLIQRIQLGQRR
>XP_004239469.1
NADTS-QMT--E--EMVGFQDVMYTLRGKL--IRGSKLDVISIVGMPGLGKTTIANKLFFDQLVVSHFDVRAQCCVSQVYTRKDLLLTILHSV-VDKLPED--VLADKLRKLLMVQRYLILIDDVWETVA--WDDLKPSFYDNNGSRIILTTRLGDVANDAKF-SD----PRLFTQEESWMLLKTKVFNTK--SCPL-VLEDVGQRIAKRCGGLPLSVVLVAGILETTEKETNCWEQVAINLGSHIQAKS------EDIINLSYQALPFHLKPCFLYFGVFLEDEEIRVSKLTWLWIAEGLVR-SH-KP-EDIAEDHLKNLIGRNLVMVSKMSSDGKSKSCRIHDLLLDFCKKKAKVENFLQCIKNISRR
>XP_004239804.1
------NAPNKGK-IIVGFEEETEWIIRKL--TSGAEIDVISIVGMPGLGKTTLAYIVYNHKSIVDHFDVCAWCTVDQEHNEKKLLQNIFNQV--EQSNEDHDDVADKLRKRLCGKRYLIVLDDMWDTET--LDELMRPFP-HKGSRVILTSRKKEVALHGKCHSD----PRLLRSEESWELLEKRVFGEEG--CPD-ELKDVGKKIARKCDGLPLVVDLISGVISRNEKKEAFWLDILNNLSSFIFKDE--KE-VEKVIQLSYDHLSDHVKPCLISLSTYPKDKDIRISELKKLWISQGFVD-QI-RS-EEVVD----ELISSSLVIPF-DN-----SIYKIHDLVHDFCYIKGRKENLFHFIELMPRG
>XP_004240205.1
------NAPKNGK-IIVGYEEETEWIIRKL--TSGAELDVISIVGMPGIGKTTLAYRLYNHKSIVDHYDVCAWCTVDQERNEKKLLQKIFNQV--ERSSEN-DDVADKLRRRLCGQRYLIVLDDMWDTAT--LDELMRPFP-HKGSRVILTSRKKEVALHGKCHTD----PRLLRSEESWELSEKKVFGEGR--CPD-ELEDVEKRIARKCDGLPLVVDLIGGVISRKEKKEALWAEVLNDLSSSIFKDE--EK-VLKVIQLSYDHLSDHVKPCLVYLATYPKDKDIRMSELKDLWISQGL------RS-EEVVD----ELISSSLVIPF-DD-----SIFKIHDLVHDFCYIKSRKEKLFHFIGLMPRG
>XP_004240498.1
------NSPKKDK-IIVGFEEETNLILRKL--TSGADLDVISITGMPGSGKTTLAYKVYNDKSVSSHFDLRAWCTVDQGCDDKKLLDTIFSQV--SKLSEN--DVPDKLRKQLYGKRYLIVLDDVWDTTT--WDELTRPFP-KKGSRIILTTREKEVALHGKLNTD----PRLLRSDESWELLEKRAFGDES--CPD-ELLDVGKEIAENCKGLPLVADLIAGVIAGREKKRSVWLEVQSSLSSFILNSE--VE-VMKVIELSYDHLLHHLKPCLLYFASFPKDTSLTIYELSIYLGAEGFVG-NT-KS-EEVVKIYMDDLISSSLVICFNDA-----LNFQIHDLVHDFCLIKARKEKLFDRIQLLPRQ
>XP_004240499.1
------NSPKKNK-IIVGFEEETNLILRKL--TSGADLDVISITGMPGSGKTTLAYKVYNDKSVSSHFDLRAWCTVDQGCDEKKLLNKIFNQV--SKLSEN--DVPDKLRKQLYGKRYLIVLDDVWETTT--WDEVTRPFP-KKGSRIILTTREKEVALHGKLYTD----PRLLRPDESWELLEKRAFGDES--CPD-ELLDVGKEIAENCKGLPLVADLIAGVIAGREKKRSVWLEVQSSLSSFILNSE--VE-VMKVIELSYDHLPHHLKPCLLYFASFPKDTSLTIYEFNVYLGAEGFVG-KA-NS-EEVVKIYMDDLISSSLVICFNDA-----LNFQIHDLVHDFCLIKARKENLFDQIRLLPRQ
>XP_004240523.1
------NSPKKDK-IVVGFEEETKWILRKL--TSGTDLDVISITGMPGSGKTTLAYKVYNDKSVSSHFDLHAWCTVDQGCDEKKLLNKIFKQV--SKLSED--DVADKLRKQLYGKRYLIVLDDVWDTTT--WDELTRPFP-KKGSRIILTTREKEVALHGKLNTD----PRLLRSEESWELLQKRAFGNES--CPN-ELLDVGKEIAENCKGLPLVADLIAGVIAGREKKRSVWLEVLNNSHSFILKNE--VE-VMKVIEISYDHLSDHLKPCLLYFASWPKDTIMTIYELNGFLGGEGFVG-KT-KS-EEVVKIYMDDLISSSLVICFNEY-----PTYQLHDLVHDYCLIKARKENLFDRIRLLPRQ
>XP_004242250.1
-----------DD-EVVGFENDAEVIMMKL--IRGKERDVISIYGMPGLGKTTLARKVYNNPSIANYFDVKAWCAVSQAYNRRTLLVEIFKQA-K-IKEDD--DVADMLRRVLIGKRYLIVLDDIWDVEA--WEDLGICFPL-YESRVMVTTRIEQVTKHLQHH---SH-PKFLTSQESWELLEKKVF-RGE-SCPP-DLVEAGLQVALHCKGLPLAVVLIAGIIAKMKREASLWVEVANDLSS--------EQS-MKVIQSSYHHLDDHLKPCLLYMALFPEDHKIPVDDLLKLWMAEEFVL-NS-EN-EEASRNCLCGLLNKSLVMMYGRNDNRDVRYCSLHDVVREFCLRKLTEDKYMQLI---ESR
>XP_004242251.1
-----------DD-DVVGFEIHAQIIVNKL--IRGKERNVISIYGMPGLGKTTLARKVYNNPSILNYFDVKAWCAVSQAYNRRTLLVEIFKQA-K-IKEDD--DVADMLRKVLIGKRYLIVLDDIWDVEA--WEDLGICFPQ-CGSRVMVTTRIEQIAKHLQHH---SDPPSFLTSEESWGLLEKKIF-RGE-SCPP-DLVEAGLQVALHCKGLPLTVVLIAGILGKTEREASLWLEVAADLSS--------QQS-MKVIQSSYDHLEDHLKPCLLYMALFPEDHKIPVDHLLKLWIAEEFVL-NA-EN-EEACRVCLSDLLNRSLIMVSGMRFYCDVQYYSLHDVVREFCLRKLTEDKYMQLA---ISR
>XP_004242252.1
-----------DD-EVVGFENDAQIIMKKL--IRGKERDLISIYGMPGLGKTTLARKVYNNPYIVNYFDVKTWCAVSQAYNRRTLLVEIFKQA-K-IKEDD--DVADMLRKVLIGKRYLIVLDDIWDVEA--WEDLGICFPQ-CGSRVMVTTRIEQVAKHLQHH---SH-PSFLSSKKSWELLEKKVF-RGE-SCPP-DLLEAGLQVALHCKGLPLVVVLIAGMLAKMDRKSSLWLKVANDLSS--------EQS-MKVIQSSYDHLENHLKPCLLYMALFPEDHKITVDDLLKLWMAEEFVL-NV-EN-EEAYRVCLSDLLNKSLVMASGIRANRDVVHCSLHDVVREFCLRKLTEDKYM------DSR
>XP_004243044.2
HSSSR-ASL--NV-VV-GLEDDLMKVMRRV--TGPSSREIVSIVGMGGIGKTTLAKKVYHHPEVRNRFDVHIWVTISQEYQTRDLLLCILSCI--NGSSDD--QLMDMIYKKLKYRRYLVIVDDIWSIGI--WDLMTRFFPDNNGSRIILTSRHKEVAEHADP--D-SN-PSLLNSDNSWKLLHDKVFGSQH-VCPR-ELEKIGKQVAQKCQGLPLALLVVAGHLSKMPRTRECWDDVAKTISKIVASEP--DKC-IGVLAMSYSYLPHHLKACFLSIGVFPEDFVIATERLIQLWVAEGFLR-QE-KS-EQVGKECLEDLISRNLILVRKRRFSGELITCGVHDLVRDLILRQGEKEKFLKVTR-HVHR
>XP_004243493.1
FSKLP-TFP--EK-TVVGMKDDLNSILNCI--NAHKELIVISVVGMGGIGKTTLASKVFDDSMIRSQFDKHAWVTISQDYNKRQMLLEIVSSI--ENMSND--KLLDTVYKGLKGRRFLIVIDDLWSTEA--LDLMRRIFPNHNKSRIILTTRLKTVADYASS--D-FP-PSFLSLDDSWNLFTERLFKKD--PCPP-QLEVIGKHIIQQCQGLPLSIVVIAGLLGNIGRTPDNWKKIEENLNSFFGKAS--EKC-QAILSLSYNCLPQYLKACFLYIGSFPEDMEIHVSKLISSWIAEHFIKA-R-TR-EVVAEEYLQELTDRSLILVRGRRANGRIKICKIHDLLRQMCIREAQIENVVHFTN---RR
>XP_004246080.2
LQHS-------DD-IMRGLDDDLEIIVERL--TGQSDLDIVTISGMGGIGKTTLARKAYDHLKLRYHFDVRVWITISQEYGRRSVLLEALHCI---VKDDN--ELADLVQKSLKGRRYLVVVDDIWSTDV--WDSIRGIFPDNRRSRILLTTRETKVAMYANP--I-S--PNLLNLENSWKLLCDKVFGPNN-CHPP-ELEEIGKKIAEKCQGLPLTISVIAGHLSKVSRTLGSWMDVSRTLGEIISSHP--DKC-LGVLGLSYHHLPNHLKPCFLSMGSFPEDYHVETWRLIQLWITQGFIR-RS-ES-TEVAKDYLEDLISRNLIMVRKKRFNGEIKACGMHDLLREFCLTEVELTQFMYVETH----
>XP_004248007.2
VAPFE-YFPTRDE-DIVGFGNDIEKMFQYL--IRGNDLDVVPIVGMGGQGKTTVARKVYNSDNIVSHFDVRAWCIVSQTYNRRKLLQDILSQV--KGYEDD--ILADELRKSLMGKRYLIVLDDMWDCMA--WDDLRLSFPDGNRSRIVVTTRLEKVGEQVKCHTD----PPFLTKEESCELLQKKVFQKE--DFPP-ELQDVSRAVAEKCKGLPLVVVLVAGIIKKRKMEESWWNEVKDSLFDHLNRES--EEYSLSTMQLSYYNLTDCLKPCLLYMGMFQEDAIIRVSELISLWIAEGFVQ-SI-RL-EEAAEGYLMDLIQSNVVMVSNRRYNGKVKYCQVHDVVLHFCLEKSLEEKFMLAVKWKENR
>XP_004248043.1
AAPLK-HLPDRDE-EVVGFENKAEELIDYL--IRGNELDVVPIVGMGGQGKTTIARKLYNNDIIVSRFDVRAWCIISQTYNQRELLQDIFSQV--NGATVD--VLADMLRRKLMGKRYLIVLDDMWDCMV--WDDLRLSFPDGIRSRIVVTTRLEEVGKQVKYHTD----PPFLTTEESCQLLQKKVFQKE--DCPP-ELQDVSQAVAEKCKGLPLVVVLVAGIIKKRKMEESWWNEVKDALFDYLDSEF--EEYSLATMQLSFDNLPHCLKPCLLYMGMFSEDARIPASTLISLWIAEGFVE-NT-T--EEEAEGYLMDLISSNMVMLSKRSYKGKVKYCQVHDVVHHFCLEKSREAKFMLAVKWKGTR
>XP_004248174.1
------CSPHLQA-TVLDLDNDLMTVKSRL--IGPSKLDVVSIVGMGGIGKTTLARKVYDDIYMEHHFYVRAWITVSQMHQHREMLLGILRCF-TYLKSTE--QLAEQVYRSLKGRRYLIAMDDVWDTTA--WDVVKRSFPDKNGSRVILTSRLANVGIYASS----SP-PRCLSVDRSLKLFNLKVFGRE--NCPL-ELEKATKQIVGKCQGLPLAIVVVAGFCSKISKTENCWEDVAHKIGLIVSRET--EEC-MDLLALSYKHLPHHLKPCFLYMGAFPKDYEISVSRLIKLWIAAEFLE-YT-MD-EEVAEGYLKDLIDRSLIMVKKRTSSGKVKTCEVHDLLHDLIIREAWKERSIYFTK---HR
>XP_004248175.2
SPPQK-RVP--EE-NVVGFDDEARKISSRL--TNGEELEIISIVGMGGLGKTTLAKKVYTDSSIEFHFYNRAWIYVSQLYSRKEVFLGILDSL--YKMNDE--KLAGELFSHLRSKRYLVVIDDVWTMEA--WDDLQMAFPKATGSRILLTTRNTEVALHANP--E-GL-PRFLTHEESWELLSKKVFRKG--ICPL-ELEDIGLQIAKKCYGLPLAIVVVSGLLLKKEKTRDWWKKIANDVSSYVARDP--KQC-MDVLALSYKHLPDHLKVCFIYFGVFPEDFEIPVWKLLRLWTSEGFVQ-KM-EC-EDTAEEYLEDLVDRNLVLVAKKRASGRIKTCRIHDMLRDLSVKMGSEEKFLEVFK---RR
>XP_004248798.1
GSEER-KPP--ED-DVVGFDEEADIVINRL--LGENHLEVVPVVGMPGLGKTTLANKIYKHPKIGYEFFTRIWVYVSQSYRRRELFLNIISKF--HGMCEE--DLADEIQEFLKGGKYLVVLDDVWSDEA--WERIKIAFPNNKPNRVLLTTRDSKVAKQCNP--I----PKFLTEDESWILLEKKVFHKD--KCPP-ELVLSGKSIAKKCKGLPLAIVVIAGALIGKGKTPREWKQVDDSVSEHLINRDHPENC-NKLVQMSYDRLPYDLKACFLYCSAFPGGFQIPAWKLIRLWIAEGFIQYKG--S-ECKGEDNLNDLINRNLVMVMERTSDGQIKTCRLHDMLHEFCRQEAKEENLFQEIK---RR
>XP_004250409.1
GTRYE-TTPSSEN-TIIGMDDEFNTILDRL--TTQNELTVIPIFGMGGIGKTTLAKKVYDDSYIRSRFDKHAWVTISEDFNQRQMLLEVASSI--QEKSDD--QLMEIVYKGLKGRRFLIVIDDIWSTEA--WDQMQRIFPNKNKSRILLTTRLKYVADNVSC--E-FP-PSFLSLDDSWNLFTEKLFKKD--SCPR-QLVKLGKHIVQQCQGLPLSIIVVAGLLVKMDLTRDNWKKVEENLKSFFGTVS--ERC-QSILSLSYNYLPQYLSACFLYVGGFPEDTEIGVSKLIRLWIAEQFIKA-R-KR-EVVAEEYLQELIDRSLILAGKQRANGRMRSCKIHDLLRQLCLSKAHTENVVHVMN---RR
>XP_004251533.1
CTKSK-STSRHEN-VMVGHENEFEMMQDQL--TRGSDLEVVSIVGMGGIGKTTLANKIYTDPFVMSCFDKRAKVTISQDYCVRNVLLRLLSSI--EEQDDG--QLADQLQKLLKGPRYLVVIDDIWTTGA--WDDIKLCFPDNCRSRILMTTRNMEVAEYASS----SP-PRLMNFDESWSLLYEKVFAR-G-FFPH-EFEQLGKQIASKCKGLPLMIVVIAGLLSKIGNRLDRWRSVAENVSSVMNTDLD-VQC-MRVLALSYYHLPHHLRACFLYFALFPEDKLIFVNELVKLWAAEGFLK-VD-KS-EQVAKQSLKDLVDRSLVFIQRVSSDGKIKACGMHDVIRELCLREARKINFVNVI----VR
>XP_010312507.1
GSKSA---AFSEN-TVVGMKDDFNTILDRV--TAQNELTVIPIFGMGGIGKTTLAKKVYDDSFICSRFDKLAWVTISEEYNERQMLLEVVSSV--QEKSDD--ELMEIVYRGLKGRRFLIVIDDIWSTEA--WDQMQRIFPNDNKSRILLTTRLKYVADYVNC--D-FP-PSFLSLEDSWNLFTEKIFKKD--PCPP-LLEEIGKHIVQQCQGLPLSIVVVAGLLGKMDLTHDNWKNVEENLSSFFGTVS--ERC-QSILSLSYNYLPQYLKACFLYVGGFPEDREINVSQLIRLWIAEQFVKA-R-KR-EVVGEEYLQELVDRSLILTGKQSANGRMRSCKIHDLLRQLCLSETHTENVVHVIN---RR
>XP_010313675.1
PARHI-SSP--QK-PV-GFQEDLEKIIDRL--RGGSELDIICIVGMAGIGKTTLAKRAYNDISVVNRFDVRAWVTVSQEYRERDILFDLFYSV-TYERRDQ--ETADRVRKSLICKRFLIVVDDMWSTDA--WDNLSRLFPDDNGSRIILTSRLIDLATYVNP--D-RQ-PDFLDNDEGWELLRRKIFGKRG--CPF-ELEEIGRSIAEKCQGLPLAIVVVAGHLSKMSKTTDCWNNVAESVDSVVNREP--GQC-LDILALSYSHLPQHLKACFLYMGAFPEDFEIHVWKLIRLWVAEGFLN-AT-TT-EEIAEECLEDLIDRSLVLAVKRS-NGKLKTCKLHDIMRDFCLEEAKRQNFLHFLKTALRR
>XP_010315011.2
------NSPKKDK-IIVGFEEETNLILRKL--TSGADLDVISITGMPGSGKTTLAYKVYNDKSVSSHFDLRAWCTVDQGYDDKKLLDTIFSQV--SKLSEN--DVADKLRKQLFGKRYFIVLDDVWDTTT--WDELTRPFP-KKGSRIILTTREKEVALHGKLNTD----PRLLRPDESWELLEKRAFGNES--CPD-ELLDVGKEIAKNCKGLPLVADLIAGVIAGREKKRSVWLEVQSSLSSFILNSE--VE-VMKVIELSYDHLPHHLKPCLLYFASWPKDTTTTIYELNIFLGAEGFVG-KE-KS-EEVVKIYMDDLISSSLVICFNDS-----LNFQIHDLVHDFCVIKARKENLLDQIRLLPRQ
>XP_010319214.1
SCPKK-VSPRLEN-FMEGYNEERKNMVARL--TYGKKLQVVSVVGMAGIGKTTFAKTTLFDIN-KEDFPIRGWITVSENYDLRELLLRLLRDV--DGMDNG--QLAAHLKQVLQGKRYLIVVDDIWSNSD--WDNIRHWFPD-DKSRILLTSRDKKVGAYAAK--DG----RPLTQDESRNLFYHRAFGKNNT-----KFKKVGEKVITNCKGLPLMITAVAGILRSKSKLYE-WMEVAESVSSLVNDDAY-KQC-LQVVALSYNNLPSLMKACFLHFGVFPKSHGIPVKKLTRLWIAEGLVY-PN-EE-EQAADRVLHDLIGKSVVIVDKLSWDGKIKTCRIHDVFHDFCSKESESENLL----RQGCR
>XP_010319380.1
VVQEE-QGS--NH-EVVGFDEEATKVINRL--VEGECLDVIPVVGMPGLGKTTLARKIFNDPKISREFFSYIWVFIGQSTCVKDILFNILKGF--KNRNEA--SITDEIRKRVNGGKCLIVLDDVWDPNV--VDIVKTVFPDKKAHRIMMTTRHEDIARSVNK--Y----PKFLDGDESFQLLEKRAFGVS--RCPV-ELVEHGEAIVAKCSGVPLTIVVIAGALRGRTSE-IDWKVVRENVGKHLIQEDKLQRC-VNVVRLSYNHLPQEKKSCFLYFGAFPQGFDIPAWKLIRLWIAEGLIMSKL-NE-EEIAEYYLNDFANRNLVMVMKKKSNDRIKTCRVHDMLHEFCVEEATRLTLFKQVC---RR
>XP_010319428.1
GHEVT-QGP--DD-EVVGFDEEAKKVIKRL--VEGESLAIVPVVGMPGLGKTTLARKIYNDTTLSFEFFSTIWIYAGPECKIKDLYHKILKHF--LDEDDH--TLAKVISGFMKGGRCLIVLDDVWEANV--IDHVKKVFPEKKGHRIMMTTRDGLLAAYKNA--E----PKFLLADECFELLEKRVFGKG--SCPD-ELKDVGERIAGNCGGVPLIVVVIAGALAGRSNT-TDWEIVERDVARH-AFTVN-KNC-GVFVEMSYDRLSQEMQTCFLYSGIFPRGFDIPAWKLIRLWIAEGLIKPQQ--T-EEIAELHLNDLVHRNLVILLEKRSDGQIKTCRLHDMLHQFCRTKAADKWLYQEIS---RR
>XP_010319429.1
------REPQDVK-NMVGLTEEANEVMKRLQIVGGEEVECIAIVGMTGLGKTTLARKLWSDSQITDKFCKNIWVSVGQSNDLKNMLFVILKSS--RCNGEN--ELAKLIAKFVQDMRCLVVLDNVCGSGL--VNFFKNVLPENKGHRILMTTRRRDVAASCAS-KE----PKFLDGEDSFRLLEKIVFDNG-------ELVEVGKSIASKCGGLPLAIEVIAGALKKVDQSAYYWKRVENNFWQCVVRENDTSSC-WKIVEASYGSLSSEMKACFLYCLAFPKGYDIPFQMLISLWMAEGLIE----SNPKDKAEDHLMEFENLNLVTVSREIT-GSIKKIKCNEIFYDFYRMEVTKESVFQQLG---RR
>XP_010320570.2
SAHTS-RIT--E--EMVGFDEVVQTLKGKL--IRGSELDLISIVGMAGLGKTTLANKLFLDQFVVSHFDVRAQCCVSQVYTRKDLLLTILRSV-VDKLPEN--ELADKLRKLLFGQRYLILIDDVWETTA--CDELMPCFYDNNGSRLILTTRHDHVAYHAKL-SD----PRKFTLEESWMLLKNKVFNEK--CCPV-VLEDVGQKIAQKCGGLPLSVVLVAGILETMEKEEHCWEQVAINLGPHIQAKS------EDIINLSYQDLPFHLKPCFLYFGVLSEDEEIKVSKLTWLWTAEGLVR-TH-KL-EDIAENYLKNLIGRNLVMVSKKSSDGKTKTCRIHDLLLEFCKKKAKVENFLQCIDSIQRR
>XP_010320686.1
SSKWS-KRP--G--KTIGFEDEIEKLIHRL--TGGEGLDIISIVGMPGAGKTTLANRLYSYHPVVYRFDILGYCHVSPVYSKRGVLLSLLRVS-SSK-RTS--TLEDILVRNLRSRRYLILLDDVWDRNV--WGDLKRYFPDNNGSRILLTTRNDDVAYYVES-GK----PRLLTYEESWELLCIEVFGNK--SCSP-LLEKVGQEIARKCGGLPLSIVLVAGILSKMEKTEECWSRVAKDLGSYMASDA------KAIIEPSFQHLPYYLKPCFLYFGTFLEDEEINVSKLTWMWIAEGFVS-NL-KS-QDIAKGYLDILIRRNLVMNAKRSSDGNVKACRVHDLLLDFCKKKGGEEHFLSWTKLTQRR
>XP_010320708.1
GSKLT-T----ET-TYVGMKKDYKAILNCL--NAQKELIVISLIGMGGIGKTTLARKVFDNSIIRDRFEKHAWVTISEQYNKRQMLLEVASSI--QEMSND--ELMVIVYRSLKGRRFLIVIDDLWSTEA--WDQMRRIFQNNNKSRIILTTRLKHVADYASS--D-FP-PSFLSFKDSWKLFTKKLFRKD--RCPP-QLRKIGKHIIQQCQGLPLSIIVIAGLLSKIDVTYDNWKKIEQDLNSFHGSVL--EQC-QAILCLSYNYLPPYLKACFLYIGGFPEDMEIRVSKMMSSWIAEQFIKA-T-TR-EVVAEKYVQELMDRSLILGKTRKPNGRFKTCKIHDLLRQLCIREAQIENVVHFPY---RR
>XP_010320780.1
-----------DE-ELVGFDEHAQNITDYL--IRGWDLDVVSIVGMAGLGKTALARKVYNSRSIIDRFDVRAWCSVSQTYNRRQLVLQILTQI-SNYVNLD--DPEDILRKCLNGKRYLVVLDNIWDGKA--WDDFQSCFPD-HGSRIMITTRDKAMASYVKGY---SF-PPRLEDDQSWELLQKKVFGRGK-SCPL-ELVNVGKLVAKACRGLPLLIIMIAEVLSR-EREGSSWLKVAYDISS--------EII-MMTIQSSYDHLLDHLKPCLIYMGLFPKKYEIPVSDLLKWWIAEEFVH-HI-LK-EELSEICLHDLVGTNLVVVSKTRSNGKMKCCIVLDHVRDFCLRKITEEKFI------EQR
>XP_010320781.1
-----------DE-ELVGFDEHAQNITDYL--IRGWDLDVVSIVGMAGLGKTALARKVYNSRSIIDRFDVRAWCSVSQTYNRRQLVLQILTQI-SNYVNLD--DPEDILRKCLNGKRYLVVLDNIWDGKA--WDDFQSCFPD-HGSRIMITTRDKAMASYVKGY---SF-PPRLEDDQSWELLQKKVFGRGK-SCPL-ELVNVGKLVAKACRGLPLLIIMIAEVLSR-EREGSSWLKVAYDISS--------EII-MMTIQSSYDHLLDHLKPCLIYMGLFPKKYEIPVSDLLKWWIAEEFVH-HI-LK-EELSEICLHDLVGTNLVVVSKTRSNGKMKCCIVLDHVRDFCLRKITEEKFI------EQR
>XP_010320900.1
GVASS-SKQ--E--EIVGFEDVKDELIGKL--KGGSGLDVISIVGMAGLGKTTLANKLYSDESVVSYFDIHAHCCVSQQYTRKDLLLAILHDI-AGRETEN--ELADKLRKLLMRKRYLLLIDDVWETSA--WDDLKLCFPENNGSRIILTTRHYEVASHAKH-SD----PRSLNNDESWMLLNKKVFNNE--SCPL-IPRDIGQEIVRKCGGLPLSIILVAGILTRMKKDKHCWEQVATNLGPNIQDQM------EGTLDLSYQHLPPYLKPCFLYLGLFPEDREIQVSKLTWLWIAEGFIK-PH-KT-EEIAENHLENLVGRNLVMVKKRSFDGRIKACRIHDLVHEFCRKKAKLENIIQRINNTSRR
>XP_010320901.1
GVASS-SKQ--E--EIVGFEDVKDELIGKL--KGGSGLDVISIVGMAGLGKTTLANKLYSDESVVSYFDIHAHCCVSQQYTRKDLLLAILHDI-AGRETEN--ELADKLRKLLMRKRYLLLIDDVWETSA--WDDLKLCFPENNGSRIILTTRHYEVASHAKH-SD----PRSLNNDESWMLLNKKVFNNE--SCPL-IPRDIGQEIVRKCGGLPLSIILVAGILTRMKKDKHCWEQVATNLGPNIQDQM------EGTLDLSYQHLPPYLKPCFLYLGLFPEDREIQVSKLTWLWIAEGFIK-PH-KT-EEIAENHLENLVGRNLVMVKKRSFDGRIKACRIHDLVHEFCRKKAKLENIIQRINNTSRR
>XP_010320925.1
AKTTT-YTQRANE-EMEGFQDTIDELKDKL--LGGPELDVISIVGMPGLGKTTLAKKIYNDPEVTSRFDVHAQCVVTQLYSWRELLLTILNDV--NEKEDG--EIADELRRFLLTKRFLILIDDVWDYKV--WDNLCMCFSD-NRSRIILTTRLNDVAEYVKCESD----PRLFRDDESWTLLQKEVFQGE--SCPP-ELEDVGFEISKSCRGLPLSVVLVAGVLKQKKKTLDSWKVVEQSLSS--------EES-ISIIGFSYKNLPHYLKPCFLYFGGFLQGKDIHVSKMTKLWVAEGFVQ-AN-NG-EDTAQGFLDDLIGRNLVMAMEKR-NAKVKTCRIHDLLHKFCMEKAKQEDFLLQIN--EYR
>XP_010321400.1
------NAPKNGK-IIVGYEEETEWIIRKL--TSGAELDVISIVGMPGIGKTTLAYRLYNHKSIVDHYDVCAWCTVDQERNEKKLLQKIFNQV--ERSSEN-DDVADKLRRRLCGQRYLIVLDDMWDTAT--LDELMRPFP-HKGSRVILTSRKKEVALHGKCHTD----PRLLRSEESWELSEKKVFGEGR--CPD-ELEDVEKRIARKCDGLPLVVDLIGGVISRKEKKEALWAEVLNDLSSSIFKDE--EK-VLKVIQLSYDHLSDHVKPCLVYLATYPKDKDIRMSELKDLWISQGL------RS-EEVVD----ELISSSLVIPF-DD-----SIFKIHDLVHDFCYIKSRKEKLFHFIGLMPRG
>XP_010321401.1
------NAPKNGK-IIVGYEEETEWIIRKL--TSGAELDVISIVGMPGIGKTTLAYRLYNHKSIVDHYDVCAWCTVDQERNEKKLLQKIFNQV--ERSSEN-DDVADKLRRRLCGQRYLIVLDDMWDTAT--LDELMRPFP-HKGSRVILTSRKKEVALHGKCHTD----PRLLRSEESWELSEKKVFGEGR--CPD-ELEDVEKRIARKCDGLPLVVDLIGGVISRKEKKEALWAEVLNDLSSSIFKDE--EK-VLKVIQLSYDHLSDHVKPCLVYLATYPKDKDIRMSELKDLWISQGL------RS-EEVVD----ELISSSLVIPF-DD-----SIFKIHDLVHDFCYIKSRKEKLFHFIGLMPRG
>XP_010322775.1
------KSSDEAE-VTVGHEEDEAWIIGQL--DEHSELDVISIFGMPGVGKTTLANKVYNNTLVASHFHVRAKCTVSQK---------------------------------------------------------------------------------------------------------------------------------------------------------------------------------------------------------------------------------------------------------------------------------------------------
>XP_010322858.1
GHSSR-AKL--NI-VV-GLEDDLVRIIRRL--KGPLSREIIPILGMGGIGKTTLARKAFDDFETRNRFDIHIWVTVSQEYRIRGMLLDILRST---ESNID--RLMDMIYKKLKGWRYLVVMDDIWSSEV--WDLMTRTFPDNNGSRIILTSRQEEVASHADP--D-SN-PNLLNLDNSWKLIRDRVFGVEH-ACPP-ELEDIGEQIAQRCQGLPLALLVVAGHLSKISRTRESWNDVSKSVSKVVADES--DIC-LGVLAMSYNYLPDHLKPCFLYMGVFPEDSVVNIVRLINLWISEGFI------S-ELVGRDCMEDLVSRNLVMVRNRSFNGETKTCGVHDLIRDLILREAEKEKFLEVTRRSTRR
>XP_010324491.1
GSTSP------EN-EMVGHINEQANMRRRL--ITGSQLEVISIAGMGGIGKSTFAKKLFSDPSVVGFFDVRGWITVSKDYSSRKMLISLLQDA--VEVINA--ELADRLQKSFKGKRYLIVVDDIWSTEA--WDDISQWFPENNRSRILLTTRSMEVARHASS----KN-PRFLDPEESWNLFCQKAFSKK--DCPA-EFESVGKVVVENCKGLPLMISVVAGSLSSK-RTLNEWNEVAQSVSSLVNLDDY-QRC-SGVLALSYNHLPPDLKVCFLYFGVFKKASEISVENLIRLWMAEGLFK----RD-EKEACSLLHDLIDRSLIVVCKHSLDGKIKTCRIHDLLHDLCLRESESESLLYVSN---RR
>XP_010327076.1
------CIPHLQA-TMLDLDNDLMTVKSRL--IGPSKLTVVSIVGMGGIGKTTLARKVYDDIYMEHHFYIRAWITVSQMHQHREMLLGILRCF-TYQKNIE--QLAEQVYRSLKGRRYLIGMDDVWDTNA--WDVVKRSFPDKNGSRVILTSRLANVGIYASS----SP-PRCLSVDQSLKLFNLKVFGRE--TCPL-ELEKATKQIVEKCQGLPLAIVVVAGFCSKISKTEDCWEDVAHKIGLVVSRET--EEC-MDLLALSYKHLPLHLKTCFLYMGAFPKDFEITVSKLMKLWIAAEFVK-RT-KD-EEVAHGYLRDLIDRSLIMVKKLTSSGEVKTCKVHDLLHDLIIREAWKERLIYFTK---HR
>XP_019066422.2
GSKSA-TNPSTEE-NIVGMEDDFNTILDSL--TTQDELIVIPILGMGGIGKTTLARKVFGDSYIRSRFDKHAWVTISKEYNQRQMLLEVVSSV--QEMSDD--QLMEIAYKGLKGRRFLIVIDDIWSTKA--WDQIQRIFPNDNKSRILLTTRLKNIADYVSC--D-FP-PSFLSLDDSWNLFTEKIFKKD--PCPP-LLVKIGKHIVQQCQGLPLSVIVVAGLLGKIDPTHNNWKIVEGNLNSFFGTVS--ERC-QSILSLSYNYLPQYLRACFLYVGGFSEDMEIDVSKLIRLWIAEQFVKARR-KR-EVVAEEYLQELIDRSLVLVGKQRANGRMKTCKIHDLLRQLCIREAKTENGLNVMN-----
>XP_019066695.1
GSKSA---AFSEN-TVVGMKDDFNTILDRV--TAQNELTVIPIFGMGGIGKTTLAKKVYDDSFICSRFDKLAWVTISEEYNERQMLLEVVSSV--QEKSDD--ELMEIVYRGLKGRRFLIVIDDIWSTEA--WDQMQRIFPNDNKSRILLTTRLKYVADYVNC--D-FP-PSFLSLEDSWNLFTEKIFKKD--PCPP-LLEEIGKHIVQQCQGLPLSIVVVAGLLGKMDLTHDNWKNVEENLSSFFGTVS--ERC-QSILSLSYNYLPQYLKACFLYVGGFPEDREINVSQLIRLWIAEQFVKA-R-KR-EVVGEEYLQELVDRSLILTGKQSANGRMRSCKIHDLLRQLCLSETHTENVVHVIN---RR
>XP_019066753.1
GTKSA-TTPFSEN-TVVGMKDDFNIILDRL--TAQDELIVIPILGMGGIGKTTLARKVYDDSCIRSRFDKLAWVTISQEYNERQMLLEVVSSI--QEMSND--ELMEIVYRGLKGRRFLIVIDDIWSTEA--WNQMQRIFPNDNKSRILLTTRLKYVADYVNC--D-FP-PSFLSLEDSWNLFTEKLFKKD--QCPP-LLVEIGKHIVQQCQGLPLSIVVVAGLLGKMDLTHDNWKNVEENLSSFFGTVS--ERC-QSILSLSYNYLPQYLKACFLYVGGFPEDREINVSQLIRLWIAEQFVKA-R-KR-EVVAEEYVQELIDRSLILMDSLTTNGRMKTFKIHDLLRQLCLSETHTENVVHIMN---RR
>XP_019066849.1
TSSSE-MLPN-SN-NMVGRDKEKERMLEEL--RGGDELKVIPIVGMGGIGKTTLAKQVFNHPSIQSRFDVRAWATICKEYNVKEILLSLLQSI--YSRDEA--ELADLLQKKLKCRRYLIVIDDIWCYKA--WDDTRQCFPINNGSRILLTTRHTEVAIYASS-SN-----NLMNADESWNLLKSKAFANE--SFTP-ELETIGEKIASKCQGLPLTIVVVAGLLSKSKRTKEEWENVAENIKSFVTKDPN-EQC-LRVLGLSYNYLPNELKACLLYFGIFPEDSEISVKRLVRLWIAEGFLK----EG-EEEAKNRLQDLVDRCLVLVSQRSAGRNVKTCRIHDLVHELCLREAQSQNFLFIRN---YR
>XP_019066850.1
TSSSE-MLPN-SN-NMVGRDKEKERMLEEL--RGGDELKVIPIVGMGGIGKTTLAKQVFNHPSIQSRFDVRAWATICKEYNVKEILLSLLQSI--YSRDEA--ELADLLQKKLKCRRYLIVIDDIWCYKA--WDDTRQCFPINNGSRILLTTRHTEVAIYASS-SN-----NLMNADESWNLLKSKAFANE--SFTP-ELETIGEKIASKCQGLPLTIVVVAGLLSKSKRTKEEWENVAENIKSFVTKDPN-EQC-LRVLGLSYNYLPNELKACLLYFGIFPEDSEISVKRLVRLWIAEGFLK----EG-EEEAKNRLQDLVDRCLVLVSQRSAGRNVKTCRIHDLVHELCLREAQSQNFLFIRN---YR
>XP_019068848.2
SSTIN-RSD--DD-IVQGIDDDLEIIVKRL--IGPSDLEIVTITGMGGIGKTTLARKAYDHLQIRYHFDILAWVTITQEFRNRNVLLEALRCI-----DDN--ELADLVQKKLKGRRYLVVVDDIWTKNV--WDSIRGIFPNKNGSRILLTTRETEVAMYAST--C-S--PIHLSLENGWRLLCDKVFGQKY-EHPP-ELDEIGKEIVEKCQGLPLTISVIAGHLSKVANTLEGWKDVARNLSEIIASHP--NQC-LGVLGLSYYHLPNRLKPCFLSMSSFPEDFQVDTRRLIQLWIAEGFIR-TS-KS-EEVAEHYLEDLISRNLIQARKRRFSGEIKACGIHDILREFCLIEAEMTNHMHVERNNVCR
>XP_019068849.1
PSTSY-LSD--DQ-L--GLEDDLKIIIKRL--TGPSDIDIVTITGMGGIGKTTLAKKAYDHLTIRYHFDVFAWLTISQEFRCRNVLLEALHCI-----DEN--ELADLVQKQLKGRRYLVVVDDIWSSDV--WDSIRGIFPNNNGSRILLTTRENEVAMYANS--C-S--PSLLSAENGWKLLCDKVFGPNN-DHPP-ELEEIGKEIVEKCQGLPLTISVIAGHLSKVVRTLESWKDVARTLSKIIASHP--DKC-LAVLGLSYHHLPSRLKPCFLSMSSFPEDFRFET---------------------------------------------------------------------------------
>XP_019068866.1
TTQ-P-QGP--DV-EVVGFNKPAEDVKERL--CEGKDLDVIPIVGMPGLGKTTLSRKVYNDSSLDFYFYHKIWIYVGTSKKPKDILVEIVKEV--KDKDED--QLAHIIRDFLERGKHLIVLDDVWDTQV--VDFVKKAFPNKRGDRIMLTTRQQRVAEAVSA--R----PENLSKEDSIKLLEQRVFANKR-TCPI-ELQGYRDGIVDKCCGVPLAIVVISGALRGCMDE-SEWRVVEENVGKHLINKDDHKSC-LKFVETSYNHLPQEKKAAFLYFGVFPQGFDIPAWNLIRLWVAEGLIKSGH-SE-EKVAETYLSDFASRNLVMVMQKRSNGQIKTCRLHDMLHEFCIIEAARISLFQQVY---RR
>XP_019068867.1
TTQ-P-QGP--DV-EVVGFNKPAEDVKERL--CEGKDLDVIPIVGMPGLGKTTLSRKVYNDSSLDFYFYHKIWIYVGTSKKPKDILVEIVKEV--KDKDED--QLAHIIRDFLERGKHLIVLDDVWDTQV--VDFVKKAFPNKRGDRIMLTTRQQRVAEAVSA--R----PENLSKEDSIKLLEQRVFANKR-TCPI-ELQGYRDGIVDKCCGVPLAIVVISGALRGCMDE-SEWRVVEENVGKHLINKDDHKSC-LKFVETSYNHLPQEKKAAFLYFGVFPQGFDIPAWNLIRLWVAEGLIKSGH-SE-EKVAETYLSDFASRNLVMVMQKRSNGQIKTCRLHDMLHEFCIIEAARISLFQQVY---RR
>XP_019068911.1
------KSSHEVE-VTVGHEEEEAWIIGQL--DEHSELDVISIVGMPGVGKTTLANKVYNNTLVASHFHVRAKCTVSQKY----------------------------------------------------------------------------------------------------------------------------------------------------------------NLDSFISTNI--SL----VMQLSYDHLPCHLKPLLLYFATTQKSQRTPVSTLMQLWMAEGFVD-HD--S-EEVTQSYLDALISSNLIMV--DHTSTMIKVCYMHDVVHDFVSVKAENEKFFKLINLLHHR
>XP_019069317.1
AHISS-NTP--DE-EVVGFEDVMEKLREQL--IRGKQLDVISVVGMPGLGKTTVANKLYSDELVVSRFDIRAKCCVSQAYSRRSVLLSILRDA-PTKLPTD--VLADQLRKTLLWKRYLILVDDIWEASV--WDDLRCCFHDNNGSRIILTTQHADVAENAKS-SD----PRILNDDESWKLLKQKVFGEE--SCFM-LLSNVGQEIANKCRGLPLSIVLVAGMLTKMEKSEKCWKQVAKNLCTNVLSNS------KAIIEQSYQNLPYHLKPCFLYFGVFLEDKEINISILTWLWISEGFIK-SC-KS-EDIAEGYLENLIGRNLVMVAKWGSGGKVKTCRIHDLLLYFCKEIAREKNLLLWMRLVQRR
>XP_019069333.1
------NTPSKDQ-IIVGFEEETEWIIRKL--TSGTEVDVISIVGMPGLGKTTLAYRVFNNKSVVDHFDVRAWCTVDQEHNDKKLLQKIFNQV--QTLNED-DDIADKLRKELFGKRYLIFLDDLWDIET--WNELTRPFP-QRRSRIILTSRKREVALQGKHHSD----PRLLTPEESWDLLVKRVFGEER--CPD-ELLVVGEEIARKCAGLPLLLDLIGGVIARQEKKKALWLEVLNNLNSLILKDE--EE-VMKVIQLSYDHLPNHLKPCLLYLASYPKDNYIKISELKHLWSSEGLVE-HI-KS-DELLEVYVDELISSSLVVVFYRN-----PIFRIHDLVHDFCLIKSRNEHLFDVIKLMPRA
>XP_019069347.2
------NTPNKGK-IIVGFEEETEWIIRKL--TSGAEIDVISIVGMPGLGKTTLAYRVYNDKSIVDHFDVCAWCTVDQEHNEKKLLQKIFNQV--ERFNEK-DEVADKLRKQLFGKRYLIVLDDIWDTAI--FDELTRPFP-QKGSRVILTSRKKEVALHGKCHSN----PRLLRSDESWELLEKSVFGEER--CPD-ELKYVGEKIAQKCDGLPLVLDLIGGVISRKEKKETLWLEVLNNLSSFIFKDE--EE-VVKIIQLSYDHLSDHVKPCLVYLASYPKDEDIRISELKDLWIFQGLVQ-QI-KS-EEVVDV----LISSSLVIPF-DN-----SICKIHDLVHDFCYIKSRKEKLLHFIGLMPRG
>XP_019069358.2
------NAPNKGK-IIVGFEEETEWIIRKL--TSGDEIDVISIVGMPGLGKTTLAYRVYNDKSIVDHFNVCAWCTVDQERNEKKLLQKIFNQV--ERFNEDHDDVADKLRRKLFGKRYLIVLDDMWDTDI--LDDLMRPFP-HEGSRVILTSRKKEIALHGKCHSD----PRLLRSEESWELFNKRVFGEEG--CPD-ELKDVGEKIALKCGGLPLVVDLIGGVISKKEKKEALWAEVLNDLSSSIFKDE--EE-VVKVIQLSYEHLSHDVKPCLLCLATYPKDEDISMSELKDLWIFQGL------KS-EEVVD----ELISSSLVIPF-DD-----SIFKIHDLVHDFCYIKSRKEKLLHFIGLMPRG
>XP_019069402.1
------NAPKNGK-IIVGYEEETEWIIRKL--TSGAELDVISIVGMPGLGKTTLAYRVYNHKSIVDHYDVCAWCTVDQERNEKKLLQKIFNQV--ERSSEDHDDVADKLRKRLCGQRYLIVLDDMWDTAT--LDELMRPFP-HKGSRVILTSRKKEIALHGKCHSD----PRLLRSEESWELLEKRVFGEEG--CPD-ELKDVGKKIARRCGGLPLLVDLIGGVISRKEKKEALWAEVLNDLSSSIFKDE--EE-VVKVIQLSYDHLSDHVKPCFVYLASFPKDEDISMSELKDLWISQGL------KS-EEVVD----ELISSSLVIPF-DD-----SIFKIHDLVHDFCDIKCRKEKLLHFIRLMTRG
>XP_019069404.2
------NAPNKGK-IIVGFEEETEWIIRKL--TSGAEIDVISIVGMPGIGKTTLAYRVYNHKAIVDHFDVCAWCTVDQERNEKKLLQKIFNQV--ERFSEK-DGVADKLWKQLCGKRYLIVMDDMWDTET--LDELMRPLP-HKGSRVILTSRKKEVALHGKCHSD----PRLLRSEESRELLKKRVFGEEG--CPD-ELMDVGKRIAKKCGGLPLVLDLIGGVLSRKEKKETLWLEVLHSLSSSIFKDE--EE-VVKAIQLSYYHLSDDVKPCLVCLATYPKDEDIRMSELEDLLIFQGL------KS-EEVVD----ELISCSLVIPF-DD-----SIIKIHDLVHDFCDIKCRKEKLFHFIGLMPRG
>XP_019069438.1
AKTST-NAPTGNE-EMVLFQDVMEKIKKQL--LGGSQLDVISIVGMPGLGKTTLAEQIYNDQIVAGYFDVHGKCHVTQTYSWRELLVTLLNDV--TKKADD--QLAKELRQFLLTKRFLILIDDVWDTKA--WDYLHMCFQG-NGSRIILTTRLSEVAQYAKCESN----PPLLRDDESWKLLQKKVFRRG--SCPP-ELGDVGFRIAKSCGGLPLFIVLVAGVLKEKNEKADLWKEVEESLDA--------EES-MSIIGFSYMNLPHHLKPCFLYFGGFLRGKSIHVSKLTRLWLAEGFVL-EH-KR-EDVAEDFLKNLISRNLVMDMEKR-NGKMKTCRVHDLLHKFCLEKAKQENFLLWIY--EYR
>XP_019069506.1
------NAPNKGK-IIVGFEEETKWIIRKL--TSGAEIDVISIVGMPGLGKTTLAYRVYNDKSIVDHFDVCAWCTVDQECNEKKLLQKIFNQV--EKFSED-DDVADKLRRKLCGQRYLIVLDDMWDTAT--WDELTRPFP-QKGSRVILTSRKKEVALHGKCYSD----PRLLKPKESWELLEKRVFGEEG--CPD-ELKDVGEKIARKCDGLPLVLDLIGGVISRKEKKEALWLEVLNNLSSFIFKDE--EE-VAKVIQLSYDHLSDHVKPCLVYLASYPKDKDIMISELKDLWIAQGLVQ-QT-KS-EEVVEIYVDELISSSLVIPF-FK-----FIFKIHDLVHDFCYIKSRKEKLFDFIGLMPRG
>XP_019069562.1
AKTSM-YTPRENE-EMEGFHEAMDKIKRQL--LRRSQLDIISIVGMPGIGKTFLAEKIYNNLIVTPHFDVHAKCRVTQLYSWKELLLTILNDV--TGKEDG--ELATELRQVLLTKRFLILVDDVWDKTV--WDHLYMCFRD-NGSRIILTTRLSDIANYAKCKSE----PRLFRDDESWTLLQEEVFQGE--SCPT-ELVDVGFRIAKSCGGLPLSIVLVGGVLKEKEKKEDLWKEVEESLGS--------QKS-MSLIGFSYKNLPHHLKPCFLYFGGFFKGKDIHVSKLTRLWQAEGFVQ-AN-K--TDTAHDFLEDLISRNLVMVMKER-NDKVKSCRIHDLLHNFCLEKSKQENFLNQMN--DYR
>XP_019069678.1
------NSPKKDK-IVVGFEEETKWILRKL--TSGTDLDVISITGMPGSGKTTLAYKVYNDKSVSSHFDLHAWCTVDQGCDEKKLLNKIFKQV--SKLSED--DVADKLRKQLYGKRYLIVLDDVWDTTT--WDELTRPFP-KKGSRIILTTREKEVALHGKLNTD----PRLLRSEESWELLQKRAFGNES--CPN-ELLDVGKEIAENCKGLPLVADLIAGVIAGREKKRSVWLEVLNNSHSFILKNE--VE-VMKVIEISYDHLSDHLKPCLLYFASWPKDTIMTIYELNGFLGGEGFVG-KT-KS-EEVVKIYMDDLISSSLVICFNEY-----PTYQLHDLVHDYCLIKARKENLFDRIRLLPRQ
>XP_019069769.1
-----------DD-EVVGFEKDAEIIMKKL--IRGKERDLISIYGMPGLGKTTLARKVYNNPSIVNYFEVKAWCAVSQAYNRSTLLVEIFKQA-K-IKEDD--DVADMLRKVLIGKRYLIVLDDIWEVEA--WEDLGICFPQ-CGSRVMVTTRIEQVAKHLQHH---SH-PSFLSSKKSWELLEKKVF-RGE-SCPP-DLLEAGLQVALHCKGLPLVVVLIAGMIAKMDREASLWLEVANDLSS--------EQS-MKVIQSSYDHLENHLKPCLLYMALFPEDHKITVDDLLKLWMAEEFVL-NV-EN-EEASRVCLSDLLNRSLIMVSGMRFYDNVQYCSLHDVVREFCLRKLTEDKYMQLT---ESR
>XP_019071116.1
IETSR-HMPDQDE-DIVGFGIVAEKMIHSL--TRGNELDVIPIVGMGGQGKTTCARLLYNNEIIVSHFDVRAWCIISQTYNRKELLQDIFSQV--KVDEVG--ELADMLRKSLLGKWYFIVLDDMWD----------------------VTTRLEKVGEYVKHHTN----PPFLTLKESWELLQKKVFQNK--SCLS-ELYDVSLEVAKRCKGLPLVVILVAGIIKK-KMEESWWHEVKDAIYSYLG-ES--EEYSRGTVHLSYDNLPDYLKPCLLYMGMFPEDHNISASNLINLWIAEGFVQ-DV-R--EEAAEGYLMDLISSNVIMVSKGRYNGKVKYSQVHDIVLHFCLERSREEKFMLAVKWKESR
>XP_019071638.1
------CSPHLQA-TVLDLDNDLMTVKSRL--IGPSKLDVVSIVGMGGIGKTTLARKVYDDIYMEHHFYVRAWITVSQMHQHREMLLGILRCF-TYLKSTE--QLAEQVYRSLKGRRYLIAMDDVWDTTA--WDVVKRSFPDKNGSRVILTSRLANVGIYASS----SP-PRCLSVDRSLKLFNLKVFGRE--NCPL-ELEKATKQIVGKCQGLPLAIVVVAGFCSKISKTENCWEDVAHKIGLIVSRET--EEC-MDLLALSYKHLPHHLKPCFLYMGAFPKDYEISVSRLIKLWIAAEFLE-YT-MD-EEVAEGYLKDLIDRSLIMVKKRTSSGKVKTCEVHDLLHDLIIREAWKERSIYFTK---HR
>XP_019071639.1
------CSPHLQA-TVLDLDNDLMTVKSRL--IGPSKLDVVSIVGMGGIGKTTLARKVYDDIYMEHHFYVRAWITVSQMHQHREMLLGILRCF-TYLKSTE--QLAEQVYRSLKGRRYLIAMDDVWDTTA--WDVVKRSFPDKNGSRVILTSRLANVGIYASS----SP-PRCLSVDRSLKLFNLKVFGRE--NCPL-ELEKATKQIVGKCQGLPLAIVVVAGFCSKISKTENCWEDVAHKIGLIVSRET--EEC-MDLLALSYKHLPHHLKPCFLYMGAFPKDYEISVSRLIKLWIAAEFLE-YT-MD-EEVAEGYLKDLIDRSLIMVKKRTSSGKVKTCEVHDLLHDLIIREAWKERSIYFTK---HR
>XP_019071640.1
------CSPHLQA-TVLDLDNDLMTVKSRL--IGPSKLDVVSIVGMGGIGKTTLARKVYDDIYMEHHFYVRAWITVSQMHQHREMLLGILRCF-TYLKSTE--QLAEQVYRSLKGRRYLIAMDDVWDTTA--WDVVKRSFPDKNGSRVILTSRLANVGIYASS----SP-PRCLSVDRSLKLFNLKVFGRE--NCPL-ELEKATKQIVGKCQGLPLAIVVVAGFCSKISKTENCWEDVAHKIGLIVSRET--EEC-MDLLALSYKHLPHHLKPCFLYMGAFPKDYEISVSRLIKLWIAAEFLE-YT-MD-EEVAEGYLKDLIDRSLIMVKKRTSSGKVKTCEVHDLLHDLIIREAWKERSIYFTK---HR
>XP_025883958.1
GTKSA-TTPFSEN-TVVGMKDDFNIILDRL--TAQDELIVIPILGMGGIGKTTLARKVYDDSCIRSRFDKLAWVTISQEYNERQMLLEVVSSI--QEMSND--ELMEIVYRGLKGRRFLIVIDDIWSTEA--WNQMQRIFPNDNKSRILLTTRLKYVADYVNC--D-FP-PSFLSLEDSWNLFTEKLFKKD--QCPP-LLVEIGKHIVQQCQGLPLSIVVVAGLLGKMDLTHDNWKNVEENLSSFFGTVS--ERC-QSILSLSYNYLPQYLKACFLYVGGFPEDREINVSQLIRLWIAEQFVKA-R-KR-EVVAEEYVQELIDRSLILMDSLTTNGRMKTFKIHDLLRQLCLSETHTENVVHIMN---RR
>XP_025883959.1
GTKSA-TTPFSEN-TVVGMKDDFNIILDRL--TAQDELIVIPILGMGGIGKTTLARKVYDDSCIRSRFDKLAWVTISQEYNERQMLLEVVSSI--QEMSND--ELMEIVYRGLKGRRFLIVIDDIWSTEA--WNQMQRIFPNDNKSRILLTTRLKYVADYVNC--D-FP-PSFLSLEDSWNLFTEKLFKKD--QCPP-LLVEIGKHIVQQCQGLPLSIVVVAGLLGKMDLTHDNWKNVEENLSSFFGTVS--ERC-QSILSLSYNYLPQYLKACFLYVGGFPEDREINVSQLIRLWIAEQFVKA-R-KR-EVVAEEYVQELIDRSLILMDSLTTNGRMKTFKIHDLLRQLCLSETHTENVVHIMN---RR
>XP_025883969.1
PSSSR-QSLS-DH-VVVGLYDDFLRIADKL--TGYDKLDVVVIFGMGGIGKTTLAKRIYHDKLIEEHFYVRAWITVSERYKVRNMLLDLLVCT--DEMENE--ELGERLYKSLKGQRYLIVMDDVWYTEA--WDDVRRYFPNNNGSRVMVTSRIMKVARYINP----NP-PRFLTVEESWKLLQKKIFGLDDPCCDD-EMERIGMEISKKCKGLPLAIVMVAGILSKESATASKWSDIAENIHSFVTEES--RPF-LDILALSYNHLSRHLKACFLYMGAFPEDVEVPVWRLIRLWIAEGFIK----KT-EFVGQEYLQELIDRSLIIVSKRSYDNRVKTCSIHDILRNFCQEEAKQEKLLHVVR---RR
>XP_025884346.1
TSSSE-MLPN-SN-NMVGRDKEKERMLEEL--RGGDELKVIPIVGMGGIGKTTLAKQVFNHPSIQSRFDVRAWATICKEYNVKEILLSLLQSI--YSRDEA--ELADLLQKKLKCRRYLIVIDDIWCYKA--WDDTRQCFPINNGSRILLTTRHTEVAIYASS-SN-----NLMNADESWNLLKSKAFANE--SFTP-ELETIGEKIASKCQGLPLTIVVVAGLLSKSKRTKEEWENVAENIKSFVTKDPN-EQC-LRVLGLSYNYLPNELKACLLYFGIFPEDSEISVKRLVRLWIAEGFLK----EG-EEEAKNRLQDLVDRCLVLVSQRSAGRNVKTCRIHDLVHELCLREAQSQNFLFIRN---YR
>XP_025884479.1
CTKSK-STSRHEN-VMVGHENEFEMMQDQL--TRGSDLEVVSIVGMGGIGKTTLANKIYTDPFVMSCFDKRAKVTISQDYCVRNVLLRLLSSI--EEQDDG--QLADQLQKLLKGPRYLVVIDDIWTTGA--WDDIKLCFPDNCRSRILMTTRNMEVAEYASS----SP-PRLMNFDESWSLLYEKVFAR-G-FFPH-EFEQLGKQIASKCKGLPLMIVVIAGLLSKIGNRLDRWRSVAENVSSVMNTDLD-VQC-MRVLALSYYHLPHHLRACFLYFALFPEDKLIFVNELVKLWAAEGFLK-VD-KS-EQVAKQSLKDLVDRSLVFIQRVSSDGKIKACGMHDVIRELCLREARKINFVNVI----VR
>XP_025884563.1
PARHI-SSP--QK-PV-GFQEDLEKIIDRL--RGGSELDIICIVGMAGIGKTTLAKRAYNDISVVNRFDVRAWVTVSQEYRERDILFDLFYSV-TYERRDQ--ETADRVRKSLICKRFLIVVDDMWSTDA--WDNLSRLFPDDNGSRIILTSRLIDLATYVNP--D-RQ-PDFLDNDEGWELLRRKIFGKRG--CPF-ELEEIGRSIAEKCQGLPLAIVVVAGHLSKMSKTTDCWNNVAESVDSVVNREP--GQC-LDILALSYSHLPQHLKACFLYMGAFPEDFEIHVWKLIRLWVAEGFLN-AT-TT-EEIAEECLEDLIDRSLVLAVKRS-NGKLKTCKLHDIMRDFCLEEAKRQNFLHFLKTALRR
>XP_025886222.1
------KSSNEVE-VTVGHEEDEARIIGQL--DEHSELDVISIVGMPGVGKTTLANKVYNNTLVASHFKIRAKCTVSQNFNKSKVLREILQQV--TKESED--DLAGKLRVALLDKRYLIVLDDVWDIAT--GEMLIACFPKERGNRVILTSRSSEVGLKVKCHSD----TQLLTPEKSWDLFVKKVFEDEG-SCPA-ELSDIGHQIVEKCKGLPLSIVLIAGVIVRKKKKKDLWLQIEHNLDSFISSNN--NLQMMKVMQLSYDHLPYHLKPLLLYFARSQKSKRTPVSTLMQLWMAEGLVD-HD--S-VETTQSYLNALISSSLIMV--DHTSAMIRACYVHDVVHDFCSVKAKKEKFFKLINFLHRR
>XP_025886337.1
HATDG---------ELVGFTDVCKTIRDQL--VGGQELDVVSIVGMAGSGKTTLARSFINDDIVVSHFDFFAECRVSQEYTREDLLFSILSSA-TSKRGAD--ILADRLRKTLLPKRYLLIIDDVWAVQA--WDDLRLCFPEKKGSRIILTTRLKEVATYAKC-TE----PRSMKDSESWLLLQKKVFGEE--MCPE-ELKEVGQNIAFKCNGLPLSIVLVAGLLAKIDKTERCWTRMELSFGERVQDGA------KDLVKLSYEDLPNKLKSCFLYFGAFLEDREISVSKLTSLWIAEEFIK-NN-KC-EDTAEDYLSDLIGRNLIMVSKRRSTGKIKACRVHDLMLDFCKEKAKEDNFLLWLKM-HRR
>XP_025886344.1
------KSSSQVE-VTVGHEKEEAWIIDQL--DEHSELDVISIVGMPGLGKTTLANKVYKNTLVASHFHVRAWCTVSQXYNKSKVLREILKQV--GKESED--DLAEKLRRALLDKRYLIVLDDVWDIET--GEMLIACFP-KRGNRIILTSRSSKVGLQVKCHSD----PQLLTPEKSWDLFVKKVFGDKG-SCPA-ELSKVGHQIVEKCKGLPLAIVLIAGVIVRKKKEKDFWLKILHNLDSFISTNI--NL----VMQLSYDHLPCHLKPLLLYFATTQKSQRTPVSTLMQLWMAEGFVD-HD--S-EEVTQSYLDALISSSLIMV--DHTPLMIKVCYVHDVVHDFCSEKAKKEKLLKLINFLHHR
>XP_025886396.1
SSKSY-LSD--DD-IVRGIDDDLEIIIKRL--IGPSDLDIVTISGMGGIGKTTLARKAYHHLTIRYHFDILAWVTISQEFQCRNVLLEALHCI---KMDDN--ELADLVQKNLKGPRYLVVVDDIWTENV--WDSVRGIFPNNNGSRILLTTRENEVAMYANT--C-S--PSLLSGENGWKLVCDKVFGPKH-DHPP-ELEEIGKEIVEKCQGLPLTISVIAGHLCKVARTLEGWKDVARTLSEIIASHP--DEC-LAVLGLSYHHLPNHLKPCFLSMSSFPEDFQVETRILIQLWIAEGFIR-TS-KS-EEVAIDYLEDLISRNLIQARERRFNGDIKACGIHDLLREFCLTEAEMTKHMHVERHNVRR
>XP_025886812.1
AKTST-NAPTGNE-EMVLFQDVMEKIKKQL--LGGSQLDVISIVGMPGLGKTTLAEQIYNDQIVAGYFDVHGKCHVTQTYSWRELLVTLLNDV--TKKADD--QLAKELRQFLLTKRFLILIDDVWDTKA--WDYLHMCFQG-NGSRIILTTRLSEVAQYAKCESN----PPLLRDDESWKLLQKKVFRRG--SCPP-ELGDVGFRIAKSCGGLPLFIVLVAGVLKEKNEKADLWKEVEESLDA--------EES-MSIIGFSYMNLPHHLKPCFLYFGGFLRGKSIHVSKLTRLWLAEGFVL-EH-KR-EDVAEDFLKNLISRNLVMDMEKR-NGKMKTCRVHDLLHKFCLEKAKQENFLLWIY--EYR
>XP_025886865.1
NADTS-QMT--E--EMVGFQDVMYTLRGKL--IRGSKLDVISIVGMPGLGKTTIANKLFFDQLVVSHFDVRAQCCVSQVYTRKDLLLTILHSV-VDKLPED--VLADKLRKLLMVQRYLILIDDVWETVA--WDDLKPSFYDNNGSRIILTTRLGDVANDAKF-SD----PRLFTQEESWMLLKTKVFNTK--SCPL-VLEDVGQRIAKRCGGLPLSVVLVAGILETTEKETNCWEQVAINLGSHIQAKS------EDIINLSYQALPFHLKPCFLYFGVFLEDEEIRVSKLTWLWIAEGLVR-SH-KP-EDIAEDHLKNLIGRNLVMVSKMSSDGKSKSCRIHDLLLDFCKKKAKVENFLQCIKNISRR
>XP_025886867.1
GVASS-SKQ--E--EIVGFEDVKDELIGKL--KGGSGLDVISIVGMAGLGKTTLANKLYSDESVVSYFDIHAHCCVSQQYTRKDLLLAILHDI-AGRETEN--ELADKLRKLLMRKRYLLLIDDVWETSA--WDDLKLCFPENNGSRIILTTRHYEVASHAKH-SD----PRSLNNDESWMLLNKKVFNNE--SCPL-IPRDIGQEIVRKCGGLPLSIILVAGILTRMKKDKHCWEQVATNLGPNIQDQM------EGTLDLSYQHLPPYLKPCFLYLGLFPEDREIQVSKLTWLWIAEGFIK-PH-KT-EEIAENHLENLVGRNLVMVKKRSFDGRIKACRIHDLVHEFCRKKAKLENIIQRINNTSRR
>XP_025886878.1
RKTSI-NTPGSDE-EMESFQEAMDQMKMQL--LGGRQLDVVSLVGMPGIGKTTLAEKIYNDPVITFHFDVRAQCRTTQVYSWRDLLLAILNGV--NEKEDG--ELADELRRFLLTKRFLILIDDVWDDKV--WDNIHMCFKD-NGSRIILTTRLSSVANYAKCESE----PRLFRDDESWTLLQQELFQGK--SCPP-EIVDVGFRIAKICGGLPLFIVLVAGVLREKKIKAELWKEIEESLCL--------EES-MSIIGFSYRNLPQQLKPCFLYFGGLLKGKDIHVSKLTRLWVAEGFVQ-AN-NG-EDAAXCLLEDLISRNLVMGVEKR-NGKLKTCRVHDLLHKFCLEKSKQENFLLHIN--DYR
>XP_025887010.1
------NAPNKGK-IIVGFEEETEWIIRKL--TSGDEIDVISIVGMPGLGKTTLAYRVYNDKSIVDHFNVCAWCTVDQERNEKKLLQKIFNQV--ERFNEDHDDVADKLRRKLFGKRYLIVLDDMWDTDI--LDDLMRPFP-HEGSRVILTSRKKEIALHGKCHSD----PRLLRSEESWELFNKRVFGEEG--CPD-ELKDVGEKIALKCGGLPLVVDLIGGVISKKEKKEALWAEVLNDLSSSIFKDE--EE-VVKVIQLSYEHLSHDVKPCLLCLATYPKDEDISMSELKDLWIFQGL------KS-EEVVD----ELISSSLVIPF-DD-----SIFKIHDLVHDFCYIKSRKEKLLHFIGLMPRG
>XP_025887048.1
------NAPKNGK-IIVGYEEETEWIIRKL--TSGAELDVISIVGMPGIGKTTLAYRLYNHKSIVDHYDVCAWCTVDQERNEKKLLQKIFNQV--ERSSEN-DDVADKLRRRLCGQRYLIVLDDMWDTAT--LDELMRPFP-HKGSRVILTSRKKEVALHGKCHTD----PRLLRSEESWELSEKKVFGEGR--CPD-ELEDVEKRIARKCDGLPLVVDLIGGVISRKEKKEALWAEVLNDLSSSIFKDE--EK-VLKVIQLSYDHLSDHVKPCLVYLATYPKDKDIRMSELKDLWISQGL------RS-EEVVD----ELISSSLVIPF-DD-----SIFKIHDLVHDFCYIKSRKEKLFHFIGLMPRG
>XP_025887356.1
-----------DD-EVVGFEKDAEIIMKKL--IRGKERDLISIYGMPGLGKTTLARKVYNNPSIVNYFEVKAWCAVSQAYNRSTLLVEIFKQA-K-IKEDD--DVADMLRKVLIGKRYLIVLDDIWEVEA--WEDLGICFPQ-CGSRVMVTTRIEQVAKHLQHH---SH-PSFLSSKKSWELLEKKVF-RGE-SCPP-DLLEAGLQVALHCKGLPLVVVLIAGMIAKMDREASLWLEVANDLSS--------EQS-MKVIQSSYDHLENHLKPCLLYMALFPEDHKITVDDLLKLWMAEEFVL-NV-EN-EEASRVCLSDLLNRSLIMVSGMRFYDNVQYCSLHDVVREFCLRKLTEDKYMQLT---ESR
>XP_025888775.1
AAPFK-HLPTRDE-EIVGFGIDKEKIIQCL--IRGNDLDVVPIVGMGGQGKTTIARKVYNSDNIVSHFDVRAWCIVSQTYNRRKLLQEILSQV--KGYEDD--ILADELRKSLMGKRYLIVLDDMWDCMA--WDDLRLSFPDGNRSRIVVTTRLEKVGEQVKFHTD----PPFLTKEESCKLLQKKVFQKE--DCPP-ELQDVSQVVAEKCKGLPLVIVLVAGIIKTRKLEESWWNEVKDSLFDYLDCHS--EQYSRATMQLSFDNLADCLKPCLLYMGMFPEDASINVSALLSLWLAEDFVQ-NI-------AEDYLMNLISSNVVMVSKKEYNGKIKYCEVHDVVLHFCLEKSREENFMLVAKWKQSR
>KAA8519401.1
GSCSR-SAP--EE-TLVGFDDEVDTIKDRL--IGVDQLEVISIVGMAGLGKTTLAKKVYDDPLVVYHFYIRGWTYVSQVFQKRDLLLGILTSF--YGMSDA--ELGERLYKCLKERRYLVVMDDIWLIEA--WNDIKKHFPNNNGNRILFTSRMIDVAFQAKP--D-SP-PHFLTDDESWNLLQKKVFQKK--SCPT-ELVEIGKQIAKKCQGLPLAILVVAGLLAKTEQTENWWKKVAESVSSYILNDP--KQY-MDTLALSYNHLPPHLKSCFLFMGAFPE--EIPVQKLIWLWIAEGFIC-QT-KS-EDVAEEYLMDLIDR----------------------------------------------
>KAA8529776.1
GSSRA------EE-IVVGFDEEAMKIIEQL--TGEKQLQVISIVGMGGLGKTTLARK-----------------------------------------------------------------------------------------------------------------------DESWDLLQQ-------------------KSISFVCQTFKLLRVLV-------------------------------------------------ITVHFLDF--FP--------------------K-QI-RY-EIFACDF-----------------------------------------------------
>KAA8529800.1
GSMAA------EE-AVVGIEDEAYEIKSWL--MEEKKLDAVSIVGMPGLGKTTLARKFYNDD-------------------------SVLTS----DLTDK--DLSEELYKCLKGKSNCI--------------------------------RSSN----------------------------------------------------------PFGAI---------------------------------------------------FQPAPL-----------------------------------DSAADAVPAVI--------------------------------ATAAGFI-------RR
>KAA8529801.1
GSMAA------EE-AVVGVEDEAYEIKSWL--MAEKKLDAVSIVGIPGLGKTTLARKLYYDD-------------------------SVLTS----DLTDK--DLSEELYQCLKGKRYLIVLDDIWDIRV--WNDLKGSFLDNKGSRILFTTRTKDGAFHAQL--N-SR-PRFLNENESWDLLKEKIFHKE--SCST-MLMEVGKQIARKCAGLPLAIVVVAGLLAKKEKTKEWWERVTESVSSHMVNDR--KQY-MDTLALSYHHLRNHLQPCFLYFGAFPEDYEIPVWKLIWLWVAEGFIK-KH-ES-EDVAVDSLNDLIERSLIIVANKRSDGGVKSCRIHDMLHDLCLRKAEEEGFLQRIR---RR
>KAA8529803.1
GSMAA------EE-AVVGVEDEAYEIKSWL--MAEKKLDAVSIVGMPGLGKTTLARKLYYDD-------------------------SVLTS----DLTDK--DLSEELYQCLKGKRYLIVLDDIWDIRV--WNDLKGSFPDNKGSRILFTTRTKDGAFHAQL--N-SR-PRFLNENESWDLLKEKVFHKE--SCST-MLMEVGKQIARKCAGLPLAIVVVAGLLAKKEKTKEWWERVAESVSSHMVNDR--KQY-MDTLALSYHHLPDHLQPCFLYFGAFPEDYEIPVWKLIWLWVAEGFIK-KH-ES-EDVAADCLNDLIERSLIIVANKRSDGGVKSCRIHDMLHDLCLRKAEEEGFLQRIR---RR
>KAA8529807.1
GSREK-RAP--EE-NVVGFHKETKMLVDQL--IGEKELEVISVVGMGGLGKTTLARKVYTDPDVDFNFRSRAWIFVSQEYNRKEVFLGILSQV--YKMSAD--SLAQVIRTRLESGRYLIVLDDVWTNDA--WDALKNAFPNKNGSRIVLTSRETEVAKHANP--DKDA-IRFLTEDESWELLQLKVFRKG--SCPS-DRESLGKKIVKQCGGLPLAVVVVAGLLLKKVNSDDWWNKVAESVRPYVARDP--KQF-REVLALSYKHLPYHLKACFLYFGVFPEDFQIPVWKLIRLWVAEGLIMLPI-EN-EEIAEEHLEDLVDRNLVLVEKWTSNGRIKACRIHDMLRDLCLKEAAEEKFFEEIK--SRR
>KAA8529811.1
GPSRA-NIP--KE-SVVGFDDEALKIIEQL--TGEKRLEVISIIGMAGLGKTTLARKVYNDPFIVYHFHVRGWTYVSQVYHQRDILLAIISSL--YKMSIE--TLCEMMKKQLTGKKYLIVLDDIWDIGA--WNDLRRSFPNNNGSRIMFTSRYKDVALHVKP--H-CP-PRFLTEDESWDLFVQKVFRKE--RCPL-ELMEIGKKIAKKCQGLPLAILVVAGLLAKKEKTQDWWKQVAQSVSSYIVSDP--EQY-MDALALSYNHLPHHLKACFLYFGAFPEDYDIPVWKLIYLWVAEGFIQ-KN-KS-EELAEDYLMDLIDRSLVLVSKRRSDGGIKTCHIHDLLRDLCLRKAEEENFLQEIS---RR
>KAA8529814.1
GSLQR-RAP--KD-NVVGFDEEAKMVKDRL--TKGEQLEVVSVVGMGGLGKTTLARKIYTDPSIEYHFYIRAWTYVSQEYNRREVFLNILSSL--FKMSDE--RLGEELCKHLKSGKYLIVIDDVWTTMA--WDDLKMAFPNNNGSRILLTSRHTDVALHANH--N-SP-PRFLTDDESWELLHIKVFHRA--DCPS-ELEELGKQIAKKCSGLPLAVVVVAGLLSKKYKTHDWWKKVAESVSSYVARDP--KQC-MDILALSYKHLPHHLKVCFIYFGLFPEDFEIPVWKLLRLWVAEGFIQ-QI-EC-EDIAEEYLEDLVDRNLILVAKRRSNGRIKTCRIHDMLRDLCLREAAEEKFLQEIK---RR
>KAA8529819.1
GGSSR------EE-IVVGFDNEIMMIKEQL--TGGKQQEVVSIIGMAGLGKTTLPRKVYDDPFIEYHFYIRAWSYVSQDYRKRDLLLGILSYV--HEMSDE--ELSLKLKKGLMGRRYLIVMDDIWSVDA--SDCLKRSFPDNNGSRIMFTSQLKDVALHAKP--D-SH-LRFLTEDESWFLFQQKAFGKE--TCPL-WLMGIGMEITKKCLGLPLAIVVTARSSCQNRKE---FSIVGESCKKWI----------------------------------------------------------------------------------------------------------------------------
>KAA8529825.1
GSSEK-RAP--EE-NVVGFDKEVGILLDLL--TSGEELEVISVVGMGGLGKTTLVRKVFTDPRIEYEFNNRAWNYVSQEYNRREVFLGILNCV--QKMSDD--KLAECVRAQLQGQRYMIVLDDVWTKNA--WDDLKIAFPNNNRSRILLTSRNRDVAVHANP--D-CE-PRFLTDDESWELLQKKVFRKG--SCPS-ELEMLGKQIARRCFGLPLAIVVIAGVLLNKDKTRDWWERVAES---------------------------------------------------------------VT-IS-EDRAEENLEDLVDRNLILVATRRSNGRIKTCRIHDMLHDLCLREAAEENFFQRIK---RR
>KAA8529826.1
IDSSR-IPP--EE-TVVGFDQEIGEIKERL--TGSQKRQVISIVGMAGSGKTTLARKVYNDRFIIYHFSILAWTYVSQSYRKRDLLLGILKSV--YSMSDE--KLGDELYRGLKGRRYLVVIDDIWHIEV--WNDLKRYFPNNNGGRIMFTTRIKEVALHAQP--N-CP-PRFLSEDESWNLLQCKVFLKE--SCPP-ALVEIGKQIVEKCWGLPLAIVVVAGLLAKTEKTQNWWNQVAESVSSYVVSDS--EQQCMYTLALSYNHLPRHLKSCFLYLGAFPEDCEISVRKLTWLWIAEGFIE-QI-KN-EDVAEEYLMELIDRSLVLVAKKRSTGGIRACRVHDLLHDLCLRKAKEENFLQQIY---RL
>KAA8529827.1
IDSSR-IPP--EE-TVVGFDQEIGEIKERL--TGSQKRQVISIVGMAGSGKTTLARKVYNDRFIIYHFYIRAWTYVSQSYRKRDLLLGILKSV--YSMSDE--KLGDELYRGLKGRRYLVVIDDIWHIEV--WNDLKRYFPNNNGGRIMFTTRIKEVALHAQP--N-CP-PRFLSEDESWNLLQCKVFLKE--SCPP-ALVEIGKQIVEKCRGLPLAIVVVAGLLAKTEKTQNWWNQVAESVSSYVFSDS--EQQCMYTLALSYNHLPRHLKSCFLYLGAFPEDCEISVRKLTWLWIAEGFIE-QI-KN-EDVAEEYLMELIDRSLVLVAKKRSTGGIRACRVHDLLHDLCLRKAKEENFLQQIY---RR
>KAA8529828.1
GSSEK-RAP--EE-NVVGFDKEVGILLDLL--TSGDELEVISVVGMGGLGKTTLARKVFTDPRIEYEFNNRAWNYVSQEYNRREVFLGILNCV--QKMSDD--KLAEYVRAQLQGQRYMIVLDDVWTKNA--WDDLKIAFPNNNRSRILLTSRNRDVAVHANP--D-CE-PRFLTDDESWELLQKKVFRKG--SCPS-ELETLGKQIARRCFGLPLAIVVIAGLLLNKDKTRDWWERVAESVSSYVSMNP--EQC-MDVLALSYNHLPYHLKACFLYFGVFPEDFEIPVWKLIRLWVAEGFIQ-VT-IS-EDRAEENLEDLVDRNLILVATRRSNGRIKTCRIHDMLHDLCLREAAEENFFQRIK---RR
>KAA8529829.1
GDSSR-IPP--EE-FVVGFDQEAEEIKDRL--TGSQQLQVISIVGMAGSGKTTLARKLYNDHFILYHFYIRAWTYVSQAYRKRDLLLGILCSV--YRMSDE--KLGEELYRRLKGRRYLVVMDDIWHIDA--WNDLKRSFPDNNGSRIMFTTRIKDVALHAQP--D-CP-PLFLSEDESWNLLQRKVFLKE--SCPP-ALVDIGKLIAEKCRGLPLAIVVIAGLLAKTEKTKNWWNQVAESVSSYIVSDT--EQQCMNTLALSYNHLPLHLKSCFLYFGAFPEDYEISVRKLTWLWIAEGFIQ-KI-KD-EDVAEEYLMELIDRSLVLVAKTRASGGIRACRVHDLLRDLCLRKAQEEIFLQQIY---RR
>KAA8529833.1
GSSRT------EE-TVVGFDEEAMKIMEQL--TGEKQLEIISIVGMGGLGKTTLTRKVYNDPFIVYHFHIRGWTCVSQVPQKRDILLGILSCV--HEKSDE--MLCEMLKKCLMGRRYLIVLDDIWDIGV--WNALRRTFPNKNGSRIIFTSRHKDVALLARP--D-KP-PHFLTQDESWDLLQQKVFRGG--SCPS-ELMDIGKEIAINCQGLPLAIVVVAGLLAKKEKTKSWWNQVAQSVSSYIVGDP--EQY-METLALSYNHLPHHLKACFLYFGAFPEDYKIPMWKLTSLWVAEGFIR-QN-KS-EEVAEDYLMDLIDRSLVIVSSKKSNGGIKTCCIHDVLRDLCLRKAREENFLRQIY---R-
>KAA8529860.1
------SSP------VVGFDMEVKMLVDRL--TGANELEVISVVGMGGTGKTTLATKVLNDPSISLVFNPCALIKVSQIYDRKKLFLHILSLV--DRMSED--MLAKDLQRRLRDRRYLIVLDDVWSKNA--WDELIIAFPRKKRSRIMLTSRITNVAIYANG--D-SP-PRFLNDDECWELLRRKVFGIA--SCPS-EEMELGKEIAEKCHGLPLAVQVISESLSN-NKNPGWWKTVAANVSGYVAKQP--ERC-MNILALSYNTLTPHLKLCFIYFAVFPPDSIIPTWKLLRLWAAEGFIQ-EL-EC-VDKANEYLDDLVNKNLIIVAKRKSNGGIKTCRIHNILRDLCLREAADEMFFRELR---RR
>KAA8529868.1
TSSRR-RNPN-EE-SVIGMFDDVKMLVHRL--TGGQHLEVISVVGMGGVGKTTLARKIYTDPSIEYHFYIRAWTYVSQEYNRRRVFLNILSSL--SKMSDE--KLGEELCLHLQSRKYLVVVDDVWTRTA--WDDLKMAFPNDNGSRILLTSRNRDVALHANH--I-SP-PRFLTDDESWELFRRKVFRGA--DCPS-ELEELGKQIAKKCSGLPLAVLVVAGLLSKKDKTYGWWKRVADSVSSYVARDS--REC-MDILALSYNHLPHHLKVCFMYFGLFPGDFDIPVWKLLRLWVAEGFIQ-QI-GC-EDIAEEYLQDLVDRNLILVAKRRTNGRIKACRTHDLMRELCLIEAAEEEFLQEIT-----
>KAA8529869.1
------SSP------VVGFDMEVKMLVDRL--TGANDLEVISVVGMGGTGKTALATKVLNDPSISPVFNPCALIKVSQKYDRKKLFLGILSLV--DRMSED--MLAKDLQRRLQDRRYLIVLDDVWSKKA--WDELIIAFPRKNRSRIMLTSRITNVAIYANG--D-SP-PRFLNDDECWELLRRKVFGSA--GCPS-EEMELGKKIAEKCHGLPLAVQVISESLSN-DKNPGWWKTVAANVSRYVAKEP--ERC-MNILALSYNKLTPHLKDCFIYFAVFPPDSIIPTWKLRLLWVAEGFMQ-EL-EC-VDKADECLDDLVNANLIIVAKRKSNGGIKACRIQNTLRDFCLSVAAGEIFFRELR---RR
>KAA8529870.1
TSSRR-RNPN-EE-SVIGMFDDVKMLVHRL--TGGQHLEVISVVGMGGVGKTTLARKIYTDPSIEYHFYIRAWTYVSQEYNRRRVFLNILSSL--SKMSDE--KLGEELCLHLQSRKYLVVVDDVWTRTA--WDDLKMAFPNDNGSRILLTSRNRDVALHANH--I-SP-PRFLTDDESWELFRRKVFRGA--DCPS-ELEELGKQIAKKCSGLPLAVLVVAGLLSKKDKTYGWWKRVADSVSSYVARDS--REC-MDILALSYNHLPHHLKVCFMYFGLFPGDFDIPVWKLLRLWVAEGFIQ-QI-GC-EDIAEEYLEDLVDRNLILVAKRRTNGRIKACRTHDLMRELCLIEAAEEEFLQEIT-----
>KAA8529949.1
ISHGSW-----EQ-TMVGFDHEIQTIKERLV---GKQLQVISIVGMGGLGKTTLVKKLY--------------------------VISIV------------------------------------------------------GM------------------------------------------G------------GFGKRLVKNCTMTVYCISLLYSWVDI--LSS-----------------------------VSNDGVVVHSKFCCA------------------------------GK--------------------------------------------------------------
>KAA8532440.1
GSSSR-SAP--EE-TVIGFDQEAEMIKERL--LDNKQLEVISIVGMPGLGKTTLARKVYNDLLIVYHFYIRGWTYVSHAPVKRDLLLSILNSI--YTLSDE--KLGEELYKRLSGKRYLIVMDDIWHIQA--WIDLKNYFPNNNGSRIIFTSRITDRALYAKP--D-SS-SRFLTEDESWDLLRIKVFGKE--SYPP-DFVEIGKQIAVKCQGLPLAIVVIAGLLAKTDQTQDWWKQVAESHSLKTMKS-------------------------------------------------QCGS--------------------------------------------------------------------
>KAA8532444.1
GSSSR-SAP--EE-TVIGFDKEAEMIKERL--LNNKQLEVISIVGMPGLGKTTLARKVYNDLLIQHHFYIRGWTYVSQVPRKRDLLLSILRSV--YTLSYE--KLGEQLYKGLSGRRYLIVIDDIWHSQI--WIDLKKYFPDRNGSRIIFTSRITDMALHEHD--K-SD-SKFLTEDESWDLLQQKVFGKK--SCSP-NLVEIGKQIAVKCGGLPLAIVVVAGLLVKIDGTQDWWKQVSESVQGIGVDD-------------------------------------------------EGGVS-QT----------------------------------------------------------------
>KAA8532448.1
GSSSR-SAP--EE-TVVGFEDQANMITEEL--VGGKQLAVISIHGMGGSGKTTLATKLYNDPYIVYHFYIRGWTYVSQEYRKRDLLLGILSSI--YTMTDE--ELGGKLYRHLKGKRYFIVMDDLWHIKA--WNYLKIFFPNCNGSRIILTSRQKEVALQAKP--D-GP-IRFLTKDESWDLLQQKVFLNE--TCPP-DLVEIGKEIAKKCQGLPLAIVVVAGLLAKTDKTQNWWNQVAERVGSFLVSDP--KQC-LDTLALSYNYLPHHLKPCFLYFGAFPEDYEIPVHKLISLWIAEGFIH-QF-RR-EDVAGEYLIDLIDRSLVLVAKKGSIGRIKACRVHDLLHDLCLRKAEEENFLEKIY---HR
>KAA8532451.1
GASSR------QE-SLVGLDAEASTIMELL--IGEKQLKVIPIVGMAGLGKTTLVRKVYNDPFIAYHFYIRGWTNVSQVYQKRDLLLSILSSA--NQMNDK--ELGEVLFRGLKGRKYLIVMDDIWNIGA--WEDLKRSFPNNNGSRIMFTSRQVDVPLHARP--------GFLNEDESWDLLQQKAFRKE--SCPP-ELMEIGKQIAKKCGGLPLAILVIAGLLAKKDKTQYWWRHVEKS---------------------------------------------------------EGFIR-VD-KI-EEVAEDYLMDLIDRSLVVVSRRGSNGGIKTCRIHDLLRDLCLRKSQEENFLQHIS---RR
>KAA8532452.1
GASSR------QE-SLVGLDAEASTIMELL--IGEKQLKVIPIVGMAGLGKTTLVRKVYNDPFIAYHFYIRGWTNVSQVYQKRDPLLSILSSA--NQMNDK--ELGEVLFRDL--------------------------FPNNNGSRIMFTSRQVDVPLHATP--------GFLNEDESRDLLQQKAFRKE--SCPP-ELMEIGKQIAKKCGGLPLAILVIAGLLAKKDKTQYWWRHVEKSVSSYIVTDP--DQY-MDTLALSYNHLPNHLKACFLYFGSFPEDYEIPVWQLICLWVAEGFIR-VD-KI-EEVAEDYLMDLIDRSLVVVSRRGSNGGIKTC-----------------------------
>KAA8533657.1
RFSSE-IPP--EE-TVVGFDYEAEMIKERL--TGVKQLEVISIVGMAGLGKTTLARKVYSDLFIIHHFYIRGWTCVSQCYQKRNLLLGILSSI--CTVSDE--KLGEELYKRLKGQRYLIVMDDIWHIEA--WNDLKRSFPNNNGSRIMLTSRIADVALHVKP--D---------------------------------------------------------------RTLDWWEQVAESVTSYIISDT--EQC-MEAVALSYSHLPTHLKSCFLYFVAFPEDHEIRASKLISLWIAEGFIH-QI-KS-EDVGEEYLMDLIGRSLVIVTKKRSTGEIKACCIHDLLRDFCLRQAEEENFMELIC---RR
>KAA8535362.1
ASRSR-SAP--AE-TVVGFDHEVHTIKERL--IGVAPLEVISIVGMAGLGKTTLAQKLYDDPLVVHHFYIRGWTYVSQVFQKRDLLLGILSSF--YEMNYE--KLGEELYKRLKGRRYLVVMDDIWHIEA--WNDTKKYFPNNNGSIILVTSRMTHLALQTKP--D-SP-PPFLTDDESWDLLQKKVFQKN--SCPT-ELVEIGKQIVKKCQGLPLAIVVVAGLLAKTAKTESWWKKVAESVSSYILSDP--KQY-MDTLALSYNHLPPHLKSCFLFMGAFPEDFEIPVRKLIWLWIAEGFIG-QT-KS-EDVAQEYLMDLIDRSLVLVAK-KSAGVIKACRVHDMLRDLCLRKAKEENFLRNIY---RR
>KAA8535368.1
GSCSR-RAP--EE-TVVGFDHEVHTIKERL--VGVNQLEVISIVGMAGLGKTTLAKKVYDDPLVAYYFYIRGWTCVSQVFQKRDLLLGILTSF--YGMSDA--ELGDKLYRCLLDKRYLVVMDDIWHIEA--WNDIQKHFPNNNGSRILFTSRMIDVAFQAKP--D-SP-PRFLTDDESWNLLQKKVFQKT--SCPT-ELVDIGKQIAKKCQGLPLAIVVVAGLLAKTEQTENWWKKVAESVSSYILNDP--KQY-MDTLALSYNHLPPHLKSCFLFMGAFPEDFEIPVRKLIWLWIAEGFIR-QT-KS-EDVAQEYLMDLIDRSLVLVAK-RSAGVIKACRVHDMLRDLCLRKAEEENFLWNIY---RR
>KAA8535370.1
GSCSR-SAP--EE-TLVGFDDEVDTIKDRL--IGVNQLEVISIVGMAGLGKTTLAKKVYDDPLVVYHFYIRGWTSVSQVFQKRDLLLGILTSF--YRMSNE--KLGERLYKCLKGRRYLVVMDDIWDIEA--WNDTKMYFPNNNGSRILFTSRMTDVALQAKP--D-SP-PHFLTDDESWNLLQKKVFQKK--SCPT-ELVEIGKQIAKKCQGLPLAIVVVAGLLAKTEQAENWWKKVAESVSSYILNEP--KQY-MDTLALSYNHLPPHLKSCFLFMGAFPEDYEIPVQKLIWLWIAEGFIR-QT-KS-EDVAEEYLVDLIDRSLVLVAK---------------------------------------
>KAA8535371.1
ENCSR-SAP--EE-TVVGFDHEVHTIKERL--IGVKQLEVISIVGMAGLGKTTLAKKLYNDPLVVYHFYIRRWTYVSQVFQKRDLLLGILSSF--YRMSNE--KLGERLYKCLKGRRYLVVMDDIWHIEA--WNDTKMYFPNNNGSRILFTSRIIDVASRAKP--D-SP-PHFLTDDESWDLLQKKVFQKT--SCPT-ELVEIGKQIAKKCRGLPLAIVVVAGLLAKTEQTESWWKKVAQSVSSYILED-----------------------------------------------------------------------------------------------------------------------RR
>KAA8535375.1
GSCSR-SAP--EE-TVVGFDHEVRTIKERL--IGVKQLEVISIVGMAGLGKTTLAKKLYNDPLVVYHFYIRGWTYVSQVFQKGDLLLGILSSF--YTMSNE--QLGERLYKCLKGRRYLVVMDDIWHIEA--WNDTKMYFPNNNGSRILFTSRINDVALQAKP--D-SP-PQFLTDDESWDLLQKKVFQKT--SCPT-ELVEIGKQIAKKCQGLPLAIVVVAGLLAKTEQTENWWKKVAESVSSYILNDP--KQY-IDTLALSYNHLPPHLKSCFLFMGAFPEDYEIPVQKLIWLWIAEGFIR-QT-KS-EDVAEEYLVDLIDRSLVLVAK-RSAGVIKACHVHDLLRDLCLRKAEEDNFLLRIY---RR
>XP_028061745.1
GVHSS------EE-ITVGFDDEALTIKKLL--AGGKQLQMISIVGMPGHGKTTLARKLYDDPYITHYFHIRAWTYASQLPRKTEMLLDILHSV--ENMTNE--ELGEKLYKQLKGKRYLIVIDDLWHISA--WVDLKMYFPNNNGSRVMFTSRLKEVAMHASP--K-CH-PRFLTEEESWELLERKVFQNE--SCPL-ELIKIGKQIMKKCEGLPLAIVVIAGLLARNMKTRESWKQVAQSVSSYIVSDP--NQY-LDTLVLSYNHLPRHLKPCFLYLGAFPQDHEIPVQKLICLWIAEGFIQ-KI-RS-EEVAEDYLMDLIQRSLVIVAQKGFDGRIKACRMHDLLRDLCLKKASEINFLQWIH---RR
>XP_028061854.1
-----------AE-ITVGFDTEVLAIKEQL--AGGEQLEFVSIVGMPGLGKTTLAKKLYNDPYITYHFHIRAWTYVSQVPRKTEMLLNILHSL--NDMSNE--KLGEMLYRNLKGKRYLIVIDDICDIGA--WVDLKMYLPNKNESRVLFSSRLKVVVMHASP--D-SH-IRFLTEEESWELFQWKVFQNE--SFPL-QLVEIGKQIMKKYEGLPLAIIVIAGLLEKNKKTEEWWKHVAQGVSSFIVSDP--NQH-LDTRALSYNHLPCHLKPCFLYLGAFPEDQEISVQKLIWLWVARGFIQ-NI-RS-EEVAEDYLMDLIQRSLVIVTRKRFDGRIKACRMHDLLRDLCLKKAREINFLH--------
>XP_028063385.1
GVQP--SMPMPEE-ITVGFEDDALTIKERL--AGGQQLQMISIVGMPGLGKTTLATKLYNDPYIIHYFHIRAWTYASQLPRKTDMLLDILRSV--TNMTNE--KLGEKLYKQLKGQRYLIVIDDLWDIGA--WVNLKMYFPNNNGSRVMFTSRLKEVAMHASP--D-CH-HRPLTEEESWELLQRKVFQNG--RCPP-ELIEIGKQITKRCGGLPLAIVVIAGLLAKNIKTQKSWKKVAQSVSSYIVSDP--NQY-LDTLALSYNHLPRHLKPCFLYLGAFPEDQEISVERLIWLWIAEGFIQ-KI-KS-EEVAEGYLMDLIQRSLVIVAQKRFDGRIKACRMHDLLRDLCLKKAREINFLKWIH---CH
>XP_028063474.1
GVQP--SMPMPEE-ITVGFEDDALTIKERL--AGGQQLQMISIVGMPGLGKTTLATKLYNDPYIIHYFHIRAWTYASQLPRKTDMLLDILRSV--TNMTNE--KLGEKLYKQLKGQRYLIVIDDLWDIGA--WVNLKMYFPNNNGSRVMFTSRLKEVAMHASP--D-CH-HRPLTEEESWELLQRKVFQNG--RCPP-ELIEIGKQITKRCGGLPLAIVVIAGLLAKNIKTQKSWKKVAQSVSSYIVSDP--NQY-LDTLALSYNHLPRHLKPCFLYLGAFPEDQEISVERLIWLWIAEGFIQ-KI-KS-EEVAEGYLMDLIQRSLVIVAQKRFDGRIKACRMHDLLRDLCLKKAREINFLKWIH---CH
>XP_028063536.1
GVQP--SMPMPEE-ITVGFEDDALTIKERL--AGGQQLQMISIVGMPGLGKTTLATKLYNDPYIIHYFHIRAWTYASQLPRKTDMLLDILRSV--TNMTNE--KLGEKLYKQLKGQRYLIVIDDLWDIGA--WVNLKMYFPNNNGSRVMFTSRLKEVAMHASP--D-CH-HRPLTEEESWELLQRKVFQNG--RCPP-ELIEIGKQITKRCGGLPLAIVVIAGLLAKNIKTQKSWKKVAQSVSSYIVSDP--NQY-LDTLALSYNHLPRHLKPCFLYLGAFPEDQEISVERLIWLWIAEGFIQ-KI-KS-EEVAEGYLMDLIQRSLVIVAQKRFDGRIKACRMHDLLRDLCLKKAREINFLKWIH---CH
>XP_028063584.1
GVQP--SMPMPEE-ITVGFEDDALTIKERL--AGGQQLQMISIVGMPGLGKTTLATKLYNDPYIIHYFHIRAWTYASQLPRKTDMLLDILRSV--TNMTNE--KLGEKLYKQLKGQRYLIVIDDLWDIGA--WVNLKMYFPNNNGSRVMFTSRLKEVAMHASP--D-CH-HRPLTEEESWELLQRKVFQNG--RCPP-ELIEIGKQITKRCGGLPLAIVVIAGLLAKNIKTQKSWKKVAQSVSSYIVSDP--NQY-LDTLALSYNHLPRHLKPCFLYLGAFPEDQEISVERLIWLWIAEGFIQ-KI-KS-EEVAEGYLMDLIQRSLVIVAQKRFDGRIKACRMHDLLRDLCLKKAREINFLKWIH---CH
>XP_028063915.1
GDFSR------EE-TVVGFEDEAMKLKEKL--TRGKKLDIISIVGMPGLGKTTLARKVYNDPLIVYHFYIRAWITISQKYQKQNLLVDLIHSV--VGMKDW--ELCDELWKSLKGKRYLIVMDDIWDTRA--WVDLKSLFPNNNGSRIMFTSRFTNVALHANP--S-SP-PRFLTEDESWDLFQQKVFQRE--ICPP-NLMCVGKKIAKNCQGLPLAIVVVGGMLANRKEMPGWWKEVEKILDS---RVL--EPC-METFALSYNHLPHYLKPCFLYFAAFPQDFVIYVQKLTQLWIAEGFIR-KI-RS-EDVAEEYLMDLIGRNLILVSKRRSDGGIKACSIHDLLHNFCCKRAEEEYFLQQIL---RR
>XP_028063960.1
G----------EE-IMVGFDDEVLTIKKRL--AGGKQLDIIPIVGMPGLGKTILARKVYNDPYITHHFHIRAWTYVYQVPRKREMLLDILHFG--KNMSHE--ELGEKLYKKLKRKRYLIVIDDIWDISA--WVDLKIYLPNNNGSRVMFTSRLKAVAMHVSP--N-CH-PRFLTEEESWELLQRKVFQNG--SCPA-ELIEFGKQIMKKCEGLPLAIVVIAGLLAK-KKTEEWWKQVSQSVSSYIVSDP--NQY-LDTLALSYNHLPRHLKPCFLYLGAFPEDQEISVQRLIWLWIAEGFIQ-KV-KS-EEVAEDYLMDLIQRNLVIVARKRFDGRIKACRMHDVLRDLCLKKARETNFLQQTH---CR
>XP_028063961.1
DSSEK-KAP--EE-NVVGFDEEAKTLVDRL--KGGEELEVISVTGMGGLGKTTLARKVFTDPAIEYNFYIRAWTYVSQEYTRKEVFLSILSSL--SRWSGE--RLAEELRGHLQTGRYLIVMDDVWTKEA--WDDLKMAFPKNNGSRILLTSRNNEVAVHANP--D-SH-HRFLTDDEGWELLKKKVFRKE--RCPS-ELEDLGKKIAEECGGLPLAIVVIAGLLIKKEKTSKWWEKVAESVSSYVARDP--KQC-MDILALSYKHLPHQLQSCFRYFGVFPEDYEIPVCILIQLWIAEGLIE-QV-IS-EDTAEDRLEDLVDRNLVMVEKRRSNGGIKTCRVHDMLHDLCLKEAKEEQFLQVIK---RL
>XP_028063962.1
DSSEK-KAP--EE-NVVGFDEEAKTLVDRL--KGGEELEVISVTGMGGLGKTTLARKVFTDPAIEYNFYIRAWTYVSQEYTRKEVFLSILSSL--SRWSGE--RLAEELRGHLQTGRYLIVMDDVWTKEA--WDDLKMAFPKNNGSRILLTSRNNEVAVHANP--D-SH-HRFLTDDEGWELLKKKVFRKE--RCPS-ELEDLGKKIAEECGGLPLAIVVIAGLLIKKEKTSKWWEKVAESVSSYVARDP--KQC-MDILALSYKHLPHQLQSCFRYFGVFPEDYEIPVCILIQLWIAEGLIE-QV-IS-EDTAEDRLEDLVDRNLVMVEKRRSNGGIKTCRVHDMLHDLCLKEAKEEQFLQVIK---RL
>XP_028063964.1
DSSEK-KAP--EE-NVVGFDEEAKTLVDRL--KGGEELEVISVTGMGGLGKTTLARKVFTDPAIEYNFYIRAWTYVSQEYTRKEVFLSILSSL--SRWSGE--RLAEELRGHLQTGRYLIVMDDVWTKEA--WDDLKMAFPKNNGSRILLTSRNNEVAVHANP--D-SH-HRFLTDDEGWELLKKKVFRKE--RCPS-ELEDLGKKIAEECGGLPLAIVVIAGLLIKKEKTSKWWEKVAESVSSYVARDP--KQC-MDILALSYKHLPHQLQSCFRYFGVFPEDYEIPVCILIQLWIAEGLIE-QV-IS-EDTAEDRLEDLVDRNLVMVEKRRSNGGIKTCRVHDMLHDLCLKEAKEEQFLQVIK---RL
>XP_028066697.1
-----------EE-ITVGFEDDALTIKERL--AGGQQLQMISIVGMPGLGKTTLATKLYNDPYIIHYFHIRAWTYASQLPRKTDMLLDILRSV--KNMTNE--KLGEKLYKQLKGQRYLIVIDDLWDIGA--WVNLKMYFPNNNGSRVMFTSRLKEVAMHASP--D-CH-HRPLTEEESWELLQRKVFQNG--RCPP-ELIEIGKQITKRCGGLPLAIVVIAGLLAKNIKTQESWKQVAQSVSSYIVSDP--NQY-LDTLALSYNHLPRHLKPCFLYLGVFQEDQKILV---------------------------------------------------------------------------------
>XP_028066936.1
GVHS-------EE-ITVGFDDEALTIKELL--AGGKQLQLISIVGMPGLGKTTLATKLYNDPYITHYFHIRAWTYASQLPRKTVMLLDILSSV--KNMTNE--KLGEKLYKQLKGKTYLIVIDDLWDIGA--WVDLKMYFPNNNGSRVMFTSRLKELSMHASP--D-CH-PRFLTEEESWELLQRKVFQNE--CCPP-ELIGIGKQIMKKCEGLPLAIVIIAGLLAKNIKTP------------------------------------------------------------------------------------------------------------------------------------------
>XP_028066956.1
GVPS-------EE-ITVGFDDEALTIKELL--AGGKQLQMISIVGMPGLGKTTLARKVYNDPYITHYFHIRAWTYVSQLSRQTDMLLDILRSL--ENMTNE--KLGEKLYKQLKGKRYLIVIDDLWDIGA--WVDLKMYFPNNNGSRVMFTSRLKELSMHASP--D-CH-PRFLTEEESWELLQRKVFQNE--SCPP-ELIEIGKQIMKKCEGLPLAIVIIAGLLAKNIKTVVSWKQVAQSVSSYIVSDP--NQY-LDTLALSYNHLPRHLKPCFLYLGAFPRDQEIPVQKLICLWVAEGFIQ-KI-RS-EEVAEGYLMDLFQRSLVIVAQKRFDGRIKACRMHDLLRDLCLKKAGEINFLQWTH---HR
>XP_028066957.1
GVPS-------EE-ITVGFDDEALTIKELL--AGGKQLQMISIVGMPGLGKTTLARKVYNDPYITHYFHIRAWTYVSQLSRQTDMLLDILRSL--ENMTNE--KLGEKLYKQLKGKRYLIVIDDLWDIGA--WVDLKMYFPNNNGSRVMFTSRLKELSMHASP--D-CH-PRFLTEEESWELLQRKVFQNE--SCPP-ELIEIGKQIMKKCEGLPLAIVIIAGLLAKNIKTVVSWKQVAQSVSSYIVSDP--NQY-LDTLALSYNHLPRHLKPCFLYLGAFPRDQEIPVQKLICLWVAEGFIQ-KI-RS-EEVAEGYLMDLFQRSLVIVAQKRFDGRIKACRMHDLLRDLCLKKAGEINFLQWTH---HR
>XP_028066958.1
GVPS-------EE-ITVGFDDEALTIKELL--AGGKQLQMISIVGMPGLGKTTLARKVYNDPYITHYFHIRAWTYVSQLSRQTDMLLDILRSL--ENMTNE--KLGEKLYKQLKGKRYLIVIDDLWDIGA--WVDLKMYFPNNNGSRVMFTSRLKELSMHASP--D-CH-PRFLTEEESWELLQRKVFQNE--SCPP-ELIEIGKQIMKKCEGLPLAIVIIAGLLAKNIKTVVSWKQVAQSVSSYIVSDP--NQY-LDTLALSYNHLPRHLKPCFLYLGAFPRDQEIPVQKLICLWVAEGFIQ-KI-RS-EEVAEGYLMDLFQRSLVIVAQKRFDGRIKACRMHDLLRDLCLKKAGEINFLQWTH---HR
>XP_028072320.1
GVHSS------EE-ITVGFDDEALTIKELL--AGGKQLQIISIVGMPGLGKTTLATKLYNDPYITHYFHIRAWTYASQLPTKTDMLLDILRYV--KNMTNE--KLGEKLYKQLKGKRYLIVIDDLWDIGA--WVDLKMYFPNNNGSRVMFTSRLKELSMHASP--D-CH-PRFLTEEESWELLQRKVFHNE--SCPP-ELIKIGKQIMKKCEGLPLAIVIIAGLLAKNIKTQESWIQVAQSVSSYIVSDP--NQY-LDTLALSYNHLPRHLKPCFLYLGAFPEDQEIPVQKLISLWVAEGFIQ-KI-RS-EEVAEDYLMDLIQRSLVIVAQKRFDGRIKACRMHDLLRDLCLKKAREINFLQWTR---RH
>XP_028080672.1
-----------EE-ITAGFDDEVLTIKKLL--VRGKQQQILSIVGMLGLGKTTLARKLYNDPYITHYIHIRGWTNASQLPRKIDMLLHILRSV--ENMCNE--KLGKKLYKQLKGKRYLIVIDDLWDIGA--WVDLKMYFPNNNGSRVMFTSRLKEVAMHASP--D-CH-SRFLTEEESWELLQRKVFHNE--SCPP-KLIEIGKQIMKKCEGLPLAIAIIAGLLAKNIKTQESWKQVAQSVSSYIVSAP--NQY-LDTLALSYNHLPRHLKPCFLYLGAFPEDQAIPVQKLICLLVTEGFIR-KI-RS-EEVVEDYLMDLI------------------------------------------------
>XP_028082887.1
GDSDS------EE-IMVGFEDEAMSLKEQL--TGGKQLQVISIVGMAGQGKTTLATKLYNDPLVVYHFYIRAWTSVSQEYRKRDLLIRLLSCV--DQMGDE--KLCEKLYKSLKGQTYFIVMDDMWDTKA--WVDLKICFPNNNGSRIMFTSRHEDVALQAKT--N-NP-PRFLTHNESWDLFQHKVFGKRE-NCPP-VLVEIGKQITNKCQGLPLSIVVVAGIFINEEKSQDRWKQVGETLKSSLAANP--QAC-MKTLALSYIHLPGHLKPCFLYFGAFPEDYQIRVEKLIWLWVAEGFIT-KT-KR-KDVAKEYLMDLIGRSLLLVSKRGYDGEIKACGIHDLLREFCIKQGEDDFFLQHDL-----
>XP_028082942.1
GVHSS------EE-ITVGFDDEALTIKELL--AGGKQLQMISIVGMPGLGKTTLATKLYNDPYITHYFHIRGWTYASQLPRITDMLLDILRSV--KNMTNE--KLGEKLYKQLKGKRYLIVIDDLWDIGA--WVNLKMYFPNNNGSRVMFTSRLKELSMHASL--D-CH-PRFLTEEESWELLQRKLFQNG--SCPL-ELILIGKQIMKKCKGLPLAIVVIAGLLAKNIKTP------------------------------------------------------------------------------------------------------------------------------------------
>XP_028090836.1
GVPS-------EE-ITVGFDDEALTIKELL--AGGKQLQMISIVGMPGLGKTTLATKLYNDPYITHYFHIRAWTYASQLSRQTDMLLDILRSL--ENMTNE--KLGEKLYKQLKGKRYLIVIDDLWDIGA--WVDLKMYFPNNNGSRVMFTSRLKELSMHASP--D-CH-PRFLTEEESWELLQRKVFQNE--SCPP-ELIEIGKQIMKKCEGLPLAIVIIAGLLAKNIKTLESWKQVAQSVSSYVVSDP--NQY-LDTLALSYNHLPRHLKPCFLYLGAFPRDQEIPVQKLICLWVAEGFIQ-KI-RS-EEVAEGYLMDLFQRSLVIVAQKRFDGRIKACRMHDLLRDLCLKKAGEINFLQWTH---HR
>XP_028090837.1
GVPS-------EE-ITVGFDDEALTIKELL--AGGKQLQMISIVGMPGLGKTTLATKLYNDPYITHYFHIRAWTYASQLSRQTDMLLDILRSL--ENMTNE--KLGEKLYKQLKGKRYLIVIDDLWDIGA--WVDLKMYFPNNNGSRVMFTSRLKELSMHASP--D-CH-PRFLTEEESWELLQRKVFQNE--SCPP-ELIEIGKQIMKKCEGLPLAIVIIAGLLAKNIKTLESWKQVAQSVSSYVVSDP--NQY-LDTLALSYNHLPRHLKPCFLYLGAFPRDQEIPVQKLICLWVAEGFIQ-KI-RS-EEVAEGYLMDLFQRSLVIVAQKRFDGRIKACRMHDLLRDLCLKKAGEINFLQWTH---HR
>XP_028090838.1
GVPS-------EE-ITVGFDDEALTIKELL--AGGKQLQMISIVGMPGLGKTTLATKLYNDPYITHYFHIRAWTYASQLSRQTDMLLDILRSL--ENMTNE--KLGEKLYKQLKGKRYLIVIDDLWDIGA--WVDLKMYFPNNNGSRVMFTSRLKELSMHASP--D-CH-PRFLTEEESWELLQRKVFQNE--SCPP-ELIEIGKQIMKKCEGLPLAIVIIAGLLAKNIKTLESWKQVAQSVSSYVVSDP--NQY-LDTLALSYNHLPRHLKPCFLYLGAFPRDQEIPVQKLICLWVAEGFIQ-KI-RS-EEVAEGYLMDLFQRSLVIVAQKRFDGRIKACRMHDLLRDLCLKKAGEINFLQWTH---HR
>XP_028096865.1
-IPSG------EE-IMVGFEDEVIMIKEQL--TEGKKLGIISIVGMPGLGKTTLARKVYDDPYITHYFHIRAWTYVSQAYIKRDLLLGILHSI--EQMSNE--KLGEEIYKILKGKRYLIVMDDIWSTGA--WDDVRMYLPNNNGSRVMFTSRLKEVGLHAKP--E-SC-PRFLTEEESWELFQKRVFRGE--SFPP-ELMGLGLQIAEKCEGLPLAIVVIAGILAKEEKTKDLWEEVAESVSSYMVNDP--NQY-MRTLALSYYHLPDHLKPCFLYFGAFLEGSEIPVRKLMWLWIAEGFVQ-SSEKT-EEIAEDYLTDLIERSLVIVSKKRSNGGIKACRMHDLLRHLCLREAEKFKFLTWFH---GR
>XP_028098604.1
GLPER-RAP--EE-NVVGFDMEAKTLVDLL--NGGEELDVVSVIGMGGLGKTTLAKKVFTDPAIEFEFYIRAWIYVSQEYDRKEVFISILGSL--YRWSDD--KLADELRGHLQTGRYLIVMDDVWTREA--WDDLKMAFPKNNRSRILLTSRNTEVAIHANP--DRSP-PRFLNEDESWELLEKKVFRRE--RCPS-ELVDLGKQIAKECGGLPLAIVVIAGLLMKKDKTCDWWEKVAKSVNSYVARDP--KQC-MDILALSYKHLPYHLKACFLYFGVFPEDYEIPVWKLIQLWVAEGFIQ-QV-IR-EDTAEEQLEDLVDRNLVLVEKRRSNGGIKTCRVHDMLRDLCLREAEEENFLHEIK---RR
>XP_028098605.1
GLPER-RAP--EE-NVVGFDMEAKTLVDLL--NGGEELDVVSVIGMGGLGKTTLAKKVFTDPAIEFEFYIRAWIYVSQEYDRKEVFISILGSL--YRWSDD--KLADELRGHLQTGRYLIVMDDVWTREA--WDDLKMAFPKNNRSRILLTSRNTEVAIHANP--DRSP-PRFLNEDESWELLEKKVFRRE--RCPS-ELVDLGKQIAKECGGLPLAIVVIAGLLMKKDKTCDWWEKVAKSVNSYVARDP--KQC-MDILALSYKHLPYHLKACFLYFGVFPEDYEIPVWKLIQLWVAEGFIQ-QV-IR-EDTAEEQLEDLVDRNLVLVEKRRSNGGIKTCRVHDMLRDLCLREAEEENFLHEIK---RR
>XP_028098606.1
GLPER-RAP--EE-NVVGFDMEAKTLVDLL--NGGEELDVVSVIGMGGLGKTTLAKKVFTDPAIEFEFYIRAWIYVSQEYDRKEVFISILGSL--YRWSDD--KLADELRGHLQTGRYLIVMDDVWTREA--WDDLKMAFPKNNRSRILLTSRNTEVAIHANP--DRSP-PRFLNEDESWELLEKKVFRRE--RCPS-ELVDLGKQIAKECGGLPLAIVVIAGLLMKKDKTCDWWEKVAKSVNSYVARDP--KQC-MDILALSYKHLPYHLKACFLYFGVFPEDYEIPVWKLIQLWVAEGFIQ-QV-IR-EDTAEEQLEDLVDRNLVLVEKRRSNGGIKTCRVHDMLRDLCLREAEEENFLHEIK---RR
>XP_028098607.1
GLPER-RAP--EE-NVVGFDMEAKTLVDLL--NGGEELDVVSVIGMGGLGKTTLAKKVFTDPAIEFEFYIRAWIYVSQEYDRKEVFISILGSL--YRWSDD--KLADELRGHLQTGRYLIVMDDVWTREA--WDDLKMAFPKNNRSRILLTSRNTEVAIHANP--DRSP-PRFLNEDESWELLEKKVFRRE--RCPS-ELVDLGKQIAKECGGLPLAIVVIAGLLMKKDKTCDWWEKVAKSVNSYVARDP--KQC-MDILALSYKHLPYHLKACFLYFGVFPEDYEIPVWKLIQLWVAEGFIQ-QV-IR-EDTAEEQLEDLVDRNLVLVEKRRSNGGIKTCRVHDMLRDLCLREAEEENFLHEIK---RR
>XP_028098613.1
G----------EE-IMVGFDDEVLTIKKRL--AGGKQLDIIPIVGMPGLGKTILARKVYNDPYITHHFHIRAWTYVSQVPRKREMLLDILHFV--EDMSNE--KLGEKLHKKLKGKRYLIVIDDIWDISA--WVDLKIYLPNNNGSRVMFTSRLKAVAMHVSP--N-CH-PRFLTEEESWELLQRKVFQNG--SCPA-ELIEFGKQIV--------------------------------------------------------NNL---LQDCYIEF--------------------------------------------------------------------------------------------
>XP_028098747.1
GDSDS------EE-IMVGFEDEAMSLKEQL--TGGKQLQVISIVGMAGQGKTTLATKLYNDPLVVYHFYIRAWTSVSQEYRKRDLLIRLLSCV--DQMGDE--KLCEKLYKSLKGQTYFIVMDDIWDTKA--W-------PK----------------------------PYFLTHNESWDLFQHKVFGKRE-NCPP-ELMEIGKQIANKCQGLPLAIVLVAGILTNEEKSQGRWKQVGETLNSTLAADP--QLW-MKTLELSYNHLPGHLKPCLLYFGAFPEDYQIRVEKLIWLWVAEGFIT-KT-KR-EDVAKEYLMDLIGRSLLLVSKRGYDGEIKACGIHDLLREFCIKQGEEDFFLQRFL---QR
>XP_028100405.1
GVHS-------EE-ITVGFDDEALTIKRLL--VGAKQLQMISIVGMPGLGKTTLARKLYNDPYITHYFHICAWTYASQLPRKTDMLLDILRSL--ENMTNE--KLGDKLYKKLKGKRYLIVIDDIWDIGA--WVDLKMYFPNNNGSRVLFTSRLKELAMHASP--D-CH-PRFLTEEESWELLQRKVFQNE--SCPP-ELIEIGKQIMKKCEGLPLAIVVMAGLLAKDNKAQVWWKQVAQSVSSYIVSDP--NQY-LDTLALSYNHLPRHLKPCFLYLGAFPVDQQISVQKLICLWIAEGFIQ-KI-RS-EEVAEDYLMGLIQRSLVIVAQKRFDGRIKACRMHDLLRDLCFKKVREINFLQCAH---RR
>XP_028101273.1
GVPS-------EE-ITMSFDDEALTIKKLL--VRGKQLQMISIVGIPGLGKTTLAIKLYNDPYITHYFHIRAWTYASQLSRQTDMLLDILRSV--KNMTNE--NLGDKLYKSLKGERYLIVIDDFWDIGA--WVDLKMYFPNNNGSRVMFTSLHKELAMYASP--D-CY-PRFFTEEESWVLLQQKVFPNE--SCPP-ELIKIWKHIMKKCEGLPLAIVIIAGLPAKNIKTQESWIQVAQSVSSYIVSDP--NQC-LDTLALSYNHLPRHLKPCFLYLGAFPEDQEIPVQKLIWLWIAEGLYK-NL----------------------------------------------------------------
>XP_028101614.1
GVHLS------EE-ITVGFDDEALTIKELL--ARGKQLQMISIVGMPGLGKTTLATKLYNDPYITHYFHIRAWTYASQLPRKKDMLLDILRSV--ENMTNE--KLGKKLYKQLKGKRYLIVIDDLWDIGV--WVDLKMYFPNNNGSRVMFTSRLKELAMHASP--D-CH-PRFLTKEESWELLQWKVFQNE--SGPP-VLIEIGKQIMKKCEGLPLAIVVMAGLLAKDNKAQESWEQVAQS------------------------------------------------------------------KS-EEVAEDYLMDLIQRSL--------------------------------------------
>XP_028102117.1
GVQS-LPMPMSEE-ITVGFEDDALAIKELL--AGEQQLQMISIVGMPGLGKTTLARKLYNDPYITYYFHIRAWTYASQLPTKRDMLLDILRSF--INMTNE--KLGEKLYKQLKGNKYLIVIDDLWDIGA--WVDLKMYFPNNNGSRVMFTSRLKELAMHASP--D-CH-PRFLTEEESWELLQQKVFQNE--SCPP-ELIIIGKEIMKKCAGLPLAIVVIAGLLARNIKTQESWKQVAQSVSSYIVSDP--NQY-LDTLALSYNHLPHHLKPCFLYLGAFPEDQEISVQKLIWLWIAEGFIQ-KI-KS-EEVAEGYLMDLIQRSLVIVAQNRFDGRIKTCRMHDLLRDLCLKKAREINFLKWIH---CR
>XP_028102118.1
GVHSS------EE-ITVGFDDEALTIKQLL--AGGKQLQMISIVGMPGLGKTTLATKLYNDPYISHYFHIRAWTYASQLPRITDMLLDILRSV--KNMTNE--KLGEKLYKQLKGKRYLIVIDDLWDIGA--WVNLKMYFPNNNGSRVMFTSRLKEVAMHASP--D-CH-RRFLTEEESWELLQRKMFQNE--SCPP-ELIGIGKQI-----------------------------------------------------------------------------------------------------------------------------RFDGRIKACRMHDLLRDLCLKKAREINFLQQVE---RR
>XP_028102119.1
GVHSS------EE-ITVGFDDEALTIKQLL--AGGKQLQMISIVGMPGLGKTTLATKLYNDPYISHYFHIRAWTYASQLPRITDMLLDILRSV--KNMTNE--KLGEKLYKQLKGKRYLIVIDDLWDIGA--WVNLKMYFPNNNGSRVMFTSRLKEVAMHASP--D-CH-RRFLTEEESWELLQRKMFQNE--SCPP-ELIGIGKQI-----------------------------------------------------------------------------------------------------------------------------RFDGRIKACRMHDLLRDLCLKKAREINFLQQVE---RR
>XP_028102121.1
GVHSS------EE-ITVGFDDEALTIKQLL--AGGKQLQMISIVGMPGLGKTTLATKLYNDPYISHYFHIRAWTYASQLPRITDMLLDILRSV--KNMTNE--KLGEKLYKQLKGKRYLIVIDDLWDIGA--WVNLKMYFPNNNGSRVMFTSRLKEVAMHASP--D-CH-RRFLTEEESWELLQRKMFQNE--SCPP-ELIGIGKQI-----------------------------------------------------------------------------------------------------------------------------RFDGRIKACRMHDLLRDLCLKKAREINFLQQVE---RR
>XP_028107731.1
GVYS-------EE-ITVGFDDEALTIKKLL--AGGKQLQMISIVGMPGLGKTTLATKLYNDPYITHYFHIRAWTHASQLPRKTDVLLDILRYV--EDMTNE--KLGEKLYKQLKGKRYLIVIDDIWDIGA--WDDLKMYFPNNNGSRVMFTSRLKELAMHASP--D-CH-PRFLTEEESWALLQRKVFQNE--SCPP-ELIEIGKQIMKKCGGLPLAIVIIAGLLAKNIKTQESWKQVAQSVSSYIVSDP--NQY-LDTLALSYNHLPRHLKPCFLYLGAFPENQKISVQRLIWLWIAEGFIQ-KI-KS-EEVAEDYLMDLIQRSLLIVAQKRFDGRIKACRMHDLLRDLCLKKAREINFLQWIH---CR
>XP_028116480.1
-----------VE-IIVGFDSKALAIKEQL--AGGKHLDFVSIVGMPGLGKTILDKKLYNDPYIIHHFHIHAWTYVSQVPKKREMLLDILH-F--KNMSNE--MLGEMLYKKLKGKRYLIVIDDIWDIGV--WVDLKMYLPNKNGSRIMFTSR----PMHASP--D-SH-TRFLTEEESWELFQRKVFPDE--SCPP-KLIETGKQIMNKCQGLPLAIIVIAGLLAKNKKTEE-----------------------------------------------------------------------------------------------------------------------------------------
>XP_028116540.1
GVHSS------EE-ITVGFDDEALTIKKLL--AGGKQLQMISIVGMPGLGKTTLATKLYNDPYITHYFHIRAWTYASQLPTKTDMLLDILRSV--ENMTNE--KLGEKLYKQLKGKRYLIVIDDLWDIGA--WIDLKTYFPNNNGSRVMFTSRLKELSMHASP--D-CH-PRFLTEEESWDLLQLKVFQNE--SCPP-ELIKIGKQIMKKCEGLPLAIVIIAGLLAKNIKTQESWIQVAQRVSSYIVSDP--NQY-LDTLALSYNHLPRHLKPCFLYLGAFPEDQEIPVQKLICLWVAEGFIQ-KI-RS-EEVAEDYLMDLIQRSLVIVAKKRFDGRIKTCRMHDLLRDLCLKKAREINFLQWIH---CR
>XP_028118554.1
---SS------DE-FVVGFDNEAMNIKERL--TGGKQLEVFSIIGMPGLGKTTLARKVYNDPYIAHYFHLRAWTYVSQSHTKKEMLLDILHSL--KAMNDE--YLGERLYKRLKGKRYFIVMDDIWNIGA--WDDIRVYLPNSNGSKVLFTSRTMAVALRAKP--D-GH-PRFLTEEESWELLHEKVFRNE--NFPP-ELMEFGEQIMKKCEGLPLAIVVIAGLLAKSEKTKDRWKHVAASVRSCISSDP--NQY-MNTLALSYDNLPQHLKPCFLYLGAFRDDHEIPVWKLILLWIAEGFIH-PI-RR-EDIGEGYLMDLIDRSLVIVSRKKSNGGIKACRIHDLLRDLCLKKSEEFNFLKRSH---LR
>XP_028124912.1
GDFSR------EE-IVVGFEDEALTIKDRL--TRDKQLDTISIVGMPGLGKTTLAKKVYNDPLIIYHFHIRAWINVSQEYRKRDVLLSLFYSIG-KEMSDE--ELADKLRKSLKGKRYLIVMDDIWDTRA--WIDLKSLFPNNNGSRIMFTSRFTNVALHANT--H-TP-PSFLTEDESWDLFKKKVFRTD--WCPP-ELMSIGKKVVIKCQGLPLAIVVVSGIFANIEKSQDQWKQVGEIRDSCAVRDL--KLC-METFALSYNHLPHHLKSCFLYFAAFPKDFEIPVWKLTQLWVAEGFIR-NI-SS-EDVAEEYLMDLIGRNLILVSKRRSDGRIKACSVHALLHDFCLKKAEEEYFLQQIL---RR
>XP_028124913.1
GDFSR------EE-IVVGFEDEALTIKDRL--TRDKQLDTISIVGMPGLGKTTLAKKVYNDPLIIYHFHIRAWINVSQEYRKRDVLLSLFYSIG-KEMSDE--ELADKLRKSLKGKRYLIVMDDIWDTRA--WIDLKSLFPNNNGSRIMFTSRFTNVALHANT--H-TP-PSFLTEDESWDLFKKKVFRTD--WCPP-ELMSIGKKVVIKCQGLPLAIVVVSGIFANIEKSQDQWKQVGEIRDSCAVRDL--KLC-METFALSYNHLPHHLKSCFLYFAAFPKDFEIPVWKLTQLWVAEGFIR-NI-SS-EDVAEEYLMDLIGRNLILVSKRRSDGRIKACSVHALLHDFCLKKAEEEYFLQQIL---RR
>XP_028124915.1
GDFSR------EE-IVVGFEDEALTIKDRL--TRDKQLDTISIVGMPGLGKTTLAKKVYNDPLIIYHFHIRAWINVSQEYRKRDVLLSLFYSIG-KEMSDE--ELADKLRKSLKGKRYLIVMDDIWDTRA--WIDLKSLFPNNNGSRIMFTSRFTNVALHANT--H-TP-PSFLTEDESWDLFKKKVFRTD--WCPP-ELMSIGKKVVIKCQGLPLAIVVVSGIFANIEKSQDQWKQVGEIRDSCAVRDL--KLC-METFALSYNHLPHHLKSCFLYFAAFPKDFEIPVWKLTQLWVAEGFIR-NI-SS-EDVAEEYLMDLIGRNLILVSKRRSDGRIKACSVHALLHDFCLKKAEEEYFLQQIL---RR
>XP_028124916.1
GDFSR------EE-IVVGFEDEALTIKDRL--TRDKQLDTISIVGMPGLGKTTLAKKVYNDPLIIYHFHIRAWINVSQEYRKRDVLLSLFYSIG-KEMSDE--ELADKLRKSLKGKRYLIVMDDIWDTRA--WIDLKSLFPNNNGSRIMFTSRFTNVALHANT--H-TP-PSFLTEDESWDLFKKKVFRTD--WCPP-ELMSIGKKVVIKCQGLPLAIVVVSGIFANIEKSQDQWKQVGEIRDSCAVRDL--KLC-METFALSYNHLPHHLKSCFLYFAAFPKDFEIPVWKLTQLWVAEGFIR-NI-SS-EDVAEEYLMDLIGRNLILVSKRRSDGRIKACSVHALLHDFCLKKAEEEYFLQQIL---RR
>XP_028124917.1
GDFSR------EE-IVVGFEDEALTIKDRL--TRDKQLDTISIVGMPGLGKTTLAKKVYNDPLIIYHFHIRAWINVSQEYRKRDVLLSLFYSIG-KEMSDE--ELADKLRKSLKGKRYLIVMDDIWDTRA--WIDLKSLFPNNNGSRIMFTSRFTNVALHANT--H-TP-PSFLTEDESWDLFKKKVFRTD--WCPP-ELMSIGKKVVIKCQGLPLAIVVVSGIFANIEKSQDQWKQVGEIRDSCAVRDL--KLC-METFALSYNHLPHHLKSCFLYFAAFPKDFEIPVWKLTQLWVAEGFIR-NI-SS-EDVAEEYLMDLIGRNLILVSKRRSDGRIKACSVHALLHDFCLKKAEEEYFLQQIL---RR
>XP_028124918.1
GDSDS------EE-IMVGFEDEAMSLKKQL--TRGMQLQVISIVGMAGQGKTTLATKLYADPLVVYHFHIRAWTSVFQEYRNRDLLIRLLSCV--DQMGDE--KLCEKLHKSLKGRTYFIVMDDIWDTKA--W---------------------------------------------------------------------------------------------------------------------------------------------------------------------------------------------------------------------------------------------
>XP_028126810.1
GVHSS------EE-ITVGFDDEALTIKELL--AGGKQLQMISIVGMPGLGKTTLAKKLYNDPFIICHFHIHAWTYISQVPKKMEMLLDILH-F--KHMSNE--MLGDMLYKKLKGKRYLIVIDDIWDIGV--WVDLKMYLPNKNGSRVMFTSR----PMQTSP--H-SH-THFLTEEESWELFQQKVFQDE--CCPT-KLIEIGKQITKKCPGLPLAIVVIVGLLAKNNKTQEWWKQVAQSVSSYIVSDQ--NQY-LDTLGLSYNHLPCHLKPCFLYLGAFPDDQEISVQKLIWLWVAEGFVQ-NI----------YVM---------------------------------------------------
>AtZAR1
NGTDRWSSPVYDHTQVVGLEGDKRKIKEWLFRSNDSQLLIMAFVGMGGLGKTTIAQEVFNDKEIEHRFERRIWVSVSQTFTEEQIMRSILRNLGDASVGDDIGTLLRKIQQYLLGKRYLIVMDDVWDKNLSWWDKIYQGLPRGQGGSVIVTTRSESVAKRVQARDDKTHRPELLSPDNSWLLFCNVAFAANDGTCERPELEDVGKEIVTKCKGLPLTIKAVGGLLLCKDHVYHEWRRIAEHFQDELRGNTSETDNVMSSLQLSYDELPSHLKSCILTLSLYPEDCVIPKQQLVHGWIGEGFVMWRNGRSATESGEDCFSGLTNRCLIEVVDKTYSGTIITCKIHDMVRDLVIDIAKKDSFSNPEGLNCRH
>BS2
FSSST----NDKN-NMVGRDDQRKQLLEDL--TRSGEPKVIPIVGMGGIGKTTLAKEVYNDESILCRFDVHAWATISQQHNKKEILLGLLHST--KMIGEA--ELADMLQKSLKRKRYLIVLDDIWSCEV--WDGVRRCFPTNAGSRILLTTRNDEVACYAGV-EN-----SFMDQDESWSLFKSAAFSSE--ALPY-EFETVGKQIADECHGLPLTIVVVAGLL-KSKRTIEDWKTVAKDVKSFVTNDPD-ERC-SRVLGLSYDHLTSDLKTCLLHFGIFPEDSDIPVKNLMRSWMAEGFLK----EN-EGEVEKCLQELVDRCLVLVSKRSRGTKIRSCKVHDLIYDLCVREVQREN-IFIMN---CS
>Gpa2
----K-SLPEHEN-IMVGRENEFEMMLDQL--ARGRELEVVSIVGMGGIGKTTLAAKLYSDPYIMSRFDIRAKATVSQEYCVRNVLLGLLSLT---DEPDY--QLADQLQKHLKGRRYLVVIDDIWTTEA--WDDIKLCFPDDNGSRILLTTRNVEVAEYASS----KP-PRLMNFDESWNLLHKKIFEKEG-SYSP-EFENIGKQIALKCGGLPLAITLIAGLLSKISKTLDEWQNVAENVRSVVSTDLE-AKC-MRVLALSYHHLPSHLKPCFLYFAIFAEDERIYVNKLVELWAVEGFLN-EE-KS-EEVAETCINELVDRSLISIHNV-SDGETQRCGMHDVTRELCLREARNMNFVNVIR---SR
>Hero
------KSSYEVE-VTVGHEEDEARIIGQL--DEHSKLDVISIVGMPGVGKTTLANKVYNNTLVASHFKIRAKCTVSQNFNKSKVLREILQQV--TNRSED--DLAEKLRVALLDKRYLIVLDDVWDIAT--GEMLIACFP-ERGNRVILTSRSGEVGLKVKCRSD----PQVLTDEKSWELFEKRVFRDEG-SCPA-ELLDIGHQIVEKCKGLPLALVLIAGVIVRKEKEKDFWVKIQNNLDSFTSSNI--NSQIMNVMQSSYDHLPYQLKPLLLYFARLQKSERTPVSMLMQLWMAEGLVD-HD-CS-EEVTESYLDALISSSLIMV--DHTSVMMRACYVHDVVHDFCSVKAGKEKFFKLINFLHHR
>Mi1.2
------NSPKKDK-IIVGFEEETNLILRKL--TSGADLDVISITGMPGSGKTTLAYKVYNDKSVSRHFDLRAWCTVDQGYDDKKLLDTIFSQV--SNLSEN--DVADKLRKQLFGKRYLIVLDDVWDTTT--LDELTRPFP-KKGSRIILTTREKEVALHGKLNTD----PRLLRPDESWELLEKRTFGNES--CPD-ELLDVGKEIAENCKGLPLVADLIAGVIAGREKKRSVWLEVQSSLSSFILNSE--VE-VMKVIELSYDHLPHHLKPCLLHFASWPKDTPLTIYLLTVYLGAEGFVE-KT-KG-EEVVKIYMDDLISSSLVICFNDI-----LNFQIHDLVHDFCLIKARKENLFDRIRLLPRQ
>Prf
AKTTT-YTQRANE-EMEGFQDTIDELKDKL--LGGPELDVISIVGMPGLGKTTLAKKIYNDPEVTSRFDVHAQCVVTQLYSWRELLLTILNDV--NEKEDG--EIADELRRFLLTKRFLILIDDVWDYKV--WDNLCMCFSD-NRSRIILTTRLNDVAEYVKCESD----PRLFRDDESWTLLQKEVFQGE--SCPP-ELEDVGFEISKSCRGLPLSVVLVAGVLKQKKKTLDSWKVVEQSLSS--------EES-ISIIGFSYKNLPHYLKPCFLYFGGFLQGKDIHVSKMTKLWVAEGFVQ-AN-KG-EDTAQGFLDDLIGRNLVMAMEKR-NAKVKTCRIHDLLHKFCMEKAKQEDFLLQIN--EYR
>R1
ARTSS-RTP--E--EIVGFEDVIENLRKKL--LNGKGQDVISIHGMPGLGKTTLANSLYSDRSVFSQFDICAQCCVSQVYSYKDLILALLRDA-SRELHAN--ELADMLRKTLLPRRYLILVDDVWENSV--WDDLRGCFPDNNRSRIILTTRHHEVAKYASV-SD----PRMFDEVESWKLLEKKVFGEE--SCSP-LLKNVGLRIAKMCGQLPLSIVLVAGILSEMEKEVECWEQVANNLGSYIHNDS------RAIVDKSYHVLPCHLKSCFLYFGAFLEDRVIDISRLIRLWISEAFIK-SS-RR-EDIAEGYLENLIGRNLVMVTQRSSDGKAKECRLHDVLLDFCKERAAEENFLLWIN--HAH
>R2
GPSN--RRTTSQDYIFVGLQDVVQTLLAEL--LKAR-RSVLSIYGMGGLGKTTLARNLYNSL---KSFPTRTWICVSQEYNTMDLLRNIIKSI-DERMTEG--DLEIYLRDLLKERKYLVVVDDVWQREA--WESLKRAFPDKNGSRVIITTRKEGVAERADD--------RFLSQEESWDLF-RRKLLDVR-AMVP-EMESLAKDMVEKCRGLPLAIVVLSGLLSH-KKGLNQWQKVKDHLWKNIKEDK--SIEISNILSLSYNDLSTALKQCFLYFGIFSEDKVVKADDIIRLWMAEGFIP-RG----EDVAEGFLNELIRRSLVQVAKTF-WEKVTECRVHDLLHDLAIEKALEVNFFDVYD---IR
>R3a
KQETR------DS-DIFGRQNDIEDLIDRL--LSEK--TVVPIVGMGGLGKTTLAKAVYNDERVQIHFGLKAWFCVSEAFDAFRITKGLLQEI--LKADDNLNQLQVKLKERLKGKKFLIVLDDVWNDNYNKWDELRNVFVQ-IGSKIIVTTRKESVALMMGN--EQ---IDNLSTESSWSLFKTHAFEMGPM-----ELEE-GKQIAAKCKGLPLALKTLAGMLRSKSEV-EEW---KRILRSEIWELP-H-NDILPALMLSYNDLPAHLKRCFSFCAIFPKDYPFRKEQVIHLWIANGLV-----VIIEDSGNQYFLELRSRSL-----ERGTENL--FLMHDLVNDLAQIAS-GSHMLEQSQ-----
>Rpiblb2
------NSPKKDK-IIVGFGEETNLILRKL--TSGADLDVISIIGMPGLGKTTLAYKVYNDKSVSSHFDLRAWCTVDQVYDEKKLLDKIFNQV--SKLSEN--DVADKLRKQLFGKRYLIVLDDVWDTNT--WDELTRPFP-MKGSRIILTTREKKVALHGKLYTD----PRLLRSEESWELLEKRAFGNES--CPD-ELLDVGKEIAENCKGLPLVVDLIAGIIAGREKKKSVWLEVVNNLHSFILKNE--VE-VMKVIEISYDHLPDHLKPCLLYFASAPKDWVTTIHELKLIWGFEGFVE-KT-KS-EEVVKIYLDDLISSSLVICFNDY-----PTCQLHDLVHDFCLIKARKEKLCDRISLLPRQ
>Rpivnt1
-----------DETEVIGLEDDFNTLQAKL--LDHLPYGVVSIVGMPGLGKTTLAKKLYRH--VCHQFECSGLVYVSQQPRAGEILHDIAKQ---EEERKE--NLENNLRSLLKIKRYVILLDDIWDVEI--WDDLKLVLPEKIGSRIIITSRNSNVGRYIGG--DFSI--QPLDSEKSFELFTKKIFNFVN-NASP-DLVNIGRCIVERCGGIPLAIVVTAGMLRARGRTEHAWNRVLESMAH--------DGC-GKVLALSYNDLPIALRPCFLYFGLYPEDHEIRAFDLTNMWIAEKLIVVNT-REAESLADDVLNDLVSRNLIQVAKRTYDGRISSCRIHDLLHSLCVDLAKESNFFHTEHARVRR
>RPM1
SENYQ------SENSLVGIDAPKGKLIGRL--LSP-QRIVVAVVGMGGSGKTTLSANIFKSQSVRRHFESYAWVTISKSYVFRTMIKEFYKE--EL-YSLGYRELVEKLVEYLQSKRYIVVLDDVWTTGL--WREISIALPDGYGSRVMMTTRDMNVASFPYG-STK----ELLKEDEAWVLFSNKAFPASLEQCRTQNLEPIARKLVERCQGLPLAIASLGSMMSTKKFES-EWKKVYSTL---NWELN--NNHELKIVRLSFNDLPYPLKRCFLYCSLFPVNYRMKRKRLIRMWMAQRFVE-PI-RGAEEVADSYLNELVYRNMLQVILNP----PKAFKMHDVIWEIALSVSKLERFCDVYN---AE
>RPP13
GNTSS-RRARSEE-VVVGLEDDAKILLEKL--LDYKNRFIISIFGMGGLGKTALARKLYNSRDVKERFEYRAWTYVSQEYKTGDILMRIIRSL-ERKFAEE--ELEVYLYGLLEGKKYLVVVDDIWEREA--WDSLKRALPCHEGSRVIITTRIKAVAEGVDG--------RFLTFEESWELFEQRAFRNIQ-RKDE-DLLKTGKEMVQKCRGLPLCIVVLAGLLS--RKTPSEWNDVCNSLWRRLKDD---SIHVAPIVDLSFKELRHESKLCFLYLSIFPEDYEIDLEKLIHLLVAEGFIQ-GD----EDVARYYIEELIDRSLLEAVRRE-RGKVMSCRIHDLLRDVAIKKSKELNFVNVYN---RR
>Rx
----K-SLPEHEN-IMVGRENEFEMMLDQL--ARGRELEVVSIVGMGGIGKTTLATKLYSDPCIMSRFDIRAKATVSQEYCVRNVLLGLLSLT---DEPDD--QLADRLQKHLKGRRYLVVIDDIWTTEA--WDDIKLCFPDYNGSRILLTTRNVEVAEYASS----KP-PRLMNFDESWNLLHKKIFEKEG-SYSP-EFENIGKQIALKCGGLPLAITVIAGLLSKMGQRLDEWQRIGENVSSVVSTDPE-AQC-MRVLALSYHHLPSHLKPCFLYFAIFTEDEQISVNELVELWPVEGFLN-EE-KS-EEVATTCINELIDRSLIFIHNF-SRGTIESCGMHDVTRELCLREARNMNFVNVIR---SR
>Sw5b
AAPLK-HLPDRDE-EVVGFENKAEELIDYL--IRGNELDVVPIVGMGGQGKTTIARKLYNNDIIVSRFDVRAWCIISQTYNRRELLQDIFSQV--NGATVD--VLADMLRRKLMGKRYLIVLDDMWDCMV--WDDLRLSFPDGIRSRIVVTTRLEEVGKQVKYHTD----PPFLTTEESCQLLQKKVFQKE--DCPP-ELQDVSQAVAEKCKGLPLVVVLVAGIIKKRKMEESWWNEVKDALFDYLDSEF--EEYSLATMQLSFDNLPHCLKPCLLYMGMFSEDARIPASTLISLWIAEGFVE-NT-R--EEEAEGYLMDLISSNLVMLSKRTYKGRVKYCQVHDVVHHFCLEKSREAKFMLAVKWKGTR
