# Supplementary material for: The NRC0 gene cluster of sensor and helper NLR immune receptors is functionally conserved across asterid plants
Source: Plant Cell. 2024 Jun 4;36(9):3344–61. doi: 10.1093/plcell/koae154 (PMC11371149; doi:10.1093/plcell/koae154)
Supplement: koae154_Supplementary_Data [file koae154_supplementary_data.zip › Supplementary File 11/Supplemental File 11/alignment files/Mimulus_guttatus_with_Tomato_Nyssa_Camellia_NRCs_alignment_NBARC.fasta]

>Migut.E01267.1.p
-TRE-TGSVLNESRH-IGREEDAQKIVDILVNQN-EEISVLPIVGVGGLGKTTLAQLVYNDPRVVEHFDKLIWVCVSNNYDIKTLLKAMIESG----ASDHL--LQRVLWELLNNKRYLLVLDDVWNEDQEKWSELRNAMSCSTGSSIIVTTRLKKVADIMGT------LPKGLSNEHCWMLMRERAFGH-E-KFP--SLEAIGMQIVNKCAGVPLAAKALGGLLRFK----KEWNYV-------K-ESL-PHTLILPALRLSYHHLPLSLRQCFAYCAVFPKDTFIRKEELIFMWMAHGYISS-KGLE-EDVGNGICNELVLRSLLQY---VPHTNNSTLIMHDLVHDLAQSIMENKV-----QV--QR
>Migut.E01078.1.p
--DEK---SSKSKKEIIWKESEIEMTTEQLKYRS-NRKGIACISGEPGIGKTELLLEFAR-----QRYKMVLWIGGESKYRQN--YLNLLEDVRTKSFEEQ---AIARVRKELRDIPFLVIIDNLE--EKDWFDLVMD-LP-RGGTHVIISTRLSRVMNIE---------PSFLSGIEAVSLMQ---VVKD---QSITEID-ALRAIEEKLGRLTLGLAIVGAIL-SEIN-----DTVNRR----ITWSLRRN--LLQLFEVCFSIFDHALATRMVLASWFPAA--VPTSILARLWRTCGFTSN-YAKS-EEEA---SSLLLRFNI----AR---GCTQYIRFNELVSLYA----RK-----------R-
>Migut.E00976.1.p
--AS--SR---RH-EVVGLDDVLNEVMDKLTG-Q-SNLRIIPIVGMGGIGKTTLARNAYVK--FMKHFDIRAWVTVSQNYNVREILIEILLCI---AKSEG---LGVKVHQSLWGRRYLIVMDDIW--SVEVWDKVNL-FP-GQRSRIMITTRLSDVA---------SH-GDFLNEDKSWDLLCKSILEEEE-ECP-PELEEIGKKIAKNCEGLPLSIVVIGGHL-AKSK--EHWEYVSE---N-I-KKVNSEDDLK-VLQLSYNHLPVHLKPCFLYMGVFPEDKKIRVSWLVKLWVSEGFVKP-KGKS-EVVSREYLQELCDRNLILV-HES-YGNIKFCKIHDLLRELCLREAEKEKFL---YV--RR
>Migut.E00971.1.p
--------------------------MDKLTG-Q-SNLRIIPIVGMGGIGKTTLARNAYVK--FMKHFDIRAWVTVSQNYNVREILIEILLCI---AKSEG---LGVKVHQSLWGRRYLIVMDDIW--SVEVWDKVNL-FP-GQRSRIMITTRLSDVA---------SH-GDFLNEDKSWDLLCKSILEEEE-ECP-PELEEIGKKIAKNCEGLPLSIVVIGGHL-AKSK--EHWEYVSE---N-I-KKVNSEDDLK-VLQLSYNHLPVHLKPCFLYMGVFPEDKKIRVSWLVKLWVSEVFVKP-KGKS-EVVSREYLQELCDRNLILV-HES-YGNIKFCKIHDLLRELCLREAEKEKFL---YV--RR
>Migut.E00972.1.p
WC----------R-FKLTFDEAERHVMDKLTG-Q-SNLWIIPIVGMGGIGKTTLARNVYAKPLIMQHFDIRAWVTVSQNYNVEDILIEILLCI---AKSEG---LGERIHKTLWGRRYLIVLDDIW--SAEAWDKVNL-FP-GQRSRIMMTTRLSDVA---------SH-GDFLNEEKSWDLLCRYVFEEED-DCP-PELEEIGKKIAKNCEGLPLSIVVIGGHL-AKSE--EHWEYISE---N-T-NTVNSEDNLK-ALQLSYNLLPVHLKPCFLYMGVFPEGNMIRVSWLVKLWVSEGFVKP-NCKS-EVVSREYLQELCDRNLILV-HKS-NGNIKYCKIHDLLRDLCLREAEREKFL---YV--RR
>Migut.E01135.1.p
--EE-PSRDGNDH-SMVGLSDLFMKIKDRL---P-EAMI-VTLFGMAGIGKTIIAKKLFQDPFIVSHYSKRVFLTIGPKYRLYDILVDIIRQL------D--TEFKSIVFKSLQNSRYLMVLDDVW--DTRLFY---K-YP-KNGSRVLVTTRLREVAESA----------PFLNKKESWELLREKVFGRE--SCS-YGFVKAGKKIAENCEGLPLTIVTVANIL-IEAE--EYWNKVAA---E-KQNSKDAYDQMSNVLYPSYDYLPQHSKACFLYMGAFTQNYEVTPYQLINLWSAEGFLNS-KPMT-PYNT--CFHELSLKNVIMF-NP------HTFYLHSSFWYLCNKEAVKTKLFY--AL-ARR
>Migut.E00947.1.p
GAAS--SR---KQ-EMVGFDELLIEVMDKLTG-Q-SNLRIILIVGMGGIGKTTLVRNAYAKPLIVHHFDVRAWVTISQNYNVQDILIEILLCV---GKSER---LSERVHKSLWGGIYLIVMDDIW--SIE------------------------------------SH-GDFLNEYKSWELLQKSIFEKQE-DCP-LELEEIRKKIAKNCKGLPLSIVVIGGLL-AKSK--EYWD---------------------------YNHLPVHLKPCFLYMGVFPEDKNIRVSWLVKVWVCEGFMKS-SGKS-EAAAREYLEDLCDRNLILV-HQL-NGGIKFCKIHDLVRELCLREAEKEKFI---YV--RR
>Migut.E00499.1.p
------------------MENDLVKIKDQLTG-S-CNLEITTIVGMGGIGKSTLAKMLYDDPLIVYHFYVRAWITVSQDYRVKTMLLGLIRDVGINQLSDQ---LAEQLYRSLKGKRYLIVMDDVW--CNDAWDDVRR-FP-KNGSRIILTSRLMEVALRVNAK---SA-PQFLSVDEGWELLKSKVFSKRG-CAS-EELEEIGRRIVDKCRGLPLAIVVIAGHL-SKTD--DVWTRVAD---N-V-GSVA--KNSN-IIAMSYNHLPHHLKACFLYMGAFPENIDVPMWRIIALWIAEGFLKR-TTKI-EKVAEEYLEDLIDRSLILA-EKI-NGRVSTCRIHDLVREFCLRQAEKENFW---YV--RR
>Migut.E01043.1.p
-TRE-TGSVLNESRH-IGREEDARKIVDILVNQN-EEIFVLPVVGVGGLGKTTLAQLVYNDPR--------------------TLLKAMIESG----ASDHL--LQRVLWELLNNKRYLLVLDDVWNEDQEKWSELRNAMSCSTGSSIIVTTRLKKVADIMGT------LPKGLSNEHCWMLMRERAFGH-E-KFP--SLEAIGMQIVNKCAGVPLAAKALGGLLRFK----KEWNYV-------K-ESL-PHTLILPALRLSYHHLPLSLRQCFAYCAVFPKDTFIRKEELIFMWMAHGYISS-KGLE-EDVGNGICNELVLRSLLQC---VPHTNNSTLIMHDLVHDLAQSIMENKV-----QV--QR
>Migut.E00320.1.p
GGTK--EK-VVEE-DVVGFEDEAEKVINLLTG-S-DELQVISIVGMPGLGKTTLAKMIYRNSKIEYEFYSRAWVYVSQDYSRKELFLNILSNF--YKMNDE---LSKELYKFLEKGKYLIVLDDVW--TEEAWNDLKI-FP-NKRSRILITSRIKRVAIHANPN---LE-PRFLTPEESWKLLQRKAL-GAE-NCP-EEFMRDGMHISNECQGLPLAIVVIGGIL-LEK---DWWERVAR---S-V-DAIAM-D-VDNFIALSYNHLPYHLKACFIYFGMFPEDFEIPVWKLVRLWIAEGFIQ-QQEMS-EDIAEEYLEDLVSRNLVMV-GRS-NGKIKTCRIHDMLHEFCKKEAAEENFFQ--EI--RR
>Migut.N00544.1.p
-----ASSTDNQQQNLVGLDDQITALKQWIFD---SHDLIASVVGMTGIGKTSLVKQVYNDPLVIKEFDTRLFLHIGPDYRLEDIMLRVLDEL------DK---LEDQFSEALSTQKYLIVLDDVW---VDD-YD-VM--P-RKGSRIIVVSQIQRLLDY-----------PFLNDHNSWKLLHQTAFTNREEKCS-RELEKIGKKIAKNCEGLPAAIIQVGENL-RG----EEWKTLS----E-QEDPITRYDDLSKALFFSYMMLPWHLKPFFLYMGVFPKYYGISRSKLIKLWVSEGFLEED-----EETG-EALDDLIWQSVVLR-EKSVNNRFKNCRLHFTFRSLCVSEAKSEKFFH--IL-CQR
>Migut.N00807.1.p
-------SLIDSM-E-VGRKLESENLVSKLVGGG-EEVCVLSIVGTGGLGKTTLAKLAYNNSRVMSCFQLRIWICVSDPFDEVGIANEIIVGA----NTNQF--VLKCLKEKISGKMFLLVLDNVWTEDRTKWEPLRICLKGGLGSRILVATRNERVVVMMGS---KND--GHLSQEECWLLLNRIALSGKN-EHE--KFQNIDRDIA--------ITKTLGSFLQFK----EAWDNV-------L-NSL-EEDDLFPHLLLSYKELSPTLQRCFSYC--FPKYTEIIVADIIRIWFAMGYLGY-G-SD-EVRGREYFDKLAMRSLFQDFSNNLDEWIASFKMHDIIHDFAQFLRKN-------RM--RE
>Migut.N02073.1.p
-----------------------------------------SIVGMGGIGKSTLARIVYNNDTVVNQFERRAWVCISSEFSPKEIIKEVVLQL-LEPSEDK---LKSMVHERLQGKPYFIILDDVW--ESAHWQSLTS-FP-DKTSILLLTTRKLSVTKDD---I------KTLNREKSWELFLKKAFTG-NNQCP-EELKATARDILQKCNGLPLAITVMGGLLKKHG---DEWTKVLK---G-M-NSLKTGSSVSHIMELSYHDLPPQLKSCFLCLGFFKEDATIRAEKLIQVWIAQGLIPPKDKET-EEIARDYLDELINRNMIQV-KDTKDDRVKNCLIHDFLHDLAITKAKEEIRLE--IL--RH
>Migut.N02150.1.p
-RVQ-STSLVDLE-E-IGRDVERENLVSKLVVEG-EEIQILYVVGVAGLGKTALAKLAYNDSRVKNCFQLRIWICVSDTFDEIGLATRIIEGA----KTNQS--VLQCLKDTISEKSFLLVLDDVWIEDRTKWETLKNCLQDGPGSKILVTTRNKRVAIMMGA---KNE--GHLSHDNCWLLLGRIALSGKY-TCG--MFENIGKNIAKKCKGLPLAAKTLGSLLHFK----EEWENL-------L-TNL-EEVELFPHLILSYNELSPSLKCCFSYCSVFPKGTEIDVEKLITKWMAMGYLGY-N-GD-KLRGREYFDKLVMRSLFQDFEKGYDELIKSFKMHDIIHDFAQFLRKK-------LM--KQ
>Migut.D01905.1.p
PITS--SC------SMVGFDEELSQLLDALTG-Q-SSLQVISIVGMGGIGKTTLARNVYENRLIMKHFDICTWATISQEYSVKDIFSKLLSRE----------------------RRYLIILGDMW--SIDAWEKMMF-FL-NNGSRIILTTRLSNFAS--------SS-YKFLDEDRSWKLFCEKEFLEKE-VCP-RELEKIGMKIAKKCKGLPLLIVVIGGLL-RKSS--EYWENISE---N-M-NSLDSE--LD-ILSLSYSHLPAHLKPCFLYLAIFPEDCDIRVTELIKLWVAEGFIKP-KYQS-EKVAKEYVKDLVERNLLLV-GTL-NGKMKTCTIHDLLRDLCLKPAQKEKFL---YL--RR
>Migut.D01766.1.p
TTSS--ST---GK-NMVGFEEQLLQLLDKLTG-Q-SNRQVIPIVGMGGIGKTTLAKNAYEHSLIVHHFDIRTWITVSQKYNVIELLLQL--------IDEQ---LGQKLHKMLWARRYLIVIDDIW--SIEAWEEVSR-FP-NNGSRIVVTTRISNVAI--------SP-CSFLDEDKSWKLFCQKAFD-QV-GCP-SELEDIGKEIIKKCKGLPLSICVIGGLL-GRSN--KYWKNIAK---D-L-TSLNSGEDLS-ILSLSYTYLPAHLKPCFLYMGIFPEDHKIFVSRLIKLWVAEGFIKS-LSES-EETARGYLSDLIDRNLVLN-HWS-NGRIKICKIHDLLRDLCLKLAHKDEFI---CV--RR
>Migut.D01507.1.p
SSSS--SR---GE-NMVGFDGHVNEIMGALST-E-SNRQIIPIVGMGGIGKTTLATHVYNKPFIVQHFHVRAWFTVSQEYTEKEILLGLLHQI---MN-AG---LGDKLYKTLFGRKYLIVMDDMW--DIKAWDMLKM-LP-NNGSRILVTTRLLRLAM--------CS-PNLLDEEQSWDLLSQKIYA-EK-CCP-VELE---RSS-----------FVIGGVL-AK-S--ENWKYVEE---D-V-TSVSNQDDMK-ILFLSYNNLPIYLKPCFLYFAVFPEDYTI---RLVSLWVAEGFIRQ-GHKS-EENGNEHLEDLIDRNLVLV-DWI-SREVRSCRIHDLLR----------------------
>Migut.D01799.1.p
TTSS--ST---GK-NMVGFDEQLLQLLDKLTG-R-SNRQIIPIVGMGGIGKTTLAKNSYEHSLIVHHFDIRTWVTISQKYNVKQLLLQLLSMI----DDEQ---LGQKLHKILWGRRYLIVIDDIW--GIEAWDSLNL-FP-NNGSRIVATTRISNVAT--------SS-LSFLDEDKSWELFCKKTFG-EA-GCP-LELEDVGKEIVQKCKGLPLSISVIGGLL-GTSH--KYWKTISK---D-L-TSLNSREDLS-ILSLSYTYLPAHLKPCFLYMGIFPEDHKILVSRLTKLWVAEGFIKS-ESQS-EEIARGYVNDLIDRNLILK-HTS-NGNVKNCMIHDLLRDLCVKVAHKEEFI---CV--HR
>Migut.D02024.1.p
----------ESS-GMVGLSDQLIEIK------P-Y-KNHITLYGTAGIGKTTIARKFFQDPLTLSTCTKRAFVTVGPIYRFERVLLDILEQV------D---TLERMVYLSLKGQRYFIVLDDVW--DYEIQSYFGT-FP-YKESKVVMTTRLKDVARGS----------RFLDKKESWELLRHKVFDEM--PCP-NELEKAGKKIAENCEGLPLTIVKVAQIL-SESD--EYWNEVGD---D-KRHSVDAYGRMYKVLYPSYDYLSQELKPIFLYMGVFPQNYESPRSKLAKIWHVEGF-------S-RYQS-LKLDELDSSSLIML-HKGFNKRIKTCSLYSPFWHLCNKEATKSKFFH--AL-GRR
>Migut.D01634.1.p
---------------MVGLSDRYMTIKDRIT--S-A-RMAVSLRGMAGIGKTAIAKKLFLDPLISTHFDRRAFVTIGPKGQFEDVLLDILKQV------D--GELKRMVQGRLTESRYFIVLDDVW--VMELLYQLVD-FP-NNGSKILLTTRLEQVAE--IANE------RFLDKRESWDLLRHKVFDEM--PCP-IELERAGKKIAENCEGLPLLIVTVAEFL-SRAE--EYWNMVAN---D-KQNSVGAYDQMSKVLYPSYNYLPQHLKPCFLYMAVFPQNYKIPRSKLFNFWIVEGFLE-----S-DYSA-QFFESLVSCSLVLV-HK-WSGVMKTCSLHSSFWYLCNQEARKSKFFH--GL-GRR
>Migut.D01641.1.p
VTTS--IR---DK-NMVGFDEELNEILDKLTG-S-SNRQIIPVVGMGGIGKTTLAKNAYEHSLILYHFDIRTWVTISQNYSVRGILLQLLSRV----TDEQ---LGEKLYKMLWGRRYLIVVDDIW--SIEAWENVKR-FP-NNGSRVIVTTRLSNVAI--------G---SF-------------AFG-QA-GCP-PELEDIGMEIVKKCKGLPLSIIVIGGLL-RKSR--EYWKSIAK---D-L-SSLNSGEELN-LLSLSYTYLPAYLKPCFLYMAIFPEDSAIHVSKLTKIWVAEGFIKP-IDQS-EEIARGYVNDLIDRNLILK-HVS-NGKIRLCKIHDLLRDLCLKIAKKDKFI---CM--RR
>Migut.D01718.1.p
TASS--ST---DK-NMVGFDEQLTRLLDKLTG-R-SNRQIIPIVGMGGIGKTTLAQNAYEHSLILHHFDIRTWVTVSQKYNVKQLLLQL--------TDEH---LGQELHKMLWGRRYLIVIDDIW--SIEAWDKVSG-FP-NNGSRIVVTTRISNVAT--------SS-LSFLDEDQSWKLLCKKAFG-HA-DCP-SKLVDIGKEIVQKCKGLPLAICVIGGLL-GRSH--KYWKNISK---D-L-ISLNSREDSS-ILSLSYTYLPAHLKPCFLYMGIFPEDDEIRVSQLIKLWVAEGFIKS-ESQS-EEIARGYLNNLIDRNLILK-Q-S-NGRIKFCRIHDLLRDLSLKVAQKDEFI---CV--RR
>Migut.D01801.1.p
------ST---EK-NMVGFDEQLLRLLDKLTG-R-CDRQVIPIVGMGGIGKTTLAKNAYEHSLIVHRFDIRTWVTISQEYNVRELFVQLLSTL----TNEQ---LGQKLHKILWGRRYLIVIDDIW--SVEAWEEVSR-FP-NNGSRIVVTTRISNVAI--------SP-CSFLDEDKI---------------CP-LELEDIGKEIVRKCKGLPLSIVVIGGLL-GRSN--EYWESVGK---K-L-ISLNSGKDLN-ILSLSYTHLPAHLKPCFLYMGIFPEDHEIRVSRLIKLWVVEGFIKL-KFQD-EEVARGYLNDLIDRNLVSE-YKS-NGRIRLCKIHDLLRDLCLKVAQKDKFI---RV--RR
>Migut.D01502.1.p
SSTS--SK---SK-GMVGFQKHLIQMMTTLTA-E-SNLRIISVVGMGGIGKTTLATNVFNKPLVLEHFHLRAWVTISKECNKKEILLGLLLQI---MNDEE---LGDKLYKELFGRKYLIVMDDMW--DIKAWELVKR-LP-NNGSRIMVTTRLLKLAE--------CS-PNFLDEAQSWDLLREKVFA-EG-RCP-VELEVIGKSIAKKCRGLPLALVVIGGLL-AK-S--EHWKYVEE---D-V-TSVNNEDDMK-ILWLSYIHLPIYIKPCYLYFAVFPEDHIIKVSRLVRLWVAEGFIRK-RHKS-EETGEEYLEDLIHRNLILV-NTV-TGEVRTCRIHDLLSDLCRREAQKDNFV---LT--PR
>Migut.D01949.1.p
--ED-STR-GGNE-SMVGLSDQFTRIKGRLL--S-ERMV-VCLAGMAGIGKTTLAKKLCQDPLITSHFSAHVFVTIGPKWRSIYTLIDILKQL------R--GELKRSISESLKGLRYLIVLDDVW--NEEL--ELVN-FP-KNGSRVLLTTRIEEVGKCL----------RFLDKKESWDLLREKVFGEEE-SFS-YALERARKKIAENCEGLPLTIVTVGDIL-SKSE--EYWNEVAD---E-KQHSKDAYDQMSNVLYPSYDYLPQHLKACFLYIGAFPQSYMLHVPRLMNLWSAEGFPDS-EPTI-ASNTYYYICELRRKSVVMF-DR------RGYRLHSSFWYLCNKEAAKNKLFY--AL-ARR
>Migut.D02029.1.p
EDKQ-QKQ-----REMVGLDSELKELQDWLFS-P-KR-DVMSVVGMAGIGKTTFVEQVYYNSRLVEHFKHRLFLPIGPHYQLKDTLLLALDQL------EN---LSNYVYKSLLGTKYLVVLDDVW--NTRVWDQLRH-FP-RNGSRIILTTQLLSLTR------------PLLDEDQSWKLLREIVFTR-GESCS-KELEKIGRKIAKKCEGLPLAIIEVGKLL-SKID--EKWKTVA----E-NEDPITIDDDLSKALLLSYDMLPQYLKVCFLYMGVFPKSYEIPRSKLIDLWASEGFLDPQK-RS-EETG-ECLNELISRSVVLN-TKSVDKRTKTCRLHFTFRNICVSEAQSKKFFP--II-SRR
>Migut.D01510.1.p
SSSS--SR---GK-NMVGFDNHMDEIMGALST-E-SNLRIISIVGMGGIGKTTLATNVFNNPFIVEHFQLRAWFTVSQEYTDKKILLGLLHQI---IDDDD---IGDRLHKTLFGRKYLIVMDDMW--DIKAWDMVKR-LP-SNGSRIFVTTRLMKLAV--------CS-PNLLEKSQSWDLLREKIFA-EE-RCP-DELEGTGKSIATKCRGLPLALVVIAGVL-AK-S--QHWVSIEK---D-V-TSVNNEDDMK-ILLLSYNNLPIHLKPCFLYFAVFPEDHIIKAERLVRLWVAEGFIRQ-GHKS-EEIGKEYLKDLIDRNLISV-NWV-TGEVTGCNIHDVLSNLCKREAQKDNFI---LS--PR
>Migut.D02000.1.p
EEED-SSRGGKDE-SMVGSSDLFKRIKDRL---S-ETTF-VSLLGMAGIGKTTLAKKLFQDPFIVSRYTARVFVTIGPKYRFSDILVDILRQL------D--SELKMMVYKSLKNLRFLVVFDDVW--DRELYF---G-FP-QNGSRVLLTTRIAEVAQSA----------PFLDKKESWNLLREKVFGEQE-SFS-YELAKAGKKIAENCEGLPLTIVTVANIL-PKAD--EYWNKIAN---E-KQNSKDAYDQMSKVLYPSYDYLDQHLKACFLCIGAFPQNCLKYPSQLIDLWSAEGFLN-------LNGT-VYMGQLFSRNVILF-DA------CAYHLHSSFWYMCNKEATKTKLFY--AL-ARR
>Migut.D01486.1.p
--EH-PSAIGTNSKSVVGLSDQVRKIVAML---S-E-LLFVSLLGMVGIGKTTLATEIFEHPSISRHFTRRVWLTLGPDW-------EILNRL-----------LSNNRSVFI--DRCLVVLDGVW--NKEVLEHLER-S--MSESRVLLTTTLKEVALFP----------RFLDNQQSWCLLRDK--------------------IAENCEGLPLTIVTVARLL-SKAE--DYWNKVAE---K--QNSLDAYDKMSELLFPSYNYLPHHLKTLFLYMGVFPEKHQIPYSKIIRLWIVEGFLER---KT-EDVA-QCLKDLISRSVVIV-HQ-TGNGIKTCRLHSVFWPLCIREARKNKFFH--VI-IPR
>Migut.D01772.1.p
TTTT--ST---GK-SMVGFEVELHELLERLTG-Q-SNLQIIPIVGMGGIGKTTLAKYAYENSLITRPFYIRRWVTVSQKYDVGGLLLQLLSEQ----TDEQ---LGDVLYTRLCGRKYLIVIDDIW--SVEAWEKLKR-FP-KNGSRIVVTTRILDVAN--------SS-CNFLDDGKSWKLFCEKAFGDQS-GCP-SELEDTGKEIVKKCKGLPLSISVIGGLL-GRSH--EYWKIISK---D-L-ISLNLEQDSS-ILSLSYTYLPPHLKPCFLYMEIFPEDDMIHVSKLIKLWVAEGFIKP-KAQS-EEIARDHLNDLIDMNLILR-YSS-DGRIVYCQIHDLLRDLCLRVAHSEKFI---CM----
>Migut.D01730.1.p
TTNS--ST---DK-NMVGFDEQLLQLLDVLTG-Q-SNRQIIPIVGMGGIGKTTLAKNAYEHSLIMQYFDIRAWATVSQMYNVRELLLQLFCKS----TNEQ---IGEQLYKSLWGQRYLIVMDDTW--SVEG-----------NGKTI------SNVAS--------SL-STFLDKDHSWKLFCENAFGQVL-GCP-PELENIGK---------------------GY--------------------------------------------------------HIIRDSHMIKLWVAEGFIKP-KSQS-EEIARGYLNDLIDMNLILK-HSS-NGKIQYCKIHDLLRDLCLKVSQKDKFV---CM--PP
>Migut.D01955.1.p
ASSE------GNK-SMVGISDLYQTVIY-----D-E-IRTVSLYGAAGVGKTTLAKEICEDP---SIFECRAFVTIGPKYQLKEILKCILAQV------D--EDLSKYVYRSLNCLLYLIVLDDVW--DLQVWHELKR-FPDESEGRFLLTTRSREVAES-----------PFLDKAESWNLLRQKMFSS-------PQLEEVGRKIAENCEGLPLLIVTVAKLL-SKAD--EYWTKVA----E-KKDSSEANEQISEVLFPSYEYLPQHLKACFLYMGVVTQNYEIPLSKLIKWWSAEGFLE-----T-ESIA-EFLRELLSKNVFMVPNEDSDGGIKNYGLHSSFWYLSNREAGKNKFFY--NL-GRR
>Migut.D01973.1.p
EEEE-DDC-GGNE-STVESSHLFMRIKDRLVN-S-EGMS-VSLVGMAGIGKTTLAKKVFQDPFIVSRFSLR------PKYRLHDILLDILRQL------N--TDIKWVLLSYLRDLRFLIVLDD----------------------------------------------------KESWDLLREKIFGEQESSFS-Y--------------GAPAPIV----------------------------------------------------------------------------------------------------------------------------HSKY-----------------------
>Migut.D01513.1.p
SSSS--SR---GK-NMVGFNDHMDEIMGALST-E-SNLRIISIVGMGGIGKTTLAINVSNNPYIVEHFQLRAWFTVSQEYTDKKILLGLLHQI---IDDDD---IGDILHKTLFGRKYLIVMDDMW--DIKACDMVKR-LP-NNGSRILVTTRLMKLAV--------RG-PNLLEKSQSWDLLREKIFA-EE-RCP-DELEGTGKSIAKKCNGLPLALVVIAGVL-AK-S--EHWVSIEK---D-V-TSVNNQDDMK-ILLLSYNNLPIHLKPCFLYFAVFPEDHIIKVERLVRLWVAEGFIRQ-GHKS-EEIGEEYLEDLIDRNLILV-DWV-TGEVTDCHIHDVLSNLCRREAQKDNFI---FS--PR
>Migut.D01655.1.p
SGEPLTSE-------LFGESVKIFGIWECLVV---EKVPIIGIYGISGVGKTNLAKHIHNQILLERE-DCVYWVKVSRESSIKSLQDDIIG-L---TLTDKK--RAVELNRALKKGVVVLILDDVR--ED----DLES-VPLRSGCRVIITSRSSRVCNIIGCQE------TALEEDEAWKLFEER-FGREAISAP--QVQEIAKCVVRYHGGSPRGIMELARKMRGVME-IREWRNKLA---E-MEELL-TRDENFR*---------------------------------------------------------------------------------------------------------------
>Migut.D01767.1.p
LASP--ST---DK-NMVGFDEQLLQLLDKLTG-Q-SNRQIIPIVGMGGIGKTTLAQNAYEHSLIVHHFDIRTWVTVSQKYNVKQLLLQL--------MDEQ---LGQKLHKMLWGRRYLIVTDDIW--SIEAWEEVCR-FP-NNGSRIVVTTRISNVAT--------SL-LSFLDEDQSWDLFCKKTFG-EV-GCP-LELEDIGKEIVQKCKGLPLSISVIGGLL-GRSH--EYWKIISK---D-L-ISLNLEKDSS-ILSLSYTYLPPHLKPCFLYVGIFPEDHEILVSQLIKLWVAEGFIKP-KAQS-EDIARGYLNDLVDRNLILK-HKS-NGRIKFCKIHDLLRDLSLKAAQKDEFM---CM----
>Migut.D01975.1.p
---------------MVGISDLFTEIKDLFG--S-EGILTVSLVGMAGIGKTTLAKKLFQDPSIFSCYTRHVFVTIGPKYRLADILVDILTQL--------------------------------------------------------------------------------------------------------------------------------------------------------------------------------------------------------NLATS*-----------------------------------------------------------------------
>Migut.D01771.1.p
-VHE--ES-LVRQ-RLVGLEDETKTIIGYLTA-T-EQLDVISIVGMPGLGKTTLAGKIFRDPAIVYRFHTRIWVYISQEFTRKDVFLAILKEF--KTKSDH---LAMLVAAKLDEGRFLIVMDDVW--TAEDWDKLKI-LP-NSMGKVLITSRHVEVAQCAN-VN--RP-PRFLTHAESWLLLRLEVF-GKP-VCP-PELEDHGNLIAKDCNGLPLAIVVIGGIL-VKNF--ATWKKVSE---S-V-STLVEKD-MEKIIALSYDKLPYHLRACYLYLGMFPEDFQIPAWKLIRMWIAEGFIQQSEV-S-EETAEGYLEDLISRNLVRV-DKS-DGKIKTCRIHDMLRDFCINEAEKENFLQ--EI--RR
>Migut.D01519.1.p
S-SS--AL---GK-NMVGFEDHLIQIMGALST-E-SGRRIIPIVGMGGIGKTNLATNVFNNPFIIEKFDIRAWFVVSQECTGKEILLGLLHQI---MNDDD---LGEKLHKTLFGRKYFIVMDDMW--DITAWEIVKR-LP-NNGSRILVTTRLLKLAV--------CT-PNLLDEAQSWDLLREKVFP-EG-RCP-VELEEIGRNIARKCRGLPLALVVIGGLL-AK-S--EDWKYVEE---D-V-TSVNNEDDMK-VISLSYNHLPIYLKPCFLYLAVFPQDFDIKMSRLVRLWVAEGFVRQ-GPKS-EEIGEEYLKDLIDRNLILV-SKI-SGEVKTCHIHDLLSDLCRREAQKGNFL---VL---R
>Migut.D01904.1.p
PSTS--SS------SMVEFDEELIQLLDALTG-Q-PSLQIIPIVGMGGIGKTTLARNAYESRLILNHFDICAWATISQEYSLKKIFSKLLSRQ------EQ---LGQKLYQRLIGRRYLIILDDVW--SIDAWEKMMF-FP-NNGSRIIITTRLSNVSI--------SS-YKFLDEDKSWNLFCEKAFPQEE-VCP-PQLEEIGKKIAKKCKGLPLLIVVIGGLL-RKSS--EYWENISQ---N-M-NSLDSE--LD-ILSLSYRQLPAHLKPCFFYTGIYPEDYEIHLSELIKLWIAEGFIKP-KIKS-EEVGEGYLKDLVERNLLSV-GRL-NGQIKTCTIHDLVRDLCIKTAEKEKFF---YF--RR
>Migut.D01731.1.p
---------------MVGFDKQLIQLLDKLTG-Q-SNRQVIPIVGMGGIGKTTLAQNAYEHSLILHHFDIRTWVTVSQKYNVKQLLLQL--------TDEH---LGQELHKMLWGRRYLIVIDDIW--SIEASDEVSR-FP-NNGSRIVVTTRISNVAT--------SL-LSFLDENQSWDLFCRKTFG-EA-GCP-SELEDIGKEIVKKCKGLPLAISVIGGLL-GSSN--KYWKNISK---N-L-ISLNSGKDLS-ILSLSYNYLPAHLKPCFLYMGIFPEDDVIRVSRLIELWVAEGFIKS-ESQS-EEIAQGYVNDLIDRNLILK-HKS-DGRIKFCKIHDLLRDLSLKVAQKDKFI---CV--RR
>Migut.D01978.1.p
--DD-ASK-RGNE-PMVGLSDIFMSIENWL---S-ERII-VSLVGMAGIGKTTLSKKLFHDPFIVSCYSRLVFVTIGPKYRLADILVDILTQV------D--GELKRMVYESLKYLRYLIVLDDVW--EIDLCSVLLE-FP-KNGSRVLVTTRMKKVADCA----------PFLDKKESWDLLREKVFGEEE-PCS-YRLEKAGKKIAENCEGLPLTIITVANIL-SKVD--EYWNEVAD---D-KQNSKDAYEQMSKVLYPSYDYLDQHLKACFLYIGAFPQNYLLDQSQLANLSSAEGFLNS-ESMD-AYDS-GYCDDLYATNVIMF-DN------FDFYLHSSFWYLCNKEAARTKLFY--AL-TRR
>Migut.D01649.1.p
-TRE-TGPALNESHH-VGRERDTEKIVEILVNHN-EEISILPINGVGGLGKTTLARLVYKDRRVIHHFDKRIWVCVSDDFDLKTLLKAMIESG----ASDHL--LQRVLWELLNQKRYLLVLDDVWNDDQDKWSQLRDVLACLSGSSIIVTTRLKKVAEIMRT------LPTGLSEEHCWMLLRERAFGQGN-KSP--KLEAIGRQIVNKCSGVPLDAKALGGLLRFK----KEWIYV-------K-ESL-PENLILPTLRLSYHHLPLALRQCFAYCAVFPKDSRIQKEELIFLWMAHGYISS-KRME-EDVGEEICNELVLRSLLQCDT-DPDTNKPTLIMHDLVHDLARSILENEI-----QV--LR
>Migut.D01846.1.p
----------------------------ML---S-Q-HLFVSILGMTGIGKTTLAKEIFEHPLISRRFHRRVWVNVCPNYPSRNILQDILAQL------DK---LFEHLSKFMRSNRCLVVLDGVW--DTDVIEYLPI-SR-KSGSAFLVTTTLEQV--------------------DSWSLLRRKVFDDM--HCP-PQLVKAGKKIAKICESLPLTIVTVADIM-SGVG--DYWNEVAE---K--QNSMDAYNKMSQVLSPNYDYLPQHLKSPFLYFG--------------------RFLER---ST-HDLA-GCLSNLISRSVVMV-HQ-TSNGIKNCRLHSIFWPMCVTEARKNKFFH--VI-IPR
>Migut.D01537.1.p
SSSS--SR---GK-NMVGFNNHMDEIMGALST-E-SNLRIISIVGMGGIGKTTLASNVFNNPF-VEHFQLRAWFTVSQEYTDKKILLGLLHQI---IDDDD---IGDRLHKTLFGRKYLIVMDDMW--DIKACDMVKR-LP-NNGSRILVTTRLMKLAV--------CS-PNLLDISQSWDLLREKIFA-EE-CCP-DELEGTGKSIAKKCNGLPLALVVIAGVL-AK-S--EHWVSIEK---D-V-TSVNNQDDMK-ILLLSYNNLPIHLKPCFLYFAVFPEDHIINAERLVRLWVAEGFVRQ-GHKS-EEIGEEYLEDLIDRNLILV-DLI-MGEVIDCNIHDVLSNLCRKEAQKENFI---LS--PR
>Migut.D01682.1.p
RGQELTKR-------LIGKAFKNVEIWERLAN---DEVKSIGVYGMGGVGKTTLTKHIHNKLVRE-Q-DSVVWVTVSHVRNISKLQDEILD-I---LLSDED--RASSLYGALQRRNFFMILDDVW--GN----DLEK-DPLGEGGRLMITTRSLEVCRRIGCRE------KILSEDEAWELFRET-LG--QETSH--PIQHVAKSMAEVCDGLPLGIITVAGGMRGETD-VRVWRDALV---E-LKESV-MGHEVFKVLKYSFDRLP--LQLCFLYCSLYPEDYRIERKELIGRFILEELVGQ-RK-RKEQVDGHSLNKLVNVCL---LERDYE---DCVKMHDLVRAMALRITEGKS--M--SL--NK
>Migut.D01724.1.p
-QED------GNECSMVGLSDQFMDIKDRLE--S-ELRT-ISLYGMAGVGKTTLAKDLFQDPLISSLCSKRAFVTVGPKYKSVDVLLDILKKL------------SDMVYKSLKGSRYLIVLDDVW--DTELWDELIS-FP-ENGGNILLTTRLEEVAN------------RFLDKKESWDLFRQKVFGEEE-SFS-YELERAGKKIAEKCEGLPLTIVTVADIL-SKAE--KYWSEVAA---K-KQSSVDAYDQMSKVLYPSYDYLDQHLKPCFLYFGAFPQNYPIPWYQLVDLWSAERFRDS-GPTT-ASGS-CYLLELFSKNVIMY-DA------CGYHLHSSFWFLCNKEAMKNKFFY--DV-ARR
>Migut.D02046.1.p
--------------KIVGQEEDLKKLKDEILN----ELAVVPIVGLPGIGKTTLARSIYNHRHVKKHFNIRAWVTVTQDYQLKEIYSDLLSSI---------GELADRLHKELLGGRYLVVVDDIW--DEESWDALRHSFP-ANNSRIVVTSRLREIAHYVVTSR------KPLNDENSWTLLRQTVFRDDDRSCP-PHLLDIGLKIARNCRGLPLSLTVVGGLLFAQGD--RYWESIE----E-DTHAARGDESYLEILYLSYNHLPGRLKACFLYMGAFPEDSEIVVSKIVSLWVAEGFLELA--QS-EQVA-ESLEQLIDRNLIHI-RGSNS-RTKACGMHDSLRDLSVKECGKEKFFH--SR-ERR
>Migut.D02027.1.p
AGEE--SR-TIRQ-DVVGFEDEEAKIVGFLTE-R-KELDVISIIGMPGLGKTTLTWKIYDSDAIQRAYRIRIWVNVSQKFNKKELLLNILKEF--SNKGNF---LEQAVRKCLKDEKFLIVLDDVW--NVEDWKTIKK-LP-NGLGKVIITSRFVEVGTSAS-I---RG-PRFLTKDESWKLLQLEVF-EDG-VCP-PELVAVGEQVAHNCDGLPLTIVVIGGIL-VAQFTKNEWIKVSE---N-V-IQAKT-D-SN-VVGLSYDILPDELKECFIYMGVFPEDHEIPAWTLTRLWIAEGFIQ-QKEQS-EETAEEYLNDLINRNLLMV-GRP-MGENKTCSVHDVIHLFCITKAVEQNLFQ--EI--HR
>Migut.D01705.1.p
RGEPLTTK-------LVGKECEILGIWQLLVN---DKVPIIGIYGMGGVGKTTLTKHIHNRLLEEQQ-ECLFWVTVSQELSVTKLQDRIIK-L---NLSDEP--RASRLNRKLLRKKFVLILDGVW--EN----RLDK-DPLREGCQLIMTTRSIKVCHQMGCQE------KTLDMDEAWNLFGEV-LG--PQTNP--QVKEIAKSMVKVCGGLPLGIVTLAASMRGETA-IHAWRDAME---E-LQNSL-IGDDVFKVLKYSFDRFPNHLQLCFLYCALYPEDYNIPREELIRKFISEELVDK-RN-SKAQFDGHSLDKLLSVGL---LESVVD---DSVKMHDLVRTMALKITQGRN--K--SL--KK
>Migut.D01309.1.p
TGD---AK-LLRE-DIVGFEGEADTLISYLNE-S-EELEVISIIGMPGLGKTTLAWKIYKDSRVQFEFPTMIWVYVSQEFNRRDVFLTILKKF--SSKTDN---LACLVRSYLEKSKFILFMDDVW--TTEDWKNIEA-LP-NKLGKVLITSRHERVAVHANRK---RE-PRFLDSTESWELLQLEVF-RND-DCP-QDFKTLGKDIARQCGGVPLAIVVIGGML-VESFK-SEWEKISA---S-V-NSLAD-D-TENIIALSYKQMSHDLRDCFLYLGVFPEDTEIHAWKLIRLWIAEGFIK-HPPKS-EEVAEDNLKDLINLNLVMV-DKA-EGGIKVCRMHDMIREFCKAEAKKQNLFQ--EV--RR
>Migut.D01952.1.p
ACEE-LSR-RGKK-SMVGLSDQFREIQMRLL--P-YYYTSVSLVGMAGIGKTTLAMELFEDPLISSHFDCRAFVNVGQKYELKSVLQSILAQM------EE-GLLKRMMYPNFKGKRYLIVLDDVW--NNQVWGDLRR-LP-KNGSRVLLTSRLQLVPYYVSDS-------RLLNKEESWDLLRHKLFG-EM-PCP-LDLERAGKKIAENCEGLPLLVVIVAEIL-SKAD--KYWKQVT----E-KEDAMDAKDQL-KVLFSSYEYLPQHLKACFLYMGVFPENYEIPRSKLINLLSAEGFLEPV-----ESFS-ECLEELVSKNLVTV-HQSNSYNFKTCGLHSVFWHLCKREAEKNKFSR--VV-NRR
>Migut.D01749.1.p
TTTS--TP---GK-NMVGFDEQLLRLLDKLTG-R-CDRQVIPIVGMGGIGKTTLAQNAYEHSLILHHFDIRTWVTVSQKYNVRELFVQLHSLK----IDEQ---LGQKLHKILWGRRYLIVIDDIW--SIEAWEEVCR-FP-NNGSRIVVTTRISNVAT--------SA-CTFLDEDKSWKLFCEKAFG-QV-GCP-SELEDIGKEIVKKCKGLPLSISVIGGLL-GRSN--KYWKNIAK---D-L-TSLNSGEDLS-ILSLSYTYLPVYLKPCFLYMAIFPEDHDICVSRLIKLWVAEGFIKP-ESQS-EEIARGYINDLIDRNLILK-QYW-NGRIKFCKIHDLLRDLCLKIVQKDKFM---CM--RR
>Migut.D01518.1.p
SSSS--SR---GK-NMVGFDNHMDEIMGALST-E-SNLRIISIVGMGGIGKTTLATNVFNNPFIVEHFQLRAWFTVSQEYTDKKILLGLLHQI---IVDDD---IGDRLHKTLFGRKYLIVMDDMW--DIKACDMVKR-LP-NNGSRILVTTRLMKLAV--------CS-PNLLEKSQSWDLLREKIFA-EE-RCP-DELEGIGKSIATKCRGLPLALVVIAGVL-AK-S--EHWVSIEK---D-V-TSVNNQDDMK-ILLLSYNNLPIHLKPCFLYFAVFPEDHIIKVERLVRLWVAEGFIRQ-GHKS-EDIGKEYLKDLIDRNLISV-NWV-TGEVTGCNIHDVLSNLCKREAQKDNFI---LS--PR
>Migut.D01684.1.p
---------------MVGFSDQFQEIRTWLL--P-QLVSALSLVGMTGIGKTTLAVQLFEDPLVSSYFDVRVFITVRQKCDLKEILQGILAQM------DK---LKRIMYQNLKGKKCLFVLDDVW--NMQVWDVLRR-FS-KSVCRVLLTTRLQNM---SSSN-------GLLNKEESWDLLREK---------------KVGKKIAENCDGLPLLIVTVAEFL-SKAD--EYWKKVA----E-KENSMDANDQMSKVLFSSYKYLSQYSKACFMYMGVFPQNYEIPCSKLLKLWNAEGFLEPT-----------VIDELVLKSLVVV-HKWNMFGINTCGLHSVFWNLCNREAEKNKFFH--VV-TRR
>Migut.D01736.1.p
TTSS--ST---GK-NMVGFEEHLFQLLDKLTV-Q-SNRQVIPIVGMGGIGKTTLAQNAYEDPLIVQHFDIRTWVTVSQKYNVKQLLLQL--------TDEH---LGQELHKMLWGRRYLIVIDDIW--SIEAWEEVSR-FP-NNGSRIVMTTRISNVAT--------SL-LSFLDEDQSWKLFCKKAFG-HA-GCP-SKLVDIGKEIVQKCKGLPLSISVIGGLL-GRSH--EYWTYIAK---D-L-ISLNYGEDLS-ILSLSYNYLPADLKPCFLYMGIFPEDDVIRVSQLIELWVAEGFIKS-ESQS-EEIAQGYINDLIDRNLILK-HKS-DGRIKFCKIHDLLRDLSLKLAQKDDFI---CV--RR
>Migut.D01643.1.p
TTST--RP---EY-NLVGFEEEFTQLMESLVG-T-FDRKIISVVGIGGIGKTTLTKRVYEQSFTAQYFEIRSWVLVSENYNLTDILLQLLSMR----TDEE---LGELLYVRLMDCRYLIVLDDIC--CVEAWDKLKR-LP-YKGSRIIVTTRIRNVSI--------FP-CNFLDEDKSWELFCEKAFS-QA-DCP-LELENIGREICRKCKGLPLSIVVVGGLL-GRSY--EYTKSIAI---D-L-LSLNSALDLN-ILYLSYTYMPVHLKPCFLYMGVFPEERVIHVSRHIKFWVAEGFIRP-KTQS-EEIAKDYLSDLIDMNLIVK-HKL-NGEIRYCIMHDLLRDLCLKIAHEEKFI---CT--RR
>Migut.D01798.1.p
TTTS--ST---GK-SMVGFEIELHELMDRLTG-Q-SNLQIIPIVGMGGIGKTTLAKYAYENSLITRPFYIRRWVTVSQKYDVRGLLLQ-LSEQ----TDEQ---LGDELYTRLCGRKYLVVIDDLW--SEEAWEKLKR-FP-KNGSRIVVTTRIWDVAN--------SS-CNFLDKVKSWELFCEKAFGNQV-GCP-SKLENIGKDIVKKCKGLPLSISVIGGLL-GRSH--KYWKIISN---D-I-ISVNLDQNLS-ILSLSYTYLPPHLKPCFLFMGFFSEDDEIHVSTLMKLWVAEGFIKP-KAQS-EDIAIGHFNDLIDMNLVLR-YSA-NGRVVYCKIHDLLRDLCIRVRHSEKFI---CM----
>Migut.D01969.1.p
--DD-ASK-RGNE-PMVGLSDIFMSIENWL---S-ERII-VSLVGMAGIGKTTLSKKLFHDPFIVSCYSRLVFVTIGPKYRLADILVDILTQV------D--GELKRMVYESLKYLSYLIVLDDVW--EIDLCSVLLE-FP-KNGSRVLVTTRMKKVADCA----------PFLDKKESWDLLREKVFGEEE-PCS-YRLEKAGKKIAENCEGLPLTIITVANIL-SKVD--EYWNEVAD---D-KQNSKDAYEQMSKVLYPSYDYLDQHLKACFLYIGAFPQNYLLDQSQLANLSSAEGFLNS-ESMD-AYDS-GYCDDLYATNVIMF-DN------FDFYLHSSFWYLCNKEAARTKLFY--AL-TRR
>Migut.D01948.1.p
---------------KKKMSQELILVEMSL-----KWMI-VSLYGMAGIGKTTFANKLFQDPFIVSRYSRLVFVTVGPKYRLADILVDILTQV------D--GKLKRRVYESLESSRYLIVLDDIW--DKELCYELLN-FP-ENGSRVLLTSRICRVAECA----------PLLSKRESWNLL----------PV---------KKIAENCEGLPLTLVIVADIL-SNTD--EYWNNVAD---D-KQHSKDAYDQMSKVLYPSYDYLEQHLKACFLYVGAFPQNYLVYVFDLIDLLSAEGFLNP-EPAT-KNGT-AYTYELRSKNVIMF-DK------RGYHLHSSLWYLCNKEAAKTKLFY--AL-ARR
>Migut.D01845.1.p
--ES-HAA-AASKKSVVGLSGQISRIVDML---S-ESTLFVSLLGMAGIGKTTLANEIYQHPVISNRFHRRVWVNLGPNYRSEDILREILAQI---ERDDG---INEHFSNFLLFNRCLIVLDGVW--NTYVFDCLNA-A--KNASAVLVTTTLEQVAVFP----------RLLDDEESWLLLRNKVFDEM--PCP-PELVKPGKKIAEICEGLPLTIVTVADLL-SKLE--DCWKKVAA---K--ENSIDAYDKMSVVLFPSYECLSEHLKQVFLYMGVFPQRCEIKYSNLINMWIAEGFLEN---------A-QCLSDLISRSLVMV-RQ-TGNGIKTCSLHSAFWPLCVKEARSNKFFH--VL-GPR
>Migut.D01707.1.p
VKST------VNK-E--AFFDLLEKVKH-----K-G-IRTVALYGMAGIGKTTLAKKVYEDPLNTYYFEFCVFVTVGPRYQLKEILKCILAQV------DY-GDLSEYVYESLRDTSYFIVLDDVW--DIQVWHDLEG-FP-DSESLFLLTTRLRGVAES-----------PFLDKGESWSLLEDKAFSQNE-FCP-PQIKDAGRNIAENCEGLPLLIVAVAQLL-SGID--ECWNKVA----E-EKESMDANDQVSKVLFPSYEYLPQHLKSLFLYMGVFPQNYEIRLSKIIKWWSGEGFPE-----T-ESSA-EFLNELASRNVVKV-HKTDDKGIKSYGLHSSFRYLSNKEAGKNKFFY--NL-GRR
>Migut.D01735.1.p
TASS--SA---DK-NMVGFDQQLIQLLYTLTG-Q-SNRQIIPI-AWGGIGKTTLAKNAYGHSLIVHHFDIRTWVTISQKYNVKQLLLQL-------GIDEQ---LGEKLYKRLWGRRYLIVIDDIW--SIEAWDKVSR-FP-DNGCRIVVTTRISNMAT--------SL-LSFLDENQSWKLFCKKVFR-HA-LCP-SKLEDIGKEIVKKCKGLPLSISVIGGLL-RRSH--EYWKYIAK---D-L-ISLNFGNDLS-ILSLSYNYLPAHLKPCFLYMGIFPEDHEIRVSQLIKLWVAEGFIKS-ESQS-EEIARVYLYDLIDKNLILK-HNS-DGRIKICKIHDLLRELCLKVAQKDEFF---CV--RR
>Migut.D01304.1.p
SGSF--SP---KN-DVVGLDEDAMKLKGRLCGEK-N-LQTIPIVGMGGVGKTTLARYVYDDPLIVHHFDVRVWVTISLNYSIRQILLDLVSFI--GVSNKE---LVAYVYKYLKRRRYLIVMDDLW--NTNVFDDVRM-FP-SNGSRIVVTTRQLDVASYADPS---GR-FELMNMDQSWNLLREKVFANRE-HCP-PELEQIGKLIVENCRGLPLAIVVIAGVL-REAN--DTWRNIAR---N-V-KGFDGSDEME-ILSLSYTYLPHCLRPCFLYMGGFPEDHEISASKVIKLWAAEGFVKP-GSKN-EEVAEEYLEDLAKRSLVLV-VKF-NGRIKAVKIHDLLRDLCLRKAREENFL---HV--RR
>Migut.D02028.1.p
AEKE--EQ-TIRR-DVVGLGEVEKTIAGYIME-R-EELDVISIIGMPGLGKTTLASKIYESDIIQSEFHIRIWVNVSQNFNKKELLLGILKEF--SEVSEQ---LEEEVIAFLEEEMFLIVFDDVW--TVENWNAIKN-LP-NGMGKVIITSRKREVGAAASPV---RG-PRFLTKDESWELLKMEVF-QDG-GCP-EELEAVGQEIAAACDGMPHTVVVIGGIL-AAQYIREDWINVSK---D-M-TYLSR-H--D-ILAMSYDTLPDELRECFLYMGVFPEDHEIPAWTLTSLWIAEGFVQ-QKEQT-EQTARDYLNGLVSMNLLIV-GRP-MGENKTFRVHDQVRAFCISKAAELNLFH--EV--RR
>Migut.D02006.1.p
LSEK-SST-GGNE-CLVGLSDQFIEIRDIVA--L-K----VAILGMAGIGKTVLAREVYECPLFSNCFDFRLWVEIGPKYEIYDILLGIVDQM------DR-GN--KYVYERLRGRKYLIVLDDVW--DINVWDCLKK-FP-GNGSRILVTTRIEDVARYA----------RLLDEEESWDLLRRKVFDEM--PCP-PELEKVGKKIAENCEGLPLTIVTVGSLL-SKAE--KYWNEVA----E-KENSVDANDDVSKVLLRSYNYLPQRLKACFLYMGVFPRNHEIPYSKLTKLWCAEGLIEP---AT-KYIT-QYLSNLVSKSLVMV-HK--SSRTKTCSLHSSFWFMCVNEARKTKFFH--SL-GRR
>Migut.D01526.1.p
SSSS--SR---GK-NMVGFDDHMVEIMGALST-E-SNLRIISIVGMGGIGKTTLATNVFNNPFIVEHFQLRAWFTVSQEYTYKKILLGLLHQI---IDDDD---IGDRLHKTLFGRKYLIVMDDMW--DIKACDMVKR-LP-NNGSRILVTTRLMKLAV--------CS-PNLLEKSQSWDLLREKIFA-EE-RCP-DELEGTGKSIATKCRGLPLALVVIAGVL-AK-S--EHWVSIEK---D-V-TSVNNQDDMK-ILLLSYNNLPIHLKPCFLYFAVFPEDHIIIAERLVRLWVAEGFIRQ-GHKS-EEIGKEYLEDLIDRNLILV-DWD-TGEVTYCNIHDVLSNLCRREAQKDNFI---LS--PR
>Migut.D01716.1.p
SGSS--AK-SIRR-DVVALEDVEKTIFGYIAE-T-KALDFISIIGMPGLGKTTLTWKIFDSDTLKGSYRIRIWVNVSQKFNKRDVLLSILKEF--SGKENF---LEQDVRRCLKDIKFLIVLDDVW--KVKDLLTIRS-LP-NGEGKVIITSRFEDVGTGVG-R---RE-PRFLKPKESWELLQLEVF-EDG-ECP-EELEDVGKEIAKNCDGLPLTIVVIGGIL-LAKDRKDEWTEVSE---D-V-IRLAT-D-VE-VVALSYDILPDELKECLVYMGVFPEDYDIPAWILIRLWIAEGFIL-QKEQT-EKTAEEYLNDLVNRKLVMV-GRQ-MGENKICGVHDVIHAFCTSKAKEMNFFQ--EI--HR
>Migut.D01998.1.p
--EE-PSRDG-NE-SMVGLSGLFTTIKDRL---S-EWMI-VSLYAMAGIGKTTLAKKLFQDPFIVSRFRPRVFVTICPKYRLAHILVDILIQV------D--EALKRMVFKSLRCLRFLIVLDDVW--DRELCYELAK-FP-YTGSRILLTTRLYEVAACA----------PFLDKKESWDLLRTKVFGEQE-SLS-YKLEKAGKKIAENCEGLPLTIVTVANIL-SEAN--EYWNEVAT---D-KQNSKDAYDQMLKVLYRSYDYLPQHLKACFLYIGAFPQNYWVYGYHLTNLWNAEGFLNS-KSMS-TNGT-PYLFELSCKNVTMY-YT------IKYQLHSSFWYLCNKEAAKNKFFY--AF-ARR
>Migut.D02026.1.p
GPQA-AETDARTKKKIVGQEEDFKSLKKEIEK----QREVLPIIGLPGSGKTTLARSLYEDSSITDEFEIHGWVTVTQEYQVGEIFAKLFHSL------DQ-GELQDAVYQSLLKKKYLIVVDDMW--DEGVWDRVKKSFP-KNGSRIVLTTRSKTIAEYAKSSD------KPLSEEHSWELLGLTVFGEE--PCP-THLKDLGWAISKNCRGLPLSLTVIGGLL-SQEN--EYWKSIE----A-DTNDAKGDESYLEILYLSYNHLPGRLKGCFLYMGAFPEDSEIPITKLIQLWVAEGFLKPP--RS-EQLA-YYLEELIDRNLLHI-RKSNN-QTKACGMHDSLRDLSVKECGKELFFH--SR-ERR
>Migut.D01968.1.p
--EE-PSR-GVNE-SMVGLSDLFMTIKDRL---S-EGMI-VSLNGMAGIGKTTLAKKLFQDPFIVNCYIRLVFVTIGPKYRLADILVDILTQV------D--GELKRMVYESLKHLRFLIVLDDVW--EMDLCFVLLE-FP-KYRSRVLVTTRMEEVANCA----------FFLDKKESWDLLREKVFGEEE-PCS-YGLEKAGKKIAENCEGLPLTIITVANIL-SKVD--EYWNEVAD---D-KQNSKDAYEQMSKVLYPSYDYLDQHLKACFLYIGAFPQNYLLDLLQLANLWSAEGFLNS-ESMN-TYDS-EYLYDLRAKNLIMF-DN------SRLHLHSSFWYLCNKEAARTKLFY--AL-TRR
>Migut.D01503.1.p
TVSS--PR---GK-NMVGFDEHLIQIMSMLAT-E-SDRRIIPIVGMGGIGKTTLATNVYNNPFIVEKFEVRAWFVVSQECTGKEILLGLLRQV---MNDDD---LGEKLHKTLFGRRYLIVMDDIW--DIKAWEMVNR-LP-DNGSRILVTTRLMKLAS--------CT-PNLLEKSQSWDLLREKIFA-EG-RCP-VELEVIGRKIAKKCRGLPLALVVVGGLL-AK-S--DHWKYVEE---D-L-TSVNNQDDMK-ILLLSYIHLPIYLKPCFLYFAVFPQDIDIKVSWLVRLWIAEGFIRQ-KHKS-EEIGEEYLEDLIDRNLILV-GKI-SGEVKTYHIHDLLSDLCKSEARKHNFL---VF---R
>Migut.D01956.1.p
VSQR------GSE-SMVGFSAQFDRVK------Q-DLSVTVSLNGMAGIGKTTLAKKILQDPLILSHFDRCVFVTLGPKYRFKRIAENILSQI------D--GDAE---YDSADDMKILVVLDDVW--ESKIWGELVA-FP-IHQCRFLVTTRLRQVGESY----------PFLNKEESWELLRHKVFDEM--PCP-PLLEKVGKKIAENCEGLPLAIVIVGDIL-SESE--EYWNKVA----N-REVSVDAYDQMFDTLYPSYEYLPQHLKSCFLYMGVFPEKYEIPLSRFTKLWDAEGFSD-----R-EYIA-ECLHDLLSRNLIRV-QKSYKGIKSYGQIHSSYWYLCNKVAPMKRFFH--GL-SRR
>Migut.D01997.1.p
-QDD-PSRYGNNE-SMVGLSDLFMKIKNRL---S-ERLI-VSLDGMAGIGKTTLAKKLFRDPFIVSRYSRLVFVTIGPKYRLADILVEVLTQV------D--GELKRMVHKSLKYLSHLIVLDDVW--EKEICYELMK-FP-KNGSRVLLTTRLNEVAECA----------PFLDKKESWELLRHKVFDAM--PCP-HELEKPGKKIAENCEGLPLTIVTVANIL-SKAD--AFWNTVAD---E-KQNWRDAYDQMSKVLYPSYDYLDQHLKACFLYLGAFAQNNWVYGSQLSNVWSAEGFLNS-KSMT-TNRT-AYLYELYSNNVIMY-KI------FCYRLHSSFWHLCNIEADKNKLFY--AL-ARR
>Migut.D01700.1.p
RGEAFITK-------MVGKLFENVEIWSFLVN---DKVSSIGIYGMGGVGKTTLTKHIHYRLIE--Q-ESVFWVTMSREFTVTMLQDKIIK-L---DLSDEC--RAARLHEALLNEKFVLILDDLW--EG----SLEK-DPLRDGCQLIITTRSLNVCRQMNCQE------ETLDTDEAWELFGEI-HG--RQTNP--QVREIAKSMVAMCDGLPLSIITLAGSMRGETV-IHAWRDAME---E-LRESV-MGDDVFKIIKYNIDRLP--LRLCFLCCSLYPQDHKIPRSELIKNFILEEFVDG-RT-SKSQFEGHSLDKLVSLRL---LESVVD---DSVKMHDLVRTVALKITEGKT--K--VL--TT
>Migut.D01903.1.p
STSS--SN------SMVRFDEELVQLSEALTE-Q-SSLQIIPIVGMGGIGKTTLASYFYDSSLILDTL----------------IF--VLGLQ--YLK-------AQQLYQSLIGRKYLIILDDIW--SIEVWEKIKS-FP-NNGSRIIVTTRLSNVAS--------SS-YKLLDEDESWKLFRETAFPQEA-CCP-SELEEIGKNIAKKCKGLPLLILVIGGLL-RKSS--ELWEIISK---D-I-NSPSLIEELD-ILSLSYKHV-------------------------------------------------------------------------------------------------------
>Migut.D01954.1.p
--EE-HSR--ESK-IMVGLSDQFKKVKNWLT--G-PLKRTLALFGTAGIGKTALALKLFQDPSISSHFDRSLFVTVGPKYQLKRVLIDILKQV------D--EELKELMHRSLDDKRYLMVLDDIW--DNDVWFGLIH-FP-NRGSRILITTRLREVAHTANADV------RFLDKKESWDLLREKVFGEQE-SLP-YELEKAGKKIAEKCEGLPLTIITVAKIL-SKSD--EYWNKVAA---E-KQNSMDAYEKMSKVLHPSYEYLPQYLKACFLYMGVFPQNYEIPYSKLVNLWRAEGFLS----SS-EYFA-KCLFELISKSLVMI-HKSYSNGMKTFSLHSPFWYLCNKEAMKRKFFY--AL-ARR
>Migut.D01484.1.p
LTSN--TE------CMVGFDKESFQLKDALTG-Q-SRLQIIPIVGMGGSGKTTLVKNVYESSLIFHHFDIIAWATISQNYTVREIFSQLFSCQ-IPEADEH---LTHKFYQNLIGRRYLIVLDDMW--STDAWDRINF-FP-TNKSRIVVTTRLSSVAT--------SS-YKFLNEDISWNLFCKKTFAQLE-GCP-PELEEIAKKIVRKCRGLPLSIVVIGGLL-RKSY--EYWEDVAR---E-K-NSLNLGDDFD-ILSLSYSHLPAHLKPCFLYTGVFPEDHRIHVTQLIKLWVAEGFIRP-NSQS-EEIGEDYLKDLTDRNLILV-HRS-TRKIKICLVHDLLRDLCLKKAQEEKFL---RV--RR
>Migut.D01522.1.p
SSSS--SR---GK-NMVGFDGHVNEIMGALST-E-SNRQIIPIVGMGGIGKTTLATHVYTNPFIVQHFHVRAWFTVSQEYTKKEILLGLLHKI---MNDED---LGDKLHKTLFGRKYLIVMDDMW--DINAWEMINM-LP-NNGSRILVTTRLLRLAM--------CR-PNFLDEEQSWDLLSQKIYA-DK-CCP-VELEVIGRSIAKKCRGLPLALVVIGGVL-AK-S--ENWKYIEE---D-V-TSVRNQDDMK-ILLLSYNNMPIYLKPCFLYFAVFPEDYTIKVSKLVSLWVAEGFIRQ-GHKS-EENGNEYLEDLIDRNLVLV-DWI-SGEVRSCRIHDLLSNLCRTEAQKDNFI---LT---R
>Migut.D01535.1.p
SSSS--SR---GK-NMVGFDDHMVEIMGALST-E-SNLRIISIVGMGGMGKTTLATNVFNNPFIVEHFQLRAWFTVSQEYTDKKILLGLLHQI---IVDDD---IGDRLHKTLFGRKYLIVMDDMW--DIKACDMVKR-LP-NNGSRILVNTRLMKLAV--------RS-PNLLEKSQSWDLLREKIFA-EE-RCP-DELEGTGKSIATKCRGLALALVVIAGVL-AK-S--EHWVSIEK---D-V-TSVNNQDDMN-ILLLSYNNLPIHLKPCFLYFAVFPEDHIIKVERLVRLWVAEGFIRQ-GHKS-EDIGKEYLKDLIDRNLISV-NWV-TGEVTGCNIHDVLSNLCKREAQKDNFI---LS--PR
>Migut.D01782.1.p
SSTP--SI---ST-TMVGLDEELIQLLDALTG-Q-SSLQIIPIVGMGGIGKTTLARNAYEHGLIVNRFDIRAWATISQEYSVKEIFSELLSRE------EQ---LSQELYQSLIGRRYLIILDDIW--SIDAWEKMMF-FP-NNGSRIIITTRLSNVAV--------SS-YKFLDENQSWKLFCEKAFSQEE-VCP-PEFEEIGKKIAEKCQGLPLLIVVIGALL-RKSC--EYWENISN---D-I-NSLDSGEDLD-ILSLSYMHLPAHLKPCFLYLAIVPEDHLIHASELIRLWVAEGFIKP-KTQS-KEVAKCYVNDLIDRNLIL---GF-DGRVKYSTMHDLVRDLCIKKAQKEKFI---CM--CR
>Migut.D01726.1.p
EEEDYDYG----RFDMVGLTNQFIRIKDELTT---SRDTTSLV-GMAGIGKTALAKKLFHDPLDWSHYETRAFVTMGPKRKLENVFLDILKQV-TFTERDQ---LKMMMRNSLKDWKYLIALDDVW--HNERF--LSECFP-TNGSRVLVTTR---LPQSL----------WFLDKKESWDLLCEKVF-GEE-SCS-YELEKAGKKIAENCEGLP-----------------------------------------------------------------------------------------------------------------------------------------------------------
>Migut.D01945.1.p
-EEE-GSR-GGYE-SMVGLSDLFMMIIQYQ---Y-EKMI-VSLVGMAGIGKTTLAIKLFQDPFSASHYNTHVSVTIGPKFRLPDILVDILTQV------D--GELKEMVYGGLKDLRYFILLDDVW--DQELCYELTE-FP-KNGSLVLITTRLQEVAECA----------PFLNEKESWDLLRKKVFDEEE-SFC-YELVRAGKKIAKNCEGLPLTIVTVGEIL-SKAD--AYWNEVAD---D-KQHSKDAYDQMSNQLYPSYDYLEQHLKACLLYGGAFPQNYAMPLEYLINLWSVEGFLDS-EPIF-IDRP-YYLIELCSKNVIMY-DE------CCYRLHSSFWYMCNKEAASNKFFY--AF-ARR
>Migut.D01702.1.p
RGEALTTK-------LVGKAFENVEIWKLLVT---DKVPIIGIYGMGGAGKTTLTKHIHNRLLEELQ-ECVFWITVSQEFSITMLQDGIIK-L---DLSDER--RAARLHKALLGKKFVLILDDLW--ENDLWDILEK-DPLREGCQLIITSRSSDVCRQMNCQE------EPLDMDGAWNLFCEI-HGRQRQTNR--QVEEIAKSMVKMCDGLPLGIITVAGSMRGVTE-VHAWRDAME---E-LQESA-TGDRVFKVLKYSFDQL---LQHCFLYCALYPEDWDISREELVRRFITEELVEK-RK-RKAQIDGHTLDKLVSVCL---LERDDD---DCVKMHDLVRSMALKITEGKT--M--RL--KK
>Migut.D01919.1.p
--DD-ASK-RGNE-PMVGLSDIFMSIENWL---S-ERII-VSLVGMAGIGKTTLSKKLFHDPFIVSCYSRLVFVTIGPKYRLADILVDILTQV------D--GELKRMVYESLKYLRYLIVLDDVW--EIDLCSVLLE-FP-KNGSRVLVTTRMKKVADCA----------PFLDKKESWDLLREKVFGEEE-PCS-YRLEKAGKKIAENCEGLPLTIITVANIL-SKVD--EYWNEVAD---D-KQNSKDAYEQMSKVLYPSYDYLDQHLKACFLYIGAFPQNYLLDQSQLANLSSAEGFLNS-ESMD-AYDS-GYCDDLYATNVIMF-DN------FDFYLHSSFWYLCNKEAARTKLFY--AL-TRR
>Migut.D02044.1.p
---------------MVGLSELFSDVKARIT--P-EHMT-ISLIGMAGIGKTTLAKKLLNDPFILSRFKKRVFVTIGPKYTLERVLSDILRQV------DD-GELKGLIIKGLEDCRYFVVLDDLW--DIKLWYELAE-FI-GDDSRVLLTTRIGDVASIS----------RFMDNKESWDLFRRKVFGDQQESLP-YELEKAGKKIAENCAGLPLTIVTVANIM-SKVD--EYWTEVAG---A-QRHSLNAY---------------------------------------------------------------------------------------------------------------------
>Migut.D01980.1.p
--DE-PSR-GVNE-SMVGLSDLFMTIKDRI---S-EGMI-VSLYGMAGIGKTTLAKKLFQDPLIVSRYSRLVFVTIGPKYRLADILVDILTQV------D--GELKRMVYETLKYLRYLIVLDDVW--EIDLCFVLLE-FP-KNESRVLVTTRMKKVADCA----------LFLDKKESWDLLREKVFGEEE-PCS-YGLEKAGRKIAENCEGLPLTIIMVANIL-SKVD--EYWNEVAD---D-KRNSKDAYEQMSKVLYPSYDYLDQHLKACFLYIGAFPQNYLLNLPQLTNLLSAEGFF-----MN------TYLYDLFPKNVIMC-DN------FHFHLHSSFWYLCNKEAVRTKLFY--AL-TRR
>Migut.D01966.1.p
--DE-PSRDGNNE-SMVGLSRLFMRIKDRLI--S-ERMI-VSLYGMAGIGKTTLANKLFQDPFISNSYDTHVFVTVGPKYRVADILVDILTQM------D--GELKRMVFESLICWRYLIVLDDVW--DKELCCELVN-FP-KNGSRVLLTTRLREVAQCA----------PFLDKKESWDLLRHKVFDEM--PCP-HELEKPGKKIAENCEGLPLTIITVANIL-SKAD--EYWNEVAD---D-KQNSKDAYEQMSKVLYPSYDYLDQHLKACFLYLGVFPQNYSVHGYQLINLWSVEGFLNP-KQVA-EKST-AYLDELHSKNVIMY-HK------HGQHLHSSFWYLCNKEAAKIKFFY--AF-ARR
>Migut.D01679.1.p
-NED-RSR-DGNE-SMVGLSDLFIKIKDQLG--S-KGMI-FILCGMAGIGKTTLAKKLFHEPSIASHFSRRVFVKIGPKYRLVDILVDILKQL------E--GDLKSMVYQSLKKLRYLIVLDDVW--NRELISELRE-FP-NNGSRVLLTTRLQQIAE------------PFLNKKESWDLLRQKVFG-EE-SCS-FGLEKAGKKIAENCEGLPLTIITVADIL-SKAE--EYWNKVAD---D-KQDSKDAYAQISTILYPSYDYLDQHLKACFLYLGAFPQNHMISLYDMINLWSVEGFRDS-ETTT-TDGA-YYFFELYSQNVVMY-DE------CGYRLHSSFWYLCNKEAVETKFFY--AL-GRR
>Migut.D01752.1.p
TTTW--T----GK-NMVGFDEQLLRLLDKLTG-R-CDRQVIPIVGMGGIGKTTLAKNAYEHSLTMHHFDIRTWVTVSQKYNVRELFVQLHSLI----IDEQ---LGQKLHKILWGRRYLIVIDDIW--SIEAWKEVSR-FP-NNGSRIVVTTRISNVAI--------YA-CTFLDEDKSWKLFCEKAFG-QV-GCP-SELEDIGKEIVKKCKGLP-----------------------PF---D-F-C---------------YTYLPVYLKPCFLYMAIFPEDDDIHVSGLIKLWVAEGFIKP-ESQS-EEIARGYINDLIDRNLILK-QYS-NRKVQICKIHDLLRDLCLKIVQKDKFM---CM--RR
>Migut.D01848.1.p
--SD-PPA-SDENKSLVGLSDQINRITAML---S-Q-LLFVSIFGMTGIGKTTLAKEIFEHPLISDRFHHRVWVDLGPNYRPENVLHDIVAQL------DR---VIKYLSKFMRSNTCLVVLDGVW--DTEVFNYLLR-LK-KNRSAVLVTTTLEQVAVFS----------RLLNEEDSWSLLRHKVFDEM--PCP-PELVKPGKRIAENCEGLPLTIVTVADLL-SKLE--ECWKKIAE---Q-EEHSMDAYEKMSEVLFPNYDYLPRHLKEPFLYSGVFPMKKSIPYSKIVNLWISEGFLEQ---KT-ENVA-ECLKDLISRSVVMV-HQ-TSNTIKTCRLHSVFWHLCIKEARKNKFFH--VV-IPR
>Migut.D01500.1.p
PDFL--SS---KH--VVGFEQDLIEIKGRLCGEK-SKLQIIPIFGMGGIGKTTLAKYAYDDPLTDHHFDVRVWVTISQNYSKRRILTVLLHAF--DPSKKE---LEERVHKYLICRRYLIVLDDMW--NFDEWDDLRR-FP-MIGSRIIVTTREFNVASYVDFS---RN-PHLMDVDQSWSLLKEKVFAHEE-DCS-AELERIGMLIAENCRGLPLAIVVIAGVL-SKVD--KTWANIAR---N-V-NEVNTSGESE-ILHLSYTHLPHHLRPCFLYMGSFPDDYEINVSRLIKLWAAEGFLKS-TSKD-EQVAEEYVEDLAKRSLIL--------------IHDLLRDLCIRQSRDEKFL---HV--RR
>Migut.D01976.1.p
--DE-PSIDGHNE-SMVGLSRLFTRIKDRLV--S-ERMI-VSLYGMAGIGKTTLANKLFQDPFISNSYDIHVFVTIGPKYRVADILVDILTQM------D--GELKRMVFESLNCWRYLIVLDDVW--DKELFSELVN-FP-KNGSRVLLTTRLREVAQCA----------PFLDKKESWALLRHKVFDEM--P--------------------------------------------------------------------------------------------------------------------------------------------------------------------------------
>Migut.D01719.1.p
-EED-TSR-GGNH-EMIGFSEHFIELRDLFT--P-SRMI-FSLDGMAGIGKTTLATKLFQDPSIVSCYTRRAFVTIGPKYLLKNVLLHILVQL---------GELKRMVRNSLKHQRYFIVLDDIW--DEKLCSALKK-FP-DNRSLVLMTTRIGDAADIA----------PLLDKKESWVLLRQKVFGQE--ACS-FELEKAGKKIAENCEGLPLTIVTVANIL-SKSE--EYWNKV-S---D-EKDSYDAYDQMSKVLLPSYNYLDQRLKACFLYMGIYPQRYKILFIELFSLWNAEGIVYSAEKEMDLDPC-YYILELSLKNLIIH-DG------SCYSLHSSFWYMCNKEAVKNKFFY--AF-ARR
>Migut.D01696.1.p
-DED------DDE-KMVGLSDQYMEIR------N-H-LVVVSLVGMAGIGKTALADKLFRDPFISSSFDKHAFVKIGPKYKFGRVLLRILRQV------D--GELEKMITDVLQDSRYLIVLDDVW--NTELLSRLKN-FP-GRGSQVLVTTRLHQVADKA----------RFLDGNESWDLLRRKVFDEM--PCP-RELEKAGKKIAENCEGLPLTIVTVGKIL-SEAE--EYWNKVAI---D-KQNAVDAYEQMFEVLYPSYNYLPQYLKPCFLYMGVFPQNCEIPFSKLLNLWLSERFLE----DS-NYGV-RCLINLVSRSLVMV-HERYTDRVNTCRLHSSYWYMCNKEAENIKFFH--AL-GRR
>Migut.D01768.1.p
TTSS--ST---GK-SMVGFEVELHELLERLTG-Q-SNLQIIPIVGMGGIGKTTLAKYAYENSLIMRPFYIRRWVTVSQKYDARGLLLQLLSEQ----TDEQ---LGDVLYTRLCGRKYLIVIDDIW--SVEAWEKLKR-FP-KNGSRIVVTTRILDVAN--------SS-CNFLDDGKSWKLFCEKAFGDQS-GCP-SELEDTGKEIVKKCKGLPLSISVIGGLL-GRSH--EYWKIISK---D-L-ISLNREQDSS-ILSLSYTYLPPHLKPCFLFMGFFPEDDKIHVSTLIKLWVAEGFIKP-KAQS-EDIAIGHFNDLIDMNLILR-YSA-NGRVAYCKIHDLLRDLCIRVGHSEKFI---CM----
>Migut.D01174.1.p
TVDS--SS---PK-KVVGLDEDVLTIKERICG-S-SKLQVIPIVGMGGIGKTTLATNAYQDPLVIENFMIRAWVTVSQDYSPQKVVSSLVDSM--GESDEE------KVYKCLKGMKYLIVMDDVW--STEAWDDVRM-FP-NNGSRVVLTTRLLDVAAYVDSS---SL-LQLMNADQSWDLLRHRVFEQGP-LCP-LELEGIGKEIAGSCRGLPLAIVVIAGLL-STVS--ASWEKIAG---N-V-KSINATKHEK-IMSLSYTHLPHHLRPCFLYMGAFPEDQEIHVQKLIRLWVGEGFLKY-GSKT-EEAAEEYLEDLVKRSLVLV-SKF-NGKIKSCRLHDLMRELCIRKSQQERFLR--HA--RR
>Migut.D01918.1.p
--ED-PTI-GGNE-SMVGLSDLFMRFRDWL---S-ELIV-MSLDGMAGIGKTTIAKKLFQDPFIVSHYSRLVFVTIGPKYRLADILVDILTQL------D--GELKWKVCESLSEVRYLIVLDDVW--YTDLCYEFAN-FP-KNGSVALLTTRLTEVSKCV----------PFLDKKESWELLRHKVFDAM--PCP-RELEKSGKKIAENCEGLPLTIVTVAHIL-SKTD--VYWNQLMR---N-KIR----FTRMHMIKYPSYDYLDQHLKACFLYLGAFPQDYMVWRRQLIDLWSAEGFLNR-KSMT-TDYT-AYVGALLSNNVIIY-NE------FIYHLHSSFWYLCNKEAAKNKFFY--AF-ARR
>Migut.D01797.1.p
TTSS--ST---GK-NMVGFDEQLLQLLDKLTG-R-SNRHIIPIVGMGGIGKTTLAQNAYEHSLIVHHFDIRTWVTISQKYSVKELLLQLLSMI----DDEQ---LGQKLHKILWGRRYLIVIDDIW--GVEAWDNLNL-FP-NNGSRIVVTTRISHVAT--------SS-LSFLDEDKSWDLFCQKAFG-EA-GCP-LELEDIGKEIVKKCKGLPLSITVIGGLL-GRSH--KYWKNIAK---D-L-NSLNSGEDSS-ILSLSYTYLPAHLKPCFLYMAIFPEDHKILVSRLTKLWVAEGFIKS-ESQS-EEIARGYINDLIDRNLIIK-HTS-NGNVKNCMIHDLLRDLCLMVAQKEEFM---CV--RR
>Migut.D01725.1.p
-EED-TSR-GGNH-EMIGFSEHFIELRDLFT--P-SRMI-FSLDGMAGIGKTTLATKLFQDPSIVSCYTRRAFVTIGPKYLLKNVLLHILVQL---------GELERMVRNSLKHQRYFIVLDDIW--DEKLCSALKK-FP-DNRSLVLMTTRIGDATDIA----------PLLDKKDSWVLLRQKVFGQE--ACS-YELEKAGKKIAENCEGLPLTIVTVANIL-SKSE--EYWNKV-S---D-EKDSYDAYDQMSKVLLPSYNYLDQRLKACFLYMGIYPQRYKILFIELFSLWNAEGIVYSAEKEMDLDPC-YYILELSLKNLIIH-DG------SCYSLHSSFWYMCNKEAVKNKFFY--AF-ARR
>Migut.D01864.1.p
TSST--TA---TS-AAVGLDDELIQLMERLVG-R-SSLQIIPIVGMGGIGKTTLARNAYESRLILNHFDICAWAAISQEYSVNGIFSKLLSCQ-----RED---LGERMYKSLVGRRYLIVLDDMW--SIEAWDKIKR-FP-NNGSRVVVTTRLSNMAT--------DS-YKFLDKDTSWKLFCEKAFPQEG-GCP-SELEDIAKRIVGKCKGLPLLIVVIGAVV-RKSS--EYLENLSR---N-M-NSLDSE--LD-ILSLSYRHLPVHLKPCFLYMGIFPEDHVIRVSRLIKLWVVEGFIKP-ETQT-EEVAEGYLKDLVDRNLIIV-GTS-TGKIKTCHVHDLLRDLCLKTAHKEKFL---YV--RR
>Migut.D02002.1.p
--ED-PSRHG-NE-SMVGLSGLFMTIKKRL---P-ERRI-VSLYGMAGIGKTTLVKKLFQYPFRVER--THLFVTIGPKYQLADILVDILTQL------D--GELKRMVFKSLRFLRYLIVLDDVW--DRELCLELLE-FP-NNKSRVLLTTRLSEVALCS----------PFLDKKESWELLREKMFGER--PCP-RELEKAGKKIAENCEGLPLTIVTVANIL-SRAD--EHWNKVAN---D-KQNSKDAYDQMSNVLYPSYDYLPQPLKTCFLYVGAFPQNHMVDPYQLANLCSAEGFLNS-KPFS-TYGT-VYLAQLLVGHVIMF-DA------RTYHLHSSFWYLCNKEAAKNKLFY--AV-ARR
>Migut.D01800.1.p
ST-----S---AK-NMIGFDKQLIQLLDWLTG-P-SNRRIIPVVGMGGIGKTTLAKHTYERSLITQHFDVCAWATISQTYNVKKILTQLL------QKTED---IGRGLYQQLWGRRYLIVVDDIW--SIEAWDNIQR-LP-NNGSRIIITTRISNLCV--------SP-HTFLDEDQSWKLFCEAAFG-QE-GGV-PELEDIGKEIAKKCKGLPLSIVVIGGLL-RRSN--EYWKGIAK---D-L-ISLNSGEDLN-ILSLSYTHLPVHLKPCLLYMGFFVEDTETHVNEVIKLWVAEGFIKL-AIQS-EETARGYLNDLVDRNLILR-LRS-NGKIRSFKIHDLMRDLCLKLAQKEKFV---YM--RR
>Migut.D01633.1.p
LCEK-SSR-------FGVLSDEFSKIKDLLTD----EIKVVALFGMAGIGKTYFAKKIFEDPSISSRFDCRAFVNIGQKYELKEVIRAILAQL--------------------RDDKLVEVFDDIW-------------FP-NSGSRVLITTRIEEVAKSCKDLRDK----RLLSKEESWHLLREKVFGKEG-LCS-YKLEKAGKKIAEKCEGLPLTIVTVGKVL-LEAE--EYWNEVA----E-KQNSVDAYEQMYEVLFRSYENLPQHLKLCFLYMGVFLEKHEIIRSKLIDLWIADGILES-----------EYLEKLVSSSVAMA-LK-YNGQTKTCSLHSTFWYLCNKEAAKSKFFY--AL-ARR
>Migut.D01944.1.p
-EED-SSI-GGNH-DVIGQSKDFIELRDLFT--S-SRTI-VSIYGMAGIGKTIAARKFFRDPLIVSHCNKRAFVTIGPKYLLKSVLLDILRQV---------GELKRMVCESLKDQRYFIVLDDIW--DKELCSDLME-FP-DNQSLVLMTTRLGEVADIA----------PFLDKKESWDLLHQKVFGEM--TCP-SELQKVGKKIAENCEGLPLTIVTVADIL-SKSD--EYWNEV-S---D-VKDSKDAYDQMSKVLLPSYDYLNQYLKACFLYMGVYPQLHKIPWAELSSLWSAEGFLYSAERKM-AEPC-YYMFELVLKNVIMS-DI------SCYSLHSSLWYMCNKEAAKNKLFY--AL-ARR
>Migut.D01717.1.p
--ED-DSR-VENE-TMVGLSDLFVEIKERLM--S-E-RVSLSLVGMAGIGKTALANKLYQDSSISSHFERCAFVTVGPEYVLEGVLVDILEQV------D--GHLEMMTYTSLKERRYLIMLDDVW--HPEIWDDLLS-FP-NNGSRVLLTTRLLDIASSN----------RFLDKKESWDLLRHKVFGEM--TCP-HELEKPGKKIAENCEGLPLTIVTVAGIL-SKAE--EYWNKVA----E-KQTSTEAYDQMFEVLYPSYNYLPQHLKASFLYVGVFPQNCEIRSSTLTNLWSAEGFPDA--K-S-HYTT---FLELTSKNVIMS-HKSYNRIMKTCSLHSPFWYMCNKEARKNKFFY--GV-SRR
>Migut.D01722.1.p
GSSS--SP---KQ-IVVGLDDQLIEVMDKRTG-Q-SNLRLIPIVGMGGIGKTTLAINAYRNPLITEQFDIRSWVTISQTYN---------------GMSES---LGERVHKSLWRKRYLIVMDDIW--SVEVWDKVQL-FP-GQGSRVMITTRLSNIVF--------SH-GDLLDVDKSWDLLYGSIFGKEE-DCP-VELEEIGKKIAKNCKGLPLSIVVIGGLL-AKSN--ENWEYFS*----------------------------------------------------------------------------------------------------------------------------------
>Migut.D01776.1.p
PSTS--SS------SMVGFEEELIQLLDVLTA-Q-SSLQIIPIVGMGGIGKTTLARNAYEHRLIVNHFDIRAWATISQEYSLTEIFSTLFSPQ------EQ---LAQQLYQSLIDRRYLIILDDIW--SINAWEKMMF-FP-NNGSRIILTTRLSNVAV--------ST-FKFLDKDKSWKLFCEKAFPHEG-CCP-LELEKIGKKIATKCKGLPLLIVVIGGFL-RKSS--ELWEDISN---D-I-SLPNIREELD-ILSLSYKHLPVHLKPCFLYMGIFPEGREINVSKLIKLWIADGFIKP-KTQS-EEVAECYLKDLVDRNLLLV-GRW-NGKIKTCTIHDLLRDLCIKASQKEKFL---YL--RR
>Migut.D01867.1.p
RSSS--SI------SMVGFDEELFQLLDALTG-Q-SSLQIIPIVGMGGIGKTTLARNAYEHRLISNHFDVCAWVTISQEYSVKEIFSKLLSRQ------EQ---LAQELYQSLIGRRYLIILDDIW--SIDAWEKMMF-FP-NNGSRIILTTRLSNVAV--------SS-YKFLDEYKSWKLFCENAFPQEG-CCP-PELEEIGKKIVKKCKGLPLLIVVIGALL-RKSS--EYWENISE---N-M-NSLDSSKNVD-ILSLSYSNLPAHLKPCFLYMGIFPEDSVIYVSQLIKLWVAEGFIKS-KTQT-EEIAEDHLKDLVDRNLILP-RKS-TGKTKTCTIHDLLRDLCIKAAEKEKFL---IV--RR
>Migut.D01851.1.p
--SG-TPA-SDENKSLVGLSDQVNKITATL---S---LLFVSIFGMTGIGKTTLAKQIFEHPLITNRFDRRAWIDLGPNYRPENIMHDIVAQL------DK---LSMHLFKLLSSKRCLVVLDGVW--DTKVFDYLLR-SG-KNGSAVLVTTTLEQVAVFP----------GLLNEEDSWSLLRHKVFDEM--PCP-PELVKPGKKIAENCEGLPLTIVTVADLL-SKLE--DCWKKIAD---E-EENSMDAYDKMSEVLFPNYDYLPHHLKEPFLYLGVFPMKKSIPHSKIVNLWISEGFLEQ---ST-ENVA-ECLKDLISRSVVMV-PQ-TSNKVKTCRLHSVFWHMCIKEARKNKFFH--VV-ITR
>Migut.D01728.1.p
PCQE-SST-RGKK-SMVGLSDQFQEIQTWLL--C-Y-----TLVGMAGIGKTTLATQLFEDPLIVSHFDCRAFVTVGQKYRLKDILIGILAQV------DK---LKKMIYQNLKGKTYLVVLDDVW--TTQVWNDLRR-FP-KSGFRVFMTTRLQNMIVYSSDD-------RLLNKEESWDLLCQK---------------KAGKKIAENCEGLPLLIITVANIL-SEAD--EYWRKAA----D-RDNSMDANDQMSKVLFSSYEYLPQHLKACFLYMGIFPQNYEITRSKLINLWSAEGFLEHS----------QCLEELVTKSLVMV-HKLHSHQIKTCGLHSVFWHLCSKEAEKNNFFH--VV--RR
>Migut.D02047.1.p
LAKE--NR-TIRR-DVIGLKDEEDKIIGYLTD-K-TELDVTSIIGMPGLGKTTLAWKIFDSDNIKHEFRIRIWVNISQKFNRRDFFLDILKKF--SGLNDH---LEQRVRKCLANDKFLIVLDDVW--SVDHWDAIKN-FP-NGAGKVMITSREKDVGTRAS-V---RG-GRFLTTDESWQLLQLEVF-NGG-GCP-EDLEIVGKRIAHDCDGLPLTVVVIGGIL-QSQYVRKEWIKVSE---N-V-SSLKG-E-SS-VVALSYERLPDGLKECFVYMGVFPEDHEISSWTLTRLWIAEGFVE-RREQT-EESADEKLNALVDRNLLMI-GEP-TGQIKTCRVHDLIRTFCTTKALEQSLFQ--EV--HR
>Migut.D01929.1.p
PTSS--TA---K--SMVGFEDDLLQLMERLTG-Q-PNRQIIPIVGMGGIGKTTLARNVYENPLIVQHFDICCWVTVSQEYSVRKVLLELLSCQ----KDEA---LGEQLYKSLFGMRYLIVLDDMW--SIDAWDKINR-LP-NNRSQVVVTTRLLEVAN--------SS-RSFLDEDKSWELFCQKAFGKEG-NCP-LELEGIGKEIVKECKGLPLSIVVIGGLL-GKSI--EYWEKFAK---E-K-KSLNTRGGLD-ILSLSYNHLPAHLKPCFLYMGVFPEDHVISVSKLIKLWVAEGFIKP-STQS-EESAEGYLKDLVDRNLVLV-RRS-TGKMKTCTIHDLLRELCLKVAQKEKFL---CV--QR
>Migut.D01308.1.p
KGEKWSLKFLPRE-DVVGFEDEADTLIKYLYE-S-KELDVISIIGMSGLGKTTLAWKIYNDSRVQFEFPTMIWVYVPEEFKKRDFFLTILKKF--SSKTDN---LMSLVRYYLQKSKFILFMDDVW--TAEAWRDIEA-LP-NKFGKVVITSRYEAVALLANQK---RR-PRFLDSMESWKLLQLEVF-RND-DYP-PELETLGKYMANQCRGLPLAIVLIGGIL-VEKLK-TEWEKISE---R-M-SQL---N-TENIIAFSYNQLPHDLRDCFLYLGMFPEGTEIHAWKLIRLWIAEGFIQ-QPKKS-EEVAEDNLKNLINRNLVMV-DKA-EGGIKTCRIHGMIREFCKYEAARHNLFQ--EV--PR
>Migut.D01773.1.p
TTSS--NT---GK-NM-----------------Q-SNRQVIPIVGMGGIGKTALAQNAYEHSLIVHHFDIRTWVTVSQKYNVKELFVQLLSLI----IDEQ---LGQKLHKILWGRRYLIVIDDIW--GIEAWDSLNL-FP-NNGSRIVVTTRISNVAT--------SS-SSFLDEEKSWDLFCKKTFG-EA-DCP-LELEDIGKEIVKKCKGLPLSITVIGGLL-GRSH--KYWKNIAR---D-I-HSLNSGEDSS-ILSLSYTYLPPHLKPCFLYMSIFPEDEKISVSQLIKLWVAEGFIRS-KSQS-EEIAR-------------------------------------------------------
>Migut.D01729.1.p
-EEH-PSR-SGNE-SMVGLSNQFIQIKHLFV--R-PRII-VSLYGMAGIGKTTLAKKLFQDPFILGTFERRAFVTIGPKYLLEGLLLDILIQV---------GELKRMVFESLKDRRYLIVLDDVW--EAKLCCDLVN-FP-GIRGRVLVTTRLHEVAQIA----------PFLNKKESWDLLRDKVFGEEY-PCS-YELEKAGKKIAEHCEGLPLTIVTVADIL-SKAD--EYLNEVAA---N-KKHSVDAYDQMSEVLYPSYDYLDQHFKACFLYAGAFPQNYWIHYNDISNLWSAEGFLDSAERGT-AEAS-YYMYELFSSSVLML-DK------VGCRLHSSFWYLCNKEAAKRRFFY--AL-GRR
>Migut.D01708.1.p
--ED-SSR-GGNK-SMVGLSDQFQEIQTRLL--C-QM--AVYLVGMAGIGKTTLAVELFEDPLTTSHFDARVFVTIGRKYHLKAILEDILSQM------DK-KELKRMMYQNLKAKTYLIVLDDVW--NMQVWDDLGR-FH-KNRCRILLTTRVENI---CSGS-------RLLNEEESWDLLREKVFGEES-PCP-PQLEKAGKKIAENCEGLPLLIVTVADIL-FKVD--EYWKKAA----E-KDSSMDANDQMSKVILLSYEYLPQNLKSLFLYMEVFPQNYESPGTKLENLLNAEGFFEPT----------ITPEEPVSKNFVMM-HKFMT------------WHMYNIEAEKNKFFH--VV-TRR
>Migut.D01971.1.p
-------------------------------------MI-VSLNGMAGIGKTTLAKKLFQDPFIVSCYSKLVFVTIGPKYRLADILVDILTQV------D--GELKRMVQESLKYLRYLIVLDDVW--EIDLCFVLLE-FP-KNRSRVLVTTRMQEVADCA----------PFLDKKESWDLLREKVFGEEE-PCS-YRLEKAGKKIAENCEGLPLTIITVANIL-SKVD--EYWNEVAD---D-KRNSKDAYEQMSKVLYPSYDYLDQHLKACFLYIGAFPQIFLLDVSQLANLSSAEGFLNS-ESMD-AYDS-GYFDDLYATNVIMF-DN------FDFYLHSSFWYLCNKEAARTKFFY--AL-TRR
>Migut.D01721.1.p
TTNS--ST---DK-NMVGFDEQLTRLLDKLTG-R-SNRQIIPIVGMGGIGKTTLAKNAYEHSLIVQHFDIRTWVTISQN------------------IDEQ---LGEKLYKRLWSRRYLIVIDDIW--SIEAWEEVSR-FP-NNGSRIVVTTRISNVAT--------SS-LSFLDEDQSWDLFCKKTFG-EA-GCP-LELEDIGNEIVKKCKGLPLAICVIGGLL-GRSH--KYWKNISK---D-L-ISLNSGEDSS-ILSLCYTYLPAHLKPCFLYMGIFPEDDEIRVSQLIKLWVAEGFIKL-QSQS-EEIARGYLNDLIDRNLILK-Q-S-TGRIKFCKIHDLLRDLSLKVAQKDEFI---CV--RR
>Migut.D01974.1.p
--EE-PSR-GINE-SMVGLSDLFVTIKDRL---S-ERMI-VSLDGMAGIGKTTLAKKLFQDPFIVSCYSRLVFVTIGPKYRLADILVDILTQV------D--GELKRMVYESLKHLRFLIVLDDVW--EIDLYFVLLE-FP-KKGSRVLVTTRMKEVADSV----------PFLNKKESWDLLREKVFGEQE-SLP-YELEKAGKKIAENCEGLPLTIVTVANIL-SKAD--EYWNKVAD---E-KQNSKDAYDQMSKVLYPSYDYLDQHLKACFLYIGAFPQNYSLNLPQLTNLLSAEGFLNS-ESNN-AYDS-GYFDDLYATNVIV--RN------FDFHLHSSFWYLCNKEAARTKFFY--AL-TRR
>Migut.D01654.1.p
KEAPFETK-------LVGHTYDILSILKLLVE---DRVASVGIYGMGGVGKTALMKHIHNRLLERSQ-ECVIWVTVSRKFSIRTLQVRL---------ANEF--RVARLKLALKTTNIVLILDDVW--EF----SMEK-DLSRLGCRVVITTRSMKICHEMDCQQ------KPLDMDEACELFTQV-LG--RKTDP--KVEEIANSMVKLCDGLPLGVIALAKSMRGENA-IHAWRNALA---K-LEKCVIMGEIVFKVLGYSFDALPKRLQRCFLYCSLYPKGHRIEREELVRKFISEDLVDK-TK-CTEQIDAHSLDKLVNVCL---LEE--D---DCVKMHNLVRGMTLKITQGEN-----AF----
>Migut.D01303.1.p
-ASS--SR---GE-NMVGFDDHLIQIMGALST-E-SNLRVISIVGMGGIGKTTLATHVYNKPFIVQHFHVCVWFTVSQEYTEKEILLGLLRQI---DD-DD---LGNKLHKTLFGRKYLIVMDDIW--DIKVWEMINR-LP-NNGSRIMVTTRLLRLAM--------CS-PNLLDEEQSWDLLSQKIYA-EK-RCP-VELEEIGRSIAKKCRGLPLALIVIAGVL-AK-S--ENWKYVEE---D-V-TSVRNQGDMK-ILSLSYNHLPIYLKPCFLYFAAFPEDFDIQVSRLIRLWVAEGFIRK-EHKS-EEIGEEYLKNLIERNLILV-DKL-TGEVKTCHIHDLLSDLCRIEAQKDNFI---LT--PR
>Migut.D01544.1.p
-GPE--TA-IVRK-DIVGLEDEAEKLIGYLND-T-EQLDVISIIGMPGLGKTTLAAKIFDDPALQFEFPTRIWVYVSQEFTSKNVFLAILKKM--YAKSDV---LAQEVASRLEGGKFLIVMDDVW--TAQDWDKLKI-FP-ARMGKVLITSRQQEVALAANRK---RP-PRHLDEAESWLLFQWEVF-GKP-ECP-SVLEVSGKLIVEGCHRLPLAIVVIGGIL-ATKFRRDAWEKVSQ---S-V-SVLKDED-MEAIIALSYDKLPYHLKECFLYLGMFPEDFEIPVWNLTRMWIAEGLIQPKGVIS-EEIAENYLDELINRNLVRI-DKA-NGKVKTCRIHDLLRDFCKTIAERENFLQ--EI--RR
>Migut.D01781.1.p
STSS--SK---KN-NMVGFVDELLHLMEKLTG-Q-SNRLVIPIVGMGGIGKTTLATNLYENSFITQYFDIRAWVTVSQEYSAREIIFGLLSSQ----KNED---LGDQLHKNLSGRRYLIVLDDVW--SAEIWYKIKF-FP-NNGSRIVVTTRMSNVAV--------SS-HKLLDEVKSWELFCQKAFFDE--ECP-RELEEIGKKIAKKCKGLPLLIAVFGALL-RKSS--VYWENISK---D-L-NSLNSRVDLD-ILSLSYRHLPAHLKPCFLYMGVFSEDHKIDAFELIKLWVAEGFIRP-KTQT-EEIAEGYIKDFVDRNLILV-CAS-TGKIKTCNIHDLLRDLCLKTSQKERFL---YM--RR
>Migut.D01950.1.p
--DD-SSR-GGKK-SLVGLSDEIISCVYTIV--E---LEIVSIVGMAGIGKTTLAIEIFDHPAILQHFHHRAWVKVGPKYQLKDILRSILAQV------D--GDLKRVTRESLMGRRYLIVLDDVW--KRVVWDELKK-LP-RIGNRVLLTTRLQEVAHSA----------SFMKKEQSWDLLREKVFGDEE-SCS-YELEKAGKKIAEKCEGLPLTIVAVADIL-SKSE--KYWNKVA----E-KQNSFDAYEKISKVLLPSYIYLPQHLKPCFLYMGAFPQDYDIPLSKLINLWSAEGFLE----ET-EYLA-ECLRGLVSKNVAMV-RKSLNG-IKSCGLHSAFWHLCLREARRNKFLH--VL-GRR
>Migut.D02009.1.p
AGEE--SR-TIRR-DVVGFEDEEEKIVGFLME-T-KELDVISIIGMPGLGKTTLTWKIYDSDTIQRTYRIRIWVNVSQKFNKKELLLNILKKF--SHKGIF---LEQAVRKCLKDEKFLIVLDDVW--NLDDLKTIKK-LP-NGLGKVIITSRFVEVGMSAS-I---RG-PRFLTKDESWKLLQLEIF-EDG-ICP-PELITIGEQVAHNCDGLPLTIVVIGGIL-MAQFIKNEWVKVSA---N-V-IQAKT-D-TD-VVGLSYDILPDELKECFIYMGVFPEDHEISAWTLTRLWIAEGFIQ-QKEQS-EETAEEYLNDLINRNLLMV-GRA-MGENKTCYVHDVIHFFCTTKAAEQNIFQ--EI--HR
>Migut.D01970.1.p
--ED-PTI-GGNE-SMVGLSDLFMRFRDWL---S-ELIV-MSLDGMAGIGKTTLAKKLFQDPFIASHYSRLVFVTIGPKYRLADILVDILTQL------D--GELKWKVCESLSELRYLIVLDDVW--YTDLCYEFAN-FP-KNGSVALLTTRLTEVSKCV----------PFLDKKESWELLRHKVFDAM--PCP-RELEKSGKKIAENCEGLPLTIVTVAHIL-SKTD--VYWNQVAN---D-KQNSKDAYDQMSNVLYPSYDYLPQHLKACFLYLGAFPQDYMVWRRQLIDLWSAEGFLNR-KSMT-TDYT-AYERFF---QIMLS-STKSLYITFINHF----------EAAKNKFFD--AF-ARR
>Migut.O00191.1.p
EEEE---------NKMIGLGNQLKELQDWVLS-K-SELELMLIAGMAGIGKTAFVDEVYRNPLVVKHFDHHLFLRIGPNYDLKETLTLALDQI------DE-GNLGGCVRRYLRYRRYLVVLDDVW--SIDVWNVLER-FP-GSGSRVVLTSRLLDLTRR-----------PFLNENESWNLLHGKVFGTNGEICS-RQLEKIGRKIAKKCEGLPLAIIEVAELL-CGIE--ENWKAVA----E-KEDPI--DEELSKALILSYTMLPQYLKVCFLYMSVFVKKYDIRRSKLIKLWVSEGFLEPQI-KS-EETA-GYLNELISQSVVLS-KEFIDKATKICRLHFTFRNLCVNEAKREKFLH--II-SQR
>Migut.O00208.1.p
-GPE--ES-LVRQ-DVVGFEDEALKIIGYLTE-T-KQLDVISIIGMPGLGKTTLAGKIFRDPAIQYEFPTRIWVYVSQDFTKKDVFLSILREF--YRKSDQ---LANLVDGSLARGKFLIVMDDVW--TSEDWNKLQI-LP-NNLGKVLITSRHEEVAWCANRI---RP-PRFFTHAESWLLLQLEVF-GKP-ECP-TELVVLGKLIAEQCDGLPLAVVVIGGIL-VKKFKKNAWTKVSE---S-V-STLNE-D-MEKIIALSYDKLPYHLRACFLYLGMFPEDFEIPVWKLIRMWIAEGFIQQKGM-T-EETAESYLDDLINRNLVRI-DKP-DGRVKTCRIHDMLRDFCRTEAERENFLQ--EM--RR
>Migut.O00189.1.p
EEDQ-AAI-------IVGMVNELIQLLGWLEW-P-SL-DIISLVGMAGIGKTTLAKQIYDDSFVADVFGARFFIPIGPKYQLKKILLLALHQA------DK--HLADDLCLYLKNKRFLIVLDDVW--DTKVWNELKQ-LP-KNGSRIILTTRLVDVALHA----------PFLDDDESWKLLRETIFNTEKYVLD-SHLEKIGKKIAKNCEGLPLAIITIGKLL-SETE--ENWTKFA----E-NENSIRMDDDISRSVSLSYKQLPQHLKAPFLYIGVFPKDYVISISKLIRLWVVEGLVES-D-KS-EEVA-EYLEELVSKSVVLV-QESKSK-MKTCRIHFVFRNLCVNEAHSEKFFH--VI-SRR
>Migut.O00188.1.p
RQNQ-SETYGGN-KKIVGLGKELRKLRHWVLS-Y-GRCSTMLVVGMAGIGKTIVVKQVYDDPEVKVHFDRCLYVTLGPHYQLKETLLLLLDQL------ED-EDLSKLVYQILLGKRYLVVLDDVW--NTHIREEFKH-LP-VNQSRIIITSRMRDFDE------------PLLNNVESWNLLRDLVFTTTGGSCS-PQLEKIGKEIAKKCEGLPLAIIEVGKLL-RKKE--EEWQFIA----D-KEDPIKSDDNLSNALLLSYTMLPQYLKVCFLYMSVFPKGYEISRSKLTKLLVAEGILEPQN-KN-EETA-ECLNELISHSVVMK-KKSRGRTTKTCKLHFTFRNLCVNEAKSENFFH--VI-SRR
>Migut.O00091.1.p
EVEKYVSQ-INHSFDLIAWESYYIQMFNEFT----TQLSTMLIWGVAGLGKTALVREFCNNPYVRKAYKCYSFASIGPRCTSKEILQLVLRGM-SFDDDDD---LADLLHRTLHKSRYLIVLDDLR--DTEVWIRLKVSFP-GNMSRIILTSRREDLGRDA------------LNDDESWDLLRKLVFTAEE-GCS-PELEEIGKKIAKNCRGLPLAIIEVAKHL-CKIE----WKMVAE---R---------ED-------------------------------------------------------------------------------------------------------------------
>Migut.O00142.1.p
---------------MVGLGRELRKLQGWVLS-E-GCCTMMLIVGMAGIGKTTLVKQVYENPHVMEHFQQRIFVSVGPQYQLKQILLLVLDQL------EE---LSELVCKILFGKRYLVVLDDVW--NTHISKELER-LP-VHQSRIIITSRMLDFVDH-----------PLLNDDESWKLLHDIVFTRNEGPVN-FQLEKIGKKIAKKCDGLPLAIIEVGKLL-LKTE--QEWSIIA----E-QEDPIKSDDNLSKALLLSYTMLPQYLKVCFLYVSVFPKGYEISRSKLTTLWAAEGFLEPQG-KT-EETA-ECLSELVSQSVVLR-KKSVGRTTKLCRLHFTFRNLCVNEAKSESLFR--II-SRR
>Migut.I00300.1.p
-RGQ-TTSFVDLE-E-VGRKFEREALVRKLLGES-EEIRVASIVGVGGLGKTTLAQLAYNDSRVMKFFKLRIWISVSDPFDEVEIAKRI---V----NSMDL--MLQCVKESISGKKFILVMDDVWTEDDTKWKLLKNALKSGKGSKVLVTTRNERVAKMMMGE--ENDWMGVLSDEDCWSLFCRIALCGKS-KCE--ELENTGKEIANKCKGLPLAIKTLASALRFK----EEWERV-------L-GSL-EEDDVFRHLFLSYNELSPTLKHCFSYCAVFPKDTRIDVDSIIERWMAMGYLGS-NADD-KVRGRGYFGNLAARSLFQDF--KDGKEINSFMMHDIVHDFAQFLRKD-------RT--MK
>Migut.I00677.1.p
DSVS--SS---GK-NMVGFNDDLIAVKSRLCG-S-SKLEVIPIFGMGGIGKTTLARSAYDDPLTMQHFVIRGWVTISQHYSAHDLLSGLVSSM-FGQSNNE---MKQKIYQTLIGRRYLIVLDDMW--STKAWDDTKR-FP-NNGSRILLTTRLSDVAAYADPC---SP-LPFMDADQSWDLLQQKVFGHEE-NYP-LELENIGKEIARGCRGLPLAIVVIAGVL-STVS--SSWEEISK---N-I-NSV-GTKDEK-ILYLSYTHLPHHLRPCFLYMGGFPEDYEIRASKLVKLWVAESFLKP-SSRS-EEGAEDYLEDLVKRSLIFV-TKS-NGRIKSCSVHDLVRDLCIRKANEEKFHR--HI--RR
>Migut.I01092.1.p
-RPR-STSFVDVS-E-IGRGSVKRTLIDKMLSLN-QV-NVVSVVGLGGIGKTALAQVVYNSSDVIVHFERRIWVCVSDPFDEIRVAKAIVEDI----HLFEL--LTRKIRTYVQDNKFLLVLDDVWTENPKKWENLFNSLKTAPGSTILVTTRNERVAIAMRS---YNL--RELSGPASWSLFKKIAFFDRK-KCD--ELEDIGKSIADKCKGLPLTIKTIGSLMRFK----NDWKAV-------L-SSLGEEEGPFPALMLSYYNLPPNEKRCFLFCAFFPKDYIIDADNLIHLWMAQGCLIS-N-VA-EVRGQEYLQNLAMRSFFQDLV-EKNEKILTLKMHDMVHDFAQHLTKN-------------
>Migut.I00977.1.p
-RGQ-TTSVIDKD-E-VGRDLEREALVSKLVGES-EEIRVVSIVGVGGLGKTTLAQLAYNDSRVMNCFELRIWISVSDPFNEVEIAKGIVASV----KTNQL--LLQRLKESISGKKFLLVMDDVWTEDDTKWKPLKNTLKSGTGSKVLVTTRNERVAIMMMGE--KNDQMGVLNDEDCWSLLRRIALCGKN-KCE--EFENTGKKITKKCNGLPLAAKTLGSLLRFK----EEWESV-------L-NSL-EEDDLFRHLFLSYNELSPTLKRCFSYCAVFPKDTRINVDELITRWMAMGYLGS-NADD-KVRGRGYFDKLAMRSLFQDFY-KDDIRIESFMMHDIVHDFAEFLRKN-------RM--KN
>Migut.I00355.1.p
-RVQ-TTSLIDLE-E-VARKFESENLVSKLVGGG-EEVSVLSIVGTGGLGKTTLAKLAYNDTRVEKHFELRIWICVSDPFNEVEIAKGIVVSV----NTNSL--VLQSLKESISGKKFLLVLDDVWTEDSTKWESLRICLKGGLGSRILVTTRNERVALMMGS---KND--GHLSHEECWLLLSRIALSGKC-ERE--KFQNIGREIANKCKGLPLAAKTLGSLLCFK----EAWDNV-------L-NSL-EEDDLFRHLLLSYKELSPTLQRCFSYCAAFPKDTEISVADIIRRWFAMGYLGY-G-SD-EVRGREYFDKLAMRSLFQDFSKNLDESIASFKMHDIIHDFAQFLRNN-------RM--KE
>Migut.I00594.1.p
GSSS--SP---RR-DVVGLDELLIEVMDKLTG-Q-SNLRIIPIVGMGGIGKTTLARNAYLK--FMKHFDIRAWVTVSQNYNVREILVEILLCI---AKSEG---LGVKVHQSLWGRRYLIVMDDVW--SVEVWDKVNL-FP-GERSRIMITTRLSNVA---------SG-GDFLNEDKSWDLLCRYVFEEED-DCS-PELEEIGKKIAKNCEGLPLSIVVIGGHL-AKSK--EHWEYISE---N-L-KKVNSEDDLK-VLQLSYNHLPVHLKPCFLYMGAFPEDNKIHVSWLVKLWVSEGFLKP-NGKS-EVVSREYLEELCDRNLIRV-HQS-KGRIKYCNIHDLVRELCLREAEKEKFL---YV--RR
>Migut.I00634.1.p
GSSS--SP---KQ-IVVGLDDQLIEVMDKLTE-Q-SNLRIIPIVGMGGIGKTTLAINAYTNPLITEQFDIRAWVTISQTYNVREILVEILLCA---GKSEG---LGERVHKSLYGRRYLIVLDDIW--SVEVWDKVKR-FP-GQGSRVMITTRLSNIVLQ---MI--SH-GDLLDDDRSCDLMCATIFGKEE-DCP-VELEEIGKKIAKNCKGLPLSIVVIGGLL-AKLN--ENWEYISE---N-L-NSVNVEDNLK-VLLLSYHYLPVHLKPCFLYMGVFPEDSNIRVPRLVKLWVSEGFLKP-RGKS-EVVSGEYLEDLCDRNLIRV-HQT-NGRIKFCKIHDLMRELCLREAEKEKFL---YV--RR
>Migut.I00982.1.p
-LSQ-TTSLIDLA-K-VGRESENENLVDKLMSVR-DEVCVLSIVGPGGIGKTTLAKLAYNDSRVKNCFQLRIWICVSRSFDEVGIANEIIFRV----NTNQL--LLRCLKELISGKKFLLVLDDVWIEDNTKWEPLKNSLKQGVGSKILVTTRNQCVAVMIGS---KNE--GSLSDDECWLLLSRIAFSGKN-ECK--RFHNIGNNIAKKCKGLPLAAKTLGSLLLSK----KEWENV-------M-NSL-EKIDIFSHLLISYNELSPTLKRCFSYCAVFPKDTKIDLESVVTKWMAMGYLES-RGGD-KVRGRENFDKLAMLSLFQNFKS---DKTESFKMHDILHDFALFLRKNGR-----GM--KK
>Migut.I00914.1.p
-RGQ-TTSIIDKE-E-VGRDLEREALVSKLVGES-EEIRVVSIVGVGGLGKTTLAQLAYNDSRVMNCFELRIWISVSDPFDEVEIAKRI---V----NTMDL--LLQRLIESISGKKFLLVLDDVWTEDDTKWKPLKNAIKSGHGSKVLVTTRNERVAIMMMGE--KNDQMGVLNDEHCWSLFCRIALCGKN-KCE--EFENTGKEIANKCKGLPLAIKTLASVLRFK----EEWESV-------L-NSL-EVDDLFRHLFLSYNELSPTLKRCFSYCAVFPKDTIIEVDELITRWMAMGYLGS-NADD-KVRGRGYFDNLAMRSLFQDFY-K-DDKIKSFMLHDIVHDFAEFLRKN-------RM--KN
>Migut.I00500.1.p
-RVQ-TTSLIDLE-E-VGRDFDMENVIGKLVVGR-EEMRVISIVGPGGIGKTTLAKLAYNDSRVKNCFELRIWICVSNPFDEFGIANGIIEGA----NTNQL--LLQCLGNSISGKKSLLVLDDVWTEDDTKWEPLKNTLKHGAGSKILVTTRNQRVVVMMGG---KND--GHLSHDECWLLLGRIALSGKN-RRE--KVENIGKAIARKCKGLPLAAKTLGSLLRFK----EEWEDV-------L-DSL-EEVDLFAHLLLSYNELSPALKRCFSYCGVFPKDTEIDVEGIVTKWMSLGYLES-NGGD-KVRGREYFDKLAMRSLFQDFKT---DRIESFKMHDILHDFARFLRNNGG-----GT--KK
>Migut.I00586.1.p
GSSS--SP---RR-DVVGLDDLLNEVMDKLTG-P-SNRRIIPIVGMGGIGKTTLARNAYVK--FMKHFDIRAWVTISQNYNVREILVEILLCI---AKSEG---LGVRVHQSLWGMRYLIVMDDIW--SVEVWDKVNL-FP-GERSRIMITTRLSNVA---------SG-GDFLNEDKSWDLLCRYVFEEED-DCP-PELEEIGKKIAKNCKGLPLSIVVIGGLL-AKSK--EYWEYISE---N-L-NSVNLEDNLK-VLLLSYHHLPVYLKPCFLYMGVFPEDSKIHVSWLVKLWVSEGFLKP-NGKS-EVVSREYLEDLW----------L-KGRIKYCTIHDLVRELCLREAEKEKFL---YV--RR
>Migut.I00988.1.p
-RVQ-STSLIDLE-E-IGRDLEREDLVRKLVGEE-ED----GVVGVGGLGKTTLAKLAYNDSRVENCFELRIWICVSDPFDEVEIAKGIVESV----NNNRL--VLQFLKVSISGKKFLLILDDVWTEDYTKWESLKTCLKCGAGSKILVTTRNKRVALMMGT---ENE--GHLSHEDCWLLLSRIAFFGKN-KCE--KFHNIGKNIAKKCNGLPLAARALGSLLRFK----EDWETV-------L-HSL-EEVDLFPHLLMSYNELSPILKRCFSYCAVFPKDTLIGVESLIRRWMAMGYLGS-SRDD-KARGREYFDKLATRSLFQDFVK---EQIDSFRMHDIIHDFARFLIKK-------LM--KK
>Migut.I00975.1.p
-RGQ-TTSIVDKE-E-VGRDLEREALVSKLVGES-EEIRVVSIVGVGGLGKTTLAQLAYNDNRVMNCFELRIWISVSDPFDEVEIAKRI---V----NTMDL--LLQRLIESISGKKFLLVLDDVWTEDDTKWKPLKNAIKSGHGSKVLVTTRNERVAIMMMGE--KNDQMGVLNDEDCWSLLGRIALCGKN-KCE--EFENTGKQITKKCNGLPLAAKTLGSLLCFK----EEWESV-------L-NSL-EVDDLFRHLFLSYNELSPTLKRCFSYCAVFPKDSRIDVDELITRWMAMGYLGS-NADD-KVRGRGYFDNLAMRSLFQDFY-KDDIKIKSFMMHDIVHDFAEFLRKN-------RM--KN
>Migut.I00991.1.p
-EVQ-STSLIELD-E-VGRDLERENLVRKLV--G-EELQVVSIVGVGGLGKTTLAKLAYNDSRVKNCFELRIWICVSNSFDEVGIASAIIEGA----YPNQL--VLDRLKEVVSRRKFLIILDDVWTKDGTMWEPVKICLRIGAGSKVLVTTRNEGVASIMGG---ENE--GHLSHEECWLLLRRIALCGND-ERE--KFEKIGKEIANKCKGLPLAVKILGGLLRFK----EEWESV-------L-NSL-EEVELFPYLLLSYNELSPALKRCFSYCGVFPKDTRIDVEKLITEWMALGYLGS-KAGD-EVRGREYFDILAARCLFQNFDKDYSEHIKSFKMHDMLHDFARFLRKN-------RI--KR
>Migut.I00585.1.p
GAGA--SS---RQ-NMVGFDHLLNVVMDKLTG-Q-SNLRIISIVGMGGIGKTTLAKNAYLK--FMKHFDIQAWVTISQNYSVRQILIEILLCI---AKSEG---LGERVHKTLWKRRYLIVMDDIW--SIDVWDKVQI-FP-GQGSRVMITTRLSNVA---------SY-GGFLNEDKSWDLLCRSVFKEEK-DCP-PELVEIGKKIAKNCEGLPLSIVVIGGHL-AKSE--EHWEYISE---N-T-NTVNSEDNLK-ALQLSYNHLPVHLKPCFLYMGVFPEGNMIRVSWLVKLWVSEGFVKP-NCKS-EVVSREYLQELCDRNLILV-HKS-NGNIKYCKIHDLLRDLCLREAEREKFL---YV--CR
>Migut.I00589.1.p
GAAS--SR---KQ-EMVGFDELLIEVMDKLTG-Q-SNLRIIPIVGMGGIGKTTLARNAYVK--FMKHFDIRAWVTISQNYNVREILIEILLCI---AESEG---LGVRVHQGLWGSRYLIVMDDIW--SVEVWDRVQI-FP-DKGSRIMITTRLSNVA---------SG-GDFLDEDKSWDLLCGNIFEKKE-NCP-PEFEEIGKKIARSCKGLPLSIVVTGGLL-AKSK--EHWDYVSK---N-L-NSVSSEDNLK-VLLLSYHHLPVHLKPCFLYMGVFPEEKNIHVSWLVKLWVSEGFLKP-NGKS-EVVSREYLEDLCDRNLIRV-HQS-NGKIKFCTIHDMVREVCVREAEKEKFL---YV--RR
>Migut.I00984.1.p
-LSQ-TTSLIDLA-K-VGRESENENLVDKLMSVR-DEVCVLSIVGPGGIGKTTLAKLAYNDNRVKNCFQLRIWICVSRSFDEVGIANEIILRA----NTNQL--LLRCLKELISGKKFLLVLDDVWIEDNTKWEPLKNSLKQGVGSKILVTTRNQSVAVMMGS---KNE--GSLSDDECWLLLSEIALSGKN-ECK--KFHNIGKNIAKKCKGLPLAAKTLGSLLLSK----KEWENV-------M-NSL-EKIDIFSHLLISYNELSPALKRCFSYCAVFPKDTKIDVESIVTKWMAMGYLES-RGGD-KVRGRENFDKLAMLSLFQDFNS---DKTESFKMHDILHDFALFLRKNGR-----GM--KK
>Migut.I00593.1.p
GLSS--SP---RQ-NVVGLDDLLIEVMDKLTG-P-SNLRIIPIVGMGGIGKTTLARNAYGKPLIMHHFDIRAWVAISQNYNVQEILIEILLCI---SKNEG---LGETVHKSLWGRRYLIVLDDIW--SVEVWDKVNF-FP-GQGSRIVITTRLSNVA---------SR-GNFLDDDTSWDLLCKNIFEKEE-DCP-HELEEIGKKIAKNCKGLPLSIVVIGGLL-ANSK--EHWEYISE---N-L-NSVHLEDNLK-VLLLSYNHLPVHLKPCFLYMGVFPEDRKIHVSWLVKLWVSEGFLKP-SGKS-EVVSREYLEDLCDRNLIRV-HQS-NGKIKFCNIHDLLREVCLREAEREKFL---YV--RR
>Migut.I00393.1.p
GAGS--SS---RQ-NMVGFDDLLIEVMDKLSE-Q-SNLRIIPIVGMGGIGKTTLARNVYAKPLIMHHFDIRAWVTVSQNYNVQDILIEILLCI---AKSEG---LGERVHKSLWGRRYWIVLDDIW--SAEAWDKVNL-FP-GQRSRIMITTRVSDVA---------SH-GDFLNEEKSWDLLCRSVFEDED-DCP-PELEEIGKKIAKNCEGLPLSIVVIGGHL-AKSK--EHWEYISE---N-T-NTVNLEDNLK-VLQLSYNHLPVHLKPCFLYMGVFPEDNKIRVSCLVKLWVSEGFVKP-NGKS-EVVSGEYLQELCDRNLISV-HKS-YGNIKFCSIHDLLRDLCLREAEREKFF---YV--RR
>Migut.I00598.1.p
GAAS--SR---RR-DVVGLDELLIEVMDKLTG-Q-SNLRIIPIVGMGGIGKTSLARNAYVK--FMKHFDIRAWVTISQNYNVREILLEILLCI---AKSEG---LGERVHKTLWGRRYLIVLDDIW--SAEAWDKVNL-FP-GQRSRIMITTRLLDVA---------SH-GDFLNEDKSWDLLCRSVFEEEE-DCP-PELEEIGKKIATNCKGLPLSLVVIGGHL-AKSK--EHWEYISE---N-T-KNVNSEDDLK-VLQLSYNHLPIHLKPCFLYMGVFPEDKKIRVSCLVKLWVSEGFVKP-KGKS-EVVSREYLQELCDRNLILV-HKS-SGKIKYCKIHDLLRELCLREAQREKFF---YV--RR
>Migut.I00985.1.p
-RVQ-STSLVDLE-E-VGRELERENLVSKLLVEG-KEIHLVSVVGAGGIGKTTLAKLAYNDSQVNRFFQLKIWICVSETFDEVVIANEIIERA----NTKQL--VLQCLKDTISGKKFLLVLDDVWTEDDTKWESLRNCLKYGVGSKILVTTRNQKVAIVMGT---KND--GHLSHEHCWLLLGRIALSRKN-KHE--KFENIGQEIAKKCKGLPLAAKTLGSLLRFK----EEWESV-------L-NSL-EEVDLFPHLLLSYNELSPTLKRCFSYCAVFSKDTEINLNILITKWMALGYLGS-H-GD-KLRGREYFNKLAMRSLFQDFREGLDEQMITFKMHDIVHDFAQFLKKN-------RI--KK
>Migut.I00382.1.p
GSSS--SP---KQ-IVVGLNDQLIEVMDKLTG-Q-SNLRIVPIVGMGGIGKTTLARNAYTNQLIKEQFDIRTWVTISQTYNVREILVEVLLCA---GRSEG---LGERVHKSLYGRRYLIVMDDIW--SVEVWDKVQI-FP-GQGSRVMITTRLSNIVL--------SH-G-------SWDLLCGSIFGKEE-DCP-VELEEIGNKIAKKCKGLPLSIVVIGGLL-AKSN--QNWEYISE---N-L-NSVNMEDNLK-VLLLSYHHLPVHLKPCFLYMGVFPKDSNIRVSRLVKLWISEGFLKP-TGKS-EVVSREYLDELCDRNLIRV-HQS-NGGIKFCKIHDLVRELCLREAKKEKFL---YV--RR
>Migut.I00917.1.p
-RGQ-TTSFIDLE-E-IGRELEREDVVRQLVGES-EEIRVISIVGVGGLGKTTLAQLAYNNSQVMNYFELRIWISVSDPFNEVEIAKGIVASV----RTNQL--LLQRLKKSISGKKFLLVMDDVWTEDDIKWKPLKNALKSGTGSKVLVTTRNERVAIMMMGE--KNNWMGVLNDEDCWSLLGRIALCGKN-KCE--EFESTGKQITKKCNGLPLAAKTLGSLLRFK----EEWESV-------L-NSL-EEDDLFRHLFMSYNELSPTLKRCFSYCAVFPKDTRIYVDELITKWMAMGYLGS-NADD-KVRGRGYFDNLAMRSLFQNFY-KDGKEIKSFMMHDIVHDFAEFLRKN-------RM--KN
>Migut.I00974.1.p
-RGQ-TTSAIDKE-E-VGRDIEREALVRKLVGAS-EEIRVVSIVGVGGLGKTTLAQLAYNDSRVENYFELKIWISVSDPFNEVEIAKGIVASV----RTNQL--LLQRLKESISGKKFLLVMDDVWTEDDTKWKSLKNALKSGTGSKILVTTRNERVAIMMMGE--KNDWMGVLNDEHCWSLLGRIALCGKN-KCE--EFENTGKQIIKKCNGLPLAAKTLGSLLRFK----EEWESV-------L-NSL-EEDDLFRHLLLSYNELSPTLKRCFSYCAVFPKGTRIDVDELITKWMAMGYLGS-NADD-KVRGRGYFDNLAMRSLFQDF--KKDDKIKSFMMHDIVHDFAEFLKKN-------RM--KN
>Migut.I00228.1.p
---------------------ELKEL-------P-SELKVISIVGMAGIGKTTLVQEFYHDPLAIEYFDHRLFLTIGPQYKLREILLSAFNQL-----GEK---LADYIQKSLQDSTYLIVLDDVW--NTQAWDMLKH-FP-RRYSRIIVTTQILGLALY-----------PLLNDDESWNLLRRMVFDN-QEECS-RQLEKIGRKIAKNCEGLPFAITEVAKIL-RKIE--EEWEIQA----D-KEDPITLNEDLSKAISLSYTRLPPHLKLCFLYMGVFPKGYAVPISQLIQLWVSEGLFEPRS-MS-EETM-EYLRKLIQRNVVLN-NKSIDETTKTCRLHFTFRSLCVNEAKNEKFFH--VI-VRR
>Migut.I01010.1.p
-RVQ-TTSLIDLE-K-VGRKFDSENLVSKLVGGE-EEVGVLSIVGVGGLGKTTLAKLAYNDSRVEKHFELRIWICVSDPFNEVEIAKGIVVSV----NTNQL--VLQSLTETISGKKFLLVLDDVWTEDSTKWEPLRICLKGGLGSRILVTTRNERVAVMMGC---KND--GHLSHEECWLLLSRIALSGKS-ERE--KFQNIGRKIANKCKGLPLAAKTLGSLLQFK----EAWDNV-------L-NSL-EEDDIFRHLLLSYKELSPMLQRCFSYCAIYPKDTVISVADIIKIWFAMGYLGY-S-SD-EVRGREYFDKLAMRSLFQDFSKNLDDLIKSFKMHDIIHDFAQFLRNN-------RM--KE
>Migut.I00306.1.p
GPLR--SR---GQ-NTVGFDDVMEEMMDMLTG-Q-STRQIIPIVGMGGIGKTTLARNLYVSRLIVRHFDMLAWATISQEYSMKGILLEILLCI---AMRED---LGLVLHKTLIGRRYLIIMDDMW--SIEAWELVKF-FP-NNGSRIIVTTRLRIVA---------SR-GSFLDDHHSWNLLCRNVFG-EQ-DCPNLELEEIGKEIAKSCKGLPLSIVVIGGLL-AKSA--EYWEYVLE---N-I-SSVNLEDNLR-ILNMSYDHLSVHLKPCFLYLGVFPEDDKIHVSWLIKLWVAEGFLKP-SGKS-ELVAEEYLNDLIERNLILV-HTS-TGNIKLCNIHDLLRDLCLRQAQKENFV---CV--RR
>Migut.I00602.1.p
GAAS--SR---KH-EMVGFDELLIEVMDKLIG-H-SNLCIIPIVGMGGIGKTTLARNAYVK--FIKHFDIRAWVTVSQNYNVREILIEILLCI---AKNEG---LGVKVHQSLWGRRYLIVMDDIW--SVEVWDKMNL-FP-GQRSRIMITTRLSDVA---------SH-GDFLNEDKSWDLLCKSILEKEE-DCP-PELEEIGKKIAKNCKGLPLSIVVIGGHL-AKSK--EHWEYISE---N-I-KKVNSEDDLK-VLQLSYNHLPVHLKPCFLYMGVFVEDNMIRVSCLVKLWVSEGFVKP-KGKS-EVVSREYLQELCDRNLILV-HKS-YGNIKFCSIHDLLRELCLRE--------------RR
>Migut.I00967.1.p
-------S---RK-TMVGFDEDLMEIKDQLCG-S-SKLQIIPLVGMGGIGKTTLATNIFHDPLIEYHFHIRAWITISQRYNIREIIRSLLSSI-RETEDRE---LAVCLYKSLKGRKFLIVLDDIW--STEAWDDIKM-FP-RNGSRIVLTTRLVDVAVYANSF---GP-FQFLNEDQSWNLLREKVFAE-E-ICP-PELEEIGKLIARNCRGLPLSIVVVAGIL-SRVN--YKWENIAR---D-V-SSVTRVNDSK-ILSLSYEHLPHHLKACFLYLGNFPEDYEIPVFKLITLWVAEGFLKP-LSKS-EEVAVDYLKDLVKRSLVLV-TKS-NGGFRFCRIHDLLRDLCIRKADGENFF---HF--RR
>Migut.I00603.1.p
GSSS--SP---RQ-NVVGLDDLLIEVMDKLTG-P-SNLRIIPIVGMGGIGKTTLARNSYAKPLIMHHFDIRAWVTISQNYNVQEILIEILLCI---SKNEG---LGETVHKNLWGRRYLIVLDDIW--SVEVWDRVNF-FP-GQGSRIVITTRLSNVA---------SR-GNFLDDDKSWDLLCKNIFEKEE-DCP-HELEEIGKKIAKNCKGLPLSIVVIGGLL-ANSK--EHWKYISE---N-L-NSVHLEDNLK-VLLLSYNHLPVHLKPCFLYMGVFPEDRKIHVSWLVKLWVSEGFLKP-SGKS-EVVSREYLEDLCDRNLIRV-HQS-NGKIKFCNIHDLLREVCLREAEREKFL---YV--RR
>Migut.I00919.1.p
-RGQ-TTSFIDSE-E-IGRDSDREDVVSKLVGES-KEIRVISVVGVGGLGKTTLAQLAYNDSRVENCFELKICISVSNSFNEVEIAKGIVASV----RTNQL--LLQRLKKSISGKKFLLVMDDVWTEEETKWKPLKNALKSGQA--------RERVAKMMMGE--KNDRMRVLNDEDCWSLLVRIALCDKN-KYE--EFEKIGKQITKKCNGLPLAAKTLGSLLHSK----EEWESV-------L-NSL-EEDDLFYPLLLK----------------------------------------S-NADD-KVRGRGYFNNLAMRSLFQHF--EKDGKIKSFMMHDIVHDFAQFLRKD-------RM--KK
>Migut.I00605.1.p
GAAS--SR---RR-DVVGLDELLIEVMDKLTG-Q-SNLHIIPIVGMGGIGKTTLARNVYAKPLIMQHFDIRAWVTVSQNYNVQEILLEILLCI---WMSEG---LGETVHKTLWGRRYLIVLDDIW--SVEAWDKVNL-FP-GQGSRIMITTRLSDVA---------SH-GDFLNEDKSWDLLCKSVFEEED-DCP-PELEEIGKKIAKNCEGLPLSIVVIGGHL-AKSK--EHWEYISE---N-T-NTVNLEDNLK-VLQLSYNHLPVHLKPCFLYMGVFPEDNKIRVSCLVKLWVSEGFVKP-NGKS-EVVSREYLQELCDRNLILV-HKS-NGNIKFCNIHDLLRELCLREAQREKFL---YV--RR
>Migut.I00595.1.p
GAAS--SR---KQ-EMVGFDELLIEVMDKLIG-H-SNLCIIPIVGMGGIGKTTLARNAYVK--FMKHFDIRAWVTVSQNYNVREILIEILLCI---AKNEG---LGVKVHQSLWGRRYLIVMDDIW--SVEVWDKVNL-FP-GERSRIMITTRLSDVA---------SH-GDFLNEHKSWNLLCKSILEEEE-DCP-PELEEIGKKIAKNCEGLPLSIVVIGGHL-AKSK--EHWEYISE---N-I-KKVNSEDDLK-VLQLSYNHLPVHLKPCFLYMGVFPEDKKIRVSWLVKLWVSEGFVKP-NGKS-EVVSREYLQELCDRNLILV-HKS-NGNIKFCKIHDLLRELCLREAEREKFL---YV--RR
>Migut.I00604.1.p
GSSS--SP---RR-DVVGLDELLIEVMDKLTG-Q-SNLRIIPIVGMGGIGKTTLARNAYLK--FMKHFDIRAWVTVSQNYNVREILVEILLCI---AKSEG---LGVKVHQSLWGRRYLIVMDDVW--SVEVWDKVNL-FP-GERSRIMITTRLSNVA---------SG-GDFLNEDKSWDLLCRYVFEEED-DCS-PELEEIGKKIAKNCEGLPLSIVVIGGHL-AKSK--EHWEYISE---N-L-KKVNSEDDLK-VLQLSYNHLPVHLKPCFLYMGAFPEDNKIHVSWLVKLWVSEGFLKP-NGKS-EVVSREYLEELCDRNLIRV-HQS-KGRIKYCNIHDLVRELCLREAEKEKFL---YV--RR
>Migut.I00916.1.p
-RGQ-TTSFIDLE-E-IGRELEREDVVRQLVGES-EEIRVISIVGVGGLGKTTLAQLAYNNSQVMNYFELRIWISVSDPFNEVEIAKGIVASV----RTNQL--LLQRLKKSISGKKFLLVMDDVWTEDDIKWKPLKNALKSGTGSKVLVTTRNERVAIMMMGE--NNNWMGVLNDEDCWSLLGRIALCGKN-KCE--EFENTGKQITKKCNGLPLAAKTLGSLLRFK----EEWESV-------L-NSL-EEDDLFRHLFLSYNELSPTLKRCFSYCAVFPKDTIIYVDELIIKWRAMGYLGS-NADD-KVRGRGCFNNLTMRSLFQDF--KKDNKIESFMMHDIVHDFAQFLRKD-------RI--KK
>Migut.I00596.1.p
GAAS--SR---RR-DVVGLDELLIEVMDKLTG-Q-SNLRIIPIVGMGGIGKTTLAKNAYLK--FMKHFDIRAWVTVSQNYNVREILIEILLCI---AKSEG---LGVRVHQSLWGRRYLIVMDDIW--SVEVWDKVQI-FP-GQGSRVMITTRLSNVA---------SH-GGFLNEDKSWDLLCRSVFKEEK-DCS-PELEEIGKKIAKNCEGLPLSIVVIGGHL-AKSK--EHWEYISE---N-I-KKVNSEDDLK-VLQLSYNHLPVHLKPCFLYMGVFPEDKKIRVSWLVKLWVSEGFVKP-NGKS-DVVSREYLQELCDRNMILV-HES-YGNIKFCKIHDLLRELCLREAEREEFL---YV--RR
>Migut.I00972.1.p
-RGQ-TTSVIDKD-E-VGRDLEREALVSKLVGES-EEIRVVSIVGVGGLGKTTLAQLAYNDSRVENCFELRIWISVSDPFNEVEIVKGIVASV----KTNQL--LLQRLKESISGKKFLLVMDDVWTQDDTKWKPLKNTLKSGTGSKVLVTTRNENVAIMMMGE--KNDRMGVLNDGDCWSLLGRIALCGKN-KCE--EFENTGKEITKKCNGLPLAAKTLGSLLRFK----EEWESV-------L-NSL-EQDDLFRHLFLSYDELSPTLKRCFSYCAVFPKDTRIDVDELITRWMAMGYLGS-NADD-KVRGRGYFDYLSMRSLFQDFY-KDDIKIKSFMMHDIVHDFAEFLRKN-------RM--KN
>Migut.I00584.1.p
GAAS--SR---KQ-EMVGFDELLIEVMDKLTG-Q-SNLRIIPIVGMGGIGKTTLARNSYAKPLIVHHFDVRAWVTISQHYNVQDILIEILLCV---GKSEG---LSERVHKSLWGRRYLIVMDDIW--SIEVWDRVQI-FP-GQGSRVMITTRLSNVVF--------SH-GDFLNEYKSWELLRKSIFEKKE-DCP-FELEEIGKKIAKNCKGLPLSIVVIGGLL-AKSK--EYWEYISE---N-L-NSVHLEENLK-VLHLSYNHLPVHLKPCFLYMGVFPEDKNIRVSWLVKVWVCEGFLKS-SGKS-EAAAREYLEDLCDRNLILV-HQL-NGGIKFCKIHDLVRELCLREAEKEKFI---YV--RR
>Migut.I00987.1.p
-RVQ-STSLVDLE-E-IGRELETENLVSKLLVEG-KEIHVVSVVGAGGLGKTTLAKLAYNDIRVKVCFGLKIWICVSDTFDQVGIANEIIEGT----KTDQL--VLQCLKETISGKKFLLVLDDVWTEDDTKWEPLKNALKCGAGSKILVTTRNERVAIMMGT---KNE--GYLSHEKCWLVLCRIALSRKN-KCE--NFENIGKEIAKKCKGLPLAAKTLGSLLRFK----EEWTNI-------L-DSL-EKLDLFSHLLLSYNELSPALKRCFSYCAVFPKDTKINVESLITKWMAMGYLGS-NEGD-KLRGREYFNKLAMCSLFQEFEKGHDEHIKSFKMHDIIHDFAQFLRKN-------LM--KK
>Migut.I00301.1.p
GPLR--SR---GQ-NTVGFDDVMEEMMDMLTG-Q-STRQIIPIVGMGGIGKTTLARNLYGSRLIVRHFDMLAWATISQEYSMRGILLEILLCI---AMRED---LGLVLHKTLIGRRYLIIMDDMW--SIEAWELVKF-FP-NNGSRIIVTTRLRIVA---------SC-GSFLDDDQSWNLLCRNVFG-EQ-DCPNLELEEIGKEIAKSCKGLPLSIVVIGGLL-AKSE--EYWEYVLE---N-I-SSVNLEDNLR-ILNMSYDHLSVHLKPCFLYLGVFPEDDKIRVSWLIKLWVAEGFLKP-SGKS-ELVAEEYLKDLIERNLVLV-HTS-SGKIKFCIIHDLLRDLCLRQAEKEKFV---CV--HR
>Migut.I00981.1.p
-RVQ-STSLIDLE-E-VGRELERESMVSELVGEG-EEIRVTSIVGEGGLGKTTLAKLAYNDTRVEKHFELRIWICVSDPFNEVEIAKGIVASV----NTNQL--LLQSLKETISGKKFLLVLDDVWTEDDTKWEPLKNSLTCGAGSKVLVTTRNQRVAIMMGT---RNE--GHLSDKDCWLLLRRVALSGMD-ECV--KFQSVGMSIAKKCKGLPLAAKTLGSLLRFK----QEWENV-------L-LSL-EEVELFPHLLLSYNELSPSLKRCFSYCAIFPKDSDINVESLISKWVALGYVGS-NGGD-KLRGMEYFDKLAMRSLFQDFKVGND--IQWFKMHDIVHDFAQFLRK--------EM--RK
>Migut.F01652.1.p
NSTE-LSRHQVEQ-HFVGMEKDITSLVA-LVKD--TRNRVISIYGMGGLGKTTLARKIYQHKEVVRCYRARAWVCVTQQFQATTVLRQILKQL-YRKMEHF---LLETLHNQM--KRCLVVIDDIW--ETNDWSQIYAAFPIDPNCKVLLTTRNKKV----APQE------NCLNEDQGWELLREIAFPRG-----------------------------------------------------------------------------------------------------------------------------------------------------------------------------------
>Migut.F01791.1.p
RAST-STSLYTPEVEIVGVEEQRQELASWLDI-R-A-YKVMFVVGMGGSGKTALVKLVYDQ--LKTDFDCHIWLTASKSVNSQELLSIMLSKL-RTETA-----M---LNNYLRDKRYLIIIDDLW--TIEVWDDVKY-LP-KC-SRVIITTRRGDISSSCESSV------QPLSFEKARELFERRCFPS-ATT------RLWAEKILKRCEGLPLGVIEIGKALSNRY---SELKKLHD---S-L-QASSGQSSIRRALMLSYDDLPDHLKFCFLYMTMFPDDYSVKRRTLIRLWIAEGLVEK-ENKE-EDIGEKYLEELMERNLIQA-SEDFDGRPQTCRLHSLMHKIALSKSADENFCT--VW--RR
>Migut.F02044.1.p
M-TE-STRPWQKDEHLVGLERDMKLLLENILD-R--ELAVATVVGMGGIGKSTLAKKVYNHSGVAKRFDMRAWVVVSSDFMPRDIIKELMLQV-LDPKEDK---VQRMLHERLCGKRYFIVLDDIW--ENKHWESLAS-FP-GQGSRLLLTSRDRNITKHA----------KLLDSEQSWKLFMKKAFIDNNEKCP-EDLYDIGREILRKCDGLPLAISVVGGLLVDRS---SKWENVSK---E-I-NTLGTKSSVSEILELSYRNLSPELKSCFLCLGFFKEDATIRTKRLIHVWVANGFIQQRGETT-EEIGQNYLDELINRNMVQV-KDSYDESVKNCHIHDLLRELSIRKAKEEISFE--IR--RH
>Migut.F02043.1.p
MRAE-SSRPWQKDKHVVGLERDVQLLLDKILD-S--GLTVATIVGMGGIGKSTLAKKVYNHSGVAKRFDVCAWVVVSNEFKPKDIVKELMPQI-LGTRENK---IEEMLHERLRGKRYFVVLDDLW--DNKHWESLAS-FP-GRGSRLLITSRNQDIVKHA----------KLLDSDESWELLKKTAFIDSNEKCP-QDLKSIGEKILKKCDGLPLAITVVGGLLVDKT---AKWEKVLN---E-I-NSLGTKSKVSKILDLSYRNLSPELKACFLSLSLFKEDATIRARKLVQVWVAQGLIKQ-------EKGESYLDELINRNMVRV-KDSKNETVKSCQIHDLIRELSIIKAKEETSFE--IL--RN
>Migut.F02041.1.p
--SR-SRSVSSANRQTV------------ILD-S--KLSTTSIVGPVGIGKSTLARRIYDRAVAAARFDRCVWVAVSGECTPKDVVKELALKL-LDPKEEK-----KKLRRSLHDARFFVVIDDVG--QDAQWESIAS-FA-DKGSRLMLTSRNEDIGKSV----------KTLDLNKSWELFTKKAFIDNNNKLS-RERDKMRRFTVSNC---------LGGVLWEKN---RKWEKVLN---D-INNTLGS-TILSTILELSYRDLAPQLKSCFCCLGFFNEHVPIRAEKLVQVWIAQGLVVPEDQET-EEIGMCYLDELINRNMVDI-KDSKDGRIKSCCIHRLIRELSITK----------------
>Migut.F02039.1.p
------LGPRQMNKQLVGMDENVEFFLEHVLD-S-DELSIATVVGPGGVGKSTLARRIYDGAVAAGRFDRCVWLAVSGEYTPKDVIKEVMLQL-LHPQHDK---IQGLLHRSLRDARLFLVIDDVG--QDAQWEAIAS-FT-DEGSRLLLTSRNEDIAKDA---S------STLDPNKSWELFTNNIFIDNDGKFP-EDLEIIGKEILKKCDGLPLAIDLVVGLLGDEN---SKWDEVLN---D-I-NTSGS-TILSTILELSYRDLPPQLKSCFLCLGFFKERVPIRAEKLVQVWIAQGLVVPEGEET-EEIGMCYLNELINRNMVQV-KDSTDGRVKNCCIHDLVRELSVTRAKTEISFE--IQ--RH
>Migut.F01425.1.p
-------RHVVDE-DFVGLEGDVNMLAAHLIDD--QR-RVVSIYGMGGLGKTTIARKVYTHGDVRRHFDVFAWSCISQQWDKKDVLQEILIKL----MRDE---LVKELHCQL--NKCLVVLDDIW--SGQDWERLQPAFPTAAGSKILLTTRNRQVPDLANPSG------RFLSIEESWELLRRKAFP--K-S----E----------------------------------------------V---LGRGNGVNGVLAFSYHDLPYKFKQPFLYLANFPEDFEIEAEKLYQFWLAEGFISR-DDET-VDVAERYLAELAQRSMVQV-NVTAG--FKSCRLHDLMRDLCISKAKEENFAK--VV--RR
>Migut.F02063.1.p
GTTT-TMAHWQKDKHVVGLEADVESVLDKVLT-R--KLIIGSIVGMGGIGKSTLARIVYNNDTVVNRFERRAWVCISSEFSPKEIMKEVVLQL-LEPDEDK---VKSMVHDRLQGKPYFIVLDDVW--EAAHWQSLTS-FP-DKTSILLLTTRNQGVTKDD---I------ETLNRAKSWELFLKKAFTG-NVECP-EELKATSRDILEKCNGLPLAITVIGGLLKKHG---DEWNKVLK---G-M-NSL-TGNSVSYIMELSYHDLPPHLKSCFLCMGFFKEDATIRAEKLIQVWIAQGLIPPKDKET-EERARDYLGELINRNMIQV-KGTKDDRVKNCLIHDFLHDLAITKAKEEISLE--IL--RH
>Migut.F02064.1.p
---K--DT---NA-GIFGFHGDLLAIKERLCG-P-SKLQVIPIVGMGGIGKTTLARNAYLDPLIIECFDVRAWVTVSQDYSEEQILLGLLEII--NVSNEE------KVYKILKGRKYLIVMDDMW--STKVWDDVRR-FP-DNGSRVVLTTRLLDVAAYADSS---SP-LRLMDIDQSWDLLQSKAFAPGE-RCP-YELEHIGKKIAGGCRGLPLAIVVIGGLL-STLS--SSWEEVAE---N-V-KWINSTKDEK-ILSLSYAHLPHHLRPCFLYIGAFPEDHEIRASKLVKLWAVEGFIMK-VSKG-EEMGEEYLEDFVKRSLVLV-SES-NGKIKSCRLHDVIRQLCIGKAEQEKFLL--HV--RR
>Migut.F02040.1.p
---L-VREVRQNDKQLVGVEEDVELLLRKILE-T--ELSTTGIVGAVGIGKSTLARRIYELAVASKRYVKCVWVAVSGESTPKDVIKEVILNF-LNPLQDK---IQQELQDSVEGAQLFLVLDDVR--QEAQWESIAT-FT-DKGSALLLTSHNEDIVKHA----------KTLDPNKSWDLFTNKAFIDRDGKLP-KDLDIIGREILKKCDGLPLAIALVGGLLRDKN---RKWDNVLN---D-M-NTLGS-SILSTILELSYRDFPPQLKSCFQYLGLFKERVPIRAEKLVQVWIAQGLVVEEEEET-EEISRGYLDELINRNMVQV-HDNTDGRVKNCCIHDLVRELSITKAKKEIGLD--IL--RH
>Migut.F02086.1.p
AAAS--SS---KK-EMVGFDDNLMEIKQRLCG-P-SKLQVIPIVGMDGIGKTTLARNAYQDPLIIEHFHIRAWVTVSQDYSAQRILSTLL------------------------GRRYLIVMDDMW--STNAWDDVGR-FP--NGSRVLLTTRLSDVADLAGSS---SP-LHLMDEHQSWNLLQRKVFEH-Q-RCP-PDLEEIGKEISRRCGGLPLAIVVIAGFL-YTT---NFWWEIAE---N-L-NSI-ATTDQK-ILSLSYTHLPHHLRPCFLYMSAFPEDYEIHTRKLIKLWIAEGFIQS--SRS-EE--------------------S-SGKIKSCSIHDLMRELCMRKAKQEKFLL--HV--RR
>Migut.F01792.1.p
PAST-SSALYTPEGEIVGVEKQREELASWLDL-R-A-YKVMFVVGMGGSGKTALVKLVYDQ--LKTDFDCHVWLTASKSVSSEELLSIMLSKL-CNKTAQS---T---LNNYLQDKRYLIIFDDLW--TTEVWDGVKY-LP-NC-SRVIITTRRGNIASSCESWV------QALPLGKARELFRRRSFPS-AKQ------SLWVNKLLGKCEGLPLGIIEIGKVLS-RE---SELKKLHD---S-L-QV-SGQSSIGRLLLLSYDDLPYNLKCCFLYMSMFGEYYLVKRRTLIRLWIAEGFIPT-TNKQ-EDIAEEYLQELIERNLMQA-GEDFDGRPQTCRVHTLMHKIALSKSETEKFCT--IW--RR
>Migut.F01416.1.p
-IRE-TGSILTESHE-IGRDADAKKIVDILVTQN-QEISVLPIIGVGGQGKTTLAQLVYNDQQVVDSFDKRIWLSVSDNFDLKTLLKAMIESG----ASDNL--LQRHMWKLMNNKRYLLVLDDVWNKDREKWSDLRKVLACSTGSSIIVTTRLKEVADIMGT------LPTQFSDEQCWMLLREHAFGQ-E-KYP--NLEAIGKQIVNKCDGVPMVAKALGGLLRYK----TEWIC------------------------------------CFAYCAVLPKDSRIKKEELIFMWMAHGYISS-KGLE-EDVGNQVCDELVLRSLLQY---VPDTNKTILIMHDLVHDLAESIMENKI-----QV--QR
>Migut.F02085.1.p
AASS--SS---EK-EAVGFDDDLLAIKERLCGDS-SKLQVISIVGMGGIGKTTLATNAYLDPLIIESFHIRAWVTVSQVYSAQ-----------------------------------------------------KR-FP-NNGSRIILTTRLTDVAAYADSS---NP-LQLMGMDQSWDLLRRKVFKE-E-SCP-SELVNIGKKIVGSCRGLPLAIVVIGGLL-SKVS--ASWKEIAE---NMV-KSINSTEDEN-ILSLSYAYLPHYLRPCFLYFGAFPEDHEIRVSKFIKLWIGEGFIKS-SYKS-EEMAEDYLEDLSAWS--------------SCSL---------------------------
>Migut.L00542.1.p
EEEE------ESS-GMVGLSDQLIEIK------P-Y-RNQITLYGMAGIGKTTIARKFFQDPLTLSTCTKRAFVTVGPKYRFERVLLDILKQV------D----LRRMVYQSLKGQRYFIVVDDVW--DYNFLSYFKT-LT-YTESKLVVTTRLKNMADGDISND------RFLNKKESWELLRHKVFDEM--PCP-NELEKAGKKIAENCEGLPLTIVKVAQIL-SESD--EYWNEVGA---D-KRHSVDAYDRMYKVLYPSYDYLSQELKPIFLYMGVFPQNYEIPRSKLAKIWDVEGF-------V-GHQS-AKLDELDSSSLIML-HEGFRKRIKTCSLYSPFWHLCNKEATKSKFFH--AL-GRR
>Migut.L00782.1.p
-----------------------ETIIEKLMSV--ERLQVVSLIGVGGIGKTTLAQLTYNDVRVQEYFELKFWICVSHSIDTAEIAKGILK------RGGQL--MLESLKEMISERKFILVLDNVWEVNLSQWDTLKNILRFCHGSKILLTTRNKRVARMLDC---QED--GVLPDEDCWQILSSIAFFGRR-ERA--KLWDTGKCIASTCDGLPLAARVLGILLRFK----EEWKNV-------M-TNL-HDVDLYPHLF*------------------------------------------------------------------------------------------------------------
>Migut.L00392.1.p
VGDV-NIK-VNASIDVVGIEDEATIIVDQLTG-V-RQLMVISISGMPGIGKTTLAKKLYDGPAALYRFDRRAWIVVSEKYQRRRLLADILQSI-MSSMDAE---LGVEIHKTLKGRRYLIMMDDVW--ASAVLDDVGR-LP-GNESRILITSRLKDVAPP------------------------------------------------ALCQGLPLAVVVIAAVL-ANMG--GLWDEVAG---N-L-SFIST-DSMK-ILELSYEHLPAHLKPCFLYFGAFPEDSEIPVGKLTSLWIAEGFVLE-GQKSAQDVAEGYLTDLVDRSLVLI-AKS-GGGVRACSIHDLLRELCLRKAKQENFMN--VI--RR
>Migut.L00573.1.p
VGDV--IK-INASVDVVGIEDEATVIVDQLTG-E-KQLVVISIFGMPGLGKTTLAKKLYDGPAALYRFDRRAWIVVSEKYQRRRLLADILRSI-ISSMDAE---LGVEIHKTLKGRRYLIVMDDVW--ASAVLDDVGR-LP-GNGSRILITSRLKDVAPPGSIV-------PFLSHEQCWDLLKKKLWGKD--PPP-QDLVDVGKKIAAQCQGLPLAVVVIAAVL-ANMG--GLWNEVAG---N-L-SQIST-DS--------------HLKPCFLYFGAFPEDSEIPVGKLTSLWIAEGFVLE-GQKSARDVAEGYLTDLVDRSLVLI-AKS-GGGVRACSIHDLLRELCLRKAKQENFMN--VI--RR
>Migut.L00489.1.p
-SRI-TSSVVNVS-E-IGRNEEKEMIIEKLLCNH-RDPSVYAVQGMGGLGKTTLAQSVYNDERMDKHFELRIWVCVSDDFRIEMIIRAILESI----GSNTL--LQRLLQERLRGRRFLLVLDDVWNENHRLWDGLKEILKCLKGSMLMVTTRIEKVALMMAN------IGGYLSDDDSWALFSRRAFVSGE-G----NFVAIGKVIVKKCGGVPLAIKALGSLMRFK----SEWLAI-------E-GSL-SDNGILPALRLSYDNLLPQMRQCFAYCCIFPKDYVMQENQLVELWMANGYLPS-DGRD-YLSGRLIFQELVWRSFLQD---QIDRGYMKCKMHDLMHDLASSVMRHETYIV--TV--IM
>Migut.L00556.1.p
---S--SS---GD--MVGFDDDLMEIKTRLCG-S-SKLQVIPIIGMGGIGKTTLARNAYDDQLMVQRFDIRVWVSVSHDYSPTRILSALLVSM-ISEDDNE---MAEKVYKSLKGRRYLIVMDDVW--STKAWDDIRN-FP-DNGSRIVLTTRLSDVASYPDPF---TP-LHFMDTDRSWSLLQKKVFAGQD--CP-HELERIGKEIARNCRGLPLAIVVIGGIL-STIS--ASWSEIMR---N-V-SSF-ATNNEK-ILSLSYTHLPHHLRPCFLYMGGFPEDYEIHVSKLVKLWVAEGFLKP-GRKS-EEIAEEYLLDLIKRSLVLV-TGS-NGRIKSCSVHDLVRDLCIRKAQQESFFV--QV--RR
>Migut.L00486.1.p
-SRI-TSYVVNES-E-IGRNEEKEMIIEKLLCIH-RDPSVYAVWGMGGLGKTTLAQVVYNDERIDKHFELRIWVCVSDDFRVEMIIRAILESI----GSDTL--LQRLLQEKLRGRRFLLVLDDVWNENHRLWDGLKEILKCSKGSVLMVTTRIEKVALMMAN------IGGYLSDDDSWALFSRRAFVSGE-G----NFVAIGKVIVKKCGGVPLAIKALGSLMRFK----SEWLAI-------E-GSL-SDNGILPALRLSYDNLLPQMRQCFAYCCIFPKDYVMQENELVELWMANGYLPS-DGRD-YLSGRLIFQELVWRSFLQD---KIDWGKMVCKMHDLMHDLASSVMRHETCIL--TV--KS
>Migut.K00127.1.p
-----RPS------DIIGRDDDKEQIVQLLVMSSNEEASVIPIVGIGGLGKTTVVKLAYNDDRVIQSFDLGMWVSVSEEFSVGKVVEKILKSAESFAHLDD---MQIRLAEVLSDKRYLLVLDDVWNEDRNKWMDLRE-LM-NSGSKIIVTARSKNVASIT------STMPSGLSDEDCLSLFLKCAFRNSEY-CP-PNLP-IGKEIVKKCGGVPRTRMAI-----IKEN--DIWE-------------IDQKTDILPLLKLSYERLPSYLKQCFAYCSMLPKGLEIPREVFINLWIAQGFIHS-NGRQ-EDIGNQYFNELLSRFC---FQEAFDGEILACKIHNLVHDLAQSVA-------------RH
>Migut.K01205.1.p
TTTS--TT---GK-NMVGFDEQLLRLLDKLTG-Q-SNRQVIPIVGMGGIGKTTLAKNTYEHSLIMHHFDIRTWVTISPKYNVKELLLQL--------IDEQ---LGQKLHKMLWGRRYLIVIDDIW--SIEAWEEVSR-FP-NNGSRIVVTARISNVAT--------ST-CTFLDEDKSWKLFCEKAFG-QV-GCP-SELEDIGKEIVKKCKGLPLSISVIGGLL-GRSN--KYWKNIAK---D-L-TSLNSGEDLS-IVSLSYTYLPVYLKPCFLYMGIFPEDHKIRVSRLIKLWVAEGFIKL-KPQS-KDIARGYLNDLVDRNLILK-HKS-NGRIKFY----LLRDLCLKIVQKDKFM---CM--RR
>Migut.K00165.1.p
-SRS-TASFVDDR-N-VGRVRDKACLVHLLTGE----FSVIPLVGMCGLGKTTLARLVFDDDTVSSSFGKKMWVSISTNFDAVRITKSIIECV--LSPCNDL--LQKELRNLLRGVKFLLVLDDYWSEKHDDWDILCSPFRFSKDSKIVVTTRSAKVSSIVSFS-------KILSDDDCWEVIKQRAATGAE-AST--VLESIGKQIATKCKGLPLVATALGNMLRRK----QEWSSV-------L-ETL-PHN-VFPALLLSYLNLPPHLQKCFAYCSLFPKDHEFDVDELVLLWMAEGFIQP-IGRR-EDLGSEYFNDLHSASLFERCG-TSN---IIYKMHDLIHDMARVVSRDACC----RV--KR
>Migut.K01050.1.p
TTSS--ST---DK-NMVGFDEQLISLLDKLTG-R-SNRQIIPIVGMGGIGKTTLAKNAYEHSLIAHHFDIRTWVTISQKYNVKELLLQLLSMI----HDEQ---LGQKLHKILWGRRYLIVIDDIW--GIEAWDNVNL-FP-NNGSRIVVTTRISNVAT--------SS-LSFLDENKSWDLFCKKTFG-EA-GCP-LELEDIGKEIVKKCKGLPLSITVIGGLL-GRSH--KYWKNIAK---D-L-TSLNSGEDSN-ILSLSYTYLPAHLKPCFLYMAIFPEDHKILVSRLTKLWVAEGFIKS-ESQS-EEIARGYINDLIDRNLILK-HTS-NGNVKNCVIHDLVRDLCLMVAQKEEFI---CV--RR
>Migut.A00634.1.p
-ARE-TGSILNESRQ-VGREEDAEKIVDILVNQN-DEISILPIIGVGGLGKTTFAQLVYNDRRVVDHFDVRIWVCVSDNFDLKTLVKAMIESR----APDRL--LQRRLWELLNNKRYLLVLDDVWNEDQEKWCELKKVVACSNGSSIIVTTRLKKVADIMRT------LPTGLSKQYCWMLLRERAFGQ-E-NFP--NLEAIGKQIANKCAGVPLAAKTLGGLLRFK----KDWNHV-------K-ESL-PQYSILPALRLSYHHLPLALRQCFAYCAIFPKGSRIKKQELIYMWMAHGYMSS-RGLE-EDVGNDICDELVLRSILQY---DSDADTTTLIMHDLLHDLAQSIMENKI-----QA--QR
>Migut.A00987.1.p
-----TSSTDNQQQNLVGLDDQITALKKWIFD---SHVLVKSVVGMTGIGKTSLVKQVYNDPLVIKEFEARLFLHIGPGYRWKDIMLRVLDEL------DK---LENQFWEALSTQKYLIVLDDVW---ADD-YHLIM--P-RKGSQIIIISQIQRFYDY-----------PFLNDDNSWKLLHHTAFSNREEKCS-RELEKIGKKIAKNCEGLPAAIIQVGENL-RG----EEWKTLS----E-KEDPITRYDDLSKALFFSYMMLPLHLKPFFLYMGVFPKHYAISRSKLIKLWVSEGFLGTD-----EEIA-NALDLLILQSVVLR-EKSVTYKFKNCRLHFTFRSLCVSEAKSEKFFH--IL-CQR
>Migut.A00635.1.p
-ARE-TGSILNESHQ-VGREEDAEKIVDILVNQN-DEISILPIIGVRGLGKTTLAQLVYNDRRVVDHFDERIW--------------------------------------LLNNKMYLLVLDDVWNDDQEKWFELKKVVACSTGSSIIVTTRLKKNADIMRT------LPTGLSKQYCWMLLRERAFGQ-E-NFP--KLEAIGKQIANKCAGVPLAAKALGGLLRFK----KDWNHV-------K-ESL-PQNLILPALRLSYHHLSLALRQCFAYCAIFPK------------------------LE-VDVGNDICDELVMRSILQY---DSDANTTTLIMHDLLHDLAQSIMENKI-----QV--QR
>Migut.A00952.1.p
---E-ASSTENQQQNLVGLDDQIRELKQWIFD---SHYLVQSVMGMTGIGKTSLVKQVYNDPLVIQEFETRLFLHIGPDYRLEDIMLRVLDEL------DK---LEKQLSEALSTQKYLVVLDDVW--DGDA-YQ-ILS-P-RKGSRIIIISQIQRLYEL-----------PFLNDDDSWKLLHQTAFTNREEKCS-RELEKIGKKIAKNCEGLPAAIIQVGENL-RG----EEWKTLS----E-QEDPITRYDDLSKALFFSYMMLPQYLKSFFLYMGVFPKDYGISRSKLIKLWVSEGFLETE-----EETF-YTLDLLILRSVVLR-GKSVDYSFKDCRLHFTFRSLCVSEAKSEKFFH--IL-CQR
>Migut.A01123.1.p
QQQQ--SSTWNQQKNVVGLDDQIKQLKEWIFD---PFMSATTLAGMTGIGKTTLAKQVYIDPLVIEKFEIRLFVHIGPQYQSEEIVLLVLDQL------DK---LTQQLRKALSSKKYLIVLDDVW--TEKVFNTIRND-P-QKESRI---------QRY-----------PLLNESKSWKLLHQTAFGNSEEKCS-RELELIGKKIARNCDGLPAPIIQVGENL-RG----QERKALS----E-NEDPITRDDDLSKALYFSYMMLPQYLKLCFLYMGVFPKYYEIFQSKLIKLWVCEGLLDPEI-LD-EGTA-KYLDLLICQSVVLR-EKSLDEISKNCRLHFTFRSLCVTESKSEFCFH--IL-CKR
>Migut.A00564.1.p
-TRE-TGSVLNDSRH-IGREADAEKIVDILVNQN-QEITILPIIGVGGLGKTTLAQLVYNDPRVVEHFDKLIWVCVSDNFDSKTLVKAMIESG----APDHL--LQRGLWELLNNKMYLLVLDDVWNDDQEKWSELRNVLACRTGCSIIVTTRLKKVADIMGT------LPKGLSDENCWILMRERAFGQ-E-KYP--NLEAIGKHIVSKCAGVPLAAKALGGLLRFK----KEWNYV-------K-ESL-PQTPILPALKLSYHHLPLSLRQCFAYCAVFPKDSQIKKKKLIFMWMAHGCISS-KGLE-EDVGNQICDDLVLRSLLQY---VPNKNKPTLIMHDLVHDLAQSIMENKV-----QV--QR
>Migut.A00573.1.p
-EKS-TDSILNASRV-VVREEDAKKIVDMLVNQN-QEITILPIIGVGGLGKTTLARLVYNDQRVVEHFDKCIWVCVSDNFDLTTLLKAMIEFA----ATDNL--LQDRLRELLNQKKYLRVLDDVWNEDQDKWSESKNVLSCSTGSSIIVTTRLKEVADLMGT------LPSRLSDEQCWMLLKERAFGQ-E-KYP--NLEAIGSHWCEQCGGVPVAAKALGSLLRYK----TEWINV-------K-ESL-P-TRILPALRLSYHHLPLALRQCFAYCAVFPRESCIEKGELIFMWMAHGYISP-KGLE-EDVGNNICDELVLRSLLQYD--SRDADEKTLIMHDLVRDLAQSIMENKI-----QV--QR
>Migut.A00424.1.p
--------SPGKQQDLVGLDEQIKVLKEWIQH---SSLKVTTIAGMTGIGKTTLVKHVYSDPNVVDGFETRLFVHVGPRYKLEEIMLLVLNQL-----DEL---LRNQLWEALSGQKYLIVLDDVW--TAHVWSSIEFK-P-EKRSRIIITSQIQTIDSF-----------PLLNDDDSWKLLHQTAFSS-GYKCS-SELEKIGKKIAKNCQGLPAAIIQVGENL-RG----QEWKTLS----E-NEDPITRNDDLSKELYFSYTMMPQYLKVFFLYMGVFPKEYVISRSMLIKLWVSEGFFNL----L-EDHP-DYLDRLICQNIVLI-QKSISETTKNCSLHFTFRSLCVNEAKSEKFFH--VM-CHR
>Migut.A00418.1.p
---Q-KSSSLGKQQDLVGLDEQIKVLKEWIQQ---SSLRVKTVAGMTGIGKTTLVKHVYSDPNVVDGFQTRLFVHVGPRYKLEEIMLLVLNQL-----DEL---LRNQLWEALSGQKYLIVLDDLW--TTKVWHSIEFR-P-EKGSRIIITSQIQTIDHF-----------PLLNDDDSWKLLHHTAFSS-GYKCS-SELVKIGKKIARNCQGLPAAIIQVGENL-RG----QEWKTLS----E-NEDPITRNDDLSKALYFSYMMLPQYLKVFFLYMGVFPKEYVISRSMLIKLWVSEGFFNL----L-EDLP-DYLDKLICQNIVLI-QKSVSETTKNCSLHFTFRSLCVNEAKSEKIFH--VV-CHR
>Migut.A00636.1.p
-ARE-TGSILNKS-Q-VGREEDTAKVVDILVNQN-EEISILPVIGVGGLGKTTFAQLVYNDERVVRHFEKRIWVCVSDNFDVKTLLKAMIESW----ASDHL--LQRRLWGVLNNKRYLLVLDDVWNEDQERWCELKKVVACSTGSSIIVTTRLKKVADIMRT------LPTGLSDENCWMLMRERAFGQ-E-RYP--NLEAIGKKIANKCAGVPLAAKALGGLLRFK----KEWNYV-------K-ESL-PETLILPALRLSYRHLPLALRPCFAYCAVFPKDSRIEKRELIFMWMAHGYISS-RGLE-EDVGNEVCNELVLRSLLHY---VPNTKKLDLIMHDLLHDLALSIMENKI-----QV--QR
>Migut.A00593.1.p
-TRE-TGSILNESRY-IGREEDAEKIVDILVNQN-QEITILPIIGVGGLGKTTLAQLVYNDPRVVEHFDKLIWVCVSDDFDQKTLVKGMIESG----ASDHL--LQRVLWELLNNKRYLLVLDDVWNDDQEKWYELRNVLASRGGSSIIVTTRLKKVADIMGT------LAKGLSDEHCWMLMRERAFGQ-E-KFP--NLEAIGKQIVSKCAGVPLAAKALGGLLRFK----KEWNYV-------K-ESL-PQTPILPALKLSYHHLPLSLRQCFAYCAVFPKDSQITKEELIFMWMAHGCISS-KGLE-EDVGNQICDELLFRSLLQY---VPDTYKPTLIMHDLVHDLAQSIMENKV-----QV--QR
>Migut.A00563.1.p
-------SILNASRV-VGREEDAEKIVDMLVNQN-QEITILPIIGVGGLGKTTLARLVYNDQRVVEHFDKCIWVCVSDNFDVKTLLKAMIESA----ASDNL--LQHRLREFLNHKKYLLVLDDVWNENQEKWSELKNVLACSTGSSIIVTTRLKEVADLMGT------LPSRLSDEQCWMLFKERAFGQ-E-KYP--NLEAIGKQIVNKCGGVPVAAKALGGLLRFK----TEWINV-------K-ESL-P-TRILPALRLSYHHLPLALRQCFAYCAVFPRESRIEKGELIFMWMAHGYISP-KGLE-EDVGNNICDELVLRSLLQYD--SRNADEKTLIMHDLVRDLAQSIMENKI-----QV--QR
>Migut.A00951.1.p
---E-ASSTWNQQQNLVGFDDQI---KEWFFD---SHDIVKSVVGMTGIGKTSLVQQFYNDPVVIQEFEARLFLHIGPGYRWKDIMLLVLGEL-----DDK---LKNQFSEALSTQKYLIVLDDVW---ADD-TDLVPR-P-RKGSRIIVISQIQRLYDF-----------PFLNDDDSWKLLHQTAFSNTEEKCS-RELEKIGKKIAKNCEGLPAAIIQVGENL-RG----EEWKTLS----E-KEDPITRYDDLSKALFFSYMMLPQNLKPYFQYIGVFPKHYGISRSKLIKLWVAEGFLDTY-----EKSA-DTLDLLIRHSVILR-EKSVNSRFKSCRLHFTFRSLCVSEAKSEKFFH--IL-CQR
>Migut.A01104.1.p
-----STSFVGEQQNLVGLDDQIKSLKERILH---SLPFVTSVEGMTGIGKTTLVKQVYDDPLVIEKFETRLYVHIGPRYRSEDIVLLVLNQL------DN---LNRQLSEALYSKKYLLVLDNVW----------VHVLP-RNGSRVIIISQIQSSY-------------PFLKEDDSWKLLYQTAFTS-EEECS-RELEKIGKKIARSCEGLPAAIIQVGENL-RG----QEWKTLS----E-KEDPITRDDHLSKALYLSYMMLPQNLKICFLYMGVFPKHYGISRSKLTKLWVSEGLLDPYY----EETA-KYLDRLICLSVALR-EKSIDDTTKNCRLHFTFRSLCVNEAKSEKFFH--IL-CQR
>Migut.A00591.1.p
-TRE-TGSILNVSRV-VGREEDAEKIVGILVNQN-EEVSVLPIVGVGGLGKTTLAQLVFKDQRVVDHFDKRIWVCVSDNFDQKRLLKAMIESV-NTRNTDEM--LQHRLLKLLNNKKYLLVLDDVWNEDPGEWDKLKNVVACSTGSSIIVTTRLQKIADMMITR---SVVSMGLSEENCWMLMREQAFGE-T-EYP--NLEAIGKQIANKCAGVPLAAKTLGGVLRLM----KEWNYV-------K-ESL-PQTSILPALKLSYHHLTFELRRCFAYCAIFPKDSKISKKELIFMWMAHGYISS-KRLE-EDVGNQICDELVRRSLLQY---HPDTNEPTLVMHDLIHDLAQSIMESKI-----QA--QS
>Migut.A00420.1.p
---Q-KSSSPGKQQDLVGLDEQIKVLKEWIQQ---SSLVVTTVMGMTGIGKTTLVKQVYSDPNVVDGFQTRLFVHIGPRYKLEEIMLLVLNQL-----DEL---LRNQLWEALSGQKYLIVLDDVW--TTHVWCAIEFR-P-AKGNRIIITSQIQCLDHM-----------PLLNDDDSWKLLHQTAFSS-GYKCS-SELEKIGKKIARNCQGLPAAIIQVGENL-RG----QEWKTLS----E-NEDPITRNDDLSKALYFSYTMLPQYLKVFFLYMGVFPKEYVISRSMLMKLWVSEGFLSL----L-KVLH-DYLDKLICQNIVLI-QKSVSETTKSCSLHFTFRSLCVNEAKSEKFFH--VV-CRR
>Migut.A00594.1.p
-TRE-TGSSLNESHL-VGREEDTEKIVGILVNQN-RGITILPIIGVGGLGKTTLAQLVYKDQRVVEHFDKRIWVCVSGNFDLKTVMKAMIESG----SSDHL--IQLCLWELLNQKRYLLVLDDVWNEDQHKWSELRNALACSNGSSIIITTRLKKVVDTMGT------LPTGLSEEHCWTLLRERALGQ-D-KFS--NLEAIGKQIVKKCAGVPLAAKALGGLLRFK----NEWNYV-------K-ESL-PQTSILPALRLSYHHLPLELRQCFAYCAVFPKDTFIRKDELIFMWMAHGYISS-KGLE-EDVGNEICNELVLRSLLQI---VTGNIKTNLIMHDLVHDLAQSIMENRT-----HT--QR
>Migut.A00421.1.p
---Q-KSSSNGKQQDLVGLYGEIKVLKEWIQH---SSLLVTTIAGMTGIGKTTLVKHVYSDPCVVDGFETRVFVHIGPRYQLEEIMLLVLNQL-----DEL---LRNQLSEALSGQKYLIVLDDVW--TTDVWNRMRFN-P-EKGSRIIIISQIQSLDYS-----------PLLNDDDSWKLLHQTAFSS-GYQCS-SELEKIGKKIARNCQGLPAAIIQVGENL-RG----QEWKTLS----E-NEDPITRNDDLSKALYFSYMMLPQYLKVFFLYMGVFPKKYLISRTMLIKLWVSEGFLSLN---S-EEFV-IYLDLLICRNVVLI-EKSVNNTTKNCSMHFTFRSLCVNEAKSEKFFH--VL-CQR
>Migut.A00949.1.p
--QQ-ASSTHNQQHNLVGLDDQIRSLKQWIFD---SHYLVQSVMGMTGIGKTSLVQQVYNDPLVIKEFETRLFLHIGPHYRLEDIMLRVLDEL------DK---LENQFSEALSTQKYLIVLDDVW---ADD-YD-IM--P-RKGSRIIVISQIQSLIAY-----------PFLNDDDSWKLLHQTAFSNREEKCS-RELEKIGKKIAKNCEGLPAAIIQVGENL-CG----EEWKTLS----E-KEDPITRYDDLSKALFFSYMMLPQHLKPFFMYMGVFPKHYAISRSKLIKLWLSEGSLDTY-----GETD-NYLDRLIEQSVVLR-EKSVHCRSKNCRLHFTFRSLCVSEAKSEKFFH--IL-CQR
>Migut.A00943.1.p
-----ASSTDNQQQNLVGLDDQITALKKWIFD---SHDLIASVLGMTGIGKTSLVKQVYNDPLVIKEFETRLFLHIGPDYRSEDIMLRVLDEL------DK---LQKQLSEALSTQKYLLVLDDVW---ADD-FD-LM--P-RKGSRIIIISQIQGLYDH-----------PFLNNDDSWKLLHQTAFSNREEKCS-RELEKIGKKIAKNCEGLPAAIIQVGENL-RG----EEWKTLS----E-KEDPITRYDNLSKALFFSYMMLHPYQKPFFLYMGVFPKHYGISRSKLIKLWVSEGFLETD-----EEIA-DALDVLILQSVVLR-EKSIDYKCKNTRLHFTFRSLCVSEAKSEKFFH--IL-CQR
>Migut.A01105.1.p
---K-ASSTVNQQQNLNGF---------CVPN------LFTSVVGMTGIGKTTLVEKVYSDPSVLEEFETRLFVHIGPRYRSEEIVWLVLYQL-----SDK---VK-QLSEALSNKKYLIVLEDVW--AIHEWHDLQYD-P-GKGSRFIIISQIDCY--------------PLLKDNESWKLLRQTAFSGSEDKCS-RELEKIGKTVAINCEGLPAAIIQVGENL--------------------------------------------------------------------------------------QIA-GNIDQLIRQSVVLK-EKALNYNAKKCRLHFTFRSLCVNEAKSEKFFH--IL-Y--
>Migut.A00574.1.p
-TRE-TGSVLNESRY-IGREEDAEKIVDILVNQN-QEITILPIIGVGGLGKTTLAQLVYNDPRVVEHFDKRIWVCVSDDFDQKTLVKAMIESG----ASDHL--LQRGLWELLNNKMYLLVLDDVWNDDQEKWSELRNVLACRSGSSIIVTTRLKRVADIMGT------LPKGLSNEHCWMLMRERAFGQ-E-KHP--NLEAIGKQIVNKCVGVPLAAKALGGLLRFK----KEWNYV-------K-ESL-PQTLILPALKLSYHHLPLSLRQCFAYCAVFPKDSQITKEELIFMWMAHGCISS-NGLE-EDVGNQICDELLLRSLLQYGLHTNEPTEPTLVMHDLVHDLAQSIMENKV-----QV--QR
>Migut.A00741.1.p
SIDEKRSESNKRKKEVVWKESEIEMDVSQQQ--S-TKKGIACVTGDSGIGKTEMLLEFAR-----QRYKMVLWIGGESRYRQN--YMNLLEDLRPKSFEEQ---AIARIRRELRNIPFLVVIDNLE--EKDWWDHVMD-LP-RGGTHVLISTRLTRIMNLD---------PSYLSGVEAMCLMQGG-FNKD---QSIKELD-SLRVIEEKLGRLTLGLAIVGAIL-SEIN-----DTINRR--------LNRN--LLQIFEVCFSIFDHALATRMVLASWFPSP--INLTVLSRLWRTCGSSSF----E-EAEA---FALLLRFNL----AR---SCCEVVQFNHLVRLYA----RK-----------R-
>Migut.A01120.1.p
-RVQ-STSLIDLK-E-VGRESERETLVAKLVAE----------VGVGGLGKTTLAQLAYNDSRVKNCFELRIWICVSDPFDVFGIANDIIVKV----QDAQL--LLDCVTKSISRKKILLVLDDVWAEDDTLWKALKIALNCGLGSKVLVTTRNERVAIMMGA---ENG--GHLSDKDCWLLLRRIALCGKN-ECE--RFDKIGKAIANKCRGLPFAAKTLASLLRFK----EEWESV-------L-SSL-EKVELFPHLLLSYNELSPALKRCFSYCAVFPKDTRIDVETLITKWMALGYLGS-NADS-KIRGREYFDNLAAHSLFQDF--KDGDKIESFMMHDIVHDFAQFLRKN-------RM--EK
>Migut.A01132.1.p
-----SSS--EKQQNLVGLDDQIKTLKEWIWH---SNVLVTSVVGMTGIGKTTLVKQVYSDPLVIDEFEIRLFVQIGPHYQWEEIQLLVLNQL-----------VNHLLWEALSSQKYLIVLDDVW---ADVWHELQYG-P-GKGSRVIVMSQIQSYY-------------PLLKDDQSWKLLRETALTP-EEQCS-RELEKIGKKIARNCEGLPAAIIQVGEDL-RG----HEWQALS----E-KEDPIKRDDDLSKALYFSYMMLPQYLKLCFLYMGVFPKYYGIFRSKLIKLWVSEGLLYPY--TS-EEIA-QYLDLLIYRSIVLR-EKSIDEKTKKCRLHFTFRSLCVNEAKSEKFFH--IL-CQR
>Migut.O00966.1.p
SSTP--PI---S--TMVGFEEELIQLLDALTG-Q-SSLQIIPIVGMGGIGKTTLARNAYESRLIVNHFDICAWATISQEYSLKEIFSKLLSPE------EQ---LSQKLYQSLIGRRYLIILDDIW--SIDAWEKMMI-FP-NNGSRIILTTRLSNVAG--------SS-YKFLDEDQSWKLFCEKAFPHKE-VCP-PELEKLGKKVAKKCKGLPLLIVVIGGLL-KS----ELWENIAN---N-I-NSLTSEEDLD-ILSLSYSHLPAHLKACFLYMGIFREDCEILVSVIIKLWIAEGFIKP-KTQS-EDVAECYLKELVDRNLLLV-GGL-NGKIKTCTIHDLLRDLCIKTAQKEKFL---YL----
>Migut.J01164.1.p
RQNQ-SETYGGTKKKIVGLGKELRELKHWVLS-Y-GRCSTMLIVGMAGIGKTIVLKQVYDDPEVIDHFDRRLFVTLGLHYQLKETLLLVLDQL------ED---LSKLVYQILLGKRYLIVLDDVW--NTHIREELKH-LP-VNQSRIIITSRMRDFNE------------PLLNDAESWNLLRDLVFTTTGGSCS-PQLEKIGKEIAKKCEGLPLAIIEVGKLL-RKKE--EEWQFIA----D-KEDPIKSDDNLSYALLLSYTMLPQYLK--------------ISRSKLTKLWVAEGFLEPQN-KC-EETA-ECLKELISPSVVLK-KRSKGRTTKTCKLHFTFRNLYVNEAKSENFFH--VI-SRR
>Migut.G01042.1.p
-----ASS-------LLDINEEVPQLMVHLHD-P-K-LKVIGLVGPAGVGKTNVLRLLNND-TMWPRLDFILVITLPKELDKKKIIETILKKLAVPDNADE---LSKFLGD----KSFILLIDQIC--D-----DLNK-LP--DR-KVVLASHSQKVINEM------AS--EPLSIDHAINLFQNI-YGKIND-----ELE-KAHGILKCCGGLPQVIKLVAVHL-------SSWKRILQ---D-T-DALGAP--VCNAYKMVYDKLHEEIKRCLLYGLLFPLEHLIHKDYLTECWMSEGFNDL-EEQRSRGLGDTLLKTLTDNYLLLW---CSD---GHVKMPIYFRKLAFKEEKENCLIL--------
>Migut.G00721.1.p
VVTS--SL---KK-EMVGFDDDLMAIYEMLCG-S-SKLQVLPIVGMGGIGKTTLAAHAYNDPLITEHFHIRAWVTISQDYVAQDVFSRLLASI-PGGSNES---TVESVYKSLKGKRYLIVLDDMW--STKVWDGVRR-FP-NNGSRIIQTTRLGEVASYPDSS---SH-VHLLDDEQSWNLLRQKVFK-EE-YYP-LELKIIGKEIAKSCGGLPLAIVVIAGVL-FKGG--SLWKKFAR---N-V-KSV-ATKDEA-ILTLSYNNLPHHLRPCFLYMGAFPEDYEIHVSKLVKLWVAEGFINS-ECRS-EEAAEEYLEDLVKRSLVML-SKS-NGKIKTCRVHDLMRKLCIRIAQHEKFL---HV--RR
>Migut.G00482.1.p
-------------TE-VSGGEDVTELTARLV--E-SKLSVVAVCGMGGIGKTTLAQSVYNNRFVIEHFDTRAWAYVGQNFQARGILESVLSSL----SKSEM--LMDQLYKAQKGRRYLVVLDDVLSFEA--WDTMRFAFPDNNGSRIVITTQDEEVAKQMSTS-------KLLPEDRSWEILQSASVMD-G-TNP--EIEMVGKQIAKYCKGLPLAITVIGGILRKK----KEWKEV----LDVL-VAS---ET-ESVLPLSYNHLPLHLKPCFLYLGHFPEDEAIPVEKLYLLWMAEGLIST-RART-KEVAEAYLKQLVDRSLV-----VEN-RFKSCQLHDLIRKLC-------------DV--IN
>Migut.G00725.1.p
---------------MVGFDDNLMAIKDKLCG-S-SKLQVIPIVGMGGIGKTTLATKAYHDPSINENFNVRAWVTLSQDSSKEKVSSSLVCAM-VGRSNES---EVK-VFQALKGRKYLLVLDDIW--STKAWDDIMM-FP-NNKSRIILTTRLSDVAAYPDSC---SH-LDLLDDDQSWNLLRQNIFNGKE-DYP-LELEIIGKEIARSCGGLPLAIVVIAGVL-SKVD--ASWEKIAR---N-V-KSI-AKEEEE-ILSLSYNHLPRHLRPCFLYMGGFPEDYDINIPRLVKLWVAEEFIHDRVSRS-EEVAEEYLADLVKRNLVMV-TES-DGRIKTCRVHDLMRELCIRISRKENFLV--HV--RR
>Migut.G00639.1.p
NPTD-S-RHDFEQ-HFVGMEKDIASLVS-LVKN--QI--VISIYGMGGLGKTTLARKIYHHKDLITCFEARAWVCSTQQFQPKTVLSQILKQL---YLELA---LVVKLHNLM--KRCLIVIDDIW--ESAHWNILEPAFPKSDICKVILTTRNREV----SPRK------RFLTEDEGWELLHKLAFTGEQ-A----ELEAIGRQMVQKCGGLPLAITVLGGILCEK----SEWKRVNE---D-V---LKRGD-VKQVLDLSYDALPYYLKPCFLYLGCFPEDQEIDTERLYLLWMAEGLISS-EEKT-RDVAERYLNELASRSMVQV-RKYCSNTFKSCRLHDLIRDLCLSKGKEKGFLK--LI--SR
>Migut.G00955.1.p
-STE-TDSFTIDP-I-FAREKNVFEIVNMITDL--DQFSILPIVGMGGLGKSSLAKKVFDHETVKNHFAKRFWVHVSENFNVVILLKKILTSL----ETNNK--LLEKFQKDLGAERFLLVLDDVWNDSQERWDEFIIPLTRASGNGIIVTTRSEIVASMVTT------LPNTLSEDDCWSIIKAKAIGE-G-HPS--EFETIGVSIAKRCQGLPMAAKVVGGLLRGK----DEWLSI----------ESDLGNSISKILKLSFDHLSPSLKKCFAYCSIYPKGYDLQRERLVELWMAEGFLGG-N-DD-ENVGNKLFNLLLENS-L-----KANGDITYYNMHGLVHDLASSILNS-------QV--R-
>Migut.G00847.1.p
-GRE-TDAFNIDP-I-FGREGDVSEIVKTITTL--DQLSILPIVGMGGLGKTTVARNVLDHEAIKAHFAKRFWVHVSQNFDAKILFNKILTSL----GTNDK--VLEELQKKLGAQRFLLVLDDVWNENHEIWGDFINPLRKATGNGIVVTTRSENVASLVKT------FPNNLSEDECWSIIKTKSFGE-G-APS--EFERIGVSIAKRCQGLPLAARVVGGLLRGK----NEWMSI----------DSDLKNPVSKILKLSFDHLPPSLKKCFAYCSIYPKGYFLERERLVELWMAEGFLGG-N-DD-EILGNKFFNKLLENSLL--------AKTSRYNMHDLVHDLASSILNS-------QV--R-
>Migut.G01002.1.p
-GRE-TDSFGIDP-I-FGRENDVSAIVKTMTTL--GQLSILPIVGMGGLGKSTVARQVFDHEEIRAHFDKHLWVHVSEKFDAVILLNKIHTLL----ETNAK--LLEKIQKHLGGKKYLLVLDDVWNENQEIWDDFINPLRGGTGNGIIVTTRSEIVSSVVRT------LPKNLPEVECWSIIRAKAFREDN-NPS--QLETVGVSIAKRCQGLPLAAKVVGALLRDK----DEWISI----------ESKSGNNVSNILKLSYDHLSPSLKKCFAYCSIFPKGYNLDKERLVELWMAEGFLGG-N-DD-EIVGNKFFSLLLQNSLL-----KGDNNTTYYNMHDLVHDL--------TNNV--QV--R-
>Migut.G01221.1.p
-------------------------IISAIIEAT-TQLSVIPIVGVCGSGKTALARLVYNDDAVMEHFKLRAWVKEGQELRLHQVAQGILKSLISCSIDDD---LDEIVRETLQSERCLIVFDGVESMSDDSWLMVKRWFA-DLGSVVLITSCRKQVTNLV------NHRPSQLSEDAALSLYRHLAFSEED-TTP------MAKNVAALCGGDSLSLRLFGSCM-------SILRELIS---T-VDFSLPAP--ASAVILMCVWALPQQLRQCLALCSVFPKGYALNKQKVIRMLIAH---------NLSDFDDSCVDQLISMSF---FTDTYDGEIEEFQMPDLIRKIAEDVA-------------RK
>Migut.G00839.1.p
-GWE-TDAFNIDP-I-FGREGDVSEIVKTMTTL--DQLSILPIVGMGGLGKTTVARNVLDHEAIKAHFAKRFWVHVSQNFDAKILFNKILTSL----GTNDK--VLEKLQKELGAHRFLLVLDDVWNENHEIWGDFINSLRKATGNGIVVTTRSENVASLVKT------FPNNLLENECWSIIKTKSFGE-G-DPS--EFERIGVSIAKRCQGLPLAAKVVGGLLRDK----DEWMSI----------DSDLKNPVFKILKLSFDHLPPSLKKCFAYCSIYPKGYDLESKRLVELWMAEGFLGG-N-DD-EILGNKFFNRLLENSLL--------ENTSRYNMHDLVHDLASSILNS-------QV--R-
>Migut.G00841.1.p
-GWE-TDAFNIDP-I-FGREGDVSEIVKTMTTL--DQLSILPIVGMGGLGKTTVARNVLDHEAIKAHFAKRFWVHVSQNFDAKILFNKILTTL----GTNDK--VLEKLQKELGAHRFLLVLDDVWNENHEIWGDFINPLRKATGNGIVVTTRSENVASLVKT------FPNNLSEDECWSIIKAKSFGE-G-DPS--EFERIGVSIAKRCQGLPLAAKVVGGLLRDK----DEWMSI----------DSDLKNPVSKILKLSFDHLPPSLKKCFAYCSIYPKGYFLERERLVELWMAEGFLGG-N-DD-EILGNKFFNRLLENSLL--------AKISRYNMHDLVHDLASSVLNS-------QV--R-
>Migut.G00479.1.p
-------------PM-M---DEVSAVTVKYILFP-NQLSVTALVGMPGLGKTTLARLCYNDPTVTKKFDIRVWATVGVEFQARGILETILFRL----SRDET--LINQLHKAQKEKIYLIVLDDIRSVDD--WNTLRFAFRDRNGSRILLTTREREFVK-----------------------------------------------ITRSID--------------------------------------------------------------------------IPV-----------------------------------------------RFMT---HD-------------------KL---S
>Migut.G01219.1.p
-----VSK-------IVGINKEEIQIENYLHD-P-T-SKFIGLVGSVGVGKSIVLGKLKNDGTILDQIEHVVHIVLPKEINDNSIIEKIMEQLGREKSSNS---VGELLRN----KRYVVLIDQVF--A-----DLRE-LP--NKGKVVFASRNKKVTNQM------SD--GTLLADQALEFFRNV-YGEIEH-----KKH--ANSIIKSCGGLPLVIKLVAEHL-------SSWNRVLQ---D-TKNLLGLQ--VGRVYMLEYNKLLDKRKKCVLYGALFPSDNSIHKDYLIECWIAEGFIKI-ENQ-ARERGAAVLNYLTNKYLLQW---CSD---KHVKMPLYGRQVALKQGEKSGLVL------KR
>Migut.G01040.1.p
-------------YE-VDYDE----LLSQVIGYA-KELSVIPIVGGCRSGKTSLARRAYENGWV-NHFKVRAWVKDGQELRLHQAAHGIIKSLISCSIHEH---LDGIVRETLQSERCLIVFDGVESMSNESWSMVKHWFV-DLGSVVLITTCRSEVANLV------GQNPGQLSENDAMSLYRKFML-DKD-PTP------LTKNVAALCGGNPLSITLLGNLT-------SYDRKLLS---A-VDFSLPAP--ASAIILLCVWVLPPYLRYCIAYCSLFPKGYAFNKQKIDRM-------------ARYDYADPYVNKLFTTSF---FTDTYDGEVVEFRMPVLVKDVLEDVA-------------RK
>Migut.G00747.1.p
-GLE-TDSFSNDP-I-FGRKNDVSEIVEKMTIV--DQLSILPIVGMGGLGKSTVAREVFDHETIKSHFAKRFWVHVSENFDVVILFKKILTSL----ETNNK--LLEKLENYLGTERFLLVLDDVWNGSQEKWDDFLNPLRKGTGNGIIVTTRLEYVASLVRT------LPNSLSVDMCWSIIKEKTVGH-G-NPL--EFEHVGVSIAKRCQGLPLAAKVVGGLLHGK----DEWQSV----------ASNLENSISKILKLSFDHLSPSLKKCFAYCSIYPKGYDLQRERLVEMWMAEGFLEG-S-DD-EVLGNKFFNQLLESSLL-----RRN---GYYYMHDLVHDLASSILNS-------QV--R-
>Migut.G00856.1.p
-GLE-IDSFSIDT-I-FARENDVSEIVKMMTTL--DQLSILPIFGIGGLGKSTVARQVFNHEKIKTHFAKCIWVHVSENFDDTILFKKILISL----ETNNK--LLETLQRDLGTARFLLVLDDVWNDSKEKWDEFIIALIRATGNGIIVTTRRESVASLVTT------LPNNLSEDECWSIIKSKVVGE-G-NPS--EFETIGVCIAKRCRGLPLAANVVGGLLRGK----DDWLFV----------ESDIGKSVSNILKLSFDHLSPSLKMCFAYCSIFPKGFNFEREKLVELWMAEGFLGG-N-DD-EIVGYEFFNLLLQNALL-----LTKHNIMYYNMHSIVHDLASSILNL-------QA--R-
>Migut.G01322.1.p
-GLE-TDSFSIDP-I-FGRENDVSAIVKTMTTL--GQLSILPIVGMGGLGKSTVARQVFDHEEIRAHFDKHLWVHVSEKFDAVILLNKIHTLL----ETNAK--LLEKIQKHLGGKKFLLVLDDVWNENQEIWDDFINPLRGGTGNGIIVTTRSEIVSSVVRT------LPKNLPEAECWSIIRAKAFREDN-NPS--QLETVGVSIAKRCQGLPLAAKVVGALLRDK----DEWISI----------ESKSGNNVSNILKLSYDHLSPSLKKCFAYCSIFPKGYNLDKERLVELWMAEGFLGG-N-DD-EIVGNKFFSLLLQNSLL-----KGDNNTTYYNMHDLVHDLASSVSNSKTNNV--QV--R-
>Migut.G01159.1.p
-GRE-TDSFGNDP-I-FGRENDVSEIVKMMTTPG-DHFSILPIVGMGGLGKSTVAREVFHHETIKTHFANRFWVHVSENFDVVILFKKILTSL----GKNNK--LLEKLQKKLGTERFLLVLDDVWNENRKKWDDFINSLRNTTGNGIMVTTRLENVASLVAT------LGKDLSKDACWSIVKAKAFPR-S-NGS--EFNAIGVSIAKRCQGLPLAANVVGGFLRGK----DEWLSI----------ESDLGNLVSNILKLSFNHLSPSLKRCFAYCSIFPKGFDLEKEQLVGLWMAEGFLGG-N-DD-ESMGGKFFNLLLQNSLLQ----VRGTDITYYNMHDLVHDLASSILNSR---I--QV--R-
>Migut.G00641.1.p
NPTD-S-RHDSEQ-HFVGMEKDIASLVS-LVKN--QI--MIAIYGMGGLGKTTLARKIYHHKKVVPCFEARAWVCSTQQFQPKIVLSQILKQL---DMELA---VVVKLHNLM--KRCLIVIDDIW--ETGHWNILEPAFPKGDKCKVILTTRNREV----SPRK------RFLAEDEGWELLQKLAFT---------------------------------------------------------------------------------------------------TTR-------------------------------------------------------------------------------
>Migut.G00553.1.p
-----RTTVLMEE-DFLVPDQEVIKLLSD----SSSSPPIVVVWGPGGMGKTSLVKKLYNDIEIRRQFVCFAWVEMPEDFQAGNVMQSILEQL-------EM--LIGELHNQK--KKCLIVLSGVQ--RKENWGMLTVAFPT-TQSKILLTTDQRDFAQEI---G-E----KPLHEKESWELFMSKTFD---------ETKKTMMNIVSLCKGSRLAIAILTGYFNSI---LSDWDSQFA---DDL-KSLREENDVRDVVDFSYSKLSHEIQDCFLYLGHFPVEREIQVDDLYIMWIDEGLISP-QSED-MQVAQRYLEELFQKNLVQADEEEEDGRRKSCKLHPLVREFCIVEAEKEELYK--VIPSRR
>Migut.G00551.1.p
-----------EE-ELFGPPEEI--LLQE----SIE-FPVISFHGMGGMGKTTLAGALYNDAGVRRSFQAFAWVNCAKEFYAITVVKSILGQL-------GL--STRMLYRQQ--VKCLIVICDVR--TRENWRNMRVAFPI-TRTQILITTRIEEVAADCRQNG-K----RQLDADRSNRLFNKIATNL----IP--HVDKLRKEILSRCGGSPLAITIAAGYWNSIKD-FDP-NKAF----DEI-NL-QDEADLRSMLQLCYSNLPLRLKACFLYLAQLSDRSEIRVDEIYLRWIAEGLVVI-SEESKTDITENYLLELARRNMVRLGEELVK----SCQIHPLVRDFCVDQGEKEKLFE--VVAGSG
>Migut.G00643.1.p
NPTD-S-RHDSEQ-HFVGMEKDIASLVS-LVKN--QI--MIAIYGMGGLGKTTLARKIYHHKKVVPCFEARAWVCSTQQFQPKIVLSQILKQL---DMELA---VVVKLHNLM--KRCLIVIDDIW--ETGHWNILEPAFPKGDKCKVILTTRNREV----SPRK------RFLAEDEGWELLQKLAFT---------------------------------------------------------------------------------------------------TTR-------------------------------------------------------------------------------
>Migut.G00637.1.p
SSRE-L-RHVVKQ-HFVGMEKDIESLVS-LVKD--SN--VISIYGMGGLGKTTLARKIYHHEDVIRVFKARAWVCVTQQFQATVVLRQILKQL---NMEYS---LVDKLHDQM--KKCFVVIDDIW--ESDHWSILERAFAMNGQCKILLTTRYETV----GPRE------HCLTKDQGWELLQKIALPREN-T----KLEAIGRQMVQKCGRLPLAITVLGGILREK----SEWQKVNE---D-V---LKRGN-VKQVLDLSYNALPYNLKPCFLYLGCFPEDEEIDAGRLYLLWMADSLIPY-EENT-RDVAERYLSELASRCMVQV-QKY-SNKFTSCRLHDLMRDLCLSKGQEKGFLK--LV--SR
>Migut.G00853.1.p
-ARE-TDSFSIDL-I-FARQNEVSEIVKIMTTLD-HSFSILPIVGMGGLGKSTVARQVFNHEEIKTHFAKRFWVHVSESFDDAILFKKILTSL----KTNNR--LLENLQRDLGNERFLLVLDDVWNDNHEKWDEFI-----------------------------------------CWSIIKSKAVGE-V-DPS--GFETIGVSIAKRCQGY---------------------------------------NSISKTLKLSFDHFSPSLKKCFAYCSIYPKGYDFQKERLVELWMAEGFLGG-N-DD-EVVGNKFINLLLEYSLL-----KTNCNITYYNMHDLVHDLASSILNS-------QV--R-
>Migut.G01053.1.p
--RE-TDSFGNDP-I-FGRENDVSEIVKMMTTPG-DQFSILPIVGMGGLGKTTVAREVFDHKDIKSHFAKRFWVHVSENFDLMILFRKILTSL----KTNSK--VLEELQTYLGAGRFLLVLDDVWNDSKGKWDDFINPLRKVTGNGIVVTTRNQSVASLVTT------LPKELSEEQCWSIIKAKAFPK-D-NPS--EFELIGVSIAKKCQGLPLAARMVGGLLLGK----DEWLHI----------ESDLRNSVSKILKLSFDHLSPALKKCFAYCSIYPKGYDLPRERLVELWMAEGFLGG-N-DD-EIVGNKFFNNLLENSLL-----ERSDNIIYYNMHDLVHDLASSVLNS-------KV--R-
>Migut.G01177.1.p
-GRE-TDAFSIDP-I-FGRENDVSAIVKTMTTL--DQLSILSIVGMGGLGKSTVARQVFDHDDIRTHFDKHLWVHVSEKFDAVILFNKILTLL----ETNNK--LLEKIQKHLGGKKFLLVLDDVWNENQEIWDDFINPLRGGTGNGIIVTTRSEIVSSAVRT------LPKNLPEAECWSIIRAKAFREDK-NPS--EFETVGVSIARRCQGLPLAAKVVGALLRDK----DEWISI----------ESKSGNNVSNILKLSYDHLSPSLKKCFAYCSTFPKGFNLEKERLVELWMAEGFLGG-N-DD-EVVGNKFFSHLLHNSLL-----KGKDRETYYNMHDLVHDVASFVSNSKTDNV--PV--R-
>Migut.G00844.1.p
-HLE-TDAFNIDP-I-FGREGDVSEIVKAMTTL--DQLSILPIFGMGGLGKTTVARNVLDHEAIKAHFAKRFWVHVSQNFDAKILFNKILTSL----GTNDK--VLEELQKKLGAQRFLLVLDDVWNGNHEIWSDFINSLRKATGNGIVVTTRSENVVSLVKT------LPNNLSEDECWSIIKTKSVGE-G-DPS--EFQRIGISIAKRCRGLPLAAKVVGGLLRGK----DEWLSI----------DSDLKNLVSKILKLSFDHLPPSLKKCFAYCSIFPKGYDLERERLVELWMAEGFLGG-N-DD-EIVGNKFFNQLLENSLL-----GRKADITYYNMHDLVHDLASSILNS-------QV--R-
>Migut.G01198.1.p
-GRE-TDSLGNDP-I-FGRENDVSEIVKMMTTPG-DHFSILPIVGMGGLGKTTVAREVVDHKDIRTRFPKRFWVHVSENFDLMILFRKILTSL----RTNSR--VLEELQTYLGAGRFLLVLDDVWNDSEEKWDDFINPLRKATGNGIVVTTRNLSVASLVTT------LPNGLSVEECWSIIKAKAFVD-G-NPS--EFELVGVSIAKNCQGLPLAARMVGRLLRGK----DEWLHI----------ESDLRNLVYKILKLSFDHLSPALKKCFAYCSIYPKGYDLQRERLVELWMAEGFLEG-N-DD-ERLGGKFFNLLLENSLL-----ERNVNIIYYNMHDLVHDVASSILNS-------QV--R-
>Migut.G01086.1.p
-HLE-TDAFNIDP-I-FGREGDVSEIVKTMTTL--DQLSILPIFGMGGLGKTTVARNVLDHEAIKAHFSKRFWVHVSQNFDAKILFNKILTSL----GTNDK--VLEELQKELEAQRFLLVLDDVWNGNHEIWGDFINSLRKGTGNGIIVTTRSENVVSLVKT------LPNNLSEDECWSIIKTKSVGE-G-DPS--EFQRIGVSIAKRCQGLPLAAKVVGGLLRGK----DEWLSI----------DSDLKNPVSKILKLSFDHLPPSLKKCFAYCSIFPKGYDLERERLVELWMAEGFLGG-N-DD-EIVGNKFFNQLLENSLL-----GRKADITYYNMHDLVHDLASSILNS-------QV--R-
>Migut.G00855.1.p
-GVE-TNSFGNDS-I-FGRENDVSEIVKKVTTI--DQFSILPIVGMCGVGKSTVAREVFDHETIKSYFTKRFWVNVSENFDDVILLNKILTSL----GKHNK--LLEKLQKYLKTKRFLLVLDDVRNGSQEKWDDFINSLRIGTGNGIIVTTRLENVASLVKT------LPNNLSDDECWSIIKAKAVGQ-G-NPS--ECKHVGLSIAKRCQGLPLVAKMVGGLLHDK----DEWQSI----------GSELGNSISKILKLSFDHLSPSLKSCFAYCSIYPKGFHLNRERLVEMWMAEGFLGG-N-DD-EILGNKFFNQLLENSLL-----RKN---DYYYMHDLVHDLASSILNS-------QV--R-
>Migut.C00161.1.p
--EE------NQS-KMVGLSDQFTEIR------N-NINLRLTLWGMAGIGKTTLAEKLFQDPLLSSRYDIRAFVTLGPKCRLEDIYLDILKQV------D--GELKRMINERLQDRKFFIVLDDVW--DEGILN--LD-FE-TVTSHVLLTTRLKNVAEVS----------RFLDKKESWELLRFKVFDEM--PCP-PELEKAGKKIAENCDGLPLTIVTVADTL-SEAD--EYWNNVAV---D-EKKTMDAYAQMYKVLYPSYNYLSQFLKPLFLYMGIFPQNCEITYSRLYKLSHAEGIIQ----SS-DY-----FQDLVFYSLAVV-HKGFKGQIKLTNLHSSFWYLCNIEARK-----------RR
>Migut.C00048.1.p
-RSP-STSLVNES-H-VGRDEDKEAITEMLLGDN-EDVSVIPIVGMGGIGKTTLAQLVYNDKNVRKNFHVWAWVCVSEEFDVVSVTKTIYEAV----SKD-L--LQVSLKEKLAKNKFLIVLDDVWNENYGKWYDLCRPFQFLTGSRIIVTTRNESVASVVGSP-----LIKLLTDDDCLSLLAQHAFEE----NT--ELKEVGLGLVKKCKGLPLAAKTLGGLLRSK----NEWENV-------L-NSL-PENDILPVLRLSYHHLPSHLKHLFAYCSIFPKDYEFDKNELILLWMGEGFLEQ-PNKR-EELGLEYFNELLSRSFFQRL--GSD-----FVMHDLMNDLAQFVAGGTCYRLDEQI--PK
>Migut.C00436.1.p
-GEA--TK-RSPDFDAVGFDDKAAHILEQLVG-S-EQLQITSIFGMPGLGKTTFAKKLFAHPLVYCRFDRCSWSVVSQTYHRRGLLTDILIGL-MLNMDEE---LVEHIYKTLKGRRYLIVMDDIW--DSNAWYDVGR-FP-GNGSRILLTTRNRDVGPPGTII-------PFLSDEQCWELLEKTVFGNK--PCP-MNLQGIAKEIAVNCCGLPLVVVVISGIL-STME--NAWREVGQ---N-V-ASISL-GGMQ-ILEFSYENLPERLKPCFLYLGVFPEDKEISFRKLTRLWIAQGFIDK-DKKSAEDLAEEYLMELIDRSLVIV-SEP-YGGVKSCIVHDLLRELCLRKGEEENFLR--LV--RH
>Migut.C00022.1.p
-ARE-TGSSLNEPHL-VGREEDTEKIVGILVNQN-RGITILPIIGVGGLGKTTLAQLVYKDQRVVEHFDKRIWVCVSGNFDLKTVMKAMIESG----SSDHL--IQHCLWELLNQKRYLLVLDDVWNEDQQKWSELRNALACSNGSSIIITTRLKKVVDIMGT------LPTGLSEEHCWTLLRERALGQ-D-KFS--NLEPIGNQIVKKCAGVPLAAKALGGLLRFK----NEWNYV-------K-ESL-PQNLILPALRLSYYHLPLELRQCFAYCAVFPKGTFIRKDELIFMWMAHGYISS-KGLE-EDVGNEICNELVLRSLLQI---VTGNIKTNLIMHDLVHDLAQSIMEDRT-----HI--QR
>Migut.C00618.1.p
------ER-----CELVGLEL----VKEMLMK----ESSVVEIHGIGGVGKTTLAREVCKDSEIKSYFNNRVFFLVSQSPNVEQLRSKIVSSI----MDNS---FPQINLQQVNSARALLVLDDVW--TLSVLEQLLVKIP-G--CKILVVSRLKF--------------PNLLTENEAMSLFCHFAFGQT--SIP---LSELVKQVVDECKRLPLALKVIGASLKGQSE--MFWTSAKN---QPLSES------LLERMKLSIDNLSEKQRECFLDLGAFPEDKRIPLDILINMWV--------EL-DYEEEAFAVLVELSDKNLTLV-ARAGD---KSVFQHDVLRDLANLEGQRRRLLMP-----RR
>Migut.C00201.1.p
-EEE-ESR-GGDE-SMVGLSDLFTEIKDRL---S-EAMI-LSLYGMAGVGKTTLAKKLYQHPLIASRYTTRVFVTIGPKYQLADVLVDILTQV------D--GDLKRMVHESLMDSRYLIVLDDVW--YRKPCIELVN-FP-NNGSRILLTTRIQQVAHCA----------PFLDKKESWDLLRHKVFDEM--SCS-RELEKAGKKIAENCEGLPLTIVTVASIL-SKAD--EYWNKVAD---E-KQNSKDAYDQMSKVLYPSYHYMEQHLKACFLYIGAFPQNCAVHTYQLIDLWGAEGFLNT-K-----FST-SYLFGLCTKYVIMY-NI------RGYYLHSSFWYLCNKEASKNKLFY--AL-ARR
>Migut.C00466.1.p
VRLE-TDSFSIDP-I-FGRENDVSKIVKMMTRV--DQFSILPIVGMGGLGKSTVARQVFSHEVIRNHFAKRFWVYVSKNFDVMSLFKKILTSL----GTNNK--VLEELQKYLGTERFLIVLDDVWNDNQEIWDDFVNPLRRSTGNGIIVTTRREHVASLVTT------LPNNLLDDECWSIIKAKAVGE-G-TPS--ELETIGVQIAKRCRGLPLAAKVVAGLLRGK----DGWVSI----------QSDLTNSISKILKLSFDHLSPSLKKCFAYCSIFPKGFNMERKKIVELWMAEGFLHG-T--D-EIVGNQFFDLLLQNSLL-----GRNGDITYYNMHDLVHDLASSILIS-------QV--R-
>Migut.C00346.1.p
-VRE-TGSRLNESHK-VGRGKDAEKIIDILVNCS-EELSILPIIGVGGLGKTTFAQLVYNDQRVVDHFDKRIWVCVSDNFDVKALLKAMIESW----ASDNL--LQHRLWELLNNKRYLLVLDDVWNDDQEKWSQLKNVVSCSKGSSIIVTTRLKKVADIMRT------LPTGLSKEHCWMLIQERAFGQ-E-KFP--NLEAIGRQIANKCAGVPLAAKALGGLLRFK----KQWIYV-------K-ESL-PHTLILPALRLSYHHLPLALRQCFAYCATFPKDTFIRKEELIFMWMAHGYISS-RGLE-EDVGNDICNELVLRSLLQH---VPNTKKPDLIMHDLLHDLAQSIMENKI-----HV--PR
>Migut.B01140.1.p
--EE-PSR-GVNE-SIVGLSDRFMTIKDLL---S-EQMI-ACLVGMAGIGKTTLAKKLFQYPF--TQRRTHLFVTIGPKYQLADILVDILTQL------D--GELKRLVFKSLRFLRYLIVLDDVW--DIELCVELLK-FP-NNQSRVLLVSRLCEVVMCT----------PLLDKQKSWELLRGKVFGEG--PCP-RELEKAGQKIAENCEGLPLTIVTVSEIL-SRAE--EYWNEVAD---D-KQNSKDAYEQMSKVLYPSYDYLDQHLKACFLYIGAFPQNCLLNMPQLAHLLSAEGFFNS-ESMN-TYDR-GYLYDFHAKNVIMY-DN------LGFHLHSSFWYLCNKEAARTKLFY--AL-TRR
>Migut.B01344.1.p
AGGG-SSRLLLEEGELVGIDGPKKHLVAWVEG-D-SRLKVVAVVGMGGLGKTTLVKKVFDDAAVKKHFQNHAWITVSQSFNVEELLKDTAHQL-FDQMKM----LKAIIKDFLRGRRYILVFDDIW--SIQAWESIKY-LP-DRGSCVILTTRFLDVASSCENNG------NPLSEEESWILFCRKAFQS---SCP-NHLTDICLNILRRCGGLPLAIVAISGVLSTKKE--DEWKMLNN---G-L-GSSNDQESMRNILLLSFNYLPYYLKPCFMYLSNYPEDHLIEHNTLVRQWIAEGFVRA-KERI-EQVAQGYLNELINRSLLHP-VRNDDGSVKVSCIHDLYREIILSKSRDQNFVT------RR
>Migut.B01128.1.p
-TSS--SR---SE-TMVGFDGHVNEIMGALFS-E-SNLQIISIVGMGGIGKTTLTTHVYNKPFIVQHFHVRAWFTVSQEYTEKEILLGLLHQI---IS-DG---LGDKLYKTLLGRKYLIVMDDVW--DIKAWDMFKR-LP-NNGSRILVTTRLLRLAV--------CI-PNLLDEKQSWDLLRRKIFA-DG-RSP-VELEGTGKSIATKCRGLPLALVVIAGVL-AK-S--ENWKYVEE---D-V-TSVNNEHDMK-ILLLSYNHLPIYLKPCFLYFAVFPEDFDIKLSRLVRLWIAEGFIRK-GHKS-EKIGEEYLEDLIDRNLILV-SWI-TGQVTDCHIHDVLSELCRREAHKDNFI---LT--PR
>Migut.B01139.1.p
--DD-PTI-GGNE-SMVGLSDLFMRLTDWL---S-ELIV-MSLDGMAGIGKTTIAKKLFQDPFIVSHYSRLVFVTIGPKYRLADILVEILTQL------D--GELKWKVCESLSELRYLIVLDDVW--YTDLCYEFAN-FP-KNGSVALLTTRLSEVSKCV----------PFLDKKESWELLRHKVFDAM--PCP-RELEKSGKKIAENCEGLPLKIVTVAHIL-SKTD--VYWYQVAN---D-KQNSKDAYDQMSNVLYPSYDYLPQHLKACFLYLGAFPQDYTAWRRQLIDLWSAEGFLNR-KSMT-TEYT-AYVGAFLSNNVIIY-NE------FIYHLHSSFWYLCNKEAAKNKFFY--AF-ARR
>Migut.B01263.1.p
----------------------------------------IGIVGRCGSGKTALAQKVFASPVIQGAFFPRI---------WVCLVMMFLDDISYILKEMGP--LQEKLRQELMGKRYLIVLDDAWR-DEFYADLMY------TGGTLIVTSRSENVIRRANNNN--ME-P-----------LSHEICQ---------EIFD--------------------NVV-REKG----------------------------------------------------------------------------------------------------------------IIDVDHP-TLEKIK-DDLL---------
>Migut.O00499.1.p
SSSS--SR---GE-NMVGFDDHMDEIMGALST-E-SNLRIISIVGMGGIGKTTLATNVYNNPFIVEMFGIRAWFTVSQEYTE-EILLGLLHQI---MIDDD---LGDKLYKTLFGRKYLLVMDDMW--DIKAWDMVKR-LP-NNGSRILVTTRLLKLAA--------CC-PSFLDEAQSWDLLRQNIFA-EG-RCP-IELEGIGKSIAKKCRGLPLALVVIGGLL-AK-S--EHWKYVEE---D-V-TSVYNQDEMK-ILSLSYNRLPIYLKPCFLYFAVFPEDYTIEVPRLLKLWVAEGFIRQ-GHKS-EDIGREYLEDLIDRNLILV-NSI-IGELIYCCIHDLLSDLSRREAQKENFV---LS--PR
>Migut.M00574.1.p
-GLE-TDSFSIDP-I-FGRENDVSEIVKMMTTL--DQLSILPICGMGGLGKTTVAQNVFDHEAIKIHFAKCFWVHVSQNFDGKILFNKILILL----GTNDK--VLEKLQKELGAQRFLLVLDDVWNENPEIWDDFSNSLRKATGNGVVVTTRSENVASLVTT------LPKHLPEGECWSIIKAKSFGE-G-SPL--EYETVGVSIANRCQGLPLAAKVVGGLLRGK----DEWQSI----------DSYSRNPVSKILKLSFDYLPPSLKKCFAYCSIFPKGYGFERKRLVEL-----FLGG-S-DD-EIVGNKFFNLLSQNSLL--------ERSMYYNMHDLVHDLASSILNPKTDNI--QV--R-
>Migut.M01606.1.p
GPSS-SSTLLLDD-EIVGYEKEKKIFTDQVDG-K-R-LVALAVAGPAGSGKTAFVKNIFCKRGIMGRFDCHAWVRVSQHFEAEELFVNMLKQF-CYSRKE----TQTKLHKYLTGKRFIVVLDDIW--SQNHWDVIKG-FP-FRGSRIIVTTRSSDVASVCSSST------NCLGWLHALTLFYRKAFQD-IDQCP-PELKGCSERIVKRCEGLPLAIVAVG----------------------------NSNSVISNALLPGYMDLSTNLKSCFLYFSIFPEDYSVERGRLIRLWVAEQFAVG-INQT-EEVAEGYLDELIQRNLVHV-SNDFDGTPRNCRVLNPVLNFVTHKCKYENFAS--IF--RR
>Migut.M01602.1.p
GSSS-NSRLLLDD-EMVGYDNEKMIFARQVDG-K-R-LLTLAVVGPGGSGKTAFVKNVFWKRGIMGRFDCHAWVQVSQNFQKEEAFVNMLRQL-CGSRKE----TEAKLRKYLTGKRFIVVLDDIW--RKEVWDVIKY-LP-FCGSRIIVTTRSSDVASVCSSSP------KELEWLQGWTLFCRKAFPE-RNECP-SELKDCSKRIVTRCEGLPLAIVTVGGALSQIP---NEWKSFHD---S-I-GCDGSSSVISNALLPGYMDLSSNLKCCFLYFSVFPEDYSVERGRLIRLWVAEQFAVR-TDKT-EEVAEGYLKELIQRNLVHV-SNDFDGKPRNCRVLNPVLNFIIHKCKDENFAS--IF--RR
>Migut.M01605.1.p
RPSS-SSTPLLDD-EIVGYEKEKETFTHQLDG-K-R-LVTLAVVGPGGSGKTAFVNNVFKKQVITGRFDCHAWVHVSPHLKAEELFIDLLNQF-CGSRK-----TQTKLLKYLTRKRFIVVLDDIW--NQNDWDVIKE-FP-SRSSRIIVTTRSSDVASVCSSST------NCLGWLHALTLFYRKAFQD-IDQCP-PELKGCSERIVKRCEGLPLAIVAVGSALAHKP---NEWEKFHN---S-L-GCEDSNSVISNALLPGYMDLSTNLKSCFLYFSIFPEDYSVDRGRLIRLWVAEQFAVG-TDLT-EEVAEDYFDELIQRNLVHV-SNDFDGKPRNCRVLNLVLTFITNKCKYENFAS--IF--RR
>Migut.M01789.1.p
-GGA-SGRLLLEEAEVVGIEKPKKQLIEWSST-R-TRLKVISVVGTGGLGKTTLVRKVYDDASVKTLFSCHVWMNVSSSFKLDVFLRTMIRRL-VGEVKQ----MKEFVYKFLQSRSYIIVLDDIW--RLDAWEAIRY-FP-TRGSIIIITTRFQSISHTAESNG------EPLSQEESKTLFCRKAFLG---SCP-SYLEEIAGIILNKCEGLPLAIVVIGSLLATKN---EEWRKFHR---S-L-GDGN-HRGMTRLLSLSYYDLPYYLKSCFLYLSIFPGDRSVYMLRLIRLWISEGFIQP-KEKT-EEVAEDYVKELFNRSLIQL-EENYDRSIRVR-VHDLLHTMIISKSREQGFVT--I---RR
>Migut.H01029.1.p
KGKTLTTT-------LVGETAIVLHTWEYLMG---INSEIIAIYGMGGVGKTSIIKEINNKLLAENHFDHVIWVTASKDSNTEKLQKDIIG-L---CFDDED--RARKLFEALRRRKFLLIIDDLW--EA----SLEE-VPIR--GKLLITTRLLRVCRRMEAER------DVLSPQEAWDLFKQK-VG--ERVSP--RINDLAKKVAKECGGLPLALITVGRALRNENK-IKYWQTALS---E-LRNST-TNEGVFARLRFSYDRLDD-TRSCFLYCALYPEDHLIETEELIKYWVWEGLFGK-SG-SVDKMKGEMLNELTSTCM---LERTTD----YVKMHDLIRDMVIALTRENSTFM--GL--ER
>Migut.H01997.1.p
--ST-TTTYWQRDKHVVGVDGDTDKLLKEILD-S-IRLSVATIVGMGGIGKSCLARHLYHHRRVADHFDCRLWVFVSTKFNPKQVIKELMAQ--------V---LASRLRRCLEGKRYLIVLDDVW--EDEHWEFLAS-FP-EKASRLLLTSRNRMATMNA----------KLLDPEKSWELLLNKAFVG---EFK-GKLRIIGREILKKCRGMPLAIVTIGDLLIDRN---EKYGRKF*----------------------------------------------------------------------------------------------------------------------------------
>Migut.H02093.1.p
TTST--SS---GK-NMIGFDEKLIQLLHRFTG-P-SQLQIITIVGMGGIGKTTLAKHTYEHSLITKYFDIRAWTTVSQTYNVKEILLQLVYGQ---RETEE---VGKQLYQELWGRRYLIVVDDIW--SIEAWDKIHR-LP-NNGSRIVITTRISNLSI--------SQ-CTFLDEDKSWKLFCEMAFG-LE-GYL-PELKDIGKEIANKCKGLPLSIVVIGGLL-RKSN--EYWKDIAK---D-L-ISLNSGEHLN-ILSLSYTHLPTHLKPCLLHMGIFLEDKENYVNELIKLWVAEGFIKP-AIQS-EEIARGYINDLVERNLILK-HKS-NGKIRTFKIHDLMRDLCLKLAQTEKFI---CM----
>Migut.H01708.1.p
--DDG-SEPNLEAVEAIGRNSRAKY--------K-S-SSIVCVTGSPGVGKTELALEFAR-----QRYKMVLWVGGESRYRQN--ILNIMGDVRIRNFDEQ---AFKRVKRELREMPYLLIIDNLE--EREWWEDLHD-IP-RTGTHVIITSRLSRVMSID---------PQTLPLPEATTLIK-G-RKRE---YPDAELE-FLGKFDEKLGRSSFGLNVISSLL-SEIS-----EAVNQDTINCLSLSCRTS--LMKVLSFCGDILQQVLASRMLQAGWFPAP--VPANLLAKSWTCSGCLSN-QSKS-EEES---ALLLVRLGL----ARKVNGC--WIQFHPITQIFA----KS-----------R-
>Migut.H02050.1.p
--CS-QTG----DKHVVDVDVDTNNLLKEILN-S-ARLSVATNVGMGGIGKSCLARHLYNHTQVADHFDYRLWVFV-------------------------------------------FILDDVW--EDEHWETLAS-FP-EKACSLLLSSRNRVATMNA----------KLLDPEKSWELLLNKTSVK---EFK-GKL-----ENLKKCRGMPSTIVMIGGLLIDRN---EKWEKNLK---E-I-NFFGE----------------------------------------------------------------------------------------------------------------------
>Migut.H01210.1.p
-----SSSTCNKQHNLVGLDDQIRALKQWIFD---SHDLVKSVVGMTGIGKTTLVKQVYNDPRVVKEFETRLFLHIGPSYLLEDILLLVLNQL------NV---LKKRLREALSSKKYLIVLDDVW--SVFR-HELKYD-P-TRESRVIIISHVQPVRYY-----------PLLKDEESWKLLRQTAFSNSEEKCN-RELEKIGKQIARNCEGLPAAIIQVGENL-RG----EEWKTLS----E-NEDPITRDDNLSMSLYFSYLMLPQYLKASFLYIGVFPKHYGISRSKLIKLWLSEDLV---IHYD-EKTV-DDLDLLIRHAVVLG-EKSVDRSTKSCRLHFTFRSLCVNEAKSEKFFH--IL-CQR
>Migut.H00812.1.p
---------RITEFDMVGFDDRAIHILDRLVG-R-DQLQLISIFGMPGLGKTTFAKKMYNHPLVNDRFDRCSWCVVSQMYQRKRLLADILIGL-ILSMDEE---LVVRIYQGLKGRRYLIVMDDIW--DLKAWDNVLR-FP-GNGSRILFTNRNKDVAPPNSLI-------PTLSNDQCWKLLEKKVFHDE--PCP-LELKGIGRQIAENCHGLPLAVVFLAGTL-STMD--NTWKEVGN---G-V-GSLFD-GGMQKILELSYRHLPEYLKPCFLYFGVFVQYRKNHVRKLIRLWIAEGFIHK-EGKSAESTGEEYLTELIDKSLVIV-SKS-NGGVKTCMIRDEVYEFCRNISEQENFLK--VA----
>Migut.H01203.1.p
-TRE-TGSILNVSRY-IGREEDAEKIVDILVNQN-QEISVLPIVGIGGLGKTTLAQLVYNDQRVVEHFDKLIWVCVSDDFDLKTLLKAMIESG----ASDHL--LQRCLWELLNNKRYFIVLDDVWNDDQENWSELRNVLACQSGSSILVTTRLKKVADIMGT------LPKGLSDEHCWLLMRERAFGQ-E-KFP--RLEAIGKQIVSKCAGVPLAAKALGGLLRFK----KEWNYV-------K-ESL-RQTLILPALKLSYHHLPLSLRRCFAYCAVFRKDSKFRKEELIFMWMAHGCISS-KGLE-EDVGNQICDELILRSLLQY---VTDASVPTLMMHDLVHDLAQSIMENKV-----QV--QR
>Migut.H00800.1.p
TGEA--AK-RSSDFDAVGFDDNATDILDQLVG-R-KQLQIISIHGMPGVGKTTFAHKLYNHPLVCHSFSTCSWSVVSQTYHRRSLLIDILIGL-ILNMDEE---LVERIYKNLKGRRYLVVMDDIW--DSNLWYDVRR-FP-ANGSRILFTTRNRDLAPPNSLI-------PFLSEKQCWELLEKKVFHNK--PCP-QHLVGIGKEIAANCCGLPLAVVVIAGIL-STMD--NAWKQVGE---N-V-ASISS-SGMQ-VLEFSYKHLPEHLKPCFLYFGVFPEDKEIQSRKLMRLWIAEGFIRK-EKNNAEDAAEEYLMELIDRSLVIV-SES-YGGVKSCVVHDLLRELCLKKAEEENFLR--LV--KR
>Migut.H00801.1.p
-GEA--TK-RSPDFDAVGFDDNAAYILEQLVG-S-EQLQITSIFGMPGLGKTTFAMKLFAHPLVYCRFDKCSWSVVSQTYHRRGLLTDILIGL-ILNMDEE---LVEQIYKTLKGRRYLIVMDDIW--DSNAWYDVRR-FP-GNGSRILFTTRNRDVGPPGSVI-------PFLSDEQCWELLEKTVFGNK--PCP-SNLQEIAKEIAANCCGLPLVVVVISGIL-STME--DVWKEVGK---N-V-ASISL-GGMQ-ILEFSYENLPERLKPCFLYLGVFPEDKEISFRNLTRLWIAEGFIDK-DKKSAEDLAEEYLMELIDRSLVIV-SEP-YGGVKYCIVHDLLRELCLRKGEEENFLR--LV--RH
>Migut.H02356.1.p
-----TPR-------LVLLSRNVVEILRHVSD-Q-G-VKKIVVTGPAGVGKTSLLRGFNNDGTVD-ELDLVIWVSVSRK----DGVEEIVKRLDCDGLSTD---ISIFLNS----RRYVVIIDEIH--H-----NLDS-LH--HPGTVVIATKSTSITQKV-------D--KRLSEDDSLILFRSI-YGEIEE-----KKQ--AQLAVVSCGGIPHNIELVARFL-------SFPNILGR---D-I---QGNE--FSDAYFPIFENLPKD---CLFYCTVFPLNHRIPKEYLVECWWAEGLLDV-EGQRGRLEGWRILNQLIGDYWLDS---FSD---EYVKMPILCRHMVKK--SQNRVVW------KR
>Migut.H01097.1.p
---Q-ASSTWNQQQNLVGVDDQIRALKQWILD---SYDLVKSVLGMTGIGKTSLVQQFYNDPLVIKEFETRLFLHIGPRYRSVDIMLRVLNEL------DK---LQKQLSEALSTQNYLIVLDDVW---ADD-MYMLPS-L-KKRSRIIIISQIQSSSDY-----------PLLNDNDSWKLLYRTAFSNREEKCS-RELEKIGKKIAENCEGLPAAIIQVGENL-RG----QEWKTLS----E-KEDPITRYDDLSKALFFSYMMLPQYLKPFFLYMGVFPKHYGISRSKLIKLWVSEGFLDTY-----EETA-NYLDQLIRQSVVLR-EKSIDYKFKNCRLHFTFRSLCVNEAKSEKFFH--IL-CQR
>NP_001234202.1
RGGE--ER-VVEE-DVVGFDDEAQTVIDRLLE-S-GDLEVIPVVGMPGLGKTTLATKIFKHPKIEYEFFTRLWLYVSQSYKTRELYLNIISKF--RDMSEK---LALKVQEILEGGKYLIVLDDVW--STDAWDRIKI-FP-DKGNRVLLTTRDHRVARYCN-----RS-PKFLTDEESWILLEKRAF-HKA-KCL-PELETNGKSIARKCKGLPLAIVVIAGAL-IGKS--KEWEQVDQ---S-V-GEFINRDQ-DKLVRMSYDVLPYDWKACFLYFGTFPRGYLIPARKLIRLWIAEGFIQ-YGDLS-ECKAEEYLNELVNRNLVMV-MQV-DGQIKTCRVHDMLYEFCWQEATEENLFH--EV--RR
>NP_001234836.1
ESIVLTS-SPFVE-VTVGHEEEEAWIIGQLDE-E-SELDVISIVGMPGVGKTTLANKVYNNTLVASHFNVRAKCTVSQNFNKSKVLREILQQV-------D---LAEKLRVALYDKRYLIVLDDVW--DIATGEMLIACFP-ERGNRVILTSRSGEVGLKVKCR---SD-PQVLTDEKSWELFEKRVFGDE--GCP-AELLDIGHEIVEKCKGLPLALVLIAGVI-VRKE--DFWVKIQN---N-L-DSTSSNNSIMNVMQSSYDHLPYQLKPLLLYFATLQKSERTPVSTLMQLWMAEGLVDH-SKCS-EEVTESYLDALISSGLIMV---T-SVMIRACYVHDVVHDFCSVKAGKEKFFK--LI-SRR
>NP_001289831.1
FPTRHIN-PVTDE-DIVGFGNDIEKMFQYLIR-T-NDLDVVPIVGMGGQGKTTVARKVYNSDNIVSHFDVRAWCIVSQTYNRRKLLQDILSQV------DI---LADELRKSLMGKRYLIVLDDMW--DCMAWDDLRLSFP-GNRSRIVVTTRLEKVGEQVKCH---TD-PPFLTKEESCELLQKKVFQKE--DFP-PELQDVSRAVAEKCKGLPLVVVLVAGII-KKRK--SWWNEVKD---S-L-FDLNREEESLSTMQLSYYNLTDCLKPCLLYMGMFQEDAIIRVSELISLWIAEGFVQS-ESGR-EEAAEGYLMDLIQSNVVMV-SN--NGKVKYCQVHDVVLHFCLEKSLEEKFML--AV-FNR
>NP_001318028.1
KPVERKS-LTTDK-IIVGFEEETNLILRKLTS-P-ADLDVISITGMPGSGKTTLAYKVYNDKSVSSHFDLRAWCTVDQGCDDKKLLDTIFSQV------ID---VPDKLRKQLYGKRYLIVLDDVW--DTTTWDELTRPFP-KKGSRIILTTREKEVALHGKLN---TD-PRLLRSDESWELLEKRAFGDE--SCP-DELLDVGKEIAENCKGLPLVADLIAGVI-AGRE--SVWLEVQS---S-L-SSILNSVEVMKVIELSYDHLLHHLKPCLLYFASFPKDTSLTIYELSIYLGAEGFVGN-EMKS-EEVVKIYMDDLISSSLVIC-FN------LNFQIHDLVHDFCLIKARKEKLFD--RI--RQ
>NP_001318030.1
KPVERKS-LTTNK-IIVGFEEETNLILRKLTS-P-ADLDVISITGMPGSGKTTLAYKVYNDKSVSSHFDLRAWCTVDQGCDEKKLLNKIFNQV------ID---VPDKLRKQLYGKRYLIVLDDVW--ETTTWDEVTRPFP-KKGSRIILTTREKEVALHGKLY---TD-PRLLRPDESWELLEKRAFGDE--SCP-DELLDVGKEIAENCKGLPLVADLIAGVI-AGRE--SVWLEVQS---S-L-SSILNSVEVMKVIELSYDHLPHHLKPCLLYFASFPKDTSLTIYEFNVYLGAEGFVGK-EMNS-EEVVKIYMDDLISSSLVIC-FN------LNFQIHDLVHDFCLIKARKENLFD--QI--RQ
>NP_001318035.1
KPVESKS-LTTDK-IVVGFEEETKWILRKLTS-P-TDLDVISITGMPGSGKTTLAYKVYNDKSVSSHFDLHAWCTVDQGCDEKKLLNKIFKQV------ID---VADKLRKQLYGKRYLIVLDDVW--DTTTWDELTRPFP-KKGSRIILTTREKEVALHGKLN---TD-PRLLRSEESWELLQKRAFGNE--SCP-NELLDVGKEIAENCKGLPLVADLIAGVI-AGRE--SVWLEVLN---N-S-HSILKNVEVMKVIEISYDHLSDHLKPCLLYFASWPKDTIMTIYELNGFLGGEGFVGK-EMKS-EEVVKIYMDDLISSSLVIC-FN------PTYQLHDLVHDYCLIKARKENLFD--RI--RQ
>NP_001318045.1
KPVERKS-LTTDK-IIVGFEEETNLILRKLTS-P-ADLDVISITGMPGSGKTTLAYKVYNDKSVSSHFDLRAWCTVDQGYDDKKLLDTIFSQV------ID---VADKLRKQLFGKRYLIVLDDVW--DTTTWDELTRPFP-KKGSRIILTTREKEVALHGKLK---TD-PRLLRPDESWELLEKRAFGNE--ICP-DELLDVGKEIAENCKGLPLVADLIAGVI-AGRE--SVWLKVQS---S-L-SSILNSVEVMKVVELSYDHLPHHLKPCLLYFASMPKDTIMSIYELNIFLGGEGFVGK-EMKS-EEVVKIYMDDLISSSLVIC-FN------LNFKIHDLVHDFCLIKARKENLFD--RI--RQ
>NP_001333108.1
KPVERKS-LTTDK-IIVGFEEETNLILRKLTS-P-ADLDVISITGMPGSGKTTLAYKVYNDKSVSSHFDLRAWCTVDQGYDDKKLLDTIFSQV------ID---VADKLRKQLFGKRYFIVLDDVW--DTTTWDELTRPFP-KKGSRIILTTREKEVALHGKLN---TD-PRLLRPDESWELLEKRAFGNE--SCP-DELLDVGKEIAKNCKGLPLVADLIAGVI-AGRE--SVWLEVQS---S-L-SSILNSVEVMKVIELSYDHLPHHLKPCLLYFASWPKDTTTTIYELNIFLGAEGFVGK-EMKS-EEVVKIYMDDLISSSLVIC-FN------LNFQIHDLVHDFCVIKARKENLLD--QI--RQ
>NP_001333428.1
ASSQFASKQRINE-EIVGFEDVKDELIGKLKG-S-SGLDVISIVGMAGLGKTTLANKLYSDESVVSHFNIHAHCCVSQEYTRKDLLLAILRNI----TENE---LADRLRKLLMFKRYLLLIDDVW--ETSAWDDLKLCFP-NMGSRIILTTRHYEVASYAKHD---SD-PRSLNNDESWMLLNKKVFNNE--SFP-FILRDAGQEIVRKCDGLPLSIILIAGIL-IRMK--YCWEQVAT---N-L-GPIQDQEG---TLDLSYQNLPPYLKPCFLYLGVFSEDEEIQVSKLTWLWIAEGFIKP-TGKT-EEIAENYLENLVGRNLVMV-GKF-NGRIKTCRIHDLVHEFCRKKAKLENIIQ--RI-TRR
>XP_004231117.1
VGSP--SK---LE-NVVGLDDDLEKVIERLLG-S-SEREVVAITGMGGIGKTTLAKKAYDYPRVRSRFDVHAWVTVSREYGMRRLLLSLARCI---EKTED---LAESLYRKLKDRRYLIVIDDIW--STKVWDDVTR-FP-DNGSRIILTSRLKDVAAYANPD---SP-LGVLSLDDSWKLLSIKVFGVN--LCP-FELEDIGKQIAERCGGLPLAILVVAGHL-SKIS--ESWITVAK---T-V-NSVANDPDLG-VLGMSYNYLSNHLKPCFLSIGAFPEDFEIKARTLIQVWVAEGFLKA---ES-EKVAEECLEDLISRNLIMI-KKF-NGEIRSCGMHDLLRDLSLREAQKEKFL---HV--RG
>XP_004231569.2
DFSS--SA------NMVGRGDQRERLLEDLTR-S-GEPKVIPIIGMGGIGKTTLAIEVYNDAHVRSHFDVCAWATLSQQHNVKEILLNLLRST--DMLDEA---LADMLRKSLYGKRYLIVMDDIW--SIKAWDDVRR-FP-NKGSRILLTTRNNEVACYANTE-------SFMDQDESWNLFKSVAFANE--ALP-LEFENIGKKIAEKSHGLPLTIVVVAGLL--KSK--EDWETVAK---D-V-KSVNN-DPSH-VLGLSYNHLTSDLKTCLLYFGIFPEDSEIPVNHLKRLWMAEGFLNF---EN-EGEADKCLQDLINRCLVHV-SNRDETKIISCKVHDLIYDLCLRQIQRGN-L---FI---P
>XP_004233876.2
------------------------------LG-T-DQLGVIAIVGMPGHGKTTLAKKLYRHENIVNRFDVRSWCTVSKVYDKRKILLELLGYY----KSVD---LIQQVRMCYEKRRYFIVIDDVW--STVVYDELVSLFP-NSRSRIVITTRLDELVDSSS-----CY-TSFIAEEKSWLLLRNIVFKQE--NCF-REFEEIGKQIAKSCAGLPLAVVLIGGLL-ARLD--GIWTKVAQ--LS-A-SAAGEAWYMD-IIELSYKHLPSYLKPCFRYFGMFLEDEEVSVNKLMRMWAAEGFVQS-EVRS-EIVAKDYLIDLITSNLVLV-AE--LGDIKSVCLHDLVQDFCLKKAKEENFLL--KV---R
>XP_004234046.1
TAHQ--LK-VVEE-DVVGFDEEADEIINRLLG-S-DDVEFISIVGMPGLGKTTLANKVFK--SVGYEFYNRIWVYVSQSYTRRDLFLKIINQF--RYVTEE---LAEVIRKHLLFGKYLIVLDDVW--TQEPLDDVKI-LP-MRG-KVLFTTRDDEVGKFCC-----NE-PKFLTDHECWELLQKKVF-HKD-KCP-LDLEVLGKRIAKKCMGLPLAALVIAGAL-TGRG--SEWEIVHQ---F-V-SEIISSD--KKLVQMSCDSLPVNLKACFLYCGAFPKGSEIPAWKIVRLWIAEGFIR-ETGSK-ESVAEGYLNELVSKSLLMV-TQS-NGQIKTFRVHDMLHEFCTLEASEENFFK--EI--RR
>XP_004236921.1
QPTQSTS-SPFVE-VTVGHEKEESQIIDQLDE-E-SELDVISIVGMPGLGKTTLANKVYKNTLVASHFHVRAWCTVSQKYNKSKVLLEILQQV-------D---LAEKLRTALLDKRYLIVLDDVW--DIATGEMLIACFP-KRGNRVILTSRSSEVGLKVKCR---SD-PELLTPEESWDLFEKRVFGDE--GCP-AELSKVGHQIVEKCKGLPLAIVLIAGVI-VRKK--DFWLKILH---N-L-DSISTNNL---VMQLSYDHLPCHLKPLLLYFATTQKSQRTPVSTLMQLWMAEGFVDH----S-EEVTQSYLDALISSSLIMV---M-PSMIKVCYVHDVVHDFCSEKAKKQKFLK--LI-SHR
>XP_004236958.1
-------E-SLEN-DVVGFDDEANKVIKRLVE-PLDSVDIIPVVGMPGLGKTTLARKIYNDPKLTYEFYSIVWVYVGQEYKAKDIYLRILKFF--LNDDVD---LAKAIGGYIKGGRCLIVLDDVW--EDDVIDHVMK-FA-KKGHRIMMTTRDTRLGFFAN-----KE-PKFLETEESFELLVMRVFGRG--GCP-NELVVTGTEIARKCGGVPLVVVVIAGAL-RGRS--KDWERVEK---S-V-VQLGEHTELK-YVKMSYDYLPREVQMCFLYCGVFPRGFDIPCWKLIRLWIAEGLIKPQES-TVEEIAEFYLTDLLNRNLVII-MQS-DGQIKTCRLHDMLYQFCKKEASNKWLFE--EP--RR
>XP_004236959.1
------QR---ED-DVVGFDEEAQQVMKRLVE-P-NCLDIIPVVGMPGLGKSTLARKIYNEFEFSYEFFSIVWVYVGREYKIKDTCVRILKCF--MNGDVD---LGKAIRDAIRGGRCLIVLDDVW--EAEVVDVVKR-LP-NKGHRIMMTTRHANLASYAN-----PG-PKPLHAEQSFELLVNRAFGNGN-SCP-VEFVELGQSIAHKCNGIPLQIVLIAGIL-RGLT--RYWERVDK---N-L-SQLYDEEDGV-FVEMSYNHLPQDVQTCFLYCGVFPQGFDIPAWKLIRLWIAEGLIKPQSPYT-EEIAEFYLNHLVQRNLVIL-SQS-DGQIKTCRLHDLLHEFCRDEASKKWLFQ--HV--RR
>XP_004237148.1
-SSK--SY---LE-DIVGIDDDLQIIIKRLTG-P-SDLDIVTISGMGGIGKTTLARKAYDHLTIRYHFDILAWVTISQEFQCRNVLLEALHCI---KMDEN---LADLVQKNLKGRRYLVVVDDIW--SRDVWDSIRG-FS-NNGSRILMTTRENEVAMYANTC---S--PSLLSAGNGWKLVCDTVFGPK--DHP-PELEEIGKEIVEKCQGLPLTISVIAGHL-CKVA--EGWKDVAR---T-L-SEIASHPDLA-VLGLSYHHLPNHLKPCFLSMSSFQEDFHFETQILIQLWIAEGFIRT-G-KS-EEVAIDYLEDLISRNLLQA-REF-NGEIKTCGIHDLLREFCLTEAEMTKHM---HV--MR
>XP_004237188.1
EPIKQAS-SSFVE-VVVGHEEDEAWIIGQLDE-E-SKLDVISIVGMPGVGKTTLANKVYNNTLVASHFHVRAKCTVSQNFNKSKVLREILQQV-------D---LAEKLRVALLDKRYLIVL---------------------------------------------------------------------------------------------------------------------D---N-L-DSISTNNL---VMQLSYDHLPCHLKPLLLYFATTQKSQRTPVSTLMQMWMAEGLVDH----S-EETTQSYLDALISSSLIMV---A-SVMIKVCYMHDVVHDFCSLKAKKERFFK--LI-SRR
>XP_004237189.1
------VQ-SLEN-HVVGFDEEATKVINRLVE-A-ECLDVIPVVGMPGLGKTTLARKIFNDPKISREFFSYIWVFIGQSTCVKDILFNILKGF--KNRNEA---ITDEIRKRVNGGKCLIVLDDVW--DPNVVDIVKT-FP-KKAHRIMMTTRHEDIARSVN-----KY-PKFLDGDESFQLLEKRAFGVS--RCP-VELVEHGEAIVAKCSGVPLTIVVIAGAL-RGRT--IDWKVVRE---N-V-GKLIQEDKVN-VVRLSYNHLPQEKKSCFLYFGAFPQGFDIPAWKLIRLWIAEGLIMSKSGNE-EEIAEYYLNDFANRNLVMV-MKS-NDRIKTCRVHDMLHEFCVEEATRLTLFK--QV--RR
>XP_004238948.1
RGDE--ER-VVEE-DVVGFDDEAKTVIDRLIG-S-DYVEVVPVVGMPGLGKTTLAYKIYKDPKVEYEFFTRVWVYVSQTFKRREIFLNIISKF--DDTPED---LANEVKELLKGGKYLIVLDDVW--TMEAWDRIKI-FP-GKRNRVLMTTRQSNVAKRCN-----DK-PKFLTKDESWELLEKKVF-HKE-KCP-PELELPGISIAEKCMGLPLAIVVIAGAL-IGKG--REWELVAA---S-V-GELINRD--KKLVQMSYDRLPYDLKACFLYCGAFPGGSQIPAKKLIRLWIAEGFIQ-YGPLA-EDVAEDHLNDLVNRNLVMV-TQC-SGQIKTCRVHDMLHEFCRHEAMEENLFQ--EI--RR
>XP_004238957.1
------TSSSNDE-EFVGFKEDVKQIIQKLTR-T-KEREVISIVGMAGLGKTTLARKVYNSHSIAEHFDARAFCIVSQTYSTRKLLIDILKQVMIRE--DE---VADMLRKELYFKRYLIVLDDMW--KYQTWEDLQLCFP-GRGSRIMVTTRVQEVATKM------SD-TRFLTDEESWELLQKKVF-KRG-RVP-LELKEAGFEVARNCKGLPLVIVLNAGII-AQKE--SVWEEFAK---D-L-SSLGLEEQSRKAVQSSYDYLRDHLKHCLLYVGYFPEDYNIPVSDLLNLWIAEELVPNNDTN--EKSSKDCLIDLVNRSLLIV-SKS-NGDIKYCMVHDLIREFCSRELEEEDFKQ--RF--AR
>XP_004238960.1
----------IDE-ELVGFDEHAQNITDYLIR-T-WDLDVVSIVGMAGLGKTALARKVYNSRSIIDRFDVRAWCSVSQTYNRRQLVLQILTQINYVN--LD---PEDILRKCLNGKRYLVVLDNIW--DGKAWDDFQSCFP-NHGSRIMITTRDKAMASYVKGY---SF-PPRLEDDQSWELLQKKVFGRGK-SCP-LELVNVGKLVAKACRGLPLLIIMIAEVL-SR-E--SSWLKVAY---D-I-SSVPNKEIIMMTIQSSYDHLLDHLKPCLIYMGLFPKKYEIPVSDLLKWWIAEEFVHH-DTK--EELSEICLHDLVGTNLVVV-SKS-NGKMKCCIVLDHVRDFCLRKITEEKFI-------QR
>XP_004239116.1
YKAEYKTTQRANE-EMEGFQDTIDELKDKLLG-S-PELDVISIVGMPGLGKTTLAKKIYNDPEVTSRFDVHAQCVVTQLYSWRELLLTILNDL----KEDG---IADELRRFLLTKRFLILIDDVW--DYKVWDNLCMCFS-SNRSRIILTTRLNDVAEYVS------D-PRLFRDDESWTLLQKEVFQGE--SCP-PELEDVGFEISKSCRGLPLSVVLVAGVL-KQKK--DSWKVVEQ---S-L-SSIGSLESIS-IIGFSYKNLPHYLKPCFLYFGGFLQGKDIHVSKMTKLWVAEGFVQA-NENG-EDTAQGFLDDLIGRNLVMA-ME--NAKVKTCRIHDLLHKFCMEKAKQEDFLL--QI---R
>XP_004239388.2
KSSNLEKNPGIKE-EMIGFEDEIKTLIRQLTR-S-RMLDIISIVGMPGAGKTTLANRLYSYNSVVSHFDIRAQCHVFPVYSQRGLLLSLLQVS----ETDE---LKDILSRILRSKRYLILVDDVW--DHKAWDDLKCCFP-NNGSRILLTTRYHDVADYVKSV---YK-PRSLTHEESWKLLKMEVFGNE--RCS-PLLKKVGKKIARKCGGLPLSIFLVAGIL-SNME--ECWNEVAK---H-L-GIMSNAND---IIEQSYQHLPYYLKPCFLYFGTFLEDEEINVSKLTWLWIGEGFVKD-EGKS-QDIAKVYLENLIRRNLVMN-AKS-DGNVKACRVHDLLLDFCKKKAEKEHFLS--WI-SRR
>XP_004239389.1
KWSELKKRPGING-KTIGFEDEIEKLIHRLTG-F-EGLDIISIVGMPGAGKTTLANRLYSYHPVVYRFDILGYCHVSPVYSKRGVLLSLLRVS----RTST---LEDILVRNLRSRRYLILLDDVW--DRNVWGDLKRYFP-NNGSRILLTTRNDDVAYYVESV---GK-PRLLTYEESWELLCIEVFGNK--SCS-PLLEKVGQEIARKCGGLPLSIVLVAGIL-SKME--ECWSRVAK---D-L-GSMASDKA---IIEPSFQHLPYYLKPCFLYFGTFLEDEEINVSKLTWMWIAEGFVSN-EGKS-QDIAKGYLDILIRRNLVMN-AKS-DGNVKACRVHDLLLDFCKKKGGEEHFLS--WT-SRR
>XP_004239390.2
TQT-------IND-DIVGFEDVITKLRDQLTR-S-KKLDIISIFGMPGAGKTALANKLLLDKSVVDHFDICAQCYMSSVHSRREWLLSILHVS----ETSD---LAAMLRQILQTGRYLILLDDIP--NDSAWDDLESCFY-NNGSRILLTTRNSNVAYYARSI---SQ-PRMLNDGESWTLLKKKVFGEG--FCS-PLFEKVGPKIVRKCGGLPLSIVFVASIL-AGME--QCWKQVAR---S-L-GTISCYEN---IIEQSYQNLPYHLKSCFLYFGMFSDHEEINISKLTLLWIGEGFVKY-KHKS-EDIAEGYLKNLVESNLVML-SKC-GTKVKVCRIHDVLFHFCKARAHSENLIQ--RI--RR
>XP_004239469.1
DTSQLAQMTSMSE-EMVGFQDVMYTLRGKLIR-S-SKLDVISIVGMPGLGKTTIANKLFFDQLVVSHFDVRAQCCVSQVYTRKDLLLTILHSV----PEDV---LADKLRKLLMVQRYLILIDDVW--ETVAWDDLKPSFY-NNGSRIILTTRLGDVANDAKFF---SD-PRLFTQEESWMLLKTKVFNTK--SCP-LVLEDVGQRIAKRCGGLPLSVVLVAGIL-ETTE--NCWEQVAI---N-L-GSIQAKED---IINLSYQALPFHLKPCFLYFGVFLEDEEIRVSKLTWLWIAEGLVRS-KEKP-EDIAEDHLKNLIGRNLVMV-SKS-DGKSKSCRIHDLLLDFCKKKAKVENFLQ--CI-SRR
>XP_004239804.1
KPVERNSSSTVGK-IIVGFEEETEWIIRKLTS-S-AEIDVISIVGMPGLGKTTLAYIVYNHKSIVDHFDVCAWCTVDQEHNEKKLLQNIFNQV--HDIDDD---VADKLRKRLCGKRYLIVLDDMW--DTETLDELMRPFP-HKGSRVILTSRKKEVALHGKCH---SD-PRLLRSEESWELLEKRVFGEE--GCP-DELKDVGKKIARKCDGLPLVVDLISGVI-SRNE--AFWLDILN---N-L-SSIFKDKEVEKVIQLSYDHLSDHVKPCLISLSTYPKDKDIRISELKKLWISQGFVDQ-EMRS-EEVVD----ELISSSLVIP-F-------SIYKIHDLVHDFCYIKGRKENLFH--FI--RG
>XP_004240205.1
NPVERNSSSTVGK-IIVGYEEETEWIIRKLTS-P-AELDVISIVGMPGIGKTTLAYRLYNHKSIVDHYDVCAWCTVDQERNEKKLLQKIFNQV---DIDDD---VADKLRRRLCGQRYLIVLDDMW--DTATLDELMRPFP-HKGSRVILTSRKKEVALHGKCH---TD-PRLLRSEESWELSEKKVFGEG--RCP-DELEDVEKRIARKCDGLPLVVDLIGGVI-SRKE--ALWAEVLN---D-L-SSIFKDEKVLKVIQLSYDHLSDHVKPCLVYLATYPKDKDIRMSELKDLWISQGL----EMRS-EEVVD----ELISSSLVIP-F-------SIFKIHDLVHDFCYIKSRKEKLFH--FI-SRG
>XP_004240498.1
KPVERKS-LTTDK-IIVGFEEETNLILRKLTS-P-ADLDVISITGMPGSGKTTLAYKVYNDKSVSSHFDLRAWCTVDQGCDDKKLLDTIFSQV------ID---VPDKLRKQLYGKRYLIVLDDVW--DTTTWDELTRPFP-KKGSRIILTTREKEVALHGKLN---TD-PRLLRSDESWELLEKRAFGDE--SCP-DELLDVGKEIAENCKGLPLVADLIAGVI-AGRE--SVWLEVQS---S-L-SSILNSVEVMKVIELSYDHLLHHLKPCLLYFASFPKDTSLTIYELSIYLGAEGFVGN-EMKS-EEVVKIYMDDLISSSLVIC-FN------LNFQIHDLVHDFCLIKARKEKLFD--RI--RQ
>XP_004240499.1
KPVERKS-LTTNK-IIVGFEEETNLILRKLTS-P-ADLDVISITGMPGSGKTTLAYKVYNDKSVSSHFDLRAWCTVDQGCDEKKLLNKIFNQV------ID---VPDKLRKQLYGKRYLIVLDDVW--ETTTWDEVTRPFP-KKGSRIILTTREKEVALHGKLY---TD-PRLLRPDESWELLEKRAFGDE--SCP-DELLDVGKEIAENCKGLPLVADLIAGVI-AGRE--SVWLEVQS---S-L-SSILNSVEVMKVIELSYDHLPHHLKPCLLYFASFPKDTSLTIYEFNVYLGAEGFVGK-EMNS-EEVVKIYMDDLISSSLVIC-FN------LNFQIHDLVHDFCLIKARKENLFD--QI--RQ
>XP_004240523.1
KPVESKS-LTTDK-IVVGFEEETKWILRKLTS-P-TDLDVISITGMPGSGKTTLAYKVYNDKSVSSHFDLHAWCTVDQGCDEKKLLNKIFKQV------ID---VADKLRKQLYGKRYLIVLDDVW--DTTTWDELTRPFP-KKGSRIILTTREKEVALHGKLN---TD-PRLLRSEESWELLQKRAFGNE--SCP-NELLDVGKEIAENCKGLPLVADLIAGVI-AGRE--SVWLEVLN---N-S-HSILKNVEVMKVIEISYDHLSDHLKPCLLYFASWPKDTIMTIYELNGFLGGEGFVGK-EMKS-EEVVKIYMDDLISSSLVIC-FN------PTYQLHDLVHDYCLIKARKENLFD--RI--RQ
>XP_004242250.1
-RTI--TSY-DDD-EVVGFENDAEVIMMKLIR-T-KERDVISIYGMPGLGKTTLARKVYNNPSIANYFDVKAWCAVSQAYNRRTLLVEIFKQA-IKE--DD---VADMLRRVLIGKRYLIVLDDIW--DVEAWEDLGICFP-EYESRVMVTTRIEQVTKHLQHH---SH-PKFLTSQESWELLEKKVF-RGE-SCP-PDLVEAGLQVALHCKGLPLAVVLIAGII-AKMK--SLWVEVAN---D-L-SSFALGEQSMKVIQSSYHHLDDHLKPCLLYMALFPEDHKIPVDDLLKLWMAEEFVLN-ETN--EEASRNCLCGLLNKSLVMM-YGD-NRDVRYCSLHDVVREFCLRKLTEDKYMQ--LI--SR
>XP_004242251.1
-PSN-ITSYDDDD-DVVGFEIHAQIIVNKLIR-T-KERNVISIYGMPGLGKTTLARKVYNNPSILNYFDVKAWCAVSQAYNRRTLLVEIFKQA-IKE--DD---VADMLRKVLIGKRYLIVLDDIW--DVEAWEDLGICFP-ECGSRVMVTTRIEQIAKHLQHH---SDPPSFLTSEESWGLLEKKIF-RGE-SCP-PDLVEAGLQVALHCKGLPLTVVLIAGIL-GKTE--SLWLEVAA---D-L-SSLALGQQSMKVIQSSYDHLEDHLKPCLLYMALFPEDHKIPVDHLLKLWIAEEFVLN-GTN--EEACRVCLSDLLNRSLIMV-SGF-YCDVQYYSLHDVVREFCLRKLTEDKYMQ--LA--SR
>XP_004242252.1
-RSI--TSY-DDD-EVVGFENDAQIIMKKLIR-T-KERDLISIYGMPGLGKTTLARKVYNNPYIVNYFDVKTWCAVSQAYNRRTLLVEIFKQA-IKE--DD---VADMLRKVLIGKRYLIVLDDIW--DVEAWEDLGICFP-ECGSRVMVTTRIEQVAKHLQHH---SH-PSFLSSKKSWELLEKKVF-RGE-SCP-PDLLEAGLQVALHCKGLPLVVVLIAGML-AKMD--SLWLKVAN---D-L-SSLALGEQSMKVIQSSYDHLENHLKPCLLYMALFPEDHKITVDDLLKLWMAEEFVLN-KTN--EEAYRVCLSDLLNKSLVMA-SGA-NRDVVHCSLHDVVREFCLRKLTEDKYM-------SR
>XP_004243044.2
-HSS--SR---LE-NVVGLEDDLMKVMRRVTG-P-SSREIVSIVGMGGIGKTTLAKKVYHHPEVRNRFDVHIWVTISQEYQTRDLLLCILSCIEINGSSDD---LMDMIYKKLKYRRYLVIVDDIW--SIGIWDLMTR-FP-NNGSRIILTSRHKEVAEHADPD---SN-PSLLNSDNSWKLLHDKVFGSQD-VCP-RELEKIGKQVAQKCQGLPLALLVVAGHL-SKMP--ECWDDVAK---T-I-SKVASEPDIG-VLAMSYSYLPHHLKACFLSIGVFPEDFVIATERLIQLWVAEGFLRQ---KS-EQVGKECLEDLISRNLILV-RKF-SGELITCGVHDLVRDLILRQGEKEKFL---KV---R
>XP_004243493.1
P--S--SR---EE-KVVGMKDDLNSILNCINA-T-KELIVISVVGMGGIGKTTLASKVFDDSMIRSQFDKHAWVTISQDYNKRQMLLEIVSSI---NMSND---LLDTVYKGLKGRRFLIVIDDLW--STEALDLMRR-FP-HNKSRIILTTRLKTVADYASSPD--FP-PSFLSLDDSWNLFTERLFKKD--PCP-PQLEVIGKHIIQQCQGLPLSIVVIAGLL-GNIG--DNWKKIEE---N-L-NSFGKASEQA-ILSLSYNCLPQYLKACFLYIGSFPEDMEIHVSKLISSWIAEHFIKA-SNTR-EVVAEEYLQELTDRSLILV-RGA-NGRIKICKIHDLLRQMCIREAQIENVV---HF--RR
>XP_004246080.2
-LQH--S-----E-DIMGLDDDLEIIVERLTG-L-SDLDIVTISGMGGIGKTTLARKAYDHLKLRYHFDVRVWITISQEYGRRSVLLEALHCI---VKDDN---LADLVQKSLKGRRYLVVVDDIW--STDVWDSIRG-FP-NRRSRILLTTRETKVAMYANPI---S--PNLLNLENSWKLLCDKVFGPN--CHP-PELEEIGKKIAEKCQGLPLTISVIAGHL-SKVS--GSWMDVSR---T-L-GEISSHPDLG-VLGLSYHHLPNHLKPCFLSMGSFPEDYHVETWRLIQLWITQGFIRR-D-ES-TEVAKDYLEDLISRNLIMV-RKF-NGEIKACGMHDLLREFCLTEVELTQFM---YV--R-
>XP_004248007.2
FPTRHIN-PVTDE-DIVGFGNDIEKMFQYLIR-T-NDLDVVPIVGMGGQGKTTVARKVYNSDNIVSHFDVRAWCIVSQTYNRRKLLQDILSQV------DI---LADELRKSLMGKRYLIVLDDMW--DCMAWDDLRLSFP-GNRSRIVVTTRLEKVGEQVKCH---TD-PPFLTKEESCELLQKKVFQKE--DFP-PELQDVSRAVAEKCKGLPLVVVLVAGII-KKRK--SWWNEVKD---S-L-FDLNREEESLSTMQLSYYNLTDCLKPCLLYMGMFQEDAIIRVSELISLWIAEGFVQS-ESGR-EEAAEGYLMDLIQSNVVMV-SN--NGKVKYCQVHDVVLHFCLEKSLEEKFML--AV-FNR
>XP_004248043.1
LPDRHSN-LVTDE-EVVGFENKAEELIDYLIR-T-NELDVVPIVGMGGQGKTTIARKLYNNDIIVSRFDVRAWCIISQTYNQRELLQDIFSQV------DV---LADMLRRKLMGKRYLIVLDDMW--DCMVWDDLRLSFP-GIRSRIVVTTRLEEVGKQVKYH---TD-PPFLTTEESCQLLQKKVFQKE--DCP-PELQDVSQAVAEKCKGLPLVVVLVAGII-KKRK--SWWNEVKD---A-L-FDLDSEEESLATMQLSFDNLPHCLKPCLLYMGMFSEDARIPASTLISLWIAEGFVEN-ESGT-EEEAEGYLMDLISSNMVML-SK--KGKVKYCQVHDVVHHFCLEKSREAKFML--AV-LTR
>XP_004248174.1
------SE-------VLDLDNDLMTVKSRLIG-PPSKLDVVSIVGMGGIGKTTLARKVYDDIYMEHHFYVRAWITVSQMHQHREMLLGILRSL--YLKSTE---LAEQVYRSLKGRRYLIAMDDVW--DTTAWDVVKR-FP-KNGSRVILTSRLANVGIYASSG---SP-PRCLSVDRSLKLFNLKVFGRE--NCP-LELEKATKQIVGKCQGLPLAIVVVAGFC-SKIS--NCWEDVAH---K-I---IVSRETMD-LLALSYKHLPHHLKPCFLYMGAFPKDYEISVSRLIKLWIAAEFLEY-FEMD-EEVAEGYLKDLIDRSLIMV-KKS-SGKVKTCEVHDLLHDLIIREAWKERSIY--FT--HR
>XP_004248175.2
RSPP--QK-MVEE-EVVGFDDEARKISSRLTN-S-EELEIISIVGMGGLGKTTLAKKVYTDSSIEFHFYNRAWIYVSQLYSRKEVFLGILDSL--YKMNDE---LAGELFSHLRSKRYLVVIDDVW--TMEAWDDLQM-FP-ATGSRILLTTRNTEVALHANPE---GL-PRFLTHEESWELLSKKVF-RKG-ICP-LELEDIGLQIAKKCYGLPLAIVVVSGLL-LKKE--DWWKKIAN---D-V-SSVAR-D-MD-VLALSYKHLPDHLKVCFIYFGVFPEDFEIPVWKLLRLWTSEGFVQ-KGQEC-EDTAEEYLEDLVDRNLVLV-AKA-SGRIKTCRIHDMLRDLSVKMGSEEKFLE--VF--RR
>XP_004248798.1
RGSE--ER-VVEE-DVVGFDEEADIVINRLLG-S-NHLEVVPVVGMPGLGKTTLANKIYKHPKIGYEFFTRIWVYVSQSYRRRELFLNIISKF--HGMCEE---LADEIQEFLKGGKYLVVLDDVW--SDEAWERIKI-FP-NKPNRVLLTTRDSKVAKQCN-----PI-PKFLTEDESWILLEKKVF-HKD-KCP-PELVLSGKSIAKKCKGLPLAIVVIAGAL-IGKG--REWKQVDD---S-V-SELINRDH-NKLVQMSYDRLPYDLKACFLYCSAFPGGFQIPAWKLIRLWIAEGFIQ-YGHLS-ECKGEDNLNDLINRNLVMV-MES-DGQIKTCRLHDMLHEFCRQEAKEENLFQ--EI--RR
>XP_004250409.1
PSSP--QK---EE-NIIGMDDEFNTILDRLTT-T-NELTVIPIFGMGGIGKTTLAKKVYDDSYIRSRFDKHAWVTISEDFNQRQMLLEVASSI---EKSDD---LMEIVYKGLKGRRFLIVIDDIW--STEAWDQMQR-FP-KNKSRILLTTRLKYVADNVSCPE--FP-PSFLSLDDSWNLFTEKLFKKD--SCP-RQLVKLGKHIVQQCQGLPLSIIVVAGLL-VKMD--DNWKKVEE---N-L-KSFGTVSEQS-ILSLSYNYLPQYLSACFLYVGGFPEDTEIGVSKLIRLWIAEQFIKA-SNKR-EVVAEEYLQELIDRSLILA-GKA-NGRMRSCKIHDLLRQLCLSKAHTENVV---HV--RR
>XP_004251533.1
HVDS--SK-SLEH-EMVGHENEFEMMQDQLTR-A-SDLEVVSIVGMGGIGKTTLANKIYTDPFVMSCFDKRAKVTISQDYCVRNVLLRLLSSITYEEQDDG---LADQLQKLLKGPRYLVVIDDIW--TTGAWDDIKL-FP-NCRSRILMTTRNMEVAEYASSG---SP-PRLMNFDESWSLLYEKVFAR-G-FFP-HEFEQLGKQIASKCKGLPLMIVVIAGLL-SKIG--DRWRSVAE---N-V-SSMNT-DLMR-VLALSYYHLPHHLRACFLYFALFPEDKLIFVNELVKLWAAEGFLKV-ETKS-EQVAKQSLKDLVDRSLVFI-QRSFDGKIKACGMHDVIRELCLREARKINFVN--VI--RR
>XP_010312507.1
AFSQ--DQ---VE-NVVGMKDDFNTILDRVTA-T-NELTVIPIFGMGGIGKTTLAKKVYDDSFICSRFDKLAWVTISEEYNERQMLLEVVSSV---EKSDD---LMEIVYRGLKGRRFLIVIDDIW--STEAWDQMQR-FP-DNKSRILLTTRLKYVADYVNCPD--FP-PSFLSLEDSWNLFTEKIFKKD--PCP-PLLEEIGKHIVQQCQGLPLSIVVVAGLL-GKMD--DNWKNVEE---N-L-SSFGTVSEQS-ILSLSYNYLPQYLKACFLYVGGFPEDREINVSQLIRLWIAEQFVKA-KDKR-EVVGEEYLQELVDRSLILT-GKA-NGRMRSCKIHDLLRQLCLSETHTENVV---HV--RR
>XP_010313675.1
HIST--SS-------PVGFQEDLEKIIDRLRG-P-SELDIICIVGMAGIGKTTLAKRAYNDISVVNRFDVRAWVTVSQEYRERDILFDLFYEIEIYERRDQ---TADRVRKSLICKRFLIVVDDMW--STDAWDNLSR-FP-DNGSRIILTSRLIDLATYVNPD---RQ-PDFLDNDEGWELLRRKIFGKR--GCP-FELEEIGRSIAEKCQGLPLAIVVVAGHL-SKMS--DCWNNVAE---S-V-DSVN--RELD-ILALSYSHLPQHLKACFLYMGAFPEDFEIHVWKLIRLWVAEGFLNA-GVTT-EEIAEECLEDLIDRSLVLA-VKS-NGKLKTCKLHDIMRDFCLEEAKRQNFL---HF--RR
>XP_010315011.2
KPVERKS-LTTDK-IIVGFEEETNLILRKLTS-P-ADLDVISITGMPGSGKTTLAYKVYNDKSVSSHFDLRAWCTVDQGYDDKKLLDTIFSQV------ID---VADKLRKQLFGKRYFIVLDDVW--DTTTWDELTRPFP-KKGSRIILTTREKEVALHGKLN---TD-PRLLRPDESWELLEKRAFGNE--SCP-DELLDVGKEIAKNCKGLPLVADLIAGVI-AGRE--SVWLEVQS---S-L-SSILNSVEVMKVIELSYDHLPHHLKPCLLYFASWPKDTTTTIYELNIFLGAEGFVGK-EMKS-EEVVKIYMDDLISSSLVIC-FN------LNFQIHDLVHDFCVIKARKENLLD--QI--RQ
>XP_010319214.1
KSVS--PR-SIHE-NMEGYNEERKNMVARLTY-S-KKLQVVSVVGMAGIGKTTFAKTTLFD-INKEDFPIRGWITVSENYDLRELLLRLLRDV--DGMDNG---LAAHLKQVLQGKRYLIVVDDIW--SNSDWDNIRH-FP-GDKSRILLTSRDKKVGAYAAKDG------RPLTQDESRNLFYHRAFGKNTI----SKFKKVGEKVITNCKGLPLMITAVAGIL---RS-LYEWMEVAE---S-V-SSVND-DALQ-VVALSYNNLPSLMKACFLHFGVFPKSHGIPVKKLTRLWIAEGLVYP-GVEE-EQAADRVLHDLIGKSVVIV-DKW-DGKIKTCRIHDVFHDFCSKESESENLL---CV--RW
>XP_010319380.1
------VQ-SLEN-HVVGFDEEATKVINRLVE-A-ECLDVIPVVGMPGLGKTTLARKIFNDPKISREFFSYIWVFIGQSTCVKDILFNILKGF--KNRNEA---ITDEIRKRVNGGKCLIVLDDVW--DPNVVDIVKT-FP-KKAHRIMMTTRHEDIARSVN-----KY-PKFLDGDESFQLLEKRAFGVS--RCP-VELVEHGEAIVAKCSGVPLTIVVIAGAL-RGRT--IDWKVVRE---N-V-GKLIQEDKVN-VVRLSYNHLPQEKKSCFLYFGAFPQGFDIPAWKLIRLWIAEGLIMSKSGNE-EEIAEYYLNDFANRNLVMV-MKS-NDRIKTCRVHDMLHEFCVEEATRLTLFK--QV--RR
>XP_010319428.1
------HE-SLDD-DVVGFDEEAKKVIKRLVE-PAESLAIVPVVGMPGLGKTTLARKIYNDTTLSFEFFSTIWIYAGPECKIKDLYHKILKHF--LDEDDH---LAKVISGFMKGGRCLIVLDDVW--EANVIDHVKK-FP-KKGHRIMMTTRDGLLAAYKN-----AE-PKFLLADECFELLEKRVFGKG--SCP-DELKDVGERIAGNCGGVPLIVVVIAGAL-AGRS--TDWEIVER---D-V-AR-AFTVNGV-FVEMSYDRLSQEMQTCFLYSGIFPRGFDIPAWKLIRLWIAEGLIKPQSS-T-EEIAELHLNDLVHRNLVIL-LES-DGQIKTCRLHDMLHQFCRTKAADKWLYQ--EI--RR
>XP_010319429.1
-----PTT-LAREPQMVGLTEEANEMKRLIVG-T-EEVECIAIVGMTGLGKTTLARKLWSDSQITDKFCKNIWVSVGQSNDLKNMLFVILKSVEFRCNGEN---LAKLIAKFVQDMRCLVVLDNVCGSN-----FFKN-LP-NKGHRILMTTRRRDVAASC------SKEPKFLDGEDSFRLLEKIVFDNGRHK----ELVEVGKSIASKCGGLPLAIEVIAGAL-KKVD--YYWKRVEN---N-----VVRENDWK-IVEASYGSLSSEMKACFLYCLAFPKGYDIPFQMLISLWMAEGLIES---SSPKDKAEDHLMEFENLNLVTV-SREITGSIKKIKCNEIFYDFYRMEVTKESVFQ--QL--RR
>XP_010320570.2
HTSQLARITSTRE-EMVGFDEVVQTLKGKLIR-S-SELDLISIVGMAGLGKTTLANKLFLDQFVVSHFDVRAQCCVSQVYTRKDLLLTILRSV----PENE---LADKLRKLLFGQRYLILIDDVW--ETTACDELMPCFY-NNGSRLILTTRHDHVAYHAKLV---SD-PRKFTLEESWMLLKNKVFNEK--CCP-VVLEDVGQKIAQKCGGLPLSVVLVAGIL-ETME--HCWEQVAI---N-L-GPIQAKED---IINLSYQDLPFHLKPCFLYFGVLSEDEEIKVSKLTWLWTAEGLVRT-TEKL-EDIAENYLKNLIGRNLVMV-SKS-DGKTKTCRIHDLLLEFCKKKAKVENFLQ--CI-SRR
>XP_010320686.1
KWSELKKRPGING-KTIGFEDEIEKLIHRLTG-F-EGLDIISIVGMPGAGKTTLANRLYSYHPVVYRFDILGYCHVSPVYSKRGVLLSLLRVS----RTST---LEDILVRNLRSRRYLILLDDVW--DRNVWGDLKRYFP-NNGSRILLTTRNDDVAYYVESV---GK-PRLLTYEESWELLCIEVFGNK--SCS-PLLEKVGQEIARKCGGLPLSIVLVAGIL-SKME--ECWSRVAK---D-L-GSMASDKA---IIEPSFQHLPYYLKPCFLYFGTFLEDEEINVSKLTWMWIAEGFVSN-EGKS-QDIAKGYLDILIRRNLVMN-AKS-DGNVKACRVHDLLLDFCKKKGGEEHFLS--WT-SRR
>XP_010320708.1
------TS---EE-TYVGMKKDYKAILNCLNA-T-KELIVISLIGMGGIGKTTLARKVFDNSIIRDRFEKHAWVTISEQYNKRQMLLEVASSI---EMSND---LMVIVYRSLKGRRFLIVIDDLW--STEAWDQMRR-FQ-NNKSRIILTTRLKHVADYASSPD--FP-PSFLSFKDSWKLFTKKLFRKD--RCP-PQLRKIGKHIIQQCQGLPLSIIVIAGLL-SKID--DNWKKIEQ---D-L-NSHGSVLEQA-ILCLSYNYLPPYLKACFLYIGGFPEDMEIRVSKMMSSWIAEQFIKA-SDTR-EVVAEKYVQELMDRSLILG-KTP-NGRFKTCKIHDLLRQLCIREAQIENVV---HF--RR
>XP_010320780.1
----------IDE-ELVGFDEHAQNITDYLIR-T-WDLDVVSIVGMAGLGKTALARKVYNSRSIIDRFDVRAWCSVSQTYNRRQLVLQILTQINYVN--LD---PEDILRKCLNGKRYLVVLDNIW--DGKAWDDFQSCFP-NHGSRIMITTRDKAMASYVKGY---SF-PPRLEDDQSWELLQKKVFGRGK-SCP-LELVNVGKLVAKACRGLPLLIIMIAEVL-SR-E--SSWLKVAY---D-I-SSVPNKEIIMMTIQSSYDHLLDHLKPCLIYMGLFPKKYEIPVSDLLKWWIAEEFVHH-DTK--EELSEICLHDLVGTNLVVV-SKS-NGKMKCCIVLDHVRDFCLRKITEEKFI-------QR
>XP_010320781.1
----------IDE-ELVGFDEHAQNITDYLIR-T-WDLDVVSIVGMAGLGKTALARKVYNSRSIIDRFDVRAWCSVSQTYNRRQLVLQILTQINYVN--LD---PEDILRKCLNGKRYLVVLDNIW--DGKAWDDFQSCFP-NHGSRIMITTRDKAMASYVKGY---SF-PPRLEDDQSWELLQKKVFGRGK-SCP-LELVNVGKLVAKACRGLPLLIIMIAEVL-SR-E--SSWLKVAY---D-I-SSVPNKEIIMMTIQSSYDHLLDHLKPCLIYMGLFPKKYEIPVSDLLKWWIAEEFVHH-DTK--EELSEICLHDLVGTNLVVV-SKS-NGKMKCCIVLDHVRDFCLRKITEEKFI-------QR
>XP_010320900.1
ASSQLASKQRINE-EIVGFEDVKDELIGKLKG-P-SGLDVISIVGMAGLGKTTLANKLYSDESVVSYFDIHAHCCVSQQYTRKDLLLAILHDI----TENE---LADKLRKLLMRKRYLLLIDDVW--ETSAWDDLKLCFP-NNGSRIILTTRHYEVASHAKHD---SD-PRSLNNDESWMLLNKKVFNNE--SCP-LIPRDIGQEIVRKCGGLPLSIILVAGIL-TRMK--HCWEQVAT---N-L-GPIQDQEG---TLDLSYQHLPPYLKPCFLYLGLFPEDREIQVSKLTWLWIAEGFIKP-AGKT-EEIAENHLENLVGRNLVMV-KKF-DGRIKACRIHDLVHEFCRKKAKLENIIQ--RI-TRR
>XP_010320901.1
ASSQLASKQRINE-EIVGFEDVKDELIGKLKG-P-SGLDVISIVGMAGLGKTTLANKLYSDESVVSYFDIHAHCCVSQQYTRKDLLLAILHDI----TENE---LADKLRKLLMRKRYLLLIDDVW--ETSAWDDLKLCFP-NNGSRIILTTRHYEVASHAKHD---SD-PRSLNNDESWMLLNKKVFNNE--SCP-LIPRDIGQEIVRKCGGLPLSIILVAGIL-TRMK--HCWEQVAT---N-L-GPIQDQEG---TLDLSYQHLPPYLKPCFLYLGLFPEDREIQVSKLTWLWIAEGFIKP-AGKT-EEIAENHLENLVGRNLVMV-KKF-DGRIKACRIHDLVHEFCRKKAKLENIIQ--RI-TRR
>XP_010320925.1
YKAEYKTTQRANE-EMEGFQDTIDELKDKLLG-S-PELDVISIVGMPGLGKTTLAKKIYNDPEVTSRFDVHAQCVVTQLYSWRELLLTILNDL----KEDG---IADELRRFLLTKRFLILIDDVW--DYKVWDNLCMCFS-SNRSRIILTTRLNDVAEYVS------D-PRLFRDDESWTLLQKEVFQGE--SCP-PELEDVGFEISKSCRGLPLSVVLVAGVL-KQKK--DSWKVVEQ---S-L-SSIGSLESIS-IIGFSYKNLPHYLKPCFLYFGGFLQGKDIHVSKMTKLWVAEGFVQA-NENG-EDTAQGFLDDLIGRNLVMA-ME--NAKVKTCRIHDLLHKFCMEKAKQEDFLL--QI---R
>XP_010321400.1
NPVERNSSSTVGK-IIVGYEEETEWIIRKLTS-P-AELDVISIVGMPGIGKTTLAYRLYNHKSIVDHYDVCAWCTVDQERNEKKLLQKIFNQV---DIDDD---VADKLRRRLCGQRYLIVLDDMW--DTATLDELMRPFP-HKGSRVILTSRKKEVALHGKCH---TD-PRLLRSEESWELSEKKVFGEG--RCP-DELEDVEKRIARKCDGLPLVVDLIGGVI-SRKE--ALWAEVLN---D-L-SSIFKDEKVLKVIQLSYDHLSDHVKPCLVYLATYPKDKDIRMSELKDLWISQGL----EMRS-EEVVD----ELISSSLVIP-F-------SIFKIHDLVHDFCYIKSRKEKLFH--FI-SRG
>XP_010321401.1
NPVERNSSSTVGK-IIVGYEEETEWIIRKLTS-P-AELDVISIVGMPGIGKTTLAYRLYNHKSIVDHYDVCAWCTVDQERNEKKLLQKIFNQV---DIDDD---VADKLRRRLCGQRYLIVLDDMW--DTATLDELMRPFP-HKGSRVILTSRKKEVALHGKCH---TD-PRLLRSEESWELSEKKVFGEG--RCP-DELEDVEKRIARKCDGLPLVVDLIGGVI-SRKE--ALWAEVLN---D-L-SSIFKDEKVLKVIQLSYDHLSDHVKPCLVYLATYPKDKDIRMSELKDLWISQGL----EMRS-EEVVD----ELISSSLVIP-F-------SIFKIHDLVHDFCYIKSRKEKLFH--FI-SRG
>XP_010322775.1
ELIEPTS-SSFAE-VTVGHEEDEAWIIGQLDE-E-SELDVISIFGMPGVGKTTLANKVYNNTLVASHFHVRAKCTVSQK---------------------------------------------------------------------------------------------------------------------------------------------------------------------------------------------------------------------------------------------------------------------------------------------------
>XP_010322858.1
-GHS--SR---PE-NVVGLEDDLVRIIRRLKG-T-LSREIIPILGMGGIGKTTLARKAFDDFETRNRFDIHIWVTVSQEYRIRGMLLDILRST---ESNID---LMDMIYKKLKGWRYLVVMDDIW--SSEVWDLMTR-FP-NNGSRIILTSRQEEVASHADPD---SN-PNLLNLDNSWKLIRDRVFGVE--ACP-PELEDIGEQIAQRCQGLPLALLVVAGHL-SKIS--ESWNDVSK---S-V-SKVADESDLG-VLAMSYNYLPDHLKPCFLYMGVFPEDSVVNIVRLINLWISEGFI------S-ELVGRDCMEDLVSRNLVMV-RNF-NGETKTCGVHDLIRDLILREAEKEKFL---EV--KR
>XP_010324491.1
GSTS-RSRVSTLE-NMVGHINEQANMRRRLIT-S-SQLEVISIAGMGGIGKSTFAKKLFSDPSVVGFFDVRGWITVSKDYSSRKMLISLLQAT---EVINA---LADRLQKSFKGKRYLIVVDDIW--STEAWDDISQ-FP-NNRSRILLTTRSMEVARHASSP---KN-PRFLDPEESWNLFCQKAFSKK--DCP-AEFESVGKVVVENCKGLPLMISVVAGSL-S-SK--NEWNEVAQ---S-V-SSVNL-DDSG-VLALSYNHLPPDLKVCFLYFGVFKKASEISVENLIRLWMAEGLFKLR--RD-EKEACSLLHDLIDRSLIVV-CKL-DGKIKTCRIHDLLHDLCLRESESESLL---YV--RR
>XP_010327076.1
------SK-------MLDLDNDLMTVKSRLIG-PPSKLTVVSIVGMGGIGKTTLARKVYDDIYMEHHFYIRAWITVSQMHQHREMLLGILRSL--YQKNIE---LAEQVYRSLKGRRYLIGMDDVW--DTNAWDVVKR-FP-KNGSRVILTSRLANVGIYASSG---SP-PRCLSVDQSLKLFNLKVFGRE--TCP-LELEKATKQIVEKCQGLPLAIVVVAGFC-SKIS--DCWEDVAH---K-I---VVSRETMD-LLALSYKHLPLHLKTCFLYMGAFPKDFEITVSKLMKLWIAAEFVKR-PEKD-EEVAHGYLRDLIDRSLIMV-KKS-SGEVKTCKVHDLLHDLIIREAWKERLIY--FT--HR
>XP_019066422.2
PSTL--EK----E-EIVGMEDDFNTILDSLTT-T-DELIVIPILGMGGIGKTTLARKVFGDSYIRSRFDKHAWVTISKEYNQRQMLLEVVSSV---EMSDD---LMEIAYKGLKGRRFLIVIDDIW--STKAWDQIQR-FP-DNKSRILLTTRLKNIADYVSCPD--FP-PSFLSLDDSWNLFTEKIFKKD--PCP-PLLVKIGKHIVQQCQGLPLSVIVVAGLL-GKID--NNWKIVEG---N-L-NSFGTVSEQS-ILSLSYNYLPQYLRACFLYVGGFSEDMEIDVSKLIRLWIAEQFVKARSNKR-EVVAEEYLQELIDRSLVLV-GKA-NGRMKTCKIHDLLRQLCIREAKTENGL---NV----
>XP_019066695.1
AFSQ--DQ---VE-NVVGMKDDFNTILDRVTA-T-NELTVIPIFGMGGIGKTTLAKKVYDDSFICSRFDKLAWVTISEEYNERQMLLEVVSSV---EKSDD---LMEIVYRGLKGRRFLIVIDDIW--STEAWDQMQR-FP-DNKSRILLTTRLKYVADYVNCPD--FP-PSFLSLEDSWNLFTEKIFKKD--PCP-PLLEEIGKHIVQQCQGLPLSIVVVAGLL-GKMD--DNWKNVEE---N-L-SSFGTVSEQS-ILSLSYNYLPQYLKACFLYVGGFPEDREINVSQLIRLWIAEQFVKA-KDKR-EVVGEEYLQELVDRSLILT-GKA-NGRMRSCKIHDLLRQLCLSETHTENVV---HV--RR
>XP_019066753.1
PFSP--DQ---VE-NVVGMKDDFNIILDRLTA-T-DELIVIPILGMGGIGKTTLARKVYDDSCIRSRFDKLAWVTISQEYNERQMLLEVVSSI---EMSND---LMEIVYRGLKGRRFLIVIDDIW--STEAWNQMQR-FP-DNKSRILLTTRLKYVADYVNCPD--FP-PSFLSLEDSWNLFTEKLFKKD--QCP-PLLVEIGKHIVQQCQGLPLSIVVVAGLL-GKMD--DNWKNVEE---N-L-SSFGTVSEQS-ILSLSYNYLPQYLKACFLYVGGFPEDREINVSQLIRLWIAEQFVKA-NNKR-EVVAEEYVQELIDRSLILM-DST-NGRMKTFKIHDLLRQLCLSETHTENVV---HI--RR
>XP_019066849.1
DTSS--SE------NMVGRDKEKERMLEELRG-K-DELKVIPIVGMGGIGKTTLAKQVFNHPSIQSRFDVRAWATICKEYNVKEILLSLLQSI--YSRDEA---LADLLQKKLKCRRYLIVIDDIW--CYKAWDDTRQ-FP-NNGSRILLTTRHTEVAIYASSS-------NLMNADESWNLLKSKAFANE--SFT-PELETIGEKIASKCQGLPLTIVVVAGLL-SKSK--EEWENVAE---N-I-KSVTK-DPLR-VLGLSYNYLPNELKACLLYFGIFPEDSEISVKRLVRLWIAEGFLKL---EG-EEEAKNRLQDLVDRCLVLV-SQADGRNVKTCRIHDLVHELCLREAQSQNFL---FI---W
>XP_019066850.1
DTSS--SE------NMVGRDKEKERMLEELRG-K-DELKVIPIVGMGGIGKTTLAKQVFNHPSIQSRFDVRAWATICKEYNVKEILLSLLQSI--YSRDEA---LADLLQKKLKCRRYLIVIDDIW--CYKAWDDTRQ-FP-NNGSRILLTTRHTEVAIYASSS-------NLMNADESWNLLKSKAFANE--SFT-PELETIGEKIASKCQGLPLTIVVVAGLL-SKSK--EEWENVAE---N-I-KSVTK-DPLR-VLGLSYNYLPNELKACLLYFGIFPEDSEISVKRLVRLWIAEGFLKL---EG-EEEAKNRLQDLVDRCLVLV-SQADGRNVKTCRIHDLVHELCLREAQSQNFL---FI---W
>XP_019068848.2
-SST--IN---SE-DIVGIDDDLEIIVKRLIG-P-SDLEIVTITGMGGIGKTTLARKAYDHLQIRYHFDILAWVTITQEFRNRNVLLEALRCI-----DDN---LADLVQKKLKGRRYLVVVDDIW--TKNVWDSIRG-FP-KNGSRILLTTRETEVAMYASTC---S--PIHLSLENGWRLLCDKVFGQK--EHP-PELDEIGKEIVEKCQGLPLTISVIAGHL-SKVA--EGWKDVAR---N-L-SEIASHPNLG-VLGLSYYHLPNRLKPCFLSMSSFPEDFQVDTRRLIQLWIAEGFIRT-SRKS-EEVAEHYLEDLISRNLIQA-RKF-SGEIKACGIHDILREFCLIEAEMTNHM---HV--KR
>XP_019068849.1
-PST--SY----S-DL-GLEDDLKIIIKRLTG-P-SDIDIVTITGMGGIGKTTLAKKAYDHLTIRYHFDVFAWLTISQEFRCRNVLLEALHCI-----DEN---LADLVQKQLKGRRYLVVVDDIW--SSDVWDSIRG-FP-NNGSRILLTTRENEVAMYANSC---S--PSLLSAENGWKLLCDKVFGPN--DHP-PELEEIGKEIVEKCQGLPLTISVIAGHL-SKVV--ESWKDVAR---T-L-SKIASHPDLA-VLGLSYHHLPSRLKPCFLSMSSFPEDFRFET---------------------------------------------------------------------------------
>XP_019068866.1
------TQ-AEED-VVVGFNKPAEDVKERLCE-S-KDLDVIPIVGMPGLGKTTLSRKVYNDSSLDFYFYHKIWIYVGTSKKPKDILVEIVKEV--KDKDED---LAHIIRDFLERGKHLIVLDDVW--DTQVVDFVKK-FP-KRGDRIMLTTRQQRVAEAVS-----AR-PENLSKEDSIKLLEQRVFANKR-TCP-IELQGYRDGIVDKCCGVPLAIVVISGAL-RGCM--SEWRVVEE---N-V-GKLINKDDLK-FVETSYNHLPQEKKAAFLYFGVFPQGFDIPAWNLIRLWVAEGLIKSGKDSE-EKVAETYLSDFASRNLVMV-MQS-NGQIKTCRLHDMLHEFCIIEAARISLFQ--QV--RR
>XP_019068867.1
------TQ-AEED-VVVGFNKPAEDVKERLCE-S-KDLDVIPIVGMPGLGKTTLSRKVYNDSSLDFYFYHKIWIYVGTSKKPKDILVEIVKEV--KDKDED---LAHIIRDFLERGKHLIVLDDVW--DTQVVDFVKK-FP-KRGDRIMLTTRQQRVAEAVS-----AR-PENLSKEDSIKLLEQRVFANKR-TCP-IELQGYRDGIVDKCCGVPLAIVVISGAL-RGCM--SEWRVVEE---N-V-GKLINKDDLK-FVETSYNHLPQEKKAAFLYFGVFPQGFDIPAWNLIRLWVAEGLIKSGKDSE-EKVAETYLSDFASRNLVMV-MQS-NGQIKTCRLHDMLHEFCIIEAARISLFQ--QV--RR
>XP_019068911.1
ESIVLTS-SPFVE-VTVGHEEEEAWIIGQLDE-E-SELDVISIVGMPGVGKTTLANKVYNNTLVASHFHVRAKCTVSQKY-------------------------------------------------------------------------------------------------------------------------------------------------------------------N-L-DSISTNSL---VMQLSYDHLPCHLKPLLLYFATTQKSQRTPVSTLMQLWMAEGFVDH----S-EEVTQSYLDALISSNLIMV---T-STMIKVCYMHDVVHDFVSVKAENEKFFK--LI-SHR
>XP_019069317.1
ISSESINTPRITDEEVVGFEDVMEKLREQLIR-T-KQLDVISVVGMPGLGKTTVANKLYSDELVVSRFDIRAKCCVSQAYSRRSVLLSILRDA----PTDV---LADQLRKTLLWKRYLILVDDIW--EASVWDDLRCCFH-NNGSRIILTTQHADVAENAKSV---SD-PRILNDDESWKLLKQKVFGEE--SCF-MLLSNVGQEIANKCRGLPLSIVLVAGML-TKME--KCWKQVAK---N-L-CTVLSNKA---IIEQSYQNLPYHLKPCFLYFGVFLEDKEINISILTWLWISEGFIKS-DDKS-EDIAEGYLENLIGRNLVMV-AKS-GGKVKTCRIHDLLLYFCKEIAREKNLLL--WM-SRR
>XP_019069333.1
KPVEIKKSSTTDQ-IIVGFEEETEWIIRKLTS-P-TEVDVISIVGMPGLGKTTLAYRVFNNKSVVDHFDVRAWCTVDQEHNDKKLLQKIFNQV---DIDED---IADKLRKELFGKRYLIFLDDLW--DIETWNELTRPFP-QRRSRIILTSRKREVALQGKHH---SD-PRLLTPEESWDLLVKRVFGEE--RCP-DELLVVGEEIARKCAGLPLLLDLIGGVI-ARQE--ALWLEVLN---N-L-NSILKDEEVMKVIQLSYDHLPNHLKPCLLYLASYPKDNYIKISELKHLWSSEGLVEH-EMKS-DELLEVYVDELISSSLVVV-FY------PIFRIHDLVHDFCLIKSRNEHLFD--VI-SRA
>XP_019069347.2
KPVERNSLSTVGK-IIVGFEEETEWIIRKLTS-P-AEIDVISIVGMPGLGKTTLAYRVYNDKSIVDHFDVCAWCTVDQEHNEKKLLQKIFNQV---DIDDE---VADKLRKQLFGKRYLIVLDDIW--DTAIFDELTRPFP-QKGSRVILTSRKKEVALHGKCH---SN-PRLLRSDESWELLEKSVFGEE--RCP-DELKYVGEKIAQKCDGLPLVLDLIGGVI-SRKE--TLWLEVLN---N-L-SSIFKDEEVVKIIQLSYDHLSDHVKPCLVYLASYPKDEDIRISELKDLWIFQGLVQQ-VMKS-EEVVDV----LISSSLVIP-F-------SICKIHDLVHDFCYIKSRKEKLLH--FI-SRG
>XP_019069358.2
KPVERHSSSIVGK-IIVGFEEETEWIIRKLTS-P-DEIDVISIVGMPGLGKTTLAYRVYNDKSIVDHFNVCAWCTVDQERNEKKLLQKIFNQV--HDIDDD---VADKLRRKLFGKRYLIVLDDMW--DTDILDDLMRPFP-HEGSRVILTSRKKEIALHGKCH---SD-PRLLRSEESWELFNKRVFGEE--GCP-DELKDVGEKIALKCGGLPLVVDLIGGVI-SKKE--ALWAEVLN---D-L-SSIFKDEEVVKVIQLSYEHLSHDVKPCLLCLATYPKDEDISMSELKDLWIFQGL----EMKS-EEVVD----ELISSSLVIP-F-------SIFKIHDLVHDFCYIKSRKEKLLH--FI--RG
>XP_019069402.1
NPVERNSSSTVGK-IIVGYEEETEWIIRKLTS-P-AELDVISIVGMPGLGKTTLAYRVYNHKSIVDHYDVCAWCTVDQERNEKKLLQKIFNQV--HDIDDD---VADKLRKRLCGQRYLIVLDDMW--DTATLDELMRPFP-HKGSRVILTSRKKEIALHGKCH---SD-PRLLRSEESWELLEKRVFGEE--GCP-DELKDVGKKIARRCGGLPLLVDLIGGVI-SRKE--ALWAEVLN---D-L-SSIFKDEEVVKVIQLSYDHLSDHVKPCFVYLASFPKDEDISMSELKDLWISQGL----EMKS-EEVVD----ELISSSLVIP-F-------SIFKIHDLVHDFCDIKCRKEKLLH--FI--RG
>XP_019069404.2
KPVERNSSSTVGK-IIVGFEEETEWIIRKLTS-P-AEIDVISIVGMPGIGKTTLAYRVYNHKAIVDHFDVCAWCTVDQERNEKKLLQKIFNQV---DIDDG---VADKLWKQLCGKRYLIVMDDMW--DTETLDELMRPLP-HKGSRVILTSRKKEVALHGKCH---SD-PRLLRSEESRELLKKRVFGEE--GCP-DELMDVGKRIAKKCGGLPLVLDLIGGVL-SRKE--TLWLEVLH---S-L-SSIFKDEEVVKAIQLSYYHLSDDVKPCLVCLATYPKDEDIRMSELEDLLIFQGL----EMKS-EEVVD----ELISCSLVIP-F-------SIIKIHDLVHDFCDIKCRKEKLFH--FI--RG
>XP_019069438.1
YKSEYKTSPTGNE-EMVLFQDVMEKIKKQLLG-S-SQLDVISIVGMPGLGKTTLAEQIYNDQIVAGYFDVHGKCHVTQTYSWRELLVTLLNDM----KADD---LAKELRQFLLTKRFLILIDDVW--DTKAWDYLHMCFQ-KNGSRIILTTRLSEVAQYAS------N-PPLLRDDESWKLLQKKVFRRG--SCP-PELGDVGFRIAKSCGGLPLFIVLVAGVL-KEKN--DLWKEVEE---S-L-DAIDSLESMS-IIGFSYMNLPHHLKPCFLYFGGFLRGKSIHVSKLTRLWLAEGFVLE-NEKR-EDVAEDFLKNLISRNLVMD-ME--NGKMKTCRVHDLLHKFCLEKAKQENFLL--WI---R
>XP_019069506.1
KSVESKS-PTVGK-IIVGFEEETKWIIRKLTS-P-AEIDVISIVGMPGLGKTTLAYRVYNDKSIVDHFDVCAWCTVDQECNEKKLLQKIFNQV---DIDED---VADKLRRKLCGQRYLIVLDDMW--DTATWDELTRPFP-QKGSRVILTSRKKEVALHGKCY---SD-PRLLKPKESWELLEKRVFGEE--GCP-DELKDVGEKIARKCDGLPLVLDLIGGVI-SRKE--ALWLEVLN---N-L-SSIFKDEEVAKVIQLSYDHLSDHVKPCLVYLASYPKDKDIMISELKDLWIAQGLVQQ-EMKS-EEVVEIYVDELISSSLVIP-F-------FIFKIHDLVHDFCYIKSRKEKLFD--FI-SRG
>XP_019069562.1
YKAEFKTSPRENE-EMEGFHEAMDKIKRQLLR-S-SQLDIISIVGMPGIGKTFLAEKIYNNLIVTPHFDVHAKCRVTQLYSWKELLLTILNDL----KEDG---LATELRQVLLTKRFLILVDDVW--DKTVWDHLYMCFR-KNGSRIILTTRLSDIANYAS------E-PRLFRDDESWTLLQEEVFQGE--SCP-TELVDVGFRIAKSCGGLPLSIVLVGGVL-KEKE--DLWKEVEE---S-L-GSIGSLKSMS-LIGFSYKNLPHHLKPCFLYFGGFFKGKDIHVSKLTRLWQAEGFVQA-KEK--TDTAHDFLEDLISRNLVMV-MK--NDKVKSCRIHDLLHNFCLEKSKQENFLN--QM---R
>XP_019069678.1
KPVESKS-LTTDK-IVVGFEEETKWILRKLTS-P-TDLDVISITGMPGSGKTTLAYKVYNDKSVSSHFDLHAWCTVDQGCDEKKLLNKIFKQV------ID---VADKLRKQLYGKRYLIVLDDVW--DTTTWDELTRPFP-KKGSRIILTTREKEVALHGKLN---TD-PRLLRSEESWELLQKRAFGNE--SCP-NELLDVGKEIAENCKGLPLVADLIAGVI-AGRE--SVWLEVLN---N-S-HSILKNVEVMKVIEISYDHLSDHLKPCLLYFASWPKDTIMTIYELNGFLGGEGFVGK-EMKS-EEVVKIYMDDLISSSLVIC-FN------PTYQLHDLVHDYCLIKARKENLFD--RI--RQ
>XP_019069769.1
-PST--ASY-DDD-EVVGFEKDAEIIMKKLIR-T-KERDLISIYGMPGLGKTTLARKVYNNPSIVNYFEVKAWCAVSQAYNRSTLLVEIFKQA-IKE--DD---VADMLRKVLIGKRYLIVLDDIW--EVEAWEDLGICFP-ECGSRVMVTTRIEQVAKHLQHH---SH-PSFLSSKKSWELLEKKVF-RGE-SCP-PDLLEAGLQVALHCKGLPLVVVLIAGMI-AKMD--SLWLEVAN---D-L-SSLALGEQSMKVIQSSYDHLENHLKPCLLYMALFPEDHKITVDDLLKLWMAEEFVLN-ETN--EEASRVCLSDLLNRSLIMV-SGF-YDNVQYCSLHDVVREFCLRKLTEDKYMQ--LT--SR
>XP_019071116.1
MPDQHHNSLMNDE-DIVGFGIVAEKMIHSLTR-T-NELDVIPIVGMGGQGKTTCARLLYNNEIIVSHFDVRAWCIISQTYNRKELLQDIFSQV------GE---LADMLRKSLLGKWYFIVLDDMW--D--------------------VTTRLEKVGEYVKHH---TN-PPFLTLKESWELLQKKVFQNK--SCL-SELYDVSLEVAKRCKGLPLVVILVAGII-KK-K--SWWHEVKD---A-I-YSLG-EEESRGTVHLSYDNLPDYLKPCLLYMGMFPEDHNISASNLINLWIAEGFVQD-ESGR-EEAAEGYLMDLISSNVIMV-SK--NGKVKYSQVHDIVLHFCLERSREEKFML--AV-SSR
>XP_019071638.1
------SE-------VLDLDNDLMTVKSRLIG-PPSKLDVVSIVGMGGIGKTTLARKVYDDIYMEHHFYVRAWITVSQMHQHREMLLGILRSL--YLKSTE---LAEQVYRSLKGRRYLIAMDDVW--DTTAWDVVKR-FP-KNGSRVILTSRLANVGIYASSG---SP-PRCLSVDRSLKLFNLKVFGRE--NCP-LELEKATKQIVGKCQGLPLAIVVVAGFC-SKIS--NCWEDVAH---K-I---IVSRETMD-LLALSYKHLPHHLKPCFLYMGAFPKDYEISVSRLIKLWIAAEFLEY-FEMD-EEVAEGYLKDLIDRSLIMV-KKS-SGKVKTCEVHDLLHDLIIREAWKERSIY--FT--HR
>XP_019071639.1
------SE-------VLDLDNDLMTVKSRLIG-PPSKLDVVSIVGMGGIGKTTLARKVYDDIYMEHHFYVRAWITVSQMHQHREMLLGILRSL--YLKSTE---LAEQVYRSLKGRRYLIAMDDVW--DTTAWDVVKR-FP-KNGSRVILTSRLANVGIYASSG---SP-PRCLSVDRSLKLFNLKVFGRE--NCP-LELEKATKQIVGKCQGLPLAIVVVAGFC-SKIS--NCWEDVAH---K-I---IVSRETMD-LLALSYKHLPHHLKPCFLYMGAFPKDYEISVSRLIKLWIAAEFLEY-FEMD-EEVAEGYLKDLIDRSLIMV-KKS-SGKVKTCEVHDLLHDLIIREAWKERSIY--FT--HR
>XP_019071640.1
------SE-------VLDLDNDLMTVKSRLIG-PPSKLDVVSIVGMGGIGKTTLARKVYDDIYMEHHFYVRAWITVSQMHQHREMLLGILRSL--YLKSTE---LAEQVYRSLKGRRYLIAMDDVW--DTTAWDVVKR-FP-KNGSRVILTSRLANVGIYASSG---SP-PRCLSVDRSLKLFNLKVFGRE--NCP-LELEKATKQIVGKCQGLPLAIVVVAGFC-SKIS--NCWEDVAH---K-I---IVSRETMD-LLALSYKHLPHHLKPCFLYMGAFPKDYEISVSRLIKLWIAAEFLEY-FEMD-EEVAEGYLKDLIDRSLIMV-KKS-SGKVKTCEVHDLLHDLIIREAWKERSIY--FT--HR
>XP_025883958.1
PFSP--DQ---VE-NVVGMKDDFNIILDRLTA-T-DELIVIPILGMGGIGKTTLARKVYDDSCIRSRFDKLAWVTISQEYNERQMLLEVVSSI---EMSND---LMEIVYRGLKGRRFLIVIDDIW--STEAWNQMQR-FP-DNKSRILLTTRLKYVADYVNCPD--FP-PSFLSLEDSWNLFTEKLFKKD--QCP-PLLVEIGKHIVQQCQGLPLSIVVVAGLL-GKMD--DNWKNVEE---N-L-SSFGTVSEQS-ILSLSYNYLPQYLKACFLYVGGFPEDREINVSQLIRLWIAEQFVKA-NNKR-EVVAEEYVQELIDRSLILM-DST-NGRMKTFKIHDLLRQLCLSETHTENVV---HI--RR
>XP_025883959.1
PFSP--DQ---VE-NVVGMKDDFNIILDRLTA-T-DELIVIPILGMGGIGKTTLARKVYDDSCIRSRFDKLAWVTISQEYNERQMLLEVVSSI---EMSND---LMEIVYRGLKGRRFLIVIDDIW--STEAWNQMQR-FP-DNKSRILLTTRLKYVADYVNCPD--FP-PSFLSLEDSWNLFTEKLFKKD--QCP-PLLVEIGKHIVQQCQGLPLSIVVVAGLL-GKMD--DNWKNVEE---N-L-SSFGTVSEQS-ILSLSYNYLPQYLKACFLYVGGFPEDREINVSQLIRLWIAEQFVKA-NNKR-EVVAEEYVQELIDRSLILM-DST-NGRMKTFKIHDLLRQLCLSETHTENVV---HI--RR
>XP_025883969.1
STPS--SS-SQKD-HVVGLYDDFLRIADKLTG-P-DKLDVVVIFGMGGIGKTTLAKRIYHDKLIEEHFYVRAWITVSERYKVRNMLLDLL--V-MDEMENE---LGERLYKSLKGQRYLIVMDDVW--YTEAWDDVRR-FP-NNGSRVMVTSRIMKVARYINPL---NP-PRFLTVEESWKLLQKKIFGLDPSCCD-DEMERIGMEISKKCKGLPLAIVMVAGIL-SKES--SKWSDIAE---N-IHSSVT--EELD-ILALSYNHLSRHLKACFLYMGAFPEDVEVPVWRLIRLWIAEGFIKL-SPKT-EFVGQEYLQELIDRSLIIV-SKY-DNRVKTCSIHDILRNFCQEEAKQEKLL---HV--RR
>XP_025884346.1
DTSS--SE------NMVGRDKEKERMLEELRG-K-DELKVIPIVGMGGIGKTTLAKQVFNHPSIQSRFDVRAWATICKEYNVKEILLSLLQSI--YSRDEA---LADLLQKKLKCRRYLIVIDDIW--CYKAWDDTRQ-FP-NNGSRILLTTRHTEVAIYASSS-------NLMNADESWNLLKSKAFANE--SFT-PELETIGEKIASKCQGLPLTIVVVAGLL-SKSK--EEWENVAE---N-I-KSVTK-DPLR-VLGLSYNYLPNELKACLLYFGIFPEDSEISVKRLVRLWIAEGFLKL---EG-EEEAKNRLQDLVDRCLVLV-SQADGRNVKTCRIHDLVHELCLREAQSQNFL---FI---W
>XP_025884479.1
HVDS--SK-SLEH-EMVGHENEFEMMQDQLTR-A-SDLEVVSIVGMGGIGKTTLANKIYTDPFVMSCFDKRAKVTISQDYCVRNVLLRLLSSITYEEQDDG---LADQLQKLLKGPRYLVVIDDIW--TTGAWDDIKL-FP-NCRSRILMTTRNMEVAEYASSG---SP-PRLMNFDESWSLLYEKVFAR-G-FFP-HEFEQLGKQIASKCKGLPLMIVVIAGLL-SKIG--DRWRSVAE---N-V-SSMNT-DLMR-VLALSYYHLPHHLRACFLYFALFPEDKLIFVNELVKLWAAEGFLKV-ETKS-EQVAKQSLKDLVDRSLVFI-QRSFDGKIKACGMHDVIRELCLREARKINFVN--VI--RR
>XP_025884563.1
HIST--SS-------PVGFQEDLEKIIDRLRG-P-SELDIICIVGMAGIGKTTLAKRAYNDISVVNRFDVRAWVTVSQEYRERDILFDLFYEIEIYERRDQ---TADRVRKSLICKRFLIVVDDMW--STDAWDNLSR-FP-DNGSRIILTSRLIDLATYVNPD---RQ-PDFLDNDEGWELLRRKIFGKR--GCP-FELEEIGRSIAEKCQGLPLAIVVVAGHL-SKMS--DCWNNVAE---S-V-DSVN--RELD-ILALSYSHLPQHLKACFLYMGAFPEDFEIHVWKLIRLWVAEGFLNA-GVTT-EEIAEECLEDLIDRSLVLA-VKS-NGKLKTCKLHDIMRDFCLEEAKRQNFL---HF--RR
>XP_025886222.1
EPIKLTS-SSFVE-VTVGHEEDEARIIGQLDE-E-SELDVISIVGMPGVGKTTLANKVYNNTLVASHFKIRAKCTVSQNFNKSKVLREILQQV-------D---LAGKLRVALLDKRYLIVLDDVW--DIATGEMLIACFP-ERGNRVILTSRSSEVGLKVKCH---SD-TQLLTPEKSWDLFVKKVFEDE--GCP-AELSDIGHQIVEKCKGLPLSIVLIAGVI-VRKK--DLWLQIEH---N-L-DSISSNNLMMKVMQLSYDHLPYHLKPLLLYFARSQKSKRTPVSTLMQLWMAEGLVDH----S-VETTQSYLNALISSSLIMV---T-SAMIRACYVHDVVHDFCSVKAKKEKFFK--LI-SRR
>XP_025886337.1
TDG-----------ELVGFTDVCKTIRDQLVG-S-QELDVVSIVGMAGSGKTTLARSFINDDIVVSHFDFFAECRVSQEYTREDLLFSILSSA----GADI---LADRLRKTLLPKRYLLIIDDVW--AVQAWDDLRLCFP-KKGSRIILTTRLKEVATYAKCV---TE-PRSMKDSESWLLLQKKVFGEE--MCP-EELKEVGQNIAFKCNGLPLSIVLVAGLL-AKID--RCWTRMEL---S-F-GEVQDGKD---LVKLSYEDLPNKLKSCFLYFGAFLEDREISVSKLTSLWIAEEFIKN-EDKC-EDTAEDYLSDLIGRNLIMV-SKS-TGKIKACRVHDLMLDFCKEKAKEDNFLL--WL-PRR
>XP_025886344.1
QPTQSTS-SPFVE-VTVGHEKEEAWIIDQLDE-E-SELDVISIVGMPGLGKTTLANKVYKNTLVASHFHVRAWCTVSQXYNKSKVLREILKQV-------D---LAEKLRRALLDKRYLIVLDDVW--DIETGEMLIACFP-KRGNRIILTSRSSKVGLQVKCH---SD-PQLLTPEKSWDLFVKKVFGDK--GCP-AELSKVGHQIVEKCKGLPLAIVLIAGVI-VRKK--DFWLKILH---N-L-DSISTNNL---VMQLSYDHLPCHLKPLLLYFATTQKSQRTPVSTLMQLWMAEGFVDH----S-EEVTQSYLDALISSSLIMV---T-PLMIKVCYVHDVVHDFCSEKAKKEKLLK--LI-SHR
>XP_025886396.1
-SSK--SY---LE-DIVGIDDDLEIIIKRLIG-P-SDLDIVTISGMGGIGKTTLARKAYHHLTIRYHFDILAWVTISQEFQCRNVLLEALHCI---KMDDN---LADLVQKNLKGPRYLVVVDDIW--TENVWDSVRG-FP-NNGSRILLTTRENEVAMYANTC---S--PSLLSGENGWKLVCDKVFGPK--DHP-PELEEIGKEIVEKCQGLPLTISVIAGHL-CKVA--EGWKDVAR---T-L-SEIASHPDLA-VLGLSYHHLPNHLKPCFLSMSSFPEDFQVETRILIQLWIAEGFIRT-G-KS-EEVAIDYLEDLISRNLIQA-REF-NGDIKACGIHDLLREFCLTEAEMTKHM---HV--MR
>XP_025886812.1
YKSEYKTSPTGNE-EMVLFQDVMEKIKKQLLG-S-SQLDVISIVGMPGLGKTTLAEQIYNDQIVAGYFDVHGKCHVTQTYSWRELLVTLLNDM----KADD---LAKELRQFLLTKRFLILIDDVW--DTKAWDYLHMCFQ-KNGSRIILTTRLSEVAQYAS------N-PPLLRDDESWKLLQKKVFRRG--SCP-PELGDVGFRIAKSCGGLPLFIVLVAGVL-KEKN--DLWKEVEE---S-L-DAIDSLESMS-IIGFSYMNLPHHLKPCFLYFGGFLRGKSIHVSKLTRLWLAEGFVLE-NEKR-EDVAEDFLKNLISRNLVMD-ME--NGKMKTCRVHDLLHKFCLEKAKQENFLL--WI---R
>XP_025886865.1
DTSQLAQMTSMSE-EMVGFQDVMYTLRGKLIR-S-SKLDVISIVGMPGLGKTTIANKLFFDQLVVSHFDVRAQCCVSQVYTRKDLLLTILHSV----PEDV---LADKLRKLLMVQRYLILIDDVW--ETVAWDDLKPSFY-NNGSRIILTTRLGDVANDAKFF---SD-PRLFTQEESWMLLKTKVFNTK--SCP-LVLEDVGQRIAKRCGGLPLSVVLVAGIL-ETTE--NCWEQVAI---N-L-GSIQAKED---IINLSYQALPFHLKPCFLYFGVFLEDEEIRVSKLTWLWIAEGLVRS-KEKP-EDIAEDHLKNLIGRNLVMV-SKS-DGKSKSCRIHDLLLDFCKKKAKVENFLQ--CI-SRR
>XP_025886867.1
ASSQLASKQRINE-EIVGFEDVKDELIGKLKG-P-SGLDVISIVGMAGLGKTTLANKLYSDESVVSYFDIHAHCCVSQQYTRKDLLLAILHDI----TENE---LADKLRKLLMRKRYLLLIDDVW--ETSAWDDLKLCFP-NNGSRIILTTRHYEVASHAKHD---SD-PRSLNNDESWMLLNKKVFNNE--SCP-LIPRDIGQEIVRKCGGLPLSIILVAGIL-TRMK--HCWEQVAT---N-L-GPIQDQEG---TLDLSYQHLPPYLKPCFLYLGLFPEDREIQVSKLTWLWIAEGFIKP-AGKT-EEIAENHLENLVGRNLVMV-KKF-DGRIKACRIHDLVHEFCRKKAKLENIIQ--RI-TRR
>XP_025886878.1
YKAEYKTSPGSDE-EMESFQEAMDQMKMQLLG-S-RQLDVVSLVGMPGIGKTTLAEKIYNDPVITFHFDVRAQCRTTQVYSWRDLLLAILNGL----KEDG---LADELRRFLLTKRFLILIDDVW--DDKVWDNIHMCFK-RNGSRIILTTRLSSVANYAS------E-PRLFRDDESWTLLQQELFQGK--SCP-PEIVDVGFRIAKICGGLPLFIVLVAGVL-REKK--ELWKEIEE---S-L-CLIDSLESMS-IIGFSYRNLPQQLKPCFLYFGGLLKGKDIHVSKLTRLWVAEGFVQA-EENG-EDAAXCLLEDLISRNLVMG-VE--NGKLKTCRVHDLLHKFCLEKSKQENFLL--HI---R
>XP_025887010.1
KPVERHSSSIVGK-IIVGFEEETEWIIRKLTS-P-DEIDVISIVGMPGLGKTTLAYRVYNDKSIVDHFNVCAWCTVDQERNEKKLLQKIFNQV--HDIDDD---VADKLRRKLFGKRYLIVLDDMW--DTDILDDLMRPFP-HEGSRVILTSRKKEIALHGKCH---SD-PRLLRSEESWELFNKRVFGEE--GCP-DELKDVGEKIALKCGGLPLVVDLIGGVI-SKKE--ALWAEVLN---D-L-SSIFKDEEVVKVIQLSYEHLSHDVKPCLLCLATYPKDEDISMSELKDLWIFQGL----EMKS-EEVVD----ELISSSLVIP-F-------SIFKIHDLVHDFCYIKSRKEKLLH--FI--RG
>XP_025887048.1
NPVERNSSSTVGK-IIVGYEEETEWIIRKLTS-P-AELDVISIVGMPGIGKTTLAYRLYNHKSIVDHYDVCAWCTVDQERNEKKLLQKIFNQV---DIDDD---VADKLRRRLCGQRYLIVLDDMW--DTATLDELMRPFP-HKGSRVILTSRKKEVALHGKCH---TD-PRLLRSEESWELSEKKVFGEG--RCP-DELEDVEKRIARKCDGLPLVVDLIGGVI-SRKE--ALWAEVLN---D-L-SSIFKDEKVLKVIQLSYDHLSDHVKPCLVYLATYPKDKDIRMSELKDLWISQGL----EMRS-EEVVD----ELISSSLVIP-F-------SIFKIHDLVHDFCYIKSRKEKLFH--FI-SRG
>XP_025887356.1
-PST--ASY-DDD-EVVGFEKDAEIIMKKLIR-T-KERDLISIYGMPGLGKTTLARKVYNNPSIVNYFEVKAWCAVSQAYNRSTLLVEIFKQA-IKE--DD---VADMLRKVLIGKRYLIVLDDIW--EVEAWEDLGICFP-ECGSRVMVTTRIEQVAKHLQHH---SH-PSFLSSKKSWELLEKKVF-RGE-SCP-PDLLEAGLQVALHCKGLPLVVVLIAGMI-AKMD--SLWLEVAN---D-L-SSLALGEQSMKVIQSSYDHLENHLKPCLLYMALFPEDHKITVDDLLKLWMAEEFVLN-ETN--EEASRVCLSDLLNRSLIMV-SGF-YDNVQYCSLHDVVREFCLRKLTEDKYMQ--LT--SR
>XP_025888775.1
LPTRHSN-PITDE-EIVGFGIDKEKIIQCLIR-T-NDLDVVPIVGMGGQGKTTIARKVYNSDNIVSHFDVRAWCIVSQTYNRRKLLQEILSQV------DI---LADELRKSLMGKRYLIVLDDMW--DCMAWDDLRLSFP-GNRSRIVVTTRLEKVGEQVKFH---TD-PPFLTKEESCKLLQKKVFQKE--DCP-PELQDVSQVVAEKCKGLPLVIVLVAGII-KTRK--SWWNEVKD---S-L-FDLDCHEQSRATMQLSFDNLADCLKPCLLYMGMFPEDASINVSALLSLWLAEDFVQN-KS------AEDYLMNLISSNVVMV-SK--NGKIKYCEVHDVVLHFCLEKSREENFML--VA-FSR
>KAA8519401.1
HGSC--SR-NVEE-ELVGFDDEVDTIKDRLIG-S-DQLEVISIVGMAGLGKTTLAKKVYDDPLVVYHFYIRGWTYVSQVFQKRDLLLGILTSF--YGMSDA---LGERLYKCLKERRYLVVMDDIW--LIEAWNDIKK-FP-NNGNRILFTSRMIDVAFQAKPD---SP-PHFLTDDESWNLLQKKVF-QKK-SCP-TELVEIGKQIAKKCQGLPLAILVVAGLL-AKTE--NWWKKVAE---S-V-SSILN-D-MD-TLALSYNHLPPHLKSCFLFMGAFPE--EIPVQKLIWLWIAEGFIC-QGQKS-EDVAEEYLMDLIDR----------------------------------------------
>KAA8529776.1
GGSS--RA-IVNE-EVVGFDEEAMKIIEQLTG-Q-KQLQVISIVGMGGLGKTTLARK-----------------------------------------------------------------------------------------------------------------------DESWDLLQQ-------------------KSISFVCQTFKLLRVLV-------------------------------------------------ITVHFLDF--FP--------------------K-QEQRY-EIFACDF-----------------------------------------------------
>KAA8529800.1
EGSM--AA-AIGE-EVVGIEDEAYEIKSWLME-R-KKLDAVSIVGMPGLGKTTLARKFYNDD-------------------------SVLTS----DLTDK---LSEELYKCLKGKSNCI--------------------------------RSSN----------------------------------------------------------PFGAI---------------------------------------------------FQPAPL-----------------------------------DSAADAVPAVI--------------------------------ATAAGFI-------RR
>KAA8529801.1
GGSM--AA-TIGE-EVVGVEDEAYEIKSWLMA-R-KKLDAVSIVGIPGLGKTTLARKLYYDD-------------------------SVLTS----DLTDK---LSEELYQCLKGKRYLIVLDDIW--DIRVWNDLKG-FL-NKGSRILFTTRTKDGAFHAQLN---SR-PRFLNENESWDLLKEKIF-HKE-SCS-TMLMEVGKQIARKCAGLPLAIVVVAGLL-AKKE--EWWERVTE---S-V-SSMVN-D-MD-TLALSYHHLRNHLQPCFLYFGAFPEDYEIPVWKLIWLWVAEGFIK-KGEES-EDVAVDSLNDLIERSLIIV-ANS-DGGVKSCRIHDMLHDLCLRKAEEEGFLQ--RI--RR
>KAA8529803.1
GGSM--AA-AIGE-EVVGVEDEAYEIKSWLMA-R-KKLDAVSIVGMPGLGKTTLARKLYYDD-------------------------SVLTS----DLTDK---LSEELYQCLKGKRYLIVLDDIW--DIRVWNDLKG-FP-NKGSRILFTTRTKDGAFHAQLN---SR-PRFLNENESWDLLKEKVF-HKE-SCS-TMLMEVGKQIARKCAGLPLAIVVVAGLL-AKKE--EWWERVAE---S-V-SSMVN-D-MD-TLALSYHHLPDHLQPCFLYFGAFPEDYEIPVWKLIWLWVAEGFIK-KGEES-EDVAADCLNDLIERSLIIV-ANS-DGGVKSCRIHDMLHDLCLRKAEEEGFLQ--RI--RR
>KAA8529807.1
SGSR--EK-VVEE-EVVGFHKETKMLVDQLIG-Q-KELEVISVVGMGGLGKTTLARKVYTDPDVDFNFRSRAWIFVSQEYNRKEVFLGILSQV--YKMSAD---LAQVIRTRLESGRYLIVLDDVW--TNDAWDALKN-FP-KNGSRIVLTSRETEVAKHANPDK--DA-IRFLTEDESWELLQLKVF-RKG-SCP-SDRESLGKKIVKQCGGLPLAVVVVAGLL-LKKV--DWWNKVAE---S-V-RPVAR-D-RE-VLALSYKHLPYHLKACFLYFGVFPEDFQIPVWKLIRLWVAEGLIMLPGEEN-EEIAEEHLEDLVDRNLVLV-EKS-NGRIKACRIHDMLRDLCLKEAAEEKFFE--EI--RR
>KAA8529811.1
GGPS--RA-IVDK-EVVGFDDEALKIIEQLTG-K-KRLEVISIIGMAGLGKTTLARKVYNDPFIVYHFHVRGWTYVSQVYHQRDILLAIISSL--YKMSIE---LCEMMKKQLTGKKYLIVLDDIW--DIGAWNDLRR-FP-NNGSRIMFTSRYKDVALHVKPH---CP-PRFLTEDESWDLFVQKVF-RKE-RCP-LELMEIGKKIAKKCQGLPLAILVVAGLL-AKKE--DWWKQVAQ---S-V-SSIVS-D-MD-ALALSYNHLPHHLKACFLYFGAFPEDYDIPVWKLIYLWVAEGFIQ-KEQKS-EELAEDYLMDLIDRSLVLV-SKS-DGGIKTCHIHDLLRDLCLRKAEEENFLQ--EI--RR
>KAA8529814.1
RGSL--QR-VVEK-DVVGFDEEAKMVKDRLTK-P-EQLEVVSVVGMGGLGKTTLARKIYTDPSIEYHFYIRAWTYVSQEYNRREVFLNILSSL--FKMSDE---LGEELCKHLKSGKYLIVIDDVW--TTMAWDDLKM-FP-NNGSRILLTSRHTDVALHANHN---SP-PRFLTDDESWELLHIKVF-HRA-DCP-SELEELGKQIAKKCSGLPLAVVVVAGLL-SKKY--DWWKKVAE---S-V-SSVAR-D-MD-ILALSYKHLPHHLKVCFIYFGLFPEDFEIPVWKLLRLWVAEGFIQ-QGQEC-EDIAEEYLEDLVDRNLILV-AKS-NGRIKTCRIHDMLRDLCLREAAEEKFLQ--EI--RR
>KAA8529819.1
-GGS--SR-KADE-EVVGFDNEIMMIKEQLTG-K-KQQEVVSIIGMAGLGKTTLPRKVYDDPFIEYHFYIRAWSYVSQDYRKRDLLLGILSYV--HEMSDE---LSLKLKKGLMGRRYLIVMDDIW--SVDASDCLKR-FP-NNGSRIMFTSQLKDVALHAKPD---SH-LRFLTEDESWFLFQQKAF-GKE-TCP-LWLMGIGMEITKKCLGLPLAIVVTARSS-CQNR----FSIVGE---S-C-KKI---N------------------PCF-----------------------------------------------------------------------------------------------
>KAA8529825.1
KGSS--EK-IVEE-EVVGFDKEVGILLDLLTS-S-EELEVISVVGMGGLGKTTLVRKVFTDPRIEYEFNNRAWNYVSQEYNRREVFLGILNCV--QKMSDD---LAECVRAQLQGQRYMIVLDDVW--TKNAWDDLKI-FP-NNRSRILLTSRNRDVAVHANPD---CE-PRFLTDDESWELLQKKVF-RKG-SCP-SELEMLGKQIARRCFGLPLAIVVIAGVL-LNKD--DWWERVAE---S------------------------------------------------------------VGDIS-EDRAEENLEDLVDRNLILV-ATS-NGRIKTCRIHDMLHDLCLREAAEENFFQ--RI--RR
>KAA8529826.1
NIDS--SR-SVEE-EVVGFDQEIGEIKERLTG-E-QKRQVISIVGMAGSGKTTLARKVYNDRFIIYHFSILAWTYVSQSYRKRDLLLGILKSV--YSMSDE---LGDELYRGLKGRRYLVVIDDIW--HIEVWNDLKR-FP-NNGGRIMFTTRIKEVALHAQPN---CP-PRFLSEDESWNLLQCKVF-LKE-SCP-PALVEIGKQIVEKCWGLPLAIVVVAGLL-AKTE--NWWNQVAE---S-V-SSVVS-D-MY-TLALSYNHLPRHLKSCFLYLGAFPEDCEISVRKLTWLWIAEGFIE-QGEKN-EDVAEEYLMELIDRSLVLV-AKS-TGGIRACRVHDLLHDLCLRKAKEENFLQ--QI--RL
>KAA8529827.1
NIDS--SR-SVEE-EVVGFDQEIGEIKERLTG-E-QKRQVISIVGMAGSGKTTLARKVYNDRFIIYHFYIRAWTYVSQSYRKRDLLLGILKSV--YSMSDE---LGDELYRGLKGRRYLVVIDDIW--HIEVWNDLKR-FP-NNGGRIMFTTRIKEVALHAQPN---CP-PRFLSEDESWNLLQCKVF-LKE-SCP-PALVEIGKQIVEKCRGLPLAIVVVAGLL-AKTE--NWWNQVAE---S-V-SSVFS-D-MY-TLALSYNHLPRHLKSCFLYLGAFPEDCEISVRKLTWLWIAEGFIE-QGEKN-EDVAEEYLMELIDRSLVLV-AKS-TGGIRACRVHDLLHDLCLRKAKEENFLQ--QI--RR
>KAA8529828.1
KGSS--EK-IVEE-EVVGFDKEVGILLDLLTS-S-DELEVISVVGMGGLGKTTLARKVFTDPRIEYEFNNRAWNYVSQEYNRREVFLGILNCV--QKMSDD---LAEYVRAQLQGQRYMIVLDDVW--TKNAWDDLKI-FP-NNRSRILLTSRNRDVAVHANPD---CE-PRFLTDDESWELLQKKVF-RKG-SCP-SELETLGKQIARRCFGLPLAIVVIAGLL-LNKD--DWWERVAE---S-V-SSVSM-N-MD-VLALSYNHLPYHLKACFLYFGVFPEDFEIPVWKLIRLWVAEGFIQ-VGEIS-EDRAEENLEDLVDRNLILV-ATS-NGRIKTCRIHDMLHDLCLREAAEENFFQ--RI--RR
>KAA8529829.1
HGDS--SR-TVEE-EVVGFDQEAEEIKDRLTG-E-QQLQVISIVGMAGSGKTTLARKLYNDHFILYHFYIRAWTYVSQAYRKRDLLLGILCSV--YRMSDE---LGEELYRRLKGRRYLVVMDDIW--HIDAWNDLKR-FP-NNGSRIMFTTRIKDVALHAQPD---CP-PLFLSEDESWNLLQRKVF-LKE-SCP-PALVDIGKLIAEKCRGLPLAIVVIAGLL-AKTE--NWWNQVAE---S-V-SSIVS-D-MN-TLALSYNHLPLHLKSCFLYFGAFPEDYEISVRKLTWLWIAEGFIQ-KGEKD-EDVAEEYLMELIDRSLVLV-AKA-SGGIRACRVHDLLRDLCLRKAQEEIFLQ--QI--RR
>KAA8529833.1
GGSS--RT-TVEE-EVVGFDEEAMKIMEQLTG-Q-KQLEIISIVGMGGLGKTTLTRKVYNDPFIVYHFHIRGWTCVSQVPQKRDILLGILSCV--HEKSDE---LCEMLKKCLMGRRYLIVLDDIW--DIGVWNALRR-FP-KNGSRIIFTSRHKDVALLARPD---KP-PHFLTQDESWDLLQQKVF-RGG-SCP-SELMDIGKEIAINCQGLPLAIVVVAGLL-AKKE--SWWNQVAQ---S-V-SSIVG-D-ME-TLALSYNHLPHHLKACFLYFGAFPEDYKIPMWKLTSLWVAEGFIR-QEQKS-EEVAEDYLMDLIDRSLVIV-SSS-NGGIKTCCIHDVLRDLCLRKAREENFLR--QI--R-
>KAA8529860.1
SSSP--VE-------VVGFDMEVKMLVDRLTG-S-NELEVISVVGMGGTGKTTLATKVLNDPSISLVFNPCALIKVSQIYDRKKLFLHILSLV--DRMSED---LAKDLQRRLRDRRYLIVLDDVW--SKNAWDELII-FP-KKRSRIMLTSRITNVAIYANGD---SP-PRFLNDDECWELLRRKVF-GIA-SCP-SEEMELGKEIAEKCHGLPLAVQVISESL-SNNK--GWWKTVAA---N-V-SGVAK-Q-MN-ILALSYNTLTPHLKLCFIYFAVFPPDSIIPTWKLLRLWAAEGFIQ-EEQEC-VDKANEYLDDLVNKNLIIV-AKSINGGIKTCRIHNILRDLCLREAADEMFFR--EL--RR
>KAA8529868.1
TSSR--RR-IVEE-EVIGMFDDVKMLVHRLTG-S-QHLEVISVVGMGGVGKTTLARKIYTDPSIEYHFYIRAWTYVSQEYNRRRVFLNILSSL--SKMSDE---LGEELCLHLQSRKYLVVVDDVW--TRTAWDDLKM-FP-DNGSRILLTSRNRDVALHANHI---SP-PRFLTDDESWELFRRKVF-RGA-DCP-SELEELGKQIAKKCSGLPLAVLVVAGLL-SKKD--GWWKRVAD---S-V-SSVAR-D-MD-ILALSYNHLPHHLKVCFMYFGLFPGDFDIPVWKLLRLWVAEGFIQ-QGQGC-EDIAEEYLQDLVDRNLILV-AKT-NGRIKACRTHDLMRELCLIEAAEEEFLQ--EI----
>KAA8529869.1
SSSP--VE-------VVGFDMEVKMLVDRLTG-S-NDLEVISVVGMGGTGKTALATKVLNDPSISPVFNPCALIKVSQKYDRKKLFLGILSLV--DRMSED---LAKDLQRRLQDRRYLIVLDDVW--SKKAWDELII-FP-KNRSRIMLTSRITNVAIYANGD---SP-PRFLNDDECWELLRRKVF-GSA-GCP-SEEMELGKKIAEKCHGLPLAVQVISESL-SNDK--GWWKTVAA---N-V-SRVAK-E-MN-ILALSYNKLTPHLKDCFIYFAVFPPDSIIPTWKLRLLWVAEGFMQ-EEQEC-VDKADECLDDLVNANLIIV-AKSINGGIKACRIQNTLRDFCLSVAAGEIFFR--EL--RR
>KAA8529870.1
TSSR--RR-IVEE-EVIGMFDDVKMLVHRLTG-S-QHLEVISVVGMGGVGKTTLARKIYTDPSIEYHFYIRAWTYVSQEYNRRRVFLNILSSL--SKMSDE---LGEELCLHLQSRKYLVVVDDVW--TRTAWDDLKM-FP-DNGSRILLTSRNRDVALHANHI---SP-PRFLTDDESWELFRRKVF-RGA-DCP-SELEELGKQIAKKCSGLPLAVLVVAGLL-SKKD--GWWKRVAD---S-V-SSVAR-D-MD-ILALSYNHLPHHLKVCFMYFGLFPGDFDIPVWKLLRLWVAEGFIQ-QGQGC-EDIAEEYLEDLVDRNLILV-AKT-NGRIKACRTHDLMRELCLIEAAEEEFLQ--EI----
>KAA8532440.1
HGSS--SR-SVEE-EVIGFDQEAEMIKERLLD-R-KQLEVISIVGMPGLGKTTLARKVYNDLLIVYHFYIRGWTYVSHAPVKRDLLLSILNSI--YTLSDE---LGEELYKRLSGKRYLIVMDDIW--HIQAWIDLKN-FP-NNGSRIIFTSRITDRALYAKPD---SS-SRFLTEDESWDLLRIKVF-GKE-SYP-PDFVEIGKQIAVKCQGLPLAIVVIAGLL-AKTD--DWWKQVAE---S-H-SLTMK-S--------------------------------------------QCGS--------------------------------------------------------------------
>KAA8532444.1
HGSS--SR-NAEE-EVIGFDKEAEMIKERLLN-R-KQLEVISIVGMPGLGKTTLARKVYNDLLIQHHFYIRGWTYVSQVPRKRDLLLSILRSV--YTLSYE---LGEQLYKGLSGRRYLIVIDDIW--HSQIWIDLKK-FP-RNGSRIIFTSRITDMALHEHDK---SD-SKFLTEDESWDLLQQKVF-GKK-SCS-PNLVEIGKQIAVKCGGLPLAIVVVAGLL-VKID--DWWKQVSE---S-V-QGGVD-D--------------------------------------------EGGVS-QD----------------------------------------------------------------
>KAA8532448.1
DGSS--SR-NLEE-EVVGFEDQANMITEELVG-S-KQLAVISIHGMGGSGKTTLATKLYNDPYIVYHFYIRGWTYVSQEYRKRDLLLGILSSI--YTMTDE---LGGKLYRHLKGKRYFIVMDDLW--HIKAWNYLKI-FP-CNGSRIILTSRQKEVALQAKPD---GP-IRFLTKDESWDLLQQKVF-LNE-TCP-PDLVEIGKEIAKKCQGLPLAIVVVAGLL-AKTD--NWWNQVAE---R-V-GSLVS-D-LD-TLALSYNYLPHHLKPCFLYFGAFPEDYEIPVHKLISLWIAEGFIH-QGQRR-EDVAGEYLIDLIDRSLVLV-AKS-IGRIKACRVHDLLHDLCLRKAEEENFLE--KI--HR
>KAA8532451.1
HGAS--SR-IAEQ-ELVGLDAEASTIMELLIG-E-KQLKVIPIVGMAGLGKTTLVRKVYNDPFIAYHFYIRGWTNVSQVYQKRDLLLSILSSA--NQMNDK---LGEVLFRGLKGRKYLIVMDDIW--NIGAWEDLKR-FP-NNGSRIMFTSRQVDVPLHARP--------GFLNEDESWDLLQQKAF-RKE-SCP-PELMEIGKQIAKKCGGLPLAILVIAGLL-AKKD--YWWRHVEK---S------------------------------------------------------EGFIR-VEHKI-EEVAEDYLMDLIDRSLVVV-SRS-NGGIKTCRIHDLLRDLCLRKSQEENFLQ--HI--RR
>KAA8532452.1
HGAS--SR-IAEQ-ELVGLDAEASTIMELLIG-E-KQLKVIPIVGMAGLGKTTLVRKVYNDPFIAYHFYIRGWTNVSQVYQKRDPLLSILSSA--NQMNDK---LGEVLFRDL--------------------------FP-NNGSRIMFTSRQVDVPLHATP--------GFLNEDESRDLLQQKAF-RKE-SCP-PELMEIGKQIAKKCGGLPLAILVIAGLL-AKKD--YWWRHVEK---S-V-SSIVT-D-MD-TLALSYNHLPNHLKACFLYFGSFPEDYEIPVWQLICLWVAEGFIR-VEHKI-EEVAEDYLMDLIDRSLVVV-SRS-NGGIKTC-----------------------------
>KAA8533657.1
EGIP-----GVDE-EVVGFDYEAEMIKERLTG-S-KQLEVISIVGMAGLGKTTLARKVYSDLFIIHHFYIRGWTCVSQCYQKRNLLLGILSSI--CTVSDE---LGEELYKRLKGQRYLIVMDDIW--HIEAWNDLKR-FP-NNGSRIMLTSRIADVALHVKPD--------------------------------------------------------------------DWWEQVAE---S-V-TSIIS-D-ME-AVALSYSHLPTHLKSCFLYFVAFPEDHEIRASKLISLWIAEGFIH-QGQKS-EDVGEEYLMDLIGRSLVIV-TKS-TGEIKACCIHDLLRDFCLRQAEEENFME--LIISRR
>KAA8535362.1
YASR--SR-NVEA-EVVGFDHEVHTIKERLIG-S-APLEVISIVGMAGLGKTTLAQKLYDDPLVVHHFYIRGWTYVSQVFQKRDLLLGILSSF--YEMNYE---LGEELYKRLKGRRYLVVMDDIW--HIEAWNDTKK-FP-NNGSIILVTSRMTHLALQTKPD---SP-PPFLTDDESWDLLQKKVF-QKN-SCP-TELVEIGKQIVKKCQGLPLAIVVVAGLL-AKTA--SWWKKVAE---S-V-SSILS-D-MD-TLALSYNHLPPHLKSCFLFMGAFPEDFEIPVRKLIWLWIAEGFIG-QRQKS-EDVAQEYLMDLIDRSLVLV-AKS-AGVIKACRVHDMLRDLCLRKAKEENFLR--NI--RR
>KAA8535368.1
HGSC--SR-NVEE-EVVGFDHEVHTIKERLVG-S-NQLEVISIVGMAGLGKTTLAKKVYDDPLVAYYFYIRGWTCVSQVFQKRDLLLGILTSF--YGMSDA---LGDKLYRCLLDKRYLVVMDDIW--HIEAWNDIQK-FP-NNGSRILFTSRMIDVAFQAKPD---SP-PRFLTDDESWNLLQKKVF-QKT-SCP-TELVDIGKQIAKKCQGLPLAIVVVAGLL-AKTE--NWWKKVAE---S-V-SSILN-D-MD-TLALSYNHLPPHLKSCFLFMGAFPEDFEIPVRKLIWLWIAEGFIR-QRQKS-EDVAQEYLMDLIDRSLVLV-AKS-AGVIKACRVHDMLRDLCLRKAEEENFLW--NI--RR
>KAA8535370.1
HGSC--SR-NVEE-ELVGFDDEVDTIKDRLIG-S-NQLEVISIVGMAGLGKTTLAKKVYDDPLVVYHFYIRGWTSVSQVFQKRDLLLGILTSF--YRMSNE---LGERLYKCLKGRRYLVVMDDIW--DIEAWNDTKM-FP-NNGSRILFTSRMTDVALQAKPD---SP-PHFLTDDESWNLLQKKVF-QKK-SCP-TELVEIGKQIAKKCQGLPLAIVVVAGLL-AKTE--NWWKKVAE---S-V-SSILN-E-MD-TLALSYNHLPPHLKSCFLFMGAFPEDYEIPVQKLIWLWIAEGFIR-QGQKS-EDVAEEYLVDLIDRSLVLV-AK--------------------------------------
>KAA8535371.1
HENC--SR-NVEE-EVVGFDHEVHTIKERLIG-S-KQLEVISIVGMAGLGKTTLAKKLYNDPLVVYHFYIRRWTYVSQVFQKRDLLLGILSSF--YRMSNE---LGERLYKCLKGRRYLVVMDDIW--HIEAWNDTKM-FP-NNGSRILFTSRIIDVASRAKPD---SP-PHFLTDDESWDLLQKKVF-QKT-SCP-TELVEIGKQIAKKCRGLPLAIVVVAGLL-AKTE--SWWKKVAQ---S-V-SSILE-D------------------------------------------------------------------------------------------------------------------RR
>KAA8535375.1
HGSC--SR-NVEE-EVVGFDHEVRTIKERLIG-S-KQLEVISIVGMAGLGKTTLAKKLYNDPLVVYHFYIRGWTYVSQVFQKGDLLLGILSSF--YTMSNE---LGERLYKCLKGRRYLVVMDDIW--HIEAWNDTKM-FP-NNGSRILFTSRINDVALQAKPD---SP-PQFLTDDESWDLLQKKVF-QKT-SCP-TELVEIGKQIAKKCQGLPLAIVVVAGLL-AKTE--NWWKKVAE---S-V-SSILN-D-ID-TLALSYNHLPPHLKSCFLFMGAFPEDYEIPVQKLIWLWIAEGFIR-QGQKS-EDVAEEYLVDLIDRSLVLV-AKS-AGVIKACHVHDLLRDLCLRKAEEDNFLL--RI--RR
>XP_028061745.1
DGVH--SS-MVDE-ETVGFDDEALTIKKLLAG-K-KQLQMISIVGMPGHGKTTLARKLYDDPYITHYFHIRAWTYASQLPRKTEMLLDILHSV--ENMTNE---LGEKLYKQLKGKRYLIVIDDLW--HISAWVDLKM-FP-NNGSRVMFTSRLKEVAMHASPK---CH-PRFLTEEESWELLERKVF-QNE-SCP-LELIKIGKQIMKKCEGLPLAIVVIAGLL-ARNM--ESWKQVAQ---S-V-SSIVS-D-LD-TLVLSYNHLPRHLKPCFLYLGAFPQDHEIPVQKLICLWIAEGFIQ-KGQRS-EEVAEDYLMDLIQRSLVIV-AQF-DGRIKACRMHDLLRDLCLKKASEINFLQ--WI--RR
>XP_028061854.1
---------MVEA-ETVGFDTEVLAIKEQLAG-K-EQLEFVSIVGMPGLGKTTLAKKLYNDPYITYHFHIRAWTYVSQVPRKTEMLLNILHSL--NDMSNE---LGEMLYRNLKGKRYLIVIDDIC--DIGAWVDLKM-LP-KNESRVLFSSRLKVVVMHASPD---SH-IRFLTEEESWELFQWKVF-QNE-SFP-LQLVEIGKQIMKKYEGLPLAIIVIAGLL-EKNK--EWWKHVAQ---G-V-SSIVS-D-LD-TRALSYNHLPCHLKPCFLYLGAFPEDQEISVQKLIWLWVARGFIQ-NGERS-EEVAEDYLMDLIQRSLVIV-TRF-DGRIKACRMHDLLRDLCLKKAREINFLH--------
>XP_028063385.1
DGVQ--P-TMVDE-ETVGFEDDALTIKERLAG-K-QQLQMISIVGMPGLGKTTLATKLYNDPYIIHYFHIRAWTYASQLPRKTDMLLDILRSV--TNMTNE---LGEKLYKQLKGQRYLIVIDDLW--DIGAWVNLKM-FP-NNGSRVMFTSRLKEVAMHASPD---CH-HRPLTEEESWELLQRKVF-QNG-RCP-PELIEIGKQITKRCGGLPLAIVVIAGLL-AKNI--KSWKKVAQ---S-V-SSIVS-D-LD-TLALSYNHLPRHLKPCFLYLGAFPEDQEISVERLIWLWIAEGFIQ-KEQKS-EEVAEGYLMDLIQRSLVIV-AQF-DGRIKACRMHDLLRDLCLKKAREINFLK--WI--CH
>XP_028063474.1
DGVQ--P-TMVDE-ETVGFEDDALTIKERLAG-K-QQLQMISIVGMPGLGKTTLATKLYNDPYIIHYFHIRAWTYASQLPRKTDMLLDILRSV--TNMTNE---LGEKLYKQLKGQRYLIVIDDLW--DIGAWVNLKM-FP-NNGSRVMFTSRLKEVAMHASPD---CH-HRPLTEEESWELLQRKVF-QNG-RCP-PELIEIGKQITKRCGGLPLAIVVIAGLL-AKNI--KSWKKVAQ---S-V-SSIVS-D-LD-TLALSYNHLPRHLKPCFLYLGAFPEDQEISVERLIWLWIAEGFIQ-KEQKS-EEVAEGYLMDLIQRSLVIV-AQF-DGRIKACRMHDLLRDLCLKKAREINFLK--WI--CH
>XP_028063536.1
DGVQ--P-TMVDE-ETVGFEDDALTIKERLAG-K-QQLQMISIVGMPGLGKTTLATKLYNDPYIIHYFHIRAWTYASQLPRKTDMLLDILRSV--TNMTNE---LGEKLYKQLKGQRYLIVIDDLW--DIGAWVNLKM-FP-NNGSRVMFTSRLKEVAMHASPD---CH-HRPLTEEESWELLQRKVF-QNG-RCP-PELIEIGKQITKRCGGLPLAIVVIAGLL-AKNI--KSWKKVAQ---S-V-SSIVS-D-LD-TLALSYNHLPRHLKPCFLYLGAFPEDQEISVERLIWLWIAEGFIQ-KEQKS-EEVAEGYLMDLIQRSLVIV-AQF-DGRIKACRMHDLLRDLCLKKAREINFLK--WI--CH
>XP_028063584.1
DGVQ--P-TMVDE-ETVGFEDDALTIKERLAG-K-QQLQMISIVGMPGLGKTTLATKLYNDPYIIHYFHIRAWTYASQLPRKTDMLLDILRSV--TNMTNE---LGEKLYKQLKGQRYLIVIDDLW--DIGAWVNLKM-FP-NNGSRVMFTSRLKEVAMHASPD---CH-HRPLTEEESWELLQRKVF-QNG-RCP-PELIEIGKQITKRCGGLPLAIVVIAGLL-AKNI--KSWKKVAQ---S-V-SSIVS-D-LD-TLALSYNHLPRHLKPCFLYLGAFPEDQEISVERLIWLWIAEGFIQ-KEQKS-EEVAEGYLMDLIQRSLVIV-AQF-DGRIKACRMHDLLRDLCLKKAREINFLK--WI--CH
>XP_028063915.1
GGDF--SR-VWEE-EVVGFEDEAMKLKEKLTR-Q-KKLDIISIVGMPGLGKTTLARKVYNDPLIVYHFYIRAWITISQKYQKQNLLVDLIHSV--VGMKDW---LCDELWKSLKGKRYLIVMDDIW--DTRAWVDLKS-FP-NNGSRIMFTSRFTNVALHANPS---SP-PRFLTEDESWDLFQQKVF-QRE-ICP-PNLMCVGKKIAKNCQGLPLAIVVVGGML-ANRK--GWWKEVEK---I-L-DS--R-V-ME-TFALSYNHLPHYLKPCFLYFAAFPQDFVIYVQKLTQLWIAEGFIR-KEGRS-EDVAEEYLMDLIGRNLILV-SKS-DGGIKACSIHDLLHNFCCKRAEEEYFLQ--QI--RR
>XP_028063960.1
DG-------MVGE-EMVGFDDEVLTIKKRLAG-K-KQLDIIPIVGMPGLGKTILARKVYNDPYITHHFHIRAWTYVYQVPRKREMLLDILHFG--KNMSHE---LGEKLYKKLKRKRYLIVIDDIW--DISAWVDLKI-LP-NNGSRVMFTSRLKAVAMHVSPN---CH-PRFLTEEESWELLQRKVF-QNG-SCP-AELIEFGKQIMKKCEGLPLAIVVIAGLL-AK-K--EWWKQVSQ---S-V-SSIVS-D-LD-TLALSYNHLPRHLKPCFLYLGAFPEDQEISVQRLIWLWIAEGFIQ-KGPKS-EEVAEDYLMDLIQRNLVIV-ARF-DGRIKACRMHDVLRDLCLKKARETNFLQ--QT--CR
>XP_028063961.1
RDSS--EK-VVEE-EVVGFDEEAKTLVDRLKG-K-EELEVISVTGMGGLGKTTLARKVFTDPAIEYNFYIRAWTYVSQEYTRKEVFLSILSSL--SRWSGE---LAEELRGHLQTGRYLIVMDDVW--TKEAWDDLKM-FP-NNGSRILLTSRNNEVAVHANPD---SH-HRFLTDDEGWELLKKKVF-RKE-RCP-SELEDLGKKIAEECGGLPLAIVVIAGLL-IKKE--KWWEKVAE---S-V-SSVAR-D-MD-ILALSYKHLPHQLQSCFRYFGVFPEDYEIPVCILIQLWIAEGLIE-QGEIS-EDTAEDRLEDLVDRNLVMV-EKS-NGGIKTCRVHDMLHDLCLKEAKEEQFLQ--VI--RL
>XP_028063962.1
RDSS--EK-VVEE-EVVGFDEEAKTLVDRLKG-K-EELEVISVTGMGGLGKTTLARKVFTDPAIEYNFYIRAWTYVSQEYTRKEVFLSILSSL--SRWSGE---LAEELRGHLQTGRYLIVMDDVW--TKEAWDDLKM-FP-NNGSRILLTSRNNEVAVHANPD---SH-HRFLTDDEGWELLKKKVF-RKE-RCP-SELEDLGKKIAEECGGLPLAIVVIAGLL-IKKE--KWWEKVAE---S-V-SSVAR-D-MD-ILALSYKHLPHQLQSCFRYFGVFPEDYEIPVCILIQLWIAEGLIE-QGEIS-EDTAEDRLEDLVDRNLVMV-EKS-NGGIKTCRVHDMLHDLCLKEAKEEQFLQ--VI--RL
>XP_028063964.1
RDSS--EK-VVEE-EVVGFDEEAKTLVDRLKG-K-EELEVISVTGMGGLGKTTLARKVFTDPAIEYNFYIRAWTYVSQEYTRKEVFLSILSSL--SRWSGE---LAEELRGHLQTGRYLIVMDDVW--TKEAWDDLKM-FP-NNGSRILLTSRNNEVAVHANPD---SH-HRFLTDDEGWELLKKKVF-RKE-RCP-SELEDLGKKIAEECGGLPLAIVVIAGLL-IKKE--KWWEKVAE---S-V-SSVAR-D-MD-ILALSYKHLPHQLQSCFRYFGVFPEDYEIPVCILIQLWIAEGLIE-QGEIS-EDTAEDRLEDLVDRNLVMV-EKS-NGGIKTCRVHDMLHDLCLKEAKEEQFLQ--VI--RL
>XP_028066697.1
---------MVDE-ETVGFEDDALTIKERLAG-K-QQLQMISIVGMPGLGKTTLATKLYNDPYIIHYFHIRAWTYASQLPRKTDMLLDILRSV--KNMTNE---LGEKLYKQLKGQRYLIVIDDLW--DIGAWVNLKM-FP-NNGSRVMFTSRLKEVAMHASPD---CH-HRPLTEEESWELLQRKVF-QNG-RCP-PELIEIGKQITKRCGGLPLAIVVIAGLL-AKNI--ESWKQVAQ---S-V-SSIVS-D-LD-TLALSYNHLPRHLKPCFLYLGVFQEDQKILV---------------------------------------------------------------------------------
>XP_028066936.1
DGVH--S--MLDE-ETVGFDDEALTIKELLAG-K-KQLQLISIVGMPGLGKTTLATKLYNDPYITHYFHIRAWTYASQLPRKTVMLLDILSSV--KNMTNE---LGEKLYKQLKGKTYLIVIDDLW--DIGAWVDLKM-FP-NNGSRVMFTSRLKELSMHASPD---CH-PRFLTEEESWELLQRKVF-QNE-CCP-PELIGIGKQIMKKCEGLPLAIVIIAGLL-AKNI--------------------------------------------------------------------------------------------------------------------------------------------
>XP_028066956.1
DGVP--S--MVDE-ETVGFDDEALTIKELLAG-K-KQLQMISIVGMPGLGKTTLARKVYNDPYITHYFHIRAWTYVSQLSRQTDMLLDILRSL--ENMTNE---LGEKLYKQLKGKRYLIVIDDLW--DIGAWVDLKM-FP-NNGSRVMFTSRLKELSMHASPD---CH-PRFLTEEESWELLQRKVF-QNE-SCP-PELIEIGKQIMKKCEGLPLAIVIIAGLL-AKNI--VSWKQVAQ---S-V-SSIVS-D-LD-TLALSYNHLPRHLKPCFLYLGAFPRDQEIPVQKLICLWVAEGFIQ-KGQRS-EEVAEGYLMDLFQRSLVIV-AQF-DGRIKACRMHDLLRDLCLKKAGEINFLQ--WT--HR
>XP_028066957.1
DGVP--S--MVDE-ETVGFDDEALTIKELLAG-K-KQLQMISIVGMPGLGKTTLARKVYNDPYITHYFHIRAWTYVSQLSRQTDMLLDILRSL--ENMTNE---LGEKLYKQLKGKRYLIVIDDLW--DIGAWVDLKM-FP-NNGSRVMFTSRLKELSMHASPD---CH-PRFLTEEESWELLQRKVF-QNE-SCP-PELIEIGKQIMKKCEGLPLAIVIIAGLL-AKNI--VSWKQVAQ---S-V-SSIVS-D-LD-TLALSYNHLPRHLKPCFLYLGAFPRDQEIPVQKLICLWVAEGFIQ-KGQRS-EEVAEGYLMDLFQRSLVIV-AQF-DGRIKACRMHDLLRDLCLKKAGEINFLQ--WT--HR
>XP_028066958.1
DGVP--S--MVDE-ETVGFDDEALTIKELLAG-K-KQLQMISIVGMPGLGKTTLARKVYNDPYITHYFHIRAWTYVSQLSRQTDMLLDILRSL--ENMTNE---LGEKLYKQLKGKRYLIVIDDLW--DIGAWVDLKM-FP-NNGSRVMFTSRLKELSMHASPD---CH-PRFLTEEESWELLQRKVF-QNE-SCP-PELIEIGKQIMKKCEGLPLAIVIIAGLL-AKNI--VSWKQVAQ---S-V-SSIVS-D-LD-TLALSYNHLPRHLKPCFLYLGAFPRDQEIPVQKLICLWVAEGFIQ-KGQRS-EEVAEGYLMDLFQRSLVIV-AQF-DGRIKACRMHDLLRDLCLKKAGEINFLQ--WT--HR
>XP_028072320.1
DGVH--SS-MVDE-ETVGFDDEALTIKELLAG-K-KQLQIISIVGMPGLGKTTLATKLYNDPYITHYFHIRAWTYASQLPTKTDMLLDILRYV--KNMTNE---LGEKLYKQLKGKRYLIVIDDLW--DIGAWVDLKM-FP-NNGSRVMFTSRLKELSMHASPD---CH-PRFLTEEESWELLQRKVF-HNE-SCP-PELIKIGKQIMKKCEGLPLAIVIIAGLL-AKNI--ESWIQVAQ---S-V-SSIVS-D-LD-TLALSYNHLPRHLKPCFLYLGAFPEDQEIPVQKLISLWVAEGFIQ-KGQRS-EEVAEDYLMDLIQRSLVIV-AQF-DGRIKACRMHDLLRDLCLKKAREINFLQ--WT--RH
>XP_028080672.1
---------MVDE-ETAGFDDEVLTIKKLLVR-K-KQQQILSIVGMLGLGKTTLARKLYNDPYITHYIHIRGWTNASQLPRKIDMLLHILRSV--ENMCNE---LGKKLYKQLKGKRYLIVIDDLW--DIGAWVDLKM-FP-NNGSRVMFTSRLKEVAMHASPD---CH-SRFLTEEESWELLQRKVF-HNE-SCP-PKLIEIGKQIMKKCEGLPLAIAIIAGLL-AKNI--ESWKQVAQ---S-V-SSIVS-A-LD-TLALSYNHLPRHLKPCFLYLGAFPEDQAIPVQKLICLLVTEGFIR-KEQRS-EEVVEDYLMDLI------------------------------------------------
>XP_028082887.1
SGDS--DS-VGEE-EMVGFEDEAMSLKEQLTG-P-KQLQVISIVGMAGQGKTTLATKLYNDPLVVYHFYIRAWTSVSQEYRKRDLLIRLLSCV--DQMGDE---LCEKLYKSLKGQTYFIVMDDMW--DTKAWVDLKI-FP-NNGSRIMFTSRHEDVALQAKTN---NP-PRFLTHNESWDLFQHKVFGKRE-NCP-PVLVEIGKQITNKCQGLPLSIVVVAGIF-INEE--DRWKQVGE---T-L-KSLAA-N-MK-TLALSYIHLPGHLKPCFLYFGAFPEDYQIRVEKLIWLWVAEGFIT-KGEKR-KDVAKEYLMDLIGRSLLLV-SKY-DGEIKACGIHDLLREFCIKQGEDDFFLQ--HD----
>XP_028082942.1
DGVH--SS-MVEE-ETVGFDDEALTIKELLAG-K-KQLQMISIVGMPGLGKTTLATKLYNDPYITHYFHIRGWTYASQLPRITDMLLDILRSV--KNMTNE---LGEKLYKQLKGKRYLIVIDDLW--DIGAWVNLKM-FP-NNGSRVMFTSRLKELSMHASLD---CH-PRFLTEEESWELLQRKLF-QNG-SCP-LELILIGKQIMKKCKGLPLAIVVIAGLL-AKNI--------------------------------------------------------------------------------------------------------------------------------------------
>XP_028090836.1
DGVP--S--MVHE-ETVGFDDEALTIKELLAG-K-KQLQMISIVGMPGLGKTTLATKLYNDPYITHYFHIRAWTYASQLSRQTDMLLDILRSL--ENMTNE---LGEKLYKQLKGKRYLIVIDDLW--DIGAWVDLKM-FP-NNGSRVMFTSRLKELSMHASPD---CH-PRFLTEEESWELLQRKVF-QNE-SCP-PELIEIGKQIMKKCEGLPLAIVIIAGLL-AKNI--ESWKQVAQ---S-V-SSVVS-D-LD-TLALSYNHLPRHLKPCFLYLGAFPRDQEIPVQKLICLWVAEGFIQ-KGQRS-EEVAEGYLMDLFQRSLVIV-AQF-DGRIKACRMHDLLRDLCLKKAGEINFLQ--WT--HR
>XP_028090837.1
DGVP--S--MVHE-ETVGFDDEALTIKELLAG-K-KQLQMISIVGMPGLGKTTLATKLYNDPYITHYFHIRAWTYASQLSRQTDMLLDILRSL--ENMTNE---LGEKLYKQLKGKRYLIVIDDLW--DIGAWVDLKM-FP-NNGSRVMFTSRLKELSMHASPD---CH-PRFLTEEESWELLQRKVF-QNE-SCP-PELIEIGKQIMKKCEGLPLAIVIIAGLL-AKNI--ESWKQVAQ---S-V-SSVVS-D-LD-TLALSYNHLPRHLKPCFLYLGAFPRDQEIPVQKLICLWVAEGFIQ-KGQRS-EEVAEGYLMDLFQRSLVIV-AQF-DGRIKACRMHDLLRDLCLKKAGEINFLQ--WT--HR
>XP_028090838.1
DGVP--S--MVHE-ETVGFDDEALTIKELLAG-K-KQLQMISIVGMPGLGKTTLATKLYNDPYITHYFHIRAWTYASQLSRQTDMLLDILRSL--ENMTNE---LGEKLYKQLKGKRYLIVIDDLW--DIGAWVDLKM-FP-NNGSRVMFTSRLKELSMHASPD---CH-PRFLTEEESWELLQRKVF-QNE-SCP-PELIEIGKQIMKKCEGLPLAIVIIAGLL-AKNI--ESWKQVAQ---S-V-SSVVS-D-LD-TLALSYNHLPRHLKPCFLYLGAFPRDQEIPVQKLICLWVAEGFIQ-KGQRS-EEVAEGYLMDLFQRSLVIV-AQF-DGRIKACRMHDLLRDLCLKKAGEINFLQ--WT--HR
>XP_028096865.1
--IP--SG-MVEE-EMVGFEDEVIMIKEQLTE-K-KKLGIISIVGMPGLGKTTLARKVYDDPYITHYFHIRAWTYVSQAYIKRDLLLGILHSI--EQMSNE---LGEEIYKILKGKRYLIVMDDIW--STGAWDDVRM-LP-NNGSRVMFTSRLKEVGLHAKPE---SC-PRFLTEEESWELFQKRVF-RGE-SFP-PELMGLGLQIAEKCEGLPLAIVVIAGIL-AKEE--DLWEEVAE---S-V-SSMVN-D-MR-TLALSYYHLPDHLKPCFLYFGAFLEGSEIPVRKLMWLWIAEGFVQ-SEEKT-EEIAEDYLTDLIERSLVIV-SKS-NGGIKACRMHDLLRHLCLREAEKFKFLT--WF--GR
>XP_028098604.1
RGLP--ER-VVEE-EVVGFDMEAKTLVDLLNG-K-EELDVVSVIGMGGLGKTTLAKKVFTDPAIEFEFYIRAWIYVSQEYDRKEVFISILGSL--YRWSDD---LADELRGHLQTGRYLIVMDDVW--TREAWDDLKM-FP-NNRSRILLTSRNTEVAIHANPDR--SP-PRFLNEDESWELLEKKVF-RRE-RCP-SELVDLGKQIAKECGGLPLAIVVIAGLL-MKKD--DWWEKVAK---S-V-NSVAR-D-MD-ILALSYKHLPYHLKACFLYFGVFPEDYEIPVWKLIQLWVAEGFIQ-QGEIR-EDTAEEQLEDLVDRNLVLV-EKS-NGGIKTCRVHDMLRDLCLREAEEENFLH--EI--RR
>XP_028098605.1
RGLP--ER-VVEE-EVVGFDMEAKTLVDLLNG-K-EELDVVSVIGMGGLGKTTLAKKVFTDPAIEFEFYIRAWIYVSQEYDRKEVFISILGSL--YRWSDD---LADELRGHLQTGRYLIVMDDVW--TREAWDDLKM-FP-NNRSRILLTSRNTEVAIHANPDR--SP-PRFLNEDESWELLEKKVF-RRE-RCP-SELVDLGKQIAKECGGLPLAIVVIAGLL-MKKD--DWWEKVAK---S-V-NSVAR-D-MD-ILALSYKHLPYHLKACFLYFGVFPEDYEIPVWKLIQLWVAEGFIQ-QGEIR-EDTAEEQLEDLVDRNLVLV-EKS-NGGIKTCRVHDMLRDLCLREAEEENFLH--EI--RR
>XP_028098606.1
RGLP--ER-VVEE-EVVGFDMEAKTLVDLLNG-K-EELDVVSVIGMGGLGKTTLAKKVFTDPAIEFEFYIRAWIYVSQEYDRKEVFISILGSL--YRWSDD---LADELRGHLQTGRYLIVMDDVW--TREAWDDLKM-FP-NNRSRILLTSRNTEVAIHANPDR--SP-PRFLNEDESWELLEKKVF-RRE-RCP-SELVDLGKQIAKECGGLPLAIVVIAGLL-MKKD--DWWEKVAK---S-V-NSVAR-D-MD-ILALSYKHLPYHLKACFLYFGVFPEDYEIPVWKLIQLWVAEGFIQ-QGEIR-EDTAEEQLEDLVDRNLVLV-EKS-NGGIKTCRVHDMLRDLCLREAEEENFLH--EI--RR
>XP_028098607.1
RGLP--ER-VVEE-EVVGFDMEAKTLVDLLNG-K-EELDVVSVIGMGGLGKTTLAKKVFTDPAIEFEFYIRAWIYVSQEYDRKEVFISILGSL--YRWSDD---LADELRGHLQTGRYLIVMDDVW--TREAWDDLKM-FP-NNRSRILLTSRNTEVAIHANPDR--SP-PRFLNEDESWELLEKKVF-RRE-RCP-SELVDLGKQIAKECGGLPLAIVVIAGLL-MKKD--DWWEKVAK---S-V-NSVAR-D-MD-ILALSYKHLPYHLKACFLYFGVFPEDYEIPVWKLIQLWVAEGFIQ-QGEIR-EDTAEEQLEDLVDRNLVLV-EKS-NGGIKTCRVHDMLRDLCLREAEEENFLH--EI--RR
>XP_028098613.1
DG-------MVGE-EMVGFDDEVLTIKKRLAG-K-KQLDIIPIVGMPGLGKTILARKVYNDPYITHHFHIRAWTYVSQVPRKREMLLDILHFV--EDMSNE---LGEKLHKKLKGKRYLIVIDDIW--DISAWVDLKI-LP-NNGSRVMFTSRLKAVAMHVSPN---CH-PRFLTEEESWELLQRKVF-QNG-SCP-AELIEFGKQIV--------------------------------------------------------NNL---LQDCYIEF--------------------------------------------------------------------------------------------
>XP_028098747.1
SGDS--DS-VGEE-EMVGFEDEAMSLKEQLTG-S-KQLQVISIVGMAGQGKTTLATKLYNDPLVVYHFYIRAWTSVSQEYRKRDLLIRLLSCV--DQMGDE---LCEKLYKSLKGQTYFIVMDDIW--DTKAW-------P-----------------------------PYFLTHNESWDLFQHKVFGKRE-NCP-PELMEIGKQIANKCQGLPLAIVLVAGIL-TNEE--GRWKQVGE---T-L-NSLAA-D-MK-TLELSYNHLPGHLKPCLLYFGAFPEDYQIRVEKLIWLWVAEGFIT-KGEKR-EDVAKEYLMDLIGRSLLLV-SKY-DGEIKACGIHDLLREFCIKQGEEDFFLQ--RF----
>XP_028100405.1
DGVH--S--MVDE-ETVGFDDEALTIKRLLVG-R-KQLQMISIVGMPGLGKTTLARKLYNDPYITHYFHICAWTYASQLPRKTDMLLDILRSL--ENMTNE---LGDKLYKKLKGKRYLIVIDDIW--DIGAWVDLKM-FP-NNGSRVLFTSRLKELAMHASPD---CH-PRFLTEEESWELLQRKVF-QNE-SCP-PELIEIGKQIMKKCEGLPLAIVVMAGLL-AKDN--VWWKQVAQ---S-V-SSIVS-D-LD-TLALSYNHLPRHLKPCFLYLGAFPVDQQISVQKLICLWIAEGFIQ-KGQRS-EEVAEDYLMGLIQRSLVIV-AQF-DGRIKACRMHDLLRDLCFKKVREINFLQ--CA--RR
>XP_028101273.1
DGVP--S--MGDE-ETMSFDDEALTIKKLLVR-K-KQLQMISIVGIPGLGKTTLAIKLYNDPYITHYFHIRAWTYASQLSRQTDMLLDILRSV--KNMTNE---LGDKLYKSLKGERYLIVIDDFW--DIGAWVDLKM-FP-NNGSRVMFTSLHKELAMYASPD---CY-PRFFTEEESWVLLQQKVF-PNE-SCP-PELIKIWKHIMKKCEGLPLAIVIIAGLP-AKNI--ESWIQVAQ---S-V-SSIVS-D-LD-TLALSYNHLPRHLKPCFLYLGAFPEDQEIPVQKLIWLWIAEGLYK-NG----------------------------------------------------------------
>XP_028101614.1
DGVH--LS-MVNE-ETVGFDDEALTIKELLAR-K-KQLQMISIVGMPGLGKTTLATKLYNDPYITHYFHIRAWTYASQLPRKKDMLLDILRSV--ENMTNE---LGKKLYKQLKGKRYLIVIDDLW--DIGVWVDLKM-FP-NNGSRVMFTSRLKELAMHASPD---CH-PRFLTKEESWELLQWKVF-QNE-SGP-PVLIEIGKQIMKKCEGLPLAIVVMAGLL-AKDN--ESWEQVAQ---S---------------------------------------------------------------KS-EEVAEDYLMDLIQRSL--------------------------------------------
>XP_028102117.1
DGVQ--S-TMVDE-ETVGFEDDALAIKELLAG-N-QQLQMISIVGMPGLGKTTLARKLYNDPYITYYFHIRAWTYASQLPTKRDMLLDILRSF--INMTNE---LGEKLYKQLKGNKYLIVIDDLW--DIGAWVDLKM-FP-NNGSRVMFTSRLKELAMHASPD---CH-PRFLTEEESWELLQQKVF-QNE-SCP-PELIIIGKEIMKKCAGLPLAIVVIAGLL-ARNI--ESWKQVAQ---S-V-SSIVS-D-LD-TLALSYNHLPHHLKPCFLYLGAFPEDQEISVQKLIWLWIAEGFIQ-KEQKS-EEVAEGYLMDLIQRSLVIV-AQF-DGRIKTCRMHDLLRDLCLKKAREINFLK--WI--CR
>XP_028102118.1
HGVH--SS-MVHE-ETVGFDDEALTIKQLLAG-K-KQLQMISIVGMPGLGKTTLATKLYNDPYISHYFHIRAWTYASQLPRITDMLLDILRSV--KNMTNE---LGEKLYKQLKGKRYLIVIDDLW--DIGAWVNLKM-FP-NNGSRVMFTSRLKEVAMHASPD---CH-RRFLTEEESWELLQRKMF-QNE-SCP-PELIGIGKQI-----------------------------------------------------------------------------------------------------------------------------F-DGRIKACRMHDLLRDLCLKKAREINFLQ--QV--RR
>XP_028102119.1
HGVH--SS-MVHE-ETVGFDDEALTIKQLLAG-K-KQLQMISIVGMPGLGKTTLATKLYNDPYISHYFHIRAWTYASQLPRITDMLLDILRSV--KNMTNE---LGEKLYKQLKGKRYLIVIDDLW--DIGAWVNLKM-FP-NNGSRVMFTSRLKEVAMHASPD---CH-RRFLTEEESWELLQRKMF-QNE-SCP-PELIGIGKQI-----------------------------------------------------------------------------------------------------------------------------F-DGRIKACRMHDLLRDLCLKKAREINFLQ--QV--RR
>XP_028102121.1
HGVH--SS-MVHE-ETVGFDDEALTIKQLLAG-K-KQLQMISIVGMPGLGKTTLATKLYNDPYISHYFHIRAWTYASQLPRITDMLLDILRSV--KNMTNE---LGEKLYKQLKGKRYLIVIDDLW--DIGAWVNLKM-FP-NNGSRVMFTSRLKEVAMHASPD---CH-RRFLTEEESWELLQRKMF-QNE-SCP-PELIGIGKQI-----------------------------------------------------------------------------------------------------------------------------F-DGRIKACRMHDLLRDLCLKKAREINFLQ--QV--RR
>XP_028107731.1
DGVY--S--MVDE-ETVGFDDEALTIKKLLAG-K-KQLQMISIVGMPGLGKTTLATKLYNDPYITHYFHIRAWTHASQLPRKTDVLLDILRYV--EDMTNE---LGEKLYKQLKGKRYLIVIDDIW--DIGAWDDLKM-FP-NNGSRVMFTSRLKELAMHASPD---CH-PRFLTEEESWALLQRKVF-QNE-SCP-PELIEIGKQIMKKCGGLPLAIVIIAGLL-AKNI--ESWKQVAQ---S-V-SSIVS-D-LD-TLALSYNHLPRHLKPCFLYLGAFPENQKISVQRLIWLWIAEGFIQ-KEQKS-EEVAEDYLMDLIQRSLLIV-AQF-DGRIKACRMHDLLRDLCLKKAREINFLQ--WI--CR
>XP_028116480.1
---------LVEV-EIVGFDSKALAIKEQLAG-N-KHLDFVSIVGMPGLGKTILDKKLYNDPYIIHHFHIHAWTYVSQVPKKREMLLDILH-F--KNMSNE---LGEMLYKKLKGKRYLIVIDDIW--DIGVWVDLKM-LP-KNGSRIMFTSR----PMHASPD---SH-TRFLTEEESWELFQRKVF-PDE-SCP-PKLIETGKQIMNKCQGLPLAIIVIAGLL-AKNK--E-----------------------------------------------------------------------------------------------------------------------------------------
>XP_028116540.1
DGVH--SS-MVDE-ETVGFDDEALTIKKLLAG-K-KQLQMISIVGMPGLGKTTLATKLYNDPYITHYFHIRAWTYASQLPTKTDMLLDILRSV--ENMTNE---LGEKLYKQLKGKRYLIVIDDLW--DIGAWIDLKT-FP-NNGSRVMFTSRLKELSMHASPD---CH-PRFLTEEESWDLLQLKVF-QNE-SCP-PELIKIGKQIMKKCEGLPLAIVIIAGLL-AKNI--ESWIQVAQ---R-V-SSIVS-D-LD-TLALSYNHLPRHLKPCFLYLGAFPEDQEIPVQKLICLWVAEGFIQ-KGQRS-EEVAEDYLMDLIQRSLVIV-AKF-DGRIKTCRMHDLLRDLCLKKAREINFLQ--WI--CR
>XP_028118554.1
------SS-MVED-EVVGFDNEAMNIKERLTG-M-KQLEVFSIIGMPGLGKTTLARKVYNDPYIAHYFHLRAWTYVSQSHTKKEMLLDILHSL--KAMNDE---LGERLYKRLKGKRYFIVMDDIW--NIGAWDDIRV-LP-SNGSKVLFTSRTMAVALRAKPD---GH-PRFLTEEESWELLHEKVF-RNE-NFP-PELMEFGEQIMKKCEGLPLAIVVIAGLL-AKSE--DRWKHVAA---S-V-RSISS-D-MN-TLALSYDNLPQHLKPCFLYLGAFRDDHEIPVWKLILLWIAEGFIH-PGQRR-EDIGEGYLMDLIDRSLVIV-SRS-NGGIKACRIHDLLRDLCLKKSEEFNFLK--RS--LR
>XP_028124912.1
RGDF--SR---EE-EVVGFEDEALTIKDRLTR-Q-KQLDTISIVGMPGLGKTTLAKKVYNDPLIIYHFHIRAWINVSQEYRKRDVLLSLFYSI--KEMSDE---LADKLRKSLKGKRYLIVMDDIW--DTRAWIDLKS-FP-NNGSRIMFTSRFTNVALHANTH---TP-PSFLTEDESWDLFKKKVF-RTD-WCP-PELMSIGKKVVIKCQGLPLAIVVVSGIF-ANIE--DQWKQVGE---I-R-DSAVR-D-ME-TFALSYNHLPHHLKSCFLYFAAFPKDFEIPVWKLTQLWVAEGFIR-NGESS-EDVAEEYLMDLIGRNLILV-SKS-DGRIKACSVHALLHDFCLKKAEEEYFLQ--QI--RR
>XP_028124913.1
RGDF--SR---EE-EVVGFEDEALTIKDRLTR-Q-KQLDTISIVGMPGLGKTTLAKKVYNDPLIIYHFHIRAWINVSQEYRKRDVLLSLFYSI--KEMSDE---LADKLRKSLKGKRYLIVMDDIW--DTRAWIDLKS-FP-NNGSRIMFTSRFTNVALHANTH---TP-PSFLTEDESWDLFKKKVF-RTD-WCP-PELMSIGKKVVIKCQGLPLAIVVVSGIF-ANIE--DQWKQVGE---I-R-DSAVR-D-ME-TFALSYNHLPHHLKSCFLYFAAFPKDFEIPVWKLTQLWVAEGFIR-NGESS-EDVAEEYLMDLIGRNLILV-SKS-DGRIKACSVHALLHDFCLKKAEEEYFLQ--QI--RR
>XP_028124915.1
RGDF--SR---EE-EVVGFEDEALTIKDRLTR-Q-KQLDTISIVGMPGLGKTTLAKKVYNDPLIIYHFHIRAWINVSQEYRKRDVLLSLFYSI--KEMSDE---LADKLRKSLKGKRYLIVMDDIW--DTRAWIDLKS-FP-NNGSRIMFTSRFTNVALHANTH---TP-PSFLTEDESWDLFKKKVF-RTD-WCP-PELMSIGKKVVIKCQGLPLAIVVVSGIF-ANIE--DQWKQVGE---I-R-DSAVR-D-ME-TFALSYNHLPHHLKSCFLYFAAFPKDFEIPVWKLTQLWVAEGFIR-NGESS-EDVAEEYLMDLIGRNLILV-SKS-DGRIKACSVHALLHDFCLKKAEEEYFLQ--QI--RR
>XP_028124916.1
RGDF--SR---EE-EVVGFEDEALTIKDRLTR-Q-KQLDTISIVGMPGLGKTTLAKKVYNDPLIIYHFHIRAWINVSQEYRKRDVLLSLFYSI--KEMSDE---LADKLRKSLKGKRYLIVMDDIW--DTRAWIDLKS-FP-NNGSRIMFTSRFTNVALHANTH---TP-PSFLTEDESWDLFKKKVF-RTD-WCP-PELMSIGKKVVIKCQGLPLAIVVVSGIF-ANIE--DQWKQVGE---I-R-DSAVR-D-ME-TFALSYNHLPHHLKSCFLYFAAFPKDFEIPVWKLTQLWVAEGFIR-NGESS-EDVAEEYLMDLIGRNLILV-SKS-DGRIKACSVHALLHDFCLKKAEEEYFLQ--QI--RR
>XP_028124917.1
RGDF--SR---EE-EVVGFEDEALTIKDRLTR-Q-KQLDTISIVGMPGLGKTTLAKKVYNDPLIIYHFHIRAWINVSQEYRKRDVLLSLFYSI--KEMSDE---LADKLRKSLKGKRYLIVMDDIW--DTRAWIDLKS-FP-NNGSRIMFTSRFTNVALHANTH---TP-PSFLTEDESWDLFKKKVF-RTD-WCP-PELMSIGKKVVIKCQGLPLAIVVVSGIF-ANIE--DQWKQVGE---I-R-DSAVR-D-ME-TFALSYNHLPHHLKSCFLYFAAFPKDFEIPVWKLTQLWVAEGFIR-NGESS-EDVAEEYLMDLIGRNLILV-SKS-DGRIKACSVHALLHDFCLKKAEEEYFLQ--QI--RR
>XP_028124918.1
SGDS--DS-VGEE-EMVGFEDEAMSLKKQLTR-P-MQLQVISIVGMAGQGKTTLATKLYADPLVVYHFHIRAWTSVFQEYRNRDLLIRLLSCV--DQMGDE---LCEKLHKSLKGRTYFIVMDDIW--DTKAW---------------------------------------------------------------------------------------------------------------------------------------------------------------------------------------------------------------------------------------------
>XP_028126810.1
DGVH--SS-MVDE-ETVGFDDEALTIKELLAG-K-KQLQMISIVGMPGLGKTTLAKKLYNDPFIICHFHIHAWTYISQVPKKMEMLLDILH-F--KHMSNE---LGDMLYKKLKGKRYLIVIDDIW--DIGVWVDLKM-LP-KNGSRVMFTSR----PMQTSPH---SH-THFLTEEESWELFQQKVF-QDE-CCP-TKLIEIGKQITKKCPGLPLAIVVIVGLL-AKNN--EWWKQVAQ---S-V-SSIVS-D-LD-TLGLSYNHLPCHLKPCFLYLGAFPDDQEISVQKLIWLWVAEGFVQ-NG----------YVM---------------------------------------------------
>AtZAR1
NGTDRWSSPVYDHTQVVGLEGDKRKIKEWLFRSNDSQLLIMAFVGMGGLGKTTIAQEVFNDKEIEHRFERRIWVSVSQTFTEEQIMRSILRNLGDASVGDDIGTLLRKIQQYLLGKRYLIVMDDVWDKNLSWWDKIYQGLPRGQGGSVIVTTRSESVAKRVQARDDKTHRPELLSPDNSWLLFCNVAFAANDGTCERPELEDVGKEIVTKCKGLPLTIKAVGGLLLCKDHVYHEWRRIAEHFQDELRGNTSETDNVMSSLQLSYDELPSHLKSCILTLSLYPEDCVIPKQQLVHGWIGEGFVMWRNGRSATESGEDCFSGLTNRCLIEVVDKTYSGTIITCKIHDMVRDLVIDIAKKDSFSNPEGLNCRH
>BS2
DFSS--ST------NMVGRDDQRKQLLEDLTR-S-GEPKVIPIVGMGGIGKTTLAKEVYNDESILCRFDVHAWATISQQHNKKEILLGLLHST--KMIGEA---LADMLQKSLKRKRYLIVLDDIW--SCEVWDGVRR-FP-NAGSRILLTTRNDEVACYAGVE-------SFMDQDESWSLFKSAAFSSE--ALP-YEFETVGKQIADECHGLPLTIVVVAGLL--KSK--EDWKTVAK---D-V-KSVTN-DPSR-VLGLSYDHLTSDLKTCLLHFGIFPEDSDIPVKNLMRSWMAEGFLKL---EN-EGEVEKCLQELVDRCLVLV-SKRDGTKIRSCKVHDLIYDLCVREVQREN-I---FI---Y
>Gpa2
--DS---K-DVEQPEMVGRENEFEMMLDQLAR-G-RELEVVSIVGMGGIGKTTLAAKLYSDPYIMSRFDIRAKATVSQEYCVRNVLLGLLSLT---DEPDY---LADQLQKHLKGRRYLVVIDDIW--TTEAWDDIKL-FP-DNGSRILLTTRNVEVAEYASSG---KP-PRLMNFDESWNLLHKKIFEKEG-SYS-PEFENIGKQIALKCGGLPLAITLIAGLL-SKIS--DEWQNVAE---N-V-RSVST-DLMR-VLALSYHHLPSHLKPCFLYFAIFAEDERIYVNKLVELWAVEGFLNE-EGKS-EEVAETCINELVDRSLISI-HNSFDGETQRCGMHDVTRELCLREARNMNFVN--VI--RR
>Hero
EPIELTS-SSFVE-VTVGHEEDEARIIGQLDE-E-SKLDVISIVGMPGVGKTTLANKVYNNTLVASHFKIRAKCTVSQNFNKSKVLREILQQV-------D---LAEKLRVALLDKRYLIVLDDVW--DIATGEMLIACFP-ERGNRVILTSRSGEVGLKVKCR---SD-PQVLTDEKSWELFEKRVFRDE--GCP-AELLDIGHQIVEKCKGLPLALVLIAGVI-VRKE--DFWVKIQN---N-L-DSTSSNNSIMNVMQSSYDHLPYQLKPLLLYFARLQKSERTPVSMLMQLWMAEGLVDH-SKCS-EEVTESYLDALISSSLIMV---T-SVMMRACYVHDVVHDFCSVKAGKEKFFK--LI-SHR
>Mi1.2
KPVERKS-LTTDK-IIVGFEEETNLILRKLTS-P-ADLDVISITGMPGSGKTTLAYKVYNDKSVSRHFDLRAWCTVDQGYDDKKLLDTIFSQV------ID---VADKLRKQLFGKRYLIVLDDVW--DTTTLDELTRPFP-KKGSRIILTTREKEVALHGKLN---TD-PRLLRPDESWELLEKRTFGNE--SCP-DELLDVGKEIAENCKGLPLVADLIAGVI-AGRE--SVWLEVQS---S-L-SSILNSVEVMKVIELSYDHLPHHLKPCLLHFASWPKDTPLTIYLLTVYLGAEGFVEK-EMKG-EEVVKIYMDDLISSSLVIC-FN------LNFQIHDLVHDFCLIKARKENLFD--RI--RQ
>Prf
YKAEYKTTQRANE-EMEGFQDTIDELKDKLLG-S-PELDVISIVGMPGLGKTTLAKKIYNDPEVTSRFDVHAQCVVTQLYSWRELLLTILNDL----KEDG---IADELRRFLLTKRFLILIDDVW--DYKVWDNLCMCFS-SNRSRIILTTRLNDVAEYVS------D-PRLFRDDESWTLLQKEVFQGE--SCP-PELEDVGFEISKSCRGLPLSVVLVAGVL-KQKK--DSWKVVEQ---S-L-SSIGSLESIS-IIGFSYKNLPHYLKPCFLYFGGFLQGKDIHVSKMTKLWVAEGFVQA-NEKG-EDTAQGFLDDLIGRNLVMA-ME--NAKVKTCRIHDLLHKFCMEKAKQEDFLL--QI---R
>R1
TSSKLARTPRMNE-EIVGFEDVIENLRKKLLN-T-KGQDVISIHGMPGLGKTTLANSLYSDRSVFSQFDICAQCCVSQVYSYKDLILALLRDA----HANE---LADMLRKTLLPRRYLILVDDVW--ENSVWDDLRGCFP-NNRSRIILTTRHHEVAKYASVH---SD-PRMFDEVESWKLLEKKVFGEE--SCS-PLLKNVGLRIAKMCGQLPLSIVLVAGIL-SEME--ECWEQVAN---N-L-GSIHNDRA---IVDKSYHVLPCHLKSCFLYFGAFLEDRVIDISRLIRLWISEAFIKS-EGRR-EDIAEGYLENLIGRNLVMV-TQS-DGKAKECRLHDVLLDFCKERAAEENFLL--WI-SAH
>R2
GPSN-TTSV-DEQ-DFVGLQDVVQTLLAELLK-E-PRRSVLSIYGMGGLGKTTLARNLYNSL---KSFPTRTWICVSQEYNTMDLLRNIIKSILLERMTEG---LEIYLRDLLKERKYLVVVDDVW--QREAWESLKRAFP-KNGSRVIITTRKEGVAERADDR---GF-VRFLSQEESWDLF-RRKLLDVR-AMV-PEMESLAKDMVEKCRGLPLAIVVLSGLL-SH-K--NQWQKVKD---H-L-WKIKEDEISNIL-SLSYNDLSTALKQCFLYFGIFSEDKVVKADDIIRLWMAEGFIPR-EER--EDVAEGFLNELIRRSL-VQ-VAF-WEKVTECRVHDLLHDLAIEKALEVNFF-------SS
>R3a
-RTP-STSLVDDS-D-IGRQNDIEDLIDRLLSEG-KKRTVVPIVGMGGLGKTTLAKAVYNDERVQIHFGLKAWFCVSEAFDAFRITKGLLQEI----ADDNL--LQVKLKERLKGKKFLIVLDDVWNDNYNKWDELRNVFVQDIGSKIIVTTRKESVALMMGNE-----QIDNLSTESSWSLFKTHAFENMG-PHP--ELEEVGKQIAAKCKGLPLALKTLAGMLRSK----EEWKRI-------L-RSL-P-NDILPALMLSYNDLPAHLKRCFSFCAIFPKDYPFRKEQVIHLWIANGLVPQ-ED-I-EDSGNQYFLELRSRSLFERV--NPSNTENLFLMHDLVNDLAQIASSKLCIRLEEHM--LQ
>Rpiblb2
KPVESKS-LTTDK-IIVGFGEETNLILRKLTS-P-ADLDVISIIGMPGLGKTTLAYKVYNDKSVSSHFDLRAWCTVDQVYDEKKLLDKIFNQV------ID---VADKLRKQLFGKRYLIVLDDVW--DTNTWDELTRPFP-MKGSRIILTTREKKVALHGKLY---TD-PRLLRSEESWELLEKRAFGNE--SCP-DELLDVGKEIAENCKGLPLVVDLIAGII-AGRE--SVWLEVVN---N-L-HSILKNVEVMKVIEISYDHLPDHLKPCLLYFASAPKDWVTTIHELKLIWGFEGFVEK-DMKS-EEVVKIYLDDLISSSLVIC-FN------PTCQLHDLVHDFCLIKARKEKLCD--RI--RQ
>Rpivnt1
NNDD-LDRLHADETEVIGLEDDFNTLQAKLLDH--D-YGVVSIVGMPGLGKTTLAKKLY--RHVCHQFECSGLVYVSQQPRAGEILHDIAKQV--GLTEEEK--LENNLRSLLKIKRYVILLDDIW--DVEIWDDLKLVLPEKIGSRIIITSRNSNVGRYI------GDFSQPLDSEKSFELFTKKIFVNDN-ASP--DLVNIGRCIVERCGGIPLAIVVTAGMLRAR----HAWNRVLE---S-MAHKIQDG--CGKVLALSYNDLPIALRPCFLYFGLYPEDHEIRAFDLTNMWIAEKLIVV-NTRA-ESLADDVLNDLVSRNLIQV-AK--DGRISSCRIHDLLHSLCVDLAKESNFFH--AF--RR
>RPM1
-----ESSLFFSE-NLVGIDA----LIGRLLS-P-EQRIVVAVVGMGGSGKTTLSANIFKSQSVRRHFESYAWVTISKSYVIEDVFRTMIKEF--YKEADQ-GYLVEKLVEYLQSKRYIVVLDDVW--TTGLWREISIALP--YGSRVMMTTRDMNVASFPSTK-------ELLKEDEAWVLFSNKAFPASE-QCR-TQLE-IARKLVERCQGLPLAIASLGSMMSTK----SEWKKVYS-TLN-----LNNNHEVRSIMFLSFNDLPYPLKRCFLYCSLFPVNYRMKRKRLIRMWMAQRFVEP-RGKA-EEVADSYLNELVYRNMLQV---LWNGRPKAFKMHDVIWEIALSVSKLERFCD--VY--RH
>RPP13
GNTSSARSV-DQE-EVVGLEDDAKILLEKLLD-E-EKRFIISIFGMGGLGKTALARKLYNSRDVKERFEYRAWTYVSQEYKTGDILMRIIRSLKIRKFAEE---LEVYLYGLLEGKKYLVVVDDIW--EREAWDSLKRALP-HEGSRVIITTRIKAVAEGVDGR---FY-ARFLTFEESWELFEQRAFRNIQ-RKD-EDLLKTGKEMVQKCRGLPLCIVVLAGLL-S--R--SEWNDVCN---S-L-WRLKDDHVAPIVFDLSFKELRHESKLCFLYLSIFPEDYEIDLEKLIHLLVAEGFIQG-EEM--EDVARYYIEELIDRSL-LE-AVE-RGKVMSCRIHDLLRDVAIKKSKELNFV-------ST
>Rx
--DS---K-DVEQPEMVGRENEFEMMLDQLAR-G-RELEVVSIVGMGGIGKTTLATKLYSDPCIMSRFDIRAKATVSQEYCVRNVLLGLLSLT---DEPDD---LADRLQKHLKGRRYLVVIDDIW--TTEAWDDIKL-FP-YNGSRILLTTRNVEVAEYASSG---KP-PRLMNFDESWNLLHKKIFEKEG-SYS-PEFENIGKQIALKCGGLPLAITVIAGLL-SKMG--DEWQRIGE---N-V-SSVST-DPMR-VLALSYHHLPSHLKPCFLYFAIFTEDEQISVNELVELWPVEGFLNE-EGKS-EEVATTCINELIDRSLIFI-HNSFRGTIESCGMHDVTRELCLREARNMNFVN--VI--RR
>Sw5b
LPDRHSN-LVTDE-EVVGFENKAEELIDYLIR-T-NELDVVPIVGMGGQGKTTIARKLYNNDIIVSRFDVRAWCIISQTYNRRELLQDIFSQV------DV---LADMLRRKLMGKRYLIVLDDMW--DCMVWDDLRLSFP-GIRSRIVVTTRLEEVGKQVKYH---TD-PPFLTTEESCQLLQKKVFQKE--DCP-PELQDVSQAVAEKCKGLPLVVVLVAGII-KKRK--SWWNEVKD---A-L-FDLDSEEESLATMQLSFDNLPHCLKPCLLYMGMFSEDARIPASTLISLWIAEGFVEN-ESGR-EEEAEGYLMDLISSNLVML-SK--KGRVKYCQVHDVVHHFCLEKSREAKFML--AV-STR
