# Supplementary material for: The NRC0 gene cluster of sensor and helper NLR immune receptors is functionally conserved across asterid plants
Source: Plant Cell. 2024 Jun 4;36(9):3344–61. doi: 10.1093/plcell/koae154 (PMC11371149; doi:10.1093/plcell/koae154)
Supplement: koae154_Supplementary_Data [file koae154_supplementary_data.zip › Supplementary File 11/Supplemental File 11/alignment files/Nicotiana_benthamiana_with_Tomato_Nyssa_Camellia_NRCs_alignment_NBARC.fasta]

>NbS00033314g0004.1
---------ELSSQSMVGIEEEEQMVTDKIL-TDQ--L-VFTIAGAPGLGKTTLAKKLYTHENIVNRFDVRSWCCVSQIYDKKRLLLELLGY--E----EDE--LILQVQRCLEKKRYLIVIDDVWSTAI--WDDLVSFFPDN-KSRIILTTRLD----HEL--LS-SSYTSFLAEDKSWLLLQKTVF-KEE-NCP-QELEEIGKQIAKSCAGLPLAVILIGSLLE-RLKKRGYWTKVAKRLSAKVAGEA---EWYMDIIELNYKHLPHYLKPCFLYFGLFLEDEEVSVKKLI--WAAEGFVL----RT-EYVAMDYLIDLIAS-LVMV-AKFPLGGI-SVRLHDLVLDFCLSKAKEVNFV-----Q-R-
>NbS00034310g0005.1
---------------MIGFEIETEMLIEKLV-PRQ--L-VISIFGMPGLGKTILAKRLYDHEAISNRFDIRLWCCSSQSYDKRSLLFELLNHICK----DDE--LAEMLYKYLKGKRYLIVVDDVWSQEA--WDDIIRSFPDD-GSRIILTSRLESIATYAM--ID-SS-PRMFTEEESWMLMKQKVF-KEDCYCP-QQLEEIGKQIASKCGGLPLAVILVAGLLA-KHKEVVYWQEVGESLKSKIQG-------CMDIVESSYQHLPIHLQKCFLYFASFLEDQKVPVQKLI--WIAENFVE----KS-EMVAMDYLMDLISC-LVMV-AKNSLGEI-AVHIHDLVHEFSLVKAKNENFL-----R-R-
>NbS00002971g0007.1
N-Q------------VVDFDEEANKVINRLV-SKD--L-IIPVVGMPGLGKTTLARKIYKDPKISYEFFGVHWVYVGQSYKIKDVFLNILKFFTR----VDA--LAKVIAGFIKGGRCLICLDDVWETKV--IDYVKTIFPEN-GHRVMMTTRNRVLATYAN--S---D-PKFLTPKESFELLVKRVF-GKK-PCP-KDLVGHGESIAGKCGGVPLAVVVIAGALR-GR-NTSDWIRVERNVVQHLFTNSE--ESWLKFVEMSYDHLPQEVQTCFLYFGVFPRGFDIPSWKVI--WIAEGLIK----YT-EEIAEFYLNDLVNR-LVIL-QQRSDGQI-TCRLHDMLHQFCKKEASNKWLF-----R-R-
>NbS00035496g0014.1
KMVE--SNL--EE--IVGFKDVMKNLRRKLLE-KG--R-VISIVGMPGLGKTTLAYRLYYDSLVVSHFDIRAECYVSQVYSRKDLLLAILRDVTSK---ADE--LADELHKALFSKRYLILLDDVWEARV--LDDLMGCFQDA-GSRIILTTRNHEIAEYARFQSN----PRMFNDEESWKLLRKKVF-GKE-RCP-PLLMNIGRQIAEKCGQLPLSVALVAGVLA-EVKKEECWEQVANNLVPQIHN------DSRAIIENSYKILPYHLRSCFLYFGAFLEDNVINVSKLT--WISEGFVK-RGIKN-EDIAEGYLTNLIGR-LVMG-TKSSRGMI-ACRIHDLLHDFCKVRAKEENLV-----H-R-
>NbS00010427g0015.1
CTS---PS----ENAVVGLDDELEKIIERLL-SSA--R-VVAITGMGGIGKTTLAKKAYDHLQFRSRFDIHVWVTISREYEMRRLLLSLVCCIPG----EDE--LAELLYRRVKDRRYLIVIDDIWSTEV--WDNVTRCFPDD-GSRVILTSRLKDVATYAN--PD-SL-LGVLSLDDSWKLLSIEVF-GANDVCP-SELEDIGKQIAEKCGGLPLAVLVVAGHLS-KIRRRESWIIVAKTVSSVVANDP---DKCLGVL--------------------------------------------------------------------------------------------------------------
>NbS00026163g0007.1
NEL---SS----ENVVVGLEDDLLKIKRRLN-PST--R-IVSILGMGGIGKTTLAKKAYDDPEIRHRFDIHIWVTVSQEYR----------------------------------------------------------------------------------------------------------------VCP-PELEALGRQVAQKCQGLPLAILVVAGHLS-KIRTRESWIEVAKSVRLVVSNES---DVCLGVLAMSYNYLPNHLKPCFLYMGVFREDSEVNIETLI--WVSEDFLL---------VGKDCLEDLVSR-LIMV-RKRFNGEG-TCGVHDLIRDLILREAEKEKFL---------
>NbS00000815g0015.1
DTTSS------EE--LVGFEDVRETIRGQLLG-SV--L-VVSIVGMPGSGKTTLAQSFLNDVSIVSHFDLRAECRVSQEYIRKDLLLSLLSCGHYE---EDE--LADRLRRTLLTKRCLLIIDDVWDLKA--WDDLNLCFRGS-GSRIILTTRLKEVATYSRPLSE----PRPLSEHESWLLLQKKVF-RKQ-ICP-QELKKVGQRIARKCNGLPLSVVLVAGLLS-KMMTERYWTRMELSFGEQIQD------GAKDLVKLSYNDLPDKLKPCLLYFGAFLEDREISVSKLT--WIAEAFIQ----KC-EDIAEDYLKDLIQR-LVMV-AKRWIGKI-ACRIHDLLLDFCKQKAQHDNFL-----R-R-
>NbS00001751g0003.1
QDIK--SSGLDEENTFVGMEDDFDIIRDQLF-TPE--L-IVSIVGMGGIGKSTLARSLFDHPSVYHRFDISSWVTVSQACVAKEMLLDVLS-GTPG---EDE--LLDQVHRKLKRKRYLIVLDDMWTIEA--WDQVRRSFPDD-GSRIMITSRLFEVANCAG---NGFP-PPFLSLEDSWKLLSLKVF-GKE-DCP-PQLEEVGKQIAQQCRGLPLSVVVTPGLLS-RTRTYDDWKQISDNVNSHICSTS---EHCLAILALSYNYLPCSLKACFLYMGVFLEDADISADKLI--WVSEGFLK----KP-KEVGEECLEELVSR-LVMV-NSGWVSKI-SCRIHDLIRLICLREGKDEKFF----EH-R-
>NbS00048318g0004.1
HFAS-------QQRQTVELENEKEPILRALLR--EKRF-VIPIWGLSGTGKSALAHAICNDTSVVDEFEHRLNIRVSENFNPEYALLHAMESLVGS---PAQV-LTDFVRQHL-KSRSLIVLEDVRSTED--WQTLRGAVG---GCRILVTTRAREVAKSIKQTPYI----RPLSEENSWELLERIVW----LKTK-PEMKSMGREMVKLCEGLPGAIIALGKLLEG--KSVSEWEMVQKNARP------------LSQVAPSYAELSDDLKLYFLYLGHFREDPEIEPEKLC--WTIEGLIS----RT-LDLTQERLMGLAQK-MVGV-R-T---EL-SCHLVGLMGDMCLSKAEEGDIL---NTR-R-
>NbS00015021g0013.1
-----------EE--IVGFENEAEIIIERLNK-KE--L-VIPIVGMAGQGKTTFARKLYNNAIIVDHFDVRAWCIISQTYNRQELLQVIFSQVIGS---VGE--LADMLRKRLIGRRYLIVLDDMWDIKA--WEDLRLSFPNG-GSRIIVTTRLEKVGKQVKHDTD----PPFLKLDESLKLLQKKVF-EKE-ACP-PELQHVSLAVAENCKGLPLVIILVAGIIK-RKMEECWWHE------------------------LSYDNLPDLLKPCLLYMGMFPEDARIPVSKLI--WIAEGFVQ----KS-EEAAEGYLMDLISS-VVMI-EESYNCKA-YCQVHDVVLHFCLEKSREEKIM-------R-
>NbS00026402g0005.1
---------MVPD--FVGLQVPRQQLKLMLL--KE----VVVVSAPAGCGKTTLAAKLCQDEDVKDRYD-IFFVTVSRKPNIRRIVSAIFE-------------------------------------------------------KILVTSRS--V------------FPKSLSEKDEMALL----M--WD-LIL---MRML----------------VTGR-FTG--KS------------PNILFSTK--NDLFRYLEVSIDALDEILGDCFLDLGSFREDQRIHATTLL--WVELYNLD-------EDSALGILFELCRK-----IKDNY------ITQHDLQRELAIHQCEKPE-------R-RR
>NbS00047106g0002.1
NS----E---LENT-MVGHETEFKMLQDQLTR-SE--L-VVSIVGMGGIGKTTLANKIYNDPFITSHFDIRAKATVSLQYRAINVLLGLLFSIGGK---VGQ--LADRLQKLLKGGRYLVVIDDIWTTEA--WDDIKLCFSDC-GSRILLTTRNVDVAEYASSGKP----PRLLNSNESWNLLCGKVF-EKE-FFA-LDFEIIGKQIALKCGGLPLAITLIAGLLS-KKKALDEWQSVAESVSSVVTTDVD--AQCMTVLALSYHYLPNHLKPCFLYFAIFPEDELIFVDKLM--WAAEGFLK----KS-EQVAEKYLKDLIDR-LIFI-HSNFDGKI-SCGMHDVTRELCLKEARNVNFV-----NSQ-
>NbS00007796g0005.1
NICRE-QT-FVRASDIISRETDQENIVKQLI-DEE-NI-VIPVVGLGGLGKTTLVKLVYNNNKVVQNFDLRMWVSISEDFSLSKVIEKILRSATGE---MDQ--LQGHLSEVLRSKWYLLVLDDVWNEDQNRWTDLRELLMNC-GSTIVVTTRNKMVALITGTVA-----PGGLTDVRAYRV----------KLLP--NLVEIGKEIVKKCGGVPLAVKTLGRLLYM--TDENEWLRIRNEIWEIEQKQSDI----LPILRLSYEQMPSHLRQCFAYCSMLSKGQEIPREDFI--WIAQGFIQ----RK-EDIGNQYFDELLSR-C---FLDQFERTSKYWLLHNLVHDLAQSVAGSEN---SERVR-H-
>NbS00024228g0008.1
-----------EE--IVGFENDTEIIIKRLNEKKE--L-VIPIVGMAGQGKTTFARKLYNNDIIVYHFDVRAWCIISQTYNRQELLQEIFGQVIGS---VGE--LADMLRKRLIGRRYLIVLDDMWDIKA--WEDLRLSFPNG-GSRIIVTTRLEEVGKQVKHDTD----PPFLKLDESLKLLQKKVF-QKE-ACP-PKLQDVSLAVAKKCKGLPLVIILVAGIIK-RKTEESWWDEVNKSLLSHLG-EAE--GYSLSTMQLSYDNLPDSLKPCLLYM-----------------------------------AEGYLMDLISS-VVMV-EKSYNGKA-YCQVHDVVLHFCLEKSREEKFM-------R-
>NbS00000634g0116.1
NFTAP------ED--IVGFEGDTEIIIQQLIK-DE--L-VIAIVGMGGQGKTTLARKLYRNRTIVHHFDAQAWCCISQTYDLEEVFFEIFRQVTGF---KPN--LADMLRKSLMGKRYFIVLDDMWEVMA--WDELRLSFPND-GSRILLTTRLEELAKQVKYHTD----PPFLTPEESWELLQKKVF-AEE-SCP-PELYLLGQSAAEKCKGLPLVIILMAGIIS-RKMEASWWLEVSNALFSLVDKEG---EYGLATIKFSYDNLPVHLRPCLLYMGMFPEDHEIEVSRLI--WKAEGIVQ----R--EEVAEGYLMDLISC-LVMA-SKGYKGKV-YCQVHDLVLDFCLKRSREEKFM-------R-
>NbS00006004g0008.1
-----------EE--PVGLEDDAEKIIKLLTR-RE--R-IVSIFGMPGLGKTTLAKKIFKDSSIVSHFDVRAWVTISQSYDVRELLRDIYKQVTGD---ESD--IADMLRKCLIGKRYLIVMDDVWEVKA--WDEFRLCFPIG-GSRIMLTTRLEHVAMEVEHCTD----PRFLTREASWKLLEKKAF-QKE-NCP-PEFKDVGVQIAEY----------------------------------------------------------------------------------------------------------------------------------------------------------------
>NbS00014266g0009.1
---------VASD--VVGRDQDVAEIKEKMLN-EHVVL-TIPIVGMGDSGKTTVAKIIFNDEQIKQHFEKRVWLCLPEMSETKSFLELMLESLTER---RDI--IVKKLQDEFGGKRYLLVLDDLWRADHTLWHDFLDTLKGIRGNCILVTTRLERVAS-TVVVD------GKLAVDHCWSIFKQRAFVGEVAE----ELVSMGNKIVE----------------------------MCGL--PLAA------------------------------------NFVFEKDQLI--WMTEGYLR-PFQET-EDVGNKFFQLLLQN-L----LQ----DVIHCKMHDLVHDLAGDILKSK-LF---QID-K-
>NbS00002596g0006.1
--------------------------MKKLTG-KE--L-VISIFGMAGLGKTTLARKVYNNTSIINHFDVKAWCTVSQTYDMKTLLVDILEQATNK---DFD--IADKLQKTLKGRRYLIVLDDIWKVEA--WEDLGLCFPNG-GSRVMVTTRIEQVAEHLQYHRD----PRFLTLEESWELLQKRVF-QGE-SCP-LDLREAGLKIAEHCKGLPLVIVLIAGIIV-KTREASLWLEFANDLSS---HVLG--EQSMKVIQSSYEHLEDHLKPCLLYMGLFPEDHKIPVHDLL--WMAEEFVV----T--------------------------------------------------------------
>NbS00015355g0016.1
------KMRELRRSSVVGLKKHVNAVMSILLRDKW--F-VASIVGMGGLGKTTLDKEVYNEAHMRDQFDCQAWIYVSQDYKPAKIIKELILQLANP---ETM--LEEMLHRRLEGKRYLIVLDDIWTKDA--WDILARSFP-D-S----------------NARTI----PKVLNEEESWELFLKKSF-PEERECP--DLVDVGKEILEKCDGLPLAITVIGGLLA-K-EQRSEWERVKRNLSSHLAGSQT--YGVSAILALSYHDLPPDLKSCFLYLGLLRKDRHF-CAALK--WIAHGLIH----QR-EDIAEDYLDELTGR-TVQV---R-ADRV-SCR-----------------LH---------
>NbS00007055g0004.1
-----------EE--AVGFADDAKRIIQQLNR-KE--L-IVSIVGMPGLGKTTLARKM-------------------------------FNHFIEN-----------------------------FNVRA--WCSI----------------------------SK----ER-------------QIF---------PEILKQ-----------------VIGNLD-D-K----------DLSS---HVLE--EQGMKIIESSYDHLEDHLKPCLLYMGLFPEDYKHLVSDLL--WIAENFVQ----N--EEACKICLNDLANR-LVLI-TKRFSG--------------------------------R-
>NbS00042379g0005.1
------TTITEQNAVVVGMVDVLDCLTAQ----DE--L-VISLVGMGGIGKTILARKIM------PDF-----------------------R------------------------------------------------------------------------------PSFLSLDDNWILFTERLF-KDD--CP-PQL----QKISEQC---------------------------------------------QAILSLSYTYLPQYLKACFLYFGGFPEDMEIGVSKLI--WIAEKFVK----RSKEELAAEE--HLKDS-LVSI-NKK---EI-EIRHVDIGA----------TYM---------
>NbS00013243g0014.1
ETYG--SNQYIDDDHFVGFQDVVESLLAELLK-AE----VISIYGMGGLGKTTLARNLYNSPTVVSSFQTRTWICVSQEYNTEDLLRNVIKSIQGR---ETD--LEIHLHDLLEERKYLVVVDDVWQREA--WESLKRAFPNS-GSRVIITTRKEDVAKRAD---D--------SKKESWDLF-CRKL-LDQ--VP--AMGRLARDMVDKCGGLPLAIVVLSGLLSH--RGREEWQKVKDHLWQHMKDD-S--IEISYILSLSYNDLSTSLKQCFLYFGIFPEDSMVGVEKIM--WMAEGFIP----G--EDVAEGFLHELIRR-LIQV-VDTFWEKVIKCRIHDLVRDLAVQKALEVNFF-LSSLSLRH
>NbS00019725g0006.1
------KMRELRRSSVVGLKKHVNAVVSILLKDKR--L-VDSIVGMGGLGKTTLAKEVYNEAHIRDHFDCQAWIYVSQDYKPAKIIKELILQLANP---ETM--LEEMLQRRLEGKRYLIVLDDIWTKDA--WDLLARSFP-D-SSRLLLTSRIKEVALHADAHTI----PKVLNEEESWELFLKKSF-AEERECP--DLVDVGKEILEKCDGLPLAITVIGGLLA-K-KQRSEWERVKRNLSSHLAGSQT--YGVSAILALGYHDLPPDLKSCFLYLGLLRKDRDISVQQLK--WIAHGLIH----QR-EDIAEDYLDELIGR-MVQV---E-VAST-SCRD------FCIMKAQEEEVH---------
>NbS00061479g0004.1
------KSQLIDE--FVGLEEEVNKLVVELI-NEEN---VFAICGMGGIGKTTLARKAYRHIYVQGHFQAFAWASISKQWQARDVLQRILTKLEPQ---DEE--LVKELHRLQQSKKCLIVLDDIWSTNF--WNSVRHAFPKGKGSKILLTTRKKDVCTHVDPTC----EPRCLDADESWKLLHRKAF---RVNTPDLELERLGKEMVSECGGLPLAIIVLAGLLA-RRPKVDEWRRTRQNLNSHMSGESFEQDGGHGVLALSYYDLPYQLKPCFLYLGNFPEDQKISARRLY--WAAEGIIS-------MELGQYYLQELAQR-MVQVLEET-NGRI-SCRLHDLMRDTCLSKAKEENFL--RAIR-R-
>NbS00042576g0011.1
KKASN-----LKNN-MVGRDDERKRLLENLTRSGE--P-VIPIVGMGGIGKTTLAKEVFNDASIRSHFDIRAWATISSQYNVKDIYVSLLLFTKET---EAK--LADMLQKSLKGKRYLIVIDDMRNSEA--WDDVRQCFPSE-GSRILLTTRHTEVACYAGTGNL----SDFMNPDE------------NV-SLP-HEFETIGKHIVVKCQGLPLSIIVVAGLLS-KSRTLEDWEIVARDVMSFVTDDPD--KQCLHVLGLSYNHLTSDLKACLLYFGIFPEDSEIPMKKLV--WMAEGFLK-----G-EGEAERCLQDLIDR-LVLV-CKSLDEKI-SCKVHDLVYGFCLREVQNEI-F-------I-
>NbS00024608g0005.1
------TPLVAKY--PVGLHSRLNELLRKL-N-GN-GV-VLGLYGMGGVGKTTLAKALY------VYFKKRSFIEVARGNGMATLQSILIGDLSSG--------TAKGIREAM-NEPVAIFLDDVDSADQL------------QGSRVVVTTRDQNL------------LPKELSLSESLTLFSYHAF-GRE-----LNLSDLAEEVVRLSGGLPLALEVFGSLLFY--KRLKEWEDLVQKL--QIRPG-----DLQHVLEISFGAL-DQEKSIFLLLNTLEREDAIVMHDQL--WNHDTVLK----TEKKHVFRKYICQGIKE-F---YSRQ---RM--LQINHVKLNFKL----ADRWL---------
>NbS00038091g0013.1
SSKEA-SDK--EE--IVGFENEAEIIIERLNK-KE--L-VIPIVGMAGQGKTTFARKLYNNAIIVDRFGVRAWCIISQTYNRQELLQEIFGQVIGS---VGE--LADMLRKRLIGRRYLIVLDDMWDIKA--WEDLRLSFPNG-GSRIIVTTRLEEVGKQVKHDTD----PPFLKLDESLKLLQKKVF-QKE-ACP-PELQDISLAVAKKCKGLPLVIIFVAGIIK-RKTEESWWDEVNKSLLSHLG-EAE--GYSLSTMQLSYDNLPDSLKPCLLYMGMFPEDARIPVSKLI--WIAEGFVQ----KS-EEAAERYLMDLINS-VVMV-EKSYNGKA-YCQVHDVVLHFCLEKSREEKFM-------R-
>NbS00038091g0003.1
PSKH--QNR--EE--IVGFENEAERIIKRVNE-KE--L-VIPIVGMAGQGKTTFARKLYNNDIIVYHFDVRAWCIISQTYNRQELLQEIFSQVIGS---VGE--LADMLRKRLIGRRYLIVLDDMWDIKA--WEDLRLSFPNG-GSRIIVTTRLEEVGKQVKHDTD----PPFLKLDESLKLLQKKVF-QKE-ACP-PELQDVSLAVAKKCNGLPLVIILVAGIIR-RKMEESWWHEV------------------------------------------------------------------------------------------------------------------------------------
>NbS00017771g0002.1
-----------------GLDDYLEMIVKRLV-QSD--L-IVTISGIAGIGKTTLAKKAHDHLPIRYHFDIRVWFTISQEFRCRNMLLDALRCISK----ENE--LADL--KILKGRRYL-VVDDIWCTDV--WDSIRGIFLDC-RSRILLTTRETEVAIYAN--PS-S--RNLLNLDNSWKLLRDKVF-GAEHDHP------LVDWKANKCQGLPLTISVIAGHLS-KIRTLESWKD---------ASGG---NSNRALLNI------------------------------------------------------------------------------------------------------------
>NbS00016488g0009.1
PSTEG------ED--FVGFEEDINEIIQKLTG-KQ--R-IILIVGMPGLGKTTLTKKVYDNPLVMRHFDVRAFCTVSQKYDERKLLVDILKQATSD---GVD--VADAVKKALFGWRYLIVLDDIWNDKA--WEDLQLCFPSE-GSRIMITTRDEKVAEEIQQHSD----PRFLTKEESWELLQKKVF-QCD-SCP-FELREAGEEVAKNCKGLPLVIVLTAPIIA-QKRQAFVWREFANILSS---RGLE--ELSTKAIQSSYDDLRVHLKHCLLYMGYFPEDFKIEVSELL--WIAEELVQ----N--EKASKDCLNDL-----------------------------------------------H-
>NbS00045820g0004.1
---------------MVGFDRETEVLMEKLV-PRQ--L-VISIFGMPGLGKTTLAKRLYDHEAISNRFDIRLWCCSSQSYDKRSLLFELLNHICK----DDE--LAEMLYKYLKGKRYLIVVDDVWSQEA--WDDIIRSFPDD-GSRIILTSRLESIATYAM--ID-SS-PRMFTEEESWMLMKQKVF-KEDCYCP-QQLEEIGKQIASKCGGLPLAVILVAGLLA-KHKEVVYWQEVGESLKSKIQG-------CMDIVESSYQHLPIHLQKCFLYFASFLEDQKVPVQKLI--WIAENFVE----KS-EMVAMDYLMDLISS-LVMV-AKNSLGEL-SIHIHDLIREFSLVKAKNENFL-----R-R-
>NbS00005164g0007.1
--------------------------------VNE-NV-VISIVGLGGLGKTTLAQSVYNSEMVQEKFD-------------KKIVEKIVESAGGK---LDA--VQKQLREMLDGKKYLLVLDDMWNEDALKWSRLKNMLIGG-GSKILVTTRSDVVAEVSGSIH-----QGDLSEEEAWALFEK-------------------------------------------------W----------------------------------HLSVT------------------------------------------------------------------------------------------------
>NbS00009911g0001.1
QETRR-LS-VVDEFDIFGRQNEINILVDRLLSKEK-KL-VIPIVGMAGVGKTTLAKVVYNDEKVKQHFKLKSWISVSEPYDVFRITKGLLQEIGSF-----Q--LQIKLMESLKGKKFLIVLDDVWNDNYNDWCDLRIPFAQG-GSVIIVTTRKESVALMMGI-G-----PGTLSTEVSWPLFERHAF---EKEHP--ELEEVGKQIAKKCKGLPLALKTLAGLLRS--SEVEEWRRVLSEIWELPD--NRI----LPALMLSYNDLPVHLKLCFSYCAIFPKDYPFCKEQVI--WIANGLVQ----ET-EDLGNQYFLELRSR-L---FERESKRKVV-FLMHDLVNDLAQMASSKLN-----KSR-H-
>NbS00030243g0001.1
NAY---QELLPEEDDVVGFDEEATEIINRLC-SDE--I-IIPIVGMPGLGKTTLANKIFKDARVQYEFVSQIWVYVAQSYNRREVFLNIISKFTR----EED--LATAIREFLKGGRYLIVLDDIWTLEA--LNELKIAFPNN-GNKIMLTTRNSSLAYRCN--N---Y-PKFLTESECWLLLKKKVF-RKD-KCP-LEFEELGRGIAKKCMGLPLATVVIAGSLI-GR-TERDWHQVHQSVGEHIIYRD-Y-SIPKKLVQMSYDSLPFNLKVCFLYLGAFPRGSEIPVWKLV--WIAEGFIP----FT-ESVAEEYLNELINK-LLMV-MQASNGQT-TCRVHDMLHEFCRLEASEENIF-----R-R-
>NbS00018399g0005.1
RTHS--ST-HIEKPTVVGFEDVLETLKQRVI-SPG--L-VITIFGMPGLGKTTLAKKVYDDCKAVNHFDVCVWCCISERYEKKSLLIDILQQINIA---EGD--LADLLRKSIMGRRYLIFMDDIWTIEA--WDDIKTPFRDD-GSRIILTTRHAEVASYAKCTTD----PRFFHNQESWMLIVQKLF-QDQ-QCP-PELVDVGKRIAEKCQGLPLSVVLVAGLLG-KMTKEDGWLQVAESLSTTTVGDS------RGIIELSYKHLPEYLKPCFLYFGGFMEDEEIPVSKLT--WIAEGLVR--KPKS-EDIAEEYLVDLISR-LVMD-AK-YNGRV-SCRIHDLLHEFCQNKAKEEKFW-----RRR-
>NbS00018399g0007.1
RKYS--SS-HIEKPTVVGFEDVSATLKQKVI-SPD--L-VITIFGMPGLGKTTLAKKVYDDCKAINRFDVCVGCCISERYEKKSLVIDILQQINIA---EGD--LAVLLRKSIIGRRYLIFMDDIWTIEA--WDDVKTPFRDN-G---------------------------------------------------------------------------------------------------------------------------------------------------------------------------------------------------------------------------------
>NbS00019561g0003.1
------KMRELRRSSAVGLEKHVNSVVAILLKDKR--L-VAPIVGMGGIGKTTLAKEVYNQTQIRDKFDTRAWVYVSQDYKPAKIIKELILQQANP---ETM--LEEMLHRRLKDTCYLIVLDDIWTTEA--WDLLARSFP-D-SSRLLLTSRRKEVALHADSHTI----PKVMNEEESWELFLKKAF-AEDRECP--DLVDIGKEILEKSDGLPLAITVIGGLLA-K-KQRSEWQRVQRNLGSHLVGSQT--YGVSTILALSYHDLPPHLKYCFLYLGLLQKDKDIPVQQLM--WVAHGLVQ----E--EDIAEDYLDELICR-MVQV---R-ADRV-SCR-----------------LH---------
>NbS00057285g0005.1
KMIG--SNS--EE--IVGFK------DRPTTK-RQ--D-VISIVGMPGLGKTTLAYRLYSDRLVISHFDIRAQCCVSQVYSHKDLLLALLRDATGE---VDE--LADQLRRTLFSKRYLILVDDVWAASA--WDDLIGYFQDS------------------------------------------------------------------------------------EL---------------------------------------------------------------------------------------------------------------------------------------------
>NbS00009444g0022.1
KQASK----------MVGRDEQRKKMMAELIGSGK--L-VIPIVGMGGIGKTTLAKDVFNNVYIRSHFDVCARATLSKQHDRKNILVSLLRSMK-E---EAE--LADTLQKSLKSRRYLIVLDDMWSKQA--WENVEYCFSSE-GSRILFTTRNTEVASSVGTENL----PDLMDPDESWDLFK-----------------------------------------------------------------------------------------------IFPEDSEIPVKKLT--WIAEGFLK-----D-EGEADKCLQVLISR-LVLV-SESFGEKI-SCKVHDLIHDLCLREAQGQN-I-------L-
>NbS00004613g0014.1
KMTFA------EE--LVGFEDVRENIMGRLLG-PH--L-VVSIIGMAGSGKTTLARSLINDPLIASHFDFQAECR-------------LLSLACYD---DYE--LADRLRRTLLGRRYLVIIDDLWDPMT--WNELRLCFPDH-GSRIILTTRLQEVVDYVDH-SE----PRLLSDQESWLLLEKKVF-GEE-MYS-LELEKVGQQIAKKCKGLPLYVVLVARHLR-RIKTEQWWKRVELRFVELIQV------EANASVKLSYNHLPDILKPCLLYFGAISEGKEISVAKLT--WIAEGFIE----KH-EDIAEHYLEDLIRR-LVMV-VKRSNRKL-ACRLHDQVLEFCKAKAKEDNFL-----R-R-
>NbS00024857g0001.1
ETYG--SNQYIDDDYFVGFRDVVESLLAELLK-AE----VISIYGMGGLGKTTLARNLYNSPTIVSSFQTRTWICVSQEYNTMDLLRNIIKSIQGR---ETD--LEIHLRDLLKERKYLVVVDDVWQREA--WESLKRAFPDS-GSKVIITTRKEDVAKRAD---DK----RFLNEKESWDLF-CRKL-LDQ--VP--TMESLARDMVDKCGGLPLAVVVLSGLLSH--RGREEWQKVKEHLWQHMKDD-S--IEISYILSLSYNDLSTSLKQCFLYFGIFPEDSMVGVEKIM--WMAEGFIP----R--EEVAECFLHELIRR-LIQV-VETFWEKVIKCKIHDLVRDLAVQKALEVNFF-TSSLCLRH
>NbS00015188g0002.1
------PALLASC--TIGIHRRARPINSWV-Q-SNTDI-ILLVSGIGGIGKTTLAKFVY------GYFECSCFLNISKLNGVIVLQKQLLSTLLKH--------VDEGIINAL-YRKILLILDDVDEPDLV------------FGSKIIVTTRHKNL------------RPEILYTTEATELFNWHAF-GEN-----TYYKEYSEEVIEWCRGLPLAIQVIGSSL-A--KSKDVWRSSIEKL--DIPTN-----KIVDKLRLSYELLDDHDQNLFLFEGM--KDFVFRMHQLV--WHHRNILR----AQKKE---------VRQ-L---RTDE---KM--LQFNKVQVSFKN----KGRWL---------
>NbS00006274g0004.1
NLQAG----TLEND-MVGYNIEQANMLSQL-TSPE--L-VISVTGMGGIGKSTFAKKLFSHPSVLSFFDIRGWVTVSEDYSYRNMLLGLLEDANIG---DSD--LAVRLKQSLMGRRYLIVVDDIWSKNA--WDEIRLCLPDD-RSRVLLTTRDVEVAQYASSPKD----PHLLGPDDSWNLFYQKAF-VEK-GFP-IEFEYVGKDIAK-----------------------------------------------------------------------------------------------------------------------------------------------------------------
>NbS00006274g0002.1
TSQAG----TLEND-MVGYNIEQENMLSQL-TSPE--L-VFSVSGMGGIGKSTFAKKLFSHPSILSFFDIHGWITVSENYSYRNMLLGLLIDANIG---DSD--LAVCLKQSLMGRRYLIVVDDIWSKNA--WDEIRLCLPDD-RSRVLLTTRDVEVAQYSSSPKD----PHLLDQEDSWNLFYQKAF-VEK-DFA-IEFEDVGKEVAKNCNGLPLMIAVVAKVL--SSRTLDEWTKVAESVSSLAEVDAY--QQCSGVLALSYNHLPSYLKGCFLYFGLFPKASEISVEKLI--WIAEGLLK-----G-EEVAASHLNYLIDK-LVIV-SESIDGKI-TCIIHDLVHDFCLKEADSQNLL---------
>NbS00013187g0021.1
------LS----EDLVLGLDDDLAIIKQRLT-EKA--L-IVTITGAGGIGKTTLAKQAYDCLEIKQRFDIRAWINEGSDSDLVNMLQKKL---------ESQ--LADLVQKNLKGQRYLVVIDDIWSTDA--WDCIQG------GER----------GGYIC--KS-ST-PNLLSSDSSWKLLRNKVF-GSKDHLD-PELEKIGDRIAEKCQGLPLTISVIAGHLS-KIKTVESWKAVVKTMSAIIARYP---DNCLGVLGLSYHYLPEPLKCCFLSMGAFPEDFEVEAWRLI--WIAEDFIK----KR-EQVAKDYLDDLISR-LIMV-NKRLTGET-TCGVHDRPHEFCLIEAKKKNFM-----G-S-
>NbS00013187g0003.1
NEV---SS----ENVVVGLEDDLIRIIKRLK-VST--L-IIPILGMGGIGKTTLVKKAFDDPEIRHRFDIHVWVTVSQEYQIRNLLLGT---LSS----NDQ--LMDMIYKKLKGRRYLIVMDDIWSNDV--WDVMTRTFPDD-GSRIILTSRLKDLAIHAD--PD-SI-PSLLNLDQSWKLLHEKVF-GVEEVCP-TELKDIGMQIAQKCQGLPIALVVVAGHLS-KIRTRESWIEVSISASKVVAHES---DICLGVLALSYNYLPNHLKPCFLYMGVFPEDSEVNIETLI--WVSEGFLL---------VGKDCLEDLVSR-LIMV-RKRFDGEA-TCGVHDLIRDLILREAKKEKFL-----A-K-
>NbS00012994g0001.1
------SAEYADEPDVVGLDKDCESLEAKL-------L-VVSIVGMPGLGKTTLGKRTY------GNFECSALVYISQEPRMRELLLSIARQ-------RDE--LESNLGTFLKEKRYLVFLDDIWNTST--WDGLKLVFPNN-GSRLIITSRNNNVGRYIGGEKSL----QPLDPENSWKLFSKMIL-QET-DPP--ELTDIARKIVGRCGGVPLAIEMTAGMLR-RKRTELEWNGILKKIGL-------DQDKFSKILTLSYTDLPATLKPCFLYFGLFPEDTQIYASDLI--WVAEKFL------A-ADIGEDYLNILVAR-LIQV-ASGFDGRI-SCRIHDLLHDLCITLAEENNFF----TRIRR
>NbS00001549g0018.1
HGTK--SSESHQENIFWDFNDHFGRIRCRLI-SSE--L-IVPIVGMGGIGKTALSRASYNDPCLVNHFDIRAWITVSQQYQV--------------------------IQKPKKFKRFLIHLDDVWSIEA--WDDVKRSFPDD-GSGVVLTSRLDLFASSES------P-PSLLSMDQALKLLNL------------------------------------------KIKTLNNWKNVSNDAHSVITGES---DQFLSLFSLSYNYLPHPLKPCFLYMCAFPKGSMIVVSK---------FIE----NL-EEIAEEYLEDLVSR-LVMV-IK-------------------RREAEKEKFS----NR-C-
>NbS00011331g0023.1
HKQ---QE-SLENYEVVGFDEEAKKVIERLV-SEC--L-VIPVVGMPGLGKTTLARKIYNDPKIPHEFFYCIWVFVGQS----DILFNILKGFTK----ETE--IAEEICDRVKSG------------DI--VDFVKTAFPEN-GHRIMATTRYIHVARAVN--A---D-PKFLTQKESFQLLEKRAF-GKS-RCP-VELKEYGEGIVEKCSGVPLTIVRC---------NDSDWSVVKENVGKYLIEKDEH-QRCLKIVGLSYNHLPQDRKACFLYFGAFPQGFDIPAWKLI--WIAVGLIM----SE-EEIAECHLNDFANR-LVMV-MERCNSQI-TCRVHDMLHEFCVKEATKLCLI---------
>NbS00014857g0016.1
---------------MVGFNEETEMLIEQLV-QRQ--L-VISIFGMPGLGKTTLARKLYDHETISNRFDIRLWCCSSQSYNNRALLFELLGHICE----YDE--LAEKLYRYLKGKRYLIVVDDVWSPNA--WDDIKRPFPDD-GSRIILTTRLETIATYAM--IT-SS-PRLFTEEESWMLLKEKVF-KEN-YCP-QEFEDIGKQIATKCGGLPLAIVLIAGVVA-KNKEVVHWEQVGERLKSKMQG-------CMDIVESSYQHLPVHLQNCFLYFASFLEGKKVPVQKLI--WIAENFVE----KS-EMVAMDYLMDLIRS-LVMV-ANNSSGEL-AVYIHDVIHEFSLT-----------------
>NbS00011087g0003.1
DAY---QE-VVEEDDVVGFDDEAKTVIDRLI-SDY----VVPVVGMPGLGKTTLAYKIFKDSTVEYEFFNRIWVYVSQSFNRREIFLNIISKFTR----EEE--LANEIKELLKGGKYLVVLDDVWTREA--WDRIKIAFPNN-RNRVLMTTRQNNVAKSCN--D---K-PKFLTENESWELLEKRVF-HKE-KCP-FELELPGKSIAKKCRGLPLAIVVIAGALI-GKKTTREWELVADSVGEHLINRD-P-ENCKKLVQMSYDRLPYDLKACFLYCGAFPGGSEISAQKLI--WIAEGFIQ----LT-EDIAEDHLNDLVNR-LVMV-MKSSSGQI-TCRVHDMLHEFCRHEAMEENLF-----R-R-
>NbS00035525g0015.1
------PKKPLEISKIVGFEKEIKEIISKLTKPTE--I-VISIVGMPVLGKTTLAYKVYNEKFVVDHFDVRAWCTVDQECNEKI---KIYNQVIGL---ED---VADKLRKQLCGKRYLIVLDDLWDIAI--WDELTRSFP-E----IILTSRKKEVALQGKRHSD----PRLLTLGESWELLEKRVF-GEER-CP--ELLDVGEEIALKYDGLPLVLDLIGGVIA-K-KKKAFWLEVLNNLTPI----KN---EVEKVIQLSYDHLSDHLTPCLLYLASCPKDESIEISQLK--WSAEGLVE----KS-EEVMEIYVDELISS-LVIV---E-RGWT-SCRIHDLVHDCCWEKARKEKLF-DLMTR-G-
>NbS00059547g0001.1
------------------------------------------MEGMGGIGKSTFAKEMFYDPSILSFFDFRGWITVSKDYSLRKMLLSLLQDA-IA--------LADLLQKSLKGRRYLIVVDDIWSREA--WDDIRLWFPEN-ASRILLSTWDMKVAEYASSPED----PRLLELEESWNLLCQKAF-GKK-DCP-TEFENVAKLVVENCKGLQLMISVVAGAL--SSRRLEEWREVAQRVSSLVNLDVY--QHCSEVLALSYKHLPSHLKACFLYFGVFPKAREISVKKLI--WAAEGLLD-----G-EKLASNLLHDLI--------------------------DICC------------------
>NbS00019248g0027.1
---------------VIG---------------AE--L-TIPVIGMPGIGKTTLAKRIYNDRRTSYHFDIRAWCSVSPRHTVSELAQDILISIVDL--------YLDLLRRQLHRGRYLIVLDEV-------------CFPDN-GSRILTSSRKYE---------DADE-PRLLTPEESWELLEVKYF-RKE-NCPAE----VGKEIAVKCQGLPLA------------------------------------------------------------------------------------------------------------L--------------------------------------------
>NbC25203143g0001.1
------PNMPVERKSIVGFKEETYLIIRKLTSPKT--L-VIAITGMPGSGKTTLAYKVYNDKSVYGHFDIRAWCTVDQKYDGMELLKKLFNQVVGS---KN---VANELRKHLFGKRYL-----------------------------------------------------------------------------------------------------------------------------------------------------------------------------------------------------------------------------------------------------------
>NbS00026584g0010.1
NLQAV-PTLTLEND-MVGYNIEQTIMLSQL-TSPE--L-VISLTGMGGIGKSTFAKKLFSHPSILSFFDIRGWITVSEDYGYRKMLLGLLKDANIG---DSD--LAVCLKQSLMGRRYLIVVDDIWSKNA--WDEIRLCLPDD-RSRVLLTTRDVEVAQYASSPKD----PHLLDQEDSWNLFYQKAF-VEK-GFA-IEFEDVGKEVAKNYNGLPLMIVVVAKVL--SSRTLDEWKKVAESVSSLTEVDAY--QQCSRVLALSYNHIPSYLKGCFLHFGLFPKASEISMEKLI--WIAEGLLK-----G-EKVAASHLNNLIDK-LVIV-SKSMDGKI-TCMIHDLVHDFCLKEAHSQNLL---------
>NbS00036756g0009.1
------EDEWFED--FVGIELGKRKVKEMLM--KE----VFEICGIGGSGKTTLAKEICKDDQVKSYFDKIFFFTVSQSPNVEQLRKTIWE-------GCNLHGAEILPQWNLSTVPVLLILDDVWSLS--VLEPLILKIP---GCKILVVSRI--K------------FPELLREDE--SLFCHFAF-GHN-SIP--GFNHLVKKVVEECEGLPLALKVIGSSLKG--KPEMFWTSAK--LSQPVCESHE--LQLLERMKLSIDCLPDKVRECFLDLGAFPEDKRIPLDVLI--WVELHDID-------EEEAFHILVELSDK-LLNLVKDTY--EI-SVSQHDVLRDLAVHVSRGDN-------R-RQ
>NbS00009821g0008.1
------VRPIAEN--LVGIEPQVQNLISLL-N-SETDV-IIGIWGMGGIGKSTIARAVF------EMFEGGCFLNVAS-FGLQALAEKLLSETLKE--------LYTSTNNRL-YKKVMIVLDDVDQDEQI------------PGSRIIITTRNKQL------------SASLLGTNEALMLFNRFAF-KEA-----PHFMELALRVVKCAWGLPLALKVLGCFL-H--REKEEWESELTRL--GIPHD-----DVIGKLKLSIDAL-NLDKQILLFKGK--REPVIKMHDLV--WIPDDVLS----ARQKE-------------L---SSRN---GM--LKIRNAYFGPSY----NEQWL---------
>NbS00018358g0013.1
------SDVQFSD--VVGFDLPLQELKVK-L--EE----VVVLSAPAGCGKTTLAAMLCQEDDIKDKYD-IFFVTVSKKANIKRIVGEIFE-------FASEHALNNLLR---TSQPVLLVLDDVWSESDFVIESFIFQIP---GFKILVTSRS--V------------FPNLLSEKD--ALFYSSAF--KD-SIP---VQLLVHKAVRSCCGFPLALKVVGRSLCG--QPELIW---FVMLQSQILFPTE--NDLLRTLRASIDALDETLRDCYLDLGSFPEDHRIHAAAIL--WVERYNLD-------EDKAMAIFFQLSSQ-LVN-LALNY------IQQHDLLRELVIHQCEKTE-------R-KR
>NbS00032132g0014.1
NMTIA------EE--LIGFDDVRETIRGQLVR-PE--L-VISIVGMAGTGKTTLARSFNKND---SHFDFWGECRVSQVYTRKDLLLSILSS-NCD---DDV--LADRLRKLLLTKRYLLIIDDVWEVKA--WDDLILCFPDA-GSRIILTTRHQKVAVYAKRVTE----PRPLNEQESWLLLQKRVF-GKE-ICP-EQLKEVGEKIAKKCDGLPLSIVLVAGLLT-KMRTEGCWTQMELSFGERIQD------GAKDLVKLSYNDLPCKLKPCFLYFGAFLEDREISVSKLT--WISEAFIE----KC-EDIAEDYLDDLIGR-LVMV-TKRSIGKN-ACRVHDLMLDFCKEKAEEDNFL-----R-R-
>NbS00030756g0006.1
KARE--SQM--ED--MVGFKEVMLTIANLLVR-SQ--R-VISIVGMAGQGKTTIANKLFIDESVVPQFDVRAKCYVSQVYIRREVLVSILSDVVGK---EDE--LADKLRRLLLSKRYLILIDDVWETRA--WDELQICFPDT-CSRIMLTTRLEKVADYASCLD---------------VVTEKKVF-LQQ-SCP-PDLEGVGQKIANKRGRLPLSIVLVAGVLA-SM-KKEQWEQVADGLGSHIRG------DSKHIIQFSYKNLPHYLKPCFLYFGAFLEDKETQISKLM--WMAEGLVV----RC-ADIAEDYLEDLIRR-MVMA-TKTYHGKV-ACRIHDLLLEFCKEKAEEEKFL---------
>NbS00005570g0005.1
------SNEIKDESEIVVQQSEPMIIVQQ-S-M----L-VQQIYGMGGIGKTTLAKEVG------NLFDMVVYAVVSQSPDTRDILHLILTE-------ESEMGRAGRLYSRLSEKKILVILDDVWSS----IDLAAIGIPCGKSCKIMITTRRKEI-------------PRLLSFEESCHLFRTNALA---SSVT--ELEIMVMEIVQECQGLPLALVAVGRALHG--KSVIEWTAALQLLKKPVSEEYGK-ENVFSCLALSYDYLENETKSCFLFCSLFPEDHDIKIEQLTHLLKASGLLL----KAVISLMSNNLLDLPDGCMLLL-SEN-EGEL-SLKVLDLSE--------------------R-
>NbS00008951g0006.1
------KSQLIDE--FVGLEEEVNKLVVELI-NEEN---VFAICGMGGIGKTTLYRKAYRHIYVQGHFQAFAWASISKQWEARDVLQRILTKLEQE---DDE--LVMELYRLQQSKKCLIVLDDIWSTNF--WNSVRHAFPKGKGCKILLTTRKKDVCTHVDPTC----EPRCLDAEESWKLLHRKAF---RVNTP------------------------------------------------------------------------------------------------------------------------------------------------------------------------------
>NbS00004087g0012.1
QDIK--SSGLDEGYTVVGMEDDFDIIRDQLF-TPE--L-IVSIVGMGGIGKSTLARSLFDHPSVYHRFDISSWVPVSQACVAKEMLLDVLS-GTPG---EDE--LLDQVHRKLKRKRYLIVLDDMWTIEA--WDQVRRSFPDD-GSRIMITSRLFEVANCAG---NGCP-PPFLSLEDSWKLLSLKVF-GKE-DCP-PQLEEVGKQIAQQCRGLPLSVVVIAGLLF-RTRTYDDWKQISDNVNSHICSTS---EHCLAILALSYNYLPCSLKACFLYMGVFLEDADISADKLI--WVSEGFLK----KP-KEVGEECLEELVSR-LVMV-NSGWVSKI-SCRIHDLIRLICLREGKDEKFF----EH-R-
>NbS00040944g0001.1
------SSRSYSS--LFGLKEDQKRVREVLLRSSQ--I-VIPICGAVGSGKTTLAKRICEDPIVTKEFNTPIWVNVSEKFEITDILRQVLVS-------EEQ--LLERTEERLKSQRTLIVLDDIRSIEA--WETLCKTFPKL-GSIVLVTTRV--V-------------AEYICRNE---------F---HTMTP---LNE---------EALPPQ-------------------------------------------DTVYNELPDHLKPCFVYLGHFLEDQEINPEKLS--WMIEGLLS-----STMEMTERYLRELALR-MVKV-AE----EV-ACRIVQGIENFCVSNCEQKSFL-IVEPR-R-
>NbS00007051g0110.1
NSL---SS----EDVVVGLEGDLMKIMRRLI-PCG--R-VVSILGMAGIGKTTLAKKVYHHPEIRNRFDIHVWVMISQEYRTRDLWLSIL-------------------------------------------------------------------------------------------------------FCI-P-------------------------HIS-ET----------------------------------------------------PMD-----------------VK-------------------------------------------------------------------
>NbS00018282g0019.1
NAL---QE-VVEEDDVVGFEEEADKVINRLL-SSG--L-VVPVVGMPGLGKTTLANKIYKHPDIGYQFFTRIWVYVSQSYRRRELFLNIISKFTR----EED--LADEIQDFLKGGKYLIVLDDVWSPDA--WERIRIAFPNN-SNRILLTTRDSKVAKQCK--QCIGI-PKFLTEDESWILLEKKVF-HKD-KCP-PELELSGKSIAKKCNGLPLAIVVIAGALI-GKKTSREWKQVDESVGEHLINKDQP-ENCNKLVQLSYDRLSYDLKACFLYCGAFPGGFEIPAWKLI--WIAEGFIQ----LS-ECKAEDNLNDLINR-LVMV-MQTSDGQI-TCRLHDMLHEFCRQEAKEENLF-----R-R-
>NbS00005888g0018.1
------SRF--EE--MVGFKDVMNELRGKLIK-VN--L-VVSIVGMPGLGKTTLANKLYFDELVVPYLNIRIHCCVSQEYIRKDLLLALLHDVIED---ENE--LADRLQKLLKHKKYLVLIDDVWTRSA--WDDLQSCFPEN-GSRIILTTRHLEVASYAKHISD----PRFFSFDV-WTLLQNMVF-TKE-RCP-QVLEAVGKSIAQKCGGLPLSMVLVAGILT--MKEKHCWEQVSTNLGPNIQS------QSEGTLDLSYQNLPHYLKLCFLYMGVFPEDREIQVSKLT--WIAEGLIN----KL-EDIAKF-----------------------TWRI---------------------------
>NbS00002061g0001.1
NLDRE--T-FVPDGEVIGRNDDRTKILDFLL-VNE-NV-VISIVGLGGLGKTTVAQLVYNSEMVQVNFDKILWVCVSDVFEVKVIAEKIIESAGGG---LDA--VQKQLREMLDGKKYLLVLDDVWNEDALKWSRLKNMLLGG-GSKILVTTRSDIVAEVSGSIH-----QGGLSEEEAWALFEKMAF---ERENS--SLAEIGKEIVKKCGGVPLAIRSVGSLLRL--RTEDEWIYFKQDLSSITRGGDSV----MAILRLSYNHLPHHLKICFAYCSLFPMDFRIDRVDLI--WIAQGFIQ----RN-EDVANSYFVDLLRR-F---FQE--EHKS-FYKMHDLIHDLAKEVADRES---PEQTL-HA
>NbS00024550g0005.1
---------NLETD-MVGYNDEQESMRGQL-TLSQ--L-VISVAGMGGIGKSTFSKKMFFDPSILEFFDVRGWITVSGDYSIRDMLLSLLQDA-TG---DGD--LAGLLKKRLNGRRYLIVVDDIWSIEV--WDEIRQWFPEN-TSRILLTTRDMKVV--------------------------------------------------------------------------------------------------------------------------------------------------------------------------------------------------------------------
>NbS00024550g0001.1
NMQAG----TLENN-MVGYNDEQASMLRQL-TSPQ--L-VISIVGMGGIGKSTFAKRVFSDPSVVGFFDVRGWVTMSKDYSIRKMLLSLLQDA-GV---QAD--LADRLQKSLKGRRYLIVVDDIWSTDA--WDEIKLWFPEY-RSRILLTTRDMKVAQYASFPDD----PRFLDPEESWNLFCQKAF-DKK-DCP-IELENVAKEVVENCKGLPLMISVIAGTL--SSRTVGEWRKVAKSVSSLVNLDDY--QRCSEVLALSYNHLPSHLKACFLYFGVFPKASDISVKKLI--WAAEGLFE-----G-EKVAAYLLHDLIDK-LIIV-SRSIDGKI-TCRIHDLLHDLCWREAERDRIL---------
>NbS00053470g0012.1
---------------MVGFNEETEMLIEQLV-HRQ--L-VISIFGMPGLGKTTLARKLYDHETISNRFDIRLWCCSSQSYNNRALLFELLGHICE----DDE--LAEKLYRYLKGKRYLIVVDDVWSPNA--WDDIKRPFPDD-G-RIILTTRLESIVTYSM--IN-SS-SHLFTEEESWILLNEKVF-KQDCYCP-QQLEDIGKQIATKCGGLPLAIVLVAGVLA-KNKEVVHWQQVGERLKLKMQG-------CMDIVESSYQHLPVHLQNCFLYFASFLEGKKVPVQKLI--WIAENLVE----KS-EMVAMDYLMDLIRS-LVMV-ATSSKGRS-RIYI------LAPS-----------------
>NbS00024739g0012.1
H-----TS---DQNTVVGMEDDFNTILDRLI-THE--L-VIPVVGMGGIGKTTLARKAYDDS-IRYRFDTHSWVTVSENYNERQVLLDVVMSISR----IDQ--LVEIVYKGLKGRRFLIIIDDLWSTEN----------PIN----------LNYVADYAS--PD-FP-PSFLSLDDSWNLFAKMLF-KKD-QCP-PLLQKTGKHIIQQCRGLPLSIVVIAGLLG-KMPTHDNWKKIEENLNSFFGTVS---EQCQSILSLSYSYLPQYLKACFLYVGGFPEDMEINVSKLI--WISEQFIK----KR-EVVGEEYLQDLIDR-LILV-GKRANGRM-TCKIHDLR-----------------------
>NbS00031132g0007.1
------SRF--EE--MVGFKDVTNELRGKLIK-VN--L-VVSIVGMPGLGKTTLANELYFDELVVSYFDIRIHCCVSQEYIRKDLLLALLHDVIDD---ENE--LADRLQKLLKLKRYLVLIDDIWTTSA--WDDLQSCFPEN-GSRIILTTRHLEVASYAKHVSD----PRFFSFDESWTLLQNKVF-TKE-RCP-QDLEAVGESIAQKCGWLPLSMVLVAGILI-RMKEKHCWEQVSTILGPNIQS------QSEGTLDLSYQNLPHYLKPCFLYMGVFPEDREIQVSTLT--WIAEGLIN----KL-EDIAKLYLENLIGR-LVMV-AKSSDGRIKTCRIHDLVLEFCRKKAKGSD-------R-R-
>NbS00018164g0117.1
NI----E---PENI-MVGHEIGFEMIQNQLTR-NE--L-TIPITGMGGIGKTTLANKLYTDPFIRSRFDIRAKVIVSQEYCTRNVLLGLLSSTSGR---DGQ--LADQLQKLLKGRRYLILIDDIWTIEA--WDDIKLCFPNN-GSRILLTTRNVEVAEYASSGNP----PRLLDFNESWDLLHRMVF-EKD-WFS-PEFEKIGKEIALKCRGLPLAITVIAGLLS-KIKTLDEWQSVAEKVSSMVSSDVN--VQCMRVLSLSYHHLPHHLKACFLYFAIFPAGAVIYVEKLL--WAAEGFLK----KT-EEVAEKYLKDLIDR-LISI-LYSGDGRV-FCRIHDVIRELCLKEVRNMNIV-----NSR-
>NbS00018164g0105.1
NI----E---SEDK-MVGLEKEFVMMRDQLAR-RE--L-VVSIVGMGGIGKTTLANKIYNDPFIMSHFDIRAKATVSQEYCARNVLLGLLSSISGK---DDQ--LADRLQKLLKCGRYLVVIDDIWTREA--WDDIKRCFPDC-ESRILMTTRNVEVAEYANSGKT----PRLMSFDESWNLLYEKVF-VKD-YFS-PEFEQLGKKIALNCRGLPLSLVLIAGLLS-KMKSLDKWKSVVKNVSSMVNTEVN--VQCMRVVALSYHYLPHHLKPCFLYFAIFQEDELILVNKLV--WAAEGFLK----KS-EEVAEKCLKELIDR-LISI-RNSFDGKI-ICGMHDVTRELCLREARSMNIV-----RGR-
>NbS00019837g0008.1
------PNKPVECKSIVGFEEETYLIIRKLTSPKM--L-VISITGMPGSGKTTLAYKVYNDKSVFGHFDIRAWCTVDQKYDELELLKILFNQVVGS---KN---FANELRKHLYGKRYLIVLDDVWDTAA--WEELKRPFP-E-GSRIILTTREKKVAKYAQHHSD----PRLLTLEECWELLEKKVF-GKES-CP--ELVDVGKEIVQNCKRLPLVVDLIAGVIA-K-MKRDLWLEVRNNLNSFILQKEE---NVMKVIALSYYYLPDPLKLCLLYFASYKKDRAIPVEGLK--WRAEGFAE----NS-EEVMDVYLDNLISS-LVIS---E-IGKN-TCQVHDLVHDFCLIKAREEKLF-DPMPR-Q-
>NbS00017924g0016.1
---------MEEDIEVVGFDEPANKVMKKLR-SED--L-VVPIVGMPRLGKTTLAREVYNDDYIDDHFYKRIWVYVGQSYKLKNILLDILKEFAP----EDQ--LTEVIRNFVEGGKYLIVLDDVWEAEV--VAFVKKAFP-N-GNRIIVTTRLDRVANAKG-----AV-P-----------------------------------------------------------------------------------------------------AAFLYFGVFPQGFDIPAWKLI--WIAEGLIE----SE-EEIAESYLSDFASR-LVMV-MQKSNGQI-TCRVHDMLHEFCNIEAKRISLF-----R-H-
>NbS00033032g0022.1
RTNS--ST-HIEKPTVVGFEDVLATLKQRVI-SPD--L-VITIFGMPGLGKTTLAKKVYDDCKAVNRFDVCVWCCISERYEKKSLLIDILQQINIG---EGD--LADLLRRSIMGRRYLIFLDDIWTIEA--WDDVKTPFRDD-GSRIILTTRHAEVASYAKCTTD----PRFFHNEESWMLIVQKLF-QDQ-QCP-PELVDVGKRIAEKCQGLPLSVVLVAGLLG-KMTKEDGWLQVAESLSTTTVGDS------RGIIELSYKHLPEYLKPCFLYFGGFMEDEEIPVSKLT--WIAEGLVR--KPKS-EDIAEEYLVDLISR-LVMD-AK-YNGRV-SCRIHDLLHEFCQNKAKEEKFW-----RRR-
>NbS00026128g0019.1
-----------EE--PVGLEDDADKIIKRRTR-RE--R-IVSIFGMPSLGKTTLAKKIFKDSAIVSHFDVRAWLTISQSYDVRELLRNIYKQVTGV---ESD--IADTLRKCLMGKRYLIVLDDVWEVDA--WDELRLCFPIG-GNRIMLTTRLKHVAMEVKNCTD----PQFLTKEASWKLLQEKAF-QKE-TCP-PELQDVGVQIAEYCKGLPLTVVLI------------------------------------------------------------------------------GLVQ----G--EEVAEGYLSDIISS-LLMV-TKTFDGKV-YLQIHDLVRDFVLNKAKEEKFM-------R-
>NbS00013765g0025.1
----------------------------------------ISIVGMGGIGKTALARLVYNDEKVKEFFYFRMWVSVSMDFDV-----------------VHP--LQETLKKLLRSIRFLLVLDDFWSEKDSDWERLSASLRFG-GSKVIIITRSRRVSNVVGS-E-----P-------------------------------------------------------------------------------------------------------------------------------------------------YLLH--------------------FYMHGLLEDKAKGNS---------------
>NbS00012738g0024.1
------AQKNTQHATLIGKAYEVEYIVDAAI-PKRW-LIEITLIGASKIGKSNVAHTSSKNEEISAHFDIRAQ-SVSQLYSRTELLSAILNDAIGE---NNE--LADDLRKALLPKRYLILLDDV------MCNDLRGCFQNA-GSRIIITTRNHEVANYARCQSD----PRMFNDDGSWKLLKKKVF-GED-SCP-PLLANVGRRIAEKCGKLPLSIALVAGILA-TMKKEECWEHVA----------------------------------------ANLEDSVINVSKLT--WTSEGFVN-HDGKSPEDIAECYLENLIGR-LVIN-AKSFGGKI-ACRFHDLLHDFCKERAKEENLL---LAQCR-
>NbS00001428g0007.1
KKID--PSL--EE--MVGFQDVMDKLKLQLLG-DQ--L-VISIDGMPGNGKTTLAKKIYNDPAVGSHFDVRAMCYVTQVYSRRELLLDILKDVHG----DGE--LANELRRFLLTKRFLILIDDVWHTAA--WDDLHLCFQGSSRSRVILTTRLYEVADYAKCKSD----PRLFTDDESWMLLKEEVF-RGE-RCP-PELGDVGLRIAKSCGGLPLSVVLVAGALK-EKKKAYSWKKVEESLGSHNFGSS---EKGMSIIGFSYKNLPQHLKTCFLYFGGFSRGKHIPVSRLS--WLAEGFLQ----KG-EEAAQDYLQDLTRR-LVAD-MERSNGKL-TCRIHDLLHLFCVEKAKQDNFL-----Y-R-
>NbS00023304g0012.1
KMVE--SNL--EE--IVGFDDVVENLREKLLK-KG--R-VISIVGMPGLGKTTLAYSLYSDMLVVSHFDIRAECCVSQVHSRKDLLLAILHDVINE---ADE--LADELHKALFSKRYLILLDDVWEARV--LDDLMGCFQDA-GSRIILTTRNHEIAEYARFQSN----PRMFNDEESWKLLRKKVF-GEE-ICP-PLLMNIGRKLEKSVRKLPSSVWSIASFSCFEVKKEECWEQVANNLVPQIHN------DSRAIIENSYKILPYHLRSCFLYFGAFLEDSVINVSKLI--WISEGFIK----KN-EDIAEGYLADLIGR-LVMG-TKSSRGMI-ACRIHDLLHDFCKVRAKEENLV-----H-R-
>NbS00034734g0013.1
FSMMV----HYSG--VVGRDFDRDIVVEMLLK-TETTL-VFPIVGVGGIGKTTHADL------------LCLWVRVTHVFNVEKLLEQIVNSVRDD---MNE--LQNLVRETLYEKKYLLVLDDLWTQ--------------------------------------------------------------------------------------------------------------------------------------------------------------------------------------------------------------------------------------------------
>NbS00020742g0010.1
---------------------------------------LYPVVGFGGIGKTTLAKLVYNDLRIVSHFQLRVWVRVSRVFKVEKLLEQIVNSVRED---MNE--LETLVRETLYEKKYMIVLDDVWNEDPVKWDELKKLL--MCGSKILVTTRNEAVASIMWTVP------KGLSGEDSLTLFLSKAFEGQEVLYP--NLVAIASHIVQKV---------------------------------------------------SYVRLPSNLKVCLAYCSILHKDCVIEVDKLI--WVAEGLVH-QPNGS-EHIGINISKSCCRD-F----FK---------KLKNIV-----------------------
>NbS00016103g0004.1
N-Q------------VVDFDEEANKVINRLV-SKD--L-IIPVVGMPGLGKTTLARKIYKDPKISYEFFGVHWVYVGQSYKIKDVFLNILKFFTR----ADA--LAKVIAGFIKGGRCLICLDDVWETKV--IDYVKTIFPEN-GHRVMMTTRNRVLATYAN--S---D-PKFLTPKESFELLVKRVF-GKK-PCP-KDLVGHGESIAGKCGGVPLAVVVIAGALR-GR-NTSDWIRVERNVVQHLFTNSE--ESWLKFVEMSYDHLPQEVQTCFLYCGVFPRGFDIPSWKVI--WIAEGLIK----YT-EEIAEFYLNDLVNR-LVIL-QQRSDGQI-TCRLHDMLHQFCKKEASNKWLF-----R-R-
>NbS00012189g0002.1
QGTST-KQDVVDESEIFGRQNEIKELVARLLSNGK-SL-VIPIVGMPGVGKTTLAKVVYNDEKVKDYFDLKAWFCVSEPYDAFRITKGLLQEIGSF-----Q--LQ------------------------------------------------------------------------------------------------------------------------------------------------------------------------------------------------------------------------------------------------------------------------
>NbS00054346g0004.1
TST-------VDDKIVQGLDDDLEIIVKRLT-LSA--L-IVTILGMGGIGKTTLARKAYDHLTIRYHFDLHIWVTISQEFQFRNVLLQALHCISK----DSE--LAVLVKKKLKGRRYLVVVDDIWSRDD--WDSLRVIFPEY-RSRILLTTRETAVAMYVD--ST-S--ANLLNFENSWKLLRDNVF-GPENDHP-HELEKIGKEIVEKCRGLPLAILVIAGHLS-KLRTADTWKDVVRIL-----------DKCLGVLGLSYHHLPS-----------------------------------------------------------------------------------------------------
>NbS00003205g0003.1
QGTST-KQDVVDESEIFGRQNEIKELVARLLSNGK-SL-VIPIVGMPGVGKTTLAKVVYNDEKVKDYFDLKAWFCVSEPYDAFRITKGLLQEIGSF-----Q--LQVKLKESIKGKKFLIVLDDVWNDNYNAWDDLKNLFVLG-GSRIIVTTRKESVAKTMGN-E-----QDTLSSDVSWSLFKRHAF---DKEHL--EHVEVGKQIAAKCKGLPLALKTIAGLLRP--SEIEEWRHILSEIWELPD--NGI----LPALMLSYNDLPVHLKQCFSYCAVFPKDYLLVKEQVI--WIANGLVQW---KI-EDSGNKYFLELRSR-L---FERRSQGNTK-FLMHDLVNDLAQVTSSKLN-----RCR-H-
>NbS00000462g0003.1
NLMSRWTSSLYDHTQVVGLEGDTEKIKDWLFEARDG-LLTIAFVGMGGLGKTTLAQKVFNDKRVEDHLERRIGLAI------------------------------------------------------------------------------------------------------------------------------------------------------------------------------------------------------------------------------------------------------------------------------------------------------
>NbS00009035g0013.1
HGTK--SSE--QENKFWDFNDHLERIRCRLF-SSEDSE-IVPIVGIGELGKTALARASYNDPCLVNRFDIRAWITVSQQYQVREMLLGILR-ITDL---NDE--LADQLYKSLKFKCFLVVLDDVWSIEA--WDDLRRSFPDD-G---------------------------------------------------------------------------------------------------------------------------------------------------------------------------------------------------------------------------------
>NbS00023299g0005.1
------SSMTTTSEAVMGFEDETAELIQRLVR-KH--L-VVSLVGMPGIGKTTLAKRLYTHNDIVNRFDVCSWCTISQVYNKRKTLLELLGNLVPP---DDE--LAVELRRHLLRKKYFIAIDDLWSTDA--WDDLKRCFPDD-SSRIILTTRQDKVASYTEVSS----APRLFTGEESWCLLQKKVF-GEE-SCA-PQLEKIGVKIAQSCGGLPLAIILVAGVLA-KLKEEIRWEEVANGLSSCAAGDT---KLFMDIIELSFRFLPCQLKHSFLYFGRFCEGEIL-VRKLI--WVAQEYAV----KSAEDEVKGYMMELIDN-LVMV-VQSFFGEV-AIRMHDLLREFCFSKI-----------YFQ-
>NbS00028099g0018.1
KMVE--SNL--EE--IVGFDDVVENLREKLLK-KG--R-VISIVGMPGLGKTTLAYSLYSDMLVVSHFDIRAECCASQVHSRKDLLLAILRDVINE---ADE--LADLLRKALFSKRYLILVDDVWEASV--WDDLMGCFQDA-GSRIILTTRNHEIAEYARFQSN----PRMFNDEESWKLLRKKVF-GKE-RCP-PLLMNIGRQIAEKCGQLPLSVALVAGVLA-EVKKEECWEQVANNLVPQIHN------DSRAIIENSYKILPYHLRSCFLYFGAFLEDSVINVSKLT--WISEGFIK----KN-EDIAEGYLADLIGR-LVMG-TKSSR-----------------------------------
>NbS00014488g0001.1
ETYG--SNQYIDDDYFVGFRDVVESLLAELLK-AE----VISIYGMGGLGKTTLARNLYNSPTIVSSFQTRTWICVSQEYNTMDLLRNIIKSIQGR---EED--LEIHLRGLLRECKYLVVVDDVWQKEA--WESLKRAFPDS-GSKVIITTRKEDVAKRAD---DK----RFLSKEESWDLF-CRKL-LDQ--VP--AMRRLARDMVDKCGGLPLAIVVLSGLLLH--RGLQEWQKVKAQLWRHMKDD-S--IEISYILSLSYNDLSTSLKQCFLYFGIFPEDHLIYVDNIV--WMAEGFIP----K--EDVAERFLNELIRR-LIQV-VSTSWKTDVRCKMHDLLRDLAVQKALEVKLF-ISSLCVRH
>NbS00004466g0001.1
TQQ---QS-ALEEHKVIGFDKSAEEVRERLL-SKN--L-VASIVGMPGLGKTTLARKIYNDPGIGREYYKRVWVYVGVSYIEKDVLLNIHEGLGL----EKQ--LAEIIHDFVKGGRCLIVLDDVWEAKA--VDFVMTAFP-C-GHRILMTTREMQVATPVS-----TY-LKFLEKQEAFELLENRVF-GIRKKFP-VEFVGYGNEILESCSGVPLAIVVIAGVLK-CSRI--EWETVAKNVGQLLVTENDP-DSCKKFVEVSYNHLPLDKRAPFLYISVFPRGFDIPAWKLI--WIAEGLIK----SE-EVNAEYCLNDIANR-LVIV-TQSSDNQV-TFRVHDMVHEFCNEEAKQTCIF-----R-R-
>NbS00003236g0006.1
--------MTTTSEAVMGFEDETAELIQRLVR-KH--L-VVSLVGMPGIGKTTLAKRLYTHNDIVNRFDVCSWCTISQVYNKRKTLLELLGNLVPP---DDE--LAVELRRHLLRKKYFIVIDDLWTAEV--WDDIKRCFPDD-SSRIILTTRQDKVASYTEVFS----APRLFTGEESWCLLKKKVF-GEE-SCA-PQLEKIGVKIAQSCGGLPLAIILVAGVLA-KLKEEIRWEEVANGLSSCAAGDT---KLFMDIIELSFRFLPCQLKHSFLYFGRFCADELL-VREWI--WVAEEYAV----KSAEDEAKGYIMELIDN-LLMV-VQSFFGEV-AVRMHDLLREFCFSKV-----------YFQ-
>NbS00013646g0007.1
NLMSRWTSSLYDHTQVVGLEGDTEKIKDWLFEARDG-LLAIAFVGMGGLGKTTLAQKVFNDRRVEDHFERRIWVSVSQTFTEEQVMRSILRSLGDACIGDDQCELLRKINQYLLGKRLLIIMDDVWSLDNDWWQKIYAGLPKGNGSSVIVTMRNELVARKMGVTGTRIHWPKFLNEHHSWLLFRKIAIAANAGECHFPELEDVGKEIVEKCKGLPLAIKAVGGVMLCKPSYYHEWRRISNHFRDEL----KENDDSMASLQLSYDELPPYLKSCFLCFSLFPEDCVIPKDQL---------------------------------------------------------------------------IR-
>NbS00037512g0010.1
NT----E---MENM-MVGPENEFEMIKDQIAR-RE--L-VVSIVGMRGIGKTTLANKIYCDPFIVSHFDIRAKATLSQEHCVRNVLLRLLSSTRGK---DGQ--LADRLQKLLKGKRYLIVIDDIWTTEA--WDDIKLCFPDC-----------------ATSQDP----LKFLM-------------------------------------GSP--------------------------------------------------SLPLH----------------------------------------------------------------------------------------------------
>NbS00030183g0008.1
-----------EE--PLGLEDDAEKIIKLLTR-KE--R-IVSIFGMPGLGKTTLAKKIFKDSSVVSHFDVRAWVTISQSYDVRELLKDIYKQVTGV---ESD--IADMLRKCLIGKRYLIVLDDVWEVKA--WDELRLCFPIG-GSRIMLTTRLEHVAMEVEHCTD----PRFLTREASWKLLEKKAF-QKE-NCP-PEFKDVGVQIAEYCKGLPLTVVLVGGILA-KKRNVSEWCEVANNLKSHL-GAVE--SESNLAIQLSYCYLPEHLRHCLLTMGVFREDEKIGPSKLM--WMAEGLVQ----G--EEVAEAYLMDIISS-LLMV-SKTFDGKV-YLQIHDLVRDFVLNKAKEEKFM-------R-
>NbS00026706g0016.1
NAL---EE-VVEEDDVVGFEEEADKVINRLL-LSG--L-VVPVVGMPGLGKTTLANKIYKHPDIGYQFFTRIWVYVSQSYRRRELFLNIISKFTR----EED--LADEIQDFLKGGKYLIVLDDVWSPDA--WEHIKIAFPNN-SNRILLTTRDSKVAKQCK--QCIGI-PKFLTEDESWILLEKKVF-HKD-KCP-PELELSGKSIAKKCNGLPLAIVVIAGALI-GKKTSREWKQVDESVGEHLINKDQP-ENCNKLVQLSYDRLSYDLKACFLYCGAFPGGFEIPAWKLI--WIAEGFIQ----LS-ECKAEDNLNDLINR-LVMV-MQTSDGQI-TCRLHDMLHEFCRQEAKEENLF-----R-R-
>NbS00042739g0001.1
TSQAG-STLTLEND-MVGYNTEQENMLSQL-TSPE--L-VISVTGMGGIGKSTFAKKLFSHPSILSFFDIRGWITVSENYSYRGILLGLLIDANIG---DSD--LAVCLKQSLMGRRYLIVVDDIWSKNA--WDEIRLCLPED-RSRVLLTTRDAEVAHYASSPKD----PHLLDQEDSWNLFYQKAF-VEK-GFA-IEFEDVGKEVAKNYNGLPLMIVVVAK----------------ET---------------------------------------------------------------------------------------------------------------------------------
>NbS00019252g0001.1
NI----E---PEDK-MVGLENEFVMMQDQLAR-RE--L-VVSIVGMGGIGKTTLANKIYFDPFIMSHFDIRAKTIISQEYCARNVLL-------------------------------------------------------------------------------------------------------------------------------------------------------------------------------------------------------------------------------------------------------------------------------------------
>NbS00020251g0010.1
HLMSC-SSSIPESSHSHSVPNIPESSSHLVFTSPESSF-VIPIFGVVGSGKTTLANVILNDQLVTGNFKYRIWIYVPENCKSKDILRQIHEQIDGK---EEQL-LEE-VSKSL-SQRSLIVLDDIRSIEA--WKTLHITLPRL-GSKILVTTREVLVAEYISEKHDF----RTLNVDESWNLFTQVFS----PQYP-AKM--MVRQMVGSCKGVPQLIKELAFYLAP--KPAEEWEIVYKNIQT------------VSAFSTIYSELSDHLKPCFLHLGQFSEDAEIETEKLF--WMIEGFLS----ER-MDLMERYLNELAHI-IIGL-QQE---KF-ACRFIGGIKNVCVAWGEQKRFL-------R-
>NbS00002905g0008.1
SSKH--QNR--EE--IVGFENEAERIIKRLNE-KE--L-VIPIVGMAGQGKTTFARKLYNNDIIVYHFDVRAWCIISQTYNRQELLQEIFGQVIGS---VGE--LADMLRKRLIGRRYLIVLDDMWDIKA--WEDLRLSFPNG-GSRIIVTTRLEKVGKQVKHDTD----PPFLKLDESLKLLQKKVF-EKE-ACP-PELQDVSLAVAEKCKGLPLVIILVAGIIK-RKMEESWWDEVNKSLLPHLG-EAE--GYSLSTMQLSYDNLPDSLKPCLLYMGMFPEDARIPVSKLIEGWIAEGFVQ----KS-EEAAEGYLMDLISS-VVMI-EESYNCKA-YCQVHDVVLHFCLEKSREEKFM-------R-
>NbS00013796g0008.1
---------------MVGYNDEQASMLRQL-TSRQ--L-VISIVGMGGIGKSTFAKRVFSDPSVVGFFDVRGWVTMSKDYSIRKMLLSLLQDA-GV---QAD--LADRLQKSLKGRIYLIVVDDIWSTD--------------------------------TFPED----PRFLDAEESWNLFCQKTF-DKK-ACP-IELENVAKEVVENCKRLPLMISVIAGTL--SSRTLDEWRKVAERLSMLLRSARF--ELQSS--SFTFESLRS-------VFGVFPKASDISVKKLM--WAAEGLFE-----G-EKVAAYLLHDLIDK-LITV-SRSFDGKI-TCRIHDLLHDLCWREAESDSIL---------
>NbS00038787g0009.1
DTYG--SNIYADEDQFVGFREVFQRLLDELLK-KE----VLSIYGMGGLGKTTLSRNLYNSPSLLSVFHTRAWICVSQQYSIPDLLRSIIKSIQGC---ERD--LETHLRDQLKEHKYLVVVDDVWHREA--WESLKRALPDN-GSRIILTTRKEDVAERVD---DK----RFLNKEESWDLF-CKKL-RPNLFSP--LMENLAKDMVEKCRCLPLAIVVVGGLLSH--KGVDEWQKVKIHIWQHMKND-S--IEINHILSLSYNDLSFELKQCFLYFGIFQEDEVIDTEKLM--WLAEGFIP----R--EDIAENFLHELISR-LIQV-EKTFFDKILTCRIHDLLRDLAVQKAMKVNLF-VTPFRHRH
>NbS00049356g0001.1
TS----E---PENM-MVGHENEFEMMQVQLAR-SE--L-VVSIVGMGGIGKTTLANKIFSDPFIMSHFDIRAKVTISQEYCLRKGLLGLLSSITGN---DGQ--LKDQLQKLLKGRRYLIVIDDI-------WDDIKLCFPDC-RSRILLTTRNVEVAEYASSGKP----PRLLNCHESWDLLHKRVF-LNE-CFP-PEFEQLGKQIALNCKGLPLTIIVISGLLS-KIKLLESWQMVVENVSSLVSTNVD--FQCMRVLALSYHHLPHRLKSCFLYFAIFPEDEQIFVNKLV--WAVEGFLK----NN-EKVGEEFLKELIDR-LISI-QNSFDGKI-SCGMHDLIRELCLREAQNMNFV-----RSR-
>NbS00031134g0006.1
E-----QE-VVEEDDVVGFDEEVRMIINRLF-SDS--L-VIPIVGMPGLGKTTLANHIYKHPEVGYKFYTRIWVYVSQTYRRRELFLNIISKFTR----EED--LADEIREFLKSGKYLIVLDDVWSGEA--WERIRIAFPEN-GNRVLLTTRDSKVAKYCS--H---I-PKFLTMDESWILLQKKVF-NKD-KCP-VKLEQPGKSIAEKCRGLPIAIVVIAGALI-GKKTTREWEQVDKNLSEHIINVDS--MNCKKLVQMSYDSLPYDLKACFLYCAVFPGGLEIPSWKLI--WIAEGFIQ----LS-ECKAEENLNDLVNR-LVMV-MQASDGHI-TCRVHDMLHEFCRQEAKEENLF-----R-R-
>NbS00031134g0004.1
MLMS---------KQAVGIEEEKKLILRALFK--EHRF-VIPIWGPSGTGKSTLAHAIYNDPRVFLEFKHRIIITVSESFNFKREYSSVLTRYVGS---TTDT-LAEKIREQLKESRSLILLEDVRSFED--WQRLRPAVG---GSRILVTNRAKEAEEGLNQAPYV----KPLTEEYSLELLKRTAW----PKMD-P----------------------------G--KDASEWDIVLKNARS------------LSQVTPIYDELSDHLKLCFLYLGHFREDPEVEPEKLC--WTIESLIS----MT-LDLTEENL------------------EL-SCHVVGLMGDMCLSKAEERDL----------
>NbS00033518g0003.1
RA----PA-NLQQQTPVGFQDDLEKIIDRLR-SSE--L-IITIVGMAGIGKTTLAKRAYNHPSVVYRFDVRAWTTISQEYRERDTLLDLFYSVVP----NQE--IADRLYKSLKGKRFLIVIDDIWSTDV--WDNVSMFLPDD-KSRVILTSRLIDVATYANANPD-RQ-PSFLNKDEGWELLREKLF-GKR-GCP-FELEVIGKSIAEKCQGLPLAIVVVAGHLS-KMKTPDSWNTVAESVGSVVNREP---GQCLDILALSYNYLPQHLKACFLYMGAFPEDFEIPVWKLI--WVAEGFLN----TA-EEIAEECLEDLIDR-LVLA-GKRSNGKL-TCKLHDIMRDFCLEEAKRQNFL-----R-R-
>NbS00008803g0010.1
KKFE--PPF--EE--MEGFQDTMDELKEQLLG-PQ--L-VISIVGMPGLGKTTLAKKIYNDPTVTSHFDVHAQCLVTQIYSWRELLLTILNDVLE----DGE--LADELRRFLLTKRFLILIDDVWDNKV--WDNLHMCFRDV-GSRIILTTRLSDIANYVKCESD----PRLFRDDESWTLLQKEVF-QGE-TCP-PELADVGSRIARRCRGLPLSVVLVAGVLK-QKKKLDLWKVVEESLGSQSIGSL---EESMSIIGFSYKNLPHYLKPCFLYFGGFLQGKDIHVSKLT--WEAEGFVQ----KG-DDAAQGFLEDLIRR-LVMG-MERPNTKV-TCRIHDLLHKFCMEKAKLENLL-----Y-R-
>NbS00024422g0005.1
-----------------------------------------MIYGKSMHGKT-------------------------------------------------------------------------WDY-------------------VIVTTRIEQVAEHLQYHRD----PRFLTLEESWELLQKRVF-QGE-SCP-LDLWKAGLKIAEHCKGLPLVIVLIAGIIW-KARLALVIVLIAHDLSS---QVLG--EQSMKVIQSS--------------------------------W---------------------LNDLLKR-LVMV-FRRINGDI-CCTLHDVVCEFCLRKLTEEKFM-------R-
>NbS00040803g0010.1
-----------EE--PLGLEDDAEKIIKLLTR-RE--R-IVSIFGMPGLGKTTLAKKIFKDSSIVSHFDVRAWVIISQSYDVRELLRDIYKQVTGV--GESD--IADMLRKCLIGKRYLIVMDDVWEVKA--WDEFRLCFPIG-GSRVMLTTRLEHVAMEVEHCTD----PRFLTREASWKLLERKAF-QKE-TCA-PEFKDVGLQIAEYCKGLPLTVVLVGGILA-KKRNVSEWCEVANNLKSRL-GVVE--SESNLAVQLSYCYLPDHLRHCLLTMGVFREDEKIGPSKLM--WMAEGLVQ----G--EEVAEAYLMDIISS-LLMV-SKTFDGKV--------------------------------
>NbS00024406g0017.1
-----------KE--PAGLEDDADKIIKLLTR-RE--R-IVSIFGMPGLGKTTLAKRIFKDSSIVSHFDVRAWVTISQSYDVRELLKNIYKQVRGV---ESD--IADMLRKCLIGKRYLIVLDDIWEVKA--WDELRLCFPTG-GSRIMLTTRLEHVAMEVEHCTD----PRFLTREASWKLLVKKAF-QKE-TCP-PEFENVGVQIAEYCKGLPLTVVLIGGILA-KKRNVSEWYEVANNFKSHV-GAVE--SESNLALQLSYRYLPDHLRHCLLTMGVFREDEKIGASKLM--WMAEGLVQ----G--EVVAEAYLTDIISS-LLMV-SKDFDGKV-YLQMHDLVRGFVLNKAKEEKFM-------R-
>NbS00024406g0008.1
-----------EE--PVGLADDAEKIIKLLTR-RE--R-IVSIFGMPGLGKTTLAKKIFKDSSIVSHFDVRAWVTISQSYDVREVLREIYKEVTSV---ESD--IADKLRKCLIGRRYLIVLDDVWEVKA--WDELRLCFPIG-GSRIMLTTRLEHVAMEVEHYTD----PGLLTTEASWKLLEKKAF-QKK-TCP-PKFKDVGVQIAEYCKGLPLAVLLIGGILA-KKRNVSEWYEVANNFKSHF-GAVE--SESNLALQLSYRYLPDHLRHCLLTMGVFREDEKIGASKLM--WMAEGLVQ----G--EAVAEAYLTDIISS-LLMV-SKDFDGKV-YLQMHDLVRGFVLNKAKEEKFM-------R-
>NbC25993797g0001.1
---------------MVGFSEETEMLIEKLV-HRQ--L-VISIFGMPGLGKTTLAKRL-------------------------ALLFELLGHICE----DDE--LAEKLYRYLKGQRYLIVVDDVWSSNA--WDDTKRPFPDD-RSRIILTTRLESIATYAM--ID-SS-PRLFTEEESWMLMKEKVF-KED-YCP-QELEDIGKQIAIKYGGLPLAIVLVAGLLA-KNKEVVHWQQVGESLK-------------------------------------------------------------------------------------------------------------------------------
>NbS00002626g0018.1
RLLS--SSS--KKKQAVGIEEEKELILRALFK--EHRF-VIPIWGPSGTGKSTLAHAIYNHPRVVQEFKHRIIITVSDGFNFKREYSSVLARFVGS---TTDT-LAEKIREQLKEFRSLILLEDVRSIED--WQRLRRAVG---GCRILVTTRAKEAAEGMNQAPYV----KPLTDEYSWELLKRTAW----PKMN-P------------------AVIELAKLVAG--KDASEWEIVQKNARS------------LSQVTPSYDELSDHLKLCFLYLGHFREDPEVEPEKLC--WTIESLIS----MT-LDLTEENLKVLAQK-MINV-QK----QL-SCRIVGLMGDMCLSKAEERDLL---RTR-S-
>NbS00035195g0009.1
-----------------LFGQETKKTCERI-R-KK----VTSIYGVKGVGKTTLAKLIN---------------HLQQKIKLNELQNDIAAAVELD---EEK--------RAIGKKDCVRILDDV-------LEDIPLKML---GGRLIVTSCLETQ-------------KKKLEEEESWSLFIEK---GNKVVIP--EVERMAK------------IITIVKSLKG--DGVNQWKKALENIIQSLKGEN---NDIIQMLLYSFNYLKETIKR----CKSVSQDEKTPKDQLI------GLID-KE--T-EAEFEERYEILNRM-VCLL-GS----AI-CVKMHNLIRDMATRITNENMFM-------Q-
>NbS00009839g0010.1
-----------EE--PVGLEDDADKIIKLLTR-RE--R-IVSIFGMPGLGKTTLAKKIFKDSTIVSHFDVRAWLTISQSYDVRELLRNIYKQVTGV---ESD--IANTLRKCLMGKRYLIVLDDVWEVDA--WDELRLCFPIG-GNRIMLTTRLKHVAMEVKNCTD----PQFLTKEASWKLLQEKAF-QKE-TCP-PELQDVGVQIAEYCKGLPLTVVLIGGILA-KKRSVSEWCEVANNLTSHH-GSVE--SESNLAIQLN------HLRHRLLTMGVFREDEKFGASKLM--WTAEGLVQ----G--EEVAEGYLSDIISS-LLMV-TKTFDGKV-YLQIHDLVRDFVLNKAKEEKYV-------R-
>NbS00022757g0022.1
----------LEDDIVHGLGDDLEIIP------SD--L-VVTISGMGGIGKTTLARKAHDHLTIRYHFDLRVLITISQEYRSRNVLLDALYCISK----DNE--LADLVQKNLKGRRYLVVVDDIWSINI--WDCIRGMFRDY-GSRILLTTRETKVAKYAN--SS-S--PHLLDLNNSWKLLHDKVF-GPEHDHP-PELEEIGKKNSRK---MPRT-----------------------TLNK--------------VLGLSYHHLPNNLKPCFLSMGGFPEDYHVETWRLI--WIAEGFIR----KS-EEVAEDYLVDLISR-LIMV-RKRFDGEI-ACGMHDLLREFCLTEVEMTKFM---------
>NbS00022757g0018.1
------------------------IIVKRLT-P----A-IATISGMGGIGKTTLA---------------------------------------------------------------------------------------------------DHL-------------PSILTF------------------------------------------------------------------------------------LLGLQYLKNEV--------------EVRYEKL--------------------------------CTNII-NEN-D-----------------------------------
>NbS00028430g0007.1
------PNMPVERKSIVGFKEETYLIIRKLTSPKT--L-VIAITGMPGSGKTTLAYKVYNDKSVYGHFDIRAWCTVDQKYDEMELLKKLFNQVVGS---KN---VANELRKHLFGKRYLVVLDDLWDNAA--WENLTRPFP-E-GSRIILTTREKKVAMDAQRHSD----PRLLTQEESWELLEKKVF-GKES-CP--ELLDVGKEIVQNCKRLPLVVDLIAGVIA-K-MKRSVWLEVRNNLNSFIFRKEE---DVMRVIALSYDNLRDPLKSCLIHLASFPKDEVIPVRNLE--WPAEGFLE----KS-EEVVVIYLDNLISS-LVIS---K-IGDD-TCQIHDLVHEFCLIKAREEKLF-DLMPR-Q-
>NbS00012526g0014.1
--------TPRMNEEIVGFEDVIENLRHRVIK-IE--R-VISIVGMPGQGKTTLANRLY----------------------------------------------------------------------------------------------------------------------------CDRSV-VSH-------------DIAQ------------------------------------------------CCVSQVYSWKELLLTL------------------LH--IVED----------HRERSDFELAHM-----------K---TL--CQLLDI------------RVI-------RN
>NbS00000401g0014.1
----------SKK--PVGLEDDAEKIIKLLTV-RE--R-IVSIFGIPGLGKTTLAKSIFKDSSIVSHFDVRAWVTISQSYDVRELLRDIYKQVTGV---ESD--IADMLRKCLIGKRYLIVLDDVWEVKA--WDELRLCFPIG-GSRIMLTTRLEHVAMEVEHCTD----PQFLTMEASWKLL----------SC-------------------------------------------------------------------------------------------------------------------------------------------------------------------------------
>NbS00018239g0010.1
------PNKPLERKSIVGFEEETNWIIRNLTSPKM--L-VISITGMPGSGKTTLAYKVYNDTSVCSHFDICAWCTVDQKYDEKKLLENIFNQVTSS---EN---VADGLRKKLFGKRYLIVLDDLWDTAT--WDYLTRPFP-Q-GSRIILTTREKKVALHAHRHSD----PRLLTREESWELLEKKVF-GKEH-CP--ELVEVGEEIVRNCKGLPLVVDLIAGVIA-K-KKKSVWLEVQNNLKSFIFNEKV---EVRRVIELSYDYLPDHLKPCLLYLASYPKDELIGVDVLK--WRAEGFVE----KS-EEVMDVYLDNLISS-LVIS---E-IGKN-TCQIHDLVHDFCLIKAREEKLF-DMMPR-H-
>NbS00007522g0008.1
NEL---SS----ENVVVGLEDDLLKIKRRLT-PST--R-IVSILGIGGIGKTTLAKKAYDDPEIRHRFDIHIWVTVSQEYRVRVLLLGVVSFLSQ----DDE--LMEAIYKKLKGRRYLVVIDDIWSSEV--WELMTRIFPDD-GSRIILTSRLKDLAMQAD--PN-ST-PRLFNSDESWKLLHEKVF-GVEQVCP-PELEALGRQVAQKCQGLPLAILVVAGHLS-KIRTRESWIEVAKSVSKVVSNES---DVCLGVLAMSYNYLPNHLKPCFLYMGVFPEDSEVNIETLI--WVSEGFLL---------LGKDCLEDLVSR-LIMV-RKRFNGEG-PCGVHDLIRDLIIREAGKEKFL---------
>NbS00008754g0022.1
KLINLSAKEVLHDDALLGIENHKSMLLDWVL--SD----LHCIVGSRGIGKTTLVKKVYDDAAVKKHF-HTLWLEIPRVSDVKELMKNMIT-INND---TNM--LAQFIRQLIESSRYFIVFDDVPDIGI--WRALKCTFPIE-GSRVIIISRFAECSICVETGGD-RH--D-LSEEDSWILFCTKVFSGS-LVCP-PPLTQISKDIVDKCNGFPLAILVIAGALA-KGNNTEAWKLFHGSLVAKLQGSYSEAEHMKRILNLSYQDLPFYLKSCFTYLSIIPKDHVIDKMRLI--WTAEGLVL----KG-AQVAESYLNELANR-LIQV-AR-HDGRL-SFRIHNLWYEFILSKSRE-----------RH
>NbS00018636g0004.1
-----------------LFGQETKKTCERI-R-KK----VTSIYGVKGVGKTTLAKLIN---------------HLQQKIKLNELQTDIAAAIGLD---EEK--------RAIGKKEFVLILDDL-------LEDIPLKM----GNKLFARNV----------------------SEEIW----KK---GNKVVIP--EVEGMAKSLVNSCGGLPLRIITIVKSLKG--DGVNQWKKAVENIIQSLKMEN---NDIIQMLLYSFNCLKEKVQACFLYCCLYPENEKIPKDQLI--------------------------------------------------------MAMRITYENMFM-------Q-
>NbS00002627g0020.1
------SRF--EE--MVGFKDVTNELRGKLIK-VH--L-VVSIVGMPGLGKTTLANELYFDELVVSYFDIRIHCCVSQEYIRKDLLLALLHDVIDD---ENV--LADRLQKLLKLKRYLVLIDDVWTMSA--WDDLQSCFPEN-GSRTILTTRHLEVASYAKHVSD----PRFFSFDE-WTLLQNKLF-NKE-RCP-QVLKVVGKSIAQKCGGLPLSTILVAGILT-RMKEKHCWEQVSTNLGPNIQA------QSEGTLDLSYQNLPHYLKL-------------------------------------------------------------------------------------------------
>NbS00002946g0006.1
------PDLPQVVEIVVGFDEEAKSLIKLLV-PKE--L-IVSIVGMPGLGKTTLAKKVYHDETIRHHFDVYAMCCLSQTYDRRKKLLEILNQ-------QNE--PAVALRRFLMGKRYIVYIDDVWSINA--WEDFQGCFPVN-GSRILLTSRLSDVASDINPAR-----PRFLSAAE--------------------KLCEVGEEIARECQGLPLLVILVAGVLT-KKKNKESWRKIAESINS----DTDISAKCLDIIELSYRHLPDCLKPCLLYFASFREDEEIPISNLV--WNIEGFAA-----S-ELVAESLLNDLIGR-LVMV-NKRSAGGV-SCHIHDMLHDFCAAKAKEEKFM----HR-R-
>NbS00004802g0023.1
KLINLWAKEILDDDALVGVENHKSMLLDWLL--SD----LLSIVGTRGIGKTTLIKKVYDDAAVKKNF-KTIWIEIPRFSDVTDMLLSMVN-LNDD---GNM--LAQHLQQAFETVRYFVVLDDVPDIDT--WRNLKYLFPSK-SSRVIIISRFAECSICAETGGD-SH--KPLSEEESWILFCRKVFSGS-LLYP-PSLLQISKDIVEKCNGLPLAILLIAGALA-KGNKTEAWELFRENLVDKLQGSYSEVEHLKRILNLCYQDLPFYLKSCFTYLSIIPKDHVIDKKRLI--WAAEGLVL----KR-AQVAESYLNELANR-LIQV-TK-YDGCL-SFRIHSMWYETILSNSGETN---------RH
>NbS00004802g0008.1
---------LLVDDAIVAVENHKSVLLNCVL--SD----LLCVVGSGGMGKTTLVKKIFDDATANKHFHHTLWIDIPKFSNVKELFTAMLD---------------------------------------------------------------------------------------------------------------------------------------------------------------------------------------------------------------------------------------------------------------------------------------
>NbS00003488g0001.1
HVKA--PDSSQPENVMVGHTNELDMMLDHLT-SRE--L-VVSIVGMGGIGKTTFATRIYYDPVIVSRFDTRPMVTVSQEFYVRRILLGLLNSIMSM---DGQ--LADWLRKCLKWRRYLIFIDDIWSIEA--WDYMKLCFPDD-GSRILLTTRNTEVAEYASMNE----PPRLLSLDESWKLFHSKVF-TKK-----SEFEKIGKEVVKKCQGLPLTIIIVAGLLS-KIHSLVEWGNVAEDVNSLLYDCPD--KQCSILIDLSYRHLPHHIKACFLYFGVFQEDTEINVKRLV--WVAEGFLE-----S-EEVAEKCLEDLIDR-LVFA-DKSTNGKI-TCKMHDLLHGFCLREAQRENFL-PKVHR-R-
>NbS00018137g0007.1
QETRV-LS-LVDESDIFGRHNEIETLVDRLLSDGT-KY-VIPIVGMAGLGKTTLAKAVYNNEKVKDHFDLKAWFCVSEPYDASRITKGLLQEIGSS-----Q--LQIKLKESL-------------------------------------------------------------------------------------------------------------------------------------------------------------------------KDYPFGKEQVI--WNANGLVQ----KT-EDSGNQYFLELRSR-L---FER-SLRKEVAYILHM-------------------------
>NbS00017277g0003.1
DSL---SY----EAVVMGLEDDLMKIMRRLI-PCG--R-VVSILGMAGIGKTTLAKKVYHHPVMRNRFDIHVWVTISQEY--------------------------------------------------------------------------------------------------------------------------------------------------------------------------------------------------------------------------------------------------------------------------------------------------
>NbS00004955g0024.1
------SQF--EE--MVGFKDVIKELRAKLIK-VN--L-VISIVGMPGLGKTTLANELYFDELVVSYFDIRVQCCVSQEYKRKDLILALLHDVIDD---ENE--LADKLQKLLKPKRYLVLIDDVWEWSA--WDDLLSCFPKN-GSRIILTTRHYEVASYAKHVSD----PRFFSIDESWTLLQNKVF-NKE-RCP-RVLEAVGKSIAQKCGGLPLSTILVAGILT-RMKEKHCWEQVSTNLGPNILP------QSERTLDLSYQNLPHYLKQCFLYMGVFPEDREIQVSKLT--WIAEGLIN----RL-EDIAKFYLENLIGR-LVMV-AKSSDGRI-TCRIHDLVLKFCREKAKLENFL-----R-R-
>NbS00020327g0001.1
------PNMPVERKSIVGFKEETYLIIRKLTSPKT--L-VIAITGMPGSGKTTLAYKVYNDKSVYGHFDIRAWCTVDQKYDEMELLKKLFNQVVGS---KN---VANELRKHLFGKRYLVVLDDLWDNAA--WENLTRPFP-E-GSRIILTTREKKVAMDAQRHSD----PRLLTQEESWELLEKKVF-GKES-CP--ELLDVGKEIVQNCKRLPLVVDLIAGVIA-K-MKRSVWLEVRNNLNSFIFRKEE---DVMRVIALSYDNLRDPLKSCLIHLASFPKDEVIPVRNLE--WPAEGFLE----KS-EEVVVIYLDNLISS-LVIS---K-IGDD-TCQIHDLVHEFCLIKAREEKLF-DLMPR-Q-
>NbS00028827g0002.1
-----------EE--PVGLEDDADKIIKLLTR-RE--R-IVSIFGMPGLGKTTLAKRIFKDSSIVSHFDVRAWVTISQSYDVRELLKNIYKQVRGV---ESD--IADMLRKCLIGKRYLIVLDDIWEVKA--WDELRLCFPTG-GSRIMLTTRLEHVAMEVEHCTD----PRFLTREASWKLLEKKAF-QKE-NCP-PEFKDVGVQIAEYCKGLPLTVVLVGGILA-KKRNVSEWCEVANNLKSHL-GAVE--SESNLAIQLSYCYLPEHLRHCLLTMGVFREDEKFGASKLM--WAAEGLVQ----G--EEVAEGYLSDIISS-LLMV-TKTFDGKV-YLQIHDLVRDFVLNKAKEEKYV-------R-
>NbS00000611g0010.1
NQK---PQ-LLEYKEVVGFAYEAECVIKRLV-SKD--L-FVPIVGMPGIGKTTLARKVWSHSQISNNFSKKIWVYVGRSYELKGVLSKILISFME----VNG--LAEVICDFMEGGRCLIFLDDAWAKELVVVDLVKRILQEN-GHRIMMTTRDEYVASYAS-----EH-PKYLSDEESFQLLEKRAF-GN-ERCP-DELVELGKS------------------------------------------------------------------------------YSIPAQKLI--WIAEGLIK----CT-EELAENYLEEFALR-LVTM-SR-GDS-I-EIGFHDVLYEFYKMEAIMESVF-----R-R-
>NbS00022076g0115.1
KARE--SQL--ED--MVGFQDVLRTITNLLVR-SQ--R-VISIVGMAGQGKTTIANKLFIDESVVPQFDVRAKCYVSQVYIRREVLVSILSDVVDK---EDT--VG----RLLWSKRYLILIDDVWETRA--WDELQICFPDT-CSRIMLTTRLEKVADYASCVSS----SRLFSEDESWTLLQKEVF-LQQ-SCP-PDLEGVGQEIANKCGRLPLSIVLVAGVLT-SM-KKEQWEQVADGLGSHIRG------DSKHIIQFSYKNLPHYLKPCFLYFGAFLEDKAIQISKLM--WTAEGLVV----RC-ADIAEDYLEDLIRR-MVMV-TKRYLGKV-ACRIHDLLLEFFKEKAKEEKFL-------R-
>NbS00044055g0006.1
---------VASD--VVGRDQDVAEIKEKRLN-EDVVL-TTPIVGMGGSGKTTVAKIIFNDEQIKQQFEKRVWLCLPEMLETKSFLESMLESLTEK---RDV--IVKKLQDELRGKKYLLVLDDLWRVDS--WHDFVDTLRGIRGNCILVTTRSEEMAS-SIAAD------EVLEDDHCWSILNKK------------------------------------------------------------------------------------------------------------------------------------HLLM------------------------------------------------
>NbS00030500g0015.1
NIVE--SNL--DE--LVGFKDVIEDLRYLLIR-RG--R-VISIVGMPGLGKTTLAYRLYSDRSIVSYFDIRAMCCVSQIYSRKHLLLEILRDVIGE---ADE--LANELRKALFSKRYLILVDDMWEASA--WDDLIGCFHDG-GSRILLTTRNHEVANYARSESD----PRMFNDDESWELLRKKVF-GDE-SFS-PLLTKVGQKIAKKCGRLPLSIALVAGILA-ETKNEDCWEQVANNLGPRIHK------DSRAIIEQSYQMLPYHLRSCFLYFGAFLEDSVINVSKLT--WISEGFVK----KS-EDIAKGYLENLFGR-LVMG-TKSSRGEI-ACLIHDLLHDFCKERAAEENLV-----H-R-
>NbS00020047g0002.1
---------LLEYKEVVGFAYEAECVIKRLV-SKD--L-FVPIVGMPGIGKTTLARKFWSHSQISNNFSKKIWVYVGRSYELRGILSKILISFME----VNG--LAEVICDFMEGGRCLIILDDVWAKELVVVDLVKTILQEN-SHRIMMTTRDEYVASYAS-----EH-PKYLSDEESFQLLEKRAF-GN-ERCP-DELVELGKSIATKCSGLPLAVELSAGALR-RLKN--YWERIEKNVGLYLVIENDP-SSCREIVETSYNILPQEMKACFLYCFAFLQGYSIPAQKLI--WIAEGLIK----CT-EELAENYLEEFALR-LVTM-SR-DDS-I-EIGFHDVLYEFYKTEAIMESVF---------
>NbS00002865g0003.1
------PNY----ASRLKLGKHFDRLLAQIIPSAQRSLLV--IYGMGGVGKTSILVAI-NNRLLR-----VIWVTASK-SNVQKLQKDIARA-------EDDEMRAAQLLEALRRRRFLLIVDDLWEAFS--LEVVGIPSPGYHDCKLMITTRSMMVCRGMETMRD-----SVLSKEEAYDLFKQKV--GDEVLAS-PRLQAVAKGVAVECGGLPLALVTVGRALRR--NDMRQWKNALSQLKSGRIEGME--NRVFTRLRFSY--------SCFLYCALYPEDHHIETEELI--WIWEGMLD----QG-DELKNACLLQIICQ-L----NE-Y---------HDLIRDMAI------------------
>NbS00001223g0007.1
KKIE--PSF--EE--MEGFQDTMDELKEQLLG-PQ--L-VISIVGMPGLGKTTLAKKIYNDPTVTSHFDVHAQCLVTQIYSWRELLLTILNDVLE----DSE--LADELRRFLLTKRFLILIDDVWDNKV--WDNLHMCIRDV-GSRIILTTRLSDIANYVKCESA----PRLFRDDESWALLQKEVF-QGE-TCP-PELADVGSRIARRCRGLPLSVVLVAGVLK-QKKKLDSWKVVEEGLGSQSIGSL---EESMSIIGFSYKNLPHYLKPCFLYFGGFLQGKDIHVSKLT--WEAEGFVQ----KG-QDAAQGFLEDLIRR-LVMG-MERPNAKV-TCRIHDLLHKFCMEKAKQENFL-----Y-R-
>NbS00002214g0001.1
------TNANTEN--LVGMELQMHEVYKML-D-SD-GV-FVGIWGMSGIGKTTLARAIY------SQFEGKCFLEVSA-QGLVHLQEILLSEILVM--------LSDGVEKRL-YKKVLIVLDDVDHIAQL------------PGSRIIITTKDISL------------VKRTLSEYESLQLFKQYAF-KKK-----PDFEQLSARVIKHTAGLPLALKVLGSFL-Y--RDLAEWKSEVERL--HITEH-----DILEKLVPSFNEL-QIEQNIFLFSGK--KDSVIRMHQLI--WMSEPLLK----KENEE-------------V---SETK---QM--LKFRNVCL-PDF----DERWL---------
>NbS00006056g0003.1
HGTK--SSESHQENRFWNFNDHLGRIRCRLI-SSE--L-IVPIVGMGGIGKTALARASYNDPCLVNHFDIRALITVSQQYQVRKMLLGMLC-VTDL---NDE--LAEQLYKSLKFKRFLIVLDDVWSIEA--WDDVKRSFPHN-GSGIVLTSRLDLFASSES------S-PSLLSMDQALKLLNLKVF-GKE-SSP-RELEKVGMEIVSRCQGLPLGIVVVAGLLS-KIKTLDNWKNVSNEAHSVITGES---DQFLSLFALSYNYLPYPLKPCFLYICTFPKRSIVSVPKLI--WVAEGFIE----NS-KQIAEEYLEDLVSR-LVMV-IKRFNG-V-TCCIHDLLWDSVRREAEKENFL----NR-R-
>NbS00016761g0012.1
QETRR-PS-VIDESDIFGRQNEIQEVVDSLLANDK-NL-VIPVVGMAGIGKTTLAKAVYNDEKLGNHMIFLEW---------------LLQEIVSY-----Q--LQIKLKEHLKEKKFLIVLDDVWNDNYNEWDDLRNSFSQG-GSKIIVTTRKESVALIMGS-R-----PGTLSSEVSWSLFIRHAF---EKEHP--ELEEVARQIVNKCKGLPLALKTLAGLLRS--SEVEEWRRILSEIWELPD--N------------------------------------VCKEQII--WIANGLVQ----EK-EDLGNQYFLELRSR-L---FERESRGKAV-ILMHDLVNDLAQSTSLKLN-----KSR-H-
>NbS00010827g0004.1
---------VVSDQDTTGIVDESEVVISKLLENQENFL-VVSVVGTGGIGKTTLAQIAYGDEKVKGHFDERIWICVSDPFDEVKVAKAILESLTKS--------LLERIEECVSKKRFFLVLDDVWSEDYSKWEPLKNSLKNG-GSRILVTSRSERVGVMGSSYM------GQISDSDCWSLFSRIAFSGRE------SLEDIGKRIVRKCKGLPLAAKTMGSLLRF--DTEEEWQTVLSEIWEEVAVDL------FPHLYLSYDDLPPILKRCFSYCAIFPKDAVINVNRLI--WMAQGYLS----Q--EVKGREYFMNLATR-L----KKK-NASVISCKMHDIVHKFLA---KND----VLSVR-H-
>NbS00006547g0102.1
---------ILEDN-IVGRTKERDRITTKL-TSGK--L-VISVVGMSGIGKSTLAKDIFQDTSIKQYFPIRKWSTVSENCNCRKTLLDLLRDLQDA---DGE--LAGIFQRSLKEERYLIIVDDIWSKEA--WDEMIHWFPDC-DSRLVLISQDTKVAEHASSPED----VDLLEPDESWDLFYQKVF-AKR-DYT-VEFEEVGKKVEKECKGLPLMITAVAGIL--SSSTLVEWKEVAENMSSLKSTDAF--QRCLEVIVWSYNHLPSQMKTCFLHFGVFPKAIEICVKKLI--WVAEGLLQ-----E-EKEADNVLLDLIGK-LVII-DKSLDGKI-TCRIHDLFHDLCLREAERENLL---------
>NbS00016992g0002.1
H-----TS---EQHTVVGMKDDFNTILDRLT-TDE--L-VIPVVGMGGIGKTTLARKVYDDSTIRYRFDKHAWVTISEVYNERQMLLELVSSISQ----NDQ--LAEIVYRGVNGRRFLTVIDDLWSTEA--WDQIQRIFPND-RSRILLTTRLSYVADYAS--PD-FP-HSFLSFEESWILFTERLL-KEG-ICP-PHLDEIGKHIIEQCQGLPLSIVVVAGLLG-KIPTRDNWKKVEENLNSFFGTVS---ERCQSILSLSYSYLPQHLKACFLYVGGFPEDMEIGVSKLI--WIAELFVR----KR-EMVAEEYLEELIDR-LILA-GKRANGRM-TCKIHDLLRQLCIREAQFENFV-----R-R-
>NbS00012936g0019.1
NICRE-QT-FVRASDIIGRETDQENIVKQLI-DEE-NI-VIPIVGLGGLGKTTLVKLVYNNNKVVQNFDLRMWVSISEDFSLSKVIEKILRSATGE---MDQ--LQGHLSEVLRSKRYLLVLDDVWNEDQNRWTDLRELLMNC-GSKIVVTTRSKMVALITGTVA-----PGGLTDDACLSLFLKCAF----KLLP--NLVEIGKEIVKKCGGVPLAVKTLGRLLYM--TDENEWLRIRNEIWEIEQKQSDI----LPILRLSYEQMPSHLRQCFAYCSMLSKGQEIPREDFI--WIAQGFIQ----RK-EDIGNQYFDELLSR-C---FLDQDE-------LHNLVHDLAQSVAGSEN---SERVR-H-
>NbS00005464g0014.1
CTS---PS-----NAVVGLDDDLEKIIERLL-LSE--R-VVAITGMGGIGKTTLAKKAYDHLQVRSRFDIHAWVTVSREYGMRRLLLSLIRCIPG----EDD--LAELLYRKLKDRRYLIVVDDIWSTKV--WDNVTRCFPDD-GSRIILTSRLNDVAAYAN--PD-SP-LEVLSLDDSWKLLSIKVF-GANDVCP-SELEDIGKQIAEKCCGLPLAILVVAGYLS-EIRRRESWIIVAKTVSSIVANDP---DKCLGVLGMSYNYLPNHLKPCFLSMGAFPEDFEIKARTLI--WVAEGFLK----KS-EKVAEECLEDLNSRCLIMI-RKRFNGEI-SCGIHDLLRDLSLREAEKEKSL-----R-H-
>NbS00001576g0027.1
------SRF--EE--MVGFKDVMNDLRVKLIK-IH--L-VVSIVGMPGLGKTTLANELYFDELVVSYFDIRIHCCVSQEYIRKDLLLALLHDVIDD---ENV--LADRLQKLLKLKRYLVLIDDVWTRSA--WDDLQSCFPEN-GSRIILTTRHFEVASYAKHISD----PRFFSFDV-WTLLQNMVF-TKE-RCP-QVLEAVGKSIAQKCGGLPLSTILVAGILT-RMKEKHCWEQVSTNLGPNIQS------QSEGTLDLSYQNLPHYLKPCFLYMGVFPEDREIKVSKLT--WIAEGLIN----KL-EDIAKFYLENLIGR-LVMV-AKSFDGSI-TCRIHDLVLEFCRKKAK--------------
>NbS00001576g0023.1
------SSHGMNEG-LVGRKDVMDELRLKLTK-SK--L-VISIAGIPGVGKTTLANKLYFDQSVVSHFDIGAQMCVSQEYTRKDMLLTILGDL----V-ENI--LADKLGKKLRT-RYLIFIDDIWHTNH--WDDLHLCFPDD-GSRIILTTRHCDVASHAHD-TE----ARLLSNAESWMLLKNKVF---EDICP-RALQDVGERIAQKCGGLPLSIVLVSS--Q-EWRKNYSWEQLATNLGQQIQPQS------EGTINLSYENLPHHLKRCFMYFG--------------------------RDSS-K-------VNLVVDCREAV-AKSSDGKI-ACCIHDLLLEYCRKKAKSENFL---------
>NbC24350532g0001.1
---------------VVGFDEEANKVINRLV-SKD--L-IIPVVGMPGLGKTTLARKIYKDPKLSYEFFGVHWVYVGQSYKIKDVFLNILKFFTR----ADA--LAK-----------------------------------------------------------------------------------------------------------------------------------------------------------------------------------------------------------------------------------------------------------------------
>NbS00001327g0010.1
KTRE--SQL--ED--MVGFQDVLRTITNLLEH-HK--E-LFQFVGMAGQGKTTIAKKLFIDESVFRQFDVHAKCYVSQVYNRREVLVSILSDVVDK---EDE--LAVKLRRLLLSKRYLILIDDVWENRA--WNELQSCFPDT-SSRIMLTTRLDKVANYASCVSS----PRLFSEDESWTLLQKK-------------------EIANKCGRLPLSIVLIAGVLA-SM-KKEQWEQVADGLGSHIRG------DSEHIIQFSYKNLPHYLKPCFLYFGAFLEGKEIQISKLM--WTAEGLVV----RR-ADIAEDYLEDLIRR-MVMA-TKIYLGKV-ACHIHDLLLEFCKEKAKEEKFL---------
>NbC25072990g0001.1
------------------------------M--KE----VFEICGIGGSGKTTLAKEICKDDQVKSYFDKIFFFTVPQSPNVEQLRKTIW-----------------------------------------------------------------------------------------------------------------------------------GKDIRV--QSPRLW------------------------------------------------------------W------------------------------------------------------------GD------------
>NbS00035439g0002.1
-----------------GIELGKRKVKEMLM--KE----VFEICGIGGSGKTTLAKEICKDDQVKSYFDKIFFFTVPQSPNVEQLRKTIW-----------------------------------------------------------------------------------------------------------------------------------GKDIRV--QSPRLW------------------------------------------------------------W------------------------------------------------------------GD------------
>NbS00006687g0004.1
----------------LGHEDEAETLLKRLV-PKE--L-IVPIVGMPGLGKTTLATKLYTHETVMEHFD-----------------------------------------------------------------------------------------------------------------------------------------------------------------------------------------------------IPHN-----------------------------EFIE-----S-EHIEE---------------DK--------------------------------------
>NbS00010943g0007.1
QPVD--TKQNLESADMVGRAEEVK-LLERLL-AEEG---IITISGEAGIGKTTVAEAVY------KHFDCHAWVFVSRNSTRRNILKGVLKSVMAP---EKE--------KKLIRKKFLLILDDVPSQEI--VQEVKDAIPRG--TKIVITSRVEKY--------NF---PNQCNLDPSSDLLHKHA--GEE------SVESVGKKIINLCRGLPLAIVTVGRMLST--HAAEDWIKVHHMLLQ------------ASFMSLCYADLSPDLQSCFLYAASFPCHFEISSKKLK--WIAEGFVQ----QN-EESAQLQLEELIHR-M--------------------------------------------
>NP_001234202.1
KAH---EE-VVEEDDVVGFDDEAQTVIDRLL-SGD--L-VIPVVGMPGLGKTTLATKIFKHPKIEYEFFTRLWLYVSQSYKTRELYLNIISKFTG----EKD--LALKVQEILEGGKYLIVLDDVWSTDA--WDRIKIAFPKN-GNRVLLTTRDHRVARYCN--R---S-PKFLTDEESWILLEKRAF-HKA-KCL-PELETNGKSIARKCKGLPLAIVVIAGALI-GKKTIKEWEQVDQSVGEHFINRDQP-NSCDKLVRMSYDVLPYDWKACFLYFGTFPRGYLIPARKLI--WIAEGFIQ----LS-ECKAEEYLNELVNR-LVMV-MQTVDGQI-TCRVHDMLYEFCWQEATEENLF-----R-R-
>NP_001234836.1
------SHESIVLTSTVGHEEEEAWIIGQLLDESE--L-VISIVGMPGVGKTTLANKVYNNTLVASHFNVRAKCTVSQNFNKSKVLREILQQVTGS---EY---LAEKLRVALYDKRYLIVLDDVWDIAT--GEMLIACFP-K-GNRVILTSRSGEVGLKVKCRSD----PQVLTDEKSWELFEKRVF-GDEGSCP--ELLDIGHEIVEKCKGLPLALVLIAGVIV-GRKEKDFWVKIQNNLDSFTSSNIN--SQIMNVMQSSYDHLPYQLKPLLLYFATLQKSERTPVSTLM--WMAEGLVD----CS-EEVTESYLDALISS-LIMV-SG----MI-ACYVHDVVHDFCSVKAGKEKFF-DFLHR-R-
>NP_001289831.1
PFEY--PTR--ED--IVGFGNDIEKMFQYLIR-ND--L-VVPIVGMGGQGKTTVARKVYNSDNIVSHFDVRAWCIVSQTYNRRKLLQDILSQVTGS---DDI--LADELRKSLMGKRYLIVLDDMWDCMA--WDDLRLSFPDS-RSRIVVTTRLEKVGEQVKCHTD----PPFLTKEESCELLQKKVF-QKE-DFP-PELQDVSRAVAEKCKGLPLVVVLVAGIIK-KRMEESWWNEVKDSLFDHLNRESE--EYSLSTMQLSYYNLTDCLKPCLLYMGMFQEDAIIRVSELI--WIAEGFVQ----RL-EEAAEGYLMDLIQS-VVMV-SNRYNGKV-YCQVHDVVLHFCLEKSLEEKFM-------R-
>NP_001318028.1
------PKKPVERKSIVGFEEETNLILRKLTSPAD--L-VISITGMPGSGKTTLAYKVYNDKSVSSHFDLRAWCTVDQGCDDKKLLDTIFSQVSDS---EN---VPDKLRKQLYGKRYLIVLDDVWDTTT--WDELTRPFP-E-GSRIILTTREKEVALHGKLNTD----PRLLRSDESWELLEKRAF-GDES-CP--ELLDVGKEIAENCKGLPLVADLIAGVIA-R-KKRSVWLEVQSSLSSFILNSEV---EVMKVIELSYDHLLHHLKPCLLYFASFPKDTSLTIYELS--LGAEGFVG----KS-EEVVKIYMDDLISS-LVIC---E-IGDA-NFQIHDLVHDFCLIKARKEKLF-DLLPR-Q-
>NP_001318030.1
------PKKPVERKSIVGFEEETNLILRKLTSPAD--L-VISITGMPGSGKTTLAYKVYNDKSVSSHFDLRAWCTVDQGCDEKKLLNKIFNQVSDS---EN---VPDKLRKQLYGKRYLIVLDDVWETTT--WDEVTRPFP-E-GSRIILTTREKEVALHGKLYTD----PRLLRPDESWELLEKRAF-GDES-CP--ELLDVGKEIAENCKGLPLVADLIAGVIA-R-KKRSVWLEVQSSLSSFILNSEV---EVMKVIELSYDHLPHHLKPCLLYFASFPKDTSLTIYEFN--LGAEGFVG----NS-EEVVKIYMDDLISS-LVIC---E-IGDA-NFQIHDLVHDFCLIKARKENLF-DLLPR-Q-
>NP_001318035.1
------PKKPVESKSVVGFEEETKWILRKLTSPTD--L-VISITGMPGSGKTTLAYKVYNDKSVSSHFDLHAWCTVDQGCDEKKLLNKIFKQVSDS---ED---VADKLRKQLYGKRYLIVLDDVWDTTT--WDELTRPFP-E-GSRIILTTREKEVALHGKLNTD----PRLLRSEESWELLQKRAF-GNES-CP--ELLDVGKEIAENCKGLPLVADLIAGVIA-R-KKRSVWLEVLNNSHSFILKNEV---EVMKVIEISYDHLSDHLKPCLLYFASWPKDTIMTIYELN--LGGEGFVG----KS-EEVVKIYMDDLISS-LVIC---E-IGEY-TYQLHDLVHDYCLIKARKENLF-DLLPR-Q-
>NP_001318045.1
------PKKPVERKSIVGFEEETNLILRKLTSPAD--L-VISITGMPGSGKTTLAYKVYNDKSVSSHFDLRAWCTVDQGYDDKKLLDTIFSQVSDS---EN---VADKLRKQLFGKRYLIVLDDVWDTTT--WDELTRPFP-E-GSRIILTTREKEVALHGKLKTD----PRLLRPDESWELLEKRAF-GNEI-CP--ELLDVGKEIAENCKGLPLVADLIAGVIA-R-KKRSVWLKVQSSLSSFILNSEV---EVMKVVELSYDHLPHHLKPCLLYFASMPKDTIMSIYELN--LGGEGFVG----KS-EEVVKIYMDDLISS-LVIC---E-IGDA-NFKIHDLVHDFCLIKARKENLF-DLLPR-Q-
>NP_001333108.1
------PKKPVERKSIVGFEEETNLILRKLTSPAD--L-VISITGMPGSGKTTLAYKVYNDKSVSSHFDLRAWCTVDQGYDDKKLLDTIFSQVSDS---EN---VADKLRKQLFGKRYFIVLDDVWDTTT--WDELTRPFP-E-GSRIILTTREKEVALHGKLNTD----PRLLRPDESWELLEKRAF-GNES-CP--ELLDVGKEIAKNCKGLPLVADLIAGVIA-R-KKRSVWLEVQSSLSSFILNSEV---EVMKVIELSYDHLPHHLKPCLLYFASWPKDTTTTIYELN--LGAEGFVG----KS-EEVVKIYMDDLISS-LVIC---E-IGDS-NFQIHDLVHDFCVIKARKENLL-DLLPR-Q-
>NP_001333428.1
ELLSS-SQF--EE--IVGFEDVKDELIGKLKG-SG--L-VISIVGMAGLGKTTLANKLYSDESVVSHFNIHAHCCVSQEYTRKDLLLAILRNITDE---ENE--LADRLRKLLMFKRYLLLIDDVWETSA--WDDLKLCFPEH-GSRIILTTRHYEVASYAKHDSD----PRSLNNDESWMLLNKKVF-NNE-SFP-FILRDAGQEIVRKCDGLPLSIILIAGILI-RMKEKYCWEQVATNLGPNIQD------QMEGTLDLSYQNLPPYLKPCFLYLGVFSEDEEIQVSKLT--WIAEGFIK----KT-EEIAENYLENLVGR-LVMV-GKSFNGRI-TCRIHDLVHEFCRKKAKLENII-----R-R-
>XP_004231117.1
CTS---PS----ENDVVGLDDDLEKVIERLL-SSE--R-VVAITGMGGIGKTTLAKKAYDYPRVRSRFDVHAWVTVSREYGMRRLLLSLARCIPG----EDQ--LAESLYRKLKDRRYLIVIDDIWSTKV--WDDVTRCFPDD-GSRIILTSRLKDVAAYAN--PD-SP-LGVLSLDDSWKLLSIKVF-GVNDLCP-FELEDIGKQIAERCGGLPLAILVVAGHLS-KIMRRESWITVAKTVNSVVANDP---DKCLGVLGMSYNYLSNHLKPCFLSIGAFPEDFEIKARTLI--WVAEGFLK----ES-EKVAEECLEDLISR-LIMI-KKRFNGEI-SCGMHDLLRDLSLREAQKEKFL-----R-N-
>XP_004231569.2
KQASE-----VKNI-MVGRGDQRERLLEDLTRSGE--P-VIPIIGMGGIGKTTLAIEVYNDAHVRSHFDVCAWATLSQQHNVKEILLNLLRST------EAE--LADMLRKSLYGKRYLIVMDDIWSIKA--WDDVRRFFPSQ-GSRILLTTRNNEVACYANTENL----SSFMDQDESWNLFKSVAF-ANE-ALP-LEFENIGKKIAEKSHGLPLTIVVVAGLL--KSKTIEDWETVAKDVKSFVNNDPD--EQCSHVLGLSYNHLTSDLKTCLLYFGIFPEDSEIPVNHLK--WMAEGFLN-----D-EGEADKCLQDLINR-LVHV-SNSRDEKI-SCKVHDLIYDLCLRQIQRGN-L-------P-
>XP_004233876.2
---------ELLSKSMVIFDEDEQLLMENIL-TDQ--L-VIAIVGMPGHGKTTLAKKLYRHENIVNRFDVRSWCCVSKVYDKRKILLELLGY--E----VDE--LIQQVRMCYEKRRYFIVIDDVWSTVV--YDELVSLFPNN-RSRIVITTRLD-----EL--VD-SSYTSFIAEEKSWLLLRNIVF-KQE-NCCFREFEEIGKQIAKSCAGLPLAVVLIGGLLA-RLKKKGIWTKVAQWLSAKVAGEA---EWYMDIIELSYKHLPSYLKPCFRYFGMFLEDEEVSVNKLM--WAAEGFVQ----RS-EIVAKDYLIDLITS-LVLV-AEFPLGDI-SVCLHDLVQDFCLKKAKEENFL-----Q-R-
>XP_004234046.1
TAY---Q--VVEEDEVVGFDEEADEIINRLL-SDD--V-FISIVGMPGLGKTTLANKVFKS--VGYEFYNRIWVYVSQSYTRRDLFLKIINQFTR----EEA--LAEVIRKHLLFGKYLIVLDDVWTQEP--LDDVKIALPNK-G-KVLFTTRDDEVGKFCC--N---E-PKFLTDHECWELLQKKVF-HKD-KCP-LDLEVLGKRIAKKCMGLPLAALVIAGALT-GRKTKSEWEIVHQFVSEHIISSD-I-RMTKKLVQMSCDSLPVNLKACFLYCGAFPKGSEIPAWKIV--WIAEGFIR----SK-ESVAEGYLNELVSK-LLMV-TQTSNGQI-TFRVHDMLHEFCTLEASEENFF-----R-R-
>XP_004236921.1
------SSQPTQSTSTVGHEKEESQIIDQLLDESE--L-VISIVGMPGLGKTTLANKVYKNTLVASHFHVRAWCTVSQKYNKSKVLLEILQQVTAS---VD---LAEKLRTALLDKRYLIVLDDVWDIAT--GEMLIACFP-K-GNRVILTSRSSEVGLKVKCRSD----PELLTPEESWDLFEKRVF-GDEGSCP--ELSKVGHQIVEKCKGLPLAIVLIAGVIV-G-KEKDFWLKILHNLDSFISTNIN--L----VMQLSYDHLPCHLKPLLLYFATTQKSQRTPVSTLM--WMAEGFVD-----S-EEVTQSYLDALISS-LIMV-SE----MI-VCYVHDVVHDFCSEKAKKQKFL-DFLHH-R-
>XP_004236958.1
N-Q------SLENDAVVGFDDEANKVIKRLV-PLD-SV-IIPVVGMPGLGKTTLARKIYNDPKLTYEFYSIVWVYVGQEYKAKDIYLRILKFFKK----VDT--LAKAIGGYIKGGRCLIVLDDVWEDDV--IDHVMKVFAEN-GHRIMMTTRDTRLGFFAN--K---E-PKFLETEESFELLVMRVF-GRG-GCP-NELVVTGTEIARKCGGVPLVVVVIAGALR-GR-DKKDWERVEKSVVQYLGEHTE--DSCLKYVKMSYDYLPREVQMCFLYCGVFPRGFDIPCWKLI--WIAEGLIK----STVEEIAEFYLTDLLNR-LVII-MQRSDGQI-TCRLHDMLYQFCKKEASNKWLF-----R-R-
>XP_004236959.1
NKQ--------EDDEVVGFDEEAQQVMKRLV-PNC--L-IIPVVGMPGLGKSTLARKIYNEFEFSYEFFSIVWVYVGREYKIKDTCVRILKCFEK----VDA--LGKAIRDAIRGGRCLIVLDDVWEAEV--VDVVKRVLPGN-GHRIMMTTRHANLASYAN--P---G-PKPLHAEQSFELLVNRAF-GNG-SCP-VEFVELGQSIAHKCNGIPLQIVLIAGILR-GL-DRRYWERVDKNLSQHLYDEED--KYRGVFVEMSYNHLPQDVQTCFLYCGVFPQGFDIPAWKLI--WIAEGLIK----YT-EEIAEFYLNHLVQR-LVIL-SQRSDGQI-TCRLHDLLHEFCRDEASKKWLF-----R-R-
>XP_004237148.1
------SS--LEDDIVRGIDDDLQIIIKRLT-PSD--L-IVTISGMGGIGKTTLARKAYDHLTIRYHFDILAWVTISQEFQCRNVLLEALHCISK----ENE--LADLVQKNLKGRRYLVVVDDIWSRDV--WDSIRGIFSNY-GSRILMTTRENEVAMYAN--TC-S--PSLLSAGNGWKLVCDTVF-GPKHDHP-PELEEIGKEIVEKCQGLPLTISVIAGHLC-KVRTLEGWKDVARTLSEIIASHP---DECLAVLGLSYHHLPNHLKPCFLSMSSFQEDFHFETQILI--WIAEGFIR----KS-EEVAIDYLEDLISR-LLQA-RERFNGEI-TCGIHDLLREFCLTEAEMTKHM-----M-H-
>XP_004237188.1
------SNEPIKQASVVGHEEDEAWIIGQLLDESK--L-VISIVGMPGVGKTTLANKVYNNTLVASHFHVRAKCTVSQNFNKSKVLREILQQVTAS---ED---LAEKLRVALLDKRYLIVL---------------------------------------------------------------------------------------------------------------------DNLDSFISTNIN--L----VMQLSYDHLPCHLKPLLLYFATTQKSQRTPVSTLM--WMAEGLVD-----S-EETTQSYLDALISS-LIMV-SW----MI-VCYMHDVVHDFCSLKAKKERFF-DLLHR-R-
>XP_004237189.1
NQH---QE-SLENHEVVGFDEEATKVINRLV-AEC--L-VIPVVGMPGLGKTTLARKIFNDPKISREFFSYIWVFIGQSCVKRDILFNILKGFTN----EAS--ITDEIRKRVNGGKCLIVLDDVWDPNV--VDIVKTVFPDN-AHRIMMTTRHEDIARSVN--K---Y-PKFLDGDESFQLLEKRAF-GVS-RCP-VELVEHGEAIVAKCSGVPLTIVVIAGALR-GR-SEIDWKVVRENVGKHLIQEDKL-QRCVNVVRLSYNHLPQEKKSCFLYFGAFPQGFDIPAWKLI--WIAEGLIM----NE-EEIAEYYLNDFANR-LVMV-MKKSNDRI-TCRVHDMLHEFCVEEATRLTLF-----R-R-
>XP_004238948.1
DAY---EE-VVEEDDVVGFDDEAKTVIDRLI-SDY--V-VVPVVGMPGLGKTTLAYKIYKDPKVEYEFFTRVWVYVSQTFKRREIFLNIISKFTR----EDD--LANEVKELLKGGKYLIVLDDVWTMEA--WDRIKIAFPNN-RNRVLMTTRQSNVAKRCN--D---K-PKFLTKDESWELLEKKVF-HKE-KCP-PELELPGISIAEKCMGLPLAIVVIAGALI-GKKTTREWELVAASVGEHLINRD-P-ENCKKLVQMSYDRLPYDLKACFLYCGAFPGGSQIPAKKLI--WIAEGFIQ----LA-EDVAEDHLNDLVNR-LVMV-TQSCSGQI-TCRVHDMLHEFCRHEAMEENLF-----R-R-
>XP_004238957.1
IELTT------EE--FVGFKEDVKQIIQKLTR-KE--R-VISIVGMAGLGKTTLARKVYNSHSIAEHFDARAFCIVSQTYSTRKLLIDILKQVTGE---DED--VADMLRKELYFKRYLIVLDDMWKYQT--WEDLQLCFPCV-GSRIMVTTRVQEVATKM---SD----TRFLTDEESWELLQKKVF-KRG-RVP-LELKEAGFEVARNCKGLPLVIVLNAGIIA-QKRCVSVWEEFAKDLSS---LGLE--EQSRKAVQSSYDYLRDHLKHCLLYVGYFPEDYNIPVSDLL--WIAEELVP----N--EKSSKDCLIDLVNR-LLIV-SKRSNGDI-YCMVHDLIREFCSRELEEEDFK-------R-
>XP_004238960.1
PS---------EE--LVGFDEHAQNITDYLIR-WD--L-VVSIVGMAGLGKTALARKVYNSRSIIDRFDVRAWCSVSQTYNRRQLVLQILTQITGD---LDD--PEDILRKCLNGKRYLVVLDNIWDGKA--WDDFQSCFPDF-GSRIMITTRDKAMASYVKGYSF----PPRLEDDQSWELLQKKVFGRGK-SCP-LELVNVGKLVAKACRGLPLLIIMIAEVLS-REREGSSWLKVAYDISSH-VPN-K--EIIMMTIQSSYDHLLDHLKPCLIYMGLFPKKYEIPVSDLL--WIAEEFVH----K--EELSEICLHDLVGT-LVVV-SKRSNGKM-CCIVLDHVRDFCLRKITEEKF--------R-
>XP_004239116.1
RNTE--PSF--EE--MEGFQDTIDELKDKLLG-PE--L-VISIVGMPGLGKTTLAKKIYNDPEVTSRFDVHAQCVVTQLYSWRELLLTILNDVLE----DGE--IADELRRFLLTKRFLILIDDVWDYKV--WDNLCMCFSDV-RSRIILTTRLNDVAEYVKCESD----PRLFRDDESWTLLQKEVF-QGE-SCP-PELEDVGFEISKSCRGLPLSVVLVAGVLK-QKKTLDSWKVVEQSLSSQRIGSL---EESISIIGFSYKNLPHYLKPCFLYFGGFLQGKDIHVSKMT--WVAEGFVQ----NG-EDTAQGFLDDLIGR-LVMA-MERPNAKV-TCRIHDLLHKFCMEKAKQEDFL-----Y-R-
>XP_004239388.2
KMFEV-SNL--EE--MIGFEDEIKTLIRQLTR-RM--L-IISIVGMPGAGKTTLANRLYSYNSVVSHFDIRAQCHVFPVYSQRGLLLSLLAMSIDE---TDE--LKDILSRILRSKRYLILVDDVWDHKA--WDDLKCCFPDD-GSRILLTTRYHDVADYVKSVYK----PRSLTHEESWKLLKMEVF-GNE-RCS-PLLKKVGKKIARKCGGLPLSIFLVAGILS-NMETEECWNEVAKHLGINMSN------ALNDIIEQSYQHLPYYLKPCFLYFGTFLEDEEINVSKLT--WIGEGFVK----KS-QDIAKVYLENLIRR-LVMN-AKSSDGNV-ACRVHDLLLDFCKKKAEKEHFL-----Q-R-
>XP_004239389.1
KMFEV-SEL--GK--TIGFEDEIEKLIHRLTG-EG--L-IISIVGMPGAGKTTLANRLYSYHPVVYRFDILGYCHVSPVYSKRGVLLSLLATSIDE---TST--LEDILVRNLRSRRYLILLDDVWDRNV--WGDLKRYFPDS-GSRILLTTRNDDVAYYVESVGK----PRLLTYEESWELLCIEVF-GNK-SCS-PLLEKVGQEIARKCGGLPLSIVLVAGILS-KMKTEECWSRVAKDLGSYMAS------DAKAIIEPSFQHLPYYLKPCFLYFGTFLEDEEINVSKLT--WIAEGFVS----KS-QDIAKGYLDILIRR-LVMN-AKSSDGNV-ACRVHDLLLDFCKKKGGEEHFL-----Q-R-
>XP_004239390.2
------QT--INDD-IVGFEDVITKLRDQLTR-KK--L-IISIFGMPGAGKTALANKLLLDKSVVDHFDICAQCYMSSVHSRREWLLSILKTLHVS-I-SDL--AA--MLRQIQTGRYLILLDDIPNDSA--WDDLESCFYDA-GSRILLTTRNSNVAYYARSISQ----PRMLNDGESWTLLKKKVF---EGFCS-PLFEKVGPKIVRKCGGLPLSIVFVASILA-GMRTEQCWKQVARSLGTEISCYP------ENIIEQSYQNLPYHLKSCFLYFGMFSDHEEINISKLT--WIGEGFVK--KHKS-EDIAEGYLKNLV---LVML-SKSCGTKV-VCRIHDVLFHFCKARAHSENLI-----R-R-
>XP_004239469.1
KEVS--SQL--EE--MVGFQDVMYTLRGKLIR-SK--L-VISIVGMPGLGKTTIANKLFFDQLVVSHFDVRAQCCVSQVYTRKDLLLTILHSVKKD---EDV--LADKLRKLLMVQRYLILIDDVWETVA--WDDLKPSFYDA-GSRIILTTRLGDVANDAKFFSD----PRLFTQEESWMLLKTKVF-NTK-SCP-LVLEDVGQRIAKRCGGLPLSVVLVAGILE-TTKETNCWEQVAINLGSHIQA------KSEDIINLSYQALPFHLKPCFLYFGVFLEDEEIRVSKLT--WIAEGLVR----KP-EDIAEDHLKNLIGR-LVMV-SKSSDGKS-SCRIHDLLLDFCKKKAKVENFL-----R-R-
>XP_004239804.1
------PNKPVERNSIVGFEEETEWIIRKLTSSAE--I-VISIVGMPGLGKTTLAYIVYNHKSIVDHFDVCAWCTVDQEHNEKKLLQNIFNQVIGL---EDH--VADKLRKRLCGKRYLIVLDDMWDTET--LDELMRPFP-E-GSRVILTSRKKEVALHGKCHSD----PRLLRSEESWELLEKRVF-GEEG-CP--ELKDVGKKIARKCDGLPLVVDLISGVIS-N-KKEAFWLDILNNLSSFIFKDEK---EVEKVIQLSYDHLSDHVKPCLISLSTYPKDKDIRISELK--WISQGFVD----RS-EEVVD----ELISS-LVIP-------DN-IYKIHDLVHDFCYIKGRKENLF-DLMPR-G-
>XP_004240205.1
------PKNPVERNSIVGYEEETEWIIRKLTSPAE--L-VISIVGMPGIGKTTLAYRLYNHKSIVDHYDVCAWCTVDQERNEKKLLQKIFNQVKGL---EN---VADKLRRRLCGQRYLIVLDDMWDTAT--LDELMRPFP-E-GSRVILTSRKKEVALHGKCHTD----PRLLRSEESWELSEKKVF-GEGR-CP--ELEDVEKRIARKCDGLPLVVDLIGGVIS-K-KKEALWAEVLNDLSSSIFKDEE---KVLKVIQLSYDHLSDHVKPCLVYLATYPKDKDIRMSELK--WISQGL------RS-EEVVD----ELISS-LVIP-------DD-IFKIHDLVHDFCYIKSRKEKLF-DLMPR-G-
>XP_004240498.1
------PKKPVERKSIVGFEEETNLILRKLTSPAD--L-VISITGMPGSGKTTLAYKVYNDKSVSSHFDLRAWCTVDQGCDDKKLLDTIFSQVSDS---EN---VPDKLRKQLYGKRYLIVLDDVWDTTT--WDELTRPFP-E-GSRIILTTREKEVALHGKLNTD----PRLLRSDESWELLEKRAF-GDES-CP--ELLDVGKEIAENCKGLPLVADLIAGVIA-R-KKRSVWLEVQSSLSSFILNSEV---EVMKVIELSYDHLLHHLKPCLLYFASFPKDTSLTIYELS--LGAEGFVG----KS-EEVVKIYMDDLISS-LVIC---E-IGDA-NFQIHDLVHDFCLIKARKEKLF-DLLPR-Q-
>XP_004240499.1
------PKKPVERKSIVGFEEETNLILRKLTSPAD--L-VISITGMPGSGKTTLAYKVYNDKSVSSHFDLRAWCTVDQGCDEKKLLNKIFNQVSDS---EN---VPDKLRKQLYGKRYLIVLDDVWETTT--WDEVTRPFP-E-GSRIILTTREKEVALHGKLYTD----PRLLRPDESWELLEKRAF-GDES-CP--ELLDVGKEIAENCKGLPLVADLIAGVIA-R-KKRSVWLEVQSSLSSFILNSEV---EVMKVIELSYDHLPHHLKPCLLYFASFPKDTSLTIYEFN--LGAEGFVG----NS-EEVVKIYMDDLISS-LVIC---E-IGDA-NFQIHDLVHDFCLIKARKENLF-DLLPR-Q-
>XP_004240523.1
------PKKPVESKSVVGFEEETKWILRKLTSPTD--L-VISITGMPGSGKTTLAYKVYNDKSVSSHFDLHAWCTVDQGCDEKKLLNKIFKQVSDS---ED---VADKLRKQLYGKRYLIVLDDVWDTTT--WDELTRPFP-E-GSRIILTTREKEVALHGKLNTD----PRLLRSEESWELLQKRAF-GNES-CP--ELLDVGKEIAENCKGLPLVADLIAGVIA-R-KKRSVWLEVLNNSHSFILKNEV---EVMKVIEISYDHLSDHLKPCLLYFASWPKDTIMTIYELN--LGGEGFVG----KS-EEVVKIYMDDLISS-LVIC---E-IGEY-TYQLHDLVHDYCLIKARKENLF-DLLPR-Q-
>XP_004242250.1
RTI-T------DE--VVGFENDAEVIMMKLIR-KE--R-VISIYGMPGLGKTTLARKVYNNPSIANYFDVKAWCAVSQAYNRRTLLVEIFKQATDD---DDD--VADMLRRVLIGKRYLIVLDDIWDVEA--WEDLGICFPLG-ESRVMVTTRIEQVTKHLQHHSH----PKFLTSQESWELLEKKVF-RGE-SCP-PDLVEAGLQVALHCKGLPLAVVLIAGIIA-KMREASLWVEVANDLSS---FALG--EQSMKVIQSSYHHLDDHLKPCLLYMALFPEDHKIPVDDLL--WMAEEFVL----N--EEASRNCLCGLLNK-LVMM-YGNDNRDV-YCSLHDVVREFCLRKLTEDKYM-------R-
>XP_004242251.1
PSNIT------DD--VVGFEIHAQIIVNKLIR-KE--R-VISIYGMPGLGKTTLARKVYNNPSILNYFDVKAWCAVSQAYNRRTLLVEIFKQATSN---DDD--VADMLRKVLIGKRYLIVLDDIWDVEA--WEDLGICFPQG-GSRVMVTTRIEQIAKHLQHHSDP---PSFLTSEESWGLLEKKIF-RGE-SCP-PDLVEAGLQVALHCKGLPLTVVLIAGILG-KTREASLWLEVAADLSS---LALG--QQSMKVIQSSYDHLEDHLKPCLLYMALFPEDHKIPVDHLL--WIAEEFVL----N--EEACRVCLSDLLNR-LIMV-SGRFYCDV-YYSLHDVVREFCLRKLTEDKYM-------R-
>XP_004242252.1
RSI-T------DE--VVGFENDAQIIMKKLIR-KE--R-LISIYGMPGLGKTTLARKVYNNPYIVNYFDVKTWCAVSQAYNRRTLLVEIFKQATDD---DDD--VADMLRKVLIGKRYLIVLDDIWDVEA--WEDLGICFPQG-GSRVMVTTRIEQVAKHLQHHSH----PSFLSSKKSWELLEKKVF-RGE-SCP-PDLLEAGLQVALHCKGLPLVVVLIAGMLA-KMRKSSLWLKVANDLSS---LALG--EQSMKVIQSSYDHLENHLKPCLLYMALFPEDHKITVDDLL--WMAEEFVL----N--EEAYRVCLSDLLNK-LVMA-SGRANRDV-HCSLHDVVREFCLRKLTEDKYM-------R-
>XP_004243044.2
ND----SS----ENVVVGLEDDLMKVMRRVT-PSS--R-IVSIVGMGGIGKTTLAKKVYHHPEVRNRFDVHIWVTISQEYQTRDLLLCILSCIFQ----DDQ--LMDMIYKKLKYRRYLVIVDDIWSIGI--WDLMTRFFPDD-GSRIILTSRHKEVAEHAD--PD-SN-PSLLNSDNSWKLLHDKVF-GSQDVCP-RELEKIGKQVAQKCQGLPLALLVVAGHLS-KMRTRECWDDVAKTISKIVASEP---DKCIGVLAMSYSYLPHHLKACFLSIGVFPEDFVIATERLI--WVAEGFLR----KS-EQVGKECLEDLISR-LILV-RKRFSGEL-TCGVHDLVRDLILRQGEKEKFL-----T-S-
>XP_004243493.1
HI----TF---EEKTVVGMKDDLNSILNCIN-TKE--L-VISVVGMGGIGKTTLASKVFDDSMIRSQFDKHAWVTISQDYNKRQMLLEIVSSI------NDK--LLDTVYKGLKGRRFLIVIDDLWSTEA--LDLMRRIFPND-KSRIILTTRLKTVADYASS-PD-FP-PSFLSLDDSWNLFTERLF-KKD-PCP-PQLEVIGKHIIQQCQGLPLSIVVIAGLLG-NIRTPDNWKKIEENLNSFFGKAS---EKCQAILSLSYNCLPQYLKACFLYIGSFPEDMEIHVSKLI--WIAEHFIK----TR-EVVAEEYLQELTDR-LILV-RGRANGRI-ICKIHDLLRQMCIREAQIENVV-----R-R-
>XP_004246080.2
TRT----Y--SEDDIMRGLDDDLEIIVERLT-LSD--L-IVTISGMGGIGKTTLARKAYDHLKLRYHFDVRVWITISQEYGRRSVLLEALHCISK----DNE--LADLVQKSLKGRRYLVVVDDIWSTDV--WDSIRGIFPDY-RSRILLTTRETKVAMYAN--PI-S--PNLLNLENSWKLLCDKVF-GPNNCHP-PELEEIGKKIAEKCQGLPLTISVIAGHLS-KVRTLGSWMDVSRTLGEIISSHP---DKCLGVLGLSYHHLPNHLKPCFLSMGSFPEDYHVETWRLI--WITQGFIR----ES-TEVAKDYLEDLISR-LIMV-RKRFNGEI-ACGMHDLLREFCLTEVELTQFM-----R-H-
>XP_004248007.2
PFEY--PTR--ED--IVGFGNDIEKMFQYLIR-ND--L-VVPIVGMGGQGKTTVARKVYNSDNIVSHFDVRAWCIVSQTYNRRKLLQDILSQVTGS---DDI--LADELRKSLMGKRYLIVLDDMWDCMA--WDDLRLSFPDS-RSRIVVTTRLEKVGEQVKCHTD----PPFLTKEESCELLQKKVF-QKE-DFP-PELQDVSRAVAEKCKGLPLVVVLVAGIIK-KRMEESWWNEVKDSLFDHLNRESE--EYSLSTMQLSYYNLTDCLKPCLLYMGMFQEDAIIRVSELI--WIAEGFVQ----RL-EEAAEGYLMDLIQS-VVMV-SNRYNGKV-YCQVHDVVLHFCLEKSLEEKFM-------R-
>XP_004248043.1
PLKH--PDR--EE--VVGFENKAEELIDYLIR-NE--L-VVPIVGMGGQGKTTIARKLYNNDIIVSRFDVRAWCIISQTYNQRELLQDIFSQVTGF---VDV--LADMLRRKLMGKRYLIVLDDMWDCMV--WDDLRLSFPDV-RSRIVVTTRLEEVGKQVKYHTD----PPFLTTEESCQLLQKKVF-QKE-DCP-PELQDVSQAVAEKCKGLPLVVVLVAGIIK-KRMEESWWNEVKDALFDYLDSEFE--EYSLATMQLSFDNLPHCLKPCLLYMGMFSEDARIPASTLI--WIAEGFVE----TL-EEEAEGYLMDLISS-MVML-SKSYKGKV-YCQVHDVVHHFCLEKSREAKFM-------R-
>XP_004248174.1
DAL---PT-TVESDSVLDLDNDLMTVKSRLI-PSK--L-VVSIVGMGGIGKTTLARKVYDDIYMEHHFYVRAWITVSQMHQHREMLLGILRSLVND---TEQ--LAEQVYRSLKGRRYLIAMDDVWDTTA--WDVVKRSFPDD-GSRVILTSRLANVGIYASSGS-----PRCLSVDRSLKLFNLKVF-GRE-NCP--ELEKATKQIVGKCQGLPLAIVVVAGFCS-KIKTENCWEDVAHKIGLIVSRET---EECMDLLALSYKHLPHHLKPCFLYMGAFPKDYEISVSRLI--WIAAEFLE----MD-EEVAEGYLKDLIDR-LIMV-KKTSSGKV-TCEVHDLLHDLIIREAKERSYF-----H-R-
>XP_004248175.2
KMF---PQ-MVEEENVVGFDDEARKISSRLT-SEE--L-IISIVGMGGLGKTTLAKKVYTDSSIEFHFYNRAWIYVSQLYSRKEVFLGILDSLSL----DEK--LAGELFSHLRSKRYLVVIDDVWTMEA--WDDLQMAFPKT-GSRILLTTRNTEVALHAN--PE-GL-PRFLTHEESWELLSKKVF-RKG-ICP-LELEDIGLQIAKKCYGLPLAIVVVSGLLL-KKKTRDWWKKIANDVSSYVARDP---KQCMDVLALSYKHLPDHLKVCFIYFGVFPEDFEIPVWKLL--WTSEGFVQ----EC-EDTAEEYLEDLVDR-LVLV-AKRASGRI-TCRIHDMLRDLSVKMGSEEKFL-----R-R-
>XP_004248798.1
DAI---EE-VVEEDDVVGFDEEADIVINRLL-SNH--L-VVPVVGMPGLGKTTLANKIYKHPKIGYEFFTRIWVYVSQSYRRRELFLNIISKFTR----EED--LADEIQEFLKGGKYLVVLDDVWSDEA--WERIKIAFPNN-PNRVLLTTRDSKVAKQCN--P---I-PKFLTEDESWILLEKKVF-HKD-KCP-PELVLSGKSIAKKCKGLPLAIVVIAGALI-GKKTPREWKQVDDSVSEHLINRDHP-ENCNKLVQMSYDRLPYDLKACFLYCSAFPGGFQIPAWKLI--WIAEGFIQ----LS-ECKGEDNLNDLINR-LVMV-METSDGQI-TCRLHDMLHEFCRQEAKEENLF-----R-R-
>XP_004250409.1
H-----TP--DEENTIIGMDDEFNTILDRLT-TNE--L-VIPIFGMGGIGKTTLAKKVYDDSYIRSRFDKHAWVTISEDFNQRQMLLEVASSI------DDQ--LMEIVYKGLKGRRFLIVIDDIWSTEA--WDQMQRIFPND-KSRILLTTRLKYVADNVSC-PE-FP-PSFLSLDDSWNLFTEKLF-KKD-SCP-RQLVKLGKHIVQQCQGLPLSIIVVAGLLV-KMLTRDNWKKVEENLKSFFGTVS---ERCQSILSLSYNYLPQYLSACFLYVGGFPEDTEIGVSKLI--WIAEQFIK----KR-EVVAEEYLQELIDR-LILA-GKRANGRM-SCKIHDLLRQLCLSKAHTENVV-----R-R-
>XP_004251533.1
NMKEYWE---HENV-MVGHENEFEMMQDQLTR-SD--L-VVSIVGMGGIGKTTLANKIYTDPFVMSCFDKRAKVTISQDYCVRNVLLRLLSSISGK---DGQ--LADQLQKLLKGPRYLVVIDDIWTTGA--WDDIKLCFPDC-RSRILMTTRNMEVAEYASSGSP----PRLMNFDESWSLLYEKVF-ARG-FFP-HEFEQLGKQIASKCKGLPLMIVVIAGLLS-KINRLDRWRSVAENVSSVMNTDLD--VQCMRVLALSYYHLPHHLRACFLYFALFPEDKLIFVNELV--WAAEGFLK----KS-EQVAKQSLKDLVDR-LVFI-QRSFDGKI-ACGMHDVIRELCLREARKINFV-----RVR-
>XP_010312507.1
H------A--IVENTVVGMKDDFNTILDRVT-TNE--L-VIPIFGMGGIGKTTLAKKVYDDSFICSRFDKLAWVTISEEYNERQMLLEVVSSV------DDE--LMEIVYRGLKGRRFLIVIDDIWSTEA--WDQMQRIFPND-KSRILLTTRLKYVADYVNC-PD-FP-PSFLSLEDSWNLFTEKIF-KKD-PCP-PLLEEIGKHIVQQCQGLPLSIVVVAGLLG-KMLTHDNWKNVEENLSSFFGTVS---ERCQSILSLSYNYLPQYLKACFLYVGGFPEDREINVSQLI--WIAEQFVK----KR-EVVGEEYLQELVDR-LILT-GKSANGRM-SCKIHDLLRQLCLSETHTENVV-----R-R-
>XP_010313675.1
QV----PA-DVQQK-PVGFQEDLEKIIDRLR-PSE--L-IICIVGMAGIGKTTLAKRAYNDISVVNRFDVRAWVTVSQEYRERDILFDLFYSVVP----DQE--TADRVRKSLICKRFLIVVDDMWSTDA--WDNLSRLFPDD-GSRIILTSRLIDLATY--VNPD-RQ-PDFLDNDEGWELLRRKIF-GKR-GCP-FELEEIGRSIAEKCQGLPLAIVVVAGHLS-KMKTTDCWNNVAESVDSVVNREP---GQCLDILALSYSHLPQHLKACFLYMGAFPEDFEIHVWKLI--WVAEGFLN----TT-EEIAEECLEDLIDR-LVLA-VKRSNGKL-TCKLHDIMRDFCLEEAKRQNFL-----R-R-
>XP_010315011.2
------PKKPVERKSIVGFEEETNLILRKLTSPAD--L-VISITGMPGSGKTTLAYKVYNDKSVSSHFDLRAWCTVDQGYDDKKLLDTIFSQVSDS---EN---VADKLRKQLFGKRYFIVLDDVWDTTT--WDELTRPFP-E-GSRIILTTREKEVALHGKLNTD----PRLLRPDESWELLEKRAF-GNES-CP--ELLDVGKEIAKNCKGLPLVADLIAGVIA-R-KKRSVWLEVQSSLSSFILNSEV---EVMKVIELSYDHLPHHLKPCLLYFASWPKDTTTTIYELN--LGAEGFVG----KS-EEVVKIYMDDLISS-LVIC---E-IGDS-NFQIHDLVHDFCVIKARKENLL-DLLPR-Q-
>XP_010319214.1
NI-------IHENF-MEGYNEERKNMVARL-TSKK--L-VVSVVGMAGIGKTTFAKTTLFDIN-KEDFPIRGWITVSENYDLRELLLRLLRDVIEM---NGQ--LAAHLKQVLQGKRYLIVVDDIWSNSD--WDNIRHWFPDC-KSRILLTSRDKKVGAYAAK-DG----LRPLTQDESRNLFYHRAF-GKR-SDI-GKFKKVGEKVITNCKGLPLMITAVAGIL--RSSKLYEWMEVAESVSSLVNDDAY--KQCLQVVALSYNNLPSLMKACFLHFGVFPKSHGIPVKKLT--WIAEGLVY-----E-EQAADRVLHDLIGK-VVIV-DKSWDGKI-TCRIHDVFHDFCSKESESENLL---------
>XP_010319380.1
NQH---QE-SLENHEVVGFDEEATKVINRLV-AEC--L-VIPVVGMPGLGKTTLARKIFNDPKISREFFSYIWVFIGQSCVKRDILFNILKGFTN----EAS--ITDEIRKRVNGGKCLIVLDDVWDPNV--VDIVKTVFPDN-AHRIMMTTRHEDIARSVN--K---Y-PKFLDGDESFQLLEKRAF-GVS-RCP-VELVEHGEAIVAKCSGVPLTIVVIAGALR-GR-SEIDWKVVRENVGKHLIQEDKL-QRCVNVVRLSYNHLPQEKKSCFLYFGAFPQGFDIPAWKLI--WIAEGLIM----NE-EEIAEYYLNDFANR-LVMV-MKKSNDRI-TCRVHDMLHEFCVEEATRLTLF-----R-R-
>XP_010319428.1
NKE------SLDDDEVVGFDEEAKKVIKRLV-PAE-SL-IVPVVGMPGLGKTTLARKIYNDTTLSFEFFSTIWIYAGPECKIKDLYHKILKHFKK----DHT--LAKVISGFMKGGRCLIVLDDVWEANV--IDHVKKVFPEN-GHRIMMTTRDGLLAAYKN--A---E-PKFLLADECFELLEKRVF-GKG-SCP-DELKDVGERIAGNCGGVPLIVVVIAGALA-GR-NTTDWEIVERDVARHAFT-VN--KNCGVFVEMSYDRLSQEMQTCFLYSGIFPRGFDIPAWKLI--WIAEGLIK----ST-EEIAELHLNDLVHR-LVIL-LERSDGQI-TCRLHDMLHQFCRTKAADKWLY-----R-R-
>XP_010319429.1
NPQ---PT-FLEVKNMVGLTEEANEVMKRLV-TEE--V-CIAIVGMTGLGKTTLARKLWSDSQITDKFCKNIWVSVGQSNDLKNMLFVILKSSTV----ENE--LAKLIAKFVQDMRCLVVLDNVCGSGL--VNFFKNVLPEN-GHRILMTTRRRDVASCAS-----KE-PKFLDGEDSFRLLEKIVF-DNGRHRK-DELVEVGKSIASKCGGLPLAIEVIAGALK-KVQSAYYWKRVENNFWQCVVRENDT-SSCWKIVEASYGSLSSEMKACFLYCLAFPKGYDIPFQMLI--WMAEGLIE----SS-KDKAEDHLMEFENL-LVTV-SRITGS-I-KIKCNEIFYDFYRMEVTKESVF-----R-R-
>XP_010320570.2
KKVA--SQL--EE--MVGFDEVVQTLKGKLIR-SE--L-LISIVGMAGLGKTTLANKLFLDQFVVSHFDVRAQCCVSQVYTRKDLLLTILRSVKKD---ENE--LADKLRKLLFGQRYLILIDDVWETTA--CDELMPCFYDA-GSRLILTTRHDHVAYHAKLVSD----PRKFTLEESWMLLKNKVF-NEK-CCP-VVLEDVGQKIAQKCGGLPLSVVLVAGILE-TMKEEHCWEQVAINLGPHIQA------KSEDIINLSYQDLPFHLKPCFLYFGVLSEDEEIKVSKLT--WTAEGLVR----KL-EDIAENYLKNLIGR-LVMV-SKSSDGKT-TCRIHDLLLEFCKKKAKVENFL-----R-R-
>XP_010320686.1
KMFEV-SEL--GK--TIGFEDEIEKLIHRLTG-EG--L-IISIVGMPGAGKTTLANRLYSYHPVVYRFDILGYCHVSPVYSKRGVLLSLLATSIDE---TST--LEDILVRNLRSRRYLILLDDVWDRNV--WGDLKRYFPDS-GSRILLTTRNDDVAYYVESVGK----PRLLTYEESWELLCIEVF-GNK-SCS-PLLEKVGQEIARKCGGLPLSIVLVAGILS-KMKTEECWSRVAKDLGSYMAS------DAKAIIEPSFQHLPYYLKPCFLYFGTFLEDEEINVSKLT--WIAEGFVS----KS-QDIAKGYLDILIRR-LVMN-AKSSDGNV-ACRVHDLLLDFCKKKGGEEHFL-----Q-R-
>XP_010320708.1
R-----T----EETTYVGMKKDYKAILNCLN-TKE--L-VISLIGMGGIGKTTLARKVFDNSIIRDRFEKHAWVTISEQYNKRQMLLEVASSI------NDE--LMVIVYRSLKGRRFLIVIDDLWSTEA--WDQMRRIFQND-KSRIILTTRLKHVADYASS-PD-FP-PSFLSFKDSWKLFTKKLF-RKD-RCP-PQLRKIGKHIIQQCQGLPLSIIVIAGLLS-KIVTYDNWKKIEQDLNSFHGSVL---EQCQAILCLSYNYLPPYLKACFLYIGGFPEDMEIRVSKMM--WIAEQFIK----TR-EVVAEKYVQELMDR-LILG-KTKPNGRF-TCKIHDLLRQLCIREAQIENVV-----R-R-
>XP_010320780.1
PS---------EE--LVGFDEHAQNITDYLIR-WD--L-VVSIVGMAGLGKTALARKVYNSRSIIDRFDVRAWCSVSQTYNRRQLVLQILTQITGD---LDD--PEDILRKCLNGKRYLVVLDNIWDGKA--WDDFQSCFPDF-GSRIMITTRDKAMASYVKGYSF----PPRLEDDQSWELLQKKVFGRGK-SCP-LELVNVGKLVAKACRGLPLLIIMIAEVLS-REREGSSWLKVAYDISSH-VPN-K--EIIMMTIQSSYDHLLDHLKPCLIYMGLFPKKYEIPVSDLL--WIAEEFVH----K--EELSEICLHDLVGT-LVVV-SKRSNGKM-CCIVLDHVRDFCLRKITEEKF--------R-
>XP_010320781.1
PS---------EE--LVGFDEHAQNITDYLIR-WD--L-VVSIVGMAGLGKTALARKVYNSRSIIDRFDVRAWCSVSQTYNRRQLVLQILTQITGD---LDD--PEDILRKCLNGKRYLVVLDNIWDGKA--WDDFQSCFPDF-GSRIMITTRDKAMASYVKGYSF----PPRLEDDQSWELLQKKVFGRGK-SCP-LELVNVGKLVAKACRGLPLLIIMIAEVLS-REREGSSWLKVAYDISSH-VPN-K--EIIMMTIQSSYDHLLDHLKPCLIYMGLFPKKYEIPVSDLL--WIAEEFVH----K--EELSEICLHDLVGT-LVVV-SKRSNGKM-CCIVLDHVRDFCLRKITEEKF--------R-
>XP_010320900.1
ELLSS-SQL--EE--IVGFEDVKDELIGKLKG-SG--L-VISIVGMAGLGKTTLANKLYSDESVVSYFDIHAHCCVSQQYTRKDLLLAILHDITDE---ENE--LADKLRKLLMRKRYLLLIDDVWETSA--WDDLKLCFPED-GSRIILTTRHYEVASHAKHDSD----PRSLNNDESWMLLNKKVF-NNE-SCP-LIPRDIGQEIVRKCGGLPLSIILVAGILT-RMKDKHCWEQVATNLGPNIQD------QMEGTLDLSYQHLPPYLKPCFLYLGLFPEDREIQVSKLT--WIAEGFIK----KT-EEIAENHLENLVGR-LVMV-KKSFDGRI-ACRIHDLVHEFCRKKAKLENII-----R-R-
>XP_010320901.1
ELLSS-SQL--EE--IVGFEDVKDELIGKLKG-SG--L-VISIVGMAGLGKTTLANKLYSDESVVSYFDIHAHCCVSQQYTRKDLLLAILHDITDE---ENE--LADKLRKLLMRKRYLLLIDDVWETSA--WDDLKLCFPED-GSRIILTTRHYEVASHAKHDSD----PRSLNNDESWMLLNKKVF-NNE-SCP-LIPRDIGQEIVRKCGGLPLSIILVAGILT-RMKDKHCWEQVATNLGPNIQD------QMEGTLDLSYQHLPPYLKPCFLYLGLFPEDREIQVSKLT--WIAEGFIK----KT-EEIAENHLENLVGR-LVMV-KKSFDGRI-ACRIHDLVHEFCRKKAKLENII-----R-R-
>XP_010320925.1
RNTE--PSF--EE--MEGFQDTIDELKDKLLG-PE--L-VISIVGMPGLGKTTLAKKIYNDPEVTSRFDVHAQCVVTQLYSWRELLLTILNDVLE----DGE--IADELRRFLLTKRFLILIDDVWDYKV--WDNLCMCFSDV-RSRIILTTRLNDVAEYVKCESD----PRLFRDDESWTLLQKEVF-QGE-SCP-PELEDVGFEISKSCRGLPLSVVLVAGVLK-QKKTLDSWKVVEQSLSSQRIGSL---EESISIIGFSYKNLPHYLKPCFLYFGGFLQGKDIHVSKMT--WVAEGFVQ----NG-EDTAQGFLDDLIGR-LVMA-MERPNAKV-TCRIHDLLHKFCMEKAKQEDFL-----Y-R-
>XP_010321400.1
------PKNPVERNSIVGYEEETEWIIRKLTSPAE--L-VISIVGMPGIGKTTLAYRLYNHKSIVDHYDVCAWCTVDQERNEKKLLQKIFNQVKGL---EN---VADKLRRRLCGQRYLIVLDDMWDTAT--LDELMRPFP-E-GSRVILTSRKKEVALHGKCHTD----PRLLRSEESWELSEKKVF-GEGR-CP--ELEDVEKRIARKCDGLPLVVDLIGGVIS-K-KKEALWAEVLNDLSSSIFKDEE---KVLKVIQLSYDHLSDHVKPCLVYLATYPKDKDIRMSELK--WISQGL------RS-EEVVD----ELISS-LVIP-------DD-IFKIHDLVHDFCYIKSRKEKLF-DLMPR-G-
>XP_010321401.1
------PKNPVERNSIVGYEEETEWIIRKLTSPAE--L-VISIVGMPGIGKTTLAYRLYNHKSIVDHYDVCAWCTVDQERNEKKLLQKIFNQVKGL---EN---VADKLRRRLCGQRYLIVLDDMWDTAT--LDELMRPFP-E-GSRVILTSRKKEVALHGKCHTD----PRLLRSEESWELSEKKVF-GEGR-CP--ELEDVEKRIARKCDGLPLVVDLIGGVIS-K-KKEALWAEVLNDLSSSIFKDEE---KVLKVIQLSYDHLSDHVKPCLVYLATYPKDKDIRMSELK--WISQGL------RS-EEVVD----ELISS-LVIP-------DD-IFKIHDLVHDFCYIKSRKEKLF-DLMPR-G-
>XP_010322775.1
------SDELIEPTSTVGHEEDEAWIIGQLLDESE--L-VISIFGMPGVGKTTLANKVYNNTLVASHFHVRAKCTVSQK---------------------------------------------------------------------------------------------------------------------------------------------------------------------------------------------------------------------------------------------------------------------------------------------------
>XP_010322858.1
NQV---SS----ENIVVGLEDDLVRIIRRLK-TLS--R-IIPILGMGGIGKTTLARKAFDDFETRNRFDIHIWVTVSQEYRIRGMLLDI---LRS----IDR--LMDMIYKKLKGWRYLVVMDDIWSSEV--WDLMTRTFPDD-GSRIILTSRQEEVASHAD--PD-SN-PNLLNLDNSWKLIRDRVF-GVEHACP-PELEDIGEQIAQRCQGLPLALLVVAGHLS-KIRTRESWNDVSKSVSKVVADES---DICLGVLAMSYNYLPDHLKPCFLYMGVFPEDSVVNIVRLI--WISEGFIS---------VGRDCMEDLVSR-LVMV-RNSFNGET-TCGVHDLIRDLILREAEKEKFL-----A-E-
>XP_010324491.1
NSLSG----TLENE-MVGHINEQANMRRRLITSSQ--L-VISIAGMGGIGKSTFAKKLFSDPSVVGFFDVRGWITVSKDYSSRKMLISLLQDA-TG---Q----LADRLQKSFKGKRYLIVVDDIWSTEA--WDDISQWFPEN-RSRILLTTRSMEVARHASSPKN----PRFLDPEESWNLFCQKAF-SKK-DCP-AEFESVGKVVVENCKGLPLMISVVAGSL--SSRTLNEWNEVAQSVSSLVNLDDY--QRCSGVLALSYNHLPPDLKVCFLYFGVFKKASEISVENLI--WMAEGLFK-----D-EKEACSLLHDLIDR-LIVV-CKSLDGKI-TCRIHDLLHDLCLRESESESLL---------
>XP_010327076.1
DAL---PT-TVESDSMLDLDNDLMTVKSRLI-PSK--L-VVSIVGMGGIGKTTLARKVYDDIYMEHHFYIRAWITVSQMHQHREMLLGILRSLVND---IEQ--LAEQVYRSLKGRRYLIGMDDVWDTNA--WDVVKRSFPDE-GSRVILTSRLANVGIYASSGS-----PRCLSVDQSLKLFNLKVF-GRE-TCP--ELEKATKQIVEKCQGLPLAIVVVAGFCS-KIKTEDCWEDVAHKIGLVVSRET---EECMDLLALSYKHLPLHLKTCFLYMGAFPKDFEITVSKLM--WIAAEFVK----KD-EEVAHGYLRDLIDR-LIMV-KKTSSGEV-TCKVHDLLHDLIIREAKERLYF-----H-R-
>XP_019066422.2
H-----NP----EENIVGMEDDFNTILDSLT-TDE--L-VIPILGMGGIGKTTLARKVFGDSYIRSRFDKHAWVTISKEYNQRQMLLEVVSSV------DDQ--LMEIAYKGLKGRRFLIVIDDIWSTKA--WDQIQRIFPND-KSRILLTTRLKNIADYVSC-PD-FP-PSFLSLDDSWNLFTEKIF-KKD-PCP-PLLVKIGKHIVQQCQGLPLSVIVVAGLLG-KIPTHNNWKIVEGNLNSFFGTVS---ERCQSILSLSYNYLPQYLRACFLYVGGFSEDMEIDVSKLI--WIAEQFVK----KR-EVVAEEYLQELIDR-LVLV-GKRANGRM-TCKIHDLLRQLCIREAKTENGL---------
>XP_019066695.1
H------A--IVENTVVGMKDDFNTILDRVT-TNE--L-VIPIFGMGGIGKTTLAKKVYDDSFICSRFDKLAWVTISEEYNERQMLLEVVSSV------DDE--LMEIVYRGLKGRRFLIVIDDIWSTEA--WDQMQRIFPND-KSRILLTTRLKYVADYVNC-PD-FP-PSFLSLEDSWNLFTEKIF-KKD-PCP-PLLEEIGKHIVQQCQGLPLSIVVVAGLLG-KMLTHDNWKNVEENLSSFFGTVS---ERCQSILSLSYNYLPQYLKACFLYVGGFPEDREINVSQLI--WIAEQFVK----KR-EVVGEEYLQELVDR-LILT-GKSANGRM-SCKIHDLLRQLCLSETHTENVV-----R-R-
>XP_019066753.1
H-----TP--IVENTVVGMKDDFNIILDRLT-TDE--L-VIPILGMGGIGKTTLARKVYDDSCIRSRFDKLAWVTISQEYNERQMLLEVVSSI------NDE--LMEIVYRGLKGRRFLIVIDDIWSTEA--WNQMQRIFPND-KSRILLTTRLKYVADYVNC-PD-FP-PSFLSLEDSWNLFTEKLF-KKD-QCP-PLLVEIGKHIVQQCQGLPLSIVVVAGLLG-KMLTHDNWKNVEENLSSFFGTVS---ERCQSILSLSYNYLPQYLKACFLYVGGFPEDREINVSQLI--WIAEQFVK----KR-EVVAEEYVQELIDR-LILM-DSTTNGRM-TFKIHDLLRQLCLSETHTENVV-----R-R-
>XP_019066849.1
NQAST----DVSNN-MVGRDKEKERMLEELRGKDE--L-VIPIVGMGGIGKTTLAKQVFNHPSIQSRFDVRAWATICKEYNVKEILLSLLQSII-N---EAE--LADLLQKKLKCRRYLIVIDDIWCYKA--WDDTRQCFPID-GSRILLTTRHTEVAIYASSSNL----HNLMNADESWNLLKSKAF-ANE-SFT-PELETIGEKIASKCQGLPLTIVVVAGLLS-KSRTKEEWENVAENIKSFVTKDPN--EQCLRVLGLSYNYLPNELKACLLYFGIFPEDSEISVKRLV--WIAEGFLK-----D-EEEAKNRLQDLVDR-LVLV-SQSADGNV-TCRIHDLVHELCLREAQSQNFL---------
>XP_019066850.1
NQAST----DVSNN-MVGRDKEKERMLEELRGKDE--L-VIPIVGMGGIGKTTLAKQVFNHPSIQSRFDVRAWATICKEYNVKEILLSLLQSII-N---EAE--LADLLQKKLKCRRYLIVIDDIWCYKA--WDDTRQCFPID-GSRILLTTRHTEVAIYASSSNL----HNLMNADESWNLLKSKAF-ANE-SFT-PELETIGEKIASKCQGLPLTIVVVAGLLS-KSRTKEEWENVAENIKSFVTKDPN--EQCLRVLGLSYNYLPNELKACLLYFGIFPEDSEISVKRLV--WIAEGFLK-----D-EEEAKNRLQDLVDR-LVLV-SQSADGNV-TCRIHDLVHELCLREAQSQNFL---------
>XP_019068848.2
------SS--SEDDIVQGIDDDLEIIVKRLI-PSD--L-IVTITGMGGIGKTTLARKAYDHLQIRYHFDILAWVTITQEFRNRNVLLEALRCILK----DNE--LADLVQKKLKGRRYLVVVDDIWTKNV--WDSIRGIFPNY-GSRILLTTRETEVAMYAS--TC-S--PIHLSLENGWRLLCDKVF-GQKYEHP-PELDEIGKEIVEKCQGLPLTISVIAGHLS-KVNTLEGWKDVARNLSEIIASHP---NQCLGVLGLSYYHLPNRLKPCFLSMSSFPEDFQVDTRRLI--WIAEGFIR----KS-EEVAEHYLEDLISR-LIQA-RKRFSGEI-ACGIHDILREFCLIEAEMTNHM-----K-N-
>XP_019068849.1
------PS---SDQL--GLEDDLKIIIKRLT-PSD--I-IVTITGMGGIGKTTLAKKAYDHLTIRYHFDVFAWLTISQEFRCRNVLLEALHCILG----ENE--LADLVQKQLKGRRYLVVVDDIWSSDV--WDSIRGIFPNY-GSRILLTTRENEVAMYAN--SC-S--PSLLSAENGWKLLCDKVF-GPNNDHP-PELEEIGKEIVEKCQGLPLTISVIAGHLS-KVRTLESWKDVARTLSKIIASHP---DKCLAVLGLSYHHLPSRLKPCFLSMSSFPEDFRFET---------------------------------------------------------------------------------
>XP_019068866.1
TQQ---QS-AEEDVEVVGFNKPAEDVKERLC-SKD--L-VIPIVGMPGLGKTTLSRKVYNDSSLDFYFYHKIWIYVGTSKKPKDILVEIVKEVAQ----EDQ--LAHIIRDFLERGKHLIVLDDVWDTQV--VDFVKKAFP-N-SDRIMLTTRQQRVAEAVS-----AR-PENLSKEDSIKLLEQRVF-ANKRTCP-IELQGYRDGIVDKCCGVPLAIVVISGALR-CMES--EWRVVEENVGKHLINKDDH-KSCLKFVETSYNHLPQEKKAAFLYFGVFPQGFDIPAWNLI--WVAEGLIK----SE-EKVAETYLSDFASR-LVMV-MQRSNGQI-TCRLHDMLHEFCIIEAARISLF-----R-R-
>XP_019068867.1
TQQ---QS-AEEDVEVVGFNKPAEDVKERLC-SKD--L-VIPIVGMPGLGKTTLSRKVYNDSSLDFYFYHKIWIYVGTSKKPKDILVEIVKEVAQ----EDQ--LAHIIRDFLERGKHLIVLDDVWDTQV--VDFVKKAFP-N-SDRIMLTTRQQRVAEAVS-----AR-PENLSKEDSIKLLEQRVF-ANKRTCP-IELQGYRDGIVDKCCGVPLAIVVISGALR-CMES--EWRVVEENVGKHLINKDDH-KSCLKFVETSYNHLPQEKKAAFLYFGVFPQGFDIPAWNLI--WVAEGLIK----SE-EKVAETYLSDFASR-LVMV-MQRSNGQI-TCRLHDMLHEFCIIEAARISLF-----R-R-
>XP_019068911.1
------SHESIVLTSTVGHEEEEAWIIGQLLDESE--L-VISIVGMPGVGKTTLANKVYNNTLVASHFHVRAKCTVSQKY----------------------------------------------------------------------------------------------------------------------------------------------------------------NLDSFISTNIS--L----VMQLSYDHLPCHLKPLLLYFATTQKSQRTPVSTLM--WMAEGFVD-----S-EEVTQSYLDALISS-LIMV-SE----MI-VCYMHDVVHDFVSVKAENEKFF-DLLHH-R-
>XP_019069317.1
ELLKF-SES--EE--VVGFEDVMEKLREQLIR-KQ--L-VISVVGMPGLGKTTVANKLYSDELVVSRFDIRAKCCVSQAYSRRSVLLSILRDAIGE---TDV--LADQLRKTLLWKRYLILVDDIWEASV--WDDLRCCFHDS-GSRIILTTQHADVAENAKSVSD----PRILNDDESWKLLKQKVF-GEE-SCF-MLLSNVGQEIANKCRGLPLSIVLVAGMLT-KMKSEKCWKQVAKNLCTNVLS------NSKAIIEQSYQNLPYHLKPCFLYFGVFLEDKEINISILT--WISEGFIK----KS-EDIAEGYLENLIGR-LVMV-AKGSGGKV-TCRIHDLLLYFCKEIAREKNLL-----QRR-
>XP_019069333.1
------PSKPVEIKKIVGFEEETEWIIRKLTSPTE--V-VISIVGMPGLGKTTLAYRVFNNKSVVDHFDVRAWCTVDQEHNDKKLLQKIFNQVVGL---ED---IADKLRKELFGKRYLIFLDDLWDIET--WNELTRPFP-Q-RSRIILTSRKREVALQGKHHSD----PRLLTPEESWDLLVKRVF-GEER-CP--ELLVVGEEIARKCAGLPLLLDLIGGVIA-Q-KKKALWLEVLNNLNSLILKDEE---EVMKVIQLSYDHLPNHLKPCLLYLASYPKDNYIKISELK--WSSEGLVE----KS-DELLEVYVDELISS-LVVV---G-IHRN-IFRIHDLVHDFCLIKSRNEHLF-DLMPR-A-
>XP_019069347.2
------PNKPVERNSIVGFEEETEWIIRKLTSPAE--I-VISIVGMPGLGKTTLAYRVYNDKSIVDHFDVCAWCTVDQEHNEKKLLQKIFNQVIGL---EK---VADKLRKQLFGKRYLIVLDDIWDTAI--FDELTRPFP-E-GSRVILTSRKKEVALHGKCHSN----PRLLRSDESWELLEKSVF-GEER-CP--ELKYVGEKIAQKCDGLPLVLDLIGGVIS-K-KKETLWLEVLNNLSSFIFKDEE---EVVKIIQLSYDHLSDHVKPCLVYLASYPKDEDIRISELK--WIFQGLVQ----KS-EEVVDV----LISS-LVIP-------DN-ICKIHDLVHDFCYIKSRKEKLL-DLMPR-G-
>XP_019069358.2
------PNKPVERHSIVGFEEETEWIIRKLTSPDE--I-VISIVGMPGLGKTTLAYRVYNDKSIVDHFNVCAWCTVDQERNEKKLLQKIFNQVIGL---EDH--VADKLRRKLFGKRYLIVLDDMWDTDI--LDDLMRPFP-K-GSRVILTSRKKEIALHGKCHSD----PRLLRSEESWELFNKRVF-GEEG-CP--ELKDVGEKIALKCGGLPLVVDLIGGVIS-K-KKEALWAEVLNDLSSSIFKDEE---EVVKVIQLSYEHLSHDVKPCLLCLATYPKDEDISMSELK--WIFQGL------KS-EEVVD----ELISS-LVIP-------DD-IFKIHDLVHDFCYIKSRKEKLL-DLMPR-G-
>XP_019069402.1
------PKNPVERNSIVGYEEETEWIIRKLTSPAE--L-VISIVGMPGLGKTTLAYRVYNHKSIVDHYDVCAWCTVDQERNEKKLLQKIFNQVKGL---EDH--VADKLRKRLCGQRYLIVLDDMWDTAT--LDELMRPFP-E-GSRVILTSRKKEIALHGKCHSD----PRLLRSEESWELLEKRVF-GEEG-CP--ELKDVGKKIARRCGGLPLLVDLIGGVIS-K-KKEALWAEVLNDLSSSIFKDEE---EVVKVIQLSYDHLSDHVKPCFVYLASFPKDEDISMSELK--WISQGL------KS-EEVVD----ELISS-LVIP-------DD-IFKIHDLVHDFCDIKCRKEKLL-DLMTR-G-
>XP_019069404.2
------PNKPVERNSIVGFEEETEWIIRKLTSPAE--I-VISIVGMPGIGKTTLAYRVYNHKAIVDHFDVCAWCTVDQERNEKKLLQKIFNQVIGL---EK---VADKLWKQLCGKRYLIVMDDMWDTET--LDELMRPLP-E-GSRVILTSRKKEVALHGKCHSD----PRLLRSEESRELLKKRVF-GEEG-CP--ELMDVGKRIAKKCGGLPLVLDLIGGVLS-K-KKETLWLEVLHSLSSSIFKDEE---EVVKAIQLSYYHLSDDVKPCLVCLATYPKDEDIRMSELE--LIFQGL------KS-EEVVD----ELISC-LVIP-------DD-IIKIHDLVHDFCDIKCRKEKLF-DLMPR-G-
>XP_019069438.1
KHIE--PSL--EE--MVLFQDVMEKIKKQLLG-SQ--L-VISIVGMPGLGKTTLAEQIYNDQIVAGYFDVHGKCHVTQTYSWRELLVTLLNDVM-----DDQ--LAKELRQFLLTKRFLILIDDVWDTKA--WDYLHMCFQGI-GSRIILTTRLSEVAQYAKCESN----PPLLRDDESWKLLQKKVF-RRG-SCP-PELGDVGFRIAKSCGGLPLFIVLVAGVLK-EKEKADLWKEVEESLDALNIDSL---EESMSIIGFSYMNLPHHLKPCFLYFGGFLRGKSIHVSKLT--WLAEGFVL----KR-EDVAEDFLKNLISR-LVMD-MERFNGKM-TCRVHDLLHKFCLEKAKQENFL-----Y-R-
>XP_019069506.1
------PNKSVESKSIVGFEEETKWIIRKLTSPAE--I-VISIVGMPGLGKTTLAYRVYNDKSIVDHFDVCAWCTVDQECNEKKLLQKIFNQVIGL---ED---VADKLRRKLCGQRYLIVLDDMWDTAT--WDELTRPFP-E-GSRVILTSRKKEVALHGKCYSD----PRLLKPKESWELLEKRVF-GEEG-CP--ELKDVGEKIARKCDGLPLVLDLIGGVIS-K-KKEALWLEVLNNLSSFIFKDEE---EVAKVIQLSYDHLSDHVKPCLVYLASYPKDKDIMISELK--WIAQGLVQ----KS-EEVVEIYVDELISS-LVIP-------FK-IFKIHDLVHDFCYIKSRKEKLF-NLMPR-G-
>XP_019069562.1
KEID--ASL--EE--MEGFHEAMDKIKRQLLR-SQ--L-IISIVGMPGIGKTFLAEKIYNNLIVTPHFDVHAKCRVTQLYSWKELLLTILNDVLD----DGE--LATELRQVLLTKRFLILVDDVWDKTV--WDHLYMCFRDA-GSRIILTTRLSDIANYAKCKSE----PRLFRDDESWTLLQEEVF-QGE-SCP-TELVDVGFRIAKSCGGLPLSIVLVGGVLK-EKKKEDLWKEVEESLGSKNIGSL---QKSMSLIGFSYKNLPHHLKPCFLYFGGFFKGKDIHVSKLT--WQAEGFVQ----K--TDTAHDFLEDLISR-LVMV-MKRPNDKV-SCRIHDLLHNFCLEKSKQENFL-----Y-R-
>XP_019069678.1
------PKKPVESKSVVGFEEETKWILRKLTSPTD--L-VISITGMPGSGKTTLAYKVYNDKSVSSHFDLHAWCTVDQGCDEKKLLNKIFKQVSDS---ED---VADKLRKQLYGKRYLIVLDDVWDTTT--WDELTRPFP-E-GSRIILTTREKEVALHGKLNTD----PRLLRSEESWELLQKRAF-GNES-CP--ELLDVGKEIAENCKGLPLVADLIAGVIA-R-KKRSVWLEVLNNSHSFILKNEV---EVMKVIEISYDHLSDHLKPCLLYFASWPKDTIMTIYELN--LGGEGFVG----KS-EEVVKIYMDDLISS-LVIC---E-IGEY-TYQLHDLVHDYCLIKARKENLF-DLLPR-Q-
>XP_019069769.1
PST-A------DE--VVGFEKDAEIIMKKLIR-KE--R-LISIYGMPGLGKTTLARKVYNNPSIVNYFEVKAWCAVSQAYNRSTLLVEIFKQATND---DDD--VADMLRKVLIGKRYLIVLDDIWEVEA--WEDLGICFPQG-GSRVMVTTRIEQVAKHLQHHSH----PSFLSSKKSWELLEKKVF-RGE-SCP-PDLLEAGLQVALHCKGLPLVVVLIAGMIA-KMREASLWLEVANDLSS---LALG--EQSMKVIQSSYDHLENHLKPCLLYMALFPEDHKITVDDLL--WMAEEFVL----N--EEASRVCLSDLLNR-LIMV-SGRFYDNV-YCSLHDVVREFCLRKLTEDKYM-------R-
>XP_019071116.1
TSRH--PDQ--ED--IVGFGIVAEKMIHSLTR-NE--L-VIPIVGMGGQGKTTCARLLYNNEIIVSHFDVRAWCIISQTYNRKELLQDIFSQVTGF---VGE--LADMLRKSLLGKWYFIVLDDMWD----------------------VTTRLEKVGEYVKHHTN----PPFLTLKESWELLQKKVF-QNK-SCL-SELYDVSLEVAKRCKGLPLVVILVAGIIK--KMEESWWHEVKDAIYSYLG-ESE--EYSRGTVHLSYDNLPDYLKPCLLYMGMFPEDHNISASNLI--WIAEGFVQ----R--EEAAEGYLMDLISS-VIMV-SKRYNGKV-YSQVHDIVLHFCLERSREEKFM-------R-
>XP_019071638.1
DAL---PT-TVESDSVLDLDNDLMTVKSRLI-PSK--L-VVSIVGMGGIGKTTLARKVYDDIYMEHHFYVRAWITVSQMHQHREMLLGILRSLVND---TEQ--LAEQVYRSLKGRRYLIAMDDVWDTTA--WDVVKRSFPDD-GSRVILTSRLANVGIYASSGS-----PRCLSVDRSLKLFNLKVF-GRE-NCP--ELEKATKQIVGKCQGLPLAIVVVAGFCS-KIKTENCWEDVAHKIGLIVSRET---EECMDLLALSYKHLPHHLKPCFLYMGAFPKDYEISVSRLI--WIAAEFLE----MD-EEVAEGYLKDLIDR-LIMV-KKTSSGKV-TCEVHDLLHDLIIREAKERSYF-----H-R-
>XP_019071639.1
DAL---PT-TVESDSVLDLDNDLMTVKSRLI-PSK--L-VVSIVGMGGIGKTTLARKVYDDIYMEHHFYVRAWITVSQMHQHREMLLGILRSLVND---TEQ--LAEQVYRSLKGRRYLIAMDDVWDTTA--WDVVKRSFPDD-GSRVILTSRLANVGIYASSGS-----PRCLSVDRSLKLFNLKVF-GRE-NCP--ELEKATKQIVGKCQGLPLAIVVVAGFCS-KIKTENCWEDVAHKIGLIVSRET---EECMDLLALSYKHLPHHLKPCFLYMGAFPKDYEISVSRLI--WIAAEFLE----MD-EEVAEGYLKDLIDR-LIMV-KKTSSGKV-TCEVHDLLHDLIIREAKERSYF-----H-R-
>XP_019071640.1
DAL---PT-TVESDSVLDLDNDLMTVKSRLI-PSK--L-VVSIVGMGGIGKTTLARKVYDDIYMEHHFYVRAWITVSQMHQHREMLLGILRSLVND---TEQ--LAEQVYRSLKGRRYLIAMDDVWDTTA--WDVVKRSFPDD-GSRVILTSRLANVGIYASSGS-----PRCLSVDRSLKLFNLKVF-GRE-NCP--ELEKATKQIVGKCQGLPLAIVVVAGFCS-KIKTENCWEDVAHKIGLIVSRET---EECMDLLALSYKHLPHHLKPCFLYMGAFPKDYEISVSRLI--WIAAEFLE----MD-EEVAEGYLKDLIDR-LIMV-KKTSSGKV-TCEVHDLLHDLIIREAKERSYF-----H-R-
>XP_025883958.1
H-----TP--IVENTVVGMKDDFNIILDRLT-TDE--L-VIPILGMGGIGKTTLARKVYDDSCIRSRFDKLAWVTISQEYNERQMLLEVVSSI------NDE--LMEIVYRGLKGRRFLIVIDDIWSTEA--WNQMQRIFPND-KSRILLTTRLKYVADYVNC-PD-FP-PSFLSLEDSWNLFTEKLF-KKD-QCP-PLLVEIGKHIVQQCQGLPLSIVVVAGLLG-KMLTHDNWKNVEENLSSFFGTVS---ERCQSILSLSYNYLPQYLKACFLYVGGFPEDREINVSQLI--WIAEQFVK----KR-EVVAEEYVQELIDR-LILM-DSTTNGRM-TFKIHDLLRQLCLSETHTENVV-----R-R-
>XP_025883959.1
H-----TP--IVENTVVGMKDDFNIILDRLT-TDE--L-VIPILGMGGIGKTTLARKVYDDSCIRSRFDKLAWVTISQEYNERQMLLEVVSSI------NDE--LMEIVYRGLKGRRFLIVIDDIWSTEA--WNQMQRIFPND-KSRILLTTRLKYVADYVNC-PD-FP-PSFLSLEDSWNLFTEKLF-KKD-QCP-PLLVEIGKHIVQQCQGLPLSIVVVAGLLG-KMLTHDNWKNVEENLSSFFGTVS---ERCQSILSLSYNYLPQYLKACFLYVGGFPEDREINVSQLI--WIAEQFVK----KR-EVVAEEYVQELIDR-LILM-DSTTNGRM-TFKIHDLLRQLCLSETHTENVV-----R-R-
>XP_025883969.1
------QSLSQKDHVVVGLYDDFLRIADKLT-PDK--L-VVVIFGMGGIGKTTLAKRIYHDKLIEEHFYVRAWITVSERYKVRNMLLDLLV--------NEE--LGERLYKSLKGQRYLIVMDDVWYTEA--WDDVRRYFPND-GSRVMVTSRIMKVARYIN--PN----PRFLTVEESWKLLQKKIF-GLDPSCCCCEMERIGMEISKKCKGLPLAIVMVAGILS-KEATASKWSDIAENIHSFVTEES---RPFLDILALSYNHLSRHLKACFLYMGAFPEDVEVPVWRLI--WIAEGFIK--SPKT-EFVGQEYLQELIDR-LIIV-SKSYDNRV-TCSIHDILRNFCQEEAKQEKLL-------R-
>XP_025884346.1
NQAST----DVSNN-MVGRDKEKERMLEELRGKDE--L-VIPIVGMGGIGKTTLAKQVFNHPSIQSRFDVRAWATICKEYNVKEILLSLLQSII-N---EAE--LADLLQKKLKCRRYLIVIDDIWCYKA--WDDTRQCFPID-GSRILLTTRHTEVAIYASSSNL----HNLMNADESWNLLKSKAF-ANE-SFT-PELETIGEKIASKCQGLPLTIVVVAGLLS-KSRTKEEWENVAENIKSFVTKDPN--EQCLRVLGLSYNYLPNELKACLLYFGIFPEDSEISVKRLV--WIAEGFLK-----D-EEEAKNRLQDLVDR-LVLV-SQSADGNV-TCRIHDLVHELCLREAQSQNFL---------
>XP_025884479.1
NMKEYWE---HENV-MVGHENEFEMMQDQLTR-SD--L-VVSIVGMGGIGKTTLANKIYTDPFVMSCFDKRAKVTISQDYCVRNVLLRLLSSISGK---DGQ--LADQLQKLLKGPRYLVVIDDIWTTGA--WDDIKLCFPDC-RSRILMTTRNMEVAEYASSGSP----PRLMNFDESWSLLYEKVF-ARG-FFP-HEFEQLGKQIASKCKGLPLMIVVIAGLLS-KINRLDRWRSVAENVSSVMNTDLD--VQCMRVLALSYYHLPHHLRACFLYFALFPEDKLIFVNELV--WAAEGFLK----KS-EQVAKQSLKDLVDR-LVFI-QRSFDGKI-ACGMHDVIRELCLREARKINFV-----RVR-
>XP_025884563.1
QV----PA-DVQQK-PVGFQEDLEKIIDRLR-PSE--L-IICIVGMAGIGKTTLAKRAYNDISVVNRFDVRAWVTVSQEYRERDILFDLFYSVVP----DQE--TADRVRKSLICKRFLIVVDDMWSTDA--WDNLSRLFPDD-GSRIILTSRLIDLATY--VNPD-RQ-PDFLDNDEGWELLRRKIF-GKR-GCP-FELEEIGRSIAEKCQGLPLAIVVVAGHLS-KMKTTDCWNNVAESVDSVVNREP---GQCLDILALSYSHLPQHLKACFLYMGAFPEDFEIHVWKLI--WVAEGFLN----TT-EEIAEECLEDLIDR-LVLA-VKRSNGKL-TCKLHDIMRDFCLEEAKRQNFL-----R-R-
>XP_025886222.1
------SNEPIKLTSTVGHEEDEARIIGQLLDESE--L-VISIVGMPGVGKTTLANKVYNNTLVASHFKIRAKCTVSQNFNKSKVLREILQQVTAS---ED---LAGKLRVALLDKRYLIVLDDVWDIAT--GEMLIACFPKK-GNRVILTSRSSEVGLKVKCHSD----TQLLTPEKSWDLFVKKVF-EDEGSCP--ELSDIGHQIVEKCKGLPLSIVLIAGVIV-G-KKKDLWLQIEHNLDSFISSNNN--LQMMKVMQLSYDHLPYHLKPLLLYFARSQKSKRTPVSTLM--WMAEGLVD-----S-VETTQSYLNALISS-LIMV-SE----MI-ACYVHDVVHDFCSVKAKKEKFF-NFLHR-R-
>XP_025886337.1
NMTSA------GE--LVGFTDVCKTIRDQLVG-QE--L-VVSIVGMAGSGKTTLARSFINDDIVVSHFDFFAECRVSQEYTREDLLFSILSSANSG---ADI--LADRLRKTLLPKRYLLIIDDVWAVQA--WDDLRLCFPEA-GSRIILTTRLKEVATYAKCVTE----PRSMKDSESWLLLQKKVF-GEE-MCP-EELKEVGQNIAFKCNGLPLSIVLVAGLLA-KIKTERCWTRMELSFGERVQD------GAKDLVKLSYEDLPNKLKSCFLYFGAFLEDREISVSKLT--WIAEEFIK----KC-EDTAEDYLSDLIGR-LIMV-SKRSTGKI-ACRVHDLMLDFCKEKAKEDNFL-----R-R-
>XP_025886344.1
------SSQPTQSTSTVGHEKEEAWIIDQLLDESE--L-VISIVGMPGLGKTTLANKVYKNTLVASHFHVRAWCTVSQXYNKSKVLREILKQVTGS---ED---LAEKLRRALLDKRYLIVLDDVWDIET--GEMLIACFP-K-GNRIILTSRSSKVGLQVKCHSD----PQLLTPEKSWDLFVKKVF-GDKGSCP--ELSKVGHQIVEKCKGLPLAIVLIAGVIV-G-KEKDFWLKILHNLDSFISTNIN--L----VMQLSYDHLPCHLKPLLLYFATTQKSQRTPVSTLM--WMAEGFVD-----S-EEVTQSYLDALISS-LIMV-SE----MI-VCYVHDVVHDFCSEKAKKEKLL-DFLHH-R-
>XP_025886396.1
------SS--LEDDIVRGIDDDLEIIIKRLI-PSD--L-IVTISGMGGIGKTTLARKAYHHLTIRYHFDILAWVTISQEFQCRNVLLEALHCISK----DNE--LADLVQKNLKGPRYLVVVDDIWTENV--WDSVRGIFPNY-GSRILLTTRENEVAMYAN--TC-S--PSLLSGENGWKLVCDKVF-GPKHDHP-PELEEIGKEIVEKCQGLPLTISVIAGHLC-KVRTLEGWKDVARTLSEIIASHP---DECLAVLGLSYHHLPNHLKPCFLSMSSFPEDFQVETRILI--WIAEGFIR----KS-EEVAIDYLEDLISR-LIQA-RERFNGDI-ACGIHDLLREFCLTEAEMTKHM-----M-H-
>XP_025886812.1
KHIE--PSL--EE--MVLFQDVMEKIKKQLLG-SQ--L-VISIVGMPGLGKTTLAEQIYNDQIVAGYFDVHGKCHVTQTYSWRELLVTLLNDVM-----DDQ--LAKELRQFLLTKRFLILIDDVWDTKA--WDYLHMCFQGI-GSRIILTTRLSEVAQYAKCESN----PPLLRDDESWKLLQKKVF-RRG-SCP-PELGDVGFRIAKSCGGLPLFIVLVAGVLK-EKEKADLWKEVEESLDALNIDSL---EESMSIIGFSYMNLPHHLKPCFLYFGGFLRGKSIHVSKLT--WLAEGFVL----KR-EDVAEDFLKNLISR-LVMD-MERFNGKM-TCRVHDLLHKFCLEKAKQENFL-----Y-R-
>XP_025886865.1
KEVS--SQL--EE--MVGFQDVMYTLRGKLIR-SK--L-VISIVGMPGLGKTTIANKLFFDQLVVSHFDVRAQCCVSQVYTRKDLLLTILHSVKKD---EDV--LADKLRKLLMVQRYLILIDDVWETVA--WDDLKPSFYDA-GSRIILTTRLGDVANDAKFFSD----PRLFTQEESWMLLKTKVF-NTK-SCP-LVLEDVGQRIAKRCGGLPLSVVLVAGILE-TTKETNCWEQVAINLGSHIQA------KSEDIINLSYQALPFHLKPCFLYFGVFLEDEEIRVSKLT--WIAEGLVR----KP-EDIAEDHLKNLIGR-LVMV-SKSSDGKS-SCRIHDLLLDFCKKKAKVENFL-----R-R-
>XP_025886867.1
ELLSS-SQL--EE--IVGFEDVKDELIGKLKG-SG--L-VISIVGMAGLGKTTLANKLYSDESVVSYFDIHAHCCVSQQYTRKDLLLAILHDITDE---ENE--LADKLRKLLMRKRYLLLIDDVWETSA--WDDLKLCFPED-GSRIILTTRHYEVASHAKHDSD----PRSLNNDESWMLLNKKVF-NNE-SCP-LIPRDIGQEIVRKCGGLPLSIILVAGILT-RMKDKHCWEQVATNLGPNIQD------QMEGTLDLSYQHLPPYLKPCFLYLGLFPEDREIQVSKLT--WIAEGFIK----KT-EEIAENHLENLVGR-LVMV-KKSFDGRI-ACRIHDLVHEFCRKKAKLENII-----R-R-
>XP_025886878.1
KKVD--PSL--EE--MESFQEAMDQMKMQLLG-RQ--L-VVSLVGMPGIGKTTLAEKIYNDPVITFHFDVRAQCRTTQVYSWRDLLLAILNGVLE----DGE--LADELRRFLLTKRFLILIDDVWDDKV--WDNIHMCFKDA-GSRIILTTRLSSVANYAKCESE----PRLFRDDESWTLLQQELF-QGK-SCP-PEIVDVGFRIAKICGGLPLFIVLVAGVLR-EKIKAELWKEIEESLCLLNIDSL---EESMSIIGFSYRNLPQQLKPCFLYFGGLLKGKDIHVSKLT--WVAEGFVQ----NG-EDAAXCLLEDLISR-LVMG-VERPNGKL-TCRVHDLLHKFCLEKSKQENFL-----Y-R-
>XP_025887010.1
------PNKPVERHSIVGFEEETEWIIRKLTSPDE--I-VISIVGMPGLGKTTLAYRVYNDKSIVDHFNVCAWCTVDQERNEKKLLQKIFNQVIGL---EDH--VADKLRRKLFGKRYLIVLDDMWDTDI--LDDLMRPFP-K-GSRVILTSRKKEIALHGKCHSD----PRLLRSEESWELFNKRVF-GEEG-CP--ELKDVGEKIALKCGGLPLVVDLIGGVIS-K-KKEALWAEVLNDLSSSIFKDEE---EVVKVIQLSYEHLSHDVKPCLLCLATYPKDEDISMSELK--WIFQGL------KS-EEVVD----ELISS-LVIP-------DD-IFKIHDLVHDFCYIKSRKEKLL-DLMPR-G-
>XP_025887048.1
------PKNPVERNSIVGYEEETEWIIRKLTSPAE--L-VISIVGMPGIGKTTLAYRLYNHKSIVDHYDVCAWCTVDQERNEKKLLQKIFNQVKGL---EN---VADKLRRRLCGQRYLIVLDDMWDTAT--LDELMRPFP-E-GSRVILTSRKKEVALHGKCHTD----PRLLRSEESWELSEKKVF-GEGR-CP--ELEDVEKRIARKCDGLPLVVDLIGGVIS-K-KKEALWAEVLNDLSSSIFKDEE---KVLKVIQLSYDHLSDHVKPCLVYLATYPKDKDIRMSELK--WISQGL------RS-EEVVD----ELISS-LVIP-------DD-IFKIHDLVHDFCYIKSRKEKLF-DLMPR-G-
>XP_025887356.1
PST-A------DE--VVGFEKDAEIIMKKLIR-KE--R-LISIYGMPGLGKTTLARKVYNNPSIVNYFEVKAWCAVSQAYNRSTLLVEIFKQATND---DDD--VADMLRKVLIGKRYLIVLDDIWEVEA--WEDLGICFPQG-GSRVMVTTRIEQVAKHLQHHSH----PSFLSSKKSWELLEKKVF-RGE-SCP-PDLLEAGLQVALHCKGLPLVVVLIAGMIA-KMREASLWLEVANDLSS---LALG--EQSMKVIQSSYDHLENHLKPCLLYMALFPEDHKITVDDLL--WMAEEFVL----N--EEASRVCLSDLLNR-LIMV-SGRFYDNV-YCSLHDVVREFCLRKLTEDKYM-------R-
>XP_025888775.1
PFKH--PTR--EE--IVGFGIDKEKIIQCLIR-ND--L-VVPIVGMGGQGKTTIARKVYNSDNIVSHFDVRAWCIVSQTYNRRKLLQEILSQVTGS---DDI--LADELRKSLMGKRYLIVLDDMWDCMA--WDDLRLSFPDF-RSRIVVTTRLEKVGEQVKFHTD----PPFLTKEESCKLLQKKVF-QKE-DCP-PELQDVSQVVAEKCKGLPLVIVLVAGIIK-TRLEESWWNEVKDSLFDYLDCHSE--QYSRATMQLSFDNLADCLKPCLLYMGMFPEDASINVSALL--WLAEDFVQ----------AEDYLMNLISS-VVMV-SKEYNGKI-YCEVHDVVLHFCLEKSREENFM-------R-
>KAA8519401.1
KLY---CS-NVEEETLVGFDDEVDTIKDRLI-SDQ--L-VISIVGMAGLGKTTLAKKVYDDPLVVYHFYIRGWTYVSQVFQKRDLLLGILTSFVQ----DAE--LGERLYKCLKERRYLVVMDDIWLIEA--WNDIKKHFPND-GNRILFTSRMIDVAFQAK--PD-SP-PHFLTDDESWNLLQKKVF-QKK-SCP-TELVEIGKQIAKKCQGLPLAILVVAGLLA-KTQTENWWKKVAESVSSYILNDP---KQYMDTLALSYNHLPPHLKSCFLFMGAFPE--EIPVQKLI--WIAEGFIC----KS-EDVAEEYLMDLIDR----------------------------------------------
>KAA8529776.1
MMY---SR-IVNEEIVVGFDEEAMKIIEQLT-QKQ--L-VISIVGMGGLGKTTLARK-----------------------------------------------------------------------------------------------------------------------DESWDLLQQ-------------------KSISFVCQTFKLLRVLV-------------------------------------------------ITVHFLDF--FP--------------------K--HLRY-EIFACDF-----------------------------------------------------
>KAA8529800.1
------MA-AIGEEAVVGIEDEAYEIKSWLM-RKK--L-AVSIVGMPGLGKTTLARKFYNDD-------------------------SVLTS-------DKD--LSEELYKCLKGKSNCI--------------------------------RSSN----------------------------------------------------------PFGAI---------------------------------------------------FQPAPL-----------------------------------DSAADAVPAVI--------------------------------ATAAGFI-----R-R-
>KAA8529801.1
PEM---MA-TIGEEAVVGVEDEAYEIKSWLM-RKK--L-AVSIVGIPGLGKTTLARKLYYDD-------------------------SVLTS-------DKD--LSEELYQCLKGKRYLIVLDDIWDIRV--WNDLKGSFLDD-GSRILFTTRTKDGAFHAQ--LN-SR-PRFLNENESWDLLKEKIF-HKE-SCS-TMLMEVGKQIARKCAGLPLAIVVVAGLLA-KKKTKEWWERVTESVSSHMVNDR---KQYMDTLALSYHHLRNHLQPCFLYFGAFPEDYEIPVWKLI--WVAEGFIK----ES-EDVAVDSLNDLIER-LIIV-ANRSDGGV-SCRIHDMLHDLCLRKAEEEGFL-----R-R-
>KAA8529803.1
PEM---MA-AIGEEAVVGVEDEAYEIKSWLM-RKK--L-AVSIVGMPGLGKTTLARKLYYDD-------------------------SVLTS-------DKD--LSEELYQCLKGKRYLIVLDDIWDIRV--WNDLKGSFPDD-GSRILFTTRTKDGAFHAQ--LN-SR-PRFLNENESWDLLKEKVF-HKE-SCS-TMLMEVGKQIARKCAGLPLAIVVVAGLLA-KKKTKEWWERVAESVSSHMVNDR---KQYMDTLALSYHHLPDHLQPCFLYFGAFPEDYEIPVWKLI--WVAEGFIK----ES-EDVAADCLNDLIER-LIIV-ANRSDGGV-SCRIHDMLHDLCLRKAEEEGFL-----R-R-
>KAA8529807.1
KWY---RE-VVEEENVVGFHKETKMLVDQLI-QKE--L-VISVVGMGGLGKTTLARKVYTDPDVDFNFRSRAWIFVSQEYNRKEVFLGILSQVSQ----ADS--LAQVIRTRLESGRYLIVLDDVWTNDA--WDALKNAFPNK-GSRIVLTSRETEVAKHAN--PDKDA-IRFLTEDESWELLQLKVF-RKG-SCP-SDRESLGKKIVKQCGGLPLAVVVVAGLLL-KKNSDDWWNKVAESVRPYVARDP---KQFREVLALSYKHLPYHLKACFLYFGVFPEDFQIPVWKLI--WVAEGLIM----EN-EEIAEEHLEDLVDR-LVLV-EKTSNGRI-ACRIHDMLRDLCLKEAAEEKFF----SR-R-
>KAA8529811.1
KMY---SR-IVDKESVVGFDDEALKIIEQLT-KKR--L-VISIIGMAGLGKTTLARKVYNDPFIVYHFHVRGWTYVSQVYHQRDILLAIISSLIQ----IET--LCEMMKKQLTGKKYLIVLDDIWDIGA--WNDLRRSFPND-GSRIMFTSRYKDVALHVK--PH-CP-PRFLTEDESWDLFVQKVF-RKE-RCP-LELMEIGKKIAKKCQGLPLAILVVAGLLA-KKKTQDWWKQVAQSVSSYIVSDP---EQYMDALALSYNHLPHHLKACFLYFGAFPEDYDIPVWKLI--WVAEGFIQ----KS-EELAEDYLMDLIDR-LVLV-SKRSDGGI-TCHIHDLLRDLCLRKAEEENFL-----R-R-
>KAA8529814.1
KMY---LQ-VVEKDNVVGFDEEAKMVKDRLT-PEQ--L-VVSVVGMGGLGKTTLARKIYTDPSIEYHFYIRAWTYVSQEYNRREVFLNILSSLTE----DER--LGEELCKHLKSGKYLIVIDDVWTTMA--WDDLKMAFPNT-GSRILLTSRHTDVALHAN--HN-SP-PRFLTDDESWELLHIKVF-HRA-DCP-SELEELGKQIAKKCSGLPLAVVVVAGLLS-KKKTHDWWKKVAESVSSYVARDP---KQCMDILALSYKHLPHHLKVCFIYFGLFPEDFEIPVWKLL--WVAEGFIQ----EC-EDIAEEYLEDLVDR-LILV-AKRSNGRI-TCRIHDMLRDLCLREAAEEKFL-----R-R-
>KAA8529819.1
------SS-KADEEIVVGFDNEIMMIKEQLT-KKQ--Q-VVSIIGMAGLGKTTLPRKVYDDPFIEYHFYIRAWSYVSQDYRKRDLLLGILSYVIE----DEE--LSLKLKKGLMGRRYLIVMDDIWSVDA--SDCLKRSFPDD-GSRIMFTSQLKDVALHAK--PD-SH-LRFLTEDESWFLFQQKAF-GKE-TCP-LWLMGIGMEITKKCLGLPLAIVVTARSSC-QNKE---FSIVGESCKKWI----------------------------------------------------------------------------------------------------------------------------
>KAA8529825.1
KLF---SE-IVEEENVVGFDKEVGILLDLLT-SEE--L-VISVVGMGGLGKTTLVRKVFTDPRIEYEFNNRAWNYVSQEYNRREVFLGILNCVTQ----DDK--LAECVRAQLQGQRYMIVLDDVWTKNA--WDDLKIAFPNN-RSRILLTSRNRDVAVHAN--PD-CE-PRFLTDDESWELLQKKVF-RKG-SCP-SELEMLGKQIARRCFGLPLAIVVIAGVLL-NKKTRDWWERVAES------------------------------------------------------------------IS-EDRAEENLEDLVDR-LILV-ATRSNGRI-TCRIHDMLHDLCLREAAEENFF-----R-R-
>KAA8529826.1
KLY---SS-SVEEETVVGFDQEIGEIKERLT-EQK--R-VISIVGMAGSGKTTLARKVYNDRFIIYHFSILAWTYVSQSYRKRDLLLGILKSVVE----DEK--LGDELYRGLKGRRYLVVIDDIWHIEV--WNDLKRYFPNN-GGRIMFTTRIKEVALHAQ--PN-CP-PRFLSEDESWNLLQCKVF-LKE-SCP-PALVEIGKQIVEKCWGLPLAIVVVAGLLA-KTKTQNWWNQVAESVSSYVVSDS---EQQMYTLALSYNHLPRHLKSCFLYLGAFPEDCEISVRKLT--WIAEGFIE----KN-EDVAEEYLMELIDR-LVLV-AKRSTGGI-ACRVHDLLHDLCLRKAKEENFL-----R-L-
>KAA8529827.1
KLY---SS-SVEEETVVGFDQEIGEIKERLT-EQK--R-VISIVGMAGSGKTTLARKVYNDRFIIYHFYIRAWTYVSQSYRKRDLLLGILKSVVE----DEK--LGDELYRGLKGRRYLVVIDDIWHIEV--WNDLKRYFPNN-GGRIMFTTRIKEVALHAQ--PN-CP-PRFLSEDESWNLLQCKVF-LKE-SCP-PALVEIGKQIVEKCRGLPLAIVVVAGLLA-KTKTQNWWNQVAESVSSYVFSDS---EQQMYTLALSYNHLPRHLKSCFLYLGAFPEDCEISVRKLT--WIAEGFIE----KN-EDVAEEYLMELIDR-LVLV-AKRSTGGI-ACRVHDLLHDLCLRKAKEENFL-----R-R-
>KAA8529828.1
KLF---SE-IVEEENVVGFDKEVGILLDLLT-SDE--L-VISVVGMGGLGKTTLARKVFTDPRIEYEFNNRAWNYVSQEYNRREVFLGILNCVTQ----DDK--LAEYVRAQLQGQRYMIVLDDVWTKNA--WDDLKIAFPNN-RSRILLTSRNRDVAVHAN--PD-CE-PRFLTDDESWELLQKKVF-RKG-SCP-SELETLGKQIARRCFGLPLAIVVIAGLLL-NKKTRDWWERVAESVSSYVSMNP---EQCMDVLALSYNHLPYHLKACFLYFGVFPEDFEIPVWKLI--WVAEGFIQ----IS-EDRAEENLEDLVDR-LILV-ATRSNGRI-TCRIHDMLHDLCLREAAEENFF-----R-R-
>KAA8529829.1
KLY---SS-TVEEEFVVGFDQEAEEIKDRLT-EQQ--L-VISIVGMAGSGKTTLARKLYNDHFILYHFYIRAWTYVSQAYRKRDLLLGILCSVVE----DEK--LGEELYRRLKGRRYLVVMDDIWHIDA--WNDLKRSFPDD-GSRIMFTTRIKDVALHAQ--PD-CP-PLFLSEDESWNLLQRKVF-LKE-SCP-PALVDIGKLIAEKCRGLPLAIVVIAGLLA-KTKTKNWWNQVAESVSSYIVSDT---EQQMNTLALSYNHLPLHLKSCFLYFGAFPEDYEISVRKLT--WIAEGFIQ----KD-EDVAEEYLMELIDR-LVLV-AKRASGGI-ACRVHDLLRDLCLRKAQEEIFL-----R-R-
>KAA8529833.1
KMY---SR-TVEEETVVGFDEEAMKIMEQLT-QKQ--L-IISIVGMGGLGKTTLTRKVYNDPFIVYHFHIRGWTCVSQVPQKRDILLGILSCVIH----DEM--LCEMLKKCLMGRRYLIVLDDIWDIGV--WNALRRTFPND-GSRIIFTSRHKDVALLAR--PD-KP-PHFLTQDESWDLLQQKVF-RGG-SCP-SELMDIGKEIAINCQGLPLAIVVVAGLLA-KKKTKSWWNQVAQSVSSYIVGDP---EQYMETLALSYNHLPHHLKACFLYFGAFPEDYKIPMWKLT--WVAEGFIR----KS-EEVAEDYLMDLIDR-LVIV-SSKSNGGI-TCCIHDVLRDLCLRKAREENFL-----R---
>KAA8529860.1
------P---VE---VVGFDMEVKMLVDRLT-SNE--L-VISVVGMGGTGKTTLATKVLNDPSISLVFNPCALIKVSQIYDRKKLFLHILSLVTR----EDM--LAKDLQRRLRDRRYLIVLDDVWSKNA--WDELIIAFPRN-RSRIMLTSRITNVAIYAN--GD-SP-PRFLNDDECWELLRRKVF-GIA-SCP-SEEMELGKEIAEKCHGLPLAVQVISESLS-N-KNPGWWKTVAANVSGYVAKQP---ERCMNILALSYNTLTPHLKLCFIYFAVFPPDSIIPTWKLL--WAAEGFIQ----EC-VDKANEYLDDLVNK-LIIV-AKKSNGGI-TCRIHNILRDLCLREAADEMFF-----R-R-
>KAA8529868.1
--F---RR-IVEEESVIGMFDDVKMLVHRLT-SQH--L-VISVVGMGGVGKTTLARKIYTDPSIEYHFYIRAWTYVSQEYNRRRVFLNILSSLTQ----DEK--LGEELCLHLQSRKYLVVVDDVWTRTA--WDDLKMAFPNT-GSRILLTSRNRDVALHAN--HI-SP-PRFLTDDESWELFRRKVF-RGA-DCP-SELEELGKQIAKKCSGLPLAVLVVAGLLS-KKKTYGWWKRVADSVSSYVARDS---RECMDILALSYNHLPHHLKVCFMYFGLFPGDFDIPVWKLL--WVAEGFIQ----GC-EDIAEEYLQDLVDR-LILV-AKRTNGRI-ACRTHDLMRELCLIEAAEEEFL---------
>KAA8529869.1
KMFTN-P---VE---VVGFDMEVKMLVDRLT-SND--L-VISVVGMGGTGKTALATKVLNDPSISPVFNPCALIKVSQKYDRKKLFLGILSLVTR----EDM--LAKDLQRRLQDRRYLIVLDDVWSKKA--WDELIIAFPRN-RSRIMLTSRITNVAIYAN--GD-SP-PRFLNDDECWELLRRKVF-GSA-GCP-SEEMELGKKIAEKCHGLPLAVQVISESLS-N-KNPGWWKTVAANVSRYVAKEP---ERCMNILALSYNKLTPHLKDCFIYFAVFPPDSIIPTWKLR--WVAEGFMQ----EC-VDKADECLDDLVNA-LIIV-AKKSNGGI-ACRIQNTLRDFCLSVAAGEIFF-----R-R-
>KAA8529870.1
--F---RR-IVEEESVIGMFDDVKMLVHRLT-SQH--L-VISVVGMGGVGKTTLARKIYTDPSIEYHFYIRAWTYVSQEYNRRRVFLNILSSLTQ----DEK--LGEELCLHLQSRKYLVVVDDVWTRTA--WDDLKMAFPNT-GSRILLTSRNRDVALHAN--HI-SP-PRFLTDDESWELFRRKVF-RGA-DCP-SELEELGKQIAKKCSGLPLAVLVVAGLLS-KKKTYGWWKRVADSVSSYVARDS---RECMDILALSYNHLPHHLKVCFMYFGLFPGDFDIPVWKLL--WVAEGFIQ----GC-EDIAEEYLEDLVDR-LILV-AKRTNGRI-ACRTHDLMRELCLIEAAEEEFL---------
>KAA8529949.1
QLYG--SATNVEEQTMVGFDHEIQTIKERLVG-KQ--L-VISIVGMGGLGKTTLVKKLY----------------------------------------------------------------------------------------------------------------SIVGMGG----FGKRTL-VKN-------------TM-------------------------------------------------VYCISLLYSWVDIFLS---------------------------------------SVSN-------------------------------------------------------
>KAA8532440.1
KLY---SS-SVEEETVIGFDQEAEMIKERLL-RKQ--L-VISIVGMPGLGKTTLARKVYNDLLIVYHFYIRGWTYVSHAPVKRDLLLSILNSIVG----DEK--LGEELYKRLSGKRYLIVMDDIWHIQA--WIDLKNYFPNN-GSRIIFTSRITDRALYAK--PD-SS-SRFLTEDESWDLLRIKVF-GKE-SYP-PDFVEIGKQIAVKCQGLPLAIVVIAGLLA-KTQTQDWWKQVAESHSLKTMKS-------------------------------------------------QCGS--------------------------------------------------------------------
>KAA8532444.1
KLY---SS-NAEEETVIGFDKEAEMIKERLL-RKQ--L-VISIVGMPGLGKTTLARKVYNDLLIQHHFYIRGWTYVSQVPRKRDLLLSILRSVVE----YEK--LGEQLYKGLSGRRYLIVIDDIWHSQI--WIDLKKYFPDN-GSRIIFTSRITDMALHEH--DK-SD-SKFLTEDESWDLLQQKVF-GKK-SCS-PNLVEIGKQIAVKCGGLPLAIVVVAGLLV-KIGTQDWWKQVSESVQGIGVDD-------------------------------------------------EGGVS-------------------------------------------------------------------
>KAA8532448.1
NSY---SS-NLEEETVVGFEDQANMITEELV-SKQ--L-VISIHGMGGSGKTTLATKLYNDPYIVYHFYIRGWTYVSQEYRKRDLLLGILSSIVR----DEE--LGGKLYRHLKGKRYFIVMDDLWHIKA--WNYLKIFFPNE-GSRIILTSRQKEVALQAK--PD-GP-IRFLTKDESWDLLQQKVF-LNE-TCP-PDLVEIGKEIAKKCQGLPLAIVVVAGLLA-KTKTQNWWNQVAERVGSFLVSDP---KQCLDTLALSYNYLPHHLKPCFLYFGAFPEDYEIPVHKLI--WIAEGFIH----RR-EDVAGEYLIDLIDR-LVLV-AKGSIGRI-ACRVHDLLHDLCLRKAEEENFL-----H-R-
>KAA8532451.1
KMY---SS-IAEQESLVGLDAEASTIMELLI-EKQ--L-VIPIVGMAGLGKTTLVRKVYNDPFIAYHFYIRGWTNVSQVYQKRDLLLSILSSAEIQ---DKE--LGEVLFRGLKGRKYLIVMDDIWNIGA--WEDLKRSFPND-GSRIMFTSRQVDVPLHAR--P------GFLNEDESWDLLQQKAF-RKE-SCP-PELMEIGKQIAKKCGGLPLAILVIAGLLA-KKKTQYWWRHVEKS---------------------------------------------------------EGFIR----KI-EEVAEDYLMDLIDR-LVVV-SRGSNGGI-TCRIHDLLRDLCLRKSQEENFL-----R-R-
>KAA8532452.1
KMY---SS-IAEQESLVGLDAEASTIMELLI-EKQ--L-VIPIVGMAGLGKTTLVRKVYNDPFIAYHFYIRGWTNVSQVYQKRDPLLSILSSAEIQ---DKE--LGEVLFRDL--------------------------FPND-GSRIMFTSRQVDVPLHAT--P------GFLNEDESRDLLQQKAF-RKE-SCP-PELMEIGKQIAKKCGGLPLAILVIAGLLA-KKKTQYWWRHVEKSVSSYIVTDP---DQYMDTLALSYNHLPNHLKACFLYFGSFPEDYEIPVWQLI--WVAEGFIR----KI-EEVAEDYLMDLIDR-LVVV-SRGSNGGI-TC-----------------------------
>KAA8533657.1
KLS---SSHGVDEETVVGFDYEAEMIKERLT-SKQ--L-VISIVGMAGLGKTTLARKVYSDLFIIHHFYIRGWTCVSQCYQKRNLLLGILSSIVE----DEK--LGEELYKRLKGQRYLIVMDDIWHIEA--WNDLKRSFPND-GSRIMLTSRIADVALHVK--------P----------------------------------------------------------RTLDWWEQVAESVTSYIISDT---EQCMEAVALSYSHLPTHLKSCFLYFVAFPEDHEIRASKLI--WIAEGFIH----KS-EDVGEEYLMDLIGR-LVIV-TKRSTGEI-ACCIHDLLRDFCLRQAEEENFM-----R-R-
>KAA8535362.1
KLN---RS-NVEAETVVGFDHEVHTIKERLI-SAP--L-VISIVGMAGLGKTTLAQKLYDDPLVVHHFYIRGWTYVSQVFQKRDLLLGILSSFVQ----YEK--LGEELYKRLKGRRYLVVMDDIWHIEA--WNDTKKYFPND-GSIILVTSRMTHLALQTK--PD-SP-PPFLTDDESWDLLQKKVF-QKN-SCP-TELVEIGKQIVKKCQGLPLAIVVVAGLLA-KTKTESWWKKVAESVSSYILSDP---KQYMDTLALSYNHLPPHLKSCFLFMGAFPEDFEIPVRKLI--WIAEGFIG----KS-EDVAQEYLMDLIDR-LVLV-AKKSAGVI-ACRVHDMLRDLCLRKAKEENFL-----R-R-
>KAA8535368.1
KLN---CS-NVEEETVVGFDHEVHTIKERLV-SNQ--L-VISIVGMAGLGKTTLAKKVYDDPLVAYYFYIRGWTCVSQVFQKRDLLLGILTSFVQ----DAE--LGDKLYRCLLDKRYLVVMDDIWHIEA--WNDIQKHFPNK-GSRILFTSRMIDVAFQAK--PD-SP-PRFLTDDESWNLLQKKVF-QKT-SCP-TELVDIGKQIAKKCQGLPLAIVVVAGLLA-KTQTENWWKKVAESVSSYILNDP---KQYMDTLALSYNHLPPHLKSCFLFMGAFPEDFEIPVRKLI--WIAEGFIR----KS-EDVAQEYLMDLIDR-LVLV-AKRSAGVI-ACRVHDMLRDLCLRKAEEENFL-----R-R-
>KAA8535370.1
KLY---CS-NVEEETLVGFDDEVDTIKDRLI-SNQ--L-VISIVGMAGLGKTTLAKKVYDDPLVVYHFYIRGWTSVSQVFQKRDLLLGILTSFVQ----NEK--LGERLYKCLKGRRYLVVMDDIWDIEA--WNDTKMYFPND-GSRILFTSRMTDVALQAK--PD-SP-PHFLTDDESWNLLQKKVF-QKK-SCP-TELVEIGKQIAKKCQGLPLAIVVVAGLLA-KTQAENWWKKVAESVSSYILNEP---KQYMDTLALSYNHLPPHLKSCFLFMGAFPEDYEIPVQKLI--WIAEGFIR----KS-EDVAEEYLVDLIDR-LVLV-AK--------------------------------------
>KAA8535371.1
KLY---CS-NVEEETVVGFDHEVHTIKERLI-SKQ--L-VISIVGMAGLGKTTLAKKLYNDPLVVYHFYIRRWTYVSQVFQKRDLLLGILSSFVQ----NEK--LGERLYKCLKGRRYLVVMDDIWHIEA--WNDTKMYFPND-GSRILFTSRIIDVASRAK--PD-SP-PHFLTDDESWDLLQKKVF-QKT-SCP-TELVEIGKQIAKKCRGLPLAIVVVAGLLA-KTQTESWWKKVAQSVSSYILED---------------------------------------------------------------------------------------------------------------------R-R-
>KAA8535375.1
KLY---CS-NVEEETVVGFDHEVRTIKERLI-SKQ--L-VISIVGMAGLGKTTLAKKLYNDPLVVYHFYIRGWTYVSQVFQKGDLLLGILSSFVQ----NEQ--LGERLYKCLKGRRYLVVMDDIWHIEA--WNDTKMYFPND-GSRILFTSRINDVALQAK--PD-SP-PQFLTDDESWDLLQKKVF-QKT-SCP-TELVEIGKQIAKKCQGLPLAIVVVAGLLA-KTQTENWWKKVAESVSSYILNDP---KQYIDTLALSYNHLPPHLKSCFLFMGAFPEDYEIPVQKLI--WIAEGFIR----KS-EDVAEEYLVDLIDR-LVLV-AKRSAGVI-ACHVHDLLRDLCLRKAEEDNFL-----R-R-
>XP_028061745.1
-IN---HS-MVDEEITVGFDDEALTIKKLLA-KKQ--L-MISIVGMPGHGKTTLARKLYDDPYITHYFHIRAWTYASQLPRKTEMLLDILHSVTV----NEE--LGEKLYKQLKGKRYLIVIDDLWHISA--WVDLKMYFPND-GSRVMFTSRLKEVAMHAS--PK-CH-PRFLTEEESWELLERKVF-QNE-SCP-LELIKIGKQIMKKCEGLPLAIVVIAGLLA-RNKTRESWKQVAQSVSSYIVSDP---NQYLDTLVLSYNHLPRHLKPCFLYLGAFPQDHEIPVQKLI--WIAEGFIQ----RS-EEVAEDYLMDLIQR-LVIV-AQGFDGRI-ACRMHDLLRDLCLKKASEINFL-----R-R-
>XP_028061854.1
---------MVEAEITVGFDTEVLAIKEQLA-KEQ--L-FVSIVGMPGLGKTTLAKKLYNDPYITYHFHIRAWTYVSQVPRKTEMLLNILHSLNV----NEK--LGEMLYRNLKGKRYLIVIDDICDIGA--WVDLKMYLPND-ESRVLFSSRLKVVVMHAS--PD-SH-IRFLTEEESWELFQWKVF-QNE-SFP-LQLVEIGKQIMKKYEGLPLAIIVIAGLLE-KNKTEEWWKHVAQGVSSFIVSDP---NQHLDTRALSYNHLPCHLKPCFLYLGAFPEDQEISVQKLI--WVARGFIQ----RS-EEVAEDYLMDLIQR-LVIV-TRRFDGRI-ACRMHDLLRDLCLKKAREINFL---------
>XP_028063385.1
-MN---QP-MVDEEITVGFEDDALTIKERLA-KQQ--L-MISIVGMPGLGKTTLATKLYNDPYIIHYFHIRAWTYASQLPRKTDMLLDILRSVNVV---NEK--LGEKLYKQLKGQRYLIVIDDLWDIGA--WVNLKMYFPND-GSRVMFTSRLKEVAMHAS--PD-CH-HRPLTEEESWELLQRKVF-QNG-RCP-PELIEIGKQITKRCGGLPLAIVVIAGLLA-KNKTQKSWKKVAQSVSSYIVSDP---NQYLDTLALSYNHLPRHLKPCFLYLGAFPEDQEISVERLI--WIAEGFIQ----KS-EEVAEGYLMDLIQR-LVIV-AQRFDGRI-ACRMHDLLRDLCLKKAREINFL-----C-H-
>XP_028063474.1
-MN---QP-MVDEEITVGFEDDALTIKERLA-KQQ--L-MISIVGMPGLGKTTLATKLYNDPYIIHYFHIRAWTYASQLPRKTDMLLDILRSVNVV---NEK--LGEKLYKQLKGQRYLIVIDDLWDIGA--WVNLKMYFPND-GSRVMFTSRLKEVAMHAS--PD-CH-HRPLTEEESWELLQRKVF-QNG-RCP-PELIEIGKQITKRCGGLPLAIVVIAGLLA-KNKTQKSWKKVAQSVSSYIVSDP---NQYLDTLALSYNHLPRHLKPCFLYLGAFPEDQEISVERLI--WIAEGFIQ----KS-EEVAEGYLMDLIQR-LVIV-AQRFDGRI-ACRMHDLLRDLCLKKAREINFL-----C-H-
>XP_028063536.1
-MN---QP-MVDEEITVGFEDDALTIKERLA-KQQ--L-MISIVGMPGLGKTTLATKLYNDPYIIHYFHIRAWTYASQLPRKTDMLLDILRSVNVV---NEK--LGEKLYKQLKGQRYLIVIDDLWDIGA--WVNLKMYFPND-GSRVMFTSRLKEVAMHAS--PD-CH-HRPLTEEESWELLQRKVF-QNG-RCP-PELIEIGKQITKRCGGLPLAIVVIAGLLA-KNKTQKSWKKVAQSVSSYIVSDP---NQYLDTLALSYNHLPRHLKPCFLYLGAFPEDQEISVERLI--WIAEGFIQ----KS-EEVAEGYLMDLIQR-LVIV-AQRFDGRI-ACRMHDLLRDLCLKKAREINFL-----C-H-
>XP_028063584.1
-MN---QP-MVDEEITVGFEDDALTIKERLA-KQQ--L-MISIVGMPGLGKTTLATKLYNDPYIIHYFHIRAWTYASQLPRKTDMLLDILRSVNVV---NEK--LGEKLYKQLKGQRYLIVIDDLWDIGA--WVNLKMYFPND-GSRVMFTSRLKEVAMHAS--PD-CH-HRPLTEEESWELLQRKVF-QNG-RCP-PELIEIGKQITKRCGGLPLAIVVIAGLLA-KNKTQKSWKKVAQSVSSYIVSDP---NQYLDTLALSYNHLPRHLKPCFLYLGAFPEDQEISVERLI--WIAEGFIQ----KS-EEVAEGYLMDLIQR-LVIV-AQRFDGRI-ACRMHDLLRDLCLKKAREINFL-----C-H-
>XP_028063915.1
QSP---FS-VWEEETVVGFEDEAMKLKEKLT-QKK--L-IISIVGMPGLGKTTLARKVYNDPLIVYHFYIRAWITISQKYQKQNLLVDLIHSVSP----DWE--LCDELWKSLKGKRYLIVMDDIWDTRA--WVDLKSLFPND-GSRIMFTSRFTNVALHAN--PS-SP-PRFLTEDESWDLFQQKVF-QRE-ICP-PNLMCVGKKIAKNCQGLPLAIVVVGGMLA-NREMPGWWKEVEKILDS---RVL---EPCMETFALSYNHLPHYLKPCFLYFAAFPQDFVIYVQKLT--WIAEGFIR----RS-EDVAEEYLMDLIGR-LILV-SKRSDGGI-ACSIHDLLHNFCCKRAEEEYFL----MR-R-
>XP_028063960.1
-MY------MVGEEIMVGFDDEVLTIKKRLA-KKQ--L-IIPIVGMPGLGKTILARKVYNDPYITHHFHIRAWTYVYQVPRKREMLLDILHFGNV----HEE--LGEKLYKKLKRKRYLIVIDDIWDISA--WVDLKIYLPND-GSRVMFTSRLKAVAMHVS--PN-CH-PRFLTEEESWELLQRKVF-QNG-SCP-AELIEFGKQIMKKCEGLPLAIVVIAGLLA-K-KTEEWWKQVSQSVSSYIVSDP---NQYLDTLALSYNHLPRHLKPCFLYLGAFPEDQEISVQRLI--WIAEGFIQ----KS-EEVAEDYLMDLIQR-LVIV-ARRFDGRI-ACRMHDVLRDLCLKKARETNFL-----C-R-
>XP_028063961.1
KSF---SE-VVEEENVVGFDEEAKTLVDRLK-KEE--L-VISVTGMGGLGKTTLARKVFTDPAIEYNFYIRAWTYVSQEYTRKEVFLSILSSLDK----GER--LAEELRGHLQTGRYLIVMDDVWTKEA--WDDLKMAFPKN-GSRILLTSRNNEVAVHAN--PD-SH-HRFLTDDEGWELLKKKVF-RKE-RCP-SELEDLGKKIAEECGGLPLAIVVIAGLLI-KKKTSKWWEKVAESVSSYVARDP---KQCMDILALSYKHLPHQLQSCFRYFGVFPEDYEIPVCILI--WIAEGLIE----IS-EDTAEDRLEDLVDR-LVMV-EKRSNGGI-TCRVHDMLHDLCLKEAKEEQFL-----R-L-
>XP_028063962.1
KSF---SE-VVEEENVVGFDEEAKTLVDRLK-KEE--L-VISVTGMGGLGKTTLARKVFTDPAIEYNFYIRAWTYVSQEYTRKEVFLSILSSLDK----GER--LAEELRGHLQTGRYLIVMDDVWTKEA--WDDLKMAFPKN-GSRILLTSRNNEVAVHAN--PD-SH-HRFLTDDEGWELLKKKVF-RKE-RCP-SELEDLGKKIAEECGGLPLAIVVIAGLLI-KKKTSKWWEKVAESVSSYVARDP---KQCMDILALSYKHLPHQLQSCFRYFGVFPEDYEIPVCILI--WIAEGLIE----IS-EDTAEDRLEDLVDR-LVMV-EKRSNGGI-TCRVHDMLHDLCLKEAKEEQFL-----R-L-
>XP_028063964.1
KSF---SE-VVEEENVVGFDEEAKTLVDRLK-KEE--L-VISVTGMGGLGKTTLARKVFTDPAIEYNFYIRAWTYVSQEYTRKEVFLSILSSLDK----GER--LAEELRGHLQTGRYLIVMDDVWTKEA--WDDLKMAFPKN-GSRILLTSRNNEVAVHAN--PD-SH-HRFLTDDEGWELLKKKVF-RKE-RCP-SELEDLGKKIAEECGGLPLAIVVIAGLLI-KKKTSKWWEKVAESVSSYVARDP---KQCMDILALSYKHLPHQLQSCFRYFGVFPEDYEIPVCILI--WIAEGLIE----IS-EDTAEDRLEDLVDR-LVMV-EKRSNGGI-TCRVHDMLHDLCLKEAKEEQFL-----R-L-
>XP_028066697.1
---------MVDEEITVGFEDDALTIKERLA-KQQ--L-MISIVGMPGLGKTTLATKLYNDPYIIHYFHIRAWTYASQLPRKTDMLLDILRSVNVV---NEK--LGEKLYKQLKGQRYLIVIDDLWDIGA--WVNLKMYFPND-GSRVMFTSRLKEVAMHAS--PD-CH-HRPLTEEESWELLQRKVF-QNG-RCP-PELIEIGKQITKRCGGLPLAIVVIAGLLA-KNKTQESWKQVAQSVSSYIVSDP---NQYLDTLALSYNHLPRHLKPCFLYLGVFQEDQKILV---------------------------------------------------------------------------------
>XP_028066936.1
-IN---HS-MLDEEITVGFDDEALTIKELLA-KKQ--L-LISIVGMPGLGKTTLATKLYNDPYITHYFHIRAWTYASQLPRKTVMLLDILSSVNVV---NEK--LGEKLYKQLKGKTYLIVIDDLWDIGA--WVDLKMYFPND-GSRVMFTSRLKELSMHAS--PD-CH-PRFLTEEESWELLQRKVF-QNE-CCP-PELIGIGKQIMKKCEGLPLAIVIIAGLLA-KNKTP------------------------------------------------------------------------------------------------------------------------------------------
>XP_028066956.1
-IN---PS-MVDEEITVGFDDEALTIKELLA-KKQ--L-MISIVGMPGLGKTTLARKVYNDPYITHYFHIRAWTYVSQLSRQTDMLLDILRSLNVV---NEK--LGEKLYKQLKGKRYLIVIDDLWDIGA--WVDLKMYFPND-GSRVMFTSRLKELSMHAS--PD-CH-PRFLTEEESWELLQRKVF-QNE-SCP-PELIEIGKQIMKKCEGLPLAIVIIAGLLA-KNKTVVSWKQVAQSVSSYIVSDP---NQYLDTLALSYNHLPRHLKPCFLYLGAFPRDQEIPVQKLI--WVAEGFIQ----RS-EEVAEGYLMDLFQR-LVIV-AQRFDGRI-ACRMHDLLRDLCLKKAGEINFL-----H-R-
>XP_028066957.1
-IN---PS-MVDEEITVGFDDEALTIKELLA-KKQ--L-MISIVGMPGLGKTTLARKVYNDPYITHYFHIRAWTYVSQLSRQTDMLLDILRSLNVV---NEK--LGEKLYKQLKGKRYLIVIDDLWDIGA--WVDLKMYFPND-GSRVMFTSRLKELSMHAS--PD-CH-PRFLTEEESWELLQRKVF-QNE-SCP-PELIEIGKQIMKKCEGLPLAIVIIAGLLA-KNKTVVSWKQVAQSVSSYIVSDP---NQYLDTLALSYNHLPRHLKPCFLYLGAFPRDQEIPVQKLI--WVAEGFIQ----RS-EEVAEGYLMDLFQR-LVIV-AQRFDGRI-ACRMHDLLRDLCLKKAGEINFL-----H-R-
>XP_028066958.1
-IN---PS-MVDEEITVGFDDEALTIKELLA-KKQ--L-MISIVGMPGLGKTTLARKVYNDPYITHYFHIRAWTYVSQLSRQTDMLLDILRSLNVV---NEK--LGEKLYKQLKGKRYLIVIDDLWDIGA--WVDLKMYFPND-GSRVMFTSRLKELSMHAS--PD-CH-PRFLTEEESWELLQRKVF-QNE-SCP-PELIEIGKQIMKKCEGLPLAIVIIAGLLA-KNKTVVSWKQVAQSVSSYIVSDP---NQYLDTLALSYNHLPRHLKPCFLYLGAFPRDQEIPVQKLI--WVAEGFIQ----RS-EEVAEGYLMDLFQR-LVIV-AQRFDGRI-ACRMHDLLRDLCLKKAGEINFL-----H-R-
>XP_028072320.1
-IN---HS-MVDEEITVGFDDEALTIKELLA-KKQ--L-IISIVGMPGLGKTTLATKLYNDPYITHYFHIRAWTYASQLPTKTDMLLDILRYVNVV---NEK--LGEKLYKQLKGKRYLIVIDDLWDIGA--WVDLKMYFPND-GSRVMFTSRLKELSMHAS--PD-CH-PRFLTEEESWELLQRKVF-HNE-SCP-PELIKIGKQIMKKCEGLPLAIVIIAGLLA-KNKTQESWIQVAQSVSSYIVSDP---NQYLDTLALSYNHLPRHLKPCFLYLGAFPEDQEIPVQKLI--WVAEGFIQ----RS-EEVAEDYLMDLIQR-LVIV-AQRFDGRI-ACRMHDLLRDLCLKKAREINFL-----R-H-
>XP_028080672.1
---------MVDEEITAGFDDEVLTIKKLLV-KKQ--Q-ILSIVGMLGLGKTTLARKLYNDPYITHYIHIRGWTNASQLPRKIDMLLHILRSVNV----NEK--LGKKLYKQLKGKRYLIVIDDLWDIGA--WVDLKMYFPND-GSRVMFTSRLKEVAMHAS--PD-CH-SRFLTEEESWELLQRKVF-HNE-SCP-PKLIEIGKQIMKKCEGLPLAIAIIAGLLA-KNKTQESWKQVAQSVSSYIVSAP---NQYLDTLALSYNHLPRHLKPCFLYLGAFPEDQAIPVQKLI--LVTEGFIR----RS-EEVVEDYLMDLI------------------------------------------------
>XP_028082887.1
------SD-VGEEEIMVGFEDEAMSLKEQLT-PKQ--L-VISIVGMAGQGKTTLATKLYNDPLVVYHFYIRAWTSVSQEYRKRDLLIRLLSCVMK----DEK--LCEKLYKSLKGQTYFIVMDDMWDTKA--WVDLKICFPND-GSRIMFTSRHEDVALQAK--TN-NP-PRFLTHNESWDLFQHKVFGKRE-NCP-PVLVEIGKQITNKCQGLPLSIVVVAGIFI-NEKSQDRWKQVGETLKSSLAANP---QACMKTLALSYIHLPGHLKPCFLYFGAFPEDYQIRVEKLI--WVAEGFIT----KR-KDVAKEYLMDLIGR-LLLV-SKGYDGEI-ACGIHDLLREFCIKQGEDDFFL---------
>XP_028082942.1
-IN---HS-MVEEEITVGFDDEALTIKELLA-KKQ--L-MISIVGMPGLGKTTLATKLYNDPYITHYFHIRGWTYASQLPRITDMLLDILRSVNVV---NEK--LGEKLYKQLKGKRYLIVIDDLWDIGA--WVNLKMYFPND-GSRVMFTSRLKELSMHAS--LD-CH-PRFLTEEESWELLQRKLF-QNG-SCP-LELILIGKQIMKKCKGLPLAIVVIAGLLA-KNKTP------------------------------------------------------------------------------------------------------------------------------------------
>XP_028090836.1
-IN---PS-MVHEEITVGFDDEALTIKELLA-KKQ--L-MISIVGMPGLGKTTLATKLYNDPYITHYFHIRAWTYASQLSRQTDMLLDILRSLNVV---NEK--LGEKLYKQLKGKRYLIVIDDLWDIGA--WVDLKMYFPND-GSRVMFTSRLKELSMHAS--PD-CH-PRFLTEEESWELLQRKVF-QNE-SCP-PELIEIGKQIMKKCEGLPLAIVIIAGLLA-KNKTLESWKQVAQSVSSYVVSDP---NQYLDTLALSYNHLPRHLKPCFLYLGAFPRDQEIPVQKLI--WVAEGFIQ----RS-EEVAEGYLMDLFQR-LVIV-AQRFDGRI-ACRMHDLLRDLCLKKAGEINFL-----H-R-
>XP_028090837.1
-IN---PS-MVHEEITVGFDDEALTIKELLA-KKQ--L-MISIVGMPGLGKTTLATKLYNDPYITHYFHIRAWTYASQLSRQTDMLLDILRSLNVV---NEK--LGEKLYKQLKGKRYLIVIDDLWDIGA--WVDLKMYFPND-GSRVMFTSRLKELSMHAS--PD-CH-PRFLTEEESWELLQRKVF-QNE-SCP-PELIEIGKQIMKKCEGLPLAIVIIAGLLA-KNKTLESWKQVAQSVSSYVVSDP---NQYLDTLALSYNHLPRHLKPCFLYLGAFPRDQEIPVQKLI--WVAEGFIQ----RS-EEVAEGYLMDLFQR-LVIV-AQRFDGRI-ACRMHDLLRDLCLKKAGEINFL-----H-R-
>XP_028090838.1
-IN---PS-MVHEEITVGFDDEALTIKELLA-KKQ--L-MISIVGMPGLGKTTLATKLYNDPYITHYFHIRAWTYASQLSRQTDMLLDILRSLNVV---NEK--LGEKLYKQLKGKRYLIVIDDLWDIGA--WVDLKMYFPND-GSRVMFTSRLKELSMHAS--PD-CH-PRFLTEEESWELLQRKVF-QNE-SCP-PELIEIGKQIMKKCEGLPLAIVIIAGLLA-KNKTLESWKQVAQSVSSYVVSDP---NQYLDTLALSYNHLPRHLKPCFLYLGAFPRDQEIPVQKLI--WVAEGFIQ----RS-EEVAEGYLMDLFQR-LVIV-AQRFDGRI-ACRMHDLLRDLCLKKAGEINFL-----H-R-
>XP_028096865.1
------PS-MVEEEIMVGFEDEVIMIKEQLT-KKK--L-IISIVGMPGLGKTTLARKVYDDPYITHYFHIRAWTYVSQAYIKRDLLLGILHSIVK----NEK--LGEEIYKILKGKRYLIVMDDIWSTGA--WDDVRMYLPND-GSRVMFTSRLKEVGLHAK--PE-SC-PRFLTEEESWELFQKRVF-RGE-SFP-PELMGLGLQIAEKCEGLPLAIVVIAGILA-KEKTKDLWEEVAESVSSYMVNDP---NQYMRTLALSYYHLPDHLKPCFLYFGAFLEGSEIPVRKLM--WIAEGFVQ--REKT-EEIAEDYLTDLIER-LVIV-SKRSNGGI-ACRMHDLLRHLCLREAEKFKFL-----G-R-
>XP_028098604.1
PTF---PE-VVEEENVVGFDMEAKTLVDLLN-KEE--L-VVSVIGMGGLGKTTLAKKVFTDPAIEFEFYIRAWIYVSQEYDRKEVFISILGSLDK----DDK--LADELRGHLQTGRYLIVMDDVWTREA--WDDLKMAFPKN-RSRILLTSRNTEVAIHAN--PDRSP-PRFLNEDESWELLEKKVF-RRE-RCP-SELVDLGKQIAKECGGLPLAIVVIAGLLM-KKKTCDWWEKVAKSVNSYVARDP---KQCMDILALSYKHLPYHLKACFLYFGVFPEDYEIPVWKLI--WVAEGFIQ----IR-EDTAEEQLEDLVDR-LVLV-EKRSNGGI-TCRVHDMLRDLCLREAEEENFL-----R-R-
>XP_028098605.1
PTF---PE-VVEEENVVGFDMEAKTLVDLLN-KEE--L-VVSVIGMGGLGKTTLAKKVFTDPAIEFEFYIRAWIYVSQEYDRKEVFISILGSLDK----DDK--LADELRGHLQTGRYLIVMDDVWTREA--WDDLKMAFPKN-RSRILLTSRNTEVAIHAN--PDRSP-PRFLNEDESWELLEKKVF-RRE-RCP-SELVDLGKQIAKECGGLPLAIVVIAGLLM-KKKTCDWWEKVAKSVNSYVARDP---KQCMDILALSYKHLPYHLKACFLYFGVFPEDYEIPVWKLI--WVAEGFIQ----IR-EDTAEEQLEDLVDR-LVLV-EKRSNGGI-TCRVHDMLRDLCLREAEEENFL-----R-R-
>XP_028098606.1
PTF---PE-VVEEENVVGFDMEAKTLVDLLN-KEE--L-VVSVIGMGGLGKTTLAKKVFTDPAIEFEFYIRAWIYVSQEYDRKEVFISILGSLDK----DDK--LADELRGHLQTGRYLIVMDDVWTREA--WDDLKMAFPKN-RSRILLTSRNTEVAIHAN--PDRSP-PRFLNEDESWELLEKKVF-RRE-RCP-SELVDLGKQIAKECGGLPLAIVVIAGLLM-KKKTCDWWEKVAKSVNSYVARDP---KQCMDILALSYKHLPYHLKACFLYFGVFPEDYEIPVWKLI--WVAEGFIQ----IR-EDTAEEQLEDLVDR-LVLV-EKRSNGGI-TCRVHDMLRDLCLREAEEENFL-----R-R-
>XP_028098607.1
PTF---PE-VVEEENVVGFDMEAKTLVDLLN-KEE--L-VVSVIGMGGLGKTTLAKKVFTDPAIEFEFYIRAWIYVSQEYDRKEVFISILGSLDK----DDK--LADELRGHLQTGRYLIVMDDVWTREA--WDDLKMAFPKN-RSRILLTSRNTEVAIHAN--PDRSP-PRFLNEDESWELLEKKVF-RRE-RCP-SELVDLGKQIAKECGGLPLAIVVIAGLLM-KKKTCDWWEKVAKSVNSYVARDP---KQCMDILALSYKHLPYHLKACFLYFGVFPEDYEIPVWKLI--WVAEGFIQ----IR-EDTAEEQLEDLVDR-LVLV-EKRSNGGI-TCRVHDMLRDLCLREAEEENFL-----R-R-
>XP_028098613.1
-MY------MVGEEIMVGFDDEVLTIKKRLA-KKQ--L-IIPIVGMPGLGKTILARKVYNDPYITHHFHIRAWTYVSQVPRKREMLLDILHFVNV----NEK--LGEKLHKKLKGKRYLIVIDDIWDISA--WVDLKIYLPND-GSRVMFTSRLKAVAMHVS--PN-CH-PRFLTEEESWELLQRKVF-QNG-SCP-AELIEFGKQIV--------------------------------------------------------NNL---LQDCYIEF--------------------------------------------------------------------------------------------
>XP_028098747.1
------SD-VGEEEIMVGFEDEAMSLKEQLT-SKQ--L-VISIVGMAGQGKTTLATKLYNDPLVVYHFYIRAWTSVSQEYRKRDLLIRLLSCVMK----DEK--LCEKLYKSLKGQTYFIVMDDIWDTKA--W-------PK----------------------------PYFLTHNESWDLFQHKVFGKRE-NCP-PELMEIGKQIANKCQGLPLAIVLVAGILT-NEKSQGRWKQVGETLNSTLAADP---QLWMKTLELSYNHLPGHLKPCLLYFGAFPEDYQIRVEKLI--WVAEGFIT----KR-EDVAKEYLMDLIGR-LLLV-SKGYDGEI-ACGIHDLLREFCIKQGEEDFFL-----Q-R-
>XP_028100405.1
-IN---HS-MVDEEITVGFDDEALTIKRLLV-RKQ--L-MISIVGMPGLGKTTLARKLYNDPYITHYFHICAWTYASQLPRKTDMLLDILRSLYV----NEK--LGDKLYKKLKGKRYLIVIDDIWDIGA--WVDLKMYFPND-GSRVLFTSRLKELAMHAS--PD-CH-PRFLTEEESWELLQRKVF-QNE-SCP-PELIEIGKQIMKKCEGLPLAIVVMAGLLA-KDKAQVWWKQVAQSVSSYIVSDP---NQYLDTLALSYNHLPRHLKPCFLYLGAFPVDQQISVQKLI--WIAEGFIQ----RS-EEVAEDYLMGLIQR-LVIV-AQRFDGRI-ACRMHDLLRDLCFKKVREINFL-----R-R-
>XP_028101273.1
-IN---PS-MGDEEITMSFDDEALTIKKLLV-KKQ--L-MISIVGIPGLGKTTLAIKLYNDPYITHYFHIRAWTYASQLSRQTDMLLDILRSVNVV---NEN--LGDKLYKSLKGERYLIVIDDFWDIGA--WVDLKMYFPND-GSRVMFTSLHKELAMYAS--PD-CY-PRFFTEEESWVLLQQKVF-PNE-SCP-PELIKIWKHIMKKCEGLPLAIVIIAGLPA-KNKTQESWIQVAQSVSSYIVSDP---NQCLDTLALSYNHLPRHLKPCFLYLGAFPEDQEIPVQKLI--WIAEGLYK-------------------------------------------------------------------
>XP_028101614.1
-IN---HL-MVNEEITVGFDDEALTIKELLA-KKQ--L-MISIVGMPGLGKTTLATKLYNDPYITHYFHIRAWTYASQLPRKKDMLLDILRSVNVV---NEK--LGKKLYKQLKGKRYLIVIDDLWDIGV--WVDLKMYFPND-GSRVMFTSRLKELAMHAS--PD-CH-PRFLTKEESWELLQWKVF-QNE-SGP-PVLIEIGKQIMKKCEGLPLAIVVMAGLLA-KDKAQESWEQVAQS------------------------------------------------------------------KS-EEVAEDYLMDLIQR-L--------------------------------------------
>XP_028102117.1
-IY---QS-MVDEEITVGFEDDALAIKELLA-NQQ--L-MISIVGMPGLGKTTLARKLYNDPYITYYFHIRAWTYASQLPTKRDMLLDILRSFNVV---NEK--LGEKLYKQLKGNKYLIVIDDLWDIGA--WVDLKMYFPND-GSRVMFTSRLKELAMHAS--PD-CH-PRFLTEEESWELLQQKVF-QNE-SCP-PELIIIGKEIMKKCAGLPLAIVVIAGLLA-RNKTQESWKQVAQSVSSYIVSDP---NQYLDTLALSYNHLPHHLKPCFLYLGAFPEDQEISVQKLI--WIAEGFIQ----KS-EEVAEGYLMDLIQR-LVIV-AQRFDGRI-TCRMHDLLRDLCLKKAREINFL-----C-R-
>XP_028102118.1
-IN---HS-MVHEEITVGFDDEALTIKQLLA-KKQ--L-MISIVGMPGLGKTTLATKLYNDPYISHYFHIRAWTYASQLPRITDMLLDILRSVNVV---NEK--LGEKLYKQLKGKRYLIVIDDLWDIGA--WVNLKMYFPND-GSRVMFTSRLKEVAMHAS--PD-CH-RRFLTEEESWELLQRKMF-QNE-SCP-PELIGIGKQI-----------------------------------------------------------------------------------------------------------------------------RFDGRI-ACRMHDLLRDLCLKKAREINFL-----R-R-
>XP_028102119.1
-IN---HS-MVHEEITVGFDDEALTIKQLLA-KKQ--L-MISIVGMPGLGKTTLATKLYNDPYISHYFHIRAWTYASQLPRITDMLLDILRSVNVV---NEK--LGEKLYKQLKGKRYLIVIDDLWDIGA--WVNLKMYFPND-GSRVMFTSRLKEVAMHAS--PD-CH-RRFLTEEESWELLQRKMF-QNE-SCP-PELIGIGKQI-----------------------------------------------------------------------------------------------------------------------------RFDGRI-ACRMHDLLRDLCLKKAREINFL-----R-R-
>XP_028102121.1
-IN---HS-MVHEEITVGFDDEALTIKQLLA-KKQ--L-MISIVGMPGLGKTTLATKLYNDPYISHYFHIRAWTYASQLPRITDMLLDILRSVNVV---NEK--LGEKLYKQLKGKRYLIVIDDLWDIGA--WVNLKMYFPND-GSRVMFTSRLKEVAMHAS--PD-CH-RRFLTEEESWELLQRKMF-QNE-SCP-PELIGIGKQI-----------------------------------------------------------------------------------------------------------------------------RFDGRI-ACRMHDLLRDLCLKKAREINFL-----R-R-
>XP_028107731.1
-IN---YS-MVDEEITVGFDDEALTIKKLLA-KKQ--L-MISIVGMPGLGKTTLATKLYNDPYITHYFHIRAWTHASQLPRKTDVLLDILRYVNVV---NEK--LGEKLYKQLKGKRYLIVIDDIWDIGA--WDDLKMYFPND-GSRVMFTSRLKELAMHAS--PD-CH-PRFLTEEESWALLQRKVF-QNE-SCP-PELIEIGKQIMKKCGGLPLAIVIIAGLLA-KNKTQESWKQVAQSVSSYIVSDP---NQYLDTLALSYNHLPRHLKPCFLYLGAFPENQKISVQRLI--WIAEGFIQ----KS-EEVAEDYLMDLIQR-LLIV-AQRFDGRI-ACRMHDLLRDLCLKKAREINFL-----C-R-
>XP_028116480.1
---------LVEVEIIVGFDSKALAIKEQLA-NKH--L-FVSIVGMPGLGKTILDKKLYNDPYIIHHFHIHAWTYVSQVPKKREMLLDILH-FNV----NEM--LGEMLYKKLKGKRYLIVIDDIWDIGV--WVDLKMYLPNE-GSRIMFTSR----PMHAS--PD-SH-TRFLTEEESWELFQRKVF-PDE-SCP-PKLIETGKQIMNKCQGLPLAIIVIAGLLA-KNKTEE-----------------------------------------------------------------------------------------------------------------------------------------
>XP_028116540.1
-IN---HS-MVDEEITVGFDDEALTIKKLLA-KKQ--L-MISIVGMPGLGKTTLATKLYNDPYITHYFHIRAWTYASQLPTKTDMLLDILRSVNV----NEK--LGEKLYKQLKGKRYLIVIDDLWDIGA--WIDLKTYFPND-GSRVMFTSRLKELSMHAS--PD-CH-PRFLTEEESWDLLQLKVF-QNE-SCP-PELIKIGKQIMKKCEGLPLAIVIIAGLLA-KNKTQESWIQVAQRVSSYIVSDP---NQYLDTLALSYNHLPRHLKPCFLYLGAFPEDQEIPVQKLI--WVAEGFIQ----RS-EEVAEDYLMDLIQR-LVIV-AKRFDGRI-TCRMHDLLRDLCLKKAREINFL-----C-R-
>XP_028118554.1
-MH----S-MVEDEFVVGFDNEAMNIKERLT-MKQ--L-VFSIIGMPGLGKTTLARKVYNDPYIAHYFHLRAWTYVSQSHTKKEMLLDILHSLMN----DEY--LGERLYKRLKGKRYFIVMDDIWNIGA--WDDIRVYLPND-GSKVLFTSRTMAVALRAK--PD-GH-PRFLTEEESWELLHEKVF-RNE-NFP-PELMEFGEQIMKKCEGLPLAIVVIAGLLA-KSKTKDRWKHVAASVRSCISSDP---NQYMNTLALSYDNLPQHLKPCFLYLGAFRDDHEIPVWKLI--WIAEGFIH----RR-EDIGEGYLMDLIDR-LVIV-SRKSNGGI-ACRIHDLLRDLCLKKSEEFNFL-----L-R-
>XP_028124912.1
KSH---FS---EEEIVVGFEDEALTIKDRLT-QKQ--L-TISIVGMPGLGKTTLAKKVYNDPLIIYHFHIRAWINVSQEYRKRDVLLSLFYSISP-PI-DEE--LADKLRKSLKGKRYLIVMDDIWDTRA--WIDLKSLFPND-GSRIMFTSRFTNVALHAN--TH-TP-PSFLTEDESWDLFKKKVF-RTD-WCP-PELMSIGKKVVIKCQGLPLAIVVVSGIFA-NIKSQDQWKQVGEIRDSCAVRDL---KLCMETFALSYNHLPHHLKSCFLYFAAFPKDFEIPVWKLT--WVAEGFIR----SS-EDVAEEYLMDLIGR-LILV-SKRSDGRI-ACSVHALLHDFCLKKAEEEYFL----VR-R-
>XP_028124913.1
KSH---FS---EEEIVVGFEDEALTIKDRLT-QKQ--L-TISIVGMPGLGKTTLAKKVYNDPLIIYHFHIRAWINVSQEYRKRDVLLSLFYSISP-PI-DEE--LADKLRKSLKGKRYLIVMDDIWDTRA--WIDLKSLFPND-GSRIMFTSRFTNVALHAN--TH-TP-PSFLTEDESWDLFKKKVF-RTD-WCP-PELMSIGKKVVIKCQGLPLAIVVVSGIFA-NIKSQDQWKQVGEIRDSCAVRDL---KLCMETFALSYNHLPHHLKSCFLYFAAFPKDFEIPVWKLT--WVAEGFIR----SS-EDVAEEYLMDLIGR-LILV-SKRSDGRI-ACSVHALLHDFCLKKAEEEYFL----VR-R-
>XP_028124915.1
KSH---FS---EEEIVVGFEDEALTIKDRLT-QKQ--L-TISIVGMPGLGKTTLAKKVYNDPLIIYHFHIRAWINVSQEYRKRDVLLSLFYSISP-PI-DEE--LADKLRKSLKGKRYLIVMDDIWDTRA--WIDLKSLFPND-GSRIMFTSRFTNVALHAN--TH-TP-PSFLTEDESWDLFKKKVF-RTD-WCP-PELMSIGKKVVIKCQGLPLAIVVVSGIFA-NIKSQDQWKQVGEIRDSCAVRDL---KLCMETFALSYNHLPHHLKSCFLYFAAFPKDFEIPVWKLT--WVAEGFIR----SS-EDVAEEYLMDLIGR-LILV-SKRSDGRI-ACSVHALLHDFCLKKAEEEYFL----VR-R-
>XP_028124916.1
KSH---FS---EEEIVVGFEDEALTIKDRLT-QKQ--L-TISIVGMPGLGKTTLAKKVYNDPLIIYHFHIRAWINVSQEYRKRDVLLSLFYSISP-PI-DEE--LADKLRKSLKGKRYLIVMDDIWDTRA--WIDLKSLFPND-GSRIMFTSRFTNVALHAN--TH-TP-PSFLTEDESWDLFKKKVF-RTD-WCP-PELMSIGKKVVIKCQGLPLAIVVVSGIFA-NIKSQDQWKQVGEIRDSCAVRDL---KLCMETFALSYNHLPHHLKSCFLYFAAFPKDFEIPVWKLT--WVAEGFIR----SS-EDVAEEYLMDLIGR-LILV-SKRSDGRI-ACSVHALLHDFCLKKAEEEYFL----VR-R-
>XP_028124917.1
KSH---FS---EEEIVVGFEDEALTIKDRLT-QKQ--L-TISIVGMPGLGKTTLAKKVYNDPLIIYHFHIRAWINVSQEYRKRDVLLSLFYSISP-PI-DEE--LADKLRKSLKGKRYLIVMDDIWDTRA--WIDLKSLFPND-GSRIMFTSRFTNVALHAN--TH-TP-PSFLTEDESWDLFKKKVF-RTD-WCP-PELMSIGKKVVIKCQGLPLAIVVVSGIFA-NIKSQDQWKQVGEIRDSCAVRDL---KLCMETFALSYNHLPHHLKSCFLYFAAFPKDFEIPVWKLT--WVAEGFIR----SS-EDVAEEYLMDLIGR-LILV-SKRSDGRI-ACSVHALLHDFCLKKAEEEYFL----VR-R-
>XP_028124918.1
------SD-VGEEEIMVGFEDEAMSLKKQLT-PMQ--L-VISIVGMAGQGKTTLATKLYADPLVVYHFHIRAWTSVFQEYRNRDLLIRLLSCVMK----DEK--LCEKLHKSLKGRTYFIVMDDIWDTKA--W---------------------------------------------------------------------------------------------------------------------------------------------------------------------------------------------------------------------------------------------
>XP_028126810.1
-IN---HS-MVDEEITVGFDDEALTIKELLA-KKQ--L-MISIVGMPGLGKTTLAKKLYNDPFIICHFHIHAWTYISQVPKKMEMLLDILH-FNV----NEM--LGDMLYKKLKGKRYLIVIDDIWDIGV--WVDLKMYLPND-GSRVMFTSR----PMQTS--PH-SH-THFLTEEESWELFQQKVF-QDE-CCP-TKLIEIGKQITKKCPGLPLAIVVIVGLLA-KNKTQEWWKQVAQSVSSYIVSDQ---NQYLDTLGLSYNHLPCHLKPCFLYLGAFPDDQEISVQKLI--WVAEGFVQ-------------YVM---------------------------------------------------
>AtZAR1
NGTDRWSSPVYDHTQVVGLEGDKRKIKEWLFRSNDSQLLIMAFVGMGGLGKTTIAQEVFNDKEIEHRFERRIWVSVSQTFTEEQIMRSILRNLGDASVGDDIGTLLRKIQQYLLGKRYLIVMDDVWDKNLSWWDKIYQGLPRGQGGSVIVTTRSESVAKRVQARDDKTHRPELLSPDNSWLLFCNVAFAANDGTCERPELEDVGKEIVTKCKGLPLTIKAVGGLLLCKDHVYHEWRRIAEHFQDELRGNTSETDNVMSSLQLSYDELPSHLKSCILTLSLYPEDCVIPKQQLVHGWIGEGFVMWRNGRSATESGEDCFSGLTNRCLIEVVDKTYSGTIITCKIHDMVRDLVIDIAKKDSFSNPEGLNCRH
>BS2
KQVSK-----VKNN-MVGRDDQRKQLLEDLTRSGE--P-VIPIVGMGGIGKTTLAKEVYNDESILCRFDVHAWATISQQHNKKEILLGLLHSTI-K---EAE--LADMLQKSLKRKRYLIVLDDIWSCEV--WDGVRRCFPTE-GSRILLTTRNDEVACYAGVENF----SSFMDQDESWSLFKSAAF-SSE-ALP-YEFETVGKQIADECHGLPLTIVVVAGLL--KSRTIEDWKTVAKDVKSFVTNDPD--ERCSRVLGLSYDHLTSDLKTCLLHFGIFPEDSDIPVKNLM--WMAEGFLK-----D-EGEVEKCLQELVDR-LVLV-SKSRDGKI-SCKVHDLIYDLCVREVQREN-I-------Y-
>Gpa2
SM----EQ--PENI-MVGRENEFEMMLDQLAR-RE--L-VVSIVGMGGIGKTTLAAKLYSDPYIMSRFDIRAKATVSQEYCVRNVLLGLLSLTS-----Y-Q--LADQLQKHLKGRRYLVVIDDIWTTEA--WDDIKLCFPDC-GSRILLTTRNVEVAEYASSGKP----PRLMNFDESWNLLHKKIF-EKEGSYS-PEFENIGKQIALKCGGLPLAITLIAGLLS-KIKTLDEWQNVAENVRSVVSTDLE--AKCMRVLALSYHHLPSHLKPCFLYFAIFAEDERIYVNKLV--WAVEGFLN----KS-EEVAETCINELVDR-LISI-HNSFDGET-RCGMHDVTRELCLREARNMNFV-----RSR-
>Hero
------SYEPIELTSTVGHEEDEARIIGQLLDESK--L-VISIVGMPGVGKTTLANKVYNNTLVASHFKIRAKCTVSQNFNKSKVLREILQQVTAS---ED---LAEKLRVALLDKRYLIVLDDVWDIAT--GEMLIACFP-K-GNRVILTSRSGEVGLKVKCRSD----PQVLTDEKSWELFEKRVF-RDEGSCP--ELLDIGHQIVEKCKGLPLALVLIAGVIV-GRKEKDFWVKIQNNLDSFTSSNIN--SQIMNVMQSSYDHLPYQLKPLLLYFARLQKSERTPVSMLM--WMAEGLVD----CS-EEVTESYLDALISS-LIMV-SV----MM-ACYVHDVVHDFCSVKAGKEKFF-DFLHH-R-
>Mi1.2
------PKKPVERKSIVGFEEETNLILRKLTSPAD--L-VISITGMPGSGKTTLAYKVYNDKSVSRHFDLRAWCTVDQGYDDKKLLDTIFSQVSGS---EN---VADKLRKQLFGKRYLIVLDDVWDTTT--LDELTRPFP-E-GSRIILTTREKEVALHGKLNTD----PRLLRPDESWELLEKRTF-GNES-CP--ELLDVGKEIAENCKGLPLVADLIAGVIA-R-KKRSVWLEVQSSLSSFILNSEV---EVMKVIELSYDHLPHHLKPCLLHFASWPKDTPLTIYLLT--LGAEGFVE----KG-EEVVKIYMDDLISS-LVIC---E-IGDI-NFQIHDLVHDFCLIKARKENLF-DLLPR-Q-
>Prf
RNTE--PSF--EE--MEGFQDTIDELKDKLLG-PE--L-VISIVGMPGLGKTTLAKKIYNDPEVTSRFDVHAQCVVTQLYSWRELLLTILNDVLE----DGE--IADELRRFLLTKRFLILIDDVWDYKV--WDNLCMCFSDV-RSRIILTTRLNDVAEYVKCESD----PRLFRDDESWTLLQKEVF-QGE-SCP-PELEDVGFEISKSCRGLPLSVVLVAGVLK-QKKTLDSWKVVEQSLSSQRIGSL---EESISIIGFSYKNLPHYLKPCFLYFGGFLQGKDIHVSKMT--WVAEGFVQ----KG-EDTAQGFLDDLIGR-LVMA-MERPNAKV-TCRIHDLLHKFCMEKAKQEDFL-----Y-R-
>R1
NTVE--SKL--EE--IVGFEDVIENLRKKLLN-KG--Q-VISIHGMPGLGKTTLANSLYSDRSVFSQFDICAQCCVSQVYSYKDLILALLRDAIGE---ANE--LADMLRKTLLPRRYLILVDDVWENSV--WDDLRGCFPDV-RSRIILTTRHHEVAKYASVHSD----PRMFDEVESWKLLEKKVF-GEE-SCS-PLLKNVGLRIAKMCGQLPLSIVLVAGILS-EMKEVECWEQVANNLGSYIHN------DSRAIVDKSYHVLPCHLKSCFLYFGAFLEDRVIDISRLI--WISEAFIK----RR-EDIAEGYLENLIGR-LVMV-TQSSDGKA-ECRLHDVLLDFCKERAAEENFL-----H-L-
>R2
ETYG--SNQYVDEDYFVGLQDVVQTLLAELLK-AE----VLSIYGMGGLGKTTLARNLYNS---LKSFPTRTWICVSQEYNTMDLLRNIIKSIQGR---EGD--LEIYLRDLLKERKYLVVVDDVWQREA--WESLKRAFPDG-GSRVIITTRKEGVAERAD---DR----RFLSQEESWDLF-RRKL-LDR--VP--EMESLAKDMVEKCRGLPLAIVVLSGLLSH--KGLNQWQKVKDHLWKNIKEDKS--IEISNILSLSYNDLSTALKQCFLYFGIFSEDKVVKADDII--WMAEGFIP----R--EDVAEGFLNELIRR-LVQV-AKTFWEKVTECRVHDLLHDLAIEKALEVNFF-ISSLCIRH
>R3a
QETRT-PS-LVDDSDIFGRQNDIEDLIDRLLSSGK-KR-VVPIVGMGGLGKTTLAKAVYNDERVQIHFGLKAWFCVSEAFDAFRITKGLLQEIGSF-----Q--LQVKLKERLKGKKFLIVLDDVWNDNYNKWDELRNVFVQG-GSKIIVTTRKESVALMMGN-E-----QDNLSTESSWSLFKTHAF---EMGHP--ELEEVGKQIAAKCKGLPLALKTLAGMLRS--SEVEEWKRILSEIWELPH--NDI----LPALMLSYNDLPAHLKRCFSFCAIFPKDYPFRKEQVI--WIANGLVP----VI-EDSGNQYFLELRSR-L---FERNPQGNTNLFLMHDLVNDLAQIASSKLR-----QSQ-H-
>Rpiblb2
------PKKPVESKSIVGFGEETNLILRKLTSPAD--L-VISIIGMPGLGKTTLAYKVYNDKSVSSHFDLRAWCTVDQVYDEKKLLDKIFNQVSDS---EN---VADKLRKQLFGKRYLIVLDDVWDTNT--WDELTRPFP-D-GSRIILTTREKKVALHGKLYTD----PRLLRSEESWELLEKRAF-GNES-CP--ELLDVGKEIAENCKGLPLVVDLIAGIIA-R-KKKSVWLEVVNNLHSFILKNEV---EVMKVIEISYDHLPDHLKPCLLYFASAPKDWVTTIHELK--WGFEGFVE----KS-EEVVKIYLDDLISS-LVIC---E-IGDY-TCQLHDLVHDFCLIKARKEKLC-DLLPR-Q-
>Rpivnt1
------NNDHADETEVIGLEDDFNTLQAKL-------L-VVSIVGMPGLGKTTLAKKLY------HQFECSGLVYVSQQPRAGEILHDIAKQ-------RKE--LENNLRSLLKIKRYVILLDDIWDVEI--WDDLKLVLP-EIGSRIIITSRNSNVGRYIGGDFSI----QPLDSEKSFELFTKKIF-VNDNASP--DLVNIGRCIVERCGGIPLAIVVTAGMLR-RGRTEHAWNRVLESMAH-------IQDGCGKVLALSYNDLPIALRPCFLYFGLYPEDHEIRAFDLT--WIAEKLIV-----A-ESLADDVLNDLVSR-LIQV-AKTYDGRI-SCRIHDLLHSLCVDLAKESNFF----ARVRR
>RPM1
ENYQA-SSLFFSENSLVGIDAPKGKLIGRLL-SPEPRI-VVAVVGMGGSGKTTLSANIFKSQSVRRHFESYAWVTISKSYVIEDVFRTMIKEFYKE-I-YRE--LVEKLVEYLQSKRYIVVLDDVWTTGL--WREISIALPDG-GSRVMMTTRDMNVASFPYGIGS-TK--ELLKEDEAWVLFSNKAFPASE-QCR-TNLEPIARKLVERCQGLPLAIASLGSMMST--KFESEWKKVYSTLNWELNNNHEL-KIVRSIMFLSFNDLPYPLKRCFLYCSLFPVNYRMKRKRLI--WMAQRFVE----RGAEEVADSYLNELVYR-LVIL---N-FGRP-AFKMHDVIWEIALSVSKLERFC-------RH
>RPP13
ETYG--GNT-VDQEEVVGLEDDAKILLEKLLD-YE----IISIFGMGGLGKTALARKLYNSRDVKERFEYRAWTYVSQEYKTGDILMRIIRSLGMT---EEE--LEVYLYGLLEGKKYLVVVDDIWEREA--WDSLKRALPCN-GSRVIITTRIKAVAEGVD---GR----RFLTFEESWELFEQRAF-RNQ--DE--DLLKTGKEMVQKCRGLPLCIVVLAGLLS---KTPSEWNDVCNSLWRRLKDD-S--IHVAPIVDLSFKELRHESKLCFLYLSIFPEDYEIDLEKLI--LVAEGFIQ----M--EDVARYYIEELIDR-LLEA-VRRERGKVMSCRIHDLLRDVAIKKSKELNFV-SSTTCRRE
>Rx
SM----EQ--PENI-MVGRENEFEMMLDQLAR-RE--L-VVSIVGMGGIGKTTLATKLYSDPCIMSRFDIRAKATVSQEYCVRNVLLGLLSLTS-----D-Q--LADRLQKHLKGRRYLVVIDDIWTTEA--WDDIKLCFPDC-GSRILLTTRNVEVAEYASSGKP----PRLMNFDESWNLLHKKIF-EKEGSYS-PEFENIGKQIALKCGGLPLAITVIAGLLS-KMQRLDEWQRIGENVSSVVSTDPE--AQCMRVLALSYHHLPSHLKPCFLYFAIFTEDEQISVNELV--WPVEGFLN----KS-EEVATTCINELIDR-LIFI-HNSFRGTI-SCGMHDVTRELCLREARNMNFV-----RSR-
>Sw5b
PLKH--PDR--EE--VVGFENKAEELIDYLIR-NE--L-VVPIVGMGGQGKTTIARKLYNNDIIVSRFDVRAWCIISQTYNRRELLQDIFSQVTGS---VDV--LADMLRRKLMGKRYLIVLDDMWDCMV--WDDLRLSFPDD-RSRIVVTTRLEEVGKQVKYHTD----PPFLTTEESCQLLQKKVF-QKE-DCP-PELQDVSQAVAEKCKGLPLVVVLVAGIIK-KRMEESWWNEVKDALFDYLDSEFE--EYSLATMQLSFDNLPHCLKPCLLYMGMFSEDARIPASTLI--WIAEGFVE----RL-EEEAEGYLMDLISS-LVML-SKTYKGRV-YCQVHDVVHHFCLEKSREAKFM-------R-
