# Supplementary material for: The NRC0 gene cluster of sensor and helper NLR immune receptors is functionally conserved across asterid plants
Source: Plant Cell. 2024 Jun 4;36(9):3344–61. doi: 10.1093/plcell/koae154 (PMC11371149; doi:10.1093/plcell/koae154)
Supplement: koae154_Supplementary_Data [file koae154_supplementary_data.zip › Supplementary File 11/Supplemental File 11/alignment files/Nyssa_sinensis_with_Tomato_Nyssa_Camellia_NRCs_alignment_NBARC.fasta]

>KAA8515389.1
KLETHRWSS-----KVRGLDDEVRSL-ERLL-VGDDGFMAIGIFGMGGIGKTTLCQ-------------------------------RL-------------DGLIFALHLQLKGKRYLIVLDDAGSTD-DF-GKLAYGLPKN-GGTVIVTSRSEEVAKNMAGE-------PLSDPD-LWLIFKDSVM-RDE-EFPSA-LESQKKEIVNKCAGLPLIAKMMGQ-IEHE---KPIQQEQ------------------------------------------------------------------------------------------------------------------------------------
>KAA8515393.1
KKETYRWSS-----KVHGLDHQVMSL-QRLL-VGDNDFKAIGIFGKTGVGKTTLCQP--------------------EDVDNREIVKRMEEEIINSVN----DGLLCALHLELKGKRYLVVLDDAWSTD-DF-EKLAYGLPKY-GGSVIVTSRSKEVATNMVNK-------PLSDPDSCWLIFKDSAM-KEE-EFPS---ENLKKEIFKDCAGIPSIAKMLGQ-LMQQ---QRSQQEA------------------------------------------------------------------------------------------------------------------------------------
>KAA8515400.1
------------SSSSTSLEQRKEEIFKEL----RDKT-V--VLGEHGIGKTWMARE---DRALKEHLTKTLWVFLNRKYNSRSLHESILSLVSATVE-DD-KKYLEDLKQKIARHKCLLVLDGE--TD----SELKT----VSSCCLLITTTNS-SSNIVTDQ--STV--KRLSDEESSSLLRREAG----TQVFEYGIEFLADAVAKKSKGLPAAIVATAK-ALSYF--GKALQEAADNGS-------------TQLL--FYNMLPKDIDCCWHYIFR-----SIHYNELIAYWMMEGYLG-EV-NCAYERGHCVLMELLDLILIMEGARRCDGECEG--ITGMIKTLCTGKRSAISTL-LLDGELQV
>KAA8515403.1
-----------------SLEQRKEEIFEEL----RDKT-V--VLGEHGIGKTWMARE---DRALKENLTKTLWVFLNRKYNSRSLHESILSLVSATVE-DD-KKYLEDLKQKIARYKCLLVLDGE--TD----SELKT----VSSCCLLITTTNS-ISNIFKDQ--STV--PLMA--ASSSMFVNPAN----IQ--------------------------------------------------------------------LVTVKLKD------YLL----------------W------------------------------------------------------------------YLRGPPPI
>KAA8515408.1
-----------------SLEQRKEEIFKEL----RDKT-V--VLGEHGIGKTWMARE---DRALKENLTKTLWLFLNRKYNSRSLHESILSLFSATVE-DD-KKYLEDLKQKIARHKCLLVLDGE--TD----SELET----FSSCCLLITTTNR-ISNIVKDQ--STV--KRLSDEESSSLLRREAG----TQVFKYGIELLADAVAKKSKGLPAAIVATAK-ALSYF--GKALQEAADNGS-------------TQLL--FYNMLPKDIDCCWHYIFR-----SIHYNELIAYWMMEGYLG-EV-NCAYERGHRVLMELLDLILIMEGARRCDGEWEG--ITGMIKTLCTGKRSAISML-LLDGELQV
>KAA8515659.1
-----------ES-DIVGFDHAVRKIEDLLMRVS-DRFTAIGIFGMGGSGKTALAQKVFNSPKVKEVFSRRIWVSLWETFSDKEVVKYILEA-------DELVELLERLRDRLRDKRYLIVLDDVWQIN-EW-EDLGYSLPEGKGGAIIVTSRLEE------TK-------NLFHLDSYWSIFDHHLNGEKK------GLEKLRGEIHEKCDGLPLASKILAE-------------------------------------------------------------------------------------I-------------------------------------------------------------
>KAA8516911.1
-------T--GE------RISITEEVLRAL----GDD-TIIGIWGMGGVGKTTMVKEVAE--KARNLFDEVVMAVVSQNPDLRKIQLELLGL-------K-YLARAGRLCERLNGNRILVILDDVWE-I----IDLKEGIPLRKGCKVVLTSRLQRVCCDMGTQKD-----QVLSEEEGWDLFKEMAG--HS---IV-DLHPIAKKVAQECGGLPIALVTLGR-ALKN----KAWNDALQQLRRHIMH------K-YSSIELSYNYLEAQAKSLLLLCCLFPEDYDIWIEDLVRYVVGLRLF--ET--MARDRVYSVVDELRSCSLLLAGD---EF----VKLHDVVRDVGIAIASKG---ELVRHPCTA
>KAA8516913.1
-------TSMGE------RISITEEVLSAL----EDD-TIIGICGMGGVGKTTMVKEVAE--RARNLFDEVVMAVVSQNPDLTKIQRELLGL-------K-YLARAGRLCERLNGNRILVILDDVWE-G----IDLGEGIPFRKGCKVVLTSRLQRVCSDMGTQKD-----QVLSKEEAWDLFKEMAG--HS---TV-DLHPIAKEVAQECGGLPIALVTLGR-ALKN----KAWNDALQQLRRHIMQ------K-YLSIELSYNYLEAQAKSLLLVCCLFPEDYNIWIEDLVRYIVGLRLF--ET--VARNRVYSVVDELRSCSLLLAGD---EV----VKLHDVVRDVGIAIASKG---ELVRHPCTA
>KAA8516920.1
---------TAE------RISITEEVLRAL----RDD-TIIGICGLGGVGKTTLVKEVAE--KAQNLFDEVVMAVVSQNPDLTKIQRQLLGL-------K-YLARAARLCARLNGNRILVILDDVWE-R----IDLGEGIPLRKGCKVVLTSRLQQVCSDMGTQKD-----QVLSEEEAWDLFKEMAG--HS---IV-DIHPIAKEVAQECGGLPIALVTLGR-TLKN----EAWNDALQQL-RYIMQ------N-DSSIELSYNYLEAQAKSLLLLCCLFPEDYNIWIEDLVRYVVGLRLF--ET--VARNRVYSVVDELRSCSLLLAGD---EV----VQLYDVVRDVGIAIASKG---ELVRHPCTA
>KAA8516923.1
-------TSMGE------RISITAEVLRAL----GDD-TIIGIWGMGGVGKTTMVKEVAE--KARNLFDEVVMAVVSQNPDLTKIQGDLLHL-------K-YLARAGRLHARLN------------------------------------------------------------------------------------------------------------------------------------------------------------------------EDYNIWIEDLVRYVVGLRLF--ET--VARNRVYSVVDELKICSLLLAGD---EE----VNLHDVVRDVGIAIASKG------------
>KAA8516925.1
-------T--GE------RISITEEVLRAL----KDD-TIVGICGMGGVGKTTMVKEVAE--KARNLFDEVVMAVVSQNPDFTKIQRELLGL-------K-YLARAGRLCKRLNGNRILVILDDVWE-G----IDLREGIPLRKGCKVVLTSRLQRVCSDMGTQKD-----QVLSKEEAWDLFKEMTG--HS---TV-DLHPIAKEVVQECGGLPIALVTLGR-ALKN----KAWNDALQQLRRHIVQ------K-YLSIELSYNYLEAQAKSLLLLCCLFPEDYNIWIEDLVRYVVGLRLF--ET--VARNRVYSVVDELRRSSLLLAGD---EV----VKLHDVVRDVGIAIASKG---ELVRHPCTA
>KAA8516929.1
-------TSMGE------RISITEDVLRAL----KDD-TIIGIWGMGGVGKTTMVKEVAE---AGNLFDEVVTAVVSQNPDLTKIQGDLLHL-------K-YLARARRLRARLNGNRILVILDDVWK-G----NDLGEGIPLRKGCKVVLTSRLQQVCSDMGTQKD-----QVLSEEEAWDLFKEMAG--HS---IV-DIHPIAKEVAQECGGLPIALVTLGR-ALKN----KAWNDALQQLRRHIMH------K-YLSIELSYNYLEAQAKSLLLLCCLFPEDYNIWIEDLVRYVVGLRLF--ET--MARDRVYSVVDELRSCSLLLAGD---QV----VKLHDVVRDVGIAIASKG---ELVRHPCTA
>KAA8516933.1
-------TSMGE------RISITEEVLRAL----KDD-TIIGICGMGGVGKTTMVKEVAE--RAGNLFDEVVMAVVSQNPDLTKIQGELLDL-------K-YLARAGRLRARLNGNRILVILDDVWE-R----IDLGEGIPLRKGCKVVLTSRLRQVCSDMGTQKD-----QVLSEEEAWDLFKEIAG--HS----V-DLHPIAKEVARECGGLPIALVTLGR-ALKN----KAWNDALQQLRRHIMQ------E-YLSIELSYNYLEAQAKSLLLLCCLFPDDYNIWIEDLVRYVVGLRLF--ET--VARNRVYSVVDELRSCFLLLAGD---EV----VKLHDVVHDVGIAIASKG---ELVRHPCTA
>KAA8517081.1
-------TC--SR-NVIGRENDKEKIINLL--MGDESLSVIPIVGIGGMGKTTLATMVYNEKKD------------------------------------------------------------------------------------------------------------------------------------------------------------------------------------------------------------------------------------------------------------------------------------------------------------------
>KAA8517084.1
-------TH--DS-DVIGREEDKEGIVKLL--MQDDNVSVIPIVGIGGLGKTTLAKIVYNHKKIGEHFKLKMWVCVS-NFNLKKMIEKILRSATNGEN----EELQNKIRETLNQKRFLLRLDDIWNEEVKW-EEFRSLLTG--GSKIIVTTRSKSVALGVG-----TF-PELLHDDKCLSIFLKWAFRSQE------KLVEIGKRIVRKCKGVPLAVRTLGC-MLYS----KQWLCVLESEIWKLQK----DDD-LPALRLSYNDLE-KIKRCFAYCSIFPKDSEINTYQLIQMWMAQGLIK-QE--L-EDVGMDYFHTLCSKSFFQDV--KDHGFFFTFKMHDLLHDLALSVAQTKHS--TIKSNVRH
>KAA8517088.1
-------TY--SC-SVIGRENDKEMIINLL--MGDESVSVIPIVGIGGMGKTTLAKMVYNEERVMKYFEC------------------------------------------------------------------------------------------------------------------------------------------------------------------------------------------------------------------------------------------------------------------------------------------------------------
>KAA8517154.1
-------LP--ET-GVVRLDSEAKMINERL--IGRSQLDIVPIVGMGGIGKTTLARKIYNDPTVTDCFKVRAWFCVSQEYSLTEMLQSIINSVMV-LT-EEMDELVVILCNYLRNSRYLIVFDDVWETE-FW-EESSKIFAA-HSSRIIVTTRITGVALQVNPR---SP-PRFLTKEESWVLLSKKVF-PEG-QCPL-ELEKLGRKIAAKCGGLPLAIVLLAG-ILTK----KFWDTVASRPFR--AE----PENCFQILALSYDDLPHHLRPCFLYFGIFPEDFEIHAGDLIRLWLAEGFIQ-----IAEAVAEECLDDLIDRNLIQVARKKFDGGIKSCRIHDLLRDLCIKKACPEKFLEFRKQ--RR
>KAA8517184.1
-------QSSAE------RVSIFNEIMEAL----KDN-SVVGIYGIGGAGKTTMVEEVGK--KKDGVFHEVVMAVVSQNVNVRDIQGKLLDL-------Q-LDGRAGELWNRLNDKQNLVILDDVWE-E----LNLKAGIPVIKGCKVVLTSRNQGVLQKMKVQEQ-----GVLSPQESWNLFKKRAG--NS---SP-SIKYFADEVCKECGDLPLVILAVAA-ALED----KAWADALKQLRDDIVD------R-YSSLKLSYNYLQQDARRCFLLCCLFREDAEISIDDLARYGLGMRFF--RT--LASNRVHTLVGTLKTCCLLLEGS---DKK---VKMHDVFRDVAISIARDN---EMVRHCSRV
>KAA8517257.1
-------SH--ES-DVIGRNSDKDEIMKLL--LSDGDLSVITIVGLGGLGKTTLAKLVYNDHEVVQYFELRMWVCIS--FDLKKIIEKVLKSA-MGRS----DQLQTHLRNDVCVKKFLLVLDDVWNDDVKW-LELRKLLIG--GSKIVVTTRNSRVASIMG-----TI-PKGLSNDECLSIFIKCAFGQEK------KLLEIGEEIVNKCGGIPLAVLTLGS-LLYM----KEWSYIRDNEMWRIQK----END-LPILR-----------------------------------------------------------------------NFDFDIWKCKMHDLVHDLAQLVASTECL--IVNLKVRH
>KAA8517290.1
-------LSSGE------RILIMKEVMEAL----TDD-EIIGIRGMGGVGKTTMAKEVAK--KAENLFDEIVMAVVSQNPDLMKIQCELLGL-------K-FLARAGRLYARLNGNRILVI----------------------------------------------------------WMMF--------------------------------------GK-DL------------------------------------------------------------IW----------------------------------------------------------------------------------
>KAA8517293.1
-------TSTGQ------RISMMKEIIEAL----KDD-KIIGICGMGGVGKTTMVEEVKT--RNENLFDEVAMTVVSKTPDFFKIQREFLGL-------V-LQVRAKRLHARLNGNRILVILDDVWE-G----IDLREGVPLNKKCKVVLTSRLQRVCSDMEIHNN-----QVLAEQEAWDLFKEMAG--SS--STT-DLHHIAKEVAKECGGLPIALVTVVK-ALKN----KAWNDALRQLRRNIMH------N-YACVKLSYSRLEDQAKSLLLLCCLFPEDYDIPIEFLVRYGVGLQLF--ET--VARDRVYSLVDELRSCYLLLAGE---EK----VKLHDVIRDVGISIASKG---EMVRHHYTA
>KAA8517298.1
-------TSTGQ------RISMMKEIIEAL----KDD-KIIGICGMGGVGKTTMVEEVKT--RNENLFDEVAMTLVSKTPDVFKIQREFLGL-------I-LQVRAKRLHARLNGNRILVILDDVWG-G----IDLREGIPLNKKCKVVLTSRLQRVCSDMEIHNN-----QVLAEQEAWDLFKEMAG--NS--STT-DLHHIAKEVAKECGGLPIALVTVGK-ALKN----KAWNDALRQLRRNIMH------N-YACIELSYSHLEDQAKSLLLLCCLFPEDYDIPIEFLVRYGVGLRLF--ET--VARDTVYSLVDELRSCYLLLAGE---KM----VKLHDVIRDVGISIASKG---EMVRHNYTA
>KAA8517325.1
-------TSTGE------RISTTEEVLKAL----KDD-EIIGICGMGGVGKTTMVKEVAE--KAESLFDEIVMAVVSQNPDLKKIQREILGL-------R-FLERSGELCRRLNGNRILVILDDVWE-G----LDLGEGIPLRKRCKVVLTSRLQRVCSEMGVQMV-----KLLSAQEAWYLFKEMAG--NS---TT-DIHHIAREIVNECKGLPIALVTLGK-ALKN----RAWNDALQQLSRNIMQ------H-YLSIELSYNYLQAQAKSLLLLCCLFPEDYNIWIEDLVRYGVGLRLF--ET--VARNRVYSVIDELRSCNLLLAGD---AE----VTLHDIVRDAGISIASKG---EMVRHHYTA
>KAA8517353.1
-------SFTRK------RISIVKEVIEVL----KDD-EIIGICGIGGVGKTTLVKEVGK--KEEKLFDEVVMVVVSQQPQPKNIQRDILGL-------K-LLERANQLHTRLN-ERILTIFDDVWE-K----LNLEEGISFHKGCKIILTSRREDLCKEMGTQKN-----GVFSEEEAWKLFTETAG--NS---NP-DLQLVAKGIVNECGGLPISLVTLGK-ALGH----K------------------------------------------------------------------LLF--ST--LARNKVHFLVDTLRSCHLLLGSK---EE----VKLHDVVRDFGISVTSEG---DMVRHQYTS
>KAA8517894.1
-------TSIGE------RLAKMNEVMDAL----KDD-NVIGICGMGGIGKTTMVKELGR--KDEKLFDEVVMAVVSQYPNLIKIQDEILGL-------R-FPWRASQLHSRLDIKRILVVLDDVWE-K----LDLEAGIPFHKGCKIMFTSRSQDVWSEIRTKMD-----EVLTKKEAWHLFRETVG--NS---TP-DLRSVAEQIVKECGHLPLALVTIGG-ALIH----KVWNDMLRQLRRGV--------N-YRSLELSYNYLEEEAKSCFLLCCLFPEDSDIPIETLVRYGMGLQLF--NM--LTRDRVHALAEKLRGCFLLLDGH---KE----VRMHDVVRNVAMSIASKD---EMMQYRCAS
>KAA8518004.1
-------TY--QS-EVVGRHNDTEIIVRKL--LGSSELSVIAIVGIGGLGKTTLAKLVYGDERVEGHFELKKWVHVS--FNLKKIIAKIS-----GNQ----ETLQNHLLEELNRKKFLVVLDDVWITNREW-IELRNLLMV--GSKILITTRLEIVANIVG------S-VQGLSDDESSSLFVKCAFGKDN------NLIAIGKEIVKKCKGVPLAISTLGG-MLFS----KYWFSVLKNEIWRLRS----EDG-MHVLRLSFDQLP-HMKRCFSYSAIFPKGELLCKEELIWLWMAQGYIQ-------EDIGNQYFNELSTRSFFNDV--EEDDSLQRCNMHDLIHDLARSVLGEEFC--DIDFTVRH
>KAA8518005.1
-------TY--SS-KIVGRENDKEAIIQLL--MHDENVSIIPIVGLGGLGKTTLAQLVYNDDRVQSQFQETLWVCVS--FDLRKVIEKIVKSV-GDTG----EQLQSRLRQILGNKKIFLVLDDVWNEDLKW-RNFKDLLMV--GSKIIVTTRSEKVAEIMG-----TD-PKGLSNDDSLSVLLKWAFGDEE------DLVNIGREIVKKCGGVPLAARTLGA-LLFS----KYWLQVRDNEIWELQK----DYD-LPVLKLSYDQMS-YLKHCFAHLSLIEKDGVFSKHVIIYLWMALGFIE-EE--L-EDIGESYFNELVRRSFIEVA-EEEEE-F---KMHDLVHDLAQFVAASECL--TIKSRVRH
>KAA8518008.1
-------TY--SS-DVIGRENDKKAIVQLL--MHDENVSIIPIVGLGGLGKTTLAQLVYNDKRIQSQFHKKSWVCIS--FDTTKIIGKILKVN-GGTG----EQLQSSLRQILGNKKYFLVLDDVWNEDLKW-RNLRDLLMV--GSKIIVTTRSKRVAEIMG-----TV-PKGLSNDDCLSVLLKWAFGDEE------VLVNIGREIVKKCGGVPLAARTLGA-FLNS----KHWLSVRDSEIWTIQK----END-LPILKLSYDQMP-YLKQCFAYCSMIEKDERFSKFSLIYFWMAQGFIQ-EE--L-EDTGESYFNELVRRSFIEVA-EEEEEEF---KMHDLVHDLAQFVVGSECL--TIKSRVRH
>KAA8518009.1
-------TY--SS-NVVGRENDKEAIIQLL--MHDENVSIIPIVGLGGLGKTTLAQLVYNDYRVQSQFHERFWVCVS--FDLREVIKKIVKSV-GDTG----EQLQSRLRQILGNQNFFLVLDDVWNEDLKW-RNLKDLLMV--GSKIIVTTRGQKVAEIMG-----TV-PKGLSNDDSLSVLLKWAFGDEE------DLVNIGREIVKKCGGVPLAARTLGA-LLFS----KDWLQVRDNEIWELQK----DND-LPVLKLSYDQMS-YLKHCFAYFSLLKKDQAFPKDWMIYNWMAQGFIE-EE--L-EDIGESYFDELVRRSFIEIS-EEGEGLF---KMHDLVHDLAQFVASSECL--TIKSRVRH
>KAA8518015.1
-------TY--SS-DVIGRENDKKAIVQLL--MHDENVSIIPIVGLGGLGKTTLTQLVYNDKRIQSQFHKKSWVCIS--FDTTKIIGKILKVN-GGTG----EQLQSSLRQILGNKKYFLVLDDVWNEDLKW-RNLRDLLMV--GSKIIVTTRSKRVAEIMG-----TV-PKGLSNDDCLSVLLKWAFGDEE------DLVNIGREIVQKCGGVPLAARTLGA-FLNS----KHWLSVRDSEIWTIQK----END-LPILKLSYDQMP-YLKQCFAYCSMIEKDERFSKFSLIYFWMAQGFIQ-EE--L-EDTGESYFNELVRRSFIEVA-EEEEEEF---KMHDLVHDLAQFVGGSECL--TIKSRVRH
>KAA8518017.1
-------TY--SS-DVIGRENDKKAIVQLL--MHDENVSIIPIVGLGGLGKTTLAQLVYNDKRIQSQFHKKSWVCIS--FDTTKIIGKILKVN-GGTG----EQLQSSLRQILGNKKYFLVLDDVWNEDLKW-RNLRDLLMV--GSKIIVTTRSKRVAEIMG-----TV-PKGLSNDDCLSVLLKWAFGDEE------DLVNIGREIVKKCGGVPLAARTLGA-FLNS----KHWLSVRDSEIWTIQK----END-LPILKLSYDQMP-YLKQCFAYCSMIEKDERFLKFSLIYFWMAHGFIQ-EE--L-EDTGESYFNELVRRSFIEVA-EEEEEEF---KMHDLVHDLAQFVAGSECL--TIKSRVRH
>KAA8518041.1
----GI-AP--DA-DVVGIEEPMKKLISWATDHPTQSLKVVFVVGMGGSGKTVLATKVFDRVK--KYFDCHALITLSNSKNKLELLWTIFNQICNPIP-CSFVDLIRKVKRHLQDKR--------------------------RG-RVIITTRRGDIAFSC-RDNSTDH-VQPLPAEAAQQLFYRTTF-PDGR-CPS-GLQTWSQTILERCQGLPLGIIEIGR-LLSN----REWKLLHDSLESQLNG---PLSN-MRVLSVSYNDLPYHLKYCFLYLSIFPGDYPVKRRRLIRLWIAEGLI--RE--V-EDVGEDYLKELIERSLIQVSEFDFDGKPRSCRVHHLMHKIILSKAGEENFCTVL---RRR
>KAA8518084.1
-------TY--QS-EVAGRDNDTENIVKEL--LGSFELSVIAIVGIGGLGKTTLAKCVYDDKRVKAQFDLKEWVYVS--FNLRKIIENII-----ENQ----ERLQILLRQKLEGKKFLFVLDDVWITNPEW-IDLRDLLMV--GSKILTTTRSESVSRIVG-----CS-VQGLSDDDSTSLFMKCAFRKDK------NLVAIGKEIAKKCKGVPLAVKTLGG-MLFS----KEWVSVLNNDIWKLES----EDG-MHALRLSFDQLP-FMKRCFAYCAIYEKGDILCEERLIQLWMAQGFIQ-------EDIGSQCFNELSARSFFEDV-NESDSEIMT-KMHDLMHDLARSVIGTEFS--KIQDCVRH
>KAA8518161.1
-------TH--AS-DIIGRDSDKEFIVELL--LSDENISIIPIVGLGGLGKTTLVKLVYSDNRIVRNFELRMWVCVS--FSLKMVIEKILKSA-TGES----DQIQIRLRDVLNAKRYLLVLDDVWNDDRKW-IELRDLLMN--GSTIVVTTRNKAVATITG-----TI-SMGLSDDDCLSLFLRCAFGEDN------NLVEIGKEIVKKCGGVPLAVKTLGS-LLYM----KEWLHIRDNDIWKIQK----ESD-LPILRLSYDQMP-YLRQCFVYCSMFPKGNEIPREVFINLWIAQGFIH-RQ--L-EDVGNLYFNELLSRCFQDVA-EAFDGEILACKIHNLVHDLAQSVAGEECS--NVKFRVRH
>KAA8518360.1
-------SSTGG------RISTTKEVMEAL----KNE-QIIGICGMGGVGKTTMVKEVAK--QDEKLFDEIVIAVVSQNPNLEKIQDEILGV-------K-FHGRASKLRERLNSKRIFVILDDVWS-R----LDLEAGIPFHKGCKIVLTSRNEGVCDDMGTKKN-----GILLEEEAWNLFKDIAG--IS---TA-GPNSVERLVAKECQGLPLAIVTLGS-ALKN----RTWEDALQQLKKNIVQ------K-FSHLELSYNYLEEEAKPCFLICSLFPEDSNIPIEDLVRYGMGLELF--ST--VARNRVHAMVEELKRCYLLLDGT---KQQ---VKMHDVVRDVAISIASRD---EMVKCHYAI
>KAA8518373.1
-------SSTGE------RVLTIKGIMAAL----RDD-RVIGICGMGVVGKTITVKEVAR--KEENLFDEVVMAVVTQQPSRKKIQNEILGL-------K-LVARAARLRGRIDIKTVLVILDDVWE-T----LDLVEGIPF-KGCKIVLTSRNQDVCSQMPTQHY-----DILLEQEAWILFRRMAS--NS---DP-NLLKVAEQVAKECGGLPIALVTVGR-ALNN----KFWDDALLQLKQNIVQ------N-YQSLELSYKYLGTEAKLLFQVCCLFPEDFDIPIEDLVRYGMGLQLF--DM--LARKRVHALVEILTGCFLLSDSH---TD----VKMHDVVRDVGRSIASRD---N-IRHHYTS
>KAA8518375.1
-------SSTGE------RVLTIKGIMAAL----RDD-RVIGICGMGGVGKTIIVKEVAR--KEENLFDEVVMGVVTQQPSRKKIRNEILGL-------K-LVARAARLRGRIDIKTVLVILDDVWE-T----LDLVEGIPL-RVVK------------------------------------SRMAS--NS---DP-NLLKVAEEVAKECGGLPIALVTFGR-ALNN----KFWDDALL----------------------------------------------------------------------------------------------------------------------------------
>KAA8518377.1
-------SSTGE------RVLAIKGIMAAL----RDD-RVIGICGIGGVGKTITVKEVAR--KEENLFDEVVMAVVTQQPSRKKIRNEILGL-------K-LVARAARLHGRIDIKTVLVILDDVWE-T----LDLVEGIPF-KGCKIVLTSQNQDVCSQMPTEHY-----DIFLEQEAWILFRLMAS--NS---DP-NLLKVAEEVAKECGGLPIALVTIGR-ALNN----KFWDDALLQLKQNIVQ------N-YQSLELSYKYLEAEAKLLFQVCCLFPEDFDVPIEDLVRYGMGLQLF--DM--LARKRVHALVEILTGCFLLSDSH---TD----VKMHDVVRDVGRSIASRD---N-IRHLYTS
>KAA8518379.1
-------SSTGE------RVLTIKGIMAAL----RDD-RVIGICGMGGVGKTITVKEVAR--KEENLFDEVVMAVVTQQPSRKKIQNEILGL-------K-LVARAARLRARIGIKTVLVILDDVWE-T----LDLVEGIPF-KGCKIVLTSRNQDVCSQMPTQHY-----DVLLEQEAWILFRRMAS--NS---DP-NLLKVAEEVAKECGGLPIALVTVGR-ALNN----KFWDDALLQLKQNIVQ------N-YQSLELSYKYLGTEAKLLFQVCCLFPEDFDIPIEDLVRYGMGLQLF--DM--LARKRVHALVEILTGCFLLSDSH---TD----VKMHDVVRDVGRSIASRD---N-IRHHYTS
>KAA8519217.1
CYDHRRRDA--EA-EVVGIDRRKKQLIEWL--VEDPRFKVISVVGMGGLGKTTL---------------------------IEELLKNLVRQRFDEIQ-QRVTELTIQIKEFLQQSSF-------------------------------------------------------------------------------------------------------------------------------------------------------YRKYC------------------------------------------------------------------------------------------------
>KAA8519401.1
-------AP--EE-TLVGFDDEVDTIKDRL--IGSDQLEVISIVGMAGLGKTTLAKKVYDDPLVVYHFYIRGWTYVSQVFQKRDLLLGILTSFVQ-QE-NKIAELGERLYKCLKERRYLVVMDDIWLIE-AW-NDIKKHFPN-NGNRILFTSRMIDVAFQAKPD---SP-PHFLTDDESWNLLQKKVF-QKK-SCPT-ELVEIGKQIAKKCQGLPLAILVVAG-LLAK----QWWKKVAESVSSYIND----PKQ-MDTLALSYNHLPPHLKSCFLFMGAFPE--EIPVQKLIWLWIAEGFIC-KS--F-EDVAEEYLMDLIDR----------------------------------------------
>KAA8521101.1
CYDHRRGDA--EA-EVVGIDRHKKQLIKWL--VENPRFKVISVVGIGGLGKTTL----------------------------------------------------------------------------------------------------------------------------------------------------------------------------------------------------------------------------------------------------------------------------------------------------------------------------
>KAA8521139.1
-------ACVVE------RERVFEKIIEAL----RDD-EIIGIYGMGGVGKTTMAEVVRE--KKDKHFDEVTWAVVSQNLDVRKIQGDILNL-------N-LVGRAGHLCNRLDGRKKLIILDDVWE-K----LNLKQGIPSVKGCKILLTSRSNDVCDKNNCRDP-----GVFSEEEAWDLFKKEVG--NL---NA-QIQPVANEVCEQCGRLPLAIRVVGA-ALKN----KAWDDALEQLRNDIID------K-FSSLEWSYNRLEEDAKSCFLLCSLFPEDAEILIDDLARYAMVMGLL--DT--LANNRVRSLVETLKYSCLLLGGRSG-EEA---VRMHDIIRDVAIKIASRN---ELVKTCKRA
>KAA8521149.1
-------ACVSE------RGRVFEKIIEAL----RDD-EIIGIYGMGGVGKTTMVEVVRE--KKDEHFDEVTWAVVSENLDVRKIQGDILNL-------N-LVGRAGHLCNRLDGRKILIILDDVWE-K----LNLKQGIPSVKGCKILLTSRSHNVCVKNNCRDP-----GVLSEEEAWDLFKKEVG--NL---NA-QIQPIAKKVCEQCGGLPLVVRVVGA-ALQN----EAWDDALEQLRNDIID------K-FSSLEWSYNRLEEDAKSCFLLCSLFPEDAEILIDDLARYAMVMGLL--DT--LANNRVRRLVETLKYSCLLLGGR----EA---VRMHDIIREVAIKIASRD---ELVKTCKRA
>KAA8521156.1
-------ASVVE------RERVFEKIIEAL----RDD-EIIGIYGMGGVGKTTMAEVVRE--KKDKHFDEVTWAVVSQNLDVRKIQGDILNL-------N-LVGRAGHLCNRLDGRKKLIILDDVWE-K----LNLKQGIPSVKGCKILLTSRSHDVCDKNNCRDP-----GVLSEEEAWDLFKKEVG--NL---NA-QIQPVAKQVCEQCGRLPLAIRVVGA-ALKN----KAWDDALEQLRNDIID------K-FSSLEWSYNRLEEDAKSCFLLCSLFPEDAEILIDDLARYAMVMGLL--DT--LANNRVRCLVETLKYSCLLLGGRSY-EEA---VRMHDIIRDVAIKIASRD---ELVKTCKRA
>KAA8521167.1
-------ACVFE------RGRVFKEIFEAL----RED-TIIGIYGMGGVGKTTMVEEVRE--KHDKHFDEVTWAVVSQNLDVRKIQGDILKL-------N-LVRSAG---------------------------------------------------------DP-----GVLSEEEAWDLFKKEAG--NL---NA-QIQPVAKMVCEQCGGLPLVVRVVGA-ALQN----EAWDDALEQLRNDIID------K-FSSLEWSYNRLEEDARSCFLLCSLFPEDAEILIDDLARYAMVMGLL--DT--LANNRVRRLVETLKYSCLLLSGRSI-NEA---VQMHDIIRDVAIKIASRD---ELVKTCKRA
>KAA8521175.1
-------ACVSE------RGRVFEKIIEAL----RDD-EIIGIYGMGGVGKTTMVEVVRE--KKDEHFDEVTWAVVSENLDVRKIQGDILNL-------N-LVGRAGHLCNRLDGRKILIILDDVWE-K----LNLKQGIPSVKGCKILLTSRSHNVCVKNNCRDP-----GVLSEEEAWDLFKKEVG--NL---NA-QIQPVAKKVCEQCGGLPLVVRVVGA-ALQN----EAWDDALEQLRNDIID------K-FSSLEWSYNRLEEDAKSCFLLCSLFPEDAEILIDDLARYAMVMGLL--DT--LANNRVRRLVETLKYSCLLLGGR----EA---VRMHDIIREVAIKIASRD---ELVKTCKRA
>KAA8521186.1
-------ACVFE------RGRVFKEIFEAL----RDD-TIIGIYGMGGVGKTTMVEEVRE--KHDKHFDEVTWAVVSQNLDVRKIQGDILNL-------N-LVGRAGRLCNRLDGRKILIILDDVWE-K----LNLKQGIPSVKGCKILLTSRSHELCVKNNCRDP-----GVLSKEEAWDLFKKEVG--NL---NA-QIQPVAKKVCEQCGGLPLVVRVVGA-ALKN----KAWDDALEQLRNDIID------K-FSSLEWSYNHLEEDARSCFLLCSLFPEDAEILIDDLARYAMVMGLL--DT--LANNRVRRLVETLKYSCLLLGGRSG-EEA---VRMHDIIRDVAIKIASRD---ELVKTCKRA
>KAA8521200.1
CHERRG-DA--EA-ELVGIDKHKRQLMEFL--FEENGLKVISVVGMGGMGKTTLAKKVYDDTSVKRQFQSHVWSTVSQSFMIEELLKDIIEQLFREIK-EAVNHLKMEIKEFLQQKSYVIVLDDVWSTE-AW-EAIKCAFPD-HGGRIMLTTRNADIASTS-----HGN-LKPLSEEDSWTLFCRKTF-KANS-CPQ-HLEELCRGILKRCEGLPLAIVAIGG-LLST----KEWEIIHRSLGTELND---KLDS-KKILLLSYNELPYYLKACFMYFSFFPEDHMIKRMKLIRLWTGDGLV--QT--P-EEVAEGYLNQLVNRSLIQIAKTTRNRRISACRIHDLLREISLLKSRELNFAAVA------
>KAA8521201.1
WYDRRG-DA--EA-ELVGIDKPKQELIEQL--VKSPGLKVVSVVGMGGLGKTTLVKKVYDDVEVRKHFETHAWITFSQSFKMEELLRDLIQQLFDEVR-RIVDRLKAAIKDFLQQ--------------------------S-NGSRVILTTRNIDVASTT-CLKTHDH-IKALSPEESWTLFCGRTF-QENH-CPP-HLEELSKCILAKCEGLPLAIVAISG-VLAL----KEWAMIYRCLGGELNN---NLRS-KKILLLSYHDLPYYLKSCFLYLSIFPEDHMIECMRLIRLWTAEGFV--KT--P-EEVAESYLNELLNRSLIQVAGTSIDGRVRLCRIHDLLREIILPKSKTHYFLAIA---IRR
>KAA8521224.1
CYDHRRHDA--EA-EIVGIDRHKNQLIKWL--VENPRFKVISVVGMGGLGKTTLVKKVYEDVQVKRHFQNHAWITVSQSFKIEELLKNLIRQLFDEIK-QRATELTMQIKEFLQQSRYVIALDDVWSID-AW-HSVKLALPD-CGSRVLLTTRIVDIASTTSTVDSHGH-FEALTEEESWTLFCRKTF-QDNC-CPD-HLKEFSLSILRKCEGLPLAIVAISG-VLAT----KEWEMVQRSLGVELNV---KLES-KRILLLSYNDLPHYLKICFLYLIIFPEDHMIECMRLIRLWIAEGFI--RT--L-EEVAEGYLNDLVNRSLIQVAKLTTYGRVRMCRIHDLIREIFVSKSKEQNIMAIT---VRR
>KAA8521225.1
CYDHRRRDA--EA-EVVGIDRHKKQLINWL--VENPRFKVISVVGMGGSGKTTLVKKVYEDVQVKGHFQNHAWITVSQSFKIEELLKNLIRQLFEEIK-QRVTELTIQIKEFLQQSRYVIVLDDVWSRQ-VW-HSLKLALPD-CGSRVLLTTRIVDIASTASTVASHGN-IEALTVEESWTLFCRKTF-QDNS-CPD-HLKKLSRSILEKCEGLPLAIVAISG-VLAT----TEWEMVQQSLGAELNN---ELES-KRILFLSYNDLPHYLKICFLYLIIFPEDHMIECMRLIRLWIAEGFI--RT--L-EEVAEGYLNDLVNRNLIQVAKRTTDGRVRMCRIHDVIREIFVSKSKEQNIIAIT---VRR
>KAA8521226.1
YYDLRR-DA--EA-ELVGIDRPKKQLIKWL--VENWRLKVVSVVGMGGLGKTTLVKKVYEDVQVKGHFQNHAWIIVSQSFNIDELLKNLIQQLFYEIK-QRVTELTVQIKEFLRQSR--------------------------------------------------------------------KTF-QDNC-CPP-HLKELSLSILEKCEGLPLAIVAISG-VLAT----KEWEMIQRSVAAELNV---KLKS-KRILFLSYNDLPYYLKICFLYLIIFPEDHEIECMRLIRLWTAEGFI--RT--L-EEVAEGYLNDLLNRSLIQVAERTIDGRVRRCRIHDLIREIFVSKSREQNILATA---LRH
>KAA8521318.1
KIYTRP------PSEIYGFEVQLQEI-KDLL-GEN-SIKAIWIVGMAGIGKTALAKKVFD--EVKNQFNLTFWVQLSKNQESREIIRKILEHFKGSAT----DVLLQALHQKLQNKRYLIVLDNIWHLS-DWWSLLSHCLPEG-GGAIIITSREEQVASRVMGE-------PTFDAQSCWSIFMDSLH-MKE-KHNST-LERMKNEIVDECYGLPLAATILGD-VISY---Q-FWLDP------------------------------------------------------------------------------------------------------------------------------------
>KAA8521629.1
RNDSRL-AC--EA-DLVGIESSRDEVVGWL--HDASKRVMISLVGMGGLGKTTLAKKVYDNQ--TRQFRCHAWIVVSQSYKEEEVLRTMIKQFHESTN-QGIRSLIDKVREFLQQKRYLVVFDDVWKIS-FW-EFIRNALPD-KGSRVIITTRYDEVARSC-KESKIDH-IQPLPEEKSLAVFCQRKR------CPQ--WQKFNASIGSQLGSDPR------------------------------------LKN-KRILFLSYHDLPYHLKFCFLYFGMVPEDYSISCVRLIRLWIAENFV--KT--L-EDVAQEYLTELIQRNLVQVSWVDFDGKARSCRVHDLIREMILKKSQESCFCQVL---SRR
>KAA8522815.1
-------MSLGK------TELAIMKVMEAL----KDD-EIIGIHGMGGVGKTTLVKEVSK--IEDKLFDKVVMVVVSQTIDFKRIQGEILGL-------K-FIGRASQLCARLEENRILIILDDVWA-R----LDVNA---------------------------------------------------------------------------------VVGR-AMRN----QEWKMHVQELRKSMVN------E-FSCLKLSFDYLTE-AKSCFLLCSMFPKDCDIPIERLTRYGFGLRIF--DT--MARREVNYLVNNLTASCLLYDSDEKG------IKIHDVVRDVAISLG------SFVRARYIG
>KAA8522951.1
WDARRS-YP--EP-NVVGFEEHIDKLKAKL--LGDVQQNVISIVGMPGLGKTTLAKKIYN--SVRHEFECSAWVFVSQKPSIHELLQGIAGQVGLEEE----EQLEANLFNFLMLKRYVIVIDDIWDTP-TW-DALSSGIPK-NPSRIIITSRNRDVGIHIGGQSSL----QPMDSENSKKLFFKLVMNTNETIDPF-QLEELGEKMVHKCGGVPLAIVLTAG-LLLL----KAWEGVLASMG----Q-----DE-SKILALSYKDLPTDLKPCFLYFGVFPEDSEISAFELINLWAAEGFI--QE--V-EEVGEDYLNNLIARNLIQVARKKFDGRIKSCRIHDLLHELCITVAKKSNFFDTLQN-VRR
>KAA8522953.1
WNARRS-YP--EP-NVVGFEEHIDKLKAKL--LGDVQQNVISIVGMPGLGKTTLAKKIYN--SVRHEFECSAWVFVSQKPSIQELLQDIAGQVGLEKE----EQLEANLFNFLMQKRYVIVIDDIWDTP-TW-DALSNGIPK-NPSRIIITSRKTDVGIHIGGQSSL----QPMDSENSKKLFFKLVMNTNETIDRF-QLEELGEKMLHKCGGVPLAIVLTAG-LLLL----KAWEGVLARMG----Q-----DE-SKILALSYKDLPTDLKPCFLYFGVFPEDYEISAVELINLWAAEGFI--QE--V-EEVGEDYLNNLIARNLIQVARKKFDGRIKSCRIHDLLHELCIKVAEKRNFFNTLQN-VRR
>KAA8522956.1
WNARRS-YP--EP-NVVGFEEHIDKLKAKL--LGDVQQNVISIVGMPGLGKTTLAKKIYN--SVRHEFECSAWVFVSQKPTIQELLQDIAGQVGLEKK----EQLEANLFNFLMQKRYVIVIDDIWDTP-TW-DALSNGIPK-YPSRIIITSRKTDVGIHIGGQSSL----QPMNWENSKKLFFKLVMNTNETIDPF-QLEELGEKMLHKCGGVPLAIVLTAG-LLLL----KAWEGVL-------------------------------------------------AIELINLWAAEGFI--QE--V-EEVGEDYLNNLIARNLIQVARKKFDGRIKSCRIHDLLHELCIKVAEKSNFFNTLQN-VRR
>KAA8523276.1
-------H------PIRLLDVMLERVRQVL----KEE-DVIGIYGMGGVGKTTLLKNINN--TLAHDFNVVIWVLVSKDFVAEKIQQTILGL-------S-WKQRAKKIYQIMR-KKFLLLLDDVWE-G----IDLEKGIPL-NKCKVVFTTRSMDVCSDMDAHCK-----EFLKEKESWQLFCEKVG--SD--DAP-SIRPHAETIIRKCGGLPLALITIGR-AMANK---EEWKYAIEVLNKELME--------FILLKFSYDNLDDELRSCLLYCSLFPEDYSIEKEQLIEYWIGERFL--HD--GH-NMGHSLIGSLKVACFLETGEE----T---VKMHDVIRSFAFWISKSE----LIQAGAER
>KAA8523515.1
---LQE-SP--DD-EMVGFENPKERLIHQLI-TKESRDTTISVVGPCGSGKTILVKNVYECKKVKEWFDCHAWVHVSRSCKIEELLGNMLKQFCISRK-H--ADTKAKLRYYLQKKRLFQ-------------PTMENVL--------------------------------------------------------Q-ELEDWSQKIVKRCQGWPLAIVAVSS-LLAR----QEWKKMHDSLVSEITS--ANLSI-RK-LLPSYKDLPSNLRTCFLYFSIFPKDYSIKRGRLIRLWVAEGFV--KT--M-EDVAEDYLNELIGRNLVQVNSKDVDGRVMSCRVLNLVHEFIILKSEEVNFASIF---IRR
>KAA8523691.1
-------LSSEE------RKLTMNQIMDAL----KDD-EVVGVHGMEGVGKTVMVREVGK--KELKLFDEVVLGVVSNTPNVREIQGQILGL-------K-FLGRARRLCTRMN-RKILVILDDIWE-R----LDLEVGIPL---CKILLTTRHEHVCNSFDGPTKK----NALEEEESWALFSRVAG--EE---SP-TFNSVAREVVRECRGLPSMPTTIGR-RLKW----KQWEGAAQQLKNGKLEI--NQLQ-AKMMEPKFTVLAVVLVVTASVTADYPQQVHISLASIVEYGTSPGKYS-YM--LSGKIHHTVIGPLE---------------------HNTVYDFQLKTPSEF---PAVAGTLDH
>KAA8523696.1
-------MPTPE------SMLAIDEIIKTL----KDELNIIGVCGAGGIGKTTLMKQVAK--KEHNLFDDVAIATVSRNPNLKEIQCEIIGL-------R-ILGRATRLSDRLQKSKVLVILDDLWE-R----LELENGIPYHNVCKIVVTSRSSKVCSDMDAKKI-----KELSSEDSWSLFTRKAE--DL---SP-TLCQAAWKIVGGCGGNPNSIVTVAR-ALRN----KVWNNAVQTLGESSVP------K-VLCLKFSYDQIEEAAKQCLWFCCLFPEYYSVTMEELVVYGLVDRLF--GT--LVRTGMLSVVDFLKSANFLLEAD---EG----FKVHDDTRDVVTSIASER---GMVKASCKR
>KAA8523848.1
-------A------QMVNSKRNLENIWACL----TDD-EIIGVFGKEGVGKTLILSHIYN--ENTGTFDHVYLVTVS-QFSIHNLQNDIVGL-------D-PMKRAAKLSNALRRKKSVLILDDLRI-H----FPLEKGIPT---CKLILATQSSGVCRKMGCQKT-----EPLPVEEAEKLFKVNLGN-NR--LDP-EMEENVKLIVKKCDGLRRPICKMAE-RLRAV---DEWRNALTEVRE----------------------------------------------------MDQ-----------------------------------------------------------------------
>KAA8524540.1
-------TIIGQ------RKSTFNLIMEAL----KDG-KVIGVSGMGGIGKTTLVKQVAK--EEDKIFDKIVMAVVSQTPNVRKIQGEIVGL-------E-LS-----------------------------------------GCNILLTSRDEDLYNQMNTQAY-----EVLSPPEAWDLFRKMAG--NF---SP-DLHNLAMEVAKECAGLPIVIGAVAT-ALKS----KFWRDALIQFKNNIMD--------YSKLQLSYDLLEKELKSCFLLCRLFPEDYDILIEDLVRYGMGLRLF--HN--LARDRALVLVDILKARCLLLAGN---ES----VRMHDVIRDMALSVAYKG---ELVKVNHIG
>KAA8524601.1
-------QSSAE------RVSIFNEIMEAL----KDN-SVFGIYGIGGAGKTRMVEEVGK--KKDGVFHEVVMAVVSQNVNVREIQGKLLNL-------Q-LDGRAGELWNRLNGKQNLVILDDVWE-E----LNLKAGIPVIKGCKVVLTSRNQGVFQKMKVQNN-----RVLSQKESWNLFKKMVG--NS---SP-EINYYAEEVCKECGGLPVAILAVAA-ALKD----KAWADALKQLRDNIVE------T-YSSLELSYNHLPQDAKWCFLLCCLFREDAEISIDDLVRYGMGLRVI--DT--LARNRVHTLVGTLKTRCLLLEGS---AKI---VKMHDVIRDVAISIANDK---ELVKRRCRV
>KAA8524610.1
-------QSSAE------RVSIFNEIMDAL----KDN-SVVGIYGIGGAGKTTMVEEVGK--KKDGFFHEVVMAAVSQNVNVREIQGKLLNL-------Q-LDGRAAELWNRLNGKQNLVILDDVWE-E----LNLKAGIPITKGCKVVLTSRNKDVFQKMKVQNN-----GVLSQEESWNLFKKMVG--NS---NP-KIKNYAVDVCKECGGLPVAILAVAA-ALKD----KEWADALKQLRDNIVE------K-YSSLELSYNHLPQDAKWCFLLCCLFREDAEISIDDLVRYGKGLSVI--DT--LARYRVHTLVGILKTRCLLLEGS---EKN---VKMHDVIRDVAISIARDK---ELVKHRCRV
>KAA8524614.1
-------QYSAD------RASIFNKIMKAL----EDN-NVIGLYGIGGVGKTTTVVQVGK--KKDGIFDEVVMAVVSQNVNAREIQGKLLGL-------K-LDGRAGELWNRLNDKKKLVILDDVWE-E----LNLKAGIPVIKGCKVVLTSRNQGVFQKMKVQNN-----GVLLPPESWNLFKKMVG--NS---NP-KIKNYAVDVCKECGGLPVAILAVAA-ALKD----KEWADALKQLRDNIVE------T-YSSLELSYNHLPEDAKWCFLLCCLFREDAEISIDDLVRYGMGLRVI--DT--LARNRVHKLVGTLKTRCLLLEGS---DKK---VKMHDVIRDVGISIAKDK---ELVKHRSRV
>KAA8524619.1
-------QSSEE------RVSIFNEIMEAL----KDN-SVVGIYGIGGAGKTTMVEEVGK--KKDGVFHEVVMAVVSQNVNVREIQGKLLNL-------Q-LDGRAAELWNRLNGKQNLVILDDVWE-E----LNLKAGIPIRKGCKVVLTSRIQGVCEKMKVQNN-----GVLLPQESWDLFKKMVG--NS---SP-KINCFAEEVCKECGRLPVAILAVAA-ALKN----KVWEDALKQLRSNIVD------R-YKSLELSYNHLKQDAKWCFLLCSLFWEDAEISIDDLVRYGMGLGVI--DT--LARNRVHTLVGTLKTCCLLLEGS---DKN---VKMHDVIRDVAISIAKDT---ELVKHRCKV
>KAA8524651.1
-------QFSAE------RVSIFNEIMEAL----KDN-SVVGIYGIGGAGKTTMVVKVGK--KEDGVFQEVVMAVVSQKVNVKEIQGTLLNL-------K-LVGRASELWNRLNGKQNLVILDDVWE-K----VDLNAGIPVIKGCKVVLTSRKQDVFQEMKVQNN-----EVLLPQESWYLFEKMVG--NS---SP-KIKCFAEEVCKECGGLPVAIRAVAA-ALKD----KAWADALQQLRDNIVD------K-YSSLEWSYNHLQQDAKWCFLLCCLFREDAEISIDDLVRYGMGMRVI--DT--LARNRVHTSVGTLKTNC-LLEGS---DKK---VKMHDVIRDVAISIAKDK---ELVKHCCK-
>KAA8524659.1
-------QSSEE------RVSIFNEIMEAL----KDN-SVVGIYGIGGAGKTTMVEEVGK--KKDGVFHEVVMAVVSQNVNVREIQGKLLNL-------Q-LDGRAAELWNRLNGKQNLVILDDVWE-E----LNLKAGIPIRKGCKVVLTSRIQGVCEKMKVQNN-----GVLLPQESWDLFKKMVG--NS---SP-KINCFAEEVCKECGGLPVAILAVAA-ALKN----KVWEDALKQLRSNIVD------R-YKSLELSYNHLKQDAKWCFLLCSLFWEDAEISIDDLVRYGMGLGVI--DT--LARNRVHTLVGTLKTCCLLLEGS---DKN---VKMHDVIRDVAISIAKDT---ELVKHRCKV
>KAA8524669.1
-----------D------RALIFNKIMEAL----QDN-SVIGVYGIGGVGKTAMVVEVGK--EKDGVFHDVVMAVVSQNVNVKEIQRKLLNL-------Q-LDGRAAELWNRLNGKQNLVILDDVWE-E----LNLKAGIPVIKGCKVVLTSRNQGVFQKMKVQNN-----GVLSQEESWNLFKKMVG--NS---NP-KIQNYAVDVCKECGGLPFAILAVAA-ALKG----KEWADALKQLRDNIVE------T-YSSLELSYNHLPEDAKWCFLLCCLFREDAEISIDDLVRYGMGLRVI--DT--LARNRVHKLVGTLKTRCLLLEGS---DKK---VKMHDVIRDVGISIAKDK---ELVKHRCRV
>KAA8524709.1
-------QSSAE------RVSIFNEIMEAL----KDN-SVVGIYGIGGAGKTTMVEEVGK--KKDGVFHEVVMAVVSQNVNVMEIQEKLLGL-------K-LDGRAGELWNRLNDKKNLVILDDVWK-E----LNLKAGIPITKGCKVVLTSRIQGVCEKMEVQNN-----GVLLPQESLNLFKKMVG--NS---SP-KINYFAEEVCKECGGLPVAILAVAA-ALKN----KVWEDALQQLKDNIVH------K-CSSLELSYNYLQQDAKWCFLVCCLFREDAEISIDDLARYGLGMRFF--DT--LARNRVHTLVDALKTSCLLLEGT---DKK---VKMHDVIRDVAISIAKDN---EMVKHRCRV
>KAA8524876.1
W-QYHGESS--ED-ELVGMDENREKLLEWL--NEDQRRTIISIVGMGGLGKTTLVTKVYNDQIIKRHFDCWAWISVSQTYGVRELLRSMIKEFFETNQ-SNLMQLVGTLNDYLHQKRYVVVLDDVWSID-LW-SKIRGAFPN-YGSRIILTTRNENVAF---SVGTGSR-VQPLQDKDAWALFCKKAFDPDRS-CPK-ELEALAQVIMKKCEGLPLAIVAIGG-LMCS----QEWKKVYDSLNWQLHP---LLEQ-KGILLLSFNDLPFYLKHCFLYCCVFRDGYPIKRKKLIRLWVAEGFI--MT--M-EEVAEDYLTELIFRSMIQATETNDAGRVKTCRVHDVMRELAMTTSEKENFCTAY---IHR
>KAA8525121.1
WAQNISESS--ED-DVVGIEKEKDLLIKWL--VDEMQRTVISVWGMGGSGKTTLVSKAYRDRNVKRHFDCSAWISVSQSYDIGDLFRRMIEEFFNGEE-TGLIMLVKILIEFLQQKRYVVVLDDVWDNN-FW-RQINVALPD-HGSRIIITTRKEDIASY--PYGVGGH-VKPLRKTDAWTLFCKKAFNASSAQCPP-ELENLARALVEKCEGLPLAIVAMGS-LMAT----KKWRAISDSLNWHLNP---MLEV-KTILFLSFNDLPYYLKNCFLYCCLFPENRWIAGTKLVQLWMAEGFV--QT--P-EEVGKSYLKELISRSLIQTVKKNQLG-PKLCKLHDLMREIALSISERDNFCSIY---TRH
>KAA8525200.1
T-------------SLKGY---LPMS-QSLG-LQ---------MGMGGVGKTALANEVFW--RVESQFDLKLWIRLSEDVDSREIVRKILEHFEETTN----DDLLCALYDNLRDRRWMVQ-------------------------AILVIS-------------------PT----ACQ-------------RGVGV----------------------------------------------------------------------------------------------------------------------------------------------------------------------------
>KAA8525202.1
TVSERLSSY--EPITIYGFDDQLQKI-EKLL-LKN-GINAVGIVGMGGVGKTALANEVFW--RVESQFDLKLWIRLSEDVDSREIVRKILERFKETTN----DDLLHALYDKLRDRR---------------------------------------------------------------------------------------------------------------------WCKQ------------------------------------------------------------------------------------------------------------------------------------
>KAA8525206.1
TVSERQSSN--EPITIYGFDDQLQKI-EKLL-LKN-SINTVGIVGMGGVGKTALANE---------------------------------------------------------------------------SSNLSHGLPKS-GGAIIVTSRLKKVAHGMVGE-------PTLDEESCWSIFMDSVG-RKS-ENIGA-MKRMKEEIVDNCGGLPLAAMTLAE-VISI---QQFWPDP------------------------------------------------------------------------------------------------------------------------------------
>KAA8525207.1
SLAERESAH--ESTSI-SFSSESQKFLEHLS-VKECELELVVILGMGGVGKTVLANEVFW--RVECQFDLKLWIRLSEDDDSREIVRKILEPFKETTN----DDLLHALYDNLRDRRYLIVLDNVWHES-NWSSNLSHGLPKS-GCAIIVTSRLKKVAHGMV----------------------------------------------------------------------------------------------------------------------------------------------------------------------------------------------------------------
>KAA8525210.1
TVSERLSSY--EPITIYGFDDQLQKI-ENLL-LKN-SINTVGIVGMGGVGKTALANEIFW--RVKSQFDLKLWIHLSEDVDSREIVRKILKHFKETTN----DNLLRALYDNLRDKRYLIVLDNVWHES-NWSSNLSHGLPKS-RGAIIVTSRLKKVAHGMVGE-------PTLDEESCWSIFMDSVR-RKSYENIGA-MKRMKEEIVDNCGGLPLATMTLAE-FISI---Q-YWPAP------------------------------------------------------------------------------------------------------------------------------------
>KAA8525212.1
TVYETPSLF--EPITIYGFDDQLQKI-DELL-FKN-SINVIGIVGMGGVGKSALAHEIFY--KVQSEFDLKFWIRLSENLES-------------------------------------------------------------------------KIMYGT-----------------------------------------------------------------------------------------------------------------------------------------------------------------------------------------------------------------
>KAA8525213.1
IVSERLSSY--EPIKIYGFDDQLQKI-EKLL-LKN-SINAVGIVGMGGVGKTTLANEVFW--RVQSQFNLKLWIRLSEDVDSREIVRKILEPFKETTN----DDLLHALYDNLRDRRYLIVLDNVWHES-NWSSNLSNGLPKS-GGAIIVTSRLKKVAHGMVGE-------PTLDEESCWSIFMDSIR-RKS-RNIGA-MKRMKEEIVDNCGGLPLAAMILAE-VISL---QNNWPPP------------------------------------------------------------------------------------------------------------------------------------
>KAA8525214.1
TVFERLSSY--EPITIYGFDDQLQKI-EKLL-LKN-SINAVGIVGMGGVGKTALANE---------------------------------------------------------------------------SSNLSHGLPKS-GGAIIVTSRLKKVAHGMVGE-------PTLDEESCWSIFKDSIG-RKS-RNIGA-MERMKEEIVDNCGGLPLAAMTLAE-VISI---QNFWPDP------------------------------------------------------------------------------------------------------------------------------------
>KAA8525292.1
-------SS--QL-CVVGRSDDKEAIVSLL--MLGSKLSVIPIVGMGSLGKTVIAQLAYNDQRVEKHFELRIWVSVL--FDPKVVTKAIIESA-TAVR----DPMQRRLIEVIKEKKYLLVLDDVWNDNPYW-DGLRVPFSV--GSKIIVTTRSETVSSIMG-----TT-PKGLSNKDCWSLFQKRAFAVPD------NLVKIGKKIVHNCQGSPLAVKVLGD-LLNS----VEWDIVLQGELWDIDD----KNG-LPTFKLSYDHLR-HLKQCFGYCSIFPRDHVYEKDYLVLLWMGQGFIQ--Q--L-EGIGSDYFHELLLRSFFFFSHNDPLDGQPRYKMHGLIHDLSRFVTQGESF--TMSTKARH
>KAA8525333.1
CYDHRRHDA--EA-EVVGMDRPKKQLIKWL--VENPRFKVISVEGIGGLGKTTLVKKVYEDVQVKRHFQNHAWITVSQLFKIKELLKNLIQQLFDEIK-QRVTELTIQIKQFLQQSRYVIALDDVWSID-AW-HSIKLALPD-CGSRVLLTTRIVDIASTTSTVDSHGH-FEALAGEESWTLFCRKTF-QDNC-CPD-H---------------------------------------------------------------------------------------------------------------------------------------------------------------------------
>KAA8525580.1
WHERRG-DA--EA-ELVGIDKHKTKLIGFL--VDEHSLKVISVVGMGGMGKTTLVKKVYDDANVRKHFQTHVWITVSQSFIIEELLKNIIEQLYGGIK-KRITGLKMEINKFLHQTRYLLVLDDVWSTL-AW-EALKCAFPN-CGSRIMLTTRIVDTASTS-CTNFHGN-EDPLSRKESWTLFCKKTF-RVDY-CPP-HLKELCRGILKRCEGLPLAIVAISG-LLST----TEWEIIHPSLGAELND---KLGS-KKILSLSYNDLPYYLKACFLYFSIFPEDDQIKCKRLIRLWIAEGFV--QT--P-EEVAEGYLEELVNRSLIQIARRTRNGRVSTCRTDDLLREIILSKSREQNFATVA---IRR
>KAA8525582.1
WHERRG-DA--EA-ELVGIDKHKTKLIGFL--VDEHSLKVISVVGMGGIGKTTIEKKVYDDANVRKHFQTHVWITVSQSFIIEELLKNIVEQLFGGIK-KRINGLKMEINKFLHQTRYLIVLDDVWNAL-AW-EALKCAFPN-CGSRIMLTTRIVDTASTS-CTNFHGN-EDPLSWKESWTLFCRKTF-RADS-CPP-HLKELCRGILKRCEGLPLAIVAISG-LLST----TEWEIIHRSLGAELSD---KLGS-KKILSLSYKDLPYYLKACFLYFSIFPEDDQIKCKRLIRLWIAEGFV--QT--P-EEVAES------------------------------------------------------
>KAA8525816.1
WHERRG-DA--EA-ELVGIDEQKTKLMGFL--VDEQSLKVISVVGMGGMGKTTLVKKVYDDANVRKHFQTHIWITVSQSFIIEELLKNIIEQLVGGIK-RRINGLKMEINKFLHQTRYLLVLDDVWSTL-AW-EALKSAFPN-CRSRIMLTTRIVDTASTS-CTNFHGN-EDPLSRKESWTLFCKKTF-RADS-CPP-HLKELCRGILKRCKGLPLAIVAISG-LLST----TEWEIIHRSLGSELND---KLGS-KKILSLSYNDLPYYLKACFLYFSIFPEDDQIKCKRLIRLWIAE---------------------------------------------------------------VA---IRR
>KAA8525920.1
-----------E------RRLVFEEIMEAL----RDD-KIIGIYGEGGVGKTKMAEEIGK--KENKLFDEVAMTSVSQNLDVRRIQGELLNL-------K-LNAREGQLCNRLNGRKIIVIIDDVWD-Q----INLKEGIRFIKGCKIVLTSRNSRVCHQMGVQKC-----GFLSEHEAWALFKEKVK--NS---SP-EMESVAKKVCSECAGLPLAILAIGG-VLMIY---KTWEDALEQLRNNIME------M-RSRIELSYNFLEVDVKSCFLLCCLFQEDTQISIDDLVRYGVGMRFL--DT--MARNRVHMLVDTLKTSSLLLEGR---DEL---VKMHDVIRDVAISIASKE---ELVTTHCKV
>KAA8526861.1
-------A------KLVGSERNLEKIWACF----TNN-EIIGVLGKKGVGKTSIMSHIHN--EKS-TPDCVYWVTVSQQFSIHELQNDIVGL-------D-LRKRAAKLYKALRRKKCILILDDLQE-H----FPLHDGIPT---CRLIFTTRSLKVCRKMGCHET-----DPLPVEEAEKLFMEKLGP-NI--LAP-EMEGILKLIVVECDGLPLRIINVAE-SLRGV---DEWRNTLNEMRE---------------------------------------------------WLND-----------------------------------------------------------------------
>KAA8526968.1
-------LPSGE------TKSAFIQIIEAL----RDD-KTIGVYGMGGVGKTTLVKEVGK--KESELFDQVVMAVVSQTIKIKEIQGQILGL-------R-FTGRAGRLCLRLKEKKILIILDDVWK-H----LNLAEGIPFHRGCKIVLTSRLQQVFTSMGIQRK-----NIISKEEAWALFKENAS--VG---NQ-ALNDVAMKVSRECQGLPIAIVTVGR-TLRD----KEWEEAAQQLSMVIVN------D-YKCIKLSYDYLVEEAKLCFLYCCLFPEDYAIDVEDLCRYVVGKGLF--DT--IARRKVRIITNNLKASCLLLNHDGE---Q---FRMHDVVRDVALQIASKG---KMTQAHCTA
>KAA8527100.1
----QV-NP--DD-EILGFKEPKEKLIRQL--TDTARRLTISVVGAGGSGKTILVGNVYESKKFQGLFDSHAWVRVSRPFNFNEIVSSMLKQFCESTR----ADTVSELRNYLQRKRYVLVLDDIWRKD-DC-ECIKNVLPN-SGSKIIVTTRNADVASFC-AD-SPDF-VNGLEWPEAWGLFLKKAF-SNGK-CPP-ELVDWAEKILKKCEGLPLAIVAVGS-LLSK----QEWKKLHDSLGSEIHS---------KVLLSSYKDLSSSLKSCFLYFSIFPEDKSIKRGRLIRLWVAEGFV--RT--V-EEVAEEYLNELIGRNLVDASKWDFDGRASSCRVQNLVLEFLVSKSEDENFVSIL---VRR
>KAA8527105.1
----QV-TP--DD-EIFGFDEPKEKLVRQL--TEDSRRLTISVVGPAGSGKTVLVKNVYESKKVQGLFDSLAWVHVSRFFDIKKLVSSMLKQFGESTR----ADKESELRNYLQQKRYFLVLDDIWDIN-DW-KRIQNVLPN-SGSRIIVTTQKRDIASFC-VE-SVDY-VNFLEWPEAWGLFHKKAF-SNGK-CPP-ELVDWAEKIVIKCEGSPLAIVAVSG-LLSK----QEWKKLHDSLGSEIHS---NLSI-RKVLLPSYKDLPSSHKSCFLYFSIFPQDKSIKRGKLIRLWVAEGFV--KT--P-EEVAEDHLNELIGRNLVLANNWDFDGRVSSCRVQNLVLEFLVSKSEDEHFVSIL---VRR
>KAA8527106.1
----QV-TP--DD-EILGFEEPREKLIRQL--TQQSRRLTISVVGPGGSGKTIFVRNVYESKK--GMFDSHAWVRVSRSFNINELVCSMLKKFRESTR----ADTESELRNYLQRKRYVLVLDDIWRKD-DC-ECIKNVLPN-SGSKIIVTTRNADVASFC-AD-SPDF-VNGLEWPNAWLLFCRKAF-RNGE-CPP-VLEDWSQKILKKCEGLPLAIVAVAG-LLSK----QEWKKLHDSLGSEIHC---NLSI-SETLLPSYKDLSSNLRTCFLYFSIFPEDRSIKRGRLIRLWVAEGFV--KT--L-EEVAEDYLNELIERNLVHVSKWDFDGRVSCCRVPNLVREFVVFKSEDENFVSIL---VRR
>KAA8527790.1
QLQFRR-SY--EE-DFIGLEADVEKLVAVL--VNDKAYGVVSICGMGGLGKTTIAQKVYNHLKVKHHFDGFAWVCISQQWQTRHILQRILIKLIPY---NKIEELVGHLYRVQRNNKCLVVLDDIWSMD-AW-DCLKHAFPI-MGTKLLLTTRNREVALHVD---PNGF-LRFLNEDESWELLQKKAFANRDTRDDK-KLEELGRKMVVHCGGLPLAVAVLGG-ILVT----KDWEMVHQNINSYIGKGKQQPGG-SQVLALSYSDLPYHLKPCFLYIGGFPEDFELETEKLYQLWLAEGMVS-ET--M-MDVAERYLGELAQRYMVQVQIDELSGRFEYCRLHDLMRDLCVLKAKEENFLKVIDF-IRR
>KAA8528028.1
WVQNQAECS--DD-DLVGIEDDRQSLLRLL--TDEPQRAVISVVGMGGSGKTTLVSNAYKSQIVKRHFDCYAWITVSQSYDIEDLLKRLIKEF-IPKE-ADLKELREKLENYLRPKRYVVVLDDIWSDK-PL-NDLGVSLPD-NESRVMLTTRKEDIALSASSFGVKSH-VEPLGMNKAWDLFCMKAFSPNRS-CPQ-ELENLAWALVEKCEGLPLAIVALGG-LMSS----NEWREVYNSLNWHLDE---KLDR-KTILWLSFNNLPNRLKGCFLYCCLFPEDYLIRRKRLNRLWMAEGFV--KT--P-EEVSDGYLKELVDRSMLQVVKRNPSGKTKACKLHDLMRELALTTSETERFCGVY---PRR
>KAA8528029.1
WMQNQAECS--DD-DLVGIEDARQSLVRLL--TDEPQRAVISVVGMGGSGKTTLVASASKSQIVKQHFDCHAWISVSQSYDIEDLLKRLIKEF-IPKE-ADLKELLEKLVNYLRLKRYVVVLDDVWGVE-PL-NDLRVSLPD-NESRVMLTTRKEDVASSAASFGVKSH-VEPLGMNNAWDLFCMKAFSPNRS-CPQ-ELENLARALVEKCEGLPLAIVALGG-LMSS----NEWREVYNSLNWHLDE---KLDR-KTILWLSFNNLPYRLKGCFLYCCLFPEDYLIRRKRLIRLWMAEGFV--KT--P-EEVSDGYLKELVDRSMLQVVERNQSGRTKTCKLHDLMRELALSTSETERFCGVY---PRR
>KAA8528030.1
WMQNQAECS--DD-DLVGIEDARQSLVRWL--TDDPQRAVISVVGMAGSGKTTLVANAYKSQIVKRHFDCYAWITVSQSYDTEDLLKSLIKQF-IPKE-ADLRELLEKLVNYLRPKKYVVVLDDVWRVD-PL-IDLRVSLPE-NGSRIMLTTRHKDIASLASSFGVKSH-VEPLGKTHAWDLFCMKAFSPNRS-CPQ-ELENLARALVEKCVGLPLAIVALGG-LMSS----NEWKEVYKSLNWHLDE---KLDK-KTILWLSFNNLPSRLKGCFLYCCLFPEDYLIRRKRLIRLWMAEGFV--KT--P-EEVSHGYLKELVNRRMLQVVERNQSGKAKACKLHDLMRELALSTSKTERFCGVY---PRR
>KAA8529018.1
-------PT--E------RIPVMEEIMAVL----KDD-KIIGIYGLGGVGKTTIVKDIFA--KREKLFEEVVMAVVSQTPRIKDIQGQILDL-------K-LLGRAGRLCERLNGKRVLVILDDVWA-S----LDLSSGIPSCKGCKIMLTSRNQDVCSEMKTQKD-----NVLRQPEAWTLFREIVG--DV---SP-DLHPIATEVAEACGGLPIAIITVAN-SLKK----KGWKDALQLLKANIMH------K-YANIELSYDSLEEEAKSCFLLCCLLPADKDILIEILVRYAVGLRLF--NT--FERNRAHSLISDLKASGLLSDSK---EG----VQMHDVIRDVGLFIASKG---KMVKAPYNG
>KAA8529338.1
-------KSTTE------RRLIFKEIMEAL----RDD-KIIGIQGAGGVGKTKMAEEIGK--KENKLFDEVAMTSVSQNPDVRKIQGELLYL-------K-LIGRAGQLCKRLSGKKIIVIIDDVWK-Q----INLKEGIPFIKGCKIVLTSRSSSVCHQMGVQKC-----RFLSEHEAWALFKKKVK--NS---SL-EMESIAKEVCRECAGLPLAILAVGG-VLMNH---KKWEDALEQLKNNIME--------PSCIELSYKFLKADLKLCFLLCCLFQENTQISIDDLVRYGVGMRFL--DT--MARNRVHVLVDTLKTSSLLLEGR---DEL---VKMHDVIRDVAISIASKE---ELVTTRCKV
>KAA8529497.1
-----LLIQ--AK-FPVGLNSRLETLLRML---DKNGVHIVGFYGMGGVGKTTLAKALYN--KLVIHFKKRSFISHVQHNGLTSLQRKLIGDLSSSDL----REGIISIKRVIHEEPVLLVLDDV--------DNKNQALAGYEGSRIIITTRNRDILLGKI-----VN-KKELTSPESLQLFSYHAFGREK------NFMKLSEQVVSLTGGLPLALEVFGS-FLFD----KEW----EDALQKLIR----PGH-QDVLEISFSVLD-EEKCIFLDIACFFVNMKMKREDAIDIFKGCGFNA--------------ITVLTAKSL--------------LSMHDQLRDMGRQIVQRQHHADIMTVSIEG
>KAA8529776.1
-------STS-EE-IVVGFDEEAMKIIEQL--TGQKQLQVISIVGMGGLGKTTLARK-----------------------------------------------------------------------------------------------------------------------DESWDLLQQ-------------------KSISFVCQTFKLLRVLV-------------------------------------------------ITVHFLDF--FP--------------------K-RY--L-EIFACDF-----------------------------------------------------
>KAA8529800.1
-----------EE-AVVGIEDEAYEIKSWL--MERKKLDAVSIVGMPGLGKTTLARKFYNDDSV--------------------------------LT----KDLSEELYKCLKGKS----------------NCIRSSNP----------------------------------------------------------------------------------------------------------------------------------------FGAIFQPAPL------------------------DSAADAVPAVI--------------------------------ATAAGFIS--------
>KAA8529801.1
-----------EE-AVVGVEDEAYEIKSWL--MARKKLDAVSIVGIPGLGKTTLARKLYYDDSV--------------------------------LT----KDLSEELYQCLKGKRYLIVLDDIWDIR-VW-NDLKGSFLD-KGSRILFTTRTKDGAFHAQLN---SR-PRFLNENESWDLLKEKIF-HKE-SCST-MLMEVGKQIARKCAGLPLAIVVVAG-LLAK----KWWERVTESVSSHMND----RKQ-MDTLALSYHHLRNHLQPCFLYFGAFPEDYEIPVWKLIWLWVAEGFIK-ES--L-EDVAVDSLNDLIERSLIIVANKRSDGGVKSCRIHDMLHDLCLRKAEEEGFLQRIRG-WRR
>KAA8529803.1
-----------EE-AVVGVEDEAYEIKSWL--MARKKLDAVSIVGMPGLGKTTLARKLYYDDSV--------------------------------LT----KDLSEELYQCLKGKRYLIVLDDIWDIR-VW-NDLKGSFPD-KGSRILFTTRTKDGAFHAQLN---SR-PRFLNENESWDLLKEKVF-HKE-SCST-MLMEVGKQIARKCAGLPLAIVVVAG-LLAK----KWWERVAESVSSHMND----RKQ-MDTLALSYHHLPDHLQPCFLYFGAFPEDYEIPVWKLIWLWVAEGFIK-ES--L-EDVAADCLNDLIERSLIIVANKRSDGGVKSCRIHDMLHDLCLRKAEEEGFLQRIRG-WRR
>KAA8529807.1
-------AP--EE-NVVGFHKETKMLVDQL--IGQKELEVISVVGMGGLGKTTLARKVYTDPDVDFNFRSRAWIFVSQEYNRKEVFLGILSQVSQ-VT-ADMDSLAQVIRTRLESGRYLIVLDDVWTND-AW-DALKNAFPN-NGSRIVLTSRETEVAKHANPDK--DA-IRFLTEDESWELLQLKVF-RKG-SCPS-DRESLGKKIVKQCGGLPLAVVVVAG-LLLK----NWWNKVAESVRPYVRD----PKQ-REVLALSYKHLPYHLKACFLYFGVFPEDFQIPVWKLIRLWVAEGLIM-ENLEL-EEIAEEHLEDLVDRNLVLVEKWTSNGRIKACRIHDMLRDLCLKEAAEEKFFEEIKG-SRR
>KAA8529811.1
-------IP--KE-SVVGFDDEALKIIEQL--TGKKRLEVISIIGMAGLGKTTLARKVYNDPFIVYHFHVRGWTYVSQVYHQRDILLAIISSLIQ-LT-DEIETLCEMMKKQLTGKKYLIVLDDIWDIG-AW-NDLRRSFPN-NGSRIMFTSRYKDVALHVKPH---CP-PRFLTEDESWDLFVQKVF-RKE-RCPL-ELMEIGKKIAKKCQGLPLAILVVAG-LLAK----KWWKQVAQSVSSYISD----PEQ-MDALALSYNHLPHHLKACFLYFGAFPEDYDIPVWKLIYLWVAEGFIQ-KS--M-EELAEDYLMDLIDRSLVLVSKRRSDGGIKTCHIHDLLRDLCLRKAEEENFLQEISG--RR
>KAA8529814.1
-------AP--KD-NVVGFDEEAKMVKDRL--TKPEQLEVVSVVGMGGLGKTTLARKIYTDPSIEYHFYIRAWTYVSQEYNRREVFLNILSSLTE-LT-DQMERLGEELCKHLKSGKYLIVIDDVWTTM-AW-DDLKMAFPN-NGSRILLTSRHTDVALHANHN---SP-PRFLTDDESWELLHIKVF-HRA-DCPS-ELEELGKQIAKKCSGLPLAVVVVAG-LLSK----KWWKKVAESVSSYVRD----PKQ-MDILALSYKHLPHHLKVCFIYFGLFPEDFEIPVWKLLRLWVAEGFIQ-EC--L-EDIAEEYLEDLVDRNLILVAKRRSNGRIKTCRIHDMLRDLCLREAAEEKFLQEIKG--RR
>KAA8529819.1
-------TS--EE-IVVGFDNEIMMIKEQL--TGKKQQEVVSIIGMAGLGKTTLPRKVYDDPFIEYHFYIRAWSYVSQDYRKRDLLLGILSYVIE-LT-DEMEELSLKLKKGLMGRRYLIVMDDIWSVD-AS-DCLKRSFPD-NGSRIMFTSQLKDVALHAKPD---SH-LRFLTEDESWFLFQQKAF-GKE-TCPL-WLMGIGMEITKKCLGLPLAIVVTAR-SSCQ----K-FSIVGESCKKWI-N----VIE-----------------PCF-----------------------------------------------------------------------------------------------
>KAA8529825.1
-------AP--EE-NVVGFDKEVGILLDLL--TSSEELEVISVVGMGGLGKTTLVRKVFTDPRIEYEFNNRAWNYVSQEYNRREVFLGILNCVTQ-LT-DDMDKLAECVRAQLQGQRYMIVLDDVWTKN-AW-DDLKIAFPN-NRSRILLTSRNRDVAVHANPD---CE-PRFLTDDESWELLQKKVF-RKG-SCPS-ELEMLGKQIARRCFGLPLAIVVIAG-VLLN----KWWERVAES---------------------------------------------------------------IS--L-EDRAEENLEDLVDRNLILVATRRSNGRIKTCRIHDMLHDLCLREAAEENFFQRIKD--RR
>KAA8529826.1
-------PP--EE-TVVGFDQEIGEIKERL--TGEQKRQVISIVGMAGSGKTTLARKVYNDRFIIYHFSILAWTYVSQSYRKRDLLLGILKSVVE-HR-DEFEKLGDELYRGLKGRRYLVVIDDIWHIE-VW-NDLKRYFPN-NGGRIMFTTRIKEVALHAQPN---CP-PRFLSEDESWNLLQCKVF-LKE-SCPP-ALVEIGKQIVEKCWGLPLAIVVVAG-LLAK----KWWNQVAESVSSYVSD----SEQCMYTLALSYNHLPRHLKSCFLYLGAFPEDCEISVRKLTWLWIAEGFIE-KN--L-EDVAEEYLMELIDRSLVLVAKKRSTGGIRACRVHDLLHDLCLRKAKEENFLQQIYR--RL
>KAA8529827.1
-------PP--EE-TVVGFDQEIGEIKERL--TGEQKRQVISIVGMAGSGKTTLARKVYNDRFIIYHFYIRAWTYVSQSYRKRDLLLGILKSVVE-HR-DEFEKLGDELYRGLKGRRYLVVIDDIWHIE-VW-NDLKRYFPN-NGGRIMFTTRIKEVALHAQPN---CP-PRFLSEDESWNLLQCKVF-LKE-SCPP-ALVEIGKQIVEKCRGLPLAIVVVAG-LLAK----KWWNQVAESVSSYVSD----SEQCMYTLALSYNHLPRHLKSCFLYLGAFPEDCEISVRKLTWLWIAEGFIE-KN--L-EDVAEEYLMELIDRSLVLVAKKRSTGGIRACRVHDLLHDLCLRKAKEENFLQQIYR--RR
>KAA8529828.1
-------AP--EE-NVVGFDKEVGILLDLL--TSSDELEVISVVGMGGLGKTTLARKVFTDPRIEYEFNNRAWNYVSQEYNRREVFLGILNCVTQ-LT-DDMDKLAEYVRAQLQGQRYMIVLDDVWTKN-AW-DDLKIAFPN-NRSRILLTSRNRDVAVHANPD---CE-PRFLTDDESWELLQKKVF-RKG-SCPS-ELETLGKQIARRCFGLPLAIVVIAG-LLLN----KWWERVAESVSSYVMN----PEQ-MDVLALSYNHLPYHLKACFLYFGVFPEDFEIPVWKLIRLWVAEGFIQ-IS--L-EDRAEENLEDLVDRNLILVATRRSNGRIKTCRIHDMLHDLCLREAAEENFFQRIKD--RR
>KAA8529829.1
-------PP--EE-FVVGFDQEAEEIKDRL--TGEQQLQVISIVGMAGSGKTTLARKLYNDHFILYHFYIRAWTYVSQAYRKRDLLLGILCSVVE-HT-EGIEKLGEELYRRLKGRRYLVVMDDIWHID-AW-NDLKRSFPD-NGSRIMFTTRIKDVALHAQPD---CP-PLFLSEDESWNLLQRKVF-LKE-SCPP-ALVDIGKLIAEKCRGLPLAIVVIAG-LLAK----KWWNQVAESVSSYISD----TEQCMNTLALSYNHLPLHLKSCFLYFGAFPEDYEISVRKLTWLWIAEGFIQ-KD--L-EDVAEEYLMELIDRSLVLVAKTRASGGIRACRVHDLLRDLCLRKAQEEIFLQQIYK--RR
>KAA8529833.1
-------STP-EE-TVVGFDEEAMKIMEQL--TGQKQLEIISIVGMGGLGKTTLTRKVYNDPFIVYHFHIRGWTCVSQVPQKRDILLGILSCVIH-LK-NEIEMLCEMLKKCLMGRRYLIVLDDIWDIG-VW-NALRRTFPN-NGSRIIFTSRHKDVALLARPD---KP-PHFLTQDESWDLLQQKVF-RGG-SCPS-ELMDIGKEIAINCQGLPLAIVVVAG-LLAK----KWWNQVAQSVSSYIGD----PEQ-METLALSYNHLPHHLKACFLYFGAFPEDYKIPMWKLTSLWVAEGFIR-KS--L-EEVAEDYLMDLIDRSLVIVSSKKSNGGIKTCCIHDVLRDLCLRKAREENFLRQIYW--RL
>KAA8529850.1
WDPRRS-FP--EP-NVVGFETHIQELEGKL--LRDLQHGVIAIIGMPGLGKTTLAKKVYK--SVQGKFQCSAWVFVSQKPIIKDLFQDIARQVGLEES----EGVEANLSNFLLGKKYFIVIDDIWESH-PW-DALSIGIPI-NGSRIILTSRRGDVITDIGRQSSLH--VLPLDHERSKELFFKMVMSSGVTSDPE-ELENVGLQIVDKCGGVPLAIVVTTG-LLLW----RAWREVFSKLG----H-----EQ-SKTLALSYKDLPTDLKRCFLYFGHFPEDCEISAFELINLWAGEGFI--QE--V-EDVGKDYLNNLIARNLIQVVKRRFDGSVRSCRIHDLLHSLCISESEKINFLNTLDN-VRR
>KAA8529860.1
-------SPVE----VVGFDMEVKMLVDRL--TGSNELEVISVVGMGGTGKTTLATKVLNDPSISLVFNPCALIKVSQIYDRKKLFLHILSLVTR-LT-REMDMLAKDLQRRLRDRRYLIVLDDVWSKN-AW-DELIIAFPR-KRSRIMLTSRITNVAIYANGD---SP-PRFLNDDECWELLRRKVF-GIA-SCPS-EEMELGKEIAEKCHGLPLAVQVISE-SLS-----KWWKTVAANVSGYVKQ----PER-MNILALSYNTLTPHLKLCFIYFAVFPPDSIIPTWKLLRLWAAEGFIQ-EC--L-VDKANEYLDDLVNKNLIIVAKRKSNGGIKTCRIHNILRDLCLREAADEMFFRELRQ--RR
>KAA8529868.1
-------PN--EE-SVIGMFDDVKMLVHRL--TGSQHLEVISVVGMGGVGKTTLARKIYTDPSIEYHFYIRAWTYVSQEYNRRRVFLNILSSLTQ-LT-DQMEKLGEELCLHLQSRKYLVVVDDVWTRT-AW-DDLKMAFPN-NGSRILLTSRNRDVALHANHI---SP-PRFLTDDESWELFRRKVF-RGA-DCPS-ELEELGKQIAKKCSGLPLAVLVVAG-LLSK----KWWKRVADSVSSYVRD----SRE-MDILALSYNHLPHHLKVCFMYFGLFPGDFDIPVWKLLRLWVAEGFIQ-GC--L-EDIAEEYLQDLVDRNLILVAKRRTNGRIKACRTHDLMRELCLIEAAEEEFLQEIT-----
>KAA8529869.1
-------SPVE----VVGFDMEVKMLVDRL--TGSNDLEVISVVGMGGTGKTALATKVLNDPSISPVFNPCALIKVSQKYDRKKLFLGILSLVTR-LT-EEMDMLAKDLQRRLQDRRYLIVLDDVWSKK-AW-DELIIAFPR-NRSRIMLTSRITNVAIYANGD---SP-PRFLNDDECWELLRRKVF-GSA-GCPS-EEMELGKKIAEKCHGLPLAVQVISE-SLS-----KWWKTVAANVSRYVKE----PER-MNILALSYNKLTPHLKDCFIYFAVFPPDSIIPTWKLRLLWVAEGFMQ-EC--L-VDKADECLDDLVNANLIIVAKRKSNGGIKACRIQNTLRDFCLSVAAGEIFFRELRQ--RR
>KAA8529870.1
-------PN--EE-SVIGMFDDVKMLVHRL--TGSQHLEVISVVGMGGVGKTTLARKIYTDPSIEYHFYIRAWTYVSQEYNRRRVFLNILSSLTQ-LT-DQMEKLGEELCLHLQSRKYLVVVDDVWTRT-AW-DDLKMAFPN-NGSRILLTSRNRDVALHANHI---SP-PRFLTDDESWELFRRKVF-RGA-DCPS-ELEELGKQIAKKCSGLPLAVLVVAG-LLSK----KWWKRVADSVSSYVRD----SRE-MDILALSYNHLPHHLKVCFMYFGLFPGDFDIPVWKLLRLWVAEGFIQ-GC--L-EDIAEEYLEDLVDRNLILVAKRRTNGRIKACRTHDLMRELCLIEAAEEEFLQEIT-----
>KAA8529933.1
-----------E------RALVFQDIVKAL----RDD-EIVGIYGAGGVGKTRMAEEIGK--AQDKLFDEVAMASVSQDLDVRKIQGLLLNL-------K-LIGRAGQLCNRLNGRQIIVIIDDVWN-Q----INLK--------------------------------------------------K--NS------------------------------------------------------------------------------------------------------YG----------------------------------------------------------------------G---
>KAA8531091.1
DGKKQA-----HPTEIHGFNDQLQEL-EALL-LESKKFKAIGITGMGGSGKTTLAQLVFHSERIRNKFYPMIWVTSSDVLDMQRIVDNMLVELSNGKD-EGWDELLFQLRGRLLRKRFLIVLDGVWRIN-DWYSSLSHGLPKS-GGAILVTSRLEEVARSMVGE-------PLSDGESIWSIFMDSVE-KTQ-QHPTL-L-RMKDEIVDNCDGLPLAAKTLGE-IISR---QEPQPIP------------------------------------------------------------------------------------------------------------------------------------
>KAA8531348.1
TVSERLSSY--EPITIYGFDDQLQKI-EKLL-LKY-SINAVGIVGMGGVGKTALANE---------------------------------------------------------------------------SSNLSHGLPKS-RGAIIVTSRLKKVAHGMVGE-------PTLDDESCWSIFMNSVG-RKK-ENIWA-MERMKEEIVDNCCGLPLAAMTLAE-VISI---Q------------------------------------------------------------------------------------------------------------------------------------------
>KAA8531350.1
TVSKRLSFF--EPIKIYGFDDQLQKI-ENLL-LKN-SINAVGIVGMGGVGKTALANEVFY--RVHKQFDVKLWIRLSEDVDSKEIVRKILEYFKETTN----DDLLHALYDNLRDRRYLIVLDNVWHES-NWSSNLSHGLPKS-GGAIIVTSRLKKVAHGMVGE-------PTMDEESCWSIFIDSVR-RKKSENIRA-MKRMKEEIVDNCGGLPLAVMTLAE-VISI---Q-FWPDP------------------------------------------------------------------------------------------------------------------------------------
>KAA8531402.1
WHDPRV-AS--ED-EVVGIESPRDKLISIL--VAESKRVVISIVGMAGLGKTTLAKKVYDNQSVTGHFDCRAWIPVSQSYKPEDLLREMIKQFHKSRK-EGITSLISELREYLQSKR-------------------------------------------------------PLPEDKAWGLFCKKAFNTED--CPP-VLKILSLEIVRRCEGLPLAIVAIGG-LLST----KEWQKLCHSLGFELNP---HLTS-TKIILLSYHDLPCHLKPCFLYFGLVPEDFAIYGDRLIKLWIAEGFV--KT--L-EEVGEEYLNELIHRSLVQGSEDAF------YRVHDLVREIILSKFEELSFCQVL---TRR
>KAA8531410.1
-------TH--TS--VVGRDDEISKMKEIL--INSEAVSIIPIVGMGGMGKTTFAQFVCNDESVKGHYNVMMWVCVS--FDVKRILKEILESL-TKNT----DAILQRLQEELGGKRYLLILDDVWNEAPKW-DSLKSRRVN--GNYIIVTTRSNQAASVMG-----SL-PKKLAEEHCWLIFEQKAFGGIL------DLVAIGRAMVEKCGGVPLAAKVLGG-MMRS----KEWLSIQNSEIWELDN----ENG-LPALRLSFDHLPQSLKQCFAYCSIVRKGYYIRKDTIIQQWMAQGLLQ-LV--M-EDIGDGYFNTLLSNSLLEDVKMDEYNNC--WKMHDLVHDLARYVSGSDCM--TMAAGIRH
>KAA8531755.1
--------------FIVGLDVPLKELK-MLL---TDGVSVVVLSAQGGCGKTTLAKMLCHDHEIEGIYDNIFFVTVSKTPNLKVIIQKIFQH-------TGCEDAINQLEHLLRGNPVLLVLDDVWSSE----SLVQNMFRI-SGYKIVVTSRFEP--FDST---------ELLNDQDARALFCHSAFGSSSSYVP---DDDLLNEIVRGCGGFPLALAVVGQ-SLRR-----IWRRTLKQWS-SIDS--------NDLLQTSLDALDRALKECYLDLGLFPEDERIPVTALMDMWV-------ELYNL-ENDALANLHELSTRNLLVFTRKDADG-YNEVVQHDLVRELAIHRSSQHPIE-----QRKR
>KAA8531757.1
--------------FIVGFDVPLKELK-MLQ---RDGISVVVLSAPGGCGKTTLAKMLCHNEEVKGIYD-IFFVNVSKTPNLKVIIQTIYRH-------KDHEGAIDQLEHFLIAHPVLLVLDDVWSSE----SLIQNMFAI-SRYKILVTSRFVP--FDST---------KLLNDKEAMALFRHSAFGRSSSFVP---DDDLVNEIVRGCRGFPLALKVVGR-SLCG-----IWKTTLKRWS-SISS--------NDLLQTSLNALDR-VKECYLDLGSFPEDEKIPVAALMDMWV-------ELYNL-EDDALTILHDLSDRNLLVFTRNDADV-NNEVVQHDLLRDLAIHQSREGPIE-----QRKR
>KAA8531869.1
-----TCIQ--AK-YEVGIDSHVNELIKLL--YDGKDVRIVGICGMGGIGKTTIAKAVFN--QIFDQFENYCFLGDVNR-GLAYLQEQLLNEILKEKD----DWGITMINNRLCRIKVLVVLDDV--------NELHQYLAGGSGSKIIITTRDEHLLGVHK-----VD-EEPLNCEDALELFSWHAFETTH------DYVKISCRVIDYAKGLPLALKVLGS-LLH-----KQW----ESEINKLFP----NRR-VDVLRISYDSLD-TEKYIFLDIACLFKG--KELCDVIDLLTSSEFYP--------------ISVLVQRSL--------------VCMHDLIQELGKEIVFQESPKDICKVRIEG
>KAA8532317.1
-----VMTH--AS-VAIGRDQDKEIIAQLL--LCDESVSVIPTVGIAGLGKTTLAKMIYSDKMVAKHFQ-------------------------------------------------------------------------------------------------------------------------------------------------------------------------------------------------------------------------------------------------------------------------------------------------------------
>KAA8532440.1
-------AP--EE-TVIGFDQEAEMIKERL--LDRKQLEVISIVGMPGLGKTTLARKVYNDLLIVYHFYIRGWTYVSHAPVKRDLLLSILNSIVG-HM-DEMEKLGEELYKRLSGKRYLIVMDDIWHIQ-AW-IDLKNYFPN-NGSRIIFTSRITDRALYAKPD---SS-SRFLTEDESWDLLRIKVF-GKE-SYPP-DFVEIGKQIAVKCQGLPLAIVVIAG-LLAK----QWWKQVAESHSLKTKS--------------------------------------------------QCGS--------------------------------------------------------------------
>KAA8532444.1
-------AP--EE-TVIGFDKEAEMIKERL--LNRKQLEVISIVGMPGLGKTTLARKVYNDLLIQHHFYIRGWTYVSQVPRKRDLLLSILRSVVE-HK-DVIEKLGEQLYKGLSGRRYLIVIDDIWHSQ-IW-IDLKKYFPD-NGSRIIFTSRITDMALHEHDK---SD-SKFLTEDESWDLLQQKVF-GKK-SCSP-NLVEIGKQIAVKCGGLPLAIVVVAG-LLVK----GWWKQVSESVQGIGDD--------------------------------------------------EGGVS-------------------------------------------------------------------
>KAA8532448.1
-------AP--EE-TVVGFEDQANMITEEL--VGSKQLAVISIHGMGGSGKTTLATKLYNDPYIVYHFYIRGWTYVSQEYRKRDLLLGILSSIVR-L--EEIEELGGKLYRHLKGKRYFIVMDDLWHIK-AW-NYLKIFFPN-NGSRIILTSRQKEVALQAKPD---GP-IRFLTKDESWDLLQQKVF-LNE-TCPP-DLVEIGKEIAKKCQGLPLAIVVVAG-LLAK----KWWNQVAERVGSFLSD----PKQ-LDTLALSYNYLPHHLKPCFLYFGAFPEDYEIPVHKLISLWIAEGFIH-RR--L-EDVAGEYLIDLIDRSLVLVAKKGSIGRIKACRVHDLLHDLCLRKAEEENFLEKIYG--HR
>KAA8532451.1
-------TT--QE-SLVGLDAEASTIMELL--IGEKQLKVIPIVGMAGLGKTTLVRKVYNDPFIAYHFYIRGWTNVSQVYQKRDLLLSILSSAEIQIR-GECKELGEVLFRGLKGRKYLIVMDDIWNIG-AW-EDLKRSFPN-NGSRIMFTSRQVDVPLHARP--------GFLNEDESWDLLQQKAF-RKE-SCPP-ELMEIGKQIAKKCGGLPLAILVIAG-LLAK----KWWRHVEKS---------------------------------------------------------EGFIR-KI--L-EEVAEDYLMDLIDRSLVVVSRRGSNGGIKTCRIHDLLRDLCLRKSQEENFLQHISP--RR
>KAA8532452.1
-------TT--QE-SLVGLDAEASTIMELL--IGEKQLKVIPIVGMAGLGKTTLVRKVYNDPFIAYHFYIRGWTNVSQVYQKRDPLLSILSSAEIQIR-GECKELGEVLFRDL--------------------------FPN-NGSRIMFTSRQVDVPLHATP--------GFLNEDESRDLLQQKAF-RKE-SCPP-ELMEIGKQIAKKCGGLPLAILVIAG-LLAK----KWWRHVEKSVSSYITD----PDQ-MDTLALSYNHLPNHLKACFLYFGSFPEDYEIPVWQLICLWVAEGFIR-KI--F-EEVAEDYLMDLIDRSLVVVSRRGSNGGIKTC-----------------------------
>KAA8532646.1
-------K------TLTAADRTLKKVMNFI----EDK-RTIGIWGMGGVGKTTVMQLLNN--VSTTMFDVVIWVTVSKSWSIRKLQDEILSI-------E-ISGAARKLFQVLG-KKYLLLLDDVWEM-----VELYDGIPN-NGCKVILTTRRLNACRKMGTDVE-----EELSKEEAWEMFHLEVG--EV--VVP-TIKPLAEDIVKRCDGLPLALKVVGG-VLRKQ---EFWSVFLSDLKSFDVD------K-FKLLKVSYDHLKTNKKC-FLYCGLYPEDFKIRKSELIRYWIAEGFL--LT--LARVRGDVILQTLIESSLLERCE----EE---VKVHDVIRDLVLRMTSPNG--ELVRASATR
>KAA8532654.1
-------E------SLTAADRTLKKVMDCI----GDK-KTIGIWGMGGVGKTTVMKLLNN--EITTMFDVVIWVTVSKSWSIRKLQDEILSI-------K-ISGAARKLFQVLG-KKYLLLLDDVWEM-----VELNDGIPN-NGCKVILTTRVLDVCREMGTDVE-----EELSKEEAWEMFHLEVG--EV--VFP-AIKPLAEDIVKKCDGLPLALKVVGR-VLRKR---EFWSDFLRDLKSFVVD------K-FKPLKVSYDHLKTNKKC-FLYCGLYPEDYEIGKSELIRYWIAEGFL--LT--FARVKGDVILEALIDSSLLERCE----EE---VKVHDVIRDLILRLTSPNG--ELVRASATR
>KAA8532658.1
-------K------TLTAADRTLKKVMNFI----EDK-RTIGIWGMGGVGKTTVMQLLNN--ESTTMFDVVIWVTVSKSWSIRKLQDEILSI-------E-ISGAARKLFQVLG-KKYLLLLDDVWEM-----VELYDGIPN-NGCKVILTTRILNVCRKMGTDVE-----EELSKEEAWEMFHLEVG--EV--VVP-TIKPLAEDIVKRCDGLPLALKVVGG-VLRKQ---EFWSVFLSDLKSFDID------K-FKLLKVSYDHLKTNKKC-FLYCGLYPEDYKIRKAELIWYWIAEGFL--LT--LARVRGDVMLQALIESSLLERCEGD-KGE---VKVHDVIRDLVLRMTSPNG--ELVRASATR
>KAA8532681.1
-------K------TLTAADRTLKKVMNCL----GDK-RTIGIWGMGGVGKTTVMQLLNN--EITTMFDVVIWVTVSKSWSTRKLQDEILSI-------E-ISGAARKLFQVLG-KKYLLLLDDVWEM-----VELNDGIPN-NGCKVILTTRRFDVCRQMGTDVE-----EVLPKEEAWEMFHLEVG--EV--VFP-TIKPLAEDIVKKCDGLPLALKVVGR-VLRKQ---ECWSDFSRDLKSSFIN------K-FMPLKVSYDQLRTNKKC-FLYCGLYPEDYEIRKAELIWYWIAEGFL--LT--LARVKGDVMLQALIDSSLLERCE----RE---VKVHDVIRDLVLRMTSLNG--ELVRASATR
>KAA8532716.1
-------MSPRE------TKLAMMKVMEAL----KDK-DIIWIHGMGGVGKTTLVKEMGK--EEEKLFKKVVMAIISQHVDLKKIQGEILGL-------Q-FIGRANELHNRL-EDATLIILDDVWA-R----LNVADGIPFHKNSKIVITTRREQICHAMSTGIESTK-IDVLCENDSWDLFRRNAG--DA---SR-TLNSVVKSVVKHCQGLPLAIVTVGR-AMKG----KEWIEAAQELKASIVD------E-HKSLKLSYDYLEEETKSCFLLCCLFPEDHDILVEDLVRYGIGLRIF--YT--LARQKVNIAIKNLQDSCLLLTSDIP---G---TKMHDIIRDVAISIAF------FVRAHYNG
>KAA8532842.1
RL-LRR-SY--EE-DFVGLLNDVGILVAEL--VTNTHCPLVSICGMGGLGKTTVAKKVYHHRDVRRHFDGFAWVCVSQQWKAQDILQGILKKLIPEI--KEIDELFKKVYEVQKEKKCLVVLDDIWSKD-AW-NALKDAFPN-IGSKLLLTTRIKDVALHVD---PNGF-LRYLNEEESWELLQKKALDDTDSSVGI-EMEKLGRKMAGQCGGLPLAVVVLGG-VLAT----TEWETVNRNVNLYFGKDQEY-SG-SDILALSYHDLPYQFKSCFLYL--------------------------ET--R-TDVAERCLHELAHRCMIQVQVNESTGRIKSCRLHDLMRDFCLSKAKEENFLKVIDF-TRR
>KAA8533109.1
WHDPRL-AS--EA-DVVGIENPKSLLISWL--VEELTLTAISVVGMGGLGKTTLVKKAYDSVSVKKYFDCHAWITVSRSFTTVELLRAALKGFLEAAK-AGILELVNKLRNHLRQKRYVVVFDDVWSVN-AW-EAVKFALPD-CGSRIIFTTRIGDVAASL---ETTGH-TRPLPDEEAWTLFCMKAFKHNGV-CPG-ELEEMSRSILKKCGGLPLAIVTIGG-LLSK----DEWKKVHDSLATEMNS---KLEC-ERILLLSYNDLPYNLKFCYLYLSGFPEDYLIKRMKLVRLWVVERFV--LT--M-EEVAEDYLNELVSRSMIQVVQTDRFNRVRTCRVHDIMREIIQLKARDESLVTIL---VRR
>KAA8533110.1
WHDPRL-AS--EA-DVVGIENPKSLLISWL--VEEMTLTAISVVGMGGLGKTTLVKKAYDSVSVKKYFDCHAWITVSRSFTTVELLRAALKGFLEATK-EGILELVNKLRNHLQQKRYVVVFDDVWSVN-AW-EAVKFALPD-CGSRIIFTTRIGDVAASL---ETTGH-TRPLPDEEAWTLFCMKAFKHNGV-CPG-ELEEMSRSILKKCGGLPLAIVTIGG-LLSK----NEWKKVHDSLATEMNS---KLES-ERILLLSYNDLPYNLKFCYLYLSGFAEDYLIKRMKLVRLWVVERFV--LT--M-EEVAEDYLNELVSRSMIQVVQTDRFNRVRTCRVHDIMREIIQLKARDESLVTIL---VRR
>KAA8533113.1
WHDPRL-AS--EA-DVVGIENPKSLLISWL--VEKPTLTAISVVGMGGLGKTTLVKKAYDSLSVKKHFDCHAWITVSKSFTMVELLQAALKGFLEATK-EGILQLVKKLRNHLQQKRYVVVFDDVWSVN-VW-EAVKFALPD-CGSRIIFTTRIGDVAASI---DSTGH-IQPLPDKEAWTLFCTKAFEHKGV-CPE-ELEEMSQSILKKCGGLPLAIVTIGG-LLSK----KEWKKVHDSLAAEMNS---VLES-ERILLLSYNDLPYNLKFCYLYLSGFPEDYLIKRRKLVRLWVVERLV--LT--M-EEVAEDYLNELVSRSMILVVQMDPFNRVRTCRVHDIMREIIQLKARDESFVTIL---IRR
>KAA8533164.1
-------MSARK------TEMAMMKVIEAL----KDT-NIIGIHGMGGVGKTTLVKEIGK--EEEKLFKEVVMAVVSQNIDLKKIQGQILGL-------K-FTGRANELRNRL-NDATLIILDDVWE-R----VNVEDGIPFHKNCKIVITTRREQVCHVMGTRRESTK-IDVLSEEESWDLFKRNVG--DI---SP-TLNTVAKNVFQECRGLPLALVTVGR-AMKS----KEWIEAAQELKKNIVD------E-YKSLKLSYDYLKEETKTCFLLCCLFPEDHNIFIEDLVRYGIGLRIF--DT--LARRRVNTVIKNLQDSCLLLTSE-PASEG---TKMHDIVRDVAISIAV------FVRASYNG
>KAA8533657.1
-------IP--EE-TVVGFDYEAEMIKERL--TGSKQLEVISIVGMAGLGKTTLARKVYSDLFIIHHFYIRGWTCVSQCYQKRNLLLGILSSIVE-HE-DEIEKLGEELYKRLKGQRYLIVMDDIWHIE-AW-NDLKRSFPN-NGSRIMLTSRIADVALHVKPD---------------------------------------------------------------------WWEQVAESVTSYISD----TEQ-MEAVALSYSHLPTHLKSCFLYFVAFPEDHEIRASKLISLWIAEGFIH-KS--L-EDVGEEYLMDLIGRSLVIVTKKRSTGEIKACCIHDLLRDFCLRQAEEENFMELICE--RR
>KAA8534449.1
WYDHRG-DA--EA-ELVGIDKPKQELIEQL--VQSPGLKVVAVVGMGGLGKTTLVKKVYDDIEVRKHFQSHAWITFSQSFKMEELLRDLIQQLFDEIR-GSVDKLKAAIKDFLQQSRYVIVLDDIWRID-AW-HAIKYIFPS-DGSRVMLTTRNVDVASTT-CVKPHNF-IKPLSPEESWTLFCGRTF-QENH-CPS-HLEELSKCILKKCEGLPLAIVAISG-VLAL----KEWAMVYRCLGGELNN---ILLS-KKILLLSYNDLPYYLKSCFLYLSIFPEDHKIECMRLIRLWTAEGFV--NT--P-EEVAERYLNELLNRSLIQVAVTSIDGGVRLCRIHDLLREIILPKSRNQNFLAIA---ARR
>KAA8534987.1
--------------------------------MSDLQHHVVSIVGMPGLGKTTLAKKVFR--SVQDIFQCSAWVFVSQKPTIKDLLQDIARQVGLVER----EDVEANLFNFLREKRYVIVIDDIWHTQ-TW-DALSIGIPI-NGSRIIVTSRLRNVGTYIGGQYSL----LPLDQEKSKELFFKMVMTSNVTSDPS-KLENVGLLILDRCGGVPLAIVVTTS-LWLL----RAWREVLNSMG----H-----DE-SKTLALSYGDLPTDLKPCFLYFGLFPEDHEISAVDLINLRVAEGFI--QE----------------------------------------------------------------
>KAA8534990.1
W--RKN-----ER-TFVGFEERIKDLTLKL--RDD----VISIVAMGGTGKTTLAEELFRDDSSTLHFKCSAKVVVSQEPNVKELLQDIARQVGLAKD----EKVEVNLLEYLTGKRYVILFDDIWHTQ-TW-DNLYKSIPK-NGSKIIITSRQKSVGLHIGGESSL----PPLNPDDSRKLFYEMVTESPDTDLSQ-ELRDLGDQIVERCGGVPLSIVVTAG-LLSI----KAWKRVLDRMG----K-----D--SKILALSYQDLDFELKPCFLYFGLFPEDYEVSIFQLINLWVAEGFI--RA--P-EDIGEDYLAELIDRNLIQVCRRRFNGRIKSCRIHDLLHNLCISLAKKSNFFNTLSD-VRR
>KAA8534991.1
RDPRRS-FP--QP-NIVGFETHIEELEM-L--LQNTRFCMISIVGLPGVGKTTLAKEVYN--SVKANFNCRAWVYASQKPRVQYLLRDIARQVGVRKE---WADMEANLFEFLRQKRYLIVIDDIWSTK-TW-DALKIGIPN-NGSALIISSRHKRVGVYAGGDNSL----QPLDDEKSWELFSKIVKSPNETSDYP-ELLKLGRQISRRCGGLPLTVVVTAG-LLSS----RRWKAVLNKMG----E-----DQ-LNILSLSYGDLPSHLKPCFLYFGLFPEDHLFPASELINLWIAEGFI--QT--L-EDEAEGYLTELIRRNLIQIDMERYDRRIRSFRIHD-------------------------
>KAA8535362.1
-------AP--AE-TVVGFDHEVHTIKERL--IGSAPLEVISIVGMAGLGKTTLAQKLYDDPLVVHHFYIRGWTYVSQVFQKRDLLLGILSSFVQ-QR-NEIEKLGEELYKRLKGRRYLVVMDDIWHIE-AW-NDTKKYFPN-NGSIILVTSRMTHLALQTKPD---SP-PPFLTDDESWDLLQKKVF-QKN-SCPT-ELVEIGKQIVKKCQGLPLAIVVVAG-LLAK----KWWKKVAESVSSYISD----PKQ-MDTLALSYNHLPPHLKSCFLFMGAFPEDFEIPVRKLIWLWIAEGFIG-KS--L-EDVAQEYLMDLIDRSLVLVAK-KSAGVIKACRVHDMLRDLCLRKAKEENFLRNIYR--RR
>KAA8535368.1
-------AP--EE-TVVGFDHEVHTIKERL--VGSNQLEVISIVGMAGLGKTTLAKKVYDDPLVAYYFYIRGWTCVSQVFQKRDLLLGILTSFVQ-QE-NEIAELGDKLYRCLLDKRYLVVMDDIWHIE-AW-NDIQKHFPN-NGSRILFTSRMIDVAFQAKPD---SP-PRFLTDDESWNLLQKKVF-QKT-SCPT-ELVDIGKQIAKKCQGLPLAIVVVAG-LLAK----QWWKKVAESVSSYIND----PKQ-MDTLALSYNHLPPHLKSCFLFMGAFPEDFEIPVRKLIWLWIAEGFIR-KS--L-EDVAQEYLMDLIDRSLVLVAK-RSAGVIKACRVHDMLRDLCLRKAEEENFLWNIYR--RR
>KAA8535370.1
-------AP--EE-TLVGFDDEVDTIKDRL--IGSNQLEVISIVGMAGLGKTTLAKKVYDDPLVVYHFYIRGWTSVSQVFQKRDLLLGILTSFVQ-QE-NEIEKLGERLYKCLKGRRYLVVMDDIWDIE-AW-NDTKMYFPN-NGSRILFTSRMTDVALQAKPD---SP-PHFLTDDESWNLLQKKVF-QKK-SCPT-ELVEIGKQIAKKCQGLPLAIVVVAG-LLAK----QWWKKVAESVSSYINE----PKQ-MDTLALSYNHLPPHLKSCFLFMGAFPEDYEIPVQKLIWLWIAEGFIR-KS--K-EDVAEEYLVDLIDRSLVLVAK---------------------------------------
>KAA8535371.1
-------AP--EE-TVVGFDHEVHTIKERL--IGSKQLEVISIVGMAGLGKTTLAKKLYNDPLVVYHFYIRRWTYVSQVFQKRDLLLGILSSFVQ-QE-NEIEKLGERLYKCLKGRRYLVVMDDIWHIE-AW-NDTKMYFPN-NGSRILFTSRIIDVASRAKPD---SP-PHFLTDDESWDLLQKKVF-QKT-SCPT-ELVEIGKQIAKKCRGLPLAIVVVAG-LLAK----QWWKKVAQSVSSYI--------------------------------------------------------------L-EDF-------------------------------------------------------RR
>KAA8535375.1
-------AP--EE-TVVGFDHEVRTIKERL--IGSKQLEVISIVGMAGLGKTTLAKKLYNDPLVVYHFYIRGWTYVSQVFQKGDLLLGILSSFVQ-QK-NEIEQLGERLYKCLKGRRYLVVMDDIWHIE-AW-NDTKMYFPN-NGSRILFTSRINDVALQAKPD---SP-PQFLTDDESWDLLQKKVF-QKT-SCPT-ELVEIGKQIAKKCQGLPLAIVVVAG-LLAK----QWWKKVAESVSSYIND----PKQ-IDTLALSYNHLPPHLKSCFLFMGAFPEDYEIPVQKLIWLWIAEGFIR-KS--K-EDVAEEYLVDLIDRSLVLVAK-RSAGVIKACHVHDLLRDLCLRKAEEDNFLLRIYR--RR
>KAA8535387.1
-------V------PLVGAERSLEKIWKFL----MDD-EMIGVYGMGGVGKTTVMTHIHN--ENPSLAHHVCWVTVSQESSIHKLQNEIIHT-------D-LRKRAAMLYQALRIKKFVVILDDMWK-V----FLPEDGIPV---GRLLITTRSLEVCRGMQCQQS-----ESLSTEEAWDLFMKNVWS-DK--VDK-KVEEIARSIAMECAGLPLAIVTTAR-SMRGV---DDWQNALSELKRGLRE------E-FKPLKFSYDRLKEKLQRCFLYCASFPEDYYIPRVELIVYWIAEGLL--GT--RQYDMGHSILNKLENVCLLERPGG--NPY---VKMHDVIRDMALNITKEND--SKVKSNLER
>KAA8535390.1
-------A------TLVGAGRNLEKIWKFL----MDD-EIIGVYGMGGVGKTTIMTHIHN--KNPHLAHHVYWVTVSQESSIHKLQNEIISL-------H-LRQRAAKLFHALRRKNFVVILDDMWR-V----FLPEHGIPV---GRLLVTTRLLEVCRGMRCQQT-----EPLSTEEAWDLFMKNVWS-DK--VDK-KVEEIARSISMECAGLPLAIVTTAR-SMRDV---DDWRNALVELREGLVE------E-LKPLKFSYDRLKEKLQRCFLYCASFPEDYKIPIMELIVYWIAEGLL--GT--RQFDMGHSILNKLENVCLLERAVDE-NII---VKMHDVIRDMALNITKENG--SEVKSNLER
>KAA8535506.1
YFHPRI-AP--DA-DDVGIEEPKEKLISWAL-YQRQRLEVLFVVGMGGSGKTALAKKVYETVK--ENFDCDAWITLSKSIKKRELLWNIFNHIVNPKP-HSFVDLIKQLQRHLQGKRYVIVLDDLWVKD-VW-KSIAYAFPK-HS-RVIVTTRRGDIAFSC-RDNSID--VQPLPVEAAQQLFHRKAF-ETGI-CPS-SLEWRSQNILKRCEGLPLAIIEIGQ-LLSN----SEWKKLHDSLGSELDG---RLSN-MRVLCMSYDDLPYHLKYCFLYLSIFPEDYPIKRARLIRLWIAEGFI--KE--V-EDVGEEYLNELIERSLIQISEFGFDGKPRSCRVHHLMHQIILSKSGEDNFCSVV---RRR
>KAA8535569.1
-------KSTTE------RRLVFEEIMEAL----RDD-KIIGIHGTGGVGKTKMAEEIGK--KENKLFDKVAMTSVSQNPDVRKIQGELLRL-------K-LIGRA---------------------------------------------------------------------EHEAWDLFNKKVK--NS---SS-EMESVAKEVCRECAGMPLAILVVGG-VLMNY---KTWEDALEQLRNNIME------M-CSPIELSYKFLEADVKACFLLCCLFQEDAQISIDDLVRYGVGMRFL--DT--MARNRVHMLVDTLKTSSLLLEGK---DKL---VKMHDVIRDVAISIASKE---ELVTTRCKV
>KAA8535586.1
--------------VPNAIHHNVHKILGYM----KDV-RAIGIYGNGGIGKTTLLKALVN--EIEDMFDLIIWVTVSRYSGEKEIQSQVLSS-------C-LMNHETTL-HALS-KKFLLILDDVWE-W----INLDAGIPNQNGSRIILTTRSLDVCRIMATDRD-----ELISRKEAWELFHDQVG--EI---SE-KIQPYAQAIVEECGGLPLTIVVTGR-ALRKE---TVWKRALRELLLGITE--------LKQLKFSYDKLKRDIKSCFLYCALLPEDHEVNISELINYFICEGLV--GN--SAHKNGCDIIEVLVEAAMLESTHDGL------VRMHYIVRELALGIISTEAEGFMLKAQAKM
>KAA8535587.1
-------KYPKP------LHEMVNQLREYL----KSR-DIIGIYGVPGVGKTTIMENLND--KESDMFDIVICVTVEKDGNLSKIRDVILKL-------N-VQGVATLISKALK-KKYLLLLDEVFA-K----INLSEGVYD---GKLVLASRSKHVCDSMDLNEH-----EGLSKDDQWKMFRECVG--DT---RP-SIKPIVKLILKECGGIPNLILAVAR-NLRNR---ESWRSELDRLRSQLM-------E-FNVFKFAYDNLDER-KNCLLSGAFFPEEHEIYQDYLFECWKAMGFS--QT--IARNKGRNILNDLIDRETLIRSRGRM------VKMPYIFWGVARRMVGRV--------KQKR
>KAA8535624.1
-------A------PLVGAEKHLEKIWKCL----MND-EIIGVYGMGGVGKTTIVSHVNN--ENPSSTYHVYWVTVSQESTILKLQNDIIKL-------D-LSKRAAKLLKALGK-KFVLILDDMWT-V----FPPEEGIPI---GKLFITTRSLEVCRGMKCQER-----EPLSPEEAWKLFVEKLGS-DK--LNP-EIEEIAKSMAEECAGLPLAIITIAR-SMTGV---DDWRSALYELREGLME------Q-FNLLKFSYDRLKEILQQCLLYCALFPEDYKIPRVDLIVDWLAEGLI--RT--REYDRGHAILNKLENVCLLEKAED--EGI---VKMHDVIRDMALNITRKNG--SLVKANLER
>KAA8535630.1
-------A------LLVGAERNLEKIWKCL----LDD-EIVGVYGMGGVGKTTIATHIHN--KNPSSIDHVYWVNVSQESSIHKLQNEIIKL-------D-LRKRATKLFHALGRKRFVVILDDMWK-V----FNPEDGIPV---GRLLITTRLLDVCRGMQCQQS-----EPLSTEEAWELFIKNVGN-DK--LDQ-HVEEIARSIALECAGLPLAIVTTAR-SMRGV---DDWRSALYELREGLME------P-FKILKFSYDPLNKILQQCLLYCALFPEDYNIRKVELIVLWIAEGLL--EI--RQYDRGYSILNKLQNVCLLERA--------------DVIRDMALNITKENG--PMVKS----
>KAA8535637.1
-------AL--DR-PLVGAERNLETILKCL----MND-EIIGIYGMGGVGKTTILSHVHN--ENHSSTYHLYWVTVSQESSIHKLQNDIIKL-------D-LSKRAAKLFKALRK-KLILILDDMWT-I----FPPEEGIPI---GKLIITTRSLEVCRGMKCQER-----MPLSEEEAWELFVKKLGS-EK--LDP-EVEEIAKSIAKECAGLPLAIITIAR-TMIVV---DDWRSALYELQEGLME------Q-FNLLKFSYDRLKVILQQCLIYCALFPEDYKIPRVDLIVDWIAEGLI--RT--RKYDRGHAILNKLENVCLLENAVD--EGM---VKMHDVIRDMALNITRENG--FMVKANLER
>KAA8535640.1
-------A------QLVGAESILEKIWKCL----MDD-EIIGVYGMGGVGKTTIATHIHN--ENQSSIDHVYWVTVPQESSIYSLQNDIINA-------D-IRRRATNLFKELRKNKFVLILDDMWT-T----FPPEEGVPI---GKLLITTRSLEVCRGMKCQEK-----ESLFPEEAWELFIKKLGN-DK--LAP-EVEEIAKSITKECAGLPHAIVTIARMSMRDV---EDWRSALHELREGFME------Q-FNLLKFSYDQLKEILQQCLLYCALFPADCKIPRVELIVLWIAEGLI--GN--REYDRGHSILNKLENVCLLESVQD--DGI---VKMHNVIRDMALNIA-KNG--PMVKANLDK
>KAA8535641.1
-------K------PLGGIDKNLETIKKWL----IDE-YTIGIHGMGGVGKTAIVTLVYN--ENPTSADHVYWVTVTAESSIHKLQNDITKL-------D-LRKRAADLYKTLRRKKFVLIFDGMWN-V----FSPTDGIPV---GKLIVTSRSLTVCRGMNCQQS-----EPLVEDEAWNLFRQNVWTGNM--LDQ-SVEEIARSVAMECAGLPLAIITTAR-SMKGV---EGWRNALDELREGLME------E-YKRLKFSYDRLKEKLQRCFLYCASFPEDYKIPKVDLIIYWIAEGLL--QT--RKFDRGRAILKKLEDVCLLESVKE--DGI---VKMHDVIRDMALNITKENR--LTVKSNLER
>KAA8535642.1
-------A------PLVGAERNLEKIWKCF----IND-EIIGAYGMGGVGKTTIATHIHN--ENPSSADHVYWVTVSQESSIHKLQNDIIRL-------D-LRKRATRLFNALGRKKFVLILDDMWK-V----FLPQEGIPI---GKLLITTRSLEVCRGMKCQQT-----DPLSTEEAWDLFMKNVGS-EK--LDK-KLKEIARSISEECAGLPLAIVTTAR-SMTGV---DDWRNALDELREGFME------K-FKKLKFGYDHLKKRLQQCFLYCALFPEDYKIPKMDLIVYWIAEGLL--RT--RKFDRGHFILNKLENVCLLESAKD--YGI---LKMHDVIRDMALNITKENG--GMMKSNLER
>KAA8535644.1
-------E------RLGGIDKNLETIKKLL----IDE-YTIGIYGMGGVGKTTIVTLVYN--ENLTSADDVHWVTVTEESSIHKLQNDITKI-------D-LKKRAADLYKTLRRKKFVLIFDGMWN-V----FSPTDGIPV---GKLIVTSRSLTVCRGMNCQQS-----EPLVEDEAWDLFRQNVWTGNM--LDQ-SVEEIARSVAMECAGLPLAIITTAR-SMKGV---EDWRNALDELREGLME------E-YKPLKFSYDRLKEKLQRCFLYCASFPEGYKIPKVDLIIYWIAEGLL--QT--RKFDRGHVILNKLENVCLLESVKE--DGI---VKMHDVIRDMALNITKEKR--FTVKSNLER
>KAA8535648.1
-------A------PLVGAERNLEKIWKCF----IND-EIIGVYGMGGVGKTTIATHIHN--ESPSSADHVYWVTVSQESSIHKLQNDIIRL-------D-LRKRATRLFNALGRKKFVLILDDMWK-V----FPPKEGIPI---GKLLITTRSLEVCRGMKCQQN-----EPLSTEEAWDLFTKNVGT-EK--LDQ-KIKEIAMSIAKECSGLPLAIVTTAR-SMTGV---DDWRNALDELREGFME------K-FKKLKFSYDRLKEKLQQCFLYCALFPEDYKIPKMDLILYWIAEGLL--RT--RKFDRGHFILNKLENVCLLESAKD--YGI---VKMHDVIRDMALNITKENG--GMMTSNLER
>KAA8535662.1
-------S------DLVGAEKHLEEIRTFL----KDD-KIIGVWGMGGVGKTAIVTHIHN--ENPSCADRVYWVTVSQDSSIQKLQNDIINL-------D-LKKRAAMLSNALQRKKFVIILDDMWI-E----FSLEEGIPIMISGKLLITCRSLEVCHKMKCQKQ-----EPLPTKEAWALFMKEAGSDQKVEIDT-NIVHVAKCIAEECAGLPLAISTSAK-SMTGG---DSWENALHELREGSME------R-FKVLKSSYERLKTTFQQCFLYCAFFPEDYNIPKVELIVHWIAEGLL--KT--WKYDLGHSILKRLENVCLLESGQD--NNI---VKMHDVIRDMALNIAKEND--HKVKSHLER
>KAA8535694.1
-----GCIQ--NE-DLVGIESRVEKLNSLL---SRNDIRIIGIWGLGGIGKTTIAQAVFN--QSSYQFEGRSFLQNVNH-GVQHLQEKLISDVLGQNE----REGINMIKNRLHNKRVLVVLDDV--------DHLGQSLAGGLGSRIIITTRDKHLL---H-----VD-ASLLNNDEAIRLFSMNAFKLDH------EYEKLSYDVVHYAGGLPLALKVLGS-FLF-----GIW----RSAVDSLVP----EEE-LEKLKISYDGLR-IEKEIFLDIACFFH---LIEDSVIRILDSFDFHA--------------IRVLIEKCL--------------PIMHDLIRDMGRHIVCGGYRNEVRNVEVEA
>KAA8535730.1
-------A------PLVGAERNLEKIWKFL----IDD-EIIGVYGMGGVGKTTVMTHIHN--ETPSLAHHVYWVTLSQESSIHKLQNEIISL-------H-LRKRAAELFHALERKKFVVILDDMWK-V----FLPEDGIPV---GRLLITTRLLEVCRGMQCQQT-----EPLSIEEAWDLFMKNVWS-DK--VDK-KVEEIARSISMECAGLPLAIVTTAR-SMRGV---DDWRNALVELREGLIE------E-FKPLKFSYDRLKEKHRRCFLYCASFPEDYKILRVKLIVYWIAEGLL--GT--RQYDMGHSILNKLENVCLLERAEDE-YPI---VKMHDVIRDMALNITKENG--SEVKSNLER
>KAA8535813.1
-------MSDRK------TEMAMIEVIEAL----KDT-NIIGIHGMGGVGKTTLVKEIGK--EEENLFKEVVVAVVSQNIDLKKMQRQILGL-------K-FTGRANELRDRL-NDATLIILDDVWA-R----LNFADGIPFHKNCKIVITTRREPVCHVMGTRREST----------------------------------------------------------------------------------------------------------------------------------------------------------------------------------------------------------
>KAA8536606.1
--------------GIKSREEVLDRI-VNLL-KN--KVQRIGIHGTLGIGKTTIMQNLNNHAEVAKMFDIIIWLKLPKNFSRQAIMRRFMQRLKLSIE----MEVAKIISEKLEGKKYLLLLDD--------LSQVGIPAPDRNGCKMVLTARLPHVAFHM-NV-------SLSNDQEAWKMFQVFLP-LTE------NQLRLANYLCRGCGGHPLYIETVAK-TFKL---NWDWPEE--------DH--------QGIMKFCYDQLDDDMKKCFLYGALYPEDRDIYIDYLVECWAAEEFL--NS-YI-R--GHAILDDFKNVSF--------EGKDEYVRMHKCLRKVALSILSKNEC--LVKTAWKQ
>KAA8536802.1
-------P------KLIGFQNNLQKILEFL----KKD-DFIGIYGMGGVGKTTLATHIHN-EESNNIFHNVYWVTVSHDFSIHKLQDMIVLK-------RDLRQRAAELSRALQRGKCILILDDVWN-H----FCLEEGICL---CKLILTTRSIDVCRRMACYET-----ESLPEKETWDLFKDTLG--HR--LSL-DIEKVALSIAKRCAGLPLGIITMAG-SMRGV---KEWRNVLEELENGQMQ------E-FPLLKLSYDRLKAKLQHCFLYCALYPEDENINRQELITFFIVEGII--KS--MKLDMGHTLLNKLENACLLESCRD--FGR---VKMHDLMREMALKITKVS----MVAADLEK
>KAA8536806.1
-------P------KLMGFQNNLQKILELL----KKD-DVIGIYGMAGVGKTTLATHIHN-EESKNIF----WVTVSDGCSIRKLQDMIVLK-------QDLRKRAAELSRALKRDKCVLILDDVWD-S----FPLEDGICR---CKLILTTRFSNVCGRMACDKN-----VSLPEEEAWDLFKDTLG--HG--LSP-NIEKVALSVAKRCAGLPLGIVTMAG-SMRGV---NEWRNVLEELESGQMQ------K-FPLLKLSYDRL-AELQRCFLYCTLYPEDEKIERNELITFFIVEGII--KT--MKFDKGHSLLNKLEHACLLESCKN--RGR---VKMHDLTREMALEITKVS----MVAADLEK
>KAA8537050.1
-----KLIK--LE-DLVGMDSRLAEVGSLL---SGDDIRMVGICGMGGIGKTTIAKAVYD--LLSCQFEGSSYLANVKH-GLELLQEQLLNEVLMESD----DKGTNMIKNRLPCMRVLVVLDDV--------DRSEQALAKGLGSRIIITTRDVHLLDRYE-----VN-YKELNYEEAVKLFSCKAFKRNQ------GYEELIEKVVYCTKRVPLALKLLGS-FLS-----GEW----ESALNRLSP----NPQ-LEILKISYDGLE-TEKELFLDIACFFKG--ENKDYVAKLLDGCDLYP--------------ISILVQKSL--------------LLMHDLIQEMGWHIVRQESPKEIYHVTVEG
>KAA8537699.1
--------------LGVGMELGKRKVKEMIG---RDDFVVVGISGIGGSGKTTLAREICIDDQVRSHFNRVFFLTVSQSPNVEQLRSRIW----------GTNDTIPQWNLQYRVVRTLVVLDDVW-SL----SVLEQIFRV-PGCKTLVVSRNKPAVINCT---------ELLGEDEAMSLFCHSAFGQKS--IPLGNNENLVKQVVNECKGLPLALKVIGA-SLRD-----FWTSAKNRLS-PISH--------IQLLKISVDYLPK-VRECFLDLGSFPEDKKIPLDVLVNMWL-------ELHDI-EEEAFAILIELSDKNLLV---KDADMSYYEVSQHDVLRDLAIHLSDCERIN-----QRRR
>KAA8538809.1
-------KSTTE------RRLVFEEIIEAL----RDD-KIIGIHGAAGVGKTKMAEEISK--KENKLFDEVAMTSVSQNPDVRKIQGELLDL-------K-LIGRASQLCKRLNGKKIIVIIDDVWN-Q----INLKERIPFIKGCKIVLTSRSSSVCHQIGVQKC-----GFLPEHEAWDLFEKKVK--NS---SP-EMESVAKE---------------------------TWEDALEQLRNNIME--------HSRIELSYKFLKADVKSCFLLCCLFQEDTQISIDDLVRYGVGMRFL--DT--MARNRVHMLVDTLKISSLLLEGR---DEF---VKMHDVIRDVAISIASKE---ELVTTRCKV
>KAA8538883.1
-------TIMGE------RKSTFNSIMEAL----KDD-SVIGVYGTGGIGKTTLLKEVVK--EEHKIFDTIVMAVVSQTPDVRKIQDEIVEL-------K-FSGRARRLSERLREKTILVILDDLWT-R----LNLEDGIPCHKGCKILLTSRGQDVCNQMNTQAY-----KVLSFPEAWDLFRKMAG--NF---SP-DLHNLAMEVAKECGGLPIAIVTVAT-ALKS----KVWRDALQQFKNNIMR------D-YSRLQLSYDFLEKELKSCFLLCCLFPEDHDILIEDLVRYMMGLRLF--HK--LARDRALTLVDNLKDRCLLLAGN---EG----VRMHDVIRDFALSVVSKG---ELVKINHTA
>KAA8538887.1
-------TIMGQ------RKSTFNLIMEAL----KDD-KVIGVSGMGGIGKTTLVKQVAK--DEDKIFDKIVMAVVSQTPNVRKIQGEIVGL-------E-LSGRARCLSERLQEKTILVILDDLWT-K----LNLEDGIPCHKGCNILLTSRDEDLCNQMNTQAH-----EVLSPPEAWDLFRKMAG--NF---SP-DLNNLAMEVVKECAGLPIVIGAVAT-ALKS----KFWRDALIQFKNNIMD--------YSKLQLSYDFLEKELKSCFLLCRLFPEDNDILIEDLVRYGMGLRLF--HN--LARDRALVLVDILKARCLLLAGN---EG----VRMHDVIRDMALSVASKG---ELVKVNHTG
>KAA8538977.1
KEWPRPPTT-----FIHGRNKDKEEIIKLLL-IIETNFDVIPIVGMGGIGKTTLAQHVFKDERVGNHFNLKAWVCVSEDLDV-RITRAILESFTPTPC-KE-DALQLQLNETLKGKKFLLVLDDVW------WNVLRSPFRAAQGSKIIVTTRSSDVALQM-GT-------ENLSNDDCWLIFAQQAF-----QNTNISLEFTGKKIVEKCSGLPLAATTLGS-LLRF---KDIWNLSP-------EE--------NNILKLSYHHLPSHLKRCFAYCAVIPNDYAFEKEEVVLLWMAQGLIQ-NQ-QI-EDLGRQYFDELVSRSF-----Q--SGSSSRFVMHDLINDLA-KVVAGKMCFRLDNMMARH
>KAA8538986.1
RPDLRE-DA--EA-ELVGIKKSKEELIKRL--MEESQLALVSVVGMGGLGKSTLAKKVSDDQDVKKYFQNHAWIIVSQSFKIEDLLRDMIAQFYGEIK-QGVQRLKEILREFLQHKRYLIVLDDIWSLH-AW-EAIKHALPD-CGGRIMITTRFADIAAAA---SVKSN-IQPLSPEESWILFCKKAF-RQNI-CPP-HLQRLSEKILKKCEGLPLAIVAVGG-LLSS----KEWEVIHRSLVAELND---SLKN-MKILSLSYNDLPHYLKCCFLYMAIFPEDDLIEPMRLIRLWTAEGFV--MT--L-EEVAECYLNELINRSLVQIAETTTDGRVRRCRIHDLLREHIISKSRDLNFVTIM---IRR
>KAA8539032.1
W--RET-LT--EA-DVVGIENDVKLLVNRL--IWEKRRAVVSIVGMGGLGKTTLAKKVYNNGEVRRYFSCHTWISISQEYNVRDLLQRVIQDVMVLPR-KMIQDLRYKLAEYLKTRRYLIVVDDIWSME-GW-DAFLPAFP--NGSRVMLTTRIKDVALYADAQSVP----KFLSETKCWELFCKKVFGNARVIFPP-ELERLGKAIVAKCGGLPLAIIVLGS-MLSR----KEWEKIYKSISWQLGE-----NH-SGILDLSYNNLPYYLKSCFLYCGSYPEDSEFSTRKLIKLWIAEGFI--EM--M-EEVAEDYLGELIQRSMIQVAKKSFNGRVKTCRIHDLLRDFAISEAKDSKFYEICAH-VRR
>KAA8539114.1
---------MKE------RKSTFNEIMEAL----RDD-QIIGIYGMGGIGKTTIVKDVAK--EKDNLFDEIVMSVVSQTPNVRNIQGEILGL-------I-LIVRAGRLCERLHVEKILVILDDLWT-R----LDLEDGIPHHKGCKIVLTSRSQDVCREMNTQVH-----GVLSELQAWNLFRETAG--DA---LP-DLHPVATKVAKECAGLPIAIVTVAM-ALKG----KAWSDALHQLRANIMR------N-YSSLELSYNYLEEEVKVIFLLCCLFPEDIDIPIEYLVRYGMGLRLF--CK--LARDRVHFFIENLKACCLLLDGK---EG----VRMHDVVRDFALSVASQG---QLVRIDHTA
>KAA8539120.1
-------ISMKE------RKSTFNEIMEAL----RDD-QIIGIYGMGGIGKTTIVKEVAK--EKDNLFDEIVMSVVSQTPNVRNIQGEILGL-------I-LIVRAGRLCERLHVEKILVILDDLWT-R----LDLEDGIPHHKGCKIVLTSRSQDVCREMNTQVH-----GVLSELEAWNLFRETAG--DA---LP-DLHPVATKVAKECAGLPIAIVTVAM-ALKG----KAWSDALHQLRANIMR------N-YSSLELSYNYLEEEVKVIFLLCCLFPEDIDIPIEYLVRYGMGLRLF--CK--LARDRVHFFIENLKACCLLLDGK---EG----VRMHDVVRDFALSVASQG---QLVRIDHTA
>KAA8539674.1
QRRFRR-SY--ED-DVISLEASTRAMMAEL--MKEERLRVVSIVGMGGFGKTTLAKKIYNHDNVKRHFECHAWTFISQQYATRDVLLGILTKVFSPSP-QVLEELVEKLYNFLRGKRYLMVLDDIWSNE-AW-DSLKVSFPN-MGSKILLTTRNKEVALHAD---PWSS-PPFLNDEESWDLFCRKAFIVGDQGCPP-ELVNLGKKMMKKCGGLPLALVVLGG-LLAT----SEWQAVQRNINAHLFESQHY-GG-YGILSLSHHELPYYLKPCFLYLGHFPEDWEIKKKKLIRLWIAEGFIS-ET--V-EDVAEQCLEELINRCMVQLVRRDSTGRVKTCRIHDLMWDPCVSMAREESFLGIIRH-SRR
>KAA8541064.1
-------PSVLE------RGRVFKKIIEAL----RDD-TIIGIYGMGGVGKTTMVEEVRE--KKDKHFDEVTCAVVSQNLDVRKIRGDILSL-------N-LVGRAGHLYNRLDGRKILIILDDVWE-K----LNLKQGIPSFKGCKILLTSRSHDVCVKNNCRDP-----GVLSEEEAWDLFKKEVG--NL---NA-QIQPVAKK--------------------------------------DIID------K-FSSLEWSYNHLKEDARSCFLLCSLFSEDADILIDDLARYAMMMGLL--DT--LANNRVRGLVKTLKYSCLLLGGGSY-EET---VRMHDIIRDVAIKIASRD---KLVKTCKRA
>KAA8541066.1
-------PHVLK------RGRVFEEIIEAL----RDD-TIIGIYGIGGVGKTTMVEEVRE--KKDKHFDEVTWAVISQNLDVRKTQGQILSL-------D-LVGRAGLLYNRLDGRKILIILDDVWE-K----LNLKEGIPSVKGCKILLTSRSREVCVKNNCRDP-----GDLSEEEAWDLFKKEVG--DS---NA-QIQPVAKKVCEQCGRLPLVVRVVGA-TLKN----KAWDDALEQLRNDIID------K-FSSLEWSYNRLEEDARSCFLLCSLFPEDANILIDDLARYAMVMGWL--DT--LANNRVRQLVEILKYSCLLLGGG---EEA---VRMHDIIRDIAIKIASRD---ELVKTRKKA
>KAA8541620.1
---ERYRGTDS---QVRGRDQDLNNLVNRLLETHS---HIISIVGMGGIGKTTLARLAYNCAEIKAHFQITIWVCVSKPFDEKAIVEDV-------------GRKIEEHVE-IKGREYLLVMRSF--------QDIEK-----GG----------NVRFKMH---------QFLTKKECFI-------KVDS------GIEPLSETI-RLIRAEPFPVPIANT---------KFWVQSFYDCPSGVDL---HHLT-LRALDLSRNRLY--LK---LHLSKLPEG-EIDRTRLKML--PKGIGR-RT--LGDSATACKLGDLKN--------LNYRGK---LKIEDAIEDLCLDFC-------LVQVVFEV
>KAA8541621.1
---ERYKGTVS---QVRGRDQDLNNLVNKLLETNS---HIISVVGMGGIGKTTLAQLAYNCAEIKAHFDITMWVCVSTPFDQKAIVEDV--A-------NNV-EVLRRVGNLISEKKFLLTAISA--------QSVLQ--------------------FKAN---------------EVGV-------RKEN------PVFRLTEEIDEAIKG-------------------KFLKDPLF----NFDQ--------FEFLRLNRNK----FKHPYLENQQLPDSAENEFRILNSLTNPVGSNS-RS---GTTITDSTTGDFRNEDF-----SNYEYG---AKIKDLLRDVCVRVY-------SVRKNFRR
>KAA8541622.1
---ERYKGTVS---QVRGRDQDLNNLVNKLLETNS---HIISVVGMGGIGKTTLAQLAYNCAEIKAHFDITMWVCVSTPFDQKAIVEDVIEA-------NLIGRVIEEHVE-IKGREYLLVMRSF--------QDIEK-----GG----------NVRFKMH---------QFLTKKECFI-------KVDS------GIEPLSETI-RLIRAEPFPVPTDYT---------KFWVQSFYDCPSIVDL---HRLT-LRALDLSRNRLD--LK---LHLSKLPEG-EIERTRLKML--PKGIGG-RT--LGDSAAACKLGDLKN--------LNYRGK---LKIEDAIEDLCLDFC-------LVQVVFEA
>KAA8542603.1
------------------TDRYLAEIWNYI----QAD-EVIGVYGMGGVGKTTIMKEIYNAKKNRERFDNVFWVTVSKASNVEKLQGDIIGF-------KTLTRRAGILFDALERKRFVLILDDLWT-S----FPLEEGIPN-NGCKLILTT---------------------------------------S--VDV-KIQK----IAKECDGLPLALVTDGA-ALRNV---NDGQNALMALGGNVME------K-FSRLRFSYDRLKDATRLCFLYSALYPEDCDIYTKQLIEYWMWEGLL--GR--IQICKGEMILNYLKDSCLLESAGE--RGE---VKMHDLIRDMAIEITKTS----MIRADVER
>KAA8542761.1
-------T------KMVSTERTLKEIWNYI----LAD-KVIGVYGKGGVGKTTIMKEIYNAKKNGKRFGNVVWVTVSKELDIHKLQEDIIGL-------E-LVRRAGKVFDSLERKRFVLILDDLWK-Q----FSLEDGIPI-NGCKLIFTTRSLHVCRHMETEKQ-----KALSDKESWDIFVEKVG--SS--VDQ-KIQKLAKEVAKECGGLPLALVTIGR-ALRNV---NDWQNALASLKGNVME------K-FSQLRFSYDALKHTTRLCFLYSALYPEAHQIKAKELIEYWMWDGPL--GR--IQIWKGEMILKDLIDLCLIENASE--GGE---VKMHDLIRDMAIDIMKTR----MIQADVER
>KAA8544432.1
YLYPRV-SP--EA-EIVGIEEPRDKLTTWAI--KESKLKVMFVVGMGGLGKTTLVKKVYETIK--EGFNCSAWITISKSEKKEELLWTMFKRLFDSTN-RGFVELMNKMRGYLQRKRYVIVLDDLWSKD-VW-ESIKNAFPN-HG-RIIITTRRGDIAHLC-SQNYVT--VQPLPQEKAQELFYKTTF-PSGE-CPT-GLVGWSNKILKRCDGLPLGIITVGN-LLSK----KAWKRLHDSLGSELNG---RLSI-MEVLSISYNDLPNYLKYCFLYMSIFPEDYAVKRGRLVRLWISEGLV--KT--L-EEVGEEYLEELMYRNLVQVSEIDFDGRARSCRVHDFLHKIILSKSHEENFCTVS---IRR
>KAA8544520.1
WVRNHGESS--DD-DLVGIEDDRQLLVEWL--MGDAQRTVVSVVGMGGSGKTTLAAKVYNSQIVKRNFDCSAWITISQTYAIEDLFKGMIKEFYVAAK-MDLRQLLELLVKYLRPKRYVIVLDDVWNIN-LW-REINVSLPD-NGSRIMLTTRKEDIASF--SFGVGSY-VQPLGKSEAWTLFCMKAFNPNKN-CPQ-NIESLARALVDKCEGLPLAIVALGG-LMST----KDWRKAYNSLNWELNP---MLEV-KSILFLSVNDLPYRLMCCFLYCCLFPEDYLIRRKRLIKLWIAEGFV--IT--L-EEVAESYLMELICRSMLQVVMRNPLGRPKACKMHDLMRELALSTSKVEKFCAIY---ARH
>KAA8544692.1
YFHPRI-AP--DA-DDVGIEKPKKKLISWAL-YQRQRLKVLFVVGMGGLGKTALAKKVYETVK--EKFDCHACITLSKSIKKRELLWNIFKHIGNPKP-NSFVDLIKQLHRHLQDKKYVIVLDDLWIKD-VQ-KSIRYAFPK-HS-RVIVTTRRGDIAFSY-RDNSID--VQPLL---------------------------------------------------------------------------------------------------------------------------------------------------------------------------------------------------
>KAA8547063.1
-----------EV-----QKEEVEELKTSL--LQQSQLSIIFVRGAVDSGKSRVVSE---CDKVKRHFNHMVWVRVYGSTTI-DTLTSILKS----------ERLSNQICNYLKHERYLLVLDGM--ED----DDLINLRPD-HGGKVVVIARGR-VRTHQECNDI-----GPLSTDDALMLFRASSL----LQLPS-EISV--EEIVTSCRGSSLGISIIVG-ILST----DAWNKVREQLN-PVDD--------ISIARV------RH----FLYFG-F---------ASSKSFVADG----PT---AEEAGGRLFNQLIQRNILAKAR---DTDVEACRVLVPMRDFCYSCNSNSPCL-----DIRR
>KAA8547229.1
--------------FIIGMDAPLKELK-MLL---KDGVSVVVLSAPGGCGKTTLAKMLCHDNEIIGSFDNIFFVTVSETPNLKFIIQKVFQH-------KGYDDAINQLESLLIGDPVLLVLDDVWSSE----SLIQNMFRV-PGYKILVTSRFVP--FDST---------ELLNDKDAMALFRNSAFGSSS--VP----DDLVNEIVKGCRGFPLALKVVGG-SLRG-----VWRRTMKQWS-SIDS--------SELLQTSLDALDK-IKECYLDLGSFPEDQRIPVSALMDLWV-------ELYNL-EDHALANLHELSTRNLLVFASKDADG-YNEVMQHDLLRELAIHQSNDKPIE-----LRRR
>KAA8547231.1
--------------FIIGMDAPLKELK-MLL---KDGVSVVVLSAPGGCGKTTLAKMLCHDDEIIGSFDNIFFVTVSETPNLKVIIQKVFQH-------KGYDDAINQLESLLIGDPVLLVLDDVWSSE----SLIQNMFKV-PKYKILVTSRFVP--FDST---------ELLNDKDAMALFRNSAFGSSS--VP----DDLVNEIVKGCRGFPLALKVVGG-SLRG-----VWRRTMKQWS-SIDS--------SELLQTSLDALDK-IKECYLDLGSFPEDQRIPVTALMDLWV-------ELYNL-EDHALANLHELSTRNLLVFASKDADG-YNEVMQHDLLRELAIHRSNDKPIE-----LRRR
>KAA8547232.1
--------------HIVGLDLPHKELK-LLL---KDDVSVVVISAPEGYGKTTLAKMFCHDDEIQGIFDNIFFVTILKTPKLELLVKKLFRH-------EGYDDAINQLEYLQIGNPVLLILDDAWPSE----SLIQNMFPI-PGYKILVTSRFEP--FDST---------QLLNDDDATDLFCHWAFGSSC--VP----DDLVNEIVRGCGGFPLALTLVGQ-SLRG-----IWRRTLKEWA-SI----------------------------------YP----------------------------------------------------------------------------------------
>KAA8547411.1
HLLSRWSSPLYDHTQVVGLEEDTQKLKDWLFEANDG-ILAIGIVGMGGLGKTTVAQKVFNDRSVEDRFERRIWVSVSQTFTEEQIMRSILRGLGDASVGDDQSELLKKINQYLSGRRYLIVMDDVWSLDNTWWSRIYEGLPKGNGSSVIITTRNEEVARKMGVGEARTHKPKFLTEDDSWLLFRKIAFAATQGKCTHPELENVGKEIVEKCGGLPLAIKAVGGMMLCKPPYHREWRQIADHFQEELNGDPENGDHVMASLQLSYDELPSYLKSCFLFCSLYPEDCVIPKEQLIRCWIGVGFVPMRSGRLSTEAGENCFSELTNRCLIEVIDKAYNGMIYTCKIHDMVRDLVLKIAKDDAFFIPDDGNCRH
>KAA8547764.1
-------TS--ES-EIYGRDEEKEKIVEIL--LNDDNVSVYAIWGMGGLGKTTLAQLVYNDGRVERHFEMRIWVCVS--FDILKLTRAILESI-EGSP----DPLQRRLQEKLSGKRFLLVLDDVWNECHKW-DGLKDLLMC--GNMIIVTTRIQQVALIMA-----TL-PGCLSEDDSWTLFKRRAFGREE------VLETIGKEIVKKCKGLPLALKALGS-LMRF----KEWVSVKESDIWDLED----GNS-LPVLRLSYDNLP-HLRQCFAFCCIFPKDYPMQKDMLIQLWMANGFIQ--G--L-EEIGHEIFNDLVWRSFLQDVKENLWGEM--CTMHDLMHDLASSIMRNECS--ILEPKVRH
>KAA8547765.1
-------TS--ES-EIYGRDEEKEKIIEIL--LNNDYVSVYAIWGMGGLGKTTLAQLVFNEGRVDRHFELRIWVCVS--FDILRLTRAILESI-EDSS----DPLQKRLQEKLSGKRFLLVLDDVWNECHRW-NGLKDALRR--GSMVIVTTRIQQVALIMS-----TL-PGCLSEDDSWNLFKQCAFGREE------SLERIGKEIVKKCGGVPLAVKALGS-LMQF----KEWLSVKESEIWDLGD----ENS-LSALRLSYDNLP-HLRQCFAYCSIFPKDYPIEKDFLIQLWMANGFIQ--G--L-EDIGHEIFNDLVWRSFLQVV--DHWGEV--CKMHDLMHDLARSIMRNECF--IVEPKVRH
>KAA8547768.1
-------TS--ES-EIYGRDEEKEKIVEIL--LNDDNVSVYAIWGMGGLGKTTLAQLVYNEGRVERYFEMRIWVCVS--FDILKLTRAILESI-EGSP----DPLQRRLQEKLSGKRFLLVLDDVWNECHKW-DGLKDALMC--GSMIIVTTRIQQVALIMA----STL-PGCLSEDDSWTLFKRRAFGREE------VLETIGKEIVKKCNGLPLALKALGS-LMRF----KEWVSMKESDIWDLED----GNS-LPALRLSYDNLP-RLRQCFTFCCIFLKDYPMQKDMLIQLWMANGFIQ--G--L-EEIGLEIFNDLVLRSFLQDVKEDFRGEM--CTMHDLMHDLASSIMRNECS--ILEPKVRH
>KAA8548710.1
-------K------EISSLERNINQIWEYL----MDE-DIIGVYGMGGVGKTTILKHINN-KKENVKFDYAIWVTVSKELNIFKLQNDILKE-------D-IMRRAALVSEMLS-KKYVLILDDVWE-K----IDLEKGIPE-SGCKLILTTRSFDVCRCMGC-KE-----EVLSKEEAWNLFSDKVG--QD--DVP-SLEPLVKEVAEECAGLPLAIVAIAC-SMRKV---YQWQNALNEMKDSVRE------E-FERLEFSYNRLQLKIKFCFLYCSLYPEDFDIPRGELVYFWIIEGLV--RS--RQFDRGLTIVDMLVNNCLLQSSSD--TS----VKMHDLMRDMALKITRKN----MVKADLEK
>KAA8548711.1
-------T------EISSLERNINRIWEYL----MDE-EIIGVYGMGGVGKTTILKHINN-KKENVNFDYAIWVTVSKALNIFELQKNILKE-------E-IMRRAGMVSEMMS-KKYVLILDDLWE-K----IDLEKGIPE-SGCKLILTTRSSDVCRYMGC-KE-----EVLSKEEAWNLFSNKVG--QD--DVP-SLEPLVKQVAEECAGLPLAIVTIAC-SMRKV---YQWKNALNELKDSVRE------E-FERLEFSYNRLQLKIKFCFLCCSLYPEDFDIPRKELVNFWIIEGLV--RS--RQFDRGLSIVDMLVNNCLLQSSSD--TS----VKMHDLMRDMALKITRKN----MVKADLEK
>KAA8548712.1
----------------------------------MDE-EIIGVYGMGGVGKTTILKHINN-KKENVKSDYAIWVTVSKELNIFKLQNDILKE-------N-ITRRAGMVSEMIS-KKYVLILDDVWE-K----IDLEKGIPE-SGCKLILTSRSSDVCRYMGC-KE-----EVLSKEEAWNLFSDKVG--QD--NVP-SLEPLVKQVAEECAGLPLAIVAIAC-SMRKV---YQWQNALNELKDSVRE------E-FERLEFSYNRLQLKIKFCFLYCSLYPEDYDIPSEELVNFWIIEGLV--RS--RQFDRGLTIVDMLVNNCLLQSSSD--TS----VKMHDLMRDMALKITRKN----MVKADLEK
>KAA8548714.1
-------T------EISSLERNINQIWEYL----MEE-EIIGVYGMGGVGKTTILKHINN-KKESVQFDYAIWVTVSKELNILKLQNDILKE-------N-ITRRAGMVSEMLS-KKYVLILDDVWE-K----IDFEKGIPE-SGCKLILTTRSSDVCRYMGC-KE-----EVLSKEEAWNLFSDKVG--QD--DVP-LLEPLVKQVAEECAGLPLAIVAIAC-SMRKV---YQWKNALNELKDSVRE------E-FERLEFSYNRLQLKIKFCFLYCSLYPEDDDIPSEELVNFWIIEGLV--RS--RQFDRGLTIVDMLVNNCLLQSSSD--TS----VKMHDLMRDMALKITRKN----MVKADLEK
>KAA8548836.1
QPQSRQ-SY--DE-DFAGSDEDMKILVKML--VNNENCRVVSICGGDGIGKTTLAQKVYNHIDVQRHFDCFAWVCISEQWKRRDILLEILIKL------KQIEKLKNGLIRIQQEKKCLVVLDDIWSKD-TW-DDLEPAFPG-TRTKILLTSPDSAVALHAD---PNAF-VRLLTKEESWELLRKKTF--------------------------------------------------------------------------------------------------------------------------------------------------------------------------------------
>KAA8548837.1
QLQLSE-SY--EE-DFVGLGGDVKELVAKL--VNDENLRVISIVGMGGMGKTTLAQKVYNHNDVRRHFDSFAWVCISQQWQTRDVLQEILTKLIPK---WPIEELFKKLYDVQIQKKCLIVLDDVWSEE-AW-NSLRSAFSN-TATKILITSRNKSVGSYVD---PRG--MRFLNSEESWELFHNKAF----------------------------------------------------------GNG-------------------------------------------------------------------------------------------------------------------------
>KAA8548839.1
--ELRR-SH--EE-DFVGLTRNVDDLVEKL--VTDKNLRVVSIVGMGGVGKTTLAQKVYQHTDVQRYFDCFAWVRVSPKKYYKDVLAEILIKLISSE--KQIEDLVYRLQDLQRWKKCLVILDDVWTTD-LL-DGLRPAFPN-TRTKILITTRREDVAFYMD---PHGL-IELLSQAESRELLQKKTF--PDSEVPK-IFVVPFMKMLETSRGLPLAIIVLGG-ILSR----TEWNM----------------------------------------LANFPIYSEIKARKLYHLWMAEGIIS-ET--M-IDVAERYLGELAQRCLVQVLVKKHTRRFKSCQLHDLMRELCLEKATEENFLQVIDN-IRR
>KAA8548848.1
KLLLRR-SY--DD-DFVGLEEDIKKLVELL--VNEKSCRVVSICGMGGSGKTTLARKVYNNIDVQRYFEGFAWVCISQQWEKEDVMRRILIKLVPE---EEIEELIRLLLEVQK-KKCLVVLDDIWSMD-AW-DCLKPAFPI-MGTKLLLTTRNKDVASHVD---PEGF-LRLLDENEGWELLQKKAFALR----DD-KMMELGNKMASRCGGLPLAVVVLGG-ILVS----SEWEMVHGNIDSYLGKGEY---------------------------GG------------------------ET--T-MDVAERYLGELAQRCMVQ--------------------------GMEEDFLKVIDF-IRS
>KAA8548849.1
RL-LRR-SY--ED-DFVGLLNDVGILVAEL--VTNTHCPLVSICGMGGLGKTTIAKKVYHHRDVRRHFDSFAWVCVSQQWKAQDILQEIVKKLIPEI--KEIDELFKKVYEVQKQKKCLVVLDDIWSED-FW-NILKNAFPN-IGSKILLTTRNKDVALHVD---PNGF-LRYLNEEESWELLQKKALDGTDSRVDI-ELEKLGRKMAGQCGGLPLAVVVLGG-VLAT----TEWETVNQNVNLYFGKDQEY-SG-SDILALSYHDLPYQFKSCFLYLGNFPEDSEIPSEKLCQRLVAEDLVS-ET--R-TDVAERYLHELAHRCMIQVQVKESTDRIKSCRLHDLMREFCLSKVKEENFLKVIDF-TRR
>KAA8548851.1
KLLLRR-SY--DD-DFVGLEEDIKKLVELL--VNEKSCRVVSICGMGGSGKTTLARKVYNNIDVQRYFEGFAWVCISQQWEKEDVMRRILIKLVPE---EEIEELIRLLLEVQK-KKCLVVLDDIWSMD-AW-DCLKPAFPI-MGTKLLLTTRNKDVASHVD---PEGF-LRLLDENEGWELLQKKAFALR----DD-KMMELGNKMASRCGGLPLAVVVLGG-ILVS----SEWEMVHGNIDSYLGKGE------------------------------------------------------------------------------------------------------------------------
>KAA8548852.1
RL-LRR-SY--ED-DFVGLLNDVGILVAEL--VTNTHCPLVSICGMGGLGKTTIAKKVYHHRDVRRHFDSFAWVCVSQQWKAQDILQEIVKKLIPEI--KEIDELFKKVYEVQKQKKCLVVLDDIWSED-FW-NILKNAFPN-IGSKILLTTRNKDVALHVD---PNGF-LRYLNEDESWELLQKKALDGTDSSVDI-ELEKLGRKMAGQCGGLPLAVVVLGG-VLAT----TEWETVNQNVNLYFGKDQEY-SG-SDILALSYHDLPYQFKSCFLYLGNFPEDSEIPAEKLCQQLVAEDLVS-ET--R-TNVAERYLHELAHRCMIQVQVKESTDRIKSCRLHDLMREFCLSKVKEENFLKVIDF-TRR
>KAA8548911.1
RRELRR-SH--EE-DFVGLTRNVDDLVEKL--VTDKNLRLVPIVGMGGVGKTTLAQKVYQHTDVQRYFDCFAWVRLSQKKDNKDVLVEILIKLISSE--KQIEDLVYRLHDLQRWKKCLVILDDVRSTD-LW-DSLRPAFPN-TRTKILITTRVLRVAMYMD---PHGL-RRPLCAAKSWELLQKKTF--PDSEIPS-IVVELCRKMLKECGGLPLAIIVLGG-ILSR----TEWNMVYQKINWYVQN---L-SM-TDVLTYGYSDLPYKLKQCFLHLANFPNYSEIKARKLYHLWMADGIIS-ET--M-IDIAERYLGELARSCLVQVLVKKHTKRFKSCRLHDLMLDLCLLKAREEKFLYVIDY-IRR
>KAA8549815.1
RL-LRM-SY--DE-DFVGLQQDVEKLVEKL--VNNEQCLVVSIFGMGGLGKTTIAKKVYHHGRVRNHFDGFAWVFVSQQWQTRDILEGILIKLVLE---DQIVELLQQLCEILRRKKYLVVLDDIWSTE-VW-DSLRRVFSN--GSKILLTTRSEKVA-HVD---PNGF-LRFLTEDESWELLQTKVFDGEDSRNYT-ELENLGREMLRHCSGLPLAVVVLGA-VLAA----PEWMLVNNNVEMYLGKNQGY--G-SEILALSYYDLPYKLKLCFLYLGKFPAEFEIPAQKLCQQWVAEGLVS-KA--C-TDVAESYLHELAEKCMVQVRVKESTGRIKSCRLHDVMRKLCLSKAEEENFLNVVDF-TRR
>KAA8549869.1
WDDPRV-SS--QT-EVVGIESPRDELIIKL--VKASKRVVISIIGMGGVGKSGLAKKVYDSKVLTRSFVFRAWINVSKSYTMKELRKSTIEKFYKDEK--------------------------------------------------------------------------------------------------------------------------------------------------------------------------------------------------------------------------------------------------------------------------------
>KAA8549871.1
TNDSQV-AA--EA-EVVGIESQRAELRSWL--VEASKRTVISLVGMGGLGKTTLAKKVFDDKIVTQSFACHACICVSKSYTVKEILRTMIKKFYEDGK-QEIASLISKLREYLHEKRYVVLFDDVWNPD-FW-GSIKPALPD-KGSRVIITTR-DEVVASCSKESPFDR-VPTLAPKKAWELFCKKAFDYGGH-CPS-TLEELSWGIINRCGGLP----------------------------------------------------------------------------LALVTI-------KT--L-EEVGEEYLTELIHRSLVQVSLVDFDGKARTCKVHDLLREIIISKSEGLSFCQLL---TRR
>KAA8549873.1
TNDSQV-AA--EA-EVVGIESQRAELRSWL--VRASKRTVISLVGMGGLGKTTLAKKVFDDKIVTQSFACHACICVSKSYTVKEILRTMIKKFYEDGK-QEIESLISKLREYLHEKRYVVLFDDVWNPD-FW-GSIKPALPD-KGSRVIITTR-DEVVASCSKESPFDR-VPTLAPKKAWELFCKKAFDYGGH-CPS-TLEELSWGIINRCGGLP----------------------------------------------------------------------------LALVTIAEGFV--KT--L-EEVGEEYLTELIHRSLVQVSLVDFDGKARSCKVHDLLREIIISKSEGLSFCQLL---TRR
>NP_001234202.1
-------PP--ED-DVVGFDDEAQTVIDRL--LESGDLEVIPVVGMPGLGKTTLATKIFKHPKIEYEFFTRLWLYVSQSYKTRELYLNIISKFTG-NT-KHCKDLALKVQEILEGGKYLIVLDDVWSTD-AW-DRIKIAFPK-KGNRVLLTTRDHRVARYCNRS------PKFLTDEESWILLEKRAF-HKA-KCLP-ELETNGKSIARKCKGLPLAIVVIAG-ALIG----KEWEQVDQSVGEHFRD---QPNS-DKLVRMSYDVLPYDWKACFLYFGTFPRGYLIPARKLIRLWIAEGFIQ-LS--P-ECKAEEYLNELVNRNLVMVMQRTVDGQIKTCRVHDMLYEFCWQEATEENLFHEVKF--RR
>NP_001234836.1
----VLTS---E--VTVGHEEEEAWIIGQL--DEESELDVISIVGMPGVGKTTLANKVYNNTLVASHFNVRAKCTVSQNFNKSKVLREILQQVTGSGG-SEY-DLAEKLRVALYDKRYLIVLDDVWDIA-TG-EMLIACFP--RGNRVILTSRSGEVGLKVK---CRSD-PQVLTDEKSWELFEKRVF-GDEGSCPA-ELLDIGHEIVEKCKGLPLALVLIAG-VIVRGREGKFWVKIQNNLDSFTNI----NSQ-MNVMQSSYDHLPYQLKPLLLYFATLQKSERTPVSTLMQLWMAEGLVD-CS--L-EEVTESYLDALISSGLIMV--DHISVMIRACYVHDVVHDFCSVKAGKEKFFKLIN-LHRR
>NP_001289831.1
----RHIN---E--DIVGFGNDIEKMFQYL--IRTNDLDVVPIVGMGGQGKTTVARKVYNSDNIVSHFDVRAWCIVSQTYNRRKLLQDILSQVTGSKD-YEDDILADELRKSLMGKRYLIVLDDMWDCM-AW-DDLRLSFP--NRSRIVVTTRLEKVGEQVK---CHTD-PPFLTKEESCELLQKKVF-QKED-FPP-ELQDVSRAVAEKCKGLPLVVVLVAG-IIKK----MWWNEVKDSLFDHLES----EEY-LSTMQLSYYNLTDCLKPCLLYMGMFQEDAIIRVSELISLWIAEGFVQ-GRLLM-EEAAEGYLMDLIQSNVVMVSNRY-NGKVKYCQVHDVVLHFCLEKSLEEKFMLAVKGKENR
>NP_001318028.1
----ERKS---K--IIVGFEEETNLILRKL--TSPADLDVISITGMPGSGKTTLAYKVYNDKSVSSHFDLRAWCTVDQGCDDKKLLDTIFSQVSDSDS-SENIDVPDKLRKQLYGKRYLIVLDDVWDTT-TW-DELTRPFP--KGSRIILTTREKEVALHGK---LNTD-PRLLRSDESWELLEKRAF-GDES-CPD-ELLDVGKEIAENCKGLPLVADLIAG-VIAG----KVWLEVQSSLSSFISE----VE--MKVIELSYDHLLHHLKPCLLYFASFPKDTSLTIYELSIYLGAEGFVG-KS--M-EEVVKIYMDDLISSSLVICFNDA-----LNFQIHDLVHDFCLIKARKEKLFDRIQ-LPRQ
>NP_001318030.1
----ERKS---K--IIVGFEEETNLILRKL--TSPADLDVISITGMPGSGKTTLAYKVYNDKSVSSHFDLRAWCTVDQGCDEKKLLNKIFNQVSDSDS-SENIDVPDKLRKQLYGKRYLIVLDDVWETT-TW-DEVTRPFP--KGSRIILTTREKEVALHGK---LYTD-PRLLRPDESWELLEKRAF-GDES-CPD-ELLDVGKEIAENCKGLPLVADLIAG-VIAG----KVWLEVQSSLSSFISE----VE--MKVIELSYDHLPHHLKPCLLYFASFPKDTSLTIYEFNVYLGAEGFVG-NS--M-EEVVKIYMDDLISSSLVICFNDA-----LNFQIHDLVHDFCLIKARKENLFDQIR-LPRQ
>NP_001318035.1
----ESKS---K--IVVGFEEETKWILRKL--TSPTDLDVISITGMPGSGKTTLAYKVYNDKSVSSHFDLHAWCTVDQGCDEKKLLNKIFKQVSDSDS-SEDIDVADKLRKQLYGKRYLIVLDDVWDTT-TW-DELTRPFP--KGSRIILTTREKEVALHGK---LNTD-PRLLRSEESWELLQKRAF-GNES-CPN-ELLDVGKEIAENCKGLPLVADLIAG-VIAG----KVWLEVLNNSHSFINE----VE--MKVIEISYDHLSDHLKPCLLYFASWPKDTIMTIYELNGFLGGEGFVG-KS--M-EEVVKIYMDDLISSSLVICFNEY-----PTYQLHDLVHDYCLIKARKENLFDRIR-LPRQ
>NP_001318045.1
----ERKS---K--IIVGFEEETNLILRKL--TSPADLDVISITGMPGSGKTTLAYKVYNDKSVSSHFDLRAWCTVDQGYDDKKLLDTIFSQVSDSDS-SENIDVADKLRKQLFGKRYLIVLDDVWDTT-TW-DELTRPFP--KGSRIILTTREKEVALHGK---LKTD-PRLLRPDESWELLEKRAF-GNEI-CPD-ELLDVGKEIAENCKGLPLVADLIAG-VIAG----KVWLKVQSSLSSFISE----VE--MKVVELSYDHLPHHLKPCLLYFASMPKDTIMSIYELNIFLGGEGFVG-KS--M-EEVVKIYMDDLISSSLVICFNDA-----LNFKIHDLVHDFCLIKARKENLFDRIR-LPRQ
>NP_001333108.1
----ERKS---K--IIVGFEEETNLILRKL--TSPADLDVISITGMPGSGKTTLAYKVYNDKSVSSHFDLRAWCTVDQGYDDKKLLDTIFSQVSDSDS-SENIDVADKLRKQLFGKRYFIVLDDVWDTT-TW-DELTRPFP--KGSRIILTTREKEVALHGK---LNTD-PRLLRPDESWELLEKRAF-GNES-CPD-ELLDVGKEIAKNCKGLPLVADLIAG-VIAG----KVWLEVQSSLSSFISE----VE--MKVIELSYDHLPHHLKPCLLYFASWPKDTTTTIYELNIFLGAEGFVG-KS--M-EEVVKIYMDDLISSSLVICFNDS-----LNFQIHDLVHDFCVIKARKENLLDQIR-LPRQ
>NP_001333428.1
----QFASK--E--EIVGFEDVKDELIGKL--KGSSGLDVISIVGMAGLGKTTLANKLYSDESVVSHFNIHAHCCVSQEYTRKDLLLAILRNITDERA-RRENELADRLRKLLMFKRYLLLIDDVWETS-AW-DDLKLCFP--MGSRIILTTRHYEVASYAK---HDSD-PRSLNNDESWMLLNKKVF-NNES-FPF-ILRDAGQEIVRKCDGLPLSIILIAG-ILIR----KCWEQVATNLGPNIQM----EG----TLDLSYQNLPPYLKPCFLYLGVFSEDEEIQVSKLTWLWIAEGFIK-KT--L-EEIAENYLENLVGRNLVMVGKRS-NGRIKTCRIHDLVHEFCRKKAKLENIIQRINGTSRR
>XP_004231117.1
-------FN--ND-VV-GLDDDLEKVIERL--LGSSEREVVAITGMGGIGKTTLAKKAYDYPRVRSRFDVHAWVTVSREYGMRRLLLSLARCIPG-MT-AD-DQLAESLYRKLKDRRYLIVIDDIWSTK-VW-DDVTRCFPD-NGSRIILTSRLKDVAAYANPD---SP-LGVLSLDDSWKLLSIKVFGVND-LCPF-ELEDIGKQIAERCGGLPLAILVVAG-HLSK----MSWITVAKTVNSVVND----PDK-LGVLGMSYNYLSNHLKPCFLSIGAFPEDFEIKARTLIQVWVAEGFLK-ES--L-EKVAEECLEDLISRNLIMIKKRRFNGEIRSCGMHDLLRDLSLREAQKEKFLHVTSA--RG
>XP_004231569.2
---------NDKN-IMVGRGDQRERLLEDL--TRSGEPKVIPIIGMGGIGKTTLAIEVYNDAHVRSHFDVCAWATLSQQHNVKEILLNLLRST---KG-GAFAELADMLRKSLYGKRYLIVMDDIWSIK-AW-DDVRRFFPS-KGSRILLTTRNNEVACYANTEN------SFMDQDESWNLFKSVAF-ANE-ALPLPEFENIGKKIAEKSHGLPLTIVVVAG-LL-K----KDWETVAKDVKSFVND---PDEQ-SHVLGLSYNHLTSDLKTCLLYFGIFPEDSEIPVNHLKRLWMAEGFLN-EN-DL-EGEADKCLQDLINRCLVHVSNKSRETKIISCKVHDLIYDLCLRQIQRGN-LFIIKD-CQP
>XP_004233876.2
--------------SMVIFDEDEQLLMENI--LGTDQLGVIAIVGMPGHGKTTLAKKLYRHENIVNRFDVRSWCTCVKVYDKRKILLELLGYEYE----HRVDELIQQVRMCYEKRRYFIVIDDVWSTV-VY-DELVSLFPN-SRSRIVITTRLDEVDSSVN----YSFCYSFIAEEKSWLLLRNIVF-KQENNCCF-EFEEIGKQIAKSCAGLPLAVVLIGG-LLAR----KIWTKVAQWLSAKVGE----AEW-MDIIELSYKHLPSYLKPCFRYFGMFLEDEEVSVNKLMRMWAAEGFVQ-RS---AEIVAKDYLIDLITSNLVLVAERFPLGDIKSVCLHDLVQDFCLKKAKEENFLLKVDR-VQR
>XP_004234046.1
-------AP--ED-EVVGFDEEADEIINRL--LGSDDVEFISIVGMPGLGKTTLANKVFK--SVGYEFYNRIWVYVSQSYTRRDLFLKIINQFTR-NT-EQYEALAEVIRKHLLFGKYLIVLDDVWTQE-PL-DDVKIALPN-RG-KVLFTTRDDEVGKFCCNE------PKFLTDHECWELLQKKVF-HKD-KCPL-DLEVLGKRIAKKCMGLPLAALVIAG-ALTG----KEWEIVHQFVSEHISD----IRM-KKLVQMSCDSLPVNLKACFLYCGAFPKGSEIPAWKIVRLWIAEGFIR-SK--I-ESVAEGYLNELVSKSLLMVTQRTSNGQIKTFRVHDMLHEFCTLEASEENFFKEIKL--RR
>XP_004236921.1
----QSTS---E--VTVGHEKEESQIIDQL--DEESELDVISIVGMPGLGKTTLANKVYKNTLVASHFHVRAWCTVSQKYNKSKVLLEILQQVTASEE-KVD-DLAEKLRTALLDKRYLIVLDDVWDIA-TG-EMLIACFP--RGNRVILTSRSSEVGLKVK---CRSD-PELLTPEESWDLFEKRVF-GDEGSCPA-ELSKVGHQIVEKCKGLPLAIVLIAG-VIVRG---KFWLKILHNLDSFINI----NL----VMQLSYDHLPCHLKPLLLYFATTQKSQRTPVSTLMQLWMAEGFVD--S--L-EEVTQSYLDALISSSLIMV--DHIPSMIKVCYVHDVVHDFCSEKAKKQKFLKLIN-LHHR
>XP_004236958.1
-------GP--ND-AVVGFDDEANKVIKRL--VEPDSVDIIPVVGMPGLGKTTLARKIYNDPKLTYEFYSIVWVYVGQEYKAKDIYLRILKFF-K-KN-EDHDTLAKAIGGYIKGGRCLIVLDDVWEDD-VI-DHVMKVFAE-KGHRIMMTTRDTRLGFFANKE------PKFLETEESFELLVMRVFGRG--GCPN-ELVVTGTEIARKCGGVPLVVVVIAG-ALRG----D-WERVEKSVVQYLHT---E-DS-LKYVKMSYDYLPREVQMCFLYCGVFPRGFDIPCWKLIRLWIAEGLIK--T--LVEEIAEFYLTDLLNRNLVIIMQKRSDGQIKTCRLHDMLYQFCKKEASNKWLFEEPDQ--RR
>XP_004236959.1
-------G---DD-EVVGFDEEAQQVMKRL--VEPNCLDIIPVVGMPGLGKSTLARKIYNEFEFSYEFFSIVWVYVGREYKIKDTCVRILKCF-E-KS-EEDDALGKAIRDAIRGGRCLIVLDDVWEAE-VV-DVVKRVLPG-KGHRIMMTTRHANLASYANPG------PKPLHAEQSFELLVNRAFGNGN-SCPV-EFVELGQSIAHKCNGIPLQIVLIAG-ILRG----D-WERVDKNLSQHLEE---D-KY-GVFVEMSYNHLPQDVQTCFLYCGVFPQGFDIPAWKLIRLWIAEGLIK-YT--L-EEIAEFYLNHLVQRNLVILSQKRSDGQIKTCRLHDLLHEFCRDEASKKWLFQHVRP--RR
>XP_004237148.1
-------LS--DD-IVRGIDDDLQIIIKRL--TGPSDLDIVTISGMGGIGKTTLARKAYDHLTIRYHFDILAWVTISQEFQCRNVLLEALHCISK-KT-DIVNELADLVQKNLKGRRYLVVVDDIWSRD-VW-DSIRGIFSN-NGSRILMTTRENEVAMYANTC---S--PSLLSAGNGWKLVCDTVFGPKH-DHPP-ELEEIGKEIVEKCQGLPLTISVIAG-HLCK----RGWKDVARTLSEIISH----PDE-LAVLGLSYHHLPNHLKPCFLSMSSFQEDFHFETQILIQLWIAEGFIR-KS--L-EEVAIDYLEDLISRNLLQARERRFNGEIKTCGIHDLLREFCLTEAEMTKHMHVERT--RR
>XP_004237188.1
----KQAS---E--VVVGHEEDEAWIIGQL--DEESKLDVISIVGMPGVGKTTLANKVYNNTLVASHFHVRAKCTVSQNFNKSKVLREILQQVTASET-SED-DLAEKLRVALLDKRYLIVL---------------------------------------------------------------------------------------------------------------------DNLDSFINI----NL----VMQLSYDHLPCHLKPLLLYFATTQKSQRTPVSTLMQMWMAEGLVD--S--L-EETTQSYLDALISSSLIMV--DHISVMIKVCYMHDVVHDFCSLKAKKERFFKLIN-LHRR
>XP_004237189.1
-------GS--NH-EVVGFDEEATKVINRL--VEAECLDVIPVVGMPGLGKTTLARKIFNDPKISREFFSYIWVFIGQSTCVKDILFNILKGF-T-NS-DEFASITDEIRKRVNGGKCLIVLDDVWDPN-VV-DIVKTVFPD-KAHRIMMTTRHEDIARSVNKY------PKFLDGDESFQLLEKRAFGVS--RCPV-ELVEHGEAIVAKCSGVPLTIVVIAG-ALRG----S-WKVVRENVGKHLED---KLQR-VNVVRLSYNHLPQEKKSCFLYFGAFPQGFDIPAWKLIRLWIAEGLIM-NE--I-EEIAEYYLNDFANRNLVMVMKKKSNDRIKTCRVHDMLHEFCVEEATRLTLFKQVCL--RR
>XP_004238948.1
-------AP--ED-DVVGFDDEAKTVIDRL--IGSDYVEVVPVVGMPGLGKTTLAYKIYKDPKVEYEFFTRVWVYVSQTFKRREIFLNIISKFTR-NT-KQYDDLANEVKELLKGGKYLIVLDDVWTME-AW-DRIKIAFPN-KRNRVLMTTRQSNVAKRCNDK------PKFLTKDESWELLEKKVF-HKE-KCPP-ELELPGISIAEKCMGLPLAIVVIAG-ALIG----KEWELVAASVGEHLRD----PEN-KKLVQMSYDRLPYDLKACFLYCGAFPGGSQIPAKKLIRLWIAEGFIQ-LA--L-EDVAEDHLNDLVNRNLVMVTQRSCSGQIKTCRVHDMLHEFCRHEAMEENLFQEIKQ--RR
>XP_004238957.1
-------TS--DE-EFVGFKEDVKQIIQKL--TRTKEREVISIVGMAGLGKTTLARKVYNSHSIAEHFDARAFCIVSQTYSTRKLLIDILKQVTG----EKHEDVADMLRKELYFKRYLIVLDDMWKYQ-TW-EDLQLCFPC-RGSRIMVTTRVQEVATKM------SD-TRFLTDEESWELLQKKVF-KRG-RVPL-ELKEAGFEVARNCKGLPLVIVLNAG-IIAQ----RVWEEFAKDLSS-LEE--------RKAVQSSYDYLRDHLKHCLLYVGYFPEDYNIPVSDLLNLWIAEELVP-DTENL-EKSSKDCLIDLVNRSLLIVSKRRSNGDIKYCMVHDLIREFCSRELEEEDFKQRF--DPAR
>XP_004238960.1
-----------DE-ELVGFDEHAQNITDYL--IRTWDLDVVSIVGMAGLGKTALARKVYNSRSIIDRFDVRAWCSVSQTYNRRQLVLQILTQITG----DHPDDPEDILRKCLNGKRYLVVLDNIWDGK-AW-DDFQSCFPD-HGSRIMITTRDKAMASYVK---GYSF-PPRLEDDQSWELLQKKVFGRGK-SCPL-ELVNVGKLVAKACRGLPLLIIMIAE-VLSR----RSWLKVAYDISSHVKE--------MMTIQSSYDHLLDHLKPCLIYMGLFPKKYEIPVSDLLKWWIAEEFVH-DTLKL-EELSEICLHDLVGTNLVVVSKTRSNGKMKCCIVLDHVRDFCLRKITEEKFI------EQR
>XP_004239116.1
--------P--NE-EMEGFQDTIDELKDKL--LGSPELDVISIVGMPGLGKTTLAKKIYNDPEVTSRFDVHAQCVVTQLYSWRELLLTILNDVLEPSD----GEIADELRRFLLTKRFLILIDDVWDYK-VW-DNLCMCFSDSNRSRIILTTRLNDVAEYVK---CESD-PRLFRDDESWTLLQKEVF-QGE-SCPP-ELEDVGFEISKSCRGLPLSVVLVAG-VLKQ----KSWKVVEQSLSSRI-----SLEE-ISIIGFSYKNLPHYLKPCFLYFGGFLQGKDIHVSKMTKLWVAEGFVQ-NG--Q-EDTAQGFLDDLIGRNLVMAMEKRPNAKVKTCRIHDLLHKFCMEKAKQEDFLLQIN-EEYR
>XP_004239388.2
----NLEKN--E--EMIGFEDEIKTLIRQL--TRSRMLDIISIVGMPGAGKTTLANRLYSYNSVVSHFDIRAQCHVFPVYSQRGLLLSLLQVSIDETS-SE-DELKDILSRILRSKRYLILVDDVWDHK-AW-DDLKCCFP--NGSRILLTTRYHDVADYVK---SVYK-PRSLTHEESWKLLKMEVF-GNER-CSP-LLKKVGKKIARKCGGLPLSIFLVAG-ILSN----ECWNEVAKHLGINMAL----ND----IIEQSYQHLPYYLKPCFLYFGTFLEDEEINVSKLTWLWIGEGFVK-KS--L-QDIAKVYLENLIRRNLVMNAKRS-DGNVKACRVHDLLLDFCKKKAEKEHFLSWIKWTQRR
>XP_004239389.1
----ELKKR--G--KTIGFEDEIEKLIHRL--TGFEGLDIISIVGMPGAGKTTLANRLYSYHPVVYRFDILGYCHVSPVYSKRGVLLSLLRVSIDENS-SK-STLEDILVRNLRSRRYLILLDDVWDRN-VW-GDLKRYFP--NGSRILLTTRNDDVAYYVE---SVGK-PRLLTYEESWELLCIEVF-GNKS-CSP-LLEKVGQEIARKCGGLPLSIVLVAG-ILSK----KCWSRVAKDLGSYMDA----KA----IIEPSFQHLPYYLKPCFLYFGTFLEDEEINVSKLTWMWIAEGFVS-KS--L-QDIAKGYLDILIRRNLVMNAKRS-DGNVKACRVHDLLLDFCKKKGGEEHFLSWTKCTQRR
>XP_004239390.2
-----------D--DIVGFEDVITKLRDQL--TRSKKLDIISIFGMPGAGKTALANKLLLDKSVVDHFDICAQCYMSSVHSRREWLLSILHVSIDENS-SE-SDLAAMLRQILQTGRYLILLDDIPNDS-AW-DDLESCFY--NGSRILLTTRNSNVAYYAR---SISQ-PRMLNDGESWTLLKKKVF-GEGF-CSP-LFEKVGPKIVRKCGGLPLSIVFVAS-ILAG----RCWKQVARSLGTEIYP----EN----IIEQSYQNLPYHLKSCFLYFGMFSDHEEINISKLTLLWIGEGFVK-KS--L-EDIAEGYLKNLVESNLVMLSKRS-GTKVKVCRIHDVLFHFCKARAHSENLIQRIQRGQRR
>XP_004239469.1
----QLAQM--E--EMVGFQDVMYTLRGKL--IRSSKLDVISIVGMPGLGKTTIANKLFFDQLVVSHFDVRAQCCVSQVYTRKDLLLTILHSVKKDTV-DKLDVLADKLRKLLMVQRYLILIDDVWETV-AW-DDLKPSFY--NGSRIILTTRLGDVANDAK---FFSD-PRLFTQEESWMLLKTKVF-NTKS-CPL-VLEDVGQRIAKRCGGLPLSVVLVAG-ILET----KCWEQVAINLGSHIKS----ED----IINLSYQALPFHLKPCFLYFGVFLEDEEIRVSKLTWLWIAEGLVR-KP--S-EDIAEDHLKNLIGRNLVMVSKMS-DGKSKSCRIHDLLLDFCKKKAKVENFLQCIKGISRR
>XP_004239804.1
----ERNSS--K--IIVGFEEETEWIIRKL--TSSAEIDVISIVGMPGLGKTTLAYIVYNHKSIVDHFDVCAWCTVDQEHNEKKLLQNIFNQVIGLKE-NEDDDVADKLRKRLCGKRYLIVLDDMWDTE-TL-DELMRPFP--KGSRVILTSRKKEVALHGK---CHSD-PRLLRSEESWELLEKRVF-GEEG-CPD-ELKDVGKKIARKCDGLPLVVDLISG-VISR----KFWLDILNNLSSFIDE----KE--EKVIQLSYDHLSDHVKPCLISLSTYPKDKDIRISELKKLWISQGFVD-RS--A-EEVVD----ELISSSLVIPF-DN-----SIYKIHDLVHDFCYIKGRKENLFHFIEGMPRG
>XP_004240205.1
----ERNSS--K--IIVGYEEETEWIIRKL--TSPAELDVISIVGMPGIGKTTLAYRLYNHKSIVDHYDVCAWCTVDQERNEKKLLQKIFNQVKGLEE-SENDDVADKLRRRLCGQRYLIVLDDMWDTA-TL-DELMRPFP--KGSRVILTSRKKEVALHGK---CHTD-PRLLRSEESWELSEKKVF-GEGR-CPD-ELEDVEKRIARKCDGLPLVVDLIGG-VISR----KLWAEVLNDLSSSIDE----EK--LKVIQLSYDHLSDHVKPCLVYLATYPKDKDIRMSELKDLWISQGL---RS--A-EEVVD----ELISSSLVIPF-DD-----SIFKIHDLVHDFCYIKSRKEKLFHFIGSMPRG
>XP_004240498.1
----ERKS---K--IIVGFEEETNLILRKL--TSPADLDVISITGMPGSGKTTLAYKVYNDKSVSSHFDLRAWCTVDQGCDDKKLLDTIFSQVSDSDS-SENIDVPDKLRKQLYGKRYLIVLDDVWDTT-TW-DELTRPFP--KGSRIILTTREKEVALHGK---LNTD-PRLLRSDESWELLEKRAF-GDES-CPD-ELLDVGKEIAENCKGLPLVADLIAG-VIAG----KVWLEVQSSLSSFISE----VE--MKVIELSYDHLLHHLKPCLLYFASFPKDTSLTIYELSIYLGAEGFVG-KS--M-EEVVKIYMDDLISSSLVICFNDA-----LNFQIHDLVHDFCLIKARKEKLFDRIQ-LPRQ
>XP_004240499.1
----ERKS---K--IIVGFEEETNLILRKL--TSPADLDVISITGMPGSGKTTLAYKVYNDKSVSSHFDLRAWCTVDQGCDEKKLLNKIFNQVSDSDS-SENIDVPDKLRKQLYGKRYLIVLDDVWETT-TW-DEVTRPFP--KGSRIILTTREKEVALHGK---LYTD-PRLLRPDESWELLEKRAF-GDES-CPD-ELLDVGKEIAENCKGLPLVADLIAG-VIAG----KVWLEVQSSLSSFISE----VE--MKVIELSYDHLPHHLKPCLLYFASFPKDTSLTIYEFNVYLGAEGFVG-NS--M-EEVVKIYMDDLISSSLVICFNDA-----LNFQIHDLVHDFCLIKARKENLFDQIR-LPRQ
>XP_004240523.1
----ESKS---K--IVVGFEEETKWILRKL--TSPTDLDVISITGMPGSGKTTLAYKVYNDKSVSSHFDLHAWCTVDQGCDEKKLLNKIFKQVSDSDS-SEDIDVADKLRKQLYGKRYLIVLDDVWDTT-TW-DELTRPFP--KGSRIILTTREKEVALHGK---LNTD-PRLLRSEESWELLQKRAF-GNES-CPN-ELLDVGKEIAENCKGLPLVADLIAG-VIAG----KVWLEVLNNSHSFINE----VE--MKVIEISYDHLSDHLKPCLLYFASWPKDTIMTIYELNGFLGGEGFVG-KS--M-EEVVKIYMDDLISSSLVICFNEY-----PTYQLHDLVHDYCLIKARKENLFDRIR-LPRQ
>XP_004242250.1
-------TS--DD-EVVGFENDAEVIMMKL--IRTKERDVISIYGMPGLGKTTLARKVYNNPSIANYFDVKAWCAVSQAYNRRTLLVEIFKQATD----DEIDDVADMLRRVLIGKRYLIVLDDIWDVE-AW-EDLGICFPL-YESRVMVTTRIEQVTKHLQ---HHSH-PKFLTSQESWELLEKKVF-RGE-SCPP-DLVEAGLQVALHCKGLPLAVVLIAG-IIAK----RLWVEVANDLSS-FGE--------MKVIQSSYHHLDDHLKPCLLYMALFPEDHKIPVDDLLKLWMAEEFVL-ETENM-EEASRNCLCGLLNKSLVMMYGRNDNRDVRYCSLHDVVREFCLRKLTEDKYMQLI---ESR
>XP_004242251.1
-------TS--DD-DVVGFEIHAQIIVNKL--IRTKERNVISIYGMPGLGKTTLARKVYNNPSILNYFDVKAWCAVSQAYNRRTLLVEIFKQATS----NKIDDVADMLRKVLIGKRYLIVLDDIWDVE-AW-EDLGICFPQ-CGSRVMVTTRIEQIAKHLQ---HHSDPPSFLTSEESWGLLEKKIF-RGE-SCPP-DLVEAGLQVALHCKGLPLTVVLIAG-ILGK----RLWLEVAADLSS-LGQ--------MKVIQSSYDHLEDHLKPCLLYMALFPEDHKIPVDHLLKLWIAEEFVL-GTENM-EEACRVCLSDLLNRSLIMVSGMRFYCDVQYYSLHDVVREFCLRKLTEDKYMQLA---ISR
>XP_004242252.1
-------TS--DD-EVVGFENDAQIIMKKL--IRTKERDLISIYGMPGLGKTTLARKVYNNPYIVNYFDVKTWCAVSQAYNRRTLLVEIFKQATD----DKIDDVADMLRKVLIGKRYLIVLDDIWDVE-AW-EDLGICFPQ-CGSRVMVTTRIEQVAKHLQ---HHSH-PSFLSSKKSWELLEKKVF-RGE-SCPP-DLLEAGLQVALHCKGLPLVVVLIAG-MLAK----RLWLKVANDLSS-LGE--------MKVIQSSYDHLENHLKPCLLYMALFPEDHKITVDDLLKLWMAEEFVL-KTENM-EEAYRVCLSDLLNKSLVMASGIRANRDVVHCSLHDVVREFCLRKLTEDKYM------DSR
>XP_004243044.2
-------AS--NV-VV-GLEDDLMKVMRRV--TGPSSREIVSIVGMGGIGKTTLAKKVYHHPEVRNRFDVHIWVTISQEYQTRDLLLCILSCIFQ-LK-NEIDQLMDMIYKKLKYRRYLVIVDDIWSIG-IW-DLMTRFFPD-NGSRIILTSRHKEVAEHADPD---SN-PSLLNSDNSWKLLHDKVFGSQHDVCPR-ELEKIGKQVAQKCQGLPLALLVVAG-HLSK----RCWDDVAKTISKIVSE----PDK-IGVLAMSYSYLPHHLKACFLSIGVFPEDFVIATERLIQLWVAEGFLR-KS--M-EQVGKECLEDLISRNLILVRKRRFSGELITCGVHDLVRDLILRQGEKEKFLKVTRT--HR
>XP_004243493.1
-------KS--EK-TVVGMKDDLNSILNCI--NATKELIVISVVGMGGIGKTTLASKVFDDSMIRSQFDKHAWVTISQDYNKRQMLLEIVSSITG-IY-QE-DKLLDTVYKGLKGRRFLIVIDDLWSTE-AL-DLMRRIFPN-NKSRIILTTRLKTVADYASSPD--FP-PSFLSLDDSWNLFTERLF-KKD-PCPP-QLEVIGKHIIQQCQGLPLSIVVIAG-LLGN----RNWKKIEENLNSFFKA----SEK-QAILSLSYNCLPQYLKACFLYIGSFPEDMEIHVSKLISSWIAEHFIK-TR--L-EVVAEEYLQELTDRSLILVRGRRANGRIKICKIHDLLRQMCIREAQIENVVHFTNN--RR
>XP_004246080.2
-----------DD-IMRGLDDDLEIIVERL--TGLSDLDIVTISGMGGIGKTTLARKAYDHLKLRYHFDVRVWITISQEYGRRSVLLEALHCISK-QT-DNANELADLVQKSLKGRRYLVVVDDIWSTD-VW-DSIRGIFPD-RRSRILLTTRETKVAMYANPI---S--PNLLNLENSWKLLCDKVFGPNN-CHPP-ELEEIGKKIAEKCQGLPLTISVIAG-HLSK----RSWMDVSRTLGEIISH----PDK-LGVLGLSYHHLPNHLKPCFLSMGSFPEDYHVETWRLIQLWITQGFIR-ES--L-TEVAKDYLEDLISRNLIMVRKKRFNGEIKACGMHDLLREFCLTEVELTQFMYVETT----
>XP_004248007.2
----RHIN---E--DIVGFGNDIEKMFQYL--IRTNDLDVVPIVGMGGQGKTTVARKVYNSDNIVSHFDVRAWCIVSQTYNRRKLLQDILSQVTGSKD-YEDDILADELRKSLMGKRYLIVLDDMWDCM-AW-DDLRLSFP--NRSRIVVTTRLEKVGEQVK---CHTD-PPFLTKEESCELLQKKVF-QKED-FPP-ELQDVSRAVAEKCKGLPLVVVLVAG-IIKK----MWWNEVKDSLFDHLES----EEY-LSTMQLSYYNLTDCLKPCLLYMGMFQEDAIIRVSELISLWIAEGFVQ-GRLLM-EEAAEGYLMDLIQSNVVMVSNRY-NGKVKYCQVHDVVLHFCLEKSLEEKFMLAVKGKENR
>XP_004248043.1
----RHSN---E--EVVGFENKAEELIDYL--IRTNELDVVPIVGMGGQGKTTIARKLYNNDIIVSRFDVRAWCIISQTYNQRELLQDIFSQVTGFND-ATVDVLADMLRRKLMGKRYLIVLDDMWDCM-VW-DDLRLSFP--IRSRIVVTTRLEEVGKQVK---YHTD-PPFLTTEESCQLLQKKVF-QKED-CPP-ELQDVSQAVAEKCKGLPLVVVLVAG-IIKK----MWWNEVKDALFDYLEF----EEY-LATMQLSFDNLPHCLKPCLLYMGMFSEDARIPASTLISLWIAEGFVE-GT-LM-EEEAEGYLMDLISSNMVMLSKSY-KGKVKYCQVHDVVHHFCLEKSREAKFMLAVKGKGTR
>XP_004248174.1
-------SP--QA-TVLDLDNDLMTVKSRL--IGPSKLDVVSIVGMGGIGKTTLARKVYDDIYMEHHFYVRAWITVSQMHQHREMLLGILRCFSL-VN-DYTEQLAEQVYRSLKGRRYLIAMDDVWDTT-AW-DVVKRSFPD-NGSRVILTSRLANVGIYASSG---SP-PRCLSVDRSLKLFNLKVF-GRE-NCPL-ELEKATKQIVGKCQGLPLAIVVVAG-FCSK----KCWEDVAHKIGLIVRE----TEE-MDLLALSYKHLPHHLKPCFLYMGAFPKDYEISVSRLIKLWIAAEFLE-MD--F-EEVAEGYLKDLIDRSLIMVKKRTSSGKVKTCEVHDLLHDLIIREAWKERSIYFTKS--HR
>XP_004248175.2
-------VP--EE-NVVGFDDEARKISSRL--TNSEELEIISIVGMGGLGKTTLAKKVYTDSSIEFHFYNRAWIYVSQLYSRKEVFLGILDSLSL-IT-DEMEKLAGELFSHLRSKRYLVVIDDVWTME-AW-DDLQMAFPK-TGSRILLTTRNTEVALHANPE---GL-PRFLTHEESWELLSKKVF-RKG-ICPL-ELEDIGLQIAKKCYGLPLAIVVVSG-LLLK----KWWKKIANDVSSYVRD----PKQ-MDVLALSYKHLPDHLKVCFIYFGVFPEDFEIPVWKLLRLWTSEGFVQ-EC--L-EDTAEEYLEDLVDRNLVLVAKKRASGRIKTCRIHDMLRDLSVKMGSEEKFLEVFKE--RR
>XP_004248798.1
-------PP--ED-DVVGFDEEADIVINRL--LGSNHLEVVPVVGMPGLGKTTLANKIYKHPKIGYEFFTRIWVYVSQSYRRRELFLNIISKFTR-NT-KQYEDLADEIQEFLKGGKYLVVLDDVWSDE-AW-ERIKIAFPN-KPNRVLLTTRDSKVAKQCNPI------PKFLTEDESWILLEKKVF-HKD-KCPP-ELVLSGKSIAKKCKGLPLAIVVIAG-ALIG----KEWKQVDDSVSEHLRD---HPEN-NKLVQMSYDRLPYDLKACFLYCSAFPGGFQIPAWKLIRLWIAEGFIQ-LS--L-ECKGEDNLNDLINRNLVMVMERTSDGQIKTCRLHDMLHEFCRQEAKEENLFQEIKL--RR
>XP_004250409.1
-------SS--EN-TIIGMDDEFNTILDRL--TTTNELTVIPIFGMGGIGKTTLAKKVYDDSYIRSRFDKHAWVTISEDFNQRQMLLEVASSI-T-GS-NQ-DQLMEIVYKGLKGRRFLIVIDDIWSTE-AW-DQMQRIFPN-NKSRILLTTRLKYVADNVSCPE--FP-PSFLSLDDSWNLFTEKLF-KKD-SCPR-QLVKLGKHIVQQCQGLPLSIIVVAG-LLVK----LNWKKVEENLKSFFTV----SER-QSILSLSYNYLPQYLSACFLYVGGFPEDTEIGVSKLIRLWIAEQFIK-KR--L-EVVAEEYLQELIDRSLILAGKQRANGRMRSCKIHDLLRQLCLSKAHTENVVHVMNG--RR
>XP_004251533.1
-------TSRHEN-VMVGHENEFEMMQDQL--TRASDLEVVSIVGMGGIGKTTLANKIYTDPFVMSCFDKRAKVTISQDYCVRNVLLRLLSSISG-KT-HQTGQLADQLQKLLKGPRYLVVIDDIWTTG-AW-DDIKLCFPD-CRSRILMTTRNMEVAEYASSG---SP-PRLMNFDESWSLLYEKVF-AR-GFFPH-EFEQLGKQIASKCKGLPLMIVVIAG-LLSK----NRWRSVAENVSSVMTD---LDVQ-MRVLALSYYHLPHHLRACFLYFALFPEDKLIFVNELVKLWAAEGFLK-KS--M-EQVAKQSLKDLVDRSLVFIQRVSSDGKIKACGMHDVIRELCLREARKINFVNVI---RVR
>XP_010312507.1
-------KS--EN-TVVGMKDDFNTILDRV--TATNELTVIPIFGMGGIGKTTLAKKVYDDSFICSRFDKLAWVTISEEYNERQMLLEVVSSVTT-GG-NQ-DELMEIVYRGLKGRRFLIVIDDIWSTE-AW-DQMQRIFPN-NKSRILLTTRLKYVADYVNCPD--FP-PSFLSLEDSWNLFTEKIF-KKD-PCPP-LLEEIGKHIVQQCQGLPLSIVVVAG-LLGK----LNWKNVEENLSSFFTV----SER-QSILSLSYNYLPQYLKACFLYVGGFPEDREINVSQLIRLWIAEQFVK-KR--L-EVVGEEYLQELVDRSLILTGKQSANGRMRSCKIHDLLRQLCLSETHTENVVHVING--RR
>XP_010313675.1
-------SS--QK-PV-GFQEDLEKIIDRL--RGPSELDIICIVGMAGIGKTTLAKRAYNDISVVNRFDVRAWVTVSQEYRERDILFDLFYSVVP-PT-DEIQETADRVRKSLICKRFLIVVDDMWSTD-AW-DNLSRLFPD-NGSRIILTSRLIDLATYVNPD---RQ-PDFLDNDEGWELLRRKIFGKRG--CPF-ELEEIGRSIAEKCQGLPLAIVVVAG-HLSK----KCWNNVAESVDSVVRE----PGQ-LDILALSYSHLPQHLKACFLYMGAFPEDFEIHVWKLIRLWVAEGFLN-TT--V-EEIAEECLEDLIDRSLVLAVKRS-NGKLKTCKLHDIMRDFCLEEAKRQNFLHFLKK--RR
>XP_010315011.2
----ERKS---K--IIVGFEEETNLILRKL--TSPADLDVISITGMPGSGKTTLAYKVYNDKSVSSHFDLRAWCTVDQGYDDKKLLDTIFSQVSDSDS-SENIDVADKLRKQLFGKRYFIVLDDVWDTT-TW-DELTRPFP--KGSRIILTTREKEVALHGK---LNTD-PRLLRPDESWELLEKRAF-GNES-CPD-ELLDVGKEIAKNCKGLPLVADLIAG-VIAG----KVWLEVQSSLSSFISE----VE--MKVIELSYDHLPHHLKPCLLYFASWPKDTTTTIYELNIFLGAEGFVG-KS--M-EEVVKIYMDDLISSSLVICFNDS-----LNFQIHDLVHDFCVIKARKENLLDQIR-LPRQ
>XP_010319214.1
-------SP--EN-FMEGYNEERKNMVARL--TYSKKLQVVSVVGMAGIGKTTFAKTLFD----KEDFPIRGWITVSENYDLRELLLRLLRDVIEMKD-KDFGQLAAHLKQVLQGKRYLIVVDDIWSNS-DW-DNIRHWFPDGDKSRILLTSRDKKVGAYAAKDG------RPLTQDESRNLFYHRAFGKNN------KFKKVGEKVITNCKGLPLMITAVAG-ILRS-----EWMEVAESVSSLVDD---AYKQ-LQVVALSYNNLPSLMKACFLHFGVFPKSHGIPVKKLTRLWIAEGLVY-EE--F-EQAADRVLHDLIGKSVVIVDKLSWDGKIKTCRIHDVFHDFCSKESESENLLCVCSSGCRW
>XP_010319380.1
-------GS--NH-EVVGFDEEATKVINRL--VEAECLDVIPVVGMPGLGKTTLARKIFNDPKISREFFSYIWVFIGQSTCVKDILFNILKGF-T-NS-DEFASITDEIRKRVNGGKCLIVLDDVWDPN-VV-DIVKTVFPD-KAHRIMMTTRHEDIARSVNKY------PKFLDGDESFQLLEKRAFGVS--RCPV-ELVEHGEAIVAKCSGVPLTIVVIAG-ALRG----S-WKVVRENVGKHLED---KLQR-VNVVRLSYNHLPQEKKSCFLYFGAFPQGFDIPAWKLIRLWIAEGLIM-NE--I-EEIAEYYLNDFANRNLVMVMKKKSNDRIKTCRVHDMLHEFCVEEATRLTLFKQVCL--RR
>XP_010319428.1
-------GP--DD-EVVGFDEEAKKVIKRL--VEPESLAIVPVVGMPGLGKTTLARKIYNDTTLSFEFFSTIWIYAGPECKIKDLYHKILKHF-K-KN-DEHHTLAKVISGFMKGGRCLIVLDDVWEAN-VI-DHVKKVFPE-KGHRIMMTTRDGLLAAYKNAE------PKFLLADECFELLEKRVFGKG--SCPD-ELKDVGERIAGNCGGVPLIVVVIAG-ALAG----N-WEIVERDVARH-TV---N-KN-GVFVEMSYDRLSQEMQTCFLYSGIFPRGFDIPAWKLIRLWIAEGLIK--T--L-EEIAELHLNDLVHRNLVILLEKRSDGQIKTCRLHDMLHQFCRTKAADKWLYQEIST--RR
>XP_010319429.1
-------EPQDVK-NMVGLTEEANEVMKRLQIVGTEEVECIAIVGMTGLGKTTLARKLWSDSQITDKFCKNIWVSVGQSNDLKNMLFVILKSSTV-PN-EEFNELAKLIAKFVQDMRCLVVLDNVCGSG-LV-NFFKNVLPE-KGHRILMTTRRRDVAASCASKE-----PKFLDGEDSFRLLEKIVF-DNG------ELVEVGKSIASKCGGLPLAIEVIAG-ALKK----QYWKRVENNFWQVVND----TSS-WKIVEASYGSLSSEMKACFLYCLAFPKGYDIPFQMLISLWMAEGLIE-SN-PIPKDKAEDHLMEFENLNLVTVSREIT-GSIKKIKCNEIFYDFYRMEVTKESVFQQLGQ--RR
>XP_010320570.2
----QLARI--E--EMVGFDEVVQTLKGKL--IRSSELDLISIVGMAGLGKTTLANKLFLDQFVVSHFDVRAQCCVSQVYTRKDLLLTILRSVKKDIV-DKLNELADKLRKLLFGQRYLILIDDVWETT-AC-DELMPCFY--NGSRLILTTRHDHVAYHAK---LVSD-PRKFTLEESWMLLKNKVF-NEKC-CPV-VLEDVGQKIAQKCGGLPLSVVLVAG-ILET----KCWEQVAINLGPHIKS----ED----IINLSYQDLPFHLKPCFLYFGVLSEDEEIKVSKLTWLWTAEGLVR-KL--S-EDIAENYLKNLIGRNLVMVSKKS-DGKTKTCRIHDLLLEFCKKKAKVENFLQCIDGIQRR
>XP_010320686.1
----ELKKR--G--KTIGFEDEIEKLIHRL--TGFEGLDIISIVGMPGAGKTTLANRLYSYHPVVYRFDILGYCHVSPVYSKRGVLLSLLRVSIDENS-SK-STLEDILVRNLRSRRYLILLDDVWDRN-VW-GDLKRYFP--NGSRILLTTRNDDVAYYVE---SVGK-PRLLTYEESWELLCIEVF-GNKS-CSP-LLEKVGQEIARKCGGLPLSIVLVAG-ILSK----KCWSRVAKDLGSYMDA----KA----IIEPSFQHLPYYLKPCFLYFGTFLEDEEINVSKLTWMWIAEGFVS-KS--L-QDIAKGYLDILIRRNLVMNAKRS-DGNVKACRVHDLLLDFCKKKGGEEHFLSWTKWTQRR
>XP_010320708.1
-------FS--ET-TYVGMKKDYKAILNCL--NATKELIVISLIGMGGIGKTTLARKVFDNSIIRDRFEKHAWVTISEQYNKRQMLLEVASSISG-VN-NQ-DELMVIVYRSLKGRRFLIVIDDLWSTE-AW-DQMRRIFQN-NKSRIILTTRLKHVADYASSPD--FP-PSFLSFKDSWKLFTKKLF-RKD-RCPP-QLRKIGKHIIQQCQGLPLSIIVIAG-LLSK----VNWKKIEQDLNSFHSV----LEQ-QAILCLSYNYLPPYLKACFLYIGGFPEDMEIRVSKMMSSWIAEQFIK-TR--L-EVVAEKYVQELMDRSLILGKTRKPNGRFKTCKIHDLLRQLCIREAQIENVVHFPYS--RR
>XP_010320780.1
-----------DE-ELVGFDEHAQNITDYL--IRTWDLDVVSIVGMAGLGKTALARKVYNSRSIIDRFDVRAWCSVSQTYNRRQLVLQILTQITG----DHPDDPEDILRKCLNGKRYLVVLDNIWDGK-AW-DDFQSCFPD-HGSRIMITTRDKAMASYVK---GYSF-PPRLEDDQSWELLQKKVFGRGK-SCPL-ELVNVGKLVAKACRGLPLLIIMIAE-VLSR----RSWLKVAYDISSHVKE--------MMTIQSSYDHLLDHLKPCLIYMGLFPKKYEIPVSDLLKWWIAEEFVH-DTLKL-EELSEICLHDLVGTNLVVVSKTRSNGKMKCCIVLDHVRDFCLRKITEEKFI------EQR
>XP_010320781.1
-----------DE-ELVGFDEHAQNITDYL--IRTWDLDVVSIVGMAGLGKTALARKVYNSRSIIDRFDVRAWCSVSQTYNRRQLVLQILTQITG----DHPDDPEDILRKCLNGKRYLVVLDNIWDGK-AW-DDFQSCFPD-HGSRIMITTRDKAMASYVK---GYSF-PPRLEDDQSWELLQKKVFGRGK-SCPL-ELVNVGKLVAKACRGLPLLIIMIAE-VLSR----RSWLKVAYDISSHVKE--------MMTIQSSYDHLLDHLKPCLIYMGLFPKKYEIPVSDLLKWWIAEEFVH-DTLKL-EELSEICLHDLVGTNLVVVSKTRSNGKMKCCIVLDHVRDFCLRKITEEKFI------EQR
>XP_010320900.1
----QLASK--E--EIVGFEDVKDELIGKL--KGPSGLDVISIVGMAGLGKTTLANKLYSDESVVSYFDIHAHCCVSQQYTRKDLLLAILHDITDERA-GRENELADKLRKLLMRKRYLLLIDDVWETS-AW-DDLKLCFP--NGSRIILTTRHYEVASHAK---HDSD-PRSLNNDESWMLLNKKVF-NNES-CPL-IPRDIGQEIVRKCGGLPLSIILVAG-ILTR----KCWEQVATNLGPNIQM----EG----TLDLSYQHLPPYLKPCFLYLGLFPEDREIQVSKLTWLWIAEGFIK-KT--L-EEIAENHLENLVGRNLVMVKKRS-DGRIKACRIHDLVHEFCRKKAKLENIIQRINGTSRR
>XP_010320901.1
----QLASK--E--EIVGFEDVKDELIGKL--KGPSGLDVISIVGMAGLGKTTLANKLYSDESVVSYFDIHAHCCVSQQYTRKDLLLAILHDITDERA-GRENELADKLRKLLMRKRYLLLIDDVWETS-AW-DDLKLCFP--NGSRIILTTRHYEVASHAK---HDSD-PRSLNNDESWMLLNKKVF-NNES-CPL-IPRDIGQEIVRKCGGLPLSIILVAG-ILTR----KCWEQVATNLGPNIQM----EG----TLDLSYQHLPPYLKPCFLYLGLFPEDREIQVSKLTWLWIAEGFIK-KT--L-EEIAENHLENLVGRNLVMVKKRS-DGRIKACRIHDLVHEFCRKKAKLENIIQRINGTSRR
>XP_010320925.1
--------P--NE-EMEGFQDTIDELKDKL--LGSPELDVISIVGMPGLGKTTLAKKIYNDPEVTSRFDVHAQCVVTQLYSWRELLLTILNDVLEPSD----GEIADELRRFLLTKRFLILIDDVWDYK-VW-DNLCMCFSDSNRSRIILTTRLNDVAEYVK---CESD-PRLFRDDESWTLLQKEVF-QGE-SCPP-ELEDVGFEISKSCRGLPLSVVLVAG-VLKQ----KSWKVVEQSLSSRI-----SLEE-ISIIGFSYKNLPHYLKPCFLYFGGFLQGKDIHVSKMTKLWVAEGFVQ-NG--Q-EDTAQGFLDDLIGRNLVMAMEKRPNAKVKTCRIHDLLHKFCMEKAKQEDFLLQIN-EEYR
>XP_010321400.1
----ERNSS--K--IIVGYEEETEWIIRKL--TSPAELDVISIVGMPGIGKTTLAYRLYNHKSIVDHYDVCAWCTVDQERNEKKLLQKIFNQVKGLEE-SENDDVADKLRRRLCGQRYLIVLDDMWDTA-TL-DELMRPFP--KGSRVILTSRKKEVALHGK---CHTD-PRLLRSEESWELSEKKVF-GEGR-CPD-ELEDVEKRIARKCDGLPLVVDLIGG-VISR----KLWAEVLNDLSSSIDE----EK--LKVIQLSYDHLSDHVKPCLVYLATYPKDKDIRMSELKDLWISQGL---RS--A-EEVVD----ELISSSLVIPF-DD-----SIFKIHDLVHDFCYIKSRKEKLFHFIGSMPRG
>XP_010321401.1
----ERNSS--K--IIVGYEEETEWIIRKL--TSPAELDVISIVGMPGIGKTTLAYRLYNHKSIVDHYDVCAWCTVDQERNEKKLLQKIFNQVKGLEE-SENDDVADKLRRRLCGQRYLIVLDDMWDTA-TL-DELMRPFP--KGSRVILTSRKKEVALHGK---CHTD-PRLLRSEESWELSEKKVF-GEGR-CPD-ELEDVEKRIARKCDGLPLVVDLIGG-VISR----KLWAEVLNDLSSSIDE----EK--LKVIQLSYDHLSDHVKPCLVYLATYPKDKDIRMSELKDLWISQGL---RS--A-EEVVD----ELISSSLVIPF-DD-----SIFKIHDLVHDFCYIKSRKEKLFHFIGSMPRG
>XP_010322775.1
----EPTS---E--VTVGHEEDEAWIIGQL--DEESELDVISIFGMPGVGKTTLANKVYNNTLVASHFHVRAKCTVSQK---------------------------------------------------------------------------------------------------------------------------------------------------------------------------------------------------------------------------------------------------------------------------------------------------
>XP_010322858.1
-------AK--NI-VV-GLEDDLVRIIRRL--KGTLSREIIPILGMGGIGKTTLARKAFDDFETRNRFDIHIWVTVSQEYRIRGMLLDILRSTSE-ET-NE-DRLMDMIYKKLKGWRYLVVMDDIWSSE-VW-DLMTRTFPD-NGSRIILTSRQEEVASHADPD---SN-PNLLNLDNSWKLIRDRVFGVEH-ACPP-ELEDIGEQIAQRCQGLPLALLVVAG-HLSK----RSWNDVSKSVSKVVDE----SDI-LGVLAMSYNYLPDHLKPCFLYMGVFPEDSVVNIVRLINLWISEGFI---S--D-ELVGRDCMEDLVSRNLVMVRNRSFNGETKTCGVHDLIRDLILREAEKEKFLEVTRI--RR
>XP_010324491.1
-------VS--EN-EMVGINEQANMRRRLI--TGSSQLEVISIAGMGGIGKSTFAKKLFSDPSVVGFFDVRGWITVSKDYSSRKMLISLLQDATG-VK-VEIAELADRLQKSFKGKRYLIVVDDIWSTE-AW-DDISQWFPE-NRSRILLTTRSMEVARHASSPK---N-PRFLDPEESWNLFCQKAF-SKK-DCPA-EFESVGKVVVENCKGLPLMISVVAG-SLSS----REWNEVAQSVSSLVDD----YQR-SGVLALSYNHLPPDLKVCFLYFGVFKKASEISVENLIRLWMAEGLFK-RD--L-EKEACSLLHDLIDRSLIVVCKHSLDGKIKTCRIHDLLHDLCLRESESESLLYVSNP--RW
>XP_010327076.1
-------IP--QA-TMLDLDNDLMTVKSRL--IGPSKLTVVSIVGMGGIGKTTLARKVYDDIYMEHHFYIRAWITVSQMHQHREMLLGILRCFSL-VN-DNTEQLAEQVYRSLKGRRYLIGMDDVWDTN-AW-DVVKRSFPD-NGSRVILTSRLANVGIYASSG---SP-PRCLSVDQSLKLFNLKVF-GRE-TCPL-ELEKATKQIVEKCQGLPLAIVVVAG-FCSK----KCWEDVAHKIGLVVRE----TEE-MDLLALSYKHLPLHLKTCFLYMGAFPKDFEITVSKLMKLWIAAEFVK-KD--F-EEVAHGYLRDLIDRSLIMVKKLTSSGEVKTCKVHDLLHDLIIREAWKERLIYFTKS--HR
>XP_019066422.2
-------SK--EE-NIVGMEDDFNTILDSL--TTTDELIVIPILGMGGIGKTTLARKVFGDSYIRSRFDKHAWVTISKEYNQRQMLLEVVSSV-T-GS-KQ-DQLMEIAYKGLKGRRFLIVIDDIWSTK-AW-DQIQRIFPN-NKSRILLTTRLKNIADYVSCPD--FP-PSFLSLDDSWNLFTEKIF-KKD-PCPP-LLVKIGKHIVQQCQGLPLSVIVVAG-LLGK----PNWKIVEGNLNSFFTV----SER-QSILSLSYNYLPQYLRACFLYVGGFSEDMEIDVSKLIRLWIAEQFVK-KR--L-EVVAEEYLQELIDRSLVLVGKQRANGRMKTCKIHDLLRQLCIREAKTENGLNVMNG----
>XP_019066695.1
-------KS--EN-TVVGMKDDFNTILDRV--TATNELTVIPIFGMGGIGKTTLAKKVYDDSFICSRFDKLAWVTISEEYNERQMLLEVVSSVTT-GG-NQ-DELMEIVYRGLKGRRFLIVIDDIWSTE-AW-DQMQRIFPN-NKSRILLTTRLKYVADYVNCPD--FP-PSFLSLEDSWNLFTEKIF-KKD-PCPP-LLEEIGKHIVQQCQGLPLSIVVVAG-LLGK----LNWKNVEENLSSFFTV----SER-QSILSLSYNYLPQYLKACFLYVGGFPEDREINVSQLIRLWIAEQFVK-KR--L-EVVGEEYLQELVDRSLILTGKQSANGRMRSCKIHDLLRQLCLSETHTENVVHVING--RR
>XP_019066753.1
-------KS--EN-TVVGMKDDFNIILDRL--TATDELIVIPILGMGGIGKTTLARKVYDDSCIRSRFDKLAWVTISQEYNERQMLLEVVSSITT-KG-SQ-DELMEIVYRGLKGRRFLIVIDDIWSTE-AW-NQMQRIFPN-NKSRILLTTRLKYVADYVNCPD--FP-PSFLSLEDSWNLFTEKLF-KKD-QCPP-LLVEIGKHIVQQCQGLPLSIVVVAG-LLGK----LNWKNVEENLSSFFTV----SER-QSILSLSYNYLPQYLKACFLYVGGFPEDREINVSQLIRLWIAEQFVK-KR--L-EVVAEEYVQELIDRSLILMDSLTTNGRMKTFKIHDLLRQLCLSETHTENVVHIMNG--RR
>XP_019066849.1
-------LPN-SN-NMVGRDKEKERMLEEL--RGKDELKVIPIVGMGGIGKTTLAKQVFNHPSIQSRFDVRAWATICKEYNVKEILLSLLQSIIN-ID-DKVAELADLLQKKLKCRRYLIVIDDIWCYK-AW-DDTRQCFPI-NGSRILLTTRHTEVAIYASSSN------NLMNADESWNLLKSKAF-ANE-SFTP-ELETIGEKIASKCQGLPLTIVVVAG-LLSK----REWENVAENIKSFVKD---PNEQ-LRVLGLSYNYLPNELKACLLYFGIFPEDSEISVKRLVRLWIAEGFLK-EG-DF-EEEAKNRLQDLVDRCLVLVSQRSAGRNVKTCRIHDLVHELCLREAQSQNFLFIRND-YRW
>XP_019066850.1
-------LPN-SN-NMVGRDKEKERMLEEL--RGKDELKVIPIVGMGGIGKTTLAKQVFNHPSIQSRFDVRAWATICKEYNVKEILLSLLQSIIN-ID-DKVAELADLLQKKLKCRRYLIVIDDIWCYK-AW-DDTRQCFPI-NGSRILLTTRHTEVAIYASSSN------NLMNADESWNLLKSKAF-ANE-SFTP-ELETIGEKIASKCQGLPLTIVVVAG-LLSK----REWENVAENIKSFVKD---PNEQ-LRVLGLSYNYLPNELKACLLYFGIFPEDSEISVKRLVRLWIAEGFLK-EG-DF-EEEAKNRLQDLVDRCLVLVSQRSAGRNVKTCRIHDLVHELCLREAQSQNFLFIRND-YRW
>XP_019068848.2
-------RS--DD-IVQGIDDDLEIIVKRL--IGPSDLEIVTITGMGGIGKTTLARKAYDHLQIRYHFDILAWVTITQEFRNRNVLLEALRCILK-ST-DSFNELADLVQKKLKGRRYLVVVDDIWTKN-VW-DSIRGIFPN-NGSRILLTTRETEVAMYASTC---S--PIHLSLENGWRLLCDKVFGQKY-EHPP-ELDEIGKEIVEKCQGLPLTISVIAG-HLSK----NGWKDVARNLSEIISH----PNQ-LGVLGLSYYHLPNRLKPCFLSMSSFPEDFQVDTRRLIQLWIAEGFIR-KS--L-EEVAEHYLEDLISRNLIQARKRRFSGEIKACGIHDILREFCLIEAEMTNHMHVERT--CR
>XP_019068849.1
-------LS--DQ-L--GLEDDLKIIIKRL--TGPSDIDIVTITGMGGIGKTTLAKKAYDHLTIRYHFDVFAWLTISQEFRCRNVLLEALHCILG-KP-DSFNELADLVQKQLKGRRYLVVVDDIWSSD-VW-DSIRGIFPN-NGSRILLTTRENEVAMYANSC---S--PSLLSAENGWKLLCDKVFGPNN-DHPP-ELEEIGKEIVEKCQGLPLTISVIAG-HLSK----RSWKDVARTLSKIISH----PDK-LAVLGLSYHHLPSRLKPCFLSMSSFPEDFRFET---------------------------------------------------------------------------------
>XP_019068866.1
-------GP--DV-EVVGFNKPAEDVKERL--CESKDLDVIPIVGMPGLGKTTLSRKVYNDSSLDFYFYHKIWIYVGTSKKPKDILVEIVKEVAQ-SN-KELDQLAHIIRDFLERGKHLIVLDDVWDTQ-VV-DFVKKAFPNPRGDRIMLTTRQQRVAEAVSAR------PENLSKEDSIKLLEQRVFANKR-TCPI-ELQGYRDGIVDKCCGVPLAIVVISG-ALRG----D-WRVVEENVGKHLKD---DHKS-LKFVETSYNHLPQEKKAAFLYFGVFPQGFDIPAWNLIRLWVAEGLIK-SE--I-EKVAETYLSDFASRNLVMVMQKRSNGQIKTCRLHDMLHEFCIIEAARISLFQQVYL--RR
>XP_019068867.1
-------GP--DV-EVVGFNKPAEDVKERL--CESKDLDVIPIVGMPGLGKTTLSRKVYNDSSLDFYFYHKIWIYVGTSKKPKDILVEIVKEVAQ-SN-KELDQLAHIIRDFLERGKHLIVLDDVWDTQ-VV-DFVKKAFPNPRGDRIMLTTRQQRVAEAVSAR------PENLSKEDSIKLLEQRVFANKR-TCPI-ELQGYRDGIVDKCCGVPLAIVVISG-ALRG----D-WRVVEENVGKHLKD---DHKS-LKFVETSYNHLPQEKKAAFLYFGVFPQGFDIPAWNLIRLWVAEGLIK-SE--I-EKVAETYLSDFASRNLVMVMQKRSNGQIKTCRLHDMLHEFCIIEAARISLFQQVYL--RR
>XP_019068911.1
----VLTS---E--VTVGHEEEEAWIIGQL--DEESELDVISIVGMPGVGKTTLANKVYNNTLVASHFHVRAKCTVSQKY----------------------------------------------------------------------------------------------------------------------------------------------------------------NLDSFINI----SL----VMQLSYDHLPCHLKPLLLYFATTQKSQRTPVSTLMQLWMAEGFVD--S--L-EEVTQSYLDALISSNLIMV--DHISTMIKVCYMHDVVHDFVSVKAENEKFFKLIN-LHHR
>XP_019069317.1
----ESINT--DE-EVVGFEDVMEKLREQL--IRTKQLDVISVVGMPGLGKTTVANKLYSDELVVSRFDIRAKCCVSQAYSRRSVLLSILRDAIGESP-TKLDVLADQLRKTLLWKRYLILVDDIWEAS-VW-DDLRCCFH--NGSRIILTTQHADVAENAK---SVSD-PRILNDDESWKLLKQKVF-GEES-CFM-LLSNVGQEIANKCRGLPLSIVLVAG-MLTK----KCWKQVAKNLCTNVNS----KA----IIEQSYQNLPYHLKPCFLYFGVFLEDKEINISILTWLWISEGFIK-KS--L-EDIAEGYLENLIGRNLVMVAKWG-GGKVKTCRIHDLLLYFCKEIAREKNLLLWMRRVQRR
>XP_019069333.1
----EIKKS--Q--IIVGFEEETEWIIRKL--TSPTEVDVISIVGMPGLGKTTLAYRVFNNKSVVDHFDVRAWCTVDQEHNDKKLLQKIFNQVVGLKQ-NEDEDIADKLRKELFGKRYLIFLDDLWDIE-TW-NELTRPFP--RRSRIILTSRKREVALQGK---HHSD-PRLLTPEESWDLLVKRVF-GEER-CPD-ELLVVGEEIARKCAGLPLLLDLIGG-VIAR----KLWLEVLNNLNSLIDE----EE--MKVIQLSYDHLPNHLKPCLLYLASYPKDNYIKISELKHLWSSEGLVE-KS--V-DELLEVYVDELISSSLVVVFYRN-----PIFRIHDLVHDFCLIKSRNEHLFDVIK-MPRA
>XP_019069347.2
----ERNSL--K--IIVGFEEETEWIIRKL--TSPAEIDVISIVGMPGLGKTTLAYRVYNDKSIVDHFDVCAWCTVDQEHNEKKLLQKIFNQVIGLKE-NEKDEVADKLRKQLFGKRYLIVLDDIWDTA-IF-DELTRPFP--KGSRVILTSRKKEVALHGK---CHSN-PRLLRSDESWELLEKSVF-GEER-CPD-ELKYVGEKIAQKCDGLPLVLDLIGG-VISR----KLWLEVLNNLSSFIDE----EE--VKIIQLSYDHLSDHVKPCLVYLASYPKDEDIRISELKDLWIFQGLVQ-KS--A-EEVVDV----LISSSLVIPF-DN-----SICKIHDLVHDFCYIKSRKEKLLHFIGGMPRG
>XP_019069358.2
----ERHSS--K--IIVGFEEETEWIIRKL--TSPDEIDVISIVGMPGLGKTTLAYRVYNDKSIVDHFNVCAWCTVDQERNEKKLLQKIFNQVIGLKE-NEDDDVADKLRRKLFGKRYLIVLDDMWDTD-IL-DDLMRPFP--EGSRVILTSRKKEIALHGK---CHSD-PRLLRSEESWELFNKRVF-GEEG-CPD-ELKDVGEKIALKCGGLPLVVDLIGG-VISK----KLWAEVLNDLSSSIDE----EE--VKVIQLSYEHLSHDVKPCLLCLATYPKDEDISMSELKDLWIFQGL---KS--A-EEVVD----ELISSSLVIPF-DD-----SIFKIHDLVHDFCYIKSRKEKLLHFIGGMPRG
>XP_019069402.1
----ERNSS--K--IIVGYEEETEWIIRKL--TSPAELDVISIVGMPGLGKTTLAYRVYNHKSIVDHYDVCAWCTVDQERNEKKLLQKIFNQVKGLEE-SEDDDVADKLRKRLCGQRYLIVLDDMWDTA-TL-DELMRPFP--KGSRVILTSRKKEIALHGK---CHSD-PRLLRSEESWELLEKRVF-GEEG-CPD-ELKDVGKKIARRCGGLPLLVDLIGG-VISR----KLWAEVLNDLSSSIDE----EE--VKVIQLSYDHLSDHVKPCFVYLASFPKDEDISMSELKDLWISQGL---KS--A-EEVVD----ELISSSLVIPF-DD-----SIFKIHDLVHDFCDIKCRKEKLLHFIRGMTRG
>XP_019069404.2
----ERNSS--K--IIVGFEEETEWIIRKL--TSPAEIDVISIVGMPGIGKTTLAYRVYNHKAIVDHFDVCAWCTVDQERNEKKLLQKIFNQVIGLKE-SEKDGVADKLWKQLCGKRYLIVMDDMWDTE-TL-DELMRPLP--KGSRVILTSRKKEVALHGK---CHSD-PRLLRSEESRELLKKRVF-GEEG-CPD-ELMDVGKRIAKKCGGLPLVLDLIGG-VLSR----KLWLEVLHSLSSSIDE----EE--VKAIQLSYYHLSDDVKPCLVCLATYPKDEDIRMSELEDLLIFQGL---KS--A-EEVVD----ELISCSLVIPF-DD-----SIIKIHDLVHDFCDIKCRKEKLFHFIGRMPRG
>XP_019069438.1
-------EP--NE-EMVLFQDVMEKIKKQL--LGSSQLDVISIVGMPGLGKTTLAEQIYNDQIVAGYFDVHGKCHVTQTYSWRELLVTLLNDVM-PSD----DQLAKELRQFLLTKRFLILIDDVWDTK-AW-DYLHMCFQGKNGSRIILTTRLSEVAQYAK---CESN-PPLLRDDESWKLLQKKVF-RRG-SCPP-ELGDVGFRIAKSCGGLPLFIVLVAG-VLKE----ELWKEVEESLDANI-----SLEE-MSIIGFSYMNLPHHLKPCFLYFGGFLRGKSIHVSKLTRLWLAEGFVL-KR--L-EDVAEDFLKNLISRNLVMDMEKRFNGKMKTCRVHDLLHKFCLEKAKQENFLLWIY-EEYR
>XP_019069506.1
----ESKS---K--IIVGFEEETKWIIRKL--TSPAEIDVISIVGMPGLGKTTLAYRVYNDKSIVDHFDVCAWCTVDQECNEKKLLQKIFNQVIGLKE-SEDEDVADKLRRKLCGQRYLIVLDDMWDTA-TW-DELTRPFP--KGSRVILTSRKKEVALHGK---CYSD-PRLLKPKESWELLEKRVF-GEEG-CPD-ELKDVGEKIARKCDGLPLVLDLIGG-VISR----KLWLEVLNNLSSFIDE----EE--AKVIQLSYDHLSDHVKPCLVYLASYPKDKDIMISELKDLWIAQGLVQ-KS--A-EEVVEIYVDELISSSLVIPF-FK-----FIFKIHDLVHDFCYIKSRKEKLFDFIGGMPRG
>XP_019069562.1
--------A--NE-EMEGFHEAMDKIKRQL--LRSSQLDIISIVGMPGIGKTFLAEKIYNNLIVTPHFDVHAKCRVTQLYSWKELLLTILNDVLDPAD----GELATELRQVLLTKRFLILVDDVWDKT-VW-DHLYMCFRDKNGSRIILTTRLSDIANYAK---CKSE-PRLFRDDESWTLLQEEVF-QGE-SCPT-ELVDVGFRIAKSCGGLPLSIVLVGG-VLKE----KLWKEVEESLGSNI-----SLQK-MSLIGFSYKNLPHHLKPCFLYFGGFFKGKDIHVSKLTRLWQAEGFVQ-K---R-TDTAHDFLEDLISRNLVMVMKERPNDKVKSCRIHDLLHNFCLEKSKQENFLNQMN-QDYR
>XP_019069678.1
----ESKS---K--IVVGFEEETKWILRKL--TSPTDLDVISITGMPGSGKTTLAYKVYNDKSVSSHFDLHAWCTVDQGCDEKKLLNKIFKQVSDSDS-SEDIDVADKLRKQLYGKRYLIVLDDVWDTT-TW-DELTRPFP--KGSRIILTTREKEVALHGK---LNTD-PRLLRSEESWELLQKRAF-GNES-CPN-ELLDVGKEIAENCKGLPLVADLIAG-VIAG----KVWLEVLNNSHSFINE----VE--MKVIEISYDHLSDHLKPCLLYFASWPKDTIMTIYELNGFLGGEGFVG-KS--M-EEVVKIYMDDLISSSLVICFNEY-----PTYQLHDLVHDYCLIKARKENLFDRIR-LPRQ
>XP_019069769.1
-------AS--DD-EVVGFEKDAEIIMKKL--IRTKERDLISIYGMPGLGKTTLARKVYNNPSIVNYFEVKAWCAVSQAYNRSTLLVEIFKQATN----DKIDDVADMLRKVLIGKRYLIVLDDIWEVE-AW-EDLGICFPQ-CGSRVMVTTRIEQVAKHLQ---HHSH-PSFLSSKKSWELLEKKVF-RGE-SCPP-DLLEAGLQVALHCKGLPLVVVLIAG-MIAK----RLWLEVANDLSS-LGE--------MKVIQSSYDHLENHLKPCLLYMALFPEDHKITVDDLLKLWMAEEFVL-ETENM-EEASRVCLSDLLNRSLIMVSGMRFYDNVQYCSLHDVVREFCLRKLTEDKYMQLT---ESR
>XP_019071116.1
----QHHNS--E--DIVGFGIVAEKMIHSL--TRTNELDVIPIVGMGGQGKTTCARLLYNNEIIVSHFDVRAWCIISQTYNRKELLQDIFSQVTGFMV-DEVGELADMLRKSLLGKWYFIVLDDMWD----------------------VTTRLEKVGEYVK---HHTN-PPFLTLKESWELLQKKVF-QNKS-CLS-ELYDVSLEVAKRCKGLPLVVILVAG-IIKK----MWWHEVKDAIYSYLES----EEY-RGTVHLSYDNLPDYLKPCLLYMGMFPEDHNISASNLINLWIAEGFVQ-GR--L-EEAAEGYLMDLISSNVIMVSKRY-NGKVKYSQVHDIVLHFCLERSREEKFMLAVKGKESR
>XP_019071638.1
-------SP--QA-TVLDLDNDLMTVKSRL--IGPSKLDVVSIVGMGGIGKTTLARKVYDDIYMEHHFYVRAWITVSQMHQHREMLLGILRCFSL-VN-DYTEQLAEQVYRSLKGRRYLIAMDDVWDTT-AW-DVVKRSFPD-NGSRVILTSRLANVGIYASSG---SP-PRCLSVDRSLKLFNLKVF-GRE-NCPL-ELEKATKQIVGKCQGLPLAIVVVAG-FCSK----KCWEDVAHKIGLIVRE----TEE-MDLLALSYKHLPHHLKPCFLYMGAFPKDYEISVSRLIKLWIAAEFLE-MD--F-EEVAEGYLKDLIDRSLIMVKKRTSSGKVKTCEVHDLLHDLIIREAWKERSIYFTKS--HR
>XP_019071639.1
-------SP--QA-TVLDLDNDLMTVKSRL--IGPSKLDVVSIVGMGGIGKTTLARKVYDDIYMEHHFYVRAWITVSQMHQHREMLLGILRCFSL-VN-DYTEQLAEQVYRSLKGRRYLIAMDDVWDTT-AW-DVVKRSFPD-NGSRVILTSRLANVGIYASSG---SP-PRCLSVDRSLKLFNLKVF-GRE-NCPL-ELEKATKQIVGKCQGLPLAIVVVAG-FCSK----KCWEDVAHKIGLIVRE----TEE-MDLLALSYKHLPHHLKPCFLYMGAFPKDYEISVSRLIKLWIAAEFLE-MD--F-EEVAEGYLKDLIDRSLIMVKKRTSSGKVKTCEVHDLLHDLIIREAWKERSIYFTKS--HR
>XP_019071640.1
-------SP--QA-TVLDLDNDLMTVKSRL--IGPSKLDVVSIVGMGGIGKTTLARKVYDDIYMEHHFYVRAWITVSQMHQHREMLLGILRCFSL-VN-DYTEQLAEQVYRSLKGRRYLIAMDDVWDTT-AW-DVVKRSFPD-NGSRVILTSRLANVGIYASSG---SP-PRCLSVDRSLKLFNLKVF-GRE-NCPL-ELEKATKQIVGKCQGLPLAIVVVAG-FCSK----KCWEDVAHKIGLIVRE----TEE-MDLLALSYKHLPHHLKPCFLYMGAFPKDYEISVSRLIKLWIAAEFLE-MD--F-EEVAEGYLKDLIDRSLIMVKKRTSSGKVKTCEVHDLLHDLIIREAWKERSIYFTKS--HR
>XP_025883958.1
-------KS--EN-TVVGMKDDFNIILDRL--TATDELIVIPILGMGGIGKTTLARKVYDDSCIRSRFDKLAWVTISQEYNERQMLLEVVSSITT-KG-SQ-DELMEIVYRGLKGRRFLIVIDDIWSTE-AW-NQMQRIFPN-NKSRILLTTRLKYVADYVNCPD--FP-PSFLSLEDSWNLFTEKLF-KKD-QCPP-LLVEIGKHIVQQCQGLPLSIVVVAG-LLGK----LNWKNVEENLSSFFTV----SER-QSILSLSYNYLPQYLKACFLYVGGFPEDREINVSQLIRLWIAEQFVK-KR--L-EVVAEEYVQELIDRSLILMDSLTTNGRMKTFKIHDLLRQLCLSETHTENVVHIMNG--RR
>XP_025883959.1
-------KS--EN-TVVGMKDDFNIILDRL--TATDELIVIPILGMGGIGKTTLARKVYDDSCIRSRFDKLAWVTISQEYNERQMLLEVVSSITT-KG-SQ-DELMEIVYRGLKGRRFLIVIDDIWSTE-AW-NQMQRIFPN-NKSRILLTTRLKYVADYVNCPD--FP-PSFLSLEDSWNLFTEKLF-KKD-QCPP-LLVEIGKHIVQQCQGLPLSIVVVAG-LLGK----LNWKNVEENLSSFFTV----SER-QSILSLSYNYLPQYLKACFLYVGGFPEDREINVSQLIRLWIAEQFVK-KR--L-EVVAEEYVQELIDRSLILMDSLTTNGRMKTFKIHDLLRQLCLSETHTENVVHIMNG--RR
>XP_025883969.1
-------TQ--DH-VVVGLYDDFLRIADKL--TGPDKLDVVVIFGMGGIGKTTLAKRIYHDKLIEEHFYVRAWITVSERYKVRNMLLDLLVCTSK-VA----EELGERLYKSLKGQRYLIVMDDVWYTE-AW-DDVRRYFPN-NGSRVMVTSRIMKVARYINPL---NP-PRFLTVEESWKLLQKKIFGLDDCCCDD-EMERIGMEISKKCKGLPLAIVMVAG-ILSK----AKWSDIAENIHSFVEE----SRP-LDILALSYNHLSRHLKACFLYMGAFPEDVEVPVWRLIRLWIAEGFIK-KT--L-EFVGQEYLQELIDRSLIIVSKRSYDNRVKTCSIHDILRNFCQEEAKQEKLLHVVRR--RR
>XP_025884346.1
-------LPN-SN-NMVGRDKEKERMLEEL--RGKDELKVIPIVGMGGIGKTTLAKQVFNHPSIQSRFDVRAWATICKEYNVKEILLSLLQSIIN-ID-DKVAELADLLQKKLKCRRYLIVIDDIWCYK-AW-DDTRQCFPI-NGSRILLTTRHTEVAIYASSSN------NLMNADESWNLLKSKAF-ANE-SFTP-ELETIGEKIASKCQGLPLTIVVVAG-LLSK----REWENVAENIKSFVKD---PNEQ-LRVLGLSYNYLPNELKACLLYFGIFPEDSEISVKRLVRLWIAEGFLK-EG-DF-EEEAKNRLQDLVDRCLVLVSQRSAGRNVKTCRIHDLVHELCLREAQSQNFLFIRND-YRW
>XP_025884479.1
-------TSRHEN-VMVGHENEFEMMQDQL--TRASDLEVVSIVGMGGIGKTTLANKIYTDPFVMSCFDKRAKVTISQDYCVRNVLLRLLSSISG-KT-HQTGQLADQLQKLLKGPRYLVVIDDIWTTG-AW-DDIKLCFPD-CRSRILMTTRNMEVAEYASSG---SP-PRLMNFDESWSLLYEKVF-AR-GFFPH-EFEQLGKQIASKCKGLPLMIVVIAG-LLSK----NRWRSVAENVSSVMTD---LDVQ-MRVLALSYYHLPHHLRACFLYFALFPEDKLIFVNELVKLWAAEGFLK-KS--M-EQVAKQSLKDLVDRSLVFIQRVSSDGKIKACGMHDVIRELCLREARKINFVNVI---RVR
>XP_025884563.1
-------SS--QK-PV-GFQEDLEKIIDRL--RGPSELDIICIVGMAGIGKTTLAKRAYNDISVVNRFDVRAWVTVSQEYRERDILFDLFYSVVP-PT-DEIQETADRVRKSLICKRFLIVVDDMWSTD-AW-DNLSRLFPD-NGSRIILTSRLIDLATYVNPD---RQ-PDFLDNDEGWELLRRKIFGKRG--CPF-ELEEIGRSIAEKCQGLPLAIVVVAG-HLSK----KCWNNVAESVDSVVRE----PGQ-LDILALSYSHLPQHLKACFLYMGAFPEDFEIHVWKLIRLWVAEGFLN-TT--V-EEIAEECLEDLIDRSLVLAVKRS-NGKLKTCKLHDIMRDFCLEEAKRQNFLHFLKK--RR
>XP_025886222.1
----KLTS---E--VTVGHEEDEARIIGQL--DEESELDVISIVGMPGVGKTTLANKVYNNTLVASHFKIRAKCTVSQNFNKSKVLREILQQVTASET-SED-DLAGKLRVALLDKRYLIVLDDVWDIA-TG-EMLIACFPK-RGNRVILTSRSSEVGLKVK---CHSD-TQLLTPEKSWDLFVKKVF-EDEGSCPA-ELSDIGHQIVEKCKGLPLSIVLIAG-VIVRG---KLWLQIEHNLDSFINN----NLQ-MKVMQLSYDHLPYHLKPLLLYFARSQKSKRTPVSTLMQLWMAEGLVD--S--S-VETTQSYLNALISSSLIMV--DHISAMIRACYVHDVVHDFCSVKAKKEKFFKLIN-LHRR
>XP_025886337.1
--------------ELVGFTDVCKTIRDQL--VGSQELDVVSIVGMAGSGKTTLARSFINDDIVVSHFDFFAECRVSQEYTREDLLFSILSSANSGLT-SKRDILADRLRKTLLPKRYLLIIDDVWAVQ-AW-DDLRLCFP--KGSRIILTTRLKEVATYAK---CVTE-PRSMKDSESWLLLQKKVF-GEEM-CPE-ELKEVGQNIAFKCNGLPLSIVLVAG-LLAK----KCWTRMELSFGERVGA----KD----LVKLSYEDLPNKLKSCFLYFGAFLEDREISVSKLTSLWIAEEFIK-KC--L-EDTAEDYLSDLIGRNLIMVSKRR-TGKIKACRVHDLMLDFCKEKAKEDNFLLWLKR-HRR
>XP_025886344.1
----QSTS---E--VTVGHEKEEAWIIDQL--DEESELDVISIVGMPGLGKTTLANKVYKNTLVASHFHVRAWCTVSQXYNKSKVLREILKQVTGSGG-SED-DLAEKLRRALLDKRYLIVLDDVWDIE-TG-EMLIACFP--RGNRIILTSRSSKVGLQVK---CHSD-PQLLTPEKSWDLFVKKVF-GDKGSCPA-ELSKVGHQIVEKCKGLPLAIVLIAG-VIVRG---KFWLKILHNLDSFINI----NL----VMQLSYDHLPCHLKPLLLYFATTQKSQRTPVSTLMQLWMAEGFVD--S--L-EEVTQSYLDALISSSLIMV--DHIPLMIKVCYVHDVVHDFCSEKAKKEKLLKLIN-LHHR
>XP_025886396.1
-------LS--DD-IVRGIDDDLEIIIKRL--IGPSDLDIVTISGMGGIGKTTLARKAYHHLTIRYHFDILAWVTISQEFQCRNVLLEALHCISK-KT-AIVNELADLVQKNLKGPRYLVVVDDIWTEN-VW-DSVRGIFPN-NGSRILLTTRENEVAMYANTC---S--PSLLSGENGWKLVCDKVFGPKH-DHPP-ELEEIGKEIVEKCQGLPLTISVIAG-HLCK----RGWKDVARTLSEIISH----PDE-LAVLGLSYHHLPNHLKPCFLSMSSFPEDFQVETRILIQLWIAEGFIR-KS--L-EEVAIDYLEDLISRNLIQARERRFNGDIKACGIHDLLREFCLTEAEMTKHMHVERT--RR
>XP_025886812.1
-------EP--NE-EMVLFQDVMEKIKKQL--LGSSQLDVISIVGMPGLGKTTLAEQIYNDQIVAGYFDVHGKCHVTQTYSWRELLVTLLNDVM-PSD----DQLAKELRQFLLTKRFLILIDDVWDTK-AW-DYLHMCFQGKNGSRIILTTRLSEVAQYAK---CESN-PPLLRDDESWKLLQKKVF-RRG-SCPP-ELGDVGFRIAKSCGGLPLFIVLVAG-VLKE----ELWKEVEESLDANI-----SLEE-MSIIGFSYMNLPHHLKPCFLYFGGFLRGKSIHVSKLTRLWLAEGFVL-KR--L-EDVAEDFLKNLISRNLVMDMEKRFNGKMKTCRVHDLLHKFCLEKAKQENFLLWIY-EEYR
>XP_025886865.1
----QLAQM--E--EMVGFQDVMYTLRGKL--IRSSKLDVISIVGMPGLGKTTIANKLFFDQLVVSHFDVRAQCCVSQVYTRKDLLLTILHSVKKDTV-DKLDVLADKLRKLLMVQRYLILIDDVWETV-AW-DDLKPSFY--NGSRIILTTRLGDVANDAK---FFSD-PRLFTQEESWMLLKTKVF-NTKS-CPL-VLEDVGQRIAKRCGGLPLSVVLVAG-ILET----KCWEQVAINLGSHIKS----ED----IINLSYQALPFHLKPCFLYFGVFLEDEEIRVSKLTWLWIAEGLVR-KP--S-EDIAEDHLKNLIGRNLVMVSKMS-DGKSKSCRIHDLLLDFCKKKAKVENFLQCIKGISRR
>XP_025886867.1
----QLASK--E--EIVGFEDVKDELIGKL--KGPSGLDVISIVGMAGLGKTTLANKLYSDESVVSYFDIHAHCCVSQQYTRKDLLLAILHDITDERA-GRENELADKLRKLLMRKRYLLLIDDVWETS-AW-DDLKLCFP--NGSRIILTTRHYEVASHAK---HDSD-PRSLNNDESWMLLNKKVF-NNES-CPL-IPRDIGQEIVRKCGGLPLSIILVAG-ILTR----KCWEQVATNLGPNIQM----EG----TLDLSYQHLPPYLKPCFLYLGLFPEDREIQVSKLTWLWIAEGFIK-KT--L-EEIAENHLENLVGRNLVMVKKRS-DGRIKACRIHDLVHEFCRKKAKLENIIQRINGTSRR
>XP_025886878.1
--------P--DE-EMESFQEAMDQMKMQL--LGSRQLDVVSLVGMPGIGKTTLAEKIYNDPVITFHFDVRAQCRTTQVYSWRDLLLAILNGVLEPND----GELADELRRFLLTKRFLILIDDVWDDK-VW-DNIHMCFKDRNGSRIILTTRLSSVANYAK---CESE-PRLFRDDESWTLLQQELF-QGK-SCPP-EIVDVGFRIAKICGGLPLFIVLVAG-VLRE----ILWKEIEESLCLNI-----SLEE-MSIIGFSYRNLPQQLKPCFLYFGGLLKGKDIHVSKLTRLWVAEGFVQ-NG--L-EDAAXCLLEDLISRNLVMGVEKRPNGKLKTCRVHDLLHKFCLEKSKQENFLLHINGMDYR
>XP_025887010.1
----ERHSS--K--IIVGFEEETEWIIRKL--TSPDEIDVISIVGMPGLGKTTLAYRVYNDKSIVDHFNVCAWCTVDQERNEKKLLQKIFNQVIGLKE-NEDDDVADKLRRKLFGKRYLIVLDDMWDTD-IL-DDLMRPFP--EGSRVILTSRKKEIALHGK---CHSD-PRLLRSEESWELFNKRVF-GEEG-CPD-ELKDVGEKIALKCGGLPLVVDLIGG-VISK----KLWAEVLNDLSSSIDE----EE--VKVIQLSYEHLSHDVKPCLLCLATYPKDEDISMSELKDLWIFQGL---KS--A-EEVVD----ELISSSLVIPF-DD-----SIFKIHDLVHDFCYIKSRKEKLLHFIGGMPRG
>XP_025887048.1
----ERNSS--K--IIVGYEEETEWIIRKL--TSPAELDVISIVGMPGIGKTTLAYRLYNHKSIVDHYDVCAWCTVDQERNEKKLLQKIFNQVKGLEE-SENDDVADKLRRRLCGQRYLIVLDDMWDTA-TL-DELMRPFP--KGSRVILTSRKKEVALHGK---CHTD-PRLLRSEESWELSEKKVF-GEGR-CPD-ELEDVEKRIARKCDGLPLVVDLIGG-VISR----KLWAEVLNDLSSSIDE----EK--LKVIQLSYDHLSDHVKPCLVYLATYPKDKDIRMSELKDLWISQGL---RS--A-EEVVD----ELISSSLVIPF-DD-----SIFKIHDLVHDFCYIKSRKEKLFHFIGSMPRG
>XP_025887356.1
-------AS--DD-EVVGFEKDAEIIMKKL--IRTKERDLISIYGMPGLGKTTLARKVYNNPSIVNYFEVKAWCAVSQAYNRSTLLVEIFKQATN----DKIDDVADMLRKVLIGKRYLIVLDDIWEVE-AW-EDLGICFPQ-CGSRVMVTTRIEQVAKHLQ---HHSH-PSFLSSKKSWELLEKKVF-RGE-SCPP-DLLEAGLQVALHCKGLPLVVVLIAG-MIAK----RLWLEVANDLSS-LGE--------MKVIQSSYDHLENHLKPCLLYMALFPEDHKITVDDLLKLWMAEEFVL-ETENM-EEASRVCLSDLLNRSLIMVSGMRFYDNVQYCSLHDVVREFCLRKLTEDKYMQLT---ESR
>XP_025888775.1
----RHSN---E--EIVGFGIDKEKIIQCL--IRTNDLDVVPIVGMGGQGKTTIARKVYNSDNIVSHFDVRAWCIVSQTYNRRKLLQEILSQVTGSKD-YEDDILADELRKSLMGKRYLIVLDDMWDCM-AW-DDLRLSFP--NRSRIVVTTRLEKVGEQVK---FHTD-PPFLTKEESCKLLQKKVF-QKED-CPP-ELQDVSQVVAEKCKGLPLVIVLVAG-IIKT----LWWNEVKDSLFDYLHS----EQY-RATMQLSFDNLADCLKPCLLYMGMFPEDASINVSALLSLWLAEDFVQ----------AEDYLMNLISSNVVMVSKEY-NGKIKYCEVHDVVLHFCLEKSREENFMLVAKGKQSR
>XP_028061745.1
-----------EE-ITVGFDDEALTIKKLL--AGKKQLQMISIVGMPGHGKTTLARKLYDDPYITHYFHIRAWTYASQLPRKTEMLLDILHSVTV----DEIEELGEKLYKQLKGKRYLIVIDDLWHIS-AW-VDLKMYFPN-NGSRVMFTSRLKEVAMHASPK---CH-PRFLTEEESWELLERKVF-QNE-SCPL-ELIKIGKQIMKKCEGLPLAIVVIAG-LLAR----KSWKQVAQSVSSYISD----PNQ-LDTLVLSYNHLPRHLKPCFLYLGAFPQDHEIPVQKLICLWIAEGFIQ-RS--L-EEVAEDYLMDLIQRSLVIVAQKGFDGRIKACRMHDLLRDLCLKKASEINFLQWIHN--RR
>XP_028061854.1
-----------AE-ITVGFDTEVLAIKEQL--AGKEQLEFVSIVGMPGLGKTTLAKKLYNDPYITYHFHIRAWTYVSQVPRKTEMLLNILHSLNV-LS-GEDEKLGEMLYRNLKGKRYLIVIDDICDIG-AW-VDLKMYLPN-NESRVLFSSRLKVVVMHASPD---SH-IRFLTEEESWELFQWKVF-QNE-SFPL-QLVEIGKQIMKKYEGLPLAIIVIAG-LLEK----KWWKHVAQGVSSFISD----PNQ-LDTRALSYNHLPCHLKPCFLYLGAFPEDQEISVQKLIWLWVARGFIQ-RS--L-EEVAEDYLMDLIQRSLVIVTRKRFDGRIKACRMHDLLRDLCLKKAREINFLH--------
>XP_028063385.1
-------VEEEEE-ITVGFEDDALTIKERL--AGKQQLQMISIVGMPGLGKTTLATKLYNDPYIIHYFHIRAWTYASQLPRKTDMLLDILRSVNVVFT-DEIEKLGEKLYKQLKGQRYLIVIDDLWDIG-AW-VNLKMYFPN-NGSRVMFTSRLKEVAMHASPD---CH-HRPLTEEESWELLQRKVF-QNG-RCPP-ELIEIGKQITKRCGGLPLAIVVIAG-LLAK----KSWKKVAQSVSSYISD----PNQ-LDTLALSYNHLPRHLKPCFLYLGAFPEDQEISVERLIWLWIAEGFIQ-KS--L-EEVAEGYLMDLIQRSLVIVAQKRFDGRIKACRMHDLLRDLCLKKAREINFLKWIHN--CH
>XP_028063474.1
-------VEEEEE-ITVGFEDDALTIKERL--AGKQQLQMISIVGMPGLGKTTLATKLYNDPYIIHYFHIRAWTYASQLPRKTDMLLDILRSVNVVFT-DEIEKLGEKLYKQLKGQRYLIVIDDLWDIG-AW-VNLKMYFPN-NGSRVMFTSRLKEVAMHASPD---CH-HRPLTEEESWELLQRKVF-QNG-RCPP-ELIEIGKQITKRCGGLPLAIVVIAG-LLAK----KSWKKVAQSVSSYISD----PNQ-LDTLALSYNHLPRHLKPCFLYLGAFPEDQEISVERLIWLWIAEGFIQ-KS--L-EEVAEGYLMDLIQRSLVIVAQKRFDGRIKACRMHDLLRDLCLKKAREINFLKWIHN--CH
>XP_028063536.1
-------VEEEEE-ITVGFEDDALTIKERL--AGKQQLQMISIVGMPGLGKTTLATKLYNDPYIIHYFHIRAWTYASQLPRKTDMLLDILRSVNVVFT-DEIEKLGEKLYKQLKGQRYLIVIDDLWDIG-AW-VNLKMYFPN-NGSRVMFTSRLKEVAMHASPD---CH-HRPLTEEESWELLQRKVF-QNG-RCPP-ELIEIGKQITKRCGGLPLAIVVIAG-LLAK----KSWKKVAQSVSSYISD----PNQ-LDTLALSYNHLPRHLKPCFLYLGAFPEDQEISVERLIWLWIAEGFIQ-KS--L-EEVAEGYLMDLIQRSLVIVAQKRFDGRIKACRMHDLLRDLCLKKAREINFLKWIHN--CH
>XP_028063584.1
-------VEEEEE-ITVGFEDDALTIKERL--AGKQQLQMISIVGMPGLGKTTLATKLYNDPYIIHYFHIRAWTYASQLPRKTDMLLDILRSVNVVFT-DEIEKLGEKLYKQLKGQRYLIVIDDLWDIG-AW-VNLKMYFPN-NGSRVMFTSRLKEVAMHASPD---CH-HRPLTEEESWELLQRKVF-QNG-RCPP-ELIEIGKQITKRCGGLPLAIVVIAG-LLAK----KSWKKVAQSVSSYISD----PNQ-LDTLALSYNHLPRHLKPCFLYLGAFPEDQEISVERLIWLWIAEGFIQ-KS--L-EEVAEGYLMDLIQRSLVIVAQKRFDGRIKACRMHDLLRDLCLKKAREINFLKWIHN--CH
>XP_028063915.1
-------TQVDEE-TVVGFEDEAMKLKEKL--TRQKKLDIISIVGMPGLGKTTLARKVYNDPLIVYHFYIRAWITISQKYQKQNLLVDLIHSVSP-HT---VWELCDELWKSLKGKRYLIVMDDIWDTR-AW-VDLKSLFPN-NGSRIMFTSRFTNVALHANPS---SP-PRFLTEDESWDLFQQKVF-QRE-ICPP-NLMCVGKKIAKNCQGLPLAIVVVGG-MLAN----EWWKEVEKILDS--RV----LEP-METFALSYNHLPHYLKPCFLYFAAFPQDFVIYVQKLTQLWIAEGFIR-RS--L-EDVAEEYLMDLIGRNLILVSKRRSDGGIKACSIHDLLHNFCCKRAEEEYFLQQILC--RR
>XP_028063960.1
-----------EE-IMVGFDDEVLTIKKRL--AGKKQLDIIPIVGMPGLGKTILARKVYNDPYITHHFHIRAWTYVYQVPRKREMLLDILHFGNV-LI-EEVEELGEKLYKKLKRKRYLIVIDDIWDIS-AW-VDLKIYLPN-NGSRVMFTSRLKAVAMHVSPN---CH-PRFLTEEESWELLQRKVF-QNG-SCPA-ELIEFGKQIMKKCEGLPLAIVVIAG-LLAK----KWWKQVSQSVSSYISD----PNQ-LDTLALSYNHLPRHLKPCFLYLGAFPEDQEISVQRLIWLWIAEGFIQ-KS--L-EEVAEDYLMDLIQRNLVIVARKRFDGRIKACRMHDVLRDLCLKKARETNFLQQTHN--CR
>XP_028063961.1
-------AP--EE-NVVGFDEEAKTLVDRL--KGKEELEVISVTGMGGLGKTTLARKVFTDPAIEYNFYIRAWTYVSQEYTRKEVFLSILSSLDK-LT-DESERLAEELRGHLQTGRYLIVMDDVWTKE-AW-DDLKMAFPK-NGSRILLTSRNNEVAVHANPD---SH-HRFLTDDEGWELLKKKVF-RKE-RCPS-ELEDLGKKIAEECGGLPLAIVVIAG-LLIK----KWWEKVAESVSSYVRD----PKQ-MDILALSYKHLPHQLQSCFRYFGVFPEDYEIPVCILIQLWIAEGLIE-IS--L-EDTAEDRLEDLVDRNLVMVEKRRSNGGIKTCRVHDMLHDLCLKEAKEEQFLQVIKG--RL
>XP_028063962.1
-------AP--EE-NVVGFDEEAKTLVDRL--KGKEELEVISVTGMGGLGKTTLARKVFTDPAIEYNFYIRAWTYVSQEYTRKEVFLSILSSLDK-LT-DESERLAEELRGHLQTGRYLIVMDDVWTKE-AW-DDLKMAFPK-NGSRILLTSRNNEVAVHANPD---SH-HRFLTDDEGWELLKKKVF-RKE-RCPS-ELEDLGKKIAEECGGLPLAIVVIAG-LLIK----KWWEKVAESVSSYVRD----PKQ-MDILALSYKHLPHQLQSCFRYFGVFPEDYEIPVCILIQLWIAEGLIE-IS--L-EDTAEDRLEDLVDRNLVMVEKRRSNGGIKTCRVHDMLHDLCLKEAKEEQFLQVIKG--RL
>XP_028063964.1
-------AP--EE-NVVGFDEEAKTLVDRL--KGKEELEVISVTGMGGLGKTTLARKVFTDPAIEYNFYIRAWTYVSQEYTRKEVFLSILSSLDK-LT-DESERLAEELRGHLQTGRYLIVMDDVWTKE-AW-DDLKMAFPK-NGSRILLTSRNNEVAVHANPD---SH-HRFLTDDEGWELLKKKVF-RKE-RCPS-ELEDLGKKIAEECGGLPLAIVVIAG-LLIK----KWWEKVAESVSSYVRD----PKQ-MDILALSYKHLPHQLQSCFRYFGVFPEDYEIPVCILIQLWIAEGLIE-IS--L-EDTAEDRLEDLVDRNLVMVEKRRSNGGIKTCRVHDMLHDLCLKEAKEEQFLQVIKG--RL
>XP_028066697.1
-----------EE-ITVGFEDDALTIKERL--AGKQQLQMISIVGMPGLGKTTLATKLYNDPYIIHYFHIRAWTYASQLPRKTDMLLDILRSVNVVFT-DEIEKLGEKLYKQLKGQRYLIVIDDLWDIG-AW-VNLKMYFPN-NGSRVMFTSRLKEVAMHASPD---CH-HRPLTEEESWELLQRKVF-QNG-RCPP-ELIEIGKQITKRCGGLPLAIVVIAG-LLAK----KSWKQVAQSVSSYISD----PNQ-LDTLALSYNHLPRHLKPCFLYLGVFQEDQKILV---------------------------------------------------------------------------------
>XP_028066936.1
-----------EE-ITVGFDDEALTIKELL--AGKKQLQLISIVGMPGLGKTTLATKLYNDPYITHYFHIRAWTYASQLPRKTVMLLDILSSVNVVFT-DEFEKLGEKLYKQLKGKTYLIVIDDLWDIG-AW-VDLKMYFPN-NGSRVMFTSRLKELSMHASPD---CH-PRFLTEEESWELLQRKVF-QNE-CCPP-ELIGIGKQIMKKCEGLPLAIVIIAG-LLAK----K-----------------------------------------------------------------------------------------------------------------------------------------
>XP_028066956.1
-----------EE-ITVGFDDEALTIKELL--AGKKQLQMISIVGMPGLGKTTLARKVYNDPYITHYFHIRAWTYVSQLSRQTDMLLDILRSLNVVFT-DEIEKLGEKLYKQLKGKRYLIVIDDLWDIG-AW-VDLKMYFPN-NGSRVMFTSRLKELSMHASPD---CH-PRFLTEEESWELLQRKVF-QNE-SCPP-ELIEIGKQIMKKCEGLPLAIVIIAG-LLAK----KSWKQVAQSVSSYISD----PNQ-LDTLALSYNHLPRHLKPCFLYLGAFPRDQEIPVQKLICLWVAEGFIQ-RS--V-EEVAEGYLMDLFQRSLVIVAQKRFDGRIKACRMHDLLRDLCLKKAGEINFLQWTHN--HR
>XP_028066957.1
-----------EE-ITVGFDDEALTIKELL--AGKKQLQMISIVGMPGLGKTTLARKVYNDPYITHYFHIRAWTYVSQLSRQTDMLLDILRSLNVVFT-DEIEKLGEKLYKQLKGKRYLIVIDDLWDIG-AW-VDLKMYFPN-NGSRVMFTSRLKELSMHASPD---CH-PRFLTEEESWELLQRKVF-QNE-SCPP-ELIEIGKQIMKKCEGLPLAIVIIAG-LLAK----KSWKQVAQSVSSYISD----PNQ-LDTLALSYNHLPRHLKPCFLYLGAFPRDQEIPVQKLICLWVAEGFIQ-RS--V-EEVAEGYLMDLFQRSLVIVAQKRFDGRIKACRMHDLLRDLCLKKAGEINFLQWTHN--HR
>XP_028066958.1
-----------EE-ITVGFDDEALTIKELL--AGKKQLQMISIVGMPGLGKTTLARKVYNDPYITHYFHIRAWTYVSQLSRQTDMLLDILRSLNVVFT-DEIEKLGEKLYKQLKGKRYLIVIDDLWDIG-AW-VDLKMYFPN-NGSRVMFTSRLKELSMHASPD---CH-PRFLTEEESWELLQRKVF-QNE-SCPP-ELIEIGKQIMKKCEGLPLAIVIIAG-LLAK----KSWKQVAQSVSSYISD----PNQ-LDTLALSYNHLPRHLKPCFLYLGAFPRDQEIPVQKLICLWVAEGFIQ-RS--V-EEVAEGYLMDLFQRSLVIVAQKRFDGRIKACRMHDLLRDLCLKKAGEINFLQWTHN--HR
>XP_028072320.1
-----------EE-ITVGFDDEALTIKELL--AGKKQLQIISIVGMPGLGKTTLATKLYNDPYITHYFHIRAWTYASQLPTKTDMLLDILRYVNVVFT-NEIEKLGEKLYKQLKGKRYLIVIDDLWDIG-AW-VDLKMYFPN-NGSRVMFTSRLKELSMHASPD---CH-PRFLTEEESWELLQRKVF-HNE-SCPP-ELIKIGKQIMKKCEGLPLAIVIIAG-LLAK----KSWIQVAQSVSSYISD----PNQ-LDTLALSYNHLPRHLKPCFLYLGAFPEDQEIPVQKLISLWVAEGFIQ-RS--L-EEVAEDYLMDLIQRSLVIVAQKRFDGRIKACRMHDLLRDLCLKKAREINFLQWTRN--RH
>XP_028080672.1
-----------EE-ITAGFDDEVLTIKKLL--VRKKQQQILSIVGMLGLGKTTLARKLYNDPYITHYIHIRGWTNASQLPRKIDMLLHILRSVNV----DEIEKLGKKLYKQLKGKRYLIVIDDLWDIG-AW-VDLKMYFPN-NGSRVMFTSRLKEVAMHASPD---CH-SRFLTEEESWELLQRKVF-HNE-SCPP-KLIEIGKQIMKKCEGLPLAIAIIAG-LLAK----KSWKQVAQSVSSYISA----PNQ-LDTLALSYNHLPRHLKPCFLYLGAFPEDQAIPVQKLICLLVTEGFIR-RS--L-EEVVEDYLMDLI------------------------------------------------
>XP_028082887.1
-------TW--EE-IMVGFEDEAMSLKEQL--TGPKQLQVISIVGMAGQGKTTLATKLYNDPLVVYHFYIRAWTSVSQEYRKRDLLIRLLSCVMK-HT-NGIEKLCEKLYKSLKGQTYFIVMDDMWDTK-AW-VDLKICFPN-NGSRIMFTSRHEDVALQAKTN---NP-PRFLTHNESWDLFQHKVFGKRE-NCPP-VLVEIGKQITNKCQGLPLSIVVVAG-IFIN----KRWKQVGETLKSSLAN----PQA-MKTLALSYIHLPGHLKPCFLYFGAFPEDYQIRVEKLIWLWVAEGFIT-KR--L-KDVAKEYLMDLIGRSLLLVSKRGYDGEIKACGIHDLLREFCIKQGEDDFFLQHDL-----
>XP_028082942.1
-----------EE-ITVGFDDEALTIKELL--AGKKQLQMISIVGMPGLGKTTLATKLYNDPYITHYFHIRGWTYASQLPRITDMLLDILRSVNVVFT-DEIEKLGEKLYKQLKGKRYLIVIDDLWDIG-AW-VNLKMYFPN-NGSRVMFTSRLKELSMHASLD---CH-PRFLTEEESWELLQRKLF-QNG-SCPL-ELILIGKQIMKKCKGLPLAIVVIAG-LLAK----K-----------------------------------------------------------------------------------------------------------------------------------------
>XP_028090836.1
-----------EE-ITVGFDDEALTIKELL--AGKKQLQMISIVGMPGLGKTTLATKLYNDPYITHYFHIRAWTYASQLSRQTDMLLDILRSLNVVFT-DEIEKLGEKLYKQLKGKRYLIVIDDLWDIG-AW-VDLKMYFPN-NGSRVMFTSRLKELSMHASPD---CH-PRFLTEEESWELLQRKVF-QNE-SCPP-ELIEIGKQIMKKCEGLPLAIVIIAG-LLAK----KSWKQVAQSVSSYVSD----PNQ-LDTLALSYNHLPRHLKPCFLYLGAFPRDQEIPVQKLICLWVAEGFIQ-RS--V-EEVAEGYLMDLFQRSLVIVAQKRFDGRIKACRMHDLLRDLCLKKAGEINFLQWTHN--HR
>XP_028090837.1
-----------EE-ITVGFDDEALTIKELL--AGKKQLQMISIVGMPGLGKTTLATKLYNDPYITHYFHIRAWTYASQLSRQTDMLLDILRSLNVVFT-DEIEKLGEKLYKQLKGKRYLIVIDDLWDIG-AW-VDLKMYFPN-NGSRVMFTSRLKELSMHASPD---CH-PRFLTEEESWELLQRKVF-QNE-SCPP-ELIEIGKQIMKKCEGLPLAIVIIAG-LLAK----KSWKQVAQSVSSYVSD----PNQ-LDTLALSYNHLPRHLKPCFLYLGAFPRDQEIPVQKLICLWVAEGFIQ-RS--V-EEVAEGYLMDLFQRSLVIVAQKRFDGRIKACRMHDLLRDLCLKKAGEINFLQWTHN--HR
>XP_028090838.1
-----------EE-ITVGFDDEALTIKELL--AGKKQLQMISIVGMPGLGKTTLATKLYNDPYITHYFHIRAWTYASQLSRQTDMLLDILRSLNVVFT-DEIEKLGEKLYKQLKGKRYLIVIDDLWDIG-AW-VDLKMYFPN-NGSRVMFTSRLKELSMHASPD---CH-PRFLTEEESWELLQRKVF-QNE-SCPP-ELIEIGKQIMKKCEGLPLAIVIIAG-LLAK----KSWKQVAQSVSSYVSD----PNQ-LDTLALSYNHLPRHLKPCFLYLGAFPRDQEIPVQKLICLWVAEGFIQ-RS--V-EEVAEGYLMDLFQRSLVIVAQKRFDGRIKACRMHDLLRDLCLKKAGEINFLQWTHN--HR
>XP_028096865.1
-----------EE-IMVGFEDEVIMIKEQL--TEKKKLGIISIVGMPGLGKTTLARKVYDDPYITHYFHIRAWTYVSQAYIKRDLLLGILHSIVK-IT-NKTEKLGEEIYKILKGKRYLIVMDDIWSTG-AW-DDVRMYLPN-NGSRVMFTSRLKEVGLHAKPE---SC-PRFLTEEESWELFQKRVF-RGE-SFPP-ELMGLGLQIAEKCEGLPLAIVVIAG-ILAK----KLWEEVAESVSSYMND----PNQ-MRTLALSYYHLPDHLKPCFLYFGAFLEGSEIPVRKLMWLWIAEGFVQVKT--L-EEIAEDYLTDLIERSLVIVSKKRSNGGIKACRMHDLLRHLCLREAEKFKFLTWFHG--GR
>XP_028098604.1
-------AP--EE-NVVGFDMEAKTLVDLL--NGKEELDVVSVIGMGGLGKTTLAKKVFTDPAIEFEFYIRAWIYVSQEYDRKEVFISILGSLDK-LT-DEMDKLADELRGHLQTGRYLIVMDDVWTRE-AW-DDLKMAFPK-NRSRILLTSRNTEVAIHANPDR-NSP-PRFLNEDESWELLEKKVF-RRE-RCPS-ELVDLGKQIAKECGGLPLAIVVIAG-LLMK----KWWEKVAKSVNSYVRD----PKQ-MDILALSYKHLPYHLKACFLYFGVFPEDYEIPVWKLIQLWVAEGFIQ-IR--L-EDTAEEQLEDLVDRNLVLVEKRRSNGGIKTCRVHDMLRDLCLREAEEENFLHEIKG--RR
>XP_028098605.1
-------AP--EE-NVVGFDMEAKTLVDLL--NGKEELDVVSVIGMGGLGKTTLAKKVFTDPAIEFEFYIRAWIYVSQEYDRKEVFISILGSLDK-LT-DEMDKLADELRGHLQTGRYLIVMDDVWTRE-AW-DDLKMAFPK-NRSRILLTSRNTEVAIHANPDR-NSP-PRFLNEDESWELLEKKVF-RRE-RCPS-ELVDLGKQIAKECGGLPLAIVVIAG-LLMK----KWWEKVAKSVNSYVRD----PKQ-MDILALSYKHLPYHLKACFLYFGVFPEDYEIPVWKLIQLWVAEGFIQ-IR--L-EDTAEEQLEDLVDRNLVLVEKRRSNGGIKTCRVHDMLRDLCLREAEEENFLHEIKG--RR
>XP_028098606.1
-------AP--EE-NVVGFDMEAKTLVDLL--NGKEELDVVSVIGMGGLGKTTLAKKVFTDPAIEFEFYIRAWIYVSQEYDRKEVFISILGSLDK-LT-DEMDKLADELRGHLQTGRYLIVMDDVWTRE-AW-DDLKMAFPK-NRSRILLTSRNTEVAIHANPDR-NSP-PRFLNEDESWELLEKKVF-RRE-RCPS-ELVDLGKQIAKECGGLPLAIVVIAG-LLMK----KWWEKVAKSVNSYVRD----PKQ-MDILALSYKHLPYHLKACFLYFGVFPEDYEIPVWKLIQLWVAEGFIQ-IR--L-EDTAEEQLEDLVDRNLVLVEKRRSNGGIKTCRVHDMLRDLCLREAEEENFLHEIKG--RR
>XP_028098607.1
-------AP--EE-NVVGFDMEAKTLVDLL--NGKEELDVVSVIGMGGLGKTTLAKKVFTDPAIEFEFYIRAWIYVSQEYDRKEVFISILGSLDK-LT-DEMDKLADELRGHLQTGRYLIVMDDVWTRE-AW-DDLKMAFPK-NRSRILLTSRNTEVAIHANPDR-NSP-PRFLNEDESWELLEKKVF-RRE-RCPS-ELVDLGKQIAKECGGLPLAIVVIAG-LLMK----KWWEKVAKSVNSYVRD----PKQ-MDILALSYKHLPYHLKACFLYFGVFPEDYEIPVWKLIQLWVAEGFIQ-IR--L-EDTAEEQLEDLVDRNLVLVEKRRSNGGIKTCRVHDMLRDLCLREAEEENFLHEIKG--RR
>XP_028098613.1
-----------EE-IMVGFDDEVLTIKKRL--AGKKQLDIIPIVGMPGLGKTILARKVYNDPYITHHFHIRAWTYVSQVPRKREMLLDILHFVNV-FT-EEVEKLGEKLHKKLKGKRYLIVIDDIWDIS-AW-VDLKIYLPN-NGSRVMFTSRLKAVAMHVSPN---CH-PRFLTEEESWELLQRKVF-QNG-SCPA-ELIEFGKQIV--------------------------------------------------------NNL---LQDCYIEF--------------------------------------------------------------------------------------------
>XP_028098747.1
-------TW--EE-IMVGFEDEAMSLKEQL--TGSKQLQVISIVGMAGQGKTTLATKLYNDPLVVYHFYIRAWTSVSQEYRKRDLLIRLLSCVMK-HT-NGIEKLCEKLYKSLKGQTYFIVMDDIWDTK-AW--------PK----------------------------PYFLTHNESWDLFQHKVFGKRE-NCPP-ELMEIGKQIANKCQGLPLAIVLVAG-ILTN----KRWKQVGETLNSTLAD----PQL-MKTLELSYNHLPGHLKPCLLYFGAFPEDYQIRVEKLIWLWVAEGFIT-KR--L-EDVAKEYLMDLIGRSLLLVSKRGYDGEIKACGIHDLLREFCIKQGEEDFFLQRFLG--QR
>XP_028100405.1
-----------EE-ITVGFDDEALTIKRLL--VGRKQLQMISIVGMPGLGKTTLARKLYNDPYITHYFHICAWTYASQLPRKTDMLLDILRSLYV----NEMEKLGDKLYKKLKGKRYLIVIDDIWDIG-AW-VDLKMYFPN-NGSRVLFTSRLKELAMHASPD---CH-PRFLTEEESWELLQRKVF-QNE-SCPP-ELIEIGKQIMKKCEGLPLAIVVMAG-LLAK----KWWKQVAQSVSSYISD----PNQ-LDTLALSYNHLPRHLKPCFLYLGAFPVDQQISVQKLICLWIAEGFIQ-RS--L-EEVAEDYLMGLIQRSLVIVAQKRFDGRIKACRMHDLLRDLCFKKVREINFLQCAHN--RR
>XP_028101273.1
-----------EE-ITMSFDDEALTIKKLL--VRKKQLQMISIVGIPGLGKTTLAIKLYNDPYITHYFHIRAWTYASQLSRQTDMLLDILRSVNVVFT-DEIENLGDKLYKSLKGERYLIVIDDFWDIG-AW-VDLKMYFPN-NGSRVMFTSLHKELAMYASPD---CY-PRFFTEEESWVLLQQKVF-PNE-SCPP-ELIKIWKHIMKKCEGLPLAIVIIAG-LPAK----KSWIQVAQSVSSYISD----PNQ-LDTLALSYNHLPRHLKPCFLYLGAFPEDQEIPVQKLIWLWIAEGLYK-------------------------------------------------------------------
>XP_028101614.1
-----------EE-ITVGFDDEALTIKELL--ARKKQLQMISIVGMPGLGKTTLATKLYNDPYITHYFHIRAWTYASQLPRKKDMLLDILRSVNVVFT-DEIEKLGKKLYKQLKGKRYLIVIDDLWDIG-VW-VDLKMYFPN-NGSRVMFTSRLKELAMHASPD---CH-PRFLTKEESWELLQWKVF-QNE-SGPP-VLIEIGKQIMKKCEGLPLAIVVMAG-LLAK----KSWEQVAQS---------------------------------------------------------------KS--L-EEVAEDYLMDLIQRSL--------------------------------------------
>XP_028102117.1
-------VEEEEE-ITVGFEDDALAIKELL--AGNQQLQMISIVGMPGLGKTTLARKLYNDPYITYYFHIRAWTYASQLPTKRDMLLDILRSFNVVFT-DEIEKLGEKLYKQLKGNKYLIVIDDLWDIG-AW-VDLKMYFPN-NGSRVMFTSRLKELAMHASPD---CH-PRFLTEEESWELLQQKVF-QNE-SCPP-ELIIIGKEIMKKCAGLPLAIVVIAG-LLAR----KSWKQVAQSVSSYISD----PNQ-LDTLALSYNHLPHHLKPCFLYLGAFPEDQEISVQKLIWLWIAEGFIQ-KS--L-EEVAEGYLMDLIQRSLVIVAQNRFDGRIKTCRMHDLLRDLCLKKAREINFLKWIHN--CR
>XP_028102118.1
-----------EE-ITVGFDDEALTIKQLL--AGKKQLQMISIVGMPGLGKTTLATKLYNDPYISHYFHIRAWTYASQLPRITDMLLDILRSVNVVFT-DEIEKLGEKLYKQLKGKRYLIVIDDLWDIG-AW-VNLKMYFPN-NGSRVMFTSRLKEVAMHASPD---CH-RRFLTEEESWELLQRKMF-QNE-SCPP-ELIGIGKQI-----------------------------------------------------------------------------------------------------------------------------RFDGRIKACRMHDLLRDLCLKKAREINFLQQVEN--RR
>XP_028102119.1
-----------EE-ITVGFDDEALTIKQLL--AGKKQLQMISIVGMPGLGKTTLATKLYNDPYISHYFHIRAWTYASQLPRITDMLLDILRSVNVVFT-DEIEKLGEKLYKQLKGKRYLIVIDDLWDIG-AW-VNLKMYFPN-NGSRVMFTSRLKEVAMHASPD---CH-RRFLTEEESWELLQRKMF-QNE-SCPP-ELIGIGKQI-----------------------------------------------------------------------------------------------------------------------------RFDGRIKACRMHDLLRDLCLKKAREINFLQQVEN--RR
>XP_028102121.1
-----------EE-ITVGFDDEALTIKQLL--AGKKQLQMISIVGMPGLGKTTLATKLYNDPYISHYFHIRAWTYASQLPRITDMLLDILRSVNVVFT-DEIEKLGEKLYKQLKGKRYLIVIDDLWDIG-AW-VNLKMYFPN-NGSRVMFTSRLKEVAMHASPD---CH-RRFLTEEESWELLQRKMF-QNE-SCPP-ELIGIGKQI-----------------------------------------------------------------------------------------------------------------------------RFDGRIKACRMHDLLRDLCLKKAREINFLQQVEN--RR
>XP_028107731.1
-----------EE-ITVGFDDEALTIKKLL--AGKKQLQMISIVGMPGLGKTTLATKLYNDPYITHYFHIRAWTHASQLPRKTDVLLDILRYVNVVFT-DEIEKLGEKLYKQLKGKRYLIVIDDIWDIG-AW-DDLKMYFPN-NGSRVMFTSRLKELAMHASPD---CH-PRFLTEEESWALLQRKVF-QNE-SCPP-ELIEIGKQIMKKCGGLPLAIVIIAG-LLAK----KSWKQVAQSVSSYISD----PNQ-LDTLALSYNHLPRHLKPCFLYLGAFPENQKISVQRLIWLWIAEGFIQ-KS--L-EEVAEDYLMDLIQRSLLIVAQKRFDGRIKACRMHDLLRDLCLKKAREINFLQWIHN--CR
>XP_028116480.1
-----------VE-IIVGFDSKALAIKEQL--AGNKHLDFVSIVGMPGLGKTILDKKLYNDPYIIHHFHIHAWTYVSQVPKKREMLLDILH-FNV-LT-DEDEMLGEMLYKKLKGKRYLIVIDDIWDIG-VW-VDLKMYLPN-NGSRIMFTSR----PMHASPD---SH-TRFLTEEESWELFQRKVF-PDE-SCPP-KLIETGKQIMNKCQGLPLAIIVIAG-LLAK----K-----------------------------------------------------------------------------------------------------------------------------------------
>XP_028116540.1
-----------EE-ITVGFDDEALTIKKLL--AGKKQLQMISIVGMPGLGKTTLATKLYNDPYITHYFHIRAWTYASQLPTKTDMLLDILRSVNV----DEIEKLGEKLYKQLKGKRYLIVIDDLWDIG-AW-IDLKTYFPN-NGSRVMFTSRLKELSMHASPD---CH-PRFLTEEESWDLLQLKVF-QNE-SCPP-ELIKIGKQIMKKCEGLPLAIVIIAG-LLAK----KSWIQVAQRVSSYISD----PNQ-LDTLALSYNHLPRHLKPCFLYLGAFPEDQEIPVQKLICLWVAEGFIQ-RS--L-EEVAEDYLMDLIQRSLVIVAKKRFDGRIKTCRMHDLLRDLCLKKAREINFLQWIHN--CR
>XP_028118554.1
-----------DE-FVVGFDNEAMNIKERL--TGMKQLEVFSIIGMPGLGKTTLARKVYNDPYIAHYFHLRAWTYVSQSHTKKEMLLDILHSLMN-LT-DEIEYLGERLYKRLKGKRYFIVMDDIWNIG-AW-DDIRVYLPN-NGSKVLFTSRTMAVALRAKPD---GH-PRFLTEEESWELLHEKVF-RNE-NFPP-ELMEFGEQIMKKCEGLPLAIVVIAG-LLAK----KRWKHVAASVRSCISD----PNQ-MNTLALSYDNLPQHLKPCFLYLGAFRDDHEIPVWKLILLWIAEGFIH-RR--L-EDIGEGYLMDLIDRSLVIVSRKKSNGGIKACRIHDLLRDLCLKKSEEFNFLKRSHE--LR
>XP_028124912.1
-------SIVGEE-IVVGFEDEALTIKDRL--TRQKQLDTISIVGMPGLGKTTLAKKVYNDPLIIYHFHIRAWINVSQEYRKRDVLLSLFYSISP-HTGKEVEELADKLRKSLKGKRYLIVMDDIWDTR-AW-IDLKSLFPN-NGSRIMFTSRFTNVALHANTH---TP-PSFLTEDESWDLFKKKVF-RTD-WCPP-ELMSIGKKVVIKCQGLPLAIVVVSG-IFAN----KQWKQVGEIRDSCARD----LKL-METFALSYNHLPHHLKSCFLYFAAFPKDFEIPVWKLTQLWVAEGFIR-SS--L-EDVAEEYLMDLIGRNLILVSKRRSDGRIKACSVHALLHDFCLKKAEEEYFLQQILC--RR
>XP_028124913.1
-------SIVGEE-IVVGFEDEALTIKDRL--TRQKQLDTISIVGMPGLGKTTLAKKVYNDPLIIYHFHIRAWINVSQEYRKRDVLLSLFYSISP-HTGKEVEELADKLRKSLKGKRYLIVMDDIWDTR-AW-IDLKSLFPN-NGSRIMFTSRFTNVALHANTH---TP-PSFLTEDESWDLFKKKVF-RTD-WCPP-ELMSIGKKVVIKCQGLPLAIVVVSG-IFAN----KQWKQVGEIRDSCARD----LKL-METFALSYNHLPHHLKSCFLYFAAFPKDFEIPVWKLTQLWVAEGFIR-SS--L-EDVAEEYLMDLIGRNLILVSKRRSDGRIKACSVHALLHDFCLKKAEEEYFLQQILC--RR
>XP_028124915.1
-------SIVGEE-IVVGFEDEALTIKDRL--TRQKQLDTISIVGMPGLGKTTLAKKVYNDPLIIYHFHIRAWINVSQEYRKRDVLLSLFYSISP-HTGKEVEELADKLRKSLKGKRYLIVMDDIWDTR-AW-IDLKSLFPN-NGSRIMFTSRFTNVALHANTH---TP-PSFLTEDESWDLFKKKVF-RTD-WCPP-ELMSIGKKVVIKCQGLPLAIVVVSG-IFAN----KQWKQVGEIRDSCARD----LKL-METFALSYNHLPHHLKSCFLYFAAFPKDFEIPVWKLTQLWVAEGFIR-SS--L-EDVAEEYLMDLIGRNLILVSKRRSDGRIKACSVHALLHDFCLKKAEEEYFLQQILC--RR
>XP_028124916.1
-------SIVGEE-IVVGFEDEALTIKDRL--TRQKQLDTISIVGMPGLGKTTLAKKVYNDPLIIYHFHIRAWINVSQEYRKRDVLLSLFYSISP-HTGKEVEELADKLRKSLKGKRYLIVMDDIWDTR-AW-IDLKSLFPN-NGSRIMFTSRFTNVALHANTH---TP-PSFLTEDESWDLFKKKVF-RTD-WCPP-ELMSIGKKVVIKCQGLPLAIVVVSG-IFAN----KQWKQVGEIRDSCARD----LKL-METFALSYNHLPHHLKSCFLYFAAFPKDFEIPVWKLTQLWVAEGFIR-SS--L-EDVAEEYLMDLIGRNLILVSKRRSDGRIKACSVHALLHDFCLKKAEEEYFLQQILC--RR
>XP_028124917.1
-------SIVGEE-IVVGFEDEALTIKDRL--TRQKQLDTISIVGMPGLGKTTLAKKVYNDPLIIYHFHIRAWINVSQEYRKRDVLLSLFYSISP-HTGKEVEELADKLRKSLKGKRYLIVMDDIWDTR-AW-IDLKSLFPN-NGSRIMFTSRFTNVALHANTH---TP-PSFLTEDESWDLFKKKVF-RTD-WCPP-ELMSIGKKVVIKCQGLPLAIVVVSG-IFAN----KQWKQVGEIRDSCARD----LKL-METFALSYNHLPHHLKSCFLYFAAFPKDFEIPVWKLTQLWVAEGFIR-SS--L-EDVAEEYLMDLIGRNLILVSKRRSDGRIKACSVHALLHDFCLKKAEEEYFLQQILC--RR
>XP_028124918.1
-------TW--EE-IMVGFEDEAMSLKKQL--TRPMQLQVISIVGMAGQGKTTLATKLYADPLVVYHFHIRAWTSVFQEYRNRDLLIRLLSCVMK-HT-NGIEKLCEKLHKSLKGRTYFIVMDDIWDTK-AW----------------------------------------------------------------------------------------------------------------------------------------------------------------------------------------------------------------------------------------------
>XP_028126810.1
-----------EE-ITVGFDDEALTIKELL--AGKKQLQMISIVGMPGLGKTTLAKKLYNDPFIICHFHIHAWTYISQVPKKMEMLLDILH-FNV-LT-DEDEMLGDMLYKKLKGKRYLIVIDDIWDIG-VW-VDLKMYLPN-NGSRVMFTSR----PMQTSPH---SH-THFLTEEESWELFQQKVF-QDE-CCPT-KLIEIGKQITKKCPGLPLAIVVIVG-LLAK----KWWKQVAQSVSSYISD----QNQ-LDTLGLSYNHLPCHLKPCFLYLGAFPDDQEISVQKLIWLWVAEGFVQ-------------YVM---------------------------------------------------
>AtZAR1
NGTDRWSSPVYDHTQVVGLEGDKRKIKEWLFRSNDSQLLIMAFVGMGGLGKTTIAQEVFNDKEIEHRFERRIWVSVSQTFTEEQIMRSILRNLGDASVGDDIGTLLRKIQQYLLGKRYLIVMDDVWDKNLSWWDKIYQGLPRGQGGSVIVTTRSESVAKRVQARDDKTHRPELLSPDNSWLLFCNVAFAANDGTCERPELEDVGKEIVTKCKGLPLTIKAVGGLLLCKDHVYHEWRRIAEHFQDELRGNTSETDNVMSSLQLSYDELPSHLKSCILTLSLYPEDCVIPKQQLVHGWIGEGFVMWRNGRSATESGEDCFSGLTNRCLIEVVDKTYSGTIITCKIHDMVRDLVIDIAKKDSFSNPEGLNCRH
>BS2
---------NDKN-NMVGRDDQRKQLLEDL--TRSGEPKVIPIVGMGGIGKTTLAKEVYNDESILCRFDVHAWATISQQHNKKEILLGLLHSTIK-MD-DRVAELADMLQKSLKRKRYLIVLDDIWSCE-VW-DGVRRCFPT-AGSRILLTTRNDEVACYAGVEN------SFMDQDESWSLFKSAAF-SSE-ALPY-EFETVGKQIADECHGLPLTIVVVAG-LL-K----RDWKTVAKDVKSFVND---PDER-SRVLGLSYDHLTSDLKTCLLHFGIFPEDSDIPVKNLMRSWMAEGFLK-EN-DL-EGEVEKCLQELVDRCLVLVSKRSRGTKIRSCKVHDLIYDLCVREVQREN-IFIMND-CSY
>Gpa2
-------LPEHEN-IMVGRENEFEMMLDQL--ARGRELEVVSIVGMGGIGKTTLAAKLYSDPYIMSRFDIRAKATVSQEYCVRNVLLGLLSLTS--------YQLADQLQKHLKGRRYLVVIDDIWTTE-AW-DDIKLCFPD-NGSRILLTTRNVEVAEYASSG---KP-PRLMNFDESWNLLHKKIF-EKEGSYSP-EFENIGKQIALKCGGLPLAITLIAG-LLSK----KEWQNVAENVRSVVTD---LEAK-MRVLALSYHHLPSHLKPCFLYFAIFAEDERIYVNKLVELWAVEGFLN-KS--I-EEVAETCINELVDRSLISIHNV-SDGETQRCGMHDVTRELCLREARNMNFVNVIRG-RSR
>Hero
----ELTS---E--VTVGHEEDEARIIGQL--DEESKLDVISIVGMPGVGKTTLANKVYNNTLVASHFKIRAKCTVSQNFNKSKVLREILQQVTASET-SED-DLAEKLRVALLDKRYLIVLDDVWDIA-TG-EMLIACFP--RGNRVILTSRSGEVGLKVK---CRSD-PQVLTDEKSWELFEKRVF-RDEGSCPA-ELLDIGHQIVEKCKGLPLALVLIAG-VIVRGREGKFWVKIQNNLDSFTNI----NSQ-MNVMQSSYDHLPYQLKPLLLYFARLQKSERTPVSMLMQLWMAEGLVD-CS--L-EEVTESYLDALISSSLIMV--DHISVMMRACYVHDVVHDFCSVKAGKEKFFKLIN-LHHR
>Mi1.2
----ERKS---K--IIVGFEEETNLILRKL--TSPADLDVISITGMPGSGKTTLAYKVYNDKSVSRHFDLRAWCTVDQGYDDKKLLDTIFSQVSGSDS-SENIDVADKLRKQLFGKRYLIVLDDVWDTT-TL-DELTRPFP--KGSRIILTTREKEVALHGK---LNTD-PRLLRPDESWELLEKRTF-GNES-CPD-ELLDVGKEIAENCKGLPLVADLIAG-VIAG----KVWLEVQSSLSSFISE----VE--MKVIELSYDHLPHHLKPCLLHFASWPKDTPLTIYLLTVYLGAEGFVE-KG--I-EEVVKIYMDDLISSSLVICFNDI-----LNFQIHDLVHDFCLIKARKENLFDRIR-LPRQ
>Prf
--------P--NE-EMEGFQDTIDELKDKL--LGSPELDVISIVGMPGLGKTTLAKKIYNDPEVTSRFDVHAQCVVTQLYSWRELLLTILNDVLEPSD----GEIADELRRFLLTKRFLILIDDVWDYK-VW-DNLCMCFSDSNRSRIILTTRLNDVAEYVK---CESD-PRLFRDDESWTLLQKEVF-QGE-SCPP-ELEDVGFEISKSCRGLPLSVVLVAG-VLKQ----KSWKVVEQSLSSRI-----SLEE-ISIIGFSYKNLPHYLKPCFLYFGGFLQGKDIHVSKMTKLWVAEGFVQ-KG--Q-EDTAQGFLDDLIGRNLVMAMEKRPNAKVKTCRIHDLLHKFCMEKAKQEDFLLQIN-EEYR
>R1
----KLART--E--EIVGFEDVIENLRKKL--LNTKGQDVISIHGMPGLGKTTLANSLYSDRSVFSQFDICAQCCVSQVYSYKDLILALLRDAIGEGS-RELNELADMLRKTLLPRRYLILVDDVWENS-VW-DDLRGCFP--NRSRIILTTRHHEVAKYAS---VHSD-PRMFDEVESWKLLEKKVF-GEES-CSP-LLKNVGLRIAKMCGQLPLSIVLVAG-ILSE----KCWEQVANNLGSYIDS----RA----IVDKSYHVLPCHLKSCFLYFGAFLEDRVIDISRLIRLWISEAFIK-RR--L-EDIAEGYLENLIGRNLVMVTQRS-DGKAKECRLHDVLLDFCKERAAEENFLLWINR-HAH
>R2
-TTLRR-TT--QDYIFVGLQDVVQTLLAEL--LKPR-RSVLSIYGMGGLGKTTLARNLYNSL---KSFPTRTWICVSQEYNTMDLLRNIIKSIQGRTK-ETLGDLEIYLRDLLKERKYLVVVDDVWQRE-AW-ESLKRAFPD-NGSRVIITTRKEGVAERAD---DRGF-VRFLSQEESWDLF-RRKLVRAM------EMESLAKDMVEKCRGLPLAIVVLSG-LLSH-----QWQKVKDHLWKNIED---KSIE-SNILSLSYNDLSTALKQCFLYFGIFSEDKVVKADDIIRLWMAEGFIP-EE-RM-EDVAEGFLNELIRRSLVQVAKTFW--KVTECRVHDLLHDLAIEKALEVNFFDVYDP-CIR
>R3a
KQETRTPST-----DIFGRQNDIEDLIDRLL-SEKKR-TVVPIVGMGGLGKTTLAKAVYNDERVQIHFGLKAWFCVSEAFDA-RITKGLLQEIGSFDL-DD-NQLQVKLKERLKGKKFLIVLDDVW------WDELRNVFVQDIGSKIIVTTRKESVALMM-GN-------DNLSTESSWSLFKTHAF-----ENMGPELEEVGKQIAAKCKGLPLALKTLAG-MLRS---KEIWELP---------H--------NDILMLSYNDLPAHLKRCFSFCAIFPKDYPFRKEQVIHLWIANGLV--DV-II-EDSGNQYFLELRSRSL-----ERVQGNENLFLMHDLVNDLA-QIASSKLCIRL---QSQH
>Rpiblb2
----ESKS---K--IIVGFGEETNLILRKL--TSPADLDVISIIGMPGLGKTTLAYKVYNDKSVSSHFDLRAWCTVDQVYDEKKLLDKIFNQVSDSNS-SENIDVADKLRKQLFGKRYLIVLDDVWDTN-TW-DELTRPFP--KGSRIILTTREKKVALHGK---LYTD-PRLLRSEESWELLEKRAF-GNES-CPD-ELLDVGKEIAENCKGLPLVVDLIAG-IIAG----KVWLEVVNNLHSFINE----VE--MKVIEISYDHLPDHLKPCLLYFASAPKDWVTTIHELKLIWGFEGFVE-KS--L-EEVVKIYLDDLISSSLVICFNDY-----PTCQLHDLVHDFCLIKARKEKLCDRIS-LPRQ
>Rpivnt1
LDRRRL-FL--ET-EVIGLEDDFNTLQAKL--LDDLPYGVVSIVGMPGLGKTTLAKKLYR--HVCHQFECSGLVYVSQQPRAGEILHDIAKQVGLTEE----ENLENNLRSLLKIKRYVILLDDIWDVE-IW-DDLKLVLPE-IGSRIIITSRNSNVGRYIGGDFSI----QPLDSEKSFELFTKKIFNDNWANASP-DLVNIGRCIVERCGGIPLAIVVTAG-MLRA----RAWNRVLESMA---IQ-----DG-GKVLALSYNDLPIALRPCFLYFGLYPEDHEIRAFDLTNMWIAEKLIV-RE--A-ESLADDVLNDLVSRNLIQVAKRTYDGRISSCRIHDLLHSLCVDLAKESNFFHTEHY-VRR
>RPM1
WVNNISESS--EN-SLVGIDAPKGKLIGRL--LSEPQRIVVAVVGMGGSGKTTLSANIFKSQSVRRHFESYAWVTISKSYVIEDVFRTMIKEFYKEAD-AELRELVEKLVEYLQSKRYIVVLDDVWTTG-LW-REISIALPD-YGSRVMMTTRDMNVASF--PYGIGST-KELLKEDEAWVLFSNKAFSLEQC-RTQ-NLEPIARKLVERCQGLPLAIASLGS-MMST----KEWKKVYSTLNWELNH---ELKI-RSIMFLSFNDLPYPLKRCFLYCSLFPVNYRMKRKRLIRMWMAQRFV--VK--A-EEVADSYLNELVYRNMLQVILWNPFGRPKAFKMHDVIWEIALSVSKLERFCDVYND-SRH
>RPP13
-RQLRR-AR--EE-VVVGLEDDAKILLEKL--LDEKNRFIISIFGMGGLGKTALARKLYNSRDVKERFEYRAWTYVSQEYKTGDILMRIIRSLGMTSG-EELEELEVYLYGLLEGKKYLVVVDDIWERE-AW-DSLKRALPC-EGSRVIITTRIKAVAEGVD---GRFY-ARFLTFEESWELFEQRAFIQRK------DLLKTGKEMVQKCRGLPLCIVVLAG-LLS------EWNDVCNSLWRRLDD----SIH-APIVDLSFKELRHESKLCFLYLSIFPEDYEIDLEKLIHLLVAEGFIQ-EEMMM-EDVARYYIEELIDRSLLEAVRRER--KVMSCRIHDLLRDVAIKKSKELNFVNVYND-CRR
>Rx
-------LPEHEN-IMVGRENEFEMMLDQL--ARGRELEVVSIVGMGGIGKTTLATKLYSDPCIMSRFDIRAKATVSQEYCVRNVLLGLLSLTS--------DQLADRLQKHLKGRRYLVVIDDIWTTE-AW-DDIKLCFPD-NGSRILLTTRNVEVAEYASSG---KP-PRLMNFDESWNLLHKKIF-EKEGSYSP-EFENIGKQIALKCGGLPLAITVIAG-LLSK----QEWQRIGENVSSVVTD---PEAQ-MRVLALSYHHLPSHLKPCFLYFAIFTEDEQISVNELVELWPVEGFLN-KS--I-EEVATTCINELIDRSLIFIHNF-SRGTIESCGMHDVTRELCLREARNMNFVNVIRG-RSR
>Sw5b
----RHSN---E--EVVGFENKAEELIDYL--IRTNELDVVPIVGMGGQGKTTIARKLYNNDIIVSRFDVRAWCIISQTYNRRELLQDIFSQVTGSDD-ATVDVLADMLRRKLMGKRYLIVLDDMWDCM-VW-DDLRLSFP--IRSRIVVTTRLEEVGKQVK---YHTD-PPFLTTEESCQLLQKKVF-QKED-CPP-ELQDVSQAVAEKCKGLPLVVVLVAG-IIKK----MWWNEVKDALFDYLEF----EEY-LATMQLSFDNLPHCLKPCLLYMGMFSEDARIPASTLISLWIAEGFVE-GR-LM-EEEAEGYLMDLISSNLVMLSKTY-KGRVKYCQVHDVVHHFCLEKSREAKFMLAVKGKGTR
