# Supplementary material for: The NRC0 gene cluster of sensor and helper NLR immune receptors is functionally conserved across asterid plants
Source: Plant Cell. 2024 Jun 4;36(9):3344–61. doi: 10.1093/plcell/koae154 (PMC11371149; doi:10.1093/plcell/koae154)
Supplement: koae154_Supplementary_Data [file koae154_supplementary_data.zip › Supplementary File 11/Supplemental File 11/alignment files/Olea_europaea_subsp._Europaea_with_Tomato_Nyssa_Camellia_NRCs_alignment_NBARC.fasta]

>CAA2933243.1
EVSLQ-A-P-LED-IVVGFKQETTKIVCQLVRGP-QQLQISSIYGMAGLGKTTLAKKLYIDSTIVDYFDKRAWCVVSQTY-QMRVLIDLLRTVSDL--MDE-GLLAEKLYKSLKGIRYLIVLDDIWSIDV--WDDFKRYFPR-CGSRIIFTTRLENVGLEASPR-------PFLSETECWDLLQQKVF-QKE-QC-PPQLD-PGKQIATNCQGLPLAVVVVAAILANMEKKESS----------------------------------------------------------------------------------------------------------------------------------------
>CAA2933253.1
LVESE-S-P-LED-VVVGFDNVQTEIVEQLVRGT-DKRQIISIFGMPGLGKTTLATKLYNHHHVLYRFHNRAWCTVSQIY-NKKVLIEILSSMSNS--KKE-ESLVEDLYKNLKGRRYLIVVDDIWDIDV--WNDLKRCFPS-IGSRILFTTRIKEVGSKASPC-------PFLSEVECWGILQKRVF-QDE-NC-PKKLD-IGKQIAKNCRGLPLAVVVIAGILANMEKKKQLWENVARNLSSYI-SEIPEKC--IQILQLSYNHLPLHLKPCFLHFGAFREDMEIPVRRLISLWVAEGFI--KH-KN-EDVAREYLMELIDRSLVLV-AEY-DGGVKTCKIHDLLREMCLKIAEENNFLKFQQH-HC-
>CAA2933256.1
LVESE-S-P-LEE-IVVGFDNVTIKITEQLVGGT-GQLQIISIFGMPGLGKTSLANKLYNHHYVLYHFYKRGWCAVSQIY-NKKLLIEILSSMSDS--KEE-ESLVEDLYKNLKGRRYLIVIDDKWDINA--WNDLKRCFPG-IGSRILFTTRNKE--------------------------------------------------------GLPLAVVVIAGVLANMEKKEHLWEKVARNLSSHI-SEIPEKH--IQILQLSYNHLPMHLKPCFLYFGEFEEDKEIPVRKLISFWVAEGFI--KK-KN-EDVARDYLMKLIDRSLVLV-AEY-DGGVKTCKIHDLLREMCLKIAEENNFLKLQQH-HC-
>CAA2934055.1
AGSSR---L--KS-SKVGLDEDMKQIKDRLRGFP-SKLEIVPITGMGGIGKTTLAGNIYDDPFVVYHFYIRAWTTVSKQY-RVRIFLGLLGSMKNLG-ASD-DQLGECLYKSLKGNRYLILMDDLWDTNV--WDEVKKFFPN-NGSRILITTRLSNVALYANSS---GT-YHLLNETESWNLLREKVFG-NE-CC-HPELE-IGKKIARNCQGLPLAIVVIGGHLSNSSKSQDYWEHVAKNVRS-VSTKD-EQC--LEILSWSYNYLPHHLKACLLYFGAFPAAHEISISKVIKLWAAEGFV--KT-KS-EEAAETHLEDLIGRNLVLV-RTF-NGKIKTCSIHDLLREICLREAKKEDFLH-LSQ-RR-
>CAA2934480.1
---PK----VYE------------DIWMSLMD---DSVLSIGIYGMGGIGKTTLAMHVHNKLLKESTF---YWVTVSQEY-KLQ--LKLFSC------ENDERRRAAELFQAFERGRFVLILDDVWNQID--AEEI----PM-NGCKLVITSRSSEVCHWIGCQ-------NTLSEQEAWELFLKKLG---E----HPRVG-ICKKMVKRCGGLPLALVTLAGSMRR-VSDIHEWRDASEGLAE-MGRAGMEYV-VLPVLLYSYDRL--MLKGCFLHCSLYPENCHIPRDELIENFISEQLV--E--RS-IDQGHAILNQLERVCLLEK-TS-----GTDVKMHVLIRDMAIEI-AKENY--MEDL-DK-
>CAA2934481.1
---PK----VYE------------DIWMSLMD---DSVLSIGIYGMGGIGKTTLAMHVHNKLLKESTF---YWVTVSQEY-KLQ--LKLFSC------ENDERRRAAELFQAFERGRFVLILDDVWNQID--AEEI----PM-NGCKLVITSRSSEVCHWIGCQ-------NTLSEQEAWELFLKKLG---E----HPRVG-ICKKMVKRCGGLPLALVTLAGSMRR-VSDIHEWRDASEGLAE-MGRAGMEYV-VLPVLLYSYDRL--MLKGCFLHCSLYPENCHIPRDELIENFISEQLV--E--RS-IDQGHAILNQLERVCLLEK-TS-----GTDVKMHVLIRDMAIEI-AKENY--MEDL-DK-
>CAA2934770.1
-ASHL---------DVVGIYNQKSAFTKWLVEGG-KQLTAIFAKGIGGFGKTTLVKKVYDSTPIRKCFDSHVWITV---------SKSFT------------------VVELL---R--VAQKEILDSSK------K---P--VPEEIKIMSDFQLVCNHYQLM-------YFVRKHSEV--------------C-P-QLE-KNSRSIKKHGGLPLAIVA--------------------------------------------------------------------------------------------------------------------------------------G---------------
>CAA2934883.1
--------------MTVGLEKMTTQIASNLLGKP-EYRQIISIAGMPGPGKTTLAKKIHKDSNVRHHFEKLSWRVVPQTY-NKRLLIDILSSLSDL--IEDEGKLAECLYKSLKGRRYLIVMDDLWDTKA--WDDLKRLFPR-NGSRISFTSRLKNVASEISH--------PLLSTDGSWDLLKKNVF-KKE-RC-PRELD-IGMQIAKNCHGLPLSVVMIAGVLSNMEKQASSWQRVAKELSSFI-SQKADDY--IPSLKLSFWHLLNHLKSCFVYLSVFQEDEEIPVPRLLLLWITEGFI--EA-KE----------------------PC-SRGVP-------------------------HR----
>CAA2935285.1
---NS--VP---KRTLIGFENDLRQIKDHFTGSS-SKLKVVSIVGMGGIGKTTLTRNVYDDPLIAYHFDTRAWATVSAQY-HVKIL----NS-------------------------MMVSTD-------------K-------------------I-------------------------------------------S-------R--------------------K----------------------------------------------------------------------------------------------------------------------------A---------------
>CAA2935319.1
---------LNH---FLT-----KKIKEALKD---KDISIIGICGMSGIGKTTMAKEIVNEVKDEKLF---AFAVVSNDS-KIQ--LGLIEE------KTN-TVRAGRLCQRVDGKSILVTLDDVWNEID--LGTIS---PR-KGLKIMFTTRIEETCSKMKAQ-------EVLDEKEGWQLFKDMSG-DDE----DDELS-MAKKVADECRGLPLALVVVGKALES-NKATYKWSDALLQLQ-ATNLDGMDDI-VYNSIRLSFNFL--EERDLLLLCSLFAEDENIPIENLVQYARGLELF--E--ET-RDRAKIITDNLKGCYLLQS-GR--D----EVKLHDVIRDFCLKMATKDKY--LNSC-SA-
>CAA2938933.1
SLSEA---PEYDE-VFMGLEDDIAKIKDQLTGNR-KQLQVISIVGMAGIGKTTFCRRLCDDDYIVHHFYIRAWTCVSQEY-RKRLLLCLLSWIVD---LSE-DELVNVLYKCLKGKKYLIVMDDVWDIRA--WNDLKMLFPN-NGSRIIITSRLNDVGSSIRRG---ST-TRFLTEDESWNLLKHKLF-KKS-EC-PSELE-VGKEIAAKCQGLPLTIVVVAGLLAKNEN-RDWWKQLAGSLRS---LANSEQI--INILALCYEHLPPHLQSCFLYFGAFPEDSDILAYRLIRLWIAEGFI--YQ-QQ-EELAEDYLKDLINRNLVVV-SKS-NGGIRTCRVHDMLRELCLRKAEKKNDWHK----NK-
>CAA2940142.1
---NR-QISDQTN-HIVGMDHELENLTSYLRDG--KN-RDICIYGRGGIGKTTLAHKLYKDLNVEEQFYICSAVEIGQN--PVGVLGRILKQLPRGK-ESDLETVTEHFNKYAKSKKYLFVLDDIQSLDD--WNFFHRIFPQ-NGSKLILTTRSSEVASYVAGN-------QPLSPYNSFKLFKKAI---------PS----------------------------------------------------------------------YH----------------------------------------------------------------------------------------------------
>CAA2944884.1
ASIDL-ADA-EEA-DLVGIEGPKSKLMRLVLEGD-LDLRVISVVGQVGVGKSALVKKVYDDPASKKSFQSHACVAVPQALSNIELLQDLIKQLYRET-EDK-NLLKVGINQFLQQKRYVIVLDDVRNIRE--WDAIEKAFPS-NGSRLIVTTRDDAVASHSSKM-------EPLLREQSLTLFCQKAFQGR--PC-PSHLE-ITNNILERCGGLPLAIKSVGGTLATKSGR-SEWETVYQSLGAEMEGTQT-----LNILLLSFNDLPYHLKYCLLYMAIYPEYHLIKYNSLIRLWIVEGFV--D--QT-EQVAQGYLKDLANKNLIRV-VKE-NGNIKSCRINYFLRGNLLEKAKRQSFLMTDKNARR-
>CAA2944886.1
ASIDV-ADA-EEA-DLVGIEGPKSNLMRLVMEGG-LDLRVISVVGTVGVGKSALVKKVYDDAAVKKGFQSHACVAVPQALSNIELLEDLIKQLYRET-KNK-NNLKAGINQFLQQKRYVILFDDVRSILE--WNAIKSAFPS-NGSRLIVTTRDNAVASYSSVM-------EPLAPKHSLTLFCQQTFQGR--PC-PSHLK-ITNNILQRCGGLPLAIKSIGGFLASKSNRPDEWDVLYQSLGAELEGTQT---RNLNILLLSFNDLPYYLKLCLLYMAIYPEYHLIKYNSLIRLWIVEGFV--N--QT-EQVAQGYLKELANKNLIRV-VKE-NGNIKSCRINYFLREKLLQKAKRQSFLMTDKNARR-
>CAA2946067.1
NLT------VDEEPIVIEFSQHTPKLKS--TGGRRTKVGIACVSGDSGIGKTELL-------EFAYRFHQRLWI-ESR-Y-IRQYLLEVVEN------FEEEEAAIARVRKEL---RFLVVIDNLETEKD-WWDQK-DLLPR-GETHVIISTSLSRV-------------PSYLSEVEA-SLMQ-----VKD----SIEID-ALRSIEDKLGRLTLGLAIVGAILSE--PNPSRLDAINR-ISSTT--RENQLLFLLQLFEVIFDHAPRSLATRMV---------------LASGWFAPAPIPV----S-LALAANK---------IPEQHRE---KLQTC---GFTSSYARRS-EAEALIRF----TKE
>CAA2948317.1
AYP--LAQPAIHTTSFVGREVVESEILETITSNNV--LSVLPIVGMGGLGKTTLARKIYNHHRTETHFNKTIWVCVSENF----LFKRILEILLKE-KGDSMEAVIQKIAEKLKNKR-------------------------------------------------------------------------------------------------------------------------------------------------------------------------------------------------------------------------------------------------------------
>CAA2948319.1
AYP--LAQPAIHTTSFVGREVVESEILETITSNNV--LSVLPIFGMGGLGKTTLARNIFKHPRTQIHFGKRIWVCVSENF----LFKRILEILLKQ-KGDSMEVVVQKIAEELKNNRYLLVLDDLWNEEEGVWNAF-KNT-S-KGSFIIVTTRKEKVVSIVNTC---DH-PRSLTEGDCWSIIRTMAFQNK-----PNQFF-KGLEIARKCRGLPLAANVIGRVLQ--GKEIEEWDSVLQSGLSNL--EEGEKG-VFQVLKVSYDRLPSSLKKCFAYCSIFIKDSVMDREDLIQLWMAEGFLP-NG-E--ESVGNKYFNILLQNFF--F-QEK-YGNIKSCKMHDLVHDLACLVSKSESFMNTDDILVRH
>CAA2948323.1
DHP--CSKPVMETNSFVGRQSDESKILETITSNNV--LSVLSIVGMGGLGKTTLACKIFEHHRTGNHFDKTVWVCVSENF--------------------------------------------------------------------------------------------------------------------------------------------------------------------------------------------------------------------------------------------------------------------------------------------------
>CAA2950109.1
---PR----VNEP-IIVGFDRQVEELKARLLS-TNLECCFISIVGMPGLGKTTLAKKIFN--SVKENFKCSALVCVSQE-----ILKNVLEK---------EENLEANLCAFLQEKRFVIFFDDIWHIES--WDTLRLGIPQ-NGSRIIITSRNSSVGRYVGSE---SS-LEPLDPENSWELFTKLIASSL------TGLD-IGKQIVERCGGMPLAIVVTVGMLRERETSDIEWKWVFKNIGQ----DDQDKC--SKILALSYKDLPTALKPCFLYFGLYPEDHEILATELIHMWTAEKFL--QD-LEPEDVGEEYVKKLVARNLIQV-VSF-DGRVRSCRIHDLLHSLCINLAKENNFFYT----RR-
>CAA2950202.1
---PE----IRKEKFVCGFKENFERVWTYLLG---NEVSSIGVYGMGGVGKTTLAQCIYNDLKNKNLF---FWLTVSQDH-NLQIILNLLSK------EDDEDKRAAKLRSALGRKKFVLILDDVWNSFL--LQKI----PK-YGFKTIVISRNLQVCRTMECQ-------DVLSDEEAWELFMNKHS--KE----LPKVE-IAREVVKKCAGLPLAIVTMAGSLRG-VDDIHEWRDALKELKE-AVQDDMENK-VFPILLWSYNRL--ILMRCFLYCSLYPEDFRINRDKLITNFISEEMM--E--TS-FDQGHKILNKLVNVCLLEA-WE-----GPGVKMHDLIRDMALKI-TKDNW--MEDL-DK-
>CAA2950205.1
---SE----VSEEKFVWGFKEKFHGVWTYLLG---NEVSIIGIYGMGGVGKTTLAQCIYNELKNENLF---FWFTVSQDY-KLQ--LNLLSD------EDDEHKRAAKLGWALRRKKFVLILDDVWNSFP--YQKI----PE-YEFKMIVISRSLEVCLKMECQ-------DILSDEEAWELFMNKHS--KE----PPKVE-IAREVVKECAGLPLAIVTMAGSLRG-VVDIREWRDALEELKE-VGQDDMENK-VFPILLWSFNRL--ILKSCFLYCSLYPEDFRINRYELIQNFISEEMM--E--TS-FDQGHKILNKLVNVCLLET-W------GEHVKMHDLIRDMALKI-TKDKW--MEDL-DK-
>CAA2950207.1
---SE----VSEEKFVWGFEENFQRVWTYLLG---NEVSCIGVYGMGGVGKTTLAQCIYNELKNKNLF---FWFTVSQDH-KLQ--LKLLSD------EDDEHKRAAKLGWALKRKKFVLILDDVWNSFL--LKKI----PE-YEFKKIVISRSLEVCLKMECQ-------DILSDEEAWELFMNKHS--KE----PPKVE-IAREVVKECAGLPLAIVTMAGSLRG-VVDIHEWRNALEELKE-VGQDDMENR-VFPVLLWSFNRL--ILKRCFLYCSLYPEDFHITRDDLITNFILEEMM--E--TS-FDEGHTILNKLENVCLLER-CE--DY-GLGVKMHDLIRDMALKI-TKDSW--MEDL-GK-
>CAA2950211.1
---SE----VSEEKFVWGFKEKFHGVWTYLLG---NEVSSIGIYGMGGVGKTTLAQCIYNELKNENLF---FWFTVSQDY-KLQ--LNLLSD------EDDEHKRAAKLGWALRIKKFVLILDDVWSSFP--LQKI----PE-YEFKMIVISRSLEVCLKMECQ-------DILSDEEAWELFMNKHS--KE----PPKVE-IAREVVKECAGLPLAIVTMAGSLRG-VVDIHEWRDALEELKE-VGRDVMEND-VFPILSWSFNRL--ILKRCFLYCSLYPKDYRIGRDDLISNFILEEMM--E--TS-FDQGHKILNKLVNVCLMET-WE--IN-GPGVKMHDLIRDMALKI-TKDNW--MEDL-NK-
>CAA2950215.1
---SE----VSEEKFLWGFKENFQGVWTYLLG---NEVSSIGIYGMGGVGKTTLAQCIYNELKNENLF---FWFTISQDH-KLQ--LNLLSD------EDDEHKRAAKLGCALRRKTFVLMLDDVWNYFP--LQKI----PK-YGFKTIVISRSLEVCYRMECQ-------DVLSNEEAWELFKNKHS--KE----PPKVE-IAREVVKKCAGLPLAIITMAGSLRG-VVDIHEWRDALEELKE-VGRDDMENK-VFPILLWSFNRL--ILKSCFLYCSLYPEDFHIKRDELITNFISEEMM--E--TS-FDQGHKILNKLENVCLLER-CE--PYGGPHVKMHDLIRDMALKI-TKDNC--MEDF-DK-
>CAA2951758.1
---SK----ASKA-KTLGSNNELTHIKDRMTS-S-SKLNVVTIHGMDSCGKTTLIQNVFDDPLIEYHFPIRAWITIPQEY-SERILIGLLKSIKQLD-ARE-EQLSEHLYKSLKGRKYLIVMDNVRDTKV--WDLVWRLLPD-EGSRVLLTTSK------------------------------------------------------------P---------------------------------------------------------------------------------------------------------------------------------------------------------NV
>CAA2952077.1
GNSTRL-----PSTSLIGRDKDKEAIRELLIGVCQDDVCYVPIVGMGGIGKTTLAQLVYNDRDVKGSFHVRAWVCVS-DF----ITKIIHKAVTDD-SSKDLNMLQVSLQQELSKSKFLIVLDDIWNEDYEKWNTLCRPF-Q-PGSRIIVTTRLDHIASKVGS----VP-AKMLTDGDCLDLLAHHAKRG-S----DPDLE-IGKGLVKKCKGLPLAAKALGGLLRS-KGSKEEWADVLKSKIWDL--PE-ENN-ILPVLRLSYHHLP-HLKHLFAYCSIFPKDYEFDKNELVLLWMGEGFLH-QN-KE-EELGFECFNELLLRSF--F-QRD-S----RFVMHDLMNDLAQLVAGGK-CYRLTNNETRH
>CAA2952736.1
HDNDK---PVEDD-NVVGFQDEMKNIITLLTHGS-KELEVISIIGMPGIGKTTLTKMIYHHHKIKDEFSNSAWIYVSQSY-NRKAFLTILNHFI----MTD-ERLGEELFKFLKERKYLIVIDDIWTQEA--WNHLENVLPK-QQSRILLTSRIWSVAKHANPY---RD-PLLLSREQSWVLLQKRAW----------------MRIIDHCKGLPLAFVIIGRILLERGTTSYWWEKVANC-----------------------------------YFRMLPGDFQISKQELIHMWIAEGFI--QK-MS-EDIAEQYLEDHVDQNLVMV-GKS-NGAIKTCQVHEMLREFCKKEAEDENLFLEE------
>CAA2952739.1
HDNYK---PVEYD-NVVGFQDEMENIITLLTHGS-KELEVISIIGMPGVGKTTLAKMIYHHHKIKDGFSNRAWIYVSQSY-NRKVFLTILNHFI----MTD-EHLGEELFKFLKERKYLIVIDDVWTQEA--WNRLENVLPK-QQSRILLTSRIWSVAKHANPY---RD-PRLLSREESWALLQKRVL-FSK-AC-HLDLR-HGMRIVDHCKGLPLALVIIGRILLERGTTSYWWEKVANCVNTYL-SFDPQER--LDFVAKSFYQLPYHLKECFLYFGMLPVDFQISKQELIRMWIAEGFI--QK-MS-EDIAEQYLEDLVDQNLVMV-GKS-NGAIKTCQVHEMVREFCKKEAEDENLFLEEV--RR-
>CAA2952741.1
GGSKH----EGED-SMVGFEDEKMKVITLLKEGS-NELEVVSVVGMPGLGKTTLAKMVFCDSDFSKAFEFRAWVHVSESY-TRRILLTILENFMEVT-MTD-TNLGKKLYQCLMNGKYFIVMDNVWSVEV--WDNLVSIFPV-KHSRILLITRVSNVAKHANPK---RE-PRLLNSEESWILLRMKAL--GS-LC-PKHLR-HGKSIANKCKGLPLALAIIGGILSEKGTQGYWWQKVDNFVDTYL-FLDPQRG--MDVIRQSYSCLPYSLKACFLYFGMFPKGFEISTDELFYLWIAEGFI--E--MN-EDIAEEYLEDLINRNLIIV-EKS-NGTVKTCKIHDMLQEFCKKLAEDENFFLE----RR-
>CAA2953407.1
--TTR-GDALEEA-ELVGIENPRRQIIRWLVEGE-SRLKVVSVVGMGGLGKTTLVKKVYDDFVVKKHFQNHAWIRVSQSF-EVDLLKDTIQQLFEQM-MDG-NRLKAIIKDFLRGRRYVLVFDDVWSILT--WEAIRHALPN-NGSRVILTTRVMDVAFSCSKE---T---NPLSEEQSWILFCQKTFRGN--QC-PSHLE-ICKNILKRCGGLPLAIVAISGVLSTKKENVDEWKMLNCRLGSELEGNDK---ECVKILLLSFNNLPYYLKPCFLYLGNYPGDHEIEHNTLVRQWIGEGFV--K--RS-EEVAQGYLNELVNRSLLSP-VTD-DGSIKTSRIHDFYWEIIVSKSRDQNFITSQRRVRR-
>CAA2953408.1
--TTR-GDALEEA-ELVGIENPRRQIIRWLVEGE-SRLKVVSVVGMGGLGKTTLVKKVYDDFVVKKHFQNHAWIRVSQSF-EVDLLKDTIQQLFEQM-MDG-NRLKAIIKDFLRGRRYVLVFDDVWSILT--WEAIRHALPN-NGSRVILTTRVMDVAFSCSKE---T---NPLSEEQSWILFCQKTFRGN--QC-PSHLE-ICKNILKRCGGLPLAIVAISGVLSTKKENVDEWKMLNCRLGSELEGNDK---ECVKILLLSFNNLPYYLKPCFLYLGNYPGDHEIEHNTLVRQWIGEGFV--K--RS-EEVAQGYLNELVNRSLLSP-VTD-DGSIKTSRIHDFYWEIIVSKSRDQNFITSQRRVRR-
>CAA2953985.1
--PSR---S--QT-NMVGFEKDLMQIKDGLYNQK-STRQIIPIVGMGGIGKTTLAMNVYNDPVIADHFHICAWVTISQQY-RITILLSLLDEIGVLT-ESD-ERLKELLYKSLKGRRYLIVMDDVWSTNA--WNDVQMLFPN-NGSRILFTTRLTHVADYATST---NH-RNFLTEEESWKLFCQKVFG-KA-NF-PPELN-IGKKISKNCQGLPLLIVVIARLLAEENKSLDYWKYVAVNLCS-IVGKN-DRC--SEILTFSYNNLPLHLRPCFLYMGVFPENYEIPVSRLVKLWVAEGFV--Y-------DAEQHLMELIDRNLILV-GQSVNGKIKTCRMHDILRELCVRIAHEDNFLY-SFK-RR-
>CAA2953986.1
--PSR---S--QT-NMVGFEKDLMQIKDGLYNQK-STRQIIPIVGMGGIGKTTLAMNVYNDPVIADHFHICAWVTISQQY-RITILLSLLDEIGVLT-ESD-ERLKELLYKSLKGRRYLIVMDDVWSTNA--WNDVQMLFPN-NGSRILFTTRLTHVADYATST---NH-RNFLTEEESWKLFCQKVFG-KA-NF-PPELN-IGKKISKNCQGLPLLIVVIARLLAEENKSLDYWKYVAVNLCS-IVGKN-DRC--SEILTFSYNNLPLHLRPCFLYMGVFPENYEIPVSRLVKLWVAEGFV--Y-------DAEQHLMELIDRNLILV-GQSVNGKIKTCRMHDILRELCVRIAHEDNFLY-SFK-RR-
>CAA2953998.1
VSSSQ-D-P-AEE-IVVGLEDMTTQIVNKLVGGP-KRRQIISIVGMGGLGKTTSAKKIYDHSNVAYYFDKLSWCVVSQSY-NKRLLIDILSSFSDV--MKD-EDLAEVLYKNLKGRRYLVVMDDLWDKEA--WEDLKRLFPT-NGSRVLFTSRLKNVASKISQ--------PLLSPGDSWNLLEQKVF-KKE-CC-PRELD-IGKQIAANCKGLPLLVVLIAGILSKMEKNESLWRQVAESLRCHI-FQKADDY--IPTLKLSYIHLPNHLKPCFLYLIAFQEEEEIPVRKLLLLWIAEGLI--EH-ES-EHVAEEYLMELIDRSLLQV-VKS-NNRVKACNLHDLVLDMCQKIYEEEMFP--ESL-RR-
>CAA2954106.1
AGSSQ---D--KS-SMVGYNDYLMEIMERLTQPP-LKREIIPIVGMGGIGKTTLARNVYDDLRIVDYFDTRAWITVSQGY-QVIMITGLLKSIKHAA-EDI-GKLYQLLHKSLKGNRYLIVMDDVWDIKA--WEDVKRVFPD-NGSRIIFTTRQSIVARQVQSS---GH-IKGLDVQESWILLREKAFG-KE-NC-PPQLK-IGTEIAKNCKGLPLSLVVIGGLLYKAERTEDYWNYVSENLYS-VSKASHHEY--LEILSLSYNHLPHYSRACFLYMSVLPEDYVIRKSKLTKLWVANGFI--KS-KS-EELAEEYLKDLTDRNLIMV-HEY-SDEIKSCSIHDLLRELCVIKAKEEKFLQ-DNL-HH-
>CAA2954108.1
AGSSQ---D--KS-SMVGYNDYLMEIMERLTQPP-LKREIIPIVGMGGIGKTTLARNVYDDLRIVDYFDTRAWITVSQGY-QVIMITGLLKSIKHAA-EDI-GKLYQLLHKSLKGNRYLIVMDDVWDIKA--WEDVKRVFPD-NGSRIIFTTRQSIVARQVQSS---GH-IKGLDVQESWILLREKAFG-KE-NC-PPQLK-IGTEIAKNCKGLPLSLVVIGGLLYKAERTEDYWNYVSENLYS-VSKASHHEY--LEILSLSYNHLPHYSRACFLYMSVLPEDYVIRKSKLTKLWVANGFI--KS-KS-EELAEEYLKDLTDRNLIMV-HEY-SDEIKSCSIHDLLRELCVIKAKEEKFLQ-DNL-HH-
>CAA2954110.1
SA---------RS-AVVGIRDEIECVVNKLTRSS-SDLSIISVVGMPGLGKTTVARKVYKEPNIASHFDVCAWATVSQNY-FEQVLSRLLHSIRNLN-ESI-EKLAENLYKSLKDKRYLIVLDDVWDKEI--VLKVKNWLPC-IGSRILLTNRHKNIASYVDPN---CY-VRFLSDYESWSLLQHLVFG-EE-RC-PPELK-IGRMISRNCGGIPLPLILIGGVLYKAERTQSYWIYVEEHTNT-LSIEV-LNL--LSFVTFSYNQLPHHLRACFLYMGVLPEDYEIRRSKLIKLWVANRFI--KS-KS-EEVAEDYLNDLVDRNLIMV-RGY-RGEVKTCCIHDILRDFCQTKTKE------DNL-RQ-
>CAA2954603.1
--SNR-GDALEET-QLARIESPKRQTIRWLVEEE-SRPKGISVVGMRGLGKTTLV-KVYDDFAVKKHFQNHAWITVSQSF-EVELLKDTIQQLFEQM-MND-NKLKAIIKDFLRDRRYVQEFDDVWSILA--WEAIRYVLPN-NGSHVILTMRLMDVALSCSQD---T---NPLSEKESWILFCQKTFRGK--PC-PTHLE-ICKSILKRCGGLPLAIVSISGVLLTKRR------------------------------------------------------------TL---------------RS--SIAASALN---------------------------------------------------
>CAA2954614.1
DYP--LAKPIRETASFVGREIDESEILDMITSNNV--LSVLPIVGMGGIGKTTVARNIFKHPRTQTHFDKRIWVCVSKKF----LFKRVYKLSSID-KGDSMEAVVQKIADELVNKRYLLVLDDLWNEKEEDWNAF-KNT-N-KGNFIIVTTRKENVVSIVNTC---DH-PTSLTEGDCWSIIRTMAFHDK-----PEEFI-TGLEIARKCRGLPVAANVIGRVLQ--GKEIEEWDSILWSGLSNL--EEGEKG-VLQVLKVGYDHLPSSLKKCFAYCSIFIKDSFIDREDLIQLWMAEGFLP-NS-E--ETIGNKFFNILLQNFF--F-QEE-YGNIISYKMHNLVHDLACFVSKSESFMNVDDILVRH
>CAA2955137.1
GRHERL-----QTTSLVGREEDKEKILEILLGSNDSPVSVIPIVGMAGVGKTTLVQLVYNDERLKHEFDLKAWACVTDDF----VTKCILESVSSG-KYENFNMLQ-------QNHRYY-------------------------------STRG--VAKIMSR----IP-ATELSEDDAVSLLVQQAFGGKT----NPDLD-NCRSVVRRCKNLPLAVKALGGLLRM--KGPKEWDEVLESKIWMD--DE-KSE-ILPALKLSYQYLP-QLKRCFAYCALFPKDYEFDKFELANLWMEEDFVP-E------ELGSQ------------------------------------------------------
>CAA2955292.1
DIS--LSLPVMETDSIVGRKDNEAEILKLITDDAD--ISVLPIVGMGGLGKTTLARSVFNHQSTKSLFDERIWVCVSENF----LFKRILE-SLRE-SGASRQAVVDKLREKLGGKKYLLVLDDIWNENRQFWDDF-KNT-N-KGNVIMVTTRHLEVASIVKAY---RD-PKQLKDDECWSIIKARTFRDA-----PERFQ-VGKEIACRCGGLPLAANMVGGTLQ--GKQVDDWDSVLAIGISNL-HEANQDS-MMQILKISFDRLSSLLKKCFAYCSIFAKDSEIEREDLIQLWMAEGFLP-DN-N--ENLGNSCFNILLRNSF--F-QEN-YGNIEYCKMHDLVHDLACSVSNSESF-DVDDIPVRY
>CAA2955556.1
--PSR---P--LS-TTVGFEEDLNQVRDRLCNGS-SVLRIIPIVGMGGIGKTTLARNVYNNPVVADHFFIRAWVTLSPQY-HKRLLLSLLDHFVVHT-ESD-DKLADRLHKSLKGRRYLIVIDDIWSTTV--WDDMKLLFPN-IGSRIIVTTRLTDVASYAGKY---QK-HHFLNEEQSWNLFREKVFG-QE-NC-PPELD-IGRTIAKNCHGLPLSIVVIAGLLSNVGKARDEWEHVAENLSS-IAEKD-GRC--SKILTLSFKHLPTHLKACFLYMGVFPENYEILISRLIKLWVAEGIL--KL-KD-DEVAEEYLMELISRNLLLV-RRS-NGKIKSCSIHTLLRELCVRIAHKEKFLC-TFM-RR-
>CAA2955675.1
VASSK---S--ES-KMVGLDDSMRKIRNQLTRGP-SNLITVSIVGMGGIGKTTLARKVYEDEIILSHFHIRAWVTVSRDY-NTKIFLSLLDSMGKLT-KTL-EELKQLFRKKLLGTTFLIVMDDVWDTKV--WDRVKRLFSN-DKSRIMMTTRLGSVARKVSPP--QGP--RFLTEEESWSLFCANVFG-KD-RC-PCELP-VGKKIVQNCRRLPLAIVVVAGLLSKATRTVHHWTNVGENLSS-IDSNG-EQC--SKILSLSYKNLPHHLKACFLYFGIFQKYSDINVSTLFKLWVAEGFI--NN-KT-EDMAEENLLDLVDRNLILV-SES-IGKIKTCMIHDLLHDLCVREVQREKFFH-NSL-RR-
>CAA2955855.1
---QR---PLTP---FLT-----KKIKKALTD---KDINIIGIWGMPGVGKTTLAKEIANEVKVEKLF---AYAVVSNDS-KIQ--LSLIEE------KTNESLRDGRPRLRLNDKSILVVLDDVWEEID--LRTIP---PQ-NGLKIMFTTRIKDMCIKMGGN-------KGLSKEEGWKLFKDTAE-DNE----DAELR-MAMKVADECEGLPLALRVVGKALKG-NKVVNKWKDAHRKLR-TTNLERMDAK-PYQSIRLSYDYL--EDRDLLLLCSLFAEDESIPIENLVRYARGLELF--K--ET-RYRVDIIADNLKSRYLLQP-SK--E----EVKLHDVIRDFCLQMAYKDKY--LESY-SA-
>CAA2956185.1
----Q-E-P-SED-IFVGFKNEETKIVGQLVGGL-NKLQIVTIFGMPGLGKTSLAKKLYNNESIVYHFDKRAWCVVSQTY-QTTMLIELLRSTSHI--MDE-ESLVEELYKSLKGRRYLIVMDDIWDTEP--WNDLKRYFPS-TGSRILFTTQHKEVGVQASPN-------PFMSEAEFWELLQRKVF-EKE-NC-PPELD-IGKQVAKNCLGLPLAVVVIAAVLANMEKKVYLWQGIVGSLNSLI-YEDSNNC--IQILELSYKHLPAHLKPCFLYFGVFDAYKKIPVRKLISLWIAEGFI--KN-RH-EDVAKGYLMDLIDRSLVLV-VES-DGGVKTCNIHDLLHGMCLRIAK--------------
>CAA2956192.1
-VSSQ-R-P-VDE-IIVGFEDERIQIASQLVGGP-HYLQIISIIGMPGLGKTTLAKKLYNDSSVVYHFDKRSWTVVSQTY-QKRQLIDILSPITDL--MDN-ESLAENLYKNLKGRRYLIIMDDMWSKEA--WDDLKRYFPR-NGSRILFTSRLKDVALQTSSH-------RFLSVDECWDLLQKKVF-QKE-GC-PPKLD-IGKQIATNCQGLPLAVVVISAVLANMEKKESLWQEVASNLSSYI-FENPNK----NILDLSYMHLPIHLKPCFLYFGAFEEDRDIPIRKLLSLWIAEGFV--QH-KS-EDVAEEYLMDLINRSLVQV-SKS-DSGVKACSIHDLIRDMCLRIAKEENFLNVEQH-QH-
>CAA2956193.1
-VSSQ-R-P-VDE-IIVGFEDERIQIASQLVGGP-HYLQIISIIGMPGLGKTTLAKKLYNDSSVVYHFDKRSWTVVSQTY-QKRQLIDILSPITDL--MDN-ESLAENLYKNLKGRRYLIIMDDMWSKEA--WDDLKRYFPR-NGSRILFTSRLKDVALQTSSH-------RFLSVDECWDLLQKKVF-QKE-GC-PPKLD-IGKQIATNCQGLPLAVVVISAVLANMEKKESLWQEVASNLSSYI-FENPNK----NILDLSYMHLPIHLKPCFLYFGAFEEDRDIPIRKLLSLWIAEGFV--QH-KS-EDVAEEYLMDLINRSLVQV-SKS-DSGVKACSIHDLIRDMCLRIAKEENFLNVEQH-QH-
>CAA2956194.1
-VSSQ-R-P-VDE-IIVGFEDERIQIASQLVGGP-HYLQIISIIGMPGLGKTTLAKKLYNDSSVVYHFDKRSWTVVSQTY-QKRQLIDILSPITDL--MDN-ESLAENLYKNLKGRRYLIIMDDMWSKEA--WDDLKRYFPR-NGSRILFTSRLKDVALQTSSH-------RFLSVDECWDLLQKKVF-QKE-GC-PPKLD-IGKQIATNCQGLPLAVVVISAVLANMEKKESLWQEVASNLSSYI-FENPNK----NILDLSYMHLPIHLKPCFLYFGAFEEDRDIPIRKLLSLWIAEGFV--QH-KS-EDVAEEYLMDLINRSLVQV-SKS-DSGVKACSIHDLIRDMCLRIAKEENFLNVEQH-QH-
>CAA2956221.1
VGSLR---P--QS-TMVGLDDAMAEIKNHLFSSS-SQLEVVSIVGMGGIGKTTLAHKVYIDKYIEYHFHICAWFTVSQNY-NVRILLGLLDSMKIQI-KDI-DQLGELLYKKLKGRRYIFVMDDVWDIEA--WDSVKRYFPK-NGSRILLTTRLENVANYINSG---SR-LRFLNNKESWKLFCQKVFG-IG-FC-PLELE-IGKKIAQNCRGLPLAVAVIGGLLSKANKTPHYWRQIAENLSS-ITSND-EQC--SKILSLSYKNLPYHLKGCFLYMGIFPEDSEIKVKVLIKLWVAEGIL--KS-KT-EDVGEEYFLDLVQRSLILV-QKS-SGKIKTCRIHDLLRDLCVREAQKEKFFH-TSM-RR-
>CAA2956224.1
---GE---PVHG---LIT-----KEIIKALED---TRISIVGIYGLPGVGKTTMAQEVMTQVLKDKLF---AKVVVSKDI-RIQ--LDLINV---------------------TKMRILVILDDVWTDIN--LETLS---LP-EGLKILLTSRDKLVLERMGA--------GVLSGEEAFAFFQNVAK-NDA----G--LD-IAEQVAEECKGLPLALEVVGKTLV--NRELYVWRDALNQLRH------HGDE--------------------------------------------------------------------------------------------------------------------
>CAA2956225.1
---GE---PVHG---LIT-----KEIIKALED---TRISIVGIYGLPGVGKTTMAQEVMTQVLKDKLF---AKVVVSKDI-RIQ--LDLINV---------------------TKMRILVILDDVWTDIN--LETLS---LP-EGLKILLTSRDKLVLERMGA--------GVLSGEEAFAFFQNVAK-NDA----G--LD-IAEQVAEECKGLPLALEVVGKTLV--NRELYVWRDALNQLRH------HGDE-VYSRIQFSYNYL--EHRSFLLLCSLFPEDESISIESLVTYARGLELF--Q--DT-RNRAYTISDTLKSRHLL---LS--RG--EDVKLHDVIRDFCLSIASKREY--MESY-GA-
>CAA2956226.1
---GE---PVHG---LIT-----KEIIKALED---TRISIVGIYGLPGVGKTTMAQEVMTQVLKDKLF---AKVVVSKDI-RIQ--LDLINV---------------------TKMRILVILDDVWTDIN--LETLS---LP-EGLKILLTSRDKLVLERMGA--------GVLSGEEAFAFFQNVAK-NDA----G--LD-IAEQVAEECKGLPLALEVVGKTLV--NRELYVWRDALNQLRH------HGDE--------------------------------------------------------------------------------------------------------------------
>CAA2956689.1
---SLV---SKETWSSIGREDDKKNLLKLLLPEGKEYMSVVSIVGIGGLGKTTLAQLVYNDKTVNDHFDLKMWIYVSESF----LMMSIVESATKG-SLCSMDLLQSQLQDSICGKRFLLVLDDVWNEDKDEWERFIDLL-A-EGSRVVVTTRSMKVAYFTGS-----T-VKVLSDDACWVLFRKQAFGEDR----STNLK-IGKEIIKKCGGVPLAAKTLGSLLRL-KKEDY-WMSVQDSELWNL--KGCQGA-ILPALRLSYVYLP-HLKRCFAFCSLFPKNHEINKEKMIYIWMAEGLIL-PN-RQ-ESIGDEYFDDLLHLSF--F-QEK-NVSHAVYKMHDLIHDLARTIGGNV-FAIFPSD-IRH
>CAA2956691.1
-------------------------------------MSVVSIVGIGGLGKTTLAQLVYNDKTVNDHFDLKMWIYVSESF----LMMSIVESATKG-SLCSMDLLQSQLQDSICGKRFLLVLDDVWNEDKDEWERFIDLL-A-EGSRVVVTTRSMKVAYFTGS-----T-VKVLSDDACWVLFRKQAFGEDR----STNLK-IGKEIIKKCGGVPLAAKTLGSLLRL-KKEDY-WMSVQDSELWNL--KGCQGA-ILPALRLSYVYLP-HLKRCFAFCSLFPKNHEINKEKMIYIWMAEGLIL-PN-RQ-ESIGDEYFDDLLHLSF--F-QEK-NVSHAVYKMHDLIHDLARTIGGNV-FAIFPSD-IRH
>CAA2957769.1
IG-DR--EAVEEEGTLAGMELGKRKLKEMLMA---KDDTVIGIHGIGGSGKTTLAREICKDDQIKGHFNNRIFFTVSQS--SVEQLAKIWEMISGNTMQYD-IEI----------SRTLLILDDVW--SQSVLEQLK---K--TSCKILVVSRLKF--------------PELLREDEA-GLFCHFAFG----SV-PFTAKQLVMEVVDECKGLPLALKVIGASLKG---QPEMWTSAKSRLSRPLESHEVQ---LLERMKLSIDSL--KVRDCFLDLGAFPEDKKIPLDILINMWM-------E-----HDIEEKELVELSDKNLTLV--K--SGKSSSVYQHDVLRDLAIHISSFGC--------QRR
>CAA2957834.1
-GKKP---PVEED-HVVGFDDDAKYIINLLTGES-EDLEILSIVGMPGIGKTTLAKMIFCDPIIEFEFYRRAWVYCSQDC-NRKVFLAILDQIT----MSE-ENLAQKISGSLEKDKYLIVLDDVWKSYD--WYNLRVAFPK-KKSRILLTSRYTSLGRIANRK---LK-PRFLDVDESWKLLQRKAL-GLE-EC-PLELK-LGKQIAAECHGLPLALVVIGGILLEKGTERSIWEDVSKNVKKYMDEMDPGKR--IYFISWSFNHLPYHLKACFMYFGMLPEDHRISAKKLIRLWIAEGFL--QE-IK-ENIAEDYLEDLVNRNLVMV-EKS-SGKIKTCYVHDVIHEFCKKKAIDENFHHEKMY-RR-
>CAA2958518.1
QVSKQ----FLED-IVVGFENEAIDIAEQLIGAP-DKLQIVSICGMPGLGKTTLEKKLYNDPIIVYRFDERAWCVFSQTY-NKRILIEILRSIS------------------------------------------------------------------------------------------------------------------------------------------------------------------------------------------------------------------------------------------------------------------------------------
>CAA2958980.1
IPKKR---PVEEE-NVVGFKDEAEKIIKLLTKGS-EELEVISVVGMPGLGKTTLAKMIFRDPTIKYEFYNRVWVFVSQEY-SRKVFLNILRHFD----MDD-EELAEKLCRVLEKEKYIIFMDDVWSNEA--WDGLKIAFPK-NGSRILLTTRMKTVARHAKRK---LE-PRFLDDKESWELLKWKAL-HSK-EC-PEELG-DGKHIAIQCKGLPLAIVVIGGILRDNNNEIHWWKNVAKRVDAYI-VLDQVKT--MAFIEMSFNHLPYHLKACFLYFGVFPEDFQIPVWKLVRLWIAEGFI--Q--IS-EDRAEEYLEDLVNRNLVMV-GES-NGKIKTCHVHDMLHVFCRMQAAEENFFHEQKH-RR-
>CAA2958981.1
AVSSK---P--AS-TMVGLNDQFEEIRTRLITGS-SKLQILSILGMGGIGKTTLAKNIYDDLSIKDHFYIRGWVTVSQEY-DESLILDILDSMKMLP-QATSDKLKGLLHKTLSHTRYLIVLDDAWDKKA--WDDVKRLFSN-NGSRIILTTRLEQVADHANSC---PP-LRFLNNIESWKLFCDTVFGHEG-CC-PPELK-IGKQISQNCRGLPLSIVVIGGLLSKAIKTEHYWSDILESLHS-LTSND-EQC--LKVLSLSYKHLPHHLRGCLLYMGIFPEDSNISVFELVNLWVAEGIL--KC-KR-EDVAKEYLLDLIERNLILG-GKS-MGKIKTCKIHDLLRNLCVRQSKKEMFFH-TSR--R-
>CAA2958983.1
IPKKR---PVEEE-NVVGFKDEAEKIIKLLTKGS-EELEVISVVGMPGLGKTTLAKMIFRDPTIKYEFYNRVWVFVSQEY-SRKVFLNILRHFD----MDD-EELAEKLCRVLEKEKYIIFMDDVWSNEA--WDGLKIAFPK-NGSRILLTTRMKTVARHAKRN---LE-PRFLDDKESWELLKWKAL-HSK-EC-PEELG-DGKHIAIQCKGLPLAIVVIGGILRDNNNEIHWWKNVAKRVDAYI-VLDQVKT--MAFIEMSFNHLPYHLKACFLYFGMFPEDFQIPVWKLVRQWIAEGFI--Q--IS-EDRAEEYLEDLVNRNLVMV-GES-NGKIKTCHVHDMLHVFCRMQAAEENFFHEQKH-RR-
>CAA2958984.1
AVSSK---P--AS-TMVGLNDQFEEIRTRLITGS-SKLQILSILGMGGIGKTTLAKNIYDDLSIKDHFYIRGWVTVSQEY-DESLILDILDSMKMLP-QATSDKLKGLLHKTLSHTRYLIVLDDAWDKKA--WDDVKRLFSN-NGSRIILTTRLEQVADHANSC---PP-LRFLNNIESWKLFCDTVFGHEG-CC-PPELK-IGKQISQNCRGLPLSIVVIGGLLSKAIKTEHYWSDILESLHS-LTSND-EQC--LKVLSLSYKHLPHHLRGCLLYMGIFPEDSNISVFELVNLWVAEGIL--KC-KR-EDVAKEYLLDLIERNLILG-GKS-MGKIKTCKIHDLLRNLCVRQSKKEMFFH-TSR--R-
>CAA2958985.1
IPKKR---PVEED-NVVGFQDEAKKVIKLLTEGS-EELEVISIVGMPGLGKTTLAKMMFRDSTIKYEFYNRVWVFVSQEY-SRKVFLNILRHFD----MDD-EELAGKIRHVLEKEKYIIFMDDLWSNEA--WDGLKIAFPK-NRSRILLTTRLKTVARHAKRN---VE-PRFLDDKESWELLKWKAL-HSK-EC-PEELG-DGKHIAKECKGLPLAMVVIGGILRDNNNEIHWWKNVARSVDAYI-VSDQEKT--MAFIEMSFNHLPYHLKACFLYFGMFPEDFQIPVWKLVRLWIAEGFI--Q--IS-EDRAEEYLEDLVNRNLVMV-GEL-NGKIKTCHVHDMLHVFCRMQAAEENFFHEQKY-RR-
>CAA2958986.1
AVSSK---P--AS-TMVGLDDQFEEIRTRLIMGS-PKLQILSILGMGGIGKTTLAKNIYDDLSIKDHFYIRGW------------------------------------------TRYLIVLDDLWDKRA--WDDVKRLFSS-NGSRIILTIRLKEIADHANSC---PP-LRFLNNIESWKLFCDTVFGREG-CC-PPELE-IGKQISQNCRGLPLSIVVIGGLLSKAIKTEHYWSDILKSLHS-LTSND-EQC--LKVLSLSYKHLPHHLRGCLLYMGIFPEDSDISAFQLVSLWVAEGIL--KS-KS-EDVAEEYLLDLVDRNLILV-GTY-MGKIKTFKIHDLLRDLY-------------------
>CAA2959816.1
--TTR-GDALEEA-ELVGIENPRRQIIRWLVEGE-SRLKVVSVVGMGGLGKTTLVKKVYDDFVVKKHFQNHAWIIVSQSF-EVDLLKDTIQQLFEQM-MDG-NRLKAIIKDFLRGRRYVLVFDDVWSILT--WEAIRHALPN-NGSRVILTTRVMDVAFSCSKE---T---NPLSEEQSWILFCQKTFRGN--QC-PSHLE-ICKNILKRCGGLPLAIVAISGVLSTKKENVDEWKMLNCRLGSELEG-------IVPVPDTSQSNVP----------------------TL--------------------ISPKGIDNLCNHALCKE-TL---------------WNLILPTVQ----IAY-------
>CAA2959855.1
NYPKEITKPVTETTSFVGRVIDIRKILGTVLNDNV--LSVLPIVGMGGLGKTTLARQIYNDPCIETDFQKMIWVCVSKNF----LFKRILELLLGK-DGGSKQAVVKKIAEELKYKRYLLVLDDLRNEETEDWDEF-KNT-R-KGNFIIVTTREEKVASIVNTC---NC-PRSLTDDECWLIIRSMVFQDK-----TKEFI-TGLKIAGKCRGLPLAANVIGRVLR--GKKIGEWDSILRIGLSNL--EAGEKG-ILQVLKLSINRPPYDFYS-------FQKSELIFYSLEIIPFSLQNFCS--------------YNSILENYFSLI-QCKGYGNIISYKIHDLVHDLACLVSKSESFMNM-------
>CAA2960339.1
-ASFQ-Q-I-VDE-IIVGFKEERIRIASQLVGGP-GYLQFISIIGMPGLGKTTLAKKLYNDSSVLYHFHKRSWCVISQTY-QKRILIDILSSISNL--MND-EMLAEYLYKNLKGRRYLIVMDDIWNINA--WDDFRRYFPK-NGSRILFTSRMKDVALEASSN-------PFLSKDECWDLLKQKIF-QKD-LC-PPKLD-IGMKIARNCQGLPLAVVVIASVLSNMEEKENLWKEVARSLISYV-SKDPSK----DILELSYEYLPIHLKPCFLYFGAFEEDSEVPVRKLLSLWIAEGFI--QQ-KR-EDVAEEYLMDLINRSLVQV-AKS-DGGVKTCYIHDLIRDMCLRIARKENFLKVEQH-HR-
>CAA2961056.1
VGSVR---P--QS-NMVGLDDDLAKIKDRLVRDS-SQLEIVSIVGMGGIGKTSLAHKVYIDKYIEYHFHIRAWLTVSQEY-CVRILLGLLDSMKIQI-KRI-DQLGELLYKNLKDRRYLFVMDDVWDIKA--WDSVKIYFPK-TRSRILLTTRLKNVANYISSG---SP-LRFLNNEESWNLFCQKVFG-EG-CC-PLELK-IGKRIAENCRGLPLAIIVIGGLLSKATKTPHYWRSISKNLSS-ISSND-EQC--SKILSLSYKHLPYHLKGCFLFMGIFPEDFEIKVRELTKLWVAEGIL--KS-KT-EDVGEEYILDLVQRSLILV-QSS-EGKIKTCRIHDLLRDLCVREAQKEKFFH-TSM-RR-
>CAA2961140.1
QLQHQ-A---LDD-DFXGFKDVKTKIAEQLISGP-PKQQIISIVGMPGLGKTTLAKKLFNDPSIVYYFDKCAWCVVSQTY-KKKVLIDILTSTRNQ--MEE-ENLAEMLYKNLKGKRYLIVMDDVWDTEP--WDDLKRYFPK-TGSRILFTSRNKELGFDD----------PFLSDAECWELLQRKVF-QTE-PC-PPELV-IGKKIASSCHGLPLSVIMISTVLANMAKKESSWRSVAGSLSTQI-IDDTNNC--LHILKLSYQHLSVHLKPCFLYFGIFEEDEVIPVRKLISLWVAEGFI--NH-RS-EDVAHDYLMDLINKGLVLV-AES-NGGVKTCMIHDLLHDLCLRIAKEENFMGGNIQRPR-
>CAA2961141.1
QLQHQ-A---LDD-DFXGFKDVKTKIAEQLISGP-PKQQIISIVGMPGLGKTTLAKKLFNDPSIVYYFDKCAWCVVSQTY-KKKVLIDILTSTRNQ--MEE-ENLAEMLYKNLKGKRYLIVMDDVWDTEP--WDDLKRYFPK-TGSRILFTSRNKELGFDD----------PFLSDAECWELLQRKVF-QTE-PC-PPELV-IGKKIASSCHGLPLSVIMISTVLANMAKKESSWRSVAGSLSTQI-IDDTNNC--LHILKLSYQHLSVHLKPCFLYFGIFEEDEVIPVRKLISLWVAEGFI--NH-RS-EDVAHDYLMDLINKGLVLV-AES-NGGVKTCMIHDLLHDLCLRIAKEENFMGGNIQRPR-
>CAA2961142.1
QLQHQ-A---LDD-DFXGFKDVKTKIAEQLISGP-PKQQIISIVGMPGLGKTTLAKKLFNDPSIVYYFDKCAWCVVSQTY-KKKVLIDILTSTRNQ--MEE-ENLAEMLYKNLKGKRYLIVMDDVWDTEP--WDDLKRYFPK-TGSRILFTSRNKELGFDD----------PFLSDAECWELLQRKVF-QTE-PC-PPELV-IGKKIASSCHGLPLSVIMISTVLANMAKKESSWRSVAGSLSTQI-IDDTNNC--LHILKLSYQHLSVHLKPCFLYFGIFEEDEVIPVRKLISLWVAEGFI--NH-RS-EDVAHDYLMDLINKGLVLV-AES-NGGVKTCMIHDLLHDLCLRIAKEENFMGG-------
>CAA2961685.1
VPSES-L-S-VDE-IIVGFEDTTTQILDKLLGGS-KNLQIISIVGMPGLGKTTLAKKLYNASQVGYYFHSLSWCVVSQT---------------------------------------------------------------------------------------------------------------------------------------------------------------------------------------------------------------------------------------------------------------------------------------------------
>CAA2961731.1
---KQF---KKETSSFVGREEDKRKIKDMLLTGIVGTTSVISIVGTPGIGKTTLAQFIYNDDKVKKHFDLRIWVFVSRDF----IIKEVIEKSNGN-KLMDLDGLHSQMWESLKEKKYLIVLDDVWNEDRDDWDELTPLF-L-DGSKILVTTRSEKAALVLGNS---DT-AKGLSNDDCWKIFTRASFTRTE----YLNLA-IGKELMRKCGGVPLAAKILGGLMRF-KREEREWLYVQNSNLWNL--GVYKNK-ILPVLLVSYMHLP-HLKQCFAFCSIFPKNYEIKRDKLIHMWMALGLIL-PS-KA-EEIGDEYFNELVWMSV--F-EDE-DGAIRRYMINEDFQSLAQSLTENE-YLVLGNN-VRH
>CAA2961732.1
---KQF---KKETSSFVGREEDKRKIKDMLLTGIVGTTSVISIVGTPGIGKTTLAQFIYNDDKVKKHFDLRIWVFVSRDF----IIKEVIEKSNGN-KLMDLDGLHSQMWESLKEKKYLIVLDDVWNEDRDDWDELTPLF-L-DGSKILVTTRSEKAALVLGNS---DT-AKGLSNDDCWKIFTRASFTRTE----YLNLA-IGKELMRKCGGVPLAAKILGGLMRF-KREEREWLYVQNSNLWNL--GVYKNK-ILPVLLVSYMHLP-HLKQCFAFCSIFPKNYEIKRDKLIHMWMALGLIL-PS-KA-EEIGDEYFNELVWMSV--F-EDE-DGAIRRYMINEDFQSLAQSLTENE-YLVLGNN-VRH
>CAA2961756.1
---SK----ASKA-KILGSNNELTHMKDRMTS-S-SKLNVVTIHGTDCCGKTTPTQNVFDDPLTEYHFPIRAWITIPQEY-SE-----------------------------------------------------------------------------------------------------------------------------------------------------------------------------------------------------------------------------------------------------------------------------------------------
>CAA2962393.1
ASIDV-ADA-EEA-DLVGIEGPKGNLMRKIMEGG-LDLRVISVVGTVGVGKSALVKKVYDDAAVKKSFQSHACVAVPQALSNIELLEDLIKQLYRET-KNK-NNLKAGINQFLQQKRYVILFDDVRSILE--WNAIKSAFPS-NGSRLIVTTRDNAVASYSSVM-------EPLAPKHSLTLFCQQTFQGR--PC-PSHLK-ITNNILQRCGGLPLAIKSIGAFLASKSNRPDEWDVLYQSLGAELEGTQT---RNLNILLLSFNDLPYYLKLCLLYMAIYPEYHLIKYNSLIRLWIVEGFV--N--QT-EQVAQGYLKELANKNLIRV-VKE-NGNIKSCRINYFLREKLLQKAKRQSFLMIDKNARR-
>CAA2962861.1
-VKKK---PV-ED-NVVGFEDEAQTVTKLLTEGS-EELQVISIVGMAGLGKTTLAKMIYTDRDVEFEFYNRAWVFVSQKY-SKKVLQDILRQLT----MNE-AELVDEIRKFLKEAKYLIVMDDVWTNDA--WDDLKTAFPK-KKSRILLTTRIEKVAKCANPN---ID-PRFLTAQESRTLFQRKAL-GSM-EC-PDELD-HEQRIVQKCKGLPLTIVVIGGILLGKGKESESWKKVAESVEAFI-NMDEQKK--MDSIQMSFDHLPYHLKTCFLYFGIYPEDFQIPVWKLLRLWIAEGFI--QN-MS-EDIAEEYLEDFISRNLVMV-GQS-NGKVKTCHIHDMLHLFCKTRAAQESFFVEEKC-RR-
>CAA2963009.1
---RR----ATES-MVVGREDKFQELKEKLRS-SNPECKMICVVGEAGVGKTTVAKTIYK--EMRNEFTSSALVYVSNE-----LLLEILEN---------NENLEVNLRSLLNENRCLIFLDDIWKNET--WDELINVIPR-NCSRIIITSRYTHVGRYIGGE---SS-LDLLDQEKSWELL-------------------------------------------------------------------------------------------------------------------------------------------------------------------------------------------
>CAA2963010.1
---RR----ATES-MVVGREDKFQELKEKLRS-SNPECKMICVVGEAGVGKTTVAKTIYK--EMRNEFTSSALVYVSNE-----LLLEILEN---------NENLEVNLRSLLNENRCLIFLDDIWKNET--WDELINVIPR-NCSRIIITSRYTHVGRYIGGE---SS-LDLLDQEKSWELL-------------------------------------------------------------------------------------------------------------------------------------------------------------------------------------------
>CAA2963011.1
---RR----ATES-MVVGREDKFQELKEKLRS-SNPECKMICVVGEAGVGKTTVAKTIYK--EMRNEFTSSALVYVSNE-----LLLEILEN---------NENLEVNLRSLLNENRCLIFLDDIWKNET--WDELINVIPR-NCSRIIITSRYTHVGRYIGGE---SS-LDLLDQEKSWELL-------------------------------------------------------------------------------------------------------------------------------------------------------------------------------------------
>CAA2963284.1
NGRSNFSVP-----EVVGLDAQLQELKGMLLK---DGVPIVVLSAPGGCGKTTLGQ------DYTGIYGNNIFFTVSTA--NLQLMQKVFQ-------QSD-EDAINQLEQLFVGPPILLVLDDMWLGSESLIDQFL---P--HGYKILVTSRFVF--------------PNMLNHQDA-TLFHHHAFK----IC---TVKHLVEE--RGCI---LEFQVLQKLLF---------------------------------------------------LILIPPSLNI--------------------------------------------K--DADCKFVMQHDLLRELAVHQSSQGS--------GRE
>CAA2963285.1
NGRSNFSVP-----GVVGLDAQLQELKGMLLK---DGVPIVVLSAPGGCGKTTMAKLLCNDDEIKGIYGNNIFFTVSRA--NLQLMQKVFQ-------QSD-EDAIYQLEQLFVGQPILLVLDDMWSGSESLIDQFL---P--HGYKILVTSRFVF--------------PNMLNHQDA-TLFHHHAFK----IC---TVKHLVEEVVRGCSGSPLALTVVGRSLYR---QPQVWISTVQNWSQSIDTNMV----LLSRLKTSLDAL--VLKNCFLDLGLFPEDQRIPVAALKDMWV-------E-----YNLDEGGLHELSNRNLTLV-RK--DADCKFVMQHDLLRELAVHQSSQGS--------GRE
>CAA2963287.1
---DSFSVP-----GVVGLDVQLQELKAMLLR---DVGQIVVLSAPEGYGKTTLAKLLCNDDEIKGIYGNNIFFTVSNI--NLQLMQKVIQ-------QSD-EDAIYQLEQFFIGPPILLVLDDMWSGSESLIDQFL---P--RGYKILVTSRFDF--------------PNMLNHQDA-TLFQHYAFK----IC---TVKHLVEEVVRGCSGSPLALTVVGKSLYR---QPEVWISTAQNWSQST---------------------------------------------------------------------------------------------------LEEKMASY-----------------
>CAA2963288.1
KSISNFAVP-----GVVGLDVQLLELKAMLLK---DEVPIVVLSAPGGSGKSTLAKLLCNDDEIKGKYGDNVFFIVSRS--NLQLMQKVFQ-------QSD-EDAIYQLEQFFIGPPMLLVLDDMWSGSESLIEQFL---P--RGYKILVTSRFVF--------------PNTLNHQDA-TLFHHYAFK----VC---TVKHLAEEVVRGCSGSPLALTVVGKSLHR---QPEDWIRTVQNWSQSIDTNMV----LLNRLKTSLDVL--VLKNCFLDLGLFPEDQRIPAAALMDIWA-------E-----YNLDESGLHELSNRNLTLV-RK--DDDCKFVMQHDLLREMAIHQSKQGS--------KRE
>CAA2963289.1
----------------------------MLLK---DEVPIVVLSAPGGSGKSTLAKLLCNDDEIKGKYGDNVFFIVSRS--NLQLMQKVFQ-------QSD-EDAIYQLEQFFIGPPMLLVLDDMWSGSESLIEQFL---P--RGYKILVTSRFVF--------------PNTLNHQDA-TLFHHYAFK----VC---TVKHLAEEVVRGCSGSPLALTVVGKSLHR---QPEDWIRTVQNWSQSIDTNMV----LLNRLKTSLDVL--VLKNCFLDLGLFPEDQRIPAAALMDIWA-------E-----YNLDESGLHELSNRNLTLV-RK--DDDCKFVMQHDLLREMAIHQSKQGS--------KRE
>CAA2963294.1
---DSFSVP-----GVVGLDMQLQELKAMLLN---DEVPIVVLSAPDGYGKTTLAKLLCNDDEIRGIYGNNIFFTVSKS--NLQLMQKVIQ-------QSD-EDAIYQLEQFFIGPPILLVLDDMWSGSESLIDEFL---P--RGYKILVTSRFEF--------------PNMLNHQDA-TLFQHYAFK----IC---TVKRLVEEVVRGCSGSPLALTVVGKSLYR---QPEVWISTAQNWSQST---------------------------------------------------------------------------------------------------LEEKMAFY-----------------
>CAA2963585.1
AISSK---S--KI-TMVGFEDDLLQIKEELVGQS-SRLKIISIVGMGGIGKTTLASNIYNDSYIKHHFHIRAWTTLSQEY-HVRLLVDLLKSMGDFV-KET-DQLKTRVYQRLRGNKYLIVMDDVWDVKA--LDELTRIFPN-NGSRIILTTRLSSIAVNADSS---GP-ISFLSPEQSWNLLCQKAFG-KE-WC-PSELE-IGRRIAEKCKGLPLALVVIGGVLYKAEKTRANWEYVAENVKS-VTGNY-DDF--MEILSWSYNHLPHRLRACFLYMGVFPEDYVIHVTHLIRLWVAEGFI--KH-NN-EEVAKEYLEELIDRNLIMV-RHC-TGEIITCSIHDIMRELCVRKAQKEKFLH-KNQ-RH-
>CAA2963588.1
ATSSK---S--KN-SMVGFEDDLLQIKTELVGQP-SRLKFISIVGMGGIGKTTLARNIYNDSSIEHHFDIQAWITVSQEY-RVQLLKHLLKSTGGLT-EET-DE--------------------------------------------------------------------------------------------------------------------------------------------------------------------------------------------------------------------------------------------------------------------------
>CAA2964028.1
----------------MGLEDDIAKIKDQLTGNR-KQLQVISIVGMAGIGKTTFCRRLYDDDYIVHHFYIRAWTCVSQEY-RKRLLLCLLSWIVD---LSE-DELVNVLYKCLKGKKYLIVMDDVWDIRA--WNDLKMLFPN-NGSRIIITSRLNDVGSSIRRG---ST-TRFLTEDESWNLLKHKLF-KKS-EC-PSELE-VGKEIAAKCQGLPLTIVVVAGLLAKNEN-RDWWKQLAGSLRS---LANSEQI--INILALCYEHLPPHLQSCFLYFGAFPEDSDILAYRLIRLWIAEGFI--YQ-QQ-EELAEDYLKDLINRNLVVV-SKS-NGGIRTCRVHDMLRELCLRKAEKKNDWHK----NK-
>CAA2964204.1
----------IEE-IVVGLEGATTQIVSKLVGGP-NYRQIISVVGMGGLGKTTLAKKVYNDSIVRYHFHKLSWCVVSQTY-KRRLLTDILSSVTFL--KKDEEELAELLYKSLKGRRYLIVVDDLWEKEA--WDDLKRLFPS-NGSRVLFTSRLKNVVSEISH--------APLSPDESWNLLEQEVF-KKE-CC-PQELD-IGKQIAANCKGLPLLVVLIAGILSNMEKKENSWQHVAKSLSDYI-FQKADDH--IPTLKLSYNHLPKHLKPCFLYLSAFLEDEVISVRKLLLLWIAEGLV--EH-KS-EDVAEEYLMELIDRSLLQV-VQS-DNGVKACNLHDLLRDMCSKMVEYENFQ---------
>CAA2964219.1
LQEKR---PCEED---VGLAEDIKAVEAQLIYGE-SRLSVISIIGMAGIGKTTLTKKVYLSSDIKMHFDCCAWVFVSQEY-RAKILNELGKNLLGLS-RNS-QDLLKTLSVFLEDKRYLIVLDDIWKTEV--MNDLKEAFPN-NGSRVLLTTRFKEVALYADSK---CP-PSLLKDEDSWKLFSRKVCVRIDASL-PP--E-LGKQIVKTCGGLPLAIVVLGGLLSRKDATFIEWQKVLQSVHWQL-RQDPAQY--TEILALSYNDLPYYLKPCFLYFSLFPEDFEISARRLILLWVAEGFV--QQ-EP-EDIAEDYLEELIGRNMILA-GKS-DGRIRTCRMHDLLREFSISKAKEDHFLEV----RR-
>CAA2964238.1
HLSSQ-Y-P-SED-VIVGFEDVALKIAEQLVRGT-EQLQIISLFGMPGIGKTTLANKLYNDPSVIYHFYERAWCVVSQTY-DKKILINILSCIRNV--KDE-ENFAGDVYKSLKGRRYLLFLDDIWDTKL--WDDLKRIFPG-TGSRILFTTRNKEVSLKVSPH-------PFLSEVESWDLLQKKVF-KGK-SC-PQELD-IGKKIANKCHGLPLAVVVIAGVLANMENKEHLWQEVAGNLSSHL-SENLGNY--IPILELSYNHLPMHLKPCFLYFGTFKEDEEIHIQKLISLWVAEGYI--KQ-KS-EDVALEYVMKLIDRSLVLV-AGF-DGSIKTCKIHDLLREMCLRIAEEKNFLKVQKH-HC-
>CAA2964239.1
HLSSQ-Y-P-SED-VIVGFEDVALKIAEQLVRGT-EQLQIISLFGMPGIGKTTLANKLYNDPSVIYHFYERAWCVVSQTY-DKKILINILSCIRNV--KDE-ENFAGDVYKSLKGRRYLLFLDDIWDTKL--WDDLKRIFPG-TGSRILFTTRNKEVSLKVSPH-------PFLSEVESWDLLQKKVF-KGK-SC-PQELD-IGKKIANKCHGLPLAVVVIAGVLANMENKEHLWQEVAGNLSSHL-SENLGNY--IPILELSYNHLPMHLKPCFLYFGTFKEDEEIHIQKLISLWVAEGYI--KQ-KS-EDVALEYVMKLIDRSLVLV-AGF-DGSIKTCKIHDLLREMCLRIAEEKNFLKVQKH-HC-
>CAA2964256.1
HLSLQ-S-P-LED-VIVGFKDVALEIAEQLVRGK-EQLQIISISGMPGVGKTTLANKLFNDPSVVYHFYKRALCVVSQTY-NKKVLMNILSCIKNV--KDE-ESLAEGVYKSLKGRRYLIVLDDIWDTKL--WDDLKRFCPG-TGSRILFTTRNKEVSLKVSPY-------PFLSEVECWDLLQKKVF-RDK-SC-PQELD-VGKKIAKKCHGLPLAVVAIAGVLANMENKEYLWQEVARNLSSHL-SKNSDYY--IQILELSYNHLPMHLKPCFLYFGAFKEDEE-------------------Y-KS-------------------------------------------------------------
>CAA2964257.1
HLSLQ-S-P-LED-VIVGFKDVALEIAEQLVRGK-EQLQIISISGMPGVGKTTLANKLFNDPSVVYHFYKRALCVVSQTY-NKKVLMNILSCIKNV--KDE-ESLAEGVYKSLKGRRYLIVLDDIWDTKL--WDDLKRFCPG-TGSRILFTTRNKEVSLKVSPY-------PFLSEVECWDLLQKKVF-RDK-SC-PQELD-VGKKIAKKCHGLPLAVVAIAGVLANMENKEYLWQEVARNLSSHL-SKNSDYY--IQILELSYNHLPMHLKPCFLYFGAFKEDEE-------------------Y-KS-------------------------------------------------------------
>CAA2964475.1
GRSRRL-----PTTSLVGRENDKEEILKILFGSNDSQISVIPIVGMGGIGKTTLVQLVYNDERLKDKFDLKGWACVSDEF----VTKNILESVSSGGKYENFDTLQNKLKEILSNKKFLVVLDDIWNENYEDWEILSRPF-K-PGSTIIITTRQERVAKIMSG----IP-ADLLSEGDALSLLAQHAFGAKT----HPDLE-IGKSMVSRCKMLPLAVKALGGLLRIMAVGPEDWEEVLKSGIWMN--EE-KSE-ILPALKLSYHHLP-ELKRCFAYCALFPKDYEFDKFQLVYFWMAEGLLQ-ED-KL-EDVGSEYFDELLARSF--F-QQA-S----RFVMHDLFNDLAMSVAGDK-CLRMEI--VRH
>CAA2964629.1
-AKIS---PVEED-HVVGFDDDAKKVINLLTRES-EELEVVSIVGMPGLGKTTLVKMIFRDPAV-YEFDKRAWAYISQDC-NKKVFLAILDQIT----MTE-DRLARKLKRSLEEAKYLIVLDDVWTQSD--WNHLQNVFPK-KKCRILLTSRDKNVGKNDNCK---LE-YRILDPDESWTLLKRKAF-GLE-EC-PQELK-HGRQIAVECGGLPFAIAVIGGILQEKGPESYHWEVISKNVKDYIVEMDQRKI--TDFIEWIFNQLPYDLKAVFIYFGVLPEGYRISARKLIRLWIAEEFV--QG-IH-ENTAEDYLECLVNRNLVIV-EKT-DGRIKTCYVHGMIHAFCKKKAVDEIFYHEKMY-RG-
>CAA2964631.1
-SKIT---PVQEE-LVVGIEDEAATVINLLTRES-EELEVVSIVGMPGSGKTTLAKMVFRDPKIEFEFYNRIWVYVSQDY-NRKVFLTILDQIT----MTE-DNLAQKLLRSLEEEKYLIVVDNVRTPND--WNHLQVSFPK-KKSRILLTSRDRNVGKNADCK---VE-RRFLTIDESWTLLQRKAL-GLE-EC-PRDLK-HGMKIAAECDGLPLAIVVIGGILLEKGTEGSHWEDVSKNVKEYNVEMDPGKT--MDFIAWSFNHLPYHLRACFIYFGMLPEDYRISVRKLIRLWVAEGFI--QE-LT-ESIAEDYLEDLVNRNLVMV-EKS-NGKIKTCYVHDMIHVFCKNKAVEEIFYHEKMC-RG-
>CAA2964633.1
-SKIT---PVEED-HVVGIGDEAELVINLLTGES-EKLEVVSIVGMPGLGKTTLAKMVFCDPKIEFEFYNRIWVYVSQDC-NRKVFLTILDQIT----MTE-DNLAQKLLRSLEKEKYLIVMDDVWTQND--WNHLQVAFPK-KKSRILLTSRDKNVGKNADCK---VQ-RRFLTPDESWTLLQRKAL-GLE-EC-PRDLK-HGKKIAAECDGLPLAIVVIGGILLEKGTEGSHWEDVSKNVKEYIVEMDPGKT--MDFIAWSFNHLPYHLRACFIYFGMLPEDYRISVRKLIRLWVAEGFI--QD-LT-ENIAEDYLEDLVNRNLVMV-EKS-NGKIKTCYVHDMIHVFCKNKAVEENFYHEKMY-RS-
>CAA2964965.1
GKHERL-----QTTSLVGREEDKEKILEILLGSDDSPVSVIPIVGMGGVGKTTLVQLVYNDERLKHKFDLKAWACVTDDF----VTKCILESVSSG-KYENFNMLQVRLKESLSNKKFLVVLDDIWNENCGDWDILRRPF-K-SGSKIIITTRQERVAEIMSR----IP-ATELSEDDAVSLLVQQAFGGKN----NPDLD-NCKSVVRRCKNLPLAVKVLGGLLRM--KGPKEWEEVLESKIWMA--DE-KSE-ILPALKLSYQYLP-QLKRCFAYCALFPKDYEFDKLELANLWMAEGFVQ-E------ELGSQYFDELLARSF--F-QQS-S----LFVMHDLVNDLALFVAGDK-CLRMENSPVRH
>CAA2964966.1
GKHERL-----QTTSLVGREEDKEKILEILLGSDDSPVSVIPIVGMGGVGKTTLVQLVYNDERLKHKFDLKAWACVTDDF----VTKCILESVSSG-KYENFNMLQVRLKESLSNKKFLVVLDDIWNENCGDWDILRRPF-K-SGSKIIITTRQERVAEIMSR----IP-ATELSEDDAVSLLVQQAFGGKN----NPDLD-NCKSVVRRCKNLPLAVKVLGGLLRM--KGPKEWEEVLESKIWMA--DE-KSE-ILPALKLSYQYLP-QLKRCFAYCALFPKDYEFDKLELANLWMAEGFVQ-E------ELGSQYFDELLARSF--F-QQS-S----LFVMHDLVNDLALFVAGDK-CLRMENSPVRH
>CAA2965029.1
---------------------------------------GIGIYGMAGVGKTTIAMHVHNDLLTESLF---YWITVSQEH-KLQ--LDLISN------EDDEKKRAAKLSLAFRKKKFVLIHNNLWNGIA--VEKI----P--DGFKLIITSRSLEVCRSMKCQ-------EPLPEEDAWKLFIEKLG--IK----PSETK-IAKKVAKRCSGLPLGIITMAGSMSG-VTDVHEWRDAMEELKE-MGRDNMENE-VLPILQYSFNRL--KLQRCFLYCSLYPEGQKIPRHRLIAKFISEELM--D--KS-FDQGHAMLNKLENVCLLEG-AE--QK----------------------------------
>CAA2966131.1
---RR----AAES-IFVGRKDTLQEVKEKLRS-SNLDCKMICIVGDAGVGKTTAGKKIYK--EVKNEFTSSALVYVSNE-----LLLEILEK---------NENLEVNLRSLLNEKRCLIFLDDIWKNET--WDELINVIPR-NCSRIIITSRYTHVGRYIGGE---SS-LKLLDQEKSWELFSESMKSSSE----PPELD-IAKKIVERCGGLPLAIVVVVGMLRQRRRDKHAWKGVLDSFST----SVVNKC--SDILYLSYKDLSPDLRPFFLYFGLFPEDKEFFVSNLCKAWIAEKLI--QN-QNPDDIADAKLDMLSDRNLIQV-SRL-DGRLISCRIHDLLHVFCIKTAKENNFYFT----RR-
>CAA2966132.1
---RR----AAES-IFVGRKDTLQEVKEKLRS-SNLDCKMICIVGDAGVGKTTAGKKIYK--EVKNEFTSSALVYVSNE-----LLLEILEK---------NENLEVNLRSLLNEKRCLIFLDDIWKNET--WDELINVIPR-NCSRIIITSRYTHVGRYIGGE---SS-LKLLDQEKSWELFSESMKSSSE----PPELD-IAKKIVERCGGLPLAIVVVVGMLRQRRRDKHAWKGVLDSFST----SVVNKC--SDILYLSYKDLSPDLRPFFLYFGLFPEDKEFFVSNLCKAWIAEKLI--QN-QNPDDIADAKLDMLSDRNLIQV-SRL-DGRLISCRIHDLLHVFCIKTAKENNFYFT----RR-
>CAA2966133.1
---RR----AAES-IFVGRKDTLQEVKEKLRS-SNLDCKMICIVGDAGVGKTTAGKKIYK--EVKNEFTSSALVYVSNE-----LLLEILEK---------NENLEVNLRSLLNEKRCLIFLDDIWKNET--WDELINVIPR-NCSRIIITSRYTHVGRYIGGE---SS-LKLLDQEKSWELFSESMKSSSE----PPELD-IAKKIVERCGGLPLAIVVVVGMLRQRRRDKHAWKGVLDSFST----SVVNKC--SDILYLSYKDLSPDLRPFFLYFGLFPEDKEFFVSNLCKAWIAEKLI--QN-QNPDDIADAKLDMLSDRNLIQV-SRL-DGRLISCRIHDLLHVFCIKTAKENNFYFT----RR-
>CAA2966334.1
ATSSK---S--KN-FMVGFEDDLLQIKNELVGLP-SRLKFISIAGMGGIGKTTLARNIYNDSYIEYHFDIRAWITVSQEY-RVHLLLHILKSMGDHT-MET-DELKLQVYQRLKGNRYLIIMDDLWDDKI--LDEFRRIFPN-NGSRIILTSRLSNVAVNADCS---AC-ISFLSPKQSWSLLCQKAFR-NE-CC-PPELE-IGRRIAEKCKGLPLALVVIGGVLFKAEKTRANWEYVAENVKS-VTGND-DDF--MEILSWSYNRLPHRLRACFLYMGVFPEDYVIRVSHLIRLWVAEGFL--RH-KS-EEVAKEYLEELIDRNLIMV-RDY-TGEIKTCSIHDTMRELCMRKAQEEKFLY-KNQ-RH-
>CAA2966335.1
ATSSK---S--KN-FMVGFEDDSLQIKEELVGQP-SRLKFISIVGMGGIGKTTLARNIYNDSSIEYHFYIRAWITLSREY-RVQLLLHLLKSMGDLT-KET-DELKTLVYQRLKGNRYLIVMDDVWDAKV--FDEFRRIFPY-NGSRIIMTSRLSSVAVNTDSS---GF-ISFLSPEQSWSLLCQKALG-NE-CC-PPELD-IGRRIAEKCRGLPLTLVVIGGVLYKAEKKRASWEYVAKNVKS-VTGNH-DDF--METLSSSYNHLPHRLRACFLYMGVFPEDFVIPVSYLIRLWVAEGFL--KH-KS-EEVAKEYLEELIERNLIMV-CDC-TGEIKTCSIHDSMRELCMRKAQEEKFLY-KNQ-RH-
>CAA2966336.1
ATSSK---S--KN-FMVGFEDDSLQIKEELVGQP-SRLKFISIVGMGGIGKTTLARNIYNDSSIEYHFYIRAWITLSREY-RVQLLLHLLKSMGDLT-KET-DELKTLVYQRLKGNRYLIVMDDVWDAKV--FDEFRRIFPY-NGSRIIMTSRLSSVAVNTDSS---GF-ISFLSPEQSWSLLCQKALG-NE-CC-PPELD-IGRRIAEKCRGLPLTLVVIGGVLYKAEKKRASWEYVAKNVKS-VTGNH-DDF--METLSSSYNHLPHRLRACFLYMGVFPEDFVIPVSYLIRLWVAEGFL--KH-KS-EEVAKEYLEELIERNLIMV-CDC-TGEIKTCSIHDSMRELCMRKAQEEKFLY-KNQ-RH-
>CAA2966337.1
ATSSK---S--KN-FMVGFEDDSLQIKEELVGQP-SRLKFISIVGMGGIGKTTLARNIYNDSSIEYHFYIRAWITLSREY-RVQLLLHLLKSMGDLT-KET-DELKTLVYQRLKGNRYLIVMDDVWDAKV--FDEFRRIFPY-NGSRIIMTSRLSSVAVNTDSS---GF-ISFLSPEQSWSLLCQKALG-NE-CC-PPELD-IGRRIAEKCRGLPLTLVVIGGVLYKAEKKRASWEYVAKNVKS-VTGNH-DDF--METLSSSYNHLPHRLRACFLYMGVFPEDFVIPVSYLIRLWVAEGFL--KH-KS-EEVAKEYLEELIERNLIMV-CDC-TGEIKTCSIHDSMRELCMRKAQEEKFLY-KNQ-RH-
>CAA2966752.1
---GE---PFHG---LIT-----GDIINALED---KDISIVGICGLPGVGKTIMAKEVMTQV-KGGLF---AMVVVSKDI-RIQ--LGLIDE------KTNEIARAARLTERLSKKRILVILDDVWTDIN--LETLS---LP-EGLKILLTSRFEYVCKGMGAQ-------GVLPREEAFALFQ---EINGD----Q--LV-IAKQVAEECKGLPLALEVVGKTLI--SSKLHEWRNALNQLQN------HGDR-VYSSIELSYNNL--EHRSLLLLCSLFPEDESIPIESLVRYARGLELF--K--ET-RDWTRTVSDNLKSCHLLLS-GY--D----EVKLHDVIRDFCLSIACKGTY--MESY-GA-
>CAA2967702.1
QVALQ-S-H-FED-AVVGFKKVATEIAEQLVRGT-DHLQIISIFGMPGLGKTTLANKLYNDPSVVYHFYKRSWCVVSQTY-NKKVLIEFLSSMGNS--MEE-ESLAEKLYKNLKGRRYFIVIDDIWDISV--WNDLKRYFPR-IGSRILFTTRNKEVGLKASPR-------PFLTEVECWELLQRKVF-HDK-NC-PQELP-IGKQIATNCNGLPLAVVVIAGVLANMEKKEHLWQNVARNLSSYI-SQNPDNC--IKILELSYKHLPMHLKPCLLYFGAFEEDKEISVRKLIWLWVAEGYI--RQ-KC-EDVALKYLMELIDRSLVLV-VKF-DGGVKTCKIHDILYAMCLRIGEGKKHLKMQQH-HCL
>CAA2967958.1
VSSSQ-D-P-VEE-IIVSLEDTTTQIVSKLVGGP-NYRQIISIVGMGGLGKTTLAKEVYDHSRVRYHFHKLCWCVVSQTY-KRRLLTDILSSVSDV--IKDEEELAELLYKSLKGRRYLIVVDDLWEKEA--WDDLKRLFPS-NGSRVMFTSRLKNVVSEISH--------SPLSPDESWKLLEQKVF-KKA-CC-PQELD-IGKKIAANCKGLPLSVVLIAGILSNMEKKESLWQQVAKSLSSYI-SQKADDY--IPTLKLSYIHLPDHLKPCFLYLSAFQEDEEIPVRKLLLLWIVEGFI--EQ-KT-EDVAEEYLMELINRSLLQV-SKS-DNGVKGCTLHDLVLNMCSKMVEDENFL--NHRRHH-
>CAA2967967.1
GHNKRI-----ESYSLVGRSRDKENLMRNLLSRN--GVEIVSIVGTGGVGKTTLAGLAYNDPEVEKHFEFRKWISVSDPF----IANLVLQADGES-SISNLEMLLQRVKNTVSEKRFLIVLDDVWTEDRTKWEPLKNSL-A-PGSRILMTTRSDRVVRVIGT----DT-RGKLSEQDCWSLLSKIAIVGRS----HKKLD-IGRKIALKCKGLPLAAKTMGGLLSL-KDTVGEWLNVLESPLWQL--EEATVQ-LFPHLYLSYNDLS-VVKRCFSSCVIYPKDTLIRLDELIRIWMAHGYLG-LV-DR-QSMGLELFKNLEMRSF--F-QEK-Y----SCKMHDIMHDFINYLSKDDYCLILIKN----
>CAA2967968.1
GHNKRI-----ESYSLVGRSRDKENLMRNLLSRN--GVEIVSIVGTGGVGKTTLAGLAYNDPEVEKHFEFRKWISVSDPF----IANLVLQADGES-SISNLEMLLQRVKNTVSEKRFLIVLDDVWTEDRTKWEPLKNSL-A-PGSRILMTTRSDRVVRVIGT----DT-RGKLSEQDCWSLLSKIAIVGRS----HKKLD-IGRKIALKCKGLPLAAKTMGGLLSL-KDTVGEWLNVLESPLWQL--EEATVQ-LFPHLYLSYNDLS-VVKRCFSSCVIYPKDTLIRLDELIRIWMAHGYLG-LV-DR-QSMGLELFKNLEMRSF--F-QEK-Y----SCKMHDIMHDFINYLSKDDYCLILIKN----
>CAA2967969.1
GHNKRI-----ESYSLVGRSRDKENLMRNLLSRN--GVEIVSIVGTGGVGKTTLAGLAYNDPEVEKHFEFRKWISVSDPF----IANLVLQADGES-SISNLEMLLQRVKNTVSEKRFLIVLDDVWTEDRTKWEPLKNSL-A-PGSRILMTTRSDRVVRVIGT----DT-RGKLSEQDCWSLLSKIAIVGRS----HKKLD-IGRKIALKCKGLPLAAKTMGGLLSL-KDTVGEWLNVLESPLWQL--EEATVQ-LFPHLYLSYNDLS-VVKRCFSSCVIYPKDTLIRLDELIRIWMAHGYLG-LV-DR-QSMGLELFKNLEMRSF--F-QEK-Y----SCKMHDIMHDFINYLSKDDYCLILIKN----
>CAA2968130.1
---PR----VNEP-IIVGFDRQVEELKARLLS-PNLECCFISIVGMPGLGKTTLAKKIFN--SVKENFECSALVCVSQE-----ILKNVLEK---------EKKLEANLFAFLQEKRFVLFIDDIWHTES--WDTLRLGIPQ-NGSRIIITSRNSDVGRYIGTE---SS-LEPLDFENSWELFIKLIASSL------TGLD-IGKQIVERCGGMPLAIVVTVGMLRERETSDIE----------------------------------------------------------------------------------------------------------------------------------------
>CAA2968413.1
HLSLQ-S-P-LED-VIVGFKDVALQIAEQLVRGK-EQLQIISISGMPGVGKTTLANKLYNDPSVVYHFYKRALCVVSQTY-NKKILIDILSCIKNV--KDE-ESLAEGVYKSLKGRRYLIVVDDIWDTKL--WDDLKRFFPG-TGSRILFTTRNKEVCLKVSPY-------PFLSEVECWDLLQKKVF-RDK-SC-PQELD-VGKKIAKKCHGLPLAVVAIAGVLANMENKEYLWQEVARNLSSHL-SKNSDYY--IQILELSYNHLPMHLKPCFLYFGAFKEDEEIHIQKLISLWVAEGYI--KQ-KS-EDVALEYAMKLIDRSLVLV-AEF-DGSVKTIKIHDLLREMCLRIAEENKFLKI-------
>CAA2968799.1
QVESQ-S-P-LED-TIVGFKKVAIEIAEQLVRGT-VHLQIISIFGMPGLGKTTLANKLYNDPSIVYHFYKRSWCVVSQTY-NKKVLIELLSSITQG--MEE-ESLAEKVYKNLKGRRYLIVIDDIWDVNV--WNDLRRYFPG-IGSRILFTTRNKEVASKASSY-------PFLSDVECWELLQRKVF-QDK-NC-PQELH-IGKQIATNCSGLPLAVAVIAGVLANMEKKEHLWLKVAREFSSYI-SKNPDNC--IQILELSFEHLPMHLKPCFLYFGAFEEDKEISVRKLIWSWVAEGYI--RQ-NC-EDVALKYLMELIDRSLVLV-VKS-NGGVKTCKIHDLLHEMCMRIAEEKKYLKMKQQ-HC-
>CAA2968800.1
QISLQ-S-P-LED-TIVGFKKVATEIAEQLVRGT-DHLQIISIYGMPGLGKTTLANKLYNDPSVVYRFDKSSWCVISQTY-NKKVLIEILSSMSNS--MEE-EKLAENIYKNLKGRRYLIVIDDIWDVNV--WNDLRRYFPG-IGSRILFTTRNKEAASKASSR-------PFLSEVECWELLQRKVF-QDK-NC-PQELH-IGKQIATNCSGLPLAVVVIAGVLANMEKKEHFWQEVARNLSSYI-SETPENC--FQTLELSYKHLPMHLKPCFLYFGAFEEDKEISVKKLIWLWVAEGYI--RQ-KC-EDVALKYLMELIDRSLVIV-VKF-DGEVKTCKIHDILHEMCCRIAEEKKHLKMQQH-RC-
>CAA2968801.1
QVALQ-S-H-FED-AIVGFKKVATEIAEQLVRGT-DHLQIISIFGMPGLGKTTLANKLYNDPSVVYHFYKRSWCVVSQTF-NKKVLIEFLSSMGNS--MEE-ESLAEKLYKNLKGRRYFIVIDDIWDISV--WNDLKRYFPR-IGSRILFTTRNKEVGLKASPR-------PFLTEVECWELLQWKVF-HDK-NC-PQELP-IGKQIAINCDGLPLAVVVIAGVLANMEKKEHLWQNVARNLSSYI-SQNPDNC--IKILELSYKHLPMHLKPCFLYFGAFEEDKEISVRKLIWLWVAEGYI--RQ-KC-EDVALKYLMELIDRSLVLV-VKF-DGGVKTCKIHDILYEMCLRIGEGKEHLKMQQH-RC-
>CAA2968840.1
---DKL-----KNSPVTGLDFPIEEVM-ELLDQNV--PQVLGFLGTGGIGKTTLAKAVYN--KLARHFVHRSFISVRENF-DKPLLQNKLKDLSTSSAFDNNNAFMAKIKRIFREDRVLLVLDDV--DNVNQLNNLARDW-S-EGSRIIISTRNRDAADLVNK-------IRQLGSSDSLKLFSYYALGRE-----NDIFK-LSKQIVSVTGGLPLALQVFGSFLSD-KRNVEEWREALE----KL-KKIRPYH-LQDILRISYDALD-EEKCIFLDISCLLLNLEMKRESVIDALKGCGF-------R-EIA----FSTLSKRSL--I-KVE---------MHDQIRDMGRQIVLEEGHSDIIWDRTRI
>CAA2969285.1
---SQ---PIVD--AIVGLKDEKMKIASQLVRAP-DHLQIIFITGMPGLGKTTLAQKLYNDSSVLNHFDKRLWCVGSQTYQRKRLLIDILCSMTNLNEMES-DKLGEILYKSLK----------------------------------------------------------------------------------------------------------------------------------------------------------------------------------------------------------------------------------------------------------------
>CAA2969314.1
TGQSR---L--KS-AMVGFHDDLNQIIDRLTGYP-PSLKVIPIIGMGGIGKTTLAKNVN----------------------------------------------------------------------------------------------------------------------------------------------------------------------------------------------------------------------------------------------------------------------------------------------------------------KY-----
>CAA2969316.1
IGQSR---V--KS-AMVGFRDDLNQIVDQLTGHP-PSRKVIPIIGMGGIGKTTLARNVYNDPRIKEHFHIRAWASISQEN-RERVLLSLLNSMEQLS-EEDTGKLKERLYKSLNGRSYLVVMDDIWTTKA--WDSLSKIFPR-NGSRIILTTRLLSAVDS------HGS-PQFLDETNSWILLRRKVFG-ED-SC-PRELE-AGKEIAKNCKGLPLSLVVIGGHLSKANRTKDHWDYVAENVKS-VTSAD-ANC--SEILSLSYEYLPHYLKACFIYVGVFPEDDRIHVSKLIKLWVAEGFL--KG-KT-EEVAEEYLGDLISRNLILI-SQS-SGKIKTCSIHDMLRDLCIRKAQEEKFFHVKYS-RR-
>CAA2969322.1
TGPSR---L--RN-DKVGFREDVNQIIDRLTGYP-PSLKVIPIIGMGGIGKTTLAKNVYNDPHIEEHFYIRAWAA-----------------------------------------------------------------------RIAIKDFITSAVSH---------------------LLL------------------------------------------------------------------------------------------------------------------------------------YISDTFSK---------------------------IQSMQKEE-----------
>CAA2969398.1
ASIDV-ADA-EEA-DLVGIEEPKSNLMRLVMEGG-LDLRVISVVGTVGVGKSALVKKVYDDAAVKKGFQSHACVAVPQALSNIELLEDLIKQLYRET-KNK-NNLKVGINRFLQQKRYVIVFDDVRSILE--WNAIKSAFPS-NGSRLIVTTRDNAVASYSSVM-------EPLAPEHSLTLFCQQTFRGR--PC-PSHLK-ITNNILQRCGGLPLAIKSIGGFLASKSNRPDEWDVLYQSLGAELEGTQT---RNLNILLLSFNDLPYYLKLCLLYMAIYPEYHLIKYNSLIRLWIVEGFV--N--QT-EQVAQGYLKELANKNLIRV-VKE-NGNIKSCRINYFLREKLLQKAKRQSFLMTDKNARR-
>CAA2969733.1
---QK---LQNRFVAFIT-----KKIMEALKD---KDVNMIGICGMPGVGKTTMAYEIANEVNVDKLF---AISVVSHDT-KIQ--LGLIEE------KSNKIVRAGRLRERLRSRSILVILDDVWEYIE--LETIS---SD-KGLKILLTSRFEDVCSNMGAQ-------DVLSEEESWELFKGKAE-DDA----HI-IG-TSQKVARECRGLPLALVIVGKALR--KRGEHAWKNALEELRHVTNIKGVHKV-VYSRIEFSYNYL--EAKSLLLQCSLFPEDDDINIEDLVRYAWGLELF--R--MS-RDRVKSIVDNLKSCYLLLS-TS--K----YVRLHDVVRDACLQIASKDGY--MELY-NA-
>CAA2969734.1
---QK---LQNRFVAFIT-----KKIMEALKD---KDVNMIGICGMPGVGKTTMAYEIANEVNVDKLF---AISVVSHDT-KIQ--LGLIEE------KSNKIVRAGRLRERLRSRSILVILDDVWEYIE--LETIS---SD-KGLKILLTSRFEDVCSNMGAQ-------DVLSEEESWELFKGKAE-DDA----HI-IG-TSQKVARECRGLPLALVIVGKALR--KRGEHAWKNALEELRHVTNIKGVHKV-VYSRIEFSYNYL--EAKSLLLQCSLFPEDDDINIEDLVRYAWGLELF--R--MS-RDRVKSIVDNLKSCYLLLS-TS--K----YVRLHDVVRDACLQIASKDGY--MELY-NA-
>CAA2969875.1
------------VTSLVGREEDRGKISEM-LGSSESPVSVILVVGIGGVGKTTLVQLVYKDERVNEEFDLKA----------------------------------------------------------------------------------------------------------------------------------------------------------------------------------------------------------------------------------------------------------------------------------------------------------
>CAA2970264.1
---IR-RIFSGEN-DIVVKDPTLKTLESALLDR--KD-GVILICGREGTGKTALAHKLFSSPSVQSHFYICSAVEIGPEF-AVRVLQSILAQLPQGR-QPDVETVAEHFKEYGKDLRYLFVLDDIRSQDD--WNHLRRIFPQ-KGSKLMLTTRSADIVFSVNEDDE----PRRLSPSYSVELFHKTTF-SRD----PY-LD----QVLKYCRGLPSAIVAVREVLAKKS-TSHEWQRVLGDIKIINRGLPVEQI--QKISDLIFGDIPYHLKPCFLYLGLFPKGSKIEVEHLYLQWMAEGMI--SENET-MDLSERYLSDLVQRKIVEVEEET-PQRYKSCQVHRHMKNHCLQKG-EEYLFKV----RG-
>CAA2970265.1
---IR-RIFSGEN-DIVVKDPTLKTLESALLDR--KD-GVILICGREGTGKTALAHKLFSSPSVQSHFYICSAVEIGPEF-AVRVLQSILAQLPQGR-QPDVETVAEHFKEYGKDLRYLFVLDDIRSQDD--WNHLRRIFPQ-KGSKLMLTTRSADIVFSVNEDDE----PRRLSPSYSVELFHKTTF-SRD----PY-LD----QVLKYCRGLPSAIVAVREVLAKKS-TSHEWQRVLGDIKIINRGLPVEQI--QKISDLIFGDIPYHLKPCFLYLGLFPKGSKIEVEHLYLQWMAEGMI--SENET-MDLSERYLSDLVQRKIVEVEEET-PQRYKSCQVHRHMKNHCLQKG-EEYLFKV----RG-
>CAA2970939.1
---GE---PVHG---LIT-----KEIIKALED---TGISIVGICGLPGVGKTTMAQGVMTQVLEDKLF---AKVVVSKDI-RIQ--LDFIDE------RTNEDARAAQLAKRLNKKRILVILDDVWTDIN--LGTLS---LP-EGLKIMLTSRDKLVLERMGA--------GVLSREEAFAFFQNVAKINDA----G--LD-IAEQVAEECKGLPLALEVVGKTLV--NREPYVWSDALNQLRH------HHDE-VYSRIQFSYNYL--EHRSFLLLCSLFPEDKS---------------------------------------------D--EG--KTVKLHDVIRDFCLSIASKGEY--MESY-GA-
>CAA2971099.1
--NSL-ADAVEES-ELVGIESRKKELMGLLVEGG-SRLGVISVAGMGGLGKTTLVKKVYDDPAVKRNFQSHAWITVSQLF-KIDLLKDTVQQLFDEI-MNI-NQLKEVIKQFLQERRYVLVFDDVWSIQA--WNAVKYALPS-YGSRVIITTRLTSVASHASAG---T---NPLSEEESWTLFCRKTFRLS--SC-PPYLE-ISHKILKRCAGLPLAIMSISGVLATKIERYDDWVMLSNSLGAELEGNDT---ESLRILLLSFNDLPYYLKSCFLYLSIYPEDHLIIKNSLIRQWIMEGFV--K--RT-EEVAEGYLNELVNRNMILM-VRD-DGSVKHCRIHDFLREMLVLKSRDQSFVMTIHKLRR-
>CAA2971473.1
DFA--LSLPAPETDSVVGRQNDESVVVWLITRDEV--LSVLPIVGMGGLGKTTLTRLVFNHQHTKSHFAIRIWVCVSENF----LFKRILE-SLGE-SGISRQAVVDRLREKLKDKRYLLVLDDLWNENREAWEDF-KNT-N-RGNVIIVTTRQQSVASIVKTY---RD-PELLTDEECWFIIKARTFRDE-----PEQFK-VGMKIACKCRGLPLAANMVGGTLQ--GKEVADWVSVLEIGLSNL--EANENY-AMQVLKVSFDRLSSLLKKCFAYCSIFAKDSEIEREDLIQLWMAEGFLP-DN-N--ETLGNTCFNILLRNSF--L-QEE-YGNIKYCKMHDLVHDLACSVSNSESF-NADVIPVRY
>CAA2971752.1
---SK----ASKA-KTLGSNNELTHIKDRMTS-S-SKLNVVTIHGMDGCGKTTLIQNVFDDPLIEYHFPIRAWITIPQEY-SERILIGLLKSIKQLD-ARE-EQLSEHLYKSLKGRKYLIVMDNVRDTKV--WDLVWRLLPD-EGSRVLLTTSK------------------------------------------------------------P---------------------------------------------------------------------------------------------------------------------------------------------------------NV
>CAA2971835.1
VSSLR---P--QS-TMVGLEDALADIKDRLAGGS-SKLDVVSIVGMGGIGKTTLAHKVYIDKYIEYHFHICAWLTVSQEY-SVRILLGLLDSMKIQI-TDI-YQLGELLYKKLKGRRYLLVMDDVWNIEA--WDGVKIYFPK-TRSRILLTTRLENVANYIKSG---SP-LRFLNDEESWKLFCLKVFG-EN-FC-PLELE-IGKKIAQNCRGLPLAVVVIGGLLSKATKTPHYWRSIAENISL-ITSND-EQC--SKILSLSYKHLPYHLKGCFLYMGIFPEDFDIKVKVLIKLWVAEGIL--KS-KT-EDVGEEYFLDLVQRSLILV-QRS-DGKIKTCRIHDLLRDLCVREAQKENFFH-TGM-CR-
>CAA2972598.1
--PSR---P--QS-TTVGFEEDLKQVRDRLCNGS-SGLQIIPIVGMGGVGKTTLARNVYDDSYVAYHFHIHAWVTLSPQY-HKKILLSLLNHFVVLT-ESD-EKLAGRLYKSLKGRKYLIVIDDIWSTTV--WDSMKLLFPN-IGSRIIMTTRMTDVAGHASLS---TI-HRFLNEEQSWNLFRERVFG-QE-NC-PPELD-IGRKIAKNCQGLPLSIVVIAGLLSNVGKARDEWERVAENLST-IAEKD-SQC--SEVLNLSFKHLPTHLKACFLYMGVFPENYEIPVSRLVKLWVAEGFL--KP-KH-DEVAEEYLMELISRNLILV-CRS-NGKIKSCGIHDLLRELCVRIAHKEKFFC-TFM-RR-
>CAA2972599.1
--PSR---P--QS-TTVGFEEDLKQVRDRLCNGS-SGLQIIPIVGMGGVGKTTLARNVYDDSYVAYHFHIHAWVTLSPQY-HKKILLSLLNHFVVLT-ESD-EKLAGRLYKSLKGRKYLIVIDDIWSTTV--WDSMKLLFPN-IGSRIIMTTRMTDVAGHASLS---TI-HRFLNEEQSWNLFRERVFG-QE-NC-PPELD-IGRKIAKNCQGLPLSIVVIAGLLSNVGKARDEWERVAENLST-IAEKD-SQC--SEVLNLSFKHLPTHLKACFLYMGVFPENYEIPVSRLVKLWVAEGFL--KP-KH-DEVAEEYLMELISRNLILV-CRS-NGKIKSCGIHDLLRELCVRIAHKEKFFC-TFM-RR-
>CAA2972759.1
DQNNNLSR---ETTSFVGRDDDKERIVQELIGSTE--LSVIPIVGMGGLGKTTLAQLVYDDVRVKQVFQMRKWVYVPKKF----MIERIFDLSTTA-----LQDLKDLLQEKLTGKKLLIMLDDLWNVESLEWDQLRNLL-D-VGSKVVVTTQDENVARMLTSM---PY-IELLSEKATWDVFKRWAFRSGK----HEIIE-IEKLVVEKCRGLPLAAKALGMALS--TKEVDEWLSLLKGRVWEM--RQGKHY-VTQVIRFSFDQLP-YMKRCFLYSAVHGFQS-FSKDDLIQQWMALDMIP-VD-Q--EDKGNGIVNELSARCF--F-HND------SCDMHNAVFEFARSAPGSK--FSEKNIPTRY
>CAA2973210.1
---QK---PQNPLGVFIT-----KKIMDALRD---KNVSIIGICGMGGVGKTTMAKEIANEAKVDKLF---T----GQI------------------------------------------------------------------------------------------------------------------------------------------------------------------------------------------YL-------------------------------------------------------------------------------------------------------
>CAA2973467.1
AGSSK---S--KI-NTVGLHDDIIEIKNRLTGGS-SNLETVSVVGMGGMGKTTLTRKLYDDELIAYHFYIRAWVTVSQDY-NLLMLLGLLDSMKKLT-ENN-EKLAELLYKNLKGMRYLIVMDDVWDTDV--WDDIKRSFPK-NGSRIMMTTRLDNVARYASSS---SP-PHFLSDDESWKLFCENVFV-NN-FC-PPELE-IGKKIARGCQGLPLAIVVIAGLLSKSPKTQLYWTNV-------------------------------------------------------------GLL--KS-KS-EAVAQEYFLDLVDRNLILV-RES-LGKIKTCRIHDLLRDLCVREAQREKFFH-IKL-HR-
>CAA2973468.1
ALSTN---PIRKS-DMMGLDDHMMEIKGRLTRLS-SNLETVSLVGMGGIGKSTLATKLYEDEYIVYHFYIRAWVTVAQDY-NLRILINLLDSMKNLM-ASV-PKLSEFLYKSLKGSRYLIVLDDVWDTKV--LDDLKRLLPK-NGSRVLLTTRLEKVANYENSC---SP--RFLNWHESRDLFCWKVFG-KD-FC-PPELN-IGKMIVENCRGLPLAIVVIGGLLSKAIQTPYYWSNVAKNLSS-MISND-KQI--SKILSLSYKNLPHHLRGCFLYMAFLPEHHNIRVTKLFKLWFAEGLL--KS-KS-EDVAEEYLLDLVDRNLVLV-HQS-RGKIKSCKIHDLLRDLCMREAERGKLKE--------
>CAA2973977.1
AVSSN---PIGKS-NTVGLDDDMLKIKERLTGGS-LNLETVSLVGMGGIGKSTLATKIYEDEYIVYHFHIRAWVTVSQEY-NVGILKNVLRSMKLLT-ASI-DQLSESMYKNLKGRRYVIVLDDVWDTKV--LDDLKRLFPK-NGSRIMLTTRLEQVANHGNSS---RP--RFLNWDESWNLFCGKVFG-KD-FC-PPELK-DGKKIVQSCQGLPLAIVVIGGLLAKAIQTPDYWENVEKNLSS-MISND-EHF--SKILTLSYKHLPRHLKGCFLCMAIFPEYHNISISKLYKLWFAEGLL--KS-KS-EDVAEGYLFDLVDRNLVLV-HQS-KGKMKTCKIHDLLRDLCMREAEREKFFH-IGL-QR-
>CAA2974073.1
DYA--PLVPFVETDSIVGRQVDEAEILKLITNDRV--ISVLPIVGMGGLGKTTLARTVFNHQSTKSLFDETIWVCVSENF----LFKRILE-AVGE-SGVSRQAVVDKLRKTLEGKRYLLVLDDIWNDKRQAWDDF-QGT-N-KGNVIMVTTRLQSVASIVKTY---RD-PKLLTDDECWSIIKARAFGEE-----PEQFI-VGKKIACKCG--------------------------------------------------------------------------------------------------------------------------------------------------------------
>CAA2974650.1
---------LTP---FLI-----MKIKEVLKD---KDISTIGICGMPGVGKTTMANEIANEVKFENLF---AFVVVSNYI-KIQ--LGLIEE------KTNKSLRAQRLQERLDGKNILVILDDVWEEID--LGTIS---PH-KGLKIMFTTRIEEMCSKMEAQ-------KVLNEKEGWQLFKDMTG-DDE----DVELS-IARKVADECGCLPLALEVVGKALKN-KKDTHKLRDALQQLRKATNLEGMENI-VYKSIRLSYNYL--ENRDLLLLCSLFAEDESISIENLVRYAKGLVLF--P--DT-RGRAYSIVLNLKSCYLLQP-GE--D----EVKLHCVIRAFCLQMATRDKY--LESC-SA-
>CAA2974651.1
---EK---PLTH---FLT-----KKIKEALKD---KDISIIGICGMPGVGKTTMAKEIVNEVKVEKLF---VFAVVSNNN-DIQ--LGLIEE------KTT-SVRAGRLRQRLNGKSILVIFDDVWNEID--LGTIS---LR-KGLKIMFTTRIDETCGKMEAQ-------ELLDKKEGWLLFKDTAR-DDE----NAELS-IAKEVADECKCLPLALVVVGKALKS-NKAAHKWRDALRQLR-VTNLEGMDES-VYKSLSLSYDHL--EERDLLLLCSLFAEDESIPIENLVRYAKGLELF--Q--ET-RDRAKTIADNLQGCHLLQP-GE--D----EVKLHDVIRDFCLQMTTKDKY--LESY-SA-
>CAA2974652.1
---EK---PLTH---FLT-----KKIKEALKD---KDISIIGICGMPGVGKTTMAKEIVNEVKVEKLF---VFAVVSNNN-DIQ--LGLIEE------KTT-SVRAGRLRQRLNGKSILVIFDDVWNEID--LGTIS---LR-KGLKIMFTTRIDETCGKMEAQ-------ELLDKKEGWLLFKDTAR-DDE----NAELS-IAKEVADECKCLPLALVVVGKALKS-NKAAHKWRDALRQLR-VTNLEGMDES-VYKSLSLSYDHL--EERDLLLLCSLFAEDESIPIENLVRYAKGLELF--Q--ET-RDRAKTIADNLQGCHLLQP-GE--D----EVKLHDVIRDFCLQMTTKDKY--LESY-SA-
>CAA2974786.1
QVQPQ-A---LED-DFVGFEDEQTKIADQLTSGS-KKRQIISIVGMPGLGKTTLAKKLFYDPSIVEYFDKRAWCVVSQTY-KKEVLVDILTSISGR--MEE-KNLGGMLHKNLNERRYLIVLDDVWDKKV--WYDFKRYFPT-TGSRILITSRNKELGFKF----------RFLSDAECWELLRRKVF-QTE-PC-PTELE-IGKHIAAKCRGLPLSIITISSILANMQKKESSWGKIAGHLNEHI-FDSTNNC--LNILKLSYQHLPVHLKPCFLYFGA------------------------------------------------------------------------------------------
>CAA2974824.1
GRSKTL-----PTSSVVGREKDKEEILKILSGSNDSQISVIPIVGMGGIGKTTLVQLVYSE--LKEKFDLWGWICVSDDF----VTENILESVSSGGKYKNFDTLQNKLKESLSNKKFLVVLDDIWNENYGKWEILSRPF-K-PGSTIIITTRQESVARIMSK----IP-PGLLSEGDALSLLAQHAFGAKT----HPDLE-IGKSMVRRCKMLPLAVKALGGLLRM-ADGPEGWEEVLKSETLMD--EE-QSE-ILPVLKLSYHHLP-ELKRCFAYCALFPKDYEFDKFQLVYFWMAEGLLQ-EH-KS-EDVGSQYFDELLARSF--F-QQA-L----CFVMHDLFNDLAMSVASDK-CLRMENLPARH
>CAA2974893.1
---ASFSVP-----EVVGLDVLLQEMKAMLLK---DEVPIVVLSAPDGYGKTTLAKLLCNDDEIR--------------------------------------------------------------------DSF--------------------------------------------------------------------------------------------------------------------------------------------------------------------------------------------------------------------KIS-------------------
>CAA2975121.1
VSSSK---P--KI-NMVGLDDNMMVIKDRLTGES-SNLQTISIVGMGGIGKTTLASKVYNDEFIVYHFYLRAWVTVSQDY-NVQILLGLLDSMNKLT-ETT-EKLKEILYKNLKGKRYLIVMDDVWDTEA--WDQVKGLFPK-KGSRIMITTRLDNVAGFANSC---YP-PRFLNEKESWSLFCEKVFG-KD-CC-PCEFY-VGKKIVKSCGGLPLPIVVIAGHLAKATRTVDDWTNVGETLSS-IASYD-EQC--SKILSLSYRNLPHHLKGCFLYMGIFPEDSVVRVSKIVKLWVAEGLI--KS-KN-EDVAEECLLDLVDRNIVLV-CQS-RGKIIT------------------------------
>CAA2975251.1
---RR----APES-IFVGRKDTLQEVKEKLRS-SDLDCKMICIVGDAGVGKTTVGKNIYK--EVQSEFTSSALVYVSNE-----LLLEILEK---------EENLEANLCSLLNEKRCLIFLDDIWTNET--WDEFKNVIPR-NCSRIIITSRYTHVGRYIGGE---SS-LKLLDQEKSWELFSESMKSSSE----PPELD-IAKKIVKRCGGLPLAIVVAVGMLRQRRRNKHAWNEVLDILST----SSENNC--SKILSLSYKDLPPDLRPFFLYFGLFPEDEEIFVSDLCKAWLAEKLI--RN-RNPDEIVAAKLEMLSDRNLIQV-SML-DGRVQSCRIHDLLHVFCIEMAEENNFFCT----RR-
>CAA2975252.1
---RR----APES-IFVGRKDTLQEVKEKLRS-SDLDCKMICIVGDAGVGKTTVGKNIYK--EVQSEFTSSALVYVSNE-----LLLEILEK---------EENLEANLCSLLNEKRCLIFLDDIWTNET--WDEFKNVIPR-NCSRIIITSRYTHVGRYIGGE---SS-LKLLDQEKSWELFSESMKSSSE----PPELD-IAKKIVKRCGGLPLAIVVAVGMLRQRRRNKHAWNEVLDILST----SSENNC--SKILSLSYKDLPPDLRPFFLYFGLFPEDEEIFVSDLCKAWLAEKLI--RN-RNPDEIVAAKLEMLSDRNLIQV-SML-DGRVQSCRIHDLLHVFCIEMAEENNFFCT----RR-
>CAA2975253.1
---RR----APES-IFVGRKDTLQEVKEKLRS-SDLDCKMICIVGDAGVGKTTVGKNIYK--EVQSEFTSSALVYVSNE-----LLLEILEK---------DENLEVNLRSLLNGKRCLIFLDDIWTTEA--WDDLKDIIPR-NCSRIIITSRNTHVGRCIGGE---SS-LKLLDQEKSWELFSESMKSSSE----PPELD-IAKKIVERCGGLPLAIVVVVGMLRQRRRDKHAWKGVLDSFST----SVVNKC--SDILSLSYKDLSPDLRPFFLYFGLFPEDKEILVSDLCKAWIAEKLI--QN-QNPDDIADAKLDMLSDRNLIQV-SRL-DGRLISCRIHDLLHVFCIETAKENNFYFT----HR-
>CAA2975295.1
VASSK---S--ES-IMVGLDDNMMKIKDQLTGGP-SNLRTVSIVGMGGIGKTTLARKVYEDEFILSHFQIRAWVTVSQDY-NMKIFLSLLDSMGKPT-KTT-EELKRLFRENLMGRRFLIVMDDVWDTKV--WDHVKRLFSN-DESRIMMTTREENVARKANSC---SP--RFLTEEESWSLFCANVFG-KD-RC-PRELP-IGKKIVQNCRGLPLAIVVIAGLLSKATRTVHHWTNVGENLSS-IASND-EQC--LKILSLSYKNLPHHLKGCFLYFGIFQEDSDINVSTLFKLWVAEGFI--KN-KT-EDMAEESLLDLVDRNLILV-SES-KGKIKTCMIHDLLRDLCVKEAQREKFFH-ISL-RR-
>CAA2975424.1
VDSSK---S--KS-GMVGFDDELIQSKDRLTGSS-TTLEIISIVGMEGIGKTRLAENIYDDSLIVKRFHTRAWIRVSQNY-HVQMLISVLYSRRNLS-NDT-EKLGEQLYKTLKGNRYLIVMDDVWDTKV--WDEVQRFFSN-NSSRIILTTPKLYVALYANSS---SP-ISLLSSIQSWELLRHLVFG-KQ-CH-PPEFE-IGMSIANNYRGRPLSVSVIGGLLYRSKRTVDHWIQVKRNINS-VTGPE-DQI--MEILSLSYNDLPHHPRSCFLYMGAFLEDRQIQIPKLIKLWVAKGFV--KS-KS-KAIVETYLEDLIDRNMVLI-LKF-TGKIKACGLHDLMRDFYVRKAQDEKFLQ------R-
>CAA2975426.1
AESSK---S--KS-GMVGFDDELIQIKDRLTGSS-TKLEIISIVGMGGIGKTTLAKNIYDDSLIVYRFDTRAWITVSQYY-RVQMLTGVLVSRRNLS-KDT-EKLGEQLYKSLKGNRYLIVMDDVWDTKA--WDEVQRFFPN-NGSRIILTTRKSHVAVYANSS---SP-ISLLSPIQSWDLLRHLVFG-EQ-RC-PPEFE-IGMAIANNCRGLPLSVSVIGGLLYRSKGTVDYWMHVKQNINS-VTGPE-DKI--MEILSLSYNDLPHHLRSCFLYMGAYPEDHQIQIPQLMKLWIAEGFV--KS-KS-EAVAETYLEDLIDRNMVLV-LEF-TGKIKACGLHDLMRDLCVRKSREKKFLQ-YNQ-RR-
>CAA2976030.1
VGSLR---P--QS-TMVGLDDTMAKIKDHLVSSS-SKLEVVSIVGMGGIGKTTLAHKVYNDKYIEYHFHICAWCTVSQKY-NVRILLGLLDSMKIQI-KDI-DQLVELLYKKLKGRRYLLVMDDVWDIEA--WDSVKRYFPK-SGSRILLTTRLENVANYINSG---SR-LRFLNDEESWKLFCQKVFG-EG-FC-PLELE-IGKKIAQNCRGLPLAVAVIGGLLSKVTKTPHYWRTIAENVSS-ITSND-EQC--SKILSLSYKHLPYHLKGCFLYMGIFPEDFEIRVKVLTKLWVAEGIL--KS-KT-EDVGEEYFLDLVQRSLILV-QES-IGKIKTCRIHDLLRDLCIMEAQKEKFFH-TSM-RR-
>CAA2976221.1
--DYS-VDALEEG-ELVGIDHHKQSLIRLLMKED-PRLKLISVVGMGGLGKTTLVKRVFDDSVVKKHFQSHAWLTVSQLF-KIELLKDTIQQLFDEI-MNS-NRLKEIIREFLRGRRYVLVFDDVWSIPA--WEAIKYALPN-HGSRIILTTRLINVASSSCIE---T---KPLSEEESWTLFCRKTFQGN--SC-PHHLE-ICSNILRHCGGLPLAIVAIGGLLATKNTRVGEWEMLNHSLQPELEDNDE---ESMKILLLSFNDLPYYLKPCFLYLSIYPEDHLIEHNTLIRLWITEGFV--K--RT-EEVAEGYLNELINRSLIFM-VKD-DRSLKYGQIHDLYREVILSKAREQNFVTTPSRVRR-
>CAA2976250.1
---NEL-----NNSPVTGLDFLVKEVM-KLLENNA--PQLLGFLGTGGIGKTTLAKAVYN--KLARHFENRSFISVRETI-AKPLLQNELKDLSKSSEVDGNNAFMIVIKRIFQEKQVLLVLDDV--DDASQLNELAREW-H-EGSRIIITTRNRDASDLV-K-------IRQLSPSDSLKLFSYYALRRE-----NDTFK-LSEHIVSITGGLPLALQVFGSFLFD-KRRVEEWHDEIE----KL-KKIRPNH-LQDILRISYDALD-EVKSVFLDIACLLLNLKMKREDVIDVIKGCGF-------R-EIA----LTTLIDRSL--I-KIE---------MHDQIRDMGRQIIVEESYSDIIWDRTRM
>CAA2976865.1
---RM-RYSVVEE-DFVGLQGDIKMLVAHLIDEH-KD-RVISIYGMGGLGKTTIARKVYGNRDVRRHFDGFAWNCVSQRW-DKKILQGILIKIPENR-MRD-EELVRELHDVQLKKKCLVVLDDIWSIQA--WDSLKSAFPG-AGSKILLTTRNREVASFV---------PRVLSNEESWELLRKKAF--------P-EM-ILGKDMLARCCGLPLAILVLGGLLVTKH-SVREWQTVNENINWLARGRGHGQQ--VTVLSFSYHDLPYQFKQCFLFLANFPEEFEIEAEKLYQFWLAEGII--SEEET-MDVAERYLAELAQRCMVQV--NT-AG-FKNCRLHDLMRDLCLSKAKDENFANV----RR-
>CAA2976974.1
QVSSQ-S-P-FGN-IIVGFEKVATEIVGQLVRGP-KRLQIISIFGMPGLGKTTLANILYNNLSVVDRFDKRSWCVVSQTY-NKKLLIEMLRSMSDS--MEE-GSLAEELYKSLKGLRYLIVIDDIWDINI--WNDLERYFPG-TGSRILFTTRNKKVGSKASPH-------PLLSEAESWELLQRKVF-KDE-NC-PQELD-IGKQIAINCHGLPLAVVIIAAVLSNMEKKEHLWQKVERNLSAHI-SDNENKF--MQILELSYKHLPNHLKPCFLYFGTFDEDDEIYIEELISLWVVEGFI--EQ-KC-EDVALKYLMELIDRSLIIV-HKS-NGEVKTCKIHDLLREMCSRIGEKMNFLKLRQY-HC-
>CAA2977928.1
---SE----VSEEKFVWGFKENLETIWISLLG---NEVSSIGVYGMGGVGKTTLAQCIYNELKNETSF---FWFTVSQDY-KLQ--LNLLSG------EDDEYKRAAKLGWALRKKRFVLMLDDVWTPFL--LQRI----P--HGFKMIVISRSLEVCRNMECQ-------EVLSDEEAWKLFMNKLS--KR----PPKVK-IAREVVKKCAGLPLAIITMAGSLRG-VVDIHDWRDALEELKE-VGRDVMEDD-VFPILLSSFNRL--ILKHCFLYCSLYPEDQSLDRHELISNFISEGLM--E--RS-FDQGHKILNKLENVCLLER-CE--YP-NLGVKMHDLIRDMALKI-TKDDY--MEDL-VK-
>CAA2977930.1
---SE----VSEEKFVWGFKENLETIWISLLG---NEVSSIGVYGMGGVGKTTLAQCIYNELKNETSF---FWFTVSQDY-KLQ--LNLLSG------EDDEYKRAAKLGWALRKKRFVLMLDDVWTPFL--LQRI----P--HGFKMIVISRSLEVCRNMECQ-------EVLSDEEAWKLFMNKLS--KR----PPKVK-IAREVVKKCAGLPLAIITMAGSLRG-VVDIHDWRDALEELKE-VGRDVMEDD-VFPILLSSFNRL--ILKHCFLYCSLYPEDQSLDRHELISNFISEGLM--E--RS-FDQGHKILNKLENVCLLER-CE--YP-NLGVKMHDLIRDMALKI-TKDDY--MEDL-VK-
>CAA2978388.1
NYA--LTVPVKETNSIIGRKDDEAEILKLITEDVV--ISVLPIIGMGGLGKTTLARSVFNHQDTDSHFDIRIWVCVSENF----PFKRILE-SLGE-SGANQQAAVVKLREKLKDKRYLLVLDDLWNENREVWEDFKKNT-N-RGNVIMVTTREKRVASIVNAY---RD-PKLLKDDECWSIIKVRTFQD------PEQFK-VGKKIACKCGGLPLAANMVGGTLQ--GNGVDDWVSVLEIGLSNL--EANENY-AIQVLKVSFDRLSSLLKKCFAYCSIFAKDSLIEREDLIQLWMAEGFLP-DN-N--ETIGNTCFNILLQNSF--F-QEE-YGNIEYCKMHDLVQDLACSVSNSESF-NANDIPVRY
>CAA2979992.1
GHSTRL-----PSTSLIGRDKDKEAVSKLLIGVCHDDVCYIPIVGMGGIGKTTLARLVYNDREVKASFHVRTWVSVSGEF----ITNKIYRSVTDD-YFEDLNMLQVSLQQKLSKSKFLIVLDDVWNEDYEKWNVLCRPF-Q-PGSRVIITTRLDHVASKVGS----VP-ANLLTDGDCLSLLAHHSRR--S----DPDLE-IGMAIAKKCEGLPIAAKALGGLLRS-KERKEEWVDVLKSKLWDL--PE-QNN-ILPVLRLSYHHLP-HLKHLFAYCSIFPKGYEFDKNELVLLWIGEGFLQ-RH-KM-EELGIECFNELFSRSF--F-QRD-S----HFVMPGFMNDLSQLVAGGM-CYRLTNQETRH
>CAA2979993.1
GHSTRL-----PSTSLIGRDKDKEAVSKLLIGVCHDDVCYIPIVGMGGIGKTTLARLVYNDREVKASFHVRTWVSVSGEF----ITNKIYRSVTDD-YFEDLNMLQVSLQQKLSKSKFLIVLDDVWNEDYEKWNVLCRPF-Q-PGSRVIITTRLDHVASKVGS----VP-ANLLTDGDCLSLLAHHSRR--S----DPDLE-IGMAIAKKCEGLPIAAKALGGLLRS-KERKEEWVDVLKSKLWDL--PE-QNN-ILPVLRLSYHHLP-HLKHLFAYCSIFPKGYEFDKNELVLLWIGEGFLQ-RH-KM-EELGIECFNELFSRSF--F-QRD-S----HFVMPGFMNDLSQLVAGGM-CYRLTNQETRH
>CAA2980031.1
VSSSQ-G-P-VEE-IVVGLEDATTQIVSKLVGGP-NYRQIISIVGMGGLGKTTLAKKVYNDSIVRYHFHKLSWCVVSQTY-KRRLLTDILSSVSNL--KKDEEELEELLYKSLKGRSYLIVVDDLWEKEA--WDDLKRLFPS-NGSRVMFTSRLKNVASKISH--------SPLSPDESWNLLEQKVF-KKE-CC-PQELD-IGKQIAENCKGLPLSVILIAGILSNMEKKEKSWQHVKKSFSDYI-FQKADDY--IPTLKLSYTHLPVHLKPCFLYLSAFQEDEEIPVRKLLLLWIVEGFI--EQ-KT-EDVAEEYLMELVNRSLLQV-SES-DNGVKECTLHDLVLDMCNKMVEDENFL---------
>CAA2980032.1
VSSSQ-G-P-VEE-IVVGLEDATTQIVSKLVGGP-NYRQIISIVGMGGLGKTTLAKKVYNDSIVRYHFHKLSWCVVSQTY-KRRLLTDILSSVSNL--KKDEEELEELLYKSLKGRSYLIVVDDLWEKEA--WDDLKRLFPS-NGSRVMFTSRLKNVASKISH--------SPLSPDESWNLLEQKVF-KKE-CC-PQELD-IGKQIAENCKGLPLSVILIAGILSNMEKKEKSWQHVKKSFSDYI-FQKADDY--IPTLKLSYTHLPVHLKPCFLYLSAFQEDEEIPVRKLLLLWIVEGFI--EQ-KT-EDVAEEYLMELVNRSLLQV-SES-DNGVKECTLHDLVLDMCNKMVEDENFL--KHC----
>CAA2980033.1
VSSSQ-G-P-VEE-IVVGLEDATTQIVSKLVGGP-NYRQIISIVGMGGLGKTTLAKKVYNDSIVRYHFHKLSWCVVSQTY-KRRLLTDILSSVSNL--KKDEEELEELLYKSLKGRSYLIVVDDLWEKEA--WDDLKRLFPS-NGSRVMFTSRLKNVASKISH--------SPLSPDESWNLLEQKVF-KKE-CC-PQELD-IGKQIAENCKGLPLSVILIAGILSNMEKKEKSWQHVKKSFSDYI-FQKADDY--IPTLKLSYTHLPVHLKPCFLYLSAFQEDEEIPVRKLLLLWIVEGFI--EQ-KT-EDVAEEYLMELVNRSLLQV-SES-DNGVKECTLHDLVLDMCNKMVEDENFL--KHC----
>CAA2980125.1
GRPERL-----DLTSVVGREKDKENILNMLLGSSDSPISVIPIVGMGGVGKTTLAQLVYNNDRLKDVFDLKAWACVSDQF----VTKTILKQVSPG-RDDDLNTLQVKLKQNLSNKKFLLVLDDVWNEYYEDWDILKRPF-K-PGSKIIVTTRQHLVAKIMSH----SP-ANVLSGTDALSLLAQHALEAKT----CPDLD-IGKAVVKRCENLPLAVKALGGLLRT-IVSPNEWEDVLNSEIWMA--ED-KSK-ILPSLKLSYQYLR-QLKRCFAYCALFPKDYKFDKSRLVHLWIAEGFLQ-V--KM-TQGGSKYFDELFTRSF--F-QKA-S----YYVMHDLLNDLATFVAGDK-CLRMEDLPVHH
>CAA2980320.1
TTPLR---S--HT-EVVGFKVEAQEIIEQLIGGP-KRREIISIVGMAGLGKTTLAKKVYND-SVTHYFDVRAWCCASQAY-QRRLLLDILSHFMELT-MSD-EDLALSLYKSLNGMRYLIVIDDVWIIDP--WDDLKRIFPQ-IGSRIMITSRIDHAALHTEHN---SS-PPLFSEAESWELLQAKLFQ-QE-KC-PMELE-VGKEIARKCSGLPLAVVVIAGLLAKMDKKNDQWKKVAKSLSS--VSES-RQY--MDMLELSYNHLPHHLKPCFLFFGAFAASKEISVNKLLRLWIAEGFV--QL-KS-EDTAEDYLMDLICRSLVIA-GKS-KGGVKTCHIHDLLHDLCMAKAKQENFLQQPQK-IR-
>CAA2980321.1
TTPLR---S--HT-EVVGFKVEAQEIIEQLIGGP-KRREIISIVGMAGLGKTTLAKKVYND-SVTHYFDVRAWCCASQAY-QRRLLLDILSHFMELT-MSD-EDLALSLYKSLNGMRYLIVIDDVWIIDP--WDDLKRIFPQ-IGSRIMITSRIDHAALHTEHN---SS-PPLFSEAESWELLQAKLFQ-QE-KC-PMELE-VGKEIARKCSGLPLAVVVIAGLLAKMDKKNDQWKKVAKSLSS--VSES-RQY--MDMLELSYNHLPHHLKPCFLFFGAFAASKEISVNKLLRLWIAEGFV--QL-KS-EDTAEDYLMDLICRSLVIA-GKS-KGGVKTCHIHDLLHDLCMAKAKQENFLQQPQK-IR-
>CAA2980444.1
DNR--LATPIIETTSFVGRDIDESKILETITSNNF--LTVLPIVGMGGLGKTTLARKIYNHHRTETHFNKRIWVCVSENF----LFKRILE-LLGK-DGGSKQAVVQKIHEELKDKRYLLVLDDLWNEEEGVWNAF-KNT-N-KGNCIIVTTRKEKVASIVKTF---EL-PRLLTDDECWSIIRTMVFQDK-----PNQFI-TGLEIARKCRGLPLAANVIGRVLQ--GKEIEEWDSILRNGLSNL--EEGEKG-VLQVLKVSYDRLPYSLKKCFSFCSLFVKDSVMRREDLIQLWMAEGFLL-NS-E--ETTGNQFFNILLQNFF--F-QED-YGNIKSCKMHDLVHDLALLVSKSKSPMNMDDILLRH
>CAA2980626.1
---SE----MVPKTFPLGAKGILLRTWEYLMD---EDIGIIGIYGMGGVGKTSIIKEINNELLSKKAI---IWVTASKDE-KLQ--IGLFHD------EDSDITRASELFEALRRGRCLLIIDDLWEAYS--LENLN---PE-NGCKLLITTRSSSVC--------------------------------------------------------------------------------------------------------------------------------------------------------------------------------------------------------------------
>CAA2980628.1
---SD----MVPKTFPLGAKGILLRTWEYLMD---ENIGIIGIYGMGGVGKTSIIKEINNQLLSKKAI---IWVTASKDE-KLQ--IGLFHD------EDSEITRASELFEALRRGRCLLIIDDLWEAYS--LENIN---PE-NGCKLLITTRSSNVCRCMETV-------HVLSMEEAWDLFQQKVG--VL----SPRID-LAKDVAKECAGLPLALITVGRALRK-ENNIRQWQAALTELRN-ANIEGVDNQ-VFARLRFSYDRL--MTRSCFLYCALYPEDHIIETEELIKYWLWDSLL--G--GS-MRLGKMILNELKSACMLEG-VY-----DEYVKMHDVIRDMVIAL-TRVNF--MPDL-ER-
>CAA2980792.1
VQDSS---P--ED-RLVGIDNDIKALLHRLTGFP-SHRKVIPITGMGGIGKTTLAGRIYNDPIIIHHFYVRAWITVSQGY-RMRMLLGILRCFTNIT-KTN-EELGEKLYKTLKGMRYLIVLDDLWDVKA--WDFLKQFLPV-IGSRILLTSRHTEVAVYISSK---SS-AHFLRDAESWELLESKLFA-KE-SC-PPELE-MGKRIAERCQGLPLAIVVVAGLLSNVSRTLDCWKRIAETVLS-VAEKP-QHC--TDILALSYNYLPNPLKPCFLYMGAFPLDYEIPVSRLIWLWIAEGFI--QG-KR-EEVAEDYLEDLVGRNLILV-GKS-NGRIKTCHIHDLLRDVCLRESMNQNFLQ-IYP-RR-
>CAA2980989.1
RAPL----P-GEE-IVVGLEDEVIKIKDQLTRGP-EYLQIISIFGMPGLGKTTLAKKLYNDPAIVFHFYKRAWSAVSQTY-QRRILIDILTSMSGL--MED-ESLGEKLYKSLKGRRYFIVMDDIWNVNA--WDDMKRYFPR-NRSRILFTTRHENVGFQASTP-------RFLTGDECWELLKWKVF-HKE-PC-PEELE-IGKQITADCDGLPLAVVVIASVLANLEKKRTMWKEVSQSISSHM-SKGPNEY--QNILELSYSHLPMHLKPCFLYFGVFEEDREIPVRKLILLWVAEGFI--EH-RS-EDVAQEYLADLINRGLVLV-AKF-DGGVKACSIHDLLRDMCLRIGEKDQFMKVEQH-HR-
>CAA2981017.1
VGSERL-----PTTSVVGREKDKEEILKILFGSNDNQISVIPIVGMGGVGKTTLVQLVYNDERLKYKFDLMAWACVSDEF----VTKNILGSVSSDGKSENLDILQANLKESLSNKKFLVVLDDIWNENYEDWDILRRPF-K-PGSTVIITTRQETVAKIMSK----NS-ADLLTEGDALSLLAEHAFRAKN----HSDLE-IGKSVVRRCKMLPLALKAVGGILRA-VDGPEDWEDVLQSEIWIN--EE-KSG-ILPALKLSYHYLP-QLKRCFAYCALFPTDHEFEKFHLVYLWMAEGLVQ-ED-ML-EEVGSQYFDELMARSF--F-QQT-S----RFVMHDLFNDLAMSVAGGK-CLRMENLPVRH
>CAA2981047.1
QVQPQ-A---LED-DFVDFKDEKTKIADQLTSGP-LKQQIISIVGMPGLGKTTLAKKLFNDPSIVYYFDKCAWCVVSQTY-KKKVLTDILTSTRNH--MEE-ENLAEMLYKSLKGMRYLLVMDDLWDMKP--WDDLKRYFPR-TGSRILFTSRNRDLGFSD----------PFLSDAECWELLRGKVF-QRE-PC-PPELE-IGKHIAAKCRGLPLSVITISSILANMQKKESSWGKIAGHLNEHI-FDSTNNC--VHILKLSYQHLSAHLKPCFLYFGVFKEDEAIPVRKLISLWVAEGFI--NH-RS-EDVAHDYLMDLINRGLVLV-AES-NGGAKTCMIHDLLHDLCLRIAKEENFMGGVRQRPR-
>CAA2981181.1
GHNKPF-----ESTSFVGRNIDKEHLIQKLLSGI--GVEIVSLVGTGGVGKTTLAQLAFNDPEVKQHFELKLWICVSDPF----IAKSVLEAIEKN-SKSSLQMVLERVENSISKKRFLIVLDDMWNVDDMKWEPLKNSL-A-PGSRILATTRSDEVVRVIGT----NR-RGLLSPDDCWSLLSGIAFSGRS----CEKLG-IGREISTKCKGLPLAAKIMGSLLRL-KDSVRQWRYVLESPLWQL--KVAEEK-LFPHLYLSYNDLS-ELKCCFSSCIIYLKDTLIHLDDLIMLWMAHGYLG-SV-DS-QGMGLELFENLAMRSF--F-QEK-Y----SCKMHDIMHDFVTYLSEDDYCLILIMN----
>CAA2981688.1
---SE----VSEEKFVWGFKDNLETVKNYLLG---SEVSSIGVYGMGGVGKTTLAQCIYNELKNESSF---FWFTVSQDH-KLQ--LDLLSG------EDDEHKRAAKLGWALRKKRFVLMLDDVWTHFL--LERI----P--HGFKMIVISRSLEVCRKMKCQ-------EVLSDEEDWKLFMNKLS--KR----PPKVE-IAREVVKECAGLPLAIITMAGSLRG-VVDIHEWRAVLEELKE-VGQDVMEDE-VFPILLCSFNRL--ILKRCFLYCSLYPEDYRIERHELISSFISEGLM--D--RS-FDQGHKILNKLENVCLLER-CE--NY-KLGVKMHDLIRDMALKI-TKDDY--MEDL-VK-
>CAA2981689.1
---SE----VSEEKFVWGFKDNLETVKNYLLG---SEVSSIGVYGMGGVGKTTLAQCIYNELKNESSF---FWFTVSQDH-KLQ--LDLLSG------EDDEHKRAAKLGWALRKKRFVLMLDDVWTHFL--LERI----P--HGFKMIVISRSLEVCRKMKCQ-------EVLSDEEDWKLFMNKLS--KR----PPKVE-IAREVVKECAGLPLAIITMAGSLRG-VVDIHEWRAVLEELKE-VGQDVMEDE-VFPILLCSFNRL--ILKRCFLYCSLYPEDYRIERHELISSFISEGLM--D--RS-FDQGHKILNKLENVCLLER-CE--NY-KLGVKMHDLIRDMALKI-TKDDY--MEDL-VK-
>CAA2981735.1
VSSSQ-N-P-VEE-MIVGLEDMTTQIASKLLGGP-NYRHIISIIGMGGLGKTTLAKKIYIHSNVRHHFDKLSWCVVSQTY-KKRLLIDILSSISNL--MED-EELAENLYKNLKGRRYLIVIDDLWDKEA--WDDLKRLFPG-NGSRVLFTSRLKDVALEISH--------PPLSPGESWNLLEQNLF-KKE-RC-PQELD-IGKQIATNCNGLPLSIITISGVLSNMEKKESLWQQVAKSLRSFI-SQRADDY--IPSLKLSYMHLPNHLKPCFLYLSAFQEDEEIPIRKILLLWTAEGLV--EH-KS-EDVAEEYIMELINRSLLQV-SRS-DNGVKSFIIHDLILEMCCKMAEDKTFL---------
>CAA2981872.1
VSSFQ-Y-P-ADE-LIVGLEDMSTQVTSKLLGGP-SYHLVISIVGMGGLGKTTLAKKIYNDSNVQYYFDKLSWCAVSQTY-QKRLLVDIL--------------------------------------------------------------------------------------------------------------------------------------------------------------------------------------------------------------------------S-E-----------------------------------------------------------
>CAA2981913.1
--PSR---P--QS-TTVGFEEDLKQVKDRLCNGS-SGLQIIPIVGMGGIGKTTLAKNVYDDSYVAYYFHIHAW--------------------------SD-EKLAYRLYKSLKGRRSVIVIDDIWSTMA--WDNMKLLFPN-NGSRIIVTTIVTDMAGHASSS---KN-YRFLNENHSWSLLCEKVFG-QK-----------------------------------------------------I-------------------HLP---------------NYGLP-------------L--IL-TH-DEVAEEYLMELISRNHLLV-HRS-NGKIKSCGIHNLLRELCVRIAHKENFFL-TFV-RH-
>CAA2981914.1
--PSK---S-------------LMQIKDRLCNQK-SKLQIVPIVGMGGSGKTTLAMNVHGDSVVAHHFYIRAWVTLSQHY-IVRVLLGLLDEIVVLT-ESN-EKFVEYLYKSLKLKRYLIVVDDIWSTEA--SDGIKMLFPN-NGSRIIFTT--------------------------SWNLFHEKVFG-QE-NC-PPELV-IGQQIAKNCHGLPLSIVVIGGILSKENKTQDYWEHVAENLKSDSSEKD-GQC--SGILNLSFKHLPTHLKACFLYMGVFPENYEIPVSRLIKLWVAEGFL--KP-KN-DKVAEECLMELISRNLILV-RRS-DGKIKSYGIHDLLRELCMRIAHKENFFC-TFM-RR-
>CAA2982432.1
---SS----SDEQ-ELVGFERDVPDLVKRLTE-D-NR--IISLVGEMGSGKTTLARAVYGNRRIKDHFKSRAWIAISKDS-STKVLLNLLKQVGESK-LTE-QMLQTRVWERLKDRKFLIVLDGVWSSEL--WENLKNAFPE-NGSKIILTTRDEHVAKDAFPK---SL-PKKLNDEKSWNFFLQKVGRSEE-SS-PL--E----KIIEICNGLPLNIILLGSLLSTKKKGYEEWVPILNRLEN------------TSILSLCYDDL--HSKLCLLYLMLFPQEYNIPIRRLLRLWLAEGFV--K--QDVEDEVKQYFDSLVIRSLIQV-SK--DGSPRKCRLLGVLRDCFLDKARDIRLFHVSDIERRL
>CAA2982437.1
---SS----SDEQ-ELVGFERDVPDLVKRLTE-D-NR--IISLVGEMGSGKTTLARAVYGNRRIKDHFKSRAWIAISKDS-STKVLLNLLKQVGESR-LTE-QMLQTRVWERLKDRKFLIVLDGVWSSEL--WKNLKNAFPE-NGSKIILTTRDEQVAKKAFPK---SL-LKKLDEEESWNLFLHK----------------------------P---------LSTKKKGYEEWVPILNRLEN------------TSIVSLCYDDL--HPKLCLLYLMLFPQEYDISIRRLLRLWLAEGFV--K--QDVEDEVKKYFDNLVIRSLIQV-SK--DGSPRKCRLLGVLRDSLLDKARDIRLFHVSDIVRGP
>CAA2982979.1
QVSSQ-S-P-LGN-IVLGFEKVANESLEQLVRGL-DHLQIISIFGMPGLGKTTLANKLYNDPSIVDHFDKRSWCVVSQTF-NKKLLIEILSSMDPD--MEE-ESLVEKLYKTLKELRYLIVMDDIWDINV------------------------------------------------------------------------------------------------------------------------------------------------------------------------------------------------------------------------------------------------
>CAA2982980.1
QVSSQ-S-P-FGN-IIVGFEKLAIEIVGQHVRGP-DQMQIISIFGMPGLGKTTLANILYNDPSVVNRFDKRSWCVVSQTY-NKKLLIEMLRSMSDS--MEE-ESLAEELYKSLKGLRYLIVIDDIWDIDV--WNDLERYFPR-IGSRILFTTRNKEVGLNASPH-------PLLSEAESWELLQGNVF-KDE-KC-PQELD-IGKQIAINCHGLPLAVVIIAAVLSNMEKKEHLWQKVERNLSSHI-SDNENKF--MQIFELSYKHLPNHLKPCFLYFGTSDEDEKIPVEFLISLWVAEGFI--EE-KY-EDVALKYLMELIDRSLIIV-HES-NGEVKSCKIHDILREMCSRIGEKMNFLKLEQF-HC-
>CAA2983007.1
SLS--------HTVSRLGAESHVQKVM-SLLNSTE--VRMIGIWGMGGIGKTTIARTVFD--QIFSKFEGSSYLDVREVS-KTLLEEKLLDTLMEK-SLHNVSALFTRLRH----KRVLVVLDDV--------NELEDRLDG-AGSRIIITTRDRQLAREV------NE-VSFLGTDVALKLFSKFAFKEG-----KEKFK-LARAAVRYARGLPLALKVLGSFLR--SRDIDEWEIALD----RL-EEIPEDK-VLEKLKVSFDALN-MEKKIFLDIACLFKGK--KKEYVMR--------------K-DSFGLRAVSDLIQKSL------N------RLQMHNLLQEMGWYIVRHS---------GRH
>CAA2983008.1
SLS--------HTVSRLGAESHVQKVM-SLLNSTE--VRMIGIWGMGGIGKTTIARTVFD--QIFSKFEGSSYLDVREVS-KTLLEEKLLDTLMEK-SLHNVSALFTRLRH----KRVLVVLDDV--------NELEDRLDG-AGSRIIITTRDRQLAREV------NE-VSFLGTDVALKLFSKFAFKEG-----KEKFK-LARAAVRYARGLPLALKVLGSFLR--SRDIDEWEIALD----RL-EEIPEDK-VLEKLKVSFDALN-MEKKIFLDIACLFKGK--KKEYVMR--------------K-DSFGLRAVSDLIQKSL------N------RLQMHNLLQEMGWYIVRHS---------GRH
>CAA2983009.1
SLS--------HTVSRLGAESHVQKVM-SLLNSTE--VRMIGIWGMGGIGKTTIARTVFD--QIFSKFEGSSYLDVREVS-KTLLEEKLLDTLMEK-SLHNVSALFTRLRH----KRVLVVLDDV--------NELEDRLDG-AGSRIIITTRDRQLAREV------NE-VSFLGTDVALKLFSKFAFKEG-----KEKFK-LARAAVRYARGLPLALKVLGSFLR--SRDIDEWEIALD----RL-EEIPEDK-VLEKLKVSFDALN-MEKKIFLDIACLFKGK--KKEYVMR--------------K-DSFGLRAVSDLIQKSL------N------RLQMHNLLQEMGWYIVRHS---------GRH
>CAA2983181.1
---ER---PLTS---FLI-----KKIKEALED---EDIGIIGICGMPGVGKTIMANEIVNEVKVDKLF---AFAVVFNNN-KIQ--LGLIEE------KTNESVRAGRLRQRINDKSILVVLDDVWNEID--FGTIF---PR-KGLKIMFTTRIKKTCSN--AE-------KILDEKEGWQLFKDTTG-DDE----DVELS-IAEKVANECRGLPLALVVVGKALKR-NKAAHKWRDALLQLQ-ATNLEGMEYI-VYKSIKLSYNYL--EERDLLLLCSLFAEDESIPIENLVRYARGLELF--Q--ET-RDRAKTIADNLKGYYLLQP-GK--D----EVKLHDVIRDFCLEMAYEDKY--LESC-SA-
>CAA2983366.1
---EQF---KKETSSFVGREEDKRKIIDMLLTGIVGTTSVISIVGTPGIGKTTLAQFIYNHDKVKKHFDLRIWVFVSRDF----IMKEIIEKSTGN-KLMDLDGLHTQMWESLKEKKYLLVLDDVWSEDQDDWDKLMPLF-L-DESKILVTTRSQKAASVIRNS---VT-AKGLSNDDSWKIFTRASFTRTE----YPNLA-IGKELMRKCGGVPLAAKILGGLMRF-KREEREWLNVQNSNLWSW--KDYKKK-ILPALLVSYIHLP-HLKHCFAFCSIFPKNYEIKREKLIHMWMALGLIL-PS-KA-EEIGDEYFNELVWMSV--F-EDE-DGAIRRYMINEDFHSLAQSLTENE-YLVLGNN-VRH
>CAA2984138.1
SSGTR-SSPLDD--ELVGYKKPREELISQLIDGE-KRLVRIAVVGPGGSGKSTCVKKVFGKRRILGQFDCHAWVHVSQHF-DVELLSDMLKKFCESR-QRG-GDTLTKLRNYLVAKRYIVVLDNIWRRED--WERIKNALPF-LGSRIILTTRASDV----ASS-------NGLEALEAWTLFCKKAFQDSKGEC-PSELD-CSVKILKRCEGLPFYILVVAGALSNTPKFPREWEKFHSSLGAEIERNSP---LVIC---PGYKDLSSNLKSCLLYFSIFPEDYSVSRGRLVRLWVAERFA--T--KT-EEVAEDYLNELIQRNLVHV-SSF-DGQPRYCRVLNLVRPFIVQKCEEEKFASIGRKPRR-
>CAA2984372.1
--PSR---P--QS-TPVGFEVDLKQVRDRLCYGS-SGLQIVPIVGMGGIGKTTLSRNVYDDSYVAYHFHIRAWVTLSPQY-HKRLFLSLLDHFVVLT-ESD-EKLADRLYKSLKGRRYLIVIDDIWSTTA--WDNIKFLFPN-IGSRIIVTTRITDVAGHASLS---TK-HHFLNEEQSWNLFLEKVFG-QE-NC-PPELD-IGRTIAKNCQGLPLTIVVIGGLLSNSSKTRDYWEYVAENLSS-IAEKD-DQC--LKILTLSFKHLPTHLKACFLYMGVFPENYEIPISRLIKLWAAEGFL--KL-KH-DEIAEEYLMELISRNLLLV-CRS-NGKIKSCGIHNLLREFCVRVAHKENFFC-TFM-RR-
>CAA2984609.1
---QR----ATES-MVVGRQDTVRELQEKLRS-S--ECKIICVVGEAGVGKTTVAKKLYK--EMRNEFTSSASVYVSNK-----LQLEILGK---------DENWKVNLRSLLNEKSCLILLDDIWTTKA--WDELKNVIPK-TRSRIIITSRYTDVGRYIGDE---RS-LKHLDQEKSWELFSELIKSSSE----LTELG-IARKIVERCGGLPLAIVV----------------------------------------------------------GL---------------------------------------------------------------------VCCDREEESN-----------
>CAA2984951.1
ATSSK---S--KI-TMVGFEDELLQIKEELVGQS-SRLKIISIVGMGGIGKTTLASNIYDDSFIKEHFHIRAWTTLSQ----VRLLVDLLKSMGDFI-YET-DEFKTLVYQRLRGYRYLIVMDDVWDIKA--LDELRSIFPN-NGSRIILTTRLSDVAVYAGSS---SP-TSFLSPEKSWTLLCQKALG-NE-CC-PPELE-IGKRIAEKCGGLPLALVVIGGVLYKAEKTQAHWEFVAENGKS-LTGNN-DDL--MEILSWSYNHLPYHLRACFLYMGVFPEDYVIHVTHLNMLWVAEGFI--KH-NN-EEVAKKYLEELIDRNVIMV-HYY-TGEIITCSIHDIM--IC-----------------H-
>CAA2985725.1
ATSSK---S--KK-FMVGFEDDLLQIKEELVGQS-SRLKFISIVGMGGIGKTTLARNIYNDSSIEYHFYIRAWITVSQEY-HVQLLEHLLKSMGDFT-EET-DELKTRVYQRLKGYRYLIVMDDLWDDKI--LDEFRRIFPD-NGSRVILTSRLSSVTVNVDSS---AC-IGFLSPKQSWSLLCQKAFG-NE-CC-PPEIE-TGWRIAEKCRGLPLALVVIGGVLYKAEKTRANWEYVAENVKS-VTGND-DDF--MEILSWSYDHLPHRLRACFLYMGVFPEDYVIHVSHLIRLWVAEGFL--KH-KS-EEVAKEYLEELIDRNLIVV-RDY-IGKIKTCSIHDMMRELCMRKAQEEKFLY-KNQ-RH-
>CAA2985726.1
ATSSK---S--KK-FMVGFEDDLLQIKEELVGQS-SRLKFISIVGMGGIGKTTLARNIYNDSSIEYHFYIRAWITVSQEY-HVQLLEHLLKSMGDFT-EET-DELKTRVYQRLKGYRYLIVMDDLWDDKI--LDEFRRIFPD-NGSRVILTSRLSSVTVNVDSS---AC-IGFLSPKQSWSLLCQKAFG-NE-CC-PPEIE-TGWRIAEKCRGLPLALVVIGGVLYKAEKTRANWEYVAENVKS-VTGND-DDF--MEILSWSYDHLPHRLRACFLYMGVFPEDYVIHVSHLIRLWVAEGFL--KH-KS-EEVAKEYLEELIDRNLIVV-RDY-IGKIKTCSIHDMMRELCMRKAQEEKFLY-KNQ-RH-
>CAA2985812.1
NYRSNFSVP-----AVVGLDVQLQELKSMLLR---DGVQIVVLSAPGGCGKTTLAKLLCNDDGIKGIYGNNIFFTVSRS--NLQLIQKVFQ-------QSD-EDAIHQLEQFFIGPPILLVLDDIWSMSESIIEQFL---P--SGYKILVTSRFVF--------------PNMLNHQDA-TLFHHFAFK----IC---TVKNLAEEVVRGCSGSPLALTVVGRSLYR---QPEVWVSTVQNWSQSIDTNMV----FLSRLKTSLDAL--ILKNCFLDLGLFPEDQRIPAAALMDIWV-------E-----YNLDEGGLHELSNRNLTLV-RK--DADCQFVMQHDLLRELAIHQSRQGS--------RRE
>CAA2985815.1
NLS--------HTVSRLGVESHVEQVM-SLLNSTK--VRMIGIWGMGGIGKTTIARAVFD--QIFSTFEGSSYLDVREDS-KALLEEKLLDTLMEK-SLHSTSMLLTRLRH----KRVLVVLDDV--------NELEDRLDG-AGSRIIITTRDRQLAREV------DE-VSVLGTDVALKLFSKFAFKEG-----KEKFK-LARAAVRYARGLPLALKVLGSFLH--GRGIDEWENALD----RL-EEIPEDG-ILEKLKVSFDALN-MEKKIFLDIACFFKGK--KKEYVMR--------------K-DSFGLRAVSDLIQKSL------N------RLQMHDLLQEMGWYIVRRP---------GKH
>CAA2985816.1
NLS--------HTVSRLGVESHVEQVM-SLLNSTK--VRMIGIWGMGGIGKTTIARAVFD--QIFSTFEGSSYLDVREDS-KALLEEKLLDTLMEK-SLHSTSMLLTRLRH----KRVLVVLDDV--------NELEDRLDG-AGSRIIITTRDRQLAREV------DE-VSVLGTDVALKLFSKFAFKEG-----KEKFK-LARAAVRYARGLPLALKVLGSFLH--GRGIDEWENALD----RL-EEIPEDG-ILEKLKVSFDALN-MEKKIFLDIACFFKGK--KKEYVMR--------------K-DSFGLRAVSDLIQKSL------N------RLQMHDLLQEMGWYIVRRP---------GKH
>CAA2986985.1
LSEDM-TRP-IEN-ILVGFKDVATQIVSKLVGGP-KYRQIISIVGMGGLGKTTIAKIIYSHSNVMYHFDKLSWCVVSQTH-QKRLLIDCLSSTSTI--MED-EELAELLYKSLKGRRYLIIMDDLWDKEA--WNELKRLFPT-NGSRVLFTSRLNNLAEEISH--------PLLSPRESWNLLKQKVF-QKE-HC-PQELV-IGMQIAENCHGLPLSIIMIAGVLSNMEKKESLWQQVAESFSSYI-SQKVDDY--IPTLKLSYMHLPNRLKPCFLYLSAFHEDEIIPVCKLLSLWIAEGFI--EQ-MS-EDIAEEYLLELIDRSLLQV-ANS-DNRVKECTLHDLVLDMCCKVAEDENFL--KHL-HR-
>CAA2986986.1
LSEDM-TRP-IEN-ILVGFKDVATQIVSKLVGGP-KYRQIISIVGMGGLGKTTIAKIIYSHSNVMYHFDKLSWCVVSQTH-QKRLLIDCLSSTSTI--MED-EELAELLYKSLKGRRYLIIMDDLWDKEA--WNELKRLFPT-NGSRVLFTSRLNNLAEEISH--------PLLSPRESWNLLKQKVF-QKE-HC-PQELV-IGMQIAENCHGLPLSIIMIAGVLSNMEKKESLWQQVAESFSSYI-SQKVDDY--IPTLKLSYMHLPNRLKPCFLYLSAFHEDEIIPVCKLLSLWIAEGFI--EQ-MS-EDIAEEYLLELIDRSLLQV-ANS-DNRVKECTLHDLVLDMCCKVAEDENFL--KHL-HR-
>CAA2987035.1
---QK---LQNPFGVFIT-----KKIMDALKD---KNVSIIGICGMGGVGKTTMAKEIANEAKVDKLF---AWADVSQVI-KIQ--LDLIKD------ITDKYVRAERFRERLRSKSILVKLDDVWEDIV--LETLS---AD-KRLKILLTSRDKDVCKRMKAQ-------NILNEKESWELFKEKAE-DDL----ND-IG-TAEEVTMECGGLPLTLVTVGRALN--KKSEHVWKM----------------------------HL--EI--LVWPISEECKNHEISTDEMVRYAWGLELF--K--TT-RYKVNSIVDNLKSCYLLLS-AD--E----CVRLHDVVRDVCLQIASKDK----ELY-NA-
>CAA2987038.1
--------------------------MDALKD---KDVNIIGISGMGGVGKTTMAKEIVKEAEANRLF---AWADISRDT-KIQ--LSLIKD------ITNESVRARRLRKRLRSKSILVILDDLWEDTV--LGKIS---AN-KGLKILLTSRNN------------------------------------------------------------------------------------------------------------------------------------------RYA--------------------------------------------------------------------------
>CAA2987039.1
---QK---PQNPLGVFIT-----KKIIDALRD---KNVSIIGICGMGGVGKTTMAKEIANEAKVDKLF---TWADISQVI-KIQ--LGLIKD------ITDKYVRAERFRERLRSKSILVILDDAWEDFV--LETIS---AD-KRLKIVLTSRDKDVCKRMKAQ-------NILNEKESWEFFKKTAE-DDV----NN-IG-TAEEVTKECGGLPLTLVTVGRALN--KKSEHVWKNALEELRNVANIRGVQKL-VYSRIELSYNYL--EAKSLLLLCSLFPKDHEISTDDMVRYAWGLELF--K--MT-RYKVNSIIDNLKSCYLLLS-AD--G----CVRLHDVIRDVCLQIASKDK----ESY-NA-
>CAA2989592.1
---RR----ATDS-IIVGREDTFQELKGKLTN-SNSACKMICVVGEAGVGKTTICKKIYT--DMRKEFTSAALVYVSNE-----LLLEILEK---------NEDLEVNLCSLLNENRCLIFLDDIWTTEA--WDDLKNVIPR-NGSRIIITSRRTDVGRYIGGE---NS-LKLLDKEKSWELFFKLMKSSSE----PSELD-IAKMIVERCGGLPLAIVVAVGMLRQRRRNKHAWNEVLKILST----STENNC--SKILSLSYKDLPPDLRPFFLYFGLFPEDEEISVSDLTKAWIAEKLI--RN-QNPDDIAAAKLEMLSDRNLIQV-SMF-DGSVKRCRIHDLLLVLCIETAKENNFFCT----RR-
>CAA2989593.1
---RR----ATDS-IIVGREDTFQELKGKLTN-SNSACKMICVVGEAGVGKTTICKKIYT--DMRKEFTSAALVYVSNE-----LLLEILEK---------NEDLEVNLCSLLNENRCLIFLDDIWTTEA--WDDLKNVIPR-NGSRIIITSRRTDVGRYIGGE---NS-LKLLDKEKSWELFFKLMKSSSE----PSELD-IAKMIVERCGGLPLAIVVAVGMLRQRRRNKHAWNEVLKILST----STENNC--SKILSLSYKDLPPDLRPFFLYFGLFPEDEEISVSDLTKAWIAEKLI--RN-QNPDDIAAAKLEMLSDRNLIQV-SMF-DGSVKRCRIHDLLLVLCIETAKENNFFCT----RR-
>CAA2989609.1
AISSN---PIGKS-NMVGLDDDMMKIKERLTRGS-LNLEIVALVGMDGIGKSTLATKIYDDEFIVYHFYICAWVTVSQDY-NVRILINVLGSMKILT-ASN-EQLSESMYKNLKGRRYVIVLDDVWDTKV--LDDLKRLFPK-DGSRIMLTTR-----------------------------------------------------------------------------------------------------------------------------------------------------------S-EDVAEGYLLELVDRNLVLV-HQS-KGKIKTCKIHDLLRDLCMREAEREKFFH-IAL-QR-
>CAA2989696.1
---SR---S--QT-NMVGFAEDLIQIKDRLCNQK-STRQTIPIVGMGGIGKTTLAMNVYNDPFIAYHFHICAWVTISQQY-RIRILLSLLDDIGVLT-ESD-EQLKERIYKILKGQRYLIVMDDVWSTNT--WNDIQMLFPN-NGSRILLTTRLTDVADYVSST---NP-HHFLIEEESWNLLCQKVFR-EA-NC-PPELN-VGRNISKNCQGLPLLIVVIAGLLA-KDQSLDYWEYVAVNLSS-TAEND-DHC--SKILTLSYNNLPTHLKPCFLYMGVFPENYEIPVSRLFKLWVAEGFA--S-------DAERYLKDLIGRNLILV-GQFVKGKIKTCKMHDLLRELSVRIAHEENFLY-SFK-RR-
>CAA2989697.1
---SR---S--QT-NMVGFAEDLIQIKDRLCNQK-STRQTIPIVGMGGIGKTTLAMNVYNDPFIAYHFHICAWVTISQQY-RIRILLSLLDDIGVLT-ESD-EQLKERIYKILKGQRYLIVMDDVWSTNT--WNDIQMLFPN-NGSRILLTTRLTDVADYVSST---NP-HHFLIEEESWNLLCQKVFR-EA-NC-PPELN-VGRNISKNCQGLPLLIVVIAGLLA-KDQSLDYWEYVAVNLSS-TAEND-DHC--SKILTLSYNNLPTHLKPCFLYMGVFPENYEIPVSRLFKLWVAEGFA--S-------DAERYLKDLIGRNLILV-GQFVKGKIKTCKMHDLLRELSVRIAHEENFLY-SFK-RR-
>CAA2989698.1
---SR---S--QT-NMVGFAEDLIQIKDRLCNQK-STRQTIPIVGMGGIGKTTLAMNVYNDPFIAYHFHICAWVTISQQY-RIRILLSLLDDIGVLT-ESD-EQLKERIYKILKGQRYLIVMDDVWSTNT--WNDIQMLFPN-NGSRILLTTRLTDVADYVSST---NP-HHFLIEEESWNLLCQKVFR-EA-NC-PPELN-VGRNISKNCQGLPLLIVVIAGLLA-KDQSLDYWEYVAVNLSS-TAEND-DHC--SKILTLSYNNLPTHLKPCFLYMGVFPENYEIPVSRLFKLWVAEGFA--S-------DAERYLKDLIGRNLILV-GQFVKGKIKTCKMHDLLRELSVRIAHEENFLY-SFK-RR-
>CAA2990203.1
TCPSR---I--KN-DMVGFHEDLMEIMDRLTRNE-ASLQIIEVSGMGGIGKTTLARNVYNHRLIEYHFQTPAWVSISQEY-RERVLLGLLDSMKELN-HNSTEE--------------------------------------------------------------------------------------------------------------------------------------------------------------------------------------------------------------------------------------------------------------------------
>CAA2990449.1
---PR----VNEP-IIVGFDRQVEELKARLLS-PNLECCFISIVGMPGLGKTTLANKIFN--SVKENFECSALVCVSQE-----ILKNVLEK---------EKKLEANLFAFLQEKRFVLFIDDIWHTES--WDTLRLGIPQ-NGSRIIITSRNSDVRRYIGIE---SS-LEPLDFENSWELFIKLIASSL------TGLD-IGKQIVERCGGMPLAIVVTVGMLRERETSDSEWKWVLKNIGQ----DDQDKC--LKILALSYKDLPTVLKPCFLYLGLYPEDHEILAKELIHMWTAEKFL--QD-LEPEDVEEEYVKKLVARNLVQV-VRF-DGRIRSA-----------------------------
>CAA2990539.1
GHNKRI-----ESTSFVGRSMDKENLMRNLLSRN--GVEIVSIVGTGGVGKTTLAQLAYNDPKVEEHFELRIWICVSDPF----TAKSVLEAVGKS-STSKLEILLQRVKNTVSKKRFLIVLDDVWTEDRRKWEPLKNSL-A-PGSRILMTTRSDRVVRVIGT----DT-RGELSKEDCWSLLSKIAFVGRS----RERLD-IGKKIALNCKGLPLAAKTMGSLLCL-KDTIEEWLNVLKSPLWQL--EEATVE-LFPHLYLSYNDLS-VVKRCFSSCVIYPKDTLIHLDELIRIWMAHGYLG-LV-DR-QGTGLELFKNLEMRSF--F-QEK-Y----SCKMHDIMHDFINYLSKDDYCLILITN----
>CAA2990575.1
VSSSQ-N-P-VEE-MIVGLEEMTTQIASKLLGGP-NYRHIISIIGMGGLGKTTLAKKIYIHSNVRHHFDKLSWCVVSQTY-KKRLLIDILSSISNL--MED-EELAENLYKNLKGRRYLIVIDDLWDKEA--WDDLKSLFPR-NGSRVLFTSRLKDVALEISH--------PPLSPGESWNLLEQNLF-KKE-RC-PQELD-IGKQIATNCNGLPLSIIKISGVLSNMEKKESLWQQVAKSLRSFI-SQRADDY--IPSLKLSYMHLPNHLKPCFLYLSAFQEDEEIPIRKILLLWTAEGLV--EH-KS-EDVAEEYIMELINRSLLQV-SRS-DNGVKSFIIHDLILEMCCKMAEDKTYL--KHC-HR-
>CAA2991490.1
VSSTN---P--QS-TMVGLDDALAEIKDRLVRGS-SQLEIVSIVGMGSIGKTTLAHKVYIDKYIEYHFDICAWLTVSQEY-SVRILLDLLDSMKIKI-KDI-DQLGELLYKNIKGRRYVFVMDDVWGVEA--WDSVKRYFPT-TGSRILLTTRLEYVANYINFG---SP-LRFLNDEESWELFCQKVFG-DG-CC-PLELE-IGKQIAQNCRGLPLAVVVIGGLLSKAIKTPHYWRSIAKNLSS-ITSND-EQC--SKILSLSFKHLPYHLKGSLLYMGIFPEDFEIKVKVLTKLWVAEGIL--KS-KT-EYVGEEYFLDLAHRSLILV-QRS-NGKIKTCRIHDLSRDLCVREAQKEKFFH-TSM-RR-
>CAA2992527.1
VSSSQ-D-P-VEE-IVVGLEDTTTQIVSKLVEGP-NYRQIISIVGMGGLGKTTLSKKIYNHSHVRYHFHKLSWCVVSQTY-KRRLLTDILSSVSNL--IKDEEELAELLYRSLKGRRYLIVVDDLWEKEA--WDDLKRLFPS-NGSRVMFTSRLKNVASEISH--------PPLSQDESWNLLEQKVF-KKE-CC-PQELD-IGKQIAANCKGLPLLVVLMAGILSNMQKKESLWQQVAKSLSYYI-FQKADDY--IPTLKLSYIHLPDHLKPCFLCLSAFQEDEEIPIRKLLLLWIVEGFI--EQ-KT-EDVAEEYLMELVNRSLLQV-SKS-DNGVKVCTLHDLVLDMCNKMVEDENFL--KNR----
>CAA2992528.1
LPSSM-S---IEE-MI---EDMTTQIISKVLGGP-KYRQIISIVGMGGLGKTTLAKKIYNHSSVMYHFDELSWCVVSQNF-QKRLLIDCLSSASTV--MED--ELAELLYKNLKGRRYLIVMDNLCDKEA--WNDLQRIFPT-NGRRVLLTSRLKHVAEEILP--------PLLSPRESW----------------------------------------------------------------------------------------------------------------------------------------------------------------------------------------------
>CAA2992588.1
GRSRRL-----PTTSLVGRENDKEEILKILFGSNDSQISVIPIVGMGGIGKTTLVQLVYNDERLKDKFDLKGWACVSDEF----VTKNILESVSSGGKYENFDTLQNKLKESLSNKKFLVVLDDIWHENYEDWEILVRPF-K-PGSTIIITTRQERVAKIMSE----IP-ADLLSEGDALSLLAQHAFGAKT----HPALE-IGKSMVRRCKMLPLAVKALGGLLRIMAVGPEDWEEVLKSEIWMN--EE-KSE-ILPALKLSYHHLP-ELKRCFGYCALFPKDYEFDKFQLVYFWMAEGLLQ-EE-KL-EDVGSQYFDELLARSF--F-QQA-S----RFVMHDLFNDLAISVAGDK-CLRMEN--VRH
>CAA2992591.1
GRSRRL-----PTTSLVGRENDKEEILKILFGSNDSQISVIPIVGMGGIGKTTLVQLVYNDERLKDKFDLKGWACVSDEF----VTKNILESVSSGGKYENFDTLQNKLKEILSNKKFLVVLDDIWHENYEDWEILSRPF-K-PGSTIIITTRQERVAKIMSE----IP-ADLLSEGDALSLLAQHAFGAKT----HPALE-IGKSMVRRCKMLPLAVKALGGLLRIMAVGPEDWEEVLKSEIWMN--EE-KSE-ILPALKLSYHHLP-ELKRCFGYCALFPKDYEFDKFQLVYFWMAEGLLQ-EE-KL-EDVGSQYFDELLARSF--F-QQA-S----RFVMHDLFNDLAISVAGDK-CLRMEN--VRH
>CAA2992824.1
--------P--KS-TMVGLDKELIEILNWLDGNS-SARDTLSIVGMPGIGKTTFAGKIYDHQRVQEIFHVRAWVTVSQNY-DERILLDLLESMKKLS-LET-SDLKDKLHKNLKGRRYLIVIDDIWDTKV--WNDVNRLFPQ-KRSRIILTTRLESVAVHVNSS--RFA-FRFLNGVESWNLFCK-VFG-GD-CC-PGELQ-TGTEIAKKCGGLPLAIVLIGGLLSKSNQTQSYWDHVAKNLSS-IASHD-DQS--SKILHLSYNNLPHHLRECFLYMGIFPEDYEILASKLVKLWTAEGFI--ES-KS-EDVAKEYLKNLVERSLILV-SKS-DGEIKTCKIHDLLREFCVREA-KESFFH-ISL-RR-
>CAA2993367.1
--PSR---P--QT-NMVGFAGDLMQISERLLYRP-T-LQLIPIVGMGGMGKTTLTMNVFNDPCMKYYFDIRAWVTLSRQY-RMRILLTLLDEFAL-I-DDN-DLLKGQVYKNLKGKRYLIVLDDVQSIEV--WNDIKMIFPK-TGSRIILTSRLKDVADYINSS---ND-HRFLNEEESWNLFLEKVFG-KE-KC-PLDLD-VGKKIAKNCQGLPLLIVVTGGLLSKVNKENDFWEYVAENLNS-VAEED-AQC--LEILSLSYKHLPAHLKACFLYMGVFPENYEIPVSRLIKLWVAEGFL--KF-KR-EDVAHECLGDLIDRNLILV-RQSINGKVKTCIMHGLLRELCVRMAYKEEFLC-ILL-RR-
>CAA2993368.1
--PSR---P--QT-NMVGFARDLMQIRERLCNRQ-SKLQIVPIVGMGGMGKTTLTMNIFNDSYIKYRFDIRAWVTLSPQY-RMRILLSLLEDIVV-T-EDD-ELLKEHLYKSLKGRRYLIVIDDIWSIDA--WNDIKMLFPE-NGSRIMLTSRLKDVADYVNSS---NA-HRFLNDEESWNLFLKKVFG-KE-NC-PLDLD-VGKRIAKNCQGLPLLIVVTCGLLLKVNKAKDFWEDVAENLSS-VAEKD-AQC--LEILSFSYKHLPAHLKACFLYMGVFPENYEIPVSRLIKLWVAEGFL--KS-KH-EEVAQEYLEDLIDRNLISV-RQSIDGKVKTCIIHGLLRELCTRIAHREEFLC-TSQ-RR-
>CAA2993371.1
--PSG---S--QV-NMVGFAQDLVQIRERLCHQQ-SQLQIVPIVGIGGMGKTTLTMNVFNDSYIKYRFDIRAWVTLFEQY-RMRILLSLLDDFVV-T-EDE-EILKEHLYKNLKGRRYLIVVDDVRSIEV--WNDIKMLFPR-NGSRIILTSRLKDVADYVNSS---NA-HRYLHEEESWNLFLAKAFG-KE-NC-PLDLD-VGTKIAKNCQGLPLLIVVISGLLSKVNKAKDYWEYVAENLNS-VAEKD-DRC--LEILNFSYKHLPAHLKACFLYMGVFPENYEIPVSKLIKLWVAEGFL--KS-KH-EEVAQEYLRNLIDRNLVLV-RQSINGKVKTCIMHGLLRELCVRMAYKEEFLC-ILL-RR-
>CAA2993372.1
--PSG---S--QV-NMVGFAQDLVQIRERLCRQQ-SQLQIVPIVGIGGMGKTTLTMNVFNDSYIKYRFDIRAWVTLFEQY-RMRILLSLLDDFVV-T-EDE-ELLKEYLYKNLKGRRYLIVVDDVRSIEV--WNDIKMLFPK-NGSRIILTSRLKDVADYVNSS---NA-HRYLNEEESWNLFLEKAFG-KE-NC-PLDMD-VGKKIAKNCQGLPLLIVVISGLLSKVNKEKDDWEYVAENLNS-VAEKD-DRC--LEILNFSYTYLPAHLKSCFLYMGVFPENYEIPVSRLVNLWVVEGFL--KH-KH-EEVAEEYLGDLIDRNLILV-RQSINGKVKACIMHGLLRELCVRMAHEEEFLC-TLQ-RR-
>CAA2993373.1
--RSG---S--QA-NYAGFDQDLVQIRETLCHQQ-SKLQIVPIVGIGGMGKSILTMNVFNDSYIKYRFDIRASVMLFEQY-RMRILLSLLDDFVV-T-EDD-ELLKEHLYKSLKGRRYLIVVDDVRSIEV--WNDIKMLFPK-NGSRIILTRRLKDVADYINSS---NA-HRYLNEEESWNLFLEKTFG-KE-NC-PLDLD-VGTKIAKNCQGLPLLIVVIGGLLSKVEKANPILKAVAENLNS-VAEKD-DQC--LEILNFSYKHLPAHLKACFLYMGVFPENYEIPVSRLIKLWVAEGFL--KS-KH-EEVAQEYLGNLIDRNLVLV-RQSINGKVKTCIMHGLLRELCVRMAYKEEFLC-ILL-RR-
>CAA2993569.1
VSSSQ-S-P-VEE-IVVGLEDTTTQIVSKLVGGP-NYCQIISIVGMGGLGKTTLAKKVYNDSRVRYHFLKLSWCVVSQTY-KRKLLIDILSSVS----IKDEEESAELLYKSLKGRRYLIIVDDLWEKEA--WDDLKRLFPS-NGSRVMFTSRLKNVASKISH--------PPLSPDESWNLLEQKVF-KKE-CC-PQELD-IGKQIAANCKGLPLSVVLIAGILSNMEKKESSWRQVAKSLSYYI-FQKADEY--IPTLKLSYVHLPDHLKPCFLYLSAFQEDEEIPVRKLLLLWIVEGFI--EQ-KT-EDVAEEYLMELIDRSLLQVNAIS-SSGFRSGARKDG---------SSVHFF--NGQRRR-
>CAA2993624.1
TGQSR---L--KN-DMVGFHNDLNQIIDRLTGHQ-GTLQVIPVTGMGGIGKTTLARNVYNDPRIKDHFHICAWVSISQEY-RERVLLNLLDSMKQLS-ENSTAKLKDYLHKSLRGMMYLVVLDDIWTTDA--WGSLRRIFPR-NGSGIVLTTRFLSVVDS------HRP-PQFLNKTDSWKLLRQRVFG-ED-CC-PPELE-AGKEIAENCKGLPLSLVVIGGHLSNANKTKDHWEYVAQNVKS-VNSTD-ANC--TEILSLSYNYLPHYLKACFLYMGVFPEDDEIRVSKLIKLWVAEGFL--KG-KT-EEVAVEYLGDLISRNLIMI-SKS-RGKIKTCGIHDMLRDLCLKKAQDEKLFH-KYS-RR-
>CAA2993626.1
TGQSR---L--KS-AMVGFHDDLNQIVDQLTGYP-PTRKVIPIIGMGGIGKTTLAKNVYNDPRITEYFHIRAWASISQEY-HERVLLSLLNSMKQLS-EEETGKLKECLYKSLYGRSYLVVMDDVWTPKA--WDSLSNIFPR-NGSRIMLTTRLLSVVDS------LGS-PRFLNATESWNLLRREVFG-ED-SC-PVGLE-AGKEISDNCKGLALSLVVIGGHLSKANGTKDHWEYVAQNVKL-VNATD-ENC--LDILSLSYDYLPHYLKACFLYMGVFPEDDEIRVSKLIKLWAAEGFV--KD-KT-EEVAKEYLGDLISRNLILI-SES-SGKVKTCSIHDLLRDFCIRKAQQEKFFHAKYS-RR-
>CAA2993627.1
TGQSR---L--KS-AMVGFHDDLNQIVDQLTGYP-PTRKVIPIIGMGGIGKTTLAKNVYNDPRITEYFHIRAWASISQEY-HERVLLSLLNSMKQLS-EEETGKLKECLYKSLYGRSYLVVMDDVWTPKA--WDSLSNIFPR-NGSRIMLTTRLLSVVDS------LGS-PRFLNATESWNLLRREVFG-ED-SC-PVGLE-AGKEISDNCKGLALSLVVIGGHLSKANGTKDHWEYVAQNVKL-VNATD-ENC--LDILSLSYDYLPHYLKACFLYMGVFPEDDEIRVSKLIKLWAAEGFV--KD-KT-EEVAKEYLGDLISRNLILI-SES-SGKVKTCSIHDLLRDFCIRKAQQEKFFHAKYS-RR-
>CAA2993882.1
-SKEK---PVEED-NVVGFEDEAEKVTNLLTGGS-DELEVISIVGMPGLGKTTLAKMIYRDPKIEYEFYNRAWVYVSQEY-SRKVFLNIWGHFA----MNE-ESIARELRAFLEKGKYLIVMDDVWTEDA--WNDLKIAFPK-KRSRILLTSRIRRVAVHANPT---ME-PRFLTSDESWTLLRRKAL-GGE-EC-PDELQ-PGKHIARECGGLPLALVVIGGILLEKGTESYWWDKVAQSVDAYL-SMDQEKR--MDFIALSFNHLPYHLRACFLYFGMFPEDFQIPVWKLVHLWIAEGFI--T--MS-EDIAEEYLDDLVNRNLVMV-GKS-NGKVKTCHVHDMLHVFCKKQAAQENFFQEDMY-RR-
>CAA2993883.1
ITTKR---PVEEE-NVVGFQDEAEKLIKLLNEGL-EELEVISIIGMPGLGKTTLAKIIFRDPKIEYEFYNRAWVYVSQEY-SKKVFLKILGQL-----MDA-ERLANELHRFLEKGKYLIVMDDVWKEYV--WDDLKLAFPK-NRSRILMTSRILSVGKHANPN---RD-PRFLTPHESWKSLQQKAL-GTK-QCLDQELE-HGKRIAKECEGLPLAIGIIGGVLLGKGIEIYWWEKVAGRVHAYL-NLDREER--MDLIALSFQNLPYHLKACFLYFGMFPEDFEIPVSKLLQLWTAEGFI--Q--MN-EDIAEEYLEDLVNRNLVMV-GKS-NGKVKICHIHDMLHEFCKKEGAEQNFFYEDEY-RR-
>CAA2993884.1
ITTKR---PVEEE-NVVGFQDEAEKLIKLLNEGL-EELEVISIIGMPGLGKTTLAKIIFRDPKIEYEFYNRAWVYVSQEY-SKKVFLKILGQL-----MDA-ERLANELHRFLEKGKYLIVMDDVWKEYV--WDDLKLAFPK-NRSRILMTSRILSVGKHANPN---RD-PRFLTPHESWKSLQQKAL-GTK-QCLDQELE-HGKRIAKECEGLPLAIGIIGGVLLGKGIEIYWWEKVAGRVHAYL-NLDREER--MDLIALSFQNLPYHLKACFLYFGMFPEDFEIPVSKLLQLWTAEGFI--Q--MN-EDIAEEYLEDLVNRNLVMV-GKS-NGKVKICHIHDMLHEFCKKEGAEQNFFYEDEY-RR-
>CAA2993920.1
GRPERW-----PTSSLVGREEDKAKIIEIL--SNDD--LVIPIVGMGGVGKTTLVQLVYNDERLKDKFDTKAWACVSDEF----VTKSILEEVSSGERSDNFNTLQVKLEKSLLKKKFLVVLDDIWNEKYEDWDILRRPF-E-RGSKIIITTRNVRVAEIMSK----IP-ANVLSEVDALSLLAQHAFGVKT----HPDLK-IGISMVRRCENLPLAVKALGGLLRT-ADGPEKWTEVLESAIWIA--EG-TSE-ILPALKLSYHYLR-ELKRCFAYCALFPKHYEFDKFHLVHFWMAEGLVQ-Q-----EEVGSHYFDKLLARSF--F-QKA-SPFEMRFVMHGLFNDLAMSVAGDN-CLRMENLPVRH
>CAA2994145.1
NLTS-----VDEEPIVIEFSQHTPKLKS--TGERRTKVGIACVSGDSGIGKTELL-------EFAYRFHQRLWI-ECR-Y-IRQYLLEVVEN------FEEEEEAIARVRKEL---RFLVVIDNLESEKD-WWDHK-DLLPR-GETHVIISTRLSRV-------------PSYLSEIEA-SLMQ-----NKD----SIEID-ALRAIEENLGRLTLGLAIVGALLSE--PNPSRLDTINRSISSVT--RENHSLFLLQLFEVIFDHAPRSLATRMV---------------LASGWFAPAPIPV----S-LALAANK---------IPEHQRK---KLHTC---GFRSSYARRS-EAEALIRF----TRE
>CAA2994813.1
AGSLR---P--QS-TMVGLDDAMVEIMGPLVGSS-SKLEVVSIVGMGGIGKTTLAHKVYIDKYVKYHFDICAWFTVSQEY-NVRILVGLLDSMKIQI-KDI-DQLGELLYKNLKGRRYLFVMDDVWDIEM--WDSVNRYFPK-TGSRILLTTRIENVANYINCG---SL-LRFLKDEESWKLFRLKVFG-EG-FC-PPELE-IGKKIAQNCRGLPLAVAVIGGLLSKATKTRHYWRSIAENLSS-INSND-EQW--SKILSLSYKHLPYHLKGCFLYMGIFPEDSEIIVKELIRLWVAEGIL--KS-QT-EDVGEKYFLDLVQRSLILV-QKY-NGKAKTCRIHDLLRDLCVREAQKEKFFH-TSM-RR-
>CAA2994914.1
---RR-QYSH-EE-DFVGLEEDVEKLVAELVKE---DGHVVSIVGMGGIGKTALARKVYYHADVQSHFHAVAWACISRQW-HPGVLQRILNKVPERR-IKD-TELVRELFEVQKRKKCLVVLDDIWEKDV--WRSLRSAFPK-LDSRVIVTTRNKEIARDIDT-------TRFLNEKESWKLLRKKAFAAGK----PVKMEKLGKEMVGQCRGLPLAIIVLGGLLMTKS-TLNEWKTVRQNFNSLREGRSLGEN--VYVLALSYHDLPYQVKPCFLHLGNFPEDYKISTRKLYQLWAAEGFIF-DEEES-MDIAERYLHELKQRCMVQV--QS-TG-FKSCQLHDLTRELCLLKGKEENFLKR----RR-
>CAA2994915.1
---RR-QYSH-EE-DFVGLEEDVEKLVAELVKE---DGHVVSIVGMGGIGKTALARKVYYHADVQSHFHAVAWACISRQW-HPGVLQRILNKVPERR-IKD-TELVRELFEVQKRKKCLVVLDDIWEKDV--WRSLRSAFPK-LDSRVIVTTRNKEIARDIDT-------TRFLNEKESWKLLRKKAFAAGK----PVKMEKLGKEMVGQCRGLPLAIIVLGGLLMTKS-TLNEWKTVRQNFNSLREGRSLGEN--VYVLALSYHDLPYQVKPCFLHLGNFPEDYKISTRKLYQLWAAEGFIF-DEEES-MDIAERYLHELKQRCMVQV--QS-TG-FKSCQLHDLTRELCLLKGKEENFLKR----RR-
>CAA2995486.1
DYA--PLVPFVETDSIVARQDDEEEILKLITNDAV--ISVLPIVGMGGLGKTTLARTVFNHQITKSLFEETIWVCVSENF----LFKRILK-SLKG-SGDNRQAVVEELQEKLGGKRYLLVLDDIWNEDRLAWDDF-EST-N-KGNVIMVTTRQQSVASIVKTY---RY-PKLLTDDECWSIIKARAFGEE-----PDQFI-VGKELACKCGGLPLAAKTIGGTLQ--GKEVDEWVSFLETGLSNL--GANEDG-IMQVLKISFDRLSSLLKKCVAYCSIFSKDSILEREDLIQLWMAEGFLP-DI-N--ETLGNAFFKILLQNSF--L-QEI-YGNIRRCKMHDLVHDLACSVSNSESF-NADDIPVRY
>CAA2996235.1
--PSR---P--QS-TTVGFEEDLKLVKDRLCNGS-SGLRIIPIVGMGGIGKTTLARNVYDDPFVAYHFHIRAWATLSPQY-HKRLLLSLLDHFVLLT-ESD-EKLADRLYKSLKGRKYLIVIDDIWSTAV--WDNMKLLFPN-IGSRIIMTTRMTDVAGHAGLS---TK-HHFLNEEQSWNLFREKVFG-QE-NC-PPELD-IGRKIAKNCQGLPLSIVVIAGLLSNVGKARDEWEHVAENLSS-IAEKD-GQC--SEVLNLSFKHLPTHLKACFLYMGVFPENYEILISRLIRLWVAEGFL--KL-KD-DEVAEEYLMELISRNLLLV-RRS-NGKIKSCSIHALLRELCVRIARKEKFLC-TFM-RR-
>CAA2996236.1
--PSR---P--QS-TTVGFEEDLKLVKDRLCNGS-SGLRIIPIVGMGGIGKTTLARNVYDDPFVAYHFHIRAWATLSPQY-HKRLLLSLLDHFVLLT-ESD-EKLADRLYKSLKGRKYLIVIDDIWSTAV--WDNMKLLFPN-IGSRIIMTTRMTDVAGHAGLS---TK-HHFLNEEQSWNLFREKVFG-QE-NC-PPELD-IGRKIAKNCQGLPLSIVVIAGLLSNVGKARDEWEHVAENLSS-IAEKD-GQC--SEVLNLSFKHLPTHLKACFLYMGVFPENYEILISRLIRLWVAEGFL--KL-KD-DEVAEEYLMELISRNLLLV-RRS-NGKIKSCSIHALLRELCVRIARKEKFLC-TFM-RR-
>CAA2996237.1
--PSR---P--QS-NTVGFEEDLKQVRDRLCNGS-SGLQIIPIVGMGGIGKTTLARNVYDDSYVAYHFHIRAWVTLSPRY-HRRLFLSLLDHLVLLT-ESD-EKLADRLYKNLKGKRYLIVIDDIWSITA--WDSMKFLFPN-NGSRIIVTTRITDVAGHASLS---TN-HCFLNEEQSWNLFREKLFG-QE-KC-PHELD-IGRTIAKNCHGLPLSIVLITGLLSNVGKARDEWEHVAKNLSS-IAEKD-GQC--SEILNLSFKHLPTHLKACFLYMGVFPENYEIPVSRLIKLWVAEGFL--KP-KN-DKVAEECLMELISRNLILV-RRS-DGKIKSCGIHNLLRELCMRIAHKENFFC-TFM-RR-
>CAA2996238.1
--QSK---P--QN-SVVGFVEYLKKVKDRLCNEQ-PQFQIIPIVGMGGSGKTTLALSIFDDSYVKYYFDIRAWVTLSQQY-HVQDLLSLLDNIVVVT-VRD-EQLKDYIHKNLKCKRYLIVVDDVWTKKA--WNEIQMLFPN-NGSRIILTTRLSDVADYVGSS---NT-RHFLNEEE------------------------------------------------------------------------------------------------------------------------------------------------------------------------------------------------
>CAA2996299.1
GRSERL-----PTTSLVGREKDKEEILKILFGSNDSQISVIPIVGMGGVGKTTLVKLVFNDERLKGKFDLKGWVCVSDEF----VTKNILESVSSGGKYENFDTLQVKLKESLSNKKFMIVLDDIWNDDYGKWDSLRSPF-K-PGSTIIITTRQERVAKIMSE----IP-ADLLSEGDALSLLAQHAFGAKT----HPDLE-IGKSMVRRCKMLPLAVKALGGLLRV-ADGPEGWEEVLKSEIWMD--EE-KSE-ILPALKLSYRHLP-ELKRCFAYCALFPKDYEFDKFQLVYFWMAEGLLQ-EH-NS-EDVGSQYFDELLARSF--F-QQA-S----CFVMHDLFNDLAMSVAGDK-CLRMENLPVRH
>CAA2996464.1
DYP--LAKPIIETTSFVGRESDESKILETITSNNV--LSVVPIVGMGGLGKTTIARNIFKHPCTKSHFDERIWVCISENF----LFQKILELLLNK-KRDSMEAVVQGIAKEIKDKRYLLVLDDLWNEEEGVWNAF-KNT-S-KGSFIIVTTRKEKVASIVNTC---NR-PRSLTNDECWCIIREMSFQDK-----PKEFI-TGLEIARKCRGLPLAANVIGRVLQ--GKEIEEWDSVLQSGLSNL--EEGEKG-VLQVLKVSFDRLPISLKKCFAYCSLFIKDSVMDREDLIQLWMAEGFLP-NN-E--ETTGDKFFNILLQNFL--F-QEE-YGNIISCKMHDLVHDLACLVSKSESSLNMDDILIRH
>CAA2996736.1
--PSG---S--QV-NMVGFAQDLVQIRERLCRQQ-SQLQIVPIVGIGGMGKTTLTMNVFNDSYIKYRFDIRAWVTLFEQY-RMRILLSLLDDFVV-T-EDE-ELLKEYLYKNLKGRRYLIVVDDVRSIEV--WNDIKMLFPK-NGSRIILTSRLRDVADYVNSS---NA-HRYLDEEESWNLFNEKAFG-KE-NC-PLDLD-VGTKIAKNCRGLPLLIVVIGGLLSKGNKAKDYWEYVAENLNS-VAEED-DRC--SEILNFSYKHLPSHLKACFLYMGVFPENYEIPVSRLIKLWVAEGFL--KL-KS-EEVAQKYLGDLIDRNLILV-HQSINGKVKTCIMHSLLRELCVRIAHKEEFLC-TLQ-RR-
>CAA2996738.1
--PSR---P--QT-NMVGFAQDLMQIKERLCDRR-K-LQIIPIVGMGGMGKTTLTMNVFNDPCMKYYFDIRAWVTLSRQY-RMRILLTLLDEFAL-T-DDN-DLLKGQVYKNLKGKRYLIVLDDVQSIEV--WNDIKMIFPK-TGSRMILTSRLKDVADYVNSF---ND-HRFLSEEESWNLFLEKVFG-KE-KC-PLDLD-AGKKIAKNCQGLPLLIVVTGGLLSKVNKENDFWEYVAENLSS-VAEED-AQC--LEILSLSYKHLPAHLKACFLYMGVFPENYEIPVSRLIKLWVAEGFV--KF-KR-EDVAHECLGDLIDRNLILV-RQSINGKVKTCIMHGLLRELCVRMAYKEEFLC-ILL-RR-
>CAA2997473.1
NRE--------QTHSFIGRDSDKEFIVRLLLSDEE--VSVIPIVGLGGLGKTTLVKLVYNDDRVGQDFDLKMWISVNEDF----VIDKILRSATGE-THLDVEEMQKCLCEILNAKRYLLVLDDVWNEDRNKWMDLKELL-S-SGSKIIVTTRSKTVATIYST----TS-PRGLSDDDCLSLFLKCAFSKQD----LPNLE-IAKEIVKKCGGVPLAVKTLGSLLYM-KTDEQEWLHIRDNDVWEI--DQKQTD-ILPILRLSYEQMA-NLRQCFAYCSMFPKGIEIPREVFINLWIAQGFIH-SN-KQ-ENIGNRYFNELLSRFC--F-HDF-DGEILACKIHNLVHDLAQSVAGYE-CLNVN---VRH
>CAA2997484.1
--------------------------MAVLKD---KVVSIIGFCGMPGVGKTTVANEVANEVKVDEVF---AIAVVSQD-------------------------------------------------------------------QIAFLSELELM--------------------------------------------------------FP-----------------------------------------------SLDYL--E----------------------------------------------------------------------------------------------------
>CAA2997522.1
GGTSELA--VDTEPTLIG-SQRRPKYMKSRSGKS----SVVCINGSPGVGKTEIA-------EFAYRYSHRLWV-ETR-Y-FRQVLMGLVDA------FDEESEAFKKVKREL---RYLLIIDNLETERE-WWEGK-DLIPR-GGTHVIITTRLPRV-------------TQPLPFSDA-TLIR-----KKE----PAELE-ILKKFDEKLGRSSFGLWVIGSLLSE--ATPLAFEAVNN-VQYATSIPDQQFCFLKKVLSFVLRQRKNLLASRML---------------QVGAWFGPAPISA----N-LATAANY---------IPSRNKT---KLKFCSCSGCLASQTWKS-EEDSLVKL----NKQ
>CAA2997699.1
NYA--LTVPVRETDSIIGRQDDEAEILKLIINDLV--ISVLPIVGMGGLGKTTLARSVFNHQHTESHFAIRIWVCVSENF----LFKRILE-SLGG-NGANRQVIVDKLREKLKDKRYLLILDDLWNENREAWEDF-KNT-N-RGNVIMVTTREKRVASIVNAY---RD-PKLLKDDECWSIIKVRTFQD------PEQFK-VGKKIACKCGGLPLAANMVGGSLQ--GSGVDDWVSVLEIGLSNL--DANENY-AMQVLKVSFDRLSSLLKKCFAYCSMFVKDSLIWREDLIQLWMAEGFLP-DN-N--ETIGNTCFNILLQNSF--F-QEE-YGNIKYCKMHDLVQDLACSVSNSESF-NANDIPVRY
>CAA2997858.1
---PR----VNEP-IIVGFDRQVEELKARLLS-TNLECCFISIVGMPGLGKTTLAKKILN--SVKENFECSALVCVSQE-----ILKNVFEM---------EENLVANLCAFLQEKRFVIFFDDIWHTES--WDTLRLGIPQ-NGGRIIITSRNSGVGRYVGTE---SS-LEPLDFKNSWELFTKLIASSL------TELD-IGKQIIERCGGMPLAIVVTVGMLRERETSDIEWKWVLKNIGQ----DDQDKC--LKILALSYKDLPTVLKPCFLYLGLYPEDHEIRATQLIHMWTAEKFL--QD-LEPEDVGEEYVKKLVARNLIQV-VSF-DGRVRSCRIHDLLHSLCINLAKENNFFYT----RR-
>CAA2997863.1
---CR----VNEP-IIVGFDRQVEELKARLLS-TNLECCFISIVGMPGLGKTTLAKKIFN--GVKENFECSALVCVSEE-----ILKNVLEK---------KENLEANLFAFLQEKRFVIFFDDIWHIES--WDTLRLGIPQ-NGSRIIITSRNSGVGRYVGGE---SS-LEPLDFENSWELFTKLIASSL------TGLD-IGKQIIERCGGMLLAIVVTVGMLRERETSDIEWKWVIKNIGQ----DDQDKC--LKILALSCKDLPTVLKPCFLYLGLYPEDHEIRATQLIHMWTAEKFL--QD-LEPEDVGEEYVKKLVARNLIQV-VSF-DGRVRSCRILDLLHSLCTNLAKENNFFYT----RR-
>CAA2997864.1
---CR----VNEP-IIVGFDRQVEELKARLLS-TNLECCFISIVGMPGLGKTTLAKKIFN--GVKENFECSALVCVSEE-----ILKNVLEK---------KENLEANLFAFLQEKRFVIFFDDIWHIES--WDTLRLGIPQ-NGSRIIITSRNSGVGRYVGGE---SS-LEPLDFENSWELFTKLIASSL------TGLD-IGKQIIERCGGMLLAIVVTVGMLRERETSDIEWKWVIKNIGQ----DDQDKC--LKILALSCKDLPTVLKPCFLYLGLYPEDHEIRATQLIHMWTAEKFL--QD-LEPEDVGEEYVKKLVARNLIQV-VSF-DGRVRSCRILDLLHSLCTNLAKENNFFYT----RR-
>CAA2998265.1
---DE---PFHG---LIT-----KKIIKALED---NDISIVGICGLPGVGKTTMAKEVWTQVLNDKLF---AMAVVSKDI-KIQ--LGLIYE------KTNEDARASRLNERLNKERILVILDDLWTDID--LKTLL---LR-KGLKILLTSRDKLVLERMGA--------GVLSGEEAFAFFQNVAK-NDA----G--LD-IAEQVAEECKGLPLALEVVGKTLV--NRELYVWRDALNQLRH------HGDE-VYSRIQFSYNYL--EHRSFLLLCSLFREDASIPIESLVTCARGLELF--Q--ET-RNRAYTISDTLKSRHLLLS-GD--EW--KMVKLHDVIRDFCLSIASKGEY--MESY-GA-
>CAA2998705.1
---PK----VYE------------DIWMSLMD---DSVLSIGIYGMGGIGKTTLAMHVHNKLLKESTF---YWVTVSQEY-KLQ--LKLFSC------ENDERRRAAELFQAFERGRFVLILDDVWNQID--AEEI----PM-NGCKLVITSRSSEVCHWIGCQ-------NTLSEQEAWELFLKKLG---E----HPRVG-ICKKLVKRCGSLPLALVTLAGSMRR-VSDIHEWRDASKGLAE-LGRAGMEYV-VLPILLYSYDRL--MLKGCFLHCSLYPENCHIPRDELIENFISEQLV--E--RS-IDQGHAILNQLERVCLLEK-TS-----GTDVKMHVLIRDMAIEI-AKENY--MEDL-DK-
>CAA2998708.1
---LN----VDEPLLVHGFLQIVDEIWASLMD---DSVLSIGIYGMAGVGKTTVAMYLHDKLLEEPTF---YWITVSEEY-KLQ--LKLLSD------ENGVKKRAAKLSQVLKREKFFLILDNIMKQID--LEDI----SM-TGSKLVITTQSENVCQWMGCH-------NTLPHQEALELFFNQLC---E----HPEVR-ICNKMVERCGGLPLALVKLAKSMRG-KNDIEDWRYTSGALEN-MGLAVMEND-VFPILLDSYEQL--KLKSCFLTCSLYPENHPIPREELIESFISEKLV--E--KG-IDQGHAILNQLEGACLLER-AS-----DRHVKMHYMIRGMAIWI-TKKKY--MDDL-DV-
>CAA2998885.1
VRPERLRTYRVPTTSFVGRAKDREQILKILVGSNDSQITVVPIIGMGGVGKTTLVQLVYNDERLKDKFDLKAWVCVSVEF----VTKCVLELVSGE-RYEDFPTLQSKLKDILSNKKFLVVLDDVWNEYYDDWDILRRPF-K-PGSTIIITTRQERVAKIMSG----IP-ANQLSEGDALSLLARHAFGAKT----HPDLE-IGKSMVRRCKMLPLAVKALGRVLCN-TAGREEWEEVLKSEIWMD--EE-KSE-IPPALKLSYHYLR-ELKRCFAYCALFPKDYMFEKLHLVHFWMAEGLVQ-ED-RL-EDVGSQYFDELLDRSF--F-QQS-S----CFVMHDLFNDLAKLVAGDR-CLRMENLPVHH
>CAA2999314.1
SRSTL-LDAVDEA-KLVGIDRPKELLIKELLDDE-TRLKAVSVWGMGGSGKSTLVKRIYEDERVKGKFQCHAWITVSRSV-PIMLLKDLIRKLPDEI-KQE-VELKELVKKFLSERQYIIVFDDVWRTDS--WDALKHALPN-MSSRVVLTTRILDVANLASRT---EY-PEALSDEDSCKLLCNKT--GN--ETIPRHLD-SANGILDKCKGLPLAIDVVGGLLAMKDKNIEEWSTVCSYLNTKLHGYSD---ERIRVLLLSYYDLPYDLRTCLLYLSIFPEDHMIDYMILIRLWIAEGFV--Q--LT-EEVALRYLEVLINRSLIQV-AEP-DGRVKLCRIHDIVHEILVSKSNELNIVSTPDKVRR-
>CAA2999315.1
SRSTL-LDAVDEA-KLVGIDRPKELLIKELLDDE-TRLKAVSVWGMGGSGKSTLVKRIYEDERVKGKFQCHAWITVSRSV-PIMLLKDLIRKLPDEI-KQE-VELKELVKKFLSERQYIIVFDDVWRTDS--WDALKHALPN-MSSRVVLTTRILDVANLASRT---EY-PEALSDEDSCKLLCNKT--GN--ETIPRHLD-SANGILDKCKGLPLAIDVVGGLLAMKDKNIEEWSTVCSYLNTKLHGYSD---ERIRVLLLGYYDLPYDLRTCLLYLSIFPEDHMIDYMILIRLWIAEGFV--Q--LT-EEVALRYLEVLINRSLIQV-AEP-DGRVKLCRIHDIVHEILVSKSNELNIVSTPDKVRR-
>CAA3001204.1
---ERL-----KTNSYVGRDMNKNTLVSKLLSSQSHGFHVVSVVGMGGIGKTTLAQMVYNCASVEQDFERKMWVCVSEPF----VAKAIVEDLEGN-ALYELETVLRRLRNAISGKKFLLVLDDVWTDDYRKWEQLFNSL-A-AGSKILVTTRNERTAKMLRS----SY-EGQLADEDSWSLFSQIAFFERS----CEELG-IGRKIADKCRGIPLTVKTIGSLMRF-KNSLQDWQNVLNSEFWEF--EGAEKG-LFPPLMLSYFDLP-TMKRCFSFCAFFPKDHVINANNLIKLWMAQGYLC-PV-E--EVLGEEYLQNLAMRSF--F-QEK-D----RFKMHDMVHDLAQYLTKRECSVVEAVNLTRH
>CAA3001207.1
---GRL-----KTNSYVGRDVDKNTLVSKLLSSQSHGFHVVSVIGMEGIGKTTIAQMVYNCASVEQDFEIRMWVCVSEPF----VAKAIVEDLEGN-ALCELETLLRRLRNAISGKKFLLVLDDVWTYDYRKWEQLFNSL-A-AGSKILVTTRNERIAKMLRS----SH-VEQLTDEDSWLLFSQTAFFERS----CEGLG-IGRKIADKCRGIPLNVKTIGTHMRF-KNSLQDWQNVLNSEFWEF--EGAEKV-LFRPSMLSDFDFP------------------------------------------------------------------------------------------------------
>CAA3001254.1
NLS--------HTISRLGVESHVQKVT-SLLNRTQ--VRMIGIWGMGGIGKTTIVRTVFD--QIFNEFEGSCYLDVREVS-KTLLEEKLLDTLMEK-SLHNTSMLFARLRH----KRVLVVLDDV--------NELEDRLDG-AGSRIIITTRDRQLSHQI------DD-VGFLGTDVALKLFSKFAFKEG-----KDKFK-LAHKAVRYARGLPLALKVLGNFLH--GRDIDDWENALD----RL-EEIPEDK-ILEKLKLSFDALN-MEKKIFLDVACFFKGK--KKEYVIR--------------K-DGFGQQAVRDLIQKSL------D------RLQMHNLLQEMGWYIVRHP---------EKH
>CAA3001255.1
NLS--------HTISRLGVESHVQKVT-SLLNRTQ--VRMIGIWGMGGIGKTTIVRTVFD--QIFNEFEGSCYLDVREVS-KTLLEEKLLDTLMEK-SLHNTSMLFARLRH----KRVLVVLDDV--------NELEDRLDG-AGSRIIITTRDRQLSHQI------DD-VGFLGTDVALKLFSKFAFKEG-----KDKFK-LAHKAVRYARGLPLALKVLGNFLH--GRDIDDWENALD----RL-EEIPEDK-ILEKLKLSFDALN-MEKKIFLDVACFFKGK--KKEYVIR--------------K-DGFGQQAVRDLIQKSL------D------RLQMHNLLQEMGWYIVRHP---------EKH
>CAA3001369.1
QVSPQ-G---LED-DSVGFKHERIKIANQLTSGP-LKQQIISIVGMPGLGKTTLAKKLFNDPSIVYYF---------------EVL---------------------------------------------------------------------------------------------WKHLRRKMY--------------------------------------------------------------------------------------------------------------------------------------------------------------------------------------
>CAA3001671.1
QVSSQ-S-P-FGN-IIVGFEKVATEILGQLVSGR-DQLQIISIFGMPGIGKTTLANILYNDPSVVHRFYKRSWGVVSQTY-NKQLLIEILCSTSHS--MAE-ESLTLKLYQSLKGLRYLIVIDDIWDINV--WNDLERYFPG-VGSRILFTTRNKEVGSKASPR-------PLLSEAESWELLQGKVF-KDE-NC-PQELD-IGKQIAINCHGLPLAVVIIAAVLSNMEKKEHLWQKLERNLTSHI-SDNEHKF--MQILELSYKHLPNHLKPCFLYFGTIAEDDYIGVQFLISHWVAEGFI--EQ-KC-EDVALKYLMELIDRSLIIV-HES-NGEVKRCKIHDLLREMCSRIGEKMNFLKLEKF-HC-
>CAA3001672.1
QVSSQ-S-H-LGN-IVVGFEKVANEILEQLVRGL-DHLEIISIFGMPGLGKTTLASKLYNDPSVVDHFDKRSWCVVSQTY-NKKLLIEILSSMDPN--IKA-ESLVEKLYKTLKELRYLIVIDDIWDINV--CNDLKRYFPK-TGSRILFTTRYKDVGSKASPH-------SFLSAAECWELLKRKLF-EDK-NC-PQELN-IGQKIATSCHGLPLAVVVIAAVFANVGKKEHLWQEVDRNLSSHI-SDNPNKF--MKILELSHEHLPNHLKQCFIYFGAFEEDEEIPVRKLISLWKAEGFI--KQ-KC-EDVALEYLMHLIDRSLVLV-SKF-DREVKTCNFHDLLREMCLRIGEEKNFLKVQHH-HS-
>CAA3002503.1
--------P--QS-TMVGLDDALEEIRGRLASDS-RQLEIVSIVGMGGIGKTTLAHKIYIDEINELHFDICAWSTVSQEY-SVRIILGLLDSMKIQI-KDI-DQLGEPLYKKLKGSRYLLVMDDMWNIEA--WDSVTRYFPN-TGSRILLTTRLENVANYINSG---SP-LRFLNDEESWKLFCLKVFG-ED-FC-PVELE-IGKKIAQNCRGLPLAVAVIGGLLSKATKTPQYWRSIAENLSS-ITSND-EQC--SKILSLSYKYWPYHLKGCFLFMGIFPEDFEIKVKVLTKLWVAEGIL--KS-KT-EDVGEEYILDLVQRSLILV-ERS-NGKIKICRIHDLLRDLCVRQAGKEEFIY-SRL-PR-
>CAA3002663.1
---ERL-----KTNSYVGRDMDKNTLVSKLLSSQSHGFHVVSVVGMGGIGKTTLAQIVYNCASVEQDFERKMWVCVSEPF----VAKAIVEDLEGN-ALFELETVLRRLRNAISGKKFLLVLDDVWTDDYRKWEQLFNSL-A-AGSKILVTTRNERVAKMLRS----SY-EGQLSDEDSWSLFSQIAFFERS----WDELG-IGRKIADKCRGIPLTVKTIGSLMRF-KNSLQDWQNVLNSEFWEF--EGAEKG-LFPPLMLSYFDLP-TMKRCFSFCAFFPKDHVINANNLIKLWMAQGYLC-PV-E--EVLGEEYLQNLAMRSF--F-QEK-D----RFKMHDMVHDLAQYLTKRECSVVEAVNLTRH
>CAA3002749.1
QMLLQ-T-D-GD---IVGLEDEVTKIKEQLLGDT-KQLQFISIFGMPGLGKTTLAKKVYHDPSIVKHFDKRAWCVVSQNY-QRRILIEILTSMNVL--MDD-DSLGEKLHKSLICRRYIIVMDDIWDVSP--WNNIKAYIPE-QGSRILFTTRDKDVAPKASSS-------KRLTDEECWNLLKRKVF-QQI-SF-PENLV-TGEEIARKCDGLPLAVVVIAAVLANTQKEPKLWEDVAERISSHR-AKESDKF--MNILELSYNSLPMHLKPCFLYFGTFEEDREIAVRKLISLWIAEGFV--EN-MS-EAAAQEYLKHLINRSLVQV-AKS-DGGVKTCRIHDLLRDMCLQIAEKDKFMKVEQC-QR-
>CAA3002982.1
--------PHNPFGAFIT-----KKIMEALKD---KDVSIIGICGMPGVGKTTMANELADEVEVDKLF---AIASVSQDT-KIQ--LG-------------------------------------------------------QG--------------------------------------------NDA----DI-IG-TAEKVTRECGGLPLALVTVGKALR--KRGEHSWKNALEELRNVTNIKGVHKL-VYLRIEFSYNYL--KAKSLLL----------------------------------------------------------------------------------------------
>CAA3003108.1
QVSSQ-S-P-FGN-IIVGFEKVATEIVGQLVRGP-DQLQIISIFGMPGIGKTTLANILYNDPSVVDRFDKRSWGVVSQTY-NKKLLIEMLCSINHS--KAE-ESLAEKLYKSLKGCRYLIVIDDIWDINV--WNDLERYFPR-IGSRILFTTRNKEVGSEASPH-------PLLSDAECWKLLQGKVF-EDG-NC-PQELY-IGKQIAKNCHGLPLAVVVIAAILSNMEKKEHLWQEVARNLSSHI-SDNPNKF--MQILELSYEHLPNHLKPCFLYFGTFEEDDEIYVRGLISLWVAEGFI--EQ-KC-EDVALKYLMELIDRSLIIV-HKP-NGEVKTCKIHDLLHEMCSRIGEKMNFWKMRQH-NC-
>CAA3003449.1
---SQ---PIVD--DIVGLKDEKMNIQRQLLRGP-DHRQIIFITGMPGLGKTTLAKKLYNDSSVFNHFDKCLWCVVSQTYQRKRLLIDLLCSMTNLNEMED-DKLGEILYKSLKERRYFIVMDDIWKVEA--WDDLKMYIPK-TRSRKLFTSRNKHVALQVSSE-------PFLSVDECWDLLQQKVF-RKA-LC-PPELD-VGSKLK------------------------------------------------------------------------------------------------Q---------------------------A-RG-------------------------------YR-
>CAA3003949.1
---EK---MQNPFVAFIK-----KEIMEALKD---KDVSIIGICGMPGVGKTTIANEISQEAEDDKLF---AWVDVSRET-KIQ--LGLIED------ITNETMRARRLGERLKSKSILVILDDVWEDNV--LEKIS---AD-KMLKILLTSRLEDVCKNMGAK-------DLLNEKESWELFKEKAE-DDA----DV-ID-TAEKIVKECDRLPLALVIVGRALS--KKAEHVWKNALEELRNVANIKGVQKL-VYSRIELSYNYL--EAKSLLLLCSLYAEDDMIAIENLVRYAWGLELF--R--TT-RDKVNTIVDDLKSCYLLLP-AK--D----CVRLHDVIRDVCLQIASKDGY--MVSY-SA-
>CAA3004029.1
---EN----EKPEHIPIGASQNLSKIMELLIN---DKVKRIGICGMGGVGKSTLVKNLNNEINKMPSA--QIWATSSRER-RIQ--LNLVKM------EESEERIAIRLHKRLKERRFLLLLDDVWDAVD--LDLLR---PH-VGSKIILTSRSFDVCRMMLTD-------NALNGEEAWELFCQHAG---V----AENIP-LAEAVAKECGGLPLAIIVVGASMRG-KSMIALWKDALRALQR-PLIKGIEDK-VFNTLKWSYDSL--HIKSCFLFCCLYPEDWAIDVHELIRHWFSEGLL--D--LN-ENRGMAIVQSLSDSCLLEQ-SM-----PNTVKMHDVVRDVCIWM-ACSSYRSLCSL-KR-
>CAA3004030.1
---EN----EKPEHIPIGASQNLSKIMELLIN---DKVKRIGICGMGGVGKSTLVKNLNNEINKMPSA--QIWATSSRER-RIQ--LNLVKM------EESEERIGIRLHKRLKEKGFLLILDDVWDAID--LDLLR---PH-VGRKIILTSRSLDVCRMMLTD-------IALNDEEAWELFCQHAG---V----AENIP-LAEAVAKECGGLPLAIIVVGASMRG-KSMVALWKDALSALQR-PLIKGIEDK-VFNTLKWSYDSL--HIKSCFLFCCLYPEDWAIDVHELVRYWFSEGLL--D--LN-ENRGMAIVQSLRDSCLLEQ-GT-----PNTVKMHDVVRDLCIWM-ACSSYRSLSSL-KR-
>CAA3004155.1
GHNKPF-----ESASFVGRDIDKEHLIQKLLSGI--GVEIVSLVGTGRVGKTTLAQLAFNDIEVNQHFQLKIWICVSDPF----IAKSVLEAAEKN-SESSLQIVLERVENSISKKRFLIVLDDMWNVDDMMWEPLKNSL-A-PGSRILVTTRSDEVVRVIGT----NI-RGLLSPDDYWSLLSRIAFFGRS----RKELG-IGREILMKCKGLPLAAKIMGRLLRL-KDIVIQWRNVLESPLWQL--KVAEDK-LFPHLCLSYNDLS-ECKCCFSSCIIYPKDTLIHLDELIMLWMAHGYLG-SV-DS-QVMGLEFFKNLAMQSF--L-QEK-Y----SCKMHDIMHDFVTYLSQDNYCLILITN----
>CAA3004694.1
-----L-----PTTSLVGREEDKEKILKILSVSNDSQMSVIPIVGMGGVGKTTLVQLVYNDESLKDKFDLKAWACVSDEF----VTKNILEAVSSGEKYENFDMLQVKLKGILSNKKFLVVLDDIWNDDYGKWDILRRPF-K-PGSTIIITTRQESVAKII-----------------------------------------------------------------------------------------------------------------------------------------------------------------------------------------------------------------
>CAA3004695.1
---EN----EKPEHIPIGASQKLFQTMELLIN---DKVRRIGICGTGGVGKSTLVKNLNNEINKMPSA--QIWATSSRER-RIQ--LNLVKM------EE-----------------------------------MR---SY-EQS-----GRS----KSSLVD-------STLTAASSW-LRC------------ATN---------------------------------------------------------------------------------------------------------------------------------------------------------------------------
>CAA3005631.1
TSFDL-ADAEEEV-NLVGIEGPKSELMRLLWEKG-SALSVISVEGQGGVGKSALVRKVYDDAAVKKQFKSHAWIIVPRLF-DIEILKDLIQQLFRET-MNN-IRLKELIKLFLREKRYVIVFDDVRDIQS--WKAIKHAFPS-CGSRLIVTTRNTDVAFYSCKR---N---KPLPPEHSLTLFCQKTFRGS--PC-PSHLE-ITNNILKRCAGLPIAIKSVGGILASKSRRLEEWEMVYKSLGAELERENG----NLNILLLSFNDLPYHLKYCLLYMAIYPEYHLIKCDSLIRLWIMEGFV--N--WT-EQVAQDYLKELAKKNLVEV-VKE-NGSIKSCRINYFLRENLLNKAKRQNFFMTNSKARR-
>CAA3005632.1
TSLDL-ADAEEEV-NLVGIEGPKSELTRLLWEKG-SGLSVISVVGPGGVGKSALVRKVYDDAAVKKQFKSHAWITVPRLF-EVQILKDLIQQLFRET-MNN-IQLKELIRLFLREKRYVIVFDDVRGIEL--WKAIKRAFPS-CGSRLIVTTRNTDVALYSAMR---N---KPLPPEHSLTLFCQKTFRGS--PC-PSHLE-ITNNILKRCAGLPIAIKSVGGILASKSRRLDEWERVYKSLGAELERENR----NLNILLLSFNDLPYHLKYCLLYMAIYPEYHLIKCNSLIRLWIVEGFV--N--WT-EQVAQDYLKELAKKNLIEV-VKE-NGSIKSCRINYFLRENLLNKAKRQNFLMKNSKARR-
>CAA3005633.1
ASIDL-ADA-EEA-DLVGIEGPKSELMRLVMEGG-LDLRVISVVGTVGVGKSALVKKVYDDPAVKKSFKSHACVAVPQALSNIELLEDLVKQLYCET-KNK-NHLKAGIYRFLRKTRYVIVFDDVRSTLE--WDAIKSAFPS-NGSRLIVTTRDNAVASYSSEM-------HPLTQEQSLTLFCQKAFQGR--PC-PSNLE-ITNNILERCGGLPLAIKSVGGTLATKSSR-SEWETVYQSLGAEMEGTKT-----LNILLLSFNDLPYHLKYCLLYMAIYPEYYLIKYNSLIRLWIVEGFV--N--QT-EQVAQGYLKELANKNLIRV-VKE-NGNIKSCRINYFLRGNLLERAKRQSFLMTDKNARR-
>CAA3005634.1
SSDDL-ADAYEEA-VLVGIEGPKSKLMRLLMEGG-SGLRVISVVGTGGVGKSALAKKVYDDASVKNHFKTHACIDFPQIFSITDILKELIRQVFHET-KNK-TQLKEVINQFLQEKRYVIVFDDVRRTQQ--WDAIKSAFSS-NGSRLIVTTRDNAVASYFSIM-------HHLTPEQSKTLFCQKAFRGS--QSPPPHLE-TTNNIIKRCDGLSLAIKSVGEFLASKGNRLAKWQMLNRSLGNELESNNG----SMNILLISFNDLPYCLKLCLLYMAIYPEYHLIKCKSLIRLWMVEGFV--N--QT-EEVAQGYLMELANKKLIQV-VKE-NGNIRT------------------------------
>CAA3005964.1
PA---------KI-AIVGIKDEILKIKDLLIGPK-SELCIISVVGRQGLGKTTPAKIIYNDSDIASHFDIRAWATVSRMY-YEQVLSHLLHSIRGLN-ESA-EKLAENLYKFLKNKRCLIVLDDFWDRQI--VLKVKSWFPS-NGSRILLTSEWESAAMYDDPK---CY-IRNPTEDEYWPLLRNLVFD-KE-RC-PHELE-IGTMIAMKCRGLPFLLTLIGGVLYKSERTQSYWRYVEQQTQI-FSN----SL--MDFVFFCYYQLPHHLRACFLYMGVFPEDYEIRRSKLIKLWVANRFI--KS-KS-EEMAEDYLKDLIDRNLIMV-REY-RGEIKTCSIHGILRLFCQLRTRD------VNL-RH-
>CAA3006707.1
---SD----VSEEKFVWGFKENLETVWTCLLG---NEVSSIGIYGMGGVGKTTLAQCIYNKLKNETMF---FWFTVSQDH-KLQ--LNLLSD------KDDEHKRAAKLGWALRKKRFVLMLDDVWTPFS--LQKI----PT-YGFKMVVISRSREVCHKMECQ-------EALSEEEAWKLFMNKLS--IR----PPKVE-VARKVAKKCARLPLAIVAMAGSLKG-VIDIHEWRDALEELKE-MGRDVMENE-VFPILLCSFNRL--ILKRCFLYCSLYPEDHGIQRHKLITNFISEKLM--E--TS-FDQGHKILNKLENVCLLER-CE--HY---GVKMHDLIRDMALKI-TKDEY--MEDL-DK-
>CAA3006708.1
---PE----VNEEQFVWHFEKNIGTVWSWLMS---DEVSTIGIYGMGGVGKTTLAQCIYNKLKNETVF---FWFTVSQDR-KLQ--LNLLSA------EGDEHKRAATLGKAFRIERSVFIFDDVWTSFS--SQRI----PI-YGFKMIVISRSLEVCRKMECQ-------EVLSEEEAWNLFMNKLS--IR----PPKVE-IAREVVKKCAGLPLAIMTMAGSLRG-VIDVHEWRDTLEELKE-VGQTDMENE-VLPILLCSFNRL--KLQCCFLYTSLYPEDYCIQRDELITRFISEDLM--E--RS-FDQGHSILNKLENVCLLER-ST--H--NEHVKMHDLIRDMALSI-TKDKY--MEDL-DK-
>CAA3007002.1
---PR----VDEPLILHGFLQNFDDIWASLMD---DSVLSIGIYGMGGVGKTTLALHVHDKLLKESTF---YWVTVSQEH-KLQ--LKLFSC------ESDERKMAAKLFRAFERGRFVLILDGVWNQID--VEKI----PM-SGCKLIITSRSKEVCDGMDCQ-------NTLSEQEASELFLKKLG---E----HPEVR-IHKKMVKRCGGLPLALVTLAGSMRG-VTGIYEWRDALEGLEE-MRQANMEDK-VLSILSYSYDRL--KLKNCLLRCSLYPEDYCIPIVKLIEDFISEELM--E--SS-IDQGRAILNKLERPCLLER-GS-----GTYVKMHDLIRCMAIKK-TKDNY--MEEL-DK-
>CAA3007003.1
---PR----VDEPLILHGFLQNFDDIWASLMD---DSVLSIGIYGMGGVGKTTLALHVHDKLLKESTF---YWVTVSQEH-KLQ--LKLFSC------ESDERKMAAKLFRAFERGRFVLILDGVWNQID--VEKI----PM-SGCKLIITSRSKEVCDGMDCQ-------NTLSEQEASELFLKKLG---E----HPEVR-IHKKMVKRCGGLPLALVTLAGSMRG-VTGIYEWRDALEGLEE-MRQANMEDK-VLSILSYSYDRL--KLKNCLLRCSLYPEDYCIPIVKLIEDFISEELM--E--SS-IDQGRAILNKLERPCLLER-GS-----GTYVKMHDLIRCMAIKK-TKDNY--M-------
>CAA3007470.1
-VP--VAKPIKESTSFIGRESDESEILETITSNNF--LSVLPIVGMGGIGKTTLARKIFNHHRIETYFDKTIWVCVSENF----LFKRILESLGKD-FGDCKQAVVQKIAEELQNKRYLLVLDDLWNEETEDWEEF-KNT-N-KGNFIILTTRKEKVVSIVNTC---NR-PRSLTADECWSIIKTMVFQDK-----PEKFI-TGLEIARKCRGLPLAANMIGRVLR--GKEIEEWDSVLESGLSNL--EEGEKG-VLKILKVSYDRLPSSLKKCFAYCSIFIKDSVMDRDDLIQLWMAEGFLQ-NS-E--ESVGDKYFYILLENFF--F-QEK-YGNIKSCKMHDLVHDLACLVSKSESFMNTDDILVRH
>CAA3007970.1
QMLLQ-T-D-GD---IVGLKDEVTKIKEQLLEGT-ERLQFISIFGMAGLGKTTLVKKLYDDPSIVHYFDKRAWCVVSQNY-QIRILIDILTSMDVL--AAE-NTLREVLHKCLIHRRYIIVIDDIWNVDA--LNEIKACIPA-EGSKILFTTRDKNVAFEASSS-------KRLTDEECWVLLQRKVF-QEN-SC-PENLV-AGKKIARKCDRLPLAVVVIAAVLTNMEKKPKLWEDVAKRISSYT-AKESKKY--INILEHSYNSLPMHLKPCFLYFGTFEEEREIEVRKLISLWTAEGFI--EM-KS-ESVAQEYLEHLINRSLVQV-AQP-DGEIKTCRIHDLFRDMCLRIAEERKFMKVEQY-QR-
>CAA3007971.1
HITLP-G-L-GED-YLYGFKDAEMEILKSIREEP-RQIQVISITGMPGLGKTTLANRLYNNPMIIQHFIRRLWCVVSRTH-RRRMLIDILMSIDID--MED-EMLVERLYKSLKGRRYIFIMDDIWNVNA--WDDIKRCFPD-NGSRILFTSRNMDVAVMTSYK------NRFLVEDESWDLLQQKVF-NEE-QC-PPELD-VGKKIAGNCGGLPITIVMIASVLKNLEKKPSSWMKVAENITSYI-SKETNEY--MSVLEESYNDLPMYLKPCFLYIGVFEKVREIPVKKLIMLWHAEGFI--GR-KS-EDVAQEYLMDLINRSLLLV-AKS-DGRIKSCTIHGAMHDMCSRLAEKDNFVKVEQH-HC-
>CAA3007972.1
HITLP-G-L-GED-YLYGFKDAEMEILKSIREEP-RQIQVISITGMPGLGKTTLANRLYNNPMIIQHFIRRLWCVVSRTH-RRRMLIDILMSIDID--MED-EMLVERLYKSLKGRRYIFIMDDIWNVNA--WDDIKRCFPD-NGSRILFTSRNMDVAVMTSYK------NRFLVEDESWDLLQQKVF-NEE-QC-PPELD-VGKKIAGNCGGLPITIVMIASVLKNLEKKPSSWMKVAENITSYI-SKETNEY--MSVLEESYNDLPMYLKPCFLYIGVFEKVREIPVKKLIMLWHAEGFI--GR-KS-EDVAQEYLMDLINRSLLLV-AKS-DGRIKSCTIHGAMHDMCSRLAEKDNFVKV-------
>CAA3007973.1
HITLP-G-L-GED-YLYGFKDAEMEILKSIREEP-RQIQVISITGMPGLGKTTLANRLYNNPMIIQHFIRRLWCVVSRTH-RRRMLIDILMSIDID--MED-EMLVERLYKSLKGRRYIFIMDDIWNVNA--WDDIKRCFPD-NGSRILFTSRNMDVAVMTSYK------NRFLVEDESWDLLQQKVF-NEE-QC-PPELD-VGKKIAGNCGGLPITIVMIASVLKNLEKKPSSWMKVAENITSYI-SKETNEY--MSVLEESYNDLPMYLKPCFLYIGVFEKVREIPVKKLIMLWHAEGFI--GR-KS-EDVAQEYLMDLINRSLLLV-AKS-DGRIKSCTIHGAMHDMCSRLAEKDNFVKVEQH-HC-
>CAA3007974.1
HITLP-G-L-GED-YLYGFKDAEMEILKSIREEP-RQIQVISITGMPGLGKTTLANRLYNNPMIIQHFIRRLWCVVSRTH-RRRMLIDILMSIDID--MED-EMLVERLYKSLKGRRYIFIMDDIWNVNA--WDDIKRCFPD-NGSRILFTSRNMDVAVMTSYK------NRFLVEDESWDLLQQKVF-NEE-QC-PPELD-VGKKIAGNCGGLPITIVMIASVLKNLEKKPSSWMKVAENITSYI-SKETNEY--MSVLEESYNDLPMYLKPCFLYIGVFEKVREIPVKKLIMLWHAEGFI--GR-KS-EDVAQEYLMDLINRSLLLV-AKS-DGRIKSCTIHGAMHDMCSRLAEKDNFVKVEQH-HC-
>CAA3007976.1
QMLLQ-T-D-GD---IVGLEDEVDKIKERLLRDT-KQLQFISIFGMPGLGKTTLAKKLYDDPSIVRHFDKRASCVVSQNY-QIRILIDILTSMDVL--ADE-GTLGEVLHKCLLTSRYIIFIDDIWNVDA--WNQLQTYIPR-KGSRILFTTRDEDFASEASNS--LME-NKCLTDEECWDLLLRKVF-QQN-SC-PENLV-AGKEIARKCGGLPLAVVVIAAVLTNMEKEPKLWEDVAKRISSHM-AKESNKY--MNILKHSYYSLPMHLKPCFLYFGIFEEEREIEVRKLISLWIAEGFI--GK-NR-ETVAQMYLEHLINRSLVQV-AQR-DGGLKTCRIHDLLRDMCLRIAKEHKFMKVEQY-QR-
>CAA3008343.1
GAKEK---PVEEH-DVVGFQDEANNLIILLNEGS-EELEVTSIIGMPGLGKTTLARMIFRDSRIEYEFYNRAWVFVSQEY-SRRVILNILSQFG----KDD-ESLADELRKLLERGKYLIVLDDVWSEEV--CNDLKVAFHR-SRSRILLTSRIENVALSANLN---RG-ARFLTPDESWTLLQRKAV-GSK-KC-DEELK-HGMIIAKECEGLPLAIVVIGGILLQKGRDSNSWERVSKSVHTYL-TTDKEQR--MNFIELSFNHLPYHLKSCFLYFGMFPEDSQIPVWKLVRIWIAEGFI--Q--MS-EDTAEEYLDDLVNMNLVMV-GDS-NGKVKTCHIHDMLHVFCKNQAKQESLFQEEKC-RR-
>CAA3008344.1
GAKEK---PVEEH-DVVGFQEEADYLIDLLNKGS-EELEVTSIIGMPGLGKTTLARMIFRDSRIEYEFYNRAWVFVSQEY-SRRVILNILSQFG----KDD-ESLADELRKLLERGKYLIVLDDVWSEEV--CNDLKVAFHR-SRSRILLTSRIENVALSANLN---RG-PRFLTPDESWTLLQRKAV-GSK-KC-DEELK-HGMIIAKECEGLPLAIVVIGGILLQKGRDSNSWERVSKSVHTYL-TTDKEQR--MNFIELSFNHLPYHLKSCFLYFGMFPEDSQIPVWKLVRIWIAEGFI--Q--MS-EDTAEEYLDDLVNMNLVMV-GDS-NGKVKTCHIHDMLHVFCKNQAKQESLFQEEKC-RR-
>CAA3008392.1
QVPSH-P-P-LED-IVVGFDKEGNEIAEQLVRGT-KQLQIISIFGMPGLGKTTLANKIYNHPTIGLHFDVRAWCVTSQTY-KKRMLIEILMSISHS--TDD-ADLAQKLYQSLKGRRYLVVIDDIWDINV--WNEMES-----------------------------------------------------------------------------------------------------------------------------YKHLPMHLKPCFLYFGAFKEDEEIPVRKLISLWIAEGYV--KH-EC-EDVAVKYLMELIDRSMVLV-AQF-DGQVKTCKIHDLLREMCLRIADEKYFLKV-------
>CAA3008557.1
---TQF---KRESSSFVGREEDKRKIIDMLLRGTVGTTSVISIVGTPGIGKTTLAQFIYNADE-------------------------------------------------------------------------------------------------------------GLSEDDCFSIFRRAFFTQRE----YPNLA-IGKELMRQCRGMPLAAKILGGLMRF-KREEREWLYVQNSDIWNL--GVYRKG-VFPALLLSYLHLP-HLKQCFAFCSIFPNNFEIQREKLIQMWMAQGLIL-PG-QP-EDIGNEYFNELLWMSV--L-EGE-GGSTRRYRINEAFYNLARSITEKE-FLVIQKN-VHH
>CAA3008668.1
DYA--PPVPFVETDSIVARQDDEEEILKLITNDAV--ISVLPIVGMGGLGKTTLARTVFNHQSTKSLFDETIWVCVSENF----LFKRILE-AVGE-SGVSRQAVVDNLRKTLEGKRYLLVLDDIWNDKRQAWDDF-QGT-N-KGNVIMVTTRLQSVASIVKTY---RD-PKLLTDDECWSIIKARAFGEE-----PEQFI-VGKKIACKCGGLPLAAKTIVGTLR--GKEVDDWVSVLETRLSNL--GANEDS-IMQVLKISFDRLSSLLKKCFAYCSIFAKDSEIEREDLIQLWMAEGFLP-DI-N--ETLGNTFFKILLQNSF--L-QEI-YGNVEYCKMHDLVHDLACSVSNSESY-NADDIPVRY
>CAA3009165.1
TSPSR---I--NN-AMFGFHNDLIQIMDRLTRDK-PDLRIIPIIGMGGIGKTTLAKNVYDHQQIALHFDRRAWVSISQEY-RERVLLNLLDSMKQLS-EKSTEKLKEYLYKSLKGRRYLVVLDDVWNSEA--YDALRNIFPG-IGSRIMLTTRLLSAVDS------QSS-PQFLNETDSWNLLLQKVFG-ED-CC-PLELE-VGKEIAGNCKGLPLSLVVMGGHLSKANRTKYHWEYVAENVRS-VTATD-ANS--LEILSLSYDYLPHHLKACFLYMGVFPEDDEILVSKLIKLWAAEGFL--KG-KT-EEVAEEYLGDLISRNLILI-RYS-SGKIRACGIHDLLRDLCLRKAQDEKFFH-KYS-RR-
>CAA3009166.1
TSPSR---I--NN-AMFGFHNDLIQIMDRLTRDK-PDLRIIPIIGMGGIGKTTLAKNVYDHQQIALHFDRRAWVSISQEY-RERVLLNLLDSMKQLS-EKSTEKLKEYLYKSLKGRRYLVVLDDVWNSEA--YDALRNIFPG-IGSRIMLTTRLLSAVDS------QSS-PQFLNETDSWNLLLQKVFG-ED-CC-PLELE-VGKEIAGNCKGLPLSLVVMGGHLSKANRTKYHWEYVAENVRS-VTATD-ANS--LEILSLSYDYLPHHLKACFLYMGVFPEDDEILVSKLIKLWAAEGFL--KG-KT-EEVAEEYLGDLISRNLILI-RYS-SGKIRACGIHDLLRDLCLRKAQDEKFFH-KYS-RR-
>CAA3010139.1
VGSLR---P--QS-TMVGLDDAMVKIKDHLVSSS-SKLEVVSIVGMAGIGKTTLAHKVYIDKYIEHHFHICVWCTVSQKY-NGRILLGLLDSMENQI-FN--DQLGELLYKKLKGRRYLLVMDDVWDIEA--WESVKRYFPK-TGSRILLTTRLESVANDINSG---PR-LRFLNDKESWKFFCQKVFG-EG-FC-PPELE-IGKKIAQNCQGLPLAVAVIGGLLSKATKTPHYWRSIAENLRS-ITSND-EQC--SKILSLSYKNLPYHLKGCFLYMGIFPEDFEIRVKVLTKLWVAEGIL--KY-KT-EDVGEEYFLDLVQRSLILV-RKS-SGKIKTCTIHDLLRDLCVREAQKEKFFH-TSM-RR-
>CAA3010141.1
VGSLR---T--QS-TMVGLDDAMAKIKDHLVSSS-SKLEVVSIVGMGGIGKTTLAHKVCIDKYIEYHFHICAWFTVSQKY-NGRILLGLLDSMKIQI-KDI-DHLGELLYKKLKGRRYLFVMDDVWDINA--WDSVKRYFPK-AGSRILLTTRLENVANKISSR---SH-LRFLNDEESWKLFRLKVFG-KG-FC-SLELG-IGKKIAQNCRGLPLAVAVIGGLLSKATKTPHYWRSIAENLRS-ITSND-EQC--SKILSLSYKHLPYHLKGCFLYMGIFPEDFEIRVDVLTKLWVAEGIL--KS-KT-EDVGEEYFLDLVQRSLILV-QKS-SGKIKTCTIHDLLRDLCIKKAQKEKFFH-ISM-RR-
>CAA3010143.1
VSSLR---P--QS-TMVGLEDALADIKDRLAGGS-SKLDVVSIVGMGGIGKTTLAHKVYIDKYIEYHFHICAWLTVSQEY-SVRILLGLLDSMKIQI-TDI-YQLGELLYKKLKGRRYLLVMDDVWNIEA--WDGVKIYFPK-TRSRILLTTRLENVANYIKSG---SP-LRFLNDEESWKLFCLKVFG-EN-FC-PLELE-IGKKIAQNCRGLPLAVVVIGGLLSKATKTPHYWRSIAENISL-ITSND-EQC--SKILSLSYKHLPYHLKGCFLYMGIFPEDFDIKVKVLIKLWVAEGIL--KS-KT-EDVGEEYFLDLVQRSLILV-QRS-DGKIKTCRIHDLLRDLCVREAQKENFFH-TGM-CR-
>CAA3010146.1
---------------MVGLDDALVEIKAQLVGGS-PQFEVVSIVGTGGIGKTTLAHKVYIDKYVEYHFDIRTWLTVSQEY-SVRILLGLLDSMKIKI-KDI-DQLGEILYKKLKGWRYLFVMDDVWD-------NVKRYFPK-IGSRIL-----------------------------------------------------------------------------------------------------------------------------------------------------------------------------------------------------------------------------
>CAA3010149.1
VGSLR---T--QS-TMVGLDDAMAKIKDHLVNSS-SKLEVVSIVGMGGIGKTTLAHKVYIDKYIEYHFHICAWCTVSQNY-NAQILLGLLDSMEKQI-KDI-DQLGELLYKKLKGRRYLFVMDDVWDIEA--WDSVKRYFPK-AGSRILLTTRLENVANKISSR---SH-LRFLNDEESWKLFHLKVFG-KG-FC-PLELE-IGKKIAQNCGGLPLTVAVIGGLLSKTSKTPHYWRSIAKNLRS-ITSND-EQC--SKILSLSYKHLPYHLKGCYLYMGIFPEDHPINVKVLTKLWVAEGII--KS-KT-EDIGEEYLLDLFQRSLILV-QKF-SGKIKTCTIHDQLRDLCIREAQKEKFFH-TSM-RR-
>CAA3010731.1
--------PLGWNRLIVGLDNDLMEIKNQLVSES-SHLETVSVVGMGGMGKTTLAKKVYDDALIQYHFHIRAWVTVSQEY-SVQIILSLLDSIPKNT-KETTEGLKELLYKSLKGKRYLIVMDDVWDDKI--LDELQRPFPK-NGSRIMLTTRLERVGLYYP----KSR-PHFLNEDESCSLFCEKVFG-EN-SF-PPELT-VGKNICRNCRGIPLSIVVIAGLLSKANRTHHEWEKIAESISS-ITSND-EQC--SGVLYLSYNNLPHHLKGCYLYMGIFPEDFDIPVSLLFKLWIAEGFV--KS-KT-EDAAEEYLLHLVQRSLVMV-SKS-RGKIKTCKLHDLLRNLCTNEARRGNFFH-GIG-HR-
>CAA3010774.1
ATSSK---S--KI-TMVGFEDELLQIKEELVGQS-SRLKIISIVGMGGIGKTTLASNIYDDPYIKEHFHIRAWTTLSQEY-HVRLLVDLLKSMGDFI-YET-DEFKTRVYQRLRGYRYLIVMDDVWDIKA--LDELRSIFPN-NGSRIILTTRLSDVAVYAGSS---SL-TSFLSPEKSWTLLCQKALG-NE-CC-PPDLE-IGKRIAEKCKGLPLALVVIGGVLYKAEKTRADWEFVAENAKS-VTGNN-EDL--MEILSWSYNHLPYHLRACFLYMGVFPEDYVIHVTHLIRLWVAEGFI--KH-NN-EEVAKKYLEELIDRNLIMV-RYY-TGEIITCSIHDIMRELCVRKAQEEKFLY-KNQ-RH-
>CAA3010775.1
ATSSK---S--KI-TMVGFEDELLQIKEELVGQS-SRLKIISIVGMGGIGKTTLASNIYDDPYIKEHFHIRAWTTLSQEY-HVRLLVDLLKSMGDFI-YET-DEFKTRVYQRLRGYRYLIVMDDVWDIKA--LDELRSIFPN-NGSRIILTTRLSDVAVYAGSS---SL-TSFLSPEKSWTLLCQKALG-NE-CC-PPDLE-IGKRIAEKCKGLPLALVVIGGVLYKAEKTRADWEFVAENAKS-VTGNN-EDL--MEILSWSYNHLPYHLRACFLYMGVFPEDYVIHVTHLIRLWVAEGFI--KH-NN-EEVAKKYLEELIDRNLIMV-RYY-TGEIITCSIHDIMRELCVRKAQEEKFLY-KNQ-RH-
>CAA3010939.1
---SE----VCEEPLVWGFEVNLQKVWLSLRD---AKVSGIGIYGMAGVGKTTMAMHVHNDLLTESLF---YWITVSQEH-KLQ--LDLISN------EDDEKKRAAKLSLAFRKKKFVLILDNLWNGIA--VEKI----P--DGLKLIITSRSLEVCRSMKCQ-------EPLPEEDAWKLFIEKLG--IK----PSETK-IAKKVAKRCSGLPLGIITMAGSMSG-VTDVHEWRDAMEELKE-MGRDNMENE-VLPILQYSFNRL--KLQRCFLYCSLYPEGKKIPRYRLIAKFISEELM--D--KS-FDQGHAMLNKLENVCLLEG-AE--QK----VSMHDLMRDMAITI-TKDSY--MVGL-DK-
>CAA3010940.1
---PS----VDERLLLPGFQQNFDDIWTSLMD---ANVVSIGIYGMGGVGKTTLARHVHDKL-KES-----YWVTVSQEY-KLQ--LNPITC------ENDEGKMAAKLFQEFKKKRFVLILDDVWERID--AEKIENIIPR-DGCKLVVTSRSKEICQHMCCK-------NTLSKQEALDLFLKTLD---E----SLEVE-ICKKMVNRCGGLPLALITLAGSMRG-VIDIHEWKDALEGLKE-LGRADMKDE-VLPILLYSYHRL--WLKGCFLYCSLYPEDFRFSREELIKHFILEELM--E--LS-VNQGHAILNQLMRACLLES-DS-----GK-LKMHDLVREMAIGI-TKDNY--MEDL-DK-
>CAA3012066.1
---ER---SLTS---LLT-----KNIKDALKD---KDTSIIGICGMPGVGKTTMAKEIVNELKDEKVF---AFAVVSSDN-KIQ--LGLIEE------KTNKDARAERLHERIDGKSILVVLDDVWGEID--LGTIS---PQ-EGLKIMFTMRNE-------------------------------------------------------------------------------------------------------------------------------EDESIPIENLVRYARGLELF--K--EK-RDRAYSIVDNLKSCNLLQP-DE--D----EVKLHDVIRDFCLQMASEDKY--LDSY-SA-
>CAA3012219.1
VSSHE-K-P--------------TQIKIHLLGEP-KNRQIISIVGTPGLGKTTLAKKLYDNSEVRSHFDVLSWCVVSQTY-KKRLLIDILGSAGVL--MED-EEFKDRLYKNLKCRRYLVVMDDLWDEEA--WDDLKTLFPR-NGSRVLFTSRLKNMLSETRP--------PRLSSTESWNLLEQNVF-KKE-RC-PEELD-IGEQIAANCGGLPLSIVMIAGVLSNMEKKKSVWQQVAKCLSSYI-SQKADDY--IPSLSFSYMHLPNYLKPCFLYLSAFEEDAEIPIRKLFSLWIVEGFI--ED-KT-EDVAEEYLTELINRSLLQV-SKS-NNRVKTCTIHDLVLDMCTKIAEDENFL--KHR-NR-
>CAA3012869.1
---DE---PFHG---LIT-----EDIIKALED---KDISIVGVCGLPGVGKTTMAKEVMTEV-KGGLF---AMVVVSKDI-RIQ--LSLIDE------KTNEIARAARLAERLNKKRILLLLDDVWTDIN--LETLS---LP-EGLKILLTSRFEYVCKRMGAQ-------GLLPREEAFAVFQDVAEISIT----E--LA-KAEQVADECKGLPLALVIAGKTLR--DSELRVWRNALNQLRN------HDDV-VYSSIELSYNYL--EHRSLLLLCSLFPEDESIPIESLVRYARGLGLF--K--ET-RDRTYAISDNLKSCHLLLS-GY--E----EVKLHDVIRDFCLSIASKGEY--LESY-GA-
>CAA3013913.1
--SSR---S--RT-NMVGFGEDLMQIKDRLCNQK-STRQTIPIVGMGGIGKTTLAMNVYNDPVIADHFYLCAWVTISLQY-HITILLGILDDIGVLT-ESD-EQLKERVYKSLKGRRYLIVMDDVWSSNA--WNDIQMLFPN-NGSRILLTTRLTHVADYASST---NP-PHFLTEEESWNLLCQNVFR-EA-NC-PLELD-VGSNIAKNCQGLPLLIVVVAGLLAKKNKSLDYWKYLAVNLSS-IIEKK-DHC--SEILTLSYNNLPPLLKPCFLYMGIFPENYEIPVSRLIKLWVAEGFA--N-------EAERYLMDLIGRNLILV-GQSIDGKIKTCRMHDLLKVLCVRIAHEENFLY-SFK-RR-
>CAA3013914.1
--SSR---S--RT-NMVGFGEDLMQIKDRLCNQK-STRQTIPIVGMGGIGKTTLAMNVYNDPVIADHFYLCAWVTISLQY-HITILLGILDDIGVLT-ESD-EQLKERVYKSLKGRRYLIVMDDVWSSNA--WNDIQMLFPN-NGSRILLTTRLTHVADYASST---NP-PHFLTEEESWNLLCQNVFR-EA-NC-PLELD-VGSNIAKNCQGLPLLIVVVAGLLAKKNKSLDYWKYLAVNLSS-IIEKK-DHC--SEILTLSYNNLPPLLKPCFLYMGIFPENYEIPVSRLIKLWVAEGFA--N-------EAERYLMDLIGRNLILV-GQSIDGKIKTCRMHDLLKVLCVRIAHEENFLY-SFK-RR-
>CAA3014035.1
---KRI-----ESTSLVGRVIDKENLIQNLLSGS--GVQIVSIVGTGGVGKTTLAQLAFNDPEVEEHFELRTWICVSDPF----IAKSVLEAVGEG-SASKLEMLLRSVKNSVSKKRFLIVLDDVWTEDRERWETLKNSL-A-PGSRILVTTRSDRVVRVIGT----DT-CGQLSEEDCWSLLSKIAFVRRS----REKLD-IGKKIALKCKGLPLAAKTMGSLLCL-KDTVGEWLNVLESPLWQL--EEATVQ-LFSHLYLSYNDLS-VLKRCFSSCVIYPKDTLIRLDELIRIWMAHGYLG-LV-DH-QSMGLEMFKNLEMRSF--F-QEK-Y----SCKMHDIMHDFVTYLSKDECCLILITN----
>CAA3014101.1
---KQF---KKETSSFVGREEDKRKIIDMLLTGIVGTTSAISIVGTPGIGKTTLAQFICNDDEVKKHFDLRIWVFVSRDF----IIKEIIEKSTG--KLMDLDGLHSQMWKSLKQRKYLLVLDDVWSEDQDDWDKLMPLF-L-DGSKILVTTRSQKAASVIRNS---DT-AKGLSNDDCWKIFTRASFTRTE----YLTLA-IG-ELMRKCGGVPLAAKILGGLMRS-KREEREWLNVQNSNLW------------------------------------------------------------------------------------------------------------------------------
>CAA3014144.1
TGPSR---L--KN-YMVGFHKDLMEIMDRLTLNQ-ASLQIIRVTGMGGIGKTTLARNVYNHPYIKDHFHIRAWVSISQEY-RERVLLSLLDSMKRLN-EKSTEELKDYLYKSLNGLRYLVVMDDVWNNDA--WNCLRRIFPR-IRSRIMLTTRLSGVVDS------CSY-SKFLNKTDSWNLLHREVFG-ED-SC-PLELE-TGKEISKNCKGLPLSLVVIGGHLSKDKWTKDHWERAAGDVKS-VNAAD-QNC--SEILSLSYDYLPHYLKACFLYMGVFPEDDEIRVSKLIKLWAAEGFL--KG-KT-EEVAEEYLRDLISRNLILI-RES-AGKIKTCGIHDMLRDLCIRKAQDEKFFH-KYS-RR-
>CAA3014589.1
---ER---SLTS---FLT-----KNIKDALKD---KDTSIIGICGMPGVGKTTMAKEIVNELKDEKVF---ASADVSSDN-KIQ--LGLIEE------KT-KDGRAGRLHERINGKSILVVLDDVWGEID--LETIS---PQ-EGLKIMFTTRNEGTCHNMGAQ-------EVLSEEEGWKLFKDMAK-NNE----G-ELN-IAKKIARECRGLPIALVVVGKALKS-NKSTHKWRDALRHLQRATNLEGMDNV-VYQSIRLSYNYL--EERELLLLCSLFAEDESIPIEILVRYARGLELF--E--ET-RDRAYSIVDNLKSCNLLQL-GK--D----EVKLHDVIRDFCLQMASKDKY--LDSY-SA-
>CAA3014590.1
---ER---SLTS---FLT-----KNIKDALKD---KDTSIIGICGMPGVGKTTMAKEIVNELKDEKVF---ASADVSSDN-KIQ--LGLIEE------KT-KDGRAGRLHERINGKSILVVLDDVWGEID--LETIS---PQ-EGLKIMFTTRNEGTCHNMGAQ-------EVLSEEEGWKLFKDMAK-NNE----G-ELN-IAKKIARECRGLPIALVVVGKALKS-NKSTHKWRDALRHLQRATNLEGMDNV-VYQSIRLSYNYL--EERELLLLCSLFAEDESIPIEILVRYARGLELF--E--ET-RDRAYSIVDNLKSCNLLQL-GK--D----EVKLHDVIRDFCLQMASKDKY--LDSY-SA-
>CAA3014591.1
---ER---SLTS---FLT-----KNIKDALKD---KDTSIIGICGMPGVGKTTMAKEIVNELKDEKVF---ASADVSSDN-KIQ--LGLIEE------KT-KDGRAGRLHERINGKSILVVLDDVWGEID--LETIS---PQ-EGLKIMFTTRNEGTCHNMGAQ-------EVLSEEEGWKLFKDMAK-NNE----G-ELN-IAKKIARECRGLPIALVVVGKALKS-NKSTHKWRDALRHLQRATNLEGMDNV-VYQSIRLSYNYL--EERELLLLCSLFAEDESIPIEILVRYARGLELF--E--ET-RDRAYSIVDNLKSCNLLQL-GK--D----EVKLHDVIRDFCLQMASKDKY--LDSY-SA-
>CAA3014709.1
SARQK---PVEDE-NVVGFDEEARTIIDRLTEGS-EQLEIVSVVGMGGLGKTTLARKVYSDPRIEYHFYLRAWTYVSQEY-SRRVFLGILESLN----MSD-EKLAEELCKHLRNNKYLIVIDDVWTKEA--WDDLRRAFPK-LGSRILLTSRNTEVAKLADPY---SH-PRFLTEEESWELLCRKVF-GRG-SC-PSELN-LGKIIATKCCGLPLAIVVISGLLIKKDKNRDWWRKVAESVSSYV-AKDPKQC--MDVLALSYRHLPEHLKICFLYFGVFPEDYEIPVWKLLRLWAAEGFI--QH-ED-EDTAEDYLEDLVDRNLVLV-GKA-NGRIKTCRIHDMLRDLCLREGKDDKFLQVNDC-RR-
>CAA3014909.1
QVQPQ-A---LDD-DFVGFEDVKTRIVEQLISGP-PKQQIISIVGMPGLGKTTLAKKLFNDPSIVYYFHTCAWCVVSQTY-KKKVLIDILTSTKNH--MDE-ENLAEMLYKSLKTMRYLIVMDDIWGMEP--WDDLKRYFPK-TGSRIIFTSRNKELGFDN----------PFLSGAECWELLQRKVF-QTE-PC-PPELG-IGQHIASRCHGLPMSVIMISSILANMQKKESSWGEIARHLNAHI-FDSTNNC--VHILKLSYQHLSVHLKPCFLYFGVFEEDEKIPVQKLISLWVAEGFI--NH-RS-EDVALDYLVDLINRGLVLV-AES-NGGVKACRIHDLLHDLCLRIAKEENFMGGDMQRPR-
>CAA3014910.1
QVQPQ-A---LDD-DFVGFEDVKTRIVEQLISGP-PKQQIISIVGMPGLGKTTLAKKLFNDPSIVYYFHTCAWCVVSQTY-KKKVLIDILTSTKNH--MDE-ENLAEMLYKSLKTMRYLIVMDDIWGMEP--WDDLKRYFPK-TGSRIIFTSRNKELGFDN----------PFLSGAECWELLQRKVF-QTE-PC-PPELG-IGQHIASRCHGLPMSVIMISSILANMQKKESSWGEIARHLNAHI-FDSTNNC--VHILKLSYQHLSVHLKPCFLYFGVFEEDEKIPVQKLISLWVAEGFI--NH-RS-EDVALDYLVDLINRGLVLV-AES-NGGVKACRIHDLLHDLCLRIAKEENFMGG-------
>CAA3015144.1
NYA--LTVPVKETDSIVGRQDDEAEILKLIINDLV--ISVLPIVGMGGLGKTTLARSVFKHQHTESHFAIRIWVCVSENF----LFKRILE-SLGE-SGASRQAIVDRLREKLKDKRYLLVLDDLWNENIEVWEDF-KNT-N-RGNVIMVTTRQKRVASIVNTY---RD-PKLLKDDECWSIIKARTFRDE-----SEQFD-VGKKIACKCEGLPLAANMVGGTLQ--GNGVDDWVSVLEIGLSNL--KANENY-AIQVLKVSFDRLSSLLKKCFAYCSMFAKDSEIEREDLIQLWMAEGFLP-DN-N--ETIGNTCFNILLQNSF--F-QEK-YGNIKYCKMHDLVQDLACSVSNLESF-NANDIPVRY
>CAA3015444.1
DYA--PLVPFVETDSIVGRQVDEAEILKLITNDRV--ISVLPIVGMGGLGKTTLARSVFNNQSTKSLFGEMIWVCVSENF----LFKRILE-SLGE-SGASRQAVVDKLRGKLEGKRYLLVLDDIWNEDRLAWDDF-EST-N-KGNVIMVTTRLQSVASIVKTY---RD-PKLLTDDECWSIIKARTFGEE-----PDQFI-VGKELACKCGGLPLAAKTIGGTLQ--GKEVDEWVSFLETRLSNL--GANEDS-IMQVLKISFDRLSSLLKKCFAYCSIFAKDSQIEREDLIQLWMAEGFLP-DI-N--ETLGNTFFKILLQNSF--L-QEI-YGNIRHCKMHDLVHDLACSVSNSESF-NADDIPVRY
>CAA3015445.1
NYA--LIVPFKETDSIVGRQDDGAEILKLITNDRV--ISVLPIVGMGGLGKTTLARSVFNHRSTKSLFGVTIWVCVSENF----LFKRILE-SLGE-SGASRQAVVDKLRRKLEGKRYLLVLDDIWNDKRQAWDDF-QGT-N-KGNVIMVTTRLQSVASIVKTY---RD-PKLLTDDECWSIIKARAFGEE-----PEQFI-VGKKIACKCGGLPLAAKTIVGTLR--GKEVDDWVSVLETRLSNL--GANEDS-IMQVLKISFDRLSSLLKKCFAYCSIFAKDSEIEREDLIQLWMAEGFLP-DI-N--ETLGNTFFKILLQNSF--L-QEI-YGNVEYCKMHDLVHDLACSVSNSESY-NADDIPVRY
>CAA3015543.1
--------P--KS-TMVGLDAESIEILNWLDGNL-LARDTLSICGMAGIGKTTFARKIYDHQRVQEIFHVRAWVTVSQNY-DERILLDLLHSMKKLS-LET-CALEEKLHKNLKGRRYLIVIDDIWDTKV--WNDVNRLFPK-EKSRIILTTRLEEVAFYVQSS--RP--PRFLDVNESWKLFCEKVFG-GD-CC-PGELQ-TGTEIAKKCGGLPLAIVLIGGLLSKSTQTQNYWDYVAKNLSS-IASHD-DQS--SKILHLSYNNLPHHLRACFLYMGIFPEDYEILASKLVKLWTAEGLI--ES-KS-EDVADEYLLNLVERSLILV-SKS-EGKIKTCKIHDLLREFCVREAKKKSIFH-ISL-RR-
>CAA3015777.1
---IR-RIFSGEN-DIIVTDPGIPTLKSSLIDG--KD-GVIRIYGRGGVGKTALAHKLYTHPEIQSLFLIRSAVEIGPEF-VVKVLKSILEQLPGGR-QPDIETVAEHFKEYGKDVRCLLVLDDIRSLDD--WNLLRRIFPQ-KGSKLMLTTRSLDVAFSAYE-DE----PWGLSSSDSLALFHKTTF-SRD----PY-LD----QVLKYCRGLPSAIVAVREVLAKKS-TSDEWGRVLEDIKITKRGLPVEQI--QKISDLFFDDLPYHLKPCFLYLGLFPKGWKIEVEHLYLQWMAEGMI--SKNET-MDLAARYLTYLKQREIVELEEET-PPRYKTCQVLEHVQDLFLRKG-EEYFFKV----RR-
>CAA3015778.1
---IR-RIFSGEN-DIIVTDPGIPTLKSSLIDG--KD-GVIRIYGRGGVGKTALAHKLYTHPEIQSLFLIRSAVEIGPEF-VVKVLKSILEQLPGGR-QPDIETVAEHFKEYGKDVRCLLVLDDIRSLDD--WNLLRRIFPQ-KGSKLMLTTRSLDVAFSAYE-DE----PWGLSSSDSLALFHKTTF-SRD----PY-LD----QVLKYCRGLPSAIVAVREVLAKKS-TSDEWGRVLEDIKITKRGLPVEQI--QKISDLFFDDLPYHLKPCFLYLGLFPKGWKIEVEHLYLQWMAEGMI--SKNET-MDLAARYLTYLKQREIVELEEET-PPRYKTCQVLEHVQDLFLRKG-EEYFFKV----RR-
>CAA3015779.1
---IR-RIFSGEN-DIIVTDPGIPTLKSSLIDG--KD-GVIRIYGRGGVGKTALAHKLYTHPEIQSLFLIRSAVEIGPEF-VVKVLKSILEQLPGGR-QPDIETVAEHFKEYGKDVRCLLVLDDIRSLDD--WNLLRRIFPQ-KGSKLMLTTRSLDVAFSAYE-DE----PWGLSSSDSLALFHKTTF-SRD----PY-LD----QVLKYCRGLPSAIVAVREVLAKKS-TSDEWGRVLEDIKITKRGLPVEQI--QKISDLFFDDLPYHLKPCFLYLGLFPKGWKIEVEHLYLQWMAEGMI--SKNET-MDLAARYLTYLKQREIVELEEET-PPRYKTCQVLEHVQDLFLRKG-EEYFFKV----RR-
>CAA3015783.1
---NQ-QNPVGGE-HIVGRDDELETVTSFLIDD--SH-RVISIYGAAGIGKTALARELFRDPAIVDYYNIRVWIEMSLDI-SLEVLRKLVEQISKQV-HLNIGESADFVRKSLKDKIYLVVLNDIWPLEG--FNYLLSVLPR-NGSKLMITTRLREVATYVAG-DR-----KNLSTSKSSELFWKTAY-FGD----PQ-MKQIGEEILEVCKGLPLPIVTIGRVLAGRH-ASSEWENMLQNSKSMIRGLPVDQI--EQISAKIFEDLPYHLKQCFLYLGLFPKGCKIEVEHLYFLWMSEGMI--SNNET-MDLAERYLSDLVHRKLVEV--ET-SSRYKSCRVYEDMQEHCLLKG-GEYFFKV----RR-
>CAA3015840.1
---GE---PFHG---LIT-----EDIIKALED---KDISIVGICGLPGVGKTTMAKEVMTQV-KGGLF---AMVVVSKDI-RIQ--LGLIDE------KTNEIARAARLTERLNKKRILVILDDVWTDIN--LETLS---LP-EGLKILLTSRFEYVCKGMGAQ-------GVLPREEAFALFQ---EINGD----Q--LA-IAKQVAEECKGLPLALEVVGKTLI--NSKLHEWRNALNQLQN------QDDR-VYSSIELSYNNL--EHRSLLLLCSLFPEDESIPIESLVRYARGLELF--K--ET-RDWTRTVSDNLKSCHLLLS-GY--D----EVKLHDVIIDFCLSIACKGTY--MESY-GA-
>CAA3016629.1
VGSIR---P--QS-TMVGLDDVLVEIKDRLVGSS-SQLEVVSIVGMGGIGKTTLAHKVYIDKYTEYHFDIRAWLTVSQEY-SVRILLGLLDSMNIKI-KEI-DQLGELLYKSLKGRRYLFVMDDVWDVEA--WNNVKIYFPK-TGSRILLTTRLENVANYINSG---SP-LRFLNDKESWNLFCQKVFG-EC-CC-PLELE-IGKKIAQNCRGLPLAVVVIGGLLSKATRTPRYWSSIAKNLSS-ITSND-EQC--SKILSLSYKHLPHHLKGCFLYMGIFPEDFDIKVNVLTKLWVAEGIL--KS-KT-EDVGEEYFLDLVHRSLILV-QRS-NGKIKTCRIHDLLRDLCVKEAQKEKFFH-TDK-RR-
>CAA3017376.1
GRLERL-----PTTSLVGREEDKEKIIEILFDSNDNSISVIPIVGMGGVGKTTLVQLVYNDERLKDKFDLKAWACVSDDF----VTKAILEAVSSGGRSENFDKLQVELKENLSNKKFLVVLDDIWNENYGDWDILRRPF-K-PGSKIIITTRQEGVAKVMSK----IP-ANLLSEADALSLLAQHAFGSKT----CPGLE-IGKSMVRRCKYLPLAVKALGGLLRM-AVGPKEWEEVLKSEIWMA--EE-KSE-ILPVLKLSYFYLP-QLKRCFAYCALFPKDYEFEKFHLVHFWMAEGLVQ-ED-ML-EEVGSHYFNELLARSF--F-QKA-S----RFVMHDLFNDLAMSVAGDK-CLRMENLPVRH
>CAA3017379.1
VSSSQ-H-P-VEE-MIVGFEDMTTQIAREILGGK-RHCQIISIVGMGGLGKTSLAKKVYNDSNVRNYFDMLSWCVVSQTY-RKSLLIDILSSGTNL--MED-EELAERLYKNLKGRRYLVVIDDLWDKEA--WDDLKRLFPE-NGSRVLFTSRQKNVALEISQ--------PFMSPGESWNLLEKNLF-KND-RC-PQELD-IGKQIARNCHGLPLSIVTIAGVLSKMEKKE--WQHVAKSLSSYI-SQKADDY--LPTLKLSYMHLPNHLKPCFLYLSAFQEDEEISVKKLLLLWIAEGFI--GH-KS-EDVAEEYLVELIDRSLLQV-ATS-NNGVKACTLHDLVLDMCSKMAENERFL---------
>CAA3017380.1
VSSSQ-H-P-VEE-MIVGFEDMTTQIAREILGGK-RHCQIISIVGMGGLGKTSLAKKVYNDSNVRNYFDMLSWCVVSQTY-RKSLLIDILSSGTNL--MED-EELAERLYKNLKGRRYLVVIDDLWDKEA--WDDLKRLFPE-NGSRVLFTSRQKNVALEISQ--------PFMSPGESWNLLEKNLF-KND-RC-PQELD-IGKQIARNCHGLPLSIVTIAGVLSKMEKKE--WQHVAKSLSSYI-SQKADDY--LPTLKLSYMHLPNHLKPCFLYLSAFQEDEEISVKKLLLLWIAEGFI--GH-KS-EDVAEEYLVELIDRSLLQV-ATS-NNGVKACTLHDLVLDMCSKMAENERFL---------
>CAA3017706.1
---RR----APES-IFVGRKDTLQEVKEKLRS-SDLDCKMICIVGDAGVGKTTAGKNIYK--EMKNEFTSSALVYVSNE-----LLLEILEK---------EENLEANLCSLLNEKRCLIFLDDIWKNET--WDELKNVIPR-NCSRIIITSRYTHVGRYIGGE---SS-LKLLDQEKSWELFSESMNSSLE----PPELD-IAKKIVKRCGGLPLAIVVAVGLLRQRRRNKHAWNEVLDILST----SSENNC--SKILSLSYKDLPHDLRPLFLYFGLFPEDEEIVVFDLAKAWLAEKLI--RN-RNPDEIAAAKLEMLSDRNLIQV-SKL-DGRVIRCRIHDLLHVFCIEMAEENNFFCT----RR-
>CAA3017707.1
---RR----APES-IFVGRKDTLQEVKEKLRS-SDLDCKMICIVGDAGVGKTTAGKNIYK--EMKNEFTSSALVYVSNE-----LLLEILEK---------EENLEANLCSLLNEKRCLIFLDDIWKNET--WDELKNVIPR-NCSRIIITSRYTHVGRYIGGE---SS-LKLLDQEKSWELFSESMNSSLE----PPELD-IAKKIVKRCGGLPLAIVVAVGLLRQRRRNKHAWNEVLDILST----SSENNC--SKILSLSYKDLPHDLRPLFLYFGLFPEDEEIVVFDLAKAWLAEKLI--RN-RNPDEIAAAKLEMLSDRNLIQV-SKL-DGRVIRCRIHDLLHVFCIEMAEENNFFCT----RR-
>CAA3017708.1
---RR----APES-IFVGRKDTLQEVKEKLRS-SDLDCKMICIVGDAGVGKTTAGKNIYK--EMKNEFTSSALVYVSNE-----LLLEILEK---------EENLEANLCSLLNEKRCLIFLDDIWKNET--WDELKNVIPR-NCSRIIITSRYTHVGRYIGGE---SS-LKLLDQEKSWELFSESMNSSLE----PPELD-IAKKIVKRCGGLPLAIVVAVGLLRQRRRNKHAWNEVLDILST----SSENNC--SKILSLSYKDLPHDLRPLFLYFGLFPEDEEIVVFDLAKAWLAEKLI--RN-RNPDEIAAAKLEMLSDRNLIQV-SKL-DGRVIRCRIHDLLHVFCIEMAEENNFFCT----RR-
>CAA3018058.1
NGRSNFSVP-----GVVGLDAQLQELKGMLLK---DGVPIVVLSAPGGCGKTTMAKLLCNDDEIKGIYGNNIFFTVSRA--NLQLMQKVFQ-------QSD-EDAIYQLEQLFVGQPILLVLDDMWSGSESLIDQFL---P--HGYKILVTSRFVF--------------PNMLNHQDA-TLFHHHAFK----IC---TVKHLVEEVVRGCSGSPLALTVVGRSLYR---QPQVWISTVQNWSQSIDTNMV----LLSRLKTSLDAL--VLKNCFLDLGLFPEDQRIPVAALKDMWV-------E-----YNLDEGGLHELSNRNLTLV-RK--DADCKFVMQHDLLRELAVHQSSQGS--------GRE
>CAA3018557.1
-GKKP---PVEED-HVVGFDDDAKYIINLLTGES-EDLEILSIVGMPGIGKTTLAKMIFCDPIIEFEFYRRAWVYCSQDC-NRKVFLAILDQIT----MTE-ENLAQKISGSLEKDKYLIVLDDVWKSYD--WYNLRVAFPK-KKSRILLTSRYTSLGRIANRK---LK-PRFLDVDESWKLLQRKAL-GLE-EC-PRELK-LGKQIAAECHGLPLALVVIGGILLEKGTERYIWEDVSKNVKKYMDEMDPGKR--ISFISWSFNHLPYHLKACFMYFGMLPEDHRVSAKKLIRLWIAEGFL--QE-IK-ENIAEDYLEDLVNRNLVMV-EKS-SGKIKTCYVHDVIHEFCKKKAIDENFHHEKMY-RR-
>CAA3018713.1
LQEKR---PCEED---VGLAEDIKAVEAQLIYGE-SRLSVISIIGMAGIGKTTLTKKVYLSSDIKMHFDCCAWVFVSQEY-RAKILNELGKNLLGLR-RNS-QDLLKTLSVFLEDKRYLIVLDDIWKTEV--MNDLKEAFPN-NGSRVLLTTRFKEVALYADPK---CP-PSLLKDEDSWKLFSRKVCVRIDASL-PP--E-LGKQIVKTCGGLPLAIVVLGGLLSRKDATFIEWQKVLQSVHWQL-RQDPAQC--TEILALSYNDLPYYLKPCFLYFSLFPEDFEISARRLILLWVAEGFV--QQ-EP-EDIAEDYLEELIGRNMILA-GKS-DGRIRTCRMHDLLREFSISKAKEDHFLEV----RR-
>CAA3018757.1
----------VEE-MIVGFEDRTEEIARKLLGGP-TYRQVISIVGMGGIGKTTLAKKIYNNSSVRYYFDWISWCVVSQTY-KKKLLVDILSSANNL--WKK-RALAEHLYKNLRGKRYLIVMEDLWDKKA--WDDLQRSFPE-NGSRVLLTSRLRNVAEEISK--------QSLSP-----------------------------------------VVTVAGVLSNMEKKESLWQQVAERLSSYI-SQNADDY--IPSLKLSYTHLPNHLKPCFLYLSAFHKGEEIPVRKLLLLWIADGFI--EH-EI-EDEAEEYLTELINRSLLQV-SVS-DNGVKACIVHDLVLDMCWKTAEEENFL--KHF-HG-
>CAA3018878.1
---SE----FSEEKFVWGFKENLEKVRMSLLG---NEVSSIGIYGMGGVGKTTLAQCIYNELKNETSF---FWFTVSQDP-KLQ--LNLLSG------EDDKHKRAAKLGWALRKKRFVLILDDVWTPFL--LQRI----P--HGFKMIVISRSLEVCRNMECQ-------EVLSNEEAWKLFMNKLS--NR----PPKVE-IAREVVKKCAGLPLAIITMAGSLRG-VIDIYDWRDALEDLKE-VGQDVMEDE-VFPILLCSFNRL--MLKRCFLYCSLYPEDHGILRHELISNFISEGLM--E--RS-LDQGHKILNKLENVCLLER-CE--QE--LGVKMHDLIRDVALKI-TKDDY--MEGL-VK-
>CAA3018888.1
---SE----ISEEKFVWGFKENFQTIWTCLLD---NEVFRIGVYGMGGVGKTTLAQCIYNKLKNETSF---LWIVVSQDH-KLQ--LNLLSH------EDDEHKRAAKLAWALRKKRFVLMLDDVWTPFS--LQKI----P--YGSKMIVISRSLEVCRKMKCQ-------EVLSDEEAWNLFMNKLS--KR----PPKVE-IAREVVKRCAGLPLAIITMAGSLRG-VVDIHDWRDALEELKE-VG---------------------------------------------------------------------------------------------------------------------------
>CAA3019334.1
IG-DR--EAVEEEGTLAGMELGKRKLKEMLMA---KDDTVIGIHGIGGSGKTTLAREICKDDQIKGHFNNRIFFTVSQS--SVEQLAKIWEMISGNTMQYD-IEI----------SRTLLILDD------------------------------------------------------------------------------------------------------------------------------------------------------------------------------------------------------------------------------------------------------
>CAA3020071.1
---AR-------NIPV-GISNKCKYVRNLLEE-SC---SVILIVGLSGIGKSSLARQVAS--NLPSRF-------VDGA----------L-----------------------FGQ----------------W---R---PACHG----------DA-------------E--------Y----------------KR----LARK---FCKFLVQ----IG------------WKKIKD------------------------------------YCG------------CVCFKLQEALVG-K--RL--------LDDVWEQDI-----------VEFAKLYD-------------------------
>CAA3020109.1
--PSR---S--QT-NMVGLTEDLMQIKHRLCNQI-SARQTVPIVGMGGIGKTTLAMNVYNDPIIADHFYICAWVTISQQY-RITILLNLLDDIGVLT-EGD-EQLKERIYKSLKWQRYLIVMDDVWSTNA--WSDLQMLFPN-NGSRILLTTRLTHVADCASST---NP-HRFLTEEESWNLLCQNIFR-EE-NC-PPELD-VGRNISKNCQGLPLLIVVVAGLLAKENKSLDYWEYFAVNLSS-IAEKN-DHC--LEILTLSYNNLPPHLKPCFLYMGVFPENYEISVSKLIKLWVAEDFV--Y-------VAENHLMKLIGRNLILV-GQSVNGKIKTCRMHDLFRELCVRIAYEDNFLY-SFK-RR-
>CAA3020110.1
--PSR---S--QT-NMVGLTEDLMQIKHRLCNQI-SARQTVPIVGMGGIGKTTLAMNVYNDPIIADHFYICAWVTISQQY-RITILLNLLDDIGVLT-EGD-EQLKERIYKSLKWQRYLIVMDDVWSTNA--WSDLQMLFPN-NGSRILLTTRLTHVADCASST---NP-HRFLTEEESWNLLCQNIFR-EE-NC-PPELD-VGRNISKNCQGLPLLIVVVAGLLAKENKSLDYWEYFAVNLSS-IAEKN-DHC--LEILTLSYNNLPPHLKPCFLYMGVFPENYEISVSKLIKLWVAEDFV--Y-------VAENHLMKLIGRNLILV-GQSVNGKIKTCRMHDLFRELCVRIAYEDNFLY-SFK-RR-
>CAA3020111.1
--ASR---S--QT-KMVGFAEDLMQIKDRLCNQQ-STRQTIPIVGMGGIGKTTLAMNVYSDPFIAHHFHVCAWVTISQRY-RIRILLILLDDIGVLT-ESD-EQLKERTYRSLKGQRYLIVMDDVWSIDA--WNDIQMLFPN-NGSRILLTTRLTDVADYGSST---NH-HGFLTEEESWNLFCQKVYG-EA-NL-PPELN-VGRNISKNCQGLPLLIVVIARLLAMENKSLDYWENVALNLSS-IAGKK-DHC--SEKLTLSYTDLPAYLKPCFLYMGVFPENYEIPVSRLVKLWVAEGFA--D-------EAEGYLTDLIGRNLILV-GQSSNGKIKTCKMHDLLRELSVRIAQEENFLY-SFK-RR-
>CAA3020236.1
---------LNH---FLT-----KKIKEALKD---KDISIIGICGMPGVGKTTMAKEIVNEVKDEKLF---AFAVVSNDS-KIQ--LGLIEE------KTN-TVRAGRLCQRVDGKSILVTLDDVWNEID--LGTIS---PH-KGLKIMFTTRIEETCSKMKAQ-------EVLDEKEGWQLFKDMSG-DDE----DDELS-MAQKVADECRGLPLALVVVGKALES-NKATYKWSDALLQLQ-ATNLDGMDDI-VY------------------------------------------------------------------------------------------RD---------------------
>CAA3020504.1
QVLSQ-F-P-FGN-TIVGFEKVETKIVRQLVRGS-DQLQIISIFGMPGIGKTTLANKLYNDPFVVDHFDKRSWGVVSQTY-NKKLLIEILCSTSHS--MEE-ESLTLKLYQSLKGLRYLIVIDDIWDINV--WNDLERYFPG-VGSRILFTTRNKEVGSKASPR-------PLLSEAESWELLQQKVF-KDE-NC-PQELD-IGKQIAINCHGLPLAVVIIAAVLSNMEKKEHLWQKVERNLSSHL-SDNENKF--MQALELSYKHLPNHLKLCFLYFGTYEEDEEIPIQDLISLWVAEGFI--KQ-KC-EDVALKYLMELIDRSLIIV-HES-NGEVKSCKIHDLLREMCSRIGEKMNFLKLEQF-HC-
>CAA3020581.1
DQNTNLSR---ETTSFVGRDDDKERIVHELIGSTE--LSVIPIVGMGGLGKTTLAQLVYDDERVKQVFDMRKWVYVPKHF----MIKRIIELSTDA-----LQDLKDLLQEKLMGKRLFIVLDDVWNIESLGWDQLRNLL-D-VGSKVIVTTQDENIAKMITSM---PY-IELLTEKATWDVFKRWACRSGE----QEIIE-IEKLVVEKCKGLPLAAKALGMALS--TKEVDEWLSLLKGRVWET--GQGEHY-VTRVIRFSFDQLP-YMKRCFLYSAVHGKQS-FSKDDLIHQWMAQDMIP-VD-Q--EDKGNQIVNELSARCF--F-HND------FCDMHNSIYELARSALGLK--FSEENIPTRY
>CAA3020745.1
GLPKRL-----QMTSLVGREEDKEKIIEMLLGSSGSPISVIPVVGMGGVGKTTLVQLVYNDGRVNDKFDLKAWACVSDEF----VTKIILEAVLGV-RYEDFNMLQVKLKENLLNKRFLIVLDDVWNENYGDWDILRRPF-K-LGSKIIVTSRHQRVAKIMSP----IS-ATVLSDDNALSLLAHHALGTKN----RQDVE-IGESLVKRCKNLPLAVKAVGGILRT-RANPKDWEDVFNNDIWIN--GE-NSE-ILPSLKLSYQYLP-QLKRCFAYCAIFPKDYEFDKSELLYLWMAEGFLH-HE-RS-EELGIDYFDELLARSF--F-QQS-S----CFVMHDLLNDLAISVAGDK-CLMLENLQVRH
>CAA3021136.1
QVQPQ-A---LED-DFVGFQDEKIKIADQLTSGP-LKQQIISIVGMPGLGKTTLAKKLFNDPSIVHHFDICAWCVVSQTY-KKKVLIDILASARNH--MEE-ENLAEELYKKLKGMRYLIVMDDVWDTEP--WDDLKRYFPE-TGSRILFTSRNKELGFND----------PFLSDAECWELLRWKVF-QTE-RC-PPELE-IGKHIAAKCRGLPLSVITISSILANIQKKESSWGKIAGHLNEHI-FDSTNNC--IDILKLSYQHLPAHLKPCFLYFGAFKEDEVIPVRKLISLWVAEGFI--NH-GS-EDVAHNYLMDLINRGLVLV-AKS-NGGVKTCMIHDLLHETCLRIAEEVNFMGGKMQRPR-
>CAA3021149.1
---PG----VDERLLLPGFEQNFNDIWTSLMD---ANVVSIGIYGMGGVGKTTLARHVHDKL-KES-----YWVTVSQEY-KLQ--LNLIAR------ENDEGKRAAKLFQEFKMERFVLILDDVWERID--AEKI----PM-DGSKLVITSRSEDVCHRMCCK-------NTLSEQEALDLFLKTLD---E----SLEVE-ICKKMVNRCGGLPLAIITLAGSMRG-VIDIHEWKDASEGLKE-LGRADMKDE-VLPILLYSYHRL--RLKSCFLNCSLYPEDFRISREELIEHFMSEELM--E--LS-FNQGHAILNQLVRACLLET-DS-----GR-LKMHDLIREMAIGI-TKDNY--MEDL-DK-
>CAA3021559.1
GLPKRL-----QMTSLVGREEDKEKIIEMLLGSSGSPISVIPVVGMGGVGKTTLVQLVYNDGRVNDKFDLKAWACVSDEF----VTKIILEAVLGV-RYEDFNMLQVKLKENLLNKRFLIVLDDVWNENYGDWDILRRPF-K-LGSKIIVTSRHQRVAKIMSP----IS-ATVLSDDNALSLLDHHALGTKN----RQDVE-IGESLVKRCKNLPLAVKAVGGILRT-RANPKDWEDVFNNDIWIN--GE-NSE-ILPSLKLSYQYLP-QLKRCFAYCAIFPKDYEFDKSELLYLWMAEGFLH-HE-RS-EELGSDYFDELLARSF--F-QQS-S----CFVMHDLLNDLAISVAGDK-CLMLENLQVRH
>CAA3021646.1
---ER---PLTH---FLI-----KKIKEALED---EDISIIGICGMPGVGKTTMAKEIVNEVKDEKLF---AFVVISNNK-KIQ--LGLIKE------KADESVRAGRLRQRLN-KSILVVLDDVWEEID--LGTIS---PR-KGLKIMFTTRIEETCGKMEAQ-------KVLDEKEGWQLFKDTSG-DDE----DDELS-VAKKVAKECRGLPLALVVVGKALKS-NKATYKWRDALLQLQ-VTNLDGMENI-VYKSIRLTYNYL--EERDLLLLCSLFAEDESIPIENLVRYARGLELF--Q--ET-QDRAKTVADKLKGCYLLQL-GE--D----EVKLHDVIRDFCLKMATKDKY--LNSC-GA-
>CAA3021972.1
LVESE-S-P-LEE-IVVGFDNVTIKVTEQLVGGT-GQLQIISIFGMPGLGKTTLANKLYNHHYVLYHFYKRAWCAVSQIY-NKKLLIEILSSMSDS--KEE-ESLVEDLYKNLKGRRYLIVIDDIWAINA--WNDLKRCFPG-IGSRILL-----------------------------------------------------------------------------LEIKK---------------------------------------------------------------WV-------------------------------------------------------------------------
>CAA3021976.1
LVESE-S-P-LED-VVVGFDNVQTEIVEQLVRGT-DKRQIISIFGMPGLGKTTLATKLYNHHHVLYRFHNRAWCTVSQIY-NKKVLIEILSSMSNS--KKE-ESLVEDLYKNLKGRRYLIVVDDIWDIDV--WNDLKRCFPS-IGSRILFTTRIKEVGSKASPC-------PFLSEVECWGILQKRVF-QDE-NC-PKKLD-IGKQIAKNCRGLPLAVVVIAGILANMEKKKQLWENVARNLSSYI-SEIPEKC--IQILQLSYNHLPLHLKPCFLHFGAFREDMEIPVRRLISLWVAEGFI--KH-KN-EDVAREYLMELIDRSLVLV-AEY-DGGVKTCKIHDLLREMCLKIAEENNFLKFQQH-HC-
>CAA3022067.1
---RM-RYSVIEE-DFVGLQGDIKMLVAHLIDEH-KD-RVISIYGMGGLGKTTIARKVYGNRDVRRHFDGFAWNCVSQRW-DKKILQGILIKIPENR-MRD-EELVRKLHDVQLKKKCLVVLDDIWSIQA--WDSLKSAFPG-AGSKILLTTRNREVASFV---------PRVLSNEESWELLRKKAF--------P-EM-ILGKDMLARCCGLPLAILVLGGLLVTKH-SVREWQTVNENINWLARGRGHGKQ--VTVLSFSYHDLPYQFKQCFLFLANFPEEFEIEAEKLYQFWVAEGII--SEEET-MDVAERYLAELAERCMVQV--NT-AG-FKNCRLHDLMRDLCLSKAKDENFANV----RR-
>CAA3022719.1
---TR-QFSSREN-HIVGMNEEVEALKTVLLDE--KD-RVICICGVGGLGKTALAHKLYSDPYVQNHFNIRSAVEIGRPF-AVRVLESILEKLSEGV-HPDDKTLAEHVNKYAENKRYLMVLDDIRSPDD--WNFLRRIFPQ-KGRKLMLTTQSSDIAFSVYL-DG-----SPLSDSDSFELFQKTAL-LED----PD-WEDLSKKVLNLCSGLPSAIVAVSKVLAAKR-TLNEWKMVLRDIQLNDRHLPVEQI--QKISDLIFDDLPYHLKLCFLYLGLSPKGWKIEVENLYLQWKAEGMI--SNNET-MDLAERYLSDLVQKKMVEV--QT-TSRYKSCWVHEDMQDHCLMKG-EEYFFKV----SR-
>CAA3022789.1
-AKEK---PVEED-NVVGFEDEAKTVTNLLMGGP-EELEVISIIGMPGLGKTTLAKMIYRDPKIEYEFYNRAWVYVSQEY-NRKVFLNIWSHFA----MND-EKIAKELREFLEKGKYLIVMDDVWTEDA--WNDLKIAFPK-KRSKILLTSRIRRVAVHANPN---RE-PRFLNSDESWILLQRKAL-GAE-EC-PKELQ-PGRLIARECGGLPLALVVIGGILLEKGTESYWWEKVAQSVDAYI-AMDQEKR--MDFITLSFNHLPYYLRACFLYFGMFPEDCQIPVWKLVRLWIAEGFI--Q--MS-EDIAEEYLDDLVNRNLVMV-GES-NGKVKTCHVHDMLHVFCKNQAAEENFFQEESY-RR-
>CAA3022791.1
STIER---PVEEE-NVVGFQDEAEEIIKLLTTGS-EDLEVISIIGMAGLGKTTLAKKVYCDSTIEYEFYSRAWVYVSQEC-NIKVFLNILCKLS----MSV-ENLANKLRGILEKEKYLIVMDDVWNDDV--WRDLKMAFPK-NRSRILLTSRILSVGQHANPN---RD-PRFLTEEESWTLLQKKAL-GSK-QC-PEELE-HGQIIAKQCLGLPLAIVVIGGILLERGTEIHWWEKVKGRVNAYL-ALDRERR--MDFIALSFNNLPHHLRACFLYFGMFPEDFQIPMSKLVRLWIAEGLI--E--LN-EDIAEEYLEDLVNRNLVMV-GKS-DGKVKICHVHDMIHDFCKEEAAKQNFFHEKKY-RR-
>CAA3023260.1
---PS----VDERLLLPVFEQNFNDIWTSLMD---ANVVSIGIYGMGGVGKTTLARHVHDKL-KESTF---YWVTVSQEY-KLQ--LNPMTC------ENDKGKMAAKLFQEFKKKRFVLILDDVWERID--AEEI----PM-DGSKLVITSRLEKVCHRMCCK-------NTLSEQEALDLFLKTLD---E----SLEVE-ICKKMVKRCGGLPLAIITLARSMMG-VNDIHEWRDASERLKE-TKEDEMEIR-VLRILSYSYQRL--RLQHCFLYCSLYPEDFRIMRKELIGNFISEELM--D--LS-VNQGHAILNQLERACLLES-DS-----GG-LKMHDLIREMAIGI-AKDNY--MEDL-DK-
>CAA3023261.1
---PG----VNEQLSLPGFQQNFDDIWTSLMD---ANVVSIGIYGMGGVGKTTLAMRVHDKLLNEPTF---YWVTVSQEY-KLQ--LKLFSC------GSDEKKRAAQLFQEFKKKRFVLILDDVWKRID--AEKI----PM-DGSKLVITSRSEEVCHLMCCK-------NTLSEQKALDLFLKTLD---E----SLEVE-ICKKMVNRCGGLPLALITLAASMRG-VIDIHEWNDALEGLKE-LGRADMKDE-VLPILSYSYHRL--RLKGCFLYCSLYPEDFPFSRVELIGHFILEELM--E--LS-VNQGHAILNQLMRACLLES-NS-----GT-LKMHDLVREMAIVI-TKDNY--MEDL-DK-
>CAA3023296.1
GHNERI-----ESTSLVGRRIDKENLIQNLLSGG--GVHIVSIVGTGGVGKTTLAQLAFNDPKVEKHFQLRKWISVSDPF----IAKSVLEAVGEN-FTSDRDTLLQSVKKSISEKKFLIVLDDVWTEDRRKWEPLKNSL-A-PGSRILVTTRSDRVVRVIGT----DT-RGQLSDEDCWSLLSKIAFVGRT----CEKLD-IGRKIALNCKGLPLAAKAMGSLLCL-KDTVGEWLNVLESPLWQL--EEAMVE-LFPHLYLSYNDLS-VHKCCFSSCVIYPKDSVIHLDELIRIWMAHGYLG-SV-DR-RRMGLEFFKNLEMRSF--F-QEE-Y----SCKMHDIMHDFVTYLSKDEYSLILITN----
>CAA3023464.1
GYA--LNVP-PETDSKLGRQNDESEIVQKITKDAV--ISVLPIVGMGGLGKTTLARSVFNHPSTQSHFDETIWVCISKNF----IFKRILE-CLED-TGDNREAIVKKLGKKLGGKKYLLVLDDIWNENRQLWDDF-KNT-K-KGNVIMVTTRDLKVASILKTY---RD-PELLKDDQCWSIIKARAFGDA-----PERFK-VGYEIACKCGGLPLAANMVGGALQ--GKEVAEWISVLGIGLSNL--EANQNI-VFQVLKLSFDRLSSLLKKCFAYCSIFPEDSQIEREDLIQLWMAEGFLM-DN-N--ETLGNRCFNNLLQNSF--L-QEE-YGNIVHCKMHDLVRELACSVSKSESF-NADVIPVRY
>CAA3023465.1
NFA--PSLPAPETDSIVGRQNNESDIVQQITNDAV--ISVLPIVGMGGLGKTTLARSVFNHQSTESHFDERIWVCISKNF----IFKRILE-CLED-TVDNREAIVKNLGKKLGGKKYLLVLDDIWNENRQFWDDF-KNT-N-RGNVIMVTTRDLKVASIVKTY---RD-PELLKDDECWSIIKARTFGDA-----PKQFK-VGYEIACKCRGLPLAANMVGGTLQ--GKEVDEWISILEIGLSKL--EANQNS-VMQVLKVSFDRLSSSLKKCFAYCSIFAEDSRIEREDLIQLWMAEGFLL-DS-N--ETLGNRHFNILLQNSF--L-QEE-YGNVMYCKMHDLVHDLACLVSNSGSF-NADDIPVRY
>CAA3023593.1
---IR-RIFSGEN-DIVVKDPRLQTLKSSLLDG--KD-RVIRIYGRGGIGKTALAHRLYSSPTVQSRFDICSVVEIGPEF-AVRVLESILVQLPEGR-QPNLEAVAEHFKEYGKNIRYLFVLDDIRSLDD--WNLLRRIFPQ-KGSKLMLTTRLADVAFSVDE-DE----PRRLSPFDSFQLFQK-TF-SRD----PY-LNNIKRQVLKCCMGLPSAIVAVGEVLAKRR-TSHEWEMVLRDIKLIDRGQPVEQI--QKISDLIFDDLPYHLKPCFLYLGLFPKGSKIEVEHLYLQWMAEGMI--SENET-MDLAERYLSDLVQRKIVEVEEEI-PSRYKSCQIHEHVKDHCLQKG-EEYFFKV----RG-
>CAA3023602.1
---NR-QISSREN-HIVGMDEQITALQSVLLDG--KE-GVTCIYGSGGIGKTTLALKLYGNPFVQNHFYICARVEIGQNF-KLRVLRSILEQIPQGK-ESNLETVAEYFNKYAKGMRYLFILDDIRSLDD--WKFLHRIFPQ-NGSKLLLTTRLSEVALSADG--------QPLGSSDSLELFQKAAF-LGD----PD--D-IAREVLDLCFGIPSAIVAVREVLAAKR-TLSEWEMVLLDIKLISRDLPVEQI--QKISALSFDDLPYDLKPCFLYLGLFPKGSKIEVEHLYLLWMAERTI--STNET-MDLAERCLSVLVQKQMVEV--ET-PTRYKSCSVHKNMQDHCLLKG-KEYFFKV----RR-
>CAA3023715.1
GHNKPF-----ESASFVGRDIDKEHLIQKLLFGI--GVEIVSLVGTERVGKTTLAQLAFNDPEVNQHFQLKIWICVSDPF----IAKSVLEAAEKQ-HFAN----------------------DMWNVDDMKWEPLKNSL-A-PGSRILTTTRSDEVVRVIGK----NI-RGLLSPDDYWSLLSRIAFFGRS----RKELG-IGREISTKCKGLPLAAKIMGSLLRL-KDIVIQWRNVLESPLWQL--KVVEDK-LFLHLYLSYNDLS-ECKCCFSSCIIYPKDTLIHLDELIMLWIAHGYLG-SV-DS-QVMGLEFFKNLVMQSF--L-QEK-Y----SCKMHDIMHDFVTHLSQDNYCLILITN----
>CAA3023866.1
---SA----MVPKALPLGAKRILLRTWEFLMD---ENIGIIGIYGMGGVGKTSIVKEINNQLLSKIAL---IWVTASKDQ-KLQ--IGLFGD------EDGEHKRAGKLYEAFRR---------------------N---PL-NGCKLLITTRSSNVCRCMETV-------RVLSMEEGWDLFKQKVG--VL----SPRID-LAKDIVKECAGLPLALITVGRALRK-ENSIRQWQTALSELKN-ANIEGVDNQ-VFARLRFSYDRL--MTRSCFLYCALYPEDHIIEVGELIKYWLWEGLL--G--GS-MRLGKIIVYELKSACMIEG-VY-----NEYVKMHDVVRDMVIAL-TRANF--MPEL-ER-
>CAA3024079.1
GGKSDLV--ADTEPTLIG-SQKRPKYKKSRSGKS----SIVCINGSPGIGKTELA-------EFAYRYSHRLWV-ETR-Y-FRQILIGLLDA------FDEESEAFKRIKREL---RYLLIIDNLETERE-WWEGK-DLIPR-GGTHVIITTRLPRV-------------PQPLPFSDA-ILIR-----KKE----PAELE-TLGKFNEKLGSSSFGLWVIGSLLCE--ATPSAFEAVNN-VQYATFIADQQFHFLMKVLSFVLQQTTNLLASKML---------------QVGAWFAPAPIPS----S-LATAANY---------IPSRNKT---KLKFCCSSGCLANQPWKS-EEDSLVKL----NKQ
>CAA3024464.1
---PS----VNEPLSLRGFQQNLDDVWTSLMD---DGILSIGIYGMGGVGKTTLAMRVHDKLLNEPTF---YWVTVSQED-KLQ--LKLFSC------GSDEKKKAAQLFQEFKRGRFVLILDDVWKRID--VEKI----PR-DGCKLVVTSRSEEICLYMCCK-------NTLSKQEALDLFLKTLD---E----SLEVE-ICKNMVNKCGGLPLALITLAGSMRG-VNDIHEWRDASERLKE-MRQAGMEIE-VFPILLYSYQRL--RLQHCFLYCSLYPEDFRISREELIGHFVLEELM--E--LN-VDQGHAILNQLVRACLLES-DS-----GK-LKMHDLVREMAIGI-TKDKY--MEDL-DK-
>CAA3024465.1
---PS----VDEQLLLPGFQQNLNDIWTSLMD---VSVASIGIYGMGGVGKTTLAKCVHDKLFKESTF---YWVTVSQEC-NLQ--LKIFTC------ENDEGKRAAQLFQAFKKERFVLILDDVWKQID--TCKI----PM-EGSKLVITSRSEEVFIRMRCQ-------NTLSEQEALNLFWKTLD---E----SSEVG-ICKKMVKGCGGLPLALITLAGSMRG-VNGIHEWRDASERLKE-MKEEDMEIE-VLPILLYSYQRL--RLQRCFLYCSLYPEDHLISRDVLIGNFISEELM--E--LS-VDQGHAILNQLVRACLLES-DS-----GK-LKMHDLIREMAIGI-TKDNY--LEDL-DK-
>CAA3024466.1
---PS----VDERLLLPGFQQNFDDIWTSLMD---ANVVSIGIYGMGGVGKTTLARHVHDKL-KES-----YWVTVSQEY-KLQ--LNPITC------ENDEGKMAAKLFQEFKKKRFVLILDDVWERID--AEKI----PM-DGSKLVITSRLEKVCHRMCCK-------NTLSKQEALDLFLKTLD---E----SLEV--ICKKMVKRCGGLPLAIITLAGSMTG-VIDIHEWKDASEGLKK-LGRADMKDE-VLPILLYSYHRL--RLKSCFLNCSLYPEDFRISREELIQHFMLEELM--E--LS-FNQGHAILNQLVRACLLET-DS-----GR-LKMHDLIREMAIGI-TKDNY--MEDL-DK-
>CAA3024469.1
---PS----VDEQLLLPGFQQNLNDIWTSLMD---VSVASIAIYGMGGVGKTTLAMRAHDRLLKEPTF---YWVTVSQEY-KLQ--LKLFSC------GSDEKKRAAQLFQAFKKERFVLILDDVWKQID--TCKI----PM-EGSKLVITSRSEEVCNRMRCQ-------NTLSEQEALNLFWKTFD---E----SSEVG-ICKKMVKGCGGLPLALITLAGSMRG-VNDIHEWRDASERLKE-MKQEDMEIE-VLPILLYSYQRL--RLQRCFLYCSLYPEDHLISRDVLIGNFISEELM--E--LS-VDQGHAILNQLVRACLLES-ES-----GK-LKMHDLIREMAIGI-TKDNY--MEDL-DK-
>CAA3024496.1
TGQSR---L--KS-AMVGFSDDMIQIVDRLTGYP-PSLEVIPIIGMGGIGKTTLARNVYNDPRTKGHFHICAWVSISQEC-RERVWLSLLDSMEQLS-EKNTEELKEYLYKSLKGRRYLAVLDDVWTTED--WHSLSRIFPG-IGSRIILTTRLLSAVDS------HSS-PQFLNETDSWNLLRREVFG-KD-SC-PVELK-AGNDVAKNCKGLPLSLVVIGGHLSKANRTKEHWEYVAQNVKS-VNATD-PNC--SDILSLSFDYLPHYLKACFLYMGIFPEDDEIRVSKLVKLWAAEGFL--KG-KT-EEVAEEYLGDLISRNLILT-RES-SGKIKTCGIHDLLRDLCIRKAQQEKFFHAKYS-RR-
>CAA3024502.1
TGPSR---L--KN-DMVGFRNDMMQLMDRLTGYP-PALQIIQVTGMAGIGKTTLARNVYNDPFVAYHFPIRAWVSISQDY-RERVLLSLLDSMKLLS-QSSTEGLKEYLHESLEGRRFLVVVDDFWNPED--WNFLRMIFPK-TGSRIMLTTRLSSVVDARY----QSF-PQFLDETDSWNLLRREVFG-DD-SC-PPELE-TGKEISTNCKGLPLALVVIGGHLSNANRTKDHWEYVAENVKS-VNAAD-EKC--SEILSLSYDYLPHYLKACFLYMGVFPE-DEIRVSKLIKLWAAEGFL--KG-KT-EEVAEEYLGDLISRNLILI-SES-TGKIKTCSIHDMVRDLCLRKAQEERFCH-KYS-RR-
>CAA3024503.1
TGPSR---L--KN-DMVGFRNDMMQLMDRLTGYP-PALQIIQVTGMAGIGKTTLARNVYNDPFVAYHFPIRAWVSISQDY-RERVLLSLLDSMKLLS-QSSTEGLKEYLHESLEGRRFLVVVDDFWNPED--WNFLRMIFPK-TGSRIMLTTRLSSVVDARY----QSF-PQFLDETDSWNLLRREVFG-DD-SC-PPELE-TGKEISTNCKGLPLALVVIGGHLSNANRTKDHWEYVAENVKS-VNAAD-EKC--SEILSLSYDYLPHYLKACFLYMGVFPE-DEIRVSKLIKLWAAEGFL--KG-KT-EEVAEEYLGDLISRNLILI-SES-TGKIKTCSIHDMVRDLCLRKAQEERFCH-KYS-RR-
>CAA3024673.1
DFA--VSLPATETDSKIGRQNDESKIVQQITKDAV--MSVIPIVGMGGLGKTTLARSVFNHPSTQSHFDERIWGSHSEK-----SWKEI-------------------------GRQKILVLDDIWNENRQFWDDF-KNT-N-KGNVIMVTTRDLKVASIVKTY---RD-PELLKDDQCWSIIKARAFGDA-----PERFK-VGYEIACKCGGLPLAANMVGGTLQ--GKEVAEWISVLEIGLSNL--EANQNI-VFQVL--SFDRLSSLLKKCFAYCSIFPEDSEIEREDLIQLWMAEGFLP-DN-N--ETLGNECFNILLQNSF--L-QEK-YGNITYCKMHDLVRELARSVSNSESF-NADVIPVRY
>CAA3024675.1
NYT--LIAPASETDSIVGRQNDESEVVRQITRNEV--LSVLPIVGMGGLGKTILARSVFNHQHIQSHFALRIWVCVSEKF----LFKRILE-SLGE-SGVSRQAIVDRLREKLKDKRYLLVLDDLWNENREAWEDF-ENT-N-RGNVIMVTTRQQSVASIVKTY---GD-PKLLTDDECWSIIKARTFRDA-----PEQFI-VGKEIACKCGGLPLAAKMVGGTLQ--GKEVVEWHSVLDIGFSNL--GSNENY-AMQVLKVSFDRLSSLLKKCFAYCSIFAKDSEIEREDLIQLWMAEGFLP-DR-N--ETTGNTCFNILLQNSF--L-QEE-YGNIKYCKMHDLVHDLACSVSNSESF-NADDIPVRF
>CAA3024677.1
GYA--LNVP-TETDSKLRRQNDESEIVQKITKDAV--ISVLPIVGMGGLGKTTLARSVFNHPSTQSHFDETIWVCISKNF----IFKRILE-CLED-TGDNREAIVKKLGKKLGGKKYFLVLDDIWNENRQFWDDF-KNT-N-KGNVIMVTTRDERVASIVKTY---RD-PELLKDDQCWTIIKARAFGDA-----PERFK-VGYEIACKCRGLPLAANMVGGTLQ--GKEVAEWISVLENGLSNL--EANQNI-VFQVLKLSFDRLSSLLKKCFAYCSIFPEDSKIEREDLIQLWMAEGFLL-KN-N--ETLGNNYFNNLLQNSF--L-QED-YGNIKYCKMHDL------------------------
>CAA3024738.1
NYA--LTVPVRETDSIIGRQDDEAEILKLIINDLV--ISVLPIVGMGGLGKTTLARSVFNHQHTESHFAIRIWVCVAENF----LFKRILE-SLGE-NGASRQAIVDRLREKLKDKRYLLVLDDLWNENREAWEDF-KNT-N-RGNVIMVTTREKRVASIVNAY---RD-PKLLKDDECWSIIKVRTFQD------PEQFK-VGKKIACKCGGLPLAANMVGGTLQ--GNGVDDWVSVLEIGLSNL--EANENY-AIQVLKVSFDRLSSLLKKCFAYCSIFAKDSLIWREDLIQLWMAEGFLP-DN-N--ETIGNTCFNILLQNSF--F-QEE-YGNIKYCKMHDLVQDLACSVSNSESF-NANDIPVRY
>CAA3024927.1
--SSR---P--CKITMVGLEDDFMEIKTRLVRES-LALQTVCVVGMGGIGKTTIAREVYNDSFILFRFDTRAWVTISQSY-DVRIIIGLLDSMEKLT-EST-ERLSEHLYKNLKGRRYLIVMDDVWNTKV--WDDLRKLFPN-NASRILLTTRLKNVGVYVNSS---PP-LHFLNEDGSWKLFRQKVFG-EY-SC-PLELE-IGKKIARNCGGLPLAIVVIGGLLSKATKTQHYWRNVAENLTS-IISND-EQC--SKTISLSYNHLPHHLKDCFLYTGIFPEDFDISVSKLVKLWVAEGFI--NS-KS-EDVAYGYLLDLVDRSLILV-GES-VGKIKTCKIHDIVRDFCIREAKKEMFLG-TSL-CR-
>CAA3025379.1
---RI-RYSVVEE-DFVGLQGDVKMLVTHLIDEQ-KD-RVISIYGMGGLGKTTIARKVYSNRDVRRHFDGFAWTCVSRQW-DKKILQGILIKIPEKR-MRD-EELVKALHDVQLKKKCLVVLDDIWSIQA--WDSLKPAFPG-AGSKILLTTRNGEVASHV---------PRCLSSEESWELLRKKAF--------P-EM-TLGKEMVARCCGLPLAILVLGGLLVRKH-SVRDWQTVYENINWLTRGRGHGQQ--VNVLAFSYHDLPYQFKQCFLFLANFPEDFEIEAEKLYQFWLAEGII--SEEET-MDVAERYLAELAQRCMVQV--NT-AG-FKNCRLHDLMRDLCLSKAKDENFTKV----RR-
>CAA3025431.1
---ER---PQSSFYGFIT-----KEILEALKD---KDIYIIGICGMPGVGKTTMANEVATQVKDEKLF---AMAVVSHDI-KIQ--LHLIEE------KT-ESGRAQRLYARL-NKRILLILDDVWKEID--LGTIS---KC-EGLKVLFTTRNEDVCIDMGVQ-------EVLSQEEAQKLFERAAD-NYT----NV-VS-TAHEVANECGGLPLALVTVGKALK--NKMPHKWRDALQQLQRVTNLRGMHDL-VYSRIELSYNYL--EARSLLLLCSIFAEKQSMPIERLVRYARGLELF--Q--DT-RDRVYSIVDDLKRCYLLLS-GED-E----EVKLHDVVRGFCLL----DRY--LESY-IA-
>CAA3025432.1
---ER---PQSSFYGFIT-----KEILEALKD---KDIYIIGICGMPGVGKTTMANEVATQVKDEKLF---AMAVVSHDI-KIQ--LHLIEE------KT-ESGRAQRLYARL-NKRILLILDDVWKEID--LGTIS---KC-EGLKVLFTTRNEDVCIDMGVQ-------EVLSQEEAQKLFERAAD-NYT----NV-VS-TAHEVANECGGLPLALVTVGKALK--NKMPHKWRDALQQLQRVTNLRGMHDL-VYSRIELSYNYL--EARSLLLLCSIFAEKQSMPIERLVRYARGLELF--Q--DT-RDRVYSIVDDLKRCYLLLS-GED-E----EVKLHDVVRGFCLL----DRY--LESY-IA-
>CAA3025433.1
---ER---PQSSFYGFIT-----KEILEALKD---KDIYIIGICGMPGVGKTTMANEVATQVKDEKLF---AMAVVSHDI-KIQ--LHLIEE------KT-ESGRAQRLYARL-NKRILLILDDVWKEID--LGTIS---KC-EGLKVLFTTRNEDVCIDMGVQ-------EVLSQEEAQKLFERAAD-NYT----NV-VS-TAHEVANECGGLPLALVTVGKALK--NKMPHKWRDALQQLQRVTNLRGMHDL-VYSRIELSYNYL--EARSLLLLCSIFAEKQSMPIERLVRYARGLELF--Q--DT-RDRVYSIVDDLKRCYLLLS-GED-E----EVKLHDVVRGFCLL----DRY--LESY-IA-
>CAA3025635.1
SSSTF-VDAVDEA-KLVGIDRPKKLLIKELLDDE-TRLKAVSVWGMGGSGKSTLVKRIYEDERVKGKFQCHAWITVSRSI-GIVLLKDLIRKLHREI-KQE-VELKELVKKFLSERQYIIVFDDVWSTDS--WNDLKHALPN-MSSRVVLTTRILDVASLASRT---EY-PKALSYEDSWKLLCNKTF-GD--KTILRHLD-SADGILDKCKGLPLAIDAVGGLLAMKDKSIEEWSTVCSYLNTKLHGYSD---ERIRVLLLSYYDLPYDLKTCVLYLSIFPEDHMIDHMRLIRLWIAEGFV--Q--LT-EDVALHYLEALINRSLIQV-AEP-DGRVNLCRIHDIVHEILVSKSNEQNIVNTPDKVRR-
>CAA3025642.1
GPSTL-LDAVDEV-KLVGIDRPKELLIKELLDDE-TWLKAVSVWGMGGLGKSTLVKQIYEDERVKGKLQCHAWITVSQSF-DIMLLKDLIRKLHDEI-KQE-VELKEFVKKILFERHYIIVFDDAWSTRS--WDALKHALSN-MSSRVVLTTRTLDVANLASQP---EY-PEALSYEDSRKLLCNKTF-GD--EIFPPHLD-CADGILDKCMGLPLAIDAVGGLLGIKDKSIEEWSTVCSYLNTKLHGY---------VLLLSYYDLSYDLKTCVLYLSIFPEDHMIDHMRLIRFWIAEGFV--Q--LT-EEVALRYLEVFINRSLIQV-AEL-DGRVYLCRILD----ILVSKSNEQNIVNTPNKVQR-
>CAA3025688.1
DYP--LAKPAIDTTSFVGRETDESEILETLTSHNV--LSVLPIVGMGGIGKTTLARKIYNHHRTKTHFDKRIWVCVSENF----LYKRILESLLNK-DGGSKQVVVQKIAEELKHKRYLIVLDDLWNKETIVWDDF-KST-N-KGNFIIVTTREEEVALIVNTW---SS-PKQLTNSECWSIIKARAFQDK-----PEQFI-TGKEIASKCRGVPLAANMVGRVLQ--GKEIEEWDSVLQFGLSNL--KEGEKG-VLQVLKVSYDRLPSSLKKCFAYCSIFIKDSVIDRKDLIQLWMAEGFLP-NS-E--ETTGNKFFNILLQNFF--F-QEK-YDNIISCKMHDLVHDLACLVSESKSFMNMDDIPVRH
>CAA3025968.1
IG-DR--EAVEEESTLAGMELGKRKLKEKLMA---KEYTVICIHGIGGSGKTTLATEICKDDQIKSYFNNRIFFTVSQS--SVEQLATIWKMISGNSMQHD-TEI----------SRTLLVLDDVW--SQSVIEQLK---R--NGCKILVVSRLKF--------------PELLREDEA-ELFCHFAFG----SI-PFTAKKLVKEVVDECKGLPLALKVIGASLKG---QHEMWTSAKNRLSRPLESHEVQ---LLERMKLSIDSL--TVRDCFLDLGAFPEDKRIPLDILINMWM-------E-----HDIVEEELVELSDKNLTLV--K--AGKSSSVYQHDVLRDLAIHVSNLGS--------QRR
>CAA3026383.1
GRSRRL-----PTTSLVGRENDKEEILKILFGSNDSQISVIPIVGMGGIGKTTLVQLVYNDERLKDKFDLKGWACVSDEF----VTKNILESVSSGGKYENFDTLQNKLKESLSNKKFLVVLDDIWNENYGDWEDLSKPF-K-PGSTIIITTRQERVAKIMSE----IP-ADLLSEGDALSLLAQHAFGAKT----HPDLE-IGQSMVKRCKRLPLAVKALGGLLRVMAVGPEDWEEVF-----------------------------------------------------------------------------------------------------------------------------------
>CAA3027199.1
QLSSQ-S-P-LGN-IVVGFEKVANEILEQLVRGL-DYMQIISIFGMPGLGKTTLANRLYNDPSIVDHFDK------------------------------------------------------------------------------------------------------------------------------------------------------------------------------------------------------------------------------------------------------------------------------------------------------------
>CAA3027206.1
ATTSK---S--KN-SMVGFKDDLLQIKEELVGQP-SRLKFISIVGMGGIGKTTLASNIYNDSYIKEHFYIRAWTTPSQEY-RVQLLIHLLKSMGDLT-KET-DELKTLVYQRLKGNRYLIVMDDVWDDKI--LDEFRRIFPN-NGSRIILTTRLSSVAVNADSS---GC-ISFLSPKQSWNLLCQKVFG-KE-CC-PPELE-IGRRIAEKCKGLPLVLAVIGGVLYKAEKTRANWKYVAENVKS-ITGNG-DDF--MEILSWSYNHLPHCLRACFLYMGVFPEDYVIHVSHLIRLWVAEGFL--KH-KS-EEVAKDYLEELVDRNLIMV-RDF-IGEIKTCSIHDTMRELCMRKAQQEKFLY-KKQ-RH-
>CAA3027697.1
-VKKE---PV-ED-NVVGFKDEAEKVTKLLIEGP-EELQVISIVGMAGLGKTTLAKMIYTDPNVIFKFYNCAWIFVSQEY-SKKVLQDILRQFT----MNE-DELADELRKFLEKGNYLIVMDDVWTNEA--WDDLKTAFPK-NKSRILLTTSIEKVANHANPN---ID-PRFLTTEECTILLRRKAL-GSM-EC-PDELE-HELQIVQKCRGLPLAIVVIGGILLGKGKESESWKKVAESVEAFI-NMDDEKK--MDFIEMSFDNLPYHLKTCFLYFGIFPEDFQIPVWKLLRLWIAEGFI--QN-MS-EDIAEEYLEDFISRNLVMV-GQL-NGKVKTCHIHDMLHLFCKKRAVQESFFVEEKC-RR-
>CAA3027698.1
-IKKK---PV-ED-NVVGFADDAKKVTKLLIEGP-EELQVISIVGMAGLGKTTLAKMIYNDPDVKSEFYNRAWVFVSQNY-SKKVLQDILRQFSKRIKMNE-DELDDKLRNCLEGKKYLIVMDDVWTEKA--WDKLKTAFPK--KSRILITTRDEKVAKHANPN---ID-PQFLTFEESRILLRRKAL-GSM-KC-PDELD-HEFRIAQKCKGLPLAIVVIGGILLGKGKESESWWRVAESVEAFI-NMDEENK--MHIVEMSFDILPYHLKMCFLYFGIFPEDFQISVWKLLRLWIAEGFI--RK-MS-EDIAEEYLEGFISRNLVMV-GES-NGKVKTCHIHDMLHVFCKKRAAEERLFVEKKC-RR-
>CAA3027772.1
VPSES-L-S-VDE-IIVGYEDTTTQILDNLLGGP-SNLQTISIVGMTGIGKTTLAKKLYNASHVRFYFDMLSWCVVSQTY-RKRLLIDILSSMSNF--MEN-EMLAEYIYKRLKGTRYLVVIDDIWDTHS--WDEIKMYFPR-TGSRILFTSRLKNVALKISH--------HPLSKGESWDLLEQKVF-KKE-RC-PEELG-IGKQIAAKCKGIPLTVVVIASALSNVKKSISSWEKVAASLSSYI-FEKADDF--LSILKPIYKDLRTYLKPCFLYLSAFQEDVEIPVRKLLLLWIAEGFI--VD-KN-EDVAEEYLIELINRNLLQV-AKP-DNGVKVCVLHDQILDTCWKMAEEENFL---------
>CAA3027774.1
--------------------NTKTQIATKLLGGS-EYRQIIFIVGMPGLGKTTIAKNLYRNSNVRSHFDKLSWCVVSQTY-RKRVLIDILSSISNL--MED-EDMALHLYQSLKGRRYLVVMDDIWDISS--WHELKKYFPK-SGSRILLTSRQKDVAKEITN--------PPLSKDKSWDLLKQNVF-ENG-HC-PQELD-IGNQIAENCKGLPLLLVVIASVLSNMEKIISSWQKFATSTSPYI-SEKADDF--LSILKLSYNHLPIHLKPCFLYLSAFEEDAEISGRKLSLLWIAEGFI--EQ-KN-EDIAEEYLTDLINKSLLQA-ARS-DNGVRSCIIHDLLLEMCRKVADEEYFL---------
>CAA3027775.1
RVAES-L-S-GDE-NIVGYEDNTTLILSKLLGGS-NHCQIISIVGMPGLGKTTLVKKLYNASHVRYYFDVLSWCVVSQTY-RKRLLIDILFTISNF--MED-EELAEHIYKNLKGRRYLIVMDDIWDTHS--WHDIRRYFPR-NGSRILFTSRLKNVALEISH--------PPLSKGESWDLLEQKVF-KKE-RC-PEELD-IGKQIAANCKGLPLLVVVMASVLSNMEKSESSWLQVATSISFYI-SQKSDDF--LSILKLSYKNLPIHLKPCFLYLSAFEEDAEIPVRKLLLLWIAEGFI--VQ-KS-EDIAEEYLMELINRSLIQV-SKT-DYGVKACILHDLVLEMCWKVAVEENFL--KNR-SR-
>CAA3027919.1
HLMSRWSSPAYDHTQVVGLEGDTEKMKDWLIEASDG-ILSIGIVGMGGLGKTTLAQKVFNDRRVEDHFERRIWVSVSQTFTEEKIMRSILRSLGDACLGDDESELLKKINQYLLGKRYLIVMDDVWHEDNSWWLRISGGLPKGNGSCIIITTRNEMVARKMGVYEARIHVPKFLSEENSWLLFRKVAFAATGGECVYEELEVTGKEIVKKCKGLPLAIKAVGGIMLCKPPHNHEWKRILRHFREELSENDS---SVMASLQLSYDELPPYLKSCFLCFSLFPEDCEIAKEQLIHWWIAEYFIPLRTGRLSTEVGEDCFSELTNRCLVEVVDKAYDNEVYTCKIHDMVRDLVIRIARDDAFSIPSDGNSRH
>CAA3027982.1
DYA--PPVPFVETDSIVARQDDEEEILKLITNDAV--ISVLPIVGMGGLGKTTLARTVFNHQSTKSLFDETIWVCVSENF----LFKRILE-AVGE-SGVSRQAVVDKLRKTLEGKRYLLVLDDIWNDKRQAWDDF-QRT-N-KGNVIMVTTRLQSVASIVKTY---RD-PKLLTDDECWSIIKARAFGEE-----PEQFI-VGKKIACKCGGLPLAAKTIGGTLQ--GKEVDEWVSFLETRLSNL--GANEDS-IMQVLKISFDRLSSLLKKCFAYCSIFAKDSQIEREDLIQLWMAEGFLP-DI-N--ETLGNTFFKILLQNSF--L-QEI-YGNVEYCKMHDLVHDLACSVSNSESF-NADDIPVRY
>CAA3028419.1
----------VEE-IIVASEDTTTQIVRKLVGGT-NNRQTISIVGIGGLGKTTIAKKIYNHSNVWNHFDKLSWCVVSQNY-LKRLLIDILSFVSDL--MKN-KELVEHLYRTLIGRRYLIVMDDLWDIHG--WDDLK-----------------------------------------------------------------------------------------------------------------------------------------------------------------------------------------------------------------------------------------
>CAA3029063.1
---QD---PQNPFGAFIT-----KGIMEALKD---KDVSIIGICGMGGVGKTTMAKEIANEAKADKLF---AWADISQDT-KIQ--LGLVTD------ITDKYERAERLRERLRSKSILVILDDVWEYTV--LETIS---AD-KRLKILLTSRDKDVFTKVRGT-------DLLNEKESWELFKEKAE-DDA----DI-ID-TAIKIAKKCDGLPLALVIVGRALC--KKEKHVWENALLELRTVSNIKGVHKY-VYSRIKLSYNYL--EAKSLFLLCSLYPEGADIEIEDLVRYAWGLELF--R--MT-RNRLNTIVDLLKSCYLLLS-AE--D----RVRLHGVVRDVCLQIASKDNI---TSY-SA-
>CAA3029125.1
---IR-QIFSGEN-DIVVKDPRIQTLKSCLIDG--KD-GVIRIYGMGGIGKTALAHKLYTDPEVHSLFPICSAVEIGPEF-ELKVLQSILEQLPEGR-QPDIETVAEHFKEYGKDVRCLLVLDDIRSLDD--WNLLRRIFPQ-KGSKLLLTTRFFDVTFSADE-DE----PRCLSQSESLELFHKTTF-SRD----PY-LG----QVLEYCWGLPSAIVAVREVLAKKS-TSDEWGRVLEDIKITNRGLPVEQI--QKISDFIFDDLPYHLKPCFLYLGLFPKGSKIEVEHLYLQWMAEGMI--SENET-MDLAERYLSNLEQREIVEVEEEI-PPRYKSCQVLEHVQDLCVRKG-EEYFFKV----RR-
>CAA3029126.1
---IR-QIFSGEN-DIVVKDPRIQTLKSCLIDG--KD-GVIRIYGMGGIGKTALAHKLYTDPEVHSLFPICSAVEIGPEF-ELKVLQSILEQLPEGR-QPDIETVAEHFKEYGKDVRCLLVLDDIRSLDD--WNLLRRIFPQ-KGSKLLLTTRFFDVTFSADE-DE----PRCLSQSESLELFHKTTF-SRD----PY-LG----QVLEYCWGLPSAIVAVREVLAKKS-TSDEWGRVLEDIKITNRGLPVEQI--QKISDFIFDDLPYHLKPCFLYLGLFPKGSKIEVEHLYLQWMAEGMI--SENET-MDLAERYLSNLEQREIVEVEEEI-PPRYKSCQVLEHVQDLCVRKG-EEYFFKV----RR-
>CAA3029127.1
---IR-QIFSGEN-DIVVKDPRIQTLKSCLIDG--KD-GVIRIYGMGGIGKTALAHKLYTDPEVHSLFPICSAVEIGPEF-ELKVLQSILEQLPEGR-QPDIETVAEHFKEYGKDVRCLLVLDDIRSLDD--WNLLRRIFPQ-KGSKLLLTTRFFDVTFSADE-DE----PRCLSQSESLELFHKTTF-SRD----PY-LG----QVLEYCWGLPSAIVAVREVLAKKS-TSDEWGRVLEDIKITNRGLPVEQI--QKISDFIFDDLPYHLKPCFLYLGLFPKGSKIEVEHLYLQWMAEGMI--SENET-MDLAERYLSNLEQREIVEVEEEI-PPRYKSCQVLEHVQDLCVRKG-EEYFFKV----RR-
>CAA3030274.1
GRSERL-----PTTSLVGREKDKEEILKILLGSNDSQISVIPIVGMGGVGKTTLVQLVYNDERLKDKFDLKAWACVSDEF----VTKNILEAVSYGGRSENFDMLQVKLKGSLSNKKFLVVLDDIWHENYGDWDILRRPF-K-PGSKIIITTRQERVAKIMSE----IP-ANLLSEGDALSLLAQHAFGAKT----HSDLE-IGKSVARRCE--------------------------------------------------------------FAPCS-------------------------------------------------------------------------------------------
>CAA3030344.1
--PSR---S--QT-KMVGFAEDLMQIKDRLCNQQ-STRQTIPIVGMGGIGKTTLAMNVYSDPFIAHHFHVCAWVTISQQY-RIRILLILLDDIGVLT-ESD-EQLKERIYKSLKGQRYLIVMDDVWSIDA--WNDIQMLFPN-NGSRILLTTRLTDVADYASST---NH-HNFLTEEESWNLFCQKVFG-EA-NF-PPKLN-VGRAISKNCQGLPLLIVVIARLLAEENESLDYWKNVALNLSS-IAGKK-DHC--LEKLTLSYNNLPPHLKPCFLYMGIFPENYEIPVSRLIKLWVAEGFL--T-------DAEGYLMELIGRNLISV-GQSVNGKIKTCRMHDLLRELCVRIAHEENFLY-SFK-RR-
>CAA3030346.1
--PSR---S--QT-KMVGFAEDLMQIKDRLCNQQ-STRQTIPIVGMGGIGKTTLAMNVYSDPFIAHHFHVCAWVTISQQY-RIRILLILLDDIGVLT-ESD-EQLKERIYKSLKGQRYLIVMDDVWSIDA--WNDIQMLFPN-NGSRILLTTRLTDVADYASST---NH-HNFLTEEESWNLFCQKVFG-EA-NF-PPKLN-VGRAISKNCQGLPLLIVVIARLLAEENESLDYWKNVALNLSS-IAGKK-DHC--LEKLTLSYNNLPPHLKPCFLYMGIFPENYEIPVSRLIKLWVAEGFL--T-------DAEGYLMELIGRNLISV-GQSVNGKIKTCRMHDLLRELCVRIAHEENFLY-SFK-RR-
>CAA3030347.1
--PSR---S--QT-KMVGFAEDLMQIKDRLCNQQ-STRQTIPIVGMGGIGKTTLAMNVYSDPFIAHHFHVCAWVTISQQY-RIRILLILLDDIGVLT-ESD-EQLKERIYKSLKGQRYLIVMDDVWSIDA--WNDIQMLFPN-NGSRILLTTRLTDVADYASST---NH-HNFLTEEESWNLFCQKVFG-EA-NF-PPKLN-VGRAISKNCQGLPLLIVVIARLLAEENESLDYWKNVALNLSS-IAGKK-DHC--LEKLTLSYNNLPPHLKPCFLYMGIFPENYEIPVSRLIKLWVAEGFL--T-------DAEGYLMELIGRNLISV-GQSVNGKIKTCRMHDLLRELCVRIAHEENFLY-SFK-RR-
>CAA3030402.1
EFA--LSLPAPETDSIVGRKDDEAKILELITNDEV--ISVLPIVGMGGLGKTTLARLVFNHPSTKSLFDERIWVCISKNF----IFKRILE-CLED-TVDNREAIVKKLGKKLEGKKYLLVLDDFWNENRQAWDDF-KNT-N-KGNAIMVTTRLESVASIVKNY---RD-PELLEDDQCWSIIKERTFPGA-----PERFK-VGYDIACKCRGLPLAANMIGGTLQ--GKEVDEWISVLEIGLSKL--EANQNN-VMQVLKISFDRLSSLLKKCFAYCSIFAEDSKIHREDLIQLWMAEGFLL-DN-N--ETSGNKCFNILLQNSF--L-QEM-YGNIQYCKMHDLVRELACSISNSESF-NADDIPVRY
>CAA3030856.1
ERPERL-----DLTSVVGREMDRENILNMLLGSSDSPISVLPIVGMGGVGKTTLAQLVYNDDRLKDVFDLKAWACVSDQF----VTKTILKQVSPG-SDDDLNMLQVKLKQNLSNEKFLLVLDDVWNEYYEDWDILKRPF-K-PGSKIIVTTRQHSVAKIMSH----SP-ANVLSSTDALSLLAQHALEAKT----RPDLD-IGKAVVEKCGNLPLALKALGGLLRT-MGSPNEWEDVLNSENWMA--ED-KSK-ILPSLKLSYQYLR-QLKRCFAYCALFPKDFEFDKSKLVYLWIAEGFLQ-V--EM-TQVGSKYFDELFARSF--F-QRA-S----YYVMHDLLNDLATFVDGEK-CLRMENLPVRH
>CAA3030915.1
---SE----FSEEKFVWGFKENLEKIRISLLG---NEVSSIGIYGMGGVGKTTLAQCIYNELKNINSF---LWFTVSQDP-KLQ--LNLLSG------EDDEHKRAAKLGWALRKKRFVLMLDDVWTPFL--LQRI----P--HGFKMIVISRSLEVCRNMECQ-------EVLSDEEAWKLFMNKLS--KQ----P----------------------------------------------------------------------------------------------------SESGR--D--RS-------------EVCWFAS-CN--H-----------------------------------
>CAA3031372.1
--------P--KS-TMVGLDKELIEILNWLDGNS-SARDTLSIVGMPGIGKTTFARKIYDHQRVQEIFHVRAWVTVSQNY-DERVLLDLVHSMKKLS-LET-SALKDKLHKNLKGRRYLIIIDDIWDTKV--WNDVNRLFPK-EKSRIILATRLEEVAVYVKSS--RFA-PRFLNDVESWNLFS------------------------------------------------------------------------------------------------------------------------------------------------------------------------------------------
>CAA3031382.1
SSGTS-TSPLDD--ELVGYKKPKEEFVRQLIDGE-KGLVRIAVVGPGGSGKSTFVKNVFWKRNIFGQFDCHAWVHVSRHF-DVKLLSGMLDQFRTSR-REA-GDILTNLRNYLMEKSYVVVLDDIWRVEH--YECIMNALPV-FGSRIIVTTRAHDVASSFASS-------NGLEWLDAWTLFCKKAFHDSNGEC-PSELD-CSNKIVKRCEGLPLAISAVGAVLSQKPKYPDVWEKFHAGLGYEIGSSSY---SGIGVLLSGYKDLSSDLKSCFLYFSIFPEDYSVDCGRLVRLWVAERFV--M--KT-EEVAEDYLNQLIMRNLVHV-SGF-DGRPKNCRVLNLLREFIVQKCKDENFVSVNQKVRR-
>CAA3031758.1
GHDKRI-----ESTSLVGRQIDKENLIQNLLSSS--GVQIVSIVGTGGVGKTTLAQLAFNDPIVEKHFQLRKWISVSDPF----IAKSVLEAHGES-SISDLDMLLRSVKNSISKKRFLIVLDDVWTEDCKRWEPLKNSL-A-PGSRILVTTRSDRVVRVLGT----DT-WGLLSEEDCWSLLSKIAFVGRS----RQKLD-IGKKIALKCKGLPLAAKTMGSLLCL-KDTVGEWLHVLDSPLWQL--EEATVE-LFPHLYLSYNDLS-VLKRCLSSCVIYPKDTLIRLDELIRIWMAHGYLG-SV-DC-QRMGLELFKNLKMRSF--F-QEK-Y----SCKMHDIMHDFITYLSKDERCLILITN----
>CAA3032172.1
NYA--LTVPVRETDSIVGRQDDEAGILKLIINDLV--ISVLPIVGMGGLGKTTLARSVFNHQHTESHFAIRIWVCVSENF----LFKRILE-SLGG-NGASRQVIVDKLREKLKDKRYLLILDDLWNENREAWEDF-KNT-N-RGNVIMVTTRQKRVASIVNTY---RD-PKLLKDDECWSIIKARTFRDE-----PEQFK-VGKKLACKCGGLPLAANMVGGTLQ--GNGVDDWVSVLEIGLSNL--EANENY-AIQVLKVSFDRLSSLLKKCFAYCSMFVKDSIIRRDELIQLWMAEGFLP-DN-N--ETIGNTCFNILLQNSF--F-QEE-FGNIEYCKMHDLVQDLACSVSNSESF-NANDIPVRY
>CAA3032300.1
VSSSQ-DSPVVDE-MIVGLEDMTTEVTSRLLGGP-SYRQIISIVGMGGLGKTTLAKKIYNDSNVRYYFDKLSWCVVSQTY-QKRLLVDILSSLSNL--KKD-EDLAEYLYKSLIGRRYLIVIDDLWDICV--WNDLRRYFPK-NRSRVLFTSRLKNLASEISH--------LPLSPSESWKLLEKNVF-KKE-RC-PQELH-IGEQIARYCRGLPLSIVMIAGVLSNMEKKENLWQKVAENLSSYI-FQKADEY--IPILKLSYMHLPNHLKPCFLYLSAYKEDEDILVQKLLLLWIAEGLI--EH-KS-EDVAEEYLMELINRSLLQV-SKF-DNGVKACSLHDLVLDMCWKIAEEENFL--KHR-HR-
>CAA3032575.1
VSSSQ-H-P-AEK-M--GFKDMTTQIASKILRGP-SNRQIISIVGMGGLGKTSLAKKVYDGSNVRNYFDMLSWCVVSQTY-KKRLLIDILSSGTNL--EKD-EELAELLYKNLKGRRYLIVIDDLWDKEA--WDDLKRLFPK-NGSRVLFTSRQKNVALEISQ--------RLMSPGESWNLLEQNLF-KND-RC-PQELD-IGKQIATNCHGLPLSVVTIAGVLSNMEKKERLWQDVAK----------------------------------------------------------------------------------------------------------------------------------
>CAA3032843.1
---TR-QVTSWEN-YIVGMDGQITDLKSVLLDG--KR-GVICIYGKDGMGKTTLAQKLYDSPCVQNHFEIRAWVELGPNI-IVRVLESILKQLPDGV--SDHDTVAE---KFVKGKRYLFVLDDIRTLEH--WNYFHAIFPQ-NGSKLMLTTQLKEVASSVTQA-------QTLSPSDSRELFLKTAF-LRD----PD----------------------------------------------------------------------------------------------------------------------------------------------------------------------------
>CAA3033136.1
GHNKPF-----ESASFVGRDIDKEHLIQKLLSGI--GVEIVSLVGTGRVGKTTLAQLAFNDIEVNQHFQLKIWICVSDPF----IAKSVLEAAEKN-SESSLQIVLERVENSISKKRFLIVLDDMWNVDDMMWEPLKNSL-A-PGSRILVTTRSDEVVRVIGT----NI-RGLLSPDDYWSLLSRIAFFGRS----RKELG-IGREILMKCKGLPLAAKIMGRLLRL-KDIVIQWRNVLESPLWQL--KVAEDK-LFPHLCLSYNDLS-ECKCCFSSCIIYPKDTLIHLDELIMLWMAHGYLG-SV-DS-QVMGLEFFKNLAMQSF--L-QEK-Y----SCKMHDIMHDFVTYLSQDNYCLILITN----
>CAA3033436.1
---ER--QPVIEKKDLYGFDDQMVEIENLLSKGN----VAIGRVGIYGSGKSALARKVIFSSNVEKLFELVLWI-LSEEY------IKM-TS------SSSGNDLHALLSSHLPAKKCLVVLDGVSVA----LDGLKRVI---NGS-VIVTSTLPEV-----------------------DIMKRKRLHNRELTI---EME-MKEEILDFCDGLPLGVKILA----------------------------------------------------------------------------------E---T-------------------------------------------------------------
>NP_001234202.1
GGEER---PVEED-DVVGFDDEAQTVIDRLLEGS-GDLEVIPVVGMPGLGKTTLATKIFKHPKIEYEFFTRLWLYVSQSY-KTRLYLNIISKFT----MSE-KDLALKVQEILEGGKYLIVLDDVWSTDA--WDRIKIAFPD-KGNRVLLTTRDHRVARYCNRS------PKFLTDEESWILLEKRAF-HKA-KC-LPELT-NGKSIARKCKGLPLAIVVIAGALIGKSKTIKEWEQVDQSVGEHFINRDQPNS--CDLVRMSYDVLPYDWKACFLYFGTFPRGYLIPARKLIRLWIAEGFI--QD-LS-ECKAEEYLNELVNRNLVMV-MQV-DGQIKTCRVHDMLYEFCWQEATEENLFHESTH-RR-
>NP_001234836.1
AKSESI-----VLTSSTGHEEEEAWIIGQLLDESE--LDVISIVGMPGVGKTTLANKVYNNTLVASHFNVRAKCTVSQNF----VLREILQQVTGSGGSEY---LAEKLRVALYDKRYLIVLDDVWD----------EMLPE-RGNRVILTSRSGEVGLKVKCR---SD-PQVLTDEKSWELFEKRVFGDEG----PAELD-IGHEIVEKCKGLPLALVLIAGVIVRKEKEKDFWVKIQN----NLTSSNINSQ-IMNVMQSSYDHLP-QLKPLLLYFATLQKSERTPVSTLMQLWMAEGLVD-HS-KS-EEVTESYLDALISSGLIMV-DHSTSVMIRACYVHDVVHDFCSVKAGKEKFFKLPFHAFLH
>NP_001289831.1
VAPFE---PVTDE-DIVGFGNDIEKMFQYLIRGT-NDLDVVPIVGMGGQGKTTVARKVYNSDNIVSHFDVRAWCIVSQTY-NRRLLQDILSQVTGSK-GYEDDILADELRKSLMGKRYLIVLDDMWDCMA--WDDLRLSFPG-NRSRIVVTTRLEKVGEQVKCH---TD-PPFLTKEESCELLQKKVF-QKE-DF-PPELD-VSRAVAEKCKGLPLVVVLVAGIIKKRKMEESWWNEVKDSLFDHL-NRESEEY-SLSTMQLSYYNLTDCLKPCLLYMGMFQEDAIIRVSELISLWIAEGFV--QSGRLLEEAAEGYLMDLIQSNVVMV-SNY-NGKVKYCQVHDVVLHFCLEKSLEEKFMLA----NR-
>NP_001318028.1
NSPKK---PTDK--IIVGFEEETNLILRKLTSGP-ADLDVISITGMPGSGKTTLAYKVYNDKSVSSHFDLRAWCTVDQGC-DDKLLDTIFSQVSDSD-N---IDVPDKLRKQLYGKRYLIVLDDVWDTTT--WDELTRPFPK-KGSRIILTTREKEVALHGKLN---TD-PRLLRSDESWELLEKRAFG-DE-SC-PDELD-VGKEIAENCKGLPLVADLIAGVIAGREKKRSVWLEVQSSLSSFI-LNSEVEV--MKVIELSYDHLLHHLKPCLLYFASFPKDTSLTIYELSIYLGAEGFV--G--KS-EEVVKIYMDDLISSSLVICFNE--IGDALNFQIHDLVHDFCLIKARKEKLFDR----PRQ
>NP_001318030.1
NSPKK---PTNK--IIVGFEEETNLILRKLTSGP-ADLDVISITGMPGSGKTTLAYKVYNDKSVSSHFDLRAWCTVDQGC-DEKLLNKIFNQVSDSD-N---IDVPDKLRKQLYGKRYLIVLDDVWETTT--WDEVTRPFPK-KGSRIILTTREKEVALHGKLY---TD-PRLLRPDESWELLEKRAFG-DE-SC-PDELD-VGKEIAENCKGLPLVADLIAGVIAGREKKRSVWLEVQSSLSSFI-LNSEVEV--MKVIELSYDHLPHHLKPCLLYFASFPKDTSLTIYEFNVYLGAEGFV--G--NS-EEVVKIYMDDLISSSLVICFNE--IGDALNFQIHDLVHDFCLIKARKENLFDQ----PRQ
>NP_001318035.1
NSPKK---PTDK--IVVGFEEETKWILRKLTSGP-TDLDVISITGMPGSGKTTLAYKVYNDKSVSSHFDLHAWCTVDQGC-DEKLLNKIFKQVSDSD-D---IDVADKLRKQLYGKRYLIVLDDVWDTTT--WDELTRPFPK-KGSRIILTTREKEVALHGKLN---TD-PRLLRSEESWELLQKRAFG-NE-SC-PNELD-VGKEIAENCKGLPLVADLIAGVIAGREKKRSVWLEVLNNSHSFI-LKNEVEV--MKVIEISYDHLSDHLKPCLLYFASWPKDTIMTIYELNGFLGGEGFV--G--KS-EEVVKIYMDDLISSSLVICFNE--IGEYPTYQLHDLVHDYCLIKARKENLFDR----PRQ
>NP_001318045.1
NSPKK---PTDK--IIVGFEEETNLILRKLTSGP-ADLDVISITGMPGSGKTTLAYKVYNDKSVSSHFDLRAWCTVDQGY-DDKLLDTIFSQVSDSD-N---IDVADKLRKQLFGKRYLIVLDDVWDTTT--WDELTRPFPK-KGSRIILTTREKEVALHGKLK---TD-PRLLRPDESWELLEKRAFG-NE-IC-PDELD-VGKEIAENCKGLPLVADLIAGVIAGREKKRSVWLKVQSSLSSFI-LNSEVEV--MKVVELSYDHLPHHLKPCLLYFASMPKDTIMSIYELNIFLGGEGFV--G--KS-EEVVKIYMDDLISSSLVICFNE--IGDALNFKIHDLVHDFCLIKARKENLFDR----PRQ
>NP_001333108.1
NSPKK---PTDK--IIVGFEEETNLILRKLTSGP-ADLDVISITGMPGSGKTTLAYKVYNDKSVSSHFDLRAWCTVDQGY-DDKLLDTIFSQVSDSD-N---IDVADKLRKQLFGKRYFIVLDDVWDTTT--WDELTRPFPK-KGSRIILTTREKEVALHGKLN---TD-PRLLRPDESWELLEKRAFG-NE-SC-PDELD-VGKEIAKNCKGLPLVADLIAGVIAGREKKRSVWLEVQSSLSSFI-LNSEVEV--MKVIELSYDHLPHHLKPCLLYFASWPKDTTTTIYELNIFLGAEGFV--G--KS-EEVVKIYMDDLISSSLVICFNE--IGDSLNFQIHDLVHDFCVIKARKENLLDQ----PRQ
>NP_001333428.1
VASSQ---QINE--EIVGFEDVKDELIGKLKGGS-SGLDVISIVGMAGLGKTTLANKLYSDESVVSHFNIHAHCCVSQEY-TRKLLLAILRNITDER-ETE-NELADRLRKLLMFKRYLLLIDDVWETSA--WDDLKLCFPN-MGSRIILTTRHYEVASYAKHD---SD-PRSLNNDESWMLLNKKVF-NNE-SF-PFILD-AGQEIVRKCDGLPLSIILIAGILIRMKKEKYCWEQVATNLGPNIQD--QMEG----TLDLSYQNLPPYLKPCFLYLGVFSEDEEIQVSKLTWLWIAEGFI--KG-KT-EEIAENYLENLVGRNLVMV-GKF-NGRIKTCRIHDLVHEFCRKKAKLENIIQR----RR-
>XP_004231117.1
GSPSK---PL-EN-DVVGLDDDLEKVIERLLGYS-SEREVVAITGMGGIGKTTLAKKAYDYPRVRSRFDVHAWVTVSREY-GMRLLLSLARCIPGMT----EDQLAESLYRKLKDRRYLIVIDDIWSTKV--WDDVTRCFPD-NGSRIILTSRLKDVAAYANPD---SP-LGVLSLDDSWKLLSIKVFGVND-LC-PFELD-IGKQIAERCGGLPLAILVVAGHLSKISMRRESWITVAKTVNS-VANDP-DKC--LGVLGMSYNYLSNHLKPCFLSIGAFPEDFEIKARTLIQVWVAEGFL--K--ES-EKVAEECLEDLISRNLIMI-KKF-NGEIRSCGMHDLLRDLSLREAQKEKFLH-NEG-RG-
>XP_004231569.2
FSSSA----ILNN-IMVGRGDQRERLLEDLTRGS-GEPKVIPIIGMGGIGKTTLAIEVYNDAHVRSHFDVCAWATLSQQH-NVKILLNLLRST--KG-LDE-AELADMLRKSLYGKRYLIVMDDIWSIKA--WDDVRRFFPN-KGSRILLTTRNNEVACYANTE-N-----SFMDQDESWNLFKSVAFANEA----PLEFN-IGKKIAEKSHGLPLTIVVVAGLL-KSKKTIEDWETVAKDVKSFVNNDPDEQC--SHVLGLSYNHLTSDLKTCLLYFGIFPEDSEIPVNHLKRLWMAEGFL--ND----EGEADKCLQDLINRCLVHV-SNRDETKIISCKVHDLIYDLCLRQIQRGNFIIK----CQP
>XP_004233876.2
---SK---------SMV-FDEDEQLLMENILGGT-DQLGVIAIVGMPGHGKTTLAKKLYRHENIVNRFDVRSWCCVSKVY-DKRILLELLGY------VEK-DELIQQVRMCYEKRRYFIVIDDVWSTVV--YDELVSLFPN-SRSRIVITTRLDEVDSSVNYS------TSFIAEEKSWLLLRNIVFKQEN-NCCFREFE-IGKQIAKSCAGLPLAVVLIGGLLARLDKKKGIWTKVAQWLSAKV-AGEAEWY--MDIIELSYKHLPSYLKPCFRYFGMFLEDEEVSVNKLMRMWAAEGFV--Q--RSAEIVAKDYLIDLITSNLVLV-AEP-LGDIKSVCLHDLVQDFCLKKAKEENFLLKSKMQQRV
>XP_004234046.1
AHQLK---PVEED-EVVGFDEEADEIINRLLGGS-DDVEFISIVGMPGLGKTTLANKVFK--SVGYEFYNRIWVYVSQSY-TRRLFLKIINQFT----VTE-EALAEVIRKHLLFGKYLIVLDDVWTQEP--LDDVKIALPM-RG-KVLFTTRDDEVGKFCCNE------PKFLTDHECWELLQKKVF-HKD-KC-PLDLV-LGKRIAKKCMGLPLAALVIAGALTGRGKTKSEWEIVHQFVSEHIISSD-IRM--TKLVQMSCDSLPVNLKACFLYCGAFPKGSEIPAWKIVRLWIAEGFI--RG-SK-ESVAEGYLNELVSKSLLMV-TQS-NGQIKTFRVHDMLHEFCTLEASEENFFKESTF-RR-
>XP_004236921.1
AKSQPT-----QSTSSTGHEKEESQIIDQLLDESE--LDVISIVGMPGLGKTTLANKVYKNTLVASHFHVRAWCTVSQKY----VLLEILQQVTASEEKVD---LAEKLRTALLDKRYLIVLDDVWD----------EMLPK-RGNRVILTSRSSEVGLKVKCR---SD-PELLTPEESWDLFEKRVFGDEG----PAELK-VGHQIVEKCKGLPLAIVLIAGVIVRKKKEKDFWLKILH----NLISTNINL-----VMQLSYDHLP-HLKPLLLYFATTQKSQRTPVSTLMQLWMAEGFVD-H---S-EEVTQSYLDALISSSLIMV-DHSMPSMIKVCYVHDVVHDFCSEKAKKQKFLKLTFHAFLH
>XP_004236958.1
ELPKK---PLEND-AVVGFDDEANKVIKRLVEGPLDSVDIIPVVGMPGLGKTTLARKIYNDPKLTYEFYSIVWVYVGQEY-KAKIYLRILKFF-----DDV-DTLAKAIGGYIKGGRCLIVLDDVWEDDV--IDHVMKVFAK-KGHRIMMTTRDTRLGFFANKE------PKFLETEESFELLVMRVFGRG--GC-PNELV-TGTEIARKCGGVPLVVVVIAGALRGRSDKKD-WERVEKSVVQYLGEHTE-DS-CLKYVKMSYDYLPREVQMCFLYCGVFPRGFDIPCWKLIRLWIAEGLI--KES-T-EEIAEFYLTDLLNRNLVII-MQS-DGQIKTCRLHDMLYQFCKKEASNKWLFEEDTC-RR-
>XP_004236959.1
HIPKI-----EDD-EVVGFDEEAQQVMKRLVEGP-NCLDIIPVVGMPGLGKSTLARKIYNEFEFSYEFFSIVWVYVGREY-KIKTCVRILKCF-----GDV-DALGKAIRDAIRGGRCLIVLDDVWEAEV--VDVVKRVLPN-KGHRIMMTTRHANLASYANPG------PKPLHAEQSFELLVNRAFGNGN-SC-PVEFE-LGQSIAHKCNGIPLQIVLIAGILRGLTDRRY-WERVDKNLSQHLYDEED-KY-RGVFVEMSYNHLPQDVQTCFLYCGVFPQGFDIPAWKLIRLWIAEGLI--KSPYT-EEIAEFYLNHLVQRNLVIL-SQS-DGQIKTCRLHDLLHEFCRDEASKKWLFQHDAC-RR-
>XP_004237148.1
SSKSY---AL-ED-DIVGIDDDLQIIIKRLTGPP-SDLDIVTISGMGGIGKTTLARKAYDHLTIRYHFDILAWVTISQEF-QCRVLLEALHCISKKT-KDYENELADLVQKNLKGRRYLVVVDDIWSRDV--WDSIRGIFSN-NGSRILMTTRENEVAMYANTC---S--PSLLSAGNGWKLVCDTVFGPKH-DH-PPELE-IGKEIVEKCQGLPLTISVIAGHLCKVARTLEGWKDVARTLSE-IASHP-DEC--LAVLGLSYHHLPNHLKPCFLSMSSFQEDFHFETQILIQLWIAEGFI--R--KS-EEVAIDYLEDLISRNLLQA-REF-NGEIKTCGIHDLLREFCLTEAEMTKHMH-HNV-RR-
>XP_004237188.1
AKSEPI-----KQASSVGHEEDEAWIIGQLLDESK--LDVISIVGMPGVGKTTLANKVYNNTLVASHFHVRAKCTVSQNF----VLREILQQVTASETSED---LAEKLRVALLDKRYLIVL---------------------------------------------------------------------------------------------------------------------D----NLISTNINL-----VMQLSYDHLP-HLKPLLLYFATTQKSQRTPVSTLMQMWMAEGLVD-H---S-EETTQSYLDALISSSLIMV-DHSASVMIKVCYMHDVVHDFCSLKAKKERFFKLPFHALLH
>XP_004237189.1
HQPEK---SLENH-EVVGFDEEATKVINRLVEGA-ECLDVIPVVGMPGLGKTTLARKIFNDPKISREFFSYIWVFIGQST-CVKILFNILKGF-----RNE-ASITDEIRKRVNGGKCLIVLDDVWDPNV--VDIVKTVFPK-KAHRIMMTTRHEDIARSVNKY------PKFLDGDESFQLLEKRAFGVS--RC-PVELE-HGEAIVAKCSGVPLTIVVIAGALRGRTSEID-WKVVRENVGKHLIQEDKLQR-CVNVVRLSYNHLPQEKKSCFLYFGAFPQGFDIPAWKLIRLWIAEGLI--MSGNE-EEIAEYYLNDFANRNLVMV-MKS-NDRIKTCRVHDMLHEFCVEEATRLTLFKQITC-RR-
>XP_004238948.1
GDEER---PVEED-DVVGFDDEAKTVIDRLIGGS-DYVEVVPVVGMPGLGKTTLAYKIYKDPKVEYEFFTRVWVYVSQTF-KRRIFLNIISKFT----TPE-DDLANEVKELLKGGKYLIVLDDVWTMEA--WDRIKIAFPG-KRNRVLMTTRQSNVAKRCNDK------PKFLTKDESWELLEKKVF-HKE-KC-PPELL-PGISIAEKCMGLPLAIVVIAGALIGKGKTTREWELVAASVGEHLINRD-PEN--CKLVQMSYDRLPYDLKACFLYCGAFPGGSQIPAKKLIRLWIAEGFI--QP-LA-EDVAEDHLNDLVNRNLVMV-TQC-SGQIKTCRVHDMLHEFCRHEAMEENLFQEATY-RR-
>XP_004238957.1
---------SNDE-EFVGFKEDVKQIIQKLTRGT-KEREVISIVGMAGLGKTTLARKVYNSHSIAEHFDARAFCIVSQTY-STRLLIDILKQVTG---IREDEDVADMLRKELYFKRYLIVLDDMWKYQT--WEDLQLCFPG-RGSRIMVTTRVQEVATKM------SD-TRFLTDEESWELLQKKVF-KRG-RV-PLELE-AGFEVARNCKGLPLVIVLNAGIIAQKERCVSVWEEFAKDLSS-LGLEEQSRK----AVQSSYDYLRDHLKHCLLYVGYFPEDYNIPVSDLLNLWIAEELV--PDTEN-EKSSKDCLIDLVNRSLLIV-SKS-NGDIKYCMVHDLIREFCSRELEEEDFKQR----AR-
>XP_004238960.1
YYPS------IDE-ELVGFDEHAQNITDYLIRGT-WDLDVVSIVGMAGLGKTALARKVYNSRSIIDRFDVRAWCSVSQTY-NRRLVLQILTQITG---YVNLDDPEDILRKCLNGKRYLVVLDNIWDGKA--WDDFQSCFPN-HGSRIMITTRDKAMASYVKGY---SF-PPRLEDDQSWELLQKKVFGRGK-SC-PLELN-VGKLVAKACRGLPLLIIMIAEVLSR-EREGSSWLKVAYDISSHVPNKEIIMM----TIQSSYDHLLDHLKPCLIYMGLFPKKYEIPVSDLLKWWIAEEFV--HDTLK-EELSEICLHDLVGTNLVVV-SKS-NGKMKCCIVLDHVRDFCLRKITEEKFI------QR-
>XP_004239116.1
NVAPS---QANE--EMEGFQDTIDELKDKLLGGS-PELDVISIVGMPGLGKTTLAKKIYNDPEVTSRFDVHAQCVVTQLY-SWRLLLTILNDVLEPS--ED-GEIADELRRFLLTKRFLILIDDVWDYKV--WDNLCMCFSS-NRSRIILTTRLNDVAEYVKCE---SD-PRLFRDDESWTLLQKEVF-QGE-SC-PPELD-VGFEISKSCRGLPLSVVLVAGVLKQKKKTLDSWKVVEQSLSSRIGSLEESIS----IIGFSYKNLPHYLKPCFLYFGGFLQGKDIHVSKMTKLWVAEGFV--QE-NG-EDTAQGFLDDLIGRNLVMA-MEP-NAKVKTCRIHDLLHKFCMEKAKQEDFLLQ----YR-
>XP_004239388.2
SSKSS---PIKE--EMIGFEDEIKTLIRQLTRGS-RMLDIISIVGMPGAGKTTLANRLYSYNSVVSHFDIRAQCHVFPVY-SQRLLLSLLQVSIDET--ET-DELKDILSRILRSKRYLILVDDVWDHKA--WDDLKCCFPN-NGSRILLTTRYHDVADYVKSV---YK-PRSLTHEESWKLLKMEVF-GNE-RC-SPLLK-VGKKIARKCGGLPLSIFLVAGILSNMEETEECWNEVAKHLGINMSN--ALND----IIEQSYQHLPYYLKPCFLYFGTFLEDEEINVSKLTWLWIGEGFV--KG-KS-QDIAKVYLENLIRRNLVMN-AKS-DGNVKACRVHDLLLDFCKKKAEKEHFLSW----RR-
>XP_004239389.1
SSKWS---PING--KTIGFEDEIEKLIHRLTGGF-EGLDIISIVGMPGAGKTTLANRLYSYHPVVYRFDILGYCHVSPVY-SKRVLLSLLRVSIDEN--RT-STLEDILVRNLRSRRYLILLDDVWDRNV--WGDLKRYFPN-NGSRILLTTRNDDVAYYVESV---GK-PRLLTYEESWELLCIEVF-GNK-SC-SPLLK-VGQEIARKCGGLPLSIVLVAGILSKMEKTEECWSRVAKDLGSYMAS--DAKA----IIEPSFQHLPYYLKPCFLYFGTFLEDEEINVSKLTWMWIAEGFV--SG-KS-QDIAKGYLDILIRRNLVMN-AKS-DGNVKACRVHDLLLDFCKKKGGEEHFLSW----RR-
>XP_004239390.2
SHTQT----IND--DIVGFEDVITKLRDQLTRGS-KKLDIISIFGMPGAGKTALANKLLLDKSVVDHFDICAQCYMSSVH-SRRWLLSILHVSIDEN--ET-SDLAAMLRQILQTGRYLILLDDIPNDSA--WDDLESCFYN-NGSRILLTTRNSNVAYYARSI---SQ-PRMLNDGESWTLLKKKVF-GEG-FC-SPLFK-VGPKIVRKCGGLPLSIVFVASILAGMERTEQCWKQVARSLGTEISC--YPEN----IIEQSYQNLPYHLKSCFLYFGMFSDHEEINISKLTLLWIGEGFV--KH-KS-EDIAEGYLKNLVESNLVML-SKC-GTKVKVCRIHDVLFHFCKARAHSENLIQR----RR-
>XP_004239469.1
ADTSQ---TMSE--EMVGFQDVMYTLRGKLIRGS-SKLDVISIVGMPGLGKTTIANKLFFDQLVVSHFDVRAQCCVSQVY-TRKLLLTILHSVKKDT-LPE-DVLADKLRKLLMVQRYLILIDDVWETVA--WDDLKPSFYN-NGSRIILTTRLGDVANDAKFF---SD-PRLFTQEESWMLLKTKVF-NTK-SC-PLVLD-VGQRIAKRCGGLPLSVVLVAGILETTEKETNCWEQVAINLGSHIQA--KSED----IINLSYQALPFHLKPCFLYFGVFLEDEEIRVSKLTWLWIAEGLV--RE-KP-EDIAEDHLKNLIGRNLVMV-SKS-DGKSKSCRIHDLLLDFCKKKAKVENFLQC----RR-
>XP_004239804.1
NAPNK---PVGK--IIVGFEEETEWIIRKLTSGS-AEIDVISIVGMPGLGKTTLAYIVYNHKSIVDHFDVCAWCTVDQEH-NEKLLQNIFNQVIGLK-DHDDDDVADKLRKRLCGKRYLIVLDDMWDTET--LDELMRPFPH-KGSRVILTSRKKEVALHGKCH---SD-PRLLRSEESWELLEKRVFG-EE-GC-PDELD-VGKKIARKCDGLPLVVDLISGVISRNEKKEAFWLDILNNLSSFI-FKDEKEV--EKVIQLSYDHLSDHVKPCLISLSTYPKDKDIRISELKKLWISQGFV--D--RS-EEVVD----ELISSSLVIPF------DNSIYKIHDLVHDFCYIKGRKENLFHF----PRG
>XP_004240205.1
NAPKN---PVGK--IIVGYEEETEWIIRKLTSGP-AELDVISIVGMPGIGKTTLAYRLYNHKSIVDHYDVCAWCTVDQER-NEKLLQKIFNQVKGLE-N-DDDDVADKLRRRLCGQRYLIVLDDMWDTAT--LDELMRPFPH-KGSRVILTSRKKEVALHGKCH---TD-PRLLRSEESWELSEKKVFG-EG-RC-PDELD-VEKRIARKCDGLPLVVDLIGGVISRKEKKEALWAEVLNDLSSSI-FKDEEKV--LKVIQLSYDHLSDHVKPCLVYLATYPKDKDIRMSELKDLWISQGL------RS-EEVVD----ELISSSLVIPF------DDSIFKIHDLVHDFCYIKSRKEKLFHFSSSLPRG
>XP_004240498.1
NSPKK---PTDK--IIVGFEEETNLILRKLTSGP-ADLDVISITGMPGSGKTTLAYKVYNDKSVSSHFDLRAWCTVDQGC-DDKLLDTIFSQVSDSD-N---IDVPDKLRKQLYGKRYLIVLDDVWDTTT--WDELTRPFPK-KGSRIILTTREKEVALHGKLN---TD-PRLLRSDESWELLEKRAFG-DE-SC-PDELD-VGKEIAENCKGLPLVADLIAGVIAGREKKRSVWLEVQSSLSSFI-LNSEVEV--MKVIELSYDHLLHHLKPCLLYFASFPKDTSLTIYELSIYLGAEGFV--G--KS-EEVVKIYMDDLISSSLVICFNE--IGDALNFQIHDLVHDFCLIKARKEKLFDR----PRQ
>XP_004240499.1
NSPKK---PTNK--IIVGFEEETNLILRKLTSGP-ADLDVISITGMPGSGKTTLAYKVYNDKSVSSHFDLRAWCTVDQGC-DEKLLNKIFNQVSDSD-N---IDVPDKLRKQLYGKRYLIVLDDVWETTT--WDEVTRPFPK-KGSRIILTTREKEVALHGKLY---TD-PRLLRPDESWELLEKRAFG-DE-SC-PDELD-VGKEIAENCKGLPLVADLIAGVIAGREKKRSVWLEVQSSLSSFI-LNSEVEV--MKVIELSYDHLPHHLKPCLLYFASFPKDTSLTIYEFNVYLGAEGFV--G--NS-EEVVKIYMDDLISSSLVICFNE--IGDALNFQIHDLVHDFCLIKARKENLFDQ----PRQ
>XP_004240523.1
NSPKK---PTDK--IVVGFEEETKWILRKLTSGP-TDLDVISITGMPGSGKTTLAYKVYNDKSVSSHFDLHAWCTVDQGC-DEKLLNKIFKQVSDSD-D---IDVADKLRKQLYGKRYLIVLDDVWDTTT--WDELTRPFPK-KGSRIILTTREKEVALHGKLN---TD-PRLLRSEESWELLQKRAFG-NE-SC-PNELD-VGKEIAENCKGLPLVADLIAGVIAGREKKRSVWLEVLNNSHSFI-LKNEVEV--MKVIEISYDHLSDHLKPCLLYFASWPKDTIMTIYELNGFLGGEGFV--G--KS-EEVVKIYMDDLISSSLVICFNE--IGEYPTYQLHDLVHDYCLIKARKENLFDR----PRQ
>XP_004242250.1
GEPST-K-R-DDD-EVVGFENDAEVIMMKLIRGT-KERDVISIYGMPGLGKTTLARKVYNNPSIANYFDVKAWCAVSQAY-NRRLLVEIFKQATD---IKEDDDVADMLRRVLIGKRYLIVLDDIWDVEA--WEDLGICFPE-YESRVMVTTRIEQVTKHLQHH---SH-PKFLTSQESWELLEKKVF-RGE-SC-PPDLE-AGLQVALHCKGLPLAVVLIAGIIAKMKREASLWVEVANDLSS-FALGEQSMK----VIQSSYHHLDDHLKPCLLYMALFPEDHKIPVDDLLKLWMAEEFV--LETEN-EEASRNCLCGLLNKSLVMM-YGD-NRDVRYCSLHDVVREFCLRKLTEDKYMQL----SR-
>XP_004242251.1
GHTSN-K-PDDDD-DVVGFEIHAQIIVNKLIRGT-KERNVISIYGMPGLGKTTLARKVYNNPSILNYFDVKAWCAVSQAY-NRRLLVEIFKQATS---IKEDDDVADMLRKVLIGKRYLIVLDDIWDVEA--WEDLGICFPE-CGSRVMVTTRIEQIAKHLQHH---SDPPSFLTSEESWGLLEKKIF-RGE-SC-PPDLE-AGLQVALHCKGLPLTVVLIAGILGKTEREASLWLEVAADLSS-LALGQQSMK----VIQSSYDHLEDHLKPCLLYMALFPEDHKIPVDHLLKLWIAEEFV--LGTEN-EEACRVCLSDLLNRSLIMV-SGF-YCDVQYYSLHDVVREFCLRKLTEDKYMQL----SR-
>XP_004242252.1
GEPST-K-R-DDD-EVVGFENDAQIIMKKLIRGT-KERDLISIYGMPGLGKTTLARKVYNNPYIVNYFDVKTWCAVSQAY-NRRLLVEIFKQATD---IKEDDDVADMLRKVLIGKRYLIVLDDIWDVEA--WEDLGICFPE-CGSRVMVTTRIEQVAKHLQHH---SH-PSFLSSKKSWELLEKKVF-RGE-SC-PPDLE-AGLQVALHCKGLPLVVVLIAGMLAKMDRKSSLWLKVANDLSS-LALGEQSMK----VIQSSYDHLENHLKPCLLYMALFPEDHKITVDDLLKLWMAEEFV--LKTEN-EEAYRVCLSDLLNKSLVMA-SGA-NRDVVHCSLHDVVREFCLRKLTEDKYM------SR-
>XP_004243044.2
HSSSR---RL-EN-VVVGLEDDLMKVMRRVTGPP-SSREIVSIVGMGGIGKTTLAKKVYHHPEVRNRFDVHIWVTISQEY-QTRLLLCILSCIFQLK-ETYDDQLMDMIYKKLKYRRYLVIVDDIWSIGI--WDLMTRFFPN-NGSRIILTSRHKEVAEHADPD---SN-PSLLNSDNSWKLLHDKVFGSQHDVC-PRELK-IGKQVAQKCQGLPLALLVVAGHLSKMPRTRECWDDVAKTISK-VASEP-DKC--IGVLAMSYSYLPHHLKACFLSIGVFPEDFVIATERLIQLWVAEGFL--R--KS-EQVGKECLEDLISRNLILV-RKF-SGELITCGVHDLVRDLILRQGEKEKFLK--HV-HR-
>XP_004243493.1
--SSR---K--EK-TVVGMKDDLNSILNCINAHT-KELIVISVVGMGGIGKTTLASKVFDDSMIRSQFDKHAWVTISQDY-NKRMLLEIVSSITGIY----NDKLLDTVYKGLKGRRFLIVIDDLWSTEA--LDLMRRIFPH-NKSRIILTTRLKTVADYASSP--DFP-PSFLSLDDSWNLFTERLFK-KD-PC-PPQLV-IGKHIIQQCQGLPLSIVVIAGLLGNIGRTPDNWKKIEENLNS-FGKAS-EKC--QAILSLSYNCLPQYLKACFLYIGSFPEDMEIHVSKLISSWIAEHFI--KN-TR-EVVAEEYLQELTDRSLILV-RGA-NGRIKICKIHDLLRQMCIREAQIENVVH-NDH-RR-
>XP_004246080.2
LQHS-------ED-DIMGLDDDLEIIVERLTGQL-SDLDIVTISGMGGIGKTTLARKAYDHLKLRYHFDVRVWITISQEY-GRRVLLEALHCISKQT-KDYDNELADLVQKSLKGRRYLVVVDDIWSTDV--WDSIRGIFPN-RRSRILLTTRETKVAMYANPI---S--PNLLNLENSWKLLCDKVFGPNN-CH-PPELE-IGKKIAEKCQGLPLTISVIAGHLSKVSRTLGSWMDVSRTLGE-ISSHP-DKC--LGVLGLSYHHLPNHLKPCFLSMGSFPEDYHVETWRLIQLWITQGFI--R--ES-TEVAKDYLEDLISRNLIMV-RKF-NGEIKACGMHDLLREFCLTEVELTQFMY-H------
>XP_004248007.2
VAPFE---PVTDE-DIVGFGNDIEKMFQYLIRGT-NDLDVVPIVGMGGQGKTTVARKVYNSDNIVSHFDVRAWCIVSQTY-NRRLLQDILSQVTGSK-GYEDDILADELRKSLMGKRYLIVLDDMWDCMA--WDDLRLSFPG-NRSRIVVTTRLEKVGEQVKCH---TD-PPFLTKEESCELLQKKVF-QKE-DF-PPELD-VSRAVAEKCKGLPLVVVLVAGIIKKRKMEESWWNEVKDSLFDHL-NRESEEY-SLSTMQLSYYNLTDCLKPCLLYMGMFQEDAIIRVSELISLWIAEGFV--QSGRLLEEAAEGYLMDLIQSNVVMV-SNY-NGKVKYCQVHDVVLHFCLEKSLEEKFMLA----NR-
>XP_004248043.1
AAPLK---PVTDE-EVVGFENKAEELIDYLIRGT-NELDVVPIVGMGGQGKTTIARKLYNNDIIVSRFDVRAWCIISQTY-NQRLLQDIFSQVTGFN-GATVDVLADMLRRKLMGKRYLIVLDDMWDCMV--WDDLRLSFPG-IRSRIVVTTRLEEVGKQVKYH---TD-PPFLTTEESCQLLQKKVF-QKE-DC-PPELD-VSQAVAEKCKGLPLVVVLVAGIIKKRKMEESWWNEVKDALFDYL-DSEFEEY-SLATMQLSFDNLPHCLKPCLLYMGMFSEDARIPASTLISLWIAEGFV--ESGT-LEEEAEGYLMDLISSNMVML-SKY-KGKVKYCQVHDVVHHFCLEKSREAKFMLA----TR-
>XP_004248174.1
ESDSE---C--QA-TVLDLDNDLMTVKSRLIGPP-SKLDVVSIVGMGGIGKTTLARKVYDDIYMEHHFYVRAWITVSQMH-QHRMLLGILRCFSLVN-KST-EQLAEQVYRSLKGRRYLIAMDDVWDTTA--WDVVKRSFPK-NGSRVILTSRLANVGIYASSG---SP-PRCLSVDRSLKLFNLKVFG-RE-NC-PLELK-ATKQIVGKCQGLPLAIVVVAGFCSKISKTENCWEDVAHKIGL-VSRET-EEC--MDLLALSYKHLPHHLKPCFLYMGAFPKDYEISVSRLIKLWIAAEFL--EE-MD-EEVAEGYLKDLIDRSLIMV-KKS-SGKVKTCEVHDLLHDLIIREAWKERYFTKNFN-RA-
>XP_004248175.2
SPPQK---PVEEE-NVVGFDDEARKISSRLTNGS-EELEIISIVGMGGLGKTTLAKKVYTDSSIEFHFYNRAWIYVSQLY-SRKVFLGILDSLS----MND-EKLAGELFSHLRSKRYLVVIDDVWTMEA--WDDLQMAFPA-TGSRILLTTRNTEVALHANPE---GL-PRFLTHEESWELLSKKVF-RKG-IC-PLELD-IGLQIAKKCYGLPLAIVVVSGLLLKKEKTRDWWKKIANDVSSYV-ARDPKQC--MDVLALSYKHLPDHLKVCFIYFGVFPEDFEIPVWKLLRLWTSEGFV--QQ-EC-EDTAEEYLEDLVDRNLVLV-AKA-SGRIKTCRIHDMLRDLSVKMGSEEKFLEVKYH-RR-
>XP_004248798.1
GSEER---PVEED-DVVGFDEEADIVINRLLGES-NHLEVVPVVGMPGLGKTTLANKIYKHPKIGYEFFTRIWVYVSQSY-RRRLFLNIISKFT----MCE-EDLADEIQEFLKGGKYLVVLDDVWSDEA--WERIKIAFPN-KPNRVLLTTRDSKVAKQCNPI------PKFLTEDESWILLEKKVF-HKD-KC-PPELL-SGKSIAKKCKGLPLAIVVIAGALIGKGKTPREWKQVDDSVSEHLINRDHPEN--CNLVQMSYDRLPYDLKACFLYCSAFPGGFQIPAWKLIRLWIAEGFI--QH-LS-ECKGEDNLNDLINRNLVMV-MES-DGQIKTCRLHDMLHEFCRQEAKEENLFQESTY-RR-
>XP_004250409.1
SSPQK---S--EN-TIIGMDDEFNTILDRLTTQT-NELTVIPIFGMGGIGKTTLAKKVYDDSYIRSRFDKHAWVTISEDF-NQRMLLEVASSI-TGS----DDQLMEIVYKGLKGRRFLIVIDDIWSTEA--WDQMQRIFPK-NKSRILLTTRLKYVADNVSCP--EFP-PSFLSLDDSWNLFTEKLFK-KD-SC-PRQLK-LGKHIVQQCQGLPLSIIVVAGLLVKMDLTRDNWKKVEENLKS-FGTVS-ERC--QSILSLSYNYLPQYLSACFLYVGGFPEDTEIGVSKLIRLWIAEQFI--KN-KR-EVVAEEYLQELIDRSLILA-GKA-NGRMRSCKIHDLLRQLCLSKAHTENVVH-DDQ-RR-
>XP_004251533.1
CTKSK-D-ALEHE-NVVGHENEFEMMQDQLTRGA-SDLEVVSIVGMGGIGKTTLANKIYTDPFVMSCFDKRAKVTISQDY-CVRVLLRLLSSISGKT-QDD-GQLADQLQKLLKGPRYLVVIDDIWTTGA--WDDIKLCFPN-CRSRILMTTRNMEVAEYASSG---SP-PRLMNFDESWSLLYEKVFAR-G----PHEFQ-LGKQIA-KCKGLPLMIVVIAGLLSKIGNRLDRWRSVAENVSS-MNTDLDVQC--MRVLALSYYHLPHHLRACFLYFALFPEDKLIFVNELVKLWAAEGFL--K--KS-EQVAKQSLKDLVDRSLVFI-QRSFDGKIKACGMHDVIRELCLREARKINFVNVTTR-VR-
>XP_010312507.1
FSQDQ---K--EN-TVVGMKDDFNTILDRVTAQT-NELTVIPIFGMGGIGKTTLAKKVYDDSFICSRFDKLAWVTISEEY-NERMLLEVVSSVTTGG----DDELMEIVYRGLKGRRFLIVIDDIWSTEA--WDQMQRIFPD-NKSRILLTTRLKYVADYVNCP--DFP-PSFLSLEDSWNLFTEKIFK-KD-PC-PPLLE-IGKHIVQQCQGLPLSIVVVAGLLGKMDLTHDNWKNVEENLSS-FGTVS-ERC--QSILSLSYNYLPQYLKACFLYVGGFPEDREINVSQLIRLWIAEQFV--KD-KR-EVVGEEYLQELVDRSLILT-GKA-NGRMRSCKIHDLLRQLCLSETHTENVVH-DDQ-RR-
>XP_010313675.1
TSSPD---V------PVGFQEDLEKIIDRLRGGP-SELDIICIVGMAGIGKTTLAKRAYNDISVVNRFDVRAWVTVSQEY-RERILFDLFYSVVPPT-ESDDQETADRVRKSLICKRFLIVVDDMWSTDA--WDNLSRLFPD-NGSRIILTSRLIDLATYVNPD---RQ-PDFLDNDEGWELLRRKIFGKRG--C-PFELE-IGRSIAEKCQGLPLAIVVVAGHLSKMSKTTDCWNNVAESVDSVVNREP-GQC--LDILALSYSHLPQHLKACFLYMGAFPEDFEIHVWKLIRLWVAEGFL--NV-TT-EEIAEECLEDLIDRSLVLA-VK--NGKLKTCKLHDIMRDFCLEEAKRQNFLHFTAL-RR-
>XP_010315011.2
NSPKK---PTDK--IIVGFEEETNLILRKLTSGP-ADLDVISITGMPGSGKTTLAYKVYNDKSVSSHFDLRAWCTVDQGY-DDKLLDTIFSQVSDSD-N---IDVADKLRKQLFGKRYFIVLDDVWDTTT--WDELTRPFPK-KGSRIILTTREKEVALHGKLN---TD-PRLLRPDESWELLEKRAFG-NE-SC-PDELD-VGKEIAKNCKGLPLVADLIAGVIAGREKKRSVWLEVQSSLSSFI-LNSEVEV--MKVIELSYDHLPHHLKPCLLYFASWPKDTTTTIYELNIFLGAEGFV--G--KS-EEVVKIYMDDLISSSLVICFNE--IGDSLNFQIHDLVHDFCVIKARKENLLDQ----PRQ
>XP_010319214.1
KKSVS---PIHEN-FMEGYNEERKNMVARLTYGS-KKLQVVSVVGMAGIGKTTFAKTTLFDINKED-FPIRGWITVSENY-DLRLLLRLLRDVIEMK-MD-NGQLAAHLKQVLQGKRYLIVVDDIWSNSD--WDNIRHWFPG-DKSRILLTSRDKKVGAYAAK-DG----LRPLTQDESRNLFYHRAFGKNNRRSDIGKFK-VGEKVITNCKGLPLMITAVAGILRSKSKLYE-WMEVAESVSSLVNDDAYKQC--LQVVALSYNNLPSLMKACFLHFGVFPKSHGIPVKKLTRLWIAEGLV--Y--EE-EQAADRVLHDLIGKSVVIV-DKW-DGKIKTCRIHDVFHDFCSKESESENLLC-----CRW
>XP_010319380.1
HQPEK---SLENH-EVVGFDEEATKVINRLVEGA-ECLDVIPVVGMPGLGKTTLARKIFNDPKISREFFSYIWVFIGQST-CVKILFNILKGF-----RNE-ASITDEIRKRVNGGKCLIVLDDVWDPNV--VDIVKTVFPK-KAHRIMMTTRHEDIARSVNKY------PKFLDGDESFQLLEKRAFGVS--RC-PVELE-HGEAIVAKCSGVPLTIVVIAGALRGRTSEID-WKVVRENVGKHLIQEDKLQR-CVNVVRLSYNHLPQEKKSCFLYFGAFPQGFDIPAWKLIRLWIAEGLI--MSGNE-EEIAEYYLNDFANRNLVMV-MKS-NDRIKTCRVHDMLHEFCVEEATRLTLFKQITC-RR-
>XP_010319428.1
DIPKK---PLDDD-EVVGFDEEAKKVIKRLVEGPAESLAIVPVVGMPGLGKTTLARKIYNDTTLSFEFFSTIWIYAGPEC-KIKLYHKILKHF-----EDD-HTLAKVISGFMKGGRCLIVLDDVWEANV--IDHVKKVFPK-KGHRIMMTTRDGLLAAYKNAE------PKFLLADECFELLEKRVFGKG--SC-PDELD-VGERIAGNCGGVPLIVVVIAGALAGRSNTTD-WEIVERDVARH-AFTVN-KN-CGVFVEMSYDRLSQEMQTCFLYSGIFPRGFDIPAWKLIRLWIAEGLI--KSS-T-EEIAELHLNDLVHRNLVIL-LES-DGQIKTCRLHDMLHQFCRTKAADKWLYQEDTC-RR-
>XP_010319429.1
---NR-TLPAREDTFLVGLTEEANEVMKRLQIGT-EEVECIAIVGMTGLGKTTLARKLWSDSQITDKF---IWVSVGQS--DLKMLFVILKS------NEEENELAKLIAKFVTEQRCLVVLDNVCGSGL--VNFFKNVLPN-KGHRILMTTRRRDVAASCASK------PKFLDGEDSFRLLEKIVFDRKD------ELE-VGKSIASKCGGLPLAIEVIAGALKKVDQSAYYWKRVENNFWQVVRENDTSSC--WKIVEASYGSLSSEMKACFLYCLAFPKGYDIPFQMLISLWMAEGLI--EN-SSPKDKAEDHLMEFENLNLVTV-SREITGSIKKIKCNEIFYDFYRMEVTKESFQQLPDISRR-
>XP_010320570.2
AHTSQ---TTRE--EMVGFDEVVQTLKGKLIRGS-SELDLISIVGMAGLGKTTLANKLFLDQFVVSHFDVRAQCCVSQVY-TRKLLLTILRSVKKDI-LPE-NELADKLRKLLFGQRYLILIDDVWETTA--CDELMPCFYN-NGSRLILTTRHDHVAYHAKLV---SD-PRKFTLEESWMLLKNKVF-NEK-CC-PVVLD-VGQKIAQKCGGLPLSVVLVAGILETMEKEEHCWEQVAINLGPHIQA--KSED----IINLSYQDLPFHLKPCFLYFGVLSEDEEIKVSKLTWLWTAEGLV--RE-KL-EDIAENYLKNLIGRNLVMV-SKS-DGKTKTCRIHDLLLEFCKKKAKVENFLQC----RR-
>XP_010320686.1
SSKWS---PING--KTIGFEDEIEKLIHRLTGGF-EGLDIISIVGMPGAGKTTLANRLYSYHPVVYRFDILGYCHVSPVY-SKRVLLSLLRVSIDEN--RT-STLEDILVRNLRSRRYLILLDDVWDRNV--WGDLKRYFPN-NGSRILLTTRNDDVAYYVESV---GK-PRLLTYEESWELLCIEVF-GNK-SC-SPLLK-VGQEIARKCGGLPLSIVLVAGILSKMEKTEECWSRVAKDLGSYMAS--DAKA----IIEPSFQHLPYYLKPCFLYFGTFLEDEEINVSKLTWMWIAEGFV--SG-KS-QDIAKGYLDILIRRNLVMN-AKS-DGNVKACRVHDLLLDFCKKKGGEEHFLSW----RR-
>XP_010320708.1
---TS---F--ET-TYVGMKKDYKAILNCLNAQT-KELIVISLIGMGGIGKTTLARKVFDNSIIRDRFEKHAWVTISEQY-NKRMLLEVASSISGVN----NDELMVIVYRSLKGRRFLIVIDDLWSTEA--WDQMRRIFQN-NKSRIILTTRLKHVADYASSP--DFP-PSFLSFKDSWKLFTKKLFR-KD-RC-PPQLK-IGKHIIQQCQGLPLSIIVIAGLLSKIDVTYDNWKKIEQDLNS-HGSVL-EQC--QAILCLSYNYLPPYLKACFLYIGGFPEDMEIRVSKMMSSWIAEQFI--KD-TR-EVVAEKYVQELMDRSLILG-KTP-NGRFKTCKIHDLLRQLCIREAQIENVVH-NDR-RR-
>XP_010320780.1
YYPS------IDE-ELVGFDEHAQNITDYLIRGT-WDLDVVSIVGMAGLGKTALARKVYNSRSIIDRFDVRAWCSVSQTY-NRRLVLQILTQITG---YVNLDDPEDILRKCLNGKRYLVVLDNIWDGKA--WDDFQSCFPN-HGSRIMITTRDKAMASYVKGY---SF-PPRLEDDQSWELLQKKVFGRGK-SC-PLELN-VGKLVAKACRGLPLLIIMIAEVLSR-EREGSSWLKVAYDISSHVPNKEIIMM----TIQSSYDHLLDHLKPCLIYMGLFPKKYEIPVSDLLKWWIAEEFV--HDTLK-EELSEICLHDLVGTNLVVV-SKS-NGKMKCCIVLDHVRDFCLRKITEEKFI------QR-
>XP_010320781.1
YYPS------IDE-ELVGFDEHAQNITDYLIRGT-WDLDVVSIVGMAGLGKTALARKVYNSRSIIDRFDVRAWCSVSQTY-NRRLVLQILTQITG---YVNLDDPEDILRKCLNGKRYLVVLDNIWDGKA--WDDFQSCFPN-HGSRIMITTRDKAMASYVKGY---SF-PPRLEDDQSWELLQKKVFGRGK-SC-PLELN-VGKLVAKACRGLPLLIIMIAEVLSR-EREGSSWLKVAYDISSHVPNKEIIMM----TIQSSYDHLLDHLKPCLIYMGLFPKKYEIPVSDLLKWWIAEEFV--HDTLK-EELSEICLHDLVGTNLVVV-SKS-NGKMKCCIVLDHVRDFCLRKITEEKFI------QR-
>XP_010320900.1
VASSQ---QINE--EIVGFEDVKDELIGKLKGGP-SGLDVISIVGMAGLGKTTLANKLYSDESVVSYFDIHAHCCVSQQY-TRKLLLAILHDITDER-ETE-NELADKLRKLLMRKRYLLLIDDVWETSA--WDDLKLCFPN-NGSRIILTTRHYEVASHAKHD---SD-PRSLNNDESWMLLNKKVF-NNE-SC-PLIPD-IGQEIVRKCGGLPLSIILVAGILTRMKKDKHCWEQVATNLGPNIQD--QMEG----TLDLSYQHLPPYLKPCFLYLGLFPEDREIQVSKLTWLWIAEGFI--KG-KT-EEIAENHLENLVGRNLVMV-KKF-DGRIKACRIHDLVHEFCRKKAKLENIIQR----RR-
>XP_010320901.1
VASSQ---QINE--EIVGFEDVKDELIGKLKGGP-SGLDVISIVGMAGLGKTTLANKLYSDESVVSYFDIHAHCCVSQQY-TRKLLLAILHDITDER-ETE-NELADKLRKLLMRKRYLLLIDDVWETSA--WDDLKLCFPN-NGSRIILTTRHYEVASHAKHD---SD-PRSLNNDESWMLLNKKVF-NNE-SC-PLIPD-IGQEIVRKCGGLPLSIILVAGILTRMKKDKHCWEQVATNLGPNIQD--QMEG----TLDLSYQHLPPYLKPCFLYLGLFPEDREIQVSKLTWLWIAEGFI--KG-KT-EEIAENHLENLVGRNLVMV-KKF-DGRIKACRIHDLVHEFCRKKAKLENIIQR----RR-
>XP_010320925.1
NVAPS---QANE--EMEGFQDTIDELKDKLLGGS-PELDVISIVGMPGLGKTTLAKKIYNDPEVTSRFDVHAQCVVTQLY-SWRLLLTILNDVLEPS--ED-GEIADELRRFLLTKRFLILIDDVWDYKV--WDNLCMCFSS-NRSRIILTTRLNDVAEYVKCE---SD-PRLFRDDESWTLLQKEVF-QGE-SC-PPELD-VGFEISKSCRGLPLSVVLVAGVLKQKKKTLDSWKVVEQSLSSRIGSLEESIS----IIGFSYKNLPHYLKPCFLYFGGFLQGKDIHVSKMTKLWVAEGFV--QE-NG-EDTAQGFLDDLIGRNLVMA-MEP-NAKVKTCRIHDLLHKFCMEKAKQEDFLLQ----YR-
>XP_010321400.1
NAPKN---PVGK--IIVGYEEETEWIIRKLTSGP-AELDVISIVGMPGIGKTTLAYRLYNHKSIVDHYDVCAWCTVDQER-NEKLLQKIFNQVKGLE-N-DDDDVADKLRRRLCGQRYLIVLDDMWDTAT--LDELMRPFPH-KGSRVILTSRKKEVALHGKCH---TD-PRLLRSEESWELSEKKVFG-EG-RC-PDELD-VEKRIARKCDGLPLVVDLIGGVISRKEKKEALWAEVLNDLSSSI-FKDEEKV--LKVIQLSYDHLSDHVKPCLVYLATYPKDKDIRMSELKDLWISQGL------RS-EEVVD----ELISSSLVIPF------DDSIFKIHDLVHDFCYIKSRKEKLFHFSSSLPRG
>XP_010321401.1
NAPKN---PVGK--IIVGYEEETEWIIRKLTSGP-AELDVISIVGMPGIGKTTLAYRLYNHKSIVDHYDVCAWCTVDQER-NEKLLQKIFNQVKGLE-N-DDDDVADKLRRRLCGQRYLIVLDDMWDTAT--LDELMRPFPH-KGSRVILTSRKKEVALHGKCH---TD-PRLLRSEESWELSEKKVFG-EG-RC-PDELD-VEKRIARKCDGLPLVVDLIGGVISRKEKKEALWAEVLNDLSSSI-FKDEEKV--LKVIQLSYDHLSDHVKPCLVYLATYPKDKDIRMSELKDLWISQGL------RS-EEVVD----ELISSSLVIPF------DDSIFKIHDLVHDFCYIKSRKEKLFHFSSSLPRG
>XP_010322775.1
AKSELI-----EPTSSTGHEEDEAWIIGQLLDESE--LDVISIFGMPGVGKTTLANKVYNNTLVASHFHVRAKCTVSQK---------------------------------------------------------------------------------------------------------------------------------------------------------------------------------------------------------------------------------------------------------------------------------------------------
>XP_010322858.1
GHSSR---NP-EN-IVVGLEDDLVRIIRRLKGPT-LSREIIPILGMGGIGKTTLARKAFDDFETRNRFDIHIWVTVSQEY-RIRMLLDILRSTSEET----IDRLMDMIYKKLKGWRYLVVMDDIWSSEV--WDLMTRTFPN-NGSRIILTSRQEEVASHADPD---SN-PNLLNLDNSWKLIRDRVFGVEH-AC-PPELD-IGEQIAQRCQGLPLALLVVAGHLSKISRTRESWNDVSKSVSK-VADES-DIC--LGVLAMSYNYLPDHLKPCFLYMGVFPEDSVVNIVRLINLWISEGFI------S-ELVGRDCMEDLVSRNLVMV-RNF-NGETKTCGVHDLIRDLILREAEKEKFLE-RST-RR-
>XP_010324491.1
GGSTS---PTLEN-EMVGHINEQANMRRRLITGS-SQLEVISIAGMGGIGKSTFAKKLFSDPSVVGFFDVRGWITVSKDY-SSRMLISLLQDATGVKVVEVNAELADRLQKSFKGKRYLIVVDDIWSTEA--WDDISQWFPN-NRSRILLTTRSMEVARHASSPKN----PRFLDPEESWNLFCQKAFSKKD----PAEFS-VGKVVVENCKGLPLMISVVAGSLSSKRTLNE-WNEVAQSVSSLVNLDDYQRC--SGVLALSYNHLPPDLKVCFLYFGVFKKASEISVENLIRLWMAEGLF--K--RD-EKEACSLLHDLIDRSLIVV-CKL-DGKIKTCRIHDLLHDLCLRESESESLLY-----RRW
>XP_010327076.1
ESDSK---C--QA-TMLDLDNDLMTVKSRLIGPP-SKLTVVSIVGMGGIGKTTLARKVYDDIYMEHHFYIRAWITVSQMH-QHRMLLGILRCFSLVN-KNI-EQLAEQVYRSLKGRRYLIGMDDVWDTNA--WDVVKRSFPK-NGSRVILTSRLANVGIYASSG---SP-PRCLSVDQSLKLFNLKVFG-RE-TC-PLELK-ATKQIVEKCQGLPLAIVVVAGFCSKISKTEDCWEDVAHKIGL-VSRET-EEC--MDLLALSYKHLPLHLKTCFLYMGAFPKDFEITVSKLMKLWIAAEFV--KE-KD-EEVAHGYLRDLIDRSLIMV-KKS-SGEVKTCKVHDLLHDLIIREAWKERYFTKNFH-RA-
>XP_019066422.2
STLEK---S--EE-NIVGMEDDFNTILDSLTTQT-DELIVIPILGMGGIGKTTLARKVFGDSYIRSRFDKHAWVTISKEY-NQRMLLEVVSSV-TGS----DDQLMEIAYKGLKGRRFLIVIDDIWSTKA--WDQIQRIFPD-NKSRILLTTRLKNIADYVSCP--DFP-PSFLSLDDSWNLFTEKIFK-KD-PC-PPLLK-IGKHIVQQCQGLPLSVIVVAGLLGKIDPTHNNWKIVEGNLNS-FGTVS-ERC--QSILSLSYNYLPQYLRACFLYVGGFSEDMEIDVSKLIRLWIAEQFV--KN-KR-EVVAEEYLQELIDRSLVLV-GKA-NGRMKTCKIHDLLRQLCIREAKTENGLN--------
>XP_019066695.1
FSQDQ---K--EN-TVVGMKDDFNTILDRVTAQT-NELTVIPIFGMGGIGKTTLAKKVYDDSFICSRFDKLAWVTISEEY-NERMLLEVVSSVTTGG----DDELMEIVYRGLKGRRFLIVIDDIWSTEA--WDQMQRIFPD-NKSRILLTTRLKYVADYVNCP--DFP-PSFLSLEDSWNLFTEKIFK-KD-PC-PPLLE-IGKHIVQQCQGLPLSIVVVAGLLGKMDLTHDNWKNVEENLSS-FGTVS-ERC--QSILSLSYNYLPQYLKACFLYVGGFPEDREINVSQLIRLWIAEQFV--KD-KR-EVVGEEYLQELVDRSLILT-GKA-NGRMRSCKIHDLLRQLCLSETHTENVVH-DDQ-RR-
>XP_019066753.1
FSPDQ---K--EN-TVVGMKDDFNIILDRLTAQT-DELIVIPILGMGGIGKTTLARKVYDDSCIRSRFDKLAWVTISQEY-NERMLLEVVSSITTKG----NDELMEIVYRGLKGRRFLIVIDDIWSTEA--WNQMQRIFPD-NKSRILLTTRLKYVADYVNCP--DFP-PSFLSLEDSWNLFTEKLFK-KD-QC-PPLLE-IGKHIVQQCQGLPLSIVVVAGLLGKMDLTHDNWKNVEENLSS-FGTVS-ERC--QSILSLSYNYLPQYLKACFLYVGGFPEDREINVSQLIRLWIAEQFV--KN-KR-EVVAEEYVQELIDRSLILM-DST-NGRMKTFKIHDLLRQLCLSETHTENVVH-DDQ-RR-
>XP_019066849.1
TSSSE---P-LDN-NMVGRDKEKERMLEELRGGK-DELKVIPIVGMGGIGKTTLAKQVFNHPSIQSRFDVRAWATICKEY-NVKILLSLLQSIINID-RDE-AELADLLQKKLKCRRYLIVIDDIWCYKA--WDDTRQCFPN-NGSRILLTTRHTEVAIYASSS-N-----NLMNADESWNLLKSKAFANES----TPELT-IGEKIASKCQGLPLTIVVVAGLLSKSKRTKEEWENVAENIKSFVTKDPNEQC--LRVLGLSYNYLPNELKACLLYFGIFPEDSEISVKRLVRLWIAEGFL--KD----EEEAKNRLQDLVDRCLVLV-SQADGRNVKTCRIHDLVHELCLREAQSQNFIRN----YRW
>XP_019066850.1
TSSSE---P-LDN-NMVGRDKEKERMLEELRGGK-DELKVIPIVGMGGIGKTTLAKQVFNHPSIQSRFDVRAWATICKEY-NVKILLSLLQSIINID-RDE-AELADLLQKKLKCRRYLIVIDDIWCYKA--WDDTRQCFPN-NGSRILLTTRHTEVAIYASSS-N-----NLMNADESWNLLKSKAFANES----TPELT-IGEKIASKCQGLPLTIVVVAGLLSKSKRTKEEWENVAENIKSFVTKDPNEQC--LRVLGLSYNYLPNELKACLLYFGIFPEDSEISVKRLVRLWIAEGFL--KD----EEEAKNRLQDLVDRCLVLV-SQADGRNVKTCRIHDLVHELCLREAQSQNFIRN----YRW
>XP_019068848.2
SSTIN---PS-ED-DIVGIDDDLEIIVKRLIGPP-SDLEIVTITGMGGIGKTTLARKAYDHLQIRYHFDILAWVTITQEF-RNRVLLEALRCILKST-KDYDNELADLVQKKLKGRRYLVVVDDIWTKNV--WDSIRGIFPK-NGSRILLTTRETEVAMYASTC---S--PIHLSLENGWRLLCDKVFGQKY-EH-PPELE-IGKEIVEKCQGLPLTISVIAGHLSKVANTLEGWKDVARNLSE-IASHP-NQC--LGVLGLSYYHLPNRLKPCFLSMSSFPEDFQVDTRRLIQLWIAEGFI--RR-KS-EEVAEHYLEDLISRNLIQA-RKF-SGEIKACGIHDILREFCLIEAEMTNHMH-NNV-CR-
>XP_019068849.1
PSTSY---P--SD-QL-GLEDDLKIIIKRLTGPP-SDIDIVTITGMGGIGKTTLAKKAYDHLTIRYHFDVFAWLTISQEF-RCRVLLEALHCILGKP-YPYENELADLVQKQLKGRRYLVVVDDIWSSDV--WDSIRGIFPN-NGSRILLTTRENEVAMYANSC---S--PSLLSAENGWKLLCDKVFGPNN-DH-PPELE-IGKEIVEKCQGLPLTISVIAGHLSKVVRTLESWKDVARTLSK-IASHP-DKC--LAVLGLSYHHLPSRLKPCFLSMSSFPEDFRFET---------------------------------------------------------------------------------
>XP_019068866.1
FQPGE---PEEDV-EVVGFNKPAEDVKERLCEGS-KDLDVIPIVGMPGLGKTTLSRKVYNDSSLDFYFYHKIWIYVGTSK-KPKILVEIVKEVA----KDE-DQLAHIIRDFLERGKHLIVLDDVWDTQV--VDFVKKAFPKSRGDRIMLTTRQQRVAEAVSAR------PENLSKEDSIKLLEQRVFANKR-TC-PIELG-YRDGIVDKCCGVPLAIVVISGALRGCMDESE-WRVVEENVGKHLINKDDHKS-CLKFVETSYNHLPQEKKAAFLYFGVFPQGFDIPAWNLIRLWVAEGLI--KKDSE-EKVAETYLSDFASRNLVMV-MQS-NGQIKTCRLHDMLHEFCIIEAARISLFQQNTS-RR-
>XP_019068867.1
FQPGE---PEEDV-EVVGFNKPAEDVKERLCEGS-KDLDVIPIVGMPGLGKTTLSRKVYNDSSLDFYFYHKIWIYVGTSK-KPKILVEIVKEVA----KDE-DQLAHIIRDFLERGKHLIVLDDVWDTQV--VDFVKKAFPKSRGDRIMLTTRQQRVAEAVSAR------PENLSKEDSIKLLEQRVFANKR-TC-PIELG-YRDGIVDKCCGVPLAIVVISGALRGCMDESE-WRVVEENVGKHLINKDDHKS-CLKFVETSYNHLPQEKKAAFLYFGVFPQGFDIPAWNLIRLWVAEGLI--KKDSE-EKVAETYLSDFASRNLVMV-MQS-NGQIKTCRLHDMLHEFCIIEAARISLFQQNTS-RR-
>XP_019068911.1
AKSESI-----VLTSSTGHEEEEAWIIGQLLDESE--LDVISIVGMPGVGKTTLANKVYNNTLVASHFHVRAKCTVSQKY--------------------------------------------------------------------------------------------------------------------------------------------------------------------NLISTNISL-----VMQLSYDHLP-HLKPLLLYFATTQKSQRTPVSTLMQLWMAEGFVD-H---S-EEVTQSYLDALISSNLIMV-DHSTSTMIKVCYMHDVVHDFVSVKAENEKFFKL--HALLH
>XP_019069317.1
AHISS---PITDE-EVVGFEDVMEKLREQLIRGT-KQLDVISVVGMPGLGKTTVANKLYSDELVVSRFDIRAKCCVSQAY-SRRVLLSILRDAIGES-LPT-DVLADQLRKTLLWKRYLILVDDIWEASV--WDDLRCCFHN-NGSRIILTTQHADVAENAKSV---SD-PRILNDDESWKLLKQKVF-GEE-SC-FMLLN-VGQEIANKCRGLPLSIVLVAGMLTKMEKSEKCWKQVAKNLCTNVLS--NSKA----IIEQSYQNLPYHLKPCFLYFGVFLEDKEINISILTWLWISEGFI--KD-KS-EDIAEGYLENLIGRNLVMV-AKS-GGKVKTCRIHDLLLYFCKEIAREKNLLLW----RR-
>XP_019069333.1
NTPSK---PTDQ--IIVGFEEETEWIIRKLTSGP-TEVDVISIVGMPGLGKTTLAYRVFNNKSVVDHFDVRAWCTVDQEH-NDKLLQKIFNQVVGLK-D-DDEDIADKLRKELFGKRYLIFLDDLWDIET--WNELTRPFPQ-RRSRIILTSRKREVALQGKHH---SD-PRLLTPEESWDLLVKRVFG-EE-RC-PDELV-VGEEIARKCAGLPLLLDLIGGVIARQEKKKALWLEVLNNLNSLI-LKDEEEV--MKVIQLSYDHLPNHLKPCLLYLASYPKDNYIKISELKHLWSSEGLV--E--KS-DELLEVYVDELISSSLVVVFYG--IHRNPIFRIHDLVHDFCLIKSRNEHLFDVSS--PRA
>XP_019069347.2
NTPNK---PVGK--IIVGFEEETEWIIRKLTSGP-AEIDVISIVGMPGLGKTTLAYRVYNDKSIVDHFDVCAWCTVDQEH-NEKLLQKIFNQVIGLK-K-DDDEVADKLRKQLFGKRYLIVLDDIWDTAI--FDELTRPFPQ-KGSRVILTSRKKEVALHGKCH---SN-PRLLRSDESWELLEKSVFG-EE-RC-PDELY-VGEKIAQKCDGLPLVLDLIGGVISRKEKKETLWLEVLNNLSSFI-FKDEEEV--VKIIQLSYDHLSDHVKPCLVYLASYPKDEDIRISELKDLWIFQGLV--Q--KS-EEVVDV----LISSSLVIPF------DNSICKIHDLVHDFCYIKSRKEKLLHFSSS-PRG
>XP_019069358.2
NAPNK---PVGK--IIVGFEEETEWIIRKLTSGP-DEIDVISIVGMPGLGKTTLAYRVYNDKSIVDHFNVCAWCTVDQER-NEKLLQKIFNQVIGLK-DHDDDDVADKLRRKLFGKRYLIVLDDMWDTDI--LDDLMRPFPH-EGSRVILTSRKKEIALHGKCH---SD-PRLLRSEESWELFNKRVFG-EE-GC-PDELD-VGEKIALKCGGLPLVVDLIGGVISKKEKKEALWAEVLNDLSSSI-FKDEEEV--VKVIQLSYEHLSHDVKPCLLCLATYPKDEDISMSELKDLWIFQGL------KS-EEVVD----ELISSSLVIPF------DDSIFKIHDLVHDFCYIKSRKEKLLHFS---PRG
>XP_019069402.1
NAPKN---PVGK--IIVGYEEETEWIIRKLTSGP-AELDVISIVGMPGLGKTTLAYRVYNHKSIVDHYDVCAWCTVDQER-NEKLLQKIFNQVKGLE-DHDDDDVADKLRKRLCGQRYLIVLDDMWDTAT--LDELMRPFPH-KGSRVILTSRKKEIALHGKCH---SD-PRLLRSEESWELLEKRVFG-EE-GC-PDELD-VGKKIARRCGGLPLLVDLIGGVISRKEKKEALWAEVLNDLSSSI-FKDEEEV--VKVIQLSYDHLSDHVKPCFVYLASFPKDEDISMSELKDLWISQGL------KS-EEVVD----ELISSSLVIPF------DDSIFKIHDLVHDFCDIKCRKEKLLHFS---TRG
>XP_019069404.2
NAPNK---PVGK--IIVGFEEETEWIIRKLTSGP-AEIDVISIVGMPGIGKTTLAYRVYNHKAIVDHFDVCAWCTVDQER-NEKLLQKIFNQVIGLK-K-DDDGVADKLWKQLCGKRYLIVMDDMWDTET--LDELMRPLPH-KGSRVILTSRKKEVALHGKCH---SD-PRLLRSEESRELLKKRVFG-EE-GC-PDELD-VGKRIAKKCGGLPLVLDLIGGVLSRKEKKETLWLEVLHSLSSSI-FKDEEEV--VKAIQLSYYHLSDDVKPCLVCLATYPKDEDIRMSELEDLLIFQGL------KS-EEVVD----ELISCSLVIPF------DDSIIKIHDLVHDFCDIKCRKEKLFHFS---PRG
>XP_019069438.1
YLIPS---PGNE--EMVLFQDVMEKIKKQLLGGS-SQLDVISIVGMPGLGKTTLAEQIYNDQIVAGYFDVHGKCHVTQTY-SWRLLVTLLNDVM-PS--AD-DQLAKELRQFLLTKRFLILIDDVWDTKA--WDYLHMCFQK-NGSRIILTTRLSEVAQYAKCE---SN-PPLLRDDESWKLLQKKVF-RRG-SC-PPELD-VGFRIAKSCGGLPLFIVLVAGVLKEKNEKADLWKEVEESLDANIDSLEESMS----IIGFSYMNLPHHLKPCFLYFGGFLRGKSIHVSKLTRLWLAEGFV--LE-KR-EDVAEDFLKNLISRNLVMD-MEF-NGKMKTCRVHDLLHKFCLEKAKQENFLLW----YR-
>XP_019069506.1
NAPNK---SVGK--IIVGFEEETKWIIRKLTSGP-AEIDVISIVGMPGLGKTTLAYRVYNDKSIVDHFDVCAWCTVDQEC-NEKLLQKIFNQVIGLK-D-DDEDVADKLRRKLCGQRYLIVLDDMWDTAT--WDELTRPFPQ-KGSRVILTSRKKEVALHGKCY---SD-PRLLKPKESWELLEKRVFG-EE-GC-PDELD-VGEKIARKCDGLPLVLDLIGGVISRKEKKEALWLEVLNNLSSFI-FKDEEEV--AKVIQLSYDHLSDHVKPCLVYLASYPKDKDIMISELKDLWIAQGLV--Q--KS-EEVVEIYVDELISSSLVIPF------FKFIFKIHDLVHDFCYIKSRKEKLFDFSSS-PRG
>XP_019069562.1
NPVAS---PENE--EMEGFHEAMDKIKRQLLRRS-SQLDIISIVGMPGIGKTFLAEKIYNNLIVTPHFDVHAKCRVTQLY-SWKLLLTILNDVLDPA--ED-GELATELRQVLLTKRFLILVDDVWDKTV--WDHLYMCFRK-NGSRIILTTRLSDIANYAKCK---SE-PRLFRDDESWTLLQEEVF-QGE-SC-PTELD-VGFRIAKSCGGLPLSIVLVGGVLKEKEKKEDLWKEVEESLGSNIGSLQKSMS----LIGFSYKNLPHHLKPCFLYFGGFFKGKDIHVSKLTRLWQAEGFV--QE-K--TDTAHDFLEDLISRNLVMV-MKP-NDKVKSCRIHDLLHNFCLEKSKQENFLNQ----YR-
>XP_019069678.1
NSPKK---PTDK--IVVGFEEETKWILRKLTSGP-TDLDVISITGMPGSGKTTLAYKVYNDKSVSSHFDLHAWCTVDQGC-DEKLLNKIFKQVSDSD-D---IDVADKLRKQLYGKRYLIVLDDVWDTTT--WDELTRPFPK-KGSRIILTTREKEVALHGKLN---TD-PRLLRSEESWELLQKRAFG-NE-SC-PNELD-VGKEIAENCKGLPLVADLIAGVIAGREKKRSVWLEVLNNSHSFI-LKNEVEV--MKVIEISYDHLSDHLKPCLLYFASWPKDTIMTIYELNGFLGGEGFV--G--KS-EEVVKIYMDDLISSSLVICFNE--IGEYPTYQLHDLVHDYCLIKARKENLFDR----PRQ
>XP_019069769.1
GEPSN-K-P-DDD-EVVGFEKDAEIIMKKLIRGT-KERDLISIYGMPGLGKTTLARKVYNNPSIVNYFEVKAWCAVSQAY-NRSLLVEIFKQATN---IKEDDDVADMLRKVLIGKRYLIVLDDIWEVEA--WEDLGICFPE-CGSRVMVTTRIEQVAKHLQHH---SH-PSFLSSKKSWELLEKKVF-RGE-SC-PPDLE-AGLQVALHCKGLPLVVVLIAGMIAKMDREASLWLEVANDLSS-LALGEQSMK----VIQSSYDHLENHLKPCLLYMALFPEDHKITVDDLLKLWMAEEFV--LETEN-EEASRVCLSDLLNRSLIMV-SGF-YDNVQYCSLHDVVREFCLRKLTEDKYMQL----SR-
>XP_019071116.1
IETSR---PMNDE-DIVGFGIVAEKMIHSLTRGT-NELDVIPIVGMGGQGKTTCARLLYNNEIIVSHFDVRAWCIISQTY-NRKLLQDIFSQVTGFM-VDEVGELADMLRKSLLGKWYFIVLDDMWD----------------------VTTRLEKVGEYVKHH---TN-PPFLTLKESWELLQKKVF-QNK-SC-LSELD-VSLEVAKRCKGLPLVVILVAGIIKK-KMEESWWHEVKDAIYSYL-G-ESEEY-SRGTVHLSYDNLPDYLKPCLLYMGMFPEDHNISASNLINLWIAEGFV--QSGR--EEAAEGYLMDLISSNVIMV-SKY-NGKVKYSQVHDIVLHFCLERSREEKFMLA----SR-
>XP_019071638.1
ESDSE---C--QA-TVLDLDNDLMTVKSRLIGPP-SKLDVVSIVGMGGIGKTTLARKVYDDIYMEHHFYVRAWITVSQMH-QHRMLLGILRCFSLVN-KST-EQLAEQVYRSLKGRRYLIAMDDVWDTTA--WDVVKRSFPK-NGSRVILTSRLANVGIYASSG---SP-PRCLSVDRSLKLFNLKVFG-RE-NC-PLELK-ATKQIVGKCQGLPLAIVVVAGFCSKISKTENCWEDVAHKIGL-VSRET-EEC--MDLLALSYKHLPHHLKPCFLYMGAFPKDYEISVSRLIKLWIAAEFL--EE-MD-EEVAEGYLKDLIDRSLIMV-KKS-SGKVKTCEVHDLLHDLIIREAWKERYFTKNFN-RA-
>XP_019071639.1
ESDSE---C--QA-TVLDLDNDLMTVKSRLIGPP-SKLDVVSIVGMGGIGKTTLARKVYDDIYMEHHFYVRAWITVSQMH-QHRMLLGILRCFSLVN-KST-EQLAEQVYRSLKGRRYLIAMDDVWDTTA--WDVVKRSFPK-NGSRVILTSRLANVGIYASSG---SP-PRCLSVDRSLKLFNLKVFG-RE-NC-PLELK-ATKQIVGKCQGLPLAIVVVAGFCSKISKTENCWEDVAHKIGL-VSRET-EEC--MDLLALSYKHLPHHLKPCFLYMGAFPKDYEISVSRLIKLWIAAEFL--EE-MD-EEVAEGYLKDLIDRSLIMV-KKS-SGKVKTCEVHDLLHDLIIREAWKERYFTKNFN-RA-
>XP_019071640.1
ESDSE---C--QA-TVLDLDNDLMTVKSRLIGPP-SKLDVVSIVGMGGIGKTTLARKVYDDIYMEHHFYVRAWITVSQMH-QHRMLLGILRCFSLVN-KST-EQLAEQVYRSLKGRRYLIAMDDVWDTTA--WDVVKRSFPK-NGSRVILTSRLANVGIYASSG---SP-PRCLSVDRSLKLFNLKVFG-RE-NC-PLELK-ATKQIVGKCQGLPLAIVVVAGFCSKISKTENCWEDVAHKIGL-VSRET-EEC--MDLLALSYKHLPHHLKPCFLYMGAFPKDYEISVSRLIKLWIAAEFL--EE-MD-EEVAEGYLKDLIDRSLIMV-KKS-SGKVKTCEVHDLLHDLIIREAWKERYFTKNFN-RA-
>XP_025883958.1
FSPDQ---K--EN-TVVGMKDDFNIILDRLTAQT-DELIVIPILGMGGIGKTTLARKVYDDSCIRSRFDKLAWVTISQEY-NERMLLEVVSSITTKG----NDELMEIVYRGLKGRRFLIVIDDIWSTEA--WNQMQRIFPD-NKSRILLTTRLKYVADYVNCP--DFP-PSFLSLEDSWNLFTEKLFK-KD-QC-PPLLE-IGKHIVQQCQGLPLSIVVVAGLLGKMDLTHDNWKNVEENLSS-FGTVS-ERC--QSILSLSYNYLPQYLKACFLYVGGFPEDREINVSQLIRLWIAEQFV--KN-KR-EVVAEEYVQELIDRSLILM-DST-NGRMKTFKIHDLLRQLCLSETHTENVVH-DDQ-RR-
>XP_025883959.1
FSPDQ---K--EN-TVVGMKDDFNIILDRLTAQT-DELIVIPILGMGGIGKTTLARKVYDDSCIRSRFDKLAWVTISQEY-NERMLLEVVSSITTKG----NDELMEIVYRGLKGRRFLIVIDDIWSTEA--WNQMQRIFPD-NKSRILLTTRLKYVADYVNCP--DFP-PSFLSLEDSWNLFTEKLFK-KD-QC-PPLLE-IGKHIVQQCQGLPLSIVVVAGLLGKMDLTHDNWKNVEENLSS-FGTVS-ERC--QSILSLSYNYLPQYLKACFLYVGGFPEDREINVSQLIRLWIAEQFV--KN-KR-EVVAEEYVQELIDRSLILM-DST-NGRMKTFKIHDLLRQLCLSETHTENVVH-DDQ-RR-
>XP_025883969.1
SSSRD---VSQKDHVVVGLYDDFLRIADKLTGYP-DKLDVVVIFGMGGIGKTTLAKRIYHDKLIEEHFYVRAWITVSERY-KVRMLLD-------------NEELGERLYKSLKGQRYLIVMDDVWYTEA--WDDVRRYFPN-NGSRVMVTSRIMKVARYINPL---NP-PRFLTVEESWKLLQKKIFGLDDCCC-DDEMR-IGMEISKKCKGLPLAIVMVAGILSKESATASKWSDIAENIHSFVTEES-RPF--LDILALSYNHLSRHLKACFLYMGAFPEDVEVPVWRLIRLWIAEGFI--KP-KT-EFVGQEYLQELIDRSLIIV-SKY-DNRVKTCSIHDILRNFCQEEAKQEKLLHVH---RR-
>XP_025884346.1
TSSSE---P-LDN-NMVGRDKEKERMLEELRGGK-DELKVIPIVGMGGIGKTTLAKQVFNHPSIQSRFDVRAWATICKEY-NVKILLSLLQSIINID-RDE-AELADLLQKKLKCRRYLIVIDDIWCYKA--WDDTRQCFPN-NGSRILLTTRHTEVAIYASSS-N-----NLMNADESWNLLKSKAFANES----TPELT-IGEKIASKCQGLPLTIVVVAGLLSKSKRTKEEWENVAENIKSFVTKDPNEQC--LRVLGLSYNYLPNELKACLLYFGIFPEDSEISVKRLVRLWIAEGFL--KD----EEEAKNRLQDLVDRCLVLV-SQADGRNVKTCRIHDLVHELCLREAQSQNFIRN----YRW
>XP_025884479.1
CTKSK-D-ALEHE-NVVGHENEFEMMQDQLTRGA-SDLEVVSIVGMGGIGKTTLANKIYTDPFVMSCFDKRAKVTISQDY-CVRVLLRLLSSISGKT-QDD-GQLADQLQKLLKGPRYLVVIDDIWTTGA--WDDIKLCFPN-CRSRILMTTRNMEVAEYASSG---SP-PRLMNFDESWSLLYEKVFAR-G----PHEFQ-LGKQIA-KCKGLPLMIVVIAGLLSKIGNRLDRWRSVAENVSS-MNTDLDVQC--MRVLALSYYHLPHHLRACFLYFALFPEDKLIFVNELVKLWAAEGFL--K--KS-EQVAKQSLKDLVDRSLVFI-QRSFDGKIKACGMHDVIRELCLREARKINFVNVTTR-VR-
>XP_025884563.1
TSSPD---V------PVGFQEDLEKIIDRLRGGP-SELDIICIVGMAGIGKTTLAKRAYNDISVVNRFDVRAWVTVSQEY-RERILFDLFYSVVPPT-ESDDQETADRVRKSLICKRFLIVVDDMWSTDA--WDNLSRLFPD-NGSRIILTSRLIDLATYVNPD---RQ-PDFLDNDEGWELLRRKIFGKRG--C-PFELE-IGRSIAEKCQGLPLAIVVVAGHLSKMSKTTDCWNNVAESVDSVVNREP-GQC--LDILALSYSHLPQHLKACFLYMGAFPEDFEIHVWKLIRLWVAEGFL--NV-TT-EEIAEECLEDLIDRSLVLA-VK--NGKLKTCKLHDIMRDFCLEEAKRQNFLHFTAL-RR-
>XP_025886222.1
AKSEPI-----KLTSSTGHEEDEARIIGQLLDESE--LDVISIVGMPGVGKTTLANKVYNNTLVASHFKIRAKCTVSQNF----VLREILQQVTASETSED---LAGKLRVALLDKRYLIVLDDVWD----------EMLPE-RGNRVILTSRSSEVGLKVKCH---SD-TQLLTPEKSWDLFVKKVFEDEG----PAELD-IGHQIVEKCKGLPLSIVLIAGVIVRKKKKKDLWLQIEH----NLISSNNNLQ-MMKVMQLSYDHLP-HLKPLLLYFARSQKSKRTPVSTLMQLWMAEGLVD-H---S-VETTQSYLNALISSSLIMV-DHSTSAMIRACYVHDVVHDFCSVKAKKEKFFKLPFHAFLH
>XP_025886337.1
TSASH-A-T---DGELVGFTDVCKTIRDQLVGGS-QELDVVSIVGMAGSGKTTLARSFINDDIVVSHFDFFAECRVSQEY-TRELLFSILSSANSGL-RGA-DILADRLRKTLLPKRYLLIIDDVWAVQA--WDDLRLCFPK-KGSRIILTTRLKEVATYAKCV---TE-PRSMKDSESWLLLQKKVFG-EE-MC-PEELE-VGQNIA-KCNGLPLSIVLVAGLLAKIDKTERCWTRMELSFGE---VQDGAKD----LVKLSYEDLPNKLKSCFLYFGAFLEDREISVSKLTSLWIAEEFI--KD-KC-EDTAEDYLSDLIGRNLIMV-SKS-TGKIKACRVHDLMLDFCKEKAKEDNFLLW----RR-
>XP_025886344.1
AKSQPT-----QSTSSTGHEKEEAWIIDQLLDESE--LDVISIVGMPGLGKTTLANKVYKNTLVASHFHVRAWCTVSQXY----VLREILKQVTGSGGSED---LAEKLRRALLDKRYLIVLDDVWD----------EMLPK-RGNRIILTSRSSKVGLQVKCH---SD-PQLLTPEKSWDLFVKKVFGDKG----PAELK-VGHQIVEKCKGLPLAIVLIAGVIVRKKKEKDFWLKILH----NLISTNINL-----VMQLSYDHLP-HLKPLLLYFATTQKSQRTPVSTLMQLWMAEGFVD-H---S-EEVTQSYLDALISSSLIMV-DHSTPLMIKVCYVHDVVHDFCSEKAKKEKLLKLTFHAFLH
>XP_025886396.1
SSKSY---AL-ED-DIVGIDDDLEIIIKRLIGPP-SDLDIVTISGMGGIGKTTLARKAYHHLTIRYHFDILAWVTISQEF-QCRVLLEALHCISKKT-KDYDNELADLVQKNLKGPRYLVVVDDIWTENV--WDSVRGIFPN-NGSRILLTTRENEVAMYANTC---S--PSLLSGENGWKLVCDKVFGPKH-DH-PPELE-IGKEIVEKCQGLPLTISVIAGHLCKVARTLEGWKDVARTLSE-IASHP-DEC--LAVLGLSYHHLPNHLKPCFLSMSSFPEDFQVETRILIQLWIAEGFI--R--KS-EEVAIDYLEDLISRNLIQA-REF-NGDIKACGIHDLLREFCLTEAEMTKHMH-HNV-RR-
>XP_025886812.1
YLIPS---PGNE--EMVLFQDVMEKIKKQLLGGS-SQLDVISIVGMPGLGKTTLAEQIYNDQIVAGYFDVHGKCHVTQTY-SWRLLVTLLNDVM-PS--AD-DQLAKELRQFLLTKRFLILIDDVWDTKA--WDYLHMCFQK-NGSRIILTTRLSEVAQYAKCE---SN-PPLLRDDESWKLLQKKVF-RRG-SC-PPELD-VGFRIAKSCGGLPLFIVLVAGVLKEKNEKADLWKEVEESLDANIDSLEESMS----IIGFSYMNLPHHLKPCFLYFGGFLRGKSIHVSKLTRLWLAEGFV--LE-KR-EDVAEDFLKNLISRNLVMD-MEF-NGKMKTCRVHDLLHKFCLEKAKQENFLLW----YR-
>XP_025886865.1
ADTSQ---TMSE--EMVGFQDVMYTLRGKLIRGS-SKLDVISIVGMPGLGKTTIANKLFFDQLVVSHFDVRAQCCVSQVY-TRKLLLTILHSVKKDT-LPE-DVLADKLRKLLMVQRYLILIDDVWETVA--WDDLKPSFYN-NGSRIILTTRLGDVANDAKFF---SD-PRLFTQEESWMLLKTKVF-NTK-SC-PLVLD-VGQRIAKRCGGLPLSVVLVAGILETTEKETNCWEQVAINLGSHIQA--KSED----IINLSYQALPFHLKPCFLYFGVFLEDEEIRVSKLTWLWIAEGLV--RE-KP-EDIAEDHLKNLIGRNLVMV-SKS-DGKSKSCRIHDLLLDFCKKKAKVENFLQC----RR-
>XP_025886867.1
VASSQ---QINE--EIVGFEDVKDELIGKLKGGP-SGLDVISIVGMAGLGKTTLANKLYSDESVVSYFDIHAHCCVSQQY-TRKLLLAILHDITDER-ETE-NELADKLRKLLMRKRYLLLIDDVWETSA--WDDLKLCFPN-NGSRIILTTRHYEVASHAKHD---SD-PRSLNNDESWMLLNKKVF-NNE-SC-PLIPD-IGQEIVRKCGGLPLSIILVAGILTRMKKDKHCWEQVATNLGPNIQD--QMEG----TLDLSYQHLPPYLKPCFLYLGLFPEDREIQVSKLTWLWIAEGFI--KG-KT-EEIAENHLENLVGRNLVMV-KKF-DGRIKACRIHDLVHEFCRKKAKLENIIQR----RR-
>XP_025886878.1
HLVPS---PSDE--EMESFQEAMDQMKMQLLGGS-RQLDVVSLVGMPGIGKTTLAEKIYNDPVITFHFDVRAQCRTTQVY-SWRLLLAILNGVLEPN--ED-GELADELRRFLLTKRFLILIDDVWDDKV--WDNIHMCFKR-NGSRIILTTRLSSVANYAKCE---SE-PRLFRDDESWTLLQQELF-QGK-SC-PPEID-VGFRIAKICGGLPLFIVLVAGVLREKKIKAELWKEIEESLCLNIDSLEESMS----IIGFSYRNLPQQLKPCFLYFGGLLKGKDIHVSKLTRLWVAEGFV--QE-NG-EDAAXCLLEDLISRNLVMG-VEP-NGKLKTCRVHDLLHKFCLEKSKQENFLLH----YR-
>XP_025887010.1
NAPNK---PVGK--IIVGFEEETEWIIRKLTSGP-DEIDVISIVGMPGLGKTTLAYRVYNDKSIVDHFNVCAWCTVDQER-NEKLLQKIFNQVIGLK-DHDDDDVADKLRRKLFGKRYLIVLDDMWDTDI--LDDLMRPFPH-EGSRVILTSRKKEIALHGKCH---SD-PRLLRSEESWELFNKRVFG-EE-GC-PDELD-VGEKIALKCGGLPLVVDLIGGVISKKEKKEALWAEVLNDLSSSI-FKDEEEV--VKVIQLSYEHLSHDVKPCLLCLATYPKDEDISMSELKDLWIFQGL------KS-EEVVD----ELISSSLVIPF------DDSIFKIHDLVHDFCYIKSRKEKLLHFS---PRG
>XP_025887048.1
NAPKN---PVGK--IIVGYEEETEWIIRKLTSGP-AELDVISIVGMPGIGKTTLAYRLYNHKSIVDHYDVCAWCTVDQER-NEKLLQKIFNQVKGLE-N-DDDDVADKLRRRLCGQRYLIVLDDMWDTAT--LDELMRPFPH-KGSRVILTSRKKEVALHGKCH---TD-PRLLRSEESWELSEKKVFG-EG-RC-PDELD-VEKRIARKCDGLPLVVDLIGGVISRKEKKEALWAEVLNDLSSSI-FKDEEKV--LKVIQLSYDHLSDHVKPCLVYLATYPKDKDIRMSELKDLWISQGL------RS-EEVVD----ELISSSLVIPF------DDSIFKIHDLVHDFCYIKSRKEKLFHFSSSLPRG
>XP_025887356.1
GEPSN-K-P-DDD-EVVGFEKDAEIIMKKLIRGT-KERDLISIYGMPGLGKTTLARKVYNNPSIVNYFEVKAWCAVSQAY-NRSLLVEIFKQATN---IKEDDDVADMLRKVLIGKRYLIVLDDIWEVEA--WEDLGICFPE-CGSRVMVTTRIEQVAKHLQHH---SH-PSFLSSKKSWELLEKKVF-RGE-SC-PPDLE-AGLQVALHCKGLPLVVVLIAGMIAKMDREASLWLEVANDLSS-LALGEQSMK----VIQSSYDHLENHLKPCLLYMALFPEDHKITVDDLLKLWMAEEFV--LETEN-EEASRVCLSDLLNRSLIMV-SGF-YDNVQYCSLHDVVREFCLRKLTEDKYMQL----SR-
>XP_025888775.1
AAPFK---PITDE-EIVGFGIDKEKIIQCLIRGT-NDLDVVPIVGMGGQGKTTIARKVYNSDNIVSHFDVRAWCIVSQTY-NRRLLQEILSQVTGSK-GYEDDILADELRKSLMGKRYLIVLDDMWDCMA--WDDLRLSFPG-NRSRIVVTTRLEKVGEQVKFH---TD-PPFLTKEESCKLLQKKVF-QKE-DC-PPELD-VSQVVAEKCKGLPLVIVLVAGIIKTRKLEESWWNEVKDSLFDYL-DCHSEQY-SRATMQLSFDNLADCLKPCLLYMGMFPEDASINVSALLSLWLAEDFV--QS-------AEDYLMNLISSNVVMV-SKY-NGKIKYCEVHDVVLHFCLEKSREENFMLV----SR-
>KAA8519401.1
GSCSR---PVEEE-TLVGFDDEVDTIKDRLIGVS-DQLEVISIVGMAGLGKTTLAKKVYDDPLVVYHFYIRGWTYVSQVF-QKRLLLGILTSFVQ---MSD-AELGERLYKCLKERRYLVVMDDIWLIEA--WNDIKKHFPN-NGNRILFTSRMIDVAFQAKPD---SP-PHFLTDDESWNLLQKKVF-QKK-SC-PTELE-IGKQIAKKCQGLPLAILVVAGLLAKTEQTENWWKKVAESVSSYI-LNDPKQY--MDTLALSYNHLPPHLKSCFLFMGAFPE--EIPVQKLIWLWIAEGFI--CQ-KS-EDVAEEYLMDLIDR----------------------------------------------
>KAA8529776.1
GSSRA----VNEE-IVVGFDEEAMKIIEQLTGEQ-KQLQVISIVGMGGLGKTTLARK-----------------------------------------------------------------------------------------------------------------------DESWDLLQQ-------------------KSISFVCQTFKLLRVLV-------------------------------------------------ITVHFLDF--FP----------------------KQ-RY-EIFACDF-----------------------------------------------------
>KAA8529800.1
GSMAA----IGEE-AVVGIEDEAYEIKSWLMEER-KKLDAVSIVGMPGLGKTTLARKFYNDD-------------------------SVLTS------LTD-KDLSEELYKCLKGKSNCI--------------------------------RSSN----------------------------------------------------------PFGAI---------------------------------------------------FQPAPL-----------------------------------DSAADAVPAVI--------------------------------ATAAGFI--QIL-RR-
>KAA8529801.1
GSMAA----IGEE-AVVGVEDEAYEIKSWLMAER-KKLDAVSIVGIPGLGKTTLARKLYYDD-------------------------SVLTS------LTD-KDLSEELYQCLKGKRYLIVLDDIWDIRV--WNDLKGSFLN-KGSRILFTTRTKDGAFHAQLN---SR-PRFLNENESWDLLKEKIF-HKE-SC-STMLE-VGKQIARKCAGLPLAIVVVAGLLAKKEKTKEWWERVTESVSSHM-VNDRKQY--MDTLALSYHHLRNHLQPCFLYFGAFPEDYEIPVWKLIWLWVAEGFI--KE-ES-EDVAVDSLNDLIERSLIIV-ANS-DGGVKSCRIHDMLHDLCLRKAEEEGFLQRSSW-RR-
>KAA8529803.1
GSMAA----IGEE-AVVGVEDEAYEIKSWLMAER-KKLDAVSIVGMPGLGKTTLARKLYYDD-------------------------SVLTS------LTD-KDLSEELYQCLKGKRYLIVLDDIWDIRV--WNDLKGSFPN-KGSRILFTTRTKDGAFHAQLN---SR-PRFLNENESWDLLKEKVF-HKE-SC-STMLE-VGKQIARKCAGLPLAIVVVAGLLAKKEKTKEWWERVAESVSSHM-VNDRKQY--MDTLALSYHHLPDHLQPCFLYFGAFPEDYEIPVWKLIWLWVAEGFI--KE-ES-EDVAADCLNDLIERSLIIV-ANS-DGGVKSCRIHDMLHDLCLRKAEEEGFLQRSSW-RR-
>KAA8529807.1
GSREK---PVEEE-NVVGFHKETKMLVDQLIGEQ-KELEVISVVGMGGLGKTTLARKVYTDPDVDFNFRSRAWIFVSQEY-NRKVFLGILSQVS----MSA-DSLAQVIRTRLESGRYLIVLDDVWTNDA--WDALKNAFPK-NGSRIVLTSRETEVAKHANPD---DA-IRFLTEDESWELLQLKVF-RKG-SC-PSDRSTLGKKIVKQCGGLPLAVVVVAGLLLKKVNSDDWWNKVAESVRPYV-ARDPKQF--REVLALSYKHLPYHLKACFLYFGVFPEDFQIPVWKLIRLWVAEGLI--ME-ENLEEIAEEHLEDLVDRNLVLV-EKS-NGRIKACRIHDMLRDLCLKEAAEEKFFEENNHSRR-
>KAA8529811.1
GPSRA---PVDKE-SVVGFDDEALKIIEQLTGEK-KRLEVISIIGMAGLGKTTLARKVYNDPFIVYHFHVRGWTYVSQVY-HQRILLAIISSLIQ---MSI-ETLCEMMKKQLTGKKYLIVLDDIWDIGA--WNDLRRSFPN-NGSRIMFTSRYKDVALHVKPH---CP-PRFLTEDESWDLFVQKVF-RKE-RC-PLELE-IGKKIAKKCQGLPLAILVVAGLLAKKEKTQDWWKQVAQSVSSYI-VSDPEQY--MDALALSYNHLPHHLKACFLYFGAFPEDYDIPVWKLIYLWVAEGFI--QQ-KS-EELAEDYLMDLIDRSLVLV-SKS-DGGIKTCHIHDLLRDLCLRKAEEENFLQEKKK-RR-
>KAA8529814.1
GSLQR---PVEKD-NVVGFDEEAKMVKDRLTKGP-EQLEVVSVVGMGGLGKTTLARKIYTDPSIEYHFYIRAWTYVSQEY-NRRVFLNILSSLT----MSD-ERLGEELCKHLKSGKYLIVIDDVWTTMA--WDDLKMAFPN-NGSRILLTSRHTDVALHANHN---SP-PRFLTDDESWELLHIKVF-HRA-DC-PSELE-LGKQIAKKCSGLPLAVVVVAGLLSKKYKTHDWWKKVAESVSSYV-ARDPKQC--MDILALSYKHLPHHLKVCFIYFGLFPEDFEIPVWKLLRLWVAEGFI--QQ-EC-EDIAEEYLEDLVDRNLILV-AKS-NGRIKTCRIHDMLRDLCLREAAEEKFLQENYH-RR-
>KAA8529819.1
GGSSR----ADEE-IVVGFDNEIMMIKEQLTGGK-KQQEVVSIIGMAGLGKTTLPRKVYDDPFIEYHFYIRAWSYVSQDY-RKRLLLGILSYVIE---MSD-EELSLKLKKGLMGRRYLIVMDDIWSVDA--SDCLKRSFPN-NGSRIMFTSQLKDVALHAKPD---SH-LRFLTEDESWFLFQQKAF-GKE-TC-PLWLG-IGMEITKKCLGLPLAIVVTARSSCQNRKE---FSIVGESCKKWI---NVIEY------------------PCF-----------------------------------------------------------------------------------------------
>KAA8529825.1
GSSEK---PVEEE-NVVGFDKEVGILLDLLTSGS-EELEVISVVGMGGLGKTTLVRKVFTDPRIEYEFNNRAWNYVSQEY-NRRVFLGILNCVT----MSD-DKLAECVRAQLQGQRYMIVLDDVWTKNA--WDDLKIAFPN-NRSRILLTSRNRDVAVHANPD---CE-PRFLTDDESWELLQKKVF-RKG-SC-PSELM-LGKQIARRCFGLPLAIVVIAGVLLNKDKTRDWWERVAES----------------------------------------------------------------D-IS-EDRAEENLEDLVDRNLILV-ATS-NGRIKTCRIHDMLHDLCLREAAEENFFQRDSY-RR-
>KAA8529826.1
IDSSR---PVEEE-TVVGFDQEIGEIKERLTGSE-QKRQVISIVGMAGSGKTTLARKVYNDRFIIYHFSILAWTYVSQSY-RKRLLLGILKSVVE---MSD-EKLGDELYRGLKGRRYLVVIDDIWHIEV--WNDLKRYFPN-NGGRIMFTTRIKEVALHAQPN---CP-PRFLSEDESWNLLQCKVF-LKE-SC-PPALE-IGKQIVEKCWGLPLAIVVVAGLLAKTEKTQNWWNQVAESVSSYV-VSDSEQQ-CMYTLALSYNHLPRHLKSCFLYLGAFPEDCEISVRKLTWLWIAEGFI--EE-KN-EDVAEEYLMELIDRSLVLV-AKS-TGGIRACRVHDLLHDLCLRKAKEENFLQQKRQ-RL-
>KAA8529827.1
IDSSR---PVEEE-TVVGFDQEIGEIKERLTGSE-QKRQVISIVGMAGSGKTTLARKVYNDRFIIYHFYIRAWTYVSQSY-RKRLLLGILKSVVE---MSD-EKLGDELYRGLKGRRYLVVIDDIWHIEV--WNDLKRYFPN-NGGRIMFTTRIKEVALHAQPN---CP-PRFLSEDESWNLLQCKVF-LKE-SC-PPALE-IGKQIVEKCRGLPLAIVVVAGLLAKTEKTQNWWNQVAESVSSYV-FSDSEQQ-CMYTLALSYNHLPRHLKSCFLYLGAFPEDCEISVRKLTWLWIAEGFI--EE-KN-EDVAEEYLMELIDRSLVLV-AKS-TGGIRACRVHDLLHDLCLRKAKEENFLQQKRQ-RR-
>KAA8529828.1
GSSEK---PVEEE-NVVGFDKEVGILLDLLTSGS-DELEVISVVGMGGLGKTTLARKVFTDPRIEYEFNNRAWNYVSQEY-NRRVFLGILNCVT----MSD-DKLAEYVRAQLQGQRYMIVLDDVWTKNA--WDDLKIAFPN-NRSRILLTSRNRDVAVHANPD---CE-PRFLTDDESWELLQKKVF-RKG-SC-PSELT-LGKQIARRCFGLPLAIVVIAGLLLNKDKTRDWWERVAESVSSYV-SMNPEQC--MDVLALSYNHLPYHLKACFLYFGVFPEDFEIPVWKLIRLWVAEGFI--QE-IS-EDRAEENLEDLVDRNLILV-ATS-NGRIKTCRIHDMLHDLCLREAAEENFFQRDSY-RR-
>KAA8529829.1
GDSSR---PVEEE-FVVGFDQEAEEIKDRLTGSE-QQLQVISIVGMAGSGKTTLARKLYNDHFILYHFYIRAWTYVSQAY-RKRLLLGILCSVVE---MSD-EKLGEELYRRLKGRRYLVVMDDIWHIDA--WNDLKRSFPN-NGSRIMFTTRIKDVALHAQPD---CP-PLFLSEDESWNLLQRKVF-LKE-SC-PPALD-IGKLIAEKCRGLPLAIVVIAGLLAKTEKTKNWWNQVAESVSSYI-VSDTEQQ-CMNTLALSYNHLPLHLKSCFLYFGAFPEDYEISVRKLTWLWIAEGFI--QE-KD-EDVAEEYLMELIDRSLVLV-AKA-SGGIRACRVHDLLRDLCLRKAQEEIFLQQKNQ-RR-
>KAA8529833.1
GSSRT----VEEE-TVVGFDEEAMKIMEQLTGEQ-KQLEIISIVGMGGLGKTTLTRKVYNDPFIVYHFHIRGWTCVSQVP-QKRILLGILSCVIH---KSD-EMLCEMLKKCLMGRRYLIVLDDIWDIGV--WNALRRTFPK-NGSRIIFTSRHKDVALLARPD---KP-PHFLTQDESWDLLQQKVF-RGG-SC-PSELD-IGKEIAINCQGLPLAIVVVAGLLAKKEKTKSWWNQVAQSVSSYI-VGDPEQY--METLALSYNHLPHHLKACFLYFGAFPEDYKIPMWKLTSLWVAEGFI--RQ-KS-EEVAEDYLMDLIDRSLVIV-SSS-NGGIKTCCIHDVLRDLCLRKAREENFLRQNKQ-R--
>KAA8529860.1
--------P-----EVVGFDMEVKMLVDRLTGAS-NELEVISVVGMGGTGKTTLATKVLNDPSISLVFNPCALIKVSQIY-DRKLFLHILSLVT----MSE-DMLAKDLQRRLRDRRYLIVLDDVWSKNA--WDELIIAFPK-KRSRIMLTSRITNVAIYANGD---SP-PRFLNDDECWELLRRKVF-GIA-SC-PSEEENLGKEIAEKCHGLPLAVQVISESL-SNNKNPGWWKTVAANVSGYV-AKQPERC--MNILALSYNTLTPHLKLCFIYFAVFPPDSIIPTWKLLRLWAAEGFI--QQ-EC-VDKANEYLDDLVNKNLIIV-AKSINGGIKTCRIHNILRDLCLREAADEMFFRENYH-RR-
>KAA8529868.1
SSRRR---NVEEE-SVIGMFDDVKMLVHRLTGGS-QHLEVISVVGMGGVGKTTLARKIYTDPSIEYHFYIRAWTYVSQEY-NRRVFLNILSSLT----MSD-EKLGEELCLHLQSRKYLVVVDDVWTRTA--WDDLKMAFPD-NGSRILLTSRNRDVALHANHI---SP-PRFLTDDESWELFRRKVF-RGA-DC-PSELE-LGKQIAKKCSGLPLAVLVVAGLLSKKDKTYGWWKRVADSVSSYV-ARDSREC--MDILALSYNHLPHHLKVCFMYFGLFPGDFDIPVWKLLRLWVAEGFI--QQ-GC-EDIAEEYLQDLVDRNLILV-AKT-NGRIKACRTHDLMRELCLIEAAEEEFLQE-------
>KAA8529869.1
--------P-----EVVGFDMEVKMLVDRLTGAS-NDLEVISVVGMGGTGKTALATKVLNDPSISPVFNPCALIKVSQKY-DRKLFLGILSLVT----MSE-DMLAKDLQRRLQDRRYLIVLDDVWSKKA--WDELIIAFPK-NRSRIMLTSRITNVAIYANGD---SP-PRFLNDDECWELLRRKVF-GSA-GC-PSEEEDLGKKIAEKCHGLPLAVQVISESL-SNDKNPGWWKTVAANVSRYV-AKEPERC--MNILALSYNKLTPHLKDCFIYFAVFPPDSIIPTWKLRLLWVAEGFM--QQ-EC-VDKADECLDDLVNANLIIV-AKSINGGIKACRIQNTLRDFCLSVAAGEIFFRENYY-RR-
>KAA8529870.1
SSRRR---NVEEE-SVIGMFDDVKMLVHRLTGGS-QHLEVISVVGMGGVGKTTLARKIYTDPSIEYHFYIRAWTYVSQEY-NRRVFLNILSSLT----MSD-EKLGEELCLHLQSRKYLVVVDDVWTRTA--WDDLKMAFPD-NGSRILLTSRNRDVALHANHI---SP-PRFLTDDESWELFRRKVF-RGA-DC-PSELE-LGKQIAKKCSGLPLAVLVVAGLLSKKDKTYGWWKRVADSVSSYV-ARDSREC--MDILALSYNHLPHHLKVCFMYFGLFPGDFDIPVWKLLRLWVAEGFI--QQ-GC-EDIAEEYLEDLVDRNLILV-AKT-NGRIKACRTHDLMRELCLIEAAEEEFLQE-------
>KAA8529949.1
HGSSR----VEEQ-TMVGFDHEIQTIKERLVGAS-KQLQVISIVGMGGLGKTTLVKKLY--------------------------VISIV-----------------------------------------------------------------------------------------F-----------------------GKRTLKNC---TMTVYC--------------------------------------------------------------------------------------------------------------------------------------S---------------
>KAA8532440.1
GSSSR---PVEEE-TVIGFDQEAEMIKERLLDNR-KQLEVISIVGMPGLGKTTLARKVYNDLLIVYHFYIRGWTYVSHAP-VKRLLLSILNSIVG---LSD-EKLGEELYKRLSGKRYLIVMDDIWHIQA--WIDLKNYFPN-NGSRIIFTSRITDRALYAKPD---SS-SRFLTEDESWDLLRIKVF-GKE-SY-PPDFE-IGKQIAVKCQGLPLAIVVIAGLLAKTDQTQDWWKQVAESHSLKT-MKS------------------------------------------------QCGS--------------------------------------------------------------------
>KAA8532444.1
GSSSR---PAEEE-TVIGFDKEAEMIKERLLNNR-KQLEVISIVGMPGLGKTTLARKVYNDLLIQHHFYIRGWTYVSQVP-RKRLLLSILRSVVE---LSY-EKLGEQLYKGLSGRRYLIVIDDIWHSQI--WIDLKKYFPR-NGSRIIFTSRITDMALHEHDK---SD-SKFLTEDESWDLLQQKVF-GKK-SC-SPNLE-IGKQIAVKCGGLPLAIVVVAGLLVKIDGTQDWWKQVSESVQGIG-VDD------------------------------------------------EGGV--S-----------------------------------------------------------------
>KAA8532448.1
GSSSR---PLEEE-TVVGFEDQANMITEELVGGS-KQLAVISIHGMGGSGKTTLATKLYNDPYIVYHFYIRGWTYVSQEY-RKRLLLGILSSIVR---MTD-EELGGKLYRHLKGKRYFIVMDDLWHIKA--WNYLKIFFPC-NGSRIILTSRQKEVALQAKPD---GP-IRFLTKDESWDLLQQKVF-LNE-TC-PPDLE-IGKEIAKKCQGLPLAIVVVAGLLAKTDKTQNWWNQVAERVGSFL-VSDPKQC--LDTLALSYNYLPHHLKPCFLYFGAFPEDYEIPVHKLISLWIAEGFI--HQ-RR-EDVAGEYLIDLIDRSLVLV-AKS-IGRIKACRVHDLLHDLCLRKAEEENFLEKNKQ-HR-
>KAA8532451.1
GASSR----AEQE-SLVGLDAEASTIMELLIGEE-KQLKVIPIVGMAGLGKTTLVRKVYNDPFIAYHFYIRGWTNVSQVY-QKRLLLSILSSAEI---MND-KELGEVLFRGLKGRKYLIVMDDIWNIGA--WEDLKRSFPN-NGSRIMFTSRQVDVPLHARP--------GFLNEDESWDLLQQKAF-RKE-SC-PPELE-IGKQIAKKCGGLPLAILVIAGLLAKKDKTQYWWRHVEKS---------------------------------------------------------EGFI--RH-KI-EEVAEDYLMDLIDRSLVVV-SRS-NGGIKTCRIHDLLRDLCLRKSQEENFLQHNDQ-RR-
>KAA8532452.1
GASSR----AEQE-SLVGLDAEASTIMELLIGEE-KQLKVIPIVGMAGLGKTTLVRKVYNDPFIAYHFYIRGWTNVSQVY-QKRPLLSILSSAEI---MND-KELGEVLFRDL--------------------------FPN-NGSRIMFTSRQVDVPLHATP--------GFLNEDESRDLLQQKAF-RKE-SC-PPELE-IGKQIAKKCGGLPLAILVIAGLLAKKDKTQYWWRHVEKSVSSYI-VTDPDQY--MDTLALSYNHLPNHLKACFLYFGSFPEDYEIPVWQLICLWVAEGFI--RH-KI-EEVAEDYLMDLIDRSLVVV-SRS-NGGIKTC-----------------------------
>KAA8533657.1
IRFSS-E-PVDEE-TVVGFDYEAEMIKERLTGVS-KQLEVISIVGMAGLGKTTLARKVYSDLFIIHHFYIRGWTCVSQCY-QKRLLLGILSSIVEH--VSD-EKLGEELYKRLKGQRYLIVMDDIWHIEA--WNDLKRSFPN-NGSRIMLTSRIADVALHVKPD--------------------------------------------------------------------DWWEQVAESVTSYI-ISDTEQC--MEAVALSYSHLPTHLKSCFLYFVAFPEDHEIRASKLISLWIAEGFI--HQ-KS-EDVGEEYLMDLIGRSLVIV-TKS-TGEIKACCIHDLLRDFCLRQAEEENFMELRKQ-RR-
>KAA8535362.1
ASRSR---PVEAE-TVVGFDHEVHTIKERLIGVS-APLEVISIVGMAGLGKTTLAQKLYDDPLVVHHFYIRGWTYVSQVF-QKRLLLGILSSFVQ---MNY-EKLGEELYKRLKGRRYLVVMDDIWHIEA--WNDTKKYFPN-NGSIILVTSRMTHLALQTKPD---SP-PPFLTDDESWDLLQKKVF-QKN-SC-PTELE-IGKQIVKKCQGLPLAIVVVAGLLAKTAKTESWWKKVAESVSSYI-LSDPKQY--MDTLALSYNHLPPHLKSCFLFMGAFPEDFEIPVRKLIWLWIAEGFI--GQ-KS-EDVAQEYLMDLIDRSLVLV-AKS-AGVIKACRVHDMLRDLCLRKAKEENFLRNRKI-RR-
>KAA8535368.1
GSCSR---PVEEE-TVVGFDHEVHTIKERLVGVS-NQLEVISIVGMAGLGKTTLAKKVYDDPLVAYYFYIRGWTCVSQVF-QKRLLLGILTSFVQ---MSD-AELGDKLYRCLLDKRYLVVMDDIWHIEA--WNDIQKHFPN-NGSRILFTSRMIDVAFQAKPD---SP-PRFLTDDESWNLLQKKVF-QKT-SC-PTELD-IGKQIAKKCQGLPLAIVVVAGLLAKTEQTENWWKKVAESVSSYI-LNDPKQY--MDTLALSYNHLPPHLKSCFLFMGAFPEDFEIPVRKLIWLWIAEGFI--RQ-KS-EDVAQEYLMDLIDRSLVLV-AKS-AGVIKACRVHDMLRDLCLRKAEEENFLWNRKI-RR-
>KAA8535370.1
GSCSR---PVEEE-TLVGFDDEVDTIKDRLIGVS-NQLEVISIVGMAGLGKTTLAKKVYDDPLVVYHFYIRGWTSVSQVF-QKRLLLGILTSFVQ---MSN-EKLGERLYKCLKGRRYLVVMDDIWDIEA--WNDTKMYFPN-NGSRILFTSRMTDVALQAKPD---SP-PHFLTDDESWNLLQKKVF-QKK-SC-PTELE-IGKQIAKKCQGLPLAIVVVAGLLAKTEQAENWWKKVAESVSSYI-LNEPKQY--MDTLALSYNHLPPHLKSCFLFMGAFPEDYEIPVQKLIWLWIAEGFI--RQ-KS-EDVAEEYLVDLIDRSLVLV-AK--------------------------------------
>KAA8535371.1
ENCSR---PVEEE-TVVGFDHEVHTIKERLIGVS-KQLEVISIVGMAGLGKTTLAKKLYNDPLVVYHFYIRRWTYVSQVF-QKRLLLGILSSFVQ---MSN-EKLGERLYKCLKGRRYLVVMDDIWHIEA--WNDTKMYFPN-NGSRILFTSRIIDVASRAKPD---SP-PHFLTDDESWDLLQKKVF-QKT-SC-PTELE-IGKQIAKKCRGLPLAIVVVAGLLAKTEQTESWWKKVAQSVSSYI-LED-------------------------------------------------------------------------------------------------------------------F-RR-
>KAA8535375.1
GSCSR---PVEEE-TVVGFDHEVRTIKERLIGVS-KQLEVISIVGMAGLGKTTLAKKLYNDPLVVYHFYIRGWTYVSQVF-QKGLLLGILSSFVQ---MSN-EQLGERLYKCLKGRRYLVVMDDIWHIEA--WNDTKMYFPN-NGSRILFTSRINDVALQAKPD---SP-PQFLTDDESWDLLQKKVF-QKT-SC-PTELE-IGKQIAKKCQGLPLAIVVVAGLLAKTEQTENWWKKVAESVSSYI-LNDPKQY--IDTLALSYNHLPPHLKSCFLFMGAFPEDYEIPVQKLIWLWIAEGFI--RQ-KS-EDVAEEYLVDLIDRSLVLV-AKS-AGVIKACHVHDLLRDLCLRKAEEDNFLLRRQI-RR-
>XP_028061745.1
GVHSS----VDEE-ITVGFDDEALTIKKLLAGGK-KQLQMISIVGMPGHGKTTLARKLYDDPYITHYFHIRAWTYASQLP-RKTMLLDILHSVTV---MTN-EELGEKLYKQLKGKRYLIVIDDLWHISA--WVDLKMYFPN-NGSRVMFTSRLKEVAMHASPK---CH-PRFLTEEESWELLERKVF-QNE-SC-PLELK-IGKQIMKKCEGLPLAIVVIAGLLARNMKTRESWKQVAQSVSSYI-VSDPNQY--LDTLVLSYNHLPRHLKPCFLYLGAFPQDHEIPVQKLICLWIAEGFI--QQ-RS-EEVAEDYLMDLIQRSLVIV-AQF-DGRIKACRMHDLLRDLCLKKASEINFLQWNNQ-RR-
>XP_028061854.1
---------VEAE-ITVGFDTEVLAIKEQLAGGK-EQLEFVSIVGMPGLGKTTLAKKLYNDPYITYHFHIRAWTYVSQVP-RKTMLLNILHSLNV---MSN-EKLGEMLYRNLKGKRYLIVIDDICDIGA--WVDLKMYLPK-NESRVLFSSRLKVVVMHASPD---SH-IRFLTEEESWELFQWKVF-QNE-SF-PLQLE-IGKQIMKKYEGLPLAIIVIAGLLEKNKKTEEWWKHVAQGVSSFI-VSDPNQH--LDTRALSYNHLPCHLKPCFLYLGAFPEDQEISVQKLIWLWVARGFI--QE-RS-EEVAEDYLMDLIQRSLVIV-TRF-DGRIKACRMHDLLRDLCLKKAREINFLH--------
>XP_028063385.1
GVQP----PVDEE-ITVGFEDDALTIKERLAGGK-QQLQMISIVGMPGLGKTTLATKLYNDPYIIHYFHIRAWTYASQLP-RKTMLLDILRSVNV---MTN-EKLGEKLYKQLKGQRYLIVIDDLWDIGA--WVNLKMYFPN-NGSRVMFTSRLKEVAMHASPD---CH-HRPLTEEESWELLQRKVF-QNG-RC-PPELE-IGKQITKRCGGLPLAIVVIAGLLAKNIKTQKSWKKVAQSVSSYI-VSDPNQY--LDTLALSYNHLPRHLKPCFLYLGAFPEDQEISVERLIWLWIAEGFI--QQ-KS-EEVAEGYLMDLIQRSLVIV-AQF-DGRIKACRMHDLLRDLCLKKAREINFLKWNNQ-CH-
>XP_028063474.1
GVQP----PVDEE-ITVGFEDDALTIKERLAGGK-QQLQMISIVGMPGLGKTTLATKLYNDPYIIHYFHIRAWTYASQLP-RKTMLLDILRSVNV---MTN-EKLGEKLYKQLKGQRYLIVIDDLWDIGA--WVNLKMYFPN-NGSRVMFTSRLKEVAMHASPD---CH-HRPLTEEESWELLQRKVF-QNG-RC-PPELE-IGKQITKRCGGLPLAIVVIAGLLAKNIKTQKSWKKVAQSVSSYI-VSDPNQY--LDTLALSYNHLPRHLKPCFLYLGAFPEDQEISVERLIWLWIAEGFI--QQ-KS-EEVAEGYLMDLIQRSLVIV-AQF-DGRIKACRMHDLLRDLCLKKAREINFLKWNNQ-CH-
>XP_028063536.1
GVQP----PVDEE-ITVGFEDDALTIKERLAGGK-QQLQMISIVGMPGLGKTTLATKLYNDPYIIHYFHIRAWTYASQLP-RKTMLLDILRSVNV---MTN-EKLGEKLYKQLKGQRYLIVIDDLWDIGA--WVNLKMYFPN-NGSRVMFTSRLKEVAMHASPD---CH-HRPLTEEESWELLQRKVF-QNG-RC-PPELE-IGKQITKRCGGLPLAIVVIAGLLAKNIKTQKSWKKVAQSVSSYI-VSDPNQY--LDTLALSYNHLPRHLKPCFLYLGAFPEDQEISVERLIWLWIAEGFI--QQ-KS-EEVAEGYLMDLIQRSLVIV-AQF-DGRIKACRMHDLLRDLCLKKAREINFLKWNNQ-CH-
>XP_028063584.1
GVQP----PVDEE-ITVGFEDDALTIKERLAGGK-QQLQMISIVGMPGLGKTTLATKLYNDPYIIHYFHIRAWTYASQLP-RKTMLLDILRSVNV---MTN-EKLGEKLYKQLKGQRYLIVIDDLWDIGA--WVNLKMYFPN-NGSRVMFTSRLKEVAMHASPD---CH-HRPLTEEESWELLQRKVF-QNG-RC-PPELE-IGKQITKRCGGLPLAIVVIAGLLAKNIKTQKSWKKVAQSVSSYI-VSDPNQY--LDTLALSYNHLPRHLKPCFLYLGAFPEDQEISVERLIWLWIAEGFI--QQ-KS-EEVAEGYLMDLIQRSLVIV-AQF-DGRIKACRMHDLLRDLCLKKAREINFLKWNNQ-CH-
>XP_028063915.1
GDFSR----WEEE-TVVGFEDEAMKLKEKLTRGQ-KKLDIISIVGMPGLGKTTLARKVYNDPLIVYHFYIRAWITISQKY-QKQLLVDLIHSVSP---MKD-WELCDELWKSLKGKRYLIVMDDIWDTRA--WVDLKSLFPN-NGSRIMFTSRFTNVALHANPS---SP-PRFLTEDESWDLFQQKVF-QRE-IC-PPNLC-VGKKIAKNCQGLPLAIVVVGGMLANRKEMPGWWKEVEKILDS----RVLEPC--METFALSYNHLPHYLKPCFLYFAAFPQDFVIYVQKLTQLWIAEGFI--RG-RS-EDVAEEYLMDLIGRNLILV-SKS-DGGIKACSIHDLLHNFCCKRAEEEYFLQQSLM-RR-
>XP_028063960.1
G--------VGEE-IMVGFDDEVLTIKKRLAGGK-KQLDIIPIVGMPGLGKTILARKVYNDPYITHHFHIRAWTYVYQVP-RKRMLLDILHFGNV---MSH-EELGEKLYKKLKRKRYLIVIDDIWDISA--WVDLKIYLPN-NGSRVMFTSRLKAVAMHVSPN---CH-PRFLTEEESWELLQRKVF-QNG-SC-PAELE-FGKQIMKKCEGLPLAIVVIAGLLAK-KKTEEWWKQVSQSVSSYI-VSDPNQY--LDTLALSYNHLPRHLKPCFLYLGAFPEDQEISVQRLIWLWIAEGFI--QP-KS-EEVAEDYLMDLIQRNLVIV-ARF-DGRIKACRMHDVLRDLCLKKARETNFLQQNTQ-CR-
>XP_028063961.1
DSSEK---PVEEE-NVVGFDEEAKTLVDRLKGGK-EELEVISVTGMGGLGKTTLARKVFTDPAIEYNFYIRAWTYVSQEY-TRKVFLSILSSLD----WSG-ERLAEELRGHLQTGRYLIVMDDVWTKEA--WDDLKMAFPN-NGSRILLTSRNNEVAVHANPD---SH-HRFLTDDEGWELLKKKVF-RKE-RC-PSELD-LGKKIAEECGGLPLAIVVIAGLLIKKEKTSKWWEKVAESVSSYV-ARDPKQC--MDILALSYKHLPHQLQSCFRYFGVFPEDYEIPVCILIQLWIAEGLI--EE-IS-EDTAEDRLEDLVDRNLVMV-EKS-NGGIKTCRVHDMLHDLCLKEAKEEQFLQVNKC-RL-
>XP_028063962.1
DSSEK---PVEEE-NVVGFDEEAKTLVDRLKGGK-EELEVISVTGMGGLGKTTLARKVFTDPAIEYNFYIRAWTYVSQEY-TRKVFLSILSSLD----WSG-ERLAEELRGHLQTGRYLIVMDDVWTKEA--WDDLKMAFPN-NGSRILLTSRNNEVAVHANPD---SH-HRFLTDDEGWELLKKKVF-RKE-RC-PSELD-LGKKIAEECGGLPLAIVVIAGLLIKKEKTSKWWEKVAESVSSYV-ARDPKQC--MDILALSYKHLPHQLQSCFRYFGVFPEDYEIPVCILIQLWIAEGLI--EE-IS-EDTAEDRLEDLVDRNLVMV-EKS-NGGIKTCRVHDMLHDLCLKEAKEEQFLQVNKC-RL-
>XP_028063964.1
DSSEK---PVEEE-NVVGFDEEAKTLVDRLKGGK-EELEVISVTGMGGLGKTTLARKVFTDPAIEYNFYIRAWTYVSQEY-TRKVFLSILSSLD----WSG-ERLAEELRGHLQTGRYLIVMDDVWTKEA--WDDLKMAFPN-NGSRILLTSRNNEVAVHANPD---SH-HRFLTDDEGWELLKKKVF-RKE-RC-PSELD-LGKKIAEECGGLPLAIVVIAGLLIKKEKTSKWWEKVAESVSSYV-ARDPKQC--MDILALSYKHLPHQLQSCFRYFGVFPEDYEIPVCILIQLWIAEGLI--EE-IS-EDTAEDRLEDLVDRNLVMV-EKS-NGGIKTCRVHDMLHDLCLKEAKEEQFLQVNKC-RL-
>XP_028066697.1
---------VDEE-ITVGFEDDALTIKERLAGGK-QQLQMISIVGMPGLGKTTLATKLYNDPYIIHYFHIRAWTYASQLP-RKTMLLDILRSVNV---MTN-EKLGEKLYKQLKGQRYLIVIDDLWDIGA--WVNLKMYFPN-NGSRVMFTSRLKEVAMHASPD---CH-HRPLTEEESWELLQRKVF-QNG-RC-PPELE-IGKQITKRCGGLPLAIVVIAGLLAKNIKTQESWKQVAQSVSSYI-VSDPNQY--LDTLALSYNHLPRHLKPCFLYLGVFQEDQKILV---------------------------------------------------------------------------------
>XP_028066936.1
GVHS-----LDEE-ITVGFDDEALTIKELLAGGK-KQLQLISIVGMPGLGKTTLATKLYNDPYITHYFHIRAWTYASQLP-RKTMLLDILSSVNV---MTN-EKLGEKLYKQLKGKTYLIVIDDLWDIGA--WVDLKMYFPN-NGSRVMFTSRLKELSMHASPD---CH-PRFLTEEESWELLQRKVF-QNE-CC-PPELG-IGKQIMKKCEGLPLAIVIIAGLLAKNIKTP------------------------------------------------------------------------------------------------------------------------------------------
>XP_028066956.1
GVPS-----VDEE-ITVGFDDEALTIKELLAGGK-KQLQMISIVGMPGLGKTTLARKVYNDPYITHYFHIRAWTYVSQLS-RQTMLLDILRSLNV---MTN-EKLGEKLYKQLKGKRYLIVIDDLWDIGA--WVDLKMYFPN-NGSRVMFTSRLKELSMHASPD---CH-PRFLTEEESWELLQRKVF-QNE-SC-PPELE-IGKQIMKKCEGLPLAIVIIAGLLAKNIKTVVSWKQVAQSVSSYI-VSDPNQY--LDTLALSYNHLPRHLKPCFLYLGAFPRDQEIPVQKLICLWVAEGFI--QQ-RS-EEVAEGYLMDLFQRSLVIV-AQF-DGRIKACRMHDLLRDLCLKKAGEINFLQW-DQ-HR-
>XP_028066957.1
GVPS-----VDEE-ITVGFDDEALTIKELLAGGK-KQLQMISIVGMPGLGKTTLARKVYNDPYITHYFHIRAWTYVSQLS-RQTMLLDILRSLNV---MTN-EKLGEKLYKQLKGKRYLIVIDDLWDIGA--WVDLKMYFPN-NGSRVMFTSRLKELSMHASPD---CH-PRFLTEEESWELLQRKVF-QNE-SC-PPELE-IGKQIMKKCEGLPLAIVIIAGLLAKNIKTVVSWKQVAQSVSSYI-VSDPNQY--LDTLALSYNHLPRHLKPCFLYLGAFPRDQEIPVQKLICLWVAEGFI--QQ-RS-EEVAEGYLMDLFQRSLVIV-AQF-DGRIKACRMHDLLRDLCLKKAGEINFLQW-DQ-HR-
>XP_028066958.1
GVPS-----VDEE-ITVGFDDEALTIKELLAGGK-KQLQMISIVGMPGLGKTTLARKVYNDPYITHYFHIRAWTYVSQLS-RQTMLLDILRSLNV---MTN-EKLGEKLYKQLKGKRYLIVIDDLWDIGA--WVDLKMYFPN-NGSRVMFTSRLKELSMHASPD---CH-PRFLTEEESWELLQRKVF-QNE-SC-PPELE-IGKQIMKKCEGLPLAIVIIAGLLAKNIKTVVSWKQVAQSVSSYI-VSDPNQY--LDTLALSYNHLPRHLKPCFLYLGAFPRDQEIPVQKLICLWVAEGFI--QQ-RS-EEVAEGYLMDLFQRSLVIV-AQF-DGRIKACRMHDLLRDLCLKKAGEINFLQW-DQ-HR-
>XP_028072320.1
GVHSS----VDEE-ITVGFDDEALTIKELLAGGK-KQLQIISIVGMPGLGKTTLATKLYNDPYITHYFHIRAWTYASQLP-TKTMLLDILRYVNV---MTN-EKLGEKLYKQLKGKRYLIVIDDLWDIGA--WVDLKMYFPN-NGSRVMFTSRLKELSMHASPD---CH-PRFLTEEESWELLQRKVF-HNE-SC-PPELK-IGKQIMKKCEGLPLAIVIIAGLLAKNIKTQESWIQVAQSVSSYI-VSDPNQY--LDTLALSYNHLPRHLKPCFLYLGAFPEDQEIPVQKLISLWVAEGFI--QQ-RS-EEVAEDYLMDLIQRSLVIV-AQF-DGRIKACRMHDLLRDLCLKKAREINFLQWNNQ-RH-
>XP_028080672.1
---------VDEE-ITAGFDDEVLTIKKLLVRGK-KQQQILSIVGMLGLGKTTLARKLYNDPYITHYIHIRGWTNASQLP-RKIMLLHILRSVNV---MCN-EKLGKKLYKQLKGKRYLIVIDDLWDIGA--WVDLKMYFPN-NGSRVMFTSRLKEVAMHASPD---CH-SRFLTEEESWELLQRKVF-HNE-SC-PPKLE-IGKQIMKKCEGLPLAIAIIAGLLAKNIKTQESWKQVAQSVSSYI-VSAPNQY--LDTLALSYNHLPRHLKPCFLYLGAFPEDQAIPVQKLICLLVTEGFI--RQ-RS-EEVVEDYLMDLI------------------------------------------------
>XP_028082887.1
GDSDS----GEEE-IMVGFEDEAMSLKEQLTGGP-KQLQVISIVGMAGQGKTTLATKLYNDPLVVYHFYIRAWTSVSQEY-RKRLLIRLLSCVMK---MGD-EKLCEKLYKSLKGQTYFIVMDDMWDTKA--WVDLKICFPN-NGSRIMFTSRHEDVALQAKTN---NP-PRFLTHNESWDLFQHKVFGKRE-NC-PPVLE-IGKQITNKCQGLPLSIVVVAGIFINEEKSQDRWKQVGETLKSSL-AANPQAC--MKTLALSYIHLPGHLKPCFLYFGAFPEDYQIRVEKLIWLWVAEGFI--TE-KR-KDVAKEYLMDLIGRSLLLV-SKY-DGEIKACGIHDLLREFCIKQGEDDFFLQH-------
>XP_028082942.1
GVHSS----VEEE-ITVGFDDEALTIKELLAGGK-KQLQMISIVGMPGLGKTTLATKLYNDPYITHYFHIRGWTYASQLP-RITMLLDILRSVNV---MTN-EKLGEKLYKQLKGKRYLIVIDDLWDIGA--WVNLKMYFPN-NGSRVMFTSRLKELSMHASLD---CH-PRFLTEEESWELLQRKLF-QNG-SC-PLELL-IGKQIMKKCKGLPLAIVVIAGLLAKNIKTP------------------------------------------------------------------------------------------------------------------------------------------
>XP_028090836.1
GVPS-----VHEE-ITVGFDDEALTIKELLAGGK-KQLQMISIVGMPGLGKTTLATKLYNDPYITHYFHIRAWTYASQLS-RQTMLLDILRSLNV---MTN-EKLGEKLYKQLKGKRYLIVIDDLWDIGA--WVDLKMYFPN-NGSRVMFTSRLKELSMHASPD---CH-PRFLTEEESWELLQRKVF-QNE-SC-PPELE-IGKQIMKKCEGLPLAIVIIAGLLAKNIKTLESWKQVAQSVSSYV-VSDPNQY--LDTLALSYNHLPRHLKPCFLYLGAFPRDQEIPVQKLICLWVAEGFI--QQ-RS-EEVAEGYLMDLFQRSLVIV-AQF-DGRIKACRMHDLLRDLCLKKAGEINFLQW-DQ-HR-
>XP_028090837.1
GVPS-----VHEE-ITVGFDDEALTIKELLAGGK-KQLQMISIVGMPGLGKTTLATKLYNDPYITHYFHIRAWTYASQLS-RQTMLLDILRSLNV---MTN-EKLGEKLYKQLKGKRYLIVIDDLWDIGA--WVDLKMYFPN-NGSRVMFTSRLKELSMHASPD---CH-PRFLTEEESWELLQRKVF-QNE-SC-PPELE-IGKQIMKKCEGLPLAIVIIAGLLAKNIKTLESWKQVAQSVSSYV-VSDPNQY--LDTLALSYNHLPRHLKPCFLYLGAFPRDQEIPVQKLICLWVAEGFI--QQ-RS-EEVAEGYLMDLFQRSLVIV-AQF-DGRIKACRMHDLLRDLCLKKAGEINFLQW-DQ-HR-
>XP_028090838.1
GVPS-----VHEE-ITVGFDDEALTIKELLAGGK-KQLQMISIVGMPGLGKTTLATKLYNDPYITHYFHIRAWTYASQLS-RQTMLLDILRSLNV---MTN-EKLGEKLYKQLKGKRYLIVIDDLWDIGA--WVDLKMYFPN-NGSRVMFTSRLKELSMHASPD---CH-PRFLTEEESWELLQRKVF-QNE-SC-PPELE-IGKQIMKKCEGLPLAIVIIAGLLAKNIKTLESWKQVAQSVSSYV-VSDPNQY--LDTLALSYNHLPRHLKPCFLYLGAFPRDQEIPVQKLICLWVAEGFI--QQ-RS-EEVAEGYLMDLFQRSLVIV-AQF-DGRIKACRMHDLLRDLCLKKAGEINFLQW-DQ-HR-
>XP_028096865.1
-IPSG----VEEE-IMVGFEDEVIMIKEQLTEGK-KKLGIISIVGMPGLGKTTLARKVYDDPYITHYFHIRAWTYVSQAY-IKRLLLGILHSIVK---MSN-EKLGEEIYKILKGKRYLIVMDDIWSTGA--WDDVRMYLPN-NGSRVMFTSRLKEVGLHAKPE---SC-PRFLTEEESWELFQKRVF-RGE-SF-PPELG-LGLQIAEKCEGLPLAIVVIAGILAKEEKTKDLWEEVAESVSSYM-VNDPNQY--MRTLALSYYHLPDHLKPCFLYFGAFLEGSEIPVRKLMWLWIAEGFV--QEKKT-EEIAEDYLTDLIERSLVIV-SKS-NGGIKACRMHDLLRHLCLREAEKFKFLTWSSQ-GR-
>XP_028098604.1
GLPER---PVEEE-NVVGFDMEAKTLVDLLNGGK-EELDVVSVIGMGGLGKTTLAKKVFTDPAIEFEFYIRAWIYVSQEY-DRKVFISILGSLD----WSD-DKLADELRGHLQTGRYLIVMDDVWTREA--WDDLKMAFPN-NRSRILLTSRNTEVAIHANPD--NSP-PRFLNEDESWELLEKKVF-RRE-RC-PSELD-LGKQIAKECGGLPLAIVVIAGLLMKKDKTCDWWEKVAKSVNSYV-ARDPKQC--MDILALSYKHLPYHLKACFLYFGVFPEDYEIPVWKLIQLWVAEGFI--QE-IR-EDTAEEQLEDLVDRNLVLV-EKS-NGGIKTCRVHDMLRDLCLREAEEENFLHENKY-RR-
>XP_028098605.1
GLPER---PVEEE-NVVGFDMEAKTLVDLLNGGK-EELDVVSVIGMGGLGKTTLAKKVFTDPAIEFEFYIRAWIYVSQEY-DRKVFISILGSLD----WSD-DKLADELRGHLQTGRYLIVMDDVWTREA--WDDLKMAFPN-NRSRILLTSRNTEVAIHANPD--NSP-PRFLNEDESWELLEKKVF-RRE-RC-PSELD-LGKQIAKECGGLPLAIVVIAGLLMKKDKTCDWWEKVAKSVNSYV-ARDPKQC--MDILALSYKHLPYHLKACFLYFGVFPEDYEIPVWKLIQLWVAEGFI--QE-IR-EDTAEEQLEDLVDRNLVLV-EKS-NGGIKTCRVHDMLRDLCLREAEEENFLHENKY-RR-
>XP_028098606.1
GLPER---PVEEE-NVVGFDMEAKTLVDLLNGGK-EELDVVSVIGMGGLGKTTLAKKVFTDPAIEFEFYIRAWIYVSQEY-DRKVFISILGSLD----WSD-DKLADELRGHLQTGRYLIVMDDVWTREA--WDDLKMAFPN-NRSRILLTSRNTEVAIHANPD--NSP-PRFLNEDESWELLEKKVF-RRE-RC-PSELD-LGKQIAKECGGLPLAIVVIAGLLMKKDKTCDWWEKVAKSVNSYV-ARDPKQC--MDILALSYKHLPYHLKACFLYFGVFPEDYEIPVWKLIQLWVAEGFI--QE-IR-EDTAEEQLEDLVDRNLVLV-EKS-NGGIKTCRVHDMLRDLCLREAEEENFLHENKY-RR-
>XP_028098607.1
GLPER---PVEEE-NVVGFDMEAKTLVDLLNGGK-EELDVVSVIGMGGLGKTTLAKKVFTDPAIEFEFYIRAWIYVSQEY-DRKVFISILGSLD----WSD-DKLADELRGHLQTGRYLIVMDDVWTREA--WDDLKMAFPN-NRSRILLTSRNTEVAIHANPD--NSP-PRFLNEDESWELLEKKVF-RRE-RC-PSELD-LGKQIAKECGGLPLAIVVIAGLLMKKDKTCDWWEKVAKSVNSYV-ARDPKQC--MDILALSYKHLPYHLKACFLYFGVFPEDYEIPVWKLIQLWVAEGFI--QE-IR-EDTAEEQLEDLVDRNLVLV-EKS-NGGIKTCRVHDMLRDLCLREAEEENFLHENKY-RR-
>XP_028098613.1
G--------VGEE-IMVGFDDEVLTIKKRLAGGK-KQLDIIPIVGMPGLGKTILARKVYNDPYITHHFHIRAWTYVSQVP-RKRMLLDILHFVNV---MSN-EKLGEKLHKKLKGKRYLIVIDDIWDISA--WVDLKIYLPN-NGSRVMFTSRLKAVAMHVSPN---CH-PRFLTEEESWELLQRKVF-QNG-SC-PAELE-FGKQIV--------------------------------------------------------NNL---LQDCYIEF--------------------------------------------------------------------------------------------
>XP_028098747.1
GDSDS----GEEE-IMVGFEDEAMSLKEQLTGGS-KQLQVISIVGMAGQGKTTLATKLYNDPLVVYHFYIRAWTSVSQEY-RKRLLIRLLSCVMK---MGD-EKLCEKLYKSLKGQTYFIVMDDIWDTKA--W-------P-----------------------------PYFLTHNESWDLFQHKVFGKRE-NC-PPELE-IGKQIANKCQGLPLAIVLVAGILTNEEKSQGRWKQVGETLNSTL-AADPQLW--MKTLELSYNHLPGHLKPCLLYFGAFPEDYQIRVEKLIWLWVAEGFI--TE-KR-EDVAKEYLMDLIGRSLLLV-SKY-DGEIKACGIHDLLREFCIKQGEEDFFLQR-------
>XP_028100405.1
GVHS-----VDEE-ITVGFDDEALTIKRLLVGAR-KQLQMISIVGMPGLGKTTLARKLYNDPYITHYFHICAWTYASQLP-RKTMLLDILRSLYV---MTN-EKLGDKLYKKLKGKRYLIVIDDIWDIGA--WVDLKMYFPN-NGSRVLFTSRLKELAMHASPD---CH-PRFLTEEESWELLQRKVF-QNE-SC-PPELE-IGKQIMKKCEGLPLAIVVMAGLLAKDNKAQVWWKQVAQSVSSYI-VSDPNQY--LDTLALSYNHLPRHLKPCFLYLGAFPVDQQISVQKLICLWIAEGFI--QQ-RS-EEVAEDYLMGLIQRSLVIV-AQF-DGRIKACRMHDLLRDLCFKKVREINFLQCNNQ-RR-
>XP_028101273.1
GVPS-----GDEE-ITMSFDDEALTIKKLLVRGK-KQLQMISIVGIPGLGKTTLAIKLYNDPYITHYFHIRAWTYASQLS-RQTMLLDILRSVNV---MTN-ENLGDKLYKSLKGERYLIVIDDFWDIGA--WVDLKMYFPN-NGSRVMFTSLHKELAMYASPD---CY-PRFFTEEESWVLLQQKVF-PNE-SC-PPELK-IWKHIMKKCEGLPLAIVIIAGLPAKNIKTQESWIQVAQSVSSYI-VSDPNQC--LDTLALSYNHLPRHLKPCFLYLGAFPEDQEIPVQKLIWLWIAEGLY--K-----------------------------------------------------------------
>XP_028101614.1
GVHLS----VNEE-ITVGFDDEALTIKELLARGK-KQLQMISIVGMPGLGKTTLATKLYNDPYITHYFHIRAWTYASQLP-RKKMLLDILRSVNV---MTN-EKLGKKLYKQLKGKRYLIVIDDLWDIGV--WVDLKMYFPN-NGSRVMFTSRLKELAMHASPD---CH-PRFLTKEESWELLQWKVF-QNE-SG-PPVLE-IGKQIMKKCEGLPLAIVVMAGLLAKDNKAQESWEQVAQS------------------------------------------------------------------KS-EEVAEDYLMDLIQRSL--------------------------------------------
>XP_028102117.1
GVQS-EE-PVDEE-ITVGFEDDALAIKELLAGEN-QQLQMISIVGMPGLGKTTLARKLYNDPYITYYFHIRAWTYASQLP-TKRMLLDILRSFNV---MTN-EKLGEKLYKQLKGNKYLIVIDDLWDIGA--WVDLKMYFPN-NGSRVMFTSRLKELAMHASPD---CH-PRFLTEEESWELLQQKVF-QNE-SC-PPELI-IGKEIMKKCAGLPLAIVVIAGLLARNIKTQESWKQVAQSVSSYI-VSDPNQY--LDTLALSYNHLPHHLKPCFLYLGAFPEDQEISVQKLIWLWIAEGFI--QQ-KS-EEVAEGYLMDLIQRSLVIV-AQF-DGRIKTCRMHDLLRDLCLKKAREINFLKWNNQ-CR-
>XP_028102118.1
GVHSS----VHEE-ITVGFDDEALTIKQLLAGGK-KQLQMISIVGMPGLGKTTLATKLYNDPYISHYFHIRAWTYASQLP-RITMLLDILRSVNV---MTN-EKLGEKLYKQLKGKRYLIVIDDLWDIGA--WVNLKMYFPN-NGSRVMFTSRLKEVAMHASPD---CH-RRFLTEEESWELLQRKMF-QNE-SC-PPELG-IGKQI-----------------------------------------------------------------------------------------------------------------------------F-DGRIKACRMHDLLRDLCLKKAREINFLQQNNQ-RR-
>XP_028102119.1
GVHSS----VHEE-ITVGFDDEALTIKQLLAGGK-KQLQMISIVGMPGLGKTTLATKLYNDPYISHYFHIRAWTYASQLP-RITMLLDILRSVNV---MTN-EKLGEKLYKQLKGKRYLIVIDDLWDIGA--WVNLKMYFPN-NGSRVMFTSRLKEVAMHASPD---CH-RRFLTEEESWELLQRKMF-QNE-SC-PPELG-IGKQI-----------------------------------------------------------------------------------------------------------------------------F-DGRIKACRMHDLLRDLCLKKAREINFLQQNNQ-RR-
>XP_028102121.1
GVHSS----VHEE-ITVGFDDEALTIKQLLAGGK-KQLQMISIVGMPGLGKTTLATKLYNDPYISHYFHIRAWTYASQLP-RITMLLDILRSVNV---MTN-EKLGEKLYKQLKGKRYLIVIDDLWDIGA--WVNLKMYFPN-NGSRVMFTSRLKEVAMHASPD---CH-RRFLTEEESWELLQRKMF-QNE-SC-PPELG-IGKQI-----------------------------------------------------------------------------------------------------------------------------F-DGRIKACRMHDLLRDLCLKKAREINFLQQNNQ-RR-
>XP_028107731.1
GVYS-----VDEE-ITVGFDDEALTIKKLLAGGK-KQLQMISIVGMPGLGKTTLATKLYNDPYITHYFHIRAWTHASQLP-RKTVLLDILRYVNV---MTN-EKLGEKLYKQLKGKRYLIVIDDIWDIGA--WDDLKMYFPN-NGSRVMFTSRLKELAMHASPD---CH-PRFLTEEESWALLQRKVF-QNE-SC-PPELE-IGKQIMKKCGGLPLAIVIIAGLLAKNIKTQESWKQVAQSVSSYI-VSDPNQY--LDTLALSYNHLPRHLKPCFLYLGAFPENQKISVQRLIWLWIAEGFI--QQ-KS-EEVAEDYLMDLIQRSLLIV-AQF-DGRIKACRMHDLLRDLCLKKAREINFLQWNNQ-CR-
>XP_028116480.1
---------VEVE-IIVGFDSKALAIKEQLAGGN-KHLDFVSIVGMPGLGKTILDKKLYNDPYIIHHFHIHAWTYVSQVP-KKRMLLDILH-FNV---MSN-EMLGEMLYKKLKGKRYLIVIDDIWDIGV--WVDLKMYLPK-NGSRIMFTSR----PMHASPD---SH-TRFLTEEESWELFQRKVF-PDE-SC-PPKLE-TGKQIMNKCQGLPLAIIVIAGLLAKNKKTEE-----------------------------------------------------------------------------------------------------------------------------------------
>XP_028116540.1
GVHSS----VDEE-ITVGFDDEALTIKKLLAGGK-KQLQMISIVGMPGLGKTTLATKLYNDPYITHYFHIRAWTYASQLP-TKTMLLDILRSVNV---MTN-EKLGEKLYKQLKGKRYLIVIDDLWDIGA--WIDLKTYFPN-NGSRVMFTSRLKELSMHASPD---CH-PRFLTEEESWDLLQLKVF-QNE-SC-PPELK-IGKQIMKKCEGLPLAIVIIAGLLAKNIKTQESWIQVAQRVSSYI-VSDPNQY--LDTLALSYNHLPRHLKPCFLYLGAFPEDQEIPVQKLICLWVAEGFI--QQ-RS-EEVAEDYLMDLIQRSLVIV-AKF-DGRIKTCRMHDLLRDLCLKKAREINFLQWNNQ-CR-
>XP_028118554.1
---SS----VEDE-FVVGFDNEAMNIKERLTGGM-KQLEVFSIIGMPGLGKTTLARKVYNDPYIAHYFHLRAWTYVSQSH-TKKMLLDILHSLMN---MND-EYLGERLYKRLKGKRYFIVMDDIWNIGA--WDDIRVYLPS-NGSKVLFTSRTMAVALRAKPD---GH-PRFLTEEESWELLHEKVF-RNE-NF-PPELE-FGEQIMKKCEGLPLAIVVIAGLLAKSEKTKDRWKHVAASVRSCI-SSDPNQY--MNTLALSYDNLPQHLKPCFLYLGAFRDDHEIPVWKLILLWIAEGFI--HQ-RR-EDIGEGYLMDLIDRSLVIV-SRS-NGGIKACRIHDLLRDLCLKKSEEFNFLKRNNQ-LR-
>XP_028124912.1
GDFSR-----EEE-IVVGFEDEALTIKDRLTRDQ-KQLDTISIVGMPGLGKTTLAKKVYNDPLIIYHFHIRAWINVSQEY-RKRVLLSLFYSISP---MSD-EELADKLRKSLKGKRYLIVMDDIWDTRA--WIDLKSLFPN-NGSRIMFTSRFTNVALHANTH---TP-PSFLTEDESWDLFKKKVF-RTD-WC-PPELS-IGKKVVIKCQGLPLAIVVVSGIFANIEKSQDQWKQVGEIRDSCA-VRDLKLC--METFALSYNHLPHHLKSCFLYFAAFPKDFEIPVWKLTQLWVAEGFI--RE-SS-EDVAEEYLMDLIGRNLILV-SKS-DGRIKACSVHALLHDFCLKKAEEEYFLQQSHV-RR-
>XP_028124913.1
GDFSR-----EEE-IVVGFEDEALTIKDRLTRDQ-KQLDTISIVGMPGLGKTTLAKKVYNDPLIIYHFHIRAWINVSQEY-RKRVLLSLFYSISP---MSD-EELADKLRKSLKGKRYLIVMDDIWDTRA--WIDLKSLFPN-NGSRIMFTSRFTNVALHANTH---TP-PSFLTEDESWDLFKKKVF-RTD-WC-PPELS-IGKKVVIKCQGLPLAIVVVSGIFANIEKSQDQWKQVGEIRDSCA-VRDLKLC--METFALSYNHLPHHLKSCFLYFAAFPKDFEIPVWKLTQLWVAEGFI--RE-SS-EDVAEEYLMDLIGRNLILV-SKS-DGRIKACSVHALLHDFCLKKAEEEYFLQQSHV-RR-
>XP_028124915.1
GDFSR-----EEE-IVVGFEDEALTIKDRLTRDQ-KQLDTISIVGMPGLGKTTLAKKVYNDPLIIYHFHIRAWINVSQEY-RKRVLLSLFYSISP---MSD-EELADKLRKSLKGKRYLIVMDDIWDTRA--WIDLKSLFPN-NGSRIMFTSRFTNVALHANTH---TP-PSFLTEDESWDLFKKKVF-RTD-WC-PPELS-IGKKVVIKCQGLPLAIVVVSGIFANIEKSQDQWKQVGEIRDSCA-VRDLKLC--METFALSYNHLPHHLKSCFLYFAAFPKDFEIPVWKLTQLWVAEGFI--RE-SS-EDVAEEYLMDLIGRNLILV-SKS-DGRIKACSVHALLHDFCLKKAEEEYFLQQSHV-RR-
>XP_028124916.1
GDFSR-----EEE-IVVGFEDEALTIKDRLTRDQ-KQLDTISIVGMPGLGKTTLAKKVYNDPLIIYHFHIRAWINVSQEY-RKRVLLSLFYSISP---MSD-EELADKLRKSLKGKRYLIVMDDIWDTRA--WIDLKSLFPN-NGSRIMFTSRFTNVALHANTH---TP-PSFLTEDESWDLFKKKVF-RTD-WC-PPELS-IGKKVVIKCQGLPLAIVVVSGIFANIEKSQDQWKQVGEIRDSCA-VRDLKLC--METFALSYNHLPHHLKSCFLYFAAFPKDFEIPVWKLTQLWVAEGFI--RE-SS-EDVAEEYLMDLIGRNLILV-SKS-DGRIKACSVHALLHDFCLKKAEEEYFLQQSHV-RR-
>XP_028124917.1
GDFSR-----EEE-IVVGFEDEALTIKDRLTRDQ-KQLDTISIVGMPGLGKTTLAKKVYNDPLIIYHFHIRAWINVSQEY-RKRVLLSLFYSISP---MSD-EELADKLRKSLKGKRYLIVMDDIWDTRA--WIDLKSLFPN-NGSRIMFTSRFTNVALHANTH---TP-PSFLTEDESWDLFKKKVF-RTD-WC-PPELS-IGKKVVIKCQGLPLAIVVVSGIFANIEKSQDQWKQVGEIRDSCA-VRDLKLC--METFALSYNHLPHHLKSCFLYFAAFPKDFEIPVWKLTQLWVAEGFI--RE-SS-EDVAEEYLMDLIGRNLILV-SKS-DGRIKACSVHALLHDFCLKKAEEEYFLQQSHV-RR-
>XP_028124918.1
GDSDS----GEEE-IMVGFEDEAMSLKKQLTRGP-MQLQVISIVGMAGQGKTTLATKLYADPLVVYHFHIRAWTSVFQEY-RNRLLIRLLSCVMK---MGD-EKLCEKLHKSLKGRTYFIVMDDIWDTKA--W---------------------------------------------------------------------------------------------------------------------------------------------------------------------------------------------------------------------------------------------
>XP_028126810.1
GVHSS----VDEE-ITVGFDDEALTIKELLAGGK-KQLQMISIVGMPGLGKTTLAKKLYNDPFIICHFHIHAWTYISQVP-KKMMLLDILH-FNV---MSN-EMLGDMLYKKLKGKRYLIVIDDIWDIGV--WVDLKMYLPK-NGSRVMFTSR----PMQTSPH---SH-THFLTEEESWELFQQKVF-QDE-CC-PTKLE-IGKQITKKCPGLPLAIVVIVGLLAKNNKTQEWWKQVAQSVSSYI-VSDQNQY--LDTLGLSYNHLPCHLKPCFLYLGAFPDDQEISVQKLIWLWVAEGFV--Q-----------YVM---------------------------------------------------
>AtZAR1
NGTDRWSSPVYDHTQVVGLEGDKRKIKEWLFRSNDSQLLIMAFVGMGGLGKTTIAQEVFNDKEIEHRFERRIWVSVSQTFTEEQIMRSILRNLGDASVGDDIGTLLRKIQQYLLGKRYLIVMDDVWDKNLSWWDKIYQGLPRGQGGSVIVTTRSESVAKRVQARDDKTHRPELLSPDNSWLLFCNVAFAANDGTCERPELEDVGKEIVTKCKGLPLTIKAVGGLLLCKDHVYHEWRRIAEHFQDELRGNTSETDNVMSSLQLSYDELPSHLKSCILTLSLYPEDCVIPKQQLVHGWIGEGFVMWRNGRSATESGEDCFSGLTNRCLIEVVDKTYSGTIITCKIHDMVRDLVIDIAKKDSFSNPEGLNCRH
>BS2
FSSST----ILKN-NMVGRDDQRKQLLEDLTRSS-GEPKVIPIVGMGGIGKTTLAKEVYNDESILCRFDVHAWATISQQH-NKKILLGLLHSTIKMD-IGE-AELADMLQKSLKRKRYLIVLDDIWSCEV--WDGVRRCFPN-AGSRILLTTRNDEVACYAGVE-N-----SFMDQDESWSLFKSAAFSSEA----PYEFT-VGKQIADECHGLPLTIVVVAGLL-KSKRTIEDWKTVAKDVKSFVTNDPDERC--SRVLGLSYDHLTSDLKTCLLHFGIFPEDSDIPVKNLMRSWMAEGFL--KD----EGEVEKCLQELVDRCLVLV-SKRDGTKIRSCKVHDLIYDLCVREVQRENFIMN----CSY
>Gpa2
----K-D-PVEQE-NIVGRENEFEMMLDQLARGG-RELEVVSIVGMGGIGKTTLAAKLYSDPYIMSRFDIRAKATVSQEY-CVRVLLGLLSLTS----EPD-YQLADQLQKHLKGRRYLVVIDDIWTTEA--WDDIKLCFPD-NGSRILLTTRNVEVAEYASSG---KP-PRLMNFDESWNLLHKKIFEKEG----SPEFN-IGKQIA-KCGGLPLAITLIAGLLSKISKTLDEWQNVAENVRS-VSTDLEAKC--MRVLALSYHHLPSHLKPCFLYFAIFAEDERIYVNKLVELWAVEGFL--N--KS-EEVAETCINELVDRSLISI-HNSFDGETQRCGMHDVTRELCLREARNMNFVNVKSR-SR-
>Hero
AKSEPI-----ELTSSTGHEEDEARIIGQLLDESK--LDVISIVGMPGVGKTTLANKVYNNTLVASHFKIRAKCTVSQNF----VLREILQQVTASETSED---LAEKLRVALLDKRYLIVLDDVWD----------EMLPE-RGNRVILTSRSGEVGLKVKCR---SD-PQVLTDEKSWELFEKRVFRDEG----PAELD-IGHQIVEKCKGLPLALVLIAGVIVRKEKEKDFWVKIQN----NLTSSNINSQ-IMNVMQSSYDHLP-QLKPLLLYFARLQKSERTPVSMLMQLWMAEGLVD-HS-KS-EEVTESYLDALISSSLIMV-DHSTSVMMRACYVHDVVHDFCSVKAGKEKFFKLPFHAFLH
>Mi1.2
NSPKK---PTDK--IIVGFEEETNLILRKLTSGP-ADLDVISITGMPGSGKTTLAYKVYNDKSVSRHFDLRAWCTVDQGY-DDKLLDTIFSQVSGSD-N---IDVADKLRKQLFGKRYLIVLDDVWDTTT--LDELTRPFPK-KGSRIILTTREKEVALHGKLN---TD-PRLLRPDESWELLEKRTFG-NE-SC-PDELD-VGKEIAENCKGLPLVADLIAGVIAGREKKRSVWLEVQSSLSSFI-LNSEVEV--MKVIELSYDHLPHHLKPCLLHFASWPKDTPLTIYLLTVYLGAEGFV--E--KG-EEVVKIYMDDLISSSLVICFNE--IGDILNFQIHDLVHDFCLIKARKENLFDR----PRQ
>Prf
NVAPS---QANE--EMEGFQDTIDELKDKLLGGS-PELDVISIVGMPGLGKTTLAKKIYNDPEVTSRFDVHAQCVVTQLY-SWRLLLTILNDVLEPS--ED-GEIADELRRFLLTKRFLILIDDVWDYKV--WDNLCMCFSS-NRSRIILTTRLNDVAEYVKCE---SD-PRLFRDDESWTLLQKEVF-QGE-SC-PPELD-VGFEISKSCRGLPLSVVLVAGVLKQKKKTLDSWKVVEQSLSSRIGSLEESIS----IIGFSYKNLPHYLKPCFLYFGGFLQGKDIHVSKMTKLWVAEGFV--QE-KG-EDTAQGFLDDLIGRNLVMA-MEP-NAKVKTCRIHDLLHKFCMEKAKQEDFLLQ----YR-
>R1
ARTSS---PMNE--EIVGFEDVIENLRKKLLNGT-KGQDVISIHGMPGLGKTTLANSLYSDRSVFSQFDICAQCCVSQVY-SYKLILALLRDAIGEG-LHA-NELADMLRKTLLPRRYLILVDDVWENSV--WDDLRGCFPN-NRSRIILTTRHHEVAKYASVH---SD-PRMFDEVESWKLLEKKVF-GEE-SC-SPLLN-VGLRIAKMCGQLPLSIVLVAGILSEMEKEVECWEQVANNLGSYIHN--DSRA----IVDKSYHVLPCHLKSCFLYFGAFLEDRVIDISRLIRLWISEAFI--KG-RR-EDIAEGYLENLIGRNLVMV-TQS-DGKAKECRLHDVLLDFCKERAAEENFLLW----AH-
>R2
VTTRR----VDED-YIVGLQDVVQTLLAELLKAE-PRRSVLSIYGMGGLGKTTLARNLYNSL---KSFPTRTWICVSQEY-NTMLLRNIIKSIQGRT-MTE-GDLEIYLRDLLKERKYLVVVDDVWQREA--WESLKRAFPK-NGSRVIITTRKEGVAERADDR-------RFLSQEESWDLFRRKLLDVRA----P-EMS-LAKDMVEKCRGLPLAIVVLSGLLSHK-KGLNQWQKVKDHLWKNIKEDKSIEI--SNILSLSYNDLSTALKQCFLYFGIFSEDKVVKADDIIRLWMAEGFI--P--ER-EDVAEGFLNELIRRSLVQV-AKE---KVTECRVHDLLHDLAIEKALEVNFFD-----PRS
>R3a
STKTRT-----PSTSLIGRQNDIEDLIDRLLSASGKKRTVVPIVGMGGLGKTTLAKAVYNDERVQIHFGLKAWFCVSEAF----ITKGLLQEIGSFDLDDNLNQLQVKLKERLKGKKFLIVLDDVWNDNYNKWDELRNVF-D-IGSKIIVTTRKESVALMMGN-----E-QDNLSTESSWSLFKTHAFENMG----HPELE-VGKQIAAKCKGLPLALKTLAGMLRS-KSEVEEWKRILRSEIWEL--P--HND-ILPALMLSYNDLP-HLKRCFSFCAIFPKDYPFRKEQVIHLWIANGLV---D-VI-EDSGNQYFLELRSRSL--F-ERS-Q----LFLMHDLVNDLAQIASSKL-CIRLESQGSQH
>Rpiblb2
NSPKK---PTDK--IIVGFGEETNLILRKLTSGP-ADLDVISIIGMPGLGKTTLAYKVYNDKSVSSHFDLRAWCTVDQVY-DEKLLDKIFNQVSDSN-N---IDVADKLRKQLFGKRYLIVLDDVWDTNT--WDELTRPFPM-KGSRIILTTREKKVALHGKLY---TD-PRLLRSEESWELLEKRAFG-NE-SC-PDELD-VGKEIAENCKGLPLVVDLIAGIIAGREKKKSVWLEVVNNLHSFI-LKNEVEV--MKVIEISYDHLPDHLKPCLLYFASAPKDWVTTIHELKLIWGFEGFV--E--KS-EEVVKIYLDDLISSSLVICFNE--IGDYPTCQLHDLVHDFCLIKARKEKLCDR----PRQ
>Rpivnt1
---RR----ADET-EVIGLEDDFNTLQAKLLD-HDLPYGVVSIVGMPGLGKTTLAKKLYR--HVCHQFECSGLVYVSQQ-----ILHDILTE---------KENLENNLRSLLKIKRYVILLDDIWDVEI--WDDLKLVLPK-IGSRIIITSRNSNVGRYIGGD---FS-IQPLDSEKSFELFTKKIFNFVN----ASDLN-IGRCIVERCGGIPLAIVVTAGMLRARGRTEHAWNRVLESMAH----KIQDGC--GKVLALSYNDLPIALRPCFLYFGLYPEDHEIRAFDLTNMWIAEKLIVVTR--EAESLADDVLNDLVSRNLIQV-AKY-DGRISSCRIHDLLHSLCVDLAKESNFFHT----RR-
>RPM1
GDAKW-VSSFSEN-SLVGIDAPKGKLIGRLLSPE-PQRIVVAVVGMGGSGKTTLSANIFKSQSVRRHFESYAWVTISKSY-VIEVFRTMIKEFYKEA-LGY-RELVEKLVEYLQSKRYIVVLDDVWTTGL--WREISIALPI-YGSRVMMTTRDMNVASF----------PELLKEDEAWVLFSNKAFPASLEQCRTQNLP-IARKLVERCQGLPLAIASLGSMMSTKK-FESEWKKVYSTLNWELNNNHE---KIVRIMFLSFNDLPYPLKRCFLYCSLFPVNYRMKRKRLIRMWMAQRFV--E--VK-EEVADSYLNELVYRNMLQV-ILP-FGRPKAFKMHDVIWEIALSVSKLERFCDVENYGSRH
>RPP13
LRRAR---SVDQEEVVVGLEDDAKILLEKLLDEE-KNRFIISIFGMGGLGKTALARKLYNSRDVKERFEYRAWTYVSQEY-KTGILMRIIRSLGMTS-FAE-EELEVYLYGLLEGKKYLVVVDDIWEREA--WDSLKRALPH-EGSRVIITTRIKAVAEGVDGR-------RFLTFEESWELFEQRAFRNIQ----DEDLK-TGKEMVQKCRGLPLCIVVLAGLLSRKTPSE--WNDVCNSLWRRL-KDDSIHV--APVFDLSFKELRHESKLCFLYLSIFPEDYEIDLEKLIHLLVAEGFI--QEM---EDVARYYIEELIDRSLEAV---E-RGKVMSCRIHDLLRDVAIKKSKELNFVNV----RR-
>Rx
----K-D-PVEQE-NIVGRENEFEMMLDQLARGG-RELEVVSIVGMGGIGKTTLATKLYSDPCIMSRFDIRAKATVSQEY-CVRVLLGLLSLTS----EPD-DQLADRLQKHLKGRRYLVVIDDIWTTEA--WDDIKLCFPY-NGSRILLTTRNVEVAEYASSG---KP-PRLMNFDESWNLLHKKIFEKEG----SPEFN-IGKQIA-KCGGLPLAITVIAGLLSKMGQRLDEWQRIGENVSS-VSTDPEAQC--MRVLALSYHHLPSHLKPCFLYFAIFTEDEQISVNELVELWPVEGFL--N--KS-EEVATTCINELIDRSLIFI-HNSFRGTIESCGMHDVTRELCLREARNMNFVNVKSR-SR-
>Sw5b
AAPLK---PVTDE-EVVGFENKAEELIDYLIRGT-NELDVVPIVGMGGQGKTTIARKLYNNDIIVSRFDVRAWCIISQTY-NRRLLQDIFSQVTGSD-GATVDVLADMLRRKLMGKRYLIVLDDMWDCMV--WDDLRLSFPG-IRSRIVVTTRLEEVGKQVKYH---TD-PPFLTTEESCQLLQKKVF-QKE-DC-PPELD-VSQAVAEKCKGLPLVVVLVAGIIKKRKMEESWWNEVKDALFDYL-DSEFEEY-SLATMQLSFDNLPHCLKPCLLYMGMFSEDARIPASTLISLWIAEGFV--ESGR-LEEEAEGYLMDLISSNLVML-SKY-KGRVKYCQVHDVVHHFCLEKSREAKFMLA----TR-
