# Supplementary material for: The NRC0 gene cluster of sensor and helper NLR immune receptors is functionally conserved across asterid plants
Source: Plant Cell. 2024 Jun 4;36(9):3344–61. doi: 10.1093/plcell/koae154 (PMC11371149; doi:10.1093/plcell/koae154)
Supplement: koae154_Supplementary_Data [file koae154_supplementary_data.zip › Supplementary File 11/Supplemental File 11/alignment files/Phtheirospermum_japonicum_with_Tomato_Nyssa_Camellia_NRCs_alignment_NBARC.fasta]

>GFP79879.1
------PLPEEEDSRMVGLYDEVDKIKNRFTERR------VPLAGMAGIGKTTVAKHVFQDPSLLKCFDVRAWVEVGPNYKLKDIVQSIVAQVNR----GE--RLENYMHRSLKRKRYLIVLDDVW--ERSVWVDIKRIFPN-NKSVVLLTTRLCRVASGGF------M--RFLSKEESWDLLREKVFDE-E-SCPP-LLEKIGKKIAESCEGLPLTIVTVGELL-SKEK--QNWTELAK----NPNRLLAEAYD-LKVLLPSYYYLPQYLKACFLFMGVFPRNHEITRSELIMLWTVDTLF--------NYGIFTVCIDLVESHILKP-GRL-LHINKTWSLHSSFWHLCRREASKNKFFHVMGI--RR
>GFP79880.1
--------PEEEDSDVVGLSRDVDIVYNKLSL---P-F-TLVLVGMAGIGKTALAKEVFA--YISRRNEYSAWVKVGPKPRLKQILQ---------EKTEE--KLAKYLFESLKGTRYLIVLDDVW--HGHVIEDLTRIIGN-RNGRILVTTRLREVASGAY-----PV--RFLNGEESWCLLRDKVFGE-ESSCPG-ELTKVGKKIAENCQGLPVLILEVAKIL-FKKK--EYWNEVAE----KRNSVFSDAND-FEVLFPSYENLPQHLKACFLYMGVFPQDCEIPCSKLIKLWSVEEFLD----IN-KDFGMKCINDLVSGSLVIV-HKS-NDAIKTCSLHCAVWHLCVTEAQRNRFFHILGV--HR
>GFP79902.1
------PLPQNYDTKMVGVSDHLRDIES-LVSNW-----TISLVGMAGIGKTTLAKEVFEDPSILRLFQCRAFVTIGPNYRLREVMLSILSQV-D----DD--ELAEHLKESLLHRRYFIVLDDVW--SEQVWDDLKGLFPN-NGSRILLTTRLEEVARASSN-EEFAI--CLLNKEESWKLLREKVFDD-K-SCPS-QLEKAGRKIAENCDGLPILIVTVAKIL-QKEK--EYWNKVAE----KENLVFDDAYD-SDVLYPSYMYLPQRLKACFLYMGAFPQKYEIPRSKLLSLWVAEGFL-----ET-ECFAEKCLEGLVSRNLVIA-HKF-SGRIKTCSLHSVFWRLCNVEASKNKFSHVAAI--RR
>GFP79904.1
----------DDDSKMVGFTDIFHQIKDHLLLTHNPRI-KVSLVGMAGIGKTTLAKKVYEDPSISRRFDHRAWVNVGQKYQVKVILQSILSQV-S-EEEEE--DDDNAVIREDFDNRYLIVLDDVW--DPHVVDYFEGSLPS-HYEILILTTRLDHVGASAE------M--RLLNNEESWDLLREKMFGA-H-ECPP-HLEKAGKKIAENCEGLALTIVTVADIL-SKDE--EYWNKVAE----KESSVFTDAYD-SKVLYPSYEYLPPHLKALFLYMAVFPQNYKIPVTRIGMLWAAEGFLE----------ALTCIEDFVNLNLVLD-LQY-NYRLKVCAVHSVFWHLCVRRARENKLFQVLGI--RR
>GFP79905.1
-PGFEEEAEEDDDSNMVGFSDIFGQLRDLLLLTH-PSI-MVSLVGMAGIGKTTLAKEIYEDPLISKSFPHRVWVTVGQKYRVLDVIKRILFQL-S-------------VSRDEMDYRYLIVLDDVW--DRHLSSNFLDPFLS-NHRILILTTRQEHVGAMAED----NL--RLMDKEESWDLLREKVFCE-ESSCPP-ELEKAGKKIAEICDGLPLTIVTVADLL-SKAN--EYWKKVAD----KEISVLTDAYD-SEVLHPSYENLPEFLKALFLYLAVLPPNYEIPVTKLSMLWDAEGFIE----------ALSTLEDFVLFSLVLE-RRY-NNELKACVLHSVFWHLCVREARENKLFHVLGI--RR
>GFP80135.1
----SRLVSTGKN-VMVGFEDELVRFMELLV-GQQSNL-IISVVGMGGIGKTTLTKAVYEKPLIVQQFDIRAWAMITHNYSVRKILLELLSCLI--QETED--QIGKSLYQSLCGRRYLIVLDAIW--SMDAWDKIRLFFPD-NRSRVVVTTRLSNLAVCL----------------GSSRLMMRILDQS-E-RCPL-ELEGIGKEVARRCRGLPLSIVVIGGLL-GKDT--EYWENVAK----HINRI--LDSD-LNILSLSYSQLPAHLKPCFLYMGSFLEDDEIRVSQLIKLWVAEGFLK--NAQC-EDLAEGCLNDLVDRNLIVV-CRL-GGRIKTCKIHSLVRKLCSRIAKKEEFLCVMDM--RR
>GFP80152.1
---ASAQAPSRQTDPIFGRENDVSRIVEKLIASQAEQK-VLPIVGMGGQGKTMLARTVFNHEQIKSHFDNCVWVHVPRVFDVVVLLKKILTSMAA-N--RE--ALLKILKKYLGAKKYLLVLDDVWNEDREKWDDFVKSLSSPMGNCMIVTTRSHKAASVVETL-----AVESLSEDDCWSIIKAKAF-NRSGEISL-EFETMGKKIAKRCQGLPLAAKVVGGLLCKKSK--DEWLEIEKNWLSDFGD--------SKILKLSFDNLSPSLKKCFAYCSIFPKGYEIKKEQLIELWMAEGFLQ--TDQG-ETTGSNIFNLLLQNSLLQVVRS--YYGVTHCNMHDLVHDLC--EN---RYIG-Y-IP-ER
>GFP80206.1
---------MCQD-TAVGLEDVLVEVMDKLT-RHQSNC-IIPIVGMGGIGKTTLARNIYVNPVIVQHFDFRGWAAISQEYDTKEILLEVLLSLKT-RMRED--ELGDKLYKSLFGWRYLIVLDDMW--SIEVWDKVKTFFPN-NESRIMVTTRLSNLAFQLSGS---Y-GSSFLDGDKS---------------CPR-ELEGIGKKIVENCKGLPLSIVVVGGLL-AKKQ--EYWLYIVG----NLNSTVNSEND-LKILHMSYKELPVHLKPCFLYMGVYPEDCVIDVPELTRLWVAEGFLK--SGKR-EVVAEEYFNDLLGRNLVLL-NEL-SGEATSCKMHDLLVDVCVREAQKHRFLCVAEL--RR
>GFP82530.1
------EPPTLSIKEIVGHERNLELLKGMLLTKD--RL-TAQIIGMPAIGKSTLAKCIYDSLSIQSRFDTRAWVTVRTEYR-DKFIFVTLVVV-R-ETPIT--ELGQLFFK----TKYLVVIDDVR--DHEVWFKIRMSLPW-IGNRVIVTTRNPEFARWTL--DSDHV--PFLNDDESWRLLQSVVFAG-HGECDP-QLEKIGKKIAKNCEGLPLAIIEVGKLL-RGDK--EEWKAVEE----REHPVIIGADEDSRTLCLSYKQLPPHLKACFLYMGLLPKNTEIRKSKLIKLWVAEGFSE----NS-EKNAEKYLEELVSKSLVLV-RKS-GGGTKTCGVHVVYRSLCMSEARKEKFFHIMGT--RH
>GFP82757.1
-SQLLRSKPSIRDPSIVGCEYEVSKLMDR-----LKEL-IISVVGESGSGKTMLARAVYGNRFIKNTFDACAWVTIFKETATKDILLNLLKQVGKSNANED--KLKETLRKELKGHRYLIVLDGVQ--DPGQWENLKDAFPK-NASKIILTTCDEQVALLADPK---S-QPKKMDPNESWTLFLKKV------GCKENELQ-IKDKIIQVCQGLPLNIVLLGSLFSTKDKGIGEWSLVLN----KLEN--------SDFLMMSYNDLDAHSKLCLLYMMLFPKELDIPVRRLQRLWLAEGF----GDKSQEDVVQDFFDNLVKRSLILV-SK--DGSPRKCRLHD-----LLAKARDISLFHVH-VCRRR
>GFP82781.1
----------GQN-TIVGLDDVKIEVLDKLT-GPQTNR-IIPIVGMGGIGKTTLARIIYLDPLIKDHFDILAWATISQDYNAKEILLAVLLCLKI-RMSEH--ELGEKVYRKLFGRRYLIIVDDIW--STE----------I-TGSR-----------------------GNFLDKDKSWNLLRIIVFGE-E-GCPL-ELEETGKKIAKNCKGLPLSINVIGGLL-SKEP--ESWEYVAG----NLNS-----------------------KAIFLYMGIFREDSVIRFSDLIDLWVSEGFLK--RGKS-EIVAEEYLKELIDRNLVLI-HSF-NGKIKWCNMHDLLRDLCLREAQKDKFLFVTGI--RR
>GFP82785.1
---------------MVGFDDVLTEVMDKLTNGQRPDR-IISIVGMGGMGKTTLARNIYANQLIKQHFHIFAWATISQDYNIEDILSEILLCL---GKTLD--ELGMILYKTLSGRKYLIVMDDMW--SIEAWCNVKRFFPS-NGSRIMVTTRLSNMAPELIDS------RSFLDEDKSWSLLCKTVFGE-E-SCPL-ELEELGKKIAMNCKGLPLSIVVIGGFL-AKQR--EYWEYIAK----NLNSIVNLEDD-LKVLHMSYKQLPVYLKPCFLYLGVFPEDAEIHVSTLVKLWVAEGFLK--SGKS-EVVAREYLDDLISRNLVLV-KKS-AGDKRLCTIHDLLRDLCLREAQKQRFYNVIDT--RR
>GFP83105.1
---IVAQAPSRQTDPVFGRENDVSRMVKMLST--DEQK-VLPIVGMGGQGKTTLARAVFNHEQIKSHFGNCVWVHVPRNFDVVVLLEKILTSMEI-N--RE--ALLKMLQKHLGAKKYLLVLDDVWNEDRTEWDDFVSSFSSLTGNCMIVTTRSHNAALIVKTL-----PVEGLSEDDCWSIIKAKAF-NRSGEISL-EFETMGRKIAKRCQGLPLAAKVAGGLLRNKSK--DEWREIENNRLSNFGD--------PKILKLSFDHLSPSLKKCFAYCSIFPKGYMIEKEQMIELWMAEGFLQ--TDQG-ETT----------NSLLQVARS--DYGVTHCNMHDLVHDLY--EN---RYIG-Y-IP-ER
>GFP83127.1
---AGAQDRSFGTDPIIGRENDVLTIVEMLTY--NEQA-IVPIWGMGGLGKTTLARLVFGDEYINTHFDHCVWVHVSKEFNSMMIFKNILSSLTS-N--RE--VLLQKLQKELGAKRYLLVLDDVWNEETDKWDNFISSLSSIRGNGIIVTTRSEKVASSVKTL-----ANQSLSENNCWSVIKAKAF--RDGDILP-EFECTGKNIAKRCQGLPLAANVVGGFLRDKSI--DEWRSVEQSWLADL-G--------LKILKLSYDNLSPSLKKCFAYCSIFPKRCLHRKEELIELWMAEGFIQ--TDK--DSVGNKFFNILLESSLLQAVQR--RYGVSYCSMHDLVHDL--------RYVG-R-IP-AR
>GFP83394.1
--QRRT-YPHQVEEDFVGSERDIEDLVGKLVSDGDRIY-VVSITGMGGIGKTTMAKKIYHHADIRSHFNAFAWVCVSQQWQKEDVLQRILNKL-E-SMKEDVEELVEVQER----KRCLIVLDDVW--ETDVWDVLGPVF-R-RGSRVLLTTRNKE-ARYVDMD-----APRHLNEKESWELLKKKLYRGLNIN-HM-DMERLGKEMVGQCGGLPLAIIVLGGLL-M-TK--SEWRTVHQ----NFNSYLRKGRNSVHVLALSYHDLPYQLKPCFLYLGNFPEDSKIPTRKLYQLWAAEGFIATDDEHS-IDIAERYLAELVQRCMVEV-RVS-SGRYKYCQLHDLTRELCLVKGKEENFLKKISVA-RR
>GFP83585.1
------RPPLVEENNVVGFDEETKIVIDRLT-RGSKHL-VVSVIGMGGLGKTTLARKVYVDPSIEYHFYLRAWVYMSQEYSRREVFRAILESLGL-KMSDD--WLGEELCRHLRNNRFLIVIDDVW--TREAWDDIRAAFPN-SGSRVLLTSRNREVALHANPD---G-PPRFLTDDESWELLCRKTFRK-E-CCPP-ELDGLGKQIAKKCYGLPLAIVVISGLL-LKEK--DWWKKVAD----SVSTYVA-KD-PMDVLALSYNHLPDHLKVCFIYFGVFPEDFEIPVWKLLRLWVAEGFVQ--GQEC-EDLAEEYLEDLVDRNLVLV-AKA-NGQIKTCRIHDMLRDLCVKEGAEQKSLQVIMI--RR
>GFP83586.1
----SWHAPTFEN-TVVGLENDLVKFKDQLT-GSPYNL-ILTIVGMGGIGKSTLAKIVYDDPLTVYYFDVRAWITVSQEYQVKNILLSLIRSVSQ-QLSDH--QLAEQLYRSLRGKRYLIVMDDIW--CNNAWDDLRRSFPR-NGSRVILTSRHKEVALYVNSN---NSPPRFLNVDEGWELLKLKVFAK-R-SCPD-ELEQIGKQIAEKCRGLPLAIVVVAGHL-SKSK--EIWSSVAE----NV-GQLVTKNK-LDIIAMSYNQLPHHLKACFLYTGAFPENVDIPVWRLTALWIAEGFLK--TGKS-EKAAEECLEDLIDRSLILA-EK--NERVTACRIHDLLRDFCLREAKKENFWHVMGI--RR
>GFP83798.1
---------FSSSNESLGRADDMDIIINLLK--------VVPLLGVAGVGKTALAHAIYDAEGLP--FERRVWVHIGEHFDAIRTMRSVIEQLTL-D--LY--SLRTKVQSILSWRSILFVFDDYWSESHDDWEIFSSTFR-RPGVVVIVTTQSLKVSSIVSSN-----KAHVLSPDDCWELIKRKTLPIIQANRDL-E-ESIGIKIAAKCKGSPLVATAFGDILNSR----SEWDSILQSELWDMPQ--------FRSLIRIYFNLSPHLRKCFAYCSMFPEEYKYDVDELVLLWMAQGLIP--A----EDLGRGYFDDMCSRSFFRQTPD------ALYEMHGVVHEIYG-MA------GLL-AT-NK
>GFP85206.1
---IAVQASSRETDPIIGRENDVSIIVDKLITTPAEQV-VLPIVGMGGLGKTTLARKVFHHEKMISHFDNRVWVYVSRKFDVCKILKNILTSFTK-T--RA--ALLQKLQDHLRTKRYLLVLDDVWNEDREMWDGF-----------------------------------------DCWSIIKAKAF--RVGDNPS-EFEAIGNSIAEKCG-----------------------------------D--------SKILKLSFDNLSPSLKKCFAYCSIFPKGYKIEKEILIELWMAEGFLQ--TDQR-ETT----------SSLLQVVER--IYLVTHCNMHDLVHDLC--QS---RYIG-Y-IP-ER
>GFP85286.1
---AGAPAPSMDTDPIVGRENDVSRIVEMLIT--AEQT-VLPIVGMGGLGKTTLARLVFGHAKVKSHFETCVWVHVPRKFDVVVLLKNILTSLTA-N--RE--ALLKKLQNNLGAKRYMLVLDDVWNEEREKWDSFANSLLYATGNCMIVTTRSQEVASIVTTL-----PIKSLSEDDCWSIIKARAL--RAGDNPL-EFETIGTNIAKRCKGLPLAAKVVGGLLSGKSK--DEWLSIGKNWVSNF-G--------LKILKLSFDNLQPSLKKCFAYCSIFPKGFEIEKEQLIELWVAEGFLQ--TDRS-ENTGSRIFNLLLQNSLLQVADR--YYGVTHCNMHDLLHDLG--EN---RYMG-Y-IR-TK
>GFP86244.1
------QAPVVRQENVVGFEDEAKKLIGYLN-QETEHL-IISIIGMPGLGKTTLAGMIFRDPKIHYEFPTRIWVYVSQEFTNKDIFLAILRKITN-QKSAA--ELAQEVATHLQRGKFLIVMDDVW--TADDWEKLQIAFPN-NNGKILITSRQVEVARFANRN---R-PPRFLTQEESWLLLRWEVFGK-P-ECPT-ELCVLGQRIAEQCEGLPLAIVVIGGIL-AR-M--TAWERVST----SVSTYLTYED-PMEIISLSYEKLPYHLKECFLYLGMFPEDFEIPVWKLIRIWIAEGLIQ--DMTS-EETAENYLDELINRNLVRI-DKA-DGKVKTCRIHDMLRDFCKNEASYE--LQEI----RR
>GFP86574.1
----RSHSSVSQD-TVVGLEDVLVEVMDKLT-GHQSNL-IIPIVGMGGIGKTTLARNIYVNPVIVQHFDLRGWTTISQEYKSKGILLEVLLSLKT-QMSED--ELGEKLYKSLFGRRYLIVLDDMW--SIEAWDRVKTFFPN-DGSRIMVTTRLSNLAFQLSSS---C-DTSFLDEDKSWKLFCKSTFGE-E-SCPR-ELEDIGKMIVENCKGLPLSIVVVGGLL-AKNR--EYWLYIXX----NLXSIVNLEDD-LKILHLSYKELPIHLKPCFLYMGVYPEDYVIDVSELTRLWVAEGFLK--SGKF-EVVAQEYFNDLLGRNLVLV-NEY-SGETIDCKVHDLLFDICVREAQKHNFLCVAHL--RR
>GFP87428.1
------VTPRNDSMKMVALNDQLAKLLVWLTGQS--QL-SLSIVGMAGIGKTKLAMELYYHPMVTDYFDLHFHVPIGPQYQLKKVIQIALCQL-G-----E--ELEWRLFVFLYGRRYLIVLDDVW--NTQAWDDLRRFIPR-NGSRIIMTTRLLGVAGCAS--THMQ---PFLNDDESWDLLCKVVFTS-EEEWDP-QLEKIGRKIAKNCEGLPLAIIEVGKLL-CKER--EIWKEIAE----REDPLVITIDDDSNTLALSYKMLPQHLKSCFLYMGVFPKNYEIPIAKLIKLWVSEEFIE----KS-EKASEEFLDDLVSRSLVLV-CKS-RGKIKTCRIHFVFRNMCISAAQNEKLFYIICT--RG
>GFP87615.1
---ANAQPPSPETDPVYGRKYDVSTIVEKLI---SEQT-VLPINGMGGLGKTTLARKVFGDEQIISHFDNRVWVHVPRNFDVSNILKNILTSLKN-T--SQ--ALLQKIQEHLKTKRYLLVLDDVWDEDRDKWDSFVNSLSSATGNCMIVTTRLQEVASIVKTC-----EIKGLSYDDCWSIIKAKAF-INSGDIPM-GFETVGRNIAKRCQGLPLAAKVVGGLLCDKSK--DEWREIENNWLSDFGD--------SKILKLSFDHLSPSLKKCFAYCSIFHKGYWIEKEQLIELWMAEGFLQ--S----ETTGSKFFNLLLQNSLLQVVER--DYGVTHCNMHDLVHDLC--EY---RYIG-Y-IP-ER
>GFP87994.1
DWRRRLMSPWQNDKHVVGLKEEVELLLKKAILDGRESF-VATIVGMGGIGKTTLARKLYNHPAVADGFERRAWVCVSSDFRPRGILMELMLQLLD-EIVEKLPYLHQMVRERLQGKRYFIALDDVW--DGEHWEFLATAFPD-KSSRLLLTSRSR------DIA-----SSKILDPDQSWELFLTKAFI----TCPG-ELESIGREILRKCNGLPLAIIVIGGLL-LKQR--SGWEKVLK----EMKSR--SG---VFTLELSYHNLPPQLKSCFLCLGFFEENSTIRAEKLTQVWIAQGLI---GGES-EDIARDYLDELINRNLVQV-KDK-YDQVKTCHIHDLLRELSIEKAKEESY----S---RH
>GFP88433.1
------EAPIVRQENVVGFEDEAETIIGYLN-EETQQL-VISIIGMPGLGKTTLAGKIFRDPAIQYEFPTRIWVYISQEFTKKDIFLAILREFTR-RKSDQ--DLARLVASHLERGKFLIVMDDVW--TAEDWDKLQIALPN-KMGKVLITSRHVEVAHFANRD---R-RPRFLTPDESWLLLQLEVFGK-P-GCPY-DLEIYGKLIVDQCRCLPLAIVVIGGIL-VKEM-RNAWND---------------ED-PMEIIALSYDKLPYHLRACFLYFGIFPEDFEIPVWKLIRMWIAEGFIQ--VGST-EETAESYLDDLINRNLVRV-DKP-DGKAKTCRIHDMLREFCKIEGGNDNFLQEM----RR
>GFP88901.1
-ALRLGRRSKWRENEAVGRKRELSELEFMLF-GDRKNLGIACVSGESGIGKTELLLEFFHQ------YKMVLWIGENRYIRQN--YMNLLETVGL-EFEEQ-KAALARIRKELRNIPFLVIIDNLEN-EKDWWDHKHDLLPRFGGTHVIISTRATRI----------NMEPSYLSGVEAMSLMLGSNVKDQSID----VIEELGR--------LTLGLAIVGAIL-SENR-ENHALRKNNFLL-QLFEIFDHAEGPVNVLSLAAQKIEKHPR-C------ARGSESEASSLLLRFNIARGFIR-------NHLVKLYARNGAARAMVRAVSR--GGSLQ----HVLLLGF-----GKD------PV----
>GFP89222.1
----RSHSSAGQD-TAVGLEDVLVEVMDKLT-GHKSNL-NIPIVGMGGFGKTTLARNIYINPVIVQHFDFRGWATISLEYNSK-------------QMSEN--ELGEKLSKSLFGKRYLIVLDDIW--SIESWDKVKTFFPN-DGSVIMFTTRLSNLASQLGGS---Y-ESSFLDEDKSWNLFCKSTFGE-V-SCPK-ELEGIGKKIVEN----------------------------------------------------------------------------------------------------------------------------------------------------------------
>GFP89223.1
----RSHSSAGQD-TAVGLEDVLVEVIDKLT-GHQSNL-NILIVGMGGFGKTTLAINIYINPVIVQHFDFRGWATISLEYNSKEILLEVLLCLK-----------------------------------------------N-RGA-------------------------------------------E-K----------------------------------------------------------------------------------------------------------------------------------------------------------------------------------
>GFP89344.1
----GSSSSSL---AIVGLDDVLIEIMDKLT-GQQSSR-IIPIVGMGGIGKTTLVRSIYANPLIVQYFDFRGWATISQEFNSKDILLQVLVSLNI-QMSEH--EIGDKLYKDLFGRRYLIVMDDIW--RIEAWDKVKTFFPN-DGSAIMLTTRLSNLASQLNDS-----SISFLSEDESWKLFCKSVFEE-G-VCPI-ELEDFGKKIARNCKGLPLSIVVVGGLL-AKKR--EYWQYIAE----NSNSIMNLEDD-LRILRMSYNQLPVHLKPCFLYMGVYQEDSEIYVPKLIKLWVAEGFLK--SGKC-EVVAEEYLDDLFDRNLVLV-SQC-SGKIKRCKIHDLLLDLCVSEAKKHKFLCVNAI--RR
>GFP89355.1
----RSPSFTGQD-TAVGLDDVLVEVMDKLT-GQQPDR-IISIIGMGGIGKTTLAKTIYAKPLIVEHFEFRGWATIS-----------------------------------------------------------------------------------------------------------------------------------------------------------------------------------------------------------------------------------------------------------------------------------------------------
>GFP89527.1
----RYRRYERPQESEVGRGDDERMIVQMLLSTSVSR--VLPIVGMGGIGKTTLAQLVYKNPNIEKHFDLRIWIAVGESFNVRKLIRDILEYTGQ-DPQLG--LMQSRLQESLSGRKYLLVLDDVWNEDEAEWSKLIGPLSGVGGSKIVVTTRNQAVATLMGTS-----ASKPLTHDACWTLFQQRAFPNGGEGANP-VLAEIGRDIVKKCGGVPLAAKVLGSLLRSNRD-EREWRNVLKSEVWDL-R--------LSVLRLTYNRLLPNQKRCFSYCSVFPK---------------------------------------------------------------------------------------
>GFP89653.1
---------TKNEDEFI--------IIKLLM---MDQL-TFVLHGEPGVGKTWMARKI---RAIRRDFDVALWIYLDGIYSPSTLQESIVRQLSI-AKADE----EDPIHSVLKQKRLLLIFDDEGNKIRAALDKEELLLVN-DGTDILLVTRKNRA----------SG--EFLTDNEA------KSFVK---D----EVKDLADFFISKSKKFPSDILIISKIFQSEQK--NDIEKLEKDKKTSFKD--------FKLLINGYDKLPKSVLDCFSEGHFLNRGIMVDYNELISYWIMEGL----GHEDAYEEGHRVLMELLECGL----LR--SGRVSNFDVHEMIRTVSTTSSQKENYIGGI-I--EN
>GFP89995.1
------EEEEEEENKMVGYSDVLDKMKDELLFDN-MAV-VAVLVGMAGIGKTTLARAFFDDPKVSNWYDYRVWVTVGPKYQLIDIVDSILNQV-N----GD--ESVSRFHEALKGRRCLVVLDDVW--NKEVIPPVRELLQNYHLSMVLVTSRLEKIGADATYPWYIDM--RFMNKEESWDLLREKVFGE-GSSCTP-ELVRAGKNIAENCEGLPLTIVTVADIL-SKDE--EYWNQVAE----RRNSVFVDAYE-SKVLLRSYEFLPRYLKEYFLYLGVFPQKYDIPISKLALLWGVEGFLL----KD-QGYVSRHMEELIGKSLVLV-RKF-KQKPKTYGLHSALWHSCVGEAGKNKFFHVFHT--RR
>GFP90311.1
---ASAQAPSMETDPIFGRENDVSRIVEKLITTQAEQV-VLPIVGMGGLGKTTLAKKVFGDEQMISHFDNLIWVYVSRNFDVRNILKNILTSLTK-T--RE--ALLKKLQEQLRTKRYMLVLDDVWNVDKDMWDDFVNSLTSATGNCMIVTSRSEEVASIVETL-----PVKGLSDDDCWSIITAKAF-NRSRDISL-EFETIGRNIAERCRGLPLAAKVVGGLLCKKSK--DRWQEIEKNWLSDFGD--------SKILKLSFDNLSPSLKKCFEYCSIFPKGYEIEKEQLIELWMAEGFLQ--TD---ETTGSKIFNLLLQNSLLQVVRS--DYGVTHCSMHDLVHDLC--EN---RYIG-W-IP-ER
>GFP90312.1
---VSAQAPSTETDPIFGRENDVSRIVEKLITTQAEQV-VLPIVGMGGLGKTTLAKKVFGDEQMISHFDNRIWVYVSRNFDVRNILKNILTSLTE-T--RE--AILKKLQEHLRTKRYMLVLDDVWNVDKEMWDDF-----------------------------------------DCWSIIKAKAF-NRSRDISL-ELETMGRNIAERCR-----------------------------------G--------SKILKLSFDNLSPSLKKCFAYCSVFPKGYEIEKEQLIELWMAEGFLQ--TD---ETTGSNVFNILLQNSLLQVAMS--DYGVTHCNM----HDLC--EN---RYIG-C-IP-ER
>GFP90323.1
----KSRSSTGKG-NAVGLDDVLVEVMDKLT-GHQSNL-IIPIVGMGGIGKTTLARNIYVNPVILQHFDFRCWATISQEYNSKEILLEVLLCLET-HMSDD--ELGNKLYKILFGRRYLIVLDDIW--SIEAWDRVKTFFPN-DGSAIIFTTRLSNLAFQLSDS---D-GSSFLDEDKSWDLFCKSTFGE-E-SCLL-ELEGIGKKIVENCKGLPLSIVVVGGLL-AKKR--EYWLYIAG----NLNSIVNLEDD-LKILHLSYKELPVHLKPCFLYMGVYPEDYVIDVPKLMRLWVAEGFLK--SGKC-EVVAKEYFNDLIGRNLILV-NEY-NGETIKCKVHDLLVDVCVRVAQKHKFLCVADL--RR
>GFP90324.1
-------SSTGQD-TAVGLEDVLVELMDKLT-GHQSNR-IIPIVGMGGIGKTTLARDIYVNPVIVQHFDFRGWATISQEHKSKEILLEVLLCLKT-QMSAD--ELGDKLYKSLFGRRYVIVLDDIW--SIEAWDGVKTFFPN-NRSRIMVTTRLSNLAFQLSGC---Y-GSSFLDDHKSWNLFCKRTFGE-D-SCPR-ELEDIGRKIVKNCKGLPLSIAVVGGLL-AKKR--KYWLYIAK----NLNSIVNSEDD-LKILHLSYKELPVHLKPCFLYMGVYPEDYVIDVPKLMRLWVAEGFLK--NGKC-EVVAEEYFNDLLDRNLVLA-NEY-SGETIKCKIHDLLVDVCVREAQKHKFLCIADR--RR
>GFP90422.1
----AAAASMGQNSTTVGLDDILIQVMDKLT-GQQSNR-IIPIVGMGGIGKTTLARNIYVNPLIVQYFDFRGWATISQEFNSKEILLEVLACLNI-QMSKQ--ELGDKLYKSLFGPRYLIVMDDIW--SIEAWDEVKTFFPS-DGSAIVLTTRLSNLASQLSGS---D-DASFLDEDKSWNLFCNTVFGE-EGGCPI-ELEEIGKEVVKSCKGLPLSIAVIGGML-SRKQ--EYWEHILE----NLNPILNSEDN-LKILRMSYKVLPVHLKPCFLYMGVFPEDSVIDVSKLIKLWVAEGFLK--GGKS-EVVAEEYLKDLVDRNLILV-YNY-KGEIDNCKIHDLLRDLCLKESQKGKFLCIKDF--RR
>GFP90632.1
-WRRRL-SPWQKDKHVVGMEGDVDLLLRRAILEERDGL-VAGIVGMGGIGKSTLARVVYNHAAVAERFERRGWVCISSEFKEKEMIKELVVQLAE-ETMEKVPSLREMLQRCLMGRRYLIVVDDVW--EQGHWKSLASALPD-QPSRLLLTSRSR------DIT-----KPKILDSHTSWQLFLSKAFG----NCPQ-DLENIGRKILRKCNGLPLAITVVGGLL-AEQR--SEWEKVLK----GMNSY--SGRGDVSILELSYHNLPPQLKSCFLCMGFFNEDATIRVEKLVQVWIAQGLVV--GEET-EEIARRYLDELINRNMVQV-KET-DNRVKTCNIHDLLRELSITKAKEENF----S---RH
>GFP90668.1
----SRALPNGKD-RMVGFDDELIRVLEILT-CPQPVR-IFPIVGMGGIGKTTLARNVYDHPLIVQHFVTRAWVTISQEYN---------------------------LYKGLSGRRYLIIMDDIW--SMEVWDRIKMFFPS-NGSRIIVTTRLSHVANYLSST------SKFMDSENSWDLFREKVFAQ-E-SCTI-ELEQIGKKIAENCKGLPLLIVAIAGLLAAKDR--EYWEHVAE----DVSSIEYLDDY-LKVLSLSYNQLP-----------------------------SRRFLK-------------------------------------------------------------------
>GFP91565.1
---------VLKETPLVGLDTRLQVYLGKLD---ANDV-IIGFYGMGGIGKTTLAKALFNK--LIVHFRKRSFISVREESHKPKGLESLLFALNSS-------TISDTRKGILSIKPVLIVLDDVD--SSNQLDVLADWFH--NGSRIIITSRFKE-----------N-FP--LTDDESVRLFSYNALGR-E--QPT-QFAGITKKIVSLTGGLPLAIEVYGSSLFYK-R--KEWVDSYE----KLKK--------LQILEISFEALEEERRACFFIISELTGKSLVKVVDENVLWMHDQ-LRDREDRSQASFGIEYLKNLFDETLLLTKAK--DGDFKGCPLQDAVLDLCQLWSHNEKFQQQMSLLLSS
>GFP91691.1
----TGNDLRPRTLSKVGRDLDKNKLLTKLL-EKKNQ--VLSIVGMGGMGKTTLAQVVYNSSDVFRNFDKRIWVCVSEPFDEVRVAKAILEDIEG-F-ELE--TIARKIRHHLEKKKFLLVFDDVWTGNSAKWEQIFSTL-GASGSTILVTTRVETVAKMMGSE-----YEGKLSDQDSWALFKKFAFHGRDKEECE-RFECVGRKIADKCKGRPLTIKTIGSLMGFKNS-LQDWENVFSSEFWKLEE--------FPPLMLSYFDLPSNMKRCFSFCSFFPKDHVIEASNLIQLWMAQGYLG--LN---ERLGQVYLQSLAMRSFFQDLVL--DGKILSFKMHDMVHDF---E-VIENSSSDL----AR
>GFP92372.1
----TSVSPPDDDNDVVGFDSDLTEIKTRLI---SPQI-VVSVVGMGGIGKTTLARQV------------------------------------------------------------------------EIWDTLKRSFPN-NRSRVLLTTRLLEVALYANPCIQFL---RFFGADESWDLLRRKVFGEKDY-CPD-ELEEIGKAIARNCEGLPLAIAVIGGVL-SRSQ--EPWTNVAD----NLSSIVA-KDGEMEILSLSYNHLPHHLRACFLYMGVFPEDCEISVPKLIRLWVAEGFLK----KS-EELAEECLEDLFARNLVLV-CKR-HGGIKTCIIHDMIRNLCVQKAHEEKFLHVV----RR
>GFP92377.1
----RSHSSTGQD-TAVGLDDVLVEVMDKLT-GHQSNL-IIPVVGMGGIGKTTLARNIYVNPVIVQHFDFRAWATISQEYNSKEILLEVLLYLKT-QMSEN--ELGNKLYKSLFGRRYLIVLDDIW--STEAWDRVKIFFPN-DGSAIIFTTRLSNLVFQFRGS---Y-DSSFLDEDKSWNLFCKSTFGE-E-SCPP-ELESIGKKIVENCKGLPLSIVVVGGLL-AKKR--EYWLYIAG----NLNSIVNLEDD-LKILHLSYKELPVHLKPCFLYMGVYPEDYVINVPELMRLWVAEGFLK--SGKC-EVVAEEYFNDLLGRNLILA-NKY-SGETIECKVHDLLVDLRVKEAQKHKFLCVAYL--RR
>GFP92408.1
---GPTTHPRLPSEPYVGRDKDKE----------VCRIQVIPIVGMGGIGKTTLAQLIYNDEMMSSGFDLKAWVCVSEVFDVFAITKTIFHSVTQ-D--LN--LLQESLQQTFSNKKFLLILDDVWNESYEKWDAFCRPFLGLPGSKILVTTRNNGIAMMVGS------VPNLLTNEDCLSLLAQHALGKRGFDKHP-DLRRIGEALARKCRGLPLAAKTLGGLLRAKES-PEEWEDVLYSKIWNLPR--------LPVLRLSYHHLPPHLKHLFAYCSIFPKDYEFDKYELVLLWMAEGFVP--EPDT-EQLGFEWFDELLSRSFFQRL-----SNGSLFVMHDLINDL-----LDE-----V-VP-AR
>GFP92409.1
---SSCNRSRLPSESQVGRDEDKETIIEM--SLGVCR--VIPIVGMGGIGKTTLAQLVYNDRTVKQNFHVRAWVCVTEDFDVVSITKTIYESVTG-D--LE--MLQVSLKDKLAKSKFLIVLDDVWNEDYVKWDDLCRPFQGLPGSRIIVTTRNDSVASVVGSP-----LTKLLTDEDCLSLLAQHA--RTSFQDNA-ELREVGLGLAKKCKGLPLAAKTLGGLLRSKET-KEEWEKVLSSKIWDLPE--------LPVLRLSYHHLPSHLKHLFSYCSIFPKDYEFDKTELVLLWMGEGFLE--QPP--EELGLEYFNELLSRSFFQRL-----SSDSCFVMHDLINDL-----LDE-----M-VP-AR
>GFP92710.1
---------VEEEDNLVGLELGKMKVREMLMDGK-----VVGIHGIGGIGKTTLAREICKDNEIKSYFNNKVFFLVSQSPNVEQLRSKILGNILG-Q------NLGYSVESSA---RALLVLDDVW--TQSVLEQLLIKIPG---CKILVVSRLRF-QSVVDCS-------DLLTENEAVSLFSHYAFGQ---SIPLGE---LVKQVVDECKRLPLALKVIGASL---KQ--MFWTSAKN----RLSRPLCESHE-LERMKLSIDYLSEKERECFLDLGAFPEDKRIPLDILIN-------IA--GDSSYE---------------ISV-YQ-----------HDVLRDLHLSNAQRRRLL----MP-RR
>GFP92957.1
-----FELPSFTKDNVVGFEDEELNITNYIL-EPKDEL-VISIIGMPGLGKTTLTWKIYESQKIKFNFPVRIWVYVSQVLNKRDVLLTILKE----GWNDH--HLTLEVRKRLSGGKFLLFMDDVW--SVKVWNIIKDVLPN-KEGKVVITSRERHVGTHANPN---R-VPRFLYDHESWRLLQLKVFGKQD-GCPP-RLKLTGEDIAKQCKGLPLAIVVIGGVL-IDRRVNEEWMEVQK----NVGIHIV-DN-TINIVEMSYKRLPDYLRDCFLYLGVFPEDYEIPARTLTHLWIAEGFVK--EHKS-ERTAEDSLRELIDRNLVMV-EKP-NDKVRTCRVHDVVRAFCITKAKDHELYQEIIP--RR
>GFP93210.1
-----QKVSSIRPNNIVGFEDEEATLLYYLR-EEKEEL-IVTVFGMAGVGKTTLALKVYHNDEIQYTFPIRIWVYVSQSFNRKTLFLNILQE----TQSDH--DLALAVRACLQEKKFLLVLDDVW--TVEAWDAIRDALPN-GRSRVLVTSRSVKVATHANPY---R-PPRFLTEDEGWELLRLKVLGNSH-QWPQ-DLEENGKHLTQQCNGLPILILMIAGIL-VDSKIVKTMKQLTK----SLNAYTL-GK-SFSILALCYDRLRDELRDCFLYLGVFPEDYEIPAWTLTQLWIAEGFIQ--EGRS-EETAVEYLNDLVHKNLVMV-NKA-DGEIKSCRIHDTVRDFCIAKAREEKLFQEL----RR
>GFP93650.1
-----SQSSAGQD-TPVGLEDTLLEVMNKLT-AHQTKL-IIPIVGMGGIGKTTLARNIYVNPVIMQHFDLHGWATISQEYNSKEIILEVLLCLKT-EMSED--ELGEKLYKSLFGRRYLIVLDDIW--SIEAWDRVKTFFPN-DGSAVMFTTRLSSLASQLSGS---H-DSSFLDEDKSWNLFCKSTFGE-E-SCPR-ELEDIGKKIVKNCKGLPMPIVVVGGLL-AKKR--EYWLYIAR----NLNSIVNLEDD-LKILHLSYKELPVHLKPCFLYMGVYPEDWEIDVHELMRLWVAEGFLK--HGKC-EVVAKEYFNDLLGRNLILA-NKY-SGETIKCKVHDLLVDVCVKEAQKHKFLCVADL--RR
>GFP94612.1
---PPTDDPRVQSMAEVGRDIDRDVVASKIL--ADHQ--IVSIVGVGGVGKTTLAQSVFNDDRVNDCFELKIWICVSDPFDEVGIAKKIVEGVTG-T-QLQ--VLQQSIIKCISGKKFLLVLDDVWTEDRAKWEPLKIALK-GMGSKVLVTTRNEKVAEMLDTL-----ENGVLSDEACWLLLQRIALYGRSEEDCA-KYKDIGMQIVGKCRGLPLAAKTLGGLLRRKNN-LEEWENVLNSETWELKE--------FPHLL----------------------------------------------GS-EPKGRQYFDNLAMRSLFQDFEK--DGKIMSFKLHDIVHDF---E-VKERSC--L-VC-LV
>GFP94952.1
----VPSSSTGPNTTMVGFDDASLKILDELT-GDRPDR-VIPIVGMGGIGKTTLARNVYALKLIEEHFDICAWATISQQYDTREILCEVF-SQAT-GMSEN--VLGSKLHKYLFGRRFLVVMDDMW--SIDAWDKIQHFFPE-NGSRIMVTTRLSELSSQLNNG---Y--SDFLDEDK---------------SCPV-ELKKIGKKIVENCRGLPLSIVVVGGLL-KKDA--RRWESIGS----NLTSVVNLEND-LRLLRLSYNHLPVYLKPCFLYMGVFEEDSEIMVSTLVKLWISEGFLK--DDES-ETSAIRFLKDLADRNLILI-GES-TGNLKSFEIHDLLRDLCLKEGQKDGFYHVIGI--RR
>GFP95098.1
---PPTDDPRVQSLAEVGRDIDRDVVASKIL--ADHQ--IVSIVGVGGVGKTTLAQLVFNDARVKDCFELKIWICVSDPFDVAKIVRGIIVGTGA-T-QLD--MLLKDLTESISGKKFLLVLDDVWTEDRAMWEPLKNALKGGMGSKVLVTTRKEKVAKTLDTP-----ENGVLSDEACWLLLQRIALCGRSEGDCA-QYKDIGMKIVDKCKGLPLAAKTLGSLLRCKNG-LEEWENLLRSETWELKE--------FPHLLLSYNELSPSLKRCFSYCAIFPKDTNIKVEEVIRQWMALGYLG--SDGS-ELRGRQYFDNLAMRSLFQDFEK--DGEIMYFKLHDIVHDF---EAVKERSC--F-IC-LS
>GFP95105.1
---GVTDDPRVQSMAEVGRDIDRDVVASKIL--ADID--IVSIVGVGGVGKTTLAQLVFNDARVKDCFELKIWICVSDPFDEVGIAKKIVEGVTG-T-QLQ--VLQHSIIDCISGKKFLLVLDDVWTEDSAKWEPLKNALKGGMGSKVLVTTRKEKVAKTLDTL-----ENGVLSDEACWSLLQRIALYGRSKEDCA-QYKDIGMEIVGKCKGLPLAAKTLGSLLRSKNG-LEEWENVLRSETWELNE--------FPHLLLSYNELSPSLKRCFSYCAVFPKDSEIEVEEVIRLWMALGYLG--SDGS-ELRGRQYVNNLAMRSLFQDFEK--DGEIKFFKLHDIVHDF---EA-------------LY
>GFP95127.1
---PPTDDPRVQSMAEVGRDIDRDVVATKIL--AHHQ--IVSIVGVGGVGKTTLAQLVFNDARVKDCFELKIWICVSDPFDVAKIVRGIIVGAGA-S-QLD--MLLKDLTKCILGKKFLLVLDDVWTEDRAKWEPLKYALKGGMGSKVLVTTRNEAVAKTLDTL-----ENGVLSDEACWLLLQRIALCGRSEGDCA-QYKDIGMEIVHKCKGLPLAAKTLGGLLCGKNS-LEEWENVLHSETWEL-E--------FPHLLLSYNELSASLKRCFSYCAVFPKDTNIGVEEVIRQWMALGYLG--SDGS-EHRGRQYFDKLAMRSLFQDFEK--DGEIMSFKLHDIVHDF---EAVKERSC--L-IC-FS
>GFP95594.1
---ANAQPPIPESDPIFGRENDVSRIVEKLITTQAEQV-VLPIVGMGGLGKTTLARKVYHDEQIISHFGNRVWVHVPRNFDVRNLLKNILTSLKN-T--RQ--ALLQKLQEHLGTKRYLLVLDDVWDEERDKWDSF-----------------------------------------DCWSIIKAKAF-INSRDIPM-EFEIVGRNIAKRCQ-----------------------------------D--------SKILKLSFDNLSPSLKKCFAYCSIFPKGYAIEKEQLIELWMAEGFLQ--TD---ETIGSKSFNLLLQNSLLQVVRS--DYGVTHCSMHDLVHDLC--EN---RYIV-W-IQ-EI
>GFP95595.1
---ANAQPPIPESDPIFGRENDVSRIVEKLITTQAEQV-VLPIVGMGGLGKTTLARKVYHDEQIISHFGNRVWVHVPRNFDVRNLLKNILTSLKN-T--RQ--ALLQKLQEHLGTKRYLLVLDDVWDEERDKWDSF-----------------------------------------DCWSIIKAKAF-INSRDIPM-EFEIVGRNIAKRCQ-----------------------------------D--------SKILKLSFDNLSPSLKKCFAYCSIFPKGYAIEKEQLIELWMAEGFLQ--TD---ETIGSKSFNLLLQNSLLQVVRS--DYGVTHCSMHDLVHDLC--EN---RYIV-W-IQ-EI
>GFP95614.1
---INAQPPSPETDPIFGRKNDVSMIVEKLIATPAEQV-VLPIVGMGGLGKTTLARAVFNHEQIKSHFDNRVWVHVPRNFDVRNILKNILTSLKN-T--SQ--ALLQKLQEHLGTKRYLLVLDDVWDEDRDKWDSFVNSLSSATGNCMIVTTRLQEVASIVKTG-----RVAFF-----WN-----------------------RNYALR---LQRTVKNYHAMLEAEKK---------------------------------------------------------EKEQ-SALRAHNSSLK--AD---PSTAEQFFKFLL------------DGSFT-------------------------------
>GFP95615.1
---ANAQPPXPETDPVYGRKXDVSTIVEKLI---SEQT-VLPIKGMGGLGKTTLARAVFGDEQIISHFDNRVWVHVPRNFDICNILKNILTSLKN-T--SQ--ALLQKIQEHLKTKRYLLVLDDVWNEDRDKWDSFVNSLSSASGNCMIVTTRLQVVASIAKTG-----QIESLSGDDCWSIIKAKAF-VNSGDIPV-EFETPGRNIAERCRGLPLAAKVVGGLLRDKFS--D--------------------------------------FKSLHTLTLL------SEEDIDEL------------------------------------P--SIGLKHL-----------------------------
>GFP95815.1
---IAAQAPSRQTDPVFGRENDVSRMVKMLIT--DEQK-VLPIVGMGGQGKTTLARAVFNHEQIKSHFGNCVWVHVPRNFDVVVLLEKILTSMEI-N--RE--ALLKKLQKHLGAKKYLLVLDDVWNDDREEWDDF-----------------------------------------DCWSIIKAKAF-NSSGYNPL-EFEEMGKTIAKRCQ-----------------------------------D--------SKILKLSFDHLSPSLKKCFAYCSIFPKGYEIEKEQLIELWMAEGFLQ--TDQG-ETTGSNIFNLLLQNSLLQVVTS--DYGVTHCNMHDLVHDLS--EN---RYIG-C-IP-ER
>GFP96445.1
-----------------------------------NGL-VISIVGMGGLGKTTLAKKVYDDETVKRHFNRHVWIVASDYGEVK---------------------------------------------------------------------------------------------------------------------------------------------------------------------HL------------------------------------------------------------------------------------------------------------------------
>GFP96613.1
------KPPIVEEDNVVGFEDEAEKVIKLLT-QGPDHL-VISIVGMPGLGKTTLAKMIYRDPKTQFEFYTRAWVYVSQEYSRKEVFLNILSTLTH-KMNAE--SLAQELHKLLEKGKYLIVMDDVW--TEEAWNDLKTAFPN-KGSRILITSRIRRVAKHANPT---A-EPRFLTPDESWRLLQRKALGD-E-NCPD-ELVKDGKHIADECRGLPLAIVVIGGIL-L-EK--DWWEKVAQ----SVDAFIA-MD-QVDFIALSYNHLPYHLKACFVYFGMFPEDFEIPVWKLIRLWVAEGFIP--QDMS-EDIAEEYLEELVNRNLVMA-GRS-NGKIKTCRVHDMLHEFCKKEAAEDNFFQEINP--RR
>GFP97009.1
-RNGLRASPLL-DDEMVGYEEPKKEFSGRLV---EKKL-VLAVAGPTGSGKTTFVKNVYWKREICKKFDCQAWVYVSRNVDLEELFTSMLQQ----KYPAHS-NTLTKIHKFLSGKRYIVVLDDVS--RKEDWDDITNALP-LRGSRIIVTTSSTVVAS-SVCKS--S-NDSLLEWLEGWTLFCRIAFPDINRECPS-ELKDCSVRIVKRCEGLPLAIVAIGKALEQK-KVPNEWEKFHDS---LLGSDIKTDPNLITALLPSYMDLSSKLKSCLLYFSIFPEDHSVTRGRLIRLWVAEGFVM--DDTA-EEVAEDYLNELINRNLVHV-SK--DGRPKNCRVSNLVLKFIIGKCKDENFATI-----RR
>GFP98380.1
---------REQTASGVGRDNDKENIVQLLL-SSGEEV-VIPIVGIGGLGKTTVVKLAYNDDRVIRSFDLGMWVSVSGDFNVSKVVEKILRSATG-D--MD--QIQSRLVGVLSDKKYLLVLDDVWDDDRNKWVDLMELLMCRPGSKIIVTTRSKSVAKVTSTM-----PPTGLSDDDCLSLFLKCAF-RGPDDWLP-NLVAVGKEIVKKCSGVPLAVKTLGSLLYMNTD-EQEWVRIKDNDIWEIDQ--------LPLLKLSYERLPSHLRQCFAYCSMLPKGLEIPREVFINLWIAQGLLH--SV---EDLGNQYFNELSSRFCFQEVVE--FDGILACKIHNLVHDLNV-RSKETRAL-------LK
>GFP98832.1
----------------VGLMPEKGKLPTSLV-GETATITIIGIYGMGGVGKTSIIKEINNKLLTEDHFDNVIWVTASKDSNTEKLQKDI------A-FDDE-GETARKLYEALRRRNFLLIIDDLW--EAFSLENVG--IPNIRGGKLLITTRSLRVCRRMEAE-------EVLSQQEAWDLFRQKVGEG---SSPK--LHDLAKRVAKECGGLPLALITIGRAMRNENR-IKYWQTALS----ELKNSTASIEGMFAQLRFSYDRLKDDMTSCFLYCALYPEDHLIETEEVIKYWVWEGLLG-RSGQTKMKLGEMVLNELVSTCMLESVLQ--QGTEKYLKMHDLIRDMAITLTRENSFMVKSGL--ER
>GFP99034.1
---------------MIGFSDDLSTIKNE-LTDR-PSK-TISLMGMAGIGKTTLAKEIFNDPIISKRFDCRAWVTVGLKYRLNTIVHSILAQV-N-------------ILKSLMGKRYIIALDDVW--YGTIFYELKKLLPK-ESRILL-TTRVEEAAPLGS------I--RFMNKDESWYLLREKVFGR-E-KYPQ-QLEKSGKKIAENCEGLPLLIVTVAQLL-SE-E--ENWDKAAM----KQSSVFLDAFE-SRILLPSYEYLPENLKAFFLYMGAFPKNHKIPFSKLVKLWSAEGIL-----EN-EEVAIECLKKLVSRSLVMV-LKM-HGETKTCGLHSVFWHFCKRVGGESNFFHILGI--RR
>GFP99171.1
------RRS------------------------------IACVSGDPGIGKTELLLEFFHQ------YKMVLWIGESRYIRQN--YLNLLEIVGV-EFEEQ-ESAVARVRKELRNIPFLVIIDNLES-EKDWWDHKLDLLPRFGGTHVIISTRLTRV----------NLEPSFLSGVEAVSLMQGG-VRDQSVD----AIEELGR--------LTLGLAIVGSIL-SENR-ENNWLRRNNFLL-QLFEIFDHADGQIPILALAAHKIEKHPRTCGFTSSYARRSETEASSLLLRFNIARGFIQ-------NHLLKLYARIGIAQSMVQAVSR---GSQE----HVLALGF-----GKD------PV----
>GFQ00297.1
-RGKLGRKS--KENKYVGREKEITDIETAFFDGEEPDL-IVCVNGSSGVGKTELALEFYAQ------YKMVLWVGESRYFRQN--ILNIMGLVSA-EFDEQ-SEAFKRVKRELRDTPYLLIIDNLEN-EREWWEGKDDLIPRNTGTHVIVTTRLPKV----------SFDPQTLSLPDAMTLIRGRRRKEYPAD----KFDELGR--------SSFGLWVVGSLL-SENQADQQFCRTSPFLM-KVLSLLQQTNGNANLLAAAANHVSGKNKGCFFSSQTWKSEEEESALLLVRLGLAR-WIQ-------QPVTQVFAK-ISAKAAVQGVKM---GSLT----HLLVFGF-----KSE------AL----
>GFQ00710.1
---ASAQAPIPETDPVYGREYDVSMIVKKLTATPAEQV-VLPIVGMGGLGKTTLARKVFGDEQIISHFDNRVWVHVPRNFDIRNILKNILTSLKN-T--RQ--ALLQKLQEHLKTKRYLLVLDDVWDEERDKWDSFVNSLSSATGNCMIVTTRSQAVASIAKTG-----RTGCLSGDECWSIIKAKAF-INSGDIPM-EFETVGRNIAKRCQGLPLAAKVVGGLLRDK--------------------------------------------SVLHIVSIFHKGYRIEKERLIELWMAEGFLQ--S----ETTGSKFFNLLLQNSLLQVVER--DYGVTHCNMHDLVHDLC--EN---------------
>GFQ00716.1
---ANAQPPSPETDPIFGRENNVSMIVEKLIATPAEQV-VLPIFGMGGLGKTTLARAVFNHEQIKSHFGNHVWVHVPRNFDVIVLLRKILTSMNI-N--RE--ALMKMLKEHLGAKRYLLLLDDVWNENRMMWDSFVNSLSSATGNCMIVTTRSQVVASIVKTG-----EIGCLSGDDCWSIIKAKAF-IISGDIPM-EYETVGRNIAKSCRGLPLAAKVVGGLLRD-----------------------------------------------------------------------------------------------------------------------------------------------
>GFQ00720.1
------FPP----PEKVGRDIEKNLILFKLFPDKGTQL---SVLGGCGIGKTALARLVYEDDVVKEHFELRAWVNHGPELKLHHAAQGILTSMGM--------DLDEMVRDVLHSNKCLIVFDDSWFHMNQHW----FGFVG---SRVLITTPSEVVANLV--T---E-NP--LSTDDSLSLFRYLSYRSSEL---------VARNVAALCQGNPLLLKLVGSLIFNGNR----------GIL-STHS--------ESVVKMCVSALPRELREFLAYCSFFSKGYAMDKEKIIRMWIANGIVM----PSNEDDGAYYFDQLLSSSFFTD--------IT----RDYIKEFLIHKAAEDVASTLLGISS--
>GFQ02079.1
-----PAGSLGSANTVVGLDDVMYEIMDKLT-GQQSNG-IIPVVGMGGIGKTTLARNVYVNPLIVQHFDILAWVTISHDYNVRTILLQVLLCLRT---SED--EIGEKIYKILLGRRYLIIMDDMW--SIEAWDKVKFFFPN-DGSKIMITTRTLYLALQLTDS---Y--VSFLDDDQSWNLLYKTVFGE-G-VCPL-ELEQLGKKIARNCKGLPLSIIVIGGVL-ANER--DGWKYVAD----NLNSIVNLEDS-LKILHMSYNQLPIHLKPCFLYMGIFPQDCKISVSWIIKLWVAEGFLK--NGKT-EMVALDYLEELIDRNLILV-HKS-VGNIKLCTIHDLLRDLCLRVSVKEKFYCVLGI--RR
>GFQ02274.1
----RSPTSKGPN-TMVGFEDVLIELLEKLT-GQQSRC-ILPIVGMGGIGKTTLAKTIYVKPVIVEHFDFRGWATISQECNSKKTI----------QMREH--ELGDTIYKSLFGRRYLIVMDDIW--IIEAWDKVKMFFPN-DGSAIMLTTRLSNLASQLSGS---D-DVKFLDENKSWNLFCMSVLGE-E-CCPL-ELEDIGKKIVKNCKGLPLSLVVVGGLL-AKKQ--EYWLYIAK----NLNSIVSLKED-FRVLRLNYNQLPVHLKPCFLYMGMYPEDSEIRVPEIMKLWVAEGFLK--KGKC-EVVAEEYLHDLIDRNLVLV-SLR-SGKIKYCKIHDLLLDLCIREAQQHNFLYVSAI--RR
>GFQ02742.1
----RSRSSTGQD-TAVGLDDVLVEVMDKLT-GHQSNL-IIPVVGMGGIGKTTLARNIYINPVIVQHFDFHGWATISQEYNSKEILLEVLLCLET-LVSEE--KLGEKLHKSLFGRRYLIVLDDIW--SIEAWYRLKTFFPN-NGSRIMVTTRLSKLASQLSGS---C-DTSFLDEGKSWNLFCKSTFGE-E-SCPA-ELVGIGNKIVKNCKGLPLSIVVVGGLL-AKKQ--EYWLYIAG----NLNSIVNSEDD-LKILHLSYKELPVHLKPCFLYMGVYPEDWEIDVAELMRLWVAEGFLK--NGKC-EVVAQEYFNDLLDRNLILA-NEY-IGETIKCKVHDLFVDVCVRESQKHKFLCVADL--RR
>GFQ02744.1
----RSHSSTGQD-NAVGLDDILVEVMDQLT-RHQSNL-IIPVVGMGGIGKTTLARNIYVNPVIVQHFDFRGWATISQEYNSKEILLEVLLCLET-HMSED--ELGNKLYKSLFGMRYLIVLDDIW--SIEAWDRVKTFFPN-DGSAILFTTRLSNLASQLSGS---Y-SSSFLDGDKSWNLFCKNTFGE-E-SCPP-ELESIGKKIVENCKGLPLSIVVVGGLL-AKKR--EYWLYIAG----NLNSIVNSEED-LRIMHLSYKELPVHLKPCFLYMGMYPEDSVIYVSELMRLWVAEGFLK--NGKR-EVVAKEYFNDLLDRNLILA-NEY-SGETTECKVHDLLGDICIKEAQKHRFLCVVDL--RR
>GFQ02745.1
----RSHSSVGQD-TSVGLEDVSVEVMDKLT-GHQSNL-IIPIVGMGGIGKTTLARNVYVNPFIEQYFDFRGWATISQEYKSKEILLEVLLCLEG-HMSED--ELGNKLYKSLFGRRYLIVLDDIW--SIEAWHKVKTFFPN-NGSRIMVTTRLSNLASQLGGS---D-GSSFLDEDKSWNLFCKSTFGE-E-SCPG-EFEGIGKNIVENCKGLALSIVVVGGLL-AKKR--EYWLYIAG----NLNSIVNSEDD-LKILDLSYKELPVYLKPCFLYMGMYPEDWEIDVPELMRVWVAEGFLK--SGKC-EVVAQEYFNDLLGRNLILV-NEY-SGETIKCKVHDLLVDVCVREAQKHKFFCLANIK-RR
>GFQ02747.1
----RSHSSMGHD-TVVGLDDVLVEVMDKLT-GHQSNL-IIPIVGMGGIGKTTLAKYIYVNPVISQHFDFRGWATVSQGYNSKEILLEVLLCLET-HMSED--KLGNELYKSLFGRRYLIVLDDIW--SIEAWDRVKTFFPN-DGSAILFTTRLSNLAFQLSGS---Y-SSSFLDEDKSWNLFCKSTFGE-E-SCPP-ELESIGKKIVENCKGLPLSIVVVGGLL-AKKR--EYWLYIAE----NLNSIVNSEDD-LKILDLSYKELPVHLKPCFLYMGVYPEDWEIDVPELMRLWVAEGFLK--SGKC-EVVAQEYFNDLLGRNLVLA-NKY-SGETIECKVHDLLVDVCIREAQKHNFLCVTYL--RR
>GFQ02753.1
----RSHSFAGQN-TAVGLEDVLDELMDKLT-GHQSNL-IIPIVGMGGIGKTTLARNIYVNPVIVQHFDFRGWATISQEYNSKEILLEVLLCLKT-QMSED--ELGEKLYKSLFGRRYLIVLDDIW--SIEAWDRVKTFFPN-DGSAIMFTTRLSNLASQLSGS---Y-NSSFLDRGKSWNLFCKSTFGE-E-SCPR-ELEDIGKMIVENCKGLPLSIVVVGGLL-AKNR--EYWLYIAE----NLNSIVNLEDD-LKILHLSYKELPIHLKPCFLYMGVYPEDYVISVPELMRLWVAEGFLK--SGKC-EVVAQEYLNDLLGRNLVLA-NEY-SGETIKCKVHDLLVDVCVREAQKHNFLCVADL--RR
>GFQ02790.1
------QLPEEEDGKMVGVDEELGRIQYYLLNGR-PAT-IVNLIGMAGIGKTALARELFEDQSISEYFDLRVWVTVGPKYHLEKILHCILAQV-N--WTKG--DMEQMVFQSLMDRRLLIVFDDVW--GKKLSIDLKKLLPC-ESGVML-TTRSKKAAYIES--WFKYH--EPLNNEESWTLLRHKVFGG-D-KCPT-QLEKAGRKIAENCEGLPLTIVIVADIL-STEK--GFWDMVAE----KQNSVFKDAYD-SKVLLPSYKYLPQHLKACFLYLAVFPPNFEIPCSKLFMLWIAEGFLE-----T-EDIAMECLNELEGENVILV-LRH-DFGIKTCSLHSVFWHLCNREARKIRFSHIMVL--RR
>GFQ02795.1
---ANAQPPIPETDPVYGREYDVSMIVEKLIATPAEQV-VLPIVGMGGLGKTTLARKVFGDEQIISHFDNRVWVHVPRNFDVRNILKNILTSLKN-T--RQ--ALLQKLQELLGTKRYLLVLDDVWDEDRDKWDSFVNSLSSATGNCMIVTTRSKVVASIAKIG-----RTGCLSGDECWSIIKAKAF-INSGDISM-EFETVGRNIAERCRGLFFSGKVYDIRFSDF--------------------------------------------KSLHTLTLL-------GEDIDEL------------------------------------P--SIGLKHL-----------------------------
>GFQ03039.1
----RSHSSAGQD-TAVGLEDVLVEVMDKLT-GHQSNL-IIPIVGMGGIGKTTLARNIYVNPIIVHHFDFRGWGTISHEYNSKEIILEVLVCLKT-QLSED--ELGDKLYKSLFGRRYLIVLDDIW--SIEAWYRVKTFFPN-DGSAIMFTTRLSHVASQLGGY---Y-DSSFLDEHKSWNLFCRSTFRE-E-SCPQ-ELEDIGKKIVENCKGLPLSIVVVGGLL-AKKR--EYWLYIAE----NLNSIVNSEDD-LKILHLSYKELPVHLKPCFLHMGVYPEDWVIDVPELMKLWVAEGFLK--SGKC-EVVAKEYFNDLLSRNLILD-KKY-SGETIECRVHDLLVDVCVREAQKHKFLCVANL--RC
>GFQ03806.1
----AAXCSLRRSSSSVGLDDXLVEVMDKLT-GQQSNR-IIPIVGMGGIGKTTLARNVYVNPLIVHHFDILAWATISQEFHSKEILSEILLSLKT---SEH--EFGEKLYKSLSGRRYLIVMDDLW--SIEAWDKVKIFFPN-NRSRILVTTRVSHLVSQLNCP-----GLNILNEDKSWNLLRKSVFGE-E-DCPF-ELEEIGKKIAKNCKGLPLSIVVIGGLL-AKKQ--EHWKYIAE----NLKAIVNLEDS-LKTMRLSYNQLPVPLKPCFLYMGIFPEDHKVSVPTLIRLWVAEGILR--NGKS-EEVAREHLKHLVSRNLILI-REC-SGNIKCCSIHDLLRDLCIKEAEKDKFFRVASW--RR
>GFQ03809.1
--------------------------MDKLT-GQQSNC-IIPIVGVGGIGKTTLARNVYVNPLIVQYFNFRGWATISQEYNIREIILEVVDCVGT-EMSED--GLGEKLYKSLIGKRYLIVIDDIW--SIEAWDKVKFFFPN-DGSRIILTTR----------------------------------------------------------------------------------HY-------------------------------------------------------------------------------------------------------------------------------------
>GFQ03811.1
-----GSRSMGQN-TMVGFGDVLIELLDKLT-GQQSNL-IVPIVGMGGIGKTTLARSIYAKPLIVEHFDFRGWATISQGFNSKEILLQVLLCLKT-QMTEH--ELGETLYKSLSGRRYLIVMDDIW--SIEAWDRVRFFFPN-NGSRIVITTRLLN----------------------------------------------------------------------------------------------------------------------------------------------------------------------------------------------------------------------
>GFQ04345.1
---ASAQAPIPETDPVYGREYDVSRIVEKLITTPAEQV-VLPIVGMGGLGKTTLARKVFGDEQIISHFGNRVWVHVPRNFDVVVLLKKILTSMEI-N--RE--ALLKMLQKHLGTKRYLLVLDDVWDEERDKWDSF-----------------------------------------DCWSIIKAKAF-INSGYIPM-EFETVGRNIAERCR-----------------------------------D--------SKILKLSFDHLSPLLKKCFAYCSIFHKGYRIEKERLIELWMAEGFLQ--T----ETTGSKFFKLLLQNALLQFVER--DYGVTHCNMRGLVHDLC--EN---RYIG-Y-IP-EQ
>GFQ04433.1
--LRRS-YSHVVEEDFVGLEVDIKLLVARLI-DGSKYS-VVSIYGMGGLGKTTIARKLYGHMEVRRHFDGFAWTCVSQQWDKKDVLQGILIKL-V-GMRDEVKQLHDVQLK----KKCLVVLDDIW--SGEAWESLKPAFPR-AGSKIMLTTRNKE---VVDFV-----SPRVLSNEESWELLRKKAFPRREDDIDR-DREILGKEMVGRCCGLPLAIIVLSGLL-I-TK--RDWQMVYD----NINWYLSNGRGHVTVLAFSYHDLPHKLKQCFLYLANFPEDFEIEAEKLYQLWLAEGMIP--GEET-MDVAQRYLAELAQRCMVQV-NVT-AGGFKNCSLHDLMRDLCITRAKRENFTRVVT---RR
>GFQ04518.1
----PSRE-CVQSLAEVGRDLDRDVLVNKVLPQADH---FISIVGVGGVGKTTLAQLVFNDSRVKKCFQLRMWISVSDPFDEVGVAKKIVESVTG-N-QLE--VLVQRLKECISGKKFLLVMDDVWTENSGKWEPLRTSLK-GIGSKVFVTTRNERVAKMMGTA-----EQGQLSDETCWLILQRIALSGRDAEECS-KFQGIGMNIASKCKGLPLATKALGSLLRFKNS-LGEWEDVLHSEIWQLEE--------FPHFLLSYNELSPALKRCFSYCAVFTKGFKIKVEKLIGNWMALCYLG--SDGS-ELRGQQYFDNLAMRSLFQDFEK--EG-IKECKMHDIVHDF---DTVKERS---L-IC-LS
>GFQ04681.1
----AAXCSLRRSSSSVGLDDXLVEVMDKLT-GQQSNR-IIPIVGMGGIGKTTLARNVYVNPLIVHHFDILAWATISQEFHSKEILSEILLSLKT---SEH--EFGEKLYKSLSGRRYLIVMDDIW--SIE-----------------------------LNCP-----GLNFLNEDESWNLLHKSVFGE-E-DCPI-ELEEIGKKIAKNCKGLPLSIVVIGGLL-AKNR--EHW---------------------------NYNQLPVPLKPCFLYMGIFPEDHKVSVPTLIRLWVAEGILR--NGKS-EEVAREHLKHLVSRNLILI-RES-SGNIKCCSIHDLLRDLCIKEAEKDKFFRVASW--RR
>GFQ04727.1
----RPHSSTGHD-TTVGLVDVLVEVMDKLT-VHQSNR-IIPIVGMGGIGKTTLARNIYVNPVILHHFDFRGWVTISQEYKSKEIILEVLLCLKT-QLSDD--ELGDKLYKSLFGRRYFIVLDDIW--SIEAWDKVKTFFPN-DGSAIMFTTRLSNLASQLGGS---Y-GSSFLDEDKSWKLFCKITFGE-E-SCPK-ELEGIGKKIVESCKGLPLSIVVVGGLL-AKKR--DYWLYIAG----NLNSIVNSEDD-LKILRLSYKELPIHLKPCFLYMGVYPEDWMIDVPKLMRLWVAEGFLK--SGKS-------------------------------------------------------------
>GFQ04752.1
----FSSSSTGHNTTMVGFDDVLIEIMDKLT-GQQSNR-IISIVGMGGIGKTTLARNIYVNPLIKHHFHILGWATISQEYSPREILLEVLVCIKP-QDSED--ELGERLYKELSGRRYLIVMDDMW--SNEAWDKVRFFFPN-NGSGIMITTRLSNMASQLIGA---S-FCKFLDEVQSWSLLCNNVFGE-ESNCPL-ELEEISKEITKNCKGLPLSIAVIGGIL-AKQR--AYWEYIYE----NLNSIVNLADD-LKILNMSYKQLPVHLKPCFLYMGFFPEDAKIRVSSLIKLWVAEGFLK--HGKS-EMVAEEYLNDLTSRNLILV-DEF-SGKMKICKMHDLLRDLCLRE--------------RR
>GFQ04753.1
--------------TTVGLDDIVIGVMDKLT-GQQSNR-IIPIVGMGGIGKTTLARNIYVNPLIMQYFDFRGWATISQEYSIRQILLEIVLCVES-QMSEH--ELGDKLYKSLFGRRYLIVMDDMW--SIEAWDKVKTFFPN-DGSAIMVTTRLSNLAFQLSGS-----CGSFLDNDTSWDLLCKIVFGE-E-GCPL-ELEETGKHIAKNCKGLPLSIVVIGGLL-AKNQ--EHWHYIAE----NLNSIVNFEDN-LKILRLSYNQLPIHLKPCFLYMGIFKEDHKIHVSTLIRLWVAEGFLK--SGKN-EVAAKEYLKELIDRNLILV-DRS-SGNIRRCTIHDLLRDLCIKEAEKDKFFCVASL--RR
>GFQ05008.1
---IVAQAPSRQTDPVFGRENDVSRIVEKLIA--DDRK-VLPIVGMGGQGKTTLARAVFKHEQIKSHFGNCVWVHVPRNFDVVVLLEKILASMEI-N--RE--ALLKMLQKHLGVKKYLLVLDDVWNEDSEEWDDF-----------------------------------------DCWSIIKAKAF-NRSRYNPL-EFEAMGRKIAKRCQ-----------------------------------D--------SKILKLSFDHLSPSLKKCFAYCSIFPRGYEIEKEQLIELWMAEGFLQ--TNQG-ETT----------NSLLQVARS--DYGVTHCNMHDLVHDLY--EN---RYIG-Y-IS-ER
>GFQ05010.1
--QIVAQAPSRQTDPVFGRENDVSRMVKMLIT--DERK-VLPIVGMGGQGKTTLARAVFNHEQIKSHFGNCVWVHVPINFDVVVLLEKILASMK--N--RE--ALLKMLQEHLGAKKYLLVLDDVWNEDREEWDDF-----------------------------------------DCWSIIKAKAF-NRPGEISL-EYETMGRKIAKRCQ-----------------------------------D--------SKILKLSFDHLSPSLKKCFAYCSIFPRGYEIEKEQLIELWMAEGFLQ--TNQG-ETT----------NSLLQVARS--DYGVTHCNMHDLVHDLY--EN---RYIG-Y-IP-ER
>GFQ05690.1
--------PSSSRMKMVGLEDELEEIKNRALGGP--EL-VIPIVGMAGIGKTTHAKEVYYDPTVLDHFELRLFLTVGPEYEIKKLLLLALDQL-G-----A--ELGRNLLRCLSGRRYLVVLDDIW--NTQVWYKLERFFPR-KGSRIIMTTRLVDVARCAG--TCTR---PFLNDDESWNLLRKTVFTS-DQECDY-QLEKIGRKIAKKCEGLPLAIIEVGKIL-REER--ESWKEISE----REDPLVITIDDDSKTLSLSYKMLPQRLKSCFLYMGVFPKDYEIRTSKLSNLWVSEGFIE--LSQR-ERKAKEYLDDLVLRNLVMV-CKS-SGCIKSCRIHFVFRNICISEARNQNLFHVI----RG
>GFQ05691.1
--------PSSSLMKMVGLDDELKKMKNRVFWDL-YRL-IFPIVGMAGIGKTTLAKGVCYHPAVFDLFKLRLFLTVGPQYEIKQLLLHALHQL-G-----A--ELGVNLHRRLSGRRYLIVLDDIW--NTQVWDELKRIFPR-NGSRIIMTTRLLDVARCAR--TYTR---PFLNDDESWNLLRKTVFTS-DQECDS-QLEKIGRKIAKSCEGLPLAIIEVGKIL-REER--ESWKEISE----REDPIVITIDDGSNTLSLSYKMLPQHLKSCFLYMGVFPKHCEIRTSKLIKLWVSEGFIE----KS-ERIAEEYLDDLVSRNLVLV-CKS-RGRITTYRIHFVFRNICISAARNEKLFHVIAF--RG
>GFQ05990.1
----TRSLTIERN-IMVGFDEKLIQIMDELT-VQQSSR-IVSIVGMGGIGKTTLARNVYENALIVQKFHIRAWVTVSQHYNVKEILLKLLIFLRE-RQSED--QLGEKLYKILSGRMYLIILDDMW--SMEAWDMIKKFLPN-NRSRIVM-----NLLNEK----------------ESWRLFCETVFAE-E-GCPP-ELEEIGE-----------------------------------------------------------------------------QNYDIRVSRLIKLWVAEGFLK--KIRS-EEVAEDYVRDLVDRNLIFV-RRS-NGKTKTCYVHDLLRDACLRVAGREKFLCVMRT--RR
>GFQ06061.1
---ASAQAPSTETDPIFGRENDVSRIVEKLITTQAEQV-VLPIVGMGGLGKTTLARAVFXDEQMISHFDNRVWVYVSRNFDVCNILKNILTSLTE-T--RE--ALLKKLQEHLRTKRYMLVLDDVWNVDKEMWDDFVNSLTSATGNRMIVTSRSEEVASIVETL-----SLEILSDDDCWSIIKAKAF-NRSRDISL-ELETMGRNIAERCR--------------------------------------------------------------------------------------------------------------------------------------------------------------
>GFQ06158.1
---ANAQPPIPETDPVYGREYDVSMIVKKLTATPAKQV-VLPIVGMGGLGKTTLARKVFGNEQIISHFDNRVWVHVPRNFDARNILKNILTSLKN-T--RQ--ALLQKLQEHLGTKRYLLVLDDVWDEERDKWDSFVNSLASATGNCMIVTTRRQEVASIVKTG-----EVGCLPGDDCWSIIEAKAF-INSGDIPM-EFETVGRNIAKRCQGLPLAAKVVGGLLRDKSK--DEWREIENNWLSNFGD--------SKILKLSFDHLSPSLKKCFAYCSIFPKGYQIEKEQLLELWMAEGFLQ--I----KTTGSKFLNLLLQNSLLQVVER--DYGVTHCNMHDLVHDLC--EY---R-----------
>GFQ06340.1
--------------------------MDKLT-GHQSNL-IIPIVGMGGIGKTTLARNIYVNPVIVQHFDLRGWTTISQEYNSKGILFEVL---KT-QISED--KLGDKLYKSLCGWRYLIVLDDIW--SIEAWDKVKTFFPD-NGSRIMVTTRLSKLASQLSGS---D-GS--------------STFGE-E-SCPL-ELEGIGKKIVENCKGLPLSIVVIGGLL-AKKR--EYWLYISA----NLNSIVNSEDN-LKILHLSYKELSVHLKPCFLYMGVYPEDWVIHVPVLLRLWVAEGFLK--SGKC-EEVAKEYFNDLLDRNLVLV-NKW-IGETIECKVHDLLVDLCVKEAQKHKFLYVADL--RR
>GFQ06425.1
----GRDNPFLDGSDVVGIEEPKKQLVEWMS---DDGL-VISVVGMGGLGKTTLVKKAYDDDSVKGHFNLHVWI-VASDFKDAHLLTNLIKKLVG-GMSGD--DMREFIYKFLEKKNYIIVVDDVW--DISRWEAIRFAFPK-QGSHIIITTRFSSIAACTETN---HV--NPLPSEKSTELFYKKAFPI-EKQCPP-YLELYAESILKRCEGLPLAIVVIGGLLATKNN--EEWEMLNR----TLGDELEEGGCLSKIFSLSYYNLPYHLKYCFLYLSIFPEGCLLEKWKMIRLWVAEGFVQ--KQAT-EEVAEGYLNDLLSRGLIQV-ADS-DGRSKTFRIHDLLREFITLKSKKQNIVSIHNI--RR
>GFQ06974.1
--------SESEEQGMIGLSDEFRVTIDRL--RH-PEI-AVSLVGMAGIGKTTLSMEIFCDDFISEYFEFRAWVRVGPKRGIKDIFLGVIAEM-----------------RSLKGKRYLIVLDDVW--DKKVWHEFKKLFPN-TASRVLLTTRLEEVAHDASD-PIRRI--PFMDKEESWHLLRAKVFGD-K--CPR-SLEKAGKKIAENCEGLPLLIVTVADVL-SKKN--EYWKEVAE----RKNSVFKDAND-SNVLFPSYNYLPQHLKACFLYIGVFPQNQEILVSTLVKLWGSERFL-----NT-EDLSMSCVEDLVSRNLVIA-RQS-TGRIKTCGLHSVFWHMCVGVAAKNKFFGVLGM--LR
>GFQ06976.1
-------LSDENDTKMVGFSDEFRKISFQLFYGK------LSLCGMAGIGKTILAKNIFEDQSISYWFDHRVWVAVGPKYHLREILLCILAQV-Y--GDQE--KLAECLFKSLKGKRYLIVLDDVW--DKQLISSLERLLPR-NGNRVLVTTRIGRVA-GWF------R--RFLNEEESWDLLREKVFGE-D--CPP-RLEKAGKRIAEKCEGLPLTIVTVADLL-SKER--DYWNEIIL----NKKLIFMGAYD-MNVLLPSYNDLPQHLKACFLYMGVFPQNYEITRSELIKLWSAEGFL--------FTDLDNIIDHLVDGCLLIV-RRS-TFKVKTCSLHSSFWHLCRRKAWENKFSHVIGI--RR
>GFQ07492.1
-------------DNVVGFEDEEEKIINYLK-ETTDEL-VISIIGMPGLGKTTLAWKIYQSQKIQFEFPTRIWVNVSQAFNRKDVFLNIMKE----GLNDQ--DLALTVRACLEKGKFLLVLDDVS--SVDAWNAIRHVLPN-WMGKVLITSRYQNVGTHANVT---R-KPRFLTEKESWELLQLEVFGKLG-NYPQ-ELKGIGEYIANQCDGLPLAIVVIGGIL-VDSAIINAWSKNDK----EQ----------ISIVELSYNRLRDELRECFLYLGVFPEDYEIPAWSLTRLWIAEGFIQ--QGQS-EETAYENLKDLINRNLVMV-EKP-NGEVKTCRVHDVIHAFCSSKSTEQNLFQEMIL--RR
>GFQ07493.1
-------------TRIVGQEKDLELVTGQLL-KEIPQL-VVPIMGMPGIGKTTLAKSVYDDPRIERRYYTRAWVTVSSEYHVGEIFLKILGSMEN-QQSEE--HLSVQLYQSLFNTRYLIVIDDMW--DQGVWDRVRKSFPK-NGSRILLTTRIAQVADYAKSSD-FR---SPLSLENSWTLLCDRVFGGAN--CPP-QLVDVGRKIAENCGGLPLSLTVVGGQL-SQRK--EYWKIVEE----DINA----SNSELEILSLSYNHLPGRLKGCFLYMGAFPEDSEIIVSKLIKLWVAEGFLT----RP-EQVAQQYLNDLIDRNLILV-RKS-DGQIKSCGIHDSIRDLAVNESRGEKFFHSIGT--RR
>GFQ07497.1
--------PN---MKVVGLDDVLEQLKSRVLSSE--DL-VIPLVGMAGIGKTTLAKELYYHPIVLDHFEFRLFLTVGPQYQSRQFLLHALDQL-G-----A--ELGEHLYRALYGKRYLVVLDDIW--DAQVWDEIEILFPE-NGSRIIMTTRLLNVAG-----ADIR---PLLNDDESWTLLRRMVFTS-EEDCDP-QLEKIGRKIAKNCEGLPLAIMEVGKLL-CKER--ESWKEISE----SEDPLVITIDDGSRALSLSYIMLPPHLKPCFLYMGVFPKGYEVPTSRLIKLWVSEGFIE----KS-EKVAEEHLDDLVSRSLVLV-CKS-RGRTKTCRIHFVYRNICISEAQNEKLFHIVGT--RA
>GFQ07615.1
------AGRSGSTPITVGLDDVLIEAMDKLT-GQQSNR-IIPIVGMGGIGKTTLARNIYVNPLIVHHFDFCGWATISQKYNTLEILLEIFLCLKT-QKSEH--ELGEILYKSLSGRRYLVVMDDIW--SIEAWDTVKCFFPS-NGSRIIITTRVSNLASELSGS-----YVNFLDED--------------E-SCPL-ELEDIGIKIAKSCKGLPLSIVVIGGLL-TKEQ--EHWQYISE----NLNSIVNLEDN-LKLLRLSYNQLPVHLKPCFLYLGIFPEDYKIRVSTLINLWVAEGFLK--SGKS-EVAAGEYLKDLIDRSLILV-DMS-AGNIKLCTIHDLLRDLCIKVSENDNFFGVAGM--RR
>NP_001234202.1
------QPPVVEEDDVVGFDDEAQTVIDRLL-EGSGDL-VIPVVGMPGLGKTTLATKIFKHPKIEYEFFTRLWLYVSQSYKTRELYLNIISKFTG-DMSEK--DLALKVQEILEGGKYLIVLDDVW--STDAWDRIKIAFPD-KGNRVLLTTRDHRVARYCNRS------PKFLTDEESWILLEKRAFHK-A-KCLP-ELETNGKSIARKCKGLPLAIVVIAGAL-IGSK--KEWEQVDQ----SVGEHFINRDQPDKLVRMSYDVLPYDWKACFLYFGTFPRGYLIPARKLIRLWIAEGFIQ--GDLS-ECKAEEYLNELVNRNLVMV-MQV-DGQIKTCRVHDMLYEFCWQEATEENLFHEV-R--RR
>NP_001234836.1
-EPLDAKSSSIVLVEVVGHEEEEAWIIGQLD-EHESEL-VISIVGMPGVGKTTLANKVYNNTLVASHFNVRAKCTVSQNFNKSKVLREILQQVTG-NESEY--DLAEKLRVALYDKRYLIVLDDVW--DIATGEMLIACFPE-RGNRVILTSRSGEVGLKVKCR---S-DPQVLTDEKSWELFEKRVFGD-EGSCPA-ELLDIGHEIVEKCKGLPLALVLIAGVI-VREK--DFWVKIQN----NLDSFTSSNIN-MNVMQSSYDHLPYQLKPLLLYFATLQKSERTPVSTLMQLWMAEGLVD----CS-EEVTESYLDALISSGLIMV-DHS-TSVIRACYVHDVVHDFCSVKAGKEKFFKLIDLH-RR
>NP_001289831.1
----FEYFPPVTDEDIVGFGNDIEKMFQYLI-RGTNDL-VVPIVGMGGQGKTTVARKVYNSDNIVSHFDVRAWCIVSQTYNRRKLLQDILSQVTG-GYEDD--ILADELRKSLMGKRYLIVLDDMW--DCMAWDDLRLSFPG-NRSRIVVTTRLEKVGEQVKCH---TD-PPFLTKEESCELLQKKVF-QKE-DFPP-ELQDVSRAVAEKCKGLPLVVVLVAGII-KKKM--SWWNEVKD----SLFDHLNRESE-LSTMQLSYYNLTDCLKPCLLYMGMFQEDAIIRVSELISLWIAEGFVQ----ES-EEAAEGYLMDLIQSNVVMV-SNY-NGKVKYCQVHDVVLHFCLEKSLEEKFM-LA----NR
>NP_001318028.1
-GLIVVNSPPVERDKIVGFEEETNLILRKLT-SGPADL-VISITGMPGSGKTTLAYKVYNDKSVSSHFDLRAWCTVDQGCDDKKLLDTIFSQVSD-KLSEN-IDVPDKLRKQLYGKRYLIVLDDVW--DTTTWDELTRPFPK-KGSRIILTTREKEVALHGKLN---T-DPRLLRSDESWELLEKRAFGD-ES-CPD-ELLDVGKEIAENCKGLPLVADLIAGVI-AGEK--SVWLEVQS----SLSSFILNSEV-MKVIELSYDHLLHHLKPCLLYFASFPKDTSLTIYELSIYLGAEGFVG----KS-EEVVKIYMDDLISSSLVICFDA------LNFQIHDLVHDFCLIKARKEKLFDRIDLP-RQ
>NP_001318030.1
-GLIAVNSPPVERNKIVGFEEETNLILRKLT-SGPADL-VISITGMPGSGKTTLAYKVYNDKSVSSHFDLRAWCTVDQGCDEKKLLNKIFNQVSD-KLSEN-IDVPDKLRKQLYGKRYLIVLDDVW--ETTTWDEVTRPFPK-KGSRIILTTREKEVALHGKLY---T-DPRLLRPDESWELLEKRAFGD-ES-CPD-ELLDVGKEIAENCKGLPLVADLIAGVI-AGEK--SVWLEVQS----SLSSFILNSEV-MKVIELSYDHLPHHLKPCLLYFASFPKDTSLTIYEFNVYLGAEGFVG----NS-EEVVKIYMDDLISSSLVICFDA------LNFQIHDLVHDFCLIKARKENLFDQIDLP-RQ
>NP_001318035.1
-GLIVVNSPPVESDKIVGFEEETKWILRKLT-SGPTDL-VISITGMPGSGKTTLAYKVYNDKSVSSHFDLHAWCTVDQGCDEKKLLNKIFKQVSD-KLSED-IDVADKLRKQLYGKRYLIVLDDVW--DTTTWDELTRPFPK-KGSRIILTTREKEVALHGKLN---T-DPRLLRSEESWELLQKRAFGN-ES-CPN-ELLDVGKEIAENCKGLPLVADLIAGVI-AGEK--SVWLEVLN----NSHSFILKNEV-MKVIEISYDHLSDHLKPCLLYFASWPKDTIMTIYELNGFLGGEGFVG----KS-EEVVKIYMDDLISSSLVICFEY------PTYQLHDLVHDYCLIKARKENLFDRIDLP-RQ
>NP_001318045.1
-GLIVVNSPPVERDKIVGFEEETNLILRKLT-SGPADL-VISITGMPGSGKTTLAYKVYNDKSVSSHFDLRAWCTVDQGYDDKKLLDTIFSQVSD-KLSEN-IDVADKLRKQLFGKRYLIVLDDVW--DTTTWDELTRPFPK-KGSRIILTTREKEVALHGKLK---T-DPRLLRPDESWELLEKRAFGN-EI-CPD-ELLDVGKEIAENCKGLPLVADLIAGVI-AGEK--SVWLKVQS----SLSSFILNSEV-MKVVELSYDHLPHHLKPCLLYFASMPKDTIMSIYELNIFLGGEGFVG----KS-EEVVKIYMDDLISSSLVICFDA------LNFKIHDLVHDFCLIKARKENLFDRIDLP-RQ
>NP_001333108.1
-GLIVVNSPPVERDKIVGFEEETNLILRKLT-SGPADL-VISITGMPGSGKTTLAYKVYNDKSVSSHFDLRAWCTVDQGYDDKKLLDTIFSQVSD-KLSEN-IDVADKLRKQLFGKRYFIVLDDVW--DTTTWDELTRPFPK-KGSRIILTTREKEVALHGKLN---T-DPRLLRPDESWELLEKRAFGN-ES-CPD-ELLDVGKEIAKNCKGLPLVADLIAGVI-AGEK--SVWLEVQS----SLSSFILNSEV-MKVIELSYDHLPHHLKPCLLYFASWPKDTTTTIYELNIFLGAEGFVG----KS-EEVVKIYMDDLISSSLVICFDS------LNFQIHDLVHDFCVIKARKENLLDQIDLP-RQ
>NP_001333428.1
----FASKQRINE-EIVGFEDVKDELIGKLK-GGSSGL-VISIVGMAGLGKTTLANKLYSDESVVSHFNIHAHCCVSQEYTRKDLLLAILRN-IT-RETEN--ELADRLRKLLMFKRYLLLIDDVW--ETSAWDDLKLCFPN-MGSRIILTTRHYEVASYAKHD---S-DPRSLNNDESWMLLNKKVFNN-E-SFPF-ILRDAGQEIVRKCDGLPLSIILIAGIL-IRKK--YCWEQVAT----NLGP--NIQDQ-METLDLSYQNLPPYLKPCFLYLGVFSEDEEIQVSKLTWLWIAEGFIK--TGKT-EEIAENYLENLVGRNLVMV-GKF-NGRIKTCRIHDLVHEFCRKKAKLENIIQRIC---RR
>XP_004231117.1
----PSFNANLEN-DVVGLDDDLEKVIERLL-GYSSER-VVAITGMGGIGKTTLAKKAYDYPRVRSRFDVHAWVTVSREYGMRRLLLSLARCIPG-EKTED--QLAESLYRKLKDRRYLIVIDDIW--STKVWDDVTRCFPD-NGSRIILTSRLKDVAAYANPD---S-PLGVLSLDDSWKLLSIKVFGV-NDLCPF-ELEDIGKQIAERCGGLPLAILVVAGHL-SKSM--ESWITVAK----TVNSVVANDPD-LGVLGMSYNYLSNHLKPCFLSIGAFPEDFEIKARTLIQVWVAEGFLK----ES-EKVAEECLEDLISRNLIMI-KKF-NGEIRSCGMHDLLRDLSLREAQKEKFLHVTR---RG
>XP_004231569.2
----FSSSA---NNIMVGRGDQRERLLEDLTRGYSGEP-VIPIIGMGGIGKTTLAIEVYNDAHVRSHFDVCAWATLSQQHNVKEILLNLLRS--K-MLDEA--ELADMLRKSLYGKRYLIVMDDIW--SIKAWDDVRRFFPN-KGSRILLTTRNNEVACYANTENL-S---SFMDQDESWNLFKSVAFAN-E-ALPLPEFENIGKKIAEKSHGLPLTIVVVAGLL--KKK--EDWETVAK----DVKSFVNNDPD-SHVLGLSYNHLTSDLKTCLLYFGIFPEDSEIPVNHLKRLWMAEGFLN----EN-EGEADKCLQDLINRCLVHV-SNR-DETIISCKVHDLIYDLCLRQIQRGN-LFIIVC--QP
>XP_004233876.2
----------MEN-----------------L-GGTDQL-VIAIVGMPGHGKTTLAKKLYRHENIVNRFDVRSWCTVSKVYDKRKILLELLGYYEH-EKSVD--ELIQQVRMCYEKRRYFIVIDDVW--STVVYDELVSLFPN-SRSRIVITTRLDELVNYSFCY---T---SFIAEEKSWLLLRNIVFKQ-E-NCFR-EFEEIGKQIAKSCAGLPLAVVLIGGLL-ARDK--GIWTKVAQW--LSASA----AGEAMDIIELSYKHLPSYLKPCFRYFGMFLEDEEVSVNKLMRMWAAEGFVQ----RS-EIVAKDYLIDLITSNLVLV-AE--LGDIKSVCLHDLVQDFCLKKAKEENFLLKVV---QR
>XP_004234046.1
------RAPVVEEDEVVGFDEEADEIINRLL-GGSDDV-FISIVGMPGLGKTTLANKVFK--SVGYEFYNRIWVYVSQSYTRRDLFLKIINQFTR-YVTEE--ALAEVIRKHLLFGKYLIVLDDVW--TQEPLDDVKIALPM-RG-KVLFTTRDDEVGKFCCNE------PKFLTDHECWELLQKKVFHK-D-KCPL-DLEVLGKRIAKKCMGLPLAALVIAGAL-TGGK--SEWEIVHQ----FVSEHIISSD-IKKLVQMSCDSLPVNLKACFLYCGAFPKGSEIPAWKIVRLWIAEGFIR--TGSK-ESVAEGYLNELVSKSLLMV-TQS-NGQIKTFRVHDMLHEFCTLEASEENFFKEINQ--RR
>XP_004236921.1
-GPLDAKSSPTQSVEVVGHEKEESQIIDQLD-EHESEL-VISIVGMPGLGKTTLANKVYKNTLVASHFHVRAWCTVSQKYNKSKVLLEILQQVTA-EKKVD--DLAEKLRTALLDKRYLIVLDDVW--DIATGEMLIACFPK-RGNRVILTSRSSEVGLKVKCR---S-DPELLTPEESWDLFEKRVFGD-EGSCPA-ELSKVGHQIVEKCKGLPLAIVLIAGVI-VRKK--DFWLKILH----NLDSFISTNIN---VMQLSYDHLPCHLKPLLLYFATTQKSQRTPVSTLMQLWMAEGFVD-----S-EEVTQSYLDALISSSLIMV-DHSIMPSIKVCYVHDVVHDFCSEKAKKQKFLKLIDLH-HR
>XP_004236958.1
----VTQGPSLENDAVVGFDDEANKVIKRLVEGPLDSV-IIPVVGMPGLGKTTLARKIYNDPKLTYEFYSIVWVYVGQEYKAKDIYLRILKFF-K-NDDVD--TLAKAIGGYIKGGRCLIVLDDVW--EDDVIDHVMKVFAK-KGHRIMMTTRDTRLGFFANKE------PKFLETEESFELLVMRVFGRG--GCPN-ELVVTGTEIARKCGGVPLVVVVIAGAL---GR--KDWERVEK----SVVQYLGEHTE-LKYVKMSYDYLPREVQMCFLYCGVFPRGFDIPCWKLIRLWIAEGLIK----ESVEEIAEFYLTDLLNRNLVII-MQS-DGQIKTCRLHDMLYQFCKKEASNKWLFEEPSK--RR
>XP_004236959.1
----ITQG---EDDEVVGFDEEAQQVMKRLVEGP-NCL-IIPVVGMPGLGKSTLARKIYNEFEFSYEFFSIVWVYVGREYKIKDTCVRILKCF-E-NGDVD--ALGKAIRDAIRGGRCLIVLDDVW--EAEVVDVVKRVLPN-KGHRIMMTTRHANLASYANPG------PKPLHAEQSFELLVNRAFGNGN-SCPV-EFVELGQSIAHKCNGIPLQIVLIAGIL---GL--RYWERVDK----NLSQHLYDEED-GVFVEMSYNHLPQDVQTCFLYCGVFPQGFDIPAWKLIRLWIAEGLIK----SP-EEIAEFYLNHLVQRNLVIL-SQS-DGQIKTCRLHDLLHEFCRDEASKKWLFQHVSI--RR
>XP_004237148.1
----ALLSDKLED-DIVGIDDDLQIIIKRLT-GPPSDL-IVTISGMGGIGKTTLARKAYDHLTIRYHFDILAWVTISQEFQCRNVLLEALHCISK-KMDEN--ELADLVQKNLKGRRYLVVVDDIW--SRDVWDSIRGIFSN-NGSRILMTTRENEVAMYANTC---S--PSLLSAGNGWKLVCDTVFGP-KHDHPP-ELEEIGKEIVEKCQGLPLTISVIAGHL-CKAR--EGWKDVAR----TLSEIIASHPD-LAVLGLSYHHLPNHLKPCFLSMSSFQEDFHFETQILIQLWIAEGFIR--G-KS-EEVAIDYLEDLISRNLLQA-REF-NGEIKTCGIHDLLREFCLTEAEMTKHMHVEM---RR
>XP_004237188.1
-ETLDAKSSPIKQVEVVGHEEDEAWIIGQLD-EHESKL-VISIVGMPGVGKTTLANKVYNNTLVASHFHVRAKCTVSQNFNKSKVLREILQQVTA-NGSED--DLAEKLRVALLDKRYLIVL---------------------------------------------------------------------------------------------------------------------D----NLDSFISTNIN---VMQLSYDHLPCHLKPLLLYFATTQKSQRTPVSTLMQMWMAEGLVD-----S-EETTQSYLDALISSSLIMV-DHSKASVIKVCYMHDVVHDFCSLKAKKERFFKLIDLH-RR
>XP_004237189.1
----EEQGSSLENHEVVGFDEEATKVINRLVEGA-ECL-VIPVVGMPGLGKTTLARKIFNDPKISREFFSYIWVFIGQSTCVKDILFNILKGF---NRNEA--SITDEIRKRVNGGKCLIVLDDVW--DPNVVDIVKTVFPK-KAHRIMMTTRHEDIARSVNKY------PKFLDGDESFQLLEKRAFGVSR--CPV-ELVEHGEAIVAKCSGVPLTIVVIAGAL---GR--IDWKVVRE----NVGKHLIQEDKLVNVVRLSYNHLPQEKKSCFLYFGAFPQGFDIPAWKLIRLWIAEGLIM----SG-EEIAEYYLNDFANRNLVMV-MKS-NDRIKTCRVHDMLHEFCVEEATRLTLFKQVDI--RR
>XP_004238948.1
------KAPVVEEDDVVGFDDEAKTVIDRLI-GGSDYV-VVPVVGMPGLGKTTLAYKIYKDPKVEYEFFTRVWVYVSQTFKRREIFLNIISKFTR-DTPED--DLANEVKELLKGGKYLIVLDDVW--TMEAWDRIKIAFPG-KRNRVLMTTRQSNVAKRCNDK------PKFLTKDESWELLEKKVFHK-E-KCPP-ELELPGISIAEKCMGLPLAIVVIAGAL-IGGK--REWELVAA----SVGEHLINRD-PKKLVQMSYDRLPYDLKACFLYCGAFPGGSQIPAKKLIRLWIAEGFIQ--GPLA-EDVAEDHLNDLVNRNLVMV-TQC-SGQIKTCRVHDMLHEFCRHEAMEENLFQEIKQ--RR
>XP_004238957.1
----------SNDEEFVGFKEDVKQIIQKLT-RGTKER-VISIVGMAGLGKTTLARKVYNSHSIAEHFDARAFCIVSQTYSTRKLLIDILKQVTG-IREDE--DVADMLRKELYFKRYLIVLDDMW--KYQTWEDLQLCFPG-RGSRIMVTTRVQEVATKM------SD-TRFLTDEESWELLQKKVF-KRG-RVPL-ELKEAGFEVARNCKGLPLVIVLNAGII-AQER--SVWEEFAK----DLSS-LG--LE-RKAVQSSYDYLRDHLKHCLLYVGYFPEDYNIPVSDLLNLWIAEELVP----DT-EKSSKDCLIDLVNRSLLIV-SKS-NGDIKYCMVHDLIREFCSRELEEEDFKQRF----AR
>XP_004238960.1
-----------IDEELVGFDEHAQNITDYLI-RGTWDL-VVSIVGMAGLGKTALARKVYNSRSIIDRFDVRAWCSVSQTYNRRQLVLQILTQITG-YVNLD--DPEDILRKCLNGKRYLVVLDNIW--DGKAWDDFQSCFPN-HGSRIMITTRDKAMASYVKGY---SF-PPRLEDDQSWELLQKKVFGRGK-SCPL-ELVNVGKLVAKACRGLPLLIIMIAEVL-SRER--SSWLKVAY----DISSHVP--NK-MMTIQSSYDHLLDHLKPCLIYMGLFPKKYEIPVSDLLKWWIAEEFVH----DT-EELSEICLHDLVGTNLVVV-SKS-NGKMKCCIVLDHVRDFCLRKITEEKFI-------QR
>XP_004239116.1
-SCLAYSHPVLENEEMEGFQDTIDELKDKLL-GGSPEL-VISIVGMPGLGKTTLAKKIYNDPEVTSRFDVHAQCVVTQLYSWRELLLTILNDLEP-EKEDG--EIADELRRFLLTKRFLILIDDVW--DYKVWDNLCMCFSS-NRSRIILTTRLNDVAEYVKCE---S-DPRLFRDDESWTLLQKEVFQG-E-SCPP-ELEDVGFEISKSCRGLPLSVVLVAGVL-KQKK--DSWKVVEQ----SLSS----IGSLISIIGFSYKNLPHYLKPCFLYFGGFLQGKDIHVSKMTKLWVAEGFVQ----NG-EDTAQGFLDDLIGRNLVMA-ME--NAKVKTCRIHDLLHKFCMEKAKQEDFLLQIE---YR
>XP_004239388.2
----LEKNPGIKE-EMIGFEDEIKTLIRQLT-RGSRML-IISIVGMPGAGKTTLANRLYSYNSVVSHFDIRAQCHVFPVYSQRGLLLSLLQV-SI-E-ETD--ELKDILSRILRSKRYLILVDDVW--DHKAWDDLKCCFPN-NGSRILLTTRYHDVADYVKSV---Y-KPRSLTHEESWKLLKMEVFGN-E-RCSP-LLKKVGKKIARKCGGLPLSIFLVAGIL-SNEE--ECWNEVAK----HLGI--NMSNA-LNIIEQSYQHLPYYLKPCFLYFGTFLEDEEINVSKLTWLWIGEGFVK--EGKS-QDIAKVYLENLIRRNLVMN-AKS-DGNVKACRVHDLLLDFCKKKAEKEHFLSWIK---RR
>XP_004239389.1
----LKKRPGING-KTIGFEDEIEKLIHRLT-GGFEGL-IISIVGMPGAGKTTLANRLYSYHPVVYRFDILGYCHVSPVYSKRGVLLSLLRV-SI-K-RTS--TLEDILVRNLRSRRYLILLDDVW--DRNVWGDLKRYFPN-NGSRILLTTRNDDVAYYVESV---G-KPRLLTYEESWELLCIEVFGN-K-SCSP-LLEKVGQEIARKCGGLPLSIVLVAGIL-SKEK--ECWSRVAK----DLGS--YMASD-AKIIEPSFQHLPYYLKPCFLYFGTFLEDEEINVSKLTWMWIAEGFVS--EGKS-QDIAKGYLDILIRRNLVMN-AKS-DGNVKACRVHDLLLDFCKKKGGEEHFLSWTK---RR
>XP_004239390.2
----------IND-DIVGFEDVITKLRDQLT-RGSKKL-IISIFGMPGAGKTALANKLLLDKSVVDHFDICAQCYMSSVHSRREWLLSILHV-SI-E-ETS--DLAAMLRQILQTGRYLILLDDIP--NDSAWDDLESCFYN-NGSRILLTTRNSNVAYYARSI---S-QPRMLNDGESWTLLKKKVFGE-G-FCSP-LFEKVGPKIVRKCGGLPLSIVFVASIL-AGER--QCWKQVAR----SLGT--EISCY-PEIIEQSYQNLPYHLKSCFLYFGMFSDHEEINISKLTLLWIGEGFVK--KHKS-EDIAEGYLKNLVESNLVML-SKC-GTKVKVCRIHDVLFHFCKARAHSENLIQRIQ---RR
>XP_004239469.1
----LAQMTSMSE-EMVGFQDVMYTLRGKLI-RGSSKL-VISIVGMPGLGKTTIANKLFFDQLVVSHFDVRAQCCVSQVYTRKDLLLTILHS-VK-KLPED--VLADKLRKLLMVQRYLILIDDVW--ETVAWDDLKPSFYN-NGSRIILTTRLGDVANDAKFF---S-DPRLFTQEESWMLLKTKVFNT-K-SCPL-VLEDVGQRIAKRCGGLPLSVVLVAGIL-ETEK--NCWEQVAI----NLGS--HIQAK-SEIINLSYQALPFHLKPCFLYFGVFLEDEEIRVSKLTWLWIAEGLVR--KEKP-EDIAEDHLKNLIGRNLVMV-SKS-DGKSKSCRIHDLLLDFCKKKAKVENFLQCIH---RR
>XP_004239804.1
-GIIVANAPPVERGKIVGFEEETEWIIRKLT-SGSAEI-VISIVGMPGLGKTTLAYIVYNHKSIVDHFDVCAWCTVDQEHNEKKLLQNIFNQVIG-QSNEDDDDVADKLRKRLCGKRYLIVLDDMW--DTETLDELMRPFPH-KGSRVILTSRKKEVALHGKCH---S-DPRLLRSEESWELLEKRVFGE-EG-CPD-ELKDVGKKIARKCDGLPLVVDLISGVI-SREK--AFWLDILN----NLSSFIFKDEK-EKVIQLSYDHLSDHVKPCLISLSTYPKDKDIRISELKKLWISQGFVD----RS-EEVVD----ELISSSLVIPFDN------SIYKIHDLVHDFCYIKGRKENLFHFIDMP-RG
>XP_004240205.1
-SIIVANAPPVERGKIVGYEEETEWIIRKLT-SGPAEL-VISIVGMPGIGKTTLAYRLYNHKSIVDHYDVCAWCTVDQERNEKKLLQKIFNQVKG-RSSENDDDVADKLRRRLCGQRYLIVLDDMW--DTATLDELMRPFPH-KGSRVILTSRKKEVALHGKCH---T-DPRLLRSEESWELSEKKVFGE-GR-CPD-ELEDVEKRIARKCDGLPLVVDLIGGVI-SREK--ALWAEVLN----DLSSSIFKDEE-LKVIQLSYDHLSDHVKPCLVYLATYPKDKDIRMSELKDLWISQGL------RS-EEVVD----ELISSSLVIPFDD------SIFKIHDLVHDFCYIKSRKEKLFHFIDMP-RG
>XP_004240498.1
-GLIVVNSPPVERDKIVGFEEETNLILRKLT-SGPADL-VISITGMPGSGKTTLAYKVYNDKSVSSHFDLRAWCTVDQGCDDKKLLDTIFSQVSD-KLSEN-IDVPDKLRKQLYGKRYLIVLDDVW--DTTTWDELTRPFPK-KGSRIILTTREKEVALHGKLN---T-DPRLLRSDESWELLEKRAFGD-ES-CPD-ELLDVGKEIAENCKGLPLVADLIAGVI-AGEK--SVWLEVQS----SLSSFILNSEV-MKVIELSYDHLLHHLKPCLLYFASFPKDTSLTIYELSIYLGAEGFVG----KS-EEVVKIYMDDLISSSLVICFDA------LNFQIHDLVHDFCLIKARKEKLFDRIDLP-RQ
>XP_004240499.1
-GLIAVNSPPVERNKIVGFEEETNLILRKLT-SGPADL-VISITGMPGSGKTTLAYKVYNDKSVSSHFDLRAWCTVDQGCDEKKLLNKIFNQVSD-KLSEN-IDVPDKLRKQLYGKRYLIVLDDVW--ETTTWDEVTRPFPK-KGSRIILTTREKEVALHGKLY---T-DPRLLRPDESWELLEKRAFGD-ES-CPD-ELLDVGKEIAENCKGLPLVADLIAGVI-AGEK--SVWLEVQS----SLSSFILNSEV-MKVIELSYDHLPHHLKPCLLYFASFPKDTSLTIYEFNVYLGAEGFVG----NS-EEVVKIYMDDLISSSLVICFDA------LNFQIHDLVHDFCLIKARKENLFDQIDLP-RQ
>XP_004240523.1
-GLIVVNSPPVESDKIVGFEEETKWILRKLT-SGPTDL-VISITGMPGSGKTTLAYKVYNDKSVSSHFDLHAWCTVDQGCDEKKLLNKIFKQVSD-KLSED-IDVADKLRKQLYGKRYLIVLDDVW--DTTTWDELTRPFPK-KGSRIILTTREKEVALHGKLN---T-DPRLLRSEESWELLQKRAFGN-ES-CPN-ELLDVGKEIAENCKGLPLVADLIAGVI-AGEK--SVWLEVLN----NSHSFILKNEV-MKVIEISYDHLSDHLKPCLLYFASWPKDTIMTIYELNGFLGGEGFVG----KS-EEVVKIYMDDLISSSLVICFEY------PTYQLHDLVHDYCLIKARKENLFDRIDLP-RQ
>XP_004242250.1
-----------DDDEVVGFENDAEVIMMKLI-RGTKER-VISIYGMPGLGKTTLARKVYNNPSIANYFDVKAWCAVSQAYNRRTLLVEIFKQATD-IKEDD--DVADMLRRVLIGKRYLIVLDDIW--DVEAWEDLGICFPE-YESRVMVTTRIEQVTKHLQHH---SH-PKFLTSQESWELLEKKVF-RGE-SCPP-DLVEAGLQVALHCKGLPLAVVLIAGII-AKKR--SLWVEVAN----DLSS-FA--LG-MKVIQSSYHHLDDHLKPCLLYMALFPEDHKIPVDDLLKLWMAEEFVL----ET-EEASRNCLCGLLNKSLVMM-YGD-NRDVRYCSLHDVVREFCLRKLTEDKYMQLI----SR
>XP_004242251.1
----------DDDDDVVGFEIHAQIIVNKLI-RGTKER-VISIYGMPGLGKTTLARKVYNNPSILNYFDVKAWCAVSQAYNRRTLLVEIFKQATS-IKEDD--DVADMLRKVLIGKRYLIVLDDIW--DVEAWEDLGICFPE-CGSRVMVTTRIEQIAKHLQHH---SDPPSFLTSEESWGLLEKKIF-RGE-SCPP-DLVEAGLQVALHCKGLPLTVVLIAGIL-GKER--SLWLEVAA----DLSS-LA--LG-MKVIQSSYDHLEDHLKPCLLYMALFPEDHKIPVDHLLKLWIAEEFVL----GT-EEACRVCLSDLLNRSLIMV-SGF-YCDVQYYSLHDVVREFCLRKLTEDKYMQLA----SR
>XP_004242252.1
-----------DDDEVVGFENDAQIIMKKLI-RGTKER-LISIYGMPGLGKTTLARKVYNNPYIVNYFDVKTWCAVSQAYNRRTLLVEIFKQATD-IKEDD--DVADMLRKVLIGKRYLIVLDDIW--DVEAWEDLGICFPE-CGSRVMVTTRIEQVAKHLQHH---SH-PSFLSSKKSWELLEKKVF-RGE-SCPP-DLLEAGLQVALHCKGLPLVVVLIAGML-AKDR--SLWLKVAN----DLSS-LA--LG-MKVIQSSYDHLENHLKPCLLYMALFPEDHKITVDDLLKLWMAEEFVL----KT-EEAYRVCLSDLLNKSLVMA-SGA-NRDVVHCSLHDVVREFCLRKLTEDKYM-------SR
>XP_004243044.2
----RVASLNLEN-VVVGLEDDLMKVMRRVT-GPPSSR-IVSIVGMGGIGKTTLAKKVYHHPEVRNRFDVHIWVTISQEYQTRDLLLCILSCIFQ-GSSDD--QLMDMIYKKLKYRRYLVIVDDIW--SIGIWDLMTRFFPN-NGSRIILTSRHKEVAEHADPD---S-NPSLLNSDNSWKLLHDKVFGS-QHVCPR-ELEKIGKQVAQKCQGLPLALLVVAGHL-SKPR--ECWDDVAK----TISKIVASEPD-IGVLAMSYSYLPHHLKACFLSIGVFPEDFVIATERLIQLWVAEGFLR----KS-EQVGKECLEDLISRNLILV-RKF-SGELITCGVHDLVRDLILRQGEKEKFLKVT----HR
>XP_004243493.1
-P--SSRKSTIEEKTVVGMKDDLNSILNCIN-AHTKEL-VISVVGMGGIGKTTLASKVFDDSMIRSQFDKHAWVTISQDYNKRQMLLEIVSSITG-NMSND--KLLDTVYKGLKGRRFLIVIDDLW--STEALDLMRRIFPH-NKSRIILTTRLKTVADYASSP---DFPPSFLSLDDSWNLFTERLFKK-D-PCPP-QLEVIGKHIIQQCQGLPLSIVVIAGLL-GNGR--DNWKKIEE----NLNSKAS-----QAILSLSYNCLPQYLKACFLYIGSFPEDMEIHVSKLISSWIAEHFIK----RS-EVVAEEYLQELTDRSLILV-RGA-NGRIKICKIHDLLRQMCIREAQIENVVHFTGI--RR
>XP_004246080.2
-----------ED-DIMGLDDDLEIIVERLT-GQLSDL-IVTISGMGGIGKTTLARKAYDHLKLRYHFDVRVWITISQEYGRRSVLLEALHCISK-VKDDN--ELADLVQKSLKGRRYLVVVDDIW--STDVWDSIRGIFPN-RRSRILLTTRETKVAMYANPI---S--PNLLNLENSWKLLCDKVFGP-NNCHPP-ELEEIGKKIAEKCQGLPLTISVIAGHL-SKSR--GSWMDVSR----TLGEIISSHPD-LGVLGLSYHHLPNHLKPCFLSMGSFPEDYHVETWRLIQLWITQGFIR--D-ES-TEVAKDYLEDLISRNLIMV-RKF-NGEIKACGMHDLLREFCLTEVELTQFMYVER-----
>XP_004248007.2
----FEYFPPVTDEDIVGFGNDIEKMFQYLI-RGTNDL-VVPIVGMGGQGKTTVARKVYNSDNIVSHFDVRAWCIVSQTYNRRKLLQDILSQVTG-GYEDD--ILADELRKSLMGKRYLIVLDDMW--DCMAWDDLRLSFPG-NRSRIVVTTRLEKVGEQVKCH---TD-PPFLTKEESCELLQKKVF-QKE-DFPP-ELQDVSRAVAEKCKGLPLVVVLVAGII-KKKM--SWWNEVKD----SLFDHLNRESE-LSTMQLSYYNLTDCLKPCLLYMGMFQEDAIIRVSELISLWIAEGFVQ----ES-EEAAEGYLMDLIQSNVVMV-SNY-NGKVKYCQVHDVVLHFCLEKSLEEKFM-LA----NR
>XP_004248043.1
----LKHLPLVTDEEVVGFENKAEELIDYLI-RGTNEL-VVPIVGMGGQGKTTIARKLYNNDIIVSRFDVRAWCIISQTYNQRELLQDIFSQVTG-GATVD--VLADMLRRKLMGKRYLIVLDDMW--DCMVWDDLRLSFPG-IRSRIVVTTRLEEVGKQVKYH---TD-PPFLTTEESCQLLQKKVF-QKE-DCPP-ELQDVSQAVAEKCKGLPLVVVLVAGII-KKKM--SWWNEVKD----ALFDYLDSEFE-LATMQLSFDNLPHCLKPCLLYMGMFSEDARIPASTLISLWIAEGFVE----ES-EEEAEGYLMDLISSNMVML-SKY-KGKVKYCQVHDVVHHFCLEKSREAKFM-LA----TR
>XP_004248174.1
---------TVESATVLDLDNDLMTVKSRLI-GPPSKL-VVSIVGMGGIGKTTLARKVYDDIYMEHHFYVRAWITVSQMHQHREMLLGILRCFSL-LKSTE--QLAEQVYRSLKGRRYLIAMDDVW--DTTAWDVVKRSFPK-NGSRVILTSRLANVGIYASSG---S-PPRCLSVDRSLKLFNLKVFGR-E-NCPL-ELEKATKQIVGKCQGLPLAIVVVAGFC-SKSK--NCWEDVAH----KIGLIVSRET--MDLLALSYKHLPHHLKPCFLYMGAFPKDYEISVSRLIKLWIAAEFLE----YT-EEVAEGYLKDLIDRSLIMV-KKS-SGKVKTCEVHDLLHDLIIREAWKERSIYFT-VLSHR
>XP_004248175.2
------RVPMVEEENVVGFDDEARKISSRLT-NGSEEL-IISIVGMGGLGKTTLAKKVYTDSSIEFHFYNRAWIYVSQLYSRKEVFLGILDSLSL-KMNDE--KLAGELFSHLRSKRYLVVIDDVW--TMEAWDDLQMAFPA-TGSRILLTTRNTEVALHANPE---G-LPRFLTHEESWELLSKKVFRK-G-ICPL-ELEDIGLQIAKKCYGLPLAIVVVSGLL-LKEK--DWWKKIAN----DVSSYVA-RD-PMDVLALSYKHLPDHLKVCFIYFGVFPEDFEIPVWKLLRLWTSEGFVQ--GQEC-EDTAEEYLEDLVDRNLVLV-AKA-SGRIKTCRIHDMLRDLSVKMGSEEKFLEVFSP--RR
>XP_004248798.1
------KPPVVEEDDVVGFDEEADIVINRLL-GESNHL-VVPVVGMPGLGKTTLANKIYKHPKIGYEFFTRIWVYVSQSYRRRELFLNIISKFTR-GMCEE--DLADEIQEFLKGGKYLVVLDDVW--SDEAWERIKIAFPN-KPNRVLLTTRDSKVAKQCNPI------PKFLTEDESWILLEKKVFHK-D-KCPP-ELVLSGKSIAKKCKGLPLAIVVIAGAL-IGGK--REWKQVDD----SVSEHLINRDHPNKLVQMSYDRLPYDLKACFLYCSAFPGGFQIPAWKLIRLWIAEGFIQ--GHLS-ECKGEDNLNDLINRNLVMV-MES-DGQIKTCRLHDMLHEFCRQEAKEENLFQEIKR--RR
>XP_004250409.1
-PSSPQKSSIDEENTIIGMDDEFNTILDRLT-TQTNEL-VIPIFGMGGIGKTTLAKKVYDDSYIRSRFDKHAWVTISEDFNQRQMLLEVASSI-T-EKSDD--QLMEIVYKGLKGRRFLIVIDDIW--STEAWDQMQRIFPK-NKSRILLTTRLKYVADNVSCP---EFPPSFLSLDDSWNLFTEKLFKK-D-SCPR-QLVKLGKHIVQQCQGLPLSIIVVAGLL-VKDL--DNWKKVEE----NLKSTVS-----QSILSLSYNYLPQYLSACFLYVGGFPEDTEIGVSKLIRLWIAEQFIK----RS-EVVAEEYLQELIDRSLILA-GKA-NGRMRSCKIHDLLRQLCLSKAHTENVVHVMAI--RR
>XP_004251533.1
---TLGSTSSLEHENVVGHENEFEMMQDQLTRGA-SDL-VVSIVGMGGIGKTTLANKIYTDPFVMSCFDKRAKVTISQDYCVRNVLLRLLSSISG-EQDDG--QLADQLQKLLKGPRYLVVIDDIW--TTGAWDDIKLCFPN-CRSRILMTTRNMEVAEYASSG---S-PPRLMNFDESWSLLYEKVFAR--GFFPH-EFEQLGKQIASKCKGLPLMIVVIAGLL-SKNR-LDRWRSVAE----NVSSVMNTDLD-MRVLALSYYHLPHHLRACFLYFALFPEDKLIFVNELVKLWAAEGFLK--DEKS-EQVAKQSLKDLVDRSLVFI-QRSFDGKIKACGMHDVIRELCLREARKINFVNVIAK--VR
>XP_010312507.1
-AFSQDQKSTIVENTVVGMKDDFNTILDRVT-AQTNEL-VIPIFGMGGIGKTTLAKKVYDDSFICSRFDKLAWVTISEEYNERQMLLEVVSSVTT-EKSDD--ELMEIVYRGLKGRRFLIVIDDIW--STEAWDQMQRIFPD-NKSRILLTTRLKYVADYVNCP---DFPPSFLSLEDSWNLFTEKIFKK-D-PCPP-LLEEIGKHIVQQCQGLPLSIVVVAGLL-GKDL--DNWKNVEE----NLSSTVS-----QSILSLSYNYLPQYLKACFLYVGGFPEDREINVSQLIRLWIAEQFVK----RK-EVVGEEYLQELVDRSLILT-GKA-NGRMRSCKIHDLLRQLCLSETHTENVVHVIVI--RR
>XP_010313675.1
----STSSPDVQQ-KPVGFQEDLEKIIDRLR-GGPSEL-IICIVGMAGIGKTTLAKRAYNDISVVNRFDVRAWVTVSQEYRERDILFDLFYSVVP-KQNAD--QLADRVRKSLICKRFLIVVDDMW--STDAWDNLSRLFPD-NGSRIILTSRLIDLATYVNPD---R-QPDFLDNDEGWELLRRKIFGK-R-GCPF-ELEEIGRSIAEKCQGLPLAIVVVAGHL-SKSK--DCWNNVAE----SVDSVVNREPG-LDILALSYSHLPQHLKACFLYMGAFPEDFEIHVWKLIRLWVAEGFLN----TT-EEIAEECLEDLIDRSLVLA-V-S-NGKLKTCKLHDIMRDFCLEEAKRQNFLHFLGI--RR
>XP_010315011.2
-GLIVVNSPPVERDKIVGFEEETNLILRKLT-SGPADL-VISITGMPGSGKTTLAYKVYNDKSVSSHFDLRAWCTVDQGYDDKKLLDTIFSQVSD-KLSEN-IDVADKLRKQLFGKRYFIVLDDVW--DTTTWDELTRPFPK-KGSRIILTTREKEVALHGKLN---T-DPRLLRPDESWELLEKRAFGN-ES-CPD-ELLDVGKEIAKNCKGLPLVADLIAGVI-AGEK--SVWLEVQS----SLSSFILNSEV-MKVIELSYDHLPHHLKPCLLYFASWPKDTTTTIYELNIFLGAEGFVG----KS-EEVVKIYMDDLISSSLVICFDS------LNFQIHDLVHDFCVIKARKENLLDQIDLP-RQ
>XP_010319214.1
----KSVSPRLDDENFMGYNEERKNMVARLTYGS-KKL-VVSVVGMAGIGKTTFAKTTLFD--INKEFPIRGWITVSENYDLRELLLRLLRDIEM-GMDNG--QLAAHLKQVLQGKRYLIVVDDIW--SNSDWDNIRHWFPG-DKSRILLTSRDKKVGAYAAKDG------RPLTQDESRNLFYHRAFGKNNTS----KFKKVGEKVITNCKGLPLMITAVAGILRSKKL--YEWMEVAE----SVSSLVN-DDAYLQVVALSYNNLPSLMKACFLHFGVFPKSHGIPVKKLTRLWIAEGLVY--EE---EQAADRVLHDLIGKSVVIV-DKW-DGKIKTCRIHDVFHDFCSKESESENLLCVCG---CR
>XP_010319380.1
----EEQGSSLENHEVVGFDEEATKVINRLVEGA-ECL-VIPVVGMPGLGKTTLARKIFNDPKISREFFSYIWVFIGQSTCVKDILFNILKGF---NRNEA--SITDEIRKRVNGGKCLIVLDDVW--DPNVVDIVKTVFPK-KAHRIMMTTRHEDIARSVNKY------PKFLDGDESFQLLEKRAFGVSR--CPV-ELVEHGEAIVAKCSGVPLTIVVIAGAL---GR--IDWKVVRE----NVGKHLIQEDKLVNVVRLSYNHLPQEKKSCFLYFGAFPQGFDIPAWKLIRLWIAEGLIM----SG-EEIAEYYLNDFANRNLVMV-MKS-NDRIKTCRVHDMLHEFCVEEATRLTLFKQVDI--RR
>XP_010319428.1
----VTQGPSLDDDEVVGFDEEAKKVIKRLVEGPAESL-IVPVVGMPGLGKTTLARKIYNDTTLSFEFFSTIWIYAGPECKIKDLYHKILKHF-K-DEDDH--TLAKVISGFMKGGRCLIVLDDVW--EANVIDHVKKVFPK-KGHRIMMTTRDGLLAAYKNAE------PKFLLADECFELLEKRVFGKG--SCPD-ELKDVGERIAGNCGGVPLIVVVIAGAL---GR--TDWEIVER----DVARH-AFTVN-GVFVEMSYDRLSQEMQTCFLYSGIFPRGFDIPAWKLIRLWIAEGLIK----SS-EEIAELHLNDLVHRNLVIL-LES-DGQIKTCRLHDMLHQFCRTKAADKWLYQEISI--RR
>XP_010319429.1
----LAREPTFLEKNMVGLTEEANEVMKRLQVGGTEEV-CIAIVGMTGLGKTTLARKLWSDSQITDKFCKNIWVSVGQSNDLKNMLFVILKS----CNGEN--ELAKLIAKFVQDMRCLVVLDNVC--GSGLVNFFKNVLPN-KGHRILMTTRRRDVAASCASK-----EPKFLDGEDSFRLLEKIVFDN---GRKD-ELVEVGKSIASKCGGLPLAIEVIAGAL-KKDQ--YYWKRVEN----NFWQCVVRENDTWKIVEASYGSLSSEMKACFLYCLAFPKGYDIPFQMLISLWMAEGLIE--NFSSPKDKAEDHLMEFENLNLVTV-SR--TGSIKKIKCNEIFYDFYRMEVTKESVFQQLIS--RR
>XP_010320570.2
----LARITSTRE-EMVGFDEVVQTLKGKLI-RGSSEL-LISIVGMAGLGKTTLANKLFLDQFVVSHFDVRAQCCVSQVYTRKDLLLTILRS-VK-KLPEN--ELADKLRKLLFGQRYLILIDDVW--ETTACDELMPCFYN-NGSRLILTTRHDHVAYHAKLV---S-DPRKFTLEESWMLLKNKVFNE-K-CCPV-VLEDVGQKIAQKCGGLPLSVVLVAGIL-ETEK--HCWEQVAI----NLGP--HIQAK-SEIINLSYQDLPFHLKPCFLYFGVLSEDEEIKVSKLTWLWTAEGLVR--TEKL-EDIAENYLKNLIGRNLVMV-SKS-DGKTKTCRIHDLLLEFCKKKAKVENFLQCIH---RR
>XP_010320686.1
----LKKRPGING-KTIGFEDEIEKLIHRLT-GGFEGL-IISIVGMPGAGKTTLANRLYSYHPVVYRFDILGYCHVSPVYSKRGVLLSLLRV-SI-K-RTS--TLEDILVRNLRSRRYLILLDDVW--DRNVWGDLKRYFPN-NGSRILLTTRNDDVAYYVESV---G-KPRLLTYEESWELLCIEVFGN-K-SCSP-LLEKVGQEIARKCGGLPLSIVLVAGIL-SKEK--ECWSRVAK----DLGS--YMASD-AKIIEPSFQHLPYYLKPCFLYFGTFLEDEEINVSKLTWMWIAEGFVS--EGKS-QDIAKGYLDILIRRNLVMN-AKS-DGNVKACRVHDLLLDFCKKKGGEEHFLSWTK---RR
>XP_010320708.1
-----TSFSSTEETTYVGMKKDYKAILNCLN-AQTKEL-VISLIGMGGIGKTTLARKVFDNSIIRDRFEKHAWVTISEQYNKRQMLLEVASSISG-EMSND--ELMVIVYRSLKGRRFLIVIDDLW--STEAWDQMRRIFQN-NKSRIILTTRLKHVADYASSP---DFPPSFLSFKDSWKLFTKKLFRK-D-RCPP-QLRKIGKHIIQQCQGLPLSIIVIAGLL-SKDV--DNWKKIEQ----DLNSSVL-----QAILCLSYNYLPPYLKACFLYIGGFPEDMEIRVSKMMSSWIAEQFIK----TS-EVVAEKYVQELMDRSLILG-KTP-NGRFKTCKIHDLLRQLCIREAQIENVVHFPDI--RR
>XP_010320780.1
-----------IDEELVGFDEHAQNITDYLI-RGTWDL-VVSIVGMAGLGKTALARKVYNSRSIIDRFDVRAWCSVSQTYNRRQLVLQILTQITG-YVNLD--DPEDILRKCLNGKRYLVVLDNIW--DGKAWDDFQSCFPN-HGSRIMITTRDKAMASYVKGY---SF-PPRLEDDQSWELLQKKVFGRGK-SCPL-ELVNVGKLVAKACRGLPLLIIMIAEVL-SRER--SSWLKVAY----DISSHVP--NK-MMTIQSSYDHLLDHLKPCLIYMGLFPKKYEIPVSDLLKWWIAEEFVH----DT-EELSEICLHDLVGTNLVVV-SKS-NGKMKCCIVLDHVRDFCLRKITEEKFI-------QR
>XP_010320781.1
-----------IDEELVGFDEHAQNITDYLI-RGTWDL-VVSIVGMAGLGKTALARKVYNSRSIIDRFDVRAWCSVSQTYNRRQLVLQILTQITG-YVNLD--DPEDILRKCLNGKRYLVVLDNIW--DGKAWDDFQSCFPN-HGSRIMITTRDKAMASYVKGY---SF-PPRLEDDQSWELLQKKVFGRGK-SCPL-ELVNVGKLVAKACRGLPLLIIMIAEVL-SRER--SSWLKVAY----DISSHVP--NK-MMTIQSSYDHLLDHLKPCLIYMGLFPKKYEIPVSDLLKWWIAEEFVH----DT-EELSEICLHDLVGTNLVVV-SKS-NGKMKCCIVLDHVRDFCLRKITEEKFI-------QR
>XP_010320900.1
----LASKQRINE-EIVGFEDVKDELIGKLK-GGPSGL-VISIVGMAGLGKTTLANKLYSDESVVSYFDIHAHCCVSQQYTRKDLLLAILHDIIT-RETEN--ELADKLRKLLMRKRYLLLIDDVW--ETSAWDDLKLCFPN-NGSRIILTTRHYEVASHAKHD---S-DPRSLNNDESWMLLNKKVFNN-E-SCPL-IPRDIGQEIVRKCGGLPLSIILVAGIL-TRKK--HCWEQVAT----NLGP--NIQDQ-METLDLSYQHLPPYLKPCFLYLGLFPEDREIQVSKLTWLWIAEGFIK--AGKT-EEIAENHLENLVGRNLVMV-KKF-DGRIKACRIHDLVHEFCRKKAKLENIIQRIC---RR
>XP_010320901.1
----LASKQRINE-EIVGFEDVKDELIGKLK-GGPSGL-VISIVGMAGLGKTTLANKLYSDESVVSYFDIHAHCCVSQQYTRKDLLLAILHDIIT-RETEN--ELADKLRKLLMRKRYLLLIDDVW--ETSAWDDLKLCFPN-NGSRIILTTRHYEVASHAKHD---S-DPRSLNNDESWMLLNKKVFNN-E-SCPL-IPRDIGQEIVRKCGGLPLSIILVAGIL-TRKK--HCWEQVAT----NLGP--NIQDQ-METLDLSYQHLPPYLKPCFLYLGLFPEDREIQVSKLTWLWIAEGFIK--AGKT-EEIAENHLENLVGRNLVMV-KKF-DGRIKACRIHDLVHEFCRKKAKLENIIQRIC---RR
>XP_010320925.1
-SCLAYSHPVLENEEMEGFQDTIDELKDKLL-GGSPEL-VISIVGMPGLGKTTLAKKIYNDPEVTSRFDVHAQCVVTQLYSWRELLLTILNDLEP-EKEDG--EIADELRRFLLTKRFLILIDDVW--DYKVWDNLCMCFSS-NRSRIILTTRLNDVAEYVKCE---S-DPRLFRDDESWTLLQKEVFQG-E-SCPP-ELEDVGFEISKSCRGLPLSVVLVAGVL-KQKK--DSWKVVEQ----SLSS----IGSLISIIGFSYKNLPHYLKPCFLYFGGFLQGKDIHVSKMTKLWVAEGFVQ----NG-EDTAQGFLDDLIGRNLVMA-ME--NAKVKTCRIHDLLHKFCMEKAKQEDFLLQIE---YR
>XP_010321400.1
-SIIVANAPPVERGKIVGYEEETEWIIRKLT-SGPAEL-VISIVGMPGIGKTTLAYRLYNHKSIVDHYDVCAWCTVDQERNEKKLLQKIFNQVKG-RSSENDDDVADKLRRRLCGQRYLIVLDDMW--DTATLDELMRPFPH-KGSRVILTSRKKEVALHGKCH---T-DPRLLRSEESWELSEKKVFGE-GR-CPD-ELEDVEKRIARKCDGLPLVVDLIGGVI-SREK--ALWAEVLN----DLSSSIFKDEE-LKVIQLSYDHLSDHVKPCLVYLATYPKDKDIRMSELKDLWISQGL------RS-EEVVD----ELISSSLVIPFDD------SIFKIHDLVHDFCYIKSRKEKLFHFIDMP-RG
>XP_010321401.1
-SIIVANAPPVERGKIVGYEEETEWIIRKLT-SGPAEL-VISIVGMPGIGKTTLAYRLYNHKSIVDHYDVCAWCTVDQERNEKKLLQKIFNQVKG-RSSENDDDVADKLRRRLCGQRYLIVLDDMW--DTATLDELMRPFPH-KGSRVILTSRKKEVALHGKCH---T-DPRLLRSEESWELSEKKVFGE-GR-CPD-ELEDVEKRIARKCDGLPLVVDLIGGVI-SREK--ALWAEVLN----DLSSSIFKDEE-LKVIQLSYDHLSDHVKPCLVYLATYPKDKDIRMSELKDLWISQGL------RS-EEVVD----ELISSSLVIPFDD------SIFKIHDLVHDFCYIKSRKEKLFHFIDMP-RG
>XP_010322775.1
-EPLDAKSSLIEPAEVVGHEEDEAWIIGQLD-EHESEL-VISIFGMPGVGKTTLANKVYNNTLVASHFHVRAKCTVSQK---------------------------------------------------------------------------------------------------------------------------------------------------------------------------------------------------------------------------------------------------------------------------------------------------
>XP_010322858.1
----NVAKLNPEN-IVVGLEDDLVRIIRRLK-GPTLSR-IIPILGMGGIGKTTLARKAFDDFETRNRFDIHIWVTVSQEYRIRGMLLDILRSTSE-ESNID--RLMDMIYKKLKGWRYLVVMDDIW--SSEVWDLMTRTFPN-NGSRIILTSRQEEVASHADPD---S-NPNLLNLDNSWKLIRDRVFGV-EHACPP-ELEDIGEQIAQRCQGLPLALLVVAGHL-SKSR--ESWNDVSK----SVSKVVADESD-LGVLAMSYNYLPDHLKPCFLYMGVFPEDSVVNIVRLINLWISEGFI------S-ELVGRDCMEDLVSRNLVMV-RNF-NGETKTCGVHDLIRDLILREAEKEKFLEVTKL--RR
>XP_010324491.1
----RSRVSTLENEMV-GHINEQANMRRRLITGHSSQL-VISIAGMGGIGKSTFAKKLFSDPSVVGFFDVRGWITVSKDYSSRKMLISLLQD----EVINA--ELADRLQKSFKGKRYLIVVDDIW--STEAWDDISQWFPN-NRSRILLTTRSMEVARHASSP---K-NPRFLDPEESWNLFCQKAFSKKD--CPA-EFESVGKVVVENCKGLPLMISVVAGSLSSK----NEWNEVAQ----SVSSLVNLDDY-SGVLALSYNHLPPDLKVCFLYFGVFKKASEISVENLIRLWMAEGLFK--RGRD-EKEACSLLHDLIDRSLIVV-CKL-DGKIKTCRIHDLLHDLCLRESESESLLYVSD---RR
>XP_010327076.1
---------TVESATMLDLDNDLMTVKSRLI-GPPSKL-VVSIVGMGGIGKTTLARKVYDDIYMEHHFYIRAWITVSQMHQHREMLLGILRCFSL-QKNIE--QLAEQVYRSLKGRRYLIGMDDVW--DTNAWDVVKRSFPK-NGSRVILTSRLANVGIYASSG---S-PPRCLSVDQSLKLFNLKVFGR-E-TCPL-ELEKATKQIVEKCQGLPLAIVVVAGFC-SKSK--DCWEDVAH----KIGLVVSRET--MDLLALSYKHLPLHLKTCFLYMGAFPKDFEITVSKLMKLWIAAEFVK----RT-EEVAHGYLRDLIDRSLIMV-KKS-SGEVKTCKVHDLLHDLIIREAWKERLIYFT-ILSHR
>XP_019066422.2
-PSTLEKSKF--EENIVGMEDDFNTILDSLT-TQTDEL-VIPILGMGGIGKTTLARKVFGDSYIRSRFDKHAWVTISKEYNQRQMLLEVVSSV-T-EMSDD--QLMEIAYKGLKGRRFLIVIDDIW--STKAWDQIQRIFPD-NKSRILLTTRLKNIADYVSCP---DFPPSFLSLDDSWNLFTEKIFKK-D-PCPP-LLVKIGKHIVQQCQGLPLSVIVVAGLL-GKDP--NNWKIVEG----NLNSTVS-----QSILSLSYNYLPQYLRACFLYVGGFSEDMEIDVSKLIRLWIAEQFVK----RS-EVVAEEYLQELIDRSLVLV-GKA-NGRMKTCKIHDLLRQLCIREAKTENGLNVM------
>XP_019066695.1
-AFSQDQKSTIVENTVVGMKDDFNTILDRVT-AQTNEL-VIPIFGMGGIGKTTLAKKVYDDSFICSRFDKLAWVTISEEYNERQMLLEVVSSVTT-EKSDD--ELMEIVYRGLKGRRFLIVIDDIW--STEAWDQMQRIFPD-NKSRILLTTRLKYVADYVNCP---DFPPSFLSLEDSWNLFTEKIFKK-D-PCPP-LLEEIGKHIVQQCQGLPLSIVVVAGLL-GKDL--DNWKNVEE----NLSSTVS-----QSILSLSYNYLPQYLKACFLYVGGFPEDREINVSQLIRLWIAEQFVK----RK-EVVGEEYLQELVDRSLILT-GKA-NGRMRSCKIHDLLRQLCLSETHTENVVHVIVI--RR
>XP_019066753.1
-PFSPDQKSTIVENTVVGMKDDFNIILDRLT-AQTDEL-VIPILGMGGIGKTTLARKVYDDSCIRSRFDKLAWVTISQEYNERQMLLEVVSSITT-EMSND--ELMEIVYRGLKGRRFLIVIDDIW--STEAWNQMQRIFPD-NKSRILLTTRLKYVADYVNCP---DFPPSFLSLEDSWNLFTEKLFKK-D-QCPP-LLVEIGKHIVQQCQGLPLSIVVVAGLL-GKDL--DNWKNVEE----NLSSTVS-----QSILSLSYNYLPQYLKACFLYVGGFPEDREINVSQLIRLWIAEQFVK----RN-EVVAEEYVQELIDRSLILM-DST-NGRMKTFKIHDLLRQLCLSETHTENVVHIMAI--RR
>XP_019066849.1
----TSSSEMLPNNNMVGRDKEKERMLEELRGGSKDEL-VIPIVGMGGIGKTTLAKQVFNHPSIQSRFDVRAWATICKEYNVKEILLSLLQSINI-SRDEA--ELADLLQKKLKCRRYLIVIDDIW--CYKAWDDTRQCFPN-NGSRILLTTRHTEVAIYASSSNL-H---NLMNADESWNLLKSKAFAN-E-SFTP-ELETIGEKIASKCQGLPLTIVVVAGLL-SKKR--EEWENVAE----NIKSFVTKDPN-LRVLGLSYNYLPNELKACLLYFGIFPEDSEISVKRLVRLWIAEGFLK----EG-EEEAKNRLQDLVDRCLVLV-SQA-DGRVKTCRIHDLVHELCLREAQSQNFLFIRVY--RW
>XP_019066850.1
----TSSSEMLPNNNMVGRDKEKERMLEELRGGSKDEL-VIPIVGMGGIGKTTLAKQVFNHPSIQSRFDVRAWATICKEYNVKEILLSLLQSINI-SRDEA--ELADLLQKKLKCRRYLIVIDDIW--CYKAWDDTRQCFPN-NGSRILLTTRHTEVAIYASSSNL-H---NLMNADESWNLLKSKAFAN-E-SFTP-ELETIGEKIASKCQGLPLTIVVVAGLL-SKKR--EEWENVAE----NIKSFVTKDPN-LRVLGLSYNYLPNELKACLLYFGIFPEDSEISVKRLVRLWIAEGFLK----EG-EEEAKNRLQDLVDRCLVLV-SQA-DGRVKTCRIHDLVHELCLREAQSQNFLFIRVY--RW
>XP_019068848.2
----PMRSDKSED-DIVGIDDDLEIIVKRLI-GPPSDL-IVTITGMGGIGKTTLARKAYDHLQIRYHFDILAWVTITQEFRNRNVLLEALRCILK---DDN--ELADLVQKKLKGRRYLVVVDDIW--TKNVWDSIRGIFPK-NGSRILLTTRETEVAMYASTC---S--PIHLSLENGWRLLCDKVFGQ-KYEHPP-ELDEIGKEIVEKCQGLPLTISVIAGHL-SKAN--EGWKDVAR----NLSEIIASHPN-LGVLGLSYYHLPNRLKPCFLSMSSFPEDFQVDTRRLIQLWIAEGFIR--SRKS-EEVAEHYLEDLISRNLIQA-RKF-SGEIKACGIHDILREFCLIEAEMTNHMHVEK---CR
>XP_019068849.1
----PILSD--SD-QL-GLEDDLKIIIKRLT-GPPSDI-IVTITGMGGIGKTTLAKKAYDHLTIRYHFDVFAWLTISQEFRCRNVLLEALHCILG---DEN--ELADLVQKQLKGRRYLVVVDDIW--SSDVWDSIRGIFPN-NGSRILLTTRENEVAMYANSC---S--PSLLSAENGWKLLCDKVFGP-NNDHPP-ELEEIGKEIVEKCQGLPLTISVIAGHL-SKVR--ESWKDVAR----TLSKIIASHPD-LAVLGLSYHHLPSRLKPCFLSMSSFPEDFRFET---------------------------------------------------------------------------------
>XP_019068866.1
-----PQGPAEEDVEVVGFNKPAEDVKERLCEGS-KDL-VIPIVGMPGLGKTTLSRKVYNDSSLDFYFYHKIWIYVGTSKKPKDILVEIVKEVAQ-DKDED--QLAHIIRDFLERGKHLIVLDDVW--DTQVVDFVKKAFPKPRGDRIMLTTRQQRVAEAVSAR------PENLSKEDSIKLLEQRVFANKR-TCPI-ELQGYRDGIVDKCCGVPLAIVVISGAL---GC--SEWRVVEE----NVGKHLINKDDHLKFVETSYNHLPQEKKAAFLYFGVFPQGFDIPAWNLIRLWVAEGLIK----KD-EKVAETYLSDFASRNLVMV-MQS-NGQIKTCRLHDMLHEFCIIEAARISLFQQVSI--RR
>XP_019068867.1
-----PQGPAEEDVEVVGFNKPAEDVKERLCEGS-KDL-VIPIVGMPGLGKTTLSRKVYNDSSLDFYFYHKIWIYVGTSKKPKDILVEIVKEVAQ-DKDED--QLAHIIRDFLERGKHLIVLDDVW--DTQVVDFVKKAFPKPRGDRIMLTTRQQRVAEAVSAR------PENLSKEDSIKLLEQRVFANKR-TCPI-ELQGYRDGIVDKCCGVPLAIVVISGAL---GC--SEWRVVEE----NVGKHLINKDDHLKFVETSYNHLPQEKKAAFLYFGVFPQGFDIPAWNLIRLWVAEGLIK----KD-EKVAETYLSDFASRNLVMV-MQS-NGQIKTCRLHDMLHEFCIIEAARISLFQQVSI--RR
>XP_019068911.1
-EPLDAKSSSIVLVEVVGHEEEEAWIIGQLD-EHESEL-VISIVGMPGVGKTTLANKVYNNTLVASHFHVRAKCTVSQKY--------------------------------------------------------------------------------------------------------------------------------------------------------------------NLDSFISTNIS---VMQLSYDHLPCHLKPLLLYFATTQKSQRTPVSTLMQLWMAEGFVD-----S-EEVTQSYLDALISSNLIMV-DHSITSTIKVCYMHDVVHDFVSVKAENEKFFKLIDLH-HR
>XP_019069317.1
----SINTPRITDEEVVGFEDVMEKLREQLI-RGTKQL-VISVVGMPGLGKTTVANKLYSDELVVSRFDIRAKCCVSQAYSRRSVLLSILRD-AI-KLPTD--VLADQLRKTLLWKRYLILVDDIW--EASVWDDLRCCFHN-NGSRIILTTQHADVAENAKSV---S-DPRILNDDESWKLLKQKVFGE-E-SCFM-LLSNVGQEIANKCRGLPLSIVLVAGML-TKEK--KCWKQVAK----NLCT--NVLSN-SKIIEQSYQNLPYHLKPCFLYFGVFLEDKEINISILTWLWISEGFIK--DDKS-EDIAEGYLENLIGRNLVMV-AKS-GGKVKTCRIHDLLLYFCKEIAREKNLLLWMQ---RR
>XP_019069333.1
-GLTVGNTPPVEIDQIVGFEEETEWIIRKLT-SGPTEV-VISIVGMPGLGKTTLAYRVFNNKSVVDHFDVRAWCTVDQEHNDKKLLQKIFNQVVG-TLNEDDEDIADKLRKELFGKRYLIFLDDLW--DIETWNELTRPFPQ-RRSRIILTSRKREVALQGKHH---S-DPRLLTPEESWDLLVKRVFGE-ER-CPD-ELLVVGEEIARKCAGLPLLLDLIGGVI-AREK--ALWLEVLN----NLNSLILKDEE-MKVIQLSYDHLPNHLKPCLLYLASYPKDNYIKISELKHLWSSEGLVE----KS-DELLEVYVDELISSSLVVVFRN------PIFRIHDLVHDFCLIKSRNEHLFDVIDMP-RA
>XP_019069347.2
-SIITANTPPVERGKIVGFEEETEWIIRKLT-SGPAEI-VISIVGMPGLGKTTLAYRVYNDKSIVDHFDVCAWCTVDQEHNEKKLLQKIFNQVIG-RFNEKDDEVADKLRKQLFGKRYLIVLDDIW--DTAIFDELTRPFPQ-KGSRVILTSRKKEVALHGKCH---S-NPRLLRSDESWELLEKSVFGE-ER-CPD-ELKYVGEKIAQKCDGLPLVLDLIGGVI-SREK--TLWLEVLN----NLSSFIFKDEE-VKIIQLSYDHLSDHVKPCLVYLASYPKDEDIRISELKDLWIFQGLVQ----KS-EEVVDV----LISSSLVIPFDN------SICKIHDLVHDFCYIKSRKEKLLHFIDMP-RG
>XP_019069358.2
-GIIVANAPPVERGKIVGFEEETEWIIRKLT-SGPDEI-VISIVGMPGLGKTTLAYRVYNDKSIVDHFNVCAWCTVDQERNEKKLLQKIFNQVIG-RFNEDDDDVADKLRRKLFGKRYLIVLDDMW--DTDILDDLMRPFPH-EGSRVILTSRKKEIALHGKCH---S-DPRLLRSEESWELFNKRVFGE-EG-CPD-ELKDVGEKIALKCGGLPLVVDLIGGVI-SKEK--ALWAEVLN----DLSSSIFKDEE-VKVIQLSYEHLSHDVKPCLLCLATYPKDEDISMSELKDLWIFQGL------KS-EEVVD----ELISSSLVIPFDD------SIFKIHDLVHDFCYIKSRKEKLLHFIDMP-RG
>XP_019069402.1
-SIIVANAPPVERGKIVGYEEETEWIIRKLT-SGPAEL-VISIVGMPGLGKTTLAYRVYNHKSIVDHYDVCAWCTVDQERNEKKLLQKIFNQVKG-RSSEDDDDVADKLRKRLCGQRYLIVLDDMW--DTATLDELMRPFPH-KGSRVILTSRKKEIALHGKCH---S-DPRLLRSEESWELLEKRVFGE-EG-CPD-ELKDVGKKIARRCGGLPLLVDLIGGVI-SREK--ALWAEVLN----DLSSSIFKDEE-VKVIQLSYDHLSDHVKPCFVYLASFPKDEDISMSELKDLWISQGL------KS-EEVVD----ELISSSLVIPFDD------SIFKIHDLVHDFCDIKCRKEKLLHFIDMT-RG
>XP_019069404.2
---IVANAPPVERGKIVGFEEETEWIIRKLT-SGPAEI-VISIVGMPGIGKTTLAYRVYNHKAIVDHFDVCAWCTVDQERNEKKLLQKIFNQVIG-RFSEKDDGVADKLWKQLCGKRYLIVMDDMW--DTETLDELMRPLPH-KGSRVILTSRKKEVALHGKCH---S-DPRLLRSEESRELLKKRVFGE-EG-CPD-ELMDVGKRIAKKCGGLPLVLDLIGGVL-SREK--TLWLEVLH----SLSSSIFKDEE-VKAIQLSYYHLSDDVKPCLVCLATYPKDEDIRMSELEDLLIFQGL------KS-EEVVD----ELISCSLVIPFDD------SIIKIHDLVHDFCDIKCRKEKLFHFIDMP-RG
>XP_019069438.1
-SCLSISYPVVENEEMVLFQDVMEKIKKQLL-GGSSQL-VISIVGMPGLGKTTLAEQIYNDQIVAGYFDVHGKCHVTQTYSWRELLVTLLNDM-P-KKADD--QLAKELRQFLLTKRFLILIDDVW--DTKAWDYLHMCFQK-NGSRIILTTRLSEVAQYAKCE---S-NPPLLRDDESWKLLQKKVFRR-G-SCPP-ELGDVGFRIAKSCGGLPLFIVLVAGVL-KENE--DLWKEVEE----SLDA----IDSLMSIIGFSYMNLPHHLKPCFLYFGGFLRGKSIHVSKLTRLWLAEGFVL----KR-EDVAEDFLKNLISRNLVMD-ME--NGKMKTCRVHDLLHKFCLEKAKQENFLLWIE---YR
>XP_019069506.1
-GIIVANAPSVESGKIVGFEEETKWIIRKLT-SGPAEI-VISIVGMPGLGKTTLAYRVYNDKSIVDHFDVCAWCTVDQECNEKKLLQKIFNQVIG-KFSEDDEDVADKLRRKLCGQRYLIVLDDMW--DTATWDELTRPFPQ-KGSRVILTSRKKEVALHGKCY---S-DPRLLKPKESWELLEKRVFGE-EG-CPD-ELKDVGEKIARKCDGLPLVLDLIGGVI-SREK--ALWLEVLN----NLSSFIFKDEE-AKVIQLSYDHLSDHVKPCLVYLASYPKDKDIMISELKDLWIAQGLVQ----KS-EEVVEIYVDELISSSLVIPFFK------FIFKIHDLVHDFCYIKSRKEKLFDFINMP-RG
>XP_019069562.1
-SCLVSSHPVLKNEEMEGFHEAMDKIKRQLL-RRSSQL-IISIVGMPGIGKTFLAEKIYNNLIVTPHFDVHAKCRVTQLYSWKELLLTILNDLDP-GKEDG--ELATELRQVLLTKRFLILVDDVW--DKTVWDHLYMCFRK-NGSRIILTTRLSDIANYAKCK---S-EPRLFRDDESWTLLQEEVFQG-E-SCPT-ELVDVGFRIAKSCGGLPLSIVLVGGVL-KEEK--DLWKEVEE----SLGS----IGSLMSLIGFSYKNLPHHLKPCFLYFGGFFKGKDIHVSKLTRLWQAEGFVQ----K--TDTAHDFLEDLISRNLVMV-MK--NDKVKSCRIHDLLHNFCLEKSKQENFLNQMD---YR
>XP_019069678.1
-GLIVVNSPPVESDKIVGFEEETKWILRKLT-SGPTDL-VISITGMPGSGKTTLAYKVYNDKSVSSHFDLHAWCTVDQGCDEKKLLNKIFKQVSD-KLSED-IDVADKLRKQLYGKRYLIVLDDVW--DTTTWDELTRPFPK-KGSRIILTTREKEVALHGKLN---T-DPRLLRSEESWELLQKRAFGN-ES-CPN-ELLDVGKEIAENCKGLPLVADLIAGVI-AGEK--SVWLEVLN----NSHSFILKNEV-MKVIEISYDHLSDHLKPCLLYFASWPKDTIMTIYELNGFLGGEGFVG----KS-EEVVKIYMDDLISSSLVICFEY------PTYQLHDLVHDYCLIKARKENLFDRIDLP-RQ
>XP_019069769.1
-----------DDDEVVGFEKDAEIIMKKLI-RGTKER-LISIYGMPGLGKTTLARKVYNNPSIVNYFEVKAWCAVSQAYNRSTLLVEIFKQATN-IKEDD--DVADMLRKVLIGKRYLIVLDDIW--EVEAWEDLGICFPE-CGSRVMVTTRIEQVAKHLQHH---SH-PSFLSSKKSWELLEKKVF-RGE-SCPP-DLLEAGLQVALHCKGLPLVVVLIAGMI-AKDR--SLWLEVAN----DLSS-LA--LG-MKVIQSSYDHLENHLKPCLLYMALFPEDHKITVDDLLKLWMAEEFVL----ET-EEASRVCLSDLLNRSLIMV-SGF-YDNVQYCSLHDVVREFCLRKLTEDKYMQLT----SR
>XP_019071116.1
----SRHMPLMNDEDIVGFGIVAEKMIHSLT-RGTNEL-VIPIVGMGGQGKTTCARLLYNNEIIVSHFDVRAWCIISQTYNRKELLQDIFSQVTG-VDEVG--ELADMLRKSLLGKWYFIVLDDMW--D--------------------VTTRLEKVGEYVKHH---TN-PPFLTLKESWELLQKKVF-QNK-SCLS-ELYDVSLEVAKRCKGLPLVVILVAGII-KKKM--SWWHEVKD----AIYSYLG-ESE-RGTVHLSYDNLPDYLKPCLLYMGMFPEDHNISASNLINLWIAEGFVQ----ES-EEAAEGYLMDLISSNVIMV-SKY-NGKVKYSQVHDIVLHFCLERSREEKFM-LA----SR
>XP_019071638.1
---------TVESATVLDLDNDLMTVKSRLI-GPPSKL-VVSIVGMGGIGKTTLARKVYDDIYMEHHFYVRAWITVSQMHQHREMLLGILRCFSL-LKSTE--QLAEQVYRSLKGRRYLIAMDDVW--DTTAWDVVKRSFPK-NGSRVILTSRLANVGIYASSG---S-PPRCLSVDRSLKLFNLKVFGR-E-NCPL-ELEKATKQIVGKCQGLPLAIVVVAGFC-SKSK--NCWEDVAH----KIGLIVSRET--MDLLALSYKHLPHHLKPCFLYMGAFPKDYEISVSRLIKLWIAAEFLE----YT-EEVAEGYLKDLIDRSLIMV-KKS-SGKVKTCEVHDLLHDLIIREAWKERSIYFT-VLSHR
>XP_019071639.1
---------TVESATVLDLDNDLMTVKSRLI-GPPSKL-VVSIVGMGGIGKTTLARKVYDDIYMEHHFYVRAWITVSQMHQHREMLLGILRCFSL-LKSTE--QLAEQVYRSLKGRRYLIAMDDVW--DTTAWDVVKRSFPK-NGSRVILTSRLANVGIYASSG---S-PPRCLSVDRSLKLFNLKVFGR-E-NCPL-ELEKATKQIVGKCQGLPLAIVVVAGFC-SKSK--NCWEDVAH----KIGLIVSRET--MDLLALSYKHLPHHLKPCFLYMGAFPKDYEISVSRLIKLWIAAEFLE----YT-EEVAEGYLKDLIDRSLIMV-KKS-SGKVKTCEVHDLLHDLIIREAWKERSIYFT-VLSHR
>XP_019071640.1
---------TVESATVLDLDNDLMTVKSRLI-GPPSKL-VVSIVGMGGIGKTTLARKVYDDIYMEHHFYVRAWITVSQMHQHREMLLGILRCFSL-LKSTE--QLAEQVYRSLKGRRYLIAMDDVW--DTTAWDVVKRSFPK-NGSRVILTSRLANVGIYASSG---S-PPRCLSVDRSLKLFNLKVFGR-E-NCPL-ELEKATKQIVGKCQGLPLAIVVVAGFC-SKSK--NCWEDVAH----KIGLIVSRET--MDLLALSYKHLPHHLKPCFLYMGAFPKDYEISVSRLIKLWIAAEFLE----YT-EEVAEGYLKDLIDRSLIMV-KKS-SGKVKTCEVHDLLHDLIIREAWKERSIYFT-VLSHR
>XP_025883958.1
-PFSPDQKSTIVENTVVGMKDDFNIILDRLT-AQTDEL-VIPILGMGGIGKTTLARKVYDDSCIRSRFDKLAWVTISQEYNERQMLLEVVSSITT-EMSND--ELMEIVYRGLKGRRFLIVIDDIW--STEAWNQMQRIFPD-NKSRILLTTRLKYVADYVNCP---DFPPSFLSLEDSWNLFTEKLFKK-D-QCPP-LLVEIGKHIVQQCQGLPLSIVVVAGLL-GKDL--DNWKNVEE----NLSSTVS-----QSILSLSYNYLPQYLKACFLYVGGFPEDREINVSQLIRLWIAEQFVK----RN-EVVAEEYVQELIDRSLILM-DST-NGRMKTFKIHDLLRQLCLSETHTENVVHIMAI--RR
>XP_025883959.1
-PFSPDQKSTIVENTVVGMKDDFNIILDRLT-AQTDEL-VIPILGMGGIGKTTLARKVYDDSCIRSRFDKLAWVTISQEYNERQMLLEVVSSITT-EMSND--ELMEIVYRGLKGRRFLIVIDDIW--STEAWNQMQRIFPD-NKSRILLTTRLKYVADYVNCP---DFPPSFLSLEDSWNLFTEKLFKK-D-QCPP-LLVEIGKHIVQQCQGLPLSIVVVAGLL-GKDL--DNWKNVEE----NLSSTVS-----QSILSLSYNYLPQYLKACFLYVGGFPEDREINVSQLIRLWIAEQFVK----RN-EVVAEEYVQELIDRSLILM-DST-NGRMKTFKIHDLLRQLCLSETHTENVVHIMAI--RR
>XP_025883969.1
----KDH-------VVVGLYDDFLRIADKLT-GYPDKL-VVVIFGMGGIGKTTLAKRIYHDKLIEEHFYVRAWITVSERYKVRNMLLDLLVCTSK-EMENE--ELGERLYKSLKGQRYLIVMDDVW--YTEAWDDVRRYFPN-NGSRVMVTSRIMKVARYINPL---N-PPRFLTVEESWKLLQKKIFGL-D-DCDD-EMERIGMEISKKCKGLPLAIVMVAGIL-SKSA--SKWSDIAE----NIHSSFVTEES-LDILALSYNHLSRHLKACFLYMGAFPEDVEVPVWRLIRLWIAEGFIK--SPKT-EFVGQEYLQELIDRSLIIV-SKY-DNRVKTCSIHDILRNFCQEEAKQEKLLHVVG---RR
>XP_025884346.1
----TSSSEMLPNNNMVGRDKEKERMLEELRGGSKDEL-VIPIVGMGGIGKTTLAKQVFNHPSIQSRFDVRAWATICKEYNVKEILLSLLQSINI-SRDEA--ELADLLQKKLKCRRYLIVIDDIW--CYKAWDDTRQCFPN-NGSRILLTTRHTEVAIYASSSNL-H---NLMNADESWNLLKSKAFAN-E-SFTP-ELETIGEKIASKCQGLPLTIVVVAGLL-SKKR--EEWENVAE----NIKSFVTKDPN-LRVLGLSYNYLPNELKACLLYFGIFPEDSEISVKRLVRLWIAEGFLK----EG-EEEAKNRLQDLVDRCLVLV-SQA-DGRVKTCRIHDLVHELCLREAQSQNFLFIRVY--RW
>XP_025884479.1
---TLGSTSSLEHENVVGHENEFEMMQDQLTRGA-SDL-VVSIVGMGGIGKTTLANKIYTDPFVMSCFDKRAKVTISQDYCVRNVLLRLLSSISG-EQDDG--QLADQLQKLLKGPRYLVVIDDIW--TTGAWDDIKLCFPN-CRSRILMTTRNMEVAEYASSG---S-PPRLMNFDESWSLLYEKVFAR--GFFPH-EFEQLGKQIASKCKGLPLMIVVIAGLL-SKNR-LDRWRSVAE----NVSSVMNTDLD-MRVLALSYYHLPHHLRACFLYFALFPEDKLIFVNELVKLWAAEGFLK--DEKS-EQVAKQSLKDLVDRSLVFI-QRSFDGKIKACGMHDVIRELCLREARKINFVNVIAK--VR
>XP_025884563.1
----STSSPDVQQ-KPVGFQEDLEKIIDRLR-GGPSEL-IICIVGMAGIGKTTLAKRAYNDISVVNRFDVRAWVTVSQEYRERDILFDLFYSVVP-KQNAD--QLADRVRKSLICKRFLIVVDDMW--STDAWDNLSRLFPD-NGSRIILTSRLIDLATYVNPD---R-QPDFLDNDEGWELLRRKIFGK-R-GCPF-ELEEIGRSIAEKCQGLPLAIVVVAGHL-SKSK--DCWNNVAE----SVDSVVNREPG-LDILALSYSHLPQHLKACFLYMGAFPEDFEIHVWKLIRLWVAEGFLN----TT-EEIAEECLEDLIDRSLVLA-V-S-NGKLKTCKLHDIMRDFCLEEAKRQNFLHFLGI--RR
>XP_025886222.1
-GPLDAKSSPIKLVEVVGHEEDEARIIGQLD-EHESEL-VISIVGMPGVGKTTLANKVYNNTLVASHFKIRAKCTVSQNFNKSKVLREILQQVTA-KESED--DLAGKLRVALLDKRYLIVLDDVW--DIATGEMLIACFPE-RGNRVILTSRSSEVGLKVKCH---S-DTQLLTPEKSWDLFVKKVFED-EGSCPA-ELSDIGHQIVEKCKGLPLSIVLIAGVI-VRKK--DLWLQIEH----NLDSFISSNNN-MKVMQLSYDHLPYHLKPLLLYFARSQKSKRTPVSTLMQLWMAEGLVD-----S-VETTQSYLNALISSSLIMV-DHSLTSAIRACYVHDVVHDFCSVKAKKEKFFKLINLH-RR
>XP_025886337.1
----MTSASHATDGELVGFTDVCKTIRDQLV-GGSQEL-VVSIVGMAGSGKTTLARSFINDDIVVSHFDFFAECRVSQEYTREDLLFSILSS----KRGAD--ILADRLRKTLLPKRYLLIIDDVW--AVQAWDDLRLCFPK-KGSRIILTTRLKEVATYAKCV---T-EPRSMKDSESWLLLQKKVFGE-EM-CPE-ELKEVGQNIAFKCNGLPLSIVLVAGLL-AKDK--RCWTRMEL----SFGE----QDG-AKLVKLSYEDLPNKLKSCFLYFGAFLEDREISVSKLTSLWIAEEFIK--NEKC-EDTAEDYLSDLIGRNLIMV-SKS-TGKIKACRVHDLMLDFCKEKAKEDNFLLWLRMH-RR
>XP_025886344.1
-GPLDAKSSPTQSVEVVGHEKEEAWIIDQLD-EHESEL-VISIVGMPGLGKTTLANKVYKNTLVASHFHVRAWCTVSQXYNKSKVLREILKQVTG-KESED--DLAEKLRRALLDKRYLIVLDDVW--DIETGEMLIACFPK-RGNRIILTSRSSKVGLQVKCH---S-DPQLLTPEKSWDLFVKKVFGD-KGSCPA-ELSKVGHQIVEKCKGLPLAIVLIAGVI-VRKK--DFWLKILH----NLDSFISTNIN---VMQLSYDHLPCHLKPLLLYFATTQKSQRTPVSTLMQLWMAEGFVD-----S-EEVTQSYLDALISSSLIMV-DHSITPLIKVCYVHDVVHDFCSEKAKKEKLLKLIDLH-HR
>XP_025886396.1
----ALLSDKLED-DIVGIDDDLEIIIKRLI-GPPSDL-IVTISGMGGIGKTTLARKAYHHLTIRYHFDILAWVTISQEFQCRNVLLEALHCISK-KMDDN--ELADLVQKNLKGPRYLVVVDDIW--TENVWDSVRGIFPN-NGSRILLTTRENEVAMYANTC---S--PSLLSGENGWKLVCDKVFGP-KHDHPP-ELEEIGKEIVEKCQGLPLTISVIAGHL-CKAR--EGWKDVAR----TLSEIIASHPD-LAVLGLSYHHLPNHLKPCFLSMSSFPEDFQVETRILIQLWIAEGFIR--G-KS-EEVAIDYLEDLISRNLIQA-REF-NGDIKACGIHDLLREFCLTEAEMTKHMHVEM---RR
>XP_025886812.1
-SCLSISYPVVENEEMVLFQDVMEKIKKQLL-GGSSQL-VISIVGMPGLGKTTLAEQIYNDQIVAGYFDVHGKCHVTQTYSWRELLVTLLNDM-P-KKADD--QLAKELRQFLLTKRFLILIDDVW--DTKAWDYLHMCFQK-NGSRIILTTRLSEVAQYAKCE---S-NPPLLRDDESWKLLQKKVFRR-G-SCPP-ELGDVGFRIAKSCGGLPLFIVLVAGVL-KENE--DLWKEVEE----SLDA----IDSLMSIIGFSYMNLPHHLKPCFLYFGGFLRGKSIHVSKLTRLWLAEGFVL----KR-EDVAEDFLKNLISRNLVMD-ME--NGKMKTCRVHDLLHKFCLEKAKQENFLLWIE---YR
>XP_025886865.1
----LAQMTSMSE-EMVGFQDVMYTLRGKLI-RGSSKL-VISIVGMPGLGKTTIANKLFFDQLVVSHFDVRAQCCVSQVYTRKDLLLTILHS-VK-KLPED--VLADKLRKLLMVQRYLILIDDVW--ETVAWDDLKPSFYN-NGSRIILTTRLGDVANDAKFF---S-DPRLFTQEESWMLLKTKVFNT-K-SCPL-VLEDVGQRIAKRCGGLPLSVVLVAGIL-ETEK--NCWEQVAI----NLGS--HIQAK-SEIINLSYQALPFHLKPCFLYFGVFLEDEEIRVSKLTWLWIAEGLVR--KEKP-EDIAEDHLKNLIGRNLVMV-SKS-DGKSKSCRIHDLLLDFCKKKAKVENFLQCIH---RR
>XP_025886867.1
----LASKQRINE-EIVGFEDVKDELIGKLK-GGPSGL-VISIVGMAGLGKTTLANKLYSDESVVSYFDIHAHCCVSQQYTRKDLLLAILHDIIT-RETEN--ELADKLRKLLMRKRYLLLIDDVW--ETSAWDDLKLCFPN-NGSRIILTTRHYEVASHAKHD---S-DPRSLNNDESWMLLNKKVFNN-E-SCPL-IPRDIGQEIVRKCGGLPLSIILVAGIL-TRKK--HCWEQVAT----NLGP--NIQDQ-METLDLSYQHLPPYLKPCFLYLGLFPEDREIQVSKLTWLWIAEGFIK--AGKT-EEIAENHLENLVGRNLVMV-KKF-DGRIKACRIHDLVHEFCRKKAKLENIIQRIC---RR
>XP_025886878.1
-SCLTYSYPAVENEEMESFQEAMDQMKMQLL-GGSRQL-VVSLVGMPGIGKTTLAEKIYNDPVITFHFDVRAQCRTTQVYSWRDLLLAILNGLEP-EKEDG--ELADELRRFLLTKRFLILIDDVW--DDKVWDNIHMCFKR-NGSRIILTTRLSSVANYAKCE---S-EPRLFRDDESWTLLQQELFQG-K-SCPP-EIVDVGFRIAKICGGLPLFIVLVAGVL-REKI--ELWKEIEE----SLCL----IDSLMSIIGFSYRNLPQQLKPCFLYFGGLLKGKDIHVSKLTRLWVAEGFVQ----NG-EDAAXCLLEDLISRNLVMG-VE--NGKLKTCRVHDLLHKFCLEKSKQENFLLHID---YR
>XP_025887010.1
-GIIVANAPPVERGKIVGFEEETEWIIRKLT-SGPDEI-VISIVGMPGLGKTTLAYRVYNDKSIVDHFNVCAWCTVDQERNEKKLLQKIFNQVIG-RFNEDDDDVADKLRRKLFGKRYLIVLDDMW--DTDILDDLMRPFPH-EGSRVILTSRKKEIALHGKCH---S-DPRLLRSEESWELFNKRVFGE-EG-CPD-ELKDVGEKIALKCGGLPLVVDLIGGVI-SKEK--ALWAEVLN----DLSSSIFKDEE-VKVIQLSYEHLSHDVKPCLLCLATYPKDEDISMSELKDLWIFQGL------KS-EEVVD----ELISSSLVIPFDD------SIFKIHDLVHDFCYIKSRKEKLLHFIDMP-RG
>XP_025887048.1
-SIIVANAPPVERGKIVGYEEETEWIIRKLT-SGPAEL-VISIVGMPGIGKTTLAYRLYNHKSIVDHYDVCAWCTVDQERNEKKLLQKIFNQVKG-RSSENDDDVADKLRRRLCGQRYLIVLDDMW--DTATLDELMRPFPH-KGSRVILTSRKKEVALHGKCH---T-DPRLLRSEESWELSEKKVFGE-GR-CPD-ELEDVEKRIARKCDGLPLVVDLIGGVI-SREK--ALWAEVLN----DLSSSIFKDEE-LKVIQLSYDHLSDHVKPCLVYLATYPKDKDIRMSELKDLWISQGL------RS-EEVVD----ELISSSLVIPFDD------SIFKIHDLVHDFCYIKSRKEKLFHFIDMP-RG
>XP_025887356.1
-----------DDDEVVGFEKDAEIIMKKLI-RGTKER-LISIYGMPGLGKTTLARKVYNNPSIVNYFEVKAWCAVSQAYNRSTLLVEIFKQATN-IKEDD--DVADMLRKVLIGKRYLIVLDDIW--EVEAWEDLGICFPE-CGSRVMVTTRIEQVAKHLQHH---SH-PSFLSSKKSWELLEKKVF-RGE-SCPP-DLLEAGLQVALHCKGLPLVVVLIAGMI-AKDR--SLWLEVAN----DLSS-LA--LG-MKVIQSSYDHLENHLKPCLLYMALFPEDHKITVDDLLKLWMAEEFVL----ET-EEASRVCLSDLLNRSLIMV-SGF-YDNVQYCSLHDVVREFCLRKLTEDKYMQLT----SR
>XP_025888775.1
----FKHLPPITDEEIVGFGIDKEKIIQCLI-RGTNDL-VVPIVGMGGQGKTTIARKVYNSDNIVSHFDVRAWCIVSQTYNRRKLLQEILSQVTG-GYEDD--ILADELRKSLMGKRYLIVLDDMW--DCMAWDDLRLSFPG-NRSRIVVTTRLEKVGEQVKFH---TD-PPFLTKEESCKLLQKKVF-QKE-DCPP-ELQDVSQVVAEKCKGLPLVIVLVAGII-KTKL--SWWNEVKD----SLFDYLDCHSE-RATMQLSFDNLADCLKPCLLYMGMFPEDASINVSALLSLWLAEDFVQ----KS----AEDYLMNLISSNVVMV-SKY-NGKIKYCEVHDVVLHFCLEKSREENFM-LV----SR
>KAA8519401.1
-----TSAPNVEEETLVGFDDEVDTIKDRLI-GVSDQL-VISIVGMAGLGKTTLAKKVYDDPLVVYHFYIRGWTYVSQVFQKRDLLLGILTSFVQ-GMSDA--ELGERLYKCLKERRYLVVMDDIW--LIEAWNDIKKHFPN-NGNRILFTSRMIDVAFQAKPD---S-PPHFLTDDESWNLLQKKVFQK-K-SCPT-ELVEIGKQIAKKCQGLPLAILVVAGLL-AKEQ--NWWKKVAE----SVSSYIL-ND-PMDTLALSYNHLPPHLKSCFLFMGAFPE--EIPVQKLIWLWIAEGFIC--GQKS-EDVAEEYLMDLIDR----------------------------------------------
>KAA8529776.1
---------IVNEEIVVGFDEEAMKIIEQLT-GEQKQL-VISIVGMGGLGKTTLARK-----------------------------------------------------------------------------------------------------------------------DESWDLLQQ-------------------KSISFVCQTFKLLRVLV-------------------------------------------------ITVHFLDF--FP--------------------K--EQRY-EIFACDF-----------------------------------------------------
>KAA8529800.1
---------AIGEEAVVGIEDEAYEIKSWLM-EERKKL-AVSIVGMPGLGKTTLARKFYNDD-------------------------SVLTS----DLTDK--DLSEELYKCLKGKSNCI--------------------------------RSSN----------------------------------------------------------PFGAI---------------------------------------------------FQPAPL-----------------------------------DSAADAVPAVI--------------------------------ATAAGFI-------RR
>KAA8529801.1
---------TIGEEAVVGVEDEAYEIKSWLM-AERKKL-AVSIVGIPGLGKTTLARKLYYDD-------------------------SVLTS----DLTDK--DLSEELYQCLKGKRYLIVLDDIW--DIRVWNDLKGSFLN-KGSRILFTTRTKDGAFHAQLN---S-RPRFLNENESWDLLKEKIFHK-E-SCST-MLMEVGKQIARKCAGLPLAIVVVAGLL-AKEK--EWWERVTE----SVSSHMV-ND-RMDTLALSYHHLRNHLQPCFLYFGAFPEDYEIPVWKLIWLWVAEGFIK--GEES-EDVAVDSLNDLIERSLIIV-ANS-DGGVKSCRIHDMLHDLCLRKAEEEGFLQRI-S--RR
>KAA8529803.1
---------AIGEEAVVGVEDEAYEIKSWLM-AERKKL-AVSIVGMPGLGKTTLARKLYYDD-------------------------SVLTS----DLTDK--DLSEELYQCLKGKRYLIVLDDIW--DIRVWNDLKGSFPN-KGSRILFTTRTKDGAFHAQLN---S-RPRFLNENESWDLLKEKVFHK-E-SCST-MLMEVGKQIARKCAGLPLAIVVVAGLL-AKEK--EWWERVAE----SVSSHMV-ND-RMDTLALSYHHLPDHLQPCFLYFGAFPEDYEIPVWKLIWLWVAEGFIK--GEES-EDVAADCLNDLIERSLIIV-ANS-DGGVKSCRIHDMLHDLCLRKAEEEGFLQRI-S--RR
>KAA8529807.1
------RAPVVEEENVVGFHKETKMLVDQLI-GEQKEL-VISVVGMGGLGKTTLARKVYTDPDVDFNFRSRAWIFVSQEYNRKEVFLGILSQVSQ-KMSAD--SLAQVIRTRLESGRYLIVLDDVW--TNDAWDALKNAFPK-NGSRIVLTSRETEVAKHANPDK--D-AIRFLTEDESWELLQLKVFRK-G-SCPS-DRESLGKKIVKQCGGLPLAVVVVAGLL-LKVN--DWWNKVAE----SVRPYVA-RD-PREVLALSYKHLPYHLKACFLYFGVFPEDFQIPVWKLIRLWVAEGLIM--GEEN-EEIAEEHLEDLVDRNLVLV-EKS-NGRIKACRIHDMLRDLCLKEAAEEKFFEEITP--RR
>KAA8529811.1
------NIPIVDKESVVGFDDEALKIIEQLT-GEKKRL-VISIIGMAGLGKTTLARKVYNDPFIVYHFHVRGWTYVSQVYHQRDILLAIISSLIQ-KMSIE--TLCEMMKKQLTGKKYLIVLDDIW--DIGAWNDLRRSFPN-NGSRIMFTSRYKDVALHVKPH---C-PPRFLTEDESWDLFVQKVFRK-E-RCPL-ELMEIGKKIAKKCQGLPLAILVVAGLL-AKEK--DWWKQVAQ----SVSSYIV-SD-PMDALALSYNHLPHHLKACFLYFGAFPEDYDIPVWKLIYLWVAEGFIQ--EQKS-EELAEDYLMDLIDRSLVLV-SKS-DGGIKTCHIHDLLRDLCLRKAEEENFLQEISA--RR
>KAA8529814.1
------RAPVVEKDNVVGFDEEAKMVKDRLT-KGPEQL-VVSVVGMGGLGKTTLARKIYTDPSIEYHFYIRAWTYVSQEYNRREVFLNILSSLTE-KMSDE--RLGEELCKHLKSGKYLIVIDDVW--TTMAWDDLKMAFPN-NGSRILLTSRHTDVALHANHN---S-PPRFLTDDESWELLHIKVFHR-A-DCPS-ELEELGKQIAKKCSGLPLAVVVVAGLL-SKYK--DWWKKVAE----SVSSYVA-RD-PMDILALSYKHLPHHLKVCFIYFGLFPEDFEIPVWKLLRLWVAEGFIQ--GQEC-EDIAEEYLEDLVDRNLILV-AKS-NGRIKTCRIHDMLRDLCLREAAEEKFLQEITP--RR
>KAA8529819.1
---------KADEEIVVGFDNEIMMIKEQLT-GGKKQQ-VVSIIGMAGLGKTTLPRKVYDDPFIEYHFYIRAWSYVSQDYRKRDLLLGILSYVIE-EMSDE--ELSLKLKKGLMGRRYLIVMDDIW--SVDASDCLKRSFPN-NGSRIMFTSQLKDVALHAKPD---S-HLRFLTEDESWFLFQQKAFGK-E-TCPL-WLMGIGMEITKKCLGLPLAIVVTARSS-CQRK----FSIVGE----SCKKWI---N-V----------------PCF-----------------------------------------------------------------------------------------------
>KAA8529825.1
------RAPIVEEENVVGFDKEVGILLDLLT-SGSEEL-VISVVGMGGLGKTTLVRKVFTDPRIEYEFNNRAWNYVSQEYNRREVFLGILNCVTQ-KMSDD--KLAECVRAQLQGQRYMIVLDDVW--TKNAWDDLKIAFPN-NRSRILLTSRNRDVAVHANPD---C-EPRFLTDDESWELLQKKVFRK-G-SCPS-ELEMLGKQIARRCFGLPLAIVVIAGVL-LNDK--DWWERVAE----S------------------------------------------------------------GDIS-EDRAEENLEDLVDRNLILV-ATS-NGRIKTCRIHDMLHDLCLREAAEENFFQRITS--RR
>KAA8529826.1
-----AIPPSVEEETVVGFDQEIGEIKERLT-GSEQKR-VISIVGMAGSGKTTLARKVYNDRFIIYHFSILAWTYVSQSYRKRDLLLGILKSVVE-SMSDE--KLGDELYRGLKGRRYLVVIDDIW--HIEVWNDLKRYFPN-NGGRIMFTTRIKEVALHAQPN---C-PPRFLSEDESWNLLQCKVFLK-E-SCPP-ALVEIGKQIVEKCWGLPLAIVVVAGLL-AKEK--NWWNQVAE----SVSSYVV-SD-SMYTLALSYNHLPRHLKSCFLYLGAFPEDCEISVRKLTWLWIAEGFIE--GEKN-EDVAEEYLMELIDRSLVLV-AKS-TGGIRACRVHDLLHDLCLRKAKEENFLQQISP--RL
>KAA8529827.1
-----AIPPSVEEETVVGFDQEIGEIKERLT-GSEQKR-VISIVGMAGSGKTTLARKVYNDRFIIYHFYIRAWTYVSQSYRKRDLLLGILKSVVE-SMSDE--KLGDELYRGLKGRRYLVVIDDIW--HIEVWNDLKRYFPN-NGGRIMFTTRIKEVALHAQPN---C-PPRFLSEDESWNLLQCKVFLK-E-SCPP-ALVEIGKQIVEKCRGLPLAIVVVAGLL-AKEK--NWWNQVAE----SVSSYVF-SD-SMYTLALSYNHLPRHLKSCFLYLGAFPEDCEISVRKLTWLWIAEGFIE--GEKN-EDVAEEYLMELIDRSLVLV-AKS-TGGIRACRVHDLLHDLCLRKAKEENFLQQISP--RR
>KAA8529828.1
------RAPIVEEENVVGFDKEVGILLDLLT-SGSDEL-VISVVGMGGLGKTTLARKVFTDPRIEYEFNNRAWNYVSQEYNRREVFLGILNCVTQ-KMSDD--KLAEYVRAQLQGQRYMIVLDDVW--TKNAWDDLKIAFPN-NRSRILLTSRNRDVAVHANPD---C-EPRFLTDDESWELLQKKVFRK-G-SCPS-ELETLGKQIARRCFGLPLAIVVIAGLL-LNDK--DWWERVAE----SVSSYVS-MN-PMDVLALSYNHLPYHLKACFLYFGVFPEDFEIPVWKLIRLWVAEGFIQ--GEIS-EDRAEENLEDLVDRNLILV-ATS-NGRIKTCRIHDMLHDLCLREAAEENFFQRITS--RR
>KAA8529829.1
-----AIPPTVEEEFVVGFDQEAEEIKDRLT-GSEQQL-VISIVGMAGSGKTTLARKLYNDHFILYHFYIRAWTYVSQAYRKRDLLLGILCSVVE-RMSDE--KLGEELYRRLKGRRYLVVMDDIW--HIDAWNDLKRSFPN-NGSRIMFTTRIKDVALHAQPD---C-PPLFLSEDESWNLLQRKVFLK-E-SCPP-ALVDIGKLIAEKCRGLPLAIVVIAGLL-AKEK--NWWNQVAE----SVSSYIV-SD-TMNTLALSYNHLPLHLKSCFLYFGAFPEDYEISVRKLTWLWIAEGFIQ--GEKD-EDVAEEYLMELIDRSLVLV-AKA-SGGIRACRVHDLLRDLCLRKAQEEIFLQQISP--RR
>KAA8529833.1
---------TVEEETVVGFDEEAMKIMEQLT-GEQKQL-IISIVGMGGLGKTTLTRKVYNDPFIVYHFHIRGWTCVSQVPQKRDILLGILSCVIH-EKSDE--MLCEMLKKCLMGRRYLIVLDDIW--DIGVWNALRRTFPK-NGSRIIFTSRHKDVALLARPD---K-PPHFLTQDESWDLLQQKVFRG-G-SCPS-ELMDIGKEIAINCQGLPLAIVVVAGLL-AKEK--SWWNQVAQ----SVSSYIV-GD-PMETLALSYNHLPHHLKACFLYFGAFPEDYKIPMWKLTSLWVAEGFIR--EQKS-EEVAEDYLMDLIDRSLVIV-SSS-NGGIKTCCIHDVLRDLCLRKAREENFLRQINP--R-
>KAA8529860.1
-------------VEVVGFDMEVKMLVDRLT-GASNEL-VISVVGMGGTGKTTLATKVLNDPSISLVFNPCALIKVSQIYDRKKLFLHILSLVTR-RMSED--MLAKDLQRRLRDRRYLIVLDDVW--SKNAWDELIIAFPK-KRSRIMLTSRITNVAIYANGD---S-PPRFLNDDECWELLRRKVFGI-A-SCPS-EEMELGKEIAEKCHGLPLAVQVISESL-SNNK--GWWKTVAA----NVSGYVA-KQ-PMNILALSYNTLTPHLKLCFIYFAVFPPDSIIPTWKLLRLWAAEGFIQ--EQEC-VDKANEYLDDLVNKNLIIV-AKSINGGIKTCRIHNILRDLCLREAADEMFFRELIP--RR
>KAA8529868.1
------NPNIVEEESVIGMFDDVKMLVHRLT-GGSQHL-VISVVGMGGVGKTTLARKIYTDPSIEYHFYIRAWTYVSQEYNRRRVFLNILSSLTQ-KMSDE--KLGEELCLHLQSRKYLVVVDDVW--TRTAWDDLKMAFPD-NGSRILLTSRNRDVALHANHI---S-PPRFLTDDESWELFRRKVFRG-A-DCPS-ELEELGKQIAKKCSGLPLAVLVVAGLL-SKDK--GWWKRVAD----SVSSYVA-RD-SMDILALSYNHLPHHLKVCFMYFGLFPGDFDIPVWKLLRLWVAEGFIQ--GQGC-EDIAEEYLQDLVDRNLILV-AKT-NGRIKACRTHDLMRELCLIEAAEEEFLQEI------
>KAA8529869.1
-------------VEVVGFDMEVKMLVDRLT-GASNDL-VISVVGMGGTGKTALATKVLNDPSISPVFNPCALIKVSQKYDRKKLFLGILSLVTR-RMSED--MLAKDLQRRLQDRRYLIVLDDVW--SKKAWDELIIAFPK-NRSRIMLTSRITNVAIYANGD---S-PPRFLNDDECWELLRRKVFGS-A-GCPS-EEMELGKKIAEKCHGLPLAVQVISESL-SNDK--GWWKTVAA----NVSRYVA-KE-PMNILALSYNKLTPHLKDCFIYFAVFPPDSIIPTWKLRLLWVAEGFMQ--EQEC-VDKADECLDDLVNANLIIV-AKSINGGIKACRIQNTLRDFCLSVAAGEIFFRELIP--RR
>KAA8529870.1
------NPNIVEEESVIGMFDDVKMLVHRLT-GGSQHL-VISVVGMGGVGKTTLARKIYTDPSIEYHFYIRAWTYVSQEYNRRRVFLNILSSLTQ-KMSDE--KLGEELCLHLQSRKYLVVVDDVW--TRTAWDDLKMAFPD-NGSRILLTSRNRDVALHANHI---S-PPRFLTDDESWELFRRKVFRG-A-DCPS-ELEELGKQIAKKCSGLPLAVLVVAGLL-SKDK--GWWKRVAD----SVSSYVA-RD-SMDILALSYNHLPHHLKVCFMYFGLFPGDFDIPVWKLLRLWVAEGFIQ--GQGC-EDIAEEYLEDLVDRNLILV-AKT-NGRIKACRTHDLMRELCLIEAAEEEFLQEI------
>KAA8529949.1
---------NVEEQTMVGFDHEIQTIKERLV-GASKQL-VISIVGMGGLGKTTLVKKL---------Y----------------------------------------------------VIS------------------------I--------V-------------------------------------------------------G-------------------------------------------MG-----------------------------------------GF---------------------KRTL-----------VKNCTM-------CI------------------
>KAA8532440.1
-----ISAPSVEEETVIGFDQEAEMIKERLL-DNRKQL-VISIVGMPGLGKTTLARKVYNDLLIVYHFYIRGWTYVSHAPVKRDLLLSILNSIVG-TLSDE--KLGEELYKRLSGKRYLIVMDDIW--HIQAWIDLKNYFPN-NGSRIIFTSRITDRALYAKPD---S-SSRFLTEDESWDLLRIKVFGK-E-SYPP-DFVEIGKQIAVKCQGLPLAIVVIAGLL-AKDQ--DWWKQVAE----SHSLKTM-KS--------------------------------------------QCGS--------------------------------------------------------------------
>KAA8532444.1
-----ISAPNAEEETVIGFDKEAEMIKERLL-NNRKQL-VISIVGMPGLGKTTLARKVYNDLLIQHHFYIRGWTYVSQVPRKRDLLLSILRSVVE-TLSYE--KLGEQLYKGLSGRRYLIVIDDIW--HSQIWIDLKKYFPR-NGSRIIFTSRITDMALHEHDK---S-DSKFLTEDESWDLLQQKVFGK-K-SCSP-NLVEIGKQIAVKCGGLPLAIVVVAGLL-VKDG--DWWKQVSE----SVQGIGV-DD--------------------------------------------EGGVS--D----------------------------------------------------------------
>KAA8532448.1
-----ASAPNLEEETVVGFEDQANMITEELV-GGSKQL-VISIHGMGGSGKTTLATKLYNDPYIVYHFYIRGWTYVSQEYRKRDLLLGILSSIVR-TMTDE--ELGGKLYRHLKGKRYFIVMDDLW--HIKAWNYLKIFFPC-NGSRIILTSRQKEVALQAKPD---G-PIRFLTKDESWDLLQQKVFLN-E-TCPP-DLVEIGKEIAKKCQGLPLAIVVVAGLL-AKDK--NWWNQVAE----RVGSFLV-SD-PLDTLALSYNYLPHHLKPCFLYFGAFPEDYEIPVHKLISLWIAEGFIH--GQRR-EDVAGEYLIDLIDRSLVLV-AKS-IGRIKACRVHDLLHDLCLRKAEEENFLEKIDP--HR
>KAA8532451.1
---------IAEQESLVGLDAEASTIMELLI-GEEKQL-VIPIVGMAGLGKTTLVRKVYNDPFIAYHFYIRGWTNVSQVYQKRDLLLSILSSAEI-QMNDK--ELGEVLFRGLKGRKYLIVMDDIW--NIGAWEDLKRSFPN-NGSRIMFTSRQVDVPLHARP--------GFLNEDESWDLLQQKAFRK-E-SCPP-ELMEIGKQIAKKCGGLPLAILVIAGLL-AKDK--YWWRHVEK----S-----------------------------------------------------EGFIR--EHKI-EEVAEDYLMDLIDRSLVVV-SRS-NGGIKTCRIHDLLRDLCLRKSQEENFLQHI----RR
>KAA8532452.1
---------IAEQESLVGLDAEASTIMELLI-GEEKQL-VIPIVGMAGLGKTTLVRKVYNDPFIAYHFYIRGWTNVSQVYQKRDPLLSILSSAEI-QMNDK--ELGEVLFRDL--------------------------FPN-NGSRIMFTSRQVDVPLHATP--------GFLNEDESRDLLQQKAFRK-E-SCPP-ELMEIGKQIAKKCGGLPLAILVIAGLL-AKDK--YWWRHVEK----SVSSYIV-TD-PMDTLALSYNHLPNHLKACFLYFGSFPEDYEIPVWQLICLWVAEGFIR--EHKI-EEVAEDYLMDLIDRSLVVV-SRS-NGGIKTC-----------------------------
>KAA8533657.1
------IPPGVDEETVVGFDYEAEMIKERLT-GVSKQL-VISIVGMAGLGKTTLARKVYSDLFIIHHFYIRGWTCVSQCYQKRNLLLGILSSIVE-TVSDE--KLGEELYKRLKGQRYLIVMDDIW--HIEAWNDLKRSFPN-NGSRIMLTSRIADVALHVKPD--------------------------------------------------------------------DWWEQVAE----SVTSYII-SD-TMEAVALSYSHLPTHLKSCFLYFVAFPEDHEIRASKLISLWIAEGFIH--GQKS-EDVGEEYLMDLIGRSLVIV-TKS-TGEIKACCIHDLLRDFCLRQAEEENFMELINH--RR
>KAA8535362.1
-----PSAPNVEAETVVGFDHEVHTIKERLI-GVSAPL-VISIVGMAGLGKTTLAQKLYDDPLVVHHFYIRGWTYVSQVFQKRDLLLGILSSFVQ-EMNYE--KLGEELYKRLKGRRYLVVMDDIW--HIEAWNDTKKYFPN-NGSIILVTSRMTHLALQTKPD---S-PPPFLTDDESWDLLQKKVFQK-N-SCPT-ELVEIGKQIVKKCQGLPLAIVVVAGLL-AKAK--SWWKKVAE----SVSSYIL-SD-PMDTLALSYNHLPPHLKSCFLFMGAFPEDFEIPVRKLIWLWIAEGFIG--RQKS-EDVAQEYLMDLIDRSLVLV-AKS-AGVIKACRVHDMLRDLCLRKAKEENFLRNISP--RR
>KAA8535368.1
-----TRAPNVEEETVVGFDHEVHTIKERLV-GVSNQL-VISIVGMAGLGKTTLAKKVYDDPLVAYYFYIRGWTCVSQVFQKRDLLLGILTSFVQ-GMSDA--ELGDKLYRCLLDKRYLVVMDDIW--HIEAWNDIQKHFPN-NGSRILFTSRMIDVAFQAKPD---S-PPRFLTDDESWNLLQKKVFQK-T-SCPT-ELVDIGKQIAKKCQGLPLAIVVVAGLL-AKEQ--NWWKKVAE----SVSSYIL-ND-PMDTLALSYNHLPPHLKSCFLFMGAFPEDFEIPVRKLIWLWIAEGFIR--RQKS-EDVAQEYLMDLIDRSLVLV-AKS-AGVIKACRVHDMLRDLCLRKAEEENFLWNISP--RR
>KAA8535370.1
-----TSAPNVEEETLVGFDDEVDTIKDRLI-GVSNQL-VISIVGMAGLGKTTLAKKVYDDPLVVYHFYIRGWTSVSQVFQKRDLLLGILTSFVQ-RMSNE--KLGERLYKCLKGRRYLVVMDDIW--DIEAWNDTKMYFPN-NGSRILFTSRMTDVALQAKPD---S-PPHFLTDDESWNLLQKKVFQK-K-SCPT-ELVEIGKQIAKKCQGLPLAIVVVAGLL-AKEQ--NWWKKVAE----SVSSYIL-NE-PMDTLALSYNHLPPHLKSCFLFMGAFPEDYEIPVQKLIWLWIAEGFIR--GQKS-EDVAEEYLVDLIDRSLVLV-AK--------------------------------------
>KAA8535371.1
-----TSAPNVEEETVVGFDHEVHTIKERLI-GVSKQL-VISIVGMAGLGKTTLAKKLYNDPLVVYHFYIRRWTYVSQVFQKRDLLLGILSSFVQ-RMSNE--KLGERLYKCLKGRRYLVVMDDIW--HIEAWNDTKMYFPN-NGSRILFTSRIIDVASRAKPD---S-PPHFLTDDESWDLLQKKVFQK-T-SCPT-ELVEIGKQIAKKCRGLPLAIVVVAGLL-AKEQ--SWWKKVAQ----SVSSYIL-ED------------------------------------------------------------------------------------------------------------------RR
>KAA8535375.1
-----TSAPNVEEETVVGFDHEVRTIKERLI-GVSKQL-VISIVGMAGLGKTTLAKKLYNDPLVVYHFYIRGWTYVSQVFQKGDLLLGILSSFVQ-TMSNE--QLGERLYKCLKGRRYLVVMDDIW--HIEAWNDTKMYFPN-NGSRILFTSRINDVALQAKPD---S-PPQFLTDDESWDLLQKKVFQK-T-SCPT-ELVEIGKQIAKKCQGLPLAIVVVAGLL-AKEQ--NWWKKVAE----SVSSYIL-ND-PIDTLALSYNHLPPHLKSCFLFMGAFPEDYEIPVQKLIWLWIAEGFIR--GQKS-EDVAEEYLVDLIDRSLVLV-AKS-AGVIKACHVHDLLRDLCLRKAEEDNFLLRISP--RR
>XP_028061745.1
---------MVDEEITVGFDDEALTIKKLLA-GGKKQL-MISIVGMPGHGKTTLARKLYDDPYITHYFHIRAWTYASQLPRKTEMLLDILHSVTV-NMTNE--ELGEKLYKQLKGKRYLIVIDDLW--HISAWVDLKMYFPN-NGSRVMFTSRLKEVAMHASPK---C-HPRFLTEEESWELLERKVFQN-E-SCPL-ELIKIGKQIMKKCEGLPLAIVVIAGLL-ARMK--ESWKQVAQ----SVSSYIV-SD-PLDTLVLSYNHLPRHLKPCFLYLGAFPQDHEIPVQKLICLWIAEGFIQ--GQRS-EEVAEDYLMDLIQRSLVIV-AQF-DGRIKACRMHDLLRDLCLKKASEINFLQWINY--RR
>XP_028061854.1
---------MVEAEITVGFDTEVLAIKEQLA-GGKEQL-FVSIVGMPGLGKTTLAKKLYNDPYITYHFHIRAWTYVSQVPRKTEMLLNILHSLNV-DMSNE--KLGEMLYRNLKGKRYLIVIDDIC--DIGAWVDLKMYLPK-NESRVLFSSRLKVVVMHASPD---S-HIRFLTEEESWELFQWKVFQN-E-SFPL-QLVEIGKQIMKKYEGLPLAIIVIAGLL-EKKK--EWWKHVAQ----GVSSFIV-SD-PLDTRALSYNHLPCHLKPCFLYLGAFPEDQEISVQKLIWLWVARGFIQ--GERS-EEVAEDYLMDLIQRSLVIV-TRF-DGRIKACRMHDLLRDLCLKKAREINFLH--------
>XP_028063385.1
NLSKPMSMPMVDEEITVGFEDDALTIKERLA-GGKQQL-MISIVGMPGLGKTTLATKLYNDPYIIHYFHIRAWTYASQLPRKTDMLLDILRSVNV-NMTNE--KLGEKLYKQLKGQRYLIVIDDLW--DIGAWVNLKMYFPN-NGSRVMFTSRLKEVAMHASPD---C-HHRPLTEEESWELLQRKVFQN-G-RCPP-ELIEIGKQITKRCGGLPLAIVVIAGLL-AKIK--KSWKKVAQ----SVSSYIV-SD-PLDTLALSYNHLPRHLKPCFLYLGAFPEDQEISVERLIWLWIAEGFIQ--EQKS-EEVAEGYLMDLIQRSLVIV-AQF-DGRIKACRMHDLLRDLCLKKAREINFLKWINY--CH
>XP_028063474.1
NLSKPMSMPMVDEEITVGFEDDALTIKERLA-GGKQQL-MISIVGMPGLGKTTLATKLYNDPYIIHYFHIRAWTYASQLPRKTDMLLDILRSVNV-NMTNE--KLGEKLYKQLKGQRYLIVIDDLW--DIGAWVNLKMYFPN-NGSRVMFTSRLKEVAMHASPD---C-HHRPLTEEESWELLQRKVFQN-G-RCPP-ELIEIGKQITKRCGGLPLAIVVIAGLL-AKIK--KSWKKVAQ----SVSSYIV-SD-PLDTLALSYNHLPRHLKPCFLYLGAFPEDQEISVERLIWLWIAEGFIQ--EQKS-EEVAEGYLMDLIQRSLVIV-AQF-DGRIKACRMHDLLRDLCLKKAREINFLKWINY--CH
>XP_028063536.1
NLSKPMSMPMVDEEITVGFEDDALTIKERLA-GGKQQL-MISIVGMPGLGKTTLATKLYNDPYIIHYFHIRAWTYASQLPRKTDMLLDILRSVNV-NMTNE--KLGEKLYKQLKGQRYLIVIDDLW--DIGAWVNLKMYFPN-NGSRVMFTSRLKEVAMHASPD---C-HHRPLTEEESWELLQRKVFQN-G-RCPP-ELIEIGKQITKRCGGLPLAIVVIAGLL-AKIK--KSWKKVAQ----SVSSYIV-SD-PLDTLALSYNHLPRHLKPCFLYLGAFPEDQEISVERLIWLWIAEGFIQ--EQKS-EEVAEGYLMDLIQRSLVIV-AQF-DGRIKACRMHDLLRDLCLKKAREINFLKWINY--CH
>XP_028063584.1
NLSKPMSMPMVDEEITVGFEDDALTIKERLA-GGKQQL-MISIVGMPGLGKTTLATKLYNDPYIIHYFHIRAWTYASQLPRKTDMLLDILRSVNV-NMTNE--KLGEKLYKQLKGQRYLIVIDDLW--DIGAWVNLKMYFPN-NGSRVMFTSRLKEVAMHASPD---C-HHRPLTEEESWELLQRKVFQN-G-RCPP-ELIEIGKQITKRCGGLPLAIVVIAGLL-AKIK--KSWKKVAQ----SVSSYIV-SD-PLDTLALSYNHLPRHLKPCFLYLGAFPEDQEISVERLIWLWIAEGFIQ--EQKS-EEVAEGYLMDLIQRSLVIV-AQF-DGRIKACRMHDLLRDLCLKKAREINFLKWINY--CH
>XP_028063915.1
-----VKTQVWEEETVVGFEDEAMKLKEKLT-RGQKKL-IISIVGMPGLGKTTLARKVYNDPLIVYHFYIRAWITISQKYQKQNLLVDLIHSVSP-GMKDW--ELCDELWKSLKGKRYLIVMDDIW--DTRAWVDLKSLFPN-NGSRIMFTSRFTNVALHANPS---S-PPRFLTEDESWDLFQQKVFQR-E-ICPP-NLMCVGKKIAKNCQGLPLAIVVVGGML-ANKE--GWWKEVEK----ILDS----RV-LMETFALSYNHLPHYLKPCFLYFAAFPQDFVIYVQKLTQLWIAEGFIR--EGRS-EDVAEEYLMDLIGRNLILV-SKS-DGGIKACSIHDLLHNFCCKRAEEEYFLQQITS--RR
>XP_028063960.1
---------MVGEEIMVGFDDEVLTIKKRLA-GGKKQL-IIPIVGMPGLGKTILARKVYNDPYITHHFHIRAWTYVYQVPRKREMLLDILHFGNV-NMSHE--ELGEKLYKKLKRKRYLIVIDDIW--DISAWVDLKIYLPN-NGSRVMFTSRLKAVAMHVSPN---C-HPRFLTEEESWELLQRKVFQN-G-SCPA-ELIEFGKQIMKKCEGLPLAIVVIAGLL-AKKK--EWWKQVSQ----SVSSYIV-SD-PLDTLALSYNHLPRHLKPCFLYLGAFPEDQEISVQRLIWLWIAEGFIQ--GPKS-EEVAEDYLMDLIQRNLVIV-ARF-DGRIKACRMHDVLRDLCLKKARETNFLQQTNY--CR
>XP_028063961.1
------KAPVVEEENVVGFDEEAKTLVDRLK-GGKEEL-VISVTGMGGLGKTTLARKVFTDPAIEYNFYIRAWTYVSQEYTRKEVFLSILSSLDK-RWSGE--RLAEELRGHLQTGRYLIVMDDVW--TKEAWDDLKMAFPN-NGSRILLTSRNNEVAVHANPD---S-HHRFLTDDEGWELLKKKVFRK-E-RCPS-ELEDLGKKIAEECGGLPLAIVVIAGLL-IKEK--KWWEKVAE----SVSSYVA-RD-PMDILALSYKHLPHQLQSCFRYFGVFPEDYEIPVCILIQLWIAEGLIE--GEIS-EDTAEDRLEDLVDRNLVMV-EKS-NGGIKTCRVHDMLHDLCLKEAKEEQFLQVITP--RL
>XP_028063962.1
------KAPVVEEENVVGFDEEAKTLVDRLK-GGKEEL-VISVTGMGGLGKTTLARKVFTDPAIEYNFYIRAWTYVSQEYTRKEVFLSILSSLDK-RWSGE--RLAEELRGHLQTGRYLIVMDDVW--TKEAWDDLKMAFPN-NGSRILLTSRNNEVAVHANPD---S-HHRFLTDDEGWELLKKKVFRK-E-RCPS-ELEDLGKKIAEECGGLPLAIVVIAGLL-IKEK--KWWEKVAE----SVSSYVA-RD-PMDILALSYKHLPHQLQSCFRYFGVFPEDYEIPVCILIQLWIAEGLIE--GEIS-EDTAEDRLEDLVDRNLVMV-EKS-NGGIKTCRVHDMLHDLCLKEAKEEQFLQVITP--RL
>XP_028063964.1
------KAPVVEEENVVGFDEEAKTLVDRLK-GGKEEL-VISVTGMGGLGKTTLARKVFTDPAIEYNFYIRAWTYVSQEYTRKEVFLSILSSLDK-RWSGE--RLAEELRGHLQTGRYLIVMDDVW--TKEAWDDLKMAFPN-NGSRILLTSRNNEVAVHANPD---S-HHRFLTDDEGWELLKKKVFRK-E-RCPS-ELEDLGKKIAEECGGLPLAIVVIAGLL-IKEK--KWWEKVAE----SVSSYVA-RD-PMDILALSYKHLPHQLQSCFRYFGVFPEDYEIPVCILIQLWIAEGLIE--GEIS-EDTAEDRLEDLVDRNLVMV-EKS-NGGIKTCRVHDMLHDLCLKEAKEEQFLQVITP--RL
>XP_028066697.1
---------MVDEEITVGFEDDALTIKERLA-GGKQQL-MISIVGMPGLGKTTLATKLYNDPYIIHYFHIRAWTYASQLPRKTDMLLDILRSVNV-NMTNE--KLGEKLYKQLKGQRYLIVIDDLW--DIGAWVNLKMYFPN-NGSRVMFTSRLKEVAMHASPD---C-HHRPLTEEESWELLQRKVFQN-G-RCPP-ELIEIGKQITKRCGGLPLAIVVIAGLL-AKIK--ESWKQVAQ----SVSSYIV-SD-PLDTLALSYNHLPRHLKPCFLYLGVFQEDQKILV---------------------------------------------------------------------------------
>XP_028066936.1
---------MLDEEITVGFDDEALTIKELLA-GGKKQL-LISIVGMPGLGKTTLATKLYNDPYITHYFHIRAWTYASQLPRKTVMLLDILSSVNV-NMTNE--KLGEKLYKQLKGKTYLIVIDDLW--DIGAWVDLKMYFPN-NGSRVMFTSRLKELSMHASPD---C-HPRFLTEEESWELLQRKVFQN-E-CCPP-ELIGIGKQIMKKCEGLPLAIVIIAGLL-AKIK--------------------------------------------------------------------------------------------------------------------------------------------
>XP_028066956.1
---------MVDEEITVGFDDEALTIKELLA-GGKKQL-MISIVGMPGLGKTTLARKVYNDPYITHYFHIRAWTYVSQLSRQTDMLLDILRSLNV-NMTNE--KLGEKLYKQLKGKRYLIVIDDLW--DIGAWVDLKMYFPN-NGSRVMFTSRLKELSMHASPD---C-HPRFLTEEESWELLQRKVFQN-E-SCPP-ELIEIGKQIMKKCEGLPLAIVIIAGLL-AKIK--VSWKQVAQ----SVSSYIV-SD-PLDTLALSYNHLPRHLKPCFLYLGAFPRDQEIPVQKLICLWVAEGFIQ--GQRS-EEVAEGYLMDLFQRSLVIV-AQF-DGRIKACRMHDLLRDLCLKKAGEINFLQWTNY--HR
>XP_028066957.1
---------MVDEEITVGFDDEALTIKELLA-GGKKQL-MISIVGMPGLGKTTLARKVYNDPYITHYFHIRAWTYVSQLSRQTDMLLDILRSLNV-NMTNE--KLGEKLYKQLKGKRYLIVIDDLW--DIGAWVDLKMYFPN-NGSRVMFTSRLKELSMHASPD---C-HPRFLTEEESWELLQRKVFQN-E-SCPP-ELIEIGKQIMKKCEGLPLAIVIIAGLL-AKIK--VSWKQVAQ----SVSSYIV-SD-PLDTLALSYNHLPRHLKPCFLYLGAFPRDQEIPVQKLICLWVAEGFIQ--GQRS-EEVAEGYLMDLFQRSLVIV-AQF-DGRIKACRMHDLLRDLCLKKAGEINFLQWTNY--HR
>XP_028066958.1
---------MVDEEITVGFDDEALTIKELLA-GGKKQL-MISIVGMPGLGKTTLARKVYNDPYITHYFHIRAWTYVSQLSRQTDMLLDILRSLNV-NMTNE--KLGEKLYKQLKGKRYLIVIDDLW--DIGAWVDLKMYFPN-NGSRVMFTSRLKELSMHASPD---C-HPRFLTEEESWELLQRKVFQN-E-SCPP-ELIEIGKQIMKKCEGLPLAIVIIAGLL-AKIK--VSWKQVAQ----SVSSYIV-SD-PLDTLALSYNHLPRHLKPCFLYLGAFPRDQEIPVQKLICLWVAEGFIQ--GQRS-EEVAEGYLMDLFQRSLVIV-AQF-DGRIKACRMHDLLRDLCLKKAGEINFLQWTNY--HR
>XP_028072320.1
---------MVDEEITVGFDDEALTIKELLA-GGKKQL-IISIVGMPGLGKTTLATKLYNDPYITHYFHIRAWTYASQLPTKTDMLLDILRYVNV-NMTNE--KLGEKLYKQLKGKRYLIVIDDLW--DIGAWVDLKMYFPN-NGSRVMFTSRLKELSMHASPD---C-HPRFLTEEESWELLQRKVFHN-E-SCPP-ELIKIGKQIMKKCEGLPLAIVIIAGLL-AKIK--ESWIQVAQ----SVSSYIV-SD-PLDTLALSYNHLPRHLKPCFLYLGAFPEDQEIPVQKLISLWVAEGFIQ--GQRS-EEVAEDYLMDLIQRSLVIV-AQF-DGRIKACRMHDLLRDLCLKKAREINFLQWTNY--RH
>XP_028080672.1
---------MVDEEITAGFDDEVLTIKKLLV-RGKKQQ-ILSIVGMLGLGKTTLARKLYNDPYITHYIHIRGWTNASQLPRKIDMLLHILRSVNV-NMCNE--KLGKKLYKQLKGKRYLIVIDDLW--DIGAWVDLKMYFPN-NGSRVMFTSRLKEVAMHASPD---C-HSRFLTEEESWELLQRKVFHN-E-SCPP-KLIEIGKQIMKKCEGLPLAIAIIAGLL-AKIK--ESWKQVAQ----SVSSYIV-SA-PLDTLALSYNHLPRHLKPCFLYLGAFPEDQAIPVQKLICLLVTEGFIR--EQRS-EEVVEDYLMDLI------------------------------------------------
>XP_028082887.1
---------VGEEEIMVGFEDEAMSLKEQLT-GGPKQL-VISIVGMAGQGKTTLATKLYNDPLVVYHFYIRAWTSVSQEYRKRDLLIRLLSCVMK-QMGDE--KLCEKLYKSLKGQTYFIVMDDMW--DTKAWVDLKICFPN-NGSRIMFTSRHEDVALQAKTN---N-PPRFLTHNESWDLFQHKVFGKRE-NCPP-VLVEIGKQITNKCQGLPLSIVVVAGIF-INEK--DRWKQVGE----TLKSSLA-AN-PMKTLALSYIHLPGHLKPCFLYFGAFPEDYQIRVEKLIWLWVAEGFIT--GEKR-KDVAKEYLMDLIGRSLLLV-SKY-DGEIKACGIHDLLREFCIKQGEDDFFLQHD------
>XP_028082942.1
---------MVEEEITVGFDDEALTIKELLA-GGKKQL-MISIVGMPGLGKTTLATKLYNDPYITHYFHIRGWTYASQLPRITDMLLDILRSVNV-NMTNE--KLGEKLYKQLKGKRYLIVIDDLW--DIGAWVNLKMYFPN-NGSRVMFTSRLKELSMHASLD---C-HPRFLTEEESWELLQRKLFQN-G-SCPL-ELILIGKQIMKKCKGLPLAIVVIAGLL-AKIK--------------------------------------------------------------------------------------------------------------------------------------------
>XP_028090836.1
---------MVHEEITVGFDDEALTIKELLA-GGKKQL-MISIVGMPGLGKTTLATKLYNDPYITHYFHIRAWTYASQLSRQTDMLLDILRSLNV-NMTNE--KLGEKLYKQLKGKRYLIVIDDLW--DIGAWVDLKMYFPN-NGSRVMFTSRLKELSMHASPD---C-HPRFLTEEESWELLQRKVFQN-E-SCPP-ELIEIGKQIMKKCEGLPLAIVIIAGLL-AKIK--ESWKQVAQ----SVSSYVV-SD-PLDTLALSYNHLPRHLKPCFLYLGAFPRDQEIPVQKLICLWVAEGFIQ--GQRS-EEVAEGYLMDLFQRSLVIV-AQF-DGRIKACRMHDLLRDLCLKKAGEINFLQWTNY--HR
>XP_028090837.1
---------MVHEEITVGFDDEALTIKELLA-GGKKQL-MISIVGMPGLGKTTLATKLYNDPYITHYFHIRAWTYASQLSRQTDMLLDILRSLNV-NMTNE--KLGEKLYKQLKGKRYLIVIDDLW--DIGAWVDLKMYFPN-NGSRVMFTSRLKELSMHASPD---C-HPRFLTEEESWELLQRKVFQN-E-SCPP-ELIEIGKQIMKKCEGLPLAIVIIAGLL-AKIK--ESWKQVAQ----SVSSYVV-SD-PLDTLALSYNHLPRHLKPCFLYLGAFPRDQEIPVQKLICLWVAEGFIQ--GQRS-EEVAEGYLMDLFQRSLVIV-AQF-DGRIKACRMHDLLRDLCLKKAGEINFLQWTNY--HR
>XP_028090838.1
---------MVHEEITVGFDDEALTIKELLA-GGKKQL-MISIVGMPGLGKTTLATKLYNDPYITHYFHIRAWTYASQLSRQTDMLLDILRSLNV-NMTNE--KLGEKLYKQLKGKRYLIVIDDLW--DIGAWVDLKMYFPN-NGSRVMFTSRLKELSMHASPD---C-HPRFLTEEESWELLQRKVFQN-E-SCPP-ELIEIGKQIMKKCEGLPLAIVIIAGLL-AKIK--ESWKQVAQ----SVSSYVV-SD-PLDTLALSYNHLPRHLKPCFLYLGAFPRDQEIPVQKLICLWVAEGFIQ--GQRS-EEVAEGYLMDLFQRSLVIV-AQF-DGRIKACRMHDLLRDLCLKKAGEINFLQWTNY--HR
>XP_028096865.1
---------MVEEEIMVGFEDEVIMIKEQLT-EGKKKL-IISIVGMPGLGKTTLARKVYDDPYITHYFHIRAWTYVSQAYIKRDLLLGILHSIVK-QMSNE--KLGEEIYKILKGKRYLIVMDDIW--STGAWDDVRMYLPN-NGSRVMFTSRLKEVGLHAKPE---S-CPRFLTEEESWELFQKRVFRG-E-SFPP-ELMGLGLQIAEKCEGLPLAIVVIAGIL-AKEK--DLWEEVAE----SVSSYMV-ND-PMRTLALSYYHLPDHLKPCFLYFGAFLEGSEIPVRKLMWLWIAEGFVQ--EEKT-EEIAEDYLTDLIERSLVIV-SKS-NGGIKACRMHDLLRHLCLREAEKFKFLTWF----GR
>XP_028098604.1
------RAPVVEEENVVGFDMEAKTLVDLLN-GGKEEL-VVSVIGMGGLGKTTLAKKVFTDPAIEFEFYIRAWIYVSQEYDRKEVFISILGSLDK-RWSDD--KLADELRGHLQTGRYLIVMDDVW--TREAWDDLKMAFPN-NRSRILLTSRNTEVAIHANPDR-NS-PPRFLNEDESWELLEKKVFRR-E-RCPS-ELVDLGKQIAKECGGLPLAIVVIAGLL-MKDK--DWWEKVAK----SVNSYVA-RD-PMDILALSYKHLPYHLKACFLYFGVFPEDYEIPVWKLIQLWVAEGFIQ--GEIR-EDTAEEQLEDLVDRNLVLV-EKS-NGGIKTCRVHDMLRDLCLREAEEENFLHEISP--RR
>XP_028098605.1
------RAPVVEEENVVGFDMEAKTLVDLLN-GGKEEL-VVSVIGMGGLGKTTLAKKVFTDPAIEFEFYIRAWIYVSQEYDRKEVFISILGSLDK-RWSDD--KLADELRGHLQTGRYLIVMDDVW--TREAWDDLKMAFPN-NRSRILLTSRNTEVAIHANPDR-NS-PPRFLNEDESWELLEKKVFRR-E-RCPS-ELVDLGKQIAKECGGLPLAIVVIAGLL-MKDK--DWWEKVAK----SVNSYVA-RD-PMDILALSYKHLPYHLKACFLYFGVFPEDYEIPVWKLIQLWVAEGFIQ--GEIR-EDTAEEQLEDLVDRNLVLV-EKS-NGGIKTCRVHDMLRDLCLREAEEENFLHEISP--RR
>XP_028098606.1
------RAPVVEEENVVGFDMEAKTLVDLLN-GGKEEL-VVSVIGMGGLGKTTLAKKVFTDPAIEFEFYIRAWIYVSQEYDRKEVFISILGSLDK-RWSDD--KLADELRGHLQTGRYLIVMDDVW--TREAWDDLKMAFPN-NRSRILLTSRNTEVAIHANPDR-NS-PPRFLNEDESWELLEKKVFRR-E-RCPS-ELVDLGKQIAKECGGLPLAIVVIAGLL-MKDK--DWWEKVAK----SVNSYVA-RD-PMDILALSYKHLPYHLKACFLYFGVFPEDYEIPVWKLIQLWVAEGFIQ--GEIR-EDTAEEQLEDLVDRNLVLV-EKS-NGGIKTCRVHDMLRDLCLREAEEENFLHEISP--RR
>XP_028098607.1
------RAPVVEEENVVGFDMEAKTLVDLLN-GGKEEL-VVSVIGMGGLGKTTLAKKVFTDPAIEFEFYIRAWIYVSQEYDRKEVFISILGSLDK-RWSDD--KLADELRGHLQTGRYLIVMDDVW--TREAWDDLKMAFPN-NRSRILLTSRNTEVAIHANPDR-NS-PPRFLNEDESWELLEKKVFRR-E-RCPS-ELVDLGKQIAKECGGLPLAIVVIAGLL-MKDK--DWWEKVAK----SVNSYVA-RD-PMDILALSYKHLPYHLKACFLYFGVFPEDYEIPVWKLIQLWVAEGFIQ--GEIR-EDTAEEQLEDLVDRNLVLV-EKS-NGGIKTCRVHDMLRDLCLREAEEENFLHEISP--RR
>XP_028098613.1
---------MVGEEIMVGFDDEVLTIKKRLA-GGKKQL-IIPIVGMPGLGKTILARKVYNDPYITHHFHIRAWTYVSQVPRKREMLLDILHFVNV-DMSNE--KLGEKLHKKLKGKRYLIVIDDIW--DISAWVDLKIYLPN-NGSRVMFTSRLKAVAMHVSPN---C-HPRFLTEEESWELLQRKVFQN-G-SCPA-ELIEFGKQIV--------------------------------------------------------NNL---LQDCYIEF--------------------------------------------------------------------------------------------
>XP_028098747.1
---------VGEEEIMVGFEDEAMSLKEQLT-GGSKQL-VISIVGMAGQGKTTLATKLYNDPLVVYHFYIRAWTSVSQEYRKRDLLIRLLSCVMK-QMGDE--KLCEKLYKSLKGQTYFIVMDDIW--DTKAW-------P-----------------------------PYFLTHNESWDLFQHKVFGKRE-NCPP-ELMEIGKQIANKCQGLPLAIVLVAGIL-TNEK--GRWKQVGE----TLNSTLA-AD-PMKTLELSYNHLPGHLKPCLLYFGAFPEDYQIRVEKLIWLWVAEGFIT--GEKR-EDVAKEYLMDLIGRSLLLV-SKY-DGEIKACGIHDLLREFCIKQGEEDFFLQRF----QR
>XP_028100405.1
---------MVDEEITVGFDDEALTIKRLLV-GARKQL-MISIVGMPGLGKTTLARKLYNDPYITHYFHICAWTYASQLPRKTDMLLDILRSLYV-NMTNE--KLGDKLYKKLKGKRYLIVIDDIW--DIGAWVDLKMYFPN-NGSRVLFTSRLKELAMHASPD---C-HPRFLTEEESWELLQRKVFQN-E-SCPP-ELIEIGKQIMKKCEGLPLAIVVMAGLL-AKNK--VWWKQVAQ----SVSSYIV-SD-PLDTLALSYNHLPRHLKPCFLYLGAFPVDQQISVQKLICLWIAEGFIQ--GQRS-EEVAEDYLMGLIQRSLVIV-AQF-DGRIKACRMHDLLRDLCFKKVREINFLQCANY--RR
>XP_028101273.1
---------MGDEEITMSFDDEALTIKKLLV-RGKKQL-MISIVGIPGLGKTTLAIKLYNDPYITHYFHIRAWTYASQLSRQTDMLLDILRSVNV-NMTNE--NLGDKLYKSLKGERYLIVIDDFW--DIGAWVDLKMYFPN-NGSRVMFTSLHKELAMYASPD---C-YPRFFTEEESWVLLQQKVFPN-E-SCPP-ELIKIWKHIMKKCEGLPLAIVIIAGLP-AKIK--ESWIQVAQ----SVSSYIV-SD-PLDTLALSYNHLPRHLKPCFLYLGAFPEDQEIPVQKLIWLWIAEGLYK--G----------------------------------------------------------------
>XP_028101614.1
---------MVNEEITVGFDDEALTIKELLA-RGKKQL-MISIVGMPGLGKTTLATKLYNDPYITHYFHIRAWTYASQLPRKKDMLLDILRSVNV-NMTNE--KLGKKLYKQLKGKRYLIVIDDLW--DIGVWVDLKMYFPN-NGSRVMFTSRLKELAMHASPD---C-HPRFLTKEESWELLQWKVFQN-E-SGPP-VLIEIGKQIMKKCEGLPLAIVVMAGLL-AKNK--ESWEQVAQ----S--------------------------------------------------------------KS-EEVAEDYLMDLIQRSL--------------------------------------------
>XP_028102117.1
DSSTSMPMPMVDEEITVGFEDDALAIKELLA-GENQQL-MISIVGMPGLGKTTLARKLYNDPYITYYFHIRAWTYASQLPTKRDMLLDILRSFNV-NMTNE--KLGEKLYKQLKGNKYLIVIDDLW--DIGAWVDLKMYFPN-NGSRVMFTSRLKELAMHASPD---C-HPRFLTEEESWELLQQKVFQN-E-SCPP-ELIIIGKEIMKKCAGLPLAIVVIAGLL-ARIK--ESWKQVAQ----SVSSYIV-SD-PLDTLALSYNHLPHHLKPCFLYLGAFPEDQEISVQKLIWLWIAEGFIQ--EQKS-EEVAEGYLMDLIQRSLVIV-AQF-DGRIKTCRMHDLLRDLCLKKAREINFLKWINY--CR
>XP_028102118.1
---------MVHEEITVGFDDEALTIKQLLA-GGKKQL-MISIVGMPGLGKTTLATKLYNDPYISHYFHIRAWTYASQLPRITDMLLDILRSVNV-NMTNE--KLGEKLYKQLKGKRYLIVIDDLW--DIGAWVNLKMYFPN-NGSRVMFTSRLKEVAMHASPD---C-HRRFLTEEESWELLQRKMFQN-E-SCPP-ELIGIGKQI-----------------------------------------------------------------------------------------------------------------------------F-DGRIKACRMHDLLRDLCLKKAREINFLQQVNC--RR
>XP_028102119.1
---------MVHEEITVGFDDEALTIKQLLA-GGKKQL-MISIVGMPGLGKTTLATKLYNDPYISHYFHIRAWTYASQLPRITDMLLDILRSVNV-NMTNE--KLGEKLYKQLKGKRYLIVIDDLW--DIGAWVNLKMYFPN-NGSRVMFTSRLKEVAMHASPD---C-HRRFLTEEESWELLQRKMFQN-E-SCPP-ELIGIGKQI-----------------------------------------------------------------------------------------------------------------------------F-DGRIKACRMHDLLRDLCLKKAREINFLQQVNC--RR
>XP_028102121.1
---------MVHEEITVGFDDEALTIKQLLA-GGKKQL-MISIVGMPGLGKTTLATKLYNDPYISHYFHIRAWTYASQLPRITDMLLDILRSVNV-NMTNE--KLGEKLYKQLKGKRYLIVIDDLW--DIGAWVNLKMYFPN-NGSRVMFTSRLKEVAMHASPD---C-HRRFLTEEESWELLQRKMFQN-E-SCPP-ELIGIGKQI-----------------------------------------------------------------------------------------------------------------------------F-DGRIKACRMHDLLRDLCLKKAREINFLQQVNC--RR
>XP_028107731.1
---------MVDEEITVGFDDEALTIKKLLA-GGKKQL-MISIVGMPGLGKTTLATKLYNDPYITHYFHIRAWTHASQLPRKTDVLLDILRYVNV-DMTNE--KLGEKLYKQLKGKRYLIVIDDIW--DIGAWDDLKMYFPN-NGSRVMFTSRLKELAMHASPD---C-HPRFLTEEESWALLQRKVFQN-E-SCPP-ELIEIGKQIMKKCGGLPLAIVIIAGLL-AKIK--ESWKQVAQ----SVSSYIV-SD-PLDTLALSYNHLPRHLKPCFLYLGAFPENQKISVQRLIWLWIAEGFIQ--EQKS-EEVAEDYLMDLIQRSLLIV-AQF-DGRIKACRMHDLLRDLCLKKAREINFLQWINY--CR
>XP_028116480.1
---------LVEVEIIVGFDSKALAIKEQLA-GGNKHL-FVSIVGMPGLGKTILDKKLYNDPYIIHHFHIHAWTYVSQVPKKREMLLDILH-FNV-NMSNE--MLGEMLYKKLKGKRYLIVIDDIW--DIGVWVDLKMYLPK-NGSRIMFTSR----PMHASPD---S-HTRFLTEEESWELFQRKVFPD-E-SCPP-KLIETGKQIMNKCQGLPLAIIVIAGLL-AKKK--E-----------------------------------------------------------------------------------------------------------------------------------------
>XP_028116540.1
---------MVDEEITVGFDDEALTIKKLLA-GGKKQL-MISIVGMPGLGKTTLATKLYNDPYITHYFHIRAWTYASQLPTKTDMLLDILRSVNV-NMTNE--KLGEKLYKQLKGKRYLIVIDDLW--DIGAWIDLKTYFPN-NGSRVMFTSRLKELSMHASPD---C-HPRFLTEEESWDLLQLKVFQN-E-SCPP-ELIKIGKQIMKKCEGLPLAIVIIAGLL-AKIK--ESWIQVAQ----RVSSYIV-SD-PLDTLALSYNHLPRHLKPCFLYLGAFPEDQEIPVQKLICLWVAEGFIQ--GQRS-EEVAEDYLMDLIQRSLVIV-AKF-DGRIKTCRMHDLLRDLCLKKAREINFLQWINY--CR
>XP_028118554.1
---------MVEDEFVVGFDNEAMNIKERLT-GGMKQL-VFSIIGMPGLGKTTLARKVYNDPYIAHYFHLRAWTYVSQSHTKKEMLLDILHSLMN-AMNDE--YLGERLYKRLKGKRYFIVMDDIW--NIGAWDDIRVYLPS-NGSKVLFTSRTMAVALRAKPD---G-HPRFLTEEESWELLHEKVFRN-E-NFPP-ELMEFGEQIMKKCEGLPLAIVVIAGLL-AKEK--DRWKHVAA----SVRSCIS-SD-PMNTLALSYDNLPQHLKPCFLYLGAFRDDHEIPVWKLILLWIAEGFIH--GQRR-EDIGEGYLMDLIDRSLVIV-SRS-NGGIKACRIHDLLRDLCLKKSEEFNFLKRSNG--LR
>XP_028124912.1
-----AKSI--EEEIVVGFEDEALTIKDRLT-RDQKQL-TISIVGMPGLGKTTLAKKVYNDPLIIYHFHIRAWINVSQEYRKRDVLLSLFYSISPSEMSDE--ELADKLRKSLKGKRYLIVMDDIW--DTRAWIDLKSLFPN-NGSRIMFTSRFTNVALHANTH---T-PPSFLTEDESWDLFKKKVFRT-D-WCPP-ELMSIGKKVVIKCQGLPLAIVVVSGIF-ANEK--DQWKQVGE----IRDSCAV-RD-LMETFALSYNHLPHHLKSCFLYFAAFPKDFEIPVWKLTQLWVAEGFIR--GESS-EDVAEEYLMDLIGRNLILV-SKS-DGRIKACSVHALLHDFCLKKAEEEYFLQQITS--RR
>XP_028124913.1
-----AKSI--EEEIVVGFEDEALTIKDRLT-RDQKQL-TISIVGMPGLGKTTLAKKVYNDPLIIYHFHIRAWINVSQEYRKRDVLLSLFYSISPSEMSDE--ELADKLRKSLKGKRYLIVMDDIW--DTRAWIDLKSLFPN-NGSRIMFTSRFTNVALHANTH---T-PPSFLTEDESWDLFKKKVFRT-D-WCPP-ELMSIGKKVVIKCQGLPLAIVVVSGIF-ANEK--DQWKQVGE----IRDSCAV-RD-LMETFALSYNHLPHHLKSCFLYFAAFPKDFEIPVWKLTQLWVAEGFIR--GESS-EDVAEEYLMDLIGRNLILV-SKS-DGRIKACSVHALLHDFCLKKAEEEYFLQQITS--RR
>XP_028124915.1
-----AKSI--EEEIVVGFEDEALTIKDRLT-RDQKQL-TISIVGMPGLGKTTLAKKVYNDPLIIYHFHIRAWINVSQEYRKRDVLLSLFYSISPSEMSDE--ELADKLRKSLKGKRYLIVMDDIW--DTRAWIDLKSLFPN-NGSRIMFTSRFTNVALHANTH---T-PPSFLTEDESWDLFKKKVFRT-D-WCPP-ELMSIGKKVVIKCQGLPLAIVVVSGIF-ANEK--DQWKQVGE----IRDSCAV-RD-LMETFALSYNHLPHHLKSCFLYFAAFPKDFEIPVWKLTQLWVAEGFIR--GESS-EDVAEEYLMDLIGRNLILV-SKS-DGRIKACSVHALLHDFCLKKAEEEYFLQQITS--RR
>XP_028124916.1
-----AKSI--EEEIVVGFEDEALTIKDRLT-RDQKQL-TISIVGMPGLGKTTLAKKVYNDPLIIYHFHIRAWINVSQEYRKRDVLLSLFYSISPSEMSDE--ELADKLRKSLKGKRYLIVMDDIW--DTRAWIDLKSLFPN-NGSRIMFTSRFTNVALHANTH---T-PPSFLTEDESWDLFKKKVFRT-D-WCPP-ELMSIGKKVVIKCQGLPLAIVVVSGIF-ANEK--DQWKQVGE----IRDSCAV-RD-LMETFALSYNHLPHHLKSCFLYFAAFPKDFEIPVWKLTQLWVAEGFIR--GESS-EDVAEEYLMDLIGRNLILV-SKS-DGRIKACSVHALLHDFCLKKAEEEYFLQQITS--RR
>XP_028124917.1
-----AKSI--EEEIVVGFEDEALTIKDRLT-RDQKQL-TISIVGMPGLGKTTLAKKVYNDPLIIYHFHIRAWINVSQEYRKRDVLLSLFYSISPSEMSDE--ELADKLRKSLKGKRYLIVMDDIW--DTRAWIDLKSLFPN-NGSRIMFTSRFTNVALHANTH---T-PPSFLTEDESWDLFKKKVFRT-D-WCPP-ELMSIGKKVVIKCQGLPLAIVVVSGIF-ANEK--DQWKQVGE----IRDSCAV-RD-LMETFALSYNHLPHHLKSCFLYFAAFPKDFEIPVWKLTQLWVAEGFIR--GESS-EDVAEEYLMDLIGRNLILV-SKS-DGRIKACSVHALLHDFCLKKAEEEYFLQQITS--RR
>XP_028124918.1
---------VGEEEIMVGFEDEAMSLKKQLT-RGPMQL-VISIVGMAGQGKTTLATKLYADPLVVYHFHIRAWTSVFQEYRNRDLLIRLLSCVMK-QMGDE--KLCEKLHKSLKGRTYFIVMDDIW--DTKAW---------------------------------------------------------------------------------------------------------------------------------------------------------------------------------------------------------------------------------------------
>XP_028126810.1
---------MVDEEITVGFDDEALTIKELLA-GGKKQL-MISIVGMPGLGKTTLAKKLYNDPFIICHFHIHAWTYISQVPKKMEMLLDILH-FNV-HMSNE--MLGDMLYKKLKGKRYLIVIDDIW--DIGVWVDLKMYLPK-NGSRVMFTSR----PMQTSPH---S-HTHFLTEEESWELFQQKVFQD-E-CCPT-KLIEIGKQITKKCPGLPLAIVVIVGLL-AKNK--EWWKQVAQ----SVSSYIV-SD-QLDTLGLSYNHLPCHLKPCFLYLGAFPDDQEISVQKLIWLWVAEGFVQ--G----------YVM---------------------------------------------T-----
>AtZAR1
NGTDRWSSPVYDHTQVVGLEGDKRKIKEWLFRSNDSQLLIMAFVGMGGLGKTTIAQEVFNDKEIEHRFERRIWVSVSQTFTEEQIMRSILRNLGDASVGDDIGTLLRKIQQYLLGKRYLIVMDDVWDKNLSWWDKIYQGLPRGQGGSVIVTTRSESVAKRVQARDDKTHRPELLSPDNSWLLFCNVAFAANDGTCERPELEDVGKEIVTKCKGLPLTIKAVGGLLLCKDHVYHEWRRIAEHFQDELRGNTSETDNVMSSLQLSYDELPSHLKSCILTLSLYPEDCVIPKQQLVHGWIGEGFVMWRNGRSATESGEDCFSGLTNRCLIEVVDKTYSGTIITCKIHDMVRDLVIDIAKKDSFSNPEGLNCRH
>BS2
----FSSST---NNNMVGRDDQRKQLLEDLTRSYSGEP-VIPIVGMGGIGKTTLAKEVYNDESILCRFDVHAWATISQQHNKKEILLGLLHSIKM-MIGEA--ELADMLQKSLKRKRYLIVLDDIW--SCEVWDGVRRCFPN-AGSRILLTTRNDEVACYAGVENF-S---SFMDQDESWSLFKSAAFSS-E-ALPY-EFETVGKQIADECHGLPLTIVVVAGLL--KKR--EDWKTVAK----DVKSFVTNDPD-SRVLGLSYDHLTSDLKTCLLHFGIFPEDSDIPVKNLMRSWMAEGFLK----EN-EGEVEKCLQELVDRCLVLV-SKR-DGTIRSCKVHDLIYDLCVREVQREN-IFIM-C--SY
>Gpa2
---SLVSLPDVEQENIVGRENEFEMMLDQLARGG-REL-VVSIVGMGGIGKTTLAAKLYSDPYIMSRFDIRAKATVSQEYCVRNVLLGLLSLTS--DEPDY--QLADQLQKHLKGRRYLVVIDDIW--TTEAWDDIKLCFPD-NGSRILLTTRNVEVAEYASSG---K-PPRLMNFDESWNLLHKKIFEK-EGSYSP-EFENIGKQIALKCGGLPLAITLIAGLL-SKKT-LDEWQNVAE----NVRSVVSTDLE-MRVLALSYHHLPSHLKPCFLYFAIFAEDERIYVNKLVELWAVEGFLN--EEKS-EEVAETCINELVDRSLISI-HNSFDGETQRCGMHDVTRELCLREARNMNFVNVISM--SR
>Hero
-DPLDAKSSPIELVEVVGHEEDEARIIGQLD-EHESKL-VISIVGMPGVGKTTLANKVYNNTLVASHFKIRAKCTVSQNFNKSKVLREILQQVTA-NRSED--DLAEKLRVALLDKRYLIVLDDVW--DIATGEMLIACFPE-RGNRVILTSRSGEVGLKVKCR---S-DPQVLTDEKSWELFEKRVFRD-EGSCPA-ELLDIGHQIVEKCKGLPLALVLIAGVI-VREK--DFWVKIQN----NLDSFTSSNIN-MNVMQSSYDHLPYQLKPLLLYFARLQKSERTPVSMLMQLWMAEGLVD----CS-EEVTESYLDALISSSLIMV-DHS-TSVMRACYVHDVVHDFCSVKAGKEKFFKLIDLH-HR
>Mi1.2
-GLIVVNSPPVERDKIVGFEEETNLILRKLT-SGPADL-VISITGMPGSGKTTLAYKVYNDKSVSRHFDLRAWCTVDQGYDDKKLLDTIFSQVSG-NLSEN-IDVADKLRKQLFGKRYLIVLDDVW--DTTTLDELTRPFPK-KGSRIILTTREKEVALHGKLN---T-DPRLLRPDESWELLEKRTFGN-ES-CPD-ELLDVGKEIAENCKGLPLVADLIAGVI-AGEK--SVWLEVQS----SLSSFILNSEV-MKVIELSYDHLPHHLKPCLLHFASWPKDTPLTIYLLTVYLGAEGFVE----KG-EEVVKIYMDDLISSSLVICFDI------LNFQIHDLVHDFCLIKARKENLFDRIDLP-RQ
>Prf
-SCLAYSHPVLENEEMEGFQDTIDELKDKLL-GGSPEL-VISIVGMPGLGKTTLAKKIYNDPEVTSRFDVHAQCVVTQLYSWRELLLTILNDLEP-EKEDG--EIADELRRFLLTKRFLILIDDVW--DYKVWDNLCMCFSS-NRSRIILTTRLNDVAEYVKCE---S-DPRLFRDDESWTLLQKEVFQG-E-SCPP-ELEDVGFEISKSCRGLPLSVVLVAGVL-KQKK--DSWKVVEQ----SLSS----IGSLISIIGFSYKNLPHYLKPCFLYFGGFLQGKDIHVSKMTKLWVAEGFVQ----KG-EDTAQGFLDDLIGRNLVMA-ME--NAKVKTCRIHDLLHKFCMEKAKQEDFLLQIE---YR
>R1
----LARTPRMNE-EIVGFEDVIENLRKKLL-NGTKGQ-VISIHGMPGLGKTTLANSLYSDRSVFSQFDICAQCCVSQVYSYKDLILALLRD-AI-ELHAN--ELADMLRKTLLPRRYLILVDDVW--ENSVWDDLRGCFPN-NRSRIILTTRHHEVAKYASVH---S-DPRMFDEVESWKLLEKKVFGE-E-SCSP-LLKNVGLRIAKMCGQLPLSIVLVAGIL-SEEK--ECWEQVAN----NLGS--YIHND-SRIVDKSYHVLPCHLKSCFLYFGAFLEDRVIDISRLIRLWISEAFIK--EGRR-EDIAEGYLENLIGRNLVMV-TQS-DGKAKECRLHDVLLDFCKERAAEENFLLWIQ---AH
>R2
----RRTTSYVDEDYIVGLQDVVQTLLAELL---EPR--VLSIYGMGGLGKTTLARNLYNSL---KSFPTRTWICVSQEYNTMDLLRNIIKSIQG-RMTEG--DLEIYLRDLLKERKYLVVVDDVW--QREAWESLKRAFPK-NGSRVIITTRKEGVAERADDRGF-V---RFLSQEESWDLF-RRKLLDVR-A----EMESLAKDMVEKCRGLPLAIVVLSGLL-SHKK--NQWQKVKD----HLWK----KED-ISILSLSYNDLSTALKQCFLYFGIFSEDKVVKADDIIRLWMAEGFIP----EE-EDVAEGFLNELIRRSLVQV-AK--WEKVTECRVHDLLHDLAIEKALEVNFFDVY-LC-IR
>R3a
---STKQETRTPSDSDIGRQNDIEDLIDRLLEDAKKR--VVPIVGMGGLGKTTLAKAVYNDERVQIHFGLKAWFCVSEAFDAFRITKGLLQEIGS-D-NLN--QLQVKLKERLKGKKFLIVLDDVWNDNYNKWDELRNVFVGDIGSKIIVTTRKESVALMMGN-------EDNLSTESSWSLFKTHAFENMGPMGHP-ELEEVGKQIAAKCKGLPLALKTLAGMLRSKSE-VEEWKRILRSEIWEL-P--------LPALMLSYNDLPAHLKRCFSFCAIFPKDYPFRKEQVIHLWIANGLVP--QE---EDSGNQYFLELRSRSLFERVPN--QGNENLFLMHDLVNDL-----LEE-------ML-SQ
>Rpiblb2
-GLIVVNSPPVESDKIVGFGEETNLILRKLT-SGPADL-VISIIGMPGLGKTTLAYKVYNDKSVSSHFDLRAWCTVDQVYDEKKLLDKIFNQVSD-KLSEN-IDVADKLRKQLFGKRYLIVLDDVW--DTNTWDELTRPFPM-KGSRIILTTREKKVALHGKLY---T-DPRLLRSEESWELLEKRAFGN-ES-CPD-ELLDVGKEIAENCKGLPLVVDLIAGII-AGEK--SVWLEVVN----NLHSFILKNEV-MKVIEISYDHLPDHLKPCLLYFASAPKDWVTTIHELKLIWGFEGFVE----KS-EEVVKIYLDDLISSSLVICFDY------PTCQLHDLVHDFCLIKARKEKLCDRIDLP-RQ
>Rpivnt1
---------HADETEVIGLEDDFNTLQAKLL---DHDL-VVSIVGMPGLGKTTLAKKLYRH--VCHQFECSGLVYVSQQPRAGEILHDILTE----E------NLENNLRSLLKIKRYVILLDDIW--DVEIWDDLKLVLPSKIGSRIIITSRNSNVGRYIGGD--FSI--QPLDSEKSFELFTKKIFNFVNDNASP-DLVNIGRCIVERCGGIPLAIVVTAGMLRAR-R--HAWNRVLE----SMAH--------GKVLALSYNDLPIALRPCFLYFGLYPEDHEIRAFDLTNMWIAEKIVN--TGEA-ESLADDVLNDLVSRNLIQV-AKY-DGRISSCRIHDLLHSLCVDLAKESNFFHTEAV--RR
>RPM1
-VNNISESSFFSENSLVGIDAPKGKLIGRLL---EPQR-IVAVVGMGGSGKTTLSANIFKSQSVRRHFESYAWVTISKSYVIEDVFRTMIKE----TIPAESRELVEKLVEYLQSKRYIVVLDDVW--TTGLWREISIALP-IYGSRVMMTTRDMNVASFPYGIG--S-TKELLKEDEAWVLFSNKAFPASLEQCRT-QLEPIARKLVERCQGLPLAIASLGSMMSTK-KFESEWKKVY-S---TLNWELNNNHELVRIMFLSFNDLPYPLKRCFLYCSLFPVNYRMKRKRLIRMWMAQRFVE--RGKA-EEVADSYLNELVYRNMLQV-IL--FGRPKAFKMHDVIWEIALSVSKLERFCDVY------
>RPP13
----RRARS-VDQE-VVGLEDDAKILLEKLL---EEKN-IISIFGMGGLGKTALARKLYNSRDVKERFEYRAWTYVSQEYKTGDILMRIIRSLGM-KFAEE--ELEVYLYGLLEGKKYLVVVDDIW--EREAWDSLKRALPH-EGSRVIITTRIKAVAEGVDGRFY-A---RFLTFEESWELFEQRAFRNIQ-R----DLLKTGKEMVQKCRGLPLCIVVLAGLL-S-RK--SEWNDVCN----SLWR----KDD-VAIVDLSFKELRHESKLCFLYLSIFPEDYEIDLEKLIHLLVAEGFIQ----EE-EDVARYYIEELIDRSLLEA-VR--RGKVMSCRIHDLLRDVAIKKSKELNFVNVY-TC-RR
>Rx
---SLVSLPDVEQENIVGRENEFEMMLDQLARGG-REL-VVSIVGMGGIGKTTLATKLYSDPCIMSRFDIRAKATVSQEYCVRNVLLGLLSLTS--DEPDD--QLADRLQKHLKGRRYLVVIDDIW--TTEAWDDIKLCFPY-NGSRILLTTRNVEVAEYASSG---K-PPRLMNFDESWNLLHKKIFEK-EGSYSP-EFENIGKQIALKCGGLPLAITVIAGLL-SKQR-LDEWQRIGE----NVSSVVSTDPE-MRVLALSYHHLPSHLKPCFLYFAIFTEDEQISVNELVELWPVEGFLN--EEKS-EEVATTCINELIDRSLIFI-HNSFRGTIESCGMHDVTRELCLREARNMNFVNVISM--SR
>Sw5b
----LKHLPLVTDEEVVGFENKAEELIDYLI-RGTNEL-VVPIVGMGGQGKTTIARKLYNNDIIVSRFDVRAWCIISQTYNRRELLQDIFSQVTG-GATVD--VLADMLRRKLMGKRYLIVLDDMW--DCMVWDDLRLSFPG-IRSRIVVTTRLEEVGKQVKYH---TD-PPFLTTEESCQLLQKKVF-QKE-DCPP-ELQDVSQAVAEKCKGLPLVVVLVAGII-KKKM--SWWNEVKD----ALFDYLDSEFE-LATMQLSFDNLPHCLKPCLLYMGMFSEDARIPASTLISLWIAEGFVE----ES-EEEAEGYLMDLISSNLVML-SKY-KGRVKYCQVHDVVHHFCLEKSREAKFM-LA----TR
