# Supplementary material for: The NRC0 gene cluster of sensor and helper NLR immune receptors is functionally conserved across asterid plants
Source: Plant Cell. 2024 Jun 4;36(9):3344–61. doi: 10.1093/plcell/koae154 (PMC11371149; doi:10.1093/plcell/koae154)
Supplement: koae154_Supplementary_Data [file koae154_supplementary_data.zip › Supplementary File 11/Supplemental File 11/alignment files/Rhododendron_griersonianum_with_Tomato_Nyssa_Camellia_NRCs_alignment_NBARC.fasta]

>KAG5512843.1
---------------AIGIPS--RKIQF-L-EGS-DDVGVAAICGMGGIGKTTLAKFLYNLNRFEIFSEITEWESTADTSGKVRWEVSMKAPWWAQDE-AM-LRLL---QKVEDLEKMLICAMGVPGTEVFPFFFLVG---I-LWSKIIITTQRERLL-RDHEDC-NVHM-EKLKYDESFELF---AFGRSH---PI-DEYDYSKWVVRHCGGLPLAIKVLGSSL--SGKSLELWKSQLEKLKASEIQSG---------LLVS---------------------------------------------------------------------------------------------KT------------
>KAG5514360.1
---------------QVGLES--QKLNV-L-SES-SDVRIVGIWGICGIGKTTIAKSLYSRIKFESSFNIRE---TSKPNGLVVLLLS--------DI-DQ-IEVI---KRRAFGK-VLLVLDDVDDVQLKA---LAI---V-PGSRIIITTRDRSSL-NFLELDNEIYV-EELNKDESLELF---AFKEDH---PR-EDYELSDQFVYYAWKVPLALEVLGSFL--FRKSIPEWKEAMPELKQAGIYGR---------LKISLDMLKKEVKDLFLDMACFAGDFTIKT--------------------LNFSTSVGIQVLADQCLIKY------GP--ELVMDDMLIDMGREIVRQE----------RV
>KAG5514361.1
---------------QVGMES--QELNV-L-RES-SNVRIIGIWGIGGIGKTTIAMKQFNVIMFESSFNVAE---TSKPNGLVCLLLL--------DL-YE-IEVI---KRRACRK-VLLVLDDVDNVQLKA---LAI---G-TGSRIIITTRDVSLL-NLLKVD-EIYA-KELNRSESVQLL---AFKEDH---PK-GNYDLSDQVMAYAGGLPLALEVLGSFL--YGKSIHEWKSAISKLKKVDVQAK---------LKISFDSLSDEVKELFLDMACFAGVSTIKI--------------------LNFFAAIGIRVLADRCLIKY------GP--ELLMHDLIRGMGREIVRQE----------RA
>KAG5514363.1
---------------QVGLES--QKLNV-L-SES-SDVRIVGIWGICGIGKTTIAKSLYSRIKFESSFNIRE---TTKPNGLVVLLLS--------DI-DQ-IEVI---KQRACGK-VLLVLDDVDDVQLKA---LAI---V-HGSRIIITTRD----------------------------------------------------------------------------SIPEWKRAIPELKQAGIYGR---------LKISLNTLNDEIKELFLDLACFSGDFTIKI--------------------LNICAAVGIQVLADQCLIKY------GP--ELVMDDMLIDMGREIVRQQ----------RA
>KAG5514365.1
---------------ETGLES--QRLKL-L-KET-DDVRIVAIWGMGGIGKTTIAKRLYNLVKFESTFNIRE---TSKTNGLVVLLLS--------DI-HQ-IEVI---KRRACRK-VLLILDDVDDVQLKA---LAI---G-FGSRIIVTTRDLSSL-NFIKVD-EIYA-EKMNEDESLELF---CFKEDH---HT-EDHDLSNQVVHYAGRLPLALEVLGSFL--CGKSIPQWKSAIAKLRKDDVQGK---------LKISFDSLSKEAKELFLDMACFIGNSTIKI--------------------LNFFAAIGIRVLVDRCLIKY------GP--ELLIHDLLRDMGREIVRQE----------RA
>KAG5514366.1
---------------QVGMES--QELNV-L-RES-SNVCIVGIWGIGGIGKTTIAMKQFNLIMFESSFNVAE---TSKPNGLVALILS--------DI-YQ-IEVI---KRRACRK-VLLVLDDVDNVQLKA---LAI---G-SGSRIVITTRDTSLL-NLLKVD-EIYA-KELNRSESLELL---AFKEDH---PK-DNYDLSDQVVAYAGGLPLALEVLGSFL--YGKSIPEWKSAISKLKKADIQAK---------LKMSFDALSDEVKELFLDMACFARVSTVKK--------------------LNFFTAIGIRILADQCLIKY------GP--ELLMHDLLRDMGREIVRQE----------RA
>KAG5514367.1
---------------IVGLES--QKLNV-L-SES-SDVRIVGIWGICGIGKTTKAKSLFYLIKFESSFDIRE---TTKLTGLVVLLLS--------DI-HQ-IEVI---KRRAFGK-VLLVMDDVDDVQLKA---LAI---A-PGSRIIITTRDRSLL-NFVELDNEIYV-EELNKDESLELF---AFKEDH---PR-EDYELSDQFVYYAWKVPLALEVLGSFL--FRKSIPEWKRALPELKQAGIYGR---------LKISLNTLNDEVKELFLDLACFAGDFTIKI--------------------LNISAAVGIQVLADQCLIKY------GP--ELIMDDMLIDMGREIVRQQ----------RA
>KAG5514368.1
---------------QVGLES--QKLNV-L-NES-SNVCIVGIWGIGGIGKTTIATKEYNLSMFESSFNVGE---TSKPNGLVALLLS--------DI-YQ-IEVL---KRRACRK-VLLVLDDVDNVQLKA---LAI---G-SGSRIIITTRDISLL-NLLKVD-EIYA-KPLNRSESQELL---AFKEDL---PK-DNYDLSDQVVAYAGGLPLALEVLGSLL--YGKSIPEWKSAIAKLKKVDIQAK---------LKISFDSLSDEVKELFLDMACFTGDSTIKI--------------------LNFFAAIGIRVLADRCLIKY------GP--ELLMHDLLRDMGREIVRQE----------RA
>KAG5514369.1
---------------EIGLES--QKLKL-L-KET-DDVRIVAIWGMAGIGKTTIAKKLYNLIKFESTFNIRE---TSKPNGLVVLLLS--------DI-HQ-IEVI---KRRGCRK-VLLILDDVDDVQLKD---LAI---G-FGSRIIVTTRDISSL-NSLKVD-EIYE-EKLNEEESLELF---CVKEDH---PT-EDHDLSNQVVHFAGGLPLALEVLGSFF--CGKSIPQWKSAIAKLRKHDVQGK---------LKISFDSLSKDVKEMFLDVACFVGCFTVKI--------------------LHSFAEIWIRVLADRCLIKY------HH--QIVMHDLLRDMGREIVRQE----------RV
>KAG5514370.1
---------------QVGLES--QKLDV-L-NES-SNVCIVGIWGIGGIGKTTIATKEYNLIMFESSFNVGE---TSKPNGSVSLLLS--------DI-YQ-IEVI---KRRACRK-VLLVLDDVDNVQLKA---LAI---G-SGSRVIITTRDISLL-NLLKVD-EIYA-KPLNRSESLELL---AFKEDH---PK-DNYDLSDEVVAYAGGLPLALEVLGSLL--YGKSIPEWKSAIAKLKKVDIQAK---------LKISFDSLSDEVKELFLDTACFAGNSTIKI--------------------LNFFAAIGIRVLADRCLIKY------GP--EFLMHDLLRDMGREIVRQE----------RA
>KAG5514371.1
---------------QVGLES--QKLDV-L-NES-SNVCIVGIWGIGGIGKTTIATKEYNLIMFESSFNVGE---TSKPNGLVSLLLS--------DI-YQ-IEVI---KRRACRK-VLLVLDDVDNVQLKA---LAI---G-SGSRVIITTRDISLL-NLLKVD-EIYA-KPLNRSESLELL---AFKEDH---PK-DNYDLSDEVVAYAGGLPLALEVLGSLL--YGKSIPEWKSAIAKLKKFDIQAK---------LKISFDSLSDEVKELFLDTACFAGNSTIKI--------------------LNFFAAIGIRVLADRCLIKY------GP--ELLMHDLLRDMGREIVRQE----------RA
>KAG5516673.1
SS------------KLVQ-----DHIFE-L--RD-KSSK-IVLVG-SGVGKTWTARQICNCA---GLFEFAVWVFLDIEFDGDALIARQLS-----SV-KTSQHSI---PDFPKGKRFLLILDD--------EKDVLSNLPN-ESSKIIITKSIAE------------YEREPLSLEESRALLRERVMGDDE---PS--ISVLAEKFMENRKYLPRSIILMAKAIRYSQQDPRMIKSALEQASG---------DKSKQLLESGYD-L----RNVLI----SPGG-SIHYNELIAHWILEGYFGLVD---I-EKGHSVLMELVDCQL------KNEGTMASLGLADLLADH-----EWEGF------G--R
>KAG5516744.1
NQ---PD-PKSANH---------DMVLD-I--QH-KSTLKIGIWGMGGVGKTTILKLL----TPERIYVIWV--TLSKSQSIRMIVGRRL------SV-GV-AIKL---RQKLHGKKYLLLLDDVWKMDLDL---V--GLPN-NGCKVVLTTRKFEVC-RKMGTD-IEIK-KVLPEEEAREMF-YTNVGDVV-L--P-AIKRFAESIVTKCGGLPLALKVVSGALR-KEENVNVWENFLRELRSSFIEDLN--EEVFNILKVSYDRLDTQKKQCLL-FCGYPEDSEIEKSKLIGYWRAEGIL-----LTLHVKGHAILQSLIDSSLLEK------CD-DHVKMHDVVRDLVLAMTSPKQH---------R
>KAG5517318.1
---------------LVGIDS--KNIQL-L-EGP-INFGIVAICGMGGIGKTTIAKYLYNLIKFECCFDVRE---NSRQDDLLGLLLS--------AI-DE-TAKI---KDAMRKK-VFVVLDDVDTIQFDALGTILG---F-QGSKIIITTRHEELL-GANEFY-KVHR-KILSREESLELF---AFGKRC---PN-NGYEVSESAVSYCGGLPLAVKVLGASL--SGKGVHVWESRLQKLKAGKIHEK---------LKISYDSLDDHDKNLFIHLACFINNNIIMI--------------------LGFYTKVGIQTLVDRCLLSI------DK--KFNMHQLLQEMGRQILRRE----------RA
>KAG5520685.1
RR---PE-PSSAHH---------DMVLN-L--RD-ESTQKIGIWGMGGVGKTTILDLL----YPDTIFVIWV--TVSKSWTIRKLVGMRL------SI-RV-ASKL---FTRLEGKKYLLLLDDVWDENLRV---V--GFPQ-NGCKVVLTTRKMEVC-RKMGTD-VEVP-LVLPNEEAWKMF-SSRVGHVA-L--S-TIEPYAQDIVKECGGLPLVLKVVCGALR-KEENVNVWRNFLRKLRSSVIEELN--ENVFKVLKVSYDRLNIDEKKCLL-FCGYPEDSMIEKSRLIGYWKSERIF-----LTLLDEGEAILQALIDASLLEK------CD-DSVKMHDVVRDMVLAITSQQTH---------R
>KAG5520686.1
RR---PE-PSSAHH---------DMVLN-L--RD-ESTQKIGIWGMGGVGKTTILDLL----YPDTIFVIWV--TVSKSWTIRKLVGMRL------SI-RV-ASKL---FTRLEGKKYLLLLDDVWDENLRV---V--GFPQ-NGCKVVLTTRKMEVC-RKMGTD-DEVP-SVLPNEEAWKMF-SSRVGHVA-L--S-TIEPYAQDIVTECGGLPLALKVVCGALR-KEENVNVWRNFLRKLRSSVIEDLN--ENVFKVLKVSYDRLNIDEKKCLL-FCGYPEDSMIEKSRLIGYWKSERIF-----LTLLDEGEAILQALIDASLLEK------CD-DSVKMHDVVRDMVLAITSQQTH---------R
>KAG5520689.1
RR---PE-LSSAHH---------DVVLN-L--RD-ESTQKIGIWGMGGVGKTTILDLL----SHETYFVIWV--TVSNSWSIRKLVGNRL------KI-TV-ASKL---LQRLEGKKYLLLLDDVWDEDLRV---V--GFPQ-NGCKVVLTTRKREVC-RRMGTD-AEVP-LVLPNEEAWEMF-SSGVGHVA-L--P-TIKPYAQDIVAECGGLPLALKVACSALR-KEENVNVWRNFLRKLRSSVIEDLN--ENVFKVLKVSYDRLNIQEKKCLL-FCGYPEDSMIEKSRLIGYWRAERIF-----LTLLDEGEAILQALIDASLLEK------C--DSVKMHDVVRDLVLAMTSLQTQ---------R
>KAG5520697.1
RR---PE-PSSAHH---------DMVLN-L--RD-ESIQKIGIWGMGEVGKTTILDLL----SHETYFVIWV--TVSNSWSIGKLVGKRL------KI-PV-ASKF---LQRLEGKKYLLLLDNVWDEDLSV---V--GFPQ-NGCKVVLTT--------------------------------------------------------------------------------------------------------------------------------------------------------------------------------------------------------------------------
>KAG5521074.1
---ELSNTP-----YAVGLNYRVEELLRLLVK-S-NGIRVLGLHGIGGVGKTTLAKAVYN--KLISHFEHRSFISVREMSMQQNGLVSLLH---DL-L-DANAEKI---EKMLHEKRVLIVLDDVDNG--SSLVAKREWLY--EGSRIIITTRDRDIAHHVN-EM---YE-RALGSSDSLDLFTKKAS----------EFLSLSKQIVSLTGGLPLALEVFGSFL--DKRRVEEWEDALQKLRQHHL---------QDVLRISFDGLDEEEKCIFLFVNLMGRDEVIDVVKAVNVLVARSLVK--F-KSMESLADPGMKEVIPKSLLDIFQVTPEGEVRKCPLKNLPSDFCPQQLKIENVMVMNLHGCEK
>KAG5521076.1
---ELSNTP-----YAVGLNYPIEELLRLLVK-S-NSIRVLGLHGIGGVGKTTLAKAAYN--KLVSQFEHRSFISVREM-MQQNGLISLLG---DLSL-DANAGKI---ERMLYEKRVLIVLDDVDDRHLGALVAKREWFY--EGSRIIITTRDKDIALHVN-EM---YE-RELGTSDSEDLFTKKAS----------EILSLSRQIVSLTGGLPLALEVFGSFL--DKRRVEEWEDALQKLKQRHL---------QDILRISFDGLDDEEKCIFLFVNLMRRDEAIDVVKAINVLVARSLVK-IM-KSMESLADPGMMEVIPESLLDIFQMTPEGEVRKCPLKNLPSDFCPQQLKIENVMVMNLHGCEK
>KAG5521263.1
RM--ERRLPDIEKDNVVGFDKATATLIDRLTGKT-EDLQVISIIGMGGLGKTTLANKVYNDPIVSHEFSTLAWIYVSPTYSKDKLFLSILK-----GV-DELAEEV---RRQL-TWKYLIVVDDVWEK--KDWDSIKKAFPK-NGSRILLTTRSRPVAVHAD-Q--------------------------------------------------------------------------------------------------------------------------------------------------------------------------------------------------------------
>KAG5523528.1
RM--ERRLPDIEKDNVVGFDKATATLIDRLTGKT-EDLQVISIIGMGGLGKTTLANKVYNDPIVSHEFSTLAWIYVSPTYSKDKLFLSILK-----GV-DELAEEV---RRQL-TWKYLIVVDDVWEK--KDWDSIKKAFPK-NGSRILLTTRSRPVAVHAD-QR-------------------------------------------------------------------------------------------------------------------------------------------------------------------------------------------------------------
>KAG5523537.1
RT--ERRLPDVEKDNVVGFDEATTMLIDRLTADT-KELQVISIIGMPGLGKTTLANKVFNDPRVSHEFSTLAWIYVSQTYTKRDLLLSILK-----GG-GSLVKEV---RGYL-SWKYLIVVDDVWEE--KDWDSIKEAFPK-NGSRILLTSRNEPVAVHAH-PLSLPYK-DFLTDPQSWELLQ------------------------------------------------------------------------------------------------------------------------------------------------------------------------------------------
>KAG5523539.1
RM--ERRRPDVEKDNVVGFDKATATLIDRLAGKT-EDLQVISIIGMGGLGKTTLANKVYNDPKVSHEFSTLAWIYVSPTYSIEKLFLSILK-----DV-DELAEEV---RRQL-TWKYLVVVDDVWEK--KDWDSIKKAFPK-NGSRILLTTRFRPVAVHAD-RRSSPYE-DFLTDDQSWVLLQKKVF-DGG-DCPQ-ELKDVGIQIAVQCAGVPLAVVVIAGIL-QNDISTGAWETIAKSVKA-FLVREE--EGLMEVLALSYHHLPPHLKACFLYFGVFPQDYKIPSWILIRLWIAERFVQ-TH-VCMEEMAEEHLKDLVARNLLLVEQRSFSGRIKTCRIHDMLGDLCFREALAENF--------RR
>KAG5524956.1
PP------PMPAPE--HKFKTQVDKILD-L--GN-DKVKGIRIHGMVGSGKTAIMQSL----REEKKFVLWL--KVSANLSTEQLIARRL------KL----AKRI---LEELEGQRYLLLLDDVRQDDLYC---L--GIPK-NGSKVVLTTR-FHVC-SS-IVN-RAVK-DGLPENEAWELF-HDENPKLT-N--T-KISQLAWKIVKKCGGLPLILKMLASNF--RIRKEDQWVDGFNNFRKIKHEGM---GELYELLKFCSNNLDSAQKSCFC-YGAYAEDSQIPIDCLLDCWGAQNFLGS---D--RS-GRIILQHLKNVSLLEE------GM-EYVRMHKIIRQVALHDGEH-TH---------W
>KAG5524957.1
PP------PMPAPE--HKFKTQVDKILD-L--GN-DKVKGIRIHGMVGSGKTAIMQSL----REEKKFVLWL--KVSANLSTEQLIARRL------KL----AKRI---LEELEGQRYLLLLDDVRQDDLYC---L--GIPK-NGSKVVLTTR-FHVC-SS-IVN-RAVK-DGLPENEAWELF-HDENPKLT-N--T-KISQLAWKIVKKCGGLPLILKMLASNF--RIRKEDQWVDGFNNFRKIKHEGM---GELYELLKFCSNNLDSAQKSCFC-YGAYAEDSQIPIDCLLDCWGAQNFLGS---D--RS-GRIILQHLKNVSLLEE------GM-EYVRMHKIIRQVALHDGEH-TH---------W
>KAG5525701.1
---------------QVGIDA--KNIDL-L-QGS-TEVGVLAIYGMGGIGKTTIAKTAYNQNKFDSSFNVRE---ASEPNGLVRLLLS--------DI-DE-VIKI---KNAVCKR-VLLVLDDVDDLQLNA---VTG---Y-PGSKIIITTRHQRLL-KAHEVC-EMYK-QELDDKESLQLF---AFGQDN---PI-EGYELSERVLQHCGGIPLALQVLGSSM--SGRKVDVWESAIKKLEASQILKK---------LKVSYDSLDDHDKNLFLDIVCFIGDYMVQI--------------------LDFFTIVGIQNLIDRCLLMI------GE--KMKTHDLIRDMGREIVRQE----------RS
>KAG5525706.1
---------------QIGIDS--ESINY-L-QGA-TDVGIGVIAGIGGIGKTTIAKTVYNSNRFESSFDIRE---TSKPNGLVRLLLS--------DI-DE-MIKI---KNAVYRR-VLVVLDDVDQLQLNA---VLG---C-PGSKVIITTRYEKLL-KPYKVD-ETFK-KELDYNESLQLF---AFGQAH---PI-EGFEYSKSVLQQCKGLPLALKLLGSSL--RDRSAEEWETSLEEMESNQILQT---------LAISFMSLDDHDRKLFLHIASFVGEYVVKI--------------------LNFYTTVGIENLVDRGLITI------GE--KLIMDQLLRDMARRIVHQE----------RS
>KAG5525707.1
---------------PTGLES--KDINS-L-QGS-NNVGIMVINGMGGIGKTTIAKTVYNQNRFESSFNIRE---TAKPNGLVRLFVS--------DI-DQ-APLI---KDALCKR-VIVVLDDVNHLQVND---LIG---H-PGSKIVITTRHEQLL-KADEVF-DI-T-EELSDDEALCLF---AFGQHK---PI-EQYELSKRVIHYCGGLPLALQILGSSL--CGETVDIWESQLQKLKTEKIHNV---------LKMSYDPLDDHEKNLFLDIVCFVGDYTLEI--------------------LYYPIMVGFQNLIRRGLVKV------NK--KLLMHQLLREMGREIIRQE----------RV
>KAG5525742.1
RA------PRKGPD--KKYETRLEKILD-L--KR-YEVNVIGIHGTVGIGKTTVMLNL----HDQKMFVIWL--TISKNLKRKHLIAQRL------KL----AQRI---FTELEGKKFLLLLDDVKEYNLNE---I--GIPN-NGSKIVLTTR-LEVC-NS-MVD-KAVK-AYLSPDEAWKMF-QNGSKKLI-D--L-RIGPLAWRVCRECCGLPLLIEKVANTF--KLKNESLWSDGLDSWRMQECEGI---KEMYELLRFCFNELDDRYKICFL-YGAYPEDSEINIDSLLECWEAEDLLGN---R--RMIGDLVLSHLKNVSLLEE------GK-YHVTMHKFIRRVALYISEGYKH---------R
>KAG5525747.1
RA------PREGPD--RKFETRLEKILG-L--KR-YKVKGIGIYGTVGIGKTTVMLNL----HDQTMFVIWL--TVSKNLKREHLIAQRL------KL----AQRI---RTELKGKKYLLLLDDVKECSLNE---I--GIPN-NGSKIVLTTR-MHVC-NNEMVD-KAIK-AYLSPDESWKMF-QDGSKKLI-D--L-IIGPLAWQVCRECSGLPLLIEKVANTF--KLKNENLWSEGLNSWRMEECKGI---REMYELLRFCYNELDDRYKKCFL-YGAYPEDSDIHVDSLLECWAAEDLLGN---K--RMMGDLILTRLKNVSLLEE------GQ-YHVTMHKFIRQVALYISEDHRH---------R
>KAG5525749.1
LS------PKDGLD--NNFVAEIKEILD-L--GS-SKVKKIGILGTAGIGKTTIMHNL----HEEKTFVIWL--EVSTNMTKEHLIVERL------EL-TSSAERI---LMELQGKKFLLLLDDVKEPNLSK---I--GIPN-NGSKIVLTTR-LRVC-RP-MVE-RIIK-TYISLDEAWKMF-QDKSSGVL-D--P-EIRKIAWRVCNECSGLPLLIQKVASTF--KFKDRTAWRDGLNNWRKKDREGI---KEVYNLLKFCYDDLDEQRQKCFL-YGAYPEGHGINADYLLECWAAENLLGD---T--SKCGHHVLSHLKYVSLLEN------GE-NQVTMHKFIRHLALYIAEDVKY---------R
>KAG5525751.1
MP------PKEGKN--NNYGIEIEKILE-L--ES-SKAKKIGILGTVGIGKTTMMHSL----HEKKTFVIWL--DVSQNLSREDLILRRL------KL----AQRI---LMELQGKKFLLLLDDVKECNLKD---I--GIPN-NGCKIVLTTR-LRVC-RS-MVD-QKIK-TYLSEDEAWKMF-QDKSPELL-D--P-NIRKLARKVCKECSGVPLLIKKVASTF--RSKDLRHWSDGLNSWRMKECEGI---REMYNMLKFCYDDLDERRQKCFL-YGAYPEGSVINADYLLECWAAEHLLGD---T--SVCGHLVLSYLKYVSLLEE------GE-NHVTMHKFIRNLALYIAEGDKY---------R
>KAG5525754.1
RA------PREGPD--RKFETRLEMILG-L--KR-HKVKGIGIYGTVGIGKTTVMLNL----HDQKMFVIWI--TISKNLKREHLIAQRL------KL--------------------------------------------------------------------------------------------------------------------------------------------------------------------------------------------------------------------------------------------------------------------------------
>KAG5526075.1
YV-------RVDDH-LVGMDS--ERVDS-L--KH-RSTGFLVICGMGGIGKTTIARVLYN-SRRYTCFNIRD--VAKGPKGLVRLLLSDI---------VD-DGCR---RMKYLTNKVLLVLDDLDQKQLDA---L--GQQM-PGSKIIITTRLESLM-NAHEDY-EIYR-EKLSIDDSLELF-GWHAFGQK-PIQG-HM-DVSKRFVHHCDGLPLALKVLGSSV--RGKSLDVWESALQKLQA------D--STILEKLEISYDSLDNHDKNLFLEIACFAGKKK---------------------TILDYFALAGIHNLVDRNLLTI---------EKLGMHQLLQDMGKQIVCRE------------
>KAG5526076.1
YV-------RVDDH-LVGMDS--ERVDS-L--KH-RSTGFLVICGMGGIGKTTIARVLYN-SRRYTCFNIRD--VAKGPKGLVRLLLSDI---------VD-DGCR---RMKYLTNKVLLVLDDLDQKQLDA---L--GQQM-PGSKIIITTRLESLM-NAHEDY-EIYR-EKLSIDDSLELF-GWHAFGQK-PIQG-HM-DVSKRFVHHCDGLPLALKVLGSSV--RGKSLDVWESALQKLQA------D--STILEKLEISYDSLDNHDKNLFLEIACFAGKKK---------------------TILDYFALAGIHNLVDRNLLTI---------EKLGMHQLLQDMGKQIVCRE------------
>KAG5526077.1
YV-------RVDDH-LVGMDS--ERVDS-L--KH-RSTGFLVICGMGGIGKTTIARVLYN-SRRYTCFNIRD--VAKGPKGLVRLLLSDI---------VD-DGCR---RMKYLTNKVLLVLDDLDQKQLDA---L--GQQM-PGSKIIITTRLESLM-NAHEDY-EIYR-EKLSIDDSLELF-GWHAFGQK-PIQG-HM-DVSKRFVHHCDGLPLALKVLGSSV--RGKSLDVWESALQKLQA------D--STILEKLEISYDSLDNHDKNLFLEIACFAGKKK---------------------TILDYFALAGIHNLVDRNLLTI---------EKLGMHQLLQDMGKQIVCRE------------
>KAG5526080.1
F--------RDDDE-I----E--DVIES-LSEKA-RSIDILLICGMGGIGKTTIAKVVFN-SARYACFNIRE--VAKAPNGLIRLLLSNI---------VD-DGCR---RMKYLANKVLLVLDDVDQTQLSA---L--GQQM-PGSKIIITTRLESLI-NAHENY-KVYR-EKLSIDESLELF-SWHAFGQK-PIQG-HM-DLSKRFVHHCDGLPLALQVLGSSI--RRKNIDVWESELQKLEA------D--NTILEKLEISYDSLHKHDKDLFLDIACFVGKMK---------------------KMLDCFPLAGIHNLVDRNLLTI---------ETLQMHQLLQDIGKQIVCRE------------
>KAG5526089.1
HR-------SVDNH-LVGMDS--EHLNC-L--KD-MSSGVLLICGMGGIGKTTIAKVVYN-SHIYACFNVSG--VSKGHNGLVDLLLSDI---------VD-GGRW---QIKYVSNKVLLVLDDVDQEQLSA---L--GQQK-PGSKIIITTRLESLI-NAHENY-NVYR-EKLSIDESLELF-SWHAFGQK-PIQG-HM-DLSKRFVQHCDGLPLALRVLGSSLR-RRKNIDVWESELKKLEE------N--ITILEKLEISYDSLDNHDKNIFLDKACFAGENK---------------------TILDYAALAGIHNLVDRNLLTI---------GKLQMHQLLQDMGKQIACRE------------
>KAG5526209.1
LPLLIPP----TKD-FVESTK-VERVWA-L--MT-DDVRQIGVYGMGGVGKTTIMKHIH---LLEGKFVYWV--TVSKAFNITKLIATAL------YL-RR-ASQL---YAALRHKRYVLILDDIWEPALER---V--GIPS-NRCKLVLTTQSLEVC-RRMECT-P-VK-DLLTKEEALTLFLSKAVGKDT-A--P-EVEEIADKIAKQSQRKTPAMM------------------------------------------------------------------KIPVNELIEYWIAEELI-----DSEFDKGHAILGKLTSGCLLESFTN-IHGM-EYVKLHDLIRDMALRITSTS-----------R
>KAG5526211.1
IGLLIPP----TKD-FVESTQ-TEKVWE-L--MN-DDVRQIGVYGMGGVGKTTIMKHIH---LLEGKFVYWV--TVSKAFSITKLIAKAL------KL-IR-ASEL---YAALRKKKHVLILDDLWESALER---V--GIPS-NECKIVLTTRLLEVC-RRMHCT-K-VK-ELLTEQEARTLFLRKAIENDT-A--P-EVEVIAAEIAKECARLPLAIVAVAGSLR-GLKGMSEWRNALNELIND-ASDDE--SEVFERLKFSYNHLKKVLQDCFL-YCSYPEDRPIPVNELIEYWIAEELI-----DNVFDKGHAILGKLTSSCLLESITE-IHGM-ECVVLHDLIRDMAIGIIASS-----------R
>KAG5526216.1
CPLLIPP----TKD-FVESTK-VERVWE-L--MN-DEVRQIGVYGMGGVGKTTIMKQIH---LLKDKFVFWV--TISKAFNVLKLIAKEL------NF-RR-ATHL---HAVLRWKKYVLIIDDLWEAPLGR---V--GIPS-NGCKIVLTTRSLGVC-RRMDCT-D-VK-ELLTQQEALTLLLRKAVGNGT-A--P-EVGEIAAKIAKKCDGLPLAVVIVAGTLR-ALEGTREWRNALNELIND-ASDDE--SEVFEILKFSYDRLNKGLQDCFL-YCSYPEDHKIPVNELIEYWIAEELI-----NSVFDKGHAILGKLTSSCLLESFTD-IHGM-RYVRLHDSIRDMAIRITRSS-----------R
>KAG5526220.1
DTLLQPL----TEY-FVECTK-TENIWE-L--MN-DDVTKIGVYGMGGIGKTTTMKYIQ---LLKDKFVYWV--TVSKAFDITKLIANAM------NL-KR-ALEL---HKMLRQKRYILILDDVWDQDLDS---V--GIPS-NGWKLVLTTRSLEVC-ERMKCT-P-VK-DLLTEEEALTLFRNIVVGNES-A--P-DVEEIAAKIAKECACLPLAIVTLAGSLR-GSKGTHKWRNALNELISD-ASDDV--SKVFERLKFSYSLLNKVLQDCFL-YCSYPEDHDIPVNELIEYWIAEELI-----DSVLDKGLTILGKLTSSCLLEK-TY-NYRQ-ECVRMHDLIRDMAIRITASS-----------R
>KAG5526221.1
FPLLMPP----TKD-FVEFTK-VERVWE-L--MN-DDVRKIGVYGMGGIGKTTIMNHIQ---LLEDKFVFWV--TVSKAFNIIKLIAKEL------NF-RR-AKHL---HAAFRGKKYVLIIDDLWEDLLER---V--GIPC-NGCKIVLTTRSLDVC-RRMDCT-S-VK-ELLTQQEALTLFVRKAGRNGT-A--P-EVEEIAAKIAEQCACLPLAVVTVARSLR-ALEGTHEWRDALNDLISD-TSDGE--TEVFEILKYSYDRLNKVLQDCFL-YCSYPEGHLILVNELIEYWIVEELI-----ESVFDKGHAILAKLKSSCLLESVTG-MFGQ-EWVRMHDSIRDMALRITTSS-----------R
>KAG5526224.1
VGLLIPP----TKD-FVESTQ-IEKVWE-L--MN-DDVRQIGVYGMGGVGKTTIMKHIH---LLEGKFVYWV--TVSKAFSITKLIAKAL------NL-IR-ASEL---YAALQKKKYVLILDDLWESALER---V--GIPS-NECKIVLTTRLLEVC-RRMHCT-K-VK-ELLTEQEARTLFLRKAIENDT-A--P-EVEVIAAEIAKECARLPLAIVAVAGSLR-GLKGTSEWRNALNELMND-ASDDE--SEVFERLKFSYSHLKKVLQDCFL-YCSYPEDRPIPVNELIEYWIAEELI-----DNVFDKGHAILGKLTSSCLLESITE-IHGM-ECVMLHDLIRDMAIRIIASS-----------R
>KAG5526226.1
FPLLMPP----TKD-FVESTE-VERVWE-L--MN-DDVRKIGVYGMGGVGKTTIMNHIQ---LLKDKFVFWV--TVSKAFNVIKLIAKEL------NF-RR-ATHL---HAALRRKRYVLIIDDLWEAPLGR---V--GIPS-NPCKIVLTTRSLGVC-RRMDCT-D-VK-ELLTQQEAQTLLLRKAVGNGT-A--P-EVEEIAAKIAKKCDGLPLAVVTVAGTLR-EMGGTREWRDALNDLISD-ASHGD--TEVFEILKFSYDHLDKRLQDCFL-YCSYPEDHKILVDELIEYWIAEELI-----ESIFDKGHAILRKLTSSCLLESVAD-IHGM-EYVKMHDLIRDMALRITASS-----------R
>KAG5529725.1
KP------MRKAIEGSISMLGALEQLEL-L--LA-AEEKEIAVNGEAGIGKTSIAAV-----YESKHFHAWI--YVPP--NPTSLILRGLL----KSI-DEAKQTI---CLLLTKKKLLLVLDDLPTQELED---VK-DILG-CRAKIILTSRSHPGC-THDLV-------PSLTPQDGFHLL-RKESQNYT-W--S-SIESEANEILQTCEGLPLAIATIGGML--STKQDA---------KKKVCDML---KEA-DFISLSYADLRPVLKSCFL-HAAFPSQDEIPSKKLQRLWIAEGFVAQ---TVERQLDELIQRNMIQVARVGK------DG-ETCRVLEPMREFGVRRSEQDLV--------RT
>KAG5529749.1
---------------AIGIRS--REIQF-L-EES-ADVGVVAICGMGGIGKTTIAKFLYNLNRFQGSFNMRE---IAKQDGLLALLVS--------DI-DE-IDKI---KDALFRR-VIVILDDVDKLQLNS---VLG---F-PGSKIIITTRNEHLL-RAREGC-KVHR-KKLDYDESLELF---AFGQSH---PI-DDYDTSKLVVQHCEGLPLAIKVLGSSL--FGKSIGVWK------------------------------------------------------------------------------MVGIQNLTDRCLVTV------DD--KVAMHHLLQEMGREIVRLE----------RS
>KAG5530001.1
STTFGSKSP-----EFVGF----EEHVK-LIRQE-SRN-TISVVGPGGSGKTTIVNNVYESERIKRRFDCRAWVQVSQSFDIEELFWSMLK-----QF-DKLYLQGKRERDACSNKKRRVSIDSILD--LTS---VRSLFK--SASAIILRVRVLDLR-------DAPLDKRYLRNTKIKEIPLETDLKHTR-TLPK-KLTQIEELLLSD---MPVEF---TNRLQQEDHE--------------MVVDQD-----INYLLTNYVQL----RDCQLRFSTLAD----GD---------EG-------EQHE-------RNVANY-I------EDLGEFVPHRFH-----------RLE----------A-
>KAG5530376.1
RI-LRRERPYKDNEHVVGFKEDVDKLTSQLVKKV-KDRYVISIVGTGGLGKTTIARKLYNTLSLTKVFDCYAWVSVSTDYKIQDLLRSTIK-----SF-EDLEPHL---RDYLKGRRYLVVLDDVWDE--NAWPSLMRAFPK-NESR-----------------------------------------NR------------------------------------------------------------------------------YRLK--------------------------------------------------------------------------------------------------
>KAG5530378.1
RI-LRRERPYKDDEHVVGFKEDVDKLMSQLVKKV-KDRYVISIVGTGGLGKTTIARKLYNTPSLTEEFDCYAWVSVSTDYKIQDLLRSTIK-----SF-EDLERHL---RDYLKGHRYLVVLDDVWDV--NAWRSLSGAFPK-NGSRVIMTTRNKVVAEPSDERT--VHE-PFLKDGESLELFCSKAFNQKS-RCPP-GLESLAKEMASKCHGLPLAIVV----------------------------------------------LDMRLRT-LLFFNLANEDPEIQLQSLCR----------------------QLRLL--------------------RVLDL------------------------
>KAG5530380.1
CM-LRKERPYKDNEHVVGFKEDADKLMFELVKEV-KDRYVISIVGTGGLGKTTIA---------------------------------------------------------------------------------------------------------------------------------------------------------------------------------------------------------------------------------------------------------------------------------------------------------------------------
>KAG5530566.1
RM-LRRERPYEDNDHVVGFKEDADKLMFELIREV-KNRYVISIVGHRRLGKTTIARKLYNTLSSTNKFDCYAWVSVSNDYNIQDLLRATIK-----SF-DDLESYA---RDYLKGRRYLVVLDDVWDV--NSWESLRRAFPN-NGNR-------------------------------------------------------------------------------------------------------------------------------------------------------------------------------------------------------------------------------
>KAG5530895.1
RM-LRRERPYKDNEHVVGFKEDADKLTSELIKEV-KDRYVISIVGTGGLGKTTIARKLYNTHSRTQKFDCYAWLSVSTNYEIQDLLRSTIK-----SF-EDLEPYL---RDYLNGRRYLVVLDDVWDV--NAWPSLMRAFPN-NGSRVLITTRKKVVAEASNERT--VHE-PLLKDEESWELFCGKAFEEKS-HCPP-CLESLAREMASKCHGLPLAIVVLGGLL-R-RKDPDEWPKFKEHMWR-HIRDHDSDRVQHIL-ALSFNDLPYRLKSCFLYLGLFPEDFEIA-EKLCRLWEAEGFIK-LG-EEEEEEAETYLRELIDRSL-IQVVTRNWRRIITCRVHDLLHDFAIEKSKELNF----------
>KAG5530898.1
HM-LRKERPYKDNEHVVGFKEDADKLTSELIKEV-KDRYVITIVGTGGLGKTTLARKLYNTLSCTQEFDCYAWLSVSTDYDIQDLLRSTIK-----SF-EDLEPHL---RDYLKGRRYLVVLDDVWDV--NAWPSLMRAFPN-NGSRVIMTTRNKVVAQSSNERT--VHE-SFLKDEDSWELFCSKSIQQ-----------------------------------------------------------------------------DMHLRT-LLFFNLENEDSKTQLQSLCR----------------------ELRLL--------------------RVLDL------------------------
>KAG5530989.1
TR---PTTSLVDESCVYGRENDKEEIM-KLLSGN-NKIDVIPIVGMDGMGKTTLAQILYNDGSVDAHFDKKAWVCVSDV---------------------------------------------------------------------------------------------------------------------------------------------------------------------------------------------------------------------------------------------------------------------------------------------------
>KAG5531056.1
TR---PTTSLVDESCVYGRENDKEEIM-KLLSGN-NKIDVIPIVGMGGMGKTTLAQLLYNDGSVDAHFDKKA---------------------------NKT----------------------AEEEGYECFRELL--------------SRS--------------------------------------------------------------------------------------------------------------------------------------------------FFQ----RS-------------------------NANNFLFVMHDLVHDLAQYVMSLKD---------RY
>KAG5531169.1
-PLLMPP----TED-FVETTE-VERVWE-L--MN-DEVRRVGVWGMGGVGKTTIMKHIH---LLEDKFVFWV--TVSKEFNVRELIAKEL------KV-RR-AKEL---HAVLRRERYVLILDDLWEAPLGM---V--GIPS-NGCKLVLTTRSFEVC-RRMPCT-P-VR-ELLTKEEALTLFLRKAIGNDT-P--P-KLEEIATQVSKECARLPLAIVTVGGSLR-GLKRIREWRNALNELIND-ASDDE--SE-----------------------------------------------------------------LTSSCLLESGPE-KYGQ-EIVRMHDLIRDMALRITASS-----------R
>KAG5532854.1
LQKLCRP-PMSSEG-FVAFES-MDEAME-L--KD-DRVKIVGVYGMGGVGKTTMVKQVG---ARKGLFVIMA--VVAQTVNLRKILADML------AL-GR-AARL---KEKIRTKKILIVLDDIWTRELSE---I--GIPL-EACKIILTTRTYHAC-FTMGSQ-AKIH-DVASEEDSWTLF--RSYAGEV-S--H-DFCDVARKVANQCGGLPIALVVAARAL--GDKELFEWEEAARQLEMR-NLDED--EKVFKCIKLSYDFLGDDAKLCFM-ICCFPEDTDIRIEDLVKYGIGHGLF-----NTMRGRALSVTKHLQASCLLESEQE------GCVKMHDVVRDMGILIASSDSV---------A
>KAG5532858.1
IQRLCRSKPMSSEG-FVAFES-MDEAME-L--KD-DRVKIVGVYGMGGVGKTTMVKQVG---AHKGLFVIMA--VVSQNVNLRRILADML------AL-GR-AGRL---KEKIRTKKILIVLDDIWMRELSE---I--GIPL-EACKIILTTRTDHAC-FTMGSQ-AKIH-DVASEEDSWTLF--RSYAGEV-S--H-DFLDVSRKVAKQCGGLPIALVVAARAL--GDKELFEWEEAARQLEMR-NLDED--EKVFKCVKLSYDYLGDDAKLCFV-ICCFPEDADIRIEDLVKYGIGHGLF-----NTMRARALSVTKLLQASCLLESEQE------GCVKMHDVVRDMGILIASSDSV---------A
>KAG5532861.1
IQRLCRS-PMSSEG-FVAFES-MDEAME-L--KD-DWVKIVGVYGMGGVGKTTMVKQVG---AHKGLFVIMA--VVSQNVNLRRILADML------AL-GR-AGRL---KEKIRTKKILIVLDDIWTRELSE---I--GIPL-EACKIILTTRTHHAC-FTMGSQ-AKIH-DVASEEDSWTLF--RSYAGEV-S--H-DFRDVARKVAKQCGGLPIALVVAARAL--GDKELFEWEEAARQLEMR-NLDED--EKVFKCVKLSYDYLGDDAKLCFV-ICCFPEDADIRIEDLMKYGIGHGLF-----NTMRARALSVTRHLQASCLLESEQE------GCVKMHDVVRDMGILIASSDTV---------A
>KAG5533776.1
YP---AP-TRPIDG-IKCFESSLKEVME-L--KE-DGANMIGICGLGGVGKTTMAKQV----KAKKLFVVMA--TVSQNLEARKIIADML------DL-GR-ADEL---RRQLQ-KAILVILDDVWKRELND---I--GIPH-KGCKILVTSRSEEVC-NDMGAR-KKIQ-QILHKDEAWDLF-KEMAGIPE-D--S-NYQSIKREVANECGGLPIAILTVGRAL--NGKGESSWRSALAQLRKKNIRGVE--ENVFRLLEWSYNNLSEEARRCFL-LCSFQEDYDVKVEDIVRYGIGLKLF-----DSVRDRVCAHVDHLKKCFLLMD------GT-RCVKMHDVVRDVAISIASRE-S---------V
>KAG5534152.1
RR-LRREMPYEDNELVVGFQEDAAKLMSELVKEV-KHRRVISIVGMGGLGKTTIARKLYNNDSLRQKFDCYAWVSVSKDYNIQDLLQKTIK-----SF-DDLETHL---RKYLEGRRYLVVVDDVWDV--NAWASLRRAFPK-NGSRVIMTTRSKTVAEHCDERP--VYE-PFLKEEESWELFHLRTLEN------------------------------------------------------------------------------------------ESDEFEIQLQPLCM----------------------KLRLL--------------------RVLHL---------EELSF----------
>KAG5534153.1
RR-LRREMPYEDNELVVGFQEDAAKLMSELVKEV-KHRRVISIVGMGGLGKTTIARKLYNNDSLRQKFDCYAWVSVSKDYNIQDLLQKTIK-----SF-DDLETHL---RKYLEGRRYLVVVDDVWDV--NAWASLRRAFPK-NGSRVIMTTRSKTVAEHCDERP--VYE-PFLKEEESWELFHLRTLEN------------------------------------------------------------------------------------------ESDEFEIQLQPLCM----------------------KLRLL--------------------RVLHL---------EELSF----------
>KAG5534155.1
RR-LRREMPYEDNELVVGFQEDAAKLMSELVKEV-KHRRVISIVGMGGLGKTTIARKLYNNDSLRQKFDCYAWVSVSKDYNIQDLLQKTIK-----SF-DDLESHL---RKYLEGRKYLVVVDDVWDV--NAWASLRRAFPK-NGSRVIMTTRSKIVAEHCDERL--VYE-SFLKEEESWELFCKKTF----------------------------------------------------------------------------------------------DEIIRSLQIVDD----------------------WLHIV--------------------DFRDL---------EELSF----------
>KAG5534156.1
RR-LRREMPYEDNELVVGFQEDAAKLMSELVKEV-KHRRVISIVGMGGLGKTTIARKLYNNDSLRQKFDCYAWVSVSKDYNIQDLLQKTIK-----SF-DDLESHL---RKYLEGRKYLVVVDDVWDV--NAWASLRRAFPK-NGSRVIMTTRSKIVAEHCDERL--VYE-SFLKEEESWELFCKKTF----------------------------------------------------------------------------------------------DEIIRSLQIVDD----------------------WLHIV--------------------DFRDL---------EELSF----------
>KAG5534164.1
RK-LREERPYDDNELFVGFQEDAAKLMSELVKEV-KHRRVISIVGMGGLGKTTIARKLYNNNSLREKFDCYAWVSVSKDYNIQDLLRKTIK-----SF-DDLESHL---RNYLEGRKYLVVVDDIWDV--NAWASLRRAFPK-NGSSVIVTTRSKIVAERCDERP--VHE-PFLKEEESWELF--------------------------------------------------------------------------------------------------------QLQPLCM----------------------KLRLL--------------------RVLDL---------EKLSF----------
>KAG5534165.1
RK-LREERPYDDNELFVGFQEDAAKLMSELVKEV-KHRRVISIVGMGGLGKTTIARKLYNNNSLREKFDCYAWVSVSKDYNIQDLLRKTIK-----SF-DDLESHL---RNYLEGRKYLVVVDDIWDV--NAWASLRRAFPK-NGSSVIVTTRSKIVAERCDERP--VHE-PFLKEEESWELF--------------------------------------------------------------------------------------------------------QLQPLCM----------------------KLRLL--------------------RVLDL---------EKLSF----------
>KAG5535659.1
--------P-----FVVGLEE-VREVKV-VVSG--GE-QVVMVSA-GGCGKTTLAKMCHDEEMFKNIF----FVT---APKVPSLIENLFE---HRGF-EEALERM---LKQI----LLLVLDDVWSG----WESLIEQIP-----KILVTSRFET------------YR-KLLSDEDAMALFCHSAFGRSS---PD-D---LVHKIVRDCGGFPLALEVVGRSL--RGQPKEIWKRTLKQWSEKSIFSSDSNKEILIRLLSSVNSLDEMYKECYLDLASFPEDQRIPATALIDMWVGLY---------LEGDAIAILHELSERSLIGKVVTRKDAEIHFATQHDLLRELAIHQCNQE----------RR
>KAG5535660.1
--------P-----FVVGFEE-VREVKA-LMSG--GEQQVVVVSA-GGCGKTTLAKMCHDEDKFKNIF----FVT---APKAPSLIESLFE---HKGF-EEALECT---LKQF----ILLVLDDVWSG----WESLIEQIP-----KILVTSRFET------------YK-KLLGDKDAMALFCHSAFGRSS---PD-D---LVDKIVRDCGGFPLALEVVGRSL--RGQPKEIWKQTLKQWSEKSIFSSDSNKEILIRLLSSINALDEMHTECYLDLASFPEDQRIPATALIDMWVGLY---------LEGEAIAILHELSMRSLIGQVVTRKDAEIHFATQHDLLRELAIHQCSQE----------RR
>KAG5535865.1
---------------LVGILP--ESINL-L-REG-MDASVITICGMGGIGKTTIAKLVYNLNNFDSSFNIRE---RSQPNGFVKLLLS--------DI-DE-IIKI---AQAICKR-LLLVLDDVDQVQLHA---VLG---S-PGSKIIVTTRHERLL-NPREVH-KVHQ-SPLNNEDSLELF---AFGQAH---PI-DDFEYAMRVVHYCRGLPLALQVLGSSL--SRRSLNIWESALKKLEAGQILRI---------LMISYDWLRDNDS--------KVLSGSPIL--------------------L------------------------------------------------------------
>KAG5535870.1
---------------LVGILP--RIINL-M-QGA-MDASIIAICGMGGIGKTTIAKSVYNLNNFDSSFNIRQ---RSQPNGLVKLLIS--------DI-DE-IIKI---ADAICKR-LLLVLDDVDQVQLHT---------------------------------------SPLNNEDSLELF---AFGQAH---PI-DDFEYAMRVIHYCRGLPLALQVLGSSL--SGRSVDVWVSALKKLEAGQILRT---------LMISYDCLDDHDKELFLHIACFVGDWT------------------------------------------------------------------------------------
>KAG5536781.1
---------------QVGLES--QKLNL-L-SES-SNVCIVGIWGIGGIGKTTIAMKQYNLIMFESSFNVAD---TSKSNGLAALLLL--------DI-YQ-IEVI---KRRACQK-VLLVLDDVDNVQLKA---LAI---V-SGSRIIITTRDASLL-NLLKVD-EIYA-KELNRSESLELL---AFKEDH---PK-DNYDLSDQVVAYAGGLPLALEVLGSFL--YCKSIPEWKSAISKLKKVDIQAK---------LKISFDSLNDEVKELFLDMACFAGVSTIKI--------------------LNFFAAIGIRVLADRCLIKY------GP--ELLMHNLLKDMGREIVRQE----------RA
>KAG5536785.1
---------------QVGLES--QKLNL-L-SES-SNVCIVGIWGIGGIGKTTIAMKQYNLIMFESSFNVAN---TSKPNGLAALLLL--------DI-YQ-IEVI---KRRACQK-VLLVLDDVDNVQLKA---LAI---V-SGSRIIITTRDASLL-NLLKVD-EIYA-KELNRSESLELL---AFKEDH---PK-DNYDLSDQVVAYAGGLPLALEVLGSFL--YCKSIPEWKSAISKLKKVDIQAK---------LKISFDSLSDEVKELFLDMACFAGVSTIKI--------------------LNFFATIGIRVLADRCLIKY------GP--ELLMHNLLKDMGREIVRQE----------RA
>KAG5538822.1
------------------MDS--KDINL-L-QES-NDVGTMMICGMAGIGKTTIAKTVYNLNRFHCSFDVRE---AAGPNGLVSLLIS--------NI-DE-ITMI---RDLIRKR-VLVVLDDVDDAQLNA---FGI---H-PGSKIMIITRCEQLL-KTHKLY-KAHK-KKLSKYESLILF---AFEQKY---PK-EGYELSEKVVHYCDGVPLALEVLGGCL--FGRKVEVWESTLRKLETSVIAKK---------LKISYETLDEHDKALFLDIACFVGTYTSTI--------------------LDFYTEVGIQNLVDRCILTI------DE--KLIMHQILKDMGREIVRQE----------RS
>KAG5539121.1
TR---PTTSLVDESDVYGRENDKEEIM-KLLSGS-NKLDVIPIVGMGGMGKTTLAQLLYND--------------------------------------------------------------------------------------------G----RL--------------------------------------------------------------------------------------------------------------------------------------------FVEK---RS-------------------------NASTSLFVMHDLVHDLAQYVMRMED---------RH
>KAG5539182.1
QR---PTSSFIHEPRLYGRDGDQKVII-ELRSQN-GKFDVVPIVGMGGIGKTTLAQMVYNN-------------------------------------------------------------------------KMV--------------KKH--------------------------------------------------------------------------------------------------------------------------------------------------F-----------------------------------EIKAWV----------------------------
>KAG5539184.1
QR---PTSSLIHEPCLHGRDEDKKAII-DLLSQN-GKVGIVAIVGMGGVGKTTLAQMVYNDD------------------------------------------------------------------------ERV--------------NKH--------------------------------------------------------------------------------------------------------------------------------------------------F-----------------------------------EMKAWVY---------FVARMDEE--------RH
>KAG5539187.1
QR---PTSSFIHEPHLYGRDGDQKVII-ELLSQN-GKFDVVPIVGMGGVGKTTLAQMVYNNEM--KHFEIKAW--------------------------QKQ----------------------MEDLGREYFHELL--------------SRS--------------------------------------------------------------------------------------------------------------------------------------------------FFQP---LS-------------------------SGEVSLFVMHDLINDLAQFVARLGEN--------RH
>KAG5539189.1
QR---PTSSFIHEPHLYGRDGDQKVII-ELLSQN-GKFDVVPIVGMGGVGKTTLAQMVYNNEM--KHFEIKAW--------------------------QKQ----------------------MEDLGREYFHELL--------------SRS--------------------------------------------------------------------------------------------------------------------------------------------------FFQP---LS-------------------------SGEVSLFVMHDLINDLAQFVARLGEN--------RH
>KAG5539203.1
QR---PTSSFIHEPCLYGRDGDQKVII-ELLSQN-GKFDVVPIVGMGGVGKTTLAQIVYNNEM--KHFEIKVW--------------------------QKQ----------------------MEDLGREYFRELL--------------SRS--------------------------------------------------------------------------------------------------------------------------------------------------FFQP---SS-------------------------SGEVSLFVMHDLINDLAQFVARLGEN--------RH
>KAG5539325.1
---------------------------L-L-EGP-SNVGIVAICGMGGIGKTTIATFLYNLNRFESSFDVRK---ISQQDGLLSLLLL--------DI-AE-TAMI---KDAICKK-VFVVLDDVDELQLDA---LLG---F-PGSKIIITTRRERLL-GSYEFY-KVHR-EYMSDDESLELF---AFGKCC---PD-NGYEVSKEVVSYCGGIPLAIKVLGSSL--SGDCLNVWKSKLEKLKARQILDK---------LRISYDSLDDHDKHLFLNLACFVGDSTVTI--------------------LEFYTVVGIQNLMDRCLISI------DG--TLVMHHLLQEMGREIVRQE----------RA
>KAG5539639.1
--------PFPRNENFIG---K-KELSEELSGGSDKEIEMDVVYGIGGIGKTELLEFAYRFH---QRY----W--IGG-----RYYLNLLE-----DV-EEQESAIARVRKELRNTPYLVVIDDWWDHPLMD------LLPF-GGEHILISTCLRN---------LEPLK-SYLSGVEAMSLMGVKDY-------PVADLRAIEEKLGRLTFG--IAI---GAILSEINPS-----RLLDTINR------------MPLRDLAGSG-SHSLRNKFLEVCFFDHRS--LATRLASGWFAPALLALAA-RSLEAEASSML-------LFNMARSTKEGH---IQLNEVIKLYGRKR-AQA------------
>KAG5540126.1
TR---PTTSLVDESCVYGRENDKEEIM-KLLSGS---YDVIPIVGMGGMGKTTLAQLLYNDCTLDS------------------------------------------------------------------------------------------------------------------------------------------------------------------------------------------------------------------------------------------------------------------------------------------HFAQYVMRLED---------RH
>KAG5541842.1
TR---PTTSLVDESCVYGRENDKEAIM-KLLSGS-NKIDVIPIVGMGGMGKTTLAQLLYNDGRLDGHFVKKA---------------------------NKT----------------------VEEEGYECFRELL--------------SRS--------------------------------------------------------------------------------------------------------------------------------------------------FFQ----RS-------------------------NGNASSYVMHDLVHDLAQYVMRLED---------RY
>KAG5542919.1
---------------LVGINS--KNIQL-L-EGA-TKIGIVAICGMGGMGKTTIAKFLYNLNRFESSYNVRE---ISQKNGLLRLIYS--------DI-AE-TTKI---MEAICKK-VFVVLDDVDRLQLNA---ILG---L-SGSKIIITTRREQLL-RANEFS-KVYR-ENLGDEESLELF---AFGKCC---PN-NEYEVSERLVRYCGGLPLALKVLGSSL--SGQCLNVWKSQLDKLKTGEILEK---------LRISYDSLDNHDKNLFIYLACFVGDSAITI--------------------LEFSTVVGIQNLMDRCLISI------DK--NVVMHHLLQEMAREIACQE----------RS
>KAG5542931.1
---------------LVGINS--KNIQL-L-EGA-TKIGIVAICGMGGIGKTTIAKFLYNLNRFKSSYNVRE---ISQKNGLLRLIYS--------DI-AE-TTKI---MEAIYKK-VFVVLDDVDRLQLNA---ILG---F-SGSKIIITTRREQLL-RANEFS-KVCR-ENLGDEESLELF---AFGKCC---PN-NGYDVSERVVRYCGGLPLALKVLGSSL--SGQCLNVWKSQLDKLKTGEILEK---------LRISYDSLDNHDKNLFIYLACFVGDFAITI--------------------LEFSTVVGIQNLMDRCLISI------DK--NVMMHHLLQEMAREIACQE----------RS
>KAG5542945.1
---------------LVGINS--KNIQL-L-EGA-TKIGIVVICGMGGIGKTTIAKFLYNLNRFESSYNVRE---ISQKNGLLCLIYS--------DI-AE-TTKI---MEAIYKK-VFVVLDDVDRLQLNA---ILG---F-SGSKIIITTRREQLL-RANEFS-KVCR-EILGDEESLELF---AFGKCC---PN-NGYEVSERVVRYCGGLPLALKVLGSSL--SGQCLNVWKSQLDKLKTGEILEK---------LRISYDSLDNHDKNLFIYLACFVGDFAITI--------------------LEFSTMVGIQNLMDRCLISI------DK--NVMMHHLLQEMAREIACQE----------RS
>KAG5542946.1
---------------LVGINS--KNIQL-L-EGA-TKIGIVAICGMGGIGKTTIAKFLYNLNRFESSYNVRE---ISQKNGLLRLIYS--------DI-AE-TTKI---MEAICKK-VFVVLDDVDRLQLNA---ILG---F-SGSKIIITTRREQLL-RANEFS-KVCR-ENLGDEESLELF---AFGKCC---PN-NGYEVSERVVRYCGGLPLALKVLGSSL--SGQCLNVWKSQLDKLKTGEILEK---------LRISYDSLDNHDKNLFIYLACFVGDSAITI--------------------LEFSTVVGIQNLMDRSLISI------DK--NVVMHHLLQEMAREITCQE----------RS
>KAG5542954.1
---------------LVGINS--KNIQL-L-EGA-TKIGIVAICGMGGIGKTTIAKFLYNLNRFE-------------------------------DI-AE-TTKI---MEAIYKK-VFVVLDDVDRLQLNA---ILG---F-SGSKIVITTRREQLL-RANEIS-KVCR-ENLGDEESLELF---AFGKCC---PN-NGYEVSERVVRYCGGLPLALKVLGSSL--SGQCLNVWKSQLDKLKTGEILEK---------LRISYDSLDNHDKNLFIYLACFVGDFAITI--------------------LEFSTVVGIQNLMDRCLISI------DK--NVVMHHLLQEMAREIACQE----------RS
>KAG5543046.1
HPLFIPL----TKD-FVQSTK-TENIWE-L--MN-DEVRRVGIYGMGGIGKTTIMKHIH---LLEGKFVFWV-NTVSKEFDTLKLIAKAL------NL-IR-ASKL---YAALQKKKYVLILDDLWEAPLDS---V--GIPS-NGCKLVLTTRSLDVC-RRMDFT-T-VK-ELLTEQEALTLFLSKATGHDM-A--P-DVEDIACLIAKECACLPLAIVTVAGSLR-GLKGTREWRNALNGLISE-VSDGE--REVFERLKFSYNCLDEVLKDCFL-YCSYPEDHDIPVEELIEYWIAEGLI-----KSVFDRGHTILGKLTSSCLLESSTN-IDGQ-EYLRMHDLIRDMALRITASR-----------R
>KAG5545352.1
---------------AIGIRS--REIQF-L-EES-ADVGVAAICGMGGIGKTTIAKFIYNLNRFESSFNVRE---ISKQDGLLCLLVS--------DI-DE-IVKI---KDALFKR-VLVILDDVDELELYA---VLG---F-SGSKIIITTWHERLL-RPHEVC-KVYK-EKLDYDESLELF---AFGQSH---PV-DDFDTSKLVVEHCEGLPLAIKVLGSSL--SGQSIGVWRSQLEKLKASKILAK---------LKISYDSLDEHDRSLFLHLACFVGDFTITI--------------------MEFYTVVGIQNLIDRGLVTV------DG--KLVIHHLLQEMGREIVCQE----------RS
>KAG5545353.1
---------------AIGIHS--REIQF-L-EES-ADVGVAAICGMGGIGKTTIAKYLYNLNRFESSFNVRE---ISKQDGLLCLLVS--------DI-DE-IVKI---KDALFKR-VLVILDDVDELQLYA---VLG---F-SGSKIIITTRHERLV-RPHEVC-KVYR-EKLDYDESLVLF---AFGQSH---HV-DDFDTSKLVVKHCEGLPLAIKVLGSSL--SGQSIGVWRSQLEKLKASKILAK---------LKISYDSLDEHDRSLFLNLACFVGDFTITI--------------------MEFYTVVGIQNLIDRCLVTV------DG--ELVIHHLLQEMGREIVRQE----------RS
>KAG5545356.1
---------------AIGIRS--REIQF-L-EES-ADVGVAAICGMGGIGKTTIAKFLYNLNRFESSFNVRE---ISKQDGLLCLLVS--------DI-DE-IVKI---KDALFKR-VLVILDDVDELQLYA---VLG---F-PGSKIIITTRNEHLL-RAREGC-KVHR-LKLGYDESLELF---AFGQSH---PV-DDIDTSKLVVEHCEGLPLAIKVLGSSL--SGQSIGVWRSQLEKLKASKILSK---------LKISYDSLDAHDRSLFLNLACFVGDFTITI--------------------MEFYTVVGIQNLIDRCLVRV------DG--KLVIHHLLQEMGREIVRQE----------RS
>KAG5545528.1
YP--APT-PPLTNH--EDFDSQFKRILE-L--KD-PTIKMIGVHGAGGVGKTRMVNEV----QAKGLFVAFA--VVSRNLDKKNVLAAQL------GL-GR-ADRL---LDRLNGKKNLVILDDVWDPDLKE---I--GIPE-GGCKVLVTSRKNHMM-TLKARN-KEFF-PVLEKKEARTLF-MKTAEISV-S-HE-EMPSESKEVCDECGGLPVAILAVAKAL--KGKGSYAWKDAVKQLKSNKIVDID--PKLFPSLKLSYDHLPEDARSCFL-LCSFPEDANISIHDLVRYSFGMRLLD----TSLRNRVLTLVEGLKASCLLLD------GE-NTVKMHDVIRDVAISIAKDE-Y---------A
>KAG5545530.1
HA--APP-PPLTND--EDFDSQFKNILE-L--KD-PTINMIGVHGAGGVGKTRMVNEV----QAKGLFVAFA--VVSRNLDKKNVLAAQL------GL-GR-ADRL---LDRLNGKKNLVILDDVWDPDLKE---I--GIPE-GGCKVLVTSRKNHMM-TLKARN-KEFF-PVLEKKEARTLF-MKTAEISV-S-HE-EMPSEAKEVCDECGGLPVAILAVAKVL--KGKGSYAWKDALRQLKSNQIVDID--PKLFPSLKLSYDLLPEDARSSFL-LCSFPEDANISIDDLVRYSFGMRLLD----TTLRNRVLTLVEGLKSSCLLLD------GK-NTVKMHDVIRDVAISIAKDE-Y----------
>KAG5545540.1
YP--APT-PPLTNH--DDFDSQFKRILD-L--KD-PTIKMIGVHGAGGVGKTRMVKEV----QVKGLFVAIA--VVSRNLDIKKVLAAQL------GL-GR-KDRL---LTRLNGKKNLVILDDVWNPDLED---I--GIPE-GCCKVLVTSRKNHMI-TPKAST-RVFL-PILREKEARTLF-MKTVEILV-F-EE-EMSSVEKAVCDECAGLPVAILAVAKAL--KGKESYAWQDALTQLKSNQIVDID--PNLFSSLKFSYDHLPRDARSCFL-LCSFPEDAEISIDDLVRYSSGMRLLG----TPLRNRVLTLVTCLKASCLLLG------GE-STVKMHDVIRDVAISIAKDE-Y---------V
>KAG5545541.1
HA--APP-PPLTND--EDFDSQFKRILE-L--KD-PTINMIGVHGAGGVGKTRMVNEV----QAKGLFVAFA--VVSRNLDKKNVLAAQL------GL-GR-AEKL---LTRLKG-KNLVILDDVWDPDLKE---I--GIPE-GGCKILVTSRKNQMI-TPKAQN-KEFF-PVLDKKEARILF-MKMAEISV-S-HE-EMPSEAKEVCDECGGLPVAILAVAKAL--KGKGSYAWKDALKQLKSNQIVDID--PKLFLSLKLSYDLLPEDARSSFL-LCSFPEDANISIDDLVRYSFGMRLLV----TTLRNRVLTLVEGLKSSCLLLD------GE-NTVKMHDVIRDVAISIAKDE-Y---------A
>KAG5545542.1
HA--APP-PPLTND--EDFDSQFKRILE-L--KD-PTINMIGVHGAGGVGKTRMVNEV----QAKGLFVAFA--VVSRNLDKKNVLAAQL------GL-GR-AEKL---LTRLKG-KNLVILDDVWDPDLKE---I--GIPE-GGCKILVTSRKNQMI-TPKAQN-KEFF-PVLDKKEARILF-MKMAEISV-S-HE-EMPSEAKEVCDECGGLPVAILAVAKAL--KGKGSYAWKDALKQLKSNQIVDID--PKLFLSLKLSYDLLPEDARSSFL-LCSFPEDANISIDDLVRYSFGMRLLV----TTLRNRVLTLVEGLKSSCLLLD------GE-NTVKMHDVIRDVAISIAKDE-Y---------A
>KAG5545543.1
HA--APP-PPLTND--EDFDSQFKRILE-L--KD-PTINMIGVHGAGGVGKTRMVNEV----QAKGLFVAFA--VVSRNLDKKNVLAAQL------GL-GR-AEKL---LTRLKG-KNLVILDDVWDPDLKE---I--GIPE-GGCKILVTSRKNQMI-TPKAQN-KEFF-PVLDKKEARILF-MKMAEISV-S-HE-EMPSEAKEVCDECGGLPVAILAVAKAL--KGKGSYAWKDALKQLKSNQIVDID--PKLFLSLKLSYDLLPEDARSSFL-LCSFPEDANISIDDLVRYSFGMRLLV----TTLRNRVLTLVEGLKSSCLLLD------GE-NTVKMHDVIRDVAISIAKDE-Y---------A
>KAG5546780.1
--------PFSRNRHFVG---E-KEMTEEFLAGSTKRTKV---FGVGGVGKTELAEFASKNA---QRY----W--VGG-----RFILNLLG-----DV-EEQAEAFKRVKRELRDMPYLLIIDEWWEGDLHD------LIPN-TGGHVIVTTRLRN---------FDPIM-QPLPSPDAMVLIRRKDY-------PAEELAKLDKELGRSSFG--LWV---GSILSEISPS-----VLFEAVNQ------------LPIEESSTSSLEQFCSNRFLAFCDLQQRNNIQASRLVGAWFAPALLAAAA--SLEEESALLL-------VLGLARRNRQQQPCWIHFHPITQIFARRKDTKA------------
>KAG5547168.1
ETSLLT--P-----ELIGRNQDKEKIIK-LLESD-EEV-VYPIIGMGGLGKTTLAQAAFNDERMKSHFDLRIWTLIL----------------------DRCLKRLPNNMKCLRN--RHLHLSSLTEIQLTC---LKELFV--KGCHLVLRERVKN-----------PMDARMLSQENVEELLIEKVIENYY-HLPR-DLKNIDHIELRNCKNLPLPL---LRRLSIMDK-------------------------------VNYID--------------LPD----PV---------RG-------PSLE-------RNLSSLKL------SREGKE-P-RLR-----------RME------------
>KAG5547239.1
---------------AIGIDS--RKIQF-L-EGS-DDVGVAAICGMGGIGKTTLAKFLYNLNRFESSFNVRE---TSKQDGLLRLLLS--------EI-DE-IVKI---KEALFKR-VLVVLDDVDKLQLDA---VLG---F-PGSKIIITTRRERLL-RAHEVC-NVHM-EKLKYDESFELF---AFGRSH---PI-DEYDYSKWVVRHCGGLPLAIKVLGSSL--SGKSLELWKSQLEKLKVSEILDK---------LKISYDSLDDHDKSLFLHLACFGGDCTITI--------------------LDFHTAIGIQNLMDRSLVTV------DE--KVVMHHLLQEMGREIVRQE----------RS
>KAG5547240.1
---------------AIGIDS--RKIQF-L-EGS-DDVGVAAICGMGGIGKTTLAKFLYNLNRFESSFNVRE---TSKQDGLLRLLLS--------EI-DE-IVKI---KEALFKR-VLVVLDDVDKLQLDA---VLG---F-PGSKIIITTRRERLL-RAHEVC-NVHM-EKLKYDESFELF---AFGRSH---PI-DEYDYSKWVVRHCGGLPLAIKVLGSSL--SGKSLELWKSQLEKLKVSEILDK---------LKISYDSLDDHDKSLFLHLACFGGDCTITI--------------------LDFHTAIGIQNLMDRSLVTV------DE--KVVMHHLLQEMGREIVRQE----------RS
>KAG5547241.1
---------------AIGIDS--RKIQF-L-EGS-DDVGVAAICGMGGIGKTTLAKFLYNLNRFESSFNVRE---TSKQDGLLRLLLS--------EI-DE-IVKI---KEALFKR-VLVVLDDVDKLQLDA---VLG---F-PGSKIIITTRRERLL-RAHEVC-NVHM-EKLKYDESFELF---AFGRSH---PI-DEYDYSKWVVRHCGGLPLAIKVLGSSL--SGKSLELWKSQLEKLKVSEILDK---------LKISYDSLDDHDKSLFLHLACFGGDCTITI--------------------LDFHTAIGIQNLMDRSLVTV------DE--KVVMHHLLQEMGREIVRQE----------RS
>KAG5547245.1
---------------AIGIDS--RKIQF-L-EGS-DDVGVAAICGMGGIGKTTLAKFLYNLNRFESSFNVRE---TSKQDGLLRLLLS--------DI-DE-IVKI---KEALFKR-VLVVLDDVDKLQLDA---VLG---F-PGSKIIITTRRERLL-RDHEDC-NVHM-EKLKYDESFELF---AFGRSH---PI-DEYDYSKWVVRHCGGLPLAIKVLGSSL--SGKSLELWKSQLEKLKVSEILDK---------LKISYDSLDDHDKSLFLHLACFGGDCTITI--------------------LGFYTAIGIQNLMDRCLVTV------DG--KVVMHHLLQEMGREIVRQE----------RS
>KAG5547246.1
---------------AIGIDS--RKIQF-L-EGS-DDVGVAAICGMGGIGKTTLAKFLYNLNRFESSFNVRE---TSKQDGLLRLLLS--------DI-DE-IVKI---KEALFKR-VLVVLDDVDKLQLDA---VLG---F-PGSKIIITTRRERLL-RDHEDC-NVHM-EKLKYDESFELF---AFGRSH---PI-DEYDYSKWVVRHCGGLPLAIKVLGSSL--SGKSLELWKSQLEKLKVSEILDK---------LKISYDSLDDHDKSLFLHLACFGGDCTITI--------------------LGFYTAIGIQNLMDRCLVTV------DG--KVVMHHLLQEMGREIVRQE----------RS
>KAG5547795.1
HP--APP-PPSCGE-YVSFDSAFNGIME-L--ED-SKVNVIGVYGTGGVGKTTMVKKV----QVKGLFVVMA--VVSQDANVVKILADRL------NL-GR-AFKL---WHRLNGKRNLVILDDIWKENLKE---I--GIPN-EGCKVVLTSRNQHVL-KNMEVD-IDFP-QVLSEEEAQNLF-KKKMGNNV-S-HD-QLHDIAYAVCRECRGLPVAILAVGAAL--KGKSMYAWKSSLDKLRKNNIEDID--PTLFTSLRLSYDYLSTDAKSCFL-LCCFPEDA-------------------------------------------------------------------------------------
>KAG5547797.1
HP--APP-PPSCGE-YVSFDSAFNRIME-L--ED-SKVNVIGVYGTGGVGKTTMVQKV----QVKGLFVVMA--VVSQDANVVKILADRL------NL-GR-AFKL---WHRLNGKRNLVILDDIWKENLKE---I--GIPN-EGCKVVLTSRNQHVL-KNMEVD-IDFP-QVLSEEEAQNLF-KKKMGNNV-S-HD-QLHDIAYAVCRECRGLPVAILAVGAAL--KGKSMYAWKSSLDKLRKNNIEDID--PTLFTSLRLSYDYLSTDAKSCFL-LCCFPEDAQVPIEELARHCMARRLL-----DTLRDIVCSVVNTLKTSCLLLD------GK-NFVKMHDIVRDVAISIAKEE-F---------A
>KAG5549245.1
---------------LVGMHS--KNIQL-L-EGL-SNVGIVAICGMGGIGKTTTATLLYNLNRFESSFDVRE---ISQQDGLLRLFLT--------DI-GE-TAMI---KDAIGKK-VLVVLDDVDKLQLDA---LLG---F-PGSKIIITTRRERLL-GAYEFY-KVHR-ENLSDEESLELF---AFGKCC---PN-NGYEVSKRVVSYCGGIPLAIKVLGSSL--SGNCLHVWKSQLEKLKASQILEK---------LRISYDSLDDHDKRLFLNLACFVGDSTVTI--------------------LEFYTVVGIQNLVDRCLISI------DE--TLVMHHLLQHMGREIVRQE----------RA
>KAG5549271.1
---------------LVGMHS--KNIQL-L-EGP-SNVGIVAICGMGGIGKTTIATFLYNLNRFESSFDVRE---ISQQDGLLRLFLA--------NI-AE-TAMI---KEAICKK-VFVVLDDVDKLQIDA---LLG---F-PGSKIIITTRRERLL-GAYEFY-KVHR-EILSDEESLELF---AFGKCC---PN-NGYEVSKRVVSYCGGLPLAIKVLGSSL--SGKCLNIWKSQLEKLKVSYILEK---------LRISYDSLDDHDKHLFLHLACFVGDSTVII--------------------LGFYTVVGIQNLVDRCLISI------DE--TLVIHHLLQEMGREIVHQE----------RA
>KAG5549412.1
SRDPRQSFPHLDEPNVVGFDNLIKILVHKV---D-EDLHVVSIIGFPGLGKTTLARKVYNSASDRQRFDCTAWICVSESPNEKGLLRDIAG-----QV-RDVEKNL---FEFLSTKRYVIVIDDIWHT--RAWDALKIGLPE-NGSRIILTSRNKDVGVHVG-GPNSVLT-EPLDQETSRRLFYKL--DLQN-QDPP-QLEKIGEQILERCSGVPLAIVLAAGLLKLRERSETAWKGVLEDMGQ--------NDRCTEIFALSYKDLPLNLKPCFLYFGLFPEDREVGAFDLINIWAAEGFI--RGVREVEEVGDDYLNHLIARNVIQVVKRRVNGRVRSVRIHDIMHNLCIQEGDKINF--------RR
>KAG5549415.1
SCDQRRSFPHLDEPNVVGFDNLIKSLKHKL---DNDDLHVVSIIGFPGLGKTTLARKVYNSASDRQRFDCAAWICVSERPNVKKLLQDIAG-----Q--------------------------------------------------------------------------KPLDQETSRRLFYKI--DPQN-QDPP-QLKNI-----------------------------------------------------------------------------------------------------------------------------------------------------------------------
>KAG5549554.1
---------------LVGMHL--KNIQI-L-EGL-SNVGIVAICGMGGIGKTTTATFLYNLNRFQSSFDVRE---ISQQDGLLHLFLT--------DI-AE-TAMI---KYAIGKK-VFVVLDDVDKLQLDA---LLG---F-PGSKIIITTRREQLL-GAYEFY-KVHR-EKLSDEESLELF---AFGKSC---PN-NGYEVSKSVVSYCGGLPLAIKILGSSI--SGKCLNVWKSRLEKLKASDILEK---------LRISYDSLDDHDKHLFLNLACFVGDSTVTI--------------------LEFYTVVGIQNLVDRCLISI------DE--TLVMHHLLQQMGREIVRQE----------RA
>KAG5549558.1
---------------LVGIHP--KEIQL-L-EGP-SNVGIVAICGMGGIGKTTTATFLYNLNRFESSFNVRE---ISQQDGLLRLFLK--------DI-AE-TAMI---KDAIRKK-VFVVLDDVDKLQLDA---LLG---F-PGSKIIITTRREQLL-GAYEFY-KVHR-ESLSDKDSLELF---AFGECC---PN-NGYEVSKRMVSYCGGLPLAIKILGSSL--SGKCLDVWKSQLEKLKVNQILEK---------LRISYDSLDDHDKHLFLNLACFVGDSIVTI--------------------LEFYTVVGIQNLVDRCLISI------GK--TLVMHHLLQEMGREIVHQE----------RA
>KAG5549702.1
---------------LIGIQS--RNINS-L-QES--NAGIAVIYGMGGIGKTTIAKFAYNLNRFESSFNIRE---ISEPE----------------------------------------------------------------GSKIILTTRNINLL-KAYEVD-ETYE-VGLDSYESLELF---AFGQGH---PI-EGFELSQRVTQHCGGLPLALQVLGSFL--SDHSLDIWKNTLQKLTTSKILKK---------LQISYDYLDDNDKELFLHIACFIGDFVVRI--------------------LDLYPTVGIQTLIDRCLLTI------NG--KLMMHQLLRQMGREIVRQE----------RS
>KAG5549704.1
---------------LVGIES--RNINS-L-QAS--NVGIAMIYGMGGIGKTTIAKFAYNLNRFESSF----------------------------------------------------------------------------SSKIILTTRNIHLL-KANEVD-ETFE-VGLCFDESLELF---AFGQGH---PI-EGFELSQRVVQHCGGLPLALQVLGSSL--SDHSLDIWENTLQKLIASKILKK---------LQISYDYLDDHDKELFLHIACFIGDFVVRI--------------------LDLYPTVGIQTLIDRCLLTI------NG--KLMMHQLLRQMGREIVRQE------------
>KAG5549705.1
---------------PIGIES--RNINS-L-LES--KVRIAVIYGMGGIGKTTIAKYAFNLNRFQSSFNIRE---ISEPEGLVRLLLS--------DI-DE-ISKI---KDAICKR-VLVVLDDVDDQQFDA---LIG---H-PGSKIILTTRNIHLL-KANEV--ETFE-VGLDFGESLELF---AFGQGH---PI-EGYELSQRVVQHCGGLPLALQVLGSSL--SDHSLDIWKNTLQKLAASKVLKK---------LQISYDCLDDNDKELFLHIACFIGDFVVRI--------------------LDLYPTVGIQTLIDRCLLTI------NG--KLMMHQLLRQMGREIVRQE----------RS
>KAG5549707.1
---------------LMGIQS--RNINS-L-QES--NVGIAVIYGMGGIGKTTIAKFAYNLNRFESSFNIRE---ISEPEGLVRLFLS--------DI-DE-ISKI---KDVICKR-VLVVLDDVDDRQFDA---LIG---H-PGSKIILTTRNIHLL-KASEVD-ESFE-VGLDSYESLELF---AFGQGL---PI-EGFELSQRVIQHCGGLPLALQVLGSSL--SDHSLDIWKNTLQKLAASKILKK---------LQISYDYLDENDKELFLHIACFIGDFVVRI--------------------LDLYPTVGIQTLIDRCLLTI------NG--KLMMHQLLRQMGREIVRQE----------RS
>KAG5550064.1
---------------LVGMHS--KNVQL-L-EGP-SNVGIVAICGMGGIGKTTTATFLYNLNRFESSFNVRE---ISQKDGLLRLFLT--------DI-AE-TAMI---KDAIFQK-VFVVLDDVDKLQLDA---LLG---F-PGSKIIITTRRERLL-GAYEFY-EVHK-EELSGEESLELF---AFGKCY---PN-NGYEVSKRVVSYCGGIPLAIKILGSSL--SGKCLNSWKSQLEKLKMSQILEK---------LQISYDSLDDHDKHLFLNLACFVGDCTITI--------------------LEFYTVVGIQNLVDRCLISI------DK--TLVMHHLLQEMGREIVHQE----------RA
>KAG5550590.1
RR--APP-PPSSGE-YVTFDSAFNRIME-L--KD-SKVNVIGVYGTGGVGKTTMVEKV----QVKGLFVVMA--VVSQDAKVAKILAARL------NL-GK-AIQL---WNRLNGKRNLVILDDIWKENLKE---I--GIPN-KGCKVVLTSRNQHVL-KNMGVD-KDFP-QVLSDQEAWNLF-KKKLGNNV-S-HD-QLHDIAYMICKECRGLPVAIVAVGAAL--KDKSMSAWKSSLDKLQKNKIEDID--PKLFISLKLSYGYLSMDAKSCFL-LCCFPEDAQVPIEELARHCMARRLL-----ATLRVIVCSVVNTLKTSCLLLD------GK-DFVKMHDIVRDVAISIAKEE-F---------A
>KAG5550592.1
------------------------RIME-L--ID-SKVNVIGVYGTGGVGKTTTVEKV----QVKGLFVVMA--VVSQDAKVAKILAVRL------NL-GK-AIQL---WNRLNGKRNLVILDDIWKKDLKE---I--GF---------------------------------------WGF-----------T--------------RECRGLPVAILAVGAAL--KGKRMYAWTSSLDKLRKNNIEDID--PQLFTSLRLSYDHLSKDAKSCFL-LCCFPEDAQVPIDELVRHCMARRLL-----DTLRDIVCSVVNTLKTSCLLLD------GE-DFVKMHDIVRDVAISIAKEE-F---------A
>KAG5550593.1
SS--APP-PPSIGE-YVSFDSAFNMIME-L--KD-SKVNVIGVYGAGGVGKTTMVEKV----QVKGLFVVMA--VVSQDVNMTKILADRL------SL-GK-ANEL---WNRLNGKRNLVILDDTWKKNLKE---I--GIPN-KGCKVVLTSRNQRVF-KDMDVH-KDFP-EVLLEEEAWNLF-KKKMGNSG-S-ND-QLHDIANAVCKECRGLPVAILAVATAL--KDKGMDDWTSSLDKLQKNDIEGID--PNLFKSLKLSYDYLSKDAKSCFL-LCCFPEDAQVPIEELARHCMARRLL-----TTLRVIVRSVVNTLKTSCLLLD------GE-DFVKMHDIVRDVAISIAKEA-F---------A
>KAG5550595.1
QP--APP-PPSSGE-YVSFDSAFNKIME-L--TD-SKVNVIGIYGTGGVGKTTMVEKV----QVKGLFVVMA--VVSQDAKVVKILADRL------NL-GR-ANKL---WNRLNGKRNLVILDDIWKKNLRE---I--GIPN-KGCKVVLTSRNQHVL-KNMGVE-IDFP-QVLSDPEAWNLF-KKKI-NDV-S----QLRDIAYAVCRECRGLPVAILAVGAAL--KGKSMYAWKSSLDKLKKNTIEDID--QQLFTSLRLSYDHLSKDAKSCFL-LCCFPEDAQVPIDELVRHCMVRRLL-----DTLRDIVCSVVNTLKTSCLLLD------GI-DFVKMHDIVRDVAISIAKEE-F---------A
>KAG5550623.1
---------------LVGIHS--KNIQL-L-EGP-SNVGIVAICGMGGIGKTTIAKLLYDLNRFESSFNVRV---TSQQDGLLRLFLS--------DI-AE-TAMI---IKAICKK-VFIVLDDVDKLQLDA---LLG---F-PGSKIIITTRRERLL-GAYEFY-KVHR-ENLSDDESLELF---AFGKCC---PN-NGYEVSKRVVSYCGGIPLAIKVLGSSL--SGNCLNVWKSQLDKLKASQIVEK---------LRISYDSLDDHDKRLFLNLACFVGDSTISI--------------------LGFYTVVGIQNLVDRCLISI------DE--TLVMHHLLQQMGREIVRQE----------RA
>KAG5551211.1
CEDLLPT----TR--LVGETS-LEKVWA-L--MN-DEVLSIGIYGMGGVGKTNITMHIY---ILEERFVSWV--TVSQEFSIQRLIAKAM------GL-RT-AALL---FKGLKRKNSVLILDDMWDHSLEK---V--GI-V-NGCKLIVTSRSLDVC-RRMGCQ-AIIK-EPLPKEEAQMLF-TEILGHNK-K--P-EINEISEAIVDKCAGLPLGIITMAGNMR-GIDDIREWRNVLEELKEQ--GDME--SDVFPILKFSYNRLDLKLQLCFL-YCAYPEDSYIERKELIEYFIAEGLM-----KSRFDLGHSILNKLENVCLLESVKG-IRYD-RCLRMHDLIREMALKITGSS-----------K
>KAG5551212.1
CEDLLPT----TR--LVGETS-LEKVWA-L--MN-DEVLSIGIYGMGGVGKTNITMHIY---ILEERFVSWV--TVSQEFSIQRLIAKAM------GL-RT-AALL---FKGLKRKNSVLILDDMWDHSLEK---V--GI-V-NGCKLIVTSRSLDVC-RRMGCQ-AIIK-EPLPKEEAQMLF-TEILGHNK-K--P-EINEISEAIVDKCAGLPLGIITMAGNMR-GIDDIREWRNVLEELKEQ--GDME--SDVFPILKFSYNRLDLKLQLCFL-YCAYPEDSYIERKELIEYFIAEGLM-----KSRFDLGHSILNKLENVCLLESVKG-IRYD-RCLRMHDLIREMALKITGSS-----------K
>KAG5551733.1
HP--REA-PPSSGD-YERFYSDFEDIVK-L--KD-PEVNMIGVYGTGGVGKTTMVTKV----QVKGTFVVIA--IVSQDANVKKILADRL------NP-GR-AIGL---WNRLNGKKNLIILDDVWQENLNK---I--GIPN-KSCKVVLTSRNRNVW-KNMDVK-E-FA-KILSKEESWALF-QKKVGNYV-ADQ--ELRQIAWAVCEECQGLPVAINAIGAAL--KGKDMYAWRDALDKLKNKDIEGID--QKVYASLKWSYDQLSEDAKSCFL-LCCFPEDARIPIDDLVRYYMAGRTFHR---DSLLDRVRTVVSTLISCCLLLD-------E-EVVKMHDVVRDVAISMAKGESF---------V
>KAG5551736.1
HP--RED-PQSSGN-YECFHSDFKDIVN-L--KD-PEVNMIGVYGTGGVGKTTMVTKV----QVKETFVIIA--VVSQDANVIKILAERL------NL-GR-ASRL---WNRLNEMKNLIILDDVWHEDLKE---I--GI--------------------------------------------------------------------------------------------------------------------------------------------------------------------------------------------------------------------------------------
>KAG5551739.1
HP--RED-PRSSGN-YECFNSDFKDIVK-L--KD-PEVNMIGVYGTGGVGKTTMVTKV----QVKGTFVLIA--VVSHDANVIKILAERL------NL-GR-ASRL---WNRLNGMKNLIILDDVWQEDLKE---ID-NLQN-IEGKVNDANRQGDAIDNKVSV---------------WLED-AKKTRQEV-EFRD-EKT----------------------------------------VEE-----------------------------CFS-FSC---------------------------NFIR------------------------------------------LSKEA------------
>KAG5551746.1
HP--REA-PRSSGD-YEHFHSDFKDIVK-L--KD-PEVNMIGVYGTGGVGKTTMVTKV----QVKGTFVVIA--IVSQDANVRKILADRL------NP-GR-AIGL---WNRLNGKKNLIILDDVWQEDLKE---I--GI--------------------------------------------------------------------------------------------------------------------------------------------------------------------------------------------------------------------------------------
>KAG5551747.1
HP--KEA-PPCSRD-YEGFDSDFEDIVE-L--KD-PEVNRIGVYGTGGVGKTTMVTKI----LVKGTFVVIA--VVSQDANVRKILADRL------NL-GR-ANGL---WNRLNGKKNLIILDDVWQEDLKK---I--GIPN-KSCKVVLTSRNRNMW-KNMDVK-E-FA-KILSEEESWTLF-KKKVGNYV-A-H--ELREIAWAVCKECQGLPVVINAIGAAL--KGKDMYAWRDALDKLKNKDID-----QKVYASLKWSFDQLSEDAKSCFL-LCCFPEDAEIQIDDLVRYYMAGRTFHR---DSLLDRVRTVVSTLKSCCLLLD-------E-DVVKMHDVVRDVAISIAKGESF---------V
>KAG5551750.1
HP--RED-PRSRGN-YECFHSDFNDIVK-L--KD-PEVNMIGVYGTGGVGKTTMVTKV----QVKGTFVVIA--VVSQDVNVIKILAARL------KP-RR-ASRL---WNRLNGMKNLIILDDVWHEDLKE---I--GIPN-KSCKVVLTSRNRDVW-KNMDVK-D-FR-EILSERESWALF-QKKVGNYV-A-H--ELREIAWEVCKECQGLPVAINAIGAAL--KGKYMYAWRDALDKLKNKDIVGID--QKVYASLKWSYDQLSEDARSCFL-LCCFPEDAEIRIDDLVRYYMTRRTFHR---DSLLDRVRTVVSTLISCCLLLD------GE-VVVKMHDVVRDVAISIAKAESF---------V
>KAG5552008.1
HP--RKT-PPSIRD-YEAFHSDFKGIVE-L--KD-PKVNKIGVYGTGGVGKTTMVTKV----LVMGTFVVMA--VVSQDTNVVKILADRL------NL-GK-VTRL---WNRLNGKKNLILLDDVWQENLME---I--GIPN-KSCKVVLTSRNRDVW-KNMDVK-D-FK-ENLSEEESWALF-KKKVGNYV-V-P--ELREIAWAICKECQGLPVAIIALGSAL--KGKVMDAWQDELDKLKSNKIEGII--PKVFPSSKGSYDRLSKDAKSC-----------------------------------------------INCNP--------------VKKSNYINAAFRSSRRNQLF----------
>KAG5552144.1
YP---AP-PRPIDG-IKCFESSLKEVME-L--KK-DGANMIGICGLGGVGKTTLAKQV----KAKKLFIVMA--TVSQNLEARKIIADML------GF-GR-ADVL---RDKLQ-KAILVIMDDVWKRELND---I--GIPH-KGCKILVTSRSEEVC-NDMGAQ-KKFP-QILHKEEAWNLF-KEMAGIPE-D--I-NFQSTKMAVANECGGLPIAIVTVARAL--KGKGKSSWDSALEALRKKNVRGVE--DEVFKSLELSFNFLSKEAQRCFL-LCSYSEDYDIPIEDLVRNGYGQKLF-----KTVRARVHDNVDHLKKCFLLMD------GK-VHVKMHDVVRDVAISIASRE-S---------V
>KAG5552146.1
YP---AP-PRPIDG-IKCFESSLKEVME-L--KE-DGANMIGICGLGGVGKTTLAKLV----KAKKLFVVMA--TVSQNLEARKIIADLL------GF-GR-ADVL---RDQLQ-KAILVILDDVWKRELND---I--GIPH-KGCKILVTSRSEEVC-NDMGAQ-KKIP-QILHKEEAWNLF-KEMAGIPE-D--I-NFQSTKMAVANECGGLPIAIVTVARAL--KGKGKSSWDSALEALRKKNVREVE--DKVFKSLELSFNFLSKEAQRCFL-LCSYSEDYYIPIEDLVR------LF-----KSVRARVHDNVDHLKKCSLLID------GK-VHVKMHDVVRDVAISIASRE-S----------
>KAG5552149.1
HP---AP-PRPTDG-IKCFESSLKEVME-L--KE-DGANMIGICGLGGVGKTTMAKQV----KAKKLFVVMA--TVSQNLEARKIIADLL------GF-GR-ADEL---RLQLQ-KVILVILDDVWKRELND---I--GIPH-KGCKILVTSRSIEVC-NDMGAE-KKIP-QILHKEEAWNLF-KEVAGIPE-D--T-NYQSIKREVANECGGLPIAILTVGRAL--NGKGESSWRSALAQLRKKNIRGVE--ENVFRLLEWSYNNLSEEARRCFL-LCSFQEDYKVKVEDIVRYGIGLKLF-----DSVRDRVCAHVDHLKKCFLLMD------GT-RCVKMHDVVRDVAVSIASRE-S---------V
>KAG5552235.1
HP---AP-PRPTDD-IKCFESSLKEVME-L--KE-DGVNIVGICGMGGVGKTTLAKQV----KAKKIFVVMA--TVSQNVEVRKIIADML------GL-GR-ADVL---RDHLR-REILIILDDVWKKELNG---I--GIPH-KGCKILVTSRSEEVC-NDMEAK-KKVQ-QVLPTEDAWNLF-RETAEISE-N--T-NYQSIKREVANECGGLPIAILTVGRAL--NGKGESSWRSALAQLRKENIRGVE--ENVFRLLEWSYSNLSEEARICFL-LCSFQEDYDIKVEDI-----------------------------------------------------------------------------V
>KAG5552242.1
YP---AP-PRPTDD-IKSFESSLKEVME-L--KE-DCVNIVGICGMGGVGKTTLAKQV----KAKKIFVVMA--TVSQNVEVRKIIADML------GL-GR-ADVL---RDHLQ-REILIILDDVWKKELNG---V--GIPH-KGCKILVTSRREEVC-NDMGAK-KKVQ-QVLPREEAWNLF-RETAEISE-N--T-NYQSIKREVANECGGLPIDILTVGRAL--YGKGESSWRSALAQLRKENIRGVE--ENVFRLLEWSYNYLSEEARRCFL-LCSFQEDYEIEVEDIVRYGIGLKWF-----DSVRDRVRAHVDHLKKCFLLMD------GT-LCVKMHDVLRDVAISIASRE-S---------V
>KAG5552320.1
HA--RPP-PPSNKN-YINLDSAFKAIVD-L--KD-PSVNVIGVHGLGGVGKTTLVEEV----KMRGTFVPLA--VVPKDLNVKEILADRL------DI-GR-ATKL---WNKFNGEKYLVILDDIWEEDITA---I--GIPT-TGCKVLLTSRNENLL-TRMKVD-KSFP-EELPTPDAWTLF-KKLTGNSI-S-RP-EIYSLAYELCEKCKGLPVAINALGAAL--KDKPDHAWKNALDNLERTNIEGIN--PSVWASLKLSYDMLSSDAKSCFL-ICCFPKDVETTIDDLARHCLTRCLL-----DTLRDAVRALVGSLKSASLLSN------DN-NVVRMHDVIRDVGISIARKE-F---------A
>KAG5552329.1
HA--RPP-PPSNKD-YINLVSEFKDIVD-L--KD-PSVNVIGVHGLGGVGKTTLVEEV----KMRGTFVPLA--VVPKDLNVKEILADRL------DI-GR-ATKL---WNKFNGEKYLVILDDIWEEDITA---I--GIPT-TGCKVLLTSRNENLL-TRMKVD-RSFP-AELPTPEAWTLF-KKLTGNSI-S-RP-EIYSLAKKVCEKCKGLPVAINALGAAL--KDKPDHAWKNALDHLERTNIEGIN--PSVWASLKLSYDMLSSDAKSCFL-ICCFPKDVETTIDDLARHCLTMCLL-----DTLRDAVRALVGSLKSASLLSN------DN-NVVRMHDVIRDVGISIARKE-F---------A
>KAG5552557.1
YP---AP-PRPIDG-IKGFKSILKEVIE-L--TE-DGANMIGICGLGGVGKTTLAKQV----KAKKLFVVMA--TVSQKLEARKIIADLL------GF-GR-ADVL---RGQLQ-KEILVILDDVWKRELND---I--GIPH-KGCKILVTSRSEEAC-NDMGAQ-KNFP-QILHNEEAWNLF-KEMAGIPE-D--T-NFRSTKMAVANECGGLPIALVTVARAL--KGNGKSSWDSALETLRKKNVREVE--DKVFKSLELSFNFLSEEAQRCFL-LCSYSEDYDIPIEDLVRSMYGRELF-----KSVRARVHDNVDHLKKCFLLMD------GK-GYVKMHDVVRDVAISVACRE-S---------V
>KAG5552613.1
TR---QTTSLVDESCVYGRENDKEEIM-KLLSGS-DKVDVIPIVGMGGVGKTTLAQLLYNDD------------------------------------------------------------------------------------------RS----RM--------------------------------------------------------------------------------------------------------------------------------------------FVKKAW-RS-------------------------NASTSLFVMHDLVHDLAQYVMRLEDH--------RH
>KAG5552660.1
YP---AP-PRPIDG-IKDFKSSLKEIMK-L--SE-DAINMIGICGMGGVGKTTLAKQV----NAKKLFVVMA--TVSQNLDARKIIADLL------GF-GR-VDVL---RCQLK-REILVILDDVWKRELND---I--GIPH-KGCKILVTSRSEEVC-NDMGAQ-KKIP-QILHKEEAWNLF-KEMAGILE-D--T-NFRSTKMAVANECGGLLIAIVTVARAL--KDKGKDEGTQSGSSFK-------------------------------------------------------------------------------------D------G----------------------------------
>KAG5554134.1
HP--RPR-PLSDKN-YVNFDSAFKGIMD-L--KD-SNINMIGVFGLGGVGKTTLVKEV----QMRGTFVAIA--VVSNDLNVKEVLAGSL------NF-GR-ANEL---WNKFNGDEYLIILDDIWEEKMEA---I--GIPK-KGCKVVLTSRNEDLLSTIMEVD-RNFS-AILSSADAWTLF-TKKVGNSI-S-QP-EINSLAHEVCERCKGLPVAINALGEAL--KGKQEHAWKTALDKLDKTKIEGIN--PSVLASLRVSYDMLSVDAKSCFL-LCCLAKDVEIPIDELMRLCVARNLL-----CTLRNAVRTVVDTLKSASLLTT------GG-TVVKIHDVIRDVGISIAREE-F---------A
>KAG5554137.1
HP--RLR-PLSDKK-YVNFDSAFKGIMD-L--KD-SNISMIGVFGLGGVGKTTLVKEV----QMRGTFVAIA--VISKDLNVKEVLAGSL------NF-GR---------------------------------------------------------------------------------------GKS------------------KC-------------------------------------------SIFSHL---FPQL-------------FSKDAEIPID------------------------------------------------TIVKIHDVIRYVGISIAREE-F---------A
>KAG5554224.1
HP--KEA-PPYSRD-YEGFNSDIKGIVE-L--KD-PEVNMIGVYGTGGVGKTTMVTKV----LVKGTFVVMA--VVSKDANVKQILADRL------IL-GR-ANGL---WNRLNGMKNLILLDDVRQENLKE---I--GIPN-KNCKVVLTSRNRDVW-KNMDVK-D-FK-EILSEEESWALF-KKKVGNYV-A-H--KQREIAWAVCKECQGLPAAIIALGEAL--KDKDMDAWQDELGNLKNNKIEGIN--PKVFTSLKWSYDQSSEDGKSC-----------------------------------------------INCNL--------------VKKSSYINAAFRSSRTNELF----------
>KAG5554483.1
---------------PIGIHT--KNIQL-L-EGS-TDVGIVAICGTGGIGKTTIAKFLYNLNKFESSFNVRE---IAKRDGLLRLLLS--------DI-DE-IVRI---KEALCKR-VLVVLDDVDRQQVEA---VLG---F-PGSKIIITTRHERLL-WAHEVC-KVHR-EELDFKESLELL---AFGKSY---PV-SDYEVSERVVHYCGGIPLAIKVLGSSL--SGKSLNVWKSQLEKLKAREILEK---------LKISYDSLDDHDQKLFLHLACFIGDQIVTI--------------------LEFYTVVGIQNLIDRCLCTI------DE--TLVIHQLLQDMGREIVRQE----------RS
>KAG5555262.1
KK---PG-PTSAYN---------GMVLD-I--RD-ESTPKIGIWGMGGVGKTTVLQLL----TPEAMFVIWV--TVSKSPSIRMVVVRRL------KI-TI-ASRL---FHELDRKKYLLLLDDVWETDLAV---V--GLPD-NGCKLILTTRNLEVC-RKMGTY-TEIK-KVLSEEEALEMF-YTNVGDVA-L--P-AIKELAESIVKECDGLPLALKVVSGALR-KEANVNVWSNFLRELRSAFIEDLN--ENVFKVLKVSYDQLTTEKKKCLL-FCGYPEDSNIKKPELIEYWKAEGIL-----LTLRDKGEAILQALIDASLLEK------CD-NHVKMHDVVRDLVLAMTSPETH---------R
>KAG5555263.1
KK---PG-PTSAYN---------GMVLD-I--RD-ESTPKIGIWGMGGVGKTTVLQLL----TPEAMFVIWV--TVSKSPSIRMVVVRRL------KI-TI-ASRL---FHELDRKKYLLLLDDVWETDLAV---V--GLPD-NGCKLILTTRNLEVC-RKMGTY-TEIK-KVLSEEEALEMF-YTNVGDVA-L--P-AIKELAESIVKECDGLPLALKVVSGALR-KEANVNVWSNFLRELRSAFIEDLN--ENVFKVLKVSYDQLTTEKKKCLL-FCGYPEDSNIKKPELIEYWKAEGIL-----LTLRDKGEAILQALIDASLLEK------CD-NHVKMHDVVRDLVLAMTSPETH---------R
>KAG5555265.1
KK---PG-PTSAYN---------GMVLD-I--RD-ESTPKIGIWGMGGVGKTTVLQLL----TPEAMFVIWV--TVSKSPSIRMVVVRRL------KI-TI-ASRL---FHELDSKKYLLILDDVWEMDLAV---V--GLPD-NGCKLVLTTRNLEVC-RKMGTY-TEIK-KVLSEEEALEMF-YTNVGDVA-L--P-AIKELAKSIVKECNSLPLALKVVSGALR-KEANVNVWSNFLRELRSSFIEDLN--EKVFKVLKVSYDHLNTQNKKCLL-FCGYPEDSNIKKLELIEYWKAEGIL-----LTLRDKGEAILQALIDASLLEK------CD-NHVKMHDVVRDLVLAMTSPETH---------R
>KAG5555267.1
KK---PG-PTSAYN---------GMVLD-I--RD-ESTPKIGIWGMGGVGKTTVLQLL----TPEAMFVIWV--TVSKSPSIRMVVVRRL------KI-TI-ASRL---FHELDSKKYLLILDDVWEMDLAV---V--GLPD-NGCKLVLTTRNLEVC-RKMGTY-TEIK-KVLSEEEALEMF-YTNVGDVA-L--P-AIKELAKSIVKECNSLPLALKVVSGALR-KEANVNVWSNFLRELRSSFIEDLN--EKVFKVLKVSYDHLNTQNKKCLL-FCGYPEDSNIKKLELIEYWKAEGIL-----LTLRDKGEAILQALIDASLLEK------CD-NHVKMHDVVRDLVLAMTSPETH---------R
>KAG5555274.1
KK---PG-PTSAYNSFMDHDLAFGMVLD-I--RD-ESTPKIGIWGMGGVGKTTVLQLL----TPEAMFVIWV--TVSKSPSIRMVVVRRL------KI-TV-ASRL---FHELDRKKYLLLLDDVWEMDLAV---V--GLPD-NGCKLVLTTRNLEVC-RKMGTY-TEIK-KVLSEEEALEMF-YTNVGDVA-L--P-AIKELAENIVKECDGLPLALKVVSGALR-KEANVNVWSNFLRELRSSFIEDLN--ENVFKVLKVSYDHLNTQNKKCLL-FCGYPEDSNIKKPELIEYWKAEGIL-----LTLHDKGEAILQALIDASLLEK------CD-NHVKMHDVVRDLVLAMTSPETH---------R
>KAG5555275.1
KK---PG-PTSAYN---------GMVLD-I--RD-ESTPKIGIWGMGGVGKTTVLQLL----TPEAMFVIWV--TVSKSPSIRMVVLRRL------QI-TV-ACRL---FHELGRKKYLLLLDDVWEIDLAV---V--GLPD-NGCKLVLTTRNLDVC-RKMGTY-TVIE-KVLSKEEALEMF-YTNVGDFA-L--P-AIKELAESVVKECDGLPLALRVVSGALR-NEANVNVWRNFLRELRSSFIEDLN--EKVFKVLKVSYDHLTIEKKKCLL-FCGYPEDSNIKKPELIEYWKAEGIL-----LTLHDKGEAILQALIDASLLEK------CD-NHVKMHDVVRDLVLAMTSPETH---------R
>KAG5555581.1
ST------------VVL------EAIFK-L--SD-ESVK-ITLTG-SGVGKTWTAKLVSLDA---GLFEIVLWVFLNSKYNEAAVIARQLF-----PL-ENIQEMI---AKSVARKKLLLILD---DDGIKMEEQIISIMLN-QGSKVIIT-RVKG-------------GVEPLSMEESLHLLKERVY--DV---PA--IKSLGEAFIEKTKNLPGSIILMAKTISYDQHGVGELKRALEEAST---------DECNRLLRNGYDLL----RSIII----FLGGKSIYYNELIAYWILEGYLGHVD---L-EKGHSVLTELVDCQL------RNEGTVASLGLADLFTVG-----DWEGF------G--R
>KAG5555586.1
ST------------VVL------EAIFK-L--SD-ESVK-ITLTG-SGVGKTWTAKLVSVDA---GLFEIVLWVFLDSKYNEAAVIARQLF-----PL-ENIQEMI---AKSVARKKLLLILDDVEDDGMKLEEQIISTVLN-QSSKVIIT-RVTE-------------GVEPLSKEESLHLLQERVH--DV---PA--IKSFGEAFIQKTKYLPGSIILMAKTISYDQHGVGVLKRALEEAST---------TESNQLLRSGYDLL----RSIII----FLGGKNIYYNELIAYWILEGYLGHVD---L-EKGHSVLIELVDCQL------RNEGTVASLGLADLFTVG-----DWEGF------G--R
>KAG5555588.1
ST------------M--------EAILE-L--RD-KSVK-ITLTG-SGVGKTWTAKLVSEDA---GLFELALWVFLTETYNKAVVIARQLS-----PL-KNLQEMI---AKSIAGKQLLLILDDVEDDGMKMEEQIISTMLN-QSSKVIIT-RVTD-------------GVEPLTEAESLFLLEERVY--DV---PA--IKSLGQAFIQKTKHMPGSIILMAKTFSYIQHGVGMLKRALEEAST---------EECNQLLRNGFDLL----RSIII----FLGGKSIYYNELIAYWILEGYLGHVD---L-EKGHSVLTELVDCQL------RNEGTVASLGLADLFTVGD----DWEGF------G--R
>KAG5555590.1
ST------------VVL------EAIFK-L--SD-ESVK-ITLTG-SGVGKTWTAKLVSLDA---GLFEIVLWVFLDSKYNEAAVIARQLF-----PL-ENIQEMI---AKSVARKKLLLILD---DDGIKMEEQIISIMLN-QGSKVIIT-RVKG-------------GVEPLSMEESLHLLKERVY--DV---PA--IKSLGEAFIEKTKNLPGSIILMAKTISYDQHGVGELKRALEEAST---------EECNRLLRNGYDLL----RSIII----FLGGKSIYYNELIAYWILEGYLGHVD---L-EKGHSVLTELVDCQL------RNEGTVASLGLADLFTVG-----DWEGF------G--R
>KAG5555627.1
HP--RPR-PLSDKN-YVNFDSAFKDVMD-L--KD-SNVNMIGVFGLGGVGKTTLVKEV----QMRGTFVAMA--VVSKDLNVKEVLADSL------NF-RR-ATKL---WNKFNGDKYLIILDDIWEKDLKA---I--GIPK-TGCKVVLTSRNEDLLSSRMEVN-RNFS-GELLSAEAWTLF-TKKVGNSF-S-QP-ELYSLAYKVCRKCKGLPIAVNALGEAL--KGKQEHAWMTALDMLEKTKIEGID--TSVFASLRVSYDMLSADAKSCFL-LCCFAEDAEIPIDELMRLCVARNLL-----HTLRNAVRTVVDTLKSASLLTI------GG-TIVKIHDVIRDVGISIAREE-F---------A
>KAG5555629.1
HP--RPC-PLSDKN-YVSFDSAFKDIMD-L--KD-SNVNMIGVFGLGGVGKTTLVKEV----QMRGTFVAMA--VVSKDLNVKEVLADSL------NF-RR-ATEL---WNKFNGDKYLIILDDIWEGKMEE---I--GIPE-KGCKVLLTSRNEDLLSTIMEVD-RNLS-AILSSTEAWTLF-MKKVGNSI-S-QL-EIQSLAYKVCERCKGLPVAINALGEAL--KGKQEHAWKIALDKLDKTKIEGIN--PSVLASLRVSFDKLSPDAKSCFL-LCCFAKDAEIPIDELMRLCVARNLL-----HTLTNAVRTVVNTLKSASLLTT------GS-TVVKIHDVIRDVGISIAREE-F---------A
>KAG5555632.1
HP--RPR-PLSDKN-YVNFDSAFKDIMD-L--KD-SNVNMIGVFGLGGVGKTTLVKEV----QMRGTFVAIA--VVSKDLNVKEVLADSL------NF-RR-ATEL---WNKFNGDKYLIILDDIWEGKMEE---I--GIPK-KGCKVVLTSRKENLLSTEMEVD-RNFS-AILSSAEAWTLF-MKKVGNSI-S-QL-EIKSLAYKVCKRCKGLPVAINALGEAL--KGKQEPAWKTALNKLDMKNIVDIN--PSVFASLKVSYDMLPADAKSCFL-LCCFAEDAEIPLDELTRFCFAGSFL-----CTLRNEVYTVVDALKSASLLSN------GN-NVVKIHHVIRDVGISIAREE-F---------A
>KAG5555638.1
HP--RPR-PLSDKN-YVNFDSAFKDIMD-L--KD-SNVNMIGVFGLGGVGKTTLVKEV----QMRGTFVAMA--VVSKDLNVKEVLADSL------NF-RR-ATEL---WNKFNGDKYLIILDDIWEGKMEA---I--GIPK-KGCKVVLTSRKENLLSTEMEVD-RNFS-AILSSAEAWTLF-MKKVGNSI-S-QL-EIKSLAYEVCERCKGLPVAINALGEAL--KGKQEHAWKTALNKLDKKNIVDIN--PSVFASLKVSYDMLPADAKSCFL-LCCFAEDAEIPLDELTRFWFAGSFL-----CTLRNEVYTVVDALKSASLLSN------GN-NVVKIHDVIRDVGISIAREE-F----------
>KAG5555640.1
HP--RPR-PLSDKN-FVNFDSAFKDIMG-L--KD-SNINMIGVFGLGGVGKTTLVKEV----QMRGTFVAMV--VVSKDLNVKEVLADSL------NF-RR-ATEL---WNKFNGDKYLIILDDIWKEKMEA---I--GIPK-KGCKVVLTSRNEKLLSNLMEVD-RNFS-AILSSAEAWTLF-MKKVGNSI-S-QL-EIKSLAYEVCERCKGLPVAINALGEAL--KGKQEHAWKIALNKLDKKNIVDIN--PSVFASLKVSYDMLPADAKSCFL-LCCFAEDAEIPLDELTRFWFAGSFL-----CTLRNDVYTVVDALKSASLLSN------GN-NVVKIHDVIRDVGISIAREE-F---------A
>KAG5555641.1
RP--KPP-PLSVEN-FVHLDSTFGAIVG-L--RD-PEVKMIGIHGLGGVGKTTLVEKV----NLLGTFVPLV--AVSKDHNVKDILADKL------NF-GR-AIEL---WNKFNGEKYLVILDDIWEKDLKA---I--GIPN-IGCKVVLTSRKEKLLRTTMKAD-RNFP-VELPEEEAWDLF-KKKVGNTI-S-QP-EIDSLARQVCRKCKGLPVAINALGAAL--EDKPGYAWKNALDKLEKTQIEDVD--PSVWASLWVSFEMLSSDAQSCFL-LCCFAEDAEIPIDELMRHCMARSLL-----RTFRTAMCTVVDVLKSASLLST------GN-TVVKIHDVIRDVGISIAREK-F---------A
>KAG5555645.1
HP--RPP-PPSAEN-YVHLDSTLEAIVG-L--KD-PNVKMIGVHGLGGVGKTTLVEKV----KMLGTFVPLV--IVSKVLNVKEILADKL------NL-AI-AIQL---WNKFNGEKYLVILDDIWEEDLKA---I--GIPT-TGCKVVLTSRKEDLLRITMKVD-INFP-AELSEGEGWNLF-KKKVGKTI-S-QP-EIDSLAQEVCRKCKGLPVAINAIGAAL--EDKPYHTWKNAFDKLKRTQIEGVD--PSVWASLYVSYDMLSSDAQSCFL-LCCYSEDGEILIVELTRICIARSLL-----CTLRNAVHTAVDALKSASLLTT------GG-NVVRIHDVIRDVGISIARDQ-F---------A
>KAG5555646.1
HP--RPP-PPSAEN-YVHLDSTLEAIVG-L--KD-PNVKMIGVHGLGGVGKTTLVEKV----KMLGTFVPLV--IVSKVLNVKEILADKL------NL-AI-AIQL---WNKFNGEKYLVILDDIWEEDLKA---I--GIPT-TGCKVVLTSRKEDLLRITMKVD-INFP-AELSEGEGWNLF-KKKVGKTI-S-QP-EIDSLAQEVCRKCKGLPVAINAIGAAL--EDKPYHTWKNAFDKLKRTQIEGVD--PSVWASLYVSYDMLSSDAQSCFL-LCCYSEDGEILIVELTRICIARSLL-----CTLRNAVHTAVDALKSASLLTT------GG-NVVRIHDVIRDVGISIARDQ-F---------A
>KAG5555647.1
HP--RPP-PPSAEN-YVHLDSTLEAIVG-L--KD-PNVKMIGVHGLGGVGKTTLVEKV----KMLGTFVPLV--IVSKVLNVKEILADKL------NL-AI-AIQL---WNKFNGEKYLVILDDIWEEDLKA---I--GIPT-TGCKVVLTSRKEDLLRITMKVD-INFP-AELSEGEGWNLF-KKKVGKTI-S-QP-EIDSLAQEVCRKCKGLPVAINAIGAAL--EDKPYHTWKNAFDKLKRTQIEGVD--PSVWASLYVSYDMLSSDAQSCFL-LCCYSEDGEILIVELTRICIARSLL-----CTLRNAVHTAVDALKSASLLTT------GG-NVVRIHDVIRDVGISIARDQ-F---------A
>KAG5555652.1
YR--RPP-PPSNEN-YVDLDSTFQRMVD-L--KH-PSVNVIGVHGLGGVGKTTLVEEV----KMRGTFVALA--VVSKDLNVQKILAESL------NY-GR-AKQL---WDKFNGERFLVILDDIWEEDITA---I--GIPT-TGCKVVLTSRKKDLLVSRMNVD-KPFP-EVLQEQEAWTLF-KKKVGDSI-S-QP-ELCSLAYKVCKKCNGLPIAINALGEAL--KGKEEHAWKTALDKLEKTKIEDID--PSVLATLRVSYDMLSADAKSCFL-LCCFAEDAEIPIDELMRLCVARNLL-----STLRDAVRTVVGTLKSASLLTT------GG-TVVKMHDVIRDVGISIAREE-F---------T
>KAG5555653.1
YP--RPP-PPSNKN-YVDLDSTFERIVD-L--KN-PSVNVIGVHGLGGIGKTTLVEEV----KMRGTFVAIA--VVSKDLNVQKILADSL------DF-GR-AKQL---WHKFNGERFLVILDDIWGENIRD---I--GIPT-TGCKVVLTSRNEDLLVKRMNVD-KPFP-AELQELEAWTLF-KKKVGDSI-S-QP-ELYSLAYEVCKKCKGLPIAINALGESL--KGKEEHAWKTALDKLEKTKIEDID--PSVLATLRVSYDMLSADAKSCFL-LCCFAEDAEIPIDELMRLCVARNLL-----STLRDAVRTVVDTLKSASLLTT------GS-TVVKMHDVIRDVGISIAREE-F---------T
>KAG5555717.1
YP--RPP-PPSNEN-YVDLDSTFERIVD-L--KR-PSVNVIGVHGLGGVGKTTLVEEV----KMRGTFVALA--VVSKDLNVQKILADSL------GF-GR-AKQL---WNKFNGEKFLVILDDVWGEDIKA---I--GIPT-TGCKVVLTSRNEDLLVNRMNVD-KRFP-AELKEQEAWTLF-KKKVGDSI-S-QP-ELCYLAYKVCKKCYGLPIAINALGEAL--KGKQEHAWKTALDKLENTKIEGID--PSVFATLRVSYDMLSRDAKSCFL-LCCFAEDAEIPIDELTRHCVARSLL-----RTLRNAVRTMVDALKSASLLSN------GD-NVVRIQDVIKDVGISIAREE-F---------A
>KAG5555846.1
RR---ETSSFVNTVTVIGRDADKEKLV-RLLSGE-ENVAIIPIVGMGGLGKTTLARLVYNDDRIQEHFTNRLWVCISNDFDVRGILIKLLQPDRDTSY-EQLQNRV---RSLLREHKFILFLDDVWNEDRVEWKKLEDLLI--RGSRIVVTTRSKTVASIVRTSTVEPY---------------------------------------------------------------------------------------------------------------------------------------------------------------------------------------------------------
>KAG5555849.1
RR---ETSSFVNTVTVIGRDADKEKLV-RLLSGE-ENVAIIPIVGMGGLGKTTLAQLVYNDDRIQKHFTKRLWVCISNDFDVRRILIKLLQPNGGTSY-EQLQYQV---RNLLCGHKFVLFLDDVWNEDRVEWKKLRDLLI--R----------------------------------------------------------------------------------------------------------------------------------------------------------------------------------------------------------------------------------
>KAG5555850.1
RR---ETSSFVNTVTVIGRDADKEKLV-RLLSGE-ENVAIIPIVGMGGLGKTTLAQLVYNDDRIQKHFTKRLWVCISNDFDVRRILIKLLQPNGGTSY-EQLQYQV---RNLLCGHKFVLFLDDVWNEDRVEWKKLRDLLI--R----------------------------------------------------------------------------------------------------------------------------------------------------------------------------------------------------------------------------------
>KAG5555851.1
RR---ETSSFVNTVTVIGRDADKEKLV-RLLSGE-ENVAIIPIVGMGGLGKTTLAQLVYNDDRIQKHFTKRLWVCISNDFDVRRILIKLLQPNGGTSY-EQLQYQV---RNLLCGHKFVLFLDDVWNEDRVEWKKLRDLLI--R----------------------------------------------------------------------------------------------------------------------------------------------------------------------------------------------------------------------------------
>KAG5555853.1
RR---ETFSFANTPTIIGRDADKEKLV-RLLSGE-ENVAIIPIVGMGGLGKTTLAQLVYNDDRIQKHFTKRLWICISNNFDVKRILIKLLQSNGDASY-EQLQNR-------------------------------------------------------------------------------------------------------------------------------------------------------------------------------------------------------------------------------------------------------------------------
>KAG5555854.1
RR---ETSSFVNTVTVIGRDADKKKIV-RLLPGE-ENVAIIPIVGMGGLGKTTLAQLVYNDDRIHKHFTKRLWVCISNDFDVKRILIKLLQPNEGTSY-EQLQNRV---RNLLHKHKFILFLDDVWNEDLVEWKKLEDLLI--RGSRIVVTTRSKMAASIVRTSTVEPYE-R------------------------------------------------------------------------------------------------------------------------------------------------------------------------------------------------------
>KAG5555856.1
RR---ETISFVNPVTVIGRDADKEKLV-RLLSGE-ENVAIIPIVGMGGLGKTTFAQLVYNDDRIHKHFTKRLWVCISGDFDVRRILIKLLQPDRDTSY-EQLQNRV---RNLLREDKFILFLDDVWNEDRVEWKKLEDLLI--KGSRIVVTTRSKMVASIVRTSTVEPYE-RE-----------------------------------------------------------------------------------------------------------------------------------------------------------------------------------------------------
>KAG5555866.1
RR---ETSPFLNTVRVIGRDADKEKLV-WLLSCE-ENVAIIPIVGMGGLGKTTLAQLVYNDDRIQNHFTKRLWVSVSNDFDVRKILIQLLQLNGGTSY-EQLQNRV---RDLLRKDKFILFLDDVWNEDCVEWKKLEDLLI--RGSRIVVTTRSKTVASIVRTSTVEPYE-RG--------------------------------------------------------------------------------------------------------------------------------------------------------------------------------------TIKG---------RH
>KAG5555884.1
YS---SP-LITNRD-FMGFESRMEEIIK-L--KH-DEINLVGVCGMGGVGKTTMVYEV----RAENLFVAIA--VVSQEPEPTNVIANML------GL-AR-ADLL---RRRLQDNKVLVILDDIWAEDLKA---M--GIPD-KNVKVLYTSRTRDLW-QDLGTK-KEIP-EILSKDEAWQLF-REKAGDSA-A--P-NLQPIAKQIVDECGCLPLALVLIGSAL--SKKSKEIWEGMLDRLTCT---PAD--KDLYSRLELSYECLDEEAKRLFL-LCCFQEDEDIIIEDLARYGLGLSLF-----NEMRRRVFLIVDDLKSRYLLLD------GK-ECVKVHDVVRDMGISIASKN-A---------C
>KAG5555885.1
YS---SP-LITNRD-FMGFESRMEEIIK-L--KH-DEINLVGVCGMGGVGKTTMVYEV----RAENLFVAIA--VVSQEPEPTNVIANML------GL-AR-ADLL---RRRLQDNKVLVILDDIWAEDLKA---M--GIPD-KNVKVLYTSRTRDLW-QDLGTK-KEIP-EILSKDEAWQLF-REKAGDSA-A--P-NLQPIAKQIVDECGCLPLALVLIGSAL--SKKSKEIWEGMLDRLTCT---PAD--KDLYSRLELSYECLDEEAKRLFL-LCCFQEDEDIIIEDLARYGLGLSLF-----NEMRRRVFLIVDDLKSRYLLLD------GK-ECVKVHDVVRDMGISIASKN-A---------C
>KAG5555888.1
YS---PP-LITNRD-FMGFESRMEEIIK-L--KH-DEINLFGVCGMGGVGKTTMVNEV----RAKNYVVAIA--VVGQKPILTDVIADTL------GL-AR-AELL---RRRLQDNKVLVILDDIWVEDLQA---M--GIPD-KNFKVLYTSRTRDLW-HDLRTK-KEIP-EVLSKDEAWQLF-REKAGDSA-A--P-DLQPIAKQIVDECGCLPLALVLIGRAL--SKKSEEIWKGTLDRLTCT---PAD--KDLSSRLALSYESLDEQTKHLFL-LCCFSEDEDIRIEDLARYGLGLSLF-----PEMRPQVFLIVDDLKSRCLLLD------GY---------------------------------
>KAG5555889.1
YS---PP-LITNRD-FMGFESRMEEIIK-L--KH-DEINLFGVCGMGGVGKTTMVNEV----RAKNYVVAIA--VVGQKPILTDVIADTL------GL-AR-AELL---RRRLQDNKVLVILDDIWVEDLQA---M--GIPD-KNFKVLYTSRTRDLW-HDLRTK-KEIP-EVLSKDEAWQLF-REKAGDSA-A--P-DLQPIAKQIVDECGCLPLALVLIGRAL--SKKSEEIWKGTLDRLTCT---PAD--KDLSSRLALSYESLDEQTKHLFL-LCCFSEDEDIRIEDLARYGLGLSLF-----PEMRPQVFLIVDDLKSRCLLLD------GY---------------------------------
>KAG5555902.1
YS---PP-PITNRD-FMGFKSRMEKIIK-L--TH-DEINLIGVCGMGGVGKTTMVNEV----RAKNHFVAIA--VVSQEANLTDVIADTL------GL-AR-ADRL---RKRLQDDKVLVILDDIWAEDLKA---M--GIPD-KNFKVLYTSRIRDLW-HDLQTK-KEIP-EILSKDEAWQLF-REKVGNSV-A--P-NLRPIAKQIVDECGCLPLALVLIGSTL--SKKSKEIWEDMLDRLTCT---PVD--KRLYSRLKPSYEYLDEEAKRLFL-LCCFKEDEDIRLEDLARYGFGLSLF-----NEMRNRVFALVDDLKSSYLLLE------GK-ECVKVHDVVRDMGLSIAT-D-A---------A
>KAG5555903.1
YS---PP-LITNRD-FMGFESRMEEIIK-L--KH-DEINLIGVCGMGGVGKTTMVNEV----RAKNHFVAIA--VVSQEPNLTYVIADML------GL-AR-ADLL---RRRLQDNKVLVILDDIWVEDLQA---M--GIPD-KNFKVLYTSRNQDLW-RDLRTK-KEIP-EVLSKDEAWQLF-REKVGNSA-A--P-DLRPIAEQIVDECGCLPLALVLIGSAL--LKKSKKIWEHMLDRLTCT---LVD--ERLYSCLKTSYEYL-EEAKSLFL-LCCFKEDEDIRLEDLARYGFGLSLF-----NELRNRVFALVDDLKSSYLLLD----CNGK-ECVKVHDVVRDMGLSIAT-D-A---------A
>KAG5555908.1
YS---PN-PIPNGD-FTGFESRMEEIIK-L--KN-DEINLIGVCGMPGVGKTTLVKEV----RAKNHFVAMA--VVRQKQDVTHVIADTL------GL-ER-ANLL---RKRLQNNKILVILDDIWERDLQG---M--GIPN-KNFKMLYTSRTRDLW-HDLRTK-KEIP-DLLSEEEAWRLF-REKAGDST-S--P-NLKSIAKKIVNECGRLPLALVLIASAL--SKRSQEIWKAMLDRLTCTL--QVD--KDLYSRLQLSYEYLDEQTKRLFL-LCCFREDEDIRIEDLARYGLGLSLF-----HEMRRQVFHIVGDLKSRYLLLD------SE-ECVKVHDVVRDMGISIASKD-A---------S
>KAG5555911.1
YS---PP-PITNRD-FMGFESRMEEIIK-L--KH-DEINLIGVCGMGGVGKTTLVKEV----IAKNHFVAMA--VVSQKPNLTNVIAEML------GL-VR-ADLL---RRRLQDNKVLIILDDIWEQDLQD---M--GIPD-KNIKLLYTSRTQDLW-RNLQTK-KEIP-EVLLKDEAWQLF-REKAGDSA-A--P-DLQPIAKRIVNECGCLPLALVLIGCTL--SKKSKEIWEEMLDRLTRT---SAN--EQLSSRLALSYEYLYEQAKRLFL-LCCFREDEEILIEDLAIYGLGLSLF-----NEMRRRVLALVDDLKSSYLLLD------GK-ECVKVHDVVRDMGISIASKN-A---------C
>KAG5555914.1
YS---PP-PITNRD-FTVFESRMEEIIK-L--TD-DKIKLIGICGLAGVGKTKMVQEV----RAKKLFVAFV--AVGQNPDITKVIAENF------GL-TR-ASML---RRRLQGNKILLILDDIWAEDLED---Q--GIPH-ETFKIIYTSRFQRIW-HDVPNK-KDIP-ELLSKDEAWQLF-REKAGDSA-A--P-DLQPIAKQIVKECGRLPLALVLIGAAL--LKKSTDIWKEMLDRLTRT---PAD--EQLTKRLALSYEYLDKQAKHLFL-LCCFQEDEDIHIEDLARYGWGLSLF-----NEMRRRVLVLVDDLKSNYLLLD------GK-EFVKVHDVVRYVGISIAAKD-A---------F
>KAG5555915.1
YS---PP-PITNRD-FTGFESRMEEIIK-L--KH-DEINLIGVCGMGGLGKTTLVNEV----RAKSHFVAIA--VVSQEPNLTDVIAEML------GL-VR-ADLL---RRRLQDNKVLIILDDIWAEDLKA---M--GIPD-KNIKVLYTSRTRDLW-HDLRTK-KEIP-EILSKDEAWQLF-REKAGDSV-A--P-DLQPIAKQIVDECGCLPLALVLIGSAL--SKKSKEIWEGMLDRLTCT---PVD--ERLYSRLELSYECLDEEAKRLFL-LCCFQEDEDISIEDLARYGLGLSLF-----NEMRHRVFLIVDDLKSRYLLLD------SE-EWVKVHDVVRDMGISIASKN-A---------C
>KAG5555916.1
YS---PP-PITNRD-FTGFESRMEEIIK-L--KH-DEINLIGVCGMGGLGKTTLVNEV----RAKSHFVAIA--VVSQEPNLTDVIAEML------GL-VR-ADLL---RRRLQDNKVLIILDDIWAEDLKA---M--GIPD-KNIKVLYTSRTRDLW-HDLRTK-KEIP-EILSKDEAWQLF-REKAGDSV-A--P-DLQPIAKQIVDECGCLPLALVLIGSAL--SKKSKEIWEGMLDRLTCT---PVD--ERLYSRLELSYECLDEEAKRLFL-LCCFQEDEDISIEDLARYGLGLSLF-----NEMRHRVFLIVDDLKSRYLLLD------SE-EWVKVHDVVRDMGISIASKN-A---------C
>KAG5555925.1
-S---P--PITNRD-FMGFESKMEEIIK-L--KH-DEINLIGVCGMGGVGKTTMVNEV----RAKNHFVAIA--VVSQEPNLTNVIADML------GL-AR-ADLL---RKRLQDNKVLVILDDIWVEDLKA---M--GIPD-KNFKVLYTSRTRDLW-HDLRTK-KEIP-EMLSKDEAWQLF-REKAGDSA-A--P-DLHPIAKQIVDECGCLPLALVLIGSAL--SKKSKEIWKGMLDRLTCT---PAD--KDLSSCLALSYEYLDEQAKRLFL-LCCFSEDEDIRIEDLARYGLGLSLF-----PEMRPQVFLIVDDLKSRYLLLD------GKNECVKVHDVVRDMGISIASKN-A---------S
>KAG5555927.1
YS---PP-PITNRD-FMGFESRMEEIIK-L--KH-DEINLIGVCGMGGVGKTTLVNEI----RAKNHFVAIA--VVSQEPNLTDVIAEML------GL-VR-ADLL---RRRLQDNKVLVILDDIWAENLQA---M--GIPD-KNFKLLYTSRTQDLW-CNLQTK-KEIP-EVLLKDEAWQLF-REKAGDSA-A--P-DLQPIAKQIVDECGCLPLALILIGSTL--SKKSKEIWEEMRDRLTCT---PAN--EQLSSCLALSYEYFAKQGKRLFL-LCCFREDEEIRIEDLARYGLGLSLF-----NEMRRRVLALVGDLKSSYLLLD------GK-ECVKVHDVVRDMGLYVAS---A---------S
>KAG5555928.1
YS---PP-PITNRD-FMGFESRMEEIIK-L--KH-DEINLIGVCGMGGVGKTTLVNEI----RAKNHFVAIA--VVSQEPNLTDVIAEML------GL-VR-ADLL---RRRLQDNKVLVILDDIWAENLQA---M--GIPD-KNFKLLYTSRTQDLW-CNLQTK-KEIP-EVLLKDEAWQLF-REKAGDSA-A--P-DLQPIAKQIVDECGCLPLALILIGSTL--SKKSKEIWEEMRDRLTCT---PAN--EQLSSCLALSYEYFAKQGKRLFL-LCCFREDEEIRIEDLARYGLGLSLF-----NEMRRRVLALVGDLKSSYLLLD------GK-ECVKVHDVVRDMGLYVAS---A---------S
>KAG5555930.1
YN---PS-PITNGD-FTGFESRMEEIIE-L--QH-DEINLIGIYGTGGVGKTTMVKEV----RAKNLIVAIA--VVGQNPDLTNVIADML------GL-MR-ASLL---RRRLQDNKVIVILDDIWDQDLHG---MSTGFPN-KNFKMLYTSRTRDLW-HDIRTK-KEIH-DLLSEEEAWRLF-RQKAGDST-S--P-DLKPIAEQIVNECGRLPSALVLVGTAL--SKKSKQIWEAMLDRLSCT-----------------------------------------------------------------------------------------------------------------------------
>KAG5555936.1
---------ITNRD-FTGFESRMEEIIK-L--TD-DRIKLIGICGLAGVGKTKMVQEV----RAKKLFVAFV--AVGQNPDITKVIADIF------GL-TR-ASLL---RKRLQDNKILLILDDIWAENLED---H--GIPH-ETFKIIYTSRFQGIW-HDVPNK-KEIP-ELLSEDEAWQLF-REKAGDSA-A--R-ALQPIAKQIVNECGRLPLALVVIGTAL--SKKSKDIWEEMLDRLTRT---PVD--EQLSKRLALSYEYLDKQAKHLFL-LCCFQEDEDIRIEDLARYGLGLLLF-----NEMRRRVLVLVNDLKSNYLLLD------GK-EFVKVHDVVRYVGISIAAKD-A---------F
>KAG5555943.1
YS---PP-PITNRD-FMGFESRMEEIIK-L--TH-DEINLIGVCGMGGVGKTTMVNEV----RAKNYVVAIA--VVGQKPNLTNVIADML------GL-ER-AELL---RMRLQDNKVLVILDDIWEEDLQA---M--GIPD-KNFKVLYTSRTRDLW-HDLRTK-KEIP-EVLSKDEAWQLF-REKAGDSA-A--P-DLQPIAKQIVDECGCLPLALVLIGRAL--SKKSEEIWKGTLDRLTCT---PAD--KDLSSRLALSYESLDEQTKHLFL-LCCFSEDEDIRIEDLARYGLGLSLF-----AEMRPQVFLIVDDLKSRCLLLD------G--ECVKVHDVVRDMGISIASKN-A---------C
>KAG5555944.1
YS---SP-LITNKD-FMGFESRMEEIIK-L--KH-DEINLIGVCGMGGVGKTTMVNEV----RAKNHFVAIA--VVSQEPNLTHVIADTL------GL-AR-ADLL---RKRLQDNKVLVILDDIWAEDLKA---M--GIPD-KNVKVLYTSRTRDLW-HDLGTK-KEIP-EILSKDEAWQLF-REKAGDSA-D--P-DLQPIAKQILDECGCLPLALVLIGSAL--SKKSKAIWEGMLDRLTCT---PVD--KRLYSRLELSYECLGEEAKRLFL-LCCFQEDEYIRIEDLARYVLGLSLF-----NEMRRQVFLIVDDLKSRYLLLD------GK-ECVKVHDVVRDMGISIASKN-A---------C
>KAG5555946.1
YN---PH-PLNNRD-FTGFESRMEEIGT-L--KD-DEINLIGVCGMGGVGKTTLVKEV----RVKNHFVAIV--VVGQKPDLPNIIADML------GL-VR-ADLL---HKRLQDNNVLVILDDVWAEDLQD---M--GIPA-TNFKLFYTSRTQDLW-HDLPTK-REIP-ELLSKDEAWQLF-REKAGDSV-A--R-DLQPIAKQIVNKCDRLPLALVSIGRAL--SKTSKKIWEGILGRLTCT---PAD--EQLSLRLKLSYECLNEEARRLFL-LCCFQEDEDIRFEDLARYRTGLSLF-----NQMRDQVFLIVDDLRSRYLLLD---------ECVKVHDLMPDMGISIAI-D-A---------A
>KAG5555947.1
YN---PS-LITNGD-FTEFESRMKEIFE-L--QH-DKINLIGIYGTGGVGKTTMVKEV----RAKNLIVAMA--IVGQNPDLTNVIADML------GL-MR-ASLL---RRRLQDNKVIVILDDIWDQDLHG---MSTGFPN-KNFKMLYTSRTRDLW-HDLRTK-KEIH-DLLSEEEAWRLF-REKAGDST-S--P-DLKPIAEQIVNECGRLPSALVLVGTAL--SKKSKQIWEAMLDRLSCT-----------------------------------------------------------------------------------------------------------------------------
>KAG5555948.1
YS---PP-PTTSRD-FMGFESRMEEIIK-L--KH-DEINLIGVCGMGGVGKTTMVNEV----RAKNHFVAIA--VVSQEPNLTNVIAEML------GL-VR-ADHL---RRRLQDNKVLVILDDIWEEDLQA---M--GIPN-KNFKVLYTSRTRDLW-HDLRTK-KEIP-EILSKDEAWQLF-REKAGDSA-A--P-DLRPIAKQIVDECGCLPLALVLIGSAL--AKKSKEIWEGMLDRLTCT---PVD--ERLYSRLKLSYESLDDEAKRLFL-LCCFQEDKDIIIEDLARYGLGLSLF-----NEMRRRVFLIVDDLKSRYLLLD------S--ECVKVHDVVRDMGISIASKN-A---------C
>KAG5555991.1
YS---PP-PITNRD-FMGFESRMEEIIK-L--TD-DRIKLIGICGLAGVGKTKMVQEV----RAKKLFVAFV--AVGQNPDITKVIADNF------GL-TR-ASLL---RKRLQDNKILLILDDIWAEDLED---Q--GIPH-ETFKIIYTSRFRRIW-HDVPNK-KEIP-ELLSKDEAWQLF-REKAGDSV-A--R-ALQPIAKQIVNECGRLPLALVLIGAAL--SKKSTDIWKEMLDRLTRT---PAD--EQLSKRLALSYEYLDKQAKHLFL-LCCFQEDEDIRIEDLARYGLGLSLF-----NEMRRRVLVLVDDLKSNYLLLD------GK-EFVKVHDVVRDMGLSIAI-D-A---------A
>KAG5555992.1
YS---PP-PITNRD-FMGFESRMEEIIK-L--TD-DRIKLIGICGLAGVGKTKMVQEV----RAKKLFVAFV--AVGQNPDITKVIADNF------GL-TR-ASLL---RKRLQDNKILLILDDIWAEDLED---Q--GIPH-ETFKIIYTSRFRRIW-HDVPNK-KEIP-ELLSKDEAWQLF-REKAGDSV-A--R-ALQPIAKQIVNECGRLPLALVLIGAAL--SKKSTDIWKEMLDRLTRT---PAD--EQLSKRLALSYEYLDKQAKHLFL-LCCFQEDEDIRIEDLARYGLGLSLF-----NEMRRRVLVLVDDLKSNYLLLD------GK-EFVKVHDVVRDMGLSIAI-D-A---------A
>KAG5556091.1
RT--IETYPSVNTRRIIGRDGDKEKLV-SLLSGE-ENVPIIPIVGIGGLGKTALAQLVYDDHRIKNHFTKRLWVCISIDFDIKRILLKILQDNWHSSF-QQLQTRV---TKLLSDDKFLLFLDDVWNEDVVKWRKLEDLLI--TGSRIVVTTRSEKVAFIVKTRSIAPYK-RGLSNSECLTILVELAFGEEG------ELVNIGEEIVVKCGGVPLAAVTLGSLL--LKRDERDWLHVRNSEMR-VLVQSE--DDILPILKLSYDQMPRKLKNCFAYCSLFEKDEIIDGKKLVYAWMAQGFLEP-Y-DG-------------------------RAGREHYKMHNLVHDLAQYVATIKG---------RH
>KAG5556093.1
YS---LP--VEN---FKALKSRMEVIIE-L--KH-DQIDLIGICGMAGVGKTTMAKEV----RAKKLFVAMA--MVGKKPNLSKIIADML------GL-AG-APLL---HQRLQDNKILVILDDIRVEALDT---I--GIPN-KNVKILYTSRTRDLW-HDLPTK-KEIT-ATLSEDEAWQLF-RENAGDLA-A--P-DLRPIAKQIVNKCGGLPLALVIIGSTF--SKRGKDFLEDMLDRLSCT---PAH--GHLSSFLELSYNYVDEEGKCLFL-LCCFEEDKSILLEDLARYALGLSLL-----SEMRDRVFALVDDLRSRYLLLD------GE-KCVKVHDIVRDMGISIASKD-A---------S
>KAG5556278.1
YS---PP-PITNRD-FMGFESRMEDIIK-L--KH-DEINLIGVCGMGGVGKTKMVQEV----RAKKLFVAFV--ALGQNLEITKVIADIF------GL-TR-ASLL---RRRLQDNKILLILDDIWVENLED---H--GIPQ-ETLKIIYTSRFRSIW-HDVPNK-KLIP-ENLSKDEAWQLF-RDKAGNSA-A--P-DLRPIAKQIVDECGCLPLALVLIGSTL--SKKSKKIWEDMLDRLTCT---SVD--EHLYSRLKASYEYLDEEAKRLFL-LCCFKEDEDIRLDDLARYGFGLSLF-----NEMRNRVFALVDDLKSSYLLLDGKDLLGGK-EFVKVHDVVRDMGLSIAT-D-A---------T
>KAG5556964.1
HP--RPR-PLSDKN-YVNFDSAFNDIMD-L--KD-PIVNMIGVSGLSGVGKTTLVKEV----QMRGTFVAIA--VVSTNVNVKEVLADSL------HF-KR-ATRL---WQKFKMDKYLVILDDIWDKDLKA---I--GIPK-KGCKVVLTSRHEDLLRITMKA--KCFR-AELPEAEAWDLF-KKKVGNSI-S-RP-EIDSLARKVCKRCKGLPVIINALGAAL--ENKPEYTWNDASDKLEERYIQGLD--PSVFGSLRVSYDML-------------------------------RRLL-----RTLRNVVRTVVDALKSASLLTI------GS-NVVKIHDIIRDVGISIAREE-F---------G
>KAG5557082.1
RR--APP-PPSSGK-YMSFDSEFKRIME-L--KD-SKVNVIGVYGTGGVGKTTMVEKV----QLKGLFVVIA--VVSQDAKVVKILADCLN-----NL-GR-AKTL---WNRLNGKRNLVILDDVWKENLKE---I--GIPN-KGCKVVLTSRNQRVF-KDMDIH-KYFP-ELLSKEEAWYLF-KKKMGNSG-S-ND-QLHDIANVVCKECQGLPVAILAVATAL--KDKSMVDWTSSLDKLQKNDIEDID--PNLFKSLRLSYDYLSKDAKSCFL-LCCFPEDAQVPIEELASHCLARRLL-----TTLRVIVCSVVNTLKTSCLLLD------GK-DFVKMHDIVRDVAILIAKEE-F---------A
>KAG5559350.1
TRDPRRTFPHVDEPNVVGFDNQIKDLAQKL---D-EDLHVVSIIGNAGLGKTTLARKVYNSI--RQHFGCSAWICVSQQPNYKELLRDIAR-----QV-QGVESNL---FAFLSGKRYAIVIDDIWDT--KAWDALKVGLPE-NGSRIILTSRNT-----------------------------------------------------------------------------------------------------------------------------------------------------------------------------------------------------------------------
>KAG5559352.1
TRDPRRTFPHVDEPNVVGFDNQIKDLAQKL---D-EDLHVVSIIGNAGLGKTTLARKVYNSI--RQHFGCSAWICVSQQPNYKELLRDIAR-----QV-QGVESNL---FAFLSGKRYAIVIDDIWDT--KAWDALKVGLPE-NGSRIILTSRNT-----------------------------------------------------------------------------------------------------------------------------------------------------------------------------------------------------------------------
>KAG5560793.1
---------------QVGLES--QKLNL-L-NES-DDVRIVAVWGIGGIGKTTIAKKLYNLINFESSFNVGE---TSKPNGLVILLLS--------DI-HQ-IEVI---KRRACQK-VLLVLDDVDDVQLKA---LAI---S-SGSRIVITTRDRSSL-SLLKVD-EIYA-EELTKDESLELF---AFKEDH---LT-DNYGLSNQVVGYAGGLPLALEVLGSFL--CGKSIPEWKSAIVKLEKDDIQRK---------LKISFDSLSDEVKELFLDVACFLRDFTITV--------------------LNFFPAIGIRVLADRCLIKY------EP-KQLVMHDLLRDMGREIVRQE----------RA
>KAG5560865.1
RM--ERRPPNVEKDNVVGFDEATTKLIGWLTGGA-EDLQVFSIIGMAGLGKTTLANKIYYDPRVSDAFSSLAWIYVSQTYTCKDLFLTILK-----SV-DMLAEEV---SRIL-TWKYLIVVDDVWGK--EDWDRIKRAFPK-NGSRILLTSRNKPVAV-------------------------------------------------------------------------------------------------------------------------------------------------------------------------------------------------------------------
>KAG5560901.1
EE-RVASLFIEEDE-VVGIESTREELVHRQLIRE-SNRTVTSLVGMGGCGKTTLAKKIFDNQTVVEHFDCQAWVSVSHSYKREDIFRRVMK-----EL-KDLETMS------------------------------------------STKSRIRSI----------LFS-GELPKQQ--------------------------------------------------------------------------------------------------FLGTLVENFKL--------------------------------------L---------------KVLDF------------------------
>KAG5560908.1
---------------ARSTNLKLRRILG-V--RK-TSGGKVGIYGVDGIGKTTVLKAL----CPESSFVIYV--SISRYWSRRKLIARQL------SL----AEKL---LESLQSRKFLLLLDDVFDYDLEA---V--GVPK-TGSKIVLAAQ-EDVC-SIMGVS-KAIK-ANLSSEEAWALF-RDQVGRLV-S--T-NIQPIAQAIVNECHGIPLNLIATGKAL--RNVNAIIWKLTLHDFQSNDSE------NTLRLLKFSYDRLGPVTKSCFL-FSAYQEGHEIKVSELIQHWIQEGLITG-----HVKKGQKIVNDLVGASLLES------SS-VFVKMHQAIRDLALSIISTKIV---------M
>KAG5560920.1
RKNPHQRLP-----VHIKRRDIDLQAVVALLLNN-ENRSIISIVGMEGIGKSTLVELLYENMAVRQHFTCNAWVSVHSDCNVEALMRSIEE-----QVGEEAPVLT---SAILEVNRYLIVLDDVSTT--EIWDRLIKEFP--HGSRIVLTTHDGDVATHAD-PKSVH-R-RLLSDDDSWALFTKTLT-------P---LERSRKMVMR-CGGLPRAIVQLGGTEST----SGAWLRVLEN------PEFDQ-Q-PKKTLDMMNSGLPLNLKRSLFYLGRFPVDFDISLRRLIVLWIAEGLVHQKR-EE-ETVAESYLAELIDRNMVQVTKKKLNGAVKNCRLPKVLHLTHHSYGDDVSF----------
>KAG5561085.1
YS---PP-PILNRD-FTGFESSMEEIIK-L--KH-DHFNLIGVCGMGGVGKTTMVNEA----RAKNHFVAMA--VVSKDPSLTNVIADML------GL-VR-ADLL---RKRLQDNKVLVLLDDIWEDDLQA---M--GIPN-KNFKLLYTSRTRHLW-PDVRTK-KEIP-QLLSENEAWQLF-REKAGDAA-A--R-DLHSIAKQIVNECGGLPLALVLIGGVL--STKSREIWEGMLDRLICT---PAN--ERLFSRLELSYKYLDEEAKRLFL-LCCFKEDEDICINNLAMYGLGLSLF-----NEMRRRVFLIVDDLKCRYLLLD------SK-KCVRVHDVVRDMGISIASKD-A---------A
>KAG5561458.1
---------LVDENKVHGIHD--KAISLKLVSGN-DDRSMIGIVGM-GVGKTTLAQVVFNKPEVKKHF----WVCTSKDFDHREILMCL-------GV-ARQLKGL---RLQLTGKRYLIVLDDVWEAENKCSEKLAYGLP--KGYAVIVTSRIEKLAIKMVGEE---LH-PLKDPKDCWKIF-----KDSA------Q---IDEEVAEDQKA-----KTVNGHVDQQEED-------------------------IEVNSASANGVDQQE------------KDQI--EE------ANGHVE----QQ-E-------KDQIEEN-------SANGHV---QVQDQIEENSASANKEE------------
>KAG5563287.1
--------PFPRNENFIG---K-KELSEELSG-SEKEIEMKVVYGIGGIGKTELLEFAYRFH---QRY----W--VGG-----RYYLNLLE-----DV-EEQDSAIARVRKELRNIPFLVVIDDWWDQLIMD------LLPF-GGEHILISTRLRN---------LEPLK-TYLSGFEAMSLMTVKDY-------PITDLRVIEEKLGRLTLG--IAI---GAILSEINPS-----RLLDTINR------------MPSRDLTRSG-THSSRNNFLEVCFFDHRS--LATRLASGWFAPALLALAA-RSLEAEASSML-------LFNIARNTKEGH---IQLNEMIKTYVRKR-AQA------------
>KAG5564305.1
QR---PTSALIIEPCLYGRDNDKKAIL-ELLSQG-NKVGVVPIVGMGGVGKTTLAQMIYND-------------------------------------------------------------------------EMV--------------DEH--------------------------------------------------------------------------------------------------------------------------------------------------F-----------------------------------EMKAWYL-----------ARLEDK--------RH
>KAG5564306.1
QR---PTSALIIEPCLYGRDNDKKAIL-ELLSQG-NKVGVVPIVGMGGVGKTTLAQMIYND-------------------------------------------------------------------------EMV--------------DEH--------------------------------------------------------------------------------------------------------------------------------------------------F-----------------------------------EMKAWYL-----------ARLEDK--------RH
>KAG5564307.1
QR---PTSALIIEPCLYGRDNDKKAIL-ELLSQG-NKVGVVPIVGMGGVGKTTLAQMIYND-------------------------------------------------------------------------EMV--------------DEH--------------------------------------------------------------------------------------------------------------------------------------------------F-----------------------------------EMKAWYL-----------ARLEDK--------RH
>KAG5564671.1
---------------QVGLDR--AMLNV-L-NEF-NHVGIVAIWGMGGIGKTTIAKSLYNLIKFESGFNVRE---TSQPNGLEELLLL--------A--HE-IEVI---KKTAGQKRVLLVLDDVDNDQLKA---LAI---S-PGSRIIITTRDKSSL-KILELGNEIYG-EKLDKDESLELF---AFKEDH---PR-GDHDLSRQIVHYAGGLPLALEVLGSYF--LGESVPQWESAIAKLRKDDVQGKL--Y---KSLKMSFDSLSEQLKKLFLDMACFVGDFTIKI--------------------LNSSAKDGIRKLADRCLIKY------NY--QIVMHDMIRDMGREIVRQE----------RV
>KAG5564693.1
------------QPIIISIETQVEELRVKLL-----DQEITSIVGMAGAGKT------------------------------RQVQM------------PDMEANL---YEFLKQKRYLIVLDDIWNI--ETRDALKI--------------------------------------------------------------------------GIP--------------------------------------------------------------------------NRMVS----------------------------------------------------------------------------
>KAG5564705.1
---------------QVGLDR--AELNV-L-NEF-NCVCIVAIWGMAGIGKTTIAKRLYNLIKFESGFNVRE---TSQPNGLVELLLL--------AI-HE-IEVI---KKIAGRKKVLVVLDDVDNDQLKA---LAI---A-PGSRIIITTRDKSSL-KILELGNEIYE-EGLDEDESLELF---AFKEDH---PP-EDHDLSLQIGHYAGGLPLALEVLGSYF--RGESIPQWESAIAKFRKDDVHGKL--N---ISLKMSFDSLSEQLKKL--------------------------------------------------------------------------DMGREIVRQE----------RV
>KAG5564707.1
---------------QVGLDY--AELNV-L-NEF-NFVRIVGLWGMGGIGKTTIAKRLYNIIKFESGFDVRE---TSQPNGLVELLLL--------AI-HE-VEVI---KKIAGRKKVLLVLDDVDNVQLKV---LAI---A-HGSRIIITTRDKSSL-KILELGNEIYE-EKLDKNESLELF---AFKEDH---PP-EDHNLSRQIVHYAGGLPLALEILGSYF--RGESIPQWESAIAKLRKDDILGK---------LKISYDSLSEQLKKLFLDTACFVGDFTVKI--------------------LDIFADNEIRKLADRCLIKY------DC--QIVMHDMIRDMGREIVRQE----------RV
>KAG5564709.1
---------------QVGLDC--AELNV-L-NEF-NFVRIVAIWGMGGIGKTTMAKKLYNLIKFESCFNVRE---TSQPNGLDELLLL--------AI-HE-IEVI---KK-VSQKKVLLVLDDVDNVQLEA---LAI---A-PGSRIIITTRDKSLL-KILELGNEIYV-ERLDEDESLELF---AFKEDH---PP-EDHDLSCQIVHYAGGLPLALEVLGSYF--LGESIPQWESTIAKLRKDDVQGKL--N---ISLKMSFDSLSEQLKKLFLDMACFVGDFTIKI--------------------LNIPAKDGIRKLTDRCLIKY------N---QIVMHDMIRDMGREIVRQE----------RV
>KAG5564728.1
---------------QVGLDR--SKLNV-L-NEF-NCVGIVAIWGMGGIGKTTIAKRLYNLIKFESGFNVRE---TSQPNGLDELLLL--------AI-HE-IEVI---KKTAGQKKVLLVLDDVDNVQLEA---LAI---T-PGSRIIITTRDKSSL-KILELGKEIYG-ERLDEDESLKLF---AFKEDH---PL-EGHDLSRQIVHYAGGLPLALEVLGSYF--LGESIPQWESAIAKLRKDDVKGKL--N---KSLKMSFDSLNEQLKKLFLDVACFVGDFTVKI--------------------LNISAKDGIRKLADRCLIKY------EY--QIVMHDMIRDMGREIVRQE----------RV
>KAG5564732.1
---------------QVGLDR--AEVNV-L-NEF-NCVGIVAIWGMGGIGKTTIAKRLYNLIKFESNFNVRE---TSQPNGLDELLLL--------AI-HE-IEVI---KKTAGRKKVLLVLDDVDNVQLEA---LAI---A-PGRRIIITTRDKSSL-KILKLGKEIYG-KGLDEDESVELF---AFKEHH---PP-KDHDLSRQIVQYAGGLPLALEVLGSYF--LGESIPQWESAIAKLRKDDVQGKL--N---KSLKMSFDSLSEQLKNLFLDMTCFVGDFTVKI--------------------LNISAKDGIRKLADRCLIKY------EC--QIVMHDMIRDMGREIVRQE----------RV
>KAG5564734.1
---------------QVGLDR--AELNV-L-NEF-NCVGIVAIWGMGGIGKTTIAKKLYNLIKFESGFNVRE---TSQPNGLVELLLL--------AI-HE-IEVI---KKKAGRKKVLVILDDVDNDQLKA---LAI---A-PGSRIIITTRDKSSL-KILQLGNEIHG-EKLDKDESLELF---AFKEDY---PP-EDHDLSRQIVHYAGGLPLALDVLGLYF--LGERIPQWESAIAKLRKDDVQGKL--N---KSLKMSFDSLSEQLKKLFLDMACFVGDFTVKI--------------------LNISAKDGIRKLADRCLIKY------EY--QIVMHDMIRDMGREIVRQE----------RV
>KAG5564735.1
---------------RVGLDR--EELNV-L-NEF-NHVGIVAIWGMGGIGKTTIAKRLFNLIKFESGFNVRE---TSQPNGPVELLLL--------AI-HE-IEVI---KKTAGRKKVLLVLDDVDSDQLKA---LAI---A-PGSRIVITTRDKSSL-KILELRHEIYG-EKLDKDESVKLF---AFKKDH---PP-EDHDLSRQIGHNAGGLPLALEVLGSYF--RGKSIPQWESAIAKLRKDDVQGKL--N---ESLKMSFDSLSKQLKKLFLDIACFVGDFTVKI--------------------LNISAKDGIQKLADRCLIKY------DY--LIMMHDLIRDMGREIVRQE----------RV
>KAG5564740.1
---------------QVGLDR--AELNV-L-NEF-NCVGIVAIWGMGGIGKTTIAKRLYNLIKFESGFNVRE---TSQPNGLVELLLL--------AI-HE-IEVI---KKKAGRKKVLVVLDDVDNDQLKA---LAI---T-PGSRIIITTRDKSSL-KILELGNEIHG-DKLDKDESLELF---AFKEDH---PP-EDHDLSRQIVHYARGLPLALEVLGSYF--LGESIPHWESAIAKLRKDDVQGKL--N---KSLKMSFDSLSEQLKKLFLDMACFVGDFTVKI--------------------LNISAKDGIRKLADRCLIKY------EN--EIVMHDMIRDMGREIIRQE----------RV
>KAG5564744.1
---------------QVGLDH--AELNV-L-NDF-NYVGIVAIWGMGGIGKTTIAKRL-----------------------------------------HE-IEVI---KKTAGRKKVLVVLDDVDNDQLKA---LAI---A-PGSKIIITTRDKSSL-KILELGNNIYG-EKLDKDESLKLF---AFKEDH---PP-EDHDLSHQIVHYAGGLPLALEVLGSYF--RGESILQWESAIAKLRKNDVQGK---------FKISFDSLSEQLKKLFLDMACFVGDFTVKI--------------------LDIFAEDEVRKLADRCLIKY------DC--QIVMHDMIRDMGREIVRQE----------RV
>KAG5564746.1
---------------RVGLDR--EELNV-L-NEF-NHVGIVAIWGMGGIGKTTIAKRLFNLINFESGFNVRE---TSQPNGPIELLLL--------AI-HE-IEVI---KMKAGRKKVLLVLDDVDSDQLKA---LAI---A-PGSRIVITTRDKSSL-KILELRHEIYG-EKLDEDESVKLF---AFKKDH---PP-EDHDFSRQIGQNAGGLPLALEVLGSYF--RGKSIPQWESAIVKLRKDDVQGKL--N---ESLKMSFDSLSKQLKKLFLDIACFVGDFTVKI--------------------LNISAEDGIQKLADRCLIKY------DY--LIMMHDLIRDMGREIIRQE----------RV
>KAG5564762.1
---------------QVGLDC--AQVNV-L-NEF-NCVGIVAIWGMGGIGKTTIAKRLYNLIKFESGFNVRE---TSQPNGLVELLIL--------AI-HE-IEVI---KKTAGRKRVLVVLDDVDNDQLKA---LAI---A-TGSKIIITTRDKSSL-KILELENEIYG-EKLDKDESLELF---AFKEDH---PP-EDHGLSHQIVHYAGGLPLALEVLGSYF--RGKSIPQWESAIAKLRKDDVQGKL--N---KSLKMSFDSLSEQLKKLFLDMACFVGDFIVKI--------------------LNISAKDGIRKLADQCLIKY------NY--QIVMHDMIRDMGREIVRQE----------RV
>KAG5564801.1
---------------QVGLKL--TKLNM-L-NES-NCVRIVAIWGMGGIGKTTIAKRLYNLIKFESGFNVRE---TSQPNGLDELLLL--------AM-HE-IEVI---KKTAGRKKVLLVLDDVDNVQLEA---LAI---A-PGSRIIITTRDKCSL-KFLELGNEIYG-EKLDKAESLELF---AFKENH---PP-EDHDLSRQIGHYARGLPLALEVLGSYF--RGKSIPQWKTTITKLRKDDVQGKL--N---ISLKMSFDSLSEQLKKLFLDMACFVEYFTIKI--------------------LNIFAKDGIQKLADRCLIKY------DW--QIVMHDMIRDMGREIVRQE----------RV
>KAG5564803.1
---------------QVGLEF--AKLNV-L-NES-NCVHIVAIWGMGGIGKTTIAKRLYNLIKFESGFNVRE---TLQPNGLDELLLL--------AI-HE-IEVI---KKTAGRKKVLLVLDDVDNVQLEA---LAI---A-PGSRIIITTTDKSLL-KNLELGNEIYG-EKLDKDESLELF---AFKEVH---PP-KDHDLSHQIGHYTGGLPLALEVLGSYF--RGKSIPQWESAIAKLRKDDVQGKL--N---ISLKISFESLREQLKKLFLDMACFVGDFIVKI--------------------LNIFVEDGIRKLADRCLLTY------DC--HIVMHDMIRDMGREIVRQE----------RV
>NP_001234202.1
ER----QPPVVEEDDVVGFDDEAQTVIDRLLEGS-GDLEVIPVVGMPGLGKTTLATKIFKHPKIEYEFFTRLWLYVSQSYKTRELYLNIIS-----KF-KDLALKV---QEILEGGKYLIVLDDVWST--DAWDRIKIAFPD-KGNRVLLTTRDHRVARYCN-RS--PHD-KFLTDEESWILLEKRAF-HKA-KCLP-ELETNGKSIARKCKGLPLAIVVIAGALIGKSKTIKEWEQVDQSVGE-HFINRDQPNSCDKLVRMSYDVLPYDWKACFLYFGTFPRGYLIPARKLIRLWIAEGFIQYRG--SPECKAEEYLNELVNRNLVMVMQRTVDGQIKTCRVHDMLYEFCWQEATEENL--------RR
>NP_001234836.1
HESIVLTS-SPFVEVTVGHEEEEAWIIGQLDEHE-SELDVISIVGMPGVGKTTLANKVYNNTLVASHFNVRAKCTVSQNFNKSKVLREILQ-----QV--DLAEKL---RVALYDKRYLIVLDDVWDI--ATGEMLIACFPE-RGNRVILTSRSGEVGLKVK-CRSDPVD-QVLTDEKSWELFEKRVFGDEG--CPA-ELLDIGHEIVEKCKGLPLALVLIAGVIVRKEKEKDFWVKIQNNLDS-FTSSNIN-SQIMNVMQSSYDHLPYQLKPLLLYFATLQKSERTPVSTLMQLWMAEGLVD-HD-CSLEEVTESYLDALISSGLIMV------DHIRACYVHDVVHDFCSVKAGKEKF--------RR
>NP_001289831.1
YFPTRHIN-PVTDEDIVGFGNDIEKMFQYLIRGT-NDLDVVPIVGMGGQGKTTVARKVYNSDNIVSHFDVRAWCIVSQTYNRRKLLQDILS-----QV-DILADEL---RKSLMGKRYLIVLDDMWDC--MAWDDLRLSFPG-NRSRIVVTTRLEKVGEQVK-CHTDPYS-PFLTKEESCELLQKKVFQKED--FPP-ELQDVSRAVAEKCKGLPLVVVLVAGIIKKRKMEESWWNEVKDSLFD-HLNRESE-EYSLSTMQLSYYNLTDCLKPCLLYMGMFQEDAIIRVSELISLWIAEGFVQ-SI-GRMEEAAEGYLMDLIQSNVVMVSN-RRNGKVKYCQVHDVVLHFCLEKSLEEKF--------NR
>NP_001318028.1
KKPVERKS-LTTDKIIVGFEEETNLILRKLTSGP-ADLDVISITGMPGSGKTTLAYKVYNDKSVSSHFDLRAWCTVDQGCDDKKLLDTIFS-----QV-IDVPDKL---RKQLYGKRYLIVLDDVWDT--TTWDELTRPFPK-KGSRIILTTREKEVALHGK-LNTDPLD-RLLRSDESWELLEKRAFGDES--CPD-ELLDVGKEIAENCKGLPLVADLIAGVIAGREKKRSVWLEVQSSLSS-FILNSEV-E-VMKVIELSYDHLLHHLKPCLLYFASFPKDTSLTIYELSIYLGAEGFVG-NT-KSMEEVVKIYMDDLISSSLVICFN-EI-DA-LNFQIHDLVHDFCLIKARKEKL--------RQ
>NP_001318030.1
KKPVERKS-LTTNKIIVGFEEETNLILRKLTSGP-ADLDVISITGMPGSGKTTLAYKVYNDKSVSSHFDLRAWCTVDQGCDEKKLLNKIFN-----QV-IDVPDKL---RKQLYGKRYLIVLDDVWET--TTWDEVTRPFPK-KGSRIILTTREKEVALHGK-LYTDPLD-RLLRPDESWELLEKRAFGDES--CPD-ELLDVGKEIAENCKGLPLVADLIAGVIAGREKKRSVWLEVQSSLSS-FILNSEV-E-VMKVIELSYDHLPHHLKPCLLYFASFPKDTSLTIYEFNVYLGAEGFVG-KA-NSMEEVVKIYMDDLISSSLVICFN-EI-DA-LNFQIHDLVHDFCLIKARKENL--------RQ
>NP_001318035.1
KKPVESKS-LTTDKIVVGFEEETKWILRKLTSGP-TDLDVISITGMPGSGKTTLAYKVYNDKSVSSHFDLHAWCTVDQGCDEKKLLNKIFK-----QV-IDVADKL---RKQLYGKRYLIVLDDVWDT--TTWDELTRPFPK-KGSRIILTTREKEVALHGK-LNTDPLD-RLLRSEESWELLQKRAFGNES--CPN-ELLDVGKEIAENCKGLPLVADLIAGVIAGREKKRSVWLEVLNNSHS-FILKNEV-E-VMKVIEISYDHLSDHLKPCLLYFASWPKDTIMTIYELNGFLGGEGFVG-KT-KSMEEVVKIYMDDLISSSLVICFN-EI-EY-PTYQLHDLVHDYCLIKARKENL--------RQ
>NP_001318045.1
KKPVERKS-LTTDKIIVGFEEETNLILRKLTSGP-ADLDVISITGMPGSGKTTLAYKVYNDKSVSSHFDLRAWCTVDQGYDDKKLLDTIFS-----QV-IDVADKL---RKQLFGKRYLIVLDDVWDT--TTWDELTRPFPK-KGSRIILTTREKEVALHGK-LKTDPLD-RLLRPDESWELLEKRAFGNEI--CPD-ELLDVGKEIAENCKGLPLVADLIAGVIAGREKKRSVWLKVQSSLSS-FILNSEV-E-VMKVVELSYDHLPHHLKPCLLYFASMPKDTIMSIYELNIFLGGEGFVG-KT-KSMEEVVKIYMDDLISSSLVICFN-EI-DA-LNFKIHDLVHDFCLIKARKENL--------RQ
>NP_001333108.1
KKPVERKS-LTTDKIIVGFEEETNLILRKLTSGP-ADLDVISITGMPGSGKTTLAYKVYNDKSVSSHFDLRAWCTVDQGYDDKKLLDTIFS-----QV-IDVADKL---RKQLFGKRYFIVLDDVWDT--TTWDELTRPFPK-KGSRIILTTREKEVALHGK-LNTDPLD-RLLRPDESWELLEKRAFGNES--CPD-ELLDVGKEIAKNCKGLPLVADLIAGVIAGREKKRSVWLEVQSSLSS-FILNSEV-E-VMKVIELSYDHLPHHLKPCLLYFASWPKDTTTTIYELNIFLGAEGFVG-KE-KSMEEVVKIYMDDLISSSLVICFN-EI-DS-LNFQIHDLVHDFCVIKARKENL--------RQ
>NP_001333428.1
SS-QFASKQRINE-EIVGFEDVKDELIGKLKGGS-SGLDVISIVGMAGLGKTTLANKLYSDESVVSHFNIHAHCCVSQEYTRKDLLLAILR-----N--NELADRL---RKLLMFKRYLLLIDDVWET--SAWDDLKLCFPN-MGSRIILTTRHYEVASYAK-HDSDPHM-RSLNNDESWMLLNKKVFNN-E-SFPF-ILRDAGQEIVRKCDGLPLSIILIAGILIRMKKEKYCWEQVATNLGP-NIQDQME-G----TLDLSYQNLPPYLKPCFLYLGVFSEDEEIQVSKLTWLWIAEGFIK-PH-KTLEEIAENYLENLVGRNLVMVGKRS-NGRIKTCRIHDLVHEFCRKKAKLENI--------RR
>XP_004231117.1
SK--PSFNANLENDVV-GLDDDLEKVIERLLGYS-SEREVVAITGMGGIGKTTLAKKAYDYPRVRSRFDVHAWVTVSREYGMRRLLLSLAR-----CI-DQLAESL---YRKLKDRRYLIVIDDIWST--KVWDDVTRCFPD-NGSRIILTSRLKDVAAYAN-PDSPLHE-GVLSLDDSWKLLSIKVFGVND-LCPF-ELEDIGKQIAERCGGLPLAILVVAGHLSKISMRRESWITVAKTVNS-VVANDP--DKCLGVLGMSYNYLSNHLKPCFLSIGAFPEDFEIKARTLIQVWVAEGFLK-AE-ESLEKVAEECLEDLISRNLIMIKKRRFNGEIRSCGMHDLLRDLSLREAQKEKF--------RG
>XP_004231569.2
SA-------LNVKNIMVGRGDQRERLLEDLTRGS-GEPKVIPIIGMGGIGKTTLAIEVYNDAHVRSHFDVCAWATLSQQHNVKEILLNLLR-----ST-AELADML---RKSLYGKRYLIVMDDIWSI--KAWDDVRRFFPN-KGSRILLTTRNNEVACYANTEN---LS-SFMDQDESWNLFKSVAF-ANE-ALPLPEFENIGKKIAEKSHGLPLTIVVVAGLL-KSKKTIEDWETVAKDVKS-FVNNDPD-EQCSHVLGLSYNHLTSDLKTCLLYFGIFPEDSEIPVNHLKRLWMAEGFLN----ENLEGEADKCLQDLINRCLVHVSNKSRETKIISCKVHDLIYDLCLRQIQRGN---------QP
>XP_004233876.2
-------------ENILG--------------GT-DQLGVIAIVGMPGHGKTTLAKKLYRHENIVNRFDVRSWCTVSKVYDKRKILLELLGYEHRVQV-DELIQQV---RMCYEKRRYFIVIDDVWST--VVYDELVSLFPN-SRSRIVITTRLDELVDSSV-NYSFCYTHSFIAEEKSWLLLRNIVFKQEN-CCFR-EFEEIGKQIAKSCAGLPLAVVLIGGLLARLDKKKGIWTKVAQWLSA-SAKVAGEAEWYMDIIELSYKHLPSYLKPCFRYFGMFLEDEEVSVNKLMRMWAAEGFVQ-SD-RSAEIVAKDYLIDLITSNLVLVAE-RFLGDIKSVCLHDLVQDFCLKKAKEENF--------DP
>XP_004234046.1
LK----RAPVVEEDEVVGFDEEADEIINRLLGGS-DDVEFISIVGMPGLGKTTLANKVFK--SVGYEFYNRIWVYVSQSYTRRDLFLKIIN-----QF-EALAEVI---RKHLLFGKYLIVLDDVWTQ--EPLDDVKIALPM-RG-KVLFTTRDDEVGKFCC-NE--PHH-KFLTDHECWELLQKKVF-HKD-KCPL-DLEVLGKRIAKKCMGLPLAALVIAGALTGRGKTKSEWEIVHQFVSE-HIISSD-IRMTKKLVQMSCDSLPVNLKACFLYCGAFPKGSEIPAWKIVRLWIAEGFIRETT--KIESVAEGYLNELVSKSLLMVTQRTSNGQIKTFRVHDMLHEFCTLEASEENF--------RR
>XP_004236921.1
SQPTQSTS-SPFVEVTVGHEKEESQIIDQLDEHE-SELDVISIVGMPGLGKTTLANKVYKNTLVASHFHVRAWCTVSQKYNKSKVLLEILQ-----QV--DLAEKL---RTALLDKRYLIVLDDVWDI--ATGEMLIACFPK-RGNRVILTSRSSEVGLKVK-CRSDPLN-ELLTPEESWDLFEKRVFGDEG--CPA-ELSKVGHQIVEKCKGLPLAIVLIAGVIVRKKKEKDFWLKILHNLDS-FISTNIN-L----VMQLSYDHLPCHLKPLLLYFATTQKSQRTPVSTLMQLWMAEGFVD-HD--SLEEVTQSYLDALISSSLIMV------DHIKVCYVHDVVHDFCSEKAKKQKF--------HR
>XP_004236958.1
VT----QGPSLENDAVVGFDDEANKVIKRLVEGPLDSVDIIPVVGMPGLGKTTLARKIYNDPKLTYEFYSIVWVYVGQEYKAKDIYLRILK-----FF-DTLAKAI---GGYIKGGRCLIVLDDVWED--DVIDHVMKVFAK-KGHRIMMTTRDTRLGFFAN-KE--PHK-KFLETEESFELLVMRVF-GRG-GCPN-ELVVTGTEIARKCGGVPLVVVVIAGALRGRSDK-KDWERVEKSVVQ-YLGEHTE-DSCLKYVKMSYDYLPREVQMCFLYCGVFPRGFDIPCWKLIRLWIAEGLIKPQP--TLEEIAEFYLTDLLNRNLVIIMQKRSDGQIKTCRLHDMLYQFCKKEASNKWL--------RR
>XP_004236959.1
IT----QG---EDDEVVGFDEEAQQVMKRLVEGP-NCLDIIPVVGMPGLGKSTLARKIYNEFEFSYEFFSIVWVYVGREYKIKDTCVRILK-----CF-DALGKAI---RDAIRGGRCLIVLDDVWEA--EVVDVVKRVLPN-KGHRIMMTTRHANLASYAN-PG--PYY-KPLHAEQSFELLVNRAF-GNG-SCPV-EFVELGQSIAHKCNGIPLQIVLIAGILRGLTDR-RYWERVDKNLSQYHLYDEED-KYRGVFVEMSYNHLPQDVQTCFLYCGVFPQGFDIPAWKLIRLWIAEGLIKPQQ-YTLEEIAEFYLNHLVQRNLVILSQKRSDGQIKTCRLHDLLHEFCRDEASKKWL--------RR
>XP_004237148.1
SY--ALLSDKLEDDIVRGIDDDLQIIIKRLTGPP-SDLDIVTISGMGGIGKTTLARKAYDHLTIRYHFDILAWVTISQEFQCRNVLLEALH-----CI-NELADLV---QKNLKGRRYLVVVDDIWSR--DVWDSIRGIFSN-NGSRILMTTRENEVAMYAN-TCS-PHE-SLLSAGNGWKLVCDTVFGPKH-DHPP-ELEEIGKEIVEKCQGLPLTISVIAGHLCKVARTLEGWKDVARTLSE-IIASHP--DECLAVLGLSYHHLPNHLKPCFLSMSSFQEDFHFETQILIQLWIAEGFIR-TC-KSLEEVAIDYLEDLISRNLLQARERRFNGEIKTCGIHDLLREFCLTEAEMTKH--------RR
>XP_004237188.1
NEPIKQAS-SSFVEVVVGHEEDEAWIIGQLDEHE-SKLDVISIVGMPGVGKTTLANKVYNNTLVASHFHVRAKCTVSQNFNKSKVLREILQ-----QV--DLAEKL---RVALLDKRYLIVL---------------------------------------------------------------------------------------------------------------------DNLDS-FISTNIN-L----VMQLSYDHLPCHLKPLLLYFATTQKSQRTPVSTLMQMWMAEGLVD-HD--SLEETTQSYLDALISSSLIMV------DHIKVCYMHDVVHDFCSLKAKKERF--------RR
>XP_004237189.1
EE----QGSSLENHEVVGFDEEATKVINRLVEGA-ECLDVIPVVGMPGLGKTTLARKIFNDPKISREFFSYIWVFIGQSTCVKDILFNILK-----GF-ASITDEI---RKRVNGGKCLIVLDDVWDP--NVVDIVKTVFPK-KAHRIMMTTRHEDIARSVN-KY--PHN-KFLDGDESFQLLEKRAF-GVS-RCPV-ELVEHGEAIVAKCSGVPLTIVVIAGALRGRTSE-IDWKVVRENVGK-HLIQEDKLQRCVNVVRLSYNHLPQEKKSCFLYFGAFPQGFDIPAWKLIRLWIAEGLIMSKL-NEIEEIAEYYLNDFANRNLVMVMKKKSNDRIKTCRVHDMLHEFCVEEATRLTL--------RR
>XP_004238948.1
ER----KAPVVEEDDVVGFDDEAKTVIDRLIGGS-DYVEVVPVVGMPGLGKTTLAYKIYKDPKVEYEFFTRVWVYVSQTFKRREIFLNIIS-----KF-DDLANEV---KELLKGGKYLIVLDDVWTM--EAWDRIKIAFPG-KRNRVLMTTRQSNVAKRCN-DK--PHD-KFLTKDESWELLEKKVF-HKE-KCPP-ELELPGISIAEKCMGLPLAIVVIAGALIGKGKTTREWELVAASVGE-HLINRD-PENCKKLVQMSYDRLPYDLKACFLYCGAFPGGSQIPAKKLIRLWIAEGFIQYQG--ALEDVAEDHLNDLVNRNLVMVTQRSCSGQIKTCRVHDMLHEFCRHEAMEENL--------RR
>XP_004238957.1
---------SNDEE-FVGFKEDVKQIIQKLTRGT-KEREVISIVGMAGLGKTTLARKVYNSHSIAEHFDARAFCIVSQTYSTRKLLIDILK-----QV-EDVADML---RKELYFKRYLIVLDDMWKY--QTWEDLQLCFPG-RGSRIMVTTRVQEVATKM---S--TYS-RFLTDEESWELLQKKVF-KRG-RVPL-ELKEAGFEVARNCKGLPLVIVLNAGIIAQKERCVSVWEEFAKDLSS--LGLE---EQSRKAVQSSYDYLRDHLKHCLLYVGYFPEDYNIPVSDLLNLWIAEELVP-NI--NLEKSSKDCLIDLVNRSLLIVSKRRSNGDIKYCMVHDLIREFCSRELEEEDF--------AR
>XP_004238960.1
----------IDEE-LVGFDEHAQNITDYLIRGT-WDLDVVSIVGMAGLGKTALARKVYNSRSIIDRFDVRAWCSVSQTYNRRQLVLQILT-----QI-DDPEDIL---RKCLNGKRYLVVLDNIWDG--KAWDDFQSCFPN-HGSRIMITTRDKAMASYVKGYS--PYS-PRLEDDQSWELLQKKVFGRGK-SCPL-ELVNVGKLVAKACRGLPLLIIMIAEVLSR-EREGSSWLKVAYDISS-HVPNK---EIIMMTIQSSYDHLLDHLKPCLIYMGLFPKKYEIPVSDLLKWWIAEEFVH-HI--KLEELSEICLHDLVGTNLVVVSKTRSNGKMKCCIVLDHVRDFCLRKITEEKF--------QR
>XP_004239116.1
HPVVGETC-RANEE-MEGFQD-IDELKD-L--GS-PELDVISIVGMPGLGKTTLAKKI----DPESRFHAQC--VVTQLYSWRELILNDV---------EI-ADEL---RRFLT--KFLILIDDVWKVDNLC---MC----S-NRSRIILTTRLNDVAEYVKCES-DPHH-RLFRDDESWTLL-QKEVFQGE-C-PP-ELEDVGFEISKSCRGLPLSVVLVAGVL--KQKKLDSWKVVEQSLSSGSL------EESISIIGFSYKNLPHYLKPCFL-YFGFLQGKDIHVSKMTKLWVAEGFVQ----NGQ-DTAQGFLDDLIGRNLVMAMEKRPNAK-KTCRIHDLLHKFCMEKAKQE-F----------
>XP_004239388.2
SS-NLEKNPGIKE-EMIGFEDEIKTLIRQLTRGS-RMLDIISIVGMPGAGKTTLANRLYSYNSVVSHFDIRAQCHVFPVYSQRGLLLSLLQ-----V--DELKDIL---SRILRSKRYLILVDDVWDH--KAWDDLKCCFPN-NGSRILLTTRYHDVADYVK-SVYKPHH-RSLTHEESWKLLKMEVFGN-E-RCSP-LLKKVGKKIARKCGGLPLSIFLVAGILSNMEETEECWNEVAKHLGI-NMSNALN-D----IIEQSYQHLPYYLKPCFLYFGTFLEDEEINVSKLTWLWIGEGFVK-DH-KSLQDIAKVYLENLIRRNLVMNAKRS-DGNVKACRVHDLLLDFCKKKAEKEHF--------RR
>XP_004239389.1
WS-ELKKRPGING-KTIGFEDEIEKLIHRLTGGF-EGLDIISIVGMPGAGKTTLANRLYSYHPVVYRFDILGYCHVSPVYSKRGVLLSLLR-----V--STLEDIL---VRNLRSRRYLILLDDVWDR--NVWGDLKRYFPN-NGSRILLTTRNDDVAYYVE-SVGKPHN-RLLTYEESWELLCIEVFGN-K-SCSP-LLEKVGQEIARKCGGLPLSIVLVAGILSKMEKTEECWSRVAKDLGS-YMASDAK-A----IIEPSFQHLPYYLKPCFLYFGTFLEDEEINVSKLTWMWIAEGFVS-NL-KSLQDIAKGYLDILIRRNLVMNAKRS-DGNVKACRVHDLLLDFCKKKGGEEHF--------RR
>XP_004239390.2
QT--------IND-DIVGFEDVITKLRDQLTRGS-KKLDIISIFGMPGAGKTALANKLLLDKSVVDHFDICAQCYMSSVHSRREWLLSILH-----V--SDLAAML---RQILQTGRYLILLDDIPND--SAWDDLESCFYN-NGSRILLTTRNSNVAYYAR-SISQPLY-RMLNDGESWTLLKKKVFGE-G-FCSP-LFEKVGPKIVRKCGGLPLSIVFVASILAGMERTEQCWKQVARSLGT-EISCYPE-N----IIEQSYQNLPYHLKSCFLYFGMFSDHEEINISKLTLLWIGEGFVK-YD-KSLEDIAEGYLKNLVESNLVMLSKRS-GTKVKVCRIHDVLFHFCKARAHSENL--------RR
>XP_004239469.1
TS-QLAQMTSMSE-EMVGFQDVMYTLRGKLIRGS-SKLDVISIVGMPGLGKTTIANKLFFDQLVVSHFDVRAQCCVSQVYTRKDLLLTILH-----S--DVLADKL---RKLLMVQRYLILIDDVWET--VAWDDLKPSFYN-NGSRIILTTRLGDVANDAK-FFSDPHF-RLFTQEESWMLLKTKVFNT-K-SCPL-VLEDVGQRIAKRCGGLPLSVVLVAGILETTEKETNCWEQVAINLGS-HIQAKSE-D----IINLSYQALPFHLKPCFLYFGVFLEDEEIRVSKLTWLWIAEGLVR-SH-KPSEDIAEDHLKNLIGRNLVMVSKMS-DGKSKSCRIHDLLLDFCKKKAKVENF--------RR
>XP_004239804.1
NKPVERNSSSTVGKIIVGFEEETEWIIRKLTSGS-AEIDVISIVGMPGLGKTTLAYIVYNHKSIVDHFDVCAWCTVDQEHNEKKLLQNIFN-----QV-DDVADKL---RKRLCGKRYLIVLDDMWDT--ETLDELMRPFPH-KGSRVILTSRKKEVALHGK-CHSDPLY-RLLRSEESWELLEKRVFGEEG--CPD-ELKDVGKKIARKCDGLPLVVDLISGVISRNEKKEAFWLDILNNLSS-FIFKDEK-E-VEKVIQLSYDHLSDHVKPCLISLSTYPKDKDIRISELKKLWISQGFVD-QI-RSAEEVVD----ELISSSLVIPF-----DN-SIYKIHDLVHDFCYIKGRKENL--------RG
>XP_004240205.1
KNPVERNSSSTVGKIIVGYEEETEWIIRKLTSGP-AELDVISIVGMPGIGKTTLAYRLYNHKSIVDHYDVCAWCTVDQERNEKKLLQKIFN-----QV-DDVADKL---RRRLCGQRYLIVLDDMWDT--ATLDELMRPFPH-KGSRVILTSRKKEVALHGK-CHTDPLY-RLLRSEESWELSEKKVFGEGR--CPD-ELEDVEKRIARKCDGLPLVVDLIGGVISRKEKKEALWAEVLNDLSS-SIFKDEE-K-VLKVIQLSYDHLSDHVKPCLVYLATYPKDKDIRMSELKDLWISQGL------RSAEEVVD----ELISSSLVIPF-----DD-SIFKIHDLVHDFCYIKSRKEKL--------RG
>XP_004240498.1
KKPVERKS-LTTDKIIVGFEEETNLILRKLTSGP-ADLDVISITGMPGSGKTTLAYKVYNDKSVSSHFDLRAWCTVDQGCDDKKLLDTIFS-----QV-IDVPDKL---RKQLYGKRYLIVLDDVWDT--TTWDELTRPFPK-KGSRIILTTREKEVALHGK-LNTDPLD-RLLRSDESWELLEKRAFGDES--CPD-ELLDVGKEIAENCKGLPLVADLIAGVIAGREKKRSVWLEVQSSLSS-FILNSEV-E-VMKVIELSYDHLLHHLKPCLLYFASFPKDTSLTIYELSIYLGAEGFVG-NT-KSMEEVVKIYMDDLISSSLVICFN-EI-DA-LNFQIHDLVHDFCLIKARKEKL--------RQ
>XP_004240499.1
KKPVERKS-LTTNKIIVGFEEETNLILRKLTSGP-ADLDVISITGMPGSGKTTLAYKVYNDKSVSSHFDLRAWCTVDQGCDEKKLLNKIFN-----QV-IDVPDKL---RKQLYGKRYLIVLDDVWET--TTWDEVTRPFPK-KGSRIILTTREKEVALHGK-LYTDPLD-RLLRPDESWELLEKRAFGDES--CPD-ELLDVGKEIAENCKGLPLVADLIAGVIAGREKKRSVWLEVQSSLSS-FILNSEV-E-VMKVIELSYDHLPHHLKPCLLYFASFPKDTSLTIYEFNVYLGAEGFVG-KA-NSMEEVVKIYMDDLISSSLVICFN-EI-DA-LNFQIHDLVHDFCLIKARKENL--------RQ
>XP_004240523.1
KKPVESKS-LTTDKIVVGFEEETKWILRKLTSGP-TDLDVISITGMPGSGKTTLAYKVYNDKSVSSHFDLHAWCTVDQGCDEKKLLNKIFK-----QV-IDVADKL---RKQLYGKRYLIVLDDVWDT--TTWDELTRPFPK-KGSRIILTTREKEVALHGK-LNTDPLD-RLLRSEESWELLQKRAFGNES--CPN-ELLDVGKEIAENCKGLPLVADLIAGVIAGREKKRSVWLEVLNNSHS-FILKNEV-E-VMKVIEISYDHLSDHLKPCLLYFASWPKDTIMTIYELNGFLGGEGFVG-KT-KSMEEVVKIYMDDLISSSLVICFN-EI-EY-PTYQLHDLVHDYCLIKARKENL--------RQ
>XP_004242250.1
----------DDDE-VVGFENDAEVIMMKLIRGT-KERDVISIYGMPGLGKTTLARKVYNNPSIANYFDVKAWCAVSQAYNRRTLLVEIFK-----QA-DDVADML---RRVLIGKRYLIVLDDIWDV--EAWEDLGICFPE-YESRVMVTTRIEQVTKHLQHHS--PYS-KFLTSQESWELLEKKVF-RGE-SCPP-DLVEAGLQVALHCKGLPLAVVLIAGIIAKMKREASLWVEVANDLSS--FALG---EQSMKVIQSSYHHLDDHLKPCLLYMALFPEDHKIPVDDLLKLWMAEEFVL-NS--NMEEASRNCLCGLLNKSLVMMYGRNDNRDVRYCSLHDVVREFCLRKLTEDKY--------SR
>XP_004242251.1
---------DDDDD-VVGFEIHAQIIVNKLIRGT-KERNVISIYGMPGLGKTTLARKVYNNPSILNYFDVKAWCAVSQAYNRRTLLVEIFK-----QA-DDVADML---RKVLIGKRYLIVLDDIWDV--EAWEDLGICFPE-CGSRVMVTTRIEQIAKHLQHHS-PPYS-SFLTSEESWGLLEKKIF-RGE-SCPP-DLVEAGLQVALHCKGLPLTVVLIAGILGKTEREASLWLEVAADLSS--LALG---QQSMKVIQSSYDHLEDHLKPCLLYMALFPEDHKIPVDHLLKLWIAEEFVL-NA--NMEEACRVCLSDLLNRSLIMVSGMRFYCDVQYYSLHDVVREFCLRKLTEDKY--------SR
>XP_004242252.1
----------DDDE-VVGFENDAQIIMKKLIRGT-KERDLISIYGMPGLGKTTLARKVYNNPYIVNYFDVKTWCAVSQAYNRRTLLVEIFK-----QA-DDVADML---RKVLIGKRYLIVLDDIWDV--EAWEDLGICFPE-CGSRVMVTTRIEQVAKHLQHHS--PYS-SFLSSKKSWELLEKKVF-RGE-SCPP-DLLEAGLQVALHCKGLPLVVVLIAGMLAKMDRKSSLWLKVANDLSS--LALG---EQSMKVIQSSYDHLENHLKPCLLYMALFPEDHKITVDDLLKLWMAEEFVL-NV--NMEEAYRVCLSDLLNKSLVMASGIRANRDVVHCSLHDVVREFCLRKLTEDKY--------SR
>XP_004243044.2
SR--RVASLNLENVVV-GLEDDLMKVMRRVTGPP-SSREIVSIVGMGGIGKTTLAKKVYHHPEVRNRFDVHIWVTISQEYQTRDLLLCILS-----CI-DQLMDMI---YKKLKYRRYLVIVDDIWSI--GIWDLMTRFFPN-NGSRIILTSRHKEVAEHAD-PDSNPHE-SLLNSDNSWKLLHDKVFGSQH-VCPR-ELEKIGKQVAQKCQGLPLALLVVAGHLSKMPRTRECWDDVAKTISK-IVASEP--DKCIGVLAMSYSYLPHHLKACFLSIGVFPEDFVIATERLIQLWVAEGFLR-QE-KSMEQVGKECLEDLISRNLILVRKRRFSGELITCGVHDLVRDLILRQGEKEKF--------HR
>XP_004243493.1
LP-ESTTFPTIEEKTVVGMKDDLNSILNCINAHT-KELIVISVVGMGGIGKTTLASKVFDDSMIRSQFDKHAWVTISQDYNKRQMLLEIVS-----SI-DKLLDTV---YKGLKGRRFLIVIDDLWST--EALDLMRRIFPH-NKSRIILTTRLKTVADYASSPDFPPHD-SFLSLDDSWNLFTERLF-KKD-PCPP-QLEVIGKHIIQQCQGLPLSIVVIAGLLGNIGRTPDNWKKIEENLNS-FFGKAS--EKCQAILSLSYNCLPQYLKACFLYIGSFPEDMEIHVSKLISSWIAEHFIKA-R-TRLEVVAEEYLQELTDRSLILVRGRRANGRIKICKIHDLLRQMCIREAQIENV--------RR
>XP_004246080.2
S----------EDDIMRGLDDDLEIIVERLTGQL-SDLDIVTISGMGGIGKTTLARKAYDHLKLRYHFDVRVWITISQEYGRRSVLLEALH-----CI-NELADLV---QKSLKGRRYLVVVDDIWST--DVWDSIRGIFPN-RRSRILLTTRETKVAMYAN-PIS-PHE-NLLNLENSWKLLCDKVFGPNN-CHPP-ELEEIGKKIAEKCQGLPLTISVIAGHLSKVSRTLGSWMDVSRTLGE-IISSHP--DKCLGVLGLSYHHLPNHLKPCFLSMGSFPEDYHVETWRLIQLWITQGFIR-RS-ESLTEVAKDYLEDLISRNLIMVRKKRFNGEIKACGMHDLLREFCLTEVELTQF----------
>XP_004248007.2
YFPTRHIN-PVTDEDIVGFGNDIEKMFQYLIRGT-NDLDVVPIVGMGGQGKTTVARKVYNSDNIVSHFDVRAWCIVSQTYNRRKLLQDILS-----QV-DILADEL---RKSLMGKRYLIVLDDMWDC--MAWDDLRLSFPG-NRSRIVVTTRLEKVGEQVK-CHTDPYS-PFLTKEESCELLQKKVFQKED--FPP-ELQDVSRAVAEKCKGLPLVVVLVAGIIKKRKMEESWWNEVKDSLFD-HLNRESE-EYSLSTMQLSYYNLTDCLKPCLLYMGMFQEDAIIRVSELISLWIAEGFVQ-SI-GRMEEAAEGYLMDLIQSNVVMVSN-RRNGKVKYCQVHDVVLHFCLEKSLEEKF--------NR
>XP_004248043.1
HLPDRHSN-LVTDEEVVGFENKAEELIDYLIRGT-NELDVVPIVGMGGQGKTTIARKLYNNDIIVSRFDVRAWCIISQTYNQRELLQDIFS-----QV-DVLADML---RRKLMGKRYLIVLDDMWDC--MVWDDLRLSFPG-IRSRIVVTTRLEEVGKQVK-YHTDPYS-PFLTTEESCQLLQKKVFQKED--CPP-ELQDVSQAVAEKCKGLPLVVVLVAGIIKKRKMEESWWNEVKDALFD-YLDSEFE-EYSLATMQLSFDNLPHCLKPCLLYMGMFSEDARIPASTLISLWIAEGFVE-NT-GTMEEEAEGYLMDLISSNMVMLSK-RSKGKVKYCQVHDVVHHFCLEKSREAKF--------TR
>XP_004248174.1
CS------P---QATVLDLDNDLMTVKSRLIGPP-SKLDVVSIVGMGGIGKTTLARKVYDDIYMEHHFYVRAWITVSQMHQHREMLLGILR-----CF-EQLAEQV---YRSLKGRRYLIAMDDVWDT--TAWDVVKRSFPK-NGSRVILTSRLANVGIYAS-SGSPPHY-RCLSVDRSLKLFNLKVF-GRE-NCPL-ELEKATKQIVGKCQGLPLAIVVVAGFCSKISKTENCWEDVAHKIGL-IVSRET--EECMDLLALSYKHLPHHLKPCFLYMGAFPKDYEISVSRLIKLWIAAEFLE-YT-MDFEEVAEGYLKDLIDRSLIMVKKRTSSGKVKTCEVHDLLHDLIIREAKERSI--------HR
>XP_004248175.2
PP--QKRVPMVEEENVVGFDDEARKISSRLTNGS-EELEIISIVGMGGLGKTTLAKKVYTDSSIEFHFYNRAWIYVSQLYSRKEVFLGILD-----SL-EKLAGEL---FSHLRSKRYLVVIDDVWTM--EAWDDLQMAFPA-TGSRILLTTRNTEVALHAN-PEGLPHH-RFLTHEESWELLSKKVF-RKG-ICPL-ELEDIGLQIAKKCYGLPLAIVVVSGLLLKKEKTRDWWKKIANDVSS-YVARDP--KQCMDVLALSYKHLPDHLKVCFIYFGVFPEDFEIPVWKLLRLWTSEGFVQ-KM-ECLEDTAEEYLEDLVDRNLVLVAKKRASGRIKTCRIHDMLRDLSVKMGSEEKF--------RR
>XP_004248798.1
ER----KPPVVEEDDVVGFDEEADIVINRLLGES-NHLEVVPVVGMPGLGKTTLANKIYKHPKIGYEFFTRIWVYVSQSYRRRELFLNIIS-----KF-EDLADEI---QEFLKGGKYLVVLDDVWSD--EAWERIKIAFPN-KPNRVLLTTRDSKVAKQCN-PI--PHD-KFLTEDESWILLEKKVF-HKD-KCPP-ELVLSGKSIAKKCKGLPLAIVVIAGALIGKGKTPREWKQVDDSVSE-HLINRDHPENCNKLVQMSYDRLPYDLKACFLYCSAFPGGFQIPAWKLIRLWIAEGFIQYKG--SLECKGEDNLNDLINRNLVMVMERTSDGQIKTCRLHDMLHEFCRQEAKEENL--------RR
>XP_004250409.1
YE----TTPIDEENTIIGMDDEFNTILDRLTTQT-NELTVIPIFGMGGIGKTTLAKKVYDDSYIRSRFDKHAWVTISEDFNQRQMLLEVAS-----SI-DQLMEIV---YKGLKGRRFLIVIDDIWST--EAWDQMQRIFPK-NKSRILLTTRLKYVADNVSCPEFPPHC-SFLSLDDSWNLFTEKLF-KKD-SCPR-QLVKLGKHIVQQCQGLPLSIIVVAGLLVKMDLTRDNWKKVEENLKS-FFGTVS--ERCQSILSLSYNYLPQYLSACFLYVGGFPEDTEIGVSKLIRLWIAEQFIKA-R-KRLEVVAEEYLQELIDRSLILAGKQRANGRMRSCKIHDLLRQLCLSKAHTENV--------RR
>XP_004251533.1
------------ENVMVGHENEFEMMQDQLTRGA-SDLEVVSIVGMGGIGKTTLANKIYTDPFVMSCFDKRAKVTISQDYCVRNVLLRLLS-----SI-GQLADQL---QKLLKGPRYLVVIDDIWTT--GAWDDIKLCFPN-CRSRILMTTRNMEVAEYAS-SGSPPYQ-RLMNFDESWSLLYEKVFAR-G-FFPH-EFEQLGKQIASKCKGLPLMIVVIAGLLSKIGNRLDRWRSVAENVSS-VMNTDLD-VQCMRVLALSYYHLPHHLRACFLYFALFPEDKLIFVNELVKLWAAEGFLK-VD-KSMEQVAKQSLKDLVDRSLVFIQRVSSDGKIKACGMHDVIRELCLREARKINF--------VR
>XP_010312507.1
SA------ATIVENTVVGMKDDFNTILDRVTAQT-NELTVIPIFGMGGIGKTTLAKKVYDDSFICSRFDKLAWVTISEEYNERQMLLEVVS-----SV-DELMEIV---YRGLKGRRFLIVIDDIWST--EAWDQMQRIFPD-NKSRILLTTRLKYVADYVNCPDFPPHS-SFLSLEDSWNLFTEKIF-KKD-PCPP-LLEEIGKHIVQQCQGLPLSIVVVAGLLGKMDLTHDNWKNVEENLSS-FFGTVS--ERCQSILSLSYNYLPQYLKACFLYVGGFPEDREINVSQLIRLWIAEQFVKA-R-KRLEVVGEEYLQELVDRSLILTGKQSANGRMRSCKIHDLLRQLCLSETHTENV--------RR
>XP_010313675.1
HI--STSSPDVQQKPV-GFQEDLEKIIDRLRGGP-SELDIICIVGMAGIGKTTLAKRAYNDISVVNRFDVRAWVTVSQEYRERDILFDLFY-----SV-QETADRV---RKSLICKRFLIVVDDMWST--DAWDNLSRLFPD-NGSRIILTSRLIDLATYVN-PDRQPHR-DFLDNDEGWELLRRKIFGKRG--CPF-ELEEIGRSIAEKCQGLPLAIVVVAGHLSKMSKTTDCWNNVAESVDS-VVNREP--GQCLDILALSYSHLPQHLKACFLYMGAFPEDFEIHVWKLIRLWVAEGFLN-AT-TTVEEIAEECLEDLIDRSLVLAVKRS-NGKLKTCKLHDIMRDFCLEEAKRQNF--------RR
>XP_010315011.2
KKPVERKS-LTTDKIIVGFEEETNLILRKLTSGP-ADLDVISITGMPGSGKTTLAYKVYNDKSVSSHFDLRAWCTVDQGYDDKKLLDTIFS-----QV-IDVADKL---RKQLFGKRYFIVLDDVWDT--TTWDELTRPFPK-KGSRIILTTREKEVALHGK-LNTDPLD-RLLRPDESWELLEKRAFGNES--CPD-ELLDVGKEIAKNCKGLPLVADLIAGVIAGREKKRSVWLEVQSSLSS-FILNSEV-E-VMKVIELSYDHLPHHLKPCLLYFASWPKDTTTTIYELNIFLGAEGFVG-KE-KSMEEVVKIYMDDLISSSLVICFN-EI-DS-LNFQIHDLVHDFCVIKARKENL--------RQ
>XP_010319214.1
CP-KKSVSPSIHENFMEGYNEERKNMVARLTYGS-KKLQVVSVVGMAGIGKTTFAKTTLFDIN-KEDFPIRGWITVSENYDLRELLLRLLR-----DV-GQLAAHL---KQVLQGKRYLIVVDDIWSN--SDWDNIRHWFPG-DKSRILLTSRDKKVGAYAA-KD---LV-RPLTQDESRNLFYHRAFGKNNG-----KFKKVGEKVITNCKGLPLMITAVAGILRSKSKLYE-WMEVAESVSS-LVNDDAY-KQCLQVVALSYNNLPSLMKACFLHFGVFPKSHGIPVKKLTRLWIAEGLVY-PN-EEFEQAADRVLHDLIGKSVVIVDKLSWDGKIKTCRIHDVFHDFCSKESESENLVHTKFRGCRW
>XP_010319380.1
EE----QGSSLENHEVVGFDEEATKVINRLVEGA-ECLDVIPVVGMPGLGKTTLARKIFNDPKISREFFSYIWVFIGQSTCVKDILFNILK-----GF-ASITDEI---RKRVNGGKCLIVLDDVWDP--NVVDIVKTVFPK-KAHRIMMTTRHEDIARSVN-KY--PHN-KFLDGDESFQLLEKRAF-GVS-RCPV-ELVEHGEAIVAKCSGVPLTIVVIAGALRGRTSE-IDWKVVRENVGK-HLIQEDKLQRCVNVVRLSYNHLPQEKKSCFLYFGAFPQGFDIPAWKLIRLWIAEGLIMSKL-NEIEEIAEYYLNDFANRNLVMVMKKKSNDRIKTCRVHDMLHEFCVEEATRLTL--------RR
>XP_010319428.1
VT----QGPSLDDDEVVGFDEEAKKVIKRLVEGPAESLAIVPVVGMPGLGKTTLARKIYNDTTLSFEFFSTIWIYAGPECKIKDLYHKILK-----HF-HTLAKVI---SGFMKGGRCLIVLDDVWEA--NVIDHVKKVFPK-KGHRIMMTTRDGLLAAYKN-AE--PHN-KFLLADECFELLEKRVF-GKG-SCPD-ELKDVGERIAGNCGGVPLIVVVIAGALAGRSNT-TDWEIVERDVAR-H-AFTVN-KNCGVFVEMSYDRLSQEMQTCFLYSGIFPRGFDIPAWKLIRLWIAEGLIKPQQ--TLEEIAELHLNDLVHRNLVILLEKRSDGQIKTCRLHDMLHQFCRTKAADKWL--------RR
>XP_010319429.1
--TTLAREPFLEVKNMVGLTEEANEVMKRLVGGT-EEVECIAIVGMTGLGKTTLARKLWSDSQITDKFCKNIWVSVGQSNDLKNMLFVILK-----SS-NELAKLI---AKFVQDMRCLVVLDNVCGS--GLVNFFKNVLPN-KGHRILMTTRRRDVAASCA---KEPYH-KFLDGEDSFRLLEKIVF-DNGD-----ELVEVGKSIASKCGGLPLAIEVIAGALKKVDQSAYYWKRVENNFWQ-CVVRENDTSSCWKIVEASYGSLSSEMKACFLYCLAFPKGYDIPFQMLISLWMAEGLIE----SNIKDKAEDHLMEFENLNLVTVSREIT-GSIKKIKCNEIFYDFYRMEVTKESVINDP----RR
>XP_010320570.2
TS-QLARITSTRE-EMVGFDEVVQTLKGKLIRGS-SELDLISIVGMAGLGKTTLANKLFLDQFVVSHFDVRAQCCVSQVYTRKDLLLTILR-----S--NELADKL---RKLLFGQRYLILIDDVWET--TACDELMPCFYN-NGSRLILTTRHDHVAYHAK-LVSDPHF-RKFTLEESWMLLKNKVFNE-K-CCPV-VLEDVGQKIAQKCGGLPLSVVLVAGILETMEKEEHCWEQVAINLGP-HIQAKSE-D----IINLSYQDLPFHLKPCFLYFGVLSEDEEIKVSKLTWLWTAEGLVR-TH-KLSEDIAENYLKNLIGRNLVMVSKKS-DGKTKTCRIHDLLLEFCKKKAKVENF--------RR
>XP_010320686.1
WS-ELKKRPGING-KTIGFEDEIEKLIHRLTGGF-EGLDIISIVGMPGAGKTTLANRLYSYHPVVYRFDILGYCHVSPVYSKRGVLLSLLR-----V--STLEDIL---VRNLRSRRYLILLDDVWDR--NVWGDLKRYFPN-NGSRILLTTRNDDVAYYVE-SVGKPHN-RLLTYEESWELLCIEVFGN-K-SCSP-LLEKVGQEIARKCGGLPLSIVLVAGILSKMEKTEECWSRVAKDLGS-YMASDAK-A----IIEPSFQHLPYYLKPCFLYFGTFLEDEEINVSKLTWMWIAEGFVS-NL-KSLQDIAKGYLDILIRRNLVMNAKRS-DGNVKACRVHDLLLDFCKKKGGEEHF--------RR
>XP_010320708.1
LT-EITT--STEETTYVGMKKDYKAILNCLNAQT-KELIVISLIGMGGIGKTTLARKVFDNSIIRDRFEKHAWVTISEQYNKRQMLLEVAS-----SI-DELMVIV---YRSLKGRRFLIVIDDLWST--EAWDQMRRIFQN-NKSRIILTTRLKHVADYASSPDFPPRE-SFLSFKDSWKLFTKKLF-RKD-RCPP-QLRKIGKHIIQQCQGLPLSIIVIAGLLSKIDVTYDNWKKIEQDLNS-FHGSVL--EQCQAILCLSYNYLPPYLKACFLYIGGFPEDMEIRVSKMMSSWIAEQFIKA-T-TRLEVVAEKYVQELMDRSLILGKTRKPNGRFKTCKIHDLLRQLCIREAQIENV--------RR
>XP_010320780.1
----------IDEE-LVGFDEHAQNITDYLIRGT-WDLDVVSIVGMAGLGKTALARKVYNSRSIIDRFDVRAWCSVSQTYNRRQLVLQILT-----QI-DDPEDIL---RKCLNGKRYLVVLDNIWDG--KAWDDFQSCFPN-HGSRIMITTRDKAMASYVKGYS--PYS-PRLEDDQSWELLQKKVFGRGK-SCPL-ELVNVGKLVAKACRGLPLLIIMIAEVLSR-EREGSSWLKVAYDISS-HVPNK---EIIMMTIQSSYDHLLDHLKPCLIYMGLFPKKYEIPVSDLLKWWIAEEFVH-HI--KLEELSEICLHDLVGTNLVVVSKTRSNGKMKCCIVLDHVRDFCLRKITEEKF--------QR
>XP_010320781.1
----------IDEE-LVGFDEHAQNITDYLIRGT-WDLDVVSIVGMAGLGKTALARKVYNSRSIIDRFDVRAWCSVSQTYNRRQLVLQILT-----QI-DDPEDIL---RKCLNGKRYLVVLDNIWDG--KAWDDFQSCFPN-HGSRIMITTRDKAMASYVKGYS--PYS-PRLEDDQSWELLQKKVFGRGK-SCPL-ELVNVGKLVAKACRGLPLLIIMIAEVLSR-EREGSSWLKVAYDISS-HVPNK---EIIMMTIQSSYDHLLDHLKPCLIYMGLFPKKYEIPVSDLLKWWIAEEFVH-HI--KLEELSEICLHDLVGTNLVVVSKTRSNGKMKCCIVLDHVRDFCLRKITEEKF--------QR
>XP_010320900.1
SS-QLASKQRINE-EIVGFEDVKDELIGKLKGGP-SGLDVISIVGMAGLGKTTLANKLYSDESVVSYFDIHAHCCVSQQYTRKDLLLAILH-----DI-NELADKL---RKLLMRKRYLLLIDDVWET--SAWDDLKLCFPN-NGSRIILTTRHYEVASHAK-HDSDPHK-RSLNNDESWMLLNKKVFNN-E-SCPL-IPRDIGQEIVRKCGGLPLSIILVAGILTRMKKDKHCWEQVATNLGP-NIQDQME-G----TLDLSYQHLPPYLKPCFLYLGLFPEDREIQVSKLTWLWIAEGFIK-PH-KTLEEIAENHLENLVGRNLVMVKKRS-DGRIKACRIHDLVHEFCRKKAKLENI--------RR
>XP_010320901.1
SS-QLASKQRINE-EIVGFEDVKDELIGKLKGGP-SGLDVISIVGMAGLGKTTLANKLYSDESVVSYFDIHAHCCVSQQYTRKDLLLAILH-----DI-NELADKL---RKLLMRKRYLLLIDDVWET--SAWDDLKLCFPN-NGSRIILTTRHYEVASHAK-HDSDPHK-RSLNNDESWMLLNKKVFNN-E-SCPL-IPRDIGQEIVRKCGGLPLSIILVAGILTRMKKDKHCWEQVATNLGP-NIQDQME-G----TLDLSYQHLPPYLKPCFLYLGLFPEDREIQVSKLTWLWIAEGFIK-PH-KTLEEIAENHLENLVGRNLVMVKKRS-DGRIKACRIHDLVHEFCRKKAKLENI--------RR
>XP_010320925.1
HPVVGETC-RANEE-MEGFQD-IDELKD-L--GS-PELDVISIVGMPGLGKTTLAKKI----DPESRFHAQC--VVTQLYSWRELILNDV---------EI-ADEL---RRFLT--KFLILIDDVWKVDNLC---MC----S-NRSRIILTTRLNDVAEYVKCES-DPHH-RLFRDDESWTLL-QKEVFQGE-C-PP-ELEDVGFEISKSCRGLPLSVVLVAGVL--KQKKLDSWKVVEQSLSSGSL------EESISIIGFSYKNLPHYLKPCFL-YFGFLQGKDIHVSKMTKLWVAEGFVQ----NGQ-DTAQGFLDDLIGRNLVMAMEKRPNAK-KTCRIHDLLHKFCMEKAKQE-F----------
>XP_010321400.1
KNPVERNSSSTVGKIIVGYEEETEWIIRKLTSGP-AELDVISIVGMPGIGKTTLAYRLYNHKSIVDHYDVCAWCTVDQERNEKKLLQKIFN-----QV-DDVADKL---RRRLCGQRYLIVLDDMWDT--ATLDELMRPFPH-KGSRVILTSRKKEVALHGK-CHTDPLY-RLLRSEESWELSEKKVFGEGR--CPD-ELEDVEKRIARKCDGLPLVVDLIGGVISRKEKKEALWAEVLNDLSS-SIFKDEE-K-VLKVIQLSYDHLSDHVKPCLVYLATYPKDKDIRMSELKDLWISQGL------RSAEEVVD----ELISSSLVIPF-----DD-SIFKIHDLVHDFCYIKSRKEKL--------RG
>XP_010321401.1
KNPVERNSSSTVGKIIVGYEEETEWIIRKLTSGP-AELDVISIVGMPGIGKTTLAYRLYNHKSIVDHYDVCAWCTVDQERNEKKLLQKIFN-----QV-DDVADKL---RRRLCGQRYLIVLDDMWDT--ATLDELMRPFPH-KGSRVILTSRKKEVALHGK-CHTDPLY-RLLRSEESWELSEKKVFGEGR--CPD-ELEDVEKRIARKCDGLPLVVDLIGGVISRKEKKEALWAEVLNDLSS-SIFKDEE-K-VLKVIQLSYDHLSDHVKPCLVYLATYPKDKDIRMSELKDLWISQGL------RSAEEVVD----ELISSSLVIPF-----DD-SIFKIHDLVHDFCYIKSRKEKL--------RG
>XP_010322775.1
DELIEPTS-SSFAEVTVGHEEDEAWIIGQLDEHE-SELDVISIFGMPGVGKTTLANKVYNNTLVASHFHVRAKCTVSQK---------------------------------------------------------------------------------------------------------------------------------------------------------------------------------------------------------------------------------------------------------------------------------------------------
>XP_010322858.1
SR--NVAKLNPENIVV-GLEDDLVRIIRRLKGPT-LSREIIPILGMGGIGKTTLARKAFDDFETRNRFDIHIWVTVSQEYRIRGMLLDILR-----ST-DRLMDMI---YKKLKGWRYLVVMDDIWSS--EVWDLMTRTFPN-NGSRIILTSRQEEVASHAD-PDSNPHK-NLLNLDNSWKLIRDRVFGVEH-ACPP-ELEDIGEQIAQRCQGLPLALLVVAGHLSKISRTRESWNDVSKSVSK-VVADES--DICLGVLAMSYNYLPDHLKPCFLYMGVFPEDSVVNIVRLINLWISEGFI------SDELVGRDCMEDLVSRNLVMVRNRSFNGETKTCGVHDLIRDLILREAEKEKF--------RR
>XP_010324491.1
SP-------STLENEMVGHINEQANMRRRLITGS-SQLEVISIAGMGGIGKSTFAKKLFSDPSVVGFFDVRGWITVSKDYSSRKMLISLLQ-----DA-AELADRL---QKSFKGKRYLIVVDDIWST--EAWDDISQWFPN-NRSRILLTTRSMEVARHASSPK--PFQ-RFLDPEESWNLFCQKAF-SKK-DCPA-EFESVGKVVVENCKGLPLMISVVAGSLSSK-RTLNEWNEVAQSVSS-LVNLDDY-QRCSGVLALSYNHLPPDLKVCFLYFGVFKKASEISVENLIRLWMAEGLFK----RDLEKEACSLLHDLIDRSLIVVCKHSLDGKIKTCRIHDLLHDLCLRESESESL--------RW
>XP_010327076.1
CI------P---QATMLDLDNDLMTVKSRLIGPP-SKLTVVSIVGMGGIGKTTLARKVYDDIYMEHHFYIRAWITVSQMHQHREMLLGILR-----CF-EQLAEQV---YRSLKGRRYLIGMDDVWDT--NAWDVVKRSFPK-NGSRVILTSRLANVGIYAS-SGSPPHY-RCLSVDQSLKLFNLKVF-GRE-TCPL-ELEKATKQIVEKCQGLPLAIVVVAGFCSKISKTEDCWEDVAHKIGL-VVSRET--EECMDLLALSYKHLPLHLKTCFLYMGAFPKDFEITVSKLMKLWIAAEFVK-RT-KDFEEVAHGYLRDLIDRSLIMVKKLTSSGEVKTCKVHDLLHDLIIREAKERLI--------HR
>XP_019066422.2
SA-ELATNPF--EENIVGMEDDFNTILDSLTTQT-DELIVIPILGMGGIGKTTLARKVFGDSYIRSRFDKHAWVTISKEYNQRQMLLEVVS-----SV-DQLMEIA---YKGLKGRRFLIVIDDIWST--KAWDQIQRIFPD-NKSRILLTTRLKNIADYVSCPDFPPHS-SFLSLDDSWNLFTEKIF-KKD-PCPP-LLVKIGKHIVQQCQGLPLSVIVVAGLLGKIDPTHNNWKIVEGNLNS-FFGTVS--ERCQSILSLSYNYLPQYLRACFLYVGGFSEDMEIDVSKLIRLWIAEQFVKARR-KRLEVVAEEYLQELIDRSLVLVGKQRANGRMKTCKIHDLLRQLCIREAKTENG----------
>XP_019066695.1
SA------ATIVENTVVGMKDDFNTILDRVTAQT-NELTVIPIFGMGGIGKTTLAKKVYDDSFICSRFDKLAWVTISEEYNERQMLLEVVS-----SV-DELMEIV---YRGLKGRRFLIVIDDIWST--EAWDQMQRIFPD-NKSRILLTTRLKYVADYVNCPDFPPHS-SFLSLEDSWNLFTEKIF-KKD-PCPP-LLEEIGKHIVQQCQGLPLSIVVVAGLLGKMDLTHDNWKNVEENLSS-FFGTVS--ERCQSILSLSYNYLPQYLKACFLYVGGFPEDREINVSQLIRLWIAEQFVKA-R-KRLEVVGEEYLQELVDRSLILTGKQSANGRMRSCKIHDLLRQLCLSETHTENV--------RR
>XP_019066753.1
SA-ELATTPTIVENTVVGMKDDFNIILDRLTAQT-DELIVIPILGMGGIGKTTLARKVYDDSCIRSRFDKLAWVTISQEYNERQMLLEVVS-----SI-DELMEIV---YRGLKGRRFLIVIDDIWST--EAWNQMQRIFPD-NKSRILLTTRLKYVADYVNCPDFPPHS-SFLSLEDSWNLFTEKLF-KKD-QCPP-LLVEIGKHIVQQCQGLPLSIVVVAGLLGKMDLTHDNWKNVEENLSS-FFGTVS--ERCQSILSLSYNYLPQYLKACFLYVGGFPEDREINVSQLIRLWIAEQFVKA-R-KRLEVVAEEYVQELIDRSLILMDSLTTNGRMKTFKIHDLLRQLCLSETHTENV--------RR
>XP_019066849.1
SE-------LDVSNNMVGRDKEKERMLEELRGGK-DELKVIPIVGMGGIGKTTLAKQVFNHPSIQSRFDVRAWATICKEYNVKEILLSLLQ-----SI-AELADLL---QKKLKCRRYLIVIDDIWCY--KAWDDTRQCFPN-NGSRILLTTRHTEVAIYASSSN---LH-NLMNADESWNLLKSKAF-ANE-SFTP-ELETIGEKIASKCQGLPLTIVVVAGLLSKSKRTKEEWENVAENIKS-FVTKDPN-EQCLRVLGLSYNYLPNELKACLLYFGIFPEDSEISVKRLVRLWIAEGFLK----EGFEEEAKNRLQDLVDRCLVLVSQRSAGRNVKTCRIHDLVHELCLREAQSQNF--------RW
>XP_019066850.1
SE-------LDVSNNMVGRDKEKERMLEELRGGK-DELKVIPIVGMGGIGKTTLAKQVFNHPSIQSRFDVRAWATICKEYNVKEILLSLLQ-----SI-AELADLL---QKKLKCRRYLIVIDDIWCY--KAWDDTRQCFPN-NGSRILLTTRHTEVAIYASSSN---LH-NLMNADESWNLLKSKAF-ANE-SFTP-ELETIGEKIASKCQGLPLTIVVVAGLLSKSKRTKEEWENVAENIKS-FVTKDPN-EQCLRVLGLSYNYLPNELKACLLYFGIFPEDSEISVKRLVRLWIAEGFLK----EGFEEEAKNRLQDLVDRCLVLVSQRSAGRNVKTCRIHDLVHELCLREAQSQNF--------RW
>XP_019068848.2
IN--PMRSDKSEDDIVQGIDDDLEIIVKRLIGPP-SDLEIVTITGMGGIGKTTLARKAYDHLQIRYHFDILAWVTITQEFRNRNVLLEALR-----CI-NELADLV---QKKLKGRRYLVVVDDIWTK--NVWDSIRGIFPK-NGSRILLTTRETEVAMYAS-TCS-PHE-IHLSLENGWRLLCDKVFGQKY-EHPP-ELDEIGKEIVEKCQGLPLTISVIAGHLSKVANTLEGWKDVARNLSE-IIASHP--NQCLGVLGLSYYHLPNRLKPCFLSMSSFPEDFQVDTRRLIQLWIAEGFIR-TS-KSLEEVAEHYLEDLISRNLIQARKRRFSGEIKACGIHDILREFCLIEAEMTNH--------CR
>XP_019068849.1
SY--PILSD--SDQL--GLEDDLKIIIKRLTGPP-SDIDIVTITGMGGIGKTTLAKKAYDHLTIRYHFDVFAWLTISQEFRCRNVLLEALH-----CI-NELADLV---QKQLKGRRYLVVVDDIWSS--DVWDSIRGIFPN-NGSRILLTTRENEVAMYAN-SCS-PHE-SLLSAENGWKLLCDKVFGPNN-DHPP-ELEEIGKEIVEKCQGLPLTISVIAGHLSKVVRTLESWKDVARTLSK-IIASHP--DKCLAVLGLSYHHLPSRLKPCFLSMSSFPEDFRFET---------------------------------------------------------------------------------
>XP_019068866.1
-P----QGPAEEDVEVVGFNKPAEDVKERLCEGS-KDLDVIPIVGMPGLGKTTLSRKVYNDSSLDFYFYHKIWIYVGTSKKPKDILVEIVK-----EV-DQLAHII---RDFLERGKHLIVLDDVWDT--QVVDFVKKAFPKSRGDRIMLTTRQQRVAEAVS-AR--PHY-ENLSKEDSIKLLEQRVF-ANK-TCPI-ELQGYRDGIVDKCCGVPLAIVVISGALRGCMDE-SEWRVVEENVGK-HLINKDDHKSCLKFVETSYNHLPQEKKAAFLYFGVFPQGFDIPAWNLIRLWVAEGLIKSGH-SEIEKVAETYLSDFASRNLVMVMQKRSNGQIKTCRLHDMLHEFCIIEAARISL--------RR
>XP_019068867.1
-P----QGPAEEDVEVVGFNKPAEDVKERLCEGS-KDLDVIPIVGMPGLGKTTLSRKVYNDSSLDFYFYHKIWIYVGTSKKPKDILVEIVK-----EV-DQLAHII---RDFLERGKHLIVLDDVWDT--QVVDFVKKAFPKSRGDRIMLTTRQQRVAEAVS-AR--PHY-ENLSKEDSIKLLEQRVF-ANK-TCPI-ELQGYRDGIVDKCCGVPLAIVVISGALRGCMDE-SEWRVVEENVGK-HLINKDDHKSCLKFVETSYNHLPQEKKAAFLYFGVFPQGFDIPAWNLIRLWVAEGLIKSGH-SEIEKVAETYLSDFASRNLVMVMQKRSNGQIKTCRLHDMLHEFCIIEAARISL--------RR
>XP_019068911.1
HESIVLTS-SPFVEVTVGHEEEEAWIIGQLDEHE-SELDVISIVGMPGVGKTTLANKVYNNTLVASHFHVRAKCTVSQKY----------------------------------------------------------------------------------------------------------------------------------------------------------------NLDS-FISTNIS-L----VMQLSYDHLPCHLKPLLLYFATTQKSQRTPVSTLMQLWMAEGFVD-HD--SLEEVTQSYLDALISSNLIMV------DHIKVCYMHDVVHDFVSVKAENEKF--------HR
>XP_019069317.1
SS-ESINTPRITDEEVVGFEDVMEKLREQLIRGT-KQLDVISVVGMPGLGKTTVANKLYSDELVVSRFDIRAKCCVSQAYSRRSVLLSILR-----D--DVLADQL---RKTLLWKRYLILVDDIWEA--SVWDDLRCCFHN-NGSRIILTTQHADVAENAK-SVSDPLH-RILNDDESWKLLKQKVFGE-E-SCFM-LLSNVGQEIANKCRGLPLSIVLVAGMLTKMEKSEKCWKQVAKNLCT-NVLSNSK-A----IIEQSYQNLPYHLKPCFLYFGVFLEDKEINISILTWLWISEGFIK-SC-KSLEDIAEGYLENLIGRNLVMVAKWG-GGKVKTCRIHDLLLYFCKEIAREKNL--------RR
>XP_019069333.1
SKPVEIKKSSTTDQIIVGFEEETEWIIRKLTSGP-TEVDVISIVGMPGLGKTTLAYRVFNNKSVVDHFDVRAWCTVDQEHNDKKLLQKIFN-----QV-EDIADKL---RKELFGKRYLIFLDDLWDI--ETWNELTRPFPQ-RRSRIILTSRKREVALQGK-HHSDPLY-RLLTPEESWDLLVKRVFGEER--CPD-ELLVVGEEIARKCAGLPLLLDLIGGVIARQEKKKALWLEVLNNLNS-LILKDEE-E-VMKVIQLSYDHLPNHLKPCLLYLASYPKDNYIKISELKHLWSSEGLVE-HI-KSVDELLEVYVDELISSSLVVVFY-GIDRN-PIFRIHDLVHDFCLIKSRNEHL--------RA
>XP_019069347.2
NKPVERNSLSTVGKIIVGFEEETEWIIRKLTSGP-AEIDVISIVGMPGLGKTTLAYRVYNDKSIVDHFDVCAWCTVDQEHNEKKLLQKIFN-----QV-DEVADKL---RKQLFGKRYLIVLDDIWDT--AIFDELTRPFPQ-KGSRVILTSRKKEVALHGK-CHSNPLY-RLLRSDESWELLEKSVFGEER--CPD-ELKYVGEKIAQKCDGLPLVLDLIGGVISRKEKKETLWLEVLNNLSS-FIFKDEE-E-VVKIIQLSYDHLSDHVKPCLVYLASYPKDEDIRISELKDLWIFQGLVQ-QI-KSAEEVVDV----LISSSLVIPF-----DN-SICKIHDLVHDFCYIKSRKEKL--------RG
>XP_019069358.2
NKPVERHSSSIVGKIIVGFEEETEWIIRKLTSGP-DEIDVISIVGMPGLGKTTLAYRVYNDKSIVDHFNVCAWCTVDQERNEKKLLQKIFN-----QV-DDVADKL---RRKLFGKRYLIVLDDMWDT--DILDDLMRPFPH-EGSRVILTSRKKEIALHGK-CHSDPLY-RLLRSEESWELFNKRVFGEEG--CPD-ELKDVGEKIALKCGGLPLVVDLIGGVISKKEKKEALWAEVLNDLSS-SIFKDEE-E-VVKVIQLSYEHLSHDVKPCLLCLATYPKDEDISMSELKDLWIFQGL------KSAEEVVD----ELISSSLVIPF-----DD-SIFKIHDLVHDFCYIKSRKEKL--------RG
>XP_019069402.1
KNPVERNSSSTVGKIIVGYEEETEWIIRKLTSGP-AELDVISIVGMPGLGKTTLAYRVYNHKSIVDHYDVCAWCTVDQERNEKKLLQKIFN-----QV-DDVADKL---RKRLCGQRYLIVLDDMWDT--ATLDELMRPFPH-KGSRVILTSRKKEIALHGK-CHSDPLY-RLLRSEESWELLEKRVFGEEG--CPD-ELKDVGKKIARRCGGLPLLVDLIGGVISRKEKKEALWAEVLNDLSS-SIFKDEE-E-VVKVIQLSYDHLSDHVKPCFVYLASFPKDEDISMSELKDLWISQGL------KSAEEVVD----ELISSSLVIPF-----DD-SIFKIHDLVHDFCDIKCRKEKL--------RG
>XP_019069404.2
NKPVERNSSSTVGKIIVGFEEETEWIIRKLTSGP-AEIDVISIVGMPGIGKTTLAYRVYNHKAIVDHFDVCAWCTVDQERNEKKLLQKIFN-----QV-DGVADKL---WKQLCGKRYLIVMDDMWDT--ETLDELMRPLPH-KGSRVILTSRKKEVALHGK-CHSDPLY-RLLRSEESRELLKKRVFGEEG--CPD-ELMDVGKRIAKKCGGLPLVLDLIGGVLSRKEKKETLWLEVLHSLSS-SIFKDEE-E-VVKAIQLSYYHLSDDVKPCLVCLATYPKDEDIRMSELEDLLIFQGL------KSAEEVVD----ELISCSLVIPF-----DD-SIIKIHDLVHDFCDIKCRKEKL--------RG
>XP_019069438.1
YPDVTEIFETGNEE-MVLFQD-MEKIKK-L--GS-SQLDVISIVGMPGLGKTTLAEQI----DQIGYFHGKC--HVTQTYSWRELLLNDV---------QL-AKEL---RQFLT--KFLILIDDVWKADYLH---MC----K-NGSRIILTTRLSEVAQYAKCES-NPHD-PLLRDDESWKLL-QKKVFRRG-C-PP-ELGDVGFRIAKSCGGLPLFIVLVAGVL--KEKNADLWKEVEESLDADSL------EESMSIIGFSYMNLPHHLKPCFL-YFGFLRGKSIHVSKLTRLWLAEGFVL----KRL-DVAEDFLKNLISRNLVMDMEKRFNGK-KTCRVHDLLHKFCLEKAKQE-F----------
>XP_019069506.1
NKSVESKS-PTVGKIIVGFEEETKWIIRKLTSGP-AEIDVISIVGMPGLGKTTLAYRVYNDKSIVDHFDVCAWCTVDQECNEKKLLQKIFN-----QV-EDVADKL---RRKLCGQRYLIVLDDMWDT--ATWDELTRPFPQ-KGSRVILTSRKKEVALHGK-CYSDPLY-RLLKPKESWELLEKRVFGEEG--CPD-ELKDVGEKIARKCDGLPLVLDLIGGVISRKEKKEALWLEVLNNLSS-FIFKDEE-E-VAKVIQLSYDHLSDHVKPCLVYLASYPKDKDIMISELKDLWIAQGLVQ-QT-KSAEEVVEIYVDELISSSLVIPF-----FK-FIFKIHDLVHDFCYIKSRKEKL--------RG
>XP_019069562.1
HPAVTETY-RENEE-MEGFHE-MDKIKR-L--RS-SQLDIISIVGMPGIGKTFLAEKI----NLIPHFHAKC--RVTQLYSWKELILNDV---------EL-ATEL---RQVLT--KFLILVDDVWTVDHLY---MC----K-NGSRIILTTRLSDIANYAKCKS-EPHH-RLFRDDESWTLL-QEEVFQGE-C-PT-ELVDVGFRIAKSCGGLPLSIVLVGGVL--KEKEEDLWKEVEESLGSGSL------QKSMSLIGFSYKNLPHHLKPCFL-YFGFFKGKDIHVSKLTRLWQAEGFVQ----K-R-DTAHDFLEDLISRNLVMVMKERPNDK-KSCRIHDLLHNFCLEKSKQE-F----------
>XP_019069678.1
KKPVESKS-LTTDKIVVGFEEETKWILRKLTSGP-TDLDVISITGMPGSGKTTLAYKVYNDKSVSSHFDLHAWCTVDQGCDEKKLLNKIFK-----QV-IDVADKL---RKQLYGKRYLIVLDDVWDT--TTWDELTRPFPK-KGSRIILTTREKEVALHGK-LNTDPLD-RLLRSEESWELLQKRAFGNES--CPN-ELLDVGKEIAENCKGLPLVADLIAGVIAGREKKRSVWLEVLNNSHS-FILKNEV-E-VMKVIEISYDHLSDHLKPCLLYFASWPKDTIMTIYELNGFLGGEGFVG-KT-KSMEEVVKIYMDDLISSSLVICFN-EI-EY-PTYQLHDLVHDYCLIKARKENL--------RQ
>XP_019069769.1
----------DDDE-VVGFEKDAEIIMKKLIRGT-KERDLISIYGMPGLGKTTLARKVYNNPSIVNYFEVKAWCAVSQAYNRSTLLVEIFK-----QA-DDVADML---RKVLIGKRYLIVLDDIWEV--EAWEDLGICFPE-CGSRVMVTTRIEQVAKHLQHHS--PYS-SFLSSKKSWELLEKKVF-RGE-SCPP-DLLEAGLQVALHCKGLPLVVVLIAGMIAKMDREASLWLEVANDLSS--LALG---EQSMKVIQSSYDHLENHLKPCLLYMALFPEDHKITVDDLLKLWMAEEFVL-NV--NMEEASRVCLSDLLNRSLIMVSGMRFYDNVQYCSLHDVVREFCLRKLTEDKY--------SR
>XP_019071116.1
HMPDQHHNSLMNDEDIVGFGIVAEKMIHSLTRGT-NELDVIPIVGMGGQGKTTCARLLYNNEIIVSHFDVRAWCIISQTYNRKELLQDIFS-----QV-GELADML---RKSLLGKWYFIVLDDMWD----------------------VTTRLEKVGEYVK-HHTNPYF-PFLTLKESWELLQKKVFQNKS--CLS-ELYDVSLEVAKRCKGLPLVVILVAGIIKK-KMEESWWHEVKDAIYS-YLG-ESE-EYSRGTVHLSYDNLPDYLKPCLLYMGMFPEDHNISASNLINLWIAEGFVQ-DV-GRLEEAAEGYLMDLISSNVIMVSKGGRNGKVKYSQVHDIVLHFCLERSREEKF--------SR
>XP_019071638.1
CS------P---QATVLDLDNDLMTVKSRLIGPP-SKLDVVSIVGMGGIGKTTLARKVYDDIYMEHHFYVRAWITVSQMHQHREMLLGILR-----CF-EQLAEQV---YRSLKGRRYLIAMDDVWDT--TAWDVVKRSFPK-NGSRVILTSRLANVGIYAS-SGSPPHY-RCLSVDRSLKLFNLKVF-GRE-NCPL-ELEKATKQIVGKCQGLPLAIVVVAGFCSKISKTENCWEDVAHKIGL-IVSRET--EECMDLLALSYKHLPHHLKPCFLYMGAFPKDYEISVSRLIKLWIAAEFLE-YT-MDFEEVAEGYLKDLIDRSLIMVKKRTSSGKVKTCEVHDLLHDLIIREAKERSI--------HR
>XP_019071639.1
CS------P---QATVLDLDNDLMTVKSRLIGPP-SKLDVVSIVGMGGIGKTTLARKVYDDIYMEHHFYVRAWITVSQMHQHREMLLGILR-----CF-EQLAEQV---YRSLKGRRYLIAMDDVWDT--TAWDVVKRSFPK-NGSRVILTSRLANVGIYAS-SGSPPHY-RCLSVDRSLKLFNLKVF-GRE-NCPL-ELEKATKQIVGKCQGLPLAIVVVAGFCSKISKTENCWEDVAHKIGL-IVSRET--EECMDLLALSYKHLPHHLKPCFLYMGAFPKDYEISVSRLIKLWIAAEFLE-YT-MDFEEVAEGYLKDLIDRSLIMVKKRTSSGKVKTCEVHDLLHDLIIREAKERSI--------HR
>XP_019071640.1
CS------P---QATVLDLDNDLMTVKSRLIGPP-SKLDVVSIVGMGGIGKTTLARKVYDDIYMEHHFYVRAWITVSQMHQHREMLLGILR-----CF-EQLAEQV---YRSLKGRRYLIAMDDVWDT--TAWDVVKRSFPK-NGSRVILTSRLANVGIYAS-SGSPPHY-RCLSVDRSLKLFNLKVF-GRE-NCPL-ELEKATKQIVGKCQGLPLAIVVVAGFCSKISKTENCWEDVAHKIGL-IVSRET--EECMDLLALSYKHLPHHLKPCFLYMGAFPKDYEISVSRLIKLWIAAEFLE-YT-MDFEEVAEGYLKDLIDRSLIMVKKRTSSGKVKTCEVHDLLHDLIIREAKERSI--------HR
>XP_025883958.1
SA-ELATTPTIVENTVVGMKDDFNIILDRLTAQT-DELIVIPILGMGGIGKTTLARKVYDDSCIRSRFDKLAWVTISQEYNERQMLLEVVS-----SI-DELMEIV---YRGLKGRRFLIVIDDIWST--EAWNQMQRIFPD-NKSRILLTTRLKYVADYVNCPDFPPHS-SFLSLEDSWNLFTEKLF-KKD-QCPP-LLVEIGKHIVQQCQGLPLSIVVVAGLLGKMDLTHDNWKNVEENLSS-FFGTVS--ERCQSILSLSYNYLPQYLKACFLYVGGFPEDREINVSQLIRLWIAEQFVKA-R-KRLEVVAEEYVQELIDRSLILMDSLTTNGRMKTFKIHDLLRQLCLSETHTENV--------RR
>XP_025883959.1
SA-ELATTPTIVENTVVGMKDDFNIILDRLTAQT-DELIVIPILGMGGIGKTTLARKVYDDSCIRSRFDKLAWVTISQEYNERQMLLEVVS-----SI-DELMEIV---YRGLKGRRFLIVIDDIWST--EAWNQMQRIFPD-NKSRILLTTRLKYVADYVNCPDFPPHS-SFLSLEDSWNLFTEKLF-KKD-QCPP-LLVEIGKHIVQQCQGLPLSIVVVAGLLGKMDLTHDNWKNVEENLSS-FFGTVS--ERCQSILSLSYNYLPQYLKACFLYVGGFPEDREINVSQLIRLWIAEQFVKA-R-KRLEVVAEEYVQELIDRSLILMDSLTTNGRMKTFKIHDLLRQLCLSETHTENV--------RR
>XP_025883969.1
VT-------SQKDHVVVGLYDDFLRIADKLTGYP-DKLDVVVIFGMGGIGKTTLAKRIYHDKLIEEHFYVRAWITVSERYKVRNMLLDLLV-----CT-EELGERL---YKSLKGQRYLIVMDDVWYT--EAWDDVRRYFPN-NGSRVMVTSRIMKVARYIN-PLNPPHQ-RFLTVEESWKLLQKKIFGLDDCCCDD-EMERIGMEISKKCKGLPLAIVMVAGILSKESATASKWSDIAENIHSSFVTEES--RPFLDILALSYNHLSRHLKACFLYMGAFPEDVEVPVWRLIRLWIAEGFIK----KTLEFVGQEYLQELIDRSLIIVSKRSYDNRVKTCSIHDILRNFCQEEAKQEKLVH------RR
>XP_025884346.1
SE-------LDVSNNMVGRDKEKERMLEELRGGK-DELKVIPIVGMGGIGKTTLAKQVFNHPSIQSRFDVRAWATICKEYNVKEILLSLLQ-----SI-AELADLL---QKKLKCRRYLIVIDDIWCY--KAWDDTRQCFPN-NGSRILLTTRHTEVAIYASSSN---LH-NLMNADESWNLLKSKAF-ANE-SFTP-ELETIGEKIASKCQGLPLTIVVVAGLLSKSKRTKEEWENVAENIKS-FVTKDPN-EQCLRVLGLSYNYLPNELKACLLYFGIFPEDSEISVKRLVRLWIAEGFLK----EGFEEEAKNRLQDLVDRCLVLVSQRSAGRNVKTCRIHDLVHELCLREAQSQNF--------RW
>XP_025884479.1
------------ENVMVGHENEFEMMQDQLTRGA-SDLEVVSIVGMGGIGKTTLANKIYTDPFVMSCFDKRAKVTISQDYCVRNVLLRLLS-----SI-GQLADQL---QKLLKGPRYLVVIDDIWTT--GAWDDIKLCFPN-CRSRILMTTRNMEVAEYAS-SGSPPYQ-RLMNFDESWSLLYEKVFAR-G-FFPH-EFEQLGKQIASKCKGLPLMIVVIAGLLSKIGNRLDRWRSVAENVSS-VMNTDLD-VQCMRVLALSYYHLPHHLRACFLYFALFPEDKLIFVNELVKLWAAEGFLK-VD-KSMEQVAKQSLKDLVDRSLVFIQRVSSDGKIKACGMHDVIRELCLREARKINF--------VR
>XP_025884563.1
HI--STSSPDVQQKPV-GFQEDLEKIIDRLRGGP-SELDIICIVGMAGIGKTTLAKRAYNDISVVNRFDVRAWVTVSQEYRERDILFDLFY-----SV-QETADRV---RKSLICKRFLIVVDDMWST--DAWDNLSRLFPD-NGSRIILTSRLIDLATYVN-PDRQPHR-DFLDNDEGWELLRRKIFGKRG--CPF-ELEEIGRSIAEKCQGLPLAIVVVAGHLSKMSKTTDCWNNVAESVDS-VVNREP--GQCLDILALSYSHLPQHLKACFLYMGAFPEDFEIHVWKLIRLWVAEGFLN-AT-TTVEEIAEECLEDLIDRSLVLAVKRS-NGKLKTCKLHDIMRDFCLEEAKRQNF--------RR
>XP_025886222.1
NEPIKLTS-SSFVEVTVGHEEDEARIIGQLDEHE-SELDVISIVGMPGVGKTTLANKVYNNTLVASHFKIRAKCTVSQNFNKSKVLREILQ-----QV--DLAGKL---RVALLDKRYLIVLDDVWDI--ATGEMLIACFPE-RGNRVILTSRSSEVGLKVK-CHSDTLH-QLLTPEKSWDLFVKKVFEDEG--CPA-ELSDIGHQIVEKCKGLPLSIVLIAGVIVRKKKKKDLWLQIEHNLDS-FISSNNN-LQMMKVMQLSYDHLPYHLKPLLLYFARSQKSKRTPVSTLMQLWMAEGLVD-HD--SSVETTQSYLNALISSSLIMV------DHIRACYVHDVVHDFCSVKAKKEKF--------RR
>XP_025886337.1
DG------------ELVGFTDVCKTIRDQLVGGS-QELDVVSIVGMAGSGKTTLARSFINDDIVVSHFDFFAECRVSQEYTREDLLFSILS-----S--DILADRL---RKTLLPKRYLLIIDDVWAV--QAWDDLRLCFPK-KGSRIILTTRLKEVATYAK-CVTEPIN-RSMKDSESWLLLQKKVFGE-E-MCPE-ELKEVGQNIAFKCNGLPLSIVLVAGLLAKIDKTERCWTRMELSFGE-RVQDGAK-D----LVKLSYEDLPNKLKSCFLYFGAFLEDREISVSKLTSLWIAEEFIK-NN-KCLEDTAEDYLSDLIGRNLIMVSKRR-TGKIKACRVHDLMLDFCKEKAKEDNF--------RR
>XP_025886344.1
SQPTQSTS-SPFVEVTVGHEKEEAWIIDQLDEHE-SELDVISIVGMPGLGKTTLANKVYKNTLVASHFHVRAWCTVSQXYNKSKVLREILK-----QV--DLAEKL---RRALLDKRYLIVLDDVWDI--ETGEMLIACFPK-RGNRIILTSRSSKVGLQVK-CHSDPLR-QLLTPEKSWDLFVKKVFGDKG--CPA-ELSKVGHQIVEKCKGLPLAIVLIAGVIVRKKKEKDFWLKILHNLDS-FISTNIN-L----VMQLSYDHLPCHLKPLLLYFATTQKSQRTPVSTLMQLWMAEGFVD-HD--SLEEVTQSYLDALISSSLIMV------DHIKVCYVHDVVHDFCSEKAKKEKL--------HR
>XP_025886396.1
SY--ALLSDKLEDDIVRGIDDDLEIIIKRLIGPP-SDLDIVTISGMGGIGKTTLARKAYHHLTIRYHFDILAWVTISQEFQCRNVLLEALH-----CI-NELADLV---QKNLKGPRYLVVVDDIWTE--NVWDSVRGIFPN-NGSRILLTTRENEVAMYAN-TCS-PHE-SLLSGENGWKLVCDKVFGPKH-DHPP-ELEEIGKEIVEKCQGLPLTISVIAGHLCKVARTLEGWKDVARTLSE-IIASHP--DECLAVLGLSYHHLPNHLKPCFLSMSSFPEDFQVETRILIQLWIAEGFIR-TS-KSLEEVAIDYLEDLISRNLIQARERRFNGDIKACGIHDLLREFCLTEAEMTKH--------RR
>XP_025886812.1
YPDVTEIFETGNEE-MVLFQD-MEKIKK-L--GS-SQLDVISIVGMPGLGKTTLAEQI----DQIGYFHGKC--HVTQTYSWRELLLNDV---------QL-AKEL---RQFLT--KFLILIDDVWKADYLH---MC----K-NGSRIILTTRLSEVAQYAKCES-NPHD-PLLRDDESWKLL-QKKVFRRG-C-PP-ELGDVGFRIAKSCGGLPLFIVLVAGVL--KEKNADLWKEVEESLDADSL------EESMSIIGFSYMNLPHHLKPCFL-YFGFLRGKSIHVSKLTRLWLAEGFVL----KRL-DVAEDFLKNLISRNLVMDMEKRFNGK-KTCRVHDLLHKFCLEKAKQE-F----------
>XP_025886865.1
TS-QLAQMTSMSE-EMVGFQDVMYTLRGKLIRGS-SKLDVISIVGMPGLGKTTIANKLFFDQLVVSHFDVRAQCCVSQVYTRKDLLLTILH-----S--DVLADKL---RKLLMVQRYLILIDDVWET--VAWDDLKPSFYN-NGSRIILTTRLGDVANDAK-FFSDPHF-RLFTQEESWMLLKTKVFNT-K-SCPL-VLEDVGQRIAKRCGGLPLSVVLVAGILETTEKETNCWEQVAINLGS-HIQAKSE-D----IINLSYQALPFHLKPCFLYFGVFLEDEEIRVSKLTWLWIAEGLVR-SH-KPSEDIAEDHLKNLIGRNLVMVSKMS-DGKSKSCRIHDLLLDFCKKKAKVENF--------RR
>XP_025886867.1
SS-QLASKQRINE-EIVGFEDVKDELIGKLKGGP-SGLDVISIVGMAGLGKTTLANKLYSDESVVSYFDIHAHCCVSQQYTRKDLLLAILH-----DI-NELADKL---RKLLMRKRYLLLIDDVWET--SAWDDLKLCFPN-NGSRIILTTRHYEVASHAK-HDSDPHK-RSLNNDESWMLLNKKVFNN-E-SCPL-IPRDIGQEIVRKCGGLPLSIILVAGILTRMKKDKHCWEQVATNLGP-NIQDQME-G----TLDLSYQHLPPYLKPCFLYLGLFPEDREIQVSKLTWLWIAEGFIK-PH-KTLEEIAENHLENLVGRNLVMVKKRS-DGRIKACRIHDLVHEFCRKKAKLENI--------RR
>XP_025886878.1
YPVVRETC-GSDEE-MESFQE-MDQMKM-L--GS-RQLDVVSLVGMPGIGKTTLAEKI----DPVFHFRAQC--RTTQVYSWRDLILNGV---------EL-ADEL---RRFLT--KFLILIDDVWKVDNIH---MC----R-NGSRIILTTRLSSVANYAKCES-EPHH-RLFRDDESWTLL-QQELFQGK-C-PP-EIVDVGFRIAKICGGLPLFIVLVAGVL--REKKAELWKEIEESLCLDSL------EESMSIIGFSYRNLPQQLKPCFL-YFGLLKGKDIHVSKLTRLWVAEGFVQ----NGL-DAAXCLLEDLISRNLVMGVEKRPNGK-KTCRVHDLLHKFCLEKSKQE-F----------
>XP_025887010.1
NKPVERHSSSIVGKIIVGFEEETEWIIRKLTSGP-DEIDVISIVGMPGLGKTTLAYRVYNDKSIVDHFNVCAWCTVDQERNEKKLLQKIFN-----QV-DDVADKL---RRKLFGKRYLIVLDDMWDT--DILDDLMRPFPH-EGSRVILTSRKKEIALHGK-CHSDPLY-RLLRSEESWELFNKRVFGEEG--CPD-ELKDVGEKIALKCGGLPLVVDLIGGVISKKEKKEALWAEVLNDLSS-SIFKDEE-E-VVKVIQLSYEHLSHDVKPCLLCLATYPKDEDISMSELKDLWIFQGL------KSAEEVVD----ELISSSLVIPF-----DD-SIFKIHDLVHDFCYIKSRKEKL--------RG
>XP_025887048.1
KNPVERNSSSTVGKIIVGYEEETEWIIRKLTSGP-AELDVISIVGMPGIGKTTLAYRLYNHKSIVDHYDVCAWCTVDQERNEKKLLQKIFN-----QV-DDVADKL---RRRLCGQRYLIVLDDMWDT--ATLDELMRPFPH-KGSRVILTSRKKEVALHGK-CHTDPLY-RLLRSEESWELSEKKVFGEGR--CPD-ELEDVEKRIARKCDGLPLVVDLIGGVISRKEKKEALWAEVLNDLSS-SIFKDEE-K-VLKVIQLSYDHLSDHVKPCLVYLATYPKDKDIRMSELKDLWISQGL------RSAEEVVD----ELISSSLVIPF-----DD-SIFKIHDLVHDFCYIKSRKEKL--------RG
>XP_025887356.1
----------DDDE-VVGFEKDAEIIMKKLIRGT-KERDLISIYGMPGLGKTTLARKVYNNPSIVNYFEVKAWCAVSQAYNRSTLLVEIFK-----QA-DDVADML---RKVLIGKRYLIVLDDIWEV--EAWEDLGICFPE-CGSRVMVTTRIEQVAKHLQHHS--PYS-SFLSSKKSWELLEKKVF-RGE-SCPP-DLLEAGLQVALHCKGLPLVVVLIAGMIAKMDREASLWLEVANDLSS--LALG---EQSMKVIQSSYDHLENHLKPCLLYMALFPEDHKITVDDLLKLWMAEEFVL-NV--NMEEASRVCLSDLLNRSLIMVSGMRFYDNVQYCSLHDVVREFCLRKLTEDKY--------SR
>XP_025888775.1
HLPTRHSN-PITDEEIVGFGIDKEKIIQCLIRGT-NDLDVVPIVGMGGQGKTTIARKVYNSDNIVSHFDVRAWCIVSQTYNRRKLLQEILS-----QV-DILADEL---RKSLMGKRYLIVLDDMWDC--MAWDDLRLSFPG-NRSRIVVTTRLEKVGEQVK-FHTDPYS-PFLTKEESCKLLQKKVFQKED--CPP-ELQDVSQVVAEKCKGLPLVIVLVAGIIKTRKLEESWWNEVKDSLFD-YLDCHSE-QYSRATMQLSFDNLADCLKPCLLYMGMFPEDASINVSALLSLWLAEDFVQ-NI-------AEDYLMNLISSNVVMVSK-KENGKIKYCEVHDVVLHFCLEKSREENF--------SR
>KAA8519401.1
SR---TSAPNVEEETLVGFDDEVDTIKDRLIGVS-DQLEVISIVGMAGLGKTTLAKKVYDDPLVVYHFYIRGWTYVSQVFQKRDLLLGILT-----SF-AELGERL---YKCLKERRYLVVMDDIWLI--EAWNDIKKHFPN-NGNRILFTSRMIDVAFQAK-PDSPPHF-HFLTDDESWNLLQKKVF-QKK-SCPT-ELVEIGKQIAKKCQGLPLAILVVAGLLAKTEQTENWWKKVAESVSS-YILNDP--KQYMDTLALSYNHLPPHLKSCFLFMGAFPE--EIPVQKLIWLWIAEGFIC-QT-KSFEDVAEEYLMDLIDR----------------------------------------------
>KAA8529776.1
RA-------IVNEEIVVGFDEEAMKIIEQLTGEQ-KQLQVISIVGMGGLGKTTLARK-----------------------------------------------------------------------------------------------------------------------DESWDLLQQ-------------------KSISFVCQTFKLLRVLV-------------------------------------------------ITVHFLDF--FP--------------------K-QI-RYLEIFACDF-----------------------------------------------------
>KAA8529800.1
AA-------AIGEEAVVGIEDEAYEIKSWLMEER-KKLDAVSIVGMPGLGKTTLARKFYNDD-------------------------SVLT-----S--KDLSEEL---YKCLKGKSNCI--------------------------------RSSN----------------------------------------------------------PFGAI---------------------------------------------------FQPAPL-----------------------------------DSAADAVPAVI--------------------------------ATAAGF--------RR
>KAA8529801.1
AA-------TIGEEAVVGVEDEAYEIKSWLMAER-KKLDAVSIVGIPGLGKTTLARKLYYDD-------------------------SVLT-----S--KDLSEEL---YQCLKGKRYLIVLDDIWDI--RVWNDLKGSFLN-KGSRILFTTRTKDGAFHAQ-LNSRPHL-RFLNENESWDLLKEKIF-HKE-SCST-MLMEVGKQIARKCAGLPLAIVVVAGLLAKKEKTKEWWERVTESVSS-HMVNDR--KQYMDTLALSYHHLRNHLQPCFLYFGAFPEDYEIPVWKLIWLWVAEGFIK-KH-ESLEDVAVDSLNDLIERSLIIVANKRSDGGVKSCRIHDMLHDLCLRKAEEEGF--------RR
>KAA8529803.1
AA-------AIGEEAVVGVEDEAYEIKSWLMAER-KKLDAVSIVGMPGLGKTTLARKLYYDD-------------------------SVLT-----S--KDLSEEL---YQCLKGKRYLIVLDDIWDI--RVWNDLKGSFPN-KGSRILFTTRTKDGAFHAQ-LNSRPHL-RFLNENESWDLLKEKVF-HKE-SCST-MLMEVGKQIARKCAGLPLAIVVVAGLLAKKEKTKEWWERVAESVSS-HMVNDR--KQYMDTLALSYHHLPDHLQPCFLYFGAFPEDYEIPVWKLIWLWVAEGFIK-KH-ESLEDVAADCLNDLIERSLIIVANKRSDGGVKSCRIHDMLHDLCLRKAEEEGF--------RR
>KAA8529807.1
SR--EKRAPVVEEENVVGFHKETKMLVDQLIGEQ-KELEVISVVGMGGLGKTTLARKVYTDPDVDFNFRSRAWIFVSQEYNRKEVFLGILS-----QV-DSLAQVI---RTRLESGRYLIVLDDVWTN--DAWDALKNAFPK-NGSRIVLTSRETEVAKHAN-PDDAIHN-RFLTEDESWELLQLKVF-RKG-SCPS-DRESLGKKIVKQCGGLPLAVVVVAGLLLKKVNSDDWWNKVAESVRP-YVARDP--KQFREVLALSYKHLPYHLKACFLYFGVFPEDFQIPVWKLIRLWVAEGLIMLPI-ENLEEIAEEHLEDLVDRNLVLVEKWTSNGRIKACRIHDMLRDLCLKEAAEEKF--------RR
>KAA8529811.1
RA----NIPIVDKESVVGFDDEALKIIEQLTGEK-KRLEVISIIGMAGLGKTTLARKVYNDPFIVYHFHVRGWTYVSQVYHQRDILLAIIS-----SL-ETLCEMM---KKQLTGKKYLIVLDDIWDI--GAWNDLRRSFPN-NGSRIMFTSRYKDVALHVK-PHCPPHC-RFLTEDESWDLFVQKVF-RKE-RCPL-ELMEIGKKIAKKCQGLPLAILVVAGLLAKKEKTQDWWKQVAQSVSS-YIVSDP--EQYMDALALSYNHLPHHLKACFLYFGAFPEDYDIPVWKLIYLWVAEGFIQ-KN-KSMEELAEDYLMDLIDRSLVLVSKRRSDGGIKTCHIHDLLRDLCLRKAEEENF--------RR
>KAA8529814.1
SL--QRRAPVVEKDNVVGFDEEAKMVKDRLTKGP-EQLEVVSVVGMGGLGKTTLARKIYTDPSIEYHFYIRAWTYVSQEYNRREVFLNILS-----SL-ERLGEEL---CKHLKSGKYLIVIDDVWTT--MAWDDLKMAFPN-NGSRILLTSRHTDVALHAN-HNSPPHH-RFLTDDESWELLHIKVF-HRA-DCPS-ELEELGKQIAKKCSGLPLAVVVVAGLLSKKYKTHDWWKKVAESVSS-YVARDP--KQCMDILALSYKHLPHHLKVCFIYFGLFPEDFEIPVWKLLRLWVAEGFIQ-QI-ECLEDIAEEYLEDLVDRNLILVAKRRSNGRIKTCRIHDMLRDLCLREAAEEKF--------RR
>KAA8529819.1
RV-------KADEEIVVGFDNEIMMIKEQLTGGK-KQQEVVSIIGMAGLGKTTLPRKVYDDPFIEYHFYIRAWSYVSQDYRKRDLLLGILS-----YV-EELSLKL---KKGLMGRRYLIVMDDIWSV--DASDCLKRSFPN-NGSRIMFTSQLKDVALHAK-PDSHLHC-RFLTEDESWFLFQQKAF-GKE-TCPL-WLMGIGMEITKKCLGLPLAIVVTARSSCQNRKE---FSIVGESCKK-WI---------------------------------------------------------------------------------------------------------------------------
>KAA8529825.1
SS--EKRAPIVEEENVVGFDKEVGILLDLLTSGS-EELEVISVVGMGGLGKTTLVRKVFTDPRIEYEFNNRAWNYVSQEYNRREVFLGILN-----CV-DKLAECV---RAQLQGQRYMIVLDDVWTK--NAWDDLKIAFPN-NRSRILLTSRNRDVAVHAN-PDCEPHH-RFLTDDESWELLQKKVF-RKG-SCPS-ELEMLGKQIARRCFGLPLAIVVIAGVLLNKDKTRDWWERVAES---------------------------------------------------------------VT-ISLEDRAEENLEDLVDRNLILVATRRSNGRIKTCRIHDMLHDLCLREAAEENF--------RR
>KAA8529826.1
SR---AIPPSVEEETVVGFDQEIGEIKERLTGSE-QKRQVISIVGMAGSGKTTLARKVYNDRFIIYHFSILAWTYVSQSYRKRDLLLGILK-----SV-EKLGDEL---YRGLKGRRYLVVIDDIWHI--EVWNDLKRYFPN-NGGRIMFTTRIKEVALHAQ-PNCPPHF-RFLSEDESWNLLQCKVF-LKE-SCPP-ALVEIGKQIVEKCWGLPLAIVVVAGLLAKTEKTQNWWNQVAESVSS-YVVSDS--EQQMYTLALSYNHLPRHLKSCFLYLGAFPEDCEISVRKLTWLWIAEGFIE-QI-KNLEDVAEEYLMELIDRSLVLVAKKRSTGGIRACRVHDLLHDLCLRKAKEENF--------RL
>KAA8529827.1
SR---AIPPSVEEETVVGFDQEIGEIKERLTGSE-QKRQVISIVGMAGSGKTTLARKVYNDRFIIYHFYIRAWTYVSQSYRKRDLLLGILK-----SV-EKLGDEL---YRGLKGRRYLVVIDDIWHI--EVWNDLKRYFPN-NGGRIMFTTRIKEVALHAQ-PNCPPHF-RFLSEDESWNLLQCKVF-LKE-SCPP-ALVEIGKQIVEKCRGLPLAIVVVAGLLAKTEKTQNWWNQVAESVSS-YVFSDS--EQQMYTLALSYNHLPRHLKSCFLYLGAFPEDCEISVRKLTWLWIAEGFIE-QI-KNLEDVAEEYLMELIDRSLVLVAKKRSTGGIRACRVHDLLHDLCLRKAKEENF--------RR
>KAA8529828.1
SS--EKRAPIVEEENVVGFDKEVGILLDLLTSGS-DELEVISVVGMGGLGKTTLARKVFTDPRIEYEFNNRAWNYVSQEYNRREVFLGILN-----CV-DKLAEYV---RAQLQGQRYMIVLDDVWTK--NAWDDLKIAFPN-NRSRILLTSRNRDVAVHAN-PDCEPHH-RFLTDDESWELLQKKVF-RKG-SCPS-ELETLGKQIARRCFGLPLAIVVIAGLLLNKDKTRDWWERVAESVSS-YVSMNP--EQCMDVLALSYNHLPYHLKACFLYFGVFPEDFEIPVWKLIRLWVAEGFIQ-VT-ISLEDRAEENLEDLVDRNLILVATRRSNGRIKTCRIHDMLHDLCLREAAEENF--------RR
>KAA8529829.1
SR---AIPPTVEEEFVVGFDQEAEEIKDRLTGSE-QQLQVISIVGMAGSGKTTLARKLYNDHFILYHFYIRAWTYVSQAYRKRDLLLGILC-----SV-EKLGEEL---YRRLKGRRYLVVMDDIWHI--DAWNDLKRSFPN-NGSRIMFTTRIKDVALHAQ-PDCPPHS-LFLSEDESWNLLQRKVF-LKE-SCPP-ALVDIGKLIAEKCRGLPLAIVVIAGLLAKTEKTKNWWNQVAESVSS-YIVSDT--EQQMNTLALSYNHLPLHLKSCFLYFGAFPEDYEISVRKLTWLWIAEGFIQ-KI-KDLEDVAEEYLMELIDRSLVLVAKTRASGGIRACRVHDLLRDLCLRKAQEEIF--------RR
>KAA8529833.1
RT-------TVEEETVVGFDEEAMKIMEQLTGEQ-KQLEIISIVGMGGLGKTTLTRKVYNDPFIVYHFHIRGWTCVSQVPQKRDILLGILS-----CV-EMLCEML---KKCLMGRRYLIVLDDIWDI--GVWNALRRTFPK-NGSRIIFTSRHKDVALLAR-PDKPPHC-HFLTQDESWDLLQQKVF-RGG-SCPS-ELMDIGKEIAINCQGLPLAIVVVAGLLAKKEKTKSWWNQVAQSVSS-YIVGDP--EQYMETLALSYNHLPHHLKACFLYFGAFPEDYKIPMWKLTSLWVAEGFIR-QN-KSLEEVAEDYLMDLIDRSLVIVSSKKSNGGIKTCCIHDVLRDLCLRKAREENF--------R-
>KAA8529860.1
SP--------VE---VVGFDMEVKMLVDRLTGAS-NELEVISVVGMGGTGKTTLATKVLNDPSISLVFNPCALIKVSQIYDRKKLFLHILS-----LV-DMLAKDL---QRRLRDRRYLIVLDDVWSK--NAWDELIIAFPK-KRSRIMLTSRITNVAIYAN-GDSPPHH-RFLNDDECWELLRRKVF-GIA-SCPS-EMENLGKEIAEKCHGLPLAVQVISESL-SNNKNPGWWKTVAANVSG-YVAKQP--ERCMNILALSYNTLTPHLKLCFIYFAVFPPDSIIPTWKLLRLWAAEGFIQ-EL-ECLVDKANEYLDDLVNKNLIIVAKRKSNGGIKTCRIHNILRDLCLREAADEMF--------RR
>KAA8529868.1
SR--RRNPNIVEEESVIGMFDDVKMLVHRLTGGS-QHLEVISVVGMGGVGKTTLARKIYTDPSIEYHFYIRAWTYVSQEYNRRRVFLNILS-----SL-EKLGEEL---CLHLQSRKYLVVVDDVWTR--TAWDDLKMAFPD-NGSRILLTSRNRDVALHAN-HISPPHY-RFLTDDESWELFRRKVF-RGA-DCPS-ELEELGKQIAKKCSGLPLAVLVVAGLLSKKDKTYGWWKRVADSVSS-YVARDS--RECMDILALSYNHLPHHLKVCFMYFGLFPGDFDIPVWKLLRLWVAEGFIQ-QI-GCLEDIAEEYLQDLVDRNLILVAKRRTNGRIKACRTHDLMRELCLIEAAEEEF----------
>KAA8529869.1
SP--------VE---VVGFDMEVKMLVDRLTGAS-NDLEVISVVGMGGTGKTALATKVLNDPSISPVFNPCALIKVSQKYDRKKLFLGILS-----LV-DMLAKDL---QRRLQDRRYLIVLDDVWSK--KAWDELIIAFPK-NRSRIMLTSRITNVAIYAN-GDSPPHH-RFLNDDECWELLRRKVF-GSA-GCPS-EMEDLGKKIAEKCHGLPLAVQVISESL-SNDKNPGWWKTVAANVSR-YVAKEP--ERCMNILALSYNKLTPHLKDCFIYFAVFPPDSIIPTWKLRLLWVAEGFMQ-EL-ECLVDKADECLDDLVNANLIIVAKRKSNGGIKACRIQNTLRDFCLSVAAGEIF--------RR
>KAA8529870.1
SR--RRNPNIVEEESVIGMFDDVKMLVHRLTGGS-QHLEVISVVGMGGVGKTTLARKIYTDPSIEYHFYIRAWTYVSQEYNRRRVFLNILS-----SL-EKLGEEL---CLHLQSRKYLVVVDDVWTR--TAWDDLKMAFPD-NGSRILLTSRNRDVALHAN-HISPPHY-RFLTDDESWELFRRKVF-RGA-DCPS-ELEELGKQIAKKCSGLPLAVLVVAGLLSKKDKTYGWWKRVADSVSS-YVARDS--RECMDILALSYNHLPHHLKVCFMYFGLFPGDFDIPVWKLLRLWVAEGFIQ-QI-GCLEDIAEEYLEDLVDRNLILVAKRRTNGRIKACRTHDLMRELCLIEAAEEEF----------
>KAA8532440.1
SR---ISAPSVEEETVIGFDQEAEMIKERLLDNR-KQLEVISIVGMPGLGKTTLARKVYNDLLIVYHFYIRGWTYVSHAPVKRDLLLSILN-----SI-EKLGEEL---YKRLSGKRYLIVMDDIWHI--QAWIDLKNYFPN-NGSRIIFTSRITDRALYAK-PDSSSHF-RFLTEDESWDLLRIKVF-GKE-SYPP-DFVEIGKQIAVKCQGLPLAIVVIAGLLAKTDQTQDWWKQVAESHSL-KTMKS------------------------------------------------QCGS--------------------------------------------------------------------
>KAA8532444.1
SR---ISAPNAEEETVIGFDKEAEMIKERLLNNR-KQLEVISIVGMPGLGKTTLARKVYNDLLIQHHFYIRGWTYVSQVPRKRDLLLSILR-----SV-EKLGEQL---YKGLSGRRYLIVIDDIWHS--QIWIDLKKYFPR-NGSRIIFTSRITDMALHEH-DKSDSHF-KFLTEDESWDLLQQKVF-GKK-SCSP-NLVEIGKQIAVKCGGLPLAIVVVAGLLVKIDGTQDWWKQVSESVQG-IGVDD------------------------------------------------EGGVS-QT----------------------------------------------------------------
>KAA8532448.1
SR---ASAPNLEEETVVGFEDQANMITEELVGGS-KQLAVISIHGMGGSGKTTLATKLYNDPYIVYHFYIRGWTYVSQEYRKRDLLLGILS-----SI-EELGGKL---YRHLKGKRYFIVMDDLWHI--KAWNYLKIFFPC-NGSRIILTSRQKEVALQAK-PDGPIHF-RFLTKDESWDLLQQKVF-LNE-TCPP-DLVEIGKEIAKKCQGLPLAIVVVAGLLAKTDKTQNWWNQVAERVGS-FLVSDP--KQCLDTLALSYNYLPHHLKPCFLYFGAFPEDYEIPVHKLISLWIAEGFIH-QF-RRLEDVAGEYLIDLIDRSLVLVAKKGSIGRIKACRVHDLLHDLCLRKAEEENF--------HR
>KAA8532451.1
SR-------IAEQESLVGLDAEASTIMELLIGEE-KQLKVIPIVGMAGLGKTTLVRKVYNDPFIAYHFYIRGWTNVSQVYQKRDLLLSILS-----SA-KELGEVL---FRGLKGRKYLIVMDDIWNI--GAWEDLKRSFPN-NGSRIMFTSRQVDVPLHAR-P----HY-GFLNEDESWDLLQQKAF-RKE-SCPP-ELMEIGKQIAKKCGGLPLAILVIAGLLAKKDKTQYWWRHVEKS---------------------------------------------------------EGFIR-VD-KILEEVAEDYLMDLIDRSLVVVSRRGSNGGIKTCRIHDLLRDLCLRKSQEENF--------RR
>KAA8532452.1
SR-------IAEQESLVGLDAEASTIMELLIGEE-KQLKVIPIVGMAGLGKTTLVRKVYNDPFIAYHFYIRGWTNVSQVYQKRDPLLSILS-----SA-KELGEVL---FRDL--------------------------FPN-NGSRIMFTSRQVDVPLHAT-P----HY-GFLNEDESRDLLQQKAF-RKE-SCPP-ELMEIGKQIAKKCGGLPLAILVIAGLLAKKDKTQYWWRHVEKSVSS-YIVTDP--DQYMDTLALSYNHLPNHLKACFLYFGSFPEDYEIPVWQLICLWVAEGFIR-VD-KIFEEVAEDYLMDLIDRSLVVVSRRGSNGGIKTC-----------------------------
>KAA8533657.1
SS--EGIPPGVDEETVVGFDYEAEMIKERLTGVS-KQLEVISIVGMAGLGKTTLARKVYSDLFIIHHFYIRGWTCVSQCYQKRNLLLGILS-----SI-EKLGEEL---YKRLKGQRYLIVMDDIWHI--EAWNDLKRSFPN-NGSRIMLTSRIADVALHVK-PD----------------------------------------------------------------RTLDWWEQVAESVTS-YIISDT--EQCMEAVALSYSHLPTHLKSCFLYFVAFPEDHEIRASKLISLWIAEGFIH-QI-KSLEDVGEEYLMDLIGRSLVIVTKKRSTGEIKACCIHDLLRDFCLRQAEEENFAHEQFF-CRR
>KAA8535362.1
SR---PSAPNVEAETVVGFDHEVHTIKERLIGVS-APLEVISIVGMAGLGKTTLAQKLYDDPLVVHHFYIRGWTYVSQVFQKRDLLLGILS-----SF-EKLGEEL---YKRLKGRRYLVVMDDIWHI--EAWNDTKKYFPN-NGSIILVTSRMTHLALQTK-PDSPPHF-PFLTDDESWDLLQKKVF-QKN-SCPT-ELVEIGKQIVKKCQGLPLAIVVVAGLLAKTAKTESWWKKVAESVSS-YILSDP--KQYMDTLALSYNHLPPHLKSCFLFMGAFPEDFEIPVRKLIWLWIAEGFIG-QT-KSLEDVAQEYLMDLIDRSLVLVAK-KSAGVIKACRVHDMLRDLCLRKAKEENF--------RR
>KAA8535368.1
SR---TRAPNVEEETVVGFDHEVHTIKERLVGVS-NQLEVISIVGMAGLGKTTLAKKVYDDPLVAYYFYIRGWTCVSQVFQKRDLLLGILT-----SF-AELGDKL---YRCLLDKRYLVVMDDIWHI--EAWNDIQKHFPN-NGSRILFTSRMIDVAFQAK-PDSPPHL-RFLTDDESWNLLQKKVF-QKT-SCPT-ELVDIGKQIAKKCQGLPLAIVVVAGLLAKTEQTENWWKKVAESVSS-YILNDP--KQYMDTLALSYNHLPPHLKSCFLFMGAFPEDFEIPVRKLIWLWIAEGFIR-QT-KSLEDVAQEYLMDLIDRSLVLVAK-RSAGVIKACRVHDMLRDLCLRKAEEENF--------RR
>KAA8535370.1
SR---TSAPNVEEETLVGFDDEVDTIKDRLIGVS-NQLEVISIVGMAGLGKTTLAKKVYDDPLVVYHFYIRGWTSVSQVFQKRDLLLGILT-----SF-EKLGERL---YKCLKGRRYLVVMDDIWDI--EAWNDTKMYFPN-NGSRILFTSRMTDVALQAK-PDSPPHF-HFLTDDESWNLLQKKVF-QKK-SCPT-ELVEIGKQIAKKCQGLPLAIVVVAGLLAKTEQAENWWKKVAESVSS-YILNEP--KQYMDTLALSYNHLPPHLKSCFLFMGAFPEDYEIPVQKLIWLWIAEGFIR-QT-KSKEDVAEEYLVDLIDRSLVLVAK---------------------------------------
>KAA8535371.1
SR---TSAPNVEEETVVGFDHEVHTIKERLIGVS-KQLEVISIVGMAGLGKTTLAKKLYNDPLVVYHFYIRRWTYVSQVFQKRDLLLGILS-----SF-EKLGERL---YKCLKGRRYLVVMDDIWHI--EAWNDTKMYFPN-NGSRILFTSRIIDVASRAK-PDSPPHF-HFLTDDESWDLLQKKVF-QKT-SCPT-ELVEIGKQIAKKCRGLPLAIVVVAGLLAKTEQTESWWKKVAQSVSS-YILED----------------------------------------------------------------------------------------------------------------------RR
>KAA8535375.1
SR---TSAPNVEEETVVGFDHEVRTIKERLIGVS-KQLEVISIVGMAGLGKTTLAKKLYNDPLVVYHFYIRGWTYVSQVFQKGDLLLGILS-----SF-EQLGERL---YKCLKGRRYLVVMDDIWHI--EAWNDTKMYFPN-NGSRILFTSRINDVALQAK-PDSPPHF-QFLTDDESWDLLQKKVF-QKT-SCPT-ELVEIGKQIAKKCQGLPLAIVVVAGLLAKTEQTENWWKKVAESVSS-YILNDP--KQYIDTLALSYNHLPPHLKSCFLFMGAFPEDYEIPVQKLIWLWIAEGFIR-QT-KSKEDVAEEYLVDLIDRSLVLVAK-RSAGVIKACHVHDLLRDLCLRKAEEDNF--------RR
>XP_028061745.1
SS-------MVDEEITVGFDDEALTIKKLLAGGK-KQLQMISIVGMPGHGKTTLARKLYDDPYITHYFHIRAWTYASQLPRKTEMLLDILH-----SV-EELGEKL---YKQLKGKRYLIVIDDLWHI--SAWVDLKMYFPN-NGSRVMFTSRLKEVAMHAS-PKCHPHC-RFLTEEESWELLERKVF-QNE-SCPL-ELIKIGKQIMKKCEGLPLAIVVIAGLLARNMKTRESWKQVAQSVSS-YIVSDP--NQYLDTLVLSYNHLPRHLKPCFLYLGAFPQDHEIPVQKLICLWIAEGFIQ-KI-RSLEEVAEDYLMDLIQRSLVIVAQKGFDGRIKACRMHDLLRDLCLKKASEINF--------RR
>XP_028061854.1
---------MVEAEITVGFDTEVLAIKEQLAGGK-EQLEFVSIVGMPGLGKTTLAKKLYNDPYITYHFHIRAWTYVSQVPRKTEMLLNILH-----SL-EKLGEML---YRNLKGKRYLIVIDDICDI--GAWVDLKMYLPK-NESRVLFSSRLKVVVMHAS-PDSHIHS-RFLTEEESWELFQWKVF-QNE-SFPL-QLVEIGKQIMKKYEGLPLAIIVIAGLLEKNKKTEEWWKHVAQGVSS-FIVSDP--NQHLDTRALSYNHLPCHLKPCFLYLGAFPEDQEISVQKLIWLWVARGFIQ-NI-RSLEEVAEDYLMDLIQRSLVIVTRKRFDGRIKACRMHDLLRDLCLKKAREINF----------
>XP_028063385.1
P-SKPMSMPMVDEEITVGFEDDALTIKERLAGGK-QQLQMISIVGMPGLGKTTLATKLYNDPYIIHYFHIRAWTYASQLPRKTDMLLDILR-----SV-EKLGEKL---YKQLKGQRYLIVIDDLWDI--GAWVNLKMYFPN-NGSRVMFTSRLKEVAMHAS-PDCHHHC-RPLTEEESWELLQRKVF-QNG-RCPP-ELIEIGKQITKRCGGLPLAIVVIAGLLAKNIKTQKSWKKVAQSVSS-YIVSDP--NQYLDTLALSYNHLPRHLKPCFLYLGAFPEDQEISVERLIWLWIAEGFIQ-KI-KSLEEVAEGYLMDLIQRSLVIVAQKRFDGRIKACRMHDLLRDLCLKKAREINF--------CH
>XP_028063474.1
P-SKPMSMPMVDEEITVGFEDDALTIKERLAGGK-QQLQMISIVGMPGLGKTTLATKLYNDPYIIHYFHIRAWTYASQLPRKTDMLLDILR-----SV-EKLGEKL---YKQLKGQRYLIVIDDLWDI--GAWVNLKMYFPN-NGSRVMFTSRLKEVAMHAS-PDCHHHC-RPLTEEESWELLQRKVF-QNG-RCPP-ELIEIGKQITKRCGGLPLAIVVIAGLLAKNIKTQKSWKKVAQSVSS-YIVSDP--NQYLDTLALSYNHLPRHLKPCFLYLGAFPEDQEISVERLIWLWIAEGFIQ-KI-KSLEEVAEGYLMDLIQRSLVIVAQKRFDGRIKACRMHDLLRDLCLKKAREINF--------CH
>XP_028063536.1
P-SKPMSMPMVDEEITVGFEDDALTIKERLAGGK-QQLQMISIVGMPGLGKTTLATKLYNDPYIIHYFHIRAWTYASQLPRKTDMLLDILR-----SV-EKLGEKL---YKQLKGQRYLIVIDDLWDI--GAWVNLKMYFPN-NGSRVMFTSRLKEVAMHAS-PDCHHHC-RPLTEEESWELLQRKVF-QNG-RCPP-ELIEIGKQITKRCGGLPLAIVVIAGLLAKNIKTQKSWKKVAQSVSS-YIVSDP--NQYLDTLALSYNHLPRHLKPCFLYLGAFPEDQEISVERLIWLWIAEGFIQ-KI-KSLEEVAEGYLMDLIQRSLVIVAQKRFDGRIKACRMHDLLRDLCLKKAREINF--------CH
>XP_028063584.1
P-SKPMSMPMVDEEITVGFEDDALTIKERLAGGK-QQLQMISIVGMPGLGKTTLATKLYNDPYIIHYFHIRAWTYASQLPRKTDMLLDILR-----SV-EKLGEKL---YKQLKGQRYLIVIDDLWDI--GAWVNLKMYFPN-NGSRVMFTSRLKEVAMHAS-PDCHHHC-RPLTEEESWELLQRKVF-QNG-RCPP-ELIEIGKQITKRCGGLPLAIVVIAGLLAKNIKTQKSWKKVAQSVSS-YIVSDP--NQYLDTLALSYNHLPRHLKPCFLYLGAFPEDQEISVERLIWLWIAEGFIQ-KI-KSLEEVAEGYLMDLIQRSLVIVAQKRFDGRIKACRMHDLLRDLCLKKAREINF--------CH
>XP_028063915.1
SR-------VWEEETVVGFEDEAMKLKEKLTRGQ-KKLDIISIVGMPGLGKTTLARKVYNDPLIVYHFYIRAWITISQKYQKQNLLVDLIH-----SV-WELCDEL---WKSLKGKRYLIVMDDIWDT--RAWVDLKSLFPN-NGSRIMFTSRFTNVALHAN-PSSPPLD-RFLTEDESWDLFQQKVF-QRE-ICPP-NLMCVGKKIAKNCQGLPLAIVVVGGMLANRKEMPGWWKEVEKILDS----RVL--EPCMETFALSYNHLPHYLKPCFLYFAAFPQDFVIYVQKLTQLWIAEGFIR-KI-RSLEDVAEEYLMDLIGRNLILVSKRRSDGGIKACSIHDLLHNFCCKRAEEEYF--------RR
>XP_028063960.1
---------MVGEEIMVGFDDEVLTIKKRLAGGK-KQLDIIPIVGMPGLGKTILARKVYNDPYITHHFHIRAWTYVYQVPRKREMLLDILH-----FG-EELGEKL---YKKLKRKRYLIVIDDIWDI--SAWVDLKIYLPN-NGSRVMFTSRLKAVAMHVS-PNCHPHC-RFLTEEESWELLQRKVF-QNG-SCPA-ELIEFGKQIMKKCEGLPLAIVVIAGLLAK-KKTEEWWKQVSQSVSS-YIVSDP--NQYLDTLALSYNHLPRHLKPCFLYLGAFPEDQEISVQRLIWLWIAEGFIQ-KV-KSLEEVAEDYLMDLIQRNLVIVARKRFDGRIKACRMHDVLRDLCLKKARETNF--------CR
>XP_028063961.1
SS--EKKAPVVEEENVVGFDEEAKTLVDRLKGGK-EELEVISVTGMGGLGKTTLARKVFTDPAIEYNFYIRAWTYVSQEYTRKEVFLSILS-----SL-ERLAEEL---RGHLQTGRYLIVMDDVWTK--EAWDDLKMAFPN-NGSRILLTSRNNEVAVHAN-PDSHHHP-RFLTDDEGWELLKKKVF-RKE-RCPS-ELEDLGKKIAEECGGLPLAIVVIAGLLIKKEKTSKWWEKVAESVSS-YVARDP--KQCMDILALSYKHLPHQLQSCFRYFGVFPEDYEIPVCILIQLWIAEGLIE-QV-ISLEDTAEDRLEDLVDRNLVMVEKRRSNGGIKTCRVHDMLHDLCLKEAKEEQF--------RL
>XP_028063962.1
SS--EKKAPVVEEENVVGFDEEAKTLVDRLKGGK-EELEVISVTGMGGLGKTTLARKVFTDPAIEYNFYIRAWTYVSQEYTRKEVFLSILS-----SL-ERLAEEL---RGHLQTGRYLIVMDDVWTK--EAWDDLKMAFPN-NGSRILLTSRNNEVAVHAN-PDSHHHP-RFLTDDEGWELLKKKVF-RKE-RCPS-ELEDLGKKIAEECGGLPLAIVVIAGLLIKKEKTSKWWEKVAESVSS-YVARDP--KQCMDILALSYKHLPHQLQSCFRYFGVFPEDYEIPVCILIQLWIAEGLIE-QV-ISLEDTAEDRLEDLVDRNLVMVEKRRSNGGIKTCRVHDMLHDLCLKEAKEEQF--------RL
>XP_028063964.1
SS--EKKAPVVEEENVVGFDEEAKTLVDRLKGGK-EELEVISVTGMGGLGKTTLARKVFTDPAIEYNFYIRAWTYVSQEYTRKEVFLSILS-----SL-ERLAEEL---RGHLQTGRYLIVMDDVWTK--EAWDDLKMAFPN-NGSRILLTSRNNEVAVHAN-PDSHHHP-RFLTDDEGWELLKKKVF-RKE-RCPS-ELEDLGKKIAEECGGLPLAIVVIAGLLIKKEKTSKWWEKVAESVSS-YVARDP--KQCMDILALSYKHLPHQLQSCFRYFGVFPEDYEIPVCILIQLWIAEGLIE-QV-ISLEDTAEDRLEDLVDRNLVMVEKRRSNGGIKTCRVHDMLHDLCLKEAKEEQF--------RL
>XP_028066697.1
---------MVDEEITVGFEDDALTIKERLAGGK-QQLQMISIVGMPGLGKTTLATKLYNDPYIIHYFHIRAWTYASQLPRKTDMLLDILR-----SV-EKLGEKL---YKQLKGQRYLIVIDDLWDI--GAWVNLKMYFPN-NGSRVMFTSRLKEVAMHAS-PDCHHHC-RPLTEEESWELLQRKVF-QNG-RCPP-ELIEIGKQITKRCGGLPLAIVVIAGLLAKNIKTQESWKQVAQSVSS-YIVSDP--NQYLDTLALSYNHLPRHLKPCFLYLGVFQEDQKILV---------------------------------------------------------------------------------
>XP_028066936.1
S--------MLDEEITVGFDDEALTIKELLAGGK-KQLQLISIVGMPGLGKTTLATKLYNDPYITHYFHIRAWTYASQLPRKTVMLLDILS-----SV-EKLGEKL---YKQLKGKTYLIVIDDLWDI--GAWVDLKMYFPN-NGSRVMFTSRLKELSMHAS-PDCHPHC-RFLTEEESWELLQRKVF-QNE-CCPP-ELIGIGKQIMKKCEGLPLAIVIIAGLLAKNIKTP------------------------------------------------------------------------------------------------------------------------------------------
>XP_028066956.1
S--------MVDEEITVGFDDEALTIKELLAGGK-KQLQMISIVGMPGLGKTTLARKVYNDPYITHYFHIRAWTYVSQLSRQTDMLLDILR-----SL-EKLGEKL---YKQLKGKRYLIVIDDLWDI--GAWVDLKMYFPN-NGSRVMFTSRLKELSMHAS-PDCHPHC-RFLTEEESWELLQRKVF-QNE-SCPP-ELIEIGKQIMKKCEGLPLAIVIIAGLLAKNIKTVVSWKQVAQSVSS-YIVSDP--NQYLDTLALSYNHLPRHLKPCFLYLGAFPRDQEIPVQKLICLWVAEGFIQ-KI-RSVEEVAEGYLMDLFQRSLVIVAQKRFDGRIKACRMHDLLRDLCLKKAGEINF--------HR
>XP_028066957.1
S--------MVDEEITVGFDDEALTIKELLAGGK-KQLQMISIVGMPGLGKTTLARKVYNDPYITHYFHIRAWTYVSQLSRQTDMLLDILR-----SL-EKLGEKL---YKQLKGKRYLIVIDDLWDI--GAWVDLKMYFPN-NGSRVMFTSRLKELSMHAS-PDCHPHC-RFLTEEESWELLQRKVF-QNE-SCPP-ELIEIGKQIMKKCEGLPLAIVIIAGLLAKNIKTVVSWKQVAQSVSS-YIVSDP--NQYLDTLALSYNHLPRHLKPCFLYLGAFPRDQEIPVQKLICLWVAEGFIQ-KI-RSVEEVAEGYLMDLFQRSLVIVAQKRFDGRIKACRMHDLLRDLCLKKAGEINF--------HR
>XP_028066958.1
S--------MVDEEITVGFDDEALTIKELLAGGK-KQLQMISIVGMPGLGKTTLARKVYNDPYITHYFHIRAWTYVSQLSRQTDMLLDILR-----SL-EKLGEKL---YKQLKGKRYLIVIDDLWDI--GAWVDLKMYFPN-NGSRVMFTSRLKELSMHAS-PDCHPHC-RFLTEEESWELLQRKVF-QNE-SCPP-ELIEIGKQIMKKCEGLPLAIVIIAGLLAKNIKTVVSWKQVAQSVSS-YIVSDP--NQYLDTLALSYNHLPRHLKPCFLYLGAFPRDQEIPVQKLICLWVAEGFIQ-KI-RSVEEVAEGYLMDLFQRSLVIVAQKRFDGRIKACRMHDLLRDLCLKKAGEINF--------HR
>XP_028072320.1
SS-------MVDEEITVGFDDEALTIKELLAGGK-KQLQIISIVGMPGLGKTTLATKLYNDPYITHYFHIRAWTYASQLPTKTDMLLDILR-----YV-EKLGEKL---YKQLKGKRYLIVIDDLWDI--GAWVDLKMYFPN-NGSRVMFTSRLKELSMHAS-PDCHPHC-RFLTEEESWELLQRKVF-HNE-SCPP-ELIKIGKQIMKKCEGLPLAIVIIAGLLAKNIKTQESWIQVAQSVSS-YIVSDP--NQYLDTLALSYNHLPRHLKPCFLYLGAFPEDQEIPVQKLISLWVAEGFIQ-KI-RSLEEVAEDYLMDLIQRSLVIVAQKRFDGRIKACRMHDLLRDLCLKKAREINF--------RH
>XP_028080672.1
---------MVDEEITAGFDDEVLTIKKLLVRGK-KQQQILSIVGMLGLGKTTLARKLYNDPYITHYIHIRGWTNASQLPRKIDMLLHILR-----SV-EKLGKKL---YKQLKGKRYLIVIDDLWDI--GAWVDLKMYFPN-NGSRVMFTSRLKEVAMHAS-PDCHSHC-RFLTEEESWELLQRKVF-HNE-SCPP-KLIEIGKQIMKKCEGLPLAIAIIAGLLAKNIKTQESWKQVAQSVSS-YIVSAP--NQYLDTLALSYNHLPRHLKPCFLYLGAFPEDQAIPVQKLICLLVTEGFIR-KI-RSLEEVVEDYLMDLI------------------------------------------------
>XP_028082887.1
DS-------VGEEEIMVGFEDEAMSLKEQLTGGP-KQLQVISIVGMAGQGKTTLATKLYNDPLVVYHFYIRAWTSVSQEYRKRDLLIRLLS-----CV-EKLCEKL---YKSLKGQTYFIVMDDMWDT--KAWVDLKICFPN-NGSRIMFTSRHEDVALQAK-TNNPPLS-RFLTHNESWDLFQHKVFGKRE-NCPP-VLVEIGKQITNKCQGLPLSIVVVAGIFINEEKSQDRWKQVGETLKS-SLAANP--QACMKTLALSYIHLPGHLKPCFLYFGAFPEDYQIRVEKLIWLWVAEGFIT-KT-KRLKDVAKEYLMDLIGRSLLLVSKRGYDGEIKACGIHDLLREFCIKQGEDDFF----------
>XP_028082942.1
SS-------MVEEEITVGFDDEALTIKELLAGGK-KQLQMISIVGMPGLGKTTLATKLYNDPYITHYFHIRGWTYASQLPRITDMLLDILR-----SV-EKLGEKL---YKQLKGKRYLIVIDDLWDI--GAWVNLKMYFPN-NGSRVMFTSRLKELSMHAS-LDCHPHC-RFLTEEESWELLQRKLF-QNG-SCPL-ELILIGKQIMKKCKGLPLAIVVIAGLLAKNIKTP------------------------------------------------------------------------------------------------------------------------------------------
>XP_028090836.1
S--------MVHEEITVGFDDEALTIKELLAGGK-KQLQMISIVGMPGLGKTTLATKLYNDPYITHYFHIRAWTYASQLSRQTDMLLDILR-----SL-EKLGEKL---YKQLKGKRYLIVIDDLWDI--GAWVDLKMYFPN-NGSRVMFTSRLKELSMHAS-PDCHPHC-RFLTEEESWELLQRKVF-QNE-SCPP-ELIEIGKQIMKKCEGLPLAIVIIAGLLAKNIKTLESWKQVAQSVSS-YVVSDP--NQYLDTLALSYNHLPRHLKPCFLYLGAFPRDQEIPVQKLICLWVAEGFIQ-KI-RSVEEVAEGYLMDLFQRSLVIVAQKRFDGRIKACRMHDLLRDLCLKKAGEINF--------HR
>XP_028090837.1
S--------MVHEEITVGFDDEALTIKELLAGGK-KQLQMISIVGMPGLGKTTLATKLYNDPYITHYFHIRAWTYASQLSRQTDMLLDILR-----SL-EKLGEKL---YKQLKGKRYLIVIDDLWDI--GAWVDLKMYFPN-NGSRVMFTSRLKELSMHAS-PDCHPHC-RFLTEEESWELLQRKVF-QNE-SCPP-ELIEIGKQIMKKCEGLPLAIVIIAGLLAKNIKTLESWKQVAQSVSS-YVVSDP--NQYLDTLALSYNHLPRHLKPCFLYLGAFPRDQEIPVQKLICLWVAEGFIQ-KI-RSVEEVAEGYLMDLFQRSLVIVAQKRFDGRIKACRMHDLLRDLCLKKAGEINF--------HR
>XP_028090838.1
S--------MVHEEITVGFDDEALTIKELLAGGK-KQLQMISIVGMPGLGKTTLATKLYNDPYITHYFHIRAWTYASQLSRQTDMLLDILR-----SL-EKLGEKL---YKQLKGKRYLIVIDDLWDI--GAWVDLKMYFPN-NGSRVMFTSRLKELSMHAS-PDCHPHC-RFLTEEESWELLQRKVF-QNE-SCPP-ELIEIGKQIMKKCEGLPLAIVIIAGLLAKNIKTLESWKQVAQSVSS-YVVSDP--NQYLDTLALSYNHLPRHLKPCFLYLGAFPRDQEIPVQKLICLWVAEGFIQ-KI-RSVEEVAEGYLMDLFQRSLVIVAQKRFDGRIKACRMHDLLRDLCLKKAGEINF--------HR
>XP_028096865.1
SG-------MVEEEIMVGFEDEVIMIKEQLTEGK-KKLGIISIVGMPGLGKTTLARKVYDDPYITHYFHIRAWTYVSQAYIKRDLLLGILH-----SI-EKLGEEI---YKILKGKRYLIVMDDIWST--GAWDDVRMYLPN-NGSRVMFTSRLKEVGLHAK-PESCPHH-RFLTEEESWELFQKRVF-RGE-SFPP-ELMGLGLQIAEKCEGLPLAIVVIAGILAKEEKTKDLWEEVAESVSS-YMVNDP--NQYMRTLALSYYHLPDHLKPCFLYFGAFLEGSEIPVRKLMWLWIAEGFVQ-SSDKTLEEIAEDYLTDLIERSLVIVSKKRSNGGIKACRMHDLLRHLCLREAEKFKF--------GR
>XP_028098604.1
LP--ERRAPVVEEENVVGFDMEAKTLVDLLNGGK-EELDVVSVIGMGGLGKTTLAKKVFTDPAIEFEFYIRAWIYVSQEYDRKEVFISILG-----SL-DKLADEL---RGHLQTGRYLIVMDDVWTR--EAWDDLKMAFPN-NRSRILLTSRNTEVAIHAN-PDSPPHL-RFLNEDESWELLEKKVF-RRE-RCPS-ELVDLGKQIAKECGGLPLAIVVIAGLLMKKDKTCDWWEKVAKSVNS-YVARDP--KQCMDILALSYKHLPYHLKACFLYFGVFPEDYEIPVWKLIQLWVAEGFIQ-QV-IRLEDTAEEQLEDLVDRNLVLVEKRRSNGGIKTCRVHDMLRDLCLREAEEENF--------RR
>XP_028098605.1
LP--ERRAPVVEEENVVGFDMEAKTLVDLLNGGK-EELDVVSVIGMGGLGKTTLAKKVFTDPAIEFEFYIRAWIYVSQEYDRKEVFISILG-----SL-DKLADEL---RGHLQTGRYLIVMDDVWTR--EAWDDLKMAFPN-NRSRILLTSRNTEVAIHAN-PDSPPHL-RFLNEDESWELLEKKVF-RRE-RCPS-ELVDLGKQIAKECGGLPLAIVVIAGLLMKKDKTCDWWEKVAKSVNS-YVARDP--KQCMDILALSYKHLPYHLKACFLYFGVFPEDYEIPVWKLIQLWVAEGFIQ-QV-IRLEDTAEEQLEDLVDRNLVLVEKRRSNGGIKTCRVHDMLRDLCLREAEEENF--------RR
>XP_028098606.1
LP--ERRAPVVEEENVVGFDMEAKTLVDLLNGGK-EELDVVSVIGMGGLGKTTLAKKVFTDPAIEFEFYIRAWIYVSQEYDRKEVFISILG-----SL-DKLADEL---RGHLQTGRYLIVMDDVWTR--EAWDDLKMAFPN-NRSRILLTSRNTEVAIHAN-PDSPPHL-RFLNEDESWELLEKKVF-RRE-RCPS-ELVDLGKQIAKECGGLPLAIVVIAGLLMKKDKTCDWWEKVAKSVNS-YVARDP--KQCMDILALSYKHLPYHLKACFLYFGVFPEDYEIPVWKLIQLWVAEGFIQ-QV-IRLEDTAEEQLEDLVDRNLVLVEKRRSNGGIKTCRVHDMLRDLCLREAEEENF--------RR
>XP_028098607.1
LP--ERRAPVVEEENVVGFDMEAKTLVDLLNGGK-EELDVVSVIGMGGLGKTTLAKKVFTDPAIEFEFYIRAWIYVSQEYDRKEVFISILG-----SL-DKLADEL---RGHLQTGRYLIVMDDVWTR--EAWDDLKMAFPN-NRSRILLTSRNTEVAIHAN-PDSPPHL-RFLNEDESWELLEKKVF-RRE-RCPS-ELVDLGKQIAKECGGLPLAIVVIAGLLMKKDKTCDWWEKVAKSVNS-YVARDP--KQCMDILALSYKHLPYHLKACFLYFGVFPEDYEIPVWKLIQLWVAEGFIQ-QV-IRLEDTAEEQLEDLVDRNLVLVEKRRSNGGIKTCRVHDMLRDLCLREAEEENF--------RR
>XP_028098613.1
---------MVGEEIMVGFDDEVLTIKKRLAGGK-KQLDIIPIVGMPGLGKTILARKVYNDPYITHHFHIRAWTYVSQVPRKREMLLDILH-----FV-EKLGEKL---HKKLKGKRYLIVIDDIWDI--SAWVDLKIYLPN-NGSRVMFTSRLKAVAMHVS-PNCHPHC-RFLTEEESWELLQRKVF-QNG-SCPA-ELIEFGKQIV--------------------------------------------------------NNL---LQDCYIEF--------------------------------------------------------------------------------------------
>XP_028098747.1
DS-------VGEEEIMVGFEDEAMSLKEQLTGGS-KQLQVISIVGMAGQGKTTLATKLYNDPLVVYHFYIRAWTSVSQEYRKRDLLIRLLS-----CV-EKLCEKL---YKSLKGQTYFIVMDDIWDT--KAW-------P--------------------------PIA-YFLTHNESWDLFQHKVFGKRE-NCPP-ELMEIGKQIANKCQGLPLAIVLVAGILTNEEKSQGRWKQVGETLNS-TLAADP--QLWMKTLELSYNHLPGHLKPCLLYFGAFPEDYQIRVEKLIWLWVAEGFIT-KT-KRLEDVAKEYLMDLIGRSLLLVSKRGYDGEIKACGIHDLLREFCIKQGEEDFF--------QR
>XP_028100405.1
S--------MVDEEITVGFDDEALTIKRLLVGAR-KQLQMISIVGMPGLGKTTLARKLYNDPYITHYFHICAWTYASQLPRKTDMLLDILR-----SL-EKLGDKL---YKKLKGKRYLIVIDDIWDI--GAWVDLKMYFPN-NGSRVLFTSRLKELAMHAS-PDCHPHC-RFLTEEESWELLQRKVF-QNE-SCPP-ELIEIGKQIMKKCEGLPLAIVVMAGLLAKDNKAQVWWKQVAQSVSS-YIVSDP--NQYLDTLALSYNHLPRHLKPCFLYLGAFPVDQQISVQKLICLWIAEGFIQ-KI-RSLEEVAEDYLMGLIQRSLVIVAQKRFDGRIKACRMHDLLRDLCFKKVREINF--------RR
>XP_028101273.1
S--------MGDEEITMSFDDEALTIKKLLVRGK-KQLQMISIVGIPGLGKTTLAIKLYNDPYITHYFHIRAWTYASQLSRQTDMLLDILR-----SV-ENLGDKL---YKSLKGERYLIVIDDFWDI--GAWVDLKMYFPN-NGSRVMFTSLHKELAMYAS-PDCYPHC-RFFTEEESWVLLQQKVF-PNE-SCPP-ELIKIWKHIMKKCEGLPLAIVIIAGLPAKNIKTQESWIQVAQSVSS-YIVSDP--NQCLDTLALSYNHLPRHLKPCFLYLGAFPEDQEIPVQKLIWLWIAEGLYK-NL----------------------------------------------------------------
>XP_028101614.1
LS-------MVNEEITVGFDDEALTIKELLARGK-KQLQMISIVGMPGLGKTTLATKLYNDPYITHYFHIRAWTYASQLPRKKDMLLDILR-----SV-EKLGKKL---YKQLKGKRYLIVIDDLWDI--GVWVDLKMYFPN-NGSRVMFTSRLKELAMHAS-PDCHPHC-RFLTKEESWELLQWKVF-QNE-SGPP-VLIEIGKQIMKKCEGLPLAIVVMAGLLAKDNKAQESWEQVAQS------------------------------------------------------------------KSLEEVAEDYLMDLIQRSL--------------------------------------------
>XP_028102117.1
S-STSMPMPMVDEEITVGFEDDALAIKELLAGEN-QQLQMISIVGMPGLGKTTLARKLYNDPYITYYFHIRAWTYASQLPTKRDMLLDILR-----SF-EKLGEKL---YKQLKGNKYLIVIDDLWDI--GAWVDLKMYFPN-NGSRVMFTSRLKELAMHAS-PDCHPHC-RFLTEEESWELLQQKVF-QNE-SCPP-ELIIIGKEIMKKCAGLPLAIVVIAGLLARNIKTQESWKQVAQSVSS-YIVSDP--NQYLDTLALSYNHLPHHLKPCFLYLGAFPEDQEISVQKLIWLWIAEGFIQ-KI-KSLEEVAEGYLMDLIQRSLVIVAQNRFDGRIKTCRMHDLLRDLCLKKAREINF--------CR
>XP_028102118.1
SS-------MVHEEITVGFDDEALTIKQLLAGGK-KQLQMISIVGMPGLGKTTLATKLYNDPYISHYFHIRAWTYASQLPRITDMLLDILR-----SV-EKLGEKL---YKQLKGKRYLIVIDDLWDI--GAWVNLKMYFPN-NGSRVMFTSRLKEVAMHAS-PDCHRHC-RFLTEEESWELLQRKMF-QNE-SCPP-ELIGIGKQI-----------------------------------------------------------------------------------------------------------------------------RFDGRIKACRMHDLLRDLCLKKAREINF--------RR
>XP_028102119.1
SS-------MVHEEITVGFDDEALTIKQLLAGGK-KQLQMISIVGMPGLGKTTLATKLYNDPYISHYFHIRAWTYASQLPRITDMLLDILR-----SV-EKLGEKL---YKQLKGKRYLIVIDDLWDI--GAWVNLKMYFPN-NGSRVMFTSRLKEVAMHAS-PDCHRHC-RFLTEEESWELLQRKMF-QNE-SCPP-ELIGIGKQI-----------------------------------------------------------------------------------------------------------------------------RFDGRIKACRMHDLLRDLCLKKAREINF--------RR
>XP_028102121.1
SS-------MVHEEITVGFDDEALTIKQLLAGGK-KQLQMISIVGMPGLGKTTLATKLYNDPYISHYFHIRAWTYASQLPRITDMLLDILR-----SV-EKLGEKL---YKQLKGKRYLIVIDDLWDI--GAWVNLKMYFPN-NGSRVMFTSRLKEVAMHAS-PDCHRHC-RFLTEEESWELLQRKMF-QNE-SCPP-ELIGIGKQI-----------------------------------------------------------------------------------------------------------------------------RFDGRIKACRMHDLLRDLCLKKAREINF--------RR
>XP_028107731.1
S--------MVDEEITVGFDDEALTIKKLLAGGK-KQLQMISIVGMPGLGKTTLATKLYNDPYITHYFHIRAWTHASQLPRKTDVLLDILR-----YV-EKLGEKL---YKQLKGKRYLIVIDDIWDI--GAWDDLKMYFPN-NGSRVMFTSRLKELAMHAS-PDCHPHC-RFLTEEESWALLQRKVF-QNE-SCPP-ELIEIGKQIMKKCGGLPLAIVIIAGLLAKNIKTQESWKQVAQSVSS-YIVSDP--NQYLDTLALSYNHLPRHLKPCFLYLGAFPENQKISVQRLIWLWIAEGFIQ-KI-KSLEEVAEDYLMDLIQRSLLIVAQKRFDGRIKACRMHDLLRDLCLKKAREINF--------CR
>XP_028116480.1
---------LVEVEIIVGFDSKALAIKEQLAGGN-KHLDFVSIVGMPGLGKTILDKKLYNDPYIIHHFHIHAWTYVSQVPKKREMLLDILH------F-EMLGEML---YKKLKGKRYLIVIDDIWDI--GVWVDLKMYLPK-NGSRIMFTSR----PMHAS-PDSHTHC-RFLTEEESWELFQRKVF-PDE-SCPP-KLIETGKQIMNKCQGLPLAIIVIAGLLAKNKKTEE-----------------------------------------------------------------------------------------------------------------------------------------
>XP_028116540.1
SS-------MVDEEITVGFDDEALTIKKLLAGGK-KQLQMISIVGMPGLGKTTLATKLYNDPYITHYFHIRAWTYASQLPTKTDMLLDILR-----SV-EKLGEKL---YKQLKGKRYLIVIDDLWDI--GAWIDLKTYFPN-NGSRVMFTSRLKELSMHAS-PDCHPHC-RFLTEEESWDLLQLKVF-QNE-SCPP-ELIKIGKQIMKKCEGLPLAIVIIAGLLAKNIKTQESWIQVAQRVSS-YIVSDP--NQYLDTLALSYNHLPRHLKPCFLYLGAFPEDQEIPVQKLICLWVAEGFIQ-KI-RSLEEVAEDYLMDLIQRSLVIVAKKRFDGRIKTCRMHDLLRDLCLKKAREINF--------CR
>XP_028118554.1
SS-------MVEDEFVVGFDNEAMNIKERLTGGM-KQLEVFSIIGMPGLGKTTLARKVYNDPYIAHYFHLRAWTYVSQSHTKKEMLLDILH-----SL-EYLGERL---YKRLKGKRYFIVMDDIWNI--GAWDDIRVYLPS-NGSKVLFTSRTMAVALRAK-PDGHPHC-RFLTEEESWELLHEKVF-RNE-NFPP-ELMEFGEQIMKKCEGLPLAIVVIAGLLAKSEKTKDRWKHVAASVRS-CISSDP--NQYMNTLALSYDNLPQHLKPCFLYLGAFRDDHEIPVWKLILLWIAEGFIH-PI-RRLEDIGEGYLMDLIDRSLVIVSRKKSNGGIKACRIHDLLRDLCLKKSEEFNF--------LR
>XP_028124912.1
SR---------EEEIVVGFEDEALTIKDRLTRDQ-KQLDTISIVGMPGLGKTTLAKKVYNDPLIIYHFHIRAWINVSQEYRKRDVLLSLFY-----SIGEELADKL---RKSLKGKRYLIVMDDIWDT--RAWIDLKSLFPN-NGSRIMFTSRFTNVALHAN-THTPPLF-SFLTEDESWDLFKKKVF-RTD-WCPP-ELMSIGKKVVIKCQGLPLAIVVVSGIFANIEKSQDQWKQVGEIRDS-CAVRDL--KLCMETFALSYNHLPHHLKSCFLYFAAFPKDFEIPVWKLTQLWVAEGFIR-NI-SSLEDVAEEYLMDLIGRNLILVSKRRSDGRIKACSVHALLHDFCLKKAEEEYF--------RR
>XP_028124913.1
SR---------EEEIVVGFEDEALTIKDRLTRDQ-KQLDTISIVGMPGLGKTTLAKKVYNDPLIIYHFHIRAWINVSQEYRKRDVLLSLFY-----SIGEELADKL---RKSLKGKRYLIVMDDIWDT--RAWIDLKSLFPN-NGSRIMFTSRFTNVALHAN-THTPPLF-SFLTEDESWDLFKKKVF-RTD-WCPP-ELMSIGKKVVIKCQGLPLAIVVVSGIFANIEKSQDQWKQVGEIRDS-CAVRDL--KLCMETFALSYNHLPHHLKSCFLYFAAFPKDFEIPVWKLTQLWVAEGFIR-NI-SSLEDVAEEYLMDLIGRNLILVSKRRSDGRIKACSVHALLHDFCLKKAEEEYF--------RR
>XP_028124915.1
SR---------EEEIVVGFEDEALTIKDRLTRDQ-KQLDTISIVGMPGLGKTTLAKKVYNDPLIIYHFHIRAWINVSQEYRKRDVLLSLFY-----SIGEELADKL---RKSLKGKRYLIVMDDIWDT--RAWIDLKSLFPN-NGSRIMFTSRFTNVALHAN-THTPPLF-SFLTEDESWDLFKKKVF-RTD-WCPP-ELMSIGKKVVIKCQGLPLAIVVVSGIFANIEKSQDQWKQVGEIRDS-CAVRDL--KLCMETFALSYNHLPHHLKSCFLYFAAFPKDFEIPVWKLTQLWVAEGFIR-NI-SSLEDVAEEYLMDLIGRNLILVSKRRSDGRIKACSVHALLHDFCLKKAEEEYF--------RR
>XP_028124916.1
SR---------EEEIVVGFEDEALTIKDRLTRDQ-KQLDTISIVGMPGLGKTTLAKKVYNDPLIIYHFHIRAWINVSQEYRKRDVLLSLFY-----SIGEELADKL---RKSLKGKRYLIVMDDIWDT--RAWIDLKSLFPN-NGSRIMFTSRFTNVALHAN-THTPPLF-SFLTEDESWDLFKKKVF-RTD-WCPP-ELMSIGKKVVIKCQGLPLAIVVVSGIFANIEKSQDQWKQVGEIRDS-CAVRDL--KLCMETFALSYNHLPHHLKSCFLYFAAFPKDFEIPVWKLTQLWVAEGFIR-NI-SSLEDVAEEYLMDLIGRNLILVSKRRSDGRIKACSVHALLHDFCLKKAEEEYF--------RR
>XP_028124917.1
SR---------EEEIVVGFEDEALTIKDRLTRDQ-KQLDTISIVGMPGLGKTTLAKKVYNDPLIIYHFHIRAWINVSQEYRKRDVLLSLFY-----SIGEELADKL---RKSLKGKRYLIVMDDIWDT--RAWIDLKSLFPN-NGSRIMFTSRFTNVALHAN-THTPPLF-SFLTEDESWDLFKKKVF-RTD-WCPP-ELMSIGKKVVIKCQGLPLAIVVVSGIFANIEKSQDQWKQVGEIRDS-CAVRDL--KLCMETFALSYNHLPHHLKSCFLYFAAFPKDFEIPVWKLTQLWVAEGFIR-NI-SSLEDVAEEYLMDLIGRNLILVSKRRSDGRIKACSVHALLHDFCLKKAEEEYF--------RR
>XP_028124918.1
DS-------VGEEEIMVGFEDEAMSLKKQLTRGP-MQLQVISIVGMAGQGKTTLATKLYADPLVVYHFHIRAWTSVFQEYRNRDLLIRLLS-----CV-EKLCEKL---HKSLKGRTYFIVMDDIWDT--KAW---------------------------------------------------------------------------------------------------------------------------------------------------------------------------------------------------------------------------------------------
>XP_028126810.1
SS-------MVDEEITVGFDDEALTIKELLAGGK-KQLQMISIVGMPGLGKTTLAKKLYNDPFIICHFHIHAWTYISQVPKKMEMLLDILH------F-EMLGDML---YKKLKGKRYLIVIDDIWDI--GVWVDLKMYLPK-NGSRVMFTSR----PMQTS-PHSHTHC-HFLTEEESWELFQQKVF-QDE-CCPT-KLIEIGKQITKKCPGLPLAIVVIVGLLAKNNKTQEWWKQVAQSVSS-YIVSDQ--NQYLDTLGLSYNHLPCHLKPCFLYLGAFPDDQEISVQKLIWLWVAEGFVQ-NI----------YVM---------------------------------------------------
>AtZAR1
NGTDRWSSPVYDHTQVVGLEGDKRKIKEWLFRSNDSQLLIMAFVGMGGLGKTTIAQEVFNDKEIEHRFERRIWVSVSQTFTEEQIMRSILRNLGDASVGDDIGTLLRKIQQYLLGKRYLIVMDDVWDKNLSWWDKIYQGLPRGQGGSVIVTTRSESVAKRVQARDDKTHRPELLSPDNSWLLFCNVAFAANDGTCERPELEDVGKEIVTKCKGLPLTIKAVGGLLLCKDHVYHEWRRIAEHFQDELRGNTSETDNVMSSLQLSYDELPSHLKSCILTLSLYPEDCVIPKQQLVHGWIGEGFVMWRNGRSATESGEDCFSGLTNRCLIEVVDKTYSGTIITCKIHDMVRDLVIDIAKKDSFSNPEGLNCRH
>BS2
ST-------LKVKNNMVGRDDQRKQLLEDLTRSS-GEPKVIPIVGMGGIGKTTLAKEVYNDESILCRFDVHAWATISQQHNKKEILLGLLH-----ST-AELADML---QKSLKRKRYLIVLDDIWSC--EVWDGVRRCFPN-AGSRILLTTRNDEVACYAGVEN---FS-SFMDQDESWSLFKSAAF-SSE-ALPY-EFETVGKQIADECHGLPLTIVVVAGLL-KSKRTIEDWKTVAKDVKS-FVTNDPD-ERCSRVLGLSYDHLTSDLKTCLLHFGIFPEDSDIPVKNLMRSWMAEGFLK----ENLEGEVEKCLQELVDRCLVLVSKRSRGTKIRSCKVHDLIYDLCVREVQREN---------SY
>Gpa2
-----------PENIMVGRENEFEMMLDQLARGG-RELEVVSIVGMGGIGKTTLAAKLYSDPYIMSRFDIRAKATVSQEYCVRNVLLGLLS-----LT-YQLADQL---QKHLKGRRYLVVIDDIWTT--EAWDDIKLCFPD-NGSRILLTTRNVEVAEYAS-SGKPPHH-RLMNFDESWNLLHKKIFEKEG-SYSP-EFENIGKQIALKCGGLPLAITLIAGLLSKISKTLDEWQNVAENVRS-VVSTDLE-AKCMRVLALSYHHLPSHLKPCFLYFAIFAEDERIYVNKLVELWAVEGFLN-EE-KSIEEVAETCINELVDRSLISIHNV-SDGETQRCGMHDVTRELCLREARNMNF--------SR
>Hero
YEPIELTS-SSFVEVTVGHEEDEARIIGQLDEHE-SKLDVISIVGMPGVGKTTLANKVYNNTLVASHFKIRAKCTVSQNFNKSKVLREILQ-----QV--DLAEKL---RVALLDKRYLIVLDDVWDI--ATGEMLIACFPE-RGNRVILTSRSGEVGLKVK-CRSDPVD-QVLTDEKSWELFEKRVFRDEG--CPA-ELLDIGHQIVEKCKGLPLALVLIAGVIVRKEKEKDFWVKIQNNLDS-FTSSNIN-SQIMNVMQSSYDHLPYQLKPLLLYFARLQKSERTPVSMLMQLWMAEGLVD-HD-CSLEEVTESYLDALISSSLIMV------DHIRACYVHDVVHDFCSVKAGKEKF--------HR
>Mi1.2
KKPVERKS-LTTDKIIVGFEEETNLILRKLTSGP-ADLDVISITGMPGSGKTTLAYKVYNDKSVSRHFDLRAWCTVDQGYDDKKLLDTIFS-----QV-IDVADKL---RKQLFGKRYLIVLDDVWDT--TTLDELTRPFPK-KGSRIILTTREKEVALHGK-LNTDPLD-RLLRPDESWELLEKRTFGNES--CPD-ELLDVGKEIAENCKGLPLVADLIAGVIAGREKKRSVWLEVQSSLSS-FILNSEV-E-VMKVIELSYDHLPHHLKPCLLHFASWPKDTPLTIYLLTVYLGAEGFVE-KT-KGIEEVVKIYMDDLISSSLVICFN-EI-DI-LNFQIHDLVHDFCLIKARKENL--------RQ
>Prf
HPVVGETC-RANEE-MEGFQD-IDELKD-L--GS-PELDVISIVGMPGLGKTTLAKKI----DPESRFHAQC--VVTQLYSWRELILNDV---------EI-ADEL---RRFLT--KFLILIDDVWKVDNLC---MC----S-NRSRIILTTRLNDVAEYVKCES-DPHH-RLFRDDESWTLL-QKEVFQGE-C-PP-ELEDVGFEISKSCRGLPLSVVLVAGVL--KQKKLDSWKVVEQSLSSGSL------EESISIIGFSYKNLPHYLKPCFL-YFGFLQGKDIHVSKMTKLWVAEGFVQ----KGQ-DTAQGFLDDLIGRNLVMAMEKRPNAK-KTCRIHDLLHKFCMEKAKQE-F----------
>R1
SS-KLARTPRMNE-EIVGFEDVIENLRKKLLNGT-KGQDVISIHGMPGLGKTTLANSLYSDRSVFSQFDICAQCCVSQVYSYKDLILALLR-----D--NELADML---RKTLLPRRYLILVDDVWEN--SVWDDLRGCFPN-NRSRIILTTRHHEVAKYAS-VHSDPLH-RMFDEVESWKLLEKKVFGE-E-SCSP-LLKNVGLRIAKMCGQLPLSIVLVAGILSEMEKEVECWEQVANNLGS-YIHNDSR-A----IVDKSYHVLPCHLKSCFLYFGAFLEDRVIDISRLIRLWISEAFIK-SS-RRLEDIAEGYLENLIGRNLVMVTQRSIDGKAKECRLHDVLLDFCKERAAEENF--------AH
>R2
PS-LRRTTSYVDEQIFVGLQDVVQTLLAELLKAE-PRRSVLSIYGMGGLGKTTLARNLYNSL---KSFPTRTWICVSQEYNTMDLLRNIIK-----SI-GDLEIYL---RDLLKERKYLVVVDDVWQR--EAWESLKRAFPK-NGSRVIITTRKEGVAERADDRG--VHK-RFLSQEESWDLF-----DVRA-MVPE--MESLAKDMVEKCRGLPLAIVVLSGLLSH-KKGLNQWQKVKDHLWK-NIKEDKSIEISNIL-SLSYNDLSTALKQCFLYFGIFSED-KVKADDIIRLWMAEGFIP-RG----EDVAEGFLNELIRRSL-VQVAKTFWEKVTECRVHDLLHDLAIEKALEVNF--------SS
>R3a
TR---PSTSLVDDSDIFGRQNDIEDLI-DLLSDS-KKRTVVPIVGMGGLGKTTLAKAVYNDERVQIHFGLKAWFCVSEAFDAFRILLQEI-----DLK-NQLQVKL---KERLKGKKFLIVLDDVWNDNYNKWDELRNVFV---GSKIIVTSKSEEWKRILRS---EIWE-PH--------------------------------------------------------------------------------NDILPALMLSYNDLPAHLKRCFSFCAIFPKDYPFRKEQVIHLWIANGFLEL---RS-------------------------RSTENLFLMHDLVNDLAQIASRLEE---------QH
>Rpiblb2
KKPVESKS-LTTDKIIVGFGEETNLILRKLTSGP-ADLDVISIIGMPGLGKTTLAYKVYNDKSVSSHFDLRAWCTVDQVYDEKKLLDKIFN-----QV-IDVADKL---RKQLFGKRYLIVLDDVWDT--NTWDELTRPFPM-KGSRIILTTREKKVALHGK-LYTDPLN-RLLRSEESWELLEKRAFGNES--CPD-ELLDVGKEIAENCKGLPLVVDLIAGIIAGREKKKSVWLEVVNNLHS-FILKNEV-E-VMKVIEISYDHLPDHLKPCLLYFASAPKDWVTTIHELKLIWGFEGFVE-KT-KSLEEVVKIYLDDLISSSLVICFN-EI-DY-PTCQLHDLVHDFCLIKARKEKL--------RQ
>Rpivnt1
NDDRRRLFLHADETEVIGLEDDFNTLQAKL---D-HDLPVVSIVGMPGLGKTTLAKKLYRHV--CHQFECSGLVYVSQQPRAGEILHDIAK-----QV-ENLENNL---RSLLKIKRYVILLDDIWDV--EIWDDLKLVLPK-IGSRIIITSRNSNVGRYIG-GDFSIHV-QPLDSEKSFELFTKKIFD--N-S--P-DLVNIGRCIVERCGGIPLAIVVTAGMLRARGRTEHAWNRVLESMAH-------IQDGCGKVLALSYNDLPIALRPCFLYFGLYPEDHEIRAFDLTNMWIAEKLIVVNTGREAESLADDVLNDLVSRNLIQVAKRTYDGRISSCRIHDLLHSLCVDLAKESNF--------RR
>RPM1
SS-------FFSENSLVGIDAPKGKLIGRL---S-PEPQVVAVVGMGGSGKTTLSANIFKSQSVRRHFESYAWVTISKSYVIEDVFRTMIKKEADTQI-RELVEKL---VEYLQSKRYIVVLDDVWTT--GLWREISIALP--YGSRVMMTTRDMNVASFPYGIGSTKHE-ELLKEDEAWVLFSNKAFASLE-QC---QLEPIARKLVERCQGLPLAIASLGSMMST-KKFESEWKKVYSTLNW-ELNNNHELKIVRSIMFLSFNDLPYPLKRCFLYCSLFPVNYRMKRKRLIRMWMAQRFVE----KA-EEVADSYLNELVYRNMLQVILWNPFGRPKAFKMHDVIWEIALSVSKLERFTMENY-GSRH
>RPP13
TS-LRRARSVDQEEVVVGLEDDAKILLEKLLDEE-KNRFIISIFGMGGLGKTALARKLYNSRDVKERFEYRAWTYVSQEYKTGDILMRIIR-----SL-EELEVYL---YGLLEGKKYLVVVDDIWER--EAWDSLKRALPH-EGSRVIITTRIKAVAEGVDGRF--AHK-RFLTFEESWELFEQRAFED---------LLKTGKEMVQKCRGLPLCIVVLAGLLS--RKTPSEWNDVCNSLWR-RLKDD-SIHVAPIVFDLSFKELRHESKLCFLYLSIFPEDYEIDLEKLIHLLVAEGFIQ-GD---MEDVARYYIEELIDRSL-LEAVRRERGKVMSCRIHDLLRDVAIKKSKELNF--------ST
>Rx
-----------PENIMVGRENEFEMMLDQLARGG-RELEVVSIVGMGGIGKTTLATKLYSDPCIMSRFDIRAKATVSQEYCVRNVLLGLLS-----LT-DQLADRL---QKHLKGRRYLVVIDDIWTT--EAWDDIKLCFPY-NGSRILLTTRNVEVAEYAS-SGKPPHH-RLMNFDESWNLLHKKIFEKEG-SYSP-EFENIGKQIALKCGGLPLAITVIAGLLSKMGQRLDEWQRIGENVSS-VVSTDPE-AQCMRVLALSYHHLPSHLKPCFLYFAIFTEDEQISVNELVELWPVEGFLN-EE-KSIEEVATTCINELIDRSLIFIHNF-SRGTIESCGMHDVTRELCLREARNMNF--------SR
>Sw5b
HLPDRHSN-LVTDEEVVGFENKAEELIDYLIRGT-NELDVVPIVGMGGQGKTTIARKLYNNDIIVSRFDVRAWCIISQTYNRRELLQDIFS-----QV-DVLADML---RRKLMGKRYLIVLDDMWDC--MVWDDLRLSFPG-IRSRIVVTTRLEEVGKQVK-YHTDPYS-PFLTTEESCQLLQKKVFQKED--CPP-ELQDVSQAVAEKCKGLPLVVVLVAGIIKKRKMEESWWNEVKDALFD-YLDSEFE-EYSLATMQLSFDNLPHCLKPCLLYMGMFSEDARIPASTLISLWIAEGFVE-NT-GRMEEEAEGYLMDLISSNLVMLSK-RTKGRVKYCQVHDVVHHFCLEKSREAKF--------TR
