# Supplementary material for: The NRC0 gene cluster of sensor and helper NLR immune receptors is functionally conserved across asterid plants
Source: Plant Cell. 2024 Jun 4;36(9):3344–61. doi: 10.1093/plcell/koae154 (PMC11371149; doi:10.1093/plcell/koae154)
Supplement: koae154_Supplementary_Data [file koae154_supplementary_data.zip › Supplementary File 11/Supplemental File 11/alignment files/Sesamum_indicum_with_Tomato_Nyssa_Camellia_NRCs_alignment_NBARC.fasta]

>XP_011070057.1
-------------------------------------VSVIPIVGMGGIGKTTLAQIVYNDHRLVGKFDLKMWASVSMDFDIS-ITKSIIESA-------D--PIQVNFQNLIRGKKFLLVLDDYWSEEYRDWDLLCSPFK--RGSMIIVTTRSTIVSRIL--G---SV-PKSLNDENCWELMKRRANRILDND-----LQIIGRMIATKCRGLPLAAKTLGSMLHFKD-NPVEWRSISEM--WDL-RQ-YK-NDIFPALTLSYYYLPPQLKKCFTYCSIFPKNHAFEANELVLQWMAEGFIR--GKIR-EDLGNDYFKGLLCRSLFQY-SH--HGQN-IYKMHDLIHDMAQLISAHACLR-QK--NTRH
>XP_011070550.1
RYL-----PSSA-NPVVGLDNDLVKIKDQLTGP-Y-NLEILTIVGMAGIGKSTLAKIVYDDPLIVYHFYVRAWITVSQEYEVKNILIGLI---KDNQLSDQ--KLAEQLYRSLKGKRYLIIMDDIWC--NTAWDDVKRSFP--NGSRIILTSRLTEVALYV--NSG-SP-PRFLSVDQGWELLKLKAFPKQG--CS-LELEEIGKQIAEKCQGLPLAIVVVAGHLSKLSKKRDLWLNVAD----NV-GSRNR-EQFLNIIAMSYNHLPHHLKACFLYMGAFPENVEIPVWRLISLWIAEGFLK-ELGKS-EKVAQEYLEDLIDRSLILA-EKN-D-RVTTCRMHDLLRDFCLREAEKESFWHVM----RR
>XP_011070551.1
P-------VVEE-ANVVGFDEEAKTIIHRLTEP-E-HLEVVSVIGMGGLGKTTLARKVYVDPSIEYHFYLRAWVYVSQEYSRREVFRGILESL--LNMSDD--WLAEELCRHLRNNRYLIVIDDVWT--REAWDDIRMAFP--LASRILLTSRNREVALHA--NAD-SA-PRFLTVDESWELLCRKTF-RKE-RCP-PELEDLGRQIARKCYGLPLAIVVISGLLLKREKTHDWWKKVAD----SV-STAKDPKQCMDVLALSYKHLPEHLKVCFIYFGIFPEDYEIPVWKLLRLWVAEGFVQ-SGQEC-EDLAEEYLEDLVDRNLILV-ATA-NGRIKTCRIHDMLRDLCVKESAEQKFLQVI----RR
>XP_011070688.1
PKV----------TTMVGFDEHLEQIVDKLTRE-P-DLHILPIVGMGGIGKTTLAQNIFDHPYTVHYFPKRIWFTISQEYNVRELLSSLLENG--NE-TSA--ELGQRLYQSLFGERYLIVMDDVWS--VEAWNDLKLFFP--KGSRVMLTTRESRLAISL--GSL-EP-YDFLNEEKSWNLFCQETFA-QK-DCP-SDLEEIGKNIAKSCNGLPLTIVVLGGLLANSNKTREYWESVAK----NV-STSKDYEGCLKILSLSYNNLPVHLKPCFLYMGVFPEDSEIRVSKLIRLWIAEGFLK-IRGKS-EEVAEKYLRDLIGRNLFLS-LKF-DGKIKKCGIHDLLRDLCLREYEKEHFIYAP--KVQC
>XP_011070823.1
G-------IVEE-DNVVGFEDEAEKVINLLTGS-D-ELEVISIVGMPGLGKTTLAKMIYRDPKIEYEFYSRAWIYISQDYSRKEVFLNILSNF--YKMNDE--NLAKELCRILEKGKYLIVMDDVWS--EEAWNDLKVAFP--KRSRILITSRIKRVARHA--NPS-RE-PRFLTPDESWRLLQRRAL-GAE-NCP-EELVKDGKHIANECRGLPLAIVVIGGILLQK--GTDWWEQVAK----SV-DAAMDQEKRMDFIALSYNHLPYHLKACFIYFGMFPEDCEIPVWKLVRLWIAEGFIQ-KEEMS-EDIGEEYLEDLVNRNLVMV-GLS-NGKIKTCRIHDMLHEFCTKEAKEENFFQEI--PARR
>XP_011071841.1
RRD----------NVVVGFDKDLEQIKTQWIDS-S-KLEIISIVGMGGIGKTTLARQVYDDPSIFYHFDTRGWVAVSQEYSLRQVLLGLLDST--QDESDA--RLAEFLYKCLKGRRYLIVMDDIWD--IDIWDAVSRLFP--NGSRVLLTTRLSDVAVYA--NSS-SR-LRFLNVDDSWNLLCKKVFG-EK-DCP-PELEDVGREIARNCGGLPLAIVVIGGLLYKESRTWRNWRSIAE----NL-NSKDD-EQCLEILGLSYNRLPHRLKPCFLYMGVFPEDSEIPVSKLINLWAAEGFLK-STSKT-EEVAEEYLKDLIERSLILA-CKC-NGRIKTCNIHDLLRDVCVRNAQKENFLDVV----RR
>XP_011071868.1
STA----------STMVGFDEHLFRVMDELTRE-P-DLNIIPITGMGGIGKTTLAKNTFDNPYVVHHFDKRIWFTISQEYKAREILVRLLNDG--SE-TLA--ELGQRLHQSLFGRRYLIVMDDMWS--ISAWDNLRLFFP--NGSRILVTTRISNVAISL--GSH-NP-YDFLNEDKSWNLLCRKAFG-ED-NCP-PELEEIGKTIAKKCNGLPLAVVVIGGLLANSNRTLEHWESVAK----SI-NSLEYSDRCLKILSLSYDNLPIHLKPCFLYMRMFPEDDEIEASKLIKLWVAEGFLK-SRAKT-EEVAEEYLRNFIDRNLILV-RRY-EGKAKTCSIHDLLRDLCLRQFQKECLICVP--KAQC
>XP_011071935.1
RT-----------DTMVGFEEGLLQIMDVLTSE-S-NLQILPIVGMGGIGKTTLARNVFNNPYIINRFDILTWITISQEYSMKEILLGLLNDG--AE--IE--ELEALLYQRLFGRKYLIVMDDIWS--IKVWDDLKKFFP--NGSRIMMTTRLTNVAVSL--GTL-EP-YDFLDYDKSWNLLCEKVFG-EK-SCP-PELEGIGKDIAKGCKGLPLALVVIGGLLANSNMQREYWVSIAR----NV-NSSQDNEHCLKILLLSYNNLSIHLKLCFLYMRAFPEDHEINVSKLIKSWIAQGFIK-VRGKS-DEVAKKYLKDLVDRNMILI-HKR-RGKMKTCSIHDLLRDLCLKEFERENLFSVS--KVEH
>XP_011071970.1
GSG-RN--SIKQ-DKIVGFEEEEKTVLGYLMER-P-KLDVISIIGMPGLGKTTLAWKVFQNEDVKYEFPIRIWVNVSQELNMKDVLVTILKGF--SRLDYD--DLLESVCDSLKTTRFLLVLDDVWT--VDALEAIKKVLP--MMAKVLITTRHENVGTHA--NVK-RK-PAFLKEMKSWELLRLKVF-EDD-PCP-GYLESTGKQIAKKCGGLPLALVVIGGILVDQTAILSAWEDVEE----NV-SRDEDKEKGTAVVALSYNKLPDALRDCFLYLGVFREDYEIPAWTLTRLWIAEGFIQ-EDGES-EKTAEENLNDLISRNLVMV-EKH-INEVKTCRVHDVIRQFCISKADEQNLFKEI--DIRR
>XP_011071971.1
KST----YSSKS-GRIVGQEKDFQKIKDLLLGK-E-QLQVVPITGLPGIGKTTLARSLYDDEDMEQKFQVRSWVTVSQESR--DILSNLLSSIGDNEDSAA--QLGVNLHQRLFNVKYFIVIDDMWE--NKVWNEVRNYLP--NGSRILLTTRSAEVAKYVNDKIQ-----EPLNEKDSWILLCDKAF--ED-GCP-PHLEEVGKEISKHCDGLPLSLTVVGGLLSQKRKKVEDWEFVKE----DIYAADRKENRYLEILSLSYNHLPGRLRGCFLYMGAFPEDSEILASKLIKLWVTEGFLT----AS-ERVARHSLNELIDRNLISR-RRS-DSQIKTCGVHDSLRALAVEESRKQKFFFSR--RLRR
>XP_011071973.1
TPI----------RKFVGLKDDFLQLKDQLIGS-S-RIKVVAVVGMAGIGKTTLVKQVYDDPSIGQIFHYRAWAIMAPNYSKRDILLALLRSV--GEATDG--QLTETIYKNLKGRRYLIVLDDLCV--FRAWDDLKTLFP--NGSRVMLTTRLRNVALYAA-GST-RN-IRFLSKDESWELLRDIVFAGKS--CSY-ELEKIGKEIAENCQGLPLTIVFIGDILSRAAKSVEYWRKVAD----SQ-TSATDGDDILSVMQLNDEHLPQHLKACFLYMGAFPLSYEIPVSKLIKLWVSEGFLK-MRSKT-EKVAEECLEELVDRSLVLV-HDSTSG-IKTCSVHSAVWHLCVSAAEKDKFFLAI----RR
>XP_011072005.1
G-------TVRQ-ENVVGFEDEAEKLIGYLTQT-T-QLDVVSIIGMPGLGKTTLAGKIFRDPAILYEFPTRIWVYVSQDFTRKNIFLAILREF--YHKSDQ--ELARLVASHLERGKFLLVMDDVWT--AEDWEKLQIALP--KMGKVLITSRHVEVGQYA--NKN-RL-PRFLTQDESWLLLQLEVF-GKP-ECP-PELEVLGKLIVDQCDRLPLAIVVIGGILVKKSAKRNAWTKVSN----SV-STSEDPGRRMEIIALSYDKLPYHLRACFLYLGMFPEDFEIPVWKLIRMWIAEGFIQ-KSGIS-EETAENYLEDLINRNLLRV-EKS-DGRVKTCRIHDMLRDFCIKEAERENFLQEM--EVRR
>XP_011072123.1
AA-----------NTMVGSDELLLQIVDALTRE-S-DRRILPIVGMGGIGKTTLAQNAFKHRLIVYRFDICIWFTISQQYSVREVLLKYLINA--DELDLA--ELGDCFYKLLFGKRYLIVLDDLWS--IKAWEDFKIFFP--NGSRILVTTRLLDVARPL--GFH-SR-YTFLDNDKSWDLLCEKAFA-RK-SCP-PELEEIGRNIARYCCGLPLAIVVIGGLLAKSNHTREYWEFVEK----NV-TSSGDDDHCLKILSLSYHSLPIYLKPCFLYMRVFPEDDRIEASKLIKLWIGEGFLK-IGGKS-KEAAKEYLKDLADRNLILI-HKR-GGKIKACGIHDILRELCFRESKRENLIRVP--KTQK
>XP_011072127.1
G-------VVRQ-ENVVGFEDEAEKLIGYLTET-Q-LLDVVSIIGMPGLGKTTLAGKIFRDPAIQYEFSTRIWVYVSQEFTRKDIFLAILREF--YQKNDD--ELARLVASYLERGKFLIVMDDVWT--AEDWDKLQIALP--KMGKVLITSRHVEVGQYA--NKN-RH-PRFLTEEESWLLLRLEVF-GEP-ECP-PELEGLGKLITEQCDRLPLAIVAIGGILCEKTAKQNAWTKVST----SV-STNEDPARRMEIIALSYDKLPYHLRACFLYLGMFPEDYEIPVWKLIRMWIAEGFIQ-KSGIS-EETAENYLEDLINRNLVIV-DKP-NGRVKTCRIHDMLRNFCRNEAERENFLQEI--QVRR
>XP_011072128.1
PKA----------TTVVGFDEHVERIVDKLTRE-P-DLQILPIVGMGGIGKTTLAQNIFDHPYTVHYFPKRIWLTISQEYSLREILSSLLHNG--NQ-TEA--ELGQRLYQSLFGERYLIVMDDVWS--VEAWNDLKLFFP--KGSRVMLTTRESSLAISL--GSQ-ES-YDFLNEEKSWNLFCQETFA-QK-DCP-PELEEIGKNMAKSCNGLPLTIVVLGGLLANSNMTWEYWESVAK----NV-NTSKDYEGCLKILSLSYNNLPVHLKPCFLYMGVFPEDFDIRVSRLTRLWIAEGFLK-ITGKS-EEVAEKYLRDLIDRNLFLS-LEI-DGKLKKCGIHDLLRDLCLREYEKEHYLYAP--KVQS
>XP_011072129.1
G-------VVRQ-ENVVGFEDEAEKLIGYLTET-Q-QLDVISIIGMPGLGKTTLAGKIFRDPAIQYEFPTRIWVYVSQEFTRKDIFLAILREF--YQKNDQ--ELARLVASYLERGKFLIVMDDVWT--AEDWDKLQIALP--KMGKVLITSRHVEVGQHA--NIN-RH-PRFLTEEESWLLLRLEVF-GEP-ECP-PELEGLGKLITEQCDRLPLAIVAIGGILCEKTAKQNAWTKVST----SV-STNEDPARRMEIIALSYDKLPYHLRACFLYLGMFPEDYEIPVWKLIRMWIAEGFIQ-KSGIS-EETAENYLEDLINRNLVRV-DKP-DGRVKTCRIHDMLRDFCRNEAERENFLQEI--QVRR
>XP_011072130.1
STA----------STMVGFDEHLVRVMDELTRE-P-DLQIIPIIGMGGIGKTTLAKNTFDNPYIVHHFDRRIWFTISQEYSAREILVRLLNDG--NK-TLA--QLGQRLHQNLFGRRYLIVMDDMWS--ISAWDELRLFFP--NGSRILVTTRISNVAISL--GTH-SP-YDFLDEDKSWNLLCQKAFG-ED-NCP-PKLEEIGKTIAKKCNGLPLAIVVIGGLLANSNRTLEHWESVAK----SI-NSLEYSERCLKILSLSYDNLPIHLKPCFLYMRIFPEDDVIKASKLIKLWVAEGFLK-SRAKT-EEVAEEYLRNLIDRNLILV-HKY-GGKAKTCRIHDLLRDLCLRQSQKECLICVP--KAQR
>XP_011072133.2
SDA----------STVVGFDEHLVRVMDELTRE-P-DLQIFPIVGMGGIGKTTLARSIFEHPYIVNHFDMRRWLTISQENRVRKIVLDLLNDV--NKKTLA--ELGSLLYKKLFGRRYLIVMDDVWN--TNVWDDLKLFLP--NGSRILVTTRLSNVVVSL--SSK-KP-YDFLDEDKSWNLLCQETFS-QE-SCP-PELENIGKDIAKGCKGLPLAIVVLGGLLGKSNMTRESWELVAK----NL-TSLEDDDYCLRILSLSYHNLPIHLKPCFLYMGVFREDYRITVSKLAKLWVAEGFLK-IKGKS-EQAAEAYLRDLIDRNLILI-RTH--GRIETCGIHDLLRDICLRENEKENFMRSP--KVQR
>XP_011072134.1
TA-----------NTMVGFDERLLQVVDELTRE-S-DLRILPIVGMGGIGKTTLAQNVFDHPYIINRFDIRIWFTISQQYSVRDVLLKYLINA--DELDLA--KLGESFHKLLFGERYLIVLDDLWS--IKAWEDFKMSFP--NGSRILVTTRLLDVARPL--GFD-NH-YNFLDNDKSWDLLCEKAFA-RK-SCP-PELEEIGRNIARCCRGLPLAIVVIGGLLAKSNNTREYWKFVAK----NV-TSSGDDDYCLKILSLSYNSLPMYLKPCFLYMRVFPEDERIEASNLIKSWIGEGFLK-VGGKS-KEAAKEYLKDLADRNLILI-RKD-TGKIKRCSVHDILRELCFRESERERFICIP--RAQK
>XP_011072135.1
STV----------STMVGFDERLERIMDELTGK-C-DLQILPIVGMGGIGKTTLARNVFDHPYIVHYFDMRIWFTISQEYSSRGILVHLLNDG--SK-TLA--ELGQRLYKNLFGRKYLIVMDDVWS--IDVWDDLKRLFP--NGSRILVTTRLFNVAVSL--GSQ-SP-YEFLDESKSWDLFCEKAFS-RQ-GCP-PELEKIGKYIAKCCRGLPLAIVVIGGLLANSKMTREDWEFVAE----N---------------SLS-----------------------------------------------------------------------------------------------------------
>XP_011072136.1
SDV----------STVVGFDEHLVRVMDELTRE-L-DLQIFPIVGMGGIGKTTLARNIFEHPYIVNHFDMCKWLTISQENNVRKIVLDLLNDV--NKKTLA--ELGNLLHKKLFGRRYLIVMDDVWN--TNVWDDLKLFLP--TGSRILVTTRLSNVVVSL--SSN-KS-YDFLDEDKSWNLLCQETFS-QE-SCP-PELENIGKDIAKGCKGLPLAIVVIGGLLGKSNMTRESWELVAK----NL-TSSEDDDYCLRILSLSYHNLPIHLKPCFLYMGVFREDYKITVSKLAKLWVAEGFLK-IRGKS-EQVAEAYLRDLIDRNLILV-RTH--GRIETCGIHDLLRDVCLRENEKENFMRSP--KVQR
>XP_011072142.1
TA-----------NTMVGFDERLLQVVDELTRE-S-DLRILPIVGMGGIGKTTLARNTFDYPYIVNRFDIRIWFAISQQYSVREILLKYLINC--DDLDLA--EVGEHMHKLLFGKRYLIVLDDLWS--IKAWEDFKSSFP--NGSRILVTTRLLDVARPL--GFD-NH-YNLLDENKSWDLLCEKVFA-QQ-SCP-QELEEMGRKIAKGCRGLPLAIVIIGGLLSKSNKTPEYWKFVED----NV-TSSGYDESCLKILSLSYNSLPLHLKPCFLYMRVFPEDDTIKASKLIKLWIGEGFLK-VQGKS-EEVAEEYLKDLTDRNLIFI-SKR-SGRIKTCNIHDILRELCFMESNREHLIRVP--KTQY
>XP_011072143.1
PKV----------TTVVGFDEHVERIVDKLTRE-P-DLQILAIVGMGGIGKTTLAQNVFDHPYNVHYFPKRIWLTISQEYSVPEILSSLLHNG--SK-TAA--ELGQRLYQSLFGERYLIVMDDIWS--VEAWNDLKLFFP--KGSRVMLTTRESSLAISL--GSQ-ES-YDFLNEEKSWNLFCQETFA-QK-DCP-SELEEIGKNIAKSCNGLPLTIVVLGGLLANSNMTREYWESVAK----DV-SISKDYEGCLKILFLSYNNLPVHLKPCFLYMSVFPEDSRIRVSKLTKLWIAEGFLK-IRGKS-REVAEKYLRDLIDRNLFLS-FEF-GGKIKQCGIHDLLRDLCLREYEKEHFIYAP--KVQY
>XP_011072144.1
TT-----------NTMVGFDERLLQVVDVLTRE-S-DLQILPIVGMGGIGKTTLAQNVFNHRLIADRFDKRIWFTISQQYSVREVLLKYLIND--DELDLA--KLGERLHKFLFGKRYLIVLDDLWN--IKAWEDFQLFFP--NGSRILLTTRLLDVARSL--GFD-NH-YTFLDNDKSWNLLCEKAFA-QK-SCP-PHLEEIGRNIARCCCGLPLAIVVIGGLLAKSNHTREYWEFVAK----NV-TSSGDDDHCLKILSLSYNNLPIHLKPCFLYMRVFPEDDRIKASQLIKLWIGEGFLK-VGGKS-KEVAKEYLNDLADRNLILI-RDR-RGKIKACGIHDILRELCFRESKREHLIRVP--KAQK
>XP_011072146.1
PKV----------TTVVGFDEHMDRIVDKLTRE-P-NLQILSIVGMGGIGKTTLAQNIFDHPYTVHYFPKRIWLTISQEYSVQEILSSLLHNG--SQ-TEA--ELGQRLYQSLFGERYLIVMDDVWS--VEAWNDLKLFFP--KGSRVMLTTRESSLAISL--GSQ-ES-YDFLNEEKSWNLFCQETFA-QK-DCP-PELAEIGKNIVKSCNGLPLTIVVLSKLLANSNMTREYWESIAK----NV-STSKDYEGCLQILSLSYNNLSVHLKPCFLYMSVFPEDSKIRVSKLTKLWIAEGFLK-IRGKS-EEVAKKYLRDLIDRNLFLS-LEF-DGKLKRCGIHDLLRDLCLREYEKEHFFYAP--KVQC
>XP_011072147.1
TE-----------NTMVGFDERLLQVVDELTRE-S-DLRILPIVGMGGIGKTTLARNAFDYAYIVNRFDMRIWFSISQQYSVREILLKYLLHC--NEVDLA--ELGERMHKLLFGKRYLIVLDDLWS--IKAWEDFKSSFP--NGSRILVTTRLLDVARPL--GFD-NH-YNLLDEDKSWDLLCEKVFQ-QQ-SCP-QELEEIGRKIAKGCRGLPLAIVTIGGLLSKSNRTTEYWKFVED----NV-TSSGYDESCLKILSLSYKSLPLHLKPCFLYMRVFPEDDTIKASELIKLWISEGFLK-VEGKS-EEVAKEYLKDLTDRNLILI-SKR-SGRIKTCSIHDILRELCFRESNREQLIRVP--KTQY
>XP_011072159.2
SIA----------STIVGFDEHLVRVMDELTRE-P-DLQIIAIIGMGGIGKTTLAKNTFDNPYVVHRFDKRIWFTISQEYRAQEILARLLNDG--SE-TLA--ELGQRLHQSLFGRRYLIVMDDMWS--INAWDDLKMFFP--NGSRILVTTRISNVAICL--GSH-SP-YDFLDEDKSWNLLCQKIFG-ED-NCP-PELEEIGKTIAKKCNGLPLAIVVIGGLLANSNRTLEHWESVTK----SI-NSLEYSDRCLKILSLSYDNLPIHLKPCFLYMRMFPEDAEIKTSKLIKLWAAEGFLK-SRAKT-EEVAEEYLRNLINRNLILV-RRY-EGKAKTCSIHDLLRDLCLKQFQKDCLICIP--KAQC
>XP_011072163.1
SEA----------NTIIGFDEHLLQVVDELTRE-S-SLQVLPLVGMGGTGKTILARNIFDHSYVVHRFDKRIWFTISQKYSVHEILARLLNDG--SE-TSA--ELGERLYKNLFGQRYLIVMDGVWS--AEAWDALKLFFP--NGSRVMMTTRLLNVADVL--GSQ-RP-HDFLDEDKSWNLFCHKAFA-QE-GCP-PELEEIGKNIANTCRGLPLTIVVIGGLLANSNMEQEYWEYVAK----NV-RSAEHNEHCLKILALSYHNLPIYLKPCFLYTRVFREDAKIAVSKLTKLWIGEGFLK-IRGKT-EEVAKEYLKNLVDRNLIFI-HRK-KGKPKVCDVHDLLRDICRKEADKEHFIRTP--KAQR
>XP_011072171.1
TS-----------NTMLGFDERLLQVVDELTRE-S-NLQILPIVGMGGIGKTTLAQNAHDHPYIVNRFDIRIWFTISQQYSVQKILQKYFFND--DQLGVA--ELGERLHKLLFGKRYLIIMDDVWS--IKTWEDFMLYLP--NKSRVLVTTRLLEVARPL--CFD-NH-YDFLDEDKSWDLLCGKVFA-QK-SCP-PELEEIGREIAKGCRGLPLSIVVIGGLLAKSNKTREYWGFVAK----NV-TSYGDDEYCLKILSLSYNSLSIHLKPCFLYTRVFPEDQEIRAPELKKLWISEGFLK-VGGKS-EEAAEEYLKDLTDRNLIFI-RKR-RGNIRTCGVHDILRELCFREYSKEHLIRVP--KSQR
>XP_011072172.1
TT-----------NTTVGSDDVLVRVIDELTRE-S-NLQILPVVGMGGIGKTTLTQNAFDHPYIANSFDLRIWFTISQEYRVRDILLKYFLND--NELGAA--ELGECMHKHLFGRRYLIVMDDVWS--FKAWEDFMKYLP--NGSRVLMTTRLLDVARPL--CFD-NH-YNFLDDNKSWDLLCEKVFG-PK-SHP-PELEEIGRKIAKGCRGLPLSVVVIGGLLAKSNKTREYWEYVAK----NV-TSFGDDEYCSKILFLSYNNLPIHLKPCFLYMKVFPEDHRIKASKLIKLWIGEGFMK-IEGKS-EEVAEEYLKDLTDRNLILI-HKR-RGNINTCSVHDIMRELCIRESNRERLIRLP--KVQR
>XP_011072173.1
S------------NTMVGFDEHLLRIIDELTRE-S-NLQILPIVGMGGIGKTTLARNAFDHPYVVNRFDICIWFTISQVYNVREILLHYLNDG--NE-SLA--RLGEKLHKKLFGRRYLIVMDDVWS--TKAWDDFSLFFP--NGSRVLMTTRLSKVGGSL--GTH-NP-YDFLNEEKSWNLLCEKVFG-QN-DCP-SELEKVGKDIAKGCKGLPIAIVVISGLLARTDMKQERWEHIAR----NV-ASSKDNRHCLEILSLSYNNLPIHLKPCFLYMSAFPEDSKIKVSRLIKLWVANGYSK-ERGKN-EEIAMEYLEDLIDRNLILI-SED-GGKIRSCSIHDLLRNLCLRESKKEHLFRVS--KTQR
>XP_011072174.1
RT-----------DTMVGFEEGLLQIMDVLTRE-F-NLQILPIVGMGGIGKTTLARNAFNHPYIVNRFDILTWITISQEYNMKEILLGLLNDG--AE--IE--ELEVLLYQRLFGRKYLIVMDDIWS--IKVWNDLKIFFP--NGSRIMMTTRLTNVVVSL--GTL-KP-YDFLDDNKSWNLLCEKVFG-ER-NCP-PELEGIEKDIAKGCKGLPLALVVIGGLLANSDMQREYWV--------------------------------------------------------------------------------------------------------------------------------------
>XP_011072179.1
A--ERN--SVRK-DIVVGLDDVTEQIIIYLTET-E-ILDAISIVGLPGLGKTTVARQIFRHPRIEYEFPIRLWVSVSQVYSVKDIFLGMLRDL--YDKTEE--EIARTLHARLEKEKFLIILDDMWT--TEAWDDLRRAFP--KSNKILITSRLKEVGRAI--NPK-RK-CRFLTPKESWSLLTYLVF-GYR-D----------------------------------EVMQSSWKKVPK----SL-KTHSDIETRFRIVPFSYHALPSNLKPCFLYLGMFPEDFEIPFKRLILLWIAEGYIE-KTEIS-EEIAKQYLEDLISRNLVMT-DKT-TGNIKTCRVHDLIRDFCRGEA-SKYYFQEI--YLRH
>XP_011072192.1
LPV------VGK-NVMVGFDEDVMELKHRLTGE-S-KLQVIPITGMGGVGKTTLARNLYDDSLVKDHFDLCAWVTISQTYLVDDVIRGLLANF--KEKSVQ--DLTQTLWKFLKGRRYIIVLDDMWS--TQVWDDMKRMFP--NGSRIMLTTRLQGVAVYAT-DSF-SP-PRLLDKDKSWHLLCQEVFG-QE-GCPPQELEDIGKMIAHNCKGLPLAARVVGGLLANSAMTREFWGYVAD----NV-NSEND-EQCSEILSLSYNHLPHHLKPCFLYLGAFPEDYEIPVTKLIRLWIAEGFLR-SRSKS-EVAAEGYLNDLIDRNLVIV-RQS-NGKTRTCTMHDLLRDLCLKEAQNENFLHII--NIRR
>XP_011072212.2
---------------FVGIKEDIKQLESVLTTD---KNGVISICGMGGLGKTTLATKIYNGEAVQRCFKYRAWVCVSQQFQPKTIFRRLLKQL-----DKD--TLVRKFYQVQRDRKCLLVLDDVWE--VDHWNCLRRAFPAEADSKVLLTTRNQNIASR-----------KCLDEDEGCELLQKIAF-------P---LEEYGREIVKKCGYLPLPISVIGGTLHH-EKASIEWKNVCR----NL-DS-ENDKGVNQILDLSYNVLPYNLKLCLLYLACFKEDEEIDIEKLYLLWM---------GES-RDVAERYLFELANRCMVEV--EPLYNRFKSCRLHDMIPDFCLSKGKKEGFLE--------
>XP_011072493.1
SF------DIDV-SEVHGRGNDKDVLVRKLMLQQEVVPHVICIVGIGGIGKTTLAR-VYNDERLINCFDLKLWVFVSDVTDVRNIAKAIIENV-------Q--ALLNRLKESISGRKFLLALDDVWMEDITKWEPLKNSLN--PGSKVLVTTRKNAVPRMM--R---TN-DGKLSDFDCWLLMKRIASYG-SEK-Y-EEVEEIGQKIALKCDGLPLAAKVLGSLLQSKD-SPEEWESISEI--WQL-EE-AE-VDLFPCLFLSYNELSPAVKRCFSYCAAFPKDSKIDVEKLIRMWMALGYLS--STSD-ELRGKEYLSNLKMRSLVQDFVE-----TVSCKIHDIVHDFARFLRKSRSCD-SD--QAKL
>XP_011072494.1
ST-------VDV-SDIHGRENDRDVLVSKLMLQQPQVPQVISIVGVGGIGKTTLAQLLYNDDRLVNFFELKIWVCVSDVFDVR-IAKAILEIV-------E--SLLNCLKDSISGKRFILVLDDVWTEDYTKWEPLKNALY--PGSKILVTTRSQRVARLM--H---TT-EGQLSDDDCWMLMKRAAFYGRSEE-C-EGLENIGKKIADKCKGLPLAAKVLGSLLRFKD-TKEEWAGISKI--WEL-RE-AE-VELFPHLFLSYNELSPSMKQCFSYCAIFPKDSKIDVEILIRMWMALGYLG--STSE-ELRGKEFFNSLRMRSFFQDYSE-----RVTCKMHDIVHDFAQFLRKTKSHN-PD--QMKV
>XP_011072495.1
SA-------VNL-SEIQGREADKDVLVGKLMLQQLQVPQVISIVGVGGIGKTTLAQLVYNDDRLVNCFELKIWVCVSDIFDVR-IAKAIVEIV-------E--ALMKHLKDSISGKKFLLVLDDIWTEDHTKWEPLRNTLK--VGSKILVTTRSERVTRMM--C---AT-EGQLSDHDCWLLMKRVAFDGRSEE-P-EELQEISKKIANKCKGLPLAAKVLGSLLRFKN-TKKEWECLNEI--WQL-EE-AE-VELFPHLFLSYNELSPAMKRCFSYCAIFPKDWEIDVDKLIRMWIALGYLT--STSE-ELRGKEYFNNLKMRSFFQDFVE-----GVYCKMHDIVHDFAKFLRNTNSHN-LE--IVKV
>XP_011072557.1
LSS----------QAMVGIDDVLIEIMDKLTGH-S-SSRIIPIVGMGGIGKTTLARNVCQNPLIVQYFDIRAWVTVSQEYNTRQILLELNLDI--RQKSEE--ELGEIIYKSLFGRRYLIIMDDMWT--AEVWDNVKFFFP--SESRIMITTRLSNLAFQI--TGS-HG-LNFLDEEESWDLLCKTVFG-EESNCP--ELEEIGRKIAKHCKGLPLSIVVIGGLLAKSKQTCDYWEYIVE----NL-SSLEDNERCLRILYTSYHQLPVHLKPCFLYMRVFPEDREIRVSQIIKLWVAEGFLK-ISGKS-EEVAEKYFKDLIDRNLILV-RGF-NGRIRFCNIHDLLRDLCLKEAQKEKFLCYH--DIRK
>XP_011072558.1
-------------HAMVGVDDVLNDIMDKLTGQ-S-GCRIVPIVGMGGIGKTALARNVYENPLIVQYFDTCAWVTVSQEYNIREILLELVCPE--SG---D--ALGEMLYRSLCGRRYLIVMDDMWS--IEAWDKIKLFFP--KESRIMITTRLSNLALQI--SGS-RG-LNFLKENESWDLFCNTVFG-EKSSCP--ELEEIGKRVAKNCKGLPLSLILIGGLLAKSEKTRNYWEYIAE----NL-SSLEDNKRCLRVLYMSYLELPIHLKPCFLYMGVFPEDKVTYVSRLRKLWVAERFLK-ISGKS-EEVAGEYLKDLIDRNLIIV-HRS-SGKIRSCKMHDLLRDLCLREAQKEKFLCSL--EIGQ
>XP_011072600.1
---------IVV-PDVQGRDIDKNTLVSELLSEQ---LNVVSIVGMGGIGKTTLAQVVYNCSAVIEHFERRMWVCVSEPFDVR-IAKAILEDV-------E--TITRKIRNHVQGKKFLLVLDDVWTDDFRKWEQLLNSLS--AGSAILVTTRNERVAKVM--G---SR-YGQLSGDDSWSLFKRIAFFERKAE-C-AELEGVGRKISDKCKGLPLTLKTIGSLMRFKN-SSKDWHDVSEF--WEL-EE-AE--GLFPPLMLSYYDLPSTMKRCFSFCAIFPKDHVIEVNNLIRLWMAQGYLS---MVE-EAIGQEYLQNLAMRSFFQDLQK--DKRILSVKMHDMVHDFAQYLTKNECCV------IEV
>XP_011072641.1
PT-------VDL-SDIHGRGNDRDVLVSKLMLKQS--PDVISIVGAGGIGKTTLAQLIYNDDRLVSCFELRIWVCISDVFDIR-IAKAILESV-------S--ALLNCLKNSISGKKFLLVLDDIWTEDYSKWEPFKNSLN--PGSKILVTTRSERVARVM--R---TT-EGQLSDEDCWLLMKRLALFGRNEE-Y-EELQRIGQKIAEKCKGLPLVAKVLGSLLRLKD-TAEEWENINEI--WQL-EE-AE-VDLFPHLFLSYNELSPTMKQCFSYCAIFPKDWRIDVKKLIRMWMALGYLG--STTD-ELKGKEYFNNLRMRSFFQDFEE-----IVYCKMHDVVHDFAQFLRKNKGHNRTD--QVKV
>XP_011072917.1
-------AEKEEFNNFVGRKKELSELEFMLFGELKRKKGIACVSGDTGIGKTELLLEAYR-------FKMVLWVGIRQNYL--NSFLEIVES---FEEQEE--AAIARVRKELM-RNFLVIIDNLWDH-----KLVMDLLP--GETHVIISTRLPCV------NLE----PSYLSGVEAMSLMQGS----KD--LSITEID-ALRAIEEKLGRLPLGLAIVGAILSERD------NRMSR----DI-T--SGREN-LRLLQFEVCSIPRSLATRMVWFAPAPIPIPILALAHCRLWSL-GFTS----RSEAEASSLLLRFNMARSC----TK-----D-GF-VNHLVKLYARKRG-------------AQ
>XP_011072926.1
-------AEKEEFNNFVGRKKELSELEFMLFGELKRKKGIACVSGDTGIGKTELLLEAYR-------FKMVLWVGIRQNYL--NSFLEIVES---FEEQEE--AAIARVRKELM-RNFLVIIDNLWDH-----KLVMDLLP--GETHVIISTRLPCV------NLE----PSYLSGVEAMSLMQGS----KD--LSITEID-ALRAIEEKLGRLPLGLAIVGAILSERD------NRMSR----DI-T--SGREN-LRLLQFEVCSIPRSLATRMVWFAPAPIPIPILALAHCRLWSL-GFTS----RSEAEASSLLLRFNMARSC----TK-----D-GF-VNHLVKLYARKRG-------------AQ
>XP_011072933.1
-------AEKEEFNNFVGRKKELSELEFMLFGELKRKKGIACVSGDTGIGKTELLLEAYR-------FKMVLWVGIRQNYL--NSFLEIVES---FEEQEE--AAIARVRKELM-RNFLVIIDNLWDH-----KLVMDLLP--GETHVIISTRLPCV------NLE----PSYLSGVEAMSLMQGS----KD--LSITEID-ALRAIEEKLGRLPLGLAIVGAILSERD------NRMSR----DI-T--SGREN-LRLLQFEVCSIPRSLATRMVWFAPAPIPIPILALAHCRLWSL-GFTS----RSEAEASSLLLRFNMARSC----TK-----D-GF-VNHLVKLYARKRG-------------AQ
>XP_011072949.1
-------AEKEEFNNFVGRKKELSELEFMLFGELKRKKGIACVSGDTGIGKTELLLEAYR-------FKMVLWVGIRQNYL--NSFLEIVES---FEEQEE--AAIARVRKELM-RNFLVIIDNLWDH-----KLVMDLLP--GETHVIISTRLPCV------NLE----PSYLSGVEAMSLMQGS----KD--LSITEID-ALRAIEEKLGRLPLGLAIVGAILSERD------NRMSR----DI-T--SGREN-LRLLQFEVCSIPRSLATRMVWFAPAPIPIPILALAHCRLWSL-GFTS----RSEAEASSLLLRFNMARSC----TK-----D-GF-VNHLVKLYARKRG-------------AQ
>XP_011072959.1
-------AEKEEFNNFVGRKKELSELEFMLFGELKRKKGIACVSGDTGIGKTELLLEAYR-------FKMVLWVGIRQNYL--NSFLEIVES---FEEQEE--AAIARVRKELM-RNFLVIIDNLWDH-----KLVMDLLP--GETHVIISTRLPCV------NLE----PSYLSGVEAMSLMQGS----KD--LSITEID-ALRAIEEKLGRLPLGLAIVGAILSERD------NRMSR----DI-T--SGREN-LRLLQFEVCSIPRSLATRMVWFAPAPIPIPILALAHCRLWSL-GFTS----RSEAEASSLLLRFNMARSC----TK-----D-GF-VNHLVKLYARKRG-------------AQ
>XP_011072975.1
-------AEKEEFNNFVGRKKELSELEFMLFGELKRKKGIACVSGDTGIGKTELLLEAYR-------FKMVLWVGIRQNYL--NSFLEIVES---FEEQEE--AAIARVRKELM-RNFLVIIDNLWDH-----KLVMDLLP--GETHVIISTRLPCV------NLE----PSYLSGVEAMSLMQGS----KD--LSITEID-ALRAIEEKLGRLPLGLAIVGAILSERD------NRMSR----DI-T--SGREN-LRLLQFEVCSIPRSLATRMVWFAPAPIPIPILALAHCRLWSL-GFTS----RSEAEASSLLLRFNMARSC----TK-----D-GF-VNHLVKLYARKRG-------------AQ
>XP_011072981.1
-------AEKEEFNNFVGRKKELSELEFMLFGELKRKKGIACVSGDTGIGKTELLLEAYR-------FKMVLWVGIRQNYL--NSFLEIVES---FEEQEE--AAIARVRKELM-RNFLVIIDNLWDH-----KLVMDLLP--GETHVIISTRLPCV------NLE----PSYLSGVEAMSLMQGS----KD--LSITEID-ALRAIEEKLGRLPLGLAIVGAILSERD------NRMSR----DI-T--SGREN-LRLLQFEVCSIPRSLATRMVWFAPAPIPIPILALAHCRLWSL-GFTS----RSEAEASSLLLRFNMARSC----TK-----D-GF-VNHLVKLYARKRG-------------AQ
>XP_011073039.1
NA-----------NTMVGFDERLLQVVDELTRE-Y-DLRILPIVGMGGIGKTTLAQNVFDHPYIINRFDIRIWFTISQQYSVREDLLKYLIND--DELDLT--KLGECFHKLLFGKRYLIVLDDLWS--IKAWEDFKMSFP--NRSRILVTTRLLDVARPL--GFD-NH-YTILDNDQSWNLLCQKTFA-RK-SCP-PELEEIGRNIARCCYGLPLAIVVIGGLLAKSNHTREYWEFVAK----NV-TSSGDDDHCLKILSLSYNSLPIYLKPCFLYMRVFPEDDWIEASKLIELWISEGFLK-LGGKS-KEAAKECLKDLADRNLIFI-RKR-SGKIKECGIHDILRELCFRESKRENLIRVP--KAHK
>XP_011073066.1
ASP------SSK-VRMVGLDDDLMQIKARLCGS-S-QLQTISIVGMGGIGKTTLAKNIFDDASLGYYFDIRAWMTVSQNYHVRDILLGLLGSM--DQESNT--KLAVHLHKCLKRRRYLVVLDDMWD--TKAWSEMRNFFP--NGSRVLLTTRLSELAVYA--NSC-PP-IRLLDHYQSWILLTEILFP-GK-SCP-PQLENMGKKIAQSCRGLPLAICLVAGLLAEDKNRIDHWENIAE----NL-NMRYE-EQLSKIFSLSYNHLPHHLRACFLYLGVFPEDYQIRVSQLSKLWAAEGFLR-VSHKS-QEIADDCIEDLANRSLILV-HKY-NGRIKTCSLHDILRDLCVRKAREEKFLDHV----RR
>XP_011073815.1
---GRINHVVE--EDIVGLEEDIKMLVGHLVDQKD-R--VVSIYGMGGLGKTTIARKLYSHSDVRRHFDGFAWTCVSQQWDKKDIMVGILIKL--LCMRDE--ELVKQLHDVQLKKKCLVVLDDIWS--GQAWESLKPAFPGE-GSKILLTTRNKEVAVFV--DPNG----RFLSNEESWELLQKKAF-------PRPDMEKLGKEMVGPCCGLPLAILVLGGLLIT-KHTLRDWQMVYE----NI-NWHGQQQAVNDVLAFSYHDLPFQFKQCFLYFANFPEDFEIEAEKVYQFWLAEGIIS-ERAET-MDVAERYLAELAQRCMVQV--NA--GGFKNCRLHDLMRDLCISKAKDENFTKVI----RR
>XP_011075016.1
SPA------NPK-DIIVGVGEDLIQLMDRLVGS-K-ALQVIPIVGMGGIGKTTLARHLYDDPSVISHFDTHAWATISQDYNVQDVLTSLLGCV--LERAGA--DLGLHLYQALIGRRYLIVLDDMWD--IKPWDDIRRFFP--NGSRIIVTTRESSVADYT--ASG-SS-HNLLKDDESWNLLRQKVFAPQE-TCS-PELEKIGRRIAKGCRGLPLAIHVICGILSQAKRSQDLWEQVSD----NV-SSD-KGEQFTNILSLSYNHLPDHLKSCFLYMGAFPEDYAIRSSTLINLLVAEGLVR-ISDKS-EEAAEMYLKALVDRNLIFV-YRT-NGNVKSYSIHDLLRDLCVRKVHEEKFLFVD----RR
>XP_011075673.1
PEV----------TIMVGFDEDLEQILDKLTRE-P-DLHILPIVGMGGIGKTTLAQNIFDHPYTVHYFPKRIWLTISQECSVRELLSSLLDNG--NQ-TLA--ELGQRLYQSLFGERYLIVMDDVWS--VEAWNDLKLFFP--KGSRVMLTTRESSLAKSL--GSQ-ES-YDFPNEENSWNLFYQETFA-QK-DCP-PELEEIGKNIAKSCNGLPLTIVVLGGLLANSNMTREYWESVAK----DV-STSKDYEGCLKILSLSYNNLPVYLKPCFLYMSVFPEDSKICVSRLTRLWIAEGFLK-IRGKS-EEVAEKYLRDLIDRNLILS-LEI-DGKLKECGIHDLLRDLCLTEYEKEHFIYAP--KVQR
>XP_011075674.1
TA-----------NTMVGFDERLFQVVDELTRE-S-DFQILPIVGMGGIGKTTLAQNAFHHRLIVDRFDICIWFTISQQYSVRELLLKYLINA--GELDLA--KLGECFHKLLFRKRYLIVMDDLWS--IKAWEDFNRYFP--NGSRILVTTRLLDVARSL--GFD-NH-YTFLDNDESWDLLCEKAFA-RK-SCP-PELEEIGRNIARYCFGLPLAIVVIGGLLAKSNHTREYWDFVEK----NV-TSSGDDDHCLKILSLSYHSLPIHLKPCFLYMRVFPEDDWIEASKLIKLWIGEGFLK-VGGKS-KGAAEEYLKDLVDRNLILI-RKR-SGKIKECGIHDILRELCFRESKREHLIRVP--KAQK
>XP_011075746.1
TGD----------NVVVGFESDLEEMRTRLTGS-S-KRDIVSIVGMGGIGKTTLARQAYDDSYIVYHFDTRAWVTVSQEYSLRQVLIGLLDSA--YDKREE--ELADCLYKGLVGRRYLIVMDDIWD--TQIWDAVRRFFP--NGSRILLTTRLSDVALCA--DSF-SP-LQFLKEGESWNLLCKKVFG-EK-DCP-RELEDIGKAIARNCGGLPLAIVVIGGLLSKESRRQEYWRNLAE----NL-SSKDD-DQCLKILGLSYNRLPQRLRACFLYMAVFPEDYEIPVAKLIRLWAAEGFLK-NASKS-EDLAEEYLDDLIERNLILV-SKA-NGKIRTCNIHDLLRNLCSRNARKEKFLYMV--RLRR
>XP_011076796.1
E-------LLRQ-DNVVGFEDGAKKLIGFLLEA-P-QLDVISIVGMPGLGKTTLARKIFNDPVIRYEFPVCIWIYISKEFTKKDVFLAILKEF--NGKSDH--ELAQLVAAYLERGKFLIVMDDIWT--VEDWYTLQIALP--NKGKVLITSRHVQVARHA--NRS-RF-PRLLTKDESWLLLQYEVF-GKP-ECP-PELEVVGKSIAGKCCGLPLAIVVVGGILVNESATRNAWTKVFE----SI-DDNEDPKRCIEIIALSYDKLPYHLRACFLYLGMFPEDFEIPIWKLLGMWIAEGFIQ-ESSIN-EETAENYLKDLIGRNLLKV-DKS-DGGVKTCRIHNMLRDFCKNRAETENFLQEV--HVRR
>XP_011077058.1
DGG------QKD-KHLVGLERDVEKLIERAVL--KWELSVATIVGMGGIGKSTLAREVYNHAAVATRFDCRAWAVVSREFNRE-IIKSLMQLV-------Q--NVKNMLHQELEGKRYFVVVDDVWQDE--AWESLAPAFP--KASRLLLTSRIQGIAKY-------AR-YNFLNLDESWELFLKKAFIDNINSCP-QHLEDIGRAIVEKCDGLPLAITVVGGLLVKKRASMSEWQKVG----LES-HS-GS-SEILPTLELSYHELPPQLKSCFLCLGFFKEDSIIRVSKLVNLWIAQGLIQ-EEKIT-EEIATSYLDELINRNMVQV-KE--SDRVKTCYVHDLLHDLSIKKAKEEISFEIL--KARH
>XP_011077104.1
STA------QKI-DAMVGFEEDLLATKTRLYGS-S-KLEFIPIYGMGGIGKTTLARNAYGDSLIVEHFDIRAWLTVSQDYSVQQMLFALVDSI--EKHSYE--QMSEQVYKSFKGRRYLVVLDDMWS--TKAWDDVRRILP--NGSRIIITTRLQDVAAYA--DSS-SP-LRFMDVDQSWILLRQKVFN-EQ-HCP-AELESTGMMIARSCKGLPLAIVVIAGILKTVSQTQASWEDIAK----KV-NLAKD-EQFGRILSLSYTHLPHHLRPCFLYMGCFPEDYEIHVSKLVQLWMAEGFMK-SVSKS-EEGAEEYLEDLVKRSLVLV-NRS-NGKIKSCSVHDLVRDLCIRKAREEKFVLYA----HR
>XP_011077109.1
SGL----------PVVVGFEDDLTAIKHRLCGS-S-KLQLVPIFGMGGIGKTTLARNAYDDQLIMEHFQIRAWVKVSQDYSIQEILSNLLVSI--GNQCDE--FLAENVYKGLKGMRYLIVIDDVWS--TKAWDDIKMIFP--NGSRIIVTTRLLDIATYAQFSSS-SA-PHFLDEDQSWNLLRQMVFK-QE-DCP-VELEKIGKLIARSCGGLPLAIIVIAGLLSTVGRTQASWEDIAE----NV-NVTNY-EQFAKILSLSYIHLPQHLRPCFLYMGGFPEDYEIHVWKLIKLWVAEGFIK-SESKS-EEEAEEYLEDLVKRSLVLV-TKT-NGKIKVCGVHDLVRDLCIRKAQEEKFL-------HR
>XP_011077138.1
SSV------TKK-DAMVGLEEDVLAMKSRLCGS-C-KLEFIPIYGMGGIGKTTLARSAYDDALIIEHFHIRAWVTVSQDYSIQEMLFTLVDSI--EKHSYE--QMAEHVYKNLKGRRYLVVLDDMWS--TKAWDDVRRIFP--NGSRIMITTRLQDVAAYA--DSS-CP-LRFMDADQSWILLHDKVFN-EQ-HCP-PELENIGKMIARSCKGLPLAIVVIAGILSTVNQTQASWEDIAK----KV-NLENN-EQFAKILALSYFHLPHHLRPCFLYMGGFPEDYEIHVSKLVKLWVAEGFMK-GVSKS-EEGAQECLEDLVKRSLVLV-ARS-NGKIKSCSVHDLVRDLCIRQAREEKFLLFA----RR
>XP_011078960.1
NV-------VRA-SDIIGRDGDKENIVQLLL-SKDEEVSVVPVVGIGGLGKTTVVKLAYNDDRVVQSFDLGMWVSVSEDFGGK-VVEKILKSA-------D--QMQSCLAGVLNNKKYLLVLDDVWNEDRNKWMDLRELLM--TGSKIIVTTRSKAVALIT--G---TT-SAGLSDDDCLSLFLKCAFRG-PDN-L-PNLVAIAKEIVKKCGGVPLAVKTLGGLLYMNT-DEQEWLHINDI--WEI-DQ-KQ-SDILPILRLSYEKLPPHLRQCFAYCSMLPKGFEIPREVFINLWIAQGLVS--KNRE-EDIGNRYFNELLSRFCFQE-VV--DGEILVCRIHNLVHDLAQSVAGDECLN-FK--RVRH
>XP_011080807.1
VDD----YSYDEEKSIVGFEREVPELLNRLTKEDDCDDRIITVVGELGSGKTMLARAVYGNRIVKNWFGSCAWVTIS----TKDILLNLLKQ---DGRNDE--FLKERLLLELTGQRYLIVLDGVQS--LDQWKSLEDVFP--NGSKIIITTCDDQLGRLA--DSK-RQ-PKKLDYEESWDLFLRKVGLKEG---PD-SLKD---RIIEVCRGLPLNIVLLGSLLSTKKKGIKEWPSINQ---ENW-STS--------ILMFSYNDLDAHLKLCLLYMMLFPKELDIPVRRLQRLWLAEGFVK----ENQEDVVQGYFDDLVKRSLISV-SK--DGSPRKCRLLGVLHDLLLTKARGISLFHIH--SVRR
>XP_011080937.1
-------AEKEEFNNFVGRKKELSELEFMLFGELKRKRGIACVSGDSGIGKTELLLEAYR-------FKMVLWIGIRLNYM--NPFLEIVES---FEEQEE--AAIARIRRELM-RNFLVVIDNLWDH-----KHLMDLLP--GETHVIISTRHSWI------NLE----PSYLSGVEAMSLMLGS----KD--QPITEID-ALRVIEEKLGRLTLGLAIVGAILSEKD------NRISR----VL-T--SGRENHLRLLQFEVCSIPRSLATRMVWFAPAPIPVTILALARRRLWSL-GFTS----RSEAEASSLLLRFNMARSC----TK-----D-GC-INHLIKLYARKRG-------------AR
>XP_011081248.1
-------------Q---GYPSSKCAYVRNLLDGSP--RRVILIVGLSGIGKSCLARQ----------VDLPPNFVVDEEYQARKFLVQIDESC----------YVSCMLQEALYGKR-LILL-DVWEQIVERFAKL-------NDCRYLVTTRNESV----------YEITDDIR-EISKTVLLYH------DELP--E---VAETLLERCGHHPLTVAVMGKALRKKEKAIENLENVLE---FSL-EA-TDSKR---LFTLA--ALPETLEAVWSEGSLLRKDDPDSLYQMVSLYLTEGNAF----ES-KRVSQQKIDLSLTHLQ----EK------QAVIT----------EAITQ----AL----VG
>XP_011083793.1
AVK-----RVEEENVNLGGTLELGKMKLKMLLT---EFSVVGIHGIGGIGKTTLAREICKDEEIKSYFNNRVF--VSQSPNLRSRILGM--------RSPQM-NLRYDVGASA---RVLLVLDDVWT------EQL-IKIP----CKILVVSRLKFPVVNC--SYEL----DLLTENEAVSLFCHFAFGQMS--IP--EVKQVVD----ECKRLPLALKVIGASLKG--QSEMFWSA-KN----RL-SR-CESHEVLLRMKLSID-----ERECFLDLGAFPEDKRIPLDILINMWVEKNLLT-VKDAR-GDKYSSYYEISVYQHDVLRDQR--MPRREAGLPKDW--ERHVDEPFSARVISIH--EMLR
>XP_011083930.1
SSG----------NKMVGFDEDLLELKARLCGS-S-TLQIISIVGMGGIGKTTLATNIFNDSLVVYHFHIRVWTTVSQDYHLRQVLLALVASL--SNMMDE--ELAECVYKTLKGRTYLIVMDDMWS--TKTWDDVRRFFP--NGSRVLITTRLPDVVVYA---SS-SP-LRFLDEEWSWNLLRDKVFE-QQ-SCP-PDLERIGRTIAQSCGGLPLAIAVVAGILAKVDRTQYHWEKIVE----NI-SESND-EHFSKILTLSYDRLPCHLKACFLYMGGFPEDYRIPVFKLTKLWIAEGFLK-SRPKS-EELAEEYLEDLVKRNLVLN-VKS-NGKIRFCGLHDLLRDLCMQKARKEEFLHVA----RR
>XP_011083958.1
AGS--------K-NSMVGFVDEMLQIKDRLTGP-SYKLDVISIVGMGGSGKTTLARSMYDDAFIVYHFYTRAWVTISQEYHLREILLGLLMSM--CEDSYE--ELAEYLYKSLKGRRYLIVLDDMWD--IQVWNEIKLLFP--NGSRIILTSRISDVALYA--SSN-SP-PRFLNNNESWDLLKEKVFQ-DE-NCP-TELEGLGKKIARSCQGLPLAILLVGGLLAKIQRTQNHWRNVAE----NV-PSTHN-DQCLEILSLSYNHLPQHLKMCFLYMGVFPEDYQIPVSKLIRLWAAEGFLK-CGDES-DDVGEKYLQDLIDRSIVLV-SKL-SGKIRTCSIHDLVRDLCVREAQKEKFIRTI----RR
>XP_011083960.1
AGS--------K-NSMVGFVDEMLQIKDRLTGP-SYKLDVISIVGMGGSGKTTLARSMYDDAFIVYHFYTRAWVTISQEYHLREILLGLLMSM--CEDSYE--ELAEYLYKSLKGRRYLIVLDDMWD--IQVWNEIKLLFP--NGSRIILTSRISDVALYA--SSN-SP-PRFLNNNESWDLLKEKVFQ-DE-NCP-TELEGLGKKIARSCQGLPLAILLVGGLLAKIQRTQNHWRNVAE----NV-PSTHN-DQCLEILSLSYNHLPQHLKMCFLYMGVFPEDYQIPVSKLIRLWAAEGFLK-CGDES-DDVGEKYLQDLIDRSIVLV-SKL-SGKIRTCSIHDLVRDLCVREAQKEKFIRTI----RR
>XP_011084860.1
TP-------LNE-SQVFGRTSEKEEIVKLLQGNCTT-PSILPILGMGGIGKTTLAQIIYNDQRVDEDFDVKAWAYVSDDFSVR-ISKALLESA-------E--LLQSGLKEIFHKKKFLVVLDDVWNENLDNWNHLLIPFM--RGSKIIITTRNREVLPIM--D---AF-PKEMSEEACWSLFEHHAFGVKDSE-Y-LSLRETGRKIMKKCKGLPLAVKTLGSILGSKL-HNDHWNEVSNI--WDI-PL-QK-NAILPSLRLSYHYLPSNIKRCFAYCSIFPKGYEFDKKNLILLWMAEGFVQ--GNIT-EEVGERYFSELLSRSFFQ------LDET-RYIMHDLLNDLAQSVSRRMCFH-LQ--KVRH
>XP_011086979.1
G-------GNDQ-SKMVGLEDEVSGIKNLLI-RLSSELKVFVIEGMAGIGKTTLARQVYEHPSISSTFDCRLWVKVGTKCQMKEIMLGILAKL--HET-----ELLDYVRRSLRDRKYLVVLDDVWS--KEICYELELLFP--NGSGILLTTRIQDVARYDD----SNH-RSFLDKEDSWRLLRGKVFGEEE-SCP-PQLEEVGKRIAEKCEGLPLAIIAVAKHLCIADKTPEYWK--AE----DEIPA----DEVMSKLMLSYNHLPQHLKACFLYLGVFPHGYRIPVSKLIKMWCAEGFLD--HKNS-EGTAMECLLGLVNTYVVLI-SAS-SLKIKTCKVHSVFWHLCTKQADEEKLFHIM--QHRR
>XP_011087137.1
AVV------GKK-SRMLGLDNELSQLKDLLV-RDESPSLVIPIVGMAGVGKTTLANEVYGDPDIVSHFERRIFVSLGPECAWRKILLSVLAQI--HVESNA--ELAVRMYNSLWGWQYLIVLDDMWD--NMVWAVFRRYLP--NGSRIMLTTRLLQIARYAV-NNDGGF-IRFLNEEESWHLLREKVLTKEW-LLP-PEFEKAGRKIAKKCEGLPLAIIAVAKHLSQAEKTLEYWKKVAK----EVHS-----DQELSVLYWSYYYLPQCLKPCFVYMGVFPHDYEISTSKLINLWCAEGFLE--NPQT-EDFARECLEELVWSNVFQV-RTS-FGGFKTCNIYFVFWHICVREAEKDKFFHIV--QGRR
>XP_011087308.1
SRF------------LVGLDEDLMHLRDRLTGS-S-NLDIISIVGMGGIGKTTLARNLYNDRLIEERFDTRAWVVVSQDYSVQELLMVLVNST--DKKIVE--ELKVSLHKNLKGRRYLIVMDDVWD--TKAWDEVKRFFP--NSSRIILTTRQSEVAMYA--NPR-SD-INLLSVEPSWDLLRKTVFG-QE-DCP-YAMKKIGRKIAKNCRGLPLAIIVIGGLLSRDITEE-NWKRIAQ----DV-KSKNDGDQFMEILSLSYDFLPRHLKACFLYMGVFPEDYEIFVSQLIKQWVAEGFIR-LHDES-EGLAKDYLSDLINRSLIEV-RRH-NGEVKTFIIHDMLRELCLKKAQDEKFLQIV----RR
>XP_011087309.1
SRF------------LVGLDEDLMHLRDRLTGS-S-NLDIISIVGMGGIGKTTLARNLYNDRLIEERFDTRAWVVVSQDYSVQELLMVLVNST--DKKIVE--ELKVSLHKNLKGRRYLIVMDDVWD--TKAWDEVKRFFP--NSSRIILTTRQSEVAMYA--NPR-SD-INLLSVEPSWDLLRKTVFG-QE-DCP-YAMKKIGRKIAKNCRGLPLAIIVIGGLLSRDITEE-NWKRIAQ----DV-KSKNDGDQFMEILSLSYDFLPRHLKACFLYMGVFPEDYEIFVSQLIKQWVAEGFIR-LHDES-EGLAKDYLSDLINRSLIEV-RRH-NGEVKTFIIHDMLRELCLKKAQDEKFLQIV----RR
>XP_011087329.1
-----------------------MQLKYRLTGG-S-KLEVIPIVGMGGIGKTTLARNLYKDRLVSVHFDVRAWATISQDYDVGKILLGLLRLV--LQMGNE--ELGQRLYRTLFGRRYLIILDDMWS--SSSWNDIRMFFP--NGSRIIITTRNSSLANFI--AFR-SP-HQFLKDDESWNLIHQKVFAPGE-ICS-PELESIGRKIAYNCRGLPLTISLIGGLLSYAKRRQDFWEQVAE----DL-SSD-VDEEILDILSLPYNYLPYYLKPCLLYMGAFPEDSEIDASRLIKLWVAEGFLK-ISGKR-EEAAEMYLKALIDRNLIFI-RQP-QGNVKSCGIHDLLRDLCVKKAYEENFLSIK----RR
>XP_011087333.1
-A------LTAD-KKIVGLDDEADKIIKYLNES-K-ELEVVSIIGMPGLGKTTLALKIYRDSRIQYEFPTIIWVYVSEEYNKKDIFLTILRKF--SRKSEE--ELAQQVKEYLSTGKFLIIMDDVWT--VDAWDQIEAALP--IYGKILITSRYETVAWRA--NRE-RL-PRFLNEDESWQLLQLEVF-GKE-GCP-PELEITGKLIAEQCDGLPLAIVVIGGILVDKSDTKMEWKKVSD----SV-QTNDDKNRRMEIISLSYNKLPYELRDCFLYLGMFPEDYEIPAWKLIHLWIAEGFVK-P-GKS-EDIAEENLKELVNRNLVMV-DKA-EGEVKTCHVHDMIREFCKREAKNQNLFEEI--EVRR
>XP_011087334.1
-----------------------MQLKYRLTGG-S-KLEVIPIVGMGGIGKTTLARNLYKDRLVSVHFDVRAWATISQDYDVGKILLGLLRLV--LQMGNE--ELGEHLRTTLMGRRYLIILDDIWN--THSWNDITKFFP--NGSRIIITTRNSSLANFI--AFR-SP-HYLLKDDESWNLIHQKVFAPGE-ICS-PGLESIGRKIAHNCRGLPLAISLIGGLLSHAKRRQVFWEQVAE----DL-SSD-VGEEILDILSLSYNYLPYHLKPCLLYMGAFPEDSEIHASRLIKLWVAEGFLK-ISGRR-EEAAEIYLKALIDRNLIFV-RQP-QGNVKSCGIHDLLRDMCVKIAYKENFLSMK----RR
>XP_011088007.1
STT----TPIAE-GKLVGLEKDLVTMLDNLTGH-PLQLKVFPVIGMAGIGKTTFCKKLYDHPLVMHHFYVRAWVTISQQYEVREMLLSILCCV--YEKRDE--ELREQVYRSLKGKRYLIVLDDMWD--TEAWDDLKRTFP--NGSRVMLTSRLRDIAVHA--CQD-TS-PRCLSIHESWELLSSKIFVDEP--CPM-ELLTIGKQIACKCQGLPLAIVVVGGLLSKMDKKLDVWDNVAQ----SV-GSLGEADHCQNILALSYNHLPDHLKACFLYMGIFPEDYEISVKKLVWLWVAEGFIR----KS-EEVAGDYLEDLIARSLIMV-KRA-NGRIKTCYIHDLMRELCVHESQKEGFFLVINLDKRR
>XP_011088086.1
EA------LSQE-KRIVGLDDEADKIIKHLNES-E-EFEVISIIGMPGLGKTTTAFKIYRDSRIRNKFPTVIWVYVSQDFKNKDIFLTILKQF--SGMSEE--ELCQQVKQHLSSGKFLIIMDDVWT--VDAWNQIEAALP--KLGKVLITSCFENVVRRA--NRK-RE-PRFLSREESWELLQVEVF-GDM-DCP-SELEPTGRLIAERCCGLPLQIVVIGGILLNKSNTKNEWENVSD----RL-GTNDEEQKRVEIILLSYDELPYDLRDCFLYLGMYPEDFEITAWRLIRMWIAEGFIT-PGGKS-EEIGNEKLEDLIRRNLVMV-NKL-GGGVKTCRLHDVIREFCKNHAQNQNLFEEI--EIRR
>XP_011088087.1
SAA------NPN-NIIVGVAQDLIQLKDRLFGS-K-ALQVIAIVGMGGIGKTALARNLYDDPSVISHFDACAWATISQDYSLQEILLGLLDCL--LEETND--ELALRLHQALIGRRYLIILDDMWD--VKLWDDIRRFFP--NGSRIIVTTRELGVADYT--GTE-SL-HNLLKDDESWNLLRQKVFASEE-TCP-PELEKVGKKIAKDCRGLPLAIHVIGGILSQAKTSQDFWDQVSD----NV-SSD-KGEQFSNILSLSYNYLPDHLRPCFLYMGAFPEDYEIRTSRLIKLWAAEGFVR-IPNKS-EEAAKMHLKALVDRNLLFV-RRT-KENVKSYSIHDLLRDLCVRKAHQEKFLVVH----CR
>XP_011089014.1
T--------VYE-PCVVGREDDKKQLIGLLK-TRNEEVSVIPIIGIGGVGKTTLAHIVYNNEEVKRMFEPRMWVSVSEVFDKA-IVQKMLESA-------N--QLLTLLEKEISRKRFLLVLDNVWNKNRDDWLNLKGLLL--RGSQVIVTTRMEVVATIC--G---TA-SEGLSEEMSWSLFKQVAFKSRADM-N-PRMVSIGKEMVWKCLGNPLAIRVLGSILFRKS--EQEWRHLVEL--SDI-GQ-SG-NKILQILKVSYDHLPSHLKRCFMYCSLFPKGYSMDKNTLVNLWIAQGLVP--KNQS-EDAGNECFMELLTMSFFQD-VK--LGNIQSCKMHDFLNDLARSVVGTVNVV-TD--RTRH
>XP_011089672.1
MPD----PAIED-QTAS---RNMAKVMDLLRR----EVQRIGIWGMGGVGKTTLVRNINNKLGG---FNIVMWITVSNRYQ--EAESDLIQNI--REESME---RTSKLRARLMMEKFVLILDDVWNP-----IDLRLGIPL-RGGKIILTTRSSDV--------------EALNEDEAWSLFCKS------VATW-EEIEPLAKAITEECGGLPLAINVVGASLKRK-SVVEVWKDL-----NALRRSSGLEDKVYNPIKWSYDLLDECMKSCFLFCCLFPEDYLIDKKRLVRYWSAEGLLK-HDDEDEMSRGITIIEILKDRSL----LE-----ILSVKIHDIIRDVSIWTSENECRSLVR--EDNR
>XP_011089745.1
PSD------S---NKLVGLDAYILKLLHQLSGP-L-DRQVIPIVGMGGIGKTTLAERIYNDPFIIYHFYVRAWITISQPYRVREMFLGLLKCF--SQMSNE--ELGEKVYKALKGMRYLVVLDDMWQ--TRDWDILTRFLP--NGSRIMLTSRLGDIAAYV--DPT-SS-GHFLQAAESWELLESKLFP-KE-SCP-QELIEVGKRIAVKCQGLPLAIVVVAGILSKMDKTPGSWTRLAE----SV-DQAEDPEHCMNILALSYNYLPNFLKACFLYMGAFPKDYEIPVSRLIWLWIAEGFVL-VRSKC-EDVANDYLEDLVNRNLILV-GKL-NGRIKTCRIHDLLRDLCMIEARNENFLHVI----RR
>XP_011091043.1
FL-------AVD-PIFLGRKDDASMIINMLV-NPSDDVSVVPIVGMGGIGKTTLARSIFNDQQIQQRFNAKAWACVSYSGSTS-IFKRILESL----ISDE--AILKNLKEELNGKRYLLVLDDLWNVERKYWEDFKSSLL--KGNFIIVTTRSKDVGEVV--N---PT-YRELSSDDCWDIIKMRAFANQAEV-S-EHLENIGRKIASRCGGLPLAANMIAGTLQGKI--IDDWIAVNGF--SYS-NE-DA-SGVLQVLKFSFDRLSPLLKKCFAYCAIFPEDAEIEKERLIQLWMAEGFLI--DEND-ESLGSRAYDILLQNSFFQE-TV--YGNIKHSKMHDLVHNLACSISKAESFD-VR--RVKY
>XP_011091064.1
TPD----------NIVVGLDEDLIQLKDRLTGE-S-ELQIIPIVGMGGIGKTTLARNLYNDPLVVSHFDTRAWIVISQDYDVRAILLGLLGCI--LQKNNS--QLAVALYKNLTGRRYLVVLDDIWS--TDAWDNIKMFFP--NRSRIVLTTRESNVANYV--DLS-SS-YHLLTNSESWNLLHQKVFG-ED-NCP-PEFEKIGRSIASYCGGLPLAIHVIGGLLSEAKGRRDVWEHVAD----DV-RAGKD-EQFYNVLALSYNHLPYHLKPCFLYMGAFPEDHEIRASKLIRIWVAEGFLK-NGDKS-EEIAEENLRVLADRNLLMV-RES-NGKAKTYGIHDLLRDLCVKKAAEDKFLHVK----RR
>XP_011091324.1
AGA----ANIDHSPVLIGMEENKERLRSYLLGG-K-PLSVIAIRGMGGIGKTTLAKLLYNDPLLVKHFDNRAWAAIGQDFQARDILETMLLSL--AEMETM--ELMEQLYQAQKGRRYLIVLDDLWS--EEAWDNLRFAFPDCNGSRILITTWSIRVAAIA----------RPLGMAESWQLFEIKSGL---ND-P-DKMEVIGKEIVRHCAGVPLAIAVIGGILRA-KN-LEYWDLILH----RL-QQDRTVKSVLHTIILSYKELPFHLKPCFIYLGHFPPDQAISVEILYLLWMAEGLIS-DESKA-IEVAEDYFNELVNRSLVIV-EESSSRRFKSCQVHDLIRDLCEWKGTREEFFQVI---THR
>XP_011091329.1
APA----E-------FVRREKEMEVLLPYLL-D-N-DCQVVSISGAAGIGKTILAQQLFEAPEIQYQYPTRIWVNVSKKSR-REIMEQIAKSL--EEMFAE--QLGRLIFSHLDKLRTLLVLDEISS--MDDLEFLEPILPSMRRSKILITTRSKQVAEVA--HTTA---PRRLTDDEGYQLLLKNV--------P-GIEGELGKKIVDFCGGLPMSIVHFIKSMAT-KHTLEEWEEVNQ----RL-CSFPEIQASLEVLTSSYDDLPYILKLCFLYMGVLQDYQHIQLEKLYLLWLADKLVS-RLQER-ADVVQSYVTKLADRSMVEL-HHRTITRFQYCQLNELMRDLSLLKNKHECFFKVV--RTHR
>XP_011091330.1
RQRQRHLHYVE--EDFVGLDEDVKDLVARLVQDGD-KCQVVSITGMGGIGKTTIAKKIYHHKDIRSHFDAFAWVCVSQQWQQEDVLQRILNKL--NRMKVE--ELVEELFEVQKKKRCLIVLDDVWG--KDVWVILRPAFP---NSKIILTTRNREIARYI--DRDT---PRHLNETESWELLKKKIY---------MDMERLGKKMVGQCGGLPLAIIVLGGLLMT-KSTISEWQTVHK----NF-NSTRESGRVHEVLALSYHDLPYQLKPCFLHLGNFPEDFKIPTRKLYQLWAAEGFIS-QAEES-MDIAERYLGELVQRSMVQV--RT--GRFKSCRLHDLTRELCLLKGKEENFLKKV--VTRR
>XP_011091416.1
GAG----ED------FVGMADEINELRSYIMKE----YRAIGICGMGGLGKTAVAKRLFNDHQIKNHFDAVAWVHVSQDFQPIMIFEGLYMQL--SDIDEA--ELSQRVYRIQQESRCLIVLDAMWS--SDAWESLRIAFPGETGSKILITTRVKHVVETV--EIVA---ARCLTPDESSELFLKRVLS---TAVP-RIVEEMGKDMGKCCEGLPSAILEFVGFMAT-KHSLEEWVEVHK----KL-QS---LGATLQILALSYDNLPHFLRPCFLYLGYLQENSRIEAEKLYLLWLAEGFIS-DNGEI-LNAAERYLDDLEQRSMIEV--HPTVTRLNSCRLSELMRELSLAIGKDDGFFKVV----CR
>XP_011091417.1
AAG----HD-----HFVGRVEEMELLRSYIKDK----CRVIAIWGMGGSGKTALAKKLYQDFQDKNHFYAVACVYVSQDFEPRRVFEDLYLQF--SAIRGE--ELARRVCEIQQDRKCLVVLDDIWS--PDVWETLRIAFPGDTASKVLITTRVRQAAEAV--EIVA---ERYFTEDESCQLFRERVLL---MDLP-KIL-EMGNKVVKFCEGLPSPVVNFLQFVAT-KHHLEDLKVVHQ----NL-ESSWGAGSTLQHLSLSYDDLPDFLKPCFLYLGNFGEHAQIDAEKLYLFWVAEGLIS-DCGER-KDVAERYLNDLAQRSIVDV--HPTVTRFKSCRLNPLMRNLSLFKSKEQGFFKVE--QVYR
>XP_011091448.2
RSS----HGIE--QYFVGMKEETQLLESLLTND-H-SNQVISICGMGGLGKTSLARKVYQGEAVQTWFEARAWICISQQFQPRTVLQGLLKQL----CDDD--ELVLKLYDAQKEKKCLVVLDDIWK--VEDWNSLSHAFPGESSSRILLTTRNQNTAST-----------KCLSEDEGWELLQKIAL-------P---LEEFGRKIVKKCGCLPLPISVIGGILRQ-ENKPIEWEKVCR----NI-DLLEKDKRVEQILDLSYNLLPYNLKSCFLYLGCFREDEDIETEDLYLLWMAEGMIS-DRGES-RDVAEHYLFELANKCMIQV--ESIYSRYKSCRLHDLMRDLCLLKGKEEGFIEVV---TTR
>XP_011091535.1
---------NAD-PVVLGREDDVSAIVDMLI-SPAEQLSVLPIVGMGGLGKTTLARQVYNNEMIKAHFEERIWVYVSQNFDTT-LFKKIVESL-----SRE--VLLQKIQQNLEAKKYLLVLDDVWNEVMEKWDDFINSLL--RGHGIIVTTRSDKVSSIV--K---TV-PKSLSEDICWSIIKAKAF-REGDI-P-PEFETIRKRIAKRCQGLPLAAKVMGGMLLDKS--ENEWLSITWL--SNF-GG-DG-STVSKILKLSFDHLPPSLKKCFAFCSIFPKGLEMRREYVIDLWMADGFLQ--QGND-ETMGNKFFNLLLQNSLLQV-VN--YGNIISCNMHDLVHDLARSVLGSKSIC-AS--QARY
>XP_011091569.2
--------LVEK-KEIVQVQDDDRPLHGSVADS-D-QLKRIGITGPSGVGKTTILRKLENITSLSDGFEIVIWITLG----KKEIIKKI-QNI--RESSNSV-QKAFIISTFLCQKRYIVLMDQVYID-----NDV-------LYGKIVIASSNKKI--------------KKLSVSEAKMLFES-IYGKIQAD--------IADRIIECCGGLPRLIALVAKYLQD---TKSSWYDVKRMLQSDI-ESA------YK---MMYEGLPNYVKKCLLYGALFPSEHKIHKDYLVECWMAERFID-INDRA-KELTDKYLLEWCSDNYVKM-RK-----EEKCVIHEVLNGEIWKKATRMSFICCN--DLST
>XP_011091703.1
NSS----HEVE--KYFVGMKEDIKQLESLLTTD---KNGVISICGMGGLGKTTLATKIYNGEAVQRCFKYRAWVCVSQQFQPRTILQRLLKQL-----DED--VLVRKLYDVQKNRKCLIVLDDVWE--VDHWNSLRHAFPGETDSKVLLTTRNQNIAST-----------KCLDEDEGWELLQKIAL-------P---LEEYGREIVKKCGYLPLPISVIGGTLRR-EKASLEWKNVCR----NL-DSLENDKKVNQILDLSYNVLPYNLKPCFLYLACFEEDQEIDTEKLYLLWMAEGMIS-DKGES-RDVAERYLFELAKRCMVQV--EPLYNRFKSCRLHDMIRDLCLSKGKKEGFLEVI---TNR
>XP_011091728.1
--------------KVFGRDYEKEMLLSKLLDE-QIQLSVIPIIGIPGIGKTTLAQLVFEEEVVKKQFEVRAWVKVARGIRLQHIAQEILKS-----------DLDEMVRDTLKWQTCLFVFDEIHSMAEGSWLHMQKWFNVGLGSKVLVTSHSYDVGKIM--GGK----PRGLSEHAGWSLCRDLAFDSSE------DVENLAGNLAALCQGVPLLLKLVGSLMRY-E------KELCDMISINL-SD-SGAASI--VVLLTLWALPQHLLQCFAYCAIFPEGYAFNKEKIIKMWMAVGLVK-PGNNNPEDIGAAYFHQLLCRSFFMY-MT--YGDTVEFQIPGLIHDIAKDVARKLGVVGAI--DAGQ
>XP_011093987.1
-----------------------MHLKYRLIGK-S-ELEVIPIVGMGGIGKTTLARNLYHDPSVISHFDVRIWATISQDYSEGGILNGLLRSI--LLLGNE--RMVEELYKGLKRRRYLIVLDDIWN--KKPWTVLRKCFP--TGSRIIVTTRLLEVADYI--ASG-SS-YNPLKDDESWKLLHQKVFAAEE-TCS-SELVSIGRNIAENCRGLPLAIDVVGGLLSQAERSQVFWEQVAK----DI-SEDNTTAHLFQILSVSYNYLPHHLKPCFLYMGIFKEDSEIRASKLIKLWVAEGFLK-ISGKS-EEAAEMYLKALADRNLICV-PRF-KGNVKSYSIHDLLRDLCVRKAYEENFLFLK----RR
>XP_011093989.1
-----------------------MHLKYRLIGK-S-ELEVIPIVGMGGIGKTTLARNLYHDPSVISHFDVRIWATISQDYSEGGILNGLLRSV--LVLSNE--RMVEELYKGLKRRRYLIVLDDIWN--KKPWTVLRKCFP--TGSRIIVTTRLLEVADYI--ASG-SS-YNPLKDDESWKLLHQKVFAPEE-TCP-SELVSIGRNIAENCRGLPLAIDVVGGLLSQAERSQVFWEQVAK----DI-SEDNTTAHLFQILLVSYNYLPHHLKPCFLYMGIFKKDSKIRASKLIKLWVAEGFLK-ISGKS-EEAAELYLKALADRNLICV-PRF-KGNVKSYSIHDLLRDLCVRKAYEENFLFLK----RR
>XP_011095361.1
---------LEE-TEVVGIKKPKKQLVEWLS-TDHTSLKVISVVGTGGLGKTTLVRKVYDDAAVRLRFSTRVWMTVSNSFKYE-LLRTMIRRL-------D--EMKEFVHKFLQNSTYIVVLDDIWN--LTAWEAIRYAFP--SG-FIIITTRFQSIGCAA--STESNG-YQPLPQEESKTLFYRKAFLGGSC--P-SYLEQIANIVLKRCEGLPLAIVVIGSLLATKNNNIEEWNKFNLG--DEL-EG-DRLRRMTKLLSLSYYDLPYYLKSCFLYLSIFPEDHNIYMTRLIRLWIAEGFVQ--EAKT-EEVAEDYVKELLDRSLIQV-RE--YNMPVRIHIHDILHRMIISKSKEQSFVTIA--RVRR
>XP_011095817.1
SY---------D-DEMVGYEEPKKKFIHRLVDQ---KLVRLAVVGPGGSGKTTFVKNVFWKRGIRGRFDCHAWVHVSQHFNVEELFINMLKQF-----DSL--SPLAKLQNYLAGKKFVLVLDDIWR--KEHWDDIKAAFP---GCRIVVTTTSSTVASVCA-SSS-DL--NGLEWLEGWKLFCRNAFPDSNGECP-SELKDSSVKIVKRCEGLPFAIVAVGGVLAQKARLPNEWERFNSL-GYEI-GS-GSKLSVISVLLPGYMDLSSNLKSCFLYFSIFPEDYSVKRGRLIRLWVAERFAT-RDETA-EEIAEDYLDELIQRNLVHV-SN--DGRPRSIRVLNLVLKFIIQKCKDENFTSIF--NTRR
>XP_011097211.1
VA-------VNE-LEIYGRDMEKAMIVQNIV-MPDSDLSVYAIWGMGGLGKTTLAQMVYNDERTIRCFDLRVWVCVSDDFSQR-LVKAIVESV-------D--ALQQLLREKLRGRRILLVLDDVWNENHELWDRLKEVLR--KGSVLMVTTRIEKVALMM--A---TI-GGYLSEDDSWSLFRQRAFTTGEGD---ESFVAIGKVILKKCGGVPLAIKALGSLMRFKS-HESEWLAISEI--WQL-SD-DE-NGVLPALRLSYDNLAPQMRQCFAYCCLFPKDYVMEEKQLIQLWMANGFVP--GQSD-YLNGRLIFKELVWRSFLQD-VE--WGKV-TCKMHDLMHDLATSVMSRETQT-LA--AVRH
>XP_011097219.1
SF-------VNE-LYIYGRNEEKEMIVEKML-VRDQDLSVYAVWGMGGLGKTTLVQLIYNDARTEACFELRIWVCVSDDFSQR-VVKAIIESI-------D--PLQRHLQERLRGKLFLLVLDDVWNEKHELWDRLREVLR--RGSILIVTTRIEKVALMM--A---TI-GGYLSKEDSWSLFRQRAFTNGDAK---KNLETIGKAIVKKCGGVPLAIKALGSLMQFKS-LESEWLAISEI--WQL-SD-DE-NGILPALRLSYYNLAPAMRQCFAYCCLFPKDYVMEKKDLVQLWMANGFVS--GQSD-NLTGHWIFNELVCRSFLQI-VR--RGEV-TCKMHDLMYDLAVFVMGQETYI-LE--TVRH
>XP_011097686.1
-------DMYEELNYFVGREKEIMDIETAFFGEQETKSSIVCITGSPGVGKTELALEAYR-------YKMVLWVGFRQNIL--NINMGLADE---FDEQES--EAFKRVKRELF-RDYLLIIDNLWEG-----KDLHDLIP--GGTHVIITSRLSRV------NFE----PQTLPLSDAMALIRGR---KKE--YPAAELE-FLGKFDEKLGRSSFGLWVIGSLLSEAE------NQIYD----ET-TGSSNADQQCRLMKLSFCAISRNLASRMLWFAPAPIPANLLAAAKLKKWLASGCLA----KSEEESALLLVRLGLAWKV----NR-----QPGCWIHPITQIFAKKDG-------------AK
>XP_011098143.1
---------LEE-AEVVGFEKPKRQLIEWLC-S-YNYLRVISVVGTGGLGKTTLARKVYDDAVVKMHFHSHVWMTVSHSFNEE-FLRKLIRKL-------D--EMKEFIYQFLQRRTYVIVLDDVWR--LNAWEAIRYAFP--YG-FVIITTRFHSIGHGA--SIECNG-HEPLSQEESKTLFCRKAFLGGSC--P-TYLEDAAAIVLKKCEGLPLAIVVIGSLLATKNNSIEEWNKFSLG--DEL-EG-DHLRRMTKLLSLSYYNLPHYLKPCFLYFSIFPENFRIYKSKLIRLWVAEGFIH--EGKT-EEVAEDHVKELLDRSLIQV-AE--YGRPIRVRVHDLLRMIVLTKSKEQNFVTIE--KSRR
>XP_011101278.1
---------GME-SKMVGLEDEISEMKNLLI-QLPSERKVVVLAGMPGIGKTALARQVYEDPSISSIFECRLWVRIGVQYQLKGLMLDILSKL--HAEESE--KVAEYVSTSLQGKRYLIVLDDIWS--TQVWNELEKFFP--LGSRILLTTRLQEIALDAR----GHI-VRFLDNEKSWSLLCQKVFSGEH-SCP-TDLEEAGKEIAEKCEGLPLAIMVVGKHLSEADKNPEYWKKVAK----DEISA----DEVMSKLMLSYKHLPQHLKACFVYMGVFPHGYEIPATKLINLWCAEGFLE--NSIT-EEVAMDCLVQLVSKSVVLF-SKI-ITGIKTCKVHSVFLYLCIKEAEKDKFFRVI--EGRR
>XP_011101279.1
---------GME-SKMVGLEDEISEMKNLLI-QLPSERKVVVLAGMPGIGKTALARQVYEDPSISSIFECRLWVRIGVQYQLKGLMLDILSKL--HAEESE--KVAEYVSTSLQGKRYLIVLDDIWS--TQVWNELEKFFP--LGSRILLTTRLQEIALDAR----GHI-VRFLDNEKSWSLLCQKVFSGEH-SCP-TDLEEAGKEIAEKCEGLPLAIMVVGKHLSEADKNPEYWKKVAK----DEISA----DEVMSKLMLSYKHLPQHLKACFVYMGVFPHGYEIPATKLINLWCAEGFLE--NSIT-EEVAMDCLVQLVSKSVVLF-SKI-ITGIKTCKVHSVFLYLCIKEAEKDKFFRVI--EGRR
>XP_011101280.1
---------GME-SKMVGLEDEISEMKNLLI-QLPSERKVVVLAGMPGIGKTALARQVYEDPSISSIFECRLWVRIGVQYQLKGLMLDILSKL--HAEESE--KVAEYVSTSLQGKRYLIVLDDIWS--TQVWNELEKFFP--LGSRILLTTRLQEIALDAR----GHI-VRFLDNEKSWSLLCQKVFSGEH-SCP-TDLEEAGKEIAEKCEGLPLAIMVVGKHLSEADKNPEYWKKVAK----DEISA----DEVMSKLMLSYKHLPQHLKACFVYMGVFPHGYEIPATKLINLWCAEGFLE--NSIT-EEVAMDCLVQLVSKSVVLF-SKI-ITGIKTCKVHSVFLYLCIKEAEKDKFFRVI--EGRR
>XP_011101281.1
---------GME-SKMVGLEDEISEMKNLLI-QLPSERKVVVLAGMPGIGKTALARQVYEDPSISSIFECRLWVRIGVQYQLKGLMLDILSKL--HAEESE--KVAEYVSTSLQGKRYLIVLDDIWS--TQVWNELEKFFP--LGSRILLTTRLQEIALDAR----GHI-VRFLDNEKSWSLLCQKVFSGEH-SCP-TDLEEAGKEIAEKCEGLPLAIMVVGKHLSEADKNPEYWKKVAK----DEISA----DEVMSKLMLSYKHLPQHLKACFVYMGVFPHGYEIPATKLINLWCAEGFLE--NSIT-EEVAMDCLVQLVSKSVVLF-SKI-ITGIKTCKVHSVFLYLCIKEAEKDKFFRVI--EGRR
>XP_011101362.2
---------------------------------------LISICGMGGLGKTTLATKIYNGETVERRFKYRAWVCVSQQFQPKTTFQRLLKQL-----DED--TLVRKLYQVQRDRKCLLVLNDVWE--VHHWNCLRRAFPAEADSKVLLTTRNQSIASR-----------KYFDEDEGWELLQKIAF-------P---LEEYGREIVKECGYLPLPISVIGGTLRH-EKASIEWKNVCR----NL-DSLENDKGVNQILDLSYNVLPYNLKPCFLYLACFKEDEEIDIEKLYLLWMAEGMIC-DKGES-RDVAERYLFELANRCMVEV--EALYNRFKSCRLHDMIRDMCLSKGKKEGFMEVI---TNR
>XP_011102145.1
NSS----HEVE--KYFVGMKEDIKQLESVLTTD---KNGVISICGMGGLGKTTLASKIYNGEVVQRCFKYHAW------------------------------------------------------------NFLRHAFPGEADSKVLLTTRNHNIVSI-----------KCLSEDEGWELLQKIAL-------P------------------------------------------------------------------------------------------------------------------------------------------------------------------------------
>XP_011102162.1
SAV------EKK-AKMVGLDDELRNVKKAIIHSEDSKRKIVSIVGMAGIGKTALARKVYDDIFISTAFDFKYWLTVGPEFSTKEITQGVLNAM--RTGGDK--ELAKFAYTSLERKRYLIVVDDIWN--TQVWDELEMYFP--NGSSVLMTTRLHEVAKYAS----SDA-INFLTEEESWLLLRRKVFGEEH-LCP-HQLEDAGKKIAKKCEGLPLAINALAKHLSKAERKPEYWDRVAE----KESSA----DEDATALYLSYKHLPHHLKACFLYMGVFPLDFEIHTSKIINLWCAEGFLE--NSKS-ENIARECLRSLIFKSVVLL-RES-SGTIKTCKVHSVFWHLCTREAEKDKFFHIM--KIRR
>XP_020546972.1
---------GME-SKMVGLEDEISEMKNLLI-QLPSERKVVVLAGMPGIGKTALARQVYEDPSISSIFECRLWVRIGVQYQLKGLMLDILSKL--HAEESE--KVAEYVSTSLQGKRYLIVLDDIWS--TQVWNELEKFFP--LGSRILLTTRLQEIALDAR----GHI-VRFLDNEKSWSLLCQKVFSGEH-SCP-TDLEEAGKEIAEKCEGLPLAIMVVGKHLSEADKNPEYWKKVAK----DEISA----DEVMSKLMLSYKHLPQHLKACFVYMGVFPHGYEIPATKLINLWCAEGFLE--NSIT-EEVAMDCLVQLVSKSVVLF-SKI-ITGIKTCKVHSVFLYLCIKEAEKDKFFRVI--EGRR
>XP_020546978.1
AAH------EKK-STIFGLDDDIISLKDMLT-GNMSGLLLVPIFGMAGIGKTTLAKQVYGDPDIVSHFECRVFVPIGPKYRLRQILVRILAQI--HEESKE--ELLVHLHNCLKSKRYLIVLDDIWD--EEVWDMLNDYLP--VGSRIILTSRIEGVALSIS-SE-SGK-IRFLNQEESWHLLCANVFGEEN-LCP-PQLEKAGRKIAEKCQGLPLTIIAIANHLSQTEKNLEYWQQVAN----EVHI-----DKHVSVLSSSYYYLPQHLKPCFVYMAVFPHDYDISATKLMKLWHAEGFLEYDHADP-SDIAMIFLKDLVSRNVVQV-RES-SGGIKTCNVYSAFWHICIREGWEDKFFYVI--QDRR
>XP_020546988.1
------------------MKEDIKQLESVLTTD---KNGVISICGMGGLGKTTLASKIYNGEAVQRCFKCRGWVCVSQQFEPKTIFQRLLKQL-----DED--TLVRKLYQ----------------------NFLRHAFPGEADSKVLLTTRNHNIVSI-----------KCLSEDEGWELLQKIAL-------P---LEEYGREIVKKCGYLPLPISVIGGTLRH-EKASIEWKNVCR----NL-DSLENDKGVNQILDLSYNVLPYNPKPCFLYLACFKEDKKIDTEKLYLLWIAEGMIS-DKGES-RDVAERYLFELANRFMVQV--EPLYNRFKSCRLHDMIRDLCLSKGKT-------------
>XP_020547165.1
NSS----HEAE--KYFVGXKEDIKQLESVLTTD---KNGVISICGMGGLGKTTLATKIYNGEAVERCFKYRAWVCVSQQFQPRTTFQRLLKQL-----DED--TLVRKLYHVQRDRKCLLVLDDIWE--VDHWNCLRRAFPVEADSKVFLTIRNQNIASR-----------KCLDEDEGWELLQKIAF-------P--------------------------------------------------------------------------------YLACFKEDEEIDIEKLYLLWMAEGMIC-DKGES-RDVAERYLFELANTCMVEV--EPLYNRFKSCRLHDMIRDLCLSKKKKEGFLELV------
>XP_020547197.1
-------------------------------------VSVIPIVGMGGIGKTTLAQIVYNDHRLVGKFDLKMWASVSMDFDIS-ITKSIIESA-------D--PIQVNFQNLIRGKKFLLVLDDYWSEEYRDWDLLCSPFK--RGSMIIVTTRSTIVSRIL--G---SV-PKSLNDENCWELMKRRANRILDND-----LQIIGRMIATKCRGLPLAAKTLGSMLHFKD-NPVEWRSISEM--WDL-RQ-YK-NDIFPALTLSYYYLPPQLKKCFTYCSIFPKNHAFEANELVLQWMAEGFIR--GKIR-EDLGNDYFKGLLCRSLFQY-SH--HGQN-IYKMHDLIHDMAQLISAHACLR-QK--NTRH
>XP_020547199.1
-------------------------------------VSVIPIVGMGGIGKTTLAQIVYNDHRLVGKFDLKMWASVSMDFDIS-ITKSIIESA-------D--PIQVNFQNLIRGKKFLLVLDDYWSEEYRDWDLLCSPFK--RGSMIIVTTRSTIVSRIL--G---SV-PKSLNDENCWELMKRRANRILDND-----LQIIGRMIATKCRGLPLAAKTLGSMLHFKD-NPVEWRSISEM--WDL-RQ-YK-NDIFPALTLSYYYLPPQLKKCFTYCSIFPKNHAFEANELVLQWMAEGFIR--GKIR-EDLGNDYFKGLLCRSLFQY-SH--HGQN-IYKMHDLIHDMAQLISAHACLR-QK--NTRH
>XP_020547259.1
NSS----HEVE--KYFVGMKEDIKHLESILTTD---KNGVIFICGMGGLGKTTLATKIYNGEAVERRFKYRAWVCVSQQFQPKTTFQRLLKQL-------------------------------------------RRYIGPKADSKVLLTTRNQSIASR-----------KCLDEDEGWELL-------------------------------------------------------------------------------------------------------------------------------------------------------------------------------------------
>XP_020547439.1
P-------VVEE-ANVVGFDEEAKTIIHRLTEP-E-HLEVVSVIGMGGLGKTTLARKVYVDPSIEYHFYLRAWVYVSQEYSRREVFRGILESL--LNMSDD--WLAEELCRHLRNNRYLIVIDDVWT--REAWDDIRMAFP--LASRILLTSRNREVALHA--NAD-SA-PRFLTVDESWELLCRKTF-RKE-RCP-PELEDLGRQIARKCYGLPLAIVVISGLLLKREKTHDWWKKVAD----SV-STAKDPKQCMDVLALSYKHLPEHLKVCFIYFGIFPEDYEIPVWKLLRLWVAEGFVQ-SGQEC-EDLAEEYLEDLVDRNLILV-ATA-NGRIKTCRIHDMLRDLCVKESAEQKFLQVI----RR
>XP_020547440.1
P-------VVEE-ANVVGFDEEAKTIIHRLTEP-E-HLEVVSVIGMGGLGKTTLARKVYVDPSIEYHFYLRAWVYVSQEYSRREVFRGILESL--LNMSDD--WLAEELCRHLRNNRYLIVIDDVWT--REAWDDIRMAFP--LASRILLTSRNREVALHA--NAD-SA-PRFLTVDESWELLCRKTF-RKE-RCP-PELEDLGRQIARKCYGLPLAIVVISGLLLKREKTHDWWKKVAD----SV-STAKDPKQCMDVLALSYKHLPEHLKVCFIYFGIFPEDYEIPVWKLLRLWVAEGFVQ-SGQEC-EDLAEEYLEDLVDRNLILV-ATA-NGRIKTCRIHDMLRDLCVKESAEQKFLQVI----RR
>XP_020547664.1
RYL-----PSSA-NPVVGLDNDLVKIKDQLTGP-Y-NLEILTIVGMAGIGKSTLAKIVYDDPLIVYHFYVRAWITVSQEYEVKNILIGLI---KDNQLSDQ--KLAEQLYRSLKGKRYLIIMDDIWC--NTAWDDVKRSFP--NGSRIILTSRLTEVALYV--NSG-SP-PRFLSVDQGWELLKLKAFPKQG--CS-LELEEIGKQIAEKCQGLPLAIVVVAGHLSKLSKKRDLWLNVAD----NV-GSRNR-EQFLNIIAMSYNHLPHHLKACFLYMGAFPENVEIPVWRLISLWIAEGFLK-ELGKS-EKVAQEYLEDLIDRSLILA-EKN-D-RVTTCRMHDLLRDFCLREAEKESFWHVM----RR
>XP_020547849.1
LSS----------QAMVGVDDILNDIMDKLTRQ-S-GCQIVPIIGMGGIGKTTLARHVYENPLIVEYFDFRAWVTVSREYNTREILLNLVSQK--SE---E--ELGEMLYKSLAGKRYLIIMDDMWS--IEAWDNVKLFFP--SESKIMITTRLSNLALQI--SGS-YG-LYFLDENKSWELFCKIVFG-EVDNCP--ELEEVAKRVARNCNGLPLSVIVIGGLLAKSEKAQGYWKYIAD----NL-SSLEDNERCLRILYTSYQELPIHLKPCFLYMGVLPEDSMTYVSRLRKLWVAEGFLK-ISGKS-EEVAEEYLKDLIDRNLIVP-LMS-TGKIKVCSMHDLLRDLCLREAEKQKFLSSL--EIGQ
>XP_020547913.1
LPV------VGK-NVMVGFDEDVMELKHRLTGE-S-KLQVIPITGMGGVGKTTLARNLYDDSLVKDHFDLCAWVTISQTYLVDDVIRGLLANF--KEKSVQ--DLTQTLWKFLKGRRYIIVLDDMWS--TQVWDDMKRMFP--NGSRIMLTTRLQGVAVYAT-DSF-SP-PRLLDKDKSWHLLCQEVFG-QE-GCPPQELEDIGKMIAHNCKGLPLAARVVGGLLANSAMTREFWGYVAD----NV-NSEND-EQCSEILSLSYNHLPHHLKPCFLYLGAFPEDYEIPVTKLIRLWIAEGFLR-SRSKS-EVAAEGYLNDLIDRNLVIV-RQS-NGKTRTCTMHDLLRDLCLKEAQNENFLHII--NIRR
>XP_020547934.1
PKV----------TTMVGFDEHLEQIVDKLTKE-L-ELQILPIVGMGGIGKTTLAQNVFDHPYTVHYFPKRIWLTISQEYSVREILSSLLHNG--SQ-TLV--ELGLRLYQSLFGERYLIVMDDVWS--VEAWNELKLFFP--KGSRVMLTTRESSLAIFL--GSQ-ES-YDFLNEEKSWNLFCPETFA-QK-DCP-LELEEIGKNIAKSCNGLPLTIVVLGGMLANSNMTREYWESVAK----DV-RTSKDYEGCLKILFLSYNNLPVHLKPCFLYMSIFPEDFQIRISEITKLWIAEGFLK-IRGKS-EEVAEKYLRDLIDRNLFLS-LKF-DGKIKECGIHDLLRDLCLREYEKEHFIYAP--KVQH
>XP_020547935.1
LSS----------QAMVGIDDVLIEIMDKLTGH-S-SSRIIPIVGMGGIGKTTLARNVCQNPLIVQYFDIRAWVTVSQEYNTRQILLELNLDI--RQKSEE--ELGEIIYKSLFGRRYLIIMDDMWT--AEVWDNVKFFFP--SESRIMITTRLSNLAFQI--TGS-HG-LNFLDEEESWDLLCKTVFG-EESNCP--ELEEIGRKIAKHCKGLPLSIVVIGGLLAKSKQTCDYWEYIVE----NL-SSLEDNERCLRILYTSYHQLPVHLKPCFLYMRVFPEDREIRVSQIIKLWVAEGFLK-ISGKS-EEVAEKYFKDLIDRNLILV-RGF-NGRIRFCNIHDLLRDLCLKEAQKEKFLCYH--DIRK
>XP_020547936.1
LSS----------QAMVGRDDALNEIMDKLTRQ-S-DCLIIPIVGMGGIGKTTLARNVYENPLIVEYFDIRAWVTVSQEYNTREILLELVCPN--REIPDE--GLGEMLYKCLCGRRYLIVMDDIWS--IEAWNNVKLFFP--SESRIMVTTRLANLAWQI--SGS-RG-LNFLDTSQSWDLFCKIVFG-EEGNCP--ELEEIGKTIAKNCQGLPLSVIVIGGILAKSKKTRDYWEYIAE----NL-SSLDDNERCLRILYMSYKELPVHLKPCFLYMGVLTKDNNTYASRLRKLWVAEGFVK-ISGKS-EEAAEEYLKNLIDRNLIIG-HMS-RVKIKSCSMHDLIWDLCLREAKNEKFLCSL--ESGQ
>XP_020547955.1
STA----------STMVGFDEHLVRVMDELTRE-P-DLQIIPITGMGGIGKTTLAKSTFDNSYVVNHFDKRIWFTISQKYSAREILARLLNDG--RE-TLA--ELGQRLHKSLFGRRYLIVMDDMWN--ISAWDDLSLFFP--NGSRILVTTRISNVAISL--GSH-SP-YDFLDEDKSWNLLCQKAFG-ED-NCP-PKLEEIGKTIAKKCNGLPLAIVVIGGLLANSNRILEHWESVAK----SI-NSLEYNDRCLKILSLSYDNLPIHLKPCFLYMRMFPEDDEIKASELIKLWVAEGFLK-SRAKT-EEVAEEYLRNLIDRNLILV-HKY-GGKAKTCRIHDLLRDLCLRQSQKECLICVP--KAQR
>XP_020547985.1
A--ERNQ-SMRQ-DTVVGIEDETNKIIGYLIET-E-KLDVISIVGMPGLGKTTLARKVFRHPRIEYEFPIRLWVSVSQVYRVKDIFLGMLRDL--YDKTVQ--EIARTLHARLEKEKFLIILDDMWT--TEAWDDLRHAFP--KSNKILITSRSRVVGQAI--NPN-RE-SRFLTYEESWMLLRYLVF-GHR-NCP-QELEVIERVIVDMCCGLPLLIMLVGGVLAKTKVMQSSWKKVAE----SS-KTYSDMEKRFQIVLFSYNALPSNLKPCFLYLRMFPEDFEISSKRLILLWIAEGYIE-KTEIS-EEIAKQYLEDLISRNLVMT-DKT-TGEIKICRVHDLIRDFCVTVA-YEHYFQEI--NLRH
>XP_020547986.1
A--ERNQ-SMRQ-DTVVGIEDETNKIIGYLIET-E-KLDVISIVGMPGLGKTTLARKVFRHPRIEYEFPIRLWVSVSQVYRVKDIFLGMLRDL--YDKTVQ--EIARTLHARLEKEKFLIILDDMWT--TEAWDDLRHAFP--KSNKILITSRSRVVGQAI--NPN-RE-SRFLTYEESWMLLRYLVF-GHR-NCP-QELEVIERVIVDMCCGLPLLIMLVGGVLAKTKVMQSSWKKVAE----SS-KTYSDMEKRFQIVLFSYNALPSNLKPCFLYLRMFPEDFEISSKRLILLWIAEGYIE-KTEIS-EEIAKQYLEDLISRNLVMT-DKT-TGEIKICRVHDLIRDFCVTVA-YEHYFQEI--NLRH
>XP_020547987.1
A--ERN--SMRQ-DTVVGIEDETNKIIGYLIET-E-KLDVISIVGMPGLGKTTLARKVFRHPRIEYEFPIRLWVSVSQVYRVKDIFLGMLRDL--YDKTVQ--EIARTLHARLEKEKFLIILDDMWT--TEAWDDLRHAFP--KSNKILITSRSRVVGQAI--NPN-RE-SRFLTYEESWMLLRYLVF-GHR-NCP-QELEVIERVIVDMCCGLPLLIMLVGGVLAKTKVMQSSWKKVAE----SS-KTYSDMEKRFQIVLFSYNALPSNLKPCFLYLRMFPEDFEISSKRLILLWIAEGYIE-KTEIS-EEIAKQYLEDLISRNLVMT-DKT-TGEIKICRVHDLIRDFCVTVA-YEHYFQEI--NLRH
>XP_020548010.1
RRD----------NVVVGFDKDLEEIKTRWIDS-S-KLEIISIVGMGGIGKTTLARQIYDDPSIFYHFDTRGWVAVSQEYSLRQVLLGLLDST--QDESDP--RLAEFLYKCLKGRRYLIVMDDIWD--IDIWDAVRRLFP--NGSRVLLTTRLSDVAVYA--NSS-SR-LRFLNEADSWNLLCKKVFG-EK-DCP-PELEDVGREIARNCGGLPLAIVVIGGLLYKDSRTWRNWRSIAE----NL-NSKDD-EQCLEILGLSYNRLPHRLKPCFLYMGVFPEDSEIPVSKLINLWAAEGFLK-STSKT-EEVAEEYLKDLIERSLLLV-CKC-NGRIKTCNIHDLLRDVCVRNAQKENFLHVV----RR
>XP_020548062.1
TV-------VHE-KMVYGRDTDKKILVRKLML---QVPQVISIVGATGIGKTTLAELVYNDNLLKNYFDVRVSVWVSDDFSAT-IANSI-----------K--VLLNRLRDCISGKKFLLFLDDVWTEDYSKWEPLKESLN--PGSKILVTTRNERVARMM--G---SD-EGRLSDEDCWMLMKDIAFCGQHEE-H-QEFEVISREIAKNCNGLPLAAKFLGSLLRTKR-TKQEWESISVI--WEV-HV-SE-AGLFPLLFLSYKDLSPVIKQCFLYCGVFPQKSEIVVEKLIRMWMALGYLS--RMSD-ESRGIEYFENLIMYSVFKDFVV-----RVYCKIDETMHDFAQFLKRTKSQD-HN--QAQV
>XP_020548135.1
PTR----YLSEK-SVPVGLYDDLLIIKDRLKGSES-KLEVIPIVGICGIGKTTLVANVYSDMLIEYHFDARAWITLSQVYSVPDILLQVLNF---LYQSED--ELSEHVQKTLCGKRYLIVMDDVCS--TKACDDFRRYFP--NGSLIILTTRLARVICYA--GSS-SR-LNLLCDQKSWELLCAKTFGEER--CPG-QLME----IAFGCKGLPLAIVVVGGLLSKVKRTPGEWENV-----HKLCCANEDEDACFDILLLSYNHLPQHLKACFLYMGVFPQDTKIYVSQVIKLWVTEGFLK----QN-------------------------------------------------------------
>XP_020548572.1
G-------LQRR-GKVVGFEDEAKKLVGCLFET-Q-QLDVISIIGMPGLGKTTLAEKIFTNSVIQYEFPRRIWVSVSQEFTRKDIFLTILREF--YHKSDQ--ELAELVSSYLEKDKFFLVMDDVWT--GKDWEKLQIALP--KMGKVLITSRHEEVGWSA--NRD-RR-PRFLTEEESWLLLQMEVF-GEL-ECP-SELEGLGKRTAHQCAGLPLAIVVVGGILSKKAANRNAWRKMSE----NV-STSEDPGRRMELIALSYDELPYHLRACFLYLGIFPEDFEIPVRELIRMWIAEGFIQ-KSGFT-EEIAENYLEDLVNRNLVRA-DKV-DGRVKTCRIHDMLRDFCIREAERENFLQEM--EVRR
>XP_020548586.1
G-------VVRQ-ENVVGFEDEAEKLIGYLTET-Q-QLDVVSIIGMPGLGKTTLAGKIFRDPAIQYEFPTRIWVYVSQEFTRKDIFLAILREF--YQKNDQ--ELARLVASYLERGKFLIVMDDVWT--AEDWDKLQIALP--KMGKVLITSRHVEVGQYA--NKN-RH-PRFLTEEESWLLLRLEVF-GKP-ECP-PELEVLGKLITEQCDRLPLAIVVIGGILLKKTATKNAWTKVST----SV-STNEDPARRMEIIALSYDKLPYHLRACFLYLGMFPEDYEIPVWKLIRMWIAEGFIQ-KSGIS-EETAENYLEDLINRNLVRV-D---------------------------------------
>XP_020548698.1
PKV----------TTVVGFDEHMDRIVDKLTRE-P-NLQILSIVGMGGIGKTTLAQNIFDHPYTVHYFPKRIWLTISQEYSVQEILSSLLHNG--SQ-TEA--ELGQRLYQSLFGERYLIVMDDVWS--VEAWNDLKLFFP--KGSRVMLTTRESSLAISL--GSQ-ES-YDFLNEEKSWNLFCQETFA-QK-DCP-PELAEIGKNIVKSCNGLPLTIVVLSKLLANSNMTREYWESIAK----NV-STSKDYEGCLQILSLSYNNLSVHLKPCFLYMSVFPEDSKIRVSKLTKLWIAEGFLK-IRGKS-EEVAKKYLRDLIDRNLFLS-LEF-DGKLKRCGIHDLLRDLCLREYEKEHFFYAP--KVQC
>XP_020548821.1
TP-------LNE-SQVFGRTSEKEEIVKLLQGNCTT-PSILPILGMGGIGKTTLAQIIYNDQRVDEDFDVKAWAYVSDDFSVR-ISKALLESA-------E--LLQSGLKEIFHKKKFLVVLDDVWNENLDNWNHLLIPFM--RGSKIIITTRNREVLPIM--D---AF-PKEMSEEACWSLFEHHAFGVKDSE-Y-LSLRETGRKIMKKCKGLPLAVKTLGSILGSKL-HNDHWNEVSNI--WDI-PL-QK-NAILPSLRLSYHYLPSNIKRCFAYCSIFPKGYEFDKKNLILLWMAEGFVQ--GNIT-EEVGERYFSELLSRSFFQ------LDET-RYIMHDLLNDLAQSVSRRMCFH-LQ--KVRH
>XP_020548823.1
TP-------LNE-SQVFGRTSEKEEIVKLLQGNCTT-PSILPILGMGGIGKTTLAQIIYNDQRVDEDFDVKAWAYVSDDFSVR-ISKALLESA-------E--LLQSGLKEIFHKKKFLVVLDDVWNENLDNWNHLLIPFM--RGSKIIITTRNREVLPIM--D---AF-PKEMSEEACWSLFEHHAFGVKDSE-Y-LSLRETGRKIMKKCKGLPLAVKTLGSILGSKL-HNDHWNEVSNI--WDI-PL-QK-NAILPSLRLSYHYLPSNIKRCFAYCSIFPKGYEFDKKNLILLWMAEGFVQ--GNIT-EEVGERYFSELLSRSFFQ------LDET-RYIMHDLLNDLAQSVSRRMCFH-LQ--KVRH
>XP_020548825.1
TP-------LNE-SQVFGRTSEKEEIVKLLQGNCTT-PSILPILGMGGIGKTTLAQIIYNDQRVDEDFDVKAWAYVSDDFSVR-ISKALLESA-------E--LLQSGLKEIFHKKKFLVVLDDVWNENLDNWNHLLIPFM--RGSKIIITTRNREVLPIM--D---AF-PKEMSEEACWSLFEHHAFGVKDSE-Y-LSLRETGRKIMKKCKGLPLAVKTLGSILGSKL-HNDHWNEVSNI--WDI-PL-QK-NAILPSLRLSYHYLPSNIKRCFAYCSIFPKGYEFDKKNLILLWMAEGFVQ--GNIT-EEVGERYFSELLSRSFFQ------LDET-RYIMHDLLNDLAQSVSRRMCFH-LQ--KVRH
>XP_020548828.1
TP-------LNE-SQVFGRTSEKEEIVKLLQGNCTT-PSILPILGMGGIGKTTLAQIIYNDQRVDEDFDVKAWAYVSDDFSVR-ISKALLESA-------E--LLQSGLKEIFHKKKFLVVLDDVWNENLDNWNHLLIPFM--RGSKIIITTRNREVLPIM--D---AF-PKEMSEEACWSLFEHHAFGVKDSE-Y-LSLRETGRKIMKKCKGLPLAVKTLGSILGSKL-HNDHWNEVSNI--WDI-PL-QK-NAILPSLRLSYHYLPSNIKRCFAYCSIFPKGYEFDKKNLILLWMAEGFVQ--GNIT-EEVGERYFSELLSRSFFQ------LDET-RYIMHDLLNDLAQSVSRRMCFH-LQ--KVRH
>XP_020548831.1
TP-------LNE-SQVFGRTSEKEEIVKLLQGNCTT-PSILPILGMGGIGKTTLAQIIYNDQRVDEDFDVKAWAYVSDDFSVR-ISKALLESA-------E--LLQSGLKEIFHKKKFLVVLDDVWNENLDNWNHLLIPFM--RGSKIIITTRNREVLPIM--D---AF-PKEMSEEACWSLFEHHAFGVKDSE-Y-LSLRETGRKIMKKCKGLPLAVKTLGSILGSKL-HNDHWNEVSNI--WDI-PL-QK-NAILPSLRLSYHYLPSNIKRCFAYCSIFPKGYEFDKKNLILLWMAEGFVQ--GNIT-EEVGERYFSELLSRSFFQ------LDET-RYIMHDLLNDLAQSVSRRMCFH-LQ--KVRH
>XP_020548832.1
SSV----------DAMVGFEDDLMAIKTRLCGS-R-NLEFVPIYGMGGIGKTTLARNAYDDRLIIQHFDTRAWLTVSQDYSIQEMLFAIIDSI--KKHSYE--RMAEHAYKGLKGRRYLVVLDDIWS--TKAWDDMRRIFP--NGSRIILTTRLQDVAAYA--DPS-SP-LHFMDMDQSWNLLRQKLFK-EE-PCP-SELENIGKMIARSCKGLPLAIIVIAGLLSTVSQTQTSWEDIAE----KV-NSANG-EEFAKILSLSYSHLPHHLRPCFLYMGAFPEDHEILVAKLVKLWVAEGFMK-SVSKS-EERAEEYLEDLVKRSLVLV-TRC-NGKIKSCGVHDLVRDLCKRKAQEEKFLLNA----HR
>XP_020548833.1
SSV----------DAMVGFEDDLMAIKTRLCGS-R-NLEFVPIYGMGGIGKTTLARNAYDDRLIIQHFDTRAWLTVSQDYSIQEMLFAIIDSI--KKHSYE--RMAEHAYKGLKGRRYLVVLDDIWS--TKAWDDMRRIFP--NGSRIILTTRLQDVAAYA--DPS-SP-LHFMDMDQSWNLLRQKLFK-EE-PCP-SELENIGKMIARSCKGLPLAIIVIAGLLSTVSQTQTSWEDIAE----KV-NSANG-EEFAKILSLSYSHLPHHLRPCFLYMGAFPEDHEILVAKLVKLWVAEGFMK-SVSKS-EERAEEYLEDLVKRSLVLV-TRC-NGKIKSCGVHDLVRDLCKRKAQEEKFLLNA----HR
>XP_020548834.1
SSV----------DAMVGFEDDLMAIKTRLCGS-R-NLEFVPIYGMGGIGKTTLARNAYDDRLIIQHFDTRAWLTVSQDYSIQEMLFAIIDSI--KKHSYE--RMAEHAYKGLKGRRYLVVLDDIWS--TKAWDDMRRIFP--NGSRIILTTRLQDVAAYA--DPS-SP-LHFMDMDQSWNLLRQKLFK-EE-PCP-SELENIGKMIARSCKGLPLAIIVIAGLLSTVSQTQTSWEDIAE----KV-NSANG-EEFAKILSLSYSHLPHHLRPCFLYMGAFPEDHEILVAKLVKLWVAEGFMK-SVSKS-EERAEEYLEDLVKRSLVLV-TRC-NGKIKSCGVHDLVRDLCKRKAQEEKFLLNA----HR
>XP_020548935.1
SGL----------PVVVGFEDDLTAIKHRLCGS-S-KLQLVPIFGMGGIGKTTLARNAYDDQLIMEHFQIRAWVKVSQDYSIQEILSNLLVSI--GNQCDE--FLAENVYKGLKGMRYLIVIDDVWS--TKAWDDIKMIFP--NGSRIIVTTRLLDIATYAQFSSS-SA-PHFLDEDQSWNLLRQMVFK-QE-DCP-VELEKIGKLIARSCGGLPLAIIVIAGLLSTVGRTQASWEDIAE----NV-NVTNY-EQFAKILSLSYIHLPQHLRPCFLYMGGFPEDYEIHVWKLIKLWVAEGFIK-SESKS-EEEAEEYLEDLVKRSLVLV-TKT-NGKIKVCGVHDLVRDLCIRKAQEEKFL-------HR
>XP_020549024.1
DGG------QKD-KHLVGLERDVEKLIERAVL--KWELSVATIVGMGGIGKSTLAREVYNHAAVATRFDCRAWAVVSREFNRE-IIKSLMQLV-------Q--NVKNMLHQELEGKRYFVVVDDVWQDE--AWESLAPAFP--KASRLLLTSRIQGIAKY-------AR-YNFLNLDESWELFLKKAFIDNINSCP-QHLEDIGRAIVEKCDGLPLAITVVGGLLVKKRASMSEWQKVG----LES-HS-GS-SEILPTLELSYHELPPQLKSCFLCLGFFKEDSIIRVSKLVNLWIAQGLIQ-EEKIT-EEIATSYLDELINRNMVQV-KE--SDRVKTCYVHDLLHDLSIKKAKEEISFEIL--KARH
>XP_020549375.1
-------AEKEEFNNFVGRKKELSELEFMLFGELKRKKGIACVSGDTGIGKTELLLEAYR-------FKMVLWVGIRQNYL--NSFLEIVES---FEEQEE--AAIARVRKELM-RNFLVIIDNLWDH-----KLVMDLLP--GETHVIISTRLPCV------NLE----PSYLSGVEAMSLMQGS----KD--LSITEID-ALRAIEEKLGRLPLGLAIVGAILSERD------NRMSR----DI-T--SGREN-LRLLQFEVCSIPRSLATRMVWFAPAPIPIPILALAHCRLWSL-GFTS----RSEAEASSLLLRFNMARSC----TK-----D-GF-VNHLVKLYARKRG-------------AQ
>XP_020549379.1
-------AEKEEFNNFVGRKKELSELEFMLFGELKRKKGIACVSGDTGIGKTELLLEAYR-------FKMVLWVGIRQNYL--NSFLEIVES---FEEQEE--AAIARVRKELM-RNFLVIIDNLWDH-----KLVMDLLP--GETHVIISTRLPCV------NLE----PSYLSGVEAMSLMQGS----KD--LSITEID-ALRAIEEKLGRLPLGLAIVGAILSERD------NRMSR----DI-T--SGREN-LRLLQFEVCSIPRSLATRMVWFAPAPIPIPILALAHCRLWSL-GFTS----RSEAEASSLLLRFNMARSC----TK-----D-GF-VNHLVKLYARKRG-------------AQ
>XP_020549382.1
-------AEKEEFNNFVGRKKELSELEFMLFGELKRKKGIACVSGDTGIGKTELLLEAYR-------FKMVLWVGIRQNYL--NSFLEIVES---FEEQEE--AAIARVRKELM-RNFLVIIDNLWDH-----KLVMDLLP--GETHVIISTRLPCV------NLE----PSYLSGVEAMSLMQGS----KD--LSITEID-ALRAIEEKLGRLPLGLAIVGAILSERD------NRMSR----DI-T--SGREN-LRLLQFEVCSIPRSLATRMVWFAPAPIPIPILALAHCRLWSL-GFTS----RSEAEASSLLLRFNMARSC----TK-----D-GF-VNHLVKLYARKRG-------------AQ
>XP_020549603.1
DPY------VDD-KTVVGRERDREHIVDWLS-KCEGGFSLMPIVGMGGIGKTTLARLVYDDERVRGVFGRRIWISISMDFDVR-IAKSVVESA-------I--SLQAMLRDVLSSRKFLVVLDDYWSESHADWDVLSSLFR--KGSKIIVTTRSTKVSSIV--S---CS-KENLSDDDCWKLIEQRASMQTNQN-----LEPISRQIAKKCKGLPLVAVTLGCVLRCKS-TEEEWHSISEL--WDM-PQ-TE-N-VFPVLMLSYVHLPAHLRQCFAYCSIFPQNHEFEVEELVLLWMAEGFIQ--GARR-EDLGADYFHDLYSRSFFQ--QY--SNKT-IYKMHGLIHDMARVVSKDICFR-TE--NACH
>XP_020549604.1
DPH------VDD-KTVVGRKRDREHIVDWLS-KCERGFSVMPIVGMAGIGKTTLARLVYDDERVRGVFGRRIWISVSMDFDVR-IAKFVIESA-------I--SLQAKLRDVLSSRKLLVVLDDYWSESHADWDVLSSLFR--KGSKIIVTTRSTKVSSIV--S---CS-KDNLSDDDCWKLIEQRASMQTNQN-----LEPISRQIAKKCKGLPLVAVTLGCALRCKS-TEEEWHSISEL--WDM-PP-TE-N-VFPVLMLSYVHLPAHLQRCFAYCSIFPQNHEFEVEELVLLWMAEGFIQ--GARR-EDLGADYFHDLYSRSFFQ--QY--SNKT-IYKMHGLIHDMARVVSKDICFS-TE--NACH
>XP_020549717.1
NSS----HEVE--KYFVGMKEDIKQLESFLTTE---KNGVISICGMGGLGKTTLATKIYNGEAVQRCFKYRAWVCVSQQFQPKTIFQRLLKQL-----DEV--TLVIKLYQVQRERKCLLVLDDVWE--VDHWNCLRRAFPAEVDSKALLTTRNQNIAST-----------KCLDEDEGWELLQKIAL-------P---FEEYGKEIVKKCGCLPLPISVIGGILRR-ENKSIEWEKVYR----NL-DSLEKDKRVEQILNLSYNLLPYNLKSCFLYLGCFREDEDIETENLYLLWMAEGMIS-DRGES-RDVVERYLFELVNKYMI-------------------------------------------
>XP_020549777.1
NSS----HEVE--KYFVGMKEDIKQLESVLTTD---KNGVISICGMGGLGKTTLATKIYNGEAVERRFKYRAWVCVSQQFQPKTTFQRLLKQL-----DED--TL----------------------------NCLRRAFPAEADSKVLLKTRNQNIASR-----------KCLGEDEGWELLQKIAF-------P----------------------------------------------------------------DLSYSVLPWNLKPCFLYLACFKEDEEIDIEKLYLLWMAEGMIC-DKGES-RDVAERYLFELANRCMVEV--EPLYNRFKSCRLRDMIRDLCLPKGKKEGFLV--------
>XP_020549956.1
-------AEKEEFNNFVGRKKELSELEFMLFGELKRKRGIACVSGDSGIGKTELLLEAYR-------FKMVLWIGIRLNYM--NPFLEIVES---FEEQEE--AAIARIRRELM-RNFLVVIDNLWDH-----KHLMDLLP--GETHVIISTRHSWI------NLE----PSYLSGVEAMSLMLGS----KD--QPITEID-ALRVIEEKLGRLTLGLAIVGAILSEKD------NRISR----VL-T--SGRENHLRLLQFEVCSIPRSLATRMVWFAPAPIPVTILALARRRLWSL-GFTS----RSEAEASSLLLRFNMARSC----TK-----D-GC-INHLIKLYARKRG-------------AR
>XP_020550593.1
SNR-----LVNE-SHVYGRDEDKEKIIEMLLGEVCRDVSVIPIVGMGGIGKTTLAQLVYNDRNVKQNFHVRAWVCVSEEFD--SITKTIYEAV--SSQSKDLDMLQVSLKEKLSKSKFLIVLDDVWNESYEKWDHLFRPFQGRPGSRIIVTTRNDSVASVV------GS-PKLLTDDDCLSLLAQHSFDEKT------EFKEVGLLLVKKCKGLPLAAKTLGGLLRCK-ETKQEWQDVSKI--WDL----PEENNILPVLRLSYHHLPSHLKHLFAYCSIFPKDYEFDKNELVLLWMGEGFLE-VRKRK-EDLGLEYFNELLSRSF--------SGSDSNFVMHDLINDLAQFVARHGSFLRHE--KLRY
>XP_020550601.1
FPE----PIIDD-QTAS---RNMAKVMDLLST----QVKRIGIWGMGGVGKTTLIKNINNKLTTPSPFSIVIWVTVSNKTQ--ETELELVQKI--TEESME---RASKLHARLMMEKFLLILDDVWHP-----INLLVGIPH-NGGKIILTTRSSHV--------------EVLNEEESWRLFCRS------VATL-EELEPLARAVTKECAGLPLAIDVVGASLKGK-RMIQLWNDF-----NALRRSGRIEDRVYNPIKWSYDVLNECIKSCFLFCCLFPEDYKIDYRTLVRYWMAEGLLQ-HHDEEVMDRGVAIIETLTECSL----LE-----WSNVKVHDVIRDVSVWSSEQECLSLVR--KVKR
>XP_020551238.1
FSE-------KS-QSLK---QNLKTVWAWLMN----DDSRIGIYGMGGVGKTTLAMHIHNKLLND--KGRVYWINVSQ-------DSNILQNI--SSEDNE--LRAAELFEALRKRRFVLILDNVWNN-----FDIKIGIP--DGSKLLITSRSVDV--------------NVLNEEESWELFLEK------IKLP-SDTEDVAKEVAKRCAGLPLGIITMGGSMRGV-IDIHEWRDL-----EELKESDDMENKVFPLLLCSFIRLDPKLQRCFLYCCLYPEDYRIPREELISKFISEGLMD-RNSQASFDQGHSILNKLENTSL----LE-----PKYVRMHDLIRDMALRA-RNDTGFMVK--EEDK
>XP_020551467.1
AAV------GKK-EKIFGIDHELVQLKDGLL-KTHYPLTVTTIVGMAGIGKTTLVKEIYEDPDIVNHFKCRAFVSIGAEYALKEIKLSILAQM--HLQDEE--SLDSELL-RLCSRRCLIVLDDVWD--MSLWNSVGWKFP--HGSRIIMTTRLD----YCI-WPIGCS-VRFLNQQESWLLFCDKVFGGDHSSCP-PELEKAGRKIIKKCEGLPLTIIAVARHLRSAEKTPEYWKQAKR----KVYTT----DEATSVLYRSYHYLRQHLKPCFLYMGVFPHDSDIAASKLIKLWCVEGLLE--INSF-EYNAMDYLYDLLSANVVKV-CQS-SGGIKTCNIYPVFWHICMREAGEQKFFHVI--QGRR
>XP_020551702.1
ELV------EKK-SFIFPSDDELIRLKDMLSFRLE----VVSIVGMAGIGKTALAKQILEDSYIRGHFNLLVFASVGPKSVLREIMLDLLAKI--HEQSDQ--QLGVAFYEKLYGSRYLIVLDDIWD--QRCWHEVTTYLP--NGSRIIITTRLEQVARSA-----GPY-YRFLNQQESWLLFCDKVFGRDHSSCP-SELEKAGRKIVKKCEGLPLSIIAVARHLHDAEKTPEYWKQAAK----KVHTA----DKAASVLYKSYKYLPEYLKPCFLYIGVFPHDSDITASKLIKLWCAEGFLQ--YGQT-EDSAMESLETLVSSNVVKV-RQS-FGGIKTCNVYPPFWHICVREAGKHKFFHVI--QGRR
>XP_020552053.1
---------VIG-SEVYGREEEKKKILEMLL-ESTREATVISIVGSPGIGKSTLAQMVYNDDLVKKSFDVRIWVFVSHGFNKR-IIKAAIESV-------D--ALQSKLWNVLQKKKYLLVLDDVWNQDQEEWDKLRLLFS--DESRVLVTTRCQKVAMII--D---SS-AKRLCEEDSWALFKKRAFFHQGEENN-PSLLAVGKEIVRKCEGVPLAAKVLGGLMSFKR-EERDWLHVSEL--WDI-GV-YR-KGIFPAMILSYLHLPLHLKHCFAFCSIFPKDYEVQREKLIHMWMAQGFIL--GSRS-EDIGDEYFSELLWMCVFEE-VN--GGSTGGYKMNKVFHSLARFITENEHLV-LE--QVRH
>XP_020552137.1
-----------------------MQLKYRLTGE-S-KLEVIPIVGMGGIGKTTLARNLYKDRLVSVHFDVRAWATISQDYDVGKILQGLLRLA--LQMGNE--ELGEDLFTSLFGRRYLIILDDIWN--THSWDDIKMFFP--NGSRIIVTTRNSSLAKFI--AFR-SP-HHLLKDDESWNLMHQKVFAPGE-ICS-PELESIGRKIAHNCRGLPLAISLIGGLLFHAKRTQDFWEQVAE----DL-SSD-VGEEILGILSLIYNYLPYHLKPCLLYMGAFPEDSEIHASRLIKLWVAAGFLK-ISGKR-EEAAEMYLKALVDRNLIFI-RQP-QGNVKSCGIHDLLRDLCFRKAYEENFLFLK----RR
>XP_020552153.1
--R------DPK-NVVVGITEDVNKLRDWLTNT-G-ARKVVPIVGMGGIGKSTLARHLYDDSFIISHFDTRAWSTVSQNYNVHKILLDLLGCV--LGEEDD--QLGLRLHQNLKRRRYLIVLDDIWN--IEPWEHIRRYFP--NGSRIIVTTRESKVADDT--GSG-SP-HNLLKDDESWKLLHQKVFATQE-TCT-PELEDVGRRIANNCRGLPLAINVIGGLLSQAKRSPESWEQIAK----DV-SSD-K-EQFSNILSLSYNNLPYHLKPCFLYMGAFPENYEIRASRLIKLWVSEGFLK-VSDTS-EEAAQIYLKALVDRNLIFV-HRP-KGNAKSYSLHDLLRDLCVRKAHEEKFLLVK----RR
>XP_020552224.1
STF------------PVGLDQDLMCMKEWLTAL-S-KLDIISIVGMGGIGKTTLARNLYSDSLIEYYFDIRAWVVLSQDYDARLMFRSLVCCT--NHKSIE--ELAERLYKNLKGRRYLVVMDDVWD--TKVWDDVKRFFP--NGSRIILTSRQSEVAIYA--NSS-NS-IRLLSPDASWDLLRKTVFG-EK-DCP-STLETIGQKIAHNCKGLPLAIVVIGGLLSKDSRAQKDWECIAE----DV-KSRNDGDDFMEILSLSYNSLPHHLKACFLYMGVFPEDYEIFVTQLIKLWIAEGFVK-PTPKS-EQVAEDYLKDLVDRCLIQV-QRY-TGEIKTCTIHDMLRELCMKKAHDEKLYQIM----RR
>XP_020552225.1
STF------------PVGLDQDLMCMKEWLTAL-S-KLDIISIVGMGGIGKTTLARNLYSDSLIEYYFDIRAWVVLSQDYDARLMFRSLVCCT--NHKSIE--ELAERLYKNLKGRRYLVVMDDVWD--TKVWDDVKRFFP--NGSRIILTSRQSEVAIYA--NSS-NS-IRLLSPDASWDLLRKTVFG-EK-DCP-STLETIGQKIAHNCKGLPLAIVVIGGLLSKDSRAQKDWECIAE----DV-KSRNDGDDFMEILSLSYNSLPHHLKACFLYMGVFPEDYEIFVTQLIKLWIAEGFVK-PTPKS-EQVAEDYLKDLVDRCLIQV-QRY-TGEIKTCTIHDMLRELCMKKAHDEKLYQIM----RR
>XP_020552731.1
TPD----------NTVVGLDEDLIKLKDRLTSE-N-KLEVIPMIGMGGIGKTTLARNLYNDRLIISHFDTCAWIVISQDYDVRAILLGLLACI--LQQKNS--QLAVTLYKSLTGIRYLVVLDDMWS--TRAWDDVRMFFP--NRSRILLTTREKNVANYV--GSS-SQ-YRLLNKFESWNLLHQKVFG-ED-KCP-PEFEKIERNIASDCGGLPLAIHVIGGLLSEAKGRRDFWERVAD----DI-SSEKD-EQFYNILALSYNYLSYHLKSCFLFMGAFPEDHEIRASKLVRIWVAEGFLE-NGDKS-EEIAEENLKVLVDRNLVMV-RES-NGKAKSYSIHDLLRDLCVKKAAKDKFLHVK----RR
>XP_020552898.1
NSS----HEAE--KYFVGMKEDIKQLESVMTTD---KNGVISICGMGGLGKTTLATKIYNGEAVQRCFKYRAWVCVSQQFQPRTIL--------------------------------------------------------------------------------------------------------------------------------------------------------------NL-DSLENDKKVNQILDLSYNVLPYNLKPCFLYLACFKEDQEIDTEKLYLLWMAEGMIS-DKGES-RDVGERYLFELANRCLVQV--EPLYNRFKSCRLHDLIRDLCLSKGKRQGFLEVM---TDR
>XP_020552899.1
NSS----HEVE--KYFVGMKEDIKHLESILTTD---KNGVISICGMGGLGKTTLATKIYNGEAVQRCFKYRAWVCVSQQFQPKTIFQRLLKQL-----DED--TLVRKLYQVQRDRKCLLVLDDVWE--VDHWNCLRRAFPGEVDSKVLLTTRNQNIASR-----------KCLDEDEGWELLQKIAF-------P---LEEYGRKIVKKCGYLPLPISVVGGTLRH-EKASIEWKNVCR----NL-DSMENDKGVNQILDLSYNVLPYNLKPCVLYLACFKEDEEIDIEKLYLLWMAEGMIC-DKGES-RDVAERYLFELANRCMVEV--EPVYNRFKSCRLHDMIRDLCLSKGKKEGFLEVI---TNR
>XP_020552942.1
APA----E-------FVRREKEMEVLLPYLL-D-N-DCQVVSISGAAGIGKTILAQQLFEAPEIQYQYPTRIWVNVSKKSR-REIMEQIAKSL--EEMFAE--QLGRLIFSHLDKLRTLLVLDEISS--MDDLEFLEPILPSMRRSKILITTRSKQVAEVA--HTTA---PRRLTDDEGYQLLLKNV--------P-GIEGELGKKIVDFCGGLPMSIVHFIKSMAT-KHTLEEWEEVNQ----RL-CSFPEIQASLEVLTSSYDDLPYILKLCFLYMGVLQDYQHIQLEKLYLLWLADKLVS-RLQER-ADVVQSYVTKLADRSMVEL-HHRTITRFQYCQLNELMRDLSLLKNKHECFFKVV--RTHR
>XP_020553172.1
TPD----------NIVVGLDEDLIQLKDRLTGE-S-ELQIIPIVGMGGIGKTTLARNLYNDPLVVSHFDTRAWIVISQDYDVRAILLGLLGCI--LQKNNS--QLAVALYKNLTGRRYLVVLDDIWS--TDAWDNIKMFFP--NRSRIVLTTRESNVANYV--DLS-SS-YHLLTNSESWNLLHQKVFG-ED-NCP-PEFEKIGRSIASYCGGLPLAIHVIGGLLSEAKGRRDVWEHVAD----DV-RAGKD-EQFYNVLALSYNHLPYHLKPCFLYMGAFPEDHEIRASKLIRIWVAEGFLK-NGDKS-EEIAEENLRVLADRNLLMV-RES-NGKAKTYGIHDLLRDLCVKKAAEDKFLHVK----RR
>XP_020553173.1
TPD----------NIVVGLDEDLIQLKDRLTGE-S-ELQIIPIVGMGGIGKTTLARNLYNDPLVVSHFDTRAWIVISQDYDVRAILLGLLGCI--LQKNNS--QLAVALYKNLTGRRYLVVLDDIWS--TDAWDNIKMFFP--NRSRIVLTTRESNVANYV--DLS-SS-YHLLTNSESWNLLHQKVFG-ED-NCP-PEFEKIGRSIASYCGGLPLAIHVIGGLLSEAKGRRDVWEHVAD----DV-RAGKD-EQFYNVLALSYNHLPYHLKPCFLYMGAFPEDHEIRASKLIRIWVAEGFLK-NGDKS-EEIAEENLRVLADRNLLMV-RES-NGKAKTYGIHDLLRDLCVKKAAEDKFLHVK----RR
>XP_020553174.1
TPD----------NIVVGLDEDLIQLKDRLTGE-S-ELQIIPIVGMGGIGKTTLARNLYNDPLVVSHFDTRAWIVISQDYDVRAILLGLLGCI--LQKNNS--QLAVALYKNLTGRRYLVVLDDIWS--TDAWDNIKMFFP--NRSRIVLTTRESNVANYV--DLS-SS-YHLLTNSESWNLLHQKVFG-ED-NCP-PEFEKIGRSIASYCGGLPLAIHVIGGLLSEAKGRRDVWEHVAD----DV-RAGKD-EQFYNVLALSYNHLPYHLKPCFLYMGAFPEDHEIRASKLIRIWVAEGFLK-NGDKS-EEIAEENLRVLADRNLLMV-RES-NGKAKTYGIHDLLRDLCVKKAAEDKFLHVK----RR
>XP_020553175.1
TPD----------NIVVGLDEDLIQLKDRLTGE-S-ELQIIPIVGMGGIGKTTLARNLYNDPLVVSHFDTRAWIVISQDYDVRAILLGLLGCI--LQKNNS--QLAVALYKNLTGRRYLVVLDDIWS--TDAWDNIKMFFP--NRSRIVLTTRESNVANYV--DLS-SS-YHLLTNSESWNLLHQKVFG-ED-NCP-PEFEKIGRSIASYCGGLPLAIHVIGGLLSEAKGRRDVWEHVAD----DV-RAGKD-EQFYNVLALSYNHLPYHLKPCFLYMGAFPEDHEIRASKLIRIWVAEGFLK-NGDKS-EEIAEENLRVLADRNLLMV-RES-NGKAKTYGIHDLLRDLCVKKAAEDKFLHVK----RR
>XP_020554320.1
SF-------VNE-LYIYGRNEEKEMIVEKML-VRDQDLSVYAVWGMGGLGKTTLVQLIYNDARTEACFELRIWVCVSDDFSQR-VVKAIIESI-------D--PLQRHLQERLRGKLFLLVLDDVWNEKHELWDRLREVLR--RGSILIVTTRIEKVALMM--A---TI-GGYLSKEDSWSLFRQRAFTNGDAK---KNLETIGKAIVKKCGGVPLAIKALGSLMQFKS-LESEWLAISEI--WQL-SD-DE-NGILPALRLSYYNLAPAMRQCFAYCCLFPKDYVMEKKDLVQLWMANGFVS--GQSD-NLTGHWIFNELVCRSFLQI-VR--RGEV-TCKMHDLMYDLAVFVMGQETYI-LE--TVRH
>XP_020554321.1
SF-------VNE-LYIYGRNEEKEMIVEKML-VRDQDLSVYAVWGMGGLGKTTLVQLIYNDARTEACFELRIWVCVSDDFSQR-VVKAIIESI-------D--PLQRHLQERLRGKLFLLVLDDVWNEKHELWDRLREVLR--RGSILIVTTRIEKVALMM--A---TI-GGYLSKEDSWSLFRQRAFTNGDAK---KNLETIGKAIVKKCGGVPLAIKALGSLMQFKS-LESEWLAISEI--WQL-SD-DE-NGILPALRLSYYNLAPAMRQCFAYCCLFPKDYVMEKKDLVQLWMANGFVS--GQSD-NLTGHWIFNELVCRSFLQI-VR--RGEV-TCKMHDLMYDLAVFVMGQETYI-LE--TVRH
>XP_020554322.1
SF-------VNE-LYIYGRNEEKEMIVEKML-VRDQDLSVYAVWGMGGLGKTTLVQLIYNDARTEACFELRIWVCVSDDFSQR-VVKAIIESI-------D--PLQRHLQERLRGKLFLLVLDDVWNEKHELWDRLREVLR--RGSILIVTTRIEKVALMM--A---TI-GGYLSKEDSWSLFRQRAFTNGDAK---KNLETIGKAIVKKCGGVPLAIKALGSLMQFKS-LESEWLAISEI--WQL-SD-DE-NGILPALRLSYYNLAPAMRQCFAYCCLFPKDYVMEKKDLVQLWMANGFVS--GQSD-NLTGHWIFNELVCRSFLQI-VR--RGEV-TCKMHDLMYDLAVFVMGQETYI-LE--TVRH
>XP_020554356.1
TKK----SPTDD-STVVGFEKDADEILDQLIGQTD-NLQIITICGMPGLGKTTLAKKLYND--LDSHFDKCAWCVVSQTYQRRSLLTGILSSL--SSMDDA--KLGERLHKTLKNRRYLVVLDDIWD--PIVWDDLMRYFP--NGSRIMFTSQIKDVA-----PPD-SV-IRLLSHDESWELLQLKAFKGKP--CPH-NLMNIGKRIAGLCNGLPLIVVVIAGILANK-KEETEWKKVEE----SL-GSFADPEDRMKKLELSYKHLPDHLKPCFLYFGAFPEDAEIPTWKLISLWIAEGFIK-EEEEK-ETTAEEYLVDLIDRSLVII-AKSSNG-VKACSIHDLLRELCLRKAQEENFRQLA--DIHR
>NP_001234202.1
S-------VVEE-DDVVGFDDEAQTVIDRLLES-G-DLEVIPVVGMPGLGKTTLATKIFKHPKIEYEFFTRLWLYVSQSYKTRELYLNIISKF--RDMSEK--DLALKVQEILEEGKYLIVLDDVWS--TDAWDRIKIAFP--KGNRVLLTTRDHRVARYC--NRS----PKFLTDEESWILLEKRAF-HKA-KCL-PELETNGKSIARKCKGLPLAIVVIAGALIGKSKTIKEWEQVDQ----SV-GENRDQPNSCDLVRMSYDVLPYDWKACFLYFGTFPRGYLIPARKLIRLWIAEGFIQ-RGDLS-ECKAEEYLNELVNRNLVMV-MQV-DGQIKTCRVHDMLYEFCWQEATEENLFHEV--EVRR
>NP_001234836.1
SSH-----SPFV-EVTVGHEEEEAWIIGQLDEE-S-ELDVISIVGMPGVGKTTLANKVYNNTLVASHFNVRAKCTVSQNFNKSKVLREILQQV--GNESEY--DLAEKLRVALYDKRYLIVLDDVWD--IATGEMLIACFP--RGNRVILTSRSGEVGLKV--KCR-SD-PQVLTDEKSWELFEKRVFGDEG-SCPA-ELLDIGHEIVEKCKGLPLALVLIAGVIVRKEKEKDFWVKIQN----NL-DSSNINSQIMNVMQSSYDHLPYQLKPLLLYFATLQKSERTPVSTLMQLWMAEGLVD-IPSCS-EEVTESYLDALISSGLIMV---T-SVMIRACYVHDVVHDFCSVKAGKEKFFKLI--DFRR
>NP_001289831.1
IAL-----PVTD-EDIVGFGNDIEKMFQYLIRT-N-DLDVVPIVGMGGQGKTTVARKVYNSDNIVSHFDVRAWCIVSQTYNRRKLLQDILSQV--KGYEDD--ILADELRKSLMGKRYLIVLDDMWD--CMAWDDLRLSFP--NRSRIVVTTRLEKVGEQV--KCH-TD-PPFLTKEESCELLQKKVFQKED--FP-PELQDVSRAVAEKCKGLPLVVVLVAGIIKKR-KMEESWNEVKD----SL-FDNRESEEYLSTMQLSYYNLTDCLKPCLLYMGMFQEDAIIRVSELISLWIAEGFVQ----ES-EEAAEGYLMDLIQSNVVMV-SNY-NGKVKYCQVHDVVLHFCLEKSLEEKFMLAV--KENR
>NP_001318028.1
SPK-----LTTD-KIIVGFEEETNLILRKLTSP-A-DLDVISITGMPGSGKTTLAYKVYNDKSVSSHFDLRAWCTVDQGCDDKKLLDTIFSQV--SKLSEN--DVPDKLRKQLYGKRYLIVLDDVWD--TTTWDELTRPFP--KGSRIILTTREKEVALHG--KLN-TD-PRLLRSDESWELLEKRAFGDES--CPD-ELLDVGKEIAENCKGLPLVADLIAGVIAGREKKRSVWLEVQS----SL-SSNSEVE-VMKVIELSYDHLLHHLKPCLLYFASFPKDTSLTIYELSIYLGAEGFVG---EKS-EEVVKIYMDDLISSSLVIC-FN------LNFQIHDLVHDFCLIKARKEKLFDRI--DLRQ
>NP_001318030.1
SPK-----LTTN-KIIVGFEEETNLILRKLTSP-A-DLDVISITGMPGSGKTTLAYKVYNDKSVSSHFDLRAWCTVDQGCDEKKLLNKIFNQV--SKLSEN--DVPDKLRKQLYGKRYLIVLDDVWE--TTTWDEVTRPFP--KGSRIILTTREKEVALHG--KLY-TD-PRLLRPDESWELLEKRAFGDES--CPD-ELLDVGKEIAENCKGLPLVADLIAGVIAGREKKRSVWLEVQS----SL-SSNSEVE-VMKVIELSYDHLPHHLKPCLLYFASFPKDTSLTIYEFNVYLGAEGFVG---ENS-EEVVKIYMDDLISSSLVIC-FN------LNFQIHDLVHDFCLIKARKENLFDQI--DLRQ
>NP_001318035.1
SPK-----LTTD-KIVVGFEEETKWILRKLTSP-T-DLDVISITGMPGSGKTTLAYKVYNDKSVSSHFDLHAWCTVDQGCDEKKLLNKIFKQV--SKLSED--DVADKLRKQLYGKRYLIVLDDVWD--TTTWDELTRPFP--KGSRIILTTREKEVALHG--KLN-TD-PRLLRSEESWELLQKRAFGNES--CPN-ELLDVGKEIAENCKGLPLVADLIAGVIAGREKKRSVWLEVLN----NS-HSKNEVE-VMKVIEISYDHLSDHLKPCLLYFASWPKDTIMTIYELNGFLGGEGFVG---EKS-EEVVKIYMDDLISSSLVIC-FN------PTYQLHDLVHDYCLIKARKENLFDRI--DLRQ
>NP_001318045.1
SPK-----LTTD-KIIVGFEEETNLILRKLTSP-A-DLDVISITGMPGSGKTTLAYKVYNDKSVSSHFDLRAWCTVDQGYDDKKLLDTIFSQV--SKLSEN--DVADKLRKQLFGKRYLIVLDDVWD--TTTWDELTRPFP--KGSRIILTTREKEVALHG--KLK-TD-PRLLRPDESWELLEKRAFGNEI--CPD-ELLDVGKEIAENCKGLPLVADLIAGVIAGREKKRSVWLKVQS----SL-SSNSEVE-VMKVVELSYDHLPHHLKPCLLYFASMPKDTIMSIYELNIFLGGEGFVG---EKS-EEVVKIYMDDLISSSLVIC-FN------LNFKIHDLVHDFCLIKARKENLFDRI--DLRQ
>NP_001333108.1
SPK-----LTTD-KIIVGFEEETNLILRKLTSP-A-DLDVISITGMPGSGKTTLAYKVYNDKSVSSHFDLRAWCTVDQGYDDKKLLDTIFSQV--SKLSEN--DVADKLRKQLFGKRYFIVLDDVWD--TTTWDELTRPFP--KGSRIILTTREKEVALHG--KLN-TD-PRLLRPDESWELLEKRAFGNES--CPD-ELLDVGKEIAKNCKGLPLVADLIAGVIAGREKKRSVWLEVQS----SL-SSNSEVE-VMKVIELSYDHLPHHLKPCLLYFASWPKDTTTTIYELNIFLGAEGFVG---EKS-EEVVKIYMDDLISSSLVIC-FN------LNFQIHDLVHDFCVIKARKENLLDQI--DLRQ
>NP_001333428.1
FVR-----RINE--EIVGFEDVKDELIGKLKGS-S-GLDVISIVGMAGLGKTTLANKLYSDESVVSHFNIHAHCCVSQEYTRKDLLLAILRNI--RRETEN--ELADRLRKLLMFKRYLLLIDDVWE--TSAWDDLKLCFP--MGSRIILTTRHYEVASYA--KHD-SD-PRSLNNDESWMLLNKKVFNNES--FP-FILRDAGQEIVRKCDGLPLSIILIAGILIRMKKEKYCWEQVAT----NL-GP-------METLDLSYQNLPPYLKPCFLYLGVFSEDEEIQVSKLTWLWIAEGFIK-HTGKT-EEIAENYLENLVGRNLVMV-GKF-NGRIKTCRIHDLVHEFCRKKAKLENIIQRI--PKRR
>XP_004231117.1
PSK-----ANLE-NDVVGLDDDLEKVIERLLGYSS-EREVVAITGMGGIGKTTLAKKAYDYPRVRSRFDVHAWVTVSREYGMRRLLLSLARCI---EKTED--QLAESLYRKLKDRRYLIVIDDIWS--TKVWDDVTRCFP--NGSRIILTSRLKDVAAYA--NPD-SP-LGVLSLDDSWKLLSIKVFGVND--CP-FELEDIGKQIAERCGGLPLAILVVAGHLSKISMRRESWITVAK----TV-NSANDPDKCLGVLGMSYNYLSNHLKPCFLSIGAFPEDFEIKARTLIQVWVAEGFLK-ERVES-EKVAEECLEDLISRNLIMI-KKF-NGEIRSCGMHDLLRDLSLREAQKEKFLHVT--QRRG
>XP_004231569.2
SSV----ILNVK-NIMVGRGDQRERLLEDLTR--SGEPKVIPIIGMGGIGKTTLAIEVYNDAHVRSHFDVCAWATLSQQHNVKEILLNLLRST--FDMLDE--ELADMLRKSLYGKRYLIVMDDIWS--IKAWDDVRRFFP--KGSRILLTTRNNEVACYA--NTEN----SFMDQDESWNLFKSVAFANEA--LP-PEFENIGKKIAEKSHGLPLTIVVVAGLL-KSKKTIEDWETVAK----DV-KSNDPDEQCSHVLGLSYNHLTSDLKTCLLYFGIFPEDSEIPVNHLKRLWMAEGFLN----EN-EGEADKCLQDLINRCLVHV-SNR-DETIISCKVHDLIYDLCLRQIQRGN-LFII--SVQP
>XP_004233876.2
------------------------------LGT-D-QLGVIAIVGMPGHGKTTLAKKLYRHENIVNRFDVRSWCTVSKVYDKRKILLELLGYE--VEKSVD--ELIQQVRMCYEKRRYFIVIDDVWS--TVVYDELVSLFP--SRSRIVITTRLDELVNYS--FCY-T---SFIAEEKSWLLLRNIVFKQEN-NCF-REFEEIGKQIAKSCAGLPLAVVLIGGLLARLDKKKGIWTKVAQW--LSA-SAAGEAEWYMDIIELSYKHLPSYLKPCFRYFGMFLEDEEVSVNKLMRMWAAEGFVQ-SDERS-EIVAKDYLIDLITSNLVLV-AEP-LGDIKSVCLHDLVQDFCLKKAKEENFLLKV--DVQR
>XP_004234046.1
S-------VVEE-DEVVGFDEEADEIINRLLGS-D-DVEFISIVGMPGLGKTTLANKVFK--SVGYEFYNRIWVYVSQSYTRRDLFLKIINQF--RYVTEE--ALAEVIRKHL-LGKYLIVLDDVWT--QEPLDDVKIALP--RG-KVLFTTRDDEVGKFC--CNE----PKFLTDHECWELLQKKVF-HKD-KCP-LDLEVLGKRIAKKCMGLPLAALVIAGALTGRGKTKSEWEIVHQ----FV-SESSD-IRMTKLVQMSCDSLPVNLKACFLYCGAFPKGSEIPAWKIVRLWIAEGFIR-TTGSK-ESVAEGYLNELVSKSLLMV-TQS-NGQIKTFRVHDMLHEFCTLEASEENFFKEI--ELRR
>XP_004236921.1
SSS-----SPFV-EVTVGHEKEESQIIDQLDEE-S-ELDVISIVGMPGLGKTTLANKVYKNTLVASHFHVRAWCTVSQKYNKSKVLLEILQQV--EEKKVD--DLAEKLRTALLDKRYLIVLDDVWD--IATGEMLIACFP--RGNRVILTSRSSEVGLKV--KCR-SD-PELLTPEESWDLFEKRVFGDEG-SCPA-ELSKVGHQIVEKCKGLPLAIVLIAGVIVRKKKEKDFWLKILH----NL-DSTNINL----VMQLSYDHLPCHLKPLLLYFATTQKSQRTPVSTLMQLWMAEGFVD-----S-EEVTQSYLDALISSSLIMV---M-PSMIKVCYVHDVVHDFCSEKAKKQKFLKLI--DFHR
>XP_004236958.1
--------SLEN-DAVVGFDDEANKVIKRLVEPLD-SVDIIPVVGMPGLGKTTLARKIYNDPKLTYEFYSIVWVYVGQEYKAKDIYLRILKFF--LNDDVD--TLAKAIGGYIKKGRCLIVLDDVWE--DDVIDHVMKVFA--KGHRIMMTTRDTRLGFFA--NKE----PKFLETEESFELLVMRVFGRG--GCP-NELVVTGTEIARKCGGVPLVVVVIAGALRGR-SDKKDWERVEK----SV-VQHTE-DSCLKYVKMSYDYLPREVQMCFLYCGVFPRGFDIPCWKLIRLWIAEGLIK-PES-TVEEIAEFYLTDLLNRNLVII-MQS-DGQIKTCRLHDMLYQFCKKEASNKWLFEEP--DPRR
>XP_004236959.1
----------ED-DEVVGFDEEAQQVMKRLVEP-N-CLDIIPVVGMPGLGKSTLARKIYNEFEFSYEFFSIVWVYVGREYKIKDTCVRILKCF--MNGDVD--ALGKAIRDAIRRGRCLIVLDDVWE--AEVVDVVKRVLP--KGHRIMMTTRHANLASYA--NPG----PKPLHAEQSFELLVNRAFGNGN-SCP-VEFVELGQSIAHKCNGIPLQIVLIAGILRGL-TDRRYWERVDK----NL-SQEED-KYRGVFVEMSYNHLPQDVQTCFLYCGVFPQGFDIPAWKLIRLWIAEGLIK-QSPYT-EEIAEFYLNHLVQRNLVIL-SQS-DGQIKTCRLHDLLHEFCRDEASKKWLFQHV--DLRR
>XP_004237148.1
KSY-----DKLE-DDIVGIDDDLQIIIKRLTGPPS-DLDIVTISGMGGIGKTTLARKAYDHLTIRYHFDILAWVTISQEFQCRNVLLEALHCI---KMDEN--ELADLVQKNLKGRRYLVVVDDIWS--RDVWDSIRGIFS--NGSRILMTTRENEVAMYA--NTC-S--PSLLSAGNGWKLVCDTVFGPKH--HP-PELEEIGKEIVEKCQGLPLTISVIAGHLCKVARTLEGWKDVAR----TL-SEASHPDECLAVLGLSYHHLPNHLKPCFLSMSSFQEDFHFETQILIQLWIAEGFIR-CENKS-EEVAIDYLEDLISRNLLQA-REF-NGEIKTCGIHDLLREFCLTEAEMTKHMHVE--QMRR
>XP_004237188.1
SSN-----SSFV-EVVVGHEEDEAWIIGQLDEE-S-KLDVISIVGMPGVGKTTLANKVYNNTLVASHFHVRAKCTVSQNFNKSKVLREILQQV--TNGSED--DLAEKLRVALLDKRYLIVL---------------------------------------------------------------------------------------------------------------------D----NL-DSTNINL----VMQLSYDHLPCHLKPLLLYFATTQKSQRTPVSTLMQMWMAEGLVD-----S-EETTQSYLDALISSSLIMV---A-SVMIKVCYMHDVVHDFCSLKAKKERFFKLI--DLRR
>XP_004237189.1
--------SLEN-HEVVGFDEEATKVINRLVEA-E-CLDVIPVVGMPGLGKTTLARKIFNDPKISREFFSYIWVFIGQSTCVKDILFNILKGF--KNRNEA--SITDEIRKRVANGKCLIVLDDVWD--PNVVDIVKTVFP--KAHRIMMTTRHEDIARSV--NKY----PKFLDGDESFQLLEKRAFGVS--RCP-VELVEHGEAIVAKCSGVPLTIVVIAGALRGR-TSEIDWKVVRE----NV-GKEDKLQRCVNVVRLSYNHLPQEKKSCFLYFGAFPQGFDIPAWKLIRLWIAEGLIM-LSGNE-EEIAEYYLNDFANRNLVMV-MKS-NDRIKTCRVHDMLHEFCVEEATRLTLFKQV--NSRR
>XP_004238948.1
N-------VVEE-DDVVGFDDEAKTVIDRLIGS-D-YVEVVPVVGMPGLGKTTLAYKIYKDPKVEYEFFTRVWVYVSQTFKRREIFLNIISKF--DDTPED--DLANEVKELLGKGKYLIVLDDVWT--MEAWDRIKIAFP--KRNRVLMTTRQSNVAKRC--NDK----PKFLTKDESWELLEKKVF-HKE-KCP-PELELPGISIAEKCMGLPLAIVVIAGALIGKGKTTREWELVAA----SV-GENRD-PENCKLVQMSYDRLPYDLKACFLYCGAFPGGSQIPAKKLIRLWIAEGFIQ-QGPLA-EDVAEDHLNDLVNRNLVMV-TQC-SGQIKTCRVHDMLHEFCRHEAMEENLFQEI--ELRR
>XP_004238957.1
--------SNDE-E-FVGFKEDVKQIIQKLTRT-K-EREVISIVGMAGLGKTTLARKVYNSHSIAEHFDARAFCIVSQTYSTRKLLIDILKQV--RE--DE--DVADMLRKELYFKRYLIVLDDMWK--YQTWEDLQLCFP--RGSRIMVTTRVQEVATKM------SD-TRFLTDEESWELLQKKVF-KRG-RVP-LELKEAGFEVARNCKGLPLVIVLNAGIIAQKERCVSVWEEFAK----DL-SSE---EQSRKAVQSSYDYLRDHLKHCLLYVGYFPEDYNIPVSDLLNLWIAEELVP----DT-EKSSKDCLIDLVNRSLLIV-SKS-NGDIKYCMVHDLIREFCSRELEEEDFKQRF----AR
>XP_004238960.1
---------IDE-E-LVGFDEHAQNITDYLIRT-W-DLDVVSIVGMAGLGKTALARKVYNSRSIIDRFDVRAWCSVSQTYNRRQLVLQILTQI--VN--LD--DPEDILRKCLNGKRYLVVLDNIWD--GKAWDDFQSCFP--HGSRIMITTRDKAMASYV--KGY-SF-PPRLEDDQSWELLQKKVFGRGK-SCP-LELVNVGKLVAKACRGLPLLIIMIAEVLSR-EREGSSWLKVAY----DI-SSK---EIIMMTIQSSYDHLLDHLKPCLIYMGLFPKKYEIPVSDLLKWWIAEEFVH----DT-EELSEICLHDLVGTNLVVV-SKS-NGKMKCCIVLDHVRDFCLRKITEEKFI-------QR
>XP_004239116.1
TTT-----QRAN-EEMEGFQDTIDELKDKLLGS-P-ELDVISIVGMPGLGKTTLAKKIYNDPEVTSRFDVHAQCVVTQLYSWRELLLTILNDV--NEKEDG--EIADELRRFLLTKRFLILIDDVWD--YKVWDNLCMCFS--NRSRIILTTRLNDVAEYV--KCE-SD-PRLFRDDESWTLLQKEVFQGES--CP-PELEDVGFEISKSCRGLPLSVVLVAGVLKQKKKTLDSWKVVEQ----SL-SSIGSLEESISIIGFSYKNLPHYLKPCFLYFGGFLQGKDIHVSKMTKLWVAEGFVQ-ANNNG-EDTAQGFLDDLIGRNLVMA-MEP-NAKVKTCRIHDLLHKFCMEKAKQEDFLLQI--EEYR
>XP_004239388.2
IAT-----GIKE--EMIGFEDEIKTLIRQLTRS-R-MLDIISIVGMPGAGKTTLANRLYSYNSVVSHFDIRAQCHVFPVYSQRGLLLSLLQVS--SE-ETD--ELKDILSRILRSKRYLILVDDVWD--HKAWDDLKCCFP--NGSRILLTTRYHDVADYV--KSV-YK-PRSLTHEESWKLLKMEVFGNER--CS-PLLKKVGKKIARKCGGLPLSIFLVAGILSNMEETEECWNEVAK----HL-GI-------LNIIEQSYQHLPYYLKPCFLYFGTFLEDEEINVSKLTWLWIGEGFVK-HEGKS-QDIAKVYLENLIRRNLVMN-AKS-DGNVKACRVHDLLLDFCKKKAEKEHFLSWI--QKRR
>XP_004239389.1
IDT-----GING--KTIGFEDEIEKLIHRLTGF-E-GLDIISIVGMPGAGKTTLANRLYSYHPVVYRFDILGYCHVSPVYSKRGVLLSLLRVS--SK-RTS--TLEDILVRNLRSRRYLILLDDVWD--RNVWGDLKRYFP--NGSRILLTTRNDDVAYYV--ESV-GK-PRLLTYEESWELLCIEVFGNKS--CS-PLLEKVGQEIARKCGGLPLSIVLVAGILSKMEKTEECWSRVAK----DL-GS-------AKIIEPSFQHLPYYLKPCFLYFGTFLEDEEINVSKLTWMWIAEGFVS-LEGKS-QDIAKGYLDILIRRNLVMN-AKS-DGNVKACRVHDLLLDFCKKKGGEEHFLSWT--QKRR
>XP_004239390.2
IDA------IND--DIVGFEDVITKLRDQLTRS-K-KLDIISIFGMPGAGKTALANKLLLDKSVVDHFDICAQCYMSSVHSRREWLLSILHVS--SE-ETS--DLAAMLRQILQTGRYLILLDDIPN--DSAWDDLESCFY--NGSRILLTTRNSNVAYYA--RSI-SQ-PRMLNDGESWTLLKKKVFGEGF--CS-PLFEKVGPKIVRKCGGLPLSIVFVASILAGMERTEQCWKQVAR----SL-GT-------PEIIEQSYQNLPYHLKSCFLYFGMFSDHEEINISKLTLLWIGEGFVK-DKHKS-EDIAEGYLKNLVESNLVML-SKC-GTKVKVCRIHDVLFHFCKARAHSENLIQRI--PKRR
>XP_004239469.1
TTD-----SMSE--EMVGFQDVMYTLRGKLIRS-S-KLDVISIVGMPGLGKTTIANKLFFDQLVVSHFDVRAQCCVSQVYTRKDLLLTILHSV--DKLPED--VLADKLRKLLMVQRYLILIDDVWE--TVAWDDLKPSFY--NGSRIILTTRLGDVANDA--KFF-SD-PRLFTQEESWMLLKTKVFNTKS--CP-LVLEDVGQRIAKRCGGLPLSVVLVAGILETTEKETNCWEQVAI----NL-GS-------SEIINLSYQALPFHLKPCFLYFGVFLEDEEIRVSKLTWLWIAEGLVR-HKEKP-EDIAEDHLKNLIGRNLVMV-SKS-DGKSKSCRIHDLLLDFCKKKAKVENFLQCI--QKRR
>XP_004239804.1
APN-----STVG-KIIVGFEEETEWIIRKLTSS-A-EIDVISIVGMPGLGKTTLAYIVYNHKSIVDHFDVCAWCTVDQEHNEKKLLQNIFNQV--EQSNEDHDDVADKLRKRLCGKRYLIVLDDMWD--TETLDELMRPFP--KGSRVILTSRKKEVALHG--KCH-SD-PRLLRSEESWELLEKRVFGEEG--CPD-ELKDVGKKIARKCDGLPLVVDLISGVISRNEKKEAFWLDILN----NL-SSKDEKE-VEKVIQLSYDHLSDHVKPCLISLSTYPKDKDIRISELKKLWISQGFVD---ERS-EEVVD----ELISSSLVIP-F-------SIYKIHDLVHDFCYIKGRKENLFHFI--DLRG
>XP_004240205.1
APK-----STVG-KIIVGYEEETEWIIRKLTSP-A-ELDVISIVGMPGIGKTTLAYRLYNHKSIVDHYDVCAWCTVDQERNEKKLLQKIFNQV--ERSSEN-DDVADKLRRRLCGQRYLIVLDDMWD--TATLDELMRPFP--KGSRVILTSRKKEVALHG--KCH-TD-PRLLRSEESWELSEKKVFGEGR--CPD-ELEDVEKRIARKCDGLPLVVDLIGGVISRKEKKEALWAEVLN----DL-SSKDEEK-VLKVIQLSYDHLSDHVKPCLVYLATYPKDKDIRMSELKDLWISQGL-----ERS-EEVVD----ELISSSLVIP-F-------SIFKIHDLVHDFCYIKSRKEKLFHFI--DLRG
>XP_004240498.1
SPK-----LTTD-KIIVGFEEETNLILRKLTSP-A-DLDVISITGMPGSGKTTLAYKVYNDKSVSSHFDLRAWCTVDQGCDDKKLLDTIFSQV--SKLSEN--DVPDKLRKQLYGKRYLIVLDDVWD--TTTWDELTRPFP--KGSRIILTTREKEVALHG--KLN-TD-PRLLRSDESWELLEKRAFGDES--CPD-ELLDVGKEIAENCKGLPLVADLIAGVIAGREKKRSVWLEVQS----SL-SSNSEVE-VMKVIELSYDHLLHHLKPCLLYFASFPKDTSLTIYELSIYLGAEGFVG---EKS-EEVVKIYMDDLISSSLVIC-FN------LNFQIHDLVHDFCLIKARKEKLFDRI--DLRQ
>XP_004240499.1
SPK-----LTTN-KIIVGFEEETNLILRKLTSP-A-DLDVISITGMPGSGKTTLAYKVYNDKSVSSHFDLRAWCTVDQGCDEKKLLNKIFNQV--SKLSEN--DVPDKLRKQLYGKRYLIVLDDVWE--TTTWDEVTRPFP--KGSRIILTTREKEVALHG--KLY-TD-PRLLRPDESWELLEKRAFGDES--CPD-ELLDVGKEIAENCKGLPLVADLIAGVIAGREKKRSVWLEVQS----SL-SSNSEVE-VMKVIELSYDHLPHHLKPCLLYFASFPKDTSLTIYEFNVYLGAEGFVG---ENS-EEVVKIYMDDLISSSLVIC-FN------LNFQIHDLVHDFCLIKARKENLFDQI--DLRQ
>XP_004240523.1
SPK-----LTTD-KIVVGFEEETKWILRKLTSP-T-DLDVISITGMPGSGKTTLAYKVYNDKSVSSHFDLHAWCTVDQGCDEKKLLNKIFKQV--SKLSED--DVADKLRKQLYGKRYLIVLDDVWD--TTTWDELTRPFP--KGSRIILTTREKEVALHG--KLN-TD-PRLLRSEESWELLQKRAFGNES--CPN-ELLDVGKEIAENCKGLPLVADLIAGVIAGREKKRSVWLEVLN----NS-HSKNEVE-VMKVIEISYDHLSDHLKPCLLYFASWPKDTIMTIYELNGFLGGEGFVG---EKS-EEVVKIYMDDLISSSLVIC-FN------PTYQLHDLVHDYCLIKARKENLFDRI--DLRQ
>XP_004242250.1
TI-------DDD-E-VVGFENDAEVIMMKLIRT-K-ERDVISIYGMPGLGKTTLARKVYNNPSIANYFDVKAWCAVSQAYNRRTLLVEIFKQA--KE--DD--DVADMLRRVLIGKRYLIVLDDIWD--VEAWEDLGICFP--YESRVMVTTRIEQVTKHL--QHH-SH-PKFLTSQESWELLEKKVF-RGE-SCP-PDLVEAGLQVALHCKGLPLAVVLIAGIIAKMKREASLWVEVAN----DL-SSG---EQSMKVIQSSYHHLDDHLKPCLLYMALFPEDHKIPVDDLLKLWMAEEFVL----ET-EEASRNCLCGLLNKSLVMM-YGD-NRDVRYCSLHDVVREFCLRKLTEDKYMQLI----SR
>XP_004242251.1
SN------DDDD-D-VVGFEIHAQIIVNKLIRT-K-ERNVISIYGMPGLGKTTLARKVYNNPSILNYFDVKAWCAVSQAYNRRTLLVEIFKQA--KE--DD--DVADMLRKVLIGKRYLIVLDDIWD--VEAWEDLGICFP--CGSRVMVTTRIEQIAKHL--QHH-SDPPSFLTSEESWGLLEKKIF-RGE-SCP-PDLVEAGLQVALHCKGLPLTVVLIAGILGKTEREASLWLEVAA----DL-SSG---QQSMKVIQSSYDHLEDHLKPCLLYMALFPEDHKIPVDHLLKLWIAEEFVL----GT-EEACRVCLSDLLNRSLIMV-SGF-YCDVQYYSLHDVVREFCLRKLTEDKYMQLA----SR
>XP_004242252.1
SI-------DDD-E-VVGFENDAQIIMKKLIRT-K-ERDLISIYGMPGLGKTTLARKVYNNPYIVNYFDVKTWCAVSQAYNRRTLLVEIFKQA--KE--DD--DVADMLRKVLIGKRYLIVLDDIWD--VEAWEDLGICFP--CGSRVMVTTRIEQVAKHL--QHH-SH-PSFLSSKKSWELLEKKVF-RGE-SCP-PDLLEAGLQVALHCKGLPLVVVLIAGMLAKMDRKSSLWLKVAN----DL-SSG---EQSMKVIQSSYDHLENHLKPCLLYMALFPEDHKITVDDLLKLWMAEEFVL----KT-EEAYRVCLSDLLNKSLVMA-SGA-NRDVVHCSLHDVVREFCLRKLTEDKYM-------SR
>XP_004243044.2
SSR-----LNLE-NVVVGLEDDLMKVMRRVTGPPS-SREIVSIVGMGGIGKTTLAKKVYHHPEVRNRFDVHIWVTISQEYQTRDLLLCILSCIGDNGSSDD--QLMDMIYKKLKYRRYLVIVDDIWS--IGIWDLMTRFFP--NGSRIILTSRHKEVAEHA--DPD-SN-PSLLNSDNSWKLLHDKVFGSQH-DCP-RELEKIGKQVAQKCQGLPLALLVVAGHLSKMPRTRECWDDVAK----TI-SKASEPDKCIGVLAMSYSYLPHHLKACFLSIGVFPEDFVIATERLIQLWVAEGFLR-ERLKS-EQVGKECLEDLISRNLILV-RKF-SGELITCGVHDLVRDLILRQGEKEKFLKVT----HR
>XP_004243493.1
KLP-----TIEE-KTVVGMKDDLNSILNCINAHTK-ELIVISVVGMGGIGKTTLASKVFDDSMIRSQFDKHAWVTISQDYNKRQMLLEIVSSI--ENMSND--KLLDTVYKGLKGRRFLIVIDDLWS--TEALDLMRRIFP--NKSRIILTTRLKTVADYAS-SPD-FP-PSFLSLDDSWNLFTERLFKKDP--CP-PQLEVIGKHIIQQCQGLPLSIVVIAGLLGNIGRTPDNWKKIEE----NL-NSGKASEKCQAILSLSYNCLPQYLKACFLYIGSFPEDMEIHVSKLISSWIAEHFIK-RSNTR-EVVAEEYLQELTDRSLILV-RGA-NGRIKICKIHDLLRQMCIREAQIENVVHFT--DGRR
>XP_004246080.2
HS---------E-DDIMGLDDDLEIIVERLTGQLS-DLDIVTISGMGGIGKTTLARKAYDHLKLRYHFDVRVWITISQEYGRRSVLLEALHCI---VKDDN--ELADLVQKSLKGRRYLVVVDDIWS--TDVWDSIRGIFP--RRSRILLTTRETKVAMYA--NPI-S--PNLLNLENSWKLLCDKVFGPNN--HP-PELEEIGKKIAEKCQGLPLTISVIAGHLSKVSRTLGSWMDVSR----TL-GESSHPDKCLGVLGLSYHHLPNHLKPCFLSMGSFPEDYHVETWRLIQLWITQGFIR-SGSES-TEVAKDYLEDLISRNLIMV-RKF-NGEIKACGMHDLLREFCLTEVELTQFMYVE--QR--
>XP_004248007.2
IAL-----PVTD-EDIVGFGNDIEKMFQYLIRT-N-DLDVVPIVGMGGQGKTTVARKVYNSDNIVSHFDVRAWCIVSQTYNRRKLLQDILSQV--KGYEDD--ILADELRKSLMGKRYLIVLDDMWD--CMAWDDLRLSFP--NRSRIVVTTRLEKVGEQV--KCH-TD-PPFLTKEESCELLQKKVFQKED--FP-PELQDVSRAVAEKCKGLPLVVVLVAGIIKKR-KMEESWNEVKD----SL-FDNRESEEYLSTMQLSYYNLTDCLKPCLLYMGMFQEDAIIRVSELISLWIAEGFVQ----ES-EEAAEGYLMDLIQSNVVMV-SNY-NGKVKYCQVHDVVLHFCLEKSLEEKFMLAV--KENR
>XP_004248043.1
IPL-----LVTD-EEVVGFENKAEELIDYLIRT-N-ELDVVPIVGMGGQGKTTIARKLYNNDIIVSRFDVRAWCIISQTYNQRELLQDIFSQV--NGATVD--VLADMLRRKLMGKRYLIVLDDMWD--CMVWDDLRLSFP--IRSRIVVTTRLEEVGKQV--KYH-TD-PPFLTTEESCQLLQKKVFQKED--CP-PELQDVSQAVAEKCKGLPLVVVLVAGIIKKR-KMEESWNEVKD----AL-FDDSEFEEYLATMQLSFDNLPHCLKPCLLYMGMFSEDARIPASTLISLWIAEGFVE----ES-EEEAEGYLMDLISSNMVML-SKY-KGKVKYCQVHDVVHHFCLEKSREAKFMLAV--KGTR
>XP_004248174.1
SEC----SPHLQ-ATVLDLDNDLMTVKSRLIGPPS-KLDVVSIVGMGGIGKTTLARKVYDDIYMEHHFYVRAWITVSQMHQHREMLLGILRCF--YLKSTE--QLAEQVYRSLKGRRYLIAMDDVWD--TTAWDVVKRSFP--NGSRVILTSRLANVGIYA--SSG-SP-PRCLSVDRSLKLFNLKVFGREN--CPL-ELEKATKQIVGKCQGLPLAIVVVAGFCSKISKTENCWEDVAH----KI---SRETEECMDLLALSYKHLPHHLKPCFLYMGAFPKDYEISVSRLIKLWIAAEFLE----YT-EEVAEGYLKDLIDRSLIMV-KKS-SGKVKTCEVHDLLHDLIIREAWKERSIYFT----HR
>XP_004248175.2
S-------MVEE-ENVVGFDDEARKISSRLTNS-E-ELEIISIVGMGGLGKTTLAKKVYTDSSIEFHFYNRAWIYVSQLYSRKEVFLGILDSL--YKMNDE--KLAGELFSHLRSKRYLVVIDDVWT--MEAWDDLQMAFP--TGSRILLTTRNTEVALHA--NPE-GL-PRFLTHEESWELLSKKVF-RKG-ICP-LELEDIGLQIAKKCYGLPLAIVVVSGLLLKKEKTRDWWKKIAN----DV-SSARDPKQCMDVLALSYKHLPDHLKVCFIYFGVFPEDFEIPVWKLLRLWTSEGFVQ-MGQEC-EDTAEEYLEDLVDRNLVLV-AKA-SGRIKTCRIHDMLRDLSVKMGSEEKFLEVF--PIRR
>XP_004248798.1
L-------VVEE-DDVVGFDEEADIVINRLLGS-N-HLEVVPVVGMPGLGKTTLANKIYKHPKIGYEFFTRIWVYVSQSYRRRELFLNIISKF--HGMCEE--DLADEIQEFLGKGKYLVVLDDVWS--DEAWERIKIAFP--KPNRVLLTTRDSKVAKQC--NPI----PKFLTEDESWILLEKKVF-HKD-KCP-PELVLSGKSIAKKCKGLPLAIVVIAGALIGKGKTPREWKQVDD----SV-SENRDHPENCNLVQMSYDRLPYDLKACFLYCSAFPGGFQIPAWKLIRLWIAEGFIQ-KGHLS-ECKGEDNLNDLINRNLVMV-MES-DGQIKTCRLHDMLHEFCRQEAKEENLFQEI--ELRR
>XP_004250409.1
RYE-----IDEE-NTIIGMDDEFNTILDRLTTQTN-ELTVIPIFGMGGIGKTTLAKKVYDDSYIRSRFDKHAWVTISEDFNQRQMLLEVASSI--QEKSDD--QLMEIVYKGLKGRRFLIVIDDIWS--TEAWDQMQRIFP--NKSRILLTTRLKYVADNVS-CPE-FP-PSFLSLDDSWNLFTEKLFKKDS--CP-RQLVKLGKHIVQQCQGLPLSIIVVAGLLVKMDLTRDNWKKVEE----NL-KSGTVSERCQSILSLSYNYLPQYLSACFLYVGGFPEDTEIGVSKLIRLWIAEQFIK-RSNKR-EVVAEEYLQELIDRSLILA-GKA-NGRMRSCKIHDLLRQLCLSKAHTENVVHVM--EARR
>XP_004251533.1
NLT-----EH-E-NVMVGHENEFEMMQDQLTRA-S-DLEVVSIVGMGGIGKTTLANKIYTDPFVMSCFDKRAKVTISQDYCVRNVLLRLLSSI--EEQDDG--QLADQLQKLLKGPRYLVVIDDIWT--TGAWDDIKLCFP--CRSRILMTTRNMEVAEYA--SSG-SP-PRLMNFDESWSLLYEKVFAR-G-FFP-HEFEQLGKQIASKCKGLPLMIVVIAGLLSKIGNRLDRWRSVAE----NV-SSTDLDVQCMRVLALSYYHLPHHLRACFLYFALFPEDKLIFVNELVKLWAAEGFLK-DETKS-EQVAKQSLKDLVDRSLVFI-QRSFDGKIKACGMHDVIRELCLREARKINFVNVI----VR
>XP_010312507.1
KSA-----TIVE-NTVVGMKDDFNTILDRVTAQTN-ELTVIPIFGMGGIGKTTLAKKVYDDSFICSRFDKLAWVTISEEYNERQMLLEVVSSV--QEKSDD--ELMEIVYRGLKGRRFLIVIDDIWS--TEAWDQMQRIFP--NKSRILLTTRLKYVADYVN-CPD-FP-PSFLSLEDSWNLFTEKIFKKDP--CP-PLLEEIGKHIVQQCQGLPLSIVVVAGLLGKMDLTHDNWKNVEE----NL-SSGTVSERCQSILSLSYNYLPQYLKACFLYVGGFPEDREINVSQLIRLWIAEQFVK-RKDKR-EVVGEEYLQELVDRSLILT-GKA-NGRMRSCKIHDLLRQLCLSETHTENVVHVI--EVRR
>XP_010313675.1
SP-------DVQ-QKPVGFQEDLEKIIDRLRGP-S-ELDIICIVGMAGIGKTTLAKRAYNDISVVNRFDVRAWVTVSQEYRERDILFDLFYSV--YERRDQ--ETADRVRKSLICKRFLIVVDDMWS--TDAWDNLSRLFP--NGSRIILTSRLIDLATYV--NPD-RQ-PDFLDNDEGWELLRRKIFG-KR-GCP-FELEEIGRSIAEKCQGLPLAIVVVAGHLSKMSKTTDCWNNVAE----SV-DSREP-GQCLDILALSYSHLPQHLKACFLYMGAFPEDFEIHVWKLIRLWVAEGFLN-TGVTT-EEIAEECLEDLIDRSLVLA-VK--NGKLKTCKLHDIMRDFCLEEAKRQNFLHFL--TARR
>XP_010315011.2
SPK-----LTTD-KIIVGFEEETNLILRKLTSP-A-DLDVISITGMPGSGKTTLAYKVYNDKSVSSHFDLRAWCTVDQGYDDKKLLDTIFSQV--SKLSEN--DVADKLRKQLFGKRYFIVLDDVWD--TTTWDELTRPFP--KGSRIILTTREKEVALHG--KLN-TD-PRLLRPDESWELLEKRAFGNES--CPD-ELLDVGKEIAKNCKGLPLVADLIAGVIAGREKKRSVWLEVQS----SL-SSNSEVE-VMKVIELSYDHLPHHLKPCLLYFASWPKDTTTTIYELNIFLGAEGFVG---EKS-EEVVKIYMDDLISSSLVIC-FN------LNFQIHDLVHDFCVIKARKENLLDQI--DLRQ
>XP_010319214.1
--------SIHE-NFMEGYNEERKNMVARLTYS-K-KLQVVSVVGMAGIGKTTFAKTTLFD--INKEFPIRGWITVSENYDLRELLLRLLRDV--DGMDNG--QLAAHLKQVLQGKRYLIVVDDIWS--NSDWDNIRHWFP--DKSRILLTSRDKKVGAYA--AKDG----RPLTQDESRNLFYHRAFGKNNRS---GKFKKVGEKVITNCKGLPLMITAVAGILRSKSKLYE-WMEVAE----SV-SSDDAYKQCLQVVALSYNNLPSLMKACFLHFGVFPKSHGIPVKKLTRLWIAEGLVY-VEE---EQAADRVLHDLIGKSVVIV-DKW-DGKIKTCRIHDVFHDFCSKESESENLLCVC--QVRW
>XP_010319380.1
--------SLEN-HEVVGFDEEATKVINRLVEA-E-CLDVIPVVGMPGLGKTTLARKIFNDPKISREFFSYIWVFIGQSTCVKDILFNILKGF--KNRNEA--SITDEIRKRVANGKCLIVLDDVWD--PNVVDIVKTVFP--KAHRIMMTTRHEDIARSV--NKY----PKFLDGDESFQLLEKRAFGVS--RCP-VELVEHGEAIVAKCSGVPLTIVVIAGALRGR-TSEIDWKVVRE----NV-GKEDKLQRCVNVVRLSYNHLPQEKKSCFLYFGAFPQGFDIPAWKLIRLWIAEGLIM-LSGNE-EEIAEYYLNDFANRNLVMV-MKS-NDRIKTCRVHDMLHEFCVEEATRLTLFKQV--NSRR
>XP_010319428.1
--------SLDD-DEVVGFDEEAKKVIKRLVEPAE-SLAIVPVVGMPGLGKTTLARKIYNDTTLSFEFFSTIWIYAGPECKIKDLYHKILKHF--LDEDDH--TLAKVISGFMSKGRCLIVLDDVWE--ANVIDHVKKVFP--KGHRIMMTTRDGLLAAYK--NAE----PKFLLADECFELLEKRVFGKG--SCP-DELKDVGERIAGNCGGVPLIVVVIAGALAGR-SNTTDWEIVER----DV-ARTVN-KNCGVFVEMSYDRLSQEMQTCFLYSGIFPRGFDIPAWKLIRLWIAEGLIK-QSS-T-EEIAELHLNDLVHRNLVIL-LES-DGQIKTCRLHDMLHQFCRTKAADKWLYQEI--DPRR
>XP_010319429.1
RTI----TFLEV-KNMVGLTEEANEVMKRLQIT-E-EVECIAIVGMTGLGKTTLARKLWSDSQITDKFCKNIWVSVGQSNDLKNMLFVILKS---RCNGEN--ELAKLIAKFVTQMRCLVVLDNVCG--SGLVNFFKNVLP--KGHRILMTTRRRDVASCAS-----KE-PKFLDGEDSFRLLEKIVFDNGIKD----ELVEVGKSIASKCGGLPLAIEVIAGALKKVDQSAYYWKRVEN----NFWQCENDTSSCWKIVEASYGSLSSEMKACFLYCLAFPKGYDIPFQMLISLWMAEGLIE-SNPSSPKDKAEDHLMEFENLNLVTV-SR--TGSIKKIKCNEIFYDFYRMEVTKESVFQQL--DIRR
>XP_010320570.2
TTD-----STRE--EMVGFDEVVQTLKGKLIRS-S-ELDLISIVGMAGLGKTTLANKLFLDQFVVSHFDVRAQCCVSQVYTRKDLLLTILRSV--DKLPEN--ELADKLRKLLFGQRYLILIDDVWE--TTACDELMPCFY--NGSRLILTTRHDHVAYHA--KLV-SD-PRKFTLEESWMLLKNKVFNEKC--CP-VVLEDVGQKIAQKCGGLPLSVVLVAGILETMEKEEHCWEQVAI----NL-GP-------SEIINLSYQDLPFHLKPCFLYFGVLSEDEEIKVSKLTWLWTAEGLVR-HTEKL-EDIAENYLKNLIGRNLVMV-SKS-DGKTKTCRIHDLLLEFCKKKAKVENFLQCI--QKRR
>XP_010320686.1
IDT-----GING--KTIGFEDEIEKLIHRLTGF-E-GLDIISIVGMPGAGKTTLANRLYSYHPVVYRFDILGYCHVSPVYSKRGVLLSLLRVS--SK-RTS--TLEDILVRNLRSRRYLILLDDVWD--RNVWGDLKRYFP--NGSRILLTTRNDDVAYYV--ESV-GK-PRLLTYEESWELLCIEVFGNKS--CS-PLLEKVGQEIARKCGGLPLSIVLVAGILSKMEKTEECWSRVAK----DL-GS-------AKIIEPSFQHLPYYLKPCFLYFGTFLEDEEINVSKLTWMWIAEGFVS-LEGKS-QDIAKGYLDILIRRNLVMN-AKS-DGNVKACRVHDLLLDFCKKKGGEEHFLSWT--QKRR
>XP_010320708.1
KLT-----STEE-TTYVGMKKDYKAILNCLNAQTK-ELIVISLIGMGGIGKTTLARKVFDNSIIRDRFEKHAWVTISEQYNKRQMLLEVASSI--QEMSND--ELMVIVYRSLKGRRFLIVIDDLWS--TEAWDQMRRIFQ--NKSRIILTTRLKHVADYAS-SPD-FP-PSFLSFKDSWKLFTKKLFRKDR--CP-PQLRKIGKHIIQQCQGLPLSIIVIAGLLSKIDVTYDNWKKIEQ----DL-NSGSVLEQCQAILCLSYNYLPPYLKACFLYIGGFPEDMEIRVSKMMSSWIAEQFIK-TSDTR-EVVAEKYVQELMDRSLILG-KTP-NGRFKTCKIHDLLRQLCIREAQIENVVHFP--QDRR
>XP_010320780.1
---------IDE-E-LVGFDEHAQNITDYLIRT-W-DLDVVSIVGMAGLGKTALARKVYNSRSIIDRFDVRAWCSVSQTYNRRQLVLQILTQI--VN--LD--DPEDILRKCLNGKRYLVVLDNIWD--GKAWDDFQSCFP--HGSRIMITTRDKAMASYV--KGY-SF-PPRLEDDQSWELLQKKVFGRGK-SCP-LELVNVGKLVAKACRGLPLLIIMIAEVLSR-EREGSSWLKVAY----DI-SSK---EIIMMTIQSSYDHLLDHLKPCLIYMGLFPKKYEIPVSDLLKWWIAEEFVH----DT-EELSEICLHDLVGTNLVVV-SKS-NGKMKCCIVLDHVRDFCLRKITEEKFI-------QR
>XP_010320781.1
---------IDE-E-LVGFDEHAQNITDYLIRT-W-DLDVVSIVGMAGLGKTALARKVYNSRSIIDRFDVRAWCSVSQTYNRRQLVLQILTQI--VN--LD--DPEDILRKCLNGKRYLVVLDNIWD--GKAWDDFQSCFP--HGSRIMITTRDKAMASYV--KGY-SF-PPRLEDDQSWELLQKKVFGRGK-SCP-LELVNVGKLVAKACRGLPLLIIMIAEVLSR-EREGSSWLKVAY----DI-SSK---EIIMMTIQSSYDHLLDHLKPCLIYMGLFPKKYEIPVSDLLKWWIAEEFVH----DT-EELSEICLHDLVGTNLVVV-SKS-NGKMKCCIVLDHVRDFCLRKITEEKFI-------QR
>XP_010320900.1
FVR-----RINE--EIVGFEDVKDELIGKLKGP-S-GLDVISIVGMAGLGKTTLANKLYSDESVVSYFDIHAHCCVSQQYTRKDLLLAILHDI--GRETEN--ELADKLRKLLMRKRYLLLIDDVWE--TSAWDDLKLCFP--NGSRIILTTRHYEVASHA--KHD-SD-PRSLNNDESWMLLNKKVFNNES--CP-LIPRDIGQEIVRKCGGLPLSIILVAGILTRMKKDKHCWEQVAT----NL-GP-------METLDLSYQHLPPYLKPCFLYLGLFPEDREIQVSKLTWLWIAEGFIK-HAGKT-EEIAENHLENLVGRNLVMV-KKF-DGRIKACRIHDLVHEFCRKKAKLENIIQRI--PKRR
>XP_010320901.1
FVR-----RINE--EIVGFEDVKDELIGKLKGP-S-GLDVISIVGMAGLGKTTLANKLYSDESVVSYFDIHAHCCVSQQYTRKDLLLAILHDI--GRETEN--ELADKLRKLLMRKRYLLLIDDVWE--TSAWDDLKLCFP--NGSRIILTTRHYEVASHA--KHD-SD-PRSLNNDESWMLLNKKVFNNES--CP-LIPRDIGQEIVRKCGGLPLSIILVAGILTRMKKDKHCWEQVAT----NL-GP-------METLDLSYQHLPPYLKPCFLYLGLFPEDREIQVSKLTWLWIAEGFIK-HAGKT-EEIAENHLENLVGRNLVMV-KKF-DGRIKACRIHDLVHEFCRKKAKLENIIQRI--PKRR
>XP_010320925.1
TTT-----QRAN-EEMEGFQDTIDELKDKLLGS-P-ELDVISIVGMPGLGKTTLAKKIYNDPEVTSRFDVHAQCVVTQLYSWRELLLTILNDV--NEKEDG--EIADELRRFLLTKRFLILIDDVWD--YKVWDNLCMCFS--NRSRIILTTRLNDVAEYV--KCE-SD-PRLFRDDESWTLLQKEVFQGES--CP-PELEDVGFEISKSCRGLPLSVVLVAGVLKQKKKTLDSWKVVEQ----SL-SSIGSLEESISIIGFSYKNLPHYLKPCFLYFGGFLQGKDIHVSKMTKLWVAEGFVQ-ANNNG-EDTAQGFLDDLIGRNLVMA-MEP-NAKVKTCRIHDLLHKFCMEKAKQEDFLLQI--EEYR
>XP_010321400.1
APK-----STVG-KIIVGYEEETEWIIRKLTSP-A-ELDVISIVGMPGIGKTTLAYRLYNHKSIVDHYDVCAWCTVDQERNEKKLLQKIFNQV--ERSSEN-DDVADKLRRRLCGQRYLIVLDDMWD--TATLDELMRPFP--KGSRVILTSRKKEVALHG--KCH-TD-PRLLRSEESWELSEKKVFGEGR--CPD-ELEDVEKRIARKCDGLPLVVDLIGGVISRKEKKEALWAEVLN----DL-SSKDEEK-VLKVIQLSYDHLSDHVKPCLVYLATYPKDKDIRMSELKDLWISQGL-----ERS-EEVVD----ELISSSLVIP-F-------SIFKIHDLVHDFCYIKSRKEKLFHFI--DLRG
>XP_010321401.1
APK-----STVG-KIIVGYEEETEWIIRKLTSP-A-ELDVISIVGMPGIGKTTLAYRLYNHKSIVDHYDVCAWCTVDQERNEKKLLQKIFNQV--ERSSEN-DDVADKLRRRLCGQRYLIVLDDMWD--TATLDELMRPFP--KGSRVILTSRKKEVALHG--KCH-TD-PRLLRSEESWELSEKKVFGEGR--CPD-ELEDVEKRIARKCDGLPLVVDLIGGVISRKEKKEALWAEVLN----DL-SSKDEEK-VLKVIQLSYDHLSDHVKPCLVYLATYPKDKDIRMSELKDLWISQGL-----ERS-EEVVD----ELISSSLVIP-F-------SIFKIHDLVHDFCYIKSRKEKLFHFI--DLRG
>XP_010322775.1
SSD-----SSFA-EVTVGHEEDEAWIIGQLDEE-S-ELDVISIFGMPGVGKTTLANKVYNNTLVASHFHVRAKCTVSQK---------------------------------------------------------------------------------------------------------------------------------------------------------------------------------------------------------------------------------------------------------------------------------------------------
>XP_010322858.1
SSR-----LNPE-NIVVGLEDDLVRIIRRLKGPTL-SREIIPILGMGGIGKTTLARKAFDDFETRNRFDIHIWVTVSQEYRIRGMLLDILRST---ESNID--RLMDMIYKKLKGWRYLVVMDDIWS--SEVWDLMTRTFP--NGSRIILTSRQEEVASHA--DPD-SN-PNLLNLDNSWKLIRDRVFGVEH--CP-PELEDIGEQIAQRCQGLPLALLVVAGHLSKISRTRESWNDVSK----SV-SKADESDICLGVLAMSYNYLPDHLKPCFLYMGVFPEDSVVNIVRLINLWISEGFI------S-ELVGRDCMEDLVSRNLVMV-RNF-NGETKTCGVHDLIRDLILREAEKEKFLEVT--EKRR
>XP_010324491.1
LSI-----STLE-NEMVGHINEQANMRRRLITS-S-QLEVISIAGMGGIGKSTFAKKLFSDPSVVGFFDVRGWITVSKDYSSRKMLISLLQDA--VEVINA--ELADRLQKSFKGKRYLIVVDDIWS--TEAWDDISQWFP--NRSRILLTTRSMEVARHA--SSP-KN-PRFLDPEESWNLFCQKAFSKKD--CP-AEFESVGKVVVENCKGLPLMISVVAGSLSSK-RTLNEWNEVAQ----SV-SSLDDYQRCSGVLALSYNHLPPDLKVCFLYFGVFKKASEISVENLIRLWMAEGLFK-LRGRD-EKEACSLLHDLIDRSLIVV-CKL-DGKIKTCRIHDLLHDLCLRESESESLLYVS--NIRW
>XP_010327076.1
SKC----IPHLQ-ATMLDLDNDLMTVKSRLIGPPS-KLTVVSIVGMGGIGKTTLARKVYDDIYMEHHFYIRAWITVSQMHQHREMLLGILRCF--YQKNIE--QLAEQVYRSLKGRRYLIGMDDVWD--TNAWDVVKRSFP--NGSRVILTSRLANVGIYA--SSG-SP-PRCLSVDQSLKLFNLKVFGRET--CPL-ELEKATKQIVEKCQGLPLAIVVVAGFCSKISKTEDCWEDVAH----KI---SRETEECMDLLALSYKHLPLHLKTCFLYMGAFPKDFEITVSKLMKLWIAAEFVK----RT-EEVAHGYLRDLIDRSLIMV-KKS-SGEVKTCKVHDLLHDLIIREAWKERLIYFT----HR
>XP_019066422.2
KSA-----F--E-ENIVGMEDDFNTILDSLTTQTD-ELIVIPILGMGGIGKTTLARKVFGDSYIRSRFDKHAWVTISKEYNQRQMLLEVVSSV--QEMSDD--QLMEIAYKGLKGRRFLIVIDDIWS--TKAWDQIQRIFP--NKSRILLTTRLKNIADYVS-CPD-FP-PSFLSLDDSWNLFTEKIFKKDP--CP-PLLVKIGKHIVQQCQGLPLSVIVVAGLLGKIDPTHNNWKIVEG----NL-NSGTVSERCQSILSLSYNYLPQYLRACFLYVGGFSEDMEIDVSKLIRLWIAEQFVK-RSNKR-EVVAEEYLQELIDRSLVLV-GKA-NGRMKTCKIHDLLRQLCIREAKTENGLNVM------
>XP_019066695.1
KSA-----TIVE-NTVVGMKDDFNTILDRVTAQTN-ELTVIPIFGMGGIGKTTLAKKVYDDSFICSRFDKLAWVTISEEYNERQMLLEVVSSV--QEKSDD--ELMEIVYRGLKGRRFLIVIDDIWS--TEAWDQMQRIFP--NKSRILLTTRLKYVADYVN-CPD-FP-PSFLSLEDSWNLFTEKIFKKDP--CP-PLLEEIGKHIVQQCQGLPLSIVVVAGLLGKMDLTHDNWKNVEE----NL-SSGTVSERCQSILSLSYNYLPQYLKACFLYVGGFPEDREINVSQLIRLWIAEQFVK-RKDKR-EVVGEEYLQELVDRSLILT-GKA-NGRMRSCKIHDLLRQLCLSETHTENVVHVI--EVRR
>XP_019066753.1
KSA-----TIVE-NTVVGMKDDFNIILDRLTAQTD-ELIVIPILGMGGIGKTTLARKVYDDSCIRSRFDKLAWVTISQEYNERQMLLEVVSSI--QEMSND--ELMEIVYRGLKGRRFLIVIDDIWS--TEAWNQMQRIFP--NKSRILLTTRLKYVADYVN-CPD-FP-PSFLSLEDSWNLFTEKLFKKDQ--CP-PLLVEIGKHIVQQCQGLPLSIVVVAGLLGKMDLTHDNWKNVEE----NL-SSGTVSERCQSILSLSYNYLPQYLKACFLYVGGFPEDREINVSQLIRLWIAEQFVK-RNNKR-EVVAEEYVQELIDRSLILM-DST-NGRMKTFKIHDLLRQLCLSETHTENVVHIM--EARR
>XP_019066849.1
SLL-----LDVS-NNMVGRDKEKERMLEELRG--KDELKVIPIVGMGGIGKTTLAKQVFNHPSIQSRFDVRAWATICKEYNVKEILLSLLQSI--VYSRDE--ELADLLQKKLKCRRYLIVIDDIWC--YKAWDDTRQCFP--NGSRILLTTRHTEVAIYA--SSSN----NLMNADESWNLLKSKAFANES--FT--ELETIGEKIASKCQGLPLTIVVVAGLLSKSKRTKEEWENVAE----NI-KSKDPNEQCLRVLGLSYNYLPNELKACLLYFGIFPEDSEISVKRLVRLWIAEGFLK----EG-EEEAKNRLQDLVDRCLVLV-SQA-DGRVKTCRIHDLVHELCLREAQSQNFLFIR--QVRW
>XP_019066850.1
SLL-----LDVS-NNMVGRDKEKERMLEELRG--KDELKVIPIVGMGGIGKTTLAKQVFNHPSIQSRFDVRAWATICKEYNVKEILLSLLQSI--VYSRDE--ELADLLQKKLKCRRYLIVIDDIWC--YKAWDDTRQCFP--NGSRILLTTRHTEVAIYA--SSSN----NLMNADESWNLLKSKAFANES--FT--ELETIGEKIASKCQGLPLTIVVVAGLLSKSKRTKEEWENVAE----NI-KSKDPNEQCLRVLGLSYNYLPNELKACLLYFGIFPEDSEISVKRLVRLWIAEGFLK----EG-EEEAKNRLQDLVDRCLVLV-SQA-DGRVKTCRIHDLVHELCLREAQSQNFLFIR--QVRW
>XP_019068848.2
TIN-----DKSE-DDIVGIDDDLEIIVKRLIGPPS-DLEIVTITGMGGIGKTTLARKAYDHLQIRYHFDILAWVTITQEFRNRNVLLEALRCI-----DDN--ELADLVQKKLKGRRYLVVVDDIWT--KNVWDSIRGIFP--NGSRILLTTRETEVAMYA--STC-S--PIHLSLENGWRLLCDKVFGQKY--HP-PELDEIGKEIVEKCQGLPLTISVIAGHLSKVANTLEGWKDVAR----NL-SEASHPNQCLGVLGLSYYHLPNRLKPCFLSMSSFPEDFQVDTRRLIQLWIAEGFIR-SAGKS-EEVAEHYLEDLISRNLIQA-RKF-SGEIKACGIHDILREFCLIEAEMTNHMHVE--QKCR
>XP_019068849.1
TSY-----D--S-DQL-GLEDDLKIIIKRLTGPPS-DIDIVTITGMGGIGKTTLAKKAYDHLTIRYHFDVFAWLTISQEFRCRNVLLEALHCI-----DEN--ELADLVQKQLKGRRYLVVVDDIWS--SDVWDSIRGIFP--NGSRILLTTRENEVAMYA--NSC-S--PSLLSAENGWKLLCDKVFGPNN--HP-PELEEIGKEIVEKCQGLPLTISVIAGHLSKVVRTLESWKDVAR----TL-SKASHPDKCLAVLGLSYHHLPSRLKPCFLSMSSFPEDFRFET---------------------------------------------------------------------------------
>XP_019068866.1
--------AEED-VEVVGFNKPAEDVKERLCES-K-DLDVIPIVGMPGLGKTTLSRKVYNDSSLDFYFYHKIWIYVGTSKKPKDILVEIVKEV--KDKDED--QLAHIIRDFLVEGKHLIVLDDVWD--TQVVDFVKKAFPRPRGDRIMLTTRQQRVAEAV--SAR----PENLSKEDSIKLLEQRVFANKR-TCP-IELQGYRDGIVDKCCGVPLAIVVISGALRGC-MDESEWRVVEE----NV-GKKDDHKSCLKFVETSYNHLPQEKKAAFLYFGVFPQGFDIPAWNLIRLWVAEGLIK-HKDSE-EKVAETYLSDFASRNLVMV-MQS-NGQIKTCRLHDMLHEFCIIEAARISLFQQV--DPRR
>XP_019068867.1
--------AEED-VEVVGFNKPAEDVKERLCES-K-DLDVIPIVGMPGLGKTTLSRKVYNDSSLDFYFYHKIWIYVGTSKKPKDILVEIVKEV--KDKDED--QLAHIIRDFLVEGKHLIVLDDVWD--TQVVDFVKKAFPRPRGDRIMLTTRQQRVAEAV--SAR----PENLSKEDSIKLLEQRVFANKR-TCP-IELQGYRDGIVDKCCGVPLAIVVISGALRGC-MDESEWRVVEE----NV-GKKDDHKSCLKFVETSYNHLPQEKKAAFLYFGVFPQGFDIPAWNLIRLWVAEGLIK-HKDSE-EKVAETYLSDFASRNLVMV-MQS-NGQIKTCRLHDMLHEFCIIEAARISLFQQV--DPRR
>XP_019068911.1
SSH-----SPFV-EVTVGHEEEEAWIIGQLDEE-S-ELDVISIVGMPGVGKTTLANKVYNNTLVASHFHVRAKCTVSQKY--------------------------------------------------------------------------------------------------------------------------------------------------------------------NL-DSTNISL----VMQLSYDHLPCHLKPLLLYFATTQKSQRTPVSTLMQLWMAEGFVD-----S-EEVTQSYLDALISSNLIMV---T-STMIKVCYMHDVVHDFVSVKAENEKFFKLI--DLHR
>XP_019069317.1
LDT-----RITD-EEVVGFEDVMEKLREQLIRT-K-QLDVISVVGMPGLGKTTVANKLYSDELVVSRFDIRAKCCVSQAYSRRSVLLSILRDA--TKLPTD--VLADQLRKTLLWKRYLILVDDIWE--ASVWDDLRCCFH--NGSRIILTTQHADVAENA--KSV-SD-PRILNDDESWKLLKQKVFGEES--CF-MLLSNVGQEIANKCRGLPLSIVLVAGMLTKMEKSEKCWKQVAK----NL-CT-------SKIIEQSYQNLPYHLKPCFLYFGVFLEDKEINISILTWLWISEGFIK-CDDKS-EDIAEGYLENLIGRNLVMV-AKS-GGKVKTCRIHDLLLYFCKEIAREKNLLLWM--HKRR
>XP_019069333.1
TPS-----STTD-QIIVGFEEETEWIIRKLTSP-T-EVDVISIVGMPGLGKTTLAYRVFNNKSVVDHFDVRAWCTVDQEHNDKKLLQKIFNQV--QTLNED-DDIADKLRKELFGKRYLIFLDDLWD--IETWNELTRPFP--RRSRIILTSRKREVALQG--KHH-SD-PRLLTPEESWDLLVKRVFGEER--CPD-ELLVVGEEIARKCAGLPLLLDLIGGVIARQEKKKALWLEVLN----NL-NSKDEEE-VMKVIQLSYDHLPNHLKPCLLYLASYPKDNYIKISELKHLWSSEGLVE---EKS-DELLEVYVDELISSSLVVV-FY------PIFRIHDLVHDFCLIKSRNEHLFDVI--DLRA
>XP_019069347.2
TPN-----STVG-KIIVGFEEETEWIIRKLTSP-A-EIDVISIVGMPGLGKTTLAYRVYNDKSIVDHFDVCAWCTVDQEHNEKKLLQKIFNQV--ERFNEK-DEVADKLRKQLFGKRYLIVLDDIWD--TAIFDELTRPFP--KGSRVILTSRKKEVALHG--KCH-SN-PRLLRSDESWELLEKSVFGEER--CPD-ELKYVGEKIAQKCDGLPLVLDLIGGVISRKEKKETLWLEVLN----NL-SSKDEEE-VVKIIQLSYDHLSDHVKPCLVYLASYPKDEDIRISELKDLWIFQGLVQ---VKS-EEVVDV----LISSSLVIP-F-------SICKIHDLVHDFCYIKSRKEKLLHFI--DLRG
>XP_019069358.2
APN-----SIVG-KIIVGFEEETEWIIRKLTSP-D-EIDVISIVGMPGLGKTTLAYRVYNDKSIVDHFNVCAWCTVDQERNEKKLLQKIFNQV--ERFNEDHDDVADKLRRKLFGKRYLIVLDDMWD--TDILDDLMRPFP--EGSRVILTSRKKEIALHG--KCH-SD-PRLLRSEESWELFNKRVFGEEG--CPD-ELKDVGEKIALKCGGLPLVVDLIGGVISKKEKKEALWAEVLN----DL-SSKDEEE-VVKVIQLSYEHLSHDVKPCLLCLATYPKDEDISMSELKDLWIFQGL-----EKS-EEVVD----ELISSSLVIP-F-------SIFKIHDLVHDFCYIKSRKEKLLHFI--DLRG
>XP_019069402.1
APK-----STVG-KIIVGYEEETEWIIRKLTSP-A-ELDVISIVGMPGLGKTTLAYRVYNHKSIVDHYDVCAWCTVDQERNEKKLLQKIFNQV--ERSSEDHDDVADKLRKRLCGQRYLIVLDDMWD--TATLDELMRPFP--KGSRVILTSRKKEIALHG--KCH-SD-PRLLRSEESWELLEKRVFGEEG--CPD-ELKDVGKKIARRCGGLPLLVDLIGGVISRKEKKEALWAEVLN----DL-SSKDEEE-VVKVIQLSYDHLSDHVKPCFVYLASFPKDEDISMSELKDLWISQGL-----EKS-EEVVD----ELISSSLVIP-F-------SIFKIHDLVHDFCDIKCRKEKLLHFI--DLRG
>XP_019069404.2
APN-----STVG-KIIVGFEEETEWIIRKLTSP-A-EIDVISIVGMPGIGKTTLAYRVYNHKAIVDHFDVCAWCTVDQERNEKKLLQKIFNQV--ERFSEK-DGVADKLWKQLCGKRYLIVMDDMWD--TETLDELMRPLP--KGSRVILTSRKKEVALHG--KCH-SD-PRLLRSEESRELLKKRVFGEEG--CPD-ELMDVGKRIAKKCGGLPLVLDLIGGVLSRKEKKETLWLEVLH----SL-SSKDEEE-VVKAIQLSYYHLSDDVKPCLVCLATYPKDEDIRMSELEDLLIFQGL-----EKS-EEVVD----ELISCSLVIP-F-------SIIKIHDLVHDFCDIKCRKEKLFHFI--DLRG
>XP_019069438.1
TST-----PTGN-EEMVLFQDVMEKIKKQLLGS-S-QLDVISIVGMPGLGKTTLAEQIYNDQIVAGYFDVHGKCHVTQTYSWRELLVTLLNDV--TKKADD--QLAKELRQFLLTKRFLILIDDVWD--TKAWDYLHMCFQ--NGSRIILTTRLSEVAQYA--KCE-SN-PPLLRDDESWKLLQKKVFRRGS--CP-PELGDVGFRIAKSCGGLPLFIVLVAGVLKEKNEKADLWKEVEE----SL-DAIDSLEESMSIIGFSYMNLPHHLKPCFLYFGGFLRGKSIHVSKLTRLWLAEGFVL-EHNKR-EDVAEDFLKNLISRNLVMD-MEF-NGKMKTCRVHDLLHKFCLEKAKQENFLLWI--EEYR
>XP_019069506.1
APN-----PTVG-KIIVGFEEETKWIIRKLTSP-A-EIDVISIVGMPGLGKTTLAYRVYNDKSIVDHFDVCAWCTVDQECNEKKLLQKIFNQV--EKFSED-DDVADKLRRKLCGQRYLIVLDDMWD--TATWDELTRPFP--KGSRVILTSRKKEVALHG--KCY-SD-PRLLKPKESWELLEKRVFGEEG--CPD-ELKDVGEKIARKCDGLPLVLDLIGGVISRKEKKEALWLEVLN----NL-SSKDEEE-VAKVIQLSYDHLSDHVKPCLVYLASYPKDKDIMISELKDLWIAQGLVQ---EKS-EEVVEIYVDELISSSLVIP-F-------FIFKIHDLVHDFCYIKSRKEKLFDFI--NLRG
>XP_019069562.1
TSM-----PREN-EEMEGFHEAMDKIKRQLLRS-S-QLDIISIVGMPGIGKTFLAEKIYNNLIVTPHFDVHAKCRVTQLYSWKELLLTILNDV--TGKEDG--ELATELRQVLLTKRFLILVDDVWD--KTVWDHLYMCFR--NGSRIILTTRLSDIANYA--KCK-SE-PRLFRDDESWTLLQEEVFQGES--CP-TELVDVGFRIAKSCGGLPLSIVLVGGVLKEKEKKEDLWKEVEE----SL-GSIGSLQKSMSLIGFSYKNLPHHLKPCFLYFGGFFKGKDIHVSKLTRLWQAEGFVQ-ANKK--TDTAHDFLEDLISRNLVMV-MKP-NDKVKSCRIHDLLHNFCLEKSKQENFLNQM--QDYR
>XP_019069678.1
SPK-----LTTD-KIVVGFEEETKWILRKLTSP-T-DLDVISITGMPGSGKTTLAYKVYNDKSVSSHFDLHAWCTVDQGCDEKKLLNKIFKQV--SKLSED--DVADKLRKQLYGKRYLIVLDDVWD--TTTWDELTRPFP--KGSRIILTTREKEVALHG--KLN-TD-PRLLRSEESWELLQKRAFGNES--CPN-ELLDVGKEIAENCKGLPLVADLIAGVIAGREKKRSVWLEVLN----NS-HSKNEVE-VMKVIEISYDHLSDHLKPCLLYFASWPKDTIMTIYELNGFLGGEGFVG---EKS-EEVVKIYMDDLISSSLVIC-FN------PTYQLHDLVHDYCLIKARKENLFDRI--DLRQ
>XP_019069769.1
ST-------DDD-E-VVGFEKDAEIIMKKLIRT-K-ERDLISIYGMPGLGKTTLARKVYNNPSIVNYFEVKAWCAVSQAYNRSTLLVEIFKQA--KE--DD--DVADMLRKVLIGKRYLIVLDDIWE--VEAWEDLGICFP--CGSRVMVTTRIEQVAKHL--QHH-SH-PSFLSSKKSWELLEKKVF-RGE-SCP-PDLLEAGLQVALHCKGLPLVVVLIAGMIAKMDREASLWLEVAN----DL-SSG---EQSMKVIQSSYDHLENHLKPCLLYMALFPEDHKITVDDLLKLWMAEEFVL----ET-EEASRVCLSDLLNRSLIMV-SGF-YDNVQYCSLHDVVREFCLRKLTEDKYMQLT----SR
>XP_019071116.1
IPL-----LMND-EDIVGFGIVAEKMIHSLTRT-N-ELDVIPIVGMGGQGKTTCARLLYNNEIIVSHFDVRAWCIISQTYNRKELLQDIFSQV--KVDEVG--ELADMLRKSLLGKWYFIVLDDMWD----------------------VTTRLEKVGEYV--KHH-TN-PPFLTLKESWELLQKKVFQNKS--CL-SELYDVSLEVAKRCKGLPLVVILVAGIIKK--KMEESWHEVKD----AI-YSG-ESEEYRGTVHLSYDNLPDYLKPCLLYMGMFPEDHNISASNLINLWIAEGFVQ----ES-EEAAEGYLMDLISSNVIMV-SKY-NGKVKYSQVHDIVLHFCLERSREEKFMLAV--KESR
>XP_019071638.1
SEC----SPHLQ-ATVLDLDNDLMTVKSRLIGPPS-KLDVVSIVGMGGIGKTTLARKVYDDIYMEHHFYVRAWITVSQMHQHREMLLGILRCF--YLKSTE--QLAEQVYRSLKGRRYLIAMDDVWD--TTAWDVVKRSFP--NGSRVILTSRLANVGIYA--SSG-SP-PRCLSVDRSLKLFNLKVFGREN--CPL-ELEKATKQIVGKCQGLPLAIVVVAGFCSKISKTENCWEDVAH----KI---SRETEECMDLLALSYKHLPHHLKPCFLYMGAFPKDYEISVSRLIKLWIAAEFLE----YT-EEVAEGYLKDLIDRSLIMV-KKS-SGKVKTCEVHDLLHDLIIREAWKERSIYFT----HR
>XP_019071639.1
SEC----SPHLQ-ATVLDLDNDLMTVKSRLIGPPS-KLDVVSIVGMGGIGKTTLARKVYDDIYMEHHFYVRAWITVSQMHQHREMLLGILRCF--YLKSTE--QLAEQVYRSLKGRRYLIAMDDVWD--TTAWDVVKRSFP--NGSRVILTSRLANVGIYA--SSG-SP-PRCLSVDRSLKLFNLKVFGREN--CPL-ELEKATKQIVGKCQGLPLAIVVVAGFCSKISKTENCWEDVAH----KI---SRETEECMDLLALSYKHLPHHLKPCFLYMGAFPKDYEISVSRLIKLWIAAEFLE----YT-EEVAEGYLKDLIDRSLIMV-KKS-SGKVKTCEVHDLLHDLIIREAWKERSIYFT----HR
>XP_019071640.1
SEC----SPHLQ-ATVLDLDNDLMTVKSRLIGPPS-KLDVVSIVGMGGIGKTTLARKVYDDIYMEHHFYVRAWITVSQMHQHREMLLGILRCF--YLKSTE--QLAEQVYRSLKGRRYLIAMDDVWD--TTAWDVVKRSFP--NGSRVILTSRLANVGIYA--SSG-SP-PRCLSVDRSLKLFNLKVFGREN--CPL-ELEKATKQIVGKCQGLPLAIVVVAGFCSKISKTENCWEDVAH----KI---SRETEECMDLLALSYKHLPHHLKPCFLYMGAFPKDYEISVSRLIKLWIAAEFLE----YT-EEVAEGYLKDLIDRSLIMV-KKS-SGKVKTCEVHDLLHDLIIREAWKERSIYFT----HR
>XP_025883958.1
KSA-----TIVE-NTVVGMKDDFNIILDRLTAQTD-ELIVIPILGMGGIGKTTLARKVYDDSCIRSRFDKLAWVTISQEYNERQMLLEVVSSI--QEMSND--ELMEIVYRGLKGRRFLIVIDDIWS--TEAWNQMQRIFP--NKSRILLTTRLKYVADYVN-CPD-FP-PSFLSLEDSWNLFTEKLFKKDQ--CP-PLLVEIGKHIVQQCQGLPLSIVVVAGLLGKMDLTHDNWKNVEE----NL-SSGTVSERCQSILSLSYNYLPQYLKACFLYVGGFPEDREINVSQLIRLWIAEQFVK-RNNKR-EVVAEEYVQELIDRSLILM-DST-NGRMKTFKIHDLLRQLCLSETHTENVVHIM--EARR
>XP_025883959.1
KSA-----TIVE-NTVVGMKDDFNIILDRLTAQTD-ELIVIPILGMGGIGKTTLARKVYDDSCIRSRFDKLAWVTISQEYNERQMLLEVVSSI--QEMSND--ELMEIVYRGLKGRRFLIVIDDIWS--TEAWNQMQRIFP--NKSRILLTTRLKYVADYVN-CPD-FP-PSFLSLEDSWNLFTEKLFKKDQ--CP-PLLVEIGKHIVQQCQGLPLSIVVVAGLLGKMDLTHDNWKNVEE----NL-SSGTVSERCQSILSLSYNYLPQYLKACFLYVGGFPEDREINVSQLIRLWIAEQFVK-RNNKR-EVVAEEYVQELIDRSLILM-DST-NGRMKTFKIHDLLRQLCLSETHTENVVHIM--EARR
>XP_025883969.1
TQS------------VVGLYDDFLRIADKLTGP-D-KLDVVVIFGMGGIGKTTLAKRIYHDKLIEEHFYVRAWITVSERYKVRNMLLDLLVCT---EMENE--ELGERLYKSLKGQRYLIVMDDVWY--TEAWDDVRRYFP--NGSRVMVTSRIMKVARYI--NPL-NP-PRFLTVEESWKLLQKKIFGLDDCCCD-DEMERIGMEISKKCKGLPLAIVMVAGILSKESATASKWSDIAE----NIHSSEES-RPFLDILALSYNHLSRHLKACFLYMGAFPEDVEVPVWRLIRLWIAEGFIK-ESPKT-EFVGQEYLQELIDRSLIIV-SKY-DNRVKTCSIHDILRNFCQEEAKQEKLLHVV----RR
>XP_025884346.1
SLL-----LDVS-NNMVGRDKEKERMLEELRG--KDELKVIPIVGMGGIGKTTLAKQVFNHPSIQSRFDVRAWATICKEYNVKEILLSLLQSI--VYSRDE--ELADLLQKKLKCRRYLIVIDDIWC--YKAWDDTRQCFP--NGSRILLTTRHTEVAIYA--SSSN----NLMNADESWNLLKSKAFANES--FT--ELETIGEKIASKCQGLPLTIVVVAGLLSKSKRTKEEWENVAE----NI-KSKDPNEQCLRVLGLSYNYLPNELKACLLYFGIFPEDSEISVKRLVRLWIAEGFLK----EG-EEEAKNRLQDLVDRCLVLV-SQA-DGRVKTCRIHDLVHELCLREAQSQNFLFIR--QVRW
>XP_025884479.1
NLT-----EH-E-NVMVGHENEFEMMQDQLTRA-S-DLEVVSIVGMGGIGKTTLANKIYTDPFVMSCFDKRAKVTISQDYCVRNVLLRLLSSI--EEQDDG--QLADQLQKLLKGPRYLVVIDDIWT--TGAWDDIKLCFP--CRSRILMTTRNMEVAEYA--SSG-SP-PRLMNFDESWSLLYEKVFAR-G-FFP-HEFEQLGKQIASKCKGLPLMIVVIAGLLSKIGNRLDRWRSVAE----NV-SSTDLDVQCMRVLALSYYHLPHHLRACFLYFALFPEDKLIFVNELVKLWAAEGFLK-DETKS-EQVAKQSLKDLVDRSLVFI-QRSFDGKIKACGMHDVIRELCLREARKINFVNVI----VR
>XP_025884563.1
SP-------DVQ-QKPVGFQEDLEKIIDRLRGP-S-ELDIICIVGMAGIGKTTLAKRAYNDISVVNRFDVRAWVTVSQEYRERDILFDLFYSV--YERRDQ--ETADRVRKSLICKRFLIVVDDMWS--TDAWDNLSRLFP--NGSRIILTSRLIDLATYV--NPD-RQ-PDFLDNDEGWELLRRKIFG-KR-GCP-FELEEIGRSIAEKCQGLPLAIVVVAGHLSKMSKTTDCWNNVAE----SV-DSREP-GQCLDILALSYSHLPQHLKACFLYMGAFPEDFEIHVWKLIRLWVAEGFLN-TGVTT-EEIAEECLEDLIDRSLVLA-VK--NGKLKTCKLHDIMRDFCLEEAKRQNFLHFL--TARR
>XP_025886222.1
SSN-----SSFV-EVTVGHEEDEARIIGQLDEE-S-ELDVISIVGMPGVGKTTLANKVYNNTLVASHFKIRAKCTVSQNFNKSKVLREILQQV--TKESED--DLAGKLRVALLDKRYLIVLDDVWD--IATGEMLIACFP--RGNRVILTSRSSEVGLKV--KCH-SD-TQLLTPEKSWDLFVKKVFEDEG-SCPA-ELSDIGHQIVEKCKGLPLSIVLIAGVIVRKKKKKDLWLQIEH----NL-DSSNNNLQMMKVMQLSYDHLPYHLKPLLLYFARSQKSKRTPVSTLMQLWMAEGLVD-----S-VETTQSYLNALISSSLIMV---T-SAMIRACYVHDVVHDFCSVKAKKEKFFKLI--NFRR
>XP_025886337.1
MTS-----------ELVGFTDVCKTIRDQLVGS-Q-ELDVVSIVGMAGSGKTTLARSFINDDIVVSHFDFFAECRVSQEYTREDLLFSILSSA--SKRGAD--ILADRLRKTLLPKRYLLIIDDVWA--VQAWDDLRLCFP--KGSRIILTTRLKEVATYA--KCV-TE-PRSMKDSESWLLLQKKVFGEEM--CP-EELKEVGQNIAFKCNGLPLSIVLVAGLLAKIDKTERCWTRMEL----SF-GE-------AKLVKLSYEDLPNKLKSCFLYFGAFLEDREISVSKLTSLWIAEEFIK-NEDKC-EDTAEDYLSDLIGRNLIMV-SKS-TGKIKACRVHDLMLDFCKEKAKEDNFLLWL--ERRR
>XP_025886344.1
SSS-----SPFV-EVTVGHEKEEAWIIDQLDEE-S-ELDVISIVGMPGLGKTTLANKVYKNTLVASHFHVRAWCTVSQXYNKSKVLREILKQV--GKESED--DLAEKLRRALLDKRYLIVLDDVWD--IETGEMLIACFP--RGNRIILTSRSSKVGLQV--KCH-SD-PQLLTPEKSWDLFVKKVFGDKG-SCPA-ELSKVGHQIVEKCKGLPLAIVLIAGVIVRKKKEKDFWLKILH----NL-DSTNINL----VMQLSYDHLPCHLKPLLLYFATTQKSQRTPVSTLMQLWMAEGFVD-----S-EEVTQSYLDALISSSLIMV---T-PLMIKVCYVHDVVHDFCSEKAKKEKLLKLI--DFHR
>XP_025886396.1
KSY-----DKLE-DDIVGIDDDLEIIIKRLIGPPS-DLDIVTISGMGGIGKTTLARKAYHHLTIRYHFDILAWVTISQEFQCRNVLLEALHCI---KMDDN--ELADLVQKNLKGPRYLVVVDDIWT--ENVWDSVRGIFP--NGSRILLTTRENEVAMYA--NTC-S--PSLLSGENGWKLVCDKVFGPKH--HP-PELEEIGKEIVEKCQGLPLTISVIAGHLCKVARTLEGWKDVAR----TL-SEASHPDECLAVLGLSYHHLPNHLKPCFLSMSSFPEDFQVETRILIQLWIAEGFIR-SENKS-EEVAIDYLEDLISRNLIQA-REF-NGDIKACGIHDLLREFCLTEAEMTKHMHVE--QMRR
>XP_025886812.1
TST-----PTGN-EEMVLFQDVMEKIKKQLLGS-S-QLDVISIVGMPGLGKTTLAEQIYNDQIVAGYFDVHGKCHVTQTYSWRELLVTLLNDV--TKKADD--QLAKELRQFLLTKRFLILIDDVWD--TKAWDYLHMCFQ--NGSRIILTTRLSEVAQYA--KCE-SN-PPLLRDDESWKLLQKKVFRRGS--CP-PELGDVGFRIAKSCGGLPLFIVLVAGVLKEKNEKADLWKEVEE----SL-DAIDSLEESMSIIGFSYMNLPHHLKPCFLYFGGFLRGKSIHVSKLTRLWLAEGFVL-EHNKR-EDVAEDFLKNLISRNLVMD-MEF-NGKMKTCRVHDLLHKFCLEKAKQENFLLWI--EEYR
>XP_025886865.1
TTD-----SMSE--EMVGFQDVMYTLRGKLIRS-S-KLDVISIVGMPGLGKTTIANKLFFDQLVVSHFDVRAQCCVSQVYTRKDLLLTILHSV--DKLPED--VLADKLRKLLMVQRYLILIDDVWE--TVAWDDLKPSFY--NGSRIILTTRLGDVANDA--KFF-SD-PRLFTQEESWMLLKTKVFNTKS--CP-LVLEDVGQRIAKRCGGLPLSVVLVAGILETTEKETNCWEQVAI----NL-GS-------SEIINLSYQALPFHLKPCFLYFGVFLEDEEIRVSKLTWLWIAEGLVR-HKEKP-EDIAEDHLKNLIGRNLVMV-SKS-DGKSKSCRIHDLLLDFCKKKAKVENFLQCI--QKRR
>XP_025886867.1
FVR-----RINE--EIVGFEDVKDELIGKLKGP-S-GLDVISIVGMAGLGKTTLANKLYSDESVVSYFDIHAHCCVSQQYTRKDLLLAILHDI--GRETEN--ELADKLRKLLMRKRYLLLIDDVWE--TSAWDDLKLCFP--NGSRIILTTRHYEVASHA--KHD-SD-PRSLNNDESWMLLNKKVFNNES--CP-LIPRDIGQEIVRKCGGLPLSIILVAGILTRMKKDKHCWEQVAT----NL-GP-------METLDLSYQHLPPYLKPCFLYLGLFPEDREIQVSKLTWLWIAEGFIK-HAGKT-EEIAENHLENLVGRNLVMV-KKF-DGRIKACRIHDLVHEFCRKKAKLENIIQRI--PKRR
>XP_025886878.1
TSI-----PGSD-EEMESFQEAMDQMKMQLLGS-R-QLDVVSLVGMPGIGKTTLAEKIYNDPVITFHFDVRAQCRTTQVYSWRDLLLAILNGV--NEKEDG--ELADELRRFLLTKRFLILIDDVWD--DKVWDNIHMCFK--NGSRIILTTRLSSVANYA--KCE-SE-PRLFRDDESWTLLQQELFQGKS--CP-PEIVDVGFRIAKICGGLPLFIVLVAGVLREKKIKAELWKEIEE----SL-CLIDSLEESMSIIGFSYRNLPQQLKPCFLYFGGLLKGKDIHVSKLTRLWVAEGFVQ-ANENG-EDAAXCLLEDLISRNLVMG-VEP-NGKLKTCRVHDLLHKFCLEKSKQENFLLHI--MDYR
>XP_025887010.1
APN-----SIVG-KIIVGFEEETEWIIRKLTSP-D-EIDVISIVGMPGLGKTTLAYRVYNDKSIVDHFNVCAWCTVDQERNEKKLLQKIFNQV--ERFNEDHDDVADKLRRKLFGKRYLIVLDDMWD--TDILDDLMRPFP--EGSRVILTSRKKEIALHG--KCH-SD-PRLLRSEESWELFNKRVFGEEG--CPD-ELKDVGEKIALKCGGLPLVVDLIGGVISKKEKKEALWAEVLN----DL-SSKDEEE-VVKVIQLSYEHLSHDVKPCLLCLATYPKDEDISMSELKDLWIFQGL-----EKS-EEVVD----ELISSSLVIP-F-------SIFKIHDLVHDFCYIKSRKEKLLHFI--DLRG
>XP_025887048.1
APK-----STVG-KIIVGYEEETEWIIRKLTSP-A-ELDVISIVGMPGIGKTTLAYRLYNHKSIVDHYDVCAWCTVDQERNEKKLLQKIFNQV--ERSSEN-DDVADKLRRRLCGQRYLIVLDDMWD--TATLDELMRPFP--KGSRVILTSRKKEVALHG--KCH-TD-PRLLRSEESWELSEKKVFGEGR--CPD-ELEDVEKRIARKCDGLPLVVDLIGGVISRKEKKEALWAEVLN----DL-SSKDEEK-VLKVIQLSYDHLSDHVKPCLVYLATYPKDKDIRMSELKDLWISQGL-----ERS-EEVVD----ELISSSLVIP-F-------SIFKIHDLVHDFCYIKSRKEKLFHFI--DLRG
>XP_025887356.1
ST-------DDD-E-VVGFEKDAEIIMKKLIRT-K-ERDLISIYGMPGLGKTTLARKVYNNPSIVNYFEVKAWCAVSQAYNRSTLLVEIFKQA--KE--DD--DVADMLRKVLIGKRYLIVLDDIWE--VEAWEDLGICFP--CGSRVMVTTRIEQVAKHL--QHH-SH-PSFLSSKKSWELLEKKVF-RGE-SCP-PDLLEAGLQVALHCKGLPLVVVLIAGMIAKMDREASLWLEVAN----DL-SSG---EQSMKVIQSSYDHLENHLKPCLLYMALFPEDHKITVDDLLKLWMAEEFVL----ET-EEASRVCLSDLLNRSLIMV-SGF-YDNVQYCSLHDVVREFCLRKLTEDKYMQLT----SR
>XP_025888775.1
IPL-----PITD-EEIVGFGIDKEKIIQCLIRT-N-DLDVVPIVGMGGQGKTTIARKVYNSDNIVSHFDVRAWCIVSQTYNRRKLLQEILSQV--KGYEDD--ILADELRKSLMGKRYLIVLDDMWD--CMAWDDLRLSFP--NRSRIVVTTRLEKVGEQV--KFH-TD-PPFLTKEESCKLLQKKVFQKED--CP-PELQDVSQVVAEKCKGLPLVIVLVAGIIKTR-KLEESWNEVKD----SL-FDDCHSEQYRATMQLSFDNLADCLKPCLLYMGMFPEDASINVSALLSLWLAEDFVQ----KS----AEDYLMNLISSNVVMV-SKY-NGKIKYCEVHDVVLHFCLEKSREENFMLVA--KQSR
>KAA8519401.1
CSR-----NVEE-ETLVGFDDEVDTIKDRLIGS-D-QLEVISIVGMAGLGKTTLAKKVYDDPLVVYHFYIRGWTYVSQVFQKRDLLLGILTSF--YGMSDA--ELGERLYKCLKERRYLVVMDDIWL--IEAWNDIKKHFP--NGNRILFTSRMIDVAFQA--KPD-SP-PHFLTDDESWNLLQKKVF-QKK-SCP-TELVEIGKQIAKKCQGLPLAILVVAGLLAKTEQTENWWKKVAE----SV-SSLNDPKQYMDTLALSYNHLPPHLKSCFLFMGAFPE--EIPVQKLIWLWIAEGFIC-TGQKS-EDVAEEYLMDLIDR----------------------------------------------
>KAA8529776.1
SRA-----IVNE-EIVVGFDEEAMKIIEQLTGQ-K-QLQVISIVGMGGLGKTTLARK-----------------------------------------------------------------------------------------------------------------------DESWDLLQQ-------------------KSISFVCQTFKLLRVLV-------------------------------------------------ITVHFLDF--FP--------------------K-IEQRY-EIFACDF-----------------------------------------------------
>KAA8529800.1
MAA-----AIGE-EAVVGIEDEAYEIKSWLMER-K-KLDAVSIVGMPGLGKTTLARKFYNDD-------------------------SVLTS----DLTDK--DLSEELYKCLKGKSNCI--------------------------------RSSN----------------------------------------------------------PFGAI---------------------------------------------------FQPAPL-----------------------------------DSAADAVPAVI--------------------------------ATAAGFI------SRR
>KAA8529801.1
MAA-----TIGE-EAVVGVEDEAYEIKSWLMAR-K-KLDAVSIVGIPGLGKTTLARKLYYDD-------------------------SVLTS----DLTDK--DLSEELYQCLKGKRYLIVLDDIWD--IRVWNDLKGSFL--KGSRILFTTRTKDGAFHA--QLN-SR-PRFLNENESWDLLKEKIF-HKE-SCS-TMLMEVGKQIARKCAGLPLAIVVVAGLLAKKEKTKEWWERVTE----SV-SSVNDRKQYMDTLALSYHHLRNHLQPCFLYFGAFPEDYEIPVWKLIWLWVAEGFIK-HGEES-EDVAVDSLNDLIERSLIIV-ANS-DGGVKSCRIHDMLHDLCLRKAEEEGFLQRI--SSRR
>KAA8529803.1
MAA-----AIGE-EAVVGVEDEAYEIKSWLMAR-K-KLDAVSIVGMPGLGKTTLARKLYYDD-------------------------SVLTS----DLTDK--DLSEELYQCLKGKRYLIVLDDIWD--IRVWNDLKGSFP--KGSRILFTTRTKDGAFHA--QLN-SR-PRFLNENESWDLLKEKVF-HKE-SCS-TMLMEVGKQIARKCAGLPLAIVVVAGLLAKKEKTKEWWERVAE----SV-SSVNDRKQYMDTLALSYHHLPDHLQPCFLYFGAFPEDYEIPVWKLIWLWVAEGFIK-HGEES-EDVAADCLNDLIERSLIIV-ANS-DGGVKSCRIHDMLHDLCLRKAEEEGFLQRI--SSRR
>KAA8529807.1
S-------VVEE-ENVVGFHKETKMLVDQLIGQ-K-ELEVISVVGMGGLGKTTLARKVYTDPDVDFNFRSRAWIFVSQEYNRKEVFLGILSQV--YKMSAD--SLAQVIRTRLESGRYLIVLDDVWT--NDAWDALKNAFP--NGSRIVLTSRETEVAKHA--NPDKDA-IRFLTEDESWELLQLKVF-RKG-SCP-SDRESLGKKIVKQCGGLPLAVVVVAGLLLKKVNSDDWWNKVAE----SV-RPARDPKQFREVLALSYKHLPYHLKACFLYFGVFPEDFQIPVWKLIRLWVAEGLIM-IGEEN-EEIAEEHLEDLVDRNLVLV-EKS-NGRIKACRIHDMLRDLCLKEAAEEKFFEEI--PIRR
>KAA8529811.1
SRA-----IVDK-ESVVGFDDEALKIIEQLTGK-K-RLEVISIIGMAGLGKTTLARKVYNDPFIVYHFHVRGWTYVSQVYHQRDILLAIISSL--YKMSIE--TLCEMMKKQLTGKKYLIVLDDIWD--IGAWNDLRRSFP--NGSRIMFTSRYKDVALHV--KPH-CP-PRFLTEDESWDLFVQKVF-RKE-RCP-LELMEIGKKIAKKCQGLPLAILVVAGLLAKKEKTQDWWKQVAQ----SV-SSVSDPEQYMDALALSYNHLPHHLKACFLYFGAFPEDYDIPVWKLIYLWVAEGFIQ-NEQKS-EELAEDYLMDLIDRSLVLV-SKS-DGGIKTCHIHDLLRDLCLRKAEEENFLQEI--AIRR
>KAA8529814.1
P-------VVEK-DNVVGFDEEAKMVKDRLTKP-E-QLEVVSVVGMGGLGKTTLARKIYTDPSIEYHFYIRAWTYVSQEYNRREVFLNILSSL--FKMSDE--RLGEELCKHLKSGKYLIVIDDVWT--TMAWDDLKMAFP--NGSRILLTSRHTDVALHA--NHN-SP-PRFLTDDESWELLHIKVF-HRA-DCP-SELEELGKQIAKKCSGLPLAVVVVAGLLSKKYKTHDWWKKVAE----SV-SSARDPKQCMDILALSYKHLPHHLKVCFIYFGLFPEDFEIPVWKLLRLWVAEGFIQ-IGQEC-EDIAEEYLEDLVDRNLILV-AKS-NGRIKTCRIHDMLRDLCLREAAEEKFLQEI--PIRR
>KAA8529819.1
SSR-----KADE-EIVVGFDNEIMMIKEQLTGK-K-QQEVVSIIGMAGLGKTTLPRKVYDDPFIEYHFYIRAWSYVSQDYRKRDLLLGILSYV--HEMSDE--ELSLKLKKGLMGRRYLIVMDDIWS--VDASDCLKRSFP--NGSRIMFTSQLKDVALHA--KPD-SH-LRFLTEDESWFLFQQKAF-GKE-TCP-LWLMGIGMEITKKCLGLPLAIVVTARSSCQNRKE---FSIVGE----SC-KK--NVIEY----------------PCF-----------------------------------------------------------------------------------------------
>KAA8529825.1
S-------IVEE-ENVVGFDKEVGILLDLLTSS-E-ELEVISVVGMGGLGKTTLVRKVFTDPRIEYEFNNRAWNYVSQEYNRREVFLGILNCV--QKMSDD--KLAECVRAQLQGQRYMIVLDDVWT--KNAWDDLKIAFP--NRSRILLTSRNRDVAVHA--NPD-CE-PRFLTDDESWELLQKKVF-RKG-SCP-SELEMLGKQIARRCFGLPLAIVVIAGVLLNKDKTRDWWERVAE----S-----------------------------------------------------------TGDIS-EDRAEENLEDLVDRNLILV-ATS-NGRIKTCRIHDMLHDLCLREAAEENFFQRI--SPRR
>KAA8529826.1
SSR-----SVEE-ETVVGFDQEIGEIKERLTGE-Q-KRQVISIVGMAGSGKTTLARKVYNDRFIIYHFSILAWTYVSQSYRKRDLLLGILKSV--YSMSDE--KLGDELYRGLKGRRYLVVIDDIWH--IEVWNDLKRYFP--NGGRIMFTTRIKEVALHA--QPN-CP-PRFLSEDESWNLLQCKVF-LKE-SCP-PALVEIGKQIVEKCWGLPLAIVVVAGLLAKTEKTQNWWNQVAE----SV-SSVSDSEQQMYTLALSYNHLPRHLKSCFLYLGAFPEDCEISVRKLTWLWIAEGFIE-IGEKN-EDVAEEYLMELIDRSLVLV-AKS-TGGIRACRVHDLLHDLCLRKAKEENFLQQI--PIRL
>KAA8529827.1
SSR-----SVEE-ETVVGFDQEIGEIKERLTGE-Q-KRQVISIVGMAGSGKTTLARKVYNDRFIIYHFYIRAWTYVSQSYRKRDLLLGILKSV--YSMSDE--KLGDELYRGLKGRRYLVVIDDIWH--IEVWNDLKRYFP--NGGRIMFTTRIKEVALHA--QPN-CP-PRFLSEDESWNLLQCKVF-LKE-SCP-PALVEIGKQIVEKCRGLPLAIVVVAGLLAKTEKTQNWWNQVAE----SV-SSFSDSEQQMYTLALSYNHLPRHLKSCFLYLGAFPEDCEISVRKLTWLWIAEGFIE-IGEKN-EDVAEEYLMELIDRSLVLV-AKS-TGGIRACRVHDLLHDLCLRKAKEENFLQQI--PIRR
>KAA8529828.1
S-------IVEE-ENVVGFDKEVGILLDLLTSS-D-ELEVISVVGMGGLGKTTLARKVFTDPRIEYEFNNRAWNYVSQEYNRREVFLGILNCV--QKMSDD--KLAEYVRAQLQGQRYMIVLDDVWT--KNAWDDLKIAFP--NRSRILLTSRNRDVAVHA--NPD-CE-PRFLTDDESWELLQKKVF-RKG-SCP-SELETLGKQIARRCFGLPLAIVVIAGLLLNKDKTRDWWERVAE----SV-SSSMNPEQCMDVLALSYNHLPYHLKACFLYFGVFPEDFEIPVWKLIRLWVAEGFIQ-TGEIS-EDRAEENLEDLVDRNLILV-ATS-NGRIKTCRIHDMLHDLCLREAAEENFFQRI--SPRR
>KAA8529829.1
SSR-----TVEE-EFVVGFDQEAEEIKDRLTGE-Q-QLQVISIVGMAGSGKTTLARKLYNDHFILYHFYIRAWTYVSQAYRKRDLLLGILCSV--YRMSDE--KLGEELYRRLKGRRYLVVMDDIWH--IDAWNDLKRSFP--NGSRIMFTTRIKDVALHA--QPD-CP-PLFLSEDESWNLLQRKVF-LKE-SCP-PALVDIGKLIAEKCRGLPLAIVVIAGLLAKTEKTKNWWNQVAE----SV-SSVSDTEQQMNTLALSYNHLPLHLKSCFLYFGAFPEDYEISVRKLTWLWIAEGFIQ-IGEKD-EDVAEEYLMELIDRSLVLV-AKA-SGGIRACRVHDLLRDLCLRKAQEEIFLQQI--PIRR
>KAA8529833.1
SRT-----TVEE-ETVVGFDEEAMKIMEQLTGQ-K-QLEIISIVGMGGLGKTTLTRKVYNDPFIVYHFHIRGWTCVSQVPQKRDILLGILSCV--HEKSDE--MLCEMLKKCLMGRRYLIVLDDIWD--IGVWNALRRTFP--NGSRIIFTSRHKDVALLA--RPD-KP-PHFLTQDESWDLLQQKVF-RGG-SCP-SELMDIGKEIAINCQGLPLAIVVVAGLLAKKEKTKSWWNQVAQ----SV-SSVGDPEQYMETLALSYNHLPHHLKACFLYFGAFPEDYKIPMWKLTSLWVAEGFIR-NEQKS-EEVAEDYLMDLIDRSLVIV-SSS-NGGIKTCCIHDVLRDLCLRKAREENFLRQI--PIR-
>KAA8529860.1
F--------------VVGFDMEVKMLVDRLTGS-N-ELEVISVVGMGGTGKTTLATKVLNDPSISLVFNPCALIKVSQIYDRKKLFLHILSLV--DRMSED--MLAKDLQRRLRDRRYLIVLDDVWS--KNAWDELIIAFP--KRSRIMLTSRITNVAIYA--NGD-SP-PRFLNDDECWELLRRKVF-GIA-SCP-SEMENLGKEIAEKCHGLPLAVQVISESLSNN-KNPGWWKTVAA----NV-SGAKQPERCMNILALSYNTLTPHLKLCFIYFAVFPPDSIIPTWKLLRLWAAEGFIQ-LEQEC-VDKANEYLDDLVNKNLIIV-AKSINGGIKTCRIHNILRDLCLREAADEMFFREL--PQRR
>KAA8529868.1
SW------IVEE-ESVIGMFDDVKMLVHRLTGS-Q-HLEVISVVGMGGVGKTTLARKIYTDPSIEYHFYIRAWTYVSQEYNRRRVFLNILSSL--SKMSDE--KLGEELCLHLQSRKYLVVVDDVWT--RTAWDDLKMAFP--NGSRILLTSRNRDVALHA--NHI-SP-PRFLTDDESWELFRRKVF-RGA-DCP-SELEELGKQIAKKCSGLPLAVLVVAGLLSKKDKTYGWWKRVAD----SV-SSARDSRECMDILALSYNHLPHHLKVCFMYFGLFPGDFDIPVWKLLRLWVAEGFIQ-IGQGC-EDIAEEYLQDLVDRNLILV-AKT-NGRIKACRTHDLMRELCLIEAAEEEFLQEI------
>KAA8529869.1
F--------------VVGFDMEVKMLVDRLTGS-N-DLEVISVVGMGGTGKTALATKVLNDPSISPVFNPCALIKVSQKYDRKKLFLGILSLV--DRMSED--MLAKDLQRRLQDRRYLIVLDDVWS--KKAWDELIIAFP--NRSRIMLTSRITNVAIYA--NGD-SP-PRFLNDDECWELLRRKVF-GSA-GCP-SEMEDLGKKIAEKCHGLPLAVQVISESLSND-KNPGWWKTVAA----NV-SRAKEPERCMNILALSYNKLTPHLKDCFIYFAVFPPDSIIPTWKLRLLWVAEGFMQ-LEQEC-VDKADECLDDLVNANLIIV-AKSINGGIKACRIQNTLRDFCLSVAAGEIFFREL--PQRR
>KAA8529870.1
SW------IVEE-ESVIGMFDDVKMLVHRLTGS-Q-HLEVISVVGMGGVGKTTLARKIYTDPSIEYHFYIRAWTYVSQEYNRRRVFLNILSSL--SKMSDE--KLGEELCLHLQSRKYLVVVDDVWT--RTAWDDLKMAFP--NGSRILLTSRNRDVALHA--NHI-SP-PRFLTDDESWELFRRKVF-RGA-DCP-SELEELGKQIAKKCSGLPLAVLVVAGLLSKKDKTYGWWKRVAD----SV-SSARDSRECMDILALSYNHLPHHLKVCFMYFGLFPGDFDIPVWKLLRLWVAEGFIQ-IGQGC-EDIAEEYLEDLVDRNLILV-AKT-NGRIKACRTHDLMRELCLIEAAEEEFLQEI------
>KAA8532440.1
SSR-----SVEE-ETVIGFDQEAEMIKERLLDR-K-QLEVISIVGMPGLGKTTLARKVYNDLLIVYHFYIRGWTYVSHAPVKRDLLLSILNSI--YTLSDE--KLGEELYKRLSGKRYLIVMDDIWH--IQAWIDLKNYFP--NGSRIIFTSRITDRALYA--KPD-SS-SRFLTEDESWDLLRIKVF-GKE-SYP-PDFVEIGKQIAVKCQGLPLAIVVIAGLLAKTDQTQDWWKQVAE----SH-SLMKS----------------------------------------------QCGS--------------------------------------------------------------------
>KAA8532444.1
SSR-----NAEE-ETVIGFDKEAEMIKERLLNR-K-QLEVISIVGMPGLGKTTLARKVYNDLLIQHHFYIRGWTYVSQVPRKRDLLLSILRSV--YTLSYE--KLGEQLYKGLSGRRYLIVIDDIWH--SQIWIDLKKYFP--NGSRIIFTSRITDMALHE--HDK-SD-SKFLTEDESWDLLQQKVF-GKK-SCS-PNLVEIGKQIAVKCGGLPLAIVVVAGLLVKIDGTQDWWKQVSE----SV-QGVDD----------------------------------------------EGGVS-TD----------------------------------------------------------------
>KAA8532448.1
SSR-----NLEE-ETVVGFEDQANMITEELVGS-K-QLAVISIHGMGGSGKTTLATKLYNDPYIVYHFYIRGWTYVSQEYRKRDLLLGILSSI--YTMTDE--ELGGKLYRHLKGKRYFIVMDDLWH--IKAWNYLKIFFP--NGSRIILTSRQKEVALQA--KPD-GP-IRFLTKDESWDLLQQKVF-LNE-TCP-PDLVEIGKEIAKKCQGLPLAIVVVAGLLAKTDKTQNWWNQVAE----RV-GSVSDPKQCLDTLALSYNYLPHHLKPCFLYFGAFPEDYEIPVHKLISLWIAEGFIH-FGQRR-EDVAGEYLIDLIDRSLVLV-AKS-IGRIKACRVHDLLHDLCLRKAEEENFLEKI--PIHR
>KAA8532451.1
SSR-----IAEQ-ESLVGLDAEASTIMELLIGE-K-QLKVIPIVGMAGLGKTTLVRKVYNDPFIAYHFYIRGWTNVSQVYQKRDLLLSILSSA--NQMNDK--ELGEVLFRGLKGRKYLIVMDDIWN--IGAWEDLKRSFP--NGSRIMFTSRQVDVPLHA--RP------GFLNEDESWDLLQQKAF-RKE-SCP-PELMEIGKQIAKKCGGLPLAILVIAGLLAKKDKTQYWWRHVEK----S-----------------------------------------------------EGFIR-DEHKI-EEVAEDYLMDLIDRSLVVV-SRS-NGGIKTCRIHDLLRDLCLRKSQEENFLQHI----RR
>KAA8532452.1
SSR-----IAEQ-ESLVGLDAEASTIMELLIGE-K-QLKVIPIVGMAGLGKTTLVRKVYNDPFIAYHFYIRGWTNVSQVYQKRDPLLSILSSA--NQMNDK--ELGEVLFRDL--------------------------FP--NGSRIMFTSRQVDVPLHA--TP------GFLNEDESRDLLQQKAF-RKE-SCP-PELMEIGKQIAKKCGGLPLAILVIAGLLAKKDKTQYWWRHVEK----SV-SSVTDPDQYMDTLALSYNHLPNHLKACFLYFGSFPEDYEIPVWQLICLWVAEGFIR-DEHKI-EEVAEDYLMDLIDRSLVVV-SRS-NGGIKTC-----------------------------
>KAA8533657.1
SSH-----GVDE-ETVVGFDYEAEMIKERLTGS-K-QLEVISIVGMAGLGKTTLARKVYSDLFIIHHFYIRGWTCVSQCYQKRNLLLGILSSI--CTVSDE--KLGEELYKRLKGQRYLIVMDDIWH--IEAWNDLKRSFP--NGSRIMLTSRIADVALHV--KPD---------------------------------------------------------------RTLDWWEQVAE----SV-TSISDTEQCMEAVALSYSHLPTHLKSCFLYFVAFPEDHEIRASKLISLWIAEGFIH-IGQKS-EDVGEEYLMDLIGRSLVIV-TKS-TGEIKACCIHDLLRDFCLRQAEEENFMELIRIHTRR
>KAA8535362.1
RSR-----NVEA-ETVVGFDHEVHTIKERLIGS-A-PLEVISIVGMAGLGKTTLAQKLYDDPLVVHHFYIRGWTYVSQVFQKRDLLLGILSSF--YEMNYE--KLGEELYKRLKGRRYLVVMDDIWH--IEAWNDTKKYFP--NGSIILVTSRMTHLALQT--KPD-SP-PPFLTDDESWDLLQKKVF-QKN-SCP-TELVEIGKQIVKKCQGLPLAIVVVAGLLAKTAKTESWWKKVAE----SV-SSLSDPKQYMDTLALSYNHLPPHLKSCFLFMGAFPEDFEIPVRKLIWLWIAEGFIG-TRQKS-EDVAQEYLMDLIDRSLVLV-AKS-AGVIKACRVHDMLRDLCLRKAKEENFLRNI--P-RR
>KAA8535368.1
CSR-----NVEE-ETVVGFDHEVHTIKERLVGS-N-QLEVISIVGMAGLGKTTLAKKVYDDPLVAYYFYIRGWTCVSQVFQKRDLLLGILTSF--YGMSDA--ELGDKLYRCLLDKRYLVVMDDIWH--IEAWNDIQKHFP--NGSRILFTSRMIDVAFQA--KPD-SP-PRFLTDDESWNLLQKKVF-QKT-SCP-TELVDIGKQIAKKCQGLPLAIVVVAGLLAKTEQTENWWKKVAE----SV-SSLNDPKQYMDTLALSYNHLPPHLKSCFLFMGAFPEDFEIPVRKLIWLWIAEGFIR-TRQKS-EDVAQEYLMDLIDRSLVLV-AKS-AGVIKACRVHDMLRDLCLRKAEEENFLWNI--P-RR
>KAA8535370.1
CSR-----NVEE-ETLVGFDDEVDTIKDRLIGS-N-QLEVISIVGMAGLGKTTLAKKVYDDPLVVYHFYIRGWTSVSQVFQKRDLLLGILTSF--YRMSNE--KLGERLYKCLKGRRYLVVMDDIWD--IEAWNDTKMYFP--NGSRILFTSRMTDVALQA--KPD-SP-PHFLTDDESWNLLQKKVF-QKK-SCP-TELVEIGKQIAKKCQGLPLAIVVVAGLLAKTEQAENWWKKVAE----SV-SSLNEPKQYMDTLALSYNHLPPHLKSCFLFMGAFPEDYEIPVQKLIWLWIAEGFIR-TGQKS-EDVAEEYLVDLIDRSLVLV-AK--------------------------------------
>KAA8535371.1
CSR-----NVEE-ETVVGFDHEVHTIKERLIGS-K-QLEVISIVGMAGLGKTTLAKKLYNDPLVVYHFYIRRWTYVSQVFQKRDLLLGILSSF--YRMSNE--KLGERLYKCLKGRRYLVVMDDIWH--IEAWNDTKMYFP--NGSRILFTSRIIDVASRA--KPD-SP-PHFLTDDESWDLLQKKVF-QKT-SCP-TELVEIGKQIAKKCRGLPLAIVVVAGLLAKTEQTESWWKKVAQ----SV-SSLED--------------------------------------------------------------------------------------------------------------------RR
>KAA8535375.1
CSR-----NVEE-ETVVGFDHEVRTIKERLIGS-K-QLEVISIVGMAGLGKTTLAKKLYNDPLVVYHFYIRGWTYVSQVFQKGDLLLGILSSF--YTMSNE--QLGERLYKCLKGRRYLVVMDDIWH--IEAWNDTKMYFP--NGSRILFTSRINDVALQA--KPD-SP-PQFLTDDESWDLLQKKVF-QKT-SCP-TELVEIGKQIAKKCQGLPLAIVVVAGLLAKTEQTENWWKKVAE----SV-SSLNDPKQYIDTLALSYNHLPPHLKSCFLFMGAFPEDYEIPVQKLIWLWIAEGFIR-TGQKS-EDVAEEYLVDLIDRSLVLV-AKS-AGVIKACHVHDLLRDLCLRKAEEDNFLLRI--P-RR
>XP_028061745.1
HSS-----MVDE-EITVGFDDEALTIKKLLAGK-K-QLQMISIVGMPGHGKTTLARKLYDDPYITHYFHIRAWTYASQLPRKTEMLLDILHSV--ENMTNE--ELGEKLYKQLKGKRYLIVIDDLWH--ISAWVDLKMYFP--NGSRVMFTSRLKEVAMHA--SPK-CH-PRFLTEEESWELLERKVF-QNE-SCP-LELIKIGKQIMKKCEGLPLAIVVIAGLLARNMKTRESWKQVAQ----SV-SSVSDPNQYLDTLVLSYNHLPRHLKPCFLYLGAFPQDHEIPVQKLICLWIAEGFIQ-IGQRS-EEVAEDYLMDLIQRSLVIV-AQF-DGRIKACRMHDLLRDLCLKKASEINFLQWI--YERR
>XP_028061854.1
--------MVEA-EITVGFDTEVLAIKEQLAGK-E-QLEFVSIVGMPGLGKTTLAKKLYNDPYITYHFHIRAWTYVSQVPRKTEMLLNILHSL--NDMSNE--KLGEMLYRNLKGKRYLIVIDDICD--IGAWVDLKMYLP--NESRVLFSSRLKVVVMHA--SPD-SH-IRFLTEEESWELFQWKVF-QNE-SFP-LQLVEIGKQIMKKYEGLPLAIIVIAGLLEKNKKTEEWWKHVAQ----GV-SSVSDPNQHLDTRALSYNHLPCHLKPCFLYLGAFPEDQEISVQKLIWLWVARGFIQ-IGERS-EEVAEDYLMDLIQRSLVIV-TRF-DGRIKACRMHDLLRDLCLKKAREINFLH--------
>XP_028063385.1
QP-KRRLTMVDE-EITVGFEDDALTIKERLAGK-Q-QLQMISIVGMPGLGKTTLATKLYNDPYIIHYFHIRAWTYASQLPRKTDMLLDILRSV--TNMTNE--KLGEKLYKQLKGQRYLIVIDDLWD--IGAWVNLKMYFP--NGSRVMFTSRLKEVAMHA--SPD-CH-HRPLTEEESWELLQRKVF-QNG-RCP-PELIEIGKQITKRCGGLPLAIVVIAGLLAKNIKTQKSWKKVAQ----SV-SSVSDPNQYLDTLALSYNHLPRHLKPCFLYLGAFPEDQEISVERLIWLWIAEGFIQ-IEQKS-EEVAEGYLMDLIQRSLVIV-AQF-DGRIKACRMHDLLRDLCLKKAREINFLKWI--YKCH
>XP_028063474.1
QP-KRRLTMVDE-EITVGFEDDALTIKERLAGK-Q-QLQMISIVGMPGLGKTTLATKLYNDPYIIHYFHIRAWTYASQLPRKTDMLLDILRSV--TNMTNE--KLGEKLYKQLKGQRYLIVIDDLWD--IGAWVNLKMYFP--NGSRVMFTSRLKEVAMHA--SPD-CH-HRPLTEEESWELLQRKVF-QNG-RCP-PELIEIGKQITKRCGGLPLAIVVIAGLLAKNIKTQKSWKKVAQ----SV-SSVSDPNQYLDTLALSYNHLPRHLKPCFLYLGAFPEDQEISVERLIWLWIAEGFIQ-IEQKS-EEVAEGYLMDLIQRSLVIV-AQF-DGRIKACRMHDLLRDLCLKKAREINFLKWI--YKCH
>XP_028063536.1
QP-KRRLTMVDE-EITVGFEDDALTIKERLAGK-Q-QLQMISIVGMPGLGKTTLATKLYNDPYIIHYFHIRAWTYASQLPRKTDMLLDILRSV--TNMTNE--KLGEKLYKQLKGQRYLIVIDDLWD--IGAWVNLKMYFP--NGSRVMFTSRLKEVAMHA--SPD-CH-HRPLTEEESWELLQRKVF-QNG-RCP-PELIEIGKQITKRCGGLPLAIVVIAGLLAKNIKTQKSWKKVAQ----SV-SSVSDPNQYLDTLALSYNHLPRHLKPCFLYLGAFPEDQEISVERLIWLWIAEGFIQ-IEQKS-EEVAEGYLMDLIQRSLVIV-AQF-DGRIKACRMHDLLRDLCLKKAREINFLKWI--YKCH
>XP_028063584.1
QP-KRRLTMVDE-EITVGFEDDALTIKERLAGK-Q-QLQMISIVGMPGLGKTTLATKLYNDPYIIHYFHIRAWTYASQLPRKTDMLLDILRSV--TNMTNE--KLGEKLYKQLKGQRYLIVIDDLWD--IGAWVNLKMYFP--NGSRVMFTSRLKEVAMHA--SPD-CH-HRPLTEEESWELLQRKVF-QNG-RCP-PELIEIGKQITKRCGGLPLAIVVIAGLLAKNIKTQKSWKKVAQ----SV-SSVSDPNQYLDTLALSYNHLPRHLKPCFLYLGAFPEDQEISVERLIWLWIAEGFIQ-IEQKS-EEVAEGYLMDLIQRSLVIV-AQF-DGRIKACRMHDLLRDLCLKKAREINFLKWI--YKCH
>XP_028063915.1
FSR-----VWEE-ETVVGFEDEAMKLKEKLTRQ-K-KLDIISIVGMPGLGKTTLARKVYNDPLIVYHFYIRAWITISQKYQKQNLLVDLIHSV--VGMKDW--ELCDELWKSLKGKRYLIVMDDIWD--TRAWVDLKSLFP--NGSRIMFTSRFTNVALHA--NPS-SP-PRFLTEDESWDLFQQKVF-QRE-ICP-PNLMCVGKKIAKNCQGLPLAIVVVGGMLANRKEMPGWWKEVEK----IL-DS-RVLEPCMETFALSYNHLPHYLKPCFLYFAAFPQDFVIYVQKLTQLWIAEGFIR-IEGRS-EDVAEEYLMDLIGRNLILV-SKS-DGGIKACSIHDLLHNFCCKRAEEEYFLQQI--H-RR
>XP_028063960.1
--------MVGE-EIMVGFDDEVLTIKKRLAGK-K-QLDIIPIVGMPGLGKTILARKVYNDPYITHHFHIRAWTYVYQVPRKREMLLDILHFG--KNMSHE--ELGEKLYKKLKRKRYLIVIDDIWD--ISAWVDLKIYLP--NGSRVMFTSRLKAVAMHV--SPN-CH-PRFLTEEESWELLQRKVF-QNG-SCP-AELIEFGKQIMKKCEGLPLAIVVIAGLLAK-KKTEEWWKQVSQ----SV-SSVSDPNQYLDTLALSYNHLPRHLKPCFLYLGAFPEDQEISVQRLIWLWIAEGFIQ-VGPKS-EEVAEDYLMDLIQRNLVIV-ARF-DGRIKACRMHDVLRDLCLKKARETNFLQQT--YRCR
>XP_028063961.1
P-------VVEE-ENVVGFDEEAKTLVDRLKGK-E-ELEVISVTGMGGLGKTTLARKVFTDPAIEYNFYIRAWTYVSQEYTRKEVFLSILSSL--SRWSGE--RLAEELRGHLQTGRYLIVMDDVWT--KEAWDDLKMAFP--NGSRILLTSRNNEVAVHA--NPD-SH-HRFLTDDEGWELLKKKVF-RKE-RCP-SELEDLGKKIAEECGGLPLAIVVIAGLLIKKEKTSKWWEKVAE----SV-SSARDPKQCMDILALSYKHLPHQLQSCFRYFGVFPEDYEIPVCILIQLWIAEGLIE-VGEIS-EDTAEDRLEDLVDRNLVMV-EKS-NGGIKTCRVHDMLHDLCLKEAKEEQFLQVI--PTRL
>XP_028063962.1
P-------VVEE-ENVVGFDEEAKTLVDRLKGK-E-ELEVISVTGMGGLGKTTLARKVFTDPAIEYNFYIRAWTYVSQEYTRKEVFLSILSSL--SRWSGE--RLAEELRGHLQTGRYLIVMDDVWT--KEAWDDLKMAFP--NGSRILLTSRNNEVAVHA--NPD-SH-HRFLTDDEGWELLKKKVF-RKE-RCP-SELEDLGKKIAEECGGLPLAIVVIAGLLIKKEKTSKWWEKVAE----SV-SSARDPKQCMDILALSYKHLPHQLQSCFRYFGVFPEDYEIPVCILIQLWIAEGLIE-VGEIS-EDTAEDRLEDLVDRNLVMV-EKS-NGGIKTCRVHDMLHDLCLKEAKEEQFLQVI--PTRL
>XP_028063964.1
P-------VVEE-ENVVGFDEEAKTLVDRLKGK-E-ELEVISVTGMGGLGKTTLARKVFTDPAIEYNFYIRAWTYVSQEYTRKEVFLSILSSL--SRWSGE--RLAEELRGHLQTGRYLIVMDDVWT--KEAWDDLKMAFP--NGSRILLTSRNNEVAVHA--NPD-SH-HRFLTDDEGWELLKKKVF-RKE-RCP-SELEDLGKKIAEECGGLPLAIVVIAGLLIKKEKTSKWWEKVAE----SV-SSARDPKQCMDILALSYKHLPHQLQSCFRYFGVFPEDYEIPVCILIQLWIAEGLIE-VGEIS-EDTAEDRLEDLVDRNLVMV-EKS-NGGIKTCRVHDMLHDLCLKEAKEEQFLQVI--PTRL
>XP_028066697.1
--------MVDE-EITVGFEDDALTIKERLAGK-Q-QLQMISIVGMPGLGKTTLATKLYNDPYIIHYFHIRAWTYASQLPRKTDMLLDILRSV--KNMTNE--KLGEKLYKQLKGQRYLIVIDDLWD--IGAWVNLKMYFP--NGSRVMFTSRLKEVAMHA--SPD-CH-HRPLTEEESWELLQRKVF-QNG-RCP-PELIEIGKQITKRCGGLPLAIVVIAGLLAKNIKTQESWKQVAQ----SV-SSVSDPNQYLDTLALSYNHLPRHLKPCFLYLGVFQEDQKILV---------------------------------------------------------------------------------
>XP_028066936.1
HS------MLDE-EITVGFDDEALTIKELLAGK-K-QLQLISIVGMPGLGKTTLATKLYNDPYITHYFHIRAWTYASQLPRKTVMLLDILSSV--KNMTNE--KLGEKLYKQLKGKTYLIVIDDLWD--IGAWVDLKMYFP--NGSRVMFTSRLKELSMHA--SPD-CH-PRFLTEEESWELLQRKVF-QNE-CCP-PELIGIGKQIMKKCEGLPLAIVIIAGLLAKNIKTP------------------------------------------------------------------------------------------------------------------------------------------
>XP_028066956.1
PS------MVDE-EITVGFDDEALTIKELLAGK-K-QLQMISIVGMPGLGKTTLARKVYNDPYITHYFHIRAWTYVSQLSRQTDMLLDILRSL--ENMTNE--KLGEKLYKQLKGKRYLIVIDDLWD--IGAWVDLKMYFP--NGSRVMFTSRLKELSMHA--SPD-CH-PRFLTEEESWELLQRKVF-QNE-SCP-PELIEIGKQIMKKCEGLPLAIVIIAGLLAKNIKTVVSWKQVAQ----SV-SSVSDPNQYLDTLALSYNHLPRHLKPCFLYLGAFPRDQEIPVQKLICLWVAEGFIQ-IGQRS-EEVAEGYLMDLFQRSLVIV-AQF-DGRIKACRMHDLLRDLCLKKAGEINFLQWT--Y-HR
>XP_028066957.1
PS------MVDE-EITVGFDDEALTIKELLAGK-K-QLQMISIVGMPGLGKTTLARKVYNDPYITHYFHIRAWTYVSQLSRQTDMLLDILRSL--ENMTNE--KLGEKLYKQLKGKRYLIVIDDLWD--IGAWVDLKMYFP--NGSRVMFTSRLKELSMHA--SPD-CH-PRFLTEEESWELLQRKVF-QNE-SCP-PELIEIGKQIMKKCEGLPLAIVIIAGLLAKNIKTVVSWKQVAQ----SV-SSVSDPNQYLDTLALSYNHLPRHLKPCFLYLGAFPRDQEIPVQKLICLWVAEGFIQ-IGQRS-EEVAEGYLMDLFQRSLVIV-AQF-DGRIKACRMHDLLRDLCLKKAGEINFLQWT--Y-HR
>XP_028066958.1
PS------MVDE-EITVGFDDEALTIKELLAGK-K-QLQMISIVGMPGLGKTTLARKVYNDPYITHYFHIRAWTYVSQLSRQTDMLLDILRSL--ENMTNE--KLGEKLYKQLKGKRYLIVIDDLWD--IGAWVDLKMYFP--NGSRVMFTSRLKELSMHA--SPD-CH-PRFLTEEESWELLQRKVF-QNE-SCP-PELIEIGKQIMKKCEGLPLAIVIIAGLLAKNIKTVVSWKQVAQ----SV-SSVSDPNQYLDTLALSYNHLPRHLKPCFLYLGAFPRDQEIPVQKLICLWVAEGFIQ-IGQRS-EEVAEGYLMDLFQRSLVIV-AQF-DGRIKACRMHDLLRDLCLKKAGEINFLQWT--Y-HR
>XP_028072320.1
HSS-----MVDE-EITVGFDDEALTIKELLAGK-K-QLQIISIVGMPGLGKTTLATKLYNDPYITHYFHIRAWTYASQLPTKTDMLLDILRYV--KNMTNE--KLGEKLYKQLKGKRYLIVIDDLWD--IGAWVDLKMYFP--NGSRVMFTSRLKELSMHA--SPD-CH-PRFLTEEESWELLQRKVF-HNE-SCP-PELIKIGKQIMKKCEGLPLAIVIIAGLLAKNIKTQESWIQVAQ----SV-SSVSDPNQYLDTLALSYNHLPRHLKPCFLYLGAFPEDQEIPVQKLISLWVAEGFIQ-IGQRS-EEVAEDYLMDLIQRSLVIV-AQF-DGRIKACRMHDLLRDLCLKKAREINFLQWT--YERH
>XP_028080672.1
--------MVDE-EITAGFDDEVLTIKKLLVRK-K-QQQILSIVGMLGLGKTTLARKLYNDPYITHYIHIRGWTNASQLPRKIDMLLHILRSV--ENMCNE--KLGKKLYKQLKGKRYLIVIDDLWD--IGAWVDLKMYFP--NGSRVMFTSRLKEVAMHA--SPD-CH-SRFLTEEESWELLQRKVF-HNE-SCP-PKLIEIGKQIMKKCEGLPLAIAIIAGLLAKNIKTQESWKQVAQ----SV-SSVSAPNQYLDTLALSYNHLPRHLKPCFLYLGAFPEDQAIPVQKLICLLVTEGFIR-IEQRS-EEVVEDYLMDLI------------------------------------------------
>XP_028082887.1
SDS-----VGEE-EIMVGFEDEAMSLKEQLTGP-K-QLQVISIVGMAGQGKTTLATKLYNDPLVVYHFYIRAWTSVSQEYRKRDLLIRLLSCV--DQMGDE--KLCEKLYKSLKGQTYFIVMDDMWD--TKAWVDLKICFP--NGSRIMFTSRHEDVALQA--KTN-NP-PRFLTHNESWDLFQHKVFGKRE-NCP-PVLVEIGKQITNKCQGLPLSIVVVAGIFINEEKSQDRWKQVGE----TL-KSAANPQACMKTLALSYIHLPGHLKPCFLYFGAFPEDYQIRVEKLIWLWVAEGFIT-TGEKR-KDVAKEYLMDLIGRSLLLV-SKY-DGEIKACGIHDLLREFCIKQGEDDFFLQHD------
>XP_028082942.1
HSS-----MVEE-EITVGFDDEALTIKELLAGK-K-QLQMISIVGMPGLGKTTLATKLYNDPYITHYFHIRGWTYASQLPRITDMLLDILRSV--KNMTNE--KLGEKLYKQLKGKRYLIVIDDLWD--IGAWVNLKMYFP--NGSRVMFTSRLKELSMHA--SLD-CH-PRFLTEEESWELLQRKLF-QNG-SCP-LELILIGKQIMKKCKGLPLAIVVIAGLLAKNIKTP------------------------------------------------------------------------------------------------------------------------------------------
>XP_028090836.1
PS------MVHE-EITVGFDDEALTIKELLAGK-K-QLQMISIVGMPGLGKTTLATKLYNDPYITHYFHIRAWTYASQLSRQTDMLLDILRSL--ENMTNE--KLGEKLYKQLKGKRYLIVIDDLWD--IGAWVDLKMYFP--NGSRVMFTSRLKELSMHA--SPD-CH-PRFLTEEESWELLQRKVF-QNE-SCP-PELIEIGKQIMKKCEGLPLAIVIIAGLLAKNIKTLESWKQVAQ----SV-SSVSDPNQYLDTLALSYNHLPRHLKPCFLYLGAFPRDQEIPVQKLICLWVAEGFIQ-IGQRS-EEVAEGYLMDLFQRSLVIV-AQF-DGRIKACRMHDLLRDLCLKKAGEINFLQWT--Y-HR
>XP_028090837.1
PS------MVHE-EITVGFDDEALTIKELLAGK-K-QLQMISIVGMPGLGKTTLATKLYNDPYITHYFHIRAWTYASQLSRQTDMLLDILRSL--ENMTNE--KLGEKLYKQLKGKRYLIVIDDLWD--IGAWVDLKMYFP--NGSRVMFTSRLKELSMHA--SPD-CH-PRFLTEEESWELLQRKVF-QNE-SCP-PELIEIGKQIMKKCEGLPLAIVIIAGLLAKNIKTLESWKQVAQ----SV-SSVSDPNQYLDTLALSYNHLPRHLKPCFLYLGAFPRDQEIPVQKLICLWVAEGFIQ-IGQRS-EEVAEGYLMDLFQRSLVIV-AQF-DGRIKACRMHDLLRDLCLKKAGEINFLQWT--Y-HR
>XP_028090838.1
PS------MVHE-EITVGFDDEALTIKELLAGK-K-QLQMISIVGMPGLGKTTLATKLYNDPYITHYFHIRAWTYASQLSRQTDMLLDILRSL--ENMTNE--KLGEKLYKQLKGKRYLIVIDDLWD--IGAWVDLKMYFP--NGSRVMFTSRLKELSMHA--SPD-CH-PRFLTEEESWELLQRKVF-QNE-SCP-PELIEIGKQIMKKCEGLPLAIVIIAGLLAKNIKTLESWKQVAQ----SV-SSVSDPNQYLDTLALSYNHLPRHLKPCFLYLGAFPRDQEIPVQKLICLWVAEGFIQ-IGQRS-EEVAEGYLMDLFQRSLVIV-AQF-DGRIKACRMHDLLRDLCLKKAGEINFLQWT--Y-HR
>XP_028096865.1
PSG-----MVEE-EIMVGFEDEVIMIKEQLTEK-K-KLGIISIVGMPGLGKTTLARKVYDDPYITHYFHIRAWTYVSQAYIKRDLLLGILHSI--EQMSNE--KLGEEIYKILKGKRYLIVMDDIWS--TGAWDDVRMYLP--NGSRVMFTSRLKEVGLHA--KPE-SC-PRFLTEEESWELFQKRVF-RGE-SFP-PELMGLGLQIAEKCEGLPLAIVVIAGILAKEEKTKDLWEEVAE----SV-SSVNDPNQYMRTLALSYYHLPDHLKPCFLYFGAFLEGSEIPVRKLMWLWIAEGFVQ-SEEKT-EEIAEDYLTDLIERSLVIV-SKS-NGGIKACRMHDLLRHLCLREAEKFKFLTWF----GR
>XP_028098604.1
P-------VVEE-ENVVGFDMEAKTLVDLLNGK-E-ELDVVSVIGMGGLGKTTLAKKVFTDPAIEFEFYIRAWIYVSQEYDRKEVFISILGSL--YRWSDD--KLADELRGHLQTGRYLIVMDDVWT--REAWDDLKMAFP--NRSRILLTSRNTEVAIHA--NPDRSP-PRFLNEDESWELLEKKVF-RRE-RCP-SELVDLGKQIAKECGGLPLAIVVIAGLLMKKDKTCDWWEKVAK----SV-NSARDPKQCMDILALSYKHLPYHLKACFLYFGVFPEDYEIPVWKLIQLWVAEGFIQ-VGEIR-EDTAEEQLEDLVDRNLVLV-EKS-NGGIKTCRVHDMLRDLCLREAEEENFLHEI--PARR
>XP_028098605.1
P-------VVEE-ENVVGFDMEAKTLVDLLNGK-E-ELDVVSVIGMGGLGKTTLAKKVFTDPAIEFEFYIRAWIYVSQEYDRKEVFISILGSL--YRWSDD--KLADELRGHLQTGRYLIVMDDVWT--REAWDDLKMAFP--NRSRILLTSRNTEVAIHA--NPDRSP-PRFLNEDESWELLEKKVF-RRE-RCP-SELVDLGKQIAKECGGLPLAIVVIAGLLMKKDKTCDWWEKVAK----SV-NSARDPKQCMDILALSYKHLPYHLKACFLYFGVFPEDYEIPVWKLIQLWVAEGFIQ-VGEIR-EDTAEEQLEDLVDRNLVLV-EKS-NGGIKTCRVHDMLRDLCLREAEEENFLHEI--PARR
>XP_028098606.1
P-------VVEE-ENVVGFDMEAKTLVDLLNGK-E-ELDVVSVIGMGGLGKTTLAKKVFTDPAIEFEFYIRAWIYVSQEYDRKEVFISILGSL--YRWSDD--KLADELRGHLQTGRYLIVMDDVWT--REAWDDLKMAFP--NRSRILLTSRNTEVAIHA--NPDRSP-PRFLNEDESWELLEKKVF-RRE-RCP-SELVDLGKQIAKECGGLPLAIVVIAGLLMKKDKTCDWWEKVAK----SV-NSARDPKQCMDILALSYKHLPYHLKACFLYFGVFPEDYEIPVWKLIQLWVAEGFIQ-VGEIR-EDTAEEQLEDLVDRNLVLV-EKS-NGGIKTCRVHDMLRDLCLREAEEENFLHEI--PARR
>XP_028098607.1
P-------VVEE-ENVVGFDMEAKTLVDLLNGK-E-ELDVVSVIGMGGLGKTTLAKKVFTDPAIEFEFYIRAWIYVSQEYDRKEVFISILGSL--YRWSDD--KLADELRGHLQTGRYLIVMDDVWT--REAWDDLKMAFP--NRSRILLTSRNTEVAIHA--NPDRSP-PRFLNEDESWELLEKKVF-RRE-RCP-SELVDLGKQIAKECGGLPLAIVVIAGLLMKKDKTCDWWEKVAK----SV-NSARDPKQCMDILALSYKHLPYHLKACFLYFGVFPEDYEIPVWKLIQLWVAEGFIQ-VGEIR-EDTAEEQLEDLVDRNLVLV-EKS-NGGIKTCRVHDMLRDLCLREAEEENFLHEI--PARR
>XP_028098613.1
--------MVGE-EIMVGFDDEVLTIKKRLAGK-K-QLDIIPIVGMPGLGKTILARKVYNDPYITHHFHIRAWTYVSQVPRKREMLLDILHFV--EDMSNE--KLGEKLHKKLKGKRYLIVIDDIWD--ISAWVDLKIYLP--NGSRVMFTSRLKAVAMHV--SPN-CH-PRFLTEEESWELLQRKVF-QNG-SCP-AELIEFGKQIV--------------------------------------------------------NNL---LQDCYIEF--------------------------------------------------------------------------------------------
>XP_028098747.1
SDS-----VGEE-EIMVGFEDEAMSLKEQLTGS-K-QLQVISIVGMAGQGKTTLATKLYNDPLVVYHFYIRAWTSVSQEYRKRDLLIRLLSCV--DQMGDE--KLCEKLYKSLKGQTYFIVMDDIWD--TKAW-------P-----------------------------PYFLTHNESWDLFQHKVFGKRE-NCP-PELMEIGKQIANKCQGLPLAIVLVAGILTNEEKSQGRWKQVGE----TL-NSAADPQLWMKTLELSYNHLPGHLKPCLLYFGAFPEDYQIRVEKLIWLWVAEGFIT-TGEKR-EDVAKEYLMDLIGRSLLLV-SKY-DGEIKACGIHDLLREFCIKQGEEDFFLQRF--Q---
>XP_028100405.1
HS------MVDE-EITVGFDDEALTIKRLLVGR-K-QLQMISIVGMPGLGKTTLARKLYNDPYITHYFHICAWTYASQLPRKTDMLLDILRSL--ENMTNE--KLGDKLYKKLKGKRYLIVIDDIWD--IGAWVDLKMYFP--NGSRVLFTSRLKELAMHA--SPD-CH-PRFLTEEESWELLQRKVF-QNE-SCP-PELIEIGKQIMKKCEGLPLAIVVMAGLLAKDNKAQVWWKQVAQ----SV-SSVSDPNQYLDTLALSYNHLPRHLKPCFLYLGAFPVDQQISVQKLICLWIAEGFIQ-IGQRS-EEVAEDYLMGLIQRSLVIV-AQF-DGRIKACRMHDLLRDLCFKKVREINFLQCA--YERR
>XP_028101273.1
PS------MGDE-EITMSFDDEALTIKKLLVRK-K-QLQMISIVGIPGLGKTTLAIKLYNDPYITHYFHIRAWTYASQLSRQTDMLLDILRSV--KNMTNE--NLGDKLYKSLKGERYLIVIDDFWD--IGAWVDLKMYFP--NGSRVMFTSLHKELAMYA--SPD-CY-PRFFTEEESWVLLQQKVF-PNE-SCP-PELIKIWKHIMKKCEGLPLAIVIIAGLPAKNIKTQESWIQVAQ----SV-SSVSDPNQCLDTLALSYNHLPRHLKPCFLYLGAFPEDQEIPVQKLIWLWIAEGLYK-LG----------------------------------------------------------------
>XP_028101614.1
HLS-----MVNE-EITVGFDDEALTIKELLARK-K-QLQMISIVGMPGLGKTTLATKLYNDPYITHYFHIRAWTYASQLPRKKDMLLDILRSV--ENMTNE--KLGKKLYKQLKGKRYLIVIDDLWD--IGVWVDLKMYFP--NGSRVMFTSRLKELAMHA--SPD-CH-PRFLTKEESWELLQWKVF-QNE-SGP-PVLIEIGKQIMKKCEGLPLAIVVMAGLLAKDNKAQESWEQVAQ----S--------------------------------------------------------------KS-EEVAEDYLMDLIQRSL--------------------------------------------
>XP_028102117.1
QS-KRQLTMVDE-EITVGFEDDALAIKELLAGN-Q-QLQMISIVGMPGLGKTTLARKLYNDPYITYYFHIRAWTYASQLPTKRDMLLDILRSF--INMTNE--KLGEKLYKQLKGNKYLIVIDDLWD--IGAWVDLKMYFP--NGSRVMFTSRLKELAMHA--SPD-CH-PRFLTEEESWELLQQKVF-QNE-SCP-PELIIIGKEIMKKCAGLPLAIVVIAGLLARNIKTQESWKQVAQ----SV-SSVSDPNQYLDTLALSYNHLPHHLKPCFLYLGAFPEDQEISVQKLIWLWIAEGFIQ-IEQKS-EEVAEGYLMDLIQRSLVIV-AQF-DGRIKTCRMHDLLRDLCLKKAREINFLKWI--YKCR
>XP_028102118.1
HSS-----MVHE-EITVGFDDEALTIKQLLAGK-K-QLQMISIVGMPGLGKTTLATKLYNDPYISHYFHIRAWTYASQLPRITDMLLDILRSV--KNMTNE--KLGEKLYKQLKGKRYLIVIDDLWD--IGAWVNLKMYFP--NGSRVMFTSRLKEVAMHA--SPD-CH-RRFLTEEESWELLQRKMF-QNE-SCP-PELIGIGKQI-----------------------------------------------------------------------------------------------------------------------------F-DGRIKACRMHDLLRDLCLKKAREINFLQQV--CVRR
>XP_028102119.1
HSS-----MVHE-EITVGFDDEALTIKQLLAGK-K-QLQMISIVGMPGLGKTTLATKLYNDPYISHYFHIRAWTYASQLPRITDMLLDILRSV--KNMTNE--KLGEKLYKQLKGKRYLIVIDDLWD--IGAWVNLKMYFP--NGSRVMFTSRLKEVAMHA--SPD-CH-RRFLTEEESWELLQRKMF-QNE-SCP-PELIGIGKQI-----------------------------------------------------------------------------------------------------------------------------F-DGRIKACRMHDLLRDLCLKKAREINFLQQV--CVRR
>XP_028102121.1
HSS-----MVHE-EITVGFDDEALTIKQLLAGK-K-QLQMISIVGMPGLGKTTLATKLYNDPYISHYFHIRAWTYASQLPRITDMLLDILRSV--KNMTNE--KLGEKLYKQLKGKRYLIVIDDLWD--IGAWVNLKMYFP--NGSRVMFTSRLKEVAMHA--SPD-CH-RRFLTEEESWELLQRKMF-QNE-SCP-PELIGIGKQI-----------------------------------------------------------------------------------------------------------------------------F-DGRIKACRMHDLLRDLCLKKAREINFLQQV--CVRR
>XP_028107731.1
YS------MVDE-EITVGFDDEALTIKKLLAGK-K-QLQMISIVGMPGLGKTTLATKLYNDPYITHYFHIRAWTHASQLPRKTDVLLDILRYV--EDMTNE--KLGEKLYKQLKGKRYLIVIDDIWD--IGAWDDLKMYFP--NGSRVMFTSRLKELAMHA--SPD-CH-PRFLTEEESWALLQRKVF-QNE-SCP-PELIEIGKQIMKKCGGLPLAIVIIAGLLAKNIKTQESWKQVAQ----SV-SSVSDPNQYLDTLALSYNHLPRHLKPCFLYLGAFPENQKISVQRLIWLWIAEGFIQ-IEQKS-EEVAEDYLMDLIQRSLLIV-AQF-DGRIKACRMHDLLRDLCLKKAREINFLQWI--YECR
>XP_028116480.1
--------LVEV-EIIVGFDSKALAIKEQLAGN-K-HLDFVSIVGMPGLGKTILDKKLYNDPYIIHHFHIHAWTYVSQVPKKREMLLDILH-F--KNMSNE--MLGEMLYKKLKGKRYLIVIDDIWD--IGVWVDLKMYLP--NGSRIMFTSR----PMHA--SPD-SH-TRFLTEEESWELFQRKVF-PDE-SCP-PKLIETGKQIMNKCQGLPLAIIVIAGLLAKNKKTEE-----------------------------------------------------------------------------------------------------------------------------------------
>XP_028116540.1
HSS-----MVDE-EITVGFDDEALTIKKLLAGK-K-QLQMISIVGMPGLGKTTLATKLYNDPYITHYFHIRAWTYASQLPTKTDMLLDILRSV--ENMTNE--KLGEKLYKQLKGKRYLIVIDDLWD--IGAWIDLKTYFP--NGSRVMFTSRLKELSMHA--SPD-CH-PRFLTEEESWDLLQLKVF-QNE-SCP-PELIKIGKQIMKKCEGLPLAIVIIAGLLAKNIKTQESWIQVAQ----RV-SSVSDPNQYLDTLALSYNHLPRHLKPCFLYLGAFPEDQEIPVQKLICLWVAEGFIQ-IGQRS-EEVAEDYLMDLIQRSLVIV-AKF-DGRIKTCRMHDLLRDLCLKKAREINFLQWI--YKCR
>XP_028118554.1
-SS-----MVED-EFVVGFDNEAMNIKERLTGM-K-QLEVFSIIGMPGLGKTTLARKVYNDPYIAHYFHLRAWTYVSQSHTKKEMLLDILHSL--KAMNDE--YLGERLYKRLKGKRYFIVMDDIWN--IGAWDDIRVYLP--NGSKVLFTSRTMAVALRA--KPD-GH-PRFLTEEESWELLHEKVF-RNE-NFP-PELMEFGEQIMKKCEGLPLAIVVIAGLLAKSEKTKDRWKHVAA----SV-RSSSDPNQYMNTLALSYDNLPQHLKPCFLYLGAFRDDHEIPVWKLILLWIAEGFIH-IGQRR-EDIGEGYLMDLIDRSLVIV-SRS-NGGIKACRIHDLLRDLCLKKSEEFNFLKRS--G-LR
>XP_028124912.1
FSR-------EE-EIVVGFEDEALTIKDRLTRQ-K-QLDTISIVGMPGLGKTTLAKKVYNDPLIIYHFHIRAWINVSQEYRKRDVLLSLFYSI--KEMSDE--ELADKLRKSLKGKRYLIVMDDIWD--TRAWIDLKSLFP--NGSRIMFTSRFTNVALHA--NTH-TP-PSFLTEDESWDLFKKKVF-RTD-WCP-PELMSIGKKVVIKCQGLPLAIVVVSGIFANIEKSQDQWKQVGE----IR-DSVRDLKLCMETFALSYNHLPHHLKSCFLYFAAFPKDFEIPVWKLTQLWVAEGFIR-IGESS-EDVAEEYLMDLIGRNLILV-SKS-DGRIKACSVHALLHDFCLKKAEEEYFLQQI--H-RR
>XP_028124913.1
FSR-------EE-EIVVGFEDEALTIKDRLTRQ-K-QLDTISIVGMPGLGKTTLAKKVYNDPLIIYHFHIRAWINVSQEYRKRDVLLSLFYSI--KEMSDE--ELADKLRKSLKGKRYLIVMDDIWD--TRAWIDLKSLFP--NGSRIMFTSRFTNVALHA--NTH-TP-PSFLTEDESWDLFKKKVF-RTD-WCP-PELMSIGKKVVIKCQGLPLAIVVVSGIFANIEKSQDQWKQVGE----IR-DSVRDLKLCMETFALSYNHLPHHLKSCFLYFAAFPKDFEIPVWKLTQLWVAEGFIR-IGESS-EDVAEEYLMDLIGRNLILV-SKS-DGRIKACSVHALLHDFCLKKAEEEYFLQQI--H-RR
>XP_028124915.1
FSR-------EE-EIVVGFEDEALTIKDRLTRQ-K-QLDTISIVGMPGLGKTTLAKKVYNDPLIIYHFHIRAWINVSQEYRKRDVLLSLFYSI--KEMSDE--ELADKLRKSLKGKRYLIVMDDIWD--TRAWIDLKSLFP--NGSRIMFTSRFTNVALHA--NTH-TP-PSFLTEDESWDLFKKKVF-RTD-WCP-PELMSIGKKVVIKCQGLPLAIVVVSGIFANIEKSQDQWKQVGE----IR-DSVRDLKLCMETFALSYNHLPHHLKSCFLYFAAFPKDFEIPVWKLTQLWVAEGFIR-IGESS-EDVAEEYLMDLIGRNLILV-SKS-DGRIKACSVHALLHDFCLKKAEEEYFLQQI--H-RR
>XP_028124916.1
FSR-------EE-EIVVGFEDEALTIKDRLTRQ-K-QLDTISIVGMPGLGKTTLAKKVYNDPLIIYHFHIRAWINVSQEYRKRDVLLSLFYSI--KEMSDE--ELADKLRKSLKGKRYLIVMDDIWD--TRAWIDLKSLFP--NGSRIMFTSRFTNVALHA--NTH-TP-PSFLTEDESWDLFKKKVF-RTD-WCP-PELMSIGKKVVIKCQGLPLAIVVVSGIFANIEKSQDQWKQVGE----IR-DSVRDLKLCMETFALSYNHLPHHLKSCFLYFAAFPKDFEIPVWKLTQLWVAEGFIR-IGESS-EDVAEEYLMDLIGRNLILV-SKS-DGRIKACSVHALLHDFCLKKAEEEYFLQQI--H-RR
>XP_028124917.1
FSR-------EE-EIVVGFEDEALTIKDRLTRQ-K-QLDTISIVGMPGLGKTTLAKKVYNDPLIIYHFHIRAWINVSQEYRKRDVLLSLFYSI--KEMSDE--ELADKLRKSLKGKRYLIVMDDIWD--TRAWIDLKSLFP--NGSRIMFTSRFTNVALHA--NTH-TP-PSFLTEDESWDLFKKKVF-RTD-WCP-PELMSIGKKVVIKCQGLPLAIVVVSGIFANIEKSQDQWKQVGE----IR-DSVRDLKLCMETFALSYNHLPHHLKSCFLYFAAFPKDFEIPVWKLTQLWVAEGFIR-IGESS-EDVAEEYLMDLIGRNLILV-SKS-DGRIKACSVHALLHDFCLKKAEEEYFLQQI--H-RR
>XP_028124918.1
SDS-----VGEE-EIMVGFEDEAMSLKKQLTRP-M-QLQVISIVGMAGQGKTTLATKLYADPLVVYHFHIRAWTSVFQEYRNRDLLIRLLSCV--DQMGDE--KLCEKLHKSLKGRTYFIVMDDIWD--TKAW---------------------------------------------------------------------------------------------------------------------------------------------------------------------------------------------------------------------------------------------
>XP_028126810.1
HSS-----MVDE-EITVGFDDEALTIKELLAGK-K-QLQMISIVGMPGLGKTTLAKKLYNDPFIICHFHIHAWTYISQVPKKMEMLLDILH-F--KHMSNE--MLGDMLYKKLKGKRYLIVIDDIWD--IGVWVDLKMYLP--NGSRVMFTSR----PMQT--SPH-SH-THFLTEEESWELFQQKVF-QDE-CCP-TKLIEIGKQITKKCPGLPLAIVVIVGLLAKNNKTQEWWKQVAQ----SV-SSVSDQNQYLDTLGLSYNHLPCHLKPCFLYLGAFPDDQEISVQKLIWLWVAEGFVQ-IG----------YVM---------------------------------------------------
>AtZAR1
NGTDRWSSPVYDHTQVVGLEGDKRKIKEWLFRSNDSQLLIMAFVGMGGLGKTTIAQEVFNDKEIEHRFERRIWVSVSQTFTEEQIMRSILRNLGDASVGDDIGTLLRKIQQYLLGKRYLIVMDDVWDKNLSWWDKIYQGLPRGQGGSVIVTTRSESVAKRVQARDDKTHRPELLSPDNSWLLFCNVAFAANDGTCERPELEDVGKEIVTKCKGLPLTIKAVGGLLLCKDHVYHEWRRIAEHFQDELRGNTSETDNVMSSLQLSYDELPSHLKSCILTLSLYPEDCVIPKQQLVHGWIGEGFVMWRNGRSATESGEDCFSGLTNRCLIEVVDKTYSGTIITCKIHDMVRDLVIDIAKKDSFSNPEGLNCRH
>BS2
SLV----ILKVK-NNMVGRDDQRKQLLEDLTR--SGEPKVIPIVGMGGIGKTTLAKEVYNDESILCRFDVHAWATISQQHNKKEILLGLLHST--VKMIGE--ELADMLQKSLKRKRYLIVLDDIWS--CEVWDGVRRCFP--AGSRILLTTRNDEVACYA--GVEN----SFMDQDESWSLFKSAAFSSEA--LP--EFETVGKQIADECHGLPLTIVVVAGLL-KSKRTIEDWKTVAK----DV-KSNDPDERCSRVLGLSYDHLTSDLKTCLLHFGIFPEDSDIPVKNLMRSWMAEGFLK----EN-EGEVEKCLQELVDRCLVLV-SKR-DGTIRSCKVHDLIYDLCVREVQREN-IFIM--E-SY
>Gpa2
TSS-----EQPE-NIMVGRENEFEMMLDQLARG-R-ELEVVSIVGMGGIGKTTLAAKLYSDPYIMSRFDIRAKATVSQEYCVRNVLLGLLSLT---DEPDY--QLADQLQKHLKGRRYLVVIDDIWT--TEAWDDIKLCFP--NGSRILLTTRNVEVAEYA--SSG-KP-PRLMNFDESWNLLHKKIFEKEG-SYS-PEFENIGKQIALKCGGLPLAITLIAGLLSKISKTLDEWQNVAE----NV-RSTDLEAKCMRVLALSYHHLPSHLKPCFLYFAIFAEDERIYVNKLVELWAVEGFLN-EEGKS-EEVAETCINELVDRSLISI-HNSFDGETQRCGMHDVTRELCLREARNMNFVNVI----SR
>Hero
SSY-----SSFV-EVTVGHEEDEARIIGQLDEE-S-KLDVISIVGMPGVGKTTLANKVYNNTLVASHFKIRAKCTVSQNFNKSKVLREILQQV--TNRSED--DLAEKLRVALLDKRYLIVLDDVWD--IATGEMLIACFP--RGNRVILTSRSGEVGLKV--KCR-SD-PQVLTDEKSWELFEKRVFRDEG-SCPA-ELLDIGHQIVEKCKGLPLALVLIAGVIVRKEKEKDFWVKIQN----NL-DSSNINSQIMNVMQSSYDHLPYQLKPLLLYFARLQKSERTPVSMLMQLWMAEGLVD-IPSCS-EEVTESYLDALISSSLIMV---T-SVMMRACYVHDVVHDFCSVKAGKEKFFKLI--DFHR
>Mi1.2
SPK-----LTTD-KIIVGFEEETNLILRKLTSP-A-DLDVISITGMPGSGKTTLAYKVYNDKSVSRHFDLRAWCTVDQGYDDKKLLDTIFSQV--SNLSEN--DVADKLRKQLFGKRYLIVLDDVWD--TTTLDELTRPFP--KGSRIILTTREKEVALHG--KLN-TD-PRLLRPDESWELLEKRTFGNES--CPD-ELLDVGKEIAENCKGLPLVADLIAGVIAGREKKRSVWLEVQS----SL-SSNSEVE-VMKVIELSYDHLPHHLKPCLLHFASWPKDTPLTIYLLTVYLGAEGFVE---EKG-EEVVKIYMDDLISSSLVIC-FN------LNFQIHDLVHDFCLIKARKENLFDRI--DLRQ
>Prf
TTT-----QRAN-EEMEGFQDTIDELKDKLLGS-P-ELDVISIVGMPGLGKTTLAKKIYNDPEVTSRFDVHAQCVVTQLYSWRELLLTILNDV--NEKEDG--EIADELRRFLLTKRFLILIDDVWD--YKVWDNLCMCFS--NRSRIILTTRLNDVAEYV--KCE-SD-PRLFRDDESWTLLQKEVFQGES--CP-PELEDVGFEISKSCRGLPLSVVLVAGVLKQKKKTLDSWKVVEQ----SL-SSIGSLEESISIIGFSYKNLPHYLKPCFLYFGGFLQGKDIHVSKMTKLWVAEGFVQ-ANNKG-EDTAQGFLDDLIGRNLVMA-MEP-NAKVKTCRIHDLLHKFCMEKAKQEDFLLQI--EEYR
>R1
MKT-----RMNE--EIVGFEDVIENLRKKLLNT-K-GQDVISIHGMPGLGKTTLANSLYSDRSVFSQFDICAQCCVSQVYSYKDLILALLRDA--RELHAN--ELADMLRKTLLPRRYLILVDDVWE--NSVWDDLRGCFP--NRSRIILTTRHHEVAKYA--SVH-SD-PRMFDEVESWKLLEKKVFGEES--CS-PLLKNVGLRIAKMCGQLPLSIVLVAGILSEMEKEVECWEQVAN----NL-GS-------SRIVDKSYHVLPCHLKSCFLYFGAFLEDRVIDISRLIRLWISEAFIK-SEGRR-EDIAEGYLENLIGRNLVMV-TQS-DGKAKECRLHDVLLDFCKERAAEENFLLWI--HKAH
>R2
SN-------DEQ-DIFVGLQDVVQTLLAELLKE-P-RRSVLSIYGMGGLGKTTLARNLYNSL---KSFPTRTWICVSQEYNTMDLLRNIIKSI--ERMTEG--DLEIYLRDLLKERKYLVVVDDVWQ--REAWESLKRAFP--NGSRVIITTRKEGVAERA--DDR-GF-VRFLSQEESWDLF-RRKLLDVR-AMV-PEMESLAKDMVEKCRGLPLAIVVLSGLLSH-KKGLNQWQKVKD----HL-WKDKSIEISNIL-SLSYNDLSTALKQCFLYFGIFSEDKVVKADDIIRLWMAEGFIP----EE-EDVAEGFLNELIRRSL-VQ-VAF-WEKVTECRVHDLLHDLAIEKALEVNFF-------SS
>R3a
TS-------VDD-SDIFGRQNDIEDLIDRLL-DASGKRTVVPIVGMGGLGKTTLAKAVYNDERVQIHFGLKAWFCVSEAFDFR-ITKGLLEIG-------N--QLQVKLKERLKGKKFLIVLDDVWNDNYNKWDELRNVFV--IGSKIIVTTRKESVALMM--G---N--EDNLSTESSWSLFKTHAFENMGPM-H-PELEEVGKQIAAKCKGLPLALKTLAGMLRSKS-EVEEWKRISEI--WEL-PH----NDILPALMLSYNDLPAHLKRCFSFCAIFPKDYPFRKEQVIHLWIANGLV---EDVI-EDSGNQYFLELRSRSLFERVNP--NTEN-LFLMHDLVNDLAQIASSKLCIR-LE--QSQH
>Rpiblb2
SPK-----LTTD-KIIVGFGEETNLILRKLTSP-A-DLDVISIIGMPGLGKTTLAYKVYNDKSVSSHFDLRAWCTVDQVYDEKKLLDKIFNQV--SKLSEN--DVADKLRKQLFGKRYLIVLDDVWD--TNTWDELTRPFP--KGSRIILTTREKKVALHG--KLY-TD-PRLLRSEESWELLEKRAFGNES--CPD-ELLDVGKEIAENCKGLPLVVDLIAGIIAGREKKKSVWLEVVN----NL-HSKNEVE-VMKVIEISYDHLPDHLKPCLLYFASAPKDWVTTIHELKLIWGFEGFVE---DKS-EEVVKIYLDDLISSSLVIC-FN------PTCQLHDLVHDFCLIKARKEKLCDRI--DLRQ
>Rpivnt1
TSN----LHADE-TEVIGLEDDFNTLQAKLLDDLP--YGVVSIVGMPGLGKTTLAKKLYRH--VCHQFECSGLVYVSQQPR--EILHDI-KQV--EEERKE--NLENNLRSLLKIKRYVILLDDIWD--VEIWDDLKLVLP--IGSRIIITSRNSNVGRYI--GGDFSI--QPLDSEKSFELFTKKNFVNDNANSP--DLVNIGRCIVERCGGIPLAIVVTAGMLRAR-RTEHAWNRVLE----SM-AH-KIQDGCGKVLALSYNDLPIALRPCFLYFGLYPEDHEIRAFDLTNMWIAEKLIV-TGNEA-ESLADDVLNDLVSRNLIQV-AK--DGRISSCRIHDLLHSLCVDLAKESNFFHTE--RVRR
>RPM1
NYQ-----FFSE-NSLVGIDAPKGKLIGRLLSE---PRIVVAVVGMGGSGKTTLSANIFKSQSVRRHFESYAWVTISKSYVIEDVFRTMIKEF--YSLGYR--ELVEKLVEYLQSKRYIVVLDDVWT--TGLWREISIALP--YGSRVMMTTRDMNVASFPY-GIG-ST--ELLKEDEAWVLFSNKAFPASLEQCR-TQLEPIARKLVERCQGLPLAIASLGSMMSTK-KFESEWKKVSTL-NWEL-NN-NHELKIVRIMFLSFNDLPYPLKRCFLYCSLFPVNYRMKRKRLIRMWMAQRFVE-IRGKA-EEVADSYLNELVYRNMLQV-IL--FGRPKAFKMHDVIWEIALSVSKLERFCDVY--ETRH
>RPP13
TSS------DQE-EVVVGLEDDAKILLEKLLDE-E-KRFIISIFGMGGLGKTALARKLYNSRDVKERFEYRAWTYVSQEYKTGDILMRIIRSL--RKFAEE--ELEVYLYGLLEGKKYLVVVDDIWE--REAWDSLKRALP--EGSRVIITTRIKAVAEGV--DGR-FY-ARFLTFEESWELFEQRAFRNIQ-RKD-EDLLKTGKEMVQKCRGLPLCIVVLAGLLS--RKTPSEWNDVCN----SL-WRD-SIHVAPIVFDLSFKELRHESKLCFLYLSIFPEDYEIDLEKLIHLLVAEGFIQ----EE-EDVARYYIEELIDRSL-LE-AVE-RGKVMSCRIHDLLRDVAIKKSKELNFV-------ST
>Rx
TSS-----EQPE-NIMVGRENEFEMMLDQLARG-R-ELEVVSIVGMGGIGKTTLATKLYSDPCIMSRFDIRAKATVSQEYCVRNVLLGLLSLT---DEPDD--QLADRLQKHLKGRRYLVVIDDIWT--TEAWDDIKLCFP--NGSRILLTTRNVEVAEYA--SSG-KP-PRLMNFDESWNLLHKKIFEKEG-SYS-PEFENIGKQIALKCGGLPLAITVIAGLLSKMGQRLDEWQRIGE----NV-SSTDPEAQCMRVLALSYHHLPSHLKPCFLYFAIFTEDEQISVNELVELWPVEGFLN-EEGKS-EEVATTCINELIDRSLIFI-HNSFRGTIESCGMHDVTRELCLREARNMNFVNVI----SR
>Sw5b
IPL-----LVTD-EEVVGFENKAEELIDYLIRT-N-ELDVVPIVGMGGQGKTTIARKLYNNDIIVSRFDVRAWCIISQTYNRRELLQDIFSQV--NGATVD--VLADMLRRKLMGKRYLIVLDDMWD--CMVWDDLRLSFP--IRSRIVVTTRLEEVGKQV--KYH-TD-PPFLTTEESCQLLQKKVFQKED--CP-PELQDVSQAVAEKCKGLPLVVVLVAGIIKKR-KMEESWNEVKD----AL-FDDSEFEEYLATMQLSFDNLPHCLKPCLLYMGMFSEDARIPASTLISLWIAEGFVE----ES-EEEAEGYLMDLISSNLVML-SKY-KGRVKYCQVHDVVHHFCLEKSREAKFMLAV--KGTR
