# Supplementary material for: The NRC0 gene cluster of sensor and helper NLR immune receptors is functionally conserved across asterid plants
Source: Plant Cell. 2024 Jun 4;36(9):3344–61. doi: 10.1093/plcell/koae154 (PMC11371149; doi:10.1093/plcell/koae154)
Supplement: koae154_Supplementary_Data [file koae154_supplementary_data.zip › Supplementary File 11/Supplemental File 11/alignment files/Solanum_chilense_with_Tomato_Nyssa_Camellia_NRCs_alignment_NBARC.fasta]

>TMW80388.1
---------------------------------------VISIYGMPGLGKTTLARKVYNNPYIANYFDVKAWCAVSQAYNRRMLLVEIFKQ-DDKI-----DDVADMLRRVLIGKRYLIVLDDIW--DVEAWEDLGICFPGEYGSRVMVTTRIEQVTKHLQHHSD-PYSLSFLTSEESWELLEKKVF-RGE-SCPS-DLLEAGLRVALHCKGLPLAIVLIAGIIAKMGREASLWVEVANGLSSFA---LG--EQSMKVLQSSYDHLDDHLKPCLLYMALFPEDHKIPVDDLLKLWMAEEFVLS-ETENMEEASRNCLRDLLNRSLVMVSGR-DNRAVQYCSLHDVVREFCLRKLTQDNYS-T---E-SR
>TMW80802.1
DPMLSD---QLKDDIVQGLDGDLKIIDKRLR--GPLDLDIVTISGMGGIGKTTLAKKAYDHLPIRYHFDIFVWVTISQEFRYRNVLLEALHC-K-K--KMEDNELADLVQKNL-----------------------------------------------------------------------------------------------------------------------------------------------------------------------------------------------------------------------------------------------------------------
>TMW80892.1
--------------------------MAALRD---DGVTMIGICGMGGVGKTILAEKIRQKEKQGSLNNEVVMVTVSQQPYLKRIQGEIGGG-----QRDNFWNHGYQLRSRLRNSRVLKIVDDFWEHELEKLGIPRCSNH--QRFKV------------------------------------------------------------------------------------------------------------------------------------------------------------------------------------------------------------------------------
>TMW81043.1
-PSSP--KSRIEENTIIGMDDEFNTILDRLT--TQNELTVIPIFGMGGIGKTTLAKKIYDDSYIRSRFDKHAWITISEDYNQRQMLLEVASS--GRN---------------------------------------------------------------------------------------------------------------------------------------------------------------------------------------------------------------------------------------------------------------------------------
>TMW81084.1
ETRTPST-SLVDDSDIFGRHKEMEDLIVHLLC-EDKNLAVVPILGMGSVGKTTLAKAVYN----------------------------------------------------------------------------------------------------------------------------------------------------------------------------------------------------------------------------------------------------------------------------------------------------------------------
>TMW81133.1
----------D-DDEVVGFEKDAEIIMMKLI--RGKERDVISIYGMPGLGKTTLARKVYNNSYIVKYFDVKAWCAVSQAYNRRTLLVEIFKQ-DDKI-----DDVADKLRRVLIGKRYLILLDDIW--DVEAWEDLGICFPGECGSRVMVTTRIEQVAKH--HSNP-PYSLSFLTSEKSWELLEKKVF-RGK-SSPP-DLVEAGLQVAQHCKGLPLVVVLIAGIIAKMDREVSLWLEVANDLSSLA---LG--DQSMKVIQSSYDHLEDHLKHCLLYMALFPEDHSIPVDHLQKLWMAEEFVLS-ETENMEEASRKCLCDLLNRSLVMVSGR-DNRDVEYCSLHDVVREFCLRKLTQDKYS-T---K-SR
>TMW81520.1
QRRTTSF----HDYIFVGFEDVVQTLLDQLL--KPR-RTVLSIYGMGGLGKTTLARKLYTRPDILNSFHTRAWICVSQEYNTADLLRNIIKS-G-RTERMTEGDLEIYLRDLLKEHKYLVVVDDIW--QKEAWESLKRAFP-KNGSRVIITTRKEDVAEKAD-ER-FVHKLRFL----------------------------------------------------------------------------------------------------------------------------------------------------------------------------------------------------
>TMW81899.1
APSSS--KNRIEENTIIVMEDEFNTILDRLT--TQDELTVIPIFGMGGIGKTTLARKVYDDSYIRSRFDKHAWVTISQEYNESQMLLEVVSS--GSNQEVSDDELMEIVCRGLKSRRFLIVIDDIW--STKAWDQMQRIFP-DNRSRILLTTRLKYVADYVSCPD-PPH----------W------------------------KHIVQQCQGLPLSIVVVAGLLGKMDLTHDNWKKVEENLNSLFG-TVS--ER-QSILSLSYNYLPQYLKACFLYVGGFPEDKEISVSKLIRLWIAEQFVK-RKDKRLEVVGEEYLQELIDRSLMLAGTHA-NGKMRSCKIHDLLRQLCLSETHTENVLKAIDDQ-RR
>TMW81938.1
-AREPQD--TFEVKNMVGLTKEANEVMERLQI-VGEEVECIAIVGMTGLGKTTLARKLWSDSQITDKFCKNIWVSVGQSNELKSVFFVILKS---STRCNGENELAKIIASFVQDMRCLIVLDNVC--ASGLVNFFKNVLP-KKGHRILMTTRRRDMAASCASKE--PYHLKFLNGEDSFQLLEKIVF-DNGIR----ELVEVGKSIASKCGGLPLAIEVIAGALKKVDPSAYYWKRVENNFWQCVV-RENDTSS-WKIVEASYGSLSSEMKACFLYCLAFPKGYDIPFQMLISLWMAEGLIENPINSS-KDKAEDHLMEFENLNLVTVSRE-ITGSIKKIKCNEIFYDFYKMEVTKESVINDPDIS-RR
>TMW81961.1
-------KNVL-----------LNTIFNRLM--ALKKLIVIPILGMGGRGKTTPARKVYDNSNVCSQFDKHAWVTISEEYNKR-----------------------------------------------------------------------------------------------------------------------------------------------------------------------------------------------------------------------------------------------------------------------------------------------
>TMW82086.1
--KPP----VVEEDDVVGFDEEADIVINRLL--GENRLEVVPVVGMPGLGKTTLANKIYKHPKIGYEFFTRIWVYVSQSYRRRELFLNIISK-R-NTHGMCEEDLADEIQEFLKGGKYLVVLDDVW--SDEAWERIKIAFP-NKPNRVLLTTRDSKVAKQCN-PI--PHDLKFLTEDESWILLEKKVF-HKD-KCPP-ELVPSGKSIAKKCKGLPLAIVVIAGALIGKGKTPREWKQVDDSVSEHLI-NRDHPEN-NKLVQMSYDRLPYDLKACFLYCSAFPGGFQIPAWKLIRLWIAEGFIQKGHL-SLECKGEDNLNDLINRNLVMVMERS-DGQIKTCRLHDMLHEFCRQEAKEENLKRELSTY-RR
>TMW82338.1
YTRHIN--PVT-DEDIVGFGNDIEKMFQYLI--RGNELDVVPIVGMGGQGKTTVARKVYNSDNIVSHFDVRAWCIVSQTYNRRKLLQQILSQ-GSKD-----DILADELRKSLVGKRYLIVLDDMW--DCMAWDDLRLSFPSGNRSRIVVTTRLEKVGEQVKCHTD-PYSLPFLTKEESCELLQKKVF-QKE-DFPP-ELQDVSQAVAEKCKGLPLVVVLVAGIIKKRKMEESWWNEVKDSLFDHLD-CES--EESLSTMQLSYYNLTDCLKPCFLYMGMFQEDAIIRVSELISLWIAEGFVQI-ESGRMEEAAEGYLMDLIQSNVVMVSNR-YNGKVKYCQVHDVVLHFCLEKSREEKFF-EWK-E-NR
>TMW82455.1
T-QGP----SLDDDEVVGFDEEAKKVIKRLV--EGESLAIIPVVGMPGLGKTTLARKIYNDTTLSFEFFSTIWIYAGPECKTKDLYHKILKH-K-NILDEDDHTLAKVISGFMKGGRCLIVLDDVW--EAVVIDHVRKVFP-KKGHRIMMTTRDGLLAAYKN-AE--PHNLKFLSADECFELLEKRVF-GKG-SCPG-ELKDVGKRIAGNCGGVPLIVVVIAGALAGRSNT-TDWEIVERDVARH-A-FTVN-KN-GVFVEMSYDRLSQEMQTCFLYSGIFPRGFDIPAWKLIRLWIAEGLIKQQSS-TLEEIAELHLNDLVHRNLVILLEKS-DGQIKTCRLHDMLHQFCRTKAADKWLIQDPDTC-RR
>TMW82470.1
G------LYVA--PHLIGIERRTRHINSWMRD--GSDVGLLVVCGMGGIGKTTLAKFIYMSNFEGSSCVLNIREASKQPNGLVKLQKQILSE-KKDNRVSCVDEGIVKISDAV--KKVLLVLDDVD--DSNQVNAVFGMKS--PGSKIVITTRQKRILNPHLV---KVYRVETLDKDESLELFSWHTFGKPH---PVEGFLDCSKEVVKRCGGNPLALRVLGSSL-VKS--LDVWQSTINKLK-VVP-N----NR-IELLKISYESLENDDRSLFLHIACFFLGK--DKDFAVKILDKCEFFTVG------------IQNLIDKDLLSV-------PSGYLVMHELIQDMGREIVRQE--LEEPGRR-SR
>TMW82699.1
--------------------------MAGLRD---GGVTIIGICGLGGVGKTTLTEKIREKAKQERSFNGVVM-------------------------------------------------------ELEKLGIPSGSSH--HQCK------------------------------EAWILFR-QKVGNSV---DDPSLLCIAKEVAKECKGLPLAIITVAGALKKKT--KRS----------------------------------------------------------------------------------------------------------------------------------------
>TMW82800.1
APFSQ--KSTIVENTVVGMEDDFNTILDRVT--AQDELTVIPIFGMGGIGKTTLARKVYDDSYVRSRFDKLAWVTISEEYNERQMLLEVVSS-TGGNQEKSDDELMEIVYRGLKGRRFLIVIDDIW--STEAWDQMQRIFP-DNKSRILLTTRLKYVADYVNCPD-PPHCKSFLSLEDSWNLFTEKLF-KKD-QCPP-LLEEIGKHIVQQCQGLPLSIVVVAGLLGKMDLTHDNWKNVEENLSSFFG-TVS--ER-QSILSLSYNYLPQYLKACFLYVGGFPEDTEINVSQLIRLWIAEQFVK-RNNKRLEVVGEEYLQELVDRSLILTGKQA-NGSIKSCKIHDLLRQLCLSETHTENVVKVIDDQ-RR
>TMW82847.1
ETRTPST-SLVVDSGIFGRQSEIEDLIDRLLS-EGKNLTVVPIVGMGGLGKTTLAKVVYNDERVQKHFGLTAWFCVSEEYDAFIITKGILQEINLK-ADDNINQLQVKVKESLKGKKFLIVLDDVWNDNYNE----------------------------------------------------------------------------------------------------------------------------------------------------------------------------------------------------------------------------------------------
>TMW82963.1
NVESKS--PTV-GKIVVGFEEETEWIIRKLT--SGAEIDVISIVGMPGLGKTTLAYRVYNDKSIVDHFDVCAWCTVDQERNEKKLLQKIFNQ-GLKQ--DIDEDVADKLRRKLCGQRYLIVLDDMW--DTATLDELTRPFPFQKGSRVILTSRKKEVALHGKCYSD-PLYLRLLKPKESWELLEKSVF-GEE-RCPD-ELKDVGEKIARKCDGLPLVLDLIGGVISRKEKKETLWLEVLNNLSSFIF--KD--EEVVKIIQLSYDHLSDHVKPCLVYLASYPKDEDIRISELKALWISQGLVQI-VMKSAEEV----VDELISSSLVIPF------DNSICKIHDLVHDFCYIKSRKEKLS-DLM-P-RG
>TMW83181.1
K------QQLV-MKNLKGEAF-VESLRKVLT----SEVSSIGIYGMGGVGKTTLAMHIHDHLL-ESRFGNVYWITVSQ-FSISGIQNNIANTI----SEGDDKKRTAKLFHSLRKKSFVFILDDVW--NIFDVTKMGIPLE--GGDTWLSMGRSFDGDRR---------------NRE---------------------------EMTKKCDGLPLGIITMAASMR--GNDVFEWRDAFEEFTN----SCMEMEDVFPILWCSYNRLRPKLQKCFLYCCLYPEDYKIRRDELVRLLIVEELLVRNSRKA-LDQGYAVLNKLERACLLESVVNN---GSRCVRMHDLVRQMALRIADEINLEQEWTEDLDK
>TMW83279.1
-----------EDDIVRGLDDDLEIIVERLT--GQSDLDIVTISGMGGIGKTTLARKAYDHLKLRYHFDIRVWITISQEYGRRSVLLEALHC-K-QT-VKDDNELADLVQKSLKGRRYLVVVDDIW--STDVWDTIRGIFP-NRRSRILLTTRETKVAMYAN-PI--PHEMNLLNLENSWKLLCDKVFGPNN-CHPP-ELEGIGKKIAEKCQGLPLTISVIAGHLSKVSRTLGSWMDVSRTLGEIIS-SHP--DK-LGVLGLSYHHLPNHLKPCFLSMGSFPEDYHVETWRLIQLWIAQGFIRSGSDESLTEVAKDYLEDLISRNLIMVRKKF-NGEIKACGMHDLLREFCLTEVELTQFAQR-H-----
>TMW83348.1
--------------------------MATLRD---DGVTMIGICGLGGIGKTTLANKIRQKVKQERLFKDVVIVTISKQPDLNKFR---VST-------------------RL---------------PHQEANVPTMA-----------------------------------------------PVGQHT---TEKS--------------------TTAGSGETES--RNSG------------------------------------------FSLFSFTS-------------------------------------DPFSLKEG-----MVRN-------------------------------
>TMW84006.1
NVERNS-SSTV-GKIIVGFEEETEWIIRKLT--SGAEIDVISIVGMPGLGKTTLAHRVYNHKSIVDHFDVCAWCTVDQEHNEKKLLQNIFNQ-GLKE--DIDDDVADKLRKKLCGKRYLIVLDDMW--DTETLDELMRSFPFQKGSRVILTSRKKEVALHGKCHSD-PLYLRLLRSEESWELLEKRVF-GEE-RCPD-ELKGVGEKIARKCDGLPLVVDLIGGVISKKEKKEASWAEVLNDLSSFIF--KD--EEVVKVIQLSYDHLSDDVKPCLVCLASYPKDNDIKIYELKDLWISQGL----ETRSAEEV----VDELISSSLVIPF------DDSICKIHDLVHDFCYIKSRKEKLSLGLM-P-RG
>TMW84025.1
NLMTRWTSSLYDHTQVVGLEDDTEKIKDWLFEASDG-LLAVAFVGMGGLGKTTLAQKVFNERSMENHFERRIWVSVSQTFTEEQVMRSILKSLGDACIGDDQGELLRKINQYLLGKRFLIVMDDVWSLDNAWWQKIYSGLPKGNGSIVIVTTRNELVARKMGVTEARTHWPKFLNEHYSWLLFRKIAFAATAGECNFPELEDVGKEIVEKCKGLPLAIKAVGGVMLCKPPYYHEWRRIADHFRDELK----ENDNVMASLQLSYDELPPYLKSCFLCFSLFPEDCVILKDQLIRWWIGESFIPLRSGRLSTEVGEDCFSQLSNRCLIEVVDKAYNGVIHTCKMHDMVRDLVIKIADDDSFSTPSDANCRH
>TMW84343.1
KEDEKWF-----EDSFVNLGAGKRKVKEMLM--GEQDRGVFEICGIGGSGKTTLAKEICKDDQVKSYFDKIFFFTVSQSPNVEQLRKMIWEK-G------------CNLHGYYSASPVLLILDDVWSAS--VLEPLVFKIP-G--CKILVVSRIKF-------PPSRVYDLELLREDEAMSLFCHFAFGHNS--FPR-GFSQLVKEIVDECEGLPLALKVIGSSLKG--KPEMLWTSAKNRLSR----CQPVCESLLERMKLSIDCLPK--RECFLDLGAFPEDKRIPLDVLINMWV----------ELIEEEAFHILVELSDKNLLNLV--K-DARAG-VFQHDVLRDLAIHMSNRDDI--------KR
>TMW84857.1
YPMLTD---QLENDTVQGLDDDLQIIIKRLT--GPSDLDVVTVSGMGGIGKTKLARKAYDHLIIRYHFDILAWVTISQEFQYRNVLFKALHC-K-KT-KMDD----------------------------------------------------------------------------------------------------------------------------------------------------------------------------------------------------------------------------------------------------------------------------
>TMW85024.1
RSDVPQV-----SDSMVGFEVLKQKLK--VL--QEKDQ-VLVLSAPPGCGKTTLAARLCQEDDIKAIYDNIFFVTVTKTPNIKRIVGEIFEK-GFRVEFANEHDAICKLNNFL---PILLVLDDVWSESEFVIDHLKLQIS-D--FKILVTSRYVF-------PK--TYKLKLLSEEDAKDLFCISAFKDGS---P--DVRLLVHKVVRSCGGFPLALRVVGRSLCG--QSEVIWFNRVMMQSK----RQILFPTLLRSLQASIDALDKTLRDCYLDLGSFPEDQRIHPAALLDMWV----------ERLEDTAMAIFLELSSQNLVNLALAQ-DARAVLIQQHDMLRELVIHQCDEKPV--------MR
>TMW85394.1
R-KAP----VVEEDDVVGFDDEAKTVIDRLI--GGDYVEVVPVVGMPGLGKTTLAYKIYKDPKVEYEFFTRVWVYVSQTFKRREIFLNIISK-R-NTHDTPEDDLANEVKELLKGGKYLIVLDDVW--TMEAWDRIKIAFP-GKRNRVLMTTRQSNVAKRCN-DK--PHDLKFLTKDESWELLEKKVF-HKE-KCPP-ELELPGISIAEKCMGLPLAIVVIAGALIGKGKTTREWELVAASVGEHLI-NRD-PEN-KKLVQMSYDRLPYDLKACFLYCGAFPGGSQIPAKKLIRLWIAEGFIQQGPL-TLEDVAEDHLNDLVNRNLVMVMQRC-SGQIKICRVHDMLHEFCRHEAMEENLKQELATY-RR
>TMW85510.1
P------SNSG--EEFDSRKLQEEEVMAALRD---DGVTMIGICGMGGVGKTTLAEKIRQKAKQERLFNDFVMVIVSQQPDLNRIQGEIARG-----DGDDMSSRGDRLHTRLQNSCILIILDDVWK-DLKRLGIPCGSNH--HRCKVTFTTRFRSVCEAMEA---KIMEVGTLSEEEAWILFR-QKVGDFV---DDPSLHDTPKEVAKECKGLPLAIITVAGALKKKN--KRSWDCALEELRSSIP-EVP--TE-YKPLKLSYDHLQNEAKYLFLLCSLFEEDSDICPEELLRYGMGLHIFPIKNLEHRNKVCY-MLETFKDCFLLSQG-----SDKNYVKMHDVMRDVAIYIASE-------GKH-IF
>TMW85557.1
T------KNA---ENLVGIESRMHKVYKMLGM--GGGVRFVGIFGMSGVGKTTLARVIYENIREGSCFLHEVRDRSAKQ-GVEHLQAILLSE-VMKDNINNLYEGVNMQIQRL--KKVLLVLDDVD--HVDQLDALARKRE--HGSRVIITTKDKHLLVEHEV---KIYRMTTLDEYESLQLFKLYAFKKNR--LMDE-FKNVSAQIIRHCDGLPLALKVLGSFL-YRD--LDEWTSEVERLE-QIP-E----DE-VKKLELSFNGL-RIEQKILLDIVCFFIGK--KKESVTRILESFNFSPTG------------IKVLMEKSLVTV------SQ-GRILVHQLIQEMCWYIIRQE--SDDPTRY-SR
>TMW85884.1
-------------------KFLKDEVMASLKD---DGVTLIGICGMGGVGKTTLAENIRQKAKQERMFNDVVIVIVSQQSNPKRIQGVIGRG-----EGDDMLSRGDRLCTRLHNSRILIIY-------------------------------------------------------------------------------------------MSAVILLVQAA--NKL--SKVW---------------------------------------------------------------------------------------------------------------------------------------
>TMW86919.1
MDRATQATYSYDELEMFDIKQEVYDLVERLTTTADGRPPIVQIAGKMGSGKTTLARAVYRNRKIRNHFSGCAWVTISKEFNKPDILQNLLKQ-DSKDVDLTTNELESRLLECFNKEKYLIVLDDVQ--SEQMWEELRSVFL-RNGSKLLLITTSISPMWYVSPPNC--HKVKKLSNNYSWNLFMKKAG----------EHQDLKQRVLDVCSGLPLNIVLLGSMLSTQKMLRTNWE-------------------TKDIVSLSYTDLPDHLKLCVLYLVLFPKEYDIPVRRLFRLWLSEGFVNKPDK--FEDVVQENFDDLVKRSLIQISKFS-DGSPRRCRLLGVLHDYLLPKAQNIKFEDTVLLNVRR
>TMW86935.1
R------TKVA--DHLVGIEPHVQNIISMMNL--HADVRIIGIWGMGGIGKSTIARAVFDQLQEGGCFLDNVREVSTKS-GLQPLSEKMISD-KES--KDNLYTSTSFLMNRL--KRVMIVLDDVD--NDEQIDYLAGKHE--AGSRIIITTRNRQLLSSHGV---HVYEVSPLGINEALMLFNKFAF-KGG--EPEGDFSELALQVVQCAWGLPLALKVMGSFL-HRT--KAEWKSTLVRLK-EIP-L----DD-IGKLKLSIDAL-DLDKQILLDIACFFKEK--RREPVTRKLLAFGFKPIG------------VPVLIQRSLLSI------SDDDRLQMHDLVQETAWYMVRH---GHPREKF-SR
>TMW87170.1
A------QRLT-MDPIIAYQLAVDQIIEELQ----DHYKVIGIYGMGGIGKTTLAVEVGKLARIVKRV---IMVGVSQTPNIRKIQGLIADML----EEESTLGRAGRLYMQLSMESVLLILDDVW----SYIDLAEIGIP--HGCRIMLTTRQKDLCTAMGTKGI-P---RLLSKKESSHLLRKYACSTSD--CP--ELDSMVIKFVNECQGLPLALVTVGSALRG--KEQVEWEAALQLLKK----SQPFTPTIFSCLELSYNFLEEEIRLCFLMCCLYPEDHEISIEDLTRNWTGKGLFS----DTIEERARVFLRQLKSSCLLDIGKEF-------VKMHDVVRDFAIYIAEKHGFRESFSQK-TA
>TMW87323.1
HDQHHN-SLMN-DEDIVGFGIVAEKMIHSLT--RGNELDVIPIVGMGGQGKTTCARLLYNNEIIVSHFDVRAWCIISQTYNRKELLQDIFSQ-GFKV-----GELADMLRKSLLGKRYFIVLDDMW--DGMAWDDLRLSLPGENRSRIVVTTRLEKVGEYVKHHTN-PYFLPFLTLKESWELLQKKVF-QNK-SCPS-ELYDVSLEVARRCKGLPLVVILVAGIIKK-KMEESWWHEVKDAIYSYLG--ES--EESRETVHLSYDNLPDYLKPCLLYMGMFPEDHNISASNLINLWIAEGFVQV-ESGKLEEAAEGYLMDLISSNVIMVSKR-YNGKVKYCQVHDIVLHFCLERSREEKFS-DWK-E-SR
>TMW87458.1
RNVAKL---NPENIVV-GLEDDLVRIIRRLK--GPLSREIIPILGMGGIGKTTLARKAFDDFETRNRFDIHIWVTVSQEYRIRGMLLDILRS-E-ET-ESNIDRLMDMIYKKLKGWRYLVVMDDIW--SSEVWDLMTRTFP-NNGSRIILTSRQEEVASHAD-PD-NPHKMNLLNSDNSWKLIRDRVFGVEH-ACPP-ELEDIGEQIAQRCQGLPLALLVVAGHLSKISRTRESWNDVSKSVSKVVA-DES--DI-LGVLAMSYNYLPDHLKPCFLYMGVFPEDSVVNIVRLINLWISEGFI------SDELVGRDCMEDLVSRNLVMVRNRF-NGEAKTCGVHDLIRDLILREAEKEKFAEKLRST-RR
>TMW88198.1
ASSSP--KSTIKENSIVGMEDDFNTILDRLT--SQHELTVVPIFGMGGIGKTTLARKVYDDSSIRSRFDKQAWVTISEEYNERQMLLELVSS--GNKQERSNDELMEIVYRGLKSRRFLIVIDDIW--STEAWDQMQRIFP-DNKSRILLTTRLKYVADYVSCPD-PPHSKSFLSLEDSWNLFTKKLF-KND-PCPP-LLEKTGKHIVKQCRGLPLSIVVVAGLLGKMDLTHDNWKNVEENLSSFFG-TVS--ER-QSILFLSYNYLPQYLKACFLYVGGFPEDMEIDVSKLVRLWIAEQFVK-RSNKRLEVVGEEYVEELIDRSLILAGEQA-NGRMKSCKIHDLLRQMCLREAQTENVLKAIDDQ-RR
>TMW88199.1
APFSP--KSTIVENTVVGMKDEFNVIHDRLT--APDELLVIPILGMGGIGKTTLARKVYDDLYVRSRFDKLAWVTISQEYNERQMLLEVASS-SGGNQEMSNDELMEIVYRGLKGRRFLIVIDDIW--STEAWDQMQRIFP-DNKSRILLTTRLKNVADYVNCPD-PPH--------------------------------KIGKHIVQQCQGLPLSIVVVAGLLGKMDLTHDNWKNVEQNLSSFFG-TVS--ER-QSILSLSYSYLPQYLKACFLYVGGFPEDSEINVSQLIRLWIAEQFVK-RNNKRLEVVAEEYVQELIDRSLILMDSLT-NGRMRTLKIHDLLRQLCLRETHTENVLEAIDDQ-RR
>TMW88390.1
ETRTPST-SLVDESDIFGRHKEIKDLIDRLLS-EDGNLTVVTIVGMGGAGKTTLAKAVYNDDKVKNHFGLKAWCCVSEAYDALRITKGLLQEIDSK-DDGNLNKLQVKLKEGLKGKKFLVVLDDVWNDNYNEWDDLRNIF-GDLGSKIIVTTRKENVALMMGSGA---INVGTLSSEASWALFKRHSLEN----------REVGRKIADKCKGLPLALKALAGILLCKSEV-NEWTNILRSEIWEL----PSCLKILPTLMLSYNDLPAHLKQCFAYCAIYPKGHPFCKDQVIHLWIANGLVQ-Q-----FHSGNQYFLELRSISLFERVPM-SERKPEGFLMHDLVNDMAQIASLKLCIGSHMLEQSRH
>TMW88416.1
SAQITS----M-SEEMVGFQDVMYTLRKELI--RGSKLDVISIVGMPGLGKTTIANKLFFDELVVSHFDVRAQCCVSQVYTRKDLLLTILRS-KDTV---PEDVLADKLRKLLMVQRYLILIDDVW--ETVAWDDLKPSFYANNGSRIILTTRLGDVAYDAKIFSD-PHFLRLFTQEESWMLLKTKVF-NTK-SCPL-VLEDVGQRIAKRCGGLPLSVVLVAGILETTEKEINCWEQVAINLGSHIQ-AKS--ED---IINLSYQVLPFHLKPCFLYFGVFLEDEEIQVSKLTWLWIAEGFVKH-KEKLSEDIAEDHLKNLIGRNLVMVSKM-SDGKSKSCRIHDLLLDFCKKKAKVEKFCQKHNIS-RR
>TMW88931.1
T------TNVA--PSFSAYTQRANEEMEGFQDTGGPELDVISIVGMPGLGKTTLAKKIYNDPEVTSRFDVHAQCVVTQLYSWRELLLTILND-EPSDNEKEDGEIADELRRFL--KRFLILIDDVW--DYKVWDNLCMCFS--NRSRIILTTRLNDVAEYVKC-E-DPHHLRLFRDDESWTLLQKEVFQGES---CPPELKDVGFEISKSCRGLPLSVVLVAGVL-KKKKTLVAWKVVEQSLS-RIG-SL---EE-ISIIGFSYKNL-HYLKPCFLYFGGFLQGKDIHVSKMTKLWVAEGFVQNN--EKQEDTAQGFLDDLIRRNLVMSMEKP-NAKVKMCRIHDLLHKFCMEKAKQEDFFPERLEE-YR
>TMW88998.1
P------LDVA--HYPIGLDSPIQHIVLLLQS--GHEVRMVGICGVGGIGKTTLAKAIYNRIFDGSCFLSDVRSKTEEF-GPVKLQEKLLNQ-KGKEEVDSVAEGVNLIKARL--QKVLIVLDDVD--HRSQLESLTREKS--SGSAIIITTRDEHLLYGLGT---EIYQAKLLHDNEAQQLFSRHAFNSFS---PPQEYDELAQDVIQYSGGLPLALVTLGSHF-QRS--IEEWRHEFKKLR-AIP-H----CD-QKILKISFDGL-DNTQSVFLDITCAFHGC--YEDEVTKTLNACGFYTSA------------ISTLVQRNLLQR-------DCRYLVMHDLVRDMGREIVRLE--PRDSGKR-SR
>TMW89722.1
G-----------L--VIGPNSHAAGVISLCEFY--AGVCMFGIYGMGGIGKTTVAKAVYNQIH--RRYEGFSFVSVRERNNMLSLQKQLLSD-KRDNVQYNVDKGKCLIQDRLGQRKVLIVLDDVD--DMSQIKALAEERS--SGSTIIITTRSENLDDVGV----YQYEVTRLDDFSSKRLFCFHAFKDAT--VPENLDHELVNNIASLGGGVPLALEVLGSLLHK--KDDQTWRSTLESLKN----HHTS---IHKALRVSYDSLDDNSKEIFLDIACFFIEAQQCFSLVL--------------TA-GRSFNLGKGILIGRCLMKIEQN--------LWMHDLVQDMAREIVRQES-VKEPHMR-SR
>TMW89741.1
K------EPLV-TTNLKGQVFNSENISEILR----DEVSIIGIYGMGGVGKTTMAMNIHNELL-ESRFGHIYWVTVSQ-SSIQKLQNGIAENV----CVNDEIKRAAKLFQALRMNTFVLILDDVW--NNFDVKKVGVPLG--DGGKMIITSRSLEVCRRVGCQKN--VKVNPLSNVEAWDLFTEKLGNNNDVQIPI-EIEKIAMKVAERCAGLPLGIITMAGCMK--GNDIFEWKDVLQELEE----SSMMQDDVFPILHCSYTRLRPRLQKCFLYCCLYPEDFEIPRVELVNKFIMEGYIYRNSRQA-IDQGHAILNKLENVCLLESTEDD---ENKCVKMHDLIREMAIKITHHDRFLREWSEDLDK
>TMW90231.1
---------------IIGLEEDIERVCRSMLSDSSIGVPVVIIYGVVGSGKTTLARSIHDNSAIVERFENRIWIDVPHEFDVGYILENIMES-HGW---MRCSSSKKQLQERVNSKRSLFVFDDVR--YIQAWETLYRALP--SGSYVLVTTRVEYVAKYIK-HSQ-PYNMTPLNEIDSRTLF-DMVLSHSH------RASSD-REMVRCCNGLPG----LIKHLAS--SKRSD-----------------------QSFISEYYCLLKELQPCFIYLGHFLENQLIDPEKLSHLWMIEGLLSRQSVQS---ITERYLKELERMGVVELQPEVTNKLFKACLFVQGMEKFCVSNCEEKCFSLSSSDRPRR
>TMW90232.1
K-RAP----VVEEDEVVGFDEEADEIINRLL--GGDDVEFISIVGMPGLGKTTLANKVFK--SVGYEFYNRIWVYVSQSYTRRDLFLKIINQ-R-NTRYVTEEALAEVIRKHLLSGKYLIVLDDVW--TQEPLDDVKIALP-MRGSKVLFTTRDDEVGKFCC-NE--PHHIKFLTDHECWELLQKKVF-HKD-KCPL-DLEVLGKRIAKKCMGLPLATLVIAGALTGRGKTKSEWEIVHQFVSEHII-SSD-IMM-KKLVQMSCDSLPVNLKACFLYCGAFPKGSEIPAWKIVRLWIAEGFIRTMGS-KIESVAEGYLNELVSKSLVMVTQRS-NGQIKTFRVHDLLHEFCTLEASEENLNQELSTF-RR
>TMW90987.1
RLSSQ------KDHVVVGLYDDFLRIADRLT--GYDKLDVVVIFGMGGIGKTTLAKRIYHDKLIEEHFYVRAWITVSERYKVRNMLLDLLVC-K---DEMKNEELAERLYKSLKGQRYLIVMDDVW--NTEAWDDVRRCFP-NNGSRVMVTSRIMKVARYIN-PL-PPHQMRFLTVEESWKLLQKKIFGLDDPSCDD-EMERIGMEISKKCKGLPLAIVMVAGILSKESATASKWSDIAENIHSFAT-EES--RE-LDILALSYNHLPRHLKACFLYMGAFPEDVEVPVWRLIRLWIAEGFIK----KTLEFVAQEYLQELIDRSLIIVSKRY-DNRVKTCSIHDILRNFCQEEAKQEKL--------RR
>TMW91147.1
--VSPPL--SIHDNFMEGYNEERVNMVARLT----KKLQVVSLVGMAGIGKTTFAKTILFH-INKEDFPVRGWITVSENYDIRELLLRLLRD-E-MKDGMDNRQLATHLKQVLQGNRYLIVVDDIW--SNGDWDNIKHWFP-GDRSRILLTSRDEKVGEYAA------DGFRPLTQDESRNLFYHRAFGENN-T----KFKKVGEKVITNCKGLPLMITAVAGILRSKSKL-DEWMEVAESVSSLVN-DDEY-EQ-LQVVALSYNNLPSFMKACFLHFGVFPKAHVIPVKKLTRLWIAEGLVYNGVE--FEQAAERVLHDLIGKSVVIVDKLL-DGKIKTCRIHDLFHDFCSKEAESENLHTKFRQGCRW
>TMW91174.1
K------SPVV-QDIVVGLDDDVLEIKTRLC--SFSKLEVVTLVGMGGIGKSTLAKMVYDDPLIKYHFTICAWVTV-KDRQMKGLLIGLLDD-E---HEKHSEQLEEMLYRRLKFNRYLIVLDDVW--TTENWDRIK----------------------------------RFLDSEESWELLRHKVFGSKH-D----ELEDIGKKIAEQCQGLPLTILVIAGQLSKIERTRICWKTFAKTVGSIVT-DEH--EK-LDILALSYRNLPYHLKACFIYMCGFLTQTEICVQLLIRLWIAEGFLTR---KNLEKYAEECLEDLVNRSLVIVKERS-NGRIRSCAVHDLLQDLSLREAQKENFSDDTLHCGRR
>TMW91269.1
SDVSPRL--SIRENVMEGYNEERKNMVERLT--KSNKLQVVSVVGMAGIGKTTFTKTILFDNYIKRIFHIRGWITVSNNYDLKKLLQLLLHD-K-MEAEMDIGQLASHVKLGLQGQRYLIVVDDIW--SNQDWDTISHWFP-GNKSRILLTSRDNKVGEYAA----NPDGLRPLTQDESRNLFYHRAFGENY-S----EFEKVGEKVITNCKGLPLMITAVAGILCSKSKL-DEWMEVAKSVSSLVN-DDAY-KQ-LKVVALSYDNLPSLMKACFLHFGVFPRAHVISVKKLIRLWIAEGLINKGVD--FEQVGARVLHDLIGKSVVIVDKRL-NGKIKTCRIHDIFHDFCLKEGESQNLYND----SRW
>TMW91770.1
------------ASSLVGESASLEAVWEYLN----EHSGIIGIYGMGGVGKTSILVEINNRLLESRKFDNVIWVTASND------------------------------------------------------------------STV------------------------------------------------------------------------------------------------------------------------Q--------------------------------------K--------------------------------------------------------------
>TMW92217.1
SE---N----LVSNNMMGRDKEEKRMLEELT--RGDELKVIPIVGMGGIGKTTLAKQVFNHPSIQSHFDVRAWATISKEYNVKEILISLLQS-K---YSRDESELADILQKKLKRKRYLIVMDDMW--SYKAWDDMRQCFP-DNRSRILLTSRHTEVAIYASSSN---LSLSLMNSDESWNLFKSKAF-ANE-SFPP-ELVPIGEQIANKCQGLPLTIVVVAGILSKSKRTKEEWENVAENIKSL---------------------------------------------RLVRLWIVEGFLK----EGLEVEAENRLQDLVDRCLVLVSQRADGTKIKTCKIHDLVHEICLREAQNQNFKLVPPAGCRW
>TMW92218.1
SEILPN----LVSNNMVGRDKEKKRMLEELR--GGDELKVISIVGMGGIGKTTLAKQVFNHPSIQSRFDVRAWATISKEYNVKEILLSLLQS-N---CSRDEADLADLLQKKLKCRRYLIVIDDIW--CYKAWDDTRQCFP-NNGSRILLTTRHTEVAIYASSSN---LHLNLMNTDDSWNLFKSKAF-ANE-SFAP-ELETIGEKIASKCQGLPLTIVVVAGLLSKSKRTKEEWENVAKNIKSFVT-KDPD-EQ-LRVLGLSYNYLPNELKACLLYFGIFPEDSEISVKRLVRLWIAEGFLK----EGFEEEAKNRLQDLVDRCLVLVSQRADGRNIKTCRIHDLVHELCLREAQSQNFESVPRVGYRW
>TMW93136.1
IPQIRETDS--SASYVVGRDKDVAEIIHKMLNMEEMVLCVIPIVGMGGLGKTTIAKRIFNDEEIGKHFKKRVWLCLPEISDTKSFLEQILQS-ERKLEVQTRDIIVNKLRDELGGKRYLLVLDDLWHVDSRLWHDFMDTLKTSRGNCILVTTRMKQVASIV-AAD--LHMLGKLADDHCLSIFKQGAFVNGD---VPQEILSMENKIVEMCQGLPLAASVLGCLLCNK-EK-HEWLEILN-----AC-EDDNGENLKKILKLSYDFLPPHLKKCFGYFAMFPKDFVFEKDQLIQLWMAEGFLHCQETPVMEDVGNKFFQLLFQYSLLQDVKLNKYNNITHCKMHDLVHDLAGDILKSKLF----------
>TMW93292.1
V------LSVA--PRPVGIDCRVKEIDLWLKE--GNYVDILAIHGMGGIGKTTIAKTAYNLNFEGSSFLADVGKVLEKYDGLARLQRQLLSN-GKDVKIYNVKEGSVKIQEAI--KRVLLVLDDID--NIDQLNAVLGMRD--PGSKIIITTRNGHLLSSTEACR-RMYKLKTLDAKESLQLFSWYAFGEES---PPLEYMDLTIDVVHHCKGIPLALKVLGSSL-GLS--IEIWESALRKLK-DIP-D----SK-LEKLRISYECLPDNVQNLFLDIVCFFAGK--DKDYAVRILDGCGFFSIG------------IQILVDRCLLEI-------DHNKLMVHQLLQDMGREIIREE--PWEPSSQ-SR
>TMW93587.1
ATSSP--KSTIEENTIVGMEDDFNIILDRVT--AQDELTVIPIFGMGGIGKTTLARKIYDDSYIRSRFDKHAWVTISEEYNQRQMLLEVASS--GSNQEMSDDQLMEFVYRGLKGRRFLIVIDDIW--STEAWDLMQTICP-DNKSRILLTTRLKYVADYVNCPD-PPHSKSLLSRDDSWNLFIERLF-KKD-LCPP-LLVEIGKHIVQQCQGLPLSIVVVAGLLGKMDLTHDNWKKVEENLNSFFG-TVS--ER-QSILSLSYNYLPQYLKACFLYVGGFPEDRCINVSRLIRLWIAEQFIK-RSSKRLEVVAEEYLQELIDRSLIMTGEQV-NGRMKFCKIHDLLRQLCLSEAHTENVLQRRYDQ-HG
>TMW94277.1
E------EFMQ-RPLIEGQSAATENLQKILQLL--NKVCIIGVWGAGGVGKTSLVNNLNNELL-SFKLGVVLWVTVPKPIDIRTIQTEIASRL----SEGNVKSIASKVYQRLQEKSFLLILDDVW--EPINLDDVGVP-Q--DVSKVIITSRSLDVCKQMKIDAE--MKVYTLDEDESWKLFIKNAG---DH-NLE-HIQPLAKEIARECDGLPLAVTVIGTSMR--GTRVELWEDALESLRM----CEPHNEDVHKVIKWSFDSLKQDIQNCFLYCSLYPAF--IPTDELINCWWAEDCLGHDTYEE-YNAGITVIETLKDACLLETHNL------DSVKMHDVVRDVSIWIAVEHNS---ASSSVKR
>TMW94548.1
SINTPR---IT-DEEVVGFEDVMEKLREQLI--RGKQLDVISVVGMPGLGKTTVANKLYSDELVVSRFDIRAKCCVSQAYSRRSVLLSILRD-GESP---PTDVLADQLRKSLLWKRYLILVDDIW--EASVWDDLRCCFHSNNGSRIILTTQHADVAENAKSVSD-PLHLRILNDDESWKLLKQKVF-GEE-SCSV-ILSNVGQEIANKCRGLPLSIVLVAGMLTKMEKSEKCWKQVAMNLCTNVL-SNS--KA---IIEQSYQNLPYHLKPCFLYFGVFLEDKEINISILTWLWISEGFIKR-DDKSLEDIAEGYLENLIGRNLVMVAKW-SGGKVKTCRIHDLLLYFCKEIAREKNLSHKQLVQ-RR
>TMW94568.1
NGRVRWTSDVIDESQTVGLAEDTNTLKKWILPFNGS-LQLIAIVGMGGLGKTTLAQKIYNDRQVCSRFQGRIWVCKS-TSGELDIMKSILEQLKKDDRGSDRNVLLKRIHEELSKKKYLIVMDDVWSIDDGWWRRILEGLPKKQGSCIIITSRNEEVVKRMGVKEEQIHRPKLLSEEEGWSLLCKVAFASSEGECKDIGLERVGKDILKKCAGLPLAIKTIGGLLSSKNKLCSTWKNVYQNLPDILA-DESKSDDLMATLQLSYDALHPQQKQCILCFAIYPEDYEIEVDQLVNWWIGEGFIHKEWTKTPREMALECISKLISRCLIEAVRKNYDGRVYSCKMHDMIREMIIRVAREESFTNIATINCRR
>TMW94598.1
K------EFIA-GPSIKGQSAATRNLNKILRLL--DKVCIIGVWGSGGIGKTTLVKNLNNELLIRPKLGVVVWVTVPKPIAIRKVQAQIADRL----AEGSEVSIASKISERLQEKSFLVILDDVW--EAINLDDVGVP-Q--KGSKVIITSRFLGVCMKMKSDTK--MSISTLDVNESWALFMENAG---DV-NRV-DIEPLAKKIARECDGLPLAITVIATSMR--GNMVEQWEDALESLRK----SEPYDKDVYQVIKWSFDSLE-DIQSCFLYCSLYPAA--IPTDDLIRCWWAEGFLGHDTYEN-YNRGITTIEELKDVCLLEKETH------DCVKLHDVVRDVAKWI------VEQVSASVKR
>TMW94673.1
PPSS---KSTIEEKTVVGMKDDLNSILNCIN--AQKELIVISVLGMGGIGKTTLASKVFDDSMIRSQFDKHAWVTISQDYNKRQMLLEIVSS-GINQENMSNDKLLDTVYKGLKGRRFLIVIDDLW--STEALDLMRRIFP-HNKSRIILTTRLKTVADYASSPD-PPHDMSFLSLDDSWNLFTERLF-KKD-PCPP-QLEVIGKHIIQQCQGLPLSIVVIAGLLGNIGRTPDNWKKIEENLNSFFG-EAS--EQ-QAILYLSYNCLPQYLKACFLYIGTFPEDMEIHVSKLISSWIAEHFIK-RSNTMLEVVAEEYLQELTDRSLILVSGRA-NGRIKICKIHDLLRQMCIREAQIENVSDGINDH-RR
>TMW94954.1
S-----------LQDVVGINAHLEKLESLLQIE---DVRIVGIWGIGGVGKTTIAKAIFDTLS--CQFKASCFLAVKENYNQLSLQNSLLSE-RKKDVN-NKYDGKYMIQSRLCSMKVLIVLDDID--HGDHLEYLAGDVG--NGSRIVVTTRNKHIEKD------PIYEVSTLSDQEAIQLFNRHAFRK-E--IPDERFMKFSLEVVNHAKGLPLALKVWGSLLHN--KGLTQWTSTVDQIKK----SSLE---IVKKLKVSYDGLELEEQKIFLDIACLLRGKRKKLMQIL--------------ES-GFGAEHGLDVLIDKSLVFISKNE-------IEMHDLIQDMGRYVVKMQ---KDSGEQ-SR
>TMW95097.1
A------ESFF-PTKLFGEETTCERIWRCLK----KVITSIGIYGVKGVGKTTLAKLI-NHLV-EQKTSQVIWINVSQ-CNIKVLQNDIAKSL----EEHDDEKRAIALHESFVKKDFVLVLDDVL--ENVPLKMIGNPLK--EGGRLIVTSCLLETCRKMGCQRE--FRVKTLEAEECWSLFVEKLG--NDM-VPR-EVEGIAKVMVNECTGLPFGIVALAAKVRELESNVDEWRKAFDE-------SC--REEVMKMLLYSFDSLKEKLQQCFLYCCLYPEDENISKDHLISRFVLEGLIDQESREA-FEEGYAILNRLEGVCLLESGVN------HTVKMHSLIRDMALKITENPMFQNEWIENLDK
>TMW95169.1
TRRSSP---LVANKDVVGLEKHVNSVVSILL--KEKRLRVASIVGMGGVGKTTLAKEVYNRTQIRDKFDARAWLYVSQDYKPKKIIKELILQ-NPEEDKLSADGLDGMLQRRLKDTCYLIVLDDIW--TTEACDLIVRSFP-DKSSRLLLTSRRKEVVLHAD-PH-TPYKLDVLSKEESWELFLKKVF-AEDRECPQ-DLVDVGKEILEKCDGLPLAITVIGGLLAGKKKQRSEWQRVQRGLSSYLV-KT---QTGISTIALSYQDLPPHLKSCFLYLGLLQKGKDIPVKQLKHIWIAHGLIHKGEQ-TLEDIVEDYLDELIGRNMLQVILVA-DDRVKSCRLHDLLRDFCIMKAKEEMFS-------RH
>TMW95182.1
R-QPP----VVEEDDVVGFDDEAQTVIDRLL--EGGDLEVIPVVGMPGLGKTTLATKIFKHPKIEYEFFTRLWLYVSQSYKTRELYLNIISK-G-NTRDMSEKDLALKVQEILEGGKYLIVLDDVW--SKDAWDRIKIAFP-DKGNRVLLTTRDHSVARHCN-RS--PHDLKFLTDEESWILLEKRAF-HKS-KCLP-ELETNGKSIARKCKGLPLAIVVIAGALIGKSKTIKEWEQVDQSVGEHFI-NRDQPNN-DKLVRMSYDVLPYDWKACFLYFGTFPRGYLIPARKLIRLWIAEGFIQRGNL-SLECKAEDYLNELVNRNLVMVMQRL-DGQIKTCRVHDMLYEFCWQEATEENL-REVSTH-RR
>TMW95760.1
VEEFPFP----RNENFVGRKKELSELEFRLFGDSGNSMKVVCVSGEPGIGKTDLLLE------YAYQFKMVLWIG----GESRYVRQNYLNLWVENSFEEQEEAAVARVRKELRDIPFLLIIDNLES-EKDWWDLIMDLLP--GGTHVLISTRLSRVMNMD------PIKLNYLSEIEAMSLMQG---AVKD--YPIAEID-ALRVIEDKLKRLTLGLAIVGAILSEPS-------RLLDTINR-----------LKEIIYIRRENHP-LRRNNFLCFSIFDHADSLATMALASGWFAPSPIPSLLAK-IEK--RRMLKLLLRFNIARTC-RE-------IQFHQLIKMYARKRGAQATV----------
>TMW95786.1
A------SDAT--ENLVGIRSRMGTLYSLLNL--EDIVQFVGIWGMSGIGKTTIARAIYDKIFQGATFLHEVGETSAKH-GIQHLQQILLSE-LLKDRINNVFEGTSLVRRRL--KRVLIVLDDVN--HGNQLDALAKSHD--AGSIIIITTKDKQLLRQYNV---KMYKVSLLNTDESIELLSSYAF-QNR--LPKSGYGEIIAEVVRYAGGLPLALKVLGCSL-YGG--MIEWRETVERLK-QIP-E----GE-VEKLKVSFNGL-ETDQKIFLDIACFFKGK--KKGSVIRILRSFSFTPLG------------IRNLIEKSLVTV------SK-GRIVMHQLIQEMGWHIVRKE--SNNLGKY-TR
>TMW95929.1
SASKQR----I-NEEIVGFEDVKDELIGKLK--GGSGLDVISIVGMAGLGKTTLANKLYSDESVVSHFDIHAHCCVSQEYTRKDLLLSILRN-DERA---TENELADRLRKLLMRKRYLLLIDDVW--ETSAWDDLKLCFPDNNGSRIILTTRHYEVASHAKHDSD-PHELRSLNNDESWMLLNKKVF-NNE-SFPF-ILRDAGQEIVRKCDGLPLSIILIAGILIRMKKEKYCWEQVATNLGPNIQ-DQM--EG---TLDLSYQNLPPYLKPCFLYLGVFPEDEEIQVSKLTWLWMAEGFIKH-TGKTLEEIAENYLENLVGRNLVMVGKR-FNGRIKTCRIHDLVHEFCRKKAKLENIPPKCNTS-RR
>TMW96003.1
QRRTTSY-----DHIFVGFQDVVQTLLAQLL--KAR-RTVLSIYGMGGLGKTTLARNLYKNPNIASRFPTQAWICVSQEYNTMDLLKTIIKS-G-RTEKMDERDLENHLRDLLKERKYLVVVDDVW--QREAWESLKRAFP-KNGSRVIITTRKEDVAERAA-DR-FVHKLRFLSQEESWDLFLRKLL--DVRAMVA-EMESLAKDMVEKCRGLPLAIVVLSGLLSHKKEL-DEWQKVKDHLWKSIK-EDKS-FE-SNILSLSYNDLSIELKQCFLYFGMFPEDRVVKAENTIWLWMAEGFIPRGDE-RMEDVAEGFLNELIRRSLVQVAKTW--GKVTECRVHDLLHDLVIQKALEVNFRHSISSLSIR
>TMW96005.1
QRRTTSY----QDHIFVGFQDVAERLMSELL--KAC-RTVISIYGMGGLGKTTLARNLYISPDIVNSFHTRAWICVSQEYNTVDLLRYIIKS-G-CTERMTERDLESYLRDLLKKRKYLVVVDDIW--QREAWESLKRAFP-KNGSRVIITTRKQDVAERAD-NR-FVHKLRFLNQEESWDLFCRKLL--DVRAMTS-TMERLAKDMVDKCGGLPLAIVVLSGLLSHKRGP-GEWKKVKDRLWKNI--EDDS-IE-SYILSLSYNDLSTELKQCFLYFGIFPEDQVLEADNVIRLWMAEGFIPRGQE-RMEDVAEGFLNELIRRSLVQVARTW--EKVTEFKVHDLLRDLAIQKALEVNFNHSISSLCIR
>TMW96006.1
QRRTTSY----QDNIFVGLQDVVEKLLAQLL--KAR-RSVISIQGMGGLGKTTLARNLYNSPNIVSSFPTRAWICVSQEYNTMDLLKNIIKS-G-RTERMTESDLEIYLRDLLKEGKYLVVVDDVW--QREAWESLKRAFP-KKGSRVIITTRKHDVAERAD-NR-FVHNLRFLSQKESWDLFCMKQL--DVRAMVP-EMVRIAKDMVEKCRGLPLAIVVLSGLLSHKRGL-DQWQKVKDHFWQNI--QDDS-IQ-SYILSLSYNDLSATLKQCFLYFGVFPEDQEVDAEKIILLWMAEGLIPNGEE-RMEDVAEGFLNELIRRSLIQEVRSW--EKVTVCKVHDLLRDLAVQKAFDIKFKHSISSLCIR
>TMW96008.1
QRRTTSY----RGYIFVGFQDVVQTLLAEIL--KAR-RSFLSIYGMGGLGKTTLARNLYRSPSI------------------------------------------------------------------------------------------------------------------------------------------------------------------------------------------------------------------------------------------------------------------------------------------------------------------
>TMW96153.1
P------IGVA--KYPVGLHSRLDQLLRLLDV--KNGVKVVGLYGMGGVGKTTLAKALYNQLVKKRSFISDVKGTARQQNGLVTLQSKLICD-NSGAIIDSTAKGIRLINESA--ERVAIFLDDVD--DANQLRELIGGRD--QGSRIIVTTRDQNVLDPSIV---DTFEVKVLYLSDSLKLLSYHAFGKEQ---PPKKFLDLANEFVTLSGGLPLALEIFGSSLFYKG--LKEWEDVVQKFR-QIR-P----GE-QDILEISFGAL-EQERCIFLDLACLLLNTTLEREDAIAIFKGCGFAATA------------ITALTAKSLLKI------VDGNVLWMHDQLKDMGRQIVQRE--SGDVDKR-SR
>TMW96154.1
P------MVVA--PFVVGIDYSLEELIRQLDV--KNGVKILGLHGIGGVGKTTLSKALYNKLATHRTFILNVKEIATQQD-IMPLQKKIIQG-PSNAAIEGREKFRRMFRE----KRILLVLDDVD--DVNILKALIGGKS--EGSRVVISTRNKEVLIEDIV---ETFEVRELGDTDSLKLFSYHAFRRPD---PSPTFLKLSKQIVSITGKLPLALEVFGSFLFDRS--EEEWVDALGKLK-QIR-S----PR-QDILKISYDGL-DEEKCIFLDVACLFLDQLDKKENVIDVMEGCGFRAIA------------FDTLTTRSLIKV------IDGGDLWMHDQIRDMGRQIVRQE--FSDPGKR-SR
>TMW96169.1
DECSPH-----LQATVLDLDNDLMSVKSRLI--GPSKLDVVSIVGMGGIGKTTLAREVYDDIYMEHHFYVRAWITVSQMHQHREMLLGILRC-L---YLKSTEQLAEQVYRSLKGRRYLIAMDDVW--DTTAWDVVKRSFP-KNGSRVILTSRLANVGIYAS-SG-PPHYMRCLSVDRSLKLFNLKVF-GRE-NCPL-ELEKATKQIVGKCQGLPLAIVVVAGFCSKISKTENCWEDVAHKIGLIVS-RET--EE-MDLLALSYKHLPHHLKPCFLYMGAFPKDYEISVSRLIKLWIAAEFLEYTFEMDFEEVAEGYLKDLIDRSLIMVKKRS-SGKVKTCEVHDLLHDLIIREAWKERSFE------HR
>TMW96170.1
DKCIPH-----LQATMLDLDNDLMTVKSRLI--GPSKLTVVSIVGMGGIGKTTLARKVYDDIYMEHHFYIRAWITVSPMHQHREMLLGILRC-L---YLKNTEQLAEQVYRSLKGRRYLIGMDDVW--DTNAWDVVKRSFP-KNGSRVILTSRLANVGIYAS-SG-PPHYMRCLSVDQSLKLFNLKVF-GRE-TCPL-ELEKATKQIVEKCQGLPLAIVVVAGFCSKISKTEDCWEDVAHKIGLVVS-RET--EE-MDLLALSYNHLPLHLKTCFLYMGAFPKDFEITVSKLIKLWIAAEFVKRTPEKDFEEVAKGYLRDLIDRSLIMVKKLS-SGEFKTCKVHDLLHDLIIREAWKERLFE------HR
>TMW96171.1
K-RVP----MVEEENVVGFDDEARKISSRLT--NGEELEIISIVGMGGLGKTTLAKKVYTDPSIEFHFYNRAWIYVSQQYSRKEVFLGILDS-L-ITYKMNDEKLAGELFSHLRSKRYLVVIDDVW--TMEAWDDLQMAFP-ASGSRILLTTRNTEVALHAN-PE-LPHHLRFLTHEESWELLSKKVF-RKG-ICPL-ELEDIGLQIAKKCYGLPLAIVVVSGLLLKKEKTRDWWKKIANDVSSYVA-RDP--KQ-MDVLALSYKHLPDHLKVCFIYFGVFPEDFEIPVWKLLRLWTSEGFVQKMGQECLEDTAEEYLEDLVDRNLVLVAKKA-SGRIKTCRIHDMLRDLSVKMGSEEKFSPISKYH-RR
>TMW96178.1
A------LYIA--SCSIGIHRRARPINSWVQDDSNSNIGILLVCGIGGIGKTTLAKFVYNLNFEISCFLANIRETSKLPNGLIALQKQLLSI-KNEKKISSVDEGIIKIRNAL--RKVLLVLDDVD--EPDLVEAIFDMKD--FGSKIIVTTRHKSLLRPQLG---EVHEVGILYTVEANELFNFHAFGHENNQISKDYYKEYLEEVIEWCRGLPLALQVIGSSL-AKS--KDVWRSAIEKLR-EIP-T----NK-VEKLRLSYELLEDHDQNLFLHLCCFFVGM--KKDFVVRILDKCDFYTVG------------IQNLIDRSLVTI------EFVNEITIHQLVRDMGRDIVRRE--TVDPGKR-TR
>TMW96182.1
V------LSFA--PYPVGIYSRVKEVNFWLQD--STSSRTLMIYGEPGIGKTTIAKALFNLHCQCSSFLGDIREIAKDSCGLIDLQKNLLSD-KEDNDLNDIDRGASTIKDFL--KKFLLVLDDVD--DLTQLKAILDSRD--PGSKVIITTTNEHLLNPHDA---LMYESKRMDNHEALKLFSLHTFGQDH---PVKEYMTHSKQIVKHCQGLPLALQVLASSL-HGS--IDMWEGAIKKLE-RYS-E----SH-HKVLELSYEALPDHDKNVFLDISCFFIGK--DKDYTIKILDECGFHAAE------------IQNLIDRYLLTV------TPDNKLMMHQLLQEMGKEVICRE--PIEPGKR-SR
>TMW96183.1
I------SSVA--PYLVGINSRVKNIVSWLQD--GHDDKVIAICGMSGIGKTTVAKYVFTTNFEGSSFLANIQDISQKNDGLIRLQKQLLYD-TGKKKIQDTDEGIIKIRDAI--KRVLVILDDID--QLEQIHAIIGMKN--PGSKIIITTKNSCLLKVEEI---KVHKVREMGNDESLELFSWHSFGEDH---PADDYMELSKRVVKHCGGLPLALQVLGSSL-RRS--IDVWKSALDKLE-AIP-A----SQ-IKKLKFGYDSLKDHDKNLFLDIACFFTRK--DKDYVIAVLDESYIYTVG------------IQNLTDRFLLTI-------EGNKLIMHQMLRDMGREIVRQE--SKKPGRR-TR
>TMW96334.1
SEKNPG----I-KEEMIGFEDEIKTLIRRLT--GGRMLDIISIVGMPGAGKTTLANRLYSYNSVVSHFDIRAQCHVFPVYSQRGLLLSLLAMLDETS---ETDELKDILSRILRSKRYLILLDDVW--DHKAWDDLKCFFPDNNGSRILLTTRYHDVADYVKSVNK-PHHLRSLTYEESWKLLKMKVF-GNE-RCSP-LLKKIGKEIARKCGGLRLSILLVAGILSNMEETEECWNEVAEHLGINMS-NAL--ND---IIEQSYQHLPYYLKPCFLYFGTFLEDEEINVSKLTWLWIGEGFVKH-EGKSLQDIAKVYLENLVRRNLVMNAKR-SDGNVKACRVHDLLLDFCKKKAEEEHFSQKKLTQ-RR
>TMW96335.1
SKKRPG----I-KQKTIGFEDEFKKLIDRLT--GGNGLDIISICGMPGAGKTTLANRLYSYDLVVYHFHIRAYCHVSPVYSKRGIILSLLATLDENS---RTSTLEDSLYKILRSRRYLILLDDVW--DCKVWGDLKRYFPNNNGSRILLTTRNDDVAYYVKPVGK-PHHLRLLTYEESWELLCIEVF-GNG-SCSP-LLEKVGQEIARKCGGLPLSIVLVAGILSKMEKTEECWSQVAKDLSSYMA-SDA--KA---VIEPSYQHLPYYLKPCFLYFGTFFEDEEINVSKLTWMWIAEGFVNL-EGKSLQDIAKGYLDILIKRNLVMNTKR-SDGNVKACRVHDLLLDFCKKKGEEEHFSQKKLTQ-HR
>TMW96336.1
GNAYPSHTQTI-NDDIVGFEDVITKLRDQLI--RGKKLDIISIFGMPGSGKTALANKLLLDKSVVDHFDICAQCYMSSVHSRREWLLSILETLDENS---ETSDLAAMLHQILQTGRYLILLDDIP--NYSAWDDLESCFYANNGSRILLTTRNSNVAYYARSISQ-PLYLRMLNDGESWTLLKKKVF-GEG-FCSP-LFEKVGPKIVRKCGGLPLSIVFVASILAGMERTEQCWKQVARSLGTEIS-CYP--EN---IIEQSYQNLPYHLKSCFLYFGMFSDHEEISISKLTLLWIGEGFVKD-EHKSLEDIAEGYLKNLVESNLVMLSKR-FGTKVKVCRIHDILFHFCKARAHTENLFPKQLGQ-RR
>TMW96412.1
F-----------LQDIVGINAHLEKLKSKLQIE---DVRILGIWGIGGIGKTRIAKAIFDTIS--YQFEASCFLAVKEFKNKLSLQNILLSE-RKKNVN-NKYDGKCMIPSRLCSLKVLIVLDDID--HGDQMEYLAGDVC--NGSRVIVTTRNKHIEKD------AIYEVSTLPDHEAMQLFNMHAFKK-E--VPNEDFKELALEIVNHAKGLPLALKVWGCLLHK--KNLSLWKITVEQIKK----SNSE---IVEQLKISYDGLKSEEQEIFLDIACFFRGEKRKEVQIL--------------KS-EFGAEYGLDVLINKSLVFISENR-------IEMHDLIRDMGRYVVKMQ---KLQKKR-SR
>TMW96644.1
--------------------------MMKLT--RGKKRDVISIYGMPGLGKTTLTRKVYNKPYIVNYFDVKTWCAVSQAYNRKKLLAEIFNQ---RR-----DDIADLL----------------------------------------LTTQIEHVAKHLQHHGD-PYSLNFLTSTQSWKLLENKLS-RGE-RCPL-NLLEAGLRVAQHCKGLPLMVVLVAGFIAKMERE----LEVANDLSSLV---LG--EQSMKVIQSSYEHLEDH----------------------------------------------------------------------------------------------------
>TMW97098.1
V------STIE--NDLVGMESRLQEVSSSLRM--ELDVRFIGIWGMGGIGKTTIARAVFGKYWEGVCFLDNVVEMQKTH-GLQYLQGVLLSK-KVS-TIASVYEGMRIIKERL--MKVLIILDDVI--QKDQLEMLVGGHD--IGSRILITTTDKHLLHNHVV---EVYSVNLMTRDEAIELFSLHAF-KQR--IPDKDFEELLNQVVQTAGFLPLALKILGSSL-CLD--KIVWKCTVDRLK-DMP------DD-LAKLKISFDGL-PSDQRLFLDIGCFYRGK--LRSSVGEMLESCDIGS--------------IRVLIEKSLLSV------SPYDTIEMHDLIQEMAWHIVRQ-----GDTRR-SR
>TMW97181.1
STRSYSH--LV-DEDFVGLVEEVNKLVDELI----EFYVVFAICGMGGLGKTTLARKAYRHVDVQSHFQAFAWASISRQWQARDVLMSILTK-PENRNMMMDDELVKALYNVQQRKKCLIVLDDIW--STNFWNSVKHAFP-KSRSKILLTTRKKDVCTHID-----PCFLRCLNAEESWKLLHKKAFPRVN--TPDLELERLGKEMVSKCGGLPLAIIVLAGLLARRPKI-DEWRRTCQNLNLHMS-GESF-EQIHGVLALSYYDLPYQLKPCFLYLGIFPEDKKISARRLYQLWAAEGIISEGNRETMMEIGERYLHELAQRYMVQVQLET-TGRIKSCRFHDLMRDTCLSKAKEENFATSTRTV-RR
>TMW97322.1
------------------------------------GVCIIGVWGTGGVGKTTLVKNLNNELL-NSKLGVVIWVTVPKPIDIRKVQEQIARRL----NEGNLITIACEIYERLQEKSFLLILDDVW--EAIDLDDIGVP-Q--EASKIIVTSRFLDVCRQMRADTE--LNVSTLDKDESWRLFVKNAG---DV-NLE-GIKPLAKEIARECGGLPLAITVIGTSMR--GTRVELWEDALKSLRM----SEPHNKDVYMVIKSSFDSLEQDIKSCFLYCSLYPVD--IPTDDLINCWLAEGFLGHDTYEE-YNRGITTIRSLVDACLLETHEM------DFVKMHDVVRDVAKWIADDYTCI-KVSASVKR
>TMW97601.1
HDRHSN--LVT-DEEVVGFENKAEELIDYLI--RGNELDVVPIVGMGGQGKTTIARKLYYNDIIVSRFDVRAWCIISQTYNRRELLQDIFSQ-GVND-----DDVADMLRRKLMGKRYLIVLDDMW--DCMVWDDLRLSFPSGNRSRIVVTTRLEEVGKQVKYHTD-PYSLPFLTTEESCQLLQKKVF-QKD-DCPP-ELQDVSQAVAEKCKGLPLVVVLVAGIIKKRKMEESWWNEVKDALFDYID-SEF--EESLATMQLSFDNLPHCLKPCLLYMGMFSEDARIPASTLISLWIVEGFVET-ESGIMEEAAEGYLMDLISSNLVMLSKR-YKGKVKYCQVHDVVHHFCLEKSREAKFS-DWK-G-TR
>TMW97710.1
S-----------LNDVVGIHAHLERLKSQLEIE---DVRIVGIWGTGGIGKTTIAKAMFHTLS--YQFKAACFLEVKENKNQLYLQNTLLSE-GETDVN-NKYDGKSMILSRLSSMKVLIVLDDID--ERDHLEYLAGDVG--NGSRVVVTTRDRAIEKDA-----AIYEVPTLPNLEAMQLFNQYAFKK-E--VPDGHYENFSLEVVHHAKGLPLALKVWGSLLHR--KGLTQWRRTVDKIKK----YSSE---IVEKLKISYDGLEPKEQEIFLDIACFFRGDEKKKMQIF--------------ES-DFGPEYGLDVLIEKSLVFLTEDT-------IQMHDLIQDMGKYIVKIQ---KDAGEC-SR
>TMW97711.1
Y-----------LTDVVGIDAHLKKVNSLLEMK---DVRIVWIWGMVGVGKTTIARAIFDLLSSKFKFDGACFLPNKENKYEISLQSILLSK-GEKEVH-DKEEGRHLMARRLRLKKVLVVLDNID--HEDQLDYLAGDLD--NGSRIIATTRDKHIGKN------AVYPMTTLLEHDAIQLFNQYAFKN-E--VPDKCFEEITLEVVSHAEGLPLALKVWGSSLHK--KDIHVWRSAVDRIKR----SSSR---VVENLKVSYDGLEREDQEIFLDIACFLRGKKQTKKQIL--------------ES-DFGADDGLRVLIDKSLVFISENI-------IQMHELIQEMGKYIVTLQ---KERGEL-SR
>TMW97857.1
S------MNPV--ASLLAYTPRENEEMEGFHEARRSQLDIISIVGMPGIGKTTLAEKIYNNLIVTPHFDVHAKCRVTQLYSWKELLLTILND-DPADTGKEDGELATELRQVL--KRFLILVDDVW--DKTVWDHLYRCFR--NGSRIILTTRLSDIANYAKC-K-EPHHLRLFRDDESWTLLQEEVFQGES---CPTELVDVGFRIAKSCGGLPLSIVLVGGVL-KKEKKEDLWKEVEESLG-NIG-SL---QK-MSLIGFSYKNL-HHLKPCFLYFGGFFKGKDIHVSKLTRLWQAEGFVQNK--EKRTDTAHDFLEDLISRNLVMVMKEP-NDKVKSCRIHDLLHNFCLEKSKQENFLPEKPQD-YR
>TMW98397.1
Y-----------LQHVVGINIHLEEVKSLLKLE---DVRIVGIWGMGGIGKTTIARAIFDTLS--YQFEAACFIEVKENRCGMSLQNILLSE-REKDVN-NKEDGKHMIARRLPFKKVLVVLDDID--HRDHLDYLAGNHS--DGSRIITTTRDKHIGKN------VVYEVSTLVDRHAIKLFNQYAFKE-E--VPDECFEKLSLEVIRHAKGLPLALKVWGSFLHK--RDITEWRSAIEEMKN----SNSE---IVEKLRISYDRLENIQQEIFLDIACFFRGKVKDHMQIL--------------ES-YSGANIGLRVLIDKSLVFISDNT-------IQMHDLIQEMGKYVVKMQ---KHSGEA-SR
>TMW98417.1
T--T---FSSTDETTYVGMKKDYKAILNCLN--AQKELIVISVIGMGGIGKTTLARKVFDNSIIRDRFDKHAWVTISEQYNKRQMLLEVASS-GVNNQEMSNDELMVIVYRSLKGRRFLIVIDDLW--STEAWDQMRRIFQ-NNKSRIILTTRLKHVADYASSPD-PPREVSFLSFKDSWKLFTKKLF-RKD-RCPS-ELRKIGKHIIQQCQGLPLSIIVIAGLLSKIDVTYDNWKKIEEDLNSFHG-SVL--EQ-QAILCLSYNYLPPYLKACFLYIGGFPEDMEIRVSKMMSSWIAEQFVK-TSDTRLEVVAEEYVQELMDRSLILVKTRP-NGRFKTCKIHDLLRQLCIREAQIENVSQDINDR-RR
>TMW99467.1
ETRTPST-SLVDDSDIFGRQSEIEDLIDRLLS-EDKNLTVFPIVGMGGVGKTTLAKAIYHDERVKNHFGLKAWYCVSEPYDALRITKGLIQEIDSKDVHKNLNQLQVKLKENLKGKKFLIVLDDVWNDNYNEWDDLRNLF-GDVGSKIIVTTRKESVALMMGNEQ---ISMDHLSIEASWSLFKRHAFENMDP-MEHPELEEVGKQIAAKCKGLPLALKTLAGMLLSKSEV-EEWKH-----------------------------------------------YPFSKEQVVHLWVANGLVP-QEDEIIEDSGSRYFLELRSRSLFERVPNPSEWNIEKFLMHDLVNDLAQIASSKLCIGSHMLERSRH
>TMX00391.1
ETRTPST-SMVDDSAIFGRQRETEVLIDRLLS-EDKHLTVVPIVGMGGVGKTTLAKA-------------------------------------------------------------------------------------------------------------------------------------------------------------------------------------------------------------------------------------------------------------------------------------------FV----------------------------
>TMX00555.1
SP-------DVQQKPV-GFQEDLEKIIDRLR--GGSELDIICIVGMAGIGKTTLAKRAYNDISVVNRFDVRAW---------------------------------------------------------------------------------------------------------------------------------------------------------------------------------------------------------------------------------------------------------------------------------------------------------
>TMX00563.1
R--------SLHENMMVGHENEFEMMQDQLT--RGSDLEVVSIVGMGGIGKTTLANKIYTDPFVMSCFDKRAKVTISQDYSVRNVLLRLLSS-G-KTAEQDDGQLADQLQKLLKGPRYLVVIDDIW--TTGAWDDIKLCFP-NCRSRILMTTRNMEVAEYAS-LG-PPYQMRLLNFDESWSLLYEKVF-AR-GFFPH-EFEQLGKQIASKCKGLPLMIVVIAGLLTKIGNRLDRWRSVAENVSSVMS-TDLD-VQ-MRVLALSYHHLPHHLRACFLYFALFPEDKLIFVNELVKLWAAEGFLKVDETKSMEQVAKQSLKDLVDRSLVFIQRVSFDGKIKACGMHDVIRELCLREARKINFKHFS-TTRVR
>TMX00570.1
KPSFNA---NLENDVV-GLDDDLEKVIERLL--GYSEREVVAITGMGGIGKTTLAKKAYDYPRVRSRFDVHAWVTVSREYGMRRLLLSLARC-G-MT-EKTEDQLAESLYRKLKDRRYLIVIDDIW--STKVWDDVTRCFP-ENGSRIILTSRLKDVAAYAN-PD-PLHEMGVLSLDDSWKLLSIKVFGVND-LCPF-ELEDIGKQIAERCGGLPLAILVVAGHLSKISMRRESWITVARTVNSVVA-NDP--DK-LGVLGMSYNYLSNHLKPCFLSMGAFPEDFEIKARTLIQVWVAEGFLKERV-ESLEKVAEECLEDLISRNLIMIKKRF-NGEIRSCGMHDLLRDVSLREAQKEKFAQM-NEG-RG
>TMX00863.1
AAATRETGFVLTEPKVYGRDKEEDEIVKILI--NNEELPVFPIIGMGGLGKTTLAQMIFNDQRVTKHFDPKIWVCVSDDFDEKRLIKTIVGN-RSSPRVEDMASLQKKLQELLNGKRYLLVLDDVWNDDLEKWAKLRAVL-GARGASILATTRLEKVGSIMGTSQ--PYHLSNLSPHDSLLLFMQRAFGQQR--EANPNLVAIGKEIVKKCGGVPLAAKTLGGLLRFKREE-SEWEHVRDNEIWSL----PQDESILPSLRLSYHHLPLDLRQCFAYCAVFPKDTKMIKENLITLWMAHGFLLSKGNLELEDVGNEVWNELYLRCFFQEIEAK-SGNTY-FKIHDLIHDLATSL-----F----------
>TMX01359.1
V------LYIC--PHLIGIERRVENINSWLED--GTDVDTLVICGIGGIGKTTMAKYVYNLNYDGSSFLSNIRENSTHHKGLVTLQRQFLSN-KRKKPMFSVDEGMTEMRDAV--KRILLVLDDVD--SRDQLDALLAMKD--PGSKVIVTTRNKRLLRPFDV---KLYEFEALNRDESVELLSWHAFGQDC---PIKGFEVCSEQVAIYCGGLPLALEVLGATL-ARN--IDIWRSTIQKLE-AIP-N----HQ-LKKLAVSYESLEDHDKNLFLHLACFFIGK--DRDLVIAILNRCNFYTIG------------IENLIDRNFVKI------SESNRLIMHQMIRDMGRDIVRQE--PMEPGKR-SR
>TMX01689.1
------------SKSMVIFDEDEQLLMENIL--GGDQLGVIAIVGMPGHGKTTLAKKLYRHENIVNRFDVRSWCTVSKVYDKRKILLELLGY-----VEKSVDELIQQVRMCYEKRRYFIVIDDVW--STVVYDELVSLFP-NSRSRIVITTRLDEVDSSVN-YSFYTHRLSFIAEDKSWLLLRNIVF-KQENDCCF-EFEEIGKQIVKSCAGLPLAVVLIGGLLARLDKKKGIWTKVAQWLSAKVA-GEA--EW-MDIIELSYKHLPSYLKPCFRYFGMFLEDEEVSVNKLMRIWAAEGFVQD---RS-EIVAKDYLIDLITSNLVVVAERP-LGDMKSVCLHDLVQDFCLKKAKEENFSNSASDV-QR
>TMX01721.1
N-----------PTHTIGRESQIEKVVEILT----QNDVPLCITGMAGIGKTVFTLCLCENKEVKKAFPLLLWVSVSAEFELVRILRAAIES-KESCYLTDLNVLRSTLQELLSGDNFLVVLDDLC-EDLEDWNLLYAAFK--KSSRLVFTTRNSKVASFIGAKM---FCLQPLSDEDCWKIIKQRPFINNKMH----NLEVIGLEIAKKCKGVPLVAKTIGDILHC--LPVNEWDSLVKGNLW----DLPQIENVFPIFLLSYCCLPQHIKKCFSYCCLFPPEYVYKMKDIVLLWMAEGLIHIDGRR-IEDIGREYFEELVWGSLFNSGNEFFDGS---YTMHEFNHHVAASVS--SSI--------RH
>TMX02440.1
H------DVPLDDVDLVGVEGCKSVLLDWLL--SDPEWKLYCVIGTRGIGKTTLVKKVYDDASVKKHFNCVMWIEVSRFSTVKELLRSMITP-----DAMDSDMLAEFIQDVLESSRYFVVLDDVP--GVRSWRALKGLFP-NCGSRVIITSRNTDIHTICLEPGYNHYKMNPLSEEESWILFCRKAF-----SCPP-SLVQVSKDIIEKCNGLPMAILVIAGALATKRNRTEAWEMFYNSLVDKLQ-GSYSKDEIERLLNLCYQDLPFYLKSCFTYLSIIPKYYVIDKMRLIRLLAAQGFVLREEK-AVAQVADSYLNELANRSLIQVAERS-DGRLDSFTIHNLWYEIILSKS-PERV--------RH
>TMX02701.1
NDRRRLF----DETEIIGLDDDFNMLQAKLL--NQLHYGVVSIVGMPGLGKTTLAKKLYR--LIRDQFECSGLVYVSQQPRAGEILLDIAKQI--LTEQKMKENLEDNLRSLLKIKRYVILLDDIW--DVEIWDDLKLVLPSKVGSRMIITTRNSNVGRYIGGES--SHALQPLESEKSFELFTKKIFNFDDNNASP-DLVNIGRNIVGRCGGIPLAIVVTAVMLRARERTEHARNRVLESMGHKVQ------DG-AKVLALSYNDLPIASRPCFLYFGLYPEDHEIRAFDLINMWIAEKFIVNSGNRA-EDLAEDVLNDLVSRNLIQLAKRY-NGRISSCRIHDLLHSLCVDLAKE-------------
>TMX02901.1
V------SNSG--EAFDSRKVKENEVIAALRE---DGVTMIGICGMGGVGKTTLAEKIRQRTKLEKLFDDVVMVTVGQQPDFKRIQGEIAEG-----EGDNLWSRGDRLRLRLQDS-ILIIFDDVWEHDLEKLGIPTGRNH--HRCKVTFTTRFRHVCESMEA---KIMEVGTLSEEEAWNLFR-QKLGNSV---VDPSLLDIAKDVAKECKGLPLAIVTVAGAL-KKT--KPSWEDALKQLRNNIP-DVH--TK-YRPLRLSYDHLEDEARYIFLLCSLFEEDSDISTEELLRYGMGLRIFLIKNIEGRNRVCH-LLETLKDRFLLSQG-----SNRNSVKMHDVVRDVAIYIASE-------GKH-IF
>TMX02902.1
C------SNNV--EEFESRKLKEDEVMAALRD---DGVAIIGICGMGGVGKTTLTEKIRQKAKKGRLFKDVVMVIVSQQIDFKRIQDEIAGG-----EGDDLWSRGDLLRTRLQNSRILIILDDVWK-ELEKLGIPSGSNH--HRCKVTFTTRFRHVCEAMGA---KIMEVGTLSEEEAWILFR-QKVGNSV---DDPSLLDIAKDVSKECKGLPLAIITVAGALKKKT--KHSWDYALEELRGNIP-EVH--TE-YKPLRLSYEYLGNEAKYLFLLCSLFEEDSNICPEELLRYGMGLRIFPIKNLEHRNKMCY-LLEILKDCFLLSQG-----SEKNCVKMHDVVRDVAIYIASE-------GKD-IF
>TMX02915.1
SVEIKK-SSTT-GQIIVGFEEETEWIIRKLT--SGSEVDVISIVGMPGLGKTTLAYRVFNNKSVVDHFDVRAWCTVDQEHNEKKLLQKIFNQ-GLKQ--DIDEDIADKLRKELFGKRYLIVLDDLW--DIETWNELTRPFPIQRRSRIILTSRKREVALQGKHHSD-PLYLRLLTPEESWDLLVKRVF-GEE-RCPD-ELLVVGEEIARKCAGLPLLLDLIGGVIARQEKKKALWIEVLNNLNSLIL--ND--EEVMKVIQLSYDHLPNHLKPCLLYLASYPKDNYIKISELKHLWSSEGLVEI-EMKSVDELLEVYVDELISSSLVIVFY--IHDRNPIFRIHDLVHDFCLIKSRNEHL--DLM-P-RA
>TMX03427.1
AA---ND--GLVKNSMVGRGDQRERLLEDLT--RGGEPKVIPIIGMGGIGKTTLAIEVYNNAHVRSHFDVCAWATLSQQHNVKEILLNLLCS-----DMLDEAELADMLRKSLYGKRYLIVMDDIW--SIKAWDDVRRFFP-NKGSRILLTTRNNEVACYANTEN---LSLSFMDQDESWNLFKSVAF-ANE-ALPLPEFENIGKKIAEKSHGLPLTIVVVAGLL-KSKKTIEDWESVAKDVKSFVK-NDPD-KQ-SHVLGLSYNHLTSDLKTCLLYFGIFPEDSEIPVNHLKRLWMAEGFLN----ENLEGEADKCLQDLINRCLVHVSKKRDETKIISCKVHDLIYDLCLRQIQRGN-NHVPSV-CQP
>TMX03804.1
I------LSVA--PYLIGMHLRVNNICLWLQH--KHDVGIWGICGMGGIGKTTIAKYAFNSNFERSSFLYNVRDFSESTDGLIYLQKQFLSD-DGRKDIQSVEDGMNQIKSAV--KRVLIVLDDVD--EVEQLAAIVGMRD--SGSKIIVTTRHIELLRACEI---LIDHVQKLSLGESVELFSWHAFGQDH---PVDNYTKFLTRIIEYCIGCPLALQVLGSSL-SKS--LDVWESTLKKLE-AIP-N----SK-SKKLQISFEFIQDHDKSLFLDIASFFLGK--NVDHVVTILNACGYYTVG------------LQNLRDRFLLII------DEYGKLRMHPLVRDMGREIIRQE--PKHPERR-SR
>TMX03903.1
A------SSLFQNDEVIGIDKVKDSLLSSLE--REARRVVISVAGMGGSGKTTLVAKVYTSLTVRKNFDCCAWVSVSQNHTIEDMLKKLISEFE---KSMDYRQLVETLVKFLHNKRYIVVFDDVW--NNNFWRQISVALP-KNRSRVIITTRNEDIAAYPYGPGA--TNVKPLADEYAWKLFCNKAF-SSQPDCPP-ELEVIGRALAKTCEGLPLAIVALGGLMGSKDRSEMKWREIYDSLSWHIS-NNKFLDE-KTVMLLSFDDLPYYLKNCFLYLCRFPMGKLIGAGRLIRMWMAEGFLE----KNLEEVGKIYLKELISRNLLQVVKHS---RPKTCKLHDLMWELARSISEKENF--------RR
>TMX04940.1
--RTKVTGSFVITSKICGRDDDKKKLLELLLTTDGGVVSIIPIVGIGGLGKTTLAQLVYNDEKVVHFFDIKIWVYVSRDFDASKLMLSIIQS-KRKCELLEMDLLQAHFQDSLCGKRFLIFLDDVWNEDQEEWDKLGDLF-GGAGSRIIVTTRSTKVASIVGTTS--PYCLQGLTEDDCWVLFKQRAFSKEEE-GEYPNLLDIGKQIIKKCGGVPLAAKTLGSFLRFKREK-EDWMFVQESELWKL----ENCNSILPALRLSYLQLPLHLQRCFAFCSLYPKNYEIHKEKMIHIWIAEGLITHERNRQLEDIGNEYFNDLLCLSFFQEVKKFDETDLVVYIMHDLIHDLARSVGSQDFVTQGNMSRVHH
>TMX05438.1
DRRVMTT-GIVDESEVHGRDSDKKVVMRKLVE-SSNVPVVVSVVGTGGIGKTTLAQLAYGNEELKGHFDKRIWICVSNPFDEVKIAKAILEG-KSSP-----HMLLERIQECVSKIRFFLVLDDVWSEDYSRWEPLKNSLK-NPGSRILVTSRSERVGMMGS----YMHRLGQISDLDCWALFSRIAFSGRSNE----NLEDIGRRIVRKCKGLPLAAKTMGSLLR-FKVTEQEWQTVLDNPIW---------EQLFPHLYLSYDDLPPILKRCFSYCAIFPKDTVINVDKLVRIWMAQGFLSVENNQQ-EVRGREYFVNLAMRSFFHELETDNTSVIISCKMHDVVHDFAQFLSRNDCYTEKVLNV-HH
>TMX05807.1
VEELPFP----RNKSFVGREKEIIDIETTLFG-CGLSMSVVCINGLAGVGKTDLALE------FAYRYKMVLWVG----GEARYFRQNILNLSADAEFDEQESEAFKRVKREMRDMPYLLIIDNLET-EKEWWEDLHDLIP--TGTHVIITTQLNRVMNFD------PLQLQPLSTPDAMILIRGR--RKKE--YQAGEVE-FLHKFDEKLGRSSFGLWVVGSLLSEPS-------ALFDAVNQ-----------VEETASCSNLSIPQCRDNPFLCTALLQQSNSVASMLQVGAWFAPAPISNLLAK-IVNKWTKCMKLLVKLGLARKANRT-------IQFHPITQIFAKRKDAKANI----------
>NP_001234202.1
R-QPP----VVEEDDVVGFDDEAQTVIDRLL--EGGDLEVIPVVGMPGLGKTTLATKIFKHPKIEYEFFTRLWLYVSQSYKTRELYLNIISK-G-NTRDMSEKDLALKVQEILEGGKYLIVLDDVW--STDAWDRIKIAFP-DKGNRVLLTTRDHRVARYCN-RS--PHDLKFLTDEESWILLEKRAF-HKA-KCLP-ELETNGKSIARKCKGLPLAIVVIAGALIGKSKTIKEWEQVDQSVGEHFI-NRDQPNS-DKLVRMSYDVLPYDWKACFLYFGTFPRGYLIPARKLIRLWIAEGFIQRGDL-SPECKAEEYLNELVNRNLVMVMQRV-DGQIKTCRVHDMLYEFCWQEATEENL-REVSTH-RR
>NP_001234836.1
HIVLTS--SPF-VEVTVGHEEEEAWIIGQLLD-EHSELDVISIVGMPGVGKTTLANKVYNNTLVASHFNVRAKCTVSQNFNKSKVLREILQQ-GSGG--ESEYDLAEKLRVALYDKRYLIVLDDVW--DIATGEMLIACFPVERGNRVILTSRSGEVGLKVKCRSD-PVDLQVLTDEKSWELFEKRVFGDEG-SCPA-ELLDIGHEIVEKCKGLPLALVLIAGVIVRKEKEKDFWVKIQNNLDSFTS-SNI--NSIMNVMQSSYDHLPYQLKPLLLYFATLQKSERTPVSTLMQLWMAEGLVDDIPSKSLEEVTESYLDALISSGLIMVDHISTSVMIRACYVHDVVHDFCSVKAGKEKF--DFL-H-RR
>NP_001289831.1
YTRHIN--PVT-DEDIVGFGNDIEKMFQYLI--RGNDLDVVPIVGMGGQGKTTVARKVYNSDNIVSHFDVRAWCIVSQTYNRRKLLQDILSQ-GSKD-----DILADELRKSLMGKRYLIVLDDMW--DCMAWDDLRLSFPSGNRSRIVVTTRLEKVGEQVKCHTD-PYSLPFLTKEESCELLQKKVF-QKE-DFPP-ELQDVSRAVAEKCKGLPLVVVLVAGIIKKRKMEESWWNEVKDSLFDHLN-RES--EESLSTMQLSYYNLTDCLKPCLLYMGMFQEDAIIRVSELISLWIAEGFVQI-ESGRMEEAAEGYLMDLIQSNVVMVSNR-YNGKVKYCQVHDVVLHFCLEKSLEEKFF-EWK-E-NR
>NP_001318028.1
KVERKS--LTT-DKIIVGFEEETNLILRKLT--SGADLDVISITGMPGSGKTTLAYKVYNDKSVSSHFDLRAWCTVDQGCDDKKLLDTIFSQ-DSDS-----IDVPDKLRKQLYGKRYLIVLDDVW--DTTTWDELTRPFPAKKGSRIILTTREKEVALHGKLNTD-PLDLRLLRSDESWELLEKRAF-GDE-SCPD-ELLDVGKEIAENCKGLPLVADLIAGVIAGREKKRSVWLEVQSSLSSFIL--NS--EVVMKVIELSYDHLLHHLKPCLLYFASFPKDTSLTIYELSIYLGAEGFVGT-EMKSMEEVVKIYMDDLISSSLVICFN--IG-DALNFQIHDLVHDFCLIKARKEKL--DLL-P-RQ
>NP_001318030.1
KVERKS--LTT-NKIIVGFEEETNLILRKLT--SGADLDVISITGMPGSGKTTLAYKVYNDKSVSSHFDLRAWCTVDQGCDEKKLLNKIFNQ-DSDS-----IDVPDKLRKQLYGKRYLIVLDDVW--ETTTWDEVTRPFPAKKGSRIILTTREKEVALHGKLYTD-PLDLRLLRPDESWELLEKRAF-GDE-SCPD-ELLDVGKEIAENCKGLPLVADLIAGVIAGREKKRSVWLEVQSSLSSFIL--NS--EVVMKVIELSYDHLPHHLKPCLLYFASFPKDTSLTIYEFNVYLGAEGFVGA-EMNSMEEVVKIYMDDLISSSLVICFN--IG-DALNFQIHDLVHDFCLIKARKENL--DLL-P-RQ
>NP_001318035.1
KVESKS--LTT-DKIVVGFEEETKWILRKLT--SGTDLDVISITGMPGSGKTTLAYKVYNDKSVSSHFDLHAWCTVDQGCDEKKLLNKIFKQ-DSDS-----IDVADKLRKQLYGKRYLIVLDDVW--DTTTWDELTRPFPSKKGSRIILTTREKEVALHGKLNTD-PLDLRLLRSEESWELLQKRAF-GNE-SCPN-ELLDVGKEIAENCKGLPLVADLIAGVIAGREKKRSVWLEVLNNSHSFIL--KN--EVVMKVIEISYDHLSDHLKPCLLYFASWPKDTIMTIYELNGFLGGEGFVGT-EMKSMEEVVKIYMDDLISSSLVICFN--IG-EYPTYQLHDLVHDYCLIKARKENL--DLL-P-RQ
>NP_001318045.1
KVERKS--LTT-DKIIVGFEEETNLILRKLT--SGADLDVISITGMPGSGKTTLAYKVYNDKSVSSHFDLRAWCTVDQGYDDKKLLDTIFSQ-DSDS-----IDVADKLRKQLFGKRYLIVLDDVW--DTTTWDELTRPFPAKKGSRIILTTREKEVALHGKLKTD-PLDLRLLRPDESWELLEKRAF-GNE-ICPD-ELLDVGKEIAENCKGLPLVADLIAGVIAGREKKRSVWLKVQSSLSSFIL--NS--EVVMKVVELSYDHLPHHLKPCLLYFASMPKDTIMSIYELNIFLGGEGFVGT-EMKSMEEVVKIYMDDLISSSLVICFN--IG-DALNFKIHDLVHDFCLIKARKENL--DLL-P-RQ
>NP_001333108.1
KVERKS--LTT-DKIIVGFEEETNLILRKLT--SGADLDVISITGMPGSGKTTLAYKVYNDKSVSSHFDLRAWCTVDQGYDDKKLLDTIFSQ-DSDS-----IDVADKLRKQLFGKRYFIVLDDVW--DTTTWDELTRPFPAKKGSRIILTTREKEVALHGKLNTD-PLDLRLLRPDESWELLEKRAF-GNE-SCPD-ELLDVGKEIAKNCKGLPLVADLIAGVIAGREKKRSVWLEVQSSLSSFIL--NS--EVVMKVIELSYDHLPHHLKPCLLYFASWPKDTTTTIYELNIFLGAEGFVGE-EMKSMEEVVKIYMDDLISSSLVICFN--IG-DSLNFQIHDLVHDFCVIKARKENL--DLL-P-RQ
>NP_001333428.1
SASKQR----I-NEEIVGFEDVKDELIGKLK--GGSGLDVISIVGMAGLGKTTLANKLYSDESVVSHFNIHAHCCVSQEYTRKDLLLAILRN-DERA---TENELADRLRKLLMFKRYLLLIDDVW--ETSAWDDLKLCFPHNMGSRIILTTRHYEVASYAKHDSD-PHMLRSLNNDESWMLLNKKVF-NNE-SFPF-ILRDAGQEIVRKCDGLPLSIILIAGILIRMKKEKYCWEQVATNLGPNIQ-DQM--EG---TLDLSYQNLPPYLKPCFLYLGVFSEDEEIQVSKLTWLWIAEGFIKH-TGKTLEEIAENYLENLVGRNLVMVGKR-FNGRIKTCRIHDLVHEFCRKKAKLENIPPKCNTS-RR
>XP_004231117.1
KPSFNA---NLENDVV-GLDDDLEKVIERLL--GYSEREVVAITGMGGIGKTTLAKKAYDYPRVRSRFDVHAWVTVSREYGMRRLLLSLARC-G-MT-EKTEDQLAESLYRKLKDRRYLIVIDDIW--STKVWDDVTRCFP-DNGSRIILTSRLKDVAAYAN-PD-PLHEMGVLSLDDSWKLLSIKVFGVND-LCPF-ELEDIGKQIAERCGGLPLAILVVAGHLSKISMRRESWITVAKTVNSVVA-NDP--DK-LGVLGMSYNYLSNHLKPCFLSIGAFPEDFEIKARTLIQVWVAEGFLKERV-ESLEKVAEECLEDLISRNLIMIKKRF-NGEIRSCGMHDLLRDLSLREAQKEKFAQR-NEG-RG
>XP_004231569.2
SA---ND--ILVKNIMVGRGDQRERLLEDLT--RGGEPKVIPIIGMGGIGKTTLAIEVYNDAHVRSHFDVCAWATLSQQHNVKEILLNLLRS-----DMLDEAELADMLRKSLYGKRYLIVMDDIW--SIKAWDDVRRFFP-NKGSRILLTTRNNEVACYANTEN---LSLSFMDQDESWNLFKSVAF-ANE-ALPLPEFENIGKKIAEKSHGLPLTIVVVAGLL-KSKKTIEDWETVAKDVKSFVN-NDPD-EQ-SHVLGLSYNHLTSDLKTCLLYFGIFPEDSEIPVNHLKRLWMAEGFLN----ENLEGEADKCLQDLINRCLVHVSNKRDETKIISCKVHDLIYDLCLRQIQRGN-NHVPSV-CQP
>XP_004233876.2
------------SKSMVIFDEDEQLLMENIL--GGDQLGVIAIVGMPGHGKTTLAKKLYRHENIVNRFDVRSWCTVSKVYDKRKILLELLGY-----VEKSVDELIQQVRMCYEKRRYFIVIDDVW--STVVYDELVSLFP-NSRSRIVITTRLDEVDSSVN-YSFYTHRLSFIAEEKSWLLLRNIVF-KQENNCCF-EFEEIGKQIAKSCAGLPLAVVLIGGLLARLDKKKGIWTKVAQWLSAKVA-GEA--EW-MDIIELSYKHLPSYLKPCFRYFGMFLEDEEVSVNKLMRMWAAEGFVQD---RS-EIVAKDYLIDLITSNLVLVAERP-LGDIKSVCLHDLVQDFCLKKAKEENFSNSASDV-QR
>XP_004234046.1
K-RAP----VVEEDEVVGFDEEADEIINRLL--GGDDVEFISIVGMPGLGKTTLANKVFK--SVGYEFYNRIWVYVSQSYTRRDLFLKIINQ-R-NTRYVTEEALAEVIRKHLLFGKYLIVLDDVW--TQEPLDDVKIALP-MRG-KVLFTTRDDEVGKFCC-NE--PHHIKFLTDHECWELLQKKVF-HKD-KCPL-DLEVLGKRIAKKCMGLPLAALVIAGALTGRGKTKSEWEIVHQFVSEHII-SSD-IRM-KKLVQMSCDSLPVNLKACFLYCGAFPKGSEIPAWKIVRLWIAEGFIRTTGS-KIESVAEGYLNELVSKSLLMVTQRS-NGQIKTFRVHDMLHEFCTLEASEENFNQELSTF-RR
>XP_004236921.1
STQSTS--SPF-VEVTVGHEKEESQIIDQLLD-EHSELDVISIVGMPGLGKTTLANKVYKNTLVASHFHVRAWCTVSQKYNKSKVLLEILQQ-ASEE--KKVDDLAEKLRTALLDKRYLIVLDDVW--DIATGEMLIACFPVKRGNRVILTSRSSEVGLKVKCRSD-PLNLELLTPEESWDLFEKRVFGDEG-SCPA-ELSKVGHQIVEKCKGLPLAIVLIAGVIVRKKKEKDFWLKILHNLDSFIS-TNI--NL---VMQLSYDHLPCHLKPLLLYFATTQKSQRTPVSTLMQLWMAEGFVDD----SLEEVTQSYLDALISSSLIMVDHISMPSMIKVCYVHDVVHDFCSEKAKKQKF--DFL-H-HR
>XP_004236958.1
T-QGP----SLENDAVVGFDDEANKVIKRLV--EGDSVDIIPVVGMPGLGKTTLARKIYNDPKLTYEFYSIVWVYVGQEYKAKDIYLRILKF-K-NILNDDVDTLAKAIGGYIKGGRCLIVLDDVW--EDDVIDHVMKVFA-KKGHRIMMTTRDTRLGFFAN-KE--PHKLKFLETEESFELLVMRVF-GRG-GCPN-ELVVTGTEIARKCGGVPLVVVVIAGALRGRSDK-KDWERVEKSVVQYLG-EHTE-DS-LKYVKMSYDYLPREVQMCFLYCGVFPRGFDIPCWKLIRLWIAEGLIKQPES-TLEEIAEFYLTDLLNRNLVIIMQKS-DGQIKTCRLHDMLYQFCKKEASNKWLKLDPDTC-RR
>XP_004236959.1
T-QG-------EDDEVVGFDEEAQQVMKRLV--EGNCLDIIPVVGMPGLGKSTLARKIYNEFEFSYEFFSIVWVYVGREYKIKDTCVRILKC-K-SIMNGDVDALGKAIRDAIRGGRCLIVLDDVW--EAEVVDVVKRVLP-NKGHRIMMTTRHANLASYAN-PG--PYYMKPLHAEQSFELLVNRAF-GNGNSCPV-EFVELGQSIAHKCNGIPLQIVLIAGILRGLTDR-RYWERVDKNLSQHLY-DEED-KY-GVFVEMSYNHLPQDVQTCFLYCGVFPQGFDIPAWKLIRLWIAEGLIKQQSPYTLEEIAEFYLNHLVQRNLVILSQKS-DGQIKTCRLHDLLHEFCRDEASKKWLIQDLDAC-RR
>XP_004237148.1
YALLSD---KLEDDIVRGIDDDLQIIIKRLT--GPSDLDIVTISGMGGIGKTTLARKAYDHLTIRYHFDILAWVTISQEFQCRNVLLEALHC-K-KT-KMDENELADLVQKNLKGRRYLVVVDDIW--SRDVWDSIRGIFS-NNGSRILMTTRENEVAMYAN-TC--PHEMSLLSAGNGWKLVCDTVFGPKH-DHPP-ELEEIGKEIVEKCQGLPLTISVIAGHLCKVARTLEGWKDVARTLSEIIA-SHP--DE-LAVLGLSYHHLPNHLKPCFLSMSSFQEDFHFETQILIQLWIAEGFIRCENGKSLEEVAIDYLEDLISRNLLQARERF-NGEIKTCGIHDLLREFCLTEAEMTKHTQM-HNV-RR
>XP_004237188.1
NIKQAS--SSF-VEVVVGHEEDEAWIIGQLLD-EHSKLDVISIVGMPGVGKTTLANKVYNNTLVASHFHVRAKCTVSQNFNKSKVLREILQQ-ASET--GSEDDLAEKLRVALLDKRYLIVL---------------------------------------------------------------------------------------------------------------------DNLDSFIS-TNI--NL---VMQLSYDHLPCHLKPLLLYFATTQKSQRTPVSTLMQMWMAEGLVDD----SLEETTQSYLDALISSSLIMVDHISASVMIKVCYMHDVVHDFCSLKAKKERF--DLL-H-RR
>XP_004237189.1
E-QGS----SLENHEVVGFDEEATKVINRLV--EGECLDVIPVVGMPGLGKTTLARKIFNDPKISREFFSYIWVFIGQSTCVKDILFNILKG-N-SFKNRNEASITDEIRKRVNGGKCLIVLDDVW--DPNVVDIVKTVFP-KKAHRIMMTTRHEDIARSVN-KY--PHNLKFLDGDESFQLLEKRAF-GVS-RCPV-ELVEHGEAIVAKCSGVPLTIVVIAGALRGRTSE-IDWKVVRENVGKHLI-QEDKLQR-VNVVRLSYNHLPQEKKSCFLYFGAFPQGFDIPAWKLIRLWIAEGLIMKLSGNEIEEIAEYYLNDFANRNLVMVMKKS-NDRIKTCRVHDMLHEFCVEEATRLTLIQNSITC-RR
>XP_004238948.1
R-KAP----VVEEDDVVGFDDEAKTVIDRLI--GGDYVEVVPVVGMPGLGKTTLAYKIYKDPKVEYEFFTRVWVYVSQTFKRREIFLNIISK-R-NTDDTPEDDLANEVKELLKGGKYLIVLDDVW--TMEAWDRIKIAFP-GKRNRVLMTTRQSNVAKRCN-DK--PHDLKFLTKDESWELLEKKVF-HKE-KCPP-ELELPGISIAEKCMGLPLAIVVIAGALIGKGKTTREWELVAASVGEHLI-NRD-PEN-KKLVQMSYDRLPYDLKACFLYCGAFPGGSQIPAKKLIRLWIAEGFIQQGPL-ALEDVAEDHLNDLVNRNLVMVTQRC-SGQIKTCRVHDMLHEFCRHEAMEENLKQELATY-RR
>XP_004238957.1
---------SN-DEEFVGFKEDVKQIIQKLT--RGKEREVISIVGMAGLGKTTLARKVYNSHSIAEHFDARAFCIVSQTYSTRKLLIDILKQ-GEKH-----EDVADMLRKELYFKRYLIVLDDMW--KYQTWEDLQLCFPVGRGSRIMVTTRVQEVATKM---SD-TYSLRFLTDEESWELLQKKVF-KRG-RVPL-ELKEAGFEVARNCKGLPLVIVLNAGIIAQKERCVSVWEEFAKDLSSLG---LE--EQSRKAVQSSYDYLRDHLKHCLLYVGYFPEDYNIPVSDLLNLWIAEELVPINDTENLEKSSKDCLIDLVNRSLLIVSKR-SNGDIKYCMVHDLIREFCSRELEEEDFS-SPNDP-AR
>XP_004238960.1
----------I-DEELVGFDEHAQNITDYLI--RGWDLDVVSIVGMAGLGKTALARKVYNSRSIIDRFDVRAWCSVSQTYNRRQLVLQILTQ-GDHP-----DDPEDILRKCLNGKRYLVVLDNIW--DGKAWDDFQSCFPFNHGSRIMITTRDKAMASYVKGYSF-PYSLPRLEDDQSWELLQKKVFGRGK-SCPL-ELVNVGKLVAKACRGLPLLIIMIAEVLSR-EREGSSWLKVAYDISSHV---PN--KEIMMTIQSSYDHLLDHLKPCLIYMGLFPKKYEIPVSDLLKWWIAEEFVHI-DTLKLEELSEICLHDLVGTNLVVVSKT-SNGKMKCCIVLDHVRDFCLRKITEEKFD-QPE-E-QR
>XP_004239116.1
T------TNVA--PSFSAYTQRANEEMEGFQDTGGPELDVISIVGMPGLGKTTLAKKIYNDPEVTSRFDVHAQCVVTQLYSWRELLLTILND-EPSDNEKEDGEIADELRRFL--KRFLILIDDVW--DYKVWDNLCMCFS--NRSRIILTTRLNDVAEYVKC-E-DPHHLRLFRDDESWTLLQKEVFQGES---CPPELEDVGFEISKSCRGLPLSVVLVAGVL-KKKKTLDSWKVVEQSLS-RIG-SL---EE-ISIIGFSYKNL-HYLKPCFLYFGGFLQGKDIHVSKMTKLWVAEGFVQNN--ENQEDTAQGFLDDLIGRNLVMAMEKP-NAKVKTCRIHDLLHKFCMEKAKQEDFFPERLEE-YR
>XP_004239388.2
SEKNPG----I-KEEMIGFEDEIKTLIRQLT--RGRMLDIISIVGMPGAGKTTLANRLYSYNSVVSHFDIRAQCHVFPVYSQRGLLLSLLAMLDETS---ETDELKDILSRILRSKRYLILVDDVW--DHKAWDDLKCCFPDNNGSRILLTTRYHDVADYVKSVYK-PHHLRSLTHEESWKLLKMEVF-GNE-RCSP-LLKKVGKKIARKCGGLPLSIFLVAGILSNMEETEECWNEVAKHLGINMS-NAL--ND---IIEQSYQHLPYYLKPCFLYFGTFLEDEEINVSKLTWLWIGEGFVKH-EGKSLQDIAKVYLENLIRRNLVMNAKR-SDGNVKACRVHDLLLDFCKKKAEKEHFSQKKLTQ-RR
>XP_004239389.1
SKKRPG----I-NGKTIGFEDEIEKLIHRLT--GGEGLDIISIVGMPGAGKTTLANRLYSYHPVVYRFDILGYCHVSPVYSKRGVLLSLLATLDENS---RTSTLEDILVRNLRSRRYLILLDDVW--DRNVWGDLKRYFPSNNGSRILLTTRNDDVAYYVESVGK-PHNLRLLTYEESWELLCIEVF-GNK-SCSP-LLEKVGQEIARKCGGLPLSIVLVAGILSKMEKTEECWSRVAKDLGSYMA-SDA--KA---IIEPSFQHLPYYLKPCFLYFGTFLEDEEINVSKLTWMWIAEGFVSL-EGKSLQDIAKGYLDILIRRNLVMNAKR-SDGNVKACRVHDLLLDFCKKKGGEEHFSQKKLTQ-RR
>XP_004239390.2
GDAYPSHTQTI-NDDIVGFEDVITKLRDQLT--RGKKLDIISIFGMPGAGKTALANKLLLDKSVVDHFDICAQCYMSSVHSRREWLLSILKTLDENS---ETSDLAAMLRQILQTGRYLILLDDIP--NDSAWDDLESCFYANNGSRILLTTRNSNVAYYARSISQ-PLYLRMLNDGESWTLLKKKVF-GEG-FCSP-LFEKVGPKIVRKCGGLPLSIVFVASILAGMERTEQCWKQVARSLGTEIS-CYP--EN---IIEQSYQNLPYHLKSCFLYFGMFSDHEEINISKLTLLWIGEGFVKD-KHKSLEDIAEGYLKNLVESNLVMLSKR-CGTKVKVCRIHDVLFHFCKARAHSENLFPKQLGQ-RR
>XP_004239469.1
SAQMTS----M-SEEMVGFQDVMYTLRGKLI--RGSKLDVISIVGMPGLGKTTIANKLFFDQLVVSHFDVRAQCCVSQVYTRKDLLLTILHS-KDTV---PEDVLADKLRKLLMVQRYLILIDDVW--ETVAWDDLKPSFYANNGSRIILTTRLGDVANDAKFFSD-PHFLRLFTQEESWMLLKTKVF-NTK-SCPL-VLEDVGQRIAKRCGGLPLSVVLVAGILETTEKETNCWEQVAINLGSHIQ-AKS--ED---IINLSYQALPFHLKPCFLYFGVFLEDEEIRVSKLTWLWIAEGLVRH-KEKPSEDIAEDHLKNLIGRNLVMVSKM-SDGKSKSCRIHDLLLDFCKKKAKVENFCQKHNIS-RR
>XP_004239804.1
NVERNS-SSTV-GKIIVGFEEETEWIIRKLT--SGAEIDVISIVGMPGLGKTTLAYIVYNHKSIVDHFDVCAWCTVDQEHNEKKLLQNIFNQ-GLKE-HDIDDDVADKLRKRLCGKRYLIVLDDMW--DTETLDELMRPFPFHKGSRVILTSRKKEVALHGKCHSD-PLYLRLLRSEESWELLEKRVF-GEE-GCPD-ELKDVGKKIARKCDGLPLVVDLISGVISRNEKKEAFWLDILNNLSSFIF--KD--EKVEKVIQLSYDHLSDHVKPCLISLSTYPKDKDIRISELKKLWISQGFVDI-EMRSAEEV----VDELISSSLVIPF------DNSIYKIHDLVHDFCYIKGRKENL--DLM-P-RG
>XP_004240205.1
KVERNS-SSTV-GKIIVGYEEETEWIIRKLT--SGAELDVISIVGMPGIGKTTLAYRLYNHKSIVDHYDVCAWCTVDQERNEKKLLQKIFNQ-GLEE--DIDDDVADKLRRRLCGQRYLIVLDDMW--DTATLDELMRPFPFHKGSRVILTSRKKEVALHGKCHTD-PLYLRLLRSEESWELSEKKVF-GEG-RCPD-ELEDVEKRIARKCDGLPLVVDLIGGVISRKEKKEALWAEVLNDLSSSIF--KD--EEVLKVIQLSYDHLSDHVKPCLVYLATYPKDKDIRMSELKDLWISQGL----EMRSAEEV----VDELISSSLVIPF------DDSIFKIHDLVHDFCYIKSRKEKLSLDLM-P-RG
>XP_004240498.1
KVERKS--LTT-DKIIVGFEEETNLILRKLT--SGADLDVISITGMPGSGKTTLAYKVYNDKSVSSHFDLRAWCTVDQGCDDKKLLDTIFSQ-DSDS-----IDVPDKLRKQLYGKRYLIVLDDVW--DTTTWDELTRPFPAKKGSRIILTTREKEVALHGKLNTD-PLDLRLLRSDESWELLEKRAF-GDE-SCPD-ELLDVGKEIAENCKGLPLVADLIAGVIAGREKKRSVWLEVQSSLSSFIL--NS--EVVMKVIELSYDHLLHHLKPCLLYFASFPKDTSLTIYELSIYLGAEGFVGT-EMKSMEEVVKIYMDDLISSSLVICFN--IG-DALNFQIHDLVHDFCLIKARKEKL--DLL-P-RQ
>XP_004240499.1
KVERKS--LTT-NKIIVGFEEETNLILRKLT--SGADLDVISITGMPGSGKTTLAYKVYNDKSVSSHFDLRAWCTVDQGCDEKKLLNKIFNQ-DSDS-----IDVPDKLRKQLYGKRYLIVLDDVW--ETTTWDEVTRPFPAKKGSRIILTTREKEVALHGKLYTD-PLDLRLLRPDESWELLEKRAF-GDE-SCPD-ELLDVGKEIAENCKGLPLVADLIAGVIAGREKKRSVWLEVQSSLSSFIL--NS--EVVMKVIELSYDHLPHHLKPCLLYFASFPKDTSLTIYEFNVYLGAEGFVGA-EMNSMEEVVKIYMDDLISSSLVICFN--IG-DALNFQIHDLVHDFCLIKARKENL--DLL-P-RQ
>XP_004240523.1
KVESKS--LTT-DKIVVGFEEETKWILRKLT--SGTDLDVISITGMPGSGKTTLAYKVYNDKSVSSHFDLHAWCTVDQGCDEKKLLNKIFKQ-DSDS-----IDVADKLRKQLYGKRYLIVLDDVW--DTTTWDELTRPFPSKKGSRIILTTREKEVALHGKLNTD-PLDLRLLRSEESWELLQKRAF-GNE-SCPN-ELLDVGKEIAENCKGLPLVADLIAGVIAGREKKRSVWLEVLNNSHSFIL--KN--EVVMKVIEISYDHLSDHLKPCLLYFASWPKDTIMTIYELNGFLGGEGFVGT-EMKSMEEVVKIYMDDLISSSLVICFN--IG-EYPTYQLHDLVHDYCLIKARKENL--DLL-P-RQ
>XP_004242250.1
----------D-DDEVVGFENDAEVIMMKLI--RGKERDVISIYGMPGLGKTTLARKVYNNPSIANYFDVKAWCAVSQAYNRRTLLVEIFKQ-DDEI-----DDVADMLRRVLIGKRYLIVLDDIW--DVEAWEDLGICFPGEYESRVMVTTRIEQVTKHLQHHSH-PYSLKFLTSQESWELLEKKVF-RGE-SCPP-DLVEAGLQVALHCKGLPLAVVLIAGIIAKMKREASLWVEVANDLSSFA---LG--EQSMKVIQSSYHHLDDHLKPCLLYMALFPEDHKIPVDDLLKLWMAEEFVLS-ETENMEEASRNCLCGLLNKSLVMMYGR-DNRDVRYCSLHDVVREFCLRKLTEDKYS-T---E-SR
>XP_004242251.1
---------DD-DDDVVGFEIHAQIIVNKLI--RGKERNVISIYGMPGLGKTTLARKVYNNPSILNYFDVKAWCAVSQAYNRRTLLVEIFKQ-SNKI-----DDVADMLRKVLIGKRYLIVLDDIW--DVEAWEDLGICFPGECGSRVMVTTRIEQIAKHLQHHSDPPYSLSFLTSEESWGLLEKKIF-RGE-SCPP-DLVEAGLQVALHCKGLPLTVVLIAGILGKTEREASLWLEVAADLSSLA---LG--QQSMKVIQSSYDHLEDHLKPCLLYMALFPEDHKIPVDHLLKLWIAEEFVLA-GTENMEEACRVCLSDLLNRSLIMVSGM-FYCDVQYYSLHDVVREFCLRKLTEDKYS-T---I-SR
>XP_004242252.1
----------D-DDEVVGFENDAQIIMKKLI--RGKERDLISIYGMPGLGKTTLARKVYNNPYIVNYFDVKTWCAVSQAYNRRTLLVEIFKQ-DDKI-----DDVADMLRKVLIGKRYLIVLDDIW--DVEAWEDLGICFPGECGSRVMVTTRIEQVAKHLQHHSH-PYSLSFLSSKKSWELLEKKVF-RGE-SCPP-DLLEAGLQVALHCKGLPLVVVLIAGMLAKMDRKSSLWLKVANDLSSLA---LG--EQSMKVIQSSYDHLENHLKPCLLYMALFPEDHKITVDDLLKLWMAEEFVLV-KTENMEEAYRVCLSDLLNKSLVMASGI-ANRDVVHCSLHDVVREFCLRKLTEDKYS-T---D-SR
>XP_004243044.2
RRVASL---NLENVVV-GLEDDLMKVMRRVT--GPSSREIVSIVGMGGIGKTTLAKKVYHHPEVRNRFDVHIWVTISQEYQTRDLLLCILSC-Q-LKNGSSDDQLMDMIYKKLKYRRYLVIVDDIW--SIGIWDLMTRFFP-NNGSRIILTSRHKEVAEHAD-PD-NPHEMSLLNSDNSWKLLHDKVFGSQHDVCPR-ELEKIGKQVAQKCQGLPLALLVVAGHLSKMPRTRECWDDVAKTISKIVA-SEP--DK-IGVLAMSYSYLPHHLKACFLSIGVFPEDFVIATERLIQLWVAEGFLRERL-KSMEQVGKECLEDLISRNLILVRKRF-SGELITCGVHDLVRDLILRQGEKEKF-----HV-HR
>XP_004243493.1
PPSS---KSTIEEKTVVGMKDDLNSILNCIN--AHKELIVISVVGMGGIGKTTLASKVFDDSMIRSQFDKHAWVTISQDYNKRQMLLEIVSS-GIYQENMSNDKLLDTVYKGLKGRRFLIVIDDLW--STEALDLMRRIFP-HNKSRIILTTRLKTVADYASSPD-PPHDMSFLSLDDSWNLFTERLF-KKD-PCPP-QLEVIGKHIIQQCQGLPLSIVVIAGLLGNIGRTPDNWKKIEENLNSFFG-KAS--EK-QAILSLSYNCLPQYLKACFLYIGSFPEDMEIHVSKLISSWIAEHFIK-RSNTRLEVVAEEYLQELTDRSLILVRGRA-NGRIKICKIHDLLRQMCIREAQIENVSDGINDH-RR
>XP_004246080.2
-----------EDDIMRGLDDDLEIIVERLT--GQSDLDIVTISGMGGIGKTTLARKAYDHLKLRYHFDVRVWITISQEYGRRSVLLEALHC-K-QT-VKDDNELADLVQKSLKGRRYLVVVDDIW--STDVWDSIRGIFP-NRRSRILLTTRETKVAMYAN-PI--PHEMNLLNLENSWKLLCDKVFGPNN-CHPP-ELEEIGKKIAEKCQGLPLTISVIAGHLSKVSRTLGSWMDVSRTLGEIIS-SHP--DK-LGVLGLSYHHLPNHLKPCFLSMGSFPEDYHVETWRLIQLWITQGFIRSGSDESLTEVAKDYLEDLISRNLIMVRKKF-NGEIKACGMHDLLREFCLTEVELTQFAQR-H-----
>XP_004248007.2
YTRHIN--PVT-DEDIVGFGNDIEKMFQYLI--RGNDLDVVPIVGMGGQGKTTVARKVYNSDNIVSHFDVRAWCIVSQTYNRRKLLQDILSQ-GSKD-----DILADELRKSLMGKRYLIVLDDMW--DCMAWDDLRLSFPSGNRSRIVVTTRLEKVGEQVKCHTD-PYSLPFLTKEESCELLQKKVF-QKE-DFPP-ELQDVSRAVAEKCKGLPLVVVLVAGIIKKRKMEESWWNEVKDSLFDHLN-RES--EESLSTMQLSYYNLTDCLKPCLLYMGMFQEDAIIRVSELISLWIAEGFVQI-ESGRMEEAAEGYLMDLIQSNVVMVSNR-YNGKVKYCQVHDVVLHFCLEKSLEEKFF-EWK-E-NR
>XP_004248043.1
HDRHSN--LVT-DEEVVGFENKAEELIDYLI--RGNELDVVPIVGMGGQGKTTIARKLYNNDIIVSRFDVRAWCIISQTYNQRELLQDIFSQ-GFND-----DVLADMLRRKLMGKRYLIVLDDMW--DCMVWDDLRLSFPVGIRSRIVVTTRLEEVGKQVKYHTD-PYSLPFLTTEESCQLLQKKVF-QKE-DCPP-ELQDVSQAVAEKCKGLPLVVVLVAGIIKKRKMEESWWNEVKDALFDYLD-SEF--EESLATMQLSFDNLPHCLKPCLLYMGMFSEDARIPASTLISLWIAEGFVET-ESGTMEEEAEGYLMDLISSNMVMLSKR-YKGKVKYCQVHDVVHHFCLEKSREAKFL-DWK-G-TR
>XP_004248174.1
DECSPH-----LQATVLDLDNDLMTVKSRLI--GPSKLDVVSIVGMGGIGKTTLARKVYDDIYMEHHFYVRAWITVSQMHQHREMLLGILRC-L---YLKSTEQLAEQVYRSLKGRRYLIAMDDVW--DTTAWDVVKRSFP-KNGSRVILTSRLANVGIYAS-SG-PPHYMRCLSVDRSLKLFNLKVF-GRE-NCPL-ELEKATKQIVGKCQGLPLAIVVVAGFCSKISKTENCWEDVAHKIGLIVS-RET--EE-MDLLALSYKHLPHHLKPCFLYMGAFPKDYEISVSRLIKLWIAAEFLEYTFEMDFEEVAEGYLKDLIDRSLIMVKKRS-SGKVKTCEVHDLLHDLIIREAWKERSFE------HR
>XP_004248175.2
K-RVP----MVEEENVVGFDDEARKISSRLT--NGEELEIISIVGMGGLGKTTLAKKVYTDSSIEFHFYNRAWIYVSQLYSRKEVFLGILDS-L-ITYKMNDEKLAGELFSHLRSKRYLVVIDDVW--TMEAWDDLQMAFP-ATGSRILLTTRNTEVALHAN-PE-LPHHLRFLTHEESWELLSKKVF-RKG-ICPL-ELEDIGLQIAKKCYGLPLAIVVVSGLLLKKEKTRDWWKKIANDVSSYVA-RDP--KQ-MDVLALSYKHLPDHLKVCFIYFGVFPEDFEIPVWKLLRLWTSEGFVQKMGQECLEDTAEEYLEDLVDRNLVLVAKKA-SGRIKTCRIHDMLRDLSVKMGSEEKFSPISKYH-RR
>XP_004248798.1
R-KPP----VVEEDDVVGFDEEADIVINRLL--GENHLEVVPVVGMPGLGKTTLANKIYKHPKIGYEFFTRIWVYVSQSYRRRELFLNIISK-R-NTHGMCEEDLADEIQEFLKGGKYLVVLDDVW--SDEAWERIKIAFP-NKPNRVLLTTRDSKVAKQCN-PI--PHDLKFLTEDESWILLEKKVF-HKD-KCPP-ELVLSGKSIAKKCKGLPLAIVVIAGALIGKGKTPREWKQVDDSVSEHLI-NRDHPEN-NKLVQMSYDRLPYDLKACFLYCSAFPGGFQIPAWKLIRLWIAEGFIQKGHL-SLECKGEDNLNDLINRNLVMVMERS-DGQIKTCRLHDMLHEFCRQEAKEENLKRELSTY-RR
>XP_004250409.1
-PSSP--KSSIEENTIIGMDDEFNTILDRLT--TQNELTVIPIFGMGGIGKTTLAKKVYDDSYIRSRFDKHAWVTISEDFNQRQMLLEVASS--GSNQEKSDDQLMEIVYKGLKGRRFLIVIDDIW--STEAWDQMQRIFP-KNKSRILLTTRLKYVADNVSCPE-PPHCKSFLSLDDSWNLFTEKLF-KKD-SCPR-QLVKLGKHIVQQCQGLPLSIIVVAGLLVKMDLTRDNWKKVEENLKSFFG-TVS--ER-QSILSLSYNYLPQYLSACFLYVGGFPEDTEIGVSKLIRLWIAEQFIK-RSNKRLEVVAEEYLQELIDRSLILAGKQA-NGRMRSCKIHDLLRQLCLSKAHTENVVEAIDDQ-RR
>XP_004251533.1
R--------SLHENVMVGHENEFEMMQDQLT--RGSDLEVVSIVGMGGIGKTTLANKIYTDPFVMSCFDKRAKVTISQDYCVRNVLLRLLSS-G-KTEEQDDGQLADQLQKLLKGPRYLVVIDDIW--TTGAWDDIKLCFP-NCRSRILMTTRNMEVAEYAS-SG-PPYQMRLMNFDESWSLLYEKVF-AR-GFFPH-EFEQLGKQIASKCKGLPLMIVVIAGLLSKIGNRLDRWRSVAENVSSVMN-TDLD-VQ-MRVLALSYYHLPHHLRACFLYFALFPEDKLIFVNELVKLWAAEGFLKVDETKSMEQVAKQSLKDLVDRSLVFIQRVSFDGKIKACGMHDVIRELCLREARKINFKHFS-TTRVR
>XP_010312507.1
AAFSQ--KSTIVENTVVGMKDDFNTILDRVT--AQNELTVIPIFGMGGIGKTTLAKKVYDDSFICSRFDKLAWVTISEEYNERQMLLEVVSS-TGGNQEKSDDELMEIVYRGLKGRRFLIVIDDIW--STEAWDQMQRIFP-DNKSRILLTTRLKYVADYVNCPD-PPHSKSFLSLEDSWNLFTEKIF-KKD-PCPP-LLEEIGKHIVQQCQGLPLSIVVVAGLLGKMDLTHDNWKNVEENLSSFFG-TVS--ER-QSILSLSYNYLPQYLKACFLYVGGFPEDREINVSQLIRLWIAEQFVK-RKDKRLEVVGEEYLQELVDRSLILTGKQA-NGRMRSCKIHDLLRQLCLSETHTENVVEVIDDQ-RR
>XP_010313675.1
SP-------DVQQKPV-GFQEDLEKIIDRLR--GGSELDIICIVGMAGIGKTTLAKRAYNDISVVNRFDVRAWVTVSQEYRERDILFDLFYS-P-PTYERRDQETADRVRKSLICKRFLIVVDDMW--STDAWDNLSRLFP-DNGSRIILTSRLIDLATYVN-PD-QPHRLDFLDNDEGWELLRRKIFGKRG--CPF-ELEEIGRSIAEKCQGLPLAIVVVAGHLSKMSKTTDCWNNVAESVDSVVN-REP--GQ-LDILALSYSHLPQHLKACFLYMGAFPEDFEIHVWKLIRLWVAEGFLNTGV-TTVEEIAEECLEDLIDRSLVLAVKR--NGKLKTCKLHDIMRDFCLEEAKRQNFSEGITAL-RR
>XP_010315011.2
KVERKS--LTT-DKIIVGFEEETNLILRKLT--SGADLDVISITGMPGSGKTTLAYKVYNDKSVSSHFDLRAWCTVDQGYDDKKLLDTIFSQ-DSDS-----IDVADKLRKQLFGKRYFIVLDDVW--DTTTWDELTRPFPAKKGSRIILTTREKEVALHGKLNTD-PLDLRLLRPDESWELLEKRAF-GNE-SCPD-ELLDVGKEIAKNCKGLPLVADLIAGVIAGREKKRSVWLEVQSSLSSFIL--NS--EVVMKVIELSYDHLPHHLKPCLLYFASWPKDTTTTIYELNIFLGAEGFVGE-EMKSMEEVVKIYMDDLISSSLVICFN--IG-DSLNFQIHDLVHDFCVIKARKENL--DLL-P-RQ
>XP_010319214.1
--VSPRL--SIHENFMEGYNEERKNMVARLT----KKLQVVSVVGMAGIGKTTFAKTTLFD-INKEDFPIRGWITVSENYDLRELLLRLLRD-E-MKDGMDNGQLAAHLKQVLQGKRYLIVVDDIW--SNSDWDNIRHWFP-GDKSRILLTSRDKKVGAYAA------DGLRPLTQDESRNLFYHRAFGKNN-T----KFKKVGEKVITNCKGLPLMITAVAGILRSKSKL-YEWMEVAESVSSLVN-DDAY-KQ-LQVVALSYNNLPSLMKACFLHFGVFPKSHGIPVKKLTRLWIAEGLVYNGVE--FEQAADRVLHDLIGKSVVIVDKLW-DGKIKTCRIHDVFHDFCSKESESENLHTKFRQGCRW
>XP_010319380.1
E-QGS----SLENHEVVGFDEEATKVINRLV--EGECLDVIPVVGMPGLGKTTLARKIFNDPKISREFFSYIWVFIGQSTCVKDILFNILKG-N-SFKNRNEASITDEIRKRVNGGKCLIVLDDVW--DPNVVDIVKTVFP-KKAHRIMMTTRHEDIARSVN-KY--PHNLKFLDGDESFQLLEKRAF-GVS-RCPV-ELVEHGEAIVAKCSGVPLTIVVIAGALRGRTSE-IDWKVVRENVGKHLI-QEDKLQR-VNVVRLSYNHLPQEKKSCFLYFGAFPQGFDIPAWKLIRLWIAEGLIMKLSGNEIEEIAEYYLNDFANRNLVMVMKKS-NDRIKTCRVHDMLHEFCVEEATRLTLIQNSITC-RR
>XP_010319428.1
T-QGP----SLDDDEVVGFDEEAKKVIKRLV--EGESLAIVPVVGMPGLGKTTLARKIYNDTTLSFEFFSTIWIYAGPECKIKDLYHKILKH-K-NILDEDDHTLAKVISGFMKGGRCLIVLDDVW--EANVIDHVKKVFP-KKGHRIMMTTRDGLLAAYKN-AE--PHNLKFLLADECFELLEKRVF-GKG-SCPD-ELKDVGERIAGNCGGVPLIVVVIAGALAGRSNT-TDWEIVERDVARH-A-FTVN-KN-GVFVEMSYDRLSQEMQTCFLYSGIFPRGFDIPAWKLIRLWIAEGLIKQQSS-TLEEIAELHLNDLVHRNLVILLEKS-DGQIKTCRLHDMLHQFCRTKAADKWLIQDPDTC-RR
>XP_010319429.1
-AREPQD--TFEVKNMVGLTEEANEVMKRLQI-VGEEVECIAIVGMTGLGKTTLARKLWSDSQITDKFCKNIWVSVGQSNDLKNMLFVILKS---STRCNGENELAKLIAKFVQDMRCLVVLDNVC--GSGLVNFFKNVLP-NKGHRILMTTRRRDVAASCASKE--PYHLKFLDGEDSFRLLEKIVF-DNGIR----ELVEVGKSIASKCGGLPLAIEVIAGALKKVDQSAYYWKRVENNFWQCVV-RENDTSS-WKIVEASYGSLSSEMKACFLYCLAFPKGYDIPFQMLISLWMAEGLIENPINSS-KDKAEDHLMEFENLNLVTVSRE-ITGSIKKIKCNEIFYDFYRMEVTKESVINDPDIS-RR
>XP_010320570.2
SARITS----T-REEMVGFDEVVQTLKGKLI--RGSELDLISIVGMAGLGKTTLANKLFLDQFVVSHFDVRAQCCVSQVYTRKDLLLTILRS-KDIV---PENELADKLRKLLFGQRYLILIDDVW--ETTACDELMPCFYANNGSRLILTTRHDHVAYHAKLVSD-PHFLRKFTLEESWMLLKNKVF-NEK-CCPV-VLEDVGQKIAQKCGGLPLSVVLVAGILETMEKEEHCWEQVAINLGPHIQ-AKS--ED---IINLSYQDLPFHLKPCFLYFGVLSEDEEIKVSKLTWLWTAEGLVRH-TEKLSEDIAENYLKNLIGRNLVMVSKK-SDGKTKTCRIHDLLLEFCKKKAKVENFYQKHSIQ-RR
>XP_010320686.1
SKKRPG----I-NGKTIGFEDEIEKLIHRLT--GGEGLDIISIVGMPGAGKTTLANRLYSYHPVVYRFDILGYCHVSPVYSKRGVLLSLLATLDENS---RTSTLEDILVRNLRSRRYLILLDDVW--DRNVWGDLKRYFPSNNGSRILLTTRNDDVAYYVESVGK-PHNLRLLTYEESWELLCIEVF-GNK-SCSP-LLEKVGQEIARKCGGLPLSIVLVAGILSKMEKTEECWSRVAKDLGSYMA-SDA--KA---IIEPSFQHLPYYLKPCFLYFGTFLEDEEINVSKLTWMWIAEGFVSL-EGKSLQDIAKGYLDILIRRNLVMNAKR-SDGNVKACRVHDLLLDFCKKKGGEEHFSQKKLTQ-RR
>XP_010320708.1
T--T---FSSTEETTYVGMKKDYKAILNCLN--AQKELIVISLIGMGGIGKTTLARKVFDNSIIRDRFEKHAWVTISEQYNKRQMLLEVASS-GVNNQEMSNDELMVIVYRSLKGRRFLIVIDDLW--STEAWDQMRRIFQ-NNKSRIILTTRLKHVADYASSPD-PPREVSFLSFKDSWKLFTKKLF-RKD-RCPP-QLRKIGKHIIQQCQGLPLSIIVIAGLLSKIDVTYDNWKKIEQDLNSFHG-SVL--EQ-QAILCLSYNYLPPYLKACFLYIGGFPEDMEIRVSKMMSSWIAEQFIK-TSDTRLEVVAEKYVQELMDRSLILGKTRP-NGRFKTCKIHDLLRQLCIREAQIENVSQDINDR-RR
>XP_010320780.1
----------I-DEELVGFDEHAQNITDYLI--RGWDLDVVSIVGMAGLGKTALARKVYNSRSIIDRFDVRAWCSVSQTYNRRQLVLQILTQ-GDHP-----DDPEDILRKCLNGKRYLVVLDNIW--DGKAWDDFQSCFPFNHGSRIMITTRDKAMASYVKGYSF-PYSLPRLEDDQSWELLQKKVFGRGK-SCPL-ELVNVGKLVAKACRGLPLLIIMIAEVLSR-EREGSSWLKVAYDISSHV---PN--KEIMMTIQSSYDHLLDHLKPCLIYMGLFPKKYEIPVSDLLKWWIAEEFVHI-DTLKLEELSEICLHDLVGTNLVVVSKT-SNGKMKCCIVLDHVRDFCLRKITEEKFD-QPE-E-QR
>XP_010320781.1
----------I-DEELVGFDEHAQNITDYLI--RGWDLDVVSIVGMAGLGKTALARKVYNSRSIIDRFDVRAWCSVSQTYNRRQLVLQILTQ-GDHP-----DDPEDILRKCLNGKRYLVVLDNIW--DGKAWDDFQSCFPFNHGSRIMITTRDKAMASYVKGYSF-PYSLPRLEDDQSWELLQKKVFGRGK-SCPL-ELVNVGKLVAKACRGLPLLIIMIAEVLSR-EREGSSWLKVAYDISSHV---PN--KEIMMTIQSSYDHLLDHLKPCLIYMGLFPKKYEIPVSDLLKWWIAEEFVHI-DTLKLEELSEICLHDLVGTNLVVVSKT-SNGKMKCCIVLDHVRDFCLRKITEEKFD-QPE-E-QR
>XP_010320900.1
SASKQR----I-NEEIVGFEDVKDELIGKLK--GGSGLDVISIVGMAGLGKTTLANKLYSDESVVSYFDIHAHCCVSQQYTRKDLLLAILHD-DERA---TENELADKLRKLLMRKRYLLLIDDVW--ETSAWDDLKLCFPDNNGSRIILTTRHYEVASHAKHDSD-PHKLRSLNNDESWMLLNKKVF-NNE-SCPL-IPRDIGQEIVRKCGGLPLSIILVAGILTRMKKDKHCWEQVATNLGPNIQ-DQM--EG---TLDLSYQHLPPYLKPCFLYLGLFPEDREIQVSKLTWLWIAEGFIKH-AGKTLEEIAENHLENLVGRNLVMVKKR-FDGRIKACRIHDLVHEFCRKKAKLENIPPKCNTS-RR
>XP_010320901.1
SASKQR----I-NEEIVGFEDVKDELIGKLK--GGSGLDVISIVGMAGLGKTTLANKLYSDESVVSYFDIHAHCCVSQQYTRKDLLLAILHD-DERA---TENELADKLRKLLMRKRYLLLIDDVW--ETSAWDDLKLCFPDNNGSRIILTTRHYEVASHAKHDSD-PHKLRSLNNDESWMLLNKKVF-NNE-SCPL-IPRDIGQEIVRKCGGLPLSIILVAGILTRMKKDKHCWEQVATNLGPNIQ-DQM--EG---TLDLSYQHLPPYLKPCFLYLGLFPEDREIQVSKLTWLWIAEGFIKH-AGKTLEEIAENHLENLVGRNLVMVKKR-FDGRIKACRIHDLVHEFCRKKAKLENIPPKCNTS-RR
>XP_010320925.1
T------TNVA--PSFSAYTQRANEEMEGFQDTGGPELDVISIVGMPGLGKTTLAKKIYNDPEVTSRFDVHAQCVVTQLYSWRELLLTILND-EPSDNEKEDGEIADELRRFL--KRFLILIDDVW--DYKVWDNLCMCFS--NRSRIILTTRLNDVAEYVKC-E-DPHHLRLFRDDESWTLLQKEVFQGES---CPPELEDVGFEISKSCRGLPLSVVLVAGVL-KKKKTLDSWKVVEQSLS-RIG-SL---EE-ISIIGFSYKNL-HYLKPCFLYFGGFLQGKDIHVSKMTKLWVAEGFVQNN--ENQEDTAQGFLDDLIGRNLVMAMEKP-NAKVKTCRIHDLLHKFCMEKAKQEDFFPERLEE-YR
>XP_010321400.1
KVERNS-SSTV-GKIIVGYEEETEWIIRKLT--SGAELDVISIVGMPGIGKTTLAYRLYNHKSIVDHYDVCAWCTVDQERNEKKLLQKIFNQ-GLEE--DIDDDVADKLRRRLCGQRYLIVLDDMW--DTATLDELMRPFPFHKGSRVILTSRKKEVALHGKCHTD-PLYLRLLRSEESWELSEKKVF-GEG-RCPD-ELEDVEKRIARKCDGLPLVVDLIGGVISRKEKKEALWAEVLNDLSSSIF--KD--EEVLKVIQLSYDHLSDHVKPCLVYLATYPKDKDIRMSELKDLWISQGL----EMRSAEEV----VDELISSSLVIPF------DDSIFKIHDLVHDFCYIKSRKEKLSLDLM-P-RG
>XP_010321401.1
KVERNS-SSTV-GKIIVGYEEETEWIIRKLT--SGAELDVISIVGMPGIGKTTLAYRLYNHKSIVDHYDVCAWCTVDQERNEKKLLQKIFNQ-GLEE--DIDDDVADKLRRRLCGQRYLIVLDDMW--DTATLDELMRPFPFHKGSRVILTSRKKEVALHGKCHTD-PLYLRLLRSEESWELSEKKVF-GEG-RCPD-ELEDVEKRIARKCDGLPLVVDLIGGVISRKEKKEALWAEVLNDLSSSIF--KD--EEVLKVIQLSYDHLSDHVKPCLVYLATYPKDKDIRMSELKDLWISQGL----EMRSAEEV----VDELISSSLVIPF------DDSIFKIHDLVHDFCYIKSRKEKLSLDLM-P-RG
>XP_010322775.1
DIEPTS--SSF-AEVTVGHEEDEAWIIGQLLD-EHSELDVISIFGMPGVGKTTLANKVYNNTLVASHFHVRAKCTVSQK---------------------------------------------------------------------------------------------------------------------------------------------------------------------------------------------------------------------------------------------------------------------------------------------------
>XP_010322858.1
RNVAKL---NPENIVV-GLEDDLVRIIRRLK--GPLSREIIPILGMGGIGKTTLARKAFDDFETRNRFDIHIWVTVSQEYRIRGMLLDILRS-E-ET-ESNIDRLMDMIYKKLKGWRYLVVMDDIW--SSEVWDLMTRTFP-NNGSRIILTSRQEEVASHAD-PD-NPHKMNLLNLDNSWKLIRDRVFGVEH-ACPP-ELEDIGEQIAQRCQGLPLALLVVAGHLSKISRTRESWNDVSKSVSKVVA-DES--DI-LGVLAMSYNYLPDHLKPCFLYMGVFPEDSVVNIVRLINLWISEGFI------SDELVGRDCMEDLVSRNLVMVRNRF-NGETKTCGVHDLIRDLILREAEKEKFAEKLRST-RR
>XP_010324491.1
PSRVST-----LENEMVGHINEQANMRRRLI--TGSQLEVISIAGMGGIGKSTFAKKLFSDPSVVGFFDVRGWITVSKDYSSRKMLISLLQD-G---VEVINAELADRLQKSFKGKRYLIVVDDIW--STEAWDDISQWFP-NNRSRILLTTRSMEVARHASSPKN-PFQMRFLDPEESWNLFCQKAFSKKD--CPA-EFESVGKVVVENCKGLPLMISVVAGSLSS-KRTLNEWNEVAQSVSSLVN-LDDY-QR-SGVLALSYNHLPPDLKVCFLYFGVFKKASEISVENLIRLWMAEGLFK----RDLEKEACSLLHDLIDRSLIVVCKHL-DGKIKTCRIHDLLHDLCLRESESESLTNIPQDR-RW
>XP_010327076.1
DKCIPH-----LQATMLDLDNDLMTVKSRLI--GPSKLTVVSIVGMGGIGKTTLARKVYDDIYMEHHFYIRAWITVSQMHQHREMLLGILRC-L---YQKNIEQLAEQVYRSLKGRRYLIGMDDVW--DTNAWDVVKRSFP-KNGSRVILTSRLANVGIYAS-SG-PPHYMRCLSVDQSLKLFNLKVF-GRE-TCPL-ELEKATKQIVEKCQGLPLAIVVVAGFCSKISKTEDCWEDVAHKIGLVVS-RET--EE-MDLLALSYKHLPLHLKTCFLYMGAFPKDFEITVSKLMKLWIAAEFVKRTPEKDFEEVAHGYLRDLIDRSLIMVKKLS-SGEVKTCKVHDLLHDLIIREAWKERLFE------HR
>XP_019066422.2
APSTL--KSKFEEN-IVGMEDDFNTILDSLT--TQDELIVIPILGMGGIGKTTLARKVFGDSYIRSRFDKHAWVTISKEYNQRQMLLEVVSS--GSKQEMSDDQLMEIAYKGLKGRRFLIVIDDIW--STKAWDQIQRIFP-DNKSRILLTTRLKNIADYVSCPD-PPHSKSFLSLDDSWNLFTEKIF-KKD-PCPP-LLVKIGKHIVQQCQGLPLSVIVVAGLLGKIDPTHNNWKIVEGNLNSFFG-TVS--ER-QSILSLSYNYLPQYLRACFLYVGGFSEDMEIDVSKLIRLWIAEQFVKRRSNKRLEVVAEEYLQELIDRSLVLVGKQA-NGRMKTCKIHDLLRQLCIREAKTENG----------
>XP_019066695.1
AAFSQ--KSTIVENTVVGMKDDFNTILDRVT--AQNELTVIPIFGMGGIGKTTLAKKVYDDSFICSRFDKLAWVTISEEYNERQMLLEVVSS-TGGNQEKSDDELMEIVYRGLKGRRFLIVIDDIW--STEAWDQMQRIFP-DNKSRILLTTRLKYVADYVNCPD-PPHSKSFLSLEDSWNLFTEKIF-KKD-PCPP-LLEEIGKHIVQQCQGLPLSIVVVAGLLGKMDLTHDNWKNVEENLSSFFG-TVS--ER-QSILSLSYNYLPQYLKACFLYVGGFPEDREINVSQLIRLWIAEQFVK-RKDKRLEVVGEEYLQELVDRSLILTGKQA-NGRMRSCKIHDLLRQLCLSETHTENVVEVIDDQ-RR
>XP_019066753.1
APFSP--KSTIVENTVVGMKDDFNIILDRLT--AQDELIVIPILGMGGIGKTTLARKVYDDSCIRSRFDKLAWVTISQEYNERQMLLEVVSS-TKGSQEMSNDELMEIVYRGLKGRRFLIVIDDIW--STEAWNQMQRIFP-DNKSRILLTTRLKYVADYVNCPD-PPHSKSFLSLEDSWNLFTEKLF-KKD-QCPP-LLVEIGKHIVQQCQGLPLSIVVVAGLLGKMDLTHDNWKNVEENLSSFFG-TVS--ER-QSILSLSYNYLPQYLKACFLYVGGFPEDREINVSQLIRLWIAEQFVK-RNNKRLEVVAEEYVQELIDRSLILMDSLT-NGRMKTFKIHDLLRQLCLSETHTENVLEAIDDQ-RR
>XP_019066849.1
SEMLPN----LVSNNMVGRDKEKERMLEELR--GGDELKVIPIVGMGGIGKTTLAKQVFNHPSIQSRFDVRAWATICKEYNVKEILLSLLQS-N---YSRDEAELADLLQKKLKCRRYLIVIDDIW--CYKAWDDTRQCFP-NNGSRILLTTRHTEVAIYASSSN---LHLNLMNADESWNLLKSKAF-ANE-SFTP-ELETIGEKIASKCQGLPLTIVVVAGLLSKSKRTKEEWENVAENIKSFVT-KDPN-EQ-LRVLGLSYNYLPNELKACLLYFGIFPEDSEISVKRLVRLWIAEGFLK----EGFEEEAKNRLQDLVDRCLVLVSQRADGRNVKTCRIHDLVHELCLREAQSQNFEYVPQVGYRW
>XP_019066850.1
SEMLPN----LVSNNMVGRDKEKERMLEELR--GGDELKVIPIVGMGGIGKTTLAKQVFNHPSIQSRFDVRAWATICKEYNVKEILLSLLQS-N---YSRDEAELADLLQKKLKCRRYLIVIDDIW--CYKAWDDTRQCFP-NNGSRILLTTRHTEVAIYASSSN---LHLNLMNADESWNLLKSKAF-ANE-SFTP-ELETIGEKIASKCQGLPLTIVVVAGLLSKSKRTKEEWENVAENIKSFVT-KDPN-EQ-LRVLGLSYNYLPNELKACLLYFGIFPEDSEISVKRLVRLWIAEGFLK----EGFEEEAKNRLQDLVDRCLVLVSQRADGRNVKTCRIHDLVHELCLREAQSQNFEYVPQVGYRW
>XP_019068848.2
NPMRSD---KSEDDIVQGIDDDLEIIVKRLI--GPSDLEIVTITGMGGIGKTTLARKAYDHLQIRYHFDILAWVTITQEFRNRNVLLEALRC-K-ST---DDNELADLVQKKLKGRRYLVVVDDIW--TKNVWDSIRGIFP-KNGSRILLTTRETEVAMYAS-TC--PHEMIHLSLENGWRLLCDKVFGQKY-EHPP-ELDEIGKEIVEKCQGLPLTISVIAGHLSKVANTLEGWKDVARNLSEIIA-SHP--NQ-LGVLGLSYYHLPNRLKPCFLSMSSFPEDFQVDTRRLIQLWIAEGFIRSAGSKSLEEVAEHYLEDLISRNLIQARKRF-SGEIKACGIHDILREFCLIEAEMTNHTQK-NNV-CR
>XP_019068849.1
YPILSD---SDQ----LGLEDDLKIIIKRLT--GPSDIDIVTITGMGGIGKTTLAKKAYDHLTIRYHFDVFAWLTISQEFRCRNVLLEALHC-G-KP---DENELADLVQKQLKGRRYLVVVDDIW--SSDVWDSIRGIFP-NNGSRILLTTRENEVAMYAN-SC--PHEMSLLSAENGWKLLCDKVFGPNN-DHPP-ELEEIGKEIVEKCQGLPLTISVIAGHLSKVVRTLESWKDVARTLSKIIA-SHP--DK-LAVLGLSYHHLPSRLKPCFLSMSSFPEDFRFET---------------------------------------------------------------------------------
>XP_019068866.1
P-QGP----AEEDVEVVGFNKPAEDVKERLC--EGKDLDVIPIVGMPGLGKTTLSRKVYNDSSLDFYFYHKIWIYVGTSKKPKDILVEIVKE-QSNSKDKDEDQLAHIIRDFLERGKHLIVLDDVW--DTQVVDFVKKAFP-KRGDRIMLTTRQQRVAEAVS-AR--PHYLENLSKEDSIKLLEQRVF-ANKRTCPI-ELQGYRDGIVDKCCGVPLAIVVISGALRGCMDE-SEWRVVEENVGKHLI-NKDDHKS-LKFVETSYNHLPQEKKAAFLYFGVFPQGFDIPAWNLIRLWVAEGLIKGHKDSEIEKVAETYLSDFASRNLVMVMQKS-NGQIKTCRLHDMLHEFCIIEAARISLIEDPNTS-RR
>XP_019068867.1
P-QGP----AEEDVEVVGFNKPAEDVKERLC--EGKDLDVIPIVGMPGLGKTTLSRKVYNDSSLDFYFYHKIWIYVGTSKKPKDILVEIVKE-QSNSKDKDEDQLAHIIRDFLERGKHLIVLDDVW--DTQVVDFVKKAFP-KRGDRIMLTTRQQRVAEAVS-AR--PHYLENLSKEDSIKLLEQRVF-ANKRTCPI-ELQGYRDGIVDKCCGVPLAIVVISGALRGCMDE-SEWRVVEENVGKHLI-NKDDHKS-LKFVETSYNHLPQEKKAAFLYFGVFPQGFDIPAWNLIRLWVAEGLIKGHKDSEIEKVAETYLSDFASRNLVMVMQKS-NGQIKTCRLHDMLHEFCIIEAARISLIEDPNTS-RR
>XP_019068911.1
HIVLTS--SPF-VEVTVGHEEEEAWIIGQLLD-EHSELDVISIVGMPGVGKTTLANKVYNNTLVASHFHVRAKCTVSQKY----------------------------------------------------------------------------------------------------------------------------------------------------------------NLDSFIS-TNI--SL---VMQLSYDHLPCHLKPLLLYFATTQKSQRTPVSTLMQLWMAEGFVDD----SLEEVTQSYLDALISSNLIMVDHISTSTMIKVCYMHDVVHDFVSVKAENEKF--DLL-H-HR
>XP_019069317.1
SINTPR---IT-DEEVVGFEDVMEKLREQLI--RGKQLDVISVVGMPGLGKTTVANKLYSDELVVSRFDIRAKCCVSQAYSRRSVLLSILRD-GESP---PTDVLADQLRKTLLWKRYLILVDDIW--EASVWDDLRCCFHSNNGSRIILTTQHADVAENAKSVSD-PLHLRILNDDESWKLLKQKVF-GEE-SCFM-LLSNVGQEIANKCRGLPLSIVLVAGMLTKMEKSEKCWKQVAKNLCTNVL-SNS--KA---IIEQSYQNLPYHLKPCFLYFGVFLEDKEINISILTWLWISEGFIKC-DDKSLEDIAEGYLENLIGRNLVMVAKW-SGGKVKTCRIHDLLLYFCKEIAREKNLSHKQLVQ-RR
>XP_019069333.1
SVEIKK-SSTT-DQIIVGFEEETEWIIRKLT--SGTEVDVISIVGMPGLGKTTLAYRVFNNKSVVDHFDVRAWCTVDQEHNDKKLLQKIFNQ-GLKQ--DIDEDIADKLRKELFGKRYLIFLDDLW--DIETWNELTRPFPIQRRSRIILTSRKREVALQGKHHSD-PLYLRLLTPEESWDLLVKRVF-GEE-RCPD-ELLVVGEEIARKCAGLPLLLDLIGGVIARQEKKKALWLEVLNNLNSLIL--KD--EEVMKVIQLSYDHLPNHLKPCLLYLASYPKDNYIKISELKHLWSSEGLVEI-EMKSVDELLEVYVDELISSSLVVVFY--IHDRNPIFRIHDLVHDFCLIKSRNEHL--DLM-P-RA
>XP_019069347.2
NVERNS-LSTV-GKIIVGFEEETEWIIRKLT--SGAEIDVISIVGMPGLGKTTLAYRVYNDKSIVDHFDVCAWCTVDQEHNEKKLLQKIFNQ-GLKE--DIDDEVADKLRKQLFGKRYLIVLDDIW--DTAIFDELTRPFPLQKGSRVILTSRKKEVALHGKCHSN-PLYLRLLRSDESWELLEKSVF-GEE-RCPD-ELKYVGEKIAQKCDGLPLVLDLIGGVISRKEKKETLWLEVLNNLSSFIF--KD--EEVVKIIQLSYDHLSDHVKPCLVYLASYPKDEDIRISELKDLWIFQGLVQI-VMKSAEEV----VDVLISSSLVIPF------DNSICKIHDLVHDFCYIKSRKEKLS-DLM-P-RG
>XP_019069358.2
NVERHS-SSIV-GKIIVGFEEETEWIIRKLT--SGDEIDVISIVGMPGLGKTTLAYRVYNDKSIVDHFNVCAWCTVDQERNEKKLLQKIFNQ-GLKE-HDIDDDVADKLRRKLFGKRYLIVLDDMW--DTDILDDLMRPFPFHEGSRVILTSRKKEIALHGKCHSD-PLYLRLLRSEESWELFNKRVF-GEE-GCPD-ELKDVGEKIALKCGGLPLVVDLIGGVISKKEKKEALWAEVLNDLSSSIF--KD--EEVVKVIQLSYEHLSHDVKPCLLCLATYPKDEDISMSELKDLWIFQGL----EMKSAEEV----VDELISSSLVIPF------DDSIFKIHDLVHDFCYIKSRKEKL--DLM-P-RG
>XP_019069402.1
KVERNS-SSTV-GKIIVGYEEETEWIIRKLT--SGAELDVISIVGMPGLGKTTLAYRVYNHKSIVDHYDVCAWCTVDQERNEKKLLQKIFNQ-GLEE-HDIDDDVADKLRKRLCGQRYLIVLDDMW--DTATLDELMRPFPFHKGSRVILTSRKKEIALHGKCHSD-PLYLRLLRSEESWELLEKRVF-GEE-GCPD-ELKDVGKKIARRCGGLPLLVDLIGGVISRKEKKEALWAEVLNDLSSSIF--KD--EEVVKVIQLSYDHLSDHVKPCFVYLASFPKDEDISMSELKDLWISQGL----EMKSAEEV----VDELISSSLVIPF------DDSIFKIHDLVHDFCDIKCRKEKL--DLM-T-RG
>XP_019069404.2
NVERNS-SSTV-GKIIVGFEEETEWIIRKLT--SGAEIDVISIVGMPGIGKTTLAYRVYNHKAIVDHFDVCAWCTVDQERNEKKLLQKIFNQ-GLKE--DIDDGVADKLWKQLCGKRYLIVMDDMW--DTETLDELMRPLPFHKGSRVILTSRKKEVALHGKCHSD-PLYLRLLRSEESRELLKKRVF-GEE-GCPD-ELMDVGKRIAKKCGGLPLVLDLIGGVLSRKEKKETLWLEVLHSLSSSIF--KD--EEVVKAIQLSYYHLSDDVKPCLVCLATYPKDEDIRMSELEDLLIFQGL----EMKSAEEV----VDELISCSLVIPF------DDSIIKIHDLVHDFCDIKCRKEKL--DLM-P-RG
>XP_019069438.1
S------TYLI-EPSLLANAPTGNEEMVLFQDVGGSQLDVISIVGMPGLGKTTLAEQIYNDQIVAGYFDVHGKCHVTQTYSWRELLVTLLND--PSDTKKADDQLAKELRQFL--KRFLILIDDVW--DTKAWDYLHMCFQ--NGSRIILTTRLSEVAQYAKC-E-NPHDLPLLRDDESWKLLQKKVFRRGS---CPPELGDVGFRIAKSCGGLPLFIVLVAGVL-KKNEKADLWKEVEESLD-NID-SL---EE-MSIIGFSYMNL-HHLKPCFLYFGGFLRGKSIHVSKLTRLWLAEGFVLHN--EKLEDVAEDFLKNLISRNLVMDMEKF-NGKMKTCRVHDLLHKFCLEKAKQENFYPDKPEE-YR
>XP_019069506.1
NVESKS--PTV-GKIIVGFEEETKWIIRKLT--SGAEIDVISIVGMPGLGKTTLAYRVYNDKSIVDHFDVCAWCTVDQECNEKKLLQKIFNQ-GLKE--DIDEDVADKLRRKLCGQRYLIVLDDMW--DTATWDELTRPFPFQKGSRVILTSRKKEVALHGKCYSD-PLYLRLLKPKESWELLEKRVF-GEE-GCPD-ELKDVGEKIARKCDGLPLVLDLIGGVISRKEKKEALWLEVLNNLSSFIF--KD--EEVAKVIQLSYDHLSDHVKPCLVYLASYPKDKDIMISELKDLWIAQGLVQT-EMKSAEEVVEIYVDELISSSLVIPF------FKFIFKIHDLVHDFCYIKSRKEKLS-NLM-P-RG
>XP_019069562.1
S------MNPV--ASLLAYTPRENEEMEGFHEARRSQLDIISIVGMPGIGKTFLAEKIYNNLIVTPHFDVHAKCRVTQLYSWKELLLTILND-DPADTGKEDGELATELRQVL--KRFLILVDDVW--DKTVWDHLYMCFR--NGSRIILTTRLSDIANYAKC-K-EPHHLRLFRDDESWTLLQEEVFQGES---CPTELVDVGFRIAKSCGGLPLSIVLVGGVL-KKEKKEDLWKEVEESLG-NIG-SL---QK-MSLIGFSYKNL-HHLKPCFLYFGGFFKGKDIHVSKLTRLWQAEGFVQNK--EKRTDTAHDFLEDLISRNLVMVMKEP-NDKVKSCRIHDLLHNFCLEKSKQENFLPEKPQD-YR
>XP_019069678.1
KVESKS--LTT-DKIVVGFEEETKWILRKLT--SGTDLDVISITGMPGSGKTTLAYKVYNDKSVSSHFDLHAWCTVDQGCDEKKLLNKIFKQ-DSDS-----IDVADKLRKQLYGKRYLIVLDDVW--DTTTWDELTRPFPSKKGSRIILTTREKEVALHGKLNTD-PLDLRLLRSEESWELLQKRAF-GNE-SCPN-ELLDVGKEIAENCKGLPLVADLIAGVIAGREKKRSVWLEVLNNSHSFIL--KN--EVVMKVIEISYDHLSDHLKPCLLYFASWPKDTIMTIYELNGFLGGEGFVGT-EMKSMEEVVKIYMDDLISSSLVICFN--IG-EYPTYQLHDLVHDYCLIKARKENL--DLL-P-RQ
>XP_019069769.1
----------D-DDEVVGFEKDAEIIMKKLI--RGKERDLISIYGMPGLGKTTLARKVYNNPSIVNYFEVKAWCAVSQAYNRSTLLVEIFKQ-NDKI-----DDVADMLRKVLIGKRYLIVLDDIW--EVEAWEDLGICFPGECGSRVMVTTRIEQVAKHLQHHSH-PYSLSFLSSKKSWELLEKKVF-RGE-SCPP-DLLEAGLQVALHCKGLPLVVVLIAGMIAKMDREASLWLEVANDLSSLA---LG--EQSMKVIQSSYDHLENHLKPCLLYMALFPEDHKITVDDLLKLWMAEEFVLV-ETENMEEASRVCLSDLLNRSLIMVSGM-FYDNVQYCSLHDVVREFCLRKLTEDKYS-T---E-SR
>XP_019071116.1
HDQHHN-SLMN-DEDIVGFGIVAEKMIHSLT--RGNELDVIPIVGMGGQGKTTCARLLYNNEIIVSHFDVRAWCIISQTYNRKELLQDIFSQ-GFMV-----GELADMLRKSLLGKWYFIVLDDMW--D--------------------VTTRLEKVGEYVKHHTN-PYFLPFLTLKESWELLQKKVF-QNK-SCLS-ELYDVSLEVAKRCKGLPLVVILVAGIIKK-KMEESWWHEVKDAIYSYLG--ES--EESRGTVHLSYDNLPDYLKPCLLYMGMFPEDHNISASNLINLWIAEGFVQV-ESGRLEEAAEGYLMDLISSNVIMVSKG-YNGKVKYSQVHDIVLHFCLERSREEKFS-DWK-E-SR
>XP_019071638.1
DECSPH-----LQATVLDLDNDLMTVKSRLI--GPSKLDVVSIVGMGGIGKTTLARKVYDDIYMEHHFYVRAWITVSQMHQHREMLLGILRC-L---YLKSTEQLAEQVYRSLKGRRYLIAMDDVW--DTTAWDVVKRSFP-KNGSRVILTSRLANVGIYAS-SG-PPHYMRCLSVDRSLKLFNLKVF-GRE-NCPL-ELEKATKQIVGKCQGLPLAIVVVAGFCSKISKTENCWEDVAHKIGLIVS-RET--EE-MDLLALSYKHLPHHLKPCFLYMGAFPKDYEISVSRLIKLWIAAEFLEYTFEMDFEEVAEGYLKDLIDRSLIMVKKRS-SGKVKTCEVHDLLHDLIIREAWKERSFE------HR
>XP_019071639.1
DECSPH-----LQATVLDLDNDLMTVKSRLI--GPSKLDVVSIVGMGGIGKTTLARKVYDDIYMEHHFYVRAWITVSQMHQHREMLLGILRC-L---YLKSTEQLAEQVYRSLKGRRYLIAMDDVW--DTTAWDVVKRSFP-KNGSRVILTSRLANVGIYAS-SG-PPHYMRCLSVDRSLKLFNLKVF-GRE-NCPL-ELEKATKQIVGKCQGLPLAIVVVAGFCSKISKTENCWEDVAHKIGLIVS-RET--EE-MDLLALSYKHLPHHLKPCFLYMGAFPKDYEISVSRLIKLWIAAEFLEYTFEMDFEEVAEGYLKDLIDRSLIMVKKRS-SGKVKTCEVHDLLHDLIIREAWKERSFE------HR
>XP_019071640.1
DECSPH-----LQATVLDLDNDLMTVKSRLI--GPSKLDVVSIVGMGGIGKTTLARKVYDDIYMEHHFYVRAWITVSQMHQHREMLLGILRC-L---YLKSTEQLAEQVYRSLKGRRYLIAMDDVW--DTTAWDVVKRSFP-KNGSRVILTSRLANVGIYAS-SG-PPHYMRCLSVDRSLKLFNLKVF-GRE-NCPL-ELEKATKQIVGKCQGLPLAIVVVAGFCSKISKTENCWEDVAHKIGLIVS-RET--EE-MDLLALSYKHLPHHLKPCFLYMGAFPKDYEISVSRLIKLWIAAEFLEYTFEMDFEEVAEGYLKDLIDRSLIMVKKRS-SGKVKTCEVHDLLHDLIIREAWKERSFE------HR
>XP_025883958.1
APFSP--KSTIVENTVVGMKDDFNIILDRLT--AQDELIVIPILGMGGIGKTTLARKVYDDSCIRSRFDKLAWVTISQEYNERQMLLEVVSS-TKGSQEMSNDELMEIVYRGLKGRRFLIVIDDIW--STEAWNQMQRIFP-DNKSRILLTTRLKYVADYVNCPD-PPHSKSFLSLEDSWNLFTEKLF-KKD-QCPP-LLVEIGKHIVQQCQGLPLSIVVVAGLLGKMDLTHDNWKNVEENLSSFFG-TVS--ER-QSILSLSYNYLPQYLKACFLYVGGFPEDREINVSQLIRLWIAEQFVK-RNNKRLEVVAEEYVQELIDRSLILMDSLT-NGRMKTFKIHDLLRQLCLSETHTENVLEAIDDQ-RR
>XP_025883959.1
APFSP--KSTIVENTVVGMKDDFNIILDRLT--AQDELIVIPILGMGGIGKTTLARKVYDDSCIRSRFDKLAWVTISQEYNERQMLLEVVSS-TKGSQEMSNDELMEIVYRGLKGRRFLIVIDDIW--STEAWNQMQRIFP-DNKSRILLTTRLKYVADYVNCPD-PPHSKSFLSLEDSWNLFTEKLF-KKD-QCPP-LLVEIGKHIVQQCQGLPLSIVVVAGLLGKMDLTHDNWKNVEENLSSFFG-TVS--ER-QSILSLSYNYLPQYLKACFLYVGGFPEDREINVSQLIRLWIAEQFVK-RNNKRLEVVAEEYVQELIDRSLILMDSLT-NGRMKTFKIHDLLRQLCLSETHTENVLEAIDDQ-RR
>XP_025883969.1
RLSSQ------KDHVVVGLYDDFLRIADKLT--GYDKLDVVVIFGMGGIGKTTLAKRIYHDKLIEEHFYVRAWITVSERYKVRNMLLDLLVC-K---DEMENEELGERLYKSLKGQRYLIVMDDVW--YTEAWDDVRRYFP-NNGSRVMVTSRIMKVARYIN-PL-PPHQMRFLTVEESWKLLQKKIFGLDDPSCDD-EMERIGMEISKKCKGLPLAIVMVAGILSKESATASKWSDIAENIHSFVT-EES--RP-LDILALSYNHLSRHLKACFLYMGAFPEDVEVPVWRLIRLWIAEGFIK----KTLEFVGQEYLQELIDRSLIIVSKRY-DNRVKTCSIHDILRNFCQEEAKQEKL--------RR
>XP_025884346.1
SEMLPN----LVSNNMVGRDKEKERMLEELR--GGDELKVIPIVGMGGIGKTTLAKQVFNHPSIQSRFDVRAWATICKEYNVKEILLSLLQS-N---YSRDEAELADLLQKKLKCRRYLIVIDDIW--CYKAWDDTRQCFP-NNGSRILLTTRHTEVAIYASSSN---LHLNLMNADESWNLLKSKAF-ANE-SFTP-ELETIGEKIASKCQGLPLTIVVVAGLLSKSKRTKEEWENVAENIKSFVT-KDPN-EQ-LRVLGLSYNYLPNELKACLLYFGIFPEDSEISVKRLVRLWIAEGFLK----EGFEEEAKNRLQDLVDRCLVLVSQRADGRNVKTCRIHDLVHELCLREAQSQNFEYVPQVGYRW
>XP_025884479.1
R--------SLHENVMVGHENEFEMMQDQLT--RGSDLEVVSIVGMGGIGKTTLANKIYTDPFVMSCFDKRAKVTISQDYCVRNVLLRLLSS-G-KTEEQDDGQLADQLQKLLKGPRYLVVIDDIW--TTGAWDDIKLCFP-NCRSRILMTTRNMEVAEYAS-SG-PPYQMRLMNFDESWSLLYEKVF-AR-GFFPH-EFEQLGKQIASKCKGLPLMIVVIAGLLSKIGNRLDRWRSVAENVSSVMN-TDLD-VQ-MRVLALSYYHLPHHLRACFLYFALFPEDKLIFVNELVKLWAAEGFLKVDETKSMEQVAKQSLKDLVDRSLVFIQRVSFDGKIKACGMHDVIRELCLREARKINFKHFS-TTRVR
>XP_025884563.1
SP-------DVQQKPV-GFQEDLEKIIDRLR--GGSELDIICIVGMAGIGKTTLAKRAYNDISVVNRFDVRAWVTVSQEYRERDILFDLFYS-P-PTYERRDQETADRVRKSLICKRFLIVVDDMW--STDAWDNLSRLFP-DNGSRIILTSRLIDLATYVN-PD-QPHRLDFLDNDEGWELLRRKIFGKRG--CPF-ELEEIGRSIAEKCQGLPLAIVVVAGHLSKMSKTTDCWNNVAESVDSVVN-REP--GQ-LDILALSYSHLPQHLKACFLYMGAFPEDFEIHVWKLIRLWVAEGFLNTGV-TTVEEIAEECLEDLIDRSLVLAVKR--NGKLKTCKLHDIMRDFCLEEAKRQNFSEGITAL-RR
>XP_025886222.1
NIKLTS--SSF-VEVTVGHEEDEARIIGQLLD-EHSELDVISIVGMPGVGKTTLANKVYNNTLVASHFKIRAKCTVSQNFNKSKVLREILQQ-ASET--ESEDDLAGKLRVALLDKRYLIVLDDVW--DIATGEMLIACFPVERGNRVILTSRSSEVGLKVKCHSD-TLHLQLLTPEKSWDLFVKKVFEDEG-SCPA-ELSDIGHQIVEKCKGLPLSIVLIAGVIVRKKKKKDLWLQIEHNLDSFIS-SNN--NLMMKVMQLSYDHLPYHLKPLLLYFARSQKSKRTPVSTLMQLWMAEGLVDD----SSVETTQSYLNALISSSLIMVDHISTSAMIRACYVHDVVHDFCSVKAKKEKF--NFL-H-RR
>XP_025886337.1
T-----------DGELVGFTDVCKTIRDQLV--GGQELDVVSIVGMAGSGKTTLARSFINDDIVVSHFDFFAECRVSQEYTREDLLFSILSSA--NSSKRGADILADRLRKTLLPKRYLLIIDDVW--AVQAWDDLRLCFP-KKGSRIILTTRLKEVATYAKCVTE-PINLRSMKDSESWLLLQKKVF-GEE--CPE-ELKEVGQNIAFKCNGLPLSIVLVAGLLAKIDKTERCWTRMELSFGERVQ-DGA-----KDLVKLSYEDLPNKLKSCFLYFGAFLEDREISVSKLTSLWIAEEFIKNEDK--LEDTAEDYLSDLIGRNLIMVSKRS-TGKIKACRVHDLMLDFCKEKAKEDNFERPMH---RR
>XP_025886344.1
STQSTS--SPF-VEVTVGHEKEEAWIIDQLLD-EHSELDVISIVGMPGLGKTTLANKVYKNTLVASHFHVRAWCTVSQXYNKSKVLREILKQ-GSGG--ESEDDLAEKLRRALLDKRYLIVLDDVW--DIETGEMLIACFPVKRGNRIILTSRSSKVGLQVKCHSD-PLRLQLLTPEKSWDLFVKKVFGDKG-SCPA-ELSKVGHQIVEKCKGLPLAIVLIAGVIVRKKKEKDFWLKILHNLDSFIS-TNI--NL---VMQLSYDHLPCHLKPLLLYFATTQKSQRTPVSTLMQLWMAEGFVDD----SLEEVTQSYLDALISSSLIMVDHISTPLMIKVCYVHDVVHDFCSEKAKKEKL--DFL-H-HR
>XP_025886396.1
YALLSD---KLEDDIVRGIDDDLEIIIKRLI--GPSDLDIVTISGMGGIGKTTLARKAYHHLTIRYHFDILAWVTISQEFQCRNVLLEALHC-K-KT-KMDDNELADLVQKNLKGPRYLVVVDDIW--TENVWDSVRGIFP-NNGSRILLTTRENEVAMYAN-TC--PHEMSLLSGENGWKLVCDKVFGPKH-DHPP-ELEEIGKEIVEKCQGLPLTISVIAGHLCKVARTLEGWKDVARTLSEIIA-SHP--DE-LAVLGLSYHHLPNHLKPCFLSMSSFPEDFQVETRILIQLWIAEGFIRSENGKSLEEVAIDYLEDLISRNLIQARERF-NGDIKACGIHDLLREFCLTEAEMTKHTQM-HNV-RR
>XP_025886812.1
S------TYLI-EPSLLANAPTGNEEMVLFQDVGGSQLDVISIVGMPGLGKTTLAEQIYNDQIVAGYFDVHGKCHVTQTYSWRELLVTLLND--PSDTKKADDQLAKELRQFL--KRFLILIDDVW--DTKAWDYLHMCFQ--NGSRIILTTRLSEVAQYAKC-E-NPHDLPLLRDDESWKLLQKKVFRRGS---CPPELGDVGFRIAKSCGGLPLFIVLVAGVL-KKNEKADLWKEVEESLD-NID-SL---EE-MSIIGFSYMNL-HHLKPCFLYFGGFLRGKSIHVSKLTRLWLAEGFVLHN--EKLEDVAEDFLKNLISRNLVMDMEKF-NGKMKTCRVHDLLHKFCLEKAKQENFYPDKPEE-YR
>XP_025886865.1
SAQMTS----M-SEEMVGFQDVMYTLRGKLI--RGSKLDVISIVGMPGLGKTTIANKLFFDQLVVSHFDVRAQCCVSQVYTRKDLLLTILHS-KDTV---PEDVLADKLRKLLMVQRYLILIDDVW--ETVAWDDLKPSFYANNGSRIILTTRLGDVANDAKFFSD-PHFLRLFTQEESWMLLKTKVF-NTK-SCPL-VLEDVGQRIAKRCGGLPLSVVLVAGILETTEKETNCWEQVAINLGSHIQ-AKS--ED---IINLSYQALPFHLKPCFLYFGVFLEDEEIRVSKLTWLWIAEGLVRH-KEKPSEDIAEDHLKNLIGRNLVMVSKM-SDGKSKSCRIHDLLLDFCKKKAKVENFCQKHNIS-RR
>XP_025886867.1
SASKQR----I-NEEIVGFEDVKDELIGKLK--GGSGLDVISIVGMAGLGKTTLANKLYSDESVVSYFDIHAHCCVSQQYTRKDLLLAILHD-DERA---TENELADKLRKLLMRKRYLLLIDDVW--ETSAWDDLKLCFPDNNGSRIILTTRHYEVASHAKHDSD-PHKLRSLNNDESWMLLNKKVF-NNE-SCPL-IPRDIGQEIVRKCGGLPLSIILVAGILTRMKKDKHCWEQVATNLGPNIQ-DQM--EG---TLDLSYQHLPPYLKPCFLYLGLFPEDREIQVSKLTWLWIAEGFIKH-AGKTLEEIAENHLENLVGRNLVMVKKR-FDGRIKACRIHDLVHEFCRKKAKLENIPPKCNTS-RR
>XP_025886878.1
S------IHLV--PSLSSNTPGSDEEMESFQEAGGRQLDVVSLVGMPGIGKTTLAEKIYNDPVITFHFDVRAQCRTTQVYSWRDLLLAILNG-EPNDNEKEDGELADELRRFL--KRFLILIDDVW--DDKVWDNIHMCFK--NGSRIILTTRLSSVANYAKC-E-EPHHLRLFRDDESWTLLQQELFQGKS---CPPEIVDVGFRIAKICGGLPLFIVLVAGVL-RKKIKAELWKEIEESLC-NID-SL---EE-MSIIGFSYRNL-QQLKPCFLYFGGLLKGKDIHVSKLTRLWVAEGFVQNE--ENLEDAAXCLLEDLISRNLVMGVEKP-NGKLKTCRVHDLLHKFCLEKSKQENFFPEMCMD-YR
>XP_025887010.1
NVERHS-SSIV-GKIIVGFEEETEWIIRKLT--SGDEIDVISIVGMPGLGKTTLAYRVYNDKSIVDHFNVCAWCTVDQERNEKKLLQKIFNQ-GLKE-HDIDDDVADKLRRKLFGKRYLIVLDDMW--DTDILDDLMRPFPFHEGSRVILTSRKKEIALHGKCHSD-PLYLRLLRSEESWELFNKRVF-GEE-GCPD-ELKDVGEKIALKCGGLPLVVDLIGGVISKKEKKEALWAEVLNDLSSSIF--KD--EEVVKVIQLSYEHLSHDVKPCLLCLATYPKDEDISMSELKDLWIFQGL----EMKSAEEV----VDELISSSLVIPF------DDSIFKIHDLVHDFCYIKSRKEKL--DLM-P-RG
>XP_025887048.1
KVERNS-SSTV-GKIIVGYEEETEWIIRKLT--SGAELDVISIVGMPGIGKTTLAYRLYNHKSIVDHYDVCAWCTVDQERNEKKLLQKIFNQ-GLEE--DIDDDVADKLRRRLCGQRYLIVLDDMW--DTATLDELMRPFPFHKGSRVILTSRKKEVALHGKCHTD-PLYLRLLRSEESWELSEKKVF-GEG-RCPD-ELEDVEKRIARKCDGLPLVVDLIGGVISRKEKKEALWAEVLNDLSSSIF--KD--EEVLKVIQLSYDHLSDHVKPCLVYLATYPKDKDIRMSELKDLWISQGL----EMRSAEEV----VDELISSSLVIPF------DDSIFKIHDLVHDFCYIKSRKEKLSLDLM-P-RG
>XP_025887356.1
----------D-DDEVVGFEKDAEIIMKKLI--RGKERDLISIYGMPGLGKTTLARKVYNNPSIVNYFEVKAWCAVSQAYNRSTLLVEIFKQ-NDKI-----DDVADMLRKVLIGKRYLIVLDDIW--EVEAWEDLGICFPGECGSRVMVTTRIEQVAKHLQHHSH-PYSLSFLSSKKSWELLEKKVF-RGE-SCPP-DLLEAGLQVALHCKGLPLVVVLIAGMIAKMDREASLWLEVANDLSSLA---LG--EQSMKVIQSSYDHLENHLKPCLLYMALFPEDHKITVDDLLKLWMAEEFVLV-ETENMEEASRVCLSDLLNRSLIMVSGM-FYDNVQYCSLHDVVREFCLRKLTEDKYS-T---E-SR
>XP_025888775.1
HTRHSN--PIT-DEEIVGFGIDKEKIIQCLI--RGNDLDVVPIVGMGGQGKTTIARKVYNSDNIVSHFDVRAWCIVSQTYNRRKLLQEILSQ-GSKD-----DILADELRKSLMGKRYLIVLDDMW--DCMAWDDLRLSFPFGNRSRIVVTTRLEKVGEQVKFHTD-PYSLPFLTKEESCKLLQKKVF-QKE-DCPP-ELQDVSQVVAEKCKGLPLVIVLVAGIIKTRKLEESWWNEVKDSLFDYLD-CHS--EQSRATMQLSFDNLADCLKPCLLYMGMFPEDASINVSALLSLWLAEDFVQI-KS------AEDYLMNLISSNVVMVSKK-YNGKIKYCEVHDVVLHFCLEKSREENFF-VWK-Q-SR
>KAA8519401.1
RTSAP----NVEEETLVGFDDEVDTIKDRLI--GVDQLEVISIVGMAGLGKTTLAKKVYDDPLVVYHFYIRGWTYVSQVFQKRDLLLGILTS-Q-QEYGMSDAELGERLYKCLKERRYLVVMDDIW--LIEAWNDIKKHFP-NNGNRILFTSRMIDVAFQAK-PD-PPHFLHFLTDDESWNLLQKKVF-QKK-SCPT-ELVEIGKQIAKKCQGLPLAILVVAGLLAKTEQTENWWKKVAESVSSYIL-NDP--KQ-MDTLALSYNHLPPHLKSCFLFMGAFPE--EIPVQKLIWLWIAEGFICQTGQKSFEDVAEEYLMDLIDR----------------------------------------------
>KAA8529776.1
A--------IVNEEIVVGFDEEAMKIIEQLT--GEKQLQVISIVGMGGLGKTTLARK-----------------------------------------------------------------------------------------------------------------------DESWDLLQQ-------------------KSISFVCQTFKLLRVLV-------------------------------------------------ITVHFLDF--FP--------------------KQIEQRYLEIFACDF-----------------------------------------------------
>KAA8529800.1
A--------AIGEEAVVGIEDEAYEIKSWLM--EEKKLDAVSIVGMPGLGKTTLARKFYNDD-------------------------SVLTS------DLTDKDLSEELYKCLKGKSNCI--------------------------------RSSN----------------------------------------------------------PFGAI---------------------------------------------------FQPAPL-----------------------------------DSAADAVPAVI--------------------------------ATAAGF--STQIL-RR
>KAA8529801.1
A--------TIGEEAVVGVEDEAYEIKSWLM--AEKKLDAVSIVGIPGLGKTTLARKLYYDD-------------------------SVLTS------DLTDKDLSEELYQCLKGKRYLIVLDDIW--DIRVWNDLKGSFL-NKGSRILFTTRTKDGAFHAQ-LN-RPHLLRFLNENESWDLLKEKIF-HKE-SCST-MLMEVGKQIARKCAGLPLAIVVVAGLLAKKEKTKEWWERVTESVSSHMV-NDR--KQ-MDTLALSYHHLRNHLQPCFLYFGAFPEDYEIPVWKLIWLWVAEGFIKKHGEESLEDVAVDSLNDLIERSLIIVANKS-DGGVKSCRIHDMLHDLCLRKAEEEGF-SSSSSW-RR
>KAA8529803.1
A--------AIGEEAVVGVEDEAYEIKSWLM--AEKKLDAVSIVGMPGLGKTTLARKLYYDD-------------------------SVLTS------DLTDKDLSEELYQCLKGKRYLIVLDDIW--DIRVWNDLKGSFP-NKGSRILFTTRTKDGAFHAQ-LN-RPHLLRFLNENESWDLLKEKVF-HKE-SCST-MLMEVGKQIARKCAGLPLAIVVVAGLLAKKEKTKEWWERVAESVSSHMV-NDR--KQ-MDTLALSYHHLPDHLQPCFLYFGAFPEDYEIPVWKLIWLWVAEGFIKKHGEESLEDVAADCLNDLIERSLIIVANKS-DGGVKSCRIHDMLHDLCLRKAEEEGF-SSSSSW-RR
>KAA8529807.1
K-RAP----VVEEENVVGFHKETKMLVDQLI--GEKELEVISVVGMGGLGKTTLARKVYTDPDVDFNFRSRAWIFVSQEYNRKEVFLGILSQ-Q-VTYKMSADSLAQVIRTRLESGRYLIVLDDVW--TNDAWDALKNAFP-KNGSRIVLTSRETEVAKHAN-PDKAIHNLRFLTEDESWELLQLKVF-RKG-SCPS-DRESLGKKIVKQCGGLPLAVVVVAGLLLKKVNSDDWWNKVAESVRPYVA-RDP--KQ-REVLALSYKHLPYHLKACFLYFGVFPEDFQIPVWKLIRLWVAEGLIMPIGEENLEEIAEEHLEDLVDRNLVLVEKWS-NGRIKACRIHDMLRDLCLKEAAEEKFTPIPNNHSRR
>KAA8529811.1
A-NIP----IVDKESVVGFDDEALKIIEQLT--GEKRLEVISIIGMAGLGKTTLARKVYNDPFIVYHFHVRGWTYVSQVYHQRDILLAIISS-Q-LTYKMSIETLCEMMKKQLTGKKYLIVLDDIW--DIGAWNDLRRSFP-NNGSRIMFTSRYKDVALHVK-PH-PPHCLRFLTEDESWDLFVQKVF-RKE-RCPL-ELMEIGKKIAKKCQGLPLAILVVAGLLAKKEKTQDWWKQVAQSVSSYIV-SDP--EQ-MDALALSYNHLPHHLKACFLYFGAFPEDYDIPVWKLIYLWVAEGFIQKNEQKSMEELAEDYLMDLIDRSLVLVSKRS-DGGIKTCHIHDLLRDLCLRKAEEENFSAIAKKK-RR
>KAA8529814.1
R-RAP----VVEKDNVVGFDEEAKMVKDRLT--KGEQLEVVSVVGMGGLGKTTLARKIYTDPSIEYHFYIRAWTYVSQEYNRREVFLNILSS-E-LTFKMSDERLGEELCKHLKSGKYLIVIDDVW--TTMAWDDLKMAFP-NNGSRILLTSRHTDVALHAN-HN-PPHHLRFLTDDESWELLHIKVF-HRA-DCPS-ELEELGKQIAKKCSGLPLAVVVVAGLLSKKYKTHDWWKKVAESVSSYVA-RDP--KQ-MDILALSYKHLPHHLKVCFIYFGLFPEDFEIPVWKLLRLWVAEGFIQQIGQECLEDIAEEYLEDLVDRNLILVAKRS-NGRIKTCRIHDMLRDLCLREAAEEKFTPIPNYH-RR
>KAA8529819.1
V--------KADEEIVVGFDNEIMMIKEQLT--GGKQQEVVSIIGMAGLGKTTLPRKVYDDPFIEYHFYIRAWSYVSQDYRKRDLLLGILSY-E-LTHEMSDEELSLKLKKGLMGRRYLIVMDDIW--SVDASDCLKRSFP-NNGSRIMFTSQLKDVALHAK-PD-HLHCLRFLTEDESWFLFQQKAF-GKE-TCPL-WLMGIGMEITKKCLGLPLAIVVTARSSCQNRKE---FSIVGESCKKWI----------------------------------------------------------------------------------------------------------------------------
>KAA8529825.1
K-RAP----IVEEENVVGFDKEVGILLDLLT--SGEELEVISVVGMGGLGKTTLVRKVFTDPRIEYEFNNRAWNYVSQEYNRREVFLGILNC-Q-LTQKMSDDKLAECVRAQLQGQRYMIVLDDVW--TKNAWDDLKIAFP-NNRSRILLTSRNRDVAVHAN-PD-EPHHLRFLTDDESWELLQKKVF-RKG-SCPS-ELEMLGKQIARRCFGLPLAIVVIAGVLLNKDKTRDWWERVAES--------------------------------------------------------------VTGDISLEDRAEENLEDLVDRNLILVATRS-NGRIKTCRIHDMLHDLCLREAAEENFTSPLDSY-RR
>KAA8529826.1
RAIPP----SVEEETVVGFDQEIGEIKERLT--GSQKRQVISIVGMAGSGKTTLARKVYNDRFIIYHFSILAWTYVSQSYRKRDLLLGILKS-E-HRYSMSDEKLGDELYRGLKGRRYLVVIDDIW--HIEVWNDLKRYFP-NNGGRIMFTTRIKEVALHAQ-PN-PPHFLRFLSEDESWNLLQCKVF-LKE-SCPP-ALVEIGKQIVEKCWGLPLAIVVVAGLLAKTEKTQNWWNQVAESVSSYVV-SDS--EQCMYTLALSYNHLPRHLKSCFLYLGAFPEDCEISVRKLTWLWIAEGFIEQIGEKNLEDVAEEYLMELIDRSLVLVAKKS-TGGIRACRVHDLLHDLCLRKAKEENFSPIAKRQ-RL
>KAA8529827.1
RAIPP----SVEEETVVGFDQEIGEIKERLT--GSQKRQVISIVGMAGSGKTTLARKVYNDRFIIYHFYIRAWTYVSQSYRKRDLLLGILKS-E-HRYSMSDEKLGDELYRGLKGRRYLVVIDDIW--HIEVWNDLKRYFP-NNGGRIMFTTRIKEVALHAQ-PN-PPHFLRFLSEDESWNLLQCKVF-LKE-SCPP-ALVEIGKQIVEKCRGLPLAIVVVAGLLAKTEKTQNWWNQVAESVSSYVF-SDS--EQCMYTLALSYNHLPRHLKSCFLYLGAFPEDCEISVRKLTWLWIAEGFIEQIGEKNLEDVAEEYLMELIDRSLVLVAKKS-TGGIRACRVHDLLHDLCLRKAKEENFSPIAKRQ-RR
>KAA8529828.1
K-RAP----IVEEENVVGFDKEVGILLDLLT--SGDELEVISVVGMGGLGKTTLARKVFTDPRIEYEFNNRAWNYVSQEYNRREVFLGILNC-Q-LTQKMSDDKLAEYVRAQLQGQRYMIVLDDVW--TKNAWDDLKIAFP-NNRSRILLTSRNRDVAVHAN-PD-EPHHLRFLTDDESWELLQKKVF-RKG-SCPS-ELETLGKQIARRCFGLPLAIVVIAGLLLNKDKTRDWWERVAESVSSYVS-MNP--EQ-MDVLALSYNHLPYHLKACFLYFGVFPEDFEIPVWKLIRLWVAEGFIQVTGEISLEDRAEENLEDLVDRNLILVATRS-NGRIKTCRIHDMLHDLCLREAAEENFTSPLDSY-RR
>KAA8529829.1
RAIPP----TVEEEFVVGFDQEAEEIKDRLT--GSQQLQVISIVGMAGSGKTTLARKLYNDHFILYHFYIRAWTYVSQAYRKRDLLLGILCS-E-HTYRMSDEKLGEELYRRLKGRRYLVVMDDIW--HIDAWNDLKRSFP-NNGSRIMFTTRIKDVALHAQ-PD-PPHSLLFLSEDESWNLLQRKVF-LKE-SCPP-ALVDIGKLIAEKCRGLPLAIVVIAGLLAKTEKTKNWWNQVAESVSSYIV-SDT--EQCMNTLALSYNHLPLHLKSCFLYFGAFPEDYEISVRKLTWLWIAEGFIQKIGEKDLEDVAEEYLMELIDRSLVLVAKTA-SGGIRACRVHDLLRDLCLRKAQEEIFSPIAKNQ-RR
>KAA8529833.1
T--------TVEEETVVGFDEEAMKIMEQLT--GEKQLEIISIVGMGGLGKTTLTRKVYNDPFIVYHFHIRGWTCVSQVPQKRDILLGILSC-H-LKHEKSDEMLCEMLKKCLMGRRYLIVLDDIW--DIGVWNALRRTFP-KNGSRIIFTSRHKDVALLAR-PD-PPHCPHFLTQDESWDLLQQKVF-RGG-SCPS-ELMDIGKEIAINCQGLPLAIVVVAGLLAKKEKTKSWWNQVAQSVSSYIV-GDP--EQ-METLALSYNHLPHHLKACFLYFGAFPEDYKIPMWKLTSLWVAEGFIRQNEQKSLEEVAEDYLMDLIDRSLVIVSSKS-NGGIKTCCIHDVLRDLCLRKAREENFNPISNKQ-R-
>KAA8529860.1
----------VE---VVGFDMEVKMLVDRLT--GANELEVISVVGMGGTGKTTLATKVLNDPSISLVFNPCALIKVSQIYDRKKLFLHILSL-R-LTDRMSEDMLAKDLQRRLRDRRYLIVLDDVW--SKNAWDELIIAFP-KKRSRIMLTSRITNVAIYAN-GD-PPHHLRFLNDDECWELLRRKVF-GIA-SCPS-EEMELGKEIAEKCHGLPLAVQVISESLSN-NKNPGWWKTVAANVSGYVA-KQP--ER-MNILALSYNTLTPHLKLCFIYFAVFPPDSIIPTWKLLRLWAAEGFIQELEQECLVDKANEYLDDLVNKNLIIVAKRSINGGIKTCRIHNILRDLCLREAADEMFIPQPNYH-RR
>KAA8529868.1
R-NPN----IVEEESVIGMFDDVKMLVHRLT--GGQHLEVISVVGMGGVGKTTLARKIYTDPSIEYHFYIRAWTYVSQEYNRRRVFLNILSS-Q-LTSKMSDEKLGEELCLHLQSRKYLVVVDDVW--TRTAWDDLKMAFP-DNGSRILLTSRNRDVALHAN-HI-PPHYLRFLTDDESWELFRRKVF-RGA-DCPS-ELEELGKQIAKKCSGLPLAVLVVAGLLSKKDKTYGWWKRVADSVSSYVA-RDS--RE-MDILALSYNHLPHHLKVCFMYFGLFPGDFDIPVWKLLRLWVAEGFIQQIGQGCLEDIAEEYLQDLVDRNLILVAKRT-NGRIKACRTHDLMRELCLIEAAEEEF----------
>KAA8529869.1
----------VE---VVGFDMEVKMLVDRLT--GANDLEVISVVGMGGTGKTALATKVLNDPSISPVFNPCALIKVSQKYDRKKLFLGILSL-R-LTDRMSEDMLAKDLQRRLQDRRYLIVLDDVW--SKKAWDELIIAFP-KNRSRIMLTSRITNVAIYAN-GD-PPHHLRFLNDDECWELLRRKVF-GSA-GCPS-EEMELGKKIAEKCHGLPLAVQVISESLSN-DKNPGWWKTVAANVSRYVA-KEP--ER-MNILALSYNKLTPHLKDCFIYFAVFPPDSIIPTWKLRLLWVAEGFMQELEQECLVDKADECLDDLVNANLIIVAKRSINGGIKACRIQNTLRDFCLSVAAGEIFIPQPNYY-RR
>KAA8529870.1
R-NPN----IVEEESVIGMFDDVKMLVHRLT--GGQHLEVISVVGMGGVGKTTLARKIYTDPSIEYHFYIRAWTYVSQEYNRRRVFLNILSS-Q-LTSKMSDEKLGEELCLHLQSRKYLVVVDDVW--TRTAWDDLKMAFP-DNGSRILLTSRNRDVALHAN-HI-PPHYLRFLTDDESWELFRRKVF-RGA-DCPS-ELEELGKQIAKKCSGLPLAVLVVAGLLSKKDKTYGWWKRVADSVSSYVA-RDS--RE-MDILALSYNHLPHHLKVCFMYFGLFPGDFDIPVWKLLRLWVAEGFIQQIGQGCLEDIAEEYLEDLVDRNLILVAKRT-NGRIKACRTHDLMRELCLIEAAEEEF----------
>KAA8529949.1
R------ATNVEEQTMVGFDHEIQTIKERLV--GAKQLQVISIVGMGGLGKTTLVKKLY----------------ISIV---------------------------------M------------------------------GG------------------------------------------F--------------GKRTLVKNCT---------------MT---------------------------VYCISLLYSWVD-----IFL--------------------------------S----------SVSNDGV--------------------------------------------
>KAA8532440.1
RISAP----SVEEETVIGFDQEAEMIKERLL--DNKQLEVISIVGMPGLGKTTLARKVYNDLLIVYHFYIRGWTYVSHAPVKRDLLLSILNS-G-HMYTLSDEKLGEELYKRLSGKRYLIVMDDIW--HIQAWIDLKNYFP-NNGSRIIFTSRITDRALYAK-PD-SSHFLRFLTEDESWDLLRIKVF-GKE-SYPP-DFVEIGKQIAVKCQGLPLAIVVIAGLLAKTDQTQDWWKQVAESHSLKTM-KS------------------------------------------------QCGS--------------------------------------------------------------------
>KAA8532444.1
RISAP----NAEEETVIGFDKEAEMIKERLL--NNKQLEVISIVGMPGLGKTTLARKVYNDLLIQHHFYIRGWTYVSQVPRKRDLLLSILRS-E-HKYTLSYEKLGEQLYKGLSGRRYLIVIDDIW--HSQIWIDLKKYFP-RNGSRIIFTSRITDMALHEH-DK-DSHFLKFLTEDESWDLLQQKVF-GKK-SCSP-NLVEIGKQIAVKCGGLPLAIVVVAGLLVKIDGTQDWWKQVSESVQGIGV-DD------------------------------------------------EGGVSQTD----------------------------------------------------------------
>KAA8532448.1
RASAP----NLEEETVVGFEDQANMITEELV--GGKQLAVISIHGMGGSGKTTLATKLYNDPYIVYHFYIRGWTYVSQEYRKRDLLLGILSS-R--LYTMTDEELGGKLYRHLKGKRYFIVMDDLW--HIKAWNYLKIFFP-CNGSRIILTSRQKEVALQAK-PD-PIHFLRFLTKDESWDLLQQKVF-LNE-TCPP-DLVEIGKEIAKKCQGLPLAIVVVAGLLAKTDKTQNWWNQVAERVGSFLV-SDP--KQ-LDTLALSYNYLPHHLKPCFLYFGAFPEDYEIPVHKLISLWIAEGFIHQFGQRRLEDVAGEYLIDLIDRSLVLVAKKS-IGRIKACRVHDLLHDLCLRKAEEENFDPIANKQ-HR
>KAA8532451.1
R--------IAEQESLVGLDAEASTIMELLI--GEKQLKVIPIVGMAGLGKTTLVRKVYNDPFIAYHFYIRGWTNVSQVYQKRDLLLSILSS-IQIRNQMNDKELGEVLFRGLKGRKYLIVMDDIW--NIGAWEDLKRSFP-NNGSRIMFTSRQVDVPLHAR-P----HYMGFLNEDESWDLLQQKAF-RKE-SCPP-ELMEIGKQIAKKCGGLPLAILVIAGLLAKKDKTQYWWRHVEKS---------------------------------------------------------EGFIRVDEHKILEEVAEDYLMDLIDRSLVVVSRRS-NGGIKTCRIHDLLRDLCLRKSQEENF---SNDQ-RR
>KAA8532452.1
R--------IAEQESLVGLDAEASTIMELLI--GEKQLKVIPIVGMAGLGKTTLVRKVYNDPFIAYHFYIRGWTNVSQVYQKRDPLLSILSS-IQIRNQMNDKELGEVLFRDL--------------------------FP-NNGSRIMFTSRQVDVPLHAT-P----HYMGFLNEDESRDLLQQKAF-RKE-SCPP-ELMEIGKQIAKKCGGLPLAILVIAGLLAKKDKTQYWWRHVEKSVSSYIV-TDP--DQ-MDTLALSYNHLPNHLKACFLYFGSFPEDYEIPVWQLICLWVAEGFIRVDEHKIFEEVAEDYLMDLIDRSLVVVSRRS-NGGIKTC-----------------------------
>KAA8533657.1
HGIPP----GVDEETVVGFDYEAEMIKERLT--GVKQLEVISIVGMAGLGKTTLARKVYSDLFIIHHFYIRGWTCVSQCYQKRNLLLGILSS-E-HECTVSDEKLGEELYKRLKGQRYLIVMDDIW--HIEAWNDLKRSFP-NNGSRIMLTSRIADVALHVK-PD---RTL-------------------------------------------------------------DWWEQVAESVTSYII-SDT--EQ-MEAVALSYSHLPTHLKSCFLYFVAFPEDHEIRASKLISLWIAEGFIHQIGQKSLEDVGEEYLMDLIGRSLVIVTKKS-TGEIKACCIHDLLRDFCLRQAEEENFNHTARKQ-RR
>KAA8535362.1
RPSAP----NVEAETVVGFDHEVHTIKERLI--GVAPLEVISIVGMAGLGKTTLAQKLYDDPLVVHHFYIRGWTYVSQVFQKRDLLLGILSS-Q-QRYEMNYEKLGEELYKRLKGRRYLVVMDDIW--HIEAWNDTKKYFP-NNGSIILVTSRMTHLALQTK-PD-PPHFLPFLTDDESWDLLQKKVF-QKN-SCPT-ELVEIGKQIVKKCQGLPLAIVVVAGLLAKTAKTESWWKKVAESVSSYIL-SDP--KQ-MDTLALSYNHLPPHLKSCFLFMGAFPEDFEIPVRKLIWLWIAEGFIGQTRQKSLEDVAQEYLMDLIDRSLVLVAK-S-AGVIKACRVHDMLRDLCLRKAKEENFSP--RKI-RR
>KAA8535368.1
RTRAP----NVEEETVVGFDHEVHTIKERLV--GVNQLEVISIVGMAGLGKTTLAKKVYDDPLVAYYFYIRGWTCVSQVFQKRDLLLGILTS-Q-QEYGMSDAELGDKLYRCLLDKRYLVVMDDIW--HIEAWNDIQKHFP-NNGSRILFTSRMIDVAFQAK-PD-PPHLLRFLTDDESWNLLQKKVF-QKT-SCPT-ELVDIGKQIAKKCQGLPLAIVVVAGLLAKTEQTENWWKKVAESVSSYIL-NDP--KQ-MDTLALSYNHLPPHLKSCFLFMGAFPEDFEIPVRKLIWLWIAEGFIRQTRQKSLEDVAQEYLMDLIDRSLVLVAK-S-AGVIKACRVHDMLRDLCLRKAEEENFSP--RKI-RR
>KAA8535370.1
RTSAP----NVEEETLVGFDDEVDTIKDRLI--GVNQLEVISIVGMAGLGKTTLAKKVYDDPLVVYHFYIRGWTSVSQVFQKRDLLLGILTS-Q-QEYRMSNEKLGERLYKCLKGRRYLVVMDDIW--DIEAWNDTKMYFP-NNGSRILFTSRMTDVALQAK-PD-PPHFLHFLTDDESWNLLQKKVF-QKK-SCPT-ELVEIGKQIAKKCQGLPLAIVVVAGLLAKTEQAENWWKKVAESVSSYIL-NEP--KQ-MDTLALSYNHLPPHLKSCFLFMGAFPEDYEIPVQKLIWLWIAEGFIRQTGQKSKEDVAEEYLVDLIDRSLVLVAK---------------------------------------
>KAA8535371.1
RTSAP----NVEEETVVGFDHEVHTIKERLI--GVKQLEVISIVGMAGLGKTTLAKKLYNDPLVVYHFYIRRWTYVSQVFQKRDLLLGILSS-Q-QEYRMSNEKLGERLYKCLKGRRYLVVMDDIW--HIEAWNDTKMYFP-NNGSRILFTSRIIDVASRAK-PD-PPHFLHFLTDDESWDLLQKKVF-QKT-SCPT-ELVEIGKQIAKKCRGLPLAIVVVAGLLAKTEQTESWWKKVAQSVSSYIL-ED--------------------------------------------------------------------------------------------------------------------F-RR
>KAA8535375.1
RTSAP----NVEEETVVGFDHEVRTIKERLI--GVKQLEVISIVGMAGLGKTTLAKKLYNDPLVVYHFYIRGWTYVSQVFQKGDLLLGILSS-Q-QKYTMSNEQLGERLYKCLKGRRYLVVMDDIW--HIEAWNDTKMYFP-NNGSRILFTSRINDVALQAK-PD-PPHFLQFLTDDESWDLLQKKVF-QKT-SCPT-ELVEIGKQIAKKCQGLPLAIVVVAGLLAKTEQTENWWKKVAESVSSYIL-NDP--KQ-IDTLALSYNHLPPHLKSCFLFMGAFPEDYEIPVQKLIWLWIAEGFIRQTGQKSKEDVAEEYLVDLIDRSLVLVAK-S-AGVIKACHVHDLLRDLCLRKAEEDNFSP--RQI-RR
>XP_028061745.1
S--------MVDEEITVGFDDEALTIKKLLA--GGKQLQMISIVGMPGHGKTTLARKLYDDPYITHYFHIRAWTYASQLPRKTEMLLDILHS-V---ENMTNEELGEKLYKQLKGKRYLIVIDDLW--HISAWVDLKMYFP-NNGSRVMFTSRLKEVAMHAS-PK-HPHCLRFLTEEESWELLERKVF-QNE-SCPL-ELIKIGKQIMKKCEGLPLAIVVIAGLLARNMKTRESWKQVAQSVSSYIV-SDP--NQ-LDTLVLSYNHLPRHLKPCFLYLGAFPQDHEIPVQKLICLWIAEGFIQKIGQRSLEEVAEDYLMDLIQRSLVIVAQKF-DGRIKACRMHDLLRDLCLKKASEINFNYETNNQ-RR
>XP_028061854.1
---------MVEAEITVGFDTEVLAIKEQLA--GGEQLEFVSIVGMPGLGKTTLAKKLYNDPYITYHFHIRAWTYVSQVPRKTEMLLNILHS-V-LSNDMSNEKLGEMLYRNLKGKRYLIVIDDIC--DIGAWVDLKMYLP-KNESRVLFSSRLKVVVMHAS-PD-HIHSLRFLTEEESWELFQWKVF-QNE-SFPL-QLVEIGKQIMKKYEGLPLAIIVIAGLLEKNKKTEEWWKHVAQGVSSFIV-SDP--NQ-LDTRALSYNHLPCHLKPCFLYLGAFPEDQEISVQKLIWLWVARGFIQNIGERSLEEVAEDYLMDLIQRSLVIVTRKF-DGRIKACRMHDLLRDLCLKKAREINF----------
>XP_028063385.1
-MSMPMPRTMVDEEITVGFEDDALTIKERLA--GGQQLQMISIVGMPGLGKTTLATKLYNDPYIIHYFHIRAWTYASQLPRKTDMLLDILRS-VVFTTNMTNEKLGEKLYKQLKGQRYLIVIDDLW--DIGAWVNLKMYFP-NNGSRVMFTSRLKEVAMHAS-PD-HHHCLRPLTEEESWELLQRKVF-QNG-RCPP-ELIEIGKQITKRCGGLPLAIVVIAGLLAKNIKTQKSWKKVAQSVSSYIV-SDP--NQ-LDTLALSYNHLPRHLKPCFLYLGAFPEDQEISVERLIWLWIAEGFIQKIEQKSLEEVAEGYLMDLIQRSLVIVAQKF-DGRIKACRMHDLLRDLCLKKAREINFNYKANNQ-CH
>XP_028063474.1
-MSMPMPRTMVDEEITVGFEDDALTIKERLA--GGQQLQMISIVGMPGLGKTTLATKLYNDPYIIHYFHIRAWTYASQLPRKTDMLLDILRS-VVFTTNMTNEKLGEKLYKQLKGQRYLIVIDDLW--DIGAWVNLKMYFP-NNGSRVMFTSRLKEVAMHAS-PD-HHHCLRPLTEEESWELLQRKVF-QNG-RCPP-ELIEIGKQITKRCGGLPLAIVVIAGLLAKNIKTQKSWKKVAQSVSSYIV-SDP--NQ-LDTLALSYNHLPRHLKPCFLYLGAFPEDQEISVERLIWLWIAEGFIQKIEQKSLEEVAEGYLMDLIQRSLVIVAQKF-DGRIKACRMHDLLRDLCLKKAREINFNYKANNQ-CH
>XP_028063536.1
-MSMPMPRTMVDEEITVGFEDDALTIKERLA--GGQQLQMISIVGMPGLGKTTLATKLYNDPYIIHYFHIRAWTYASQLPRKTDMLLDILRS-VVFTTNMTNEKLGEKLYKQLKGQRYLIVIDDLW--DIGAWVNLKMYFP-NNGSRVMFTSRLKEVAMHAS-PD-HHHCLRPLTEEESWELLQRKVF-QNG-RCPP-ELIEIGKQITKRCGGLPLAIVVIAGLLAKNIKTQKSWKKVAQSVSSYIV-SDP--NQ-LDTLALSYNHLPRHLKPCFLYLGAFPEDQEISVERLIWLWIAEGFIQKIEQKSLEEVAEGYLMDLIQRSLVIVAQKF-DGRIKACRMHDLLRDLCLKKAREINFNYKANNQ-CH
>XP_028063584.1
-MSMPMPRTMVDEEITVGFEDDALTIKERLA--GGQQLQMISIVGMPGLGKTTLATKLYNDPYIIHYFHIRAWTYASQLPRKTDMLLDILRS-VVFTTNMTNEKLGEKLYKQLKGQRYLIVIDDLW--DIGAWVNLKMYFP-NNGSRVMFTSRLKEVAMHAS-PD-HHHCLRPLTEEESWELLQRKVF-QNG-RCPP-ELIEIGKQITKRCGGLPLAIVVIAGLLAKNIKTQKSWKKVAQSVSSYIV-SDP--NQ-LDTLALSYNHLPRHLKPCFLYLGAFPEDQEISVERLIWLWIAEGFIQKIEQKSLEEVAEGYLMDLIQRSLVIVAQKF-DGRIKACRMHDLLRDLCLKKAREINFNYKANNQ-CH
>XP_028063915.1
R--------VWEEETVVGFEDEAMKLKEKLT--RGKKLDIISIVGMPGLGKTTLARKVYNDPLIVYHFYIRAWITISQKYQKQNLLVDLIHS-P-HTVGMKDWELCDELWKSLKGKRYLIVMDDIW--DTRAWVDLKSLFP-NNGSRIMFTSRFTNVALHAN-PS-PPLDLRFLTEDESWDLFQQKVF-QRE-ICPP-NLMCVGKKIAKNCQGLPLAIVVVGGMLANRKEMPGWWKEVEKILDS----RVL--EP-METFALSYNHLPHYLKPCFLYFAAFPQDFVIYVQKLTQLWIAEGFIRKIEGRSLEDVAEEYLMDLIGRNLILVSKRS-DGGIKACSIHDLLHNFCCKRAEEEYFSKHSSLM-RR
>XP_028063960.1
---------MVGEEIMVGFDDEVLTIKKRLA--GGKQLDIIPIVGMPGLGKTILARKVYNDPYITHHFHIRAWTYVYQVPRKREMLLDILHF-V-LIKNMSHEELGEKLYKKLKRKRYLIVIDDIW--DISAWVDLKIYLP-NNGSRVMFTSRLKAVAMHVS-PN-HPHCQRFLTEEESWELLQRKVF-QNG-SCPA-ELIEFGKQIMKKCEGLPLAIVVIAGLLAK-KKTEEWWKQVSQSVSSYIV-SDP--NQ-LDTLALSYNHLPRHLKPCFLYLGAFPEDQEISVQRLIWLWIAEGFIQKVGPKSLEEVAEDYLMDLIQRNLVIVARKF-DGRIKACRMHDVLRDLCLKKARETNFNYRTNTQ-CR
>XP_028063961.1
K-KAP----VVEEENVVGFDEEAKTLVDRLK--GGEELEVISVTGMGGLGKTTLARKVFTDPAIEYNFYIRAWTYVSQEYTRKEVFLSILSS-K-LTSRWSGERLAEELRGHLQTGRYLIVMDDVW--TKEAWDDLKMAFP-NNGSRILLTSRNNEVAVHAN-PD-HHHPLRFLTDDEGWELLKKKVF-RKE-RCPS-ELEDLGKKIAEECGGLPLAIVVIAGLLIKKEKTSKWWEKVAESVSSYVA-RDP--KQ-MDILALSYKHLPHQLQSCFRYFGVFPEDYEIPVCILIQLWIAEGLIEQVGEISLEDTAEDRLEDLVDRNLVMVEKRS-NGGIKTCRVHDMLHDLCLKEAKEEQFTPTLNKC-RL
>XP_028063962.1
K-KAP----VVEEENVVGFDEEAKTLVDRLK--GGEELEVISVTGMGGLGKTTLARKVFTDPAIEYNFYIRAWTYVSQEYTRKEVFLSILSS-K-LTSRWSGERLAEELRGHLQTGRYLIVMDDVW--TKEAWDDLKMAFP-NNGSRILLTSRNNEVAVHAN-PD-HHHPLRFLTDDEGWELLKKKVF-RKE-RCPS-ELEDLGKKIAEECGGLPLAIVVIAGLLIKKEKTSKWWEKVAESVSSYVA-RDP--KQ-MDILALSYKHLPHQLQSCFRYFGVFPEDYEIPVCILIQLWIAEGLIEQVGEISLEDTAEDRLEDLVDRNLVMVEKRS-NGGIKTCRVHDMLHDLCLKEAKEEQFTPTLNKC-RL
>XP_028063964.1
K-KAP----VVEEENVVGFDEEAKTLVDRLK--GGEELEVISVTGMGGLGKTTLARKVFTDPAIEYNFYIRAWTYVSQEYTRKEVFLSILSS-K-LTSRWSGERLAEELRGHLQTGRYLIVMDDVW--TKEAWDDLKMAFP-NNGSRILLTSRNNEVAVHAN-PD-HHHPLRFLTDDEGWELLKKKVF-RKE-RCPS-ELEDLGKKIAEECGGLPLAIVVIAGLLIKKEKTSKWWEKVAESVSSYVA-RDP--KQ-MDILALSYKHLPHQLQSCFRYFGVFPEDYEIPVCILIQLWIAEGLIEQVGEISLEDTAEDRLEDLVDRNLVMVEKRS-NGGIKTCRVHDMLHDLCLKEAKEEQFTPTLNKC-RL
>XP_028066697.1
---------MVDEEITVGFEDDALTIKERLA--GGQQLQMISIVGMPGLGKTTLATKLYNDPYIIHYFHIRAWTYASQLPRKTDMLLDILRS-VVFTKNMTNEKLGEKLYKQLKGQRYLIVIDDLW--DIGAWVNLKMYFP-NNGSRVMFTSRLKEVAMHAS-PD-HHHCLRPLTEEESWELLQRKVF-QNG-RCPP-ELIEIGKQITKRCGGLPLAIVVIAGLLAKNIKTQESWKQVAQSVSSYIV-SDP--NQ-LDTLALSYNHLPRHLKPCFLYLGVFQEDQKILV---------------------------------------------------------------------------------
>XP_028066936.1
---------MLDEEITVGFDDEALTIKELLA--GGKQLQLISIVGMPGLGKTTLATKLYNDPYITHYFHIRAWTYASQLPRKTVMLLDILSS-VVFTKNMTNEKLGEKLYKQLKGKTYLIVIDDLW--DIGAWVDLKMYFP-NNGSRVMFTSRLKELSMHAS-PD-HPHCLRFLTEEESWELLQRKVF-QNE-CCPP-ELIGIGKQIMKKCEGLPLAIVIIAGLLAKNIKTP------------------------------------------------------------------------------------------------------------------------------------------
>XP_028066956.1
---------MVDEEITVGFDDEALTIKELLA--GGKQLQMISIVGMPGLGKTTLARKVYNDPYITHYFHIRAWTYVSQLSRQTDMLLDILRS-VVFTENMTNEKLGEKLYKQLKGKRYLIVIDDLW--DIGAWVDLKMYFP-NNGSRVMFTSRLKELSMHAS-PD-HPHCLRFLTEEESWELLQRKVF-QNE-SCPP-ELIEIGKQIMKKCEGLPLAIVIIAGLLAKNIKTVVSWKQVAQSVSSYIV-SDP--NQ-LDTLALSYNHLPRHLKPCFLYLGAFPRDQEIPVQKLICLWVAEGFIQKIGQRSVEEVAEGYLMDLFQRSLVIVAQKF-DGRIKACRMHDLLRDLCLKKAGEINFNY---DQ-HR
>XP_028066957.1
---------MVDEEITVGFDDEALTIKELLA--GGKQLQMISIVGMPGLGKTTLARKVYNDPYITHYFHIRAWTYVSQLSRQTDMLLDILRS-VVFTENMTNEKLGEKLYKQLKGKRYLIVIDDLW--DIGAWVDLKMYFP-NNGSRVMFTSRLKELSMHAS-PD-HPHCLRFLTEEESWELLQRKVF-QNE-SCPP-ELIEIGKQIMKKCEGLPLAIVIIAGLLAKNIKTVVSWKQVAQSVSSYIV-SDP--NQ-LDTLALSYNHLPRHLKPCFLYLGAFPRDQEIPVQKLICLWVAEGFIQKIGQRSVEEVAEGYLMDLFQRSLVIVAQKF-DGRIKACRMHDLLRDLCLKKAGEINFNY---DQ-HR
>XP_028066958.1
---------MVDEEITVGFDDEALTIKELLA--GGKQLQMISIVGMPGLGKTTLARKVYNDPYITHYFHIRAWTYVSQLSRQTDMLLDILRS-VVFTENMTNEKLGEKLYKQLKGKRYLIVIDDLW--DIGAWVDLKMYFP-NNGSRVMFTSRLKELSMHAS-PD-HPHCLRFLTEEESWELLQRKVF-QNE-SCPP-ELIEIGKQIMKKCEGLPLAIVIIAGLLAKNIKTVVSWKQVAQSVSSYIV-SDP--NQ-LDTLALSYNHLPRHLKPCFLYLGAFPRDQEIPVQKLICLWVAEGFIQKIGQRSVEEVAEGYLMDLFQRSLVIVAQKF-DGRIKACRMHDLLRDLCLKKAGEINFNY---DQ-HR
>XP_028072320.1
S--------MVDEEITVGFDDEALTIKELLA--GGKQLQIISIVGMPGLGKTTLATKLYNDPYITHYFHIRAWTYASQLPTKTDMLLDILRY-VVFTKNMTNEKLGEKLYKQLKGKRYLIVIDDLW--DIGAWVDLKMYFP-NNGSRVMFTSRLKELSMHAS-PD-HPHCLRFLTEEESWELLQRKVF-HNE-SCPP-ELIKIGKQIMKKCEGLPLAIVIIAGLLAKNIKTQESWIQVAQSVSSYIV-SDP--NQ-LDTLALSYNHLPRHLKPCFLYLGAFPEDQEIPVQKLISLWVAEGFIQKIGQRSLEEVAEDYLMDLIQRSLVIVAQKF-DGRIKACRMHDLLRDLCLKKAREINFNYETNNQ-RH
>XP_028080672.1
---------MVDEEITAGFDDEVLTIKKLLV--RGKQQQILSIVGMLGLGKTTLARKLYNDPYITHYIHIRGWTNASQLPRKIDMLLHILRS-V---ENMCNEKLGKKLYKQLKGKRYLIVIDDLW--DIGAWVDLKMYFP-NNGSRVMFTSRLKEVAMHAS-PD-HSHCLRFLTEEESWELLQRKVF-HNE-SCPP-KLIEIGKQIMKKCEGLPLAIAIIAGLLAKNIKTQESWKQVAQSVSSYIV-SAP--NQ-LDTLALSYNHLPRHLKPCFLYLGAFPEDQAIPVQKLICLLVTEGFIRKIEQRSLEEVVEDYLMDLI------------------------------------------------
>XP_028082887.1
S--------VGEEEIMVGFEDEAMSLKEQLT--GGKQLQVISIVGMAGQGKTTLATKLYNDPLVVYHFYIRAWTSVSQEYRKRDLLIRLLSC-K-HTDQMGDEKLCEKLYKSLKGQTYFIVMDDMW--DTKAWVDLKICFP-NNGSRIMFTSRHEDVALQAK-TN-PPLSLRFLTHNESWDLFQHKVFGKRE-NCPP-VLVEIGKQITNKCQGLPLSIVVVAGIFINEEKSQDRWKQVGETLKSSLA-ANP--QA-MKTLALSYIHLPGHLKPCFLYFGAFPEDYQIRVEKLIWLWVAEGFITKTGEKRLKDVAKEYLMDLIGRSLLLVSKRY-DGEIKACGIHDLLREFCIKQGEDDFF----------
>XP_028082942.1
S--------MVEEEITVGFDDEALTIKELLA--GGKQLQMISIVGMPGLGKTTLATKLYNDPYITHYFHIRGWTYASQLPRITDMLLDILRS-VVFTKNMTNEKLGEKLYKQLKGKRYLIVIDDLW--DIGAWVNLKMYFP-NNGSRVMFTSRLKELSMHAS-LD-HPHCLRFLTEEESWELLQRKLF-QNG-SCPL-ELILIGKQIMKKCKGLPLAIVVIAGLLAKNIKTP------------------------------------------------------------------------------------------------------------------------------------------
>XP_028090836.1
---------MVHEEITVGFDDEALTIKELLA--GGKQLQMISIVGMPGLGKTTLATKLYNDPYITHYFHIRAWTYASQLSRQTDMLLDILRS-VVFTENMTNEKLGEKLYKQLKGKRYLIVIDDLW--DIGAWVDLKMYFP-NNGSRVMFTSRLKELSMHAS-PD-HPHCLRFLTEEESWELLQRKVF-QNE-SCPP-ELIEIGKQIMKKCEGLPLAIVIIAGLLAKNIKTLESWKQVAQSVSSYVV-SDP--NQ-LDTLALSYNHLPRHLKPCFLYLGAFPRDQEIPVQKLICLWVAEGFIQKIGQRSVEEVAEGYLMDLFQRSLVIVAQKF-DGRIKACRMHDLLRDLCLKKAGEINFNY---DQ-HR
>XP_028090837.1
---------MVHEEITVGFDDEALTIKELLA--GGKQLQMISIVGMPGLGKTTLATKLYNDPYITHYFHIRAWTYASQLSRQTDMLLDILRS-VVFTENMTNEKLGEKLYKQLKGKRYLIVIDDLW--DIGAWVDLKMYFP-NNGSRVMFTSRLKELSMHAS-PD-HPHCLRFLTEEESWELLQRKVF-QNE-SCPP-ELIEIGKQIMKKCEGLPLAIVIIAGLLAKNIKTLESWKQVAQSVSSYVV-SDP--NQ-LDTLALSYNHLPRHLKPCFLYLGAFPRDQEIPVQKLICLWVAEGFIQKIGQRSVEEVAEGYLMDLFQRSLVIVAQKF-DGRIKACRMHDLLRDLCLKKAGEINFNY---DQ-HR
>XP_028090838.1
---------MVHEEITVGFDDEALTIKELLA--GGKQLQMISIVGMPGLGKTTLATKLYNDPYITHYFHIRAWTYASQLSRQTDMLLDILRS-VVFTENMTNEKLGEKLYKQLKGKRYLIVIDDLW--DIGAWVDLKMYFP-NNGSRVMFTSRLKELSMHAS-PD-HPHCLRFLTEEESWELLQRKVF-QNE-SCPP-ELIEIGKQIMKKCEGLPLAIVIIAGLLAKNIKTLESWKQVAQSVSSYVV-SDP--NQ-LDTLALSYNHLPRHLKPCFLYLGAFPRDQEIPVQKLICLWVAEGFIQKIGQRSVEEVAEGYLMDLFQRSLVIVAQKF-DGRIKACRMHDLLRDLCLKKAGEINFNY---DQ-HR
>XP_028096865.1
G--------MVEEEIMVGFEDEVIMIKEQLT--EGKKLGIISIVGMPGLGKTTLARKVYDDPYITHYFHIRAWTYVSQAYIKRDLLLGILHS-K-ITEQMSNEKLGEEIYKILKGKRYLIVMDDIW--STGAWDDVRMYLP-NNGSRVMFTSRLKEVGLHAK-PE-CPHHLRFLTEEESWELFQKRVF-RGE-SFPP-ELMGLGLQIAEKCEGLPLAIVVIAGILAKEEKTKDLWEEVAESVSSYMV-NDP--NQ-MRTLALSYYHLPDHLKPCFLYFGAFLEGSEIPVRKLMWLWIAEGFVQSSEEKTLEEIAEDYLTDLIERSLVIVSKKS-NGGIKACRMHDLLRHLCLREAEKFKF---SSSQ-GR
>XP_028098604.1
R-RAP----VVEEENVVGFDMEAKTLVDLLN--GGEELDVVSVIGMGGLGKTTLAKKVFTDPAIEFEFYIRAWIYVSQEYDRKEVFISILGS-K-LTYRWSDDKLADELRGHLQTGRYLIVMDDVW--TREAWDDLKMAFP-NNRSRILLTSRNTEVAIHAN-PDRPPHLLRFLNEDESWELLEKKVF-RRE-RCPS-ELVDLGKQIAKECGGLPLAIVVIAGLLMKKDKTCDWWEKVAKSVNSYVA-RDP--KQ-MDILALSYKHLPYHLKACFLYFGVFPEDYEIPVWKLIQLWVAEGFIQQVGEIRLEDTAEEQLEDLVDRNLVLVEKRS-NGGIKTCRVHDMLRDLCLREAEEENFSPALNKY-RR
>XP_028098605.1
R-RAP----VVEEENVVGFDMEAKTLVDLLN--GGEELDVVSVIGMGGLGKTTLAKKVFTDPAIEFEFYIRAWIYVSQEYDRKEVFISILGS-K-LTYRWSDDKLADELRGHLQTGRYLIVMDDVW--TREAWDDLKMAFP-NNRSRILLTSRNTEVAIHAN-PDRPPHLLRFLNEDESWELLEKKVF-RRE-RCPS-ELVDLGKQIAKECGGLPLAIVVIAGLLMKKDKTCDWWEKVAKSVNSYVA-RDP--KQ-MDILALSYKHLPYHLKACFLYFGVFPEDYEIPVWKLIQLWVAEGFIQQVGEIRLEDTAEEQLEDLVDRNLVLVEKRS-NGGIKTCRVHDMLRDLCLREAEEENFSPALNKY-RR
>XP_028098606.1
R-RAP----VVEEENVVGFDMEAKTLVDLLN--GGEELDVVSVIGMGGLGKTTLAKKVFTDPAIEFEFYIRAWIYVSQEYDRKEVFISILGS-K-LTYRWSDDKLADELRGHLQTGRYLIVMDDVW--TREAWDDLKMAFP-NNRSRILLTSRNTEVAIHAN-PDRPPHLLRFLNEDESWELLEKKVF-RRE-RCPS-ELVDLGKQIAKECGGLPLAIVVIAGLLMKKDKTCDWWEKVAKSVNSYVA-RDP--KQ-MDILALSYKHLPYHLKACFLYFGVFPEDYEIPVWKLIQLWVAEGFIQQVGEIRLEDTAEEQLEDLVDRNLVLVEKRS-NGGIKTCRVHDMLRDLCLREAEEENFSPALNKY-RR
>XP_028098607.1
R-RAP----VVEEENVVGFDMEAKTLVDLLN--GGEELDVVSVIGMGGLGKTTLAKKVFTDPAIEFEFYIRAWIYVSQEYDRKEVFISILGS-K-LTYRWSDDKLADELRGHLQTGRYLIVMDDVW--TREAWDDLKMAFP-NNRSRILLTSRNTEVAIHAN-PDRPPHLLRFLNEDESWELLEKKVF-RRE-RCPS-ELVDLGKQIAKECGGLPLAIVVIAGLLMKKDKTCDWWEKVAKSVNSYVA-RDP--KQ-MDILALSYKHLPYHLKACFLYFGVFPEDYEIPVWKLIQLWVAEGFIQQVGEIRLEDTAEEQLEDLVDRNLVLVEKRS-NGGIKTCRVHDMLRDLCLREAEEENFSPALNKY-RR
>XP_028098613.1
---------MVGEEIMVGFDDEVLTIKKRLA--GGKQLDIIPIVGMPGLGKTILARKVYNDPYITHHFHIRAWTYVSQVPRKREMLLDILHF-V-FTEDMSNEKLGEKLHKKLKGKRYLIVIDDIW--DISAWVDLKIYLP-NNGSRVMFTSRLKAVAMHVS-PN-HPHCQRFLTEEESWELLQRKVF-QNG-SCPA-ELIEFGKQIV--------------------------------------------------------NNL---LQDCYIEF--------------------------------------------------------------------------------------------
>XP_028098747.1
S--------VGEEEIMVGFEDEAMSLKEQLT--GGKQLQVISIVGMAGQGKTTLATKLYNDPLVVYHFYIRAWTSVSQEYRKRDLLIRLLSC-K-HTDQMGDEKLCEKLYKSLKGQTYFIVMDDIW--DTKAW-------P--------------------------PIALYFLTHNESWDLFQHKVFGKRE-NCPP-ELMEIGKQIANKCQGLPLAIVLVAGILTNEEKSQGRWKQVGETLNSTLA-ADP--QL-MKTLELSYNHLPGHLKPCLLYFGAFPEDYQIRVEKLIWLWVAEGFITKTGEKRLEDVAKEYLMDLIGRSLLLVSKRY-DGEIKACGIHDLLREFCIKQGEEDFF--------QR
>XP_028100405.1
---------MVDEEITVGFDDEALTIKRLLV--GAKQLQMISIVGMPGLGKTTLARKLYNDPYITHYFHICAWTYASQLPRKTDMLLDILRS-V---ENMTNEKLGDKLYKKLKGKRYLIVIDDIW--DIGAWVDLKMYFP-NNGSRVLFTSRLKELAMHAS-PD-HPHCLRFLTEEESWELLQRKVF-QNE-SCPP-ELIEIGKQIMKKCEGLPLAIVVMAGLLAKDNKAQVWWKQVAQSVSSYIV-SDP--NQ-LDTLALSYNHLPRHLKPCFLYLGAFPVDQQISVQKLICLWIAEGFIQKIGQRSLEEVAEDYLMGLIQRSLVIVAQKF-DGRIKACRMHDLLRDLCFKKVREINFNYETNNQ-RR
>XP_028101273.1
---------MGDEEITMSFDDEALTIKKLLV--RGKQLQMISIVGIPGLGKTTLAIKLYNDPYITHYFHIRAWTYASQLSRQTDMLLDILRS-VVFTKNMTNENLGDKLYKSLKGERYLIVIDDFW--DIGAWVDLKMYFP-NNGSRVMFTSLHKELAMYAS-PD-YPHCLRFFTEEESWVLLQQKVF-PNE-SCPP-ELIKIWKHIMKKCEGLPLAIVIIAGLPAKNIKTQESWIQVAQSVSSYIV-SDP--NQ-LDTLALSYNHLPRHLKPCFLYLGAFPEDQEIPVQKLIWLWIAEGLYKNLG----------------------------------------------------------------
>XP_028101614.1
S--------MVNEEITVGFDDEALTIKELLA--RGKQLQMISIVGMPGLGKTTLATKLYNDPYITHYFHIRAWTYASQLPRKKDMLLDILRS-VVFTENMTNEKLGKKLYKQLKGKRYLIVIDDLW--DIGVWVDLKMYFP-NNGSRVMFTSRLKELAMHAS-PD-HPHCLRFLTKEESWELLQWKVF-QNE-SGPP-VLIEIGKQIMKKCEGLPLAIVVMAGLLAKDNKAQESWEQVAQS------------------------------------------------------------------KSLEEVAEDYLMDLIQRSL--------------------------------------------
>XP_028102117.1
-MPMPMSRTMVDEEITVGFEDDALAIKELLA--GEQQLQMISIVGMPGLGKTTLARKLYNDPYITYYFHIRAWTYASQLPTKRDMLLDILRS-VVFTINMTNEKLGEKLYKQLKGNKYLIVIDDLW--DIGAWVDLKMYFP-NNGSRVMFTSRLKELAMHAS-PD-HPHCLRFLTEEESWELLQQKVF-QNE-SCPP-ELIIIGKEIMKKCAGLPLAIVVIAGLLARNIKTQESWKQVAQSVSSYIV-SDP--NQ-LDTLALSYNHLPHHLKPCFLYLGAFPEDQEISVQKLIWLWIAEGFIQKIEQKSLEEVAEGYLMDLIQRSLVIVAQNF-DGRIKTCRMHDLLRDLCLKKAREINFNYKANNQ-CR
>XP_028102118.1
S--------MVHEEITVGFDDEALTIKQLLA--GGKQLQMISIVGMPGLGKTTLATKLYNDPYISHYFHIRAWTYASQLPRITDMLLDILRS-VVFTKNMTNEKLGEKLYKQLKGKRYLIVIDDLW--DIGAWVNLKMYFP-NNGSRVMFTSRLKEVAMHAS-PD-HRHCLRFLTEEESWELLQRKMF-QNE-SCPP-ELIGIGKQI-----------------------------------------------------------------------------------------------------------------------------F-DGRIKACRMHDLLRDLCLKKAREINFNCVTNNQ-RR
>XP_028102119.1
S--------MVHEEITVGFDDEALTIKQLLA--GGKQLQMISIVGMPGLGKTTLATKLYNDPYISHYFHIRAWTYASQLPRITDMLLDILRS-VVFTKNMTNEKLGEKLYKQLKGKRYLIVIDDLW--DIGAWVNLKMYFP-NNGSRVMFTSRLKEVAMHAS-PD-HRHCLRFLTEEESWELLQRKMF-QNE-SCPP-ELIGIGKQI-----------------------------------------------------------------------------------------------------------------------------F-DGRIKACRMHDLLRDLCLKKAREINFNCVTNNQ-RR
>XP_028102121.1
S--------MVHEEITVGFDDEALTIKQLLA--GGKQLQMISIVGMPGLGKTTLATKLYNDPYISHYFHIRAWTYASQLPRITDMLLDILRS-VVFTKNMTNEKLGEKLYKQLKGKRYLIVIDDLW--DIGAWVNLKMYFP-NNGSRVMFTSRLKEVAMHAS-PD-HRHCLRFLTEEESWELLQRKMF-QNE-SCPP-ELIGIGKQI-----------------------------------------------------------------------------------------------------------------------------F-DGRIKACRMHDLLRDLCLKKAREINFNCVTNNQ-RR
>XP_028107731.1
---------MVDEEITVGFDDEALTIKKLLA--GGKQLQMISIVGMPGLGKTTLATKLYNDPYITHYFHIRAWTHASQLPRKTDVLLDILRY-VVFTEDMTNEKLGEKLYKQLKGKRYLIVIDDIW--DIGAWDDLKMYFP-NNGSRVMFTSRLKELAMHAS-PD-HPHCLRFLTEEESWALLQRKVF-QNE-SCPP-ELIEIGKQIMKKCGGLPLAIVIIAGLLAKNIKTQESWKQVAQSVSSYIV-SDP--NQ-LDTLALSYNHLPRHLKPCFLYLGAFPENQKISVQRLIWLWIAEGFIQKIEQKSLEEVAEDYLMDLIQRSLLIVAQKF-DGRIKACRMHDLLRDLCLKKAREINFNYETNNQ-CR
>XP_028116480.1
---------LVEVEIIVGFDSKALAIKEQLA--GGKHLDFVSIVGMPGLGKTILDKKLYNDPYIIHHFHIHAWTYVSQVPKKREMLLDILH--V-LTKNMSNEMLGEMLYKKLKGKRYLIVIDDIW--DIGVWVDLKMYLP-KNGSRIMFTSR----PMHAS-PD-HTHCLRFLTEEESWELFQRKVF-PDE-SCPP-KLIETGKQIMNKCQGLPLAIIVIAGLLAKNKKTEE-----------------------------------------------------------------------------------------------------------------------------------------
>XP_028116540.1
S--------MVDEEITVGFDDEALTIKKLLA--GGKQLQMISIVGMPGLGKTTLATKLYNDPYITHYFHIRAWTYASQLPTKTDMLLDILRS-V---ENMTNEKLGEKLYKQLKGKRYLIVIDDLW--DIGAWIDLKTYFP-NNGSRVMFTSRLKELSMHAS-PD-HPHCLRFLTEEESWDLLQLKVF-QNE-SCPP-ELIKIGKQIMKKCEGLPLAIVIIAGLLAKNIKTQESWIQVAQRVSSYIV-SDP--NQ-LDTLALSYNHLPRHLKPCFLYLGAFPEDQEIPVQKLICLWVAEGFIQKIGQRSLEEVAEDYLMDLIQRSLVIVAKKF-DGRIKTCRMHDLLRDLCLKKAREINFNYKANNQ-CR
>XP_028118554.1
S--------MVEDEFVVGFDNEAMNIKERLT--GGKQLEVFSIIGMPGLGKTTLARKVYNDPYIAHYFHLRAWTYVSQSHTKKEMLLDILHS-N-LTKAMNDEYLGERLYKRLKGKRYFIVMDDIW--NIGAWDDIRVYLP-SNGSKVLFTSRTMAVALRAK-PD-HPHCLRFLTEEESWELLHEKVF-RNE-NFPP-ELMEFGEQIMKKCEGLPLAIVVIAGLLAKSEKTKDRWKHVAASVRSCIS-SDP--NQ-MNTLALSYDNLPQHLKPCFLYLGAFRDDHEIPVWKLILLWIAEGFIHPIGQRRLEDIGEGYLMDLIDRSLVIVSRKS-NGGIKACRIHDLLRDLCLKKSEEFNFNG-SNNQ-LR
>XP_028124912.1
R----------EEEIVVGFEDEALTIKDRLT--RDKQLDTISIVGMPGLGKTTLAKKVYNDPLIIYHFHIRAWINVSQEYRKRDVLLSLFYS-P-HTKEMSDEELADKLRKSLKGKRYLIVMDDIW--DTRAWIDLKSLFP-NNGSRIMFTSRFTNVALHAN-TH-PPLFLSFLTEDESWDLFKKKVF-RTD-WCPP-ELMSIGKKVVIKCQGLPLAIVVVSGIFANIEKSQDQWKQVGEIRDSCAV-RDL--KL-METFALSYNHLPHHLKSCFLYFAAFPKDFEIPVWKLTQLWVAEGFIRNIGESSLEDVAEEYLMDLIGRNLILVSKRS-DGRIKACSVHALLHDFCLKKAEEEYFSKHCSHV-RR
>XP_028124913.1
R----------EEEIVVGFEDEALTIKDRLT--RDKQLDTISIVGMPGLGKTTLAKKVYNDPLIIYHFHIRAWINVSQEYRKRDVLLSLFYS-P-HTKEMSDEELADKLRKSLKGKRYLIVMDDIW--DTRAWIDLKSLFP-NNGSRIMFTSRFTNVALHAN-TH-PPLFLSFLTEDESWDLFKKKVF-RTD-WCPP-ELMSIGKKVVIKCQGLPLAIVVVSGIFANIEKSQDQWKQVGEIRDSCAV-RDL--KL-METFALSYNHLPHHLKSCFLYFAAFPKDFEIPVWKLTQLWVAEGFIRNIGESSLEDVAEEYLMDLIGRNLILVSKRS-DGRIKACSVHALLHDFCLKKAEEEYFSKHCSHV-RR
>XP_028124915.1
R----------EEEIVVGFEDEALTIKDRLT--RDKQLDTISIVGMPGLGKTTLAKKVYNDPLIIYHFHIRAWINVSQEYRKRDVLLSLFYS-P-HTKEMSDEELADKLRKSLKGKRYLIVMDDIW--DTRAWIDLKSLFP-NNGSRIMFTSRFTNVALHAN-TH-PPLFLSFLTEDESWDLFKKKVF-RTD-WCPP-ELMSIGKKVVIKCQGLPLAIVVVSGIFANIEKSQDQWKQVGEIRDSCAV-RDL--KL-METFALSYNHLPHHLKSCFLYFAAFPKDFEIPVWKLTQLWVAEGFIRNIGESSLEDVAEEYLMDLIGRNLILVSKRS-DGRIKACSVHALLHDFCLKKAEEEYFSKHCSHV-RR
>XP_028124916.1
R----------EEEIVVGFEDEALTIKDRLT--RDKQLDTISIVGMPGLGKTTLAKKVYNDPLIIYHFHIRAWINVSQEYRKRDVLLSLFYS-P-HTKEMSDEELADKLRKSLKGKRYLIVMDDIW--DTRAWIDLKSLFP-NNGSRIMFTSRFTNVALHAN-TH-PPLFLSFLTEDESWDLFKKKVF-RTD-WCPP-ELMSIGKKVVIKCQGLPLAIVVVSGIFANIEKSQDQWKQVGEIRDSCAV-RDL--KL-METFALSYNHLPHHLKSCFLYFAAFPKDFEIPVWKLTQLWVAEGFIRNIGESSLEDVAEEYLMDLIGRNLILVSKRS-DGRIKACSVHALLHDFCLKKAEEEYFSKHCSHV-RR
>XP_028124917.1
R----------EEEIVVGFEDEALTIKDRLT--RDKQLDTISIVGMPGLGKTTLAKKVYNDPLIIYHFHIRAWINVSQEYRKRDVLLSLFYS-P-HTKEMSDEELADKLRKSLKGKRYLIVMDDIW--DTRAWIDLKSLFP-NNGSRIMFTSRFTNVALHAN-TH-PPLFLSFLTEDESWDLFKKKVF-RTD-WCPP-ELMSIGKKVVIKCQGLPLAIVVVSGIFANIEKSQDQWKQVGEIRDSCAV-RDL--KL-METFALSYNHLPHHLKSCFLYFAAFPKDFEIPVWKLTQLWVAEGFIRNIGESSLEDVAEEYLMDLIGRNLILVSKRS-DGRIKACSVHALLHDFCLKKAEEEYFSKHCSHV-RR
>XP_028124918.1
S--------VGEEEIMVGFEDEAMSLKKQLT--RGMQLQVISIVGMAGQGKTTLATKLYADPLVVYHFHIRAWTSVFQEYRNRDLLIRLLSC-K-HTDQMGDEKLCEKLHKSLKGRTYFIVMDDIW--DTKAW---------------------------------------------------------------------------------------------------------------------------------------------------------------------------------------------------------------------------------------------
>XP_028126810.1
S--------MVDEEITVGFDDEALTIKELLA--GGKQLQMISIVGMPGLGKTTLAKKLYNDPFIICHFHIHAWTYISQVPKKMEMLLDILH--V-LTKHMSNEMLGDMLYKKLKGKRYLIVIDDIW--DIGVWVDLKMYLP-KNGSRVMFTSR----PMQTS-PH-HTHCLHFLTEEESWELFQQKVF-QDE-CCPT-KLIEIGKQITKKCPGLPLAIVVIVGLLAKNNKTQEWWKQVAQSVSSYIV-SDQ--NQ-LDTLGLSYNHLPCHLKPCFLYLGAFPDDQEISVQKLIWLWVAEGFVQNIG----------YVM-----------------------------------------T---------
>AtZAR1
NGTDRWSSPVYDHTQVVGLEGDKRKIKEWLFRSNDSQLLIMAFVGMGGLGKTTIAQEVFNDKEIEHRFERRIWVSVSQTFTEEQIMRSILRNLGDASVGDDIGTLLRKIQQYLLGKRYLIVMDDVWDKNLSWWDKIYQGLPRGQGGSVIVTTRSESVAKRVQARDDKTHRPELLSPDNSWLLFCNVAFAANDGTCERPELEDVGKEIVTKCKGLPLTIKAVGGLLLCKDHVYHEWRRIAEHFQDELRGNTSETDNVMSSLQLSYDELPSHLKSCILTLSLYPEDCVIPKQQLVHGWIGEGFVMWRNGRSATESGEDCFSGLTNRCLIEVVDKTYSGTIITCKIHDMVRDLVIDIAKKDSFSNPEGLNCRH
>BS2
ST---ND--ILVKNNMVGRDDQRKQLLEDLT--RSGEPKVIPIVGMGGIGKTTLAKEVYNDESILCRFDVHAWATISQQHNKKEILLGLLHS-K---KMIGEAELADMLQKSLKRKRYLIVLDDIW--SCEVWDGVRRCFPDNAGSRILLTTRNDEVACYAGVEN---FSLSFMDQDESWSLFKSAAF-SSE-ALPY-EFETVGKQIADECHGLPLTIVVVAGLL-KSKRTIEDWKTVAKDVKSFVT-NDPD-ER-SRVLGLSYDHLTSDLKTCLLHFGIFPEDSDIPVKNLMRSWMAEGFLK----ENLEGEVEKCLQELVDRCLVLVSKRRDGTKIRSCKVHDLIYDLCVREVQREN---YPE--CSY
>Gpa2
E--------DVQENIMVGRENEFEMMLDQLA--RGRELEVVSIVGMGGIGKTTLAAKLYSDPYIMSRFDIRAKATVSQEYCVRNVLLGLLSL------DEPDYQLADQLQKHLKGRRYLVVIDDIW--TTEAWDDIKLCFP-DNGSRILLTTRNVEVAEYAS-SG-PPHHMRLMNFDESWNLLHKKIF-EKEGSYSP-EFENIGKQIALKCGGLPLAITLIAGLLSKISKTLDEWQNVAENVRSVVS-TDLE-AK-MRVLALSYHHLPSHLKPCFLYFAIFAEDERIYVNKLVELWAVEGFLNEEEGKSIEEVAETCINELVDRSLISIHNVSFDGETQRCGMHDVTRELCLREARNMNFMQCSFKSRSR
>Hero
YIELTS--SSF-VEVTVGHEEDEARIIGQLLD-EHSKLDVISIVGMPGVGKTTLANKVYNNTLVASHFKIRAKCTVSQNFNKSKVLREILQQ-ASET--RSEDDLAEKLRVALLDKRYLIVLDDVW--DIATGEMLIACFPVERGNRVILTSRSGEVGLKVKCRSD-PVDLQVLTDEKSWELFEKRVFRDEG-SCPA-ELLDIGHQIVEKCKGLPLALVLIAGVIVRKEKEKDFWVKIQNNLDSFTS-SNI--NSIMNVMQSSYDHLPYQLKPLLLYFARLQKSERTPVSMLMQLWMAEGLVDDIPSKSLEEVTESYLDALISSSLIMVDHISTSVMMRACYVHDVVHDFCSVKAGKEKF--DFL-H-HR
>Mi1.2
KVERKS--LTT-DKIIVGFEEETNLILRKLT--SGADLDVISITGMPGSGKTTLAYKVYNDKSVSRHFDLRAWCTVDQGYDDKKLLDTIFSQ-GSDS-----IDVADKLRKQLFGKRYLIVLDDVW--DTTTLDELTRPFPAKKGSRIILTTREKEVALHGKLNTD-PLDLRLLRPDESWELLEKRTF-GNE-SCPD-ELLDVGKEIAENCKGLPLVADLIAGVIAGREKKRSVWLEVQSSLSSFIL--NS--EVVMKVIELSYDHLPHHLKPCLLHFASWPKDTPLTIYLLTVYLGAEGFVET-EMKGIEEVVKIYMDDLISSSLVICFN--IG-DILNFQIHDLVHDFCLIKARKENL--DLL-P-RQ
>Prf
T------TNVA--PSFSAYTQRANEEMEGFQDTGGPELDVISIVGMPGLGKTTLAKKIYNDPEVTSRFDVHAQCVVTQLYSWRELLLTILND-EPSDNEKEDGEIADELRRFL--KRFLILIDDVW--DYKVWDNLCMCFS--NRSRIILTTRLNDVAEYVKC-E-DPHHLRLFRDDESWTLLQKEVFQGES---CPPELEDVGFEISKSCRGLPLSVVLVAGVL-KKKKTLDSWKVVEQSLS-RIG-SL---EE-ISIIGFSYKNL-HYLKPCFLYFGGFLQGKDIHVSKMTKLWVAEGFVQNN--EKQEDTAQGFLDDLIGRNLVMAMEKP-NAKVKTCRIHDLLHKFCMEKAKQEDFFPERLEE-YR
>R1
SARTPR----M-NEEIVGFEDVIENLRKKLL--NGKGQDVISIHGMPGLGKTTLANSLYSDRSVFSQFDICAQCCVSQVYSYKDLILALLRD-GEGS---HANELADMLRKTLLPRRYLILVDDVW--ENSVWDDLRGCFPVNNRSRIILTTRHHEVAKYASVHSD-PLHLRMFDEVESWKLLEKKVF-GEE-SCSP-LLKNVGLRIAKMCGQLPLSIVLVAGILSEMEKEVECWEQVANNLGSYIH-NDS--RA---IVDKSYHVLPCHLKSCFLYFGAFLEDRVIDISRLIRLWISEAFIKS-EGRRLEDIAEGYLENLIGRNLVMVTQR-SDGKAKECRLHDVLLDFCKERAAEENFSHKQHAH-LA
>R2
QRRTTSY----QDYIFVGLQDVVQTLLAELL--KAR-RSVLSIYGMGGLGKTTLARNLYNS---LKSFPTRTWICVSQEYNTMDLLRNIIKS-G-RTERMTEGDLEIYLRDLLKERKYLVVVDDVW--QREAWESLKRAFP-KNGSRVIITTRKEGVAERAD-DR-FVHKLRFLSQEESWDLFRRKLL--DVRAMVP-EMESLAKDMVEKCRGLPLAIVVLSGLLSHKKGL-NQWQKVKDHLWKNIK-EDKS-IE-SNILSLSYNDLSTALKQCFLYFGIFSEDKVVKADDIIRLWMAEGFIPRGEE-RMEDVAEGFLNELIRRSLVQVAKTW--EKVTECRVHDLLHDLAIEKALEVNFSHSISSLCIR
>R3a
ETRTPST-SLVDDSDIFGRQNDIEDLIDRLLS-EDKKRTVVPIVGMGGLGKTTLAKAVYNDERVQIHFGLKAWFCVSEAFDAFRITKGLLQEIDLK-ADDNLNQLQVKLKERLKGKKFLIVLDDVWNDNYNKWDELRNVF-GDIGSKIIVTTRKESVALMMGNEQ---ISMDNLSTESSWSLFKTHAFENMGP-MGHPELEEVGKQIAAKCKGLPLALKTLAGMLRSKSEV-EEWKRILRSEIWEL----PH--NILPALMLSYNDLPAHLKRCFSFCAIFPKDYPFRKEQVIHLWIANGLVP-QEDVIIEDSGNQYFLELRSRSLFERVPNPSQGNTENFLMHDLVNDLAQIASSKLCIGSHMLEQSQH
>Rpiblb2
KVESKS--LTT-DKIIVGFGEETNLILRKLT--SGADLDVISIIGMPGLGKTTLAYKVYNDKSVSSHFDLRAWCTVDQVYDEKKLLDKIFNQ-DSNS-----IDVADKLRKQLFGKRYLIVLDDVW--DTNTWDELTRPFPGMKGSRIILTTREKKVALHGKLYTD-PLNLRLLRSEESWELLEKRAF-GNE-SCPD-ELLDVGKEIAENCKGLPLVVDLIAGIIAGREKKKSVWLEVVNNLHSFIL--KN--EVVMKVIEISYDHLPDHLKPCLLYFASAPKDWVTTIHELKLIWGFEGFVET-DMKSLEEVVKIYLDDLISSSLVICFN--IG-DYPTCQLHDLVHDFCLIKARKEKL--DLL-P-RQ
>Rpivnt1
NDRRRLF----DETEVIGLEDDFNTLQAKLL--DHLPYGVVSIVGMPGLGKTTLAKKLYR--HVCHQFECSGLVYVSQQPRAGEILHDIAKQV--LTEEERKENLENNLRSLLKIKRYVILLDDIW--DVEIWDDLKLVLPSKIGSRIIITSRNSNVGRYIGGDF--SHVLQPLDSEKSFELFTKKIFNFVNDNASP-DLVNIGRCIVERCGGIPLAIVVTAGMLRARGRTEHAWNRVLESMAHKIQ------DG-GKVLALSYNDLPIALRPCFLYFGLYPEDHEIRAFDLTNMWIAEKLIVNTGNRA-ESLADDVLNDLVSRNLIQVAKRY-DGRISSCRIHDLLHSLCVDLAKESNF--------RR
>RPM1
S--------LFSENSLVGIDAPKGKLIGRLL--SPPQRIVVAVVGMGGSGKTTLSANIFKSQSVRRHFESYAWVTISKSYVIEDVFRTMIKEFEADTYSLGYRELVEKLVEYLQSKRYIVVLDDVW--TTGLWREISIALP--YGSRVMMTTRDMNVASFPYGIG-TKHEIELLKEDEAWVLFSNKAFPASLEQCRT-NLEPIARKLVERCQGLPLAIASLGSMMST-KKFESEWKKVYSTLNWELN-NNH--ELVRSIMFLSFNDLPYPLKRCFLYCSLFPVNYRMKRKRLIRMWMAQRFVEIRGVKA-EEVADSYLNELVYRNMLQVILWP-FGRPKAFKMHDVIWEIALSVSKLERFTMENYGS-RH
>RPP13
TRRARSV----QEEVVVGLEDDAKILLEKLL--DYKNRFIISIFGMGGLGKTALARKLYNSRDVKERFEYRAWTYVSQEYKTGDILMRIIRS-M-TSRKFAEEELEVYLYGLLEGKKYLVVVDDIW--EREAWDSLKRALP-HEGSRVIITTRIKAVAEGVD-GR-YAHKLRFLTFEESWELFEQRAF-RNIQRKDE-DLLKTGKEMVQKCRGLPLCIVVLAGLLSRKT-P-SEWNDVCNSLWRRL--KDDS-IH-APIVDLSFKELRHESKLCFLYLSIFPEDYEIDLEKLIHLLVAEGFIQGDEEMMMEDVARYYIEELIDRSLLEAVRRR--GKVMSCRIHDLLRDVAIKKSKELNFQHS-STTCRR
>Rx
E--------DVQENIMVGRENEFEMMLDQLA--RGRELEVVSIVGMGGIGKTTLATKLYSDPCIMSRFDIRAKATVSQEYCVRNVLLGLLSL------DEPDDQLADRLQKHLKGRRYLVVIDDIW--TTEAWDDIKLCFP-YNGSRILLTTRNVEVAEYAS-SG-PPHHMRLMNFDESWNLLHKKIF-EKEGSYSP-EFENIGKQIALKCGGLPLAITVIAGLLSKMGQRLDEWQRIGENVSSVVS-TDPE-AQ-MRVLALSYHHLPSHLKPCFLYFAIFTEDEQISVNELVELWPVEGFLNEEEGKSIEEVATTCINELIDRSLIFIHNFSFRGTIESCGMHDVTRELCLREARNMNFMQRSFKSRSR
>Sw5b
HDRHSN--LVT-DEEVVGFENKAEELIDYLI--RGNELDVVPIVGMGGQGKTTIARKLYNNDIIVSRFDVRAWCIISQTYNRRELLQDIFSQ-GSDD-----DVLADMLRRKLMGKRYLIVLDDMW--DCMVWDDLRLSFPDGIRSRIVVTTRLEEVGKQVKYHTD-PYSLPFLTTEESCQLLQKKVF-QKE-DCPP-ELQDVSQAVAEKCKGLPLVVVLVAGIIKKRKMEESWWNEVKDALFDYLD-SEF--EESLATMQLSFDNLPHCLKPCLLYMGMFSEDARIPASTLISLWIAEGFVET-ESGRMEEEAEGYLMDLISSNLVMLSKR-YKGRVKYCQVHDVVHHFCLEKSREAKFS-DWK-G-TR
