# Supplementary material for: The NRC0 gene cluster of sensor and helper NLR immune receptors is functionally conserved across asterid plants
Source: Plant Cell. 2024 Jun 4;36(9):3344–61. doi: 10.1093/plcell/koae154 (PMC11371149; doi:10.1093/plcell/koae154)
Supplement: koae154_Supplementary_Data [file koae154_supplementary_data.zip › Supplementary File 11/Supplemental File 11/alignment files/Solanum_commersonii_with_Tomato_Nyssa_Camellia_NRCs_alignment_NBARC.fasta]

>KAG5568145.1
---------M-D--VIIGLDEDLLKI---L--IVQSSLEVVPIIGMGGIGKTTLARRVYDDSLI-YHFYVRAWTNVNQEFDTREIFLGILRSIGVDE--NEQ--LAERVYRSLKGRKYLIVLDDMWSI--EAWQHVRRSFPD-NGSRIVLTTRLVDVASCACSGN-----SRFLSMEESWNLLRNKVF-GNG-GY-PPELEKIGRYIGHQCQGLPLAVVAIGGLLSKMSKETSSWENVAEKVGSLMTSD-TMD--CLNILSLSYNHLPQYLKTCFLYMGVFAETREIPVWKLIKLWIAEGFVK-KVNHNLEDVAEENLRELVDRSLVLVGKHS-LGKIKTCKMHDLVRDMCLREAQYENFI--NINCLRR
>KAG5568158.1
---------IE-AKRNL--N----KI---L-----EDVCIIGVWGTGGVGKTTLVKNL-NNELVFKSFGVVIWVSVPKPIDIRKV-AQISSRL--DN--SS---IASKIYQRLKKS-FLLILDDVWEA------DLDHIGP-DSRRKIIVTSRFLDVCRQMNTDTE-----STLEEDESWQLFVKN---------------------ARRC-----------------------------------------------------------------------------------------------------------------C-------------------------------QSA-----------
>KAG5568159.1
-------------------------------------CVIIGVWGAGGIGKTTLVKNL-NNELVSKSFGVVIWITVPKPIDIRKV-AQIANRL--DT--SS---NASKIYQWLKKS-FLVILDDVWEA------DLDYVGP-DHGSKVIITSRFLDVCNQMKIDTE-----YTLDENESWALFIKNVG-DVN----WKDIEPLAMEIARECDGLPLAITVIGASLRG-KNMAEQWEDALESLRKSAT-YVRDK--VYQVIKWSVDSLE--IQSCFLYCSLFPAS--IPT-DLIHCWWAEGFLGE----TYEKAYNTIIEELKNVCLLE------ESHGMNCKMHDVVRD-----ANQAIEL---------
>KAG5568161.1
-------------------------------------VCIIGVFGTGGVGKTTLVKNL-NNELVSKSFGVVVWVTMPKPIDIKNV-AQIVSRL--DK--SS---ISSKIYQRLKES-FLLILDDVWEA------NLDHIGP-DPRSK------------QMKT-TE-----YTLDEDESWQLFVKNAG-DIN----IEQIQPFAKEIAKECDGLPLAITVIGTS----------------------------------VIKWSFDSLEPDIRSCFLYSSLYLAA--MSTDDLIHYWWAEVFLSE----TYEEAYNTMIESLV------------------------------------------------
>KAG5568164.1
HGL--VKKEV-EGKIIVGFEEETEWI---L--TSGPAIDVISIVGMPWLGKTTLAYRVYNDKSI-DHFDVCAWCTVDQERNDKKLLQKFFNQVIGQR--DD---VADKLRRQLFGKQYLIVLDDMWDT--ATLDELTRPFPE-KGSRVILTSRKKEV------------------------------------------------ALHGKCHSDPL----------------------------------------------------------------------------------------------------------------------------------------------------------
>KAG5568290.1
---------V---SDIFGRQNEIENL---L--LS-ASLTVVPIVGMGGLGKTTLAKAVYNDAKV-EHFGLKAWYCVSEAYDALRITKGLLQEISF-DN-NNQ--LQVKLKESLKGKKFLIVLDDVWNDNYNEWDDLRNLFV-GRGSKIIVTTRKESVALMMANE-------DNLSTEASWSLFKRHAF-END---GHPELEEVGKQIAAKCKGLPLALKTLAGMLRSSEV--EEWKRNL-SIWEL--R--DKD--VLPALMLSYNDLPAHLKQCFSFCAIFPKDYPFRKEQVIHLWIANGLI--PKDD-IQDSGNQYFLELRSRSLERVPDP----NIEKFLMHDLVNDLCIRL--EEHML---GREFEK
>KAG5568293.1
---------V---SDIFGRKNDIEDL---L--LS-ASLTVVPIVGMGGLGKTTLAKAVYNDERV-KHFVLKAWFCVSEAYDAFRITKGLLQEIST-DD-NNQ--LQVKLKERLKGKKFLLVLDDVWNDNYNEWDDLRYVFV-GDGSKIIVTTRKESVALMMGNE-------DNLSTEASWSLFKRHAF-END---GHPELEEVGKQIAAKCKGLPLALKTLAGMLRSSEV--EEWKRIL-SIWEL--R--DKD--ILPALMLSYNDLPAHLKRCFSFCAIFPKDYPFRKEQVIHLWIANGLV--PLED-IEDSGNQYFLELTSRSLERVPNL----NKENFLMHDLVNDLCIRL--EEHML---DGDFEK
>KAG5568622.1
---------S-D--EVVGFDEEAKKV---L--VEGAELAIIPVVGMPGLGKTTLARKIYNDTTL-FEFFSILWVYVGQEYKIKDIYLRILKHFKNDE--EGT--LAKVISGFMKGGKCLIVLDDVWEA--NVIDHVKKVFPE-KGHRIMMSTRDGYLAAYANPD------PKFLTAEECFELLEKRVF--KG-SC-PDELKEVGKRIAGNCGGVPLVVVVIAGALAGRSNTTE-WEVVERNVAQ-F-SVNKD---CGVFVEMSYDRLSQEMQTCFLYSGIFPRGFDIPAWKLIRLWIAEGLIKPQQS-TLEEIAECHLNDLVHRNLVILLQKS-DGQIKTCRLHDMLHEFCRTKAANKWLF--DSDTCRR
>KAG5568644.1
-----LRRTTS-DHIFVGFQDVVQTL---L--LKAPRRRVLSIYGMGGLGKTTLARNLYTSPNI-STFFTRAWICVSQEYNTIDLLKTIIKSIQGE---ED---LEIYLRKLLTKSKYLVVVDDVWQR--EAWESLKRAFPD-NGSRVIITTRKEDVAERADDRG------RFLSQEESWDLFCRKLL-RA--MV--PAMESLAKDMVEKCRGLPLAIVVLSGLLSHKK-GLDEWQKVKDYLWKNIIEDKSIE--ISNILSLSYNDLSIVLKQCFLYFGIFPEDQVLEAENIIWLWMAEGFI----PRRMEDVAEGFLNELIRRSLVQVA-KF---KVTKCRVHDLLRDLAIQKALEVNFF--SSLCIRH
>KAG5568659.1
------------AEHPVGINSRVSEL---LS-W--VSVMYVGIWGMGGVGKTTLAKP-----------SSTKFLQ---------LLRKIIADT------SS---VDHLIKQRL-SKRVLIILDDV-----ADVEEIYSLV-GWPGSRIIITTRDEHLCSTSDV--------KCMTESESLQLFCWHAF--KPL---PPDFVEISETVVTHAKGLPLALKVWGSFL-C-NKSMEQVKCIIKSLKQI-----HNS--IVETLRRSYDGLPDA-KKVFL-IACF--RNKEDVSKILSC----GF---------E----IGINVLIEKSLATINES----Q----SLHNLIRDEVVRR-EKD------PGERSR
>KAG5569050.1
-----WRRTTS-DYIFVGLQDVVRTL---L--LKATRRSVVSIYGMGGLGKTTLARNLYNSPNI-NSFPTRAWICVSQEYNTMDLLRNIIKSIQGE----D---LEIYLQRSMGE--------------------FEKSIP-----------------------------------------------------------------------------------------GWQEWQQ-------------------------------------------------------------------------------------------------------------------------------------
>KAG5569055.1
-----LRRTTS-DNIFVGLQDVVQKL---L--LKAPRRSVISIHGMGGLGKTTLARNLYNSPNI-SSFPTRAWICVSQEYNTMDLLKNIIKSIQGG---ED---LEIYLRDLLKEGKYLVVVDDVWQR--EAWESLKRAFPD-NGSRVIITTRKHDVAERADNRG------RFLTREEGWDLFCRKQL-RA--MV--PEMVRIARDMVEKCRGLPLAIVVLSGLLSHKR-GLGEWQKVKDHFWQNI-QDDSIE--ISYILSLSYNDLSATLKQCFLYFGVFPEDQEVDAEKIILLWMAEGLI----PNRMEDVAEGFLNELIRRSLIQVV-RF---KVNECRIHDLLRDLAVQKALEVNFL--SSFCLRH
>KAG5569074.1
---------I-QPENLVGMKSQIEEV---LD-L--SNVCFIGIWGMGGIGKTEIASFLHQ--RL-HQFEADCFLGVGTLYQ-KGLLQVVISKL------TS---KHEIIKSML-RKKVLFILDNV-----NHQEQLECLV-RWSGSRVILTARDKHLSHIGDN--------QLLPENEALELFSRHAF--RKS---PKGFMELSRQVVEYAGGLPLALKVLGSSF-Y-KRDKEQWRDKIDRLKKI-----HND--ILGKLRISFDGL-KEEKRMFL-IACL--ESRDYVERVFSC----GI---------L----IGIDYLVEKTLLSFDRY----R----LMHNMITKNVAR--EAN------NR----
>KAG5569361.1
-------EQP-N--IMVRRENEFEMM---L--AR-GKLEVVSIVGMGGIGKTTLATKLYSDPYI-SRFDIRAKATVSQEYCVRNVLLGLLSLTSD----DDQ--LKDRLQKHLKGRRYLVVIDDIWTT--KAWDDIKRCFPD-NGSRILLTTRNVEVAEYASSGK----PSRLMNFDESWNLLHKMIF-EKG-SY-SPEFENIGKQIALKCGGLPLAITVIAGLLSKIGQRLDEWQRIAENVSSVVSTDPEAQ--CMRVLALSYHHLPSHLKPCFLYFAIFAEDEEIYVNVLVELWAVEGFLNEEE-GSIEEVAETCINELVDRSLISIHNLSFDGKIERCGMHDVTRELCLREARNMNFV--KS--RSR
>KAG5569532.1
-------LDV-N--NMVGRDKEKKRM---L-RGGSKDLKVIPIVGMGGIGKTTLAKQVFNHPSI-SRFDIRAWATISKEYNVKEILLSLLQSIINDK--EAE--LADLLQKKLKCRRYLIVIDDIWSY--KAWDDTRQCFPI-NGSRILLTTRHTEVAIYASSSN----LLSLMNSDESWNLFKSKAF-ANE-SF-TPELETIGEKIANKCQGLPLTIVVVAGLLSKSKRTKEEWENVAENIKSFVTKDPDEQ--CLRVLGLSYSYLPNDLKACLLYFGIFPEDSEISVKRLLRLWIAEGFLKLEG--DLEEEAKNRLQDLVDRCLVLVSKRSADGKIKTCRIHDLVHELCLREAQSQNFL--RV-GCQW
>KAG5569538.1
-------EKP-N--IMVGHENEFEMM---V--AGGERLEVVSIVGMGGIGKTTLATKLYSDPRI-SHFNFLAKTTLSQEYCVRNVLLDLLGSKSE----DDQ--LADQLQKLLKGKRYLAVIDDIWTT--GAWDDIRQCFPD-NRSRILLTTRNVEVAGYASSGK----PPRLMDFDE-------------N-SF-PSEFEQLGKQIALKCGGLPLAIIVIAGLLSKIGKTLDEWQSIAGNV--------------------------------------------------------------EE-MNIEEVAENCLTDLADRSLISITHSIFDGKKESCGMHDVTRELCLREARNVNFV------RGR
>KAG5569539.1
-------EKP-N--IMVGHENEFEMM---V--AGGERLEVVSIVGMGGIGKTTLATKLYSDPRI-SHFNFLAKATVSQEHSVRNVLLALLSSASE----DDQ--LADQLQKLLKGKRYLVVIDDIWTT--GAWDDIRQCFPD-NGSRILLTTRNVEVAGYASLGK----PPCLMDFDESWSLLYEKVF-AKN-SF-PPDFEQLGKQIALKCGGLPLAIIVIAGLLAKTGKTLDEWQSVAENVSSVVSTDLEAQ--CMGVLPLSYYHLPSHLKPCFLYFAIFPEDNLIFVDKLVGLWVAEGFLKAEE-MNIEEVEEKCLADLVDRSLISISHSIFDGKKS---------EL--------------------
>KAG5569847.1
--------ET-N--VMVGHENEFEMM---I--ARGSNLEVVSIVGMGGIGKTTLANKVYSDPFI-SHFDIRAKITVSQEYCARNVLLGLLSSVSGAD--DGQ--LVDRLQKLLKGRRYLIVIDDIWTT--DSWDDVKLCFPD-RGSRILLTTRNMEVAEYASSGK----PPPLMNFDESWSLLFEKVF-VKD-NF-PPEFEQLGKQIALECKGLPLTIVVIAGLLSKVGKTLNEWTSVAKNVSSMASIDLDIQ--CMRVLSLSYHHLPCHLKSCFLYFAIFPEDKLIFVNELMELWTVEGFLKVEK-TTIEEVAETCLKDLIDRSLIFIHHFTFDGKIKSCGMHDVTRELCLREARNMNFV--KS--RGR
>KAG5569934.1
--------EH-K---MVGHENEFEMM---L--TRGASLEVVSIVGMGGIGKTTLANKIFCDPFV-SCFDERAKVTISQEYCVRNVLLCLLYSVRGTDA-DGQ--LADQLQKLLKRGRYLVVIDDIWTK--GAWDDIKLCFPD-CRSRILMTTRNMEVAEYASSGR----PPRLMNFNESWSLLHEKVF-AKD-CF-PPEFDEVGKQIALKCKGLPLTIVVIAGLLSKIGKALDEWESVAANVSSVVSTDLDVQ--CMRVLALSYHHLPHHLRACFLYFALFPEDKLIFVNKLVKLWAAEGFLKVDE-MSMEQVAKQSLKDLVDRSLVFIQRVSFDGKIKACGMHDVIRELCLREARKINFV--K---RVR
>KAG5569944.1
--------EH-N--MMVGHENEFEMM---L--TRGASLEVVSIVGMGGIGKTTLANKIFCDPFV-SCFDKRAKVTISQEYCVRNVLLCLLYSIRGTDA-DGQ--LADQLQKLLKRGRYLVVIDDIWTK--GAWDDIKLCFPD-CRSRILMTTRNMEVAEYASSGR----PPRLMNFNESWSLLHEKVF-AKD-CF-PPEFDEVGKQIALKCKGLPLTIVVIAGLLSKIGKALDEWKSVAANVSSVVSTDLDVQ--CMRVLALSYHHLPHHLRACFLYFALFPEDKLIFVNKLVKLWAAEGFLKVDE-MNMEQVAKQSLKDLVDRSLVFIQRRS-----------------------KINFV--K---RVR
>KAG5569946.1
--------EP-D--MMVGHENELEMM---L--GRGASLEVVSIVGMGGIGKTTLADKIYNDPFI-SRFDIRAKATVSQEYCAKKVLLSLLSSTSGID--DGQ--LADRLQKSLKGRRYLVVIDDIWTK--RAWDDIKLCFPD-CGRRILLTTQNMEVAEYASSGK----PP-LLNFDESWKLLQREVF-DN-------------QQPA-----------------AAAGQQLDS--------------------------------------------------------------------------SSEQTAQQ------------------------------------------------------
>KAG5569950.1
-------------DPMVGHKNDFEMM---L--ARGASLEVVSIVGMGGIGKTTLANKIYNDSFI-SHFDVRAKATVSQEHCATSISIAKASKRQG---------------------RFLVVIDDIWTR--KAWDDIKLCFPD-NGSRILMTTRNVEVAEYASSGI----PPCLMNFDESWSSLYEKVF-VVD-SF-PPEFEQLGKLIALKFGGLPLAIVATAGVLSKSGKTLNVWRSVAENVSLAVSTDLEVQ--CMTVLALSYHHLPRHLKLCFLYFAIFPEDEVIFVDKLMEL---------------------------------------------------------------------------
>KAG5569961.1
-----------NQQVPVGFQKDLEKI---L--RGGPSLDIITIVGMAGIGKTTLAKRAYNDLSV-NQFDVRAWITVSQEYRERDILFDLFYSV--NE--DDE--TADLVYKSLKWKRFLIVVDDMWST--DAWDNVSRLFPD-KGSRIILTSRLTDLATYANPDG----KPEFLNNDEGWELLHQKLF-GKR-GC-PFELEEIGRR-----------------HLSKMSKTTDCWNTVAESVGSVVNHEPGQ---CLDILALSYNYLPQQ--------------------------VAEGFLNATG-LTVEEIAEECLEDLIDRSLVLAVKR-SNGKLKTCKLHDIMRDFCLEEAKRQNFL--GITALRR
>KAG5570061.1
---------LV-AQRSL--E----TV---L-----NDSGIIGIYGMGGVGKTSILVEI-NNRI-ESIFDNVIWVTASND-NVQKL-KDIARAI--DD--DT---RAAQLLDALMSR-FVLIIDDLWEA------PLEVIGP-YGDCKLIITTRSMIVCRGMESVRE-----SVLSEEEAWNLFKQKVG-EVA----SPTLQAVAKDVSKECGGLPLAVVTVGRALRR-ENDLRQWKNALSQLKSAIE-GMENR--VFARLRFSYERLKNVTRSCFLYCTLYPEDHHIETEELIKYWTWEGLLDK----YGESKMLMILDELKHACLLEII--CQEGSLNEYKMHDLIRD-----TRESLFMEW-LVGLER
>KAG5570265.1
-------AEP-N-YMMVGHENELEMM---L--ARGGRLEVVSIVGMGGIGKTTLANKIYNDPFI-SHFDIRAKATVSQEYCAKNVCLSLLSFTSRSN--DGQ--LADRLQKSLKGRRYLVVIDDIWTE--QAWDDMKLCFPD-CGSRILLTTRNMEVAKYASSGK----PPRLLNIDESWKLLQSRVF-VKN-CF-SPEFEQLGKQIVLKCGGLPLAIIVIAGVLSNIGESFDEWTSVAENVSSVVSTDHNVQ--CMRVLALSYHHLPHHLRACFLYFAIFPEDTVIFVNKLVKLWTAEGFLKTEM-MSIEEVAEKCVKDLIDRNLVFVQRVSFDGKIKACGMHDVIRELCLREARNTNFV--K---GVR
>KAG5570493.1
---------V---SGVFGRYQEVEEI---L--LSSAASDVIPIVGLGGVGKTTLARAVYNDKRI-QHFNITAWVCVSEEYDAFRITTTLLGEISLSAS-NNQ--LQIKLSHRLKGKRFLFVLDDVWNESYTDWDELRCPFV-GRGSRIILTTRKESVAMMMGSE-------KSLSEEDCWSLFKTHSF-END---EYPELEVAGKQIVGKCKGLPLAVKTLAGLLRSSNI--EEWERLL-SIWEL--P---SD--ILPVLKLSYNDLSPVLKRCFAYCALFPKDHPFGRGEVVQLWIANGLITQGESD-IEDTGNQYFLELRSRSLQKASDF----EAREFLMHDLVNDLCLRL--EDHIL---YGEFDK
>KAG5570511.1
------KSTV-N--TIVGMEDDFNTI---L--ISQTDLTVIPIFGMGGIGKTTLVRKLYDDSFI-SRFDKHAWVTISEEYNERQMLLKIVSSITG----NDQ--LMETVYRGLKGRRFLIVIDDIWST--EAWDQMQRIFPN-NRSRILLTTRLKYVANYVSCPD---FLPSFLSLEDSWNLFTEKLF-KKD-PC-PTILKETGKHIVKQCRGLALSVVVVAGLLGKMDPTHDNWKKVEENLNSFLGTVSEQ---CQSILSFSYSYLPQYLRSCFLYVGGFPEDMEINVSKLIRLWIAEQFVKARS-NRLEVVAEGYLEELIDRSLILAGKQRANGRMRTCKIHDLLRQLCLREAHTENVV--GIYDQRR
>KAG5572646.1
---------NS-DSRKL--QED--EV---L-----NDVTIIGICGLGGVGKTTLAEKI-RQKA-QESFNDVVMVIVSQQ-DPKRI-DEIARGV--EG--DS---RGDRLRTRLTNSRTLVILDDVWEA------DLEKLGP-HNRCKVILTTRLRPVCDIMKAQKI-----GTLPEEEAWILFKEKVG-NSD----DPSLLDIAKDVSKECKGLPLAIITVAGALKR--KTKPSWEDALKQLRGAIP-GVHTK--VYRPLRLSYDHLEDEARYLFLLCSLFEEDSDIWIEELLRYGMGLGIFSE----SLEHARNLLIEILKDSFLLS------QGSNKNHKMHDVVRD-----A-SEEHIKDSYEQYSH
>KAG5572680.1
---------V---SDIFGRHKEIEDL---L--LS-ANLAVVPIVGMGGAGKTTLAKVVYNNEKV-DHFGLKAWYCVSEAYDAFRITKGLLQEISF-DN-NNQ--LQVKLKESLKGKKFLIVLDDVWNDNYNEWDDLRNVFV-GDGSKILVTTHKESVALMMGNE-------DNLSIEVSWLLFKKHAF-VND---GHPELEEVGKQIAAKCKGLPLALKTLAGMLRSSEV--EGWKRIL-SIWEL--P--DND--ILPALMLSYNDLPAHLKRCFSYSAIFPKDYPFRKEEIIHLWIANGLV--PQED-FQDSGNKCFFELTSRSLERVPKT----TIENFLMHDLVNDLCIRL--EEHVL---YGDFEE
>KAG5572852.1
---------LH--TEVIGLDDDFNML---L--LDH--LPYVSIVGMPGLGKTTLAKKLYRH--V-HQFDCSGLVYVSQQPRAGEILHDIAKQV--EE--N----LEGNLKSLLKRKRYVILLDDVWDV--EIWNYLKLVLPESKGSRIIITSRNSNVGRYVGGDS----SLQSLDSENSFELFAKKIF-DNN---ASPDLVNIGRSIVGRCGGIPLAITVIAGML--KERTEYSWNRVLES----LGHKIQDE--CAKVLALSYNDLPIALRPCFLYFGLFPEDHEIRAFDLTNMWIAEKLVVNSGNM--EDLAE-VLNDLVSRNLIQVAKRTYDGRISSCRIHDLLHSLCVDLGKESYFF--NVSRVRR
>KAG5573575.1
---------V-NSESLVG--TQIEKV---LH-M--SDVYFVGLWGMSGIGKTEIASVIYE--RY-HQFEAYCFLGVGEMYR-KGLLKTLICKL------TS---EHDIIKNGL-WKKVLLVLDNV-----DHLSQLELIV-GWRGSRILITTRDKHITHVKDK--------LLLSENEALELFCMHAF--KKS---PEDFKVLSNEVVKYADGLPLALKVLGSSL-Y-GRNKEQCRDIIDRLKKI-----NDD--ILGKLKIGLDEL-NDEMRTFL-IACL--EYSYYVERILSC----GI---------L----IGISYLIEKSLLCIRYH---------EMHNLISQNVSR--EAN------SR----
>KAG5573600.1
----RTEARMY-ELEMFDIRQEVHDL---L--IKTADDRIVEIAGELGSGKTTLARAVYGRREI-KHF---AWVTISKESNKSDVLQNLLKQL--ESK-DDE--LETKLLKWL-GKNYLIVLDDVQSD--QMWEGLQSVF-D-NGILLLITTTVNPM---------YCVSPKTLSEEYSWNLFKKAGW-EEK------EHQVLKDRVLKVCCGLPLNTVLLGSMLSTRQKILRNW-----T---------------KDIVSISYTNLPDHLKLCVLYLVLFPKEYDIPVRRLFRLWLSEGFVNPKPHK--EDVVQENFDYLVKRSLIQISKFS-DDSPRRCRLLGVLHDYLLPNA-QNRLF--FPLNVRR
>KAG5573604.1
----WTQARMH-ELEMFGIKEEVNDL---L--TTTADAPIVQIAGKMGSGKTTLARAVYRSRKI-NHF---AWVTISKEFNKSDVLQNLLKQV--DSK-DDE--LETRLLECL-GKNYLIVLDDVQSD--QMWEGLRSVF-D-NGTLLLIITSVSPM---------WYVSPEKLSDNYSWNLFKKAGW-EDK------EHQDSKQRVLKVCCGLPLNTVLLGSMLSTRQKILRNW-----T---------------KDIVSVSYTNLPDHLKLCVLYLVLFPKEYDIPVRRLFRLWLSEGFVNHKPGK--EDVVQENFDYLVKRSLIQISKFS-DGSPRRCRLLGVLHDYLLPKA-QNRLF--FPLNVRR
>KAG5573757.1
-----LTRSYS-D--FVGLVEEVNKL---L--INDNDYVVFAICGMGGLGKTTLARKAYRHGDV-SHFQAFAWASISRQWQARDVLLSILMKLEPTR--DE---LVKALYKVQQRKRCLIVLDDIWST--NFWNSVKHAFPK-GSSKILLTTRKKDVCTHIDPTC------RCLDAEESWKLLKKAFP-DT--PDIDLELERLGKEMVSKCAGLPLAIIVLAGLLARRP-KIDEWRRTCQNLNLHM-SGESFEQDIHGVLALSYYDLPYLLKPCFLYLGNFPEDQKISARRLYQLWAAEGIISLEGNQTAMEIGERYLHELAQRYMVQVQLET---RIKSCRFHDLMRDTCLSKAKEENFL--STRTVRR
>KAG5573837.1
---------V-QPERLVGIKSQVEKV---LD-M--SNVRSIGIWGMGGIGKTEIANILHQ--RY-HRFEADCFLGIGKLHQ-KGLLQAIICKL------TS---EHEILKNML-WKTVLFILDDV-----NHQEQWEFLV-GWRGSRIILTARDKHLSHVGDN--------QLLSEDEALELFSRHAF--RKS---PKDFMELSRQVVNHAGGLPLALKVLGSSF-Y-GRDKKHWRHIIDQLKRI-----HKD--ILGKARLSFDGL-KDEKELFLDIACL--DFHLCVELVLDT----GQ---------F----L-IDYLIEKSLLSINIS----RFKGCVMHNMIRENVIR--EAN------SR----
>KAG5573843.1
---------V-QPESLVGMKYQVEKV---LD-M--SNVRSIGIWGMGGIGKTEIANALHQ--RY-HQFEADCFLGVGKLHQ-KGLLQVVIFKL------TS---EHEILKKML-QKKVLFVLDDV-----NHREQLEFLF-GWMGSRIILTARDKHLRHVG-N--------QLLSEDEALELFSRHAF--GRS---PKDFMELSRQVVKHAGGLPLALKVLGSSF-Y-RRDKKHWRHIIDRLKRI-----PKD--ILGKLRLSFDSL-KDEKELFIDIACV--NFHLCVEQVQDA----SR---------F----L-IDYLIEKSLLSIDLN----S----VMHNMIRENVIR--EAN------SR----
>KAG5573846.1
------------------MKSQVEKV---LD-M--SNVRSIGIWGMGGIGKTEIANVLHQ--RY-HQFEADCFLGVGKLHQ-KGLLKVFICKL------TS---EHEIL------KKVLFVLDDV-----NHQEQLEFLV-GWKGSRIVLTARNKHLSHVGDN--------QLLSEDEALELFSKHAF--IKS---PKDFMELSKQVVNHAGGLPLALK--------------HWKRIIDRLKRI-----HKD--ILGKLRLSFDGL-KDEKELFLYIPEY--EYP------------------------F----ICCAYILFETL-----------------HSSDNKN--------------------
>KAG5573849.1
---------V-QSESLVGMKSQVEKV---LD-M--SNVRSIGIWGMGGIGKTEIANALHQ--RY-QLFEADCFLGVGELHQ-KGLLQVVIFKL------TS---EHEILKNNL-WKTVLFILDDV-----NHREQLEFLV-VWMGSRIILTARDKHLSHVGDN--------QLLSEVEALELFSRHAF--GRS---PKDFMELSRQVVKHAGGLPLALKVLGSLF-N-RRDKKHWKPIIDRLKRI-----HKD--ILGKLRLSFDGL-KDEKELFLDIACL--KFNLCMELVRDA----SR---------F----L-IECLNDKSLLSINTS----N----VMHNMIREDVIR--EAN------SR----
>KAG5573850.1
---------V-QPESLVGMKSQVEKV---LD-M--SNVRSIGIWGMGGIGKTEIANVLHQ----------------------------------------------------------------------------------------------------------------------------------------------------------------------------------------------------------------------------------------------------------------------------------------------------------------------
>KAG5573863.1
---------V-QPESLVGMKSQVEKA---LN-M--SNVRSIAICGMGGIGKTEIANVLHQ--RY-HLFEADCFLGVGELHQ-KGLLQVVICKL------TS---KHEILKKML-QKKVLFILDDV-----NHREQLEFLV-GWMGSRIILTARDKHLSHVGDN--------QLLSEDEALELFSRHAF--RKT---PKDFMELSRQVVEHAGGLPLALKVLGSSF-Y-GRDKKHWRHIIDRLKRI-----HKD--ILGKLRLSFDGL-KDEKELFLDIACL--NFNLCVELVRDA----SR---------F----L-IECLNDKSLLSINIS----N----VMHNMIRENVIR--EAN------SR----
>KAG5573868.1
---------V-QPESLVGMKSQVEKV---LD-M--SNVRSIGIWGMGGIGKTEIANVLHQ--TY-HQFAADCFLGVGKLHQ-KGLIQIVIFKL------TS---EHEILKNRL-WKKVLFTLDDV-----NHREQLEFLV-GWMGSKIILTSRDKHLSHVGDN--------QLLSEDEALELFSKHAF--KKS---PKDFMELSKQVVKHAGGLPLALKVLGSLF-Y-RRDKKHWKPIIDRLKRI-----HKD--ILGKLSLSFDGL-KDEKELFLDIACF--DFDICV---------------------------------------------------------------------------------
>KAG5573903.1
-----IREEVANNEEIIGFVDVIEKL---L--IKGTKRDVISVVGMPGLGKTTLAYRLYYDKSV-SHFEIRAQCCVSQVYSRKDLLIAILRDISEFE--D-E--LADLLRKTLFSKRYLILLDDVWET--SVWDDLIGSFRD-NGSRIILTTRNHEVAMYTRIRS----DPRMFNNDESWELLRKKVF-GEE-SF-SPLLTEIGQEIVKKCGQLPLSVVLVAGILAEMEKKVECWEQLANNLGPHIHKDS------RAVIEQSYQILPYRLRPCFLYFGALLEDSVISVPKLTQLWISEGFVK-GCEGSLEDIAEGYLENLIGRNLVMGTKR-SRGKIKACRIHDLLHDFCKERAKDD-----HKQLAHR
>KAG5573905.1
-----IREEVANNEEIIGFEDVIEKL---L--IKGTKRDVISVVGMPGLGKTTLAYRLYYDKSV-SHFEIRAQCCVSQVYSRKDLLIAILRDISEFE--D-E--LADLLRKALFSKRYLILLDDVWET--SVWDDLIGSFRD-NGSRIILTTRNHEVAMYTRIRS----DPRMFNNDESWELLQKKVF-GEE-SF-SPLLTEIGQEIVKKCGQLPLSVVLVAGILAEMEKKVECWEQLANNLGPHIHKDS------RAVIEQSYQILPYRLRPCFLYFGALLEDSVISVPKLTQLWISEGFVK-SCEGSLEDIAEGYLENLIGRNLVMGTKR-SRGKIKACRIHDLLHDFCKERAKDD-----HKQLAHR
>KAG5574181.1
---------V-KLPD-IGIDTHLKEV---LE-M--INVRIVGIWGMGGVGKTTIAKVVFD--RF-SKFDGACFLVVKENVG-KQLLNTLLSKL------NN---KYDMIQSRL-SMKVLIVLDDI-----DERDHLEYLA-DWSGSRVVVTTRNRAIKDA-AA--------PTLPNLEAMQLFCRHAF--KEV---PDRFKNFSLEIVDHAKGLPLALKVWGSFL-Y-MRDLIQWRSCIDYIKKN-----SSM--IVQTLKISYDGL-PIEQQIFL-IACF--DEKKKVMQILSC----YF---------E----CGLDVLIDKSLVFLTED----T----EMHDLIQDYIVKI-QKD------AGKCSR
>KAG5574218.1
-----------PLQDVVGINAHLEEL---LQ-I--IDVRIVGIWGIGGVGKTTIAKAIFD--IL-DQFKAACFLAVKENAR-KQLLNTLLSEL------NN---KYDVIPKRL-SMKVLIVLDDI-----DERDHLEYLA-GWNGSRVIVTTRNIQIKD--AA--------PTLPDDDAMQLFNQHAF--KEV---PDCFKKFSFEVVNHAKGLSLALKVWGSLL-H-KKGLTQWTRTVDQIKKK-----NLE--IVEKLKISYDGL-PEEQKLFL-IACF--HHRKE-MKFFSC----DF---------E----YGLDVLVDKSLVIISMY----R----EMHDLIEDYIVKM-QKD------SGKPSR
>KAG5574223.1
---------V-NLQYVVGLDTQLKKV---LK-M--INVRIVWIWGMGGVGKTTIAKKIFY--EL-SKFEVVCFLEIKEN---KKILNILLSKL------DN---KEAMLSKRL-RKKVLIVLDDI-----DDRDQLEYLA-DWKGSRIIATTRDQHIEN--DV--------KTLLDCDAIKLFNQYAF--KKV---PNWFKDLTSEIVSLAKGHPLALKVWGSSL-H-RMDITKWKSALVRIKEN-----GVE--ITKNLKISYDGL-HQDQEIFL-IACF--IKKEDVMQVLS---------------------------------------------------------LQM-QKH------PGERSR
>KAG5574224.1
---------V-KLQDIVGIDTHLQNV---LE-M--SNVRILGIWGMGGVGKTTLARAVFD--TL-PQFQGASFLAVKET-N-IEMLNILFSEL------NN---KGELMAQRL-CMKVLVVLDDI-----NHHDHLEYLA-DSSGSRIVATTRNKQIKN--NV--------TTLPEHDAIQLFNHYAF--KEA---PDHIKKLALEVVSHAKGLPLALRLWGILL-H-NQDTTMWREVVDMIKKE-----SPD--IIKNLKISFEGL-DKEKTIFL-IACF--KGKDDIIKILSY----DV---------R----IRLRGLIEKSLVFITKY----T----QMHDLIQDYVV----TD------SGQPSR
>KAG5574232.1
---------V-KLQDVVGINAHLEEL---LQ-I--IDVRIVGIWGIGGVGKTTIAKAIFV--TL-DQFEAACFLGVKKNVK-NQLLNTLLSEL------NN---EYFMIQSRL-SMKVLIVLDDI-----DERDHLEYLA-DWNGSRVIVTTRNRKIDS--NA--------HTLPDHEAMQLFNQHAF--KEV---PDCFKKFSLEVVNQAKGLPLAIEVWGSLL-H-KKGIDKWEKIVDQIKKK-----NSE--IVEKLKISYDGL-LEEQKIFL-IACF--HERKQVMKILSC----DF---------E----YGLDVLIEKSLVFISEY----V----EMHDLIEDYIVKM-QKD------DGKPSR
>KAG5574234.1
---------V-K-------------------------AR---IWGTGGVGKTTIANAIFG--TL-NRFQAACFLGVKEKAK-KQLLNTLLSTL------AD---ENETIERRL-SMKVLIVLDDI-----DERDHLEYLA-DWKGSRVIVTTRNRQINN--DA--------QTLPDDEAMQLFNQHAF--KKV---PDCFEKFSLEVVNKANGLPLALKVWGSLL-H-KKGVDKWKKIVDQIKNH-----NSE--IVEKLKISYDGL-PKEQKIFL-IACF--ENREEVMQFVCY----GS---------E----YILDVLIDKSLVFISVY----D----EMHDLIEDYIVKM-QTN------SG---K
>KAG5574236.1
-----------RLQDVVGINAHLEEL---LQ-I--INVRTVGIWGIGGVGKTTIAKAIFD--TL-HQFQATCFLAVKENAR-KQLLNTLLSEL------NN---KYDVIPNRL-SMKF------------------------------------------------------------------------------------------------------------------------------------------------------------------------------------------------------------------------------------------------------------
>KAG5574239.1
---------V-KLQDVVGINAHLEKL---LQ-I--INVRIVGIWGIGGVGKTTIAKAIFD--TL-HQFQATCFLAVKENAR-KQLLNTLLSEL------IN---KYDMIPNRL-SMKVLIVLDDI-----DHDDHLEYLA-DWNGSRVIVTTRNRKINN--DA--------QTLPDDEAMQLFNQHAF--KEV---PDCFKKLSLEVVNQAKGLPLAIKVWGSML-H-KEGEDKWETIVDQIKKK-----NSE--IVEKLKISYDGL-PEEQKIFL-IACF--HEKKEVMKIVSC----DF---------E----YGLKVLIDKSLVFISKY----T----EMHDLIEDHIVKM-QKD---------PNR
>KAG5574244.1
---------V-KLQDIVGIDIHLEKV---LE-M--TSVRILGIWGMGGVGKTTLARAVFD--TL-PQFQGASFLAVKET-N-IEMLNTLLSEL------TN---KEELMAHRI-FMKVLVVLDDI-----NHHDHWEYLA-NWPGSRIIATTRNKQIKN--NV--------TTLPEHDAIQLFNRYAF--KEA---PDHIKKLALEVVSHAKGLPLALRLWGIWL-H-NQDTTMWREAVDMIKRE-----SPD--VVKNLKISFEGL-DKEKTIFL-IACF--MGKDETIEILSY----DL---------R----IRLNSLIEKSLVFISTY----R----QMHDLIQDYVVKM-QKD------FGKCSR
>KAG5574246.1
---------V-NLQEVVGIDTQLRKV---LQ-M--INVRIVWIWGMGGAGKTTLAKTIFF--KL-SKFKDVCFLEIKEN---KGMLNILLSKL------DD---KEAMLSERL-LKKVLVVLDDI-----DHIDQLDYLA-DWKGSRIIATTRDKRIEN--DV--------ETLLDCDAIKLFNQYAF--KKV---PNHFKNLTLKIVSLTKGHPLALKVWGSSL-H-RMDITEWESALVRIKKN-----DVE--ITENLKISYDGL-PEEQEIFL-IACF-----------------------------------------------------------------------------------------
>KAG5574252.1
---------V-NWQDVVGLDTQLKKV---LK-M--INVRIVWIWGMGGVGKTTIAKKIFY--EL-SKFEVVCFLEIKEN---KKILNILLSKL------DN---KEAMLSKRL-LKKVLIVLDDI-----DHIDQLEYLA-DWKGSRIIATTRDQHIET--DV--------KTLLDRDAIKLFNQYAF--KNV---PNCFKDLTSEIVSLAKGHPLALKVWGSSL-H-RMDITKWKSALVRIKEN-----GVE--ITKNLKISYDGL-PQEQEIFL-IACF--YKKEEVMKVLSC----YS---------D------LCVLVNKSLVSISEN----K----EMHDLIQDCIVQK-GKH------LGERSR
>KAG5574260.1
---------V-KLQDVVGINAHLEEL---LQ-I--INVRTVGIWGIGGVGKTTIAKAIFD--TL-DQFKAACFLAVKENAR-KQLLNTLLSEL------NN---KYDMIQSRL-SMKVLIVLDDI-----DERDHLEYLA-GWNGSRVIVTTRNRQINN--DA--------QTLPDHEAMQLFNQHAF--KEV---PDCFKKLSLEVVNQANGLPLALKVWGSLL-H-KKGVDRWKKIVDQIKKH-----NSE--IFEKLKISYDGL-PKEQKIFL-IACF--NERKEVMQIVSY----DS---------E----DILEVLIDKYLVFISKY----V----EMHDLIEDYIVKM-QKE---------PSR
>KAG5574261.1
---------V-NLQEVVGIDTQLRKV---LQ-M--INVRIVWIWGMGGVGKTTLAKTIFF--KL-SKFKDVCFLEIKEN---KGILNIILSKL------KD---KEELLAKRL-CKKVLIVLDDI-----DHRDQLDYLA-DWKGSRIIATTRDKRIEN--DI--------ETLLDCDAIKLFNQYAF--KKV---PNRFKNLTLKIVSLAKGHPLALKVWGSSL-H-RMDITEWESALVRIKKN-----DVE--ITENLKISYDGL-PEEQEIFL-IACF--IEKEKVMQVLSY----YT---------K----IGLRVLVNKSLVIISKN----E----EMHDLIQDCIVQM-QKH------PGEYSR
>KAG5574265.1
---------I-KLQDVVGINSHLEEL---LQ-I--INVRIVGIWGTGGIGKTTIAKAIFD--TL-DQFKAACFLAVKENAR-KQLLNTLLSKL------DN---KYDMIQSRL-SMKVLIVLDDI-----DERDHLEYLA-DWNGSRVIVTTRNRQIKD--AA--------PTLPDDDAMQLFNQHAF--KEV---PDCLKKLSLEVVNHAQGLPLALKVWGSLL-H-KKGLTQWTRTVDQIKKK-----NSE--IVGKLKISYDGL-PEEQKIFL-IVCF--HEKKEVIQILSY----DS---------E----DTLNVLIDKSLVFISEY----E----DMHDLIEDYIVKM-QKD------YGEPSR
>KAG5574278.1
---C-WIAE--HDNRTLESQDQPD-I---MRDMGGKE-DIITISGEAGIGKTTVAEAVYDQGK--KDFDC-AWVFVMQNIL--------LKSI------NDT--MGEKLINIWIGKKFLLILDDIPS-----WEIVEVVNP--RETRILVTSRVSNL----N--------ERKLNPVDSYHLLARTSE--------RGEFFSVAKEIVR---GLPLTIVTVGRMLST-KHTAEDWIKVHQ-----LR-------G-ASFMSLCYADLP--LQSCFLYAASFPIHFEISCKKMKRLWIAEDFVQHEANRTLEESAQDQLDELIHRNMIQVVKR--DGRVKTCRL---MRKFALRR--SEHFT------LKR
>KAG5574495.1
---------V-NLKDVVGIHAHLEKL---LE-I--IDVRIVGIWGTGGIGKTTIAKAIFH--TL-YQFKAACFLEVKENAK-KQLLNTLLSEL------NN---KKEMIPSRL-SMKVLIVLDDI-----DERDHLEYLA-DWSGSRVVVTTRNRDIKDA-AA--------PTLPNLEAIQLFNQFAF--KEV---IDCFKKLTLEVEGHAKGLPLALKVWGSLL-H-RKDLTQWRSTVDKLKEN-----SSE--IVEKLKISYDGL-PIEQQIFL-IACF--DEKKKVIQILSC----DF---------D-----GLDALIDKSLVFLTED----R----EMHDLIQDYIVKL-QKD------AGKCSR
>KAG5574496.1
---------V-TLTDIVGIDAHLEEV---LE-M--INVRRVWIWGIGGVGKTTIARAIFD--IH-SEFDGACFLPSKEN---KEILSTLLSKL------LD---KVGRMAHRL-LKKVLVVLDNI-----DHADQLKYLA-NWNGSRIIATTRNKHNEN--DA--------TTLREHDAVKLFNQCAF-GKEV---PDCFEEMTLEVVHHTQGLPLALVVWGSSF-R-NKDISRWRSAVTGLKKN-----NKE--IVGKLKVSYDGL-PEEQKIFL-IACF--REQTEIKQILSC----DF---------V----DGLGELIDKSLVFISED----M----QMHGLIQEYIVTM-QKE------RGELSR
>KAG5574611.1
----V------A--DLVGVEVYKSVL---L--LSDPDWKLYCVIGARGIGKTTLVKKVYDDASV-KHFN-CMWIEVSRFSTVKELLRSI---ITPDQ---EM--LAEFIQDVLESSRYFVVLDDVPGV--RSWRALKGLFPI-CGSRVIITSRNADIHTICLEPG------NPMSEEESWILFCRKAF-GSL-LC-PSSLVQVSKDIIEKCNGLPMAILVIAGALATKW-NREAWEMFYNSLVDKGSYSKDEH--IERLLNLCYQDLPFYLKSCFTYLSIIPKCYVIDKMRLIRLLVAQGFVLEREDK--AQVADSYLNELANRSLIQVAERS-NGRLDSFTIHNLWYEIILSKSPE-RVT-RKPHKIRH
>KAG5574818.1
----W------D--KVI---------------------TSIGIYGVKGVGKTTLAKLINHLVEQ-TK--SQIWINVSQQCNIKVLQNDIAKSLIEDE-------AIALHESFKEKNDFVLVLDDVLEN--VPLK--MLGNPL-EGGRLIVTSCLLET---CRKMG------KTLEAEESWSLFIEK---GNE------EVEGIAKFMVNNCTGLPFAIVTLATKLRELELSNDEWRKAFEEFKEE-----NND--VMKMLLYSFNSLDEKLQQCFLYCCLYPEDEKISKDHLITRFVLEGLIDEQESR--EEEGYEILNRLEGVCLLESGVN-------SVKMHSLIRDMALKITNEN-FM-GISAKCPR
>KAG5574871.1
-----IK---AKNEEIVGFKDVIENL---L--LNGTKQDVISIHGMPGLGKTTLANRLYSDRSV-SQFDICAQCCVSQVYSYKELLLALLCDVGDSA--N-E--LADMLRKTLLPRRYLILVDDVWEN--SVWDDLRGCFPD-NRSRIILTTRHHEVAKYARVHS----DPRMFDEDESWKLLEKKVF-GEQ-SCSSPLLKKVGLRIAKMCGQLPLSIVLVAGILSGMEKEVECWEQVANNLGAHIHNDS------TAIVDQSYHVLPCHLKSCFLYFGAFLVDRVIDISRLIRLWISESFIK-SCEGSLEDIAEGYLENLIGRNLVMVTQRISDGKVKACRLHDVLLDFCKERAAEENFL--HKQHAHL
>KAG5575007.1
------KSAI-N--TIVGMEDDFNII---L--TSQTELTVIPIFGMGGIGKTTLARKVYDNSCI-SRFDKQAWVTISEEYNERQMLLELVSSITG----NDE--LMEIVYRGLKGRRSLIVIDDIWST--EAWDQMQRTFPN-NRSRILLTTRLKYVADYVSCPY---FPPSFLSLNDSWNLFTEKLF-KND-LC-PPLLEKTGKHIVKQCRGLPLSVVVVAGLLGKMDPTHDNWKKVEENLNSFFGTVSER---CQSILSLSYNYLPQYLKACFLYVGGFPEDREIDVSRLIKLWIAEQFVKARK-DRLEVVAEEYLQELIDRNLILTGKQRADGRMRTCKIHDLLRQLCLSEAHTENVV--TIDDQRR
>KAG5575028.1
------KSTI-N--TIVGMEDDFNTI---L--TAQTKLTVIPIFGMGGIGKTTLVRKVYDDSYV-SRFDKQAWVTISQEYNERQMLLELDSSITG----DDE--LMEIVYRGLKGMRFLIVIDDIWST--KAWDQMQRTFPN-NKSRILLTTRLKNVADYVSSPD---FPPSFLSEDDSWNLFTEKLF-KKD-LC-PPQLVEIGKHIVQQCQGLPLSVIVVAGLLGKMDPTYVNWKKVEKNLNSFFGTVSER---CQSILSLSYSYLPQYLRACFLYVGGFPEDKEINVSELIRLWIAEQFVRARS-NRIEVVAEEYLQELIDRSLILTGKQRANGRMRTCKIHDLLRQMCLSEAHTENVL--AIDGQRR
>KAG5575031.1
------KSTI-N--IIVGMEDDFNTI---L--TAQTHLTVIPIFGMGGIGKTTLARKVYDDSST-SRFDKHAWVTISEEYNQRQMLLELASSITE----DDE--LMEIVHRGLQGWRFLIVVDDIWST--EAWDQMQRIFLN-NKSRILLTNRLKYVADYVNCPD---FPPSFLTLDDSWILFTGKLF-KKD-VC-PPLLVEIGKHIVQQCQRLPLSVIVVAGLVGKMDPTYDNWKMVEENLSSFFGTVSER---CQSILSLSYNYLPQYLKACFLYVGGFPEDREINVSKLIKLWIAEEFVRGRS-NRLEVVAEEYLEELIDRSLMFAGTQGDNGMMRTCKIHDLLRQLCLREAHTENVV--AIDDQRR
>KAG5575032.1
------KSTI-N--TIVGMEDDFNTI---L--TAQTKLTVIPIFGMGGIGKTTLARKVYDNSYI-SRFDKHAWVTISEKYNERQMLLEVVSSITG----NDQ--LMEIVYRGLKGRRFLIVIDDIWST--KAWDQMQRIFPD-NKSRILLTTRLKYVADYVSCPD---FPPSFLNLDDSWNLFTEKLF-KRD-PC-PLLLEETGKHIVQQCRGLPLSIAVVAGLLRKMDPTYENWKKVEENLNSFFGTVSEQ---CQSILSLSYNYLPQYLKACFLYVGGFPEDRKIYVSNLIRLWIAEQFIRERS-NRIEMVAKEYLEELIDRSLILVGIRKANGRMRTCKIHGLLRQLCLREAHTENVL--SKDDP--
>KAG5575033.1
------KSTI-N--TIVGMEDDVNTI---L--TAQTHLTVIPIFGMGGIGKTTLARKVYDDSSI-SRFDKHAWVTISKEYNQRQMLLEVASSITG----DDE--LMEIVHRGLKGWRFLSVIDDIWST--EAWDQMQRIFPN-NKSRILLTTRLKYVADYVSCPD---FLPSFLTLDDSWNLFTGKLF-KRD-----------GSILYNNVKGY-LSVIVVAGRLGKMDPTYDNWKKVEENLNSFFGTVSER---CQSILTLSYNYLPQYLKACFLYVGGFPEDREI-----------KEFVRGRS-NRLEVVAEEYLQELIDRSLILTGSKRANEWMRTCKIHNLLRQLCLREAHTENVV--AIDDQWR
>KAG5575038.1
------KSTI-N--SIVGMEDDFNTI---L--TAQTHLTVIPIFGMGGIGKTTLARKVYDDSSI-SRFDKHAWVTISEEYNQRQMLLEVASSITR----DDE--LMEIVHRGLKGWRFLIVVDDIWST--EAWDQMQRIFPN-NKSRILLTTRLKYVADYVNCPD---FPPSFLTLDDSWNLFTGKLF-KKD-VC-PPLLVEIGKHIVQQCQGLPLSVIVVAGLLGKMDPTYDNWKKVEENMSSFFGTVSER---CQSILSLSYNYLPQYLKACFLYVGGFPEDREINVSKLIKLWIAEEFVRGRS-NRLEVVAEEYLDELIDRSLMFAGTQEDNGMMRTCKIHDLLRQLCLREAHTENVV--AIDDQRR
>KAG5575318.1
---------V-KLQDVVGINSHLEEL---LQ-I--INVRIVGIWGTGGVGKTTIANAIFV--TL-DQFEAACFLAVKENVK-K-LLNILLSEL------NN---KYEVIKSRL-SKKVLIVLDDI-----DHGDHLEYLA-DWNGSRVIVTTRNRKINH--DA--------PTLPDDEAMQLFNQHAF--KEV---PDCFKMFSLEVVNYAKGLPLALKVWGSML-H-KKGVDKWKKIVDQIKKK-----NLE--IVEKLKISYDGL-PEEQKIFL-IACF--HERKQVMKIVSC----DF---------E----YGLDVLIEKSLVFISKY----R----EMHDLIEDYIVKI-QKD------SREPSR
>KAG5575431.1
---------V-RAPHLIGIERRARHI---MQ----GSVGLLVVCGMGGIGKTTLAKFIYM--SN-HVFEGSSCVLIREVSKQPGLLKQILSEI------SC---VDEKISDAV-GKKVLLVLDDV-----DDSDQVNAVL-MLPGSKIVITTRQKRLPHLVDK--------ETLDRDESLELFSWHTF--GPH---PVGFLECSNEVVKRCGGIPLALRVLGSSL-A-GKNLDVWQSTIDKLKVV-----NNR--IIELLKISYESLEDDDKSLFL-IACF--KEKDFAVKILKC----EI---------V----VGIQNLIDRDLLSVPNG---------VMHQLIQDEIVRQ-EEE------PGRRSR
>KAG5575465.1
------------AEHPVGINSRVSEL---LS-W--VSVMYVGIWGMGGVGKTTLAKAIFN--QI-PNFDGSSFLHGSQDSRGNSLLEKLLKDT------SS---VDHLIKQRL-SKRVLIILDDV-----ADVEEIYSLV-GWPGSRIIITTRDEHLCSTSDV--------KCMTESESLQLFCWHAF--KPL---PPDFVEISETVVTHAKGLPLALKVWGSFL-C-NKSMEQVKCIIKNLKQI-----HNS--IVETLRRSYDGLPDA-KKVFL-IACF--RTR------------------------------------------------------------------------------------
>KAG5575617.1
---------V-KLRNVVGIDTHIEKV---LE-M--FNVRIVGIWGMGGVGKTTIARAIFY--TN-NRFGGAFFLAIK-----------------------------------------------------------------------------------------------------------------------------------------------------------------------------------------------------------------------------------------------------------------------------------------------------
>KAG5575618.1
---------V-KLQDVVGINAHLEKL---LQ-I--INVRIVGIWGIGGVGKTTIAKAIFD--TI-YQFKASCFLAVKENAN-YQLLNTLLSEL------YN---KYDMIQSRL-SKKVLIVLDDI-----DHVDHLEYLA-DWNGSRVVVTTRNKHIKD--DA--------STLPDHEAMQLFNRHAF--REI---PNRFMKFSLEVVNHAKGLPLALKVWGSLL-H-NKGLTQWTSTVDQIKKN-----SLE--IVKKLKVSYDGL-HEEQTIFL-IACL--KEKKLVMQILSC----DF---------E----HTLDVLIDKSLVFISKN----K----EMHDLIQDYVVKM-QKK------SEEQSR
>KAG5575732.1
KAL--IVAEVTD-EVTVGHEKEESQI---L--LDKESLDVISIVGMPGLGKTTLAKKEYNNTLV-SHFKIRAWCTVSQKYNKSKVLWEILQQVTGSEE-DD---LAEKLRRALLDKRYLIVLDDVWDI--ATGEMLISCFPK-RGNRIILTSRISKVASQVKCRT----DPQVLTPEKSWELFEKRVF-G-EGSC-PAELSDVGHKIVKKCKGLPLAIVLIAGVIVRQKKEKDLWHKIQDNLDSFISANINLQ--MMKVMQLSYDHLPYHLKLLLLYFARSQKNK-------------------------------------------------------------------------------------
>KAG5576006.1
-----------SSGTLVGAESQIQAV---LM-M--CEVRFIGISGMGGIGKTTIARAIFD--SI-HQFEGACFVVVKENQA-KGLLKTLVSEV------AD---EYGMIRKKL-SKKVLEVLDDV-----DHQDQLDGLA-HWRGSGIIITARDKHFDYDG----------GLLAEAEVIQLFSWHAF--RTS---PNDFQQLSQRVAQYAGGLPLALKVIGSFL-C-GRSMKQRR---DALKGI-----EDE--IISKLKISCDGL-DTHKHVFL-LAC---------SLILPA--IRKL---------E----ITLAVLIEKSLLFESSF----R----AMHDLIRECVALQ-Q-----------RKR
>KAG5576067.1
-----INVQ--ENEEIVGFRNDIGKI---L--IKGTNLDVIPIVGMGGQGKTTIARKVYNSENV-SHFD-----------------------------------------------------------------D-------------------------------------------------------------------------------------------------------------------------------------------------------------------------------------------------------------------------------------------
>KAG5577189.1
---------V---SDIFGRHK----------------LTVVPIVGMGGGGKTTLAKVVYNDERV-NHFGLKAWFCVSESYDAFKITKGLLQEI---DD-NNQ--LQIKLKERLNGKRFLVVHDDVWNDNYPEWDDLRSVFV-GNGSKIIVTTRKESVALMMGSK-------GTLSDEVSRDLFKRHSL-DND---EHPELEEIGKQIADKCKGLPLALKALAGILRCSEL--DD--NVL--------------------LIVQY----------------IPKIINFAKTKLFMIWYSS------------------FIQLRSRSLEMVSES----NSEKFLMHDLLNDLCIRL--EEHML---DGDLEK
>KAG5577316.1
---------E---SDVFGRHKEIKDL---L--LS-PSVTVVPIVGMGGAGKTTLAKVVYNHERL-DHFGLKAWYCVSEAYDGLRITKGLLQEISF-DG-NNQ--LQVKLKESLKGKKFLIVLDDVWNENYNEWYDLRNLFV-GDGSKIIVTTRKQDVAKTMCDEK-----MGPLPRDDSWALFKRHSL-KNE----HPELEEVGKKIVENCKGLPLALKTLAGILRRSKV--DEWTDIL-NIWKQ--QICLND--VIPSLMLSYNDLSPDLKGCFAFCAIYPKDYQFMQR-------PNHLC----------SGNKIFDELRSRSLERVPG-----KPERFIMHDLVNDLCIRL--EEDML---EGEFEK
>KAG5577318.1
---------V---ESVVGRHKEKKDL---L--LS-PSLTVVPIVGMAGAGKTTLAKVGYNDEKM-DHFDLKVWFRVSEPYDALRITKGLLQGIPF-DY-NYQ--LQVKLKESLNGKKFLIVLDDVWNDNYNEWDDLRNVLV-GDGSKIIVTTRKQSVAQMMCDEK-----MGPLPRDDSWALFKRYSL-AYE----HPELEGVGKKIAEICKGLPLSLKTVAGRLRRSKV--DEWTDIL-NISKQ--QICLND--VMPALMLSYNNLPVRLQRCFAFCAIYPKGYQFCKYQVIYLWIANGLV--WQ----FQLGNMYFNELLSRSLEKAPE-----KPERFFMHDLVNDPCMRL--EE------DGDFEK
>KAG5577551.1
---------V---SDIFGRHKEIEDL---L--LS-ANLAVVPIIGMGGMGKTTLAKAVYNDAKV-DHFGLKAWFCVSEAYDAFRITKGLLQEI---DD-NNQ--LQVKLKESLKGKKFLVVLDDMWNDNYNEWDDLRNLFV-GDGSKIIVTTRKENVASMMGSG-------GTLSSEVSWALFKRHSL-END---EHPEFEEVGRKIADKCKGLPLALKALAGTLRCSEV--DEWRDIL-SIWEL--PSCLNG--ILPALMLSYNDLPAYLKQCFAYCAIYPKDSPFCKDQVIHLWIANGLV--QQ----FRSGNQYFLELGSRSLEMVPAS----DVEKFLMHDLVNDLCIRL--EEHML---------
>KAG5577552.1
---------V---SDNFGRQSEIEDL---L--MS-ANLTVVPIVGMGGVGKTTLAKAVYNDEKV-HHFGLKAWFCVFEAYDAFRITKGLLQEVSF-DD-NNQ--LQVKLKGSLNGKKFLVVLDDVWNDNYHEWDDLSNLFV-GHGSKIIVTTRKESVALMMGSG-------GTLSSEVSWDLFKRHSL-END---EHPELEEVRKKIADKCGGLPLALKALAGILRCAEV--DEWRNIL-SIWEL--PS------------------------CF-------------NDQVIHLWIANGIL--PK----LHSGNQYFLELISRSLERVPK-----KPDGFLMHDLVNDLSIRL--EEHML---YGDFEK
>KAG5577658.1
---------V-KLQDVVGINAHLEKL---LQ-I--VNVRILGIWGIGGVGKTTIAKVIFD--TL-YQFKAACFLAIKENAR-KQLLNILLSEL------NN---KYDKISSRL-SMKVLIVLDDI-----DHCDHLEYLA-DWNGSRVIVTTRNRHIKD--NA--------PTLPDNEAMQLFNQHAF--KEI---PDCFKKFSLEVVNHAKGLPLALKVWGSLL-H-KKGLTQWRRTVDQIKKN-----NSE--IVEKLKISFDGL-PEEKEIFL-IACF-----------------------------E----YGLNVLIDKSLVFISKH----T----EMHDLIEDYIVKM-QKH------PGERSR
>KAG5577748.1
---------V---SDIFGRMNDIENL---L--LS-ANLTEVPIVGMGGVGKTTLAKAVYNDEKV-NHFGLKAWFCVSEAYDAYRITKGLLQEISF-GD-NNQ--LQVKLKENLKGKKFLVVLDDVWNDNYNEWDDLRDLFV-GDGSKIIVTTRKENVASMMGSR-------GTLSSEVSWDLFKRHSL-END---EHPKFEEVGRKIADKCKGLPLALKRLDGILRCSEV--EEWRDIL-RIWDQ--PSCLNG--ILPALMLSYNDLPPDLKRCFAYCAIYPKDYLFCKDQVIYLWVANGLV--QQ----FHSGNQYFLELRSRSLKRVPE-----KPERFLMHDLANDLCIRL--EEHIM---NGDFEK
>KAG5577977.1
KAL--IVAQVTD-EVTVGHEEDEAWI---L--LDEESLDVISIVGMPGLGKTTLANKVYNNTLV-SHFNVRAKCTVSQKYNKSKVLREILQQVTASEE-DD---LAEKLRRAVLDKRYLIVLDDVWDV--AIGEMLIACFPK-RGNRIILTSRSSKVGLQVKCHS----DPQLLTPEKSWELFVKKVF-GDEGSC-PAELSEVGRQIVEKCKGLPLAIVLIAGVIVRKKKEKDLWLQIQDNLDSLISAKNNLE--MMKVMQLSYDHLPHHLKPLLLYFGRYHKSNRTPVSTLIQLWMAEGLVDHD---SSEEGTQSYLDALISSSLIMMDHICES-MIKVC-VHDVVHDFCSVKAKKEKLF-------RC
>KAG5578090.1
---------S-D--VVVGLDDDFLRI---L--TGYPELDVVVIFGMGGIGKTTLAKRIFHDKLI-EHFYVRAWITVSERYKVRNMLLDLLGCTSKDE--NEK--LAELLYKSLKGQRYLIVMDDVWYT--EAWDDVRRYFPN-NGSRVMVTSRIMKVARFISPF----NPPRFLTVDESWKLLQKKILPS-F-CC-DYEMERIGMQISKRCKGLPLAIVMVAGILSKESATASKWSDVAENIHSSVTEE-SRE--FLDILALSYNHLPHHLKACFLYMGAFPEDVEIPVWRLIRLWTAEGFIK-----TLEFVAQEYLQELIDRSLIIVSKRY-DNRVKTCSIHDILRNFCQEEAKQEKLL-------RR
>KAG5578220.1
---------V---SDIFGRHKEIKDL---L--LS-ASLTVVPIVGMGGAGKTTLAKVVYNSDKL-DHFRLKAWYCVSEPYDALRITKGLLQGISF-DG-NNQ--LQVKLKESLKGKKFLVVLDDVWNDTYSEWDNLRNVFV-GDGSKIIVTTRKESVAQMMCADR------GTLSSEDSWDLFKRHSL-END----HPELEEVGKKIADKCKGLPLALKALAGVLRGSDV--DEWRNIL-SIWEQ--QSCWNG--ILPALMLSYNDLPAHLKQCFAFCAIYPKDYEFCKDQAIYLWIANGLV--KQ----FCLGNKYFDELRSRSLERVP-E----ESERFLMHDLINDLCIRL--EEDML---EGDFEK
>KAG5578230.1
---------V---SDIFGRQKEIKDL---L--LS-ASLTVVPIVGMGGAGKTTLAKAVYNDEKV-NHFGLKAWYCVSEPYDALRITKGLLQEISF-DG-NNQ--LQVKLKESLKGKKFLVVLDDVWNDSYNEWDNLRNVFV-GDGSKIIVTTRKESVAQTMCADR------GTLSSEDSWALFKRHSL-ENE----HPELEEVGKKIAENCKGLPLALKALAGVLRGSEV--EKWRNIL-SIWRQ--PIRLNG--ILPALRLSYNDLLPDLKRCFAFCSIYPKDYQFHKNQVIYLWIANGLV--KQ----FCLGNEYFDELRSRSLEQVP-E----QSERFIMHDLINDLCIRL--EEYML---VGAFEK
>KAG5578239.1
---------V---SDIFGRQKEIKDL---L--LS-ASLTVVPIVGMGGAGKTTLAKAVYNDEKV-NHFGLKAWYCVSEPYDALRITKGLLQEFSF-DG-NNQ--LQVKLKESLKGKKFLVVLDDVWNDSYSEWDNLRNVFV-GDGSKIIVTTRKENVAQTMCADC------GTLSSEDSWALFKRHSL-END---EHPKFEEVGKQIADKCRGLPLALKALAGSLRSSKV--DEWRGTL-SIWEL--PS-QNG--ILPALMLSYNDLPAHLKHCLAFCAIYPKDYEFCKDQAIYLWIANGLV--KQ----FCLGNKYFDELRSRSLERVP-E----KSERFLMHDLINDLCIRL--EEDML---KGDFEK
>KAG5578245.1
---------V---SGIFGLHKEKKDM---L--LS-ASLTVVPIVGIGGLGKTTLAKVVYNDEKV-NHFGLRAWYCVSEPYDALRITKGLLQGLSF-DG-NNQ--LQVKLKESLKGKKFLVVLDDVWNDDYKEWDNLRNVFV-GDGSKIIVTTRKETVAKTMCADH------GTLSSEDSWALFKRHSL-END----HPELEEVGKEIAVKCKGLPLALKTVAGTLRGSEV--DEWRNIL-SIWDQ--RC-LNG--ILPELRLSYNDLPPDLKRCFAFCAIYPKDYEFCKDQVIYLWIANGLV--KQ----FCLGEEYFDELRSRSLER--------KSERFLMHDLINDLCIRL--EEDML---EGDFEK
>KAG5578247.1
-----------------------------------ASLTVVPIVGMGGAGKTTLANVVYNDEKV-NHFGLKAWYCVSEPYDALRIT-------------NNQ--LQVKLKEILKGKKFLVVLDDVWNDNYNEWDDLRNLFV-GDGSKIIVTTL-------------------------SWALFKRHSL-END---EHAKFEEVGRKIADKCKGLPLALKALDGILRCSEV--NEWTDIL-SIWEL--PSCLNG--ILPALMLSYNDLPAHLKQC----------------------------------------NQYFLELRSRSLEWVP-M----KPEGFLMHDLVNDLCIRL--EEHML---NGEFEK
>KAG5578254.1
---------V---YDIFGRQSEIEDL---L--LS-ASLTVVPIVGMGGLGKTTLAKAVYHDERV-SHFGLKAWYCVSEPYDALRITTGLLQEISFVHN-NNQ--LQVKLKETLKGKKLLIVLDDVWNDNYNEWDDLRNLFV-GGGSKIIVTTRKESVALMMGNE-------DHLSIEASWSLFKRHAF-ENN---GHPELEEVGKKFAAKCKGLPLALKTLAGMLRSSEI--EEWKRIL-SIWEL--P--RND--ILPALMLSYNDLPAHLKRCFSYCAIFPKDYPFRKEQVVHLWIANDLV--PQED-IEDSGSQYFLELRSRSLERVPNP----NIEKFLMHDLVNDLCIRL--EEHML---DGEFEK
>KAG5578326.1
---------V---SDIFGRQIEIEDL---L--VSDANLTVVSVVGMGGVGKTTLAKAVYNNEKV-DHFGLKAWFCVSEAYDAFRITKGLLQEISF-DD-NNQ--LQVKLKESLKGKKFLIVLDDVWNDNYNEWDDLRNVFV-GDGSKIIVTTRKESVAMMMGNE-------DTLSIEVSWSLFKRHAF-EHD---GHPELEEVGKQIAAKCKGLPLALKTLAGMLRSSEV--EGWKRIV-SIWEL--PH--ND--ILPALMLSYNDLPAHLKRCFSYCAIFPKDYAFRKEQVIHLWIANGLV--PQED-IQDSGNQYFLELRSRSLERVPTP----NIEKFLMHDLVNDLCIRL--EEHML---YDDFEK
>KAG5578327.1
---------V---SDIFGRQKEKKVL---L--LS-ASLTVVPIVGMGGVGKTTLAKAVYNDMRV-KHFGLKAWFCVSEAYDAFRITKGLLQEISF-DD-NNQ--LQVKLKESLKGKTFLIVLDDVWNDNYNEWDDLRNLFV-GDGSKIIVTTRKEGVALMMGKE-------DNLSIEVSWSLFKRHAF-EHD---GHPELEEVGKLIAAKCKGLPLALKTLAGMLRSSEV--EEWKHIL-SIWEL--P--HND--ILPALMLSYNDLPAHLKRCFSYCAIFPKDYPFNKEQVIHLWITNGLI--LQDD-IQDSGNQYFLELRSRSLERVQNP----NIEKFLMHDLVNDLCIRL--EEHML---YGDFEK
>KAG5578330.1
---------V---SDVFGRQSETEDL---L--LS-ASLTVVPIVGMGGVGKTTLAKAVYNEERV-DHFGLKAWFCVSEAYDAFRITKGLLQEISF-DN-NNQ--LQVKLKESLKGKKFLIVLDDVWNENYSEWDDLRNLFA-GDGSKIIVTTRKERVALMMGSG-------GTLSDEVSWDLFKRHSL-END---EHPELEEVGKQIADKCKGLPLALKVLAGILRCSEV--DEWRDIL-SIWEL--PSCLNG--ILPALMLSYNDLPAHLKQCFAFCAIYPKDYEFCKDQVIHLWIANGLV--QQ----FRSGNQYFLELRSRSLERVPE-----KLEGFLMHDLVNDLCIRL--EEHML---YGEFEK
>KAG5578333.1
---------D---SDIFGRQSEIEDL---L--LS-ASLTVVPIVGMGGLGKTALAKAVYHDERV-NHFGLKAWYCVSEPYDALRITKGLLQEISFVHN-NNQ--LQAKLKESLKGKKFLIVLDDVWNDNYNEWDDLRNLFV-GDGSKIIVTTRKERVALMMGNE-------DKLSTEASWSLFKRHAF-END---GHPELEEVGKQIAAKCKGLPLALKTLAGMLRSSEV--EEWKRIL-SIWEL--P--HND--ILPALMLSYNDLPANLKRCFSYCAIFPKDYPFRKEQVIHLWIANGLV--TKGD-IKDSGNQYFLELRSRSLERVPNP----NIEEFLMHDLVNDLCIRL--EEHML---GGEFEK
>KAG5578414.1
---------V---AGIFGRQNEIENL---L--LS-TKLAVVPIVGMGGLGKTTLAKAVYNDERV-KHFDLKAWFCVSEAYDAFRITKGLLQEIST-DD-NNQ--LQVKLKEKLHGKKFLVVLDDVWNDNYPEWDDLRNLFL-GDGSKIIVTTRKESVALMMGSG-------GVLSSEDSWALFQRHSL-END---EHPEFEEVGKQIADKCKGLPLALK--------------------------------------------------------------------------HLLV-------------FYAANQ------------------------------------------------------
>KAG5578418.1
---------V---AGIFGRQDEIENL---L--LS-TKLAVVPIVGMGGLGKTTLAKA---------------------AYDAFRITKGLLQEIST-DD-NNQ--LQVKLKEKRNGKKFLVVLDDVWNDNYPEWDDLRSLFL-GYGSKIIVTTRKGSVALMMGSG-------GVLSSEDSWALFKRHSL-END---EYPEFEEVGKQIADKCKGLPLALKALAGILCGSEV--YEWRDIL-SIWEL--SICSND--ILAALMLSYNDLPAHLKQCFAYCAVYPKDYLFCKDQVIHLWIANGLV--QQ----FHSGNQYFLELRSRSLEMVSKS----DIEKFLMHDLVNDLCIRL--EEPML---EGDFQK
>KAG5578420.1
---------V---SDIFGRQNEIENL---L--LS-ASLTVVPIVGMGGLGKTTLAKAVYNDAKV-EHFGLKAWYCVSEAYDALRITKGLLQEILF-DN-NNQ--LQVKLKESLKGKKFLIVLDDVWNDNYNEWDDLRNLFV-GRGSKIIVTTRKESVALMMGNE-------DNLSTEASWSLFKRHAF-END---GHPELEEVGKQIAAKCKGLPLALKTLAGMLRSSEV--QEWKRIL-SIWEL--R--DKD--ILPALMLSYNDLPAHLKQCFSFCAIFPKDYPFRKEEVIHLWIANGLV--PKED-IQDLGNQYFLELRSRSLERVPNP----NIEKFLMHDLVNDLCIRL--EEHML---DGDFEK
>KAG5578422.1
---------V---AGIFGRQNEIENL---L--LS-TKLAVVPIVGMGGLGKTTLAKAVYNDERV-KHFDLKAWFCVSEAYDAFRITKGLLQEIST-DD-NNQ--LQVKLKEKLHGKKFLVVLDDVWNDNYPEWDDLRNLFL-GDGSKIIVTTRKESVALMMGSG-------GVLSSEDSWALFQRHSL-END---EHPEFEEVGKQIADKCKGLPLALKTLAGVLRGSEV--DEWRDIL-SIWEL--SICSNG--ILPALMLSYNDLPAHLKQCFAYCAVYPKDYLFCKDQVIHLWIANGLV--QQ----FHSGNQYFLELRSRSLEMVSNS----DIEKFLMHDLVNDLCIRL--EEHML---DGDFEK
>KAG5578431.1
---------V---SDIFGRQNDIEDL---L--IS-ASLTVVPIVGMGGVGKTTLAKAVYNDENV-DHFGLKAWFCVSEAYDAFRITKGLLQEISF-DD-NNQ--LQVKLKERLKGKKFLIVLDDVWNDKYNVWDDLRNVFV-GDGSKIIVTTRKESVSKMMGSG-------GTM-----------------D---EHPELEEIGKQIAGKCKGLPLALKALA--------------DIL-SIWEL--PSCSNG--ILPALMLSYNDLPAHLKQCFAYCAIYPKYYQFRKDQVIHLWIANGLV--HQ----LHSGNQYFLELRSRSLEMVLES----DVEKFLMNDLVNDLCIRL--GEHRL---DGDFEK
>KAG5578433.1
---------V---SDIFGRQNDIEDL---L--IS-ASLTVVPIVGMGGLGKTTLVKAVYNDEKV-EHFVLKAWFCVSEAYDAFRITKGLLQEISF-DD-NNQ--LQVKLKESLKEKKFLIVLDDVWNDNYNEWDDLRNVFV-GDGSKVIVTTRKASVALMMGSE-------GTLSDEASWDLFKRHSL-END---EHPELEEIGKQIADKCKGLPLALKALAGVLRCSEV--DEWRDIL-SIWEL--PSCLNG--ILPALMLSYNDLPAHLKQCFAYCAIYPKDYQFRKDQVIHLWIANGLV--HQ----LHSGNQYFLELRSRSLEMASES----DIEEFLMHDLVNDLCIRL--EEHML---DGDFEK
>KAG5578436.1
---------V---SDIFGRKNDIEDL---L--LS-ASLTVVPIVGMGGLGKTTLAKAVYNDERV-KHFVLKAWFCVSEAYDAFRITKGLLQEIST-DD-NNQ--LQVKLKERLKGKKFLLVLDDVWNDNYNEWDDLRYVFV-GDGSKIIVTTHKESVALMMGNE-------DNLSTEASWSLFKRHAF-END---GHPELEEVGKQIAAKCKGLPLALKTLAGMLRPQ------------SIWEL--R--DKD--ILPALMLSYNDLPAHLKRCFSFCAIFPKDYPFRKEQVIHLWIANGLV--PLED-IEDSGNQYFLELTSRSLERVPNL----NKENFLMHDLVNDLCIRL--EEHML---DGDFEK
>KAG5578493.1
---------V---SDIFGRQNEVEEL---L--LS-ANLTVVPIVGMGGVGKTTLAKAVYNDEKV-DHFDLKAWICVSEPYDAVRITKELLQEISF-NN-TNQ--LQIELKESLKGKKFLIVLDDVWNDNYDEWDDLRSTFV-GDGSKIIVTTRKESVALMMGCG-------GTLSSEVSWALFKRHSL-ENE---EHTKLEEIGKQIAHKCKGLPLALKAIAGILRSSEV--DEWKDIL-SIWEL--PSRSNG--ILPALMLSYNDLPAHLKRCFAFCAIYPKDYIFCKEQVIHLWIANGIV--QQ----LDSGNQFFVELRSRTLDRVRES----NPGEFLMHDLVNDLCIRL--EDHML---DGDFGK
>KAG5578494.1
---------V---SRI-------------------QMLTVVPIVGMGGVGKTTLAKAVYNDEKV-NHFNLKAWFCVSEPY--L-ITKG-----------DNQ--ACVKLKEILKGKRFLIVLDDKWNDNYNEWDDLRNLFV-GDGSKIIVTTRKESVALVMGKE-------GILSSEVSWSLFKRHAF-EYD---EQRELKKVGKQIVAKCKGLPLALKTLAGMLRSSEV--EWWKPII-----------------------------------------------------------------------------------------------------------------------------------
>KAG5578502.1
---------I---SDILGRENEIEGL---L--LS---LTVVPVVGMGGVGKTTLAKAVYNDESV-KHFDLKAWICVSEPYDILRITKELLQEI---DN-NNQ--LQVKLKESLKGKKFLIVLDDVWNENYKEWGDLRNLFV-GDGSKIIVTTRKESVALMMGCG-------GTLSSEVSWALFKRHSL-END---EYSEFQEVGKQIANKCKGLPLALKTLAGILRSFEV--NEWRDIL-SIWEL--PLHSNG--ILPALMLSYNDLHPQLKRCFAFCAIYPKDHLFSKEQVIYLWIANGLV--QK----LHSANQYFLELRSRSLEKVRES----NPGEFLMHDLVNDLCIRL--EEHML---KGDFEK
>KAG5578507.1
---------V---SDIFGRQNEIEEL---L--LS-TNLTVVPIVGMGDVGKTTLAKAVYNDEKV-NHFNLKAWFCVSEPY--LRITKGLLQEISF-DS-SNP--LQVKLKEILKGKRFLIVLDDMWNDNYNEWDDLRNLFV-GDGSKIIVTTRKESVALVMGKE-------GILSSEVSWSLFKRHAF-EYD---EQRELKKVGKQVVAKCKGLPLALKTLAGMLSSSEV--KGWKRIL-SMWEL--P--DND--ILPALMLSYNDLPAHLKQCFSYCAIFPKDYPFRKEQVIQLWIANGLLKGLQKD-IEDLGNLYFLELRSRSLERVQES----NEEEFLMHDLINDL--------------------
>KAG5578530.1
---------V---SDILGRQKEIEGL---L--LS---LTVVPVVGMGGVGKTTLAKAVYNDEKV-NHFGFKAWICVSEPYDILRITKELLQEF---DN-NNQ--LQ--------GKKFLIVLDDVWNENYKEWDDLRNLFV-GDGSKIIVTTRKESVALMMGCG-------GTLSSEVSWALFKRHSF-END---EYSEFQEVGKQIANKCKGLPLALKTLAGILRSFEV--NEWRDIL-SIWEL--PRHSNG--ILPALMLSYNDLRPHLKQCFAFCAIYPKDHLFSKEQVIHLWIANGLV--QK----LHSANQYFLELRSRSLEKVRES----NPGEFLMHDLVNDLCNRL--EEHML---DGDFGK
>KAG5578532.1
---------V---SDIFGRQSETEEL---L--LS-ANLTVIPVVGMGGVGKTTLAKAVYNDEKV-DHFDLKAWFCVSEQYDAFRIAKGLLQEI---DD-NNQ--IQIKLKESLKGKKFLIVLDDVWNDQYNEWDDLRHLFV-GDGSKIIVTTRKESVALMMGGG-------GILSNEVSWALFKRHSL-END---EHLELEEIGKKIAEKCKGLPLAIKTLAGMLRSS----------------------------------------------------------------------------------------------------------------------------------------------
>KAG5578535.1
---------V---SEIFGRQNEIEEL---L--LS-GHLTVIPVVGMGGVGKTTLAKSVYNDEKV-EHFGLKAWICVSEPYDAIRITKELLQEI---DN-NNQ--LQVKLKESLKGKKFLIVLDDVWNDNYKEWDDLRNLFV-GDGSKIIVTTRKESVALMMGSG-------GTLSSEVSWALFKRHSL-END---EHPELEEVGIQIAHKCKGLPLALKALAGILRSSEV--DEWRDIL-SIWEL--PSRSNG--ILPALMLSYNDLRPHLKRCFAFCAIYPKDYLFCKEQVIHLWIANGLV--QQ----LHSANQFFLELRSRSLERVRES----IPGEFLMHDLVNDLCIRL--EEHML---QGDFEK
>KAG5579171.1
-----KRVPM-E--NVVGFDDEARKI---L--TNGSELEIISIVGMGGLGKTTLAKKVYTDPSV-FHFYNRAWIYVSQLYSRKEVFLGILDSLGLDE--DEK--LAGELFSHLRSKRYLVVIDDVWTL--EAWDDLQMAFPK-SGSRILLTTRNTEVALHANPE----GLPRFLTHEESWELLSKKVF-RKG-SC-PLELEDIGLQIAKKCDGLPLAIVVVSGLLLKKEKTRDWWKKVANDVSSYIARD-PKQ--CMDVLALSYKHLPDHLKVCFIYFGVFPEDFEIPVWKLLRLWTSEGFIQ-QMGQCLEDTAEEYLEDLVDRNLVLVAKKT-NGRIKSCRIHDMLRDLSVKMGSEEKFL--ISKYHRR
>KAG5579176.1
-----KRVPM-E--NVVGFDDEARKI---L--TNGSELEIISIVGMGGLGKTTLAIKVYTDPSV-FHFYNRAWI------------------------------------------------------------------------------------------------------------------------------------------------------------------------------------------------------MC-------------------------------------------LSSIVER----------------------------------------------
>KAG5579177.1
-----LQTTV--------LDNDLMTI---L--IGPPSLDIVSIVGMGGIGKTTLARKVYDDIYI-HHFYIRAWIAVSQMHQHREMLLGILRCFSLDN--TEQ--LAEQVYRSLKGRRYLIAMDDVWDN--NAWDDIKRSFPD-NGSRVILTSRPANVGIYASSG----SLPWCLSVEQSLELFNLKVF-GRE-TC-PPELEKATKQVVEKCQGLPLAIVVVAGFCPKISKTKNCWEDVAHKIGLVVSRD-TKE--CLDLLALSYNHLPHHLKSCFLYMGAFPKNIEISVSRLIKLWIAAIFVN-CTPEDFEEVSEGYLRDLIDRSLIMVKKMS-SGKVKTCEVHDLLYDLIVRESQKERFI--VSSFEYR
>KAG5579178.1
-----LQATV--------LDNDLMTV---L--IGPPSLNVVSIVGMGGIGKTTLARKVYDDIYM-HHFYIRAWITVSQMHQHREMLLGILRCFSLDN--TEQ--LAEQVYRSLKGRRYLIAMDDVWDT--TAWDVVKRSFPD-NGSRVILTSRLANVGIYASSG----SPPQCLSMDHSLKLFNLKVF-GME-TC-PLELEKATKQIVEKCQGLPLAIVVVAGFCSKISKMENCWEDVAHKIGMIVSRE-TEE--CMDLLALSYKHLPHHLKPCFLYMGAFPKDFEISVSRLIKLWIAAEFLE-HTFEDFEEVAEGYLKDLIDRSLIMVKKRS-SGKVKTCEVHDLLHDLIIREAWKERSI--VASFEHR
>KAG5579539.1
---------S---FGVVGRDNDVAEI---M--LNM-ELCAIPIVGMGGLGKTTIAKRIINDEEI-KHFEKRVWLCLPEMSDTKSFLEQILQSLT-DVQ-TDI--IVKKLLDELGGKRYLLVLDDLWRLDLPVWDEFMDSLRRTYGNCILVTTRMKPVASTVAAVG-----PEKLAKDHCWSMFKQRAF-VDE---VSEEIVSVKNRIVEMCQGLPLAASVLGGLLR-KEK--HEWWAILDNLIAGEDDNGENS--LKKILKLSYVYLPPYLKKYFAYFAMFPKDFMFEKDQLFQLCMAKGFLHPYQ-EVMEDVGHKFFQLLLQNSLQDVELD--HNNITYCKMHDLVHDKLFDP--NG------VSPSDK
>KAG5581063.1
---------V-D--DVVGFDEEADIV---L--LGESNLEVVPVVGMPGLGKTTLANKIYKHPKI-YEFFTRIWVYVSQSYRRRELFLNIISKFTRKQ--EED--LADEIQEFLKGGKYLVVLDDVWSD--EAWERIKIAFPN-KPNRVLLTTRDSKVAKQCTPI------PKFLSEDESWILLEKKVF-HKD-KC-PPELVPSGKSIAKKCKGLPLAIVVIAGALIGKGKTPREWKQVDDSVSE-INRDHPEN--CNKLVQMSYDRLPYDLKACFLYCSAFPGGFQIPAWKLIRLWIAEGFIQ-YKGHSLECKGEDNLNDLINRNLVMVMERS-DGQIKTCRLHDMLHEFCRQEAKEENLF--LSTY-RR
>KAG5581839.1
---------V---SEVVGRDSDVEVI---M--LNI-ELCTIPIVGMGVLGKTTMAKRIFNDEQI-KHFEKRVWLCLPEMSEIKSFIQLILASLT-EVQ-SDI--IVKTLQDELAGRKYLIVLDDLWHADSTLWDEFVNTLRGTSGNFILVTTRMEQVASKVVPVG-----PEKLAADHCWSIFKQRAF-VDD---FPEEIVCMENRIVEMCQGLPLAASVLGGLLR-KEK--HEWQTILDNLVAGEDDNGENS--IKKILKLSYDYLPPHLKKCFAYFAMFPKDIEFEKDQLIQLWMAEGFLHPCQ-EVMEVIGNKFFQLLLRNSLQDVKLD--HNNITHSKMHDLVHDKLFDP--KG------DSPSDQ
>KAG5581854.1
---------V---SEVVGRDNDVAEI---M--LNI-ELCTIPIVGMGGLGKTTMAKRIFNDEQI-KHFEKRVWLCLPEMSETTSFLQLILESLT-EVQ-SDI--IVKTLQHDLAGRKYLLVLDDLWRVDSTLWVEFVDTLRGTSGNFILVTTRMEQVASTVAAVG-----PEKLAEDHCWPIFKQRAF-VDE---IPEEIVCMQNRIVEMCQGLPLVASVLGGLLR-KEK--HEWQAILDNLVAGEDDNGENN--IRKILKLSYDYLPPHLKKCFAYFAMFPKDFEFEKDQLIQLWMAEGFLHPCQ-EVMEDIGNKFFQLLLRNSLQDVKLD--HNNITHCKMHDLGN----------------DSPSDQ
>KAG5581861.1
---------V---SEVVGRDNDVAEI---M--LNM-DLCTIPIVGMGGLGKTIEAKRIFNDEQI-KHFEKRVWLCLPEMSETKSFLQLILESLT-EVQ-SDI--IVKMLQDELAGRKYLLVLDDLWRVNSTLW-----------------------VASTVATVG-----PEKLAKDHCWPIFKQRAF-VDE---VPEEIVIMENRIVEICQGLPLAASVLGGLLR-KQK--HEWQAILDNLVASEYDNGENS--VKKILKLRYDYLPLHLKKCFAYFAMFPKDFEFEKDQLIQLWMAEGFLNPCQ-EVMEDIGYKFFQLLLRNSLQDIKLD--HNNITHCKMHNLVNDKLFDP--RS------DSPSDQ
>KAG5581923.1
---------NN-DSRKL--QED--EV---L-----KDVTMIGICGMGGVGKTTLADKI-RLKA-QEMFNDVVMVIVSQQ-DPKRI-GEIARGV--E----------------------------------------------------------------------------------------------------------------------------------------------------------------------------------------------------------------------------------------------------------------------------------
>KAG5582090.1
---------NT-ESRKL--KEE--EV---L-----RDVTMIGICGMGGVGKTTMTEKI-RQKA-QELFTDVVMVTVSQQ-YFKRI-DEIAREA--EG--NS---RGDQLCSRLMDRSILIILDDVWKA------ELEKLGP-QNQCKVIFTTRFRSVCEAMGAQKI-----GTLSEEEAWILFSQKVG-NSD----GLSLLDIAKDVAKECNGLPLAIVTVAGALKK-HKNKRSWDCALEQLRGAIP-EVLTE--VYKPLRLSYDYLGNEAKYLFLLCSLFEEDSDIRPEELLRYGMQLGILSE----NLEHARNYLLEILKDCFLLS------QGSNKSYKMHDVVRD-----A-SKEHNRNSYEHFSH
>KAG5582454.1
------------------SDNDVAEI---M--LNM-NLCTIPVMGMGGLGKTTVAKRIFNDEEI-KHFEKRVWLCLPEMSETKSFLEQILQSLT-EVQ-TDI--IVKKLRDELGGKRYLLVLDDLWRVDLPVWDEFVDSLRVTSGNCILVTTRMNQVASTVA-VD-----VGKLAEDHCWSIFKQRAF-VDE---VPEEMVSMESRIVEICQGLPLAASVLGGLLR-KER--HEWQAIVYNLVAGENDNGENS--LRKILKLSYDFLPPHLKKCFAYFAMFPKDFVFGKDQLIQLWMAEGFLRPCQ-EVMEDVGNKYFQLLLQYSLQDAELD--HNNIRYCKMHDLVHDKLFDQ--KS------DSPSDQ
>KAG5582639.1
---------V---LDVVGRHKDVAEI---I--LTM-ELSTIPIVGMGGLGKTTVAKRIYNDEHI-QIFEKRVWLCLPEMSETKSFLELILESLT-KVQ-SDI--IVKKLRDELTGRKYLLVLDDLWRVDSTLCNEFVDTLRGTSGNFILVTTRMEQVASTVAAVG-----PEKLAEDHCRSIFKQRAF-VDE---IPEELASMGNRIVKMCQGLPLAASVLGGLLR-KEK--HEWQAILDNLVAGEDDNGENS--IKKILKLSYDYLPPHLKKCFAYFAMFPKDLEFEKDQLIQLWMAEGFLHPCQ-EVMEDIGNKFFQILLRNSLQDVKLD--HSNITHCKMHDLVHDKLIDP--KG------DSPSDQ
>KAG5582644.1
---------V---SDVVGRDLDVAEI---I--LNM-ELSTIPIVGMGGLGKTTVAKRIYNDEHI-QIFEKRVWLCLPEMSEIMIFLEQILESLT-EVQ-RDI--IVKKLQDELGGKNYLLVLDDLWRVDSTSWHEFVDTLRGTSGNCILVTTRMKRVASTVA-TN-----LGKLTEDHCWSIFKQKVF-VDR---VPEEFASMGNKIVKMCQGLPLAASVLGGLLC-KEK--HEWQALLDNLVAGEDDNGENN--IKKILKLSYDYLPPYLKKCFAYFAMFPKDFKFEKDQLIQLWMAEGFLHPCQ-EVMEDIGNNFFQLLLRNSLQDVVLD--HNNIKYCKMHDLVHDKLFDP--KG------DSPSDQ
>KAG5582645.1
---------V---SNVVGRDKDVAEI---I--LTM-DLCTIPIVGMGGLGKTTVAKIIFNDEQI-KHFEKRVWLCLPEMLETKSFLEMILESLT-EVQ-SDI--IVKKLRDELAGRKYLLVLDDLWRVDPTLWHEFLDTLKGTTGNCILVTTRMKLVASTVA-VG-----LGRLTDDHCWSIFKQRVF-VNE---VLEEMVIMENRIVDMCQGLPLAASVLGGLIR-KEK--HEWQAILDNLVAHEDDLGENS--IKKILKLSYVYLPPHLKKCFAYFAMFPKDFEFEKDQLIQLWMAEGFLHPCQ-EVMEDVGHKFFQLLLQNSLQDVKLD--HNIITHCKMHDLVHDKLFDP--KG------DSPIDQ
>KAG5582650.1
----------------------------------M-EMCTIPIVGMGGLGKTTVAKRIYNDEHI-QIFEWRIWLCLPEMSETKSFLEQILESLT-EVQ-RDI--IVKKLQDELGGKNYLLVLDDLWCVDSTSWHEFVDTLRGTAGNCILVTTHMKRVASTVA-AD-----LGKLTEDHCWSIFKQKAF-VDR---VPEELASMGNKIVKMCQGLPLAASVLGGLLH-KEK--HEWQAILDNIVAGEDDNGENS--IKKILKLSYDYLPPHLKKCFAYFAMLPKDLMFEKAQLIQLWMAEGFLHPCQ-EVMEDIGNNFFQLLLRNSLQDVVLD--HNNIKYCKMHDLVHDKLFDP--RA------------
>KAG5582662.1
---------V---SDVVGRDLDVAEI---I--LNM-EMCTIPIVGMGGLGKTTVAKRIYNDEHI-QIFEKRIWLCLPEMSETKSFLEQILESLT-EVQ-RDI--IVKKLQDELGGKNYLLVLDDLWRVDSTLWHEFVDTLRGTSGNCILVTTRMKRVASTVA-TD-----LGKLTEDHCWSIFKQKAF-VDR---VPEELASMGNKIVKMCHGLPLAASVLGGILR-KEI--HEWQAILDNLAAGEDDNGENS--IKKILTLSYVFLPPLLKNCFAYFAMFPKDFEFEKDQLIQLWMAEGFLRPCQ-EVMEDVGHMFFQILLQNSLQDVVLD--HNNITHYKMHDLVHDKLFDL--KG------ESPRDK
>KAG5582699.1
---------V---SDIVGRDLDVAEI---I--LNM-ELSTIPIVGMGGLGKTTVAKRIYNDEHM-QIFEKRIWLCLPEMSETKSFLEQILESLM-EVQ-RDI--IVKKLQDELGGKKYLLVLDDLWCVDSTLWHEFVDTLRGTSGNCILVTTRMKRVASTVA-TD-----LGKLTEDHCWSIFKQKAF-VDR---VPEELASMGNKIVKMCQGLPLTASALGGLLH-KEK--HEWQAILDNLVAGEDDNGENS--IKKILKLSYDYLPPHLKKCFAYFAMFPKDYMFEKDQLIQLWMAEGFLRPSQ-EVMEDVGHRFFQILLQNSLQDVVLD--HNNITHCKMHDLVHDRLFDP--KG------ESPTDQ
>KAG5582702.1
------------------RDKDVAEI---I--LTI-ELCTIPIVGMGGLGKTTVAKRIFNDEQI-KHFEKRVWLCIPEMSEIKSFLELILQSLT-EVQ-SDI--IVKTLQDELAGRKYLLVLDDLWRVDPTLWDEFVDTLRGTSGNFILVTTRMELVASTVA-AV-----LEKLAEDHCWSIFKQRAF-VDK---IPEEIVSMEKRIVEMCQGLPLAASVLGGLLR-KEK--HEWQAILDNLVACENDNGEKS--IWKILKLSYDYLPPQLKKCFAYFAMFPKDFEFEKEQLIQLWMAEGFLHPCQ-EVMEDVGHRFFQILLKNSLQDVELD--NNNIRHCKMHDLVHDKLFDP--KG------ESPMDQ
>KAG5582735.1
---------V---SDVVGRDKDVAEI---I--LNM-KLCTIPIVGMGGLGKTTLAKRIFNDQHI-QQFEKRVWLCLPEMVETKSFLELILESLT-EVQ-SDI--IVKTLQDALGEKKYLLVLDDLWHVDSTSWHEFMDTLRGTSGNCILVTTRIKQVASTVA-VD-----LGKLTDYHCWSIFKQRVF-VDE---VPEEILSMENKIVEMCQGLPLAASVLGGLLF-KDK--HDWKAILDNLVAGEDDLRENS--IKKILKLSYDYLPPHLKKCFGYFAMFPKDFEFEKDQLIQLWMAEGFLCPCQ-EVMEDVGSKFFQLLLQYSLQDVKLD--LNNITHCKMHDLVHDKLFDQ--KS------DSPTDQ
>KAG5582739.1
---------V---SDVVGRDKDVAEI---I--LNM-KLCTIPIVGMGGLGKTTVAKRIFNDEHI-QQFEKRVWLCLPEMSETKSFLEQILESLT-EVQ-RDL--IVKKLQDELEGKKYLLVLDDMWRVDSISWHEFMDTLKGTSGNCILMTTRMKQVASMVA-EN-----LRRLARDHCWSIFKQRAF-VDE---VPQEILSMENKIVEMCQGLPLAASVLGGLLC-KEK--HEWRAVLDNLVAGEDDNGENS--IKKILKLSYDYLPAHLKKCFAYFAIFPKDFEFEKDQLIQLWMAEGFLGPSQ-ELMEDVGNKAFQLLLQNSLQDIKLD--LNNIIYFKMHDLVHDKLFDQ--KS------DSPSDQ
>KAG5582754.1
---------V---SDVVGRDKDVAEI---I--LNM-KLCTIPIVGMGGLGKTTVAKRIFNDEHI-QQFEKRVWLCLPEMSETKSFLEQILESLT-EVQ-RDL--IVKKLQDELEGKKYLLVLDDMWRVDSISWHEFMDTLKGTSGNCILMTTRMKQVASMVA-EN-----LRRLARDHCWSIFKQRAF-VDE---V------------------------------------------------------------------------------------------------------------------------------------------------------------------------------
>KAG5583481.1
GTL------VL-PSRDM--DEKERRV---S-----ISLSVIQILGISGLGKTTLAMSLYHDEL-VVHFDIRAAVSVSQV-DTGKL-LAVLRNI--DTSNDK---DKNKLYESLKKL-FLILIDD-------------------------------------------------LQDTEAYIGLRKLTG-------------GRRKRMVKQCHGIPAMIVWMADILAR-TRTESDWIQVGERNQIDLF-SINEK--EYSVIP---------LRPCFLYFGAFPLEEEIPVSKLIRLWAAEGFIQRTEAKYLMNLVEVMTDRLHKFCLV-------KSNHENFQLMDLGGG-------NILPL-------RR
>KAG5583574.1
---------NY-DSRKL--KEE--EV---L-----RDVTVIGICGLGGVGKTTLAEKI-RQKV-QELFKDVVMVTVSQQ-DLKKV-GEIAEGL--EG--NS---RGDRLRTRLMNSHTLVILDDVWEA------DLEKLGP-HNRCKVTFTTRFRSVCEVMEAKKI-----GTLSEEEAWCLFKEKAG-DSD----VPSIHGTAKEVAKECKGLPLAIIIVAGALKH--KTKPSWEDALRQLRRAIP-GVHEK--VYESLRLSYDYLGNEAKYLFLLCSLFEEDSNIWTEELHIFGMGLGIFSG----NLEDARNLLLEILKDGFLLS------QGSDKNHKMHDVVRD-----A-SEEHNRTSYEHFSH
>KAG5583583.1
---------NY-DSRKL--KEE--EV---L-----RDVTVIGICGLGGVGKTTLADKI-RQKV-QELFKDVGMVTVSQQ-DLKKL-GQIAEEL--EG--NS---CGDQLRTRLMNSCNLIILDDVWEA------DLDKLGP-HNRCKVILTTRSRNVCEVMEAKKI------------------EKAG-DSN----VPSIHDTAKEVTKECKGLPLAIIIVAGALKR--KTKPSWEDALRQLRRAIP-GVHEK--VYESLRLSYDHLGNEAKYLFLLCSLFEEDSNIRTEELHLFGMGLGIFTG----NLEDARNLLLEILKDGFLLS------QGSDKNHKMHDVVRD-----A-SEEYNRTSYEHFSH
>KAG5583631.1
---------NY-DSRKL--QED--EV---L-----KDVTMIGICGLGGVGKTTLVEKI-RQKA-QELFDDVVMVIVSQQ-DRKTI-AEIAGGV--EG--DS---RGDLLNTRLMNSRILIILDDVWKA------DLNRLGPRHKQCKVTFTTRFRSVCEAMGAQKT-----GVLSEEEAWILFSQKVG-HLD----DSSLHGIA-------------------------KSKHSWDCALKQLRGAIP-EVLTE--VYKPLRLSYDYLGNEAKYLLLLCSLFKEDSNIHPEKLLKYGMGLRIFPG----NLEDARNYHLETLKNCFLLS------DGSYENYKMHDMVRD-----A-SEEHIKECYEQYSH
>KAG5583636.1
---------NN-DSKIL--K----DV---L-----KDVTIIGICGMAGVGKTTLANKI-RQKA-QELFNDVVMVIFSQQ-DPKRI-SEIAIGV--KG--DS---RGDQLRTRLMNSHTLVILDDVWEV------DLDKLGP-HNRCKVILTTRSRNVCEAMEAQMI-----GILSEEEAWCLFKQKVG-DFD----HSSFPGIAKEVAKECKGLPLAIVTVAGALKM-HKTKPSWDCALEELRGSIP-AVATA--LYKSLRLSYDYLQSEAKYLFLFCSLFEEDSDIYPEELLRYGMGLGIFSE----NIEGARNHLLEILKDRFLLS------QGSDKNFKMHDVVRD-----V-SEKHIKDSYVQYSH
>KAG5583637.1
---------NY-DSRKL--KEE--EI---L-----KDVTMIGICGMGGVGKTTLAEKI-RLQA-QQFFKDVVMVTVTQQ-DFIKL-GEIARGV--KG--DS---RGDELRTRLMNSRNLIILDDVWEA------DLDKLGP-HKRCKVILTTRFQNVCETMEAQKI-----GTLCEEEAWCLFKEKAG-DSD----DPSIHGTAKEVAKECMGLPLAIVTVAGALKR--KTKPSWEDALKQLRRAIP-GVLTK--VYTPLRLSYDCLEDEAKYLFLLCSLFTEDSDISTEKLLKYGMGLHIFSN----NIEEARDNLVETLKDSFLLS------EGSYKNYKMHDVIRD-----A-SEDHKIDFKQQYSH
>KAG5584370.1
---------V-PPGLVIGPNSHAEGV---CK-F--SSVCMFGIYGMAGIGKTTVAKAVYN--QI-RGYEGFSFVAVRERSE-NMLLDQLLSEV------QN---VDKLIQERL-QRKVLIVLDDV-----DDMSQIKALA-EWSGSIIIITTRSENLDVGVDY--------TRLDDISSRRLFCFHAF--KTT---VPNLDELVKDIARLGGGVPLALEVLGSLL-H-KKDDQTWRSTHESLKNL----HHSS--IHKALKVSYDSL-ENSKEIFC-IACF--AQELYASLILGC----GR---------S----LGKGILTGRCLIKI-KQ----R----WMHDLVRDDIVRQ-EKE------PHMRSR
>KAG5584659.1
-----MTTGI---SEVHGRDSDKDVV---L--LDSSDESVVSVVGTGGIGKTTLAQLAYSDEEL--HFDKRIWICVSDPFDEVKV-KAILEGI--QEC-S--------------KERFFLVLDDVWSEDNSKWEPLKNSLP---GSRILVTSRSERVVRMMDSSY------GQLSDSDCWALFSRIAFNEDE------NLEDIGRRIVRKCKGLPLA--------------------------------------------------------------------------------AKDY----------------------------------G-----K------------S---------------
>KAG5585122.1
-----------------------------L--TRGESVEVVSIVGMGGIGKTPLATKIYSDSLI-SRFDIHAKANVSQEYRASNVLLGLLSSISGTD--GGQ--LADKLQKLLK---------------------------N-CGSRILLTTRNVEVARYASSGK----PPRLMNFDESWNLLHRKVF-EKE-CS-SPEFEKTGKQIALKCRGLPLAITVIAGLLSNVDKT-------------------------------------------------------------------------------------------------------------------------------------------
>KAG5585202.1
---------LH--TEVIDLDDDFKML---L--LDQ--LHYVSIVGMPGLGKTTLAKKLYRH--I-DQFECSGLVYVSQQPRVGEILLDIAKQV--EK--N----LEDNLRSLLKIKRYVILLDDIWDV--EIWDDLKLVLPESKGSRIIIISRNSNAGRYIGGEF----SLQPLESEKSFELFTKKIFDDNN---ASPDLVNIGRSIIGRCGGIPLVIVVTVGML--RERTEHAWNKVLES----MGHKVQDG--CAKVLALSYNNLPIASRPCFLYFGLYLEDHEIRAFDLTNMWIAEKLVANSGNR--EDLAE-VLNDLVSRNLIQLAKRTYNGRISSCRIHDMLHSLCVDLAKESNFF--NVARLRR
>KAG5585401.1
---------LH--TEVIGLDDDFKML---L--LDQ--LHYVSIVGMPGLGKTTLAKKLYRH--I-DQFECSGLVYVSQQP-------------------N----LEDNLRSLLKIKRYVILLDD-------IWDDLKLVLPESKGSRIIITSRNSNVDRYIGGEF----SLQPLESEKSFELFTKKIFDDNN---ASPDLVNIGRSIVGRCGGIPLAIVVTTGML--RERTEHAWNRVLES----MGHKVQDG--CAKVLALSYNDLPIVSRPCFLYFGLYPEDHEIRAFDLTNMWIAKKLVVNSGNR--EDLAE-VLNDLVSRNLIQLAKRTYNGRISSCRIHDMLHSLCVDLAKESNFF--NVARLRR
>KAG5585733.1
-------------------------L---L--LP-ANLTVVSIVGMGGVGKTTLAKVVYNDEMV-DHFDLKAWFCVSEAYDAFRITKGLLQEISF-DD-NNQ--LQVKLKESLKGKKFLIVLDDVWNDNYNKWDDLRNLFV-GDGSKIIVTTRKESVALMMANE-------DNLSIEVFWSLFKRHAF-END----------------AKCKGLPLALKTLAGMLRSSEV--EGWKRIL-SKREL--P--HND--ILPALILSYNDLPAHLKRCFSYCAIFPKDYPFSKEQVIHLWIANGLI--LQED-IQDLGNQYFLELRSRSLERVPNP----NIEKFLMHDLVNDLCIRL--EEHML---SIDFEK
>KAG5586907.1
-----VKKEV-EGKTIVGFEEETEWI---L--TSGPAIDVISIVGMPGLGKTTLAFRVYNDKSI-DHFDVCAWCTVDQERNEKTLLQKIFNQVIGER--DD---VADKLRKKLCGQR--------------------------------------------------------------------------------------------------------------KEKKEALWLEVLNNLSSFIFKD-EEE--VVKVIQLSYDHLSDHVKPCLVYLASYPKDEDIRVSVLKDLWIDLGLVE-QIEMSVEEV----VDELISSSLF-------------------------------------------
>KAG5586995.1
---------L---PEVYGRDKEQDEI---L--INN-VLPVSPIIGMGGLGKTTLAQMIFNDERV-EHFNPKIWVCVSDDFDEKRLIKTIVGNIE-DVD-DAS--FQKKLQELLTGKRYLLVLDDVWNDDQEKWAKLRAVLKVGAGASVLATTRLEKVGSIMGTLE-----PSSLSQHDGLLLFMQRAF-GQR---INSNLVAVGKEIVKKCGGVPLAAKTLG---------------------------------------------------------VFPKDTKMEKDNLITLWLAHGFLS-SKGN-LEDVGNEVWKELYMRSFQEVVVD--FGKTY-FKMHDLIHD---------------NTSSSN
>KAG5587546.1
KLV----------EVKVGHEGDKAGM---H--LDEESLDVISIVGMPGLGKTTLANKVYNNTLV-DHFNVPAWCIISQKYNKSKVLREILQQVTGSEG-DD---CVKS-----YKEHYSI-----------KGDMLIACFPK-RGNRIILTSRSSQ----------------------------------------------VGLQI--KCRSDPLDLQLLT------------------------------------------------------------------------------------------PEKK--------------------LSKTW----------------QEWF-------LE
>KAG5587550.1
KLV-VFDGKNQ--EVKVGHEGDKAGM---H--LDEESLDVISIVGMPGLGKTTLANKVYNNTLV-DHFNVPAWCIISQKYNKSKVLREILQQVTGSEG-DD---CVKS-----YKEHYSI-----------KGDMLIACFPK-RGNRIILTSRSSQY--------------------------------------------VVGHQIVEKCKCLPLTVVLITGVIVR-------------------------------------------------------------------LWMAEGLVDHDIRSSLEEATQK--------------------LSKTW----------------QEWF-------LE
>KAG5588262.1
---------V---GEVLGRNADKKEI---L--LDSEVVVVISIVGLGGLGKTTLAQWVYNDEMV-ANFDRRLWCKI-------------------------------ELTEMLDGKKYLLVLDDVWNENTLKWSKLKNMLIGGAGSKILVTTRSDVVAEVSGSVH-----QGDLSEEEAWTLFEKMAF-ECK---ENSNLVEIGKEIVRKCGGVPLAIKSVGSLLRLRTE--NEWIYFKNQLSSI-TRGGN-D--VMAILRLSYNHLP-HLKICFAYCSLFPKDFEIQRFDLIDMWIAQGFIQSTISNNVEDVANSYFVDLLRRSFQETEEH---SSLHFYKMHDLIHDEFFSI--TK------EVVPEQ
>KAG5588458.1
---------LH--TEVIGLDDDFNML---L--LDH--LPYVSIVGMPGLGKTTLAKKLYRH--V-HQFESSGLVYVSQQPRAGEILHDIAKQV--EE--T----LENNLRSLLKRKRYVILLDDIWDV--EIWDHLKLVLPESKGSRIIITSRNSNVGRYIGGDF----SIQPLDSNNSFELFTKKIFDNNN---ASPDLVNIGRSIVGRCGGIPLAIVVTAGML--RERTEHG----------------TDG--CAKVLALSYNDLSIALRPCFLYFGIFPEDHEIRAFDLTNMWIAEKLVVNSGNG--ESLAD-VLNDLVSRNLIQVAKRTYDGRISSCRIHDLLHSLCVDLAKESNFF--NVAMVRR
>KAG5588463.1
------------AHYPIGLDSPIKHI---LQ-S--CEVRMVGICGVGGIGKTTLAKAIYN--RI-QQFDGSCILSIRSKTE-EGLLEKLRNQI------DS---VAKLIKARL-SKKVLIVLDDV-----DHRSQLESLT-EWSSSVIIITTRDEHQGLTTNE--------KLLNDNEAQQLFSCHAF--NFS---PPEYVELAQDIIKYSGGLPLALVTLGSHL-Q-GRSVKEWRYKFKTLKAI-----HGD--IQKILKISFDGL-VNTQTVFL-IACA--WHEDEVTKTLAC----GF---------E----SAIATLVKRHLLQR-DQ----R----VMHDLVRDEIVRM-ERD------CGKRSR
>KAG5588464.1
---------V-QAWHPVGVDSRVEDI---LQ-K--CVVRMVGIYGVGGIGKTTLAKAIYN--QI-RQFDSSCFLSVRSEVE-AGLLDKLLNQI------SS---VSELIKARL-SKKVLIILDDE-----NER--------------------------------------KLLNQDEAQQLFSCHAF--SPS---PPEYVELAQSIIKYSGGLPLALVTLGSHL-Q-GRSVEEWRYEFKKLRAI-----HCD--IQKILKISFDGL-CDTQSVFL-IACA--FFEDEVIKTLAC----GF---------E----SAISTLVQRNLLQR-DW----Y----VMHDLVRDEIVRM-ERD------SGKRSR
>KAG5588591.1
---------LH--TEVIGLDDDFNKL---L--LVQ--LCNVSIVGMPGLGKTTLAKKLYRH--V-HQFECSALVYVSQQPRAGEILLDIAKQV--DE--H----LEDKLRSLLETK-----------------------------SRIIITSRYDHVGRYIGEDF----SLQPLDSEKSFELFTKKIFDNNN---ASPVLVDIGKSIVRRCGGIPLAIVVMAGML--RERTEHAWNRVLER----IGHNIQDG--CAKVLALSYNDLPIALRPCFLYFGLYPEDHEIRAFDLTNMWIAEKLVVNSGNG--ESLAE-VLNDLVSRNLIQVAKRTYDGRISSCRIHDLLHSLCVDLAKESNFF--NVAMVRR
>KAG5588605.1
---------I-QAHYPIGLDSSIQHI---LQ-S--CEVHMVGICGVGGIGKTTLAKAIYN--RI-RQFGGCCFLSIRSKAD-EGLLEKLLFQI------DS---VAELIKARL-SKKVLIVLDDV-----DHRSQLESLT-EWSGSVIIITTRDKHLGLTTSE--------KLLNENEAQQLFCCHAF--NLS---PSEFVELAQDIIKYSGGLPLALVTLGSHL-Q-GRSVEEWRYEFIKLRAI-----HGD--IQKILQISFDGL-DNTQSVFL-IACA--CYEDEVTKTLAC----GF---------E----SAISTLVERNLLQR-NW----Y----VMHDLVRDEIVRR-ERD------FGKRSR
>KAG5588606.1
---------I-QAHYPIGLDSCIQHV---LQ-S--CEVRMVGICGVGGIGKTTLAKAIYN--RI-RQFGGCCFLSIRSKAE-EGLLEKVLCQI------DS---VAELIKARL-SKKVLIVLDDV-----DHRSQLESLT-EWSGSVIIITTRDEQLGLNTND--------KLLNVNEAQQLFSRHAF--NLS---PPEYVELAQDIIKYSGGLPLALVTLGSHL-Q-GRSVEEWRDEFKKLKAI-----HCD--VQKILQISFDGL-DNTQSVFL-IACV--FIEDEVTHTLAC----GF---------E----SAISTLVQRNLLQR-DW----N----VMHDLVRDEIVRR-ERD------SGKRST
>KAG5588613.1
---------I-QAHYPIGLDSPIEHI---LQ-S--CEVRMVGICGVGGIGKTTLAKAIYN--RI-QQFGGSCFLSIRSKAE-EGLLEKVLCQI------DS---VAELIKARL-SKKVLIVLDDV-----DHRSQLESLT-EWSGSVIIITTRDEQLGLTTNE--------KLLNENEAQQLFYHHAF--NLS---PSEYVELAQDIIKYSGGLPLALVTLGSHL-Q-GRSVKEWRDEFKKLKAI-----HCD--VQKILQISFDGL-DNTQSVFL-IACA--FIEDEVTDTLAC----GF---------E----SAISTLVQRNLLQKDDW----S----VMHDLVRDEIVRM-ERD------CGKRSR
>KAG5588617.1
---------LH--TEVIGLDDDFNML---L--LDH--LPYVSIVGMPGLGKTTLAKKLYRH--V-DQFECSGLVYVSQQPRAGEILSHIAKQV--EE--N----LENNLRSLLKIKRYVILLDDIWDV--EIWDDLKLVLPESKGSRIIITSRNSNVGRYIGGDF----SIQPLDSEYSFQLFSKKIFDNNN---ASPDLVNIGRSIVKRCGGIPLAIVVTAGML--RERTEHAWNRLLES----MGHKIQDG--CAKVLALSYNDLSIALRPCFLYFGLYPEDHEIRAFDLTNMWIAEKLVVNSGNG--ESLAE-VLNDLVSRNLIQVAKRTYDGRISSCRIHDLLHTLCVDLAKESNFF--NVARVRR
>KAG5588694.1
NAF--INAE--DDDEIVGFGNYTEKM---L--IRGTNLDVVPIVGMGGQGKTTIVRKVYNSDNI-SHFDVRAWCIISQTYNRRTLLQEIFSQVSGDK--D---ILADELRKILMGKRFLIVLDDMWDC--MAWDDLRFSFPD-NRSRIVVTTRLEKVGEQVKYHT----DPPFLTTEEGCQLLQRTVF-QQE-GC-PPELQYVSLKIAKKCKGLPLVIVLVAGIIKKRKSEESWWNEVKDALFDYLDSESEEY--SRATMQLSFDNLADCLKPCLLYMGMFPEDARIRVSKLISLWVAEGFVQNSES------AEDYLMDLINSNVVMVSKSSYNGKVKYCQVHDVVHHFCLEESRKEKFM--LDWKGSR
>KAG5588695.1
NVF--INAK--DDDEIVDFGNYTEKM---L--IRGKNLDVIPIVGMGGQGKTTIARKVYNSDNT-SHFDVRAWCIVSQTYNRRKLLQEILSQVTGDK--D---ILADELRKSLMGKRYLIVLDDMWDC--MAWDDLRLSFPD-NRSRIVVTTRLEKVGEQVKYYT----DPPFFTTEESCKLLQKKVF-PKE-DC-PLELQDVSQAVAEKCKGLPLVVVLVAGIIKKRKMDESWWNEVKDALFDYLDRESDEY--SLATMQLSFDNLPHRLKPCLLYMGMFPEDERIPVSKLVSLWIAEEFVVNIKS------AEDYLMDLISCNMVMVSKKEYNGKVKYCQVHDVVLHFCLEKSREEKFM--FDWNESR
>KAG5588698.1
NAF--INAE--DDDEIVGFGNDTEKM---L--IRGTNLDIVPIVGMGGQGKTTIARKVYNSDNI-SHFDVRAWCIISQTYNRRTLLQEIFSQVSGDK--D---ILADELRKILMGKRYLIVLDDMWDC--LAWDDLRFCFPD-NRSRIVVTTRLEKVGEQVKYHT----DPPFLTTEESCQLLQRTVF-QQE-GC-PPELQYVSLEIAKKCKGLPLVVVLVAGIIKKRKSEESWWNDVKDALFDYLDSESEDY--SRATMQLSFDNLADCLKPCLLYMGMFPEDARIQVSKLISLWVAEGFVQNSES------AEDYLMDLINSNVVMVSKRSYNGKVKYCQVHDVVHHFCVEESRKEKFM--LDWKGSR
>KAG5588703.1
NAF--INVE--NNEVMVGFGNDIEIM---L--IRGTNLDVVPIVGMGGQGKTTIARKVYDNESI-SRFDVRAWCIISQTYSRKELLQEIFSQVTGDK--G---ELADRLRKSLMGKRYLIVLDDMWDG--MAWDDLILCFPD-NRSRIVVTTRLERVGEYVKRYT----DLPFLTPDESCELLQKKVF-QKE-GF-PPELQDACLAVAEKCKGLPLVIILVAGIIKGKKMDASWWYEVKDALFDYLDRESGEY--SLSTMQLSYDNLPDYLKPCLLYMGMFPEDARIPVSKLINLWIAEGFVQNIRSRLMEEAAEDYLKDLISSNVVMVSWRRYNGEVKYCQVHDVVLHFCLARSREEQFM--SHWKESR
>KAG5588704.1
NAF--INAE--DDEEVVGFENKAEKL---L--IRGTNLDVIPIVGMGGQGKTTIARKLYNNDII-SRFDVRAWCVISQTYSRRELLKEIFSQVTGDK--G---ELADRLRKCLMGKRYLIVLDDMWDC--MAWDDLRLSFPD-MRSRIVVTTRLEEVGKQVKYHT----DPPFLTIEESCQLLQKKVF-QKE-DC-PPELQYVSQAVAKKCKGLPLVVVLVAGIIKKRKMEESWWNEVKDALFDYLDSESEEY--SLATMQLSFDNLPHCLKPCLLYMGMFSEDARIPASKLISLWIAEGFVENTESGLMEEEAEGYLMDLISSNVVMLSKRSYNGKVEYCQVHDVVHHFCLEKSREEKFM--LDWKGSR
>KAG5588707.1
NAF--INAE--DDEEIVAFEITTEKL---L--TRGTSLDVIPIVGMGGQGKTTCARKVYNSDNI-SHFDVRAWRIVSQTYNRRELLQEIFSQVIGDK--D---VLADMLRRRLMGKRYLIVLDDMWDC--MAWDDLRLSFPD-NRSRIVVTTRLEEVGKQVKYHT----DPPFLTTEESCKLLQKKVF-QKE-DC-PPELQDVSRAVAEKCKGLPLVVILVAGIIKKRKIEESWWNE-----------------------------------PCLLYMGMFPEDARIPVSKLISLWIAEGFVENTESGLMEEEAEGYLMDLISSNV--------------------------------------------
>KAG5588708.1
NAF--INAE--DDEEVVGFENKAEEL---L--IRGTNLDVVPIVGMGGQGKTTIARKLYNNDII-SRFDVRAWCIISQTYNRRELLQDILSQVTGDE--D---VVADMLRKCLMGKRYLIVLDDMWDC--MAWDDLRLSFPD-MRSRIVVTTRLEEVGKQVKYHT----DPPFLTTEESCQLLQKKVF-QKE-DC-PPELQYVSQAVAEKCKGLPLVVVLVAGIIKKRKMEESWWNEMKDALFDYLDSEYEEY--SLATMQLSFDNLPDFLKPCLLYMGMFSEDARIPASKLISLWIAEGFVESTESGLMEEEAEGYLMDLISRNVVIVSKKGYNGKIKCCQVHDVVHHFCLEKCREEKFM--LDWKGSR
>KAG5588714.1
---------I-E--EIVGFEEDAESI---L--TGCTKLDVVSIVGMPGLGKTTLAKKVFTHPSV-KHFDVQAWCSISKEYNLRKMCSEILKQVLGSVD-D----MPDKLRKSLMNKRYLIVLDDIWEV--EAWEELQLSFPD-NGSRVVLTTRDEEVARQLKHHS---D-PRFLTVDESWDLLQKKVF--QE-IC-PRKLLRTGLRVAESCKGLPLVIVLIAGIIAK-KKEASVWLEIAKDLRS-HVLE--EQ--NMKIIESSFDYLEDHLKSCLLYMGLFPEDYKFPVSYLLNLWIAENFIHNM-GLNIEEASKICLNDLVNKSLVIVSGREDNGEIEYCTVHDVVHEFCMRKLTKEKFM--P-----R
>KAG5588941.1
---------IE-ATKNL--N----KI---L-----EDVCIIGVWGTGGVGKTSLVNNL-NNKLVFKSFGVVIWVTVPKPIDIRNV-TQIASRL--DN--NS---NASKIYRRLKKS-FLLILDDVWEA------NLDDVGP-PPRSKVIITSRSLDVCKQMKIDTE-----YTLDEDESWQLFVKNAG-DAN----LADIQPLAKEITRECDGLPLAITVIGTSMRG-KTKVELWEDALKSLRMSNK-DVTDK--VYEVIKLSFDSLEQDIRSCFLYCSLYPAA--ISTEDLIKCWWAEGFLGV----TYEEAYNTIIDSLKDACLVE------EAHKTDCKMHDVVRD-----DN----L----APVKR
>KAG5588942.1
---------IE-ATRNL--N----KI---L-----EDVCIIGMWGTGGVGKTTLVSNL-NNELVPKSFCVVVWVTVSKPIEVRNV-AQIASRL--DN--SC---IASKIYQRLEKS-FLLILDDVWEP------NLDDVGP-DPRRKVIITSRSLDVCKQMKIDTE-----YTLDADESWQLFVKNAG-DSN----LEHIQSFAKDIVRECGDLPLAITVIGTSMRG-KNRFELWEDALKSLRISNK-EVEKK--VYNVIKRSFDSLEQDIRSCFLYCSLYPAA--MSTNDLIHCWWVEGFLGE----TYEETYNTMIESLKDACLL-------EADKVDYKMHDVVRD-----DE---------VSVKR
>KAG5588946.1
---------IQ-ATRNL--N----KI---L-----QDVCIIGMVGPGGVGKTTLVKNL-NNELVSKSFGVVVWVTVPKPIDIKKI-AQIVSRL----------------------------------------------GP-AHGSKVIITSRFGNVCKKMKTDTE-----STLKEDESWQLFIKTAG-DVN----RENIQPIARDIARECGGLPLAITVIGACMSG-KNRVEEWVDVLDSLRISDK-DVIDE--VYKVIKLSFDYLEPDIKSCFLYCSLYPVD--IPTEDLIHCWWAEGFLGE----TYEKAYNTIIGSLKHACLL-------EADGMDCKMHDVVRD-----ANQAIGL----ASVKR
>KAG5588947.1
---------IE-AKRNL--N----KI---L-----EDVCIIGVWGTGGVGKTTLVKNL-NNELVFKSFGVVIWVSVPKPIDIRKV-AQISSRL--DN--SS---IASKIYQRLKKS-FLLILDDVWEA------DLDHIGP-DSRRKIIVTSRFLDVCRQMNTDTE-----STLEEDESWQLFVKNAG-DVN----LEHIQPLAKEIARECGGLPLAITVIGTSMRG-MTRVELWEDALKSLRMSNK-DVEKK--VYMVIKSSFDILEQDIKSCFLYCSLYPVD--IPIDDLINCWLAEGILGE----TYEEAYNTTIRSLVDACLL-------ETHEMDFKMHDVVRD-----ANQAIGL----ASAKR
>KAG5588948.1
---------IK-ARKNL--D----KI---L-----ENVGIIGVWGAGGIGKTTLVKNL-NNELMSKSFGVVIWITVPKPIDIRKV-AQIANRL--DT--SS---NASKIYQWLKKS-FLVILEDVWEA------DLDYVGP-DHGSNVIITSRFLDVCNQMKIDTE-----YTLDENESWALFIKTVG-DVN----WKDIEPLAIEIARECDGLPLAITVIGASMRG-KNMAEQWKDALESLRKSAT-YVRDK--VYKVIKWSNDSLE--IQSCFLYCSLYPVS--IPTNDLIHCWWAEGFLGE----TYEKAYNTIIEELKNVCLLE------EVHDMDCKMHDVVRD-----DNQAIEL----ASVKR
>KAG5588952.1
---------IK-ARKNI--D----RI---L-----ENICIIGVWGAGGIGKTTLMKNL-NNELVPKSFGVVVWITMPKP-DISKV-ALIAKRL--DN--SS---SANKIYQRFKKR-FLLILDDVWEA------NLDHVGP-NHGSNVIIVSRFLGVCKKMKTHTE-----SILNEAESWHLFIKNAG-DVN----RVDIQPLAMDIARVCGGLPLAITVIGTSMRG-KSRVELWEDALKSLRRSDE-DVIHE--VYKVIKLSFDYLERDIKSCFLYCSLYPAA--ISIDDLIRCWWAEGFLGE----TYENAYNTMIDRLKDVCLLE------EAHWMDCKMHDLVRD-----ANQATGL----ASVKR
>KAG5589258.1
---------V-KLQDVVGINAHLEKL---LQ-I--INVRIVGIWGIGGVGKTTIAKAIFD--TL-YQFKAACFLA------------------------------------------VLIVLDDI-----DHSDHLEYLA-DWNGSRVVVTTRNRHIKD--DA--------PTLPDHEAMQLFNQHAF--KEV---PDRFKKFSLELVNNAKGLPLALKVWGSLL-H-KKGLTQWGRTVDQIKNN-----ISE--IVEKLKISYDGL-PEEQKIFL-MACF--YEKKEVIQILSC----DF---------E----YGLEVLIDKSLVFISKN----T----EMHDLIQDYVVKM-QKD------SGEQSR
>KAG5589259.1
-------STL-N--DMVGHSDEQARV---L--TRHSSLEVISIVGMGGIGKSTFAKKMFSAASI-KVFDVRGWITVSKDYSLRNMLLSLLQ---CEE--DDK--LADCLQKSLKGRKYLIVVDDIWST--KAWDDIRQWFPE-NRSRILLTTRIMEVARYASYPK----NPRVLHPEESWNLFCQKAF-GKN-DC-PAKFEKVGKVIVGNCNGLPLMISVTAGSLSSE-KMLRKWHEVAQSVSSLVNLKDYQH--CSGVLALSYKHLPSHLKACFLYFRVFKKASEISVENLIRLWMAEGLFKLRG-IK-------------RRSLIVACKHSLDGKIKTCKIHDLLHDLCLRESESESLL--QH--GRW
>KAG5589260.1
--------------------------------TGDSFMEVISIVGMGGIGKSTFAKRMFFDPSV-NFFDVREWITVSKDYNLRNMLLSLLQDATGEE--DEE--ITDCLQKSFKGKRYLIVVDDIWSR--EAWDEIRLWFPE-NTSRILLTTRIMEVARYASYPK----NPRPLEPKESWDLFCQKAF-GEK-DC-PTKFRTSGKVIVENCKGLPLILSMVAGTLSSK-RTLDE------------------------VLALSYNYLPSHLKACFLYFGVFTKASEISMKK-----------------DLEEVADSLLHDLIDKSLVIVSKQSLDGKIKTCKIHDLLHDLCLIESDR-------------
>KAG5589261.1
-------STL-N--DMVGHSDEQARV---L--TGPSSLEVISIAGMGGIGKSTFAKKMFSDPSV-GFFDVRGWITVSKDYSLRKMLISLLQDAIGEE--DDE--LADCLQKSLKGRRYLIVVDDIWSI--EAWEYIRLWFPE-NRSRIMLTTRIMEVARYASYPK----NPRVLDPEESWNLFCQKAF-GKN-DC-PAEFENVGKVIVGNCNGLPLMISVTAGSLSSE-KMLRKWYEVARSVSSLVNLDDYQR--CSGVLALSYNHLPSHLKAIFLYFGVFKKASEISVENLIRLWIAEGLFKLRG-IELEKEASSLLHDLIDKNLIAACKRSLDGKIKTCKIHDLLHDLCLRESESESLL--QH--GRW
>KAG5589265.1
-------STL-N--DMVGHSDEQARV---L--TGHSSLEVISIAGMGGIGKSTFAKKMFSDPSV-GFFDVRGWITVSKDYSLRKMLISLLQDAIGEE--DDE--LADCLQKSLKGRRYLIVVDDIWSI--EAWEYIRLWFPE-NRSRILLTTRIMEVARYASYPK----NPRVLDPEESWNLFCQKAF-GKN-DC-PAEFENVGKVVVGNCNGLPLMISVVAGSLSSK-RTLDEWNEVARSVSSLVNLDDYQR--CSGVLALSYNHLPSHLKACFLYFGVFKKASEISVENLIRLWIAEGLFKLRG-IELEKEASSLLHDLIDKNLIAACKRSLDGKIKTCKIHDLLHDLCLRELESESLL--KH--RRW
>KAG5589266.1
-------STL-N--DMVGHSDEQERV---L--TGHSSLEVISIAGMGGIGKSTFAKKMFSDPSI-GFFDVRGWITVSKDYSLRKMLISLLQDAIGEE--DDK--LADRLQKSLKGRRYLIVVDDIWSI--EAWEDIRQWFPE-NRSRILLTTRIMEVARYASYPK----NPRFLDPEESWNLFCQKAF-GKN-DC-PAEFEKVGKVIVGNCNGLPLMISVTAGSLSSE-KMLGKWHEVARSVSSLVNLDEYQR--CSGVLALSYNHLPSHLKACFLYFGIFRKASEISVENLIRLWMAEGLFKLRG-IELEKEASSLLHDLIDKSLIVACKHSLDGKIKTCKIHDLLHDLCLGELESESLL--QL--GRW
>KAG5589273.1
----S------D--EVIGIDKVKDSL---L--EGEAHRVVISIAGMGGSGKTTLVAKAYTSLTV-KNFD-CAWVSVSQNNTIEDLLKKL---ISEDE--KDQ--LVETLVKFLHKKRYIVVFDDVWNN--NFWRQISVALPD-NRSRVIITTRNEDIAAY--PYG------KPLADDYAWMLFCNKAF-SQP-NC-KCELEEIGRALAKKCEGLPLAIVALGGLMGSKD-RSMKWREVYDSLSWH-NNKLLDE--VKTVMLLSFNDLPYYLKNCFLYCCRFPMGKWIGAGRLIRMWMAEGFLEEKNSL--EEVGKIYLKELISRNLLQVVKHS-FIRPKTCKLHDLMWELARSISEKENFL-KDEIRARR
>KAG5589779.1
------KSTI-N--TIVGMEDDFNTI---L--TAQTHLTVIPIIGMDGIGKTTLARKVYGDSFI-SRFDKHAWVTISEEYNERQMLLELVSSITG----DDK--LMEIVYRGLKG-----------------------MGPD-NKAEILLTTRLKYVADYVNCPD---YPPSFLSLDDSWNLFTEKVF-KKD-PC-PPLLEEAGKHIVQQCRGLPLSVVVVAGLLGKMDPTHDNWKKVEENLNSFF---------------------------------GFPEDMEIGVSNLIRLWIAEQFVKARN-NRLEMVAKEYLEELIDRSLILVGTRKANGRMRTCKIHDLLRQLCLKEAHTENV----------
>KAG5592132.1
---------T-D--DIVGLDDDLEII---L--TGQLSLNIVTISGMGGIGKTTLARKAYDHLKL-YHFDIRVWVTISKEYGRRNVLLQALQCISKIK--DDE--LADLVQKSLKGPRYLVVVDDIWST--DVWDSIR-------------------------------------------------------------------------------------GHLSKVSRTLGSWMDVARTLGEIISSH-PDK--CLGVLGLSYHHLPNHLKPCFLSMGGFPEDYQVETWRLIQLWIAEGFIRRPGSDSLSEVAEDYLEDLISRNLIMVRKKF-NGEIKACGMHDLLREFCLTEVELTKFM--RH-----
>KAG5592377.1
-------------------ETEEDET---L--IKK-DLSVLPILGMGGLGKTTLAQMVFNDQRV-EHFHP------------------------------------------------------------------------------------------------------------------------------------------KKCGGVPLAAKTLG---------------------------------------------------------VFPKDTEMEKENLISLWMSHGFLL-SKGN-LEYVGNE------------------------------------------------------
>KAG5592383.1
---------L---PEPYGRDKEKNKI---L--TNK-DLSVLTILGMGGLGKTTLAQMVFNDPRV-EHFDPKIWICVSEDFDEKKLIKAIVESIEGDDM-DAP--LQKKLQDMLNGKIYFLVLDDVWNENQEKWDKIKAVLKVGAGASVLATTRLKRVGSIMGTLQ-----PSNLSQEDCWLLFMKRAF-ENE---INPNLVAIGKEIVKKSGGVPLAAKTLGGLLRFEQE--REWEHIRDSIWNL--PQDDSS--ILPALRLSYHHLP-DLRQCFAYCAVFPKDTEMEKENLISLWMAHGFLL-SKGK-LEDEGNDVWKKLCLRSFQDIEVK---GKTY-FKMHDLIHD---------------SASSNN
>KAG5592413.1
---------L---PQVYGRDKEEDEI---L--INN----LLPILGMGGLGKTTLAQMVFNDQRV-KHFYTKIWICVSDDFDEKRLIKAIVESIE-SDM-DDP--LQKKLQELLNGKRYLLVLDDVWNDDQQKWDNLRAVLKVGTGASVLITTRLEKVGSIMGTLQ-----PSHLSQEDCSLLFMQRAF-GHE---INPNFVSMGKEIVKKCGGVPLAAKTLGGLLRFRKE--REWEHVRDSIWNL--PQHEST--ILPVLRLSYHHLP-DLRQCFAYCAVFPKDTKMEKEKLISLWMAH----------------------------EIEVK---GKTY-FKMHDLTHD---------------STSSSN
>KAG5592448.1
---------L---PQVYGRDKEEDEI---L--INN-NLSVLPIHGMGGLGKTTLAQMVFNDQRV-EHFYPKIWICVSDDFDEKRLIETIIGNIE-DVK-DAS--FQKKLQQLLNGKRYLLVLDDVWNEDQQKWDNLRAVLKVGAGASVLTTTRLEKVGSIMGTLQ-----PSNLSQDDCWLLFIQRAF-RHE---ISPNLVAIGKEIVKKSGGVPLAAKTLGGLLRFREK--REWEHVRDSIWNL--PQDEMS--ILPSLRLSYHHLP-DLRQCFAYCAVFPKDTKMEKKKVISLWMAHGFLL-SRRN-LEDVGNEVWNELYLRSFQEIEVR---GNTY-FKMHDLIHD---------------NTSSSN
>KAG5592449.1
---------L---PQVYGRDKENDEI---L--INN-DLSVLPILGMGGLGKTTLSQMVFNDQRV-EHFYPKLWICVSNDFDEKRLIKAIIESIE-SDM-DAP--LQKKLQELLNGKRYLLVLDDVWNEDQQKWANLRAVLKVGAGAFVLTTTRLEKVGSIMGTLQ-----PSNLSPEDCWFLFIQRAF-GHE---INPNLVAIGKEIVKKSGGVPLAAKTLGGILRFREE--REWEHVRDSIWNL--PQDESS--ILPALRLSYHHLP-DLRQCFVYCAVFPKDTKMAKENLIAFWMAHGFLL-SKRN-LEDVGNEVWNELYLRSFQEIEVK---GKTY-FKMHDLIHD---------------NTSSSN
>KAG5592450.1
---------L---PQVYGRDKEEDQI---L--INN-NLSVLPIHGMGGLGKTTLAQMVFNDQRV-EHFHPKIWICVSDDFDEKRLIKTIIGNIE-DVE-DAS--FQKKLQELLNGKRYLLVLDDVWNEDQDKWDNLRAVLKVGAGASVLTTTRLEKVGSIMGTLQ-----PSNLSEEDCWLLFIQRAF-RHE---ISPNFVAIGKEIVKKSGGVPLAAKTLGGLLRFREE--REWEHVRDSIWNL--PQDERS--IMPALRLSYHHLP-DLRQCFVYCAVFLKDTEMEKEKLISLWMAHGFLL-SKGN-LEDVGDEVWKELCLRSLQEIEVK---GKTY-FKMHDLIHD---------------SASSSN
>KAG5592457.1
---------L---PEIYGRDKEEEEI---L--IND-NLSVLPILGMGGLGKTTLAQMVFNDQRV-EHFHPKIWICVSNDFDEKRLIKTIIGNIE-AVE-DAS--FQKKLQELLNGKRYLLVLDDVWNEDQDKWDNLRAVLKVGAGASVLTTTRLEKVGSIMGTLQ-----PSNLSQEDCWLLFIQRAF-RHE---ISPNLVAIGKEIVKKSGGVPLAAKTLGGLLRFREE--REWEHVRDSIWNL--PQDELS--ILPALRLSYHHLP-DLRQCFAYCAVFPKDTEMEKEKLISLWMAHGFLL-SKGN-LEDVGDEVWKELYLRSSQEIEVR---GKTY-FKMHDLIHD---------------NTSSSN
>KAG5592460.1
---------L---PQVYGRDKEEDEI---L--INN-ALSVLPIVGMGGLGKTTLAQMVFNDQR-------------------------------------------------------------------------------------------------------------------------------------------------------------------------------------------------------------------------------------------------------------------------------------------------------------------
>KAG5592463.1
---------L---PKVYGRDKEEDEI---L--INN-DVPVLPILGMGGLGKTTLAKMVFNDQRV-EHFNLKIWVCVSDDFDEKRLIKAIVESIE-GDM-DAP--LQKKLQELLNGKRYFLVLDDVWNEDQEKWANLRAVLKIGAGASILITTRLEKIGSIMGTLQ-----LSNLSQEDCWLLFKQRAF-GDT---TSPKLMEIGKEIVKKCGGVPLAAKTLGGLLRFREE--SEWEHVRDSIWNL--PQDENS--VLPALRLSYHHLP-DLRQCFAYCAVFPKDTKIEKEYLITLWMAHNFLL-SKGN-LEDVGNEVWNELYLRSFQEIEVK---GKTY-FKMHDLIHD---------------SASSRS
>KAG5592466.1
---------L---PKVYGRDKEEDEI---L--INN-VLPVFPIIGMGGLGKTTLAQMIFNDERV-KHFNPKIWVCVSDDFDEKKLIKTIIGNIE-HVE-DAS--FQKKLQELLNGKRYLLVLDDVWNDDLEKWAKLRAVLNVGAGASILATTRLEKVGSIMGTSQ-----TSNLSPHDSLLLFMQRAF-GQR---ANPNLVAIGKEIVKKCGGVPLAAKTLGGLLRFREE--SEWEHVRDNMWSL--PQDESS--ILPALRLSYHHLP-DLRQCFAYCAVFPKDTKMIKENLITLWMAHGFLL-SKGN-LEYVGNEVWNELYLRSFQEIEVK---GNTY-FKIHDLIHD---------------STSSSN
>KAG5592855.1
-----------D--DIVGLDNDLKII---L--TGPPSLDIVTITGMGGIGKTTLARKAYDHLTI-YHFDILAWVTISQEFRCRNVLLEALHCISRNA--DDE--LADLVQKKLKGPRYLVIVDDIWSR--DVWDSIRGIFPN-NGSRILLTTRETEVAMYANTCS-----PSLLSLENGWRLLCDKVF-KHH----PPELEEIGKEIVEKCQGLPLTISVIAGHLSKMPRTLECWKDVVRTLSEIIARH-PNK--CLGVLGLSYHHLPNHLKPCFLSMSSFPEDFQVDTRRLIYLWIAEGFIRTSENGSLEEVAVDYLDDLISRNLIQARKRF-NGGIKTCGIHDLLHEFCLIEAEMTKHM--KH-NVHR
>KAG5592925.1
-------SML-N--DMVGYNIEQDFI---L--TGYSSLEVISIAGMGGMGKSTFAKKMFYDPSI-SFFGVRGWITMSKDYSLRKMFLCLLQDAIGGE--DGD--LADRLQKSLKSRRYLIVVDDIWST--EAWDDIRLCFPE-NRSRILLTTRDMNVAQYASSPK----DPRLLEPEESWNLFCQKAF-GKK-DC-PNEFDNVAKVVVESCKGLPLMISVVAGLLSSK--TLDEWMKVAQSMSLLVNLDDYQH--CSRVLALSYKHLPSHLKTCFL-----------------RTHRAKG---ARG---LDKVAANLLHDLIDKNLLVVSRRSLAGSIKACRIHDLLHDLCLREAEGERLL--EG--CRW
>KAG5593242.1
---G-SELELF----DVG-DAEKD-IISWFEKRKGTQLKVVCVSGEPGIGKTDLLLEYAYQFH--QRYKM-LWI-VRQNYL--NLLVDVIKS--------EE--QEERVRKELRDIPFLLIIDNLESE--KDWWDHKLIMP--RGTHVLISTRLSRM----NM------DPNYLSEIEAMSLMAVKDY--------PIE-IDIEDKLKR---GLA----IVGAILS-----------------------------------------------------ELPIN---------------------PSRLLDTINRMPMKEIIY-----------------IRE---P----LRR--NN-FL---------
>KAG5593740.1
---------V----IVVGLDNDVLEI---L--CSFSSLEVVSLVGMGGIGKSTLARMVYDDPFI-YHFSICAWVTV-KDHQVKGLLIGLLDDIVEDE---EQ--LAEMLYKRLRFNRYLIVLDDVWTT--ENWDHIERCFSD-NGSRILLTTQLMNVALHAKSNS----PPRFLDSEESWELLRHKVF-KHH------ELEDIGKKIAEQCQGLPLTILVIAGQLSKMERTRICWNTFAKTVGS-IVTDEHEK--CLDILALSHRNLPHHLKACFIYMCGFLEQPEIRVQLLVRLWIAEGFLTNRK--HLEKYAEECLEDLVNRSLVIVKERS-NGRIKSCAVHDLLQDLGLREAQKENF---ALHCGRR
>KAG5593746.1
NAL--INVE--NDDDIVGFEDDTKII---L--IRGTSLAVIPIVGMGEKGKTTCAKKLYNNDII-SHFDVRAWCIISQTYNRIELLQDIFSQLTC----D---VLAEMLKKN------------------------------------------------------------------------------------------------------------------------------------------------------------------------------------------------------------------------------------------------------------------
>KAG5593981.1
---------V-KLQDIVGINVHLEKV---LK-V--IDVRMVGIWGIGGVGKTTIAKAIFD--TL-YQFEAACFLEVKENAT-KQLLNTLLSEL------IN---KYDLISYRL-SKKVLIVLDDI-----DHSDHLEYLA-DWNGSRVVVTTRNRHIKD--DA--------PTLPDLESMQLFNQHAF--KEV---PDRFKNFSLEVVNHAKGLPLALKVWGSLL-H-KKSLTQWRSTVDQIKKN-----SSE--IVKKLKISYDGL-PEEQKIFL-MACF--DEKKVVIEILSC----DF---------E----YGLDVLIDKSLVFISKN----R----EMHDLIQDYVVKM-QKD------SGKQSR
>KAG5594359.1
-----NVAKL-S--VVVGLEDDLMRI---L--KGSMSREIIPILGMGGIGKTTLAKMAYDDPQI-NRFDIHVWVTISQEYQTRDLLLGVISCIFN-E--DNE--LMDMIYKKLKGRRYLVVMDDIWSN--EVWDLMSRTFPD-NGSRIILTSRVKGVATHADPDT----PPSLLNADDSWKLLHDTVF-GVH-VC-PPELEDIGKQVAQKCQGLPLALLVVAGHLSKIERTQESWKDVAKSVSKVVANESDK---CLGVLAMSYHYLPNHLKPCFLYMGIFPEDSDVNIDKLINLWVCEGFL------WEELVGRDYLEDLVSRNLIMVRNRRFNGEWKTCGVHDLVRDLILREAEKEKFL--KMHHVRR
>KAG5596399.1
---------YT-GSRKL--QEE--GV---L-----RDVTIIGICGLGGVGKTTLTEKI-RQKA-QELFNDVVMVIVSQQ-DLKRI-GEIARGV--EG--DS---RGDMLRSRLMNSCILIILNDVWKA------ELEKLGP-HKQCKVTFTTRFRSVCEEMKAQKI-----GTLYEEEAWILFRRKVG-NSD----DPSLLGIAKEVAKECKGLPLAIITVAGALKK-HKTKRSWNCALEQLRGAIP-EVPTE--LYKPVRLSYDYLGNEAKYLFLLCSLFEEDSNISPEELLGYGSGLCIFRG----NLEQARDLLLEILKDGFLLS------QGSFENYKMHDVIRA-----A-SEENNRTTYEHFSH
>KAG5596454.1
---------NS-DSRKL--KEE--EV---L-----RDVTIIGICGMGGIGKTTLAEKI-RQRA-QELFDEVIMVTVGQK-NFKRI-DEIARGV--TD--NS---CGDQLHARLMDS-ILIILDDVWEV------NLNKLGS-HNQCKVNLTTRLRN---------------------EAWFLFRQKAG-NSD----DLSLNHIAKNVVKECMGLPLAIITVAGALKN--KRKPSWEDALVQLQRSIP-GVLTY--VYQPLKLSYDHLEDEVRYFFLFCCLFEEDRDIWPEELLRYGMGLSMFSE----NIVEARKHLLETLKDSFLLS------EGSPGGYKMHDVVRD-----A-SEKHIRTSYEPYSH
>KAG5596759.1
------QSTT-K--TVVGMKDDLNTI---I--NAQTKLIVISVVGMGGIGKTTLARKVFDDSII-SQFDKHAWVTISQDYNKRQMLLEIVSSITG----NDK--LLDTVYKGLKGRRFLIVIDDLWST--EALDLMRRIFPN-NKSRIILTTRLKTVADYASSPD---FPPSFLSLDDSWNLFTERLF-KKD-PC-PPQLE------------------------------------------------------CQAILSLSYNCLPQYLKACFLYIGSFPEDTEIHVSKLISSWIAEQFIKSRS-NRLEVVAEEYLQELTDRSLILVGGRRANGRIKICKIHDLLRQMCIREAQIENVV--GINDHRR
>KAG5596938.1
RGDERWTSHIFDQSEIVGLSEDTRKIKEWILSHSDS-LHRVGIVGMGGLGKTTIAQKMYHDRQVNVRFQKKVWVSVSQTYDELLIMKGILKQLNGDDSGTDKGDLLNRILEALSHKSYLIVLDDVWSIDDGWWDRISRGLPKEHNCCIIITSRNDDVVKRMGATESRIHRPRLLDDEESWSLFCKFAFLSTKGKC-NTQLEEVGREIVRKCHGLPLAIKTTGGMLSSKPHSLGEWTRICENFREKLVSDSESNISVMASLQLSYDELPAHLKQCMLCFSIYPDDHEIEAEQLVRWWVGEGLVRGDGTETATDVAFGYLSELVSRCLVEAVQRSFDGKVYSCKVHDMVRDMTILVAEDEKFCNIATVNSRH
>KAG5596939.1
SGVGRWTSDIIDESQTVGLAEDTKTLKSWILPFNGS-LQLIAIVGMGGVGKTTLTQKIYNDRDVCSRFDVKIWV-CKSTFGELEIMKSILEQLIKGNHGSDRNVLLKRIHEALSNKKYLIVMDDVWSIDDGWWKRILDGLPKKQSSCIIVTSRNEDVVKRMGVEEEQIHRPKLLSEEEGWLLFCKVAFASSKGKCKDIELEHVGQDILKKCCGLPIAIKTIGGLLSSKYQLYSVWKEVCEDLPHILANESKSHDSLMATLQLSYDELPLQQKQCILCFAIYPEDYEIKVDQLANWWIGEGFIHKKGTKTPRKMAL---------------------------------EMFIRID---------------
>KAG5596945.1
SGGGRWTSDFIDESQTVGLAEDTKTLKRWILPCNGS-LQLIAIVGMGGVGKTTLTQKIYNDRDVCSRFHVRIWV-CKSTFGELEIMKSILEQLKKDNHGSDRSVLLKRIHEALSNKKYLIVMDDVWSIDDGWWKRILNGLPKKQSSCIIVTSRNEDVVKRMGVEEEQIHRPKLLSEKEGWLLFCKVAFVSSRGKCKDIELEHVGQDILKKCCGLPIAIKTIGGLLSSKYQLYSVWKEVCEDLPHILANESKSHDSLMATLQLSYDELPLQQKQCILCFAIYPKDYEIEVDQLANWWIGEGFIHRKGTKTPRKMALECLSELISRCLVEPVRKNYDGRVYSCKMHDMIREMIIRVARKESFCNIATIHSRR
>KAG5596946.1
SGGDRWTSDIIDESQTVGLAEDTKTLKKWILPCNGS-LQLIAIVGMGGLGKTTLAQKIYNDREVCSRFHVRIWV-CKSTFGELEIMKGILEQLKMDDHSSDRNVLLKRIHEALSNKKYLIVMDDVWSIDDGWWKRIFDGLPKKQSSCIIVTSRNEDVVKRMGVEEEQIHRPKLLSEKEGWLLFCKVAFASSKGKCKDIELEHVGQDILKKCCGLPLAIKTIGGLLSSKCQSYSVWKEVYEDLPHILADESKSHDSLMATLQLSYDELPLQQKQCILCFAIYPEDYEIDVDQLANWWIGEGFIHKKGTKTPRKMALECLSELISRCLVEAVSKNYDGRVYSCKMHDMIREMIIRVAREESFCNIATIHSRR
>KAG5597320.1
---------A-HARKLVGMELHMHQV---LG-L--SGVRFLGILGMSGVGKTTLARVIYD--NI-SQFHGACFLHVRDRSA-KGLLEILLSKI------TD---SFEMLKQRL-NTKILLVLDDV-----DHIDQLEALA-E------------------------------------------------------------------------------------------------------------------------------------------------------------------------------------------------------------------------------------
>KAG5597324.1
---------A-HARNLVGMELHMHQV---LG-I--SGVRFLGILGMSGVGKTTLARVIYH--NI-SQFQGACFLHVRDRSA-KGLLEILLSEI------ND---SFEMQKQRL-YKKVLLVLDDV-----DHIEQLDALA-EWDGSRIIITTKDKHLKYETEK--------GTLDKYESSQLFKQHAF--KNH---PTEFEDLSAQVIEHTGGLPLALKVLGSFL-Y-GRGLDEWISEVERLKQI-----QNE--ILKKLEPSFTRL-NIEQKIFL-IACF--KKKDSVTRILSF----HF---------V----IGIKVLMEKCLITI--------LKG-IIHQLIQEHIVRR-EYN------PRICSR
>KAG5598053.1
---G-IEIELFEAFPSVGGESEADKIEAWYK-RSG--MSVVCINGLAGVGKTDLALEFAYRYS--QRYKM-LWV-FRQNIL--NLLLDVIRS--------DE--QESRVKREMRDMPYLLIIDNLETE--KEWWEGKDLHP--TGTHVIITTQLNRM----NF------DPQPLTTPDAMILIRKKEY--------PAE-VEFDEKLGR---GLW----VVGSLLS-----------------------------------------------------ELAIL---------------------PSALFEAVNQVPAEETTS-----------------CSL---PHQQFCRT--NP-FL---------
>KAG5598160.1
NGL--IKEDISEGKIIVGFEEETNWI---L--TSGLALDVISITGMPGSGKTTLAYKVYNDKSV-SHFDLRAWCTVGQEYDEKKLLHKIFNQVSDSK---D---VADMLRKQLFGKRYLIVIDDVWDT--TKWDDLTRPFPT-KGSRIILTTRELEVALHGKRNT----DPRLLRPEESWELFDKRAF-GKE-SC-PDELLNVGKEIAENCKGLPLVADLIAGVVARKEKKKTVWLEVRNNLSSFILNS-EVE--VMKVIELSYDHLPNHLKPCFLYLARFPKDRPMIILALKDFWRAEGLVE-QTEMSVEEVMDVYLDNLISSSLVFLFNE--IGDHPTCRLHDLVHDFCLMKAKKEKLF---DLMLRI
>KAG5598162.1
NGL--IKEEVSQGKIIVGFEEETNWI---L--TSGPALDVISITGMPGSGKTNFGVQI------------------DQEYDEKKLLDKIFNQVSDST---D---VADKLRKQLFGKRYLIVLDDVWDT--TTWDELTIPFPE-KGSRIILTTREKEVALHGKLYT----APRLLRPEESWELLEKRAF-GNK-SC-PNELLDVGKEIAENCKGLPLVVDLIAGVIVGREKKKSVWLDVVNNLHSFIFKN-EVE--VMKVIEISYDHLPDHLKPCLLHFSSKPKDSATTIYELKAVWIAEGFVE-KTEMSMEEVVKIYLDDLISS------------DEPSCQVHDLVHDFCLIKAREEKLF---DLMPRI
>KAG5598163.1
NGL--IKEDISE-------------------------LDVISITGMPSLGKTTLAYKVYNDKSV-SHFDLCAWCTVDQEYDEKKLLDNFFNQVSDPK---D---VADMLRKQLYGKKYLIVIDDVWDT--TTWDDLTRPFPT-KGSRIILTTREMEVALHGKINT----DPRLLRAEESWELFLKRAF-GKE-SC-LDELLNVGKEIAQNRKGLPLVADLIAGVV---------------------------------------------------------------------------------------------------------------------------------ARKSG-----------
>KAG5598164.1
NGL--IKEEVSEGKIIVGFEEETNWV---V--TSGPALDVISITGMPGSGKTTLAYKVYNDKSV-SHFDLRAWCTVDQRYDEKKLLDKIFNQVSDSK---D---VADKLRKQLYGKRYLIVLDDVWDT--TTWDELTRPFPE-KGSRIILTTRKMEVALHGKRYS----APRLLRSEECWELLEKRAF-GNE-NC-PDELLDVGKEIAENCKGLPLVADLIAGVISGREKKRTAWLEVQNNLSSFILNS-EVE--VMKVIELSYDHLPHHLKPCFLYLASFPKDRALTIFGLKAVWSAEGLVE-QTEMSMEEVMDVYMDNLISSSLVILFNE--IEVMKVIEIYDHLPDLCLLYAREEKLF---DLLPRQ
>KAG5598203.1
NGL--IKEEVSEDKIIVGFEEETNLI---L--TSGPALDVISITGMPGSGKTTLANKVYNDKSV-SHFDLRAWCTVDQGYDEKKLFDKIFNQVSDSK---D---VADKLRKQLFGKRYLIVLDDVWDT--ITWGELTRPFPQ-KGSRIILTTREKQVALHGKLYT----APRLLRSEESWELLEKRAF-GNE-SC-PDELLDVGKEIAENCKGLPLVADLIAGVIAGREKKKTVWLEVQNNLSSFILNS-EVE--VMKVIELSYDHLPHHLKPCFLYLASFPKDRALTISVLKAVWSAEGLVE-QTEMSVKEVMDVYMDNLISSSLVILFNE--IGDEPSCQLHDLVHDFCLIKAREEKLL---DLMPRI
>KAG5598207.1
NGL--IKEEVSEDKIIVGFEEETNLI---L--TSGPALDVISITGMPGSGKTTLAYKIYNDKSV-SHFDLRAWCTVDQGYDEKKLLNKIFNQVSDSK---D---VVDKLRKQLYGKRYLIVLDDVWDI--TTWDELTRPFPE-KGSRIILTTREKEVALHGKLYT----APRLLRSEESWELLEKRAF-GNE-IC-PDELLDVGTEIAENCKGLPLVVDLIAGVIAGREKKKSVWLEVLNNLHSFILKN-EVE--VMKVIEISYDHLPDHLKPCLLHFASKPKDTATPIFDLKIVWGAEGFVE-KTDMSMEEVVKIFVDDLISSSLVICFNE--IGDYPTCQIHDLVHDFCLIKAKEEKLF---DLLPRQ
>KAG5598212.1
NGL--IKEEVSEDKIIVGFEEETNLI---L--TRGPALDVISITGMPGSGKTTLAFKVYNDKSI-CHFDLRAWCTVDQEYDEKNLLNKIFNQVNGSN---D---VADKLRKQLLGKRYLIVLDDVWDT--TTWDELTRPFPN-KGSRIILTTREKEVALHGKRYT----DPRLLRSEESWELLEKRAF-GNE-SC-PDELLDVGKEIAENCKGLPLVADLIAGVIAGLEKKKTVWLEVRNNLSSFILNG-EVK--VMKVIELSYDHLPHHIKPCFLYLASFPKDTVIAILALNGLWHAEGLVE-QTEMSVEEVIKVYVENLISSSLVILFNE--IGERLSCQLHDLVHEFCLIKAREEKLF---DLMPRQ
>KAG5598214.1
NGL--IKEEVSEDKIIVGFEEETNLI---L--TSGPALDVISIIGMPGSGKTTLAYKVYNDKSV-SHFDLRAWCTVDQGYDEKKLLDKIFNQVSDSK---D---VADKLRKQLFGKRYLIVLDDVWDT--TTWDELTRPFPE-KGSRIILTTRQKEVALHGKLYT----APRLLRSEESWELLEKRAF-GNE-SC-PDELLDVGKEIAENCKGLPLVADLIAGVIAGLEKKKTVWLEVRNNLSSFILNG-EVK--VMKVIELSYDHLPHHIKPCFLYLASFPKDTAILIFVLNGLWHAEGLVE-QTEMNVKEMMKVYLDNLISSSLVIAFNE--IGDDPTYQLHDLVHEFCLIKAREEKLF---DLMPRI
>KAG5598217.1
NGL--IKEDISEGKIIVGFEEETNLI---L--TSGPALDVISITGMPGSGKSTLAYKVYNDKSV-SHFDLRAWCTVDQGYDEKKLLDKIFNQVSDSK---G---VADKLRKQLYGKRYLIVLDDVWDT--TTWDELTRPFPK-KGSRIILTTRKKEVALHGKLYT----APRLLRLEESWELLEKRAF-GNE-SC-PDELLDVGKEIAENCKGLPLVADLIAGVIAGREKKKSVWLEVVNNLHSFIFKN-EVD--VMKVIEISYDHLPDHLKPCLLHFASNPKDNAVSIFVLKNVWGAEGFVE-KTEMSMEEVVKIYVDDLISSSLVICFNE--IGEYPTCQIHDLVHDFCLIKARKEKLF---DLLPRQ
>KAG5598222.1
NGL--IKEEVSENKIIVGFEEETNLI---L--TRGPALDVISITGMPGSGKTTLAFKVYNDKSI-CHFDLRAWCTVDQEYDEKNLLNKIFNQVNGSN---D---VADKLRKQLLGKRYLIVLDDVWDT--TTWGELTRPFPN-KGSRIILTTREKEVALHGKRYT----DPRLLKSEESWELLEKRAF-GNE-SC-PDELLDVGKEIAENCKGLPLVADLIAGVIAGREKKKTVWLEVQNNLSSFILNS-EVE--VMKVIELSYGHLPHHIKPCFLYLASFPKDTAITIYALNGLWHAEGLVK-QTEMSAEEVMDVYMDKLISSSLVILFNE--IGDEPSCQLHDLVHDFCLIKAREAKLF---DLMPRI
>KAG5598539.1
NCL--IKEEVSKGKIIVDFEEETNWLYDYL--TSGPALDVISITGMPGSGKTTLAYKVYNDKLV-SHFDLRAWCTVDQGYDEKKLLGKIFNQVSDSK---D---VADKLRKQLYG---------------------------------------------------------------------KRAF-GKE-SC-PDDLLDVGKEIVENCKGLPLVADMITGVIAGREKKRTVWLEVQNNLSSFILNS-EVE--VMRVIELSYDHLPHHLKPCFLYLASILKDTALKISFLKAVWSAEGLVE-QTEISVKEV----MDNLISSSLVILFNE--IGDEPSCQLHDLVHDFCLIKAREEKLV---DLMPRI
>KAG5598545.1
NVL--ICTE---DEEIVGFENDTEKM---L--IRGTNLHVLPIVGMGGQGKTTIVSKVYNNGII-SYFNVRAWCIISQTYNWRELLQEMFSQVTGDK--D---ILADKLRKHLMGKRYLIVLDDM------------LSFPD-NRSRIVATTRLEKVGAYVMHHI----DPPFLTPEESCQLFQKKVF-QQE-GC-PPELQDVSLAIAKRCKGLPLVDVLVAGIIKRKKTEASWWDVVEKSLLSSHG-ESEGY--SLSV------------------------DAKIPVSKLISLWIAEGFVQNIESGVMEEAAEGYLMDLIHSNVVMVSKRKYNGKVKYC----------------------SEWKESR
>KAG5598743.1
---------V-KLYDIVGIDTHLEKV---LE-M--TIVRMVGIWGMRGVGKTTITRAIFD--RL-PQFQGASFLAVKET-N-TEIVNTLLSEL------NN---KKDMIAHRL-FMKVLVVLDDI-----NHHDHWEYLA-DWNDSRIIATTRNKHIKN--NV--------TTL-ERDAIRLFSQYAF--KKA---PDHIKKLALEVVSHAKGLPLALRLWGILL-H-NEDATMWRDVVDIIKRE-----SPD--IVKNLKIRFEGL-DKEKTI-L-IACF------------NL----EE---------K----IR-----------------------------------------------------
>KAG5598750.1
---------V-KSQAV-GIDTHIEKV---LE-K--MDVRIVGIWGMGGIGKTTIATTIFHKYNL-GQFEAACILDVKENAK-KGLLNI--------------------------TKKTV-------------------------------------------------------------------------------------------------------------NTDLRR--------------------------------------SVFL----------------------------------------------------------------------------------------------
>KAG5598780.1
---------V-KLKNIVGIDTHLEEV---LK-L--INVRIVGIWGMGGIGKTTVARAIFD--TL-CQFADASFIAIKEN---KGMLNILLSEL------NN---KEDMIARRL-FKKVLVVFDDI-----DHRDHLDYLV-NWDGSRIIVTTRDKHITN--DV--------TTLADHQAIKLFNQYAF-IKEV---PNCFEKLSMEVVHHARGLPLALKVWGSLL-H-KRDITEWRSAIEEMKNN-----NSE--IVEKLRISYDRL-IIQQDKFL-ISCF--KDKDYIMQILSC----YS---------N----IGLRILMDKSLVFISIN----T----EMHDLIQEYVVKM-QKK------SGEPSR
>KAG5598782.1
-----------EGKIIVGFEEETNMT---L--TSGPALDVISITGIPGSGKTTLAYKVYNDKSV-SHFDIRVWCTVGHEYDEKKLLHKILNQVTGLK---D---VADMLRRQLFGKRYLIVLDDVWDN--TTWDELTIPFPE-KRSRIILTTREKKVALHGKCNT----DPRLLRPEESWELLEKRAF-GKE-SC-PDELFDVGKEIAENCKGLPLVADLIAGVIAGLAKKKTVWLEVRNDLNSFILNS-EVE--VLKVIGLSYEHLPDHVKPCFLYLASFPKGDEIPIYFLKEVWCAEGLVE-HTEISIEEVMDVYLDNLISSSLVISFND--IGDDPTCRLHDLVHDFCLIKARKEKLF---------
>KAG5598894.1
-----IKEEVSKGKMIVGFEEETNWL---L--TSGPALDVISITGMPSSGKTTLAYKVYNDKSI-SHFDLRAWCTVDQEHDEKKLLVKLYNQVIGLK---D---VADLLRRQLFGKR-----------------------------RKLGVIREK------------------------------------E-SC-PDELLDVGKEIAENCKGLPLVVDLISGVIAGREKKKTVWLEVLNNLHSFILKN-EVE--VMKVIEISYDHLPDHLKPCLLHFASRPKDSAITIYELKDVWFAEGFVE-KTEMSMEEVVKIYVGDLISSSLVICFND--IGDDPTCKIHDLVHDFCLIKAREEKLF---DMLPRQ
>KAG5598897.1
NGL--IKEDISEGKIIVGFEEETNWI---L--FDARALDVISITGMPGSGKTTLAYKVYNDKSV-SHFDLCAWCTVDQEHDEKKLLGTIFNQVSDSK---D---VADELRKQLYGKRYLIVLDDLWDT--ATWDELIRPFPR-KGSRIILTTRERKVALNGKFYT----APRLLRSEESWELLKKRAF-GIE-SC-PDDLLDVGKEIAENCKGLPLVADLIAGVIAGLEKKKTVWENIRNNLSSFILNS-KME--VMKVIELSYDHLPHHLKPCFFYLASNPKDTAMEISLLKHLWLAEGLVE-RTEMSVEEVMKVYLDKLISSSLVISFNE--IGENPTFQLHDLVHDFCLIKARKEKFF---DLMPRM
>KAG5601680.1
---------I-HEKCLVGIESRMGEV---FK-V--SGVCFVGIWGIGGIGKTTVARTFFD--KI-CQFQGSCFLAVREESK-KGLLDTLLSRI------AS---FYEMIKRRL-HWKVLIVFDDV-----DDEHQLEYLV-NWEGSIIITTTRNQDLSH--DQ--------PELAKDEAIEVFSWHAF--QQT---PDEFLELSKSV-------------------------------------------------------------------------------------------------------------------------------------------------------------------
>KAG5601683.1
---------I-HEKYLVGIESRMGEV---LK-F--LSVCFIGIWGIGGVGKTTVARKYFD--KV-HQFQGSCFLAVREESK-KGLLKTLLSRL------AS---FYEMIKRRL-HWKVLIVFDDV-----DDEDQLDYLV-NWGGSIVITTTRNQDLRH--DQ--------PELAKDEAIEVFSWHAF--QPT---PDEFLKLSKSVVDYAKGLPLALKVLGSFL-Y-KRGITEWRSALDRLKDT-----YEK--IAKQLSLSLDGL-HEEKNIFL-MACF--RKRDDVITILSF----GF---------E----IGTDILIQKSLLYI--------SEG-EMHDLIEQQVARN-VDK------PWNHSR
>KAG5601691.1
---------I-HEKYLVGIESRMGEV---MK-F--LSVCFIGIWGIGGVGKTIVARKYFD--RV-HQFQVSCFLAVREESK-KGLLKTLLSRL------TS---FYEMIKRRL-HWKVLIVFDDV-----NDEDQLEYLV-NWGGSIIITTTRNQDLRH--DQ--------PELAKDEAIEVFSWHAF--QPT---PDEFLKLSKSVVDYAKGLPLALKVLGSFL-Y-KRGSTEWRSALDRLKDS-----YEK--IAKQLSLSLDGL-HEEKNIFL-MACF--RKRDDVITILSF----GF---------E----IGTDILIQKSLLYI--------FEG-EMHDLIEQQVACN-VDK------PWNHSR
>KAG5601706.1
---------I-HEKYLVGIESCMGEI---LK-F--SGVCFIGIWGIGGVGKTTVARKYFD--KI-HQFQGSCFLVVREECK-KGMLKTLLSKL------TS---FYEMIKRRL-HWKVLIVFDDV-----DDEDQLEYLV-NWGGSIIITTSRNQDLSH--DH---------------------WHAF--PPA---PDEFLKLSKSVADYAKGLPLALKVLGSFL-Y-KRGITEWRSALDRLIET-----YEK--IVKQ----------------L-IACF--RKRDDVITILSF----GF---------E----IGTDILIKKSLFYV--------SEG-EMHDLIKQQVAHN-VDK------PWNHSR
>KAG5601716.1
---------C--AKYPVGIKSRVEEV---LK-V--SGVYFIGLWGRCGVGKTTVAREIFD--EI-CQ----------------------------------------------------------------------------------------------------------------------------------------AKT--------------------------------------------------------------------------------------------------------------------------------------------------------------------
>KAG5601719.1
---------I-HEKYLVGIESRMGEV---LK-F--LSVCFIGIWGIGGVGKTTVARKYFD--KV-YQFQGSCFLAVREESK-KGLLKTLLSRL------AS---FYEMIKRRL-HWKVLIVFDDV-----DDEDQLEYLV-NWGGSIVITTTRNQDLRH--DQ--------PELAKDEAIEVFSWHAF--QPT---PDEFLKLSKSVVDYAKGLPLALKVLGSFL-Y-KRGITEWRSALDRLKDT-----YEK--IAKQLSLSLDGL-HEEKNIFL-LACF--RKRDDVITILSF----GF---------E----IGTDILIQKSLLYI--------SEG-EMHDLIEQQVARN-VDK------PWNHSR
>KAG5601721.1
---------I-HEKYLVGIESRTGGV---LK-V--LGVRFVGIWGMGGMGKTTVARKIFD--NI-NQFQWSCFLAVQEDSK-KGMLMTLLSRI------TK---------------KVLIVFDDV-----DDDHQLEYLV-KWDGSRIIITTRNADLCH--GE--------PELAKREALELFSWYAF--RKT---PDEFFELSKSVVDYAKGLPLALMVLGSFL-Y-KRGITDWRSALDRLKDT-----YGE--IVKQLSLSLDGL-YEDKNIFL-IACF--KRRDDVITILSF----GF---------E----IGLDVLTKKSLIYI--------SEG-EMHDLIEQQVARD-VDK------PWNHSR
>KAG5601783.1
---------I-D--EVVGFENDAEII---L--TGRTKLDVLSIFGMPGLGKTTLARKVYNNPSI-NHFDVKVWCDVSQAYNRTTLLVEIFKQAIKEEC-N----VAEMLRKILIGKRYLIVLDDIWEV--KAWEDLRLCFPR-NGCRVMVTTRIELVAKHLVHHS---D-PRFLTMEESWVLLQKKVF--RE-NC-PSNLVEAGLQIAQHCKGLPLVVVLIAGIIAKMGREASLWLEVANDLSS-LALG--EQ--SMKVIQSSYDHLENHLKHCLLYMGLFPEDHKIAVDDLLKLWMAEEFGLNS-ETNMEEASRNCLNSLLNRSLVMVSKKI-NGDIERCILHDVVREFCLRKLKEEKFM--S-----R
>KAG5601786.1
---------I-D--EVVGFENDAEII---L--TGRTKLDVLSIFGMPGLGKTTLARKVYNNPCI-GHFDVKVWCAVSQSYNRRTLLIEIFKQATNDNS-D----VADKLQKALKGK----------------------------------------------HH------------------------------------------------------------------------------------------------------------------------------------------------------------------------------------------CVR-----------------
>KAG5601787.1
---------I-D--EVVGIENDAKII---L--TGRTKLDVISIFGMPGLGKTTLARKVYNNPSI-NHFDVKVWCAVSQAYNRTTLLVEIFKQAINKEC-N----VADMLRKILIGKRYLIVLDDIWEV--EAWEDLRLCFPR-NGCRVMVTTRIELVAKHLLHHS---D-PRFLTMEESWVLLQKKVF--RE-NC-PSNLVEAGLQIAQHCKGLPLVVVLIAGIIAKMGREASLWLEVANDLSS-LALG--EQ--SMKVIQSSYDHLENHLKHCLLYMGLFPEDHKIAVDDLLKLWMAEEFVLNS-ETNMEEASRNCLNNLLNRSLVMVSKKI-NGDIERCILHDVVREFCLRKLKEKKFM--S-----R
>KAG5601791.1
---------IYD--EVVGFEKHAEII---L--IRGTKRDLISIFGMAGLGKTTLATKVV-----------------------------------------------------LIGKRYLIVLDDIWNV--EAWDDLGICFPQ-YGSRVMVTTRIEQVAKHLQHHS---D-PSFLTSEESWELLEKKVF--RE-SC-PPDLLEAGLQVAQHCKGLPLVVVLIAGMITKMDKEASLWLEVASDLSS-TGLG--EQ--SVKVIQSSYDHLEDHLKPCLIYMALFPEDHKIPVDDLLKLWMAEEFVLNV-ETNMEEASRNCLSDLLNRSLVMVSGMI-NCDVQYCSLHDVVREFCLRKLTEDKYM--S-----R
>KAG5601794.1
---------I-D--EVVGFENDAEII---L--TGRTKLDVLSIFGMPGLGKTTLARKVYN-----------------------------FGQES---------------------KRYLIVLDDIWEV--EAWKDLRLCFPR-SGCRVMVTTRIEQVAKHLQHCS---D-PSFLTMEESWVLLQKKVF--RE-SC-PSNLVRVGLQIAQHCKGLPLVVILIAGIIAKIGREASLWLEVANDLSS-LALE--EQ--SMKVIQSSYDHLENHLKHCLLYMGLFPENHKIAVDDLLKLWMVEEFVLNV-ETNMEETSRNCLNDLLNRSLVMVSQKI-NGDIEMCLLLDVVREFCLIKLKEEKFM--S-----W
>KAG5601795.1
---------I-D--EVVGFENDAEII---L--TGRTKLDVLSIFGMPGLGKTTLARKVYNNPSI-NHFDVKVWCDVSQAYNRTTLLVEIFKQAIKEEC-N----VADMLRKILIGKRYLIVLDDIWEV--EAWEDLRLCFPR-NGCRVMVTTRIELVAKHLLHHS---D-PRFLTMEESWVLLQKKVF--RE-NC-PSNLVEAGLQIAQHCKGLPLVVVLIAGIIAKMGREVSLWLEVANDLSS-LALG--EQ--SMKVIQSSYDHLENHLKHCLLYMGLFPEDHKIAVDDLLKLWMAEEFVLNS-ETNMEEASRNCLNNLLNRSLVMVSTKI-NGDIERCILHDVVREFCLRKLKEEKFM--S-----R
>KAG5601802.1
---------I-D--EVIGFENDAEII---L--TGRTKLDVLSIFGMPGLGKTTLARKVYNNPSI-NHFDVKVWCDVSQAYNRTTLLVEIFKQAINKEC-N----VADMLRKILIGKRYLIVLDDIWEV--EAWEDLRLCFPR-SGCRVMVTTRIELVAKHLLHHS---D-PRFLTMEESWVLLQKKVF--RE-NC-PSNLVEAGLQIAQHCKGLPLVVVLIAGIIAKMGREASLWLEVANDLSS-LALG--EQ--SMKVIQSSYDHLENHLKHCLLYMGLFPEDHKIAVDDLLKLWMAEEFVLNS-ETNMEEASRNCLNNLLNRSLVMVSKKI-NGDIERCILHDVVREFCLRKLKEEKFM--S-----R
>KAG5601807.1
---------I-D--EVVGFKKYTASI---L--TQGTQLDVISIFGMPGLGKTTLAREVYNNPSI-NYFDVKVWCSVSQEYDRKKLLADIFKQATR--R-D----IADI--------------------------ELGII----EGS-------------------------RDLSTESG----------------------GAAVQVALH----------------------------------------------------------------------------------------------------------------------------------------------------------------
>KAG5601809.1
---------I-E--EVVGFKEDAEHI---L--TRGTKLDVISIFGMPGLGKTTLVMKVYNNPSI-NHFDVKVWCSVSQAYNRQKLLAEIFKQARRDKS-D----IADKLRKNLIGRRYLIVLDDIWDV--KVWEALGLCFPK-NGSRVIVTTRIEQVAKNLQHHS---N-PRFLTRAESWELLMKKVF--RE-TC-PPSLLGATLQVAQHSKGLPLAIVLVAGIIGEKDREASLWLKVANDLSS-YVLG--EQ--SMKVIQSSYDHLEGHLKSCLLYMALFPEDYEIPVSNLMMWWMAEEFVLNV-DKNMEEASRMCWKDLLNRSLVMVFHWS-NADIKYCMLHDVVREFCLRKLTEEKFM--P-----R
>KAG5601812.1
---------I-E--EIVGFEKDAESI---L--TRGTKLDVISIFGMPGIGKTTLARKVYNIPSI-NHFDVKVWCSVSQEYDRRPLLGEILKQTTR-KS-D----KPDMLRRSLIGRRYLIVLDDIWDV--KAWEDLGLCFPM-NGSRVIVTTRIEQVAKLLQHHS---D-PRFLTRAESWELLQKKVF--RE-SC-PPSLLPAAIQVAQHCKGLPLVIVLVAGIIGEKKWESSLWLDVANDLSS-YVLG--EQ--SLKVIQSSYDHLEDHLKACLLYMALFPEDHEILVSNLLKLWMAEEFVLNV-DTNMEEASRICLNDLLNRSLVMVSKRA-NGDTKYCILHDVVHEFCLRKLTEDKYM--S-----R
>KAG5601813.1
-----------------------------L--TRG-KRDVISIFGMPRLGKTTLERKVYNNPSI-NHFDVKAWCAVSQAYNRRMLLAEIFKQATNDDS-D----IDDMLRKSLIGKRYLIVLDDIWDV--EEWEDLERCFPL-YGSKVMVTTRIEQVAKHLQHHG---D-PRFPTSKESWKLLEKK---------------EVGLQVAIHCKGLPLVVVLVAGIIAKMERKASLWLDVANDLSS-IALG--EQ--SMKVIQSSYDHLEDHLKPCLLYMGLFPEDHNIPVDDLLKLWMAEEFVLNA-ETNMEEASLVCLSDLLNRSLILVSGMI-NRVVEYCSLHDVVREFCLRKLTEVTYM--A-----R
>KAG5601815.1
---------IYD--EVVGFEKDAEIM---L--IRGTKRDVISIYGMPGLGKTTLARKVV-----------------------------------------------------LIGKRYLIVLDDIWDV--EAWEDLGICFPQ-YGSRVMVATRIEQVAKHLQHHS---D-PSFLTSAKSWELLEKKVF--RE-SC-PPDLLEAGLQVAQHCKGLPLVVVLIAGMIAKMDKEPSLWLEVASDLSS-IGLG--EQ--SMKVIQSSYDHLEDHLKPCLLYMALFPEDHKIPVDDLLKLWMAEEFVLNS-ETNMEEASRNCLSDLLNRSLVMVSGMI-NRDVEYCSLHDVVREFCLRKLTEDKYM--S-----R
>KAG5601820.1
---------I-E--EIVGFEKDAESI---L--TRGTKLDVISIFGMPGIGKTTLARKVYNIPSI-NHFDVKVWCSVSQEYDRRTLLGEILKQTTR-KS-D----KPDMLRRSLIGRRYLIVLDDIWDV--KAWEDLGLCFPM-NGSRVIVTTRIEQVAKLLQHHS---D-PRFLTRAESWELLQK--------------------------KGLPLVIVLVAGIIGEKEWESSLWLDVANDLSS-YVLG--EQ--SLKVIQSSYDHLEDHLKACLLYMALFPEDHEILVSNLLKLWMAEEFVLNV-DTNMEEASRICLNDLLNRSLVMVSKRA-NGDTKYCILHDVVREFCLRKLTEDKYM--S-----R
>KAG5601970.1
-----NVAKL-N--IVVGLEDDLVRI---L--KGPMLREIIPILGMGGIGKTTLARKAFDDFET-HRFDIHIWVTVSQEYWIRGMLMEILRCISEDE--NDQ--LMDSIYKKLKDRRYLVVMDDIWSS--EVWDLLTRIFPD-NGSRIILTSRQEEVANHADPDS----NPNLLNSDNSWKLLREKVF-GVQ-AC-PPELQYIGVEIAQRCQGLPLALLVVAGHLSKISRTRVSWEHFAISVSNVVTNESDI---CLGMLAMSYNYLPDHLKPCFLYMGVFPEDSNVNIVRLINLWISEGFL------SNELEGRDYFEDLVSRNLVMVRNRSFSGEAKTCGVHDLIGDLILKEAKKEKFL--KFRHARR
>KAG5603421.1
-----------------------------L--TRG-KRDVISIFGMPGLGKTTLARKVYNNPYI-NHFDVKAWCAVSQAHNRRMLLAEIFKQATNDDS-D----MDDMLGKSLIGKRYLIVLDDIWDV--EEWEDLERCFPL-YGSKVMVTTRIEQ----------------------SWKLLEKKVF--RE-SC-PPDLQEAGLQVAIHCKGLPLVVVLVAGIIAKMERKASLWLDVANDLSS-IALG--EQ--SMKVIQSSYDHLEDHLKPCLLYMGLFPEDHNIPVDDLLKLWMAEEFVLNA-ETNMEEASLVCLSDLLNRSLIMVSGMI-NRDVECCSLHDVVCEFCLRKLTEVTYM--S-----R
>KAG5603427.1
---------IY----VVGFEKDAEII---L--IRGTKREVITIYGMPGLGKTTLARKVYNNPSI-NHFDVKAWCAVSQTYNRRTLLTGIFKQATNDDS-D----IADMLRKSLIGKRYLIVLDDIWDV--EAWEDLGICFPQ-YGSRVVVTTRIKQVANNLQHHG---D-PRFLTSKESWKLLEKKVF--RE-SC-PLDLLEAGLQVALHCKGLPLVVVLIAGMIAKMDRESSLWLEVANDLSS-IALG--EQ--SMKVIQSSYDHLEDHLKPCLLYMALFPEDHKIPVDDLLKLWMAEEFVLNS-ETNMEEASRNCLSDLLNRSLVMVSGMI-NRDVEYCSLHDVVREFCLRKLTEDKYM--S-----R
>KAG5603428.1
---------IYD--VVVGFEKHAEII---L--IRGTKRDVITIYGMPGLGKTTLAKKVYNNPSI-NYFDVKAWCTVSQAYNRRTLLVEIFKQATNNKM-D----VADMLRKVLIGKRYLIVIDDIWDV--KAWEDLGICFPQ-CGSRVMVTTRIEEVTKHLQHHS---D-PSFLTSEESWELLEKKVF--QE-NC-PPDLLEAGLQVALHCKGLPLVVVLIAGIIAKTEREASLWLEVANGLSS-LALG--EQ--SMKVIQSSYDHLEDHLKPCLLYMGLFPEDHKIPVDHLLKLWMAEEFVFNA-GTNMEEACRVCMSDLLNRSLIMVSGMF-YHDVQYCSLHDVVREFCLRKLTEDKYM--S-----R
>KAG5603430.1
---------IYD--VVVGFEKHAEII---L--IRGTKRDVISIYGMPGLGKTTLAKKVYNNPSI-NYFDVKAWCSVSQAYDRRTLLVEIFKQATNDKI-D----VADMLRKVLIGKRYLIVLDDIWDV--KAWEDLGICFPQ-CGSRVMVTTRIEEVTKHLPHHS---D-PSFLTSEESWELLEKKVF--RE-SC-PPDLLEAGLQVSLHCKGLPLVVVLIAGIIAKTEREASLWLEVANDLSS-LALG--EQ--CMKVIQSSYDHLEDHLKPCLLYMGLFPEDHKIPVDHLLKLWMAEEFVLNA-GTNMEKACRVCMTDLLNRSLIMVSGMF-YRDVQYCSLHDVVREFCLRKLTEDKYM--S-----R
>KAG5603431.1
---------IYD--QVVGFEIDAQII---L--IRGTKRELISIYGMPGLGKTTLAS-----------------------------------------------------------KRYLIVLDDIWDV--EAWEDLGICFPQ-YGSRVMVTTRIEEVAKHLQHHS---D-PSFLTSKESWELLEKKVF--RE-SC-PPDLLEAGLQVALHCKGLPLAVVLIAGIIAKMDREASLWLEIANDLTS-LALG--EQ--SMKVVQSSYDHLEDHLKTCLLYMALFPEDHKIPVDHLLKLWMAEEFVLNS-ETNMEEASRVCLSDLLNRSLVMVSGMI-NRDVEYCSLHDVVREFCLRKLTEDKYM--S-----R
>KAG5603497.1
---R---AEI-NNEEIIGFEDVKDEL---L--KGGSSLDVISIVGMAGLGKTTLANKLYSDKSV-TYFDIHAHCCVSQEYTRKDLLLAILHDITDAK--ENE--LADKLRKLLMRKRYLLLIDDVWET--SAWDDLKLCFPE-NGSRIILTTRHYEVASHAKQDS----DPRFLNSDESWMLLNKKVF-NNE-SG-PLILRDVSQEIVRKCSGLPLSIILVAGILTRMKKEKHCWEQMATNLGT----DIQDQ--MEGTLDLSYQNLPPYLKPCFLYLGVFPEDGEIQVSKLTWLWIAEGFIKPHT-GTLEEIAENYLENLVGRSLVMIDKRSSDGRIKTCRIHDLVHEFCRKKAKLENIL--KCNTSRR
>KAG5603714.1
-----LENHV-DNEEMEGLYEAMDKI---I--LRRSPLDVISIVGMAGIGKTTLAEKIYNDLIA-PHFDVHAKCRVTQVYSWKELLLTILNYV--DR--DGE--LANELRQVLLTKRFLILIDDLWDK--TAWDCLYMCFKD-SGSRIILTTRLTDIANYAKCES----NPRLFRDDESWALLQEEVF-QGD-SC-PPELVDVGFQIAKSCGGLPLFVVLVSGVLKEEKKNEDSWKRVEESLRS-RNGGNLEE--SMSLIEFSYKNLPHHLKPCFLYFGGFLKGKDIHVSKLFRLWQAEGFVQENKER--EDVTQYFFEDLISRNIVMALERP-NSKVKRCRIHDLLHNFCLEKSKQENFL--EKPEDYR
>KAG5603768.1
---------I-E--ELVGFDDDAQNI---L--VRGGKLDVVSIVGMAGLGKTALARKIYNSRSI-DHFDVRAWCSVSQTYNRRELVLQILKQITGDHH-Y----PEDILRRCLYGKRYLVVLDNIWDG--KAWDDFQSCFPN-RGSRIMITTRDEGMASYVKGYS---D-PPVLKDDKSWELLQKKVF-QRN-SC-PLDLVKLGQLVAKKCKGLPYLIIMIAETLSS-EREASSWLKVAYDISS-YVSD-KEM--SMMTIQSSYDHLPDHLKPCLLYMGLFPKDYDIPVSDLLKWWIAEEFVQNI-DTKLEKLSEICLHHLVESNLAVVSKTW-NGKMKCCMVRDQVRDFCLRKITEENFM----PEELR
>KAG5603769.1
-----------E--EFVGFKEDVEQI---L--TRGTKREVISIVGMAGLGKTTLARKVYNSHSI-DHFDAHAFCI------------------------D----AAYIRGRPFIAKRYLIVLDDMWNY--EAWEDLQSWFLC-NRSRIMDLKLLETVGTAS---C---D-CR---------------------------------------------------IIAQKERRSLVWKKFAKDLSS-LGLE--EQ--SAKALNQS------------------------------RVSTQQRTIP-----NLEKSSKDCLSDLVNRSLLMVSKK--------------IKCFAQVNLKKKILN--KDP----
>KAG5603770.1
-----------Q--EFIKFSILDKQI---L--TRGTKREVISIVGMAGLGKTTLARKVYNSHSI-DHFDARAFCIVSQKYSIRKLLFEILKQATGEKR-D----VADTLRKALYCKRYLIVLDDMWNY--EAWEDLQSWFPC-TGSRIMVTTRVQEVAIKM---S---D-PRFLTDEESWELLQKKVF--KE-GV-PLELEEAGFEVARNCKGLPLVIVLNAGIIAQKERRVSVWKEFAKDLSS-LGLE--EQ--SRKAVQSSYDYLRDHLKHCLLYIGYFPEDYNIPVSDLLKLWIAEELVPNSNDTNLEKSSKDCLSDLVNRSLLMVSKRS-NGDIKYCMVHDLIREFCSSKLEEEDFK--KDP--AR
>KAG5603783.1
---------V-D--DVVGFDDEAK-----I--M----LRLCQLLGMPGLGKTTLAYKIYKDPKV-YEFFTRVWVYVSQTFKRREIFLNIISKFTRKQ--EDD--LANEVKELLKGGKYLIVLDDVWTM--EAWDRIKIAFPN-KRNRVLMTTRQSHVAKRCNDK------PKFLTKDESWELLEKKVF-HKE-KC-PPELE-PGKSIAEKCMGLPLAIVVIAGALIGKGKTTREWELVAASVGE-INRD-PEN--CKKLVQMSYDRLPYDLKACFLYCGAFPGGSQIPAKKLIRLWIAEGFIQ-YQGPALEDVAEDHLNDLVNRNLVMVMQRC-SGQIKICRVHDMLHEFCRHEAMEENLF--LATY-RR
>KAG5604008.1
-------SSI-T--TYVGMKKDYKAI---L--NAQTKLIVISLVGMGGIGKTTLARKVFDNSTI-DRFEKHAWVTISEQYNKRQMLLEVASSITG----NDE--LMVIVYRSLKGRRFLIVIDDLWST--DAWDQMRRLFQN-NNSRIILTTRLKRVADYASSPD---FPPSFLSFKDSWKLFTKKLF-NKD-RC-PPQLRKIGKHIIEQCQGLPLSIIVIAGLLGKIGVTHDNWKKIEENLKSFHGSVLEQ---CQAILSLSYNYLPPYLKACFLYIGGFPEDMEIRVSKMMSSWIAEQFIKATS-DRLDVVAEEYVQELMDRSLILGKTRKPNGRFKTCKIHDLLRQLCIREAQIENVV--DINDRRR
>KAG5604009.1
-------SSI-T--TYVGMKKDYKAI---L--NAQTKLIVISLVGMGGIGKTTLARKVFDNSTI-DRFEKHAWVTISEQYNKRQMLLEVASSITG----NDE--LMVIVYRSLKGRRFLIVIDDLWST--DAWDQMRRLFQN-NNSRIILTTRLKRVADYASSPD---FPPSFLSFKDSWKLFTKKLF-NKD-RC-PPQLRKIGKHIIEQCQGLPLSIIVIAGLLGKIGVTYDNWKKTEENLKSFHGSVLEQ---CQAILSLSYNYLPPYLKACFLYIGGFPEDMEIRVSKMMSSWIAEQFIKATS-ERLEVVAEEYVQELMDRSLILGKTRKPNGRFKTCKIHDLLRQLCIREAQSENVV--DINDRRR
>KAG5604063.1
------GAEI-DEDEIVGFEDEIRKI---L--IRGSHRDVISIVGMSGAGKTALANRLYSDESV-AHFDIRARCYVSSVYSRRKLLLSILKLRVNVT--SGE--LADVLRRILLRRRYLILIDDVPND--KVWEDLKPTFCD-NGSRILLTTQYYYVANDARLNT----EPRRLYDGESWTLLKKKVF-GEG-HC-ADVLKKIGQKIVRKCAGLPLAIVSVASILAGKERTEQCWKQVARSLGTEIRYYPEN------IIEQSYQNLPYHLKSCFLYFGMFSDEEEINISKLTLLWIGEGFVINDE-HTLEDIAEGYLKNLVESNLVMLAKRSCGGRVKVCPIHDSLFQFCKEKAHTENLI--NQLGQRR
>KAG5604068.1
-------AEM-DKEEIIGFEDEIGTL---L--TQGSRLDIISIVGMPGTGKTTLANRLYSYGSV-SHFDIRAYCQVSPVYSHRGLILSLLAMHVSET--D-E--LKDILSKILRSNRYLILLDDVWNP--KAWDDLKCCFPD-QGSRIVLTTRNRDVAYYVKSVN----KPSLLTYEESWELLKMKVF-GNG-SC-SPHLEKVGQEIVRKCGGLRLSIVLVAGILSKIEQTEECWSEVAKHLGINMLSALND------IIEQSYQHLPYHLKSCFLYFGTFLEFKEINVSKLTWMWIGEGFVNDLE-SSLQDIVRGYLENLIRRNLVMNAKRSSDG---------------------------KQLAQRR
>KAG5604072.1
---------------------DLEII---L--RGQQSQNIVTISGMGGIGKTTLARKTHDHLPI-YHFDLRVWVTISQEHRHRNVLLDALHCISKIG--DSN--IS--------------------------------------------------------------------------KLLCDKVF-EHH----PLELEEIGK-------------------------------EIAR------------K--CQGL----------------------PEDFQVETCRLIQLWIAEDFI--------------------------------------------------------------------
>KAG5604096.1
----TIKAKI-DNEEIVGFEDVIENL---L--LNGTKQDVISIHGMPGLGKTTLANRLYSDRSV-SQFDICAQCCVSQVYSYKDLLLALLRDIEGRELHN-E--LADMLRKTL-PRRYLILVDDVWDN--SVWNDLSGCFPD-N-SRIILTTRHHEVAKYASVHS----DPRMFDEVESWKLLGKKVF-GEE-SC-SPLLRDVGQRIAKMCGQLPLSIVLVAGILSKMEKEVECWEQVANNLGTHIHND------SRAVVDQSYHVLPCHLKSCFLYFGAFLEDRVIDISRLIRLWISESFIKSSEGRRLEDIAESYLENLIGRNLVMVTQRDSDGKVKACRLHDVLLDFCKERAAEENFL---------
>KAG5604102.1
-----IK---AKNDEIVGFEDVIENL---L--LNGTKQDVISIHGMPGLGKTTLANRLYSDRSV-SQFDICAQCCVSQVYSYKDLLLSLLRDIGESE--N-E--LADMLRKTLLPQRYLILVDDMWDN--SAWDDLRGCFPD-NRSRIILTTRHHEVAKYASVHS----DPRMFYEDESWKLLEKKVF-GEQ-SC-SPLLKDVGLRISKMCGKLPLSIVLVAGILSEMEKEVECWEQVANNLGTHIHNDS------RAIVDNSYHVLPCHLKACFLYFGAFLEDRVIDISRLIRLWISESFIK-SSEGSLEDIAEGYLENLIGRNLVMVTQRNSNGKVKACRLHDVLLDFCKERAAEENFL--HKQHAHL
>KAG5604117.1
-----IK---AKNEEIVGFEDVIENL---L--LNGTKQDVISIHGMPGLGKTTLANRLYSDRSV-SHFDICAQCCVSQVYSYRDLLLALLRDIGESV--N-E--LADMLRKTLLPRRYLILVDDVWEN--SVWDDLRGCFPD-NRSRIILTTRHHEVAKYASVHS----DPRMFDEDESWKLLEKKVF-GEE-SC-SPLLKKVGLRIAKMCGQLPLSIVLVAGILSEMEKEVECWEQVANDLDTHIRSDS------RAIVDQSYHVLPCHLKSCFLYFGAFL-------------------------------------GVIGRNLVIVTQRNSDGKVKACRLHDVLLNFCKERAAEENLL--HKQHAHL
>KAG5604144.1
------------GEEVVGFEDVMEKL---L--IRGTKLDVISVVGMPGLGKTTVANKLYSDELV-SRFDIRAKCCVSQAYSVGVCLVSLL-----------L--LLNCLRI------YLILVDDIWEA--SVWDDLRCCFHD-NGSRIILTTQHADVAENAKSVS----DPRILTDDESWKLLKQKVF-CEE-SC-SVLLSNVGQEIANKCRGLPLSIVLVAGMLTKMEKSEQCWKQVAMNLCTN--------------------------------------DKEINISILTWLWISEGFIKSRD-DSLEDIAEGYLENLIGRNLVMVAKWGSA-------------------AKEKNLL--KQLVQRH
>KAG5604160.1
------------------------------------------KVGMLGLGKTTLAEQIYNDQIV-YYFDIHGKC---QAYSWRELLLTLLNDV--DH--DDQ--LTKELRQVLLTKRFLILIDDVWDT--KAWDYLHMCFQG-NSSRIILTTRLSDVAQYAKCES----NPPLLRDDESWKLLQKKVF-HED-NC-QPELGDVGFKIAKSCGGLPLFIVLVAGVLKEKNNKEDLWKKVEDSLDA-LSIDRLEE--SMSIIGFSYMNLP------------------------------------------------------------------------------------------------------
>KAG5604162.1
-----LLNKD-ENEEMVLFQDVMEKI---L--LGGSSLDVISIVGMPGLGKTTLAEQIYNDQIV-GYFDVHGKCHVTQSYSWRELLLTLLNEV--DH--DDQ--LAKELRQVLLTKRFLILIDDVWDT--KAWDYLHMCFQG-NGSRIILTTRLSEVAQYAKCES----NPPLLRDDESWKLLQKKVF-HGD-NC-PSELGDVGFRIAKSCGGLPLFIVLVAGVLKEKNNKANLWKEVEQSLDA-LNIGSLEE--SMSIIGFSYMNLPHHLKPCFLYFGGFLRGKSIHVSKLTRLWLAEGFVLENKEK--EDVAQDFLKNLISRNLVMDMEKF-NGKLKTCRVHDLLHKFCLEKAKQENFL--DKPEEYR
>KAG5604254.1
---------V-NAKYPVGLHSRLDQL---LD-V--ANVKVVGLYGMGGVGKTTLAKALYN--QF-VYFKKRSFISVKGTARQQGLLRKLI-GD------I------KLISESA-NERVAIFLDDV-----DDANQLRELI-GRQGSRIVVTTRDQNLPSIVNC--------KELYSSDSLKLLSYHAF--GEQ---PPKFLGLAEEFVTLSGGLPLALEIFGSSLFY-KKGLKEWEDVVQKVRQI-----PGE--LQDILEISFGAL-DQERCIFL-LACLLER--EDAIAIFGC----GF---------E----TAITALTVKSLLKIVDG----V----WMHDQLKDQIVQR-EGN------VDKRSR
>KAG5604256.1
---------V-NAPFVVGIDYSLKEL---LD-V--CNVKILGLHGIGGVGKTTLSKALYN--KL-SDFTHRTFILVKEIVTQQGILKKIIQGL------SE---KFRL------EKRILLVLDDVDYV-NDDINILEALI-DWEGSRVVISTRNKGLEDIVDE--------RELGDTDSLKLFSYYAF--RPD---PSTFLNLSKQIVSITGKLPLALEVFGSFLFD-KRSEEEWVDALGKLKQI-----SPR--LQDILKISYDGL-DEEKCIFL-VACLLDKKVENVIDVMGC----GF---------R----IAFDTLTTRSLVKVIDG----D----WMHDQIRDQIVRE-ESE------PGKRSR
>KAG5604535.1
-----K--EVLDREEMVGFDEVVQTL---L--IRGSSLDLISIVGMAGLGKTTLANKLFLDQLV-SHFDVRAQCCVSQAYTRKDLLLTILRG---KD--ENE--LADKLRKLLFGQRYLILIDDVWET--TAYDDLMPCFYE-NGSRLILTTRHDHVAYHAKLVS----DPRKFTLEESWMLLKNKVF-NKK-SC-PVVLEDVGQKIAQKCGGLPLSVVLVAGILETMEKEKRCWEQVAINLGPHIQAKSED------IINLSYQDLPFHLKPCFLYFGVFSEDEEIKVSKLTWLWTAEGLVKTHT-ELSEDIAENYLKNLIGRNLVMVSKKSSDGKTKTCRIHDLLLEFCKKKAKVENFL--KHSIQRR
>KAG5604602.1
-----LVNKD-DNEEMVGFQDVMDKL---L--LGGLHLDVISIFGMPGNGKTTLAKKIYNDPTV-SHFDVRAMCHVTQ-----------------DR--DDE--LATELRRVLLTKRFLILIDDVWDK--TAWDYLKMCFQG-NRSRIILTTRLYEVADYAKCNS----EPHLLTDDESWKLLQEELF-HGQ-SF-PCELGDVGLRIAKRCGGLPLSIVLVAGVLKEKKKKADCWKEVEESLSS-HNIGSSEE--SMSIIGFSYKNLPNHLKPCFLYFGGFLRGKDIPVSKLSRVWLAEGIVEDSKEK--EDAAQDYLKDLIRKNLVTDMEKS-NGKLKTCRVHDLLHQFCVEKAKQDNFL--EKPEIYR
>KAG5604614.1
-----LVNKD-DNEEMVGFQDVMDKL---L--LGGSHLDVISIFGMPGNGKTTLAKKIYNDPTV-SHFDVRAMCHVTQVYSWRDLLLTILNDV--DR--DDE--LATELRRVLLTKRFLILIDDVWDK--TAWDYLKMCFQG-NRSRIILTTRLYEVADYAKCNS----DPRLLTDDESWKLLQEELF-HGQ-SF-PCELGDVGLRIAKRCGGLPLSIVLVAGVLKEKKKKADCWKEVEESLSS-HNIGSSEE--SMSIIGFSYKNLPNHLKPCFLSFGGFLRGKDISVSKLSRVWLAEGIVEDSKEK--EDAAQDYLKDLIRKNLVTDMEKS-NGKLKTCRVHDLLHQFCVEKAKQDNFL--EKPEIYR
>KAG5604623.1
-----LLNKV-DNEEMEGFQEAMDKI---L--LRGSSLDIISIVGMPGIGKTTLAEKIYNNLIV-PHFDVHAKCRVTQLYSWKELLLTILNDV--DR--DGE--LANELRQVLLTKRFLILIDDVWDK--TVWDHLYMCFRD-NGSRIILTTRLSDIANYAKCKS----EPRLFRDDESWTLLQEEVF-QGE-SC-PTELVDVGFRIAKSCGGLPLSIVLVGGVLKEEVKKEDLWKEVEESLGS-KNIVSLEK--CMSLIGFSYKNLPHHLKPCFLYFGGFLKGKDIHVSKLTRLWQAEGFVQANKEK--TDMAHNFLEDLISRNLVMVMKEP-NDKFKRCRIHDLLHNFCLEKSKQENFL--EKPQDYR
>KAG5604625.1
-----LVNEV-DNEEMESFQEAMDQM---L--LGGSRLDVISLVGMPGIGKTTLAEKIYNDPVI-SCFDVRAQCRMTQAYSWRGLLLSILNGV--DR--DGE--LADELRRFLLTKRFLILIDDVWDD--KVWDNIHMCFKD-NGSRIILTTRLSKVANYAKCES----EPRLFRDDESWTLLQQQLF-QGK-SC-PPEIVDVGFRIAKICGGLPLFIVLVAGVLKEKKLKAELWKEIEESLCL-LNIDSLEE--SMSIIGFSYRNLPQQLKPCFLYFGGLLKGKDIHVSKLTRLWVAEGFVQANEES--EDAAECLLEDLISRNLVMGVEKP-NGKLKTCRVHDLLHKFCLEKSKQENFL--EMSMDYR
>KAG5604685.1
-----LVNKV-ENEEMEGFQDTMDEL---L--LGGSPLDVISIVGMPGLGKTTLAKKIYNDLEV-SRFDVHAQCVVTQLYSWRELLLTILNDV--DR--DGE--IADELRRFLLTKRFLIFIDDVWDY--KVWDNLRMCFSD-KRSRIILTTRLNDVAEYVKCES----DPRLFRDDESWTLLQREVF-QGE-SC-PPKLKDVGFEISKSCRGLPLSVVLVAGVLKQKKKTLDSWKEVEQSLSS-QRIGSLEE--SISIIGFSYKNLPHYLKPCFLYFGGFLQGKDIHVSKMTKLWVAEGFVQANNEN--EDTAQGFLDDLIRRNLVMVMEKP-NAKVKTCRIHDLLHKFCMEKAKQEDFL--ERLEEYR
>KAG5606748.1
-----------EDKMIVGFKEETNWI---L--TSGQTLDVISITG---SGKTTLAYKVYNDKSV-SHFDIRAWCIVGQEYDKKKLVDKICNQVIGLK---D---VADKLRKQLYGKRYLIVFDDLWDT--TTWDELTRPFPE-KGSRIIFTTREKKVALHGKCHS----DPRLLISEES-----------------------------------------------------------------------------------------------------------------------------------------------------------------------------------------------
>KAG5607228.1
-----------EGEIIVRFEEETEWL---L--TSGPAVDVISIVGMSGLGKTTLAYRVFNDKSV-DYFNVRAWHTVDQ----------------------------------------------------------------------------------------------------------------------------------------------------------------------------------------------------------------------------------------------------------------------------------------------------
>KAG5607656.1
HGL--VKNEV-EGQIIVGFEEETEWI---L--TSGPAIDVISIVGMPGLGKTTLAYRVYNDKSI-DHFDVCAWCTVDQE-------------LIGER--DD---VADNLRKKLCGKRYLIVLDDMWDT--ATLDELTRPFPE-KGSRVILTSRKKEVALHGKCHS----DPRLLRSEESWELLEKKVF-GEE-CC-PDELKDVGKMIAQKCDGLPLVLDLIGGVISKKEKKEALWLEVLNNLSSFIFKD-EEE--VVKVIQLSYDHLSDHVKPCLVYLASYPKDKDIRISELKDFWIGQG-----IEMSAEEV----VDELISSSLVIPF------DNSICKIHDLVHDFCYIKSRKEKLF---GVMARG
>KAG5607663.1
HGL--VKKEV-EGKIIIGFEEETKWI---L--TSGPAIDAISIVGMPGLGKTTLAYRVYNDKSI-DHFDVCAWCTVDQECNEKKLLQKIFNQVIGEN--DD---VADKLQKKLCAQRYLIVLDDMWDT--ATLDELTRPFPE-KGNRVILTSRKKEVALHGKCHS----DPRLLRSEESWELFEKKVF-GEE-RY-PDELKDVGEMIARKCDGLPLVLDLIGGVISRKRKRH-----------------------------------------CGL---NYPKDKNIWISELKDLWISQGLVE-LIEMSAEEV----VDELISSSLVIPF------DNSICKIHALVHDFCNIKSREEKLL---GMMARG
>KAG5608005.1
HGL--VKKEV-E--IIIGFEEETEWI---L--TSGPAIDVISIVGMPGIGKTTLAYRVYNAKSI-DHFDVCAWCTVDQEH--------------------G---IADKLRKQLFGKRYLIVLDDMWDT--ATFNELMRPFPE-KGSRVILTSRKKEVALHGKCHS----DPRLLRSEESWELLEKKVF-GEE-RC-PDELKDVGEKIARKCDGLPLVLDLIGGVISRKEKKEASWLEVLNNLSSFIFKD-EEE--VVKVIQLSYDHLSDHVKPCLVCLASYPKDEDITIFDLKKLWIGEGLVE-QIEMSAEEV----VDELISSSLVIPF------DDYFYKIHDLVHDFCSIKSTKEKFF---NLMPRG
>KAG5608006.1
HGL--VKKEV-EGKIIVGFEEETEWI---L--TSGPAIDVISIVGMPGIGKTTLAYRVYNDKSI-DHFDVCAWCTVDQERNEKKLLQKIFNQVIGEQ--DD---IAVKLRRQLFGKRYLIVLDDMWDT--ATLDELTRPFPE-KGSRVILTSRKKEIR-------------RKLG-------VEKRVF-GEE-RC-PDELQDVGKKIARKCDGLPLVLDLIGGVISRKEKKEALWLEVQNNLSSFIFKE-EEE--VMKVIQLSYDHLSDHVKPCLVYLASYPKDKDIVISELKDLWIAQGLVQ-QTEMSAEEVVEIYVDELISSSLVIPF------FKFICKIHDLVHDFCYIKSRKEKLF---GMMARG
>KAG5608009.1
HGL--VKKEV-EGKIIVGFEEETKWI---L--TRGPAIDVISIVGMPGIGKTTLAFRVYNDKSI-HHFDVCAWCTVDQERNEKKLLVKIFNQVIGER--DD---VADKLRKKLCGQRYLIVLDDMWDT--ATLDELTRPFPE-KGSRVILTSRKKEVALHGKCHS----DPRLLRLEESWELLEKRVF-GEE-RC-PDELKDVGEKIARKCGGLPLVLDLIGGVISRKEKKEALWLEVLNNLSSFIFKD-EEE--LVKVIQLSYDHLSDHVKPCLIYLAIYPKDKDIRISKLKDLWNAQG-----FEISADEV----VDELISSSLVIPF------DNSICKIHDLVHDFCYIKSRKEKLL--SDLMARG
>KAG5608011.1
HGL--VKKEV-EGKIIVGFEEETKWI---L--TSGPAIDVISIVGMPGIGKTTLAFRVYNDKSI-DHFDVCAWCTVDQERNEKKLLQKIFYQVIGER--DN---VDDKLRKKLCGQRYLIVLDDMWDT--ATLDELTRPFPE-KGSRVILTSRKKEVALHGKCHS----DPRLLRPEESWELLEKRVF-GEE-RC-PDELKDVGEKIARKCDGLPLVLDLIGGVISRKEKKEALWLEVLNNLSSFIFKD-EEE--VVKVIQLSYDHLSDHVKPCLVYLAIYPKDKDIRISKLKDLWIAQG-----IEMSAEEV----VDELISSSLVIPF------DNSICKIHDLVHDFCYIKSRKEKLL--SDLMARG
>KAG5608015.1
HGL--VKKEV-EGKIIVGFEEETKWI---L--TSGPAIDVISIVGMPGIGKTTLAFRVYNDKSI-DHFDVCAWCTVDQERNEKKLLQKIFYQVLGER--DD---IADKLRKKLCGQRYLIVLDDMWDT--ATLDELTRPFPE-KGSRVILTSRKKEVALHGKCHS----DPRLLRPEESWELLEKRVF-GEE-RC-PDELKDVGEKIARKCDGLPLVLDLIGGVISRKEKKEALWLEVLNNLSSFIFKD-EEE--VVKVIQLSYDHLSDHVKPCLVYLAIYPKDKDIRISKLKDLWNAQG-----FEISAEEV----VDELISSSLVIPF------DNSICKIHDLVHDFCYIKSRKEKLL--LDLMARG
>KAG5608020.1
-GL--VKKRY-EGKIIVGFEEETQWI---L--TSGPAIDVISIVGMPGIGKTTLAFRVYNDKSI-----------VDQ------------TFVLGST--NS----------------------------------------------------EKEVALHGKCHS----DPRLLRSEESWELLEKRVF-GEE-RC-PDELKDVGEKIARKCGGLPLVLDLIGGVISRKEKKEALWLEVLNNLSSFIFKD-EEE--VVKVIQLSYDHLSDHVKPCLVYLAIYPKDKDIRISKLKDLWNAQG-----FEI--------------------------------------------------------------
>KAG5608119.1
---------NN-DSRKL--KED--EV---L-----RDVTMIGICGMGGVGKTTLTEKI-RQKA-KELFKDVVMVIVSQQ-DFKRI-NEIAGGV--QG--DS---RGDLLRTRLMNSRILIILDDVWEA------DLEKLGP-HKRCKVTFTTRFRHVCEEMGAQKI-----GTLSEEEAWILFRRKVG-DSN----DPSLLDIAKDVAKECKGLPLAIITVAGALKL--KTKPSWEDALKQLCNAIP-GVHTK--VYRPLRLSYDHLEDEARYIFLLCSLFEEDSDISTEELLRYGMGLGIFLE----NIEGARNHLLETLKDRFLLS------QGSNRNYKMHDVVRD-----V-SEKHIKDSYEQYSH
>KAG5608197.1
---------S-D--EVVGFDEEAKQV---L--VEGQELDIIPVVGIAGLGKTTLARKIYNDSTL-FEFFSILWVYVGQEYKIKDIYLRILKFFKKED--VDT--LAKVISDMIKGGRCLIVLDDVWEA--EVVDVVKRVFPR-KGHRIMMTTNDRYLASYANPD------PKFLNENESFELLLKRVF-NRN-SC-PDELAELGQTIARKCEGIPLEIVLIAGILIGRPDRRD-WERVEKNVSQ-Y-KENKD---CGVFVEMSYNRLPQEVQTCFLYCGVFPQGFDIPCWKLIRLWIAEGLIKPQES-TLEEIAEFYLNDLVQRNLVILLQKS-DGQIKTCRLHNMLHEFCRKEASNKWLF--DPDTCRR
>KAG5608198.1
-----LPKRL-DVKNIVGFTKEAKEV---L--VGGTEVE-IPIVGMTGLGKTTLARKVWSDSQI-AEF---IWVSVGLSNELKNKFFVILKS-TG----NEE--LGKLIAIFVQH-RCLIVLDDVWAS--ELVDRSKKFLPV-KGHRILITTRRRDVAASCASKK-----PKCLNGEDSFQLLEKGVF-DNE-RCRNNDLVDLGKSIASKCGGLPLALVVVAKAL-KVNQTVYEWKRIENNFWQYVKENDTTS--CWKIVEASYESLSSEMKACFLYCLAFPKGYDIPFQMLIHLWMAEGLIESSPKKSSKDKAENYLMEFENLDLVIVSRE-ITGSIKRIKCNDIFYEFYKMEVTKESVF--DADTSRR
>KAG5608199.1
---------S-D--EVVGFDVEAEKV---L--VEGAELNIIPVVGMPGLGKTTLARKIYNDSTL-FEFFSIFWVYVGREYKIKDIYLRILKHFKNDE--EDR--LAKVISGFMKGGRCLIVLDDVWEA--NVIDHVKKVFPE-KGHRIMMTTRDGLLAAYANPD------PKFLTTEESFELLVKRVF--KG-SC-PDELKEVGKRIAGNCSGVPLVVVVTAGALAGRSNTTE-WKVVERNVIQ-F-NVNKD---CGVFVEMSYDRLSQELQTCLLYSGIFPRGFDIPAWKLIRLWIAEGLIKPQQS-TLEEIAELHLNDLVHRNLVILLQKS-DGQIKTCRLHDMLHEFCRTKAADKWLF--DPDTCRR
>KAG5608201.1
---------S-D--AVVGFDKEANTV---L--VEGMDVDIIPVVGMPGLGKTTLARKIYNDSKL-YEFYSIVWVYVGKECKAKDIYLRILKFFKKED--VDT--LAKAIGGYIKGGRCLIVLDDVWED--EVIDHVRKVFAE-KGHRIMMTTRDSCVAKFANPK------PKFLEKEESFELLVTRVF--KV-SC-PNELVRTGKKIAEKCGGVPLVVVVIAGALRGRLDKKD-WERVDRNVVQ-G-VHTEDS--CLKFVKMSYDHLPQEVQMCFLYCGVFPRGFDIPCWKLIRLWIAEGLIKPQPK-TLEEIAEFCLTDLLNRNLVIIMQKS-DGQIKTCRLHDMLYQFCKMEASNRCLF--DPDTCRR
>KAG5608203.1
---------S-D--EVVGFDDETSKV---L--VEGAELDIIPVVGMPGLGKTTLARKIYNDPKL-YEFFSIPWVYVGQEYKIKDIYLRILKCFKKED--VDT--LAKVISDFIKGGRCLIVLDDVWEP--NVIDHVKKVFTE-KGHRIMMTTRDRYLATYANTE------PKFLNGKESFELLEKRVF--KG-GC-PDELVELGKKIAGNCGGVPLAVVVIAGALRGRLNTNV-WLGVQKNVAE-Y-KNTQEG--CLKFVEMSYNRLPQEVQTCFLYCGVFPRGFDIPSWKLIRLWIAEGLIKPQQT-TPEEIAEFYLNDLVNRNLVILMRKS-DGQIKICRLHDMLHEFCRTEASNKWLF--DKDTCRR
>KAG5608204.1
---------S-D--AVVGFDDEANKV---L--VEGMEVDIIPVVGMPGLGKTTLARKIYNDSKL-YEFYSIVWVYVGQECKAKDIYLRILKFFKKED--VDT--LAKAIGGYIKGGRCLIVLDDVWED--EVIDHIMKVFAE-KGHRIMMTTRDLRVAKFANPE------PKFLKTEESFELLVMRVF--KG-SC-PNELVRTGKKIAEKCGGVPLVVVVIAGALRGRLDKKD-WERVDKNVVQ-G-EHAEDS--CLKFVKMSYDHLPQEVQMCFLYCGVFPRGFDIPCWKLIRLWIAEGLIKPQPE-TLEEIAEFYLTDLLNRNLVIIMQKS-DGQIKTCRLHDMLYQFCKKEASNKWLF--DPDTCRR
>KAG5608205.1
---------M-D--DIVGLDGDLEII---L--RGPTSLDIVTISGMGGIGKTTLAKKAYDHLPI-YHFDIFVWVTISQEFRYRNVLLEALHCISKNI--NDE--LADLVQKSLKGPRYLVVVDDIWSR--DVWDSISQIFPN-NGSRVLLTTRETDVAIYANTSS-----PNLLDLDNSWKLLRDKVF-EHH----PPELEEIGKKIAEKCQGLPLIISVIAGHLSKVPKTLESWKYVAKTLSEIIASH-PNK--CLGVLGLSYHHLPNRLKPCFLSMGDFPEDFQVDTWRLIQLWIAEGFIRTSSGSSLEEVAKHYLEDLISRNLIMARKKF-NGEVKACGIHDLLREFCLIEAEMTKFM--KP-NFRR
>KAG5608207.1
---------S-D--AVIGFDAEANKV---L--VEGTEVDIIPVVGMPGLGKTTLARKIYNDSKL-YEFYSIVWVYVGQECKAKDIYLRILKFFKKED--VDT--LAKAIGGYIKGGRCLIVLEDVWED--EVIDHVMKVFTE-KGHRIMMTTRDLRLAKFANLE------PKFLETEESFELLVMKVF--KG-SC-PNELVVVGKKIAEKCGGVPLVVVVIAGALRGRSDKKD-WERVDKNVVQ-G-EHTEDS--CLKFVKMSYDHLPQEVQMCFLYCGVFPRGFDIPCWKLIRLWIAEGLIKPQPE-TLEEIAE--------------------GLIKPCRLHDMLYQFCKKEASSKWLF--DPDTCRR
>KAG5608210.1
---------M-D--DIVGIDGDLEII---L--RGPTSLDIVTISGMGGIGKTTLAKKAYDHLPI------------------RNVLLEALHCISKNT--NDE--LADLVQKSLKGPRYLVVVDDIWSR--DVWDSISQIFPN-NGSRVLLTTS-------------------------------------------------------------------------------------------------------------------------------------------------------------------------------------------------------------------------
>KAG5608212.1
-----------------------------------MGVDIIPVVGMPGLGKTTLARKIYNDSKL-YEFYSIVWVYVGKECKAKDIYLRILKFFEKED--VDT--LAKAIGGYIKGGRCLIVLDDVWED--EVIDHVRKVFAE-KGHRIMMTTRDLRVAKFANSE------PKFLKTEESFELLVMRVF--KG-SC-PNDLVVIGKKIAEKCGGVPLVVVVIAGALRGRSDKKE-WEKVDKNVVQ-G-EHTEDS--CLKFVKMSYDHLPREVQMCFLYCGVFPRGFDIPCWKLIRLWIAEGLIKPQPN-TLEEIAEFCLTDLLNRNLVIIMQKS-DGQIKTCRLHDMLYQFCKKEASNRWLF--DPDTCRR
>KAG5608213.1
---------M-D--DIVGLDGDLEII------------DIVTISGMGGIGKTTLAKKAYDHLPI-YHFDIFVWVTISQEFRYRNVLLEALHCISKNT--NDE--LADLVQKSLKGPRYLVVVDDIWSR--DVWDSISQIFPN-NGSRVLLTTRETEVATYANTSS-----PNLLDLDNSWKLLRDKVF-EHH----PLELKEIGKKIAEKCQGLPLIISVIGGHLSKVPKTLESWKYVAKTLSEIIASH-PNK--CLGVLGLSYHHLPNRLKPCFLSLGDFPEDFQVDTRRLIKLWIAEGFIRTSSRSSLEEVAEHYLEDLISRNLIMARKKF-NGEVKVCGIHDLLREFYLIEAEMTKFM--KP-NFHR
>KAG5608216.1
---------S-D--EVVGFDDEASKV---L--VEGAELDIIPVAGMPGLGKTTLARKIYNDPKL-YEFFSIPWVYVGQEYKIKDIYLRILKCLKTED--VDT--LAKVISDFIKGGRCLIVLDDVWEA--EVIDVVKKVFPE-DGHRIMMTTRDRYLATYANTE------PKFLNGKESFELLKKRVF--KG-GC-PDELVELGKEIAGKCGGVPLAVVVIAGALRGRPNTND-WLRVQKNVAE-Y-KNTPAG--CLKFVEMSYNRLPQEVQTCFLYCGVFPRGFDIPSWKLIRLWIAEGLIKPQQT-TPEEIAEFYLNDLVNRNLVILMRKS-DGQIKICRLHDMLHEFCRTEASNKWLF--DKDTCRR
>KAG5608217.1
-----------D--AVVGFDDQANQV---L--VEGMDVDIIPVMGMPKLGKTTLARKIYNDSKL-YEFYSIVWVYIGKECKAKDIYLRILKFFKKED--VDT--LAKAIGGYIKGGRCLIVLDDVWED--EVIDHVMKVFAE-KGHLIMMTARDLCVAKFANPE------PKFLKTEESFELLVMRVF--KG-SC-PNELVVVGKKISEKCGGVPIVVVVIAGALRGRSDKKD-WERVDKNVVQ-G-EHTEDS--CLKYVKMSYDHLPQEVQMCFLYCGVFPRGLDIPCWKLIRLWIAEGLIKPQPK-TLEEIAEFCLTDLLNRNLVIIVQKS-DGQIKTCRLHDMLYQFCKIEASNRCLF--DRDTCHR
>KAG5608219.1
---------M-D--DIVGLDGDLEII---L--RGPTSLDIVTISGMGGIGKTTLAKKAYDHLPI-YHIDIFVWVTISQEFRYRNVLLEALHCISKNT--EDE--LADLVQKNLKGPRYLVVVDDIWT-------------------------------IYANTSS-----PNLLDLDNSWKLLRDKMF-EHH----PPELEEIGKKIAEKCQGLPLIISVIAGHLSKVPKTLESWKYVAKTLSEIIASH-PNK--CLGVLGLSYHHLPNRLKPCFLSMGDFPEDFQVETWRLI-----------------------------------------------------------------------------
>KAG5608221.1
---------M-D--DIVGLDGDLEII---L--RGPTSLDIVTISGMGGIGKTTLAKKAYDHLPI-YHFDIFVWVTISQEFQYRNVLLEALHCISKNT--NDE--LADLVQKSLKGPRYLVVVDDIWSR--DVWDSISQIFPN-NGSRVLLTTRETDVAIYANTSS-----PNLLDLDNSWKLLRDK-------------------------------------GISKVPKTLESWKYVAKTLSEIIASH-PNK--CLGVLGLSYHHLPNRLKPCFLSMGDFPEDFQVDTWRLIQLWIAEGFIRTSSGSSLEEVAKHYLEDLISRNLIMARKKF-NGEVKACGIHDLLREFCLIEAEMTKFM--KP-NFRR
>KAG5608260.1
---------V-HAENLVGIESRMQKV---LG-M--SGVRFVGILGMSGVGKTTLARVIYD--NI-SHFEGSCFLHVRDRSA-KGLLAILLSEI------NN---LYEMQIQRL-YKKVLLVLDDV-----DHVDQLDVLA-KWHGSRVIITTKDKHLEHEVEK--------TTLNEDESLQLFKLYAF--KNH---LMEFRDVSAQIIRHCDGLPLALKVLGSFL-Y-GRDLDEWTSEVERLEQI-----EDG--IVKKLELSFNRL-RIEQKILL-IVCF--KKKQSVTRILSF----NF---------V----IGIKVLMEKSLITI--------SQG-LVHQLIQEYIIRQ-END------PRRYSR
>KAG5608287.1
-----IKTELT-DGELVGFTDVCKTI---L--VGGSRLDVVSIVGMAGSGKTTLARSFINDDSI-SHFDFCAECRVSQEYTREDLLFSILSSNSGTD--D-I--LADRLRKTLLPKRYLLIIDDVWAV--QAWDDLRLCFPE-KGSRIILTTRLKEVATMLNVSL----NP--------------VVF-GEE-MC-PEELKEVGQNIAFKCNGLPLSIVLVAGLLAKIDKTERCWT----------LDGI------K-------------------FWGKSFKDREILVSKLTSLWIAEAFIK-NNEDCLEDTAEDYLNDLIGRNLIMVTKR-STGKIKACRIFSLILD--------------ERPMHRR
>KAG5608288.1
-----IKTELT-GGELVGFTDVCKTI---L--VGGSRLDVVSIVGMAGSGKTTLARSFINDDSI-SHFDFCAECRVSQEYTREDLLFSILSSNSGTD--D-I--LADRLRKTLLPKRYLLIIDDVWAV--QAWDDLRLCFPE-KGSRIILTTRLKEVATYAKCVT----EPRSMKDSESWLLLQKKVF-GEE-MC-PEELKEVGQNIAFKCNGLPLSIVLVAGLLAKIDKTERCWTRMELSFGERVQDGA------KDLVKLSYEDLPNKLKSCFLYFGAFLEDREILVSKLTSLWIAEAFIK-NNEDCLEDTAEDYLNDLIGRNLIMVTKR-STGKIKACRVHDLMLDFCKEKAKEDNFL--ERPMHRR
>KAG5608443.1
KAL--IVAEVTD-EVTVGHEEEEARI---L--LNQESLDVISIVGMPGLGKTTLAKKVYNNTLV-SHFNVRAWCTVSQKYNKSKVLGEILQQVTGSEG-DD---LAEKLQVALYDKRYLIVLDDVWDI--ATGEMLIACFPK-RGNRVILTSRSSEVGLKVKCRS----DLQLLKPEKSWELLEKMVF-G-EGSC-PAELLDVGHQIVEKCQGLPLAVVLIAGVIIRKKKEKDLWLKIQHNLDSFVSANNNLE--MMKVMQLSYDHLPYHLKPLLLYFARSRKSKRIQVSRLMQLWMAEGLVDHDIPSSLEEATQSYLDALISSNLIMVDHIYKK-RIKVC-VHDVVHDFCSVKAKREKFL-------HR
>KAG5608445.1
KAL--IAAQVTD-EVTVGHEEDEAKM---L--LNQESLDVISIVGMPGLGKTTLAKKVYNNTLV-SHFNVRAWCTVSQKYNKSKVLGEILQQVTGSKG-DD---LAEKLRVALYDKRYLIVLDDVWDI--ATGEMLIACFPK-RGNRVILTSRSSEVGLKVKCRS----DPQLLKPEK---------V-G-KGSC-PAELLDVGHQIVEKCRGLPLTVVLIAGVIVRKKKEKDLWLKIQHNLDSFVSANNSLE-----IMQLSYDHLPYHLKPLLLYFARSRKSKRIQVSKLMQLWMAEGLVDHDIGSSLEEATQSYLDALISSSLIMVDHMAEK-MIKVC-VHDVVHDFCSVKAKREKFL-------HR
>KAG5608447.1
NAL--IVAEVTD-EVTVGHEKEESQI---L--LNQESLDVISIVGMPGLGKTTLANKVYNNTLV-SHFKIRAWCTVSQKYNKSKLLREILQQVDSSEE-DD---LAENLRRALYDKRYLIVLDDVWDI--ATGEMLIACFPK-RGDRVILTSRISKVGSQVKCRT----DPQVLTLEKSWELFEKRIF-G-EGSC-PAELSDVGHQIVKKCKGLPLAIVLIAGVIVRKKKEKNLWLKIQHNLDSFISANINLQ--MMKVMQLSYDHLPCHLKPLLLYFARSQKNKRTPVSELKQLWMAEGFVDYDIPSSLEEATQSYLDALISSSLIMVDQISKK-RIKVC-VHDVVHDFCSEKAKKAKFF-------HR
>KAG5608453.1
KAL--IMAEVTD-EVTVGHEEDEAKM---L--LNKESRDVISIVGMLGLGKTTLAKKVYNNTLV-SHFNVRAWCTVSQKYNKSKVLGEILQQVTGLGG-DD---LAEKLQVALYDKRYLIVLDDVWDI--TIGE----------------------------------------------------------------------------------------------------------------------------------------------------------------------------------------------------------MLIAC-----------------------------
>KAG5608454.1
---------S-H--EVVGFDEEATKV---L--VEG-ELDVIPVVGMPGLGKTTLARKIYNDPKI-REFFSYIWVFIGQSTCVKDILFNILKKFTNDE--EAD--ITQEIRKRVNGGKCLIVLDDVWDP--NVVDFVKTVFPD-KAHRIMMTTRHEDIARSVNKY------PKFLDGDESFQLLEKRAF--VS-HC-PVELVEHGEAIVAKCSGVPLTIVVIAGALRGRTSEID-WKVVRENVGK-L-EDKRQR--CLNVVRLSYNHLPQEKKACFLYFGAFPQGFDIPAWKLIRLWIAEGLIMSKLSGEIEDIAEYYLNDFANRNLVMVTGKS-NGRIKTFHVHDMLHEFCVEEGTRLTLF--NSITCRR
>KAG5608456.1
KAL--IVAEVTD-EVTVGHEEEEARI---L--LDEESLDVISIVGMPRVGKTTLANKVYRNTLV-THFNVRAWCMVTQKYNKSKVLREILQQVIGSEG-DD---LAEKLRRALYDKRYLIVLDDVWDI--ATGEMLIACFPK-RGNRIILTSRSSKVGLQVKCHS----DPQLLTPEKSWELFEKRVF-GEQGSC-PAELSEVGHQIVEKCKGLPLAVVLIVGVIVRKGKGK------------------------------------------------------------------------------------------------------------------------------------------
>KAG5608463.1
KAL--IVAQVTD-EVTVGHEEDEARI---L--LDEESLDVISIVGMPGLGKTTLANKVYNNTLV-SHFNVRAKCTVSQKYNKSKKCKGLPLAVRGREG-KD---L---------------------------------------------------------------------------------------------------------------------------------WLQIEHNMDSFISSNNNSQ--MMKVMQLSYDHLPCHLKPLLLYFARSQKSIQTPVSTLMQLWMAEGLVDHD---SLEEATQTYLAALISSSLIMVDHISES-MIKAC-IHDVVHDFCSVKAKKEKFF-------RR
>KAG5608467.1
NAL--IVAEVTD-EVTVGHEEDEAKM---L--LDEESLDVISIVGMPGLGKTTLANKVYNNTLV-THFNIRAWCTVSQKYNKSKVLREILLQVTGSGG-DD---LAEKLRVALYDKRYLIVLDDVWDI--ATWEMLIACFPK-RGNRIILTSRSSEVGLKVKCRS----DPQLLTTEKSWELFEKRVF-G-EGSC-PAELSEVGHKIVDKCQGLPLAVVLIAGVIVRKKKENDLWLKIQDNLDSFISANINSQ--MMKVMHLSYDHLPYHLQPLLLYFARSRKSKRTPVSKLMQLWMAEGLVDHDIPSSLEEATQRYLDALVSSSLIIVDHMYKK-RIKVC-VHDVVHDFCSVKAKKEKFL-------HR
>KAG5608468.1
-----IVAEVTD-EATVSHEEEEARI---L--LDEESLDVISIVGMPGVGKTTLANKVYNNTLV-SYFNVRAWCTISQKYNKSK---------------------------------------------------------------------------------------------------------------------------------------------------------------------------MMKVMRLSYDHLPYHLKPLLLYFARSRKSKRTSVSKLMQLWMAKGLVVHDIPSSLEEVTQSYLDALISSSLIMVDHI-KK-TIKVC-VHDVVHNFCSEKAKS---------Y---
>KAG5608469.1
KAL--IMAEVTD-EVTVGHEEDEAKV---L--LDKESLDVISIVGMPGLGKSTLAKKVYNNTLV-SHFNVRAWCTVSQKYNKSKVLWEILQQVPGSKG-DD---LAEKLRVALYDKRYLIVLDDVWDI--ATGEMLIACFPK-RGNRVIF----------------------------------------------------------------------------------------------------------------------------------------------------------------------------------------------------------------------------
>KAG5608474.1
KAL--IVAEVTD-EVTVGHEEDEAKM---L--LDKESLDIISIVGMPGVGKTTLANKVYNNSLV-SHFNVRAWCTVSQKYNKSKVLQEILQQVSGGS-------------------EYLILLDDVWDI--ATGEMLIACFPQ-RGNRVILTSRSSEVGLKVKCRT----DPQVLTPEKSWELFEKRVF-G-EGSC-PAELSDVGHQIVEKCQGLPLAIVLIAGVIVRKEKKKDLWLKIQDNLDSFISANINSQ--MMKVMQLSYDHLPYHLKPLLLYFSRSQKSKRTPVSTLMQLWMAKGLVDHD---SLEEATQSYLDALISSSLIMVEHRAKS-----------------------------------
>KAG5608476.1
KAL--VVAEVTD-EVIVGHEKEESQI---L--LDEESLDVISIVGMPGVGKTTLANKVYNNTLV-SHFKIRAWCTISQKYNKSKVLQEILQQVTGSEE-----------------------------------EMLIACFPK-RGDRVILTSRISKVGSQVKCRT----DPQVLTPEKSWELFEKRVF-G-EGSC-PAELSDVGHQIVKKYKGLPLAIVLVAGVIVRKKKEKDLWLKIQHNLDSFISANINL------VMQLSYDHLPYHLKPLLLYFARSQKNKAN-----------SGFVDHDIRSSLEDATQSYLDALISSSLIMVDHISKK---------------------------------HR
>KAG5608478.1
KAL-------ID-EVIVGHEKEESQI---L--LDEESLDVISIVGMPGVGKTTLANKVYNNTLV-SHFKIRAWCTISQKYNKSKVLQEILQQVTGSEE-DD---LADELRKALLNKRYLIVLDDVWDI--ATGEMLIACFPK-RGDRVILTSRISKVGSQVKCRT----DPQVLTPEKSWELFEKRVF-G-EGSC-PAELSDVGHQIVKKYK-----------VIVRKKKEKDLWLKIQHNLDSFISANINL------VMQLSYDHLPYHLKPLLLYFARSQKNKRTPVSKLKQLWMAEGFVDHDIRSSLEDATQSYLDALISSSLIMVDHISKK-RIKVC-VHDVVHDFCSEKAKKAKFF-------HR
>KAG5608479.1
KAL--IVAEVTD-EVTVGHEEGEAKM---L--LDKESLDVISIVGMPGVGKTTLANKVYNNSLV-SHFNVRAWCTVSQKYNKSKVLQEILQQVSGGNG-DD---PAYKLRRALLDKRYLIVLDDVWDI--ATGEMLIACFPQ-RGNRVILTSRSSEVGLKVKCCT----DPQVLTPEKSWELFEKRVF-G-EGSY-PAELSDVGHQIVEKCQGLPLAIVLIAGVIVRKEKKKDLWLKIQDNLDSFISANINSQ--MMKVMQLSYDHLPYHLKPLLLYFSRSQKSKRTPVSTLMQLWMAKGLVDHD---SLEEATQSYLDALISSSLIMVEHRAKR-----------------------------------
>KAG5608484.1
---------S-H--EVVGFDKEATEV---L--VEG-ELDVIPVVGMPGLGKTTLARKIYNDPKI-REFFSCIWVFIGQSTCVKDILFNILKKFTNDE--EAD--ITEEIRKRVNGGKCLIVLDDVWDP--NVVDFVKTVFPD-KAHRIMMTIRHEDIARSVNKY------PKFLDGVESFQLLEKRAF--VS-RC-PVELVEHGEAIVAKCSGVPLTIVVIAGALRGRTSEID-WRVVRENVGK-IQEDKLQR--CVNVVRLSYNHLPHEKKACFLYFGAFPQGFDIPAWKLIRLWIAEGLIMSKLSGEIEEIAEYYLNDFANRNLVM--------------------------GTRLALF--NSITCRR
>KAG5608485.1
KAL--IVAQVTD-EVTVGHEEEEARI---L--LDEESLDVISIVGMPGLGKTTLANKVYKNTLV-THFNVRTWCTVSQKYNKSKVLQEILQQVTVSEK-DD---LAENLRRALLDKRYLIVLDDVWDI--ETGEMLIACFPK-RGNRIILTSRSSKA------------------------LF---------------ELSEVGHQIVEKCKGLPLAIVLIAGVIVRKKKEKDLWLQIEHNSDSFISSNNNLQ--MMKVMQLSYDHLPYHLKPLLLYFARSQKNKRTPVSILMQLWMAEGLVDHD---SSEEVTQSYLDALISSSLIMVDHISES-MIKYHHYHDHDHDY-----------DYDYDYDYD
>KAG5608666.1
-----LRRTTS-NYIFVGLQDVVQTL---L--LRAARPSVISICGMGGLGKTTLARNLYINPNI-NSFHMRAWIC-APEKNTVDVLKNIIKSIQSE---ED---LEIYLRALLKKRKYLVVVDDLWHR--EAWESLKKAFRD-KGSRVIITTRMRDIAERAAE-G------RFLSQEESWDLFCRKQL-QA--MV--PKMERLARDMVETCGGLPLTIVVLSGLLSHKR-GLDEWQKVKDHLCQNIIEDECTE--ILKILSLSYNDLSTALKQCFLYFGIFPKGQVVEAENIIRLWMAEGFI----PRRMEDVAEGFLNELKRRSLVQVV-DF---KVEVCSVHDLLRDLAIHKALKVNFF--SSSCIRH
>KAG5608695.1
-----LRRTTS-DNIFVGLQDVVQKL---L--LKAPRRSVISIHGMGGLGKTTLARNLYNSPNI-SSFPTRAWICVSQEYNTMDLLKNIIKSIQGG---ED---LEIYLRDLLKEGKYLVVVDDVWQR--EAWESLKRAFPD-NGSRVIITTRKHDVAERADNRG------RFLTREEGWDLFCRKQL-RA--MV--PEMVRIARDMVEKCRGLPLAIVVLADYF-HIK-GLGEWQKVKDHFWQNI-QDDSIE--ISYILSLSYNDLSATLKQCFLYFGVFPEDQEVDAEKIILLWMAEGLI----PNRMEDVAEGFLNELIRRSLIQVV-RF---KVNKCRIHDLLRDLAVQKALEVNFL--SSFCLRH
>KAG5608702.1
-----LRRTTS-DYIFVGLQDVVRTL---L--LKETRRSVVSIYGMGGLGKTTLARNLYNSPNI-NSFPTRAWICVSQEYNTMDLLRNIIKSIQGE---ED---LEIYLRDLLKEHKYLVVVDDVWQR--EAWESLKRAFPD-NGSRVIITTRKEDVAERADNRG------RFLSQEESWDLFSRKLL-RT--MV--PELESLAKDMVEKCRGLPLAIVVLSGLLSHKK-GLNEWQKVKDHLWKNIKEDKSIE--ISNILSLSYNDLSTALKQCFLYFGIFPQDQVLGANNIIRLWMAEGFI----PRRMEDVAEGFLNELIRRSLVQVA-KY---RFTECRVHDLLHDLAIQKALEVNFF--SSLCIRH
>KAG5608703.1
-----LRRTTS-DYIFVGFQDVVQTL---L--LKAPGRSVLSIYGMGGLGKTTLARNLYNSPDI-NSFRTRAWICVSQEYNTMDLLRNIIKSIQGE---ED---LEIYLRDLLKEHKYLVVVDDVWQR--EAWESLKRAFPD-NGSRVIITTRKEDVAERADNRG------RFLSQEESWDLFSRKLL-RS--MV--PEMESLAKDMVEKCRGLPLAIVVLSGLLSHKK-GLNEWQKVKDHLWKNIKEDKSIE--ISNILSLSYNDLSTALKQCFLYFGIFPQDRVVKAENIIWLWMAEGFI----PRRMEDVAEGFLNELIRRSLVQVA-NF---RVTECMVHDLLHDLVIQKALEVNFF--SSLCIRH
>KAG5608704.1
---N-LRRTTS-DNIFVGYQDVVETL---L--LKAPRRSVISIYGMGGLGKTTLARNLYISPNI-NRFHTLAWICVSQEYNTMDLLRNIIKSIKGE---ED---LEIYLRDLLKEPKYLVVVDDLWHR--EAWESLKRVFPD-NGSRVVITTRKEDVAERADNKG------RFLSQEESWDLFCRKLL-QA--MV--SAMERLAKDMVDRCGGLPLAIVVLSGLLSHKR-GFEEWQKVKDHLWQHI-KDDSIE--ISYILSLSYNDLPTALKKCFLYFGIIPEDHEVHVDHILWLWMAEGFI----PTIMEDVAEGFLNELIRRSLIQVV-RF---KVSKCTIHDLLRDLAVQKALEVNFF--SSLCLRH
>KAG5608717.1
-----------------------KKL---L--LKAPRRTVLSIYGMGGLGKTTLARNLYISPDI-NSFRTRAWICVSQEYNTMDLLKTIIKSIQGE---ED---LENHLRKLLTECKYLVVVDDVWHR--EAWESLKRAFPY-NGSRVIITTRKEDVAERADERG------RFLSQEESWDLFCRKLL-RA--MV--PEMESLAKDMVEKCRGLPLAIVVLSGLLSHKK-GLNEWKKVKDHLWKNIKEDKSIE--ISNILSLSYNDLSTALKQCFLYFGIFPQDQVVDADNIIRLWMAEGFI----PGRMEDVAEGFLNELIRQSLVQVA-YF---RVTQCRVHDLLHDLAIQKASEVNFF--SSLCIRH
>KAG5608720.1
-----LRRTTS-DHIFVGFQDVVQTL---L--LKAPRRNVLSIHGMGGLGKTTLARNLYNSPNI-SSFPTRAWICVSQEYYTMDLLKTIIKSIQGG---ED---LEVHLRDLLKERKYLVVVDDVWQK--EAWESLKRAFPD-NGSRVIITTRKEDVAERADKRG------RFLSQEESWDLFCWKLL-RA--MV--PAMESLAKDMVEKCRGLPLAIVVLSGLLSHKK-GLNEWQKVKDHLWKNIKEDKSIE--ISNILSLSYNDLSTALKQCFLYFGIFPEDQAVEADNIIWLWMAEGFI----PRRMEDVAEGFLNELIRRSLVQVA-RF---KVTECRVHDLLHDLAIQKALEVNFF--SSLCIRH
>KAG5608728.1
-----LRRTTS-DYIFVGFQDVVQNL---L--LKAPRQSVLSIYGMGGLGKTTLARKLYTSPNI-SCFPTRSWICVSQEYNTMDLFRNIIKSIQGE---ED---LEIYLRDLLKERKYLVVVDDVWQR--EAWESLKRALPD-NGSKVIITMRNDRVAERADNRG------CFLSPEESWDLFRRKLL-RA--MV--PEMESLAKDMVEKCRGLPLAIVVLSGLLSHKK-GLNEWHKVKDHLWKNIKEEKSIE--ISNILSLSYNDLSTALKQCFLYFGIFPEDKVLEAENIIWLWMAEGFI----PRRMEDVAESFLNELIRRSLVQVA-KF---KATECRVHDLLRDLAIQKALEVNFF--SSLCIRH
>KAG5608790.1
-----LRRTTS-DYIFVGLEDVVQKL---L--LKAPRRSILSIYGMGGLGKTTLARKLYTSPDI-NSFPTRAWICVSQEYNTMDLLRNIIKSVQGE---ED---LEIYLRDLLKERKYLVVVDDVWQK--EAWESLKRAFPD-NGSRVIITTRKEDVAERADDRG------RFLSQEESWDLFRRKLL-RS--MV--PEMESLAKDMVEKCSGLPLAIVVLSGLLSHKK-GLSEWQKVKDHLWKNIKKDKSIE--ISNILSLSYNDLSTALKQCFLYFGIFPEDQVVEADNIIRLWMAEGFI----PRRMEDVAEGFLNELIRRSLVQVA-NF---RVTECRVHDLLRDLAIQKALEVNFF--SSLCIRH
>KAG5608853.1
-----LRRTTS-DYIFVGLQEVVQTL---L--LKAPRRTVLSIYGMGGLGKTTLARNLYKNPNI-SCFSTRAWICVSQEYNTMDLLKTIIKSIQGE---ED---LENHLRNLLTERKYLVVVDDVWQR--EAWESLKRAFPD-NGSRVIITTRKEDVAERADNRG------RFLSQEESWDLFCRKLL-RA--MV--PAMESLGKDMVEKCRGLPLAIVVLSGLLSHRG-GLDKWQEVKDQLWKNIIEDKFIE--ISCILSLSYNDLSTVLKQCFLYFGIFPEDQVIMAENIIRLWMAEGFV----PNRMEDVAEGFLNELIRRSLVQVV-DF---KVTECRVHDLLRDLAIQKASDTNLF--SSSCIRL
>KAG5608857.1
-----LRRTTS-DYIFVGLQDVVQTL---L--LKAPRRTVLSIYGMGGLGKTTLARNLYTSSNI-SSFPTRAWICVSQEYNRMDLLSTIIKSIQGG---ED---LEVHLRDLLKERKYLVVVDDVWQR--EAWESLKRAFPD-NGSRVIITTRKEDVAERADNRG------RFLSQEESWDLFCRKLL-RA--MV--PAMESLAKDMVEKCRGLPLAIVVLSGLLSHRG-GLDKWQEVKDQLWKNIIEDKYIE--ISCILSLSYNDLSTVLKQCFLYFGIFPEDQVLEADNIIRLWMAEGFV----PRRMEDVAEGFLNELIRRSLVQVV-DF---KVTHCRVHDLLRDLVIQKALEVNFF--SSLCIRH
>KAG5608858.1
-----LRRTTS-DYIFVGFQDVVQTL---L--LKEPHRSVLSIYGMGGLGKTTLARNLYNSPNI-SSFPTRAWICVSQEYNTMDLLKTIIKSIQGE---ED---LENHLR--------------------------------------------------------------------------------------------------------------------------------------------------------------------------------------------------------------------------------------------------------------------
>KAG5609074.1
---------M-D--DIVGLDDDLEII---L--TGPPSLDIVTISGMGGIGKTTLARKAYDQLEI-YHFDTLAWVTISQEFRGRNVLLEALRCILKNA--DEE--LADLVQKNLKGRRYLVVVDDIWSR--DVWDNIRGIFPN-NGSRILLTTRETEVAMYANASS-----PNLLNLDNSWKLLCDKVF-KHH----PPELEEVGKEIVEKCQGLPLTISVIAGHLSNIPRTLGVWKDTARTLSEIIASY-PDK--CLGVLGLSYHHLPNRLKPCFLSMSNFPEDFQVETWRLIQLWIAEGFIRTFGSDSLEEVAVDYLEDLISRNLIQPGKRF-NGEIKACGVHDILREFCLKEVEMTKHM--KH-NVRR
>KAG5609081.1
---------I-D--DIVGLDDDLEII---L--IGQSRLDVVTITGMGGIGKTTLARKAYDHHPI-YHFDIFVWVTISQEFRCRNVLLEALHCISKNA--DDE--LADLVQKNLKGPRYFVVVDDIWST--DVWDSIRGIFPN-NGSRILLTTRENEVAMHAYTCS-----PKLLSLENGWRLLCYKVF-KHH----PPELEGIGKEIVEKCQGLPLTISVIAGHLSKVTRTLESWKDVAQTLSEIIASQ-SDK--CLGVLGLSYHHLPSRLKPFFLSMSSFPEDFQVDTRRMIQLWIAEGFIRTSKNGSLEDVAIDYLEDLISRNLIQARKRF-NGEIKACGIHDLLREFCLIEAEMTKHM--KH-NACR
>KAG5609265.1
---------A-I--EVVGFDKPAEDV---L--CEG-KLDVIPIVGMPGLGKTTLSRKVYNDSSL-FRFYKRMWVYVGTSKKPKDILVEIVNEVAPKE--EDQ--LAHIIRDFLERGEYLIVLDDVWDT--QVVDFVKKAFPNSRGDRIMLTTRQQCVAEAVSAH------PENLSKDDSFE-LEHRVF-KTR-RC-PIELKGYGDGIVDKCCGVPLAIMVISGALRGCMDESE-WRVVEENVGK-INKDDDKS--CLKFVETSYNHLPQEKKAAFLYLEYF----------------LKGLIKSGHKDEIEKVAETYLSDFASRNLVMVMQKS-NGQIKTCRLHDMLHEFCIIEAARISLF--DPNTSRR
>KAG5609273.1
-----DQNNVS-RENMMGYNKERENM---L--TKSENLQVVSVVGMAGIGKTTFTKTILFDNYI-RVFRIRGWITVSNNYDLRKLLLVLLRDV------NDK--LAERVQQGLKGEKYLIILDDIWNQ--EAWDRISYWFPD-NRSRILLTSRDREVGEYAAT------NPRPLTQDESRCLFYHKAF-GENYSIRGSEFEKLGEKVITNCKVLRLL-------------------------------------------------------------------------KLIRLWIAEGLVNLNG-VEFEQVAARVLHDLIGKSLVIVDKQSVNGQIKTCRIHDLFHDICSKEAESENLL--FRQGCRW
>KAG5609274.1
------ESSTS-RENVMGYNEERERM---L--TRGSNLEVVSVVGMPGIGKTTFAKTILFDNSI-RVFRIRGWITVSNNYDLRKLLLVLLCDV------NDK--LAERVQQGLKGEKYFIVVDDIWSK--DAWDRISHWFPD-NKSRILLTSRDREVGEYAAT------NPRPLTQDESRCLFYHKAF-GKKYSIRGSEFEKVGEKVVTNCKGLPLMITAVAGILSSKSKDE--WMEVAQSVSSLVNDDDYKQ--CLKVVALSYNHLPSLMKPCFLHFGVFPKAHVISVKKLIRLWIAEGLVNLKG-VEFEQVAARVLHDLIGKSLVIVEKRSLDGQIKTCRIHDLFHDLCMMEAESEKLL--F----RW
>KAG5609279.1
---------A-I--EVVGFDKPAKDV---L--CKG-KLDIIPIVGMPGLGKTTLSRKVYHDSNI-SHFYKRMWVYVGTSKKPKDILVEIVKEVAPEE--ENQ--LAQIIRDFLERGKYLIVLDDVWDT--QVVDFVKKAFPNSRGDRIMLTTRQQRVAEAVSNR------PEKLSKGDSFKLLEQRVF-KTR-EC-PINLRGYGKEIVDKCCGVPLAIVVISGALKGCMDESE-WIVVKENVGK-INKEDDEN--CLKFVETSYNHLPQQKKAAFLYFGVFPQGFDIPSWKLIRLWVAEGLIKSDLQGEIEKVAETYLSDFAGRNLVMVIQKS-NGQIKTCRLHDMLHEFCIIEAKRISLF--DPNTSRR
>KAG5609283.1
------ENSAS-RENVMGYNEERERM---L--TRGSNLEVVSVVGMPGIGKTTFAKTILFDNSI-RVFRICGWITVSNNYDLRKLLLVLLRDV------NDK--LAERVQQGLKGEKYLIVVDDIWSN--QDWDRISHWFPD-NKSRILLTSRDREVAEYAAS------NPRPLTQDESRNLFYHRAF-GKNYTIRGSEFEKVGEEVVRNCKGLPLMITAVAGILSSKSKDE--WIKVSQSVSSLVNDDDYKQ--CLKVVALSYNNLPSLMKACFLHFGLFPKAHVISVKKLIRLWIAEGLVNLKGSVEFEQVAARVLHDLIRKSLVIVDKRSLDGQIKTCRIHDLFHDLCLKEAESENLL--FRKGPRW
>KAG5609293.1
---------V-NLQDVVGLDTQLKKV---LK-M--INVRIVWIWGMGGVGKTTIAKKIFY--EL-SKFEVVCFLEIKEN---KKILNILLSKL------DN---KEAMLSRRL-LKKVLIVLDDI-----DHRDQLDYLA-DWKGSRIIATTRDQRIKN--DA--------ETLLDRDAIKLFNQYAF--KEV---PNCLNDLTLEIVSLAKGHPLALKVWGSSL-H-RMNKTEWESALVQIKKN-----GVE--ITENLRISYDGL-SEQQKIFL-IACF--IEKEEVKQVLSC----YS---------E----FGLRVLVNKSLVSI-----------------------------------------
>KAG5609297.1
---------V-KLQYVVGINAHLEKL---LQ-I--INVRIVGIWGIGGVGKTTIAKAIFD--TL-HPFQAACFLAVKENAR-KQLLNTLLSEL------NN---KYDVISNRL-SMKVLIVLDDI-----DERDHLEYLA-DWNGSRIIVTTRNRQIKN--AA--------PTLPDDEAMQLFNQHAF--KEV---PDCFNKFSLEVVNQAKGLPLALKVWGSLL-H-NKDLIQWRRTVDQIKKN-----NLK--IVEQLKISYDGL-SEEQKVFL-IACF--DDREEVMRIVSY----VS---------E----FILNALTDKSLVFISEH----E----EMHDLIESYIVKK-QKD------SGKPSR
>KAG5609334.1
---------V-HCSGVVGRDIDRDTV---L--LKSGNLFVYPIVGVEGIGKTTLAKLVYNDPRI-SQFQLRLWVRVSRVFNVEEVLEQIVNSVREEKL-DNE--LKNLVHETFYGKNYLIVFDDVWNEDPMKWDELKKLLMVGAGSKILVTTRKKEVASIMGTV-------KGLLREDSLTLFLNMAF-ELQ---LYPQLVDIAQMIARNCEGNPLFLMIVGSSLRNTKR--REWNIVKNHGWN---SNQNDE--ISSALRVSYEQLSSNLKVCLAYCSIFPKGCVIEIDKLIQLWVAEGLISKSNES-LEHVAIQHFRELLSRSFQDVEEYSVYT----CTMHDLVHDEFCTV--NSNIS---DLSGKE
>KAG5609335.1
---------I---SDVVGRRNESEEV---L--MQKDDLSVVSIVGIGGVGKTTLAKLVYRDERI-KNFPVRIWLCASQDFDVAKLSRNILNLAS-DNF-NEQ--VHASLQDALRGRRFLLIIDDVWNRDRFKWLELRSLLMVGEGSKVVVTTRSDYIASMMESIV-----TKELPHEDCLSLFLKWAF-RNQ---HFPNLAKIGEDIVKKCKGVPLAVKTLGGMLYVTDE--REWLKVRDGIWQL--NQEGDD--ILPALRLSYNQLP-YLKQCFAYCSIFPKGQEIASSMLIQLWSAQGLIQSSNES-LEDVGVQYVKDLCSRSLEEVEAY----SFISIKMHDLVHDDCCVI--KN------DSITEK
>KAG5609879.1
-----------------------------L--LKAPRRSILSIYGMGGLGKTTLARKLYISPNI-SSFLTHAWICVSQEYNTMDLLRNIIKSIHDE---ED---LKIYLRDLLKERKYLVVADDVWQK--EAWESLKRAFPD-NGSKVIITTRKEDVAKRADDRG------RFLSQEESWDLFRRKLL-RA--MV--PKMESLAKDMVEKCRGLPLAIVVLSRLLSHKK-GLNEWQKVKDHLWKNIKEDKSIE--ISNILSLSYNDLSVALKQCLLYFGIFPEDQVLEADNIIRLWMAKGFI----PRIMEDTTEGFLNELIRRNLVQVA-KF---RVTECKVHDLLHDLAIQKALEVNFF--SSLCIRH
>KAG5609892.1
-----LRRTTS-DYIFVGLQDVVQTL---L--LKEPRRSVVSIYGMGGLGKTTLARNLYRSPNI-SSFPTRAWICVSQEYNAMDLLKTTIKSIQGE---ED---LEFHLRDLLKERKYLVVVDDVWQR--DAWESLKRAFPD-NGSRVIITTRKEDVAERADNKG------RFLSKEESWDLFCRKLL-RA--MV--PAMESLAKDMVEKCRGLPLAIVVLSGLLSHRG-GLDKWQEVKDHLWKNIMKDKSIE--ISCILSLSYNDLSTVLKQCFLYFGIFPEDQVLKAENIIRLWMAEGFV----PNRMEDVAEGFLNELIRRSLVQVV-DF---KVSDCRVHDLLRDLAIQKALEVNFF--SASCIRL
>KAG5610052.1
---------V---SDIIGRDDDQENI---L--IDSHDISVIPIVGLGGLGKTTLVKLVYNNNRV-QNFDLRMWVSISEDFNLSKVIEKILRSAT-DHL-DDQ--LQGCLGEVLQQKRYLLVLDDVWNEDQHKWTDLRELLMNCSGSKIVVTTRSKMVALITGTVP-----PGGLADDDCLSLFLKCAF--GQ---LFPNLVEIGKEIVKKCGGVPLAVKALGRLLYMTDE--NEWLQIRYNIWEI--EQNKSD--ILPILRLSYEQMP-HLRQCFAYCSMLSKGQEIPREDFINRWIAQGFIQSSNRN-LEDIGNQYFDELLSRFCDVVQAF---GEILACKIHNLVHDECLNV--KP------FVVSER
>KAG5610652.1
------------------MEDDFNAI---L--IAQIDLAVVAIFGMCNIGKTTLTKKVYDY-YI-SQFDKHAWVTIFEEYNERQMLLEIVSTITG----DDQ--LMKIV------------------T--R-------------------------------------------------------------------------KHIVLQCQGLPHSIVVVAGLLG-----------------------------------------------------------QIGPTH-------------------------------------------------------------------------------
>KAG5610690.1
------------------MEDDFNAI---L--TTQTDLAIVPIFGMCNIGKTTLAKKVYDD-YI-SQFDKHAWA-------------------LS----DKC--FL----KGLKGGRFLTVTNDIWST--EAWDQIQRIFPN-NRSRILLTTLLLYVVDYVSYPD---FPPSFIIL---------------------------GKHIVLKCRRLPLSIVVVARPLGQMDPTHDNWKNVEETLNLFFGTVSEQ---FQSILSL------------------------------------EVFLK----IRL------------------------------------------------------------
>KAG5611049.1
------KDRV-N--TIIGMEDDFNTI---L--ISQIDLTVIPIFGIGGIGKTTVARKVYDNSYI-SRFDKHAWVIVFNEYNKRQMLLELVYSITR----NDQ--LMVNVFRGLKGRR------------------------------------------------------SFLSLADSWNLFTEKLF-KKD-HC-PPHLEEIGKHIVQQCRGLPLSVVVVAELVGKMDPTHDNWNKVEENLNSFFGTVSEQ---CQSILSLSYCYLPQHLRACFLYMGGFPQDREINVSKLIRLWIAKQYIKAIR-NRLEVVAEEYLEELIDRSLVLTGKQRANGRMKTCKIHDLLRQLCLSEAYIENVV--GIDDPRR
>KAG5611089.1
--------------------------------RSYSGPKVIPIVGMGGIGKTAVAKEVYNDVSI-SHYDVRAWATVSQQHN---------------------------------GKRY---------------------FPS-NGSRILVTTRNIEVACYADIEN----LSDFMDQAKSWNLFKTAAF-VNE-AL-PYEFETIGKQIAEKYHGLP-------QLL-SWLKGFSNLKGQYKIGKSFVTNDPDEQ--CSHVLGLSYNYLTSDIKTYLFYFRIFPEDTDIPVKNLMRLWMAEGFLNLEN--DLEEEVENCLQHLINRCLVFISKKSVDEKFRSCKVHDLINDLCLREI---------------
>KAG5611095.1
-------------------------------------PKSSQFVGMGGIGKTTIAKEIYNDVSI-SHYDVRAWATVFQKHNVKEILLSLLK------------------------------------------------------------------------------------------------------------------------KGL------------------------------------------------------------------------------------------------------------------------------------------------------------
>KAG5611333.1
---------NS-DSRKL--QEE--EV---L-----RDVNMIGICGMGGVGKTTLAEKI-RARA-QELFDDVVMVTVSQQ-DFKRI-GETAREV--EG--NS---RGDRLRSRLKNSRVLIILDDVWEA------DLEKLGP-HNRCKVTLTTRLRDVCEAMEAQKF-----GTLLENEAWILFRQKAG-NLD----HPSLLDIAKDVAKECKGLPLAIITVAGALKR--KTKPSWEDALKQLRDAIP-GVHTK--VYKILRLSYDHLEDEARYLFLLCSLFEEDSDIWTEDLLRYVMRLGIFSE----NLEHARNLLLETLKGCFLLS------QGSDKNYKMHDVVRD-----A-SEELIRISYENFSH
>KAG5611411.1
---------V-HTENLVGIRSRMGMV---LN-L--SDVQFVGIWGMSGIGKTTIARAIYD--KI-----------FRD---------------------------FQLVRRRL-GKRGLIVLDDV-----NHGNQLDALA-SWAGSIIIITTKDKQLQYNVAK--------SLLNTDESIELLSSYAF--QHH---PKGYGEIIAEVV--------------------------WSD------------------------------------------C---------------------------------------------------------------------------DVD------PR----
>KAG5612957.1
---D-LRREVS-DQLFVGFQEVFQRL---L--LKKSRRNVISIYGMGGLGKTTLARNLYNSPSL-TTFQTRAWICVSQQYSTQNLLRSIIKSIEGE---ED---LETHLRNLLKECKYLVVVDDVWHR--EAWESLKRALPD-TGSRVILTTRKEEVAERVIDKG------RFLNKEESWDLLCKKLH-NK--MVFSPSMEKLAKEMVEKCKGLPLAIVVLGGILSYRK-GVDEWQKVKTHLWQHM-KNDSVA--ISHILSLSYNDLSFELKQCFLYIGIFQEDHVINAEKLMYLWPAEGFI----PR----IRE-------------------------------------------------------
>KAG5613162.1
GGC------ME-EDSFVNLGAGIELG---VKMLMGEQRGVFEICGIGGSGKTTLAKEICKDDQV-SYFDKIFFFTVSQSPNVEQLRKMIWEKISG------N--LHGGYGEMLQNLQYLLILDDVWSAS--VLEPLIFKIP---GCKILVVSRIKF--------------PELLREDEAMSLLCHFAF-GHS---FPRGFSKLVKEIVDECEGLPLALKVIGSSLKGK--PEMFWSAKNR-LSRCVCESHELQ--LLERMKLSVDCLPK-VRECFLDLGAFPEDKRIPLDVLINMWV-----------DIEE--EHILVELSDKNLLNLVKD--AGEISVFQ-HDVLRDLAIQMSRDD------INQRKR
>KAG5613822.1
---------V-D--EVVGFDEEADKI---L--LGGSDVEFIPIVGMPGLGKTTLANKVFKS-SA-YAFDNRIWVYVSQSYTRRDLFLNIINQLTREQ--EEA--LAEVIREHLLSGKYLIVLDDVWTW--EPLDDVKIALPN-R-------------------------------DDDCWELLQKKVF-HKD-KC-PLDLE-LGERIAKKCMGLPLAALVIAGALTGRGKTKSEWEIVHQYVSE-ISSD-IMM--TKKLVQMSCDSLPVNLKACFLYCGAFPKGSEIPAWKIVRLWIAEGFIR-ETMQTVETVAEGYLNELVSKSLLMVTQRS-NGQIKTFRVHDMLHEFCTLEASEENLF--LATF-RR
>KAG5613823.1
---------------IIGLEKDIEQV---L--LSNSSIGVIPIYGVVGSGKTTLARSVHNNSVI-ERFDIRIWIDVPHNFEVGDILEKILES----G--NWS--SEKQLHERVQTKRSLFVFDDVRSI--QAWETLYRALPE-SGSYVLVTTRVRYVAEYISKKQ------TPLNNGDSWALFNKVI-----------SHRSMITEMVRCCNGLPGMIKYLALYLRS-KKSDEEWEMVHQNTKAF----------ISEFCCLVYKKLPDYLQPCFIYLGHFLENQLIDPEKLSHLLMMEGLLSTRQSVSMTDMTDRYLKELARMGVVEMQPEATKKLFKTCRVQGM---FCVSNC-EECFLLLSSDGPRR
>KAG5614024.1
---------L---SHVYGRYTEKEEL---L--VSDNGFCVIPLIGMGGIGKTTLAQIVYNDKRI-EEFDVKAWAWVSDDFSVTSITKSLLESAT-DTN-SEI--IQNGLKNLFSKKRFLIVLDDVWSESCDDWNELLIPFFEGDRSKIIVTTRNEGVASITGMLA-----PQEMSHDDCWSLFLHHAF-GVG---MNPRLKKIGEEIVKRCKGLPLAIKTLGGMLSSLDI--TYWTEVLNSIWDL--PSKKYS--VLPSLRLSYHHLP-NLRRCFAYCSIFPKGYEFNKKDLILLWMAEGFVQPMV-Q-MEEVGNGNFTELQSRCFQESSQ-----NRSLFVMHDLVHDTCIQL--EERFY---RSKYDV
>KAG5614048.1
---------L---AEVYGRDNDKRKI---L--TKH-DLLVLPIVGMGGLGKTTLAQLIYNDVLV-EHFDLKIWVCVSHNFDEKRLIRAILEAIV-NAS-EAS--LQSQLINLLRGKRYLLILDDVWNEDQEKWDKLKALLTIGSGTSVITTTRLEKVASIMGTVQ-----PSCLSEYDCWLLFKQRAF-GLR---ENSKLVDIGKEIVRRCCGVPLAAKALGSLLRFSDE--KEWLFVRDSFWNL--PQDESS--ILPALRLSYFHLP-VLRHCFAYCAIFEKGSKIDKEELIHFWMANGFIS-SEGN-PEDKGNEVWNELYWRSLQEVQQT--DGKML-FKIHDLVHDGI------H------KISTSR
>KAG5614788.1
---------VG--VSI-KRRPTMDPI---Q--LSKLKYKGIGIYGMGGIGKTTLAVEIGKLARV-E-------MAVVSQTPNIRKIQGQVADMNH-ES-TGR--AG-RLYTRLSNESVLLILDDVWS-----YINLAEIGIPGDACRIMLTTRQKDLCTAIGTK-------RLLSEEESSHLLRKYAC-TSS----CPELDNMVMNFVKECQGLPLALVTVGSALRGEQV---EWEAALQSPFSP--TYASKT--IFSCLDLSYNFLEEEIRLCFLMCCLYPEDHEISIEDLTRDWTGKGLF--SDVD----------EEARARCLVGQLKS----GKEGFVMHDVVRD-------EE-----AGHNLNK
>KAG5615595.1
---------V---TGIFGRQNEIENL---L--LS-TKLAVVPIVGMGGVGKTTLAKEVYNDERV-KHFGLKAWFCVSEAYDAFRITTGLLQEIST-DD-NNQ--LQVKLKERLDGKRFLVVLDDVWNDNYPEWDDLRNVFV-GDGSKIIVTTSKESVALMMGSG-------GTLSDEVSWDLFKRHSL-END---EHLELEEIGKQIAHRCKGLPLALKALAGILRCSKV--DEWRDIL-SILEL--PSCSNG--ILPALMLSYNDLPARLKQCFSYCAIYPKDYQFCKDQVIYMWIANGLV--QQ----FHSGNQYFLELRSRSLEMVSES----DVEKFLMHDLVNDLCIRL--EEHML---DGDFEK
>KAG5615596.1
-------------------------------------LNVVPIVGMSGMGKTTLVEAVYNYERV-NHVALKVWFCVSEAYDAFKITKGLLQEIST---------------------------------------------------KIIVTTRKESVSLMIGNG-------GTLSDEVSWDLFKRHSL-ENN---EYPEHEDIGKQIADKCKGLS-----------------------------------------------------------------------------------------------------------------------------------------------------------
>KAG5615599.1
---------V---LDIFGRESEIEDL---L--VS-ASLTVVSIVGIGGVGKTTLAKAVYNDEKV-DHFGLKAWFCVSEAYDAFKITKRLLQEISF-----------------------------------------------------------------------------------------------------------------------------------------------------------------------------------------------------------------------------------------------------F-----------------------------
>KAG5616482.1
---------V-KLHKVVGIDTQLKKV---LK-M--INVRIVWIWGMGGVGKTTIAKTIFY--KL-SKFKDICFLEIKEN---KRMLNILLSKL------ID---KEELLARRL-SKRVLLVLDEI-----DHRDQLDYLA-DWKGSRIIATTRDKRIGN--DI--------ETLLDYDAIKLFNQYVF--MEV---PNCFKDLTWEIVSYAKGHPLALKVWGSSL-N-RMDITEWGSALVRIKHN-----DLE--VTKNLKISYDGL-PEER--------Y-----------------------------------------------------------------------------------------
>KAG5620282.1
---------L---PKVYGRDKEEDEI---L--INN-VLPVFPIIGMGGLGKTTLAQMIFNDEKV-KHFNPKIWVCVSDDFDEKRLIKTIIGSIE-DVE-DAS--FQK------------------------KEAMLRAVLKVGSGASILATTHLEKVGSIMGTSQ-----PSNLSPHDGLLLFMQRAF-GQR---ANPNLVAIGKEIVKKCGGVPLAAKTLGGLLHFREE--SEWEHVRDNIWSL--RQDESS--ILPALRLSYHHLP-DLRQCFAYCAVFPKDTKMIKENLITLWMAHGFLL-SKGN-LEDVGNE-------RSFQEIEVK---GKTY-FKMHDLIHD---------------SVSSSN
>KAG5620459.1
-------LKV-N--NMVGRDDQRERL---L-TRGYSGPKVIPIIGMGGIGKTTLAIEVYNDAHV-SHFDVCAWATLSQQHNVKEMLLNLLRST--GT--EAE--LADMLHKSLHGKRYLIVMDDIWSS--KAWDDVRRCFPS-KGSRILLTTRNNEVACYANTEN----LSSFMDQDESWNLFKSVAF-ANE-AL-PLEFENIGKKIAEKSHGLPLTIVVVAGLL-RSKKTIEDWESVAKDVKSFVKNDPDEQ--CSHVLGLSYNHLTSDLKTCLLYFGIFPEDTEIPVKHLKRFWMAEGFLNFEN--DLEGEAEKCLQDLINRCLVHVSKKSLDEKIISCKVHDLIYDLCLRQVQRGN-L--SV--CQS
>KAG5620492.1
---------H---SNIVGREDDVSTM---L--ICQ-NV-VFPIVGMGGLGKTTLARLIYNDEQI-RYFDERIWVCVSEIFDVNKIIRLVLESLT-DVQ-SNA--LLQILHKELGGRKYLLVLDDVWNEKLEEWDDFKRSLVGATGNAIIVTTRSERVASIVATHH-----LEKLSEDDCWSVFKERAF-PED---VPMKLVPIGKQIAHKCSGLPLAANLLGGMLRLKET--SEWSSVLRNLWNLNGD--ENA--VLQVLKLSFDHLPTSVKKCFAYCSIFSRDHDIEKDQLVQLWMAEGFLQLSQGDKMESLGNEFFNILLQNSLQDVKRD--YGNITHCKMHSLVHAEGFNV--GC------KSLRES
>KAG5620580.1
---------V-RDPHPIGIDSRVKEI---LQ----GSVDILAIHGMGGIGKTTIAKIAYN--LN-DRFEGSSFLAVRKVLEKYGLLRQLLSNI------YN---VNEKIQEAI-CKRVLLVLDDI-----DNIDQLNAVL-MWPCSKIIVTTRNGHLSTEACR--------KTLDAKESLQLFSWHAF--RET---PPEYMDLTIDVVHHCKGIPLALKVLGSSL-G-DLSIEIWESALRKLKAI-----DSK--ILEKLRISYECLPDNVQNLFL-IVCF--KDKDYAVTILGC----CF---------V----VGIQILVDRCLLAIEH-----K----MVHQLLQDEIIRE-EWE------PSSQSR
>KAG5620584.1
-----------D--DIVGLDDDLEII---L--LTGQSLEIVTITGMGGIGKTTLARKAYNHLAI-YHFDILAWVTISQEFRGRNVLLEALHCISKNA--DDE--LAGLVKKELNGRRYFVVVDDIWSK--DDWDSIRGIFPD-NRSRILLTTRETEVAIYATTSS-----PNHLDLDNSWKLLRDQVF-EHH----PPELGEIGKEIAEKCQGLPITISVISGHLFKVDRTLESWKDVAQTLSEVLASH-PDK--WLGVLGLSYHHLPIHLKPCFLSMACFPEDFQVDTRRLIQLWIAEGFIRMSGRSSLEEVAVYYLEDLISRNLIMARKGF-NGEIKECAMHDLLREFCLIEAKMTKFI--KH-NGDR
>KAG5620626.1
---------V-RAPHLIGMNCRVNNI---LQ----KAVGIWGICGMGGIGKTTIAKYAFN--SN-ESFERSSFLYVRDFSE-TGLLKQFLSDI------QS---VKDQIKSVV-GKRVLVVMDDV-----DEVDQLVAII--------------------------------------------------------------------------------------------------------------------------------------------------------------------------------------------------------------------------------------
>KAG5620744.1
----S------D--EV----------------------SIIGIYGMGGVGKTTMAMNIHNELLQ-SRFLGHYWVTVSQDSSIQKLQNGIAENLSCDE-------AAKLFQALKRMNTFVLILDDVWNN--FDVK--KVGIPL-DGGKMIITSRSLEV---CRRVG------NPLSKVEAWDLFTEK---GHG-NN-NEEIEKIAMKVAERCAGLPLGIITMAGCMK--GVNDFEWKDALQELEESMQDDMKNE--VFPILHCSYTRLDPRLQKCFLYCCLYPEDFEIPRVELVNKFIMEGYINARNSR--QDQGHAILNKLENVCLLESTEDD-EN--KCVKMHDLIREMAIKITSHPRFM-CELYKCLE
>KAG5622093.1
----S------D--DIVGIEHDVEQL---V--LEGKNFLAVSVFGMGGLGKTTLVKEVFKKS---ALFD-CSWVFVSQSCNLKDVLKHI---LFGAS--DDW--LLERINDYLQDKKYLLILDDIWDD--NLWEELKHAFPR---GRIIITTRLRGIAS---PLE------QPLPYELSWRIFCKKAF-SQG-TC-PDDLKEFAEAIVRKCGGLPLAIVAIGGLLSCKG-RNLVWQSVLDTLDWE-HNRDIER--LNKALLFSYNHLPFYLKYCFLYLGLFPEDYEIGRKRLIRMWVAEGFVEGTAQR--EEVANHYFVQLTDRSMIQAVTIA-RDVVKACKLHDLVRDVANQMLQEEKFG-TIQERQRR
>KAG5622099.1
------------SKSMVIFEEEEQLL---I--LGGTDLGVIAIVGMPGHGKTTLAKKLYHHENI-NRFDVRSWYTVSKVYDRRKILLELLGYV------DE---LIQQVQ---------------------------------R-SRIIITTRLDEVNSSVNYSF------SFIAEDRSWLLLRDIVF-KENSYC---ELEEIGKQIAKSCAGLPLAIVLIGGLLARLDKKKGYWTKVAQWLSASVAGEAEWY---MDIIELSYKHLPSYLKLCFRYFGMFLEDEEVSVKKLMRIWAAEGFVQSNEARSAEIVAMDYLIDLITSNLVMVAERP-LGDMKSVCLHYLVQDFCLNKAKEENFL--ASSDVQR
>KAG5622145.1
----------------------VSSV---L--LKEKRLRVASIVGMGGVGKTTLAKEVYNQTQI-DKFDTRAWLYVSQDYKPMKIIKELILQLANDKVKEG---LEEMLQRRLKDTCYLIVLDDMWTT--EACDLIVRSFPN-KSSRLLLTSRRKEVALHADPHA------EVLSEEESWELFLKKVF-DR--EC-PQDLVDVGKEILEKCDGLPLAITVIGGLLAGKKQQRSEWQRVQRGLSSYLDKTQTYG--VSTILALSYQDLPPHLKSCFLHLGLLQKGRDIPVKQLMHIWIAHGLIH---QKTLEDIVEDYLDELIGRNMLQVILVA---RVKSCRLHDLLRDFCMMKAKEEMFL--SLSGSRH
>KAG5623081.1
---------A-RADHLVGIEPHVQNV---MN-L--SEVRIIGIWGMGGIGKSTIAQAVFD--QL-EEFEGSCFLDVREVST-IGLLDKMISDT------DN---LYTLLMNRL-YKRVMVVLDDV-----DNDEQIDHLA-KWAGSRIIITTRNKQLSHEVDH--------SPLEINEALMLFNKFAF--KRE---PEDFSELALQVAQCAWGLPLALKVLGSFL-H-KRAKAEWKSELKRLKEI-----HDD--VIGKLKLSIDAL-DLDKQILL-IACF--KRREPVTRKLAF----GF---------E----IGVPVLIQRSLLSISDD----R----QMHDLVQEYMVR---GH------PREFSR
>KAG5624002.1
SGL---------SDSMVGFEVPLHEL---LK-LLQEKK-VLVLSAPPGCGKTTLAAKLCQEDDI-AIYDNIFFVTVTKTPNIKRIVGEIFEKKSYTEH-D-Q--LNN-LGRITQ----LLVLDDVWSESEFIIDHLILQIP---DFKILVTSRSVF--------------PNLLSEEDAKDLFCISAF-KDS----P-DVQDLVHKVVRSCGGFPLALRVVGRSLCGQ--SEVTWNRVMM-QSKRLFPT-END--LLRSLQASIDALDKALRDCYLDLGSFPEDHRIHPTTLLDMWV-----------NLEDGITAIFLELSSQNLVNLA----------------------------------------
>KAG5624006.1
SGL---------SDSMVGFEVPLHEL---LK-LLQEKK-VLVLSAPPGCGKTTLAAKLCQEDDI-AIYDNIFFVTVTKTPNIKRIVGEIFEKKGYTEH-D-Q--LNN-LGRITQ----LLVLDDVWSESEFVIDHLILQIP---DFKILVTSRSVF--------------PNLLSEEDAKNLFCISAF-KDS----P-DVRDLVHKVVRSCGGFPLALRVVGRSLCGQ--SEVTWNRVMM-QSKRLFPT-END--LLRSLQASIDALDKALRDCYLDLGSFPEDHRIHPTTLLDMWV-----------NLEDGITAIFLELSSQNLVNLA----------------------------------------
>KAG5625332.1
---------V---SKICGRDDDKKKL---L--LTAKTLSIIPIVGIGGLGKTTLAQLVYNDEKI-HFFDIKIWVYVSRDFDVSKLMLSIIQSAT-ELL-EDL--LQAHFQDSLGGKRFLIVLDDVWNEDQEEWDKLGDLLQSGGGSRIIVTTRSTKVASIVGTTS-----PQGLTEDDCWVLFKQRAF-SQE---EHPNLLEIGKQIIKKCGGVPLAAKTLGSLLRFRER--EDWMFVQESLWKL--ENCNSG--ILPALRLSYLQLP-HLKRCFAFCSLYPKNYEIHKEKMIHIWIAEGLITCHERN-LEDIGNEYFNDLLCLSFQEVKKF--ETDLAVYKMHDLIHDDFVIL--GH------QGNMSR
>KAG5625781.1
---------V-PAPYLIDINYRAEDI---LQ----RSVGIYVICGIGGIGKTTIAKFAYN--SS-RSFEGSSFLAFNEIAKQYGLLKQVLYDI------SN---VDDMIEDAV-YKKVLLVLDDV-----DDADQIDTIL-MWPASKIIITTRHESLPSVPHK--------EVLNKMDSLKLFSWHAF--GDH---PLGYLELSERVVLQCVGLPLALRVLGSAL-S-GRRPEIWGSALEKLETI-----DGH--IIEKFKLSFDTLEDHDKDIFL-IAHF--MDKDDSVRILGC----GF---------I----IGMQNLIDRSLLTISDL----K----EMHQLLRDNIVRM-ELD------PGKRSR
>KAG5625782.1
---------I-RASCSIGIHRRARPI---VQ-TDVNNIEVLLVCGIGGIGKTTLAKFVYN--LN-GYFEISCFLAIRETSKLPGLLKQLLSIL------SS---VDEKIRNAL-YRKVLLVLDDV-----DEPDLVEAIF-MWFGSKIIVTTRHKSLPQLVHE--------GILYTIEANELFNFHAF--GENNQISKYYKEYLEEVIEWCRGLPLALQIIGSSL-A-GKSKNVWRSAIEKLREI-----TNK--IVDKLRLSYELLEDHDQNLFL-LCCF--MKKDFVVRILKC----DF---------L----VGIQNLIDRSLVTIEYV----E----TMHQLVRDDIVRR-EVD------PGKRSR
>KAG5625797.1
---------V-RAPYPVGIYSHVKAI---LQ----SSSRTLMIYGEPGIGKTTIAKALFN--LH-DRFQCSRFLGIREIAKESGLLKNLLSDL------ND---IDRTIKECL-HKKFLLVLDDV-----DDLNQLKGLL-SWPG-----------------I---------------ALKSFV-------------------------------LIIAILAV-----------------------------------VTSISHASDPPL---------------QDFCVAVNS-------------------------------MTTVFVN----K--------------VCK-DV-------------
>KAG5625801.1
---------V-RAPYPVGIYSHVKAI---LQ----SSSRTLMIYGEPGIGKTTIAKALFN--LH-DRFQCSRFLGIREIAKESGLLKNLLSDL------ND---IDRTIKECL-HKKFLLVLDDV-----DDLNQLKGLL-SWPGSKVIITTTNEHLPLDACV--------KRMNNHEALKLFSLHTF--GDH---PVEYMKHSKQIVKHCRGLPLALQVLASSL-R-GGSIDMWEGAIQKLERY-----ECH--NHKVLELSYEALPDHDKNVFL-ISCF--KDKDYIIKVLEC----GF---------T----AEIQNLIDRYLLTVTPD----K----MMHQLLQEEVICR-EIE------PGKRSR
>KAG5625807.1
---------L-RAPYLVGISSRVKNI---LQ----GSDNVIAISGMSGIGKTT----------------------------QPGLLKQLLYD-------QD---TDKKIRDAI-FKRVLVILDDI-----DQQEQIHAII-MWPGSKIIITTKNSCLVQEIQK--------REMGNDESLELFSWHSF--GDH---PADYMELSKRVVKHCGGLPLALQVLGSSL-R-GKNIDVWKSALDKLETI-----ASQ--IIKKLKFGYDSLKDHDKNLFL-IACF--KDKDYVIAVLES----YI---------R----IGIQNLIDRFLLMI-EG----K----IMHQMLRDEIVRQ-EKK------PGRRTR
>KAG5625810.1
---------V-RALHPVGIDSRVKDI---LQ----GSVDIMAIYGMGGLGKSTLAKTAYN--LN-DKFDGSSFLAVNKTSERYGLLRQLLSNV------YN---VDEKIQEAI-CRRILLVLDDV-----DDRDQLNAVL-MWPGSKIIITTRNQHFASEVCS--------MPLNAQESIRLFSWHAF--GEK---PSDHEDLSEKVILHCKGTPLALKVLGSSL-C-DRSIEVWESALRKLKAI-----DNK--ILEKLRISYDLLPDDVQKIFL-IVCF--KDRDYAVTILGC----GF---------V----VGIQILSDRCLIEMDK-----K----KVHSLIQDEIIRL-EWE------PRKRSR
>KAG5625811.1
---------I-RPSYTVGLESRVKDI---LQ----ESVGIGMICGLGGVGKTTVAKVAYN--SN-DRFDGSCFLAVREISEHPGQLKQIFESI------YN---ADEKMKDAI-NRKVFIVFDDV-----DQLDVLDSLI-TWPGSKILITTRCEKLSYERHM--------KELGVDESLKLFSWYAF--ADH---PLEFKMLSTEAIQHCGGLPLALYDLGSFL-S-GRGMEIWRSKLQKLEAI-----HSR--VQKNLEISYKSL-DHDQRLFL-IASL--KDKDYVIKFLNS----DL---------T----VGIQNLIDRSLISIDDE----K----MMPPLIQDEIIRR-EDD------PER---
>KAG5625964.1
---------L-RCPHLIGIERRVEKI---LE----GSVDTLVICGIGGIGKTTMAKYVYN--LN-SKFDGSSFLSIREYSTHHGLLRQFLSDI------FS---VDEEMRDAV-CKRILLVLDDV-----DSRDQLDALL-MLPGSKVIVTTRNKRLPFDVHK--------EVLNRDESVELLSWHAF--GDC---PIGFEACSEQVAIHCGGLPLALEVLGATL-A-GRNIDIWRSTIQKLETI-----NHQ--ILKKLAISYESLEDHDKNLFL-LACF--KDRDLVIAILRC----NF---------V----IGIENLVDRNFVKISES----R----IMHQMIRDDIVRQ-EME------PGKRSR
>KAG5627005.1
---------V-D--DVVGFDDEAQTV---L--LEGSGLEVIPVVGMPGLGKTTLATKIFKHPKI-YEFFTRLWLYVSQSYKTRELYLNIISKFTGKH--EMD--LALKVREILEGGKYLIVLDDM-------------------SGRQMLGI----VARYCNRS------PKFLTDEESWILLEKRAL-HKA-KC-PPELE-NGKSIARKCKGLPLAIVVIAGALIGKGKTIREWEQVDQSVGE-INRDQPN-----KLVRMSYDVLPYDWKACFLYFGTFPRGYLIPARKLIRLWIAEGFIQ-YRGNSLECKAENYLNELVNRNLVMVMQRL-DGQIKTCRVHDMLYEFCWQEATEENLF--VSTH-HR
>KAG5627358.1
----A------A--ELVGIENPTQQL---L--VEDPRLKVVSVVGMGGSGKTTLVKKVYEDAAV-KNFN-SAWTTVSKSFKVEEVLKDM---IQQDE--ESR--LKTIAKVFLQSRTYVLVFDDVWSI--QAWEAIRYALPD-NGSRVILTTRLLDVASFC-SIE------KPLSTEESWILFCKKAF-G-Y-SC-PSHLESISRNILKKCGGLPLAVVAVGGVLATKNRNNREWGMLNHSLGPE-SSDKFES--MRIVLLLSFNDLPYYLKACFLYLSIYPEDHLIERNTLIYRWIMEGFVKQKERG--EQVADGYLNELINRSLIHPVQYD-DGSMKLGRIHDLYRELILSKSRDGNFT-LWPEKTRR
>KAG5627397.1
----A------A--ELVGIENPTQQL---L--VEDPRLKVVSVVGMGGSGKTTLVKKVYEDAAV-KNFN-SAWITVSKSFKVEEVLKDM---IQQDE--ESR--LKTIAKVFLQSRTYVLVFDDVWTI--QAWEAIRYALPD-NRSRVILTTRLLDVASFC-RIE------KPLSTEESWILFCQKAF-G-Y-SC-PSHLESISRNILKKCGGLPLAVVAVGGVLATKNRNNREWGMLNHSLGPE-SNDKFES--MRIVLLLSFNDLPYYLKPCFLYLSIYPEDHLIERNTLIYQWITEGFIKQKERR--EDVADGYLNELINRSLIHPVQYD-DGSMKLGRIHDLYRELILSKSRDDNFT-LWPEKTRR
>KAG5627471.1
-----PSFNA-N--DVVGLDDDLEKV---L--LGYSSREVVAITGMGGIGKTTLAKKAYDYPRV-SRFDDHAWVTVSREYGMKRLLLSLVRCIPGDK--EDQ--LAESLYRKLKDRRYLIVIDDIWST--KVWDDVTRCFPD-NGSRIILTSRLKDVAAYANPDS----PLGVLSLDDSWKLLSIKVF-GVD-LC-PSELEDIGKQIVERCGGLPLAILVVAGHLSKISRRRESWIIVAKTVNSVVANDPDK---CLGVLGMSYNYLSNHLKPCFLSMGAFPEDFEIKARTLIQVWVAEGFLKAER-VSLEKVAEECLEDLISRNLIMIRKRRFNGEIRSCGIHDLLRDLSIREAQKEKFL--QRNEGRG
>KAG5627519.1
---------V---DEVIGREDEKRVI---L--LD--VVCVIPIVGIGGLGKTILAQLVYNEDRV-KHFDLRIWVFVSHIFNVKLIVEKMIESIT-QSL-HDR--LQGQLRKEIDGKKYLLVLDDMWNENRETWLKLQDLLIGGAGSKVLVTTRSGLVAAAMGTAP-----PKGLPEDMSWSLFSKLAF-KPE----NSSLVAIGKEILRKCAGVPLVIRILGSFLYYETE--AEWLYVKNHLTDM-AESADIE--ILPILKLSYDDLP-HLKHCFSYCSIFQKNQTISKKTLIQLWIAQGFIRSNDEECQEDVGERYFMGLLKRSFQDVKEK---GDIISCKMHDLIHDETLML--TS------PTV--N
>KAG5627584.1
---------V---SKILGRNKDKKNI---L--IGS--VLVVSIIGIGGIGKTTVAKLVYNDAVV-NSFDTRIWVCVSEGFNVKRLLKAIIESGT-NLV-EDV--IQRRVQELIMGKKFLLVLDDVWDDDHEKYERLKNLVHNGLGSKLLVTTRNEK----------------------------ELAY-KNQ---ELLALEEVGKEIAKKCRGVPLAAKALGSLMCLNQK--SEWSFIRDCMWDLMGHEDGAG--ILSALRLSYEYLP-HLKQCFAYCSIFPKGYWINKNTLICLWMAEGFVP-SSES-PEEVGNGYFNELLWHSFQNVRRD--DGNIVECDMHDLVHD---------------CLTTEF
>KAG5628056.1
NVL--TRME--NDEEIVGLENDTR-I---L--IQGRNLDVIPIVGMGGQGKTTCARKLYNSDII-SHFDVRAWCIITQTYNRRELLQEIFSQVTGDE--D---ILADMLRKSLMGKRYLIVLDDMWDG--MAWDDLRLSFPD-NRSRIVVTT--------------------------------------------------------------------------------------------------------------------------------------------------------------------------------------------------------------------------
>KAG5628090.1
---------V-KLQDVVGINAHLEKL---LQ-I--INVRVLGIWGIGGIGKTTITKAIFD--TL-HQFKAACFLAVKENAR-KQLLNTLLSEL------NN---KYDMIPRRL-SMKVLIVLDDI-----NERDHLEYLA-GWNGSRVIVTTRNRKIDS--DA--------HTLPDHEAMQLFNQHAF--KEV---PDCFKKFSLEVVNQAKGLPLAIKVWGSML-H-KKGIYKWEKIVDQIKKK-----NSE--IIEKLKISYDGL-PEEQKIFL-ITCF--YEKKDVMKIVSY----DF---------E----YGLDVLIDKSLVFISKY----T----EMHDLI-----------------------
>KAG5628093.1
NAF--IRAE--DDEEIVGFEDEAEKI---L--IRGTNLNVIPIVGMGGQGKTTIARKVYKSDMI-FHFDRLAWCCISQTYNQIDLLKQIYHQVPSDN--D---ELADMLRKRLMGRRYLIVLDDMWSV--KAWDDLRFSFPN-NRSRIIVTTRLEKVARQIKHHS----EPPFLTPEESCELLWKKVF-QNE-GP-RPELYNVSLAVAERCKGLPLVIVLVAGIIKRKKTEASWWHEVKNSLLSYLG-ESEEY--SFSTMQLSYDNLPEYLKPCLLYMGMFQEDARIPVSKLIRLWIAEGLVQKIESG-LEEAAEGYLMDLISSNVVMISKRRYSGKVIYCQVHDIVLHFCLERSREEKFM--SDWKENR
>KAG5628291.1
---------M-D--VIIGLDEDLLKI---L--IVQSSLEVVPIIGMGGIGKTTLARRVYDDSLI-YHFYVRAWANVSQEFDTREIFLGILHSIGKDE--TEQ--LAEMVYRSLKGRKYLIVLDDMWSI--EAWQHVRRSFPD-NGSRIVLTTRLVDVASCACSGN-----SRFLSVEESWTLLRDKVF-GNG-SY-PPELEKIGRYIGDQCQGLPLAVVAIGGLLSKMSKETSSWENVAEKVRSLMTSD-TMD--CLNILSLSYNHLPQYLKTCFLYMGVFAETREIPVWKLIKLWIAEGFVK-KVQHNLEDVAEENLRELVDRSLVLVGKHS-LGKIKTCKMHDLVLDMCWREAQYENFI--NINCVRR
>KAG5628292.1
---------L-D--IIVGLDEEVLKI---L--IVQSSLEVVPIIGMGGIGKTTLARGVYDDSLI-YHFYVQAWTNVSQEFDTREIFLGTLCSIGVCE--YEQ--LAKRAYRSLKGRKYLIVLDDMWSI--EAWQHVRRSFPD-NGSRIVLTTRLVDVASCASSDN-----PRFLSVTESWTLLRDKVF-GND-SY-PPELEKIGRSIGHQCQGFPLTSISL-----------------------------------------------------------------------------------------------------------------------------------------------------
>KAG5628294.1
---------L-D--IIVGLDEEVLKI---L--IVQSSLKVVPIIGMGGIGKTTLSRRVYDDSLI-YHFYVQAWTNVSQEFDTREVFLGTLRSIGVCE--YEQ--LAERVYLSLKGRKYLIVLDDMWSI--EAWQHVRRSFPD-NGSRIVLTTRLVDVASCASSGN-----PS------------------------------------------------------------------------------------------------------------------------------------------------------------------------------------------------------
>KAG5628346.1
---------L-D--IIVGLDEDLLKI---L--TVQSPLEVVPIIGMGGIGKTTLARRVYDDSLI-YHFYVRAWANVSQEFDTREIFLGILRSIGKDE--NEQ--LAEMVYQSLKGRKYLIVLDDMWSI--EAWQHVRRSFPD-NGSRIVLTTRLVDVASCACSGN-----SKLGSL-----LIRS--L-GT----------KIGRYIGHQCQGLPLAVVSIGGLLSKMRKETSSWENVAEKVGSLMTSD-TMD--CLNILSLSYNHWPQYLKHCFLYMGVFAETRKIPVWKLIKLWIAGGFIQ-KVQHNLEDVTEENLRELVDRSLVLVGKH--------------------------------------
>KAG5628348.1
---------L-D--VIIGLDEDLLRI---L--IVQSSLEVVPIIGMGGIGKTTLARRVYDDSLI-YHFYVRAWTNVSQEFDTREIFLGILRSIGVDE--NEQ--LAERVYRSLKGRKYLIVLDDMWSI--DAWQHVRRSFPD-NGSRIVLTTRLVDVASCACSGN-----SRFLSVEESWTLLRDKVF-GNG-SY-PPELEKIGRYIGHQCQGLPLAVVAIGGLLSKMSKETSSWENVAEKVGSLMTSD-TMD--CLNILSLSYNHLPQYLKTCFLYMGVFAETREIPVWKLIKLWIAEGFVK-KVNHNLEDVAEENLRELVDRSLVLMGKHS-LGKIKTCKMHDLVRDMCLRETQYENFI--NINGLRR
>KAG5628349.1
-----------D--VIIGLDEDLLKI---L--IVQSSLEVVPIIGMGGIGKTTLARRVYDDSLI-YHFCVRAWANVSQEFDTREIFLGILRSIGKDE--TEQ--LAEMVYRSLKGRKYLIVLDDMWSI--EAWQNVRRSFPD-NGSRIVLTTRLVDVASCACSGN-----SRFLSMEESWTLLRDKVF-GNG-SY-PPELEKIGRYIGHQCQGLPLAVVAIDGLLSKMSKETSSWENVAEKVRSLMTSD-TMD--FLNILSLSYNHLPQYLKTCFLYMGVFAETREIPVWKLIKLWISEGFVK-KVKYNLEDVAEENLSELVDRSLVLVGKHS-LGKIKTC-----------------TFV--NISCLRR
>KAG5628351.1
---------L-D--IIVGLDEEVLKI---L--IVQSSLEVVPIIGMGGIGKTTLARRVYDDSLI-YHFYVRAWTNVSQEFDTREIFLGILRSIGVCD--YEQ--LAERVYRSLKGRKYLIVLDDMWSI--EAWQHVRRSFPD-NGSRIVLTTRLVDVASCASSGS-----PRFLSVTESWNLLRDKVF-GND-SY-PPELEKIGRSIGHQCQGLPLAVVAIGGLVSKTSKETSSWENVAEKVGSLMTSD-TMD--CLNILSLSYNHLPQYLKTCFLYMGVFAEIREILVWKLIRLWIAEGFIK-KVKHNLEDVAEENLRELVDRSLVLVGKHS-LGKIKTCKMHDLVRDMCLREAQNENFI--NINCLRR
>KAG5628353.1
---------L-D--IIVGLDEDLLKI---L--TVQSSLEVVPIIGMGGIGKTTLARRVYDDSLI-YHFYVRAWANVSQKFDTREIFLGILRSIGMDE--TEQ--LAERVYRSLKGMKYLIVLDDMWSI--EAWQHVRRSFPD-NGSRIVLTTRLVDVASCVCSGN-----SRFLSMEESWDLLRYKVF-GNG-GY-PPELEKIGRYIGHQCQGLPLAVVAIGGLLSKMSKEKSSWENVAEKVGSLMTSD-TMD--CLNILSLSYNHLPQYLKTCFLYMGAFAETREIPVWKLIKLWIAEGFVK-KVNHTLEDVAEENLRELVDRSLVLVGKHS-LGKIKTCKMHDLVRDMCLREVQYENFI--NINCLRR
>KAG5628354.1
---------L-D--IIVGLDEEVLKI---L--IVQSSLEVVPIIGMGGIGKTTLARRVYDDSLI-YHFYVRAWTNVSQEFDTSEIFLGILRSIGKDE--TEQ--LAERVYRSLKGRKYLIVLDDMWSI--EAWQHVRRFFPD-NGSRILLTTRLVDVASCASSGN-----PRFLSVMESWTLLRDKVF-GND-SY-PPELEKIGRSIGHQCQGLPLAVVAIGGLVSKTSKETSSWENVAEKVGSLMTSD-TLD--CFNILSLSYNHLPQYLKTCFLYMGVFAEIREILVW--------------------------------------------------------------------------------
>KAG5628356.1
---------L-D--VIIGLDEDLLKI---L--IVQSSLEVVPIIGMGGIGKTTLARRVYDDSLI-CHFYVRARTNVSQEFDTSEIFLGILRSIGMDE--TEQ--LAERVYRSLKGRKYLIVLDDMWSI--EAWQHVRRSFPD-NGSRIVLTTRLVDVASCVCSGN-----SRLLSMEESWTLLRDKVF-GNG-GY-PPELKKIGRYIGHQCQGLPLAVVAIGGLLSKMSKETSSWENVAEKVGSLMTRD-TMD--CLNILSLSYNHLPQYLKTCFLYMGVFAETREIPVWKLIKLWIAEGFVK-KVNHNLEDVAEENLRELVDRSLVLVGKHS-LGKIKTCKMHDLVRDMCLREAQYENFI--NINCLHR
>KAG5628359.1
---------L-D--IIVGLDEEVLKI---L--IVQSSLEVVPIIGMGGIGKTTLARRVYDDSLI-YHFYVRAWTNVSQEFDTREIFLGILHSMGVCE---------------------------------------------------------------------------------------------------------------------------------------------------------------------------------------------------------------------------------------------------------------------------------
>KAG5628360.1
---------L-D--IIVGLDEDLLKI---L--TVQSPLEVVPIIGMGGIGKTTLARRVYDDSLI-YHFYVRAWANVSQEFDTREIFLGILRSIGKDE--TEQ--LAEMVYQSLKGRKYLIVLDDMWSI--EAWQHVRRSFPD-NGSRIVLTTRLVDVASCACSGN-----SRFLSMEESWALLRNKVF-GNG-GY-PPELEKIGRYIGHQCQGLPLAVVSIGGLLSKMRKETSSWENVAEKVGSLMTSD-TMD--CLNILSLSYNHWPQYLKHCFLYMGVFAETRKIPVWKLIKLWIAGGFIQ-KVQHNLEDVTEENLRELVDRSLVLVGKHS-LGKIKTCKMHDLLRDMCLREAQYENFI--NISCLRR
>KAG5628361.1
---------L-D--VIIGLDEDLLRI---L--IVQSSLEVVPIIGMGGIGKTTLARRVYDDSLI-YHFYVRAWTNVSQEFDTREIF-----------------------------------LDDMWSI--EAWQHVRRSFPD-NGSRIVLTTRLVDVASCACSGN-----IRFLSMEESWTLLRDKVF-GNG-SY-PPELEKIGRYIGHQCQGLPLAVVAIGVLLSKMSKETSSWENVAEKVGSLMSSD-TMD--CLNILSLSYNHLPQYLKTCFLYMGVFAETREIPVWKLIKLWISEGFVK-KVNHNIEDVAEENLRELVDRSLVLVGKHS-LGKIKTCKMHDLVRDMCLREAYYENFI--NINCLRR
>KAG5628362.1
---------M-D--VIIGLDEDLLKI---L--TVQSSLEVVPIIGMGGIGKTTLARRVYDDSLI-YHFYVRAWANVSQEFDTREIFLGILRSSGMDE--TEQNELAERVYRSLKGRKYLIVLDDMWSI--EAWQHVRRSFPD-NGSRIVLTTRLVDVASCVCSGN-----SRFLSMEESWDLLSDKVF-GNG-SY-PPELEKIGRYIGHQCQGLPLAVVAIGGLLSKTSKETSSWENVAEKVGSLMTSD-TMD--CLNILSLSYNHLPQYLKTCFLYMGVFAKTREIPVWKLIKLWIAEGFVK-KVNHNLEDVAEENLRELVDRSLVLVGKHS-LGKIKTCKMHDLVRDMCLREAQYENFI--NINCLRR
>KAG5628432.1
-----PVRQV-D-EVMVGFKDETDLL---L--TIGPKLDVVSIVGMPGLGKTTLAKKVFHDEKM-RHFDVQAMCCVSQTYDRRKLLLGILNQV------NEKN-PADALRKFLLRKKYLLYIDDIWSV--DTWEYLSRCLPD-NGSRILLTSQNIDVASNITRER----EPRFLDENESWELMKIKLF-KEQ-TC-PPDLSKVGANIASKCKGLPLLVILVAGVLSRISKNEESWRRIAESIKLDTVTS-AKE--CKEVIELSYKHLPDHLKPCLLYFASFQEDEEIPLSNLEWLWTIEGLVP-NIEVSIHLAVENLLNDLIGRSLIMVSKRS-TGGVRTCHIHDMLHDFCVTKSKEEKFM------HRR
>KAG5628434.1
-----PVRQV-D-EVMVGFKDETDLL---L--TIGPKLDVVSIVGMPGLGKTTLAKKVFHDEKL-RHFDVQAMCCVSQTYDRRKLLLGILNQV------NEKN-PADALRKFLLRKKYLLYIDDIWSV--DTWEYLSRCLPD-NGSRILLTSRNIDVASNITRER----EPRFLDENESWELMKIKLF-KEQ-TC-PPDLSKVGANIASKCKGLPLLVILVAGVLSGISENEESWRRVAESIKLDTVTS-AKE--CMEVIELSYKHLPDHLKPCLLYFASFQEDEEIPLSNLAWLWTIEGLLP-NIGLA-----ESLLNDLIGRSLIMVSKRS-TGGVRTCHIHDMLHDFCVTKSKEEKFM------HRR
>KAG5628440.1
-----PVRQV-D-EVVVGFDEETDLL---L--TRGPKLDVVSIVGMPGLGKTTLAKKVYHDENI-HHFDVKA---------------------------NEKN-PADALWKFLKRKRYLLYIDDIWSV--DTWDDLRGCFPD-NGSRILLTSRLSDVGSEINPDR----APRALFENESWELMKIKLF-KEQ-TC-PPDLSKVGENIARKCQGLPLLVILVAGVLSGISKNEESWRKIAESINLNTVTS-AKE--CLDVIELSYKHLPDNLKPCLLYFASFREDEEISSTNLAWLRTIEGFIP-NTEASVEFVAESLLNDLIGRSLIMVGKKS-IGGVRTCHIHDVLHDFCVTKAKEEKFM------NRR
>KAG5628755.1
---------M-D--GIVGLDDDLEII---L--KGAMSLDVVTISGMGGIGKTTLARKAHDHLTI---------------------------------------------------------------------------------------------------------------------------------------------------------------------RTLGSWMDVARTLGEIIACN-QDK--CLGVLGLSYHHLPNHLKPCFLSIGGFPEDYQVKTWRLIRLWIAEGFIRSPGSDSLEEVAEDYLEDLISRNLIMVRKKF-NGEIKACGMHDLLCEFCLTEVERTKFM--NHNNDRR
>KAG5629306.1
NAF--INAE--DDEEIVGFEIATEKL---L--TRGTSLDVIPIVGMGGQGKTTCARKLYNNGII-SQFDVRAWCIVSQTYNRRELLQDIFSQVTGDK--D---VLADMLRKHLIGKRYLIVLDDMWDG--MSWDDLRLSFPD-NRSRIVITTRLEKLGVQVKYHT----DPPFLTTEESFQLLQRKVF-QPE-GC-PPELQNASLAVAKRCKGLPLVVVLVAGIIKKRKLEESWWNEVKDALFDYLDREFEEY--GLATMQLSFDNLPDYLKPCLLYMGMFPEDSRIPVSKLISLWIAEDFVENIET------AEGYLMDLIGSNVLMVSRRRYNGKVKYCQVHDVVLHFCLAKSKEENFM--LDLKGSR
>KAG5629765.1
---------V---SDFFGRQNDIENF---L--LS-TKLAVVPIVGMGGLGKTTIAKAVYHDERV-NHFGLKAWYCVSEPYDALRITKGLLQEIKFVEN-NNQ--LQVKLKESLKGKKFIIVLDDVWNDNYNKWDELRNIFV-GDGSKIIMTTRNESVTLMMGNE-------DNLSIEASWSLFKRHAF-END---GHSKLEEV-----------------------------EEWKLIL-SIWEL--R--DND--ILPALMLSYNDLPAHLK----------------KEQVIHLWIANGLV--PKDD---------------------------------------------I--ED---------WKR
>KAG5630048.1
---------V-QENDLVGMESRVQEV---LR-M--TRVRFIGIWGMGGIGKTTIASAVFG--KY-GQFEGVCFLDVAEMQR-TGLLGILLSKI------AS---VYEIIKERL-SMKVLIILDDV-----NQKDQLEMLV-GWIGSRILITTTDKHLNHVVDE--------NLMTRDEAIELFCLHAF--KRI---PDDFEELLNQVVQNAGFLPLALKILGSSL-Y-GLDKIEWKCTVDRLKDM------DH--VLAKLKISFDGL-PSDQRLFL-IGCF--KLRSYVEEILSC----DI---------S----T-IRVLIEKSLLFVSPY----T----EMHDLIQEHIVRL-GRR------SR----
>KAG5630629.1
DVF--INVE--DDEEIVGFELATEKL---L--TRGTSLGVIPIVGMGGQGKTTCARKLYNNGII-SRFDVRAWCIFSQKYNRRELLQDIFSQVTGDN--T---FL-------------------------------------------------------------------------------------------------------------------------------------------------------------------------------------------------------------------------------------------------------------------------
>KAG5630631.1
DIF--INAE--NDEEIVGFKIATEKL---L--TRATSLDVIPIVGMGGQGKTTCARKLYNNDII-SRFNVRAWCIVSQEYNRREILQEIFSQVTGDK--D---VLADMLKKKLMGTRYIIVLDDMWDC--MAWDDLRLSFPD-KGSRILITTRLEKVGKQVKCHT----DPPFLTTEKSCQLLQRKVF-QQE-GC-PPELQDVSLVVAKKCKGLPLVVVLVAGIIKNGKMEESWWHEVKDAVLDYLDHVSDEY--SRATMQLSFDNLPDCLKPCLLYMGMFPEDTTIPVSKLISVWTAEGFVQNIES------TEDYLMDIISSNVVMVSRRRYNGKVKYCQVHDVVLHFCLEKSREEKFM--LDWEGSR
>KAG5632825.1
---------V-KLRNVVGIDTHLEKV---LE-M--INVRIVGIWGMGGVGKTTIARAIFD--TN-NRFDGACFLAIEEN---RGMLNILLSEL------NN---KEDMIAHRL-FKKVLVVLDDI-----DHSDHLDNLV-DWKGSRIIATTRDRHLKN--DV--------TALLDHDAIKLFHQYAF--KEV---PGCFEKLSLEVIDHAKGLPLALKVWGSFL-H-KRDIIEWRSAIEQMKIK-----KSE--IVEKLKISYDTL-TIQQDIFL-IACF--IEKNYIIKILSC----YS---------N----IELSVLIDKSLVFID-Y----M----QMHDLIQDYIVNM-QKD------PGERSR
>NP_001234202.1
---------V-D--DVVGFDDEAQTV---L--LEGSGLEVIPVVGMPGLGKTTLATKIFKHPKI-YEFFTRLWLYVSQSYKTRELYLNIISKFTGKH--EKD--LALKVQEILEGGKYLIVLDDVWST--DAWDRIKIAFPK-KGNRVLLTTRDHRVARYCNRS------PKFLTDEESWILLEKRAF-HKA-KC-LPELE-NGKSIARKCKGLPLAIVVIAGALIGKSKTIKEWEQVDQSVGE-INRDQPNS--CDKLVRMSYDVLPYDWKACFLYFGTFPRGYLIPARKLIRLWIAEGFIQ-YRGDSPECKAEEYLNELVNRNLVMVMQRV-DGQIKTCRVHDMLYEFCWQEATEENLF--VSTH-RR
>NP_001234836.1
KPL--IVAQVTD-EVTVGHEEEEAWI---L--LDEESLDVISIVGMPGVGKTTLANKVYNNTLV-SHFNVRAKCTVSQNFNKSKVLREILQQVTGSGG-YD---LAEKLRVALYDKRYLIVLDDVWDI--ATGEMLIACFPK-RGNRVILTSRSGEVGLKVKCRS----DPQVLTDEKSWELFEKRVF-GDEGSC-PAELLDIGHEIVEKCKGLPLALVLIAGVIVRKEKEKDFWVKIQNNLDSFTSSNINSQ--IMNVMQSSYDHLPYQLKPLLLYFATLQKSERTPVSTLMQLWMAEGLVDHDIPSSLEEVTESYLDALISSGLIMVDHISGS-MIRAC-VHDVVHDFCSVKAGKEKFF-------RR
>NP_001289831.1
NVF--INVQ--DDEDIVGFGNDIEKM---L--IRGTNLDVVPIVGMGGQGKTTVARKVYNSDNI-SHFDVRAWCIVSQTYNRRKLLQDILSQVTGDK--D---ILADELRKSLMGKRYLIVLDDMWDC--MAWDDLRLSFPD-NRSRIVVTTRLEKVGEQVKCHT----DPPFLTKEESCELLQKKVF-QKE-DF-PPELQDVSRAVAEKCKGLPLVVVLVAGIIKKRKMEESWWNEVKDSLFDHLNRESEEY--SLSTMQLSYYNLTDCLKPCLLYMGMFQEDAIIRVSELISLWIAEGFVQSIESGLMEEAAEGYLMDLIQSNVVMVSNRRYNGKVKYCQVHDVVLHFCLEKSLEEKFM--FEWKENR
>NP_001318028.1
NGL--IKEEISEDKIIVGFEEETNLI---L--TSGPALDVISITGMPGSGKTTLAYKVYNDKSV-SHFDLRAWCTVDQGCDDKKLLDTIFSQVSDSK---D---VPDKLRKQLYGKRYLIVLDDVWDT--TTWDELTRPFPE-KGSRIILTTREKEVALHGKLNT----DPRLLRSDESWELLEKRAF-GDE-SC-PDELLDVGKEIAENCKGLPLVADLIAGVIAGREKKRSVWLEVQSSLSSFILNS-EVE--VMKVIELSYDHLLHHLKPCLLYFASFPKDTSLTIYELSIYLGAEGFVG-NTEMSMEEVVKIYMDDLISSSLVICFNE--IGDALNFQIHDLVHDFCLIKARKEKLF---DLLPRQ
>NP_001318030.1
NGL--IKEEISENKIIVGFEEETNLI---L--TSGPALDVISITGMPGSGKTTLAYKVYNDKSV-SHFDLRAWCTVDQGCDEKKLLNKIFNQVSDSK---D---VPDKLRKQLYGKRYLIVLDDVWET--TTWDEVTRPFPE-KGSRIILTTREKEVALHGKLYT----DPRLLRPDESWELLEKRAF-GDE-SC-PDELLDVGKEIAENCKGLPLVADLIAGVIAGREKKRSVWLEVQSSLSSFILNS-EVE--VMKVIELSYDHLPHHLKPCLLYFASFPKDTSLTIYEFNVYLGAEGFVG-KAEMSMEEVVKIYMDDLISSSLVICFNE--IGDALNFQIHDLVHDFCLIKARKENLF---DLLPRQ
>NP_001318035.1
NGL--IKEEVSEDKIVVGFEEETKWI---L--TSGPTLDVISITGMPGSGKTTLAYKVYNDKSV-SHFDLHAWCTVDQGCDEKKLLNKIFKQVSDSK---D---VADKLRKQLYGKRYLIVLDDVWDT--TTWDELTRPFPE-KGSRIILTTREKEVALHGKLNT----DPRLLRSEESWELLQKRAF-GNE-SC-PNELLDVGKEIAENCKGLPLVADLIAGVIAGREKKRSVWLEVLNNSHSFILKN-EVE--VMKVIEISYDHLSDHLKPCLLYFASWPKDTIMTIYELNGFLGGEGFVG-KTEMSMEEVVKIYMDDLISSSLVICFNE--IGEYPTYQLHDLVHDYCLIKARKENLF---DLLPRQ
>NP_001318045.1
DGL--IKEEIFEDKIIVGFEEETNLI---L--TSGPALDVISITGMPGSGKTTLAYKVYNDKSV-SHFDLRAWCTVDQGYDDKKLLDTIFSQVSDSK---D---VADKLRKQLFGKRYLIVLDDVWDT--TTWDELTRPFPE-KGSRIILTTREKEVALHGKLKT----DPRLLRPDESWELLEKRAF-GNE-IC-PDELLDVGKEIAENCKGLPLVADLIAGVIAGREKKRSVWLKVQSSLSSFILNS-EVE--VMKVVELSYDHLPHHLKPCLLYFASMPKDTIMSIYELNIFLGGEGFVG-KTEMSMEEVVKIYMDDLISSSLVICFNE--IGDALNFKIHDLVHDFCLIKARKENLF---DLLPRQ
>NP_001333108.1
NGL--IKEEISEDKIIVGFEEETNLI---L--TSGPALDVISITGMPGSGKTTLAYKVYNDKSV-SHFDLRAWCTVDQGYDDKKLLDTIFSQVSDSK---D---VADKLRKQLFGKRYFIVLDDVWDT--TTWDELTRPFPE-KGSRIILTTREKEVALHGKLNT----DPRLLRPDESWELLEKRAF-GNE-SC-PDELLDVGKEIAKNCKGLPLVADLIAGVIAGREKKRSVWLEVQSSLSSFILNS-EVE--VMKVIELSYDHLPHHLKPCLLYFASWPKDTTTTIYELNIFLGAEGFVG-KEEMSMEEVVKIYMDDLISSSLVICFNE--IGDSLNFQIHDLVHDFCVIKARKENLL---DLLPRQ
>NP_001333428.1
---R---AEI-NNEEIVGFEDVKDEL---L--KGGSSLDVISIVGMAGLGKTTLANKLYSDESV-SHFNIHAHCCVSQEYTRKDLLLAILRNITDAK--ENE--LADRLRKLLMFKRYLLLIDDVWET--SAWDDLKLCFPE-MGSRIILTTRHYEVASYAKHDS----DPRSLNNDESWMLLNKKVF-NNE-SF-PFILRDAGQEIVRKCDGLPLSIILIAGILIRMKKEKYCWEQVATNLGP----NIQDQ--MEGTLDLSYQNLPPYLKPCFLYLGVFSEDEEIQVSKLTWLWIAEGFIKPHT-GTLEEIAENYLENLVGRNLVMVGKRSFNGRIKTCRIHDLVHEFCRKKAKLENII--KCNTSRR
>XP_004231117.1
-----PSFNA-N--DVVGLDDDLEKV---L--LGYSSREVVAITGMGGIGKTTLAKKAYDYPRV-SRFDVHAWVTVSREYGMRRLLLSLARCIPGDK--EDQ--LAESLYRKLKDRRYLIVIDDIWST--KVWDDVTRCFPD-NGSRIILTSRLKDVAAYANPDS----PLGVLSLDDSWKLLSIKVF-GVD-LC-PFELEDIGKQIAERCGGLPLAILVVAGHLSKISMRRESWITVAKTVNSVVANDPDK---CLGVLGMSYNYLSNHLKPCFLSIGAFPEDFEIKARTLIQVWVAEGFLKAER-VSLEKVAEECLEDLISRNLIMIKKRRFNGEIRSCGMHDLLRDLSLREAQKEKFL--QRNEGRG
>XP_004231569.2
-------LNV-N--IMVGRGDQRERL---L-TRGYSGPKVIPIIGMGGIGKTTLAIEVYNDAHV-SHFDVCAWATLSQQHNVKEILLNLLRST--GA--EAE--LADMLRKSLYGKRYLIVMDDIWSI--KAWDDVRRFFPS-KGSRILLTTRNNEVACYANTEN----LSSFMDQDESWNLFKSVAF-ANE-AL-PLEFENIGKKIAEKSHGLPLTIVVVAGLL-KSKKTIEDWETVAKDVKSFVNNDPDEQ--CSHVLGLSYNHLTSDLKTCLLYFGIFPEDSEIPVNHLKRLWMAEGFLNFEN--DLEGEADKCLQDLINRCLVHVSNKSRDEKIISCKVHDLIYDLCLRQIQRGN-L--SV--CQP
>XP_004233876.2
------------SKSMVIFDEDEQLL---I--LGGTDLGVIAIVGMPGHGKTTLAKKLYRHENI-NRFDVRSWCTVSKVYDKRKILLELLGYV------DE---LIQQVRMCYEKRRYFIVIDDVWST--VVYDELVSLFPNSR-SRIVITTRLDEVDSSVNYSF------SFIAEEKSWLLLRNIVF-KQNNCC---EFEEIGKQIAKSCAGLPLAVVLIGGLLARLDKKKGIWTKVAQWLSASVAGEAEWY---MDIIELSYKHLPSYLKPCFRYFGMFLEDEEVSVNKLMRMWAAEGFVQSDEVRSAEIVAKDYLIDLITSNLVLVAERP-LGDIKSVCLHDLVQDFCLKKAKEENFL--A-SDVQR
>XP_004234046.1
---------V-D--EVVGFDEEADEI---L--LGGSDVEFISIVGMPGLGKTTLANKVFK--SV-YEFYNRIWVYVSQSYTRRDLFLKIINQFTREQ--EEA--LAEVIRKHLLFGKYLIVLDDVWTQ--EPLDDVKIALPN-RG-KVLFTTRDDEVGKFCCNE------PKFLTDHECWELLQKKVF-HKD-KC-PLDLE-LGKRIAKKCMGLPLAALVIAGALTGRGKTKSEWEIVHQFVSE-ISSD-IRM--TKKLVQMSCDSLPVNLKACFLYCGAFPKGSEIPAWKIVRLWIAEGFIR-ETTGKIESVAEGYLNELVSKSLLMVTQRS-NGQIKTFRVHDMLHEFCTLEASEENFF--LSTF-RR
>XP_004236921.1
KAL--IVEQVTD-EVTVGHEKEESQI---L--LDEESLDVISIVGMPGLGKTTLANKVYKNTLV-SHFHVRAWCTVSQKYNKSKVLLEILQQVTASEE-DD---LAEKLRTALLDKRYLIVLDDVWDI--ATGEMLIACFPK-RGNRVILTSRSSEVGLKVKCRS----DPELLTPEESWDLFEKRVF-GDEGSC-PAELSKVGHQIVEKCKGLPLAIVLIAGVIVRKKKEKDFWLKILHNLDSFISTNINL------VMQLSYDHLPCHLKPLLLYFATTQKSQRTPVSTLMQLWMAEGFVDHD---SLEEVTQSYLDALISSSLIMVDHISES-MIKVC-VHDVVHDFCSEKAKKQKFL-------HR
>XP_004236958.1
---------S-D--AVVGFDDEANKV---L--VEGLDVDIIPVVGMPGLGKTTLARKIYNDPKL-YEFYSIVWVYVGQEYKAKDIYLRILKFFKKED--VDT--LAKAIGGYIKGGRCLIVLDDVWED--DVIDHVMKVFAE-KGHRIMMTTRDTRLGFFANKE------PKFLETEESFELLVMRVF--RG-GC-PNELVVTGTEIARKCGGVPLVVVVIAGALRGRSDKKD-WERVEKSVVQ-G-EHTEDS--CLKYVKMSYDYLPREVQMCFLYCGVFPRGFDIPCWKLIRLWIAEGLIKPQPE-TLEEIAEFYLTDLLNRNLVIIMQKS-DGQIKTCRLHDMLYQFCKKEASNKWLF--DPDTCRR
>XP_004236959.1
-----------D--EVVGFDEEAQQV---L--VEG-NLDIIPVVGMPGLGKSTLARKIYNEFEF-YEFFSIVWVYVGREYKIKDTCVRILKCFEKED--VDA--LGKAIRDAIRGGRCLIVLDDVWEA--EVVDVVKRVLPG-KGHRIMMTTRHANLASYANPG------PKPLHAEQSFELLVNRAF-NGN-SC-PVEFVELGQSIAHKCNGIPLQIVLIAGILRGLTDRRY-WERVDKNLSQLY-DEEDKY--RGVFVEMSYNHLPQDVQTCFLYCGVFPQGFDIPAWKLIRLWIAEGLIKPQQSPTLEEIAEFYLNHLVQRNLVILSQKS-DGQIKTCRLHDLLHEFCRDEASKKWLF--DLDACRR
>XP_004237148.1
---------L-D--DIVGIDDDLQII---L--TGPPSLDIVTISGMGGIGKTTLARKAYDHLTI-YHFDILAWVTISQEFQCRNVLLEALHCISKNA--DEE--LADLVQKNLKGRRYLVVVDDIWSR--DVWDSIRGIFSN-NGSRILMTTRENEVAMYANTCS-----PSLLSAGNGWKLVCDTVF-KHH----PPELEEIGKEIVEKCQGLPLTISVIAGHLCKVARTLEGWKDVARTLSEIIASH-PDE--CLAVLGLSYHHLPNHLKPCFLSMSSFQEDFHFETQILIQLWIAEGFIRTCENGSLEEVAIDYLEDLISRNLLQARERF-NGEIKTCGIHDLLREFCLTEAEMTKHM--MH-NVRR
>XP_004237188.1
KAL--IVAQVTD-EVVVGHEEDEAWI---L--LDEESLDVISIVGMPGVGKTTLANKVYNNTLV-SHFHVRAKCTVSQNFNKSKVLREILQQVTASET-DD---LAEKLRVALLDKR---------------------------------------------------------------------------------------------------------------------YLIVLDNLDSFISTNINL------VMQLSYDHLPCHLKPLLLYFATTQKSQRTPVSTLMQMWMAEGLVDHD---SLEETTQSYLDALISSSLIMVDHISWS-MIKVC-MHDVVHDFCSLKAKKERFF-------RR
>XP_004237189.1
---------S-H--EVVGFDEEATKV---L--VEG-ELDVIPVVGMPGLGKTTLARKIFNDPKI-REFFSYIWVFIGQSTCVKDILFNILKGFTNDE--EAS--ITDEIRKRVNGGKCLIVLDDVWDP--NVVDIVKTVFPD-KAHRIMMTTRHEDIARSVNKY------PKFLDGDESFQLLEKRAF--VS-RC-PVELVEHGEAIVAKCSGVPLTIVVIAGALRGRTSEID-WKVVRENVGK-IQEDKLQR--CVNVVRLSYNHLPQEKKSCFLYFGAFPQGFDIPAWKLIRLWIAEGLIMSKLSGEIEEIAEYYLNDFANRNLVMVMKKS-NDRIKTCRVHDMLHEFCVEEATRLTLF--NSITCRR
>XP_004238948.1
---------V-D--DVVGFDDEAKTV---L--IGGSDVEVVPVVGMPGLGKTTLAYKIYKDPKV-YEFFTRVWVYVSQTFKRREIFLNIISKFTRKQ--EDD--LANEVKELLKGGKYLIVLDDVWTM--EAWDRIKIAFPN-KRNRVLMTTRQSNVAKRCNDK------PKFLTKDESWELLEKKVF-HKE-KC-PPELE-PGISIAEKCMGLPLAIVVIAGALIGKGKTTREWELVAASVGE-INRD-PEN--CKKLVQMSYDRLPYDLKACFLYCGAFPGGSQIPAKKLIRLWIAEGFIQ-YQGPALEDVAEDHLNDLVNRNLVMVTQRC-SGQIKTCRVHDMLHEFCRHEAMEENLF--LATY-RR
>XP_004238957.1
-----------E--EFVGFKEDVKQI---L--TRGTKREVISIVGMAGLGKTTLARKVYNSHSI-EHFDARAFCIVSQTYSTRKLLIDILKQVTGEKH-D----VADMLRKELYFKRYLIVLDDMWKY--QTWEDLQLCFPC-RGSRIMVTTRVQEVATKM---S---D-TRFLTDEESWELLQKKVF--KG-RV-PLELKEAGFEVARNCKGLPLVIVLNAGIIAQKERCVSVWEEFAKDLSS-LGLE--EQ--SRKAVQSSYDYLRDHLKHCLLYVGYFPEDYNIPVSDLLNLWIAEELVPNINDTNLEKSSKDCLIDLVNRSLLIVSKRS-NGDIKYCMVHDLIREFCSRELEEEDFK--NDP--AR
>XP_004238960.1
---------I-E--ELVGFDEHAQNI---L--IRGTWLDVVSIVGMAGLGKTALARKVYNSRSI-DRFDVRAWCSVSQTYNRRQLVLQILTQITGDHP-D----PEDILRKCLNGKRYLVVLDNIWDG--KAWDDFQSCFPD-HGSRIMITTRDKAMASYVKGYS---F-PPRLEDDQSWELLQKKVF-GRK-SC-PLELVNVGKLVAKACRGLPLLIIMIAEVLSR-EREGSSWLKVAYDISS-HVPN-KEI--IMMTIQSSYDHLLDHLKPCLIYMGLFPKKYEIPVSDLLKWWIAEEFVHHI-DTKLEELSEICLHDLVGTNLVVVSKTS-NGKMKCCIVLDHVRDFCLRKITEEKF-----PEEQR
>XP_004239116.1
-----LVNKV-ENEEMEGFQDTIDEL---L--LGGSPLDVISIVGMPGLGKTTLAKKIYNDPEV-SRFDVHAQCVVTQLYSWRELLLTILNDV--DR--DGE--IADELRRFLLTKRFLILIDDVWDY--KVWDNLCMCFSD-NRSRIILTTRLNDVAEYVKCES----DPRLFRDDESWTLLQKEVF-QGE-SC-PPELEDVGFEISKSCRGLPLSVVLVAGVLKQKKKTLDSWKVVEQSLSS-QRIGSLEE--SISIIGFSYKNLPHYLKPCFLYFGGFLQGKDIHVSKMTKLWVAEGFVQANNEN--EDTAQGFLDDLIGRNLVMAMEKP-NAKVKTCRIHDLLHKFCMEKAKQEDFL--ERLEEYR
>XP_004239388.2
-------AEM-DKEEMIGFEDEIKTL---L--TRGSRLDIISIVGMPGAGKTTLANRLYSYNSV-SHFDIRAQCHVFPVYSQRGLLLSLLAMQVSET--D-E--LKDILSRILRSKRYLILVDDVWDH--KAWDDLKCCFPD-NGSRILLTTRYHDVADYVKSVY----KPRSLTHEESWKLLKMEVF-GNE-RC-SPLLKKVGKKIARKCGGLPLSIFLVAGILSNMEETEECWNEVAKHLGINMSNALND------IIEQSYQHLPYYLKPCFLYFGTFLEDEEINVSKLTWLWIGEGFVKDHE-GSLQDIAKVYLENLIRRNLVMNAKRSSDGNVKACRVHDLLLDFCKKKAEKEHFL--KKLTQRR
>XP_004239389.1
-------AEM-DNGKTIGFEDEIEKL---L--TGGFELDIISIVGMPGAGKTTLANRLYSYHPV-YRFDILGYCHVSPVYSKRGVLLSLLATRVSEN--S-T--LEDILVRNLRSRRYLILLDDVWDR--NVWGDLKRYFPD-NGSRILLTTRNDDVAYYVESVG----KPRLLTYEESWELLCIEVF-GNK-SC-SPLLEKVGQEIARKCGGLPLSIVLVAGILSKMEKTEECWSRVAKDLGSYMASDAKA------IIEPSFQHLPYYLKPCFLYFGTFLEDEEINVSKLTWMWIAEGFVSNLE-GSLQDIAKGYLDILIRRNLVMNAKRSSDGNVKACRVHDLLLDFCKKKGGEEHFL--KKLTQRR
>XP_004239390.2
------AAKI-DNDDIVGFEDVITKL---L--TRGSKLDIISIFGMPGAGKTALANKLLLDKSV-DHFDICAQCYMSSVHSRREWLLSILKTHVSEN--S-D--LAAMLRQILQTGRYLILLDDIPND--SAWDDLESCFYD-NGSRILLTTRNSNVAYYARSIS----QPRMLNDGESWTLLKKKVF-GEG-FC-SPLFEKVGPKIVRKCGGLPLSIVFVASILAGMERTEQCWKQVARSLGTEISCYPEN------IIEQSYQNLPYHLKSCFLYFGMFSDHEEINISKLTLLWIGEGFVKYDK-HSLEDIAEGYLKNLVESNLVMLSKRSCGTKVKVCRIHDVLFHFCKARAHSENLI--KQLGQRR
>XP_004239469.1
-----EAGEI-DSEEMVGFQDVMYTL---L--IRGSSLDVISIVGMPGLGKTTIANKLFFDQLV-SHFDVRAQCCVSQVYTRKDLLLTILHS---KD--EDV--LADKLRKLLMVQRYLILIDDVWET--VAWDDLKPSFYD-NGSRIILTTRLGDVANDAKFFS----DPRLFTQEESWMLLKTKVF-NTK-SC-PLVLEDVGQRIAKRCGGLPLSVVLVAGILETTEKETNCWEQVAINLGSHIQAKSED------IINLSYQALPFHLKPCFLYFGVFLEDEEIRVSKLTWLWIAEGLVRSHK-EPSEDIAEDHLKNLIGRNLVMVSKMSSDGKSKSCRIHDLLLDFCKKKAKVENFL--KHNISRR
>XP_004239804.1
HGL--VKKEV-EGKIIVGFEEETEWI---L--TSGSAIDVISIVGMPGLGKTTLAYIVYNHKSI-DHFDVCAWCTVDQEHNEKKLLQNIFNQVIGEQ--DD---VADKLRKRLCGKRYLIVLDDMWDT--ETLDELMRPFPE-KGSRVILTSRKKEVALHGKCHS----DPRLLRSEESWELLEKRVF-GEE-GC-PDELKDVGKKIARKCDGLPLVVDLISGVISRNEKKEAFWLDILNNLSSFIFKD-EKE--VEKVIQLSYDHLSDHVKPCLISLSTYPKDKDIRISELKKLWISQGFVD-QIEMSAEEV----VDELISSSLVIPF------DNSIYKIHDLVHDFCYIKGRKENLF---DLMPRG
>XP_004240205.1
NGL--VKKEV-EGKIIVGYEEETEWI---L--TSGPALDVISIVGMPGIGKTTLAYRLYNHKSI-DHYDVCAWCTVDQERNEKKLLQKIFNQVKGER--DD---VADKLRRRLCGQRYLIVLDDMWDT--ATLDELMRPFPE-KGSRVILTSRKKEVALHGKCHT----DPRLLRSEESWELSEKKVF-GEG-RC-PDELEDVEKRIARKCDGLPLVVDLIGGVISRKEKKEALWAEVLNDLSSSIFKD-EEK--VLKVIQLSYDHLSDHVKPCLVYLATYPKDKDIRMSELKDLWISQG-----LEMSAEEV----VDELISSSLVIPF------DDSIFKIHDLVHDFCYIKSRKEKLF--LDLMPRG
>XP_004240498.1
NGL--IKEEISEDKIIVGFEEETNLI---L--TSGPALDVISITGMPGSGKTTLAYKVYNDKSV-SHFDLRAWCTVDQGCDDKKLLDTIFSQVSDSK---D---VPDKLRKQLYGKRYLIVLDDVWDT--TTWDELTRPFPE-KGSRIILTTREKEVALHGKLNT----DPRLLRSDESWELLEKRAF-GDE-SC-PDELLDVGKEIAENCKGLPLVADLIAGVIAGREKKRSVWLEVQSSLSSFILNS-EVE--VMKVIELSYDHLLHHLKPCLLYFASFPKDTSLTIYELSIYLGAEGFVG-NTEMSMEEVVKIYMDDLISSSLVICFNE--IGDALNFQIHDLVHDFCLIKARKEKLF---DLLPRQ
>XP_004240499.1
NGL--IKEEISENKIIVGFEEETNLI---L--TSGPALDVISITGMPGSGKTTLAYKVYNDKSV-SHFDLRAWCTVDQGCDEKKLLNKIFNQVSDSK---D---VPDKLRKQLYGKRYLIVLDDVWET--TTWDEVTRPFPE-KGSRIILTTREKEVALHGKLYT----DPRLLRPDESWELLEKRAF-GDE-SC-PDELLDVGKEIAENCKGLPLVADLIAGVIAGREKKRSVWLEVQSSLSSFILNS-EVE--VMKVIELSYDHLPHHLKPCLLYFASFPKDTSLTIYEFNVYLGAEGFVG-KAEMSMEEVVKIYMDDLISSSLVICFNE--IGDALNFQIHDLVHDFCLIKARKENLF---DLLPRQ
>XP_004240523.1
NGL--IKEEVSEDKIVVGFEEETKWI---L--TSGPTLDVISITGMPGSGKTTLAYKVYNDKSV-SHFDLHAWCTVDQGCDEKKLLNKIFKQVSDSK---D---VADKLRKQLYGKRYLIVLDDVWDT--TTWDELTRPFPE-KGSRIILTTREKEVALHGKLNT----DPRLLRSEESWELLQKRAF-GNE-SC-PNELLDVGKEIAENCKGLPLVADLIAGVIAGREKKRSVWLEVLNNSHSFILKN-EVE--VMKVIEISYDHLSDHLKPCLLYFASWPKDTIMTIYELNGFLGGEGFVG-KTEMSMEEVVKIYMDDLISSSLVICFNE--IGEYPTYQLHDLVHDYCLIKARKENLF---DLLPRQ
>XP_004242250.1
---------IYD--EVVGFENDAEVI---L--IRGTKRDVISIYGMPGLGKTTLARKVYNNPSI-NYFDVKAWCAVSQAYNRRTLLVEIFKQATDDEI-D----VADMLRRVLIGKRYLIVLDDIWDV--EAWEDLGICFPL-YESRVMVTTRIEQVTKHLQHHS---H-PKFLTSQESWELLEKKVF--RE-SC-PPDLVEAGLQVALHCKGLPLAVVLIAGIIAKMKREASLWVEVANDLSS-FALG--EQ--SMKVIQSSYHHLDDHLKPCLLYMALFPEDHKIPVDDLLKLWMAEEFVLNS-ETNMEEASRNCLCGLLNKSLVMMYGRD-NRDVRYCSLHDVVREFCLRKLTEDKYM--S-----R
>XP_004242251.1
---------IYD--DVVGFEIHAQII---L--IRGTKRNVISIYGMPGLGKTTLARKVYNNPSI-NYFDVKAWCAVSQAYNRRTLLVEIFKQATSNKI-D----VADMLRKVLIGKRYLIVLDDIWDV--EAWEDLGICFPQ-CGSRVMVTTRIEQIAKHLQHHS---DPPSFLTSEESWGLLEKKIF--RE-SC-PPDLVEAGLQVALHCKGLPLTVVLIAGILGKTEREASLWLEVAADLSS-LALG--QQ--SMKVIQSSYDHLEDHLKPCLLYMALFPEDHKIPVDHLLKLWIAEEFVLNA-GTNMEEACRVCLSDLLNRSLIMVSGMF-YCDVQYYSLHDVVREFCLRKLTEDKYM--S-----R
>XP_004242252.1
---------IYD--EVVGFENDAQII---L--IRGTKRDLISIYGMPGLGKTTLARKVYNNPYI-NYFDVKTWCAVSQAYNRRTLLVEIFKQATDDKI-D----VADMLRKVLIGKRYLIVLDDIWDV--EAWEDLGICFPQ-CGSRVMVTTRIEQVAKHLQHHS---H-PSFLSSKKSWELLEKKVF--RE-SC-PPDLLEAGLQVALHCKGLPLVVVLIAGMLAKMDRKSSLWLKVANDLSS-LALG--EQ--SMKVIQSSYDHLENHLKPCLLYMALFPEDHKITVDDLLKLWMAEEFVLNV-KTNMEEAYRVCLSDLLNKSLVMASGIA-NRDVVHCSLHDVVREFCLRKLTEDKYM--S-----R
>XP_004243044.2
-----RVASL-N--VVVGLEDDLMKV---V--TGPPSREIVSIVGMGGIGKTTLAKKVYHHPEV-NRFDVHIWVTISQEYQTRDLLLCILSCIFQDE--DDQ--LMDMIYKKLKYRRYLVIVDDIWSI--GIWDLMTRFFPD-NGSRIILTSRHKEVAEHADPDS----NPSLLNSDNSWKLLHDKVF-GSHDVC-PRELEKIGKQVAQKCQGLPLALLVVAGHLSKMPRTRECWDDVAKTISKIVASEPDK---CIGVLAMSYSYLPHHLKACFLSIGVFPEDFVIATERLIQLWVAEGFLRQER-LSMEQVGKECLEDLISRNLILVRKRRFSGELITCGVHDLVRDLILRQGEKEKFL--SKPHVHR
>XP_004243493.1
------KSTI-K--TVVGMKDDLNSI---I--NAHTKLIVISVVGMGGIGKTTLASKVFDDSMI-SQFDKHAWVTISQDYNKRQMLLEIVSSITG----NDK--LLDTVYKGLKGRRFLIVIDDLWST--EALDLMRRIFPN-NKSRIILTTRLKTVADYASSPD---FPPSFLSLDDSWNLFTERLF-KKD-PC-PPQLEVIGKHIIQQCQGLPLSIVVIAGLLGNIGRTPDNWKKIEENLNSFFGKASEK---CQAILSLSYNCLPQYLKACFLYIGSFPEDMEIHVSKLISSWIAEHFIKARS-NRLEVVAEEYLQELTDRSLILVRGRRANGRIKICKIHDLLRQMCIREAQIENVV--GINDHRR
>XP_004246080.2
---------T-D--DIMGLDDDLEII---L--TGQLSLDIVTISGMGGIGKTTLARKAYDHLKL-YHFDVRVWITISQEYGRRSVLLEALHCISKIK--DDE--LADLVQKSLKGRRYLVVVDDIWST--DVWDSIRGIFPD-RRSRILLTTRETKVAMYANPIS-----PNLLNLENSWKLLCDKVF-NNH----PPELEEIGKKIAEKCQGLPLTISVIAGHLSKVSRTLGSWMDVSRTLGEIISSH-PDK--CLGVLGLSYHHLPNHLKPCFLSMGSFPEDYHVETWRLIQLWITQGFIRRSGSDSLTEVAKDYLEDLISRNLIMVRKKF-NGEIKACGMHDLLREFCLTEVELTQFM--RH-----
>XP_004248007.2
NVF--INVQ--DDEDIVGFGNDIEKM---L--IRGTNLDVVPIVGMGGQGKTTVARKVYNSDNI-SHFDVRAWCIVSQTYNRRKLLQDILSQVTGDK--D---ILADELRKSLMGKRYLIVLDDMWDC--MAWDDLRLSFPD-NRSRIVVTTRLEKVGEQVKCHT----DPPFLTKEESCELLQKKVF-QKE-DF-PPELQDVSRAVAEKCKGLPLVVVLVAGIIKKRKMEESWWNEVKDSLFDHLNRESEEY--SLSTMQLSYYNLTDCLKPCLLYMGMFQEDAIIRVSELISLWIAEGFVQSIESGLMEEAAEGYLMDLIQSNVVMVSNRRYNGKVKYCQVHDVVLHFCLEKSLEEKFM--FEWKENR
>XP_004248043.1
NVF--INAE--DDEEVVGFENKAEEL---L--IRGTNLDVVPIVGMGGQGKTTIARKLYNNDII-SRFDVRAWCIISQTYNQRELLQDIFSQVTGDN--D---VLADMLRRKLMGKRYLIVLDDMWDC--MVWDDLRLSFPD-IRSRIVVTTRLEEVGKQVKYHT----DPPFLTTEESCQLLQKKVF-QKE-DC-PPELQDVSQAVAEKCKGLPLVVVLVAGIIKKRKMEESWWNEVKDALFDYLDSEFEEY--SLATMQLSFDNLPHCLKPCLLYMGMFSEDARIPASTLISLWIAEGFVENTESGLMEEEAEGYLMDLISSNMVMLSKRSYKGKVKYCQVHDVVHHFCLEKSREAKFM--LDWKGTR
>XP_004248174.1
-----LQATV--------LDNDLMTV---L--IGPPSLDVVSIVGMGGIGKTTLARKVYDDIYM-HHFYVRAWITVSQMHQHREMLLGILRCFSLDY--TEQ--LAEQVYRSLKGRRYLIAMDDVWDT--TAWDVVKRSFPD-NGSRVILTSRLANVGIYASSG----SPPRCLSVDRSLKLFNLKVF-GRE-NC-PLELEKATKQIVGKCQGLPLAIVVVAGFCSKISKTENCWEDVAHKIGLIVSRE-TEE--CMDLLALSYKHLPHHLKPCFLYMGAFPKDYEISVSRLIKLWIAAEFLE-YTFEDFEEVAEGYLKDLIDRSLIMVKKRS-SGKVKTCEVHDLLHDLIIREAWKERSI--VASFEHR
>XP_004248175.2
-----KRVPM-E--NVVGFDDEARKI---L--TNGSELEIISIVGMGGLGKTTLAKKVYTDSSI-FHFYNRAWIYVSQLYSRKEVFLGILDSLSLDE--DEK--LAGELFSHLRSKRYLVVIDDVWTM--EAWDDLQMAFPK-TGSRILLTTRNTEVALHANPE----GLPRFLTHEESWELLSKKVF-RKG-IC-PLELEDIGLQIAKKCYGLPLAIVVVSGLLLKKEKTRDWWKKIANDVSSYVARD-PKQ--CMDVLALSYKHLPDHLKVCFIYFGVFPEDFEIPVWKLLRLWTSEGFVQ-KMGQCLEDTAEEYLEDLVDRNLVLVAKKA-SGRIKTCRIHDMLRDLSVKMGSEEKFL--ISKYHRR
>XP_004248798.1
---------V-D--DVVGFDEEADIV---L--LGESNLEVVPVVGMPGLGKTTLANKIYKHPKI-YEFFTRIWVYVSQSYRRRELFLNIISKFTRKQ--EED--LADEIQEFLKGGKYLVVLDDVWSD--EAWERIKIAFPN-KPNRVLLTTRDSKVAKQCNPI------PKFLTEDESWILLEKKVF-HKD-KC-PPELV-SGKSIAKKCKGLPLAIVVIAGALIGKGKTPREWKQVDDSVSE-INRDHPEN--CNKLVQMSYDRLPYDLKACFLYCSAFPGGFQIPAWKLIRLWIAEGFIQ-YKGHSLECKGEDNLNDLINRNLVMVMERS-DGQIKTCRLHDMLHEFCRQEAKEENLF--LSTY-RR
>XP_004250409.1
------KSSI-N--TIIGMDDEFNTI---L--TTQTNLTVIPIFGMGGIGKTTLAKKVYDDSYI-SRFDKHAWVTISEDFNQRQMLLEVASSITG----DDQ--LMEIVYKGLKGRRFLIVIDDIWST--EAWDQMQRIFPN-NKSRILLTTRLKYVADNVSCPE---FPPSFLSLDDSWNLFTEKLF-KKD-SC-PRQLVKLGKHIVQQCQGLPLSIIVVAGLLVKMDLTRDNWKKVEENLKSFFGTVSER---CQSILSLSYNYLPQYLSACFLYVGGFPEDTEIGVSKLIRLWIAEQFIKARS-NRLEVVAEEYLQELIDRSLILAGKQRANGRMRSCKIHDLLRQLCLSKAHTENVV--AIDDQRR
>XP_004251533.1
--------EH-N--VMVGHENEFEMM---L--TRGASLEVVSIVGMGGIGKTTLANKIYTDPFV-SCFDKRAKVTISQDYCVRNVLLRLLSSISGTH--DGQ--LADQLQKLLKGPRYLVVIDDIWTT--GAWDDIKLCFPD-CRSRILMTTRNMEVAEYASSGS----PPRLMNFDESWSLLYEKVF-ARG-FF-PHEFEQLGKQIASKCKGLPLMIVVIAGLLSKIGNRLDRWRSVAENVSSVMNTDLDVQ--CMRVLALSYYHLPHHLRACFLYFALFPEDKLIFVNELVKLWAAEGFLKVDE-TSMEQVAKQSLKDLVDRSLVFIQRVSFDGKIKACGMHDVIRELCLREARKINFV--T---RVR
>XP_010312507.1
------KSTI-N--TVVGMKDDFNTI---V--TAQTNLTVIPIFGMGGIGKTTLAKKVYDDSFI-SRFDKLAWVTISEEYNERQMLLEVVSSVTG----DDE--LMEIVYRGLKGRRFLIVIDDIWST--EAWDQMQRIFPN-NKSRILLTTRLKYVADYVNCPD---FPPSFLSLEDSWNLFTEKIF-KKD-PC-PPLLEEIGKHIVQQCQGLPLSIVVVAGLLGKMDLTHDNWKNVEENLSSFFGTVSER---CQSILSLSYNYLPQYLKACFLYVGGFPEDREINVSQLIRLWIAEQFVKARK-DRLEVVGEEYLQELVDRSLILTGKQSANGRMRSCKIHDLLRQLCLSETHTENVV--VIDDQRR
>XP_010313675.1
-----------DQQKPVGFQEDLEKI---L--RGGPSLDIICIVGMAGIGKTTLAKRAYNDISV-NRFDVRAWVTVSQEYRERDILFDLFYSV--DE--NDE--TADRVRKSLICKRFLIVVDDMWST--DAWDNLSRLFPD-NGSRIILTSRLIDLATYVNPDR----QPDFLDNDEGWELLRRKIF-GKR-GC-PFELEEIGRSIAEKCQGLPLAIVVVAGHLSKMSKTTDCWNNVAESVDSVVNREPGQ---CLDILALSYSHLPQHLKACFLYMGAFPEDFEIHVWKLIRLWVAEGFLNATG-VTVEEIAEECLEDLIDRSLVLAVKR-SNGKLKTCKLHDIMRDFCLEEAKRQNFL--GITALRR
>XP_010315011.2
NGL--IKEEISEDKIIVGFEEETNLI---L--TSGPALDVISITGMPGSGKTTLAYKVYNDKSV-SHFDLRAWCTVDQGYDDKKLLDTIFSQVSDSK---D---VADKLRKQLFGKRYFIVLDDVWDT--TTWDELTRPFPE-KGSRIILTTREKEVALHGKLNT----DPRLLRPDESWELLEKRAF-GNE-SC-PDELLDVGKEIAKNCKGLPLVADLIAGVIAGREKKRSVWLEVQSSLSSFILNS-EVE--VMKVIELSYDHLPHHLKPCLLYFASWPKDTTTTIYELNIFLGAEGFVG-KEEMSMEEVVKIYMDDLISSSLVICFNE--IGDSLNFQIHDLVHDFCVIKARKENLL---DLLPRQ
>XP_010319214.1
------KKSVS-HENFMGYNEERKNM---L--T--SKLQVVSVVGMAGIGKTTFAKTTLFDIN--EDFPIRGWITVSENYDLRELLLRLLRDV------DDQ--LAAHLKQVLQGKRYLIVVDDIWSN--SDWDNIRHWFPD-DKSRILLTSRDKKVGAYAA---------RPLTQDESRNLFYHRAF-GKNNTIRRSKFKKVGEKVITNCKGLPLMITAVAGILRSKSKYE--WMEVAESVSSLVNDDAYKQ--CLQVVALSYNNLPSLMKACFLHFGVFPKSHGIPVKKLTRLWIAEGLVYPNG-VEFEQAADRVLHDLIGKSVVIVDKLSWDGKIKTCRIHDVFHDFCSKESESENLL--FRQGCRW
>XP_010319380.1
---------S-H--EVVGFDEEATKV---L--VEG-ELDVIPVVGMPGLGKTTLARKIFNDPKI-REFFSYIWVFIGQSTCVKDILFNILKGFTNDE--EAS--ITDEIRKRVNGGKCLIVLDDVWDP--NVVDIVKTVFPD-KAHRIMMTTRHEDIARSVNKY------PKFLDGDESFQLLEKRAF--VS-RC-PVELVEHGEAIVAKCSGVPLTIVVIAGALRGRTSEID-WKVVRENVGK-IQEDKLQR--CVNVVRLSYNHLPQEKKSCFLYFGAFPQGFDIPAWKLIRLWIAEGLIMSKLSGEIEEIAEYYLNDFANRNLVMVMKKS-NDRIKTCRVHDMLHEFCVEEATRLTLF--NSITCRR
>XP_010319428.1
---------S-D--EVVGFDEEAKKV---L--VEGAELAIVPVVGMPGLGKTTLARKIYNDTTL-FEFFSTIWIYAGPECKIKDLYHKILKHFKKDE--DHT--LAKVISGFMKGGRCLIVLDDVWEA--NVIDHVKKVFPE-KGHRIMMTTRDGLLAAYKNAE------PKFLLADECFELLEKRVF--KG-SC-PDELKDVGERIAGNCGGVPLIVVVIAGALAGRSNTTD-WEIVERDVAR-F-TVNKN---CGVFVEMSYDRLSQEMQTCFLYSGIFPRGFDIPAWKLIRLWIAEGLIKPQQS-TLEEIAELHLNDLVHRNLVILLEKS-DGQIKTCRLHDMLHQFCRTKAADKWLY--DPDTCRR
>XP_010319429.1
-----LPTTL-DVKNMVGLTEEANEV---LQIVGGTEVE-IAIVGMTGLGKTTLARKLWSDSQI-DKF---IWVSVGQSNDLKNMLFVILKS-TV----NEE--LAKLIAKFVQDMRCLVVLDNVCGS--GLVNFFKNVLPE-KGHRILMTTRRRDVAASCASKE-----PKFLDGEDSFRLLEKIVF-DNGIRHRKDELVEVGKSIASKCGGLPLAIEVIAGALKKVDQSAYYWKRVENNFWQCVRENDTSS--CWKIVEASYGSLSSEMKACFLYCLAFPKGYDIPFQMLISLWMAEGLIESNPINSPKDKAEDHLMEFENLNLVTVSRE-ITGSIKKIKCNEIFYDFYRMEVTKESVF--DPDISRR
>XP_010320570.2
-----K--EVMDREEMVGFDEVVQTL---L--IRGSSLDLISIVGMAGLGKTTLANKLFLDQFV-SHFDVRAQCCVSQVYTRKDLLLTILRS---KD--ENE--LADKLRKLLFGQRYLILIDDVWET--TACDELMPCFYD-NGSRLILTTRHDHVAYHAKLVS----DPRKFTLEESWMLLKNKVF-NEK-CC-PVVLEDVGQKIAQKCGGLPLSVVLVAGILETMEKEEHCWEQVAINLGPHIQAKSED------IINLSYQDLPFHLKPCFLYFGVLSEDEEIKVSKLTWLWTAEGLVRTHT-ELSEDIAENYLKNLIGRNLVMVSKKSSDGKTKTCRIHDLLLEFCKKKAKVENFL--KHSIQRR
>XP_010320686.1
-------AEM-DNGKTIGFEDEIEKL---L--TGGFELDIISIVGMPGAGKTTLANRLYSYHPV-YRFDILGYCHVSPVYSKRGVLLSLLATRVSEN--S-T--LEDILVRNLRSRRYLILLDDVWDR--NVWGDLKRYFPD-NGSRILLTTRNDDVAYYVESVG----KPRLLTYEESWELLCIEVF-GNK-SC-SPLLEKVGQEIARKCGGLPLSIVLVAGILSKMEKTEECWSRVAKDLGSYMASDAKA------IIEPSFQHLPYYLKPCFLYFGTFLEDEEINVSKLTWMWIAEGFVSNLE-GSLQDIAKGYLDILIRRNLVMNAKRSSDGNVKACRVHDLLLDFCKKKGGEEHFL--KKLTQRR
>XP_010320708.1
-------SST-T--TYVGMKKDYKAI---L--NAQTKLIVISLIGMGGIGKTTLARKVFDNSII-DRFEKHAWVTISEQYNKRQMLLEVASSISG----NDE--LMVIVYRSLKGRRFLIVIDDLWST--EAWDQMRRIFQN-NKSRIILTTRLKHVADYASSPD---FPPSFLSFKDSWKLFTKKLF-RKD-RC-PPQLRKIGKHIIQQCQGLPLSIIVIAGLLSKIDVTYDNWKKIEQDLNSFHGSVLEQ---CQAILCLSYNYLPPYLKACFLYIGGFPEDMEIRVSKMMSSWIAEQFIKATS-DRLEVVAEKYVQELMDRSLILGKTRKPNGRFKTCKIHDLLRQLCIREAQIENVV--DINDRRR
>XP_010320780.1
---------I-E--ELVGFDEHAQNI---L--IRGTWLDVVSIVGMAGLGKTALARKVYNSRSI-DRFDVRAWCSVSQTYNRRQLVLQILTQITGDHP-D----PEDILRKCLNGKRYLVVLDNIWDG--KAWDDFQSCFPD-HGSRIMITTRDKAMASYVKGYS---F-PPRLEDDQSWELLQKKVF-GRK-SC-PLELVNVGKLVAKACRGLPLLIIMIAEVLSR-EREGSSWLKVAYDISS-HVPN-KEI--IMMTIQSSYDHLLDHLKPCLIYMGLFPKKYEIPVSDLLKWWIAEEFVHHI-DTKLEELSEICLHDLVGTNLVVVSKTS-NGKMKCCIVLDHVRDFCLRKITEEKF-----PEEQR
>XP_010320781.1
---------I-E--ELVGFDEHAQNI---L--IRGTWLDVVSIVGMAGLGKTALARKVYNSRSI-DRFDVRAWCSVSQTYNRRQLVLQILTQITGDHP-D----PEDILRKCLNGKRYLVVLDNIWDG--KAWDDFQSCFPD-HGSRIMITTRDKAMASYVKGYS---F-PPRLEDDQSWELLQKKVF-GRK-SC-PLELVNVGKLVAKACRGLPLLIIMIAEVLSR-EREGSSWLKVAYDISS-HVPN-KEI--IMMTIQSSYDHLLDHLKPCLIYMGLFPKKYEIPVSDLLKWWIAEEFVHHI-DTKLEELSEICLHDLVGTNLVVVSKTS-NGKMKCCIVLDHVRDFCLRKITEEKF-----PEEQR
>XP_010320900.1
---R---AEI-NNEEIVGFEDVKDEL---L--KGGPSLDVISIVGMAGLGKTTLANKLYSDESV-SYFDIHAHCCVSQQYTRKDLLLAILHDITDAK--ENE--LADKLRKLLMRKRYLLLIDDVWET--SAWDDLKLCFPE-NGSRIILTTRHYEVASHAKHDS----DPRSLNNDESWMLLNKKVF-NNE-SC-PLIPRDIGQEIVRKCGGLPLSIILVAGILTRMKKDKHCWEQVATNLGP----NIQDQ--MEGTLDLSYQHLPPYLKPCFLYLGLFPEDREIQVSKLTWLWIAEGFIKPHA-GTLEEIAENHLENLVGRNLVMVKKRSFDGRIKACRIHDLVHEFCRKKAKLENII--KCNTSRR
>XP_010320901.1
---R---AEI-NNEEIVGFEDVKDEL---L--KGGPSLDVISIVGMAGLGKTTLANKLYSDESV-SYFDIHAHCCVSQQYTRKDLLLAILHDITDAK--ENE--LADKLRKLLMRKRYLLLIDDVWET--SAWDDLKLCFPE-NGSRIILTTRHYEVASHAKHDS----DPRSLNNDESWMLLNKKVF-NNE-SC-PLIPRDIGQEIVRKCGGLPLSIILVAGILTRMKKDKHCWEQVATNLGP----NIQDQ--MEGTLDLSYQHLPPYLKPCFLYLGLFPEDREIQVSKLTWLWIAEGFIKPHA-GTLEEIAENHLENLVGRNLVMVKKRSFDGRIKACRIHDLVHEFCRKKAKLENII--KCNTSRR
>XP_010320925.1
-----LVNKV-ENEEMEGFQDTIDEL---L--LGGSPLDVISIVGMPGLGKTTLAKKIYNDPEV-SRFDVHAQCVVTQLYSWRELLLTILNDV--DR--DGE--IADELRRFLLTKRFLILIDDVWDY--KVWDNLCMCFSD-NRSRIILTTRLNDVAEYVKCES----DPRLFRDDESWTLLQKEVF-QGE-SC-PPELEDVGFEISKSCRGLPLSVVLVAGVLKQKKKTLDSWKVVEQSLSS-QRIGSLEE--SISIIGFSYKNLPHYLKPCFLYFGGFLQGKDIHVSKMTKLWVAEGFVQANNEN--EDTAQGFLDDLIGRNLVMAMEKP-NAKVKTCRIHDLLHKFCMEKAKQEDFL--ERLEEYR
>XP_010321400.1
NGL--VKKEV-EGKIIVGYEEETEWI---L--TSGPALDVISIVGMPGIGKTTLAYRLYNHKSI-DHYDVCAWCTVDQERNEKKLLQKIFNQVKGER--DD---VADKLRRRLCGQRYLIVLDDMWDT--ATLDELMRPFPE-KGSRVILTSRKKEVALHGKCHT----DPRLLRSEESWELSEKKVF-GEG-RC-PDELEDVEKRIARKCDGLPLVVDLIGGVISRKEKKEALWAEVLNDLSSSIFKD-EEK--VLKVIQLSYDHLSDHVKPCLVYLATYPKDKDIRMSELKDLWISQG-----LEMSAEEV----VDELISSSLVIPF------DDSIFKIHDLVHDFCYIKSRKEKLF--LDLMPRG
>XP_010321401.1
NGL--VKKEV-EGKIIVGYEEETEWI---L--TSGPALDVISIVGMPGIGKTTLAYRLYNHKSI-DHYDVCAWCTVDQERNEKKLLQKIFNQVKGER--DD---VADKLRRRLCGQRYLIVLDDMWDT--ATLDELMRPFPE-KGSRVILTSRKKEVALHGKCHT----DPRLLRSEESWELSEKKVF-GEG-RC-PDELEDVEKRIARKCDGLPLVVDLIGGVISRKEKKEALWAEVLNDLSSSIFKD-EEK--VLKVIQLSYDHLSDHVKPCLVYLATYPKDKDIRMSELKDLWISQG-----LEMSAEEV----VDELISSSLVIPF------DDSIFKIHDLVHDFCYIKSRKEKLF--LDLMPRG
>XP_010322775.1
KAL--IVAHVTD-EVTVGHEEDEAWI---L--LDEESLDVISIFGMPGVGKTTLANKVYNNTLV-SHFHVRAKCTVSQK---------------------------------------------------------------------------------------------------------------------------------------------------------------------------------------------------------------------------------------------------------------------------------------------------
>XP_010322858.1
-----NVAKL-N--IVVGLEDDLVRI---L--KGPTLREIIPILGMGGIGKTTLARKAFDDFET-NRFDIHIWVTVSQEYRIRGMLLDI------EE--NDR--LMDMIYKKLKGWRYLVVMDDIWSS--EVWDLMTRTFPD-NGSRIILTSRQEEVASHADPDS----NPNLLNLDNSWKLIRDRVF-GVH-AC-PPELEDIGEQIAQRCQGLPLALLVVAGHLSKISRTRESWNDVSKSVSKVVADESDI---CLGVLAMSYNYLPDHLKPCFLYMGVFPEDSVVNIVRLINLWISEGFI------SDELVGRDCMEDLVSRNLVMVRNRSFNGETKTCGVHDLIRDLILREAEKEKFL--KLRSTRR
>XP_010324491.1
-------STL-N--EMVGHINEQANM---L-ITGHSSLEVISIAGMGGIGKSTFAKKLFSDPSV-GFFDVRGWITVSKDYSSRKMLISLLQDATGVE--QEE--LADRLQKSFKGKRYLIVVDDIWST--EAWDDISQWFPE-NRSRILLTTRSMEVARHASSPK----NPRFLDPEESWNLFCQKAF-SKK-DC-PAEFESVGKVVVENCKGLPLMISVVAGSLSSK-RTLNEWNEVAQSVSSLVNLDDYQR--CSGVLALSYNHLPPDLKVCFLYFGVFKKASEISVENLIRLWMAEGLFKLRG-IDLEKEACSLLHDLIDRSLIVVCKHSLDGKIKTCRIHDLLHDLCLRESESESLL--QD--RRW
>XP_010327076.1
-----LQATM--------LDNDLMTV---L--IGPPSLTVVSIVGMGGIGKTTLARKVYDDIYM-HHFYIRAWITVSQMHQHREMLLGILRCFSLDN--IEQ--LAEQVYRSLKGRRYLIGMDDVWDT--NAWDVVKRSFPD-NGSRVILTSRLANVGIYASSG----SPPRCLSVDQSLKLFNLKVF-GRE-TC-PLELEKATKQIVEKCQGLPLAIVVVAGFCSKISKTEDCWEDVAHKIGLVVSRE-TEE--CMDLLALSYKHLPLHLKTCFLYMGAFPKDFEITVSKLMKLWIAAEFVK-RTPEDFEEVAHGYLRDLIDRSLIMVKKLS-SGEVKTCKVHDLLHDLIIREAWKERLI--VASFEHR
>XP_019066422.2
------KSKF-N---IVGMEDDFNTI---L--TTQTDLIVIPILGMGGIGKTTLARKVFGDSYI-SRFDKHAWVTISKEYNQRQMLLEVVSSVTG----DDQ--LMEIAYKGLKGRRFLIVIDDIWST--KAWDQIQRIFPN-NKSRILLTTRLKNIADYVSCPD---FPPSFLSLDDSWNLFTEKIF-KKD-PC-PPLLVKIGKHIVQQCQGLPLSVIVVAGLLGKIDPTHNNWKIVEGNLNSFFGTVSER---CQSILSLSYNYLPQYLRACFLYVGGFSEDMEIDVSKLIRLWIAEQFVKARRSNRLEVVAEEYLQELIDRSLVLVGKQRANGRMKTCKIHDLLRQLCIREAKTENGL---------
>XP_019066695.1
------KSTI-N--TVVGMKDDFNTI---V--TAQTNLTVIPIFGMGGIGKTTLAKKVYDDSFI-SRFDKLAWVTISEEYNERQMLLEVVSSVTG----DDE--LMEIVYRGLKGRRFLIVIDDIWST--EAWDQMQRIFPN-NKSRILLTTRLKYVADYVNCPD---FPPSFLSLEDSWNLFTEKIF-KKD-PC-PPLLEEIGKHIVQQCQGLPLSIVVVAGLLGKMDLTHDNWKNVEENLSSFFGTVSER---CQSILSLSYNYLPQYLKACFLYVGGFPEDREINVSQLIRLWIAEQFVKARK-DRLEVVGEEYLQELVDRSLILTGKQSANGRMRSCKIHDLLRQLCLSETHTENVV--VIDDQRR
>XP_019066753.1
------KSTI-N--TVVGMKDDFNII---L--TAQTDLIVIPILGMGGIGKTTLARKVYDDSCI-SRFDKLAWVTISQEYNERQMLLEVVSSITK----NDE--LMEIVYRGLKGRRFLIVIDDIWST--EAWNQMQRIFPN-NKSRILLTTRLKYVADYVNCPD---FPPSFLSLEDSWNLFTEKLF-KKD-QC-PPLLVEIGKHIVQQCQGLPLSIVVVAGLLGKMDLTHDNWKNVEENLSSFFGTVSER---CQSILSLSYNYLPQYLKACFLYVGGFPEDREINVSQLIRLWIAEQFVKARN-NRLEVVAEEYVQELIDRSLILMDSLTTNGRMKTFKIHDLLRQLCLSETHTENVV--AIDDQRR
>XP_019066849.1
-------LDV-N--NMVGRDKEKERM---L-RGGSKDLKVIPIVGMGGIGKTTLAKQVFNHPSI-SRFDVRAWATICKEYNVKEILLSLLQSIINDK--EAE--LADLLQKKLKCRRYLIVIDDIWCY--KAWDDTRQCFPI-NGSRILLTTRHTEVAIYASSSN----LHNLMNADESWNLLKSKAF-ANE-SF-TPELETIGEKIASKCQGLPLTIVVVAGLLSKSKRTKEEWENVAENIKSFVTKDPNEQ--CLRVLGLSYNYLPNELKACLLYFGIFPEDSEISVKRLVRLWIAEGFLKLEG--DFEEEAKNRLQDLVDRCLVLVSQRSADGNVKTCRIHDLVHELCLREAQSQNFL--QV-GYRW
>XP_019066850.1
-------LDV-N--NMVGRDKEKERM---L-RGGSKDLKVIPIVGMGGIGKTTLAKQVFNHPSI-SRFDVRAWATICKEYNVKEILLSLLQSIINDK--EAE--LADLLQKKLKCRRYLIVIDDIWCY--KAWDDTRQCFPI-NGSRILLTTRHTEVAIYASSSN----LHNLMNADESWNLLKSKAF-ANE-SF-TPELETIGEKIASKCQGLPLTIVVVAGLLSKSKRTKEEWENVAENIKSFVTKDPNEQ--CLRVLGLSYNYLPNELKACLLYFGIFPEDSEISVKRLVRLWIAEGFLKLEG--DFEEEAKNRLQDLVDRCLVLVSQRSADGNVKTCRIHDLVHELCLREAQSQNFL--QV-GYRW
>XP_019068848.2
---------M-D--DIVGIDDDLEII---L--IGPPSLEIVTITGMGGIGKTTLARKAYDHLQI-YHFDILAWVTITQEFRNRNVLLEALRCILKNA--DDE--LADLVQKKLKGRRYLVVVDDIWTK--NVWDSIRGIFPN-NGSRILLTTRETEVAMYASTCS-----PIHLSLENGWRLLCDKVF-KYH----PPELDEIGKEIVEKCQGLPLTISVIAGHLSKVANTLEGWKDVARNLSEIIASH-PNQ--CLGVLGLSYYHLPNRLKPCFLSMSSFPEDFQVDTRRLIQLWIAEGFIRTSAGSSLEEVAEHYLEDLISRNLIQARKRF-SGEIKACGIHDILREFCLIEAEMTNHM--KN-NVCR
>XP_019068849.1
---------I-D--QL-GLEDDLKII---L--TGPPSIDIVTITGMGGIGKTTLAKKAYDHLTI-YHFDVFAWLTISQEFRCRNVLLEALHCILGDS--DEE--LADLVQKQLKGRRYLVVVDDIWSS--DVWDSIRGIFPN-NGSRILLTTRENEVAMYANSCS-----PSLLSAENGWKLLCDKVF-NNH----PPELEEIGKEIVEKCQGLPLTISVIAGHLSKVVRTLESWKDVARTLSKIIASH-PDK--CLAVLGLSYHHLPSRLKPCFLSMSSFPEDFRFET---------------------------------------------------------------------------------
>XP_019068866.1
---------A-V--EVVGFNKPAEDV---L--CEG-KLDVIPIVGMPGLGKTTLSRKVYNDSSL-FYFYHKIWIYVGTSKKPKDILVEIVKEVAQKE--EDQ--LAHIIRDFLERGKHLIVLDDVWDT--QVVDFVKKAFPNSRGDRIMLTTRQQRVAEAVSAR------PENLSKEDSIKLLEQRVF-NKR-TC-PIELQGYRDGIVDKCCGVPLAIVVISGALRGCMDESE-WRVVEENVGK-INKDDHKS--CLKFVETSYNHLPQEKKAAFLYFGVFPQGFDIPAWNLIRLWVAEGLIKSGHKDEIEKVAETYLSDFASRNLVMVMQKS-NGQIKTCRLHDMLHEFCIIEAARISLF--DPNTSRR
>XP_019068867.1
---------A-V--EVVGFNKPAEDV---L--CEG-KLDVIPIVGMPGLGKTTLSRKVYNDSSL-FYFYHKIWIYVGTSKKPKDILVEIVKEVAQKE--EDQ--LAHIIRDFLERGKHLIVLDDVWDT--QVVDFVKKAFPNSRGDRIMLTTRQQRVAEAVSAR------PENLSKEDSIKLLEQRVF-NKR-TC-PIELQGYRDGIVDKCCGVPLAIVVISGALRGCMDESE-WRVVEENVGK-INKDDHKS--CLKFVETSYNHLPQEKKAAFLYFGVFPQGFDIPAWNLIRLWVAEGLIKSGHKDEIEKVAETYLSDFASRNLVMVMQKS-NGQIKTCRLHDMLHEFCIIEAARISLF--DPNTSRR
>XP_019068911.1
KTL--IVAQVTD-EVTVGHEEEEAWI---L--LDEESLDVISIVGMPGVGKTTLANKVYNNTLV-SHFHVRAKCTVSQKY----------------------------------------------------------------------------------------------------------------------------------------------------------------NLDSFISTNISL------VMQLSYDHLPCHLKPLLLYFATTQKSQRTPVSTLMQLWMAEGFVDHD---SLEEVTQSYLDALISSNLIMVDHISES-MIKVC-MHDVVHDFVSVKAENEKFF-------HR
>XP_019069317.1
------KEEVTDDEEVVGFEDVMEKL---L--IRGTKLDVISVVGMPGLGKTTVANKLYSDELV-SRFDIRAKCCVSQAYSRRSVLLSILRD--AES--TDV--LADQLRKTLLWKRYLILVDDIWEA--SVWDDLRCCFHD-NGSRIILTTQHADVAENAKSVS----DPRILNDDESWKLLKQKVF-GEE-SC-FMLLSNVGQEIANKCRGLPLSIVLVAGMLTKMEKSEKCWKQVAKNLCTNVLSNSKA------IIEQSYQNLPYHLKPCFLYFGVFLEDKEINISILTWLWISEGFIKSCD-DSLEDIAEGYLENLIGRNLVMVAKWGSGGKVKTCRIHDLLLYFCKEIAREKNLL--KQLVQRR
>XP_019069333.1
HGL--IKEEV-EDQIIVGFEEETEWI---L--TSGPTVDVISIVGMPGLGKTTLAYRVFNNKSV-DHFDVRAWCTVDQEHNDKKLLQKIFNQVVGQT--DD---IADKLRKELFGKRYLIFLDDLWDI--ETWNELTRPFPQ-RRSRIILTSRKREVALQGKHHS----DPRLLTPEESWDLLVKRVF-GEE-RC-PDELLVVGEEIARKCAGLPLLLDLIGGVIARQEKKKALWLEVLNNLNSLILKD-EEE--VMKVIQLSYDHLPNHLKPCLLYLASYPKDNYIKISELKHLWSSEGLVE-HIEMSVDELLEVYVDELISSSLVVVFYG--IHRNPIFRIHDLVHDFCLIKSRNEHLF---DLMPRA
>XP_019069347.2
HGL--VKKEV-EGKIIVGFEEETEWI---L--TSGPAIDVISIVGMPGLGKTTLAYRVYNDKSI-DHFDVCAWCTVDQEHNEKKLLQKIFNQVIGER--DE---VADKLRKQLFGKRYLIVLDDIWDT--AIFDELTRPFPE-KGSRVILTSRKKEVALHGKCHS----NPRLLRSDESWELLEKSVF-GEE-RC-PDELKYVGEKIAQKCDGLPLVLDLIGGVISRKEKKETLWLEVLNNLSSFIFKD-EEE--VVKIIQLSYDHLSDHVKPCLVYLASYPKDEDIRISELKDLWIFQGLVQ-QIVMSAEEV----VDVLISSSLVIPF------DNSICKIHDLVHDFCYIKSRKEKLL---DLMPRG
>XP_019069358.2
HGL--VKKQV-EGKIIVGFEEETEWI---L--TSGPDIDVISIVGMPGLGKTTLAYRVYNDKSI-DHFNVCAWCTVDQERNEKKLLQKIFNQVIGER--DD---VADKLRRKLFGKRYLIVLDDMWDT--DILDDLMRPFPK-EGSRVILTSRKKEIALHGKCHS----DPRLLRSEESWELFNKRVF-GEE-GC-PDELKDVGEKIALKCGGLPLVVDLIGGVISKKEKKEALWAEVLNDLSSSIFKD-EEE--VVKVIQLSYEHLSHDVKPCLLCLATYPKDEDISMSELKDLWIFQG-----LEMSAEEV----VDELISSSLVIPF------DDSIFKIHDLVHDFCYIKSRKEKLL---DLMPRG
>XP_019069402.1
QGL--VKKEV-EGKIIVGYEEETEWI---L--TSGPALDVISIVGMPGLGKTTLAYRVYNHKSI-DHYDVCAWCTVDQERNEKKLLQKIFNQVKGER--DD---VADKLRKRLCGQRYLIVLDDMWDT--ATLDELMRPFPE-KGSRVILTSRKKEIALHGKCHS----DPRLLRSEESWELLEKRVF-GEE-GC-PDELKDVGKKIARRCGGLPLLVDLIGGVISRKEKKEALWAEVLNDLSSSIFKD-EEE--VVKVIQLSYDHLSDHVKPCFVYLASFPKDEDISMSELKDLWISQG-----LEMSAEEV----VDELISSSLVIPF------DDSIFKIHDLVHDFCDIKCRKEKLL---DLMTRG
>XP_019069404.2
HGL--VKKEV-EGKIIVGFEEETEWI---L--TSGPAIDVISIVGMPGIGKTTLAYRVYNHKAI-DHFDVCAWCTVDQERNEKKLLQKIFNQVIGER--DG---VADKLWKQLCGKRYLIVMDDMWDT--ETLDELMRPLPE-KGSRVILTSRKKEVALHGKCHS----DPRLLRSEESRELLKKRVF-GEE-GC-PDELMDVGKRIAKKCGGLPLVLDLIGGVLSRKEKKETLWLEVLHSLSSSIFKD-EEE--VVKAIQLSYYHLSDDVKPCLVCLATYPKDEDIRMSELEDLLIFQG-----LEMSAEEV----VDELISCSLVIPF------DDSIIKIHDLVHDFCDIKCRKEKLF---DLMPRG
>XP_019069438.1
-----LLNKD-ENEEMVLFQDVMEKI---L--LGGSSLDVISIVGMPGLGKTTLAEQIYNDQIV-GYFDVHGKCHVTQTYSWRELLVTLLNDV--DH--DDQ--LAKELRQFLLTKRFLILIDDVWDT--KAWDYLHMCFQG-NGSRIILTTRLSEVAQYAKCES----NPPLLRDDESWKLLQKKVF-RRG-SC-PPELGDVGFRIAKSCGGLPLFIVLVAGVLKEKNEKADLWKEVEESLDA-LNIDSLEE--SMSIIGFSYMNLPHHLKPCFLYFGGFLRGKSIHVSKLTRLWLAEGFVLEHNEK--EDVAEDFLKNLISRNLVMDMEKF-NGKMKTCRVHDLLHKFCLEKAKQENFL--DKPEEYR
>XP_019069506.1
HGL--VRKEV-EGKIIVGFEEETKWI---L--TSGPAIDVISIVGMPGLGKTTLAYRVYNDKSI-DHFDVCAWCTVDQECNEKKLLQKIFNQVIGEK--DD---VADKLRRKLCGQRYLIVLDDMWDT--ATWDELTRPFPE-KGSRVILTSRKKEVALHGKCYS----DPRLLKPKESWELLEKRVF-GEE-GC-PDELKDVGEKIARKCDGLPLVLDLIGGVISRKEKKEALWLEVLNNLSSFIFKD-EEE--VAKVIQLSYDHLSDHVKPCLVYLASYPKDKDIMISELKDLWIAQGLVQ-QTEMSAEEVVEIYVDELISSSLVIPF------FKFIFKIHDLVHDFCYIKSRKEKLF---NLMPRG
>XP_019069562.1
-----LLNKA-DNEEMEGFHEAMDKI---L--LRRSSLDIISIVGMPGIGKTFLAEKIYNNLIV-PHFDVHAKCRVTQLYSWKELLLTILNDV--DR--DGE--LATELRQVLLTKRFLILVDDVWDK--TVWDHLYMCFRD-NGSRIILTTRLSDIANYAKCKS----EPRLFRDDESWTLLQEEVF-QGE-SC-PTELVDVGFRIAKSCGGLPLSIVLVGGVLKEKEKKEDLWKEVEESLGS-KNIGSLQK--SMSLIGFSYKNLPHHLKPCFLYFGGFFKGKDIHVSKLTRLWQAEGFVQANKEK--TDTAHDFLEDLISRNLVMVMKEP-NDKVKSCRIHDLLHNFCLEKSKQENFL--EKPQDYR
>XP_019069678.1
NGL--IKEEVSEDKIVVGFEEETKWI---L--TSGPTLDVISITGMPGSGKTTLAYKVYNDKSV-SHFDLHAWCTVDQGCDEKKLLNKIFKQVSDSK---D---VADKLRKQLYGKRYLIVLDDVWDT--TTWDELTRPFPE-KGSRIILTTREKEVALHGKLNT----DPRLLRSEESWELLQKRAF-GNE-SC-PNELLDVGKEIAENCKGLPLVADLIAGVIAGREKKRSVWLEVLNNSHSFILKN-EVE--VMKVIEISYDHLSDHLKPCLLYFASWPKDTIMTIYELNGFLGGEGFVG-KTEMSMEEVVKIYMDDLISSSLVICFNE--IGEYPTYQLHDLVHDYCLIKARKENLF---DLLPRQ
>XP_019069769.1
---------IYD--EVVGFEKDAEII---L--IRGTKRDLISIYGMPGLGKTTLARKVYNNPSI-NYFEVKAWCAVSQAYNRSTLLVEIFKQATNDKI-D----VADMLRKVLIGKRYLIVLDDIWEV--EAWEDLGICFPQ-CGSRVMVTTRIEQVAKHLQHHS---H-PSFLSSKKSWELLEKKVF--RE-SC-PPDLLEAGLQVALHCKGLPLVVVLIAGMIAKMDREASLWLEVANDLSS-LALG--EQ--SMKVIQSSYDHLENHLKPCLLYMALFPEDHKITVDDLLKLWMAEEFVLNV-ETNMEEASRVCLSDLLNRSLIMVSGMF-YDNVQYCSLHDVVREFCLRKLTEDKYM--S-----R
>XP_019071116.1
NGL--ISMK--NDEDIVGFGIVAEKM---L--TRGTNLDVIPIVGMGGQGKTTCARLLYNNEII-SHFDVRAWCIISQTYNRKELLQDIFSQVTGVK--G---ELADMLRKSLLGKWYFIVLDDMWD----------------------VTTRLEKVGEYVKHHT----NPPFLTLKESWELLQKKVF-QNK-SC-LSELYDVSLEVAKRCKGLPLVVILVAGIIK-KKMEESWWHEVKDAIYSYLG-ESEEY--SRGTVHLSYDNLPDYLKPCLLYMGMFPEDHNISASNLINLWIAEGFVQDVESG-LEEAAEGYLMDLISSNVIMVSKGRYNGKVKYSQVHDIVLHFCLERSREEKFM--SDWKESR
>XP_019071638.1
-----LQATV--------LDNDLMTV---L--IGPPSLDVVSIVGMGGIGKTTLARKVYDDIYM-HHFYVRAWITVSQMHQHREMLLGILRCFSLDY--TEQ--LAEQVYRSLKGRRYLIAMDDVWDT--TAWDVVKRSFPD-NGSRVILTSRLANVGIYASSG----SPPRCLSVDRSLKLFNLKVF-GRE-NC-PLELEKATKQIVGKCQGLPLAIVVVAGFCSKISKTENCWEDVAHKIGLIVSRE-TEE--CMDLLALSYKHLPHHLKPCFLYMGAFPKDYEISVSRLIKLWIAAEFLE-YTFEDFEEVAEGYLKDLIDRSLIMVKKRS-SGKVKTCEVHDLLHDLIIREAWKERSI--VASFEHR
>XP_019071639.1
-----LQATV--------LDNDLMTV---L--IGPPSLDVVSIVGMGGIGKTTLARKVYDDIYM-HHFYVRAWITVSQMHQHREMLLGILRCFSLDY--TEQ--LAEQVYRSLKGRRYLIAMDDVWDT--TAWDVVKRSFPD-NGSRVILTSRLANVGIYASSG----SPPRCLSVDRSLKLFNLKVF-GRE-NC-PLELEKATKQIVGKCQGLPLAIVVVAGFCSKISKTENCWEDVAHKIGLIVSRE-TEE--CMDLLALSYKHLPHHLKPCFLYMGAFPKDYEISVSRLIKLWIAAEFLE-YTFEDFEEVAEGYLKDLIDRSLIMVKKRS-SGKVKTCEVHDLLHDLIIREAWKERSI--VASFEHR
>XP_019071640.1
-----LQATV--------LDNDLMTV---L--IGPPSLDVVSIVGMGGIGKTTLARKVYDDIYM-HHFYVRAWITVSQMHQHREMLLGILRCFSLDY--TEQ--LAEQVYRSLKGRRYLIAMDDVWDT--TAWDVVKRSFPD-NGSRVILTSRLANVGIYASSG----SPPRCLSVDRSLKLFNLKVF-GRE-NC-PLELEKATKQIVGKCQGLPLAIVVVAGFCSKISKTENCWEDVAHKIGLIVSRE-TEE--CMDLLALSYKHLPHHLKPCFLYMGAFPKDYEISVSRLIKLWIAAEFLE-YTFEDFEEVAEGYLKDLIDRSLIMVKKRS-SGKVKTCEVHDLLHDLIIREAWKERSI--VASFEHR
>XP_025883958.1
------KSTI-N--TVVGMKDDFNII---L--TAQTDLIVIPILGMGGIGKTTLARKVYDDSCI-SRFDKLAWVTISQEYNERQMLLEVVSSITK----NDE--LMEIVYRGLKGRRFLIVIDDIWST--EAWNQMQRIFPN-NKSRILLTTRLKYVADYVNCPD---FPPSFLSLEDSWNLFTEKLF-KKD-QC-PPLLVEIGKHIVQQCQGLPLSIVVVAGLLGKMDLTHDNWKNVEENLSSFFGTVSER---CQSILSLSYNYLPQYLKACFLYVGGFPEDREINVSQLIRLWIAEQFVKARN-NRLEVVAEEYVQELIDRSLILMDSLTTNGRMKTFKIHDLLRQLCLSETHTENVV--AIDDQRR
>XP_025883959.1
------KSTI-N--TVVGMKDDFNII---L--TAQTDLIVIPILGMGGIGKTTLARKVYDDSCI-SRFDKLAWVTISQEYNERQMLLEVVSSITK----NDE--LMEIVYRGLKGRRFLIVIDDIWST--EAWNQMQRIFPN-NKSRILLTTRLKYVADYVNCPD---FPPSFLSLEDSWNLFTEKLF-KKD-QC-PPLLVEIGKHIVQQCQGLPLSIVVVAGLLGKMDLTHDNWKNVEENLSSFFGTVSER---CQSILSLSYNYLPQYLKACFLYVGGFPEDREINVSQLIRLWIAEQFVKARN-NRLEVVAEEYVQELIDRSLILMDSLTTNGRMKTFKIHDLLRQLCLSETHTENVV--AIDDQRR
>XP_025883969.1
---------S-D-HVVVGLYDDFLRI---L--TGYPDLDVVVIFGMGGIGKTTLAKRIYHDKLI-EHFYVRAWITVSERYKVRNMLLDLLVCTSKDE--NEE--LGERLYKSLKGQRYLIVMDDVWYT--EAWDDVRRYFPN-NGSRVMVTSRIMKVARYINPL----NPPRFLTVEESWKLLQKKIFPSCC-CC-DDEMERIGMEISKKCKGLPLAIVMVAGILSKESATASKWSDIAENIHSSVTEE-SRP--FLDILALSYNHLSRHLKACFLYMGAFPEDVEVPVWRLIRLWIAEGFIK-----TLEFVGQEYLQELIDRSLIIVSKRY-DNRVKTCSIHDILRNFCQEEAKQEKLL-------RR
>XP_025884346.1
-------LDV-N--NMVGRDKEKERM---L-RGGSKDLKVIPIVGMGGIGKTTLAKQVFNHPSI-SRFDVRAWATICKEYNVKEILLSLLQSIINDK--EAE--LADLLQKKLKCRRYLIVIDDIWCY--KAWDDTRQCFPI-NGSRILLTTRHTEVAIYASSSN----LHNLMNADESWNLLKSKAF-ANE-SF-TPELETIGEKIASKCQGLPLTIVVVAGLLSKSKRTKEEWENVAENIKSFVTKDPNEQ--CLRVLGLSYNYLPNELKACLLYFGIFPEDSEISVKRLVRLWIAEGFLKLEG--DFEEEAKNRLQDLVDRCLVLVSQRSADGNVKTCRIHDLVHELCLREAQSQNFL--QV-GYRW
>XP_025884479.1
--------EH-N--VMVGHENEFEMM---L--TRGASLEVVSIVGMGGIGKTTLANKIYTDPFV-SCFDKRAKVTISQDYCVRNVLLRLLSSISGTH--DGQ--LADQLQKLLKGPRYLVVIDDIWTT--GAWDDIKLCFPD-CRSRILMTTRNMEVAEYASSGS----PPRLMNFDESWSLLYEKVF-ARG-FF-PHEFEQLGKQIASKCKGLPLMIVVIAGLLSKIGNRLDRWRSVAENVSSVMNTDLDVQ--CMRVLALSYYHLPHHLRACFLYFALFPEDKLIFVNELVKLWAAEGFLKVDE-TSMEQVAKQSLKDLVDRSLVFIQRVSFDGKIKACGMHDVIRELCLREARKINFV--T---RVR
>XP_025884563.1
-----------DQQKPVGFQEDLEKI---L--RGGPSLDIICIVGMAGIGKTTLAKRAYNDISV-NRFDVRAWVTVSQEYRERDILFDLFYSV--DE--NDE--TADRVRKSLICKRFLIVVDDMWST--DAWDNLSRLFPD-NGSRIILTSRLIDLATYVNPDR----QPDFLDNDEGWELLRRKIF-GKR-GC-PFELEEIGRSIAEKCQGLPLAIVVVAGHLSKMSKTTDCWNNVAESVDSVVNREPGQ---CLDILALSYSHLPQHLKACFLYMGAFPEDFEIHVWKLIRLWVAEGFLNATG-VTVEEIAEECLEDLIDRSLVLAVKR-SNGKLKTCKLHDIMRDFCLEEAKRQNFL--GITALRR
>XP_025886222.1
KAL--IVAQVTD-EVTVGHEEDEARI---L--LDEESLDVISIVGMPGVGKTTLANKVYNNTLV-SHFKIRAKCTVSQNFNKSKVLREILQQVTASET-DD---LAGKLRVALLDKRYLIVLDDVWDI--ATGEMLIACFPK-RGNRVILTSRSSEVGLKVKCHS----DTQLLTPEKSWDLFVKKVF-EDEGSC-PAELSDIGHQIVEKCKGLPLSIVLIAGVIVRKKKKKDLWLQIEHNLDSFISSNNNLQ--MMKVMQLSYDHLPYHLKPLLLYFARSQKSKRTPVSTLMQLWMAEGLVDHD---SSVETTQSYLNALISSSLIMVDHISES-MIRAC-VHDVVHDFCSVKAKKEKFF-------RR
>XP_025886337.1
-----IKTELT-DGELVGFTDVCKTI---L--VGGSQLDVVSIVGMAGSGKTTLARSFINDDIV-SHFDFFAECRVSQEYTREDLLFSILSSNSGTD--D-I--LADRLRKTLLPKRYLLIIDDVWAV--QAWDDLRLCFPE-KGSRIILTTRLKEVATYAKCVT----EPRSMKDSESWLLLQKKVF-GEE-MC-PEELKEVGQNIAFKCNGLPLSIVLVAGLLAKIDKTERCWTRMELSFGERVQDGA------KDLVKLSYEDLPNKLKSCFLYFGAFLEDREISVSKLTSLWIAEEFIK-NNEDCLEDTAEDYLSDLIGRNLIMVSKR-STGKIKACRVHDLMLDFCKEKAKEDNFL--ERPMHRR
>XP_025886344.1
KAL--IVEQVTD-EVTVGHEKEEAWI---L--LDEESLDVISIVGMPGLGKTTLANKVYKNTLV-SHFHVRAWCTVSQXYNKSKVLREILKQVTGSGG-DD---LAEKLRRALLDKRYLIVLDDVWDI--ETGEMLIACFPK-RGNRIILTSRSSKVGLQVKCHS----DPQLLTPEKSWDLFVKKVF-GDKGSC-PAELSKVGHQIVEKCKGLPLAIVLIAGVIVRKKKEKDFWLKILHNLDSFISTNINL------VMQLSYDHLPCHLKPLLLYFATTQKSQRTPVSTLMQLWMAEGFVDHD---SLEEVTQSYLDALISSSLIMVDHISES-MIKVC-VHDVVHDFCSEKAKKEKLL-------HR
>XP_025886396.1
---------L-D--DIVGIDDDLEII---L--IGPPSLDIVTISGMGGIGKTTLARKAYHHLTI-YHFDILAWVTISQEFQCRNVLLEALHCISKNA--DDE--LADLVQKNLKGPRYLVVVDDIWTE--NVWDSVRGIFPN-NGSRILLTTRENEVAMYANTCS-----PSLLSGENGWKLVCDKVF-KHH----PPELEEIGKEIVEKCQGLPLTISVIAGHLCKVARTLEGWKDVARTLSEIIASH-PDE--CLAVLGLSYHHLPNHLKPCFLSMSSFPEDFQVETRILIQLWIAEGFIRTSENGSLEEVAIDYLEDLISRNLIQARERF-NGDIKACGIHDLLREFCLTEAEMTKHM--MH-NVRR
>XP_025886812.1
-----LLNKD-ENEEMVLFQDVMEKI---L--LGGSSLDVISIVGMPGLGKTTLAEQIYNDQIV-GYFDVHGKCHVTQTYSWRELLVTLLNDV--DH--DDQ--LAKELRQFLLTKRFLILIDDVWDT--KAWDYLHMCFQG-NGSRIILTTRLSEVAQYAKCES----NPPLLRDDESWKLLQKKVF-RRG-SC-PPELGDVGFRIAKSCGGLPLFIVLVAGVLKEKNEKADLWKEVEESLDA-LNIDSLEE--SMSIIGFSYMNLPHHLKPCFLYFGGFLRGKSIHVSKLTRLWLAEGFVLEHNEK--EDVAEDFLKNLISRNLVMDMEKF-NGKMKTCRVHDLLHKFCLEKAKQENFL--DKPEEYR
>XP_025886865.1
-----EAGEI-DSEEMVGFQDVMYTL---L--IRGSSLDVISIVGMPGLGKTTIANKLFFDQLV-SHFDVRAQCCVSQVYTRKDLLLTILHS---KD--EDV--LADKLRKLLMVQRYLILIDDVWET--VAWDDLKPSFYD-NGSRIILTTRLGDVANDAKFFS----DPRLFTQEESWMLLKTKVF-NTK-SC-PLVLEDVGQRIAKRCGGLPLSVVLVAGILETTEKETNCWEQVAINLGSHIQAKSED------IINLSYQALPFHLKPCFLYFGVFLEDEEIRVSKLTWLWIAEGLVRSHK-EPSEDIAEDHLKNLIGRNLVMVSKMSSDGKSKSCRIHDLLLDFCKKKAKVENFL--KHNISRR
>XP_025886867.1
---R---AEI-NNEEIVGFEDVKDEL---L--KGGPSLDVISIVGMAGLGKTTLANKLYSDESV-SYFDIHAHCCVSQQYTRKDLLLAILHDITDAK--ENE--LADKLRKLLMRKRYLLLIDDVWET--SAWDDLKLCFPE-NGSRIILTTRHYEVASHAKHDS----DPRSLNNDESWMLLNKKVF-NNE-SC-PLIPRDIGQEIVRKCGGLPLSIILVAGILTRMKKDKHCWEQVATNLGP----NIQDQ--MEGTLDLSYQHLPPYLKPCFLYLGLFPEDREIQVSKLTWLWIAEGFIKPHA-GTLEEIAENHLENLVGRNLVMVKKRSFDGRIKACRIHDLVHEFCRKKAKLENII--KCNTSRR
>XP_025886878.1
-----LVNEV-DDEEMESFQEAMDQM---L--LGGSRLDVVSLVGMPGIGKTTLAEKIYNDPVI-FHFDVRAQCRTTQVYSWRDLLLAILNGV--DR--DGE--LADELRRFLLTKRFLILIDDVWDD--KVWDNIHMCFKD-NGSRIILTTRLSSVANYAKCES----EPRLFRDDESWTLLQQELF-QGK-SC-PPEIVDVGFRIAKICGGLPLFIVLVAGVLREKKIKAELWKEIEESLCL-LNIDSLEE--SMSIIGFSYRNLPQQLKPCFLYFGGLLKGKDIHVSKLTRLWVAEGFVQANEEN--EDAAXCLLEDLISRNLVMGVEKP-NGKLKTCRVHDLLHKFCLEKSKQENFL--EMCMDYR
>XP_025887010.1
HGL--VKKQV-EGKIIVGFEEETEWI---L--TSGPDIDVISIVGMPGLGKTTLAYRVYNDKSI-DHFNVCAWCTVDQERNEKKLLQKIFNQVIGER--DD---VADKLRRKLFGKRYLIVLDDMWDT--DILDDLMRPFPK-EGSRVILTSRKKEIALHGKCHS----DPRLLRSEESWELFNKRVF-GEE-GC-PDELKDVGEKIALKCGGLPLVVDLIGGVISKKEKKEALWAEVLNDLSSSIFKD-EEE--VVKVIQLSYEHLSHDVKPCLLCLATYPKDEDISMSELKDLWIFQG-----LEMSAEEV----VDELISSSLVIPF------DDSIFKIHDLVHDFCYIKSRKEKLL---DLMPRG
>XP_025887048.1
NGL--VKKEV-EGKIIVGYEEETEWI---L--TSGPALDVISIVGMPGIGKTTLAYRLYNHKSI-DHYDVCAWCTVDQERNEKKLLQKIFNQVKGER--DD---VADKLRRRLCGQRYLIVLDDMWDT--ATLDELMRPFPE-KGSRVILTSRKKEVALHGKCHT----DPRLLRSEESWELSEKKVF-GEG-RC-PDELEDVEKRIARKCDGLPLVVDLIGGVISRKEKKEALWAEVLNDLSSSIFKD-EEK--VLKVIQLSYDHLSDHVKPCLVYLATYPKDKDIRMSELKDLWISQG-----LEMSAEEV----VDELISSSLVIPF------DDSIFKIHDLVHDFCYIKSRKEKLF--LDLMPRG
>XP_025887356.1
---------IYD--EVVGFEKDAEII---L--IRGTKRDLISIYGMPGLGKTTLARKVYNNPSI-NYFEVKAWCAVSQAYNRSTLLVEIFKQATNDKI-D----VADMLRKVLIGKRYLIVLDDIWEV--EAWEDLGICFPQ-CGSRVMVTTRIEQVAKHLQHHS---H-PSFLSSKKSWELLEKKVF--RE-SC-PPDLLEAGLQVALHCKGLPLVVVLIAGMIAKMDREASLWLEVANDLSS-LALG--EQ--SMKVIQSSYDHLENHLKPCLLYMALFPEDHKITVDDLLKLWMAEEFVLNV-ETNMEEASRVCLSDLLNRSLIMVSGMF-YDNVQYCSLHDVVREFCLRKLTEDKYM--S-----R
>XP_025888775.1
NVF--INAE--DDEEIVGFGIDKEKI---L--IRGTNLDVVPIVGMGGQGKTTIARKVYNSDNI-SHFDVRAWCIVSQTYNRRKLLQEILSQVTGDK--D---ILADELRKSLMGKRYLIVLDDMWDC--MAWDDLRLSFPD-NRSRIVVTTRLEKVGEQVKFHT----DPPFLTKEESCKLLQKKVF-QKE-DC-PPELQDVSQVVAEKCKGLPLVIVLVAGIIKTRKLEESWWNEVKDSLFDYLDCHSEQY--SRATMQLSFDNLADCLKPCLLYMGMFPEDASINVSALLSLWLAEDFVQNIKS------AEDYLMNLISSNVVMVSKKEYNGKIKYCEVHDVVLHFCLEKSREENFM--FVWKQSR
>KAA8519401.1
---------N-E--TLVGFDDEVDTI---L--IGVSDLEVISIVGMAGLGKTTLAKKVYDDPLV-YHFYIRGWTYVSQVFQKRDLLLGILTSFVQNK--DAE--LGERLYKCLKERRYLVVMDDIWLI--EAWNDIKKHFPN-NGNRILFTSRMIDVAFQAKPD----SPPHFLTDDESWNLLQKKVF-QKK-SC-PTELVEIGKQIAKKCQGLPLAILVVAGLLAKTEQTENWWKKVAESVSS-ILND-PKQ--YMDTLALSYNHLPPHLKSCFLFMGAFPE--EIPVQKLIWLWIAEGFIC-QTGQSFEDVAEEYLMDLIDR----------------------------------------------
>KAA8529776.1
---------I-E--IVVGFDEEAMKI---L--TGEQKLQVISIVGMGGLGKTTLARK-----------------------------------------------------------------------------------------------------------------------DESWDLLQQ-------------------KSISFVCQTFKLLRVLV-------------------------------------------------ITVHFLDF--FP--------------------K-QIEQYLEIFACDF-----------------------------------------------------
>KAA8529800.1
---------A-E--AVVGIEDEAYEI---L--MEERKLDAVSIVGMPGLGKTTLARKFYNDD-------------------------SVLTS-------DKD--LSEELYKCLKGKSNCI--------------------------------RSSN----------------------------------------------------------PFGAI---------------------------------------------------FQPAPL-----------------------------------DSAADAVPAVI--------------------------------ATAAGFI--STQILRR
>KAA8529801.1
---------T-E--AVVGVEDEAYEI---L--MAERKLDAVSIVGIPGLGKTTLARKLYYDD-------------------------SVLTS-------DKD--LSEELYQCLKGKRYLIVLDDIWDI--RVWNDLKGSFLD-KGSRILFTTRTKDGAFHAQLN----SRPRFLNENESWDLLKEKIF-HKE-SC-STMLMEVGKQIARKCAGLPLAIVVVAGLLAKKEKTKEWWERVTESVSS-MVND-RKQ--YMDTLALSYHHLRNHLQPCFLYFGAFPEDYEIPVWKLIWLWVAEGFIK-KHGESLEDVAVDSLNDLIERSLIIVANKS-DGGVKSCRIHDMLHDLCLRKAEEEGFL--SSSSWRR
>KAA8529803.1
---------A-E--AVVGVEDEAYEI---L--MAERKLDAVSIVGMPGLGKTTLARKLYYDD-------------------------SVLTS-------DKD--LSEELYQCLKGKRYLIVLDDIWDI--RVWNDLKGSFPD-KGSRILFTTRTKDGAFHAQLN----SRPRFLNENESWDLLKEKVF-HKE-SC-STMLMEVGKQIARKCAGLPLAIVVVAGLLAKKEKTKEWWERVAESVSS-MVND-RKQ--YMDTLALSYHHLPDHLQPCFLYFGAFPEDYEIPVWKLIWLWVAEGFIK-KHGESLEDVAADCLNDLIERSLIIVANKS-DGGVKSCRIHDMLHDLCLRKAEEEGFL--SSSSWRR
>KAA8529807.1
---------V-E--NVVGFHKETKML---L--IGEQKLEVISVVGMGGLGKTTLARKVYTDPDV-FNFRSRAWIFVSQEYNRKEVFLGILSQVSQAD--ADS--LAQVIRTRLESGRYLIVLDDVWTN--DAWDALKNAFPN-NGSRIVLTSRETEVAKHANPDK---DAIRFLTEDESWELLQLKVF-RKG-SC-PSDRETLGKKIVKQCGGLPLAVVVVAGLLLKKVNSDDWWNKVAESVRP-VARD-PKQ--FREVLALSYKHLPYHLKACFLYFGVFPEDFQIPVWKLIRLWVAEGLIMLPIGEELEEIAEEHLEDLVDRNLVLVEKWS-NGRIKACRIHDMLRDLCLKEAAEEKFF--PNNHSRR
>KAA8529811.1
---------I-E--SVVGFDDEALKI---L--TGEKKLEVISIIGMAGLGKTTLARKVYNDPFI-YHFHVRGWTYVSQVYHQRDILLAIISSLIQDE--IET--LCEMMKKQLTGKKYLIVLDDIWDI--GAWNDLRRSFPN-NGSRIMFTSRYKDVALHVKPH----CPPRFLTEDESWDLFVQKVF-RKE-RC-PLELMEIGKKIAKKCQGLPLAILVVAGLLAKKEKTQDWWKQVAQSVSS-IVSD-PEQ--YMDALALSYNHLPHHLKACFLYFGAFPEDYDIPVWKLIYLWVAEGFIQ-KNEQSMEELAEDYLMDLIDRSLVLVSKRS-DGGIKTCHIHDLLRDLCLRKAEEENFL--IAKKKRR
>KAA8529814.1
---------V-D--NVVGFDEEAKMV---L--TKGPELEVVSVVGMGGLGKTTLARKIYTDPSI-YHFYIRAWTYVSQEYNRREVFLNILSSLTEDQ--DER--LGEELCKHLKSGKYLIVIDDVWTT--MAWDDLKMAFPN-NGSRILLTSRHTDVALHANHN----SPPRFLTDDESWELLHIKVF-HRA-DC-PSELEELGKQIAKKCSGLPLAVVVVAGLLSKKYKTHDWWKKVAESVSS-VARD-PKQ--CMDILALSYKHLPHHLKVCFIYFGLFPEDFEIPVWKLLRLWVAEGFIQ-QIGQCLEDIAEEYLEDLVDRNLILVAKRS-NGRIKTCRIHDMLRDLCLREAAEEKFL--PNYH-RR
>KAA8529819.1
---------K-E--IVVGFDNEIMMI---L--TGGKKQEVVSIIGMAGLGKTTLPRKVYDDPFI-YHFYIRAWSYVSQDYRKRDLLLGILSYVIEDE--DEE--LSLKLKKGLMGRRYLIVMDDIWSV--DASDCLKRSFPD-NGSRIMFTSQLKDVALHAKPD----SHLRFLTEDESWFLFQQKAF-GKE-TC-PLWLMGIGMEITKKCLGLPLAIVVTARSSCQNRKE---FSIVGESCKK-I--N-VIE--Y----------------PCF-----------------------------------------------------------------------------------------------
>KAA8529825.1
---------I-E--NVVGFDKEVGIL---L--TSGSELEVISVVGMGGLGKTTLVRKVFTDPRI-YEFNNRAWNYVSQEYNRREVFLGILNCVTQDD--DDK--LAECVRAQLQGQRYMIVLDDVWTK--NAWDDLKIAFPN-NRSRILLTSRNRDVAVHANPD----CEPRFLTDDESWELLQKKVF-RKG-SC-PSELEMLGKQIARRCFGLPLAIVVIAGVLLNKDKTRDWWERVAES---------------------------------------------------------------VTGDSLEDRAEENLEDLVDRNLILVATRS-NGRIKTCRIHDMLHDLCLREAAEENFF--LDSY-RR
>KAA8529826.1
---------S-E--TVVGFDQEIGEI---L--TGSEQRQVISIVGMAGSGKTTLARKVYNDRFI-YHFSILAWTYVSQSYRKRDLLLGILKSVVEDE--DEK--LGDELYRGLKGRRYLVVIDDIWHI--EVWNDLKRYFPN-NGGRIMFTTRIKEVALHAQPN----CPPRFLSEDESWNLLQCKVF-LKE-SC-PPALVEIGKQIVEKCWGLPLAIVVVAGLLAKTEKTQNWWNQVAESVSS-VVSD-SEQ--QMYTLALSYNHLPRHLKSCFLYLGAFPEDCEISVRKLTWLWIAEGFIE-QIGENLEDVAEEYLMELIDRSLVLVAKKS-TGGIRACRVHDLLHDLCLRKAKEENFL--IAKRQRL
>KAA8529827.1
---------S-E--TVVGFDQEIGEI---L--TGSEQRQVISIVGMAGSGKTTLARKVYNDRFI-YHFYIRAWTYVSQSYRKRDLLLGILKSVVEDE--DEK--LGDELYRGLKGRRYLVVIDDIWHI--EVWNDLKRYFPN-NGGRIMFTTRIKEVALHAQPN----CPPRFLSEDESWNLLQCKVF-LKE-SC-PPALVEIGKQIVEKCRGLPLAIVVVAGLLAKTEKTQNWWNQVAESVSS-VFSD-SEQ--QMYTLALSYNHLPRHLKSCFLYLGAFPEDCEISVRKLTWLWIAEGFIE-QIGENLEDVAEEYLMELIDRSLVLVAKKS-TGGIRACRVHDLLHDLCLRKAKEENFL--IAKRQRR
>KAA8529828.1
---------I-E--NVVGFDKEVGIL---L--TSGSDLEVISVVGMGGLGKTTLARKVFTDPRI-YEFNNRAWNYVSQEYNRREVFLGILNCVTQDD--DDK--LAEYVRAQLQGQRYMIVLDDVWTK--NAWDDLKIAFPN-NRSRILLTSRNRDVAVHANPD----CEPRFLTDDESWELLQKKVF-RKG-SC-PSELETLGKQIARRCFGLPLAIVVIAGLLLNKDKTRDWWERVAESVSS-VSMN-PEQ--CMDVLALSYNHLPYHLKACFLYFGVFPEDFEIPVWKLIRLWVAEGFIQ-VTGESLEDRAEENLEDLVDRNLILVATRS-NGRIKTCRIHDMLHDLCLREAAEENFF--LDSY-RR
>KAA8529829.1
---------T-E--FVVGFDQEAEEI---L--TGSEQLQVISIVGMAGSGKTTLARKLYNDHFI-YHFYIRAWTYVSQAYRKRDLLLGILCSVVEEG--DEK--LGEELYRRLKGRRYLVVMDDIWHI--DAWNDLKRSFPD-NGSRIMFTTRIKDVALHAQPD----CPPLFLSEDESWNLLQRKVF-LKE-SC-PPALVDIGKLIAEKCRGLPLAIVVIAGLLAKTEKTKNWWNQVAESVSS-IVSD-TEQ--QMNTLALSYNHLPLHLKSCFLYFGAFPEDYEISVRKLTWLWIAEGFIQ-KIGEDLEDVAEEYLMELIDRSLVLVAKTA-SGGIRACRVHDLLRDLCLRKAQEEIFL--IAKNQRR
>KAA8529833.1
---------T-E--TVVGFDEEAMKI---L--TGEQKLEIISIVGMGGLGKTTLTRKVYNDPFI-YHFHIRGWTCVSQVPQKRDILLGILSCVIHNE--DEM--LCEMLKKCLMGRRYLIVLDDIWDI--GVWNALRRTFPN-NGSRIIFTSRHKDVALLARPD----KPPHFLTQDESWDLLQQKVF-RGG-SC-PSELMDIGKEIAINCQGLPLAIVVVAGLLAKKEKTKSWWNQVAQSVSS-IVGD-PEQ--YMETLALSYNHLPHHLKACFLYFGAFPEDYKIPMWKLTSLWVAEGFIR-QNEQSLEEVAEDYLMDLIDRSLVIVSSKS-NGGIKTCCIHDVLRDLCLRKAREENFL--ISNKQR-
>KAA8529860.1
---------V----EVVGFDMEVKML---L--TGASNLEVISVVGMGGTGKTTLATKVLNDPSI-LVFNPCALIKVSQIYDRKKLFLHILSLVTRRE--EDM--LAKDLQRRLRDRRYLIVLDDVWSK--NAWDELIIAFPR-KRSRIMLTSRITNVAIYANGD----SPPRFLNDDECWELLRRKVF-GIA-SC-PSEEMNLGKEIAEKCHGLPLAVQVISESLSN-NKNPGWWKTVAANVSG-VAKQ-PER--CMNILALSYNTLTPHLKLCFIYFAVFPPDSIIPTWKLLRLWAAEGFIQ-ELEQCLVDKANEYLDDLVNKNLIIVAKRSINGGIKTCRIHNILRDLCLREAADEMFF--PNYH-RR
>KAA8529868.1
---------I-E--SVIGMFDDVKML---L--TGGSQLEVISVVGMGGVGKTTLARKIYTDPSI-YHFYIRAWTYVSQEYNRRRVFLNILSSLTQDQ--DEK--LGEELCLHLQSRKYLVVVDDVWTR--TAWDDLKMAFPN-NGSRILLTSRNRDVALHANHI----SPPRFLTDDESWELFRRKVF-RGA-DC-PSELEELGKQIAKKCSGLPLAVLVVAGLLSKKDKTYGWWKRVADSVSS-VARD-SRE--CMDILALSYNHLPHHLKVCFMYFGLFPGDFDIPVWKLLRLWVAEGFIQ-QIGQCLEDIAEEYLQDLVDRNLILVAKRT-NGRIKACRTHDLMRELCLIEAAEEEFL---------
>KAA8529869.1
---------V----EVVGFDMEVKML---L--TGASNLEVISVVGMGGTGKTALATKVLNDPSI-PVFNPCALIKVSQKYDRKKLFLGILSLVTREE--EDM--LAKDLQRRLQDRRYLIVLDDVWSK--KAWDELIIAFPR-NRSRIMLTSRITNVAIYANGD----SPPRFLNDDECWELLRRKVF-GSA-GC-PSEEMDLGKKIAEKCHGLPLAVQVISESLSN-DKNPGWWKTVAANVSR-VAKE-PER--CMNILALSYNKLTPHLKDCFIYFAVFPPDSIIPTWKLRLLWVAEGFMQ-ELEQCLVDKADECLDDLVNANLIIVAKRSINGGIKACRIQNTLRDFCLSVAAGEIFF--PNYY-RR
>KAA8529870.1
---------I-E--SVIGMFDDVKML---L--TGGSQLEVISVVGMGGVGKTTLARKIYTDPSI-YHFYIRAWTYVSQEYNRRRVFLNILSSLTQDQ--DEK--LGEELCLHLQSRKYLVVVDDVWTR--TAWDDLKMAFPN-NGSRILLTSRNRDVALHANHI----SPPRFLTDDESWELFRRKVF-RGA-DC-PSELEELGKQIAKKCSGLPLAVLVVAGLLSKKDKTYGWWKRVADSVSS-VARD-SRE--CMDILALSYNHLPHHLKVCFMYFGLFPGDFDIPVWKLLRLWVAEGFIQ-QIGQCLEDIAEEYLEDLVDRNLILVAKRT-NGRIKACRTHDLMRELCLIEAAEEEFL---------
>KAA8532440.1
---------S-E--TVIGFDQEAEMI---L--LDNRKLEVISIVGMPGLGKTTLARKVYNDLLI-YHFYIRGWTYVSHAPVKRDLLLSILNSIVGDE--DEK--LGEELYKRLSGKRYLIVMDDIWHI--QAWIDLKNYFPN-NGSRIIFTSRITDRALYAKPD----SSSRFLTEDESWDLLRIKVF-GKE-SY-PPDFVEIGKQIAVKCQGLPLAIVVIAGLLAKTDQTQDWWKQVAESHSL-TMKS-------------------------------------------------QCGS--------------------------------------------------------------------
>KAA8532444.1
---------N-E--TVIGFDKEAEMI---L--LNNRKLEVISIVGMPGLGKTTLARKVYNDLLI-HHFYIRGWTYVSQVPRKRDLLLSILRSVVEDV--YEK--LGEQLYKGLSGRRYLIVIDDIWHS--QIWIDLKKYFPD-NGSRIIFTSRITDMALHEHDK----SDSKFLTEDESWDLLQQKVF-GKK-SC-SPNLVEIGKQIAVKCGGLPLAIVVVAGLLVKIDGTQDWWKQVSESVQG-GVDD-------------------------------------------------EGGVS-QTD---------------------------------------------------------------
>KAA8532448.1
---------N-E--TVVGFEDQANMI---L--VGGSKLAVISIHGMGGSGKTTLATKLYNDPYI-YHFYIRGWTYVSQEYRKRDLLLGILSSIVREE--DEE--LGGKLYRHLKGKRYFIVMDDLWHI--KAWNYLKIFFPN-NGSRIILTSRQKEVALQAKPD----GPIRFLTKDESWDLLQQKVF-LNE-TC-PPDLVEIGKEIAKKCQGLPLAIVVVAGLLAKTDKTQNWWNQVAERVGS-LVSD-PKQ--CLDTLALSYNYLPHHLKPCFLYFGAFPEDYEIPVHKLISLWIAEGFIH-QFGQRLEDVAGEYLIDLIDRSLVLVAKKS-IGRIKACRVHDLLHDLCLRKAEEENFL--IANKQHR
>KAA8532451.1
---------I-E--SLVGLDAEASTI---L--IGEEKLKVIPIVGMAGLGKTTLVRKVYNDPFI-YHFYIRGWTNVSQVYQKRDLLLSILSSAEIGE--DKE--LGEVLFRGLKGRKYLIVMDDIWNI--GAWEDLKRSFPN-NGSRIMFTSRQVDVPLHARP--------GFLNEDESWDLLQQKAF-RKE-SC-PPELMEIGKQIAKKCGGLPLAILVIAGLLAKKDKTQYWWRHVEKS---------------------------------------------------------EGFIR-VDEHILEEVAEDYLMDLIDRSLVVVSRRS-NGGIKTCRIHDLLRDLCLRKSQEENFL---SNDQRR
>KAA8532452.1
---------I-E--SLVGLDAEASTI---L--IGEEKLKVIPIVGMAGLGKTTLVRKVYNDPFI-YHFYIRGWTNVSQVYQKRDPLLSILSSAEIGE--DKE--LGEVLFRDL--------------------------FPN-NGSRIMFTSRQVDVPLHATP--------GFLNEDESRDLLQQKAF-RKE-SC-PPELMEIGKQIAKKCGGLPLAILVIAGLLAKKDKTQYWWRHVEKSVSS-IVTD-PDQ--YMDTLALSYNHLPNHLKACFLYFGSFPEDYEIPVWQLICLWVAEGFIR-VDEHIFEEVAEDYLMDLIDRSLVVVSRRS-NGGIKTC-----------------------------
>KAA8533657.1
---------G-E--TVVGFDYEAEMI---L--TGVSKLEVISIVGMAGLGKTTLARKVYSDLFI-HHFYIRGWTCVSQCYQKRNLLLGILSSIVEDE--DEK--LGEELYKRLKGQRYLIVMDDIWHI--EAWNDLKRSFPN-NGSRIMLTSRIADVALHVKPD--------------------------------------------------------------------DWWEQVAESVTS-IISD-TEQ--CMEAVALSYSHLPTHLKSCFLYFVAFPEDHEIRASKLISLWIAEGFIH-QIGQSLEDVGEEYLMDLIGRSLVIVTKKS-TGEIKACCIHDLLRDFCLRQAEEENFM--TARKQRR
>KAA8535362.1
---------N-E--TVVGFDHEVHTI---L--IGVSALEVISIVGMAGLGKTTLAQKLYDDPLV-HHFYIRGWTYVSQVFQKRDLLLGILSSFVQNE--YEK--LGEELYKRLKGRRYLVVMDDIWHI--EAWNDTKKYFPN-NGSIILVTSRMTHLALQTKPD----SPPPFLTDDESWDLLQKKVF-QKN-SC-PTELVEIGKQIVKKCQGLPLAIVVVAGLLAKTAKTESWWKKVAESVSS-ILSD-PKQ--YMDTLALSYNHLPPHLKSCFLFMGAFPEDFEIPVRKLIWLWIAEGFIG-QTRQSLEDVAQEYLMDLIDRSLVLVAK-S-AGVIKACRVHDMLRDLCLRKAKEENFL----RKIRR
>KAA8535368.1
---------N-E--TVVGFDHEVHTI---L--VGVSNLEVISIVGMAGLGKTTLAKKVYDDPLV-YYFYIRGWTCVSQVFQKRDLLLGILTSFVQNE--DAE--LGDKLYRCLLDKRYLVVMDDIWHI--EAWNDIQKHFPN-NGSRILFTSRMIDVAFQAKPD----SPPRFLTDDESWNLLQKKVF-QKT-SC-PTELVDIGKQIAKKCQGLPLAIVVVAGLLAKTEQTENWWKKVAESVSS-ILND-PKQ--YMDTLALSYNHLPPHLKSCFLFMGAFPEDFEIPVRKLIWLWIAEGFIR-QTRQSLEDVAQEYLMDLIDRSLVLVAK-S-AGVIKACRVHDMLRDLCLRKAEEENFL----RKIRR
>KAA8535370.1
---------N-E--TLVGFDDEVDTI---L--IGVSNLEVISIVGMAGLGKTTLAKKVYDDPLV-YHFYIRGWTSVSQVFQKRDLLLGILTSFVQNE--NEK--LGERLYKCLKGRRYLVVMDDIWDI--EAWNDTKMYFPN-NGSRILFTSRMTDVALQAKPD----SPPHFLTDDESWNLLQKKVF-QKK-SC-PTELVEIGKQIAKKCQGLPLAIVVVAGLLAKTEQAENWWKKVAESVSS-ILNE-PKQ--YMDTLALSYNHLPPHLKSCFLFMGAFPEDYEIPVQKLIWLWIAEGFIR-QTGQSKEDVAEEYLVDLIDRSLVLVAK---------------------------------------
>KAA8535371.1
---------N-E--TVVGFDHEVHTI---L--IGVSKLEVISIVGMAGLGKTTLAKKLYNDPLV-YHFYIRRWTYVSQVFQKRDLLLGILSSFVQNE--NEK--LGERLYKCLKGRRYLVVMDDIWHI--EAWNDTKMYFPN-NGSRILFTSRIIDVASRAKPD----SPPHFLTDDESWDLLQKKVF-QKT-SC-PTELVEIGKQIAKKCRGLPLAIVVVAGLLAKTEQTESWWKKVAQSVSS-ILED----------------------------------------------------------------------------------------------------------------------FRR
>KAA8535375.1
---------N-E--TVVGFDHEVRTI---L--IGVSKLEVISIVGMAGLGKTTLAKKLYNDPLV-YHFYIRGWTYVSQVFQKGDLLLGILSSFVQNE--NEQ--LGERLYKCLKGRRYLVVMDDIWHI--EAWNDTKMYFPN-NGSRILFTSRINDVALQAKPD----SPPQFLTDDESWDLLQKKVF-QKT-SC-PTELVEIGKQIAKKCQGLPLAIVVVAGLLAKTEQTENWWKKVAESVSS-ILND-PKQ--YIDTLALSYNHLPPHLKSCFLFMGAFPEDYEIPVQKLIWLWIAEGFIR-QTGQSKEDVAEEYLVDLIDRSLVLVAK-S-AGVIKACHVHDLLRDLCLRKAEEDNFL----RQIRR
>XP_028061745.1
---------M-E--ITVGFDDEALTI---L--AGGKKLQMISIVGMPGHGKTTLARKLYDDPYI-HYFHIRAWTYASQLPRKTEMLLDILHSVTVDE--NEE--LGEKLYKQLKGKRYLIVIDDLWHI--SAWVDLKMYFPN-NGSRVMFTSRLKEVAMHASPK----CHPRFLTEEESWELLERKVF-QNE-SC-PLELIKIGKQIMKKCEGLPLAIVVIAGLLARNMKTRESWKQVAQSVSS-IVSD-PNQ--YLDTLVLSYNHLPRHLKPCFLYLGAFPQDHEIPVQKLICLWIAEGFIQ-KIGQSLEEVAEDYLMDLIQRSLVIVAQKF-DGRIKACRMHDLLRDLCLKKASEINFL--ETNNQRR
>XP_028061854.1
---------M-E--ITVGFDTEVLAI---L--AGGKELEFVSIVGMPGLGKTTLAKKLYNDPYI-YHFHIRAWTYVSQVPRKTEMLLNILHSLNVGE--NEK--LGEMLYRNLKGKRYLIVIDDICDI--GAWVDLKMYLPN-NESRVLFSSRLKVVVMHASPD----SHIRFLTEEESWELFQWKVF-QNE-SF-PLQLVEIGKQIMKKYEGLPLAIIVIAGLLEKNKKTEEWWKHVAQGVSS-IVSD-PNQ--HLDTRALSYNHLPCHLKPCFLYLGAFPEDQEISVQKLIWLWVARGFIQ-NIGESLEEVAEDYLMDLIQRSLVIVTRKF-DGRIKACRMHDLLRDLCLKKAREINFL---------
>XP_028063385.1
EAL--PMSMM-E--ITVGFEDDALTI---L--AGGKQLQMISIVGMPGLGKTTLATKLYNDPYI-HYFHIRAWTYASQLPRKTDMLLDILRSVNVDE--NEK--LGEKLYKQLKGQRYLIVIDDLWDI--GAWVNLKMYFPN-NGSRVMFTSRLKEVAMHASPD----CHHRPLTEEESWELLQRKVF-QNG-RC-PPELIEIGKQITKRCGGLPLAIVVIAGLLAKNIKTQKSWKKVAQSVSS-IVSD-PNQ--YLDTLALSYNHLPRHLKPCFLYLGAFPEDQEISVERLIWLWIAEGFIQ-KIEQSLEEVAEGYLMDLIQRSLVIVAQKF-DGRIKACRMHDLLRDLCLKKAREINFL--KANNQCH
>XP_028063474.1
EAL--PMSMM-E--ITVGFEDDALTI---L--AGGKQLQMISIVGMPGLGKTTLATKLYNDPYI-HYFHIRAWTYASQLPRKTDMLLDILRSVNVDE--NEK--LGEKLYKQLKGQRYLIVIDDLWDI--GAWVNLKMYFPN-NGSRVMFTSRLKEVAMHASPD----CHHRPLTEEESWELLQRKVF-QNG-RC-PPELIEIGKQITKRCGGLPLAIVVIAGLLAKNIKTQKSWKKVAQSVSS-IVSD-PNQ--YLDTLALSYNHLPRHLKPCFLYLGAFPEDQEISVERLIWLWIAEGFIQ-KIEQSLEEVAEGYLMDLIQRSLVIVAQKF-DGRIKACRMHDLLRDLCLKKAREINFL--KANNQCH
>XP_028063536.1
EAL--PMSMM-E--ITVGFEDDALTI---L--AGGKQLQMISIVGMPGLGKTTLATKLYNDPYI-HYFHIRAWTYASQLPRKTDMLLDILRSVNVDE--NEK--LGEKLYKQLKGQRYLIVIDDLWDI--GAWVNLKMYFPN-NGSRVMFTSRLKEVAMHASPD----CHHRPLTEEESWELLQRKVF-QNG-RC-PPELIEIGKQITKRCGGLPLAIVVIAGLLAKNIKTQKSWKKVAQSVSS-IVSD-PNQ--YLDTLALSYNHLPRHLKPCFLYLGAFPEDQEISVERLIWLWIAEGFIQ-KIEQSLEEVAEGYLMDLIQRSLVIVAQKF-DGRIKACRMHDLLRDLCLKKAREINFL--KANNQCH
>XP_028063584.1
EAL--PMSMM-E--ITVGFEDDALTI---L--AGGKQLQMISIVGMPGLGKTTLATKLYNDPYI-HYFHIRAWTYASQLPRKTDMLLDILRSVNVDE--NEK--LGEKLYKQLKGQRYLIVIDDLWDI--GAWVNLKMYFPN-NGSRVMFTSRLKEVAMHASPD----CHHRPLTEEESWELLQRKVF-QNG-RC-PPELIEIGKQITKRCGGLPLAIVVIAGLLAKNIKTQKSWKKVAQSVSS-IVSD-PNQ--YLDTLALSYNHLPRHLKPCFLYLGAFPEDQEISVERLIWLWIAEGFIQ-KIEQSLEEVAEGYLMDLIQRSLVIVAQKF-DGRIKACRMHDLLRDLCLKKAREINFL--KANNQCH
>XP_028063915.1
---------V-E--TVVGFEDEAMKL---L--TRGQKLDIISIVGMPGLGKTTLARKVYNDPLI-YHFYIRAWITISQKYQKQNLLVDLIHSVSP----DWE--LCDELWKSLKGKRYLIVMDDIWDT--RAWVDLKSLFPN-NGSRIMFTSRFTNVALHANPS----SPPRFLTEDESWDLFQQKVF-QRE-IC-PPNLMCVGKKIAKNCQGLPLAIVVVGGMLANRKEMPGWWKEVEKILDS---RV-LEP--CMETFALSYNHLPHYLKPCFLYFAAFPQDFVIYVQKLTQLWIAEGFIR-KIEGSLEDVAEEYLMDLIGRNLILVSKRS-DGGIKACSIHDLLHNFCCKRAEEEYFL---SSLMRR
>XP_028063960.1
---------M-E--IMVGFDDEVLTI---L--AGGKKLDIIPIVGMPGLGKTILARKVYNDPYI-HHFHIRAWTYVYQVPRKREMLLDILHFGNVEE--HEE--LGEKLYKKLKRKRYLIVIDDIWDI--SAWVDLKIYLPN-NGSRVMFTSRLKAVAMHVSPN----CHPRFLTEEESWELLQRKVF-QNG-SC-PAELIEFGKQIMKKCEGLPLAIVVIAGLLAK-KKTEEWWKQVSQSVSS-IVSD-PNQ--YLDTLALSYNHLPRHLKPCFLYLGAFPEDQEISVQRLIWLWIAEGFIQ-KVGPSLEEVAEDYLMDLIQRNLVIVARKF-DGRIKACRMHDVLRDLCLKKARETNFL--RTNTQCR
>XP_028063961.1
---------V-E--NVVGFDEEAKTL---L--KGGKELEVISVTGMGGLGKTTLARKVFTDPAI-YNFYIRAWTYVSQEYTRKEVFLSILSSLDKDE--GER--LAEELRGHLQTGRYLIVMDDVWTK--EAWDDLKMAFPK-NGSRILLTSRNNEVAVHANPD----SHHRFLTDDEGWELLKKKVF-RKE-RC-PSELEDLGKKIAEECGGLPLAIVVIAGLLIKKEKTSKWWEKVAESVSS-VARD-PKQ--CMDILALSYKHLPHQLQSCFRYFGVFPEDYEIPVCILIQLWIAEGLIE-QVGESLEDTAEDRLEDLVDRNLVMVEKRS-NGGIKTCRVHDMLHDLCLKEAKEEQFL--LNKC-RL
>XP_028063962.1
---------V-E--NVVGFDEEAKTL---L--KGGKELEVISVTGMGGLGKTTLARKVFTDPAI-YNFYIRAWTYVSQEYTRKEVFLSILSSLDKDE--GER--LAEELRGHLQTGRYLIVMDDVWTK--EAWDDLKMAFPK-NGSRILLTSRNNEVAVHANPD----SHHRFLTDDEGWELLKKKVF-RKE-RC-PSELEDLGKKIAEECGGLPLAIVVIAGLLIKKEKTSKWWEKVAESVSS-VARD-PKQ--CMDILALSYKHLPHQLQSCFRYFGVFPEDYEIPVCILIQLWIAEGLIE-QVGESLEDTAEDRLEDLVDRNLVMVEKRS-NGGIKTCRVHDMLHDLCLKEAKEEQFL--LNKC-RL
>XP_028063964.1
---------V-E--NVVGFDEEAKTL---L--KGGKELEVISVTGMGGLGKTTLARKVFTDPAI-YNFYIRAWTYVSQEYTRKEVFLSILSSLDKDE--GER--LAEELRGHLQTGRYLIVMDDVWTK--EAWDDLKMAFPK-NGSRILLTSRNNEVAVHANPD----SHHRFLTDDEGWELLKKKVF-RKE-RC-PSELEDLGKKIAEECGGLPLAIVVIAGLLIKKEKTSKWWEKVAESVSS-VARD-PKQ--CMDILALSYKHLPHQLQSCFRYFGVFPEDYEIPVCILIQLWIAEGLIE-QVGESLEDTAEDRLEDLVDRNLVMVEKRS-NGGIKTCRVHDMLHDLCLKEAKEEQFL--LNKC-RL
>XP_028066697.1
---------M-E--ITVGFEDDALTI---L--AGGKQLQMISIVGMPGLGKTTLATKLYNDPYI-HYFHIRAWTYASQLPRKTDMLLDILRSVNVDE--NEK--LGEKLYKQLKGQRYLIVIDDLWDI--GAWVNLKMYFPN-NGSRVMFTSRLKEVAMHASPD----CHHRPLTEEESWELLQRKVF-QNG-RC-PPELIEIGKQITKRCGGLPLAIVVIAGLLAKNIKTQESWKQVAQSVSS-IVSD-PNQ--YLDTLALSYNHLPRHLKPCFLYLGVFQEDQKILV---------------------------------------------------------------------------------
>XP_028066936.1
---------M-E--ITVGFDDEALTI---L--AGGKKLQLISIVGMPGLGKTTLATKLYNDPYI-HYFHIRAWTYASQLPRKTVMLLDILSSVNVDE--NEK--LGEKLYKQLKGKTYLIVIDDLWDI--GAWVDLKMYFPN-NGSRVMFTSRLKELSMHASPD----CHPRFLTEEESWELLQRKVF-QNE-CC-PPELIGIGKQIMKKCEGLPLAIVIIAGLLAKNIKTP------------------------------------------------------------------------------------------------------------------------------------------
>XP_028066956.1
---------M-E--ITVGFDDEALTI---L--AGGKKLQMISIVGMPGLGKTTLARKVYNDPYI-HYFHIRAWTYVSQLSRQTDMLLDILRSLNVDE--NEK--LGEKLYKQLKGKRYLIVIDDLWDI--GAWVDLKMYFPN-NGSRVMFTSRLKELSMHASPD----CHPRFLTEEESWELLQRKVF-QNE-SC-PPELIEIGKQIMKKCEGLPLAIVIIAGLLAKNIKTVVSWKQVAQSVSS-IVSD-PNQ--YLDTLALSYNHLPRHLKPCFLYLGAFPRDQEIPVQKLICLWVAEGFIQ-KIGQSVEEVAEGYLMDLFQRSLVIVAQKF-DGRIKACRMHDLLRDLCLKKAGEINFL-----DQHR
>XP_028066957.1
---------M-E--ITVGFDDEALTI---L--AGGKKLQMISIVGMPGLGKTTLARKVYNDPYI-HYFHIRAWTYVSQLSRQTDMLLDILRSLNVDE--NEK--LGEKLYKQLKGKRYLIVIDDLWDI--GAWVDLKMYFPN-NGSRVMFTSRLKELSMHASPD----CHPRFLTEEESWELLQRKVF-QNE-SC-PPELIEIGKQIMKKCEGLPLAIVIIAGLLAKNIKTVVSWKQVAQSVSS-IVSD-PNQ--YLDTLALSYNHLPRHLKPCFLYLGAFPRDQEIPVQKLICLWVAEGFIQ-KIGQSVEEVAEGYLMDLFQRSLVIVAQKF-DGRIKACRMHDLLRDLCLKKAGEINFL-----DQHR
>XP_028066958.1
---------M-E--ITVGFDDEALTI---L--AGGKKLQMISIVGMPGLGKTTLARKVYNDPYI-HYFHIRAWTYVSQLSRQTDMLLDILRSLNVDE--NEK--LGEKLYKQLKGKRYLIVIDDLWDI--GAWVDLKMYFPN-NGSRVMFTSRLKELSMHASPD----CHPRFLTEEESWELLQRKVF-QNE-SC-PPELIEIGKQIMKKCEGLPLAIVIIAGLLAKNIKTVVSWKQVAQSVSS-IVSD-PNQ--YLDTLALSYNHLPRHLKPCFLYLGAFPRDQEIPVQKLICLWVAEGFIQ-KIGQSVEEVAEGYLMDLFQRSLVIVAQKF-DGRIKACRMHDLLRDLCLKKAGEINFL-----DQHR
>XP_028072320.1
---------M-E--ITVGFDDEALTI---L--AGGKKLQIISIVGMPGLGKTTLATKLYNDPYI-HYFHIRAWTYASQLPTKTDMLLDILRYVNVNE--NEK--LGEKLYKQLKGKRYLIVIDDLWDI--GAWVDLKMYFPN-NGSRVMFTSRLKELSMHASPD----CHPRFLTEEESWELLQRKVF-HNE-SC-PPELIKIGKQIMKKCEGLPLAIVIIAGLLAKNIKTQESWIQVAQSVSS-IVSD-PNQ--YLDTLALSYNHLPRHLKPCFLYLGAFPEDQEIPVQKLISLWVAEGFIQ-KIGQSLEEVAEDYLMDLIQRSLVIVAQKF-DGRIKACRMHDLLRDLCLKKAREINFL--ETNNQRH
>XP_028080672.1
---------M-E--ITAGFDDEVLTI---L--VRGKKQQILSIVGMLGLGKTTLARKLYNDPYI-HYIHIRGWTNASQLPRKIDMLLHILRSVNVDE--NEK--LGKKLYKQLKGKRYLIVIDDLWDI--GAWVDLKMYFPN-NGSRVMFTSRLKEVAMHASPD----CHSRFLTEEESWELLQRKVF-HNE-SC-PPKLIEIGKQIMKKCEGLPLAIAIIAGLLAKNIKTQESWKQVAQSVSS-IVSA-PNQ--YLDTLALSYNHLPRHLKPCFLYLGAFPEDQAIPVQKLICLLVTEGFIR-KIEQSLEEVVEDYLMDLI------------------------------------------------
>XP_028082887.1
---------V-E--IMVGFEDEAMSL---L--TGGPKLQVISIVGMAGQGKTTLATKLYNDPLV-YHFYIRAWTSVSQEYRKRDLLIRLLSCVMKNG--DEK--LCEKLYKSLKGQTYFIVMDDMWDT--KAWVDLKICFPN-NGSRIMFTSRHEDVALQAKTN----NPPRFLTHNESWDLFQHKVF-KRE-NC-PPVLVEIGKQITNKCQGLPLSIVVVAGIFINEEKSQDRWKQVGETLKS-LAAN-PQA--CMKTLALSYIHLPGHLKPCFLYFGAFPEDYQIRVEKLIWLWVAEGFIT-KTGERLKDVAKEYLMDLIGRSLLLVSKRY-DGEIKACGIHDLLREFCIKQGEDDFFL---------
>XP_028082942.1
---------M-E--ITVGFDDEALTI---L--AGGKKLQMISIVGMPGLGKTTLATKLYNDPYI-HYFHIRGWTYASQLPRITDMLLDILRSVNVDE--NEK--LGEKLYKQLKGKRYLIVIDDLWDI--GAWVNLKMYFPN-NGSRVMFTSRLKELSMHASLD----CHPRFLTEEESWELLQRKLF-QNG-SC-PLELILIGKQIMKKCKGLPLAIVVIAGLLAKNIKTP------------------------------------------------------------------------------------------------------------------------------------------
>XP_028090836.1
---------M-E--ITVGFDDEALTI---L--AGGKKLQMISIVGMPGLGKTTLATKLYNDPYI-HYFHIRAWTYASQLSRQTDMLLDILRSLNVDE--NEK--LGEKLYKQLKGKRYLIVIDDLWDI--GAWVDLKMYFPN-NGSRVMFTSRLKELSMHASPD----CHPRFLTEEESWELLQRKVF-QNE-SC-PPELIEIGKQIMKKCEGLPLAIVIIAGLLAKNIKTLESWKQVAQSVSS-VVSD-PNQ--YLDTLALSYNHLPRHLKPCFLYLGAFPRDQEIPVQKLICLWVAEGFIQ-KIGQSVEEVAEGYLMDLFQRSLVIVAQKF-DGRIKACRMHDLLRDLCLKKAGEINFL-----DQHR
>XP_028090837.1
---------M-E--ITVGFDDEALTI---L--AGGKKLQMISIVGMPGLGKTTLATKLYNDPYI-HYFHIRAWTYASQLSRQTDMLLDILRSLNVDE--NEK--LGEKLYKQLKGKRYLIVIDDLWDI--GAWVDLKMYFPN-NGSRVMFTSRLKELSMHASPD----CHPRFLTEEESWELLQRKVF-QNE-SC-PPELIEIGKQIMKKCEGLPLAIVIIAGLLAKNIKTLESWKQVAQSVSS-VVSD-PNQ--YLDTLALSYNHLPRHLKPCFLYLGAFPRDQEIPVQKLICLWVAEGFIQ-KIGQSVEEVAEGYLMDLFQRSLVIVAQKF-DGRIKACRMHDLLRDLCLKKAGEINFL-----DQHR
>XP_028090838.1
---------M-E--ITVGFDDEALTI---L--AGGKKLQMISIVGMPGLGKTTLATKLYNDPYI-HYFHIRAWTYASQLSRQTDMLLDILRSLNVDE--NEK--LGEKLYKQLKGKRYLIVIDDLWDI--GAWVDLKMYFPN-NGSRVMFTSRLKELSMHASPD----CHPRFLTEEESWELLQRKVF-QNE-SC-PPELIEIGKQIMKKCEGLPLAIVIIAGLLAKNIKTLESWKQVAQSVSS-VVSD-PNQ--YLDTLALSYNHLPRHLKPCFLYLGAFPRDQEIPVQKLICLWVAEGFIQ-KIGQSVEEVAEGYLMDLFQRSLVIVAQKF-DGRIKACRMHDLLRDLCLKKAGEINFL-----DQHR
>XP_028096865.1
---------M-E--IMVGFEDEVIMI---L--TEGKKLGIISIVGMPGLGKTTLARKVYDDPYI-HYFHIRAWTYVSQAYIKRDLLLGILHSIVKNK--NEK--LGEEIYKILKGKRYLIVMDDIWST--GAWDDVRMYLPN-NGSRVMFTSRLKEVGLHAKPE----SCPRFLTEEESWELFQKRVF-RGE-SF-PPELMGLGLQIAEKCEGLPLAIVVIAGILAKEEKTKDLWEEVAESVSS-MVND-PNQ--YMRTLALSYYHLPDHLKPCFLYFGAFLEGSEIPVRKLMWLWIAEGFVQ-SSEETLEEIAEDYLTDLIERSLVIVSKKS-NGGIKACRMHDLLRHLCLREAEKFKFL---SSSQGR
>XP_028098604.1
---------V-E--NVVGFDMEAKTL---L--NGGKELDVVSVIGMGGLGKTTLAKKVFTDPAI-FEFYIRAWIYVSQEYDRKEVFISILGSLDKDE--DDK--LADELRGHLQTGRYLIVMDDVWTR--EAWDDLKMAFPK-NRSRILLTSRNTEVAIHANPDRN--SPPRFLNEDESWELLEKKVF-RRE-RC-PSELVDLGKQIAKECGGLPLAIVVIAGLLMKKDKTCDWWEKVAKSVNS-VARD-PKQ--CMDILALSYKHLPYHLKACFLYFGVFPEDYEIPVWKLIQLWVAEGFIQ-QVGERLEDTAEEQLEDLVDRNLVLVEKRS-NGGIKTCRVHDMLRDLCLREAEEENFL--LNKY-RR
>XP_028098605.1
---------V-E--NVVGFDMEAKTL---L--NGGKELDVVSVIGMGGLGKTTLAKKVFTDPAI-FEFYIRAWIYVSQEYDRKEVFISILGSLDKDE--DDK--LADELRGHLQTGRYLIVMDDVWTR--EAWDDLKMAFPK-NRSRILLTSRNTEVAIHANPDRN--SPPRFLNEDESWELLEKKVF-RRE-RC-PSELVDLGKQIAKECGGLPLAIVVIAGLLMKKDKTCDWWEKVAKSVNS-VARD-PKQ--CMDILALSYKHLPYHLKACFLYFGVFPEDYEIPVWKLIQLWVAEGFIQ-QVGERLEDTAEEQLEDLVDRNLVLVEKRS-NGGIKTCRVHDMLRDLCLREAEEENFL--LNKY-RR
>XP_028098606.1
---------V-E--NVVGFDMEAKTL---L--NGGKELDVVSVIGMGGLGKTTLAKKVFTDPAI-FEFYIRAWIYVSQEYDRKEVFISILGSLDKDE--DDK--LADELRGHLQTGRYLIVMDDVWTR--EAWDDLKMAFPK-NRSRILLTSRNTEVAIHANPDRN--SPPRFLNEDESWELLEKKVF-RRE-RC-PSELVDLGKQIAKECGGLPLAIVVIAGLLMKKDKTCDWWEKVAKSVNS-VARD-PKQ--CMDILALSYKHLPYHLKACFLYFGVFPEDYEIPVWKLIQLWVAEGFIQ-QVGERLEDTAEEQLEDLVDRNLVLVEKRS-NGGIKTCRVHDMLRDLCLREAEEENFL--LNKY-RR
>XP_028098607.1
---------V-E--NVVGFDMEAKTL---L--NGGKELDVVSVIGMGGLGKTTLAKKVFTDPAI-FEFYIRAWIYVSQEYDRKEVFISILGSLDKDE--DDK--LADELRGHLQTGRYLIVMDDVWTR--EAWDDLKMAFPK-NRSRILLTSRNTEVAIHANPDRN--SPPRFLNEDESWELLEKKVF-RRE-RC-PSELVDLGKQIAKECGGLPLAIVVIAGLLMKKDKTCDWWEKVAKSVNS-VARD-PKQ--CMDILALSYKHLPYHLKACFLYFGVFPEDYEIPVWKLIQLWVAEGFIQ-QVGERLEDTAEEQLEDLVDRNLVLVEKRS-NGGIKTCRVHDMLRDLCLREAEEENFL--LNKY-RR
>XP_028098613.1
---------M-E--IMVGFDDEVLTI---L--AGGKKLDIIPIVGMPGLGKTILARKVYNDPYI-HHFHIRAWTYVSQVPRKREMLLDILHFVNVEE--NEK--LGEKLHKKLKGKRYLIVIDDIWDI--SAWVDLKIYLPN-NGSRVMFTSRLKAVAMHVSPN----CHPRFLTEEESWELLQRKVF-QNG-SC-PAELIEFGKQIV--------------------------------------------------------NNL---LQDCYIEF--------------------------------------------------------------------------------------------
>XP_028098747.1
---------V-E--IMVGFEDEAMSL---L--TGGSKLQVISIVGMAGQGKTTLATKLYNDPLV-YHFYIRAWTSVSQEYRKRDLLIRLLSCVMKNG--DEK--LCEKLYKSLKGQTYFIVMDDIWDT--KAW-------PK----------------------------PYFLTHNESWDLFQHKVF-KRE-NC-PPELMEIGKQIANKCQGLPLAIVLVAGILTNEEKSQGRWKQVGETLNS-LAAD-PQL--WMKTLELSYNHLPGHLKPCLLYFGAFPEDYQIRVEKLIWLWVAEGFIT-KTGERLEDVAKEYLMDLIGRSLLLVSKRY-DGEIKACGIHDLLREFCIKQGEEDFFL---------
>XP_028100405.1
---------M-E--ITVGFDDEALTI---L--VGARKLQMISIVGMPGLGKTTLARKLYNDPYI-HYFHICAWTYASQLPRKTDMLLDILRSLYVNE--NEK--LGDKLYKKLKGKRYLIVIDDIWDI--GAWVDLKMYFPN-NGSRVLFTSRLKELAMHASPD----CHPRFLTEEESWELLQRKVF-QNE-SC-PPELIEIGKQIMKKCEGLPLAIVVMAGLLAKDNKAQVWWKQVAQSVSS-IVSD-PNQ--YLDTLALSYNHLPRHLKPCFLYLGAFPVDQQISVQKLICLWIAEGFIQ-KIGQSLEEVAEDYLMGLIQRSLVIVAQKF-DGRIKACRMHDLLRDLCFKKVREINFL--ETNNQRR
>XP_028101273.1
---------M-E--ITMSFDDEALTI---L--VRGKKLQMISIVGIPGLGKTTLAIKLYNDPYI-HYFHIRAWTYASQLSRQTDMLLDILRSVNVDE--NEN--LGDKLYKSLKGERYLIVIDDFWDI--GAWVDLKMYFPN-NGSRVMFTSLHKELAMYASPD----CYPRFFTEEESWVLLQQKVF-PNE-SC-PPELIKIWKHIMKKCEGLPLAIVIIAGLPAKNIKTQESWIQVAQSVSS-IVSD-PNQ--CLDTLALSYNHLPRHLKPCFLYLGAFPEDQEIPVQKLIWLWIAEGLYK-NLG---------------------------------------------------------------
>XP_028101614.1
---------M-E--ITVGFDDEALTI---L--ARGKKLQMISIVGMPGLGKTTLATKLYNDPYI-HYFHIRAWTYASQLPRKKDMLLDILRSVNVDE--NEK--LGKKLYKQLKGKRYLIVIDDLWDI--GVWVDLKMYFPN-NGSRVMFTSRLKELAMHASPD----CHPRFLTKEESWELLQWKVF-QNE-SG-PPVLIEIGKQIMKKCEGLPLAIVVMAGLLAKDNKAQESWEQVAQS-------------------------------------------------------------------SLEEVAEDYLMDLIQRSL--------------------------------------------
>XP_028102117.1
EAL--SMSMM-E--ITVGFEDDALAI---L--AGENQLQMISIVGMPGLGKTTLARKLYNDPYI-YYFHIRAWTYASQLPTKRDMLLDILRSFNVDE--NEK--LGEKLYKQLKGNKYLIVIDDLWDI--GAWVDLKMYFPN-NGSRVMFTSRLKELAMHASPD----CHPRFLTEEESWELLQQKVF-QNE-SC-PPELIIIGKEIMKKCAGLPLAIVVIAGLLARNIKTQESWKQVAQSVSS-IVSD-PNQ--YLDTLALSYNHLPHHLKPCFLYLGAFPEDQEISVQKLIWLWIAEGFIQ-KIEQSLEEVAEGYLMDLIQRSLVIVAQNF-DGRIKTCRMHDLLRDLCLKKAREINFL--KANNQCR
>XP_028102118.1
---------M-E--ITVGFDDEALTI---L--AGGKKLQMISIVGMPGLGKTTLATKLYNDPYI-HYFHIRAWTYASQLPRITDMLLDILRSVNVDE--NEK--LGEKLYKQLKGKRYLIVIDDLWDI--GAWVNLKMYFPN-NGSRVMFTSRLKEVAMHASPD----CHRRFLTEEESWELLQRKMF-QNE-SC-PPELIGIGKQI-----------------------------------------------------------------------------------------------------------------------------F-DGRIKACRMHDLLRDLCLKKAREINFL--VTNNQRR
>XP_028102119.1
---------M-E--ITVGFDDEALTI---L--AGGKKLQMISIVGMPGLGKTTLATKLYNDPYI-HYFHIRAWTYASQLPRITDMLLDILRSVNVDE--NEK--LGEKLYKQLKGKRYLIVIDDLWDI--GAWVNLKMYFPN-NGSRVMFTSRLKEVAMHASPD----CHRRFLTEEESWELLQRKMF-QNE-SC-PPELIGIGKQI-----------------------------------------------------------------------------------------------------------------------------F-DGRIKACRMHDLLRDLCLKKAREINFL--VTNNQRR
>XP_028102121.1
---------M-E--ITVGFDDEALTI---L--AGGKKLQMISIVGMPGLGKTTLATKLYNDPYI-HYFHIRAWTYASQLPRITDMLLDILRSVNVDE--NEK--LGEKLYKQLKGKRYLIVIDDLWDI--GAWVNLKMYFPN-NGSRVMFTSRLKEVAMHASPD----CHRRFLTEEESWELLQRKMF-QNE-SC-PPELIGIGKQI-----------------------------------------------------------------------------------------------------------------------------F-DGRIKACRMHDLLRDLCLKKAREINFL--VTNNQRR
>XP_028107731.1
---------M-E--ITVGFDDEALTI---L--AGGKKLQMISIVGMPGLGKTTLATKLYNDPYI-HYFHIRAWTHASQLPRKTDVLLDILRYVNVDE--NEK--LGEKLYKQLKGKRYLIVIDDIWDI--GAWDDLKMYFPN-NGSRVMFTSRLKELAMHASPD----CHPRFLTEEESWALLQRKVF-QNE-SC-PPELIEIGKQIMKKCGGLPLAIVIIAGLLAKNIKTQESWKQVAQSVSS-IVSD-PNQ--YLDTLALSYNHLPRHLKPCFLYLGAFPENQKISVQRLIWLWIAEGFIQ-KIEQSLEEVAEDYLMDLIQRSLLIVAQKF-DGRIKACRMHDLLRDLCLKKAREINFL--ETNNQCR
>XP_028116480.1
---------L-E--IIVGFDSKALAI---L--AGGNKLDFVSIVGMPGLGKTILDKKLYNDPYI-HHFHIHAWTYVSQVPKKREMLLDILH-FNVDE--NEM--LGEMLYKKLKGKRYLIVIDDIWDI--GVWVDLKMYLPN-NGSRIMFTSR----PMHASPD----SHTRFLTEEESWELFQRKVF-PDE-SC-PPKLIETGKQIMNKCQGLPLAIIVIAGLLAKNKKTEE-----------------------------------------------------------------------------------------------------------------------------------------
>XP_028116540.1
---------M-E--ITVGFDDEALTI---L--AGGKKLQMISIVGMPGLGKTTLATKLYNDPYI-HYFHIRAWTYASQLPTKTDMLLDILRSVNVDE--NEK--LGEKLYKQLKGKRYLIVIDDLWDI--GAWIDLKTYFPN-NGSRVMFTSRLKELSMHASPD----CHPRFLTEEESWDLLQLKVF-QNE-SC-PPELIKIGKQIMKKCEGLPLAIVIIAGLLAKNIKTQESWIQVAQRVSS-IVSD-PNQ--YLDTLALSYNHLPRHLKPCFLYLGAFPEDQEIPVQKLICLWVAEGFIQ-KIGQSLEEVAEDYLMDLIQRSLVIVAKKF-DGRIKTCRMHDLLRDLCLKKAREINFL--KANNQCR
>XP_028118554.1
---------M-E--FVVGFDNEAMNI---L--TGGMKLEVFSIIGMPGLGKTTLARKVYNDPYI-HYFHLRAWTYVSQSHTKKEMLLDILHSLMNDE--DEY--LGERLYKRLKGKRYFIVMDDIWNI--GAWDDIRVYLPN-NGSKVLFTSRTMAVALRAKPD----GHPRFLTEEESWELLHEKVF-RNE-NF-PPELMEFGEQIMKKCEGLPLAIVVIAGLLAKSEKTKDRWKHVAASVRS-ISSD-PNQ--YMNTLALSYDNLPQHLKPCFLYLGAFRDDHEIPVWKLILLWIAEGFIH-PIGQRLEDIGEGYLMDLIDRSLVIVSRKS-NGGIKACRIHDLLRDLCLKKSEEFNFL---SNNQLR
>XP_028124912.1
-----------E--IVVGFEDEALTI---L--TRDQKLDTISIVGMPGLGKTTLAKKVYNDPLI-YHFHIRAWINVSQEYRKRDVLLSLFYSISPKE--DEE--LADKLRKSLKGKRYLIVMDDIWDT--RAWIDLKSLFPN-NGSRIMFTSRFTNVALHANTH----TPPSFLTEDESWDLFKKKVF-RTD-WC-PPELMSIGKKVVIKCQGLPLAIVVVSGIFANIEKSQDQWKQVGEIRDS-AVRD-LKL--CMETFALSYNHLPHHLKSCFLYFAAFPKDFEIPVWKLTQLWVAEGFIR-NIGESLEDVAEEYLMDLIGRNLILVSKRS-DGRIKACSVHALLHDFCLKKAEEEYFL---CSHVRR
>XP_028124913.1
-----------E--IVVGFEDEALTI---L--TRDQKLDTISIVGMPGLGKTTLAKKVYNDPLI-YHFHIRAWINVSQEYRKRDVLLSLFYSISPKE--DEE--LADKLRKSLKGKRYLIVMDDIWDT--RAWIDLKSLFPN-NGSRIMFTSRFTNVALHANTH----TPPSFLTEDESWDLFKKKVF-RTD-WC-PPELMSIGKKVVIKCQGLPLAIVVVSGIFANIEKSQDQWKQVGEIRDS-AVRD-LKL--CMETFALSYNHLPHHLKSCFLYFAAFPKDFEIPVWKLTQLWVAEGFIR-NIGESLEDVAEEYLMDLIGRNLILVSKRS-DGRIKACSVHALLHDFCLKKAEEEYFL---CSHVRR
>XP_028124915.1
-----------E--IVVGFEDEALTI---L--TRDQKLDTISIVGMPGLGKTTLAKKVYNDPLI-YHFHIRAWINVSQEYRKRDVLLSLFYSISPKE--DEE--LADKLRKSLKGKRYLIVMDDIWDT--RAWIDLKSLFPN-NGSRIMFTSRFTNVALHANTH----TPPSFLTEDESWDLFKKKVF-RTD-WC-PPELMSIGKKVVIKCQGLPLAIVVVSGIFANIEKSQDQWKQVGEIRDS-AVRD-LKL--CMETFALSYNHLPHHLKSCFLYFAAFPKDFEIPVWKLTQLWVAEGFIR-NIGESLEDVAEEYLMDLIGRNLILVSKRS-DGRIKACSVHALLHDFCLKKAEEEYFL---CSHVRR
>XP_028124916.1
-----------E--IVVGFEDEALTI---L--TRDQKLDTISIVGMPGLGKTTLAKKVYNDPLI-YHFHIRAWINVSQEYRKRDVLLSLFYSISPKE--DEE--LADKLRKSLKGKRYLIVMDDIWDT--RAWIDLKSLFPN-NGSRIMFTSRFTNVALHANTH----TPPSFLTEDESWDLFKKKVF-RTD-WC-PPELMSIGKKVVIKCQGLPLAIVVVSGIFANIEKSQDQWKQVGEIRDS-AVRD-LKL--CMETFALSYNHLPHHLKSCFLYFAAFPKDFEIPVWKLTQLWVAEGFIR-NIGESLEDVAEEYLMDLIGRNLILVSKRS-DGRIKACSVHALLHDFCLKKAEEEYFL---CSHVRR
>XP_028124917.1
-----------E--IVVGFEDEALTI---L--TRDQKLDTISIVGMPGLGKTTLAKKVYNDPLI-YHFHIRAWINVSQEYRKRDVLLSLFYSISPKE--DEE--LADKLRKSLKGKRYLIVMDDIWDT--RAWIDLKSLFPN-NGSRIMFTSRFTNVALHANTH----TPPSFLTEDESWDLFKKKVF-RTD-WC-PPELMSIGKKVVIKCQGLPLAIVVVSGIFANIEKSQDQWKQVGEIRDS-AVRD-LKL--CMETFALSYNHLPHHLKSCFLYFAAFPKDFEIPVWKLTQLWVAEGFIR-NIGESLEDVAEEYLMDLIGRNLILVSKRS-DGRIKACSVHALLHDFCLKKAEEEYFL---CSHVRR
>XP_028124918.1
---------V-E--IMVGFEDEAMSL---L--TRGPMLQVISIVGMAGQGKTTLATKLYADPLV-YHFHIRAWTSVFQEYRNRDLLIRLLSCVMKNG--DEK--LCEKLHKSLKGRTYFIVMDDIWDT--KAW---------------------------------------------------------------------------------------------------------------------------------------------------------------------------------------------------------------------------------------------
>XP_028126810.1
---------M-E--ITVGFDDEALTI---L--AGGKKLQMISIVGMPGLGKTTLAKKLYNDPFI-CHFHIHAWTYISQVPKKMEMLLDILH-FNVDE--NEM--LGDMLYKKLKGKRYLIVIDDIWDI--GVWVDLKMYLPN-NGSRVMFTSR----PMQTSPH----SHTHFLTEEESWELFQQKVF-QDE-CC-PTKLIEIGKQITKKCPGLPLAIVVIVGLLAKNNKTQEWWKQVAQSVSS-IVSD-QNQ--YLDTLGLSYNHLPCHLKPCFLYLGAFPDDQEISVQKLIWLWVAEGFVQ-NIG---------YVM---------------------------------------------------
>AtZAR1
NGTDRWSSPVYDHTQVVGLEGDKRKIKEWLFRSNDSQLLIMAFVGMGGLGKTTIAQEVFNDKEIEHRFERRIWVSVSQTFTEEQIMRSILRNLGDASVGDDIGTLLRKIQQYLLGKRYLIVMDDVWDKNLSWWDKIYQGLPRGQGGSVIVTTRSESVAKRVQARDDKTHRPELLSPDNSWLLFCNVAFAANDGTCERPELEDVGKEIVTKCKGLPLTIKAVGGLLLCKDHVYHEWRRIAEHFQDELRGNTSETDNVMSSLQLSYDELPSHLKSCILTLSLYPEDCVIPKQQLVHGWIGEGFVMWRNGRSATESGEDCFSGLTNRCLIEVVDKTYSGTIITCKIHDMVRDLVIDIAKKDSFSNPEGLNCRH
>BS2
-------LKV-N--NMVGRDDQRKQL---L-TRSYSGPKVIPIVGMGGIGKTTLAKEVYNDESI-CRFDVHAWATISQQHNKKEILLGLLHSTIKDR--EAE--LADMLQKSLKRKRYLIVLDDIWSC--EVWDGVRRCFPT-NGSRILLTTRNDEVACYAGVEN----FSSFMDQDESWSLFKSAAF-SSE-AL-PYEFETVGKQIADECHGLPLTIVVVAGLL-KSKRTIEDWKTVAKDVKSFVTNDPDER--CSRVLGLSYDHLTSDLKTCLLHFGIFPEDSDIPVKNLMRSWMAEGFLKLEN--DLEGEVEKCLQELVDRCLVLVSKRSRDGKIRSCKVHDLIYDLCVREVQREN-I--E---CSY
>Gpa2
-------EQP-N--IMVGRENEFEMM---L--ARGGRLEVVSIVGMGGIGKTTLAAKLYSDPYI-SRFDIRAKATVSQEYCVRNVLLGLLSLTSD----DYQ--LADQLQKHLKGRRYLVVIDDIWTT--EAWDDIKLCFPD-NGSRILLTTRNVEVAEYASSGK----PPRLMNFDESWNLLHKKIF-EKG-SY-SPEFENIGKQIALKCGGLPLAITLIAGLLSKISKTLDEWQNVAENVRSVVSTDLEAK--CMRVLALSYHHLPSHLKPCFLYFAIFAEDERIYVNKLVELWAVEGFLNEEE-GSIEEVAETCINELVDRSLISIHNVSFDGETQRCGMHDVTRELCLREARNMNFV--KS--RSR
>Hero
KAL--IVAQVTD-EVTVGHEEDEARI---L--LDEESLDVISIVGMPGVGKTTLANKVYNNTLV-SHFKIRAKCTVSQNFNKSKVLREILQQVTASET-DD---LAEKLRVALLDKRYLIVLDDVWDI--ATGEMLIACFPK-RGNRVILTSRSGEVGLKVKCRS----DPQVLTDEKSWELFEKRVF-RDEGSC-PAELLDIGHQIVEKCKGLPLALVLIAGVIVRKEKEKDFWVKIQNNLDSFTSSNINSQ--IMNVMQSSYDHLPYQLKPLLLYFARLQKSERTPVSMLMQLWMAEGLVDHDIPSSLEEVTESYLDALISSSLIMVDHISVS-MMRAC-VHDVVHDFCSVKAGKEKFF-------HR
>Mi1.2
NGL--IKEEISEDKIIVGFEEETNLI---L--TSGPALDVISITGMPGSGKTTLAYKVYNDKSV-RHFDLRAWCTVDQGYDDKKLLDTIFSQVSGSN---D---VADKLRKQLFGKRYLIVLDDVWDT--TTLDELTRPFPE-KGSRIILTTREKEVALHGKLNT----DPRLLRPDESWELLEKRTF-GNE-SC-PDELLDVGKEIAENCKGLPLVADLIAGVIAGREKKRSVWLEVQSSLSSFILNS-EVE--VMKVIELSYDHLPHHLKPCLLHFASWPKDTPLTIYLLTVYLGAEGFVE-KTEMGIEEVVKIYMDDLISSSLVICFNE--IGDILNFQIHDLVHDFCLIKARKENLF---DLLPRQ
>Prf
-----LVNKV-ENEEMEGFQDTIDEL---L--LGGSPLDVISIVGMPGLGKTTLAKKIYNDPEV-SRFDVHAQCVVTQLYSWRELLLTILNDV--DR--DGE--IADELRRFLLTKRFLILIDDVWDY--KVWDNLCMCFSD-NRSRIILTTRLNDVAEYVKCES----DPRLFRDDESWTLLQKEVF-QGE-SC-PPELEDVGFEISKSCRGLPLSVVLVAGVLKQKKKTLDSWKVVEQSLSS-QRIGSLEE--SISIIGFSYKNLPHYLKPCFLYFGGFLQGKDIHVSKMTKLWVAEGFVQANNEK--EDTAQGFLDDLIGRNLVMAMEKP-NAKVKTCRIHDLLHKFCMEKAKQEDFL--ERLEEYR
>R1
-----IK---AKNEEIVGFEDVIENL---L--LNGTKQDVISIHGMPGLGKTTLANSLYSDRSV-SQFDICAQCCVSQVYSYKDLILALLRDIGESV--N-E--LADMLRKTLLPRRYLILVDDVWEN--SVWDDLRGCFPD-NRSRIILTTRHHEVAKYASVHS----DPRMFDEVESWKLLEKKVF-GEE-SC-SPLLKNVGLRIAKMCGQLPLSIVLVAGILSEMEKEVECWEQVANNLGSYIHNDS------RAIVDKSYHVLPCHLKSCFLYFGAFLEDRVIDISRLIRLWISEAFIK-SSEGRLEDIAEGYLENLIGRNLVMVTQRISDGKAKECRLHDVLLDFCKERAAEENFL--HKQHAHL
>R2
-----LRRTTS-DYIFVGLQDVVQTL---L--LKAPRRSVLSIYGMGGLGKTTLARNLYNS----KSFPTRTWICVSQEYNTMDLLRNIIKSIQGE---ED---LEIYLRDLLKERKYLVVVDDVWQR--EAWESLKRAFPD-NGSRVIITTRKEGVAERADDRG------RFLSQEESWDLFRRKLL-RA--MV--PEMESLAKDMVEKCRGLPLAIVVLSGLLSHKK-GLNQWQKVKDHLWKNIKEDKSIE--ISNILSLSYNDLSTALKQCFLYFGIFSEDKVVKADDIIRLWMAEGFI----PRRMEDVAEGFLNELIRRSLVQVA-KF---KVTECRVHDLLHDLAIEKALEVNFF--SSLCIRH
>R3a
---------V---SDIFGRQNDIEDL---L--LS-ASRTVVPIVGMGGLGKTTLAKAVYNDERV-IHFGLKAWFCVSEAFDAFRITKGLLQEISF-DD-NNQ--LQVKLKERLKGKKFLIVLDDVWNDNYNKWDELRNVFV-GDGSKIIVTTRKESVALMMGNE-------DNLSTESSWSLFKTHAF-ENG---GHPELEEVGKQIAAKCKGLPLALKTLAGMLRSSEV--EEWKRIL-SIWEL--P--HND--ILPALMLSYNDLPAHLKRCFSFCAIFPKDYPFRKEQVIHLWIANGLV--PQED-IEDSGNQYFLELRSRSLERVPNP----NTENFLMHDLVNDLCIRL--EEHML---GGEFEK
>Rpiblb2
NGL--IKEEVSEDKIIVGFGEETNLI---L--TSGPALDVISIIGMPGLGKTTLAYKVYNDKSV-SHFDLRAWCTVDQVYDEKKLLDKIFNQVSDSK---D---VADKLRKQLFGKRYLIVLDDVWDT--NTWDELTRPFPD-KGSRIILTTREKKVALHGKLYT----DPRLLRSEESWELLEKRAF-GNE-SC-PDELLDVGKEIAENCKGLPLVVDLIAGIIAGREKKKSVWLEVVNNLHSFILKN-EVE--VMKVIEISYDHLPDHLKPCLLYFASAPKDWVTTIHELKLIWGFEGFVE-KTDMSLEEVVKIYLDDLISSSLVICFNE--IGDYPTCQLHDLVHDFCLIKARKEKLC---DLLPRQ
>Rpivnt1
---------LH--TEVIGLEDDFNTL---L--LDH--LPYVSIVGMPGLGKTTLAKKLYRH--V-HQFECSGLVYVSQQPRAGEILHDIAKQV--EE--N----LENNLRSLLKIKRYVILLDDIWDV--EIWDDLKLVLPESKGSRIIITSRNSNVGRYIGGDF----SIQPLDSEKSFELFTKKIF-VNN---ASPDLVNIGRCIVERCGGIPLAIVVTAGML--RGRTEHAWNRVLES----MAHKIQDG--CGKVLALSYNDLPIALRPCFLYFGLYPEDHEIRAFDLTNMWIAEKLVVNTGNG--ESLAD-VLNDLVSRNLIQVAKRTYDGRISSCRIHDLLHSLCVDLAKESNFF--NVARVRR
>RPM1
----S------N--SLVGIDAPKGKL---L--LSPPQRIVVAVVGMGGSGKTTLSANIFKSQSV-RHFE-SAWVTISKSYVIEDVFRTM---IKEKE--AGE--LVEKLVEYLQSKRYIVVLDDVWTT--GLWREISIALPD-YGSRVMMTTRDMNVASF--PYG------ELLKEDEAWVLFSNKAF-SLE-QC-RTNLEPIARKLVERCQGLPLAIASLGSMMSTK--KFSEWKKVYSTLNWE-NNHELKI--VRSIMFLSFNDLPYPLKRCFLYCSLFPVNYRMKRKRLIRMWMAQRFVEPIRGV--EEVADSYLNELVYRNMLQVILWP-FGRPKAFKMHDVIWEIALSVSKLERFC-PDSIRATN
>RPP13
-----LRRARS-EEVVVGLEDDAKIL---L--LDYEKRFIISIFGMGGLGKTALARKLYNSRDV-ERFEYRAWTYVSQEYKTGDILMRIIRSLGME---EE---LEVYLYGLLEGKKYLVVVDDIWER--EAWDSLKRALPC-EGSRVIITTRIKAVAEGVDGRF------RFLTFEESWELFQRAFR-QR--KD--EDLLKTGKEMVQKCRGLPLCIVVLAGLLS-RK-TPSEWNDVCNSLWRRL-KDDSIH--APIVFDLSFKELRHESKLCFLYLSIFPEDYEIDLEKLIHLLVAEGFI----QGMMMDVARYYIEELIDRSLLEAV-RE---KVMSCRIHDLLRDVAIKKSKELNFV--STTCRRE
>Rx
-------EQP-N--IMVGRENEFEMM---L--ARGGRLEVVSIVGMGGIGKTTLATKLYSDPCI-SRFDIRAKATVSQEYCVRNVLLGLLSLTSD----DDQ--LADRLQKHLKGRRYLVVIDDIWTT--EAWDDIKLCFPD-NGSRILLTTRNVEVAEYASSGK----PPRLMNFDESWNLLHKKIF-EKG-SY-SPEFENIGKQIALKCGGLPLAITVIAGLLSKMGQRLDEWQRIGENVSSVVSTDPEAQ--CMRVLALSYHHLPSHLKPCFLYFAIFTEDEQISVNELVELWPVEGFLNEEE-GSIEEVATTCINELIDRSLIFIHNFSFRGTIESCGMHDVTRELCLREARNMNFV--KS--RSR
>Sw5b
NAF--INAE--DDEEVVGFENKAEEL---L--IRGTNLDVVPIVGMGGQGKTTIARKLYNNDII-SRFDVRAWCIISQTYNRRELLQDIFSQVTGDN--D---VLADMLRRKLMGKRYLIVLDDMWDC--MVWDDLRLSFPD-IRSRIVVTTRLEEVGKQVKYHT----DPPFLTTEESCQLLQKKVF-QKE-DC-PPELQDVSQAVAEKCKGLPLVVVLVAGIIKKRKMEESWWNEVKDALFDYLDSEFEEY--SLATMQLSFDNLPHCLKPCLLYMGMFSEDARIPASTLISLWIAEGFVENTESGLMEEEAEGYLMDLISSNLVMLSKRTYKGRVKYCQVHDVVHHFCLEKSREAKFM--SDWKGTR
