# Supplementary material for: The NRC0 gene cluster of sensor and helper NLR immune receptors is functionally conserved across asterid plants
Source: Plant Cell. 2024 Jun 4;36(9):3344–61. doi: 10.1093/plcell/koae154 (PMC11371149; doi:10.1093/plcell/koae154)
Supplement: koae154_Supplementary_Data [file koae154_supplementary_data.zip › Supplementary File 11/Supplemental File 11/alignment files/Solanum_lycopersicum_with_Tomato_Nyssa_Camellia_NRCs_alignment_NBARC.fasta]

>NP_001234202.1
N-GEP---VV-EEDDVVGFDDEAQTVIDRLLEG---DLEVIPVVGMPGLGKTTLATKIFKHPKIEYEFFTRLWLYVSQSYKTRELYLNIISKFTG-NT-MSEKDLALKVQEILEGGKYLIVLDDVWSTDA--WDRIKIAFPKNKGNRVLLTTRDHRVARYCNRS---PHDLKFLTDEESWILLEKRAF-HKA-KCLP-ELETNGKSIARKCKGLPLAIVVIAGALIGKSKTIKEWEQVDQSVGEHFINR--DQPNCDKLVRMSYDVLPYDWKACFLYFGTFPRGYLIPARKLIRLWIAEGFIQ-YRDLSPECKAEEYLNELVNRNLVMVMQRV-DGQIKTCRVHDMLYEFCWQEATEENLFREVSTH-RR
>NP_001234836.1
--SS---SPF--VEVTVGHEEEEAWIIGQLLEH---ELDVISIVGMPGVGKTTLANKVYNNTLVASHFNVRAKCTVSQNFNKSKVLREILQQVTGSGG-ESEYDLAEKLRVALYDKRYLIVLDDVWDIAT--GEMLIACFPKVRGNRVILTSRSGEVGLKVKCRSD-PVDLQVLTDEKSWELFEKRVFGDEG-SCPA-ELLDIGHEIVEKCKGLPLALVLIAGVIVRKEKEKDFWVKIQNNLDSFTS-S--NINSIMNVMQSSYDHLPYQLKPLLLYFATLQKSERTPVSTLMQLWMAEGLVD-H-DPSLEEVTESYLDALISSGLIMVDHISTSVMIRACYVHDVVHDFCSVKAGKEKFF---DFLHRR
>NP_001289831.1
--APPV-----TDEDIVGFGNDIEKMFQYLIRG---DLDVVPIVGMGGQGKTTVARKVYNSDNIVSHFDVRAWCIVSQTYNRRKLLQDILSQVTG----YEDDILADELRKSLMGKRYLIVLDDMWDCMA--WDDLRLSFPDSNRSRIVVTTRLEKVGEQVKCHTD-PYSLPFLTKEESCELLQKKVF-QKE-DFPP-ELQDVSRAVAEKCKGLPLVVVLVAGIIKKRKMEESWWNEVKDSLFDHLN-R--E-SEYLSTMQLSYYNLTDCLKPCLLYMGMFQEDAIIRVSELISLWIAEGFVQ----ESMEEAAEGYLMDLIQSNVVMVSNRY-NGKVKYCQVHDVVLHFCLEKSLEEKFM-------NR
>NP_001316454.1
--SL--------LQDIVGINAHLEKLKSKLQ-E---DVRILGIWGIGGVGKTRIAKAIFDTLS--YQFEASCFLAVKEFA-KKNKLHSLLSELLRKKN--NKYDGKCMIPNRLCSLKVLIVLDDIDHGDQ--MEYLAGDI---NGSRVIVTTRNKHIEKD--DA----YEVSTLPDHEAMQLFNMHAFK--K-EVPNEDFKELALEIVNHAKGLPLALKVWGCLLHK--KNLSLWKITVEQIKK------DS-NSIVEQLKISYDGL-EEEQEIFLDIAC--------------------FF---RERQLDFGAEYGLDVLINKSLVFISE------NDRIEMHDLIRDMGRYVVKM--QK-------SR
>NP_001318028.1
--SP---LTT--DKIIVGFEEETNLILRKLTSG---DLDVISITGMPGSGKTTLAYKVYNDKSVSSHFDLRAWCTVDQGCDDKKLLDTIFSQVSDSDS----IDVPDKLRKQLYGKRYLIVLDDVWDTTT--WDELTRPFPEAKGSRIILTTREKEVALHGKLNTD-PLDLRLLRSDESWELLEKRAF-GDE-SCPD-ELLDVGKEIAENCKGLPLVADLIAGVIAGREKKRSVWLEVQSSLSSFIL-N--SEVEVMKVIELSYDHLLHHLKPCLLYFASFPKDTSLTIYELSIYLGAEGFVG-NTEKSMEEVVKIYMDDLISSSLICFNEI----DALNFQIHDLVHDFCLIKARKEKLF---DLLPRQ
>NP_001318030.1
--SP---LTT--NKIIVGFEEETNLILRKLTSG---DLDVISITGMPGSGKTTLAYKVYNDKSVSSHFDLRAWCTVDQGCDEKKLLNKIFNQVSDSDS----IDVPDKLRKQLYGKRYLIVLDDVWETTT--WDEVTRPFPEAKGSRIILTTREKEVALHGKLYTD-PLDLRLLRPDESWELLEKRAF-GDE-SCPD-ELLDVGKEIAENCKGLPLVADLIAGVIAGREKKRSVWLEVQSSLSSFIL-N--SEVEVMKVIELSYDHLPHHLKPCLLYFASFPKDTSLTIYEFNVYLGAEGFVG-KAENSMEEVVKIYMDDLISSSLICFNEI----DALNFQIHDLVHDFCLIKARKENLF---DLLPRQ
>NP_001318035.1
--SP---LTT--DKIVVGFEEETKWILRKLTSG---DLDVISITGMPGSGKTTLAYKVYNDKSVSSHFDLHAWCTVDQGCDEKKLLNKIFKQVSDSDS----IDVADKLRKQLYGKRYLIVLDDVWDTTT--WDELTRPFPESKGSRIILTTREKEVALHGKLNTD-PLDLRLLRSEESWELLQKRAF-GNE-SCPN-ELLDVGKEIAENCKGLPLVADLIAGVIAGREKKRSVWLEVLNNSHSFIL-K--NEVEVMKVIEISYDHLSDHLKPCLLYFASWPKDTIMTIYELNGFLGGEGFVG-KTEKSMEEVVKIYMDDLISSSLICFNEI----EYPTYQLHDLVHDYCLIKARKENLF---DLLPRQ
>NP_001318045.1
--SP---LTT--DKIIVGFEEETNLILRKLTSG---DLDVISITGMPGSGKTTLAYKVYNDKSVSSHFDLRAWCTVDQGYDDKKLLDTIFSQVSDSDS----IDVADKLRKQLFGKRYLIVLDDVWDTTT--WDELTRPFPEAKGSRIILTTREKEVALHGKLKTD-PLDLRLLRPDESWELLEKRAF-GNE-ICPD-ELLDVGKEIAENCKGLPLVADLIAGVIAGREKKRSVWLKVQSSLSSFIL-N--SEVEVMKVVELSYDHLPHHLKPCLLYFASMPKDTIMSIYELNIFLGGEGFVG-KTEKSMEEVVKIYMDDLISSSLICFNEI----DALNFKIHDLVHDFCLIKARKENLF---DLLPRQ
>NP_001318061.1
R-TD---DCVLDETEIIGLDDDFNMLQAKLL-----HYGVVSIVGMPGLGKTTLAKKLYR--LIRDQFECSGLVYVSQQPRAGEILLDI---------LKIKENLEDNLRSLLKIKRYVILLDDIWDVEI--WDDLKLVLPECVGSRMIITSRNSNVGRYIGGESS--HALQPLESEKSFELFTKKIFDDNNSNASP-DLVNIGRNIAGRCGGIPLAIVVTAGMLRARERTEHAWNRVLESMGHKVQ-------DCAKVLALSYNDLPIASRPCFLYFSLYPEDHEIRAFDLINMWIAEKFIVVNSNRA-EDLAEDVLNDLVSRNLIQLAKRY-NGRISSCRIHDLLHSLCVDLAKESNFF-------RR
>NP_001333108.1
--SP---LTT--DKIIVGFEEETNLILRKLTSG---DLDVISITGMPGSGKTTLAYKVYNDKSVSSHFDLRAWCTVDQGYDDKKLLDTIFSQVSDSDS----IDVADKLRKQLFGKRYFIVLDDVWDTTT--WDELTRPFPEAKGSRIILTTREKEVALHGKLNTD-PLDLRLLRPDESWELLEKRAF-GNE-SCPD-ELLDVGKEIAKNCKGLPLVADLIAGVIAGREKKRSVWLEVQSSLSSFIL-N--SEVEVMKVIELSYDHLPHHLKPCLLYFASWPKDTTTTIYELNIFLGAEGFVG-KEEKSMEEVVKIYMDDLISSSLICFNEI----DSLNFQIHDLVHDFCVIKARKENLL---DLLPRQ
>NP_001333428.1
K-ASQRI----NE-EIVGFEDVKDELIGKLKGG---GLDVISIVGMAGLGKTTLANKLYSDESVVSHFNIHAHCCVSQEYTRKDLLLAILRNITDERAKETENELADRLRKLLMFKRYLLLIDDVWETSA--WDDLKLCFPEHMGSRIILTTRHYEVASYAKHDSD-PHMLRSLNNDESWMLLNKKVF-NNE-SFPF-ILRDAGQEIVRKCDGLPLSIILIAGILIRMKKEKYCWEQVATNLGPNIQ-D--Q-ME--GTLDLSYQNLPPYLKPCFLYLGVFSEDEEIQVSKLTWLWIAEGFIK-PHGKTLEEIAENYLENLVGRNLVMVGKRF-NGRIKTCRIHDLVHEFCRKKAKLENIIPPKCNTSRR
>XP_004228499.1
--SV--------LQDVVGINIHLEEVKSLLK-E---DVRIVGIWGMGGIGKTTIARAIFDTLS--YQFEAACFIEVKEN---RFGMHSLLSELLREKD--NKEDGKHMIARRLPFKKVLVVLDDIDHRDH--LDYLAGNP---DGSRIITTTRDKHIGKN--DV----YEVSTLVDRHAIKLFNQYAFK--E-EVPDECFEKLSLEVIRHAKGLPLALKVWGSFLHK--RDITEWRSAIEEMKN------ES-NSIVEKLRISYDRL-EIQQEIFLDIAC--------------------FF---RKKQLYSGANIGLRVLIDKSLVFISD------NNTIQMHDLIQEMGKYVVKM--QK-------SR
>XP_004228809.1
--TI---------NDLVGMESRVQEVSSLLR-E---DVRFIGIWGMGGIGKTTIARAVFGKYW--GQFEGVCFLDVVEMQ-KTHGLQYLLSKILKVSI--SVYEGMRIIKERLRSMKVLIILDDVIQKDQ--LEMLVGGR---IGSRILITTTDKHLHNHVVDE----YSVNLMTRDEAIELFSLHAFK--Q-RIPDKDFEELLNQVVQTAGFLPLALKILGSSLCG--LDKIVWKCTVDRLKD------MP--DVLAKLKISFDGL-SSDQRLFLDIGC--------------------FY---RKRELDIGST--IRVLIEKSLLFVSP------YDTIEMHDLIQEMAWHIVRQ-----------SR
>XP_004230402.1
--SV---------PYLVGISSRVKNIVSWLQ-G---DDNLIAICGMSGIGKTTVAKYVFTTNF--RRFEGSSFLAIQDISQQNDGLIRLLYD-LTGKK--DTDEGIIKIRDAICFKRVLVILDDIDQIEQ--IHAIIGMK---PGSKIIITTKNSCLKVEEIQK----HKVREMGNDESLELFSWHSFG--E-DHPADDYMELSKRVVKHCGGLPLALQVLGSSLCG--RSIDVWKSALDKLEA------IP-ASVIKKLKFGYDSLKDHDKNLFLDIAC--------------------FF---TKKALYIYTRVGIQNLTDRFLLTI-E------GNKLIMHQMIRDMGREIVRQESSK-------TR
>XP_004231117.1
H-SPA---NL-ENDVV-GLDDDLEKVIERLLGY---EREVVAITGMGGIGKTTLAKKAYDYPRVRSRFDVHAWVTVSREYGMRRLLLSLARCIPG-MT-KTEDQLAESLYRKLKDRRYLIVIDDIWSTKV--WDDVTRCFPDDNGSRIILTSRLKDVAAYANPDSP-LHEMGVLSLDDSWKLLSIKVFGVND-LCPF-ELEDIGKQIAERCGGLPLAILVVAGHLSKISMRRESWITVAKTVNSVVA-N--D-PDCLGVLGMSYNYLSNHLKPCFLSIGAFPEDFEIKARTLIQVWVAEGFLK-AEVESLEKVAEECLEDLISRNLIMIKKRF-NGEIRSCGMHDLLRDLSLREAQKEKFLAQRNEG-RG
>XP_004231293.2
--YI---------PHLIGIERRVENINSWLE-G---DVDTLVICGIGGIGKTTMAKYVYNLNY--SKFDGSSFLSIRENSTHHKGLVTLLSDICKRKK--SVDEGMTEMRDAVSCKRILLVLDDVDSRDQ--LDALLAMK---PGSKVIVTTRNKRLRPFDVHK----YEFETLNRDESVELLSWHAFG--Q-DCPIKGFEVCSEQVAIDCGGLPLALEVLGATLAG--RNIDIWRSTIQKLEA------IP-NHILKKLAVSYESLEDHDKNLFLHLAC--------------------FF---IKRALNFYTVIGIENLIDRNFVKISE------SNRLIMHQMIRDMGRDIVRQESPM-------SR
>XP_004231569.2
K-SS-N-DIL-NKNIMVGRGDQRERLLEDLTRGY--EPKVIPIIGMGGIGKTTLAIEVYNDAHVRSHFDVCAWATLSQQHNVKEILLNLLRST------LDEAELADMLRKSLYGKRYLIVMDDIWSIKA--WDDVRRFFPQ-KGSRILLTTRNNEVACYANTE----LSLSFMDQDESWNLFKSVAF-ANE-ALPLSEFENIGKKIAEKSHGLPLTIVVVAGLL-KSKKTIEDWETVAKDVKSFVN-N--DPDECSHVLGLSYNHLTSDLKTCLLYFGIFPEDSEIPVNHLKRLWMAEGFLN----ENLEGEADKCLQDLINRCLVHVSNKR-ETKIISCKVHDLIYDLCLRQIQRGN-LHVPSV-CQP
>XP_004231677.2
--SV---------PRPVGIDCRVKEIDLWLK-G---YVDILAIHGMGGIGKTTIAKTAYNLNF--HRFEGSSFLAVGKVLEKYDGLGRLLSNILGKDV--NVNEGSVKIQEAISCKRVLLVLDDIDNIDQ--LNAVLGMR---PGSKIIITTRNGHLSSTEACR----YKLKTLDAKESLQLFSWYAFG--E-ESPPLEYMDLTIDVVHHCKGIPLALKVLGSSLGD--LSIEIWGSALRKLKD------IP-DSILEKLRISYECLPDNVQNLFLDIVC--------------------FF---AKKRLGFFSVIGIQILVDRCLLEID-------HNKLMVHQLLQDMGREIIREESPW-------SR
>XP_004232056.1
SGSSPQV-----SDSMVGFDVPLQKLK--VLQE---Q--VLVLSAPPGCGKTTLAARLCQEDDIKAIYDNIFFVTVTKTPNIKRIVGEI---------RANEHDAICKLNSLL---PILLVLDDVWSESEFIIDHLKLQIS----FKILVTSRYVF-----------PYKLKLLSEEDAKDLFCISAF-KDG-S-P--DVRNLVHKVVRSCGGFPLALRVVGRSLCG--QSEVIWFNRVMMQSKILF---PT-ENLLRSLQASIDALDETLRDCYLDLGSFPEDQRIHPAALLDMWVERY--------NLEDTAMAIFLELSSQNLVNLALR--DARV--IQQHDMLRELVIHQC-------------ER
>XP_004232433.1
NLMTRWTSSLYNHTQVVGLEGDTEKIKDWLFEASDG-LLAVAFVGMGGLGKTTLAQKVFNERSMENHFERRIWVSVSQTFTDEQVMRSILKSLGDACIGDDQGELLRKINQYLLGKRFLIVMDDVWSLDNAWWQKIYSGLPKGNGSSVIVTTRNELVARKMGVTEARTHWPKFLNEHYSWLLFRKIAFAATAGECNFPELEDMGKEIVEKCKGLPLAIKAVGGVMLCKPPYYHEWRRIADHFRDELK----ENDNVMASLQLSYDELPPYLKSCFLCFSLFPEDCVILKDKLIRWWIGESFIPLRSGRLSTEVGEDCFSQLSNRCLIEVVDKAYNGVIHTCKMHDMVRDLVIKIADDDSFSTPSDANCRH
>XP_004233763.1
--TK--------ADHLVGIEPHVQNIISMMN-H---DVRIIGIWGMGGIGKSTIARAVFDQLQ--EEFEGSCFLDVREVS-TKSGLQPLISDTLKESK--NLYTSTSFLMNRLSYKRVMIVLDDVDNDEQ--IDYLAGKH---AGSRIIITTRNRQLSSHGVDH----YEVSPLGINEAFMLFNKFAFK--G-GEPEGDFSELALQVVQCAWGLPLALKVMGSFLHK--RTKAEWKSTLVRLKE------IP-LDVIGKLKLSIDAL-SLDKQILLDIAC--------------------FF---KKRRLGFKPEIGIPVLIQRSLLSISD------DDRLQMHDLVQETAWYMVRH--GH-------SR
>XP_004233870.1
R-STPLV-----NKDVVGLEKHVNSVVSILL-----RFCVASIVGMGGVGKTTLAKEVYNRTQIRDKFDTRAWLYVSQDYKPKKIVKELILQLANPEETLSADGLDGMLQRRLKDTCYLIVLDDIWTTEA--CDLIVRSFPDNKSSRLLLTSRQKEVVLHADPHAT-PYKLDVLSKEESWELFLKKVF-AED-ECPQ-DLVDVGKEILEKCDGLPLAITVIGGLLAG--------KKKQRS--------------------------------------LLQKGKDILVKQLMHIWIAHGLIH-QKEQTLEDIVEDYLDELIGRNMLQVILR--DDRVKSCRLHDLLRDFCIMKAREEMFL-------RH
>XP_004233876.2
------------------FDEDEQLLMENILGG---QLGVIAIVGMPGHGKTTLAKKLYRHENIVNRFDVRSWCTVSKVYDKRKILLELLGY-------KSVDELIQQVRMCYEKRRYFIVIDDVWSTVV--YDELVSLFPNNSRSRIVITTRLDEVDSSVNYSYT--HRLSFIAEEKSWLLLRNIVF-KQENNCCFREFEEIGKQIAKSCAGLPLAVVLIGGLLARLDKKKGIWTKVAQWLSAKVA-G--E-AEYMDIIELSYKHLPSYLKPCFRYFGMFLEDEEVSVNKLMRMWAAEGFVQ-SDVRS-EIVAKDYLIDLITSNLVLVAERP-LGDIKSVCLHDLVQDFCLKKAKEENFLSNSASDVQR
>XP_004234046.1
D-HQP---VV-EEDEVVGFDEEADEIINRLLGG---DVEFISIVGMPGLGKTTLANKVFK--SVGYEFYNRIWVYVSQSYTRRDLFLKIINQFTR-NT-VTEEALAEVIRKHLLFGKYLIVLDDVWTQEP--LDDVKIALPNKRG-KVLFTTRDDEVGKFCCNE---PHHIKFLTDHECWELLQKKVF-HKD-KCPL-DLEVLGKRIAKKCMGLPLAALVIAGALTGRGKTKSEWEIVHQFVSEHIISS--D-IRTKKLVQMSCDSLPVNLKACFLYCGAFPKGSEIPAWKIVRLWIAEGFIR-ETGSKIESVAEGYLNELVSKSLLMVTQRS-NGQIKTFRVHDMLHEFCTLEASEENFFQELSTF-RR
>XP_004234047.1
-------TSLLDITNIVGLEEDIGRVCRSMLDYSSSGVPVVPIYGVVGSGKTTLARSVHENSAIVERFENRIWIDVREDFDVGYILENIME--------SSKKQLQERVGRIFNSKRSLFVFDDVRYIQA--WETLYGALP--SGSYVLVTTRVEYVAKYISKKSQ-PHNMNSLNEDDSWRLF-DMVLSHSH------RASSDRE-MVRCCYGLPG----LIKHLAS--YKTSD--------------------QFSEYYLLYKQELPKELQPCFIYLGHFLENQLIDPEKLSHLWMIEGLLSTRQVKS---MTERYLKELERMGVVELQPE-TTNKFKAYRFVQGMEKFCVSNCEEKCFLLSSSDRPRR
>XP_004235139.1
QLVTPST-SLVDESGVFGRHQEVEEIISKLLSS-DDSGDVVPIVGLGGVGKTTLARAVYNDKRIKQHFNITAWVCVSEEYDAFRITTTLLGEIGSLDSKSNLNQLQIKLSHRLKGKRFLFVLDDVWNENYTDWDELRCPFVHGKGSRIILTTRKQSVAMMMASEM---IQLKSLSDEDCWSLFKTHSF-ENRDPNKYPELEVVGRQIVGKCKGLPLAVKTLAGLLRSKSTI-EEWERLLQ---SEIW-ELPS---ILPVLKLSYNDLSQVLKRCFAYCALFPKDHPFGRDEVVQLWIANGLITQGEDETIEDTGNQYFLELRSRSLIQKASDNLKWERDVFLMHDLVNDLAQVVSAKLCLRHILKRV-RH
>XP_004236838.1
R-PSTT-SYVDDDYIFVGLQDVVQTLLAQLLK----SRTVLSIYGMGGLGKTTLARKLYNCPNIASSFPTRAWICVSQEYNTMDLLKTIIKSIQG-RTLMTEGDLEIYLRDLLKERKFLVVVDDVWQKEA--WESLKRAFPNSNGSRVIITTRKEDVAERADERFV--HKLRFLSQQESWDLFCRKLLDVRA-MIP--EMESLATDMVEKCRGLPLAVVVLSGLLSH-KKGLNEWQKVKDHLWKNIK-E--DKSIISCILSLSFNDLSTALKQCFLYFGIFPEDQVVTADDMIWLWMAEGFIP-RR-GRMEDVAEGFLNELIRRSLVQVAN--FWERVTSCRVHDLLHDLAIQKALEVNFFHSISSSCVR
>XP_004236921.1
--SS---SPF--VEVTVGHEKEESQIIDQLLEH---ELDVISIVGMPGLGKTTLANKVYKNTLVASHFHVRAWCTVSQKYNKSKVLLEILQQVTASEE-KKVDDLAEKLRTALLDKRYLIVLDDVWDIAT--GEMLIACFPKVRGNRVILTSRSSEVGLKVKCRSD-PLNLELLTPEESWDLFEKRVFGDEG-SCPA-ELSKVGHQIVEKCKGLPLAIVLIAGVIVRKKKEKDFWLKILHNLDSFIS-T--NINL---VMQLSYDHLPCHLKPLLLYFATTQKSQRTPVSTLMQLWMAEGFVD-H-D-SLEEVTQSYLDALISSSLIMVDHISMPSMIKVCYVHDVVHDFCSEKAKKQKFL---DFLHHR
>XP_004236958.1
N-LPP---SL-ENDAVVGFDDEANKVIKRLVEG---SVDIIPVVGMPGLGKTTLARKIYNDPKLTYEFYSIVWVYVGQEYKAKDIYLRILKFF-K-KN-DDVDTLAKAIGGYIKGGRCLIVLDDVWEDDV--IDHVMKVFAENKGHRIMMTTRDTRLGFFANKE---PHKLKFLETEESFELLVMRVFGRG--GCPN-ELVVTGTEIARKCGGVPLVVVVIAGALRGRSDKKD-WERVEKSVVQYLGEH--TE-DCLKYVKMSYDYLPREVQMCFLYCGVFPRGFDIPCWKLIRLWIAEGLIKPQPS-TLEEIAEFYLTDLLNRNLVIIMQKS-DGQIKTCRLHDMLYQFCKKEASNKWLFLDPDTC-RR
>XP_004236959.1
K-IP-------EDDEVVGFDEEAQQVMKRLVEG---CLDIIPVVGMPGLGKSTLARKIYNEFEFSYEFFSIVWVYVGREYKIKDTCVRILKCF-E-KS-GDVDALGKAIRDAIRGGRCLIVLDDVWEAEV--VDVVKRVLPGNKGHRIMMTTRHANLASYANPG---PYYMKPLHAEQSFELLVNRAFGNGN-SCPV-EFVELGQSIAHKCNGIPLQIVLIAGILRGLTDRRY-WERVDKNLSQHLYDE--ED-KRGVFVEMSYNHLPQDVQTCFLYCGVFPQGFDIPAWKLIRLWIAEGLIKPQQPYTLEEIAEFYLNHLVQRNLVILSQKS-DGQIKTCRLHDLLHEFCRDEASKKWLFQDLDAC-RR
>XP_004237148.1
--SKD---KL-EDDIVRGIDDDLQIIIKRLTGP---DLDIVTISGMGGIGKTTLARKAYDHLTIRYHFDILAWVTISQEFQCRNVLLEALHCISK-KT-MDENELADLVQKNLKGRRYLVVVDDIWSRDV--WDSIRGIFSNYNGSRILMTTRENEVAMYANTCS--PHEMSLLSAGNGWKLVCDTVFGPKH-DHPP-ELEEIGKEIVEKCQGLPLTISVIAGHLCKVARTLEGWKDVARTLSEIIA-S--H-PDCLAVLGLSYHHLPNHLKPCFLSMSSFQEDFHFETQILIQLWIAEGFIR-TCNKSLEEVAIDYLEDLISRNLLQARERF-NGEIKTCGIHDLLREFCLTEAEMTKHMTQMHNV-RR
>XP_004237188.1
--SS---SSF--VEVVVGHEEDEAWIIGQLLEH---KLDVISIVGMPGVGKTTLANKVYNNTLVASHFHVRAKCTVSQNFNKSKVLREILQQVTASET-GSEDDLAEKLRVALLDKRYLIVL---------------------------------------------------------------------------------------------------------------------DNLDSFIS-T--NINL---VMQLSYDHLPCHLKPLLLYFATTQKSQRTPVSTLMQMWMAEGLVD-H-D-SLEETTQSYLDALISSSLIMVDHISASVMIKVCYMHDVVHDFCSLKAKKERFF---DLLHRR
>XP_004237189.1
Q-QPS---SL-ENHEVVGFDEEATKVINRLVEG---CLDVIPVVGMPGLGKTTLARKIFNDPKISREFFSYIWVFIGQSTCVKDILFNILKGF-T-NS-RNEASITDEIRKRVNGGKCLIVLDDVWDPNV--VDIVKTVFPDNKAHRIMMTTRHEDIARSVNKY---PHNLKFLDGDESFQLLEKRAFGVS--RCPV-ELVEHGEAIVAKCSGVPLTIVVIAGALRGRTSEID-WKVVRENVGKHLIQE--DKLQCVNVVRLSYNHLPQEKKSCFLYFGAFPQGFDIPAWKLIRLWIAEGLIMSKLGNEIEEIAEYYLNDFANRNLVMVMKKS-NDRIKTCRVHDMLHEFCVEEATRLTLFQNSITC-RR
>XP_004237202.1
--TK--------AENLVGIESRMHKVYKMLG-G---GVRFVGIFGMSGVGKTTLARVIYENIR--SHFEGSCFLHVRDRS-AKQGVEHLLSEILLMKD--NLYEGVNMQIQRLQHKKVLLVLDDVDHVDQ--LDVLARKR---HGSRVIITTQDKHLVEHEVEK----YRMTTLNEYESLQLFKLYAFK--K-NRLMDEFRDVSAQIIRHCDGLPLALKVLGSFLYG--RDLDEWTSEVERLKQ------IP-EGIVKKLELSFNGL-NIEQKILLDIVC--------------------FF---IKKRLNFSPVIGIKVLMEKSLITVS-------QGRILVHQLIQEMCWYIIRQEASD-------SR
>XP_004237217.2
KGSEPVP--V-EAEAMVSFDSRKDEVIAALR-----DVTMIGICGMGGVGKTTLAEKIRQRAKL-KLFDDVVMVTVGQQPDFKRIQGEI---------TDNLWSRGDRLRLRLQDN-ILIIFDDVWEA----LHDLEKLGP--TGCKVTFTTRFRHVCESMEAQ----MEVGTLSEEEAWNLFRQKA--GNSVD--P-SLLDIAKDVAKECKGLPLAIVTVAGAL--KLKTKPSWEDALKQLRN----ETPDVHTVYRPLRLSYDHLESEARYIFLLCSLFEEDSDISTEELLRYGMGLGFLE----KNIRNRVCHLLETLKDR--FLLSQ---GSNRNSVKMHDVVRDVAIYIAGKHIFM-------RK
>XP_004237584.1
--TA--------TENLVGIRSRMGTVYSLLN-E---KVQFVGIWGMSGIGKTTIARAIYDKIF--RYFQGATFLHVGETS-AKHGIQHLLSELLLLKD--NVFEGTSLVRRRLNGKRVLIVLDDVNHGNQ--LDALAKSH---AGSIIIITTKDKQLRQYNVDK----YKVSLLNTDESIELLSSYAFQ--N-RLPKSGYGEIIAEVVRYAGGLPLALKVLGCSLYG--GGMIEWRETVERLKR------IP-EGIVEKLKVSFNRL-STDQKIFLDIAC--------------------FF---KKKRLSFTPVLGIRNLIEKSLVTVS-------KGRIVMHQLIQEMGWHIVRKEASN-------TR
>XP_004238189.1
RGEAKWF-----EDSFVNLGAGIRKVKEMLMGE---R-GVFEICGIGGSGKTTLAKEICKDDQVKSYFDKIFFFTVSQSPNVEQLRKMI-----------------CNLHGYYSASPVLLILDDVWSAS--VLEPLVFKIP----CKILVVSRIKF-----------PYDLELLREDEAMSLFCHFAF-GHN-SFPR-GFSKLVKEIVDECEGLPLALKVIGSSLKG--KPEMLWTSAKNRLSRPVC---ESHELLLERMKLSIDCLPE--RECFLDLGAFPEDKRIPLDVLINMWVELH--------DIEEEAFHILVELSDKNLLNLV----DARGISVFQHDVLRDLAIHMS-------------KR
>XP_004238948.1
N-DEP---VV-EEDDVVGFDDEAKTVIDRLIGG---YVEVVPVVGMPGLGKTTLAYKIYKDPKVEYEFFTRVWVYVSQTFKRREIFLNIISKFTR-NT-TPEDDLANEVKELLKGGKYLIVLDDVWTMEA--WDRIKIAFPNNKRNRVLMTTRQSNVAKRCNDK---PHDLKFLTKDESWELLEKKVF-HKE-KCPP-ELELPGISIAEKCMGLPLAIVVIAGALIGKGKTTREWELVAASVGEHLINR--D-PECKKLVQMSYDRLPYDLKACFLYCGAFPGGSQIPAKKLIRLWIAEGFIQ-YQPLALEDVAEDHLNDLVNRNLVMVTQRC-SGQIKTCRVHDMLHEFCRHEAMEENLFQELATY-RR
>XP_004238957.1
----F--SSN--DEEFVGFKEDVKQIIQKLTRG---EREVISIVGMAGLGKTTLARKVYNSHSIAEHFDARAFCIVSQTYSTRKLLIDILKQVTGEKH----EDVADMLRKELYFKRYLIVLDDMWKYQT--WEDLQLCFPCVRGSRIMVTTRVQEVATKM---SD-TYSLRFLTDEESWELLQKKVF-KRG-RVPL-ELKEAGFEVARNCKGLPLVIVLNAGIIAQKERCVSVWEEFAKDLSSLGL-E--EQ--SRKAVQSSYDYLRDHLKHCLLYVGYFPEDYNIPVSDLLNLWIAEELVP-NIDENLEKSSKDCLIDLVNRSLLIVSKRS-NGDIKYCMVHDLIREFCSRELEEEDFK---NDPARL
>XP_004238960.1
--YP-----I--DEELVGFDEHAQNITDYLIRG---DLDVVSIVGMAGLGKTALARKVYNSRSIIDRFDVRAWCSVSQTYNRRQLVLQILTQITGDHP----DDPEDILRKCLNGKRYLVVLDNIWDGKA--WDDFQSCFPDFHGSRIMITTRDKAMASYVKGYSF-PYSLPRLEDDQSWELLQKKVFGRGK-SCPL-ELVNVGKLVAKACRGLPLLIIMIAEVL-SREREGSSWLKVAYDISSHVP-N--KEI-IMMTIQSSYDHLLDHLKPCLIYMGLFPKKYEIPVSDLLKWWIAEEFVH-HIDLKLEELSEICLHDLVGTNLVVVSKTS-NGKMKCCIVLDHVRDFCLRKITEEKF---QPEEQRL
>XP_004239116.1
R--PQRA----NE-EMEGFQDTIDELKDKLLGG---ELDVISIVGMPGLGKTTLAKKIYNDPEVTSRFDVHAQCVVTQLYSWRELLLTILNDVLEPSDR-EDGEIADELRRFLLTKRFLILIDDVWDYKV--WDNLCMCFSDVNRSRIILTTRLNDVAEYVKCESD-PHHLRLFRDDESWTLLQKEVF-QGE-SCPP-ELEDVGFEISKSCRGLPLSVVLVAGVLKQKKKTLDSWKVVEQSLSSQRI-G--S-LESISIIGFSYKNLPHYLKPCFLYFGGFLQGKDIHVSKMTKLWVAEGFVQ-ANENGQEDTAQGFLDDLIGRNLVMAMEKP-NAKVKTCRIHDLLHKFCMEKAKQEDFLPERLE-EYR
>XP_004239367.1
--GV---------KYPVGLHSRLDQLLTLLD-K---GVKVVGLYGMGGVGKTTLAKALYNQLV--VDFKKRSFISVKGTARQQNGLVTLICDL-NSGA--STAKGIRLINESANNERVAIFLDDVDDANQ--LRELIGGR---QGSRIIVTTRDQNLDPSIVND----FEVKVLYLSDSLKLLSYHAFG--K-EQPPKKFLDLANEFVTLSGGLPLALEIFGSSLYK--KGLKEWEDVVQKFRQ------IR-PGLQDILEISFGAL-DQERCIFLDLACL-------------------LLNTRLR-AFGFAAETAITALTAKSLLKIVD------GNVLWMHDQLKDMGRQIVQRENSG-------SR
>XP_004239388.2
K-KSPGI----KE-EMIGFEDEIKTLIRQLTRG---MLDIISIVGMPGAGKTTLANRLYSYNSVVSHFDIRAQCHVFPVYSQRGLLLSLLQVSIDETSL-ETDELKDILSRILRSKRYLILVDDVWDHKA--WDDLKCCFPDDNGSRILLTTRYHDVADYVKSVYK-PHHLRSLTHEESWKLLKMEVF-GNE-RCSP-LLKKVGKKIARKCGGLPLSIFLVAGILSNMEETEECWNEVAKHLGINMS-N--A-LN--DIIEQSYQHLPYYLKPCFLYFGTFLEDEEINVSKLTWLWIGEGFVK-DHGKSLQDIAKVYLENLIRRNLVMNAKRS-DGNVKACRVHDLLLDFCKKKAEKEHFLSQKKLTQRR
>XP_004239389.1
K-KWPGI----NG-KTIGFEDEIEKLIHRLTGG---GLDIISIVGMPGAGKTTLANRLYSYHPVVYRFDILGYCHVSPVYSKRGVLLSLLRVSIDENSL-RTSTLEDILVRNLRSRRYLILLDDVWDRNV--WGDLKRYFPDSNGSRILLTTRNDDVAYYVESVGK-PHNLRLLTYEESWELLCIEVF-GNK-SCSP-LLEKVGQEIARKCGGLPLSIVLVAGILSKMEKTEECWSRVAKDLGSYMA-S--D-AK--AIIEPSFQHLPYYLKPCFLYFGTFLEDEEINVSKLTWMWIAEGFVS-NLGKSLQDIAKGYLDILIRRNLVMNAKRS-DGNVKACRVHDLLLDFCKKKGGEEHFLSQKKLTQRR
>XP_004239390.2
K-TQ--I----ND-DIVGFEDVITKLRDQLTRG---KLDIISIFGMPGAGKTALANKLLLDKSVVDHFDICAQCYMSSVHSRREWLLSILHVSIDENSL-ETSDLAAMLRQILQTGRYLILLDDIPNDSA--WDDLESCFYDANGSRILLTTRNSNVAYYARSISQ-PLYLRMLNDGESWTLLKKKVF-GEG-FCSP-LFEKVGPKIVRKCGGLPLSIVFVASILAGMERTEQCWKQVARSLGTEIS-C--Y-PE--NIIEQSYQNLPYHLKSCFLYFGMFSDHEEINISKLTLLWIGEGFVK-YDHKSLEDIAEGYLKNLVESNLVMLSKRC-GTKVKVCRIHDVLFHFCKARAHSENLIFPKQLGQRR
>XP_004239469.1
--DTTSM----SE-EMVGFQDVMYTLRGKLIRG---KLDVISIVGMPGLGKTTIANKLFFDQLVVSHFDVRAQCCVSQVYTRKDLLLTILHSVKKDTVVLPEDVLADKLRKLLMVQRYLILIDDVWETVA--WDDLKPSFYDANGSRIILTTRLGDVANDAKFFSD-PHFLRLFTQEESWMLLKTKVF-NTK-SCPL-VLEDVGQRIAKRCGGLPLSVVLVAGILETTEKETNCWEQVAINLGSHIQ-A--K-SE--DIINLSYQALPFHLKPCFLYFGVFLEDEEIRVSKLTWLWIAEGLVR-SHEKPSEDIAEDHLKNLIGRNLVMVSKMS-DGKSKSCRIHDLLLDFCKKKAKVENFLCQKHNISRR
>XP_004239804.1
--APS--STV--GKIIVGFEEETEWIIRKLTSG---EIDVISIVGMPGLGKTTLAYIVYNHKSIVDHFDVCAWCTVDQEHNEKKLLQNIFNQVIGLKE-DIDDDVADKLRKRLCGKRYLIVLDDMWDTET--LDELMRPFPEFKGSRVILTSRKKEVALHGKCHSD-PLYLRLLRSEESWELLEKRVF-GEE-GCPD-ELKDVGKKIARKCDGLPLVVDLISGVISRNEKKEAFWLDILNNLSSFIF-K--DEKEVEKVIQLSYDHLSDHVKPCLISLSTYPKDKDIRISELKKLWISQGFVD-QIERSAEEVVD----ELISSSLIPF-------DNSIYKIHDLVHDFCYIKGRKENLF---DLMPRG
>XP_004240205.1
--APS--STV--GKIIVGYEEETEWIIRKLTSG---ELDVISIVGMPGIGKTTLAYRLYNHKSIVDHYDVCAWCTVDQERNEKKLLQKIFNQVKGLEE-DIDDDVADKLRRRLCGQRYLIVLDDMWDTAT--LDELMRPFPEFKGSRVILTSRKKEVALHGKCHTD-PLYLRLLRSEESWELSEKKVF-GEG-RCPD-ELEDVEKRIARKCDGLPLVVDLIGGVISRKEKKEALWAEVLNDLSSSIF-K--DEEKVLKVIQLSYDHLSDHVKPCLVYLATYPKDKDIRMSELKDLWISQGL-----ERSAEEVVD----ELISSSLIPF-------DDSIFKIHDLVHDFCYIKSRKEKLF--LDLMPRG
>XP_004240498.1
--SP---LTT--DKIIVGFEEETNLILRKLTSG---DLDVISITGMPGSGKTTLAYKVYNDKSVSSHFDLRAWCTVDQGCDDKKLLDTIFSQVSDSDS----IDVPDKLRKQLYGKRYLIVLDDVWDTTT--WDELTRPFPEAKGSRIILTTREKEVALHGKLNTD-PLDLRLLRSDESWELLEKRAF-GDE-SCPD-ELLDVGKEIAENCKGLPLVADLIAGVIAGREKKRSVWLEVQSSLSSFIL-N--SEVEVMKVIELSYDHLLHHLKPCLLYFASFPKDTSLTIYELSIYLGAEGFVG-NTEKSMEEVVKIYMDDLISSSLICFNEI----DALNFQIHDLVHDFCLIKARKEKLF---DLLPRQ
>XP_004240499.1
--SP---LTT--NKIIVGFEEETNLILRKLTSG---DLDVISITGMPGSGKTTLAYKVYNDKSVSSHFDLRAWCTVDQGCDEKKLLNKIFNQVSDSDS----IDVPDKLRKQLYGKRYLIVLDDVWETTT--WDEVTRPFPEAKGSRIILTTREKEVALHGKLYTD-PLDLRLLRPDESWELLEKRAF-GDE-SCPD-ELLDVGKEIAENCKGLPLVADLIAGVIAGREKKRSVWLEVQSSLSSFIL-N--SEVEVMKVIELSYDHLPHHLKPCLLYFASFPKDTSLTIYEFNVYLGAEGFVG-KAENSMEEVVKIYMDDLISSSLICFNEI----DALNFQIHDLVHDFCLIKARKENLF---DLLPRQ
>XP_004240523.1
--SP---LTT--DKIVVGFEEETKWILRKLTSG---DLDVISITGMPGSGKTTLAYKVYNDKSVSSHFDLHAWCTVDQGCDEKKLLNKIFKQVSDSDS----IDVADKLRKQLYGKRYLIVLDDVWDTTT--WDELTRPFPESKGSRIILTTREKEVALHGKLNTD-PLDLRLLRSEESWELLQKRAF-GNE-SCPN-ELLDVGKEIAENCKGLPLVADLIAGVIAGREKKRSVWLEVLNNSHSFIL-K--NEVEVMKVIEISYDHLSDHLKPCLLYFASWPKDTIMTIYELNGFLGGEGFVG-KTEKSMEEVVKIYMDDLISSSLICFNEI----EYPTYQLHDLVHDYCLIKARKENLF---DLLPRQ
>XP_004242250.1
--EPI--Y-D--DDEVVGFENDAEVIMMKLIRG---ERDVISIYGMPGLGKTTLARKVYNNPSIANYFDVKAWCAVSQAYNRRTLLVEIFKQATDDEI----DDVADMLRRVLIGKRYLIVLDDIWDVEA--WEDLGICFPLGYESRVMVTTRIEQVTKHLQHHSH-PYSLKFLTSQESWELLEKKVF-RGE-SCPP-DLVEAGLQVALHCKGLPLAVVLIAGIIAKMKREASLWVEVANDLSSFAL-G--EQ--SMKVIQSSYHHLDDHLKPCLLYMALFPEDHKIPVDDLLKLWMAEEFVL-NSEENMEEASRNCLCGLLNKSLVMMYGRD-NRDVRYCSLHDVVREFCLRKLTEDKYMHLHSTESRL
>XP_004242251.1
--HTI--YDD--DDDVVGFEIHAQIIVNKLIRG---ERNVISIYGMPGLGKTTLARKVYNNPSILNYFDVKAWCAVSQAYNRRTLLVEIFKQATSNKI----DDVADMLRKVLIGKRYLIVLDDIWDVEA--WEDLGICFPQGCGSRVMVTTRIEQIAKHLQHHSDPPYSLSFLTSEESWGLLEKKIF-RGE-SCPP-DLVEAGLQVALHCKGLPLTVVLIAGILGKTEREASLWLEVAADLSSLAL-G--QQ--SMKVIQSSYDHLEDHLKPCLLYMALFPEDHKIPVDHLLKLWIAEEFVL-NAGENMEEACRVCLSDLLNRSLIMVSGMF-YCDVQYYSLHDVVREFCLRKLTEDKYMHLHSTISRL
>XP_004242252.1
--EPI--Y-D--DDEVVGFENDAQIIMKKLIRG---ERDLISIYGMPGLGKTTLARKVYNNPYIVNYFDVKTWCAVSQAYNRRTLLVEIFKQATDDKI----DDVADMLRKVLIGKRYLIVLDDIWDVEA--WEDLGICFPQGCGSRVMVTTRIEQVAKHLQHHSH-PYSLSFLSSKKSWELLEKKVF-RGE-SCPP-DLLEAGLQVALHCKGLPLVVVLIAGMLAKMDRKSSLWLKVANDLSSLAL-G--EQ--SMKVIQSSYDHLENHLKPCLLYMALFPEDHKITVDDLLKLWMAEEFVL-NVKENMEEAYRVCLSDLLNKSLVMASGIA-NRDVVHCSLHDVVREFCLRKLTEDKYM--HSTDSRL
>XP_004243044.2
--SSL---NL-ENVVV-GLEDDLMKVMRRVTGP---SREIVSIVGMGGIGKTTLAKKVYHHPEVRNRFDVHIWVTISQEYQTRDLLLCILSCIFQ-LKESSDDQLMDMIYKKLKYRRYLVIVDDIWSIGI--WDLMTRFFPDDNGSRIILTSRHKEVAEHADPDSN-PHEMSLLNSDNSWKLLHDKVFGSQHDVCPR-ELEKIGKQVAQKCQGLPLALLVVAGHLSKMPRTRECWDDVAKTISKIVA-S--E-PDCIGVLAMSYSYLPHHLKACFLSIGVFPEDFVIATERLIQLWVAEGFLR-QELKSMEQVGKECLEDLISRNLILVRKRF-SGELITCGVHDLVRDLILRQGEKEKFLTSKPHV-HR
>XP_004243429.1
SGSSRWTSDVIDESQTVGLAEDTNTLKNWILPFNGS-LQLIAIVGMGGLGKTTLAQKIYNDRQVCSRFQGRIWVCKS-TSGELDIMKSILEQLKKDDRGSDRNVLLKRIHEELSKKKYLIVMDDVWSIDDGWWRRILEGLPEAQGSCIIITSRNEEVVKRMGVKEEQIHRPKLLSEEEGWSLLCKVAFASSEGECKDIGLERVGKDILKKCAGLPLAIKTIGGLLSSKNQLCSEWKEVYQYLPHILA-DESKSDDLMATLQLSYDALHPQQKQCILCFAIYPEDYEIEVDQLVNWWIGEGFIHKEWTKTPREMALECISKLISRCLIEAVRKNYDGRVYSCKMHDMIREMIIRVAREESFCNIATINCRR
>XP_004243430.1
NISRRWTSHIFDQSEIVGLSEDTRKIKEWIFSHSDS-SHRVGIVGMGGLGKTTIAQKVYHDRQVNVRFQKKVWVSVSQTYDELLIMKGILKQLNGDDSGTDKGDLLNRILEALSHKSYLIVLDDVWSIDDGWWDRISRGLPKFHNCCIIITSRNDDVVKRMGATESRIHRPRLLDDEESWSLFCKFAFLSTKGKC-NAQLEEVGREIVRKCHGLPLAIKTTGGMLSSKPHSLGEWTRICDNFREKLV-SDSESNIVMASLQLSYDELPAHLKQCMLCFSIYPDDHEIEAEQLVRWWVGEGLVRGDGTETATDVAFGHLSELVSRCLVEAVQRSFDGKVYSCKMHDMVRDMTILVAEDEKFCHIATVNSRH
>XP_004243493.1
K-SKP--STI-EEKTVVGMKDDLNSILNCINAH---ELIVISVVGMGGIGKTTLASKVFDDSMIRSQFDKHAWVTISQDYNKRQMLLEIVSSITG-IY-MSNDKLLDTVYKGLKGRRFLIVIDDLWSTEA--LDLMRRIFPNDNKSRIILTTRLKTVADYASSPFP-PHDMSFLSLDDSWNLFTERLF-KKD-PCPP-QLEVIGKHIIQQCQGLPLSIVVIAGLLGNIGRTPDNWKKIEENLNSFFGKA--S--ECQAILSLSYNCLPQYLKACFLYIGSFPEDMEIHVSKLISSWIAEHFIKA-RNTRLEVVAEEYLQELTDRSLILVRGRA-NGRIKICKIHDLLRQMCIREAQIENVVDGINDH-RR
>XP_004243783.1
--AS--------SRNLVGMESHMHQVYKMLG-G---GVRFLGILGMSGVGKTTLARVIYDNIR--SQFQGACFLHVRDRS-AKQGIERLLSEILVVKK--DSFEGANMQKQRLRYKKVLLVLDDVDHIEQ--LDALAGER---DGSRIIITTKDKHLVKYETEK----YRMGTLNNYESLQLFKQHAFK--K-NHPTKEFEDLSAQVIEHTGGLPLALKVLGSFLYG--RGLDEWLSEVERLKR------IP-ENILKKLEPSFTCL-NIEQKIFLDIAC--------------------FF---SKKRLHFSPVIGIKVLMEKCLITIL-------KGRVIIHQLIQEMGWHIVRREASY-------SR
>XP_004244328.1
--S-PSALADDESEAVVGTNKE-----AWVENSLKYSMSVVCINGLAGVGKTDLALEF------AYRYKMVLWVG-GEARYFRQNILNLLGLVSADAE-EQESEAFKRVKREMRDMPYLLIIDNLETEKE-WWEDLHDLIPTNTGTHVIITTQLSRVMNFD------PLQLQPLSTPNAMILIGRRKYQ--------GEVE-FLHKFDEKLGRSSFGLWVVGSLLSE-----------------AILPSAFEAVNVVEETSCSNLSIPHTLVFCTAQQSNDSRDSVASRMLQVGAWFAPALLAAAAKRTLTSKSEEESALLLVKGLARKANR--TGCI---QFHPITQIFAKRKDAKANIQ---------
>XP_004244420.1
--SSSLSSSLFQNDEVIGIDKVKDSLLSSLERE---HRVVISVAGMGGSGKTTLVAKVYTSLTVRKNFDCCAWVSVSQNHTIEDMLKKLISEFFVEKE-MDYRQLVETLVKFLHNKRYIVVFDDVWNNNF--WRQITVALPDD-RSRVIITTRNEDIAAYP-YG---PFRSKPLADEYAWKLFCNKAF-SSQ-KCPP-ELEEIGRALAKTCEGLPLAIVALGGLMGSKDRSEMKWREIYDSLSWHISNN--KLLDVKTVMLLSFDDLPYYLKNCFLYCCRFPMGKLIGAGRLIRMWMAEGFLE-EKNLNPEEVGKIYLKELISRNLLQVVKHS-FIRPKTCKLHDLMWELARSISEKENFL------ARR
>XP_004244708.2
-YQM---EFIA-GPSIKGATRNLNEILRLLE-----KVCIIGVWGAGGIGKTTLVKNLNNELLKRPKLGVVVWVTVPKPIAIRKVQAQI---------VGSEVRIASKISERLQEKSFLVILDDVWEAIN--LDDVGV--PLKG-SKVIITSRFLGVCKKMKSDTE--MSISTLDVNESWALFMENA----DVANRV-DIEPLAKKIARECDGLPLAIIVIATSM--RGNMVEQWEDALDSLKK----SEKDTREVYQVIKWSFDSLE-DIQSCFLYCSLYPAA--IPTDDLIRCWWAEGFLG-EHTEN-YNRGITTIEELKDVCLLEKEA---H---DCVKLHDVIRDVAKWI-------KLVSASVKR
>XP_004245923.1
KITERETGFVLTEPKVYGRDKEEDEIVKILINNIN-ELPVFPIIGMGGLGKTTLAQMIFNDQRVTKHFDPKIWVCVSDDFDEKRLIKTIVGNIE-RSS-EDLASFQKKLQELLNKKRYLLVLDDVWNDDLEKWAKLRAVLNVGRGASILATTRLEKVGSIMGTSQ--PYHLSNLSPHDSLLLFMQRAF-GQQREAN-PNLVAIGKEIVKKCGGVPLAAKTLGGLLRFKREE-SEWEHVRD---NEIW-SLPQDESILPALRLSYHHLPLDLRQCFAYCAVFPKDTKMIKENLITLWMAHGFLL-SKNLELEDVGNEVWNELYLRCFFQEIEAS-GNT--YFKIHDLIHDLATS-------LNIREIN---
>XP_004246080.2
T-QH-------EDDIMRGLDDDLEIIVERLTGQ---DLDIVTISGMGGIGKTTLARKAYDHLKLRYHFDVRVWITISQEYGRRSVLLEALHCISK-QT-KDDNELADLVQKSLKGRRYLVVVDDIWSTDV--WDSIRGIFPDYRRSRILLTTRETKVAMYANPIS--PHEMNLLNLENSWKLLCDKVFGPNN-CHPP-ELEEIGKKIAEKCQGLPLTISVIAGHLSKVSRTLGSWMDVSRTLGEIIS-S--H-PDCLGVLGLSYHHLPNHLKPCFLSMGSFPEDYHVETWRLIQLWITQGFIR-RSSESLTEVAKDYLEDLISRNLIMVRKKF-NGEIKACGMHDLLREFCLTEVELTQFMAQRH-----
>XP_004247879.1
R-TS---DYIPDETEVVGLDDDFNKLQAKLI-----PYGVVSIVGMPGLGKTTLAKKLYR--HVRDQFECSGLVYVSQQPRAGEILLKI---------LERKENLEDNLRSLLKRKRYVILLDDIWKVQI--WDDLKLVLPECIGSRIIITSRNNDVGRYIGGDSS--HELQPLDSEKSFELFTKKIFIFDN-NHSV-DLVDIGKTIVRRCGGIPLAIVVTAGVLRARERTEHAWNRVLESMGRRVE-------DCAKVLALSYNDLPIALRPCFLYFGLFPEDHEIRAFDLINMWIAEKLIVVNSNRA-ESKAEDFLNDLVSRNLIQAAKRY-DGRISTCRIHDLLHSLCVELGKESNFF-------RR
>XP_004247880.1
R-TS---DCIPDETEVIGLDHDFNKLQHKLL-----PYGVVSIVGMPGLGKTTLAKKLYR--HVRHQFECSGLVYVSQQPRAGEILLNI---------LERKENLEHNLRSLLKIKRYVILLDDIWDVEI--WDDLKLVLPESIGSRIIMTSRNSNVGRYIGGDFS--HELQPLDSENSFELFTKKIFVNDN-NTSP-DLVNIGRCIVERCGGIPLAIVVTAGMLRARGRTEHAWNRVLESMTHKIQ-------ECAKVLALSYNDLPIALRPCFLYFGLFPEDHEIRAFDLINMWIAEKLIVVNSNRA-ESKAEDFLNDLVSRNLIQVAKRY-DGRISTCRIHDLLHSLCVELGKESNFF-------RR
>XP_004247881.1
R-TS---DCIPDETEVIGLDHDFNKLQHKLL-----PYGVVSIVGMPGLGKTTLAKKLYR--HVRHQFECSGLVYVSQQPRAGEILLNI---------LERKENLEHNLRSLLKIKRYVILLDDIWDVEI--WDDLKLVLPESIGSRIIITSRNSNVGRYIGGDFS--HVLQPLDSENSFELFTKKIFVDDN-NTSP-DLVNIGRCIVERCGGIPLAIVVTAGMLRARGRTEHAWNRVLDSMTHKIQ-------ECAKVLALSYNDLPIALRPCFLYFGLFPEDYEIRAFDLINMWIAEKLIVVNSNRA-ESKAEDFLNDLVSRNLIQVAKRY-DGRISTCRIHDLLHSLCVELGKESNFF-------RR
>XP_004248007.2
--APPV-----TDEDIVGFGNDIEKMFQYLIRG---DLDVVPIVGMGGQGKTTVARKVYNSDNIVSHFDVRAWCIVSQTYNRRKLLQDILSQVTG----YEDDILADELRKSLMGKRYLIVLDDMWDCMA--WDDLRLSFPDSNRSRIVVTTRLEKVGEQVKCHTD-PYSLPFLTKEESCELLQKKVF-QKE-DFPP-ELQDVSRAVAEKCKGLPLVVVLVAGIIKKRKMEESWWNEVKDSLFDHLN-R--E-SEYLSTMQLSYYNLTDCLKPCLLYMGMFQEDAIIRVSELISLWIAEGFVQ----ESMEEAAEGYLMDLIQSNVVMVSNRY-NGKVKYCQVHDVVLHFCLEKSLEEKFM-------NR
>XP_004248043.1
--APLV-----TDEEVVGFENKAEELIDYLIRG---ELDVVPIVGMGGQGKTTIARKLYNNDIIVSRFDVRAWCIISQTYNQRELLQDIFSQVTG----ATVDVLADMLRRKLMGKRYLIVLDDMWDCMV--WDDLRLSFPDVIRSRIVVTTRLEEVGKQVKYHTD-PYSLPFLTTEESCQLLQKKVF-QKE-DCPP-ELQDVSQAVAEKCKGLPLVVVLVAGIIKKRKMEESWWNEVKDALFDYLD-S--E-FEYLATMQLSFDNLPHCLKPCLLYMGMFSEDARIPASTLISLWIAEGFVE----ESMEEEAEGYLMDLISSNMVMLSKRY-KGKVKYCQVHDVVHHFCLEKSREAKFM-------TR
>XP_004248174.1
N-SDPHL-----QATVLDLDNDLMTVKSRLIGP---KLDVVSIVGMGGIGKTTLARKVYDDIYMEHHFYVRAWITVSQMHQHREMLLGILRCFSL-VN-KSTEQLAEQVYRSLKGRRYLIAMDDVWDTTA--WDVVKRSFPDDNGSRVILTSRLANVGIYASSGSP-PHYMRCLSVDRSLKLFNLKVF-GRE-NCPL-ELEKATKQIVGKCQGLPLAIVVVAGFCSKISKTENCWEDVAHKIGLIVS-R--E-TECMDLLALSYKHLPHHLKPCFLYMGAFPKDYEISVSRLIKLWIAAEFLE-YTEMDFEEVAEGYLKDLIDRSLIMVKKRS-SGKVKTCEVHDLLHDLIIREAWKERSIPSVASFEHR
>XP_004248175.2
K-PPP---MV-EEENVVGFDDEARKISSRLTNG---ELEIISIVGMGGLGKTTLAKKVYTDSSIEFHFYNRAWIYVSQLYSRKEVFLGILDSLSL-IT-MNDEKLAGELFSHLRSKRYLVVIDDVWTMEA--WDDLQMAFPKTTGSRILLTTRNTEVALHANPEGL-PHHLRFLTHEESWELLSKKVF-RKG-ICPL-ELEDIGLQIAKKCYGLPLAIVVVSGLLLKKEKTRDWWKKIANDVSSYVA-R--D-PKCMDVLALSYKHLPDHLKVCFIYFGVFPEDFEIPVWKLLRLWTSEGFVQ-KMQECLEDTAEEYLEDLVDRNLVLVAKKA-SGRIKTCRIHDMLRDLSVKMGSEEKFLPISKYH-RR
>XP_004248798.1
T-SEP---VV-EEDDVVGFDEEADIVINRLLGE---HLEVVPVVGMPGLGKTTLANKIYKHPKIGYEFFTRIWVYVSQSYRRRELFLNIISKFTR-NT-MCEEDLADEIQEFLKGGKYLVVLDDVWSDEA--WERIKIAFPNNKPNRVLLTTRDSKVAKQCNPI---PHDLKFLTEDESWILLEKKVF-HKD-KCPP-ELVLSGKSIAKKCKGLPLAIVVIAGALIGKGKTPREWKQVDDSVSEHLINR--DHPECNKLVQMSYDRLPYDLKACFLYCSAFPGGFQIPAWKLIRLWIAEGFIQ-YKHLSLECKGEDNLNDLINRNLVMVMERS-DGQIKTCRLHDMLHEFCRQEAKEENLFRELSTY-RR
>XP_004249714.1
-LNE---QQLV-MKNLKGFVESLRKVLTSL------EVSSIGIYGMGGVGKTTLAMHIHDHLLKESRFGNVYWITVSQDFSISRIQNNI---------LDDDKKRTAKLFHSLRKKSFVFILDDVWNIFD--VTKMGI--PEIGGGKMIITSRSSEVCDKIGCQKK--VKVETLSMTESWELFIKTLWG-----LSM-EIEEITKKMTKKCDGLPLGIITMAASM--RGNDVFEWRDAFEEFTN----SCEDMNNVFPILQCSYKRLRDKLQKCFLYCCLYPEDYKIRRDELVRLLIVEELLV-KRSKA-LDQGYAVLNKLERACLLESVV---NGNSRCVRMHDLVREMALRIADEINLMQEWTEDLDK
>XP_004250409.1
K-TRP--SSIDEENTIIGMDDEFNTILDRLTTQ---ELTVIPIFGMGGIGKTTLAKKVYDDSYIRSRFDKHAWVTISEDFNQRQMLLEVASSI-T-GS-KSDDQLMEIVYKGLKGRRFLIVIDDIWSTEA--WDQMQRIFPNDNKSRILLTTRLKYVADNVSCPFP-PHCKSFLSLDDSWNLFTEKLF-KKD-SCPR-QLVKLGKHIVQQCQGLPLSIIVVAGLLVKMDLTRDNWKKVEENLKSFFGTV--S--ECQSILSLSYNYLPQYLSACFLYVGGFPEDTEIGVSKLIRLWIAEQFIKA-RNKRLEVVAEEYLQELIDRSLILAGKQA-NGRMRSCKIHDLLRQLCLSKAHTENVVEAIDDQ-RR
>XP_004250512.1
--------VPLDDVDLVGIEGCKSVLLDWLLSD---EWKLYCVIGTRGIGKTTLVKKVYDDASVKKHFNCVMWIEVSRFSTVKELLRSMITPENDQSR-MDSDMLAEFIQDVLESSRYFVVLDDVPGVRS--WRALKGLFPIE-GSRVIITSRNTDIHTIC-LE---PYKMNPLSEEKSWILFCRKAFSGS--LCPP-SLVQVSKDIIEKCNGLPMAILVIAGVLATK-RNRTEWEMFYNSLADKLQGS-YSKDEIERLLNLCYQDLPFYLKSCFTYLSIIPKYYVIDKMRLIRLLAAQGFIL-EREKAVAQVADSYLNELANRSLIQVAERS-DGRLDSFTIHNLWYEIILSKS-PERVTTTKPPKIRH
>XP_004250576.1
--YV---------PHLIGIERRTRHINSWMR-G---DVGLLVVCGMGGIGKTTLAKFIYMSNF--YVFEGSSCVLIREASKQPNGLVKLLSEILKKDN--CVDEGIVKISDAVGGKKVLLVLDDVDDSNQ--VNAVFGMK---PGSKIVITTRQKRLNPHLVDK----YRVETLGRDESLELFSWHTFG--K-PHPEEGFLECSNKVMERCGGNPLALRVLGSSLAG--KSLDVWQSTINKLKV------VP-NNIIELLKISYESLEDDDRSLFLHIAC--------------------FF---LKKKLEFFTVVGIQNLIDKDLLSVPD------GH-LVMHELIQDMGREIVRQESLE-------SR
>XP_004251230.1
HFISPST-SLLDDSGVFGRQNEIENLIGRLFSM-DTLA-VVPIVGMGGLGKTTLAKAAYNDERVQKHFVLKAWFCVSEVYDAFTITKGLLQEIGSFDLKHNLNQLQVKLKEKLNGKRFLVVLDDVWNDNYNEWDDLRNIFVQGIGSKIIVTTRKDSVALMMGNEQ---ISMGNLSTEASWSLFQRHAF-ENMDPMGHPELEEVGRQIAAKCKGLPLALKTLAGMLRSKSEV-EEWKCILR---SEIW-ELQD--NILPALMLSYNDLPAHLKRCFSFCAIFPKDYPFRKEQVIHLWIANGLVPV--DEIIQDLGNQFFFELSSRSLFERVPNS-EGNKELFLMHDLVNDLAQLASSKLCIRHMLEQC-RH
>XP_004251533.1
K-ST----SLEHENVMVGHENEFEMMQDQLTRG---DLEVVSIVGMGGIGKTTLANKIYTDPFVMSCFDKRAKVTISQDYCVRNVLLRLLSSISG-KT-QDDGQLADQLQKLLKGPRYLVVIDDIWTTGA--WDDIKLCFPDCCRSRILMTTRNMEVAEYASSGSP-PYQMRLMNFDESWSLLYEKVF-AR-GFFPH-EFEQLGKQIASKCKGLPLMIVVIAGLLSKIGNRLDRWRSVAENVSSVMN-T--DLDVCMRVLALSYYHLPHHLRACFLYFALFPEDKLIFVNELVKLWAAEGFLK-VDTKSMEQVAKQSLKDLVDRSLVFIQRVSFDGKIKACGMHDVIRELCLREARKINFVHFS-TTRVR
>XP_004252495.2
N---PA---V-ENEPLPIFDSRKDEVMAALN-----DVTTIGICGLGGVGKTTLAEKIRRKAKQ-KLFNDVVMVIVSQQQDPKRIQEEI---------TNDLLSRGDQLRTRLHNSRTLVILDDVWEA----LYDLEKLGF--TGCKVILTTRLRPVCDIMKAQ----MEIGTLPEEEAWILFKEKV--GNSVD--P-SLLDIAKDVSKECKGLPLAIITVAGAL--KRKTKPSWEDALKQLCS----DTPGVHTVYGPLRLSYDYIESEARYLFLLCSLFEEDSDIWIEELLRYGKGLGFSE----KNLRNRVFFLIEILKDS--FLLSQ---GSDKNYVKMHDVLRDVAIYIAEEHKFM-------KK
>XP_004253120.2
KEDSPMIEIVLDENISLGIKQEVYDLVERLTTA---RPPIVQIAGKMGSGKTTLARAIYRNRNIRNHFSGCAWVTISKKFNKPDILQNLLKQMGD----LTTNELESRLLECFNKEKYLIVLDDVQSEQM--WEELRSVFLGSNGSKLLL------ITTSVSPMSP-PHKVKKLKKNYSWNLFMKKAWDTWE-----NEHQDSKQRVLDVCSGLPLNIVLLGSMLST--KGDTNFDYLQKMLRT----NWET----KDIVSLSYTDLPDHLKLCVLYLVLFPKEYDIPVRRLFRLWLSEGFVN----KKFEDVVQENFDDLVKRSLIQISKR--DGSPRRCRLLGVLHDYLLPKAQNIKFFDTVLLNVRR
>XP_010312313.1
--SA--------------VAEVKEKILN--MRK---VLCTIPIVGMGGLGKTTLVKRIFNDVEIEKHFVKRVWLCLPEMSDAKSFLELILHSLTGQ---QSRDIIVKKLQDALGEKRYLLVLDDLWRVGSTHWYEFMDTLKGIRGNCILVTTRMKQVASIV-AA----HMLGKLADDHCLSIFKQRAF-----EVPQ-EILSMEKKIVELCQGLPLAASVLGCLLCNKEKHE--WQAILVA---GEDDN---GENLKKILKLSYDYLPSHLKKCFAYFAMFPKDFEFEKDQLIQLWMAEGFLR-PCETPVEDVGIKFFQLLFQYSLLQDVKLE-YNNITHCKMHDLVHDLAGDILKSKLFD------GEN
>XP_010312314.1
--SA--------------VAEVKEKILN--MRK---VLCTIPIVGMGGLGKTTLVKRIFNDVEIEKHFVKRVWLCLPEMSDAKSFLELILHSLTGQ---QSRDIIVKKLQDALGEKRYLLVLDDLWRVGSTHWYEFMDTLKGIRGNCILVTTRMKQVASIV-AA----HMLGKLADDHCLSIFKQRAF-----EVPQ-EILSMEKKIVELCQGLPLAASVLGCLLCNKEKHE--WQAILVA---GEDDN---GENLKKILKLSYDYLPSHLKKCFAYFAMFPKDFEFEKDQLIQLWMAEGFLR-PCETPVEDVGIKFFQLLFQYSLLQDVKLE-YNNITHCKMHDLVHDLAGDILKSKLFD------GEN
>XP_010312315.1
--SA--------------VAEVKEKILN--MRK---VLCTIPIVGMGGLGKTTLVKRIFNDVEIEKHFVKRVWLCLPEMSDAKSFLELILHSLTGQ---QSRDIIVKKLQDALGEKRYLLVLDDLWRVGSTHWYEFMDTLKGIRGNCILVTTRMKQVASIV-AA----HMLGKLADDHCLSIFKQRAF-----EVPQ-EILSMEKKIVELCQGLPLAASVLGCLLCNKEKHE--WQAILVA---GEDDN---GENLKKILKLSYDYLPSHLKKCFAYFAMFPKDFEFEKDQLIQLWMAEGFLR-PCETPVEDVGIKFFQLLFQYSLLQDVKLE-YNNITHCKMHDLVHDLAGDILKSKLFD------GEN
>XP_010312507.1
K-SKA--KSTIVENTVVGMKDDFNTILDRVTAQ---ELTVIPIFGMGGIGKTTLAKKVYDDSFICSRFDKLAWVTISEEYNERQMLLEVVSSVTT-GG-KSDDELMEIVYRGLKGRRFLIVIDDIWSTEA--WDQMQRIFPNDNKSRILLTTRLKYVADYVNCPFP-PHSKSFLSLEDSWNLFTEKIF-KKD-PCPP-LLEEIGKHIVQQCQGLPLSIVVVAGLLGKMDLTHDNWKNVEENLSSFFGTV--S--ECQSILSLSYNYLPQYLKACFLYVGGFPEDREINVSQLIRLWIAEQFVKA-RDKRLEVVGEEYLQELVDRSLILTGKQA-NGRMRSCKIHDLLRQLCLSETHTENVVEVIDDQ-RR
>XP_010313675.1
S-ARP---DV-QQKPV-GFQEDLEKIIDRLRGG---ELDIICIVGMAGIGKTTLAKRAYNDISVVNRFDVRAWVTVSQEYRERDILFDLFYSVVP-PTERRDQETADRVRKSLICKRFLIVVDDMWSTDA--WDNLSRLFPDDNGSRIILTSRLIDLATYVNPDRQ-PHRLDFLDNDEGWELLRRKIFGKRG--CPF-ELEEIGRSIAEKCQGLPLAIVVVAGHLSKMSKTTDCWNNVAESVDSVVN-R--E-PGCLDILALSYSHLPQHLKACFLYMGAFPEDFEIHVWKLIRLWVAEGFLN-ATVTTVEEIAEECLEDLIDRSLVLAVKR--NGKLKTCKLHDIMRDFCLEEAKRQNFLEGITAL-RR
>XP_010314215.1
--SF---------PYPVGIYSRVKEVNFWLQ-S---NSRTLMIYGEPGIGKTTIAKALFNLHC--DRFQCSSFLGIREIAKESCGLIDLLSDLLKEDK--DIDRGASTIKDFLVHKKFLLVLDDVDDLTQ--LKAILDSR---PGSKVIITTTNEHLNPHDACL----YESKRMDNHEALKLFSLHTFG--Q-DHPVKEYMTHSKQIVKHCQGLPLALQVLASSLHG--GSIDMWEGAIKKLER------YS-ESNHKVLELSYEALPDHDKNVFLDIAS--------------------FF---VKKKLGFHATAEIQNLIDRYLLTVTP------DNKLMMHQLLQEMGKEVICRESPI-------SR
>XP_010314773.2
--TSQWLSHLV-DEDFVGLVEEVNKLVDELI-----FYVVFAICGMGGLGKTTLARKAYRHVDVQSHFQAFAWASISRQWQARDVLMSILTKLEPENR-MMDDELVKALYNVQQRKKCLIVLDDIWSTNF--WNSVKHAFPKGSRSKILLTTRKKDVCTHIDPTFE-P---RCLDAEESWKLLHKKAF-----NTPDLELERLGKEMVSKCGGLPLAIIVLAGLLAR--PKIDEWRRTCQNLNLHMSGES-EQDGIHGVLALSYYDLPYQLKPCFLYLGIFPEDQKISARRLYQLWAAEGIISLEGRETMMEIGERYLHELAQRYMVQVQLET-TGRIKSCRFHDLMRDTCLSKAKEENFLATSTRTVRR
>XP_010315011.2
--SP---LTT--DKIIVGFEEETNLILRKLTSG---DLDVISITGMPGSGKTTLAYKVYNDKSVSSHFDLRAWCTVDQGYDDKKLLDTIFSQVSDSDS----IDVADKLRKQLFGKRYFIVLDDVWDTTT--WDELTRPFPEAKGSRIILTTREKEVALHGKLNTD-PLDLRLLRPDESWELLEKRAF-GNE-SCPD-ELLDVGKEIAKNCKGLPLVADLIAGVIAGREKKRSVWLEVQSSLSSFIL-N--SEVEVMKVIELSYDHLPHHLKPCLLYFASWPKDTTTTIYELNIFLGAEGFVG-KEEKSMEEVVKIYMDDLISSSLICFNEI----DSLNFQIHDLVHDFCVIKARKENLL---DLLPRQ
>XP_010315688.1
--SV---------PYLIGMHFRVNNICLWLQ-K---DVGIWGICGMGGIGKTTIAKYAFNSNF--ESFERSSFLYVRDFSESTDGLIYLLCDILDGRK--SVEDGMNQIKSAVYGKRVLIVLDDVDEVEQ--LAAIVGMR---SGSKIIVTTRHIELRACEIEL----DHVQKLSLGESVELFSWHAFG--Q-DHPVENYTKFLTRIIEYCIGCPLALQVLGSSLSG--KSLDVWESTLKKLEA------IP-NSVSKKLQISFEFIQDHDKSLFLDIAS--------------------FF---LKVTLGYYTMVGLQNLRDRFLLIIDE------YGKLRMHPLVRDMGREIIRQESPK-------SR
>XP_010315689.1
--SV---------PYLIGMHFRVNNICLWLQ-K---DVGIWGICGMGGIGKTTIAKYAFNSNF--ESFERSSFLYVRDFSESTDGLIYLLCDILDGRK--SVEDGMNQIKSAVYGKRVLIVLDDVDEVEQ--LAAIVGMR---SGSKIIVTTRHIELRACEIEL----DHVQKLSLGESVELFSWHAFG--Q-DHPVENYTKFLTRIIEYCIGCPLALQVLGSSLSG--KSLDVWESTLKKLEA------IP-NSVSKKLQISFEFIQDHDKSLFLDIAS--------------------FF---LKVTLGYYTMVGLQNLRDRFLLIIDE------YGKLRMHPLVRDMGREIIRQESPK-------SR
>XP_010315703.1
K---PAP-VV-EIQAM--FDSRKEEVMEALR-----EVSVIGICGMGGVGKTTLAEKIRVRAKK-RFFDEVVMVTVSQQPDLKTIQAEI---------TDNFWNRGDQLRSRLQDS-ILIILDDVWEA----L-DLNKLGP--SCCKVTLTTRLRDVCETMEAR----IEVGILPEKEAWVLFRQKA--GNSID--L-SLHDTAKDVVKECKGLPLAIITVAGAL--KRKSKPSWEDALKQLQK----TPPGVIKVYQSLKLSYDQLESEVRYLFLLCSLFEEDSNIWHEQLLRYGMGLGFSE----ENLRKRVCHLLETLKDR--FLLSQ---GSGKNYVKMHDVVRDVAIYIAGRHVFM-------RR
>XP_010316405.1
Q-AT---AGLSNPTHTIGRESQIEKVVEILT-----NDVPLCITGMAGIGKTVFTHCLCENKEVKKAFPLLLWVSVSAEFELVRILRAAIESVSKESC-TDLNVLRYTLQELLSGDNFLVVLDDLCVEDLEDWNLLYAAFKESKSSRLVFTTRNSKVASFIGAK----FCLQPLSDEDCWKIIKQRPFINNK-----HNLDVIGLEIAKKCKGVPLVAKTIGDILHCNE-----WDSLVKG---NLW-DLPQIENVFPIFLLSYCCLPQHIKKCFSYCCLFPPEYVYKMKDIVLLWMAEGLIH----RRIEDIGQEYFEELVWGSL-----FSFDGS---YTMHEFNHHVAASVS--SSIC-------RH
>XP_010316406.1
Q-AT---AGLSNPTHTIGRESQIEKVVEILT-----NDVPLCITGMAGIGKTVFTHCLCENKEVKKAFPLLLWVSVSAEFELVRILRAAIESVSKESC-TDLNVLRYTLQELLSGDNFLVVLDDLCVEDLEDWNLLYAAFKESKSSRLVFTTRNSKVASFIGAK----FCLQPLSDEDCWKIIKQRPFINNK-----HNLDVIGLEIAKKCKGVPLVAKTIGDILHCNE-----WDSLVKG---NLW-DLPQIENVFPIFLLSYCCLPQHIKKCFSYCCLFPPEYVYKMKDIVLLWMAEGLIH----RRIEDIGQEYFEELVWGSL-----FSFDGS---YTMHEFNHHVAASVS--SSIC-------RH
>XP_010316407.1
Q-AT---AGLSNPTHTIGRESQIEKVVEILT-----NDVPLCITGMAGIGKTVFTHCLCENKEVKKAFPLLLWVSVSAEFELVRILRAAIESVSKESC-TDLNVLRYTLQELLSGDNFLVVLDDLCVEDLEDWNLLYAAFKESKSSRLVFTTRNSKVASFIGAK----FCLQPLSDEDCWKIIKQRPFINNK-----HNLDVIGLEIAKKCKGVPLVAKTIGDILHCNE-----WDSLVKG---NLW-DLPQIENVFPIFLLSYCCLPQHIKKCFSYCCLFPPEYVYKMKDIVLLWMAEGLIH----RRIEDIGQEYFEELVWGSL-----FSFDGS---YTMHEFNHHVAASVS--SSIC-------RH
>XP_010316824.1
Q-AR---AGLSNPTHTIGRESQIEKVVEILT-----NDVPLCITGMAGIGKTVFTHCLCENKEVKKAFPLLLWVSVSAEFELVRILRAAIESVSKESC-TDLNVLRSTLQELLSGDNFLVVLDDLCVEDLEDWNLLYAAFKESKSSRLVFTTRNSKVASFIGPK----FCLQPLSDEDCWKIIKQRPFINNK-----HNLEVIGLEIAKKCKGVPLVAKTIGDILHCNE-----WDSLVKG---NLW-DLPQIENVFPIFLLSYCCLPQHIKKCFSYCCLFPPEYVYKMKDIVLLWMAEGLIH----RRIEDIGREYFEELVWGSL-----FSFDGS---YTMHEFNHHVAASVS--SSIC-------RH
>XP_010318084.1
QLVTPST-SLVDESGVFGRHQEVEEIISKLLSS-DDSGDVVPIVGLGGVGKTTLARAVYNDKRIKQHFNITAWVCVSEEYDAFRITTTLLGEIGSLDSKSNLNQLQIKLSHRLKGKRFLFVLDDVWNENYTDWDELRCPFVHGKGSRIILTTRKQSVAMMMASEM---IQLKSLSDEDCWSLFKTHSF-ENRDPNKYPELEVVGRQIVGKCKGLPLAVKTLAGLLRSKSTI-EEWERLLQ---SEIW-ELPS---ILPVLKLSYNDLSQVLKRCFAYCALFPKDHPFGRDEVVQLWIANGLITQGEDETIEDTGNQYFLELRSRSLIQKASDNLKWERDVFLMHDLVNDLAQVVSAKLCLRHILKRV-RH
>XP_010318085.1
QLVTPST-SLVDESGVFGRHQEVEEIISKLLSS-DDSGDVVPIVGLGGVGKTTLARAVYNDKRIKQHFNITAWVCVSEEYDAFRITTTLLGEIGSLDSKSNLNQLQIKLSHRLKGKRFLFVLDDVWNENYTDWDELRCPFVHGKGSRIILTTRKQSVAMMMASEM---IQLKSLSDEDCWSLFKTHSF-ENRDPNKYPELEVVGRQIVGKCKGLPLAVKTLAGLLRSKSTI-EEWERLLQ---SEIW-ELPS---ILPVLKLSYNDLSQVLKRCFAYCALFPKDHPFGRDEVVQLWIANGLITQGEDETIEDTGNQYFLELRSRSLIQKASDNLKWERDVFLMHDLVNDLAQVVSAKLCLRHILKRV-RH
>XP_010318087.1
QLVTPST-SLVDESGVFGRHQEVEEIISKLLSS-DDSGDVVPIVGLGGVGKTTLARAVYNDKRIKQHFNITAWVCVSEEYDAFRITTTLLGEIGSLDSKSNLNQLQIKLSHRLKGKRFLFVLDDVWNENYTDWDELRCPFVHGKGSRIILTTRKQSVAMMMASEM---IQLKSLSDEDCWSLFKTHSF-ENRDPNKYPELEVVGRQIVGKCKGLPLAVKTLAGLLRSKSTI-EEWERLLQ---SEIW-ELPS---ILPVLKLSYNDLSQVLKRCFAYCALFPKDHPFGRDEVVQLWIANGLITQGEDETIEDTGNQYFLELRSRSLIQKASDNLKWERDVFLMHDLVNDLAQVVSAKLCLRHILKRV-RH
>XP_010319214.1
--CPPRLDSI-HENFMEGYNEERKNMVARLTYG---KLQVVSVVGMAGIGKTTFAKTTLFDIN-KEDFPIRGWITVSENYDLRELLLRLLRDVIEMKD-MDNGQLAAHLKQVLQGKRYLIVVDDIWSNSD--WDNIRHWFPDCDKSRILLTSRDKKVGAYAAKD----LVLRPLTQDESRNLFYHRAFGKNNT-----KFKKVGEKVITNCKGLPLMITAVAGILRSKSKLYE-WMEVAESVSSLVN-D--DAYKCLQVVALSYNNLPSLMKACFLHFGVFPKSHGIPVKKLTRLWIAEGLVYPNGEE-FEQAADRVLHDLIGKSVVIVDK--WDGKIKTCRIHDVFHDFCSKESESENLL-------RW
>XP_010319324.1
R-PSTT-SYIDDDHIFVGFQDVVQTLLAQLLK----RRTVLSIYGMGGLGKTTLARNLYKNPNISSRFPTHAWICVSQEYNTMDLLKTIIKSIQG-RTLMDERDLENHLRDLLKERKYLVVVDDVWQREA--WESLKRAFPDDNGSRVIITTRKEDIAERAADRFV--HKLRFLSQEESWDLFLRKLLDVRA-MVA--EMESLAKDMVEKCRGLPLAIVVLSGLLSH-KKDLDEWQKVKDHLWKSIK-E--DKSVISNILSLSYNDLSIELKQCFLYFGMFPEDRVVKAENTIWLWMAEGFIP-RG-ERMEDVAEGFLNELIRRSLVQVAK--FWGKVTECRVHDLLHDLVIQKALEVNFFHSISSLSIR
>XP_010319326.1
R-TSTT-SYVDEDNIFVGLQDVVEKLLAQLLK----RRSVISIHGMGGLGKTTLARNLYNNPNIVSSFPTRAWICVSQEYNTMDLLKNIIKSIQG-RTFMTESDLEIYLRDLLKEGKYLVVVDDVWQREA--WESLKRAFPDSKGSRVIITTRKHDVAERADNRFV--HNLRFLSQKESWDLFCRKQLDVRA-MVP--EMVRIAKDMVEKCRGLPLAIVVLSGLLSH-KRGLDQWQKVKDHFWQNIQ-D--D-SIISYILSLSYNDLSTTLKQCFLYFGVFPEDQEVDAEKIILLWMAEGLIP-NG-ERMEDVAEGFLNELIRRSLIQEVR--FWEKVTVCKVHDLLRDLAVQKAFDIKFFHSISSLCIR
>XP_010319380.1
Q-QPS---SL-ENHEVVGFDEEATKVINRLVEG---CLDVIPVVGMPGLGKTTLARKIFNDPKISREFFSYIWVFIGQSTCVKDILFNILKGF-T-NS-RNEASITDEIRKRVNGGKCLIVLDDVWDPNV--VDIVKTVFPDNKAHRIMMTTRHEDIARSVNKY---PHNLKFLDGDESFQLLEKRAFGVS--RCPV-ELVEHGEAIVAKCSGVPLTIVVIAGALRGRTSEID-WKVVRENVGKHLIQE--DKLQCVNVVRLSYNHLPQEKKSCFLYFGAFPQGFDIPAWKLIRLWIAEGLIMSKLGNEIEEIAEYYLNDFANRNLVMVMKKS-NDRIKTCRVHDMLHEFCVEEATRLTLFQNSITC-RR
>XP_010319428.1
K-IPP---SL-DDDEVVGFDEEAKKVIKRLVEG---SLAIVPVVGMPGLGKTTLARKIYNDTTLSFEFFSTIWIYAGPECKIKDLYHKILKHF-K-KN-EDDHTLAKVISGFMKGGRCLIVLDDVWEANV--IDHVKKVFPENKGHRIMMTTRDGLLAAYKNAE---PHNLKFLLADECFELLEKRVFGKG--SCPD-ELKDVGERIAGNCGGVPLIVVVIAGALAGRSNTTD-WEIVERDVARH-AFT--VN-KCGVFVEMSYDRLSQEMQTCFLYSGIFPRGFDIPAWKLIRLWIAEGLIKPQQS-TLEEIAELHLNDLVHRNLVILLEKS-DGQIKTCRLHDMLHQFCRTKAADKWLYQDPDTC-RR
>XP_010319429.1
--QPPQ-DTFLEVKNMVGLTEEANEVMKRLQVGG--EVECIAIVGMTGLGKTTLARKLWSDSQITDKFCKNIWVSVGQSNDLKNMLFVILKSSTV----NGENELAKLIAKFVQDMRCLVVLDNVCGSGL--VNFFKNVLPENKGHRILMTTRRRDVAASCASK---PYHLKFLDGEDSFRLLEKIVF-DNGI-----ELVEVGKSIASKCGGLPLAIEVIAGALKKVDQSAYYWKRVENNFWQVVREN--D-TSCWKIVEASYGSLSSEMKACFLYCLAFPKGYDIPFQMLISLWMAEGLIE-----SIKDKAEDHLMEFENLNLVTVSR--ITGSIKKIKCNEIFYDFYRMEVTKESVF-------RR
>XP_010320570.2
D-HTTST----RE-EMVGFDEVVQTLKGKLIRG---ELDLISIVGMAGLGKTTLANKLFLDQFVVSHFDVRAQCCVSQVYTRKDLLLTILRSVKKDIVILPENELADKLRKLLFGQRYLILIDDVWETTA--CDELMPCFYDANGSRLILTTRHDHVAYHAKLVSD-PHFLRKFTLEESWMLLKNKVF-NEK-CCPV-VLEDVGQKIAQKCGGLPLSVVLVAGILETMEKEEHCWEQVAINLGPHIQ-A--K-SE--DIINLSYQDLPFHLKPCFLYFGVLSEDEEIKVSKLTWLWTAEGLVR-THEKLSEDIAENYLKNLIGRNLVMVSKKS-DGKTKTCRIHDLLLEFCKKKAKVENFLYQKHSIQRR
>XP_010320639.1
--VV---------PFVVGIDYSLEELIRQLD-K---GVKILGLHGIGGVGKTTLSKALYNKLA--SDFTHRTFILVKEIATQQ-GIMSLIQGLFPSNA--GREKFRRMLRE----KRILLVLDDVDDVNI--LKALIGGK---EGSRVVISTRNKELIEDIVDE----FEVRELGDTDSLKLFSYHAFR--R-PDPSPTFLKLSKQIVSITGKLPLALEVFGSFLDK--RSEEEWVDALGKLKQ------IR-SPLQDVLKISYDGL-DEEKCIFLDVACL-------------------FLD-QLKVDMGFRARIAFDTLTTRSLIKVID------GGDLWMHDQIRDMGRQIVRQEGFS-------SR
>XP_010320686.1
K-KWPGI----NG-KTIGFEDEIEKLIHRLTGG---GLDIISIVGMPGAGKTTLANRLYSYHPVVYRFDILGYCHVSPVYSKRGVLLSLLRVSIDENSL-RTSTLEDILVRNLRSRRYLILLDDVWDRNV--WGDLKRYFPDSNGSRILLTTRNDDVAYYVESVGK-PHNLRLLTYEESWELLCIEVF-GNK-SCSP-LLEKVGQEIARKCGGLPLSIVLVAGILSKMEKTEECWSRVAKDLGSYMA-S--D-AK--AIIEPSFQHLPYYLKPCFLYFGTFLEDEEINVSKLTWMWIAEGFVS-NLGKSLQDIAKGYLDILIRRNLVMNAKRS-DGNVKACRVHDLLLDFCKKKGGEEHFLSQKKLTQRR
>XP_010320695.1
--SL--------LQDIVGINAHLEKLKSKLQ-E---DVRILGIWGIGGVGKTRIAKAIFDTLS--YQFEASCFLAVKEFA-KKNKLHSLLSELLRKKN--NKYDGKCMIPNRLCSLKVLIVLDDIDHGDQ--MEYLAGDI---NGSRVIVTTRNKHIEKD--DA----YEVSTLPDHEAMQLFNMHAFK--K-EVPNEDFKELALEIVNHAKGLPLALKVWGCLLHK--KNLSLWKITVEQIKK------DS-NSIVEQLKISYDGL-EEEQEIFLDIAC--------------------FF---RERQLDFGAEYGLDVLINKSLVFISE------NDRIEMHDLIRDMGRYVVKM--QK-------SR
>XP_010320708.1
K-SK---SST-EETTYVGMKKDYKAILNCLNAQ---ELIVISLIGMGGIGKTTLARKVFDNSIIRDRFEKHAWVTISEQYNKRQMLLEVASSISG-VN-MSNDELMVIVYRSLKGRRFLIVIDDLWSTEA--WDQMRRIFQNDNKSRIILTTRLKHVADYASSPFP-PREVSFLSFKDSWKLFTKKLF-RKD-RCPP-QLRKIGKHIIQQCQGLPLSIIVIAGLLSKIDVTYDNWKKIEQDLNSFHGSV--L--ECQAILCLSYNYLPPYLKACFLYIGGFPEDMEIRVSKMMSSWIAEQFIKA-TDTRLEVVAEKYVQELMDRSLILGKTRP-NGRFKTCKIHDLLRQLCIREAQIENVVQDINDR-RR
>XP_010320780.1
--YP-----I--DEELVGFDEHAQNITDYLIRG---DLDVVSIVGMAGLGKTALARKVYNSRSIIDRFDVRAWCSVSQTYNRRQLVLQILTQITGDHP----DDPEDILRKCLNGKRYLVVLDNIWDGKA--WDDFQSCFPDFHGSRIMITTRDKAMASYVKGYSF-PYSLPRLEDDQSWELLQKKVFGRGK-SCPL-ELVNVGKLVAKACRGLPLLIIMIAEVL-SREREGSSWLKVAYDISSHVP-N--KEI-IMMTIQSSYDHLLDHLKPCLIYMGLFPKKYEIPVSDLLKWWIAEEFVH-HIDLKLEELSEICLHDLVGTNLVVVSKTS-NGKMKCCIVLDHVRDFCLRKITEEKF---QPEEQRL
>XP_010320781.1
--YP-----I--DEELVGFDEHAQNITDYLIRG---DLDVVSIVGMAGLGKTALARKVYNSRSIIDRFDVRAWCSVSQTYNRRQLVLQILTQITGDHP----DDPEDILRKCLNGKRYLVVLDNIWDGKA--WDDFQSCFPDFHGSRIMITTRDKAMASYVKGYSF-PYSLPRLEDDQSWELLQKKVFGRGK-SCPL-ELVNVGKLVAKACRGLPLLIIMIAEVL-SREREGSSWLKVAYDISSHVP-N--KEI-IMMTIQSSYDHLLDHLKPCLIYMGLFPKKYEIPVSDLLKWWIAEEFVH-HIDLKLEELSEICLHDLVGTNLVVVSKTS-NGKMKCCIVLDHVRDFCLRKITEEKF---QPEEQRL
>XP_010320900.1
K-ASQRI----NE-EIVGFEDVKDELIGKLKGG---GLDVISIVGMAGLGKTTLANKLYSDESVVSYFDIHAHCCVSQQYTRKDLLLAILHDITDERAKETENELADKLRKLLMRKRYLLLIDDVWETSA--WDDLKLCFPEDNGSRIILTTRHYEVASHAKHDSD-PHKLRSLNNDESWMLLNKKVF-NNE-SCPL-IPRDIGQEIVRKCGGLPLSIILVAGILTRMKKDKHCWEQVATNLGPNIQ-D--Q-ME--GTLDLSYQHLPPYLKPCFLYLGLFPEDREIQVSKLTWLWIAEGFIK-PHGKTLEEIAENHLENLVGRNLVMVKKRF-DGRIKACRIHDLVHEFCRKKAKLENIIPPKCNTSRR
>XP_010320901.1
K-ASQRI----NE-EIVGFEDVKDELIGKLKGG---GLDVISIVGMAGLGKTTLANKLYSDESVVSYFDIHAHCCVSQQYTRKDLLLAILHDITDERAKETENELADKLRKLLMRKRYLLLIDDVWETSA--WDDLKLCFPEDNGSRIILTTRHYEVASHAKHDSD-PHKLRSLNNDESWMLLNKKVF-NNE-SCPL-IPRDIGQEIVRKCGGLPLSIILVAGILTRMKKDKHCWEQVATNLGPNIQ-D--Q-ME--GTLDLSYQHLPPYLKPCFLYLGLFPEDREIQVSKLTWLWIAEGFIK-PHGKTLEEIAENHLENLVGRNLVMVKKRF-DGRIKACRIHDLVHEFCRKKAKLENIIPPKCNTSRR
>XP_010320925.1
R--PQRA----NE-EMEGFQDTIDELKDKLLGG---ELDVISIVGMPGLGKTTLAKKIYNDPEVTSRFDVHAQCVVTQLYSWRELLLTILNDVLEPSDR-EDGEIADELRRFLLTKRFLILIDDVWDYKV--WDNLCMCFSDVNRSRIILTTRLNDVAEYVKCESD-PHHLRLFRDDESWTLLQKEVF-QGE-SCPP-ELEDVGFEISKSCRGLPLSVVLVAGVLKQKKKTLDSWKVVEQSLSSQRI-G--S-LESISIIGFSYKNLPHYLKPCFLYFGGFLQGKDIHVSKMTKLWVAEGFVQ-ANENGQEDTAQGFLDDLIGRNLVMAMEKP-NAKVKTCRIHDLLHKFCMEKAKQEDFLPERLE-EYR
>XP_010321400.1
--APS--STV--GKIIVGYEEETEWIIRKLTSG---ELDVISIVGMPGIGKTTLAYRLYNHKSIVDHYDVCAWCTVDQERNEKKLLQKIFNQVKGLEE-DIDDDVADKLRRRLCGQRYLIVLDDMWDTAT--LDELMRPFPEFKGSRVILTSRKKEVALHGKCHTD-PLYLRLLRSEESWELSEKKVF-GEG-RCPD-ELEDVEKRIARKCDGLPLVVDLIGGVISRKEKKEALWAEVLNDLSSSIF-K--DEEKVLKVIQLSYDHLSDHVKPCLVYLATYPKDKDIRMSELKDLWISQGL-----ERSAEEVVD----ELISSSLIPF-------DDSIFKIHDLVHDFCYIKSRKEKLF--LDLMPRG
>XP_010321401.1
--APS--STV--GKIIVGYEEETEWIIRKLTSG---ELDVISIVGMPGIGKTTLAYRLYNHKSIVDHYDVCAWCTVDQERNEKKLLQKIFNQVKGLEE-DIDDDVADKLRRRLCGQRYLIVLDDMWDTAT--LDELMRPFPEFKGSRVILTSRKKEVALHGKCHTD-PLYLRLLRSEESWELSEKKVF-GEG-RCPD-ELEDVEKRIARKCDGLPLVVDLIGGVISRKEKKEALWAEVLNDLSSSIF-K--DEEKVLKVIQLSYDHLSDHVKPCLVYLATYPKDKDIRMSELKDLWISQGL-----ERSAEEVVD----ELISSSLIPF-------DDSIFKIHDLVHDFCYIKSRKEKLF--LDLMPRG
>XP_010321493.2
--SV--------LRNVVGIDTHLGNVKSLLE-E---DVRIVGIWGMGGVGKTTIARAIFDTNS--NRFDAACFLAIKEN---KCGMHSMLSELLRIKG--NKEDGKHMIAHRLRFKKILVVLDDIDHSDH--LDNLAGDL---KGSRIIVTTRDRHLGKD--DA----YEGTALLDDDAIKLFHQYAFK--E-EVPDESFEKLSLEVIDHAKGLPKALKVWGSFLHK--RDIIEWRSAIEQMKI------KS-KSIVDKLKISYDRL-EVQQDIFLDIAC--------------------FL---RFKKLYSGANIELSVLIDKSLVLI-D------CDWIQMHDLIQDMGKYIVNM--QK-------SR
>XP_010322775.1
--SS---SSF--AEVTVGHEEDEAWIIGQLLEH---ELDVISIFGMPGVGKTTLANKVYNNTLVASHFHVRAKCTVSQK---------------------------------------------------------------------------------------------------------------------------------------------------------------------------------------------------------------------------------------------------------------------------------------------------
>XP_010322858.1
Q-HSL---NP-ENIVV-GLEDDLVRIIRRLKGP---SREIIPILGMGGIGKTTLARKAFDDFETRNRFDIHIWVTVSQEYRIRGMLLDILRSTSE-ET-SNIDRLMDMIYKKLKGWRYLVVMDDIWSSEV--WDLMTRTFPDDNGSRIILTSRQEEVASHADPDSN-PHKMNLLNLDNSWKLIRDRVFGVEH-ACPP-ELEDIGEQIAQRCQGLPLALLVVAGHLSKISRTRESWNDVSKSVSKVVA-D--E-SDCLGVLAMSYNYLPDHLKPCFLYMGVFPEDSVVNIVRLINLWISEGFIS-D-----ELVGRDCMEDLVSRNLVMVRNRF-NGETKTCGVHDLIRDLILREAEKEKFLEKLRST-RR
>XP_010324303.2
--AA----ALLEEAELVGIENPTQQLIGWLVED---RLKVVSVVGMGGSGKTTLVKKVYEDATVKKNFNSLAWITVSKSFKVEEVLKDMIQQLYDEVK-MSSNRLKTIAKVFLQSRTYVLVFDDVWSIQA--WEAIRYALPDV-GSRVILTTRLLDVASFCSIE---TYEVKPLSTEESWILFCQKAFHG---SCPS-HLESISRNILKKCGGLPLAIVAVGGVLATKNRNNIRWGMLNHSLGPELDCN--DKFEMRIVLLLSFNDLPYYLKPCFLYLSIYPEDYLIERNTLIYRWITEGFVK-QKRRTVEDVADGYLNELINRSLIHPVQYD-DGSMKLGRIHDLYRELILSKSRDDNFTKLWPEKTRR
>XP_010324491.1
K-NLP--STL--ENEMVGINEQANMRRRLITGH---QLEVISIAGMGGIGKSTFAKKLFSDPSVVGFFDVRGWITVSKDYSSRKMLISLLQDATG-VK-VINAELADRLQKSFKGKRYLIVVDDIWSTEA--WDDISQWFPENNRSRILLTTRSMEVARHASSP-N-PFQMRFLDPEESWNLFCQKAF-SKK-DCPA-EFESVGKVVVENCKGLPLMISVVAGSLS-SKRTLNEWNEVAQSVSSLVNLD--D-YQCSGVLALSYNHLPPDLKVCFLYFGVFKKASEISVENLIRLWMAEGLFKL-RIRDLEKEACSLLHDLIDRSLIVVCKHL-DGKIKTCRIHDLLHDLCLRESESESLLNIPQDR-RW
>XP_010324492.1
--SL--------LQDVVGINAHLEKLKSRLQ-E---DVRIIGIWGIGGVGKTTLAKAIFDTLS--CQFKAACFLAVKENA-KRNQIHSLLSELLRKKY--NKYEGKSIIPSRLCSMKVLIVLDDIDHSDH--LEYLAGDL---NGSRVIVTTRNRHIEKD--DA----YEVPTLPDDEAMQLFNQHAFK--K-EVPDERFKKFSLELVNYAKGLPLALKVWGLLLHK--KGLTQWGRTVDQIKN------NS-ISIVEKLKISYDGL-EEEQKMFLDIAC--------------------FF---RYKQLDFGVEYGLDVLIDKSLVFISK------NDTIEMHDLIQDMGRYVVKM--QK-------SR
>XP_010324580.1
-YQM---EFIA-GPSIKGATRNLNEILRLLE-----KVCIIGVWGAGGIGKTTLVKNLNNELLKRPKLGVVVWVTVPKPIAIRKVQAQI---------VGSEVRIASKISERLQEKSFLVILDDVWEAIN--LDDVGV--PLKG-SKVIITSRFLGVCKKMKSDTE--MSISTLDVNESWALFMENA----DVANRV-DIEPLAKKIARECDGLPLAIIVIATSM--RGNMVEQWEDALDSLKK----SEKDTREVYQVIKWSFDSLE-DIQSCFLYCSLYPAA--IPTDDLIRCWWAEGFLG-EHTEN-YNRGITTIEELKDVCLLEKEA---H---DCVKLHDVIRDVAKWI-------KLVSASVKR
>XP_010325393.1
--AEPKRNSINESD----SEKEIEMLNAEVSTQQKPKMKVVCVSGEPGIGKTDLLLEY------AYQFKMVLWIG-GESRYIRQNYLNLLEVVGVENS-EQEEAAVARVRKELRDIPFLLIIDNLESEKD-WWDLIMDLLPRFGGTHVLISTRLSRIMNMD------PIKLNYLSEIEAMSLMG-AVYP--------AEID-ALRVIEDKLKRLTLGLAIVGAILSE-----------------PINPSRLDTINMLKEIYIRRENHP-LFEVCFSDHADGPR-SLATRMALASGWFAPSLLTLAAKRRLSSKSEAEASSLLLRNIARTC-R--EG-I---QFHQLIKMYARKRGAQATVQ---------
>XP_010327076.1
N-SDPHL-----QATMLDLDNDLMTVKSRLIGP---KLTVVSIVGMGGIGKTTLARKVYDDIYMEHHFYIRAWITVSQMHQHREMLLGILRCFSL-VN-KNIEQLAEQVYRSLKGRRYLIGMDDVWDTNA--WDVVKRSFPDENGSRVILTSRLANVGIYASSGSP-PHYMRCLSVDQSLKLFNLKVF-GRE-TCPL-ELEKATKQIVEKCQGLPLAIVVVAGFCSKISKTEDCWEDVAHKIGLVVS-R--E-TECMDLLALSYKHLPLHLKTCFLYMGAFPKDFEITVSKLMKLWIAAEFVK-RTEKDFEEVAHGYLRDLIDRSLIMVKKLS-SGEVKTCKVHDLLHDLIIREAWKERLIPPVASFEHR
>XP_019066422.2
K-SKP--SKF--EENIVGMEDDFNTILDSLTTQ---ELIVIPILGMGGIGKTTLARKVFGDSYIRSRFDKHAWVTISKEYNQRQMLLEVVSSV-T-GS-MSDDQLMEIAYKGLKGRRFLIVIDDIWSTKA--WDQIQRIFPNDNKSRILLTTRLKNIADYVSCPFP-PHSKSFLSLDDSWNLFTEKIF-KKD-PCPP-LLVKIGKHIVQQCQGLPLSVIVVAGLLGKIDPTHNNWKIVEGNLNSFFGTV--S--ECQSILSLSYNYLPQYLRACFLYVGGFSEDMEIDVSKLIRLWIAEQFVKARRNKRLEVVAEEYLQELIDRSLVLVGKQA-NGRMKTCKIHDLLRQLCIREAKTENGL---------
>XP_019066547.1
--SL--------LNDVVGIHAHLEKLKSRLE-E---DVRIVGIWGTGGIGKTTIAKAMFHTLS--YQFKAACFLEVKENA-KKNQLHYLLSELLGETD--NKYDGKSMILSRLSSMKVLIVLDDIDERDH--LEYLAGDV---NGSRVVVTTRNRAIEKDA-AA----YEVPTLPNLEAMQLFNQYAFK--K-EVPDGRYENFSLEVVHHAKGLPLALKVWGSLLHR--KGLTQWRRTVDKIKK------NY-SSIVEKLKISYDGL-EKEQEMFLDIAC--------------------FF---RDKQFDFGPEYGLDVLIEKSLVFLTE------DDTIQMHDLIQDMGKYIVKI--QK-------SR
>XP_019066548.2
--SL--------LTDVVGIDAHLKKVNSLLE-K---DVRIVWIWGMVGVGKTTIARAIFDLLSSKFKFDGACFLPNKEN---KYEIHSLLSKLVGEKE--DKEEGRHLMARRLRLKKVLVVLDNIDHEDQ--LDYLAGDL---NGSRIIATTRDKHIGKN--DA----YPMTTLLEHDAIQLFNQYAFK--N-EVPDKCFEEITLEVVSHAEGLPLALKVWGSSLHK--KDIHVWRSAVDRIKR------NS-SSVVENLKVSYDGL-EEDQEIFLDIAC--------------------FL---RKQQLDFGADDGLRVLIDKSLVFISE------NDIIQMHELIQEMGKYIVTL--QK-------SR
>XP_019066695.1
K-SKA--KSTIVENTVVGMKDDFNTILDRVTAQ---ELTVIPIFGMGGIGKTTLAKKVYDDSFICSRFDKLAWVTISEEYNERQMLLEVVSSVTT-GG-KSDDELMEIVYRGLKGRRFLIVIDDIWSTEA--WDQMQRIFPNDNKSRILLTTRLKYVADYVNCPFP-PHSKSFLSLEDSWNLFTEKIF-KKD-PCPP-LLEEIGKHIVQQCQGLPLSIVVVAGLLGKMDLTHDNWKNVEENLSSFFGTV--S--ECQSILSLSYNYLPQYLKACFLYVGGFPEDREINVSQLIRLWIAEQFVKA-RDKRLEVVGEEYLQELVDRSLILTGKQA-NGRMRSCKIHDLLRQLCLSETHTENVVEVIDDQ-RR
>XP_019066753.1
K-TKP--KSTIVENTVVGMKDDFNIILDRLTAQ---ELIVIPILGMGGIGKTTLARKVYDDSCIRSRFDKLAWVTISQEYNERQMLLEVVSSITT-KG-MSNDELMEIVYRGLKGRRFLIVIDDIWSTEA--WNQMQRIFPNDNKSRILLTTRLKYVADYVNCPFP-PHSKSFLSLEDSWNLFTEKLF-KKD-QCPP-LLVEIGKHIVQQCQGLPLSIVVVAGLLGKMDLTHDNWKNVEENLSSFFGTV--S--ECQSILSLSYNYLPQYLKACFLYVGGFPEDREINVSQLIRLWIAEQFVKA-RNKRLEVVAEEYVQELIDRSLILMDSLT-NGRMKTFKIHDLLRQLCLSETHTENVVEAIDDQ-RR
>XP_019066849.1
K-SSPN---L-DSNNMVGRDKEKERMLEELRGGS--ELKVIPIVGMGGIGKTTLAKQVFNHPSIQSRFDVRAWATICKEYNVKEILLSLLQSIIN----RDEAELADLLQKKLKCRRYLIVIDDIWCYKA--WDDTRQCFPD-NGSRILLTTRHTEVAIYASSS----LHLNLMNADESWNLLKSKAF-ANE-SFTP-ELETIGEKIASKCQGLPLTIVVVAGLLSKSKRTKEEWENVAENIKSFVT-K--DPNECLRVLGLSYNYLPNELKACLLYFGIFPEDSEISVKRLVRLWIAEGFLK----EGFEEEAKNRLQDLVDRCLVLVSQRA-GRNVKTCRIHDLVHELCLREAQSQNFLYVPQVGYRW
>XP_019066850.1
K-SSPN---L-DSNNMVGRDKEKERMLEELRGGS--ELKVIPIVGMGGIGKTTLAKQVFNHPSIQSRFDVRAWATICKEYNVKEILLSLLQSIIN----RDEAELADLLQKKLKCRRYLIVIDDIWCYKA--WDDTRQCFPD-NGSRILLTTRHTEVAIYASSS----LHLNLMNADESWNLLKSKAF-ANE-SFTP-ELETIGEKIASKCQGLPLTIVVVAGLLSKSKRTKEEWENVAENIKSFVT-K--DPNECLRVLGLSYNYLPNELKACLLYFGIFPEDSEISVKRLVRLWIAEGFLK----EGFEEEAKNRLQDLVDRCLVLVSQRA-GRNVKTCRIHDLVHELCLREAQSQNFLYVPQVGYRW
>XP_019067407.1
TTTEKVTGSFVITSKICGRDDDKKKLLELLLTTCDGVVSIIPIVGIGGLGKTTLAQLVYNDEKVVHFFDIKIWVYVSRDFDVSKLMLSIIQSATKRKCEMDL--LQAHFQDSLGGKRFLIVLDDVWNEDQEEWDKLGDLFQSGAGSRIIVTTRSTKVASILGTTS--PYCLQGLTEDDCWVLFKQRAF-SKEEEGEYPNLLDIGKQIIKKCGGVPLAAKTLGSLLRFKREK-EDWMFVQE---SELW-KLENCNSILPALRLSYLQLPLHLQRCFAFCSLYPKNYEIHKEKMIHIWIAEGLITCHENRQLEDIGNEYFNDLLCLSFFQEVK-F-DETLVVYIMHDLIHDLARSVGSQDFVINMSQVH--H
>XP_019067591.1
S-STPLI-----DKDT--------------------RLRVASIVGMGGVGKTTLAKEVYNQTQIREKFDIRAWLYVSQDYKPMKIIKELILQLASPEETLSQAGLEEMLQRRLKDTCYLIVLDDIWTQKH--GISLLDHF--------LTTISQVDCYLPAAVRRL-PTNIKYLSKEESWELFLKIEN-AED-EFPH-DLVGVGKEILEKCDGLPLAITVIGGLLAG--------KRVQRNLDLHLVGS--Q-SYVSAILALSYKDLPPHLKSCFLYLGLLQKGKDIPVRQLVHIWIAHGLIH-QNEQKLEDIVEDYLDDLIGRNML-------------------------------------------
>XP_019067712.1
-IYE---EPLV-TTNLKGFRQNLENISEILR-----EVSIIGIYGMGGVGKTTMAMNIHNELLQESRFGHIYWVTVSQDSSIQKLQSGI---------LNDEIKKAAKLFQALRMNTFVLILDDVWNNFD--VKKVGI--PGNDGGKMIITSRSLEVCRRVGCQKN--VKVNPLSNVEAWDLFTEKLHGNNDVVIPI-EIEKIAMKVAERCAGLPLGIITMAGCM--KGNDIFEWKDVLQELEE----SSDDMKSVFPILHCSYTRLRDRLQKCFLYCCLYPEDFEIPRVELVNKFIMEGYIN-ARSQA-IDQGHAILNKLENVCLLESTE---DVDNKCVKMHDLIREMAIKITHHDRFMREWSEDLDK
>XP_019067829.1
Q-AR---AGLSNPTHTIGRESQIEKVVEILT-----NDVPLCITGMAGIGKTVFTHCLCENKEVKKAFPLLLWVSVSAEFELVRILRAAIESVSKESC-TDLNVLRSTLQELLSGDNFLVVLDDLCVEDLEDWNLLYAAFKESKSSRLVFTTRNSKVASFIGPK----FCLQPLSDEDCWKIIKQRPFINNK-----HNLEVIGLEIAKKCKGVPLVAKTIGDILHCNE-----WDSLVKG---NLW-DLPQIENVFPIFLLSYCCLPQHIKKCFSYCCLFPPEYVYKMKDIVLLWMAEGLIH----RRIEDIGREYFEELVWGSL-----FSFDGS---YTMHEFNHHVAASVS--SSIC-------RH
>XP_019067830.1
Q-AR---AGLSNPTHTIGRESQIEKVVEILT-----NDVPLCITGMAGIGKTVFTHCLCENKEVKKAFPLLLWVSVSAEFELVRILRAAIESVSKESC-TDLNVLRSTLQELLSGDNFLVVLDDLCVEDLEDWNLLYAAFKESKSSRLVFTTRNSKVASFIGPK----FCLQPLSDEDCWKIIKQRPFINNK-----HNLEVIGLEIAKKCKGVPLVAKTIGDILHCNE-----WDSLVKG---NLW-DLPQIENVFPIFLLSYCCLPQHIKKCFSYCCLFPPEYVYKMKDIVLLWMAEGLIH----RRIEDIGREYFEELVWGSL-----FSFDGS---YTMHEFNHHVAASVS--SSIC-------RH
>XP_019067831.1
Q-AR---AGLSNPTHTIGRESQIEKVVEILT-----NDVPLCITGMAGIGKTVFTHCLCENKEVKKAFPLLLWVSVSAEFELVRILRAAIESVSKESC-TDLNVLRSTLQELLSGDNFLVVLDDLCVEDLEDWNLLYAAFKESKSSRLVFTTRNSKVASFIGPK----FCLQPLSDEDCWKIIKQRPFINNK-----HNLEVIGLEIAKKCKGVPLVAKTIGDILHCNE-----WDSLVKG---NLW-DLPQIENVFPIFLLSYCCLPQHIKKCFSYCCLFPPEYVYKMKDIVLLWMAEGLIH----RRIEDIGREYFEELVWGSL-----FSFDGS---YTMHEFNHHVAASVS--SSIC-------RH
>XP_019067937.1
Q-AT---AGLSNPTHTIGRESQIEKVVEILT-----NDVPLCITGMAGIGKTVFTHCLCENKEVKKAFPLLLWVSVSAEFELVRILRAAIESVSKESC-TDLNVLRYTLQELLSGDNFLVVLDDLCVEDLEDWNLLYAAFKESKSSRLVFTTRNSKVASFIGAK----FCLQPLSDEDCWKIIKQRPFINNK-----HNLDVIGLEIAKKCKGVPLVAKTIGDILHCNE-----WDSLVKG---NLW-DLPQIENVFPIFLLSYCCLPQHIKKCFSYCCLFPPEYVYKMKDIVLLWMAEGLIH----RRIEDIGQEYFEELVWGSL-----FSFDGS---YTMHEFNHHVAASVS--SSIC-------RH
>XP_019068144.1
----PST-PLLLRSHVYGRVAPFC---------------VIPLIGMGGIGKTTLAQIVYNDKRICEEFDVKVWAWVSDDFSVASITKSLLES--ATAKPNSLEIIQNGLKNLFSSKRFLIVLDDVWCESCDDWNELLIPFFEGKRSKIIATTRNEGVASITGMLA--PYHLQEMSHD--------HAF-GVRGMEMNPRLKQIGEEIVKRCKGLPLAIKTLGGFLQPMAQI-----------------------------------------------------------------------------TMEEVGNGNFTELQSRCFFQESTQR-----SLFVMHDLVHDLALSVSRRTCIQ---------
>XP_019068818.1
R-PSTT-SYVDDDYIFVGLQDVVETLLAQLLK----CRTVLSIYGMGGLGKTTLARNLYRSPRIVNTFPTRAWICVSQEYNTMDLLKTIIKSIQG-CTLMDERDLENHLRDLLKERKYLVVVDDIWQREA--WESLKRAFPDGKGSRVIITTRKEDVAERADDRFV--HKLRFLSQEESWDLFCRKLLDVRA-MVP--EMESLAEDMVEKCRGLPLAIVVLSGLLSH-KKGLNEWKKVKDHLWKNIK-E--DKFIISNILSLSYNDLSTALKQCFLYFGIFPEDKVVKVDNIIWLWMAEGFIP-RRVERMEDVAEGFLNELIRRSLVQVAN--FWEKVTECRVHDLLHDLAIQKALEVNFFHSISSSCIR
>XP_019068819.1
R-PSTT-SYVDDDYIFVGLQDVVQTLLAQLLK----SRTVLSIYGMGGLGKTTLAKKLYNCPDIASSFPTRAWICVSQEYNTMDLLKTIIKSIQG-RTLMTEGDIEIYLRDLLKERKFLVVVDDVWQKEA--WESLKRAFPDSNGNRVIITTRKEDVAERADDRFV--HKLRFLSQEESWDLFCRKLLDVRA-MVP--EMEGLAKDMVEKCRGLPLAIVVLSGLLSH-KKGLNEWKKVKDHLWKNIK-E--DKSIISNILSLSYNDLSTALKQCFLYFGIFPEDKVVKADNIIWLWMAEGFIP-RRVERMEDVAEGFLNELIRRSLVQVVD--FWERVTECRVHDLLHDLAIQKALEVNFFHSISSSCIR
>XP_019068820.1
R-PNTT-SYVDDDYIFVGFQDVVQTLLAQLLR----RRSVVSIYGMGGLGKTTLARNLYTSPNIVSSFPKRAWICVSQEYNTTDLLKTIIKSIQG-RTLMTEGDLEFHLRDLLKECKYLVVVDDVWQREA--WESLKRAFPDGNGSRVIITTRKEDVAERADDRFV--HKLRFLSQQESWDLFLRKLLDIRA-MVP--EMESLAKDMVEKCRGLPLAVVVLSGLLSH-KKGLNEWQKVKDHLWKNIK-E--DKSIISNILSLSYNDLSTALKQCFLYFGIFPEDQVVEADNIIRLWMAEGFIP-RG-ERMEDVAESFLNELIRRSLVQVAN--FWEKVTECRVHDLLHDLAIQKALEVNFFHSISSVCIR
>XP_019068848.2
--STD---KS-EDDIVQGIDDDLEIIVKRLIGP---DLEIVTITGMGGIGKTTLARKAYDHLQIRYHFDILAWVTITQEFRNRNVLLEALRCILK-ST--DDNELADLVQKKLKGRRYLVVVDDIWTKNV--WDSIRGIFPNYNGSRILLTTRETEVAMYASTCS--PHEMIHLSLENGWRLLCDKVFGQKY-EHPP-ELDEIGKEIVEKCQGLPLTISVIAGHLSKVANTLEGWKDVARNLSEIIA-S--H-PNCLGVLGLSYYHLPNRLKPCFLSMSSFPEDFQVDTRRLIQLWIAEGFIR-TSGKSLEEVAEHYLEDLISRNLIQARKRF-SGEIKACGIHDILREFCLIEAEMTNHMTQKNNV-CR
>XP_019068849.1
--STD------SDQL--GLEDDLKIIIKRLTGP---DIDIVTITGMGGIGKTTLAKKAYDHLTIRYHFDVFAWLTISQEFRCRNVLLEALHCILG-KP--DENELADLVQKQLKGRRYLVVVDDIWSSDV--WDSIRGIFPNYNGSRILLTTRENEVAMYANSCS--PHEMSLLSAENGWKLLCDKVFGPNN-DHPP-ELEEIGKEIVEKCQGLPLTISVIAGHLSKVVRTLESWKDVARTLSKIIA-S--H-PDCLAVLGLSYHHLPSRLKPCFLSMSSFPEDFRFET---------------------------------------------------------------------------------
>XP_019068866.1
Q-QPP---AE-EDVEVVGFNKPAEDVKERLCEG---DLDVIPIVGMPGLGKTTLSRKVYNDSSLDFYFYHKIWIYVGTSKKPKDILVEIVKEVAQ-SN-KDEDQLAHIIRDFLERGKHLIVLDDVWDTQV--VDFVKKAFPNKRGDRIMLTTRQQRVAEAVSAR---PHYLENLSKEDSIKLLEQRVFANKR-TCPI-ELQGYRDGIVDKCCGVPLAIVVISGALRGCMDESE-WRVVEENVGKHLINK--DDHKCLKFVETSYNHLPQEKKAAFLYFGVFPQGFDIPAWNLIRLWVAEGLIKSGHDSEIEKVAETYLSDFASRNLVMVMQKS-NGQIKTCRLHDMLHEFCIIEAARISLFEDPNTS-RR
>XP_019068867.1
Q-QPP---AE-EDVEVVGFNKPAEDVKERLCEG---DLDVIPIVGMPGLGKTTLSRKVYNDSSLDFYFYHKIWIYVGTSKKPKDILVEIVKEVAQ-SN-KDEDQLAHIIRDFLERGKHLIVLDDVWDTQV--VDFVKKAFPNKRGDRIMLTTRQQRVAEAVSAR---PHYLENLSKEDSIKLLEQRVFANKR-TCPI-ELQGYRDGIVDKCCGVPLAIVVISGALRGCMDESE-WRVVEENVGKHLINK--DDHKCLKFVETSYNHLPQEKKAAFLYFGVFPQGFDIPAWNLIRLWVAEGLIKSGHDSEIEKVAETYLSDFASRNLVMVMQKS-NGQIKTCRLHDMLHEFCIIEAARISLFEDPNTS-RR
>XP_019068911.1
--SS---SPF--VEVTVGHEEEEAWIIGQLLEH---ELDVISIVGMPGVGKTTLANKVYNNTLVASHFHVRAKCTVSQKY----------------------------------------------------------------------------------------------------------------------------------------------------------------NLDSFIS-T--NISL---VMQLSYDHLPCHLKPLLLYFATTQKSQRTPVSTLMQLWMAEGFVD-H-D-SLEEVTQSYLDALISSNLIMVDHISTSTMIKVCYMHDVVHDFVSVKAENEKFF---DLLHHR
>XP_019068923.1
KLTTPTCVSV-HYSGVVGRDVDRDTLIEALLSG---ELFVYPIVGVGGTGKTTLAKLVYNDPRI--------------------------------------------------------------------WDELQKLLMGACGSKILVTTRKTEVASIMGTA---PYCLNGLSHEDSLTL-----FL--------RHLNK-------------------------K-KTERRWNIVNSHSGW----N-SNQNEISSAVRVSYEQLSSYLKVCLAYCSIFPKGCVIEIDKLIQL-VAEGLIS-KSEEDLEHVAIQHFRELLSRSFQDVEER-----VSICTMHDLVHDLALSAA---------------
>XP_019069317.1
K-ISPRI----TDEEVVGFEDVMEKLREQLIRG---QLDVISVVGMPGLGKTTVANKLYSDELVVSRFDIRAKCCVSQAYSRRSVLLSILRDAIGESPTLPTDVLADQLRKTLLWKRYLILVDDIWEASV--WDDLRCCFHDSNGSRIILTTQHADVAENAKSVSD-PLHLRILNDDESWKLLKQKVF-GEE-SCFM-LLSNVGQEIANKCRGLPLSIVLVAGMLTKMEKSEKCWKQVAKNLCTNVL-S--N-SK--AIIEQSYQNLPYHLKPCFLYFGVFLEDKEINISILTWLWISEGFIK-SCDKSLEDIAEGYLENLIGRNLVMVAKWS-GGKVKTCRIHDLLLYFCKEIAREKNLLSHKQLVQRR
>XP_019069333.1
--TPS--STT--DQIIVGFEEETEWIIRKLTSG---EVDVISIVGMPGLGKTTLAYRVFNNKSVVDHFDVRAWCTVDQEHNDKKLLQKIFNQVVGLKQ-DIDEDIADKLRKELFGKRYLIFLDDLWDIET--WNELTRPFPQIRRSRIILTSRKREVALQGKHHSD-PLYLRLLTPEESWDLLVKRVF-GEE-RCPD-ELLVVGEEIARKCAGLPLLLDLIGGVIARQEKKKALWLEVLNNLNSLIL-K--DEEEVMKVIQLSYDHLPNHLKPCLLYLASYPKDNYIKISELKHLWSSEGLVE-HIEKSVDELLEVYVDELISSSLVVFYGI---DRNPIFRIHDLVHDFCLIKSRNEHLF---DLMPRA
>XP_019069347.2
--TPL--STV--GKIIVGFEEETEWIIRKLTSG---EIDVISIVGMPGLGKTTLAYRVYNDKSIVDHFDVCAWCTVDQEHNEKKLLQKIFNQVIGLKE-DIDDEVADKLRKQLFGKRYLIVLDDIWDTAI--FDELTRPFPELKGSRVILTSRKKEVALHGKCHSN-PLYLRLLRSDESWELLEKSVF-GEE-RCPD-ELKYVGEKIAQKCDGLPLVLDLIGGVISRKEKKETLWLEVLNNLSSFIF-K--DEEEVVKIIQLSYDHLSDHVKPCLVYLASYPKDEDIRISELKDLWIFQGLVQ-QIVKSAEEVVDV----LISSSLIPF-------DNSICKIHDLVHDFCYIKSRKEKLL---DLMPRG
>XP_019069358.2
--APS--SIV--GKIIVGFEEETEWIIRKLTSG---EIDVISIVGMPGLGKTTLAYRVYNDKSIVDHFNVCAWCTVDQERNEKKLLQKIFNQVIGLKE-DIDDDVADKLRRKLFGKRYLIVLDDMWDTDI--LDDLMRPFPKFEGSRVILTSRKKEIALHGKCHSD-PLYLRLLRSEESWELFNKRVF-GEE-GCPD-ELKDVGEKIALKCGGLPLVVDLIGGVISKKEKKEALWAEVLNDLSSSIF-K--DEEEVVKVIQLSYEHLSHDVKPCLLCLATYPKDEDISMSELKDLWIFQGL-----EKSAEEVVD----ELISSSLIPF-------DDSIFKIHDLVHDFCYIKSRKEKLL---DLMPRG
>XP_019069402.1
--APS--STV--GKIIVGYEEETEWIIRKLTSG---ELDVISIVGMPGLGKTTLAYRVYNHKSIVDHYDVCAWCTVDQERNEKKLLQKIFNQVKGLEE-DIDDDVADKLRKRLCGQRYLIVLDDMWDTAT--LDELMRPFPEFKGSRVILTSRKKEIALHGKCHSD-PLYLRLLRSEESWELLEKRVF-GEE-GCPD-ELKDVGKKIARRCGGLPLLVDLIGGVISRKEKKEALWAEVLNDLSSSIF-K--DEEEVVKVIQLSYDHLSDHVKPCFVYLASFPKDEDISMSELKDLWISQGL-----EKSAEEVVD----ELISSSLIPF-------DDSIFKIHDLVHDFCDIKCRKEKLL---DLMTRG
>XP_019069404.2
--APS--STV--GKIIVGFEEETEWIIRKLTSG---EIDVISIVGMPGIGKTTLAYRVYNHKAIVDHFDVCAWCTVDQERNEKKLLQKIFNQVIGLKE-DIDDGVADKLWKQLCGKRYLIVMDDMWDTET--LDELMRPLPEFKGSRVILTSRKKEVALHGKCHSD-PLYLRLLRSEESRELLKKRVF-GEE-GCPD-ELMDVGKRIAKKCGGLPLVLDLIGGVLSRKEKKETLWLEVLHSLSSSIF-K--DEEEVVKAIQLSYYHLSDDVKPCLVCLATYPKDEDIRMSELEDLLIFQGL-----EKSAEEVVD----ELISCSLIPF-------DDSIIKIHDLVHDFCDIKCRKEKLF---DLMPRG
>XP_019069438.1
K-EPPTG----NE-EMVLFQDVMEKIKKQLLGG---QLDVISIVGMPGLGKTTLAEQIYNDQIVAGYFDVHGKCHVTQTYSWRELLVTLLNDVM-PSDH-ADDQLAKELRQFLLTKRFLILIDDVWDTKA--WDYLHMCFQGINGSRIILTTRLSEVAQYAKCESN-PHDLPLLRDDESWKLLQKKVF-RRG-SCPP-ELGDVGFRIAKSCGGLPLFIVLVAGVLKEKNEKADLWKEVEESLDALNI-D--S-LESMSIIGFSYMNLPHHLKPCFLYFGGFLRGKSIHVSKLTRLWLAEGFVL-EHEKRLEDVAEDFLKNLISRNLVMDMEKF-NGKMKTCRVHDLLHKFCLEKAKQENFLPDKPE-EYR
>XP_019069506.1
--AP---PTV--GKIIVGFEEETKWIIRKLTSG---EIDVISIVGMPGLGKTTLAYRVYNDKSIVDHFDVCAWCTVDQECNEKKLLQKIFNQVIGLKE-DIDEDVADKLRRKLCGQRYLIVLDDMWDTAT--WDELTRPFPEFKGSRVILTSRKKEVALHGKCYSD-PLYLRLLKPKESWELLEKRVF-GEE-GCPD-ELKDVGEKIARKCDGLPLVLDLIGGVISRKEKKEALWLEVLNNLSSFIF-K--DEEEVAKVIQLSYDHLSDHVKPCLVYLASYPKDKDIMISELKDLWIAQGLVQ-QTEKSAEEVVEIYVDELISSSLIPF-------FKFIFKIHDLVHDFCYIKSRKEKLF---NLMPRG
>XP_019069562.1
K--APRE----NE-EMEGFHEAMDKIKRQLLRR---QLDIISIVGMPGIGKTFLAEKIYNNLIVTPHFDVHAKCRVTQLYSWKELLLTILNDVLDPADR-EDGELATELRQVLLTKRFLILVDDVWDKTV--WDHLYMCFRDANGSRIILTTRLSDIANYAKCKSE-PHHLRLFRDDESWTLLQEEVF-QGE-SCPT-ELVDVGFRIAKSCGGLPLSIVLVGGVLKEKEKKEDLWKEVEESLGSKNI-G--S-LQSMSLIGFSYKNLPHHLKPCFLYFGGFFKGKDIHVSKLTRLWQAEGFVQ-ANEK-RTDTAHDFLEDLISRNLVMVMKEP-NDKVKSCRIHDLLHNFCLEKSKQENFLPEKPQ-DYR
>XP_019069678.1
--SP---LTT--DKIVVGFEEETKWILRKLTSG---DLDVISITGMPGSGKTTLAYKVYNDKSVSSHFDLHAWCTVDQGCDEKKLLNKIFKQVSDSDS----IDVADKLRKQLYGKRYLIVLDDVWDTTT--WDELTRPFPESKGSRIILTTREKEVALHGKLNTD-PLDLRLLRSEESWELLQKRAF-GNE-SCPN-ELLDVGKEIAENCKGLPLVADLIAGVIAGREKKRSVWLEVLNNSHSFIL-K--NEVEVMKVIEISYDHLSDHLKPCLLYFASWPKDTIMTIYELNGFLGGEGFVG-KTEKSMEEVVKIYMDDLISSSLICFNEI----EYPTYQLHDLVHDYCLIKARKENLF---DLLPRQ
>XP_019069769.1
--EPI--Y-D--DDEVVGFEKDAEIIMKKLIRG---ERDLISIYGMPGLGKTTLARKVYNNPSIVNYFEVKAWCAVSQAYNRSTLLVEIFKQATNDKI----DDVADMLRKVLIGKRYLIVLDDIWEVEA--WEDLGICFPQGCGSRVMVTTRIEQVAKHLQHHSH-PYSLSFLSSKKSWELLEKKVF-RGE-SCPP-DLLEAGLQVALHCKGLPLVVVLIAGMIAKMDREASLWLEVANDLSSLAL-G--EQ--SMKVIQSSYDHLENHLKPCLLYMALFPEDHKITVDDLLKLWMAEEFVL-NVEENMEEASRVCLSDLLNRSLIMVSGMF-YDNVQYCSLHDVVREFCLRKLTEDKYMHLHSTESRL
>XP_019069822.1
-YQM---KFMQ-RPLIEGATKNLHKILQLLE-----KVCIIGVWGAGGVGKTSLVNNLNNELLKSFKLGVVLWVTVPKPIDIRTIQTEI---------IGNVKSIASKIYRRLQEKSFLLILDDVWEPID--LDDVGV--PLDDPSKVIITSRSLDVCKQMKIDAE--MKVYTLDEDESWKLFIKNA----DHANLE-HIQPLAKEIARECDGLPLAVTVIGTSM--RGTRVELWEDALESLRM----CEEDVKDVYKVIEWSFDSLKSDIQNCFLYCSLYPAF--IPTDELINCWWAEDCLG-EHTEE-YNTGITMIETLKDACLLEIHN---L---DSVKMHDVVRDVSIWIAVEHNSV--VSYSVKR
>XP_019070616.1
-FRM---EFIP-GPSIEGARRNLNKILRLLE-----KVCIIGVWGTGGVGKTTLVKNLNNELLKNSKLGVVIWVTVPKPIDIRKVQEQI---------VGNLITIACEIYERLQEKCFLLILDDVWEAID--LDDVGV--PPEDPSKIIVTSRFLDVCRQMRADTE--VNVSTLEEDESWRLFVKNA----DVANLE-GIQPLAKEIARECGGLPLAITVIGTSM--RGTRVELWKDALKSLRM----SEKDVEKVYMVIKSSFDSLESDIKSCFLYCSLYPLD--IPTDDLINCWLAEGFLG-EHTEE-YNRGITTIRSLVDACLLETHE---M---DFVKMHDVVRDVAKWIADDYTCVK-VSASVNR
>XP_019070725.1
RTIERQTGFVLNEPQVYGRDKDKDEIVKILINN---TLSVLPILGMGGLGKTTLAQMVFNDQRVIEHFHPKIWICVSEDFNEKRLIKEIVESIE-EKS-MDLAPLQKKLQDLLNGKKYLLVLDDVWNEDQDKWAKLRQVLKAGSGAYVLTTTRLEKVGSIMGTLQ--PYELSNLSQEDCWLLFMQRAF-GHQEEMN-LNLVAIGKVIVKKCGGVPLAAKTLGGILRFKREE-RQWEHVRD---SXIW-NLPQDESILPALRLSYHHLPLDLRQCFSYCAVFPKDTKMEKENLISLWMAHSFLL-SKNLELEDVGNEVWNELYLRSFFQEIEVY-DQT--YFKMHDLIHDLATS-------LNIREIN---
>XP_019070892.1
--AEPKRNSINESD----SEKEIEMLNAEVSTQQKPKMKVVCVSGEPGIGKTDLLLEY------AYQFKMVLWIG-GESRYIRQNYLNLLEVVGVENS-EQEEAAVARVRKELRDIPFLLIIDNLESEKD-WWDLIMDLLPRFGGTHVLISTRLSRIMNMD------PIKLNYLSEIEAMSLMG-AVYP--------AEID-ALRVIEDKLKRLTLGLAIVGAILSE-----------------PINPSRLDTINMLKEIYIRRENHP-LFEVCFSDHADGPR-SLATRMALASGWFAPSLLTLAAKRRLSSKSEAEASSLLLRNIARTC-R--EG-I---QFHQLIKMYARKRGAQATVQ---------
>XP_019070997.1
GGVSMTT-GIVDESEVHGRDSDKEVVMRKLVESSD-VPVVVSVVGTGGIGKTTLAQLAYGDEELKGHFDKRIWICVSNPFDEVKVAKAILEG--LTKSSSQFHMLLERIQECVSKIRFFLVLDDVWSEDYSRWEPLKNSLKNGPGSRILVTSRSERVVGMMGSSY--MHRLGQISDSDCWALFSRIAF-SGRSNEDRENLEDIGRRVVRKCKGLPLAAKTMGSLLRFKVTE-QEWQTVLD---NPIW-EQKEVTVLFPHLYLSYDDLPPILKRCFSYCAIFPKDTVINVDKLVRIWMAQGFLS-TVNNQQEVRGREYFVNLAMRSFFHELETDKNTSIISCKMHDVVHDFAQFLSRNDCYSKVLNVH--H
>XP_019071116.1
--ETLM-----NDEDIVGFGIVAEKMIHSLTRG---ELDVIPIVGMGGQGKTTCARLLYNNEIIVSHFDVRAWCIISQTYNRKELLQDIFSQVTG----DEVGELADMLRKSLLGKWYFIVLDDMWD----------------------VTTRLEKVGEYVKHHTN-PYFLPFLTLKESWELLQKKVF-QNK-SCLS-ELYDVSLEVAKRCKGLPLVVILVAGIIKK-KMEESWWHEVKDAIYSYLG----E-SEYRGTVHLSYDNLPDYLKPCLLYMGMFPEDHNISASNLINLWIAEGFVQ----ESLEEAAEGYLMDLISSNVIMVSKGY-NGKVKYSQVHDIVLHFCLERSREEKFM-------SR
>XP_019071638.1
N-SDPHL-----QATVLDLDNDLMTVKSRLIGP---KLDVVSIVGMGGIGKTTLARKVYDDIYMEHHFYVRAWITVSQMHQHREMLLGILRCFSL-VN-KSTEQLAEQVYRSLKGRRYLIAMDDVWDTTA--WDVVKRSFPDDNGSRVILTSRLANVGIYASSGSP-PHYMRCLSVDRSLKLFNLKVF-GRE-NCPL-ELEKATKQIVGKCQGLPLAIVVVAGFCSKISKTENCWEDVAHKIGLIVS-R--E-TECMDLLALSYKHLPHHLKPCFLYMGAFPKDYEISVSRLIKLWIAAEFLE-YTEMDFEEVAEGYLKDLIDRSLIMVKKRS-SGKVKTCEVHDLLHDLIIREAWKERSIPSVASFEHR
>XP_019071639.1
N-SDPHL-----QATVLDLDNDLMTVKSRLIGP---KLDVVSIVGMGGIGKTTLARKVYDDIYMEHHFYVRAWITVSQMHQHREMLLGILRCFSL-VN-KSTEQLAEQVYRSLKGRRYLIAMDDVWDTTA--WDVVKRSFPDDNGSRVILTSRLANVGIYASSGSP-PHYMRCLSVDRSLKLFNLKVF-GRE-NCPL-ELEKATKQIVGKCQGLPLAIVVVAGFCSKISKTENCWEDVAHKIGLIVS-R--E-TECMDLLALSYKHLPHHLKPCFLYMGAFPKDYEISVSRLIKLWIAAEFLE-YTEMDFEEVAEGYLKDLIDRSLIMVKKRS-SGKVKTCEVHDLLHDLIIREAWKERSIPSVASFEHR
>XP_019071640.1
N-SDPHL-----QATVLDLDNDLMTVKSRLIGP---KLDVVSIVGMGGIGKTTLARKVYDDIYMEHHFYVRAWITVSQMHQHREMLLGILRCFSL-VN-KSTEQLAEQVYRSLKGRRYLIAMDDVWDTTA--WDVVKRSFPDDNGSRVILTSRLANVGIYASSGSP-PHYMRCLSVDRSLKLFNLKVF-GRE-NCPL-ELEKATKQIVGKCQGLPLAIVVVAGFCSKISKTENCWEDVAHKIGLIVS-R--E-TECMDLLALSYKHLPHHLKPCFLYMGAFPKDYEISVSRLIKLWIAAEFLE-YTEMDFEEVAEGYLKDLIDRSLIMVKKRS-SGKVKTCEVHDLLHDLIIREAWKERSIPSVASFEHR
>XP_025883451.1
--------------------------MESLK-----EVTMIGICGVRGVGKTTLDDKIMQKAKK-RMFNDVVMVIVSQQSDPKRIQGEI---------TDDMLSHGDRLCTRLQNSHILIILDDVWKA----L-DLKRLGP--SGYEVIFTTRFRFVCEAMGAQ----MEIGMLSEKEAWILFKQKV--GNFVI--P-SLLDIAKEVDKEYKGLPLAIITLAGAL--KNKTKPSWDCALEQLRS----ETP-----------------------VCVC--------------------------------------------------------------------------------------------
>XP_025883853.1
YFISPST-SLVVDSGIFGRQNEIEDLVGRLLSM-DTLA-VVPIVGMGGLGKTTLAKAVYNDERVKKHFGLTAWFCVSEXYDAFRITKGILQEIGSTDLKHNLNQLQVKVKESLKGKKFLIVLDDVWNDNYNEWDDLRNIFVQGIGSKIIVTTRKNSVALMMGNEQ---ISMNNLSTEASWSLFKRHAF-ENMNPMGYPELEEVGKQIAAKCKGLPLALKTLAGMLCSKSEI-DEWKRILR---SEIW-ELRD--NILPALMLSYNDLPAHLKRCFCFCAIFPKDYPFRKEQVIHLWIANGLVPV--DEINQDLGNQFFLELSSRSLFERVPNS-EGNKELFLMHDLVNDLAQLASSKLCIRHMLEKS-RH
>XP_025883917.1
--SL--------LQDVVGINAHLEKLESLLQ-E---DVRIVGIWGIGGVGKTTIAKAIFDTLS--CQFKASCFLAVKENA-NYNQLHSLLSELLRKKD--NKYDGKYMIQSRLCSMKVLIVLDDIDHGDH--LEYLAGDV---NGSRIVVTTRNKHIEKD--DP----YEVSTLCDQEAIQLFNRHAFR--K-EIPDERFMKFSLEVVNHAKGLPLALKVWGSLLHN--KGLTQWTRTVDQIKK------NS-SLIVKKLKVSYDGL-EEEQKIFLDIAC--------------------LL---RKKQLGFGAEHGLDVLIDKSLVFISK------NNEIEMHDLIQDMGRYVVKM--QK-------SR
>XP_025883918.1
--SL--------LQDVVGINAHLEKLESLLQ-E---DVRIVGIWGIGGVGKTTIAKAIFDTLS--CQFKASCFLAVKENA-NYNQLHSLLSELLRKKD--NKYDGKYMIQSRLCSMKVLIVLDDIDHGDH--LEYLAGDV---NGSRIVVTTRNKHIEKD--DP----YEVSTLCDQEAIQLFNRHAFR--K-EIPDERFMKFSLEVVNHAKGLPLALKVWGSLLHN--KGLTQWTRTVDQIKK------NS-SLIVKKLKVSYDGL-EEEQKIFLDIAC--------------------LL---RKKQLGFGAEHGLDVLIDKSLVFISK------NNEIEMHDLIQDMGRYVVKM--QK-------SR
>XP_025883958.1
K-TKP--KSTIVENTVVGMKDDFNIILDRLTAQ---ELIVIPILGMGGIGKTTLARKVYDDSCIRSRFDKLAWVTISQEYNERQMLLEVVSSITT-KG-MSNDELMEIVYRGLKGRRFLIVIDDIWSTEA--WNQMQRIFPNDNKSRILLTTRLKYVADYVNCPFP-PHSKSFLSLEDSWNLFTEKLF-KKD-QCPP-LLVEIGKHIVQQCQGLPLSIVVVAGLLGKMDLTHDNWKNVEENLSSFFGTV--S--ECQSILSLSYNYLPQYLKACFLYVGGFPEDREINVSQLIRLWIAEQFVKA-RNKRLEVVAEEYVQELIDRSLILMDSLT-NGRMKTFKIHDLLRQLCLSETHTENVVEAIDDQ-RR
>XP_025883959.1
K-TKP--KSTIVENTVVGMKDDFNIILDRLTAQ---ELIVIPILGMGGIGKTTLARKVYDDSCIRSRFDKLAWVTISQEYNERQMLLEVVSSITT-KG-MSNDELMEIVYRGLKGRRFLIVIDDIWSTEA--WNQMQRIFPNDNKSRILLTTRLKYVADYVNCPFP-PHSKSFLSLEDSWNLFTEKLF-KKD-QCPP-LLVEIGKHIVQQCQGLPLSIVVVAGLLGKMDLTHDNWKNVEENLSSFFGTV--S--ECQSILSLSYNYLPQYLKACFLYVGGFPEDREINVSQLIRLWIAEQFVKA-RNKRLEVVAEEYVQELIDRSLILMDSLT-NGRMKTFKIHDLLRQLCLSETHTENVVEAIDDQ-RR
>XP_025883969.1
D-SSL--SSQ-KDHVVVGLYDDFLRIADKLTGY---KLDVVVIFGMGGIGKTTLAKRIYHDKLIEEHFYVRAWITVSERYKVRNMLLDLLVCTSK-VA-MENEELGERLYKSLKGQRYLIVMDDVWYTEA--WDDVRRYFPNDNGSRVMVTSRIMKVARYINPLNP-PHQMRFLTVEESWKLLQKKIFGLDDPCCDD-EMERIGMEISKKCKGLPLAIVMVAGILSKESATASKWSDIAENIHSFVT-E--E-SRFLDILALSYNHLSRHLKACFLYMGAFPEDVEVPVWRLIRLWIAEGFIK----KTLEFVGQEYLQELIDRSLIIVSKRY-DNRVKTCSIHDILRNFCQEEAKQEKLL-------RR
>XP_025884101.1
---M---ESFF-PTKLFGTKRTCERIWRCLK-----KVTSIGIYGVKGVGKTTLAKLI-NHLV-EQKTSQVIWINVSQQCNIKVLQNDI---------LHDDEKRAIALHESFVKKDFVLVLDDVLENVP--LKMLGN--PKIEGGRLIVTSCLLETCRKMGCQRE--FRVKTLEAEECWSLFVEKL---NEMIVPR-EVEGIAKVMVNECTGLPFGIVALAAKV--RESNVDEWRKAFDE-------SCEENNDVMKMLLYSFDSLKDKLQQCFLYCCLYPGNENISKDHLISRFVLEGLID-EQSEA-FEEGYEILNRLEGVCLLESGV---N---HTVKMHSLIRDMALKITENPMFMNEWIENLDK
>XP_025884346.1
K-SSPN---L-DSNNMVGRDKEKERMLEELRGGS--ELKVIPIVGMGGIGKTTLAKQVFNHPSIQSRFDVRAWATICKEYNVKEILLSLLQSIIN----RDEAELADLLQKKLKCRRYLIVIDDIWCYKA--WDDTRQCFPD-NGSRILLTTRHTEVAIYASSS----LHLNLMNADESWNLLKSKAF-ANE-SFTP-ELETIGEKIASKCQGLPLTIVVVAGLLSKSKRTKEEWENVAENIKSFVT-K--DPNECLRVLGLSYNYLPNELKACLLYFGIFPEDSEISVKRLVRLWIAEGFLK----EGFEEEAKNRLQDLVDRCLVLVSQRA-GRNVKTCRIHDLVHELCLREAQSQNFLYVPQVGYRW
>XP_025884443.1
----PA-----------SFAQRSEAVWEYLN-----ESGISGIYGKGGVGKTSILVEINNRLLRSKKFDNVIWVTASNDSTVQKFQKDI----------------------------IFMICD----------------------CNLLITTRSMVVCRGMESV----VEVSILSEEEAWNLFKQKV--GEEVS--P-TLQAVAKDVSKECGGLPLAVVRRENDL--RQ-----WKNALSQLKS----TG-----------------------------------------------------------IENR---------------------------------------------------------
>XP_025884479.1
K-ST----SLEHENVMVGHENEFEMMQDQLTRG---DLEVVSIVGMGGIGKTTLANKIYTDPFVMSCFDKRAKVTISQDYCVRNVLLRLLSSISG-KT-QDDGQLADQLQKLLKGPRYLVVIDDIWTTGA--WDDIKLCFPDCCRSRILMTTRNMEVAEYASSGSP-PYQMRLMNFDESWSLLYEKVF-AR-GFFPH-EFEQLGKQIASKCKGLPLMIVVIAGLLSKIGNRLDRWRSVAENVSSVMN-T--DLDVCMRVLALSYYHLPHHLRACFLYFALFPEDKLIFVNELVKLWAAEGFLK-VDTKSMEQVAKQSLKDLVDRSLVFIQRVSFDGKIKACGMHDVIRELCLREARKINFVHFS-TTRVR
>XP_025884563.1
S-ARP---DV-QQKPV-GFQEDLEKIIDRLRGG---ELDIICIVGMAGIGKTTLAKRAYNDISVVNRFDVRAWVTVSQEYRERDILFDLFYSVVP-PTERRDQETADRVRKSLICKRFLIVVDDMWSTDA--WDNLSRLFPDDNGSRIILTSRLIDLATYVNPDRQ-PHRLDFLDNDEGWELLRRKIFGKRG--CPF-ELEEIGRSIAEKCQGLPLAIVVVAGHLSKMSKTTDCWNNVAESVDSVVN-R--E-PGCLDILALSYSHLPQHLKACFLYMGAFPEDFEIHVWKLIRLWVAEGFLN-ATVTTVEEIAEECLEDLIDRSLVLAVKR--NGKLKTCKLHDIMRDFCLEEAKRQNFLEGITAL-RR
>XP_025884568.1
N---PV---V-EIEVIPSFDSRKEEVMAALR-----DVTMIGICGMGGVGKTTLAEKIRQKAKQ-RLFNDFVMVIVSQQPDLNRIQGEI---------KDDMSSRGDRLHTRLQNSCILIILDDVWKA----L-DLKRLGP--CGCKVTFTTRFRSVCEAMEAQ----MEVGTLSEEEAWILFRQKV--GDFVD--P-SLHDTPKEVAKECKGLPLAIITVAGAL--KKKNKRSWDCALEELRS----VTPEVPTLYKPLKLSYDHLQSEAKYLFLLCSLFEEDSDICPEELLRYGMGLHFPG----KNLRNKVCYMLETFKDC--FLLSQ---GSDKNYVKMHDVMRDVAIYIAGKHIFM-------RK
>XP_025884749.1
--SV---------LHPVGIDSRVKDINLWLQ-G---SIDMMAIYGMGGLGKSTLAKTAYNLNF--DKFDGCSFLAVNKTSERYDGLVSLLSDVLGRKV--NVDEGVIKIQEAIHRRRILLVLDDVDDRDQ--LNAVLGMR---PGSKIIITTRNQHFDASEACS----YKVMPLNAQESIRLFSWHAFG--K-EKTPEDHEDLTEKVILHCKGTPLALKVLGSSLCD--RSVEVWESALRKLKA------IP-DNILEKLRISYDLLDDDVQKIFLDIVC--------------------FF---VKRTLGFFSVVGIQILSDRCLIEMD-------KDKLKVHSLIQDMGREIIRLESPW-------SR
>XP_025884750.1
--YI---------SCSIGIHRRARPINSWVQSN---NIGILLVCGIGGIGKTTLAKFVYNLNF--GYFEISCFLPIRETSKLPNGLIALLSILLKNEK--SVDEGIIKIRNALCYRKVLLVLDDVDEPDL--VEAIFDMK---FGSKIIVTTRHKSLRPQLGHE----HEVGILYTIEANELYNFHAFGVNN-QISKDYYKEYLEEVIEWCRGLPLALQVIGSS-------------------------------------------------------C--------------------WV---L--------VIG-----------------------------------------------------
>XP_025884979.1
--SV---------PRPVGIDCRVKEIDLWLK-G---YVDILAIHGMGGIGKTTIAKTAYNLNF--HRFEGSSFLAVGKVLEKYDGLGRLLSNILGKDV--NVNEGSVKIQEAISCKRVLLVLDDIDNIDQ--LNAVLGMR---PGSKIIITTRNGHLSSTEACR----YKLKTLDAKESLQLFSWYAFG--E-ESPPLEYMDLTIDVVHHCKGIPLALKVLGSSLGD--LSIEIWGSALRKLKD------IP-DSILEKLRISYECLPDNVQNLFLDIVC--------------------FF---AKKRLGFFSVIGIQILVDRCLLEID-------HNKLMVHQLLQDMGREIIREESPW-------SR
>XP_025884989.1
K---PAP-VV-EIQAM--FDSRKEEVMEALR-----EVSVIGICGMGGVGKTTLAEKIRVRAKK-RFFDEVVMVTVSQQPDLKTIQAEI---------TDNFWNRGDQLRSRLQDS-ILIILDDVWEA----L-DLNKLGP--SCCKVTLTTRLRDVCETMEAR----IEVGILPEKEAWVLFRQKA--GNSID--L-SLHDTAKDVVKECKGLPLAIITVAGAL--KRKSKPSWEDALKQLQK----TPPGVIKVYQSLKLSYDQLESEVRYLFLLCSLFEEDSNIWHEQLLRYGMGLGFSE----ENLRKRVCHLLETLKDR--FLLSQ---GSGKNYVKMHDVVRDVAIYIAGRHVFM-------RR
>XP_025884990.1
K---PAP-VV-EIQAM--FDSRKEEVMEALR-----EVSVIGICGMGGVGKTTLAEKIRVRAKK-RFFDEVVMVTVSQQPDLKTIQAEI---------TDNFWNRGDQLRSRLQDS-ILIILDDVWEA----L-DLNKLGP--SCCKVTLTTRLRDVCETMEAR----IEVGILPEKEAWVLFRQKA--GNSID--L-SLHDTAKDVVKECKGLPLAIITVAGAL--KRKSKPSWEDALKQLQK----TPPGVIKVYQSLKLSYDQLESEVRYLFLLCSLFEEDSNIWHEQLLRYGMGLGFSE----ENLRKRVCHLLETLKDR--FLLSQ---GSGKNYVKMHDVVRDVAIYIAGRHVFM-------RR
>XP_025884991.1
K---PAP-VV-EIQAM--FDSRKEEVMEALR-----EVSVIGICGMGGVGKTTLAEKIRVRAKK-RFFDEVVMVTVSQQPDLKTIQAEI---------TDNFWNRGDQLRSRLQDS-ILIILDDVWEA----L-DLNKLGP--SCCKVTLTTRLRDVCETMEAR----IEVGILPEKEAWVLFRQKA--GNSID--L-SLHDTAKDVVKECKGLPLAIITVAGAL--KRKSKPSWEDALKQLQK----TPPGVIKVYQSLKLSYDQLESEVRYLFLLCSLFEEDSNIWHEQLLRYGMGLGFSE----ENLRKRVCHLLETLKDR--FLLSQ---GSGKNYVKMHDVVRDVAIYIAGRHVFM-------RR
>XP_025884992.1
K---PAP-VV-EIQAM--FDSRKEEVMEALR-----EVSVIGICGMGGVGKTTLAEKIRVRAKK-RFFDEVVMVTVSQQPDLKTIQAEI---------TDNFWNRGDQLRSRLQDS-ILIILDDVWEA----L-DLNKLGP--SCCKVTLTTRLRDVCETMEAR----IEVGILPEKEAWVLFRQKA--GNSID--L-SLHDTAKDVVKECKGLPLAIITVAGAL--KRKSKPSWEDALKQLQK----TPPGVIKVYQSLKLSYDQLESEVRYLFLLCSLFEEDSNIWHEQLLRYGMGLGFSE----ENLRKRVCHLLETLKDR--FLLSQ---GSGKNYVKMHDVVRDVAIYIAGRHVFM-------RR
>XP_025884993.1
K---PAP-VV-EIQAM--FDSRKEEVMEALR-----EVSVIGICGMGGVGKTTLAEKIRVRAKK-RFFDEVVMVTVSQQPDLKTIQAEI---------TDNFWNRGDQLRSRLQDS-ILIILDDVWEA----L-DLNKLGP--SCCKVTLTTRLRDVCETMEAR----IEVGILPEKEAWVLFRQKA--GNSID--L-SLHDTAKDVVKECKGLPLAIITVAGAL--KRKSKPSWEDALKQLQK----TPPGVIKVYQSLKLSYDQLESEVRYLFLLCSLFEEDSNIWHEQLLRYGMGLGFSE----ENLRKRVCHLLETLKDR--FLLSQ---GSGKNYVKMHDVVRDVAIYIAGRHVFM-------RR
>XP_025885153.1
Q-AR---AGLSNPTHTIGRESQIEKVVEILT-----NDVPLCITGMAGIGKTVFTHCLCENKEVKKAFPLLLWVSVSAEFELVRILRAAIESVSKESC-TDLNVLRSTLQELLSGDNFLVVLDDLCVEDLEDWNLLYAAFKESKSSRLVFTTRNSKVASFIGPK----FCLQPLSDEDCWKIIKQRPFINNK-----HNLEVIGLEIAKKCKGVPLVAKTIGDILHCNE-----WDSLVKG---NLW-DLPQIENVFPIFLLSYCCLPQHIKKCFSYCCLFPPEYVYKMKDIVLLWMAEGLIH----RRIEDIGREYFEELVWGSL-----FSFDGS---YTMHEFNHHVAASVS--SSIC-------RH
>XP_025885293.1
Q-AT---AGLSNPTHTIGRESQIEKVVEILT-----NDVPLCITGMAGIGKTVFTHCLCENKEVKKAFPLLLWVSVSAEFELVRILRAAIESVSKESC-TDLNVLRYTLQELLSGDNFLVVLDDLCVEDLEDWNLLYAAFKESKSSRLVFTTRNSKVASFIGAK----FCLQPLSDEDCWKIIKQRPFINNK-----HNLDVIGLEIAKKCKGVPLVAKTIGDILHCNE-----WDSLVKG---NLW-DLPQIENVFPIFLLSYCCLPQHIKKCFSYCCLFPPEYVYKMKDIVLLWMAEGLIH----RRIEDIGQEYFEELVWGSL-----FSFDGS---YTMHEFNHHVAASVS--SSIC-------RH
>XP_025885689.1
QLVTPST-SLVDESGVFGRHQEVEEIISKLLSS-DDSGDVVPIVGLGGVGKTTLARAVYNDKRIKQHFNITAWVCVSEEYDAFRITTTLLGEIGSLDSKSNLNQLQIKLSHRLKGKRFLFVLDDVWNENYTDWDELRCPFVHGKGSRIILTTRKQSVAMMMASEM---IQLKSLSDEDCWSLFKTHSF-ENRDPNKYPELEVVGRQIVGKCKGLPLAVKTLAGLLRSKSTI-EEWERLLQ---SEIW-ELPS---ILPVLKLSYNDLSQVLKRCFAYCALFPKDHPFGRDEVVQLWIANGLITQGEDETIEDTGNQYFLELRSRSLIQKASDNLKWERDVFLMHDLVNDLAQVVSAKLCLRHILKRV-RH
>XP_025885690.1
QLVTPST-SLVDESGVFGRHQEVEEIISKLLSS-DDSGDVVPIVGLGGVGKTTLARAVYNDKRIKQHFNITAWVCVSEEYDAFRITTTLLGEIGSLDSKSNLNQLQIKLSHRLKGKRFLFVLDDVWNENYTDWDELRCPFVHGKGSRIILTTRKQSVAMMMASEM---IQLKSLSDEDCWSLFKTHSF-ENRDPNKYPELEVVGRQIVGKCKGLPLAVKTLAGLLRSKSTI-EEWERLLQ---SEIW-ELPS---ILPVLKLSYNDLSQVLKRCFAYCALFPKDHPFGRDEVVQLWIANGLITQGEDETIEDTGNQYFLELRSRSLIQKASDNLKWERDVFLMHDLVNDLAQVVSAKLCLRHILKRV-RH
>XP_025885691.1
QLVTPST-SLVDESGVFGRHQEVEEIISKLLSS-DDSGDVVPIVGLGGVGKTTLARAVYNDKRIKQHFNITAWVCVSEEYDAFRITTTLLGEIGSLDSKSNLNQLQIKLSHRLKGKRFLFVLDDVWNENYTDWDELRCPFVHGKGSRIILTTRKQSVAMMMASEM---IQLKSLSDEDCWSLFKTHSF-ENRDPNKYPELEVVGRQIVGKCKGLPLAVKTLAGLLRSKSTI-EEWERLLQ---SEIW-ELPS---ILPVLKLSYNDLSQVLKRCFAYCALFPKDHPFGRDEVVQLWIANGLITQGEDETIEDTGNQYFLELRSRSLIQKASDNLKWERDVFLMHDLVNDLAQVVSAKLCLRHILKRV-RH
>XP_025885692.1
QLVTPST-SLVDESGVFGRHQEVEEIISKLLSS-DDSGDVVPIVGLGGVGKTTLARAVYNDKRIKQHFNITAWVCVSEEYDAFRITTTLLGEIGSLDSKSNLNQLQIKLSHRLKGKRFLFVLDDVWNENYTDWDELRCPFVHGKGSRIILTTRKQSVAMMMASEM---IQLKSLSDEDCWSLFKTHSF-ENRDPNKYPELEVVGRQIVGKCKGLPLAVKTLAGLLRSKSTI-EEWERLLQ---SEIW-ELPS---ILPVLKLSYNDLSQVLKRCFAYCALFPKDHPFGRDEVVQLWIANGLITQGEDETIEDTGNQYFLELRSRSLIQKASDNLKWERDVFLMHDLVNDLAQVVSAKLCLRHILKRV-RH
>XP_025885693.1
QLVTPST-SLVDESGVFGRHQEVEEIISKLLSS-DDSGDVVPIVGLGGVGKTTLARAVYNDKRIKQHFNITAWVCVSEEYDAFRITTTLLGEIGSLDSKSNLNQLQIKLSHRLKGKRFLFVLDDVWNENYTDWDELRCPFVHGKGSRIILTTRKQSVAMMMASEM---IQLKSLSDEDCWSLFKTHSF-ENRDPNKYPELEVVGRQIVGKCKGLPLAVKTLAGLLRSKSTI-EEWERLLQ---SEIW-ELPS---ILPVLKLSYNDLSQVLKRCFAYCALFPKDHPFGRDEVVQLWIANGLITQGEDETIEDTGNQYFLELRSRSLIQKASDNLKWERDVFLMHDLVNDLAQVVSAKLCLRHILKRV-RH
>XP_025885694.1
QLVTPST-SLVDESGVFGRHQEVEEIISKLLSS-DDSGDVVPIVGLGGVGKTTLARAVYNDKRIKQHFNITAWVCVSEEYDAFRITTTLLGEIGSLDSKSNLNQLQIKLSHRLKGKRFLFVLDDVWNENYTDWDELRCPFVHGKGSRIILTTRKQSVAMMMASEM---IQLKSLSDEDCWSLFKTHSF-ENRDPNKYPELEVVGRQIVGKCKGLPLAVKTLAGLLRSKSTI-EEWERLLQ---SEIW-ELPS---ILPVLKLSYNDLSQVLKRCFAYCALFPKDHPFGRDEVVQLWIANGLITQGEDETIEDTGNQYFLELRSRSLIQKASDNLKWERDVFLMHDLVNDLAQVVSAKLCLRHILKRV-RH
>XP_025886067.1
------------------YQQREDQIIEELQ-----DYKVIGIYGMGGIGKTTLAVEVGKLARD-GIVKRVIMVGVSQTPNIRKIQGLI---------RESTLGRAGRLYMQLES--VLLILDDVWSY----I-DLAEIGP--HGCRIMLTTRQKDLCTAMGT-----VPLRLLSKEESSHLLRKYA--CTSTDLCP-ELDSMVIKFVEECQGLPLALVTVGSAL--RGKEQVEWEAALQLLKK----QPTYASKIFSCLELSYNFLESEIRLCFLMCCFYPEDHEISIEDLTRNWTGKGFSN----DTIRARVFLRVGQLKSS--CLLLD---IGKEGFVKMHDVIRDFAIYKAEKHGFM-------QR
>XP_025886222.1
--SS---SSF--VEVTVGHEEDEARIIGQLLEH---ELDVISIVGMPGVGKTTLANKVYNNTLVASHFKIRAKCTVSQNFNKSKVLREILQQVTASET-ESEDDLAGKLRVALLDKRYLIVLDDVWDIAT--GEMLIACFPKVRGNRVILTSRSSEVGLKVKCHSD-TLHLQLLTPEKSWDLFVKKVFEDEG-SCPA-ELSDIGHQIVEKCKGLPLSIVLIAGVIVRKKKKKDLWLQIEHNLDSFIS-S--NNNLMMKVMQLSYDHLPYHLKPLLLYFARSQKSKRTPVSTLMQLWMAEGLVD-H-D-SSVETTQSYLNALISSSLIMVDHISTSAMIRACYVHDVVHDFCSVKAKKEKFF---NFLHRR
>XP_025886236.1
R-PSTT-SYVDDDYIFVGLQDVVQTLLGQLLK----RRTVLSIYGMGGLGKTTLARKLYTRPDILNSFHTRAWICVSQEYNTADLLRNIIKSIQG-RTLMTEGDLEIYLRDLLKERKYLVVVDDLWKKEA--WESLKRAFPDGNGSRVIITTRKEDVAERADDRFV--HKLRFLSQEESWDLFCRKLLDVQS-VVP--EMESLAKDMVEKCRGLPLAIVVLSGLLSH-KKGINEWKKVKHHLWKNIK-E--DKSIISNILSLSYNDLSIALKQCFLYFGIFPEDQVVKVDNIIRLWMAEGFIP-TG-EMMEDVAEGFLNELIRRSLVQVVD--FWERVTECRVHDLLHDLAIQKALEVNFFHSISSLYIR
>XP_025886337.1
K-TD----------ELVGFTDVCKTIRDQLVGG---ELDVVSIVGMAGSGKTTLARSFINDDIVVSHFDFFAECRVSQEYTREDLLFSILSSANSGLTDRGADILADRLRKTLLPKRYLLIIDDVWAVQA--WDDLRLCFPEAKGSRIILTTRLKEVATYAKCVTE-PINLRSMKDSESWLLLQKKVF-GEE-MCPE-ELKEVGQNIAFKCNGLPLSIVLVAGLLAKIDKTERCWTRMELSFGERVQ-D--G-AK--DLVKLSYEDLPNKLKSCFLYFGAFLEDREISVSKLTSLWIAEEFIK-NNDKCLEDTAEDYLSDLIGRNLIMVSKRS-TGKIKACRVHDLMLDFCKEKAKEDNFLSERPM-HRR
>XP_025886344.1
--SS---SPF--VEVTVGHEKEEAWIIDQLLEH---ELDVISIVGMPGLGKTTLANKVYKNTLVASHFHVRAWCTVSQXYNKSKVLREILKQVTGSGG-ESEDDLAEKLRRALLDKRYLIVLDDVWDIET--GEMLIACFPKVRGNRIILTSRSSKVGLQVKCHSD-PLRLQLLTPEKSWDLFVKKVFGDKG-SCPA-ELSKVGHQIVEKCKGLPLAIVLIAGVIVRKKKEKDFWLKILHNLDSFIS-T--NINL---VMQLSYDHLPCHLKPLLLYFATTQKSQRTPVSTLMQLWMAEGFVD-H-D-SLEEVTQSYLDALISSSLIMVDHISTPLMIKVCYVHDVVHDFCSEKAKKEKLL---DFLHHR
>XP_025886374.1
R-PNTT-SYVDDDYIFVGFQDVVQTLLAQLLR----RRSVVSIYGMGGLGKTTLARNLYTSPNIVSSFPKRAWICVSQEYNTTDLLKTIIKSIQG-RTLMTEGDLEFHLRDLLKECKYLVVVDDVWQREA--WESLKRAFPDGNGSRVIITTRKEDVAERADDRFV--HKLRFLSQQESWDLFLRKLLDIRA-MVP--EMESLAKDMVEKCRGLPLAVVVLSGLLSH-KKGLNEWQKVKDHLWKNIK-E--DKSIISNILSLSYNDLSTALKQCFLYFGIFPEDQVVEADNIIRLWMAEGFIP-RG-ERMEDVAESFLNELIRRSLVQVAN--FWEKVTECRVHDLLHDLAIQKALEVNFFHSISSVCIR
>XP_025886383.1
R-KSTT-SYVDDDYIFVGLQDVVQTLLDQLLK----RRTVLSIYGMGGLGKTTLARKLYNCPNITSSFPTRAWICVSQEYNTMDLLRNIIKSIQG-RTLMTEGDLEIYIRDLLKERKYLVVVDDVWEREA--WESLKRAFPDSNGSRVIITTRKEDVAERADNRFV--HKLRFLSQEESWDLFRRKLLDVRA-MVP--EMESLAKDMVEKCRGLPLAIVVLSGLLSH-KKGLNEWQKVKDHLWKNIK-E--DNSIISNILSLSYNDLSTALKQCFLYFGTFPEDRVVGVDNIIRLWMAEGFIP-RG-ERMEDVAEGFLNELIRRSLVQVAR--FWERVTDCRLHDLLHDLAIQKASEVNFFHSISSLCIR
>XP_025886396.1
--SKD---KL-EDDIVRGIDDDLEIIIKRLIGP---DLDIVTISGMGGIGKTTLARKAYHHLTIRYHFDILAWVTISQEFQCRNVLLEALHCISK-KT-MDDNELADLVQKNLKGPRYLVVVDDIWTENV--WDSVRGIFPNYNGSRILLTTRENEVAMYANTCS--PHEMSLLSGENGWKLVCDKVFGPKH-DHPP-ELEEIGKEIVEKCQGLPLTISVIAGHLCKVARTLEGWKDVARTLSEIIA-S--H-PDCLAVLGLSYHHLPNHLKPCFLSMSSFPEDFQVETRILIQLWIAEGFIR-TSNKSLEEVAIDYLEDLISRNLIQARERF-NGDIKACGIHDLLREFCLTEAEMTKHMTQMHNV-RR
>XP_025886702.1
--SL--------LQDIVGINAHLEKLKSKLQ-E---DVRILGIWGIGGVGKTRIAKAIFDTLS--YQFEASCFLAVKEFA-KKNKLHSLLSELLRKKN--NKYDGKCMIPNRLCSLKVLIVLDDIDHGDQ--MEYLAGDI---NGSRVIVTTRNKHIEKD--DA----YEVSTLPDHEAMQLFNMHAFK--K-EVPNEDFKELALEIVNHAKGLPLALKVWGCLLHK--KNLSLWKITVEQIKK------DS-NSIVEQLKISYDGL-EEEQEIFLDIAC--------------------FF---RERQLDFGAEYGLDVLINKSLVFISE------NDRIEMHDLIRDMGRYVVKM--QK-------SR
>XP_025886703.1
--SL--------LQDIVGINAHLEKLKSKLQ-E---DVRILGIWGIGGVGKTRIAKAIFDTLS--YQFEASCFLAVKEFA-KKNKLHSLLSELLRKKN--NKYDGKCMIPNRLCSLKVLIVLDDIDHGDQ--MEYLAGDI---NGSRVIVTTRNKHIEKD--DA----YEVSTLPDHEAMQLFNMHAFK--K-EVPNEDFKELALEIVNHAKGLPLALKVWGCLLHK--KNLSLWKITVEQIKK------DS-NSIVEQLKISYDGL-EEEQEIFLDIAC--------------------FF---RERQLDFGAEYGLDVLINKSLVFISE------NDRIEMHDLIRDMGRYVVKM--QK-------SR
>XP_025886804.1
--VV---------PFVVGIDYSLEELIRQLD-K---GVKILGLHGIGGVGKTTLSKALYNKLA--SDFTHRTFILVKEIATQQ-GIMSLIQGLFPSNA--GREKFRRMLRE----KRILLVLDDVDDVNI--LKALIGGK---EGSRVVISTRNKELIEDIVDE----FEVRELGDTDSLKLFSYHAFR--R-PDPSPTFLKLSKQIVSITGKLPLALEVFGSFLDK--RSEEEWVDALGKLKQ------IR-SPLQDVLKISYDGL-DEEKCIFLDVACL-------------------FLD-QLKVDMGFRARIAFDTLTTRSLIKVID------GGDLWMHDQIRDMGRQIVRQEGFS-------SR
>XP_025886812.1
K-EPPTG----NE-EMVLFQDVMEKIKKQLLGG---QLDVISIVGMPGLGKTTLAEQIYNDQIVAGYFDVHGKCHVTQTYSWRELLVTLLNDVM-PSDH-ADDQLAKELRQFLLTKRFLILIDDVWDTKA--WDYLHMCFQGINGSRIILTTRLSEVAQYAKCESN-PHDLPLLRDDESWKLLQKKVF-RRG-SCPP-ELGDVGFRIAKSCGGLPLFIVLVAGVLKEKNEKADLWKEVEESLDALNI-D--S-LESMSIIGFSYMNLPHHLKPCFLYFGGFLRGKSIHVSKLTRLWLAEGFVL-EHEKRLEDVAEDFLKNLISRNLVMDMEKF-NGKMKTCRVHDLLHKFCLEKAKQENFLPDKPE-EYR
>XP_025886865.1
--DTTSM----SE-EMVGFQDVMYTLRGKLIRG---KLDVISIVGMPGLGKTTIANKLFFDQLVVSHFDVRAQCCVSQVYTRKDLLLTILHSVKKDTVVLPEDVLADKLRKLLMVQRYLILIDDVWETVA--WDDLKPSFYDANGSRIILTTRLGDVANDAKFFSD-PHFLRLFTQEESWMLLKTKVF-NTK-SCPL-VLEDVGQRIAKRCGGLPLSVVLVAGILETTEKETNCWEQVAINLGSHIQ-A--K-SE--DIINLSYQALPFHLKPCFLYFGVFLEDEEIRVSKLTWLWIAEGLVR-SHEKPSEDIAEDHLKNLIGRNLVMVSKMS-DGKSKSCRIHDLLLDFCKKKAKVENFLCQKHNISRR
>XP_025886867.1
K-ASQRI----NE-EIVGFEDVKDELIGKLKGG---GLDVISIVGMAGLGKTTLANKLYSDESVVSYFDIHAHCCVSQQYTRKDLLLAILHDITDERAKETENELADKLRKLLMRKRYLLLIDDVWETSA--WDDLKLCFPEDNGSRIILTTRHYEVASHAKHDSD-PHKLRSLNNDESWMLLNKKVF-NNE-SCPL-IPRDIGQEIVRKCGGLPLSIILVAGILTRMKKDKHCWEQVATNLGPNIQ-D--Q-ME--GTLDLSYQHLPPYLKPCFLYLGLFPEDREIQVSKLTWLWIAEGFIK-PHGKTLEEIAENHLENLVGRNLVMVKKRF-DGRIKACRIHDLVHEFCRKKAKLENIIPPKCNTSRR
>XP_025886878.1
K--PPGS----DE-EMESFQEAMDQMKMQLLGG---QLDVVSLVGMPGIGKTTLAEKIYNDPVITFHFDVRAQCRTTQVYSWRDLLLAILNGVLEPNDR-EDGELADELRRFLLTKRFLILIDDVWDDKV--WDNIHMCFKDANGSRIILTTRLSSVANYAKCESE-PHHLRLFRDDESWTLLQQELF-QGK-SCPP-EIVDVGFRIAKICGGLPLFIVLVAGVLREKKIKAELWKEIEESLCLLNI-D--S-LESMSIIGFSYRNLPQQLKPCFLYFGGLLKGKDIHVSKLTRLWVAEGFVQ-ANENGLEDAAXCLLEDLISRNLVMGVEKP-NGKLKTCRVHDLLHKFCLEKSKQENFLPEMCM-DYR
>XP_025887010.1
--APS--SIV--GKIIVGFEEETEWIIRKLTSG---EIDVISIVGMPGLGKTTLAYRVYNDKSIVDHFNVCAWCTVDQERNEKKLLQKIFNQVIGLKE-DIDDDVADKLRRKLFGKRYLIVLDDMWDTDI--LDDLMRPFPKFEGSRVILTSRKKEIALHGKCHSD-PLYLRLLRSEESWELFNKRVF-GEE-GCPD-ELKDVGEKIALKCGGLPLVVDLIGGVISKKEKKEALWAEVLNDLSSSIF-K--DEEEVVKVIQLSYEHLSHDVKPCLLCLATYPKDEDISMSELKDLWIFQGL-----EKSAEEVVD----ELISSSLIPF-------DDSIFKIHDLVHDFCYIKSRKEKLL---DLMPRG
>XP_025887048.1
--APS--STV--GKIIVGYEEETEWIIRKLTSG---ELDVISIVGMPGIGKTTLAYRLYNHKSIVDHYDVCAWCTVDQERNEKKLLQKIFNQVKGLEE-DIDDDVADKLRRRLCGQRYLIVLDDMWDTAT--LDELMRPFPEFKGSRVILTSRKKEVALHGKCHTD-PLYLRLLRSEESWELSEKKVF-GEG-RCPD-ELEDVEKRIARKCDGLPLVVDLIGGVISRKEKKEALWAEVLNDLSSSIF-K--DEEKVLKVIQLSYDHLSDHVKPCLVYLATYPKDKDIRMSELKDLWISQGL-----ERSAEEVVD----ELISSSLIPF-------DDSIFKIHDLVHDFCYIKSRKEKLF--LDLMPRG
>XP_025887356.1
--EPI--Y-D--DDEVVGFEKDAEIIMKKLIRG---ERDLISIYGMPGLGKTTLARKVYNNPSIVNYFEVKAWCAVSQAYNRSTLLVEIFKQATNDKI----DDVADMLRKVLIGKRYLIVLDDIWEVEA--WEDLGICFPQGCGSRVMVTTRIEQVAKHLQHHSH-PYSLSFLSSKKSWELLEKKVF-RGE-SCPP-DLLEAGLQVALHCKGLPLVVVLIAGMIAKMDREASLWLEVANDLSSLAL-G--EQ--SMKVIQSSYDHLENHLKPCLLYMALFPEDHKITVDDLLKLWMAEEFVL-NVEENMEEASRVCLSDLLNRSLIMVSGMF-YDNVQYCSLHDVVREFCLRKLTEDKYMHLHSTESRL
>XP_025888012.1
---I--------RESLVGMRSQLEKVIELLS-E---EARSIGISGMGGIGKSRLAHVLYERYR--HLFEADCFLGVGELH-LKNGLAWLIHKLLGEKM--SEHEGVIILKNRLRWKKVLFILDDVNHREQ--LEFLVGGT---MGSRIILTSRDKHLISHVGDN----YEVQLLSEDEALELFSRHAFR--E-KSPKEDFMELSREVVKHAGGLSLALKVLGSSFYR--RDKKHWRHIIDRLKR------IP-HKILGKLKLSFDVL-DDEKELFLDIVFLVN-----------VW-SSGFF------HLSRGFLLIIDHLVEKSLLSIGM------SNKIVMHNMMREMGENVLREEYTN-------SR
>XP_025888307.1
HFISPST-SLVDDSGIFGRQNEIENLIGRLLSM-DTLA-VVPIVGMGGLGKTTLAKAIYNDERVQKHFILTAWFCVSEAYDVFRITKGLLQEIGSTDLKDNLNQLQVKLKESLKGKKFLIVLDDVWNDNYNEWDDLRNIFVQGIGSKIIVTTRKESVALMMGNEQ---ISMDNLSTEASWSLFKRNAF-ENMDPMEHPELEEVGKQIAAKCKGLPLALKTLAGMLRSKSEV-EEWKCILR---SEIW-ELRD--NILPALMLSYNDLPAHLKRCFSFCAIFPKDYPFRKEQVIHLWIANGLVPV--DEIIQDLGNQYFLELRSRSLLESVPNS-KGD-EKFLMHDLVNDLAQIVSSNLCIRHMLEQC-RH
>XP_025888347.1
-YQM---EFIA-GPSIKGATRNLNEILRLLE-----KVCIIGVWGAGGIGKTTLVKNLNNELLKRPKLGVVVWVTVPKPIAIRKVQAQI---------VGSEVRIASKISERLQEKSFLVILDDVWEAIN--LDDVGV--PLKG-SKVIITSRFLGVCKKMKSDTE--MSISTLDVNESWALFMENA----DVANRV-DIEPLAKKIARECDGLPLAIIVIATSM--RGNMVEQWEDALDSLKK----SEKDTREVYQVIKWSFDSLE-DIQSCFLYCSLYPAA--IPTDDLIRCWWAEGFLG-EHTEN-YNRGITTIEELKDVCLLEKEA---H---DCVKLHDVIRDVAKWI-------KLVSASVKR
>XP_025888661.1
--HL---------GLVIGPNSHAAGVISLCEAG----VCMFGIYGMGGIGKTTVAKAVYNQIH--RRYEGFSFVAVRERS-ENNMLHNLLSDVLKRDK-YNVDKGKCLIQDRLGQRKVLIVLDDVDDMSQ--IKALAEER---SGSTIIITTRSESLDDVGVDY----YEVTRLDDFSSKRLFCFHAFK--N-TTVPENLDELVNNIASLGGGVPLALEVLGSLLHK--KDDQTWRSTLESLKN------LAHHTIHKALKVSYDSL-DNSKEIFLDIAC--------------------FFIEAQCA-LGHSFNLGKGILIGRCLMKIE-------QNQLWMHDLVRDMAREIVRQESVK-------SR
>XP_025888663.1
--YI---------PHLIGIERRVENINSWLE-G---DVDTLVICGIGGIGKTTMAKYVYNLNY--SKFDGSSFLSIRENSTHHKGLVTLLSDICKRKK--SVDEGMTEMRDAVSCKRILLVLDDVDSRDQ--LDALLAMK---PGSKVIVTTRNKRLRPFDVHK----YEFETLNRDESVELLSWHAFG--Q-DCPIKGFEVCSEQVAIDCGGLPLALEVLGATLAG--RNIDIWRSTIQKLEA------IP-NHILKKLAVSYESLEDHDKNLFLHLAC--------------------FF---IKRALNFYTVIGIENLIDRNFVKISE------SNRLIMHQMIRDMGRDIVRQESPM-------SR
>XP_025888731.1
--DV---------HYPIGLDSS----IQHLESG---EVRMVGICGVGGIGKTTLAKAIYNRIF--QQFDGSCFLSVRSKT-EEFGLVKLLNQILKSKE--SVAEGVNLIKARLGSQKVLIVLDDVDHRSQ--LESLAREK---SGSAIIITTRDEHLYGLGTSE----YQAKLLTDNEAQQLFSRHAFN--S-LSPPQEYDELAQDVIQYSGGLPLALVTLGSHFQG--RSIEEWRHEFKKLRA------IP-HCIQKILKISFDGL-DNTQSVFLDITC--------------------AF---HCEKLGFYTESAISTLVQRNLLQRD-------CRYLVMHDLVRDMGREIVRLESPR-------SR
>XP_025888775.1
--APPI-----TDEEIVGFGIDKEKIIQCLIRG---DLDVVPIVGMGGQGKTTIARKVYNSDNIVSHFDVRAWCIVSQTYNRRKLLQEILSQVTG----YEDDILADELRKSLMGKRYLIVLDDMWDCMA--WDDLRLSFPDFNRSRIVVTTRLEKVGEQVKFHTD-PYSLPFLTKEESCKLLQKKVF-QKE-DCPP-ELQDVSQVVAEKCKGLPLVIVLVAGIIKTRKLEESWWNEVKDSLFDYLD-C--H-SEYRATMQLSFDNLADCLKPCLLYMGMFPEDASINVSALLSLWLAEDFVQ----KS----AEDYLMNLISSNVVMVSKKY-NGKIKYCEVHDVVLHFCLEKSREENFM-------SR
>XP_025888796.1
R-TS---DYIPDETEVVGLDDDFNKLQAKLI-----PYKVVSIVGMPGLGKTTLAKKLYR--HVRDQFECSGLLYVSQQPRAGEILLKI---------LERKENLEDNLRSLLKRKRYVILLDDIWKVQI--WDDLKLVLPECIGSRIIITSRNNDVGRYIGGDSS--HELQPFDSEKSYELFTKKIFIFDN-NHSV-DLVDIGKSIVKRCGSIPLAIVVTAGVLRARERTEHAWNKVLESMGHRVE-------DCAKVLALSYNDLPIALRPCFLYFGLFPKDHEIRAFDLINMWIAEKLIVVNSNRA-ESKAEDFLNDLVSRNLIQVAKRY-DGRISTCRIHDLLHSLCVELGKESNFF-------RR
>XP_025888869.1
--SF---------PYPVGIYSRVKEVNFWLQ-S---NSRTLMIYGEPGIGKTTIAKALFNLHC--DRFQCSSFLGIREIAKESCGLIDLLSDLLKEDK--DIDRGASTIKDFLVHKKFLLVLDDVDDLTQ--LKAILDSR---PGSKVIITTTNEHLNPHDACL----YESKRMDNHEALKLFSLHTFG--Q-DHPVKEYMTHSKQIVKHCQGLPLALQVLASSLHG--GSIDMWEGAIKKLER------YS-ESNHKVLELSYEALPDHDKNVFLDIAS--------------------FF---VKKKLGFHATAEIQNLIDRYLLTVTP------DNKLMMHQLLQEMGKEVICRESPI-------SR
>KAA8519401.1
N-SCP---NV-EEETLVGFDDEVDTIKDRLIGVQ--QLEVISIVGMAGLGKTTLAKKVYDDPLVVYHFYIRGWTYVSQVFQKRDLLLGILTSFVQ-QE-MSDAELGERLYKCLKERRYLVVMDDIWLIEA--WNDIKKHFPNDNGNRILFTSRMIDVAFQAKPDSP-PHFLHFLTDDESWNLLQKKVF-QKK-SCPT-ELVEIGKQIAKKCQGLPLAILVVAGLLAKTEQTENWWKKVAESVSSYIL-N--D-PKYMDTLALSYNHLPPHLKSCFLFMGAFPE--EIPVQKLIWLWIAEGFIC-QTQKSFEDVAEEYLMDLIDR----------------------------------------------
>KAA8529776.1
N-SS----IV-NEEIVVGFDEEAMKIIEQLTGE---QLQVISIVGMGGLGKTTLARK-----------------------------------------------------------------------------------------------------------------------DESWDLLQQ-------------------KSISFVCQTFKLLRVLV-------------------------------------------------ITVHFLDF--FP--------------------K-QIQRYLEIFACDF-----------------------------------------------------
>KAA8529800.1
--SM----AI-GEEAVVGIEDEAYEIKSWLMEE---KLDAVSIVGMPGLGKTTLARKFYNDD-------------------------SVLTS-------LTDKDLSEELYKCLKGKSNCI--------------------------------RSSN----------------------------------------------------------PFGAI---------------------------------------------------FQPAPL-----------------------------------DSAADAVPAVI--------------------------------ATAAGFI-STQIL-RR
>KAA8529801.1
Q-SM----TI-GEEAVVGVEDEAYEIKSWLMAE---KLDAVSIVGIPGLGKTTLARKLYYDD-------------------------SVLTS-------LTDKDLSEELYQCLKGKRYLIVLDDIWDIRV--WNDLKGSFLDDKGSRILFTTRTKDGAFHAQLNSR-PHLLRFLNENESWDLLKEKIF-HKE-SCST-MLMEVGKQIARKCAGLPLAIVVVAGLLAKKEKTKEWWERVTESVSSHMV-N--D-RKYMDTLALSYHHLRNHLQPCFLYFGAFPEDYEIPVWKLIWLWVAEGFIK-KHEESLEDVAVDSLNDLIERSLIIVANKS-DGGVKSCRIHDMLHDLCLRKAEEEGFLSSSSSW-RR
>KAA8529803.1
Q-SM----AI-GEEAVVGVEDEAYEIKSWLMAE---KLDAVSIVGMPGLGKTTLARKLYYDD-------------------------SVLTS-------LTDKDLSEELYQCLKGKRYLIVLDDIWDIRV--WNDLKGSFPDDKGSRILFTTRTKDGAFHAQLNSR-PHLLRFLNENESWDLLKEKVF-HKE-SCST-MLMEVGKQIARKCAGLPLAIVVVAGLLAKKEKTKEWWERVAESVSSHMV-N--D-RKYMDTLALSYHHLPDHLQPCFLYFGAFPEDYEIPVWKLIWLWVAEGFIK-KHEESLEDVAADCLNDLIERSLIIVANKS-DGGVKSCRIHDMLHDLCLRKAEEEGFLSSSSSW-RR
>KAA8529807.1
N-SRP---VV-EEENVVGFHKETKMLVDQLIGE---ELEVISVVGMGGLGKTTLARKVYTDPDVDFNFRSRAWIFVSQEYNRKEVFLGILSQVSQ-VT-MSADSLAQVIRTRLESGRYLIVLDDVWTNDA--WDALKNAFPNKNGSRIVLTSRETEVAKHANPDDA-IHNLRFLTEDESWELLQLKVF-RKG-SCPS-DRESLGKKIVKQCGGLPLAVVVVAGLLLKKVNSDDWWNKVAESVRPYVA-R--D-PKFREVLALSYKHLPYHLKACFLYFGVFPEDFQIPVWKLIRLWVAEGLIMLPIEENLEEIAEEHLEDLVDRNLVLVEKWS-NGRIKACRIHDMLRDLCLKEAAEEKFFPIPNNHSRR
>KAA8529811.1
R-PSP---IV-DKESVVGFDDEALKIIEQLTGE---RLEVISIIGMAGLGKTTLARKVYNDPFIVYHFHVRGWTYVSQVYHQRDILLAIISSLIQ-LT-MSIETLCEMMKKQLTGKKYLIVLDDIWDIGA--WNDLRRSFPNDNGSRIMFTSRYKDVALHVKPHCP-PHCLRFLTEDESWDLFVQKVF-RKE-RCPL-ELMEIGKKIAKKCQGLPLAILVVAGLLAKKEKTQDWWKQVAQSVSSYIV-S--D-PEYMDALALSYNHLPHHLKACFLYFGAFPEDYDIPVWKLIYLWVAEGFIQ-KNQKSMEELAEDYLMDLIDRSLVLVSKRS-DGGIKTCHIHDLLRDLCLRKAEEENFLAIAKKK-RR
>KAA8529814.1
K-SLP---VV-EKDNVVGFDEEAKMVKDRLTKG---QLEVVSVVGMGGLGKTTLARKIYTDPSIEYHFYIRAWTYVSQEYNRREVFLNILSSLTE-LT-MSDERLGEELCKHLKSGKYLIVIDDVWTTMA--WDDLKMAFPNTNGSRILLTSRHTDVALHANHNSP-PHHLRFLTDDESWELLHIKVF-HRA-DCPS-ELEELGKQIAKKCSGLPLAVVVVAGLLSKKYKTHDWWKKVAESVSSYVA-R--D-PKCMDILALSYKHLPHHLKVCFIYFGLFPEDFEIPVWKLLRLWVAEGFIQ-QIQECLEDIAEEYLEDLVDRNLILVAKRS-NGRIKTCRIHDMLRDLCLREAAEEKFLPIPNYH-RR
>KAA8529819.1
--SS----KA-DEEIVVGFDNEIMMIKEQLTGG---QQEVVSIIGMAGLGKTTLPRKVYDDPFIEYHFYIRAWSYVSQDYRKRDLLLGILSYVIE-LT-MSDEELSLKLKKGLMGRRYLIVMDDIWSVDA--SDCLKRSFPDDNGSRIMFTSQLKDVALHAKPDSH-LHCLRFLTEDESWFLFQQKAF-GKE-TCPL-WLMGIGMEITKKCLGLPLAIVVTARSSCQNRKE---FSIVGESCKKWI----------------------------------------------------------------------------------------------------------------------------
>KAA8529825.1
N-SSP---IV-EEENVVGFDKEVGILLDLLTSG---ELEVISVVGMGGLGKTTLVRKVFTDPRIEYEFNNRAWNYVSQEYNRREVFLGILNCVTQ-LT-MSDDKLAECVRAQLQGQRYMIVLDDVWTKNA--WDDLKIAFPNNNRSRILLTSRNRDVAVHANPDCE-PHHLRFLTDDESWELLQKKVF-RKG-SCPS-ELEMLGKQIARRCFGLPLAIVVIAGVLLNKDKTRDWWERVAES---------------------------------------------------------------VTDISLEDRAEENLEDLVDRNLILVATRS-NGRIKTCRIHDMLHDLCLREAAEENFFSPLDSY-RR
>KAA8529826.1
Q-DSP---SV-EEETVVGFDQEIGEIKERLTGSS--KRQVISIVGMAGSGKTTLARKVYNDRFIIYHFSILAWTYVSQSYRKRDLLLGILKSVVE-HR-MSDEKLGDELYRGLKGRRYLVVIDDIWHIEV--WNDLKRYFPNNNGGRIMFTTRIKEVALHAQPNCP-PHFLRFLSEDESWNLLQCKVF-LKE-SCPP-ALVEIGKQIVEKCWGLPLAIVVVAGLLAKTEKTQNWWNQVAESVSSYVV-S--D-SEQMYTLALSYNHLPRHLKSCFLYLGAFPEDCEISVRKLTWLWIAEGFIE-QIEKNLEDVAEEYLMELIDRSLVLVAKKS-TGGIRACRVHDLLHDLCLRKAKEENFLPIAKRQ-RL
>KAA8529827.1
Q-DSP---SV-EEETVVGFDQEIGEIKERLTGSS--KRQVISIVGMAGSGKTTLARKVYNDRFIIYHFYIRAWTYVSQSYRKRDLLLGILKSVVE-HR-MSDEKLGDELYRGLKGRRYLVVIDDIWHIEV--WNDLKRYFPNNNGGRIMFTTRIKEVALHAQPNCP-PHFLRFLSEDESWNLLQCKVF-LKE-SCPP-ALVEIGKQIVEKCRGLPLAIVVVAGLLAKTEKTQNWWNQVAESVSSYVF-S--D-SEQMYTLALSYNHLPRHLKSCFLYLGAFPEDCEISVRKLTWLWIAEGFIE-QIEKNLEDVAEEYLMELIDRSLVLVAKKS-TGGIRACRVHDLLHDLCLRKAKEENFLPIAKRQ-RR
>KAA8529828.1
N-SSP---IV-EEENVVGFDKEVGILLDLLTSG---ELEVISVVGMGGLGKTTLARKVFTDPRIEYEFNNRAWNYVSQEYNRREVFLGILNCVTQ-LT-MSDDKLAEYVRAQLQGQRYMIVLDDVWTKNA--WDDLKIAFPNNNRSRILLTSRNRDVAVHANPDCE-PHHLRFLTDDESWELLQKKVF-RKG-SCPS-ELETLGKQIARRCFGLPLAIVVIAGLLLNKDKTRDWWERVAESVSSYVS-M--N-PECMDVLALSYNHLPYHLKACFLYFGVFPEDFEIPVWKLIRLWVAEGFIQ-VTEISLEDRAEENLEDLVDRNLILVATRS-NGRIKTCRIHDMLHDLCLREAAEENFFSPLDSY-RR
>KAA8529829.1
Q-DSP---TV-EEEFVVGFDQEAEEIKDRLTGSS--QLQVISIVGMAGSGKTTLARKLYNDHFILYHFYIRAWTYVSQAYRKRDLLLGILCSVVE-HT-MSDEKLGEELYRRLKGRRYLVVMDDIWHIDA--WNDLKRSFPDDNGSRIMFTTRIKDVALHAQPDCP-PHSLLFLSEDESWNLLQRKVF-LKE-SCPP-ALVDIGKLIAEKCRGLPLAIVVIAGLLAKTEKTKNWWNQVAESVSSYIV-S--D-TEQMNTLALSYNHLPLHLKSCFLYFGAFPEDYEISVRKLTWLWIAEGFIQ-KIEKDLEDVAEEYLMELIDRSLVLVAKTA-SGGIRACRVHDLLRDLCLRKAQEEIFLPIAKNQ-RR
>KAA8529833.1
K-SS----TV-EEETVVGFDEEAMKIMEQLTGE---QLEIISIVGMGGLGKTTLTRKVYNDPFIVYHFHIRGWTCVSQVPQKRDILLGILSCVIH-LK-KSDEMLCEMLKKCLMGRRYLIVLDDIWDIGV--WNALRRTFPNDNGSRIIFTSRHKDVALLARPDKP-PHCPHFLTQDESWDLLQQKVF-RGG-SCPS-ELMDIGKEIAINCQGLPLAIVVVAGLLAKKEKTKSWWNQVAQSVSSYIV-G--D-PEYMETLALSYNHLPHHLKACFLYFGAFPEDYKIPMWKLTSLWVAEGFIR-QNQKSLEEVAEDYLMDLIDRSLVIVSSKS-NGGIKTCCIHDVLRDLCLRKAREENFLPISNKQ-R-
>KAA8529860.1
--SP-----V-E---VVGFDMEVKMLVDRLTGA---ELEVISVVGMGGTGKTTLATKVLNDPSISLVFNPCALIKVSQIYDRKKLFLHILSLVTR-LT-MSEDMLAKDLQRRLRDRRYLIVLDDVWSKNA--WDELIIAFPRNKRSRIMLTSRITNVAIYANGDSP-PHHLRFLNDDECWELLRRKVF-GIA-SCPS-EEMELGKEIAEKCHGLPLAVQVISESLSN-NKNPGWWKTVAANVSGYVA-K--Q-PECMNILALSYNTLTPHLKLCFIYFAVFPPDSIIPTWKLLRLWAAEGFIQ-ELQECLVDKANEYLDDLVNKNLIIVAKRSINGGIKTCRIHNILRDLCLREAADEMFFPQPNYH-RR
>KAA8529868.1
N-SRN---IV-EEESVIGMFDDVKMLVHRLTGG---HLEVISVVGMGGVGKTTLARKIYTDPSIEYHFYIRAWTYVSQEYNRRRVFLNILSSLTQ-LT-MSDEKLGEELCLHLQSRKYLVVVDDVWTRTA--WDDLKMAFPNTNGSRILLTSRNRDVALHANHISP-PHYLRFLTDDESWELFRRKVF-RGA-DCPS-ELEELGKQIAKKCSGLPLAVLVVAGLLSKKDKTYGWWKRVADSVSSYVA-R--D-SRCMDILALSYNHLPHHLKVCFMYFGLFPGDFDIPVWKLLRLWVAEGFIQ-QIQGCLEDIAEEYLQDLVDRNLILVAKRT-NGRIKACRTHDLMRELCLIEAAEEEFL---------
>KAA8529869.1
K-SP-----V-E---VVGFDMEVKMLVDRLTGA---DLEVISVVGMGGTGKTALATKVLNDPSISPVFNPCALIKVSQKYDRKKLFLGILSLVTR-LT-MSEDMLAKDLQRRLQDRRYLIVLDDVWSKKA--WDELIIAFPRNNRSRIMLTSRITNVAIYANGDSP-PHHLRFLNDDECWELLRRKVF-GSA-GCPS-EEMELGKKIAEKCHGLPLAVQVISESLSN-DKNPGWWKTVAANVSRYVA-K--E-PECMNILALSYNKLTPHLKDCFIYFAVFPPDSIIPTWKLRLLWVAEGFMQ-ELQECLVDKADECLDDLVNANLIIVAKRSINGGIKACRIQNTLRDFCLSVAAGEIFFPQPNYY-RR
>KAA8529870.1
N-SRN---IV-EEESVIGMFDDVKMLVHRLTGG---HLEVISVVGMGGVGKTTLARKIYTDPSIEYHFYIRAWTYVSQEYNRRRVFLNILSSLTQ-LT-MSDEKLGEELCLHLQSRKYLVVVDDVWTRTA--WDDLKMAFPNTNGSRILLTSRNRDVALHANHISP-PHYLRFLTDDESWELFRRKVF-RGA-DCPS-ELEELGKQIAKKCSGLPLAVLVVAGLLSKKDKTYGWWKRVADSVSSYVA-R--D-SRCMDILALSYNHLPHHLKVCFMYFGLFPGDFDIPVWKLLRLWVAEGFIQ-QIQGCLEDIAEEYLEDLVDRNLILVAKRT-NGRIKACRTHDLMRELCLIEAAEEEFL---------
>KAA8529949.1
N-SR---TNV-EEQTMVGFDHEIQTIKERLVGA---QLQVISIVGMGGLGKTTLVKKLY----------------V-------ISIVGM------------------------FGKRTLV--------------------K------------------------------------------TMTVYC---------------------------------SLLYS-------WVDI--------------------------------------------------------------FLS---------------------SV------S-------------------------------------
>KAA8532440.1
K-SSP---SV-EEETVIGFDQEAEMIKERLLDNN--QLEVISIVGMPGLGKTTLARKVYNDLLIVYHFYIRGWTYVSHAPVKRDLLLSILNSIVG-HM-LSDEKLGEELYKRLSGKRYLIVMDDIWHIQA--WIDLKNYFPNNNGSRIIFTSRITDRALYAKPDSS-SHFLRFLTEDESWDLLRIKVF-GKE-SYPP-DFVEIGKQIAVKCQGLPLAIVVIAGLLAKTDQTQDWWKQVAESHSLKTM-K--S----------------------------------------------QCGS--------------------------------------------------------------------
>KAA8532444.1
K-SSP---NA-EEETVIGFDKEAEMIKERLLNND--QLEVISIVGMPGLGKTTLARKVYNDLLIQHHFYIRGWTYVSQVPRKRDLLLSILRSVVE-HK-LSYEKLGEQLYKGLSGRRYLIVIDDIWHSQI--WIDLKKYFPDNNGSRIIFTSRITDMALHEHDKSD-SHFLKFLTEDESWDLLQQKVF-GKK-SCSP-NLVEIGKQIAVKCGGLPLAIVVVAGLLVKIDGTQDWWKQVSESVQGIGV-D--D----------------------------------------------EGGVS-QT----------------------------------------------------------------
>KAA8532448.1
K-SSP---NL-EEETVVGFEDQANMITEELVGG---QLAVISIHGMGGSGKTTLATKLYNDPYIVYHFYIRGWTYVSQEYRKRDLLLGILSSIVR--L-MTDEELGGKLYRHLKGKRYFIVMDDLWHIKA--WNYLKIFFPNENGSRIILTSRQKEVALQAKPDGP-IHFLRFLTKDESWDLLQQKVF-LNE-TCPP-DLVEIGKEIAKKCQGLPLAIVVVAGLLAKTDKTQNWWNQVAERVGSFLV-S--D-PKCLDTLALSYNYLPHHLKPCFLYFGAFPEDYEIPVHKLISLWIAEGFIH-QFQRRLEDVAGEYLIDLIDRSLVLVAKKS-IGRIKACRVHDLLHDLCLRKAEEENFLPIANKQ-HR
>KAA8532451.1
K-AS----IA-EQESLVGLDAEASTIMELLIGEY--QLKVIPIVGMAGLGKTTLVRKVYNDPFIAYHFYIRGWTNVSQVYQKRDLLLSILSSAEIQIR-MNDKELGEVLFRGLKGRKYLIVMDDIWNIGA--WEDLKRSFPNDNGSRIMFTSRQVDVPLHARP-----HYMGFLNEDESWDLLQQKAF-RKE-SCPP-ELMEIGKQIAKKCGGLPLAILVIAGLLAKKDKTQYWWRHVEKS---------------------------------------------------------EGFIR-VDHKILEEVAEDYLMDLIDRSLVVVSRRS-NGGIKTCRIHDLLRDLCLRKSQEENFL--SNDQ-RR
>KAA8532452.1
K-AS----IA-EQESLVGLDAEASTIMELLIGEH--QLKVIPIVGMAGLGKTTLVRKVYNDPFIAYHFYIRGWTNVSQVYQKRDPLLSILSSAEIQIR-MNDKELGEVLFRDL--------------------------FPNDNGSRIMFTSRQVDVPLHATP-----HYMGFLNEDESRDLLQQKAF-RKE-SCPP-ELMEIGKQIAKKCGGLPLAILVIAGLLAKKDKTQYWWRHVEKSVSSYIV-T--D-PDYMDTLALSYNHLPNHLKACFLYFGSFPEDYEIPVWQLICLWVAEGFIR-VDHKIFEEVAEDYLMDLIDRSLVVVSRRS-NGGIKTC-----------------------------
>KAA8533657.1
K-MSP---GV-DEETVVGFDYEAEMIKERLTGV---QLEVISIVGMAGLGKTTLARKVYSDLFIIHHFYIRGWTCVSQCYQKRNLLLGILSSIVE-HE-VSDEKLGEELYKRLKGQRYLIVMDDIWHIEA--WNDLKRSFPNDNGSRIMLTSRIADVALHVKPD-----------------------------------------------------------------RTLDWWEQVAESVTSYII-S--D-TECMEAVALSYSHLPTHLKSCFLYFVAFPEDHEIRASKLISLWIAEGFIH-QIQKSLEDVGEEYLMDLIGRSLVIVTKKS-TGEIKACCIHDLLRDFCLRQAEEENFMHTARKQ-RR
>KAA8535362.1
N-SRP---NV-EAETVVGFDHEVHTIKERLIGVS--PLEVISIVGMAGLGKTTLAQKLYDDPLVVHHFYIRGWTYVSQVFQKRDLLLGILSSFVQ-QR-MNYEKLGEELYKRLKGRRYLVVMDDIWHIEA--WNDTKKYFPNDNGSIILVTSRMTHLALQTKPDSP-PHFLPFLTDDESWDLLQKKVF-QKN-SCPT-ELVEIGKQIVKKCQGLPLAIVVVAGLLAKTAKTESWWKKVAESVSSYIL-S--D-PKYMDTLALSYNHLPPHLKSCFLFMGAFPEDFEIPVRKLIWLWIAEGFIG-QTQKSLEDVAQEYLMDLIDRSLVLVAK-S-AGVIKACRVHDMLRDLCLRKAKEENFLP--RKI-RR
>KAA8535368.1
N-SCP---NV-EEETVVGFDHEVHTIKERLVGVH--QLEVISIVGMAGLGKTTLAKKVYDDPLVAYYFYIRGWTCVSQVFQKRDLLLGILTSFVQ-QE-MSDAELGDKLYRCLLDKRYLVVMDDIWHIEA--WNDIQKHFPNKNGSRILFTSRMIDVAFQAKPDSP-PHLLRFLTDDESWNLLQKKVF-QKT-SCPT-ELVDIGKQIAKKCQGLPLAIVVVAGLLAKTEQTENWWKKVAESVSSYIL-N--D-PKYMDTLALSYNHLPPHLKSCFLFMGAFPEDFEIPVRKLIWLWIAEGFIR-QTQKSLEDVAQEYLMDLIDRSLVLVAK-S-AGVIKACRVHDMLRDLCLRKAEEENFLP--RKI-RR
>KAA8535370.1
N-SCP---NV-EEETLVGFDDEVDTIKDRLIGVH--QLEVISIVGMAGLGKTTLAKKVYDDPLVVYHFYIRGWTSVSQVFQKRDLLLGILTSFVQ-QE-MSNEKLGERLYKCLKGRRYLVVMDDIWDIEA--WNDTKMYFPNDNGSRILFTSRMTDVALQAKPDSP-PHFLHFLTDDESWNLLQKKVF-QKK-SCPT-ELVEIGKQIAKKCQGLPLAIVVVAGLLAKTEQAENWWKKVAESVSSYIL-N--E-PKYMDTLALSYNHLPPHLKSCFLFMGAFPEDYEIPVQKLIWLWIAEGFIR-QTQKSKEDVAEEYLVDLIDRSLVLVAK---------------------------------------
>KAA8535371.1
N-NCP---NV-EEETVVGFDHEVHTIKERLIGV---QLEVISIVGMAGLGKTTLAKKLYNDPLVVYHFYIRRWTYVSQVFQKRDLLLGILSSFVQ-QE-MSNEKLGERLYKCLKGRRYLVVMDDIWHIEA--WNDTKMYFPNDNGSRILFTSRIIDVASRAKPDSP-PHFLHFLTDDESWDLLQKKVF-QKT-SCPT-ELVEIGKQIAKKCRGLPLAIVVVAGLLAKTEQTESWWKKVAQSVSSYIL-E--D------------------------------------------------------------------------------------------------------------------F-RR
>KAA8535375.1
N-SCP---NV-EEETVVGFDHEVRTIKERLIGV---QLEVISIVGMAGLGKTTLAKKLYNDPLVVYHFYIRGWTYVSQVFQKGDLLLGILSSFVQ-QK-MSNEQLGERLYKCLKGRRYLVVMDDIWHIEA--WNDTKMYFPNDNGSRILFTSRINDVALQAKPDSP-PHFLQFLTDDESWDLLQKKVF-QKT-SCPT-ELVEIGKQIAKKCQGLPLAIVVVAGLLAKTEQTENWWKKVAESVSSYIL-N--D-PKYIDTLALSYNHLPPHLKSCFLFMGAFPEDYEIPVQKLIWLWIAEGFIR-QTQKSKEDVAEEYLVDLIDRSLVLVAK-S-AGVIKACHVHDLLRDLCLRKAEEDNFLP--RQI-RR
>XP_028061745.1
Q-VH----MV-DEEITVGFDDEALTIKKLLAGG---QLQMISIVGMPGHGKTTLARKLYDDPYITHYFHIRAWTYASQLPRKTEMLLDILHSVTV----MTNEELGEKLYKQLKGKRYLIVIDDLWHISA--WVDLKMYFPNDNGSRVMFTSRLKEVAMHASPKCH-PHCLRFLTEEESWELLERKVF-QNE-SCPL-ELIKIGKQIMKKCEGLPLAIVVIAGLLARNMKTRESWKQVAQSVSSYIV-S--D-PNYLDTLVLSYNHLPRHLKPCFLYLGAFPQDHEIPVQKLICLWIAEGFIQ-KIQRSLEEVAEDYLMDLIQRSLVIVAQKF-DGRIKACRMHDLLRDLCLKKASEINFLYETNNQ-RR
>XP_028061854.1
--------MV-EAEITVGFDTEVLAIKEQLAGG---QLEFVSIVGMPGLGKTTLAKKLYNDPYITYHFHIRAWTYVSQVPRKTEMLLNILHSLNV-LS-MSNEKLGEMLYRNLKGKRYLIVIDDICDIGA--WVDLKMYLPNDNESRVLFSSRLKVVVMHASPDSH-IHSLRFLTEEESWELFQWKVF-QNE-SFPL-QLVEIGKQIMKKYEGLPLAIIVIAGLLEKNKKTEEWWKHVAQGVSSFIV-S--D-PNHLDTRALSYNHLPCHLKPCFLYLGAFPEDQEISVQKLIWLWVARGFIQ-NIERSLEEVAEDYLMDLIQRSLVIVTRKF-DGRIKACRMHDLLRDLCLKKAREINFL---------
>XP_028063385.1
Q-VQPMPTMV-DEEITVGFEDDALTIKERLAGG---QLQMISIVGMPGLGKTTLATKLYNDPYIIHYFHIRAWTYASQLPRKTDMLLDILRSVNVVFT-MTNEKLGEKLYKQLKGQRYLIVIDDLWDIGA--WVNLKMYFPNDNGSRVMFTSRLKEVAMHASPDCH-HHCLRPLTEEESWELLQRKVF-QNG-RCPP-ELIEIGKQITKRCGGLPLAIVVIAGLLAKNIKTQKSWKKVAQSVSSYIV-S--D-PNYLDTLALSYNHLPRHLKPCFLYLGAFPEDQEISVERLIWLWIAEGFIQ-KIQKSLEEVAEGYLMDLIQRSLVIVAQKF-DGRIKACRMHDLLRDLCLKKAREINFLYKANNQ-CH
>XP_028063474.1
Q-VQPMPTMV-DEEITVGFEDDALTIKERLAGG---QLQMISIVGMPGLGKTTLATKLYNDPYIIHYFHIRAWTYASQLPRKTDMLLDILRSVNVVFT-MTNEKLGEKLYKQLKGQRYLIVIDDLWDIGA--WVNLKMYFPNDNGSRVMFTSRLKEVAMHASPDCH-HHCLRPLTEEESWELLQRKVF-QNG-RCPP-ELIEIGKQITKRCGGLPLAIVVIAGLLAKNIKTQKSWKKVAQSVSSYIV-S--D-PNYLDTLALSYNHLPRHLKPCFLYLGAFPEDQEISVERLIWLWIAEGFIQ-KIQKSLEEVAEGYLMDLIQRSLVIVAQKF-DGRIKACRMHDLLRDLCLKKAREINFLYKANNQ-CH
>XP_028063536.1
Q-VQPMPTMV-DEEITVGFEDDALTIKERLAGG---QLQMISIVGMPGLGKTTLATKLYNDPYIIHYFHIRAWTYASQLPRKTDMLLDILRSVNVVFT-MTNEKLGEKLYKQLKGQRYLIVIDDLWDIGA--WVNLKMYFPNDNGSRVMFTSRLKEVAMHASPDCH-HHCLRPLTEEESWELLQRKVF-QNG-RCPP-ELIEIGKQITKRCGGLPLAIVVIAGLLAKNIKTQKSWKKVAQSVSSYIV-S--D-PNYLDTLALSYNHLPRHLKPCFLYLGAFPEDQEISVERLIWLWIAEGFIQ-KIQKSLEEVAEGYLMDLIQRSLVIVAQKF-DGRIKACRMHDLLRDLCLKKAREINFLYKANNQ-CH
>XP_028063584.1
Q-VQPMPTMV-DEEITVGFEDDALTIKERLAGG---QLQMISIVGMPGLGKTTLATKLYNDPYIIHYFHIRAWTYASQLPRKTDMLLDILRSVNVVFT-MTNEKLGEKLYKQLKGQRYLIVIDDLWDIGA--WVNLKMYFPNDNGSRVMFTSRLKEVAMHASPDCH-HHCLRPLTEEESWELLQRKVF-QNG-RCPP-ELIEIGKQITKRCGGLPLAIVVIAGLLAKNIKTQKSWKKVAQSVSSYIV-S--D-PNYLDTLALSYNHLPRHLKPCFLYLGAFPEDQEISVERLIWLWIAEGFIQ-KIQKSLEEVAEGYLMDLIQRSLVIVAQKF-DGRIKACRMHDLLRDLCLKKAREINFLYKANNQ-CH
>XP_028063915.1
K-DF----VW-EEETVVGFEDEAMKLKEKLTRG---KLDIISIVGMPGLGKTTLARKVYNDPLIVYHFYIRAWITISQKYQKQNLLVDLIHSVSP-HT-MKDWELCDELWKSLKGKRYLIVMDDIWDTRA--WVDLKSLFPNDNGSRIMFTSRFTNVALHANPSSP-PLDLRFLTEDESWDLFQQKVF-QRE-ICPP-NLMCVGKKIAKNCQGLPLAIVVVGGMLANRKEMPGWWKEVEKILDS----R--V-LECMETFALSYNHLPHYLKPCFLYFAAFPQDFVIYVQKLTQLWIAEGFIR-KIGRSLEDVAEEYLMDLIGRNLILVSKRS-DGGIKACSIHDLLHNFCCKRAEEEYFLSKHSSLMRR
>XP_028063960.1
K-------MV-GEEIMVGFDDEVLTIKKRLAGG---QLDIIPIVGMPGLGKTILARKVYNDPYITHHFHIRAWTYVYQVPRKREMLLDILHFGNV-LI-MSHEELGEKLYKKLKRKRYLIVIDDIWDISA--WVDLKIYLPNDNGSRVMFTSRLKAVAMHVSPNCH-PHCQRFLTEEESWELLQRKVF-QNG-SCPA-ELIEFGKQIMKKCEGLPLAIVVIAGLLAK-KKTEEWWKQVSQSVSSYIV-S--D-PNYLDTLALSYNHLPRHLKPCFLYLGAFPEDQEISVQRLIWLWIAEGFIQ-KVPKSLEEVAEDYLMDLIQRNLVIVARKF-DGRIKACRMHDVLRDLCLKKARETNFLYRTNTQ-CR
>XP_028063961.1
K-SSP---VV-EEENVVGFDEEAKTLVDRLKGG---ELEVISVTGMGGLGKTTLARKVFTDPAIEYNFYIRAWTYVSQEYTRKEVFLSILSSLDK-LT-WSGERLAEELRGHLQTGRYLIVMDDVWTKEA--WDDLKMAFPKNNGSRILLTSRNNEVAVHANPDSH-HHPLRFLTDDEGWELLKKKVF-RKE-RCPS-ELEDLGKKIAEECGGLPLAIVVIAGLLIKKEKTSKWWEKVAESVSSYVA-R--D-PKCMDILALSYKHLPHQLQSCFRYFGVFPEDYEIPVCILIQLWIAEGLIE-QVEISLEDTAEDRLEDLVDRNLVMVEKRS-NGGIKTCRVHDMLHDLCLKEAKEEQFLPTLNKC-RL
>XP_028063962.1
K-SSP---VV-EEENVVGFDEEAKTLVDRLKGG---ELEVISVTGMGGLGKTTLARKVFTDPAIEYNFYIRAWTYVSQEYTRKEVFLSILSSLDK-LT-WSGERLAEELRGHLQTGRYLIVMDDVWTKEA--WDDLKMAFPKNNGSRILLTSRNNEVAVHANPDSH-HHPLRFLTDDEGWELLKKKVF-RKE-RCPS-ELEDLGKKIAEECGGLPLAIVVIAGLLIKKEKTSKWWEKVAESVSSYVA-R--D-PKCMDILALSYKHLPHQLQSCFRYFGVFPEDYEIPVCILIQLWIAEGLIE-QVEISLEDTAEDRLEDLVDRNLVMVEKRS-NGGIKTCRVHDMLHDLCLKEAKEEQFLPTLNKC-RL
>XP_028063964.1
K-SSP---VV-EEENVVGFDEEAKTLVDRLKGG---ELEVISVTGMGGLGKTTLARKVFTDPAIEYNFYIRAWTYVSQEYTRKEVFLSILSSLDK-LT-WSGERLAEELRGHLQTGRYLIVMDDVWTKEA--WDDLKMAFPKNNGSRILLTSRNNEVAVHANPDSH-HHPLRFLTDDEGWELLKKKVF-RKE-RCPS-ELEDLGKKIAEECGGLPLAIVVIAGLLIKKEKTSKWWEKVAESVSSYVA-R--D-PKCMDILALSYKHLPHQLQSCFRYFGVFPEDYEIPVCILIQLWIAEGLIE-QVEISLEDTAEDRLEDLVDRNLVMVEKRS-NGGIKTCRVHDMLHDLCLKEAKEEQFLPTLNKC-RL
>XP_028066697.1
--------MV-DEEITVGFEDDALTIKERLAGG---QLQMISIVGMPGLGKTTLATKLYNDPYIIHYFHIRAWTYASQLPRKTDMLLDILRSVNVVFT-MTNEKLGEKLYKQLKGQRYLIVIDDLWDIGA--WVNLKMYFPNDNGSRVMFTSRLKEVAMHASPDCH-HHCLRPLTEEESWELLQRKVF-QNG-RCPP-ELIEIGKQITKRCGGLPLAIVVIAGLLAKNIKTQESWKQVAQSVSSYIV-S--D-PNYLDTLALSYNHLPRHLKPCFLYLGVFQEDQKILV---------------------------------------------------------------------------------
>XP_028066936.1
Q-VH----ML-DEEITVGFDDEALTIKELLAGG---QLQLISIVGMPGLGKTTLATKLYNDPYITHYFHIRAWTYASQLPRKTVMLLDILSSVNVVFT-MTNEKLGEKLYKQLKGKTYLIVIDDLWDIGA--WVDLKMYFPNDNGSRVMFTSRLKELSMHASPDCH-PHCLRFLTEEESWELLQRKVF-QNE-CCPP-ELIGIGKQIMKKCEGLPLAIVIIAGLLAKNIKTP------------------------------------------------------------------------------------------------------------------------------------------
>XP_028066956.1
Q-VP----MV-DEEITVGFDDEALTIKELLAGG---QLQMISIVGMPGLGKTTLARKVYNDPYITHYFHIRAWTYVSQLSRQTDMLLDILRSLNVVFT-MTNEKLGEKLYKQLKGKRYLIVIDDLWDIGA--WVDLKMYFPNDNGSRVMFTSRLKELSMHASPDCH-PHCLRFLTEEESWELLQRKVF-QNE-SCPP-ELIEIGKQIMKKCEGLPLAIVIIAGLLAKNIKTVVSWKQVAQSVSSYIV-S--D-PNYLDTLALSYNHLPRHLKPCFLYLGAFPRDQEIPVQKLICLWVAEGFIQ-KIQRSVEEVAEGYLMDLFQRSLVIVAQKF-DGRIKACRMHDLLRDLCLKKAGEINFLY---DQ-HR
>XP_028066957.1
Q-VP----MV-DEEITVGFDDEALTIKELLAGG---QLQMISIVGMPGLGKTTLARKVYNDPYITHYFHIRAWTYVSQLSRQTDMLLDILRSLNVVFT-MTNEKLGEKLYKQLKGKRYLIVIDDLWDIGA--WVDLKMYFPNDNGSRVMFTSRLKELSMHASPDCH-PHCLRFLTEEESWELLQRKVF-QNE-SCPP-ELIEIGKQIMKKCEGLPLAIVIIAGLLAKNIKTVVSWKQVAQSVSSYIV-S--D-PNYLDTLALSYNHLPRHLKPCFLYLGAFPRDQEIPVQKLICLWVAEGFIQ-KIQRSVEEVAEGYLMDLFQRSLVIVAQKF-DGRIKACRMHDLLRDLCLKKAGEINFLY---DQ-HR
>XP_028066958.1
Q-VP----MV-DEEITVGFDDEALTIKELLAGG---QLQMISIVGMPGLGKTTLARKVYNDPYITHYFHIRAWTYVSQLSRQTDMLLDILRSLNVVFT-MTNEKLGEKLYKQLKGKRYLIVIDDLWDIGA--WVDLKMYFPNDNGSRVMFTSRLKELSMHASPDCH-PHCLRFLTEEESWELLQRKVF-QNE-SCPP-ELIEIGKQIMKKCEGLPLAIVIIAGLLAKNIKTVVSWKQVAQSVSSYIV-S--D-PNYLDTLALSYNHLPRHLKPCFLYLGAFPRDQEIPVQKLICLWVAEGFIQ-KIQRSVEEVAEGYLMDLFQRSLVIVAQKF-DGRIKACRMHDLLRDLCLKKAGEINFLY---DQ-HR
>XP_028072320.1
Q-VH----MV-DEEITVGFDDEALTIKELLAGG---QLQIISIVGMPGLGKTTLATKLYNDPYITHYFHIRAWTYASQLPTKTDMLLDILRYVNVVFT-MTNEKLGEKLYKQLKGKRYLIVIDDLWDIGA--WVDLKMYFPNDNGSRVMFTSRLKELSMHASPDCH-PHCLRFLTEEESWELLQRKVF-HNE-SCPP-ELIKIGKQIMKKCEGLPLAIVIIAGLLAKNIKTQESWIQVAQSVSSYIV-S--D-PNYLDTLALSYNHLPRHLKPCFLYLGAFPEDQEIPVQKLISLWVAEGFIQ-KIQRSLEEVAEDYLMDLIQRSLVIVAQKF-DGRIKACRMHDLLRDLCLKKAREINFLYETNNQ-RH
>XP_028080672.1
--------MV-DEEITAGFDDEVLTIKKLLVRG---QQQILSIVGMLGLGKTTLARKLYNDPYITHYIHIRGWTNASQLPRKIDMLLHILRSVNV----MCNEKLGKKLYKQLKGKRYLIVIDDLWDIGA--WVDLKMYFPNDNGSRVMFTSRLKEVAMHASPDCH-SHCLRFLTEEESWELLQRKVF-HNE-SCPP-KLIEIGKQIMKKCEGLPLAIAIIAGLLAKNIKTQESWKQVAQSVSSYIV-S--A-PNYLDTLALSYNHLPRHLKPCFLYLGAFPEDQAIPVQKLICLLVTEGFIR-KIQRSLEEVVEDYLMDLI------------------------------------------------
>XP_028082887.1
T-DS----VG-EEEIMVGFEDEAMSLKEQLTGG---QLQVISIVGMAGQGKTTLATKLYNDPLVVYHFYIRAWTSVSQEYRKRDLLIRLLSCVMK-HT-MGDEKLCEKLYKSLKGQTYFIVMDDMWDTKA--WVDLKICFPNDNGSRIMFTSRHEDVALQAKTNNP-PLSLRFLTHNESWDLFQHKVFGKRE-NCPP-VLVEIGKQITNKCQGLPLSIVVVAGIFINEEKSQDRWKQVGETLKSSLA-A--N-PQCMKTLALSYIHLPGHLKPCFLYFGAFPEDYQIRVEKLIWLWVAEGFIT-KTEKRLKDVAKEYLMDLIGRSLLLVSKRY-DGEIKACGIHDLLREFCIKQGEDDFFL---------
>XP_028082942.1
Q-VH----MV-EEEITVGFDDEALTIKELLAGG---QLQMISIVGMPGLGKTTLATKLYNDPYITHYFHIRGWTYASQLPRITDMLLDILRSVNVVFT-MTNEKLGEKLYKQLKGKRYLIVIDDLWDIGA--WVNLKMYFPNDNGSRVMFTSRLKELSMHASLDCH-PHCLRFLTEEESWELLQRKLF-QNG-SCPL-ELILIGKQIMKKCKGLPLAIVVIAGLLAKNIKTP------------------------------------------------------------------------------------------------------------------------------------------
>XP_028090836.1
Q-VP----MV-HEEITVGFDDEALTIKELLAGG---QLQMISIVGMPGLGKTTLATKLYNDPYITHYFHIRAWTYASQLSRQTDMLLDILRSLNVVFT-MTNEKLGEKLYKQLKGKRYLIVIDDLWDIGA--WVDLKMYFPNDNGSRVMFTSRLKELSMHASPDCH-PHCLRFLTEEESWELLQRKVF-QNE-SCPP-ELIEIGKQIMKKCEGLPLAIVIIAGLLAKNIKTLESWKQVAQSVSSYVV-S--D-PNYLDTLALSYNHLPRHLKPCFLYLGAFPRDQEIPVQKLICLWVAEGFIQ-KIQRSVEEVAEGYLMDLFQRSLVIVAQKF-DGRIKACRMHDLLRDLCLKKAGEINFLY---DQ-HR
>XP_028090837.1
Q-VP----MV-HEEITVGFDDEALTIKELLAGG---QLQMISIVGMPGLGKTTLATKLYNDPYITHYFHIRAWTYASQLSRQTDMLLDILRSLNVVFT-MTNEKLGEKLYKQLKGKRYLIVIDDLWDIGA--WVDLKMYFPNDNGSRVMFTSRLKELSMHASPDCH-PHCLRFLTEEESWELLQRKVF-QNE-SCPP-ELIEIGKQIMKKCEGLPLAIVIIAGLLAKNIKTLESWKQVAQSVSSYVV-S--D-PNYLDTLALSYNHLPRHLKPCFLYLGAFPRDQEIPVQKLICLWVAEGFIQ-KIQRSVEEVAEGYLMDLFQRSLVIVAQKF-DGRIKACRMHDLLRDLCLKKAGEINFLY---DQ-HR
>XP_028090838.1
Q-VP----MV-HEEITVGFDDEALTIKELLAGG---QLQMISIVGMPGLGKTTLATKLYNDPYITHYFHIRAWTYASQLSRQTDMLLDILRSLNVVFT-MTNEKLGEKLYKQLKGKRYLIVIDDLWDIGA--WVDLKMYFPNDNGSRVMFTSRLKELSMHASPDCH-PHCLRFLTEEESWELLQRKVF-QNE-SCPP-ELIEIGKQIMKKCEGLPLAIVIIAGLLAKNIKTLESWKQVAQSVSSYVV-S--D-PNYLDTLALSYNHLPRHLKPCFLYLGAFPRDQEIPVQKLICLWVAEGFIQ-KIQRSVEEVAEGYLMDLFQRSLVIVAQKF-DGRIKACRMHDLLRDLCLKKAGEINFLY---DQ-HR
>XP_028096865.1
--IP----MV-EEEIMVGFEDEVIMIKEQLTEG---KLGIISIVGMPGLGKTTLARKVYDDPYITHYFHIRAWTYVSQAYIKRDLLLGILHSIVK-IT-MSNEKLGEEIYKILKGKRYLIVMDDIWSTGA--WDDVRMYLPNDNGSRVMFTSRLKEVGLHAKPESC-PHHLRFLTEEESWELFQKRVF-RGE-SFPP-ELMGLGLQIAEKCEGLPLAIVVIAGILAKEEKTKDLWEEVAESVSSYMV-N--D-PNYMRTLALSYYHLPDHLKPCFLYFGAFLEGSEIPVRKLMWLWIAEGFVQ-SSEKTLEEIAEDYLTDLIERSLVIVSKKS-NGGIKACRMHDLLRHLCLREAEKFKFL--SSSQ-GR
>XP_028098604.1
K-LPP---VV-EEENVVGFDMEAKTLVDLLNGG---ELDVVSVIGMGGLGKTTLAKKVFTDPAIEFEFYIRAWIYVSQEYDRKEVFISILGSLDK-LT-WSDDKLADELRGHLQTGRYLIVMDDVWTREA--WDDLKMAFPKNNRSRILLTSRNTEVAIHANPDSP-PHLLRFLNEDESWELLEKKVF-RRE-RCPS-ELVDLGKQIAKECGGLPLAIVVIAGLLMKKDKTCDWWEKVAKSVNSYVA-R--D-PKCMDILALSYKHLPYHLKACFLYFGVFPEDYEIPVWKLIQLWVAEGFIQ-QVEIRLEDTAEEQLEDLVDRNLVLVEKRS-NGGIKTCRVHDMLRDLCLREAEEENFLPALNKY-RR
>XP_028098605.1
K-LPP---VV-EEENVVGFDMEAKTLVDLLNGG---ELDVVSVIGMGGLGKTTLAKKVFTDPAIEFEFYIRAWIYVSQEYDRKEVFISILGSLDK-LT-WSDDKLADELRGHLQTGRYLIVMDDVWTREA--WDDLKMAFPKNNRSRILLTSRNTEVAIHANPDSP-PHLLRFLNEDESWELLEKKVF-RRE-RCPS-ELVDLGKQIAKECGGLPLAIVVIAGLLMKKDKTCDWWEKVAKSVNSYVA-R--D-PKCMDILALSYKHLPYHLKACFLYFGVFPEDYEIPVWKLIQLWVAEGFIQ-QVEIRLEDTAEEQLEDLVDRNLVLVEKRS-NGGIKTCRVHDMLRDLCLREAEEENFLPALNKY-RR
>XP_028098606.1
K-LPP---VV-EEENVVGFDMEAKTLVDLLNGG---ELDVVSVIGMGGLGKTTLAKKVFTDPAIEFEFYIRAWIYVSQEYDRKEVFISILGSLDK-LT-WSDDKLADELRGHLQTGRYLIVMDDVWTREA--WDDLKMAFPKNNRSRILLTSRNTEVAIHANPDSP-PHLLRFLNEDESWELLEKKVF-RRE-RCPS-ELVDLGKQIAKECGGLPLAIVVIAGLLMKKDKTCDWWEKVAKSVNSYVA-R--D-PKCMDILALSYKHLPYHLKACFLYFGVFPEDYEIPVWKLIQLWVAEGFIQ-QVEIRLEDTAEEQLEDLVDRNLVLVEKRS-NGGIKTCRVHDMLRDLCLREAEEENFLPALNKY-RR
>XP_028098607.1
K-LPP---VV-EEENVVGFDMEAKTLVDLLNGG---ELDVVSVIGMGGLGKTTLAKKVFTDPAIEFEFYIRAWIYVSQEYDRKEVFISILGSLDK-LT-WSDDKLADELRGHLQTGRYLIVMDDVWTREA--WDDLKMAFPKNNRSRILLTSRNTEVAIHANPDSP-PHLLRFLNEDESWELLEKKVF-RRE-RCPS-ELVDLGKQIAKECGGLPLAIVVIAGLLMKKDKTCDWWEKVAKSVNSYVA-R--D-PKCMDILALSYKHLPYHLKACFLYFGVFPEDYEIPVWKLIQLWVAEGFIQ-QVEIRLEDTAEEQLEDLVDRNLVLVEKRS-NGGIKTCRVHDMLRDLCLREAEEENFLPALNKY-RR
>XP_028098613.1
K-------MV-GEEIMVGFDDEVLTIKKRLAGG---QLDIIPIVGMPGLGKTILARKVYNDPYITHHFHIRAWTYVSQVPRKREMLLDILHFVNV-FT-MSNEKLGEKLHKKLKGKRYLIVIDDIWDISA--WVDLKIYLPNDNGSRVMFTSRLKAVAMHVSPNCH-PHCQRFLTEEESWELLQRKVF-QNG-SCPA-ELIEFGKQIV--------------------------------------------------------NNL---LQDCYIEF--------------------------------------------------------------------------------------------
>XP_028098747.1
S-DS----VG-EEEIMVGFEDEAMSLKEQLTGG---QLQVISIVGMAGQGKTTLATKLYNDPLVVYHFYIRAWTSVSQEYRKRDLLIRLLSCVMK-HT-MGDEKLCEKLYKSLKGQTYFIVMDDIWDTKA--W-------PK-------------------------PIALYFLTHNESWDLFQHKVFGKRE-NCPP-ELMEIGKQIANKCQGLPLAIVLVAGILTNEEKSQGRWKQVGETLNSTLA-A--D-PQWMKTLELSYNHLPGHLKPCLLYFGAFPEDYQIRVEKLIWLWVAEGFIT-KTEKRLEDVAKEYLMDLIGRSLLLVSKRY-DGEIKACGIHDLLREFCIKQGEEDFFL-------QR
>XP_028100405.1
R-VH----MV-DEEITVGFDDEALTIKRLLVGA---QLQMISIVGMPGLGKTTLARKLYNDPYITHYFHICAWTYASQLPRKTDMLLDILRSLYV----MTNEKLGDKLYKKLKGKRYLIVIDDIWDIGA--WVDLKMYFPNDNGSRVLFTSRLKELAMHASPDCH-PHCLRFLTEEESWELLQRKVF-QNE-SCPP-ELIEIGKQIMKKCEGLPLAIVVMAGLLAKDNKAQVWWKQVAQSVSSYIV-S--D-PNYLDTLALSYNHLPRHLKPCFLYLGAFPVDQQISVQKLICLWIAEGFIQ-KIQRSLEEVAEDYLMGLIQRSLVIVAQKF-DGRIKACRMHDLLRDLCFKKVREINFLYETNNQ-RR
>XP_028101273.1
Q-VP----MG-DEEITMSFDDEALTIKKLLVRG---QLQMISIVGIPGLGKTTLAIKLYNDPYITHYFHIRAWTYASQLSRQTDMLLDILRSVNVVFT-MTNENLGDKLYKSLKGERYLIVIDDFWDIGA--WVDLKMYFPNDNGSRVMFTSLHKELAMYASPDCY-PHCLRFFTEEESWVLLQQKVF-PNE-SCPP-ELIKIWKHIMKKCEGLPLAIVIIAGLPAKNIKTQESWIQVAQSVSSYIV-S--D-PNCLDTLALSYNHLPRHLKPCFLYLGAFPEDQEIPVQKLIWLWIAEGLYK-NL----------------------------------------------------------------
>XP_028101614.1
Q-VH----MV-NEEITVGFDDEALTIKELLARG---QLQMISIVGMPGLGKTTLATKLYNDPYITHYFHIRAWTYASQLPRKKDMLLDILRSVNVVFT-MTNEKLGKKLYKQLKGKRYLIVIDDLWDIGV--WVDLKMYFPNDNGSRVMFTSRLKELAMHASPDCH-PHCLRFLTKEESWELLQWKVF-QNE-SGPP-VLIEIGKQIMKKCEGLPLAIVVMAGLLAKDNKAQESWEQVAQS------------------------------------------------------------------KSLEEVAEDYLMDLIQRSL--------------------------------------------
>XP_028102117.1
Q-VQPMSTMV-DEEITVGFEDDALAIKELLAGE---QLQMISIVGMPGLGKTTLARKLYNDPYITYYFHIRAWTYASQLPTKRDMLLDILRSFNVVFT-MTNEKLGEKLYKQLKGNKYLIVIDDLWDIGA--WVDLKMYFPNDNGSRVMFTSRLKELAMHASPDCH-PHCLRFLTEEESWELLQQKVF-QNE-SCPP-ELIIIGKEIMKKCAGLPLAIVVIAGLLARNIKTQESWKQVAQSVSSYIV-S--D-PNYLDTLALSYNHLPHHLKPCFLYLGAFPEDQEISVQKLIWLWIAEGFIQ-KIQKSLEEVAEGYLMDLIQRSLVIVAQNF-DGRIKTCRMHDLLRDLCLKKAREINFLYKANNQ-CR
>XP_028102118.1
Q-VH----MV-HEEITVGFDDEALTIKQLLAGG---QLQMISIVGMPGLGKTTLATKLYNDPYISHYFHIRAWTYASQLPRITDMLLDILRSVNVVFT-MTNEKLGEKLYKQLKGKRYLIVIDDLWDIGA--WVNLKMYFPNDNGSRVMFTSRLKEVAMHASPDCH-RHCLRFLTEEESWELLQRKMF-QNE-SCPP-ELIGIGKQI-----------------------------------------------------------------------------------------------------------------------------F-DGRIKACRMHDLLRDLCLKKAREINFLCVTNNQ-RR
>XP_028102119.1
Q-VH----MV-HEEITVGFDDEALTIKQLLAGG---QLQMISIVGMPGLGKTTLATKLYNDPYISHYFHIRAWTYASQLPRITDMLLDILRSVNVVFT-MTNEKLGEKLYKQLKGKRYLIVIDDLWDIGA--WVNLKMYFPNDNGSRVMFTSRLKEVAMHASPDCH-RHCLRFLTEEESWELLQRKMF-QNE-SCPP-ELIGIGKQI-----------------------------------------------------------------------------------------------------------------------------F-DGRIKACRMHDLLRDLCLKKAREINFLCVTNNQ-RR
>XP_028102121.1
Q-VH----MV-HEEITVGFDDEALTIKQLLAGG---QLQMISIVGMPGLGKTTLATKLYNDPYISHYFHIRAWTYASQLPRITDMLLDILRSVNVVFT-MTNEKLGEKLYKQLKGKRYLIVIDDLWDIGA--WVNLKMYFPNDNGSRVMFTSRLKEVAMHASPDCH-RHCLRFLTEEESWELLQRKMF-QNE-SCPP-ELIGIGKQI-----------------------------------------------------------------------------------------------------------------------------F-DGRIKACRMHDLLRDLCLKKAREINFLCVTNNQ-RR
>XP_028107731.1
Q-VY----MV-DEEITVGFDDEALTIKKLLAGG---QLQMISIVGMPGLGKTTLATKLYNDPYITHYFHIRAWTHASQLPRKTDVLLDILRYVNVVFT-MTNEKLGEKLYKQLKGKRYLIVIDDIWDIGA--WDDLKMYFPNDNGSRVMFTSRLKELAMHASPDCH-PHCLRFLTEEESWALLQRKVF-QNE-SCPP-ELIEIGKQIMKKCGGLPLAIVIIAGLLAKNIKTQESWKQVAQSVSSYIV-S--D-PNYLDTLALSYNHLPRHLKPCFLYLGAFPENQKISVQRLIWLWIAEGFIQ-KIQKSLEEVAEDYLMDLIQRSLLIVAQKF-DGRIKACRMHDLLRDLCLKKAREINFLYETNNQ-CR
>XP_028116480.1
--------LV-EVEIIVGFDSKALAIKEQLAGG---HLDFVSIVGMPGLGKTILDKKLYNDPYIIHHFHIHAWTYVSQVPKKREMLLDILH-FNV-LT-MSNEMLGEMLYKKLKGKRYLIVIDDIWDIGV--WVDLKMYLPNENGSRIMFTSR----PMHASPDSH-THCLRFLTEEESWELFQRKVF-PDE-SCPP-KLIETGKQIMNKCQGLPLAIIVIAGLLAKNKKTEE-----------------------------------------------------------------------------------------------------------------------------------------
>XP_028116540.1
Q-VH----MV-DEEITVGFDDEALTIKKLLAGG---QLQMISIVGMPGLGKTTLATKLYNDPYITHYFHIRAWTYASQLPTKTDMLLDILRSVNV----MTNEKLGEKLYKQLKGKRYLIVIDDLWDIGA--WIDLKTYFPNDNGSRVMFTSRLKELSMHASPDCH-PHCLRFLTEEESWDLLQLKVF-QNE-SCPP-ELIKIGKQIMKKCEGLPLAIVIIAGLLAKNIKTQESWIQVAQRVSSYIV-S--D-PNYLDTLALSYNHLPRHLKPCFLYLGAFPEDQEIPVQKLICLWVAEGFIQ-KIQRSLEEVAEDYLMDLIQRSLVIVAKKF-DGRIKTCRMHDLLRDLCLKKAREINFLYKANNQ-CR
>XP_028118554.1
K-------MV-EDEFVVGFDNEAMNIKERLTGG---QLEVFSIIGMPGLGKTTLARKVYNDPYIAHYFHLRAWTYVSQSHTKKEMLLDILHSLMN-LT-MNDEYLGERLYKRLKGKRYFIVMDDIWNIGA--WDDIRVYLPNDNGSKVLFTSRTMAVALRAKPDGH-PHCLRFLTEEESWELLHEKVF-RNE-NFPP-ELMEFGEQIMKKCEGLPLAIVVIAGLLAKSEKTKDRWKHVAASVRSCIS-S--D-PNYMNTLALSYDNLPQHLKPCFLYLGAFRDDHEIPVWKLILLWIAEGFIH-PIQRRLEDIGEGYLMDLIDRSLVIVSRKS-NGGIKACRIHDLLRDLCLKKSEEFNFLG-SNNQ-LR
>XP_028124912.1
N-DF-------EEEIVVGFEDEALTIKDRLTRD---QLDTISIVGMPGLGKTTLAKKVYNDPLIIYHFHIRAWINVSQEYRKRDVLLSLFYSISP-HT-MSDEELADKLRKSLKGKRYLIVMDDIWDTRA--WIDLKSLFPNDNGSRIMFTSRFTNVALHANTHTP-PLFLSFLTEDESWDLFKKKVF-RTD-WCPP-ELMSIGKKVVIKCQGLPLAIVVVSGIFANIEKSQDQWKQVGEIRDSCAV-R--D-LKCMETFALSYNHLPHHLKSCFLYFAAFPKDFEIPVWKLTQLWVAEGFIR-NIESSLEDVAEEYLMDLIGRNLILVSKRS-DGRIKACSVHALLHDFCLKKAEEEYFLSKHCSHVRR
>XP_028124913.1
N-DF-------EEEIVVGFEDEALTIKDRLTRD---QLDTISIVGMPGLGKTTLAKKVYNDPLIIYHFHIRAWINVSQEYRKRDVLLSLFYSISP-HT-MSDEELADKLRKSLKGKRYLIVMDDIWDTRA--WIDLKSLFPNDNGSRIMFTSRFTNVALHANTHTP-PLFLSFLTEDESWDLFKKKVF-RTD-WCPP-ELMSIGKKVVIKCQGLPLAIVVVSGIFANIEKSQDQWKQVGEIRDSCAV-R--D-LKCMETFALSYNHLPHHLKSCFLYFAAFPKDFEIPVWKLTQLWVAEGFIR-NIESSLEDVAEEYLMDLIGRNLILVSKRS-DGRIKACSVHALLHDFCLKKAEEEYFLSKHCSHVRR
>XP_028124915.1
N-DF-------EEEIVVGFEDEALTIKDRLTRD---QLDTISIVGMPGLGKTTLAKKVYNDPLIIYHFHIRAWINVSQEYRKRDVLLSLFYSISP-HT-MSDEELADKLRKSLKGKRYLIVMDDIWDTRA--WIDLKSLFPNDNGSRIMFTSRFTNVALHANTHTP-PLFLSFLTEDESWDLFKKKVF-RTD-WCPP-ELMSIGKKVVIKCQGLPLAIVVVSGIFANIEKSQDQWKQVGEIRDSCAV-R--D-LKCMETFALSYNHLPHHLKSCFLYFAAFPKDFEIPVWKLTQLWVAEGFIR-NIESSLEDVAEEYLMDLIGRNLILVSKRS-DGRIKACSVHALLHDFCLKKAEEEYFLSKHCSHVRR
>XP_028124916.1
N-DF-------EEEIVVGFEDEALTIKDRLTRD---QLDTISIVGMPGLGKTTLAKKVYNDPLIIYHFHIRAWINVSQEYRKRDVLLSLFYSISP-HT-MSDEELADKLRKSLKGKRYLIVMDDIWDTRA--WIDLKSLFPNDNGSRIMFTSRFTNVALHANTHTP-PLFLSFLTEDESWDLFKKKVF-RTD-WCPP-ELMSIGKKVVIKCQGLPLAIVVVSGIFANIEKSQDQWKQVGEIRDSCAV-R--D-LKCMETFALSYNHLPHHLKSCFLYFAAFPKDFEIPVWKLTQLWVAEGFIR-NIESSLEDVAEEYLMDLIGRNLILVSKRS-DGRIKACSVHALLHDFCLKKAEEEYFLSKHCSHVRR
>XP_028124917.1
N-DF-------EEEIVVGFEDEALTIKDRLTRD---QLDTISIVGMPGLGKTTLAKKVYNDPLIIYHFHIRAWINVSQEYRKRDVLLSLFYSISP-HT-MSDEELADKLRKSLKGKRYLIVMDDIWDTRA--WIDLKSLFPNDNGSRIMFTSRFTNVALHANTHTP-PLFLSFLTEDESWDLFKKKVF-RTD-WCPP-ELMSIGKKVVIKCQGLPLAIVVVSGIFANIEKSQDQWKQVGEIRDSCAV-R--D-LKCMETFALSYNHLPHHLKSCFLYFAAFPKDFEIPVWKLTQLWVAEGFIR-NIESSLEDVAEEYLMDLIGRNLILVSKRS-DGRIKACSVHALLHDFCLKKAEEEYFLSKHCSHVRR
>XP_028124918.1
T-DS----VG-EEEIMVGFEDEAMSLKKQLTRG---QLQVISIVGMAGQGKTTLATKLYADPLVVYHFHIRAWTSVFQEYRNRDLLIRLLSCVMK-HT-MGDEKLCEKLHKSLKGRTYFIVMDDIWDTKA--W---------------------------------------------------------------------------------------------------------------------------------------------------------------------------------------------------------------------------------------------
>XP_028126810.1
Q-VH----MV-DEEITVGFDDEALTIKELLAGG---QLQMISIVGMPGLGKTTLAKKLYNDPFIICHFHIHAWTYISQVPKKMEMLLDILH-FNV-LT-MSNEMLGDMLYKKLKGKRYLIVIDDIWDIGV--WVDLKMYLPNDNGSRVMFTSR----PMQTSPHSH-THCLHFLTEEESWELFQQKVF-QDE-CCPT-KLIEIGKQITKKCPGLPLAIVVIVGLLAKNNKTQEWWKQVAQSVSSYIV-S--D-QNYLDTLGLSYNHLPCHLKPCFLYLGAFPDDQEISVQKLIWLWVAEGFVQ-NI----------YVM---------------------------------------------------
>AtZAR1
NGTDRWSSPVYDHTQVVGLEGDKRKIKEWLFRSNDSQLLIMAFVGMGGLGKTTIAQEVFNDKEIEHRFERRIWVSVSQTFTEEQIMRSILRNLGDASVGDDIGTLLRKIQQYLLGKRYLIVMDDVWDKNLSWWDKIYQGLPRGQGGSVIVTTRSESVAKRVQARDDKTHRPELLSPDNSWLLFCNVAFAANDGTCERPELEDVGKEIVTKCKGLPLTIKAVGGLLLCKDHVYHEWRRIAEHFQDELRGNTSETDNVMSSLQLSYDELPSHLKSCILTLSLYPEDCVIPKQQLVHGWIGEGFVMWRNGRSATESGEDCFSGLTNRCLIEVVDKTYSGTIITCKIHDMVRDLVIDIAKKDSFSNPEGLNCRH
>BS2
K-SS-N-DIL-KKNNMVGRDDQRKQLLEDLTRSY--EPKVIPIVGMGGIGKTTLAKEVYNDESILCRFDVHAWATISQQHNKKEILLGLLHSTIK----IGEAELADMLQKSLKRKRYLIVLDDIWSCEV--WDGVRRCFPEDAGSRILLTTRNDEVACYAGVE----FSLSFMDQDESWSLFKSAAF-SSE-ALPY-EFETVGKQIADECHGLPLTIVVVAGLL-KSKRTIEDWKTVAKDVKSFVT-N--DPDECSRVLGLSYDHLTSDLKTCLLHFGIFPEDSDIPVKNLMRSWMAEGFLK----ENLEGEVEKCLQELVDRCLVLVSKRR-GTKIRSCKVHDLIYDLCVREVQREN-I-YPE--CSY
>Gpa2
--SL----DVEQENIMVGRENEFEMMLDQLARG---ELEVVSIVGMGGIGKTTLAAKLYSDPYIMSRFDIRAKATVSQEYCVRNVLLGLLSLTS-----EPDYQLADQLQKHLKGRRYLVVIDDIWTTEA--WDDIKLCFPDCNGSRILLTTRNVEVAEYASSGKP-PHHMRLMNFDESWNLLHKKIF-EKEGSYSP-EFENIGKQIALKCGGLPLAITLIAGLLSKISKTLDEWQNVAENVRSVVS-T--DLEACMRVLALSYHHLPSHLKPCFLYFAIFAEDERIYVNKLVELWAVEGFLN-EEGKSIEEVAETCINELVDRSLISIHNVSFDGETQRCGMHDVTRELCLREARNMNFVQCSFKSRSR
>Hero
--SS---SSF--VEVTVGHEEDEARIIGQLLEH---KLDVISIVGMPGVGKTTLANKVYNNTLVASHFKIRAKCTVSQNFNKSKVLREILQQVTASET-RSEDDLAEKLRVALLDKRYLIVLDDVWDIAT--GEMLIACFPKVRGNRVILTSRSGEVGLKVKCRSD-PVDLQVLTDEKSWELFEKRVFRDEG-SCPA-ELLDIGHQIVEKCKGLPLALVLIAGVIVRKEKEKDFWVKIQNNLDSFTS-S--NINSIMNVMQSSYDHLPYQLKPLLLYFARLQKSERTPVSMLMQLWMAEGLVD-H-DPSLEEVTESYLDALISSSLIMVDHISTSVMMRACYVHDVVHDFCSVKAGKEKFF---DFLHHR
>Mi1.2
--SP---LTT--DKIIVGFEEETNLILRKLTSG---DLDVISITGMPGSGKTTLAYKVYNDKSVSRHFDLRAWCTVDQGYDDKKLLDTIFSQVSGSDS----IDVADKLRKQLFGKRYLIVLDDVWDTTT--LDELTRPFPEAKGSRIILTTREKEVALHGKLNTD-PLDLRLLRPDESWELLEKRTF-GNE-SCPD-ELLDVGKEIAENCKGLPLVADLIAGVIAGREKKRSVWLEVQSSLSSFIL-N--SEVEVMKVIELSYDHLPHHLKPCLLHFASWPKDTPLTIYLLTVYLGAEGFVE-KTEKGIEEVVKIYMDDLISSSLICFNEI----DILNFQIHDLVHDFCLIKARKENLF---DLLPRQ
>Prf
R--PQRA----NE-EMEGFQDTIDELKDKLLGG---ELDVISIVGMPGLGKTTLAKKIYNDPEVTSRFDVHAQCVVTQLYSWRELLLTILNDVLEPSDR-EDGEIADELRRFLLTKRFLILIDDVWDYKV--WDNLCMCFSDVNRSRIILTTRLNDVAEYVKCESD-PHHLRLFRDDESWTLLQKEVF-QGE-SCPP-ELEDVGFEISKSCRGLPLSVVLVAGVLKQKKKTLDSWKVVEQSLSSQRI-G--S-LESISIIGFSYKNLPHYLKPCFLYFGGFLQGKDIHVSKMTKLWVAEGFVQ-ANEKGQEDTAQGFLDDLIGRNLVMAMEKP-NAKVKTCRIHDLLHKFCMEKAKQEDFLPERLE-EYR
>R1
K-TSPRM----NE-EIVGFEDVIENLRKKLLNG---GQDVISIHGMPGLGKTTLANSLYSDRSVFSQFDICAQCCVSQVYSYKDLILALLRDAIGEGSVLHANELADMLRKTLLPRRYLILVDDVWENSV--WDDLRGCFPDVNRSRIILTTRHHEVAKYASVHSD-PLHLRMFDEVESWKLLEKKVF-GEE-SCSP-LLKNVGLRIAKMCGQLPLSIVLVAGILSEMEKEVECWEQVANNLGSYIH-N--D-SR--AIVDKSYHVLPCHLKSCFLYFGAFLEDRVIDISRLIRLWISEAFIK-SSGRRLEDIAEGYLENLIGRNLVMVTQRS-DGKAKECRLHDVLLDFCKERAAEENFLSHKQ--HAH
>R2
R-PSTT-SYVDEDYIFVGLQDVVQTLLAELLK----RRSVLSIYGMGGLGKTTLARNLYNS---LKSFPTRTWICVSQEYNTMDLLRNIIKSIQG-RTLMTEGDLEIYLRDLLKERKYLVVVDDVWQREA--WESLKRAFPDGNGSRVIITTRKEGVAERADDRFV--HKLRFLSQEESWDLFRRKLLDVRA-MVP--EMESLAKDMVEKCRGLPLAIVVLSGLLSH-KKGLNQWQKVKDHLWKNIK-E--DKSIISNILSLSYNDLSTALKQCFLYFGIFSEDKVVKADDIIRLWMAEGFIP-RG-ERMEDVAEGFLNELIRRSLVQVAK--FWEKVTECRVHDLLHDLAIEKALEVNFFHSISSLCIR
>R3a
HFGSPST-SLVDDSDIFGRQNDIEDLIDRLLSE-DART-VVPIVGMGGLGKTTLAKAVYNDERVQIHFGLKAWFCVSEAFDAFRITKGLLQEIGSFDLKDNLNQLQVKLKERLKGKKFLIVLDDVWNDNYNKWDELRNVFVQGIGSKIIVTTRKESVALMMGNEQ---ISMDNLSTESSWSLFKTHAF-ENMGPMGHPELEEVGKQIAAKCKGLPLALKTLAGMLRSKSEV-EEWKRILR---SEIW-ELPH--NILPALMLSYNDLPAHLKRCFSFCAIFPKDYPFRKEQVIHLWIANGLVPQ--DVIIEDSGNQYFLELRSRSLFERVPNS-QGNENLFLMHDLVNDLAQIASSKLCIRHMLEQS-QH
>Rpiblb2
--SP---LTT--DKIIVGFGEETNLILRKLTSG---DLDVISIIGMPGLGKTTLAYKVYNDKSVSSHFDLRAWCTVDQVYDEKKLLDKIFNQVSDSNS----IDVADKLRKQLFGKRYLIVLDDVWDTNT--WDELTRPFPDGKGSRIILTTREKKVALHGKLYTD-PLNLRLLRSEESWELLEKRAF-GNE-SCPD-ELLDVGKEIAENCKGLPLVVDLIAGIIAGREKKKSVWLEVVNNLHSFIL-K--NEVEVMKVIEISYDHLPDHLKPCLLYFASAPKDWVTTIHELKLIWGFEGFVE-KTDKSLEEVVKIYLDDLISSSLICFNEI----DYPTCQLHDLVHDFCLIKARKEKLC---DLLPRQ
>Rpivnt1
R-TS---DCIPDETEVIGLEDDFNTLQAKLL-----PYGVVSIVGMPGLGKTTLAKKLYR--HVCHQFECSGLVYVSQQPRAGEILHDI---------LERKENLENNLRSLLKIKRYVILLDDIWDVEI--WDDLKLVLPECIGSRIIITSRNSNVGRYIGGDFS--HVLQPLDSEKSFELFTKKIFVNDN-NASP-DLVNIGRCIVERCGGIPLAIVVTAGMLRARGRTEHAWNRVLESMAHKIQ-------DCGKVLALSYNDLPIALRPCFLYFGLYPEDHEIRAFDLTNMWIAEKLIVVNTNRA-ESLADDVLNDLVSRNLIQVAKRY-DGRISSCRIHDLLHSLCVDLAKESNFF-------RR
>RPM1
--YQ---SSLFSENSLVGIDAPKGKLIGRLLSP---QRIVVAVVGMGGSGKTTLSANIFKSQSVRRHFESYAWVTISKSYVIEDVFRTMIKEFYKEAD-LGYRELVEKLVEYLQSKRYIVVLDDVWTTGL--WREISIALPDG-GSRVMMTTRDMNVASFP-YG---IHEIELLKEDEAWVLFSNKAFPASL-RT-Q-NLEPIARKLVERCQGLPLAIASLGSMMSTK-KFESEWKKVYSTLNWELNNN--HELKVRSIMFLSFNDLPYPLKRCFLYCSLFPVNYRMKRKRLIRMWMAQRFVE-PIGVKAEEVADSYLNELVYRNMLQVILWP-FGRPKAFKMHDVIWEIALSVSKLERFCTMENYGSRH
>RPP13
RTSSAR-S-VDQEEVVVGLEDDAKILLEKLLDY---NRFIISIFGMGGLGKTALARKLYNSRDVKERFEYRAWTYVSQEYKTGDILMRIIRSLGM-TSKFAEEELEVYLYGLLEGKKYLVVVDDIWEREA--WDSLKRALPCNEGSRVIITTRIKAVAEGVDGRYA--HKLRFLTFEESWELFQRAFRNIQR-KDE--DLLKTGKEMVQKCRGLPLCIVVLAGLLSR-KTP-SEWNDVCNSLWRRLK-D--D-SIVAPIVDLSFKELRHESKLCFLYLSIFPEDYEIDLEKLIHLLVAEGFIQ-GDEMMMEDVARYYIEELIDRSLLEAVR--ERGKVMSCRIHDLLRDVAIKKSKELNFVHS-STTCRR
>Rx
--SL----DVEQENIMVGRENEFEMMLDQLARG---ELEVVSIVGMGGIGKTTLATKLYSDPCIMSRFDIRAKATVSQEYCVRNVLLGLLSLTS-----EPDDQLADRLQKHLKGRRYLVVIDDIWTTEA--WDDIKLCFPDCNGSRILLTTRNVEVAEYASSGKP-PHHMRLMNFDESWNLLHKKIF-EKEGSYSP-EFENIGKQIALKCGGLPLAITVIAGLLSKMGQRLDEWQRIGENVSSVVS-T--DPEACMRVLALSYHHLPSHLKPCFLYFAIFTEDEQISVNELVELWPVEGFLN-EEGKSIEEVATTCINELIDRSLIFIHNFSFRGTIESCGMHDVTRELCLREARNMNFVQRSFKSRSR
>Sw5b
--APLV-----TDEEVVGFENKAEELIDYLIRG---ELDVVPIVGMGGQGKTTIARKLYNNDIIVSRFDVRAWCIISQTYNRRELLQDIFSQVTG----ATVDVLADMLRRKLMGKRYLIVLDDMWDCMV--WDDLRLSFPDDIRSRIVVTTRLEEVGKQVKYHTD-PYSLPFLTTEESCQLLQKKVF-QKE-DCPP-ELQDVSQAVAEKCKGLPLVVVLVAGIIKKRKMEESWWNEVKDALFDYLD-S--E-FEYLATMQLSFDNLPHCLKPCLLYMGMFSEDARIPASTLISLWIAEGFVE----ESMEEEAEGYLMDLISSNLVMLSKRY-KGRVKYCQVHDVVHHFCLEKSREAKFM-------TR
