# Supplementary material for: The NRC0 gene cluster of sensor and helper NLR immune receptors is functionally conserved across asterid plants
Source: Plant Cell. 2024 Jun 4;36(9):3344–61. doi: 10.1093/plcell/koae154 (PMC11371149; doi:10.1093/plcell/koae154)
Supplement: koae154_Supplementary_Data [file koae154_supplementary_data.zip › Supplementary File 11/Supplemental File 11/alignment files/Solanum_pennellii_with_Tomato_Nyssa_Camellia_NRCs_alignment_NBARC.fasta]

>XP_015055785.1
-PPQK----MVEEENVVGFDDEARKISSRLTNGS-EELEIISIVGMGGLGKTTLAKKVYTDPSIEFHFYNRAWIYVSQQYSRKEVFLGILDSLSLYKMN--DEKLAGELFSHLRSKRYLVVIDDVW--TMEAWDDLQMAFPA-SGSRILLTTRNTEVALHAN-PE--GL-PRFLTHEESWELLSKKVF-RKG-IC-PLELEDIGLQIAKKCYGLPLAIVVVSGLLLKKEKTRDWWKKIANDV-SSYVARDP--KQ-MDVLALSYKHLPDHLKVCFIYFGVFPEDFEIPVWKLLRLWTSEGFVQ----ECLEDTAEEYLEDLVDRNLV-LVAKA-SGRIKTCRIHDMLRDLSVKMGSEEKFL-------RR
>XP_015056020.1
-SEER----VVEEDDVVGFDEEADIVINRLLGES-NRLEVVPVVGMPGLGKTTLANKIYKHPKIGYEFFTRIWVYVSQSYRRRELFLNIISKFTRHGMC--EEDLADEIQEFLKGGKYLVVLDDVW--SDEAWERIKIAFPN-KPNRVLLTTRDSKVAKQCN-PI-----PKFLTEDESWILLEKKVF-HKD-KC-PPELVPSGKSIAKKCKGLPLAIVVIAGALIGKGKTPREWKQVDDSV-SEHLINRDHPEN-NKLVQMSYDRLPYDLKACFLYCSAFPGGFQIPAWKLIRLWIAEGFIQY----SLECKGEDNLNDLINRNLV-MVMES-DGQIKTCRLHDMLHEFCRQEAKEENLFEQ-----RR
>XP_015056522.1
-LTKQ--TSLVDESDIFGRQKEIKDLIDLLLS-SGRNLTVVPIVGMGGAGKTTLAKKVYNDAKVKNHFGLKAWYCVSEAYDALRITKGLLQEI-GGNFN--KLQV--KLKESLKGKKFLIVLDDVWNDDYNEWDNLRNVFVE-MGSKIIVTTRKESVAQTMC-----VDRCGNLSSEDSWSLFKRHSLENRD------ELEEIGKKIANKCKGLPLALKALAGVLRG--SEVDEWRNILRSEIWDSCWNGI-----LPSLMLSYNDLPPHLKRCFAFCAIYPKDYEFCKDQVIYLWIANGLV----KQ--FCLGNKYFDELRSRSLFERVPKS-EWKSEG--MHDLINDLCIRLEENEGSA------SRH
>XP_015056545.1
--ESKFIQKILKFPHLIGIERRVENINSWLEDGS-TDVDTLVICGIGGIGKTTMAKYVYNLNY--SKFDGSSFLSIRENSTHHQFLSDICQ----FSVDEG----MTEMRDAVSCKRILLVLDDVD--SRDQLDALKDLLY--PGSKVIVTTRNKRLRPFD---H-----KEALNRDESVELLSWHAF-GQDC---PIGFEVCSEQVAIDCGGLPLALEVLGATLAG--RNIDIWRSTIQKL------EAIP-NQILKKLAVSYESLEDHDKNLFL-LACFFIG--KDRDLAIAILNRCNFYTV-----I-------IENLIDRNFV-KISE--------LIMHQMIRDMIVRQE------EPGK--RSR
>XP_015056665.1
--ESKFIRKIVNAPHLIGIERRTRHINSWMRDGS-SDVGLLVVCGMGGIGKTTLAKFIYMSNF--YVFEGSSCVLIREASKQPQILSEILK----SCVDEG----IVKISDAVSGKKVLLVLDDVD--DSNQVNAVKSLFY--PGSKIVITTRQKRLNPHL---D-----KETLDRDESLELFSWHTF-GKPH---PIGFLDCSNEVVKRCGGNPLALRVLGSSLAG--KNLDVWQSTINKL------KVVP-NNIIELLKISYESLEDDDRSLFL-IACFFLG--KDKDFAVKILDKCEFFTV-----V-------IQNLIDKDLL-SV-P--------LVMHELIQDMIVRQE------EPGR--RSR
>XP_015056666.1
--ESKFIRKIVNAPHLIGIERRTRHINSWMRDGS-SDVGLLVVCGMGGIGKTTLAKFIYMSNF--YVFEGSSCVLIREASKQPQILSEILK----SCVDEG----IVKISDAVSGKKVLLVLDDVD--DSNQVNAVKSLFY--PGSKIVITTRQKRLNPHL---D-----KETLDRDESLELFSWHTF-GKPH---PIGFLDCSNEVVKRCGGNPLALRVLGSSLAG--KNLDVWQSTINKL------KVVP-NNIIELLKISYESLEDDDRSLFL-IACFFLG--KDKDFAVKILDKCEFFTV-----V-------IQNLIDKDLL-SV-P--------LVMHELIQDMIVRQE------EPGR--RSR
>XP_015056762.1
----V----LDDDVDLVGVEGCKSLLLDWLLSDD-PEWKLYCVIGTRGIGKTTLVKKVYDDASVKKHFNCVMWIEVSRFSTVKELLRSIITPENDDAMD--SDMLAEFIQVVLESSRYFVVLDDVP--GVRSWRALKGLFPN-CGSRVIITSRNTDIHTICH-NHF-----NPLSEEESWILFCRKAFSG---LC-PPSLVQVSKDIIEKCNGLPMAILVIAGALATK-NRTEAWEMFYNSL-VDKLQSYSK-DEIERLLNLCYQDLPFYLKSCFTYLSIIPKYYVIDKMRLIRLLAAQGFILE----AVAQVADSYLNELANRSLIQVAERS-DGRLDSFTIHNLWYEIILSKS-PERVT------TRH
>XP_015056809.1
-SSSR---ISQKDHVVVGLYDDFLRIADRLTGYP-DKLDVVVIFGMGGIGKTTLAKRIYHDKLIEEHFYVRAWITVSERYKVRNMLLH-------DEME--NEELAERLYKSLKGQRYLIVMDDVW--YTEAWDDVRRYFPN-NGSRVMVTSRIMKVARFIN-PL--NP-PRFLTVEESWKLLQKKIF-GLDDCC-DDEMERIGMEISKKCKGLPLAIVMVAGILSKESATASKWSDIAENIHSSFVTEES--RP-LDILALSYNHLPRHLKACFLYMGAFPEDVEVPVWRLVRLWIAEGFIKL---KTLEFVAQEYLQELIDRSLI-IVSKY-DNRVKTCSIHDILRNFCQEEAKQEKLL-------RR
>XP_015057060.1
-TPFS----TIVENTVVGMKDDFNIILDRLTTQK-DELIVIPILGMGGIGKTTLARKVYDDSCIRSRFDKHAWVTISQEYNERQMLLEVVSSITTQEMS--NDELMEIVYRGLKGRRFLIVIDDIW--STEAWDQMQRIFPE-NKSRILLTTRLKCVADYVNCPD--FP-PSFLSLEDSWNLFTEKLF-KKDQ-C-PPLLVEIGKHIVQQCQGLPLSIVVVAGLLGKMDLTHDNWKNIEENL-SSFFGTVS--ER-QSILSLSYNYLPQYLKACFLYVGGFPEDREINVSRLIRLWISEQFVKA---KRLEVVGEEYLQELIDRSLI-LTGKA-NGRMKTFKIHDLLRQLCLSETHTENVV-------RR
>XP_015057359.1
-RISS----TIEENSIVGMEDDFNIILDRLTAKT-DELTVIPIFGMGGIGKTTLARKVYDDSYVRSRFDKQAWVTISEEYNERQMLLELVSSI-MQEAS--NDELMEILYRGLKGRRFLIVIDDIW--STNAWDQMQRIFPD-NRSRILLTTRLKYVADYVSCPD--FP-PSFLSLEDSWNLFTEKIF-KKDP-C-PPLLEEIGKHIVQQCRGLPLSVVVVAGLVGKMDPTHDNWKKVEENL-SSFFGTVS--ER-QSILSLSYTYLPQYLKACFLYVGGFPEDMEIDVSKLIRLWIAEQFVKA---KRLEVVGEEYVEELIDRSLI-LAGEA-NGRMKSCKIHDLLRQMCLREAQTENVV-------RR
>XP_015057375.1
--AFS----TIVENTVVGMEDDFNTILDRVTAQI-DELTVIPIFGMGGIGKTTLARKVYDDSSVCSRFDKLAWVTISEEYNERQMLLEVVSSVTTQEKS--DDELMEIVYRGLKGRRFLIVIDDIW--STEAWDQMQRIFPD-NKSRILLTTRLKYVADYVNCPD--FP-PSFLSLEDSWNLFTEKIF-KKDP-C-PPLLEEIGKHIVQQCQGLPLSIVVVAGLLGKMDLTHDNWKNVEENL-SSFFGTVS--ER-QSILSLSYNYLPQYLKACFLYVGGFPEDKEINVSQLIRLWIAEQFVKA---KRLEVVGEEYLQELIDRSLI-LTGKA-NGRMRSCKIHDLLRQLCLSETHTENVV-------RR
>XP_015058115.1
--ESECILDLVNLQDIVGIDTHLKEVRSLLEMEI-DDVRIVGICGIGGVGKTTIARAVFDTLS--SQFDGACFLAIKE--NKHILLSELLR----ISKEAG----KHMIARRLRFKKVLVVLDDID--HKDHLDYLLGWFG--NGSRIIATTRDKQMGKNN----------TTLVEHEAIQLFNQYAF-KEEV---IDCFEKLTLEVVGHAKGLPLALKVLGSLLHK--KDITVWRSVADRI------KRNS-SSIVENLIISYDGL-DEEQEIFL-IACFLRG--RKQTEIKQILESCDFGAE-----D-------LRVLIDKSLV-FISE--------IEMYDSVQDMIVKMQ------DRGE--CSR
>XP_015058502.1
-STKQ--TSLVDDSGIFGRKNEIENLIGRLLS-KGKNLAVVPIVGMGGLGKTTLAKAVYNDKRVQKHFGLTAWFCVSEAYDAFRITKGLLQEI-DDNLN--QLQV--KLKEKLNGKRFLVVLDDVWNDNYPEWDDLRNLFLD-IGSKIIITTRKESVALMMG-----SG--GILSSEDSWALFKRHSLEHKD----PKEFEEVGKQIADKCKGLPLALKALAGILRS--SEVDEWRYILRSEIWESCSNGI-----LPALMLSYNDLPAHLKQCFAYCAIYPKDYQFCKDQVIHLWIANGLV----HQ--FHSGNQYFIELRSRSLFEMASKS-ERDVEG--MHDLVNDLCIRLEENKGSH------CRH
>XP_015058503.1
-STKQ--TSLVDDSGIFGRKNEIENLIGRLLS-KGKNLAVVPIVGMGGLGKTTLAKAVYNDKRVQKHFGLTAWFCVSEAYDAFRITKGLLQEI-DDNLN--QLQV--KLKEKLNGKRFLVVLDDVWNDNYPEWDDLRNLFLD-IGSKIIITTRKESVALMMG-----SG--GILSSEDSWALFKRHSLEHKD----PKEFEEVGKQIADKCKGLPLALKALAGILRS--SEVDEWRYILRSEIWESCSNGI-----LPALMLSYNDLPAHLKQCFAYCAIYPKDYQFCKDQVIHLWIANGLV----HQ--FHSGNQYFIELRSRSLFEMASKS-ERDVEG--MHDLVNDLCIRLEENKGSH------CRH
>XP_015058504.1
-STKQ--TSLVDDSGIFGRKNEIENLIGRLLS-KGKNLAVVPIVGMGGLGKTTLAKAVYNDKRVQKHFGLTAWFCVSEAYDAFRITKGLLQEI-DDNLN--QLQV--KLKEKLNGKRFLVVLDDVWNDNYPEWDDLRNLFLD-IGSKIIITTRKESVALMMG-----SG--GILSSEDSWALFKRHSLEHKD----PKEFEEVGKQIADKCKGLPLALKALAGILRS--SEVDEWRYILRSEIWESCSNGI-----LPALMLSYNDLPAHLKQCFAYCAIYPKDYQFCKDQVIHLWIANGLV----HQ--FHSGNQYFIELRSRSLFEMASKS-ERDVEG--MHDLVNDLCIRLEENKGSH------CRH
>XP_015058669.1
-STKQ--TSLVDESDIFGREKEIKDLIDLLLS-SGRNLTVVPIVGMGGAGKTTLAKAVYNDDKVKDRFPLTAWYCVSEAYDALRITKGLLQEI-GGNLN--QLQV--KLKENLKGKKFLVVLDDVWNDTYSEWDNLRNVFVD-MGSKIIVTTRKASVAQMMC-----ADRCGNLSSEDSWSLFKRHSLENRD------ELEEIGKKIANKCKGLPLALKALAGVLRG--SEVDEWRNILRSEIWDTCWNGI-----LPALMLSYNDLPPHLKRCFAFCAIYPKDYEFCKDQVIYLWIANGLV----KQ--FCLGNKYFDELRSRSLFERVPES-EWKSEG--MHDLINDLCIRLEENEGSA------SRH
>XP_015059061.1
-LTKQ--TSLVDDSAIFGRKNEIENLVGRLLS-KGKNLSVIPIVGMGGLGKTTLAKAVYNDKRVQKHFGLTAWFCVSEAYDAFRITKGLLQEI-GDNLN--QLQV--KLKETLNGKRFLVVLDDVWNDNYPEWDDLRNLFLN-IGSKIIVTTRKESVALMMG-----SE--GILSSEDSWALFKRHSLEHKD----PKEFEEVGKQIADKCKGLPLALKALAGMLRS--SEVDEWRDILRSEIWESCSNGI-----LPALMLSYNDLPAHLKQCFAYCAIYPKDYQFRKDQVIHLWIANGLV----HQ--FHSGNQYFIELRSRSLFEMASES-ERDVEE--MHDLVNDLCIRLEDNKGSR------CRH
>XP_015059320.1
-STSR----SLEENMMVGHENEFEMMQDQLTRGA-CDLEVVSIVGMGGIGKTTLANKIYTDPFVMSCFDKRAKVTISQDYCVRNVLLHLLSSISGEEQD--DGQLADQLQKLLKGPRYLVVIDDIW--TTGAWDDIKLCFPT-CRSRILMTTRNMEVAEYAS-SG--RP-PRLMNFDESWSLLYEKVF-AR-GFF-PHEFEQLGKQIASKCKGLPLMIVVIAGLLSKIGNRFDQWRSVAENV-SSVMSTDLD-VQ-MRVLALSYHHLPHHLRACFLYFALFPEDKVIFVNELVKLWAAEGFLKV-DTKSMEQVAKQSLKDLVDRSLV-FIQRSFDGKIKACGMHDVIRELCLREARKINFVNQN---RVR
>XP_015059824.1
---VE-IEVIPSDEEFDSRKLQEEEVMAALRD---DRVTMIGICGMGGVGKTTLAEKI-RQKAKQERLNDFVMVIVSQQPDLNEIARGVLKL-DG----------ADRLHTRLQNSCILIILDDVW----KAL-DLRLGIPN-HRCKVTFTTRFRSVCEAME-----SQ-KGTLSEEEAWILFRQKV--G-DF--DDPSLHDTPKEVAKECKGLPLAIITVAGALKK--KNKRSWDCALEELRSAINIPEVP-TELYKPLKLSYDHLQSEAKYLFLLCSLFEEDSDICPEELLRYGMGLHIFPGIKLES-RNKVCYMLETFKDCFLLS----SDKNYVK---MHDVMRDVAIYIAGKHIFMEFPRKDYTH
>XP_015059980.1
-ERSQ-------DEDFVGLVEEVNKLVDELIDD--EFYVVFAICGMGGLGKTTLARKAYRHVDVQSHFQAFAWASISRQWQARDVLMSILTKLEPENRTRIDDELVKALYNVQQRKKCLIVLDDIW--STNFWNSVKHAFPKGSRSKILLTTRKKDVCTHID--------PRCLDAEESWKLLHKKAFPRNT----PDELERLGKEMVSKCGGLPLAIIVLAGLLAR--PKIDEWRRTCQNL-NLHMSGESFQDGIHGVLALSYYDLPYQLKPCFLYLGIFPEDQKISARRLYQLWTAEGIISL---ETMMEIGERYLHELAQRYMVQVQLET-TGRIKSCRFHDLMRDTCLSKAKEENFLHQS---VRR
>XP_015059981.1
-ERSQ-------DEDFVGLVEEVNKLVDELIDD--EFYVVFAICGMGGLGKTTLARKAYRHVDVQSHFQAFAWASISRQWQARDVLMSILTKLEPENRTRIDDELVKALYNVQQRKKCLIVLDDIW--STNFWNSVKHAFPKGSRSKILLTTRKKDVCTHID--------PRCLDAEESWKLLHKKAFPRNT----PDELERLGKEMVSKCGGLPLAIIVLAGLLAR--PKIDEWRRTCQNL-NLHMSGESFQDGIHGVLALSYYDLPYQLKPCFLYLGIFPEDQKISARRLYQLWTAEGIISL---ETMMEIGERYLHELAQRYMVQVQLET-TGRIKSCRFHDLMRDTCLSKAKEENFLHQS---VRR
>XP_015060252.1
----A----LLEEAELVGIENPTQQLIGWLVEDD-PRLKVISVVGMGGSGKTTLVKKVYEDATVKKNFNSLAWITVSKSFKVEEVLKDMIQQLYDNTMS--SNRLKTIAKVFLQSRTYVLVFDDVW--SVQAWEAIRYALPN-DGSRVILTTRLLDVASFCN-GYV-----KPLSTEESWILFCQKAFHG---SC-PSHLESISRNILKKCGGLPLAIVAVGGVLATKNNNIREWGMLNHSL-GPELDSNDK-FEMRIVLLLSFNDLPYYLKPCFLYLSIYPEDYLIERNTLIYRWITEGFVKQ----TVEDVADGYLNELINRSLIHPVQYD-DGSMKLGRIHDLYRELILSKSRDDNFT------TRR
>XP_015060747.1
-SSSE--N--LDSNNMVGRDKEKKRMLEELRGGK-DELKVIPIVGMGGIGKTTLAKQVFNHPSIQSRFDVRAWATISKEYNVKEILLSLLQSIINYSRD--EAELADLLQKKLKCRRYLIVIDDVW--CYKAWDDTRQCFPN-NGSRILLTTRHTEVAIYASSSN------NLMNTDESWNLFKSKAF-ANE-SF-TPELETIGEKIASKCQGLPLTIVVVAGLLSKSKRTKEEWENVAENI-KSFVTKDPD-EQ-LRVLGLSYNYLPNELKACLLYFGIFPEDSEISVKRLVRLWIAEGFLKL---EGLEEEAKNRLQDLVDRCLV-LVSQADGRNIKTCRIHDLVHELCLREAQSQNFL------YRW
>XP_015061839.1
DDSAKYKSIRLEELEMFDIKQEVYDLVERLTTADDGRPPIVQIAGKMGSGKTTLARAVYRNRKIRNHFSGCAWVTISKEFNKPDILQNLLKQIGD------TNELETRLLECFNKEKYLIVLDDVQ--SEQMWEELRSVFLR-NGSKLLLITTSASPMWYISPPN-----CKKLRKNYSWNLFMKKAL-G--------EHQDSKQRILDVCSGLPLNIVLLGSMLTK--GDTNRFDYLQKML-RT--------NWTKDIVSLSYTDLPDHLKLCVLYLVLFPKEYDIPVRRLFRLWLSEGFVNP---KDFEDVVQENFDDLVKRSLI-QISKS-DGSPRRCRLLGVLHDYLLPKAQNIKFFDTVLLNVRR
>XP_015061840.1
DDSAKYKSIRLEELEMFDIKQEVYDLVERLTTADDGRPPIVQIAGKMGSGKTTLARAVYRNRKIRNHFSGCAWVTISKEFNKPDILQNLLKQIGD------TNELETRLLECFNKEKYLIVLDDVQ--SEQMWEELRSVFLR-NGSKLLLITTSASPMWYISPPN-----CKKLRKNYSWNLFMKKAL-G--------EHQDSKQRILDVCSGLPLNIVLLGSMLTK--GDTNRFDYLQKML-RT--------NWTKDIVSLSYTDLPDHLKLCVLYLVLFPKEYDIPVRRLFRLWLSEGFVNP---KDFEDVVQENFDDLVKRSLI-QISKS-DGSPRRCRLLGVLHDYLLPKAQNIKFFDTVLLNVRR
>XP_015062483.1
--ESENIQRIINLQDVVGINIHLEEVKSLLKLEV-NDVRIVGIWGMGGIGKTTIARAIFDTLS--YQFEAACFIEVKE--NRCILLSELLR----NNKEDG----KHMIARRLPFKKVLVVLDDID--HRDHLDYLPSWFG--DGSRIITTTRDKHIGKND----------STLVDRHAIKLFNQYAF-KEEV---PDCFEKLSLEVIRHAKGLPLALKVWGSFLHK--RDITEWRSAIEEM------KNES-NSIVEKLRISYDRL-EIQQEIFL-IACFFRG--KVKDHIMQILESCYSGAN-----I-------LRVLIDKSLV-FISD--------IQMHDLIQEMVVKMQ------HSGE--ASR
>XP_015063688.1
NLMTRWTSSLYDHTQVVGLEGDTEKIKDWLFEASDG-LLAVAFVGMGGLGKTTLAQKVFNERSMENHFERRIWVSVSQTFTEEQVMRSILKTLGDACIGDDQGELLRKINQYLLGKRFLIVMDDVWSLDNAWWQKIYSGLPKGNGSSVIVTTRNELVARKMGVTEARTHWPKFLNEHYSWLLFRKIAFAATAGECDFPELEDVGKEIVEKCKGLPLAIKAVGGVMLCKPPYYHEWRRIADHFRDELK----ENDNVMASLQLSYDELPPYLKSCFLCFSLFPEDCVILKDQLIRWWIGESFIPLRSGRLSTEVGEDCFSQLSNRCLIEVVDKAYNGVIHTCKMHDMVRDLVIKIADDDSFSTPSDANCRH
>XP_015063876.1
--ELRFIEKLVKAPYLIGMHFRVSNICLWLQHKT-HDVGIWGICGMGGIGKTTIAKYAFNSNF--ESFERSSFLYVRDFSESTQFLSDILD----QSVEDG----MNQIKSAVYGKRVLIVLDDVD--EVEQLAAIRDWFY--SGSKIIVTTRHIELRACE---E-----LQKLSLGESVELFSWHAF-GQDH---PVNYTKFLTRIIEYCIGCPLALQVLGSSLSG--KSLDVWESTLKKL------EAIP-NSVSKKLQISFEFIQDHDKSLFL-IASFFLG--KNVDHVVTILNACGYYTM-----V-------LQNLRDRFLL-IIDE--------LRMHPLVRDMIIRQE------HPER--RSR
>XP_015064435.1
-SSSA--NDGLNKNSMVGRGDQRERLLEDLTRGS-GEPKVIPIIGMGSIGKTTLAIEVYNSAHVRSHFDVCAWATLSQQHNVKEILLNLLRST--DMLD--EAELADMLRKSLYGKRYLIVMDDIW--SIKAWDDVRRFFPN-KGSRILLTTRNNEVACYANTEN------SFMDQDESWNLFKSVAF-ANE-AL-PLELENIGKKIAEKSHGLPLTIVVVAGLL-KSKKTIEDWESVAKDV-KSFVKNDPD-KQ-SHVLGLSYNHLTSDLKTCLLYFGIFPEDSEIPVNHLKRLWMAEGFLNF---ENLEGEADKCLQDLINRCLV-HVSKRGETKIISCKVHDLIHDLCLRQVQRGN-LDEK---CQP
>XP_015064436.1
-SSSA--NDGLNKNSMVGRGDQRERLLEDLTRGS-GEPKVIPIIGMGSIGKTTLAIEVYNSAHVRSHFDVCAWATLSQQHNVKEILLNLLRST--DMLD--EAELADMLRKSLYGKRYLIVMDDIW--SIKAWDDVRRFFPN-KGSRILLTTRNNEVACYANTEN------SFMDQDESWNLFKSVAF-ANE-AL-PLELENIGKKIAEKSHGLPLTIVVVAGLL-KSKKTIEDWESVAKDV-KSFVKNDPD-KQ-SHVLGLSYNHLTSDLKTCLLYFGIFPEDSEIPVNHLKRLWMAEGFLNF---ENLEGEADKCLQDLINRCLV-HVSKRGETKIISCKVHDLIHDLCLRQVQRGN-LDEK---CQP
>XP_015064800.1
ESSTT----VANK-DVVGLEKHVNSVVSILLKED-KRLRVASIVGMGGVGKTTLAKEVYNQTQIREKFDIRAWLYVSQDYKPMKIIKELILQLASDKLS--EAGLEEMLQRCLKDTCYLIVLDDIW--TTEAWDLIVRSFPG-KSSRLLLTSRSKEVALHAD-----AHTTKVLSKEESWELFLKKVF-AEDREC-PQDLVDVGKEILEKCDGLPLAITVIGGLLAGKKKQRSEWQRVQRGL-SSYLVKTQ--TYVSTILALSYQDLPPHLKSCFLYLGLLQKGKDIPVKQLMHIWIAHGLI-----QTLEDIVEDYLDELIGRNML-QVILA-DDRVKSCRLHDLLRDFCIMKAREEMFL------SRH
>XP_015064970.1
-PVVE-IQAM--SEEFDSRKLKEEEVMAALRD---EDVTVIGICGMGGVGKTTLAEKI-RARAKKERFDEVVMVTVSQQPDLKEIAGGVLTF-QG----------GDQLRSRLQD-SILVILDDVW----EAL-DLKLGIPN-HQCKVTLTTRLRDVCETME-----AR-KGILPEKEAWVLFRQKA--G-NS--ADLSLHDTAKDVVKECKGLPLAIITVAGALKR--KSKPSWEDALKQLQKSKNIPGVI-KNVYQSLKLSYDQLESEVRYLFLLCSLFEEDSNIWHEQLLRYGMGLGIFSEIELEA-RKRVCHLLETLKDRFLLS----SGKNYVK---MHDVVRDVAIYIAGRHVFMEFPRRTYSH
>XP_015064971.1
-PVVE-IQAM--SEEFDSRKLKEEEVMAALRD---EDVTVIGICGMGGVGKTTLAEKI-RARAKKERFDEVVMVTVSQQPDLKEIAGGVLTF-QG----------GDQLRSRLQD-SILVILDDVW----EAL-DLKLGIPN-HQCKVTLTTRLRDVCETME-----AR-KGILPEKEAWVLFRQKA--G-NS--ADLSLHDTAKDVVKECKGLPLAIITVAGALKR--KSKPSWEDALKQLQKSKNIPGVI-KNVYQSLKLSYDQLESEVRYLFLLCSLFEEDSNIWHEQLLRYGMGLGIFSEIELEA-RKRVCHLLETLKDRFLLS----SGKNYVK---MHDVVRDVAIYIAGRHVFMEFPRRTYSH
>XP_015064973.1
-PVVE-IQAM--SEEFDSRKLKEEEVMAALRD---EDVTVIGICGMGGVGKTTLAEKI-RARAKKERFDEVVMVTVSQQPDLKEIAGGVLTF-QG----------GDQLRSRLQD-SILVILDDVW----EAL-DLKLGIPN-HQCKVTLTTRLRDVCETME-----AR-KGILPEKEAWVLFRQKA--G-NS--ADLSLHDTAKDVVKECKGLPLAIITVAGALKR--KSKPSWEDALKQLQKSKNIPGVI-KNVYQSLKLSYDQLESEVRYLFLLCSLFEEDSNIWHEQLLRYGMGLGIFSEIELEA-RKRVCHLLETLKDRFLLS----SGKNYVK---MHDVVRDVAIYIAGRHVFMEFPRRTYSH
>XP_015064974.1
-PVVE-IQAM--SEEFDSRKLKEEEVMAALRD---EDVTVIGICGMGGVGKTTLAEKI-RARAKKERFDEVVMVTVSQQPDLKEIAGGVLTF-QG----------GDQLRSRLQD-SILVILDDVW----EAL-DLKLGIPN-HQCKVTLTTRLRDVCETME-----AR-KGILPEKEAWVLFRQKA--G-NS--ADLSLHDTAKDVVKECKGLPLAIITVAGALKR--KSKPSWEDALKQLQKSKNIPGVI-KNVYQSLKLSYDQLESEVRYLFLLCSLFEEDSNIWHEQLLRYGMGLGIFSEIELEA-RKRVCHLLETLKDRFLLS----SGKNYVK---MHDVVRDVAIYIAGRHVFMEFPRRTYSH
>XP_015064975.1
--EEK-GEPLVTGQVF---RQNSENISEILRN---DEVSIIGIYGMGGVGKTTMAMNIHNELLQESRFGHIYWVTVSQDSSIQGIAENVLDLSCV----------AAKLFQALMN-TFVLILDDVW----SNF-DVKVGIP---GGKMIITSRSLEVCRRVG-----CQ-KNPLSNVEAWDLFTEKL--GNND--IPIEIEKIAMKVAERCAGLPLGIITMAGCMKG--NDIFEWKDVLQELEES-MQDDMK-SEVFPILHCSYTRLRDRLQKCFLYCCLYPEDFEIPRVELVNKFIMEGYINARNRQQ-IDQGHAILNKLENVCLLE--STDENKCVK---MHDLIREMAIKITHHDRFMKMPELSLDK
>XP_015065069.1
-GSSFFGLSGVPSDSMVGFEVPLHELKQKVLQ-E-KDQ-VLVLSAPPGCGKTTLAARLCQEDDIKAIYDNIFFVTVTKTPNIKRIVGEIFEK---PEFA--EHDAVCKLNNLLTSQPILLVLDDVWSESEFVIDHL-----QISDFKILVTSRYVF--------------KKLLSEEDAKDLFCISAF--KDGS--P-DVRLLVHKVVRSCGGFPLALRVVGRSLCG--QSEVIWSNRVMMQ-SKILFPT---ENLLRSLQASIDALNETLRDCYL-LGSFPEDQRIHPAALLDMWVER---------NLEDTAMAIFLELSSQNLVNLALA--DARAVLVQQHDMLRELVIHQC------PVEE--RMR
>XP_015065827.1
--ESNCIQHVVEENDLVGMESRVQEVSSLLRMET-LDVRFIGIWGMGGIGKTTIARAVFGKYW--GQFEGVCFLDVVEMQKTHVLLSKILKVSI-ASVYEG----MRIIKERLRSMKVLIILDDVI--QKDQLEMLRDWFG--IGSRILITTTDKHLHNHV---D-----ENLMTRDEAIELFSLHAF-KQRI---PDDFEELLNQVVQTAGFLPLALKILGSSLCG--LDKIVWKCTVDRL------KDMP-D-VLAKLKISFDGL-SSDQRLFL-IGCFYRG--KLRSSVGEMLESCDIGST-------------IRVLIEKSLL-FVSP--------IEMHDLIQEMIVRQG--------TR--RSR
>XP_015067131.1
--ESRFIQEIVKAPRPVGIDCRVKEIDLWLKEGY-NYVDILAIHGMGGIGKTTIAKTAYNLNF--DRFEGSSFLAVRKVLEKYQLLSNILG----YNVNEG----SVKIQEAISCKRVLLVLDDID--NIDQLNAVRDWFS--PGSKIIITTRNGHLSSTE--RC-----RKTLDAKESLQLFSWYAF-GEES---PPEYMDLTIDVVHHCKGIPLALKVLGSSLGD--SSIEIWGSALRKL------KDIP-DSILEKLRISYECLPDNVQNLFL-IVCFFAG--KDKDYAVRILDGCGFFSV-----I-------IQILVDRCLL-EI-D--------LMVHQLLQDMIIREE------EPSS--QSR
>XP_015067172.1
--ESRCIRQIALADHLVGIEPHVQNIISMMNLHSEADVRIIGIWGMGGIGKSTIARAVFDQLQ--EEFEGSCFLDVREVSTKSKMISDTLKE----NLYTS----TSFLMNRLSYKRVMIVLDDVD--NDEQIDYLHEWFG--AGSRIIITTRNRQLSSHG---D-----HSPLGINEALMLFNKFAF-KGGE---PEDFSELALQVVQCAWGLPLALKVMGSFLHK--RTKAEWKSTLVRL------KEIP-LDVIGKLKLSIDAL-SLDKQILL-IACFFKE--KRREPVTRKLLAFGFKPE-----I-------VPVLIQRSLL-SISD--------LQMHDLVQETMVRHG------E--K--FSR
>XP_015067173.1
----------------------------MMNLHSEADVRIIGIWGMGGIGKSTIARAVFDQLQ--EEFEGSCFLDVREVSTKSKMISDTLKE----NLYTS----TSFLMNRLSYKRVMIVLDDVD--NDEQIDYLHEWFG--AGSRIIITTRNRQLSSHG---D-----HSPLGINEALMLFNKFAF-KGGE---PEDFSELALQVVQCAWGLPLALKVMGSFLHK--RTKAEWKSTLVRL------KEIP-LDVIGKLKLSIDAL-SLDKQILL-IACFFKE--KRREPVTRKLLAFGFKPE-----I-------VPVLIQRSLL-SISD--------LQMHDLVQETMVRHG------E--K--FSR
>XP_015067629.1
-HQLK----VVEEDEVVGFDLQADEIIKRLLGGS-DDVEFISIVGMPGLGKTTLANKVFK--SVGYEFYNRIWVYVSQSYTRRDLFLKIINQFTRRYVT--EEDLAKVIHKHLLSGKYLIVLDDVW--TREPLDDVKIALPM-RGSKVLFTTRDDEVGKSCC-NK-----PKFLTDHECWELLQKKVF-HKD-KC-PLDLEVLGKSIAKKCMGLPLAALVIAGALTGRGKTKSEWEIVHQFV-SEHIISSD-IMM-KKLVQMSCDSLPVNLKACFLYCGAFPKGSEIPAWKIVRLWIAEGFIRE----TVESVAEGYLNELVSKSLV-MVTQS-NGQIKTFRVHDILHEFCTLEASEENLFEQ-----RR
>XP_015067630.1
-LRNQ----ITN---IVGLEEDIERVCRSMLSSSRIGVPVVPIYGVVGSGKTTLARSIHDNSAIVERFEYRIWIDVPEDFDVGYILEKIME----MRCSSSKKQLQERVERIFYCKRSLFVFDDVR--CIQAWETLYRALPELSGSYVLVTTRVEYVAKYIKK-H--SQ-PKSLNEGDSWRLFDMVLS--------PSASSS-DRGMVGSCRGLPG----LIKHLAS--SKKSD-----QNT-----------QSISEYYCLLYKKELPDLQPCCFYLGHFLENQLIDPEKLSHLWMIEGLLST---QS---MTERYLKELERMGVVELQPETTNKLFKAYRFVQGMEKFCVSNCEEKCFLNCSL--PRR
>XP_015067985.1
-TGKK--TSLVDESGVFGRHQEVEEIISKLLSSHGSS-DVVPIVGLGGVGKTTLARAVYNDKRIKQHFNITAWVCVSEEYDAFRITTTLLGEIIGSNLN--QLQI--KLSHRLKGKRFLFVLDDVWNENYTDWDELRCPFVR-KGSRIILTTRKQSVAMMMA-----SE--KSLSDEDCWSLFKTHSFENRD----PNELEVLGRQIVGKCKGLPLAVKTLAGLLRS--SNIEEWERLLQSEIWE---SDI-----LPVLKLSYNDLSPVLKRCFAYCALFPKDHPFGRDEVVQLWIANGLITQ--IE---DTGNQYFLELRSRSLIQKASDSLKWEARD--MHDLVNDLCLRLEDHPRTH------VRH
>XP_015070302.1
-GEER----VVEEDDVVGFDDEAQTVIDRLLEGS-GDLEVIPVVGMPGLGKTTLATKIFKHPKIEYEFFTRLWLYVSQSYKTRELYLNIISKFTGRDMS--EMDLALKVQEILEGGKYLIVLDDVW--STDAWDRIKIAFPD-KGNRVLLTTRDHRVARHCN-RS-----PKFLTDEESWILLEKRAF-HKA-KC-LPELETNGKSIARKCKGLPLAIVVIAGALIGKSKTIKEWEQVDQSV-GEHFINRDQPNN-NKLVRMSYDVLPYDWKACFLYFGTFPRGYLIPARKLIRLWIAEGFIQY----SLECKAEEYLNELVNRNLV-MVMQL-DGQIKTCRVHDMLYEFCWQEATEENLFEQ-----RR
>XP_015070387.1
-GEER----VVEEDDVVGFDDEAQTVIDRLLEGS-GDLEVIPVVGMPGLGKTTLATKIFKHPKIEYEFFTRLWLYVSQSYKTRELYLNIISKFTGRDMS--EMDLALKVQEILEGGKYLIVLDDVW--STDAWDRIKIAFPD-KGNRVLLTTRDHRVARHCN-RS-----PKFLTDEESWILLEKRAF-HKA-KC-LPELETNGKSIARKCKGLPLAIVVIAGALIGKSKTIKEWEQVDQSV-GEHFINRDQPNN-NKLVRMSYDVLPYDWKACFLYFGTFPRGYLIPARKLIRLWIAEGFIQY----SLECKAEEYLNELVNRNLV-MVMQL-DGQIKTCRVHDMLYEFCWQEATEENLFEQ-----RR
>XP_015072279.1
-PSNQ----YIDDHIFVGFQDVVQTLLAQLLK-AEPRRTVLSIYGMGGLGKTTLARNLYKNPNIASRFPTQAWICVSQEYNKMDLLKTIIKSIQGEKMD--ERDLENHLRDLLKERKYLVVVDDVW--QREAWESLKRAFPK-NGSRVIITTRKEDVAERAA----DRGFVRFLSQEESWDLF-LRKLLDRAM---VAEMESLAKDMVEKCRGLPLAIVVLSGLLSH--KELDEWQKVKDHL-WKSIKEDK--SFISNILSLSYNDLSIELKQCFLYFGMFPEDRVVKAENTIWLWMAEGFIPRGE-R-MEDVAEGFLNELIRRSLV-QVAKF-WGKVTECRVHDLLHDLVIQKALEVNFF------SIR
>XP_015072298.1
-PSNQ----YVDDNIFVGLQDVVEKLLAQLLK-AEPRRSVISIHGMGGLGKTTLARNLYNSPNIVSSFPTRAWICVSQEYNTMDLLKNIIKSIQGERMT--ESDLEIYLRDLLKEGKYLVVVDDVW--QREAWESLKRAFPK-KGSRVIITTRKHDVAERAD----NRGFVRFLSQKESWDLF-CRKQLDRAM---VPEMVRIAKDMVEKCRGLPLAIVVLSGLLSH--RGLDQWQKVKDHF-WQNIQDD---SIISYILSLSYNDLSATLKQCFLYFGVFPEDQEVDAEKIILLWMAEGLIPNGE-R-MEDVAEGFLNELIRRSLI-QEVRF-WEKVTVCKVHDLLRDLAVQKAFDIKFF------CIR
>XP_015072311.2
--HVE-AEAMVSGEAFDSRKVKEDEVIAALKD---DGVTMIGICGMGGVGKTTLAEKI-RQRAKLEKLDDVVMVTVGQQPDFKEIAEGVLTL-EG----------GDRLRLRLQD-SILIIFDDVW----EALHDLKLGIPK-HRCKVTFKTRFRHVCESME-----AQ-KGTLSEEEAWNLFRQKL--G-NS--VDPSLLDIAKDVAKECKGLPLAIVTVAGALKL--KTKPSWEDALKQLRNARNIPDVH-TKVYRPLRLSYDHLESEARYIFLLCSLFEEDSDISTEELLRYGMGLGIFLEIKIEA-RNRVCHLLETLKDRFLLS----SNRNSVK---MHDVVRDVAIYIARKHIFMEFPRKDYSH
>XP_015072325.1
-VQEE----SLENHEVVGFDEEATKVINRLVEGA-ERLDVIPVVGMPGLGKTTLARKIFNDPKISREFFSYIWVFIGQSTCVKDILFNILKGFTNKNRN--EAGITDEIRKRVNGGKCLIVLDDVW--DPNVVDIVKTVFPK-KAHRIMMTTRHEDIARSVN-KY-----PKFLDGDESFQLLEKRAF-GVS-RC-PVELVEHGEAIVAKCSGVPLTIVVIAGALRGRTSE-IDWKVVRENV-GKHLILEDKLQR-VNVVRLSYNHLPQEKKACFLYFGAFPQGFDIPAWKLIRLWIAEGLIMS---NEIEEIAEYYLNDFANRNLV-MVMKS-NDRIKTCRVHDMLHEFCVEEATRLTLFDQ-----RR
>XP_015072362.1
-------DTFLEVKNMVGLTKEANEVMERIVGGT-EEVECIAIVGMTGLGKTTLARKLWSDSQITDKFCKNIWVSVGQSNQL---IFVILKSSTG------ENELAKLIALFVQHMRCLVVLDNVC--GSGLVNFFKNVLPN-KGHRILMTTRRRDVAASCA-----SKEPKFLDGEDSFRLLEKIVF--DNG--RKDELVEVGKSIASKCGGLPLAIEVIAGAL-KVNQTAYYWKRVENNF-WQFVVRENDTSS-WKIVEASYGSLSSEMKACFLYCLAFPKGYDIPFQMLISLWMAEGLIES----NIKDKAEDHLMEFENLNLV-TVSR--TGSIKRIKCNEIFYDFYKMEVTKESVFDPDI--SRR
>XP_015072364.1
--EAIVIKQIVEAENLVGIESRMDKVYKMLGMGS-GGVRFVGIFGMSGVGKTTLARVIYENIR--SHFEGSCFLHVRDRSAKQILLSEILV----NNLYEG----VNMQIQRLQHKKVLLVLDDVD--HVDQLDVLREWFG--HGSRVIITTKDKHLVEHE---E-----KTTLDEYESLQLFKLYAF-KKNR---LMEFRDVSAQIIRHCDGLPLALKVLGSFLYG--RDLDEWTSEVERL------KQIP-EDIVKKLELSFNGL-NIEQKILL-IVCFFIG--KKKESVTRILESFNFSPV-----I-------IKVLMEKSLI-TVS---------ILVHQLIQEMIIRQE------DPTR--YSR
>XP_015072398.1
-SKSY----KLEDDIVRGIDDDLEIIIKRLTGPP-SDLDIVTISGMGGIGKTTLARKAYDHLTIRYHFDILAWVTISQEFQCRNVLLEALHCISK-KMD--DNELADLVQKNLKGRRYLVVVDDIW--SRDVWDSIRGIFPK-NGSRILLTTRETEVAMYAS-TC--S--PIRLSLENGWRLLCDKVF-GQKYEH-PPELDEIGKEIVEKCQGLPLTISVIAGHLSKVANTLEGWKDVARNL-SEIIASHP--NQ-LGVLGLSYYHLPNRLKPCFLSMSSFPEDFQVDTRRLIQLWIAEGFIRT--RKSLEEVAEHYLEDLISRNLI-QARKF-NGEIKACGIHDILREFCLIEAKMTNHM-------CR
>XP_015073103.1
-SSFE----PTQVEVTVGHEKEEAWIIDQLDEHE-SELDVISIVGMPGLGKTTLANKVYKNTLVASHFKIRAKCTVSQNFNKSKVLREILQQVTAED------DLAEKLRVALLDKRYLIVLDDVW--DIATGEMLIACFPE-RGNRVILTSRSSEVGLKVK-CR--SD-PELLTSEESWDLFEKRVF-GDEGSC-PAELSKVGHQIVEKCKGLPLAIVLIAGVIVRKKKEKDFWLKILHNL-DSFISTNI--NL---VMQLSYDHLPCHLKPLLLYFATTQKSQRTPVSTLMQLWMAEGFVDHD---SLEEVTQSYLDALISSSLIHIPSKT-SLMIKVCYVHDVVHDFCSEKAKKEKFLDT----HHR
>XP_015073408.1
-HEVT----SLDDDEVVGFDEEAKKVIKRLVEGPVESLAIIPVVGMPGLGKTTLARKIYNDTTLSFEFFSTIWIYAGPECKIKDLYHKILKHFKKLDED--DHTLAKVISGFMKGGRCLIVLDDVW--EAIVIDHVKKVFPK-KGHRIMMTTRDGLLAAYKN-AE-----PKFLSADECFELLEKRVF-GKG-SC-PDELKDVGKRIAGNCGGVPLIVVVIAGALAGRSNT-TDWEIVERDV-ARHAFTVNK-D--GVFVEMSYDRLSREMQTCFLYSGIFPRGFDIPAWKLIRLWIAEGLIKP----TLEEIAELHLNDLVHRNLV-ILLES-DGQIKTCRLHDMLHQFCRTKAVDKWIYD------RR
>XP_015073410.1
--EVI----SLENDAVVGFDDEANKVIKRLVEGPLDSVDIIPVVGMPGLGKTTLARKIYNDPKLTYEFYSIVWVYVGQEYKAKDIYLRILKFFKKLNDD--VDTLAKAIGGYIKGGRCLIVLDDVW--EDDVIDHVMKVFAK-KGHRIMMTTRDTRLGFFAN-KE-----PKFLETEESFELLVMRVF-GRG-SC-PNELVVTGKEIAKKCGGVPLVVVVIAGALRGRSDK-KDWERVEKSV-VQYLGEHTE-DS-LKYVKMSYDYLPREVQMCFLYCGVFPRGFDIPCWKLIRLWIAEGLIKP----TLEEIAEFYLTDLLNRNLV-IIMQS-DGQIKTCRLHDMLYQFCKKEASNKWLF-------RR
>XP_015073747.1
-PNNQ----YVDDYIFVGFQDVVQTLLAQLLR-PEPRRSVVSIYGMGGLGKTTLARNLYTSPNIVSSFPKRAWICVSQEYNTTDLLKTIIKSIQGGTMT--EGDLEFHLRDLLKECKYLVVVDDVW--QREAWESLKRAFPK-NGSRVIITTRKEDVAERAD----DRGFVRFLSQQESWDLF-LRKLLDRAM---VPEMESLAKDMVEKCRGLPLAVVVLSGLLSH--KGLNEWQKVKDHL-WKNIKEDK--SIISNILSLSYNDLSTALKQCFLYFGIFPEDQVVEADNIIWLWMAEGFIPRG--R-MEDVAESFLNELIRRSLV-QVANF-WEKVTECRVHDLLHDLAIQKALEVNFF------CIR
>XP_015073748.1
-PNNQ----YVDDYIFVGFQDVVQTLLAQLLR-PEPRRSVVSIYGMGGLGKTTLARNLYTSPNIVSSFPKRAWICVSQEYNTTDLLKTIIKSIQGGTMT--EGDLEFHLRDLLKECKYLVVVDDVW--QREAWESLKRAFPK-NGSRVIITTRKEDVAERAD----DRGFVRFLSQQESWDLF-LRKLLDRAM---VPEMESLAKDMVEKCRGLPLAVVVLSGLLSH--KGLNEWQKVKDHL-WKNIKEDK--SIISNILSLSYNDLSTALKQCFLYFGIFPEDQVVEADNIIWLWMAEGFIPRG--R-MEDVAESFLNELIRRSLV-QVANF-WEKVTECRVHDLLHDLAIQKALEVNFF------CIR
>XP_015073749.1
-PNNQ----YVDDYIFVGFQDVVQTLLAQLLR-PEPRRSVVSIYGMGGLGKTTLARNLYTSPNIVSSFPKRAWICVSQEYNTTDLLKTIIKSIQGGTMT--EGDLEFHLRDLLKECKYLVVVDDVW--QREAWESLKRAFPK-NGSRVIITTRKEDVAERAD----DRGFVRFLSQQESWDLF-LRKLLDRAM---VPEMESLAKDMVEKCRGLPLAVVVLSGLLSH--KGLNEWQKVKDHL-WKNIKEDK--SIISNILSLSYNDLSTALKQCFLYFGIFPEDQVVEADNIIWLWMAEGFIPRG--R-MEDVAESFLNELIRRSLV-QVANF-WEKVTECRVHDLLHDLAIQKALEVNFF------CIR
>XP_015073750.1
-PNNQ----YVDDYIFVGFQDVVQTLLAQLLR-PEPRRSVVSIYGMGGLGKTTLARNLYTSPNIVSSFPKRAWICVSQEYNTTDLLKTIIKSIQGGTMT--EGDLEFHLRDLLKECKYLVVVDDVW--QREAWESLKRAFPK-NGSRVIITTRKEDVAERAD----DRGFVRFLSQQESWDLF-LRKLLDRAM---VPEMESLAKDMVEKCRGLPLAVVVLSGLLSH--KGLNEWQKVKDHL-WKNIKEDK--SIISNILSLSYNDLSTALKQCFLYFGIFPEDQVVEADNIIWLWMAEGFIPRG--R-MEDVAESFLNELIRRSLV-QVANF-WEKVTECRVHDLLHDLAIQKALEVNFF------CIR
>XP_015073751.1
-PNNQ----YVDDYIFVGFQDVVQTLLAQLLR-PEPRRSVVSIYGMGGLGKTTLARNLYTSPNIVSSFPKRAWICVSQEYNTTDLLKTIIKSIQGGTMT--EGDLEFHLRDLLKECKYLVVVDDVW--QREAWESLKRAFPK-NGSRVIITTRKEDVAERAD----DRGFVRFLSQQESWDLF-LRKLLDRAM---VPEMESLAKDMVEKCRGLPLAVVVLSGLLSH--KGLNEWQKVKDHL-WKNIKEDK--SIISNILSLSYNDLSTALKQCFLYFGIFPEDQVVEADNIIWLWMAEGFIPRG--R-MEDVAESFLNELIRRSLV-QVANF-WEKVTECRVHDLLHDLAIQKALEVNFF------CIR
>XP_015073892.1
-GEA------VKEEDEKWFEIELGKRKVKLMG-E-QDRGVFEICGIGGSGKTTLAKEICKDDQVKSYFDKIFFFTVSQSPNVEQLRKMIWEKISGPQWN--QYQWNTK-----SASPVLLILDDLWSAS--VLEPL-----KIPGCKILVVSRIKF--------------PELLREDEAMSLFCHFAF--GHNSF-PRGFSQLVKEIVDECEGLPLALKVIGSSLKG--KPEMLWTSAKNRL-SRPVCESH--ELLLERMKLSIDCLPE--RECFL-LGAFPEDKRIPLDVLINMWVEL---------DIEEEAFHILVELSDKNLLNLV----DARAG-VFQHDVLRDLAIHMS------DINK--RKR
>XP_015074161.1
-SMSD----QLKDDIVQGLDGDLKIIDKRLRGPT-SDLDIVTISGMGGIGKTTLAKKAYDHLPIRYHFDIFVWVTISQEFRYRNVLLEALHCISK-KME--DNELADLVQKNLKGPRYLIVVDDIW--SRDVWDSISQIFPN-NGSRVLLTTRETDVAMYAD-TC--S--PNLLNLDSSWKLLRDKVF-GLEHDH-PPELDEIGKTIAGKCQGLPLIISVIAGHLSKVPKTLLNWKYVAQTL-SEIIASNP--NK-LAVLGLSYHHLPNRLKPCFLSMGDFPEDFQVDTRRLIQLWIAEGFIRK--RESLEEVAEHCLEDLISRNLI-MARKF-NGEVKVCGIHDVLREFCLLEAEMTKFT-------RR
>XP_015074468.1
-DEER----VVEEDDVVGFDDEAKTVIDRLIGGS-DYVEVVPVVGMPGLGKTTLAYKIYKDPKVEYEFFTRVWVYVSQTFKRREIFLNIISKFTRHDTP--EDDLANEVKELLKGGKYLIVLDDVW--TMEAWDRIKIAFPG-KRNRVLMTTRQSNVAKRCN-DK-----PKFLTKDESWELLEKKVF-HKE-KC-PPELELPGISIAEKCMGLPLAIVVIAGALIGKGKTTREWELVAASV-GEHLINRD-PEN-KKLVQMSYDRLPYDLKACFLYCGAFPGGSQIPAKKLIRLWIAEGFIQY----ALEDVAEDHLNDLVNRNLV-MVMQC-SGQIKICRVHDMLHEFCRHEAMEENLFER-----RR
>XP_015074536.1
-APNK----PVEGKIIVGFEEETEWIIRKLTSGP-AEIDVISIVGMPGLGKTTLAYRVYNAKSMVDHFDVCAWCTVDQEHNEKKLLQNIFNQVIGEYHDI-DDDVADKLRKRLCGKRYLIVLDDMW--DTETLDELMRPFPH-KGSRVILTSRKKEVALHGK-CH--SD-PRLLRSEESWELLEKRVF-GEEG-C-PDELKDVGKKIARKCDGLPLVVDLISGVISRNEKKEAFWLDILNNL-SSFIFKDE--KEVEKVIQLSYDHLSDHVKPCLICLSAYPKDTDIRISELKELWISQGFVDQI-MTSAEEV----VDELISSSLV-IPF-G-NSIYK---IHDLVHDFCYIKRRKENLFA-----PRG
>XP_015074731.1
-SSHG-------NDDVVGFEDVITKLRDQLIRGS-KKLDIISIFGMPGSGKTALANKLLLDKSVVDHFDICAQCYMSSVHSRREWLLSILHV-SISE-E--SSDLAAMLRQILQTGRYLILLDDIP--NDSAWDDLESCFYN-NGSRILLTTRNSNVAYYAR-SI--SQ-PRMLNDGESWTLLKKKVF-GEG-FC-SPLFEKVGPKIVRKCGGLPLSIVFVASILAGMERTEQCWKQVARSL-GTEISCYP-----ENIIEQSYQNLPYHLKSCFLYFGMFSDHEEINISKLTLLWIGEGFVKY-DHKSLEDIAEGYLKNLVESNLV-MLSEC-GTKVKVCRIHDILFHFCKARAHSENLISQGD---RR
>XP_015074732.1
-TT------STEETTYVGMKKDYKAILNCLNAQT-KELIVISLIGMGGIGKTTLARKVFDNSIIRDRFEKHAWVTISEQYNKRQMLLEVASSISGQEMS--NDELMVIVYRSLKGRRFLIVIDDLW--STEAWDQMRRIFQN-NKSRIILTTRLKHVADYASSPD--FP-PSFLSFKDSWKLFTKKLF-RKDR-C-PPELRKIGKHIIQQCQGLPLSIIVIAGLLSKIDVTYDNWKKIEEDL-NSFHGSVL--EQ-QAILCLSYNYLPPYLKACFLYIGGFPEDMEIRVSKMMSSWIAEQFIKA---TRLEVVAEEYVQELMDRSLI-LGKTP-NGRFKTCKIHDLLRQLCIREAQIENVV-------RR
>XP_015074931.1
-APNK----PVEGKIIVGFEEETEWIIRKLTSGP-AEIDVISIVGMPGLGKTTLAYRVYNDKSIVDHFDVCAWCTVDQEHNEKKLLQKIFNQVIGEK-DI-DDEVADKLRKQLFGKRYLIVLDDIW--DTATFDELTRPFPQ-KGSRVILTSRKKEVALHGK-CH--SD-PRLLRSEESWELLEKSVF-GEER-C-PDELKDVGEKIARKCDGLPLVLDLISGVISRKEKKETLWLEVLNNL-SSFIFKDE--EEVVKIIQLSYDHLSDHVKPCLVYLASYPKDEDIRISELKALWISQGLVQQI-MKSAEEV----VDELISSSLV-IPF-D-NSICK---IHDLVHDFCYIKSRKEKLLAP----PRG
>XP_015075001.1
-------------EEFVGFKEDVKQIIQKLTRGT-KERAVISIVGMAGLGKTTLARKVYNSHSIAEHFDARAFCIVSQTYSPRKLLIDILKQVTGMIRE--DEDVADMLRKELYFKRYLIVLDDMW--KYQTWEDL-LCFPG-RGSRIMVTTRVQEVATKM------SD-PRFLTDEESWELLQKKVF-KRG-GF-PLELKEAGFEVARNCKGLPLVIVLNAGIIAQKERCVSVWEEFAKDL-SSLGLE----EQ-RKAVQSSYDYLSDHLKHCLLYVGYFPEDYNIPVSDLLNLWIAEELVP---TENLEKSSKDCLIDLVNRSLL-IVSKS-NGDIKYCMVHDLIREFCSRELEEVDFK------PAR
>XP_015075169.1
-SKSS-------KEEMIGFEDEIKILIHRLTRGS-RMLDIISIVGMPGAGKTTLANRLYSYNSVVSHFDIRAQCHVFPVYSQRGLLLSLLQV-SISI-E--TDELKDILSRILRSKRYLILLDDVW--DHKAWDDLKCCFPN-NGSRILLTTRYHDVADYVK-SV--YK-PRSLTYEESWKLLKMEVF-GNE-RC-SPLLKKVGKKIARKCGGLPLSIFLVAGILSNMEETEESWNEVAEHL-GINMSNAL-----NDIIEQSYQHLPYYLKPCFLYFGTFLEDEEINVSKLTWLWIGEGFVKD-HGKSLQDIAKVYLENLVRRNLV-MNAKS-DGNVKACRVHDLLLDFCKKKAEEEHFLDQND---RR
>XP_015075185.1
-HISS-------DEEVVGFEDVMEKLREQLIRGT-KQLDVISVVGMPGLGKTTVANKLYSDELVVSRFDIRAKCCVSQAYSRRSVLLSILRD-AITKLP--TDVLADQLRKTLLWRRYLILVDDIW--EASVWDDLRCCFHN-NGSRIILTTQHADVAENAK-SV--SD-PRILNDDESWKLLKQKVF-GEE-SC-SMLLSNVGQEIANKCRGLPLSIVLVAGMLTKMEKSEKCWKQVAMNL-CTNVLSNS-----KAIIEQSYQNLPYHLKRCFLYFGVFLEDKEINISILTWLWISEGFIKS-RDKSLEDIAEGYLENLIGRNLV-MVAKS-GGKVKTCRIHDLLLYFCKEIAKEKNLLDQNV---RR
>XP_015075892.2
------------FEEVVGFDDDVEIISEYLKRRTSTNLDVISIVGMAGIGKTALARKIYNSNSIIKHFDVRAWCSVSQIYDVRKLLLEILKQIMCCVTA--EDDLYCMFRKRLMARRFLIVLDDIW--ECKAWDNLLCVGSG-KGSRVMVTTRNEKLAMHMR-QH--TD-PPFLNDEKSWELLQKKVF-QGE-NC-PSELSNVGPLVAKKCRGLPSLIIMIAGILSSKKKEADLWLKVAYDI-CSHAFET---EM-LKT---SYDHLANHLKPCLIYMALFPKSYEIPVSDLLEWWIAEEFVQ---TWRLEELSEICLYDLVSRNPV-MVSKS-NGKMKCCIILDQVCEFCLRKITEEKFM------EQR
>XP_015076027.1
-APNK----PVEGKIIVGFEEETEWIIRKLTSGP-ADIDVISIVGMPGLGKTTLAYRVYNHKSIVDHFDVCAWCTVDQERNEKKLLQKIFNQVIGEDHDI-DDDVADKLRKRLCGKRYLIVLDDMW--DTDTLDELMRPFPH-KGSRVILTSRKKEVALHGK-CH--SD-PRLLRSEESWELLEKRVF-GEEG-C-PDELKDVGEKIARRCGGLPLVVDLIGGVISKKEKKEALWAEVLNDL-SSSIFKDE--EEVVKVIQLSYDHLSEHVKPCFVYLASFLKDEDISMSKLNDLWISQG----L-MKSAEEV----VDELISSSLV-IPF-N-NFIFK---IHDLVHDFCDIKCRKEKLLAP----TRG
>XP_015076029.1
-APNK----PVEGKIIVGFEEETEWIIRKLTSGP-ADIDVISIVGMPGLGKTTLAYRVYNDKSIVDHFDVCAWCTVDQERNEKKLLQKIFNQVIGEDH-----DVADKLRKRLCGQRYLVVLDDMW--DTDTLDELMRPFPH-KGSRVILTSRKKEIALHGK-CH--SD-PRLLKSEESWELLEKRVF-GGEG-C-PDELKDVGKKIARRCGGLPLVVDLIGGVISKKEKKEALWAEVLNDL-SSSIFKDE--EEVVKVIQLSYDHLSDHVKPCLVYLATYPKDQDIRISELNDLWISQG----L-MKSAEEV----VDELISSSLV-IPF-D-DSIFK---IHDLVHDFCDIKCRKEKLLAP----PRG
>XP_015076031.1
-APNK----LVEGKIIVGFEEETEWIIRKLTSGP-AEIDVISIVGMPGLGKTTLAYRVYNHKSIVDHFDICAWCTVDQERNEKKLLQKIFNQVIGEDHDI-DDDVADKLRKRLCGKRYLIVLDDMW--GTATLDELMRPFPH-KGSRVILTSRKKEVALHGK-CH--SD-PRLLRSEESWELLEKRVF-GEER-C-PDELKDVGEKIARRCGGLPLVVDLIGGVISKKEKKEALWAEVLNDL-SSSIFKDE--EEVVNVIQLSYEHLSDDVKPCLVCLATYPKDKDIRMSELKDLWMFQG----L-MKSADEV----VDELISSSLV-IPF-D-DSIFK---IHDLVHDFCDIKCRKEKLLAP----PRG
>XP_015076062.1
-VGET--YTQRANEEMEGFQDTMDELKDKLLGGS-PELDVISIVGMPGLGKTTLAKKIYNDPEVTSRFDVHAQCVVTQLYSWRELLLTILNDVLENEKE--DGEIADELRRFLLTKRFLILIDDVW--DYKVWDNLCMCFSS-NRSRIILTTRLNDVAEYVK-CE--SD-PRLFRDDESWTLLQKEVF-QGE-SC-PPDLKDVGFEISKSCRGLPLSVVLVAGVLKQKKKTLVAWKVVEQSL-SSQRIGSL--EE-ISIIGFSYKNLPHYLKPCFLYFGGFLQGKDIHVSKMTKLWVAEGFVQ----KGQEDTAQGFLDDLIRRNLV-MAMEP-NAKVKTCRIHDLLHKFCMEKAKQEDFLG------YR
>XP_015076286.1
-VRET--NTPGSNEEMESFQEAMDQMKMQLLGGS-RQLDVVSLVGMPGIGKTTLAEKIYNDPVITSHFDVRAQCRMTQVYSWRDLLLAILNGVLENEKE--DGELADELRRFLLTKRFLILIDDVW--DDKVWDNIHMCFKR-NGSRIILTTRLSSVANYAK-CE--SE-PRLFRDDESWTLLQQELF-QGK-SC-PPEIVDVGFRIAKICGGLPLFIVLVAGVLREKKIKAELWKEIEESL-CLLNIDSL--EE-MSIIGFSYRNLPQQLKPCFLYFGGLQKGKDIHVSKLTRLWVAEGFVQ----NGLEDAAECLLEDLISRNLV-MGVEP-NGKLKTCRVHDLLHKFCLEKSKQENFLD------YR
>XP_015076287.1
-VRET--NTPGSNEEMESFQEAMDQMKMQLLGGS-RQLDVVSLVGMPGIGKTTLAEKIYNDPVITSHFDVRAQCRMTQVYSWRDLLLAILNGVLENEKE--DGELADELRRFLLTKRFLILIDDVW--DDKVWDNIHMCFKR-NGSRIILTTRLSSVANYAK-CE--SE-PRLFRDDESWTLLQQELF-QGK-SC-PPEIVDVGFRIAKICGGLPLFIVLVAGVLREKKIKAELWKEIEESL-CLLNIDSL--EE-MSIIGFSYRNLPQQLKPCFLYFGGLQKGKDIHVSKLTRLWVAEGFVQ----NGLEDAAECLLEDLISRNLV-MGVEP-NGKLKTCRVHDLLHKFCLEKSKQENFLD------YR
>XP_015076288.1
-VRET--NTPGSNEEMESFQEAMDQMKMQLLGGS-RQLDVVSLVGMPGIGKTTLAEKIYNDPVITSHFDVRAQCRMTQVYSWRDLLLAILNGVLENEKE--DGELADELRRFLLTKRFLILIDDVW--DDKVWDNIHMCFKR-NGSRIILTTRLSSVANYAK-CE--SE-PRLFRDDESWTLLQQELF-QGK-SC-PPEIVDVGFRIAKICGGLPLFIVLVAGVLREKKIKAELWKEIEESL-CLLNIDSL--EE-MSIIGFSYRNLPQQLKPCFLYFGGLQKGKDIHVSKLTRLWVAEGFVQ----NGLEDAAECLLEDLISRNLV-MGVEP-NGKLKTCRVHDLLHKFCLEKSKQENFLD------YR
>XP_015076289.1
-VRET--NTPGSNEEMESFQEAMDQMKMQLLGGS-RQLDVVSLVGMPGIGKTTLAEKIYNDPVITSHFDVRAQCRMTQVYSWRDLLLAILNGVLENEKE--DGELADELRRFLLTKRFLILIDDVW--DDKVWDNIHMCFKR-NGSRIILTTRLSSVANYAK-CE--SE-PRLFRDDESWTLLQQELF-QGK-SC-PPEIVDVGFRIAKICGGLPLFIVLVAGVLREKKIKAELWKEIEESL-CLLNIDSL--EE-MSIIGFSYRNLPQQLKPCFLYFGGLQKGKDIHVSKLTRLWVAEGFVQ----NGLEDAAECLLEDLISRNLV-MGVEP-NGKLKTCRVHDLLHKFCLEKSKQENFLD------YR
>XP_015076352.1
-VTET--YTPRENEEMEGFHEAMDKIKRQLLRRS-SQLDIISIVGMPGIGKTTLAEKIYNNLIVTPHFDVHAKCRVTQLYSWKELLLTILNDVLDTGKE--DGELATELRQVLLTKRFLILVDDVW--DKTVWDNLYMCFRK-NGSRIILTTRLSDIANYAK-CK--SE-PRLFRDDESWTLLQEEVF-QGE-SC-PTELVDVGFRIAKSCGGLPLSIVLVGGVLKEKEKKEDLWKEVEESL-GSKNIGSL--QK-MSLIGFSYKNLPHHLKPCFLYFGGFFKGKDIHVSKLTRLWQAEGFVQ----K-RTDTAHDFLEDLISRNLV-MVMKP-NDKVKSCRIHDLLHNFCLEKSKQENFLD------YR
>XP_015076353.1
-VTET--YTPRENEEMEGFHEAMDKIKRQLLRRS-SQLDIISIVGMPGIGKTTLAEKIYNNLIVTPHFDVHAKCRVTQLYSWKELLLTILNDVLDTGKE--DGELATELRQVLLTKRFLILVDDVW--DKTVWDNLYMCFRK-NGSRIILTTRLSDIANYAK-CK--SE-PRLFRDDESWTLLQEEVF-QGE-SC-PTELVDVGFRIAKSCGGLPLSIVLVGGVLKEKEKKEDLWKEVEESL-GSKNIGSL--QK-MSLIGFSYKNLPHHLKPCFLYFGGFFKGKDIHVSKLTRLWQAEGFVQ----K-RTDTAHDFLEDLISRNLV-MVMKP-NDKVKSCRIHDLLHNFCLEKSKQENFLD------YR
>XP_015076654.1
--EADLIQSLVKAKYPVGLHSRLDRLLRLLDVKA-NGVKVVGLYGMGGVGKTTLAKALYNQLV--VDFKKRSFISVKGTARQQKLICDL-NSGA-DGTAKG----IRLINESANNERVAIFLDDVD--DANQLRELRDQFC--QGSRIIVTTRDQNLDPSI---N-----DKVLYLSDSLKLLSYHAF-GKEQ---PPKFLDLANEFVTLSGGLPLALEIFGSSLYK--KGLKEWEDVVQKF------RQIR-PGLQDILEISFGAL-DQERCIFL-LACLLLNTRR--EDAIAIFKGCGFAAE-----T-------ITALTAKSLL-KIVD--------LWMHDQLKDMIVQRE------DVDK--RSR
>XP_015076665.1
--ESENIQQIVDLQDIVGINAHLEKLKSKLQIEI-NDVRILGIWGIGGVGKTRIAKAIFDTIS--YQFEASCFLAVKEFAKKNILLSELLR----YNKYDG----KCMIPNRLCSLKVLIVLDDID--HGDQMEYLVCWFG--NGSRVIVTTRNKHIEKDD----------STLPDHEAMQLFNMHAF-KKEV---PNDFKELALEIVNHAKGLPLALKVWGCLLHK--KNLSLWKITVEQI------KKYS-NKIVKQLKISYDGL-EEEQEIFL-IACFFRG--EKRKEVMQILKSCDFGAE-----Y-------LDVLINKSLV-FISE--------IEMHDLIRDMVVKMQ------LQKK--RSR
>XP_015076721.1
--ESQLIQLVVQAPFVVGIEYSLEELIRQLDVKS-NGVKILGLHGIGGVGKTTLSKALYNKLA--SDFTHRTFILVKEIATQQKIIQGLFPSNAFEGREKF----RRMLRE----KRILLVLDDVD--DVNILKALKSWFF--EGSRVVISTRNKELIEDI---D-----ERELGDTDSLKLFSYHAF-RRPD---PSTFLKLSKQIVSITGKLPLALEVFGSFLDK--RSEEEWVDALGKL------KQIR-SPLQDVLKISYDGL-DEEKCIFL-VACLFLD-QKKVDNVIDVMEGCGFRAR-----I-------FDTLTTRSLI-KVID--------LWMHDQIRDMIVRQE------DPGK--RSR
>XP_015077005.1
-AHTS-------REEMVGFDEVVQTLKGKLIRGS-SELDLISIVGMAGLGKTTLANKLFLDQLVVSHFDVRAQCCVSQVYTRKDLLLTILRS-VKDKLP--ENELADKLRKLLFGQRYLILIDDVW--ETTACDELMPCFYN-NGSRLILTTRHDHVAYHAK-LV--SD-PRKFTLEESWMLLKNKVF-NKK-CC-PVVLEDVGQKIAQKCGGLPLSVVLVAGILETMEKEEHCWEQVAINL-GPHIQAKS-----QDIISLSYQDLPFHLKPCFLYFGVFSEDEEIKVSKLTWLWTAEGLVKT-HEKLSEDIAENYLKNLIGRNLV-MVSKS-DGKTKTCRIHDLLLEFCKKKAKVENFLDNAN---RR
>XP_015078104.1
-------------DVVVGFEKDAEIIMMKLMRGT-KDRDVITIYGMPGLGKTTLARKLYNNPYILSYFDVKAWCAVSQAYNRRTLLVEIFKQATNIIKE--DDDVADMLRKNLIGKRYLIVLDDIW--DVAAWEDR-ICFPE-CGSRVMVTTRIEQVAKHLQ-HH--SD-PSFLTSEESWELLEKKVF-RGE-SC-PPDLLEAGLQVALHCKGLPLVVVLIAGIITKTEREASLWLEVANGL-SSFALG----EQ-MKVIQSSYDHLEDHLKPCLLYMALFPEDHKIPVDDLVKLWMAEEFVL---TKNMEEACRVCMSDLLNRSLI-MVSGY-YRDVQYCSLHDVVREFCLRKLTENKHM------ESR
>XP_015078113.1
--QMK-EVKFMQGQSA---TENLHKILQLLED---NKVCIIGVWGAGGVGKTSLVNNLNNELLKNEVSGVVLWVTVPKPPDIREIASRLLKIDSE----------ASKIYRRLEK-SFLLILDDVW----EPI-NLDVGVP--ARSKVIITSRSLDVCKQMK-----ID-AYTLDEDESWQLLIKNA--G-DH--NLEHIQPLAKEIARECDGLPLAVTVIGTSMRG--TRVELWEDALGSLRMC-HNEDVK-DKVYKVIKWSFDSLKSDIQSCFLYCSLYPAF--IPTDELINCWWAEDSLGEHDYEV-YNTGITMIETLKDACLLET---HNLDSVK---MHDVVRDVSIWIAVEHNSV------VKR
>XP_015078201.1
-SPKK----PVEDKIIVGFEEETNLILRKLTSGP-ADLDVISITGMPGSGKTTLAYKVYNDKSVSSHFDLRAWCTVDQGCDEKKLLNKIFNQVSDEN-----IDVPDKLRKQLYGKRYLIVLDDVW--ETTTWDELTRPFPK-KGSRIILTTREKEVALHGK-LY--TD-PRLLRPDESWELLEKRAF-GNES-C-PDELLDVGKEIAENCKGLPLVADLIAGVIAGREKKRSVWLEVQSSV-SSFILNSE--VEVMKVIGSSYDHLPHHLKPCLLYFASFPKDTSLTIYELNIYLGAEGFVGKT-LKSMEEVVKIYMDDLISSSLV-ICFND-ALNFQ---IHDLVHDFCLIKARKENLFAP----PRQ
>XP_015078202.1
-SPKK----PVENKIIVGFEEETNLILRKLTS------------GMPGSGKTTLAYKVYNDKSVSSHFDLRAWCTVDQGCDEKKLLNKIFNQVSDEN-----IDVPDQLRKQLYGKRYLIVLDDVW--DTTTWDELTRPFPK-KGSRIILTTREKEVALHGK-LY--TD-PRLLRPDESWELLEKRAF-GNES-C-PDELLDVGKEIAENCKGLPLVANLIAGVIAGREKKKSVWLEVLNNL-HSFILRNE--VEVMKVIEISYDHLSDHLKPCLLYFASWPKDTIMTIYELNDFLGGEGFVGKT-MKSMEEVVKIYMDDLISSSLV-ICLND-ALRFQ---IHDLVHDFCLIKARKENLFAP----PRQ
>XP_015078203.1
-SPKK----PVENKIIVGFEEETNLILRKLTS------------GMPGSGKTTLAYKVYNDKSVSSHFDLRAWCTVDQGCDEKKLLNKIFNQVSDEN-----IDVPDQLRKQLYGKRYLIVLDDVW--DTTTWDELTRPFPK-KGSRIILTTREKEVALHGK-LY--TD-PRLLRPDESWELLEKRAF-GNES-C-PDELLDVGKEIAENCKGLPLVANLIAGVIAGREKKKSVWLEVLNNL-HSFILRNE--VEVMKVIEISYDHLSDHLKPCLLYFASWPKDTIMTIYELNDFLGGEGFVGKT-MKSMEEVVKIYMDDLISSSLV-ICLND-ALRFQ---IHDLVHDFCLIKARKENLFAP----PRQ
>XP_015078521.1
--NGKCIEEISNAKYPVGIKSRVEEVKSLLKIEF-GGVYFIGVWGRGGVGKTAVVREIFDEIS--CQFEGSCFL-VRRFLENLKLLVKILK----ASSNKE----VD-ISQILRFKKVLIVLDDVY--NSHQLEYLHEWFG--DGSRIITTTRNCDLSKH----D-----EPELTNHEALELVSWHAF-QQGT---PVEFQELSCCIVDYAKGLPIVLEVLGSFL---------------------------------------------------Y---------KQREERTQCIA-------------------------------------------------------------------------
>XP_015078522.2
--EAESIDKIINEKCLVGIESRMGEVESLFKVRS-GDVCFVGIWGIGGIGKTTVARTFFDKIS--CQFQGSCFLAVREESKKHTLLSRILN----ASLYEG----ADMIKKRLCHWKVLIVFDDVD--DEHQLEYLHGWFG--DGSIIITTTRNQDLRSHD----------PELAEDEAIEVFSWHAF-QKQT---PDEFLQLSKSVVDYAKGLPLALKVLGSFLYK--RGVTEWRSAIDRL------RDTG-YEIVKQLSLSLDGL-NEEKNVFL-MACFFRG--RKKDDVVTILNSFGFRSE-----I-------IDVLIQKSLL-YI-S--------VEMHDLIEQMVARNV------KPWK--HSR
>XP_015078735.1
-------------DDVVGFEIHAQIIMNELIRGT-KERDVISIYGMPGLGKTTLARKVYNNPSILNYFDVKAWCAVSQAYNTRTLLVEIFKQATSKIKE--DDDVADMLRKVLIGKRYLIVLDDIW--DVEAWENL-ICFPE-CGSRVMVTTRIEQVAKHLQ-HH--SD-PSFLTSEESWELLEKKVF-RGE-SC-PPDLLEAGLQVALHCKGLPLVVVLIAGIITKTEREASLWLKVANGL-CSFALG----EQ-MKVIQSSYDHLEDHLKPCLLYMALFPEDHKIPVDDLVKLWMAEEFVL---TKNMEEACRVCMSDLLNRSLI-MVSGY-YRDVQYCSLHDVVREFCLRKLTEDKYM------ESR
>XP_015080229.1
--SSR----NPENIVV-GLEDDLVRIIRRLKGPT-LSREIIPILGMGGIGKTTLARKAFDDFETRNRFDIHIWVTVSQEYRIRGMLLDILRS---EESN--IDRLMDMIYKKLKGWRYLVVMDDIW--SSEVWDLMTRTFPN-NGSRIILTSRQEEVAIHAD-PD--SN-PNLLNSDNSWKLIRDRVF-GVEHAC-PPELEDIGEQIAQRCQGLPLALLVVAGHLSKISRTRESWNDVSKSV-SKVVADES--DI-LGVLAMSYNYLPDHLKPCFLYMGVFPEDSVVNIVRLINLWISEGFI------SDELVGRDCMEDLVSRNLV-MVRNF-DGEAKTCGVHDLIRDLILREAEKEKFL-------RR
>XP_015080230.1
--SSR----NPENIVV-GLEDDLVRIIRRLKGPT-LSREIIPILGMGGIGKTTLARKAFDDFETRNRFDIHIWVTVSQEYRIRGMLLDILRS---EESN--IDRLMDMIYKKLKGWRYLVVMDDIW--SSEVWDLMTRTFPN-NGSRIILTSRQEEVAIHAD-PD--SN-PNLLNSDNSWKLIRDRVF-GVEHAC-PPELEDIGEQIAQRCQGLPLALLVVAGHLSKISRTRESWNDVSKSV-SKVVADES--DI-LGVLAMSYNYLPDHLKPCFLYMGVFPEDSVVNIVRLINLWISEGFI------SDELVGRDCMEDLVSRNLV-MVRNF-DGEAKTCGVHDLIRDLILREAEKEKFL-------RR
>XP_015080231.1
--SSR----NPENIVV-GLEDDLVRIIRRLKGPT-LSREIIPILGMGGIGKTTLARKAFDDFETRNRFDIHIWVTVSQEYRIRGMLLDILRS---EESN--IDRLMDMIYKKLKGWRYLVVMDDIW--SSEVWDLMTRTFPN-NGSRIILTSRQEEVAIHAD-PD--SN-PNLLNSDNSWKLIRDRVF-GVEHAC-PPELEDIGEQIAQRCQGLPLALLVVAGHLSKISRTRESWNDVSKSV-SKVVADES--DI-LGVLAMSYNYLPDHLKPCFLYMGVFPEDSVVNIVRLINLWISEGFI------SDELVGRDCMEDLVSRNLV-MVRNF-DGEAKTCGVHDLIRDLILREAEKEKFL-------RR
>XP_015080232.1
--SSR----NPENIVV-GLEDDLVRIIRRLKGPT-LSREIIPILGMGGIGKTTLARKAFDDFETRNRFDIHIWVTVSQEYRIRGMLLDILRS---EESN--IDRLMDMIYKKLKGWRYLVVMDDIW--SSEVWDLMTRTFPN-NGSRIILTSRQEEVAIHAD-PD--SN-PNLLNSDNSWKLIRDRVF-GVEHAC-PPELEDIGEQIAQRCQGLPLALLVVAGHLSKISRTRESWNDVSKSV-SKVVADES--DI-LGVLAMSYNYLPDHLKPCFLYMGVFPEDSVVNIVRLINLWISEGFI------SDELVGRDCMEDLVSRNLV-MVRNF-DGEAKTCGVHDLIRDLILREAEKEKFL-------RR
>XP_015080233.1
--SSR----NPENIVV-GLEDDLVRIIRRLKGPT-LSREIIPILGMGGIGKTTLARKAFDDFETRNRFDIHIWVTVSQEYRIRGMLLDILRS---EESN--IDRLMDMIYKKLKGWRYLVVMDDIW--SSEVWDLMTRTFPN-NGSRIILTSRQEEVAIHAD-PD--SN-PNLLNSDNSWKLIRDRVF-GVEHAC-PPELEDIGEQIAQRCQGLPLALLVVAGHLSKISRTRESWNDVSKSV-SKVVADES--DI-LGVLAMSYNYLPDHLKPCFLYMGVFPEDSVVNIVRLINLWISEGFI------SDELVGRDCMEDLVSRNLV-MVRNF-DGEAKTCGVHDLIRDLILREAEKEKFL-------RR
>XP_015080544.1
-LRAK-RKSVVEFEELVGREKEIIDIETTLFGGKKLSMSVVCINGLAGVGKTDLALEF---------YKMVLWVGEARYFRQNNLSLNLLDVSADRSFDEQESEAFKRVKREMRDMPYLLIIDNLET-EKEWWEGKHDLIPTNGGTHVIITTQLNRVMNFD---------PQPLSTPDAMILIRGRR---KEY---QAEVEF--HKFDEKLGRSSFGLWVVGSLLSE----------------PSALFEAVN-QVVEETASCSNLSIPHCRDNPFLLTALLQQSNDASRMLQVGAWFAPAPISV----NLVNKSEEESALLLVKGLARKANR--TGC---IQFHPITQIFAKRKD------------AAK
>XP_015080555.1
-RRTRWTSHIFDQSEIVGLSEDTRKIKEWIFSHSDS-LHRVGIVGMGGLGKTTIAQKVYHDRQVNVRFQKKVWVSVSQTYDELLIMKGILKQLNGDDSGTDKGDLLNRILEALSHKSYLIVLDDVWSIDDGWWDRISRGLPKFHNDCIIITSRNDDVVKRMGATESRIHRPRLLDDEESWSLFCKFAFLSTKGKCN-AQLEEVGREIVRKCHGLPLAIKTTGGMLSSKPHSLGEWTRICDNFREKLV-SDSESNIVMASLQLSYDELPAHLKQCMLCFSIYPDDHEIEAEQLVRWWVGEGLVRGDGTETATDVAFDHLSELVSRCLVEAVQRSFDGKVYSCKMHDMVRDMTILVAEDEKFCHIATVNSRH
>XP_015081609.1
-TTFP----TIEEKTVVGMKDDLNSILNCINAQT-KELIVISVVGMGGIGKTTLASKVFDDSMIRSQFDKHAWVTISQDYNKRQMLLEVVSSITGENMS--NDKLLDTVYKGLKGRRFLVVIDDLW--RTEALDLMRRIFPH-NKSRIILTTRLKTVADYASSPD--FP-PSFLSLDDSWNLFTERLF-KKDP-C-PPQLEVIGKHIIQQCQGLPLSIVVIAGLLGNIGRTQDNWKKIEENL-NSFFGKAS--EK-QAILSLSYNCLPQYLKACFLYIGSFPEDMEIHVSKLISSWIAEHFIKA---TRLEVVAEEYLQELTDRSLI-LVRGA-NGRIKICKIHDLLRQMCIREAQIENVV-------RR
>XP_015082006.1
-KESEFIEEILQAPYLVGISSRVKNIVSWLQDGS-HDDNVIAICGMSGIGKTTVAKYVFTTNF--RRFEGSSFLAIQDISQQNQLLYD-LT----QDTDEG----IIKIRDAICFKRVLVILDDID--QLEQIHAIKSWFC--PGSKIIITTKNSCLKVEE---Q-----KREMGNDESLELFSWHSF-GEDH---PADYMELSKRVVKHCGGLPLALQVLGSSLRG--RSIDVWKSALDKL------EAIP-ASVIKKLKFGYDSLKDHDKNLFL-IACFFTR--KDKDYVIAVLDESYIYTR-----V-------IQNLTDRFLL-TI-E--------LIMHQMLRDMIVRQE------KPGR--RSR
>XP_015082295.1
NGRVRWTSDMIDESQTVGLAEDTNTLKKWILPFNGS-LQLIAIVGMGGLGKTTLTQKIYNDRQVCSRFQGRIWVCKS-TSSELDIMKSILEQLKKDDRGSDRNVLLKRIHEELSKKKYLIVMDDVWSIDDGWWRRILEGLPEAQDSCIIITSRNEEVVKRMGVKEEQIHRPKLLSEEEGWSLFCKVAFASSKGECNDIGLERVGKDILKKCAGLPLAIKTIGGLLSSKNQLCSAWKEVYQYLPHILA-DESKSDDLMATLQLSYDALHPQQKQCILCFAIYPEDYEIEVDQLVNWWIGEGFIHKEWTKTPRKMALECISELISRCLIEAVRKNYDGRVYSCKMHDMIREMIIRVAREESFCNIATINCRR
>XP_015083468.1
-ATRQ-TGFVLNEPQVYGRDKDKDEIVKILINNA-QQLSVLPILGMGGLGKTCLAQMVFNDQRVTDHFHPKIWICVSEDFNEKRLIKEIVEFIEGGDMD--LAPLQKKLQDLLNGKRYLLVLDDVWNEDQDKWAKLRQALK-GSGASVLTTTRLEKVGSIMATLQ-----PSNLSQEDCWLLFMQCAFGHQEE---MNNLVAIGKVIVKKCGGVPLAAKTLGGILR-FKREERQWEHVRDSEIWN-----PQDESILPALRLSYHHLPLDLRQCFSYCAVFPKDTKMEKENLISLWMAHGFLLS----NLEDVGNEVWNELYLRSFF-QEIEY-DR--TYFKMHDLIHDLAT---------------VRE
>XP_015083495.1
NGESS----FIQNDEVIGIDKVKDSLLSSLEREE-AHRVVISVAGMGGSGKTTLVAKVYTSLTVRKNFDCCAWVSVSQNHTIEDMLKKLISEFFVKSMD--YRQLVETLVKFLHNKRYIVVFDDVW--NNNFWRQISVALPK-NRSRVIITTRNEDIAAYPA-SNV-----KPLADEYAWMLFCNKAF-SQPDKC-PPELEEIGRTLAKTCEGLPLAIVALGGLMGSKDSEMK-WREVYDSL-SWHISNNKL-LDVKTVMLLSFDDLPYYLKNCFLYCCRFPMGKLIGAGRLIRMWMAEGFLEE----NSEEVGKIYLKELISRNLLQVVKHS-FIRPKTCKLHDLMWELARSISEKENFL------ARR
>XP_015083505.1
-LALR-RRSVVDKEEFVGRKKELSELEFRLFGGRNNSMKVVCVSGEPGIGKTDLLLEY---------FKMVLWIGESRYVRQNNLWSFLVDVGVEKSFEEQEEAAVARVRKELRDIPFLLIIDNLES-EKDWWDHKMDLLPRFGETHVLISTRLSRVMNMD---------PNYLSEIEAMSLMQG-A---KDY---PIEIDA--RVIEDKLKRLTLGLAIVGAILSE----------------PSRLLDTIN-RMLKEIIYIRRENHP-LRRNNFLFFSIFDHADGATRMALASGWFAPSPIPV----SLEKKSEAEASSLLLRNIARTC-R--EG----IQFHQLIKMYARKRG------------VAQ
>XP_015083506.1
-LALR-RRSVVDKEEFVGRKKELSELEFRLFGGRNNSMKVVCVSGEPGIGKTDLLLEY---------FKMVLWIGESRYVRQNNLWSFLVDVGVEKSFEEQEEAAVARVRKELRDIPFLLIIDNLES-EKDWWDHKMDLLPRFGETHVLISTRLSRVMNMD---------PNYLSEIEAMSLMQG-A---KDY---PIEIDA--RVIEDKLKRLTLGLAIVGAILSE----------------PSRLLDTIN-RMLKEIIYIRRENHP-LRRNNFLFFSIFDHADGATRMALASGWFAPSPIPV----SLEKKSEAEASSLLLRNIARTC-R--EG----IQFHQLIKMYARKRG------------VAQ
>XP_015083508.1
-LALR-RRSVVDKEEFVGRKKELSELEFRLFGGRNNSMKVVCVSGEPGIGKTDLLLEY---------FKMVLWIGESRYVRQNNLWSFLVDVGVEKSFEEQEEAAVARVRKELRDIPFLLIIDNLES-EKDWWDHKMDLLPRFGETHVLISTRLSRVMNMD---------PNYLSEIEAMSLMQG-A---KDY---PIEIDA--RVIEDKLKRLTLGLAIVGAILSE----------------PSRLLDTIN-RMLKEIIYIRRENHP-LRRNNFLFFSIFDHADGATRMALASGWFAPSPIPV----SLEKKSEAEASSLLLRNIARTC-R--EG----IQFHQLIKMYARKRG------------VAQ
>XP_015083534.1
--------------------------------------------GMGGIGKTTLAKKAYDYPRVRSRFDVHAWVTVSREYGMRRSLLSLARCIPGEKTE---DQLAESLYRKLKDRRYLIVMDDIW--STKVWDDVTRCFPD-NGSRIILTSRLKDVAAYAN-PD--SP-LGVLSSDDSWKLLSVKVF-GVNDLC-PSELEDIGKQIAERCGGLPLAILVVAGHLSKISMRRESWITVAKTV-NSVVANDP--DK-LGVLGMSYNYLSNHLKPCFLSMGAFPEDFEIKARTLIQVWVAEGFLKA---ESLEKVAEECLEDLISRNLI-MIKKF-NGEIRSCGIHDLLRDLSLREAQKEKFL-------RG
>XP_015083592.1
-ATRE-TGFVLIEPEVYGRDKEEDEIVKILINNT-EELPVFPIIGMGGLGKTTLAQMIFNDQRVTKHFDPKIWVCVSDDFDEKRLIKTIVGNIERRVED--LASFQKKLQELLNGKRYLLVLDDVWNDDLEKWAKLRAVLN-GRGASILATTRLEKVGSIMGTSQ-----SSNLSPHDSLLLFMQRAFGQQRE---ANNLVAIGKEIVKKCGGVPLAAKTLGGLLR-FKREESEWEHVRDNEVWS-----PQDESILPALRLSYHHLPLDLRQCFAYCAVFPKDTKMIKGNLITLWMAHGFLLS----NLEDVGNEVWNELYLRCFF-QEIES-GN--TYFKIHDLIHDLAT---------------IRE
>XP_015084508.2
--ESRFIQEIVKALHPVGIDSRVKDINLWLQDGS-TSIDMMAIYGMGGLGKSTLAKTAYNLNF--DKFDGCSFLAVNKTSERYQLLSDVLG----YNVDEG----VIKIQEAIHRRRILLVLDDVD--DRDQLNTVREWFY--PGSKIIITTRNQHFDASE--SC-----KMPLNAQESIRLFSWHAF-GKEK---PSDHEDLTEKVILHCKGTPLALKVLGSSLCD--RSIEVWESALRKL------QAIP-DNILEKLRISYDLLDDDVQKIFL-IVCFFVG--KDRDYAVTILDGCGFFSV-----V-------IQILSDRCLV-EM-D--------LKVHSLIQDMIIRLE------EPRK--RSR
>XP_015084526.1
--ESTFIKKVINASCSIGIHRRARPINSWVQDNN-SNIGILLVCGIGGIGKTTLAKFVYNLNF--GYFEISCFLAIRETSKLPQLLSILLK----SSVDEG----IIKIRNALCYRKVLLVLDDVD--EPDLVEAIKDWFG--FGSKIIVTTRHKSLRPQL---H-----EGILYTVEANELFNFHAF-GHEN--ISKYYKEYLEEVIEWCRGLPLALQVIGSSLAG--KSKDVWRSAIGKL------REIP-TNIVEKLRLSYELLEDHDQNLFL-LCCFFVG--MKKDFVVRILDKCDFYTL-----V-------IQNLIDRSLV-TIEF--------ITIHQVVRDMIVRRE------DPGK--RTR
>XP_015085928.1
-ARRE-TGFVLNEPQVYGRDKDKDEIVKILINNA-QQLSVLPILGMGGLGKTSLAQMVFNDQRVTDHFHPKIWICVSEDFNEKRLIKEIVESIEEGDMD--LAPLQKKLQDLLNGKRYLLVLDDIWNEDQDKWAKLKQVLK-GSGASVLTTTRLEKVGSIMATLQ-----PSNLSQEDCWLLFMQCAFGHQEE---MNNLVAIGKVIVKKCGGVPLAAKTLGGILR-FKREERQWEHVRDSEIWN-----PQDESILPALRLSYHHLPLDLRQCFVYCAVFPKDAKMKKEKLISLWMAHGFLLS----NLEDVGNEVWNELYLRSFF-QEIEY-DR--TYFKMHDLIHDLAT---------------IRE
>XP_015086515.1
-VSDQ--TGIVDESEVHGRDSDKEVVMRKLVESENVP-VVVSVVGTGGIGKTTLAQLAYGDEELKGHFDKRIWICVSNPFDEVKVAKAILEGL--PNLS--QFHMLERIQECVSKIRFFLVLDDVWSEDYSRWEPLKNSLKA-PGSRILVTSRSERVVGMMG-----SSY-GQISDSDCWALFSRIAFSGRS----NENLEDIGRRIVRKCKGLPLAAKTMGSLLRF--VTEQEWQTVLDNPIWEEVTVDL-----FPHLYLSYDDLPPILKRCFSYCAIFPKDTVINVDKLVRIWMAQGFLST--QQ--EVRGREYFVNLAMRSFFHELET--DDKNTSCKMHDVVHDFCYSISGTESTE------VHH
>XP_015086707.1
------SN-LVTDEEVVGFENKAEELIDYLIRGT-NELDVVPIVGMGGQGKTTIARKLYNNDIIISRFDVRAWCIISQTYNRRELLQDIFSQVTGSDDNGAVDVLADMLRRKLMGKRYLIVLDDMW--DCMVWDDLRLSFPG-IRSRIVVTTRLEEVGKQVK-YH--TD-PPFLTTEESCQLLQEKVF-QKE-DC-PPELQDVSQAVAEKCKGLPLVVVLVAGIIKKRKMEESWWNEVKDAL-FDYLDSEF--EESLATMQLSFDNLPHCLKPCLLYMGMFSEDARIPASTLISLWIAEGFVEN---ESMEEEAEGYLMDLISSNLV-MLSKY-KGKVKYCQVHDVVHHFCLEKSREAKFMQFQPLDGTR
>XP_015087117.1
-DRTK-TGSFVITSKICGRDDDKKKLLELLLTTG-GVVSIIPIVGIGGLGKTTLAQLVYNDEKVVHFFDIKIWVYVSRDFDVSKLMLSIIQSATKELLE--MDLLQAHFQDSLGGKRFLIVLDDVWNEDQEEWDKLGDLFQ-GAGSRIIVTTRSTKVASIVGTTS-----PQGLIEDDCWVLFKQRAFSKEEE---GENLLDIGKQIIKKCGGVPLAAKTLGSLLR-FKREKEDWMFVQESELWK-----ENCNSILPALRLSYLQLPLHLQRCFAFCSLYPKNYEIHKEKMIHIWIAEGLITC---RNLEDIGNEYFNDLMCLSFF-QEVKD-ETDLVVYIMHDLIHDLARSVGSQDFVI------PKE
>XP_015089703.1
------------QATMLDLDNDLMTIKSRLIGPP-SKLTVVSIVGMGGIGKTTLARKVYDDIYMEHHFYIRAWITVSQMHQHREMLLGILRCFSLYLKN--TEQLAEQVYRSLKGRRYLIVMDDVW--DTNAWDVVKRSFPK-NGSRVILTSRLANVGIYAS-SG--SP-PQCLSVDQSLKLFNLKVF-GRE-TC-PLELEKATKQIVEKCQGLPLAIVVVAGFCSKISKTEDCWEDVAHKI-GLVVSRET--EE-MDLLALSYKHLPLHLKTCFLYMGAFPKDFEITVSKLMKLWIAAEFVK----KDFEEVAHGYLRDLIDRSLI-MVKKS-SGEVKTCKVHDLLHDLIIREAKERLIY------EHR
>XP_015089762.1
-ERPQ-SDSYVIESKILGRNKDKKNIIKLLI--G-SDVSVVSITGIGGIGKTTVAKLVYNDAVVESSFDTRIWVCVSEGFNVKRLLKAIIESGTGNLVE--MDVIQRRVQELILGKKFLLVLDDVWDDDHEKYERLKNLVH-GDGSKLLVTTRNEKVALLMGTTN-----PEGLSDGDCWSLFQELAY-KNRQ---KEALEEVGKEIAKKCRGVPLAAKALGSLMC-LKNQKSEWSFIRDCAMWDM---EHEDGAILSALRLSYEYLPTHLKQCFAYCSIFPKGYRINKNTLIHLWMAEGFVPS----SPEEVGNGYFNELLWRSFF-QNVRF-DGNIVECDMHDLVHDLAKSVGGVDCFT------PGM
>XP_027767792.1
------HNSLMNDENIVGFGIVAEKMIHSLTRGT-NELDVIPIVGMGGQGKTTCARLLYNNEIIVSHFDVRAWCIISQTYNRKELLQDIFSQVTGFKVKVDVGELADMLRKSLLGKRYFIVLDDMW--DGMAWDDLRLSLPD-NRSRIVVTTRLEKVGDYVK-HH--TN-PPFLTLKESWELLQKKEF-QNK-SC-PSELYDVSLEVARRCKGLPLVVILVAGIIKK-KMEESWWHEVKDAI-YSYLG-ES--EESRETVHLSYDNLPDYLKPCLLYMGMFPEDHNISASNLINLWIAEGFVQD---ESLEEAAEGYLMDLISXNVI-MVSKY-NGKVKYCQVHDIVLHFCLERSREEKFMNFRLSDESR
>XP_027767812.1
--ESKFIESIIKAHYPIGLDSSIQHIELLLQSCE-HEVRMVGICGVGGIGKTTLAKAIYNRIF--QQFDGSCFLSVRSKTEEFKLLNQILK----DSVAEG----VNLIKARLGSQKVLIVLDDVD--HRSQLESLRSWFG--SGSAIIITTRDEHLYGLG---S-----EKLLNDNEAQQLFSRHAF-NSFS---PPEYDELAQDVIQYSGGLPLALVTLGSHFQG--RSIEEWGHEFKKL------RAIP-HCIQKILKISFDGL-DNTQSVFL-ITCAFHG--CYEDEVTKTLNACGFYTE-----S-------ISTLVQRNLL-QR-D--------LVMHDPVRDMIVRLE------DSGK--RSR
>XP_027767972.1
--RVQ-SEAIYSTEKFNSRKLNEEEIMAAVRD---EGVTMIGICGMGGVGKTTLAEKI-RLKEKQQGFKDVVMVTVSQQPDLKQIAQGLLTL-EG----------GDQLRTRLQNSRNLIILDDVW----KAIPDLKLGIPN-HRCKVILTTRFRNVCEAME-----AQ-KGILSKEEAWSLFRQKV--G-DF--DDSSLQGIAKEVANECKGLPLAIITVAGALKK--KNKRSWDRALEELRGEVIIPEVP-EELYTPLRLSYDYLGSEAKYLFLLCSLFEEDSDIWMEELLNYGMGLHIFPGVKLES-RDMVYSLSETLQDGFLLS----SKKNHVK---MHDVVRDVAKYIAGEHNFMEFPRKDYSH
>XP_027768028.1
--EEK-MQQLVMGEAF------VESLRKVLTS---NEVSSIGIYGMGGVGKTTLAMHIHDHLLKESRFGNVYWITVSQDFSISNIANTILDLSSE----------TAKLFHSLKK-SFVFILDDVW----NIF-DVKMGIP---GGKMIITSRSSEVCDKIG-----CQ-KETLSMTESWELFIKTL--G-----LSMEIEEIAKKMTKKCDGLPLGIITMAASMRG--NDVFEWRDAFEEFTNS-EMEDMN-NDVFPILQCSYNRLRDKLQKCLLYCCLYPEDYKIRRDELVRLLIVEELLVKRNRKE-LDQGYAVLNKLERACLLE--SVNGSRCVRMGFMHDLVREMALRIADEINLMEIPGEQLDK
>XP_027768095.1
-------------------------------------LCAIPIVGMGGLGKTTIAKRIFNDEEIGKHFKKRVWLCLPEISDTKSFLEQILQSLTEEVQT--RDIIVKKLRDELGGKRYLLVLDDLWHVDSRLWHEFMDTLKNTRGNCILVTTRMKQVASIVAA-D-----HGKLTDDHCLSIFKQGAFVDGEV---PQEILSMEKKIVELCQGLPLAASVLGCLLC-NK-EKHEWQAI-------VAGEDDNRENLKKILKLSYDYLPSHLKKCFGYFAMFPKDFVFEKDQLIQLWMAEGFLHP---ETMEDVGNKFFRLLFQYSLL-QDVKE-YTKITHCKMHDLVHDLAG-----DILK---------
>XP_027768402.1
-PPQK----MVEEENVVGFDDEARKISSRLTNGS-EELEIISIVGMGGLGKTTLAKKVYTDPSIEFHFYNRAWIYVSQQYSRKEVFLGILDSLSLYKMN--DEKLAGELFSHLRSKRYLVVIDDVW--TMEAWDDLQMAFPA-SGSRILLTTRNTEVALHAN-PE--GL-PRFLTHEESWELLSKKVF-RKG-IC-PLELEDIGLQIAKKCYGLPLAIVVVSGLLLKKEKTRDWWKKIANDV-SSYVARDP--KQ-MDVLALSYKHLPDHLKVCFIYFGVFPEDFEIPVWKLLRLWTSEGFVQ----ECLEDTAEEYLEDLVDRNLV-LVAKA-SGRIKTCRIHDMLRDLSVKMGSEEKFL-------RR
>XP_027768404.1
------------QATMLDLDNDLMTIKSRLIGPP-SKLTVVSIVGMGGIGKTTLARKVYDDIYMEHHFYIRAWITVSQMHQHREMLLGILRCFSLYLKN--TEQLAEQVYRSLKGRRYLIVMDDVW--DTNAWDVVKRSFPK-NGSRVILTSRLANVGIYAS-SG--SP-PQCLSVDQSLKLFNLKVF-GRE-TC-PLELEKATKQIVEKCQGLPLAIVVVAGFCSKISKTEDCWEDVAHKI-GLVVSRET--EE-MDLLALSYKHLPLHLKTCFLYMGAFPKDFEITVSKLMKLWIAAEFVK----KDFEEVAHGYLRDLIDRSLI-MVKKS-SGEVKTCKVHDLLHDLIIREAKERLIY------EHR
>XP_027768555.1
-LTKQ--TCLVDESDIFGRHEEIKDLINRLLS-GGGNLTVVPIVGMGGAGKTTLAKAVYNDVKVKNHFGLTAWYCVSEPYDALRITKGLLQEI-GGNLN--QLQV--KLKESLKEKKFLVVLDDVWNDDYSEWDNLRNVFID-VGSKIIVTTRKESVARTMC-----ADRCGNLSSEDSWALFKRHSLENRD------ELEEVGRNIADKCKGLPLALKALAGVLRG--SEVDEWRNILRSEIWDSCWNGI-----LPALMLSYNDLSPHLKRCFAFCAIYPKDYEFCKDQAIYLWIANGLV----KE--FCSGKEYFDELRSRSLFERVPES-GWKSGR--MHDLINDLCIRLEETEGSH------SRH
>XP_027768697.1
--MEA-RESFFPGEET---KRTCERIWRCLKK---KVITSIGIYGVKGVGKTTLAKLI-NHLV-EQKTSQVIWINVSQQCNIKDIAKSLFDLIEE----------AIALHESFKK-DFVLVLDDVL----ENV-PLKLGNP---GGRLIVTSCLLETCRKMG-----CQ-RKTLEAEECWSLFVEKL--G-NE--VPREVEGIAKVMVNECTGLPFGIVALAAKVRE--SNVDEWRKAFDE---S--KEENN-DDVMKMLLYSFDSLKDKLQQCFLYCCLYPENENISKDHLISRFVLEGLIDEQEREE-FEEGYAILNRLEGVCLLE--SG---HTVK---MHSLIRDMALKITENPMFMDAPEQNLDK
>XP_027768725.1
-STKQ--TSLVDESDIFGREKEIKDLIDLLLS-SGRNLTVVPIVGMGGAGKTTLAKAVYNDDKVKDRFPLTAWYCVSEAYDALRITKGLLQEI-GGNLN--QLQV--KLKENLKGKKFLVVLDDVWNDTYSEWDNLRNVFVD-MGSKIIVTTRKASVAQMMC-----ADRCGNLSSEDSWSLFKRHSLENRD------ELEEIGKKIANKCKGLPLALKALAGVLRG--SEVDEWRNILRSEIWDTCWNGI-----LPALMLSYNDLPPHLKRCFAFCAIYPKDYEFCKDQVIYLWIANGLV----KQ--FCLGNKYFDELRSRSLFERVPES-EWKSEG--MHDLINDLCIRLEENEGSA------SRH
>XP_027768726.1
-STKQ--TSLVDESDIFGREKEIKDLIDLLLS-SGRNLTVVPIVGMGGAGKTTLAKAVYNDDKVKDRFPLTAWYCVSEAYDALRITKGLLQEI-GGNLN--QLQV--KLKENLKGKKFLVVLDDVWNDTYSEWDNLRNVFVD-MGSKIIVTTRKASVAQMMC-----ADRCGNLSSEDSWSLFKRHSLENRD------ELEEIGKKIANKCKGLPLALKALAGVLRG--SEVDEWRNILRSEIWDTCWNGI-----LPALMLSYNDLPPHLKRCFAFCAIYPKDYEFCKDQVIYLWIANGLV----KQ--FCLGNKYFDELRSRSLFERVPES-EWKSEG--MHDLINDLCIRLEENEGSA------SRH
>XP_027768727.1
-STKQ--TSLVDESDIFGREKEIKDLIDLLLS-SGRNLTVVPIVGMGGAGKTTLAKAVYNDDKVKDRFPLTAWYCVSEAYDALRITKGLLQEI-GGNLN--QLQV--KLKENLKGKKFLVVLDDVWNDTYSEWDNLRNVFVD-MGSKIIVTTRKASVAQMMC-----ADRCGNLSSEDSWSLFKRHSLENRD------ELEEIGKKIANKCKGLPLALKALAGVLRG--SEVDEWRNILRSEIWDTCWNGI-----LPALMLSYNDLPPHLKRCFAFCAIYPKDYEFCKDQVIYLWIANGLV----KQ--FCLGNKYFDELRSRSLFERVPES-EWKSEG--MHDLINDLCIRLEENEGSA------SRH
>XP_027768728.1
-STKQ--TSLVDESDIFGREKEIKDLIDLLLS-SGRNLTVVPIVGMGGAGKTTLAKAVYNDDKVKDRFPLTAWYCVSEAYDALRITKGLLQEI-GGNLN--QLQV--KLKENLKGKKFLVVLDDVWNDTYSEWDNLRNVFVD-MGSKIIVTTRKASVAQMMC-----ADRCGNLSSEDSWSLFKRHSLENRD------ELEEIGKKIANKCKGLPLALKALAGVLRG--SEVDEWRNILRSEIWDTCWNGI-----LPALMLSYNDLPPHLKRCFAFCAIYPKDYEFCKDQVIYLWIANGLV----KQ--FCLGNKYFDELRSRSLFERVPES-EWKSEG--MHDLINDLCIRLEENEGSA------SRH
>XP_027768757.1
-STKQ--TSLVDDSGIFGRKNEIENLIGRLLS-KGKNLAVVPIVGMGGLGKTTLAKAVYNDKRVQKHFGLTAWFCVSEAYDAFRITKGLLQEI-DDNLN--QLQV--KLKEKLNGKRFLVVLDDVWNDNYPEWDDLRNLFLD-IGSKIIITTRKESVALMMG-----SG--GILSSEDSWALFKRHSLEHKD----PKEFEEVGKQIADKCKGLPLALKALAGILRS--SEVDEWRYILRSEIWESCSNGI-----LPALMLSYNDLPAHLKQCFAYCAIYPKDYQFCKDQVIHLWIANGLV----HQ--FHSGNQYFIELRSRSLFEMASKS-ERDVEG--MHDLVNDLCIRLEENKGSH------CRH
>XP_027768801.1
-STKQ--TSLVDDSDIFGRQNEIENL----------XLVVVPIVGMGGLGKTTLAKAVYNDERVQKHFVLKAWFCVSEAYDAFTITKGLLQEI-GHNLN--QLQV--KLKESLKGKKFLVVLDDVWNDNYNEWDELRNVFVD-TGSKIIVTTRKESVALMMG-----NE--ENLSTEASWSLFKRNAFEIMD----AMELEEVGRQIAAKCKGLPLALKTLAGMLRS--SEVEEWKCVLRSEIWE--DNDI-----LPALMLSYNDLPAHLKRCFSFCAIFPKDYPFRKEQVIHLWIANGLVPV--NQ---DLGNQYFLELRSRSLFEKVPNS-KRNIEE--MHDLVNDLCIRLEERKGSF------SRH
>XP_027768802.1
-ATKQ--TSLVDDSDIFGRQNDIEELIDRLLS-SGKKLTVVPIVGMGGVGKTTLAKVVYNDEKVKDHFGLKAWFCVSEAYDAFRITKGLLQEI-DENLN--QLQV--KLKESLKGKKFLVVLDDVWNDNYTEWDELRNVFVD-IGSKIIVTTRKESVALMMG-----SG--GTLSDEASWDLFKRHSLENRD----PKEFEVIGKQIAYKCKGLPLALKALAGALRC--SEVDEWRDILRSEIWESCLNGI-----LPALMLSYNDLPAPLKQCFAYCAIYPKDYQFCKDQIIHLWIANGLV----QQ--LLSGNQYFLELRSRSLFERVPES-EWNSEK--MHDLVNDLCLRLEEKKGSH------CRH
>XP_027768849.1
--ESECIGDLVNLTDVVGIDAHLKKLNSLLEMKT-NDVRIVWIWGMVGVGKTTIARAIFDLLSSKFKFDGACFLPNKE--NKYILLSKLVG----HDKEEG----RHLMARRLRLKKVLVVLDNID--HEDQLDYLLDWFG--NGSRIIATTRDKHIGKND----------TTLLEHDAIQLFNQYAF-KNEV---PDCFEEITLEVVSHAEGLPLALKVWGSSLHK--KDIHVWRSAVDRI------KRNS-SSVVENLKVSYDGL-EEDQEIFL-IACFLRG--KKQTKVKQILESCDFGAD-----D-------LRVLIDKSLV-FISE--------IQMHELIQEMIVTLQ------ERGE--LSR
>XP_027768850.1
--EAEYIQQIVDLQDVVGINAHLEKLESLLQIEV-NDVRIVGIWGIGGVGKTTIAKAIFDTLS--CQFKASCFLAVKENANYNSLLSELLR----NNKYDG----KYMIQSRLCSMKVLIVLDDID--HGDHLEYLVGWFG--NGSRIVVTTRNKHIEKDD----------STLSDQEAIQLFNRHAF-RKEI---PDRFMKFSLEVVNHAKGLPLALKVWGSLLHN--KGLTQWTSTVDQI------KKNS-SLIVKKLKVSYDGL-EEEQKIFL-IACLLRG--KRKKIVTRILESCGFGAE-----H-------LDVLIDKSLV-FISK--------IEMHDLIQDMVVKMQ------DSGE--QSR
>XP_027768884.1
-LTKQ--TSLVDDSAIFGRKNEIENLVGRLLS-KGKNLSVIPIVGMGGLGKTTLAKAVYNDKRVQKHFGLTAWFCVSEAYDAFRITKGLLQEI-GDNLN--QLQV--KLKETLNGKRFLVVLDDVWNDNYPEWDDLRNLFLN-IGSKIIVTTRKESVALMMG-----SE--GILSSEDSWALFKRHSLEHKD----PKEFEEVGKQIADKCKGLPLALKALAGMLRS--SEVDEWRDILRSEIWESCSNGI-----LPALMLSYNDLPAHLKQCFAYCAIYPKDYQFRKDQVIHLWIANGLV----HQ--FHSGNQYFIELRSRSLFEMASES-ERDVEE--MHDLVNDLCIRLEDNKGSR------CRH
>XP_027768964.1
--ESECILDLVNLQDIVGIDTHLKEVRSLLEMEI-DDVRIVGICGIGGVGKTTIARAVFDTLS--SQFDGACFLAIKE--NKHILLSELLR----ISKEAG----KHMIARRLRFKKVLVVLDDID--HKDHLDYLLGWFG--NGSRIIATTRDKQMGKNN----------TTLVEHEAIQLFNQYAF-KEEV---IDCFEKLTLEVVGHAKGLPLALKVLGSLLHK--KDITVWRSVADRI------KRNS-SSIVENLIISYDGL-DEEQEIFL-IACFLRG--RKQTEIKQILESCDFGAE-----D-------LRVLIDKSLV-FISE--------IEMYDSVQDMIVKMQ------DRGE--CSR
>XP_027768965.1
--ESECILDLVNLQDIVGIDTHLKEVRSLLEMEI-DDVRIVGICGIGGVGKTTIARAVFDTLS--SQFDGACFLAIKE--NKHILLSELLR----ISKEAG----KHMIARRLRFKKVLVVLDDID--HKDHLDYLLGWFG--NGSRIIATTRDKQMGKNN----------TTLVEHEAIQLFNQYAF-KEEV---IDCFEKLTLEVVGHAKGLPLALKVLGSLLHK--KDITVWRSVADRI------KRNS-SSIVENLIISYDGL-DEEQEIFL-IACFLRG--RKQTEIKQILESCDFGAE-----D-------LRVLIDKSLV-FISE--------IEMYDSVQDMIVKMQ------DRGE--CSR
>XP_027768966.1
--ESECILDLVNLQDIVGIDTHLKEVRSLLEMEI-DDVRIVGICGIGGVGKTTIARAVFDTLS--SQFDGACFLAIKE--NKHILLSELLR----ISKEAG----KHMIARRLRFKKVLVVLDDID--HKDHLDYLLGWFG--NGSRIIATTRDKQMGKNN----------TTLVEHEAIQLFNQYAF-KEEV---IDCFEKLTLEVVGHAKGLPLALKVLGSLLHK--KDITVWRSVADRI------KRNS-SSIVENLIISYDGL-DEEQEIFL-IACFLRG--RKQTEIKQILESCDFGAE-----D-------LRVLIDKSLV-FISE--------IEMYDSVQDMIVKMQ------DRGE--CSR
>XP_027768967.1
--ESECILDLVNLQDIVGIDTHLKEVRSLLEMEI-DDVRIVGICGIGGVGKTTIARAVFDTLS--SQFDGACFLAIKE--NKHILLSELLR----ISKEAG----KHMIARRLRFKKVLVVLDDID--HKDHLDYLLGWFG--NGSRIIATTRDKQMGKNN----------TTLVEHEAIQLFNQYAF-KEEV---IDCFEKLTLEVVGHAKGLPLALKVLGSLLHK--KDITVWRSVADRI------KRNS-SSIVENLIISYDGL-DEEQEIFL-IACFLRG--RKQTEIKQILESCDFGAE-----D-------LRVLIDKSLV-FISE--------IEMYDSVQDMIVKMQ------DRGE--CSR
>XP_027768968.1
--ESECILDLVNLQDIVGIDTHLKEVRSLLEMEI-DDVRIVGICGIGGVGKTTIARAVFDTLS--SQFDGACFLAIKE--NKHILLSELLR----ISKEAG----KHMIARRLRFKKVLVVLDDID--HKDHLDYLLGWFG--NGSRIIATTRDKQMGKNN----------TTLVEHEAIQLFNQYAF-KEEV---IDCFEKLTLEVVGHAKGLPLALKVLGSLLHK--KDITVWRSVADRI------KRNS-SSIVENLIISYDGL-DEEQEIFL-IACFLRG--RKQTEIKQILESCDFGAE-----D-------LRVLIDKSLV-FISE--------IEMYDSVQDMIVKMQ------DRGE--CSR
>XP_027768969.1
--ESECILDLVNLQDIVGIDTHLKEVRSLLEMEI-DDVRIVGICGIGGVGKTTIARAVFDTLS--SQFDGACFLAIKE--NKHILLSELLR----ISKEAG----KHMIARRLRFKKVLVVLDDID--HKDHLDYLLGWFG--NGSRIIATTRDKQMGKNN----------TTLVEHEAIQLFNQYAF-KEEV---IDCFEKLTLEVVGHAKGLPLALKVLGSLLHK--KDITVWRSVADRI------KRNS-SSIVENLIISYDGL-DEEQEIFL-IACFLRG--RKQTEIKQILESCDFGAE-----D-------LRVLIDKSLV-FISE--------IEMYDSVQDMIVKMQ------DRGE--CSR
>XP_027768970.1
--ESECILDLVNLQDIVGIDTHLKEVRSLLEMEI-DDVRIVGICGIGGVGKTTIARAVFDTLS--SQFDGACFLAIKE--NKHILLSELLR----ISKEAG----KHMIARRLRFKKVLVVLDDID--HKDHLDYLLGWFG--NGSRIIATTRDKQMGKNN----------TTLVEHEAIQLFNQYAF-KEEV---IDCFEKLTLEVVGHAKGLPLALKVLGSLLHK--KDITVWRSVADRI------KRNS-SSIVENLIISYDGL-DEEQEIFL-IACFLRG--RKQTEIKQILESCDFGAE-----D-------LRVLIDKSLV-FISE--------IEMYDSVQDMIVKMQ------DRGE--CSR
>XP_027768971.1
--ESECILDLVNLQDIVGIDTHLKEVRSLLEMEI-DDVRIVGICGIGGVGKTTIARAVFDTLS--SQFDGACFLAIKE--NKHILLSELLR----ISKEAG----KHMIARRLRFKKVLVVLDDID--HKDHLDYLLGWFG--NGSRIIATTRDKQMGKNN----------TTLVEHEAIQLFNQYAF-KEEV---IDCFEKLTLEVVGHAKGLPLALKVLGSLLHK--KDITVWRSVADRI------KRNS-SSIVENLIISYDGL-DEEQEIFL-IACFLRG--RKQTEIKQILESCDFGAE-----D-------LRVLIDKSLV-FISE--------IEMYDSVQDMIVKMQ------DRGE--CSR
>XP_027768972.1
--ESECILDLVNLQDIVGIDTHLKEVRSLLEMEI-DDVRIVGICGIGGVGKTTIARAVFDTLS--SQFDGACFLAIKE--NKHILLSELLR----ISKEAG----KHMIARRLRFKKVLVVLDDID--HKDHLDYLLGWFG--NGSRIIATTRDKQMGKNN----------TTLVEHEAIQLFNQYAF-KEEV---IDCFEKLTLEVVGHAKGLPLALKVLGSLLHK--KDITVWRSVADRI------KRNS-SSIVENLIISYDGL-DEEQEIFL-IACFLRG--RKQTEIKQILESCDFGAE-----D-------LRVLIDKSLV-FISE--------IEMYDSVQDMIVKMQ------DRGE--CSR
>XP_027768974.1
-LTKQ--TSLVDDSGIFGRQNEIENLIGRLLS-KGKNLAVFPIVGMGGLGKTTLAKVVYNDERVQKHFSLTAWFCVSEAYDAFRITKGLLQEI-GDNLN--QLQV--KLKGSLKGKKFLIVLDDVWNDNYNEWDDLRNVFVE-IRSKIIVITRKVSVALVVG-----SE--GTLSDEASWSLFKRNAFENMD----AMELEEVGKQIAAKCKGLPLALKTLAGMLRS--SEVEEWKCILRSEIWE--DNDI-----LPALMLSYNDLPAHLKRCFSFCAIFPKDYPFRKEQVIHLWIANGLVPV--IQ---HLGNQYFLELRSRSLFERVPNS-EGNIEE--MHDLVNDLCIRLEESQGSH------SRY
>XP_027768975.1
-LTKQ--TSLVDDSGIFGRQNEIENLIGRLLS-KGKNLAVFPIVGMGGLGKTTLAKVVYNDERVQKHFSLTAWFCVSEAYDAFRITKGLLQEI-GDNLN--QLQV--KLKGSLKGKKFLIVLDDVWNDNYNEWDDLRNVFVE-IRSKIIVITRKVSVALVVG-----SE--GTLSDEASWSLFKRNAFENMD----AMELEEVGKQIAAKCKGLPLALKTLAGMLRS--SEVEEWKCILRSEIWE--DNDI-----LPALMLSYNDLPAHLKRCFSFCAIFPKDYPFRKEQVIHLWIANGLVPV--IQ---HLGNQYFLELRSRSLFERVPNS-EGNIEE--MHDLVNDLCIRLEESQGSH------SRY
>XP_027768976.1
-LTKQ--TSLVDDSGIFGRQNEIENLIGRLLS-KGKNLAVFPIVGMGGLGKTTLAKVVYNDERVQKHFSLTAWFCVSEAYDAFRITKGLLQEI-GDNLN--QLQV--KLKGSLKGKKFLIVLDDVWNDNYNEWDDLRNVFVE-IRSKIIVITRKVSVALVVG-----SE--GTLSDEASWSLFKRNAFENMD----AMELEEVGKQIAAKCKGLPLALKTLAGMLRS--SEVEEWKCILRSEIWE--DNDI-----LPALMLSYNDLPAHLKRCFSFCAIFPKDYPFRKEQVIHLWIANGLVPV--IQ---HLGNQYFLELRSRSLFERVPNS-EGNIEE--MHDLVNDLCIRLEESQGSH------SRY
>XP_027768977.1
-LTKQ--TSLVDDSGIFGRQNEIENLIGRLLS-KGKNLAVFPIVGMGGLGKTTLAKVVYNDERVQKHFSLTAWFCVSEAYDAFRITKGLLQEI-GDNLN--QLQV--KLKGSLKGKKFLIVLDDVWNDNYNEWDDLRNVFVE-IRSKIIVITRKVSVALVVG-----SE--GTLSDEASWSLFKRNAFENMD----AMELEEVGKQIAAKCKGLPLALKTLAGMLRS--SEVEEWKCILRSEIWE--DNDI-----LPALMLSYNDLPAHLKRCFSFCAIFPKDYPFRKEQVIHLWIANGLVPV--IQ---HLGNQYFLELRSRSLFERVPNS-EGNIEE--MHDLVNDLCIRLEESQGSH------SRY
>XP_027769006.1
-LTKQ--TCLVDESDIFGRHKEIKDLIDLLLS-SGRNLTVVPIVGMGGAGKTTLAKAVYNDEKVKNHFSLKGWYCVSEAYDALRITKGLLQEI-GGNFN--KLQV--KLKESLKGKKFFVVLDDVWNDDYNEWDNLRNVFVG-MGSNIIVTTRKESVAQTMC-----TDRCGNLSSEDSWALFKRYSLENRD------ELEEVGRKIADKCKGLPLALKALAGVLRC--SGVEEWRNILRSEIWDFL-NDI-----LPALMLSYNDLPAQLKRCFAFCAIYPKDHEFWKDQVIYLWIANGLV----KQ--FCSGNEYFDELRSRSLFERVPES-EWKSER--MHDLINDLCIRLEENXGSH------SRH
>XP_027769088.1
---VE-NEPLPIAEEFDSRKLQEDEVMAALNN---DGVTIIGICGLGGVGKTTLAEKI-RRKAKKEKLNDVVMVIVSQQQDPKEIARGVLTL-QG----------GDQLRTRLHNSHTLVILDDVW----EALYDLKLGISN-YRCKVILTTRLRHVCDIMK-----AQ-KGTLPEEEAWILFKEKV--G-NS--DDPSLLDIAKDVSKECKGLPLAIITVARALKR--KTKPSWEDALKQLCSARNIPGVH-ARVYGPLRLSYDYIESEARYLFLLCSLFEEDSDIWIEELLRYGKGLGIFTEMKLEA-RNRVCLLIEILKESFLLS----SDKNYVK---MHDVLRDVAIYISEEHKFMVFPQKDYSH
>XP_027769209.1
--MPR-REKILPGESA---QRSLEAVCEYLND---EHSGIIGIYGIGGVGKTSILIEINNRLLRXSTKDNVIWVTASNDSTVQDIARAIL---------------AAQLLEALRS-RFVLIIDDLW----ETF-PLVIGIP--CDFKLIMTTRSMIICRGME-----SV-RSVLSEEEAWNLFKQKV--G-EE--ASPTLQAVAKDVLKECGDLPLAVVTVGQALRR--NDLRQWKNALSQLKSA-RIEGME-NRVFARLRFSCERLKDVTRSCFLYCTLYPEDHHIETEVLY-------------------MGRMILDELEHVCLLEIIGCSLNEYVK---MHDLIRDMAIAVTESPLFMIPPVESLKS
>XP_027769565.1
-------------EKFDSRKLKEDEVMAALKD---DGVTMIGVCGMGGVGKTTLAEKI-RHKAIQERLDDIVMVTVSQQPNLKEIAGGLLKL-EG----------GDQLHTRLQNRRTLVILDDVW----EALHDLKLGIPN-HRCKVTLTTRIRDVCEAMG-----AQ-KGTLPEEEAWILFKEKV--G-NL--DDPSLLDVVKDVAKECKGLPLAIITIAGALKH--KTKPSWEDALKQLHDARNIPGVH-TKVYKHLRLSYDYLESEARYLFLLCSLFKEDSNIWSEDLLTYGMGLGIFSEIKIEA-RNRVCLLLETLKDRFLLS----SREIFVK---MHDVIRDVAISIAGEHNFMEFPRRSFSH
>XP_027769684.1
--EAECVKKLVDPESLVGMRSQVEKVSELLSMES-NDARSIGISGMGGIGKSELARVLYERYR--HLFEADCFLGVGELHQKNVVIRKLLG----TSEHEG----MIILKNRLRWKKVLFILDDVN--HREQLEFLTEWFG--MGSRIILTSRDKNLISHV---D-----NQLLSVVEALELFSRHAF-REKS---PKDFMELSREVVEHAGGLPLALKVLGSSFYR--RDKKHWRHIIDRL------KRIP-HKILGKLRLSFDGL-DDEKELFLFIACLTRY-DFSEEHIMVLRDTSGFL---------------VDYLVEKSLL-SIDL--------IVMHNMIREMVIREE--------YA--NSR
>XP_027769824.1
--ESNCIQHVVEENDLVGMESRVQEVSSLLRMET-LDVRFIGIWGMGGIGKTTIARAVFGKYW--GQFEGVCFLDVVEMQKTHVLLSKILKVSI-ASVYEG----MRIIKERLRSMKVLIILDDVI--QKDQLEMLRDWFG--IGSRILITTTDKHLHNHV---D-----ENLMTRDEAIELFSLHAF-KQRI---PDDFEELLNQVVQTAGFLPLALKILGSSLCG--LDKIVWKCTVDRL------KDMP-D-VLAKLKISFDGL-SSDQRLFL-IGCFYRG--KLRSSVGEMLESCDIGST-------------IRVLIEKSLL-FVSP--------IEMHDLIQEMIVRQG--------TR--RSR
>XP_027769970.1
-DELRFIEKLVKAPYLIGIHLRVNDICLWLQHKT-DDVDIWGIYGMGGIGKTTMAKYAFNFNF--ESFERSSFLYVRDFFESTQFLYDILD----HSVEDG----INQIKSVVYCKRFLVVLDDID--EVDQLASIRDRLY--SGSKIIVTTRHIELRACE---E-----LQKLNKDESVELFSWHAF-GQGH---PVHYTKFLTMIIEYCIGCPLALQVLGSSLSG--KSLDVWESTLRKL------GLIP-NSVSKKLQISFACIQDHDKSLFP-IACFFLG--KNVDHVVSILDACGYYSM-----V------------------------------------------------------------
>XP_027770377.1
-PVVE-IQAM--SEEFDSRKLKEEEVMAALRD---EDVTVIGICGMGGVGKTTLAEKI-RARAKKERFDEVVMVTVSQQPDLKEIAGGVLTF-QG----------GDQLRSRLQD-SILVILDDVW----EAL-DLKLGIPN-HQCKVTLTTRLRDVCETME-----AR-KGILPEKEAWVLFRQKA--G-NS--ADLSLHDTAKDVVKECKGLPLAIITVAGALKR--KSKPSWEDALKQLQKSKNIPGVI-KNVYQSLKLSYDQLESEVRYLFLLCSLFEEDSNIWHEQLLRYGMGLGIFSEIELEA-RKRVCHLLETLKDRFLLS----SGKNYVK---MHDVVRDVAIYIAGRHVFMEFPRRTYSH
>XP_027770378.1
-PVVE-IQAM--SEEFDSRKLKEEEVMAALRD---EDVTVIGICGMGGVGKTTLAEKI-RARAKKERFDEVVMVTVSQQPDLKEIAGGVLTF-QG----------GDQLRSRLQD-SILVILDDVW----EAL-DLKLGIPN-HQCKVTLTTRLRDVCETME-----AR-KGILPEKEAWVLFRQKA--G-NS--ADLSLHDTAKDVVKECKGLPLAIITVAGALKR--KSKPSWEDALKQLQKSKNIPGVI-KNVYQSLKLSYDQLESEVRYLFLLCSLFEEDSNIWHEQLLRYGMGLGIFSEIELEA-RKRVCHLLETLKDRFLLS----SGKNYVK---MHDVVRDVAIYIAGRHVFMEFPRRTYSH
>XP_027771377.1
--KLT-MDPIIAKNVAHQQREAVDQIIEELQD---DHYKVIGIYGMGGMGKTTLAVEV-GKLARDCGIKRVIMAL---------IADMLYRF-EE----------AGRLYMQLME-SVLLILDDVW----SYI-DLEIGIP--KACRIMLTTRQKDLCTAMG-----T--KRLLSKEESSHLLRKYA--C-TS--LCPELDSMVIKFVKECQGLPLALVTVGSALRG--EQV-EWEAALQLLKKS-FTPTYA-SKIFSCLELSYNFLENEIRLCFLMCCLYPEDHEISIEDLTRNWTGKGLFSNVDIEA-RARVFLRVGQLKSSCLLL----GKEGFVK---MHDVVRDFAIYIAEKHGFMKWPQRE-TA
>XP_027771407.1
-GEER----VVEEDDVVGFDDEAQTVIDRLLEGS-GDLEVIPVVGMPGLGKTTLATKIFKHPKIEYEFFTRLWLYVSQSYKTRELYLNIISKFTGRDMS--EMDLALKVQEILEGGKYLIVLDDVW--STDAWDRIKIAFPD-KGNRVLLTTRDHRVARHCN-RS-----PKFLTDEESWILLEKRAF-HKA-KC-LPELETNGKSIARKCKGLPLAIVVIAGALIGKSKTIKEWEQVDQSV-GEHFINRDQPNN-NKLVRMSYDVLPYDWKACFLYFGTFPRGYLIPARKLIRLWIAEGFIQY----SLECKAEEYLNELVNRNLV-MVMQL-DGQIKTCRVHDMLYEFCWQEATEENLFEQ-----RR
>XP_027771928.1
-SSNE----PIEVEVTVGHEEDEAWIIGQLDEHE-SKLDVISIVGMPGVGKTTLANKVYNNTLVASHFKIRAKCTVSQNFNKSKVLREILQQVTAED------DLAEKLRVALLDKRYLIVLDDVW--DIATGEMLIACFPE-RGNRVILTSRSGEVGLKVK-CR--SD-PRVLTDEKSWELFEKRVF-GDEGSC-PAELLDIGHQIVEKCKGLPLALVLIAGVIVRKEKEKDLWVKIQNNL-DSFTSSNI--NSIMNVMQSSYDHLPYQLKPLLLYFARSQKSKRTPVSTLMQLWMAEGLVDHDILKSLEEVTHSYLDALISSSLIHIPSKT-SVMIRACYVHDVVHDFCTVKAGKEKFFDP----HRR
>XP_027771929.1
-SSHE----SIVVEVTVGHEEEEAWIIGQLDEHE-SELDVISIVGMPGVGKTTLANKVYNNTLVASHFNVRAKCTVSQKYNKSKVLQEILQQVTGED------DLAEMLRVALYDKRYLIVLDDMW--DIATGEMLMACFPK-RGNRIILTSRSSKVGLQVK-CH--SD-PQLLTPEKSWDLFVKKVF-GDEGSC-PAELSKVGYQIVEKCKGLPLAIVLIAGVIVRKKKEKDFWLKILHNL-DSFISTNI--NL---VMQLSYDHLPCHLKPLLLYFATTQKSQRTPVSTLMQLWMAEGFVDHD---SLEEVTQSYLDALISSNLIHIPSET-STMIKVCYMHDVVHDFCSVKAEKEKFFDP----QHR
>XP_027771971.1
-SSNE----PIEVEVTVGHEEDEAWIIGQLDEHE-SKLDVISIVGMPGVGKTTLANKVYNNTLVASHFKIRAKCTVSQNFNKSKVLREILQQVTAED------DLAEKLRVALLDKRYLIVLDDVW--DIATGEMLIACFPE-RGNRVILTSRSGEVGLKVK-CR--SD-PRVLTDEKSWELFEKRVF-GDEGSC-PAELLDIGHQIVEKCKGLPLALVLIAGVIVRKEKEKDLWVKIQNNL-DSFTSSNI--NSIMNVMQSSYDHLPYQLKPLLLYFARSQKSKRTPVSTLMQLWMAEGLVDHDILKSLEEVTHSYLDALISSSLIHIPSGT-SVMIRACYVHDVVHDFCSVKAGKEKFFDP----HRR
>XP_027771972.1
-SSNE----PIEVEVTVGHEEDEAWIIGQLDEHE-SKLDVISIVGMPGVGKTTLANKVYNNTLVASHFKIRAKCTVSQNFNKSKVLREILQQVTAED------DLAEKLRVALLDKRYLIVLDDVW--DIATGEMLIACFPE-RGNRVILTSRSGEVGLKVK-CR--SD-PRVLTDEKSWELFEKRVF-GDEGSC-PAELLDIGHQIVEKCKGLPLALVLIAGVIVRKEKEKDLWVKIQNNL-DSFTSSNI--NSIMNVMQSSYDHLPYQLKPLLLYFARSQKSKRTPVSTLMQLWMAEGLVDHDILKSLEEVTHSYLDALISSSLIHIPSGT-SVMIRACYVHDVVHDFCSVKAGKEKFFDP----HRR
>XP_027772075.1
-PNNQ----YVDDYIFVGFQDVVQTLLAQLLR-PEPRRSVVSIYGMGGLGKTTLARNLYTSPNIVSSFPKRAWICVSQEYNTTDLLKTIIKSIQGGTMT--EGDLEFHLRDLLKECKYLVVVDDVW--QREAWESLKRAFPK-NGSRVIITTRKEDVAERAD----DRGFVRFLSQQESWDLF-LRKLLDRAM---VPEMESLAKDMVEKCRGLPLAVVVLSGLLSH--KGLNEWQKVKDHL-WKNIKEDK--SIISNILSLSYNDLSTALKQCFLYFGIFPEDQVVEADNIIWLWMAEGFIPRG--R-MEDVAESFLNELIRRSLV-QVANF-WEKVTECRVHDLLHDLAIQKALEVNFF------CIR
>XP_027772157.1
-SSHE----SIVVEVTVGHEEEEAWIIGQLDEHE-SELDVISIVGMPGVGKTTLANKVYNNTLVASHFNVRAKCTVSQKYNKSKVLQEILQQVTGED------DLAEMLRVALYDKRYLIVLDDMW--DIATGEMLMACFPK-RGNRIILTSRSSKVGLQVK-CH--SD-PQLLTPEKSWDLFVKKVF-GDEGSC-PAELSKVGYQIVEKRKGLPLAIVLIAGVIVRKKKEKDFWLKILHNL-DSFISTNI--NL---VMQLSYDHLPCHLKPLLLYFATTQKSQRTPVSTLMQLWMAEGFVDHD---SLEEVTQSYLDALISSNLIHIPSET-STMIKVCYMHDVVHDFVSVRAEKEKFFD-----HHR
>XP_027772344.1
-SRSN----QMKDDIIQGLDVDLEIIDKRLRGPT-SDLDILTISGMGGIGKTTLAEKVYDHLPIRYHFDIFVWVTISQEFRYRNVWLEALHCISK-KME--DNELADLVQKNLKGPRYLVVVDDIW--SRDVWDSISQIFPN-NRSRVLLTTRETDVAMYAD-TS--S--PNLLNLDSSWKLLRDKVF-GLEHDH-PPELDEIGKTIAGKCQGLPLIISVIAGHLSKVPKTLLNWKYVAQTL-SEIIASNP--NK-LAVLGLSYHHLPNRLKPCFLSMGDFPEDFQVDIRRLIQLWIAEGFIRK--RESLEEVAEHYLEDLISRNLI-MARKF-NGEVKVCGIHDLLREFCLLEAEMTKFT-------RR
>XP_027772462.1
NPNNQ----YVDDHIFVGFQDVVQTLLAELLK--XPHRSVISIYGMGGSGKTTLARNLYISSTIVSSFPTRAWICVSQEYSTMDLLRNIIKSIQGEKMT--EIDLEIYLRDLLKEPKYLVVVDDLW--HREAWESLKRAFPK-KAAEL---------------------------------------------------------------------------LLLH--KRM-------------SLKE------ITKVLSIDF----------------------------------------------------------------------------------------------------------
>XP_027772683.1
-APNK----SVEGKIIVGFEEETEWIIRKLTSGP-AEIYVISIVGMPGLGKTTLAYRVYNDKSIVDHFDVFAWCTVDQERNEKKLLQKIFNQVIGED-DI-DEDVVDKLRRKLCGQRYLIVLDDMW--DTATLDELTRPFPQ-KGSRVILTSRKKEVALHGK-CY--SD-PRLLKPKENWELLEKRVF-GEEG-C-PDELKDVGEKIARKCDGLPLVLDLIGGVISRKEKKEALWLEVLNNL-SSFIFKDE--EEVVKVIQLSYDHLSDHVKPCLVYLASYPKDKDIMISELKDLWIAQGLLQQT-MKSAEEVVEIYVDELISSSLV-IPF-F-KFIFK---IHDLVHDFCYIKSRKEKLFTP----PRG
>XP_027772761.1
-VRET--NTPGSNEEMESFQEAMDQMKMQLLGGS-RQLDVVSLVGMPGIGKTTLAEKIYNDPVITSHFDVRAQCRMTQVYSWRDLLLAILNGVLENEKE--DGELADELRRFLLTKRFLILIDDVW--DDKVWDNIHMCFKR-NGSRIILTTRLSSVANYAK-CE--SE-PRLFRDDESWTLLQQELF-QGK-SC-PPEIVDVGFRIAKICGGLPLFIVLVAGVLREKKIKAELWKEIEESL-CLLNIDSL--EE-MSIIGFSYRNLPQQLKPCFLYFGGLQKGKDIHVSKLTRLWVAEGFVQ----NGLEDAAECLLEDLISRNLV-MGVEP-NGKLKTCRVHDLLHKFCLEKSKQENFLD------YR
>XP_027772799.1
------------FEEVVGFDDDVEIISEYLKRRTSTNLDVISIVGMAGIGKTALARKIYNSNSIIKHFDVRAWCSVSQIYDVRKLLLEILKQIMCCVTA--EDDLYCMFRKRLMARRFLIVLDDIW--ECKAWDNLLCVGSG-KGSRVMVTTRNEKLAMHMR-QH--TD-PPFLNDEKSWELLQKKVF-QGE-NC-PSELSNVGPLVAKKCRGLPSLIIMIAGILSSKKKEADLWLKVAYDI-CSHAFET---EM-LKT---SYDHLANHLKPCLIYMALFPKSYEIPVSDLLEWWIAEEFVQ---TWRLEELSEICLYDLVSRNPV-MVSKS-NGKMKCCIILDQVCEFCLRKITEEKFM------EQR
>XP_027772819.1
-VSEI--NAPTENEEMVLFQDVMEIIKKQLLGGS-SQLDVISIVGMPGLGKTTLAEQIYNDQIVAGYFDVHGKCHVTQTYSWRELLLTLLNDVM-TKKA--DDQLAKELRQVLLTKRFLILIDDVW--DTKAWDYIHMCFQX-NGSRIILTTRLSEVAQYAK-CE--SN-PPLLTDNESWKLLQKKVF-HRG-SC-PPELGDVGFRIAKSCGGLPLFIVLVAGVLKEKNEKADLWKEVEESL-DALNIDSL--EE-MSIIGFSYMNLPHHLKPCFLYFGGFLRGKSIHVSKLTRLWLAEGFVL----KGLEDVAEDFLKNLISRNLV-MDMEF-NGKMKTCRVHDLLHKFCLEKAKQENFLDANA---YR
>XP_027772860.1
-TPSK----TVEDQIIVGFEEETEWIIRKLTSGP-AEVDVISIVAMPGLGKTTLAYRVFNNKSVVDHFDVRAWCTVDQEHNEKKLLQKIFNQVVGED-DI-DEDIADKLRKELYGKRYLIVLDDLW--DIETWNELTRPFPQ-RRSKIILTSRKREVALQGK-HH--SD-PRLLTREESWDLLVKRVF-GEER-C-PDELLVVXEEIARKCAGLPLLLDLIGGVIARQEKKKALWLEVLNNL-NSLILKDE--EEVMKVIQLRYDHLPNHLKPCLLYLASYPKDNYIKISKLKHLWSSEGLVEHI-MKSVNELLEVYVDELISSSLV-IVFYR-NPIFR---IHDLVHDFCLIKSRNEHLFAP----PRA
>XP_027772901.1
-APNK----PVEGKIIVGFEEETEWIIRKLTSGP-ADIDVISIVGMPGLGKTTLAYRVYNDKSIVDHFDVCAWCTVDQERNEKKLLQKIFNQVIGEDH-----DVADKLRKRLCGQRYLVVLDDMW--DTDTLDELMRPFPH-KGSRVILTSRKKEIALHGK-CH--SD-PRLLKSEESWELLEKRVF-GGEG-C-PDELKDVGKKIARRCGGLPLVVDLIGGVISKKEKKEALWAEVLNDL-SSSIFKDE--EEVVKVIQLSYDHLSDHVKPCLVYLATYPKDQDIRISELNDLWISQG----L-MKSAEEV----VDELISSSLV-IPF-D-DSIFK---IHDLVHDFCDIKCRKEKLLAP----PRG
>XP_027772902.1
-APNK----LVEGKIIVGFEEETEWIIRKLTSGP-ADIDVISIVGMPGLGKTTLAYRVYNHKSIVDHFDACAWCTVDQERNEKKLLQKIFNQVIGEK-DI-DDGVADKLRKQLCGKRYLIVLDDMW--DTETLDELMRPFPH-KGSRVILTSRKKEVALHGK-CH--SD-PRLLRSEESWELLKKRVF-GEEG-C-ADELKDVGEKIALKCGGLPLVVDLIGGVISKKEKKEALWAEVLNDL-SSSIFKDE--KEVVNVIQLSYEHLSDDVKPCLVCLATYPKDEDIKMSELEDLLIFQG----L-MKSAEEV----VDELISCSLV-IPF-D-DSIFK---IHDLVHDFCDIKCRKEKLFAP----PRG
>XP_027772944.1
--ESENIQQIVDLQDIVGINAHLEKLKSKLQIEI-NDVRILGIWGIGGVGKTRIAKAIFDTIS--YQFEASCFLAVKEFAKKNILLSELLR----YNKYDG----KCMIPNRLCSLKVLIVLDDID--HGDQMEYLVCWFG--NGSRVIVTTRNKHIEKDD----------STLPDHEAMQLFNMHAF-KKEV---PNDFKELALEIVNHAKGLPLALKVWGCLLHK--KNLSLWKITVEQI------KKYS-NKIVKQLKISYDGL-EEEQEIFL-IACFFRG--EKRKEVMQILKSCDFGAE-----Y-------LDVLINKSLV-FISE--------IEMHDLIRDMVVKMQ------LQKK--RSR
>XP_027772945.1
--ESENIQQIVDLQDIVGINAHLEKLKSKLQIEI-NDVRILGIWGIGGVGKTRIAKAIFDTIS--YQFEASCFLAVKEFAKKNILLSELLR----YNKYDG----KCMIPNRLCSLKVLIVLDDID--HGDQMEYLVCWFG--NGSRVIVTTRNKHIEKDD----------STLPDHEAMQLFNMHAF-KKEV---PNDFKELALEIVNHAKGLPLALKVWGCLLHK--KNLSLWKITVEQI------KKYS-NKIVKQLKISYDGL-EEEQEIFL-IACFFRG--EKRKEVMQILKSCDFGAE-----Y-------LDVLINKSLV-FISE--------IEMHDLIRDMVVKMQ------LQKK--RSR
>XP_027772994.1
-APNK----PVEGKIIVGFEEETEWIIRKLTSGP-AEIDVISIVGMPGLGKTTLAYRVYNAKSMVDHFDVCAWCTVDQEHNEKKLLQNIFNQVIGEYHDI-DDDVADKLRKRLCGKRYLIVLDDMW--DTETLDELMRPFPH-KGSRVILTSRKKEVALHGK-CH--SD-PRLLRSEESWELLEKRVF-GEEG-C-PDELKDVGKKIARKCDGLPLVVDLISGVISRNEKKEAFWLDILNNL-SSFIFKDE--KEVEKVIQLSYDHLSDHVKPCLICLSAYPKDTDIRISELKELWISQGFVDQI-MTSAEEV----VDELISSSLV-IPF-G-NSIYK---IHDLVHDFCYIKRRKENLFA-----PRG
>XP_027772995.1
-APNK----PVEGKIIVGFEEETEWIIRKLTSGP-AEIDVISIVGMPGLGKTTLAYRVYNAKSMVDHFDVCAWCTVDQEHNEKKLLQNIFNQVIGEYHDI-DDDVADKLRKRLCGKRYLIVLDDMW--DTETLDELMRPFPH-KGSRVILTSRKKEVALHGK-CH--SD-PRLLRSEESWELLEKRVF-GEEG-C-PDELKDVGKKIARKCDGLPLVVDLISGVISRNEKKEAFWLDILNNL-SSFIFKDE--KEVEKVIQLSYDHLSDHVKPCLICLSAYPKDTDIRISELKELWISQGFVDQI-MTSAEEV----VDELISSSLV-IPF-G-NSIYK---IHDLVHDFCYIKRRKENLFA-----PRG
>XP_027772996.1
-APNK----PVEGKIIVGFEEETEWIIRKLTSGP-AEIDVISIVGMPGLGKTTLAYRVYNAKSMVDHFDVCAWCTVDQEHNEKKLLQNIFNQVIGEYHDI-DDDVADKLRKRLCGKRYLIVLDDMW--DTETLDELMRPFPH-KGSRVILTSRKKEVALHGK-CH--SD-PRLLRSEESWELLEKRVF-GEEG-C-PDELKDVGKKIARKCDGLPLVVDLISGVISRNEKKEAFWLDILNNL-SSFIFKDE--KEVEKVIQLSYDHLSDHVKPCLICLSAYPKDTDIRISELKELWISQGFVDQI-MTSAEEV----VDELISSSLV-IPF-V-L--------------WCLIEKR--------------
>XP_027773036.1
-SKSS-------KEKTIGFEDEIQKLLQRLTGGF-KGLDIISIVGMPGAGKTTLANKLYSYHSVVYHFDICAYXHVSPVYSKRGVLLSLLRV-SISK-T--TSTLEDSLYKILRSRRYLILLDDVW--DCKVWGDLKRYFPN-NGSRILLTTRNDDVAYYVK-TV--GE-PQLLTYEESWELLCIEVF-GNE-SC-SPLLEKVGQEIARKCGGLPLSIVLVAGILSKMEKTEECWSRVAKDL-GSYMASDA-----KAIIEPSFQHLPYYLKPCFLYFGTFLEDEEINVSKLTWMWIAEGFVNN-LGKSLQDIAKGYLDILIRRNLV-MNAKS-DGNVKACRVHDLLLDFCKKKGEEEHFLDQND---RR
>XP_027773059.1
-DEER----VVEEDDVVGFDDEAKTVIDRLIGGS-DYVEVVPVVGMPGLGKTTLAYKIYKDPKVEYEFFTRVWVYVSQTFKRREIFLNIISKFTRHDTP--EDDLANEVKELLKGGKYLIVLDDVW--TMEAWDRIKIAFPG-KRNRVLMTTRQSNVAKRCN-DK-----PKFLTKDESWELLEKKVF-HKE-KC-PPELELPGISIAEKCMGLPLAIVVIAGALIGKGKTTREWELVAASV-GEHLINRD-PEN-KKLVQMSYDRLPYDLKACFLYCGAFPGGSQIPAKKLIRLWIAEGFIQY----ALEDVAEDHLNDLVNRNLV-MVMQC-SGQIKICRVHDMLHEFCRHEAMEENLFER-----RR
>XP_027773065.1
-VTET--YTPRENEEMEGFHEAMDKIKRQLLRRS-SQLDIISIVGMPGIGKTTLAEKIYNNLIVTPHFDVHAKCRVTQLYSWKELLLTILNDVLDTGKE--DGELATELRQVLLTKRFLILVDDVW--DKTVWDNLYMCFRK-NGSRIILTTRLSDIANYAK-CK--SE-PRLFRDDESWTLLQEEVF-QGE-SC-PTELVDVGFRIAKSCGGLPLSIVLVGGVLKEKEKKEDLWKEVEESL-GSKNIGSL--QK-MSLIGFSYKNLPHHLKPCFLYFGGFFKGKDIHVSKLTRLWQAEGFVQ----K-RTDTAHDFLEDLISRNLV-MVMKP-NDKVKSCRIHDLLHNFCLEKSKQENFLD------YR
>XP_027773066.1
-VTET--YTPRENEEMEGFHEAMDKIKRQLLRRS-SQLDIISIVGMPGIGKTTLAEKIYNNLIVTPHFDVHAKCRVTQLYSWKELLLTILNDVLDTGKE--DGELATELRQVLLTKRFLILVDDVW--DKTVWDNLYMCFRK-NGSRIILTTRLSDIANYAK-CK--SE-PRLFRDDESWTLLQEEVF-QGE-SC-PTELVDVGFRIAKSCGGLPLSIVLVGGVLKEKEKKEDLWKEVEESL-GSKNIGSL--QK-MSLIGFSYKNLPHHLKPCFLYFGGFFKGKDIHVSKLTRLWQAEGFVQ----K-RTDTAHDFLEDLISRNLV-MVMKP-NDKVKSCRIHDLLHNFCLEKSKQENFLD------YR
>XP_027773067.1
-VTET--YTPRENEEMEGFHEAMDKIKRQLLRRS-SQLDIISIVGMPGIGKTTLAEKIYNNLIVTPHFDVHAKCRVTQLYSWKELLLTILNDVLDTGKE--DGELATELRQVLLTKRFLILVDDVW--DKTVWDNLYMCFRK-NGSRIILTTRLSDIANYAK-CK--SE-PRLFRDDESWTLLQEEVF-QGE-SC-PTELVDVGFRIAKSCGGLPLSIVLVGGVLKEKEKKEDLWKEVEESL-GSKNIGSL--QK-MSLIGFSYKNLPHHLKPCFLYFGGFFKGKDIHVSKLTRLWQAEGFVQ----K-RTDTAHDFLEDLISRNLV-MVMKP-NDKVKSCRIHDLLHNFCLEKSKQENFLD------YR
>XP_027773068.1
-VTET--YTPRENEEMEGFHEAMDKIKRQLLRRS-SQLDIISIVGMPGIGKTTLAEKIYNNLIVTPHFDVHAKCRVTQLYSWKELLLTILNDVLDTGKE--DGELATELRQVLLTKRFLILVDDVW--DKTVWDNLYMCFRK-NGSRIILTTRLSDIANYAK-CK--SE-PRLFRDDESWTLLQEEVF-QGE-SC-PTELVDVGFRIAKSCGGLPLSIVLVGGVLKEKEKKEDLWKEVEESL-GSKNIGSL--QK-MSLIGFSYKNLPHHLKPCFLYFGGFFKGKDIHVSKLTRLWQAEGFVQ----K-RTDTAHDFLEDLISRNLV-MVMKP-NDKVKSCRIHDLLHNFCLEKSKQENFLD------YR
>XP_027773069.1
-VTET--YTPRENEEMEGFHEAMDKIKRQLLRRS-SQLDIISIVGMPGIGKTTLAEKIYNNLIVTPHFDVHAKCRVTQLYSWKELLLTILNDVLDTGKE--DGELATELRQVLLTKRFLILVDDVW--DKTVWDNLYMCFRK-NGSRIILTTRLSDIANYAK-CK--SE-PRLFRDDESWTLLQEEVF-QGE-SC-PTELVDVGFRIAKSCGGLPLSIVLVGGVLKEKEKKEDLWKEVEESL-GSKNIGSL--QK-MSLIGFSYKNLPHHLKPCFLYFGGFFKGKDIHVSKLTRLWQAEGFVQ----K-RTDTAHDFLEDLISRNLV-MVMKP-NDKVKSCRIHDLLHNFCLEKSKQENFLD------YR
>XP_027773070.1
-VTET--YTPRENEEMEGFHEAMDKIKRQLLRRS-SQLDIISIVGMPGIGKTTLAEKIYNNLIVTPHFDVHAKCRVTQLYSWKELLLTILNDVLDTGKE--DGELATELRQVLLTKRFLILVDDVW--DKTVWDNLYMCFRK-NGSRIILTTRLSDIANYAK-CK--SE-PRLFRDDESWTLLQEEVF-QGE-SC-PTELVDVGFRIAKSCGGLPLSIVLVGGVLKEKEKKEDLWKEVEESL-GSKNIGSL--QK-MSLIGFSYKNLPHHLKPCFLYFGGFFKGKDIHVSKLTRLWQAEGFVQ----K-RTDTAHDFLEDLISRNLV-MVMKP-NDKVKSCRIHDLLHNFCLEKSKQENFLD------YR
>XP_027773140.1
-TT------STEETTYVGMKKDYKAILNCLNAQT-KELIVISLIGMGGIGKTTLARKVFDNSIIRDRFEKHAWVTISEQYNKRQMLLEVASSISGQEMS--NDELMVIVYRSLKGRRFLIVIDDLW--STEAWDQMRRIFQN-NKSRIILTTRLKHVADYASSPD--FP-PSFLSFKDSWKLFTKKLF-RKDR-C-PPELRKIGKHIIQQCQGLPLSIIVIAGLLSKIDVTYDNWKKIEEDL-NSFHGSVL--EQ-QAILCLSYNYLPPYLKACFLYIGGFPEDMEIRVSKMMSSWIAEQFIKA---TRLEVVAEEYVQELMDRSLI-LGKTP-NGRFKTCKIHDLLRQLCIREAQIENVV-------RR
>XP_027773169.1
-ADTS-------SEEMVGFQDVMYTLRGKLIRRS-SKLDVISIVGMPGLGKTTIANKLFFDQLVVSHFDVRAQCCVSQVYTRKDLLLTILHS-VKDKLP--EDVLADKLRKLLMVQRYLILIDDVW--ETVAWDDLKPSFYN-NGSRIILTTRLGDVANYAK-IF--SD-PRLFTQEESWMLLKTKVF-NTK-SC-PLVLENVGQRIAKRCGGLPLSVVLVAGILETTEKEINCWEQVAINL-SSHIQAKS-----EDIINLSYQALPFHLKPCFLYFGVFLEDEEIQVSKLTWLWIAEGFVRS-HEKLSENVAEDHLKNLIGRNLV-MVSKS-DGKSKSCRIHDLLLDFCKKKAKVENFLDN-D---RR
>XP_027773355.1
-SPKK----PVENKIIVGFEEETNLILRKLTS------------GMPGSGKTTLAYKVYNDKSVSSHFDLRAWCTVDQGCDEKKLLNKIFNQVSDEN-----IDVPDQLRKQLYGKRYLIVLDDVW--DTTTWDELTRPFPK-KGSRIILTTREKEVALHGK-LY--TD-PRLLRPDESWELLEKRAF-GNES-C-PDELLDVGKEIAENCKGLPLVANLIAGVIAGREKKKSVWLEVLNNL-HSFILRNE--VEVMKVIEISYDHLSDHLKPCLLYFASWPKDTIMTIYELNDFLGGEGFVGKT-MKSMEEVVKIYMDDLISSSLV-ICLND-ALRFQ---IHDLVHDFCLIKARKENLFAP----PRQ
>XP_027773458.1
-------------DDVVGFEIHAQIIMNKLIRGT-KERDVISIYGMLGLGKTTLARKVYNNPSILNYFDVKAWCAVSQAYNTRTLLVEIFKQATSKIKE--DDDVADMLRKVLIGKRYLIVLDDIW--DVEAWENL-ICFPE-CGSRVMVTTRIEQVAKHLQ-HH--SH-PSFLTSEESWELLEKKVF-RGE-SC-PPDLLEAGLQVALHCKGLPLTVVLIAGIIAKTEREASLWLEVAADL-SSLALG----EQ-MKVIQSSYDHLDDHLKPCLLYMALFPEDHKIPVDHLLKLWMAEEFVL---KENMEEACRVCMTDLLNRSLI-MVSGF-YRDVQYYSLHDVVREFCLRKLTEDKYM------ISR
>XP_027773910.1
--EAESIDKIINEKCLVGIESRMGEVESLFKVRS-GDVCFVGIWGIGGIGKTTVARTFFDKIS--CQFQGSCFLAVREESKKHTLLSRILN----ASLYEG----ADMIKKRLCHWKVLIVFDDVD--DEHQLEYLHGWFG--DGSIIITTTRNQDLRSHD----------PELAEDEAIEVFSWHAF-QKQT---PDEFLQLSKSVVDYAKGLPLALKVLGSFLYK--RGVTEWRSAIDRL------RDTG-YEIVKQLSLSLDGL-NEEKNVFL-MACFFRG--RKKDDVVTILNSFGFRSE-----I-------IDVLIQKSLL-YI-S--------VEMHDLIEQMVARNV------KPWK--HSR
>XP_027774082.1
-AEKS----PVVQDIVVGLDDDVLEIKTRLCSFS-SKLEVVTLVGMGGIGKSTLARMVYDDPLIKYHFSICAWVTVKDRQMK-GLLIGLLDDIVEHEKH--SEQLEEMLYRRLRFNRYLIVLDDVW--TTENWDRIKRCFSK-NGSRILLTTRLMNVALHAK-SN--IP-PKFLDSEESWELLRHKVF-GKHD-----ELEDIGKKIAEQCQGLPLTILVIAGQLSKIERTRICWKTFAKTV-GSIVTDEH--EK-LDILALSYRNLPHHLKACFIYMCGFVTQTEIRVQLLVRLWIAEGFLTN-RLKNLEKYAEECLEDLVNRSLV-IVKES-NGRIKSCAIHDLLQDLGLREAQKENFCDTLH---RR
>XP_027774886.1
-STKQ--TSLVDDSGIFGRQNEIENLIGRLLS-KGKNLDVVPIVGMGGLGKTTLAKAVYNDERVKKQFSLTAWFCVSEVYDAFRITKGLLQEI-GDNLN--QLQV--KLKESLKGKKFLIVLDDVWNDNYNKWDDLRNIFVD-IGSKIIVTTRKESVALMMG-----NE--DNLSTEASWSLFKRNAFENMD----PMELEEVGKQIAAKCKGLPLALKTLAGMLRS--SEVEEWKCILRSEIWE--DNDI-----LPALMLSYNDLPAHLKRCFSFCAIFPKDYPFRKEQVIHLWIANGLVPV--IQ---DLGNQYFLELRSRSLLESVPNS-KGDIEK--MNDLVNDLCIRLEENKGSH------CRH
>XP_027775176.1
-LALR-RRSVVDKEEFVGRKKELSELEFRLFGGRNNSMKVVCVSGEPGIGKTDLLLEY---------FKMVLWIGESRYVRQNNLWSFLVDVGVEKSFEEQEEAAVARVRKELRDIPFLLIIDNLES-EKDWWDHKMDLLPRFGETHVLISTRLSRVMNMD---------PNYLSEIEAMSLMQG-A---KDY---PIEIDA--RVIEDKLKRLTLGLAIVGAILSE----------------PSRLLDTIN-RMLKEIIYIRRENHP-LRRNNFLFFSIFDHADGATRMALASGWFAPSPIPV----SLEKKSEAEASSLLLRNIARTC-R--EG----IQFHQLIKMYARKRG------------VAQ
>XP_027775221.1
---SN-----SEDDIVRGLDDDLEIIVERLTGQL-SDLDIVTISGMGGIGKTTLARKAYDHLKLRYHFDIRVWITISQEYGRRSVLLEALHCISK-VKD--DNELADLVQKSLKGRRYLVVVDDIW--STDVWDSIRGIFPN-RRSRILLTTRETKVAMYAN-PI--S--PNLLNLENSWKLLCDKVF-GPNNCH-PPELEEIGKKIAEKCQGLPLTISVIAGHLSKVSRTLGSWMDVSRTL-GEIISSHP--DK-LGVLGLSYHHLPNHLKPCFLSMGSFPEDYHVETWRLIHLWITQGFIRR--DESLTEVARDYLEDLISRNLI-MVRKF-NGEIKACGMHDLLREFCLTEVELTQFM---------
>NP_001234202.1
-GEER----VVEEDDVVGFDDEAQTVIDRLLEGS-GDLEVIPVVGMPGLGKTTLATKIFKHPKIEYEFFTRLWLYVSQSYKTRELYLNIISKFTGRDMS--EKDLALKVQEILEGGKYLIVLDDVW--STDAWDRIKIAFPD-KGNRVLLTTRDHRVARYCN-RS-----PKFLTDEESWILLEKRAF-HKA-KC-LPELETNGKSIARKCKGLPLAIVVIAGALIGKSKTIKEWEQVDQSV-GEHFINRDQPNS-DKLVRMSYDVLPYDWKACFLYFGTFPRGYLIPARKLIRLWIAEGFIQY----SPECKAEEYLNELVNRNLV-MVMQV-DGQIKTCRVHDMLYEFCWQEATEENLFEQ-----RR
>NP_001234836.1
-SSHE----SIVVEVTVGHEEEEAWIIGQLDEHE-SELDVISIVGMPGVGKTTLANKVYNNTLVASHFNVRAKCTVSQNFNKSKVLREILQQVTGEY------DLAEKLRVALYDKRYLIVLDDVW--DIATGEMLIACFPE-RGNRVILTSRSGEVGLKVK-CR--SD-PQVLTDEKSWELFEKRVF-GDEGSC-PAELLDIGHEIVEKCKGLPLALVLIAGVIVRKEKEKDFWVKIQNNL-DSFTSSNI--NSIMNVMQSSYDHLPYQLKPLLLYFATLQKSERTPVSTLMQLWMAEGLVDHDISKSLEEVTESYLDALISSGLIHIPSGT-SVMIRACYVHDVVHDFCSVKAGKEKFFDP----HRR
>NP_001289831.1
------IN-PVTDEDIVGFGNDIEKMFQYLIRGT-NDLDVVPIVGMGGQGKTTVARKVYNSDNIVSHFDVRAWCIVSQTYNRRKLLQDILSQVTGSKDKGYDDILADELRKSLMGKRYLIVLDDMW--DCMAWDDLRLSFPG-NRSRIVVTTRLEKVGEQVK-CH--TD-PPFLTKEESCELLQKKVF-QKE-DF-PPELQDVSRAVAEKCKGLPLVVVLVAGIIKKRKMEESWWNEVKDSL-FDHLNRES--EESLSTMQLSYYNLTDCLKPCLLYMGMFQEDAIIRVSELISLWIAEGFVQS---ESMEEAAEGYLMDLIQSNVV-MVSNY-NGKVKYCQVHDVVLHFCLEKSLEEKFMQFQPFEENR
>NP_001318028.1
-SPKK----PVEDKIIVGFEEETNLILRKLTSGP-ADLDVISITGMPGSGKTTLAYKVYNDKSVSSHFDLRAWCTVDQGCDDKKLLDTIFSQVSDEN-----IDVPDKLRKQLYGKRYLIVLDDVW--DTTTWDELTRPFPK-KGSRIILTTREKEVALHGK-LN--TD-PRLLRSDESWELLEKRAF-GDES-C-PDELLDVGKEIAENCKGLPLVADLIAGVIAGREKKRSVWLEVQSSL-SSFILNSE--VEVMKVIELSYDHLLHHLKPCLLYFASFPKDTSLTIYELSIYLGAEGFVGNT-MKSMEEVVKIYMDDLISSSLV-ICFND-ALNFQ---IHDLVHDFCLIKARKEKLFTP----PRQ
>NP_001318030.1
-SPKK----PVENKIIVGFEEETNLILRKLTSGP-ADLDVISITGMPGSGKTTLAYKVYNDKSVSSHFDLRAWCTVDQGCDEKKLLNKIFNQVSDEN-----IDVPDKLRKQLYGKRYLIVLDDVW--ETTTWDEVTRPFPK-KGSRIILTTREKEVALHGK-LY--TD-PRLLRPDESWELLEKRAF-GDES-C-PDELLDVGKEIAENCKGLPLVADLIAGVIAGREKKRSVWLEVQSSL-SSFILNSE--VEVMKVIELSYDHLPHHLKPCLLYFASFPKDTSLTIYEFNVYLGAEGFVGKA-MNSMEEVVKIYMDDLISSSLV-ICFND-ALNFQ---IHDLVHDFCLIKARKENLFAP----PRQ
>NP_001318035.1
-SPKK----PVEDKIVVGFEEETKWILRKLTSGP-TDLDVISITGMPGSGKTTLAYKVYNDKSVSSHFDLHAWCTVDQGCDEKKLLNKIFKQVSDED-----IDVADKLRKQLYGKRYLIVLDDVW--DTTTWDELTRPFPK-KGSRIILTTREKEVALHGK-LN--TD-PRLLRSEESWELLQKRAF-GNES-C-PNELLDVGKEIAENCKGLPLVADLIAGVIAGREKKRSVWLEVLNNS-HSFILKNE--VEVMKVIEISYDHLSDHLKPCLLYFASWPKDTIMTIYELNGFLGGEGFVGKT-MKSMEEVVKIYMDDLISSSLV-ICFNE-YPTYQ---LHDLVHDYCLIKARKENLFAP----PRQ
>NP_001318045.1
-SPKK----PVEDKIIVGFEEETNLILRKLTSGP-ADLDVISITGMPGSGKTTLAYKVYNDKSVSSHFDLRAWCTVDQGYDDKKLLDTIFSQVSDEN-----IDVADKLRKQLFGKRYLIVLDDVW--DTTTWDELTRPFPK-KGSRIILTTREKEVALHGK-LK--TD-PRLLRPDESWELLEKRAF-GNEI-C-PDELLDVGKEIAENCKGLPLVADLIAGVIAGREKKRSVWLKVQSSL-SSFILNSE--VEVMKVVELSYDHLPHHLKPCLLYFASMPKDTIMSIYELNIFLGGEGFVGKT-MKSMEEVVKIYMDDLISSSLV-ICFND-ALNFK---IHDLVHDFCLIKARKENLFAP----PRQ
>NP_001333108.1
-SPKK----PVEDKIIVGFEEETNLILRKLTSGP-ADLDVISITGMPGSGKTTLAYKVYNDKSVSSHFDLRAWCTVDQGYDDKKLLDTIFSQVSDEN-----IDVADKLRKQLFGKRYFIVLDDVW--DTTTWDELTRPFPK-KGSRIILTTREKEVALHGK-LN--TD-PRLLRPDESWELLEKRAF-GNES-C-PDELLDVGKEIAKNCKGLPLVADLIAGVIAGREKKRSVWLEVQSSL-SSFILNSE--VEVMKVIELSYDHLPHHLKPCLLYFASWPKDTTTTIYELNIFLGAEGFVGKE-MKSMEEVVKIYMDDLISSSLV-ICFND-SLNFQ---IHDLVHDFCVIKARKENLLAP----PRQ
>NP_001333428.1
-VASS-------NEEIVGFEDVKDELIGKLKGGS-SGLDVISIVGMAGLGKTTLANKLYSDESVVSHFNIHAHCCVSQEYTRKDLLLAILRN-ITRRET--ENELADRLRKLLMFKRYLLLIDDVW--ETSAWDDLKLCFPN-MGSRIILTTRHYEVASYAK-HD--SD-PRSLNNDESWMLLNKKVF-NNE-SF-PFILRDAGQEIVRKCDGLPLSIILIAGILIRMKKEKYCWEQVATNL-GPNIQDQM-----EGTLDLSYQNLPPYLKPCFLYLGVFSEDEEIQVSKLTWLWIAEGFIKP-HGKTLEEIAENYLENLVGRNLV-MVGKF-NGRIKTCRIHDLVHEFCRKKAKLENIIDA-G---RR
>XP_004231117.1
-SPSK----NLENDVV-GLDDDLEKVIERLLGYS-SEREVVAITGMGGIGKTTLAKKAYDYPRVRSRFDVHAWVTVSREYGMRRLLLSLARCIPGEKTE---DQLAESLYRKLKDRRYLIVIDDIW--STKVWDDVTRCFPD-NGSRIILTSRLKDVAAYAN-PD--SP-LGVLSLDDSWKLLSIKVF-GVNDLC-PFELEDIGKQIAERCGGLPLAILVVAGHLSKISMRRESWITVAKTV-NSVVANDP--DK-LGVLGMSYNYLSNHLKPCFLSIGAFPEDFEIKARTLIQVWVAEGFLKA---ESLEKVAEECLEDLISRNLI-MIKKF-NGEIRSCGMHDLLRDLSLREAQKEKFL-------RG
>XP_004231569.2
-SSSA--NDILNKNIMVGRGDQRERLLEDLTRGS-GEPKVIPIIGMGGIGKTTLAIEVYNDAHVRSHFDVCAWATLSQQHNVKEILLNLLRST--DMLD--EAELADMLRKSLYGKRYLIVMDDIW--SIKAWDDVRRFFPN-KGSRILLTTRNNEVACYANTEN------SFMDQDESWNLFKSVAF-ANE-AL-PLEFENIGKKIAEKSHGLPLTIVVVAGLL-KSKKTIEDWETVAKDV-KSFVNNDPD-EQ-SHVLGLSYNHLTSDLKTCLLYFGIFPEDSEIPVNHLKRLWMAEGFLNF---ENLEGEADKCLQDLINRCLV-HVSNRDETKIISCKVHDLIYDLCLRQIQRGN-LDVK---CQP
>XP_004233876.2
---------TIESKSMVIFDEDEQLLMENILGGT-DQLGVIAIVGMPGHGKTTLAKKLYRHENIVNRFDVRSWCTVSKVYDKRKILLELLGYEYEVEKS--VDELIQQVRMCYEKRRYFIVIDDVW--STVVYDELVSLFPN-SRSRIVITTRLDEVDSSVNYSF--CY-TSFIAEEKSWLLLRNIVF-KQENNC---EFEEIGKQIAKSCAGLPLAVVLIGGLLARLDKKKGIWTKVAQWLSASKVAGEA--EW-MDIIELSYKHLPSYLKPCFRYFGMFLEDEEVSVNKLMRMWAAEGFVQS-DVRS-EIVAKDYLIDLITSNLV-LVAEP-LGDIKSVCLHDLVQDFCLKKAKEENFL-------QR
>XP_004234046.1
-HQLK----VVEEDEVVGFDEEADEIINRLLGGS-DDVEFISIVGMPGLGKTTLANKVFK--SVGYEFYNRIWVYVSQSYTRRDLFLKIINQFTRRYVT--EEALAEVIRKHLLFGKYLIVLDDVW--TQEPLDDVKIALPM-RG-KVLFTTRDDEVGKFCC-NE-----PKFLTDHECWELLQKKVF-HKD-KC-PLDLEVLGKRIAKKCMGLPLAALVIAGALTGRGKTKSEWEIVHQFV-SEHIISSD-IRM-KKLVQMSCDSLPVNLKACFLYCGAFPKGSEIPAWKIVRLWIAEGFIRE----KIESVAEGYLNELVSKSLL-MVTQS-NGQIKTFRVHDMLHEFCTLEASEENFFEQ-----RR
>XP_004236921.1
-SSSQ----PTQVEVTVGHEKEESQIIDQLDEHE-SELDVISIVGMPGLGKTTLANKVYKNTLVASHFHVRAWCTVSQKYNKSKVLLEILQQVTAVD------DLAEKLRTALLDKRYLIVLDDVW--DIATGEMLIACFPK-RGNRVILTSRSSEVGLKVK-CR--SD-PELLTPEESWDLFEKRVF-GDEGSC-PAELSKVGHQIVEKCKGLPLAIVLIAGVIVRKKKEKDFWLKILHNL-DSFISTNI--NL---VMQLSYDHLPCHLKPLLLYFATTQKSQRTPVSTLMQLWMAEGFVDHD---SLEEVTQSYLDALISSSLIHIPSEM-PSMIKVCYVHDVVHDFCSEKAKKQKFLDT----HHR
>XP_004236958.1
--EVT----SLENDAVVGFDDEANKVIKRLVEGPLDSVDIIPVVGMPGLGKTTLARKIYNDPKLTYEFYSIVWVYVGQEYKAKDIYLRILKFFKKLNDD--VDTLAKAIGGYIKGGRCLIVLDDVW--EDDVIDHVMKVFAK-KGHRIMMTTRDTRLGFFAN-KE-----PKFLETEESFELLVMRVF-GRG-GC-PNELVVTGTEIARKCGGVPLVVVVIAGALRGRSDK-KDWERVEKSV-VQYLGEHTE-DS-LKYVKMSYDYLPREVQMCFLYCGVFPRGFDIPCWKLIRLWIAEGLIKP----TLEEIAEFYLTDLLNRNLV-IIMQS-DGQIKTCRLHDMLYQFCKKEASNKWLF-------RR
>XP_004236959.1
-QRIT------EDDEVVGFDEEAQQVMKRLVEGP-NCLDIIPVVGMPGLGKSTLARKIYNEFEFSYEFFSIVWVYVGREYKIKDTCVRILKCFEKMNGD--VDALGKAIRDAIRGGRCLIVLDDVW--EAEVVDVVKRVLPN-KGHRIMMTTRHANLASYAN-PG-----PKPLHAEQSFELLVNRAF-GNGNSC-PVEFVELGQSIAHKCNGIPLQIVLIAGILRGLTDR-RYWERVDKNL-SQHLYDEED-KY-GVFVEMSYNHLPQDVQTCFLYCGVFPQGFDIPAWKLIRLWIAEGLIKP---YTLEEIAEFYLNHLVQRNLV-ILSQS-DGQIKTCRLHDLLHEFCRDEASKKWLFDHH----RR
>XP_004237148.1
-SKSY----KLEDDIVRGIDDDLQIIIKRLTGPP-SDLDIVTISGMGGIGKTTLARKAYDHLTIRYHFDILAWVTISQEFQCRNVLLEALHCISK-KMD--ENELADLVQKNLKGRRYLVVVDDIW--SRDVWDSIRGIFSN-NGSRILMTTRENEVAMYAN-TC--S--PSLLSAGNGWKLVCDTVF-GPKHDH-PPELEEIGKEIVEKCQGLPLTISVIAGHLCKVARTLEGWKDVARTL-SEIIASHP--DE-LAVLGLSYHHLPNHLKPCFLSMSSFQEDFHFETQILIQLWIAEGFIRT---KSLEEVAIDYLEDLISRNLL-QAREF-NGEIKTCGIHDLLREFCLTEAEMTKHM-------RR
>XP_004237188.1
-SSNE----PIKVEVVVGHEEDEAWIIGQLDEHE-SKLDVISIVGMPGVGKTTLANKVYNNTLVASHFHVRAKCTVSQNFNKSKVLREILQQVTAED------DLAEKLRVALLDKRYLIVLD---------------------------------------------------------------------------------------------------------------------NL-DSFISTNI--NL---VMQLSYDHLPCHLKPLLLYFATTQKSQRTPVSTLMQMWMAEGLVDHD---SLEETTQSYLDALISSSLIHIPSWA-SVMIKVCYMHDVVHDFCSLKAKKERFFDP----HRR
>XP_004237189.1
-VQEE----SLENHEVVGFDEEATKVINRLVEGA-ECLDVIPVVGMPGLGKTTLARKIFNDPKISREFFSYIWVFIGQSTCVKDILFNILKGFTNKNRN--EASITDEIRKRVNGGKCLIVLDDVW--DPNVVDIVKTVFPK-KAHRIMMTTRHEDIARSVN-KY-----PKFLDGDESFQLLEKRAF-GVS-RC-PVELVEHGEAIVAKCSGVPLTIVVIAGALRGRTSE-IDWKVVRENV-GKHLIQEDKLQR-VNVVRLSYNHLPQEKKSCFLYFGAFPQGFDIPAWKLIRLWIAEGLIMS---NEIEEIAEYYLNDFANRNLV-MVMKS-NDRIKTCRVHDMLHEFCVEEATRLTLFDQ-----RR
>XP_004238948.1
-DEER----VVEEDDVVGFDDEAKTVIDRLIGGS-DYVEVVPVVGMPGLGKTTLAYKIYKDPKVEYEFFTRVWVYVSQTFKRREIFLNIISKFTRDDTP--EDDLANEVKELLKGGKYLIVLDDVW--TMEAWDRIKIAFPG-KRNRVLMTTRQSNVAKRCN-DK-----PKFLTKDESWELLEKKVF-HKE-KC-PPELELPGISIAEKCMGLPLAIVVIAGALIGKGKTTREWELVAASV-GEHLINRD-PEN-KKLVQMSYDRLPYDLKACFLYCGAFPGGSQIPAKKLIRLWIAEGFIQY----ALEDVAEDHLNDLVNRNLV-MVTQC-SGQIKTCRVHDMLHEFCRHEAMEENLFER-----RR
>XP_004238957.1
-------------EEFVGFKEDVKQIIQKLTRGT-KEREVISIVGMAGLGKTTLARKVYNSHSIAEHFDARAFCIVSQTYSTRKLLIDILKQVTGMIRE--DEDVADMLRKELYFKRYLIVLDDMW--KYQTWEDL-LCFPG-RGSRIMVTTRVQEVATKM------SD-TRFLTDEESWELLQKKVF-KRG-RV-PLELKEAGFEVARNCKGLPLVIVLNAGIIAQKERCVSVWEEFAKDL-SSLGLE----EQ-RKAVQSSYDYLRDHLKHCLLYVGYFPEDYNIPVSDLLNLWIAEELVP---TENLEKSSKDCLIDLVNRSLL-IVSKS-NGDIKYCMVHDLIREFCSRELEEEDFK------PAR
>XP_004238960.1
-------------EELVGFDEHAQNITDYLIRGT-WDLDVVSIVGMAGLGKTALARKVYNSRSIIDRFDVRAWCSVSQTYNRRQLVLQILTQITGYVNL---DDPEDILRKCLNGKRYLVVLDNIW--DGKAWDDF-SCFPN-HGSRIMITTRDKAMASYVK-GY--SF-PPRLEDDQSWELLQKKVF-GGK-SC-PLELVNVGKLVAKACRGLPLLIIMIAEVL-SREREGSSWLKVAYDI-SSHVPNK---EI-MMTIQSSYDHLLDHLKPCLIYMGLFPKKYEIPVSDLLKWWIAEEFVH---TLKLEELSEICLHDLVGTNLV-VVSKS-NGKMKCCIVLDHVRDFCLRKITEEKF-------EQR
>XP_004239116.1
-VGET--YTQRANEEMEGFQDTIDELKDKLLGGS-PELDVISIVGMPGLGKTTLAKKIYNDPEVTSRFDVHAQCVVTQLYSWRELLLTILNDVLENEKE--DGEIADELRRFLLTKRFLILIDDVW--DYKVWDNLCMCFSS-NRSRIILTTRLNDVAEYVK-CE--SD-PRLFRDDESWTLLQKEVF-QGE-SC-PPELEDVGFEISKSCRGLPLSVVLVAGVLKQKKKTLDSWKVVEQSL-SSQRIGSL--EE-ISIIGFSYKNLPHYLKPCFLYFGGFLQGKDIHVSKMTKLWVAEGFVQ----NGQEDTAQGFLDDLIGRNLV-MAMEP-NAKVKTCRIHDLLHKFCMEKAKQEDFLG------YR
>XP_004239388.2
-SKSS-------KEEMIGFEDEIKTLIRQLTRGS-RMLDIISIVGMPGAGKTTLANRLYSYNSVVSHFDIRAQCHVFPVYSQRGLLLSLLQV-SISE-E--TDELKDILSRILRSKRYLILVDDVW--DHKAWDDLKCCFPN-NGSRILLTTRYHDVADYVK-SV--YK-PRSLTHEESWKLLKMEVF-GNE-RC-SPLLKKVGKKIARKCGGLPLSIFLVAGILSNMEETEECWNEVAKHL-GINMSNAL-----NDIIEQSYQHLPYYLKPCFLYFGTFLEDEEINVSKLTWLWIGEGFVKD-HGKSLQDIAKVYLENLIRRNLV-MNAKS-DGNVKACRVHDLLLDFCKKKAEKEHFLDQND---RR
>XP_004239389.1
-SKWS-------NGKTIGFEDEIEKLIHRLTGGF-EGLDIISIVGMPGAGKTTLANRLYSYHPVVYRFDILGYCHVSPVYSKRGVLLSLLRV-SISK-R--TSTLEDILVRNLRSRRYLILLDDVW--DRNVWGDLKRYFPN-NGSRILLTTRNDDVAYYVE-SV--GK-PRLLTYEESWELLCIEVF-GNK-SC-SPLLEKVGQEIARKCGGLPLSIVLVAGILSKMEKTEECWSRVAKDL-GSYMASDA-----KAIIEPSFQHLPYYLKPCFLYFGTFLEDEEINVSKLTWMWIAEGFVSN-LGKSLQDIAKGYLDILIRRNLV-MNAKS-DGNVKACRVHDLLLDFCKKKGGEEHFLDQND---RR
>XP_004239390.2
-PSHG-------NDDIVGFEDVITKLRDQLTRGS-KKLDIISIFGMPGAGKTALANKLLLDKSVVDHFDICAQCYMSSVHSRREWLLSILHV-SISE-E--TSDLAAMLRQILQTGRYLILLDDIP--NDSAWDDLESCFYN-NGSRILLTTRNSNVAYYAR-SI--SQ-PRMLNDGESWTLLKKKVF-GEG-FC-SPLFEKVGPKIVRKCGGLPLSIVFVASILAGMERTEQCWKQVARSL-GTEISCYP-----ENIIEQSYQNLPYHLKSCFLYFGMFSDHEEINISKLTLLWIGEGFVKY-DHKSLEDIAEGYLKNLVESNLV-MLSKC-GTKVKVCRIHDVLFHFCKARAHSENLISQGD---RR
>XP_004239469.1
-ADTS-------SEEMVGFQDVMYTLRGKLIRGS-SKLDVISIVGMPGLGKTTIANKLFFDQLVVSHFDVRAQCCVSQVYTRKDLLLTILHS-VKDKLP--EDVLADKLRKLLMVQRYLILIDDVW--ETVAWDDLKPSFYN-NGSRIILTTRLGDVANDAK-FF--SD-PRLFTQEESWMLLKTKVF-NTK-SC-PLVLEDVGQRIAKRCGGLPLSVVLVAGILETTEKETNCWEQVAINL-GSHIQAKS-----EDIINLSYQALPFHLKPCFLYFGVFLEDEEIRVSKLTWLWIAEGLVRS-HEKPSEDIAEDHLKNLIGRNLV-MVSKS-DGKSKSCRIHDLLLDFCKKKAKVENFLDN-D---RR
>XP_004239804.1
-APNK----PVEGKIIVGFEEETEWIIRKLTSGS-AEIDVISIVGMPGLGKTTLAYIVYNHKSIVDHFDVCAWCTVDQEHNEKKLLQNIFNQVIGEDHDI-DDDVADKLRKRLCGKRYLIVLDDMW--DTETLDELMRPFPH-KGSRVILTSRKKEVALHGK-CH--SD-PRLLRSEESWELLEKRVF-GEEG-C-PDELKDVGKKIARKCDGLPLVVDLISGVISRNEKKEAFWLDILNNL-SSFIFKDE--KEVEKVIQLSYDHLSDHVKPCLISLSTYPKDKDIRISELKKLWISQGFVDQI-MRSAEEV----VDELISSSLV-IPF-D-NSIYK---IHDLVHDFCYIKGRKENLFA-----PRG
>XP_004240205.1
-APKN----PVEGKIIVGYEEETEWIIRKLTSGP-AELDVISIVGMPGIGKTTLAYRLYNHKSIVDHYDVCAWCTVDQERNEKKLLQKIFNQVKGEN-DI-DDDVADKLRRRLCGQRYLIVLDDMW--DTATLDELMRPFPH-KGSRVILTSRKKEVALHGK-CH--TD-PRLLRSEESWELSEKKVF-GEGR-C-PDELEDVEKRIARKCDGLPLVVDLIGGVISRKEKKEALWAEVLNDL-SSSIFKDE--EKVLKVIQLSYDHLSDHVKPCLVYLATYPKDKDIRMSELKDLWISQG----L-MRSAEEV----VDELISSSLV-IPF-D-DSIFK---IHDLVHDFCYIKSRKEKLFPPY---PRG
>XP_004240498.1
-SPKK----PVEDKIIVGFEEETNLILRKLTSGP-ADLDVISITGMPGSGKTTLAYKVYNDKSVSSHFDLRAWCTVDQGCDDKKLLDTIFSQVSDEN-----IDVPDKLRKQLYGKRYLIVLDDVW--DTTTWDELTRPFPK-KGSRIILTTREKEVALHGK-LN--TD-PRLLRSDESWELLEKRAF-GDES-C-PDELLDVGKEIAENCKGLPLVADLIAGVIAGREKKRSVWLEVQSSL-SSFILNSE--VEVMKVIELSYDHLLHHLKPCLLYFASFPKDTSLTIYELSIYLGAEGFVGNT-MKSMEEVVKIYMDDLISSSLV-ICFND-ALNFQ---IHDLVHDFCLIKARKEKLFTP----PRQ
>XP_004240499.1
-SPKK----PVENKIIVGFEEETNLILRKLTSGP-ADLDVISITGMPGSGKTTLAYKVYNDKSVSSHFDLRAWCTVDQGCDEKKLLNKIFNQVSDEN-----IDVPDKLRKQLYGKRYLIVLDDVW--ETTTWDEVTRPFPK-KGSRIILTTREKEVALHGK-LY--TD-PRLLRPDESWELLEKRAF-GDES-C-PDELLDVGKEIAENCKGLPLVADLIAGVIAGREKKRSVWLEVQSSL-SSFILNSE--VEVMKVIELSYDHLPHHLKPCLLYFASFPKDTSLTIYEFNVYLGAEGFVGKA-MNSMEEVVKIYMDDLISSSLV-ICFND-ALNFQ---IHDLVHDFCLIKARKENLFAP----PRQ
>XP_004240523.1
-SPKK----PVEDKIVVGFEEETKWILRKLTSGP-TDLDVISITGMPGSGKTTLAYKVYNDKSVSSHFDLHAWCTVDQGCDEKKLLNKIFKQVSDED-----IDVADKLRKQLYGKRYLIVLDDVW--DTTTWDELTRPFPK-KGSRIILTTREKEVALHGK-LN--TD-PRLLRSEESWELLQKRAF-GNES-C-PNELLDVGKEIAENCKGLPLVADLIAGVIAGREKKRSVWLEVLNNS-HSFILKNE--VEVMKVIEISYDHLSDHLKPCLLYFASWPKDTIMTIYELNGFLGGEGFVGKT-MKSMEEVVKIYMDDLISSSLV-ICFNE-YPTYQ---LHDLVHDYCLIKARKENLFAP----PRQ
>XP_004242250.1
-------------DEVVGFENDAEVIMMKLIRGT-KERDVISIYGMPGLGKTTLARKVYNNPSIANYFDVKAWCAVSQAYNRRTLLVEIFKQATDKIKE--DDDVADMLRRVLIGKRYLIVLDDIW--DVEAWEDL-ICFPE-YESRVMVTTRIEQVTKHLQ-HH--SH-PKFLTSQESWELLEKKVF-RGE-SC-PPDLVEAGLQVALHCKGLPLAVVLIAGIIAKMKREASLWVEVANDL-SSFALG----EQ-MKVIQSSYHHLDDHLKPCLLYMALFPEDHKIPVDDLLKLWMAEEFVL---TENMEEASRNCLCGLLNKSLV-MMYGD-NRDVRYCSLHDVVREFCLRKLTEDKYM------ESR
>XP_004242251.1
-------------DDVVGFEIHAQIIVNKLIRGT-KERNVISIYGMPGLGKTTLARKVYNNPSILNYFDVKAWCAVSQAYNRRTLLVEIFKQATSKIKE--DDDVADMLRKVLIGKRYLIVLDDIW--DVEAWEDL-ICFPE-CGSRVMVTTRIEQIAKHLQ-HH--SDPPSFLTSEESWGLLEKKIF-RGE-SC-PPDLVEAGLQVALHCKGLPLTVVLIAGILGKTEREASLWLEVAADL-SSLALG----QQ-MKVIQSSYDHLEDHLKPCLLYMALFPEDHKIPVDHLLKLWIAEEFVL---TENMEEACRVCLSDLLNRSLI-MVSGF-YCDVQYYSLHDVVREFCLRKLTEDKYM------ISR
>XP_004242252.1
-------------DEVVGFENDAQIIMKKLIRGT-KERDLISIYGMPGLGKTTLARKVYNNPYIVNYFDVKTWCAVSQAYNRRTLLVEIFKQATDKIKE--DDDVADMLRKVLIGKRYLIVLDDIW--DVEAWEDL-ICFPE-CGSRVMVTTRIEQVAKHLQ-HH--SH-PSFLSSKKSWELLEKKVF-RGE-SC-PPDLLEAGLQVALHCKGLPLVVVLIAGMLAKMDRKSSLWLKVANDL-SSLALG----EQ-MKVIQSSYDHLENHLKPCLLYMALFPEDHKITVDDLLKLWMAEEFVL---TENMEEAYRVCLSDLLNKSLV-MASGA-NRDVVHCSLHDVVREFCLRKLTEDKYM------DSR
>XP_004243044.2
-SSSR----NLENVVV-GLEDDLMKVMRRVTGPP-SSREIVSIVGMGGIGKTTLAKKVYHHPEVRNRFDVHIWVTISQEYQTRDLLLCILSCIFQGSSD---DQLMDMIYKKLKYRRYLVIVDDIW--SIGIWDLMTRFFPN-NGSRIILTSRHKEVAEHAD-PD--SN-PSLLNSDNSWKLLHDKVF-GSQHVC-PRELEKIGKQVAQKCQGLPLALLVVAGHLSKMPRTRECWDDVAKTI-SKIVASEP--DK-IGVLAMSYSYLPHHLKACFLSIGVFPEDFVIATERLIQLWVAEGFLRQ---KSMEQVGKECLEDLISRNLI-LVRKF-SGELITCGVHDLVRDLILRQGEKEKFLVIT----HR
>XP_004243493.1
-TTFP----TIEEKTVVGMKDDLNSILNCINAHT-KELIVISVVGMGGIGKTTLASKVFDDSMIRSQFDKHAWVTISQDYNKRQMLLEIVSSITGENMS--NDKLLDTVYKGLKGRRFLIVIDDLW--STEALDLMRRIFPH-NKSRIILTTRLKTVADYASSPD--FP-PSFLSLDDSWNLFTERLF-KKDP-C-PPQLEVIGKHIIQQCQGLPLSIVVIAGLLGNIGRTPDNWKKIEENL-NSFFGKAS--EK-QAILSLSYNCLPQYLKACFLYIGSFPEDMEIHVSKLISSWIAEHFIKA---TRLEVVAEEYLQELTDRSLI-LVRGA-NGRIKICKIHDLLRQMCIREAQIENVV-------RR
>XP_004246080.2
---SN-----SEDDIMRGLDDDLEIIVERLTGQL-SDLDIVTISGMGGIGKTTLARKAYDHLKLRYHFDVRVWITISQEYGRRSVLLEALHCISK-VKD--DNELADLVQKSLKGRRYLVVVDDIW--STDVWDSIRGIFPN-RRSRILLTTRETKVAMYAN-PI--S--PNLLNLENSWKLLCDKVF-GPNNCH-PPELEEIGKKIAEKCQGLPLTISVIAGHLSKVSRTLGSWMDVSRTL-GEIISSHP--DK-LGVLGLSYHHLPNHLKPCFLSMGSFPEDYHVETWRLIQLWITQGFIRR--DESLTEVAKDYLEDLISRNLI-MVRKF-NGEIKACGMHDLLREFCLTEVELTQFM---------
>XP_004248007.2
------IN-PVTDEDIVGFGNDIEKMFQYLIRGT-NDLDVVPIVGMGGQGKTTVARKVYNSDNIVSHFDVRAWCIVSQTYNRRKLLQDILSQVTGSKDKGYDDILADELRKSLMGKRYLIVLDDMW--DCMAWDDLRLSFPG-NRSRIVVTTRLEKVGEQVK-CH--TD-PPFLTKEESCELLQKKVF-QKE-DF-PPELQDVSRAVAEKCKGLPLVVVLVAGIIKKRKMEESWWNEVKDSL-FDHLNRES--EESLSTMQLSYYNLTDCLKPCLLYMGMFQEDAIIRVSELISLWIAEGFVQS---ESMEEAAEGYLMDLIQSNVV-MVSNY-NGKVKYCQVHDVVLHFCLEKSLEEKFMQFQPFEENR
>XP_004248043.1
------SN-LVTDEEVVGFENKAEELIDYLIRGT-NELDVVPIVGMGGQGKTTIARKLYNNDIIVSRFDVRAWCIISQTYNQRELLQDIFSQVTGFNDNGAVDVLADMLRRKLMGKRYLIVLDDMW--DCMVWDDLRLSFPG-IRSRIVVTTRLEEVGKQVK-YH--TD-PPFLTTEESCQLLQKKVF-QKE-DC-PPELQDVSQAVAEKCKGLPLVVVLVAGIIKKRKMEESWWNEVKDAL-FDYLDSEF--EESLATMQLSFDNLPHCLKPCLLYMGMFSEDARIPASTLISLWIAEGFVEN---ESMEEEAEGYLMDLISSNMV-MLSKY-KGKVKYCQVHDVVHHFCLEKSREAKFMQFQPLDGTR
>XP_004248174.1
------------QATVLDLDNDLMTVKSRLIGPP-SKLDVVSIVGMGGIGKTTLARKVYDDIYMEHHFYVRAWITVSQMHQHREMLLGILRCFSLYLKS--TEQLAEQVYRSLKGRRYLIAMDDVW--DTTAWDVVKRSFPK-NGSRVILTSRLANVGIYAS-SG--SP-PRCLSVDRSLKLFNLKVF-GRE-NC-PLELEKATKQIVGKCQGLPLAIVVVAGFCSKISKTENCWEDVAHKI-GLIVSRET--EE-MDLLALSYKHLPHHLKPCFLYMGAFPKDYEISVSRLIKLWIAAEFLE----MDFEEVAEGYLKDLIDRSLI-MVKKS-SGKVKTCEVHDLLHDLIIREAKERSIY------EHR
>XP_004248175.2
-PPQK----MVEEENVVGFDDEARKISSRLTNGS-EELEIISIVGMGGLGKTTLAKKVYTDSSIEFHFYNRAWIYVSQLYSRKEVFLGILDSLSLYKMN--DEKLAGELFSHLRSKRYLVVIDDVW--TMEAWDDLQMAFPA-TGSRILLTTRNTEVALHAN-PE--GL-PRFLTHEESWELLSKKVF-RKG-IC-PLELEDIGLQIAKKCYGLPLAIVVVSGLLLKKEKTRDWWKKIANDV-SSYVARDP--KQ-MDVLALSYKHLPDHLKVCFIYFGVFPEDFEIPVWKLLRLWTSEGFVQ----ECLEDTAEEYLEDLVDRNLV-LVAKA-SGRIKTCRIHDMLRDLSVKMGSEEKFL-------RR
>XP_004248798.1
-SEER----VVEEDDVVGFDEEADIVINRLLGES-NHLEVVPVVGMPGLGKTTLANKIYKHPKIGYEFFTRIWVYVSQSYRRRELFLNIISKFTRHGMC--EEDLADEIQEFLKGGKYLVVLDDVW--SDEAWERIKIAFPN-KPNRVLLTTRDSKVAKQCN-PI-----PKFLTEDESWILLEKKVF-HKD-KC-PPELVLSGKSIAKKCKGLPLAIVVIAGALIGKGKTPREWKQVDDSV-SEHLINRDHPEN-NKLVQMSYDRLPYDLKACFLYCSAFPGGFQIPAWKLIRLWIAEGFIQY----SLECKGEDNLNDLINRNLV-MVMES-DGQIKTCRLHDMLHEFCRQEAKEENLFEQ-----RR
>XP_004250409.1
-TPSS----IDEENTIIGMDDEFNTILDRLTTQT-NELTVIPIFGMGGIGKTTLAKKVYDDSYIRSRFDKHAWVTISEDFNQRQMLLEVASSI-TQEKS--DDQLMEIVYKGLKGRRFLIVIDDIW--STEAWDQMQRIFPK-NKSRILLTTRLKYVADNVSCPE--FP-PSFLSLDDSWNLFTEKLF-KKDS-C-PRQLVKLGKHIVQQCQGLPLSIIVVAGLLVKMDLTRDNWKKVEENL-KSFFGTVS--ER-QSILSLSYNYLPQYLSACFLYVGGFPEDTEIGVSKLIRLWIAEQFIKA---KRLEVVAEEYLQELIDRSLI-LAGKA-NGRMRSCKIHDLLRQLCLSKAHTENVV-------RR
>XP_004251533.1
-STSR----SLEENVMVGHENEFEMMQDQLTRGA-SDLEVVSIVGMGGIGKTTLANKIYTDPFVMSCFDKRAKVTISQDYCVRNVLLRLLSSISGEEQD--DGQLADQLQKLLKGPRYLVVIDDIW--TTGAWDDIKLCFPN-CRSRILMTTRNMEVAEYAS-SG--SP-PRLMNFDESWSLLYEKVF-AR-GFF-PHEFEQLGKQIASKCKGLPLMIVVIAGLLSKIGNRLDRWRSVAENV-SSVMNTDLD-VQ-MRVLALSYYHLPHHLRACFLYFALFPEDKLIFVNELVKLWAAEGFLKV-DTKSMEQVAKQSLKDLVDRSLV-FIQRSFDGKIKACGMHDVIRELCLREARKINFVNQN---RVR
>XP_010312507.1
--AFS----TIVENTVVGMKDDFNTILDRVTAQT-NELTVIPIFGMGGIGKTTLAKKVYDDSFICSRFDKLAWVTISEEYNERQMLLEVVSSVTTQEKS--DDELMEIVYRGLKGRRFLIVIDDIW--STEAWDQMQRIFPD-NKSRILLTTRLKYVADYVNCPD--FP-PSFLSLEDSWNLFTEKIF-KKDP-C-PPLLEEIGKHIVQQCQGLPLSIVVVAGLLGKMDLTHDNWKNVEENL-SSFFGTVS--ER-QSILSLSYNYLPQYLKACFLYVGGFPEDREINVSQLIRLWIAEQFVKA---KRLEVVGEEYLQELVDRSLI-LTGKA-NGRMRSCKIHDLLRQLCLSETHTENVV-------RR
>XP_010313675.1
-TSSP----------PVGFQEDLEKIIDRLRGGP-SELDIICIVGMAGIGKTTLAKRAYNDISVVNRFDVRAWVTVSQEYRERDILFDLFYSVVP-ERR--DQETADRVRKSLICKRFLIVVDDMW--STDAWDNLSRLFPD-NGSRIILTSRLIDLATYVN-PD--RQ-PDFLDNDEGWELLRRKIF-GKRG-C-PFELEEIGRSIAEKCQGLPLAIVVVAGHLSKMSKTTDCWNNVAESV-DSVVNREP--GQ-LDILALSYSHLPQHLKACFLYMGAFPEDFEIHVWKLIRLWVAEGFLNA---TTVEEIAEECLEDLIDRSLV-LAVK--NGKLKTCKLHDIMRDFCLEEAKRQNFL-------RR
>XP_010315011.2
-SPKK----PVEDKIIVGFEEETNLILRKLTSGP-ADLDVISITGMPGSGKTTLAYKVYNDKSVSSHFDLRAWCTVDQGYDDKKLLDTIFSQVSDEN-----IDVADKLRKQLFGKRYFIVLDDVW--DTTTWDELTRPFPK-KGSRIILTTREKEVALHGK-LN--TD-PRLLRPDESWELLEKRAF-GNES-C-PDELLDVGKEIAKNCKGLPLVADLIAGVIAGREKKRSVWLEVQSSL-SSFILNSE--VEVMKVIELSYDHLPHHLKPCLLYFASWPKDTTTTIYELNIFLGAEGFVGKE-MKSMEEVVKIYMDDLISSSLV-ICFND-SLNFQ---IHDLVHDFCVIKARKENLLAP----PRQ
>XP_010319214.1
-VSPR-LDDSIHENFMEGYNEERKNMVARLTYGS-KKLQVVSVVGMAGIGKTTFAKTTLFDINKED-FPIRGWITVSENYDLRELLLRLLRDVIEDGMD--NGQLAAHLKQVLQGKRYLIVVDDIW--SNSDWDNIRHWFPG-DKSRILLTSRDKKVGAYAAK-DG----LRPLTQDESRNLFYHRAF-GKN-NTDIGKFKKVGEKVITNCKGLPLMITAVAGILRS-KSKLYEWMEVAESV-SSLVNDDAY-KQ-LQVVALSYNNLPSLMKACFLHFGVFPKSHGIPVKKLTRLWIAEGLVYP-NVEEFEQAADRVLHDLIGKSVV-IVDKW-DGKIKTCRIHDVFHDFCSKESESENLL------CRW
>XP_010319380.1
-VQEE----SLENHEVVGFDEEATKVINRLVEGA-ECLDVIPVVGMPGLGKTTLARKIFNDPKISREFFSYIWVFIGQSTCVKDILFNILKGFTNKNRN--EASITDEIRKRVNGGKCLIVLDDVW--DPNVVDIVKTVFPK-KAHRIMMTTRHEDIARSVN-KY-----PKFLDGDESFQLLEKRAF-GVS-RC-PVELVEHGEAIVAKCSGVPLTIVVIAGALRGRTSE-IDWKVVRENV-GKHLIQEDKLQR-VNVVRLSYNHLPQEKKSCFLYFGAFPQGFDIPAWKLIRLWIAEGLIMS---NEIEEIAEYYLNDFANRNLV-MVMKS-NDRIKTCRVHDMLHEFCVEEATRLTLFDQ-----RR
>XP_010319428.1
-HEVT----SLDDDEVVGFDEEAKKVIKRLVEGPAESLAIVPVVGMPGLGKTTLARKIYNDTTLSFEFFSTIWIYAGPECKIKDLYHKILKHFKKLDED--DHTLAKVISGFMKGGRCLIVLDDVW--EANVIDHVKKVFPK-KGHRIMMTTRDGLLAAYKN-AE-----PKFLLADECFELLEKRVF-GKG-SC-PDELKDVGERIAGNCGGVPLIVVVIAGALAGRSNT-TDWEIVERDV-ARHAFTVNK-N--GVFVEMSYDRLSQEMQTCFLYSGIFPRGFDIPAWKLIRLWIAEGLIKP----TLEEIAELHLNDLVHRNLV-ILLES-DGQIKTCRLHDMLHQFCRTKAADKWLYD------RR
>XP_010319429.1
-QPNR--DTFLEVKNMVGLTEEANEVMKRIVGGT-EEVECIAIVGMTGLGKTTLARKLWSDSQITDKFCKNIWVSVGQSNDLKNMLFVILKSSTV------ENELAKLIAKFVQDMRCLVVLDNVC--GSGLVNFFKNVLPN-KGHRILMTTRRRDVAASCA-----SKEPKFLDGEDSFRLLEKIVF--DNG--RKDELVEVGKSIASKCGGLPLAIEVIAGALKKVDQSAYYWKRVENNF-WQCVVRENDTSS-WKIVEASYGSLSSEMKACFLYCLAFPKGYDIPFQMLISLWMAEGLIES----NIKDKAEDHLMEFENLNLV-TVSR--TGSIKKIKCNEIFYDFYRMEVTKESVFDPDI--SRR
>XP_010320570.2
-AHTS-------REEMVGFDEVVQTLKGKLIRGS-SELDLISIVGMAGLGKTTLANKLFLDQFVVSHFDVRAQCCVSQVYTRKDLLLTILRS-VKDKLP--ENELADKLRKLLFGQRYLILIDDVW--ETTACDELMPCFYN-NGSRLILTTRHDHVAYHAK-LV--SD-PRKFTLEESWMLLKNKVF-NEK-CC-PVVLEDVGQKIAQKCGGLPLSVVLVAGILETMEKEEHCWEQVAINL-GPHIQAKS-----EDIINLSYQDLPFHLKPCFLYFGVLSEDEEIKVSKLTWLWTAEGLVRT-HEKLSEDIAENYLKNLIGRNLV-MVSKS-DGKTKTCRIHDLLLEFCKKKAKVENFLDNAN---RR
>XP_010320686.1
-SKWS-------NGKTIGFEDEIEKLIHRLTGGF-EGLDIISIVGMPGAGKTTLANRLYSYHPVVYRFDILGYCHVSPVYSKRGVLLSLLRV-SISK-R--TSTLEDILVRNLRSRRYLILLDDVW--DRNVWGDLKRYFPN-NGSRILLTTRNDDVAYYVE-SV--GK-PRLLTYEESWELLCIEVF-GNK-SC-SPLLEKVGQEIARKCGGLPLSIVLVAGILSKMEKTEECWSRVAKDL-GSYMASDA-----KAIIEPSFQHLPYYLKPCFLYFGTFLEDEEINVSKLTWMWIAEGFVSN-LGKSLQDIAKGYLDILIRRNLV-MNAKS-DGNVKACRVHDLLLDFCKKKGGEEHFLDQND---RR
>XP_010320708.1
-TT------STEETTYVGMKKDYKAILNCLNAQT-KELIVISLIGMGGIGKTTLARKVFDNSIIRDRFEKHAWVTISEQYNKRQMLLEVASSISGQEMS--NDELMVIVYRSLKGRRFLIVIDDLW--STEAWDQMRRIFQN-NKSRIILTTRLKHVADYASSPD--FP-PSFLSFKDSWKLFTKKLF-RKDR-C-PPQLRKIGKHIIQQCQGLPLSIIVIAGLLSKIDVTYDNWKKIEQDL-NSFHGSVL--EQ-QAILCLSYNYLPPYLKACFLYIGGFPEDMEIRVSKMMSSWIAEQFIKA---TRLEVVAEKYVQELMDRSLI-LGKTP-NGRFKTCKIHDLLRQLCIREAQIENVV-------RR
>XP_010320780.1
-------------EELVGFDEHAQNITDYLIRGT-WDLDVVSIVGMAGLGKTALARKVYNSRSIIDRFDVRAWCSVSQTYNRRQLVLQILTQITGYVNL---DDPEDILRKCLNGKRYLVVLDNIW--DGKAWDDF-SCFPN-HGSRIMITTRDKAMASYVK-GY--SF-PPRLEDDQSWELLQKKVF-GGK-SC-PLELVNVGKLVAKACRGLPLLIIMIAEVL-SREREGSSWLKVAYDI-SSHVPNK---EI-MMTIQSSYDHLLDHLKPCLIYMGLFPKKYEIPVSDLLKWWIAEEFVH---TLKLEELSEICLHDLVGTNLV-VVSKS-NGKMKCCIVLDHVRDFCLRKITEEKF-------EQR
>XP_010320781.1
-------------EELVGFDEHAQNITDYLIRGT-WDLDVVSIVGMAGLGKTALARKVYNSRSIIDRFDVRAWCSVSQTYNRRQLVLQILTQITGYVNL---DDPEDILRKCLNGKRYLVVLDNIW--DGKAWDDF-SCFPN-HGSRIMITTRDKAMASYVK-GY--SF-PPRLEDDQSWELLQKKVF-GGK-SC-PLELVNVGKLVAKACRGLPLLIIMIAEVL-SREREGSSWLKVAYDI-SSHVPNK---EI-MMTIQSSYDHLLDHLKPCLIYMGLFPKKYEIPVSDLLKWWIAEEFVH---TLKLEELSEICLHDLVGTNLV-VVSKS-NGKMKCCIVLDHVRDFCLRKITEEKF-------EQR
>XP_010320900.1
-VASS-------NEEIVGFEDVKDELIGKLKGGP-SGLDVISIVGMAGLGKTTLANKLYSDESVVSYFDIHAHCCVSQQYTRKDLLLAILHDIITGRET--ENELADKLRKLLMRKRYLLLIDDVW--ETSAWDDLKLCFPN-NGSRIILTTRHYEVASHAK-HD--SD-PRSLNNDESWMLLNKKVF-NNE-SC-PLIPRDIGQEIVRKCGGLPLSIILVAGILTRMKKDKHCWEQVATNL-GPNIQDQM-----EGTLDLSYQHLPPYLKPCFLYLGLFPEDREIQVSKLTWLWIAEGFIKP-HGKTLEEIAENHLENLVGRNLV-MVKKF-DGRIKACRIHDLVHEFCRKKAKLENIIDA-G---RR
>XP_010320901.1
-VASS-------NEEIVGFEDVKDELIGKLKGGP-SGLDVISIVGMAGLGKTTLANKLYSDESVVSYFDIHAHCCVSQQYTRKDLLLAILHDIITGRET--ENELADKLRKLLMRKRYLLLIDDVW--ETSAWDDLKLCFPN-NGSRIILTTRHYEVASHAK-HD--SD-PRSLNNDESWMLLNKKVF-NNE-SC-PLIPRDIGQEIVRKCGGLPLSIILVAGILTRMKKDKHCWEQVATNL-GPNIQDQM-----EGTLDLSYQHLPPYLKPCFLYLGLFPEDREIQVSKLTWLWIAEGFIKP-HGKTLEEIAENHLENLVGRNLV-MVKKF-DGRIKACRIHDLVHEFCRKKAKLENIIDA-G---RR
>XP_010320925.1
-VGET--YTQRANEEMEGFQDTIDELKDKLLGGS-PELDVISIVGMPGLGKTTLAKKIYNDPEVTSRFDVHAQCVVTQLYSWRELLLTILNDVLENEKE--DGEIADELRRFLLTKRFLILIDDVW--DYKVWDNLCMCFSS-NRSRIILTTRLNDVAEYVK-CE--SD-PRLFRDDESWTLLQKEVF-QGE-SC-PPELEDVGFEISKSCRGLPLSVVLVAGVLKQKKKTLDSWKVVEQSL-SSQRIGSL--EE-ISIIGFSYKNLPHYLKPCFLYFGGFLQGKDIHVSKMTKLWVAEGFVQ----NGQEDTAQGFLDDLIGRNLV-MAMEP-NAKVKTCRIHDLLHKFCMEKAKQEDFLG------YR
>XP_010321400.1
-APKN----PVEGKIIVGYEEETEWIIRKLTSGP-AELDVISIVGMPGIGKTTLAYRLYNHKSIVDHYDVCAWCTVDQERNEKKLLQKIFNQVKGEN-DI-DDDVADKLRRRLCGQRYLIVLDDMW--DTATLDELMRPFPH-KGSRVILTSRKKEVALHGK-CH--TD-PRLLRSEESWELSEKKVF-GEGR-C-PDELEDVEKRIARKCDGLPLVVDLIGGVISRKEKKEALWAEVLNDL-SSSIFKDE--EKVLKVIQLSYDHLSDHVKPCLVYLATYPKDKDIRMSELKDLWISQG----L-MRSAEEV----VDELISSSLV-IPF-D-DSIFK---IHDLVHDFCYIKSRKEKLFPPY---PRG
>XP_010321401.1
-APKN----PVEGKIIVGYEEETEWIIRKLTSGP-AELDVISIVGMPGIGKTTLAYRLYNHKSIVDHYDVCAWCTVDQERNEKKLLQKIFNQVKGEN-DI-DDDVADKLRRRLCGQRYLIVLDDMW--DTATLDELMRPFPH-KGSRVILTSRKKEVALHGK-CH--TD-PRLLRSEESWELSEKKVF-GEGR-C-PDELEDVEKRIARKCDGLPLVVDLIGGVISRKEKKEALWAEVLNDL-SSSIFKDE--EKVLKVIQLSYDHLSDHVKPCLVYLATYPKDKDIRMSELKDLWISQG----L-MRSAEEV----VDELISSSLV-IPF-D-DSIFK---IHDLVHDFCYIKSRKEKLFPPY---PRG
>XP_010322775.1
-SSDE----LIEAEVTVGHEEDEAWIIGQLDEHE-SELDVISIFGMPGVGKTTLANKVYNNTLVASHFHVRAKCTVSQK---------------------------------------------------------------------------------------------------------------------------------------------------------------------------------------------------------------------------------------------------------------------------------------------------
>XP_010322858.1
--SSR----NPENIVV-GLEDDLVRIIRRLKGPT-LSREIIPILGMGGIGKTTLARKAFDDFETRNRFDIHIWVTVSQEYRIRGMLLDILRS---EESN--IDRLMDMIYKKLKGWRYLVVMDDIW--SSEVWDLMTRTFPN-NGSRIILTSRQEEVASHAD-PD--SN-PNLLNLDNSWKLIRDRVF-GVEHAC-PPELEDIGEQIAQRCQGLPLALLVVAGHLSKISRTRESWNDVSKSV-SKVVADES--DI-LGVLAMSYNYLPDHLKPCFLYMGVFPEDSVVNIVRLINLWISEGFI------SDELVGRDCMEDLVSRNLV-MVRNF-NGETKTCGVHDLIRDLILREAEKEKFL-------RR
>XP_010324491.1
-TSPR-SRVSTLENEMVGHINEQANMRRRLITGS-SQLEVISIAGMGGIGKSTFAKKLFSDPSVVGFFDVRGWITVSKDYSSRKMLISLLQDATGQEVEV-NAELADRLQKSFKGKRYLIVVDDIW--STEAWDDISQWFPN-NRSRILLTTRSMEVARHASSPKN----PRFLDPEESWNLFCQKAF-SKK-DC-PAEFESVGKVVVENCKGLPLMISVVAGSLSS-KRTLNEWNEVAQSV-SSLVNLDDY-QR-SGVLALSYNHLPPDLKVCFLYFGVFKKASEISVENLIRLWMAEGLFKL-RIRDLEKEACSLLHDLIDRSLI-VVCKL-DGKIKTCRIHDLLHDLCLRESESESLL------RRW
>XP_010327076.1
------------QATMLDLDNDLMTVKSRLIGPP-SKLTVVSIVGMGGIGKTTLARKVYDDIYMEHHFYIRAWITVSQMHQHREMLLGILRCFSLYQKN--IEQLAEQVYRSLKGRRYLIGMDDVW--DTNAWDVVKRSFPK-NGSRVILTSRLANVGIYAS-SG--SP-PRCLSVDQSLKLFNLKVF-GRE-TC-PLELEKATKQIVEKCQGLPLAIVVVAGFCSKISKTEDCWEDVAHKI-GLVVSRET--EE-MDLLALSYKHLPLHLKTCFLYMGAFPKDFEITVSKLMKLWIAAEFVK----KDFEEVAHGYLRDLIDRSLI-MVKKS-SGEVKTCKVHDLLHDLIIREAKERLIY------EHR
>XP_019066422.2
-TNPS----KFEEN-IVGMEDDFNTILDSLTTQT-DELIVIPILGMGGIGKTTLARKVFGDSYIRSRFDKHAWVTISKEYNQRQMLLEVVSSV-TQEMS--DDQLMEIAYKGLKGRRFLIVIDDIW--STKAWDQIQRIFPD-NKSRILLTTRLKNIADYVSCPD--FP-PSFLSLDDSWNLFTEKIF-KKDP-C-PPLLVKIGKHIVQQCQGLPLSVIVVAGLLGKIDPTHNNWKIVEGNL-NSFFGTVS--ER-QSILSLSYNYLPQYLRACFLYVGGFSEDMEIDVSKLIRLWIAEQFVKA---KRLEVVAEEYLQELIDRSLV-LVGKA-NGRMKTCKIHDLLRQLCIREAKTENGL---------
>XP_019066695.1
--AFS----TIVENTVVGMKDDFNTILDRVTAQT-NELTVIPIFGMGGIGKTTLAKKVYDDSFICSRFDKLAWVTISEEYNERQMLLEVVSSVTTQEKS--DDELMEIVYRGLKGRRFLIVIDDIW--STEAWDQMQRIFPD-NKSRILLTTRLKYVADYVNCPD--FP-PSFLSLEDSWNLFTEKIF-KKDP-C-PPLLEEIGKHIVQQCQGLPLSIVVVAGLLGKMDLTHDNWKNVEENL-SSFFGTVS--ER-QSILSLSYNYLPQYLKACFLYVGGFPEDREINVSQLIRLWIAEQFVKA---KRLEVVGEEYLQELVDRSLI-LTGKA-NGRMRSCKIHDLLRQLCLSETHTENVV-------RR
>XP_019066753.1
-TPFS----TIVENTVVGMKDDFNIILDRLTAQT-DELIVIPILGMGGIGKTTLARKVYDDSCIRSRFDKLAWVTISQEYNERQMLLEVVSSITTQEMS--NDELMEIVYRGLKGRRFLIVIDDIW--STEAWNQMQRIFPD-NKSRILLTTRLKYVADYVNCPD--FP-PSFLSLEDSWNLFTEKLF-KKDQ-C-PPLLVEIGKHIVQQCQGLPLSIVVVAGLLGKMDLTHDNWKNVEENL-SSFFGTVS--ER-QSILSLSYNYLPQYLKACFLYVGGFPEDREINVSQLIRLWIAEQFVKA---KRLEVVAEEYVQELIDRSLI-LMDST-NGRMKTFKIHDLLRQLCLSETHTENVV-------RR
>XP_019066849.1
-SSSE--N--LDSNNMVGRDKEKERMLEELRGGK-DELKVIPIVGMGGIGKTTLAKQVFNHPSIQSRFDVRAWATICKEYNVKEILLSLLQSIINYSRD--EAELADLLQKKLKCRRYLIVIDDIW--CYKAWDDTRQCFPN-NGSRILLTTRHTEVAIYASSSN------NLMNADESWNLLKSKAF-ANE-SF-TPELETIGEKIASKCQGLPLTIVVVAGLLSKSKRTKEEWENVAENI-KSFVTKDPN-EQ-LRVLGLSYNYLPNELKACLLYFGIFPEDSEISVKRLVRLWIAEGFLKL---EGFEEEAKNRLQDLVDRCLV-LVSQADGRNVKTCRIHDLVHELCLREAQSQNFL------YRW
>XP_019066850.1
-SSSE--N--LDSNNMVGRDKEKERMLEELRGGK-DELKVIPIVGMGGIGKTTLAKQVFNHPSIQSRFDVRAWATICKEYNVKEILLSLLQSIINYSRD--EAELADLLQKKLKCRRYLIVIDDIW--CYKAWDDTRQCFPN-NGSRILLTTRHTEVAIYASSSN------NLMNADESWNLLKSKAF-ANE-SF-TPELETIGEKIASKCQGLPLTIVVVAGLLSKSKRTKEEWENVAENI-KSFVTKDPN-EQ-LRVLGLSYNYLPNELKACLLYFGIFPEDSEISVKRLVRLWIAEGFLKL---EGFEEEAKNRLQDLVDRCLV-LVSQADGRNVKTCRIHDLVHELCLREAQSQNFL------YRW
>XP_019068848.2
-STIN----KSEDDIVQGIDDDLEIIVKRLIGPP-SDLEIVTITGMGGIGKTTLARKAYDHLQIRYHFDILAWVTITQEFRNRNVLLEALRCILK---D--DNELADLVQKKLKGRRYLVVVDDIW--TKNVWDSIRGIFPK-NGSRILLTTRETEVAMYAS-TC--S--PIHLSLENGWRLLCDKVF-GQKYEH-PPELDEIGKEIVEKCQGLPLTISVIAGHLSKVANTLEGWKDVARNL-SEIIASHP--NQ-LGVLGLSYYHLPNRLKPCFLSMSSFPEDFQVDTRRLIQLWIAEGFIRT--RKSLEEVAEHYLEDLISRNLI-QARKF-SGEIKACGIHDILREFCLIEAEMTNHM-------CR
>XP_019068849.1
-STSY------SDQL--GLEDDLKIIIKRLTGPP-SDIDIVTITGMGGIGKTTLAKKAYDHLTIRYHFDVFAWLTISQEFRCRNVLLEALHCILG---D--ENELADLVQKQLKGRRYLVVVDDIW--SSDVWDSIRGIFPN-NGSRILLTTRENEVAMYAN-SC--S--PSLLSAENGWKLLCDKVF-GPNNDH-PPELEEIGKEIVEKCQGLPLTISVIAGHLSKVVRTLESWKDVARTL-SKIIASHP--DK-LAVLGLSYHHLPSRLKPCFLSMSSFPEDFRFET---------------------------------------------------------------------------------
>XP_019068866.1
-ETTQ----AEEDVEVVGFNKPAEDVKERLCEGS-KDLDVIPIVGMPGLGKTTLSRKVYNDSSLDFYFYHKIWIYVGTSKKPKDILVEIVKEVAQKDKD--EDQLAHIIRDFLERGKHLIVLDDVW--DTQVVDFVKKAFPKSRGDRIMLTTRQQRVAEAVS-AR-----PENLSKEDSIKLLEQRVF-ANKRTC-PIELQGYRDGIVDKCCGVPLAIVVISGALRGCMDE-SEWRVVEENV-GKHLINKDDHKS-LKFVETSYNHLPQEKKAAFLYFGVFPQGFDIPAWNLIRLWVAEGLIKS---SEIEKVAETYLSDFASRNLV-MVMQS-NGQIKTCRLHDMLHEFCIIEAARISLFGV-----RR
>XP_019068867.1
-ETTQ----AEEDVEVVGFNKPAEDVKERLCEGS-KDLDVIPIVGMPGLGKTTLSRKVYNDSSLDFYFYHKIWIYVGTSKKPKDILVEIVKEVAQKDKD--EDQLAHIIRDFLERGKHLIVLDDVW--DTQVVDFVKKAFPKSRGDRIMLTTRQQRVAEAVS-AR-----PENLSKEDSIKLLEQRVF-ANKRTC-PIELQGYRDGIVDKCCGVPLAIVVISGALRGCMDE-SEWRVVEENV-GKHLINKDDHKS-LKFVETSYNHLPQEKKAAFLYFGVFPQGFDIPAWNLIRLWVAEGLIKS---SEIEKVAETYLSDFASRNLV-MVMQS-NGQIKTCRLHDMLHEFCIIEAARISLFGV-----RR
>XP_019068911.1
-SSHE----SIVVEVTVGHEEEEAWIIGQLDEHE-SELDVISIVGMPGVGKTTLANKVYNNTLVASHFHVRAKCTVSQKY----------------------------------------------------------------------------------------------------------------------------------------------------------------NL-DSFISTNI--SL---VMQLSYDHLPCHLKPLLLYFATTQKSQRTPVSTLMQLWMAEGFVDHD---SLEEVTQSYLDALISSNLIHIPSET-STMIKVCYMHDVVHDFVSVKAENEKFFD-----HHR
>XP_019069317.1
-HISS-------DEEVVGFEDVMEKLREQLIRGT-KQLDVISVVGMPGLGKTTVANKLYSDELVVSRFDIRAKCCVSQAYSRRSVLLSILRD-AITKLP--TDVLADQLRKTLLWKRYLILVDDIW--EASVWDDLRCCFHN-NGSRIILTTQHADVAENAK-SV--SD-PRILNDDESWKLLKQKVF-GEE-SC-FMLLSNVGQEIANKCRGLPLSIVLVAGMLTKMEKSEKCWKQVAKNL-CTNVLSNS-----KAIIEQSYQNLPYHLKPCFLYFGVFLEDKEINISILTWLWISEGFIKS-CDKSLEDIAEGYLENLIGRNLV-MVAKS-GGKVKTCRIHDLLLYFCKEIAREKNLLDQNV---RR
>XP_019069333.1
-TPSK----PVEDQIIVGFEEETEWIIRKLTSGP-TEVDVISIVGMPGLGKTTLAYRVFNNKSVVDHFDVRAWCTVDQEHNDKKLLQKIFNQVVGED-DI-DEDIADKLRKELFGKRYLIFLDDLW--DIETWNELTRPFPQ-RRSRIILTSRKREVALQGK-HH--SD-PRLLTPEESWDLLVKRVF-GEER-C-PDELLVVGEEIARKCAGLPLLLDLIGGVIARQEKKKALWLEVLNNL-NSLILKDE--EEVMKVIQLSYDHLPNHLKPCLLYLASYPKDNYIKISELKHLWSSEGLVEHI-MKSVDELLEVYVDELISSSLV-VVFYR-NPIFR---IHDLVHDFCLIKSRNEHLFTP----PRA
>XP_019069347.2
-TPNK----PVEGKIIVGFEEETEWIIRKLTSGP-AEIDVISIVGMPGLGKTTLAYRVYNDKSIVDHFDVCAWCTVDQEHNEKKLLQKIFNQVIGEK-DI-DDEVADKLRKQLFGKRYLIVLDDIW--DTAIFDELTRPFPQ-KGSRVILTSRKKEVALHGK-CH--SN-PRLLRSDESWELLEKSVF-GEER-C-PDELKYVGEKIAQKCDGLPLVLDLIGGVISRKEKKETLWLEVLNNL-SSFIFKDE--EEVVKIIQLSYDHLSDHVKPCLVYLASYPKDEDIRISELKDLWIFQGLVQQI-MKSAEEV----VDVLISSSLV-IPF-D-NSICK---IHDLVHDFCYIKSRKEKLLAP----PRG
>XP_019069358.2
-APNK----PVEGKIIVGFEEETEWIIRKLTSGP-DEIDVISIVGMPGLGKTTLAYRVYNDKSIVDHFNVCAWCTVDQERNEKKLLQKIFNQVIGEDHDI-DDDVADKLRRKLFGKRYLIVLDDMW--DTDILDDLMRPFPH-EGSRVILTSRKKEIALHGK-CH--SD-PRLLRSEESWELFNKRVF-GEEG-C-PDELKDVGEKIALKCGGLPLVVDLIGGVISKKEKKEALWAEVLNDL-SSSIFKDE--EEVVKVIQLSYEHLSHDVKPCLLCLATYPKDEDISMSELKDLWIFQG----L-MKSAEEV----VDELISSSLV-IPF-D-DSIFK---IHDLVHDFCYIKSRKEKLLAP----PRG
>XP_019069402.1
-APKN----PVEGKIIVGYEEETEWIIRKLTSGP-AELDVISIVGMPGLGKTTLAYRVYNHKSIVDHYDVCAWCTVDQERNEKKLLQKIFNQVKGEDHDI-DDDVADKLRKRLCGQRYLIVLDDMW--DTATLDELMRPFPH-KGSRVILTSRKKEIALHGK-CH--SD-PRLLRSEESWELLEKRVF-GEEG-C-PDELKDVGKKIARRCGGLPLLVDLIGGVISRKEKKEALWAEVLNDL-SSSIFKDE--EEVVKVIQLSYDHLSDHVKPCFVYLASFPKDEDISMSELKDLWISQG----L-MKSAEEV----VDELISSSLV-IPF-D-DSIFK---IHDLVHDFCDIKCRKEKLLAP----TRG
>XP_019069404.2
-APNK----PVEGKIIVGFEEETEWIIRKLTSGP-AEIDVISIVGMPGIGKTTLAYRVYNHKAIVDHFDVCAWCTVDQERNEKKLLQKIFNQVIGEK-DI-DDGVADKLWKQLCGKRYLIVMDDMW--DTETLDELMRPLPH-KGSRVILTSRKKEVALHGK-CH--SD-PRLLRSEESRELLKKRVF-GEEG-C-PDELMDVGKRIAKKCGGLPLVLDLIGGVLSRKEKKETLWLEVLHSL-SSSIFKDE--EEVVKAIQLSYYHLSDDVKPCLVCLATYPKDEDIRMSELEDLLIFQG----L-MKSAEEV----VDELISCSLV-IPF-D-DSIIK---IHDLVHDFCDIKCRKEKLFAP----PRG
>XP_019069438.1
-VTEI--NAPTGNEEMVLFQDVMEKIKKQLLGGS-SQLDVISIVGMPGLGKTTLAEQIYNDQIVAGYFDVHGKCHVTQTYSWRELLVTLLNDVM-TKKA--DDQLAKELRQFLLTKRFLILIDDVW--DTKAWDYLHMCFQK-NGSRIILTTRLSEVAQYAK-CE--SN-PPLLRDDESWKLLQKKVF-RRG-SC-PPELGDVGFRIAKSCGGLPLFIVLVAGVLKEKNEKADLWKEVEESL-DALNIDSL--EE-MSIIGFSYMNLPHHLKPCFLYFGGFLRGKSIHVSKLTRLWLAEGFVL----KRLEDVAEDFLKNLISRNLV-MDMEF-NGKMKTCRVHDLLHKFCLEKAKQENFLDANA---YR
>XP_019069506.1
-APNK----SVEGKIIVGFEEETKWIIRKLTSGP-AEIDVISIVGMPGLGKTTLAYRVYNDKSIVDHFDVCAWCTVDQECNEKKLLQKIFNQVIGED-DI-DEDVADKLRRKLCGQRYLIVLDDMW--DTATWDELTRPFPQ-KGSRVILTSRKKEVALHGK-CY--SD-PRLLKPKESWELLEKRVF-GEEG-C-PDELKDVGEKIARKCDGLPLVLDLIGGVISRKEKKEALWLEVLNNL-SSFIFKDE--EEVAKVIQLSYDHLSDHVKPCLVYLASYPKDKDIMISELKDLWIAQGLVQQT-MKSAEEVVEIYVDELISSSLV-IPF-F-KFIFK---IHDLVHDFCYIKSRKEKLFTP----PRG
>XP_019069562.1
-VTET--YTPRENEEMEGFHEAMDKIKRQLLRRS-SQLDIISIVGMPGIGKTFLAEKIYNNLIVTPHFDVHAKCRVTQLYSWKELLLTILNDVLDTGKE--DGELATELRQVLLTKRFLILVDDVW--DKTVWDHLYMCFRK-NGSRIILTTRLSDIANYAK-CK--SE-PRLFRDDESWTLLQEEVF-QGE-SC-PTELVDVGFRIAKSCGGLPLSIVLVGGVLKEKEKKEDLWKEVEESL-GSKNIGSL--QK-MSLIGFSYKNLPHHLKPCFLYFGGFFKGKDIHVSKLTRLWQAEGFVQ----K-RTDTAHDFLEDLISRNLV-MVMKP-NDKVKSCRIHDLLHNFCLEKSKQENFLD------YR
>XP_019069678.1
-SPKK----PVEDKIVVGFEEETKWILRKLTSGP-TDLDVISITGMPGSGKTTLAYKVYNDKSVSSHFDLHAWCTVDQGCDEKKLLNKIFKQVSDED-----IDVADKLRKQLYGKRYLIVLDDVW--DTTTWDELTRPFPK-KGSRIILTTREKEVALHGK-LN--TD-PRLLRSEESWELLQKRAF-GNES-C-PNELLDVGKEIAENCKGLPLVADLIAGVIAGREKKRSVWLEVLNNS-HSFILKNE--VEVMKVIEISYDHLSDHLKPCLLYFASWPKDTIMTIYELNGFLGGEGFVGKT-MKSMEEVVKIYMDDLISSSLV-ICFNE-YPTYQ---LHDLVHDYCLIKARKENLFAP----PRQ
>XP_019069769.1
-------------DEVVGFEKDAEIIMKKLIRGT-KERDLISIYGMPGLGKTTLARKVYNNPSIVNYFEVKAWCAVSQAYNRSTLLVEIFKQATNKIKE--DDDVADMLRKVLIGKRYLIVLDDIW--EVEAWEDL-ICFPE-CGSRVMVTTRIEQVAKHLQ-HH--SH-PSFLSSKKSWELLEKKVF-RGE-SC-PPDLLEAGLQVALHCKGLPLVVVLIAGMIAKMDREASLWLEVANDL-SSLALG----EQ-MKVIQSSYDHLENHLKPCLLYMALFPEDHKITVDDLLKLWMAEEFVL---TENMEEASRVCLSDLLNRSLI-MVSGF-YDNVQYCSLHDVVREFCLRKLTEDKYM------ESR
>XP_019071116.1
------HNSLMNDEDIVGFGIVAEKMIHSLTRGT-NELDVIPIVGMGGQGKTTCARLLYNNEIIVSHFDVRAWCIISQTYNRKELLQDIFSQVTGFMVKVDVGELADMLRKSLLGKWYFIVLDDMW--D--------------------VTTRLEKVGEYVK-HH--TN-PPFLTLKESWELLQKKVF-QNK-SC-LSELYDVSLEVAKRCKGLPLVVILVAGIIKK-KMEESWWHEVKDAI-YSYLG-ES--EESRGTVHLSYDNLPDYLKPCLLYMGMFPEDHNISASNLINLWIAEGFVQD---ESLEEAAEGYLMDLISSNVI-MVSKY-NGKVKYSQVHDIVLHFCLERSREEKFMNFRLSDESR
>XP_019071638.1
------------QATVLDLDNDLMTVKSRLIGPP-SKLDVVSIVGMGGIGKTTLARKVYDDIYMEHHFYVRAWITVSQMHQHREMLLGILRCFSLYLKS--TEQLAEQVYRSLKGRRYLIAMDDVW--DTTAWDVVKRSFPK-NGSRVILTSRLANVGIYAS-SG--SP-PRCLSVDRSLKLFNLKVF-GRE-NC-PLELEKATKQIVGKCQGLPLAIVVVAGFCSKISKTENCWEDVAHKI-GLIVSRET--EE-MDLLALSYKHLPHHLKPCFLYMGAFPKDYEISVSRLIKLWIAAEFLE----MDFEEVAEGYLKDLIDRSLI-MVKKS-SGKVKTCEVHDLLHDLIIREAKERSIY------EHR
>XP_019071639.1
------------QATVLDLDNDLMTVKSRLIGPP-SKLDVVSIVGMGGIGKTTLARKVYDDIYMEHHFYVRAWITVSQMHQHREMLLGILRCFSLYLKS--TEQLAEQVYRSLKGRRYLIAMDDVW--DTTAWDVVKRSFPK-NGSRVILTSRLANVGIYAS-SG--SP-PRCLSVDRSLKLFNLKVF-GRE-NC-PLELEKATKQIVGKCQGLPLAIVVVAGFCSKISKTENCWEDVAHKI-GLIVSRET--EE-MDLLALSYKHLPHHLKPCFLYMGAFPKDYEISVSRLIKLWIAAEFLE----MDFEEVAEGYLKDLIDRSLI-MVKKS-SGKVKTCEVHDLLHDLIIREAKERSIY------EHR
>XP_019071640.1
------------QATVLDLDNDLMTVKSRLIGPP-SKLDVVSIVGMGGIGKTTLARKVYDDIYMEHHFYVRAWITVSQMHQHREMLLGILRCFSLYLKS--TEQLAEQVYRSLKGRRYLIAMDDVW--DTTAWDVVKRSFPK-NGSRVILTSRLANVGIYAS-SG--SP-PRCLSVDRSLKLFNLKVF-GRE-NC-PLELEKATKQIVGKCQGLPLAIVVVAGFCSKISKTENCWEDVAHKI-GLIVSRET--EE-MDLLALSYKHLPHHLKPCFLYMGAFPKDYEISVSRLIKLWIAAEFLE----MDFEEVAEGYLKDLIDRSLI-MVKKS-SGKVKTCEVHDLLHDLIIREAKERSIY------EHR
>XP_025883958.1
-TPFS----TIVENTVVGMKDDFNIILDRLTAQT-DELIVIPILGMGGIGKTTLARKVYDDSCIRSRFDKLAWVTISQEYNERQMLLEVVSSITTQEMS--NDELMEIVYRGLKGRRFLIVIDDIW--STEAWNQMQRIFPD-NKSRILLTTRLKYVADYVNCPD--FP-PSFLSLEDSWNLFTEKLF-KKDQ-C-PPLLVEIGKHIVQQCQGLPLSIVVVAGLLGKMDLTHDNWKNVEENL-SSFFGTVS--ER-QSILSLSYNYLPQYLKACFLYVGGFPEDREINVSQLIRLWIAEQFVKA---KRLEVVAEEYVQELIDRSLI-LMDST-NGRMKTFKIHDLLRQLCLSETHTENVV-------RR
>XP_025883959.1
-TPFS----TIVENTVVGMKDDFNIILDRLTAQT-DELIVIPILGMGGIGKTTLARKVYDDSCIRSRFDKLAWVTISQEYNERQMLLEVVSSITTQEMS--NDELMEIVYRGLKGRRFLIVIDDIW--STEAWNQMQRIFPD-NKSRILLTTRLKYVADYVNCPD--FP-PSFLSLEDSWNLFTEKLF-KKDQ-C-PPLLVEIGKHIVQQCQGLPLSIVVVAGLLGKMDLTHDNWKNVEENL-SSFFGTVS--ER-QSILSLSYNYLPQYLKACFLYVGGFPEDREINVSQLIRLWIAEQFVKA---KRLEVVAEEYVQELIDRSLI-LMDST-NGRMKTFKIHDLLRQLCLSETHTENVV-------RR
>XP_025883969.1
-SSSR---SSQKDHVVVGLYDDFLRIADKLTGYP-DKLDVVVIFGMGGIGKTTLAKRIYHDKLIEEHFYVRAWITVSERYKVRNMLLD-------DEME--NEELGERLYKSLKGQRYLIVMDDVW--YTEAWDDVRRYFPN-NGSRVMVTSRIMKVARYIN-PL--NP-PRFLTVEESWKLLQKKIF-GLDDCC-DDEMERIGMEISKKCKGLPLAIVMVAGILSKESATASKWSDIAENIHSSFVTEES--RP-LDILALSYNHLSRHLKACFLYMGAFPEDVEVPVWRLIRLWIAEGFIKL---KTLEFVGQEYLQELIDRSLI-IVSKY-DNRVKTCSIHDILRNFCQEEAKQEKLL-------RR
>XP_025884346.1
-SSSE--N--LDSNNMVGRDKEKERMLEELRGGK-DELKVIPIVGMGGIGKTTLAKQVFNHPSIQSRFDVRAWATICKEYNVKEILLSLLQSIINYSRD--EAELADLLQKKLKCRRYLIVIDDIW--CYKAWDDTRQCFPN-NGSRILLTTRHTEVAIYASSSN------NLMNADESWNLLKSKAF-ANE-SF-TPELETIGEKIASKCQGLPLTIVVVAGLLSKSKRTKEEWENVAENI-KSFVTKDPN-EQ-LRVLGLSYNYLPNELKACLLYFGIFPEDSEISVKRLVRLWIAEGFLKL---EGFEEEAKNRLQDLVDRCLV-LVSQADGRNVKTCRIHDLVHELCLREAQSQNFL------YRW
>XP_025884479.1
-STSR----SLEENVMVGHENEFEMMQDQLTRGA-SDLEVVSIVGMGGIGKTTLANKIYTDPFVMSCFDKRAKVTISQDYCVRNVLLRLLSSISGEEQD--DGQLADQLQKLLKGPRYLVVIDDIW--TTGAWDDIKLCFPN-CRSRILMTTRNMEVAEYAS-SG--SP-PRLMNFDESWSLLYEKVF-AR-GFF-PHEFEQLGKQIASKCKGLPLMIVVIAGLLSKIGNRLDRWRSVAENV-SSVMNTDLD-VQ-MRVLALSYYHLPHHLRACFLYFALFPEDKLIFVNELVKLWAAEGFLKV-DTKSMEQVAKQSLKDLVDRSLV-FIQRSFDGKIKACGMHDVIRELCLREARKINFVNQN---RVR
>XP_025884563.1
-TSSP----------PVGFQEDLEKIIDRLRGGP-SELDIICIVGMAGIGKTTLAKRAYNDISVVNRFDVRAWVTVSQEYRERDILFDLFYSVVP-ERR--DQETADRVRKSLICKRFLIVVDDMW--STDAWDNLSRLFPD-NGSRIILTSRLIDLATYVN-PD--RQ-PDFLDNDEGWELLRRKIF-GKRG-C-PFELEEIGRSIAEKCQGLPLAIVVVAGHLSKMSKTTDCWNNVAESV-DSVVNREP--GQ-LDILALSYSHLPQHLKACFLYMGAFPEDFEIHVWKLIRLWVAEGFLNA---TTVEEIAEECLEDLIDRSLV-LAVK--NGKLKTCKLHDIMRDFCLEEAKRQNFL-------RR
>XP_025886222.1
-SSNE----PIKVEVTVGHEEDEARIIGQLDEHE-SELDVISIVGMPGVGKTTLANKVYNNTLVASHFKIRAKCTVSQNFNKSKVLREILQQVTAED------DLAGKLRVALLDKRYLIVLDDVW--DIATGEMLIACFPE-RGNRVILTSRSSEVGLKVK-CH--SD-TQLLTPEKSWDLFVKKVF-EDEGSC-PAELSDIGHQIVEKCKGLPLSIVLIAGVIVRKKKKKDLWLQIEHNL-DSFISSNN--NLMMKVMQLSYDHLPYHLKPLLLYFARSQKSKRTPVSTLMQLWMAEGLVDHD---SSVETTQSYLNALISSSLIHIPSET-SAMIRACYVHDVVHDFCSVKAKKEKFFDP----HRR
>XP_025886337.1
-SHAT-------DGELVGFTDVCKTIRDQLVGGS-QELDVVSIVGMAGSGKTTLARSFINDDIVVSHFDFFAECRVSQEYTREDLLFSILSSANSSKRG--ADILADRLRKTLLPKRYLLIIDDVW--AVQAWDDLRLCFPK-KGSRIILTTRLKEVATYAKCVTE----PRSMKDSESWLLLQKKVF-GEE-MC-PEELKEVGQNIAFKCNGLPLSIVLVAGLLAKIDKTERCWTRMELSF-GERVQDGA-----KDLVKLSYEDLPNKLKSCFLYFGAFLEDREISVSKLTSLWIAEEFIK----KCLEDTAEDYLSDLIGRNLI-MVSKS-TGKIKACRVHDLMLDFCKEKAKEDNFLDSNP-PHRR
>XP_025886344.1
-SSSQ----PTQVEVTVGHEKEEAWIIDQLDEHE-SELDVISIVGMPGLGKTTLANKVYKNTLVASHFHVRAWCTVSQXYNKSKVLREILKQVTGED------DLAEKLRRALLDKRYLIVLDDVW--DIETGEMLIACFPK-RGNRIILTSRSSKVGLQVK-CH--SD-PQLLTPEKSWDLFVKKVF-GDKGSC-PAELSKVGHQIVEKCKGLPLAIVLIAGVIVRKKKEKDFWLKILHNL-DSFISTNI--NL---VMQLSYDHLPCHLKPLLLYFATTQKSQRTPVSTLMQLWMAEGFVDHD---SLEEVTQSYLDALISSSLIHIPSET-PLMIKVCYVHDVVHDFCSEKAKKEKLLDT----HHR
>XP_025886396.1
-SKSY----KLEDDIVRGIDDDLEIIIKRLIGPP-SDLDIVTISGMGGIGKTTLARKAYHHLTIRYHFDILAWVTISQEFQCRNVLLEALHCISK-KMD--DNELADLVQKNLKGPRYLVVVDDIW--TENVWDSVRGIFPN-NGSRILLTTRENEVAMYAN-TC--S--PSLLSGENGWKLVCDKVF-GPKHDH-PPELEEIGKEIVEKCQGLPLTISVIAGHLCKVARTLEGWKDVARTL-SEIIASHP--DE-LAVLGLSYHHLPNHLKPCFLSMSSFPEDFQVETRILIQLWIAEGFIRT---KSLEEVAIDYLEDLISRNLI-QAREF-NGDIKACGIHDLLREFCLTEAEMTKHM-------RR
>XP_025886812.1
-VTEI--NAPTGNEEMVLFQDVMEKIKKQLLGGS-SQLDVISIVGMPGLGKTTLAEQIYNDQIVAGYFDVHGKCHVTQTYSWRELLVTLLNDVM-TKKA--DDQLAKELRQFLLTKRFLILIDDVW--DTKAWDYLHMCFQK-NGSRIILTTRLSEVAQYAK-CE--SN-PPLLRDDESWKLLQKKVF-RRG-SC-PPELGDVGFRIAKSCGGLPLFIVLVAGVLKEKNEKADLWKEVEESL-DALNIDSL--EE-MSIIGFSYMNLPHHLKPCFLYFGGFLRGKSIHVSKLTRLWLAEGFVL----KRLEDVAEDFLKNLISRNLV-MDMEF-NGKMKTCRVHDLLHKFCLEKAKQENFLDANA---YR
>XP_025886865.1
-ADTS-------SEEMVGFQDVMYTLRGKLIRGS-SKLDVISIVGMPGLGKTTIANKLFFDQLVVSHFDVRAQCCVSQVYTRKDLLLTILHS-VKDKLP--EDVLADKLRKLLMVQRYLILIDDVW--ETVAWDDLKPSFYN-NGSRIILTTRLGDVANDAK-FF--SD-PRLFTQEESWMLLKTKVF-NTK-SC-PLVLEDVGQRIAKRCGGLPLSVVLVAGILETTEKETNCWEQVAINL-GSHIQAKS-----EDIINLSYQALPFHLKPCFLYFGVFLEDEEIRVSKLTWLWIAEGLVRS-HEKPSEDIAEDHLKNLIGRNLV-MVSKS-DGKSKSCRIHDLLLDFCKKKAKVENFLDN-D---RR
>XP_025886867.1
-VASS-------NEEIVGFEDVKDELIGKLKGGP-SGLDVISIVGMAGLGKTTLANKLYSDESVVSYFDIHAHCCVSQQYTRKDLLLAILHDIITGRET--ENELADKLRKLLMRKRYLLLIDDVW--ETSAWDDLKLCFPN-NGSRIILTTRHYEVASHAK-HD--SD-PRSLNNDESWMLLNKKVF-NNE-SC-PLIPRDIGQEIVRKCGGLPLSIILVAGILTRMKKDKHCWEQVATNL-GPNIQDQM-----EGTLDLSYQHLPPYLKPCFLYLGLFPEDREIQVSKLTWLWIAEGFIKP-HGKTLEEIAENHLENLVGRNLV-MVKKF-DGRIKACRIHDLVHEFCRKKAKLENIIDA-G---RR
>XP_025886878.1
-VRET--NTPGSDEEMESFQEAMDQMKMQLLGGS-RQLDVVSLVGMPGIGKTTLAEKIYNDPVITFHFDVRAQCRTTQVYSWRDLLLAILNGVLENEKE--DGELADELRRFLLTKRFLILIDDVW--DDKVWDNIHMCFKR-NGSRIILTTRLSSVANYAK-CE--SE-PRLFRDDESWTLLQQELF-QGK-SC-PPEIVDVGFRIAKICGGLPLFIVLVAGVLREKKIKAELWKEIEESL-CLLNIDSL--EE-MSIIGFSYRNLPQQLKPCFLYFGGLLKGKDIHVSKLTRLWVAEGFVQ----NGLEDAAXCLLEDLISRNLV-MGVEP-NGKLKTCRVHDLLHKFCLEKSKQENFLD------YR
>XP_025887010.1
-APNK----PVEGKIIVGFEEETEWIIRKLTSGP-DEIDVISIVGMPGLGKTTLAYRVYNDKSIVDHFNVCAWCTVDQERNEKKLLQKIFNQVIGEDHDI-DDDVADKLRRKLFGKRYLIVLDDMW--DTDILDDLMRPFPH-EGSRVILTSRKKEIALHGK-CH--SD-PRLLRSEESWELFNKRVF-GEEG-C-PDELKDVGEKIALKCGGLPLVVDLIGGVISKKEKKEALWAEVLNDL-SSSIFKDE--EEVVKVIQLSYEHLSHDVKPCLLCLATYPKDEDISMSELKDLWIFQG----L-MKSAEEV----VDELISSSLV-IPF-D-DSIFK---IHDLVHDFCYIKSRKEKLLAP----PRG
>XP_025887048.1
-APKN----PVEGKIIVGYEEETEWIIRKLTSGP-AELDVISIVGMPGIGKTTLAYRLYNHKSIVDHYDVCAWCTVDQERNEKKLLQKIFNQVKGEN-DI-DDDVADKLRRRLCGQRYLIVLDDMW--DTATLDELMRPFPH-KGSRVILTSRKKEVALHGK-CH--TD-PRLLRSEESWELSEKKVF-GEGR-C-PDELEDVEKRIARKCDGLPLVVDLIGGVISRKEKKEALWAEVLNDL-SSSIFKDE--EKVLKVIQLSYDHLSDHVKPCLVYLATYPKDKDIRMSELKDLWISQG----L-MRSAEEV----VDELISSSLV-IPF-D-DSIFK---IHDLVHDFCYIKSRKEKLFPPY---PRG
>XP_025887356.1
-------------DEVVGFEKDAEIIMKKLIRGT-KERDLISIYGMPGLGKTTLARKVYNNPSIVNYFEVKAWCAVSQAYNRSTLLVEIFKQATNKIKE--DDDVADMLRKVLIGKRYLIVLDDIW--EVEAWEDL-ICFPE-CGSRVMVTTRIEQVAKHLQ-HH--SH-PSFLSSKKSWELLEKKVF-RGE-SC-PPDLLEAGLQVALHCKGLPLVVVLIAGMIAKMDREASLWLEVANDL-SSLALG----EQ-MKVIQSSYDHLENHLKPCLLYMALFPEDHKITVDDLLKLWMAEEFVL---TENMEEASRVCLSDLLNRSLI-MVSGF-YDNVQYCSLHDVVREFCLRKLTEDKYM------ESR
>XP_025888775.1
------SN-PITDEEIVGFGIDKEKIIQCLIRGT-NDLDVVPIVGMGGQGKTTIARKVYNSDNIVSHFDVRAWCIVSQTYNRRKLLQEILSQVTGSKDKGYDDILADELRKSLMGKRYLIVLDDMW--DCMAWDDLRLSFPG-NRSRIVVTTRLEKVGEQVK-FH--TD-PPFLTKEESCKLLQKKVF-QKE-DC-PPELQDVSQVVAEKCKGLPLVIVLVAGIIKTRKLEESWWNEVKDSL-FDYLDCHS--EQSRATMQLSFDNLADCLKPCLLYMGMFPEDASINVSALLSLWLAEDFVQN---KS----AEDYLMNLISSNVV-MVSKY-NGKIKYCEVHDVVLHFCLEKSREENFMQFQSFVQSR
>KAA8519401.1
-SCSR----NVEEETLVGFDDEVDTIKDRLIGVS-DQLEVISIVGMAGLGKTTLAKKVYDDPLVVYHFYIRGWTYVSQVFQKRDLLLGILTSFVQYGMS--DAELGERLYKCLKERRYLVVMDDIW--LIEAWNDIKKHFPN-NGNRILFTSRMIDVAFQAK-PD--SP-PHFLTDDESWNLLQKKVF-QKK-SC-PTELVEIGKQIAKKCQGLPLAILVVAGLLAKTEQTENWWKKVAESV-SSYILNDP--KQ-MDTLALSYNHLPPHLKSCFLFMGAFPE--EIPVQKLIWLWIAEGFIC----KSFEDVAEEYLMDLIDR----------------------------------------------
>KAA8529776.1
-SSRA----IVNEEIVVGFDEEAMKIIEQLTGEQ-KQLQVISIVGMGGLGKTTLARK-----------------------------------------------------------------------------------------------------------------------DESWDLLQQ-------------------KSISFVCQTFKLLRVLV-------------------------------------------------ITVHFLDF--FP--------------------K-LVLRYLEIFACDF-----------------------------------------------------
>KAA8529800.1
-SMAA----AIGEEAVVGIEDEAYEIKSWLMEER-KKLDAVSIVGMPGLGKTTLARKFYNDD-------------------------SVLTS----DLT--DKDLSEELYKCLKGKSNCI--------------------------------RSSN----------------------------------------------------------PFGAI---------------------------------------------------FQPAPL-----------------------------------DSAADAVPAVI--------------------------------ATAAGFI-------RR
>KAA8529801.1
-SMAA----TIGEEAVVGVEDEAYEIKSWLMAER-KKLDAVSIVGIPGLGKTTLARKLYYDD-------------------------SVLTS----DLT--DKDLSEELYQCLKGKRYLIVLDDIW--DIRVWNDLKGSFLN-KGSRILFTTRTKDGAFHAQ-LN--SR-PRFLNENESWDLLKEKIF-HKE-SC-STMLMEVGKQIARKCAGLPLAIVVVAGLLAKKEKTKEWWERVTESV-SSHMVNDR--KQ-MDTLALSYHHLRNHLQPCFLYFGAFPEDYEIPVWKLIWLWVAEGFIK----ESLEDVAVDSLNDLIERSLI-IVANS-DGGVKSCRIHDMLHDLCLRKAEEEGFLQV-----RR
>KAA8529803.1
-SMAA----AIGEEAVVGVEDEAYEIKSWLMAER-KKLDAVSIVGMPGLGKTTLARKLYYDD-------------------------SVLTS----DLT--DKDLSEELYQCLKGKRYLIVLDDIW--DIRVWNDLKGSFPN-KGSRILFTTRTKDGAFHAQ-LN--SR-PRFLNENESWDLLKEKVF-HKE-SC-STMLMEVGKQIARKCAGLPLAIVVVAGLLAKKEKTKEWWERVAESV-SSHMVNDR--KQ-MDTLALSYHHLPDHLQPCFLYFGAFPEDYEIPVWKLIWLWVAEGFIK----ESLEDVAADCLNDLIERSLI-IVANS-DGGVKSCRIHDMLHDLCLRKAEEEGFLQV-----RR
>KAA8529807.1
-SREK----VVEEENVVGFHKETKMLVDQLIGEQ-KELEVISVVGMGGLGKTTLARKVYTDPDVDFNFRSRAWIFVSQEYNRKEVFLGILSQVSQYKMS--ADSLAQVIRTRLESGRYLIVLDDVW--TNDAWDALKNAFPK-NGSRIVLTSRETEVAKHAN-PDK-DA-IRFLTEDESWELLQLKVF-RKG-SC-PSDRESLGKKIVKQCGGLPLAVVVVAGLLLKKVNSDDWWNKVAESV-RPYVARDP--KQ-REVLALSYKHLPYHLKACFLYFGVFPEDFQIPVWKLIRLWVAEGLIML---ENLEEIAEEHLEDLVDRNLV-LVEKS-NGRIKACRIHDMLRDLCLKEAAEEKFFQN----SRR
>KAA8529811.1
-PSRA----IVDKESVVGFDDEALKIIEQLTGEK-KRLEVISIIGMAGLGKTTLARKVYNDPFIVYHFHVRGWTYVSQVYHQRDILLAIISSLIQYKMS--IETLCEMMKKQLTGKKYLIVLDDIW--DIGAWNDLRRSFPN-NGSRIMFTSRYKDVALHVK-PH--CP-PRFLTEDESWDLFVQKVF-RKE-RC-PLELMEIGKKIAKKCQGLPLAILVVAGLLAKKEKTQDWWKQVAQSV-SSYIVSDP--EQ-MDALALSYNHLPHHLKACFLYFGAFPEDYDIPVWKLIYLWVAEGFIQ----KSMEELAEDYLMDLIDRSLV-LVSKS-DGGIKTCHIHDLLRDLCLRKAEEENFLRAS----RR
>KAA8529814.1
-SLQR----VVEKDNVVGFDEEAKMVKDRLTKGP-EQLEVVSVVGMGGLGKTTLARKIYTDPSIEYHFYIRAWTYVSQEYNRREVFLNILSSLTEFKMS--DERLGEELCKHLKSGKYLIVIDDVW--TTMAWDDLKMAFPN-NGSRILLTSRHTDVALHAN-HN--SP-PRFLTDDESWELLHIKVF-HRA-DC-PSELEELGKQIAKKCSGLPLAVVVVAGLLSKKYKTHDWWKKVAESV-SSYVARDP--KQ-MDILALSYKHLPHHLKVCFIYFGLFPEDFEIPVWKLLRLWVAEGFIQ----ECLEDIAEEYLEDLVDRNLI-LVAKS-NGRIKTCRIHDMLRDLCLREAAEEKFLPM-----RR
>KAA8529819.1
-SSRV----KADEEIVVGFDNEIMMIKEQLTGGK-KQQEVVSIIGMAGLGKTTLPRKVYDDPFIEYHFYIRAWSYVSQDYRKRDLLLGILSYVIEHEMS--DEELSLKLKKGLMGRRYLIVMDDIW--SVDASDCLKRSFPN-NGSRIMFTSQLKDVALHAK-PD--SH-LRFLTEDESWFLFQQKAF-GKE-TC-PLWLMGIGMEITKKCLGLPLAIVVTARSSCQNRKE---FSIVGESC-KKWI---------------------------------------------------------------------------------------------------------------------------
>KAA8529825.1
-SSEK----IVEEENVVGFDKEVGILLDLLTSGS-EELEVISVVGMGGLGKTTLVRKVFTDPRIEYEFNNRAWNYVSQEYNRREVFLGILNCVTQQKMS--DDKLAECVRAQLQGQRYMIVLDDVW--TKNAWDDLKIAFPN-NRSRILLTSRNRDVAVHAN-PD--CE-PRFLTDDESWELLQKKVF-RKG-SC-PSELEMLGKQIARRCFGLPLAIVVIAGVLLNKDKTRDWWERVAES------------------------------------------------------------------ISLEDRAEENLEDLVDRNLI-LVATS-NGRIKTCRIHDMLHDLCLREAAEENFF-------RR
>KAA8529826.1
-DSSR----SVEEETVVGFDQEIGEIKERLTGSE-QKRQVISIVGMAGSGKTTLARKVYNDRFIIYHFSILAWTYVSQSYRKRDLLLGILKSVVEYSMS--DEKLGDELYRGLKGRRYLVVIDDIW--HIEVWNDLKRYFPN-NGGRIMFTTRIKEVALHAQ-PN--CP-PRFLSEDESWNLLQCKVF-LKE-SC-PPALVEIGKQIVEKCWGLPLAIVVVAGLLAKTEKTQNWWNQVAESV-SSYVVSDS--EQCMYTLALSYNHLPRHLKSCFLYLGAFPEDCEISVRKLTWLWIAEGFIE----KNLEDVAEEYLMELIDRSLV-LVAKS-TGGIRACRVHDLLHDLCLRKAKEENFLESC----RL
>KAA8529827.1
-DSSR----SVEEETVVGFDQEIGEIKERLTGSE-QKRQVISIVGMAGSGKTTLARKVYNDRFIIYHFYIRAWTYVSQSYRKRDLLLGILKSVVEYSMS--DEKLGDELYRGLKGRRYLVVIDDIW--HIEVWNDLKRYFPN-NGGRIMFTTRIKEVALHAQ-PN--CP-PRFLSEDESWNLLQCKVF-LKE-SC-PPALVEIGKQIVEKCRGLPLAIVVVAGLLAKTEKTQNWWNQVAESV-SSYVFSDS--EQCMYTLALSYNHLPRHLKSCFLYLGAFPEDCEISVRKLTWLWIAEGFIE----KNLEDVAEEYLMELIDRSLV-LVAKS-TGGIRACRVHDLLHDLCLRKAKEENFLESS----RR
>KAA8529828.1
-SSEK----IVEEENVVGFDKEVGILLDLLTSGS-DELEVISVVGMGGLGKTTLARKVFTDPRIEYEFNNRAWNYVSQEYNRREVFLGILNCVTQQKMS--DDKLAEYVRAQLQGQRYMIVLDDVW--TKNAWDDLKIAFPN-NRSRILLTSRNRDVAVHAN-PD--CE-PRFLTDDESWELLQKKVF-RKG-SC-PSELETLGKQIARRCFGLPLAIVVIAGLLLNKDKTRDWWERVAESV-SSYVSMNP--EQ-MDVLALSYNHLPYHLKACFLYFGVFPEDFEIPVWKLIRLWVAEGFIQ----ISLEDRAEENLEDLVDRNLI-LVATS-NGRIKTCRIHDMLHDLCLREAAEENFF-------RR
>KAA8529829.1
-DSSR----TVEEEFVVGFDQEAEEIKDRLTGSE-QQLQVISIVGMAGSGKTTLARKLYNDHFILYHFYIRAWTYVSQAYRKRDLLLGILCSVVEYRMS--DEKLGEELYRRLKGRRYLVVMDDIW--HIDAWNDLKRSFPN-NGSRIMFTTRIKDVALHAQ-PD--CP-PLFLSEDESWNLLQRKVF-LKE-SC-PPALVDIGKLIAEKCRGLPLAIVVIAGLLAKTEKTKNWWNQVAESV-SSYIVSDT--EQCMNTLALSYNHLPLHLKSCFLYFGAFPEDYEISVRKLTWLWIAEGFIQ----KDLEDVAEEYLMELIDRSLV-LVAKA-SGGIRACRVHDLLRDLCLRKAQEEIFLEF-----RR
>KAA8529833.1
-SSRT----TVEEETVVGFDEEAMKIMEQLTGEQ-KQLEIISIVGMGGLGKTTLTRKVYNDPFIVYHFHIRGWTCVSQVPQKRDILLGILSCVIHHEKS--DEMLCEMLKKCLMGRRYLIVLDDIW--DIGVWNALRRTFPK-NGSRIIFTSRHKDVALLAR-PD--KP-PHFLTQDESWDLLQQKVF-RGG-SC-PSELMDIGKEIAINCQGLPLAIVVVAGLLAKKEKTKSWWNQVAQSV-SSYIVGDP--EQ-METLALSYNHLPHHLKACFLYFGAFPEDYKIPMWKLTSLWVAEGFIR----KSLEEVAEDYLMDLIDRSLV-IVSSS-NGGIKTCCIHDVLRDLCLRKAREENFLQV-----R-
>KAA8529860.1
-SP-------VE---VVGFDMEVKMLVDRLTGAS-NELEVISVVGMGGTGKTTLATKVLNDPSISLVFNPCALIKVSQIYDRKKLFLHILSLVTRDRMS--EDMLAKDLQRRLRDRRYLIVLDDVW--SKNAWDELIIAFPK-KRSRIMLTSRITNVAIYAN-GD--SP-PRFLNDDECWELLRRKVF-GIA-SC-PSEEMELGKEIAEKCHGLPLAVQVISESLSN-NKNPGWWKTVAANV-SGYVAKQP--ER-MNILALSYNTLTPHLKLCFIYFAVFPPDSIIPTWKLLRLWAAEGFIQ----ECLVDKANEYLDDLVNKNLI-IVAKSINGGIKTCRIHNILRDLCLREAADEMFFQ------RR
>KAA8529868.1
-SRRR----IVEEESVIGMFDDVKMLVHRLTGGS-QHLEVISVVGMGGVGKTTLARKIYTDPSIEYHFYIRAWTYVSQEYNRRRVFLNILSSLTQSKMS--DEKLGEELCLHLQSRKYLVVVDDVW--TRTAWDDLKMAFPD-NGSRILLTSRNRDVALHAN-HI--SP-PRFLTDDESWELFRRKVF-RGA-DC-PSELEELGKQIAKKCSGLPLAVLVVAGLLSKKDKTYGWWKRVADSV-SSYVARDS--RE-MDILALSYNHLPHHLKVCFMYFGLFPGDFDIPVWKLLRLWVAEGFIQ----GCLEDIAEEYLQDLVDRNLI-LVAKT-NGRIKACRTHDLMRELCLIEAAEEEFL---------
>KAA8529869.1
-SP-------VE---VVGFDMEVKMLVDRLTGAS-NDLEVISVVGMGGTGKTALATKVLNDPSISPVFNPCALIKVSQKYDRKKLFLGILSLVTRDRMS--EDMLAKDLQRRLQDRRYLIVLDDVW--SKKAWDELIIAFPK-NRSRIMLTSRITNVAIYAN-GD--SP-PRFLNDDECWELLRRKVF-GSA-GC-PSEEMELGKKIAEKCHGLPLAVQVISESLSN-DKNPGWWKTVAANV-SRYVAKEP--ER-MNILALSYNKLTPHLKDCFIYFAVFPPDSIIPTWKLRLLWVAEGFMQ----ECLVDKADECLDDLVNANLI-IVAKSINGGIKACRIQNTLRDFCLSVAAGEIFFQ------RR
>KAA8529870.1
-SRRR----IVEEESVIGMFDDVKMLVHRLTGGS-QHLEVISVVGMGGVGKTTLARKIYTDPSIEYHFYIRAWTYVSQEYNRRRVFLNILSSLTQSKMS--DEKLGEELCLHLQSRKYLVVVDDVW--TRTAWDDLKMAFPD-NGSRILLTSRNRDVALHAN-HI--SP-PRFLTDDESWELFRRKVF-RGA-DC-PSELEELGKQIAKKCSGLPLAVLVVAGLLSKKDKTYGWWKRVADSV-SSYVARDS--RE-MDILALSYNHLPHHLKVCFMYFGLFPGDFDIPVWKLLRLWVAEGFIQ----GCLEDIAEEYLEDLVDRNLI-LVAKT-NGRIKACRTHDLMRELCLIEAAEEEFL---------
>KAA8529949.1
-SWSR-SATNVEEQTMVGFDHEIQTIKERLVGAS-KQLQVISIVGMGGLGKTTLVKKLY--------V-------IS-------------------------------------------------------------------------------VGMGG--------------------------F-G------------------------------------KRT----------------------------------------LVKNCTMY--------------------------------I--------------SLL-------------------------------------------
>KAA8532440.1
-SSSR----SVEEETVIGFDQEAEMIKERLLDNR-KQLEVISIVGMPGLGKTTLARKVYNDLLIVYHFYIRGWTYVSHAPVKRDLLLSILNSIVGYTLS--DEKLGEELYKRLSGKRYLIVMDDIW--HIQAWIDLKNYFPN-NGSRIIFTSRITDRALYAK-PD--SS-SRFLTEDESWDLLRIKVF-GKE-SY-PPDFVEIGKQIAVKCQGLPLAIVVIAGLLAKTDQTQDWWKQVAESH-SLKTMKS------------------------------------------------QCGS--------------------------------------------------------------------
>KAA8532444.1
-SSSR----NAEEETVIGFDKEAEMIKERLLNNR-KQLEVISIVGMPGLGKTTLARKVYNDLLIQHHFYIRGWTYVSQVPRKRDLLLSILRSVVEYTLS--YEKLGEQLYKGLSGRRYLIVIDDIW--HSQIWIDLKKYFPR-NGSRIIFTSRITDMALHEH-DK--SD-SKFLTEDESWDLLQQKVF-GKK-SC-SPNLVEIGKQIAVKCGGLPLAIVVVAGLLVKIDGTQDWWKQVSESV-QGIGVDD------------------------------------------------EGGVS-------------------------------------------------------------------
>KAA8532448.1
-SSSR----NLEEETVVGFEDQANMITEELVGGS-KQLAVISIHGMGGSGKTTLATKLYNDPYIVYHFYIRGWTYVSQEYRKRDLLLGILSSIVRYTMT--DEELGGKLYRHLKGKRYFIVMDDLW--HIKAWNYLKIFFPC-NGSRIILTSRQKEVALQAK-PD--GP-IRFLTKDESWDLLQQKVF-LNE-TC-PPDLVEIGKEIAKKCQGLPLAIVVVAGLLAKTDKTQNWWNQVAERV-GSFLVSDP--KQ-LDTLALSYNYLPHHLKPCFLYFGAFPEDYEIPVHKLISLWIAEGFIH----RRLEDVAGEYLIDLIDRSLV-LVAKS-IGRIKACRVHDLLHDLCLRKAEEENFLQLA----HR
>KAA8532451.1
-ASSR----IAEQESLVGLDAEASTIMELLIGEE-KQLKVIPIVGMAGLGKTTLVRKVYNDPFIAYHFYIRGWTNVSQVYQKRDLLLSILSSAEINQMN--DKELGEVLFRGLKGRKYLIVMDDIW--NIGAWEDLKRSFPN-NGSRIMFTSRQVDVPLHAR-P-------GFLNEDESWDLLQQKAF-RKE-SC-PPELMEIGKQIAKKCGGLPLAILVIAGLLAKKDKTQYWWRHVEKS---------------------------------------------------------EGFIR----KILEEVAEDYLMDLIDRSLV-VVSRS-NGGIKTCRIHDLLRDLCLRKSQEENFLYLF----RR
>KAA8532452.1
-ASSR----IAEQESLVGLDAEASTIMELLIGEE-KQLKVIPIVGMAGLGKTTLVRKVYNDPFIAYHFYIRGWTNVSQVYQKRDPLLSILSSAEINQMN--DKELGEVLFRDL--------------------------FPN-NGSRIMFTSRQVDVPLHAT-P-------GFLNEDESRDLLQQKAF-RKE-SC-PPELMEIGKQIAKKCGGLPLAILVIAGLLAKKDKTQYWWRHVEKSV-SSYIVTDP--DQ-MDTLALSYNHLPNHLKACFLYFGSFPEDYEIPVWQLICLWVAEGFIR----KIFEEVAEDYLMDLIDRSLV-VVSRS-NGGIKTC-----------------------------
>KAA8533657.1
-RFSS----GVDEETVVGFDYEAEMIKERLTGVS-KQLEVISIVGMAGLGKTTLARKVYSDLFIIHHFYIRGWTCVSQCYQKRNLLLGILSSIVECTVS--DEKLGEELYKRLKGQRYLIVMDDIW--HIEAWNDLKRSFPN-NGSRIMLTSRIADVALHVK-PD----------------------------------------------------------------RTLDWWEQVAESV-TSYIISDT--EQ-MEAVALSYSHLPTHLKSCFLYFVAFPEDHEIRASKLISLWIAEGFIH----KSLEDVGEEYLMDLIGRSLV-IVTKS-TGEIKACCIHDLLRDFCLRQAEEENFMEVSSRP-RR
>KAA8535362.1
-SRSR----NVEAETVVGFDHEVHTIKERLIGVS-APLEVISIVGMAGLGKTTLAQKLYDDPLVVHHFYIRGWTYVSQVFQKRDLLLGILSSFVQYEMN--YEKLGEELYKRLKGRRYLVVMDDIW--HIEAWNDTKKYFPN-NGSIILVTSRMTHLALQTK-PD--SP-PPFLTDDESWDLLQKKVF-QKN-SC-PTELVEIGKQIVKKCQGLPLAIVVVAGLLAKTAKTESWWKKVAESV-SSYILSDP--KQ-MDTLALSYNHLPPHLKSCFLFMGAFPEDFEIPVRKLIWLWIAEGFIG----KSLEDVAQEYLMDLIDRSLV-LVAKS-AGVIKACRVHDMLRDLCLRKAKEENFLQLS----RR
>KAA8535368.1
-SCSR----NVEEETVVGFDHEVHTIKERLVGVS-NQLEVISIVGMAGLGKTTLAKKVYDDPLVAYYFYIRGWTCVSQVFQKRDLLLGILTSFVQYGMS--DAELGDKLYRCLLDKRYLVVMDDIW--HIEAWNDIQKHFPN-NGSRILFTSRMIDVAFQAK-PD--SP-PRFLTDDESWNLLQKKVF-QKT-SC-PTELVDIGKQIAKKCQGLPLAIVVVAGLLAKTEQTENWWKKVAESV-SSYILNDP--KQ-MDTLALSYNHLPPHLKSCFLFMGAFPEDFEIPVRKLIWLWIAEGFIR----KSLEDVAQEYLMDLIDRSLV-LVAKS-AGVIKACRVHDMLRDLCLRKAEEENFLQLS----RR
>KAA8535370.1
-SCSR----NVEEETLVGFDDEVDTIKDRLIGVS-NQLEVISIVGMAGLGKTTLAKKVYDDPLVVYHFYIRGWTSVSQVFQKRDLLLGILTSFVQYRMS--NEKLGERLYKCLKGRRYLVVMDDIW--DIEAWNDTKMYFPN-NGSRILFTSRMTDVALQAK-PD--SP-PHFLTDDESWNLLQKKVF-QKK-SC-PTELVEIGKQIAKKCQGLPLAIVVVAGLLAKTEQAENWWKKVAESV-SSYILNEP--KQ-MDTLALSYNHLPPHLKSCFLFMGAFPEDYEIPVQKLIWLWIAEGFIR----KSKEDVAEEYLVDLIDRSLV-LVAK--------------------------------------
>KAA8535371.1
-NCSR----NVEEETVVGFDHEVHTIKERLIGVS-KQLEVISIVGMAGLGKTTLAKKLYNDPLVVYHFYIRRWTYVSQVFQKRDLLLGILSSFVQYRMS--NEKLGERLYKCLKGRRYLVVMDDIW--HIEAWNDTKMYFPN-NGSRILFTSRIIDVASRAK-PD--SP-PHFLTDDESWDLLQKKVF-QKT-SC-PTELVEIGKQIAKKCRGLPLAIVVVAGLLAKTEQTESWWKKVAQSV-SSYILED----------------------------------------------------------------------------------------------------------------------RR
>KAA8535375.1
-SCSR----NVEEETVVGFDHEVRTIKERLIGVS-KQLEVISIVGMAGLGKTTLAKKLYNDPLVVYHFYIRGWTYVSQVFQKGDLLLGILSSFVQYTMS--NEQLGERLYKCLKGRRYLVVMDDIW--HIEAWNDTKMYFPN-NGSRILFTSRINDVALQAK-PD--SP-PQFLTDDESWDLLQKKVF-QKT-SC-PTELVEIGKQIAKKCQGLPLAIVVVAGLLAKTEQTENWWKKVAESV-SSYILNDP--KQ-IDTLALSYNHLPPHLKSCFLFMGAFPEDYEIPVQKLIWLWIAEGFIR----KSKEDVAEEYLVDLIDRSLV-LVAKS-AGVIKACHVHDLLRDLCLRKAEEDNFLQLS----RR
>XP_028061745.1
-VHSS----MVDEEITVGFDDEALTIKKLLAGGK-KQLQMISIVGMPGHGKTTLARKLYDDPYITHYFHIRAWTYASQLPRKTEMLLDILHSVTVENMT--NEELGEKLYKQLKGKRYLIVIDDLW--HISAWVDLKMYFPN-NGSRVMFTSRLKEVAMHAS-PK--CH-PRFLTEEESWELLERKVF-QNE-SC-PLELIKIGKQIMKKCEGLPLAIVVIAGLLARNMKTRESWKQVAQSV-SSYIVSDP--NQ-LDTLVLSYNHLPRHLKPCFLYLGAFPQDHEIPVQKLICLWIAEGFIQ----RSLEEVAEDYLMDLIQRSLV-IVAQF-DGRIKACRMHDLLRDLCLKKASEINFLDSS----RR
>XP_028061854.1
---------MVEAEITVGFDTEVLAIKEQLAGGK-EQLEFVSIVGMPGLGKTTLAKKLYNDPYITYHFHIRAWTYVSQVPRKTEMLLNILHSLNVNDMS--NEKLGEMLYRNLKGKRYLIVIDDIC--DIGAWVDLKMYLPK-NESRVLFSSRLKVVVMHAS-PD--SH-IRFLTEEESWELFQWKVF-QNE-SF-PLQLVEIGKQIMKKYEGLPLAIIVIAGLLEKNKKTEEWWKHVAQGV-SSFIVSDP--NQ-LDTRALSYNHLPCHLKPCFLYLGAFPEDQEISVQKLIWLWVARGFIQ----RSLEEVAEDYLMDLIQRSLV-IVTRF-DGRIKACRMHDLLRDLCLKKAREINFL---------
>XP_028063385.1
-VQP--NRTMVDEEITVGFEDDALTIKERLAGGK-QQLQMISIVGMPGLGKTTLATKLYNDPYIIHYFHIRAWTYASQLPRKTDMLLDILRSVNVTNMT--NEKLGEKLYKQLKGQRYLIVIDDLW--DIGAWVNLKMYFPN-NGSRVMFTSRLKEVAMHAS-PD--CH-HRPLTEEESWELLQRKVF-QNG-RC-PPELIEIGKQITKRCGGLPLAIVVIAGLLAKNIKTQKSWKKVAQSV-SSYIVSDP--NQ-LDTLALSYNHLPRHLKPCFLYLGAFPEDQEISVERLIWLWIAEGFIQ----KSLEEVAEGYLMDLIQRSLV-IVAQF-DGRIKACRMHDLLRDLCLKKAREINFLDSY----CH
>XP_028063474.1
-VQP--NRTMVDEEITVGFEDDALTIKERLAGGK-QQLQMISIVGMPGLGKTTLATKLYNDPYIIHYFHIRAWTYASQLPRKTDMLLDILRSVNVTNMT--NEKLGEKLYKQLKGQRYLIVIDDLW--DIGAWVNLKMYFPN-NGSRVMFTSRLKEVAMHAS-PD--CH-HRPLTEEESWELLQRKVF-QNG-RC-PPELIEIGKQITKRCGGLPLAIVVIAGLLAKNIKTQKSWKKVAQSV-SSYIVSDP--NQ-LDTLALSYNHLPRHLKPCFLYLGAFPEDQEISVERLIWLWIAEGFIQ----KSLEEVAEGYLMDLIQRSLV-IVAQF-DGRIKACRMHDLLRDLCLKKAREINFLDSY----CH
>XP_028063536.1
-VQP--NRTMVDEEITVGFEDDALTIKERLAGGK-QQLQMISIVGMPGLGKTTLATKLYNDPYIIHYFHIRAWTYASQLPRKTDMLLDILRSVNVTNMT--NEKLGEKLYKQLKGQRYLIVIDDLW--DIGAWVNLKMYFPN-NGSRVMFTSRLKEVAMHAS-PD--CH-HRPLTEEESWELLQRKVF-QNG-RC-PPELIEIGKQITKRCGGLPLAIVVIAGLLAKNIKTQKSWKKVAQSV-SSYIVSDP--NQ-LDTLALSYNHLPRHLKPCFLYLGAFPEDQEISVERLIWLWIAEGFIQ----KSLEEVAEGYLMDLIQRSLV-IVAQF-DGRIKACRMHDLLRDLCLKKAREINFLDSY----CH
>XP_028063584.1
-VQP--NRTMVDEEITVGFEDDALTIKERLAGGK-QQLQMISIVGMPGLGKTTLATKLYNDPYIIHYFHIRAWTYASQLPRKTDMLLDILRSVNVTNMT--NEKLGEKLYKQLKGQRYLIVIDDLW--DIGAWVNLKMYFPN-NGSRVMFTSRLKEVAMHAS-PD--CH-HRPLTEEESWELLQRKVF-QNG-RC-PPELIEIGKQITKRCGGLPLAIVVIAGLLAKNIKTQKSWKKVAQSV-SSYIVSDP--NQ-LDTLALSYNHLPRHLKPCFLYLGAFPEDQEISVERLIWLWIAEGFIQ----KSLEEVAEGYLMDLIQRSLV-IVAQF-DGRIKACRMHDLLRDLCLKKAREINFLDSY----CH
>XP_028063915.1
-DFSR----VWEEETVVGFEDEAMKLKEKLTRGQ-KKLDIISIVGMPGLGKTTLARKVYNDPLIVYHFYIRAWITISQKYQKQNLLVDLIHSVSPVGMK--DWELCDELWKSLKGKRYLIVMDDIW--DTRAWVDLKSLFPN-NGSRIMFTSRFTNVALHAN-PS--SP-PRFLTEDESWDLFQQKVF-QRE-IC-PPNLMCVGKKIAKNCQGLPLAIVVVGGMLANRKEMPGWWKEVEKIL-DS---RVL--EP-METFALSYNHLPHYLKPCFLYFAAFPQDFVIYVQKLTQLWIAEGFIR----RSLEDVAEEYLMDLIGRNLI-LVSKS-DGGIKACSIHDLLHNFCCKRAEEEYFLSF-----RR
>XP_028063960.1
---------MVGEEIMVGFDDEVLTIKKRLAGGK-KQLDIIPIVGMPGLGKTILARKVYNDPYITHHFHIRAWTYVYQVPRKREMLLDILHFGNVKNMS--HEELGEKLYKKLKRKRYLIVIDDIW--DISAWVDLKIYLPN-NGSRVMFTSRLKAVAMHVS-PN--CH-PRFLTEEESWELLQRKVF-QNG-SC-PAELIEFGKQIMKKCEGLPLAIVVIAGLLAK-KKTEEWWKQVSQSV-SSYIVSDP--NQ-LDTLALSYNHLPRHLKPCFLYLGAFPEDQEISVQRLIWLWIAEGFIQ----KSLEEVAEDYLMDLIQRNLV-IVARF-DGRIKACRMHDVLRDLCLKKARETNFLVAY----CR
>XP_028063961.1
-SSEK----VVEEENVVGFDEEAKTLVDRLKGGK-EELEVISVTGMGGLGKTTLARKVFTDPAIEYNFYIRAWTYVSQEYTRKEVFLSILSSLDKSRWS--GERLAEELRGHLQTGRYLIVMDDVW--TKEAWDDLKMAFPN-NGSRILLTSRNNEVAVHAN-PD--SH-HRFLTDDEGWELLKKKVF-RKE-RC-PSELEDLGKKIAEECGGLPLAIVVIAGLLIKKEKTSKWWEKVAESV-SSYVARDP--KQ-MDILALSYKHLPHQLQSCFRYFGVFPEDYEIPVCILIQLWIAEGLIE----ISLEDTAEDRLEDLVDRNLV-MVEKS-NGGIKTCRVHDMLHDLCLKEAKEEQFLQG-----RL
>XP_028063962.1
-SSEK----VVEEENVVGFDEEAKTLVDRLKGGK-EELEVISVTGMGGLGKTTLARKVFTDPAIEYNFYIRAWTYVSQEYTRKEVFLSILSSLDKSRWS--GERLAEELRGHLQTGRYLIVMDDVW--TKEAWDDLKMAFPN-NGSRILLTSRNNEVAVHAN-PD--SH-HRFLTDDEGWELLKKKVF-RKE-RC-PSELEDLGKKIAEECGGLPLAIVVIAGLLIKKEKTSKWWEKVAESV-SSYVARDP--KQ-MDILALSYKHLPHQLQSCFRYFGVFPEDYEIPVCILIQLWIAEGLIE----ISLEDTAEDRLEDLVDRNLV-MVEKS-NGGIKTCRVHDMLHDLCLKEAKEEQFLQG-----RL
>XP_028063964.1
-SSEK----VVEEENVVGFDEEAKTLVDRLKGGK-EELEVISVTGMGGLGKTTLARKVFTDPAIEYNFYIRAWTYVSQEYTRKEVFLSILSSLDKSRWS--GERLAEELRGHLQTGRYLIVMDDVW--TKEAWDDLKMAFPN-NGSRILLTSRNNEVAVHAN-PD--SH-HRFLTDDEGWELLKKKVF-RKE-RC-PSELEDLGKKIAEECGGLPLAIVVIAGLLIKKEKTSKWWEKVAESV-SSYVARDP--KQ-MDILALSYKHLPHQLQSCFRYFGVFPEDYEIPVCILIQLWIAEGLIE----ISLEDTAEDRLEDLVDRNLV-MVEKS-NGGIKTCRVHDMLHDLCLKEAKEEQFLQG-----RL
>XP_028066697.1
---------MVDEEITVGFEDDALTIKERLAGGK-QQLQMISIVGMPGLGKTTLATKLYNDPYIIHYFHIRAWTYASQLPRKTDMLLDILRSVNVKNMT--NEKLGEKLYKQLKGQRYLIVIDDLW--DIGAWVNLKMYFPN-NGSRVMFTSRLKEVAMHAS-PD--CH-HRPLTEEESWELLQRKVF-QNG-RC-PPELIEIGKQITKRCGGLPLAIVVIAGLLAKNIKTQESWKQVAQSV-SSYIVSDP--NQ-LDTLALSYNHLPRHLKPCFLYLGVFQEDQKILV---------------------------------------------------------------------------------
>XP_028066936.1
-VHS-----MLDEEITVGFDDEALTIKELLAGGK-KQLQLISIVGMPGLGKTTLATKLYNDPYITHYFHIRAWTYASQLPRKTVMLLDILSSVNVKNMT--NEKLGEKLYKQLKGKTYLIVIDDLW--DIGAWVDLKMYFPN-NGSRVMFTSRLKELSMHAS-PD--CH-PRFLTEEESWELLQRKVF-QNE-CC-PPELIGIGKQIMKKCEGLPLAIVIIAGLLAKNIKTP------------------------------------------------------------------------------------------------------------------------------------------
>XP_028066956.1
-VPS-----MVDEEITVGFDDEALTIKELLAGGK-KQLQMISIVGMPGLGKTTLARKVYNDPYITHYFHIRAWTYVSQLSRQTDMLLDILRSLNVENMT--NEKLGEKLYKQLKGKRYLIVIDDLW--DIGAWVDLKMYFPN-NGSRVMFTSRLKELSMHAS-PD--CH-PRFLTEEESWELLQRKVF-QNE-SC-PPELIEIGKQIMKKCEGLPLAIVIIAGLLAKNIKTVVSWKQVAQSV-SSYIVSDP--NQ-LDTLALSYNHLPRHLKPCFLYLGAFPRDQEIPVQKLICLWVAEGFIQ----RSVEEVAEGYLMDLFQRSLV-IVAQF-DGRIKACRMHDLLRDLCLKKAGEINFLDAS----HR
>XP_028066957.1
-VPS-----MVDEEITVGFDDEALTIKELLAGGK-KQLQMISIVGMPGLGKTTLARKVYNDPYITHYFHIRAWTYVSQLSRQTDMLLDILRSLNVENMT--NEKLGEKLYKQLKGKRYLIVIDDLW--DIGAWVDLKMYFPN-NGSRVMFTSRLKELSMHAS-PD--CH-PRFLTEEESWELLQRKVF-QNE-SC-PPELIEIGKQIMKKCEGLPLAIVIIAGLLAKNIKTVVSWKQVAQSV-SSYIVSDP--NQ-LDTLALSYNHLPRHLKPCFLYLGAFPRDQEIPVQKLICLWVAEGFIQ----RSVEEVAEGYLMDLFQRSLV-IVAQF-DGRIKACRMHDLLRDLCLKKAGEINFLDAS----HR
>XP_028066958.1
-VPS-----MVDEEITVGFDDEALTIKELLAGGK-KQLQMISIVGMPGLGKTTLARKVYNDPYITHYFHIRAWTYVSQLSRQTDMLLDILRSLNVENMT--NEKLGEKLYKQLKGKRYLIVIDDLW--DIGAWVDLKMYFPN-NGSRVMFTSRLKELSMHAS-PD--CH-PRFLTEEESWELLQRKVF-QNE-SC-PPELIEIGKQIMKKCEGLPLAIVIIAGLLAKNIKTVVSWKQVAQSV-SSYIVSDP--NQ-LDTLALSYNHLPRHLKPCFLYLGAFPRDQEIPVQKLICLWVAEGFIQ----RSVEEVAEGYLMDLFQRSLV-IVAQF-DGRIKACRMHDLLRDLCLKKAGEINFLDAS----HR
>XP_028072320.1
-VHSS----MVDEEITVGFDDEALTIKELLAGGK-KQLQIISIVGMPGLGKTTLATKLYNDPYITHYFHIRAWTYASQLPTKTDMLLDILRYVNVKNMT--NEKLGEKLYKQLKGKRYLIVIDDLW--DIGAWVDLKMYFPN-NGSRVMFTSRLKELSMHAS-PD--CH-PRFLTEEESWELLQRKVF-HNE-SC-PPELIKIGKQIMKKCEGLPLAIVIIAGLLAKNIKTQESWIQVAQSV-SSYIVSDP--NQ-LDTLALSYNHLPRHLKPCFLYLGAFPEDQEIPVQKLISLWVAEGFIQ----RSLEEVAEDYLMDLIQRSLV-IVAQF-DGRIKACRMHDLLRDLCLKKAREINFLDAS----RH
>XP_028080672.1
---------MVDEEITAGFDDEVLTIKKLLVRGK-KQQQILSIVGMLGLGKTTLARKLYNDPYITHYIHIRGWTNASQLPRKIDMLLHILRSVNVENMC--NEKLGKKLYKQLKGKRYLIVIDDLW--DIGAWVDLKMYFPN-NGSRVMFTSRLKEVAMHAS-PD--CH-SRFLTEEESWELLQRKVF-HNE-SC-PPKLIEIGKQIMKKCEGLPLAIAIIAGLLAKNIKTQESWKQVAQSV-SSYIVSAP--NQ-LDTLALSYNHLPRHLKPCFLYLGAFPEDQAIPVQKLICLLVTEGFIR----RSLEEVVEDYLMDLI------------------------------------------------
>XP_028082887.1
-DSDS----VGEEEIMVGFEDEAMSLKEQLTGGP-KQLQVISIVGMAGQGKTTLATKLYNDPLVVYHFYIRAWTSVSQEYRKRDLLIRLLSCVMKDQMG--DEKLCEKLYKSLKGQTYFIVMDDMW--DTKAWVDLKICFPN-NGSRIMFTSRHEDVALQAK-TN--NP-PRFLTHNESWDLFQHKVFGKRE-NC-PPVLVEIGKQITNKCQGLPLSIVVVAGIFINEEKSQDRWKQVGETL-KSSLAANP--QA-MKTLALSYIHLPGHLKPCFLYFGAFPEDYQIRVEKLIWLWVAEGFIT----KRLKDVAKEYLMDLIGRSLL-LVSKY-DGEIKACGIHDLLREFCIKQGEDDFFL---------
>XP_028082942.1
-VHSS----MVEEEITVGFDDEALTIKELLAGGK-KQLQMISIVGMPGLGKTTLATKLYNDPYITHYFHIRGWTYASQLPRITDMLLDILRSVNVKNMT--NEKLGEKLYKQLKGKRYLIVIDDLW--DIGAWVNLKMYFPN-NGSRVMFTSRLKELSMHAS-LD--CH-PRFLTEEESWELLQRKLF-QNG-SC-PLELILIGKQIMKKCKGLPLAIVVIAGLLAKNIKTP------------------------------------------------------------------------------------------------------------------------------------------
>XP_028090836.1
-VPS-----MVHEEITVGFDDEALTIKELLAGGK-KQLQMISIVGMPGLGKTTLATKLYNDPYITHYFHIRAWTYASQLSRQTDMLLDILRSLNVENMT--NEKLGEKLYKQLKGKRYLIVIDDLW--DIGAWVDLKMYFPN-NGSRVMFTSRLKELSMHAS-PD--CH-PRFLTEEESWELLQRKVF-QNE-SC-PPELIEIGKQIMKKCEGLPLAIVIIAGLLAKNIKTLESWKQVAQSV-SSYVVSDP--NQ-LDTLALSYNHLPRHLKPCFLYLGAFPRDQEIPVQKLICLWVAEGFIQ----RSVEEVAEGYLMDLFQRSLV-IVAQF-DGRIKACRMHDLLRDLCLKKAGEINFLDAS----HR
>XP_028090837.1
-VPS-----MVHEEITVGFDDEALTIKELLAGGK-KQLQMISIVGMPGLGKTTLATKLYNDPYITHYFHIRAWTYASQLSRQTDMLLDILRSLNVENMT--NEKLGEKLYKQLKGKRYLIVIDDLW--DIGAWVDLKMYFPN-NGSRVMFTSRLKELSMHAS-PD--CH-PRFLTEEESWELLQRKVF-QNE-SC-PPELIEIGKQIMKKCEGLPLAIVIIAGLLAKNIKTLESWKQVAQSV-SSYVVSDP--NQ-LDTLALSYNHLPRHLKPCFLYLGAFPRDQEIPVQKLICLWVAEGFIQ----RSVEEVAEGYLMDLFQRSLV-IVAQF-DGRIKACRMHDLLRDLCLKKAGEINFLDAS----HR
>XP_028090838.1
-VPS-----MVHEEITVGFDDEALTIKELLAGGK-KQLQMISIVGMPGLGKTTLATKLYNDPYITHYFHIRAWTYASQLSRQTDMLLDILRSLNVENMT--NEKLGEKLYKQLKGKRYLIVIDDLW--DIGAWVDLKMYFPN-NGSRVMFTSRLKELSMHAS-PD--CH-PRFLTEEESWELLQRKVF-QNE-SC-PPELIEIGKQIMKKCEGLPLAIVIIAGLLAKNIKTLESWKQVAQSV-SSYVVSDP--NQ-LDTLALSYNHLPRHLKPCFLYLGAFPRDQEIPVQKLICLWVAEGFIQ----RSVEEVAEGYLMDLFQRSLV-IVAQF-DGRIKACRMHDLLRDLCLKKAGEINFLDAS----HR
>XP_028096865.1
-IPSG----MVEEEIMVGFEDEVIMIKEQLTEGK-KKLGIISIVGMPGLGKTTLARKVYDDPYITHYFHIRAWTYVSQAYIKRDLLLGILHSIVKEQMS--NEKLGEEIYKILKGKRYLIVMDDIW--STGAWDDVRMYLPN-NGSRVMFTSRLKEVGLHAK-PE--SC-PRFLTEEESWELFQKRVF-RGE-SF-PPELMGLGLQIAEKCEGLPLAIVVIAGILAKEEKTKDLWEEVAESV-SSYMVNDP--NQ-MRTLALSYYHLPDHLKPCFLYFGAFLEGSEIPVRKLMWLWIAEGFVQ-LTEKTLEEIAEDYLTDLIERSLV-IVSKS-NGGIKACRMHDLLRHLCLREAEKFKFLHV-----GR
>XP_028098604.1
-LPER----VVEEENVVGFDMEAKTLVDLLNGGK-EELDVVSVIGMGGLGKTTLAKKVFTDPAIEFEFYIRAWIYVSQEYDRKEVFISILGSLDKYRWS--DDKLADELRGHLQTGRYLIVMDDVW--TREAWDDLKMAFPN-NRSRILLTSRNTEVAIHAN-PDRNSP-PRFLNEDESWELLEKKVF-RRE-RC-PSELVDLGKQIAKECGGLPLAIVVIAGLLMKKDKTCDWWEKVAKSV-NSYVARDP--KQ-MDILALSYKHLPYHLKACFLYFGVFPEDYEIPVWKLIQLWVAEGFIQ----IRLEDTAEEQLEDLVDRNLV-LVEKS-NGGIKTCRVHDMLRDLCLREAEEENFLQV-----RR
>XP_028098605.1
-LPER----VVEEENVVGFDMEAKTLVDLLNGGK-EELDVVSVIGMGGLGKTTLAKKVFTDPAIEFEFYIRAWIYVSQEYDRKEVFISILGSLDKYRWS--DDKLADELRGHLQTGRYLIVMDDVW--TREAWDDLKMAFPN-NRSRILLTSRNTEVAIHAN-PDRNSP-PRFLNEDESWELLEKKVF-RRE-RC-PSELVDLGKQIAKECGGLPLAIVVIAGLLMKKDKTCDWWEKVAKSV-NSYVARDP--KQ-MDILALSYKHLPYHLKACFLYFGVFPEDYEIPVWKLIQLWVAEGFIQ----IRLEDTAEEQLEDLVDRNLV-LVEKS-NGGIKTCRVHDMLRDLCLREAEEENFLQV-----RR
>XP_028098606.1
-LPER----VVEEENVVGFDMEAKTLVDLLNGGK-EELDVVSVIGMGGLGKTTLAKKVFTDPAIEFEFYIRAWIYVSQEYDRKEVFISILGSLDKYRWS--DDKLADELRGHLQTGRYLIVMDDVW--TREAWDDLKMAFPN-NRSRILLTSRNTEVAIHAN-PDRNSP-PRFLNEDESWELLEKKVF-RRE-RC-PSELVDLGKQIAKECGGLPLAIVVIAGLLMKKDKTCDWWEKVAKSV-NSYVARDP--KQ-MDILALSYKHLPYHLKACFLYFGVFPEDYEIPVWKLIQLWVAEGFIQ----IRLEDTAEEQLEDLVDRNLV-LVEKS-NGGIKTCRVHDMLRDLCLREAEEENFLQV-----RR
>XP_028098607.1
-LPER----VVEEENVVGFDMEAKTLVDLLNGGK-EELDVVSVIGMGGLGKTTLAKKVFTDPAIEFEFYIRAWIYVSQEYDRKEVFISILGSLDKYRWS--DDKLADELRGHLQTGRYLIVMDDVW--TREAWDDLKMAFPN-NRSRILLTSRNTEVAIHAN-PDRNSP-PRFLNEDESWELLEKKVF-RRE-RC-PSELVDLGKQIAKECGGLPLAIVVIAGLLMKKDKTCDWWEKVAKSV-NSYVARDP--KQ-MDILALSYKHLPYHLKACFLYFGVFPEDYEIPVWKLIQLWVAEGFIQ----IRLEDTAEEQLEDLVDRNLV-LVEKS-NGGIKTCRVHDMLRDLCLREAEEENFLQV-----RR
>XP_028098613.1
---------MVGEEIMVGFDDEVLTIKKRLAGGK-KQLDIIPIVGMPGLGKTILARKVYNDPYITHHFHIRAWTYVSQVPRKREMLLDILHFVNVEDMS--NEKLGEKLHKKLKGKRYLIVIDDIW--DISAWVDLKIYLPN-NGSRVMFTSRLKAVAMHVS-PN--CH-PRFLTEEESWELLQRKVF-QNG-SC-PAELIEFGKQIV--------------------------------------------------------NNL---LQDCYIEF--------------------------------------------------------------------------------------------
>XP_028098747.1
-DSDS----VGEEEIMVGFEDEAMSLKEQLTGGS-KQLQVISIVGMAGQGKTTLATKLYNDPLVVYHFYIRAWTSVSQEYRKRDLLIRLLSCVMKDQMG--DEKLCEKLYKSLKGQTYFIVMDDIW--DTKAW-------P-----------------------------PYFLTHNESWDLFQHKVFGKRE-NC-PPELMEIGKQIANKCQGLPLAIVLVAGILTNEEKSQGRWKQVGETL-NSTLAADP--QL-MKTLELSYNHLPGHLKPCLLYFGAFPEDYQIRVEKLIWLWVAEGFIT----KRLEDVAKEYLMDLIGRSLL-LVSKY-DGEIKACGIHDLLREFCIKQGEEDFFL-------QR
>XP_028100405.1
-VHS-----MVDEEITVGFDDEALTIKRLLVGAR-KQLQMISIVGMPGLGKTTLARKLYNDPYITHYFHICAWTYASQLPRKTDMLLDILRSLYVENMT--NEKLGDKLYKKLKGKRYLIVIDDIW--DIGAWVDLKMYFPN-NGSRVLFTSRLKELAMHAS-PD--CH-PRFLTEEESWELLQRKVF-QNE-SC-PPELIEIGKQIMKKCEGLPLAIVVMAGLLAKDNKAQVWWKQVAQSV-SSYIVSDP--NQ-LDTLALSYNHLPRHLKPCFLYLGAFPVDQQISVQKLICLWIAEGFIQ----RSLEEVAEDYLMGLIQRSLV-IVAQF-DGRIKACRMHDLLRDLCFKKVREINFLDT-----RR
>XP_028101273.1
-VPS-----MGDEEITMSFDDEALTIKKLLVRGK-KQLQMISIVGIPGLGKTTLAIKLYNDPYITHYFHIRAWTYASQLSRQTDMLLDILRSVNVKNMT--NENLGDKLYKSLKGERYLIVIDDFW--DIGAWVDLKMYFPN-NGSRVMFTSLHKELAMYAS-PD--CY-PRFFTEEESWVLLQQKVF-PNE-SC-PPELIKIWKHIMKKCEGLPLAIVIIAGLPAKNIKTQESWIQVAQSV-SSYIVSDP--NQ-LDTLALSYNHLPRHLKPCFLYLGAFPEDQEIPVQKLIWLWIAEGLYK-------------------------------------------------------------------
>XP_028101614.1
-VHLS----MVNEEITVGFDDEALTIKELLARGK-KQLQMISIVGMPGLGKTTLATKLYNDPYITHYFHIRAWTYASQLPRKKDMLLDILRSVNVENMT--NEKLGKKLYKQLKGKRYLIVIDDLW--DIGVWVDLKMYFPN-NGSRVMFTSRLKELAMHAS-PD--CH-PRFLTKEESWELLQWKVF-QNE-SG-PPVLIEIGKQIMKKCEGLPLAIVVMAGLLAKDNKAQESWEQVAQS------------------------------------------------------------------KSLEEVAEDYLMDLIQRSL--------------------------------------------
>XP_028102117.1
-VQS-LNRTMVDEEITVGFEDDALAIKELLAGEN-QQLQMISIVGMPGLGKTTLARKLYNDPYITYYFHIRAWTYASQLPTKRDMLLDILRSFNVINMT--NEKLGEKLYKQLKGNKYLIVIDDLW--DIGAWVDLKMYFPN-NGSRVMFTSRLKELAMHAS-PD--CH-PRFLTEEESWELLQQKVF-QNE-SC-PPELIIIGKEIMKKCAGLPLAIVVIAGLLARNIKTQESWKQVAQSV-SSYIVSDP--NQ-LDTLALSYNHLPHHLKPCFLYLGAFPEDQEISVQKLIWLWIAEGFIQ----KSLEEVAEGYLMDLIQRSLV-IVAQF-DGRIKTCRMHDLLRDLCLKKAREINFLDAY----CR
>XP_028102118.1
-VHSS----MVHEEITVGFDDEALTIKQLLAGGK-KQLQMISIVGMPGLGKTTLATKLYNDPYISHYFHIRAWTYASQLPRITDMLLDILRSVNVKNMT--NEKLGEKLYKQLKGKRYLIVIDDLW--DIGAWVNLKMYFPN-NGSRVMFTSRLKEVAMHAS-PD--CH-RRFLTEEESWELLQRKMF-QNE-SC-PPELIGIGKQI-----------------------------------------------------------------------------------------------------------------------------F-DGRIKACRMHDLLRDLCLKKAREINFLDAS----RR
>XP_028102119.1
-VHSS----MVHEEITVGFDDEALTIKQLLAGGK-KQLQMISIVGMPGLGKTTLATKLYNDPYISHYFHIRAWTYASQLPRITDMLLDILRSVNVKNMT--NEKLGEKLYKQLKGKRYLIVIDDLW--DIGAWVNLKMYFPN-NGSRVMFTSRLKEVAMHAS-PD--CH-RRFLTEEESWELLQRKMF-QNE-SC-PPELIGIGKQI-----------------------------------------------------------------------------------------------------------------------------F-DGRIKACRMHDLLRDLCLKKAREINFLDAS----RR
>XP_028102121.1
-VHSS----MVHEEITVGFDDEALTIKQLLAGGK-KQLQMISIVGMPGLGKTTLATKLYNDPYISHYFHIRAWTYASQLPRITDMLLDILRSVNVKNMT--NEKLGEKLYKQLKGKRYLIVIDDLW--DIGAWVNLKMYFPN-NGSRVMFTSRLKEVAMHAS-PD--CH-RRFLTEEESWELLQRKMF-QNE-SC-PPELIGIGKQI-----------------------------------------------------------------------------------------------------------------------------F-DGRIKACRMHDLLRDLCLKKAREINFLDAS----RR
>XP_028107731.1
-VYS-----MVDEEITVGFDDEALTIKKLLAGGK-KQLQMISIVGMPGLGKTTLATKLYNDPYITHYFHIRAWTHASQLPRKTDVLLDILRYVNVEDMT--NEKLGEKLYKQLKGKRYLIVIDDIW--DIGAWDDLKMYFPN-NGSRVMFTSRLKELAMHAS-PD--CH-PRFLTEEESWALLQRKVF-QNE-SC-PPELIEIGKQIMKKCGGLPLAIVIIAGLLAKNIKTQESWKQVAQSV-SSYIVSDP--NQ-LDTLALSYNHLPRHLKPCFLYLGAFPENQKISVQRLIWLWIAEGFIQ----KSLEEVAEDYLMDLIQRSLL-IVAQF-DGRIKACRMHDLLRDLCLKKAREINFLDAS----CR
>XP_028116480.1
---------LVEVEIIVGFDSKALAIKEQLAGGN-KHLDFVSIVGMPGLGKTILDKKLYNDPYIIHHFHIHAWTYVSQVPKKREMLLDILH-FNVKNMS--NEMLGEMLYKKLKGKRYLIVIDDIW--DIGVWVDLKMYLPK-NGSRIMFTSR----PMHAS-PD--SH-TRFLTEEESWELFQRKVF-PDE-SC-PPKLIETGKQIMNKCQGLPLAIIVIAGLLAKNKKTEE-----------------------------------------------------------------------------------------------------------------------------------------
>XP_028116540.1
-VHSS----MVDEEITVGFDDEALTIKKLLAGGK-KQLQMISIVGMPGLGKTTLATKLYNDPYITHYFHIRAWTYASQLPTKTDMLLDILRSVNVENMT--NEKLGEKLYKQLKGKRYLIVIDDLW--DIGAWIDLKTYFPN-NGSRVMFTSRLKELSMHAS-PD--CH-PRFLTEEESWDLLQLKVF-QNE-SC-PPELIKIGKQIMKKCEGLPLAIVIIAGLLAKNIKTQESWIQVAQRV-SSYIVSDP--NQ-LDTLALSYNHLPRHLKPCFLYLGAFPEDQEIPVQKLICLWVAEGFIQ----RSLEEVAEDYLMDLIQRSLV-IVAKF-DGRIKTCRMHDLLRDLCLKKAREINFLDAY----CR
>XP_028118554.1
---SS----MVEDEFVVGFDNEAMNIKERLTGGM-KQLEVFSIIGMPGLGKTTLARKVYNDPYIAHYFHLRAWTYVSQSHTKKEMLLDILHSLMNKAMN--DEYLGERLYKRLKGKRYFIVMDDIW--NIGAWDDIRVYLPS-NGSKVLFTSRTMAVALRAK-PD--GH-PRFLTEEESWELLHEKVF-RNE-NF-PPELMEFGEQIMKKCEGLPLAIVVIAGLLAKSEKTKDRWKHVAASV-RSCISSDP--NQ-MNTLALSYDNLPQHLKPCFLYLGAFRDDHEIPVWKLILLWIAEGFIH----RRLEDIGEGYLMDLIDRSLV-IVSRS-NGGIKACRIHDLLRDLCLKKSEEFNFLLVS----LR
>XP_028124912.1
-DFSR------EEEIVVGFEDEALTIKDRLTRDQ-KQLDTISIVGMPGLGKTTLAKKVYNDPLIIYHFHIRAWINVSQEYRKRDVLLSLFYSISPKEMS--DEELADKLRKSLKGKRYLIVMDDIW--DTRAWIDLKSLFPN-NGSRIMFTSRFTNVALHAN-TH--TP-PSFLTEDESWDLFKKKVF-RTD-WC-PPELMSIGKKVVIKCQGLPLAIVVVSGIFANIEKSQDQWKQVGEIR-DSCAVRDL--KL-METFALSYNHLPHHLKSCFLYFAAFPKDFEIPVWKLTQLWVAEGFIR----SSLEDVAEEYLMDLIGRNLI-LVSKS-DGRIKACSVHALLHDFCLKKAEEEYFLFF-----RR
>XP_028124913.1
-DFSR------EEEIVVGFEDEALTIKDRLTRDQ-KQLDTISIVGMPGLGKTTLAKKVYNDPLIIYHFHIRAWINVSQEYRKRDVLLSLFYSISPKEMS--DEELADKLRKSLKGKRYLIVMDDIW--DTRAWIDLKSLFPN-NGSRIMFTSRFTNVALHAN-TH--TP-PSFLTEDESWDLFKKKVF-RTD-WC-PPELMSIGKKVVIKCQGLPLAIVVVSGIFANIEKSQDQWKQVGEIR-DSCAVRDL--KL-METFALSYNHLPHHLKSCFLYFAAFPKDFEIPVWKLTQLWVAEGFIR----SSLEDVAEEYLMDLIGRNLI-LVSKS-DGRIKACSVHALLHDFCLKKAEEEYFLFF-----RR
>XP_028124915.1
-DFSR------EEEIVVGFEDEALTIKDRLTRDQ-KQLDTISIVGMPGLGKTTLAKKVYNDPLIIYHFHIRAWINVSQEYRKRDVLLSLFYSISPKEMS--DEELADKLRKSLKGKRYLIVMDDIW--DTRAWIDLKSLFPN-NGSRIMFTSRFTNVALHAN-TH--TP-PSFLTEDESWDLFKKKVF-RTD-WC-PPELMSIGKKVVIKCQGLPLAIVVVSGIFANIEKSQDQWKQVGEIR-DSCAVRDL--KL-METFALSYNHLPHHLKSCFLYFAAFPKDFEIPVWKLTQLWVAEGFIR----SSLEDVAEEYLMDLIGRNLI-LVSKS-DGRIKACSVHALLHDFCLKKAEEEYFLFF-----RR
>XP_028124916.1
-DFSR------EEEIVVGFEDEALTIKDRLTRDQ-KQLDTISIVGMPGLGKTTLAKKVYNDPLIIYHFHIRAWINVSQEYRKRDVLLSLFYSISPKEMS--DEELADKLRKSLKGKRYLIVMDDIW--DTRAWIDLKSLFPN-NGSRIMFTSRFTNVALHAN-TH--TP-PSFLTEDESWDLFKKKVF-RTD-WC-PPELMSIGKKVVIKCQGLPLAIVVVSGIFANIEKSQDQWKQVGEIR-DSCAVRDL--KL-METFALSYNHLPHHLKSCFLYFAAFPKDFEIPVWKLTQLWVAEGFIR----SSLEDVAEEYLMDLIGRNLI-LVSKS-DGRIKACSVHALLHDFCLKKAEEEYFLFF-----RR
>XP_028124917.1
-DFSR------EEEIVVGFEDEALTIKDRLTRDQ-KQLDTISIVGMPGLGKTTLAKKVYNDPLIIYHFHIRAWINVSQEYRKRDVLLSLFYSISPKEMS--DEELADKLRKSLKGKRYLIVMDDIW--DTRAWIDLKSLFPN-NGSRIMFTSRFTNVALHAN-TH--TP-PSFLTEDESWDLFKKKVF-RTD-WC-PPELMSIGKKVVIKCQGLPLAIVVVSGIFANIEKSQDQWKQVGEIR-DSCAVRDL--KL-METFALSYNHLPHHLKSCFLYFAAFPKDFEIPVWKLTQLWVAEGFIR----SSLEDVAEEYLMDLIGRNLI-LVSKS-DGRIKACSVHALLHDFCLKKAEEEYFLFF-----RR
>XP_028124918.1
-DSDS----VGEEEIMVGFEDEAMSLKKQLTRGP-MQLQVISIVGMAGQGKTTLATKLYADPLVVYHFHIRAWTSVFQEYRNRDLLIRLLSCVMKDQMG--DEKLCEKLHKSLKGRTYFIVMDDIW--DTKAW---------------------------------------------------------------------------------------------------------------------------------------------------------------------------------------------------------------------------------------------
>XP_028126810.1
-VHSS----MVDEEITVGFDDEALTIKELLAGGK-KQLQMISIVGMPGLGKTTLAKKLYNDPFIICHFHIHAWTYISQVPKKMEMLLDILH-FNVKHMS--NEMLGDMLYKKLKGKRYLIVIDDIW--DIGVWVDLKMYLPK-NGSRVMFTSR----PMQTS-PH--SH-THFLTEEESWELFQQKVF-QDE-CC-PTKLIEIGKQITKKCPGLPLAIVVIVGLLAKNNKTQEWWKQVAQSV-SSYIVSDQ--NQ-LDTLGLSYNHLPCHLKPCFLYLGAFPDDQEISVQKLIWLWVAEGFVQ-------------YVM---------------------------------------------------
>AtZAR1
NGTDRWSSPVYDHTQVVGLEGDKRKIKEWLFRSNDSQLLIMAFVGMGGLGKTTIAQEVFNDKEIEHRFERRIWVSVSQTFTEEQIMRSILRNLGDASVGDDIGTLLRKIQQYLLGKRYLIVMDDVWDKNLSWWDKIYQGLPRGQGGSVIVTTRSESVAKRVQARDDKTHRPELLSPDNSWLLFCNVAFAANDGTCERPELEDVGKEIVTKCKGLPLTIKAVGGLLLCKDHVYHEWRRIAEHFQDELRGNTSETDNVMSSLQLSYDELPSHLKSCILTLSLYPEDCVIPKQQLVHGWIGEGFVMWRNGRSATESGEDCFSGLTNRCLIEVVDKTYSGTIITCKIHDMVRDLVIDIAKKDSFSNPEGLNCRH
>BS2
-SSST--NDILKKNNMVGRDDQRKQLLEDLTRSS-GEPKVIPIVGMGGIGKTTLAKEVYNDESILCRFDVHAWATISQQHNKKEILLGLLHSTIKKMIG--EAELADMLQKSLKRKRYLIVLDDIW--SCEVWDGVRRCFPN-AGSRILLTTRNDEVACYAGVEN------SFMDQDESWSLFKSAAF-SSE-AL-PYEFETVGKQIADECHGLPLTIVVVAGLL-KSKRTIEDWKTVAKDV-KSFVTNDPD-ER-SRVLGLSYDHLTSDLKTCLLHFGIFPEDSDIPVKNLMRSWMAEGFLKL---ENLEGEVEKCLQELVDRCLV-LVSKRDGTKIRSCKVHDLIYDLCVREVQREN-I------CSY
>Gpa2
-SLPE----DVEENIMVGRENEFEMMLDQLARGG-RELEVVSIVGMGGIGKTTLAAKLYSDPYIMSRFDIRAKATVSQEYCVRNVLLGLLSLTS--DEP--DYQLADQLQKHLKGRRYLVVIDDIW--TTEAWDDIKLCFPD-NGSRILLTTRNVEVAEYAS-SG--KP-PRLMNFDESWNLLHKKIF-EKEGSY-SPEFENIGKQIALKCGGLPLAITLIAGLLSKISKTLDEWQNVAENV-RSVVSTDLE-AK-MRVLALSYHHLPSHLKPCFLYFAIFAEDERIYVNKLVELWAVEGFLNE-EGKSIEEVAETCINELVDRSLI-SIHNSFDGETQRCGMHDVTRELCLREARNMNFVDQN---RSR
>Hero
-SSYE----PIEVEVTVGHEEDEARIIGQLDEHE-SKLDVISIVGMPGVGKTTLANKVYNNTLVASHFKIRAKCTVSQNFNKSKVLREILQQVTAED------DLAEKLRVALLDKRYLIVLDDVW--DIATGEMLIACFPE-RGNRVILTSRSGEVGLKVK-CR--SD-PQVLTDEKSWELFEKRVF-RDEGSC-PAELLDIGHQIVEKCKGLPLALVLIAGVIVRKEKEKDFWVKIQNNL-DSFTSSNI--NSIMNVMQSSYDHLPYQLKPLLLYFARLQKSERTPVSMLMQLWMAEGLVDHDISKSLEEVTESYLDALISSSLIHIRSVT-SVMMRACYVHDVVHDFCSVKAGKEKFFDP----HHR
>Mi1.2
-SPKK----PVEDKIIVGFEEETNLILRKLTSGP-ADLDVISITGMPGSGKTTLAYKVYNDKSVSRHFDLRAWCTVDQGYDDKKLLDTIFSQVSGEN-----IDVADKLRKQLFGKRYLIVLDDVW--DTTTLDELTRPFPK-KGSRIILTTREKEVALHGK-LN--TD-PRLLRPDESWELLEKRTF-GNES-C-PDELLDVGKEIAENCKGLPLVADLIAGVIAGREKKRSVWLEVQSSL-SSFILNSE--VEVMKVIELSYDHLPHHLKPCLLHFASWPKDTPLTIYLLTVYLGAEGFVEKT-MKGIEEVVKIYMDDLISSSLV-ICFND-ILNFQ---IHDLVHDFCLIKARKENLFAP----PRQ
>Prf
-VGET--YTQRANEEMEGFQDTIDELKDKLLGGS-PELDVISIVGMPGLGKTTLAKKIYNDPEVTSRFDVHAQCVVTQLYSWRELLLTILNDVLENEKE--DGEIADELRRFLLTKRFLILIDDVW--DYKVWDNLCMCFSS-NRSRIILTTRLNDVAEYVK-CE--SD-PRLFRDDESWTLLQKEVF-QGE-SC-PPELEDVGFEISKSCRGLPLSVVLVAGVLKQKKKTLDSWKVVEQSL-SSQRIGSL--EE-ISIIGFSYKNLPHYLKPCFLYFGGFLQGKDIHVSKMTKLWVAEGFVQ----KGQEDTAQGFLDDLIGRNLV-MAMEP-NAKVKTCRIHDLLHKFCMEKAKQEDFLG------YR
>R1
-RTSS-------NEEIVGFEDVIENLRKKLLNGT-KGQDVISIHGMPGLGKTTLANSLYSDRSVFSQFDICAQCCVSQVYSYKDLILALLRD-AIRELH--ANELADMLRKTLLPRRYLILVDDVW--ENSVWDDLRGCFPN-NRSRIILTTRHHEVAKYAS-VH--SD-PRMFDEVESWKLLEKKVF-GEE-SC-SPLLKNVGLRIAKMCGQLPLSIVLVAGILSEMEKEVECWEQVANNL-GSYIHNDS-----RAIVDKSYHVLPCHLKSCFLYFGAFLEDRVIDISRLIRLWISEAFIKS-SGRRLEDIAEGYLENLIGRNLV-MVTQS-DGKAKECRLHDVLLDFCKERAAEENFLDQIT---AH
>R2
-PSNQ----YVDDYIFVGLQDVVQTLLAELLK-AEPRRSVLSIYGMGGLGKTTLARNLYNS---LKSFPTRTWICVSQEYNTMDLLRNIIKSIQGERMT--EGDLEIYLRDLLKERKYLVVVDDVW--QREAWESLKRAFPK-NGSRVIITTRKEGVAERAD----DRGFVRFLSQEESWDLF-RRKLLDRAM---VPEMESLAKDMVEKCRGLPLAIVVLSGLLSH--KGLNQWQKVKDHL-WKNIKEDK--SIISNILSLSYNDLSTALKQCFLYFGIFSEDKVVKADDIIRLWMAEGFIPRGE-R-MEDVAEGFLNELIRRSLV-QVAKF-WEKVTECRVHDLLHDLAIEKALEVNFF------CIR
>R3a
-STKQ--TSLVDDSDIFGRQNDIEDLIDRLLS-SGKKRTVVPIVGMGGLGKTTLAKAVYNDERVQIHFGLKAWFCVSEAFDAFRITKGLLQEI-GDNLN--QLQV--KLKERLKGKKFLIVLDDVWNDNYNKWDELRNVFVD-IGSKIIVTTRKESVALMMG-----NE--DNLSTESSWSLFKTHAFENMG----PMELEEVGKQIAAKCKGLPLALKTLAGMLRS--SEVEEWKRILRSEIWE--HNDI-----LPALMLSYNDLPAHLKRCFSFCAIFPKDYPFRKEQVIHLWIANGLVPQ--IE---DSGNQYFLELRSRSLFERVPNS-QGNTEN--MHDLVNDLCIRLEESQGSH------SQH
>Rpiblb2
-SPKK----PVEDKIIVGFGEETNLILRKLTSGP-ADLDVISIIGMPGLGKTTLAYKVYNDKSVSSHFDLRAWCTVDQVYDEKKLLDKIFNQVSDEN-----IDVADKLRKQLFGKRYLIVLDDVW--DTNTWDELTRPFPM-KGSRIILTTREKKVALHGK-LY--TD-PRLLRSEESWELLEKRAF-GNES-C-PDELLDVGKEIAENCKGLPLVVDLIAGIIAGREKKKSVWLEVVNNL-HSFILKNE--VEVMKVIEISYDHLPDHLKPCLLYFASAPKDWVTTIHELKLIWGFEGFVEKT-MKSLEEVVKIYLDDLISSSLV-ICFND-YPTCQ---LHDLVHDFCLIKARKEKLCAP----PRQ
>Rpivnt1
-TSNN----HADETEVIGLEDDFNTLQAKLLDHD-LPYGVVSIVGMPGLGKTTLAKKLYR--HVCHQFECSGLVYVSQQPRAGEILHDIAKQVGL------KENLENNLRSLLKIKRYVILLDDIW--DVEIWDDLKLVLPK-IGSRIIITSRNSNVGRYIG-----GDFSQPLDSEKSFELFTKKIF-VNDNNA-SPDLVNIGRCIVERCGGIPLAIVVTAGMLRARGRTEHAWNRV---L-ESMAHKIQ--D-CGKVLALSYNDLPIALRPCFLYFGLYPEDHEIRAFDLTNMWIAEKLIVV---REAESLADDVLNDLVSRNLI-QVAKY-DGRISSCRIHDLLHSLCVDLAKESNFF------VRR
>RPM1
NSESS----FFSENSLVGIDAPKGKLIGRLLSPE-PQRIVVAVVGMGGSGKTTLSANIFKSQSVRRHFESYAWVTISKSYVIEDVFRTMIKEFYKYSLG--YRELVEKLVEYLQSKRYIVVLDDVW--TTGLWREISIALPI-YGSRVMMTTRDMNVASFPS-TK------ELLKEDEAWVLFSNKAFPALEQRT--QNLEPIARKLVERCQGLPLAIASLGSMMSTK-FESE-WKKVYSTL-NWELNNNHE-LKVRSIMFLSFNDLPYPLKRCFLYCSLFPVNYRMKRKRLIRMWMAQRFVEP----KAEEVADSYLNELVYRNMLQVILWP-FGRPKAFKMHDVIWEIALSVSKLERFC------SRH
>RPP13
NSSLR-----VDEEVVVGLEDDAKILLEKLLDYEEKNRFIISIFGMGGLGKTALARKLYNSRDVKERFEYRAWTYVSQEYKTGDILMRIIRSLGMRKFA--EEELEVYLYGLLEGKKYLVVVDDIW--EREAWDSLKRALPH-EGSRVIITTRIKAVAEGVD----GRFYARFLTFEESWELFEQRAFRNQRK---DEDLLKTGKEMVQKCRGLPLCIVVLAGLLSR--TPS-EWNDVCNSL-WRRLKDD---SIVAPIVDLSFKELRHESKLCFLYLSIFPEDYEIDLEKLIHLLVAEGFIQGDEMM-MEDVARYYIEELIDRSLL-EAVRE-RGKVMSCRIHDLLRDVAIKKSKELNFV------CRR
>Rx
-SLPE----DVEENIMVGRENEFEMMLDQLARGG-RELEVVSIVGMGGIGKTTLATKLYSDPCIMSRFDIRAKATVSQEYCVRNVLLGLLSLTS--DEP--DDQLADRLQKHLKGRRYLVVIDDIW--TTEAWDDIKLCFPY-NGSRILLTTRNVEVAEYAS-SG--KP-PRLMNFDESWNLLHKKIF-EKEGSY-SPEFENIGKQIALKCGGLPLAITVIAGLLSKMGQRLDEWQRIGENV-SSVVSTDPE-AQ-MRVLALSYHHLPSHLKPCFLYFAIFTEDEQISVNELVELWPVEGFLNE-EGKSIEEVATTCINELIDRSLI-FIHNSFRGTIESCGMHDVTRELCLREARNMNFVDQN---RSR
>Sw5b
------SN-LVTDEEVVGFENKAEELIDYLIRGT-NELDVVPIVGMGGQGKTTIARKLYNNDIIVSRFDVRAWCIISQTYNRRELLQDIFSQVTGSDDNGAVDVLADMLRRKLMGKRYLIVLDDMW--DCMVWDDLRLSFPG-IRSRIVVTTRLEEVGKQVK-YH--TD-PPFLTTEESCQLLQKKVF-QKE-DC-PPELQDVSQAVAEKCKGLPLVVVLVAGIIKKRKMEESWWNEVKDAL-FDYLDSEF--EESLATMQLSFDNLPHCLKPCLLYMGMFSEDARIPASTLISLWIAEGFVEN---ESMEEEAEGYLMDLISSNLV-MLSKY-KGRVKYCQVHDVVHHFCLEKSREAKFMHFQPSDGTR
