# Supplementary material for: The NRC0 gene cluster of sensor and helper NLR immune receptors is functionally conserved across asterid plants
Source: Plant Cell. 2024 Jun 4;36(9):3344–61. doi: 10.1093/plcell/koae154 (PMC11371149; doi:10.1093/plcell/koae154)
Supplement: koae154_Supplementary_Data [file koae154_supplementary_data.zip › Supplementary File 11/Supplemental File 11/alignment files/Solanum_tuberosum_with_Tomato_Nyssa_Camellia_NRCs_alignment_NBARC.fasta]

>NP_001274865.1
GKRMEEDEKWFEDSFVLGAGIELGKKVKELMGEQD---RVFEICGIGGSGKTTLAKEICKDDQVKSYFDKIFFFTVSQSPNVEQLRKMIWEKI-----GYGYGEMWNLQYQW-SASPVLLILDDVWSAS--VLEPLIFKIPG----KILVVSRIKF-------PPSI-D-CELLREDEAMSLLCHFAFGHNS---PR-GFSQLVKEIVDECEGLPLALKVIGSSLKG--KPEMFWISAKNRLSRPVC--ESHELQLLERMKLSIDCLPK--RECFL--GAFPEDKRIPLDVLINMWV----------ELDEEEAFHILVELSDKNLLV----R-AGDMYTVFQHDVLRDLAIQMS----------NQRKR
>XP_006338225.1
S--GLSDVPQVSDSMV-GFEVPLHEKQKLLLQEKD---KVLVLSAPPGCGKTTLAAKLCQEDDIKAIYDNIFFVTVTKTPNIKRIVGEIFEK------CYRVPEFHDAICQLLTSQPILLVLDDVWSESEFVIDHLKLQIPD----KILVTSRSVF-------PK---D--NLLSEEDAKDLCCISAF-KDS---P--------------------------------------------------------------------DALDKALRDCYL--GSFPEDHRIHPATLLDMWV----------ERDEDTAMAIFLELSSQNLLA-LARR-AVGLHNIQQHDMLRELVIHQC----------EERMR
>XP_006338226.1
S--GLSDVPQVSDSMV-GFEVPLHEKQKLLLQEKD---KVLVLSAPPGCGKTTLAAKLCQEDDIKAIYDNIIFVTVTKTPNIKRIVGEIFEK------GCRVPEFHVAICRLLT-QPILLVLDDVWSESEFVIDHLKFQIPD----KILVTSRSVF-------PK---D--NLLSEEDAKDLCCISAF-KDS---P--------------------------------------------------------------------DALDKALRDCYL--GSFPEDHRIHPAALLDMWV----------ERDEDTAMAIFVELSSQNLLA-LARR-AVGLHNIQQHDMLRELVIHQC----------EERMR
>XP_006338949.1
L--IRETDSLGVASDVVGRDKDVAEIKEKMLN-EE--VVAIPIVGMGGLGKTTIAKRIFNDEEIEKHFEKRVRMGLPEMSETKSFLE-------------------------------------------------------------------------------------------------------------------------------------------------------------------------------------------------------------------------------------------------------------------------------------------
>XP_006338950.1
L--IRETDSLGVASDVVGRDKDVAEIKEKMLN-EE--VVAIPIVGMGGLGKTTIAKRIFNDEEIEKHFEKRVRMGLPEMSETKSFLE-------------------------------------------------------------------------------------------------------------------------------------------------------------------------------------------------------------------------------------------------------------------------------------------
>XP_006338952.1
L--IRETDSVVVASDVVGRDKDVAEIKEKILN-EE--VVTIPIVGMGGLGKTTVTKRIFNDDHIKQHFEKRAWLCLPEMSEIKSFLELILESLVQSR-----DIIVKRLQDELGGKKYLLVLDDLWRVDSTLWHDFVDTLRGNRGNCILVTTRMKQVASIVA-----AD--GKLTDDHCWSIFKHKAFVDGE---K--EMVSMEKRIVEICQGLPLAASVLGGLLC---NKRHEWQAILDG------NPDNGENRTMKILKLSYDYLPPHLKKCFAYFAMFPKDFKFKKDQLIQLWMAEGFLRPQ-ETP-EDVGNKFFQLLLQYSLLQDVELD-LNIIRRCKMHDLVHDL-----LKSKLF---ESQVRY
>XP_006339266.1
L--IRETDSLVVASDVVGRDKDVAEIKEKILN-KD--VVTIPIVGMAGLGKTTVAKRIFNDEHIKQQFEKRVWLCLPEMSETKSFLEQILESLVQRR-----DLIVKKLQDELEGKMYLLVLDDMWRVDSISWHEFMDTLRGNRGNCILMTTRMKQVASIVA-----ED--RRLARDHCWSIFKQRAFVDGE---Q--EIMSMENKIVEMCQGLPLAASVLGGLLC---NEKHEWRAVLNG------NPDNGENSIKKILKLSYDYLPPHLKKCFAYFAIFPKDFEFEKDQLIQLWMAEGFLCPQ-ETT-EDVGNKAFQLLLQNSLLQDVKLD-LNNITHCKMHDLVHDL-----LKSKLF---ESQVRY
>XP_006340022.1
S-------LPA-GKIIVGFEEETIWIIEKLT-SAN--LDVISITGMPGSGKTTLAYKVYNDKSISSHFDLRAWCTVNQEYDEKNLLNKIFNQVLSEN-----IDVADKLRKQLYGKRYLIVLDDVW--DTSKWDELTRPFPEEKGSRIILTTREKKVALHGK-RN--TD-LRLLKPEESWELLEKRAF-GNK-SCP-DELLDVGIEIAQNCKGLPLVADLIAGVIAGREKKKAVWLEVRNNLNSFILN-SEVEV--MKVIELSYDHLSDQVKLCLLYIASYSKDTGMIISGLIDLWHAEGLVEQ-EMKS-EEVMKVYLDNLISSSLVI-IFNI--GEYPTCQLHDLVHDFCLIKARKEMLF---DLMPRI
>XP_006340023.1
S-------LPA-GKIIVGFEEETIWIIEKLT-SAN--LDVISITGMPGSGKTTLAYKVYNDKSISSHFDLRAWCTVNQEYDEKNLLNKIFNQVLSEN-----IDVADKLRKQLYGKRYLIVLDDVW--DTSKWDELTRPFPEEKGSRIILTTREKKVALHGK-RN--TD-LRLLKPEESWELLEKRAF-GNK-SCP-DELLDVGIEIAQNCKGLPLVADLIAGVIAGREKKKAVWLEVRNNLNSFILN-SEVEV--MKVIELSYDHLSDQVKLCLLYIASYSKDTGMIISGLIDLWHAEGLVEQ-EMKS-EEVMKVYLDNLISSSLVI-IFNI--GEYPTCQLHDLVHDFCLIKARKEMLF---DLMPRI
>XP_006340024.1
S-------LPA-GKIIVGFEEETIWIIEKLT-SAN--LDVISITGMPGSGKTTLAYKVYNDKSISSHFDLRAWCTVNQEYDEKNLLNKIFNQVLSEN-----IDVADKLRKQLYGKRYLIVLDDVW--DTSKWDELTRPFPEEKGSRIILTTREKKVALHGK-RN--TD-LRLLKPEESWELLEKRAF-GNK-SCP-DELLDVGIEIAQNCKGLPLVADLIAGVIAGREKKKAVWLEVRNNLNSFILN-SEVEV--MKVIELSYDHLSDQVKLCLLYIASYSKDTGMIISGLIDLWHAEGLVEQ-EMKS-EEVMKVYLDNLISSSLVI-IFNI--GEYPTCQLHDLVHDFCLIKARKEMLF---DLMPRI
>XP_006340095.1
-TSREQTHSFVRASDIIGRDDDQENIVKQLIDEEN--ISVIPIVGLGGLGKTTLVKLVYNNNRVVQNFDLRMWVSISEDFSLSKVIEKILRSAHLDM-----DQLQGCLGEVLQQKRYLLVLDDVWNEDQHKWTDLRELL--NRGSKIVVTTRSKMAALITG-----TVPPEGLADDDCLSLFLKCAF-GGQ-LFP--NLVEIGKEIVKKCGGVPLAVKTLGRLLYM--KDENEWLQIRD-------NEEQNKSDILPILRLSYEQMPSHLRQCFAYCSMLSKGQEIPREDFINRWIAQGFIQSNRNRK-EDIGNQYFDELLSRFCFLDVVQF-DGEILACKIHNLVHDL-----AGAECLNAFVERVRH
>XP_006340099.1
G--------SLENDAVVGFDDEANKVIKRLV-MDS--VDIIPVVGMPGLGKTTLARKIYNDSKLTNKFYSIVWVYVGQECKAKDIYLRILKFFDDV------DT-----------------------------------------------------------------------------------FG-------------------------------------------------------------------------------------------------------------------------------------------------------------------------------------
>XP_006340226.1
T--RT-STCLVDESDIFGLHKEKKDMIDRLL-GGN--LTVVPIVGMGGTGKTTLAKVVYNDEKVKNHFGLKAWYCVSEPYDALRITKGLLQSFGN-V-----NQLQVKLKESLKGKKFLVVLDDVWNDTYSEWDNLRNVF--QMGSKIIVTTRKESVAQMMC-----ADCAGTLSSEDSWALFKRHSLENRD--HP--ELEEVGKKIADKCKGLPLALKALAGVLRG--KEVDEWRNILR-------SER-CWNGILPALMLSYNDLPAHLKRCFAFCAIYPKDYQFCKDKLIYLWIANGLVKQ------FCSGNKYFDELRSRSLFERDP--------SFLMHDLINDL-----SSKLCIGSDDEQCQH
>XP_006340227.1
T--RT-STCLVDESDIFGLHKEKKDMIDRLL-GGN--LTVVPIVGMGGTGKTTLAKVVYNDEKVKNHFGLKAWYCVSEPYDALRITKGLLQSFGN-V-----NQLQVKLKESLKGKKFLVVLDDVWNDTYSEWDNLRNVF--QMGSKIIVTTRKESVAQMMC-----ADCAGTLSSEDSWALFKRHSLENRD--HP--ELEEVGKKIADKCKGLPLALKALAGVLRG--KEVDEWRNILR-------SER-CWNGILPALMLSYNDLPAHLKRCFAFCAIYPKDYQFCKDKLIYLWIANGLVKQ------FCSGNKYFDELRSRSLFERDP--------SFLMHDLINDL-----SSKLCIGSDDEQCQH
>XP_006340229.1
T--RTPSTSLVDDSDIFGRHKEIKDLIDLLL-GGN--LTVVPIVGMGGAGKTTLAKAVYNDEKVKNHFGLKAWYCVSEPYDALRITKGLLQSFGN-L-----NQLQVKLKESLKGKKFLVVLDDVWNDDYSEWDNLRNVF--QMGSKIIVITRKESVAQTMC-----ADCAGTLSSEDPWALFKRHSLENRE--HP--ELEEVGKKIAVNCKGLPLALKALAGVLRG--KEVDKWRNILK-------SEPIRLNGILPALRLSYNDLLPDLKRCFAFCSIYPKDYQFRKNQVIYLWIANGLVKQ------FCLGNEYFDELRSRSLFERVP--------SFIMHDLINDL-----SSKLCIGSDYEQSRH
>XP_006340233.1
T--RTPSTCLVDESDIFGRHKEIKDLIDLLL-GGN--LTVVPIVGMGGAGKTTLAKVVYNDEKVKDHFGLKAWYCVSEPYDAFRITKGLLQSFGN-F-----NQLQVKLKEGLKGKKFLVVLDDVWNDDYNEWDNLRNVF--QVGSKIIVTTRKESVAKMMC-----ADCAGTLSKDDSWALFKRHALENRE--HS--ELEEVGKKIADKCKGLPLALKALAGVLRG--KEVDEWRNILR-------SEQSCWNGTLPALMLSYNDLPPHLKRCFAFCAIYPKDYEFCKDQAIYLWIANGLVKQ------FCLGNEYFDELRSRSLFERVP--------SFLMHDLINDL-----SSKLCIGSDDEQSRH
>XP_006340234.1
T--RTPSTCLVDESDIFGRHKEIKDLIDLLL-GGN--LTVVPIVGMGGAGKTTLAKVVYNDEKVKDHFGLKAWYCVSEPYDAFRITKGLLQSFGN-F-----NQLQVKLKEGLKGKKFLVVLDDVWNDDYNEWDNLRNVF--QVGSKIIVTTRKESVAKMMC-----ADCAGTLSKDDSWALFKRHALENRE--HS--ELEEVGKKIADKCKGLPLALKALAGVLRG--KEVDEWRNILR-------SEQSCWNGTLPALMLSYNDLPPHLKRCFAFCAIYPKDYEFCKDQAIYLWIANGLVKQ------FCLGNEYFDELRSRSLFERVP--------SFLMHDLINDL-----SSKLCIGSDDEQSRH
>XP_006340235.1
T--RTPSTCLVDESDIFGRHKEIKDLIDLLL-GGN--LTVVPIVGMGGAGKTTLAKVVYNDEKVKDHFGLKAWYCVSEPYDAFRITKGLLQSFGN-F-----NQLQVKLKEGLKGKKFLVVLDDVWNDDYNEWDNLRNVF--QVGSKIIVTTRKESVAKMMC-----ADCAGTLSKDDSWALFKRHALENRE--HS--ELEEVGKKIADKCKGLPLALKALAGVLRG--KEVDEWRNILR-------SEQSCWNGTLPALMLSYNDLPPHLKRCFAFCAIYPKDYEFCKDQAIYLWIANGLVKQ------FCLGNEYFDELRSRSLFERVP--------SFLMHDLINDL-----SSKLCIGSDDEQSRH
>XP_006340237.1
T--RTPSTSLVDDSDIFGRQSEIADLIDRIL-GKN--MTVVPIVGMGGLGKTTLVKVVYNDEKVKDYFGLKAWFCVSETYDAFRITKGLLQSTDN-L-----NQLQVKLKENLKGKKFLIVLDDVWNDNYNEWVDLRNMF--QVGSKIIVTTRKESVALMMG-----NE-QDNLSIEASWSLFKRHAFENMD-EHP--ELEEVGKQIAAKCKGLPLALKTLAGMLRS--KEVEEWKRILR-------SEPH--NDILPALMLSYNDLPAQLKRCFSYCAIFPKDYPFRKEQVIHLWIANGLVPQ--DEI-EDSGNQYFLELRSRSLFERVPN-------SFLMHDLVNDL-----SSKLCIGS-HEKSRH
>XP_006340238.1
T--RTPSTSLVDDSDIFGRQSEIADLIDRIL-GKN--MTVVPIVGMGGLGKTTLVKVVYNDEKVKDYFGLKAWFCVSETYDAFRITKGLLQSTDN-L-----NQLQVKLKENLKGKKFLIVLDDVWNDNYNEWVDLRNMF--QVGSKIIVTTRKESVALMMG-----NE-QDNLSIEASWSLFKRHAFENMD-EHP--ELEEVGKQIAAKCKGLPLALKTLAGMLRS--KEVEEWKRILR-------SEPH--NDILPALMLSYNDLPAQLKRCFSYCAIFPKDYPFRKEQVIHLWIANGLVPQ--DEI-EDSGNQYFLELRSRSLFERVPN-------SFLMHDLVNDL-----SSKLCIGS-HEKSRH
>XP_006340239.1
T--RTPSTSLVDDSDIFGRQSEIADLIDRIL-GKN--MTVVPIVGMGGLGKTTLVKVVYNDEKVKDYFGLKAWFCVSETYDAFRITKGLLQSTDN-L-----NQLQVKLKENLKGKKFLIVLDDVWNDNYNEWVDLRNMF--QVGSKIIVTTRKESVALMMG-----NE-QDNLSIEASWSLFKRHAFENMD-EHP--ELEEVGKQIAAKCKGLPLALKTLAGMLRS--KEVEEWKRILR-------SEPH--NDILPALMLSYNDLPAQLKRCFSYCAIFPKDYPFRKEQVIHLWIANGLVPQ--DEI-EDSGNQYFLELRSRSLFERVPN-------SFLMHDLVNDL-----SSKLCIGS-HEKSRH
>XP_006340276.1
T--RTPSTSLVDESDIFGRQSEIKDLIDRLL-GKK--MTVVPIVGMGGLGKTTLAKAVYNDERVKNHFGLKAWYCVSQGYDALRITKGLLQKFNN-L-----NQLQVKLKESLKEKKFFIVLDDVWNDNYNEWDDLRNIF--QIGSKIIVTTRKESVALMMG-----NE-QDNLSTEASWSLFKRHAFENMD-EHP--ELEEVGKQIAAKCKGLPLALKTLAGMLRS--KEVEEWKRILR-------SEPD--NDILPALMLSYKDLPAHLKLCFSYCAIFPKDYPFSKEQVIHLWIANGLVPK--DER-QDPGNQYFLELRSRSLFERVPN-------SFLMHDLVNDL-----SSKLCIGS-HEKSQH
>XP_006340388.1
T--RESSTSVVDESDILGRQNEIEGLIDRLL-GKN--LTVVPVVGMGGVGKTTLAKAVYNDEKVKNHFGLKAWICVSEPYDILRITKELLQ--NN-L-----NQLQVKLKEALKGKKFLIVLDDVWNENYKEWDDLRNLF--QVGSKIIVTTRKENVALMMG-----CG-AGTLSSEVSWDLFKRHSFENRD-EHP--ELEEVGIQIAHKCKGLPLALKALAGILRS--KEVDEWRGILR-------SEQSCSNGILPALMLSYNDLRPHLKRCFAFCAIYPKDYLFCKEQVIYLWIANGLVQQ------LHSANQYFLELRSRSLFERAQE-------SFLMHDLVNDL-----SSNLCIGS-HEQSRH
>XP_006340390.1
T--RESSTSVVDESDILGRQNEIEGLIDRLL-GKN--LTVVPVVGMGGVGKTTLAKAVYNDEKVKNHFGLKAWICVSEPYDILRITKELLQ--NN-L-----NQLQVKLKEALKGKKFLIVLDDVWNENYKEWDDLRNLF--QVGSKIIVTTRKENVALMMG-----CG-AGTLSSEVSWDLFKRHSFENRD-EHP--ELEEVGIQIAHKCKGLPLALKALAGILRS--KEVDEWRGILR-------SEQSCSNGILPALMLSYNDLRPHLKRCFAFCAIYPKDYLFCKEQVIYLWIANGLVQQ------LHSANQYFLELRSRSLFERAQE-------SFLMHDLVNDL-----SSNLCIGS-HEQSRH
>XP_006340661.1
NLMTRWTSSLYDHTQVVGLEGDTEKIKDWLFEASDG-LLAIAFVGMGGLGKTTLAQKVFNERSMENHFERRIWVSVSQTFTEEQVMRSILKSLGDACIGDDQSELLRKINQYLLGKRFLIVMDDVWSLDNAWWQKIYSGLPKGNGSSVIVTTRNELVARKMGVTEARTHWPKFLNEHYSWLLFRKIAFAATAGECNFPDLEDVGKEIVEKCKGLPLAIKAVGGVMLCKPPYYHEWVRIANHFRDELKEN---DDSVMASLQLSYDELPPYLKSCFLCFSLFPEDCVILKDQLIRWWIGESFIPLRSGRLSTEVGEDCFSQLSNRCLIEVVDKAYNGVIHTCKMHDMVRDLVIKIADDDSFSTPSDANCRH
>XP_006342703.2
A-----TNSYADEEEMFDIRQEVHDLVKRLIKRAR----IVEIAGELGSGKTTLARAVYGRREIKKHFSGCAWVTISKESNKSDVLQNLLKQLAVDL---ATNELETRLLKWLIGKNYLIVLDDVQ--SDQMWEGLKSVFLDRNGSILLLITTTVNM---------YSP-PKTLTEEYCWNLFLKKAG----ATWE-EERQVVKQRVLNVCCGLPLNTVLLGSMLST--VDDIRFDYLQNILRI---NW-----KTKDIVSVSYMNLPDHLKLCVLYLVLFPKEYDIPVRRLFRLWLSEGFVNPEDK--PEDVVQENFDNLVKRSLIQ-ISKS-DGSPRRCRLLGVLHDYLLPKAQNIRLFSTKDLNVRR
>XP_006343286.1
KDEVRETGFVLTSAEVYGRDNDKRKIVEILTKFQE--LLVLPIVGMGGLGKTTLAQLIYNDVLVHEHFDLKIWVCVSHNFDEKRLIRAILEAIASEL-----ASLQSQLINLLRGKRYLLILDDVWNEDQEKWDKLKALL--IRGTSVITTTRLEKVASIMG-----TVQPSCLSEYDCWLLFKQRAFGLDR--SS--KLVDIGKEIVRRCCGVPLAAKALGSLLRF--KDEKEWLFVRD-------SDPQDESSILPALRLSYFHLPQDLRHCFAYCAIFEKGSKIDKEELIYFWMANGFIS-EGNLE-EDKGNEVWNELYWRSLFQEVQQS-D-GKMLFKIHDLVHDL-----MDDGI-GEKISRIRH
>XP_006343287.1
KDEVRETGFVLTSAEVYGRDNDKRKIVEILTKFQE--LLVLPIVGMGGLGKTTLAQLIYNDVLVHEHFDLKIWVCVSHNFDEKRLIRAILEAIASEL-----ASLQSQLINLLRGKRYLLILDDVWNEDQEKWDKLKALL--IRGTSVITTTRLEKVASIMG-----TVQPSCLSEYDCWLLFKQRAFGLDR--SS--KLVDIGKEIVRRCCGVPLAAKALGSLLRF--KDEKEWLFVRD-------SDPQDESSILPALRLSYFHLPQDLRHCFAYCAIFEKGSKIDKEELIYFWMANGFIS-EGNLE-EDKGNEVWNELYWRSLFQEVQQS-D-GKMLFKIHDLVHDL-----MDDGI-GEKISRIRH
>XP_006343960.1
E----------ESEEIV---SQTQQ-----KKNNS--LKIACVSGEPGIGKTDLLEYAYQ-----HRYKMVLWIGVRQNY---NLWSFLVDGVFEEQ-----EEAVARVRKELRDIPFLLIIDNLW--DHKLIMDL---LPRGGETHVLISTRLSQV----------ND-PNYLSEIEAMSLMQGAVK-D-----P--EIDA-LRVIEDKLKRLTLGLAIVGAILSEPSR--------LDTINR-----PMKEI-----IYIRRENHP-----LFLVCSIFDHADGPR-SLATRMALASGWFAPPIPHKPEKYAEAEASSLLLRNI---ARTK-EG----IQFHQLIKMYGVAQA----------QHSEH
>XP_006344768.1
P-----VLYIC--PHLIGIERRVEKINSWL--STD--VDTLVICGIGGIGKTTMAKYVYN--LNYSKFDGSSFLSIRENSTHHQFLSDICK--VDEG--------MTEMRDAVSCKRILLVLDDV-----DSRDQLDALLEMDPGSKVIVTTRNKRLPF--D-----VH-KEALNRDESVELLSWHAFGQDC---P-IGFEVCSEQVAIHCGGLPLALEVLGATLAG--RNIDIWRSTIQKLET-----PNHQI--LKKLAISYESLEDHDKNLFLFF--IGKDR----DLVIAILNRCNF------YT-----VIGIENLVDRNFVK-ISE--SN----LIMHQMIRDMVRQESKRSRLW----KDSYN
>XP_006345389.2
KCERPQSDSYVIESKILGRNKDKKNIIKLLIG------SVVSIIGIGGIGKTTVAKLVYNDAVVENSFDTRIWVCVSEGFNVKRLLKAIIESGLVEM-----DVIQRRVQELILGKKFLLVLDDVWDDDHEKYERLKNLV--NDGSKLLVTTRNEKVALLMG-----TTNPEGLSDGDCWSLFQELAYKNRQ--LL--ALEEVGKEIAKKCRGVPLAAKALGSLMCL--KQKSEWSFIRD-------CAHEDGAGILSALRLSYEYLPTHLKQCFAYCSIFPKGYRINKNTLIRLWMAEGFVP-SESIP-EEVGNGYFNELLWRSFFQNVRRF-DGIIVECDMHDLVHDL-----GGVDC-KEVIVATRH
>XP_006345413.1
L--DRETHSFVNVDEVIGREDEKRVTVDRLLDREN--VCVVPIIGIGGLGKTTLAQLVYNEDRVKKHFDLRIWVFVSHIFNVKLIVEKMIESISLHF-----DRLQDQLRKEIDGKKYLLVLDDMWNENREIWLKLQDLL--GRGSKVLVTTRSGLVAAAMG-----TAPPKGLPEDMSWSLFSKLAFKPGE--NS--SLVAIGKEILRKCAGVPLAIRILGSFLYY--KTEAEWLYVKN-------HQAESADEILPILKLSYDNLPIHLKHCFSYCSIFQKNQTISKKTLIQLWIAQGFIRSDEENE-EDVGERYFMGLLRRSFFQDVKER-LGDIISCKMHDLIHDL-----AENETLNKSS-NICH
>XP_006345414.1
L--DRETHSFVNVDEVIGREDEKRVTVDRLLDREN--VCVVPIIGIGGLGKTTLAQLVYNEDRVKKHFDLRIWVFVSHIFNVKLIVEKMIESISLHF-----DRLQDQLRKEIDGKKYLLVLDDMWNENREIWLKLQDLL--GRGSKVLVTTRSGLVAAAMG-----TAPPKGLPEDMSWSLFSKLAFKPGE--NS--SLVAIGKEILRKCAGVPLAIRILGSFLYY--KTEAEWLYVKN-------HQAESADEILPILKLSYDNLPIHLKHCFSYCSIFQKNQTISKKTLIQLWIAQGFIRSDEENE-EDVGERYFMGLLRRSFFQDVKER-LGDIISCKMHDLIHDL-----AENETLNKSS-NICH
>XP_006345448.1
P--------NLEN-NVVGLDDDLEKVIERLL-SSE--REVVAITGMGGIGKTTLAKKAYDYPRVRSRFDVHAWVTVSREYGMRRLLLSLVRCIKTE------DQLAESLYRKLKDRRYLIVIDDIW--STKVWDDVTRCFPDDNGSRIILTSRLKDVAAYAN-PD--SP-LGVLSLDDSWKLLSIKVFGVND-LCP-SELEDIGKQIAERCGGLPLAILVVAGHLSKISRRRESWIIVAKTVNSVVANDP-DKC--LGVLGMSYNYLSNHLKPCFLSMGAFPEDFEIKARTLIQVWVAEGFLKARV-KS-EKVAEECLEDLISRNLIM-IRKRFNGEIRSCGIHDLLRDLSLREAQKEKFL--QRNEGRG
>XP_006345616.1
G---------EEN-TIIGMEDDFNTIFDRLI-RNE--LTVIPIFGMGGIGKTTLARKVYDDSYIRSRFDRHAWVTVSNEYNKRQMLLELVYSIMSD------DQLMVNVYRGLKGRRFLIVIDDIW--SNEAWKKMKRIFPNDKKSRILITTRLKYVADYVSCPD--FP-PSFLSLEDGWSLFTEKLFKKD--PCP-PHLEEIGKHIVQQCRGLPLSVVVVAGLVGKMDPTHDNWKKVEKNLNSFFGTVS-ERC--QSILSLSYSYLPQHLRACFLYMGGFPQDREINVSKLIRLWIAEQFIKERRNKR-ELVAEEYLEELIDRSLVL-TGKRANGRMKTCKIHDLLRELCLSEAHTENVVDDP----RR
>XP_006346074.1
E----------ESEDVLGKNKETNK-----LKKKS--RSVVCINGLAGVGKTDLAEFAYR-----SRYKMVLWVGFRQNI---NLSLNLLDSAFDEQ-----ESEFKRVKREMRDMPYLLIIDNLW--EGKDLHDL---IPTTGGTHVIITTQLNRV----------ND-PQPLTTPDAMILIRGRRKRE-----P--EVEF-LHKFDEKLGRSSFGLWVVGSLLSEPSA--------FEDVNQ-----PVEET-----TSCSNLSIP---QFCFLFCTLLQQSSDSRDSVASRMLQVGAWFAPPISKKPVNQAEEESALLLVKGL---ARKQ-TG----IQFHPITQIFVAAKA----------TDSDH
>XP_006346790.1
P---------LEDDIVQGLDDDLEIIINRLK-PRD--LDVVTISGMGGIGKTTLAKKAYDQVTIRYHFDILAWVTISQEFRARNVLLEALHCIMDD------NQLAELVQKSLKGQRYLFVVDDIW--STDVWDSLRRIFPDNNRSRVLLTTRETEVAMYAN-TC--S--PRLLSLENGWRLLCDKVFGPKR-DHP-PELEEIGKVIVEKCQGLPLTISVIAGHLSKIARTLECWKDVARNLSEIIASHP-DKC--LGVLGLSYHHLPNRLKPCFLSMGDFPEDFQVETWRLIQIWIAEGFIRTENGKT-EEVAIDYLEDLISRNLIQ-ARKRFNCEIKTCGIHDLLREFCLIEAEMTKHM--QRHNARH
>XP_006346859.1
KIEMVASSSSVVGQNVLSADDTMDPIIAYLL-QREAELDGIGIYGMGGIGKTTLAGKLARDCGIVK--EV-----VSQTPNIRKIQGQILN--LEEE-----STLAGRLYTRLSNESVLLILDDVW-----SYIDLAEIIPHDKACRIMLTTRQKDLCTAIG-----TKIPKLLSEEESSHLLRKYACTSSD-LCP--ELDSMVMNFVKECQGLPLALVTVGSALRG--KEQVEWEAALQLLKK---SQASKTI--FSCLDLSYNFLEEEIRLCFLMCCLYPEDREISIEDLTRDWTGKGL------DT-EEARCLRVGQLKSSCLLLDVGK--EG----VKMHDVVRDFAIYIAEKHGFM----SQKTA
>XP_006346860.1
KIEMVASSSSVVGQNVLSADDTMDPIIAYLL-QREAELDGIGIYGMGGIGKTTLAGKLARDCGIVK--EV-----VSQTPNIRKIQGQILN--LEEE-----STLAGRLYTRLSNESVLLILDDVW-----SYIDLAEIIPHDKACRIMLTTRQKDLCTAIG-----TKIPKLLSEEESSHLLRKYACTSSD-LCP--ELDSMVMNFVKECQGLPLALVTVGSALRG--KEQVEWEAALQLLKK---SQASKTI--FSCLDLSYNFLEEEIRLCFLMCCLYPEDREISIEDLTRDWTGKGL------DT-EEARCLRVGQLKSSCLLLDVGK--EG----VKMHDVVRDFAIYIAEKHGFM----SQKTA
>XP_006347943.2
P--------VVEEDDVVGFDDEAQMVIDRLL-SGD--LEVITVVGMPGLGKTTLATKIFKHPKIEYEFFTRLWLYVSQSYKTRELYLNIISKLMSE------RDLALKVREILEGGKYLIVLDDVW--STDAWDRIKIAFPKDKDNRVLLTTRDHNVARYCN-RS-----PKFLTDEESWILLEKRAL-HKA-KCP-PELETNGKSIARKCKGLPLAIVVIAGALIGKGKTIQEWEQVDQSVGEHFINRP-N-----KLVRMSYDVLPYDWKTCFIYFGIFPRGYLIPARKLIRLWIAEGFIQ-RGNLS-ECKAENYLNELVNRNLVM-VMQTLDGQIKTCRVHDMLYEFCWQEATEENLFHEVSTH-RR
>XP_006347944.2
P--------VVEEDDVVGFDDEAQTVIDRLL-SGD--LEVIPVVGMPGLGKTTLATKIFKHPKIEYEFFTRLWLYVSQSYKTRELYLNIISKFMSE------TDLAHKVREILEGGKYLIVLDDVW--STDAWDRIKIAFPKDKGNRVLLTTRDHKVAKHCN-RS-----PKFLTDEESWILLEKRAF-HKA-KCP-PELETNGKSIARKCKGLPLAIVVIAGALIGKGKTIKEWEQVDQSVGEYFINRP-NNC--NKLVRMSYDVLPYDWKACFLYFGTFPRGYLIPARKLIRLWIAEGFIQ-EGNLS-ECKAEEYLNELVNRNLVM-VMQTLDRQIKTCRVHDMLYEFCWQEATEENLFCDVSTH-RR
>XP_006347945.2
P--------VVEEDDVVGFDDEAQTVIDRLL-SGD--LEVIPVVGMPGLGKTTLATKIFKHPKIEYEFFTRLWLYVSQSYKTRELYLNIISKFMSE------TDLAHKVREILEGGKYLIVLDDVW--STDAWDRIKIAFPKDKGNRVLLTTRDHKVAKHCN-RS-----PKFLTDEESWILLEKRAF-HKA-KCP-PELETNGKSIARKCKGLPLAIVVIAGALIGKGKTIKEWEQVDQSVGEYFINRP-NNC--NKLVRMSYDVLPYDWKACFLYFGTFPRGYLIPARKLIRLWIAEGFIQ-EGNLS-ECKAEEYLNELVNRNLVM-VMQTLDRQIKTCRVHDMLYEFCWQEATEENLFCDVSTH-RR
>XP_006347946.2
P--------VVEEDDVVGFDDEAQTVIDRLL-SGD--LEVIPVVGMPGLGKTTLATKIFKHPKIEYEFFTRLWLYVSQSYKTRELYLNIISKFMSE------TDLAHKVREILEGGKYLIVLDDVW--STDAWDRIKIAFPKDKGNRVLLTTRDHKVAKHCN-RS-----PKFLTDEESWILLEKRAF-HKA-KCP-PELETNGKSIARKCKGLPLAIVVIAGALIGKGKTIKEWEQVDQSVGEYFINRP-NNC--NKLVRMSYDVLPYDWKACFLYFGTFPRGYLIPARKLIRLWIAEGFIQ-EGNLS-ECKAEEYLNELVNRNLVM-VMQTLDRQIKTCRVHDMLYEFCWQEATEENLFCDVSTH-RR
>XP_006348601.1
N------TPRT-NEEMEGFQEAMDKIKKQIL-PPH--LDVISIVGMAGIGKTTLAEKIYNDLIATPHFDVHAKCRVTQVYSWKELLLTILNCVEKED-----GELANELRQVLLTKRFLILIDDLW--DTTAWDYLSMCFKDHSGSRIILTTRLTDIASYAK-CE--SN-PRLFRDDESWTLLQEEVF-QGD-SCP-PELVDVGFRIAKSCGGLPLFIVLVAGVLKEEKKNEDSWKKVEESLGSRNGG-SLEES--MSLIEFSYKNLPHHLKPCFLYFGGFLKGKDIHVSKLFRLWQAEGFVQE-KEKT-EDVTQYFFEDLISRNIVM-AMERPNSKVKRCRIHDLLHNFCLEKSKQENFLLPEKPEDYR
>XP_006348816.1
Q------TRRI-NEEIIGFEDVKDELIGKLK-SSR--LDVIAIVGMAGLGKTTLANKLYSDKSVVSYFDIHAHCCVSQEYTRKDLLLAILHD-LRRE---TENELADKLRKLLMRKRYLLLIDDVW--ETRAWDDLKLCFPENNRSRIILTTRHYEVASHAK-HD--SD-PRFLNSDESWMLLNKKVF-NNE-SGP-LILRDVSQEIVRKCGGLPISIILVAGILTRMKKEKHCWEQMATNLGTN----IQDQM--EGTLDLSYQNLPPYLKPCFLYLGVFPEDGEIQVSKLTWLWIAEGFIKP-TGKT-EEIAENYLENLVGRNLVM-IDKSSDGRIKTCHIHDLVHEVCRKKAKLENILPPKCNTSRR
>XP_006348979.2
A-----SN--A--RNLVGMELHMHQVYKMLV-SGG--VRFLGILGMSGVGKTTLARVICD--NIRSQFQGACFLHVRDRSAK-ILLSEILG--SFEG--------ANMQKQRLRYKKVLLVLDDV-----DHIEQLDALAGEEDGSRIIITTKDKHLKY--E-----TE-KGTLDKYESLQLFKQHAF-KKN---P-TEFEDLSAQVIEHTGGLPLALKVLGSFLYG--RGLDEWISEVERLKQ-----PQNEI--LKKLEPSFTRL-NIEQKIFLFF--SGKNK----DSVTRILESFHF------SP-----VIGIKVLMEKCLIT-IL---KG----IIIHQLIQEMVRQEAICSRLW----EDICP
>XP_006349259.2
K-----VLSFA--PYPVGIYSRVKEINFWL--STN--SRTLMIYGEPGIGKTTIAKALFN--LHCDRFQCSRFLGIREIAKESNLLSDLLK--IDRG--------ASTIKECLVHKKFLLVLDDV-----DDLNQLKGLLDSEPGSKVIITTTNEHLPL--D-----AC-VKRMNNYEALKLFSLHTFGQDH---P-VEYMKHSKQIVKHCRGLPLALQVLASSLRG--GSIDMWEGAIQKLER-----SECHN--HKVLELSYEALPDHDKNVFLFF--VGKDK----DYTIKVLDECGF------HA-----TAEIQNLIDRYLLT-VTP--DN----LMMHQLLQEMICRESKRSRIW----KDALS
>XP_006349260.2
K-----VLSFA--PYPVGIYSRVKEINFWL--STN--SRTLMIYGEPGIGKTTIAKALFN--LHCDRFQCSRFLGIREIAKESNLLSDLLK--IDRG--------ASTIKECLVHKKFLLVLDDV-----DDLNQLKGLLDSEPGSKVIITTTNEHLPL--D-----AC-VKRMNNYEALKLFSLHTFGQDH---P-VEYMKHSKQIVKHCRGLPLALQVLASSLRG--GSIDMWEGAIQKLER-----SECHN--HKVLELSYEALPDHDKNVFLFF--VGKDK----DYTIKVLDECGF------HA-----TAEIQNLIDRYLLT-VTP--DN----LMMHQLLQEMICRESKRSRIW----KDALS
>XP_006349899.2
N------SPMM-NEEIIGFEDVIEKLRDQLI-KKG--RDVMSVVGMPGLGKTTLAYRLYYDRSVTDHFEIHAQCCVSQVYSRKDLLIAILRDA-REK---QADELADQLRKTLFSKRYLILIDDVW--ETSVWDDLIGSFHDNNGSRIILTTRNHEVAMYTR-FQ--SD-PRMFNNDESWELLRKKVF-GEE-SCS-PLLTEIGQQIANKCGQLPLSVVLVAGILAEMEKKVECWEQLANNLGPH----IHEDS--RAIIEQSYQILPYRLRPCFLYFGALLEDSVISVPKLTQLWISEGFIKS-EGKS-EDIAEGYLENLIGRNLVM-GTKTSRGKIKACRIHDLLHDFCKERAKEDMCLGHKQLAHR-
>XP_006350053.1
H--------QPEN-IMVGRENEFEMMLDQLA-GRE--LEVVSIVGMGGIGKTTLATKLYSDPYIMSRFDIRAKATVSQEYCVRNVILGLLPSI--D------DQLADRLQKHLKGRRYLVVIDDIW--TTEAWDDIKLCFPDYNGSRILLTTRNVEVAECAR-SG--KP-PRLMNFDESWNLLHKKIFEKE-GSYS-PEFENIGKQIALKCGGLPLAITVIAGLLSKISKTLGVWQYVAENVSSVVSTDLEAKC--MRVLALSYHHLPSHLKPCFLYFAIFAEDEQIYVNKLVELWAVEGFLNEEEGKS-EEVATTCINELIDRSLIF-IHNSFRGTIESCGMHDVTRELCLREARNMNFVQCSFKSRNR
>XP_006350137.1
L--------RSEV-IMVGYENEFKMMLDQLA-ERE--LEVVSIVGMGGIGKTTLATKLYNDPCMMYRFDIRAKATVSQEYCVRNVFLDLLSCILHD------GQLADRLQKLLKGKRYLVVIDDIW--TTKAWDDIQICFPDHNGSRILLTTRNVEVAEYAS-SG--KL-PRLMNFDESWNLLYEKVFTKD--SFS-PEYEQLGKQIALKCGGLPLAIVVIAGLLTKIDKALSEWQSVAENVSSAVSTDVGVQC--MRVLAMSYHYLPHHLKPCFLYFAIFPEDKLIFVNKLMILWETEGFLKVEEMKS-EEVAEKYLQDLIDRSLIS-IKSTFDGKIKCCGIHDMTRELCLMEARNMNFVQCLSKSRSR
>XP_006350138.2
R--------RSED-IMVGYENEFKMMLDQLA-ERE--LAVVSIVGMGGIGKTTLATKLYNDPCMMYRFDIRAKATVSQEYCVRNVFLDLLSCILHD------GQLADRLQKLLKGERYLVVIDDIW--TTKAWDDIQICFPDHNGSRILLTTRNVEVAEYAS-SG--KP-PRLMNFDESWSLLYEKVFTKD--SFS-PEYEQLGKQIALKCGGLPLAIVVIAGLLTKIDKALSEWQSVAENVSSAVSTDVGVQC--MRVLAMSYHYLPHHLKPCFLYFAIFPEDKLIFVNKLMILWETEGFLKVEEMKS-EEVAEKYLQDLIDRSLIS-IESTFDGKIKCCGIHDTTRELCMMEARNMNFVQCLSKSRGR
>XP_006350193.1
-NKRGLTYPFILPSDVVGRRNESEEVIEVLMQQRG--LSVVSIVGIGGVGKTTLAKLVYRDERIVKNFPVRIWLCASQDFDVAKLSRNIVNSANFNV-----EQVHISLQDALRGKRFLLIIDDVWSRDRFKWLELRSLL--VCGSKVVVTTRSDYIALMME-----SVVTKELPHEDCLSLFLKWAFRNGQ-HFP--NLTKIGEDIVKKCKGVPLAVKTLGSMLYA--KDEREWLKVRD-------DENQEGDDILPALRLSYNQLPYYLKQCFAYCSIFPKGQEIASSMLIQLWSAQGLIHSNESQE-EDVGVHYVKELCSRSLF-EEVEY-D-SFISIKMHDLVHDL-----AQTDCCNTDSEKVRH
>XP_006350195.1
-NKRGLTYPFILPSDVVGRRNESEEVIEVLMQQRG--LSVVSIVGIGGVGKTTLAKLVYRDERIVKNFPVRIWLCASQDFDVAKLSRNIVNSANFNV-----EQVHISLQDALRGKRFLLIIDDVWSRDRFKWLELRSLL--VCGSKVVVTTRSDYIALMME-----SVVTKELPHEDCLSLFLKWAFRNGQ-HFP--NLTKIGEDIVKKCKGVPLAVKTLGSMLYA--KDEREWLKVRD-------DENQEGDDILPALRLSYNQLPYYLKQCFAYCSIFPKGQEIASSMLIQLWSAQGLIHSNESQE-EDVGVHYVKELCSRSLF-EEVEY-D-SFISIKMHDLVHDL-----AQTDCCNTDSEKVRH
>XP_006350238.1
G--------AEEDIEVVGFDKPAEDVIKRLG--KD--LDVIPIVGMPGLGKTTLSRKVYNDSSLDFHFYKRMWIYVGTSKKPKDILVEIVNEVKDE------DQLAHIIRDFLERGKYLIVLDDVW--DTQVVDFVKKAFPNKRGDRIMLTTRQQRVAEAVS-AR-----PEKLSKGDSFKLLEQRVFGKTR-ECP-INLRGYGEEIVDKCCGVPLAIVVISGALKGCMDESE-WIVVKENVGKIFINKD-KSC--LKYVETSYNHLPQQKKAAFLYFGVFPQGFDIPAWKLIRLWVAEGLIKSLQGSE-EKVAETYLSDFAGRNLVM-VMQRSNGQIKTCRLHDMLHEFCIIEAKRISLFEDPNTS-RR
>XP_006350239.1
G--------AEEDIEVVGFDKPAEDVIKRLG--KD--LDVIPIVGMPGLGKTTLSRKVYNDSSLDFHFYKRMWIYVGTSKKPKDILVEIVNEVKDE------DQLAHIIRDFLERGKYLIVLDDVW--DTQVVDFVKKAFPNKRGDRIMLTTRQQRVAEAVS-AR-----PEKLSKGDSFKLLEQRVFGKTR-ECP-INLRGYGEEIVDKCCGVPLAIVVISGALKGCMDESE-WIVVKENVGKIFINKD-KSC--LKYVETSYNHLPQQKKAAFLYFGVFPQGFDIPAWKLIRLWVAEGLIKSLQGSE-EKVAETYLSDFAGRNLVM-VMQRSNGQIKTCRLHDMLHEFCIIEAKRISLFEDPNTS-RR
>XP_006350240.1
S------ASIREN-VMEGYNEERERMVQRLTRSNR--QEVVSVVGMPGIGKTTFAKTILFENSIKRVFRIRGWITVSNNYDLRKLLLVLLRDVTMDI-----GKLAERVQQGLKGEKYLIVVDDIW--SKDAWDRISHWFPDGNKSRILLTSRDREVGEYAA-TNP-KD-GRPLTQDESRCLFYHKAFGENYGSDI-DEFEKVGEKVITNCKGLPLMITAIAGILCSKS-KLDEWMEVAQSVSSLVNDDDYKQC--LKVVALSYNHLPSLMKACFLHFGVFPKAHVISVKKLIRLWIAEGLVN----KG-EQVAARVLHDFIGKSLVI-VDKS-NGQIKTCRIHDLFHDFCSKEAESENLLTNFRQGCRW
>XP_006350264.1
SFDSTRTRVSVHYSGVVGRDIDRDTVIEALLK-AT--LFVYPIVGVEGIGKTTLAKLVYNDPRIVSRFQLRLWVRVSRVFKVEEVLEQIVNSVKLDM-----NELKNLVHQTLYGKNYLIVLDDVWNEDPLKWDELKKLL--VCGSKILLTTRKKEVASIMG-----TVPAKGLLREDSLTLFLNKAFEHDQ-LYP--ELVDIAQMIVRKCKGNPLFLMIVGSSLRK--KQRWEWEIVNN-------HSNSNQNEIPSALRVSYEQLTSNLKVCLAYCSIFPKGCVIEIDKLIQLWVAQGLISNNESED-EHVAIQHFQELLSRSFFQDVEE----SSVYCTMHDLVHDL-----AGVEFC---NDEVRH
>XP_006350389.1
-EIEAISSNS--TEEFRKLQE--EEVMAAL--RDDG-VNMIGICGMGGVGKTTLAEKIRARAK--RLFDDVVMVTVSQQPDFKRIQGEIVGTL-G-------DNLGDRLRSRLQNSRVLIILDDVW----EALHDLEKLIPRNHRCKVTLTTRLRDVCEAME-----AQ--GTLPENEAWILFRQKA---SN-D-N-PSLLDIAKDVAKECKGLPLAIITVAGAL-K--HTKPSWEDALKQLRD---AKVHTKV--YKILRLSYDHLEDEARYLFLLCSLFEEDSDIWTEELLRYVMRLDI------EN-EHARCLLLETLKGCFLL-----S-QGDKNYVKMHDVVRDVAIYIAGEHIFMP-RREHFSH
>XP_006350421.1
S-----ASDAT--ENLVGIRSRMGTVYSLLL-SDK--VQFVGIWGMSGIGKTTIARAIYD--KIFRYFQGTTFLHVGENSAK-ILLSELLL--VFEG--------TSLVRRRLNGKRVLIVLDDV-----NHGNQLDALAKSDAGSIIIITTKDKQLQY--N-----VD-KSLLNTDESIELLSSYAF-QKH---P-KGYEEIIAEVVRYAGGLPLALKVLGSSLYG--RGMIEWRETVERLKQ-----PEGEI--VEKLKVSFNGL-EIDQKIFLFF--KGKKK----GSVIRILRSFSF------TP-----VIGIRNLIEKSLVT-VS---KG----IVMHQLIQEMVRKEAKYTRLW----DDILH
>XP_006351974.1
----------VQQ-KPVGFQDDLEKIIDRLN-PSE--LDIITIVGMAGIGKTTLAKRAYNDPSVVNRFDVRAWITVSQEYKETDILFGLFYSVQAA------DQLADRVKKSLKYKRFLIVVDDMW--KTDAWDNVSMLFPDNQGSRIILTSRLIDVATYAN-PD--RQ-PNFLSNDEGWELLHQKLFGKK--GCP-FELEEIGRSIAEKCQGLPLAIVVVAGHLSKMSKTTDCWNTIAESVGSVVNREP-GQC--LDILALSYNYLPQHLKACFLYMGAFPEDFEIPVWKLIRLWVAEGFLNATGLTT-EEIAEECLEDLIDRSLLA-VKR-SNGKLKTCKLHDIMRDFCLEEAKRQNFLTAL----RR
>XP_006352941.1
RAATRETGFVLTEPKVYGRDKEEDEIVKILINAEE--LPVFPIIGMGGLGKTTLAQMIFNDERVTKHFNPKIWVCVSDDFDEKRLIKTIIGNIVEDL-----ASFQKKLQELLNGKRYLLVLDDVWNDDLEKWAKLRAVL--VRGASILATTRLEKVGSIMG-----TSQPSNLSPHDSLLLFMQRAFGQQR--NP--NLVAIGKEIVKKCGGVPLAAKTLGGLLRF--KEESEWEHVRD-------NEPQDESSILPALRLSYHHLPVDLRQCFAYCAVFPKDTKMIKENLITLWMAHGFLL-KGNLE-EYVGNEVWNELYLRSFFQEIEVS---GNTYFKIHDLIHDL-----YL-----ASTSNIRE
>XP_006352943.1
RVVRRETGFVLTEPQVYGRAKEKDEIVKILINAQE--LSVLPILGMGGLGKTTLAQMVFNDQTVTEHLYPKIWICVSNDFDEKRLIKAIIESIDMDL-----APLQKKLQELLNGKRYLLVLDDVWNEDQQKWANLRAVL--VSGASVLTTTRLEKVGSIMG-----TLQPSNLSQEDCWLLLMQRAFGYQE--NP--NLVAIGMEIVKKCGGVPLAAKTLGGILRF--KEEREWEHVRD-------SEPQDESSILPALRLSYHHLPLDLRQCFVYCAVFPKDTEMKKEELIAFWMAHGFLL-KGNLE-EDVGNEVWNELYLRSFFQEIKVS---GKTYFSMHDLIHDM-----FT-----ASTSNIRE
>XP_006352944.1
RAARPQTGSVLTEKQVYGRGKEEDEIVKILINAQQ--LSVLPILGLGGLGKTTLAQVVFNDPRVTEHFHPKIWICVSDDFDEKRLIKAIVESIDMDL-----DPLQKKLQKLLNRERYLLVLDDVWNEDQQKWDNLRAVL--VTGASILTTTRLQKVCSIMQ-----TLHPSNLSQEDCLSLFNQRAFEHLE--NP--NLEAIGKEIVKKCGGVPLAAKTLGSILHF--KEERVWKHVRD-------SEPQDESSILPALRLSYHHLPLDLRQCFAYCAVFPKDTKMEKENLISLWMAHGFLS-KGNLE-EDVGNEVWNELYFRSFFQEIEVD---GKTYFKMHDLIHDL-----FS-----ARASNIRE
>XP_006352978.1
G------SPFVREDDIVGIEHDVEQLMKLVL-VKN--FLAVSVFGMGGLGKTTLVKEVFKKS--KALFDCHSWVFVSQSCNLKDVLKHILFGFMDE------GWLLERINDYLQDKKYLLVLDDIW--DDNLWEELKHAFPRK--GRIIITTRLRGIASPL--ED--FH-IQPLPYELSWRIFCKKAFRSSQGTCP-DDLKEFAEAIVRKCGGLPLAIVAIGGLLSCKGR-TRVWQSVLDTLDWEFNHNDIERL--NKALLFSYIHLPFYLKYCFLYLGLFPEDYEIGRKRLIRMWVAEGFVEGAQRTE-EEVANHYFVQLTDRSMIQ-AVTA-RDVVKACKLHDLVRDVANQMLQEEKFGKTIQERQRR
>XP_006353282.1
-------VPLDDDADLVGVEVYKSVLLDWLL-PE---WKLYCVIGARGIGKTTLVKKVYDDASVKKHFNCIIWIEVSRFSTVKEILRSIITPEMES------DMLAKFIQDVLESSRYFVVLDDVP--GVRSWRALKGLFPINCGSRVIITSRNADIHTICL-EPGCSR-FNPMSEEESWILFCRKAFSGSL-LCP-PSLVQVSKDIIEKCNGLPMAILVIAGALATK-WRTEAWEMFYNSLVDKLQSYKDEHM--ERLLNLCYQDLPFYLKSCFTYLSIFPKYYVIDKVRLIRLLVAQGFVLEEDKAI-AQVADSYLNELANRSLIQ-VAES-NGRLDSFTIHNLWYEIILSKSPERVTTTRKPHKIRH
>XP_006353757.1
S-----SVSYL--HKVVGIDAQLEKVESLLM-IND--VRIVWIWGMGGVGKTTIAKTIFY--NLSSKFKDGCFLEIKEN--K-ILLSKLLG--KEEG--------KHLLARRLRFKKVLIVLDDL-----NHIDQLDYLAGDDNGSRIIATTRDKRI----R-----KG-VETLLDCDAIKLFNQYAF-MKE---P-DCFKDLMLKIVSHAKGHPLALKVWGSSLHG--KGIIVWRSALDRMKK-----PGSEI--IENLKISYDGL-REEQDIFLFF--RGNEK----KEVMQILESCDF------PA-----EYGLSVLIDKSLVF-ISS--HN----IQMHDLIQDMVKMQ-ERSRLW----EDFEE
>XP_006354430.2
-NLDRETYSFVPDGEVIGRNADKKEIVDFLLDEEN--VVVISIVGLGGLGKTTLAQWVYNDEMVKVNFDKRLWVCVSDVFEVKMIAEKIIESAYLQL-----NTVQNELTEMLDGKKYLLVLDDVWNENTLKWSKLKNML--GKGSKILVTTRSDVVAEVSG-----SVHQGDLSEEEAWTLFEKMAFECNK-ENS--NLVEIGKEIVRKCGGVPLAIKSVGSLLRL--KTENEWIYFKN-------QDTRGSNDVMAILRLSYNHLPQHLKICFAYCSLFPKDFNIQSFDLIDMWIAQGFIQSISNRD-EDVANSYFMDLLRRSFFQETEEE-LFLLFQYKMHDLIHDL-----ADREFFDTEVEQTLH
>XP_006354431.2
-NLDRETYSFVPDGEVIGRNADKKEIVDFLLDEEN--VVVISIVGLGGLGKTTLAQWVYNDEMVKVNFDKRLWVCVSDVFEVKMIAEKIIESAYLQL-----NTVQNELTEMLDGKKYLLVLDDVWNENTLKWSKLKNML--GKGSKILVTTRSDVVAEVSG-----SVHQGDLSEEEAWTLFEKMAFECNK-ENS--NLVEIGKEIVRKCGGVPLAIKSVGSLLRL--KTENEWIYFKN-------QDTRGSNDVMAILRLSYNHLPQHLKICFAYCSLFPKDFNIQSFDLIDMWIAQGFIQSISNRD-EDVANSYFMDLLRRSFFQETEEE-LFLLFQYKMHDLIHDL-----ADREFFDTEVEQTLH
>XP_006354432.2
-NLDRETYSFVPDGEVIGRNADKKEIVDFLLDEEN--VVVISIVGLGGLGKTTLAQWVYNDEMVKVNFDKRLWVCVSDVFEVKMIAEKIIESAYLQL-----NTVQNELTEMLDGKKYLLVLDDVWNENTLKWSKLKNML--GKGSKILVTTRSDVVAEVSG-----SVHQGDLSEEEAWTLFEKMAFECNK-ENS--NLVEIGKEIVRKCGGVPLAIKSVGSLLRL--KTENEWIYFKN-------QDTRGSNDVMAILRLSYNHLPQHLKICFAYCSLFPKDFNIQSFDLIDMWIAQGFIQSISNRD-EDVANSYFMDLLRRSFFQETEEE-LFLLFQYKMHDLIHDL-----ADREFFDTEVEQTLH
>XP_006355046.1
G--------SLENHEVVGFDEEAAKVINRLV--EC--LDVIPVVGMPGLGKTTLARKIYNDPKISREFFSYIWVFIGQSTCVKDILFNILKKFRNE------ADITQEIRKRVNGGKCLIVLDDVW--DPNVVDFVKTVFPDKKAHRIMMTTRHEDIARSVN-KY-----PKFLDGDESFQLLEKRAFGVSR--CP-VELVEHGEAIVAKCSGVPLTIVVIAGALRGRTSEID-WKVVRENVGKHLL-ER-QRC--LNVVRLSYNHLPQEKKACFLYFGAFPQGFDIPAWKLIRLWIAEGLIMSLSGIE-EDIAEYYLNDFANRNLVM-VTGRSNGRIKTFRVHDMLHEFCVEEGTRLTLFQNSITC-RR
>XP_006355088.1
S-------------VTVGHEEEEARIICQLL-ESE--LDVISIVGMPGLGKTTLANKVYKNTLVATHFNVRAWCTVSQKYNKSKVLRGILQQVSED-------DLAENLRRALLDKRYLIVLDDVW--DIETGEMLIACFP-KRGNRIILTSRSSKVGLQVK-CH--SD-PQLLTPEKSWDLFVKKVFGDEG-SCP-AELSEVGHQIVEKCQGLPLAIVLIAGIVRGKKKEKDLWLQIEHNLDSFISSNNNLQM--MKVMQLSYDHLPYHLKPLLLYFARSQKNKRTPVSTLMQLWMAEGLVDH----S-EEVTQSYLDALISSSLIM-VDHSLMSIIKVCYMHDVVHDFCSVKAKKEKFFHASDFLHRR
>XP_006355089.1
S-------------VTVGHEEDESWIIDQLL-ESE--LDVISIVGMPGLGKTTLANKVYKNTLVASHFNVRAWCTVSQKYNKSKVLLEILQQVSED-------DLADKVRRALFDKRYLIVLDDVW--DIATGEMLIACFP-KRGNRIILTSRNSEVGLKVK-CH--SD-LQLLTPEKSWELFEKRVFGDEG-SCP-AELSKVGHKIVEKCQGLPLALVLISGIVKGKGKQKDLWLKIQHNLDSFISANNNLQM--MKVMQLSYDHLPHHLKPLLLYIGRSQKSKRTPVVELMQLLIAEGLVDNICSSS-EEVSQSYLDALISRSLLM-VDHKF-SRIKVCYVHDVVHDFCSVKAKKEKFFHASYFLYRC
>XP_006355113.1
N----YSLSFL--QDVVGINDHLEKLKSKLM-IND--VRILGIWGIGGVGKTTIAKAIFD--AISYQFKASCFLAVKENAKK-TLLSELLR--KYDG--------KRMIPNILCSMKVLIVLDDI-----DHSEHLEYLAGDGNGSRVIITTRNKHI----K-----DD-ASTLPDHEAMQLFNKHAF-KKE---P-DSFKKFSLEVVNHAKGLPLALKVWGSLLHK--KCLTLWRKTVEQIKK-----SNSEI--VKKLKISYDGL-LEEQEIFLLF--RGKKR----KEVMQILESCDF------GA-----EYGLNVLINKSLVF-ISE--NN----IEMHDLIRDMVKMQ-KRSRIW----EDFKK
>XP_006355114.1
N----YSLSFL--QDVVGINDHLEKLKSKLM-IND--VRILGIWGIGGVGKTTIAKAIFD--AISYQFKASCFLAVKENAKK-TLLSELLR--KYDG--------KRMIPNILCSMKVLIVLDDI-----DHSEHLEYLAGDGNGSRVIITTRNKHI----K-----DD-ASTLPDHEAMQLFNKHAF-KKE---P-DSFKKFSLEVVNHAKGLPLALKVWGSLLHK--KCLTLWRKTVEQIKK-----SNSEI--VKKLKISYDGL-LEEQEIFLLF--RGKKR----KEVMQILESCDF------GA-----EYGLNVLINKSLVF-ISE--NN----IEMHDLIRDMVKMQ-KRSRIW----EDFKK
>XP_006355133.1
R---------I-DDDIVGFEDEIGTLRRQLT-SKN--LDIISIVGMPGAGKTALANKLLLDKSVADRFDIFAQCYMSSVHSRREQLLSILRVSGKE-----TSDLAAMLRQILQTGRYLILLDDVP--NARAWNDLEHCFCDNNGSRILLTTRHSNVAYYAR-SI--SE-PRMLNDGESWTLLKKKVF-GEG-FCS-PLFEKVGPKIVRKCGGLPLSIVFVACILAGMERTEQCWKQVARSLGTE----IRCYP--ENIIEQSYQNLPYHLKSCFLYFGMFSDEEEINISKLTLLWIGEGFVKN-EHRT-EDIAEGYLKNLVESNLVM-LAKNCGGKVKVCRIHDILFQFCKERAHTENLIFPNQLGQRR
>XP_006355134.1
R---------I-DDDIVGFEDEIGTLRRQLT-SKN--LDIISIVGMPGAGKTALANKLLLDKSVADRFDIFAQCYMSSVHSRREQLLSILRVSGKE-----TSDLAAMLRQILQTGRYLILLDDVP--NARAWNDLEHCFCDNNGSRILLTTRHSNVAYYAR-SI--SE-PRMLNDGESWTLLKKKVF-GEG-FCS-PLFEKVGPKIVRKCGGLPLSIVFVACILAGMERTEQCWKQVARSLGTE----IRCYP--ENIIEQSYQNLPYHLKSCFLYFGMFSDEEEINISKLTLLWIGEGFVKN-EHRT-EDIAEGYLKNLVESNLVM-LAKNCGGKVKVCRIHDILFQFCKERAHTENLIFPNQLGQRR
>XP_006355209.2
P--------HLEDDIVHGLDDDLEIIVERLT-LSD--LDIVTISGMGGIGKTTLARKAYDHLKLRYHFDIHVWITISQEYGRRNVLLQALHCIKDD------NELADLVQKSLKGPRYLVVVDDIW--STDVWDSIRRMFPDNNRSRILLTTRETTVAMYAD-SI--S--PNLLNLENSWKLLCDKVFGPNS-CHP-LELEEIGKKIAEKCQGLPLTISVIAGHLSKVSRTLGSWMDVAQTLGEIISSHP-DNA--------------------------------------------------------------------------------------------------------------------
>XP_006355881.1
N------SFMN-DEDIVGFGIVAEKMIHSLT-TNE--LDVIPIVGMGGQGKTTCARLLYNNEIIVSNFDVRAWCIISQTYNRKELLQDIFSQVVDEV-----GELADMLRKRLLGKRYFIVLDDMW--DGMAWDDLRLSLPDENRSRIVVTTRLEKVGEYVK-HH--TN-PPFLTLKESWELLQKKVF-QKK-SCP-SELYDVSLEVARRCKGLPLVVILVAGIIKK-KMEESWWNEVKDALFSY-LG-SEEYS--RETMHLSYDNLPDYLKPCLLYMGMFPEDHNISASKLTNLWIAEGFVQN-ESGR-EEAAEGYLMDLISSNVVM-VSKGYNGKVKYCQVHDIVLHFCLERSKEEKFMKLSDWKESR
>XP_006355884.1
RASTRETGFVLTEPEVYGRDKEQDEIVKILINAKE--LPVFPIIGMGGLGKTTLAQMIFNDERVTEHFNPKIWVCVSDDFDEKRLIKTIVGNIVEDL-----ASFQKKLQELLTGKRYLLVLDDVWNDDQEKWAKLRAVL--VRGASVLATTRLEKVGSIMG-----TLEPSSLSQHDGLLLFMQRAFGQQR--NS--NLVAVGKEIVKKCGGVPLAAKTLGGILRF--KEESEWEHVRD-------NEPQDESSILPALRLSYHHLPLNLRQCFAYCAVFPKDTKMEKDNLITLWMAHGFLS-KGNME-EDVGNEVWKELYMRSFFQEVVVE-F-GKTYFKMHDLIHDL-----IS-----ANTSNIRQ
>XP_006356392.1
T--TTPSTSLVDNFDIFGRQNDFEDLIDRLL-GKN--LTVVPIVGMGGVGKTTLVQAVYNDEKVNDHFDLKAWHCVTEEYDAFRLTKGLLQSCDN-L-----NQLQVKLKEGLSGRKFLVVLDDVWNDSYSEWDDLRNLF--QMGSKIIVTTRKESVALMMG-----SG-AGTLSSEASWDLFKRHSLENRD-EHP--ELEKVGKKIADKCGGLPLALKALAGILRC--KEVDEWRDILR-------SEPSSFNVILPALMLSYNDLPPHLKRCFAYCAIYPKGYQFCKDQVIHLWIANGLVQQ------FHSGDQYFFELRSRSLFEKVP--------SFLMHDLINDL-----SSNLCIGS-HEKCRH
>XP_006356446.1
N------SEGS-NEEMESFQEAMDQMKKQLL-SRQ--LDVISLVGMPGIGKTTLAEKIYNDPVITSWFDVRAQCRVTQVYSWRGLLLAILSGVEKED-----GELADELRRFLLTKRFLILIDDVW--DDKVWDNIHMCFKDRNGSRIILTTRLSNVANYAK-CE--SE-PRLFRDDESWTLLQQELF-QGK-SCP-PEIVDVGFRIAKICGGLPLFIVLVAGVFKEKKLKAELWKEIEESLCLLNID-SLEES--MSIIGFSYRNLPQQLKPCFLYFGGLLKGKDIHVSKLTRLWVAEGFVQA-EENG-EDAAECLLEDLISRNLVM-GVERPNGKLKTCRIHDLLHKFCLEKSKQENFLFPEMSMDYR
>XP_006356447.1
N------TSGA-NEEMVGFQDVMDKLKKQLL-SHQ--LDVISIFGMPGNGKTTLAKKIYNDPTVVSHFDVRAMCHVTQVYSWRDLLLTILNDVKKGD-----DELATELRRVLLTKRFLILIDDVW--DKTAWDDLKMCFQGQNRSRIILTTRLYEVADYAK-CN--SD-PRLLTDDESWKLLQEELF-HGQ-SFP-CELGDVGLRIAKRCGGLPLSIVLVAGVLKEKKKKADCWKEVEESLSSHNIG-SSEES--MSIIGFSYKNLPNHLKPCFLYFGGFLRGKDIPVSKLSRVWLAEGIVED-KEKG-EDAAQDYLKDLIRKNLVT-DMERSNGKLKTCRVHDLLHQFCVEKAKQDNFLYPEKPEIYR
>XP_006356453.1
------VISTI-ENDLVGMESRVQEVSSLLM-TRN--VRFIGIWGMGGIGKTTIASAVFG--KYSGQFEGVCFLDVVEMQRT-VLLSKILK--VYEG--------MRIIKERLRSMKVLIILDDV-----NQKDQLEMLVGGDIGSRILITTTDKHLNH--V-----VD-ENLMTRDEAIELFSLHAF-KQR---P-DDFEELINQVVQNAGFLPLALKILGSSLYG--LDKIEWKCTVDRLKD-----PDH-V--LAKLKISFDGL-PSDQRLFLFY--RGKLR----SYVEEILESCDI------GS------T-IRVLIEKSLLF-VSP--YD----IEMHDLIQEMVRLGDRRSRIW----EDIED
>XP_006356543.2
------SVSAT-EKYLVGIESRMGEVESLFV-SGD--VCFVGIWGIGGIGKTTVARAFFD--KISYQFQGSCFLAVREESKK-TLLSRLLN--FYEG--------ADMIKRRLCHWKVLIVFDDV-----DDEHQLEYLVGNDDGSRIITTTRNQDLSH---------D-QPELAKDEAVEVFSWHAF-QKG---P-DEFLELSKSLVDYAKGLPLALKVFGSFLYK--RGVTEWRSAIDKLKD-----GHEKI--VKQLSLSLDGL-HEEKNVFLFF--RGRKK----DDVITILNSFGF------RS-----EIGIDVLIQKSLLY-ISE---G----VEMHDLIEQMARNVDKHSRIW----QDIKT
>XP_006356561.1
----------D-NDQVVGFEKDAEIIMMKLI-TKE--RDVISIYGMPGLGKTTLARKVYNNPYIVNHFDVKAWCAVSQAYNRRTLLVDIFEQAIKED-----DDVADMLRRVLIGKRYLIVLDDIW--DVEAWEDLGICFPQECGSRVMVTTRIEQVAKYLQ-HH--SD-PSFLTFEQSWKLLEKKVF-QGE-SCP-PDLLEAGLQVAQHCKGLPLVVVLVAGFIAKMKRETSLWLEVANNLSSLALG---EQS--MKVIQSSYDHLEDHLKPCLLYMGLFPEDHKIPVDDLLKLWMAEEFVLN-ETEN-EEACRVCLSDLLNRSLVM-VSGRVNRDVVYCSLHDVVREFCLRKLTQENYIHST---DSR
>XP_006356564.1
----------D-DDEVVGFEKHAEIMMKKLT-TKE--RDVISIYGMPGLGKTTLARKVYYNPSIVSHFDVKAWCAVSQAYNRRTLLVEIFKQAIKED-----DDVADMLRKSLISRRYLIVLDDIW--DVEAWKDLVTCFPQKYGSRVIVTTRIEQVAKDLH-HH--SD-PSFLTFGETWELLEKKVF-RGE-SCS-PDLLEAGLQVALHCKGLPLVVVLIAGIIAKRERKASLWLEVANDLSSLALG---EQS--MKVIQSSYDHLEDHLKPCLLYMGLFPEDHKIPVDHLLKLWMAEEFVLN-ETEN-EEASRNCLSDLLNRSLVM-VSGRIDHVVEYCSLNDVVREFCLRKLTEDQYIHST---ESR
>XP_006356854.1
L------VSYADE-LFVGFQEVFQRLLDELL-ESH--RKVLSIYGMGGLGKTTLARNLYNSPSLITTFHTRAWISVSQQYSIPDLLRSIIKSIMSE------RDLETYLRNLLKKHKYLVVVDDVW--HREAWESLQRALPDNNGSRVILTTRKKEVAERVD-DKGF----RFLNKKESWDLLCKKLHPENKDLYS-PSMERLANEMVEKCGGLPLAIVVLGGILS-YRKGVDEWQKVKTHLWQHMKND-SVEI--THILSLSYNDLSFELKQCFLYIGIFQEDHVIDTEKLMHLWLAEGFI-PIREEH-EDIAENFLHELISRSLIQ-VAET---KFFACKIHDLLRDLAVQKSMEVNLFSSVTPFRHR
>XP_006356903.1
I--HKETDCFHGDSNIVGREDDVSTMVESLIC-NQ--VVVFPIVGMGGLGKTTLARLIYNDEQIVRYFDERIWVCVSENFDVNKIIRLVLESLVQSR-----NALLQILHKELGGRKYLLVLDDVWNEKLEEWDDFKRSLVGNKGNAIIVTTRSERVASIVA-----TH-LEKLSEDDCWSVFKERAFPEGD---M--ELVPIGKQIAHKCSGLPLAANLLGGMLRL--TETSEWSLVLR-------NGD--ENAVLQVLKLSFDHLPTSVKKCFAYCSIFSRDHDIEKDQLVQLWMAEGFLQLQGDHL-ESLGNEFFNILLQNSLLQDVKRD-YGNITHCKMHSHVHAL-----SRYEGF---DPHVRY
>XP_006357007.2
N-------LVN-DEEIIGFEDEAEKIVQYLI-TNE--LDVIPIVGMGGQGKTTIARKVYKSDMVVFHFDRLAWCCISQTYNQIELLKQIYHQVVCKD-----DELADMLRKRLMGRRYLIVLDDMW--SVKAWDDLRFSFPNENRSRIIVTTRLENVARQIK-YH--TE-PPFLTPEESCELLWKKVF-QNE-GPR-PELYDVSLAVAERCKGLPLVIVLVAGIIKRKKTDASWWHEVNNSLLSY-LG-SEEYS--FSTMQLSYDNLPDYLRPCLLYMGMFQEDARIPVSKLIRLWIAEGFVQN-ESGR-EEAAEGYLMDLISSNVVM-ISKRYSGKVIYCQVHDMVLHFCLERSREEKFMKPSDWNENR
>XP_006357227.1
S-----PMVVA--PFVVGIDYSLKELITQLV-GNG--VKILGLHGIGGVGKTTLSKALYN--KLASDFTHRTFILVKEIATQQKIIQGLFP--REKF--------RRMLRE----KRILLVLDDVY--VNDDVNILKALIGGNEGSRVVISTRNKGLED--I-----VD-ERELGDTDSLKLFSYYAF-RRP---P-STFLNLSKQIVSITGKLPLALEVFGSFLDK--RSEEEWVDALGKLKQ-----RSPRL--QDILKISYDGL-DEEKCIFLLFD-QLDKKV---ENVIDVMEGCGF------RA-----RIAFDTLTTRSLVK-VID--GG----LWMHDQIRDMVREEGKRSRLW----ADVLS
>XP_006357685.2
-EIGAIPRNSC-EEEFRKLKE--EEVMEAL--RDEE-VTIIGICGMGGIGKTTLAEKIRQRAK--KLFDEVVMVTVGQKPNFKRIQDEIVGTL-D-------DNLGDQLRARLQDS-ILIILDDVW----EVL-NLNKIIPSKCQCKVNLTTRLRNVCETME-----AQ--GILSGKEAWLLFRQKA---GN-D-D-LSLNHIAKNVVKECKGLPLAIITVAGAL-K--NRKPSWEDALVQLQR---SAVLTYV--YQPLKLSYDHLEDEARYFFLFCCLFEEDRDIWPEELLRYGMGLSM------KN-VEARCHLLETLKDRFLL-----S-EGSGDYVKLHDVIRDVAIYIAGKHVFMP-RREPYSH
>XP_006358336.1
-RVEFIAGPSVEGQSARNL----NEILRLL--EDDK-VYIIGVVGPGGVGKTTLVKNLNNELLKIKSFGVVVWVTVPKPPDIKKIQAQILNKV-NE------GSEASKILERLEKS-FLVILDDVW----DAI-NLDHVVPQKTGSKVIITSRFGDVCKMMK-----TD--STLKEDESWQLFIKTA---GD-N-R-ENIQPIARDIARECGGLPLAITVIGACMSG--KRVEEWVDALDSLRI---SEVIDEV--YKVIKLSFDYLEPDTKSCFLYCSLYP--VDIPTEDLIHCWWAEGF------DT-EKAYNTIIGSLKNACLL-------EAGMYCVKMHDVIRDVAKWIADEHISV----ASVKR
>XP_006358340.1
-KVEFIPGPSVKGQSTRNI----NKILQLL--EDDK-VCIIGVWGTGGVGKTTLVKNLNNELRKIKSFGIVVWVTVPK-PDISKVQSKILNEV-NN------GSEASKIFQKLKKS-FLLILDDVW----EDI-DLDHVVPQEAGSKVIITSRFLGVCKQMK-----TH--STLDEDESWQLFIKNT---GD-N-L-EHIQPLAKEIARACGGLPLAITVVGTSMRG--KRVELWEDAMKSLRM---SEVEKKV--YKVIKWSFDSLEQDIQSCFLYCSLYP--AAISIDDLIHCWWAEGF------DT-REAYITTIESLKDACLL-------EAKMDCVKMHDVVRDVAIWID----------ASVKR
>XP_006358341.1
-KVEFIPGPSVKGQSTRNI----NKILQLL--EDDK-VCIIGVWGTGGVGKTTLVKNLNNELRKIKSFGIVVWVTVPK-PDISKVQSKILNEV-NN------GSEASKIFQKLKKS-FLLILDDVW----EDI-DLDHVVPQEAGSKVIITSRFLGVCKQMK-----TH--STLDEDESWQLFIKNT---GD-N-L-EHIQPLAKEIARACGGLPLAITVVGTSMRG--KRVELWEDAMKSLRM---SEVEKKV--YKVIKWSFDSLEQDIQSCFLYCSLYP--AAISIDDLIHCWWAEGF------DT-REAYITTIESLKDACLL-------EAKMDCVKMHDVVRDVAIWID----------ASVKR
>XP_006358393.1
-KVEFIPGPSIEGQSARNL----NKILRLL--EDDK-VGIIGVWGAGGIGKTTLVKNLNNELKQIKSFGVVIWVTVPKPPDIRKVQAQILSEVTDQ------GSEASKVYQRLEKS-FLVILDDVW----EAI-DLDHVVPQKAGSKVIITSRFLDVCNQME-----ID--YTLDENESWALFIKNV---GD-NWP-VDIQPVAMEIARECDGLPLAITVIGASMRG--KMAEQWKDALESLRK---SEVRDKV--YKVIKWSVDSLERGNKSCFLYCSLYP--ASIPTNDLIHCWWAEGF------DT-EKAYITIIEDLKNVCLL-----E-EAEKDCVKMHDVVRDVAIWID-----------NVKR
>XP_006358397.1
-KVEFIPGPSLKGQSIRNL----NKILRLL--EDDK-VCIIGVWGTGGVGKTTLVKNLNNELLKIKSFGVVIWVSVPKPPDIRKVQAQILNKV-NE------GSVASKIYQRLEKS-FLLILDDVW----EAI-DLAHLVPQEARSKIIVTSRFLNVCRQMN-----TRD-STLEEDESWQLFVKNA---GD-N-L-EHIQPLAKEIARECGGLPLAITVIGTSMRG--KRVELWEDALKSLRM---SEVEKKV--YMVIKSSFDSLEQDIKSCFLYCSLYP--VDIPTNDLINCWWAEGI------DT-EEAYITTIRSLVDACLL-------ETEMDFVKMHDVVRDVAKWIADDHTSV----ASVKR
>XP_006358399.1
-KAEFIPGPSIEGQSTRNL----NKILQLL--EDDK-VCIIGMWGTGGVGKTTLVSNLNNELLKTKSFGVVVWVTVPKPPDVRNVQAQILNKV-NE------GSVASKIYQRLEKS-FLLILDDVW----EPT-NLDDVVPQEARSKVIITSRSLDVCKQMK-----TD--YTLDADESWQLFVKNA---GD-N-L-EHIQSFAKDIVRECGGLPLAITVIGTSMRG--KRVELWEDALKSLRI---STVEKKV--YNVIKWSFDSVEQDDRSCFLYCSLYP--AAMSTNDLIHCWWAEGF------DT-EETYITMIESLKDACLL-------EAKVDYVKMHDVVRDVAKWID----------ASAKR
>XP_006358466.1
A-----VLSVA--LHPVGIDSRVKDINLWL--STS--VDIMAIYGMGGLGKSTLAKTAYN--LNFDKFDGSSFLAVNKTSERYQLLSNVLG--VDEG--------VIKIQEAIHCRRILLVLDDV-----DDRDQLNAVLGMEPGSKIIITTRNQHFASEVC-----SC-KMPLNAQESIRLFSWHAFGKEK---P-SDHEDLSEKVILHCKGTPLALKVLGSSLCD--RSIEVWESALRKLKA-----PDNKI--LEKLRISYDLLPDDVQKIFLFF--VGKDR----DYAVTILDGCGF------FS-----VVGIQILSDRCLIE-M-D--KD----LKMHSLIQDMIRLESKRSRVW----RDSFN
>XP_006358467.2
T-----VLSVP--SYTVGLESRVKDINSWL--SSE--VGIGMICGLGGVGKTTVAKVAYN--SNYDRFDGSCFLAVREISEKHQIFESILK--ADEG--------IVKMKDAIGNKKVFIVFDDV-----DQLDVLDSLIGTDPGSKILITTRCEKLSY--E-----RH-MKELGVDESLKLFSWYAFAQ---D-P-LEFKMLSTEAIQHCGGLPLALYDLGSFLSG--RDMEIWRSKLQKLEA-----PHSRV--QKNLEISYKSL-DHDQRLFLLF--VGKDK----DYVIKFLENSDL------HP-----TVGIQNLIDRSLIS-IDD--EN----VMMPPLIQDMIRRESRLCKLL----CGLSN
>XP_006358468.2
T-----VLSVP--SYTVGLESRVKDINSWL--SSE--VGIGMICGLGGVGKTTVAKVAYN--SNYDRFDGSCFLAVREISEKHQIFESILK--ADEG--------IVKMKDAIGNKKVFIVFDDV-----DQLDVLDSLIGTDPGSKILITTRCEKLSY--E-----RH-MKELGVDESLKLFSWYAFAQ---D-P-LEFKMLSTEAIQHCGGLPLALYDLGSFLSG--RDMEIWRSKLQKLEA-----PHSRV--QKNLEISYKSL-DHDQRLFLLF--VGKDK----DYVIKFLENSDL------HP-----TVGIQNLIDRSLIS-IDD--EN----VMMPPLIQDMIRRESRLCKLL----CGLSN
>XP_006358674.1
V-MIRETDSLVVASDVVGRDNDIAEIKEKMLN-EE--VVAIPIVGMGGLGKTTIAKRIFNDEEIEKHFEKRVWLCLPEMSDTKSFLEQILQSMVQTR-----DIIVKKLRDELGGKRYLLVLDDLWRVDLPVWDEFMDSLRGNRGNCILVTTRMKLVASTVA-----AV-PEKLTKDHCWSIFKQRAFVDGA---E--EIVSVKNRIVEMCQGLPLAASVLGGLLR---NEKHEWWSILDG------NPDNGENSLKKILKLSYVYLPPYLKKCFAYFAMFPKDFLFEKDQLIQLWMAEGFLHPQ-EIT-EDVGHKFFQILLRNSLLQ--ELE-HNNITYCKMHDLVHDL-----LKSKLF---ESQVRY
>XP_006358839.2
N-------LVT-DEEIVGFENDTEIMIKYLI-ANE--LDVIPIVGMGGQGKTTIARKVYNIDNIVCHFDVRAWCIVSQTYNRRKLLQEILSQVGDKD-----DILADELRKSLMGKRYLIVLDDMW--DYMAWDDLRLSFPDRNRSRIVVTTRLEKVGEQVK-YH--TD-PRFLTTEESCQLLQKKVF-PEE-DCP-PELQDVSQAVAETCKGLPLVVVLVAGIIKKRKMEESWWNEVKDSLFDY-LDCSEGYS--LSTMQLSYYNLTDCLKPCLLYMGMFQEDAIIPVSELISLWIAEGLVQN-ESGR-EEAAEGYLMDLIHSNVVM-VSKSYNGKVKYCQVHDVVLHFCLEKSREEKFMQPFEWKESR
>XP_006359359.1
T------TSHVDDQVFVGLQDVVEKLLDELL-EAR--PSVISICGMGGLGKTTLARNLYINPNIVNSFHMRAWICAPEEYNTVDVLKNIIKSIMTE------RDLAIYLRALLKKRKYLVVVDDLW--HREAWESLKKAFRDKKGSRVIITTRRVDIAKTAD-E-GF----RFLSQDESWDLFCRKQLHVQA-----PKMERLARDMVEKCGGLPLSIVVLSGLLS-HKRGLDEWQKVKDHLWENIIEDECIEI--PNILSLSYNDLSIALKQCFLYFGIFPKDQVVEAENIIRLWMAEGFI-P-GEER-EDVAEGFLNELKRRSLVQ-VVDT---KVEVCSVHDLLHDLAIHKALKVNFFHSISSSCIR
>XP_006359360.1
R------TSYIDD-IFVGFQDVVHTLLSELL-EPR--RRVLSVYGMGGLGKTTLARKLYTSPNIASSFLTRAWICVSQEYNTMDLLKTIIKSIMAE------IDLENHLRKLLTERKYLVVVDDVW--QREAWESLKRAFPDKNGSRVIITTRKEDVAERAD-DRGF----RFLTQGESWDLFCRKLLDVRA-----PEMESLAKDMVEKCRGLPLAIVVLSGLLS-HKKGLDEWQKVKDHLWKNIIEDKSIEI--SNILSLSYNDLSTPLKQCFLYFGIFPEDQVLEADNIIRLWMAEGFI-P-GEER-EDVAEGFLNQLIRRSLVQ-VTKT---KVTECRVHDLLHDLAIQKALEVNFFHSISSLCIR
>XP_006359361.1
T------TSYIDDDIFVGFQDVVQTLLAELL-EPR--RSIVSIHGMGGLGKTTLARILYNSPNIVSSFPTRAWICVSQEYNTMDLLKTIIKSIMAE------TDLENHLRDLLKGRKYLVVVDDVW--KREAWKSLKRVFPDKNGSRVIITTRQGDVAERAD-DKGF----RFLSQEESWDLFCRKLLDVRA-----PAMESLAKDMVGKCRGLPLAIVVLSGLLS-HRWGLDKWQNVKDCLWKDIEED-SIEI--SYILSLSFSDLSAALKLCFLYFGIFPEDQVIKTDNIMRLWMAEGFIIP-GEER-EDVAEGFLNELIRRSLVQ-VVDT---KVTECRVHDLLRDLAIQKALEVNFFNLKSTSCIR
>XP_006359566.1
T-----SSSYL--QDIVGIDTHLEEVKSLLM-TDD--VRILGIWGMGGVGKTTIARVVFD--TLSPQFQGASFLAVKET-NT-ILLSELLR--KEEG--------KRLMAHRLRFMKVLVVLDDI-----NHHDHWEYLAGDSSGSRIIATTRNKQI----K-----NN-VTTLLKHDAIQLFNHYAF-KGE---P-DHIKELALEVVSHAKGLPLALRLWGIWLHN--QDTIMWRESVDMIKR-----SSPDI--VRNLKISFEGL-DKEKTIFLFF--RGMSK----NETIEILESYDL------GA-----RIKLHGLIEKSLVF-ISK--YD----IQMHDEIQKMVEMQ-KPSRLW----EDFED
>XP_006359570.2
T-----SVSYL--QDVMGLDTQLKKVESLLM-IND--IRIVWIWGMGGIGKTTIAKKIFY--ELSSKFEVVCFLEIKEN--K-ILLSKLLG--KEAG--------RSMLYKRLLLKKVLIVLDDI-----DHIDQLEYLAKDSKGSRIIATTRDQHI----E-----ND-VETLLDRDAIKLFNQYAF-KEK---P-NCFKDLTLEIVSLAKGHPLALKVWGSSLHR--MNKTEWESALVQIKK-----SGVEI--TENLRISYDGL-SEQQEIFLFF--RGIEK----EKVKQVLESCYS------RP-----EFGLRVLVNKSLVS-ISE--YG----IEMHDLIQDMVKKG-EHSRLW----KDFKE
>XP_006359571.2
S----CFLSYL--QDVVGINAHLEELKSLLI-IDD--VRIVGIWGIGGVGKTTIAKAIFD--TLSDQFKAACFLAVKENARK-TLLSELLR--KYDG--------KCVIPNRLWSMKVLIVLDDI-----DERDHLEYLAGGGNGSRVIVTTRNRQI----K-----DA-APTLPDDDAMQLFNQHAF-KKE---P-DCFKKFSFEVVNHAKGLPLALKVWGSLLHK--KGLTQWTRTVDQIKK-----SNLEI--VEKLKISYDGL-PEEQKIFLFF--RGHHR----KE-MKFFDSCDF------GA-----EYGLDVLVDKSLVF-ISM--YG----IEMHDLIEDMVKMQ-KPSRVW----EDFKD
>XP_006359790.1
P--------VVEEDDVVGFDEEADIVIKRLL-SNR--LEVVPVVGMPGLGKTTLANKIYKHPKIGYEFFTRIWVYVSQSYRRRELFLNIISKFMCE------EDLADEIQEFLKGGKYLVVLDDVW--SDEAWERIKIAFPNNKPNRVLLTTRDSKVAKQCT-PI-----PKFLSEDESWILLEKKVF-HKD-KCP-PELVVSGKSIAKKCKGLPLAIVVIAGALIGKGKTPREWKQVDDSVSEHLINRP-ENC--NKLVQMSYDRLPYDLKACFLYCSAFPGGFQIPAWKLIRLWIAEGFIQ-KGHLS-ECKGEDNLNDLINRNLVM-VMETSDGQIKTCRLHDMLHEFCRQEAKEENLFRELSTY-RR
>XP_006360433.2
A------SQAT-DGELVGFTDVCKTIRDQLV-SRE--LDVVSIVGMAGSGKTTLARSFINDGIIGTHFDICAECRFSQEYTREDLLFSILSSAKRSA-----DILADRLRKTLLPKRYLLIIDDVW--AVQAWDDLRLCFPEKKGSRIILTTRLEEVATYAK-CV--TE-PRSMKDSESWLLLQKKVF-GEE-MCP-EDLKEVGQNIAFKCNGLPLSIVLVAGLLTKIDKTERCWTRMELSFGER----VQDGA--KDLVKLSYEDLPNKLKSCFLYFSAFLEDREISVSKLTSLWIAEAFLKN-EDKC-EDTAEDYLKDLIGRNLIM-ITKNSTGKIKACRVHDLMLDFCKEKAKEDNFLYSKRPMHRR
>XP_006360469.1
T-----KN--G--ENLVGIESRMQKVYKMLM-SGG--VRFVGILGMSGVGKTTLARVIYD--NIRSHFEGSCFLHVRDRSAK-ILLSEILV--LYEG--------VNMQIQRLQYKKVLLVLDDV-----DHVDQLDVLARKEHGSRVIITTKDKHLEH--E-----VE-KTTLNKDESLQLFKLYAF-KKN---L-MEFRDVSAQIIRHCDGLPLALKVLGSFLYG--RDLDEWTSEVERLEQ-----PEDRI--VKKLELCFNRL-RIEQKILLFF--IGKKK----QSVTRILESFNF------SP-----VIGIKVLMEKSLIT-VS---QG----IQVHQLIQEMIRQEARYSRLW----HHISH
>XP_006360546.1
SGRVRWTSDIIDESQTVGLAEDTKTLKKWILPCNGS-LQLIAIVGMGGLGKTTLAQKIYNDREVCSRFHVRIWVCKS-TFGELDIMKGILEQLMDDHISSDRNVLLKRIHEALSNKKYLIVMDDVWSIDDGWWKRILEGLPKKQDSCIIVTSRNEDVVKRMGVEEEQIHRPKLLSEKEGWLLFCKVAFASSKGKCKDIELEHVGQDILKKCCGLPLAIKTIGGLLSSKGQLYSEWKKVYEDLPHILADESKSNDSLMATLQLSYDELPLQQKQCILCFAIYPEDYEIDVDQLANWWIGEGFIHKKGTKTPRKMALECLSELISRCLVEAVSKNYDGRVYSCKMHDMIREMIIRVAREESFCNIATIHSRR
>XP_006360547.1
NRRIRWTSHIFDQSEIVGLSEDTRKIKEWILSHSDS-LHRVGIVGMGGLGKTTIAQKVYHDRQVNVRFQKKVWVSVSQTYDELLIMKGILKQLGDDS-GTDKGDLLNRILEALSHKSYLIVLDDVWSIDDGWWDRISRGLPKEHNCCIIITSRNDDVVKRMGATESRIHRPRLLDDEESWSLFCKFAFLSTKGKC-NTQLEEVGREIVRKCHGLPLAIKTTGGMLSSKPHSLGEWTRICENFREKLVSDSESNISVMASLQLSYDELPAHLKQCMLCFSIYPDDHEIEAEQLVRWWVGEGLVRGNGTETATDVAFGYLSELVSRCLVEAVQRSFDGKVYSCKVHDMVRDMTILVAEDEKFCNIATVNSRH
>XP_006360612.1
R-----------DEEVIGLDDDFNMLQAKLL-DLH--YGVVSIVGMPGLGKTTLAKKLYRL--VRDQFECSGLVYVSQQPRAGEILLGIAKEVLTEK--KRKEHLEDNLRSLLKIKRYVIVLDDIW--DVEIWDDLKLVLPEDVGSRIIITSRNSNVGRYIG-----GEFSQPLESEKSFELFTKKIFNFDEANAS-PELVNIGRSIVERCGGIPLAIVVIAGMLRARERTEHAWNRVLESMGH-----VQDGC--AKALAPSYNDLPIASRPCFLYFGLYPEGHEIRAFDLTNMWIAEKLVVNSGNEA-EDLAEDFLNDLVSRNLIQ-LAKTYNGRISSCRIHDLLHSLCVDLAKESNFF----ARLRR
>XP_006360836.1
R------TSYVDDQIFVGFQDVVQTLLAQLL-EPR--RKVVSIYGKGGLGKTNLARKLYTSPIIASSFPTRAWICVSQDYNTMDLLKTIIKSIMTE------GDLEIYLRDLLKERKYLVVVDDVW--QNEAWESLKRAFPDKNGSRVIITTRKEDVAERAD-DRGF----RFLSQEESWDLFRRKLLDVRA-----PEMENLAKEMVENCRGLPLAIVVLSGLLS-HKKGLKEWQKVKDCLWKDIEEDSFHEI--SSILSLSYNDLSTALKKCFLYFGIFPEDQVVEADNIIRLWMAEGFIVP-GEER-EDVAEGFLNELIRRSLVQ-VAQT---RVTECRVHDLLRDLAIQNALEVKFFHSISSSCIR
>XP_006360876.1
R------TSYVDDQIFVGLQDVVQTLVYELL-EPR--RSVLSIYGMGGLGKTTLARKLYINPNIASSFPTCAWICVSQEYNTMDLLSTIIKSIMPE------GDLEIYLRDLLTERKYLVVVDDVR--QKEVWERLKRAFPDKNGSRVIITTPKKDVAERAD-NRGF----RFLTQEESWDLFRRKLLDVQA-----FTMERVAKNMVGKCRGLPLAIVVLSGLLS-HKKRLDEWQKVKDHLWKNNVEDEYIEI--SNILSLSYNDLSTALKQCFLYFGIFPEDQVVKAENIIRLWMAEGFI-P-GEER-EDVAEGYLNELIRRSLIL-VVHT---RVTACRVHDLLHDLAIQEALKVNFFHSISSLCIR
>XP_006360919.1
R-----------DEEVIGLDDDFNMLKAKLL-DLP--YGVVSIVGMPGLGKTTLAKKLYRH--VRDQFECSGLVYVSQQPRAGEILHDVAKQVLAEE--ERKENLENNLRSLLKIKRYVILLDDIW--DVEIWDDLKLVLPEDIGSRIIITSRNSNVGRYIG-----GDFSQPLDSEYSFQLFSKKIFHFDNANAS-PDLVNIGRSIVKRCGGIPLAIVVTAGMLRARERTEHAWNRLLESMGH-----IQDGC--AKVLALSYNDLSIALRPCFLYFGLYPEDHEIRAFDLTNMWIAEKLVVNSGNEA-ESLAEDVLSDLVSRNLIQ-VAKTYDGRISSCRIHDLLHTLCVDLAKESNFF----ARVRR
>XP_006360922.1
T-----PLDVA--HYPIGLDSSIQHIELLLS-CEHE-VRMVGICGVGGIGKTTLAKAIYN--RLFRQFGGCCFLSIRSQAEE-KLLCQILK--VAEG--------VNLIKARLGSKKVLIVLDDV-----DHRSQLESLTRESSGSVIIITTRDEHLGL--T-----TS-EKLLNENESQQLFSCHSF-NSL---P-PEYVELAQDIIKYSGGLPLALVTLGSHLQG--RSVEEWRNEFKKLKA-----PHYDI--QKILQISFDGL-DNTQSVFLAF--HGFFE----DEVTSTLNACGF------YS-----ESAISTLVQRNLLQ-R-D--WH----LAMHDLVRDMVRRESKRSRLF----QEVCD
>XP_006360930.1
G-----------DEEVIGLDDDFNKLQAKLL-DLP--YGVVSIVGMPGLGKTTLAKKLYRH--VRDQFECSGLVYVSQQPRVGGILHDIAKQVLTEE--ERKENLENNLRSLLKRKRYVILLDDIW--DVEIWNYLKLVLPEDIGSRIIITSRNSNVGRYIG-----GHSSQPLDSDNSFELFSKKIFNFDNANAS-PDLVNIGRSIVGRCGGIPLAIVVTAGMLRARERTEHAWNRLLESMSH-----VQDGC--AKVLALSYNDLPIALRPCFLYFGLFPEDHEIRVFDLTNMWIAEKLVVNSGNEA-ESLAEDILNDLVSRNLIQ-VAKTYDGRISSCRIHDLLHSLCVDLAKESSFF----ARVRR
>XP_006360932.1
R-----------DEEVIGLDDDFNMLKAKLL-DLP--YGVVSIVGMPGLGKTTLAKKLYRQ--VRDQFECSGLVYVSQQPRAGEILHDIAKQVLMEE--ERKENLENNLRSLLKIKRYVILLDDIW--DVEIWDDLKLVLPEDIGSRIIITSRNSNVGRYIG-----GDFSQPLDSENSFELFTKKIFTFDNANAS-PDLVDIGRSIVGRCGGIPLAIEVTAGMLRARERTERAWNRVLESMGH-----IQDGC--AKVLALSYNDLPIALRPCFLYFGLYPEDHEIRAFDLTNMWIAEKLVVNSGDEA-ESLAEDILNDLVSRNLIQ-VVETYDGRISSCRIHDLLHSLCVDLAKESNFF----ARVRR
>XP_006360970.2
T-----PLDVS--WHPVGVDSRVEDIELLLK-VQMK-FVWLVYMGVGGIGKTTLAKAIYN--QIFRQFDSSCFLSVRLEAEA-KLLNQVLK---------------------------------------------------------------------------------------------------------------------------------------------------------------------------------------------------------------------------------------------------------------------------------------
>XP_006361238.1
S----YSLSSL--QDVVGINAHLEKLKSRLI-IND--VRIVGIWGTGGVGKTTIAKAIFD--TLSYQFKAACFLAVKENAKK-ILLSELLR--KYEG--------KSIIPSRLCSMKVLIVLDDI-----DHSDHLEYLAGDRNGSRVVVTTRNRHI----K-----DD-APTLPDHEAMLLFNQHAF-KKE---P-DRFKKFSLELVNNAKGLPLALKVWGSLLHK--KGLTQWGRTVDQIKN-----SISEI--VEKLKISYDGL-PEEQKIFLFF--RGYEK----KEVIQILGSCDF------GV-----EYGLEVLIDKSLVF-ISK--ND----IEMHDLIQDMVKMQ-EQSRLW----EDFEE
>XP_006361239.2
S------VSTLENDDMVGHSDEQERVRGELT-SSQ--LEVISITGMGGIGKSTFAKKMFSDPSIVGFFNVCGWITVSKDYSLKKMLLSLLQDAKPDD------ELADCLQKSLKKRRYLIVVDDIW--SIEAWEDIRQWFPENNRSRILLTTRITEVARDAS--SP-KK-PRFLDPDESWNLFCQKAFGKND---P-AEFENVGKVIAGNCNGLPLMISVVAGSLSSEK-MLRKWHEVAQSVSSLVNLDEYQRC--SGVLALSYNHLPSHLKACFLYFGVFKKASEISVENLIRLWMAEGLFK----RG-EKEASSLLHDLIDKSLIV-ACKS-DGKIKTCRIHDLLHDLCLSESESENLLTNVRQHRRW
>XP_006361240.2
S------VSTLENDDMVGHSDEQERVRGELT-SSQ--LEVISITGMGGIGKSTFAKKMFSDPSIVGFFNVCGWITVSKDYSLKKMLLSLLQDAKPDD------ELADCLQKSLKKRRYLIVVDDIW--SIEAWEDIRQWFPENNRSRILLTTRITEVARDAS--SP-KK-PRFLDPDESWNLFCQKAFGKND---P-AEFENVGKVIAGNCNGLPLMISVVAGSLSSEK-MLRKWHEVAQSVSSLVNLDEYQRC--SGVLALSYNHLPSHLKACFLYFGVFKKASEISVENLIRLWMAEGLFK----RG-EKEASSLLHDLIDKSLIV-ACKS-DGKIKTCRIHDLLHDLCLSESESENLLTNVRQHRRW
>XP_006361250.1
N------SLFIQNDEVIGIDKVKDSLLSSLE-AH---RVVISIAGMGGSGKTTLVAKAYTSLTVRKNFDCCAWVSVSQNNTIEDLLKKLISEFMDY------RQLVETLVKFLHKKRYIVVFDDVW--NNNFWRQISVALPDKNRSRVIITTRNEDIAAY---PYGPGT-HKPLADDYAWMLFCNKAF-SSQPNCKCPELEEIGRALVKKCEGLPLAIVALGGLMGSKDR-EMKWREVYDSLSWHISNNLLDEV--KTVMLLSFNDLPYYLKNCFLYCCRFPMGKWIGAGRLIRMWMAEGFLEENSLNS-EEVGKIYLKELISRNLLQ-VVKS-FIRPKTCKLHDLMWELARSISEKENFLEKDEKRARR
>XP_006361534.1
ADPEFISAVSLQPQAIRSRAETMDEIMNAL--KDEG-RSTVQVYGMGGVGKTYMVKALASRAL--KKFDQVVVSVVSQTVDLRKIQGDILGEL--S------TEVADDLRNILHGN-ILLILDDLW----DTI-NLSTIIPQSCKCKILITTRQMNVCDDLD-----RQ--KVLSGDDPWTLFTQKA---GD-KVP-PGFEEIGKKIVEECRGLPIALSTIGSALYK---DLTYWETALQSSKT---ASLNSVI--RKCIELSYSFLPDTCKRVFQMCSFFPEDYNIPKETLTRYGMGLAL------ER-KEARHQTVEELKAASLL-----L-DGKEETVKMHDVIRDISIQIGEKPKSIPGEINSCGA
>XP_006361751.1
T--RTPSTSLVDDSDIFGRQNDIENLIDHLL-GNF--LTVVPIVGMGGVGKTTLAKAVYNDEKVKNHFGLKAWFCVSEAYDAFRITKGLLQSFDN-L-----NQLQAKLKESLKGKKFLVVLDDVWNDNYNEWDDLRNLF--QMGSKIIVTTRKENVASMMG-----SR-AGTLSSEVSWDLFKRHSLENRD-EHP--KFEEVGRKIADKCKGVPLALKTLAGILRC--KEVEEWRDILS-------RKPSCLNGILPALMLSYNDLPPDLKRCFAYCAIYPKDYLFCKDQVIYLWIANGLVQQ------FHSGNQYFCELRSRSLFERVP--------SFLMHDLVNDL-----SSKLCIGS-HEQSRH
>XP_006362537.1
----------N-DEEFVGFKEDVEQIIQKLT-TKE--RKVISIVGMAGLGKTTLARKVYNNHSVADHFDVCAFCIVSQTYSIRKLLFEILKQSIKED-----EDVADTLRKALYCKRYLIVLDDMW--NYEAWEDLQPCFPCKRGSRIMVTTRIQEVAIKM------SD-PRFLTENESWELLQKKVF-KRE-GVP-LELEKAGFEVARNCKGLPLVIVLNAGIIAQKERRVSVWEEFAKDLSSLGLE---EQS--RKAVQSSYDYLRDHLKHCLLYIGYFPEDYNIPVSDLLKLWIAEELVPNNDTEN-EKSSKDCLSDLVNRSLLM-VSKRSNGDIKYCMVHDLIREFCSSKLEEEDFKPSSPKDPAR
>XP_006362538.1
----------N-DEEFVGFKEDVEQIIQKLT-TKE--RKVISIVGMAGLGKTTLARKVYNNHSVADHFDVCAFCIVSQTYSIRKLLFEILKQSIKED-----EDVADTLRKALYCKRYLIVLDDMW--NYEAWEDLQPCFPCKRGSRIMVTTRIQEVAIKM------SD-PRFLTENESWELLQKKVF-KRE-GVP-LELEKAGFEVARNCKGLPLVIVLNAGIIAQKERRVSVWEEFAKDLSSLGLE---EQS--RKAVQSSYDYLRDHLKHCLLYIGYFPEDYNIPVSDLLKLWIAEELVPNNDTEN-EKSSKDCLSDLVNRSLLM-VSKRSNGDIKYCMVHDLIREFCSSKLEEEDFKPSSPKDPAR
>XP_006362539.1
----------N-DEEFVGFKEDVKQIIKKLT-TKE--REVISIVGMAGLGKTTLARKVYNNHSVADHFDVRAFCIVSQTYSIRKLLFEILKQAIKED-----EDVADTLRKALYCKRYLIVLDDMW--NYEAWEDLQSWFPCETGSRIMVTTCVQEVAIKM------SD-PRFLTDEESWELLQKKVF-KCE-GVP-LELEKAGFEVARNCKGLPLVIVLNAGIIAQKERRVSVWEEFAKDLSSLGLE---EQS--RKAVQSSYDYLRDHLKHCLLYIGYFPEDYNIPVSDLLKLWIAEELVPNNDTEN-EKSSKDCLSDLVNRSLLM-VSKRSNGDIKYCMVHDLIREFCSSKLEEEDFKPSSPKDPAR
>XP_006362540.1
----------N-DEEFVGFKEDVKQIIKKLT-TKE--REVISIVGMAGLGKTTLARKVYNNHSVADHFDVRAFCIVSQTYSIRKLLFEILKQAIKED-----EDVADTLRKALYCKRYLIVLDDMW--NYEAWEDLQSWFPCETGSRIMVTTCVQEVAIKM------SD-PRFLTDEESWELLQKKVF-KCE-GVP-LELEKAGFEVARNCKGLPLVIVLNAGIIAQKERRVSVWEEFAKDLSSLGLE---EQS--RKAVQSSYDYLRDHLKHCLLYIGYFPEDYNIPVSDLLKLWIAEELVPNNDTEN-EKSSKDCLSDLVNRSLLM-VSKRSNGDIKYCMVHDLIREFCSSKLEEEDFKPSSPKDPAR
>XP_006362541.1
----------N-DEEFVGFKEDVEQIIQKLT-TKE--RKVISIVGMAGLGKTTLARKVYNNHSVADHFDVCAFCIVSQTYSIRKLLFEILKQSIKED-----EDVADTLRKALYCKRYLIVLDDMW--NYEAWEDLQPCFPCKRGSRIMVTTRIQEVAIKM------SD-PRFLTENESWELLQKKVF-KRE-GVP-LELEKAGFEVARNCKGLPLVIVLNAGIIAQKERRVSVWEEFAKDLSSLGLE---EQS--RKAVQSSYDYLRDHLKHCLLYIGYFPEDYNIPVSDLLKLWIAEELVPNNDTEN-EKSSKDCLSDLVNRSLLM-VSKRSNGDIKYCMVHDLIREFCSSKLEEEDFKPSSPKDPAR
>XP_006362542.1
----------N-DEEFVGFKEDVEQIIQKLT-TKE--RKVISIVGMAGLGKTTLARKVYNNHSVADHFDVCAFCIVSQTYSIRKLLFEILKQSIKED-----EDVADTLRKALYCKRYLIVLDDMW--NYEAWEDLQPCFPCKRGSRIMVTTRIQEVAIKM------SD-PRFLTENESWELLQKKVF-KRE-GVP-LELEKAGFEVARNCKGLPLVIVLNAGIIAQKERRVSVWEEFAKDLSSLGLE---EQS--RKAVQSSYDYLRDHLKHCLLYIGYFPEDYNIPVSDLLKLWIAEELVPNNDTEN-EKSSKDCLSDLVNRSLLM-VSKRSNGDIKYCMVHDLIREFCSSKLEEEDFKPSSPKDPAR
>XP_006362544.1
------------DEELVGFDDDAENITKYLI-RMD--LDIVSIVGMAGLGKTALARKIYNSRSIIDHFDVRAWCSVSQTYNMRELLLQILKQIYVDL-----DYPEFILRRILKATKYLIVLDNIW--EVHGLAYFRACFPDHTGSRIMVTTRNEEVASYVK-GY--SD-PPFLKDEKSWELLQKKVFQRGN-SCP-LELVNVGQLVAKKCKGLPSLIIMIA-EILSEEREASSWLKVAYDISSHVSD--KEMI--MKTIQSSYDYLPDHLKPCLLYMGLFPKDYEIPVSNLLKWWIAEEFVQS-DTLK-EELSEICLCNLVGSNLVV-VSKRSNGKMKCCIVLDQVRDFCLRKITEEKFM----PEEQR
>XP_006362545.1
------------DEELVGFDDDAENITKYLI-RMD--LDIVSIVGMAGLGKTALARKIYNSRSIIDHFDVRAWCSVSQTYNMRELLLQILKQIYVDL-----DYPEFILRRILKATKYLIVLDNIW--EVHGLAYFRACFPDHTGSRIMVTTRNEEVASYVK-GY--SD-PPFLKDEKSWELLQKKVFQRGN-SCP-LELVNVGQLVAKKCKGLPSLIIMIA-EILSEEREASSWLKVAYDISSHVSD--KEMI--MKTIQSSYDYLPDHLKPCLLYMGLFPKDYEIPVSNLLKWWIAEEFVQS-DTLK-EELSEICLCNLVGSNLVV-VSKRSNGKMKCCIVLDQVRDFCLRKITEEKFM----PEEQR
>XP_006362574.1
A--------VVEEDDVVGFDDEAKIVIDRLI-SDY--VEVVPVVGMPGLGKTTLAYKIYKDPKVEYEFFTRVWVYVSQTFKRREIFLNIISKFTPE------DDLANEVKELLKGGKYLIVLDDVW--TMEAWDRIKIAFPNGKRNRVLMTTRESNVAKCCN-DK-----PKFLTEDESWELLEKKVF-HKE-KCP-PELELPGKSIAEKCMGLPLAIVVIAGALIGKGKTTREWELVAASVREHLINRP-ENC--KKLVQMSYDRLPYDLKACFLYCGAFPGGSQIPAKKLIRLWIAEGFIQ-QGPLA-EDVAEDHLNDLVNRNLVM-VMQSCSGQIKICRVHDMLHEFCRHEATEEDLFQELATY-RR
>XP_006362754.1
T-----SVSYL--RDVVGINIHLEEVKSQLL-IND--VRIVGIWGMGGIGKTTIARAIFD--TLSYQFEGSCFIEIKEN--K-ILLSELLR--KEDG--------KHMIARRLPFKKVLVVLDDI-----DHRDHLDYLAGNSDGSRIIATTRDKHI----K-----ND-VSTLVDCHAIKLFNQYAF-KEE---P-DRFEKLSLEVVRHAKGLPLALKVWGSFLHK--RDITEWRSAIEEMKN-----SNSEI--VEKLRISYDRL-TIQQDIFLFF--RGTAK----DHIMQILESCYS------GA-----NIGLRVLIDKSLMF-ISE--DN----IQMHDLIQEMVKMQ-EASRLW----EDFEE
>XP_006362839.1
T-----SVAYL--QNIVGIDTHLEEVKCQLL-IND--VRIVGIWGMGGIGKTTVARAIFD--TLSCQFADASFIAIKEN--K-ILLSELLR--KEDG--------KHMIARRLRFKKVLVVLDDI-----DHRDHLDYLVGNDDGSRIIVTTRDKHI----T-----ND-VTTLADHQAIKLFNQYAFIKEE---P-NCFEKLSMEVVHHARGLPLALKVWGSLLHK--RDITEWRSAIEEMKN-----CNSEI--VEKLRISYDRL-IIQQDIFLFF--RGKDK----DYTMQILESCYS------GA-----NIGLRILMDKSLVF-ISI--NN----IEMHDLIQEMVKMQ-EPSRIW----EDFKE
>XP_006362840.1
----------QKD-VVVGLDDDFLLIADKLT-PDK--LDVVVIFGMGGIGKTTLAKRIFHDKLIEEHFYVRAWITVSERYKVRNMLLDLLGCTMEN------EELAERLYKSLKGQRYLIVMDDVW--NTKAWDDVRRYFPNKIGSRVMVTSRIMKVARFIN-PL--NP-PRFLTVDESWKLLQKKILGLDDFCCD-YEMERIGMQISKKCKGLPLAIVMVAGILSKESATASKWSDVAENIHSSFVTEESREF--LDILALSYNHLPHHLKACFLYMGAFPEDVEIPVWRLIRLWTAEGFIKLDSPKT-EFVAQEYLQELIDRSLII-VSKSYDNRVKTCSIHDILRNFCQEEAKQEKLLH------RR
>XP_006363106.1
------------------MHFRVNNICLWL--ADD--VGILGICGMGGIGKTTIAKYAFN--SNFESFERSSFLYVRDFSESTQFLSDILD--VEDG--------INQIKSAVYGKRVLIVLDDV-----DEVDQLAAITGMDSGSKIIVTTRHIELAC--E-----IE-LQKLSIGESIELFSWHAFGQDH---P-VNYTKFLRRIIEYCIGCPLALQVLGSSLFG--KSLAVWESTLKKLEA-----PNSKV--SKKLQISFEFIQDHDKSLFLFF--LGKNV----DHVVTILDACGY------YS-----MVGIQNLQDRFLLI-IDE--YG----LRMHPLVRDMIRQESRRSRLW----KDSFN
>XP_006363248.1
S------TPRM-NEEIVGFEDVIENLRKKLL-TKG--QDVISIHGMPGLGKTTLANRLYSDRSVVSQFDICAQCCVSQVYSYKDLLLSLIRDAHREL---HDNELADKLRKTLLRRRYLILVDDVW--ENSVWDDLRGCFPDNNRSRIILTTRHHEVAKFAS-VH--SD-PRMFDEDESWKLLEKKVF-GEQ-SCS-PLLRDVGLRIAKMCGQLPLSIVLVAGILSEMKKEVECWEQVANNLGTH----IHNDS--RAIVDQSYHVLPCHLKSCFLYFGAFLEDRVIDISRLIRLWISESFIKS-EGRR-EDIAEGYLENLIERNLVM-VTQASDGKVTACRLHDVLLDFCKERAAEENFLSHKQHAH--
>XP_006363252.1
S------TPRM-NEEIVGFEDVIENLRKKLL-TKG--QDVISIHGMPGLGKTTLANRLYSDRSVVSQFDICAQCCVSQVYSYKDLLLSLIRDAHREL---HDNELADKLRKTLLRRRYLILVDDVW--ENSVWDDLRGCFPDNNRSRIILTTRHHEVAKYAS-VH--SD-PRMFDEDESWKLLEKKVF-GEQ-SCS-PLLRDVGLRIAKMCGQLPLSIVLVAGILSEMEKEVECWEQVANNLGTH----IHNDS--RAIVDQSYHVLPCHLKSCFLYFGAFLEDRVIDISRLIRLWISESFIKS-EGRS-EDIAEGCLENLIGRNLVM-VTQASDGKVKACRLHDVLLDFCKERAAEENLLSHKQHAR--
>XP_006363255.1
S------TPRMTGEEIVGFEDVMEKLREQLI-TKQ--LDVISVVGMPGLGKTTVANKLYSDELVVSRFDIRAKCCVSQAYSRRSVLLSILRDA-TKL---STDVLADQLRKTLLWKRYLILVDDIW--EASVWDDLRCCFHDNNASRIILTTQHADVAENAK-SV--SD-PRILNDDESWKLLKQKVF-GEE-SCS-VLLSNVGQEIANKCRGLPLSIVLVAGMLTKMEKSEQCWKQVAMNLCTN----VLSNS--KAIIEQSYQNLPYHLKPCFLYFGVFLEDKEINISILTWLWISEGFIKS-DDKS-EDIAEGYLENLIGRNLVM-VAKGSGGKIKTCRIHDLLLYFCKERAKEKNLLSHKQLVQRR
>XP_006363487.1
T-----VLSVD--PHPIGIDSRVKEIDLWL--SNN--VDILAIHGMGGIGKTTIAKIAYN--LNFDRFEGSSFLAVRKVLEKYQLLSNILG--VNEG--------SVKIQEAISCKRVLLVLDDI-----DNIDQLNAVLGMDPGSKIIVTTRNGHLSTEAC-----RC-RKTLDAKESLQLFSWHAFRDES---P-PEYMDLTIDVVHHCKGIPLALKVLGSSLGD--LSIEIWESALRKLKA-----PDSKI--LEKLRISYECLPDNVQNLFLFF--AGKDR----DYAVTILDGCGF------FS-----VVGIQILVDRCLLA-I-E--HN----LMVHQLLQDMIREESSQSRIW----KDAFN
>XP_006363488.1
T-----VLSVD--PHPIGIDSRVKEIDLWL--SNN--VDILAIHGMGGIGKTTIAKIAYN--LNFDRFEGSSFLAVRKVLEKYQLLSNILG--VNEG--------SVKIQEAISCKRVLLVLDDI-----DNIDQLNAVLGMDPGSKIIVTTRNGHLSTEAC-----RC-RKTLDAKESLQLFSWHAFRDES---P-PEYMDLTIDVVHHCKGIPLALKVLGSSLGD--LSIEIWESALRKLKA-----PDSKI--LEKLRISYECLPDNVQNLFLFF--AGKDR----DYAVTILDGCGF------FS-----VVGIQILVDRCLLA-I-E--HN----LMVHQLLQDMIREESSQSRIW----KDAFN
>XP_006363500.1
---------YLEDDIVHGLDDDLEIIIKRLT-SRD--LEIVTIAGMGGIGKTTLARKAYNHLAIRYHFDILAWVTISQEFRGRNVLLEALRCIKDD------SDLAGLVKKELNGRRYFVVVDDIW--SKDVWDSIRGIFPDNNRSRVLLTTRETEVAIYAT-TS--S--PNLLDLDNSWKLLRDQVFGLEH-DHP-PELGEIGKEIAEKCQGLPFTISVISGHLSKVDRTLESWKDVARTLSEVLASHP-DKC--LGVLGLSYHHLPIHLKPCFLSMACFPEDFQVDTRRLIQLWIAEGFIRMGRSKS-EEVAEYYLEDLISRNLIM-ARKRFNGEIKECAMHDLLREFCLIEAKMTKFI--QKHNGGR
>XP_006364178.1
S---------EEK-TVVGMKDDLNTILNCIN-TKE--LIAISVVGMGGIGKTTLARKVFDDSMIRSQFDKHAWVTISEDYNKRQMLLDVVSSIMSN------DKLMETVYKGLKGRRFLIVIDDLW--STEAWNLMRRIFPNYNKSRIILTTRLKNVANHASSSD--FP-PSFLSLDDSWNLFTERLFKKD--PCP-PQLEVTGKHIILQCQGLPLSIVVISGLIGNIERTHDNWKKIEENLNSFFGTAS-EQC--QAILSLSYNYLPQYLKACFLYIGSFPEDMEIRVSKLISSWIAEQFIKARSNTR-EVVAEEYLQELTDRSLIL-VGGRANGRIKTCKIHDLLRQMCIREAQIENVVNDH----RR
>XP_006364463.1
RAARRETGSILTEPQVYGRDKEEDEIVKILINAQQ--LSVLPILGMGGLGKTTLAQMVFNDQRVTEHIHPKIWVCVSDNFDEKRLMKTIIGNIIEDL-----ASLQEKLQELLNGKRYFLVLDDVWNEDQQKWDNLRAVL--VSGASVLTTTRLEKVGSIMG-----TLQPSNMSQEDCWLLFIQRAFGHQE--NP--YLVAIGKEIVKKCGGVPLAAKTLGGILRF--KEEREWERVRD-------SEPQDESSILPALRLSYHNLPLDLRQCFVYCAVFPKDTEMEKENLIAIWMAHGFLL-KGHLE-EDVGNEVWKELYLRSFFQEIEVS---GKTYFKMHDLIHDL-----FS-----ANTSNIRE
>XP_006364620.1
T-----SLSSL--KDIVGIDAHLEEVNYLLM-SND--VRRVWIWGTGGVGKTTIAKAIFD--IHSSKFDGSCFLQSKEN--K-SLLSKLVG--KETG--------RDLISHRLRLKKVLVVLDNI-----DHDDQLDYLAGNGSGSRIIATTRDMHI----K-----ND-ATTLLEHDAVKLFNQYAF-KDE---P-DCFEEITLEVVRHAQGLPLALRVWGSSLRN--RDIIWWRSAVDRIKR-----PSSTV--VENLKVSYDGL-REDQEIFLFL--RGKKV----TEIKQILESCGF------EA-----DYGLSVLIDKSLVF-ISE---D----IEMHDLIQEMVKIQ-ECSRIW-----DFEE
>XP_006364843.1
V-----RPKVA--DHLVGIDPHVQNVISMML-SEAD-VRIIGIWGMGGIGKSTIARAVFD--QLQEEFEGSCFLDVREVSTK-KMISDTLK--LYTS--------TTLLMNRLSYKRVMVVLDDV-----DNDEQIDYLAGKEAGSRIIITTRNRQLSH--G-----VD-HSPLGINEALMLFNKFAF-KGR---P-EDFSELALQVAQCAWGLPLALKVLGSFLHK--RTKAEWKSELKRLKE-----PHDDV--IGKLKLSIDAL-DLDKQILLFF--KAKRR----EPVTRKLLAFGF------KP-----EIGVPVLIQRSLLS-ISD--DD----FQMHDLVQETVRH--KFSRLW----DDICD
>XP_006364954.1
K-----YIDIA--RHPVGINSRVSKINKLAT-ASD--AIYVGIWGVGGVGKTTLAKAIFN--HISPNFDGSSFLDGSQVSRRDKLLKDTLR--VDHG--------IHLIKQRLQSKKVLIVLDDV-----ADVEKIYSLAGGHPGSRIIITTRDEHLCS--T-----GD-VKCMTESESLQLFCWHAF-KNP---P-PDFVEISESLVTYAQGLPLALEVWGSFLYR--RSMVEWKSFIERLKQ-----PHDSI--VEKLRISYDGLPHSTKETFLFL--EGWDK----EDVSKVLSSCGF------FP-----EIGINVLIEKSLAT-INE--SN----LSLHNLIRDMVRRE-DRSRLW----DDIRD
>XP_006365578.1
H------SPLVANK--VGLEKHVNSVVSILL-DKW--LRVASIVGMGGVGKTTLAKEVYNQTQIRDMFDTRAWLYVSQDYKPMKIIKELILQLLSE------AGLEEMLQRCLEDTCYLIVLDDIW--TTEAWDLIVRSFPDGKSSRLLLTSRSKEVALHAD-AHTT----KVLSEEESWELFLKKAVAEDR---P-HDLVGVGKEILEKCDGLPLAITVIGGLLAGKKKQRSEWQRVQRNLDLHLVRSQTYGV--SGILALSYKDLPPHLKSCFLYLGLLQKGKDILVRQLMHIWIAHGLIHQ-GEQK-EDIVEDYLDDLIGRNMLQ-VIQR---RVKSCRLHDLLRDFCIMQAKEEMFL-SISLSESR
>XP_006365580.1
C------SPLVANK--VGLEKHVSSVVSILL-DKR--LRVASIVGMGGVGKTTLAKEVYNRTQIRDKFDTRAWLYVSQDHKPMKIIKELILQLLSK------AGLDEMLQRRLKDTCYLIVLDDIW--TTEAWDLIVMSFPDGKSSRLLLTSRSKEVALHAD-AHTT----KVLSKEESWELFLKKVFAVDR---P-HDLVDVGKEILEKCDGLPLAITVIGGLLAGKKKQRSEWQRVQRGLSSYLVKPQTYGV--STILALSYQDLPPHLKSCFLYLGLLQKGRDIPVKQLMHIWIAHGLIHQ-GEQT-EDIVEDYLDELIGRNMLQ-VILT---RVKSCRLHDLLRDFCMRKAKEEMFL-SISLSGSR
>XP_006365678.2
S---------EEN-SIVGMEDDFNTILDRLT-TDE--LTVIPIFGMGGIGKTTLARKVYDDSYIRSRFDKHAWVTISEEYNERQMLLEVVSSIMSN------DQLMEIVYRCLKGRRFLIVVDDIW--STEAWDQMQRTFPNDNKSRILLTTRLKYVADYVSCPD--FL-PSFLTLDDSWNLFTGKLFKKE--VCP-PLLVKIGKHIVQQCQGLPLSVIVVAGLLGKMDPTYDNWRKVEENLSSFFGTVS-ERC--QSILSLSYNYLPQYLKACFLYVGGFPEDTEINVSKLIKLWIAEEFVRGRSNKR-EVVAEEYLEELIDRSLMF-AGTGDNGMMRTCKIHDLLRQLCLREAHTENVVGDQ----RR
>XP_006365680.2
S---------EEN-TVVGMEDDFNTILDRVT-TDE--LTVIPIFGMGGIGKTTLARKAYDDSYIQSRFDKHAWVTISQKYNERQMLLEVASSIMSD------DQLMEFVYRGLKGRRFLIVIDDIW--STEAWDQMKRIFPNNNKSRILLTTRLKCVAGYASSPD--FP-PSFLSVDDSWNLFNEKLFKQD--HCP-PLLEETGKHIVQQCRGLPLSVVVVAGLLGKMDPTYDNWKNVEKNLNSFFGTVS-EQC--QSILSLSYSYLPQYLRACFLYVGGFPEDKEIDVSKLIELWIAEQFVKARSNKS-EVVAEEYLEELIDRSLIL-TGRRANEWNKTCKIHDLLRQLCLREAHTENVVNDQ----RR
>XP_006365692.1
S---------EEN-TIVGMEDDFNTILDRLT-TKK--LTVIPIFGMGGIGKTTLARKVYDNSYIRSRFDKHAWVTVSEKYNERQMLLEVVSSIMSN------DRLMEIVYRGLKGRRFLIVIDDIW--STKAWDQMQRIFPNDNKSRILLTTRLKYVADYVSCPD--FP-PSFLNLDDSWNLFTEKLFKRD--PCP-LLLEETGKHIVQQCRGLPLSVVVVAGLLGKMDPTYDNWKKVEENLNSFFGTVS-EQC--QSILSLSYNYLPQYLKACFLYVGGFPEDRKIDVSNLIRLWIAEQFIRERSNKR-EMVAKEYLEELIDRSLIL-VGIKANGRMRTCKIHGLLRQLCLREAHTENVL---------
>XP_006366072.1
G---------LEDDEVVGFDEEANEVMKRLV-SES--VDIIPVVGMAGLGKTTLARKICNDSKLSFEFFRIIWVNVGLEYKIKDIYLTILNFFEDV------DALAKTICGFMEGGRCLIVLDDVW--VAEVVDAVKKVFPRKKGHRIMLTTRDGYLATYTN-PD-----PKRLTPSNSFELLEKRAFGNGN--FP-VELVELGKNIAQRCWGVPLATVLIAGLLRGLRNKSD-WVRVESNVSQRLH--D-YDF--ALFIEMSYDRLPQEMQRCFLYCGIFPRGFDIPAWKLIRLWIAEGLIKPQS-ST-EEIAERHLNDLVHRNLVI-LLQRSDGSNK-----DM------------------------
>XP_006366073.1
G---------LEDDEVVGFDEEANEVMKRLV-SES--VDIIPVVGMAGLGKTTLARKICNDSKLSFEFFRIIWVNVGLEYKIKDIYLTILNFFEDV------DALAKTICGFMEGGRCLIVLDDVW--VAEVVDAVKKVFPRKKGHRIMLTTRDGYLATYTN-PD-----PKRLTPSNSFELLEKRAFGNGN--FP-VELVELGKNIAQRCWGVPLATVLIAGLLRGLRNKSD-WVRVESNVSQRLH--D-YDF--ALFIEMSYDRLPQEMQRCFLYCGIFPRGFDIPAWKLIRLWIAEGLIKPQS-ST-EEIAERHLNDLVHRNLVI-LLQRSDGSNK-----DM------------------------
>XP_006366074.1
G---------LEDDEVVGFDEEANEVMKRLV-SES--VDIIPVVGMAGLGKTTLARKICNDSKLSFEFFRIIWVNVGLEYKIKDIYLTILNFFEDV------DALAKTICGFMEGGRCLIVLDDVW--VAEVVDAVKKVFPRKKGHRIMLTTRDGYLATYTN-PD-----PKRLTPSNSFELLEKRAFGNGN--FP-VELVELGKNIAQRCWGVPLATVLIAGLLRGLRNKSD-WVRVESNVSQRLH--D-YDF--ALFIEMSYDRLPQEMQRCFLYCGIFPRGFDIPAWKLIRLWIAEGLIKPQS-ST-EEIAERHLNDLVHRNLVI-LLQRSDGSNK-----DM------------------------
>XP_006366075.1
E-----QATFLEVRNIVGFTTESNEVMERL-VTEE--VECIPIVGMTGLGKTTLARKVWSDSQITAIFSKIIWVSVGQSNELEDIFFVILKSSTGE------NELAKVIASFGQH-RCLIVLDDVW--ASELVDFFKNVLPEKKRHRILMTTRRRDLASCAS-----ER-PKFLTGEDSFRLLEKRVFDNG--RCQN-DLVELGKSIANKCGGLPLALVVIARAL-KVIQNVYEWKRIENNFWQYVVENDTTSC--WKIVEASYESLSSEMKTCFLYCLAFPKGYDIPVQMLIRLWMAEGLIESPINSSSEDKADNYLMEFENLDLVI-VSR--TGSIKRVKCNEMFYEFYKMEVTKESVFNDPD---RR
>XP_006366255.1
T-----SVSYS--HKAVGIDTQIEKVESLLM-IDD--VRIVWICGMGGVGKTTLANAIYN--KLSSKFKDACFLEIKEK--K-ILLSKLLG--KEEG--------RSLMARRLQFKKVLLVLDDI-----DHRDQLDYLAGDRKGSRIIATTRDKRI----R-----NS-VETLLDHDAIKLFNQYAF-MEN---P-DCFEYLTLEIVSHAKGHPLALKVWGSLLYK--KDIIVWRSALDRIRE-----SGSEI--IENLKISYDGL-PNDQEIFLFF--RGKEK----EKVMQILESCDF------PA-----EYGLSVLIDKSLVF-ISD--HN----IQMHDLIQDMVKMQ-ERSRLW----EDVKE
>XP_006366256.1
T-----SVSYS--HKAVGIDTQIEKVESLLM-IDD--VRIVWICGMGGVGKTTLANAIYN--KLSSKFKDACFLEIKEK--K-ILLSKLLG--KEEG--------RSLMARRLQFKKVLLVLDDI-----DHRDQLDYLAGDRKGSRIIATTRDKRI----R-----NS-VETLLDHDAIKLFNQYAF-MEN---P-DCFEYLTLEIVSHAKGHPLALKVWGSLLYK--KDIIVWRSALDRIRE-----SGSEI--IENLKISYDGL-PNDQEIFLFF--RGKEK----EKVMQILESCDF------PA-----EYGLSVLIDKSLVF-ISD--HN----IQMHDLIQDMVKMQ-ERSRLW----EDVKE
>XP_006366308.1
V--------MVEEENVVGFDDEAMKISSRLT-SEE--LEIISIVGMGGLGKTTLAKKVYTDPSVEFHFYNRAWIYVSQLYSRKEVFLGILDSLMND------EKLAGELFSHLRSKRYLVVIDDVW--TMEAWDDLQMAFPKASGSRILLTTRNTEVALHAN-PE--GL-PRFLTHEESWELLSKKVF-RKG-SCP-LELEDIGLQIAKKCYGLPLAIVVVSGLLLKKEKTRDWWKKVANDVSSYVARDP-KQC--MDVLALSYKHLPDHLKVCFIYFGVFPEDFEIPVWKLLRLWTSEGFIQ-MGQEC-EDTAEEYLEDLVDRNLVL-VAKRANGRIKSCRVHDMLRDLSVKMGSEEKFLSISKYH-RR
>XP_006366309.1
---------TVERDTVLDLDNDLMTVKSRLI-HSK--LDVVSIVGMGGIGKTTLARKVYDDIYMEHHFYIRAWITVSQMHQLREMLLGILRCFLKST-----EQLAEQVYRSLKGRRYLIAMDDVW--DTTAWDVVKRSFPDKNGSRVILTSRLANAGIYAS-SS--SP-PRCLSVDHSLKLFNLKVFGVE--TCP-LELEKATKQIVEKCQGLPLAIVVVAGFCSKISKTENCWEDVAHKIGMIVSRET-EEC--MDLLALSYKHLPHHLKPCFLYLGAFPKDFEISVSRLIKLWIAAEFLE----HT-EEVAEGYLKDLIDRSLIM-VKKTSSGKVKTCEVHDLFHDLIIREAWKERSIE------HR
>XP_006366334.2
S-------AYFFSSQAVGIDTHIEKVEHLLK-MDD--VRIVGIWGMGGIGKTTIATTIFHKYNLSGQFEAACILDVKENAKK-ILLSELLG--KHVG--------KVMIPSRLCSKKVLIVLDDI-----DHSDHLEYLAGDCNGSRVIVTTRNRDI----N-----DN-ASTLPDHEAMQLFNQHAF-KKE---P-NLFMNLSLEVVNHAKGLPLALKVWGSLLHN--KGLSRWERTVIKIKK-----SSLDI--VEKLKISYDGL-PEEQKIFLFF--RGYTK----KEVIQILESCDF------EV-----EYGLDVLIDKSLVF-ISK--ID----IEIHDLMQDMVKLQ-EPSRLW----EDFNE
>XP_006366513.2
G------ALLLEEAELVGIENPTQQLIGWLV-PR---LKVVSVVGMGGSGKTTLVKKVYEDAAVKKNFSSLAWITVSKSFKVEEVLKDMIQQLMSS------NRLKTIAKVFLQSRTYVLVFDDVW--TIQAWEAIRHALPDNNGSRVILTTRLLDVASFC--SIETGY-VKPLSTEESWILFCQKAFHGY--SCP-SHLESISRNILKKCGGLPLAVVAVGGVLATKNRNIREWGMLNHSLGPELDSNKFESM--RIVLLLSFNDLPYYLKPCFLYLSIYPEDHLIERNTLIYRWITEGFVKQVRRTV-EDVADSYLNELINRSLIH-PVQD-DGSMKLGRIHDLYRELILSKSRDDNFTKLWPEKTRW
>XP_006366610.2
-QSEAIPSNY--GEVFRKLQE--DEVMAAL--KDDG-VTMIGICGMGGVGKTTLAEKIRLKAK--RMFNDVVMVIVSQQQDPKRIQGEIVGTL-G-------DDMGDRLCTRLQNSPILIIMDDVW----KAL-DIKRLIPSNHQCKVIFTTRFHSVCEAMG-----AQ--GMLSEEEAWILFKQKV---GN-D-N-PSLLGIAKKVAKECKGLPLAIITVAGALKK--LTKPSWDCALEQLRS---AEVPKEL--YKPLRLSYDFLENEAKNLFLLCSLFEEDSDICPEELLRYGRGLRI------GK-EHARCLVLETLKDCFLL-----S-QGDKNYVKMHDVVRDVAISIAGEHNFMP-RREHFTH
>XP_006366683.1
KAAKRETGFVLAEPKVYGRDKEKDEMVKILINPQE--LLVLPILGMGGLGKTTLAQMIFNDQSMTAHFNLKIWVCVSDDFDEKRLIKAIVESIDMDL-----APLQKKLQELLNGKRYFLVLDDVWNEDQEKWAKIKAVL--VQGSSILATTRLERVGSIMG-----TWQPSILSPEDCWLLFKQRAFGHQT--NP--DLVGIGKKIVKKCGGVPLAAKTLGGLLCF--KEESEWEHVKD-------SEPQDENSVLPSLRLSYHHLPLDLRQCFAYCAVFPKDTKIEKEYLITLWMAHGFLL-KGNLE-EDVGNEVWKELYLRSFFQEVEEK-F-GNTYFKMHDLIHDL-----FS-----TNTSKIRQ
>XP_006366837.1
---------NPES-VVVGLEDDLMRIIRRLK-MST--REIIPILGMGGIGKTTLAKMAYDDPQIRNHFDIHVWVTISQEYQTRYLLLGVVSCIGTD------NELMDMIYKKLKGRRYLVVMDDIW--SNEVWDLMSRTFPDDNGSRIILTSRLKGVATHAD-PD--TP-PSLLNADDSWKLLHETVFGVVH-VCP-PELEDIGKQVAQKCQGLPLALLVVAGHLSKIERTQESWKDVAKSVSKVVANES-DKC--LGVLAMSYHYLPNHLKPCFLYMGVFPEDSDVNIEKLINLWVCEGFL------W-ELVGRDFLEDLVSRNLIM-VRNRFNGEWKSCGVHDLVRDLILREAEKEKFL--KMHHVCR
>XP_006366838.1
R--------NLEN-VVVGLEDDLLKVMRRLT-PSS--REIVSILGMGGIGKTTLAKKVYHHPEVRNRFDVHIWITISQEYQTRDLLLGILACISSD------DQLMDMIHKKLKYRRYLVIMDDIW--SKGIWDLMTRIFPDNNGSRIILTSRHKEVAEHAD-PD--SN-PSLLNSDNSWKLLHDKVFGSQH-VCP-CELEKIGKQVAQKCQGLPLALLVVAGHLSKISRTRECWDDVAKTISKIVSSEP-DKC--LGVLAMSYSYLPHHLKACFLSIGVFPEDFVIATERLIQLWVAEGFLRHRL-KS-EQVGKECLEDLISRNLIL-VRKRFNGELITCGVHDLVRDLILRQGEKEKFL-----HVHR
>XP_006366885.1
KAARRETGFVLTEPEVYGRDKEKDEIVKILINPQE--LPVLPIVGMGGLGKTTLAQMVFNDPRVTEHFYPKIWVCVSEDFDEKRLIKAIVESIDMAL-----STFQKKLQEFLNGKKYLLVLDDVWNEDQEKWANLRAVL--VSGASVLTTTRIEKVGSIMG-----TLKPSNLSQEDCWLLFMKRAFGHQV--NP--NLVAIGKEIVKKCGGVPLAAKTLGGLLRF--KEEREWKHVRD-------SEPQDERSILPILRLSYHHLPLDLRRCFSYCAVFPKDTKMEKENLIALWMAHGFLL-KGNLE-EDVGNEVWNELYLRSFFQEIEVY---SKTYFKIHDLIHDL-----FS-----ASASNIRE
>XP_006367018.2
------TCIHL-PGLVIGPNSHAAGVISLCF-STG--VCMFGIYGMGGIGKTVVAKAVYN--QIHRGYECFSFVAVRERSEN-QLLSKVLK--VDKG--------KCLIQDRLAQRKVLIVLDDV-----DDMSQIKALAEESSGSIIIITTRSENLDD--V-----GD-YTRLDDFSSKQLFCFHAF-KTN---P-ELDHELVNDIASLGGGVPLALEVLGSLLHK--KDDQTWRSTLESLKN-----AHHSS--IHKLKVSYDSL-ENSEEIFLFF--IEAQE----LFASLVLTGCGR------SF-----NLGKGILIGRCLIK-I-E--QN----LWMHDLVRDMVRQESMRSRLW----EDVNY
>XP_006367034.1
G--------SLENDAVVGFDDEANKVIKRLV-MDS--VDIIPVVGMPGLGKTTLARKIYNDSKLTYEFYSIVWVYVGQECKAKDIYLRILKFFDDV------DTLAKAIGGYIKGGRCLIVLDDVW--EDEVIDHARKVFAEKKGHRIMMTTRDLRVAKFAN-RE-----PKFLEKEESFELLVMRVFGKGS--CP-NELVVIGKKIAKKCGGVPLVVVVIAGALRGRLDKKD-WERVDRNVVQHLG-EE-DSC--LKFVKMSYDHLPREVQMCFLYCGVFPRGFDIPCWKLIRLWIAEGLIKPPE-ST-EEIAEFYLTDLLNRNLVI-IMQRSDGQIK-----HVVFTTC-------------------
>XP_006367044.2
P--------HLKDDIVQGLDGDLEKIDKRLR-TSY--LDIVTISGMGGIGKTTLAKKAYDHLPIRCHFDIFVWVTISQEFRYRNVLLEALHCIMNA------SELADLVQKSLKGPRYLVVVDDIW--SRDVWDSISQIFPNNNGSRVLLTTRETDVAIYAT-TS--S--PDLLNLDNSWKLLRVKVFGLEH-DHP-AELEEIGKTIAGKCQGLPLIISVIAGPLSKTVKTLESWKYVAKTLSEIIASHP-NKC--LGVLGLSYHQLPNRLKPCFLSMGDFPEDFQVDTRRLFQLWIAEGFIRAAGSES-EEVAEHYLEDLINRNLIM-ARKRFNGEVKACGIHDLLREFCLIEAEMTKFM--QKPNFRR
>XP_006367172.1
S----RSLSDL--KDVVGIHAHLKKLESLLM-IND--VRIVGIWGTGGIGKTTIATAIFD--NLSEQFEAACFLGVKENARK-ILLSELLR--KYAG--------KSVIPSRLCSMKVLIVLDDI-----DERDHLEYLAGDDKGSRVIVTTRNRQI----N-----ND-AQTLPDDEAMQLFNQHAF-KKK---P-DCFEKFSLELVNQANGLPLALKVWGSLLHK--KGVDKWKKIVDQIKN-----SNSEI--VEKLKLSYDGL-PEEQTIFLFF--RGENR----KEVMQIAESYES------GA-----EYILDVLIDKSLVF-ISK--YD----IEMHDLIEDMVKMQ-EPSRIW----EDFND
>XP_006367173.1
S----RSLSDL--KDVVGIHAHLKKLESLLM-IND--VRIVGIWGTGGIGKTTIATAIFD--NLSEQFEAACFLGVKENARK-ILLSELLR--KYAG--------KSVIPSRLCSMKVLIVLDDI-----DERDHLEYLAGDDKGSRVIVTTRNRQI----N-----ND-AQTLPDDEAMQLFNQHAF-KKK---P-DCFEKFSLELVNQANGLPLALKVWGSLLHK--KGVDKWKKIVDQIKN-----SNSEI--VEKLKLSYDGL-PEEQTIFLFF--RGENR----KEVMQIAESYES------GA-----EYILDVLIDKSLVF-ISK--YD----IEMHDLIEDMVKMQ-EPSRIW----EDFND
>XP_006367174.1
S----RSLSDL--KDVVGIHAHLKKLESLLM-IND--VRIVGIWGTGGIGKTTIATAIFD--NLSEQFEAACFLGVKENARK-ILLSELLR--KYAG--------KSVIPSRLCSMKVLIVLDDI-----DERDHLEYLAGDDKGSRVIVTTRNRQI----N-----ND-AQTLPDDEAMQLFNQHAF-KKK---P-DCFEKFSLELVNQANGLPLALKVWGSLLHK--KGVDKWKKIVDQIKN-----SNSEI--VEKLKLSYDGL-PEEQTIFLFF--RGENR----KEVMQIAESYES------GA-----EYILDVLIDKSLVF-ISK--YD----IEMHDLIEDMVKMQ-EPSRIW----EDFND
>XP_006367175.1
S----RSLSDL--KDVVGIHAHLKKLESLLM-IND--VRIVGIWGTGGIGKTTIATAIFD--NLSEQFEAACFLGVKENARK-ILLSELLR--KYAG--------KSVIPSRLCSMKVLIVLDDI-----DERDHLEYLAGDDKGSRVIVTTRNRQI----N-----ND-AQTLPDDEAMQLFNQHAF-KKK---P-DCFEKFSLELVNQANGLPLALKVWGSLLHK--KGVDKWKKIVDQIKN-----SNSEI--VEKLKLSYDGL-PEEQTIFLFF--RGENR----KEVMQIAESYES------GA-----EYILDVLIDKSLVF-ISK--YD----IEMHDLIEDMVKMQ-EPSRIW----EDFND
>XP_006367176.1
S----RSLSDL--KDVVGIHAHLKKLESLLM-IND--VRIVGIWGTGGIGKTTIATAIFD--NLSEQFEAACFLGVKENARK-ILLSELLR--KYAG--------KSVIPSRLCSMKVLIVLDDI-----DERDHLEYLAGDDKGSRVIVTTRNRQI----N-----ND-AQTLPDDEAMQLFNQHAF-KKK---P-DCFEKFSLELVNQANGLPLALKVWGSLLHK--KGVDKWKKIVDQIKN-----SNSEI--VEKLKLSYDGL-PEEQTIFLFF--RGENR----KEVMQIAESYES------GA-----EYILDVLIDKSLVF-ISK--YD----IEMHDLIEDMVKMQ-EPSRIW----EDFND
>XP_006367177.1
S----RSLSDL--KDVVGIHAHLKKLESLLM-IND--VRIVGIWGTGGIGKTTIATAIFD--NLSEQFEAACFLGVKENARK-ILLSELLR--KYAG--------KSVIPSRLCSMKVLIVLDDI-----DERDHLEYLAGDDKGSRVIVTTRNRQI----N-----ND-AQTLPDDEAMQLFNQHAF-KKK---P-DCFEKFSLELVNQANGLPLALKVWGSLLHK--KGVDKWKKIVDQIKN-----SNSEI--VEKLKLSYDGL-PEEQTIFLFF--RGENR----KEVMQIAESYES------GA-----EYILDVLIDKSLVF-ISK--YD----IEMHDLIEDMVKMQ-EPSRIW----EDFND
>XP_006367311.2
------ILSPF-PESLVGMKSQVEKVTSLLM-SND--VRSIGIWGMGGIGKTELARVLYE--RYRHQFEADCFLGVGTLHQK-VVIHKLLG--EHEG--------VIILKNRLRWKKVLFILDDV-----NHREQLDFLVGGEMGSKIILTSRDKHLSH--V-----GD-NQLLSEDEALELFSKHAF-KEK---P-KDFMELSKQVVKHAGGLPLALKVLGSLFYR--RDKKHWKPIIDRLKR-----PHKDI--LGKLRLSFDGL-KDEKELFLMT--RYKFH----LCVEQVRRDASR------GF------L-IDYLIEKSLLS-IDL--KN----IVMHNMIREMIREE-ANNRIW----EEVCD
>XP_006367565.1
L--IRETDSALVPSDVVGRDKDVAVIKEKILN-KD--AVTIPIVGMGGLGKTTLAKRIFNDQHIEKHFEKRIWLCLPEMSEIKSFLELILESLVQSR-----DIIVKKLRDALGEKQYLLVLDDLWRVDSTSWHEFLDTLRGNRGNCILVTTRSKQVASIVA-----AD--GKLTDDHCWSIFKQRAFVDGE---E--EILSVENKIVEMCQGLPLAASVLGGLFC---NEKHEWQAILDG------SS--SEDSIKNILKLSYDYLPPHLKKWFSYFAMFPKDFEFEKDQLIQLWMAEGFLRLQ-ETT-EDVGNKFFQLLLQYSLLQDVKLE-YNNITHCKMHDLVHDL-----FKSKLF---ESQVRY
>XP_006367614.2
S------TPRM-NEEIVGFEDVIENLRKKLL-TKG--QDVISIHGMPGLGKTTLANRLYSDRSVVSQFDICAQCCVSQVYSYKDLLLCLIHDAHREL---HDNELADKLRKTLLRRRYLILVDDVW--EDSVWDDLRGCFPDNNRSRIILTTRHHEVAKYAR-VH--SD-PRMFDEDESWKLLEKKVF-GEQ-SCS-PLLRDVGLRIAKMCGQLPLSIVLVAGILSEMEKEVECWEQVANNLGTH----IHNDS--RAIVDQSYHVLPCHLKSCFLYFGAFLEDRVIDISRLIRLWISESLIKS-EDRS-EDIAEGYLENLIGRNLVM-VTQASDGKVKACRLHDVLLDFCKERAAEENFLSHKQHAH--
>XP_006367616.1
S------TPSM-NDEIVGFEDVIENLRKKLL-TKG--QDIISIHGMPGLGKTTLANRLYSDRSVASHFDICAQCCVSQVYSFKDLLLALLCDARREL---CASELADMLRKTLLPRRYLILVDDLW--DNRAWDDLRGCFPDNNRSRIILTTRHHEVAKYAS-VH--SD-PRMFDEDESWKLLEKKVF-GEQ-SCS-PLLRDVGQRIAKMCRQLPLSIVLVAGILSEMEKEVECWEQVANNLGTH----IHNDS--RAIVDQSYHVLPCHLKSCFLYFGAFIEDRVIDISRLIRLWIAESFIKS-EGRS-EDIAEGNLENLIGRNLVM-VTKASNGKVKACRLHDVLLDFCKERAAEENFLSH-------
>XP_006367915.1
I---------QKD-VIIGLDEDLLKIKDRLI-SSR--LEVVPIIGMGGIGKTTLARRVYDDSLIAYHFYVRAWTNVSQEFDTREIFLGILRSISTN------EQLAERVYRSLKGMKYLIVLDDMW--SIEAWKHVRRSFPDHNGSRILLTTRLVDVASCAC-SG--NS-LRFLSVEESWILLRDKVFGNG--SYP-PELEKIGRYIVRQCQGLPLAVVAIGGLLSKMSKETSSWEKVAEK-------------------------------------------------KVVR----------------------------------------------------------------------------
>XP_006367916.1
I---------QKD-IIVGLDEDLLRIKDRLI-SSR--LEVVPIIGMGGIGKTTLARRVYDDSLIAYHFYVRAWTNVSQEFDTREIFLGILRSISTN------EQLAERVYRSLKGRKYLIVLDDMW--SIEAWQHVRRSFPDHNGSRIVLTTRLADVASCAC-SV--NS-LRFLSMEESWTLLRDKVFGNG--SYS-PELEKIGRYIVHQCQGLPLAVVAIGGLLSKMSKETSSWENVAEKVGSLMTSDT-TDC--LNILSLSYNHLPQYLKACFLYMGVFAEIREIPVWKLIKLWIAEGFVKKVNHKN-EDVAEENLRELVDRSLVL-VGKTSLRKIKTCKMHDLVRDMCLREAKYENFI---------
>XP_006367930.1
G--------SLENDEVVGFDDEASKVIKRLV-AES--LDIIPVAGMPGLGKTTLARKIYNDPKLSYEFFSIPWVYVGQEYKIKDIYLRILKCFDDV------DTLAKVISDFIKGERCLIVLDDVW--VAEVIDDVKKVFAEKKGHRIMMTTRDRYLATYAN-TE-----PKFLNGKESFELLEKRVFGKGG--CP-DELVELGKEIAGKCGGVPLALVVIAGALRGRPNTND-WLRVQKNVAEHFY-KQ-EGC--LKFVEMSYNRLPQEVQTCFLYCGVFPRGFDIPSWKLIRLWIAEGLIKPQT-YT-EEIAEFYLNDLVNRNLVI-LMRKSDGQIKICRLHDMLHEFCRKEASNKWLFQDKDTC-RR
>XP_006367931.1
G--------SLENDEVVGFDDEASKVIKRLV-AES--LDIIPVAGMPGLGKTTLARKIYNDPKLSYEFFSIPWVYVGQEYKIKDIYLRILKCFDDV------DTLAKVISDFIKGERCLIVLDDVW--VAEVIDDVKKVFAEKKGHRIMMTTRDRYLATYAN-TE-----PKFLNGKESFELLEKRVFGKGG--CP-DELVELGKEIAGKCGGVPLALVVIAGALRGRPNTND-WLRVQKNVAEHFY-KQ-EGC--LKFVEMSYNRLPQEVQTCFLYCGVFPRGFDIPSWKLIRLWIAEGLIKPQT-YT-EEIAEFYLNDLVNRNLVI-LMRKSDGQIKICRLHDMLHEFCRKEASNKWLFQDKDTC-RR
>XP_006367958.2
------GILHF-PENLVGMKSQIEEVISLLL-SND--VCFIGIWGMGGIGKTEIASFLHR--RLRHQFEADCFLGVGTLYQK-VVISKLLR--KHEG--------MDIIKSMLHRKKVLFILDNV-----NHQEQLECLVGRERGSRVILTARDKHLSH--I-----GD-NQLLPENEALELFSRHAF-REK---P-KGFMELSRQVVEYAGGLPLALKVLGSSFYK--RDKEQWRDRIDRLKK-----PHNDI--LGKLRISFDGL-KEEKRMFLLY--NHESR----DYVERVFKSCGI------HL------IGIDYLVEKSLLS-IDR--YP----ILMHNMIRKMAREE-ANNRIW----EEVRD
>XP_015158254.1
RDRTKVTGSFVITSKICGRDDDKKKLLELLLTGGV--LSIIPIVGIGGLGKTTLAQLVYNDEKVVHFFDIKIWVYVSRDFDVSKLMLSIIQSALLEM-----DLLQAHFQDSLGGKRFLIVLDDVWNEDQEEWDKLGDLL--SAGSRIIVTTRSTKVASIVG-----TTSPQGLTEDDCWVLFKQRAFSQEE-EHP--NLLEIGKQIIKKCGGVPLAAKTLGSLLRF--KEREDWMFVQE-------SEENCNSGILPALRLSYLQLPLHLKRCFAFCSLYPKNYEIHKEKMIHIWIAEGLITCERNRQ-EDIGNKYFNDLLCLSFFQEVKKD-ETDLAVYKMHDLIHDL-----GSQDFV-AQGSRVHH
>XP_015158373.1
-QCEAIPNNS--TEEFRKMQE--DEVIAAL--KDDG-VTMIGICGMGGVGKTTLAEKIRQKAK--RNFIDVVMVTVSQQPDLQRIQSEVVGML-G-------DNFGDQLRSRLHNSRVLVILDDVW----EALHELEKLIPSNHRCKVILTTRYRNVCEAME-----AQ--GTLSEEEAWCLFKQKA---GD-D-V-PSIHDTAKEVARECKGLPLAIITVAGAL-K--GDEPLWKDALKQLRD---AEVHTKV--YKPLRLSYDYLEDEAKYLFLLCSLFKEDSDISTEKLLKYGMGLRI------KN-EEARCNLLETLKDSFLL-----S-QGYENHVKMHDVIRDVAINIAGDHSFMP-RIQQHSH
>XP_015158506.1
----------N-DEEFVGFKEDVEQIIQKLT-TKE--RKVISIVGMAGLGKTTLARKVYNNHSVADHFDVCAFCIVSQTYSIRKLLFEILKQSIKED-----EDVADTLRKALYCKRYLIVLDDMW--NYEAWEDLQPCFPCKRGSRIMVTTRIQEVAIKM------SD-PRFLTENESWELLQKKVF-KRE-GVP-LELEKAGFEVARNCKGLPLVIVLNAGIIAQKERRVSVWEEFAKDLSSLGLE---EQS--RKAVQSSYDYLRDHLKHCLLYIGYFPEDYNIPVSDLLKLWIAEELVPNNDTEN-EKSSKDCLSDLVNRSLLM-VSKRSNGDIKYCMVHDLIREFCSSKLEEEDFKPSSPKDPAR
>XP_015158507.1
------------DEELVGFDDDAENITKYLI-RMD--LDIVSIVGMAGLGKTALARKIYNSRSIIDHFDVRAWCSVSQTYNMRELLLQILKQIYVDL-----DYPEFILRRILKATKYLIVLDNIW--EVHGLAYFRACFPDHTGSRIMVTTRNEEVASYVK-GY--SD-PPFLKDEKSWELLQKKVFQRGN-SCP-LELVNVGQLVAKKCKGLPSLIIMIA-EILSEEREASSWLKVAYDISSHVSD--KEMI--MKTIQSSYDYLPDHLKPCLLYMGLFPKDYEIPVSNLLKWWIAEEFVQS-DTLK-EELSEICLCNLVGSNLVV-VSKRSNGKMKCCIVLDQVRDFCLRKITEEKFM----PEEQR
>XP_015158508.1
------------DEELVGFDDDAENITKYLI-RMD--LDIVSIVGMAGLGKTALARKIYNSRSIIDHFDVRAWCSVSQTYNMRELLLQILKQIYVDL-----DYPEFILRRILKATKYLIVLDNIW--EVHGLAYFRACFPDHTGSRIMVTTRNEEVASYVK-GY--SD-PPFLKDEKSWELLQKKVFQRGN-SCP-LELVNVGQLVAKKCKGLPSLIIMIA-EILSEEREASSWLKVAYDISSHVSD--KEMI--MKTIQSSYDYLPDHLKPCLLYMGLFPKDYEIPVSNLLKWWIAEEFVQS-DTLK-EELSEICLCNLVGSNLVV-VSKRSNGKMKCCIVLDQVRDFCLRKITEEKFM----PEEQR
>XP_015158509.1
------------DEELVGFDDDAENITKYLI-RMD--LDIVSIVGMAGLGKTALARKIYNSRSIIDHFDVRAWCSVSQTYNMRELLLQILKQIYVDL-----DYPEFILRRILKATKYLIVLDNIW--EVHGLAYFRACFPDHTGSRIMVTTRNEEVASYVK-GY--SD-PPFLKDEKSWELLQKKVFQRGN-SCP-LELVNVGQLVAKKCKGLPSLIIMIA-EILSEEREASSWLKVAYDISSHVSD--KEMI--MKTIQSSYDYLPDHLKPCLLYMGLFPKDYEIPVSNLLKWWIAEEFVQS-DTLK-EELSEICLCNLVGSNLVV-VSKRSNGKMKCCIVLDQVRDFCLRKITEEKFM----PEEQR
>XP_015158510.1
------------DEELVGFDDDAENITKYLI-RMD--LDIVSIVGMAGLGKTALARKIYNSRSIIDHFDVRAWCSVSQTYNMRELLLQILKQIYVDL-----DYPEFILRRILKATKYLIVLDNIW--EVHGLAYFRACFPDHTGSRIMVTTRNEEVASYVK-GY--SD-PPFLKDEKSWELLQKKVFQRGN-SCP-LELVNVGQLVAKKCKGLPSLIIMIA-EILSEEREASSWLKVAYDISSHVSD--KEMI--MKTIQSSYDYLPDHLKPCLLYMGLFPKDYEIPVSNLLKWWIAEEFVQS-DTLK-EELSEICLCNLVGSNLVV-VSKRSNGKMKCCIVLDQVRDFCLRKITEEKFM----PEEQR
>XP_015158511.1
------------DEELVGFDDDAENITKYLI-RMD--LDIVSIVGMAGLGKTALARKIYNSRSIIDHFDVRAWCSVSQTYNMRELLLQILKQIYVDL-----DYPEFILRRILKATKYLIVLDNIW--EVHGLAYFRACFPDHTGSRIMVTTRNEEVASYVK-GY--SD-PPFLKDEKSWELLQKKVFQRGN-SCP-LELVNVGQLVAKKCKGLPSLIIMIA-EILSEEREASSWLKVAYDISSHVSD--KEMI--MKTIQSSYDYLPDHLKPCLLYMGLFPKDYEIPVSNLLKWWIAEEFVQS-DTLK-EELSEICLCNLVGSNLVV-VSKRSNGKMKCCIVLDQVRDFCLRKITEEKFM----PEEQR
>XP_015158512.1
------------DEELVGFDDYAQNIFKYLI-GKD--LDVVSIVGMAGLGKTALARKIYGSLSIRCHFDVVFWCSVSQTSNRRELVLRILKQIYADL-----DYPEDILRKCLYGKRYLIVLDNIW--EVQAWDYIRQCFPDDNGSRIMVTTRNEEVASYVK-GY--SD-PPFLKDEKSWELLQKKVFQRGN-SCP-LELVNVGQLVAKKCKGLPSLIIMIA-EILSEEREASSWLKVAYDISSHVSD--KEMI--MKTIQSSYDYLPDHLKPCLLYMGLFPKDYEIPVSNLLKWWIAEEFVQS-DTLK-EELSEICLCNLVGSNLVV-VSKRSNGKMKCCIVLDQVRDFCLRKITEEKFM----PEEQR
>XP_015158513.1
------------DEELVGFDDDAENITKYLI-RMD--LDIVSIVGMAGLGKTALARKIYNSRSIIDHFDVRAWCSVSQTYNMRELLLQILKQI-----------------------------DNIW--EVHGLAYFRACFPDHTGSRIMVTTRNEEVASYVK-GY--SD-PPFLKDEKSWELLQKKVFQRGN-SCP-LELVNVGQLVAKKCKGLPSLIIMIA-EILSEEREASSWLKVAYDISSHVSD--KEMI--MKTIQSSYDYLPDHLKPCLLYMGLFPKDYEIPVSNLLKWWIAEEFVQS-DTLK-EELSEICLCNLVGSNLVV-VSKRSNGKMKCCIVLDQVRDFCLRKITEEKFM----PEEQR
>XP_015158679.1
T-----SVAYL--QNIVGIDTHLEEVKCQLL-IND--VRIVGIWGMGGIGKTTVARAIFD--TLSCQFADASFIAIKEN--K-ILLSELLR--KEDG--------KHMIARRLRFKKVLVVLDDI-----DHRDHLDYLVGNDDGSRIIVTTRDKHI----T-----ND-VTTLADHQAIKLFNQYAFIKEE---P-NCFEKLSMEVVHHARGLPLALKVWGSLLHK--RDITEWRSAIEEMKN-----CNSEI--VEKLRISYDRL-IIQQDIFLFF--RGKDK----DYTMQILESCYS------GA-----NIGLRILMDKSLVF-ISI--NN----IEMHDLIQEMVKMQ-EPSRIW----EDFKE
>XP_015158729.1
S-------LTT-GKIIVGFEEETNLILRKLT-SAA--LDVISITGMPGSGKTTLAYKVYNDKSVSSHFNLRAWCTVDQGYDEKKLLDKIFNQVLSET-----IDVADKLRKQLYGKRYLIVLDDVW--DTTTWDELTRPFPN----------------------------------EESWELLEKRAF-GNE-SCP-DELLDV-----------------------GREKKKTVWLEVRNNLSSFILN-SQVEV--MKVIELSYDHLPHHLKPCFLYLASFPKDTAIISSTLKDFWRAEGLVEQ-EMKS-EEVMKVYLDNLISSSLII-LFNI--GDDPTCQLHDLVHDFCLTKAREEKLF---DLLPRQ
>XP_015158733.1
S-------WTT-GKIIVGFEEETKWILRKLT-PTD--LDVISITGMPGSGKTTLAYKVYNDKSISSHFDLRAWCTVDQEYEEKNLLDKIFNQVLIEN-----IDVADKLRKQLFGKRYLIILDDVW--DTTTWDALTRHFPNMKGSRIILTTREKEVALYGK-LY--TD-PRLLRSEESWELLEKRAF-GNE-SCP-NELLDIGKEIAENCKGLPLVVDLIAGVIVVREKKKSVWLEVVNNLHSFIFK-N--EV--TKVIEISYDHLPDHLKPCLLCFASWPKDSAMKIDELRDVWVAEGFVEK-EIRS-EEVVKIYLDDLISSSLVI-CFNI--GGYPTCQLHDLVHDFCLIKAREEKLF---DLLSRQ
>XP_015158734.1
S-------LTT-DKIIVGFEEETNLILRELT-PAD--LDVISITGMPGSGKTTLAFKVYNDKSISCHFDLRAWCTVDQEYDEKNLLNKIFNQVLIEN-----IDVADKLRKQLYGKRYLIVLDDVW--DTTTWDELTRPFPNMKGSRIILTTREKEVALHGK-RY--TD-PRLLRSEESWELLEKRAF-GNE-SCP-DELLDVGKEIAENCKGLPLVADLIAGVIAGREKKKTVWLEVQNNLSSFI----------------------------------------------------------------------------------------------CHI---------------------------
>XP_015158748.1
T--RESSTSVVDESDILGRQNEIEGLIDRLL-GKN--LTVVPVVGMGGVGKTTLAKAVYNDEKVKNHFGLKAWICVSEPYDILRITKELLQ--NN-L-----NQLQVKLKEALKGKKFLIVLDDVWNENYKEWDDLRNLF--QVGSKIIVTTRKENVALMMG-----CG-AGTLSSEVSWDLFKRHSFENRD-EHP--ELEEVGIQIAHKCKGLPLALKALAGILRS--KEVDEWRGILR-------SEQSCSNGILPALMLSYNDLRPHLKRCFAFCAIYPKDYLFCKEQVIYLWIANGLVQQ------LHSANQYFLELRSRSLFERAQE-------SFLMHDLVNDL-----SSNLCIGS-HEQSRH
>XP_015158752.1
T--RESSTSVVDESDILGRQNEIEGLIDRLL-GKN--LTVVPVVGMGGVGKTTLAKAVYNDEKVKNHFGLKAWICVSEPYDILRITKELLQ--NN-L-----NQLQVKLKEALKGKKFLIVLDDVWNENYKEWDDLRNLF--QVGSKIIVTTRKENVALMMG-----CG-AGTLSSEVSWDLFKRHSFENRD-EHP--ELEEVGIQIAHKCKGLPLALKALAGILRS--KEVDEWRGILR-------SEQSCSNGILPALMLSYNDLRPHLKRCFAFCAIYPKDYLFCKEQVIYLWIANGLVQQ------LHSANQYFLELRSRSLFERAQE-------SFLMHDLVNDL-----SSNLCIGS-HEQSRH
>XP_015158755.1
T--RESSTSVVDESDILGRQNEIEGLIDRLL-GKN--LTVVPVVGMGGVGKTTLAKAVYNDEKVKNHFGLKAWICVSEPYDILRITKELLQ--NN-L-----NQLQVKLKEALKGKKFLIVLDDVWNENYKEWDDLRNLF--QVGSKIIVTTRKENVALMMG-----CG-AGTLSSEVSWDLFKRHSFENRD-EHP--ELEEVGIQIAHKCKGLPLALKALAGILRS--KEVDEWRGILR-------SEQSCSNGILPALMLSYNDLRPHLKRCFAFCAIYPKDYLFCKEQVIYLWIANGLVQQ------LHSANQYFLELRSRSLFERAQE-------SFLMHDLVNDL-----SSNLCIGS-HEQSRH
>XP_015158759.1
T--RESSTSVVDESDILGRQNEIEGLIDRLL-GKN--LTVVPVVGMGGVGKTTLAKAVYNDEKVKNHFGLKAWICVSEPYDILRITKELLQ--NN-L-----NQLQVKLKEALKGKKFLIVLDDVWNENYKEWDDLRNLF--QVGSKIIVTTRKENVALMMG-----CG-AGTLSSEVSWDLFKRHSFENRD-EHP--ELEEVGIQIAHKCKGLPLALKALAGILRS--KEVDEWRGILR-------SEQSCSNGILPALMLSYNDLRPHLKRCFAFCAIYPKDYLFCKEQVIYLWIANGLVQQ------LHSANQYFLELRSRSLFERAQE-------SFLMHDLVNDL-----SSNLCIGS-HEQSRH
>XP_015158761.1
T--RESSTSVVDESDILGRQNEIEGLIDRLL-GKN--LTVVPVVGMGGVGKTTLAKAVYNDEKVKNHFGLKAWICVSEPYDILRITKELLQ--NN-L-----NQLQVKLKEALKGKKFLIVLDDVWNENYKEWDDLRNLF--QVGSKIIVTTRKENVALMMG-----CG-AGTLSSEVSWDLFKRHSFENRD-EHP--ELEEVGIQIAHKCKGLPLALKALAGILRS--KEVDEWRGILR-------SEQSCSNGILPALMLSYNDLRPHLKRCFAFCAIYPKDYLFCKEQVIYLWIANGLVQQ------LHSANQYFLELRSRSLFERAQE-------SFLMHDLVNDL-----SSNLCIGS-HEQSRH
>XP_015158817.1
S------TPRM-NEEIVGFEDVIENLRKKLL-TKG--QDIISIHGMPGLGKTTL-----STDSILT------------VYSYKELLLALLCDA-REL---CASELADMLRKTLLPRRYLILVDDVW--EDSVWDDLRGCFPDNNRSRIILTTRHHEVAKYAR-VH--SD-PRMFDEDESWKLLEKKVF-GEQ--------------------RVPLS---------------------------------------------------------------------------------------------------------------------------------------------------------
>XP_015158818.1
S------TPRM-NEEIVGFEDVIENLIKKLL-TKG--QDVISIHGMPGLGKTTLANRLYSYRSVVSQFDICAQCCVSQVYSYKEFLLSLLCDAHREL---YANKLADKICKTLLPRRYLILVDDVW--DNSAWDDLRGCFPDNNRSRIILTTRHHEVAKYAS-VH--SD-PRMFDEVESWKLLEKKVF-GEE-SCS-PLLKKVGLRIAKMCGQLPISIVLVAGILSEMEKEVECWEQVANNLGSH----IHNDS--RAIVDQSYHVLPCHLKSCFLYFGAFLEDRVIDISRLIRLWISESFIKS-EGRS-EDIAEGYLENLIGRNLVM-VTQASDGKVKACRLHDVLLDFCKERAAEENFLSHKQHAH--
>XP_015158825.1
S------TPRM-NEEIVGFEDVIENLRKKLL-TKG--QDVISIHGMPGLGKTTLANRLYSDRSVVSQFDICAQCCVSQVYSYKDLLLSLIRDAHREL---HDNELADKLRKTLLRRRYLILVDDVW--ENSVWDDLRGCFPDNNRSRIILTTRHHEVAKFAS-VH--SD-PRMFDEDESWKLLEKKVF-GEQ-SCS-PLLRDVGLRIAKMCGQLPLSIVLVAGILSEMKKEVECWEQVANNLGTH----IHNDS--RAIVDQSYHVLPCHLKSCFLYFGAFLEDRVIDISRLIRLWISESFIKS-EGRR-EDIAEGYLENLIERNLVM-VTQASDGKVTACRLHDVLLDFCKERAAEENFLSHKQHAH--
>XP_015158832.1
N------TLTE-NKEMVLFQDVMEKIKKQLL-SSQ--LDVISIVGMPGLGKTTLAEQIYNDPIVAGYFDVHGKCHVTQSYSWRELLLTLLNDVKKAD-----DQLAKELRQVLLTKRFLILIDDVW--DTKAWDYLHMCFQGKNGSRIILTTRLSEVAQYAK-CE--SN-PPLLRDDESWKLLQKKVF-HGD-NCP-SELGDVGFRIAKSCGGLPLFIVLVAGVLKEKNNKANLWKEVEQSLDALNIG-SLEES--MSIIGFSYMNLPHHLKPCFLYFGGFLRGKSIHVSKLTRLWLAEGFVLE-KEKG-EDVAQDFLKNLISRNLVM-DMERFNGKLKMCRVHDLLHKFCLEKAKQENFLYPDKPEEYR
>XP_015158852.1
T--RRPSTSVDDESDIFGRQSEIEDLIDRLL-GKK--LTVIPIVGMGGLGKTTLAKAVYNDERVKNHFGLKAWYCVSEGYDALRITKGLLQKFNN-L-----NQLQVKLKDSLKGKKFLTVLDDVWNDNYNEWDDLRNIF--YI----------------------------------------------------------------------------------------------------------------------------------------------------------------------------------------------------------------------------------
>XP_015158861.1
I--RTPSTSLVDDSGIFGRQYDIENLVGRLL-GNN--LAVVPIVGMGGLGKTALAKAVYHDERVKNHFGLKAWYCVSEPYDALRITKGLLQSFNN-L-----NQLQDKLKESLKGK--------------------------------------------------------------------------------------------------------------------------------------------------------------------------------------------------------------------------------------------------------------
>XP_015158898.1
---------------------------------------TIPIVGMGGLGKTTLAKAVYNDAKVSDHFGLKAWYCVSEAYDALRITKGLLQSFNN-L-----NQLQVKLKESLKGKKFLIVLDDVWNDNYNEWDDLRNLF--EMGSKIIVTTRKESVALMMA-----NE-KDNLSTEDSWSLFKRHAFENMD-GHL--ELEEVGKQIAAKCKGLPLALKTLAGMLRS--KEVEEWKRILR-------SERD--KDILPALMLSYNDLPAHLKRCFSFCAIFPKDYPFRKEQVIHLWIANGLVPK--DEI-EDSGNQYFLELRSRSLLEKVPN-------SFLMHDLVNDL-----SSKLCIGS-HGKSRH
>XP_015158979.1
DFRRVMSTGIVDESEVHGRDSDKDVVMRKLLEQES--VPVVSVVGTGGIGKTTLAQLAYSDEELKGHFDKRIWICVSDPFDEVKVAKAILEGLLSEF-----HMLLERIQECVSKKRFFLVLDDVWSEDYSKWEPLKNSL--NPGSRILVTSRSERVVGIMD-----SSYMGQLSDSDCWALFSRIAFSGRS-DRE--NLEDIGRRIVRKCKGLPLAAKAMGSFLRF--KTEQEWQTVLD-------NQQEEVTDLFPHLYLSYNDLLPILKRCFSYCAIFPKDTVINVDKLVRIWMAQGYLSTENNQQ-EVRGREYFMNLAMRSFFQELETN-TSVIISCKMHDVVHDF-----SKNDCYESTELSVHH
>XP_015159497.1
T-----SSSYL--QYTVGIDTHLEEVKSLLM-TDD--VRILGIWGMGGVGKTTLARAVFE--TLSPQFQYKSFLEVKET-NI-ILLSELLR--KEEG--------KCLMARRLRLMKVLVVLDDI-----NHHDHLEYLAGHSNGSRIIATTRNKQI----K-----NN-VTTLPEHDAIQLFNHYAF-KGE---P-DHIKKLALEVVSHANGLPLALRLWGIWLHN--QDKTMWREAVDLIKK-----SSPDV--VKNLKISFEAL-DEEKTIFLFF--RGMRK----DDIIKILQGYDL------YA-----RIRLHGLIEKSLVF-IST--YD----IQMHDLIQDMVKKQ-QPSRLW----ADFEA
>XP_015159498.1
T-----SSSYL--QDIVGIDTHLEKVKSLLM-TND--VRVLGIWGMGGVGKTTLARAVFD--TLSPQFQGASFLAVKEX-NI-ILLSELLR--KAEG--------KRLMAHRLRFMKVLVVLDDI-----NHHDHLEYLAGDGKGSRIIATTRNKQI----K-----NN-VTTLPEHDAIQLFNHYAF-KDE---P-DHIKKLALEVVSHAKGLPLVLRLWGIWLHN--QDKTMWREVVDVIKR-----SSPDI--VKNLQISFEEL-DNEKTIFLFF--RGKRK----DDIIKILESYDL------YA-----RIILQGLIEKSLVF-ITK--YD----IQMHDLIQDMVQMQ-QPSRLW----EDFED
>XP_015159499.1
T-----SLSSL--KDIVGIDAHLEKVNSLLM-IND--VRRVWIWGIGGVGKTTIARAIFD--IHSSKFDGACFLPSKEN--K-ILLSKLAG--KEDG--------RDWMARRLCRKKVLVVLDNI-----DHDDQLKYLAGDGNGSRIIATTRDRHT----K-----TD-ATTLLEHDAVKLFNQYAF-KDE---P-DCFEEMTLEVVRHAQGLPLALEVWGSSFRE--KNIIRWRSAVNGLKK-----FNSKI--LGILKVSYDGL-PKEQEIFLFL--KGREQ----TKIKEILESCDF------EA-----ADGLGELIDKSLVF-ISE--KD----IEMHDLIQKMVTVQ-ELSRLW----EDFEE
>XP_015159628.1
----------------------------MML-SEAD-VRIIGIWGMGGIGKSTIARAVFD--QLQEEFEGSCFLDVREVSTK-KMISDTLK--LYTS--------TTLLMNRLSYKRVMVVLDDV-----DNDEQIDYLAGKEAGSRIIITTRNRQLSH--G-----VD-HSPLGINEALMLFNKFAF-KGR---P-EDFSELALQVAQCAWGLPLALKVLGSFLHK--RTKAEWKSELKRLKE-----PHDDV--IGKLKLSIDAL-DLDKQILLFF--KAKRR----EPVTRKLLAFGF------KP-----EIGVPVLIQRSLLS-ISD--DD----FQMHDLVQETVRH--KFSRLW----DDICD
>XP_015159862.1
-EVEVMPSNT--GEEFRKLKE--EEVMAAL--RDDG-VTMIGICGMGGVGKTTMTEKIRQKAK--RLFTDVVMVTVSQQPDFKRIQDEIAGTL-G-------NNLGDQLCSRLQDSSILIILDDVW----KAL-ELEKLIPSNHQCKVIFTTRFRSVCEAMI-----AQ--GTLSEEEAWILFSQKV---GN-D-D-LSLLDIAKDVAKECNGLPLAIITVAGALKK--HTKRSWDCALEQLRG---AVVLTEV--YKPLRLSYDYLGNEAKYLFLLCSLFEEDSDIRPEELLRYGMQLGI------SN-EHARCYLLEILKDCFLL-----S-QGNKSYVKMHDVVRDVAISIAGEHNFMP-RREHFSH
>XP_015160023.1
S---------EGN-TIFGMEDDFNIILDRVT-TDE--LTVIPIFGMGGIGKTTLARKIYDDSSICSRFDKHAWVTISEEYNQRQMLLEVASSIMSD------DELMEIVYRGLKGRRFLIVIDDIW--STEAWDQMQRIFPNDNKSRILLTTRLKYVADYVNCPD--FP-PSFLSLEDSWNLFTEKLFKK------------------------------------------------------------------------------------------------------------------------------------------------------------------------------------
>XP_015160027.1
S---------EEN-TIVGMQDDLNTILDRVT-IGE--LTVIPIFGMGGIGKTTLARKVYDDSSIRSRFDKHAWVTISQEYNKRQMLLEVVSSIVSD------DELMEIVYRGLKGRRFLFVIDDIW--STEAWDQMQRIFPNDNKSRILLTTRLKYVADYVNCPD--FP-PSFLSQDDSWNLFTEKLFKKD--PCP-PLLVEMGKHIVEQCQGLPLSIIVVAGLL-------------------------------------------------------------------------------------------------------------------------------------------------
>XP_015160044.1
S---------EEN-TIVGMEDDFNIILDRVT-TDE--LTVIPIFGMGGIGKTTLARKVFGDSYIRSRFDKHAWVTISEEYNERQMLLEVVSSITSD------DQLMEIVYKGLKGRRFLIVIDDIW--STKAWDQMQRIFPNDNKSRILLTTRLKYVADYVSCPD--FP-PSFLSLDDSWNLFTEKIFKKD--PCP-SLLVKIGKHIVQQCQGLPLSVIVVAGLLGKIDPTHNNWKIVEKNLNSFFGTVS-ERC--QSILSLSYNYLPQYLRTCFLYVGGFSEDMEIDVSKLIRLWIAEQFVKVRNNKR-EVVAEEYLQELIDRSLIL-VGKRANRRMKTCKIHDLLRQLCIREGQTENGL---------
>XP_015160045.1
S---------EEN-TIVGMEDDFNIILDRVT-TDE--LTVIPIFGMGGIGKTTLARKVFGDSYIRSRFDKHAWVTISEEYNERQMLLEVVSSITSD------DQLMEIVYKGLKGRRFLIVIDDIW--STKAWDQMQRIFPNDNKSRILLTTRLKYVADYVSCPD--FP-PSFLSLDDSWNLFTEKIFKKD--PCP-SLLVKIGKHIVQQCQGLPLSVIVVAGLLGKIDPTHNNWKIVEKNLNSFFGTVS-ERC--QSILSLSYNYLPQYLRTCFLYVGGFSEDMEIDVSKLIRLWIAEQFVKVRNNKR-EVVAEEYLQELIDRSLIL-VGKRANRRMKTCKIHDLLRQLCIREGQTENGL---------
>XP_015160124.1
S-------LTT-DKIIVGFEEETNLILRKLT-PAD--LDVISITGMPGSGKTTLAYNVYNNKSVSSHFDLRAWCTLDQGYDEKKLLDKIFNQVLSEN-----IDVADKLRKQLF-----------------------------------------------------------------------------------------------DC---------------------------------------------------------------------------------------------------------------------------------------------------------------
>XP_015160125.1
--------------------EETKWILRKLI-PTD--LDVISITGMPGSGKTTLAFKVYTDKSISCHFDLRAWCTVDQEYDEKNLLNKIFNQVLIKN-----IDVVDKLRKQLYGKRYLIVLDDVW--DTTTWDELTRPFPEEKGSRIILTTREKEVALHGM-IY--TD-PRLLRSEESWELLEKRAF-GNE-SCP-DELLDVGKEIAENCKGLPLVVDLIAGVIAGRENKKSVWLEVVNNLHSFILK-NEVEV--MKVIEISYDHLPDHLKPCLLYFASRPKDKELTIYELKCVWGAEGFVEK-EMKS-EEVVKIYLDGLISSSLVI-CFNI--GDDPTYQVHDLVHDYCLIKAREEKLF---DLLPRQ
>XP_015160126.1
S-------SPA-GKIIVGFEEETNLILRKLT-PAD--LDVISITGMPGSGKTTLAHKVYNDKSVSSHFDLRAWCTVDQGYDEKKLLDKIFNQVLSEN-----IDVVDKLRKQLYGKRYLIVLDDVW--DTTTWDELTRPFPNMKGSRIILTTREKEVALHGK-RY--TD-PRLLRSEESWELLEKRAF-GNE-SCP-DELLDVGKEIAENCKGLPLVADLIAGVIAGREKKRSVWLEILNNLHSFILK-NEVEV--MKVIEISYDHLPDHLKPCLLYFAGWPKDTAVTIYELKVLLDAGGFVEK-EMKS-EEMVKIYVDDLISSSLVI-CFNI--GDYPTCQVHDLVHDFCLIKARKEKLF---DLLSSK
>XP_015160127.1
S-------SPA-GKIIVGFEEETNLILRKLT-PAD--LDVISITGMPGSGKTTLAHKVYNDKSVSSHFDLRAWCTVDQGYDEKKLLDKIFNQVLSEN-----IDVVDKLRKQLYGKRYLIVLDDVW--DTTTWDELTRPFPNMKGSRIILTTREKEVALHGK-RY--TD-PRLLRSEESWELLEKRAF-GNE-SCP-DELLDVGKEIAENCKGLPLVADLIAGVIAGREKKRSVWLEILNNLHSFILK-NEVEV--MKVIEISYDHLPDHLKPCLLYFAGWPKDTAVTIYELKVLLDAGGFVEK-EMKS-EEMVKIYVDDLISSSLVI-CFNI--GDYPTCQVHDLVHDFCLIKARKEKLF---DLLSSK
>XP_015160128.1
S-------LIT-GKIIVGFEVETNWLLRKLT-PAD--LDVISITGMPGSGKTTLAYKVYNDKSVYSHFDLRAWCTVDQGYDEKKLLDKIFNQVLSEN-----IDVVDKLRKQLYGKRYLIVLDDVW--DTTTWDELTRPFPNMKGSRIILTTREKEVALHGK-RY--TD-PRLLRSEESWELLEKRAF-GNE-SCP-DELLDVGKEIAENCKGLPLVADLIAGVIAGREKKRSVWLEILNNLHSFILK-NEVEV--MKVIEISYDHLPDHLKPCLLYFAGWPKDTAVTIYELKVLLDAGGFVEK-EMKS-EEMVKIYVDDLISSSLVI-CFNI--GDYPTCQVHDLVHDFCLIKARKEKLF---DLLSSK
>XP_015160304.1
---------TVERDTVLDLDNDLMTVKSRLI-HSK--LDVVSIVGMGGIGKTTLARKVYDDIYMEHHFYIRAWITVSQMHQLREMLLGILRCFLKST-----EQLAEQVYRSLKGRRYLIAMDDVW--DTTAWDVVKRSFPDKNGSRVILTSRLANAGIYAS-SS--SP-PRCLSVDHSLKLFNLKVFGVE--TCP-LELEKATKQIVEKCQGLPLAIVVVAGFCSKISKTENCWEDVAHKIGMIVSRET-EEC--MDLLALSYKHLPHHLKPCFLYLGAFPKDFEISVSRLIKLWIAAEFLE----HT-EEVAEGYLKDLIDRSLIM-VKKTSSGKVKTCEVHDLFHDLIIREAWKERSIE------HR
>XP_015160305.1
---------TVERDTVLDLDNDLMTVKSRLI-HSK--LDVVSIVGMGGIGKTTLARKVYDDIYMEHHFYIRAWITVSQMHQLREMLLGILRCFLKST-----EQLAEQVYRSLKGRRYLIAMDDVW--DTTAWDVVKRSFPDKNGSRVILTSRLANAGIYAS-SS--SP-PRCLSVDHSLKLFNLKVFGVE--TCP-LELEKATKQIVEKCQGLPLAIVVVAGFCSKISKTENCWEDVAHKIGMIVSRET-EEC--MDLLALSYKHLPHHLKPCFLYLGAFPKDFEISVSRLIKLWIAAEFLE----HT-EEVAEGYLKDLIDRSLIM-VKKTSSGKVKTCEVHDLFHDLIIREAWKERSIE------HR
>XP_015160355.1
T--REFSTSVVVESEIFGRQNEIEELIDRLL-GKN--LTVIPVVGMGGVGKTTLAKSVYNDEKVKEHFGLKAWICVSEPYDAVRITKELLQ--NN-L-----NQLQVKLKESLKGKKFLIVLDDVWNDNYKEWDDLRNLF--QVGSKIIVTTRKESVALMMG-----SG-VGTLSSEVSWALFKRHSLENRD-EHP--ELEEVGIQIAHKCKGLPLALKALAGILRS--KEVDEWRDILR-------SEPSRSNGILPALMLSYNDLRPHLKRCFAFCAIYPKDYLFCKEQVIHLWIANGLVQQ------LHSANQYFLELRSRSLFERVRE-------SFLMHDLVNDL-----SSNLCIGS-HEQSRH
>XP_015160356.1
T--REFSTSVVVESEIFGRQNEIEELIDRLL-GKN--LTVIPVVGMGGVGKTTLAKSVYNDEKVKEHFGLKAWICVSEPYDAVRITKELLQ--NN-L-----NQLQVKLKESLKGKKFLIVLDDVWNDNYKEWDDLRNLF--QVGSKIIVTTRKESVALMMG-----SG-VGTLSSEVSWALFKRHSLENRD-EHP--ELEEVGIQIAHKCKGLPLALKALAGILRS--KEVDEWRDILR-------SEPSRSNGILPALMLSYNDLRPHLKRCFAFCAIYPKDYLFCKEQVIHLWIANGLVQQ------LHSANQYFLELRSRSLFERVRE-------SFLMHDLVNDL-----SSNLCIGS-HEQSRH
>XP_015160468.1
-QSEAIPSNY--GEVFRKLQE--DEVMAAL--KDDG-VTMIGICGMGGVGKTTLAEKIRLKAK--RMFNDVVMVIVSQQQDPKRIQGEIVGTL-G-------DDMGDRLCTRLQNSPILIIMDDVW----KAL-DIKRLIPSNHQCKVIFTTRFHSVCEAMG-----AQ--GMLSEEEAWILFKQKV---GN-D-N-PSLLGIAKKVAKECKGLPLAIITVAGALKK--LTKPSWDCALEQLRS---AEVPKEL--YKPLRLSYDFLENEAKNLFLLCSLFEEDSDICPEELLRYGRGLRI------GK-EHARCLVLETLKDCFLL-----S-QGDKNYVKMHDVVRDVAISIAGEHNFMP-RREHFTH
>XP_015160486.1
------PGFVLNEPQVYGRDKEKDDIVKILINART--LSVLPILGMGGLGKTTLAQMVFNDQRVTEHFHPKIWVCVSDDFDEKRLIKEIVESI----------------------------LDDVWNEDQDKWAKLRQVL--VSGASVLTTTRLEKVGSIMG-----TLQPSNLSQEDCWLLFMQRAFGHQE--NL--NLVAIGKEIVKKCGGVPLAAKTLGGILCF--KEERQWEHVRD-------SEPQEESSILPALRLSYHHLPLDLRQCFAYCAVLPKDTEMEKENLISLWMAHGFLL-KGNLE-EVVGNEVWNELYLRSFFQEIEVS---GKTYFKMHDLIHDL-----FT-----ASANNIRE
>XP_015160492.1
--------------------------------AQT--LPVLPILGMGGLGKTTLAQMIFNDQRVTEHFNLKIWVCVSDDFEEKRLIKTIVESIDMDL-----APHQKKVQDLLNGKRYLLVLDDVWNENQGEWDNIKAVL--VRGASVLVTTRLERVGLIMG-----TLQPSNLSQEDCWSLFMQRAFGQEK--NP--NLEAIGKEIVKKCGGVPLAAKTLGGILRF--KEEREWEHVRD-------SEPQDERSIMPALRLSYHHLPLDLRQCFEYCVVFPKDTEMEKQSLISLWMAHGFLL-KGNLE-------------------------------------------------------------
>XP_015160661.1
N-------PVI-DEEIVGCGNDIEKMILYLI-TNE--LDVIPIVGMGGQGKTTIARKVYNSENIVSHFDVRAWCIISKTYNRRTLLEEIFSRVRYKD-----DILTDMLRKSLVGKRYLILLDVKW--DYT-----------------------------------------------------------------------------------------------------------------------------------------------------------------------------------------------------------------------------------------------
>XP_015160679.1
---------------VIGPNSHAEGVISLCF-STG--VCMFGIYGMGGIGKTAVAKAVYN--QIYRAYEGFSFVAVRERSEN-QLLSKVLK--VDKG--------KCLIQDRLAQRKVLIVLDDV-----DDMSQIKALAEESSWSIKIITTRNENLDD--V-----GD-YTRLDDFSSKRLFCFHAF-KST---P-ELDHELVNDIASLGGGVPLALEVLGSLLHK--KDDQTWRSTLESLKN-----AHHSS--IHKLKVSYDSL-DNSKEIFL-----------------------------------------------------------N----LWMHDLVRDMVHQESMRSRLW----EDVHY
>XP_015160682.1
------TCMHL-PGLVIGPNSHAEGVISLCF-STG--VCMFGIYGMAGIGKTTVAKAVYN--QIHRRYEGFSFVAVRERSEN-QLLSEVLK--VDMG--------KGIIKDRLGQKKVLIVLDDV-----DDMSQIKALAEESSGSIIIITTRSENLDD--V-----GD-YTRLDDISSRRLFCFHAF-KTT---P-KLDHELVKDIARLGGGVPLALEVLGSLLHK--KDDQTWRSTLESLKN-----AHHSS--IHKLKVSYDSL-ENSKEIFCFF--IEAQE----LYASLVLTGCGR------SF-----SLGKGILTGRCLIK-I-K--QN----LWMHDLVRDMVRQESMRSRLW----EDVNY
>XP_015160686.1
P--------HLKDDIVQGLDGDLEIIDKRLR-TSY--LDIVTITGMGGIGKTTLAKKAYDHLPIRYHFDIFVWVTISQEFLYKNVLLDALHCIMND------SELADVVKKSLNGPRYLVVVDDIW--STDDWDSISQIFPNNNGSRVLLTTRETDVAIYAN-SS--I--PNLLDLDNSWKLLCDKAFGLEH-DHP-PKLEEIGKKIAEKCQGLPLIISVIAGHLSKTVKKLESWNYVAKTLSEIIASHS-NKC--LGVLGLSYHHLPNRLKPCFLSMGDFPEDFQVETWRLIQLWIAEGFIRTSGRES-EEVAKHYLEDLISRNLIM-ARKRFNGEVKVCGIHDLLREFCLIEAEMTKFM--QKPNFRR
>XP_015160690.1
P--------HLKDDIVQGLDGDLEIIDKRLR-TSY--LDIVTITGMGGIGKTTLAKKAYDHLPI---------------------------------------------------------------------------------------------------------------------------------------------------SGLKLI---------------------------------------------------------------------------------------------------------------------------------LRDHLMLFSEL-------------
>XP_015160764.1
S----RSLSDL--KDVVGIHAHLKKLESLLM-IND--VRIVGIWGTGGIGKTTIATAIFD--NLSEQFEAACFLGVKENARK-ILLSELLR--KYAG--------KSVIPSRLCSMKVLIVLDDI-----DERDHLEYLAGDDKGSRVIVTTRNRQI----N-----ND-AQTLPDDEAMQLFNQHAF-KKK---P-DCFEKFSLELVNQANGLPLALKVWGSLLHK--KGVDKWKKIVDQIKN-----SNSEI--VEKLKLSYDGL-PEEQTIFLFF--RGENR----KEVMQIAESYES------GA-----EYILDVLIDKSLVF-ISK--YD----IEMHDLIEDMVKMQ-EPSRIW----EDFND
>XP_015160765.1
S----RSLSDL--KDVVGIHAHLKKLESLLM-IND--VRIVGIWGTGGIGKTTIATAIFD--NLSEQFEAACFLGVKENARK-ILLSELLR--KYAG--------KSVIPSRLCSMKVLIVLDDI-----DERDHLEYLAGDDKGSRVIVTTRNRQI----N-----ND-AQTLPDDEAMQLFNQHAF-KKK---P-DCFEKFSLELVNQANGLPLALKVWGSLLHK--KGVDKWKKIVDQIKN-----SNSEI--VEKLKLSYDGL-PEEQTIFLFF--RGENR----KEVMQIAESYES------GA-----EYILDVLIDKSLVF-ISK--YD----IEMHDLIEDMVKMQ-EPSRIW----EDFND
>XP_015160766.1
S----RSLSDL--KDVVGIHAHLKKLESLLM-IND--VRIVGIWGTGGIGKTTIATAIFD--NLSEQFEAACFLGVKENARK-ILLSELLR--KYAG--------KSVIPSRLCSMKVLIVLDDI-----DERDHLEYLAGDDKGSRVIVTTRNRQI----N-----ND-AQTLPDDEAMQLFNQHAF-KKK---P-DCFEKFSLELVNQANGLPLALKVWGSLLHK--KGVDKWKKIVDQIKN-----SNSEI--VEKLKLSYDGL-PEEQTIFLFF--RGENR----KEVMQIAESYES------GA-----EYILDVLIDKSLVF-ISK--YD----IEMHDLIEDMVKMQ-EPSRIW----EDFND
>XP_015160767.1
S----RSLSDL--KDVVGIHAHLKKLESLLM-IND--VRIVGIWGTGGIGKTTIATAIFD--NLSEQFEAACFLGVKENARK-ILLSELLR--KYAG--------KSVIPSRLCSMKVLIVLDDI-----DERDHLEYLAGDDKGSRVIVTTRNRQI----N-----ND-AQTLPDDEAMQLFNQHAF-KKK---P-DCFEKFSLELVNQANGLPLALKVWGSLLHK--KGVDKWKKIVDQIKN-----SNSEI--VEKLKLSYDGL-PEEQTIFLFF--RGENR----KEVMQIAESYES------GA-----EYILDVLIDKSLVF-ISK--YD----IEMHDLIEDMVKMQ-EPSRIW----EDFND
>XP_015160768.1
S-----SLSNL--QDVVGINAHLEKLTSLLI-INN--VRIVGIWGTGGIGKTTIATTIFD--NLSDQFDAACFLGVKEKARE-ILLSKLLR--KYAG--------KSMIKRRLCSMKVLIVLDDI-----DHGDHLEYLAGDDNGSRVIVTTRNRKI----N-----ND-ARTLPDHEAMQLFNQHAF-KKE---P-DCFKNFSLEVVNYAKGLPLALKVWGSMLHK--KGVDKWEKIVDKIKK-----SNSEI--VEKLKISYDGL-REEQKVFLFF--RCHGR----EAVIQIVETYNS------GA-----EDILDVLIDKSLVF-ITE--NN----VEMHDLIQDMVKMQ-NYSRIW----EDFED
>XP_015160810.1
S---------EEN-TIVGMEDDFNIILDRVT-TDE--LTVIPIFGMGGIGKTTLARKVYDDSYIRSRFDKQAWVTISQEYNERQMLLELVSSITSD------DELMEIVYRGLKGRKFLIVIDDIW--STKAWDQMQRTFPNDNRSRILLTTRLKYVADYVNCPD--FP-PSFLSQNDSWNLFTEKLFKKD--SCP-PLLVKIGKHIVQQCQGLPLSVVVVAGLLGKMDPTHDNWKKVEENLNSFFGTVS-ERC--QSILSLSYNYLPQYLRACFLYVGGFPEDMEIDVSKLIRLWISEQFVKARSNKR-EVVAEEYLQELIDRSLIL-ADKWVHGMMRSCKIHDLLRQLCLSETHTENVVDGQ----CR
>XP_015160811.1
S---------EEN-TIVGMEDDFNIILDRVT-TDE--LTVIPIFGMGGIGKTTLARKVYDDSYIRSRFDKQAWVTISQEYNERQMLLELVSSITSD------DELMEIVYRGLKGRKFLIVIDDIW--STKAWDQMQRTFPNDNRSRILLTTRLKYVADYVNCPD--FP-PSFLSQNDSWNLFTEKLFKKD--SCP-PLLVKIGKHIVQQCQGLPLSVVVVAGLLGKMDPTHDNWKKVEENLNSFFGTVS-ERC--QSILSLSYNYLPQYLRACFLYVGGFPEDMEIDVSKLIRLWISEQFVKARSNKR-EVVAEEYLQELIDRSLIL-ADKWVHGMMRSCKIHDLLRQLCLSETHTENVVDGQ----CR
>XP_015160812.1
S---------EEN-TIVGMEDDFNIILDRVT-TDE--LTVIPIFGMGGIGKTTLARKVYDDSYIRSRFDKQAWVTISQEYNERQMLLELVSSITSD------DELMEIVYRGLKGRKFLIVIDDIW--STKAWDQMQRTFPNDNRSRILLTTRLKYVADYVNCPD--FP-PSFLSQNDSWNLFTEKLFKKD--SCP-PLLVKIGKHIVQQCQGLPLSVVVVAGLLGKMDPTHDNWKKVEENLNSFFGTVS-ERC--QSILSLSYNYLPQYLRACFLYVGGFPEDMEIDVSKLIRLWISEQFVKARSNKR-EVVAEEYLQELIDRSLIL-ADKWVHGMMRSCKIHDLLRQLCLSETHTENVVDGQ----CR
>XP_015160818.1
L--IRETDSVVV--DVVGRDKDVAEIKEKILT-DD--TDTIPIVGMGGLGKTTVAKRIFNDEQIEKHFEKRVWLCLPEMSETKSFLELILESLVQSR-----DVIVKKLRDELAGRKYLLVLDDLWRVDPTLWHEFLDTLKGNRGNCILVTTRMKLVASTVA-----VG--GKLADDHCWSIFKQRAFVDGE---E--EMVITENRIVEMCQGLPLAASVLGGLIR---NEKHEWQAILDS------NSDLGENSIKKILKLSYVYLPPHLKKCFAYFAMFPKDFEFEKDQLIQLWMAEGFLHPQ-ETI-EDVGHKFFQILLQNSLLQDVKLE-HNVITHCKMHDLVHDL-----LKSKLF---ESQVRY
>XP_015160819.1
L--IRETDSVVV--DVVGRDKDVAEIKEKILT-DD--TDTIPIVGMGGLGKTTVAKRIFNDEQIEKHFEKRVWLCLPEMSETKSFLELILESLVQSR-----DVIVKKLRDELAGRKYLLVLDDLWRVDPTLWHEFLDTLKGNRGNCILVTTRMKLVASTVA-----VG--GKLADDHCWSIFKQRAFVDGE---E--EMVITENRIVEMCQGLPLAASVLGGLIR---NEKHEWQAILDS------NSDLGENSIKKILKLSYVYLPPHLKKCFAYFAMFPKDFEFEKDQLIQLWMAEGFLHPQ-ETI-EDVGHKFFQILLQNSLLQDVKLE-HNVITHCKMHDLVHDL-----LKSKLF---ESQVRY
>XP_015160820.1
L--IRETDSVVVALDVVGRDKDVAEIKEKILT-ED--VVTIPIVGMGGLGKTTVAKRIYNDEHIKQTFEKRVWLCLPEMSETKSFLELILESLVQSR-----DIIVMKLRDELAGRKYLLVLDDFWRVDSTLWNEFVDTLRGNRGNFILVTTRMEQVASTVA-----AVGPEKLAEDHCRSIFKQRAFVDGE---E--ELASMGNRIVKMCQGLPLAASVLGGLLR---SEKHEWQAILDG------NPGNGENSIKKILKLSYDYLPPHLKKCFAYFAMFPKDLEFEKDQLIQLWMAEGFLHPQ-ETT-EDIGNKFFQLLLRNSLLQDVKLE-HNNITHCKMHDLVHDL-----LKSKLI---ESHARY
>XP_015160849.1
------IISPF-PESLVGMKSQVEKVTSLLM-SND--VRSIGIWGMGGIGKTEIANVLHQ--RYRHKFEAVCFLGVGKLHQK-VVICKLLG--EHQG--------MNILKNMLR----------------------------------------------------------------------------------------------------------------------------------------------------------------------------------------------------------------------------------------------------------------
>XP_015160850.1
------IISPF-PESLVGMKSQVEKVTSLLM-SND--VRSIGIWGMGGIGKTEIANVLHQ--RYRHQFEADCFLGVGNLHQK-VVICKLLG--EHEG--------MNI----------------------------------------------------------------------------------------------------------------------------------------------------------------------------------------------------------------------------------------------------------------------
>XP_015160972.1
---QAIYSNI--REELRKSQE--DEVMEAL--RDEG-ATMIGICGLGGVGKTTLAQNIRLKEK--GFFKDVVMVTVSQQPDLIKLQGQILGKL-G-------DNFGDRLRTRLQNSRNLIILDDVW----EALRDLKELIPSSHQCKVILTTRFRNVCEEMK-----AK--GTLSEEEAWFLFSQKV---GD-N-D-PSLIDIAKEVAKECKGLPLAIIILAGALKS---TKPSWEDALRQLRR---AEVHDKV--YKSLRVSYDYLGDEVKYLFLLCSLFQEDSDIWIEELLIYGMGLRI------ES-EDARCLLLEILKDGFLL-----S-QGDEDHMKMHDVVRDVAISIAGEHNFMP-RREHFSH
>XP_015160988.1
L--IRETDSVVV--DVVGRDKDVAEIKEKILT-DD--TDTIPIVGMGGLGKTTVAKRIFNDEQIEKHFEKRVWLCLPEMSETKSFLELILESLVQSR-----DIIVKKLRDELAGRKYLLVLDDLWRVDPTLWHEFLDTLKGNRGNCILVTTRMKLVASTVA-----VG--GKLADDHCWSIFKQRAFVDGE---E--EMVITENRIVEMCQGLPLAAGVLGGLIR---NEKHEWQAILDS------NSDLGENSIKKILKLSYVYLPPHLKKCFAYFAMFPKDFEFEKDQLIQLWMAEGFLHPQ-ETI-EDVGHKFFQILLQNSLLQDVKLE-HNVITHGKMHDLVHDL-----LKSKLF---ESQVRY
>XP_015160989.1
L--IRETDSVVV--DVVGRDKDVAEIKEKILT-DD--TDTIPIVGMGGLGKTTVAKRIFNDEQIEKHFEKRVWLCLPEMSETKSFLELILESLVQSR-----DIIVKKLRDELAGRKYLLVLDDLWRVDPTLWHEFLDTLKGNRGNCILVTTRMKLVASTVA-----VG--GKLADDHCWSIFKQRAFVDGE---E--EMVITENRIVEMCQGLPLAAGVLGGLIR---NEKHEWQAILDS------NSDLGENSIKKILKLSYVYLPPHLKKCFAYFAMFPKDFEFEKDQLIQLWMAEGFLHPQ-ETI-EDVGHKFFQILLQNSLLQDVKLE-HNVITHGKMHDLVHDL-----LKSKLF---ESQVRY
>XP_015160990.1
L--IRETDSVVV--DVVGRDKDVAEIKEKILT-DD--TDTIPIVGMGGLGKTTVAKRIFNDEQIEKHFEKRVWLCLPEMSETKSFLELILESLVQSR-----DIIVKKLRDELAGRKYLLVLDDLWRVDPTLWHEFLDTLKGNRGNCILVTTRMKLVASTVA-----VG--GKLADDHCWSIFKQRAFVDGE---E--EMVITENRIVEMCQGLPLAAGVLGGLIR---NEKHEWQAILDS------NSDLGENSIKKILKLSYVYLPPHLKKCFAYFAMFPKDFEFEKDQLIQLWMAEGFLHPQ-ETI-EDVGHKFFQILLQNSLLQDVKLE-HNVITHGKMHDLVHDL-----LKSKLF---ESQVRY
>XP_015160991.1
L--IRETDSVVV--DVVGRDKDVAEIKEKILT-DD--TDTIPIVGMGGLGKTTVAKRIFNDEQIEKHFEKRVWLCLPEMSETKSFLELILESLVQSR-----DIIVKKLRDELAGRKYLLVLDDLWRVDPTLWHEFLDTLKGNRGNCILVTTRMKLVASTVA-----VG--GKLADDHCWSIFKQRAFVDGE---E--EMVITENRIVEMCQGLPLAAGVLGGLIR---NEKHEWQAILDS------NSDLGENSIKKILKLSYVYLPPHLKKCFAYFAMFPKDFEFEKDQLIQLWMAEGFLHPQ-ETI-EDVGHKFFQILLQNSLLQDVKLE-HNVITHGKMHDLVHDL-----LKSKLF---ESQVRY
>XP_015161123.1
---------------------------------KD--AVTIPIVGMGGLGKTTLAKRIFNDQHIEKHFEKRIWLCLPEMSEIKSFLELILESLVQSR-----DIIVKKLRDALGEKQYLLVLDDLWRVDSTSWHEFLDTLRGNRGNCILVTTRSKQVASIVA-----AD--GKLTDDHCWSIFKQRAFVDGE---E--EILSVENKIVEMCQGLPLAASVLGGLFC---NEKHEWQAILDG------SS--SEDSIKNILKLSYDYLPPHLKKCFSYFAIFPKDFQFEKDQLIQLWMAEGFLRPQ-ETP-EDVGNKFFQLLLQYSLLQDVNLK-YNNTTHCKMHDLVHDL-----LKSRLF---ESQVRY
>XP_015161125.1
F--IRETDSLVVAPDVVGRDLDVAEIKEKILKEED--VVTIPIVGMGGLGKTTLAKRIYNDEHIKQIFEKRIWLCLPEMSETKSFLEQILESLVQRR-----DIIVKKLQDELGGKNYLLVLDDLWCVDSTSWHEFVDTLRGNIGNCILVTTRMKRVASTVA-----TD--GKLTEDHCWSIFKQKAFVDGR---E--ELASMGNKIVKMCHGLPLAASVLGGLLH---NEKHEWQAILDG------NPDNGENSIKKILKLSYDYLPPHLKKCFAYFAMFPKD--------------------------------------------------------------------------------------
>XP_015161181.1
T-----SSSYL--QDIVGIDTHLEKVKSLLM-TND--VRIVGIWGMGGVGKTTIARVVFD--TLSPQFQGASFLA--------FLLS-------------------------------------------------------------------------------------------------------------------------------------------------------------------------------------------------------------------------------------------------------------------------------------------
>XP_015161194.1
A------TSYVDDQIFVGLQDVVQKLLAELL-EPR--RSVLSIYGMGGLGKTTLARKLYTSPDILNSFPTRAWICVSQEYNTMDLLRNIIKCIMTE------GDLEIYLRDLLKERKYLVVVDDVW--KKEAWESLKRAFPDKNDSRVIITTRKEDVAERAD-DRGF----RFLSQEESWDLFRRKLLDVRS-----PEMESLAKDMVEKCRGLPLANVVLSGLLS-PKKGLTEWQKVKDHLWKNIKEDKSIEI--SNILSLSYNDLSTALKQCFLYFGIF-----------------------------------------------------------------------------------------
>XP_015161237.1
S------SSTV-GKIIVGFEEETEWIIRKLT-PAE--IDVISIVGMPGLGKTTLAYRVYNDKSIVDHFDVCAWCTIDQERNEKKLLQKIFNQVFSEK--DIDDDVADKLRKQLFGKR-------------------------------------------------------------------------------------------------------------------------------------------------------------------------------------------------------------------------------------------------------------
>XP_015161246.1
P--------HLKDDIVQGLDGDLEIIDKRLR-TSY--LDIVTISGMGGIGKTTLAKKTYDHLQIRHHFDIFVWVTISQEFRYRNVLLEALHCIMND------SELADLVQKSLKGPRYLVVVDDIW--SRDVWDSISQIFPNNNGSRVLLTTRETDVAIYAN-TS--I--HNLLDLDNSWKLLRDKVFGLEH-DHP-PELEEIGKK--------------------------------------------------------------------------------------------------------------------------------------------------------------------
>XP_015161247.1
P--------QLKDDIVQGLDDDLEMIDKRLR-EPG--LDVVTISGMGGIGKTTLAKKAYDHLQI------------------RGF-------------------------------------------------------------------------------S--S----------------------------------------------------------------------------------------------------------------------------------------------------------------------------------------------------------
>XP_015161248.1
P--------QLKDDIVQGLDDDLEMIDKRLR-EPG--LDVVTISGMGGIGKTTLAKKAYDHLQI------------------RL----------------------------------------------------------------------------------------------------------------------------------------------------------------------------------------------------------------------------------------------------------------------------------------------
>XP_015161251.1
I---------QKD-IIVGLDEDLLRIKDRLI-SSR--LEVVPIIGMGGIGKTTLARRVYDDSLIAYHFYVRAWTNVSQEFDTREIFLGILRSISTN------EQLAERVYRSLKGRKYLIVLDDMW--SIEAWQHVRRSFPDHNGSRIVLTTRLADVASCAC-SV--NS-LRFLSMEESWTLLRDKVFGNG--SYS-PELEKIGRYIVHQCQGLPLAVVAIGGLLSKMSKETSSWENVAEKVGSLMTSDT-TDC--LNILSLSYNHLPQYLKACFLYMGVFAEIREIPVWKLIKLWIAEGFVKKVNHKN-EDVAEENLRELVDRSLVL-VGKTSLRKIKTCKMHDLVRDMCLREAKYENFISCL----RR
>XP_015161252.1
I---------QKD-IIVGLDEDLLRIKDRLI-SSR--LEVVPIIGMGGIGKTTLARRVYDDSLIAYHFYVRAWTNVSQEFDTREIFLGILRSISTN------EQLAERVYRSLKGRKYLIVLDDMW--SIEAWQHVRRSFPDHNGSRIVLTTRLADVASCAC-SV--NS-LRFLSMEESWTLLRDKVFGNG--SYS-PELEKIGRYIVHQCQGLPLAVVAIGGLLSKMSKETSSWENVAEKVGSLMTSDT-TDC--LNILSLSYNHLPQYLKACFLYMGVFAEIREIPVWKLIKLWIAEGFVKKVNHKN-EDVAEENLRELVDRSLVL-VGKTSLRKIKTCKMHDLVRDMCLREAKYENFISCL----RR
>XP_015161253.1
I---------QKD-IIVGLDEDLLRIKDRLI-SSR--LEVVPIIGMGGIGKTTLARRVYDDSLIAYHFYVRAWTNVSQEFDTREIFLGILRSISTN------EQLAERVYRSLKGRKYLIVLDDMW--SIEAWQHVRRSFPDHNGSRIVLTTRLADVASCAC-SV--NS-LRFLSMEESWTLLRDKVFGNG--SYS-PELEKIGRYIVHQCQGLPLAVVAIGGLLSKMSKETSSWENVAEKVGSLMTSDT-TDC--LNILSLSYNHLPQYLKACFLYMGVFAEIREIPVWKLIKLWIAEGFVKKVNHKN-EDVAEENLRELVDRSLVL-VGKTSLRKIKTCKMHDLVRDMCLREAKYENFISCL----RR
>XP_015161254.1
I---------QKD-IIVGLDEDLLRIKDRLI-SSR--LEVVPIIGMGGIGKTTLARRVYDDSLIAYHFYVRAWTNVSQEFDTREIFLGILRSISTN------EQLAERVYRSLKGRKYLIVLDDMW--SIEAWQHVRRSFPDHNGSRIVLTTRLADVASCAC-SV--NS-LRFLSMEESWTLLRDKVFGNG--SYS-PELEKIGRYIVHQCQGLPLAVVAIGGLLSKMSKETSSWENVAEKVGSLMTSDT-TDC--LNILSLSYNHLPQYLKACFLYMGVFAEIREIPVWKLIKLWIAEGFVKKVNHKN-EDVAEENLRELVDRSLVL-VGKTSLRKIKTCKMHDLVRDMCLREAKYENFISCL----RR
>XP_015161255.1
I---------QKD-IIVGLDEDLLRIKDRLI-SSR--LEVVPIIGMGGIGKTTLARRVYDDSLIAYHFYVRAWTNVSQEFDTREIFLGILRSISTN------EQLAERVYRSLKGRKYLIVLDDMW--SIEAWQHVRRSFPDHNGSRIVLTTRLADVASCAC-SV--NS-LRFLSMEESWTLLRDKVFGNG--SYS-PELEKIGRYIVHQCQGLPLAVVAIGGLLSKMSKETSSWENVAEKVGSLMTSDT-TDC--LNILSLSYNHLPQYLKACFLYMGVFAEIREIPVWKLIKLWIAEGFVKKVNHKN-EDVAEENLRELVDRSLVL-VGKTSLRKIKTCKMHDLVRDMCLREAKYENFISCL----RR
>XP_015161256.1
I---------QKD-IIVGLDEDLLRIKDRLI-SSR--LEVVPIIGMGGIGKTTLARRVYDDSLIAYHFYVRAWTNVSQEFDTREIFLGILRSISTN------EQLAERVYRSLKGRKYLIVLDDMW--SIEAWQHVRRSFPDHNGSRIVLTTRLADVASCAC-SV--NS-LRFLSMEESWTLLRDKVFGNG--SYS-PELEKIGRYIVHQCQGLPLAVVAIGGLLSKMSKETSSWENVAEKVGSLMTSDT-TDC--LNILSLSYNHLPQYLKACFLYMGVFAEIREIPVWKLIKLWIAEGFVKKVNHKN-EDVAEENLRELVDRSLVL-VGKTSLRKIKTCKMHDLVRDMCLREAKYENFISCL----RR
>XP_015161257.1
I---------QKD-IIVGLDEDLLRIKDRLI-SSR--LEVVPIIGMGGIGKTTLARRVYDDSLIAYHFYVRAWTNVSQEFDTREIFLGILRSISTN------EQLAERVYRSLKGRKYLIVLDDMW--SIEAWQHVRRSFPDHNGSRIVLTTRLADVASCAC-SV--NS-LRFLSMEESWTLLRDKVFGNG--SYS-PELEKIGRYIVHQCQGLPLAVVAIGGLLSKMSKETSSWENVAEKVGSLMTSDT-TDC--LNILSLSYNHLPQYLKACFLYMGVFAEIREIPVWKLIKLWIAEGFVKKVNHKN-EDVAEENLRELVDRSLVL-VGKTSLRKIKTCKMHDLVRDMCLREAKYENFISCL----RR
>XP_015161258.1
I---------QKD-IIVGLDEDLLRIKDRLI-SSR--LEVVPIIGMGGIGKTTLARRVYDDSLIAYHFYVRAWTNVSQEFDTREIFLGILRSISTN------EQLAERVYRSLKGRKYLIVLDDMW--SIEAWQHVRRSFPDHNGSRIVLTTRLADVASCAC-SV--NS-LRFLSMEESWTLLRDKVFGNG--SYS-PELEKIGRYIVHQCQGLPLAVVAIGGLLSKMSKETSSWENVAEKVGSLMTSDT-TDC--LNILSLSYNHLPQYLKACFLYMGVFAEIREIPVWKLIKLWIAEGFVKKVNHKN-EDVAEENLRELVDRSLVL-VGKTSLRKIKTCKMHDLVRDMCLREAKYENFISCL----RR
>XP_015161259.1
I---------QKD-IIVGLDEDLLRIKDRLI-SSR--LEVVPIIGMGGIGKTTLARRVYDDSLIAYHFYVRAWTNVSQEFDTREIFLGILRSISTN------EQLAERVYRSLKGRKYLIVLDDMW--SIEAWQHVRRSFPDHNGSRIVLTTRLADVASCAC-SV--NS-LRFLSMEESWTLLRDKVFGNG--SYS-PELEKIGRYIVHQCQGLPLAVVAIGGLLSKMSKETSSWENVAEKVGSLMTSDT-TDC--LNILSLSYNHLPQYLKACFLYMGVFAEIREIPVWKLIKLWIAEGFVKKVNHKN-EDVAEENLRELVDRSLVL-VGKTSLRKIKTCKMHDLVRDMCLREAKYENFISCL----RR
>XP_015161260.1
I---------QKD-IIVGLDEDLLRIKDRLI-SSR--LEVVPIIGMGGIGKTTLARRVYDDSLIAYHFYVRAWTNVSQEFDTREIFLGILRSISTN------EQLAERVYRSLKGRKYLIVLDDMW--SIEAWQHVRRSFPDHNGSRIVLTTRLADVASCAC-SV--NS-LRFLSMEESWTLLRDKVFGNG--SYS-PELEKIGRYIVHQCQGLPLAVVAIGGLLSKMSKETSSWENVAEKVGSLMTSDT-TDC--LNILSLSYNHLPQYLKACFLYMGVFAEIREIPVWKLIKLWIAEGFVKKVNHKN-EDVAEENLRELVDRSLVL-VGKTSLRKIKTCKMHDLVRDMCLREAKYENFI---------
>XP_015161267.1
G--------SLENDEVVGFDDEASKVIKRLV-AES--LDIIPVAGMPGLGKTTLARKIYNDPKLSYEFFSIPWVYVGQEYKIKDIYLRILKCFDDV------DTLAKVISDFIKGERCLIVLDDVW--VAEVIDDVKKVFAEKKGHRIMMTTRDRYLATYAN-TE-----PKFLNGKESFELLEKRVFGKGG--CP-DELVELGKEIAGKCGGVPLALVVIAGALRGRPNTND-WLRVQKNVAEHFY-KQ-EGC--LKFVEMSYNRLPQEVQTCFLYCGVFPRGFDIPSWKLIRLWIAEGLIKPQT-YT-EEIAEFYLNDLVNRNLVI-LMRKSDGQIKICRLHDMLHEFCRKEASNKWLFQDKDTC-RR
>XP_015161300.1
S----RFLSYL--QDVVGINAHLEELKSLLI-IND--VRIVGIWGIGGVGKTTIAKAIFD--TLSHQFQAACFLVVKENARK-TLLSELLR--KYDG--------KCVIPNRLSSMKVLIVLDDI-----DERDHLEYLAGGGNGSRVIVTTRNKQI----K-----DA-APTLPDDDAMQLFNKHAF-RKE---P-NCFKKLSLEVVNQAKGLPLALKVWGSLLHK--KDLIQWRRTVDQIKK--------------------------------------YER----KEVMQIVESYDS------GA-----EYILDVLIDKSLVF-ISE--YD----IEMHDLIEDMVKMQ---SRIW----EDFKD
>XP_015161303.1
S----RFLSYL--QDVVGINAHLEELKSLLI-IDD--VRIVGIWGIGGVGKTTIAKAIFD--TLSDQFKAACFLAVKENARK-TLLSELLR--KYNG--------KCMI---------------------------------------------------------------------------------------------------------------------------------------------------------------------------------------------------------------------------------------------------------------------
>XP_015161308.1
-KVEHLPGPSIKDQPAKNL----DKILEHL--ENDE-VGIIGVWGAGGIGKTTLVKNLNNELKQIKSFGVVIWVTVPKPPDIRKVQAQILSEVTDQ------GSEASKIYQRLEKS-FLVILDDVW----EAI-DLDHVVPQKAGSNVIITSRKRKVCEGMK-----TH--FTLDEDESWHLFIENA---GD-N-R-VDIQPSAMGIAKECGGLPLAITIIGASMRG--KMVEEWEDALESLRM---SETGDKV--YQVIKWSFDSLERSNQSCFLYCSLYP--ASIPTNDLIHCWWAEGF------DT-EKAYITIIEDLKNVCLL-----E-EAKMDCVKMHDVVRDVAKWID----------ASVKR
>XP_015161312.1
P--------HLKDDIVQGLDGDLDIIDKRLR-TSY--LDIVTISGMGGIGKTTLAKK----LMI-----IFQ----------SGITLTFLFGLNFD------IEM---------GPRYLVVVDDIW--STDAWDSISQIFPNNNGSRVLLTTRETDVAIYAN-TS--S--PNLLDLDNSWKLLRDKVFGLEH-DHP-PELKEIGKKIAEKCQGLPLIISVIAGHLSKTMKTLESWKYVAKTLSEIIASHS-NKC--LGVLGLSYHHLPNRLKPCFLSMGDFPEDFQVDTWRLIQLWIAEGFIRTSGSES-EEVAEHYLEDLISRNLIM-ARKRFNGEVKVCGIHDLLREFCLIEAEMTKFM--QKPNFRR
>XP_015161332.1
RWTLLGPGSILTEPQVYGRDKEEDEIVKILINAQQ--LSVLPIVGMGGLGKTTLSQMVFNDQRVIQHFDPKIWVCVSDNFEEKKLIKAIVESADMDL-----APLQKKLQELLNGKRYLLVLDDVWNEDQEKW--------------------------------------------DCWLLFMQRALGHQE--NP--NLVVIGKEIVKKCGGVPLAAKTLGGILRF--KEEREWEHVRD-------SEPQDESSILPALQLSYHHLPLDLRQCFTYCAVFPKDTEMEKENLISLWMAHGFLL-KGNLE-EYVGNEVWNELYLRSFFQEIEVS---SNTYFKMHDLIHDL-----FS-----ASTSNIRQ
>XP_015161371.1
---EAIYSNN--GEELRKLKE--EEVMAAV--RDEG-VTMIGICGLGGVGKTTLAEKIRQKAK--GLFKDVVMVTVSQQPDLKKLQGQILGKL-G-------DNLGDRLHTRLQNSHNLIILDDVW----EALDDLDKLIPSSHRCKVILTTRFRNVCVEME-----AQ--ETLSEEEAWSLFKEKV---GD-N-D-PSMIDIAKEVAKEFRGLPLAIIILAGALKS---TKPSWEDALIQLRD---AEVSSKV--YKSLRLSYDHLSNEAKYLFLFCSLFEEDSDIRTGELLTFGMGLGI------KN-QGARCLLLEILKDGFLL-----F-QGEKNHVKMHDVVRDVAISIAGEHNFMP-RREHFSH
>XP_015161528.1
A--------TFHDDVVVGFTDVVENIIDGLA-MTE--RDVISIVGMPGLGKTTTAKKVFND-------------------EKKELLLEMLSQVMKDD-----ADLAELLCRKLKRKRYLIVVDDLW--DIKAWDDLQRSFIDDNGSRIMVTTQLQGLASYIE-SDTKNH-PRHFNVEESWELLQKKVF-ATD-CCP-RNLKEPGMQIAECCQGLPLAVT-------------------------------------------------------------------------------------------------------------------------------------------------------
>XP_015161760.1
S--GLSDVPQVSDYMV-GFEVPLHEKMKLLLQEKD---QVLVLSAPPGCGKTTLATKLCQEDDIKAIYDNIFFVTVTKTPNINRIVGKIFEK------GY--PEFGDAICQLFS-QPILLVLDDVWSESESVIDHLKLQIPD----KILVTSRFVF-------PK---D--KVLSEEDAKHLFCTSAF-KDG---PD--VRRLVDKVVRSCGGFPLALRVVGHSLCG--QSEVIWFDRVMMQSKILF--PT-ENDLLRSLQASIDALDKALRDCYL--GSFPEDHRIHPAALXDMWV----------ERDEENAMAIFLKLSSQNLLA-LARR-AVGLHNIQQHDMLRELVIHQC----------EERMR
>XP_015162076.1
A-----TNSYDDEEEMFGIRQEVYDLVERLTMRAP----IVQIAGEMGSGKTTLARAVYRSRKIKNHFSGCAWVTIPKEYNKSDVLQNLLKQVSVDL---TPNELETRLLECLNGKNYLIVLDDVQ--SEQMWEGLRSVFLDRNGSTLLLITTSVSM---------WSP-PKKLSDNYSWNLFMKKAG----DTWE-EEHQDLKQRVLKVCGGLPLNTVLLGSMLSI--KDTNHFDYLQKILCT---NR-----ETKDIVSLSYMNLPDHLKLC------------------------------------------------------------------------------------------------
>XP_015162077.1
A-----TNSYDDEEEMFGIREEVYDLVERLTMRAP----IVQIAGEMGSGKTTLARAVYRSRKIKNHFSGCAWVTIPKEFNKSDVLQNLLKQVSVDL---TPNELETRLLECLNGKNYLIVLDDVQ--SDKMWEGLRSVFLDRNGSTLLLITTSVPM---------WST-PKKLSEKYSWRLFMKKAG----DTWE-EEHQDSKQRVLKVCCGLPLNTVLLGSMLST--KDTNRFDYLQKILRR---NW-----KTKDIVSLSYTNLPDHLKLCVLYLVLFPKEYDIPVRRLFRLWLSEGFVNPPYK--PEDVVQENFDDLVKRSLIQ-ISKS-DGSPRRCRLLGVLHDYLLPKAQNIRLFSTEDLNVRR
>XP_015162078.1
A-----TNSYDDEEEMFGIREEVYDLVERLTMRAP----IVQIAGEMGSGKTTLARAVYRSRKIKNHFSGCAWVTIPKEFNKSDVLQNLLKQVSVDL---TPNELETRLLECLNGKNYLIVLDDVQ--SDKMWEGLRSVFLDRNGSTLLLITTSVPM---------WST-PKKLSEKYSWRLFMKKAG----DTWE-EEHQDSKQRVLKVCCGLPLNTVLLGSMLST--KDTNRFDYLQKILRR---NW-----KTKDIVSLSYTNLPDHLKLCVLYLVLFPKEYDIPVRRLFRLWLSEGFVNPPYK--PEDVVQENFDDLVKRSLIQ-ISKS-DGSPRRCRLLGVLHDYLLPKAQNIRLFSTEDLNVRR
>XP_015162079.1
A-----TNSYDDEEEMFGIREEVYDLVERLTMRAP----IVQIAGEMGSGKTTLARAVYRSRKIKNHFSGCAWVTIPKEFNKSDVLQNLLKQVSVDL---TPNELETRLLECLNGKNYLIVLDDVQ--SDKMWEGLRSVFLDRNGSTLLLITTSVPM---------WST-PKKLSEKYSWRLFMKKAG----DTWE-EEHQDSKQRVLKVCCGLPLNTVLLGSMLST--KDTNRFDYLQKILRR---NW-----KTKDIVSLSYTNLPDHLKLCVLYLVLFPKEYDIPVRRLFRLWLSEGFVNPPYK--PEDVVQENFDDLVKRSLIQ-ISKS-DGSPRRCRLLGVLHDYLLPKAQNIRLFSTEDLNVRR
>XP_015162080.1
A-----TNSYDDEEEMFGIREEVYDLVERLTMRAP----IVQIAGEMGSGKTTLARAVYRSRKIKNHFSGCAWVTIPKEFNKSDVLQNLLKQVSVDL---TPNELETRLLECLNGKNYLIVLDDVQ--SDKMWEGLRSVFLDRNGSTLLLITTSVPM---------WST-PKKLSEKYSWRLFMKKAG----DTWE-EEHQDSKQRVLKVCCGLPLNTVLLGSMLST--KDTNRFDYLQKILRR---NW-----KTKDIVSLSYTNLPDHLKLCVLYLVLFPKEYDIPVRRLFRLWLSEGFVNPPYK--PEDVVQENFDDLVKRSLIQ-ISKS-DGSPRRCRLLGVLHDYLLPKAQNIRLFSTEDLNVRR
>XP_015162082.1
A-----TNSYADEEEMFDIRQEVHDLVKRLIKRAR----IVEIAGELGSGKTTLARAVYGRREIKKHFSGCAWVTISKESNKSDVLQNLLKQLAVDL---ATNELETRLLKWLIGKNYLIVLDDVQ--SDQMWEGLKSVFLDRNGSILLLITTTVNM---------YSP-PKTLTEEYCWNLFLKKAG----ATWE-EERQVVKQRVLNVCCGLPLNTVLLGSMLST--VDDIRFDYLQNILRI---NW-----KTKDIVSVSYMNLPDHLKLCVLYLVLFPKEYDIPVRRLFRLWLSEGFVNPEDK--PEDVVQENFDNLVKRSLIQ-ISKS-DGSPRRCRLLGVLHDYLLPKAQNIRLFSTKDLNVRR
>XP_015162089.1
------IISTV-SESLVG--TQIEKVISLLM-SDD--VYFVGLWGMSGIGKTEIASVIYE--RYRHQFEAYCFLGVGEMYRK-TLICKLFG--EHDG--------TTIIKNGLRWKKVLLVLDNI-----DHLSQLELIVGGERGSRILITTRDKHISH--V-----KD-KLLLSENEALELFCMHAF-KRK---P-EDFKVLSNEVVKYADGLPLALKVLGSSLYG--RNKEQCRDIIDRLKR-----PNDDI--LGKLKIGLDGL-NDEMRTFLLY--NHEYS----YYVERILKSCGI------HL------IGISYLIEKSLLC-I-R--YH----FEMHSLISQTSREE-ANSRVW----EEVHD
>XP_015162125.1
------SISPF-PESLVGMKSQVEKVTSLLM-SND--VRSIGIWGMGGIGKTEIANVLHQ--TYRHQFEADCFLGVGKLHQK-VVICKLSG--EHEG--------MNILKNMLRWKKVLFIIDDV-----NHQEQLEFLVGEERGSRIILTARDKHLSH--V-----GD-NQLLSENEALELFSRHAF-REK---P-KDFLELSRQVVKYAGGLPLALKVLGSSFYR--RDKKHWRHIIDRLKR-----P------------------------------------------------------------------------------------------------------------------------
>XP_015162129.1
Q------YSHLVDEDFVGLVEEVNKLVDELI-DEF--YVVFAICGMGGLGKTTLARKAYRHGDVQSHFQAFAWASISRQWQARDVLLSILMKLPENR--TRINMMDDELVKALQRKKCLIVLDDIW--STDFWNSVKHAFPKKSRSKILLTTRKKDVCTHID-PTCFFE-PRCLDAEESWKLLHKKAF----VNTP-DELERPGKEMVSKCGGLPLAIIVLAGLLAR--RKIDEWRRTCQNLNLHMSGEEQDGG-IHGVLALSYYDLPYQLKPCFLYLGNFPEDQKISARRLYQLWAAEGIIS------GEETAERYLHELAQRYMVQ-VQLT-TGRIKSCRFHDLMRDTCLSKAKEENFLATSTRTVRR
>XP_015162418.1
M-RGTPSTPLLLGSHVYGRYTEKEELIELLV-TNR--VAVIPLIGMGGIGKTTLAQIVYNDKRICEEFDVKAWAWVSDDFSVTSITKSLLESATNSL-----EIIQNGLKNMFSKKRILIVLDDVWSESCDDWNELLIPF--EKRSKIIVTTRNEGVASITG-----MLAPQEMSHDDCWSLFLHHAFGVRG-MNP--RLKEIGEEIVKRCKGLPLAIKTLGGMLSL--KDITYWTEVLN-------SNPSKKYSVLPSLRLSYHHLPPNLRRCFAYCSIFPKGYEFNKKDLVLLWMAEGFVQP-AQIT-EEVGNGNFTELQSRCFFQESSQR-SL----FVMHDLVHDL-----SRRTCIKC-RENCEK
>XP_015162422.1
KDEVRETGFVLTSAEVYGRDNDKRKIVEILTKFQE--LLVLPIVGMGGLGKTTLAQLIYNDVLVHEHFDLKIWVCVSHNFDEKRLIRAILEAIASEL-----ASLQSQLINLLRGKRYLLILDDVWNEDQEKWDKLKALL--IRGTSVITTTRLEKVASIMG-----TVQPSCLSEYDCWLLFKQRAFGLDR--SS--KLVDIGKEIVRRCCGVPLAAKALGSLLRF--KDEKEWLFVRD-------SDPQDESSILPALRLSYFHLPQDLRHCFAYCAIFEKGSKIDKEELIYFWMANGFIS-EGNLE-EDKGNEVWNELYWRSLFQEVQQS-D-GKMLFKIHDLVHDL-----MDDGI-GEKISRIRH
>XP_015162423.1
KDEVRETGFVLTSAEVYGRDNDKRKIVEILTKFQE--LLVLPIVGMGGLGKTTLAQLIYNDVLVHEHFDLKIWVCVSHNFDEKRLIRAILEAIASEL-----ASLQSQLINLLRGKRYLLILDDVWNEDQEKWDKLKALL--IRGTSVITTTRLEKVASIMG-----TVQPSCLSEYDCWLLFKQRAFGLDR--SS--KLVDIGKEIVRRCCGVPLAAKALGSLLRF--KDEKEWLFVRD-------SDPQDESSILPALRLSYFHLPQDLRHCFAYCAIFEKGSKIDKEELIYFWMANGFIS-EGNLE-EDKGNEVWNELYWRSLFQEVQQS-D-GKMLFKIHDLVHDL-----MDDGI-GEKISRIRH
>XP_015162424.1
KDEVRETGFVLTSAEVYGRDNDKRKIVEILTKFQE--LLVLPIVGMGGLGKTTLAQLIYNDVLVHEHFDLKIWVCVSHNFDEKRLIRAILEAIASEL-----ASLQSQLINLLRGKRYLLILDDVWNEDQEKWDKLKALL--IRGTSVITTTRLEKVASIMG-----TVQPSCLSEYDCWLLFKQRAFGLDR--SS--KLVDIGKEIVRRCCGVPLAAKALGSLLRF--KDEKEWLFVRD-------SDPQDESSILPALRLSYFHLPQDLRHCFAYCAIFEKGSKIDKEELIYFWMANGFIS-EGNLE-EDKGNEVWNELYWRSLFQEVQQS-D-GKMLFKIHDLVHDL-----MDDGI-GEKISRIRH
>XP_015162425.1
KDEVRETGFVLTSAEVYGRDNDKRKIVEILTKFQE--LLVLPIVGMGGLGKTTLAQLIYNDVLVHEHFDLKIWVCVSHNFDEKRLIRAILEAIASEL-----ASLQSQLINLLRGKRYLLILDDVWNEDQEKWDKLKALL--IRGTSVITTTRLEKVASIMG-----TVQPSCLSEYDCWLLFKQRAFGLDR--SS--KLVDIGKEIVRRCCGVPLAAKALGSLLRF--KDEKEWLFVRD-------SDPQDESSILPALRLSYFHLPQDLRHCFAYCAIFEKGSKIDKEELIYFWMANGFIS-EGNLE-EDKGNEVWNELYWRSLFQEVQQS-D-GKMLFKIHDLVHDL-----MDDGI-GEKISRIRH
>XP_015162426.1
KDEVRETGFVLTSAEVYGRDNDKRKIVEILTKFQE--LLVLPIVGMGGLGKTTLAQLIYNDVLVHEHFDLKIWVCVSHNFDEKRLIRAILEAIASEL-----ASLQSQLINLLRGKRYLLILDDVWNEDQEKWDKLKALL--IRGTSVITTTRLEKVASIMG-----TVQPSCLSEYDCWLLFKQRAFGLDR--SS--KLVDIGKEIVRRCCGVPLAAKALGSLLRF--KDEKEWLFVRD-------SDPQDESSILPALRLSYFHLPQDLRHCFAYCAIFEKGSKIDKEELIYFWMANGFIS-EGNLE-EDKGNEVWNELYWRSLFQEVQQS-D-GKMLFKIHDLVHDL-----MDDGI-GEKISRIRH
>XP_015162455.1
S-------LTT-GKIIVGFEEETNWIIRKLF-PAD--LDVISITGMPGSGKTTLAYKVYSDKSVSSHFDLCAWCTVDQEHDEKKLLGTIFNQVLSEN-----IDVADELRKQLYGKRYLIVLDDLW--DTATWDELTRPFPRKKGSRIILTTREKEVALHG---N--TA-PRLLRSEESWELLKKRAF-GIE-SCP-DDLLDVGKEIAENCKGLPLVADLIAGVIAGLEKKKTVWLEVRNNLSSFILN-SKMEV--MKVIELSYDHLPHHLKPCFFYLASNPKDTAMEISLLKHFWLAEGLVEQ-EMKS-EEVMKVYLDKLISSSLVI-SFNI--GENPTFQLHDLVHDFCLIKARKEKFF---DLMPRM
>XP_015162516.1
S---------VQD-IVVGLDDDVLEIKTRLC-SSK--LEVVSLVGMGGIGKSTLARMVYDDPLIKYHFSICAWVTV-KDRQVKGLLIGLLDDIKHS------EQLAEMLYKRLRFNRYLIVLDDVW--TTENWDRIKRCFSDKNGSRILLTTRLMNVALHAK-SN--SP-PRFLDSEESWELLCHKVFGSK--HDH-LELEDIGKKIAEQCQGLPLTILVIAGQLSKIERTRICWNTFAKTVGSIV-TDEHEKC--LDILALSYRNLPHHLKACFIYMCGFLEQTEIRVQLLVRLWIAEGFLTNRKVKN-EKYAEECLEDLVNRSLVI-VKEKSNGRIKSCAVHDLLQDLGLREAQKENFCHCG----RR
>XP_015162630.1
E----------ESEEIV---SQTQQ-----KKNNS--LKIACVSGEPGIGKTDLLEYAYQ-----HRYKMVLWIGVRQNY---NLWSFLVDGVFEEQ-----EEAVARVRKELRDIPFLLIIDNLW--DHKLIMDL---LPRGGETHVLISTRLSQV----------ND-PNYLSEIEAMSLMQGAVK-D-----P--EIDA-LRVIEDKLKRLTLGLAIVGAILSEPSR--------LDTINR-----PMKEI-----IYIRRENHP-----LFLVCSIFDHADGPR-SLATRMALASGWFAPPIPHKPEKYAEAEASSLLLRNI---ARTK-EG----IQFHQLIKMYGVAQA----------QHSEH
>XP_015162722.1
S---------EET-TFVGMKDDYEAILNCLN-TKE--LIVISLVGMGGIGKTTLARKVFDNSIIRDRYDKHAWVTISEQYNKRQMLLEVASSIMSN------DELMVIVYRGLKGRRFLIVIDDLW--NTEAWDQMRRIFQNNNKSRIILTTRLKDVADYASCRD--FP-PSFLSLDDSWKLFTERLLIKD--PCP-PQLEEIGKHIVRKCQGLPLSIVVVAGILGKMDPTHDNWKKVEGNLNSFFGTVS-EQC--QVILSLSYSYLPHYLKSCFLYVGGFPEDMEIVISKLIRLWIAEQFVNSRSDKS-EVVAKEYLQDLIDRSLIL-VGTKANGSMKTCKIHDLLRHLCIREAQIENCLNYQ----RR
>XP_015162788.1
S---------EET-TYVGMKKDYKAILNCLN-AKE--LIVISLVGMGGIGKTTLARKVFGNSTIRDRFEKHAWVTISEQYNKRQMLLEVASSIMSN------DELMVIVYRSLKGRRFLIVIDDLW--STDAWDQMRRIFQNNNKSRIILTTRLKHVADYASSPD--FP-PSFLSFKDSWKLFTKRLFKKD--RCP-PQLRKIGKHIIQQCQGLPLSIIVIAGLLGKIGVTYDNWKKIEENLNSFHGSVL-EQC--QAILSLSYDYLPPYLKACFLYIGGFPEDMEIRVSKMMSSWIAEQFIKATSDKR-EVVAEEYVQELMDRSLIL-GKTKPNGRFKTCKIHDLLRQLCIREAQSENVVNDR----RR
>XP_015163040.1
P-----VLYIC--PHLIGIERRVEKINSWL--STD--VDTLVICGIGGIGKTTMAKYVYN--LNYSKFDGSSFLSIRENSTHHQFLSDICK--VDEG--------MTEMRDAVSCKRILLVLDDV-----DSRDQLDALLEMDPGSKVIVTTRNKRLPF--D-----VH-KEALNRDESVELLSWHAFGQDC---P-IGFEVCSEQVAIHCGGLPLALEVLGATLAG--RNIDIWRSTIQKLET-----PNHQI--LKKLAISYESLEDHDKNLFLFF--IGKDR----DLVIAILNRCNF------YT-----VIGIENLVDRNFVK-ISE--SN----LIMHQMIRDMVRQESKRSRLW----KDSYN
>XP_015163104.1
-EIAVIPSNS--GEEFRKFQE--EEVMAAL--RDDG-VTMIGICGMGGVGKTTLAEKIRQKAK--SLFNDVVMVIVSQQPDPKRIQGEIVGTL-G-------GDMGDRLHTRLQKSCILIILDDVW----KPL-DLKRLIPSNHRCKVIFTTRFRSVCEAMG-----AR--GTLSEEEAWILFRKKV---GD-D-D-SSLHDTAKEVTKECKGLPLAIITVAGALKK--HKKRSWDCALDELRS---AVVPTEL--YKPLKLSYDYLQNEAKHLFLLCSLFEEDSDICPEELLRYGMALHI-------N-EHARFCMLERFKDCFLL-----S-QGDKNYVKMHDVVRDVAIYIAGKHIFMP-RKEQYTH
>XP_015163105.1
-EIAVIPSNS--GEEFRKFQE--EEVMAAL--RDDG-VTMIGICGMGGVGKTTLAEKIRQKAK--SLFNDVVMVIVSQQPDPKRIQGEIVGTL-G-------GDMGDRLHTRLQKSCILIILDDVW----KPL-DLKRLIPSNHRCKVIFTTRFRSVCEAMG-----AR--GTLSEEEAWILFRKKV---GD-D-D-SSLHDTAKEVTKECKGLPLAIITVAGALKK--HKKRSWDCALDELRS---AVVPTEL--YKPLKLSYDYLQNEAKHLFLLCSLFEEDSDICPEELLRYGMALHI-------N-EHARFCMLERFKDCFLL-----S-QGDKNYVKMHDVVRDVAIYIAGKHIFMP-RKEQYTH
>XP_015163106.1
-EIAVIPSNS--GEEFRKFQE--EEVMAAL--RDDG-VTMIGICGMGGVGKTTLAEKIRQKAK--SLFNDVVMVIVSQQPDPKRIQGEIVGTL-G-------GDMGDRLHTRLQKSCILIILDDVW----KPL-DLKRLIPSNHRCKVIFTTRFRSVCEAMG-----AR--GTLSEEEAWILFRKKV---GD-D-D-SSLHDTAKEVTKECKGLPLAIITVAGALKK--HKKRSWDCALDELRS---AVVPTEL--YKPLKLSYDYLQNEAKHLFLLCSLFEEDSDICPEELLRYGMALHI-------N-EHARFCMLERFKDCFLL-----S-QGDKNYVKMHDVVRDVAIYIAGKHIFMP-RKEQYTH
>XP_015163107.1
-EIAVIPSNS--GEEFRKFQE--EEVMAAL--RDDG-VTMIGICGMGGVGKTTLAEKIRQKAK--SLFNDVVMVIVSQQPDPKRIQGEIVGTL-G-------GDMGDRLHTRLQKSCILIILDDVW----KPL-DLKRLIPSNHRCKVIFTTRFRSVCEAMG-----AR--GTLSEEEAWILFRKKV---GD-D-D-SSLHDTAKEVTKECKGLPLAIITVAGALKK--HKKRSWDCALDELRS---AVVPTEL--YKPLKLSYDYLQNEAKHLFLLCSLFEEDSDICPEELLRYGMALHI-------N-EHARFCMLERFKDCFLL-----S-QGDKNYVKMHDVVRDVAIYIAGKHIFMP-RKEQYTH
>XP_015163227.1
---------ILPN-NMVGRDKEKKRMLEELR-KDE--LKVIPIVGMGGIGKTTLAKQVFNHPSIKSRFDVRAWATISKEYNVKEILLSLLQSIRDE------DELADLLQKKLKCRRYLIVIDDIW--SNKAWDDTKQCFPINNGSRILLTTRHTEVAINASSSN------NLMNSDESWNLFKSKAFANE--SFP-PELQTIGEKIASKCQGLPLTIVVVAGLLSKSKRTKEEWENVAENIKSFVTKDPDEQC--LRVLGLSYNYLPNDLKACLLYFGIFPEDSEISVKRLVRLWIAEGFLK----EG-EEEAKNRLQDLVDRCLVL-VSKSAGRKIKTCRIHDLVHELCLREAQSQNFLSVPRVGCQW
>XP_015163228.1
---------ILPN-NMVGRDKEKKRMLEELR-KDE--LKVIPIVGMGGIGKTTLAKQVFNHPSIKSRFDVRAWATISKEYNVKEILLSLLQSIRDE------DELADLLQKKLKCRRYLIVIDDIW--SNKAWDDTKQCFPINNGSRILLTTRHTEVAINASSSN------NLMNSDESWNLFKSKAFANE--SFP-PELQTIGEKIASKCQGLPLTIVVVAGLLSKSKRTKEEWENVAENIKSFVTKDPDEQC--LRVLGLSYNYLPNDLKACLLYFGIFPEDSEISVKRLVRLWIAEGFLK----EG-EEEAKNRLQDLVDRCLVL-VSKSAGRKIKTCRIHDLVHELCLREAQSQNFLSVPRVGCQW
>XP_015163236.1
-EDEIV---H--GEEFRKQKE--EEVMEAL--RDEG-VTIIGICGMPGVGKTTLAEKIRKRSK--RLFDDIVMLTVSQQPDLKNIQGEIIGTL-G-------DDLGDMLCSRLQES-VLIILDDIW----EALHDLEKLIPSNHRCKVTFTTRRRDVCQAME-----AH--GTLSKEEAWILFRQKS---GN-D-D-PSLHDIAKEVAKECKGLPIAIVTVARAL-K--FSRPSWEDALIELQR---SAMIENV--YQPLKVCYNHLEDEAKYLFLLCSFFEEDSDIVPEKLLRKGMGLGI------ES-EHARCLLLETLKDRFLL-----S-QGNRNYVKMPDVVRDVAIYIACKHIFM---------
>XP_015163245.1
H--------KPEN-IMVGHENEFEMMLNQVA-ERE--LEVVSIVGMGGIGKTTLATKLYRDPRIMSHFDILAKATVSQEYCVRNVLLALLAST--D------DQLADQLQKRLKGKRYLVVIDDIW--TKGAWDDIRQCFPDNNRSRILLTTRNVEVAGYAR-SG--KP-PRVMDFDESWSLLYEKVFAKD--SFP-SEFEQLGKQIALKCGGLPLAIIVIAGLLSKTGKTLDVWQSIAENVSSVVSTDLEAQC--MRVLALSYHHLPSHLKPCFLYFAIFPEDRLIFVNKLLDLWVAEGFLKVEEMEN-EEVAEKCLTDLVDRSLIS-ISHIFDGKKARCGMHDVTRELCLREARNVNFVQ---TSRGR
>XP_015163920.1
P--------QSKDDIVHGLDDDLEIILKRLT-PSD--LDIVTISGMGGIGKTTLARKAYDQLQIRYHFDILAWVTISQEFRGRNVLLEALHCIMDD------NELADLVQKNLKGRRYLVVVDDIW--SRDVWDSIRGIFPNNNGSRILLTTRETEVAMYAN-AS--S--PNLLNLDNSWKLLCDKVFRQKH-GHP-PELEEVGKEIVEKCQGLPLTISVIAGHLSNIPMTLGVWKDTARTLSEIIASHP-DKC--LGVLGLSYHHLPNRLKPCFLSMSNFPEDFQVETWRLIQLWIAEGFIRTGSDKS-EEVAIDYLKDLISRNLIQ-AGKRFNGEIKACGIHDILREFCLKEVEMTKHM--QKHNVRR
>XP_015163922.1
A--------KLEDDIVQGIDDDLEIIVKRLI-SSD--LEIVTITGMGGIGKTTLARKAYDHLPIRYHFDILAWVTISQEFRNRKVLLEALHCIMDE------NELADLVQKKLKGPRYLVVVDDIW--STNVWDSISGIFPNKNGSRILLTTRETEVAMYAN-TC--S--PSLLSLDNGWRLLCDKVFGRKY-EHP-PELDEIGKEIVEKCQGLPLTISVIVGHLSKVARTLEGWKDVSRNLSEIIASHP-NQC--LGVLGLSYHHLPNRLKPCFLSMSSFPEDFQVDTRRLIQLWIAEGFIRIENGKS-EEVAIDYLEDLISRNLIQ-ARKRFNGDIKVCGIHDLLREFCLIESKMTKFM--QKHNVRR
>XP_015163923.1
P--------QSADDIVHGLDDDLEIIVKRLI-SRD--LDVVTITGMGGIGKTTLARKAYDHHPIRYHFDIFVWVTISQEFRCRNVLLEALHCIMDD------NELADLVQKNLKGPRYLIVVDDIW--STDVWDSIIGIFPNNNGSRILLTTRENEVAMYAN-TC--S--PKLLSLENGWRLLCDKEFGPKH-DHP-PELEGIGKEIVEKCQGLPLTISVIAGHLSKVARTLESWKDVARTLSEIIASQS-DKC--LGVLGLSYHHLPSRLKPCL----SFYE---------------------------------------------------------------------------------------
>XP_015163925.1
---------MLENDVVNGLDGNLEIIVNRLK-PRD--LDVVTITGMGGIGKTTLAKKAYDHLTIRHHFDILAWVTISQEFRPRNVLLEALNSIMDD------NELADLVQKNLKGRRYLVVVDDFW--SRDVWDSIRRIFPNNNGSRILLTTRENEVAMYAN-TC--S--PKLLSLENGWKLLCDKVFGPKH-DHP-PALEEIGKEIVEKCQGLPLTISVIAGHLSKVARTLEGWKDVARTLSENIASNP-NKC--LGVLGLSYYHLPNRLKPCFLSMSSFPEDFQVDTRRLIQLWIAEGFIRTVGSKS-E-----------------------------------------------------------
>XP_015163927.1
A--------KLEDGIVQGIDDDLEIIIKRLT-PSD--LDIVTISGMGGIGKTTLARKAYDHLTIRYHFDILAWVTISQEFRCRNVLLEALHCIMDD------NELADLVQKNLKGRRYLVVVDDIW--SRDVWDSIRGIFPNNNGSRILLTTRETEVAMYAN-AC--R--PNLLDLENGWKLLCDKVFGPKH-DHP-PELEEIGKEIVEKCRGLPLTISVIARHLSKVARTFEGWKDVAQTLSEIIASHP-DKC--LGVLGLSYHHLPNHLKPCFLSMSGFPEDFQFETLILIQLWIAEGFIRTENGKS-EEVAIDYLEDPISRNLIQ-ARERFNGEIKTCGIHDLLREFCLTEAEMTKHM--QMHNVRR
>XP_015164580.1
L--IRETDSLVVASDIVGRDLDVAEIKEKILNEED--IVTIPIVGMGGLGKTTVAKRIYNDEHIQQIFEKRIWLCLPEMSETKCFLEQILESLVERR-----DIIVKKLQDELRGKKYLLVLDDLWCVDSTSWHEFVDTLRGNRGNCILVTTRMKRVASTVA-----TD--GKLTEDHCWSIFKQKAFVDGR---E--ELASMGNKIVKMCQGLPLAASALGGLLH---NEKHEWQAILDG------SLDNGENSIKKILKLSYDYLPPHLKKCFAYFAMFPKDYMFEKDQLIQLWMAEGFLRPQ-EIP-EDVGHRFFQILLQNSLLQDVVLE-HNTITHYKMHDLVHDL-----LKSRLF---ESQVRY
>XP_015164582.1
L--IRETDSLVVASDIVGRDLDVAEIKEKILNEED--IVTIPIVGMGGLGKTTVAKRIYNDEHIQQIFEKRIWLCLPEMSETKCFLEQILESLVERR-----DIIVKKLQDELRGKKYLLVLDDLWCVDSTSWHEFVDTLRGNRGNCILVTTRMKRVASTVA-----TD--GKLTEDHCWSIFKQKAFVDGR---E--ELASMGNKIVKMCQGLPLAASALGGLLH---NEKHEWQAILDG------SLDNGENSIKKILKLSYDYLPPHLKKCFAYFAMFPKDYMFEKDQLIQLWMAEGFLRPQ-EIP-EDVGHRFFQILLQNSLLQDVVLE-HNTITHYKMHDLVHDL-----LKSRLF---ESQVRY
>XP_015164688.1
L--IRETDSVVVASDVVGRDKDVAEIKEKILN-EE--VVTIPIVGMGGLGKTTVTKRIFNDDHIKQHFEKRAWLCLPEMSEIKSFLELILESLVQSR-----DIIVKRLQDELGGKKYLLVLDDLWRVDSTLWHDFVDTLRGNRGNCILVTTRMKQVASIVA-----AD--GKLTDDHCWSIFKHKAFVDGE---K--EMVSMEKRIVEICQGLPLAASVLGGLLC---NKRHEWQAILDG------NPDNGENRTMKILKLSYDYLPPHLKKCFAYFAMFPKDFKFKKDQLIQLWMAEGFLRPQ-ETP-EDVGNKFFQLLLQYSLLQDVELD-LNIIRRCKMHDLVHDL-----LKSKLF---ESQVRY
>XP_015164692.1
L--IRETDSVVVASDVVGRDKDVAEIKEKILN-EE--VVTIPIVGMGGLGKTTVTKRIFNDDHIKQHFEKRAWLCLPEMSEIKSFLELILESLVQSR-----DIIVKRLQDELGGKKYLLVLDDLWRVDSTLWHDFVDTLRGNRGNCILVTTRMKQVASIVA-----AD--GKLTDDHCWSIFKHKAFVDGE---K--EMVSMEKRIVEICQGLPLAASVLGGLLC---NKRHEWQAILDG------NPDNGENRTMKILKLSYDYLPPHLKKCFAYFAMFPKDFKFKKDQLIQLWMAEGFLRPQ-ETP-EDVGNKFFQLLLQYSLLQDVELD-LNIIRRCKMHDLVHDL-----LKSKLF---ESQVRY
>XP_015164693.1
L--IRETDSVVVASDVVGRDKDVAEIKEKILN-EE--VVTIPIVGMGGLGKTTVTKRIFNDDHIKQHFEKRAWLCLPEMSEIKSFLELILESLVQSR-----DIIVKRLQDELGGKKYLLVLDDLWRVDSTLWHDFVDTLRGNRGNCILVTTRMKQVASIVA-----AD--GKLTDDHCWSIFKHKAFVDGE---K--EMVSMEKRIVEICQGLPLAASVLGGLLC---NKRHEWQAILDG------NPDNGENRTMKILKLSYDYLPPHLKKCFAYFAMFPKDFKFKKDQLIQLWMAEGFLRPQ-ETP-EDVGNKFFQLLLQYSLLQDVELD-LNIIRRCKMHDLVHDL-----LKSKLF---ESQVRY
>XP_015164695.1
L--IRETDSVVVASDVVGRDKDVAEIKEKILN-EE--VVTIPIVGMGGLGKTTVTKRIFNDDHIKQHFEKRAWLCLPEMSEIKSFLELILESLVQSR-----DIIVKRLQDELGGKKYLLVLDDLWRVDSTLWHDFVDTLRGNRGNCILVTTRMKQVASIVA-----AD--GKLTDDHCWSIFKHKAFVDGE---K--EMVSMEKRIVEICQGLPLAASVLGGLLC---NKRHEWQAILDG------NPDNGENRTMKILKLSYDYLPPHLKKCFAYFAMFPKDFKFKKDQLIQLWMAEGFLRPQ-ETP-EDVGNKFFQLLLQYSLLQDVELD-LNIIRRCKMHDLVHDL-----LKSKLF---ESQVRY
>XP_015164699.1
L--IRETDSVVVASDVVGRDKDVAEIKEKILN-EE--VVTIPIVGMGGLGKTTVTKRIFNDDHIKQHFEKRAWLCLPEMSEIKSFLELILESLVQSR-----DIIVKRLQDELGGKKYLLVLDDLWRVDSTLWHDFVDTLRGNRGNCILVTTRMKQVASIVA-----AD--GKLTDDHCWSIFKHKAFVDGE---K--EMVSMEKRIVEICQGLPLAASVLGGLLC---NKRHEWQAILDG------NPDNGENRTMKILKLSYDYLPPHLKKCFAYFAMFPKDFKFKKDQLIQLWMAEGFLRPQ-ETP-EDVGNKFFQLLLQYSLLQDVELD-LNIIRRCKMHDLVHDL-----LKSKLF---ESQVRY
>XP_015164736.1
R--------HLEDGIVHGLDDDLEIIVERLK-MSD--LDVVTISGMGGIGKTTLARKAHDHLTIRYHFDIRVWITVSQKYGSRNVLLEALHCIKDD------NELADLVQKKLKGPRYLLVVDDIW--STDVWDNIRGIFPDNNRSRILLTTRETNVAMYAN-PV--S--PNLLNLENSWKLICDKVFGPKH-DCP-PELVEIGKKIAEKCQGLPLTISVIAGHLSKVARTLGSWMDVARTLGEIIASHP-DKC--LGVLGLSYHHLPNHLKPCFLSIGGFPEDYQVETWRLIRLWIAEGFIKRGSEKS-EEAAEDYLEDLISRNLIM-VRKRFNGEIKACGMHDLLREFCLTEVERTKFM--QKHN--R
>XP_015165003.1
P-----ALYIA--SCSIGIHRRARPINSWVV-NSN--IEVLLVCGIGGIGKTTLAKFVYN--LNFGYFEISCFLAIRETSKLPQLLSILRK--VDEG--------IIKIRNALCYRKVLLVLDDV-----DEPDLVEAIFDMDFGSKIIVTTRHKSLPQ--L-----VH-EGILYTIEANELFNFHAFGHEN-NQK-D-YKEYLEEVIEWCRGLPLALQVIGSSLAG--KSKNVWRSAIEKLRE-----PTNKI--VDKLRLSYELLEDHDQNLFLFF--VGMKK----DFVVRILDKCDF------YT-----LVGIQNLIDRSLVT-IDE-YVN----IRMHQLVRDMVRREAKRSRLW----TDSYN
>XP_015165007.1
R-----DLHSA--PYLIDINYRAEDIISWL--STN--VGLYVICGIGGIGKTTIAKFAYN--SSARSFEGSSFLAFNEIAKQCQVLYDIVG--VDEG--------IMMIEDAVGYKKVLLVLDDV-----DDADQIDTILGMDPASKIIITTRHESLPS--V-----PH-KEVLNKMDSLKLFSWHAFGEDH---P-WGYLELSERVVLQCVGLPLALRVLGSALSG--RRPEIWGSALEKLET-----PDGHV--IEKLKLSFDTLEDHDKDIFLFF--LGMDR----DDSVRILDGCGF------HT-----IIGMQNLIDRSLLT-ISD--LN----LEMHRLLRDLVRMESKRSRLW----KNSFR
>XP_015165080.1
L--FRETDSLVVASDVVGRDNDVAEIKEKMLN-DE--VVTIPVVGMGGLGKTTVAKRIFNDEEIEKHFEKRVWLCLPEMSETKSFLEQILQSLVQTR-----DIIVKKLRDELGGKRYLLVLDDLWRVDLPVWDEFVDSLRGNRGNCILVTTRMKQVASTVA-----VD--GKLTEDHCWSIFKQRAFVDGE---E--EMVSMESRIVEICQGLPLAASVLGGLLR---NERHEWQAILDG------NPDNGENSLRKILKLSYDYLPPHLKKCFAYFAMFPKDFVFGKDQLIQLWMAEGFLRPQ-ETP-EDVGNKYFQLLLQYSLLQDVELE-HNNIRYCKMHDLVHDL-----LKSKLF---ESQARY
>XP_015165135.1
L--IRETDSVVVASEVIGRDMDVAEIKEKILN-RD--VVTIPIVGMGGLGKTTVAKRIFNDEHIKQQFEKRVWLCLPEMLETKSFLELILESLVQSR-----DVIVKTLQDALGEKKYLLVLDDLWRVDSTLGHEFMDTLRGNRGNCILVTTRIKQVASTVA-----ID--GRLARDHCWSIFKQRIFVDGE---E--EVVSMENRIVEMCQG------------------------------------DNGENSLKKILKLSYDYLPPHLKKCFAYFAIFPKDFEFEKDQLIQFWMVEGFLCPQ-EAP-EDVGNKFFQLLLQNSLLQDVKLE-QENTTHCKMHGLVHDL-----LKSKLS---ESQVRY
>XP_015165216.1
N------SPMM-NEEIIGFEDVIEKLRDQLI-TKE--RDVISVVGMPGLGKTTLAYRLYYDKSVASHFEIRAQCCVSQVYSCKDLLIAILRGA-REK---QADELAYLLRKTLFSKRYLILVDDVW--ETSVWDDLRGSFRDNNGSRIILTTRDHEVAMYTK-IR--SD-PRMFNSDESWELLRKKVF-GEE-SCS-PLLTEIGQEIAKKCGQLPLSVVLVAGILSEMEKKVECWEQLANNLGPH----IHKDS--RTVIEQSYQI----------------------------------------------------------------------------------------------L---------
>XP_015165266.1
N------SPMM-NEEIIGFEDVIEKLRDQLI-KKG--RDVMSVVGMPGLGKTTLAYRLYYDKSVASHFEIRAQCCVSQVYSRKDLLIAILRDA-REK---QADELADLLRKTLFSKRYLILVDDVW--ETSVWDDLRGSFRDNNGSRIILTTRDHEVAMYTK-IR--SD-PRMFNSDESWELLRKKVF-GEE-SCS-PLLTEIGQQIANKCGQLPLSVVLVAGILAEMEKKVECWEQLANNLGPH----IHKDS--RTVIEQSYQILPYRLRPCFLYFGALLEDSVISVPKLTQLWISEGFVKS-EGKR-EDIAEGYLENLIGRNLVM-GTKSSRGKIKACHIHDLLHDFCKERAKDDMRLGHKQLAHR-
>XP_015165348.1
H--------QPEN-IMVGRENEFEMMLDQLA-GRE--LEVVSIVGMGGIGKTTLATKLYSDPYIMSRFDIRAKATVSQEYCVRNVILGLLPSI--D------DQLADRLQKHLKGRRYLVVIDDIW--TTEAWDDIKLCFPDYNGSRILLTTRNVEVAECAR-SG--KP-PRLMNFDESWNLLHKKIFEKE-GSYS-PEFENIGKQIALKCGGLPLAITVIAGLLSKISKTLGVWQYVAENVSSVVSTDLEAKC--MRVLALSYHHLPSHLKPCFLYFAIFAEDEQIYVNKLVELWAVEGFLNEEEGKS-EEVATTCINELIDRSLIF-IHNSFRGTIESCGMHDVTRELCLREARNMNFVQCSFKSRNR
>XP_015165350.1
H--------QPEN-IMVGRENEFEMMLDQLA-GRE--LEVVSIVGMGGIGKTTLATKLYSDPYIMSRFDIRAKATVSQEYCVRNVILGLLPSI--D------DQLADRLQKHLKGRRYLVVIDDIW--TTEAWDDIKLCFPDYNGSRILLTTRNVEVAECAR-SG--KP-PRLMNFDESWNLLHKKIFEKE-GSYS-PEFENIGKQIALKCGGLPLAITVIAGLLSKISKTLGVWQYVAENVSSVVSTDLEAKC--MRVLALSYHHLPSHLKPCFLYFAIFAEDEQIYVNKLVELWAVEGFLNEEEGKS-EEVATTCINELIDRSLIF-IHNSFRGTIESCGMHDVTRELCLREARNMNFVQCSFKSRNR
>XP_015165351.1
H--------QPEN-IMVGRENEFEMMLDQLA-GRE--LEVVSIVGMGGIGKTTLATKLYSDPYIMSRFDIRAKATVSQEYCVRNVILGLLPSI--D------DQLADRLQKHLKGRRYLVVIDDIW--TTEAWDDIKLCFPDYNGSRILLTTRNVEVAECAR-SG--KP-PRLMNFDESWNLLHKKIFEKE-GSYS-PEFENIGKQIALKCGGLPLAITVIAGLLSKISKTLGVWQYVAENVSSVVSTDLEAKC--MRVLALSYHHLPSHLKPCFLYFAIFAEDEQIYVNKLVELWAVEGFLNEEEGKS-EEVATTCINELIDRSLIF-IHNSFRGTIESCGMHDVTRELCLREARNMNFVQCSFKSRNR
>XP_015165396.1
GCASSRTRVSVHYSGVVGRVIDRDTVIEALLKEAT--LFVYPIVGVGGIGKTTLAKFVYNDPKIVSHFQLLLWIHVSRVFKVEEVLEQIVNSVKLDM-----NELKNLVHQTLYGKNYLIVLDDVWNEDPVKWDELKKLL--VCGSKILVTTRKKEVALIMG-----TVPAKGLLNEDSITLFLSKAFEQGQ-DHP--NLVWIARMIVRKCQGNPLFLMIVASSLRK--KERREWSIVNN-------HSNSNQNEISSALRVSYEQLTSNLKVCLAYCSIFPKGCVIEIDKLIQLWVAEGLISKNESED-EHVAIQHFRELLSRSFFQDVEE----RSVYCTMHDLVHDL-----AGVEFC---NDEVRH
>XP_015165412.1
-NKRGLTYPFILPSDVVGRRNESEEVIEVLMQQRG--LSVVSIVGIGGVGKTTLAKLVYRDERIVKNFPVRIWLCASQDFDVAKLSRNIVNSANFNV-----EQVHISLQDALRGKRFLLIIDDVWSRDRFKWLELRSLL--VCGSKVVVTTRSDYIALMME-----SVVTKELPHEDCLSLFLKWAFRNGQ-HFP--NLTKIGEDIVKKCKGVPLAVKTLGSMLYA--KDEREWLKVRD-------DENQEGDDILPALRLSYNQLPYYLKQCFAYCSIFPKGQEIASSMLIQLWSAQGLIHSNESQE-EDVGVHYVKELCSRSLF-EEVEY-D-SFISIKMHDLVHDL-----AQTDCCNTDSEKVRH
>XP_015165424.1
S------ASICEN-VMEGYNEERERMVQRLTRSNK--LEVVSVVGMPGIGKTTFAKTILFDNSIKRVFQIRGWITVSNNYDLRKLLLVLLRDVTMDI-----GKLAEHVQQGLKGQKYLIVVDDIW--SNQDWDRISHWFPDDNKSRILLTSRDREVADYAA-RNT-KD-GRLLTQEESRYLFYHKAFGKNYGSEV-DEFEKVGEEVVTNCKGLPLMITAVAGILSSKS-KLDEWMEVAQSVSSLVNDDDYQQC--LKVVALSYNHLPSLMKAYFLHFGLFPKAHVISVKKLIRLWIAEGLVN----KG-EQVAARVLHDLIGKSLVIVVDKS-DGQIKTCRIHDLFHDLCLKEAENENLLRNFHKGPRW
>XP_015165431.1
G--------AEEDIEVVGFDKPAEDVIKRLG--KD--LDVIPIVGMPGLGKTTLSRKVYNDSSLDFHFYKRMWIYVGTSKKPKDILVEIVNEVKDE------DQLAHIIRDFLERGKYLIVLDDVW--DTQVVDFVKKAFPNKRGDRIMLTTRQQRVAEAVS-AR-----PEKLSKGDSFKLLEQRVFGKTR-ECP-INLRGYGEEIVDKCCGVPLAIVVISGALKGCMDESE-WIVVKENVGKIFINKD-KSC--LKYVETSYNHLPQQKKAAFLYFGVFPQGFDIPAWKLIRLWVAEGLIKSLQGSE-EKVAETYLSDFAGRNLVM-VMQRSNGQIKTCRLHDMLHEFCIIEAKRISLFEDPNTS-RR
>XP_015165432.1
G--------AEEDIEVVGFDKPAEDVIKRLG--KD--LDVIPIVGMPGLGKTTLSRKVYNDSSLDFHFYKRMWIYVGTSKKPKDILVEIVNEVKDE------DQLAHIIRDFLERGKYLIVLDDVW--DTQVVDFVKKAFPNKRGDRIMLTTRQQRVAEAVS-AR-----PEKLSKGDSFKLLEQRVFGKTR-ECP-INLRGYGEEIVDKCCGVPLAIVVISGALKGCMDESE-WIVVKENVGKIFINKD-KSC--LKYVETSYNHLPQQKKAAFLYFGVFPQGFDIPAWKLIRLWVAEGLIKSLQGSE-EKVAETYLSDFAGRNLVM-VMQRSNGQIKTCRLHDMLHEFCIIEAKRISLFEDPNTS-RR
>XP_015165433.1
S------ASIREN-VMEGYNEERERMVQRLTRSNR--QEVVSVVGMPGIGKTTFAKTILFENSIKRVFRIRGWITVSNNYDLRKLLLVLLRDVTMDI-----GKLAERVQQGLKGEKYLIVVDDIW--SKDAWDRISHWFPDGNKSRILLTSRDREVGEYAA-TNP-KD-GRPLTQDESRCLFYHKAFGENYGSDI-DEFEKVGEKVITNCKGLPLMITAIAGILCSKS-KLDEWMEVAQSVSSLVNDDDYKQC--LKVVALSYNHLPSLMKACFLHFGVFPKAHVISVKKLIRLWIAEGLVN----KG-EQVAARVLHDFIGKSLVI-VDKS-NGQIKTCRIHDLFHDFCSKEAESENLLTNFRQGCRW
>XP_015165434.1
S------ASIREN-VMEGYNEERERMVQRLTRSNR--QEVVSVVGMPGIGKTTFAKTILFENSIKRVFRIRGWITVSNNYDLRKLLLVLLRDVTMDI-----GKLAERVQQGLKGEKYLIVVDDIW--SKDAWDRISHWFPDGNKSRILLTSRDREVGEYAA-TNP-KD-GRPLTQDESRCLFYHKAFGENYGSDI-DEFEKVGEKVITNCKGLPLMITAIAGILCSKS-KLDEWMEVAQSVSSLVNDDDYKQC--LKVVALSYNHLPSLMKACFLHFGVFPKAHVISVKKLIRLWIAEGLVN----KG-EQVAARVLHDFIGKSLVI-VDKS-NGQIKTCRIHDLFHDFCSKEAESENLLTNFRQGCRW
>XP_015165539.1
-EIEAISSNS--TEEFRKLQE--EEVMAAL--RDDG-VNMIGICGMGGVGKTTLAEKIRARAK--RLFDDVVMVTVSQQPDFKRIQGEIVGTL-G-------DNLGDRLRSRLQNSRVLIILDDVW----EALHDLEKLIPRNHRCKVTLTTRLRDVCEAME-----AQ--GTLPENEAWILFRQKA---SN-D-N-PSLLDIAKDVAKECKGLPLAIITVAGAL-K--HTKPSWEDALKQLRD---AKVHTKV--YKILRLSYDHLEDEARYLFLLCSLFEEDSDIWTEELLRYVMRLDI------EN-EHARCLLLETLKGCFLL-----S-QGDKNYVKMHDVVRDVAIYIAGEHIFMP-RREHFSH
>XP_015165540.1
-EIEAISSNS--TEEFRKLQE--EEVMAAL--RDDG-VNMIGICGMGGVGKTTLAEKIRARAK--RLFDDVVMVTVSQQPDFKRIQGEIVGTL-G-------DNLGDRLRSRLQNSRVLIILDDVW----EALHDLEKLIPRNHRCKVTLTTRLRDVCEAME-----AQ--GTLPENEAWILFRQKA---SN-D-N-PSLLDIAKDVAKECKGLPLAIITVAGAL-K--HTKPSWEDALKQLRD---AKVHTKV--YKILRLSYDHLEDEARYLFLLCSLFEEDSDIWTEELLRYVMRLDI------EN-EHARCLLLETLKGCFLL-----S-QGDKNYVKMHDVVRDVAIYIAGEHIFM---------
>XP_015165541.1
--------------------------MAAL--RDDG-VNMIGICGMGGVGKTTLAEKIRARAK--RLFDDVVMVTVSQQPDFKRIQGEIVGTL-G-------DNLGDRLRSRLQNSRVLIILDDVW----EALHDLEKLIPRNHRCKVTLTTRLRDVCEAME-----AQ--GTLPENEAWILFRQKA---SN-D-N-PSLLDIAKDVAKECKGLPLAIITVAGAL-K--HTKPSWEDALKQLRD---AKVHTKV--YKILRLSYDHLEDEARYLFLLCSLFEEDSDIWTEELLRYVMRLDI------EN-EHARCLLLETLKGCFLL-----S-QGDKNYVKMHDVVRDVAIYIAGEHIFMP-RREHFSH
>XP_015165542.1
-EIEAISSNS--TEEFRKLQE--EEVMAAL--RDDG-VNMIGICGMGGVGKTTLAEKIRARAK--RLFDDVVMVTVSQQPDFKRIQGEIVGTL-G-------DNLGDRLRSRLQNSRVLIILDDVW----EALHDLEKLIPRNHRCKVTLTTRLRDVCEAME-----AQ--GTLPENEAWILFRQKA---SN-D-N-PSLLDIAKDVAKECKGLPLAIITVAGAL-K--HTKPSWEDALKQLRD---AKVHTKV--YKILRLSYDHLEDEARYLFLLCSLFEEDSDIWTEELLRYVMRLDI------EN-EHARCLLLETLKGCFLL-----S-QGDKNYVKMHDVVRDVAIYIAGEHIFMP-RREHFSH
>XP_015165543.1
-EIEAISSNS--TEEFRKLQE--EEVMAAL--RDDG-VNMIGICGMGGVGKTTLAEKIRARAK--RLFDDVVMVTVSQQPDFKRIQGEIVGTL-G-------DNLGDRLRSRLQNSRVLIILDDVW----EALHDLEKLIPRNHRCKVTLTTRLRDVCEAME-----AQ--GTLPENEAWILFRQKA---SN-D-N-PSLLDIAKDVAKECKGLPLAIITVAGAL-K--HTKPSWEDALKQLRD---AKVHTKV--YKILRLSYDHLEDEARYLFLLCSLFEEDSDIWTEELLRYVMRLDI------EN-EHARCLLLETLKGCFLL-----S-QGDKNYVKMHDVVRDVAIYIAGEHIFMP-RREHFSH
>XP_015165578.1
GKGEPLVTTNLKGQVFNS-----ENISEIL--RNDE-VSIIGIYGMGGVGKTTMAMNIHNEFL--SRFGHIYWVTVSQDSSIQKLQNGIVGDLCVN------DEIAAKLFQALMNT-FVLILDDVW----NNF-DVKKVIPLN--GKMIITSRSLEVCRRVG-----CQ--NPLSKVEAWDLFTEKLG-HGN-EVP-IEIEKIAMKVAERCAGLPLGIITMAGCMKG--VDIFEWKDALQELEE---SSMKNEV--FPILHCSYTRLRPRLQKCFLYCCLYPEDFEIPRELVNKFIMEGYI------RN-RQAQHAILNKLENVCLLE--STE-DVENKCVKMHDLIREMAIKITHHDRFMP-ELEDLGK
>XP_015165770.1
L--IRETDSIVVPSDVVGRDNDVAEIKRKMLN-DD--VVTIPIVGMGGLGKTTLAKRIFNDEQIEKHFEKRVWLCLPEMSEIKSFLELILEALVQSR-----DIIVKKVRDELAGRKYLIVLDDLWRVDPTLWDEFVDTLRGNRGNFILVTTRMELVASTVA-----AVGPEKLAEDHCWSIFKQRAFVDGK---E--EIVSMEKRIVEMCQGLPLAASVMGGLLR---SEKDEWQAILDG------NPDNGEKSIKKILKLSYDYLPPQLKKCFAYFAMFPKDFEFEKEQLIQLWMAEGFLHPQ-ETT-EDVGHRFFQILLKNSLLQDVELE-HNNIRHCKMHDLVHDL-----LKSKLF---ESLVRY
>XP_015165779.1
L--IRETDSIVVASDVVGRDKDVAEIKEKILN-KE--AVTIPIVGMGGLGKTTLAKRIFNDQHIKQQFEKRVWLCLPEMVETKSFLELILESLVQSR-----DIIVKTLQDALGEK-----------------------------NC------------------------------HCWSIFKQRVFVDGE---E--ELLSMENKIVEMCQGLPLAASVLGGLLF---NDKHDWKAILDG------NPDLQENSIKKILKLSYDYLPPHLKKCFGYFAMFPKDFEFEKDQLIQLWMAEGFLCPQ-ETT-EDVGSKFFQLLLQYSLLQDVKLE-LNNITHCKMHDLVHDL-----LKSKLF-------RY
>XP_015165796.1
S-KRLPSTSLVDESGVFGRYQEVEEIISKLLSQGS--SDVIPIVGLGGVGKTTLARAVYNDKRIKQHFNITAWVCVSEEYDAFRITTTLLGSLSN-L-----NQLQIKLSHRLKGKRFLFVLDDVWNESYTDWDELRCPF--HEGSRIILTTRKESVAMMMG-----CE-MKSLSEEDCWSLFKTHSFENRD-EYP--ELEVVGKQIVGKCKGLPLAVKTLAGLLRS--KNIEEWERLLR-------SEPS---DILPVLKLSYNDLSPVLKRCFAYCALFPKDHPFGLDEVVQLWIANGLITQESDET-EDTGNQYFFELRSRSLLQKASD--SL---FFLMHDLVNDL-----SAKLCLRP-HKRVRH
>XP_015165807.1
L--IRETDSIVVASNVVGRDKDVAAIKNKMLN-EE--LVAIPIVGMGGIGKTTVAKRIFNDEEIKQIFEKRVWLCLPEMVETKSFLELILKSLVQSR-----DIIVKTLQDALGRKK-------------------------------------------------------------------------------------------------------------------------------------------------------------------------------------------------------------------------------------------------------------
>XP_015165821.1
L--IRETDSVVVASDVVGRDKDVAEIKEKILN-ND--VVTIPIVGMGGLGKTTVAKRIFNDQHIKQQFEKRVWLCLPEMSETKSFLELILESLVQSR-----DIIVKTLQDALGQKKYLLVLDDLWCVDSTSWHEFMDTLKGNRGICILVTTRIKQVASTIA-----VD--GKLTDYHCWSIFKQRAFVGGE---E--EILSMENKIVEMCQGLPLAASVLGGLLF---NDKHDWQAILDG------NPDLRENSIKKILKLSYDYLSPHLKKCFGYFAMFPKDFEFEKDQLIQLWMAEGFLCPQ-ETT-EDVGNKFFQLLLQYSLSQDVKLE-LNNITL------------------------------
>XP_015165846.1
V--IREIDSVVVASDVVGRDKDIAEIKEKILN-KE--VVTIPIVGMGGLGKTTMAKRIFSDKHIKQQFEKRVWLCLPEMSESKSFLEQILESLVQRR-----DLIVKKLQDELEGKKYLLVLDDMWRVDSTSWHEFVDTLKGNRGNCILVTTRMKQVASIVA-----ED--RRLARDHCWSIFKQRAFVGG-----------------------------------------------------------------------------------------------------------------------------------------------------------------------------------
>XP_015165854.1
L--IRETDSFVVASDVVGRDNDVAEIKEKMLN-EE--VITIPLVGMGGLGKTTVAKRIFNDEQIKQNFEKRVWLCLAEMSETKSFLELILESLVQSR-----DIIVKKLRDELGGKRYLLVLDDLWRVDPTLWHEFMDTLKGNRGNCILVTTRMKRVASTVA-----LD--ERLARDHCWCIFKQRAFVDGE---E--EMVSMENRIVELCQGLPLAASVLGGLLR---YEIHEWQAILDG------NPDNGENSLKKIYK-------------------------------------------------------------------------------------------------------------
>XP_015166207.1
-RGKILPASSL-VGESRSL----ETVWEYL--NDEH-SGIIGIYGMGGVGKTSILVEINNRIL--SIFDNVIWVTASNDSNVQKLQKDIIGSF-DE------DDEAAQLLEALRRSRFVLIIDDLW----EAF-PLEVIIPYYYDCKLIITTRSMIVCRGME-----SV--SVLSEEEAWNLFKQKV---GELA-S-PTLQAVAKDVSKECGGLPLAVVTVGRALRR--EDLRQWKNALSQLKS---A-MENRV--FARLRFSYERLKNVTRSCFLYCTLYPEDHHIETEELIKYWTWEGL------GY-ESKMKMILDELKHACLLEIIGCQ-EGLNEYVKMHDLIRDMAIAVTSP-LFMP-VEIGLER
>XP_015166208.1
-RGKILPASSL-VGESRSL----ETVWEYL--NDEH-SGIIGIYGMGGVGKTSILVEINNRIL--SIFDNVIWVTASNDSNVQKLQKDIIGSF-DE------DDEAAQLLEALRRSRFVLIIDDLW----EAF-PLEVIIPYYYDCKLIITTRSMIVCRGME-----SV--SVLSEEEAWNLFKQKV---GELA-S-PTLQAVAKDVSKECGGLPLAVVTVGRALRR--EDLRQWKNALSQLKS---A-MENRV--FARLRFSYERLKNVTRSCFLYCTLYPEDHHIETEELIKYWTWEGL------GY-ESKMKMILDELKHACLLEIIGCQ-EGLNEYVKMHDLIRDMAIAVTSP-LFMP-VEIGLER
>XP_015166215.1
H---------PQD-MMVGHENELEMMQDQLA-ASE--LEVVSIVGIGGIGKTTLADKIYNDPFIMSHFDIRAKATVSQEYCAKKVLLSLLSSTQDD------GQLADRLQKSLKGRRYLIVIDDIW--TERAWDDINLCFPDNCGSRILLTTRNMEVAEYAS-AG--KP-PRLLNFDESW----------------------------------------------------------------------------------------------------------------------------------------------------------------------------------------------
>XP_015166216.1
H---------HEN-MMVGHENEFEMMQDQLT-ASD--LEIVSIVGMGGLGKTTLANKIFCDPFVMSCFDIRAKVTISQEYCVRNVLLYLLYSVQND------GELADQLQKLLKRGRYLVVIDDIW--TKGAWDDIKLCFPDNCRSRILMTTRNMEVAEYAS-SG--RP-PRLMNFDESWSLLYEKVFAKD--CFP-PEFDEVGKQIALKCKGLPLTIVVIAGLLSKIGKALDEWKSVAANVSSVVSTDLDVQC--MRVLTLSYHHLPHHLRACFLYFALFPEDKLIFVNKLVKLWAAEGFLKVDKTKS-EQVAKQSLKDLVDRSLVF-IQRSFDGKIKACGMHDVIRELCLREARKINFVHFS-TKRVR
>XP_015166426.1
G-IFLESAHMIDQAEVVGREEEVK-LLEGLL-AKEECPDIITISGEAGIGKTTVAEAVYEQ----QDFDCHAWVFVSKNDSTRRVMQNILKGIMAPY---NIDTMEKPLKKLLIGKKFLLILDDIP--SWEIVEVVTNVMPRREKTRILVTSRVSNL----------NE--CKLKSVDSYHLLHKHACTSER------EFFSVAKDIVRLSCGLPLAIVTVGRMLST--KTAEDWIKVHQMFLR------------ACFMSLCYADLSPELQSCFLYAASFPCHFEISCKKMKRLWIAEDFVQHDNR---EESAQDQLDELIHRNMIQ-VVKN-DGRVKTCRILRRMRKFALRRSEGDHFT----ERCHR
>XP_015166427.1
G-IFLESAHMIDQAEVVGREEEVK-LLEGLL-AKEECPDIITISGEAGIGKTTVAEAVYEQ----QDFDCHAWVFVSKNDSTRRVMQNILKGIMAPY---NIDTMEKPLKKLLIGKKFLLILDDIP--SWEIVEVVTNVMPRREKTRILVTSRVSNL----------NE--CKLKSVDSYHLLHKHACTSER------EFFSVAKDIVRLSCGLPLAIVTVGRMLST--KTAEDWIKVHQMFLR------------ACFMSLCYADLSPELQSCFLYAASFPCHFEISCKKMKRLWIAEDFVQHDNR---EESAQDQLDELIHRNMIQ-VVKN-DGRVKTCRILRRMRKFALRRSEGDHFT----ERCHR
>XP_015166429.1
R----YSLSSL--QGVVGINAHFGKLESLLI-IND--VRIVGIWGIGGVGKTTIAKAIFD--TLSYQFKASCFLAVKENANY-TLLSELLR--KYDG--------KYMIQSRLCSKKVLIVLDDI-----DHGDHLEYLAGDGNGSRIVVTTRNRHI----K-----DN-PSTLPNEEAVQLFNQHAF-RKE---P-DRFMKFSLEVVNHAKGLPLALKVWGSLLHK--KDLTQWRRTIDQIKK-----PNSEI--VEKLKISYDGL-REEKEIFLFF--RGFER----KEVMQILESCDF------GA-----ECGLDVLVDKSLVF-ISK--YN----IEMHDLIQDMVKMQ-EQSRLW----EDFED
>XP_015166503.1
S----------ISGTLVGAESQIQAVLSLLM-CED--VRFIGISGMGGIGKTTIARDIFD--SISHQFEGACFVVVKENQAK-TLVSEVLT--EYGG--------IDMIRKRLGSKKVF------------------------SSS--------------------------------------------------------------------------------------------------------------------------------------------------------------------------------------------------------------------------------
>XP_015166582.1
RAARRQTGFVLTEPKVNGRDKEEDEIVKILINSEE--VPVLPILGMGGLGKTTLAQMVFNDQRVTEHFNLKIWVCVSDDFDEKRLIKAIVESIDMDL-----APLQKKLQELLNGKRYLLVLDDVWNEDQDKWANLRQVL--VSGASVLTTTRLEKVGSIMG-----TLQPSNLSQADCWLLFMQCAFGHQ---NP--NLVAIGKEIVKKSGGVPLATKTLGGILRF--KEEREWEHVRD-------NDPQEERSILPILRLSYHHLPLDLRQCFAYCAVFPKDTKMEKKKVISLWMAHGFLL-RRSLE-EDMGNEVWNELYLRSFFQEIDVY---GNTYFKMHDLIHDL-----FS-----ASASNIRE
>XP_015166619.1
---------------MVIFEEEEQLLMENL--TDQ--LGVIAIVGMPGHGKTTLAKKLYHHENIVNRFDVRSWCTVSKVYDRRKILLELLGY-MSE------DELIQQVQRCFEKRRYFIVIDDVW--STAIYDELVSFFPNNSRSRIIITTRLDEVNSSVNYSFCY----SFIVEDKSWLLLRNIVFKEEN-SCS-QELEEIGKQIAKSCAGLPLAIVLIGGLLARLDKKKGYWTKVAQWLSAKVAGE--AEW-YMDIIELSYKHLPSYLKLCFRYFGMFLEDEEVSVKKLMRIWAAEGYVQ-NNERSAEIVPMDYLIDLITSNLVV-VAEF-LGDMKSVCLHDLVQDFCLNKAKEENFSSNSASDVQR
>XP_015166892.1
------TVSAT-EKYLVGIESRMGEVKSLLF-LSD--VCFIGIWGIGGVGKTTVARKYFD--KVSHQFQGSCFLAVREESKK-TLLSRLLK--FYEG--------ADMIKRRLCHWKVLIVFDDV-----DDEDLLEYLVGNDGGSIVITTTRNQDLRH---------D-QPELAKDEAIEVFSWHAF-QKP---P-DEFLKLSKSVVDYAKGLPLALKVLGSFLYK--RGITEWTSALDRLKD-----GYEKI--AKQLSLSLDGL-HEEKNVFLFF--RGRKK----DDVITILNSFGF------RS-----EIGIDVLIQKSLLY-ISE---G----VEMHDLIEQMARNVDKHSRIW----QDIKT
>XP_015167121.1
N------ETTQLDEVMVGFKDETDLLIEQLT-PKN--LDVVSIVGMPGLGKTTLAKKVFHDEKMQRHFDIQAMCCVSQTYDRRKLPLGILNQVGSNQQ----NEKEDALRKFLLRKKYLLYIDDIW--SVETWKYLRRCLPDNNGSRILLTSRLSDVASKIK-PD--RA-PRFLDENESWELMRIKLF-KEQ-TCP-PDLSKVGANIASKCKGLPLLVILVAGVLSGISENEESWRRIAESIKLTVTSA--KEC--MEVIELSYKHMPDHLKPCFLYFASFQEDEEIPLSNLAWLWTIEGLVPN------DA--KILLNDLIGRSLIM-VSKKSTGGVRTCRIHDMLHDFCVTKSKEEKFM----YEHRR
>XP_015167139.1
N------ETTQHDEVMVGFKDETDLLIEQLT-PKY--LDVVSIVGMPGLGKTTLAKKVFHDKKMRRHFDVQAMCCVSQTYDRRKLLLGILNQVCSNKQ----NEKADALRKFLLRKKYLLYIDDIW--SVDTWKYLHRCLPDGNGSRILLTSRNIDVASNIT-RG--RE-PRFLDENESWELMKIKLF-KEQ-TCP-PDLSKVGANIASKCKGLPLLVILVAGVLSGISENEESWRRVAESIKLTVTSA--KEC--MEVIELSYKHLPDHLKPCLLYFASFQKDEEIPLSNLEWLWTIEGLVPN------ESIHESLLNDLIGRSLIM-VSKKSTGGVRTCRIHDMLHDFCMTKSKEEKFM----YEHRR
>XP_015167140.1
N------ETTQHDEVMVGFKDETDLLIEQLT-PKY--LDVVSIVGMPGLGKTTLAKKVFHDKKMRRHFDVQAMCCVSQTYDRRKLLLGILNQVCSNKQ----NEKADALRKFLLRKKYLLYIDDIW--SVDTWKYLHRCLPDGNGSRILLTSRNIDVASNIT-RG--RE-PRFLDENESWELMKIKLF-KEQ-TCP-PDLSKVGANIASKCKGLPLLVILVAGVLSGISENEESWRRVAESIKLTVTSA--KEC--MEVIELSYKHLPDHLKPCLLYFASFQKDEEIPLSNLEWLWTIEGLVPN------ESIHESLLNDLIGRSLIM-VSKKSTGGVRTCRIHDMLHDFCMTKSKEEKFM----YEHRR
>XP_015167141.1
N------ETTLPDEVMVGFKNEADLLIEQLT-PKC--LVVVSIVGMPGLGKTTLAKKVFHDEKMRLYFDIQAMCRVSQTYDKRKLLLGILNQVCSNQQ----NEKADALRKFLLRKKYLLYIDDIW--SVDTWEYLSRCLPDKNGSRILLTSRNINVASNIK-FE--RV-LRFLDKNESWELMKIKLF-KEQ-TCP-PDLSKVGENIASKCKGLPLLVILVAGVLSGISKNEGSWRRVAESIKLTVTSA--KEC--MEVIELSYKHMPDHLKPCLLYFASFQEDEEIPLSNLAWLWTIEGLVPN------DA--KILLNDLIGRSLIM-VSKKSTGGVRTCHIHDMLHDFCMTKSKEEKFM----YEHRR
>XP_015167226.1
T-----SVSYL--RNVVGIDTHLEKVKSLLM-IND--VRIVGIWGMGGVGKTTIARAIFD--TNSNRFDGACFXAIKEN--K-ILLSELLR--KEDG--------KHMIAHRLRSKKVLVVLDDI-----DHNDHLDNLAGDDKGSRIIATTRDRHM----K-----ND-VTALLKHDAIKLFHQYAF-KEE---P-GSFEKLSLEVIDHAKGLPLALKVWGSFLHK--RDIIEWRSAIEQMKI-----SKSEI--VEKLKISYDRL-TIQQDIFLFL--RGEGK----KYIMKILESCYS------GA-----NIELSVLIDKSLVF-IDD--YD----IQMHDLIRDMVNMQ-ERSRLW----KDLEE
>XP_015167639.1
S-------------VTVGHEEEEARIICQLL-ESE--LDVISIVGMPGLGKTTLANKVYKNTLVATHFNVRAWCTVSQKYNKSKVLRGILQQVSED-------DLAENLRRALLDKRYLIVLDDVW--DIETGEMLIACFP-KRGNRIILTSRSSKVGLQVK-CH--SD-PQLLTPEKSWDLFVKKVFGDEG-SCP-AELSEVGHQIVEKCQGLPLAIVLIAGIVRGKKKEKDLWLQIEHNLDSFISSNNNLQM--MKVMQLSYDHLPYHLKPLLLYFARSQKNKRTPVSTLMQLWMAEGLVDH----S-EEVTQSYLDALISSSLIM-VDHSLMSIIKVCYMHDVVHDFCSVKAKKEKFFHASDFLHRR
>XP_015167640.1
S-------------VTVGHEEEEARIICQLL-ESE--LDVISIVGMPGLGKTTLANKVYKNTLVATHFNVRAWCTVSQKYNKSKVLRGILQQVSED-------DLAENLRRALLDKRYLIVLDDVW--DIETGEMLIACFP-KRGNRIILTSRSSKVGLQVK-CH--SD-PQLLTPEKSWDLFVKKVFGDEG-SCP-AELSEVGHQIVEKCQGLPLAIVLIAGIVRGKKKEKDLWLQIEHNLDSFISSNNNLQM--MKVMQLSYDHLPYHLKPLLLYFARSQKNKRTPVSTLMQLWMAEGLVDH----S-EEVTQSYLDALISSSLIM-VDHSLMSIIKVCYMHDVVHDFCSVKAKKEKFFHASDFLHRR
>XP_015167641.1
S-------------VTVGHEEEEARIICQLL-ESE--LDVISIVGMPGLGKTTLANKVYKNTLVATHFNVRAWCTVSQKYNKSKVLRGILQQVSED-------DLAENLRRALLDKRYLIVLDDVW--DIETGEMLIACFP-KRGNRIILTSRSSKVGLQVK-CH--SD-PQLLTPEKSWDLFVKKVFGDEG-SCP-AELSEVGHQIVEKCQGLPLAIVLIAGIVRGKKKEKDLWLQIEHNLDSFISSNNNLQM--MKVMQLSYDHLPYHLKPLLLYFARSQKNKRTPVSTLMQLWMAEGLVDH----S-EEVTQSYLDALISSSLIM-VDHSLMSIIKVCYMHDVVHDFCSVKAKKEKFFHASDFLHRR
>XP_015167643.1
S-------------VTVGHEEDEAKMIDQLL-ESE--LDVISIVGMPGLGKTTLANKVYNNTLVASHFKIRAWCTVSQKYNKSKVLREILQQVSED------HDLAEKLRRALYDKRYLIVLDDVW--DIATGEMLIACFP-KRGDRVILTSRNSEVGLKLK-CH--SD-LQLLTFGKSWELFEKMVFGKE--SCP-AELLDVGHQIVKKCQGLPLAVVLIAGIVRGKKEEKDLWLKIQHNLD--ISANNNLEI--MKVMQLSYDHLPYHLKPLLLYFARSRKGKRTPVSKLMQLWMAEGFLDHIRSNS-EEVTQSYLDALISSSLIM-VDHGF--KIKVCYVHDVVHDFCSVKAKKEKFFHVSDFLHHR
>XP_015167644.1
S-------------VTVGHEEDEAKMIDQLL-ESE--LDVISIVGMPGLGKTTLANKVYNNTLVASHFKIRAWCTVSQKYNKSKVLREILQQVSED------HDLAEKLRRALYDKRYLIVLDDVW--DIATGEMLIACFP-KRGDRVILTSRNSEVGLKLK-CH--SD-LQLLTFGKSWELFEKMVFGKE--SCP-AELLDVGHQIVKKCQGLPLAVVLIAGIVRGKKEEKDLWLKIQHNLD--ISANNNLEI--MKVMQLSYDHLPYHLKPLLLYFARSRKGKRTPVSKLMQLWMAEGFLDHIRSNS-EEVTQSYLDALISSSLIM-VDHGF--KIKVCYVHDVVHDFCSVKAKKEKFFHVSDFLHHR
>XP_015167645.1
S-------------VTVGHEKEESQIIGQLL-ESE--LDVISIVGMPGLGKTTLANKVYNNTLVASHFKIRAWCTVSQKYNKSKVLREILQQVSED------HDLAEKLRRALYDKRYLIVLDDVW--DIATGEMLIACFP-KRGDRVILTSRISKVGSQVK-CR--TD-PQVLTLEKSWELFEKRVFG-EG-SCP-AELSDVGHQIVKKCKGLPLAIVLIAGIVRGKKKEKNLWLKIQHNLDSFISANINLQM--MKVMQLSYDHLPCHLKPLLLYFARSQKNKRTPVSELKQLWMAEGFVDYIPSGS-EEATQRYLDALVSSSLIM-VDQSMFSRIKVCYVHDVVHDFCSEKAKKEKFFHASDFLHHR
>XP_015167646.1
S-------------VTVGHEKEESQIIGQLL-ESE--LDVISIVGMPGLGKTTLANKVYNNTLVASHFKIRAWCTVSQKYNKSKVLREILQQVSED------HDLAEKLRRALYDKRYLIVLDDVW--DIATGEMLIACFP-KRGDRVILTSRISKVGSQVK-CR--TD-PQVLTLEKSWELFEKRVFG-EG-SCP-AELSDVGHQIVKKCKGLPLAIVLIAGIVRGKKKEKNLWLKIQHNLDSFISANINLQM--MKVMQLSYDHLPCHLKPLLLYFARSQKNKRTPVSELKQLWMAEGFVDYIPSGS-EEATQRYLDALVSSSLIM-VDQSMFSRIKVCYVHDVVHDFCSEKAKKEKFFHASDFLHHR
>XP_015167647.1
S-------------VTVGHEKEESQIIGQLL-ESE--LDVISIVGMPGLGKTTLANKVYNNTLVASHFKIRAWCTVSQKYNKSKVLREILQQVSED------HDLAEKLRRALYDKRYLIVLDDVW--DIATGEMLIACFP-KRGDRVILTSRISKVGSQVK-CR--TD-PQVLTLEKSWELFEKRVFG-EG-SCP-AELSDVGHQIVKKCKGLPLAIVLIAGIVRGKKKEKNLWLKIQHNLDSFISANINLQM--MKVMQLSYDHLPCHLKPLLLYFARSQKNKRTPVSELKQLWMAEGFVDYIPSGS-EEATQRYLDALVSSSLIM-VDQSMFSRIKVCYVHDVVHDFCSEKAKKEKFFHASDFLHHR
>XP_015167648.1
S-------------VTVGHEKEESQIIGQLL-ESE--LDVISIVGMPGLGKTTLANKVYNNTLVASHFKIRAWCTVSQKYNKSKVLREILQQVSED------HDLAEKLRRALYDKRYLIVLDDVW--DIATGEMLIACFP-KRGDRVILTSRISKVGSQVK-CR--TD-PQVLTLEKSWELFEKRVFG-EG-SCP-AELSDVGHQIVKKCKGLPLAIVLIAGIVRGKKKEKNLWLKIQHNLDSFISANINLQM--MKVMQLSYDHLPCHLKPLLLYFARSQKNKRTPVSELKQLWMAEGFVDYIPSGS-EEATQRYLDALVSSSLIM-VDQSMFSRIKVCYVHDVVHDFCSEKAKKEKFFHASDFLHHR
>XP_015167671.1
N----YSLSFL--QDVVGINDHLEKLKSKLM-IND--VRILGIWGIGGVGKTTIAKAIFD--AISYQFKASCFLAVKENAKK-TLLSELLR--KYDG--------KRMIPNILCSMKVLIVLDDI-----DHSEHLEYLAGDGNGSRVIITTRNKHI----K-----DD-ASTLPDHEAMQLFNKHAF-KKE---P-DSFKKFSLEVVNHAKGLPLALKVWGSLLHK--KCLTLWRKTVEQIKK-----SNSEI--VKKLKISYDGL-LEEQEIFLLF--RGKKR----KEVMQILESCDF------GA-----EYGLNVLINKSLVF-ISE--NN----IEMHDLIRDMVKMQ-KRSRIW----EDFKK
>XP_015167676.1
S------MSAI-KEKIIGFKDEIETLVHKLI-SRE--LDIISIVGMPGAGKTTLANRLYSYDSVVSHFDIRAQCHVSPEYSQRGLLLSLLQVSSKE-----TDELKDILSRILRSKRYLILLDDVW--DHKAWDDLKCCFPDNTGSRILLTTRNHDVADYVK-SV--NK-PSLLTYEESWELLKMKVF-GNG-SCS-PLLEKVGQEIVRKCGGLRLSIVLVAGILSKIEQTEECWSEVAKHLGIN----MLSAL--NDIIEQSYQHLPYHLKSCFLYFGTFLEFKEINVSKLTWMWIGEGFVND-EGKS-QDIARGYLENLIRRNLVM-NAKSSDGKVKACRVHDLLLDFCKKRAAEEHFLSRKQFAQRR
>XP_015167715.1
P--------HLEDDIVHGLDDDLEIIVERLT-LSD--LDIVTISGMGGIGKTTLARKAYDHLKLRYHFDIHVWITISQEYGRRNVLLQALHCIKDD------NELADLVQKSLKGPRYLVVVDDIW--STDVWDSIRRMFPDNNRSRILLTTRETTVAMYAD-SI--S--PNLLNLENSWKLLCDKVFGPNS-CHP-LELEEIGKKIAEKCQGLPLTISVIAGHLSKVSRTLGSWMDVAQTLGEIISSHP-DNA--------------------------------------------------------------------------------------------------------------------
>XP_015168291.1
T--RTPSTSLVDDSDIFGRHKEIEDLIVRLL-GKN--LAVVPIVGMGGVGKTTLAKAVYNNEKVKDHFGLKAWFCVSEAYDAFRITKGLLQ--DN-L-----NQLQVKLKESLKGKKFLVVLDDVWNDNYNEWDDLRNLF--LLGSKIIVTTRKESVALMMG-----SG-AGTLSSEVSWALFKRHSLENRD-EHP--EFEEVGRKIADKC---------------------------------------------------------------------------------------------------------------------------------------------------------------
>XP_015168321.1
N------TSGA-NEEMVGFQDVMDKLKKQLL-SHQ--LDVISIFGMPGNGKTTLAKKIYNDPTVVSHFDVRAMCHVTQVYSWRDLLLTILNDVKKGD-----DELATELRRVLLTKRFLILIDDVW--DKTAWDDLKMCFQGQNRSRIILTTRLYEVADYAK-CN--SD-PRLLTDDESWKLLQEELF-HGQ-SFP-CELGDVGLRIAKRCGGLPLSIVLVAGVLKEKKKKADCWKEVEESLSSHNIG-SSEES--MSIIGFSYKNLPNHLKPCFLYFGGFLRGKDIPVSKLSRVWLAEGIVED-KEKG-EDAAQDYLKDLIRKNLVT-DMERSNGKLKTCRVHDLLHQFCVEKAKQDNFLYPEKPEIYR
>XP_015168322.1
N------TSGA-NEEMVGFQDVMDKLKKQLL-SHQ--LDVISIFGMPGNGKTTLAKKIYNDPTVVSHFDVRAMCHVTQVYSWRDLLLTILNDVKKGD-----DELATELRRVLLTKRFLILIDDVW--DKTAWDDLKMCFQGQNRSRIILTTRLYEVADYAK-CN--SD-PRLLTDDESWKLLQEELF-HGQ-SFP-CELGDVGLRIAKRCGGLPLSIVLVAGVLKEKKKKADCWKEVEESLSSHNIG-SSEES--MSIIGFSYKNLPNHLKPCFLYFGGFLRGKDIPVSKLSRVWLAEGIVED-KEKG-EDAAQDYLKDLIRKNLVT-DMERSNGKLKTCRVHDLLHQFCVEKAKQDNFLYPEKPEIYR
>XP_015168323.1
N------TSGA-NEEMVGFQDVMDKLKKQLL-SHQ--LDVISIFGMPGNGKTTLAKKIYNDPTVVSHFDVRAMCHVTQVYSWRDLLLTILNDVKKGD-----DELATELRRVLLTKRFLILIDDVW--DKTAWDDLKMCFQGQNRSRIILTTRLYEVADYAK-CN--SD-PRLLTDDESWKLLQEELF-HGQ-SFP-CELGDVGLRIAKRCGGLPLSIVLVAGVLKEKKKKADCWKEVEESLSSHNIG-SSEES--MSIIGFSYKNLPNHLKPCFLYFGGFLRGKDIPVSKLSRVWLAEGIVED-KEKG-EDAAQDYLKDLIRKNLVT-DMERSNGKLKTCRVHDLLHQFCVEKAKQDNFLYPEKPEIYR
>XP_015168328.1
Q------ITSI-REEMVGFDEVVQTLKGKLI-SSK--LDLISIVGMAGLGKTTLANKLFLDQLVVSHFDVRAQCCVSQVYTRKDLLLTILRG-SDKL---PENELADKLRKLLFGQRYLILIDDVW--ETTACDDLMPCFYENNGSRLILTTRHDHVAYHAK-LV--SD-PRKFTLEESWILLKNKVF-NKK-SCP-AVLEDVGQKIAQKCGGLPLSVVLVAGILETMEKEKRCWEQVAINLGPH----IQAKS--EDIINLSYQDLPFHLKPCFLYFGVFSEDEEIKVSKITWLWTAEGLVKT-KEKL-EDIAENYLKNLIGRNLVM-VSKSSNGKTKTCRIHDLLLEFCKKKAKVENFLYQKHSIQRR
>XP_015168402.1
-------------KYPVGIKSRVEEVKSLLV-SGG--VYFIGLWGRCGVGKTTVAREIFY--EIS--CQGS-------------------------------------------------------------------------------------------------------------------------------------------------------------------------------------------------------------------------------------F------SR-----EMNTSILKKKKRNY-L----------------------------------------
>XP_015168412.1
----------D-DAEVVGFEKDAEIIMKKLT-TKE--LHVLSIFGMPGLGKTTLAMKVYNNPSIVGHFDVKVWCAVSQSYNRRTLLVEIFKQAIKED-----VDIADKLLKALKGKRYLIVLDDTR--EVEAWEDLGLCFPNEYGSRVMVTTRIERVATHLQ-HC--SE-PRFLTPEESWELLEKKVF-QGE-SCP-PDLLEAGLQVAKHCKGFPLVIVLIAGIIMQMERRPSMWMEIANDLSSYVLG---EQS--MKVIQSSYDRLEDHLKPYLFYMALYPEDWMIQVSDLMMLWMAEEFVLN-DTEN-EEASRICLNDLLNRSLVM-VSLDYDGDVICCILHDVVREFCLKKLTEEKFMNSM---EPR
>XP_015168413.1
----------D-DEEVVGFEKDAEIIMKKLI-TKE--RDVISIYGMPGLGKTTLARKVYNNPTTVNYFDVKAWCAVSQTYNRRGLLVEIFKQAIKED-----VDIADMLRKSLIGRRYLIVLDDIW--DVEAWEDLGICFPEEYGSRVMVTTRIEQVAKHLQ-VH--SV-PSFLTSEESWELLEKKVF-RGE-SCP-PDLLEAGLQVALHCKGLPLVSV-------------------------------------------------------------------------------------------------------------------------------------------------------
>XP_015168417.1
------------DEEVVGFKEDAEHIMHKLT-TKE--LDVISIFGMPGLGKTTLVMKVYNNPSIVNHFDVKVWCSVSQAYDSQKLLAEIFKQTINKG-----NDIADKLRKNLIGWRYLIVLDDIW--DVKVWEDLGLCFPKENGSRVMVTTRIEQVAKHLQ-HH--SN-PRFLTRDESWELLLKKVF-RGE-TCP-PSLLGATLQVAQHCKGLPLAIVLVAGIIGEKDREAP-----------------------------------------------------------------------------------------------------------------------------------------
>XP_015168419.1
----------D-DDEVVGFENDAEIIMKKLT-TKE--LDVLSIFGMPGLGKTTLARKVYNNPSIVNHFDVKVWCAVSQAYNRMTLLVEIFKQAIKEN-----DNVADMLRKILIGKRYLIVLDDVW--EVEAWEDLRLCFPRENGCRVMVTTRIEQVAKHLQ-HC--SD-PRFLTMEESCVLLQKKVF-RGE-NCP-SNLVEAGLQI-------------------------------------------------------------------------------------------------------------------------------------------------------------------
>XP_015168420.1
------------DDVVVGFEKHAEIIMNKLI-TKE--RDVITIYGMPGLGKTTLAKKVYNNPSIVNYFDVKAWCTVSQAYNRRTLLVEIFKQAIKED-----DDVADMLRKVLIGKRYLIVLDDIW--DVKAWEDLGICFPQECGSRAMVTTRIEQVVKHLQ-HH--SD-PSFLTSEDSWELLEKKIF-RGE-SCP-PDLLEAGLQVAQHCKGLPIVVVLIAGIIAKMGREASLWLEVANDLSSPAFE---EQS--IKLNQLVYN---------------------------------------------------------------------------------------------------------
>XP_015168421.1
------------DDVVVGFEKHAEIIMNKLI-TKK--RDVISIYGMPGLGKTTLAKKVYNNPSIVNYFDVKARCSVSQAYDRRTLLVEIFKQAIKED-----DDVADMLRKVLIGKRYLIVLDDVW--DVKAWEDLGICFPQECGSRVMVTTRIEEVTKHLP-HH--SD-PSFLTSEESWELLEKKVF-RGE-SCP-PDLLEAGLQVALHCKGLPLVVVLIAGIIAKREREASLWLEVANDLSSLALG---EQS--MKVIQSSYDHLEDHLKPCLLYMALFPEDHKIPVDHLLKLWMAEEFVLN-RTEN-EKACRVCMTDLLNRSLIM-VSGRFYRDVQYCSLHDVVREFCLRKLTEDKYMHST---ESR
>XP_015168432.1
------TVSAT-EKYLVGIESRVGEVESLLF-SGD--VCFIGIWGIGGVGKTTVARKYFD--KVSHQFQGSCFLAVREESKK-TLLSGLLK--FYEG--------ADMIKTKLCRWKVLIVFDDV-----DDEHQLEYLVGNDDGSIIITTTRNQDLSH---------D-QPELAKDEAIEIFSWHAF-QIP---P-YEFLKLSKSVVDYAKGLPLALKVLGSFLYK--RGITEWRSALDRLTD-----GYEKI--VKQLSLSLDGM-HEEKNIFLFF--RGRKK----DDVITILNSFGF------RS-----EIGTDVLIQKSLIY-ISE---G----VEMHDLIEQMARNVDNHSRLW----QDIKT
>XP_015168433.1
------TVSAT-EKYLVGIESRVGEVESLLF-SGD--VCFIGIWGIGGVGKTTVARKYFD--KVSHQFQGSCFLAVREESKK-TLLSGLLK--FYEG--------ADMIKTKLCRWKVLIVFDDV-----DDEHQLEYLVGNDDGSIIITTTRNQDLSH---------D-QPELAKDEAIEIFSWHAF-QIP---P-YEFLKLSKSVVDYAKGLPLALKVLGSFLYK--RGITEWRSALDRLTD-----GYEKI--VKQLSLSLDGM-HEEKNIFLFF--RGRKK----DDVITILNSFGF------RS-----EIGTDVLIQKSLIY-ISE---G----VEMHDLIEQMARNVDNHSRLW----QDIKT
>XP_015168438.1
----------D-DDEVVGFENDAEIIMKKLT-TKE--LDVLSIFGMPGLGKTTLARKVYNNPSIVNHFDVKVWCAVSQAYDRTTLLVEIFEQAIKEN-----DNVADMLRKFLIGKRYLIVLDDIW--EVEAWEDVRLCFPIANGCRVMVTTRIEQVAKHLQ-HR--SD-PRFLTREESWVLLQKKVF-RGE-NCP-SNLVEAGLQIAQHCKGLPLVVVLIAGIIAKMGREASLWLKVANDLSSLALG---EQS--MKVIQSSYDHLENHLKHCLLYMGLFPEDHKIAVDDLLKLWMAEEFVLN-ETEN-EETSRNCLNNLLNRSLVM-VSKKINGDIERCILHDVVREFCLRKLKEEKFMCSM---NSR
>XP_015168439.1
----------D-DDEVVGFEKDAEIIMKKLI-TKE--RDLISIFGMPGLGKTTLTRKVYNNPYIVDHFDVKAWCAVSQAYNRRTLLVEIFKQTIKED-----DDVADMLRRVLIGKRYLIVLDDIW--DVKAWEDLGICFPQEYGSRVMVTTRIEQVAKDLQ-HH--SF-PSFLTSEESWELLEKKVF-RGE-SCP-RDLLEAGLQVALHCKGLPLVVVLIAGMIAKMDRESSLWLEVANDLSSIGLG---EQS--MKVIQSSYDHLEDHLKPCLLYMGLFPEDHKIPVDDLLKLWMAEEFVLN-EKEN-EEASRVCLSNLLNRSLVM-VSGRINRDVEYCSLHDVVREFCLRKLTEDKYMHST---ESR
>XP_015168440.1
------------DDVVVGFEKHAEIIMKKLI-TKK--RDVISIYGMPGLGKTTLAKNVYNNPSIVNYFDVKSWCSVSQAYDRRTLLVEIFKQAIKED-----DDVADMLRKVLIGKRYLIVLDDIW--DVKAWEDLGICFPQECGSRVMVTTRIEEVTKHLP-HH--SD-PSFLTSEESWELLEKKVF-RGE-SCP-PDLLEAGLQVALHCKGLPLVVVLIAGIIAKREREASLWLEGAEDLSSLALG---EQS--MKVIQSSYDHLEDHLKPCLLYMALFPEDHKIPVDHLLKLWMAEEFVLN-GTEN-EKACRVCMTDLLNRSLIM-VSGRFYRDVQYCSLHDVVREFCLRKLTEDKYMHST---ESR
>XP_015168441.1
----------D-DDEVVGFEKEAEIIMMKLI-TKE--RDLISIYGMAGLGKTTLARKVYNNPYIVNHFDVKAWCALSQVYNRTTLLIEIFKQAIKEE-----DDVADMLRRVLIGKRYLIVLDDIW--DVEAWEDLGTCFPQKYGSRVMVTTRIEQVAKYLQ-HH--SD-PSFLTSEQSWKLLEKKVF-QGE-SCP-LNLLEAGLQVAQHCKGLPLVVVLVDGFIAKMKRETSLWLEVANNLSSLALG---EQS--MKVIQSSYDHLEDHLKPCLLYMGLFPEDHKIPVHDLLKLWMAEEFVLN-ETEN-EEACRVCLSDLLNRSLVM-VSGRVNRDVVYCSLHDVVREFCLRKLTEDNYIHST---ESR
>XP_015168659.1
I--HKETDCFHGDSNIVGREDDVSTMVESLIC-NQ--VVVFPIVGMGGLGKTTLARLIYNDEQIVRYFDERIWVCVSENFDVNKIIRLVLESLVQSR-----NALLQILHKELGGRKYLLVLDDVWNEKLEEWDDFKRSLVGNKGNAIIVTTRSERVASIVA-----TH-LEKLSEDDCWSVFKERAFPEGD---M--ELVPIGKQIAHKCSGLPLAANLLGGMLRL--TETSEWSLVLR-------NGD--ENAVLQVLKLSFDHLPTSVKKCFAYCSIFSRDHDIEKDQLVQLWMAEGFLQLQGDHL-ESLGNEFFNILLQNSLLQDVKRD-YGNITHCKMHSHVHAL-----SRYEGF---DPHVRY
>XP_015168663.1
S----YSLSSL--QDIAGIKAHLEKLNSQLI-IND--ARIVGIWGISGDGKTTIAKPIFD--TLCYQFEASCFLTVKESPKN-TLLSELLK----------------MITSKISMM------------------------------------------------------------------------------------------------GSP-----------------------------------------------------------------------------------------------------------------------------------------------------------
>XP_015168825.1
T-----PIGVA--KYPVGLHSRLDQLLRLLV-ANG--VKVVGLYGMGGVGKTTLAKALYN--QFVVYFKKRSFISVKGTARQQKLI-GDLN--TAKG--------IRLINESANNERVAIFLDDV-----DDANQLRELIGGDQGSRIIVTTRDQNLPS--I-----VN-CKELYSSDSLKLLSYHAF-GKE---P-PKFLGLAEEFVTLSGGLPLALEILGSSLYK--KGLKEWEDVVQKFRQ-----RPGEL--QDILEISFGAL-DQERCIFLLLNTRLER-----EDAIAIFKGCGF------AA-----ETAITALTAKSLLK-IVD--GN----LWMHDQLKDMVQRENKRSRLW----DDIMT
>XP_015168826.1
T-----PIGVA--KYPVGLHSRLDQLLRLLV-ANG--VKVVGLYGMGGVGKTTLAKALYN--QFVVYFKKRSFISVKGTARQQKLI-GDLN--TAKG--------IRLINESANNERVAIFLDDV-----DDANQLRELIGGDQGSRIIVTTRDQNLPS--I-----VN-CKELYSSDSLKLLSYHAF-GKE---P-PKFLGLAEEFVTLSGGLPLALEILGSSLYK--KGLKEWEDVVQKFRQ-----RPGEL--QDILEISFGAL-DQERCIFLLLNTRLER-----EDAIAIFKGCGF------AA-----ETAITALTAKSLLK-IVD--GN----LWMHDQLKDMVQRENKRSRLW----DDIMT
>XP_015168923.1
N--------NPEN-IVVGLEDDLVRIIRRLK-TLT--REIIPILGMGGIGKTTLARKAFDDFETRHRFDIRIWVTVSQEYRIKGMLLDILRCTKSN------DRLMDMIYKKLKGWRYLVVMDDIW--SNDVWDLMTRTFPDNNGSRIILTSRQEEVANHAD-PH--SN-PNLLNSDNSWKLLRDKVFGVEH-ACP-PELEDIGEQVAQRCQGLPLALLVVAGHLSKISRTQESWKDVAKSVSKVVADES-DIC--LGVLSMSYNYLPDHLKPCFLYMGVFPEDSVVNIVRLINLWISEGFI------S-ELEGRDCLEDLVSRNLVM-VRNSFNGEAKTCGVHDLIRDLILREAEKEKFL-EKLRSARR
>XP_015168988.1
N-------LMN-DEEIVGFEKAEETISHHLT-TNK--LDAIPIVGMGGQGKTTCARKLYNNVSIVHHFDVRAWCIISQTYNRRELLQVIFSQVGDKD-----DVLAKLLRRSLMSKRYLIVLDDMW--DCMAWDDLRLCFPDGNRSRIVITTRLEKVGAHVM-HH--ID-PPFLTPEESCQLLQKKVF-QQE-GCP-PELQNVSLALAKRCKGLPLVVILAAGIIKRNKVDESWWREVQKALFSY-LDCTEDYS--RASMLLSYDNLPDYLKPCLLYMGMFPEDVSIRVSKLISLWIAEGFIQN-ESGR-EEEAEGYLMDLIHSNVVM-VSTGYNSKVKYCHVHDVVLHFCLEKSREEKFMRPYDWNENR
>XP_015169377.1
-KVEFIPGTSIEGQSAKNL----NKILRLL--EDDK-VCIIGVWGTGGVGKTSLVNNLNNKLRKTKSFGVVIWVTVPKPPDIRNVQTQILNKV-KE------GNVASKIYKRLEKS-FLLILDDVW----EAI-NLDDVVPQEARSKVIITSRSLAVCKQMK-----ID--YTLDEDESWQLFVKNA---GD-N-L-VDIQPLAKEITRECDGLPLAITVIGTSMRG--KKVELWEDALKSLRM---SEVTDKV--YEVIKWSFDSLEQDNRSCFLYCSLYP--AAISTEDLIKCWWAEGF------DT-EEAYITIIDSLKDACLV-----E-EAKTDCVKMHDVVRDVAIWID----------ASVKR
>XP_015169445.1
T-----ISSVA--PYLVGISSQVENIISWL--SHD--DNVIAICGMSGIGKTTVAKYVFT--TNCRRFEGSSFLEIQDISQQPQLLYDLTG--TDEG--------IIKIRDAICSRRVLVILDDI-----DQQEQIHAIIGMNPGSKIIITTKNSCLVQ--E-----IQ-KREMGNDESLELFSWHSFGEDH---P-ADYMELSKRVVKHCGGLPLALQVLGSSLRG--KNIDVWKSALDKLET-----PASQI--IKKLKFGYDSLKDHDKNLFLFF--ARKDK----DYVIAVLEESYI------YT-----RIGIQNLIDRFLLM-I-E--GN----LIMHQMLRDMVRQESRRTRLW----KDSFN
>XP_015169446.1
T-----ISSVA--PYLVGISSQVENIISWL--SHD--DNVIAICGMSGIGKTTVAKYVFT--TNCRRFEGSSFLEIQDISQQPQLLYDLTG--TDEG--------IIKIRDAICSRRVLVILDDI-----DQQEQIHAIIGMNPGSKIIITTKNSCLVQ--E-----IQ-KREMGNDESLELFSWHSFGEDH---P-ADYMELSKRVVKHCGGLPLALQVLGSSLRG--KNIDVWKSALDKLET-----PASQI--IKKLKFGYDSLKDHDKNLFLFF--ARKDK----DYVIAVLEESYI------YT-----RIGIQNLIDRFLLM-I-E--GN----LIMHQMLRDMVRQESRRTRLW----KDSFN
>XP_015169451.1
T-----VLSVP--SYTVGLESRVKDINSWL--SSE--VGIGMICGLGGVGKTTVAKVAYN--SNYDRFDGSCFLAVREISEKHQIFESILK--ADEG--------IVKMKDAIGNKKVFIVFDDV-----DQLDVLDSLIGTDPGSKILITTRCEKLSY--E-----RH-MKELGVDESLKLFSWYAFAQ---D-P-LEFKMLSTEAIQHCGGLPLALYDLGSFLSG--RDMEIWRSKLQKLEA-----PHSRV--QKNLEISYKSL-DHDQRLFLLF--VGKDK----DYVIKFLENSDL------HP-----TVGIQNLIDRSLIS-IDD--EN----VMMPPLIQDMIRRESRLCKLL----CGLSN
>XP_015169462.1
A-----VLSVA--LHPVGIDSRVKDINLWL--STS--VDIMAIYGMGGLGKSTLAKTAYN--LNFDKFDGSSFLAVNKTSERYQLLSNVLG--VDEG--------VIKIQEAIHCRRILLVLDDV-----DDRDQLNAVLGMEPGSKIIITTRNQHFASEVC-----SC-KMPLNAQESIRLFSWHAFGKEK---P-SDHEDLSEKVILHCKGTPLALKVLGSSLCD--RSIEVWESALRKLKA-----PDNKI--LEKLRISYDLLPDDVQKIFLFF--VGKDR----DYAVTILDGCGF------FS-----VVGIQILSDRCLIE-M-D--KD----LKMHSLIQDMIRLESKRSRVW----RDSFN
>XP_015169523.1
V-MIRETDSLVVASDVVGRDNDIAEIKEKMLN-EE--VVAIPIVGMGGLGKTTIAKRIFNDEEIEKHFEKRVWLCLPEMSDTKSFLEQILQSMVQTR-----DIIVKKLRDELGGKRYLLVLDDLWRVDLPVWDEFMDSLRGNRGNCILVTTRMKLVASTVA-----AV-PEKLTKDHCWSIFKQRAFVDGA---E--EIVSVKNRIVEMCQGLPLAASVLGGLLR---NEKHEWWSILDG------NPDNGENSLKKILKLSYVYLPPYLKKCFAYFAMFPKDFLFEKDQLIQLWMAEGFLHPQ-EIT-EDVGHKFFQILLRNSLLQ--ELE-HNNITYCKMHDLVHDL-----LKSKLF---ESQVRY
>XP_015169580.1
-EVEFMPGSLIEGQSAKNL----HKILQLL--EDDK-VCIIGVWGTGGVGKTTLVNNLNNELLKNKSFGIVLWVTVPKPPDIRKVQTQILNKI-SE------GNVASKIYRRLEKS-FLLILDDVW----EPI-NLDDVVPQEARSKVIITSRSLDACKQMK-----ID--YTLDEDESWKLFIKNA---GD-N-L-EHIQPLAKEIARECDGLPLAVTVIGASMRG--KRVELWEDALKSLRM---SEVKDKV--YKVIKWSFDSLEQDIQSCFLYCSLYP--VSISTDELISCWWAEEF------DT-EEVYITMIESLKDACLL-------ETNLDSVKMHDLVRDVAIWIAVEHNSV----SSVKR
>XP_015169609.1
N-------LVT-DEEIVGFENDTEIMIKYLI-ANE--LDVIPIVGMGGQGKTTIARKVYNIDNIVCHFDVRAWCIVSQTYNRRKLLQEILSQVGDKD-----DILADELRKSLMGKRYLIVLDDMW--DYMAWDDLRLSFPDRNRSRIVVTTRLEKVGEQVK-YH--TD-PRFLTTEESCQLLQKKVF-PEE-DCP-PELQDVSQAVAETCKGLPLVVVLVAGIIKKRKMEESWWNEVKDSLFDY-LDCSEGYS--LSTMQLSYYNLTDCLKPCLLYMGMFQEDAIIPVSELISLWIAEGLVQN-ESGR-EEAAEGYLMDLIHSNVVM-VSKSYNGKVKYCQVHDVVLHFCLEKSREEKFMQPFEWKESR
>XP_015169756.1
G------ALLLEEAELVGIENPTQQLMGWLV-PR---LKVISVVGMGGSGKTTLVKKVYEDAAVKKNFNSLAWITVSKSFKVEEVLKDMIQQLMSS------NRLKTIAKVFLQSRTYVLVFDDVW--TIQAWEAIRYALPD-------------------------PM-AKPLSTEESWILFCKKAFHGY--SCP-SHLESISRNILKKCGGLPLAVVAVGGVLATKNRNIREWGMLNHSLGPELDSNKFESM--RIVLLLSFNDLPYYLKPCFLYLSIYPEDHLIERNTLIYRWIMEGFVKQERGTV-EHVADGYLNELINRSLIH-PVQD-DGSMKLGRIHDLYRELILSKSRDGNFTKLWPEKTRW
>XP_015169820.1
A------TSYVDDHIFVGFQDVVQNLLAELL-EPR--RSVLSIYGMGGLGKTTLARKLYTSPNIASSFPTRSWICVSQE----------------------------------------------------------------------------------------------------------KLLDVGA-----PEMESLAKDMVEKCRGLPLAIVVLSGLLS-HKKGLNEWQK------------------------------------CFLYFGIFPEDQVLEADNIIRLW--------------EDVAEGFLNELIRRSLVQ-VAKT---KVTDCRVHDLLRDLAIQKALEVNFFHSISSLCIR
>XP_015169822.1
T------TSYVDDQIFVGLQDVVESLLAELL-EPR--RNVLSIHGMGGLGKTTLARNLYNSPNIVSSFPTRTWICVSQEYNTMDLFKTIIKSIMAE------TDLENHLRDLLEGCKYLVVVDDVW--QKEAWESLKRAFPDNNGSRVIITTRNQDVAERAN-NRGF----RFLKQEESWDLFCRKLLDVRA-----PAMESLAKDMVEKCRGLPLAIVVLSGLLS-HRWGLDKWQNVKDCLWKDIEED-SIEI--SYILSLSFNDLSAALKKCFLYFGVFPEDQVIDADDIMRLWMTEGFIIP-GEER-EDVAEGFLNELIRRSLVQ-VAQT---KVTVCRVHDLLRDLAIQKALEVNFFNLKSTSCIR
>XP_015169823.1
R------TSYVDDQIFVGLQDVVQKLLAELL-EPR--RSVISIHGMGGLGKTTLARNLYNSSNIVSSFPTRAWICVSQEYSTMDLLKTIIKSIMTE------SDLEIYLRDLLKEVKYLVVVDDVW--QREAWESLKRAFPEKNGSRVIITTRKHDVAERAD-NRGF----RFLSREESWDLFCRKQLDVRA-----PEMVRIARDMVEKCRGLPLAIVVLSGLLS-HKRGLDEWQKVKDHFWQNIQDD-SIEI--SYILSLSYNDLSATLKQCFLYFGIFPEDQEVDAEKIILLWMAEGFI-P-GEER-EDVAEGFLSELIRRSLIQ-EVRS---KVTVCKVHDLLRDLAVQKAFDIKFFHSISSLCIR
>XP_015169829.1
R------TSYVDE-IFVGFQDVVQTLLTELL-EPH--RRVISIYGMGGLGKTTLARNLYISPNIASSFPTRAWICVSQEYNTMDLLWNIIKSIMTE------RDLEIYLRDLLKEPKYHVVVDDLW--HREAWE--------------------------------------------------------------------------------------------------------------------------------------------------------------------------------------------------------------------------------------------
>XP_015169915.1
-ENEPVPINS--AEEFRKLQE--DEVMEAL--NDDG-VTIIGICGMGGVGKTTLAEKIRQKAK--RSFNDVVMVIVSQQLDRKRIQDEIVGTL-G-------NDLGDRLHQRLHNSRTLVILDDVW----KALDDLEKLIPTNYRCKVILTTRLRPVCDTMK-----AQ--GILPEEEAWILFKEKV---GN-N-D-PSLLDIAKDVSKECKGLPLAIITVAGAL-K--RTKPSWEDALEQLRR---AELHKEL--YRHLRLSYDYLEDEVKYLFLLCSLFEEDSDIWIEELLRYGMGLGM------NN-EHARCLLIEILKDSFLL-----S-QGNKNYVKMHDVVRDVAIYIAGDHIFMP-KKEQYNH
>XP_015169947.1
T-----SVSYL--QDVMGLDTQLKKVESLLM-IND--IRIVWIWGMGGIGKTTIAKKIFY--ELSSKFEVVCFLEIKEN--K-ILLSKLLG--KEAG--------RSMLYKRLLLKKVLIVLDDI-----DHIDQLEYLAKDSKGSRIIATTRDQHI----E-----ND-VETLLDRDAIKLFNQYAF-KEK---P-NCFKDLTLEIVSLAKGHPLALKVWGSSLHR--MNKTEWESALVQIKK-----SGVEI--TENLRISYDGL-SEQQEIFLFF--RGIEK----EKVKQVLESCYS------RP-----EFGLRVLVNKSLVS-ISE--YG----IEMHDLIQDMVKKG-EHSRLW----KDFKE
>XP_015169948.1
T-----SVSYL--QDVMGLDTQLKKVESLLM-IND--IRIVWIWGMGGIGKTTIAKKIFY--ELSSKFEVVCFLEIKEN--K-ILLSKLLG--KEAG--------RSMLYKRLLLKKVLIVLDDI-----DHIDQLEYLAKDSKGSRIIATTRDQHI----E-----ND-VETLLDRDAIKLFNQYAF-KEK---P-NCFKDLTLEIVSLAKGHPLALKVWGSSLHR--MNKTEWESALVQIKK-----SGVEI--TENLRISYDGL-SEQQEIFLFF--RGIEK----EKVKQVLESCYS------RP-----EFGLRVLVNKSLVS-ISE--YG----IEMHDLIQDMVKKG-EHSRLW----KDFKE
>XP_015169949.1
T-----SVSYL--QDVMGLDTQLKKVESLLM-IND--IRIVWIWGMGGIGKTTIAKKIFY--ELSSKFEVVCFLEIKEN--K-ILLSKLLG--KEAG--------RSMLYKRLLLKKVLIVLDDI-----DHIDQLEYLAKDSKGSRIIATTRDQHI----E-----ND-VETLLDRDAIKLFNQYAF-KEK---P-NCFKDLTLEIVSLAKGHPLALKVWGSSLHR--MNKTEWESALVQIKK-----SGVEI--TENLRISYDGL-SEQQEIFLFF--RGIEK----EKVKQVLESCYS------RP-----EFGLRVLVNKSLVS-ISE--YG----IEMHDLIQDMVKKG-EHSRLW----KDFKE
>XP_015169950.1
T-----SVSYL--QDVMGLDTQLKKVESLLM-IND--IRIVWIWGMGGIGKTTIAKKIFY--ELSSKFEVVCFLEIKEN--K-ILLSKLLG--KEAG--------RSMLYKRLLLKKVLIVLDDI-----DHIDQLEYLAKDSKGSRIIATTRDQHI----E-----ND-VETLLDRDAIKLFNQYAF-KEK---P-NCFKDLTLEIVSLAKGHPLALKVWGSSLHR--MNKTEWESALVQIKK-----SGVEI--TENLRISYDGL-SEQQEIFLFF--RGIEK----EKVKQVLESCYS------RP-----EFGLRVLVNKSLVS-ISE--YG----IEMHDLIQDMVKKG-EHSRLW----KDFKE
>XP_015169951.1
T-----SVSYL--QDVMGLDTQLKKVESLLM-IND--IRIVWIWGMGGIGKTTIAKKIFY--ELSSKFEVVCFLEIKEN--K-ILLSKLLG--KEAG--------RSMLYKRLLLKKVLIVLDDI-----DHIDQLEYLAKDSKGSRIIATTRDQHI----E-----ND-VETLLDRDAIKLFNQYAF-KEK---P-NCFKDLTLEIVSLAKGHPLALKVWGSSLHR--MNKTEWESALVQIKK-----SGVEI--TENLRISYDGL-SEQQEIFLFF--RGIEK----EKVKQVLESCYS------RP-----EFGLRVLVNKSLVS-ISE--YG----IEMHDLIQDMVKKG-EHSRLW----KDFKE
>XP_015169952.1
T-----SVSYL--QDVMGLDTQLKKVESLLM-IND--IRIVWIWGMGGIGKTTIAKKIFY--ELSSKFEVVCFLEIKEN--K-ILLSKLLG--KEAG--------RSMLYKRLLLKKVLIVLDDI-----DHIDQLEYLAKDSKGSRIIATTRDQHI----E-----ND-VETLLDRDAIKLFNQYAF-KEK---P-NCFKDLTLEIVSLAKGHPLALKVWGSSLHR--MNKTEWESALVQIKK-----SGVEI--TENLRISYDGL-SEQQEIFLFF--RGIEK----EKVKQVLESCYS------RP-----EFGLRVLVNKSLVS-ISE--YG----IEMHDLIQDMVKKG-EHSRLW----KDFKE
>XP_015169953.1
T-----SVSYL--QDVMGLDTQLKKVESLLM-IND--IRIVWIWGMGGIGKTTIAKKIFY--ELSSKFEVVCFLEIKEN--K-ILLSKLLG--KEAG--------RSMLYKRLLLKKVLIVLDDI-----DHIDQLEYLAKDSKGSRIIATTRDQHI----E-----ND-VETLLDRDAIKLFNQYAF-KEK---P-NCFKDLTLEIVSLAKGHPLALKVWGSSLHR--MNKTEWESALVQIKK-----SGVEI--TENLRISYDGL-SEQQEIFLFF--RGIEK----EKVKQVLESCYS------RP-----EFGLRVLVNKSLVS-ISE--YG----IEMHDLIQDMVKKG-EHSRLW----KDFKE
>XP_015169954.1
S----CFLSYL--QDVVGINAHLEELKSLLI-IDD--VRIVGIWGIGGVGKTTIAKAIFD--TLSDQFKAACFLAVKENARK-TLLSELLR--KYDG--------KCVIPNRLWSMKVLIVLDDI-----DERDHLEYLAGGGNGSRVIVTTRNRQI----K-----DA-APTLPDDDAMQLFNQHAF-KKE---P-DCFKKFSFEVVNHAKGLPLALKVWGSLLHK--KGLTQWTRTVDQIKK-----SNLEI--VEKLKISYDGL-PEEQKIFLFF--RGHHR----KE-MKFFDSCDF------GA-----EYGLDVLVDKSLVF-ISM--YG----IEMHDLIEDMVKMQ-KPSRVW----EDFKD
>XP_015170303.1
T-----KN--G--ENLVGIESRMQKVYKMLM-SGG--VRFVGILGMSGVGKTTLARVIYD--NIRSHFEGSCFLHVRDRSAK-ILLSEILV--LYEG--------VNMQIQRLQYKKVLLVLDDV-----DHVDQLDVLARKEHGSRVIITTKDKHLEH--E-----VE-KTTLNKDESLQLFKLYAF-KKN---L-MEFRDVSAQIIRHCDGLPLALKVLGSFLYG--RDLDEWTSEVERLEQ-----PEDRI--VKKLELCFNRL-RIEQKILLFF--IGKKK----QSVTRILESFNF------SP-----VIGIKVLMEKSLIT-VS---QG----IQVHQLIQEMIRQEARYSRLW----HHISH
>XP_015170310.1
P--------QLEDDIVQGLDGDLEIIDKRLR-TSD--LDIVTISGMGGIGKTTLAKKTYDHLPI------------------RNVLLEALHCIMND------SELADLVQKSLKGPRYLVVVDDIW--SRDVWDSISQIFPNNNGSRVLLTTRETDVAIYAN-TS--S--PNLLDLDNSWKLLRDKVFGLEY-DHP-PELEEIGKKIAEKCQGLPLIISVIAGHLSKTAKTLKSWEYVAKTLNEIIASHP-NKC--LGVLGLSYHHLPNRLKPCFLSMGNFPEDFQVDTWRLIQLWIAEGFIRAAGSKS-EEVAKCYLEDLISRNLIM-A----------------------------------------
>XP_015170399.1
R-----------DEEVIGLDDDFNMLQAKLL-DLH--YGVVSIVGMPGLGKTTLAKKLYRL--VRDQFECSGLVYVSQQPRAGEILLGIAKEVLTEK--KRKEHLEDNLRSLLKIKRYVIVLDDIW--DVEIWDDLKLVLPEDVGSRIIITSRNSNVGRYIG-----GEFSQPLESEKSFELFTKKIFNFDEANAS-PELVNIGRSIVERCGGIPLAIVVIAGMLRARERTEHAWNRVLESMGH-----VQDGC--AKALAPSYNDLPIASRPCFLYFGLYPEGHEIRAFDLTNMWIAEKLVVNSGNEA-EDLAEDFLNDLVSRNLIQ-LAKTYNGRISSCRIHDLLHSLCVDLAKESNFF----ARLRR
>XP_015170413.1
L--IRETDSVVVPSEVVGRDNDVAEIKRKMLN-ED--VVTIPIAGMGGLGKTTLAKRIFNDEQIEKHFEKRVWLCLPEMSETKSFLQLILESLVQSR-----DIIVKTLQDELAGRKYLLVLDDLWRVDSTLWVEFVDTLRGNRGNFILVTTRMEQVASTVA-----AVAPEKLAKDHCWSIFKQIAFVDVE---E--EIVIMENRIVEMCQGLPLAASVLGGLLR---NEKHEWQTILDG------NTDNGENSIKKILKLSYDYLPPHLKKCFAYFAMFPKDFEFEKDQLIQLWMAEGFLHPQ-EIT-EVIGNKFFQLLLRNSLLQDVKLE-HNNITHCKM--LVHDL-----LKSKLF---ESQVRY
>XP_015170529.1
T-----PLDVA--HYPIGLDSSIEHIELLLS-CEHE-VHMVGICGVGGIGKTTLAKAIYN--RIFRQFGGCCFLSTRSKAKE-KLLCQILK--VDEG--------VNLIKARLGSKKVLIVLDDV-----DHRSQLESLTRESSGSVIIITTRDKHLGL--T-----TS-EKLLNKNEAQQLFCCHAF-NSL---P-SEYVELAQDIIKYSGGLPLALVTLGSHLQG--RSVEEWRYEFIKLKA-----PHGDI--QKILQISFDGL-DNPKSVFLAF--HVCYE----DEVTKALNACGF------YS-----KSAISTLVERNLLQ-R-D--WP----LVIHDLVRDMVRRESKRSRLF----QEVHD
>XP_015170530.1
R-----------DEEVISLDDDFNKLQAKLL-DLP--YGVVSIVGMPGLGKTTLAKKLYRH--VRHQFECSGLVYVSQQARAGEILQDIAKQVLTEQ--ERKENLEGNLSSLLQRKRCVILLDDIW--DVEIWNYLNFFLP-DIGSRIIITSRNSNVGRYIG-----GDSS-------------------------------------------------------------------------------------------------------------------------------------------------------------------------------------------------------
>XP_015170535.1
----------------IGVDSRTKPIKSLLN-IDE--VHMVGIYGVGGIGKTTLAKDIYN--RLFRHFDGSCFLSVRLLEKK-KLLNILFK--VAEG--------INLIKRKLGSKKSF------------------------STSRLCWGGERHN------------------------QIFS----------------------------GLPLALVTLGSHLRW--ESIENWRRKFKRLKE-----PRDDI--QKTLK-------------------------------TKILNACGF------HT-----ECEIATLVQKQL--------------------------------------------
>XP_015170536.1
T-----PLDVA--HYPIGLDSPIKHIEVLLS-CEHE-VRMVGICGVGGIGKTTLAKAIYN--RIFQRFDGTCFLSIRSKTEE-KLLYQILK--VAEG--------VNLIKARLGSQKVLIVLDDV-----DHRSQLESLTRESSGSVIIITTRDEHLGL--T-----TT-EKLLNENEAQQLFYCHAF-NSL---P-PEYVKLAQDIIKYSYGLPLALVTLGSHLLG--RSVKEWRYEFKKLKA-----PHGDI--QKILKISFDGL-VNTRSVFLAF--HGCYE----DEVAKTLNACGF------YS-----ESAISTLVQRNLLQ-RED--RP----LVMHDLVQEMVRMESKRSRLF----LEAID
>XP_015170538.1
---------------------------------------MVGICGVGGIGKTTLAKAIYN--RIFQQFDGSCFLSIRSKTEE-KLLNQILK--VAEG--------ANLIKARLGSQKVLIVLDDV-----DHRSQLESLTRESSGSVIIITTRDEHLGL--T-----TS-EKLLNDNEAQQLFSCHAF-NCF---P-PEYVELAQDIIKYSGGLPLALVTLGSHLLG--RSVKEWRYEFKKLKA-----PHGDI--QKILKISFDGL-VNTRSVFL----------------------------------------------------------------------------------------------
>XP_015170539.1
T-----PLDVA--HYPIGLDSPIKDILLLMS-CEHE-VRMVGICGVGGIGKTTLAKAIYN--RIFLQFGGSCFLSVRSKAEE-KLLHQILK--VAEG--------VNLIKARLGSQKVLIVLDDV-----DHRSQLESLTRENSGSVIIITTRDEHLGL--T-----TN-EKLLNGNEAQQLFSCHAF-NSL---P-PEYVELAQNIIKYSGGLPLALVTLGSHLQG--RSVEEWRYEFEKLRT-----PHFDI--QKILQISFDGL-DNTQNVFLAF--HGCDE----DEVTKTLNACGL------YC-----ESAIVTLVKRHLLQ-R-D--RR----LVMHDLVQDVVRMESKRSRLV----QEVLD
>XP_015170544.1
T-----PLDVA--HYPIGLDSPIKHIEVLLS-CEHE-VRMVGICGVGGIGKTTLAKAIYN--RIFQQFDGSCFLSIRSKVEE-KLLHQILK--VAEG--------VSLIKARLGSKKVLIILDDV-----DHRSQLESLTRESSGSVIIITTRDEHLGL--T-----TS-EKLLNDNEAPQLFSCHAF-NCF---P-PEYVELAQDIIKYSGGLPLALVTLGSHLQG--RSVEEWRYEFKKLRT-----PHFDI--QKILQISFDGL-DNTQSVFLAF--HGCDE----DEVTKTLNPCGF------YC-----ETAIATLVKRHLLQ-R-D--RR----LVMHDLVRDMVRMESKRSRLV----QEVLD
>XP_015170548.1
R-----------NEEVIGLEDDFNTLQAKLL-DLP--YGVVSIVGMPGLGKTTLAKKLYRL--VRDQFECSGLVYISQQPRAREILTDIAKQVLTEE--ERKENLENNLRSLLKIKRYVILLDDIW--NVEIWDDLKLVLPEDIGSRIILTSRNSNVGRYIG-----GDFSQPLVSEKSFELFSKKIFNFDNANAS-PDLVNIGRSIVGRCGGVPLAIVVTAGMLRARERTEHAWNRVLESMGH-----VQDGC--AKVLTLSYNDLPIALRPCFLYFGLFPEDHEIRAFDLTNMWIAEKLVVNSGNQA-ESLAEDVLNDLVSRNLIQ-VAKTYDGRISSYRIHDLLHSLCVDLAKESNFF----AMVRR
>XP_015170549.1
R-----------DEEVIGLDDDFNKLQDKLL-DLC--NGVVSIVGMPGLGKTTLAKKLYRH--VRQQFECSALVYVSQQPRAGEILLDIAKQVLTEE--ERKEHLEDNLRSLLETKRYVILLDDIW--DTKIWDALNRVRPEDIGSRIIITSRYDHVGRYIG-----EDFSQPLDSEKSFELFTKKIFIFDNVNAS-PFLVDIGKSIVQRCGGIPLAIVVTAGVLRARERTEHAWNRVLERIGH-----IQDGC--AEVLSLSYNDLPIASRPCFLYFGLFPEDHEIRAFDLINMWIAEKLVVNSDNEA-ESLAEDILNDLVSRHLIQ-VAKTYDGRISSCRIHDLLHSLCVDLAKESNFF----AKVRR
>XP_015170550.1
R-----------DEEVIGLDDDFNKLQDKLL-DLC--NGVVSIVGMPGLGKTTLAKKLYRH--VRQQFECSALVYVSQQPRAGEILLDIAKQVLTEE--ERKEHLEDNLRSLLETKRYVILLDDIW--DTKIWDALNRVRPEDIGSRIIITSRYDHVGRYIG-----EDFSQPLDSEKSFELFTKKIFIFDNVNAS-PFLVDIGKSIVQRCGGIPLAIVVTAGVLRARERTEHAWNRVLERIGH-----IQDGC--AEVLSLSYNDLPIASRPCFLYFGLFPEDHEIRAFDLINMWIAEKLVVNSDNEA-ESLAEDILNDLVSRHLIQ-VAKTYDGRISSCRIHDLLHSLCVDLAKESNFF----AKVRR
>XP_015170666.1
S------VSTLENDDMVGHSDEQERVRGELT-SSQ--LEVISITGMGGIGKSTFAKKMFSDPSIVGFFNVCGWITVSKDYSLKKMLLSLLQDAKPDD------ELADCLQKSLKKRRYLIVVDDIW--SIEAWEDIRQWFPENNRSRILLTTRITEVARDAS--SP-KK-PRFLDPDESWNLFCQKAFGKND---P-AEFENVGKVIAGNCNGLPLMISVVAGSLSSEK-MLRKWHEVAQSVSSLVNLDEYQRC--SGVLALSYNHLPSHLKACFLYFGVFKKASEISVENLIRLWMAEGLFK----RG-EKEASSLLHDLIDKSLIV-ACKS-DGKIKTCRIHDLLHDLCLSESESENLLTNVRQHRRW
>XP_015170667.1
S------VSTLEN-GMVGHSDEQARVQGELT-SSQ--LEVISIAGMGGIGKSTFAKKMISDPSIVGFFDVRGWITVSKDYSLRKMLISLLQDAKPDD------KLADCLQKSLKGRRYLIVVDDIW--SIEAWEDIRQWFPENNRSRILLTTRIMEVARYAS--YP-KN-PRVLHPEESWNLFCQKAFGKND---P-VEFENVGKVIVGNCNGLPLMISVVAGSLSSKR-TLDEWNEVAQSVSSLVNLDDYQRC--SGVLALSYNHLPSHLKACFLYFGVFKKATEISVENLIRLWMAEGLFK----RG-EKEAYSLLHDLIDKSLIV-ACKS-DGKIKTCRIHDLLHDLCLRESESESLLTNVPQHRRW
>XP_015170668.1
S------VSTLEN-GMVGHSDEQARVQGELT-SSQ--LEVISIAGMGGIGKSTFAKKMISDPSIVGFFDVRGWITVSKDYSLRKMLISLLQDAKPDD------KLADCLQKSLKGRRYLIVVDDIW--SIEAWEDIRQWFPENNRSRILLTTRIMEVARYAS--YP-KN-PRVLHPEESWNLFCQKAFGKND---P-VEFENVGKVIVGNCNGLPLMISVVAGSLSSKR-TLDEWNEVAQSVSSLVNLDDYQRC--SGVLALSYNHLPSHLKACFLYFGVFKKATEISVENLIRLWMAEGLFK----RG-EKEAYSLLHDLIDKSLIV-ACKS-DGKIKTCRIHDLLHDLCLRESESESLLTNVPQHRRW
>XP_015170679.1
S----YSLSSL--QDVVGINAHLEKLKSRLI-IND--VRIVGIWGTGGVGKTTIAKAIFD--TLSYQFKAACFLAVKENAKK-ILLSELLR--KYEG--------KSIIPSRLCSMKVLIVLDDI-----DHSDHLEYLAGDRNGSRVVVTTRNRHI----K-----DD-APTLPDHEAMLLFNQHAF-KKE---P-DRFKKFSLELVNNAKGLPLALKVWGSLLHK--KGLTQWGRTVDQIKN-----SISEI--VEKLKISYDGL-PEEQKIFLFF--RGYEK----KEVIQILGSCDF------GV-----EYGLEVLIDKSLVF-ISK--ND----IEMHDLIQDMVKMQ-EQSRLW----EDFEE
>XP_015170681.1
S----YSLSSL--QDVVGINAHLEKLKSRLI-IND--VRIVGIWGTGGVGKTTIAKAIFD--TLSYQFKAACFLAVKENAKK-ILLSELLR--KYEG--------KSIIPSRLCSMKVLIVLDDI-----DHSDHLEYLAGDRNGSRVVVTTRNRHI----K-----DD-APTLPDHEAMLLFNQHAF-KKE---P-DRFKKFSLELVNNAKGLPLALKVWGSLLHK--KGLTQWGRTVDQIKN-----SISEI--VEKLKISYDGL-PEEQKIFLFF--RGYEK----KEVIQILGSCDF------GV-----EYGLEVLIDKSLVF-ISK--ND----IEMHDLIQDMVKMQ-EQSRLW----EDFEE
>XP_015170682.1
S----YSLSSL--QDVVGINAHLEKLKSRLI-IND--VRIVGIWGTGGVGKTTIAKAIFD--TLSYQFKAACFLAVKENAKK-ILLSELLR--KYEG--------KSIIPSRLCSMKVLIVLDDI-----DHSDHLEYLAGDRNGSRVVVTTRNRHI----K-----DD-APTLPDHEAMLLFNQHAF-KKE---P-DRFKKFSLELVNNAKGLPLALKVWGSLLHK--KGLTQWGRTVDQIKN-----SISEI--VEKLKISYDGL-PEEQKIFLFF--RGYEK----KEVIQILGSCDF------GV-----EYGLEVLIDKSLVF-ISK--ND----IEMHDLIQDMVKMQ-EQSRLW----EDFEE
>XP_015170744.1
S-------------VTVGPEKEESQIIDQLL-ESE--LDVISIVGMPGLGKTTLAKKVYNNTLVASHFKIRAWCTVSQKYNKSKVLWEILQQVSED-------DLAEKLRRALLDKRYLIVLDDVW--DIATGEMLISCFP-NRGNRIILTSRISKVGSQVK-CR--TD-PQVLTPEKXWELFEKRVFG-EG-SCP-AELSDVGHKIVKKCKGLPLAIVLIAGIVRGKKKEKDLWLKIQDNLDSFISANINLQM--MKVMQLSYDHXPYHLKLLLLYFARSQKNKRTPVSKLKQLWMAEGLVDHIPSSS-EEVTQSYLDALISSSLIM-VDHCMFSRIKVCYVHDVVHDFCSEKAKKAKFFHASDFLHHR
>XP_015170895.1
T-----SLDVA--CYPVGIDSSIKDIELLFS-CQED-VRMIGIYGIGGIGKTTLAKAFYN--QICRHFGSSCFLSVRSEAGTFKLLHQILK--VAEG--------VSLIKARLGSMKVLIVLDDV-----DHISQLESLIRENSGSLIIVTTRDKHLGL--T-----TK-EKLLYDNEAMQLFSCRAF-NSF---P-PEYVELSQEIIKYSGGLPLALVTLGSHLRG--RSVEEWRHEFVKLRA-----PHSDI--QKILKISFDGL-YDTQSVFLAF--HGFFE----DEVTKILNACGF------YS-----ESAIATLVQKHLLH-R-A--WH----LVMHDLVRAMVRMESKRSRLV----QEVCY
>XP_015170991.1
T--RRPSTSLVDDSDIFGRQNDVENLIDRLL-GKK--LTVVSIVGMGGVGKTTLAKAVYNDERVKYRFSLKAWFCVSESYDAFRITKGLLQSFDN-L-----NQLQVKLKESLKGKKFLIVLDDVWNDNYNEWDDLRXCF--QIGSKIIVTTRKESVALMMG-----NE-QDNLSIEVSWSLFKRHAFENMD-GHP--ELEEVGKQIAAKCKGLPLALKTLAGMLRS--NEVEGWKRILR-------SEPH--NDILPALMLSYNDLPAHLKRCFSYCAIFPKDYPFRKEQVIHLWSANGLILQ--DKI-QDSGNQYFLELRSRSLFERVPN-------SFLMHDLVNDL-----SSKLCIGS-REKSQH
>NP_001234202.1
P--------VVEEDDVVGFDDEAQTVIDRLL-SGD--LEVIPVVGMPGLGKTTLATKIFKHPKIEYEFFTRLWLYVSQSYKTRELYLNIISKFMSE------KDLALKVQEILEGGKYLIVLDDVW--STDAWDRIKIAFPKDKGNRVLLTTRDHRVARYCN-RS-----PKFLTDEESWILLEKRAF-HKA-KCL-PELETNGKSIARKCKGLPLAIVVIAGALIGKSKTIKEWEQVDQSVGEHFINRP-NSC--DKLVRMSYDVLPYDWKACFLYFGTFPRGYLIPARKLIRLWIAEGFIQ-RGDLS-ECKAEEYLNELVNRNLVM-VMQTVDGQIKTCRVHDMLYEFCWQEATEENLFREVSTH-RR
>NP_001234836.1
S-------------VTVGHEEEEAWIIGQLL-ESE--LDVISIVGMPGVGKTTLANKVYNNTLVASHFNVRAKCTVSQNFNKSKVLREILQQVSEY-------DLAEKLRVALYDKRYLIVLDDVW--DIATGEMLIACFP-ERGNRVILTSRSGEVGLKVK-CR--SD-PQVLTDEKSWELFEKRVFGDEG-SCP-AELLDIGHEIVEKCKGLPLALVLIAGIVRGKEKEKDFWVKIQNNLDSFTSSNINSQI--MNVMQSSYDHLPYQLKPLLLYFATLQKSERTPVSTLMQLWMAEGLVDHIPSCS-EEVTESYLDALISSGLIM-VDHSYTSMIRACYVHDVVHDFCSVKAGKEKFFHASDFLHRR
>NP_001289831.1
N-------PVT-DEDIVGFGNDIEKMFQYLI-TND--LDVVPIVGMGGQGKTTVARKVYNSDNIVSHFDVRAWCIVSQTYNRRKLLQDILSQVGYED-----DILADELRKSLMGKRYLIVLDDMW--DCMAWDDLRLSFPDGNRSRIVVTTRLEKVGEQVK-CH--TD-PPFLTKEESCELLQKKVF-QKE-DFP-PELQDVSRAVAEKCKGLPLVVVLVAGIIKKRKMEESWWNEVKDSLFDH-LNRSEEYS--LSTMQLSYYNLTDCLKPCLLYMGMFQEDAIIRVSELISLWIAEGFVQS-ESGR-EEAAEGYLMDLIQSNVVM-VSNRYNGKVKYCQVHDVVLHFCLEKSLEEKFMQPFEWKENR
>NP_001318028.1
S-------LTT-DKIIVGFEEETNLILRKLT-PAD--LDVISITGMPGSGKTTLAYKVYNDKSVSSHFDLRAWCTVDQGCDDKKLLDTIFSQVLSEN-----IDVPDKLRKQLYGKRYLIVLDDVW--DTTTWDELTRPFPEKKGSRIILTTREKEVALHGK-LN--TD-PRLLRSDESWELLEKRAF-GDE-SCP-DELLDVGKEIAENCKGLPLVADLIAGVIAGREKKRSVWLEVQSSLSSFILN-SEVEV--MKVIELSYDHLLHHLKPCLLYFASFPKDTSLTIYELSIYLGAEGFVGN-EMKS-EEVVKIYMDDLISSSLVI-CFNI--GDALNFQIHDLVHDFCLIKARKEKLF---DLLPRQ
>NP_001318030.1
S-------LTT-NKIIVGFEEETNLILRKLT-PAD--LDVISITGMPGSGKTTLAYKVYNDKSVSSHFDLRAWCTVDQGCDEKKLLNKIFNQVLSEN-----IDVPDKLRKQLYGKRYLIVLDDVW--ETTTWDEVTRPFPEKKGSRIILTTREKEVALHGK-LY--TD-PRLLRPDESWELLEKRAF-GDE-SCP-DELLDVGKEIAENCKGLPLVADLIAGVIAGREKKRSVWLEVQSSLSSFILN-SEVEV--MKVIELSYDHLPHHLKPCLLYFASFPKDTSLTIYEFNVYLGAEGFVGK-EMNS-EEVVKIYMDDLISSSLVI-CFNI--GDALNFQIHDLVHDFCLIKARKENLF---DLLPRQ
>NP_001318035.1
S-------LTT-DKIVVGFEEETKWILRKLT-PTD--LDVISITGMPGSGKTTLAYKVYNDKSVSSHFDLHAWCTVDQGCDEKKLLNKIFKQVLSED-----IDVADKLRKQLYGKRYLIVLDDVW--DTTTWDELTRPFPEKKGSRIILTTREKEVALHGK-LN--TD-PRLLRSEESWELLQKRAF-GNE-SCP-NELLDVGKEIAENCKGLPLVADLIAGVIAGREKKRSVWLEVLNNSHSFILK-NEVEV--MKVIEISYDHLSDHLKPCLLYFASWPKDTIMTIYELNGFLGGEGFVGK-EMKS-EEVVKIYMDDLISSSLVI-CFNI--GEYPTYQLHDLVHDYCLIKARKENLF---DLLPRQ
>NP_001318045.1
S-------LTT-DKIIVGFEEETNLILRKLT-PAD--LDVISITGMPGSGKTTLAYKVYNDKSVSSHFDLRAWCTVDQGYDDKKLLDTIFSQVLSEN-----IDVADKLRKQLFGKRYLIVLDDVW--DTTTWDELTRPFPEKKGSRIILTTREKEVALHGK-LK--TD-PRLLRPDESWELLEKRAF-GNE-ICP-DELLDVGKEIAENCKGLPLVADLIAGVIAGREKKRSVWLKVQSSLSSFILN-SEVEV--MKVVELSYDHLPHHLKPCLLYFASMPKDTIMSIYELNIFLGGEGFVGK-EMKS-EEVVKIYMDDLISSSLVI-CFNI--GDALNFKIHDLVHDFCLIKARKENLF---DLLPRQ
>NP_001333108.1
S-------LTT-DKIIVGFEEETNLILRKLT-PAD--LDVISITGMPGSGKTTLAYKVYNDKSVSSHFDLRAWCTVDQGYDDKKLLDTIFSQVLSEN-----IDVADKLRKQLFGKRYFIVLDDVW--DTTTWDELTRPFPEKKGSRIILTTREKEVALHGK-LN--TD-PRLLRPDESWELLEKRAF-GNE-SCP-DELLDVGKEIAKNCKGLPLVADLIAGVIAGREKKRSVWLEVQSSLSSFILN-SEVEV--MKVIELSYDHLPHHLKPCLLYFASWPKDTTTTIYELNIFLGAEGFVGK-EMKS-EEVVKIYMDDLISSSLVI-CFNI--GDSLNFQIHDLVHDFCVIKARKENLL---DLLPRQ
>NP_001333428.1
Q------KQRI-NEEIVGFEDVKDELIGKLK-SSG--LDVISIVGMAGLGKTTLANKLYSDESVVSHFNIHAHCCVSQEYTRKDLLLAILRN-LRRE---TENELADRLRKLLMFKRYLLLIDDVW--ETSAWDDLKLCFPENMGSRIILTTRHYEVASYAK-HD--SD-PRSLNNDESWMLLNKKVF-NNE-SFP-FILRDAGQEIVRKCDGLPLSIILIAGILIRMKKEKYCWEQVATNLGPN----IQDQM--EGTLDLSYQNLPPYLKPCFLYLGVFSEDEEIQVSKLTWLWIAEGFIKP-TGKT-EEIAENYLENLVGRNLVM-VGKSFNGRIKTCRIHDLVHEFCRKKAKLENIIPPKCNTSRR
>XP_004231117.1
P--------NLEN-DVVGLDDDLEKVIERLL-SSE--REVVAITGMGGIGKTTLAKKAYDYPRVRSRFDVHAWVTVSREYGMRRLLLSLARCIKTE------DQLAESLYRKLKDRRYLIVIDDIW--STKVWDDVTRCFPDDNGSRIILTSRLKDVAAYAN-PD--SP-LGVLSLDDSWKLLSIKVFGVND-LCP-FELEDIGKQIAERCGGLPLAILVVAGHLSKISMRRESWITVAKTVNSVVANDP-DKC--LGVLGMSYNYLSNHLKPCFLSIGAFPEDFEIKARTLIQVWVAEGFLKARV-ES-EKVAEECLEDLISRNLIM-IKKRFNGEIRSCGMHDLLRDLSLREAQKEKFL--QRNEGRG
>XP_004231569.2
------------NDIMVGRGDQRERLLEDLT-SGE--PKVIPIIGMGGIGKTTLAIEVYNDAHVRSHFDVCAWATLSQQHNVKEILLNLLRSTLDE------AELADMLRKSLYGKRYLIVMDDIW--SIKAWDDVRRFFPSNKGSRILLTTRNNEVACYANTEN------SFMDQDESWNLFKSVAFANE--ALP-LEFENIGKKIAEKSHGLPLTIVVVAGLL-KSKKTIEDWETVAKDVKSFVNNDPDEQC--SHVLGLSYNHLTSDLKTCLLYFGIFPEDSEIPVNHLKRLWMAEGFLN----EN-EGEADKCLQDLINRCLVH-VSNSRETKIISCKVHDLIYDLCLRQIQRGN-LHVPSV-CQP
>XP_004233876.2
--------------SMVIFDEDEQLLMENL--TDQ--LGVIAIVGMPGHGKTTLAKKLYRHENIVNRFDVRSWCTVSKVYDKRKILLELLGY-KSV------DELIQQVRMCYEKRRYFIVIDDVW--STVVYDELVSLFPNNSRSRIVITTRLDEVDSSVNYSFCY----SFIAEEKSWLLLRNIVFKQEN-NCCFREFEEIGKQIAKSCAGLPLAVVLIGGLLARLDKKKGIWTKVAQWLSAKVAGE--AEW-YMDIIELSYKHLPSYLKPCFRYFGMFLEDEEVSVNKLMRMWAAEGFVQ-SDERSAEIVAKDYLIDLITSNLVL-VAEF-LGDIKSVCLHDLVQDFCLKKAKEENFLSNSASDVQR
>XP_004234046.1
A--------VVEEDEVVGFDEEADEIINRLL-SDD--VEFISIVGMPGLGKTTLANKVFK--SVGYEFYNRIWVYVSQSYTRRDLFLKIINQFVTE------EALAEVIRKHLLFGKYLIVLDDVW--TQEPLDDVKIALP-KMRGKVLFTTRDDEVGKFCC-NE-----PKFLTDHECWELLQKKVF-HKD-KCP-LDLEVLGKRIAKKCMGLPLAALVIAGALTGRGKTKSEWEIVHQFVSEHIISSI-RMT--KKLVQMSCDSLPVNLKACFLYCGAFPKGSEIPAWKIVRLWIAEGFIR-TTGSK-ESVAEGYLNELVSKSLLM-VTQTSNGQIKTFRVHDMLHEFCTLEASEENFFQELSTF-RR
>XP_004236921.1
S-------------VTVGHEKEESQIIDQLL-ESE--LDVISIVGMPGLGKTTLANKVYKNTLVASHFHVRAWCTVSQKYNKSKVLLEILQQVKVD-------DLAEKLRTALLDKRYLIVLDDVW--DIATGEMLIACFP-KRGNRVILTSRSSEVGLKVK-CR--SD-PELLTPEESWDLFEKRVFGDEG-SCP-AELSKVGHQIVEKCKGLPLAIVLIAGIVRGKKKEKDFWLKILHNLDSFISTNINL------VMQLSYDHLPCHLKPLLLYFATTQKSQRTPVSTLMQLWMAEGFVDH----S-EEVTQSYLDALISSSLIM-VDHSWMPMIKVCYVHDVVHDFCSEKAKKQKFLHASDFLHHR
>XP_004236958.1
G--------SLENDAVVGFDDEANKVIKRLV-LDS--VDIIPVVGMPGLGKTTLARKIYNDPKLTYEFYSIVWVYVGQEYKAKDIYLRILKFFDDV------DTLAKAIGGYIKGGRCLIVLDDVW--EDDVIDHVMKVFAEKKGHRIMMTTRDTRLGFFAN-KE-----PKFLETEESFELLVMRVFGRGG--CP-NELVVTGTEIARKCGGVPLVVVVIAGALRGRSDKKD-WERVEKSVVQYLG-EE-DSC--LKYVKMSYDYLPREVQMCFLYCGVFPRGFDIPCWKLIRLWIAEGLIKPPE-STVEEIAEFYLTDLLNRNLVI-IMQRSDGQIKTCRLHDMLYQFCKKEASNKWLFLDPDTC-RR
>XP_004236959.1
G----------EDDEVVGFDEEAQQVMKRLV--NC--LDIIPVVGMPGLGKSTLARKIYNEFEFSYEFFSIVWVYVGREYKIKDTCVRILKCFGDV------DALGKAIRDAIRGGRCLIVLDDVW--EAEVVDVVKRVLPGNKGHRIMMTTRHANLASYAN-PG-----PKPLHAEQSFELLVNRAFGNGN-SCP-VEFVELGQSIAHKCNGIPLQIVLIAGILRGLTDRRY-WERVDKNLSQHLY-DD-KYR--GVFVEMSYNHLPQDVQTCFLYCGVFPQGFDIPAWKLIRLWIAEGLIKPQSPYT-EEIAEFYLNHLVQRNLVI-LSQRSDGQIKTCRLHDLLHEFCRDEASKKWLFQDLDAC-RR
>XP_004237148.1
A--------KLEDDIVRGIDDDLQIIIKRLT-PSD--LDIVTISGMGGIGKTTLARKAYDHLTIRYHFDILAWVTISQEFQCRNVLLEALHCIMDE------NELADLVQKNLKGRRYLVVVDDIW--SRDVWDSIRGIFSNNNGSRILMTTRENEVAMYAN-TC--S--PSLLSAGNGWKLVCDTVFGPKH-DHP-PELEEIGKEIVEKCQGLPLTISVIAGHLCKVARTLEGWKDVARTLSEIIASHP-DEC--LAVLGLSYHHLPNHLKPCFLSMSSFQEDFHFETQILIQLWIAEGFIRTENGKS-EEVAIDYLEDLISRNLLQ-ARERFNGEIKTCGIHDLLREFCLTEAEMTKHM--QMHNVRR
>XP_004237188.1
S-------------VVVGHEEDEAWIIGQLL-ESK--LDVISIVGMPGVGKTTLANKVYNNTLVASHFHVRAKCTVSQNFNKSKVLREILQQVSED-------DLAEKLRVALLDKRYLIVLD---------------------------------------------------------------------------------------------------------------------NLDSFISTNINL------VMQLSYDHLPCHLKPLLLYFATTQKSQRTPVSTLMQMWMAEGLVDH----S-EETTQSYLDALISSSLIM-VDHSWASMIKVCYMHDVVHDFCSLKAKKERFFHASDLLHRR
>XP_004237189.1
G--------SLENHEVVGFDEEATKVINRLV--EC--LDVIPVVGMPGLGKTTLARKIFNDPKISREFFSYIWVFIGQSTCVKDILFNILKGFRNE------ASITDEIRKRVNGGKCLIVLDDVW--DPNVVDIVKTVFPDKKAHRIMMTTRHEDIARSVN-KY-----PKFLDGDESFQLLEKRAFGVSR--CP-VELVEHGEAIVAKCSGVPLTIVVIAGALRGRTSEID-WKVVRENVGKHLIQEL-QRC--VNVVRLSYNHLPQEKKSCFLYFGAFPQGFDIPAWKLIRLWIAEGLIMSLSGNE-EEIAEYYLNDFANRNLVM-VMKKSNDRIKTCRVHDMLHEFCVEEATRLTLFQNSITC-RR
>XP_004238948.1
A--------VVEEDDVVGFDDEAKTVIDRLI-SDY--VEVVPVVGMPGLGKTTLAYKIYKDPKVEYEFFTRVWVYVSQTFKRREIFLNIISKFTPE------DDLANEVKELLKGGKYLIVLDDVW--TMEAWDRIKIAFPNGKRNRVLMTTRQSNVAKRCN-DK-----PKFLTKDESWELLEKKVF-HKE-KCP-PELELPGISIAEKCMGLPLAIVVIAGALIGKGKTTREWELVAASVGEHLINRP-ENC--KKLVQMSYDRLPYDLKACFLYCGAFPGGSQIPAKKLIRLWIAEGFIQ-QGPLA-EDVAEDHLNDLVNRNLVM-VTQSCSGQIKTCRVHDMLHEFCRHEAMEENLFQELATY-RR
>XP_004238957.1
----------N-DEEFVGFKEDVKQIIQKLT-TKE--REVISIVGMAGLGKTTLARKVYNSHSIAEHFDARAFCIVSQTYSTRKLLIDILKQVIRED-----EDVADMLRKELYFKRYLIVLDDMW--KYQTWEDLQLCFPCGRGSRIMVTTRVQEVATKM------SD-TRFLTDEESWELLQKKVF-KRG-RVP-LELKEAGFEVARNCKGLPLVIVLNAGIIAQKERCVSVWEEFAKDLSSLGLE---EQS--RKAVQSSYDYLRDHLKHCLLYVGYFPEDYNIPVSDLLNLWIAEELVPNNDTEN-EKSSKDCLIDLVNRSLLI-VSKRSNGDIKYCMVHDLIREFCSRELEEEDFKPSSPNDPAR
>XP_004238960.1
------------DEELVGFDEHAQNITDYLI-TWD--LDVVSIVGMAGLGKTALARKVYNSRSIIDRFDVRAWCSVSQTYNRRQLVLQILTQIYVNL-----DDPEDILRKCLNGKRYLVVLDNIW--DGKAWDDFQSCFPDNHGSRIMITTRDKAMASYVK-GY--SF-PPRLEDDQSWELLQKKVFGRGK-SCP-LELVNVGKLVAKACRGLPLLIIMIA-EVLSREREGSSWLKVAYDISSHVPN--KEII--MMTIQSSYDHLLDHLKPCLIYMGLFPKKYEIPVSDLLKWWIAEEFVHH-DTLK-EELSEICLHDLVGTNLVV-VSKRSNGKMKCCIVLDHVRDFCLRKITEEKF-----PEEQR
>XP_004239116.1
Y------TQRA-NEEMEGFQDTIDELKDKLL-SPE--LDVISIVGMPGLGKTTLAKKIYNDPEVTSRFDVHAQCVVTQLYSWRELLLTILNDVEKED-----GEIADELRRFLLTKRFLILIDDVW--DYKVWDNLCMCFSDSNRSRIILTTRLNDVAEYVK-CE--SD-PRLFRDDESWTLLQKEVF-QGE-SCP-PELEDVGFEISKSCRGLPLSVVLVAGVLKQKKKTLDSWKVVEQSLSSQRIG-SLEES--ISIIGFSYKNLPHYLKPCFLYFGGFLQGKDIHVSKMTKLWVAEGFVQA-NENG-EDTAQGFLDDLIGRNLVM-AMERPNAKVKTCRIHDLLHKFCMEKAKQEDFLFPERLEEYR
>XP_004239388.2
S------NPGI-KEEMIGFEDEIKTLIRQLT-SRM--LDIISIVGMPGAGKTTLANRLYSYNSVVSHFDIRAQCHVFPVYSQRGLLLSLLQVSSEE-----TDELKDILSRILRSKRYLILVDDVW--DHKAWDDLKCCFPDNNGSRILLTTRYHDVADYVK-SV--YK-PRSLTHEESWKLLKMEVF-GNE-RCS-PLLKKVGKKIARKCGGLPLSIFLVAGILSNMEETEECWNEVAKHLGIN----MSNAL--NDIIEQSYQHLPYYLKPCFLYFGTFLEDEEINVSKLTWLWIGEGFVKD-EGKS-QDIAKVYLENLIRRNLVM-NAKSSDGNVKACRVHDLLLDFCKKKAEKEHFLSQKKLTQRR
>XP_004239389.1
S------RPGI-NGKTIGFEDEIEKLIHRLT-FEG--LDIISIVGMPGAGKTTLANRLYSYHPVVYRFDILGYCHVSPVYSKRGVLLSLLRVSSKR-----TSTLEDILVRNLRSRRYLILLDDVW--DRNVWGDLKRYFPDNNGSRILLTTRNDDVAYYVE-SV--GK-PRLLTYEESWELLCIEVF-GNK-SCS-PLLEKVGQEIARKCGGLPLSIVLVAGILSKMEKTEECWSRVAKDLGSY----MASDA--KAIIEPSFQHLPYYLKPCFLYFGTFLEDEEINVSKLTWMWIAEGFVSN-EGKS-QDIAKGYLDILIRRNLVM-NAKSSDGNVKACRVHDLLLDFCKKKGGEEHFLSQKKLTQRR
>XP_004239390.2
T---------I-NDDIVGFEDVITKLRDQLT-SKK--LDIISIFGMPGAGKTALANKLLLDKSVVDHFDICAQCYMSSVHSRREWLLSILHVSSEE-----TSDLAAMLRQILQTGRYLILLDDIP--NDSAWDDLESCFYDNNGSRILLTTRNSNVAYYAR-SI--SQ-PRMLNDGESWTLLKKKVF-GEG-FCS-PLFEKVGPKIVRKCGGLPLSIVFVASILAGMERTEQCWKQVARSLGTE----ISCYP--ENIIEQSYQNLPYHLKSCFLYFGMFSDHEEINISKLTLLWIGEGFVKY-KHKS-EDIAEGYLKNLVESNLVM-LSKSCGTKVKVCRIHDVLFHFCKARAHSENLIFPKQLGQRR
>XP_004239469.1
Q------MTSM-SEEMVGFQDVMYTLRGKLI-SSK--LDVISIVGMPGLGKTTIANKLFFDQLVVSHFDVRAQCCVSQVYTRKDLLLTILHS-SDKL---PEDVLADKLRKLLMVQRYLILIDDVW--ETVAWDDLKPSFYDNNGSRIILTTRLGDVANDAK-FF--SD-PRLFTQEESWMLLKTKVF-NTK-SCP-LVLEDVGQRIAKRCGGLPLSVVLVAGILETTEKETNCWEQVAINLGSH----IQAKS--EDIINLSYQALPFHLKPCFLYFGVFLEDEEIRVSKLTWLWIAEGLVRS-KEKP-EDIAEDHLKNLIGRNLVM-VSKSSDGKSKSCRIHDLLLDFCKKKAKVENFLCQKHNISRR
>XP_004239804.1
S------SSTV-GKIIVGFEEETEWIIRKLT-SAE--IDVISIVGMPGLGKTTLAYIVYNHKSIVDHFDVCAWCTVDQEHNEKKLLQNIFNQVSNED-HDIDDDVADKLRKRLCGKRYLIVLDDMW--DTETLDELMRPFPEHKGSRVILTSRKKEVALHGK-CH--SD-PRLLRSEESWELLEKRVF-GEE-GCP-DELKDVGKKIARKCDGLPLVVDLISGVISRNEKKEAFWLDILNNLSSFIFK-DEKEV--EKVIQLSYDHLSDHVKPCLISLSTYPKDKDIRISELKKLWISQGFVDQ-EMRS-EEVVD----ELISSSLVI-PF-----DNSIYKIHDLVHDFCYIKGRKENLF---DLMPRG
>XP_004240205.1
S------SSTV-GKIIVGYEEETEWIIRKLT-PAE--LDVISIVGMPGIGKTTLAYRLYNHKSIVDHYDVCAWCTVDQERNEKKLLQKIFNQVSSEN--DIDDDVADKLRRRLCGQRYLIVLDDMW--DTATLDELMRPFPEHKGSRVILTSRKKEVALHGK-CH--TD-PRLLRSEESWELSEKKVF-GEG-RCP-DELEDVEKRIARKCDGLPLVVDLIGGVISRKEKKEALWAEVLNDLSSSIFK-DEEKV--LKVIQLSYDHLSDHVKPCLVYLATYPKDKDIRMSELKDLWISQG-----EMRS-EEVVD----ELISSSLVI-PF-----DDSIFKIHDLVHDFCYIKSRKEKLF--LDLMPRG
>XP_004240498.1
S-------LTT-DKIIVGFEEETNLILRKLT-PAD--LDVISITGMPGSGKTTLAYKVYNDKSVSSHFDLRAWCTVDQGCDDKKLLDTIFSQVLSEN-----IDVPDKLRKQLYGKRYLIVLDDVW--DTTTWDELTRPFPEKKGSRIILTTREKEVALHGK-LN--TD-PRLLRSDESWELLEKRAF-GDE-SCP-DELLDVGKEIAENCKGLPLVADLIAGVIAGREKKRSVWLEVQSSLSSFILN-SEVEV--MKVIELSYDHLLHHLKPCLLYFASFPKDTSLTIYELSIYLGAEGFVGN-EMKS-EEVVKIYMDDLISSSLVI-CFNI--GDALNFQIHDLVHDFCLIKARKEKLF---DLLPRQ
>XP_004240499.1
S-------LTT-NKIIVGFEEETNLILRKLT-PAD--LDVISITGMPGSGKTTLAYKVYNDKSVSSHFDLRAWCTVDQGCDEKKLLNKIFNQVLSEN-----IDVPDKLRKQLYGKRYLIVLDDVW--ETTTWDEVTRPFPEKKGSRIILTTREKEVALHGK-LY--TD-PRLLRPDESWELLEKRAF-GDE-SCP-DELLDVGKEIAENCKGLPLVADLIAGVIAGREKKRSVWLEVQSSLSSFILN-SEVEV--MKVIELSYDHLPHHLKPCLLYFASFPKDTSLTIYEFNVYLGAEGFVGK-EMNS-EEVVKIYMDDLISSSLVI-CFNI--GDALNFQIHDLVHDFCLIKARKENLF---DLLPRQ
>XP_004240523.1
S-------LTT-DKIVVGFEEETKWILRKLT-PTD--LDVISITGMPGSGKTTLAYKVYNDKSVSSHFDLHAWCTVDQGCDEKKLLNKIFKQVLSED-----IDVADKLRKQLYGKRYLIVLDDVW--DTTTWDELTRPFPEKKGSRIILTTREKEVALHGK-LN--TD-PRLLRSEESWELLQKRAF-GNE-SCP-NELLDVGKEIAENCKGLPLVADLIAGVIAGREKKRSVWLEVLNNSHSFILK-NEVEV--MKVIEISYDHLSDHLKPCLLYFASWPKDTIMTIYELNGFLGGEGFVGK-EMKS-EEVVKIYMDDLISSSLVI-CFNI--GEYPTYQLHDLVHDYCLIKARKENLF---DLLPRQ
>XP_004242250.1
----------D-DDEVVGFENDAEVIMMKLI-TKE--RDVISIYGMPGLGKTTLARKVYNNPSIANYFDVKAWCAVSQAYNRRTLLVEIFKQAIKED-----DDVADMLRRVLIGKRYLIVLDDIW--DVEAWEDLGICFPLEYESRVMVTTRIEQVTKHLQ-HH--SH-PKFLTSQESWELLEKKVF-RGE-SCP-PDLVEAGLQVALHCKGLPLAVVLIAGIIAKMKREASLWVEVANDLSSFALG---EQS--MKVIQSSYHHLDDHLKPCLLYMALFPEDHKIPVDDLLKLWMAEEFVLN-ETEN-EEASRNCLCGLLNKSLVM-MYGNDNRDVRYCSLHDVVREFCLRKLTEDKYMHST---ESR
>XP_004242251.1
---------DD-DDDVVGFEIHAQIIVNKLI-TKE--RNVISIYGMPGLGKTTLARKVYNNPSILNYFDVKAWCAVSQAYNRRTLLVEIFKQAIKED-----DDVADMLRKVLIGKRYLIVLDDIW--DVEAWEDLGICFPQECGSRVMVTTRIEQIAKHLQ-HH--SDPPSFLTSEESWGLLEKKIF-RGE-SCP-PDLVEAGLQVALHCKGLPLTVVLIAGILGKTEREASLWLEVAADLSSLALG---QQS--MKVIQSSYDHLEDHLKPCLLYMALFPEDHKIPVDHLLKLWIAEEFVLN-GTEN-EEACRVCLSDLLNRSLIM-VSGRFYCDVQYYSLHDVVREFCLRKLTEDKYMHST---ISR
>XP_004242252.1
----------D-DDEVVGFENDAQIIMKKLI-TKE--RDLISIYGMPGLGKTTLARKVYNNPYIVNYFDVKTWCAVSQAYNRRTLLVEIFKQAIKED-----DDVADMLRKVLIGKRYLIVLDDIW--DVEAWEDLGICFPQECGSRVMVTTRIEQVAKHLQ-HH--SH-PSFLSSKKSWELLEKKVF-RGE-SCP-PDLLEAGLQVALHCKGLPLVVVLIAGMLAKMDRKSSLWLKVANDLSSLALG---EQS--MKVIQSSYDHLENHLKPCLLYMALFPEDHKITVDDLLKLWMAEEFVLN-KTEN-EEAYRVCLSDLLNKSLVM-ASGRANRDVVHCSLHDVVREFCLRKLTEDKYMHST---DSR
>XP_004243044.2
R--------NLEN-VVVGLEDDLMKVMRRVT-PSS--REIVSIVGMGGIGKTTLAKKVYHHPEVRNRFDVHIWVTISQEYQTRDLLLCILSCISSD------DQLMDMIYKKLKYRRYLVIVDDIW--SIGIWDLMTRFFPDNNGSRIILTSRHKEVAEHAD-PD--SN-PSLLNSDNSWKLLHDKVFGSQH-VCP-RELEKIGKQVAQKCQGLPLALLVVAGHLSKMPRTRECWDDVAKTISKIVASEP-DKC--IGVLAMSYSYLPHHLKACFLSIGVFPEDFVIATERLIQLWVAEGFLRQRL-KS-EQVGKECLEDLISRNLIL-VRKRFSGELITCGVHDLVRDLILRQGEKEKFL-----HVHR
>XP_004243493.1
S---------EEK-TVVGMKDDLNSILNCIN-TKE--LIVISVVGMGGIGKTTLASKVFDDSMIRSQFDKHAWVTISQDYNKRQMLLEIVSSIMSN------DKLLDTVYKGLKGRRFLIVIDDLW--STEALDLMRRIFPNHNKSRIILTTRLKTVADYASSPD--FP-PSFLSLDDSWNLFTERLFKKD--PCP-PQLEVIGKHIIQQCQGLPLSIVVIAGLLGNIGRTPDNWKKIEENLNSFFGKAS-EKC--QAILSLSYNCLPQYLKACFLYIGSFPEDMEIHVSKLISSWIAEHFIKARSNTR-EVVAEEYLQELTDRSLIL-VRGRANGRIKICKIHDLLRQMCIREAQIENVVNDH----RR
>XP_004246080.2
A--------HSEDDIMRGLDDDLEIIVERLT-LSD--LDIVTISGMGGIGKTTLARKAYDHLKLRYHFDVRVWITISQEYGRRSVLLEALHCIKDD------NELADLVQKSLKGRRYLVVVDDIW--STDVWDSIRGIFPDNRRSRILLTTRETKVAMYAN-PI--S--PNLLNLENSWKLLCDKVFGPNN-CHP-PELEEIGKKIAEKCQGLPLTISVIAGHLSKVSRTLGSWMDVSRTLGEIISSHP-DKC--LGVLGLSYHHLPNHLKPCFLSMGSFPEDYHVETWRLIQLWITQGFIRRGSDES-TEVAKDYLEDLISRNLIM-VRKRFNGEIKACGMHDLLREFCLTEVELTQFM--QRH----
>XP_004248007.2
N-------PVT-DEDIVGFGNDIEKMFQYLI-TND--LDVVPIVGMGGQGKTTVARKVYNSDNIVSHFDVRAWCIVSQTYNRRKLLQDILSQVGYED-----DILADELRKSLMGKRYLIVLDDMW--DCMAWDDLRLSFPDGNRSRIVVTTRLEKVGEQVK-CH--TD-PPFLTKEESCELLQKKVF-QKE-DFP-PELQDVSRAVAEKCKGLPLVVVLVAGIIKKRKMEESWWNEVKDSLFDH-LNRSEEYS--LSTMQLSYYNLTDCLKPCLLYMGMFQEDAIIRVSELISLWIAEGFVQS-ESGR-EEAAEGYLMDLIQSNVVM-VSNRYNGKVKYCQVHDVVLHFCLEKSLEEKFMQPFEWKENR
>XP_004248043.1
N-------LVT-DEEVVGFENKAEELIDYLI-TNE--LDVVPIVGMGGQGKTTIARKLYNNDIIVSRFDVRAWCIISQTYNQRELLQDIFSQVGATV-----DVLADMLRRKLMGKRYLIVLDDMW--DCMVWDDLRLSFPDGIRSRIVVTTRLEEVGKQVK-YH--TD-PPFLTTEESCQLLQKKVF-QKE-DCP-PELQDVSQAVAEKCKGLPLVVVLVAGIIKKRKMEESWWNEVKDALFDY-LDSFEEYS--LATMQLSFDNLPHCLKPCLLYMGMFSEDARIPASTLISLWIAEGFVEN-ESGT-EEEAEGYLMDLISSNMVM-LSKSYKGKVKYCQVHDVVHHFCLEKSREAKFMQPLDWKGTR
>XP_004248174.1
---------TVESDTVLDLDNDLMTVKSRLI-PSK--LDVVSIVGMGGIGKTTLARKVYDDIYMEHHFYVRAWITVSQMHQHREMLLGILRCFLKST-----EQLAEQVYRSLKGRRYLIAMDDVW--DTTAWDVVKRSFPDKNGSRVILTSRLANVGIYAS-SG--SP-PRCLSVDRSLKLFNLKVFGRE--NCP-LELEKATKQIVGKCQGLPLAIVVVAGFCSKISKTENCWEDVAHKIGLIVSRET-EEC--MDLLALSYKHLPHHLKPCFLYMGAFPKDYEISVSRLIKLWIAAEFLE----YT-EEVAEGYLKDLIDRSLIM-VKKTSSGKVKTCEVHDLLHDLIIREAWKERSIE------HR
>XP_004248175.2
V--------MVEEENVVGFDDEARKISSRLT-SEE--LEIISIVGMGGLGKTTLAKKVYTDSSIEFHFYNRAWIYVSQLYSRKEVFLGILDSLMND------EKLAGELFSHLRSKRYLVVIDDVW--TMEAWDDLQMAFPKATGSRILLTTRNTEVALHAN-PE--GL-PRFLTHEESWELLSKKVF-RKG-ICP-LELEDIGLQIAKKCYGLPLAIVVVSGLLLKKEKTRDWWKKIANDVSSYVARDP-KQC--MDVLALSYKHLPDHLKVCFIYFGVFPEDFEIPVWKLLRLWTSEGFVQ-MGQEC-EDTAEEYLEDLVDRNLVL-VAKRASGRIKTCRIHDMLRDLSVKMGSEEKFLPISKYH-RR
>XP_004248798.1
P--------VVEEDDVVGFDEEADIVINRLL-SNH--LEVVPVVGMPGLGKTTLANKIYKHPKIGYEFFTRIWVYVSQSYRRRELFLNIISKFMCE------EDLADEIQEFLKGGKYLVVLDDVW--SDEAWERIKIAFPNNKPNRVLLTTRDSKVAKQCN-PI-----PKFLTEDESWILLEKKVF-HKD-KCP-PELVLSGKSIAKKCKGLPLAIVVIAGALIGKGKTPREWKQVDDSVSEHLINRP-ENC--NKLVQMSYDRLPYDLKACFLYCSAFPGGFQIPAWKLIRLWIAEGFIQ-KGHLS-ECKGEDNLNDLINRNLVM-VMETSDGQIKTCRLHDMLHEFCRQEAKEENLFRELSTY-RR
>XP_004250409.1
S---------EEN-TIIGMDDEFNTILDRLT-TNE--LTVIPIFGMGGIGKTTLAKKVYDDSYIRSRFDKHAWVTISEDFNQRQMLLEVASSIKSD------DQLMEIVYKGLKGRRFLIVIDDIW--STEAWDQMQRIFPNKNKSRILLTTRLKYVADNVSCPE--FP-PSFLSLDDSWNLFTEKLFKKD--SCP-RQLVKLGKHIVQQCQGLPLSIIVVAGLLVKMDLTRDNWKKVEENLKSFFGTVS-ERC--QSILSLSYNYLPQYLSACFLYVGGFPEDTEIGVSKLIRLWIAEQFIKARSNKR-EVVAEEYLQELIDRSLIL-AGKRANGRMRSCKIHDLLRQLCLSKAHTENVVDDQ----RR
>XP_004251533.1
H---------HEN-VMVGHENEFEMMQDQLT-ASD--LEVVSIVGMGGIGKTTLANKIYTDPFVMSCFDKRAKVTISQDYCVRNVLLRLLSSIQDD------GQLADQLQKLLKGPRYLVVIDDIW--TTGAWDDIKLCFPDNCRSRILMTTRNMEVAEYAS-SG--SP-PRLMNFDESWSLLYEKVFARG--FFP-HEFEQLGKQIASKCKGLPLMIVVIAGLLSKIGNRLDRWRSVAENVSSVMNTDLDVQC--MRVLALSYYHLPHHLRACFLYFALFPEDKLIFVNELVKLWAAEGFLKVDETKS-EQVAKQSLKDLVDRSLVF-IQRSFDGKIKACGMHDVIRELCLREARKINFVHFS-TTRVR
>XP_010312507.1
S---------VEN-TVVGMKDDFNTILDRVT-TNE--LTVIPIFGMGGIGKTTLAKKVYDDSFICSRFDKLAWVTISEEYNERQMLLEVVSSVKSD------DELMEIVYRGLKGRRFLIVIDDIW--STEAWDQMQRIFPNDNKSRILLTTRLKYVADYVNCPD--FP-PSFLSLEDSWNLFTEKIFKKD--PCP-PLLEEIGKHIVQQCQGLPLSIVVVAGLLGKMDLTHDNWKNVEENLSSFFGTVS-ERC--QSILSLSYNYLPQYLKACFLYVGGFPEDREINVSQLIRLWIAEQFVKARKDKR-EVVGEEYLQELVDRSLIL-TGKSANGRMRSCKIHDLLRQLCLSETHTENVVDDQ----RR
>XP_010313675.1
----------VQQ-KPVGFQEDLEKIIDRLR-PSE--LDIICIVGMAGIGKTTLAKRAYNDISVVNRFDVRAWVTVSQEYRERDILFDLFYSVQNA------DQLADRVRKSLICKRFLIVVDDMW--STDAWDNLSRLFPDDNGSRIILTSRLIDLATYVN-PD--RQ-PDFLDNDEGWELLRRKIFGKR--GCP-FELEEIGRSIAEKCQGLPLAIVVVAGHLSKMSKTTDCWNNVAESVDSVVNREP-GQC--LDILALSYSHLPQHLKACFLYMGAFPEDFEIHVWKLIRLWVAEGFLNATGVTT-EEIAEECLEDLIDRSLLA-VKR-SNGKLKTCKLHDIMRDFCLEEAKRQNFLTAL----RR
>XP_010315011.2
S-------LTT-DKIIVGFEEETNLILRKLT-PAD--LDVISITGMPGSGKTTLAYKVYNDKSVSSHFDLRAWCTVDQGYDDKKLLDTIFSQVLSEN-----IDVADKLRKQLFGKRYFIVLDDVW--DTTTWDELTRPFPEKKGSRIILTTREKEVALHGK-LN--TD-PRLLRPDESWELLEKRAF-GNE-SCP-DELLDVGKEIAKNCKGLPLVADLIAGVIAGREKKRSVWLEVQSSLSSFILN-SEVEV--MKVIELSYDHLPHHLKPCLLYFASWPKDTTTTIYELNIFLGAEGFVGK-EMKS-EEVVKIYMDDLISSSLVI-CFNI--GDSLNFQIHDLVHDFCVIKARKENLL---DLLPRQ
>XP_010319214.1
S------DSIHEN-FMEGYNEERKNMVARLT-SKK--LQVVSVVGMAGIGKTTFAKTTLFDIN-KEDFPIRGWITVSENYDLRELLLRLLRDVGMDN-----GQLAAHLKQVLQGKRYLIVVDDIW--SNSDWDNIRHWFPDGDKSRILLTSRDKKVGAYAA-----KD-GRPLTQDESRNLFYHRAFGKNNRSDI-GKFKKVGEKVITNCKGLPLMITAVAGILRSKS-KLYEWMEVAESVSSLVNDDAYKQC--LQVVALSYNNLPSLMKACFLHFGVFPKSHGIPVKKLTRLWIAEGLVY----NG-EQAADRVLHDLIGKSVVI-VDKS-DGKIKTCRIHDVFHDFCSKESESENLLTKFRQGCRW
>XP_010319380.1
G--------SLENHEVVGFDEEATKVINRLV--EC--LDVIPVVGMPGLGKTTLARKIFNDPKISREFFSYIWVFIGQSTCVKDILFNILKGFRNE------ASITDEIRKRVNGGKCLIVLDDVW--DPNVVDIVKTVFPDKKAHRIMMTTRHEDIARSVN-KY-----PKFLDGDESFQLLEKRAFGVSR--CP-VELVEHGEAIVAKCSGVPLTIVVIAGALRGRTSEID-WKVVRENVGKHLIQEL-QRC--VNVVRLSYNHLPQEKKSCFLYFGAFPQGFDIPAWKLIRLWIAEGLIMSLSGNE-EEIAEYYLNDFANRNLVM-VMKKSNDRIKTCRVHDMLHEFCVEEATRLTLFQNSITC-RR
>XP_010319428.1
G--------SLDDDEVVGFDEEAKKVIKRLV-AES--LAIVPVVGMPGLGKTTLARKIYNDTTLSFEFFSTIWIYAGPECKIKDLYHKILKHFEDD------HTLAKVISGFMKGGRCLIVLDDVW--EANVIDHVKKVFPEKKGHRIMMTTRDGLLAAYKN-AE-----PKFLLADECFELLEKRVFGKGS--CP-DELKDVGERIAGNCGGVPLIVVVIAGALAGRSNTTD-WEIVERDVARHAF--N-KNC--GVFVEMSYDRLSQEMQTCFLYSGIFPRGFDIPAWKLIRLWIAEGLIKPQS-ST-EEIAELHLNDLVHRNLVI-LLERSDGQIKTCRLHDMLHQFCRTKAADKWLYQDPDTC-RR
>XP_010319429.1
E-----QDTFLEVKNMVGLTEEANEVMKRLIVTEE--VECIAIVGMTGLGKTTLARKLWSDSQITDKFCKNIWVSVGQSNDLKNMLFVILKSSNGE------NELAKLIAKFVQDMRCLVVLDNVC--GSGLVNFFKNVLPENKGHRILMTTRRRDVASCAS-----KE-PKFLDGEDSFRLLEKIVFDNGIRHRKD-ELVEVGKSIASKCGGLPLAIEVIAGALKKVDQSAYYWKRVENNFWQCVVENDTSSC--WKIVEASYGSLSSEMKACFLYCLAFPKGYDIPFQMLISLWMAEGLIESPINSSPKDKAEDHLMEFENLNLVT-VSR--TGSIKKIKCNEIFYDFYRMEVTKESVFNDPD---RR
>XP_010320570.2
Q------ITST-REEMVGFDEVVQTLKGKLI-SSE--LDLISIVGMAGLGKTTLANKLFLDQFVVSHFDVRAQCCVSQVYTRKDLLLTILRS-SDKL---PENELADKLRKLLFGQRYLILIDDVW--ETTACDELMPCFYDNNGSRLILTTRHDHVAYHAK-LV--SD-PRKFTLEESWMLLKNKVF-NEK-CCP-VVLEDVGQKIAQKCGGLPLSVVLVAGILETMEKEEHCWEQVAINLGPH----IQAKS--EDIINLSYQDLPFHLKPCFLYFGVLSEDEEIKVSKLTWLWTAEGLVRT-TEKL-EDIAENYLKNLIGRNLVM-VSKSSDGKTKTCRIHDLLLEFCKKKAKVENFLYQKHSIQRR
>XP_010320686.1
S------RPGI-NGKTIGFEDEIEKLIHRLT-FEG--LDIISIVGMPGAGKTTLANRLYSYHPVVYRFDILGYCHVSPVYSKRGVLLSLLRVSSKR-----TSTLEDILVRNLRSRRYLILLDDVW--DRNVWGDLKRYFPDNNGSRILLTTRNDDVAYYVE-SV--GK-PRLLTYEESWELLCIEVF-GNK-SCS-PLLEKVGQEIARKCGGLPLSIVLVAGILSKMEKTEECWSRVAKDLGSY----MASDA--KAIIEPSFQHLPYYLKPCFLYFGTFLEDEEINVSKLTWMWIAEGFVSN-EGKS-QDIAKGYLDILIRRNLVM-NAKSSDGNVKACRVHDLLLDFCKKKGGEEHFLSQKKLTQRR
>XP_010320708.1
S---------EET-TYVGMKKDYKAILNCLN-TKE--LIVISLIGMGGIGKTTLARKVFDNSIIRDRFEKHAWVTISEQYNKRQMLLEVASSIMSN------DELMVIVYRSLKGRRFLIVIDDLW--STEAWDQMRRIFQNNNKSRIILTTRLKHVADYASSPD--FP-PSFLSFKDSWKLFTKKLFRKD--RCP-PQLRKIGKHIIQQCQGLPLSIIVIAGLLSKIDVTYDNWKKIEQDLNSFHGSVL-EQC--QAILCLSYNYLPPYLKACFLYIGGFPEDMEIRVSKMMSSWIAEQFIKATSDTR-EVVAEKYVQELMDRSLIL-GKTKPNGRFKTCKIHDLLRQLCIREAQIENVVNDR----RR
>XP_010320780.1
------------DEELVGFDEHAQNITDYLI-TWD--LDVVSIVGMAGLGKTALARKVYNSRSIIDRFDVRAWCSVSQTYNRRQLVLQILTQIYVNL-----DDPEDILRKCLNGKRYLVVLDNIW--DGKAWDDFQSCFPDNHGSRIMITTRDKAMASYVK-GY--SF-PPRLEDDQSWELLQKKVFGRGK-SCP-LELVNVGKLVAKACRGLPLLIIMIA-EVLSREREGSSWLKVAYDISSHVPN--KEII--MMTIQSSYDHLLDHLKPCLIYMGLFPKKYEIPVSDLLKWWIAEEFVHH-DTLK-EELSEICLHDLVGTNLVV-VSKRSNGKMKCCIVLDHVRDFCLRKITEEKF-----PEEQR
>XP_010320781.1
------------DEELVGFDEHAQNITDYLI-TWD--LDVVSIVGMAGLGKTALARKVYNSRSIIDRFDVRAWCSVSQTYNRRQLVLQILTQIYVNL-----DDPEDILRKCLNGKRYLVVLDNIW--DGKAWDDFQSCFPDNHGSRIMITTRDKAMASYVK-GY--SF-PPRLEDDQSWELLQKKVFGRGK-SCP-LELVNVGKLVAKACRGLPLLIIMIA-EVLSREREGSSWLKVAYDISSHVPN--KEII--MMTIQSSYDHLLDHLKPCLIYMGLFPKKYEIPVSDLLKWWIAEEFVHH-DTLK-EELSEICLHDLVGTNLVV-VSKRSNGKMKCCIVLDHVRDFCLRKITEEKF-----PEEQR
>XP_010320900.1
Q------KQRI-NEEIVGFEDVKDELIGKLK-PSG--LDVISIVGMAGLGKTTLANKLYSDESVVSYFDIHAHCCVSQQYTRKDLLLAILHDILGRE---TENELADKLRKLLMRKRYLLLIDDVW--ETSAWDDLKLCFPENNGSRIILTTRHYEVASHAK-HD--SD-PRSLNNDESWMLLNKKVF-NNE-SCP-LIPRDIGQEIVRKCGGLPLSIILVAGILTRMKKDKHCWEQVATNLGPN----IQDQM--EGTLDLSYQHLPPYLKPCFLYLGLFPEDREIQVSKLTWLWIAEGFIKP-AGKT-EEIAENHLENLVGRNLVM-VKKSFDGRIKACRIHDLVHEFCRKKAKLENIIPPKCNTSRR
>XP_010320901.1
Q------KQRI-NEEIVGFEDVKDELIGKLK-PSG--LDVISIVGMAGLGKTTLANKLYSDESVVSYFDIHAHCCVSQQYTRKDLLLAILHDILGRE---TENELADKLRKLLMRKRYLLLIDDVW--ETSAWDDLKLCFPENNGSRIILTTRHYEVASHAK-HD--SD-PRSLNNDESWMLLNKKVF-NNE-SCP-LIPRDIGQEIVRKCGGLPLSIILVAGILTRMKKDKHCWEQVATNLGPN----IQDQM--EGTLDLSYQHLPPYLKPCFLYLGLFPEDREIQVSKLTWLWIAEGFIKP-AGKT-EEIAENHLENLVGRNLVM-VKKSFDGRIKACRIHDLVHEFCRKKAKLENIIPPKCNTSRR
>XP_010320925.1
Y------TQRA-NEEMEGFQDTIDELKDKLL-SPE--LDVISIVGMPGLGKTTLAKKIYNDPEVTSRFDVHAQCVVTQLYSWRELLLTILNDVEKED-----GEIADELRRFLLTKRFLILIDDVW--DYKVWDNLCMCFSDSNRSRIILTTRLNDVAEYVK-CE--SD-PRLFRDDESWTLLQKEVF-QGE-SCP-PELEDVGFEISKSCRGLPLSVVLVAGVLKQKKKTLDSWKVVEQSLSSQRIG-SLEES--ISIIGFSYKNLPHYLKPCFLYFGGFLQGKDIHVSKMTKLWVAEGFVQA-NENG-EDTAQGFLDDLIGRNLVM-AMERPNAKVKTCRIHDLLHKFCMEKAKQEDFLFPERLEEYR
>XP_010321400.1
S------SSTV-GKIIVGYEEETEWIIRKLT-PAE--LDVISIVGMPGIGKTTLAYRLYNHKSIVDHYDVCAWCTVDQERNEKKLLQKIFNQVSSEN--DIDDDVADKLRRRLCGQRYLIVLDDMW--DTATLDELMRPFPEHKGSRVILTSRKKEVALHGK-CH--TD-PRLLRSEESWELSEKKVF-GEG-RCP-DELEDVEKRIARKCDGLPLVVDLIGGVISRKEKKEALWAEVLNDLSSSIFK-DEEKV--LKVIQLSYDHLSDHVKPCLVYLATYPKDKDIRMSELKDLWISQG-----EMRS-EEVVD----ELISSSLVI-PF-----DDSIFKIHDLVHDFCYIKSRKEKLF--LDLMPRG
>XP_010321401.1
S------SSTV-GKIIVGYEEETEWIIRKLT-PAE--LDVISIVGMPGIGKTTLAYRLYNHKSIVDHYDVCAWCTVDQERNEKKLLQKIFNQVSSEN--DIDDDVADKLRRRLCGQRYLIVLDDMW--DTATLDELMRPFPEHKGSRVILTSRKKEVALHGK-CH--TD-PRLLRSEESWELSEKKVF-GEG-RCP-DELEDVEKRIARKCDGLPLVVDLIGGVISRKEKKEALWAEVLNDLSSSIFK-DEEKV--LKVIQLSYDHLSDHVKPCLVYLATYPKDKDIRMSELKDLWISQG-----EMRS-EEVVD----ELISSSLVI-PF-----DDSIFKIHDLVHDFCYIKSRKEKLF--LDLMPRG
>XP_010322775.1
S-------------VTVGHEEDEAWIIGQLL-ESE--LDVISIFGMPGVGKTTLANKVYNNTLVASHFHVRAKCTVSQK---------------------------------------------------------------------------------------------------------------------------------------------------------------------------------------------------------------------------------------------------------------------------------------------------
>XP_010322858.1
N--------NPEN-IVVGLEDDLVRIIRRLK-TLS--REIIPILGMGGIGKTTLARKAFDDFETRNRFDIHIWVTVSQEYRIRGMLLDILRSTESNI-----DRLMDMIYKKLKGWRYLVVMDDIW--SSEVWDLMTRTFPDNNGSRIILTSRQEEVASHAD-PD--SN-PNLLNLDNSWKLIRDRVFGVEH-ACP-PELEDIGEQIAQRCQGLPLALLVVAGHLSKISRTRESWNDVSKSVSKVVADES-DIC--LGVLAMSYNYLPDHLKPCFLYMGVFPEDSVVNIVRLINLWISEGFI------S-ELVGRDCMEDLVSRNLVM-VRNSFNGETKTCGVHDLIRDLILREAEKEKFL-EKLRSTRR
>XP_010324491.1
S------VSTLEN-EMVGHINEQANMRRRLT-SSQ--LEVISIAGMGGIGKSTFAKKLFSDPSVVGFFDVRGWITVSKDYSSRKMLISLLQDAQYQEVEVINAELADRLQKSFKGKRYLIVVDDIW--STEAWDDISQWFPENNRSRILLTTRSMEVARHAS--SP-KN-PRFLDPEESWNLFCQKAFSKKD---P-AEFESVGKVVVENCKGLPLMISVVAGSLSSKR-TLNEWNEVAQSVSSLVNLDDYQRC--SGVLALSYNHLPPDLKVCFLYFGVFKKASEISVENLIRLWMAEGLFK----RG-EKEACSLLHDLIDRSLIV-VCKS-DGKIKTCRIHDLLHDLCLRESESESLLTNIPQDRRW
>XP_010327076.1
---------TVESDTMLDLDNDLMTVKSRLI-PSK--LTVVSIVGMGGIGKTTLARKVYDDIYMEHHFYIRAWITVSQMHQHREMLLGILRCFQKNI-----EQLAEQVYRSLKGRRYLIGMDDVW--DTNAWDVVKRSFPDKNGSRVILTSRLANVGIYAS-SG--SP-PRCLSVDQSLKLFNLKVFGRE--TCP-LELEKATKQIVEKCQGLPLAIVVVAGFCSKISKTEDCWEDVAHKIGLVVSRET-EEC--MDLLALSYKHLPLHLKTCFLYMGAFPKDFEITVSKLMKLWIAAEFVK----RT-EEVAHGYLRDLIDRSLIM-VKKTSSGEVKTCKVHDLLHDLIIREAWKERLIE------HR
>XP_019066422.2
S---------EEN--IVGMEDDFNTILDSLT-TDE--LIVIPILGMGGIGKTTLARKVFGDSYIRSRFDKHAWVTISKEYNQRQMLLEVVSSVMSD------DQLMEIAYKGLKGRRFLIVIDDIW--STKAWDQIQRIFPNDNKSRILLTTRLKNIADYVSCPD--FP-PSFLSLDDSWNLFTEKIFKKD--PCP-PLLVKIGKHIVQQCQGLPLSVIVVAGLLGKIDPTHNNWKIVEGNLNSFFGTVS-ERC--QSILSLSYNYLPQYLRACFLYVGGFSEDMEIDVSKLIRLWIAEQFVKARSNKR-EVVAEEYLQELIDRSLVL-VGKRANGRMKTCKIHDLLRQLCIREAKTENGL---------
>XP_019066695.1
S---------VEN-TVVGMKDDFNTILDRVT-TNE--LTVIPIFGMGGIGKTTLAKKVYDDSFICSRFDKLAWVTISEEYNERQMLLEVVSSVKSD------DELMEIVYRGLKGRRFLIVIDDIW--STEAWDQMQRIFPNDNKSRILLTTRLKYVADYVNCPD--FP-PSFLSLEDSWNLFTEKIFKKD--PCP-PLLEEIGKHIVQQCQGLPLSIVVVAGLLGKMDLTHDNWKNVEENLSSFFGTVS-ERC--QSILSLSYNYLPQYLKACFLYVGGFPEDREINVSQLIRLWIAEQFVKARKDKR-EVVGEEYLQELVDRSLIL-TGKSANGRMRSCKIHDLLRQLCLSETHTENVVDDQ----RR
>XP_019066753.1
S---------VEN-TVVGMKDDFNIILDRLT-TDE--LIVIPILGMGGIGKTTLARKVYDDSCIRSRFDKLAWVTISQEYNERQMLLEVVSSIMSN------DELMEIVYRGLKGRRFLIVIDDIW--STEAWNQMQRIFPNDNKSRILLTTRLKYVADYVNCPD--FP-PSFLSLEDSWNLFTEKLFKKD--QCP-PLLVEIGKHIVQQCQGLPLSIVVVAGLLGKMDLTHDNWKNVEENLSSFFGTVS-ERC--QSILSLSYNYLPQYLKACFLYVGGFPEDREINVSQLIRLWIAEQFVKARNNKR-EVVAEEYVQELIDRSLIL-MDSTTNGRMKTFKIHDLLRQLCLSETHTENVVDDQ----RR
>XP_019066849.1
---------MLPN-NMVGRDKEKERMLEELR-KDE--LKVIPIVGMGGIGKTTLAKQVFNHPSIQSRFDVRAWATICKEYNVKEILLSLLQSIRDE------AELADLLQKKLKCRRYLIVIDDIW--CYKAWDDTRQCFPINNGSRILLTTRHTEVAIYASSSN------NLMNADESWNLLKSKAFANE--SFT-PELETIGEKIASKCQGLPLTIVVVAGLLSKSKRTKEEWENVAENIKSFVTKDPNEQC--LRVLGLSYNYLPNELKACLLYFGIFPEDSEISVKRLVRLWIAEGFLK----EG-EEEAKNRLQDLVDRCLVL-VSQSAGRNVKTCRIHDLVHELCLREAQSQNFLYVPQVGYRW
>XP_019066850.1
---------MLPN-NMVGRDKEKERMLEELR-KDE--LKVIPIVGMGGIGKTTLAKQVFNHPSIQSRFDVRAWATICKEYNVKEILLSLLQSIRDE------AELADLLQKKLKCRRYLIVIDDIW--CYKAWDDTRQCFPINNGSRILLTTRHTEVAIYASSSN------NLMNADESWNLLKSKAFANE--SFT-PELETIGEKIASKCQGLPLTIVVVAGLLSKSKRTKEEWENVAENIKSFVTKDPNEQC--LRVLGLSYNYLPNELKACLLYFGIFPEDSEISVKRLVRLWIAEGFLK----EG-EEEAKNRLQDLVDRCLVL-VSQSAGRNVKTCRIHDLVHELCLREAQSQNFLYVPQVGYRW
>XP_019068848.2
P--------KSEDDIVQGIDDDLEIIVKRLI-PSD--LEIVTITGMGGIGKTTLARKAYDHLQIRYHFDILAWVTITQEFRNRNVLLEALRCI-DD------NELADLVQKKLKGRRYLVVVDDIW--TKNVWDSIRGIFPNKNGSRILLTTRETEVAMYAS-TC--S--PIHLSLENGWRLLCDKVFGQKY-EHP-PELDEIGKEIVEKCQGLPLTISVIAGHLSKVANTLEGWKDVARNLSEIIASHP-NQC--LGVLGLSYYHLPNRLKPCFLSMSSFPEDFQVDTRRLIQLWIAEGFIRTAGSKS-EEVAEHYLEDLISRNLIQ-ARKRFSGEIKACGIHDILREFCLIEAEMTNHM--QKNNVCR
>XP_019068849.1
P----------SDQ--LGLEDDLKIIIKRLT-PSD--IDIVTITGMGGIGKTTLAKKAYDHLTIRYHFDVFAWLTISQEFRCRNVLLEALHCI-DE------NELADLVQKQLKGRRYLVVVDDIW--SSDVWDSIRGIFPNNNGSRILLTTRENEVAMYAN-SC--S--PSLLSAENGWKLLCDKVFGPNN-DHP-PELEEIGKEIVEKCQGLPLTISVIAGHLSKVVRTLESWKDVARTLSKIIASHP-DKC--LAVLGLSYHHLPSRLKPCFLSMSSFPEDFRFET--------------------------NYGSQKVS-----------------------------------------------
>XP_019068866.1
G--------AEEDVEVVGFNKPAEDVKERLC--KD--LDVIPIVGMPGLGKTTLSRKVYNDSSLDFYFYHKIWIYVGTSKKPKDILVEIVKEVKDE------DQLAHIIRDFLERGKHLIVLDDVW--DTQVVDFVKKAFPNKRGDRIMLTTRQQRVAEAVS-AR-----PENLSKEDSIKLLEQRVFANKR-TCP-IELQGYRDGIVDKCCGVPLAIVVISGALRGCMDESE-WRVVEENVGKHLINKH-KSC--LKFVETSYNHLPQEKKAAFLYFGVFPQGFDIPAWNLIRLWVAEGLIKSHKDSE-EKVAETYLSDFASRNLVM-VMQRSNGQIKTCRLHDMLHEFCIIEAARISLFEDPNTS-RR
>XP_019068867.1
G--------AEEDVEVVGFNKPAEDVKERLC--KD--LDVIPIVGMPGLGKTTLSRKVYNDSSLDFYFYHKIWIYVGTSKKPKDILVEIVKEVKDE------DQLAHIIRDFLERGKHLIVLDDVW--DTQVVDFVKKAFPNKRGDRIMLTTRQQRVAEAVS-AR-----PENLSKEDSIKLLEQRVFANKR-TCP-IELQGYRDGIVDKCCGVPLAIVVISGALRGCMDESE-WRVVEENVGKHLINKH-KSC--LKFVETSYNHLPQEKKAAFLYFGVFPQGFDIPAWNLIRLWVAEGLIKSHKDSE-EKVAETYLSDFASRNLVM-VMQRSNGQIKTCRLHDMLHEFCIIEAARISLFEDPNTS-RR
>XP_019068911.1
S-------------VTVGHEEEEAWIIGQLL-ESE--LDVISIVGMPGVGKTTLANKVYNNTLVASHFHVRAKCTVSQKY----------------------------------------------------------------------------------------------------------------------------------------------------------------NLDSFISTNISL------VMQLSYDHLPCHLKPLLLYFATTQKSQRTPVSTLMQLWMAEGFVDH----S-EEVTQSYLDALISSNLIM-VDHSWTSMIKVCYMHDVVHDFVSVKAENEKFFHASDLLHHR
>XP_019069317.1
S------TPRITDEEVVGFEDVMEKLREQLI-TKQ--LDVISVVGMPGLGKTTVANKLYSDELVVSRFDIRAKCCVSQAYSRRSVLLSILRDA-TKL---PTDVLADQLRKTLLWKRYLILVDDIW--EASVWDDLRCCFHDNNGSRIILTTQHADVAENAK-SV--SD-PRILNDDESWKLLKQKVF-GEE-SCF-MLLSNVGQEIANKCRGLPLSIVLVAGMLTKMEKSEKCWKQVAKNLCTN----VLSNS--KAIIEQSYQNLPYHLKPCFLYFGVFLEDKEINISILTWLWISEGFIKS-DDKS-EDIAEGYLENLIGRNLVM-VAKGSGGKVKTCRIHDLLLYFCKEIAREKNLLSHKQLVQRR
>XP_019069333.1
K------SSTT-DQIIVGFEEETEWIIRKLT-PTE--VDVISIVGMPGLGKTTLAYRVFNNKSVVDHFDVRAWCTVDQEHNDKKLLQKIFNQVLNED--DIDEDIADKLRKELFGKRYLIFLDDLW--DIETWNELTRPFPQQRRSRIILTSRKREVALQGK-HH--SD-PRLLTPEESWDLLVKRVF-GEE-RCP-DELLVVGEEIARKCAGLPLLLDLIGGVIARQEKKKALWLEVLNNLNSLILK-DEEEV--MKVIQLSYDHLPNHLKPCLLYLASYPKDNYIKISELKHLWSSEGLVEH-EMKS-DELLEVYVDELISSSLVV-VFYI--HRNPIFRIHDLVHDFCLIKSRNEHLF---DLMPRA
>XP_019069347.2
S------LSTV-GKIIVGFEEETEWIIRKLT-PAE--IDVISIVGMPGLGKTTLAYRVYNDKSIVDHFDVCAWCTVDQEHNEKKLLQKIFNQVFNEK--DIDDEVADKLRKQLFGKRYLIVLDDIW--DTAIFDELTRPFPEQKGSRVILTSRKKEVALHGK-CH--SN-PRLLRSDESWELLEKSVF-GEE-RCP-DELKYVGEKIAQKCDGLPLVLDLIGGVISRKEKKETLWLEVLNNLSSFIFK-DEEEV--VKIIQLSYDHLSDHVKPCLVYLASYPKDEDIRISELKDLWIFQGLVQQ-VMKS-EEVVDV----LISSSLVI-PF-----DNSICKIHDLVHDFCYIKSRKEKLL---DLMPRG
>XP_019069358.2
S------SSIV-GKIIVGFEEETEWIIRKLT-PDE--IDVISIVGMPGLGKTTLAYRVYNDKSIVDHFNVCAWCTVDQERNEKKLLQKIFNQVFNED-HDIDDDVADKLRRKLFGKRYLIVLDDMW--DTDILDDLMRPFPKHEGSRVILTSRKKEIALHGK-CH--SD-PRLLRSEESWELFNKRVF-GEE-GCP-DELKDVGEKIALKCGGLPLVVDLIGGVISKKEKKEALWAEVLNDLSSSIFK-DEEEV--VKVIQLSYEHLSHDVKPCLLCLATYPKDEDISMSELKDLWIFQG-----EMKS-EEVVD----ELISSSLVI-PF-----DDSIFKIHDLVHDFCYIKSRKEKLL---DLMPRG
>XP_019069402.1
S------SSTV-GKIIVGYEEETEWIIRKLT-PAE--LDVISIVGMPGLGKTTLAYRVYNHKSIVDHYDVCAWCTVDQERNEKKLLQKIFNQVSSED-HDIDDDVADKLRKRLCGQRYLIVLDDMW--DTATLDELMRPFPEHKGSRVILTSRKKEIALHGK-CH--SD-PRLLRSEESWELLEKRVF-GEE-GCP-DELKDVGKKIARRCGGLPLLVDLIGGVISRKEKKEALWAEVLNDLSSSIFK-DEEEV--VKVIQLSYDHLSDHVKPCFVYLASFPKDEDISMSELKDLWISQG-----EMKS-EEVVD----ELISSSLVI-PF-----DDSIFKIHDLVHDFCDIKCRKEKLL---DLMTRG
>XP_019069404.2
S------SSTV-GKIIVGFEEETEWIIRKLT-PAE--IDVISIVGMPGIGKTTLAYRVYNHKAIVDHFDVCAWCTVDQERNEKKLLQKIFNQVFSEK--DIDDGVADKLWKQLCGKRYLIVMDDMW--DTETLDELMRPLPEHKGSRVILTSRKKEVALHGK-CH--SD-PRLLRSEESRELLKKRVF-GEE-GCP-DELMDVGKRIAKKCGGLPLVLDLIGGVLSRKEKKETLWLEVLHSLSSSIFK-DEEEV--VKAIQLSYYHLSDDVKPCLVCLATYPKDEDIRMSELEDLLIFQG-----EMKS-EEVVD----ELISCSLVI-PF-----DDSIIKIHDLVHDFCDIKCRKEKLF---DLMPRG
>XP_019069438.1
N------APTG-NEEMVLFQDVMEKIKKQLL-SSQ--LDVISIVGMPGLGKTTLAEQIYNDQIVAGYFDVHGKCHVTQTYSWRELLVTLLNDVKKAD-----DQLAKELRQFLLTKRFLILIDDVW--DTKAWDYLHMCFQGKNGSRIILTTRLSEVAQYAK-CE--SN-PPLLRDDESWKLLQKKVF-RRG-SCP-PELGDVGFRIAKSCGGLPLFIVLVAGVLKEKNEKADLWKEVEESLDALNID-SLEES--MSIIGFSYMNLPHHLKPCFLYFGGFLRGKSIHVSKLTRLWLAEGFVLE-NEKR-EDVAEDFLKNLISRNLVM-DMERFNGKMKTCRVHDLLHKFCLEKAKQENFLYPDKPEEYR
>XP_019069506.1
S-------PTV-GKIIVGFEEETKWIIRKLT-PAE--IDVISIVGMPGLGKTTLAYRVYNDKSIVDHFDVCAWCTVDQECNEKKLLQKIFNQVFSED--DIDEDVADKLRRKLCGQRYLIVLDDMW--DTATWDELTRPFPEQKGSRVILTSRKKEVALHGK-CY--SD-PRLLKPKESWELLEKRVF-GEE-GCP-DELKDVGEKIARKCDGLPLVLDLIGGVISRKEKKEALWLEVLNNLSSFIFK-DEEEV--AKVIQLSYDHLSDHVKPCLVYLASYPKDKDIMISELKDLWIAQGLVQQ-EMKS-EEVVEIYVDELISSSLVI-PF-----FKFIFKIHDLVHDFCYIKSRKEKLF---NLMPRG
>XP_019069562.1
Y------TPRE-NEEMEGFHEAMDKIKRQLL-SSQ--LDIISIVGMPGIGKTFLAEKIYNNLIVTPHFDVHAKCRVTQLYSWKELLLTILNDVGKED-----GELATELRQVLLTKRFLILVDDVW--DKTVWDHLYMCFRDKNGSRIILTTRLSDIANYAK-CK--SE-PRLFRDDESWTLLQEEVF-QGE-SCP-TELVDVGFRIAKSCGGLPLSIVLVGGVLKEKEKKEDLWKEVEESLGSKNIG-SLQKS--MSLIGFSYKNLPHHLKPCFLYFGGFFKGKDIHVSKLTRLWQAEGFVQA-KEKR--DTAHDFLEDLISRNLVM-VMKRPNDKVKSCRIHDLLHNFCLEKSKQENFLLPEKPQDYR
>XP_019069678.1
S-------LTT-DKIVVGFEEETKWILRKLT-PTD--LDVISITGMPGSGKTTLAYKVYNDKSVSSHFDLHAWCTVDQGCDEKKLLNKIFKQVLSED-----IDVADKLRKQLYGKRYLIVLDDVW--DTTTWDELTRPFPEKKGSRIILTTREKEVALHGK-LN--TD-PRLLRSEESWELLQKRAF-GNE-SCP-NELLDVGKEIAENCKGLPLVADLIAGVIAGREKKRSVWLEVLNNSHSFILK-NEVEV--MKVIEISYDHLSDHLKPCLLYFASWPKDTIMTIYELNGFLGGEGFVGK-EMKS-EEVVKIYMDDLISSSLVI-CFNI--GEYPTYQLHDLVHDYCLIKARKENLF---DLLPRQ
>XP_019069769.1
----------D-DDEVVGFEKDAEIIMKKLI-TKE--RDLISIYGMPGLGKTTLARKVYNNPSIVNYFEVKAWCAVSQAYNRSTLLVEIFKQAIKED-----DDVADMLRKVLIGKRYLIVLDDIW--EVEAWEDLGICFPQECGSRVMVTTRIEQVAKHLQ-HH--SH-PSFLSSKKSWELLEKKVF-RGE-SCP-PDLLEAGLQVALHCKGLPLVVVLIAGMIAKMDREASLWLEVANDLSSLALG---EQS--MKVIQSSYDHLENHLKPCLLYMALFPEDHKITVDDLLKLWMAEEFVLN-ETEN-EEASRVCLSDLLNRSLIM-VSGRFYDNVQYCSLHDVVREFCLRKLTEDKYMHST---ESR
>XP_019071116.1
N------SLMN-DEDIVGFGIVAEKMIHSLT-TNE--LDVIPIVGMGGQGKTTCARLLYNNEIIVSHFDVRAWCIISQTYNRKELLQDIFSQVVDEV-----GELADMLRKSLLGKWYFIVLDDMW--D--------------------VTTRLEKVGEYVK-HH--TN-PPFLTLKESWELLQKKVF-QNK-SCL-SELYDVSLEVAKRCKGLPLVVILVAGIIKK-KMEESWWHEVKDAIYSY-LG-SEEYS--RGTVHLSYDNLPDYLKPCLLYMGMFPEDHNISASNLINLWIAEGFVQD-ESGR-EEAAEGYLMDLISSNVIM-VSKGYNGKVKYSQVHDIVLHFCLERSREEKFMRLSDWKESR
>XP_019071638.1
---------TVESDTVLDLDNDLMTVKSRLI-PSK--LDVVSIVGMGGIGKTTLARKVYDDIYMEHHFYVRAWITVSQMHQHREMLLGILRCFLKST-----EQLAEQVYRSLKGRRYLIAMDDVW--DTTAWDVVKRSFPDKNGSRVILTSRLANVGIYAS-SG--SP-PRCLSVDRSLKLFNLKVFGRE--NCP-LELEKATKQIVGKCQGLPLAIVVVAGFCSKISKTENCWEDVAHKIGLIVSRET-EEC--MDLLALSYKHLPHHLKPCFLYMGAFPKDYEISVSRLIKLWIAAEFLE----YT-EEVAEGYLKDLIDRSLIM-VKKTSSGKVKTCEVHDLLHDLIIREAWKERSIE------HR
>XP_019071639.1
---------TVESDTVLDLDNDLMTVKSRLI-PSK--LDVVSIVGMGGIGKTTLARKVYDDIYMEHHFYVRAWITVSQMHQHREMLLGILRCFLKST-----EQLAEQVYRSLKGRRYLIAMDDVW--DTTAWDVVKRSFPDKNGSRVILTSRLANVGIYAS-SG--SP-PRCLSVDRSLKLFNLKVFGRE--NCP-LELEKATKQIVGKCQGLPLAIVVVAGFCSKISKTENCWEDVAHKIGLIVSRET-EEC--MDLLALSYKHLPHHLKPCFLYMGAFPKDYEISVSRLIKLWIAAEFLE----YT-EEVAEGYLKDLIDRSLIM-VKKTSSGKVKTCEVHDLLHDLIIREAWKERSIE------HR
>XP_019071640.1
---------TVESDTVLDLDNDLMTVKSRLI-PSK--LDVVSIVGMGGIGKTTLARKVYDDIYMEHHFYVRAWITVSQMHQHREMLLGILRCFLKST-----EQLAEQVYRSLKGRRYLIAMDDVW--DTTAWDVVKRSFPDKNGSRVILTSRLANVGIYAS-SG--SP-PRCLSVDRSLKLFNLKVFGRE--NCP-LELEKATKQIVGKCQGLPLAIVVVAGFCSKISKTENCWEDVAHKIGLIVSRET-EEC--MDLLALSYKHLPHHLKPCFLYMGAFPKDYEISVSRLIKLWIAAEFLE----YT-EEVAEGYLKDLIDRSLIM-VKKTSSGKVKTCEVHDLLHDLIIREAWKERSIE------HR
>XP_025883958.1
S---------VEN-TVVGMKDDFNIILDRLT-TDE--LIVIPILGMGGIGKTTLARKVYDDSCIRSRFDKLAWVTISQEYNERQMLLEVVSSIMSN------DELMEIVYRGLKGRRFLIVIDDIW--STEAWNQMQRIFPNDNKSRILLTTRLKYVADYVNCPD--FP-PSFLSLEDSWNLFTEKLFKKD--QCP-PLLVEIGKHIVQQCQGLPLSIVVVAGLLGKMDLTHDNWKNVEENLSSFFGTVS-ERC--QSILSLSYNYLPQYLKACFLYVGGFPEDREINVSQLIRLWIAEQFVKARNNKR-EVVAEEYVQELIDRSLIL-MDSTTNGRMKTFKIHDLLRQLCLSETHTENVVDDQ----RR
>XP_025883959.1
S---------VEN-TVVGMKDDFNIILDRLT-TDE--LIVIPILGMGGIGKTTLARKVYDDSCIRSRFDKLAWVTISQEYNERQMLLEVVSSIMSN------DELMEIVYRGLKGRRFLIVIDDIW--STEAWNQMQRIFPNDNKSRILLTTRLKYVADYVNCPD--FP-PSFLSLEDSWNLFTEKLFKKD--QCP-PLLVEIGKHIVQQCQGLPLSIVVVAGLLGKMDLTHDNWKNVEENLSSFFGTVS-ERC--QSILSLSYNYLPQYLKACFLYVGGFPEDREINVSQLIRLWIAEQFVKARNNKR-EVVAEEYVQELIDRSLIL-MDSTTNGRMKTFKIHDLLRQLCLSETHTENVVDDQ----RR
>XP_025883969.1
----------QKDHVVVGLYDDFLRIADKLT-PDK--LDVVVIFGMGGIGKTTLAKRIYHDKLIEEHFYVRAWITVSERYKVRNMLLDLLVCTMEN------EELGERLYKSLKGQRYLIVMDDVW--YTEAWDDVRRYFPNNNGSRVMVTSRIMKVARYIN-PL--NP-PRFLTVEESWKLLQKKIFGLDDCCCD-DEMERIGMEISKKCKGLPLAIVMVAGILSKESATASKWSDIAENIHSSFVTEESRPF--LDILALSYNHLSRHLKACFLYMGAFPEDVEVPVWRLIRLWIAEGFIKLESPKT-EFVGQEYLQELIDRSLII-VSKSYDNRVKTCSIHDILRNFCQEEAKQEKLLH------RR
>XP_025884346.1
---------MLPN-NMVGRDKEKERMLEELR-KDE--LKVIPIVGMGGIGKTTLAKQVFNHPSIQSRFDVRAWATICKEYNVKEILLSLLQSIRDE------AELADLLQKKLKCRRYLIVIDDIW--CYKAWDDTRQCFPINNGSRILLTTRHTEVAIYASSSN------NLMNADESWNLLKSKAFANE--SFT-PELETIGEKIASKCQGLPLTIVVVAGLLSKSKRTKEEWENVAENIKSFVTKDPNEQC--LRVLGLSYNYLPNELKACLLYFGIFPEDSEISVKRLVRLWIAEGFLK----EG-EEEAKNRLQDLVDRCLVL-VSQSAGRNVKTCRIHDLVHELCLREAQSQNFLYVPQVGYRW
>XP_025884479.1
H---------HEN-VMVGHENEFEMMQDQLT-ASD--LEVVSIVGMGGIGKTTLANKIYTDPFVMSCFDKRAKVTISQDYCVRNVLLRLLSSIQDD------GQLADQLQKLLKGPRYLVVIDDIW--TTGAWDDIKLCFPDNCRSRILMTTRNMEVAEYAS-SG--SP-PRLMNFDESWSLLYEKVFARG--FFP-HEFEQLGKQIASKCKGLPLMIVVIAGLLSKIGNRLDRWRSVAENVSSVMNTDLDVQC--MRVLALSYYHLPHHLRACFLYFALFPEDKLIFVNELVKLWAAEGFLKVDETKS-EQVAKQSLKDLVDRSLVF-IQRSFDGKIKACGMHDVIRELCLREARKINFVHFS-TTRVR
>XP_025884563.1
----------VQQ-KPVGFQEDLEKIIDRLR-PSE--LDIICIVGMAGIGKTTLAKRAYNDISVVNRFDVRAWVTVSQEYRERDILFDLFYSVQNA------DQLADRVRKSLICKRFLIVVDDMW--STDAWDNLSRLFPDDNGSRIILTSRLIDLATYVN-PD--RQ-PDFLDNDEGWELLRRKIFGKR--GCP-FELEEIGRSIAEKCQGLPLAIVVVAGHLSKMSKTTDCWNNVAESVDSVVNREP-GQC--LDILALSYSHLPQHLKACFLYMGAFPEDFEIHVWKLIRLWVAEGFLNATGVTT-EEIAEECLEDLIDRSLLA-VKR-SNGKLKTCKLHDIMRDFCLEEAKRQNFLTAL----RR
>XP_025886222.1
S-------------VTVGHEEDEARIIGQLL-ESE--LDVISIVGMPGVGKTTLANKVYNNTLVASHFKIRAKCTVSQNFNKSKVLREILQQVSED-------DLAGKLRVALLDKRYLIVLDDVW--DIATGEMLIACFPKERGNRVILTSRSSEVGLKVK-CH--SD-TQLLTPEKSWDLFVKKVFEDEG-SCP-AELSDIGHQIVEKCKGLPLSIVLIAGIVRGKKKKKDLWLQIEHNLDSFISSNNNLQM--MKVMQLSYDHLPYHLKPLLLYFARSQKSKRTPVSTLMQLWMAEGLVDH----S-VETTQSYLNALISSSLIM-VDHSWTSMIRACYVHDVVHDFCSVKAKKEKFFHASNFLHRR
>XP_025886337.1
A------SHAT-DGELVGFTDVCKTIRDQLV-SQE--LDVVSIVGMAGSGKTTLARSFINDDIVVSHFDFFAECRVSQEYTREDLLFSILSSAKRGA-----DILADRLRKTLLPKRYLLIIDDVW--AVQAWDDLRLCFPEKKGSRIILTTRLKEVATYAK-CV--TE-PRSMKDSESWLLLQKKVF-GEE-MCP-EELKEVGQNIAFKCNGLPLSIVLVAGLLAKIDKTERCWTRMELSFGER----VQDGA--KDLVKLSYEDLPNKLKSCFLYFGAFLEDREISVSKLTSLWIAEEFIKN-EDKC-EDTAEDYLSDLIGRNLIM-VSKRSTGKIKACRVHDLMLDFCKEKAKEDNFLYSERPMHRR
>XP_025886344.1
S-------------VTVGHEKEEAWIIDQLL-ESE--LDVISIVGMPGLGKTTLANKVYKNTLVASHFHVRAWCTVSQXYNKSKVLREILKQVSED-------DLAEKLRRALLDKRYLIVLDDVW--DIETGEMLIACFP-KRGNRIILTSRSSKVGLQVK-CH--SD-PQLLTPEKSWDLFVKKVFGDKG-SCP-AELSKVGHQIVEKCKGLPLAIVLIAGIVRGKKKEKDFWLKILHNLDSFISTNINL------VMQLSYDHLPCHLKPLLLYFATTQKSQRTPVSTLMQLWMAEGFVDH----S-EEVTQSYLDALISSSLIM-VDHSWTPMIKVCYVHDVVHDFCSEKAKKEKLLHASDFLHHR
>XP_025886396.1
A--------KLEDDIVRGIDDDLEIIIKRLI-PSD--LDIVTISGMGGIGKTTLARKAYHHLTIRYHFDILAWVTISQEFQCRNVLLEALHCIMDD------NELADLVQKNLKGPRYLVVVDDIW--TENVWDSVRGIFPNNNGSRILLTTRENEVAMYAN-TC--S--PSLLSGENGWKLVCDKVFGPKH-DHP-PELEEIGKEIVEKCQGLPLTISVIAGHLCKVARTLEGWKDVARTLSEIIASHP-DEC--LAVLGLSYHHLPNHLKPCFLSMSSFPEDFQVETRILIQLWIAEGFIRTENGKS-EEVAIDYLEDLISRNLIQ-ARERFNGDIKACGIHDLLREFCLTEAEMTKHM--QMHNVRR
>XP_025886812.1
N------APTG-NEEMVLFQDVMEKIKKQLL-SSQ--LDVISIVGMPGLGKTTLAEQIYNDQIVAGYFDVHGKCHVTQTYSWRELLVTLLNDVKKAD-----DQLAKELRQFLLTKRFLILIDDVW--DTKAWDYLHMCFQGKNGSRIILTTRLSEVAQYAK-CE--SN-PPLLRDDESWKLLQKKVF-RRG-SCP-PELGDVGFRIAKSCGGLPLFIVLVAGVLKEKNEKADLWKEVEESLDALNID-SLEES--MSIIGFSYMNLPHHLKPCFLYFGGFLRGKSIHVSKLTRLWLAEGFVLE-NEKR-EDVAEDFLKNLISRNLVM-DMERFNGKMKTCRVHDLLHKFCLEKAKQENFLYPDKPEEYR
>XP_025886865.1
Q------MTSM-SEEMVGFQDVMYTLRGKLI-SSK--LDVISIVGMPGLGKTTIANKLFFDQLVVSHFDVRAQCCVSQVYTRKDLLLTILHS-SDKL---PEDVLADKLRKLLMVQRYLILIDDVW--ETVAWDDLKPSFYDNNGSRIILTTRLGDVANDAK-FF--SD-PRLFTQEESWMLLKTKVF-NTK-SCP-LVLEDVGQRIAKRCGGLPLSVVLVAGILETTEKETNCWEQVAINLGSH----IQAKS--EDIINLSYQALPFHLKPCFLYFGVFLEDEEIRVSKLTWLWIAEGLVRS-KEKP-EDIAEDHLKNLIGRNLVM-VSKSSDGKSKSCRIHDLLLDFCKKKAKVENFLCQKHNISRR
>XP_025886867.1
Q------KQRI-NEEIVGFEDVKDELIGKLK-PSG--LDVISIVGMAGLGKTTLANKLYSDESVVSYFDIHAHCCVSQQYTRKDLLLAILHDILGRE---TENELADKLRKLLMRKRYLLLIDDVW--ETSAWDDLKLCFPENNGSRIILTTRHYEVASHAK-HD--SD-PRSLNNDESWMLLNKKVF-NNE-SCP-LIPRDIGQEIVRKCGGLPLSIILVAGILTRMKKDKHCWEQVATNLGPN----IQDQM--EGTLDLSYQHLPPYLKPCFLYLGLFPEDREIQVSKLTWLWIAEGFIKP-AGKT-EEIAENHLENLVGRNLVM-VKKSFDGRIKACRIHDLVHEFCRKKAKLENIIPPKCNTSRR
>XP_025886878.1
N------TPGS-DEEMESFQEAMDQMKMQLL-SRQ--LDVVSLVGMPGIGKTTLAEKIYNDPVITFHFDVRAQCRTTQVYSWRDLLLAILNGVEKED-----GELADELRRFLLTKRFLILIDDVW--DDKVWDNIHMCFKDRNGSRIILTTRLSSVANYAK-CE--SE-PRLFRDDESWTLLQQELF-QGK-SCP-PEIVDVGFRIAKICGGLPLFIVLVAGVLREKKIKAELWKEIEESLCLLNID-SLEES--MSIIGFSYRNLPQQLKPCFLYFGGLLKGKDIHVSKLTRLWVAEGFVQA-EENG-EDAAXCLLEDLISRNLVM-GVERPNGKLKTCRVHDLLHKFCLEKSKQENFLFPEMCMDYR
>XP_025887010.1
S------SSIV-GKIIVGFEEETEWIIRKLT-PDE--IDVISIVGMPGLGKTTLAYRVYNDKSIVDHFNVCAWCTVDQERNEKKLLQKIFNQVFNED-HDIDDDVADKLRRKLFGKRYLIVLDDMW--DTDILDDLMRPFPKHEGSRVILTSRKKEIALHGK-CH--SD-PRLLRSEESWELFNKRVF-GEE-GCP-DELKDVGEKIALKCGGLPLVVDLIGGVISKKEKKEALWAEVLNDLSSSIFK-DEEEV--VKVIQLSYEHLSHDVKPCLLCLATYPKDEDISMSELKDLWIFQG-----EMKS-EEVVD----ELISSSLVI-PF-----DDSIFKIHDLVHDFCYIKSRKEKLL---DLMPRG
>XP_025887048.1
S------SSTV-GKIIVGYEEETEWIIRKLT-PAE--LDVISIVGMPGIGKTTLAYRLYNHKSIVDHYDVCAWCTVDQERNEKKLLQKIFNQVSSEN--DIDDDVADKLRRRLCGQRYLIVLDDMW--DTATLDELMRPFPEHKGSRVILTSRKKEVALHGK-CH--TD-PRLLRSEESWELSEKKVF-GEG-RCP-DELEDVEKRIARKCDGLPLVVDLIGGVISRKEKKEALWAEVLNDLSSSIFK-DEEKV--LKVIQLSYDHLSDHVKPCLVYLATYPKDKDIRMSELKDLWISQG-----EMRS-EEVVD----ELISSSLVI-PF-----DDSIFKIHDLVHDFCYIKSRKEKLF--LDLMPRG
>XP_025887356.1
----------D-DDEVVGFEKDAEIIMKKLI-TKE--RDLISIYGMPGLGKTTLARKVYNNPSIVNYFEVKAWCAVSQAYNRSTLLVEIFKQAIKED-----DDVADMLRKVLIGKRYLIVLDDIW--EVEAWEDLGICFPQECGSRVMVTTRIEQVAKHLQ-HH--SH-PSFLSSKKSWELLEKKVF-RGE-SCP-PDLLEAGLQVALHCKGLPLVVVLIAGMIAKMDREASLWLEVANDLSSLALG---EQS--MKVIQSSYDHLENHLKPCLLYMALFPEDHKITVDDLLKLWMAEEFVLN-ETEN-EEASRVCLSDLLNRSLIM-VSGRFYDNVQYCSLHDVVREFCLRKLTEDKYMHST---ESR
>XP_025888775.1
N-------PIT-DEEIVGFGIDKEKIIQCLI-TND--LDVVPIVGMGGQGKTTIARKVYNSDNIVSHFDVRAWCIVSQTYNRRKLLQEILSQVGYED-----DILADELRKSLMGKRYLIVLDDMW--DCMAWDDLRLSFPDGNRSRIVVTTRLEKVGEQVK-FH--TD-PPFLTKEESCKLLQKKVF-QKE-DCP-PELQDVSQVVAEKCKGLPLVIVLVAGIIKTRKLEESWWNEVKDSLFDY-LDCSEQYS--RATMQLSFDNLADCLKPCLLYMGMFPEDASINVSALLSLWLAEDFVQN-KS------AEDYLMNLISSNVVM-VSKEYNGKIKYCEVHDVVLHFCLEKSREENFMQSFVWKQSR
>KAA8519401.1
A--------NVEEETLVGFDDEVDTIKDRLI-SDQ--LEVISIVGMAGLGKTTLAKKVYDDPLVVYHFYIRGWTYVSQVFQKRDLLLGILTSFMSD------AELGERLYKCLKERRYLVVMDDIW--LIEAWNDIKKHFPNNNGNRILFTSRMIDVAFQAK-PD--SP-PHFLTDDESWNLLQKKVF-QKK-SCP-TELVEIGKQIAKKCQGLPLAILVVAGLLAKTEQTENWWKKVAESVSSYILNDP-KQY--MDTLALSYNHLPPHLKSCFLFMGAFPE--EIPVQKLIWLWIAEGFIC-TGQKS-EDVAEEYLMDLIDR----------------------------------------------
>KAA8529776.1
---------IVNEEIVVGFDEEAMKIIEQLT-QKQ--LQVISIVGMGGLGKTTLARK-----------------------------------------------------------------------------------------------------------------------DESWDLLQQ-------------------KSISFVCQTFKLLRVLV-------------------------------------------------ITVHFLDF--FP--------------------K-IEQRY-EIFACDF-----------------------------------------------------
>KAA8529800.1
---------AIGEEAVVGIEDEAYEIKSWLM-RKK--LDAVSIVGMPGLGKTTLARKFYNDD-------------------------SVLTS-LTD------KDLSEELYKCLKGKSNCI--------------------------------RSSN----------------------------------------------------------PFGAI---------------------------------------------------FQPAPL-----------------------------------DSAADAVPAVI--------------------------------ATAAGFI-STQIL-RR
>KAA8529801.1
---------TIGEEAVVGVEDEAYEIKSWLM-RKK--LDAVSIVGIPGLGKTTLARKLYYDD-------------------------SVLTS-LTD------KDLSEELYQCLKGKRYLIVLDDIW--DIRVWNDLKGSFLDNKGSRILFTTRTKDGAFHAQ-LN--SR-PRFLNENESWDLLKEKIF-HKE-SCS-TMLMEVGKQIARKCAGLPLAIVVVAGLLAKKEKTKEWWERVTESVSSHMVNDR-KQY--MDTLALSYHHLRNHLQPCFLYFGAFPEDYEIPVWKLIWLWVAEGFIK-HGEES-EDVAVDSLNDLIERSLII-VANRSDGGVKSCRIHDMLHDLCLRKAEEEGFLSSSSSW-RR
>KAA8529803.1
---------AIGEEAVVGVEDEAYEIKSWLM-RKK--LDAVSIVGMPGLGKTTLARKLYYDD-------------------------SVLTS-LTD------KDLSEELYQCLKGKRYLIVLDDIW--DIRVWNDLKGSFPDNKGSRILFTTRTKDGAFHAQ-LN--SR-PRFLNENESWDLLKEKVF-HKE-SCS-TMLMEVGKQIARKCAGLPLAIVVVAGLLAKKEKTKEWWERVAESVSSHMVNDR-KQY--MDTLALSYHHLPDHLQPCFLYFGAFPEDYEIPVWKLIWLWVAEGFIK-HGEES-EDVAADCLNDLIERSLII-VANRSDGGVKSCRIHDMLHDLCLRKAEEEGFLSSSSSW-RR
>KAA8529807.1
A--------VVEEENVVGFHKETKMLVDQLI-QKE--LEVISVVGMGGLGKTTLARKVYTDPDVDFNFRSRAWIFVSQEYNRKEVFLGILSQVMSA------DSLAQVIRTRLESGRYLIVLDDVW--TNDAWDALKNAFPNKNGSRIVLTSRETEVAKHAN-PDK-DA-IRFLTEDESWELLQLKVF-RKG-SCP-SDRESLGKKIVKQCGGLPLAVVVVAGLLLKKVNSDDWWNKVAESVRPYVARDP-KQF--REVLALSYKHLPYHLKACFLYFGVFPEDFQIPVWKLIRLWVAEGLIMLIGEEN-EEIAEEHLEDLVDRNLVL-VEKTSNGRIKACRIHDMLRDLCLKEAAEEKFFPIPNNHSRR
>KAA8529811.1
I--------IVDKESVVGFDDEALKIIEQLT-KKR--LEVISIIGMAGLGKTTLARKVYNDPFIVYHFHVRGWTYVSQVYHQRDILLAIISSLMSI------ETLCEMMKKQLTGKKYLIVLDDIW--DIGAWNDLRRSFPNNNGSRIMFTSRYKDVALHVK-PH--CP-PRFLTEDESWDLFVQKVF-RKE-RCP-LELMEIGKKIAKKCQGLPLAILVVAGLLAKKEKTQDWWKQVAQSVSSYIVSDP-EQY--MDALALSYNHLPHHLKACFLYFGAFPEDYDIPVWKLIYLWVAEGFIQ-NEQKS-EELAEDYLMDLIDRSLVL-VSKRSDGGIKTCHIHDLLRDLCLRKAEEENFLAIAKKK-RR
>KAA8529814.1
A--------VVEKDNVVGFDEEAKMVKDRLT-PEQ--LEVVSVVGMGGLGKTTLARKIYTDPSIEYHFYIRAWTYVSQEYNRREVFLNILSSLMSD------ERLGEELCKHLKSGKYLIVIDDVW--TTMAWDDLKMAFPNNNGSRILLTSRHTDVALHAN-HN--SP-PRFLTDDESWELLHIKVF-HRA-DCP-SELEELGKQIAKKCSGLPLAVVVVAGLLSKKYKTHDWWKKVAESVSSYVARDP-KQC--MDILALSYKHLPHHLKVCFIYFGLFPEDFEIPVWKLLRLWVAEGFIQ-IGQEC-EDIAEEYLEDLVDRNLIL-VAKRSNGRIKTCRIHDMLRDLCLREAAEEKFLPIPNYH-RR
>KAA8529819.1
---------KADEEIVVGFDNEIMMIKEQLT-KKQ--QEVVSIIGMAGLGKTTLPRKVYDDPFIEYHFYIRAWSYVSQDYRKRDLLLGILSYVMSD------EELSLKLKKGLMGRRYLIVMDDIW--SVDASDCLKRSFPDNNGSRIMFTSQLKDVALHAK-PD--SH-LRFLTEDESWFLFQQKAF-GKE-TCP-LWLMGIGMEITKKCLGLPLAIVVTARSSCQNRKE---FSIVGESCKKWI----------------------------------------------------------------------------------------------------------------------------
>KAA8529825.1
A--------IVEEENVVGFDKEVGILLDLLT-SEE--LEVISVVGMGGLGKTTLVRKVFTDPRIEYEFNNRAWNYVSQEYNRREVFLGILNCVMSD------DKLAECVRAQLQGQRYMIVLDDVW--TKNAWDDLKIAFPNNNRSRILLTSRNRDVAVHAN-PD--CE-PRFLTDDESWELLQKKVF-RKG-SCP-SELEMLGKQIARRCFGLPLAIVVIAGVLLNKDKTRDWWERVAES---------------------------------------------------------------TGDIS-EDRAEENLEDLVDRNLIL-VATRSNGRIKTCRIHDMLHDLCLREAAEENFFSPLDSY-RR
>KAA8529826.1
P--------SVEEETVVGFDQEIGEIKERLT-EQK--RQVISIVGMAGSGKTTLARKVYNDRFIIYHFSILAWTYVSQSYRKRDLLLGILKSVMSD------EKLGDELYRGLKGRRYLVVIDDIW--HIEVWNDLKRYFPNNNGGRIMFTTRIKEVALHAQ-PN--CP-PRFLSEDESWNLLQCKVF-LKE-SCP-PALVEIGKQIVEKCWGLPLAIVVVAGLLAKTEKTQNWWNQVAESVSSYVVSDS-EQQ-CMYTLALSYNHLPRHLKSCFLYLGAFPEDCEISVRKLTWLWIAEGFIE-IGEKN-EDVAEEYLMELIDRSLVL-VAKRSTGGIRACRVHDLLHDLCLRKAKEENFLPIAKRQ-RL
>KAA8529827.1
P--------SVEEETVVGFDQEIGEIKERLT-EQK--RQVISIVGMAGSGKTTLARKVYNDRFIIYHFYIRAWTYVSQSYRKRDLLLGILKSVMSD------EKLGDELYRGLKGRRYLVVIDDIW--HIEVWNDLKRYFPNNNGGRIMFTTRIKEVALHAQ-PN--CP-PRFLSEDESWNLLQCKVF-LKE-SCP-PALVEIGKQIVEKCRGLPLAIVVVAGLLAKTEKTQNWWNQVAESVSSYVFSDS-EQQ-CMYTLALSYNHLPRHLKSCFLYLGAFPEDCEISVRKLTWLWIAEGFIE-IGEKN-EDVAEEYLMELIDRSLVL-VAKRSTGGIRACRVHDLLHDLCLRKAKEENFLPIAKRQ-RR
>KAA8529828.1
A--------IVEEENVVGFDKEVGILLDLLT-SDE--LEVISVVGMGGLGKTTLARKVFTDPRIEYEFNNRAWNYVSQEYNRREVFLGILNCVMSD------DKLAEYVRAQLQGQRYMIVLDDVW--TKNAWDDLKIAFPNNNRSRILLTSRNRDVAVHAN-PD--CE-PRFLTDDESWELLQKKVF-RKG-SCP-SELETLGKQIARRCFGLPLAIVVIAGLLLNKDKTRDWWERVAESVSSYVSMNP-EQC--MDVLALSYNHLPYHLKACFLYFGVFPEDFEIPVWKLIRLWVAEGFIQ-TGEIS-EDRAEENLEDLVDRNLIL-VATRSNGRIKTCRIHDMLHDLCLREAAEENFFSPLDSY-RR
>KAA8529829.1
P--------TVEEEFVVGFDQEAEEIKDRLT-EQQ--LQVISIVGMAGSGKTTLARKLYNDHFILYHFYIRAWTYVSQAYRKRDLLLGILCSVMSD------EKLGEELYRRLKGRRYLVVMDDIW--HIDAWNDLKRSFPDNNGSRIMFTTRIKDVALHAQ-PD--CP-PLFLSEDESWNLLQRKVF-LKE-SCP-PALVDIGKLIAEKCRGLPLAIVVIAGLLAKTEKTKNWWNQVAESVSSYIVSDT-EQQ-CMNTLALSYNHLPLHLKSCFLYFGAFPEDYEISVRKLTWLWIAEGFIQ-IGEKD-EDVAEEYLMELIDRSLVL-VAKRASGGIRACRVHDLLRDLCLRKAQEEIFLPIAKNQ-RR
>KAA8529833.1
---------TVEEETVVGFDEEAMKIMEQLT-QKQ--LEIISIVGMGGLGKTTLTRKVYNDPFIVYHFHIRGWTCVSQVPQKRDILLGILSCVKSD------EMLCEMLKKCLMGRRYLIVLDDIW--DIGVWNALRRTFPNKNGSRIIFTSRHKDVALLAR-PD--KP-PHFLTQDESWDLLQQKVF-RGG-SCP-SELMDIGKEIAINCQGLPLAIVVVAGLLAKKEKTKSWWNQVAQSVSSYIVGDP-EQY--METLALSYNHLPHHLKACFLYFGAFPEDYKIPMWKLTSLWVAEGFIR-NEQKS-EEVAEDYLMDLIDRSLVI-VSSKSNGGIKTCCIHDVLRDLCLRKAREENFLPISNKQ-R-
>KAA8529860.1
----------VE---VVGFDMEVKMLVDRLT-SNE--LEVISVVGMGGTGKTTLATKVLNDPSISLVFNPCALIKVSQIYDRKKLFLHILSLVMSE------DMLAKDLQRRLRDRRYLIVLDDVW--SKNAWDELIIAFPRKKRSRIMLTSRITNVAIYAN-GD--SP-PRFLNDDECWELLRRKVF-GIA-SCP-SEEMELGKEIAEKCHGLPLAVQVISESLSN-NKNPGWWKTVAANVSGYVAKQP-ERC--MNILALSYNTLTPHLKLCFIYFAVFPPDSIIPTWKLLRLWAAEGFIQ-LEQEC-VDKANEYLDDLVNKNLII-VAKKSNGGIKTCRIHNILRDLCLREAADEMFFPQPNYH-RR
>KAA8529868.1
P--------IVEEESVIGMFDDVKMLVHRLT-SQH--LEVISVVGMGGVGKTTLARKIYTDPSIEYHFYIRAWTYVSQEYNRRRVFLNILSSLMSD------EKLGEELCLHLQSRKYLVVVDDVW--TRTAWDDLKMAFPNDNGSRILLTSRNRDVALHAN-HI--SP-PRFLTDDESWELFRRKVF-RGA-DCP-SELEELGKQIAKKCSGLPLAVLVVAGLLSKKDKTYGWWKRVADSVSSYVARDS-REC--MDILALSYNHLPHHLKVCFMYFGLFPGDFDIPVWKLLRLWVAEGFIQ-IGQGC-EDIAEEYLQDLVDRNLIL-VAKRTNGRIKACRTHDLMRELCLIEAAEEEFL---------
>KAA8529869.1
----------VE---VVGFDMEVKMLVDRLT-SND--LEVISVVGMGGTGKTALATKVLNDPSISPVFNPCALIKVSQKYDRKKLFLGILSLVMSE------DMLAKDLQRRLQDRRYLIVLDDVW--SKKAWDELIIAFPRKNRSRIMLTSRITNVAIYAN-GD--SP-PRFLNDDECWELLRRKVF-GSA-GCP-SEEMELGKKIAEKCHGLPLAVQVISESLSN-DKNPGWWKTVAANVSRYVAKEP-ERC--MNILALSYNKLTPHLKDCFIYFAVFPPDSIIPTWKLRLLWVAEGFMQ-LEQEC-VDKADECLDDLVNANLII-VAKKSNGGIKACRIQNTLRDFCLSVAAGEIFFPQPNYY-RR
>KAA8529870.1
P--------IVEEESVIGMFDDVKMLVHRLT-SQH--LEVISVVGMGGVGKTTLARKIYTDPSIEYHFYIRAWTYVSQEYNRRRVFLNILSSLMSD------EKLGEELCLHLQSRKYLVVVDDVW--TRTAWDDLKMAFPNDNGSRILLTSRNRDVALHAN-HI--SP-PRFLTDDESWELFRRKVF-RGA-DCP-SELEELGKQIAKKCSGLPLAVLVVAGLLSKKDKTYGWWKRVADSVSSYVARDS-REC--MDILALSYNHLPHHLKVCFMYFGLFPGDFDIPVWKLLRLWVAEGFIQ-IGQGC-EDIAEEYLEDLVDRNLIL-VAKRTNGRIKACRTHDLMRELCLIEAAEEEFL---------
>KAA8529949.1
------SATNVEEQTMVGFDHEIQTIKERLV-SKQ--LQVISIVGMGGLGKTTLVKKLY----------VISIVG-----GKRTLVKNCMTCI-------------------L---------------------------------------------------------------------------------------------------------------L--------SW---------------------VDI---------------FL-------------------------------SSSND--------------V-------------------------------------------
>KAA8532440.1
A--------SVEEETVIGFDQEAEMIKERLL-RKQ--LEVISIVGMPGLGKTTLARKVYNDLLIVYHFYIRGWTYVSHAPVKRDLLLSILNSILSD------EKLGEELYKRLSGKRYLIVMDDIW--HIQAWIDLKNYFPNNNGSRIIFTSRITDRALYAK-PD--SS-SRFLTEDESWDLLRIKVF-GKE-SYP-PDFVEIGKQIAVKCQGLPLAIVVIAGLLAKTDQTQDWWKQVAESHSLKTMKS-------------------------------------------------QCGS--------------------------------------------------------------------
>KAA8532444.1
A--------NAEEETVIGFDKEAEMIKERLL-RKQ--LEVISIVGMPGLGKTTLARKVYNDLLIQHHFYIRGWTYVSQVPRKRDLLLSILRSVLSY------EKLGEQLYKGLSGRRYLIVIDDIW--HSQIWIDLKKYFPDRNGSRIIFTSRITDMALHEH-DK--SD-SKFLTEDESWDLLQQKVF-GKK-SCS-PNLVEIGKQIAVKCGGLPLAIVVVAGLLVKIDGTQDWWKQVSESVQGIGVDD-------------------------------------------------EGGVS-TD----------------------------------------------------------------
>KAA8532448.1
A--------NLEEETVVGFEDQANMITEELV-SKQ--LAVISIHGMGGSGKTTLATKLYNDPYIVYHFYIRGWTYVSQEYRKRDLLLGILSSIMTD------EELGGKLYRHLKGKRYFIVMDDLW--HIKAWNYLKIFFPNCNGSRIILTSRQKEVALQAK-PD--GP-IRFLTKDESWDLLQQKVF-LNE-TCP-PDLVEIGKEIAKKCQGLPLAIVVVAGLLAKTDKTQNWWNQVAERVGSFLVSDP-KQC--LDTLALSYNYLPHHLKPCFLYFGAFPEDYEIPVHKLISLWIAEGFIH-FGQRR-EDVAGEYLIDLIDRSLVL-VAKGSIGRIKACRVHDLLHDLCLRKAEEENFLPIANKQ-HR
>KAA8532451.1
---------IAEQESLVGLDAEASTIMELLI-EKQ--LKVIPIVGMAGLGKTTLVRKVYNDPFIAYHFYIRGWTNVSQVYQKRDLLLSILSSAMND------KELGEVLFRGLKGRKYLIVMDDIW--NIGAWEDLKRSFPNNNGSRIMFTSRQVDVPLHAR-P-------GFLNEDESWDLLQQKAF-RKE-SCP-PELMEIGKQIAKKCGGLPLAILVIAGLLAKKDKTQYWWRHVEKS---------------------------------------------------------EGFIR-DEHKI-EEVAEDYLMDLIDRSLVV-VSRGSNGGIKTCRIHDLLRDLCLRKSQEENFL--SNDQ-RR
>KAA8532452.1
---------IAEQESLVGLDAEASTIMELLI-EKQ--LKVIPIVGMAGLGKTTLVRKVYNDPFIAYHFYIRGWTNVSQVYQKRDPLLSILSSAMND------KELGEVLFRDL--------------------------FPNNNGSRIMFTSRQVDVPLHAT-P-------GFLNEDESRDLLQQKAF-RKE-SCP-PELMEIGKQIAKKCGGLPLAILVIAGLLAKKDKTQYWWRHVEKSVSSYIVTDP-DQY--MDTLALSYNHLPNHLKACFLYFGSFPEDYEIPVWQLICLWVAEGFIR-DEHKI-EEVAEDYLMDLIDRSLVV-VSRGSNGGIKTC-----------------------------
>KAA8533657.1
P--------GVDEETVVGFDYEAEMIKERLT-SKQ--LEVISIVGMAGLGKTTLARKVYSDLFIIHHFYIRGWTCVSQCYQKRNLLLGILSSIVSD------EKLGEELYKRLKGQRYLIVMDDIW--HIEAWNDLKRSFPNNNGSRIMLTSRIADVALHVK-PD----------------------------------------------------------------RTLDWWEQVAESVTSYIISDT-EQC--MEAVALSYSHLPTHLKSCFLYFVAFPEDHEIRASKLISLWIAEGFIH-IGQKS-EDVGEEYLMDLIGRSLVI-VTKRSTGEIKACCIHDLLRDFCLRQAEEENFMHTARKQ-RR
>KAA8535362.1
A--------NVEAETVVGFDHEVHTIKERLI-SAP--LEVISIVGMAGLGKTTLAQKLYDDPLVVHHFYIRGWTYVSQVFQKRDLLLGILSSFMNY------EKLGEELYKRLKGRRYLVVMDDIW--HIEAWNDTKKYFPNNNGSIILVTSRMTHLALQTK-PD--SP-PPFLTDDESWDLLQKKVF-QKN-SCP-TELVEIGKQIVKKCQGLPLAIVVVAGLLAKTAKTESWWKKVAESVSSYILSDP-KQY--MDTLALSYNHLPPHLKSCFLFMGAFPEDFEIPVRKLIWLWIAEGFIG-TRQKS-EDVAQEYLMDLIDRSLVL-VAKKSAGVIKACRVHDMLRDLCLRKAKEENFLP--RKI-RR
>KAA8535368.1
A--------NVEEETVVGFDHEVHTIKERLV-SNQ--LEVISIVGMAGLGKTTLAKKVYDDPLVAYYFYIRGWTCVSQVFQKRDLLLGILTSFMSD------AELGDKLYRCLLDKRYLVVMDDIW--HIEAWNDIQKHFPNNNGSRILFTSRMIDVAFQAK-PD--SP-PRFLTDDESWNLLQKKVF-QKT-SCP-TELVDIGKQIAKKCQGLPLAIVVVAGLLAKTEQTENWWKKVAESVSSYILNDP-KQY--MDTLALSYNHLPPHLKSCFLFMGAFPEDFEIPVRKLIWLWIAEGFIR-TRQKS-EDVAQEYLMDLIDRSLVL-VAKRSAGVIKACRVHDMLRDLCLRKAEEENFLP--RKI-RR
>KAA8535370.1
A--------NVEEETLVGFDDEVDTIKDRLI-SNQ--LEVISIVGMAGLGKTTLAKKVYDDPLVVYHFYIRGWTSVSQVFQKRDLLLGILTSFMSN------EKLGERLYKCLKGRRYLVVMDDIW--DIEAWNDTKMYFPNNNGSRILFTSRMTDVALQAK-PD--SP-PHFLTDDESWNLLQKKVF-QKK-SCP-TELVEIGKQIAKKCQGLPLAIVVVAGLLAKTEQAENWWKKVAESVSSYILNEP-KQY--MDTLALSYNHLPPHLKSCFLFMGAFPEDYEIPVQKLIWLWIAEGFIR-TGQKS-EDVAEEYLVDLIDRSLVL-VAK--------------------------------------
>KAA8535371.1
A--------NVEEETVVGFDHEVHTIKERLI-SKQ--LEVISIVGMAGLGKTTLAKKLYNDPLVVYHFYIRRWTYVSQVFQKRDLLLGILSSFMSN------EKLGERLYKCLKGRRYLVVMDDIW--HIEAWNDTKMYFPNNNGSRILFTSRIIDVASRAK-PD--SP-PHFLTDDESWDLLQKKVF-QKT-SCP-TELVEIGKQIAKKCRGLPLAIVVVAGLLAKTEQTESWWKKVAQSVSSYILED---------------------------------------------------------------------------------------------------------------------F-RR
>KAA8535375.1
A--------NVEEETVVGFDHEVRTIKERLI-SKQ--LEVISIVGMAGLGKTTLAKKLYNDPLVVYHFYIRGWTYVSQVFQKGDLLLGILSSFMSN------EQLGERLYKCLKGRRYLVVMDDIW--HIEAWNDTKMYFPNNNGSRILFTSRINDVALQAK-PD--SP-PQFLTDDESWDLLQKKVF-QKT-SCP-TELVEIGKQIAKKCQGLPLAIVVVAGLLAKTEQTENWWKKVAESVSSYILNDP-KQY--IDTLALSYNHLPPHLKSCFLFMGAFPEDYEIPVQKLIWLWIAEGFIR-TGQKS-EDVAEEYLVDLIDRSLVL-VAKRSAGVIKACHVHDLLRDLCLRKAEEDNFLP--RQI-RR
>XP_028061745.1
---------MVDEEITVGFDDEALTIKKLLA-KKQ--LQMISIVGMPGHGKTTLARKLYDDPYITHYFHIRAWTYASQLPRKTEMLLDILHSVMTN------EELGEKLYKQLKGKRYLIVIDDLW--HISAWVDLKMYFPNNNGSRVMFTSRLKEVAMHAS-PK--CH-PRFLTEEESWELLERKVF-QNE-SCP-LELIKIGKQIMKKCEGLPLAIVVIAGLLARNMKTRESWKQVAQSVSSYIVSDP-NQY--LDTLVLSYNHLPRHLKPCFLYLGAFPQDHEIPVQKLICLWIAEGFIQ-IGQRS-EEVAEDYLMDLIQRSLVI-VAQGFDGRIKACRMHDLLRDLCLKKASEINFLYETNNQ-RR
>XP_028061854.1
---------MVEAEITVGFDTEVLAIKEQLA-KEQ--LEFVSIVGMPGLGKTTLAKKLYNDPYITYHFHIRAWTYVSQVPRKTEMLLNILHSLMSN------EKLGEMLYRNLKGKRYLIVIDDIC--DIGAWVDLKMYLPNKNESRVLFSSRLKVVVMHAS-PD--SH-IRFLTEEESWELFQWKVF-QNE-SFP-LQLVEIGKQIMKKYEGLPLAIIVIAGLLEKNKKTEEWWKHVAQGVSSFIVSDP-NQH--LDTRALSYNHLPCHLKPCFLYLGAFPEDQEISVQKLIWLWVARGFIQ-IGERS-EEVAEDYLMDLIQRSLVI-VTRRFDGRIKACRMHDLLRDLCLKKAREINFL---------
>XP_028063385.1
M----GNRTMVDEEITVGFEDDALTIKERLA-KQQ--LQMISIVGMPGLGKTTLATKLYNDPYIIHYFHIRAWTYASQLPRKTDMLLDILRSVMTN------EKLGEKLYKQLKGQRYLIVIDDLW--DIGAWVNLKMYFPNNNGSRVMFTSRLKEVAMHAS-PD--CH-HRPLTEEESWELLQRKVF-QNG-RCP-PELIEIGKQITKRCGGLPLAIVVIAGLLAKNIKTQKSWKKVAQSVSSYIVSDP-NQY--LDTLALSYNHLPRHLKPCFLYLGAFPEDQEISVERLIWLWIAEGFIQ-IEQKS-EEVAEGYLMDLIQRSLVI-VAQRFDGRIKACRMHDLLRDLCLKKAREINFLYKANNQ-CH
>XP_028063474.1
M----GNRTMVDEEITVGFEDDALTIKERLA-KQQ--LQMISIVGMPGLGKTTLATKLYNDPYIIHYFHIRAWTYASQLPRKTDMLLDILRSVMTN------EKLGEKLYKQLKGQRYLIVIDDLW--DIGAWVNLKMYFPNNNGSRVMFTSRLKEVAMHAS-PD--CH-HRPLTEEESWELLQRKVF-QNG-RCP-PELIEIGKQITKRCGGLPLAIVVIAGLLAKNIKTQKSWKKVAQSVSSYIVSDP-NQY--LDTLALSYNHLPRHLKPCFLYLGAFPEDQEISVERLIWLWIAEGFIQ-IEQKS-EEVAEGYLMDLIQRSLVI-VAQRFDGRIKACRMHDLLRDLCLKKAREINFLYKANNQ-CH
>XP_028063536.1
M----GNRTMVDEEITVGFEDDALTIKERLA-KQQ--LQMISIVGMPGLGKTTLATKLYNDPYIIHYFHIRAWTYASQLPRKTDMLLDILRSVMTN------EKLGEKLYKQLKGQRYLIVIDDLW--DIGAWVNLKMYFPNNNGSRVMFTSRLKEVAMHAS-PD--CH-HRPLTEEESWELLQRKVF-QNG-RCP-PELIEIGKQITKRCGGLPLAIVVIAGLLAKNIKTQKSWKKVAQSVSSYIVSDP-NQY--LDTLALSYNHLPRHLKPCFLYLGAFPEDQEISVERLIWLWIAEGFIQ-IEQKS-EEVAEGYLMDLIQRSLVI-VAQRFDGRIKACRMHDLLRDLCLKKAREINFLYKANNQ-CH
>XP_028063584.1
M----GNRTMVDEEITVGFEDDALTIKERLA-KQQ--LQMISIVGMPGLGKTTLATKLYNDPYIIHYFHIRAWTYASQLPRKTDMLLDILRSVMTN------EKLGEKLYKQLKGQRYLIVIDDLW--DIGAWVNLKMYFPNNNGSRVMFTSRLKEVAMHAS-PD--CH-HRPLTEEESWELLQRKVF-QNG-RCP-PELIEIGKQITKRCGGLPLAIVVIAGLLAKNIKTQKSWKKVAQSVSSYIVSDP-NQY--LDTLALSYNHLPRHLKPCFLYLGAFPEDQEISVERLIWLWIAEGFIQ-IEQKS-EEVAEGYLMDLIQRSLVI-VAQRFDGRIKACRMHDLLRDLCLKKAREINFLYKANNQ-CH
>XP_028063915.1
---------VWEEETVVGFEDEAMKLKEKLT-QKK--LDIISIVGMPGLGKTTLARKVYNDPLIVYHFYIRAWITISQKYQKQNLLVDLIHSVMKD------WELCDELWKSLKGKRYLIVMDDIW--DTRAWVDLKSLFPNNNGSRIMFTSRFTNVALHAN-PS--SP-PRFLTEDESWDLFQQKVF-QRE-ICP-PNLMCVGKKIAKNCQGLPLAIVVVGGMLANRKEMPGWWKEVEKILDS---RVL-EPC--METFALSYNHLPHYLKPCFLYFAAFPQDFVIYVQKLTQLWIAEGFIR-IEGRS-EDVAEEYLMDLIGRNLIL-VSKRSDGGIKACSIHDLLHNFCCKRAEEEYFLSKHSSLMRR
>XP_028063960.1
---------MVGEEIMVGFDDEVLTIKKRLA-KKQ--LDIIPIVGMPGLGKTILARKVYNDPYITHHFHIRAWTYVYQVPRKREMLLDILHFGMSH------EELGEKLYKKLKRKRYLIVIDDIW--DISAWVDLKIYLPNNNGSRVMFTSRLKAVAMHVS-PN--CH-PRFLTEEESWELLQRKVF-QNG-SCP-AELIEFGKQIMKKCEGLPLAIVVIAGLLAK-KKTEEWWKQVSQSVSSYIVSDP-NQY--LDTLALSYNHLPRHLKPCFLYLGAFPEDQEISVQRLIWLWIAEGFIQ-VGPKS-EEVAEDYLMDLIQRNLVI-VARRFDGRIKACRMHDVLRDLCLKKARETNFLYRTNTQ-CR
>XP_028063961.1
A--------VVEEENVVGFDEEAKTLVDRLK-KEE--LEVISVTGMGGLGKTTLARKVFTDPAIEYNFYIRAWTYVSQEYTRKEVFLSILSSLWSG------ERLAEELRGHLQTGRYLIVMDDVW--TKEAWDDLKMAFPKNNGSRILLTSRNNEVAVHAN-PD--SH-HRFLTDDEGWELLKKKVF-RKE-RCP-SELEDLGKKIAEECGGLPLAIVVIAGLLIKKEKTSKWWEKVAESVSSYVARDP-KQC--MDILALSYKHLPHQLQSCFRYFGVFPEDYEIPVCILIQLWIAEGLIE-VGEIS-EDTAEDRLEDLVDRNLVM-VEKRSNGGIKTCRVHDMLHDLCLKEAKEEQFLPTLNKC-RL
>XP_028063962.1
A--------VVEEENVVGFDEEAKTLVDRLK-KEE--LEVISVTGMGGLGKTTLARKVFTDPAIEYNFYIRAWTYVSQEYTRKEVFLSILSSLWSG------ERLAEELRGHLQTGRYLIVMDDVW--TKEAWDDLKMAFPKNNGSRILLTSRNNEVAVHAN-PD--SH-HRFLTDDEGWELLKKKVF-RKE-RCP-SELEDLGKKIAEECGGLPLAIVVIAGLLIKKEKTSKWWEKVAESVSSYVARDP-KQC--MDILALSYKHLPHQLQSCFRYFGVFPEDYEIPVCILIQLWIAEGLIE-VGEIS-EDTAEDRLEDLVDRNLVM-VEKRSNGGIKTCRVHDMLHDLCLKEAKEEQFLPTLNKC-RL
>XP_028063964.1
A--------VVEEENVVGFDEEAKTLVDRLK-KEE--LEVISVTGMGGLGKTTLARKVFTDPAIEYNFYIRAWTYVSQEYTRKEVFLSILSSLWSG------ERLAEELRGHLQTGRYLIVMDDVW--TKEAWDDLKMAFPKNNGSRILLTSRNNEVAVHAN-PD--SH-HRFLTDDEGWELLKKKVF-RKE-RCP-SELEDLGKKIAEECGGLPLAIVVIAGLLIKKEKTSKWWEKVAESVSSYVARDP-KQC--MDILALSYKHLPHQLQSCFRYFGVFPEDYEIPVCILIQLWIAEGLIE-VGEIS-EDTAEDRLEDLVDRNLVM-VEKRSNGGIKTCRVHDMLHDLCLKEAKEEQFLPTLNKC-RL
>XP_028066697.1
---------MVDEEITVGFEDDALTIKERLA-KQQ--LQMISIVGMPGLGKTTLATKLYNDPYIIHYFHIRAWTYASQLPRKTDMLLDILRSVMTN------EKLGEKLYKQLKGQRYLIVIDDLW--DIGAWVNLKMYFPNNNGSRVMFTSRLKEVAMHAS-PD--CH-HRPLTEEESWELLQRKVF-QNG-RCP-PELIEIGKQITKRCGGLPLAIVVIAGLLAKNIKTQESWKQVAQSVSSYIVSDP-NQY--LDTLALSYNHLPRHLKPCFLYLGVFQEDQKILV---------------------------------------------------------------------------------
>XP_028066936.1
---------MLDEEITVGFDDEALTIKELLA-KKQ--LQLISIVGMPGLGKTTLATKLYNDPYITHYFHIRAWTYASQLPRKTVMLLDILSSVMTN------EKLGEKLYKQLKGKTYLIVIDDLW--DIGAWVDLKMYFPNNNGSRVMFTSRLKELSMHAS-PD--CH-PRFLTEEESWELLQRKVF-QNE-CCP-PELIGIGKQIMKKCEGLPLAIVIIAGLLAKNIKTP------------------------------------------------------------------------------------------------------------------------------------------
>XP_028066956.1
---------MVDEEITVGFDDEALTIKELLA-KKQ--LQMISIVGMPGLGKTTLARKVYNDPYITHYFHIRAWTYVSQLSRQTDMLLDILRSLMTN------EKLGEKLYKQLKGKRYLIVIDDLW--DIGAWVDLKMYFPNNNGSRVMFTSRLKELSMHAS-PD--CH-PRFLTEEESWELLQRKVF-QNE-SCP-PELIEIGKQIMKKCEGLPLAIVIIAGLLAKNIKTVVSWKQVAQSVSSYIVSDP-NQY--LDTLALSYNHLPRHLKPCFLYLGAFPRDQEIPVQKLICLWVAEGFIQ-IGQRS-EEVAEGYLMDLFQRSLVI-VAQRFDGRIKACRMHDLLRDLCLKKAGEINFLY---DQ-HR
>XP_028066957.1
---------MVDEEITVGFDDEALTIKELLA-KKQ--LQMISIVGMPGLGKTTLARKVYNDPYITHYFHIRAWTYVSQLSRQTDMLLDILRSLMTN------EKLGEKLYKQLKGKRYLIVIDDLW--DIGAWVDLKMYFPNNNGSRVMFTSRLKELSMHAS-PD--CH-PRFLTEEESWELLQRKVF-QNE-SCP-PELIEIGKQIMKKCEGLPLAIVIIAGLLAKNIKTVVSWKQVAQSVSSYIVSDP-NQY--LDTLALSYNHLPRHLKPCFLYLGAFPRDQEIPVQKLICLWVAEGFIQ-IGQRS-EEVAEGYLMDLFQRSLVI-VAQRFDGRIKACRMHDLLRDLCLKKAGEINFLY---DQ-HR
>XP_028066958.1
---------MVDEEITVGFDDEALTIKELLA-KKQ--LQMISIVGMPGLGKTTLARKVYNDPYITHYFHIRAWTYVSQLSRQTDMLLDILRSLMTN------EKLGEKLYKQLKGKRYLIVIDDLW--DIGAWVDLKMYFPNNNGSRVMFTSRLKELSMHAS-PD--CH-PRFLTEEESWELLQRKVF-QNE-SCP-PELIEIGKQIMKKCEGLPLAIVIIAGLLAKNIKTVVSWKQVAQSVSSYIVSDP-NQY--LDTLALSYNHLPRHLKPCFLYLGAFPRDQEIPVQKLICLWVAEGFIQ-IGQRS-EEVAEGYLMDLFQRSLVI-VAQRFDGRIKACRMHDLLRDLCLKKAGEINFLY---DQ-HR
>XP_028072320.1
---------MVDEEITVGFDDEALTIKELLA-KKQ--LQIISIVGMPGLGKTTLATKLYNDPYITHYFHIRAWTYASQLPTKTDMLLDILRYVMTN------EKLGEKLYKQLKGKRYLIVIDDLW--DIGAWVDLKMYFPNNNGSRVMFTSRLKELSMHAS-PD--CH-PRFLTEEESWELLQRKVF-HNE-SCP-PELIKIGKQIMKKCEGLPLAIVIIAGLLAKNIKTQESWIQVAQSVSSYIVSDP-NQY--LDTLALSYNHLPRHLKPCFLYLGAFPEDQEIPVQKLISLWVAEGFIQ-IGQRS-EEVAEDYLMDLIQRSLVI-VAQRFDGRIKACRMHDLLRDLCLKKAREINFLYETNNQ-RH
>XP_028080672.1
---------MVDEEITAGFDDEVLTIKKLLV-KKQ--QQILSIVGMLGLGKTTLARKLYNDPYITHYIHIRGWTNASQLPRKIDMLLHILRSVMCN------EKLGKKLYKQLKGKRYLIVIDDLW--DIGAWVDLKMYFPNNNGSRVMFTSRLKEVAMHAS-PD--CH-SRFLTEEESWELLQRKVF-HNE-SCP-PKLIEIGKQIMKKCEGLPLAIAIIAGLLAKNIKTQESWKQVAQSVSSYIVSAP-NQY--LDTLALSYNHLPRHLKPCFLYLGAFPEDQAIPVQKLICLLVTEGFIR-IEQRS-EEVVEDYLMDLI------------------------------------------------
>XP_028082887.1
---------VGEEEIMVGFEDEAMSLKEQLT-PKQ--LQVISIVGMAGQGKTTLATKLYNDPLVVYHFYIRAWTSVSQEYRKRDLLIRLLSCVMGD------EKLCEKLYKSLKGQTYFIVMDDMW--DTKAWVDLKICFPNNNGSRIMFTSRHEDVALQAK-TN--NP-PRFLTHNESWDLFQHKVFGKRE-NCP-PVLVEIGKQITNKCQGLPLSIVVVAGIFINEEKSQDRWKQVGETLKSSLAANP-QAC--MKTLALSYIHLPGHLKPCFLYFGAFPEDYQIRVEKLIWLWVAEGFIT-TGEKR-KDVAKEYLMDLIGRSLLL-VSKGYDGEIKACGIHDLLREFCIKQGEDDFFL---------
>XP_028082942.1
---------MVEEEITVGFDDEALTIKELLA-KKQ--LQMISIVGMPGLGKTTLATKLYNDPYITHYFHIRGWTYASQLPRITDMLLDILRSVMTN------EKLGEKLYKQLKGKRYLIVIDDLW--DIGAWVNLKMYFPNNNGSRVMFTSRLKELSMHAS-LD--CH-PRFLTEEESWELLQRKLF-QNG-SCP-LELILIGKQIMKKCKGLPLAIVVIAGLLAKNIKTP------------------------------------------------------------------------------------------------------------------------------------------
>XP_028090836.1
---------MVHEEITVGFDDEALTIKELLA-KKQ--LQMISIVGMPGLGKTTLATKLYNDPYITHYFHIRAWTYASQLSRQTDMLLDILRSLMTN------EKLGEKLYKQLKGKRYLIVIDDLW--DIGAWVDLKMYFPNNNGSRVMFTSRLKELSMHAS-PD--CH-PRFLTEEESWELLQRKVF-QNE-SCP-PELIEIGKQIMKKCEGLPLAIVIIAGLLAKNIKTLESWKQVAQSVSSYVVSDP-NQY--LDTLALSYNHLPRHLKPCFLYLGAFPRDQEIPVQKLICLWVAEGFIQ-IGQRS-EEVAEGYLMDLFQRSLVI-VAQRFDGRIKACRMHDLLRDLCLKKAGEINFLY---DQ-HR
>XP_028090837.1
---------MVHEEITVGFDDEALTIKELLA-KKQ--LQMISIVGMPGLGKTTLATKLYNDPYITHYFHIRAWTYASQLSRQTDMLLDILRSLMTN------EKLGEKLYKQLKGKRYLIVIDDLW--DIGAWVDLKMYFPNNNGSRVMFTSRLKELSMHAS-PD--CH-PRFLTEEESWELLQRKVF-QNE-SCP-PELIEIGKQIMKKCEGLPLAIVIIAGLLAKNIKTLESWKQVAQSVSSYVVSDP-NQY--LDTLALSYNHLPRHLKPCFLYLGAFPRDQEIPVQKLICLWVAEGFIQ-IGQRS-EEVAEGYLMDLFQRSLVI-VAQRFDGRIKACRMHDLLRDLCLKKAGEINFLY---DQ-HR
>XP_028090838.1
---------MVHEEITVGFDDEALTIKELLA-KKQ--LQMISIVGMPGLGKTTLATKLYNDPYITHYFHIRAWTYASQLSRQTDMLLDILRSLMTN------EKLGEKLYKQLKGKRYLIVIDDLW--DIGAWVDLKMYFPNNNGSRVMFTSRLKELSMHAS-PD--CH-PRFLTEEESWELLQRKVF-QNE-SCP-PELIEIGKQIMKKCEGLPLAIVIIAGLLAKNIKTLESWKQVAQSVSSYVVSDP-NQY--LDTLALSYNHLPRHLKPCFLYLGAFPRDQEIPVQKLICLWVAEGFIQ-IGQRS-EEVAEGYLMDLFQRSLVI-VAQRFDGRIKACRMHDLLRDLCLKKAGEINFLY---DQ-HR
>XP_028096865.1
---------MVEEEIMVGFEDEVIMIKEQLT-KKK--LGIISIVGMPGLGKTTLARKVYDDPYITHYFHIRAWTYVSQAYIKRDLLLGILHSIMSN------EKLGEEIYKILKGKRYLIVMDDIW--STGAWDDVRMYLPNNNGSRVMFTSRLKEVGLHAK-PE--SC-PRFLTEEESWELFQKRVF-RGE-SFP-PELMGLGLQIAEKCEGLPLAIVVIAGILAKEEKTKDLWEEVAESVSSYMVNDP-NQY--MRTLALSYYHLPDHLKPCFLYFGAFLEGSEIPVRKLMWLWIAEGFVQ-SEEKT-EEIAEDYLTDLIERSLVI-VSKRSNGGIKACRMHDLLRHLCLREAEKFKFL--SSSQ-GR
>XP_028098604.1
A--------VVEEENVVGFDMEAKTLVDLLN-KEE--LDVVSVIGMGGLGKTTLAKKVFTDPAIEFEFYIRAWIYVSQEYDRKEVFISILGSLWSD------DKLADELRGHLQTGRYLIVMDDVW--TREAWDDLKMAFPKNNRSRILLTSRNTEVAIHAN-PDR-SP-PRFLNEDESWELLEKKVF-RRE-RCP-SELVDLGKQIAKECGGLPLAIVVIAGLLMKKDKTCDWWEKVAKSVNSYVARDP-KQC--MDILALSYKHLPYHLKACFLYFGVFPEDYEIPVWKLIQLWVAEGFIQ-VGEIR-EDTAEEQLEDLVDRNLVL-VEKRSNGGIKTCRVHDMLRDLCLREAEEENFLPALNKY-RR
>XP_028098605.1
A--------VVEEENVVGFDMEAKTLVDLLN-KEE--LDVVSVIGMGGLGKTTLAKKVFTDPAIEFEFYIRAWIYVSQEYDRKEVFISILGSLWSD------DKLADELRGHLQTGRYLIVMDDVW--TREAWDDLKMAFPKNNRSRILLTSRNTEVAIHAN-PDR-SP-PRFLNEDESWELLEKKVF-RRE-RCP-SELVDLGKQIAKECGGLPLAIVVIAGLLMKKDKTCDWWEKVAKSVNSYVARDP-KQC--MDILALSYKHLPYHLKACFLYFGVFPEDYEIPVWKLIQLWVAEGFIQ-VGEIR-EDTAEEQLEDLVDRNLVL-VEKRSNGGIKTCRVHDMLRDLCLREAEEENFLPALNKY-RR
>XP_028098606.1
A--------VVEEENVVGFDMEAKTLVDLLN-KEE--LDVVSVIGMGGLGKTTLAKKVFTDPAIEFEFYIRAWIYVSQEYDRKEVFISILGSLWSD------DKLADELRGHLQTGRYLIVMDDVW--TREAWDDLKMAFPKNNRSRILLTSRNTEVAIHAN-PDR-SP-PRFLNEDESWELLEKKVF-RRE-RCP-SELVDLGKQIAKECGGLPLAIVVIAGLLMKKDKTCDWWEKVAKSVNSYVARDP-KQC--MDILALSYKHLPYHLKACFLYFGVFPEDYEIPVWKLIQLWVAEGFIQ-VGEIR-EDTAEEQLEDLVDRNLVL-VEKRSNGGIKTCRVHDMLRDLCLREAEEENFLPALNKY-RR
>XP_028098607.1
A--------VVEEENVVGFDMEAKTLVDLLN-KEE--LDVVSVIGMGGLGKTTLAKKVFTDPAIEFEFYIRAWIYVSQEYDRKEVFISILGSLWSD------DKLADELRGHLQTGRYLIVMDDVW--TREAWDDLKMAFPKNNRSRILLTSRNTEVAIHAN-PDR-SP-PRFLNEDESWELLEKKVF-RRE-RCP-SELVDLGKQIAKECGGLPLAIVVIAGLLMKKDKTCDWWEKVAKSVNSYVARDP-KQC--MDILALSYKHLPYHLKACFLYFGVFPEDYEIPVWKLIQLWVAEGFIQ-VGEIR-EDTAEEQLEDLVDRNLVL-VEKRSNGGIKTCRVHDMLRDLCLREAEEENFLPALNKY-RR
>XP_028098613.1
---------MVGEEIMVGFDDEVLTIKKRLA-KKQ--LDIIPIVGMPGLGKTILARKVYNDPYITHHFHIRAWTYVSQVPRKREMLLDILHFVMSN------EKLGEKLHKKLKGKRYLIVIDDIW--DISAWVDLKIYLPNNNGSRVMFTSRLKAVAMHVS-PN--CH-PRFLTEEESWELLQRKVF-QNG-SCP-AELIEFGKQIV--------------------------------------------------------NNL---LQDCYIEF--------------------------------------------------------------------------------------------
>XP_028098747.1
---------VGEEEIMVGFEDEAMSLKEQLT-SKQ--LQVISIVGMAGQGKTTLATKLYNDPLVVYHFYIRAWTSVSQEYRKRDLLIRLLSCVMGD------EKLCEKLYKSLKGQTYFIVMDDIW--DTKAW-------PK----------------------------PYFLTHNESWDLFQHKVFGKRE-NCP-PELMEIGKQIANKCQGLPLAIVLVAGILTNEEKSQGRWKQVGETLNSTLAADP-QLW--MKTLELSYNHLPGHLKPCLLYFGAFPEDYQIRVEKLIWLWVAEGFIT-TGEKR-EDVAKEYLMDLIGRSLLL-VSKGYDGEIKACGIHDLLREFCIKQGEEDFFL-------QR
>XP_028100405.1
---------MVDEEITVGFDDEALTIKRLLV-RKQ--LQMISIVGMPGLGKTTLARKLYNDPYITHYFHICAWTYASQLPRKTDMLLDILRSLMTN------EKLGDKLYKKLKGKRYLIVIDDIW--DIGAWVDLKMYFPNNNGSRVLFTSRLKELAMHAS-PD--CH-PRFLTEEESWELLQRKVF-QNE-SCP-PELIEIGKQIMKKCEGLPLAIVVMAGLLAKDNKAQVWWKQVAQSVSSYIVSDP-NQY--LDTLALSYNHLPRHLKPCFLYLGAFPVDQQISVQKLICLWIAEGFIQ-IGQRS-EEVAEDYLMGLIQRSLVI-VAQRFDGRIKACRMHDLLRDLCFKKVREINFLYETNNQ-RR
>XP_028101273.1
---------MGDEEITMSFDDEALTIKKLLV-KKQ--LQMISIVGIPGLGKTTLAIKLYNDPYITHYFHIRAWTYASQLSRQTDMLLDILRSVMTN------ENLGDKLYKSLKGERYLIVIDDFW--DIGAWVDLKMYFPNNNGSRVMFTSLHKELAMYAS-PD--CY-PRFFTEEESWVLLQQKVF-PNE-SCP-PELIKIWKHIMKKCEGLPLAIVIIAGLPAKNIKTQESWIQVAQSVSSYIVSDP-NQC--LDTLALSYNHLPRHLKPCFLYLGAFPEDQEIPVQKLIWLWIAEGLYK-LG----------------------------------------------------------------
>XP_028101614.1
---------MVNEEITVGFDDEALTIKELLA-KKQ--LQMISIVGMPGLGKTTLATKLYNDPYITHYFHIRAWTYASQLPRKKDMLLDILRSVMTN------EKLGKKLYKQLKGKRYLIVIDDLW--DIGVWVDLKMYFPNNNGSRVMFTSRLKELAMHAS-PD--CH-PRFLTKEESWELLQWKVF-QNE-SGP-PVLIEIGKQIMKKCEGLPLAIVVMAGLLAKDNKAQESWEQVAQS------------------------------------------------------------------KS-EEVAEDYLMDLIQRSL--------------------------------------------
>XP_028102117.1
M----GNRTMVDEEITVGFEDDALAIKELLA-NQQ--LQMISIVGMPGLGKTTLARKLYNDPYITYYFHIRAWTYASQLPTKRDMLLDILRSFMTN------EKLGEKLYKQLKGNKYLIVIDDLW--DIGAWVDLKMYFPNNNGSRVMFTSRLKELAMHAS-PD--CH-PRFLTEEESWELLQQKVF-QNE-SCP-PELIIIGKEIMKKCAGLPLAIVVIAGLLARNIKTQESWKQVAQSVSSYIVSDP-NQY--LDTLALSYNHLPHHLKPCFLYLGAFPEDQEISVQKLIWLWIAEGFIQ-IEQKS-EEVAEGYLMDLIQRSLVI-VAQRFDGRIKTCRMHDLLRDLCLKKAREINFLYKANNQ-CR
>XP_028102118.1
---------MVHEEITVGFDDEALTIKQLLA-KKQ--LQMISIVGMPGLGKTTLATKLYNDPYISHYFHIRAWTYASQLPRITDMLLDILRSVMTN------EKLGEKLYKQLKGKRYLIVIDDLW--DIGAWVNLKMYFPNNNGSRVMFTSRLKEVAMHAS-PD--CH-RRFLTEEESWELLQRKMF-QNE-SCP-PELIGIGKQI-----------------------------------------------------------------------------------------------------------------------------RFDGRIKACRMHDLLRDLCLKKAREINFLCVTNNQ-RR
>XP_028102119.1
---------MVHEEITVGFDDEALTIKQLLA-KKQ--LQMISIVGMPGLGKTTLATKLYNDPYISHYFHIRAWTYASQLPRITDMLLDILRSVMTN------EKLGEKLYKQLKGKRYLIVIDDLW--DIGAWVNLKMYFPNNNGSRVMFTSRLKEVAMHAS-PD--CH-RRFLTEEESWELLQRKMF-QNE-SCP-PELIGIGKQI-----------------------------------------------------------------------------------------------------------------------------RFDGRIKACRMHDLLRDLCLKKAREINFLCVTNNQ-RR
>XP_028102121.1
---------MVHEEITVGFDDEALTIKQLLA-KKQ--LQMISIVGMPGLGKTTLATKLYNDPYISHYFHIRAWTYASQLPRITDMLLDILRSVMTN------EKLGEKLYKQLKGKRYLIVIDDLW--DIGAWVNLKMYFPNNNGSRVMFTSRLKEVAMHAS-PD--CH-RRFLTEEESWELLQRKMF-QNE-SCP-PELIGIGKQI-----------------------------------------------------------------------------------------------------------------------------RFDGRIKACRMHDLLRDLCLKKAREINFLCVTNNQ-RR
>XP_028107731.1
---------MVDEEITVGFDDEALTIKKLLA-KKQ--LQMISIVGMPGLGKTTLATKLYNDPYITHYFHIRAWTHASQLPRKTDVLLDILRYVMTN------EKLGEKLYKQLKGKRYLIVIDDIW--DIGAWDDLKMYFPNNNGSRVMFTSRLKELAMHAS-PD--CH-PRFLTEEESWALLQRKVF-QNE-SCP-PELIEIGKQIMKKCGGLPLAIVIIAGLLAKNIKTQESWKQVAQSVSSYIVSDP-NQY--LDTLALSYNHLPRHLKPCFLYLGAFPENQKISVQRLIWLWIAEGFIQ-IEQKS-EEVAEDYLMDLIQRSLLI-VAQRFDGRIKACRMHDLLRDLCLKKAREINFLYETNNQ-CR
>XP_028116480.1
---------LVEVEIIVGFDSKALAIKEQLA-NKH--LDFVSIVGMPGLGKTILDKKLYNDPYIIHHFHIHAWTYVSQVPKKREMLLDILH-FMSN------EMLGEMLYKKLKGKRYLIVIDDIW--DIGVWVDLKMYLPNKNGSRIMFTSR----PMHAS-PD--SH-TRFLTEEESWELFQRKVF-PDE-SCP-PKLIETGKQIMNKCQGLPLAIIVIAGLLAKNKKTEE-----------------------------------------------------------------------------------------------------------------------------------------
>XP_028116540.1
---------MVDEEITVGFDDEALTIKKLLA-KKQ--LQMISIVGMPGLGKTTLATKLYNDPYITHYFHIRAWTYASQLPTKTDMLLDILRSVMTN------EKLGEKLYKQLKGKRYLIVIDDLW--DIGAWIDLKTYFPNNNGSRVMFTSRLKELSMHAS-PD--CH-PRFLTEEESWDLLQLKVF-QNE-SCP-PELIKIGKQIMKKCEGLPLAIVIIAGLLAKNIKTQESWIQVAQRVSSYIVSDP-NQY--LDTLALSYNHLPRHLKPCFLYLGAFPEDQEIPVQKLICLWVAEGFIQ-IGQRS-EEVAEDYLMDLIQRSLVI-VAKRFDGRIKTCRMHDLLRDLCLKKAREINFLYKANNQ-CR
>XP_028118554.1
---------MVEDEFVVGFDNEAMNIKERLT-MKQ--LEVFSIIGMPGLGKTTLARKVYNDPYIAHYFHLRAWTYVSQSHTKKEMLLDILHSLMND------EYLGERLYKRLKGKRYFIVMDDIW--NIGAWDDIRVYLPNSNGSKVLFTSRTMAVALRAK-PD--GH-PRFLTEEESWELLHEKVF-RNE-NFP-PELMEFGEQIMKKCEGLPLAIVVIAGLLAKSEKTKDRWKHVAASVRSCISSDP-NQY--MNTLALSYDNLPQHLKPCFLYLGAFRDDHEIPVWKLILLWIAEGFIH-IGQRR-EDIGEGYLMDLIDRSLVI-VSRKSNGGIKACRIHDLLRDLCLKKSEEFNFLG-SNNQ-LR
>XP_028124912.1
-----------EEEIVVGFEDEALTIKDRLT-QKQ--LDTISIVGMPGLGKTTLAKKVYNDPLIIYHFHIRAWINVSQEYRKRDVLLSLFYSIMSD------EELADKLRKSLKGKRYLIVMDDIW--DTRAWIDLKSLFPNNNGSRIMFTSRFTNVALHAN-TH--TP-PSFLTEDESWDLFKKKVF-RTD-WCP-PELMSIGKKVVIKCQGLPLAIVVVSGIFANIEKSQDQWKQVGEIRDSCAVRDL-KLC--METFALSYNHLPHHLKSCFLYFAAFPKDFEIPVWKLTQLWVAEGFIR-IGESS-EDVAEEYLMDLIGRNLIL-VSKRSDGRIKACSVHALLHDFCLKKAEEEYFLSKHCSHVRR
>XP_028124913.1
-----------EEEIVVGFEDEALTIKDRLT-QKQ--LDTISIVGMPGLGKTTLAKKVYNDPLIIYHFHIRAWINVSQEYRKRDVLLSLFYSIMSD------EELADKLRKSLKGKRYLIVMDDIW--DTRAWIDLKSLFPNNNGSRIMFTSRFTNVALHAN-TH--TP-PSFLTEDESWDLFKKKVF-RTD-WCP-PELMSIGKKVVIKCQGLPLAIVVVSGIFANIEKSQDQWKQVGEIRDSCAVRDL-KLC--METFALSYNHLPHHLKSCFLYFAAFPKDFEIPVWKLTQLWVAEGFIR-IGESS-EDVAEEYLMDLIGRNLIL-VSKRSDGRIKACSVHALLHDFCLKKAEEEYFLSKHCSHVRR
>XP_028124915.1
-----------EEEIVVGFEDEALTIKDRLT-QKQ--LDTISIVGMPGLGKTTLAKKVYNDPLIIYHFHIRAWINVSQEYRKRDVLLSLFYSIMSD------EELADKLRKSLKGKRYLIVMDDIW--DTRAWIDLKSLFPNNNGSRIMFTSRFTNVALHAN-TH--TP-PSFLTEDESWDLFKKKVF-RTD-WCP-PELMSIGKKVVIKCQGLPLAIVVVSGIFANIEKSQDQWKQVGEIRDSCAVRDL-KLC--METFALSYNHLPHHLKSCFLYFAAFPKDFEIPVWKLTQLWVAEGFIR-IGESS-EDVAEEYLMDLIGRNLIL-VSKRSDGRIKACSVHALLHDFCLKKAEEEYFLSKHCSHVRR
>XP_028124916.1
-----------EEEIVVGFEDEALTIKDRLT-QKQ--LDTISIVGMPGLGKTTLAKKVYNDPLIIYHFHIRAWINVSQEYRKRDVLLSLFYSIMSD------EELADKLRKSLKGKRYLIVMDDIW--DTRAWIDLKSLFPNNNGSRIMFTSRFTNVALHAN-TH--TP-PSFLTEDESWDLFKKKVF-RTD-WCP-PELMSIGKKVVIKCQGLPLAIVVVSGIFANIEKSQDQWKQVGEIRDSCAVRDL-KLC--METFALSYNHLPHHLKSCFLYFAAFPKDFEIPVWKLTQLWVAEGFIR-IGESS-EDVAEEYLMDLIGRNLIL-VSKRSDGRIKACSVHALLHDFCLKKAEEEYFLSKHCSHVRR
>XP_028124917.1
-----------EEEIVVGFEDEALTIKDRLT-QKQ--LDTISIVGMPGLGKTTLAKKVYNDPLIIYHFHIRAWINVSQEYRKRDVLLSLFYSIMSD------EELADKLRKSLKGKRYLIVMDDIW--DTRAWIDLKSLFPNNNGSRIMFTSRFTNVALHAN-TH--TP-PSFLTEDESWDLFKKKVF-RTD-WCP-PELMSIGKKVVIKCQGLPLAIVVVSGIFANIEKSQDQWKQVGEIRDSCAVRDL-KLC--METFALSYNHLPHHLKSCFLYFAAFPKDFEIPVWKLTQLWVAEGFIR-IGESS-EDVAEEYLMDLIGRNLIL-VSKRSDGRIKACSVHALLHDFCLKKAEEEYFLSKHCSHVRR
>XP_028124918.1
---------VGEEEIMVGFEDEAMSLKKQLT-PMQ--LQVISIVGMAGQGKTTLATKLYADPLVVYHFHIRAWTSVFQEYRNRDLLIRLLSCVMGD------EKLCEKLHKSLKGRTYFIVMDDIW--DTKAW---------------------------------------------------------------------------------------------------------------------------------------------------------------------------------------------------------------------------------------------
>XP_028126810.1
---------MVDEEITVGFDDEALTIKELLA-KKQ--LQMISIVGMPGLGKTTLAKKLYNDPFIICHFHIHAWTYISQVPKKMEMLLDILH-FMSN------EMLGDMLYKKLKGKRYLIVIDDIW--DIGVWVDLKMYLPNKNGSRVMFTSR----PMQTS-PH--SH-THFLTEEESWELFQQKVF-QDE-CCP-TKLIEIGKQITKKCPGLPLAIVVIVGLLAKNNKTQEWWKQVAQSVSSYIVSDQ-NQY--LDTLGLSYNHLPCHLKPCFLYLGAFPDDQEISVQKLIWLWVAEGFVQ-IG----------YVM---------------------------------------------------
>AtZAR1
NGTDRWSSPVYDHTQVVGLEGDKRKIKEWLFRSNDSQLLIMAFVGMGGLGKTTIAQEVFNDKEIEHRFERRIWVSVSQTFTEEQIMRSILRNLGDASVGDDIGTLLRKIQQYLLGKRYLIVMDDVWDKNLSWWDKIYQGLPRGQGGSVIVTTRSESVAKRVQARDDKTHRPELLSPDNSWLLFCNVAFAANDGTCERPELEDVGKEIVTKCKGLPLTIKAVGGLLLCKDHVYHEWRRIAEHFQDELRGNTSETDNVMSSLQLSYDELPSHLKSCILTLSLYPEDCVIPKQQLVHGWIGEGFVMWRNGRSATESGEDCFSGLTNRCLIEVVDKTYSGTIITCKIHDMVRDLVIDIAKKDSFSNPEGLNCRH
>BS2
------------NDNMVGRDDQRKQLLEDLT-SGE--PKVIPIVGMGGIGKTTLAKEVYNDESILCRFDVHAWATISQQHNKKEILLGLLHSTIGE------AELADMLQKSLKRKRYLIVLDDIW--SCEVWDGVRRCFPTNAGSRILLTTRNDEVACYAGVEN------SFMDQDESWSLFKSAAFSSE--ALP-YEFETVGKQIADECHGLPLTIVVVAGLL-KSKRTIEDWKTVAKDVKSFVTNDPDERC--SRVLGLSYDHLTSDLKTCLLHFGIFPEDSDIPVKNLMRSWMAEGFLK----EN-EGEVEKCLQELVDRCLVL-VSKSRGTKIRSCKVHDLIYDLCVREVQREN-I-YPE--CSY
>Gpa2
H--------QPEN-IMVGRENEFEMMLDQLA-GRE--LEVVSIVGMGGIGKTTLAAKLYSDPYIMSRFDIRAKATVSQEYCVRNVLLGLLSLT--D------YQLADQLQKHLKGRRYLVVIDDIW--TTEAWDDIKLCFPDDNGSRILLTTRNVEVAEYAS-SG--KP-PRLMNFDESWNLLHKKIFEKE-GSYS-PEFENIGKQIALKCGGLPLAITLIAGLLSKISKTLDEWQNVAENVRSVVSTDLEAKC--MRVLALSYHHLPSHLKPCFLYFAIFAEDERIYVNKLVELWAVEGFLNEEEGKS-EEVAETCINELVDRSLIS-IHNSFDGETQRCGMHDVTRELCLREARNMNFVQCSFKSRSR
>Hero
S-------------VTVGHEEDEARIIGQLL-ESK--LDVISIVGMPGVGKTTLANKVYNNTLVASHFKIRAKCTVSQNFNKSKVLREILQQVSED-------DLAEKLRVALLDKRYLIVLDDVW--DIATGEMLIACFP-ERGNRVILTSRSGEVGLKVK-CR--SD-PQVLTDEKSWELFEKRVFRDEG-SCP-AELLDIGHQIVEKCKGLPLALVLIAGIVRGKEKEKDFWVKIQNNLDSFTSSNINSQI--MNVMQSSYDHLPYQLKPLLLYFARLQKSERTPVSMLMQLWMAEGLVDHIPSCS-EEVTESYLDALISSSLIM-VDHSNTSMMRACYVHDVVHDFCSVKAGKEKFFHASDFLHHR
>Mi1.2
S-------LTT-DKIIVGFEEETNLILRKLT-PAD--LDVISITGMPGSGKTTLAYKVYNDKSVSRHFDLRAWCTVDQGYDDKKLLDTIFSQVLSEN-----IDVADKLRKQLFGKRYLIVLDDVW--DTTTLDELTRPFPEKKGSRIILTTREKEVALHGK-LN--TD-PRLLRPDESWELLEKRTF-GNE-SCP-DELLDVGKEIAENCKGLPLVADLIAGVIAGREKKRSVWLEVQSSLSSFILN-SEVEV--MKVIELSYDHLPHHLKPCLLHFASWPKDTPLTIYLLTVYLGAEGFVEK-EMKG-EEVVKIYMDDLISSSLVI-CFNI--GDILNFQIHDLVHDFCLIKARKENLF---DLLPRQ
>Prf
Y------TQRA-NEEMEGFQDTIDELKDKLL-SPE--LDVISIVGMPGLGKTTLAKKIYNDPEVTSRFDVHAQCVVTQLYSWRELLLTILNDVEKED-----GEIADELRRFLLTKRFLILIDDVW--DYKVWDNLCMCFSDSNRSRIILTTRLNDVAEYVK-CE--SD-PRLFRDDESWTLLQKEVF-QGE-SCP-PELEDVGFEISKSCRGLPLSVVLVAGVLKQKKKTLDSWKVVEQSLSSQRIG-SLEES--ISIIGFSYKNLPHYLKPCFLYFGGFLQGKDIHVSKMTKLWVAEGFVQA-NEKG-EDTAQGFLDDLIGRNLVM-AMERPNAKVKTCRIHDLLHKFCMEKAKQEDFLFPERLEEYR
>R1
S------TPRM-NEEIVGFEDVIENLRKKLL-TKG--QDVISIHGMPGLGKTTLANSLYSDRSVFSQFDICAQCCVSQVYSYKDLILALLRDA-REL---HANELADMLRKTLLPRRYLILVDDVW--ENSVWDDLRGCFPDNNRSRIILTTRHHEVAKYAS-VH--SD-PRMFDEVESWKLLEKKVF-GEE-SCS-PLLKNVGLRIAKMCGQLPLSIVLVAGILSEMEKEVECWEQVANNLGSY----IHNDS--RAIVDKSYHVLPCHLKSCFLYFGAFLEDRVIDISRLIRLWISEAFIKS-EGRR-EDIAEGYLENLIGRNLVM-VTQSSDGKAKECRLHDVLLDFCKERAAEENFLSHKQHAH--
>R2
T------TSYVDEQIFVGLQDVVQTLLAELL-EPR--RSVLSIYGMGGLGKTTLARNLYNS---LKSFPTRTWICVSQEYNTMDLLRNIIKSIMTE------GDLEIYLRDLLKERKYLVVVDDVW--QREAWESLKRAFPDKNGSRVIITTRKEGVAERAD-DRGF----RFLSQEESWDLFRRKLLDVRA-----PEMESLAKDMVEKCRGLPLAIVVLSGLLS-HKKGLNQWQKVKDHLWKNIKEDKSIEI--SNILSLSYNDLSTALKQCFLYFGIFSEDKVVKADDIIRLWMAEGFI-P-GEER-EDVAEGFLNELIRRSLVQ-VAKT---KVTECRVHDLLHDLAIEKALEVNFFHSISSLCIR
>R3a
T--RTPSTSLVDDSDIFGRQNDIEDLIDRLL-GKK--RTVVPIVGMGGLGKTTLAKAVYNDERVQIHFGLKAWFCVSEAFDAFRITKGLLQSFDN-L-----NQLQVKLKERLKGKKFLIVLDDVWNDNYNKWDELRNVF--QIGSKIIVTTRKESVALMMG-----NE-QDNLSTESSWSLFKTHAFENMG-GHP--ELEEVGKQIAAKCKGLPLALKTLAGMLRS--KEVEEWKRILR-------SEPH--NDILPALMLSYNDLPAHLKRCFSFCAIFPKDYPFRKEQVIHLWIANGLVPQ--DVI-EDSGNQYFLELRSRSLFERVPN-------SFLMHDLVNDL-----SSKLCIGS-HEQSQH
>Rpiblb2
S-------LTT-DKIIVGFGEETNLILRKLT-PAD--LDVISIIGMPGLGKTTLAYKVYNDKSVSSHFDLRAWCTVDQVYDEKKLLDKIFNQVLSEN-----IDVADKLRKQLFGKRYLIVLDDVW--DTNTWDELTRPFPDMKGSRIILTTREKKVALHGK-LY--TD-PRLLRSEESWELLEKRAF-GNE-SCP-DELLDVGKEIAENCKGLPLVVDLIAGIIAGREKKKSVWLEVVNNLHSFILK-NEVEV--MKVIEISYDHLPDHLKPCLLYFASAPKDWVTTIHELKLIWGFEGFVEK-DMKS-EEVVKIYLDDLISSSLVI-CFNI--GDYPTCQLHDLVHDFCLIKARKEKLC---DLLPRQ
>Rpivnt1
R-----------DEEVIGLEDDFNTLQAKLL-DLP--YGVVSIVGMPGLGKTTLAKKLYRH--VCHQFECSGLVYVSQQPRAGEILHDIAKQVLTEE--ERKENLENNLRSLLKIKRYVILLDDIW--DVEIWDDLKLVLPEDIGSRIIITSRNSNVGRYIG-----GDFSQPLDSEKSFELFTKKIFNF-VANAS-PDLVNIGRCIVERCGGIPLAIVVTAGMLRARGRTEHAWNRVLESMAH-----IQDGC--GKVLALSYNDLPIALRPCFLYFGLYPEDHEIRAFDLTNMWIAEKLVVNTGNEA-ESLADDVLNDLVSRNLIQ-VAKTYDGRISSCRIHDLLHSLCVDLAKESNFF----ARVRR
>RPM1
N------SLFFSENSLVGIDAPKGKLIGRLL-PQ---RIVVAVVGMGGSGKTTLSANIFKSQSVRRHFESYAWVTISKSYVIEDVFRTMIKEFLGY------RELVEKLVEYLQSKRYIVVLDDVW--TTGLWREISIALPDIYGSRVMMTTRDMNVASF---PYGIST-KELLKEDEAWVLFSNKAFPASLEQCRTQNLEPIARKLVERCQGLPLAIASLGSMMSTK-K-ESEWKKVYSTLNWELNNNELKIV--RSIMFLSFNDLPYPLKRCFLYCSLFPVNYRMKRKRLIRMWMAQRFVEPRGVKA-EEVADSYLNELVYRNMLQ-VILP-FGRPKAFKMHDVIWEIALSVSKLERFCTPDSIRATN
>RPP13
R------RSV--DQVVVGLEDDAKILLEKLL-EKN--RFIISIFGMGGLGKTALARKLYNSRDVKERFEYRAWTYVSQEYKTGDILMRIIRSLFAE------EELEVYLYGLLEGKKYLVVVDDIW--EREAWDSLKRALPCHEGSRVIITTRIKAVAEGVD-GRFY----RFLTFEESWELF-----EQRAQRKD-EDLLKTGKEMVQKCRGLPLCIVVLAGLLS--RKTPSEWNDVCNSLWRRLKDD-SIHV--APIVDLSFKELRHESKLCFLYLSIFPEDYEIDLEKLIHLLVAEGFIQG-EEMM-EDVARYYIEELIDRSLLE-AVRR---KVMSCRIHDLLRDVAIKKSKELNFVQHSSTTCRR
>Rx
H--------QPEN-IMVGRENEFEMMLDQLA-GRE--LEVVSIVGMGGIGKTTLATKLYSDPCIMSRFDIRAKATVSQEYCVRNVLLGLLSLT--D------DQLADRLQKHLKGRRYLVVIDDIW--TTEAWDDIKLCFPDYNGSRILLTTRNVEVAEYAS-SG--KP-PRLMNFDESWNLLHKKIFEKE-GSYS-PEFENIGKQIALKCGGLPLAITVIAGLLSKMGQRLDEWQRIGENVSSVVSTDPEAQC--MRVLALSYHHLPSHLKPCFLYFAIFTEDEQISVNELVELWPVEGFLNEEEGKS-EEVATTCINELIDRSLIF-IHNSFRGTIESCGMHDVTRELCLREARNMNFVQRSFKSRSR
>Sw5b
N-------LVT-DEEVVGFENKAEELIDYLI-TNE--LDVVPIVGMGGQGKTTIARKLYNNDIIVSRFDVRAWCIISQTYNRRELLQDIFSQVGATV-----DVLADMLRRKLMGKRYLIVLDDMW--DCMVWDDLRLSFPDGIRSRIVVTTRLEEVGKQVK-YH--TD-PPFLTTEESCQLLQKKVF-QKE-DCP-PELQDVSQAVAEKCKGLPLVVVLVAGIIKKRKMEESWWNEVKDALFDY-LDSFEEYS--LATMQLSFDNLPHCLKPCLLYMGMFSEDARIPASTLISLWIAEGFVEN-ESGR-EEEAEGYLMDLISSNLVM-LSKTYKGRVKYCQVHDVVHHFCLEKSREAKFMQPSDWKGTR
