# Supplementary material for: The NRC0 gene cluster of sensor and helper NLR immune receptors is functionally conserved across asterid plants
Source: Plant Cell. 2024 Jun 4;36(9):3344–61. doi: 10.1093/plcell/koae154 (PMC11371149; doi:10.1093/plcell/koae154)
Supplement: koae154_Supplementary_Data [file koae154_supplementary_data.zip › Supplementary File 11/Supplemental File 11/phylogenetic tree files/Cornus_florida_with_Tomato_Nyssa_Camellia_NRCs_phylogenetic_tree.nwk]

((XP_059654676.1:0.16911590305320378658,((XP_059653413.1:0.00000100000050002909,(XP_059653414.1:0.00000100000050002909,XP_059653415.1:0.00000100000050002909)36:0.00000100000050002909)100:0.11879094032100502576,(XP_059654791.1:0.12597802278269495946,XP_059654750.1:0.08100077428179817962)83:0.02800787487926643254)86:0.01687788185420190101)87:0.04352459187483113945,(((((((XP_059656786.1:0.00000100000050002909,XP_059656787.1:0.00000100000050002909)100:0.25919837158139036326,(XP_059656590.1:0.09176833168413184305,XP_059658934.1:0.06442024279011226984)100:0.13472302171471581267)34:0.03648174604768050777,(XP_059664986.1:0.18199895866707779812,(XP_059663496.1:0.08414261373424106183,(((XP_059656564.1:0.00000100000050002909,(XP_059656565.1:0.00000100000050002909,XP_059656563.1:0.00000100000050002909)32:0.00000100000050002909)17:0.00000100000050002909,(XP_059656562.1:0.00000100000050002909,(XP_059656561.1:0.00000100000050002909,XP_059656560.1:0.00000100000050002909)4:0.00000100000050002909)6:0.00000100000050002909)95:0.00408343367848126859,(XP_059656557.1:0.00000100000050002909,((XP_059656554.1:0.00000100000050002909,XP_059656552.1:0.00000100000050002909)11:0.00000100000050002909,(XP_059656553.1:0.00000100000050002909,XP_059656555.1:0.00000100000050002909)18:0.00000100000050002909)9:0.00000100000050002909)100:0.01155859638901473967)100:0.06500232003616085441)100:0.08809512739449711083)62:0.06980333529295575101)98:0.18821300430667811665,(((XP_059658774.1:0.04481621178916273679,XP_059639842.1:0.17251102461066622484)97:0.06485026100325340381,((((XP_059656780.1:0.00000100000050002909,XP_059656782.1:0.00000100000050002909)20:0.00000100000050002909,(XP_059656775.1:0.00000100000050002909,XP_059656781.1:0.00000100000050002909)2:0.00000100000050002909)4:0.00000100000050002909,(XP_059656779.1:0.00000100000050002909,XP_059656777.1:0.00000100000050002909)16:0.00000100000050002909)3:0.00000100000050002909,XP_059656776.1:0.00000100000050002909)100:0.10036033097933899638)89:0.07552307066791774659,XP_059658776.1:0.12360984840221495018)100:0.24419932972481364630)91:0.11514685401314095348,(XP_059659075.1:0.20474198310796870581,((XP_059630982.1:0.12870947852343347928,((XP_059656406.1:0.00000100000050002909,XP_059656408.1:0.00000100000050002909)25:0.00000100000050002909,(XP_059656410.1:0.00000100000050002909,XP_059656407.1:0.00000100000050002909)20:0.00000100000050002909)100:0.14858150351829088609)100:0.10122499353770282593,(XP_059656472.1:0.15263226034337376569,(((XP_059656471.1:0.00000100000050002909,XP_059656470.1:0.00000100000050002909)100:0.01923523713337997945,(((XP_059656465.1:0.00000100000050002909,(XP_059656461.1:0.00000100000050002909,(XP_059656464.1:0.00000100000050002909,(XP_059656462.1:0.00000100000050002909,(XP_059656468.1:0.00000100000050002909,(XP_059656467.1:0.00000100000050002909,XP_059656466.1:0.00000100000050002909)10:0.00000100000050002909)10:0.00000100000050002909)10:0.00000100000050002909)12:0.00000100000050002909)9:0.00000100000050002909)13:0.00000100000050002909,(XP_059656457.1:0.00000100000050002909,((XP_059656458.1:0.00000100000050002909,XP_059656459.1:0.00000100000050002909)5:0.00000100000050002909,XP_059656460.1:0.00000100000050002909)2:0.00000100000050002909)5:0.00000100000050002909)90:0.00763472744080450749,((XP_059656474.1:0.00000100000050002909,XP_059656475.1:0.00000100000050002909)31:0.00000100000050002909,XP_059656476.1:0.00000100000050002909)77:0.00000100000050002909)69:0.00387649261283263538)71:0.02003195764890208092,XP_059658520.1:0.05473787359904376537)100:0.16920865669943210841)78:0.03590219334307834242)100:0.20074508355210765598)41:0.03707479713346081146)84:0.07528115171063817779,((((((XP_059655108.1:0.00000100000050002909,XP_059655102.1:0.00000100000050002909)100:1.68101361660794368369,(((XP_059634464.1:0.90542629319818668243,(XP_059623789.1:0.39435125285160588238,(XP_059670919.1:0.38743385968713262013,(((XP_059623801.1:0.00000100000050002909,XP_059623804.1:0.00000100000050002909)11:0.00000100000050002909,(XP_059623803.1:0.00000100000050002909,(XP_059623802.1:0.00000100000050002909,XP_059623805.1:0.00000100000050002909)21:0.00000100000050002909)10:0.00000100000050002909)100:0.13188112109358354762,(((XP_059623782.1:0.11602918995223246434,XP_059623788.1:0.21841326637185282111)96:0.11253546413634853141,(((XP_059623785.1:0.00000100000050002909,XP_059623784.1:0.00000100000050002909)100:0.00000100000050002909,(XP_059623787.1:0.00000100000050002909,XP_059623786.1:0.02048441127860196539)94:0.00000100000050002909)100:0.21260200226021422343,XP_059623781.1:0.13298855826280331360)87:0.12335735952733575815)28:0.03381906594881562561,((XP_059623796.1:0.01822271399216781815,(XP_059623800.1:0.00000100000050002909,XP_059623799.1:0.00000100000050002909)100:0.05192916896857881215)100:0.13008696614198878017,(((XP_059623793.1:0.00000100000050002909,XP_059623792.1:0.00000100000050002909)100:0.03868473029864338830,(XP_059623798.1:0.01635218526887317891,(XP_059623795.1:0.00000100000050002909,XP_059623794.1:0.00000100000050002909)100:0.02641114260693631227)100:0.03853009330416566625)84:0.04075112688057597882,XP_059623791.1:0.13667540692120544454)75:0.01772637257127991639)100:0.13885794297662470975)43:0.03490959189399638063)36:0.03112947241657986960)27:0.04546176365156962690)98:0.53223344615809353719)100:0.82607685428678423456,((((((XP_059657716.1:0.13299713537258839313,((XP_059649500.1:0.00000100000050002909,(XP_059649501.1:0.00000100000050002909,XP_059649499.1:0.00000100000050002909)33:0.00000100000050002909)100:0.12085954687205967273,XP_059644383.1:0.11529856312027804421)25:0.02384373163706151114)40:0.02072364044108779974,((((XP_059659795.1:0.00000100000050002909,XP_059659794.1:0.00000100000050002909)100:0.28646167864733318442,((XP_059650599.1:0.08527169864058753435,((XP_059649507.1:0.00000100000050002909,XP_059649506.1:0.00000100000050002909)14:0.00000100000050002909,(XP_059649508.1:0.00000100000050002909,XP_059649509.1:0.00000100000050002909)20:0.00000100000050002909)100:0.05454442544021822353)99:0.15283998531877143745,(XP_059659593.1:0.09120176529917439767,((XP_059657765.1:0.00000100000050002909,((XP_059657773.1:0.00000100000050002909,XP_059657745.1:0.00000100000050002909)31:0.00000100000050002909,(XP_059657758.1:0.00000100000050002909,XP_059657750.1:0.00000100000050002909)17:0.00000100000050002909)2:0.00000100000050002909)100:0.05277890736771673197,(XP_059650601.1:0.03728095432513511831,XP_059657831.1:0.00000100000050002909)100:0.04129392076033657627)76:0.02769594733297214839)79:0.02268493328521321156)26:0.01040613945380619229)12:0.02235957646214088712,(XP_059639198.1:0.12562742580109476087,(((((XP_059652087.1:0.00000100000050002909,XP_059652090.1:0.00000100000050002909)13:0.00000100000050002909,(XP_059652089.1:0.00000100000050002909,XP_059652088.1:0.00000100000050002909)29:0.00000100000050002909)100:0.35501435968189232195,((XP_059667699.1:0.00000100000050002909,(XP_059667698.1:0.00000100000050002909,XP_059667700.1:0.00000100000050002909)34:0.00000100000050002909)100:0.03062527140382967014,(XP_059667697.1:0.00000100000050002909,XP_059667696.1:0.00000100000050002909)100:0.03539200048277174604)100:0.21798003654040390420)100:0.14241384554023767128,((XP_059627160.1:0.09152035165016225715,(XP_059644003.1:0.00000100000050002909,XP_059644004.1:0.00000100000050002909)100:0.03661552070523625690)99:0.12622199815564755232,(((XP_059623103.1:0.21792050077428512522,(((XP_059645553.1:0.00000100000050002909,(XP_059645551.1:0.00000100000050002909,XP_059645556.1:0.00000100000050002909)4:0.00000100000050002909)1:0.00000100000050002909,(XP_059645552.1:0.00000100000050002909,XP_059645554.1:0.00000100000050002909)10:0.00000100000050002909)1:0.00000100000050002909,XP_059645557.1:0.00000100000050002909)100:0.51053603871458452801)48:0.05430646087724943366,((XP_059644291.1:0.23529674018946666880,XP_059642053.1:0.23978772251895674739)99:0.14127332909667700278,((((XP_059658695.1:0.00000100000050002909,(XP_059658698.1:0.00000100000050002909,XP_059658704.1:0.00000100000050002909)34:0.00000100000050002909)100:0.04916362151380620354,XP_059658682.1:0.03161694138473498950)100:0.26778782878656254285,((XP_059641007.1:0.00000100000050002909,((XP_059641008.1:0.00000100000050002909,((XP_059641006.1:0.00000100000050002909,XP_059641005.1:0.00000100000050002909)7:0.00000100000050002909,XP_059641003.1:0.00000100000050002909)1:0.00000100000050002909)4:0.00000100000050002909,XP_059641004.1:0.00000100000050002909)2:0.00000100000050002909)100:0.11606170304325669207,(XP_059658201.1:0.00000100000050002909,XP_059658202.1:0.00000100000050002909)100:0.21334525991506658738)93:0.08232369034378567152)80:0.04816871678163305720,(((XP_059639348.1:0.02946287810281978184,XP_059639349.1:0.05239394970902353649)96:0.03290759980559377490,XP_059639344.1:0.03800901446786779381)100:0.35680959867168082766,(((XP_059642558.1:0.00000100000050002909,(XP_059642556.1:0.00000100000050002909,XP_059642557.1:0.00000100000050002909)35:0.00000100000050002909)100:0.16028543236465309096,(((XP_059641820.1:0.02985116621334414286,(XP_059644575.1:0.03244168949325607759,(XP_059644197.1:0.00000100000050002909,(XP_059644198.1:0.00000100000050002909,XP_059644196.1:0.00000100000050002909)34:0.00000100000050002909)100:0.04233261571333490209)90:0.01939881611344970724)63:0.00474157732992791688,(XP_059642294.1:0.05142343916617519300,XP_059638874.1:0.01270534001885094064)21:0.00700864947869531997)59:0.01330895375356693291,((XP_059640128.1:0.08600831643724465847,XP_059640975.1:0.12125989371038217723)39:0.02464729458400776937,XP_059638875.1:0.05728925580561290004)21:0.00776611236609911059)100:0.09394744345169774025)98:0.06279457155829433479,XP_059629634.1:0.20796209213910313296)91:0.06584402903193833922)65:0.05121239164454789716)78:0.03316389464352188093)47:0.02995209282373421239)23:0.02710647655203468967,(((XP_059642493.1:0.12301393469552236726,(XP_059639342.1:0.19103283168949256043,XP_059648009.1:0.14794385654898137283)99:0.07419165273683429873)99:0.07055291612167793880,(XP_059642492.1:0.27483892548327870653,((XP_059656947.1:0.00000100000050002909,XP_059658944.1:0.00924478445756497791)100:0.13928321170130195106,XP_059633009.1:0.10956746925304891582)78:0.06115638854137641495)100:0.10432777251636514426)98:0.06906976502589565192,((XP_059642644.1:0.17294121074636900626,((XP_059630786.1:0.17610648540980489152,XP_059630797.1:0.44240945573015377779)91:0.06713084501964726447,(XP_059645478.1:0.14824754301865009087,(((XP_059645475.1:0.00000100000050002909,(XP_059645473.1:0.00000100000050002909,XP_059645474.1:0.00000100000050002909)14:0.00000100000050002909)5:0.00000100000050002909,XP_059645476.1:0.00000100000050002909)100:0.28766575943370276125,XP_059648029.1:0.21937615746034874742)34:0.02387910412959899642)47:0.02359268178002075361)100:0.24477109182525502717)98:0.14840562584441177596,(XP_059642495.1:0.00000100000050002909,XP_059642494.1:0.00000100000050002909)100:0.17552921920480665796)44:0.01288686606466349707)100:0.09755355740245626184)26:0.03244984523249267588)93:0.21824197905031911260)71:0.16897980325129643986,(((XP_059657821.1:0.00000100000050002909,(XP_059657803.1:0.00000100000050002909,XP_059657812.1:0.00000100000050002909)33:0.00000100000050002909)99:0.01362593737271323470,XP_059634217.1:0.03366519327840756387)100:0.01673890858940281501,(XP_059634228.1:0.07690735119223865435,XP_059634314.1:0.01686140922713438503)97:0.02339302970845933208)96:0.03642567370893457640)62:0.02001351798282882677)37:0.01279031407188705761)8:0.02154194645096267624,XP_059623052.1:0.16609803394308017555)2:0.01710986060029192832)0:0.00000100000050002909,(XP_059665015.1:0.00000100000050002909,(XP_059665019.1:0.00000100000050002909,(((XP_059665012.1:0.00000100000050002909,XP_059665011.1:0.00000100000050002909)2:0.00000100000050002909,XP_059665018.1:0.00000100000050002909)0:0.00000100000050002909,(XP_059665013.1:0.00000100000050002909,(XP_059665017.1:0.00000100000050002909,XP_059665014.1:0.00000100000050002909)36:0.00000100000050002909)3:0.00000100000050002909)2:0.00000100000050002909)1:0.00000100000050002909)100:0.12870621903010223686)16:0.02201566831885174574,((XP_059658385.1:0.03449696942205045941,XP_059650603.1:0.03063803923365535781)97:0.12030501723915473788,(((XP_059634277.1:0.08976562352469198702,((XP_059657850.1:0.00000100000050002909,XP_059657865.1:0.00000100000050002909)24:0.00000100000050002909,(XP_059657859.1:0.00000100000050002909,XP_059657842.1:0.00000100000050002909)25:0.00000100000050002909)100:0.18084225048161289839)58:0.11489160924604305269,XP_059657791.1:0.12186586311730512877)24:0.02903072943426269689,((XP_059656485.1:0.00000100000050002909,XP_059656484.1:0.00000100000050002909)100:0.08519163665144463549,(XP_059650605.1:0.08118019842595065871,((XP_059657542.1:0.00000100000050002909,(XP_059657548.1:0.00000100000050002909,(XP_059657527.1:0.00000100000050002909,XP_059657535.1:0.00000100000050002909)18:0.00000100000050002909)17:0.00000100000050002909)100:0.04722880527329074984,((XP_059657618.1:0.00000100000050002909,XP_059657593.1:0.00000100000050002909)10:0.00000100000050002909,(XP_059657611.1:0.00000100000050002909,(XP_059657600.1:0.00000100000050002909,XP_059657604.1:0.00000100000050002909)25:0.00000100000050002909)6:0.00000100000050002909)100:0.07723078231629498802)100:0.09089521983528631166)85:0.02155901215427682635)100:0.15254981132209816108)45:0.07612304467233695082)29:0.04247782994061520545)20:0.04870592775183914952,XP_059623053.1:0.23370779052405324383)64:0.22471901378629588475,(((((XP_059652450.1:0.29913554719949886351,(XP_059649565.1:0.11562494378250781635,XP_059650647.1:0.15636585746968126309)94:0.08717791058159239659)51:0.04962354674225732953,(((((((XP_059654453.1:0.18607874602376725526,(XP_059654444.1:0.05400912010320995521,XP_059654441.1:0.02622509922000653901)100:0.16382142347572531405)22:0.01651500451790256438,((XP_059654696.1:0.15211908569308679740,(XP_059654454.1:0.07212842436754249298,(XP_059654451.1:0.01479276459827326244,XP_059654452.1:0.00974511889742294031)100:0.13361713150079618240)70:0.02196293536251923278)100:0.13938460573926841901,XP_059654449.1:0.19611232989986771003)100:0.18103841187772687360)30:0.04012273855102042180,XP_059652423.1:0.11547410739038811711)43:0.03419841200331250053,XP_059654442.1:0.43283460572417464807)49:0.03227901384838364335,(XP_059653788.1:0.27073334591851822006,(XP_059654435.1:0.10849069498507644960,((XP_059652421.1:0.00000100000050002909,XP_059652422.1:0.00000100000050002909)100:0.11082654435605915344,(XP_059654436.1:0.05961848433470514491,XP_059654439.1:0.09493289565328918989)100:0.19325947740965301880)21:0.01921927041609177919)6:0.00495582452091615673)9:0.01116207495517029628)4:0.01038382962777781825,(XP_059652452.1:0.09510071596737619537,((XP_059652479.1:0.00000100000050002909,XP_059652478.1:0.00000100000050002909)100:0.02323156448871084925,(XP_059652460.1:0.00000100000050002909,((XP_059652462.1:0.00000100000050002909,(((((XP_059652466.1:0.00000100000050002909,(XP_059652463.1:0.00000100000050002909,XP_059652471.1:0.00000100000050002909)0:0.00000100000050002909)0:0.00000100000050002909,(XP_059652468.1:0.00000100000050002909,XP_059652476.1:0.00000100000050002909)8:0.00000100000050002909)8:0.00000100000050002909,XP_059652470.1:0.00000100000050002909)8:0.00000100000050002909,((XP_059652475.1:0.00000100000050002909,((XP_059652474.1:0.00000100000050002909,XP_059652469.1:0.00000100000050002909)10:0.00000100000050002909,XP_059652477.1:0.00000100000050002909)5:0.00000100000050002909)5:0.00000100000050002909,XP_059652465.1:0.00000100000050002909)5:0.00000100000050002909)5:0.00000100000050002909,XP_059652464.1:0.00000100000050002909)5:0.00000100000050002909)10:0.00000100000050002909,((XP_059652473.1:0.00000100000050002909,XP_059652467.1:0.00000100000050002909)9:0.00000100000050002909,(XP_059652472.1:0.00000100000050002909,XP_059652461.1:0.00000100000050002909)2:0.00000100000050002909)9:0.00000100000050002909)1:0.00000100000050002909)100:0.02317376252594109329)100:0.09833429622939944548)30:0.01814053702507636978)4:0.00000100000050002909,(XP_059654450.1:0.11364469472135484140,(XP_059652485.1:0.01420575227267480319,(XP_059651050.1:0.00469234832543228165,XP_059651049.1:0.01407070477204669379)100:0.03318500962730010218)100:0.00000100000050002909)100:0.17823902701245389335)25:0.03403433190676126430)98:0.09999592441587723535,((XP_059625372.1:0.14161219381218870250,(XP_059625789.1:0.00000100000050002909,(XP_059625790.1:0.00000100000050002909,XP_059625788.1:0.00000100000050002909)33:0.00000100000050002909)100:0.05624544027150368136)100:0.09621060818482765620,(XP_059637256.1:0.58601848537322021038,(XP_059631679.1:0.26138364815967363164,((XP_059629922.1:0.10493621521492998983,XP_059629921.1:0.14339483658098506336)90:0.05503424987674489927,(XP_059631680.1:0.00000100000050002909,XP_059631682.1:0.00000100000050002909)100:0.26433933449046070896)99:0.09452221747822892040)87:0.12658344901935389415)63:0.03665914593040862923)65:0.04867902525973465816)100:0.37998175445637100145,((XP_059663740.1:0.20406133363221204413,((XP_059663544.1:0.36804923410000184303,(XP_059627170.1:0.09942814141004534256,XP_059660360.1:0.13325992113307560949)100:0.11857047999799578963)96:0.10618963242908525946,((XP_059663731.1:0.13640893997520781022,XP_059626272.1:0.25486491717978615457)49:0.00916590888000348020,(XP_059663623.1:0.16116872961794093122,XP_059663734.1:0.12094122676943019901)77:0.03805059576634927526)70:0.05865098419616540659)63:0.02601480885183583835)100:0.29059035460653842575,((XP_059668400.1:0.03714449076031954566,(XP_059668401.1:0.00000100000050002909,(XP_059668403.1:0.00000100000050002909,XP_059668402.1:0.00000100000050002909)31:0.00000100000050002909)100:0.04731634105958817255)100:0.34876151632571017469,((((XP_059627259.1:0.09130776170184534690,((XP_059627255.1:0.02376788401033944412,(XP_059628658.1:0.00000100000050002909,XP_059628657.1:0.00000100000050002909)100:0.01422855030255553224)100:0.06070172850135641812,(XP_059627253.1:0.09967957414591464838,(XP_059627262.1:0.10567490010075349105,(XP_059628660.1:0.00000100000050002909,XP_059628662.1:0.00000100000050002909)100:0.05192398762293504860)45:0.01065745257388547862)40:0.01433415022967516120)57:0.01477482940061445801)100:0.19791426413379112348,((XP_059669071.1:0.20482065944421526393,(XP_059645236.1:0.08910715866875940083,(XP_059638926.1:0.07704812817797035418,XP_059644442.1:0.05425863998162880342)72:0.01379889676505189483)100:0.15659402417276480080)88:0.09167869522325154674,(XP_059643912.1:0.00000100000050002909,(XP_059643911.1:0.00000100000050002909,XP_059643913.1:0.00000100000050002909)33:0.00000100000050002909)100:0.44654244211453753000)58:0.06099683033022471751)100:0.28701523034648701582,(((((XP_059668836.1:0.16935280535572896921,(((XP_059665557.1:0.07210537274088532622,((XP_059669058.1:0.06904699316362500339,XP_059665555.1:0.06810458233963274932)85:0.02814362148545208886,((XP_059665517.1:0.04523126369289931503,XP_059669026.1:0.07454757282379798067)44:0.01300196840395618017,(XP_059669022.1:0.02898992557557734245,(XP_059665515.1:0.05552843153929336306,(XP_059665518.1:0.00000100000050002909,XP_059665519.1:0.00000100000050002909)100:0.00883188364046544327)78:0.02437336225224975492)68:0.03547896940044570346)47:0.00990949101858193578)36:0.01002653873391495115)72:0.01808405877163274736,XP_059669039.1:0.12294204833825855827)84:0.04019161902409465470,(((XP_059665623.1:0.00000100000050002909,XP_059665624.1:0.00000100000050002909)100:0.05263425546271120747,(XP_059665562.1:0.00000100000050002909,(XP_059665560.1:0.00000100000050002909,XP_059665561.1:0.00000100000050002909)33:0.00000100000050002909)97:0.00945960433637884832)99:0.02215368840183804672,XP_059665558.1:0.06052143846062578436)100:0.07995601654618242349)67:0.01503239055926469496)72:0.02735993150876600555,(((XP_059668937.1:0.04654188387829402002,XP_059665315.1:0.03517997617112274961)100:0.14459431028262903496,XP_059665316.1:0.07296237881320948027)88:0.03935348989049411439,XP_059668949.1:0.25242289086424735123)63:0.02858202316940916185)52:0.04288764578213545564,((XP_059665381.1:0.00000100000050002909,XP_059665382.1:0.00000100000050002909)100:0.22541395637205344227,((XP_059665320.1:0.00000100000050002909,XP_059665318.1:0.00000100000050002909)100:0.15543737870404858437,(XP_059665291.1:0.13734461785382440224,XP_059663693.1:0.08756250353447052326)76:0.05741128402304331718)100:0.18569284055127890931)46:0.04335332095649718775)35:0.04082381704526683724,((XP_059668969.1:0.07723947407315652491,XP_059668967.1:0.07956870570962508438)58:0.01085468355568274153,XP_059665379.1:0.04520327618972324463)100:0.32928472162942035162)85:0.10914932783476972988,((XP_059663426.1:0.50994574850554885703,((XP_059663676.1:0.09876406265479859004,XP_059659797.1:0.03368306219082499442)100:0.22945817610535704234,(((XP_059659420.1:0.00000100000050002909,(XP_059659421.1:0.00000100000050002909,(XP_059659419.1:0.00000100000050002909,XP_059659417.1:0.00000100000050002909)13:0.00000100000050002909)21:0.00000100000050002909)100:0.02605775134892857406,(XP_059659413.1:0.05218401681274318499,(XP_059659415.1:0.00000100000050002909,(XP_059659414.1:0.00000100000050002909,XP_059659416.1:0.00000100000050002909)34:0.00000100000050002909)100:0.01211782916430598038)82:0.02961927315569454558)100:0.25610204819920323605,(XP_059659216.1:0.05672411318154153836,(XP_059660523.1:0.06188324241130781916,XP_059624649.1:0.03283514527643763975)97:0.02965291463877358161)100:0.14650721348299181046)54:0.04651432167170494597)100:0.17214654883476207536)99:0.14573524757438488519,((XP_059654893.1:0.01848303564297266305,(XP_059653818.1:0.00000100000050002909,XP_059653817.1:0.00000100000050002909)100:0.07860301774926695129)100:0.13030746474359908293,(((XP_059660257.1:0.00000100000050002909,XP_059660258.1:0.00000100000050002909)3:0.00000100000050002909,(XP_059660265.1:0.00000100000050002909,(((XP_059660266.1:0.00000100000050002909,XP_059660261.1:0.00000100000050002909)10:0.00000100000050002909,XP_059660260.1:0.00000100000050002909)20:0.00000100000050002909,((XP_059660267.1:0.00000100000050002909,(XP_059660263.1:0.00000100000050002909,XP_059660262.1:0.00000100000050002909)11:0.00000100000050002909)10:0.00000100000050002909,XP_059660259.1:0.00000100000050002909)3:0.00000100000050002909)4:0.00000100000050002909)1:0.00000100000050002909)100:0.09900881063484576194,((XP_059651271.1:0.00000100000050002909,(XP_059651254.1:0.00000100000050002909,XP_059651263.1:0.00000100000050002909)33:0.00000100000050002909)100:0.02152242757923668662,XP_059630486.1:0.04912183897968226687)99:0.10661193114338275711)56:0.02543419001861531650)61:0.03435156546841336422)100:0.29554441723669466757)100:0.18184778316267458109)100:0.22639785223315533891,((XP_059648333.1:0.00000100000050002909,(XP_059648330.1:0.00000100000050002909,((XP_059648332.1:0.00000100000050002909,XP_059648331.1:0.00000100000050002909)51:0.00000100000050002909,XP_059648329.1:0.00000100000050002909)29:0.00000100000050002909)85:0.00000100000050002909)100:0.37520058426171987165,((((XP_059653598.1:0.00000100000050002909,XP_059653599.1:0.00000100000050002909)100:0.13439697965254729373,XP_059652084.1:0.14605253041205248921)99:0.08336664294390938590,(((XP_059652085.1:0.18294685451648948216,(XP_059654363.1:0.12535358808072971648,(XP_059652066.1:0.00000100000050002909,((XP_059652076.1:0.00000100000050002909,(((XP_059652073.1:0.00000100000050002909,XP_059652071.1:0.00000100000050002909)20:0.00000100000050002909,XP_059652069.1:0.00000100000050002909)11:0.00000100000050002909,XP_059652070.1:0.00000100000050002909)0:0.00000100000050002909)1:0.00000100000050002909,(((XP_059652068.1:0.00000100000050002909,XP_059652074.1:0.00000100000050002909)10:0.00000100000050002909,XP_059652067.1:0.00000100000050002909)3:0.00000100000050002909,XP_059652075.1:0.00000100000050002909)0:0.00000100000050002909)1:0.00000100000050002909)100:0.17698843130537647572)96:0.12519273882812750887)87:0.08907437012248158037,(XP_059652099.1:0.00000100000050002909,(XP_059652098.1:0.00000100000050002909,XP_059652097.1:0.00000100000050002909)35:0.00000100000050002909)100:0.20614793197955588733)98:0.09333716390601232149,(((XP_059653602.1:0.10025494864512511650,(XP_059652140.1:0.00000100000050002909,XP_059652141.1:0.00000100000050002909)100:0.10606658107785271739)30:0.00000100000050002909,XP_059654364.1:0.24698043983846554306)42:0.03467697045568804426,XP_059653603.1:0.19394735868614329521)81:0.06386568231871168899)60:0.02056909547029827506)89:0.07753432927348985482,(((XP_059653972.1:0.00000100000050002909,XP_059653973.1:0.00000100000050002909)100:1.29895204250546703051,XP_059635493.1:0.30284038261643986267)50:0.09703044160008228447,((XP_059653200.1:0.00000100000050002909,XP_059653201.1:0.00000100000050002909)100:0.15408138225871115257,((XP_059631372.1:0.08077080427059107892,((XP_059653223.1:0.00000100000050002909,XP_059653224.1:0.00000100000050002909)10:0.00000100000050002909,((XP_059653226.1:0.00000100000050002909,XP_059653222.1:0.00000100000050002909)9:0.00000100000050002909,(((XP_059653214.1:0.00000100000050002909,XP_059653215.1:0.00000100000050002909)9:0.00000100000050002909,XP_059653221.1:0.00000100000050002909)0:0.00000100000050002909,(XP_059653225.1:0.00000100000050002909,XP_059653213.1:0.00000100000050002909)0:0.00000100000050002909)0:0.00000100000050002909)8:0.00000100000050002909)100:0.06439800389787482537)33:0.01453545059747893275,((XP_059653193.1:0.00000100000050002909,XP_059653192.1:0.00000100000050002909)100:0.08268775823301360850,((XP_059654648.1:0.05287676685151140865,((XP_059653197.1:0.00000100000050002909,XP_059653199.1:0.00000100000050002909)20:0.00000100000050002909,(XP_059653198.1:0.00000100000050002909,(XP_059653196.1:0.00000100000050002909,XP_059653195.1:0.00000100000050002909)14:0.00000100000050002909)2:0.00000100000050002909)100:0.02746279005950919005)100:0.13006128500377672763,(((XP_059653216.1:0.00000100000050002909,(XP_059653217.1:0.00000100000050002909,XP_059653218.1:0.00000100000050002909)35:0.00000100000050002909)93:0.00929169568114301611,((XP_059653210.1:0.00000100000050002909,XP_059653211.1:0.00000100000050002909)19:0.00000100000050002909,(XP_059653208.1:0.00000100000050002909,XP_059653212.1:0.00000100000050002909)17:0.00000100000050002909)97:0.00930042660389700238)89:0.00445306096649179198,(XP_059653206.1:0.00000100000050002909,(XP_059653205.1:0.00000100000050002909,XP_059653207.1:0.00000100000050002909)32:0.00000100000050002909)99:0.00943147087702792160)100:0.07750385256826138047)33:0.00904663406323882695)32:0.01096894361552245775)53:0.02736997817295037244)88:0.06459978808955327279)28:0.02922541478508679583)17:0.03351371711561988015)99:0.34738872454716479554)34:0.05692371520841307125)28:0.07535699994037209359)34:0.10723279127631238361)70:0.18007076514029735081,(XP_059655959.1:0.34606364118530219542,(XP_059648921.1:0.00000100000050002909,(XP_059648920.1:0.00000100000050002909,XP_059648922.1:0.00000100000050002909)35:0.00000100000050002909)100:0.36681352792603028057)100:0.54094558901588685185)66:0.19591628827130760926)100:1.10331030437648314191)93:0.42170254511821053667,(((((XP_059661264.1:0.48403039596391383981,(RPM1:0.71650326019787924370,((XP_059631965.1:0.00000100000050002909,XP_059631966.1:0.00000100000050002909)100:0.17733564461037121252,(XP_059631963.1:0.14050810007957501013,XP_059668827.1:0.21021925205135538750)56:0.06089560729246184384)100:0.21647429430011877471)98:0.17550991122971917879)99:0.21399415056664733426,(((((XP_059654553.1:0.00000100000050002909,(XP_059654556.1:0.00000100000050002909,XP_059654560.1:0.00000100000050002909)37:0.00000100000050002909)100:0.12079047949175862608,(XP_059637166.1:0.19271614210267287715,XP_059632319.1:0.11623913513805717024)23:0.00000100000050002909)100:0.22359549375433496188,(XP_059669276.1:0.30609846950740055016,XP_059629502.1:0.20002216627508864755)100:0.24038940780774270545)100:0.22475228129543103894,((((XP_059656723.1:0.00000100000050002909,XP_059656714.1:0.00000100000050002909)100:0.02588324698348475061,(XP_059633758.1:0.00838963441701119465,(XP_059656769.1:0.00000100000050002909,XP_059656778.1:0.00000100000050002909)99:0.00000100000050002909)65:0.00418048655155640620)86:0.01876051335475292792,(((XP_059656588.1:0.06911336062078762832,(XP_059656660.1:0.00000100000050002909,((XP_059656667.1:0.00000100000050002909,XP_059656683.1:0.00000100000050002909)1:0.00000100000050002909,(((XP_059656675.1:0.00000100000050002909,XP_059656687.1:0.00000100000050002909)15:0.00000100000050002909,XP_059656703.1:0.00000100000050002909)5:0.00000100000050002909,XP_059656694.1:0.00000100000050002909)1:0.00000100000050002909)2:0.00000100000050002909)100:0.06686689752584532020)100:0.14812872355544789982,XP_059633778.1:0.10116871656301440474)56:0.04779380867440018166,(XP_059656790.1:0.00000100000050002909,XP_059656799.1:0.00000100000050002909)100:0.06527657712317083694)54:0.03979974661349337112)100:0.60888441807331028510,((XP_059662341.1:0.00000100000050002909,XP_059662340.1:0.00000100000050002909)100:0.17768896844346526720,XP_059638686.1:0.28277603181515814645)100:0.38507529880575191994)73:0.14612424997784123626)61:0.07589345676820159758,(XP_059648984.1:0.46936674137335071544,((XP_059626938.1:0.21890085261562941543,((XP_059646508.1:0.12589492692533663099,(((XP_059656938.1:0.00000100000050002909,XP_059656924.1:0.00000100000050002909)86:0.00866625314829627159,XP_059656929.1:0.02144397018999700047)97:0.08201958353905532129,(XP_059656923.1:0.04897073666742637194,(((XP_059658835.1:0.00357666859285952305,(XP_059656937.1:0.00000100000050002909,((XP_059658825.1:0.05263311746555867504,XP_059656925.1:0.16608875508392687004)97:0.08321660514238229944,(XP_059656928.1:0.01146701961467509398,(XP_059656936.1:0.00735529990721828751,XP_059656933.1:0.00000100000050002909)100:0.00891584057417194910)98:0.01508763155627928024)78:0.02066180676942991692)78:0.03379363200659869088)77:0.03729393065155424403,XP_059657356.1:0.11346142931374249285)45:0.04559889706500378642,((XP_059658824.1:0.01562911346135858678,XP_059655104.1:0.00000100000050002909)100:0.20968132711633638565,((XP_059658834.1:0.00454285429550674823,XP_059658844.1:0.00000100000050002909)88:0.00000100000050002909,XP_059658819.1:0.00000100000050002909)98:0.04702309166110991284)62:0.03106575794613005218)17:0.01056656126800542377)34:0.02805149815277267755)78:0.08742884400318029492)75:0.05367547503628486427,XP_059629685.1:0.19632260931376399604)54:0.03002649699048744181)97:0.13901474640477556877,((XP_059640749.1:0.55172737768009483261,(XP_059669643.1:0.14978342661382842982,((XP_059650140.1:0.04673485942824631700,XP_059643586.1:0.07085394934688060697)91:0.12144153783427916182,(XP_059639126.1:0.08133806531035828180,XP_059643733.1:0.06425832472670585382)98:0.07010115773162134412)64:0.07019078110920881630)60:0.09796669556983549076)19:0.01620846348203380458,XP_059639125.1:0.99194055959448113047)66:0.07660507929656247550)99:0.32690266898359388037)81:0.12022211823563307143)75:0.10471250231377167428)92:0.25613794653061283668,XP_059639749.1:1.39842931752457744210)80:0.23020445935794184300,(((XP_059651658.1:0.00000100000050002909,XP_059651668.1:0.01079783685746178896)100:0.34579836165905331047,(((XP_059632251.1:0.02033963440034673026,(XP_059632225.1:0.00000100000050002909,XP_059632224.1:0.00000100000050002909)100:0.01505185968936506580)100:0.06909384785795290307,(((XP_059630111.1:0.03615016999856874441,XP_059632250.1:0.00714783566621429462)92:0.04077272501804701799,XP_059632229.1:0.05016127327054620971)59:0.05296080479218835679,XP_059632249.1:0.07680162020400928269)25:0.01295163371525196762)66:0.11273615915038658064,XP_059663517.1:0.38306739518622595631)99:0.22694648683779730658)100:0.67036769968367793116,(((XP_059656403.1:0.88274849653854026155,(((((XP_004251533.1:0.00000100000050002909,XP_025884479.1:0.00000100000050002909)100:0.27938539779582177713,(Rx:0.04707692710103406064,Gpa2:0.06335455534876278938)100:0.19407388838142414222)100:0.41799694558260425126,((XP_010324491.1:0.43449868069080577193,XP_010319214.1:0.67829049196735691218)100:0.27581135023232250525,((XP_019066849.1:0.00000100000050002909,(XP_019066850.1:0.00000100000050002909,XP_025884346.1:0.00000100000050002909)34:0.00000100000050002909)100:0.25650147271955286987,(XP_004231569.2:0.18817658020929098339,BS2:0.18770724269489835745)100:0.27393589146669256040)100:0.22547997941825301260)83:0.09155914428680432537)100:0.17555237843687956922,(((XP_010320708.1:0.23009200128754558889,XP_004243493.1:0.14313624726348900262)98:0.10330413405932521720,(((XP_019066695.1:0.00000100000050002909,XP_010312507.1:0.00000100000050002909)100:0.05758949370315206290,(XP_019066753.1:0.00000100000050002909,(XP_025883958.1:0.00000100000050002909,XP_025883959.1:0.00000100000050002909)34:0.00000100000050002909)100:0.05064120768531805983)94:0.06894679266232116299,(XP_019066422.2:0.12701401766036213292,XP_004250409.1:0.11211296705000946272)36:0.03237594247489886806)71:0.06915562487715190554)100:0.54517028738145190125,((XP_025883969.1:0.62433422782073233481,(XP_010327076.1:0.07967362300955645182,((XP_019071639.1:0.00000100000050002909,(XP_004248174.1:0.00000100000050002909,XP_019071640.1:0.00000100000050002909)10:0.00000100000050002909)7:0.00000100000050002909,XP_019071638.1:0.00000100000050002909)100:0.05715582484738736951)100:0.59850060017277373348)24:0.07062009709305655525,((XP_025884563.1:0.00000100000050002909,XP_010313675.1:0.00000100000050002909)100:0.48802894388437423334,((((XP_019068848.2:0.16381872959083762509,(XP_004237148.1:0.05846673391379873796,XP_025886396.1:0.02979975577534481335)65:0.04318207933812905075)40:0.03840082907156886632,XP_019068849.1:0.12056397040114770480)100:0.09563637300988800383,XP_004246080.2:0.17320155436856157771)100:0.36020356046916846005,(XP_004231117.1:0.35896056053430275279,(XP_010322858.1:0.27637541127843989752,XP_004243044.2:0.24917532939241013312)100:0.21261759068156707575)66:0.08462980682200919869)99:0.24098652503223644272)45:0.06397676345360074623)28:0.05111986950296101145)41:0.07241711249009219475)90:0.14923956603590912695,(((((((XP_010320781.1:0.00000100000050002909,(XP_004238960.1:0.00000100000050002909,XP_010320780.1:0.00000100000050002909)34:0.00000100000050002909)100:0.61478567932519012640,((XP_004242250.1:0.09563140352718148274,((XP_004242252.1:0.05708121988059838142,(XP_025887356.1:0.00000100000050002909,XP_019069769.1:0.00000100000050002909)100:0.03485123529770323830)91:0.03700562708590336702,XP_004242251.1:0.10505793806095745091)96:0.01469007298285697136)100:0.31699211960002626753,XP_004238957.1:0.42830152466814136458)96:0.12764877102054952851)99:0.19983585099893988457,(XP_019071116.1:0.21732196055405020307,((XP_025888775.1:0.12491725641517556489,(XP_004248007.2:0.00000100000050002909,NP_001289831.1:0.00000100000050002909)100:0.09003477012103154598)85:0.07734295628009776880,(Sw5b:0.00726018093532999464,XP_004248043.1:0.00834274320826688953)100:0.13817874471529750791)53:0.09072882462175814455)100:0.37378714276337132727)92:0.18228731157981750699,(((XP_019069333.1:0.20005174024783101139,(((XP_004239804.1:0.09844972074407051799,((((XP_010321400.1:0.00000100000050002909,(XP_004240205.1:0.00000100000050002909,XP_010321401.1:0.00000100000050002909)17:0.00000100000050002909)9:0.00000100000050002909,XP_025887048.1:0.00000100000050002909)100:0.06393621515358553775,XP_019069402.1:0.04621565468343995231)94:0.03924100921745102277,(XP_019069404.2:0.11134676092274439774,(XP_019069358.2:0.00000100000050002909,XP_025887010.1:0.00000100000050002909)100:0.09539334483374360685)43:0.02068014719182474648)43:0.01665149880163298637)67:0.02177646606390325201,XP_019069347.2:0.07412541773588005034)88:0.03592582386252451271,XP_019069506.1:0.05259195302211605583)99:0.10638077250484431757)100:0.12693476959537872140,(Rpiblb2:0.07598328560483443017,((XP_019069678.1:0.00000100000050002909,(NP_001318035.1:0.00000100000050002909,XP_004240523.1:0.00000100000050002909)33:0.00000100000050002909)100:0.06352315818671305792,(NP_001318045.1:0.02736455581860210845,((((NP_001318028.1:0.00000100000050002909,XP_004240498.1:0.00000100000050002909)100:0.01909122761506752003,(XP_004240499.1:0.00000100000050002909,NP_001318030.1:0.00000100000050002909)100:0.04516362681824688530)98:0.02042026913103999960,Mi1.2:0.04056344836777234925)95:0.01022235535166283495,(NP_001333108.1:0.00000100000050002909,XP_010315011.2:0.00000100000050002909)100:0.02802081457443969179)92:0.00566064498831523721)98:0.06865831969734519091)84:0.05141483630904059021)100:0.23187232572845156708)100:0.25439274512928206073,((XP_019068911.1:0.06896096143363682207,((((Hero:0.03634144584389502330,NP_001234836.1:0.03540313058836996180)95:0.08792265884551678234,XP_025886222.1:0.07847045473991461073)55:0.03551997624797909037,XP_004237188.1:0.06702296977901917030)55:0.01756585270914384073,XP_010322775.1:0.05924165662423329370)59:0.01576485486239615277)80:0.02326890317900879440,(XP_004236921.1:0.05485901238633181937,XP_025886344.1:0.04096868282416362556)57:0.04440250410517187357)100:0.57213074387222129236)100:0.29598744795957743214)92:0.18232947045096237204,(XP_004233876.2:0.90083407489241684729,(((XP_019069438.1:0.00000100000050002909,XP_025886812.1:0.00000100000050002909)100:0.19366195228800134331,((XP_025886878.1:0.20108144114698869864,XP_019069562.1:0.19479692518868449436)64:0.01318964049854106681,(Prf:0.00000100000050002909,(XP_010320925.1:0.00000100000050002909,XP_004239116.1:0.00000100000050002909)67:0.00352989187158149562)100:0.19197202187922302041)83:0.08630236331738597166)100:0.35971851507940161286,((((XP_004239390.2:0.44368814482534135735,((XP_010320686.1:0.00000100000050002909,XP_004239389.1:0.00379127256138233693)100:0.26896295730864133722,XP_004239388.2:0.11527899183404539951)100:0.20171898344228661459)93:0.09116841956270010927,(R1:0.42486472576594391803,XP_019069317.1:0.26639937328611040801)65:0.05103621086955145020)92:0.09833855518001528850,(((XP_025886865.1:0.00000100000050002909,XP_004239469.1:0.00000100000050002909)100:0.13746633485066170333,XP_010320570.2:0.13438737150639493145)100:0.20119818048883977846,(NP_001333428.1:0.05035076974511979581,(XP_010320900.1:0.00000100000050002909,(XP_010320901.1:0.00000100000050002909,XP_025886867.1:0.00000100000050002909)34:0.00000100000050002909)100:0.06750616081765757615)100:0.33261263784507222319)89:0.14222317447256468959)100:0.32311404902610690870,XP_025886337.1:0.58066414796340648508)71:0.04493184442406818191)99:0.16448318037047968132)50:0.10448563058687113103)99:0.23874673260673648367,(((KAA8529819.1:0.64449188293212744671,((XP_028063915.1:0.24310018872691191438,(XP_028124916.1:0.00000100000050002909,(XP_028124917.1:0.00000100000050002909,(XP_028124913.1:0.00000100000050002909,(XP_028124915.1:0.00000100000050002909,XP_028124912.1:0.00000100000050002909)25:0.00000100000050002909)17:0.00000100000050002909)5:0.00000100000050002909)100:0.16518327565118851030)100:0.18098143573118774530,((XP_028098747.1:0.05144329578472647130,XP_028082887.1:0.06123746442387664746)7:0.00000100000050002909,XP_028124918.1:0.10381760442573466363)100:0.30448827242905884827)97:0.09749473740712180647)44:0.02555938982350607763,(((XP_028096865.1:0.30367489172354245053,(XP_028118554.1:0.28551373506083904674,((XP_028063960.1:0.02829755672488099699,XP_028098613.1:0.06648153424417944934)100:0.09225164892531870220,((((((((XP_028082942.1:0.06997283311571954323,(((XP_028090836.1:0.00000100000050002909,(XP_028090837.1:0.00000100000050002909,XP_028090838.1:0.00000100000050002909)34:0.00000100000050002909)96:0.00756811968678140681,(XP_028066957.1:0.00000100000050002909,(XP_028066958.1:0.00000100000050002909,XP_028066956.1:0.00000100000050002909)34:0.00000100000050002909)100:0.01926735462966501500)98:0.03289176781694751889,XP_028066936.1:0.04388364267673305202)33:0.00000100000050002909)39:0.00860275804890655443,(XP_028072320.1:0.02559353395538653195,XP_028116540.1:0.03560037871315774316)68:0.01127733801404748153)35:0.00964256017201095203,((XP_028101614.1:0.07221972731237093213,XP_028101273.1:0.15208797985862557156)11:0.00400393362452346191,(XP_028107731.1:0.04495390840752819944,(XP_028102117.1:0.07503801139391520769,((XP_028063536.1:0.00000100000050002909,(XP_028063584.1:0.00000100000050002909,(XP_028063385.1:0.00000100000050002909,XP_028063474.1:0.00000100000050002909)11:0.00000100000050002909)27:0.00000100000050002909)99:0.00846243004699307085,XP_028066697.1:0.01963548250941771212)100:0.05191602237803597669)81:0.02314130560478126070)59:0.01624609924186853557)11:0.00942699102557205577)11:0.00609070012061936963,(XP_028102121.1:0.00000100000050002909,(XP_028102118.1:0.00000100000050002909,XP_028102119.1:0.00000100000050002909)37:0.00000100000050002909)100:0.06965145565850643095)22:0.00492087206308580456,XP_028080672.1:0.11901461904151566795)19:0.00389655254446326978,XP_028061745.1:0.07702319179664085524)46:0.02085858648500055895,XP_028100405.1:0.08445323082937744585)100:0.06243835840664097719,(XP_028061854.1:0.14718560051285303758,(XP_028116480.1:0.13287519479636425435,XP_028126810.1:0.12977567496503486510)69:0.04895867428461940507)92:0.04531033398140885821)81:0.01316802188322265324)100:0.15229592890026596996)80:0.04832475334085457874)99:0.12019109519094693661,((KAA8529811.1:0.15601973901625898478,(KAA8529833.1:0.10460812722579644618,KAA8529776.1:0.56697301031043967345)90:0.08889398571303930296)93:0.08476568115964325245,(((XP_059654641.1:0.30529668221078659629,((XP_059650608.1:0.24211769652634762551,(XP_059649741.1:0.12235421570652096901,(((XP_059649748.1:0.00000100000050002909,XP_059649745.1:0.00000100000050002909)37:0.00000100000050002909,(XP_059649744.1:0.00000100000050002909,(XP_059649746.1:0.00000100000050002909,XP_059649743.1:0.00000100000050002909)15:0.00000100000050002909)4:0.00000100000050002909)0:0.00000100000050002909,(XP_059649747.1:0.00000100000050002909,XP_059649742.1:0.00000100000050002909)0:0.00000100000050002909)100:0.11618965742709103095)100:0.10085696053606257871)93:0.06572593005163356039,(((XP_059638545.1:0.00000100000050002909,XP_059638543.1:0.01127988508473817125)100:0.04616751507658863746,((XP_059631299.1:0.00000100000050002909,XP_059631298.1:0.00000100000050002909)87:0.00000100000050002909,XP_059631300.1:0.00000100000050002909)100:0.05189100540169249570)100:0.24718641043421846204,XP_059663435.1:0.34363247008522385118)21:0.02098515618854258913)24:0.02560029202053587527)16:0.01445484141151984724,(XP_059623563.1:0.10022010404501492664,XP_059643323.1:0.13421391933410622976)100:0.17602243435429451579)9:0.02498923296603181021,((XP_059649643.1:0.00000100000050002909,XP_059649644.1:0.00000100000050002909)100:0.23577599535093049510,((KAA8532451.1:0.00419959424992994226,KAA8532452.1:0.02122752995455351108)100:0.22774435514150773163,(((XP_059653572.1:0.01890046166209645093,XP_059649480.1:0.01487866339720657002)100:0.10287178974913251117,(XP_059642452.1:0.00000100000050002909,(XP_059642453.1:0.00000100000050002909,XP_059642454.1:0.00000100000050002909)33:0.00000100000050002909)100:0.12449324918196388867)100:0.10702349693115174867,(XP_059649689.1:0.27792542717881618675,(XP_059649477.1:0.00000100000050002909,XP_059649479.1:0.00000100000050002909)100:0.13182152183006343171)100:0.08948786553220210160)98:0.09684913278730571118)14:0.00000100000050002909)8:0.01658746136540822924)95:0.09423476123899271473)31:0.02479850427530990581)20:0.02624063206021629360,(KAA8532448.1:0.27819156236876196875,(((XP_059650714.1:0.19951056832511299133,XP_059631294.1:0.20465911769030437073)100:0.12928754810528378383,((KAA8529829.1:0.08252404612922921434,(KAA8529827.1:0.00352700564256485261,KAA8529826.1:0.01473696513716622747)100:0.10186377779942172583)100:0.15289111129498722530,KAA8533657.1:0.28047542309645739911)30:0.00000100000050002909)31:0.02746449209671607966,((KAA8532440.1:0.15201252355144917461,KAA8532444.1:0.21977356102056030962)100:0.18568188533507265503,(KAA8535375.1:0.03684168927357640150,(KAA8535371.1:0.04584559184013512617,(KAA8535362.1:0.12796833799903772899,(KAA8535370.1:0.02919870531541004718,(KAA8519401.1:0.03193790093265257840,KAA8535368.1:0.08798026537647374301)69:0.03916862983497279571)50:0.02366916962786412559)53:0.01715115862677134284)38:0.01008689892045077328)99:0.16353487668170332836)21:0.02427068624857452867)20:0.03052493503968165683)65:0.06221190258738874823)10:0.03326391857060237434)24:0.05156546181781953425,(KAA8529800.1:0.45399697568147318050,(KAA8529803.1:0.00000100000050002909,KAA8529801.1:0.03753160464910174077)70:0.00827442003177223696)100:0.44048267439451865846)85:0.15576743032826445567)24:0.04628338454356838161,(((KAA8529828.1:0.00000100000050002909,KAA8529825.1:0.02630518177095648655)100:0.21213186458254895683,((KAA8529807.1:0.32077112429465692856,(((XP_028098606.1:0.00000100000050002909,(XP_028098604.1:0.00000100000050002909,XP_028098607.1:0.00000100000050002909)9:0.00000100000050002909)9:0.00000100000050002909,XP_028098605.1:0.00000100000050002909)100:0.10287659430332735111,(XP_028063964.1:0.00000100000050002909,(XP_028063961.1:0.00000100000050002909,XP_028063962.1:0.00000100000050002909)31:0.00000100000050002909)100:0.14816210197749948851)100:0.13398553874380131345)30:0.02906943750913027966,((KAA8529860.1:0.04241779428842246125,KAA8529869.1:0.08690318955195917849)100:0.58929072421093020573,(((KAA8529814.1:0.04581124978454458735,(KAA8529868.1:0.00377716390277236819,KAA8529870.1:0.00000100000050002909)100:0.22879390447427316868)93:0.06277484325175404500,(XP_059645235.1:0.00371051132335870624,XP_059649788.1:0.00000100000050002909)100:0.21717680537876149494)67:0.03820942425096552492,XP_004248175.2:0.29604907951829295687)67:0.04038157915642418688)43:0.03455017561645982310)10:0.04193720243704126410)59:0.09122285554917206052,(((XP_004236959.1:0.34679912583316496733,(XP_004236958.1:0.29998109972707975857,XP_010319428.1:0.32817451636178202046)61:0.07376417865996631740)100:0.21035282141562847147,(((XP_019068867.1:0.00000100000050002909,XP_019068866.1:0.00000100000050002909)100:0.57897828602701495448,(XP_010319380.1:0.00000100000050002909,XP_004237189.1:0.00000100000050002909)100:0.36947288497758867809)93:0.11318952770052755075,XP_010319429.1:1.05303361827030816933)57:0.03447730757362762327)100:0.46849995034986163800,(XP_004234046.1:0.50717456713897546283,((NP_001234202.1:0.25652129721634742143,XP_004248798.1:0.13116107646285937727)89:0.05756482025922483176,XP_004238948.1:0.16600718345894951988)59:0.09106052981098240739)71:0.11079802378480464731)99:0.38993275454105497113)77:0.15503223240029190277)14:0.06820253943537815666)80:0.15153476317601449752)52:0.14813857226920876253,XP_059636819.1:1.22424918707303453935)33:0.10311113587405879022,(Rpivnt1:0.97204668605497035472,(R2:0.59259608096942884004,RPP13:0.54386036151409433703)100:0.39959295876849038054)43:0.14672479118161554923)13:0.07679211749562168954)36:0.11644675390559272588)58:0.23187017818500474386,((AtZAR1:0.32616706993803151748,(XP_059623589.1:0.00000100000050002909,(XP_059623593.1:0.00000100000050002909,(XP_059623592.1:0.00000100000050002909,XP_059623591.1:0.00000100000050002909)23:0.00000100000050002909)22:0.00000100000050002909)100:0.22918513959110872746)100:0.88093718619450733787,((XP_059639375.1:0.63255151384089125521,(XP_059651335.1:0.45085847504967091481,(((((XP_059623488.1:0.00000100000050002909,XP_059623487.1:0.00000100000050002909)13:0.00000100000050002909,XP_059623486.1:0.00000100000050002909)15:0.00000100000050002909,XP_059623489.1:0.00000100000050002909)97:0.00875273891300539127,XP_059623490.1:0.11050952517419571075)99:0.46487485372532177941,((XP_059653307.1:0.00000100000050002909,XP_059653308.1:0.00000100000050002909)100:0.16095672434696775555,(XP_059653310.1:0.08715229786086821362,XP_059653309.1:0.11806882006214974856)57:0.05971142316409040057)100:0.32958479427752840341)41:0.07822704489248392956)100:0.99958120624808388666)95:0.73974051240086624581,((((((XP_059640582.1:0.00000100000050002909,((XP_059640590.1:0.00000100000050002909,(XP_059640588.1:0.00000100000050002909,(XP_059640592.1:0.00000100000050002909,(XP_059640587.1:0.00000100000050002909,(XP_059640586.1:0.00000100000050002909,(XP_059640585.1:0.00000100000050002909,XP_059640593.1:0.00000100000050002909)10:0.00000100000050002909)0:0.00000100000050002909)0:0.00000100000050002909)0:0.00000100000050002909)0:0.00000100000050002909)0:0.00000100000050002909,((XP_059640589.1:0.00000100000050002909,XP_059640591.1:0.00000100000050002909)0:0.00000100000050002909,XP_059640584.1:0.00000100000050002909)0:0.00000100000050002909)0:0.00000100000050002909)2:0.00000100000050002909,XP_059640583.1:0.00000100000050002909)100:0.48049100441609965406,((XP_059653655.1:0.00000100000050002909,((XP_059653661.1:0.00000100000050002909,(XP_059653657.1:0.00000100000050002909,XP_059653656.1:0.00000100000050002909)7:0.00000100000050002909)5:0.00000100000050002909,(XP_059653659.1:0.00000100000050002909,XP_059653660.1:0.00000100000050002909)21:0.00000100000050002909)2:0.00000100000050002909)97:0.04016533161796202039,XP_059651138.1:0.06812170561038734251)100:0.24519112204938967037)100:0.45542460641932891452,(XP_059671036.1:0.28796721506801298274,(((XP_059640796.1:0.20786891531271314837,(XP_059639086.1:0.17850413269261417026,((XP_059641934.1:0.00000100000050002909,XP_059641932.1:0.00000100000050002909)27:0.00000100000050002909,(XP_059641933.1:0.00000100000050002909,XP_059641935.1:0.00000100000050002909)16:0.00000100000050002909)100:0.03817010650031498614)100:0.22633472255783812499)48:0.04989410639495615862,XP_059650460.1:0.64382315654617860989)72:0.08003149032535247787,(((XP_059654703.1:0.29722777392010307773,((XP_059653965.1:0.00000100000050002909,((XP_059653967.1:0.00000100000050002909,(XP_059653964.1:0.00000100000050002909,XP_059653966.1:0.00000100000050002909)0:0.00000100000050002909)1:0.00000100000050002909,(((XP_059653969.1:0.00000100000050002909,XP_059653971.1:0.00000100000050002909)6:0.00000100000050002909,XP_059653968.1:0.00000100000050002909)0:0.00000100000050002909,(XP_059653970.1:0.00000100000050002909,XP_059653962.1:0.00000100000050002909)1:0.00000100000050002909)0:0.00000100000050002909)2:0.00000100000050002909)100:0.22252610924906121581,((XP_059654799.1:0.19699469077408277018,((XP_059651971.1:0.00000100000050002909,(((XP_059651975.1:0.00000100000050002909,((XP_059651967.1:0.00000100000050002909,XP_059651966.1:0.00000100000050002909)10:0.00000100000050002909,XP_059651972.1:0.00000100000050002909)10:0.00000100000050002909)10:0.00000100000050002909,XP_059651974.1:0.00000100000050002909)10:0.00000100000050002909,XP_059651965.1:0.00000100000050002909)0:0.00000100000050002909)10:0.00000100000050002909,(XP_059651961.1:0.00000100000050002909,((XP_059651970.1:0.00000100000050002909,XP_059651963.1:0.00000100000050002909)1:0.00000100000050002909,((XP_059651969.1:0.00000100000050002909,XP_059651964.1:0.00000100000050002909)4:0.00000100000050002909,XP_059651968.1:0.00000100000050002909)0:0.00000100000050002909)0:0.00000100000050002909)0:0.00000100000050002909)100:0.24072595029756338469)27:0.02342727152605792243,(((XP_059653459.1:0.00000100000050002909,XP_059653460.1:0.00000100000050002909)89:0.00364490423152844531,(XP_059653470.1:0.00000100000050002909,XP_059653468.1:0.00000100000050002909)90:0.00373013311590667494)100:0.08750196867759263419,((((XP_059651891.1:0.00000100000050002909,XP_059651896.1:0.00000100000050002909)14:0.00000100000050002909,XP_059651898.1:0.00000100000050002909)2:0.00000100000050002909,(((XP_059651895.1:0.00000100000050002909,XP_059651897.1:0.00000100000050002909)15:0.00000100000050002909,XP_059651894.1:0.00000100000050002909)9:0.00000100000050002909,XP_059651889.1:0.00000100000050002909)1:0.00000100000050002909)4:0.00000100000050002909,(XP_059651892.1:0.00000100000050002909,XP_059651890.1:0.00000100000050002909)6:0.00000100000050002909)100:0.20554338628093896113)44:0.01806269827767834416)37:0.01948451969122056912)51:0.01968945948365405374)91:0.04826494087069298222,((((XP_059651989.1:0.05961400426249825746,XP_059651945.1:0.12344891356064005561)99:0.09885612546792768573,((XP_059653474.1:0.00000100000050002909,XP_059653489.1:0.00000100000050002909)1:0.00000100000050002909,(XP_059653475.1:0.00000100000050002909,(((XP_059653491.1:0.00000100000050002909,((((XP_059653484.1:0.00000100000050002909,((XP_059653483.1:0.00000100000050002909,((XP_059653485.1:0.00000100000050002909,((XP_059653490.1:0.00000100000050002909,XP_059653480.1:0.00000100000050002909)10:0.00000100000050002909,XP_059653477.1:0.00000100000050002909)5:0.00000100000050002909)5:0.00000100000050002909,XP_059653481.1:0.00000100000050002909)5:0.00000100000050002909)5:0.00000100000050002909,XP_059653476.1:0.00000100000050002909)9:0.00000100000050002909)9:0.00000100000050002909,XP_059653487.1:0.00000100000050002909)9:0.00000100000050002909,XP_059653486.1:0.00000100000050002909)0:0.00000100000050002909,XP_059653479.1:0.00000100000050002909)5:0.00000100000050002909)5:0.00000100000050002909,XP_059653478.1:0.00000100000050002909)5:0.00000100000050002909,XP_059653488.1:0.00000100000050002909)0:0.00000100000050002909)0:0.00000100000050002909)100:0.17714411073845454103)88:0.04392590660927894741,(((XP_059631905.1:0.09409610093557226052,XP_059633520.1:0.05790682046029158730)72:0.01433708411378314951,(XP_059633532.1:0.01501754488739478859,XP_059655994.1:0.00000100000050002909)99:0.05068551917603521945)100:0.07747868221963871704,((XP_059633074.1:0.02082401097291260161,XP_059631072.1:0.02367583395057064333)100:0.13960663301409045878,((XP_059656116.1:0.00000100000050002909,(((XP_059656135.1:0.00000100000050002909,((XP_059656140.1:0.00000100000050002909,((XP_059656069.1:0.00000100000050002909,((XP_059656130.1:0.00000100000050002909,((XP_059656033.1:0.00000100000050002909,(((XP_059656110.1:0.00000100000050002909,(XP_059656096.1:0.00000100000050002909,XP_059656091.1:0.00000100000050002909)0:0.00000100000050002909)0:0.00000100000050002909,(XP_059656122.1:0.00000100000050002909,XP_059656163.1:0.00000100000050002909)10:0.00000100000050002909)10:0.00000100000050002909,XP_059656145.1:0.00000100000050002909)10:0.00000100000050002909)10:0.00000100000050002909,XP_059656017.1:0.00000100000050002909)10:0.00000100000050002909)10:0.00000100000050002909,XP_059656059.1:0.00000100000050002909)10:0.00000100000050002909)10:0.00000100000050002909,XP_059656080.1:0.00000100000050002909)10:0.00000100000050002909)10:0.00000100000050002909,XP_059656154.1:0.00000100000050002909)10:0.00000100000050002909)10:0.00000100000050002909,XP_059656049.1:0.00000100000050002909)10:0.00000100000050002909,((XP_059656024.1:0.00000100000050002909,XP_059656042.1:0.00000100000050002909)10:0.00000100000050002909,XP_059656010.1:0.00000100000050002909)0:0.00000100000050002909)0:0.00000100000050002909)0:0.00000100000050002909,(XP_059656101.1:0.00000100000050002909,XP_059656006.1:0.00000100000050002909)0:0.00000100000050002909)100:0.06008875893492626047)66:0.02698321414664755710)92:0.11418144996778406552)52:0.01972756796162994028,XP_059654342.1:0.20921432353387042768)25:0.01449200130063732148)60:0.03075414552207898777,XP_059633085.1:0.14099871883318304544)75:0.10434199543667246890)57:0.03855650529444806796)57:0.07826560205501409406)99:0.35927023933706569991,((((XP_059632996.1:0.32790075344071228924,(XP_059655093.1:0.09414049989722315936,XP_059632995.1:0.10186158094401712160)100:0.25072648317004286866)100:1.09548704416156428287,(((((((XP_059649187.1:0.00000100000050002909,(XP_059649188.1:0.00000100000050002909,((XP_059649186.1:0.00000100000050002909,XP_059649182.1:0.00000100000050002909)16:0.00000100000050002909,XP_059649183.1:0.00000100000050002909)2:0.00000100000050002909)0:0.00000100000050002909)0:0.00000100000050002909,(XP_059649185.1:0.00000100000050002909,XP_059649181.1:0.00000100000050002909)1:0.00000100000050002909)100:0.12047410474647542167,((XP_059653695.1:0.00000100000050002909,((XP_059653696.1:0.00000100000050002909,XP_059653694.1:0.00000100000050002909)17:0.00000100000050002909,(XP_059653693.1:0.00000100000050002909,XP_059653697.1:0.00000100000050002909)23:0.00000100000050002909)7:0.00000100000050002909)100:0.14773945074766320351,XP_059651918.1:0.11656443052476668509)20:0.01541493096517785114)38:0.02565746835346953761,(XP_059651919.1:0.00000100000050002909,(((XP_059651922.1:0.00000100000050002909,XP_059651924.1:0.00000100000050002909)23:0.00000100000050002909,(XP_059651923.1:0.00000100000050002909,XP_059651920.1:0.00000100000050002909)14:0.00000100000050002909)1:0.00000100000050002909,XP_059651921.1:0.00000100000050002909)5:0.00000100000050002909)100:0.10531369249416283607)97:0.10574427822574984648,(XP_059654432.1:0.18164173518708784383,((((XP_059652808.1:0.00000100000050002909,XP_059652807.1:0.00000100000050002909)100:0.18964850714379613561,((((XP_059652588.1:0.00000100000050002909,XP_059652587.1:0.00000100000050002909)100:0.29985441506011178969,(XP_059649650.1:0.19906318965717931246,XP_059652702.1:0.31921587328944905915)30:0.01109364259501993341)26:0.01756261487664378604,((((XP_059646195.1:0.00000100000050002909,XP_059646194.1:0.00000100000050002909)81:0.00000100000050002909,(XP_059652705.1:0.00000100000050002909,(XP_059652704.1:0.00000100000050002909,XP_059652703.1:0.00000100000050002909)22:0.00000100000050002909)96:0.00000100000050002909)100:0.04245249080151072135,((((XP_059646403.1:0.00000100000050002909,XP_059646406.1:0.00000100000050002909)24:0.00000100000050002909,XP_059646405.1:0.00000100000050002909)41:0.00000100000050002909,(XP_059654489.1:0.00000100000050002909,XP_059646402.1:0.00000100000050002909)48:0.00000100000050002909)100:0.07062535365512014052,((XP_059652688.1:0.00000100000050002909,XP_059652690.1:0.00000100000050002909)0:0.00000100000050002909,((XP_059652693.1:0.00000100000050002909,XP_059652694.1:0.00000100000050002909)35:0.00000100000050002909,(XP_059652691.1:0.00000100000050002909,XP_059652689.1:0.00000100000050002909)7:0.00000100000050002909)1:0.00000100000050002909)100:0.01812841705052215327)61:0.03334008725048975830)100:0.33792538140412359260,((XP_059652595.1:0.00000100000050002909,(XP_059652594.1:0.00000100000050002909,XP_059652598.1:0.00000100000050002909)17:0.00000100000050002909)9:0.00000100000050002909,(XP_059652596.1:0.00000100000050002909,XP_059652593.1:0.00000100000050002909)11:0.00000100000050002909)100:0.09960309718774339183)45:0.02491112105190881540)35:0.02701229546439682175,XP_059652592.1:0.11293082569029534723)79:0.05654942157620125587)72:0.04554303579211148312,XP_059652806.1:0.18810236016254541780)50:0.03784931787894448008,((XP_059652663.1:0.00000100000050002909,(XP_059652664.1:0.00000100000050002909,(((XP_059652667.1:0.00000100000050002909,((XP_059652666.1:0.00000100000050002909,((XP_059652651.1:0.00000100000050002909,(((XP_059652656.1:0.00000100000050002909,(XP_059652671.1:0.00000100000050002909,XP_059652668.1:0.00000100000050002909)0:0.00000100000050002909)0:0.00000100000050002909,(XP_059652670.1:0.00000100000050002909,XP_059652657.1:0.00000100000050002909)20:0.00000100000050002909)10:0.00000100000050002909,XP_059652660.1:0.00000100000050002909)10:0.00000100000050002909)10:0.00000100000050002909,XP_059652659.1:0.00000100000050002909)10:0.00000100000050002909)10:0.00000100000050002909,XP_059652652.1:0.00000100000050002909)10:0.00000100000050002909)10:0.00000100000050002909,XP_059652662.1:0.00000100000050002909)9:0.00000100000050002909,((XP_059652665.1:0.00000100000050002909,((((XP_059652653.1:0.00000100000050002909,XP_059652649.1:0.00000100000050002909)4:0.00000100000050002909,XP_059652648.1:0.00000100000050002909)2:0.00000100000050002909,XP_059652654.1:0.00000100000050002909)2:0.00000100000050002909,((XP_059652655.1:0.00000100000050002909,XP_059652669.1:0.00000100000050002909)6:0.00000100000050002909,XP_059652661.1:0.00000100000050002909)6:0.00000100000050002909)0:0.00000100000050002909)0:0.00000100000050002909,XP_059652650.1:0.00000100000050002909)0:0.00000100000050002909)0:0.00000100000050002909)0:0.00000100000050002909)100:0.24462826215547470166,((XP_059652643.1:0.00000100000050002909,XP_059652646.1:0.00000100000050002909)100:0.13037631950372860490,(XP_059653642.1:0.00000100000050002909,(XP_059653633.1:0.00000100000050002909,((XP_059653634.1:0.00000100000050002909,XP_059653635.1:0.00000100000050002909)0:0.00000100000050002909,((XP_059653631.1:0.00000100000050002909,XP_059653637.1:0.00000100000050002909)7:0.00000100000050002909,(((XP_059653639.1:0.00000100000050002909,XP_059653630.1:0.00000100000050002909)1:0.00000100000050002909,(XP_059653636.1:0.00000100000050002909,XP_059653640.1:0.00000100000050002909)5:0.00000100000050002909)3:0.00000100000050002909,((XP_059653641.1:0.00000100000050002909,XP_059653632.1:0.00000100000050002909)11:0.00000100000050002909,XP_059653629.1:0.00000100000050002909)5:0.00000100000050002909)0:0.00000100000050002909)0:0.00000100000050002909)0:0.00000100000050002909)0:0.00000100000050002909)100:0.06571230872689598490)100:0.10208717924916431430)71:0.04888987942781873597)31:0.00994753739401428062)82:0.09365533277851648131)92:0.12561266886681055066,R3a:0.71563716104574004451)50:0.13720537178068448192,(XP_059633101.1:0.59819826031447531633,((((XP_059643624.1:0.00000100000050002909,XP_059643623.1:0.00000100000050002909)100:0.10032592790310478070,((XP_059641636.1:0.00000100000050002909,(XP_059641637.1:0.00000100000050002909,XP_059641635.1:0.00000100000050002909)33:0.00000100000050002909)100:0.13578882260387259429,XP_059645452.1:0.17525523512330071219)84:0.03233441047692664494)100:0.18039660953140992938,((XP_059638688.1:0.20502642836561857376,((XP_059639938.1:0.00000100000050002909,XP_059639939.1:0.00000100000050002909)100:0.24497142390516482569,(XP_059653263.1:0.00000100000050002909,XP_059653262.1:0.00000100000050002909)100:0.10024290263639445975)93:0.03810695484310931691)100:0.07696903640595324780,XP_059658932.1:0.19364397635658814334)61:0.02967538400419816522)97:0.08426852994426496657,(((XP_059638529.1:0.00745489946518073862,XP_059638995.1:0.00000100000050002909)100:0.23807777421005815732,(XP_059644329.1:0.00000100000050002909,(XP_059644326.1:0.00000100000050002909,(XP_059644333.1:0.00000100000050002909,((XP_059644330.1:0.00000100000050002909,((XP_059644335.1:0.00000100000050002909,(XP_059644334.1:0.00000100000050002909,XP_059644325.1:0.00000100000050002909)0:0.00000100000050002909)0:0.00000100000050002909,(XP_059644328.1:0.00000100000050002909,XP_059644331.1:0.00000100000050002909)5:0.00000100000050002909)0:0.00000100000050002909)0:0.00000100000050002909,XP_059644332.1:0.00000100000050002909)0:0.00000100000050002909)0:0.00000100000050002909)0:0.00000100000050002909)100:0.21212301131930297315)18:0.01914611151470246159,((XP_059650560.1:0.13492408691922785913,(XP_059641426.1:0.10676286559571852852,(((XP_059640059.1:0.04708082869657823771,XP_059644715.1:0.09205320549356686699)100:0.09487370093029341700,((XP_059644886.1:0.09029624896032154013,XP_059644466.1:0.00943501049982476032)60:0.02339471632455037559,((XP_059638456.1:0.00000100000050002909,XP_059638455.1:0.00000100000050002909)98:0.00000100000050002909,XP_059640135.1:0.02291657061322326799)92:0.01570301696494486379)88:0.08485471859934494432)83:0.05813667531741142924,XP_059638951.1:0.13738649137216496499)58:0.01285307529468753505)97:0.06514619734730628386)100:0.08752313043471511567,((XP_059638527.1:0.00000100000050002909,XP_059638528.1:0.00000100000050002909)100:0.22634013392959390076,(((XP_059639947.1:0.00000100000050002909,(((XP_059643729.1:0.00000100000050002909,(XP_059643728.1:0.00000100000050002909,XP_059643725.1:0.00000100000050002909)3:0.00000100000050002909)4:0.00000100000050002909,(XP_059643727.1:0.00000100000050002909,(XP_059643726.1:0.00000100000050002909,XP_059643730.1:0.00000100000050002909)6:0.00000100000050002909)3:0.00000100000050002909)97:0.00376560659946042911,(XP_059639945.1:0.00000100000050002909,(XP_059639946.1:0.00000100000050002909,XP_059639944.1:0.00000100000050002909)33:0.00000100000050002909)95:0.00763453802955854285)97:0.01142532057483444489)100:0.08518009620256214443,(XP_059643731.1:0.01197230607104460623,XP_059643732.1:0.01950069351795928260)100:0.07903700821616493899)69:0.03903998193660163790,XP_059638624.1:0.20498575983170574943)77:0.06573086338901450165)19:0.02525806139648391346)32:0.03688457602508430494)96:0.15652463366747235152)98:0.14662008134778631296)57:0.05171086506583623399)54:0.16759362709651998147)26:0.08796873598657986570,((XP_059640481.1:0.00000100000050002909,(XP_059640480.1:0.00000100000050002909,(XP_059640478.1:0.00000100000050002909,XP_059640479.1:0.00000100000050002909)9:0.00000100000050002909)6:0.00000100000050002909)4:0.00000100000050002909,XP_059640482.1:0.00000100000050002909)100:0.92009460776507567825)37:0.16615875556006315383,((XP_059644901.1:0.39648153691669996146,XP_059650066.1:0.35352065464911586190)97:0.13772654863391411983,((XP_059657044.1:0.00000100000050002909,(XP_059657050.1:0.00000100000050002909,((((XP_059657048.1:0.00000100000050002909,(XP_059657046.1:0.00000100000050002909,XP_059657049.1:0.00000100000050002909)0:0.00000100000050002909)2:0.00000100000050002909,(XP_059657052.1:0.00000100000050002909,XP_059657053.1:0.00000100000050002909)18:0.00000100000050002909)8:0.00000100000050002909,XP_059657051.1:0.00000100000050002909)9:0.00000100000050002909,(((XP_059657043.1:0.00000100000050002909,XP_059657045.1:0.00000100000050002909)0:0.00000100000050002909,XP_059657054.1:0.00000100000050002909)15:0.00000100000050002909,XP_059657042.1:0.00000100000050002909)8:0.00000100000050002909)0:0.00000100000050002909)1:0.00000100000050002909)100:0.11750387628131078732,((((XP_059657099.1:0.00000100000050002909,XP_059657096.1:0.00000100000050002909)20:0.00000100000050002909,(XP_059657098.1:0.00000100000050002909,XP_059657097.1:0.00000100000050002909)25:0.00000100000050002909)100:0.06572719433188091431,((XP_059657158.1:0.00000100000050002909,(XP_059657151.1:0.00000100000050002909,((XP_059657153.1:0.00000100000050002909,XP_059657152.1:0.00000100000050002909)2:0.00000100000050002909,((XP_059657157.1:0.00000100000050002909,XP_059657154.1:0.00000100000050002909)38:0.00000100000050002909,XP_059657155.1:0.00000100000050002909)19:0.00000100000050002909)0:0.00000100000050002909)3:0.00000100000050002909)100:0.05566222880179994004,(XP_059657115.1:0.07438109935170385267,XP_059649476.1:0.05523717156449479970)63:0.00891067353901916354)77:0.01331817041888116830)95:0.10278486895182943617,((XP_059656967.1:0.10029402155958143383,XP_059658859.1:0.13878276433400191237)99:0.12066165658926387982,(XP_059656960.1:0.00000100000050002909,(XP_059656959.1:0.00000100000050002909,(((XP_059656961.1:0.00000100000050002909,XP_059656958.1:0.00000100000050002909)9:0.00000100000050002909,XP_059656956.1:0.00000100000050002909)0:0.00000100000050002909,XP_059656962.1:0.00000100000050002909)0:0.00000100000050002909)0:0.00000100000050002909)100:0.21448783832217052647)66:0.01831318365800443243)77:0.04317775514438098455)100:0.42559708370310961323)52:0.05573884379281583007)44:0.17696683237135402145)52:0.13911140068801025604,XP_059654302.1:0.71897784789852881016)98:0.32841338400350028603)34:0.11069981551661456365)35:0.09245323948551691096)38:0.28989426333564177751)49:0.34582995632411522857)22:0.08396392688026141360,((XP_059639187.1:0.34714166657433331853,((XP_059660239.1:0.00000100000050002909,(XP_059660249.1:0.00000100000050002909,(XP_059660256.1:0.00000100000050002909,((XP_059660264.1:0.00000100000050002909,XP_059660231.1:0.00000100000050002909)19:0.00000100000050002909,XP_059660224.1:0.00000100000050002909)11:0.00000100000050002909)5:0.00000100000050002909)2:0.00000100000050002909)100:0.12509110347347404679,XP_059660127.1:0.11327036274421342643)100:0.21493638381566518292)100:1.74360172048456285587,((XP_059661543.1:0.00000100000050002909,XP_059646170.1:0.00820955981624723816)100:0.40097246107951639571,(XP_059661509.1:0.00000100000050002909,XP_059661510.1:0.00000100000050002909)100:0.53528536374483470794)100:0.78728688527511003770)36:0.34752757920956978133)72:0.35790119521436358774,((XP_059652027.1:0.03483022590740992436,(XP_059652026.1:0.03272578791313832808,(XP_059652559.1:0.00000100000050002909,XP_059652560.1:0.00000100000050002909)100:0.05081947621194490144)79:0.01407265721905183627)100:0.31082976001249823517,((XP_059652079.1:0.00000100000050002909,XP_059652077.1:0.00000100000050002909)100:0.50315497368002426448,((XP_059651939.1:0.00000100000050002909,XP_059651936.1:0.00000100000050002909)31:0.00000100000050002909,(XP_059651938.1:0.00000100000050002909,XP_059651937.1:0.00000100000050002909)17:0.00000100000050002909)100:0.34043404909847857498)72:0.10418060628932775125)100:0.52790513998668664453)48:0.13827361543275745737,(((XP_059661424.1:0.00000100000050002909,XP_059661423.1:0.00000100000050002909)100:0.31130257838452479735,(XP_059644775.1:0.16737422078897790101,XP_059648534.1:0.05876821125675617263)97:0.22576949386649017293)100:0.74169497714964083279,(XP_059633152.1:0.57611904153242465831,((((XP_059640078.1:0.24077472916257447455,(XP_059638647.1:0.04904186528145954710,XP_059639461.1:0.10374676981560297662)100:0.15966437397264188203)38:0.03040943515822275289,((XP_059654623.1:0.03488428294855137196,(((XP_059653101.1:0.00000100000050002909,XP_059653100.1:0.00000100000050002909)92:0.00768450532382180824,(XP_059653113.1:0.00000100000050002909,(XP_059653110.1:0.00000100000050002909,(XP_059653112.1:0.00000100000050002909,(XP_059653109.1:0.00000100000050002909,XP_059653108.1:0.00000100000050002909)15:0.00000100000050002909)12:0.00000100000050002909)56:0.00000100000050002909)71:0.00000100000050002909)94:0.00780671284594976114,((XP_059653104.1:0.00000100000050002909,(XP_059653106.1:0.00000100000050002909,XP_059653105.1:0.00000100000050002909)34:0.00000100000050002909)59:0.00000100000050002909,XP_059653107.1:0.00000100000050002909)88:0.00759740688547703817)77:0.00834448380965289831)100:0.14684424300829967969,(XP_059635052.1:0.01268763222282981266,(XP_059634658.1:0.00000100000050002909,XP_059634659.1:0.00000100000050002909)100:0.02888667987701558013)100:0.25249033655797342712)39:0.04709097295474853201)85:0.09773182117109656397,(XP_059642169.1:0.16400742201348281202,(XP_059629297.1:0.15351618119526441730,XP_059642077.1:0.16858220903924056588)84:0.08424483530927226460)89:0.04791703056156603607)70:0.09775941043362086635,(XP_059648125.1:0.00000100000050002909,XP_059648124.1:0.00000100000050002909)100:0.57458699602779250704)100:0.36990873755666969780)100:0.39363085121964580537)63:0.17946763655853723018)100:0.73012862671787437385,(((XP_059655814.1:0.00000100000050002909,XP_059655815.1:0.00000100000050002909)100:0.30557819110185346911,(XP_059655816.1:0.15367890429910802119,(XP_059658469.1:0.10708751686817884197,XP_059658472.1:0.17748634057367862482)96:0.13565305627058774074)76:0.06606350225926571618)100:0.60570569343001157137,(XP_059664771.1:0.00000100000050002909,(XP_059664773.1:0.00000100000050002909,(((XP_059664775.1:0.00000100000050002909,XP_059664776.1:0.00000100000050002909)38:0.00000100000050002909,XP_059664774.1:0.00000100000050002909)12:0.00000100000050002909,XP_059664772.1:0.00000100000050002909)4:0.00000100000050002909)13:0.00000100000050002909)100:0.55084911660364110908)70:0.12728056895681652549)100:0.40172565290320322307)92:0.13082508633998649050,(XP_059638750.1:0.08293422726656282662,(XP_059623047.1:0.04802910810939559072,XP_059624277.1:0.03313689411615376723)91:0.04827513099858193185)100:0.14770169989035555891)100:0.17248716492316026883,XP_059653727.1:0.18735170551612650991);
