# Supplementary material for: The NRC0 gene cluster of sensor and helper NLR immune receptors is functionally conserved across asterid plants
Source: Plant Cell. 2024 Jun 4;36(9):3344–61. doi: 10.1093/plcell/koae154 (PMC11371149; doi:10.1093/plcell/koae154)
Supplement: koae154_Supplementary_Data [file koae154_supplementary_data.zip › Supplementary File 11/Supplemental File 11/phylogenetic tree files/Malania_oleifera_with_Tomato_Nyssa_Camellia_NRCs_phylogenetic_tree.nwk]

((XP_057948488.1:0.00000100000050002909,(XP_057948456.1:0.00000100000050002909,XP_057948464.1:0.00000100000050002909)4:0.00000100000050002909)7:0.00000100000050002909,(((((((XP_057948397.1:0.00000100000050002909,(((XP_057948731.1:0.01217060829657615195,(XP_057948697.1:0.00000100000050002909,(XP_057948717.1:0.00000100000050002909,XP_057948707.1:0.00000100000050002909)36:0.00000100000050002909)100:0.02534874398828686204)91:0.02432233109098175944,(((XP_057967907.1:0.00000100000050002909,XP_057967906.1:0.00000100000050002909)100:0.05086549981061563169,(((XP_057957017.1:0.00000100000050002909,XP_057957018.1:0.00000100000050002909)2:0.00000100000050002909,(XP_057957020.1:0.00000100000050002909,(XP_057957019.1:0.00000100000050002909,(XP_057957021.1:0.00000100000050002909,XP_057957022.1:0.00000100000050002909)16:0.00000100000050002909)1:0.00000100000050002909)2:0.00000100000050002909)100:0.09942465545964287998,(XP_057951051.1:0.03502755199528833491,((XP_057969542.1:0.06153761475173244455,(((XP_057948552.1:0.00000100000050002909,((XP_057948594.1:0.00000100000050002909,(XP_057948517.1:0.00000100000050002909,XP_057948519.1:0.00000100000050002909)6:0.00000100000050002909)6:0.00000100000050002909,XP_057948507.1:0.00000100000050002909)10:0.00000100000050002909)9:0.00000100000050002909,XP_057948543.1:0.00000100000050002909)0:0.00000100000050002909,((((((XP_057948626.1:0.00000100000050002909,XP_057948499.1:0.00000100000050002909)1:0.00000100000050002909,XP_057948528.1:0.00000100000050002909)1:0.00000100000050002909,XP_057948561.1:0.00000100000050002909)0:0.00000100000050002909,XP_057948587.1:0.00000100000050002909)0:0.00000100000050002909,(XP_057948609.1:0.00000100000050002909,(XP_057948568.1:0.00000100000050002909,(XP_057948601.1:0.00000100000050002909,(XP_057948580.1:0.00000100000050002909,(XP_057948535.1:0.00000100000050002909,XP_057948617.1:0.00000100000050002909)0:0.00000100000050002909)0:0.00000100000050002909)0:0.00000100000050002909)0:0.00000100000050002909)0:0.00000100000050002909)0:0.00000100000050002909,XP_057948577.1:0.00000100000050002909)0:0.00000100000050002909)98:0.01162634013285228189)100:0.05513348657112793205,((XP_057957024.1:0.00000100000050002909,XP_057957026.1:0.00000100000050002909)19:0.00000100000050002909,(XP_057957027.1:0.00000100000050002909,XP_057957025.1:0.00000100000050002909)24:0.00000100000050002909)100:0.02870398671226416509)52:0.00693292690600061465)41:0.00132698295568801135)40:0.00865067297320758731)29:0.00822228659587445794,((XP_057964054.1:0.55861048260161538792,((((XP_057958618.1:0.01390959622901015956,XP_057958609.1:0.00905492004413221106)96:0.01049128051613103588,XP_057958611.1:0.05329357684822466634)94:0.05733178569687884946,(XP_057972524.1:0.02024652186637485030,XP_057972525.1:0.08609444755023207274)94:0.04658800236511929233)100:0.26681138958011191287,(((XP_057981092.1:0.09499802134691176514,((XP_057969077.1:0.00000100000050002909,(XP_057969078.1:0.00000100000050002909,XP_057969076.1:0.00000100000050002909)27:0.00000100000050002909)100:0.00997184189329997084,XP_057969079.1:0.03125710846825618255)95:0.10733808364908939414)100:0.36962898019046225295,(XP_057962343.1:0.53328109465841944115,(XP_057969158.1:0.00000100000050002909,XP_057969159.1:0.00000100000050002909)100:0.49482471991884113827)34:0.06293757999062603303)90:0.32318167502055417106,(XP_057977381.1:1.02054068533275521524,((((XP_057952416.1:0.64051394981700693343,(XP_057972919.1:0.24193050258020895593,((XP_057968483.1:0.00000100000050002909,XP_057968481.1:0.00000100000050002909)100:0.06957819574668921980,(((XP_057973726.1:0.11518618247525440335,XP_057973723.1:0.08415620028267349617)100:0.13946310830960245708,(XP_057973729.1:0.02094619736323750231,XP_057973734.1:0.00745806797920966439)99:0.07828332792450830302)88:0.04582234346435783146,(((XP_057972921.1:0.00000100000050002909,XP_057972922.1:0.00000100000050002909)95:0.00000100000050002909,XP_057972923.1:0.00975150739517917017)100:0.02832436986567323650,XP_057973796.1:0.06123633375582970134)51:0.00916920023919008849)35:0.01665652253914321271)100:0.15364236373282261217)92:0.14367308084304214466)97:0.25587973482321807461,(((XP_057948491.1:0.00000100000050002909,XP_057948492.1:0.00000100000050002909)100:0.00990021368341063336,(XP_057948493.1:0.00000100000050002909,XP_057948494.1:0.00000100000050002909)100:0.04314616904335363823)100:0.64964316791318255095,(XP_057978132.1:0.00000100000050002909,XP_057978131.1:0.00000100000050002909)100:0.33796558277088717404)52:0.08129434553843881139)100:0.78795037110170584871,(XP_057973348.1:0.46984611728695940824,((XP_057975719.1:0.06674627648728477525,XP_057975707.1:0.06845392064416991329)100:0.28228380797399343916,(XP_057975730.1:0.00000100000050002909,XP_057975738.1:0.00000100000050002909)100:0.38103387509983815962)98:0.25239922882749804556)100:0.76964406099571958109)59:0.15549430927392482449,(((XP_057971664.1:0.41850848926158645824,(RPM1:0.75071458895787213095,XP_057950409.1:0.41213306911992059201)57:0.11738688525049843780)94:0.25638073931310462195,((((((XP_025886337.1:0.39070786005651753081,((((XP_004239388.2:0.09808202940076519993,(XP_010320686.1:0.00000100000050002909,XP_004239389.1:0.00000100000050002909)100:0.19690875514931871493)100:0.15036701833270710305,XP_004239390.2:0.31433483571189335670)95:0.07427620539786301823,(R1:0.28952001336871696635,XP_019069317.1:0.17343907508302844334)63:0.01694245463751639993)94:0.07384073294760559736,(((XP_004239469.1:0.00000100000050002909,XP_025886865.1:0.00000100000050002909)100:0.09462772278806877435,XP_010320570.2:0.09008193969502349685)100:0.14152272206010496625,(NP_001333428.1:0.04420482448516842994,(XP_010320901.1:0.00000100000050002909,(XP_025886867.1:0.00000100000050002909,XP_010320900.1:0.00000100000050002909)31:0.00000100000050002909)100:0.03999599589058356469)100:0.23382392650403047152)96:0.08041185727923111370)97:0.07621153468724657654)94:0.07282083345892509385,((XP_025886812.1:0.00000100000050002909,XP_019069438.1:0.00000100000050002909)100:0.14791831175864159076,((Prf:0.00000100000050002909,(XP_004239116.1:0.00000100000050002909,XP_010320925.1:0.00000100000050002909)62:0.00259638464467770811)100:0.15116132537885040854,(XP_025886878.1:0.15404242456082467561,XP_019069562.1:0.13819942312750277402)44:0.00996989220986234902)70:0.05679883311103004623)100:0.28166343915590302815)99:0.13152957167584444775,(XP_004233876.2:0.66998402242378785054,((((XP_025886344.1:0.03326390318613630520,XP_004236921.1:0.03209176186947912401)39:0.01763936732151022771,(((XP_004237188.1:0.04195598270490364518,(XP_025886222.1:0.06251829378123488490,(NP_001234836.1:0.01985740139077744881,Hero:0.02592758870541089083)100:0.06030870901661532918)72:0.02019495965601145193)62:0.01232760455124828902,XP_010322775.1:0.04153562309358562604)62:0.01249659763424138502,XP_019068911.1:0.03953671911861791899)89:0.02164502979785224920)100:0.39429895184068058933,((XP_019069333.1:0.13280719949888505904,(XP_019069506.1:0.04382840587722719450,((XP_004239804.1:0.06914204402916460102,((XP_019069402.1:0.02969272279088803687,(XP_010321401.1:0.00000100000050002909,((XP_010321400.1:0.00000100000050002909,XP_025887048.1:0.00000100000050002909)17:0.00000100000050002909,XP_004240205.1:0.00000100000050002909)17:0.00000100000050002909)100:0.04394972484365194249)96:0.02580048070859820852,(XP_019069404.2:0.07485655173082920999,(XP_025887010.1:0.00000100000050002909,XP_019069358.2:0.00000100000050002909)100:0.06077103215855727408)65:0.01397563554567000585)64:0.01830815269010772212)84:0.01837902631662672454,XP_019069347.2:0.04441894413617635679)72:0.01277223209057967365)100:0.09013633386917029033)97:0.08219262606796223780,(Rpiblb2:0.03965623612681626331,((NP_001318045.1:0.02060034730854739746,((Mi1.2:0.03960564489970255092,((XP_004240499.1:0.00000100000050002909,NP_001318030.1:0.00000100000050002909)100:0.03029791630744380418,(NP_001318028.1:0.00000100000050002909,XP_004240498.1:0.00000100000050002909)100:0.01116851978744744234)93:0.01492912627412968513)88:0.00689581457695212768,(NP_001333108.1:0.00000100000050002909,XP_010315011.2:0.00000100000050002909)100:0.01401057192879028718)73:0.00438620820603524263)96:0.05283704910668041155,(NP_001318035.1:0.00000100000050002909,(XP_019069678.1:0.00000100000050002909,XP_004240523.1:0.00000100000050002909)36:0.00000100000050002909)100:0.04425975580427749662)90:0.04824898703050883864)100:0.18032646169393026780)99:0.19250425002816506925)88:0.20628061327104227352,((XP_019071116.1:0.14328499558688070903,((Sw5b:0.00336756962163095759,XP_004248043.1:0.00735605951082984790)100:0.10317812410103464893,((NP_001289831.1:0.00000100000050002909,XP_004248007.2:0.00000100000050002909)100:0.06272439016663161615,XP_025888775.1:0.08268112579699977982)82:0.03283061494169498690)70:0.06370302394463182860)100:0.26719888103791250566,((XP_004238960.1:0.00000100000050002909,(XP_010320781.1:0.00000100000050002909,XP_010320780.1:0.00000100000050002909)31:0.00000100000050002909)100:0.43329824296954694285,(XP_004238957.1:0.33551455857744705291,(XP_004242250.1:0.06910381696489982517,((XP_004242252.1:0.04400107750375518295,(XP_025887356.1:0.00000100000050002909,XP_019069769.1:0.00000100000050002909)100:0.02460436636307870503)81:0.02420273162493782881,XP_004242251.1:0.07925091996009359097)71:0.01274072057084488577)98:0.21190010349689900049)96:0.09069930517349818200)80:0.08251469600835034668)93:0.09858845696580989526)79:0.08779340138346655720)40:0.06238001255861286981)52:0.10326714503221587349,(((((((KAA8529800.1:0.30463832520803851844,(KAA8529803.1:0.00000100000050002909,KAA8529801.1:0.02399545336638949158)82:0.01075012553619754396)100:0.32417815192330767804,((KAA8529811.1:0.11216184982690494132,(KAA8529776.1:0.37870625442170058328,KAA8529833.1:0.05106116060346901214)98:0.08647257896540549993)91:0.03517054914297218504,(KAA8532452.1:0.01738078812087608463,KAA8532451.1:0.00000100000050002909)100:0.19068235279355078005)63:0.02718752042671042021)23:0.01050700252564835610,(KAA8529819.1:0.32109742957931658447,(XP_028096865.1:0.20578120352645809521,(XP_028118554.1:0.19485290112027195408,((XP_028098613.1:0.04203915550870639117,XP_028063960.1:0.01879192940032512263)100:0.06569538528939355970,((XP_028061854.1:0.09560901916419245472,(XP_028126810.1:0.07860349750002673663,XP_028116480.1:0.08454508161941405586)83:0.03656716428953634551)98:0.03332474608979329317,(XP_028100405.1:0.06048131824072135176,((((((XP_028101614.1:0.05388167698292092161,XP_028101273.1:0.09980488194952881476)7:0.00259945077356879984,(((XP_028066697.1:0.01343478256952924249,((XP_028063474.1:0.00000100000050002909,XP_028063536.1:0.00000100000050002909)24:0.00000100000050002909,(XP_028063584.1:0.00000100000050002909,XP_028063385.1:0.00000100000050002909)21:0.00000100000050002909)97:0.00687472998011679805)100:0.04057244776974505002,XP_028102117.1:0.05520842874949438706)67:0.01338514012159936276,XP_028107731.1:0.02894404655321127298)44:0.00756011497012881208)9:0.00655354522455351991,((XP_028082942.1:0.04353061448667401578,(((XP_028066958.1:0.00000100000050002909,(XP_028066956.1:0.00000100000050002909,XP_028066957.1:0.00000100000050002909)34:0.00000100000050002909)100:0.01356809631626982628,(XP_028090836.1:0.00000100000050002909,(XP_028090838.1:0.00000100000050002909,XP_028090837.1:0.00000100000050002909)30:0.00000100000050002909)89:0.00249187060533749040)99:0.02616452097915054897,XP_028066936.1:0.03047725206997971628)30:0.00000100000050002909)29:0.00680056974344357169,(XP_028072320.1:0.01625718253353746964,XP_028116540.1:0.02341471423643051372)66:0.00802998126820931961)22:0.00574499474963373509)11:0.00395578692872526963,(XP_028102121.1:0.00000100000050002909,(XP_028102119.1:0.00000100000050002909,XP_028102118.1:0.00000100000050002909)36:0.00000100000050002909)100:0.02794707971489855669)23:0.00368870465657553884,XP_028080672.1:0.08446648697572187170)15:0.00283696120686886691,XP_028061745.1:0.05188883223468190170)47:0.01309455692027339420)100:0.03744063048701430640)49:0.00823917158706322962)99:0.10605170815368546167)66:0.02524673951071606387)99:0.07477753574642002909)34:0.01962247234098657422)25:0.02305027806327735948,(KAA8532448.1:0.19152527833018145875,((((KAA8519401.1:0.03731370046519234124,KAA8535368.1:0.04771910995674245176)76:0.02172982752985491359,((KAA8535375.1:0.01717583602785402452,KAA8535371.1:0.03342398456580959049)87:0.02154513994391498571,KAA8535370.1:0.02707363408898255663)51:0.01463172287508551599)53:0.01466849124432188615,KAA8535362.1:0.06691918339727931375)100:0.11668229117231604386,(((KAA8529829.1:0.06313273571565018727,(KAA8529827.1:0.00253265058807137155,KAA8529826.1:0.01055940108588863599)97:0.07714526781078254181)95:0.08615564984157977890,KAA8533657.1:0.15741939920685832366)43:0.01453625155364347832,(KAA8532444.1:0.15605800651573531468,KAA8532440.1:0.10132750038685837957)100:0.13098339773646527906)19:0.01276042677411125432)36:0.01637417202787080570)72:0.03686865325360944717)28:0.01932148114605586678,(((((XP_028124916.1:0.00000100000050002909,XP_028124917.1:0.00000100000050002909)20:0.00000100000050002909,(XP_028124915.1:0.00000100000050002909,XP_028124912.1:0.00000100000050002909)12:0.00000100000050002909)9:0.00000100000050002909,XP_028124913.1:0.00000100000050002909)100:0.12352286808490312020,XP_028063915.1:0.15482622557110353734)96:0.12751698782450365810,(XP_028098747.1:0.02174468941004704947,(XP_028124918.1:0.06842673021579885606,XP_028082887.1:0.02287302661402131065)50:0.02022259222676675225)100:0.20782451719706918070)86:0.09278948088369720626)78:0.10052873535425062290,((KAA8529807.1:0.23909002905859538801,((((XP_004236959.1:0.23759160204843801645,(XP_004236958.1:0.18823437420228267269,XP_010319428.1:0.20664113622175270257)72:0.04810664780840367971)100:0.15172526274979195038,(((XP_010319380.1:0.00000100000050002909,XP_004237189.1:0.00000100000050002909)100:0.23812970890363724386,(XP_019068866.1:0.00000100000050002909,XP_019068867.1:0.00000100000050002909)100:0.40231558528277816533)92:0.07499834620716186451,XP_010319429.1:0.74050631489894047643)51:0.05239109044468237553)100:0.29068838741332603259,(XP_004234046.1:0.34704796694160744419,(XP_004238948.1:0.11280087256038930088,(NP_001234202.1:0.19315270249528734836,XP_004248798.1:0.08199150695382084741)96:0.04754635733489116778)75:0.05095240404560265335)71:0.07701708063168516416)99:0.31546226023284051898,((((XP_028098606.1:0.00000100000050002909,(XP_028098605.1:0.00000100000050002909,XP_028098607.1:0.00000100000050002909)16:0.00000100000050002909)21:0.00000100000050002909,XP_028098604.1:0.00000100000050002909)100:0.06616992257806655897,(XP_028063962.1:0.00000100000050002909,(XP_028063964.1:0.00000100000050002909,XP_028063961.1:0.00000100000050002909)35:0.00000100000050002909)100:0.11780512169971542324)100:0.09199633168980549114,(KAA8529825.1:0.01424365625135559990,KAA8529828.1:0.00100060255594868744)100:0.13868217605692545469)19:0.00619756512101595197)21:0.02300844467490110665)35:0.02663409933016386288,((KAA8529869.1:0.06535672397794960176,KAA8529860.1:0.03048249673047348507)100:0.37737902236489895280,(((KAA8529868.1:0.00262458992294949036,KAA8529870.1:0.00000100000050002909)100:0.14209746535039119442,KAA8529814.1:0.04900310237877954223)98:0.05032889521719180470,XP_004248175.2:0.22110996786145112325)51:0.00964962386884795666)56:0.02437458926920613514)89:0.13238135381947596647)51:0.06284925999052556889,((((XP_025884563.1:0.00000100000050002909,XP_010313675.1:0.00000100000050002909)100:0.15380287967336286892,((XP_057978377.1:0.00000100000050002909,XP_057978378.1:0.00000100000050002909)100:0.12094663330253689615,(XP_057977557.1:0.00000100000050002909,XP_057977558.1:0.00000100000050002909)100:0.17073599949895310046)100:1.92440058695089066809)35:0.21879582984062143081,(((XP_004243493.1:0.09348917819441406041,XP_010320708.1:0.15741290659902312798)97:0.06464259915293070480,(XP_019066422.2:0.07841379738751777517,(XP_004250409.1:0.07531438963224304506,((XP_010312507.1:0.00000100000050002909,XP_019066695.1:0.00000100000050002909)100:0.03329001026964843735,(XP_025883959.1:0.00000100000050002909,(XP_025883958.1:0.00000100000050002909,XP_019066753.1:0.00000100000050002909)31:0.00000100000050002909)100:0.04193937273317473180)84:0.04843929090003577798)61:0.02156721841649104562)92:0.05904023879682165910)100:0.34275677075066718347,(((XP_004246080.2:0.11025560252586466548,(XP_019068849.1:0.07457975355916959814,((XP_004237148.1:0.03508846934886140218,XP_025886396.1:0.02407571134069732416)77:0.03062851081185186466,XP_019068848.2:0.11388057887623521947)38:0.02517408947892334908)99:0.06591076973091924973)100:0.24188658449401587158,(XP_004231117.1:0.25944584522264046988,(XP_010322858.1:0.19576035383636192222,XP_004243044.2:0.15721020975871294323)100:0.14021764869988931346)62:0.05850695916848023398)100:0.17370200484075673519,(XP_025883969.1:0.45023792146369562284,(XP_010327076.1:0.04965031434147034600,(((XP_019071638.1:0.00000100000050002909,XP_004248174.1:0.00000100000050002909)45:0.00000100000050002909,XP_019071640.1:0.00000100000050002909)22:0.00000100000050002909,XP_019071639.1:0.00000100000050002909)100:0.03775225107260496427)100:0.38047432686448795502)43:0.04045071869662018871)30:0.03876416071133912539)14:0.03244957605538535683)10:0.02914738623419932742,(((XP_025884479.1:0.00000100000050002909,XP_004251533.1:0.00000100000050002909)100:0.16697641638612462089,(Rx:0.04398612248346482623,Gpa2:0.03621850967973391094)100:0.14191092011137240725)100:0.26716466598057514448,((XP_010319214.1:0.51577492789385737115,XP_010324491.1:0.24629827539565055106)100:0.20975083790958773400,((XP_004231569.2:0.14858057301753604951,BS2:0.11576072637917546315)100:0.17439950459516048720,(XP_019066850.1:0.00000100000050002909,(XP_019066849.1:0.00000100000050002909,XP_025884346.1:0.00000100000050002909)32:0.00000100000050002909)100:0.18404933532714476407)100:0.16769277605378982154)84:0.06040386786526347890)99:0.12913874923143406348)29:0.08402231771928712900)20:0.06913113735985258745)18:0.20679784790669544781,(Rpivnt1:0.75065748912055629827,(XP_057958694.1:0.46239299494875230057,(XP_057981213.1:0.67604924847370928553,(RPP13:0.43633025669126140889,R2:0.42821697860012375436)89:0.15111185209762142967)55:0.06398985592669906297)43:0.06407608950893288469)31:0.07501646650672776084)7:0.05104205312952841966,((((XP_057967134.1:0.00000100000050002909,XP_057967135.1:0.00000100000050002909)19:0.00000100000050002909,(XP_057967132.1:0.00000100000050002909,XP_057967131.1:0.00000100000050002909)11:0.00000100000050002909)7:0.00000100000050002909,XP_057967133.1:0.00000100000050002909)100:1.84577848440807601449,(XP_057976192.1:0.00000100000050002909,(XP_057976193.1:0.00000100000050002909,XP_057976194.1:0.00000100000050002909)31:0.00000100000050002909)100:0.61966142994616568718)31:0.10572283637473550710)32:0.08826272784670793903)43:0.17456801907347274661,((AtZAR1:0.23438991493034383451,(((XP_057967436.1:0.00000100000050002909,((XP_057967453.1:0.00000100000050002909,XP_057967486.1:0.00000100000050002909)16:0.00000100000050002909,((XP_057967501.1:0.00000100000050002909,(XP_057967460.1:0.00000100000050002909,(XP_057967478.1:0.00000100000050002909,XP_057967511.1:0.00000100000050002909)14:0.00000100000050002909)14:0.00000100000050002909)4:0.00000100000050002909,XP_057967444.1:0.00000100000050002909)2:0.00000100000050002909)2:0.00000100000050002909)1:0.00000100000050002909,XP_057967491.1:0.00000100000050002909)0:0.00000100000050002909,(XP_057967470.1:0.00000100000050002909,XP_057967428.1:0.00000100000050002909)3:0.00000100000050002909)98:0.15659443165136724407)91:0.56186176478836569181,((((XP_057980634.1:0.00000100000050002909,(XP_057980635.1:0.00000100000050002909,XP_057980633.1:0.00000100000050002909)16:0.00000100000050002909)93:0.00000100000050002909,XP_057980636.1:0.00000100000050002909)56:0.00000100000050002909,XP_057980638.1:0.00000100000050002909)100:1.33352931103002769753,(((((XP_057961570.1:0.16776798496889008816,XP_057957203.1:0.29578333863794542546)100:0.20036649691721220012,((XP_057969254.1:0.07726989305845941014,((XP_057957438.1:0.04072119250725923789,XP_057957202.1:0.04013201986954047229)55:0.01337131639168671372,((XP_057957439.1:0.02563953222614427652,(XP_057957437.1:0.03819218409418904253,XP_057958758.1:0.01976104496783450196)65:0.01091111479558374425)63:0.01272114037216986321,((XP_057957196.1:0.02671389572886194788,XP_057957194.1:0.02937239845522693696)37:0.00607478451976165620,XP_057957197.1:0.04965188888816976509)24:0.00286053921308675662)36:0.00442329737487024213)78:0.02591219841277998467)99:0.11080404826020173736,XP_057949539.1:0.21322870840223442923)94:0.13245009232097174068)90:0.16007028360569244829,((XP_057965329.1:0.08080674314782844425,XP_057976741.1:0.11349281744465405941)100:0.30257810702302523342,(((((XP_057976205.1:0.00000100000050002909,(XP_057976207.1:0.00000100000050002909,XP_057976206.1:0.00000100000050002909)34:0.00000100000050002909)100:0.05406182211384073788,XP_057976135.1:0.06172082668897788116)95:0.02525052443646198103,(XP_057977583.1:0.04406167186337448666,((XP_057976138.1:0.07629873751351518019,(XP_057976195.1:0.01834026612597187272,XP_057976217.1:0.01765519111957554801)44:0.00316432273020591246)34:0.00747539617735972547,XP_057976204.1:0.03306141583034969550)90:0.03034974145679949359)98:0.07357535463812969745)100:0.18066321164594739690,(XP_057976321.1:0.00000100000050002909,XP_057976320.1:0.00000100000050002909)100:0.31296281251003138513)100:0.19323836886650902489,((XP_057964553.1:0.10327249906529638313,XP_057966231.1:0.14463591568985620373)100:0.23182728880168532171,XP_057978785.1:0.32921561478354699481)46:0.04878751143550805192)83:0.09076577819850718820)65:0.04374547960612628489)43:0.07101254969377802928,(((XP_057963164.1:0.00000100000050002909,XP_057963165.1:0.00000100000050002909)100:0.41695543105139748485,(((XP_057978574.1:0.00000100000050002909,XP_057978573.1:0.00000100000050002909)100:0.10258933168323999818,(XP_057965472.1:0.15339394909111697674,(XP_057978576.1:0.00000100000050002909,XP_057978575.1:0.00000100000050002909)100:0.01564943069829808145)100:0.05406174742196885596)100:0.28731107790457699469,XP_057977517.1:0.26595458694225593277)39:0.06073146021614875267)45:0.06753451812380287245,R3a:0.50764226890607688780)91:0.14082381859440945560)36:0.09717921478070758179,(XP_057978362.1:0.00428960464701945519,XP_057976105.1:0.04125282292501820242)100:0.60246239781789134859)83:0.25046241979567884783)67:0.19118407273085710751)35:0.03518661592450881420)40:0.27707676082783960769)100:0.44622777689505466192)48:0.10809002664961400719)99:0.36208706160809989161)89:0.10587005283695731517)98:0.25796343747658462275,(((XP_057948633.1:0.00000100000050002909,(XP_057948657.1:0.00000100000050002909,(XP_057948650.1:0.00000100000050002909,XP_057948666.1:0.00000100000050002909)5:0.00000100000050002909)5:0.00000100000050002909)5:0.00000100000050002909,XP_057948683.1:0.00000100000050002909)2:0.00000100000050002909,(XP_057948674.1:0.00000100000050002909,XP_057948641.1:0.00000100000050002909)3:0.00000100000050002909)100:0.10392556442414743745)80:0.09575448693785572341)29:0.01015485000759706359)52:0.01503727728526193207,XP_057969541.1:0.01850180386097342866)100:0.07651629036488587221)0:0.00000100000050002909,XP_057948388.1:0.00000100000050002909)1:0.00000100000050002909,XP_057948450.1:0.00000100000050002909)0:0.00000100000050002909,(XP_057948432.1:0.00000100000050002909,XP_057948471.1:0.00000100000050002909)8:0.00000100000050002909)0:0.00000100000050002909,XP_057948480.1:0.00000100000050002909)0:0.00000100000050002909,(XP_057948418.1:0.00000100000050002909,XP_057948441.1:0.00000100000050002909)0:0.00000100000050002909)0:0.00000100000050002909,(XP_057948384.1:0.00000100000050002909,(XP_057948379.1:0.00000100000050002909,XP_057948425.1:0.00000100000050002909)0:0.00000100000050002909)0:0.00000100000050002909)0:0.00000100000050002909,XP_057948408.1:0.00000100000050002909);
