# Supplementary material for: The NRC0 gene cluster of sensor and helper NLR immune receptors is functionally conserved across asterid plants
Source: Plant Cell. 2024 Jun 4;36(9):3344–61. doi: 10.1093/plcell/koae154 (PMC11371149; doi:10.1093/plcell/koae154)
Supplement: koae154_Supplementary_Data [file koae154_supplementary_data.zip › Supplementary File 11/Supplemental File 11/Supplemental File 11.txt]

Supplemental File 11.
Amino acid alignment file of NB-ARC domains and phylogenetic tree file of each of 32 asterids species and 1 Caryophyllales species and 1 Santalales species used for Fig. 4B.
