# Supplementary material for: The NRC0 gene cluster of sensor and helper NLR immune receptors is functionally conserved across asterid plants
Source: Plant Cell. 2024 Jun 4;36(9):3344–61. doi: 10.1093/plcell/koae154 (PMC11371149; doi:10.1093/plcell/koae154)
Supplement: koae154_Supplementary_Data [file koae154_supplementary_data.zip › Supplementary File 12.txt]

>PSR88102.1 Actinidia_chinensis_var._chinensis
MADAAVEFLLLNLKQLLVYNADLISGVKEQVEALYNELIMLKAFLKDSTEKRSEYEIVKALVRQIRVVVYEAEDVIDTFVVQTALQRTRSALSKAFHGIDYPAKLRSVAREIQSIRKKVDEIYRKQSFGFGVFNQLGETSSRVFPNKKAPVVEEENVVGFDKEAEMLVGLLNGGRKELEVVSVIGMGGLGKTTLARKVFTDPAIEYEFYIRAWIYVSQVYNRKDVFLDILSSLDKLTDEMYRWSDERLAEVLRGHLQSGRYLVVIDDVWTKDAWDDLKMAFPKNNDRSKILLTSRNREVANHANPDRLPHNLRFLTDDESWELLEKKVFRKENCPSELVDLGKKIAKECGGLPLAIVVIAGLLMKRDKTCEWWEKVADSVSSYVARDPKQCMDILALSYIHLPYHLKACFLYFGVFPEDYEIPVWKLIQLWVAEGFIQQVGEISLEDTAEEQLEDLVDRNLVLVEKRRSNGGIKTCRVHDMLHDLCLKEAEEENFLQEIKGLDQVHRSSVNPDKYRRLCIQSRVLDYISSKPCGPHVRSFLCFVGEQRELGREHTSFIYDAFKLLRVLDMKPILLSIFPVKIKELFHLRYVALYGSFEILPASISELCNLQTIIIETSSRTLKVEADIWKMLQLRHLFTNASSRLRGPPAKARKGGKDPLVRRNLQTISTISPESCTEDILARTPNLKKLGIRGKLATLMMEDKGGSSLFDNLTKLDHLVTLKLLNDTFPHPPSRGSLPQLYKFPPNLKKLTLADTLLDWEYMSTLGMLPKLEVLKLKDNAFKGGCWKALDGGFHLLRFLQIGKVDLVHWEALSHHFPRLQRLILKHCESLEVLPSGLWDVSTLQSLELHHASPTAVASAKQIQKQQQGFTINRVKLLVYPPEP
>PSR91028.1 Actinidia_chinensis_var._chinensis
MLILCGQFHFGVAELFLTERYQFGSKIRQMAETAFDCILENLKQAINGNADLIPNEKDQIRSLCEELGFLRTFLKDWEGKHYEHQAANHLVKHIIDVANKAEDTIELYITKKDKKQEMILIGEDTTTDEKIGHVHDPSLDLAKMKEKKDEGIDMTKKMDQVFDPSLNLGSINERIEVIKRAVLNFHDKEKTKTKREKQPKDIGVAKKIGQGFFSCLNLGSTRKECEAIKTVEKQIDDIKDIQDEDYSNEDSSRANAVGKEEVVVGFDNTAAMRRYGENSNRPLTRIVGEEDIMVGFEEEAMMIKEKLTGGRNQLEIISIVGMPGLGKTTLAKKVYYDPLIIYHFYARAWISISQEYRKQDLLRSLLSSVSKRTNDIYKVRDDKLGEELRKRLKEKRYLIVMDDIWDIKAWVHLKSSFPNDNNGSRILFTSRLADVVLQAKPNNPPLYLRFLSEGESWDLFQQKAFQRKPCPPEFIDIGKKIAKICRGLPLTIVVAAGILANKEKMEDQWKQIGNSLASSIFGDPHLCTETLALSYNHLPQYLKPCFLYFGAFPEDYEIPAQTLIWLWVAEGFIQKTGEKFLEDVAEEYLMNLIGRSLVTVSKRRSDGAIKSCRMHDLLRDFCLQKAEEEYFLHRISGHQHFFSSRSSLKNFSYMRRLCVHSMRSNVSSLFPSALNTHSLLYIDSGYNELQPLEFLFRCFNLLRVLDISSIDIYNFPNELDQLVLLRYLALGMGRVPCRLGYHIPASISNLCNLETLIICTSTSSVVLPHSIWKMVKLRHLFLTGEGIHKIETPDPKDHYPSSLNSLHTLSSLDPSQWPSRDFLARTPNLRKLGFRGEIVSQGWGRLTFPDIYFLNHLQKLKLINTRLCISGWSTNLRSIKFPPNLTSLTLERTYLKWDEMSTLGKLLPNLEVLKLSRDACTGPHWETSGDFPRLKVLKFLSMEIMEWYVSSDHFPILERLVFSQCHELKKIPSDIGDIPTLQLIEVRLCSYSAELSAKEIQKEQASAGNNWLQIIIESQDYSWSRDPRLLKALGLEIQNA
>PSS28891.1 Actinidia_chinensis_var._chinensis
MAAEQVGDLSSGDSSRAYASTGEEETIVGFEEEVLIIKEQLDDQVRKQLDVISIVGMAGLGKTTLAIKVYNDSFVAYHFHIRAWITISQEYVKRDLLCGLLSSVEHLKNGVDQMSDEEVNQMSDEELAQRLYKSLKRRRYFIVMDDIWDGRVWFDLKTCFPNDNNGSRIMFTSRNEDVASLAKSSRPPLFLRFLTEDESWVLFQQKVFPRETCPPQLTEIGKHIAKKCQGVPLVIVVVAGILTNEEQSPDQWETVGETLNSQIAADPQIWVKTVALSYNHLPHYLKPCFLYFRVFPEDFQVPVWKLIWLWVAEGFIRETREKSLEDVAEEYLMELIGRSLVLVSRRRYDGGVKACAIHDLLRDFCINQAEKECFLQQNFRVLPVSYFAQPKDLFIDDSPSTLNTSIFGFATHSGCTKSELADLDYPWYEFVRVLRTSAGMISINRSKLEKLVHLRYLEIDTRRRSVSFSNVYLPTTISNLKNLETLIISTRSSVTLPHCIREMVTLRHLHLITKRGILRIEEPVASYPFSLDNLQTLSNIDVWSCRDFLAGTPNIRKLGIRDCIVKNGLFTFPDTDFLNHLQELKLWCGRFGSWPIRLGGIRFPTNLRKLTLMESTVKWNEMSTLGKSLPNLEVLKLMQVACVGKCWKTSDGDFPQLKFLKLVAIPIEEWEVSSNPFPRLQRLVLIRCCGLQSIPSEIGEVPTLQMIEVRDCNTCVANSAHKIKEEQLNIGNKWLQIVDSGNGASPRQLVSWDEEANRIWMKMKRISGSAKNSEAKRSCKEY
>PSS29088.1 Actinidia_chinensis_var._chinensis
MATKQVGDRSIGDSSRAYTPTGEEETIVGFEEELLIIKEQLTGVPKQLDVISIVGMPGIGKSTLAKKVYNDPLVAYHFHIRDWITISQEYVKRDLLCGLLSSVMHHRNGVDQMSEEEVNKMSDEELAQRLYKSLKGRRYFIVMDDIWDSSVWFDLKTCFPNDNNGSRIMITSRNEDVALLAKSSRPPLSLRFLTEDESWVLFQQKVFPRETYPTQLTEIGKYIAKKCQGVPLVIVVVAGILTNEKKSPDQWEKVGKTLNSQMTAHPQIWLKTLALSYNHLPHHLKPCFLYFGVFPEDYQVPVWKLIWLWVAEGFIREAGEKSLEDVAEEYLMELIGRSLVLVSRRRSDGGVKACGIHDLLRDFCIKQAEKECFLQQNFCELPVSYFAQPKDLFIDDSLSTSITSKFGLATRTLFSKSMLHDLDYPWYEFVRVLRTSYGMISSNCSKIEKLVHLRFLEIDARHLIVPFSDISLPTTISNLKNLETLIINTWFSVTLPHFIREMVTLRHLTIKRGRLINEEPDAIYPFSLDNLQTLSSIDAWSCRDFLAGTPNIRKLGIQGCIFKNGLFTFPDTDFLNHLQKLKLCGQFRSSLIRLGGVRFPTNLKKLTLTETQLKWNEMSTLGKSLPNLEVLKLLHFACVGKCWKTSEGDFPQLKFLKLVAIPFEEWQVSSNPFPRLQRLVLVRCYYLQSIPSEIGEVPTLQMIEVCDCGTFVANSAHKIKEEQVSMGNNWLQIV
>PSS29089.1 Actinidia_chinensis_var._chinensis
MAAKQVGDRSKEYTPTGEEETIVGFEEEVLIIKEQLTGVPKQLDVISIVGMPGIGKTTLAIKVYNDPLVAYHFHIRAWITISQEYVKRDLLCGLLSSVMHHTYGVDQMSDEEVNQMSDEKLAQRLYKSLKGRRYFIVMDDIWDRRVWFDLNTCFPNDNNGSRIMFTSRNEHVALLSKSSRLLHLRFLTDDESWVLFQQKVFQRETCPPQLTEIGKHIAKKCQGVPLVIVVVAGILTNEEKSPDQWEKVGKTIKSQMTADPQIWLKTLALSYNHLPHHLKPCFLYFGLFPEDYQVPVWKLIWLWMAEGFIRETAEKSLEDVAEEYLTELIGRSLVLVSRRRYDGGVKAFGIHDLLRDFCIKQAEKECFLQQILGELLVSYFVQPKDLFIEDSSSTSTITSIFGKSVLHDLDYLRGTLTIEEPVAIYPFSLDNLQTLSGINARSCRYFLAGTPNIRKLGIQGCIFKNGLFTFPDTDFLNHLQELKLRGNGFQRFGSSLIRLGEVRFPTNLKKLTLMKFTVKWNEMSTLGKALPNLEVLKLLQCGSVGKCWKTSDGDFPQLKFLKLVTMPIEEWQVSSNHFPRLQRLVLVGCFGLQSIPYEIREVPTLQMIEVRYCNTSVANSAHKIKEEQAKAWMTRSGGGGGLVWMRSITGSDIENGMDQA
>PSS29090.1 Actinidia_chinensis_var._chinensis
MAAEQVGDRSSGDSSRTYTSTGEEETIVGFEEEVLIIKEQLTGVPKQLDVISIVGMPGIGKTTLAIKVYNDPLVAYHFHIRAWITISQEYVKRDLLCGLLSSVKYHTNGADQMRDEDLAQRLYKSLKGRRYFIVMDDIWDSRVWSDLKTCFPNDNNGSRIMFTSRHEEVALLAKSSKPPLSLRFLTDDESWVLFQQKVFRRETCPPQLREIGKNIAKKCHGVPLVIVVVAGILTNEEKSTDQWKKVGKTLNSQMTTDPQIWMKTLALSYNHLPQHLKLCFLYFGLFPEDYQVPVWKLIWLWMAEGFIRETGEKSLEDVAEEYLMELIGRSLVLVSRRRFDSGVKTCCIHDLLRDFCIKQAEKECFLQQNFRELPVLHFAQPKDRFIEDSPSTSITSIFGKSVLHDLDCLLYEFLRVLCIHYGFFSSYHGKIGKLVHLRYLEIGIPRLLLSDIYLPTTISNLKNLETLIIYTRSSVTLPYCITGMVSLRHLQTVKRGTLRIKEPSLWHLQTVKRGPLRIKEPGAIYPFSLDNLQTLSYIDASSCRVFLAGTLNIRKLGIRGCIFKDRFLTFPDTYFLSHLQELKLWCVQFERFGNWPMSLCGVRFPTNLKKLTLTKTQVKWKEMSTLGKKLPNLEVLKLVEFACVGKCWKTSDGDFPQLKFLKLVTIPIEEWQVSSNPFPMLQRLVLVGCPELQSIPSEIGEVPTLQMIEVRDCNTSVANSAHKIKEEQNWLQIVESGNRESPRQLGSWDDEDDEIWRRRRLGMDEEDQWIRPNSKNWW
>PSS29093.1 Actinidia_chinensis_var._chinensis
MAAEQVGDRSSGDSSRAYTSTGEEETIVGFEEEVMIIKEQLVGVPKQLDVISIVGMPGIGKTTLAIKVYNDPLVAYHFHIRSWITISQEYVKKDLLCGLLRSVMRHTNGIDQMSDEDLAPRLCKSLKGRRYFIVMDDIWDSRVWSDLKTCFPNDNNGSRIMFTSRNEDVALLAKSSRPPLSLRFLTDDESWVLFQQKVFPRETCPPQLTEIGKHIAEKCQGVPLVIVVAAGILTNEEKSPDKWEKVGKTLNSQMTADPQIWLKTLALSYNHLPHHLKPCFLYFGLFPEDYQVPVCKLIWLWMAEGFIRETGEKSLEDVAEEYLMELIGRNLVLVSWRWYEGGVKACGIHDLLREFCIKQAEKECFLQQNFHELPVSYYAQPKDLFIDDSPSMSITYKFGLATRALFLKSVLDDLDYLRYEFVMVLRTSYEFFSRKIEKLVHLRYLEIWIPSFGDIYLPTTIANLKNLETLIIDTCSSVTLPHCIRGMVPLRHLHLTTKGGILRIEEPGAIYPFSLDNLQTLSAIDAESCRDFLAGIPNIRKLGIRGCITFPNTDFLNHLQELKLWGNVFRRFDSSLIRLGGVRFPTNLKKLTLMESRVKWDVMSTIGKSLPNLEVLKLLKLACVGKCWKTSDGEFPQLKFLKLVLLPIEEWQVCSNPFPRLQRLVLISCCALQSIPSEIGELPTLQMIEVRDCNTFVANSAHKIKEEQVSVGNNWLQIVESDNDWINW
>PWA35308.1 Artemisia_annua
MMYTGLELFMENLKNLIYWDDNPLISNNPLILSERPQIELLYKELELMIQYLFDEKEEDLHELEKVKNLKKEFKDVAQEAHNTVGRFVYFMNASRYDFTKCSLNLKNVMRSINSIKREYITIVDKQKMDSAPSIDYLKIQYTPALRTKKPLGEEMVVGLDQDVKLIRDQLVQDQKQLDVVSIVGMGGLGKTTLANKVFNDPYVMYHFQVRAWVTVSHTYEKSDLLIQILASIGSELDSVETSYYQLRDKLHKSLMNKRYFIVIDDIWSNEAWDDLKVFFPNYDTKSRILVTSRLKEVAVHAKSNGFVHHMDLLTDEESWELLCKKVFNDNACPEWLIKPGMEIAKKCHGLPLAVVVIGGVLTKEAEIKESWERIAQSVSAYIVNDPNGYLDMLTLCYDHLPPHLKDCFLYLGGFPEKHKFRVQSLIWLWMAEGFIQESGNRSLQEIGEDYLMELVDRNLVVADRKFNGAIKACSVHDLLRELCLEKATKEHFYLKINTPALGFGRIFTNVDIFIKKSCYRPSPRVRSILSFHSGKSMLNTTFGDFYFYPILMVLDLQKCRLENFPQSIELLVHLRYLAFWYTGQFPSSICNLWSLQTLIVRSFVTLMLPNTISNLVNLRHLRSDKNICFRSIEKPMNLLTISKVVVNDGAENLVKYIPRIKKLTSWTDAAKDHDFRSLTSLETLMSITGSSLGVYGQREYASGEFQNINMRLPTSLKKLSLAGCCLPWSDMSILQSLPNLEVLKILDIAFVGPLWETGERQFQRLKFLKLQGLDIQHWEASELNFPCLKRLVVDRCEYLEEIPLELGDIPTLELIEVDKSSVESIIEQQSYFGNFDLKINVRKGFHSRRSHWKLQGLQGSYY
>PWA37240.1 Artemisia_annua
MTYTGLELFMENLKQLIYSNDNPLINNHPSILSERPQLQLLYDELDSMIQILFHGEHTELQYLKRRFKRTAEEAQYIIDLFVSGVHCRKLGYSPRPDVFRTFLNLDHVMRSIKSIKEELIKTSMDNMKIDSSQRTKSQQVQSAAAGTSNSRSTLGSKKLLDEIVVGLDHHVELIRDKLVEDQKQLDVISIVGMGGLDLVNLRHLSSNKKFYLPSINRPMNLQTISEVELGDLMSLILNSDEGNDFELLPCLETLKLTGIYRRKLIEPEVPKCEPNCRNNQISFPTTLKKLTLVGCHLPWSDMSIIQSLPNLEVLKVKDYAFDGTLWKTGGREEQFQRLRFLRLERLDIEKWEAYSINFPCLKQLEIVKCCYLREIPLEIGDIPTLELIKLDSWSYPLVESMKRIQEEQHNEDTDIGSKKLFDEIVVGLDHHVEVIRDKLVEDQKQLDVVSIVGMGGIGKTTLATKVFNDRFITYHFGIRAWVTVSQRYKKRDVLIQILASLGVEVDIENTNDFKLREMLHKSLKGQRYLIVIDDIWSKEAWDNLKGRPLSVVVIAGLLAKEPENIDLWKTISCSVASYIAGDENKHMETLVLSYNHLPPHLKECFLYLGGFPEDFKFYAQRVIRLWVAEGFIQEAENQSFEDIGEAYLMDLVGRNLVIVAERTFNGDISFLVHDLVREMCLKKALEERFFLKINSAASYAHSEVITSYKIRRLFTHQNTYPEHSITHLLSQVQMLVN
>PWA49255.1 Artemisia_annua
MTYTGLELFMDNLKQLIYSNDNPLINNHPSILSERPQLQLLYEELDSMIQILFHGVHTELQYLKRRFKNTVEEAQDIIDLFVSGVHCRKTGYSPRSDVFRTFLNLDHVMRSIKSIKEELVKTSMDNMKIDSSKSQQMQCAAAGTSNSRSTLGSKKVFDEIVVGLDHQVEVIRDKLVEDQKQLDVVSIVGMGGLGKTTLATKVFNDRFIVYHFNIRAWVTVSQTYKKRDVLIQILASLGVQVDIENTNDFKLREMLHKSLKGQRYLIVIDDIWSKEAWDNLKGLPLSVVVIAGLLAKEPENKDSWEKISCSVGSYIASDENEHMETLALSYDHLPLHLKECFLYLGGFPEDFKFPARWLIRLWMAEGFIQEAENQSFEDIGEAYLLDLVGRNLVIVAERRSNGGVKSFKVHDLVRELCLRIAQEERFFQRINSTESYKFIVSDKQHRMFTYQDIPIMKFAHPPTPSLRTLFCFLTTASWTYDIAEHFPSFALLRVLDLQNCELIHFPEGISLLVHLRYLAIWHLSGFPSSLLNLTSLQTLIVKTSQSSLLLPSNISDLVNLRHLSSNKKFYLPSINRPMNLQTISEVELGDLVENFQKYFPVIKKMSLILNSDEGNDFELLPCLETLKLTGINRREQSEPKLPKGEPNCRNNQISFSTTLKKLTLVRCHLPWSDISIIQLLPNLEVLKLRADAFDGSLWKTDEAQFQQLQFLRLEKLNIKQWEAYSINFPCLKQLEISEACFTSDDENCPRCGAGSNSGSNFLVGDKAKKMDISDFSKVDQYGWLLARNAEVFKGNHGWLNNVLRIYRVANNIRETNVEADVAEKQGRSTSKTLVLLMQCSRSLRVDSAG
>PWA55592.1 Artemisia_annua
MTYTGLELFMDNLKQLIYSNDNPLINNHPSILSERPQLQLLYEELDSMIQILFHGVHTELQYLKRRLKNTVEEAQDIIDLFVSGVHCRKIGYSPRSDVFKTFLNLDHVMRSIKSIKEELVKTSMDNMKMDSSQSQQMQCSAAGASNSRSTLGSKKLFDEIVVGLDHQVEVIRDKLVEDQKQLDVVSIVGMGGLGKTTLATKVFNDRFIVYHFNIRAWVTVSQTYKKRDVLIQILASLDVQVDIENTNDFKLREMLHKSLKGQRYLIVIDDIWSKEAWDNLKVLFPNDDTSSRILLTSRLNEVGLHAKSKPNGLVHFLSYLTELQSWELLCKKVFHSEECPEWLIKYGMQIANKCQGLPLSVVVIAGLLAKEPENKDLWEKISCSVGSYIASDKNEHMETLALSYDHLPLHLKECFLYLGGFPEDFKFPARWLIRLWMAEGFIQEAENQSFEDIGEAYLLDLVGRNLVIVAERRSNGGVKSFKVHDLVRELCLRIAQEERFFQRINSTESYKFIVSDKQHRMFTYQDIPIMKFAHQPTPSLRTLFCFLTTASWTYDIAEHFPSFALLRVLDLQNCELIHFPEGISLLVHLRYLAIWHLSGFPSSLLNLTSLQTLIVKTSQSSLLLPSNISDLVNLRHLSSNKKFYLPSINLPMNLQTISEVELGDLVENFQKYFPVIKKMSLILNSDEGNDFELLPCLETLKLAGINRREQSEPELPKGEPNCRNNQISFSTTLKKLTLVRCHLPWSDISIIQLLPNLEVLKLRADAFDGSLWKTDEAQFQQLQFLRLEKLNIKQWEAYSINFPCLKQLEIVDCCDLEEIPLEIGDIPTLKLIKIDGCSVSVGDSVKRIQEEQRDVGNYDLQIKVDGMELSFYLSYRDLANSLKSFLNSFSVSFVDGCGSPKVRKGVGIWLKC
>PWA59203.1 Artemisia_annua
MATADIELFMTKLRWLLYDDTNDLVRTNPLIKAKKPDIQLLYEELGSLIDLWFKYWTNNQEQLHELEDLGSWKRELTDVAREAEDIIDVFISYAILNNNIKGSNKRLRHDTSVSHGASVNWHTYSALEAPSCFSPGISNGMLDYPLNLKYVMDSIKSIGKEMSNMKCMVNNKTIQQFVKKDMMNKKSQATRSSCSIHTATVKQRAAKHEEVIVGFDADALSIIDRLTGGRKQLDIISIVGMGGLGKTTLATKIYNDQYAVYYFDIRGWISVSQAYSKRDLLIQILVSIGKTVHDTTSEPKVCEMLYKSLKGRKYLIVIDDIWSAAAWDDLRLCFPDDKTGSRVLLTTRLAEVACHANRGSFTHNLQLLSEEKSWELLCRKTFRGVECPEKLIETGKHIARECQGLPLALVVIAGLLEKAEKTKDLWESVVKRVSSYIVNDPEGCLDVLALSYDHLPCHLRNCFLYISGFPKDGKIQVQRLIRLWMAEGFIKEAGQRSMEEEAEDYLMDLVDRNLLAVADRRSDGGIKSCHLHDLLRELCLKKANEEGFFKKITVSYCNSFSTSSIKKQRRLITDFELLCSFCQDSPTHIRSVLCFHYGVPSVSPNPMQWELFLLLRVLDLLNFPIINSGMRLGKLVHLKYLAVWFLSKNIDYTPSEDYCEFSISKAYIWSLQTLILRGKFQVFKFSGENIANTVNLRHLRCDNINISIYFGVPLLLNLQTVSTLRLDCTTISWQHSFPNIKKLGCSVSSTSSDRAFLNFAMLTHLQALNLQNDMDIPLPAKNPITFPETLKNLALKGCRLPWIYMSTIQRLPKLEVLKLLDSSFEGDMWDVGNYKFIHLKLLKLQKLKIKSWEASSINFPNLRKLVVKTCKDLKEIPLVLGNISTLEHIEIDYSNILIRESVNRIQEEQHAMGNYDIHVTFSDIDPCEVFFEGNPYYD
>PWA69808.1 Artemisia_annua
MADAVVEFLLENLKQLLLYNADLISDLKDQINSLYRELSLMNAFLKDSKEKRSEYEYVRELVRQIRDVAYEAEDTIDAFIVNAAMHKERSTLNKFTHGLEYATKLRAVAKDIEAIKKKVKDIYDNKMFGIEALYTVETSNKSSSQRRKPMVEEDNVVGFDEEAKQIVSRLTNISESLEVVSVVGMGGLGKTTLAKKVYCDPAIEVCFPRLQPTRKHAYKLNEEMLVEEICKHLNGRRYLIVVDDVWTPEAWDDLKMAFPNQDCGSRILLTTRNTDVAKLANPDSTPHYLRFLNEDESWELLSTKVFRRGSCPSELVELGQTIARKCYGLPLAIVVVAGLLLKKDKTRDLWKKVAESVSSYVARDPKQCLDVLAPSYKHLPDHLKVCFIYFGAFPEDFEIPVWKLLMLWVAEGFIQQKGQDCLEDLAEEYLEDLVERNLILVAAKRSNGRIKTCRVHDMLRDLCLREAAEEKFLQVIKGNLQDPNSLISSGNYHRRLCVHSHVMNFIHSKPCGPHVRSFLCFPLEEKELSREHTSFIYEAFKLVRVLDIKYINISRFPVEITQLVHLRYISLSGNFKVLPPSISKLWSLQSLIIETTSRDLDIQVDIWKMSQFRHLRTSGPSHLHGPQAKTRMDNEDPFVQRNIQTISTVSPDSCTENVLARTPNLKKLGIRGKLIVLMEEKKGSSLFDNLAKLDNLEKLKLLNDTFPRPPSEGKLRGLPPLYKFPPHLNKLTLSDTLLDWKHMSTIGMLPYLEVLKLKVYAFKGPKWEPLDGGFRMLKVFQLGKTDLKEWMASAHHFPRLEHIVLEQCTDLLAIPHGLADVSALQTMKLYHTPSVIKSARLIEQQKKRQQKQQRHMGSNEFKLSIYPPE
>PWA72937.1 Artemisia_annua
MDLRDESSRLGSTLRNLSSSSSVFFSANQSPFFSPRSSSCWQPADLSEAACDDGPVPVASTSSDRHNFDLLTSSTNPSTSNPLLYATCHENEAFEHREKPRKVSRSPISNYTPPSTSYNPTRLRSFDVFIGFHGKKPMLSRFVNWLRADLEVQGLSCFVTDRAKCRNTRKHSIVEKAMDASTFGVVILTRKSFRNPYTIEELRFFASKKNLVPIYFDVGPDDCLVRDIVERRGETWERHGGELWLLYGGLENEWKEAVNGLIRVDEWKLEARDGKWRDCILRAVTLLALRLGRRSVVDRLAKWREKVENEEFPYPRNENFIGRKKELSELEFMLFGDVIGDREQDYFELKARPRRKNLIHSWGRSNSADERRRESKPEARSRRRKGKEPVVWKESEMEIEMQNNEFLPKPKPTRRKRAMKVVYGKGIACVSGDSGIGKTELLLEFAYRFHQRYKMVLWIGGESRYIRQNYLNLWSFLEVDVGIESGLEKSRTKSFEEHEETAIARIRKELMRNIPFLVIIDNLESEKDWWDHKHVIDLLPRFGGETHVLISTRMPKLLNMEPLRLSFLSGVEAMSLMQGNINERPSPVSVSEIDALRTIEEKLGRLTLGLAIVGAVLSELPITPSRLLDTINRMPSSGRRNTFLLQLIEVCFSIFDHADGPRSLATQMVLAGGWFAPGPTPVSLLALAAKRVPEKHHRTQLWKKILRSLTCGCSSLYDKKSEAEACSVLLRFNIARSCSRDGYIRFNQLIKTYARKRSVTGTAHAVVQTIVTRGTIIHNSDHIWAACFLLLGFGNDPIVIDTKASELPFLVKEVILPLAIRTFIRFSRCTAALELLRLCTNALEAADEALVTPVEKWLDKSLCWKPIQTDAQLNPSLWQDLALSRATVLEIRAKLMLRGGQFDIGDDLIRKAIFIRTSICGEDHPETVSARETLSKLTRLLANVQMHTSP
>PWA73812.1 Artemisia_annua
MNEDDVYYFTYDIPSTSYTPPSERYEFSDETKLKIVNCVPQLPDTNTNTNNAAPQPRISFSFPVPRMSFQKGSVSPANTKLRSCDVYIGYHGQNPNLLRFCKWLKSELELQGIACFVADRAKYADSQSHEIADRVICSVTFGIVVVTKESLLSYLSLEEIRFFAQKKNLIPLFFDMDVSEVGNVLAENSDSKECKEAVDGLMRSHEFKLEANEGNWRLCVAKTAGILKGRLGRMSVAEPEIECFDEIPFPKNKIFVGREKELAEIETAFFGCRDCNDNDGTVNVVKGVTPGTSEGLADEDSEVGGSKNGKFINLEVGKCNEPELEAWVEPVIGRNSFKRQKYKKTKSGKYKSFGSSIVCINGSPGIGKTELALEFAHRYCQRYKMVLWVGGEARYFRQNILNLSLNLGLDVSADEEKERGRIRSFDEQETEAFKRVKRELFRDMPYLLIIDNLETEKDWWEGRDLHDLIPRNTGGSHVIITTRLPKVMSFDPMPLQPLQLKEAILLMKGRRKKEYPGEEIEILGKFNEKLERSTFGLWVIGSLLTELAITPSTLFEAINHIRVDEPLSHIDEAFWGNNKFLLKVLIFCITILHEANGTKNLLASKMLLVGAWFAPLPVSANLLAAAATSITKSNNRFRKWVKCANTTFFCCSGFLKNQTSKSEDDSALVLVKLGLARRANKHHPGCYILFHPIAQNFAKLKGGILTAKATIHGIRKIGNPILNSDHLWASAFLVFGFKSEPPLVQLKANDMVLFIKKTALPLSIRAFTTFSRCNSALELLKVCTNVLEEVEKSFVSQIQDWCHGSLCWKKKMNSHKRIDEYVWQDVTLLKATLLETRAKLLLRGGHFDNGEELCRTCISIRTVMLGHNHAQTLAAQETLAKLVRMRSKI
>PWA78618.1 Artemisia_annua
MTSTGLELFMENLKQLIYSNDNPLINNHPSIVSERPQLQLLYEELDSMIQILFHGEHTELQYLKRRFKNTAEEAQDIIDLFVSGVHCRKIGYSPRSDVFRTFLNLDHVMRSIKSIKEELIKTSMDNMKMDSSQRTKSQHMQCAAAGTSNSRSTLGSKKLFDEIVVGLDHHVEVIRDKLVEDQKQLDVVSIVGMGGLGKTTLATKVFNDRFIMYHFDIRAWVTVSQIYKRRDVLIQILASLGVQVDIENTNDFKLREMLHKSLKGQRYFIVIDDIWSKEAWDNLKVLFPDDDTSSRILLTSRLNEVGLHAKSKPNGLVHFLSYLTELQSWELLCKKVFHGEECPEWLIKHGMQIANKCQGLPLSVVVIAGLLAKEPINTDLWEKIAHDVGSYIATDKNEHMETLNLSYNYLPLHLRDCFLYLGGFPEDFKFPARWLIRLWMAEGFIQEAENQSFEDIGEAYLLDLVSRNLLIVAERRSNGGVKSFKVHDLVRALCLRIAQEERFFQRINSTESYKFIVSDKQHRMFTYQDIHIVKFAHPPTPSLRTLFCFLTPTSLIYDIAEHFRSFALLRVLDLQNCEPINFPEGISLLVHLRYLAIWHLFGFPSSLLNLTSLQTLIIKTSQSSLPLPSNISDLVNLKHLSSNKKFCLPSINRPMNLQTISKVELGDLVEYFPVIKRLSSIFYSNEKHDFKLLRYLETLKLTGYGRKPSGTELPKGEPNCRNNQITFPTTLKKLTLERCYLPWSDMSIIQSLPNLEVLKLGEDSFDGPLWKTDDEAQFRQLKLLRLDMLNFRQWEAYSINFPCLKQFEIVGCYNLEEIPLEIGDIPTLEVIRIDYRSRSIFESVKRILEQQRDVGNYDLQIEGHEIDLQFLFALLEH
>PWA78851.1 Artemisia_annua
MADAAVEFLLGNLKQLLVYNAHLISTVKDQVDSLCNDLRLLAAFVKETTESRSKHAVVKELVRRIRIEVYKAEDIVDMYVFYASVHKSRTNIEKALHIADYPMKLRSVGKEIEDIRGRVKEIYDNKLFANEVFNKSASFIRCPPSVEEDNVVGFIEEAEKVAGWLKDETDELEVMSIVGMGGLGKTTLVKKVYNDPSIQYEFYIRSWVYVSQVYSRREVFLKILYDVTRENKDTSQWSVDTIADELRRQLKDGKYLIVLDDVWTKKTWDDLKMVFPNTKNGSRILLTSRNKDVAIHANTSLPPYQLRFLTDDESWELLEKKVFPKGTRCTKELEDLGKQIARKCYGLPLAIVVIAGILKKKDKTRSWWERVEEKVNTYVAMEPEQCMDVLALSYNHLPYDLKACFLYFGVFPEDFEIPVWKLIHIWVAEGFIQRIGDASAEEMVEENLQDLVDRNLVLVEKRRANGGIKTCRVHDMLHDLCVKQAEEENFFKEIKGNEPSSYISVDPNVFRRVSVHSRVSDYVSSKPNSSHIRSFLSYGKEETVLRPDLITYFPGAFSLLRVLDVRPISFPRFPSIQLVHLRYIALLGTFKVLPAAISNLWNLQTLIVETNSRNIDVQADLWKLLQLRHVYTSAASDLPTPSSKSRKSAKDPLVNENLKTMSKVSPNSCTDVILTRTPNLQKLGVRGKLMTLLEEKKGSCKFDNIAKLSHLEKLKLLNDTYPIPPLEGKLHDLPEWYKFPPKLKKLTISDTMLGWEDMSVLGKLPGLEVLKLGDNAFVGETWKTPDGSFVRLRVLQIGKTDLVHWEAAGHQFPQLQQISLKHCEQLVELPSGLGDIETLEVMELSWTSHKAIASARLIQKNFKLLVFPPDQDTQT
>PWA79763.1 Artemisia_annua
MADVLEHLFKQLLYSNDRSLHDMLHADRVHWKRKMCGYLNRIMNHLNKMMIGYENEKVQGLIKELERVAKDIVWHNPSHHMFDMMLEITEKICNIKYGSNIAEDSVVGFEEEVKTLLDQLTATCIKQFQVFTIAGMAGLGKTTLARKLYQDPLIEYLFDIRAWTCVSQVYTKRNLLLGILSSIVIDPTEMYIMSDEQLGEKLYRLLKGRKYFVVLDDIWDCKFWNDLKIYFPDDRTGSRVLFTSRDIDVSLHVGAARPAHVLRLRTEDESWNIFQRKVFRTGICTHVLQRFGRNIARKCEGLPLAIVISASLAKKEVSIFWWMKMAENLSSLMVSHPSRYMDSLALSFNHLSPHIRPCFLFLGSFPEDYEIPVTKLIWLWIAHGLIHETGSKNLEDVAEDILMDLIKRSLLTPAKKKAGGKIKTCHFHDLLRDFCLRKAMEDNFSLQVYKYAPVPESSTAITNSPYTATFGAPALPIQTGLCYPFELGEALLKGGSIFYETYNSLAVLDVESVPISLFPSDVTQLVNLRYLAIQAHDGSPKASISSLVNLQMLIISSKKNITVPKTIWDMINLRHLCIKSGENQIDDCTIGLSSLQTLSQISPQSCQHIFSRSPNLTKLGFCGPLISSLGDLDFPNINSLQHLKKLKLLNTTPYFEPTRSCNPIMLPENLKRLTLSNTGMDWEEMWTFSLLPNLEVLKLKFHACIGEKWDTSDAEFKHLKVLKLHGLDLRQWFCSRDNFPRLQCLVVHHCLKLNSIASDLGKILTLEMIEVRGCSISTKASVLRIQQEQESEGNFFLKVHASNNLDGSHNPRLDHLDLATLL
>PWA80246.1 Artemisia_annua
MEMKNTDLQVFMQNLNRLICANHNLLIRNNPIIEAKKTEIELLYVELSSLIKSCFKNMPIDEEQLHELADVEHWKKKIMDVAHEAEDIVDMFISSAILMNDNSLQGEGPSNVLDSSLNLKDVMNDLKSIRKDMKKKKHGFWGERLIRNSIIKHLVKKDVMVKMYEWQNAGKQAVGTSASRKPEIMNQRATEHEEVIVGFDEDALSIMDRLAGDRKQLDIISIVGMGGLGKTTLATKIFRDQYAVYYFDVRGWITVSQAYTKRDFLLGLLESIGKSDCEATSELKLSEMLYRCLKGKKYLIIIDDIWSAETWDDLRLYFPDDNTGSRVVLTTRLTEVALHASRGGFTHNQRYLTEEESWELLSQKAFRGDECPDILVEAGKRIAQKCQGLPLALVVIAGILEKGEKTKDLWDKVGKSVSSYVVDDPNGCLDTLALSYDHLPRHLRNCFLYAGGFPEDYKIQVRRLIRIWMAEGFIKEEGQKTLEEQSEAYLIDLVERNLLIVADRRLNGGIKSIRLHDLLRELCLKKATEENFFKKIGMSPINSTSSVGEQHRLFTDYKVLCEISVNHSFPRMRSVFCFSNSQLLGSKTGRWAPSFILLRVLDLQNISRADLNDIKILIHLRYLAVWSADQEFPSSIGNLWSLQSLILKGKFLNSMYSPDNMENMLNLRHLCSERIISIQSIFHVLNLQTISRLKLDKGSQNLFQYFPNIKKLGCYVSSVSANYEFLNFALLTHLQVLNLQNDIDIPLSVSSLITFPETLKNLTLRGCRLPWSYMSTFKGLHKLEVLKLLDSSFEGPLWDTSEQQFCQLKFLKLQKLNIESWEASSVNFPCLKKLVVKTCKIMKEIPLDIGTIFTLENIEIDDSSSDLVNSVNRIQEEQRAMGNYDLKIIINETRGGNFNYPTGSEPLNQLDYCINNNVLVKLSLEKLNYNSCSSFFKIHLGRLCLKKHVEDASTSTSTIDPEWSKLDDLVKMWILGTLSESLQDQVVTSLGNHKDLWDHIKDIFLDNEDAREINLNNQISSTKIGNLSINAYFTKIQNMADRLKILGTLVSDKNIVMYALNGLNSNFKHLA
>PWA80248.1 Artemisia_annua
MANIGLEILMENLKQLICSNSPPLMNNLFVQEKQPQLQFLYQEIEPLRTFVMVDRDRRLARRLRNVVNEAEDIVDLFLTNGFIRNNRNITMCGAISTYQTPNFDSVLEEIKSIKKEFMDKKMQSQTEVLQPTVVTLPSRNITSAVLKEEIIVGLDDDSMVLVERLTGNQKQLDVISIVGMGGLGKTTLATKVFSDRFIVYHFHVRAWVSVSQAYSKKDLLISLLTSIGKQAPEEIYKLKVGKISELLYKSLKGKRYLIVIDDLWSAKAWDDLKMYFPNDNTRSRILLTTRLSEISLLIKAGMQIAKKCQGLPLAVVVIAGLLVKGEKSTYAWEKVAESVISYIVGDPKGYLDTLALSYDHLPPHLRNCFLYVGGFPEDCKIPVRRLIWLWVAEGFIHEDGEKLLEEVAEDYLMELIDRSLLIVAERRSNGGVKACLIHDLLRELCLRKAAEENFFQQISRSGYLSSSKFIPGQQRRLFADSGVLSEISSDHSAPHIRSFLCFNKEWYFSLGVQRCFHPFLLLRVLDLLTIHTSIVPLALELLIHLRHLALWSEVTKLPSSVCNLWNLQTLILKENYSGFMKLPENIAKMVNLRHMWIEMIISIPDIHNPSTSDCFYNLQTISMLKLHSRAESMLKRIPNVRKLGCAVYEDKKDDAFPNFSLLDHLETLKVIQPEVLQAESMLSKKYISFPVTLKKLTLSGCRLPWFSMSTIQSLPNLEILKLLNYAFEGPTWDTGEGQFRQLKFLKLQNLDIHEWEAYSSNFPCQLQHQQQESDFKKIIWEHLNKEYMQEQVAALAALFVRDSVVFKSFTYANDMFDRAFGLRCITTRSILK
>PWA80249.1 Artemisia_annua
MANIGLEILMENLKQLICSNSPPLMNNLFVQEKQPQLQFLYQEIEPLRTFVMVDRDRRLARRLRNVVNEAEDIVDLFLTNGFIRNNRNITMCGAISTYQTPNFDSVLEEIKSIKKEFMDKKMQSQTEVLQPTVVTLPSRNITSAVLKEEIIVGLDDDSMVLVERLTGNQKQLDVISIVGMGGLGKTTLATKVFSDRFIVYHFHVRAWVSVSQAYSKKDLLISLLTSIGKQAPEEIYKLKVGKISELLYKSLKGKRYLIVIDDLWSAKAWDDLKMYFPNDNTRSRILLTTRLSEISLLIKAGMQIAKKCQGLPLAVVVIAGLLVKGEKSTYAWEKVAESVISYIVGDPKGYLDTLALSYDHLPPHLRNCFLYVGGFPEDCKIPVRRLIWLWVAEGFIHEDGEKLLEEVAEDYLMELIDRSLLIVAERRSNGGVKACLIHDLLRELCLRKAAEENFFQQISRSGYLSSSKFIPGQQRRLFADSGVLSEISSDHSAPHIRSFLCFNKEWYFSLGVQRCFHPFLLLRVLDLLTIHTSIVPLALELLIHLRHLALWSEVTKLPSSVCNLWNLQTLILKENYSGFMKLPENIAKMVNLRHMWIEMIISIPDIHNPSTSDCFYNLQTISMLKLHSRAESMLKRIPNVRKLGCAVYEDKKDDAFPNFSLLDHLETLKVIQPEVLQAESMLSKKYISFPVTLKKLTLSGCRLPWFSMSTIQSLPNLEILKLLNYAFEGPTWDTGEGQFRQLKFLKLQNLDIHEWEAYSSNFPCQLQHQQQESDFKKIIWEHLNKEYMQEQVAALAALFVR
>PWA92048.1 Artemisia_annua
MTYTGLELFMENLKQLIYSNDNPLINNHPSILSKRPQLQLLYEELDSMIQILFHGEHTELQYLKRRFKNTAEEAQDIIDLFVSGVHYRKIGYSPRPDVFRTFLNLDHVMRSIKSIKEELINTSMDNMKIDSSQRTKSQQVQSAAAGTSNSRSTLGSKKLFEEIVVGLDHHVEVIRDKLVEDQKQLDVVSIVGMGGLGKTTLATKVFNDRFIVYHFNIRAWVTVSQTYERRDVLIQILASLGVQVDIESTSDFKLREMLHKSLKGQRYLIVIDDIWSKEAWDNLKVLFPDDDTSSRILLTSRLNEVGLHAKSKPNGLVHFLSYLTEKQSWELLCKKVFHGEECPEGLIKHGMQIANKCQGLPLSVVVIAGLLAKEPENIDLWKKISCSVASYIASDGNKHMEALDLSYNHLPLHLRDCFLYLGGFPEDFKFPARWLIGLWMAEGFIQEAENQSFEDIGEAYLLDLVGRNLVIVAERRSNGGVKSFKVHDLVRELCLRIAQEERFFLRINAAEVAQHEVITSYKLRRLFTNQNTYIVNLAHPPTPSIRSLIYFHTSRCLLIDTAECFRSFALLRVLDLQNYELINFPEGIVLLVHLRYLAIRHALVFPSSICNLTSLQTLIVKTSQSTLVLPSNISDLVNLRHLWSNSLLYLPSINRPMNLQTISDVELGDLVEYFHKYFPMIKKLSSVFYSNGKSDFELLGYLETLKLTGIYGRNCRNNKISFPTTLKQLTLVRCHLPWSDMSIIQSLPNLEVLKLSEDAFEGSLWKTDDEAQFPQLKFLRLELLKIKQWEAYSINFPCLKELQLVKCYDLKEIPLEIGDIPTLELIKIDCCSRSVVESIKRIQVDQYDVGNYDLKIYVDGSELSCINRHLRAHGVGSSKELAVPQWNSQLGLQSSQAIIKQLELELELDSIESSFYQAQAQAQAQKLARNI
>PWA94208.1 Artemisia_annua
MEVATDRLLTRLEPLRTKADSMLLDVIIDSWRFKILCKKAMSVCIVDPLWRIVHLSAPELIKFLRQEEGYASLGVGYWLKSLPKVLYEVQAVVDHLGDKSNWEILDRCIWYEVNNDEEVKGMLDKVMSMLADYFPGLIDEAPRVNGALDELKTVIDVMLILCCEFVDSDGEFVVFDVESRKLLERNVAKQIVGEEENVVGFEEDTIKLLEKLTGFSKKLEVIPIVGMAGLGKTTLAKRVFGDPYIVYFFDIRAWSCVSQECVKRDFLLGILSSIVQLTNRIYSMSDDQLGEQIYRGLKGQKYLVVLDDIWDNRAWKELKIYFPDDRNGSRILLTTRNIDLNLEASAAVVPHRLRLRTAHESWRILQRMVFKNGKCPWRLYDVGKQISSKCYGLPLAVSITAGLLKSRLTRASWKEVAESLSNYIVSDPDQYMDTLALNQTGNKTLEDVAEDYLMDLLGRSLVMVSRKGADGEIKACHVHDLLRSLCVWKAREEGFSPIIYRYGRVSSALSPVAGADSQTNMSSERSTQHVNFVLCCPVELGECFLAGRPVDCETYKFLRILDIESVSIFSFPRPVLQLVNLRYLAIQAEDGNPPILISKLLHLQILVISSRRNIVLPKSTWDIECLRHLYIKSGENLIEDVTFDKFMLDNLQTIFGVCPSPSCVSILRRSPNLRKLGFCGPLVSTLGVLEFPDIHSLNRLQMLKLSNTMMYHAAVKSCSPLMFPEKLTRLTLVETALNWNEIQTVGLLPNLKVLKLNANACIGQRWETSDTGFPNLKFLKLQDLDIVKWEASSAHFPRLQRLVVRRCSRLQEIPANIGEIVTLELIEVNWCGESTAQSARTIQKEQERNGNDFLKVFTSVHRDLQGKRKRPTYD
>PWA95505.1 Artemisia_annua
MYSGLELFMENLKNLICWDDNPLISNNPLILSKRPQIELLYKELELMIQCLFVEKKDDLHELEQVRNLKKEFKDVAQEAHNTVCRFVYFMNASRYDFTKCSLNLQNVMRSINSIKREYTTIVDKQKMDSAPCIDYLKIQHTPALRTRKPLGEETVVGLDQDVKLIRDLLVQDQKQLDVVSIVGMGGLGKTTLANKVFNDPYVMYHFQVRAWVTVSHTYEKSDLLIQILASIGIELDSVETSYYQLRDKLHKSLMNMRYFIVIDDIWSNEAWDDLKVFFPNYDTKSRILVTSRLKEVALHAKSNGFVHHMDLLTDEESWELLCKKVFNDNACPEWLIKPGMEIAKKCHGLPLSVVVIGGVLTKEAEIKETWERIAQSVNAYIVNDPNGYLDMLTLCYDHLPPHLKDCFLYLGGFPEKHKFRVQSLIWLWVAEGFIQESGNRSLQEIGEDYLMELVDRNLVVVADRKFNGAIKACSVHDLLRELCLEKATKEHFYLKINTPVTSFSSMRDYKASRIFTNVDIFIKKSCYRPSPRVRSILSFHSGKSMLNTTFGDFYFYPILMVLDLQKCRLENFPRSIELLVHLRYLAFWYTGQFPSPICNLWSLQTLIVRSFVTLMLPHTISNLVNLKHLRSDKNICFRSIEKPMNLLTISKVVVNDGAETFVKYIPRIKKLTSWTDAYKDHDFRSLTSLETLLSITGSSLGVYGQREYASGECQNIHMRLPASLKKLSLAGCCLPWSDMSILQSLPNLEVLKILDNAFVGPLWETGEKQFHRLKFFKLQGLDIQHWKASELNFPCLKRLVVDRCKYLEEIPLELGDIPTLELIEVDKSSISVENIIAQQRYFGNFDLKINVREGLHSRRSHWKLQGLRGSYY
>PWA95772.1 Artemisia_annua
MGVLDRQKMVYTGLELFMDNLRQLCYSNNNPLINNNPSVLSKRPQFLLLYNELSFMIQIIFVEKQNEQYESEQVRNLKRRFEDVAQEAHSIVGVFLYSINYRNKRPVIDCFTKYITNYRKGTNSIYNTSLNLKNVMKAINSIKEEFINLKRDSSTSIGPLNKQTASETSHTRHPLGLKEASQEMVVGLEHDIGLIRDQLSQDQKELDVVSIVGMGGLGKTTLANKVFNDPFIVYHFHVRAWVTVSQRYERRGLLIQILAFMDVQLDPASASDSQLRQKLHKSLMGKRYLIVIDDIWSIDAWNDLKLIFPNNQNGSRILLTSRLKEVALNAKVHGFVHQLECLTDEQSWELLCNKVFRGHDCPEMLINPGIEIAKKCHGLPLAVVVIAGVLTREAADKESWERVRQKASSYIVSERNGCVDILTFSYEHLPPHLKDCFLYLGGFPEDHKFRVRKLIWLWVAEGFIQQIRNQSLEETAEDYLIELVDRNLVVVDREFNGAIKAFSVHDILRELCLERAKKVHFCLKITTSMNSFDSIVSYKPRRIFTDEDFFNQRIPWVQSLLCFYKGWSLISNRGVRSYPLLTVLDIQSFELAYFPEAIGLLVHLRYLAFWYTKGFPSLICNLWSLLTIIVKCSGSGRLYLPNTISKLVNLRHLWSDGYIYFPLINKQMNLQTISNVALEDAAGSWVRCFPGIKKLTCTTFLQKNEDFDFLNSLDTLMWINITTDHNFRKIPVTFPDSLKKLSLSGCCLPWSDMSIIQMLPNLEVLKILEHAFLGPTWETGEVQFQKLKFLKLQGLNIKHWEASCINFPCLTHLVLDVCQYLEAIPLEIGDIPTLELIDIDDSSSLIFASLSKIQEEQQNFGNYDLKINVRKVIHRLSLYRKLRGVAWMVDW
>PWA98207.1 Artemisia_annua
MTYTGLELFMENLKQLIYSNDNPLINNHPSILSERPQLQLLYEELYSMIQILFDEHTELHDLQKVQYLKRSLKHTADEAQDVIDLFVSGVHFRKKGYSPRSDVYKTTLILDHAMRSIKSIKEELIQTRMDNMKMNSSQRTKSQQMQCAAAGTSNSRSMLGSKKLFDEIVVGLDHHVEVIRDKLVEDQKQLDVVSIVGMGGLGKTTLATKVFNDRFIMYHFNIRAWVTVSQTYTKRDVLIQILASLGVQVDIENTNDFKLREMLHKSLKVQRYLIVIDDIWSKETWDNLKVLFPDDETSSRILLTSRLNEVGLHAKSKPNGLVHFLSYLTEKQSWELLCKKVFHGEECPEWLIKHGMQIANKCQGLPLSVVVVAGLLAKEPENIDLWEKISCSVTSCIASDENKHMETLDLSYNHLPLHLRDCFLYLGGFPEDFKFPARRLIRLWMAEGFIQEAENQSFEDIGEAYLLDLVGRNLVIVAERRSNGGVKSFKVHDLVRELCLRIAQEERFFQRINSTESYEFIISYKQRRMFIYQDITILKFAHPPTPSLRTLFCFLTPTSWIYDIAEHVRSFVLLRVLDLQNCKLINFPDSIVLLVHLRYLAIGHALGFPSSICNLTSLQSVIIKTNHGYMSSLLLPSNISDLVNLRHLWSDSVLYLPSLNRPMNLQTISEVELGENFQKYFPVIKKMSLILNSDEGNDFVLLPCLETLKLTGIYRRKLTEPELPKGEPNCRNNQISFPTTLKQLTLVRCHLPWSDMSIIQSLPNLEVLKLSDYAFDGSLWKTDEVQFRQLKFLRLEQLNIKQWEAYSVNFPCLKQLEIVTCFNLEEIPLEIGDIPTLELIKTNGWIRSFVESLKRIQEEQHDVGNYDLQIKVDGMELSFFYQFMRIMREDWNDLRTMESHPKSKDYNLMIFG
>EL10Ac4g07495.1 Beta_vulgaris
MNMTHSHMREEVESSSKSALDNQCNSKKPPLTLCIKTGICSNNVMTSVANKQQQQLPVEQSSGYSSPCVISPPSSAFVSALQSPYISPRALTPSSPENEKDKLQLPSPPVSYCGSLSEDIPSSSYTPAAAPDRSDFSDDENLTFVAENTSGAAPRISFSFPLPRLSFAKASISPPVLNSKLRSCDVFIGYHGQNTNLVRYCKWLKSELELQGIACFLADRAKYADTQSHEIADRVICSVSFGIVVISSASLYNHFSTEEVRFFTQKKNLIPMFFDTEPTEIASLLNCTSDNKQCREAIEGLTRHHEFKLEAKDGDWRSCISKAVGILCSKLGRQSTTAKDLECEAIELPFPRNKNFVGRLKEMMEMEVAFFGNGESCLQLNQLQPFSLPASVRKESTSGQSEGLVDEATDMDESSTGGRYISLEMEMSRTKALAAESQFETTRSRNSLKRLKYKKSRSTSKGKIPASSVICISGPPGVGKTELALEFAYKYSHRYKMVLWAGGEARYLRQNILNMSIHLSSDVSADPERERGRIRNFEEQEYEAFKRITRELFRDIPYLIIIDHLETENEWWEGKDMHDLIPRTTGGTHVIITTRLPKVMNFDVMMLETLPLPDAVMLVRGRRNKEYSAEEYGYLAKIEEKIGRSTFGLSMVDSLLAELAISPSALFEVVQQTSFEEVSGSTFSSTSEKQLWRSNPFLIKMLGFCISILDKATLKKNCLATKMLFVGAWCAPSPISATLLVTAAKHIPTTETRLKKWSKCLNPTLCCWGCPLITRTWKSEEEYALLLVRLGLARRVMCQPGVWIQFHPITRMFGRTRDREGVTQATVFAVMKMGKPLLNWDHLWASAFLVFGFKSEPPLVHLKVMDMVVFIKKTAIPLAIGTFTTFSRCNSALELLKVSTSVLEDVEKSFVSQIQDWRHGSLCWNNKKVQQSNQNVDEYAWEEVTLLKATLLETRAKLLLRGGYFSSAEELCRTCISIRTVMLGHNHAQTLAAQETLAKLVRGRSKI
>EL10Ac5g12796.1 Beta_vulgaris
MDLRVETSKLESIATTTSRRLSSASSVFYSANPSPFFSPSSPKSQFSESNRTDIPLEDGSISSKAIPDPEAEMNVRQLPQPDIRASLLADDVQMLERVSSSMGISNETASTHSQGRWIECSRSRGRHKKVMRHFGVPFPPNAASLSTSRVRNCDVYIGLYGRKPPLLRFVNWLRAELEVQGVSCFACDRARCRNSRKQRIVERAMDVCSFGVVIITRKSFKNPYTIEELRFFSSKKNLVPLFFDVASSDCLVRDIIERRGELWEKHGGELWNLYGGLEKEWKEAIYGLSRIDEWKLEAHDGSWRECILRAVTLLAMRLGRRSVVDRLSRWKEKVEKEEFPLPRNENFTGRKKELSELEFMLFGDVTGDSERDYFEIRTKPKRRNVTISWSRSNSMERQIEGGSKRKGKDPVIWKESEKEIEMRSTGFPQQQHPNIPKPKTGRKFARRKRSMKIVYGKGIAVVSGESGIGKTELLLEFAYRYHQRYKMVLWIGGESRYIRQNYLNLWPFLEVDVGIETCAEKTRIRSFEEQEEAAMFRVRRELMRNLPYLVIIDNLESEKDWWDHRLIMDLLPRFGGETHFIISTRLPRVMNLEPMKLTYLSGVEALSLMQGSTTDYPLTEIDALRVIEEKLGRITLGIAIVGAILSELPINPTRLLDTVNRMPLRDFSWNGKEGSTLRKNTFLLQLFEVCFSIFDHADGPRSLATRMVQASGWFAPAPVPLSLLAAAAHKIPEKHKGTRLWKKILHSLPCGFTSYTKRSEAEAASMLLRFNIVRSSSKQGYIYLNEIVKLYARRRGVTGVAHAMVQAVISRSSVLEHPEHLWAACFLIFGFGNDPIVVELKVSDLLVLVKEVVLPLSIRAFLTFSRCNAAVELLRLCTDALETADQAFVTPVDKWMDKSLCWKPVHTNAQLNPSLWQEMALARATVLETRAKLMLRGGQFDIADDLTRKAIFIRTSISGENHPETLSSKEILAKITRLLANVQAHNSP
>EL10Ac5g12125.1 Beta_vulgaris
MASAAVDFLIQNILQLIAHKVELIIRVKGDIETLRKDLDMFKAFLKDCNKSENKTESIKELIKQIRDVTYKAEDAVESYVSRAAIQHETFAKRLLGAIIHLPKLATIGEEIASISDDLPVVEKDDVVGFDVEAQNVIKLLNEGSEDLKIVTIVGMPGLGKTTLANKIYTDRKLEFDFMVRSWVYVSKKYTRKEVFLNILRDISGGTLSQQMHELDADDLAKEVRCKLEKHTKFFVVMDDVWTPEAWTDLSVAFPKHSGGRILLTSRHNEVAERAQIIGLYKLRFLTNDECLELLTRKVFRKEACPQTFKTVAQEIAVKCDGLPLAVVIIAGILLKKTSDLSWWTKIANKVSQYVTRDQEQCKQVVRLSYDNLPDHLKVCFLYFGVFPENFEIPARKVILLWIAEGFIEYKNRESLEETAADYLEELVDKNLVLAPKRTHDGRIKMCRIHDMMHDLCKQEAEEENLFNVIKDPEELVAFKSTAGAISMCRRLGIHSYILDCVQSNLTAARTRSFVSMAVEEVRLPMEHISFIPRAFQLLRILDVTSIIFERFPRELLGLVQLRYIAMAITFTVLPPDMSKLWNMQILMIKVISGNSLDIRADIWKMFQLRHLHTNVSANFVMRPSSKTKKQNHQGPSHIKTLTSISADSCTSEFLARIPTVTKLGIRGKLEELIIPPQGGGVSTFEALATMKYLETLKIYGDVSSNARSKISHFPGHNKFPPNLRNLTVTDTMLSWEHMDILGMLPNLVMLKIKENAFMGKYWKPKDDGFRTLEVFYLGRTNLQKWEASNYHFPSLKKLILKFCDRLEGLSSSLADISTLQLIDIHMANPVVAACARQIQKNNNGIGRSLQVSIYPPKHDCDLV
>EL10Ac5g12124.1 Beta_vulgaris
MEAEETVMGEFDEADTFHHLEALMVGLMFQITCDDMFVCKEEDVENIVVPFMKNGGLLVIFLAATKKWYAKHDKKGLVLSQVTKLLWKANNSLSYLDRERVSDWHGRREEFEREWGEKSLEVCSFIMQIDHLIKQEAKEVFQLPKSQLSSTLMSHQILGVFVDFLRSFFDELLRSKINVSEEMFSFAVFKVALVKKKIESLSLEIERVEEVREGLCFLLTFLGDEPLQHNKFEKVKELWVDIEVLANEAGEICYMIFIDKTDGDVNRALSDLLRKIDLTHEDIKDYMNNFRPEISKVLRTDDFVMGFASSILEHIQELLEYKTELIHPLKNEIEMLVKELVSLESFVLKIKKRLAKNEEDWRDLTSRVLDIIDITEYVISCFEVQGSPMWYYQIRILHIVEEIKIIKMQMDDIEEIDKCNDGLSEDIAEKSDEKLSQVDSSVRTKVMVDCVYETTIKDHLIGGERKLELISIVGMPGLGKTTLAKKLFNDPVVLKKFYPCGWCKVSRGYNHKILLRDILNSINRLDNEVKEMNEGQLADTLYKNLKGSRYLIVLDDIWNTDPWDDCQMCFPDDGFGSRIIFTSRMEDIQLQGKPLHTPYKLPFLSPDDSWYLLKHNVFQDGEFHDDFEEVGKIIAERCQGLPLAVNLIAGHLRAKERKVSLWEEVSTSYSAYIGDDQNMGDKLLEHIYKHLPDSLKPCMMYCAGFPEKNEIKVQKVMRLWIAEGFIQKTSKHASLEKVAEIRLADLINRSLVIAVDRSANGRIKTCILHTWLHDFFLRKAQEENFLKRIDSPLSAYESQHHLAIVDQTCPDRMGIGPFSPHARSLLCLFNHVRFSAGFDRSYIYNGLKLLNVLDLESINIMFVPNDINRLILLKYLALRGDFESIPLSIGSLWNLETLIVKAPLTCLPEAILGMIKLKHLLIKSKKVTLASLYNHQALNLKTVQTLGTVYINSPEDKEALTNFQNVREMKCIFTEIKIGSEYCFHALDFLNHLEILHLSFFKSWEARNHKVATLSFPPSLKQLTLSEFCLPWEQLSVLAKSMPKLEVLKLVNNAFEGEECDMDTDEVKFSELKFFKLKGINIHNWNISCSADAFPKLECLVIKYCDKLRKIPSSFVDNEKLRLILLEGCKSSVEKSANQIKEEQQDYGNKNFEVVTRPSDGRWFR
>XP_028061745.1 Camellia_sinensis
MDEYAREEARERERKIERWKQREGFGREMGENYCVLDKLNHLMISNACNLTEDQIDHIDSFYHRLRFLAIILNDMDEKQQQQQQQHDLNHEAKNLPMQIYYVICKTRQLIRSFDVEVPEQRDNNNNGDNFFDILIGTNIMEEIKPIEAKVVQFYDQINQIQLLQDFYDGVHSSMSMSMSMENRTMVDEEITVGFDDEALTIKKLLAGGKKQLQMISIVGMPGHGKTTLARKLYDDPYITHYFHIRAWTYASQLPRKTEMLLDILHSVTVDEIENMTNEELGEKLYKQLKGKRYLIVIDDLWHISAWVDLKMYFPNDNNGSRVMFTSRLKEVAMHASPKCHPHCLRFLTEEESWELLERKVFQNESCPLELIKIGKQIMKKCEGLPLAIVVIAGLLARNMKTRESWKQVAQSVSSYIVSDPNQYLDTLVLSYNHLPRHLKPCFLYLGAFPQDHEIPVQKLICLWIAEGFIQKIGQRSLEEVAEDYLMDLIQRSLVIVAQKGFDGRIKACRMHDLLRDLCLKKASEINFLQWIHNYNDSSPSSSSNYETNNQRRLCIRSYFLLEFDHVLKSCSPAVVQSLLCFKNKFERKIRNAGNPFGDVCSFICWTFKLLRVLDMWYISTFFSKELTQLVNLRYLAINLNDSCELPQSISNLSNLETLIIISTQWRKLILPCNVWKIPKLRHLYAKGRAKYDVSLCSEEAVVDHNHPSILENLRTIANFNPCGCIQDLLARTPYLTKLGICGHLLSDSENLMFPNLEFLRHLETLKLHNNVLCRYPITLGEVKFPANIKRLTLKSTRLKWEEMSVLGMLLPSLELLKLEYNAAWGTQWATTDGGFPRLKFLRLRSLNVEQWITCSSHFPSLQHLSLEGCRNLREIPSSLGDILTLQLIEVTFCHFSVRESVRKIKEEQESIGNNWLKVLIRKQPWGL
>XP_028061854.1 Camellia_sinensis
MVEAEITVGFDTEVLAIKEQLAGGKEQLEFVSIVGMPGLGKTTLAKKLYNDPYITYHFHIRAWTYVSQVPRKTEMLLNILHSLNVLSGEDNDMSNEKLGEMLYRNLKGKRYLIVIDDICDIGAWVDLKMYLPNDKNESRVLFSSRLKVVVMHASPDSHIHSLRFLTEEESWELFQWKVFQNESFPLQLVEIGKQIMKKYEGLPLAIIVIAGLLEKNKKTEEWWKHVAQGVSSFIVSDPNQHLDTRALSYNHLPCHLKPCFLYLGAFPEDQEISVQKLIWLWVARGFIQNIGERSLEEVAEDYLMDLIQRSLVIVTRKRFDGRIKACRMHDLLRDLCLKKAREINFLH
>XP_028063385.1 Camellia_sinensis
MDEYETEESESERERKRERKIKRWKQRGELGREMGENYSVLQKLKHLMISKACNLTADQIDHIDSFYHRLRFLAIILKDMDEKQQQHELSHEVKNLPMQIDHVICKTRQLIRSFDVEVPGQRDSSNNGNSFFDILIGTTIMEEIKTIEAKVLQFYDQMNQIQLLQDDKSFNDGVQPSMLMENRTTVEEEIMVGFDNEALTIKERLIARGKRRLQMIKERLIAGGNKLQQMMNLSKPMSMPMPMSMGNRTMVDEEITVGFEDDALTIKERLAGGKQQLQMISIVGMPGLGKTTLATKLYNDPYIIHYFHIRAWTYASQLPRKTDMLLDILRSVNVVFTDEITNMTNEKLGEKLYKQLKGQRYLIVIDDLWDIGAWVNLKMYFPNDNNGSRVMFTSRLKEVAMHASPDCHHHCLRPLTEEESWELLQRKVFQNGRCPPELIEIGKQITKRCGGLPLAIVVIAGLLAKNIKTQKSWKKVAQSVSSYIVSDPNQYLDTLALSYNHLPRHLKPCFLYLGAFPEDQEISVERLIWLWIAEGFIQKIEQKSLEEVAEGYLMDLIQRSLVIVAQKRFDGRIKACRMHDLLRDLCLKKAREINFLKWIHNYEDSYPPPSSNYKANNQCHLCIDFDFLEKCDHVLLESYSPVVVQSLLCFRIKSGREISYGDSPFDDVFSFICCNFKLLRVLNIWYINAFISRELTQLVYLRYLAINLKSSCGLPPSISNLSNLETLVISTQRGEVILPCNVWKIPKLRHLYAKGGAKVDVFLCSEEEVTDPNYPFFLVNDHNHPSILENLRTITNLNCYGFIQDLLARTPFLTELGICGQLFSDSGNWMFLNLEVLRHLETLKLCNSFFPRYTTTVREVNFPANIKRLTLKYTGIEWEEISVLGMMLPNLELLKLENDAAWGQQWETTDGGFPRLKFLKLKELDVERWITCSGPFPSLQHLSLERCQYLREIPSSLGDILTLQLIEVNFCHFSVEESVRQIKEEQESIGNNWLKVLIRGIKRGGP
>XP_028063474.1 Camellia_sinensis
MDEYETEESESERERKRERKIKRWKQRGELGREMGENYSVLQKLKHLMISKACNLTADQIDHIDSFYHRLRFLAIILKDMDEKQQQHELSHEVKNLPMQIDHVICKTRQLIRSFDVEVPGQRDSSNNGNSFFDILIGTTIMEEIKTIEAKVLQFYDQMNQIQLLQDDKSFNDGVQPSMLMENRTTVEEEIMVGFDNEALTIKERLIARGKRRLQMIKERLIAGGNKLQQMMNLSKPMSMPMPMSMGNRTMVDEEITVGFEDDALTIKERLAGGKQQLQMISIVGMPGLGKTTLATKLYNDPYIIHYFHIRAWTYASQLPRKTDMLLDILRSVNVVFTDEITNMTNEKLGEKLYKQLKGQRYLIVIDDLWDIGAWVNLKMYFPNDNNGSRVMFTSRLKEVAMHASPDCHHHCLRPLTEEESWELLQRKVFQNGRCPPELIEIGKQITKRCGGLPLAIVVIAGLLAKNIKTQKSWKKVAQSVSSYIVSDPNQYLDTLALSYNHLPRHLKPCFLYLGAFPEDQEISVERLIWLWIAEGFIQKIEQKSLEEVAEGYLMDLIQRSLVIVAQKRFDGRIKACRMHDLLRDLCLKKAREINFLKWIHNYEDSYPPPSSNYKANNQCHLCIDFDFLEKCDHVLLESYSPVVVQSLLCFRIKSGREISYGDSPFDDVFSFICCNFKLLRVLNIWYINAFISRELTQLVYLRYLAINLKSSCGLPPSISNLSNLETLVISTQRGEVILPCNVWKIPKLRHLYAKGGAKVDVFLCSEEEVTDPNYPFFLVNDHNHPSILENLRTITNLNCYGFIQDLLARTPFLTELGICGQLFSDSGNWMFLNLEVLRHLETLKLCNSFFPRYTTTVREVNFPANIKRLTLKYTGIEWEEISVLGMMLPNLELLKLENDAAWGQQWETTDGGFPRLKFLKLKELDVERWITCSGPFPSLQHLSLERCQYLREIPSSLGDILTLQLIEVNFCHFSVEESVRQIKEEQESIGNNWLKVLIRGIKRGGP
>XP_028063536.1 Camellia_sinensis
MDEYETEESESERERKRERKIKRWKQRGELGREMGENYSVLQKLKHLMISKACNLTADQIDHIDSFYHRLRFLAIILKDMDEKQQQHELSHEVKNLPMQIDHVICKTRQLIRSFDVEVPGQRDSSNNGNSFFDILIGTTIMEEIKTIEAKVLQFYDQMNQIQLLQDDKSFNDGVQPSMLMENRTTVEEEIMVGFDNEALTIKERLIARGKRRLQMIKERLIAGGNKLQQMMNLSKPMSMPMPMSMGNRTMVDEEITVGFEDDALTIKERLAGGKQQLQMISIVGMPGLGKTTLATKLYNDPYIIHYFHIRAWTYASQLPRKTDMLLDILRSVNVVFTDEITNMTNEKLGEKLYKQLKGQRYLIVIDDLWDIGAWVNLKMYFPNDNNGSRVMFTSRLKEVAMHASPDCHHHCLRPLTEEESWELLQRKVFQNGRCPPELIEIGKQITKRCGGLPLAIVVIAGLLAKNIKTQKSWKKVAQSVSSYIVSDPNQYLDTLALSYNHLPRHLKPCFLYLGAFPEDQEISVERLIWLWIAEGFIQKIEQKSLEEVAEGYLMDLIQRSLVIVAQKRFDGRIKACRMHDLLRDLCLKKAREINFLKWIHNYEDSYPPPSSNYKANNQCHLCIDFDFLEKCDHVLLESYSPVVVQSLLCFRIKSGREISYGDSPFDDVFSFICCNFKLLRVLNIWYINAFISRELTQLVYLRYLAINLKSSCGLPPSISNLSNLETLVISTQRGEVILPCNVWKIPKLRHLYAKGGAKVDVFLCSEEEVTDPNYPFFLVNDHNHPSILENLRTITNLNCYGFIQDLLARTPFLTELGICGQLFSDSGNWMFLNLEVLRHLETLKLCNSFFPRYTTTVREVNFPANIKRLTLKYTGIEWEEISVLGMMLPNLELLKLENDAAWGQQWETTDGGFPRLKFLKLKELDVERWITCSGPFPSLQHLSLERCQYLREIPSSLGDILTLQLIEVNFCHFSVEESVRQIKEEQESIGNNWLKVLIRGIKRGGP
>XP_028063584.1 Camellia_sinensis
MDEYETEESESERERKRERKIKRWKQRGELGREMGENYSVLQKLKHLMISKACNLTADQIDHIDSFYHRLRFLAIILKDMDEKQQQHELSHEVKNLPMQIDHVICKTRQLIRSFDVEVPGQRDSSNNGNSFFDILIGTTIMEEIKTIEAKVLQFYDQMNQIQLLQDDKSFNDGVQPSMLMENRTTVEEEIMVGFDNEALTIKERLIARGKRRLQMIKERLIAGGNKLQQMMNLSKPMSMPMPMSMGNRTMVDEEITVGFEDDALTIKERLAGGKQQLQMISIVGMPGLGKTTLATKLYNDPYIIHYFHIRAWTYASQLPRKTDMLLDILRSVNVVFTDEITNMTNEKLGEKLYKQLKGQRYLIVIDDLWDIGAWVNLKMYFPNDNNGSRVMFTSRLKEVAMHASPDCHHHCLRPLTEEESWELLQRKVFQNGRCPPELIEIGKQITKRCGGLPLAIVVIAGLLAKNIKTQKSWKKVAQSVSSYIVSDPNQYLDTLALSYNHLPRHLKPCFLYLGAFPEDQEISVERLIWLWIAEGFIQKIEQKSLEEVAEGYLMDLIQRSLVIVAQKRFDGRIKACRMHDLLRDLCLKKAREINFLKWIHNYEDSYPPPSSNYKANNQCHLCIDFDFLEKCDHVLLESYSPVVVQSLLCFRIKSGREISYGDSPFDDVFSFICCNFKLLRVLNIWYINAFISRELTQLVYLRYLAINLKSSCGLPPSISNLSNLETLVISTQRGEVILPCNVWKIPKLRHLYAKGGAKVDVFLCSEEEVTDPNYPFFLVNDHNHPSILENLRTITNLNCYGFIQDLLARTPFLTELGICGQLFSDSGNWMFLNLEVLRHLETLKLCNSFFPRYTTTVREVNFPANIKRLTLKYTGIEWEEISVLGMMLPNLELLKLENDAAWGQQWETTDGGFPRLKFLKLKELDVERWITCSGPFPSLQHLSLERCQYLREIPSSLGDILTLQLIEVNFCHFSVEESVRQIKEEQESIGNNWLKVLITKG
>XP_028063915.1 Camellia_sinensis
MAETTVDFLMENLKQLMHHKINLNEDEKDQIESLYVEFRFLRNFLKDCDEKLYEPKQVSNLVKRIRDLANKAEDTIDLFVVNVVLNVKMGHVCDRSLNLGHVKEEIEAIKTELEICEKQSPDMEAIQEEKSCGGDFSRVKTQVDVWEEETVVGFEDEAMKLKEKLTRGQKKLDIISIVGMPGLGKTTLARKVYNDPLIVYHFYIRAWITISQKYQKQNLLVDLIHSVSPHTNSIVVGMKDWELCDELWKSLKGKRYLIVMDDIWDTRAWVDLKSLFPNDNNGSRIMFTSRFTNVALHANPSSPPLDLRFLTEDESWDLFQQKVFQREICPPNLMCVGKKIAKNCQGLPLAIVVVGGMLANRKEMPGWWKEVEKILDSRVLEPCMETFALSYNHLPHYLKPCFLYFAAFPQDFVIYVQKLTQLWIAEGFIRKIEGRSLEDVAEEYLMDLIGRNLILVSKRRSDGGIKACSIHDLLHNFCCKRAEEEYFLQQILCQDSFSSSLTSKHSSLMRRLCFSSNIFQKTEVIPSASNIRSCLCFVSDYIPFNSLQFLNQCFKLLRVLDMSLIDFTVYPSEIEQLVLLRYLALDFMWTHLAGDVSVRCFPSSISNLWNLETFVLRTSVEYLKLPRSLWKMVNLRHLSVSGRGIFVIERPYPNDHTSLDNLQTLSCVDPWSCKDILARTPNLKKLDIHGAIIQCLERLMFLDISFLNHLQKLTLCSKLEGFKFINLRRIKFPPNLKQLTLKEAFIEWDEISILGKVLSNLEVLKLSSINWWESDWETNEVFP
>XP_028063960.1 Camellia_sinensis
MDGTAMDSILKKLEQLINFKDNLIVNERYQIQSLYNQLRFLGAILKDVEEKHHENSEAENLAIKISGVAYETGEIIHPAVANFVRLRESNKDKKIGFCLNLSDIMEQIRPIEVEVMQFYDKMYQIQVLEAGKSSDGDRLSMGNRTMVGEEIMVGFDDEVLTIKKRLAGGKKQLDIIPIVGMPGLGKTILARKVYNDPYITHHFHIRAWTYVYQVPRKREMLLDILHFGNVLIEEVKNMSHEELGEKLYKKLKRKRYLIVIDDIWDISAWVDLKIYLPNDNNGSRVMFTSRLKAVAMHVSPNCHPHCQRFLTEEESWELLQRKVFQNGSCPAELIEFGKQIMKKCEGLPLAIVVIAGLLAKKKTEEWWKQVSQSVSSYIVSDPNQYLDTLALSYNHLPRHLKPCFLYLGAFPEDQEISVQRLIWLWIAEGFIQKVGPKSLEEVAEDYLMDLIQRNLVIVARKRFDGRIKACRMHDVLRDLCLKKARETNFLQQTHNNKVAYPSSSCNYRTNTQCRLCINYDFEYFDHVSFGSYSPVVVQSILCFNASDGSKYSNNVLNGLLFICETFKLLRVLDLWRVYGLFSRKLIELVNLRYLAIMVGGSVQLPLSISNLSNLETLVLFASVSEVTLSRNVWKIPKLRHLYTKGEKYSVSLSSAMDHRYPSILENLRTITNLKPCGAVQDLLARTPYLTKLGFRGPMISYLGHWMFPNLDFLQRLETLKLYNNFCSQPTTFRGVKFPTNVKRLTLRNTGTKWKEISILGMLLPNLELLKLESEACWGPQWATTDGGFSRLKFLKLKYLNVERWITCSSHFPSLHHLWLESCDNLEEIPCSLGDILTLQMITVAYCRPSIVESARKIKEEQESNGNNGLEVLIRKD
>XP_028063961.1 Camellia_sinensis
MADAALGILLQTLQQLLNDKIKPIFGVEEQVGFLYDELSLLKAFLKESAEKRSESDIFKELVRQIRDVVYEAEVVIDRYVSHIHMERARSYISKFLQGIDHPTKRRKVAEEIESIRKNVDEIYRKKSFGFEVMQHGEPSSRDSSEKKAPVVEEENVVGFDEEAKTLVDRLKGGKEELEVISVTGMGGLGKTTLARKVFTDPAIEYNFYIRAWTYVSQEYTRKEVFLSILSSLDKLTDESSRWSGERLAEELRGHLQTGRYLIVMDDVWTKEAWDDLKMAFPKNNNGSRILLTSRNNEVAVHANPDSHHHPLRFLTDDEGWELLKKKVFRKERCPSELEDLGKKIAEECGGLPLAIVVIAGLLIKKEKTSKWWEKVAESVSSYVARDPKQCMDILALSYKHLPHQLQSCFRYFGVFPEDYEIPVCILIQLWIAEGLIEQVGEISLEDTAEDRLEDLVDRNLVMVEKRRSNGGIKTCRVHDMLHDLCLKEAKEEQFLQVIKGAIQGPCLSLTPTLNKCRLLCIHSHVLDYISVKPSAPRVRSFLCFALEQIEFSREHTSFIHEAFNLLRVLDLRPIRLPFFPGKIKDLIHLRYVALCGSFEVLPASISELCNLHTIIIETSSHNLKVEADIWKMLQLRHLCTNSSSRLCGPSAQAGRGGKDLQTISTISPDSCTEDILARVPNLKKLGIRGKLATLMKEKGGSTLFDNLTKLDRLVTLKLLNDTFPDRPSKCSLPQLYKFPPNLKELTLADTLLDWEHMSTLGLLPKLEVLKLKDNAFQGNRWKAIDGGFRLLRFLQIGKTDLVHWEASGQHFPRLQQLILKYCESLEAVPSGLGDVSSLRIIDLYHASSTAAASAKKILKQKRDLAISQFKLTIYPPDQ
>XP_028063962.1 Camellia_sinensis
MADAALGILLQTLQQLLNDKIKPIFGVEEQVGFLYDELSLLKAFLKESAEKRSESDIFKELVRQIRDVVYEAEVVIDRYVSHIHMERARSYISKFLQGIDHPTKRRKVAEEIESIRKNVDEIYRKKSFGFEVMQHGEPSSRDSSEKKAPVVEEENVVGFDEEAKTLVDRLKGGKEELEVISVTGMGGLGKTTLARKVFTDPAIEYNFYIRAWTYVSQEYTRKEVFLSILSSLDKLTDESSRWSGERLAEELRGHLQTGRYLIVMDDVWTKEAWDDLKMAFPKNNNGSRILLTSRNNEVAVHANPDSHHHPLRFLTDDEGWELLKKKVFRKERCPSELEDLGKKIAEECGGLPLAIVVIAGLLIKKEKTSKWWEKVAESVSSYVARDPKQCMDILALSYKHLPHQLQSCFRYFGVFPEDYEIPVCILIQLWIAEGLIEQVGEISLEDTAEDRLEDLVDRNLVMVEKRRSNGGIKTCRVHDMLHDLCLKEAKEEQFLQVIKGAIQGPCLSLTPTLNKCRLLCIHSHVLDYISVKPSAPRVRSFLCFALEQIEFSREHTSFIHEAFNLLRVLDLRPIRLPFFPGKIKDLIHLRYVALCGSFEVLPASISELCNLHTIIIETSSHNLKVEADIWKMLQLRHLCTNSSSRLCGPSAQAGRGGKDLQTISTISPDSCTEDILARVPNLKKLGIRGKLATLMKEKGGSTLFDNLTKLDRLVTLKLLNDTFPDRPSKCSLPQLYKFPPNLKELTLADTLLDWEHMSTLGLLPKLEVLKLKDNAFQGNRWKAIDGGFRLLRFLQIGKTDLVHWEASGQHFPRLQQLILKYCESLEAVPSGLGDVSSLRIIDLYHASSTAAASAKKILKQKRDLAISQFKLTIYPPDQ
>XP_028063964.1 Camellia_sinensis
MADAALGILLQTLQQLLNDKIKPIFGVEEQVGFLYDELSLLKAFLKESAEKRSESDIFKELVRQIRDVVYEAEVVIDRYVSHIHMERARSYISKFLQGIDHPTKRRKVAEEIESIRKNVDEIYRKKSFGFEVMQHGEPSSRDSSEKKAPVVEEENVVGFDEEAKTLVDRLKGGKEELEVISVTGMGGLGKTTLARKVFTDPAIEYNFYIRAWTYVSQEYTRKEVFLSILSSLDKLTDESSRWSGERLAEELRGHLQTGRYLIVMDDVWTKEAWDDLKMAFPKNNNGSRILLTSRNNEVAVHANPDSHHHPLRFLTDDEGWELLKKKVFRKERCPSELEDLGKKIAEECGGLPLAIVVIAGLLIKKEKTSKWWEKVAESVSSYVARDPKQCMDILALSYKHLPHQLQSCFRYFGVFPEDYEIPVCILIQLWIAEGLIEQVGEISLEDTAEDRLEDLVDRNLVMVEKRRSNGGIKTCRVHDMLHDLCLKEAKEEQFLQVIKGAIQGPCLSLTPTLNKCRLLCIHSHVLDYISVKPSAPRVRSFLCFALEQIEFSREHTSFIHEAFNLLRVLDLRPIRLPFFPGKIKDLIHLRYVALCGSFEVLPASISELCNLHTIIIETSSHNLKVEADIWKMLQLRHLCTNSSSRLCGPSAQAGRGGKDLQTISTISPDSCTEDILARVPNLKKLGIRGKLATLMKEKGGSTLFDNLTKLDRLVTLKLLNDTFPDRPSKCSLPQLYKFPPNLKELTLADTLLDWEHMSTLGLLPKLEVLKLKDNAFQGNRWKAIDGGFRLLRFLQIGKTDLVHWEASGQHFPRLQQLILKYCESLEAVPSGLGDVSSLRIIDLYHASSTAAASAKKILKQKRDLAISQFKLTIYPPDQ
>XP_028066697.1 Camellia_sinensis
MVDEEITVGFEDDALTIKERLAGGKQQLQMISIVGMPGLGKTTLATKLYNDPYIIHYFHIRAWTYASQLPRKTDMLLDILRSVNVVFTDEIKNMTNEKLGEKLYKQLKGQRYLIVIDDLWDIGAWVNLKMYFPNDNNGSRVMFTSRLKEVAMHASPDCHHHCLRPLTEEESWELLQRKVFQNGRCPPELIEIGKQITKRCGGLPLAIVVIAGLLAKNIKTQESWKQVAQSVSSYIVSDPNQYLDTLALSYNHLPRHLKPCFLYLGVFQEDQKILV
>XP_028066936.1 Camellia_sinensis
MFEYAREERERERERERERKIERWKQREGFGRDMGENYRVLEKLNNLMISKACNLTADQIDHIDSFFNRLRFLAIILKDLEEKLQLQLQLQHLHLLPHLQLYCEAENLPMQIYDVICKTRQLIHFFDVQLAQISWKRLRRLVKNWCNFFDILIGTNIMEEIKTIEEKVVQFYDQINQIQLLQDHKDFNDGVHSSMSMENRTMLDEEITVGFDDEALTIKELLAGGKKQLQLISIVGMPGLGKTTLATKLYNDPYITHYFHIRAWTYASQLPRKTVMLLDILSSVNVVFTDEFKNMTNEKLGEKLYKQLKGKTYLIVIDDLWDIGAWVDLKMYFPNDNNGSRVMFTSRLKELSMHASPDCHPHCLRFLTEEESWELLQRKVFQNECCPPELIGIGKQIMKKCEGLPLAIVIIAGLLAKNIKTP
>XP_028066956.1 Camellia_sinensis
MGENYSVLEKLRKELRKRFGRKMGENCSVLEKLGERFEREMGEIYSVSEKQREVEREMGENYSVLEKLNQLMISKACNLTADQIDHIDSFYYRLRFLATILKDLEEKQQQQQRELNYEAKNLPMQIYYVICKTRQLIRFFDVHVPGQRDCNNNGDSFFDILIGTNIMEEIKTIEAKVVQFYDQINQIQLVQDFNDGVPSMSMPMENRTMVDEEITVGFDDEALTIKELLAGGKKQLQMISIVGMPGLGKTTLARKVYNDPYITHYFHIRAWTYVSQLSRQTDMLLDILRSLNVVFTDEIENMTNEKLGEKLYKQLKGKRYLIVIDDLWDIGAWVDLKMYFPNDNNGSRVMFTSRLKELSMHASPDCHPHCLRFLTEEESWELLQRKVFQNESCPPELIEIGKQIMKKCEGLPLAIVIIAGLLAKNIKTVVSWKQVAQSVSSYIVSDPNQYLDTLALSYNHLPRHLKPCFLYLGAFPRDQEIPVQKLICLWVAEGFIQKIGQRSVEEVAEGYLMDLFQRSLVIVAQKRFDGRIKACRMHDLLRDLCLKKAGEINFLQWTHNYKDASPSSSSNYDQHRLCIPSYLGPRFDHIFLQSYSPTVLQSLLCFRHVFEKIICYDDNLFSDMCSFICWTFKLLRVLEICYNNAFFPRELTRLVNLRLLIIWCLESG
>XP_028066957.1 Camellia_sinensis
MGENYSVLEKLRKELRKRFGRKMGENCSVLEKLGERFEREMGEIYSVSEKQREVEREMGENYSVLEKLNQLMISKACNLTADQIDHIDSFYYRLRFLATILKDLEEKQQQQQRELNYEAKNLPMQIYYVICKTRQLIRFFDVHVPGQRDCNNNGDSFFDILIGTNIMEEIKTIEAKVVQFYDQINQIQLVQDFNDGVPSMSMPMENRTMVDEEITVGFDDEALTIKELLAGGKKQLQMISIVGMPGLGKTTLARKVYNDPYITHYFHIRAWTYVSQLSRQTDMLLDILRSLNVVFTDEIENMTNEKLGEKLYKQLKGKRYLIVIDDLWDIGAWVDLKMYFPNDNNGSRVMFTSRLKELSMHASPDCHPHCLRFLTEEESWELLQRKVFQNESCPPELIEIGKQIMKKCEGLPLAIVIIAGLLAKNIKTVVSWKQVAQSVSSYIVSDPNQYLDTLALSYNHLPRHLKPCFLYLGAFPRDQEIPVQKLICLWVAEGFIQKIGQRSVEEVAEGYLMDLFQRSLVIVAQKRFDGRIKACRMHDLLRDLCLKKAGEINFLQWTHNYKDASPSSSSNYDQHRLCIPSYLGPRFDHIFLQSYSPTVLQSLLCFRHVFEKIICYDDNLFSDMCSFICWTFKLLRVLEICYNNAFFPRELTRLVNLRLLIIWCLESG
>XP_028066958.1 Camellia_sinensis
MGENYSVLEKLRKELRKRFGRKMGENCSVLEKLGERFEREMGEIYSVSEKQREVEREMGENYSVLEKLNQLMISKACNLTADQIDHIDSFYYRLRFLATILKDLEEKQQQQQRELNYEAKNLPMQIYYVICKTRQLIRFFDVHVPGQRDCNNNGDSFFDILIGTNIMEEIKTIEAKVVQFYDQINQIQLVQDFNDGVPSMSMPMENRTMVDEEITVGFDDEALTIKELLAGGKKQLQMISIVGMPGLGKTTLARKVYNDPYITHYFHIRAWTYVSQLSRQTDMLLDILRSLNVVFTDEIENMTNEKLGEKLYKQLKGKRYLIVIDDLWDIGAWVDLKMYFPNDNNGSRVMFTSRLKELSMHASPDCHPHCLRFLTEEESWELLQRKVFQNESCPPELIEIGKQIMKKCEGLPLAIVIIAGLLAKNIKTVVSWKQVAQSVSSYIVSDPNQYLDTLALSYNHLPRHLKPCFLYLGAFPRDQEIPVQKLICLWVAEGFIQKIGQRSVEEVAEGYLMDLFQRSLVIVAQKRFDGRIKACRMHDLLRDLCLKKAGEINFLQWTHNYKDASPSSSSNYDQHRLCIPSYLGPRFDHIFLQSYSPTVLQSLLCFRHVFEKIICYDDNLFSDMCSFICWTFKLLRVLEICYNNAFFPRELTRLVNLRPPV
>XP_028072320.1 Camellia_sinensis
MERERKKEREREREKTRKIERWEERERNRAMGENYLELRKKLRKKFEREMGENYSVLGEDTTRFERGSIMQQTERFKREMGENYSVLKILRGHFVLKERRVRFEREMGEEYSVLEKHKERFEREMGEEYSVLEKHRERFEREMGENYSVLEKLNHLMISNACNLTADQIDHLDSFYNRLRFLATILKDLEERQQQQQHELNYEPKNLPMQIYLVICKTRQLIRSFDLDVPGQRDSNNNGDSFFDILVGTNIMEEIKTIKAKVVQFYDQINQIQLLQDCKSFNDGVHSSVSMSMENRTMVDEEITVGFDDEALTIKELLAGGKKQLQIISIVGMPGLGKTTLATKLYNDPYITHYFHIRAWTYASQLPTKTDMLLDILRYVNVVFTNEIKNMTNEKLGEKLYKQLKGKRYLIVIDDLWDIGAWVDLKMYFPNDNNGSRVMFTSRLKELSMHASPDCHPHCLRFLTEEESWELLQRKVFHNESCPPELIKIGKQIMKKCEGLPLAIVIIAGLLAKNIKTQESWIQVAQSVSSYIVSDPNQYLDTLALSYNHLPRHLKPCFLYLGAFPEDQEIPVQKLISLWVAEGFIQKIGQRSLEEVAEDYLMDLIQRSLVIVAQKRFDGRIKACRMHDLLRDLCLKKAREINFLQWTRNYKDASPSSSSNYETNNQRHLCILSYFRPRFDHILLLSYAPTVLQSLLCFRHEFEKIIGYDDDSFGDMYSFICCTFKLLRVLEICYNNAFFPRELTQLFNLRYLAINLKYSCELPPSISNLSNLETLIIISTKWSEVILPCNVWNITKLRHLYAKGRAKYDGSLCSEEAVTNHNHPSILGNLRTIANINPCGHVQDLLARTPFLTKLGLCGHLLSDSGNLMFLNLEFLRHLETLKLLNKFLYPTNFREVKFPTNVKRLTLKYTNIEWEEISILGMLLPNLELLKLENSAGRGRQWATTDCGFPRLKFLKLKDYSVKQWITCSSHFPSLQHVLLAGCISLEEIPSSLGDILTLQMIEVNYCRSTVVESVRKIKEEQESIGNNWLKVLIRKSTLAL
>XP_028080672.1 Camellia_sinensis
MVDEEITAGFDDEVLTIKKLLVRGKKQQQILSIVGMLGLGKTTLARKLYNDPYITHYIHIRGWTNASQLPRKIDMLLHILRSVNVDEIENMCNEKLGKKLYKQLKGKRYLIVIDDLWDIGAWVDLKMYFPNDNNGSRVMFTSRLKEVAMHASPDCHSHCLRFLTEEESWELLQRKVFHNESCPPKLIEIGKQIMKKCEGLPLAIAIIAGLLAKNIKTQESWKQVAQSVSSYIVSAPNQYLDTLALSYNHLPRHLKPCFLYLGAFPEDQAIPVQKLICLLVTEGFIRKIEQRSLEEVVEDYLMDLI
>XP_028082887.1 Camellia_sinensis
MAEIAVNLLAKKLKELLSSKIDLSLEEKDQIQTLYEDLQLLRTNLNDLQVKFFEHEQVKNLEARIRDLAYEAENTIDSFLVNIFSTKNIKMKEREMAEIDLAYERIKTIKKDRSLKDEIKEDGSLKPEIQHGHSLNLEHVKEEIEAIKTEMMEIYDTGLEGILQVGSCSSSGDSDSSNTKTWGVGEEEIMVGFEDEAMSLKEQLTGGPKQLQVISIVGMAGQGKTTLATKLYNDPLVVYHFYIRAWTSVSQEYRKRDLLIRLLSCVMKHTNGIDQMGDEKLCEKLYKSLKGQTYFIVMDDMWDTKAWVDLKICFPNDNNGSRIMFTSRHEDVALQAKTNNPPLSLRFLTHNESWDLFQHKVFGKRENCPPVLVEIGKQITNKCQGLPLSIVVVAGIFINEEKSQDRWKQVGETLKSSLAANPQACMKTLALSYIHLPGHLKPCFLYFGAFPEDFQIPVWKLIWLWILLYFGAFPEDYQIRVEKLIWLWVAEGFITKTGEKRLKDVAKEYLMDLIGRSLLLVSKRGYDGEIKACGIHDLLREFCIKQGEDDFFLQHDLPLSDNLQTLSWVFCQQEFSVRISNLKKLGLCGRMVHEKSLMFPDLYFLDHLQALKLWNEGIFNQNTHVLGRIKLPLNLTKLTLKNTHLKWDEMSTLGKSLPNLEGLKLLYKACIVKRWETSDGEFPRSKFLKLKHVQVDQLEVSSNQFPVLQRLVLIQCNGLEKIPSEMGDLPTLQMIEVHWCHPSLANSAKEIKEEQESIGNNWLQMIESNNNVL
>XP_028082942.1 Camellia_sinensis
MDEYVREEVRKTERGRGRERERERKIERWKQRERFGRKNGENYYCVLEKLNHLMISMACNLTADQIDHIDSFYHRLRFLAIILKDLEEKQQQHELNHEAKILPTQIYNVICKTIQPIHSFDVEVPGKRDSNNDGDNFFDSLIGIMEEIKPIEAKVAQFYDQINQIQLLQDFNDGVHSSVSTSMENRTMVEEEITVGFDDEALTIKELLAGGKKQLQMISIVGMPGLGKTTLATKLYNDPYITHYFHIRGWTYASQLPRITDMLLDILRSVNVVFTDEIKNMTNEKLGEKLYKQLKGKRYLIVIDDLWDIGAWVNLKMYFPNDNNGSRVMFTSRLKELSMHASLDCHPHCLRFLTEEESWELLQRKLFQNGSCPLELILIGKQIMKKCKGLPLAIVVIAGLLAKNIKTP
>XP_028090836.1 Camellia_sinensis
MERERERERERERERKIERWKEREIAEHRNRAMGEYYSVLEKLRKELRKRFGRRMGENCSVLEKLGERFEREMGVIYSVLEKQREIEREMGENYSVLEKLNHLMISKACNLTADQIDHIDSFYYRLTFLATILKDLEEKQQQHELNYEAKNLPMQIYYVICKTRQLIRFFDVQVPGQRDCNNNGDSFFDILIGTNIIEEIKPIEAKVVQFYDQINQIQLLQDFNDGVPSMSMSMENRTMVHEEITVGFDDEALTIKELLAGGKKQLQMISIVGMPGLGKTTLATKLYNDPYITHYFHIRAWTYASQLSRQTDMLLDILRSLNVVFTDEIENMTNEKLGEKLYKQLKGKRYLIVIDDLWDIGAWVDLKMYFPNDNNGSRVMFTSRLKELSMHASPDCHPHCLRFLTEEESWELLQRKVFQNESCPPELIEIGKQIMKKCEGLPLAIVIIAGLLAKNIKTLESWKQVAQSVSSYVVSDPNQYLDTLALSYNHLPRHLKPCFLYLGAFPRDQEIPVQKLICLWVAEGFIQKIGQRSVEEVAEGYLMDLFQRSLVIVAQKRFDGRIKACRMHDLLRDLCLKKAGEINFLQWTHNYKDASPSSSSNYDQHRLCIPSYLGPRFDHIFLQSYSPTVLQSLLCFRRVFERIIRYDYNLFSDMCSFICWTFKLLRVLEICYNNAFFPRELTRLVNLRYLAINLKYSCELPPSISNLSNLETLIIICTQWRKVILACNVWKIPKLRHLYAKGGAKYDVSLCSKEAVMDHNHPSIFENLRTIAKLNPYGSIHDLLARTPFLTKLGICGRLLLDSGNFMFPNLECLRHLETLKLQNELLYPTNFREFKFPTNVKRLTLKRTGIEWEEISVLGMLLPNLELLKLEHDAALGWQWATDGGFPRLKFLKLKNLNVKQWITCSSHFPSLQHLSLERCQYLKEIPSSFGDILTLQLIEVNFCHFSVEESVRKIKEEQESIGNNWLKVLIRKHP
>XP_028090837.1 Camellia_sinensis
MERERERERERERERKIERWKEREIAEHRNRAMGEYYSVLEKLRKELRKRFGRRMGENCSVLEKLGERFEREMGVIYSVLEKQREIEREMGENYSVLEKLNHLMISKACNLTADQIDHIDSFYYRLTFLATILKDLEEKQQQHELNYEAKNLPMQIYYVICKTRQLIRFFDVQVPGQRDCNNNGDSFFDILIGTNIIEEIKPIEAKVVQFYDQINQIQLLQDFNDGVPSMSMSMENRTMVHEEITVGFDDEALTIKELLAGGKKQLQMISIVGMPGLGKTTLATKLYNDPYITHYFHIRAWTYASQLSRQTDMLLDILRSLNVVFTDEIENMTNEKLGEKLYKQLKGKRYLIVIDDLWDIGAWVDLKMYFPNDNNGSRVMFTSRLKELSMHASPDCHPHCLRFLTEEESWELLQRKVFQNESCPPELIEIGKQIMKKCEGLPLAIVIIAGLLAKNIKTLESWKQVAQSVSSYVVSDPNQYLDTLALSYNHLPRHLKPCFLYLGAFPRDQEIPVQKLICLWVAEGFIQKIGQRSVEEVAEGYLMDLFQRSLVIVAQKRFDGRIKACRMHDLLRDLCLKKAGEINFLQWTHNYKDASPSSSSNYDQHRLCIPSYLGPRFDHIFLQSYSPTVLQSLLCFRRVFERIIRYDYNLFSDMCSFICWTFKLLRVLEICYNNAFFPRELTRLVNLRYLAINLKYSCELPPSISNLSNLETLIIICTQWRKVILACNVWKIPKLRHLYAKGGAKYDVSLCSKEAVMDHNHPSIFENLRTIAKLNPYGSIHDLLARTPFLTKLGICGRLLLDSGNFMFPNLECLRHLETLKLQNELLYPTNFREFKFPTNVKRLTLKRTGIEWEEISVLGMLLPNLELLKLEHDAALGWQWATDGGFPRLKFLKLKNLNVKQWITCSSHFPSLQHLSLERCQYLKEIPSSFGDILTLQLIEVNFCHFSVEESVRKIKEEQESIGNNWLKVLIRKHP
>XP_028090838.1 Camellia_sinensis
MERERERERERERERKIERWKEREIAEHRNRAMGEYYSVLEKLRKELRKRFGRRMGENCSVLEKLGERFEREMGVIYSVLEKQREIEREMGENYSVLEKLNHLMISKACNLTADQIDHIDSFYYRLTFLATILKDLEEKQQQHELNYEAKNLPMQIYYVICKTRQLIRFFDVQVPGQRDCNNNGDSFFDILIGTNIIEEIKPIEAKVVQFYDQINQIQLLQDFNDGVPSMSMSMENRTMVHEEITVGFDDEALTIKELLAGGKKQLQMISIVGMPGLGKTTLATKLYNDPYITHYFHIRAWTYASQLSRQTDMLLDILRSLNVVFTDEIENMTNEKLGEKLYKQLKGKRYLIVIDDLWDIGAWVDLKMYFPNDNNGSRVMFTSRLKELSMHASPDCHPHCLRFLTEEESWELLQRKVFQNESCPPELIEIGKQIMKKCEGLPLAIVIIAGLLAKNIKTLESWKQVAQSVSSYVVSDPNQYLDTLALSYNHLPRHLKPCFLYLGAFPRDQEIPVQKLICLWVAEGFIQKIGQRSVEEVAEGYLMDLFQRSLVIVAQKRFDGRIKACRMHDLLRDLCLKKAGEINFLQWTHNYKDASPSSSSNYDQHRLCIPSYLGPRFDHIFLQSYSPTVLQSLLCFRRVFERIIRYDYNLFSDMCSFICWTFKLLRVLEICYNNAFFPRELTRLVNLRYLAINLKYSCELPPSISNLSNLETLIIICTQWRKVILACNVWKIPKLRHLYAKGGAKYDVSLCSKEAVMDHNHPSIFENLRTIAKLNPYGSIHDLLARTPFLTKLGICGRLLLDSGNFMFPNLECLRHLETLKLQNELLYPTNFREFKFPTNVKRLTLKRTGIEWEEISVLGMLLPNLELLKLEHDAALGWQWATDGGFPRLKFLKLKNLNVKQWITCSSHFPSLQHLSLERCQYLKEIPSSFGDILTLQLIEVNFCHFSVEESVRKIKEEQESIGNNWLKVLIRKHP
>XP_028096865.1 Camellia_sinensis
MERYDIPSGQGQSRVSSTMVEEEIMVGFEDEVIMIKEQLTEGKKKLGIISIVGMPGLGKTTLARKVYDDPYITHYFHIRAWTYVSQAYIKRDLLLGILHSIVKITNKTEQMSNEKLGEEIYKILKGKRYLIVMDDIWSTGAWDDVRMYLPNDNNGSRVMFTSRLKEVGLHAKPESCPHHLRFLTEEESWELFQKRVFRGESFPPELMGLGLQIAEKCEGLPLAIVVIAGILAKEEKTKDLWEEVAESVSSYMVNDPNQYMRTLALSYYHLPDHLKPCFLYFGAFLEGSEIPVRKLMWLWIAEGFVQSSEEKKVEEFEEDYLTDLTREKTLEEIAEDYLTDLIERSLVIVSKKRSNGGIKACRMHDLLRHLCLREAEKFKFLTWFHGHEHVSSSQGRICIYPDSNFDVHLVKSYARYIQSLFWFGVLDHDSLKFYPNSIMLPIHPFRQPVSDAYCDFLLPYTVRRTDILNEQLFFLDSSLQSSSNSQTSDCLKVLDLWCPNVFLSFEIEALIYLRYLAIHTDDFHTIPPSIVYLSNLETLILGTRQSHTILPENVWTMVKLRHLYTPGKYHIDSQCFAKPIALKYLSPHVGFNYNALQTVSNLCPCGHVQLLLLRTPNLRKLGFRGYLINESGQSTLPNLDFLNHLETLKLDNTMITSQSTNLLRAVEFPKIVKKLTLRGMGIKWEEMWIIGMLPNLEVLKLERRSCQGRQWETTGGGFRRLKYLKLKCLGVEEWIASSTHFPSLEHLVLEECYSLKEIPSDFGDVPVLQIIEVNFCLRFTEESARKIKARQEHNGNNWLKILINNQEFFGMTSSIDTSVDTSVDTESMESGSEK
>XP_028098604.1 Camellia_sinensis
MAAAAVDFLLLNLKQLLMYNADLISGVKQQVVCLHDELSMLKAFLKDSTEKGSEYEIVKQLVRQIRDVVYAAEDAIDTFVVHAAMQRARSTFSKVIHGIDYPTKLRNVAEDIQNIRQKVDDIYKKPTFGFGVAQRGEPSTRGLPERRAPVVEEENVVGFDMEAKTLVDLLNGGKEELDVVSVIGMGGLGKTTLAKKVFTDPAIEFEFYIRAWIYVSQEYDRKEVFISILGSLDKLTDEMYRWSDDKLADELRGHLQTGRYLIVMDDVWTREAWDDLKMAFPKNNNRSRILLTSRNTEVAIHANPDRNSPPHLLRFLNEDESWELLEKKVFRRERCPSELVDLGKQIAKECGGLPLAIVVIAGLLMKKDKTCDWWEKVAKSVNSYVARDPKQCMDILALSYKHLPYHLKACFLYFGVFPEDYEIPVWKLIQLWVAEGFIQQVGEIRLEDTAEEQLEDLVDRNLVLVEKRRSNGGIKTCRVHDMLRDLCLREAEEENFLHEIKGILQVPSLSLSPALNKYRRLCIHSRVLDHISTKPSGPHVRSFLCFASESRELRREHTSFIHDAFKLLRVFDIKSISLPLFPSKIKDLFHLRYVSLSGSFEVLPASISELWNLQTIIIETSSRNLKVEADIWKMLQLRHLFTSASSRLRGPPSKARKGGKDPLVRRNLQTLSTISPESCTADILARAPNLRKLGIRGNIATLMEDKGGSSMFDNLTKLDQLVTLKLLNDTFPLPPSRGSLPQLYKFPPNLKKLTLADTLLDWGHMSTLGILPKLEVLKLKDNAFKGEWWKLLDGGFRLLRVLQIGKTDLVCWEASAHHFPRLQRLILKHCESLEAVPSGLGEVSALQSIELYHATSTAVASAKQIQQKQGLAINRLKLVIYPPEL
>XP_028098605.1 Camellia_sinensis
MAAAAVDFLLLNLKQLLMYNADLISGVKQQVVCLHDELSMLKAFLKDSTEKGSEYEIVKQLVRQIRDVVYAAEDAIDTFVVHAAMQRARSTFSKVIHGIDYPTKLRNVAEDIQNIRQKVDDIYKKPTFGFGVAQRGEPSTRGLPERRAPVVEEENVVGFDMEAKTLVDLLNGGKEELDVVSVIGMGGLGKTTLAKKVFTDPAIEFEFYIRAWIYVSQEYDRKEVFISILGSLDKLTDEMYRWSDDKLADELRGHLQTGRYLIVMDDVWTREAWDDLKMAFPKNNNRSRILLTSRNTEVAIHANPDRNSPPHLLRFLNEDESWELLEKKVFRRERCPSELVDLGKQIAKECGGLPLAIVVIAGLLMKKDKTCDWWEKVAKSVNSYVARDPKQCMDILALSYKHLPYHLKACFLYFGVFPEDYEIPVWKLIQLWVAEGFIQQVGEIRLEDTAEEQLEDLVDRNLVLVEKRRSNGGIKTCRVHDMLRDLCLREAEEENFLHEIKGILQVPSLSLSPALNKYRRLCIHSRVLDHISTKPSGPHVRSFLCFASESRELRREHTSFIHDAFKLLRVFDIKSISLPLFPSKIKDLFHLRYVSLSGSFEVLPASISELWNLQTIIIETSSRNLKVEADIWKMLQLRHLFTSASSRLRGPPSKARKGGKDPLVRRNLQTLSTISPESCTADILARAPNLRKLGIRGNIATLMEDKGGSSMFDNLTKLDQLVTLKLLNDTFPLPPSRGSLPQLYKFPPNLKKLTLADTLLDWGHMSTLGILPKLEVLKLKDNAFKGEWWKLLDGGFRLLRVLQIGKTDLVCWEASAHHFPRLQRLILKHCESLEAVPSGLGEVSALQSIELYHATSTAVASAKQIQQKQGLAINRLKLVIYPPEL
>XP_028098606.1 Camellia_sinensis
MLKAFLKDSTEKGSEYEIVKQLVRQIRDVVYAAEDAIDTFVVHAAMQRARSTFSKVIHGIDYPTKLRNVAEDIQNIRQKVDDIYKKPTFGFGVAQRGEPSTRGLPERRAPVVEEENVVGFDMEAKTLVDLLNGGKEELDVVSVIGMGGLGKTTLAKKVFTDPAIEFEFYIRAWIYVSQEYDRKEVFISILGSLDKLTDEMYRWSDDKLADELRGHLQTGRYLIVMDDVWTREAWDDLKMAFPKNNNRSRILLTSRNTEVAIHANPDRNSPPHLLRFLNEDESWELLEKKVFRRERCPSELVDLGKQIAKECGGLPLAIVVIAGLLMKKDKTCDWWEKVAKSVNSYVARDPKQCMDILALSYKHLPYHLKACFLYFGVFPEDYEIPVWKLIQLWVAEGFIQQVGEIRLEDTAEEQLEDLVDRNLVLVEKRRSNGGIKTCRVHDMLRDLCLREAEEENFLHEIKGILQVPSLSLSPALNKYRRLCIHSRVLDHISTKPSGPHVRSFLCFASESRELRREHTSFIHDAFKLLRVFDIKSISLPLFPSKIKDLFHLRYVSLSGSFEVLPASISELWNLQTIIIETSSRNLKVEADIWKMLQLRHLFTSASSRLRGPPSKARKGGKDPLVRRNLQTLSTISPESCTADILARAPNLRKLGIRGNIATLMEDKGGSSMFDNLTKLDQLVTLKLLNDTFPLPPSRGSLPQLYKFPPNLKKLTLADTLLDWGHMSTLGILPKLEVLKLKDNAFKGEWWKLLDGGFRLLRVLQIGKTDLVCWEASAHHFPRLQRLILKHCESLEAVPSGLGEVSALQSIELYHATSTAVASAKQIQQKQGLAINRLKLVIYPPEL
>XP_028098607.1 Camellia_sinensis
MLKAFLKDSTEKGSEYEIVKQLVRQIRDVVYAAEDAIDTFVVHAAMQRARSTFSKVIHGIDYPTKLRNVAEDIQNIRQKVDDIYKKPTFGFGVAQRGEPSTRGLPERRAPVVEEENVVGFDMEAKTLVDLLNGGKEELDVVSVIGMGGLGKTTLAKKVFTDPAIEFEFYIRAWIYVSQEYDRKEVFISILGSLDKLTDEMYRWSDDKLADELRGHLQTGRYLIVMDDVWTREAWDDLKMAFPKNNNRSRILLTSRNTEVAIHANPDRNSPPHLLRFLNEDESWELLEKKVFRRERCPSELVDLGKQIAKECGGLPLAIVVIAGLLMKKDKTCDWWEKVAKSVNSYVARDPKQCMDILALSYKHLPYHLKACFLYFGVFPEDYEIPVWKLIQLWVAEGFIQQVGEIRLEDTAEEQLEDLVDRNLVLVEKRRSNGGIKTCRVHDMLRDLCLREAEEENFLHEIKGILQVPSLSLSPALNKYRRLCIHSRVLDHISTKPSGPHVRSFLCFASESRELRREHTSFIHDAFKLLRVFDIKSISLPLFPSKIKDLFHLRYVSLSGSFEVLPASISELWNLQTIIIETSSRNLKVEADIWKMLQLRHLFTSASSRLRGPPSKARKGGKDPLVRRNLQTLSTISPESCTADILARAPNLRKLGIRGNIATLMEDKGGSSMFDNLTKLDQLVTLKLLNDTFPLPPSRGSLPQLYKFPPNLKKLTLADTLLDWGHMSTLGILPKLEVLKLKDNAFKGEWWKLLDGGFRLLRVLQIGKTDLVCWEASAHHFPRLQRLILKHCESLEAVPSGLGEVSALQSIELYHATSTAVASAKQIQQKQGLAINRLKLVIYPPEL
>XP_028098613.1 Camellia_sinensis
MDGTAMDSILKKLEQLINFKDNLIVNERYQIQSLYNQLRFLGAILKDVEEKHHENSEAENLAIKISGVAYETGEIIHPAVANFVRLRESNKDKKIGFCLNLSDIMEQIRPIEVEVMQFYDKMYQIQVLEAGKSSDGDRLSMGNRTMVGEEIMVGFDDEVLTIKKRLAGGKKQLDIIPIVGMPGLGKTILARKVYNDPYITHHFHIRAWTYVSQVPRKREMLLDILHFVNVFTEEVEDMSNEKLGEKLHKKLKGKRYLIVIDDIWDISAWVDLKIYLPNDNNGSRVMFTSRLKAVAMHVSPNCHPHCQRFLTEEESWELLQRKVFQNGSCPAELIEFGKQIVNNLLQDCYIEFFFD
>XP_028098747.1 Camellia_sinensis
MAEIAVNLLAKKLKELLSSKIDMILEEKDQIQILYEDLQLLRTNLNDLQVKFFEHEQVKNLEARIRDLAYEAENTIDWFLVNFFSRKNIELEEIMKDDSEEEIMKDDSFITFLNKILYPKKIKKDHSLKDEIKEDDHSLNLEHVKEEIEAIKTEMMEISDSGLEAILQVGSCSSSGDSDSSKSNTNTWGVGEEEIMVGFEDEAMSLKEQLTGGSKQLQVISIVGMAGQGKTTLATKLYNDPLVVYHFYIRAWTSVSQEYRKRDLLIRLLSCVMKHTNGIDQMGDEKLCEKLYKSLKGQTYFIVMDDIWDTKAWPKPIALLYYFLTHNESWDLFQHKVFGKRENCPPELMEIGKQIANKCQGLPLAIVLVAGILTNEEKSQGRWKQVGETLNSTLAADPQLWMKTLELSYNHLPGHLKPCLLYFGAFPEDYQIRVEKLIWLWVAEGFITKTGEKRLEDVAKEYLMDLIGRSLLLVSKRGYDGEIKACGIHDLLREFCIKQGEEDFFLQRFLGYQRISVSTTSGQNIRSLLFFNSGCAGSWYPRFLSPSFKLLKVLDTSFIQILKYPIEVEQLVLLRYLTLDIIKENQDCYCNEERTERLILPPSISNLCYLETLILRTSRNSVDLPCYVWTMENMRHLCVSGNGKYRFCFPYLTSLDNRPLYDNLQTLSWAFYRKEFSVRAPNLKKLGLYGDMVDKKSLMFPDLHFLDHLQELKLWNEGVFNQNAHVLGRIKLPLNLTKLTLKNTYLNWDEMSTLGKSLPNLEGLKLSYRACIGKCWQTSDGEFPRLKFLKLKHVQVDQLEVSSNHFPVLQRLVLIQCNGLKKIPSEMGDIPTLQMIEVHWCHPSLANFAKEIKEEQESIGNNWLQMIESNNNVL
>XP_028100405.1 Camellia_sinensis
MRRKYSLLDKQRERSKRQRERFEREVGENYSVLEKLNHLMISKACNLTADQIDHIDFFYNQLTFLATILKDLEEKQQQLNHEAKNLTMQIYSVISKTRQLIRFFDVQVPGQRDINNGDSFFDILIGTNIMEEIKMIEEKVVQFYDRINQIQLLQIFNDGVHSSMSMENRTMVDEEITVGFDDEALTIKRLLVGARKQLQMISIVGMPGLGKTTLARKLYNDPYITHYFHICAWTYASQLPRKTDMLLDILRSLYVNEMENMTNEKLGDKLYKKLKGKRYLIVIDDIWDIGAWVDLKMYFPNDNNGSRVLFTSRLKELAMHASPDCHPHCLRFLTEEESWELLQRKVFQNESCPPELIEIGKQIMKKCEGLPLAIVVMAGLLAKDNKAQVWWKQVAQSVSSYIVSDPNQYLDTLALSYNHLPRHLKPCFLYLGAFPVDQQISVQKLICLWIAEGFIQKIGQRSLEEVAEDYLMGLIQRSLVIVAQKRFDGRIKACRMHDLLRDLCFKKVREINFLQCAHNYEDTSSSSNYETNNQRRMCIRSYFGPRFDYILLQSYSPTVVQSLLFFSHEFNKIIGFDNSFGDMCSFICLTFKLLRVFKRCHNNAFCLTELTQLLNLRYLAINLKHSCVLLPSISNLSNLETFFFFLHNGVRLFCHVMFGRFQS
>XP_028101273.1 Camellia_sinensis
MEEIKPIEEKVLQFYEQINQIQLLQDFNDGVPSSMSMENRTMGDEEITMSFDDEALTIKKLLVRGKKQLQMISIVGIPGLGKTTLAIKLYNDPYITHYFHIRAWTYASQLSRQTDMLLDILRSVNVVFTDEIKNMTNENLGDKLYKSLKGERYLIVIDDFWDIGAWVDLKMYFPNDNNGSRVMFTSLHKELAMYASPDCYPHCLRFFTEEESWVLLQQKVFPNESCPPELIKIWKHIMKKCEGLPLAIVIIAGLPAKNIKTQESWIQVAQSVSSYIVSDPNQCLDTLALSYNHLPRHLKPCFLYLGAFPEDQEIPVQKLIWLWIAEGLYKNLG
>XP_028101614.1 Camellia_sinensis
MEAVNNCALEKLIKKMDEYAREEAKERERQRQRERMIERWKQREGFGREMGDNYCVLEKLNHLMISKACSWTADQIDHIDFFYNRPRFLAIILKDMDEKQQQQHERNHEAKNLQMQIYYVICKTRQLIRFFYAHFPGQRDISNNGDSFFDILFGINIMEEIKTIEAKVLQFYDQINQIQLLLQDDKDFNDGVHLSMSMSIENITMVNEEITVGFDDEALTIKELLARGKKQLQMISIVGMPGLGKTTLATKLYNDPYITHYFHIRAWTYASQLPRKKDMLLDILRSVNVVFTDEIENMTNEKLGKKLYKQLKGKRYLIVIDDLWDIGVWVDLKMYFPNDNNGSRVMFTSRLKELAMHASPDCHPHCLRFLTKEESWELLQWKVFQNESGPPVLIEIGKQIMKKCEGLPLAIVVMAGLLAKDNKAQESWEQVAQSKSLEEVAEDYLMDLIQRSLGRANYHVSLCSEEAVVDHSQPSILENLRTIANFNPCGSIQDLLARTPYLTKLGICGHLLSSDSENLMFPNLEFLRHLETLKLHNNILPRYPSTLGEVKFPANIKRLTLKSTRLKWEEISVLGMLLPSLELLKLECNAAWGSQWATTDGGFPRLKFLRLRSLNVKQWITCSSHFPSLQYLSLEDCQNLEEIPSSLGDILICS
>XP_028102117.1 Camellia_sinensis
MFEYVRKEARERERERERKIKRWKYRERFEREMSENYCVLEKLNHLMISKACNLTADQIDHLDSFYHRLRFLAIVLKDMDEKQQQHEMNYEAKSLSMQIYYVICKTRQLVRSFDVEVSGQRDSFFDIFFGINIMEEIETIEAKVVQFYDQIYQIQLLQDEKSFNDGVQSSMSTENRTTVEEEIMVGFDDEALTIEERLIAGGGKRQLQMIKERLIAGGKRQLQMIKERLIAGGNKLLQMINSSTSMPMPMSMSMGNRTMVDEEITVGFEDDALAIKELLAGENQQLQMISIVGMPGLGKTTLARKLYNDPYITYYFHIRAWTYASQLPTKRDMLLDILRSFNVVFTDEIINMTNEKLGEKLYKQLKGNKYLIVIDDLWDIGAWVDLKMYFPNDNNGSRVMFTSRLKELAMHASPDCHPHCLRFLTEEESWELLQQKVFQNESCPPELIIIGKEIMKKCAGLPLAIVVIAGLLARNIKTQESWKQVAQSVSSYIVSDPNQYLDTLALSYNHLPHHLKPCFLYLGAFPEDQEISVQKLIWLWIAEGFIQKIEQKSLEEVAEGYLMDLIQRSLVIVAQNRFDGRIKTCRMHDLLRDLCLKKAREINFLKWIHNYDDAYPPPPSNYKANNQCRLCFGFDFLEKCDHVLLESYSPLVVQSLLCFRNKSGIEIRYGDSGFGDVFSFICCNFKLLRVLDVWYINAFFSRELTQLVNLRYLAINLLGRHELSPSISNLSNLETLIIICTQRREVILPCNVWNIAKLRNFYAKGRATYAASLCSEEVVTDHNHPYILENLRTIANLDHYGSIQDLLARTPYLTKLGICGQLISGSGNSMFPNLEFLGHLETLKLQNNYLTSNPTTLGEVKFPANIRRLTLKNTGIEWEEISVLGMMLPNLELLKLENDAARGQQWATTDGGFPRLKFLKLRSLNVERWITCSDHFPSLQHLSLGCCHFLEEIPSSLGEILTLQLMEVNSCRTVEESVRKIKEEQESIGNNWLKVLIRERWTCAYNF
>XP_028102118.1 Camellia_sinensis
MFKFQGRGTAATTVTVFFEEITIMEEIKTIEAKVVQFYGQINQIQLLQDDQSFNHGVHSSMSMSMENRTMVHEEITVGFDDEALTIKQLLAGGKKQLQMISIVGMPGLGKTTLATKLYNDPYISHYFHIRAWTYASQLPRITDMLLDILRSVNVVFTDEIKNMTNEKLGEKLYKQLKGKRYLIVIDDLWDIGAWVNLKMYFPNDNNGSRVMFTSRLKEVAMHASPDCHRHCLRFLTEEESWELLQRKMFQNESCPPELIGIGKQIRFDGRIKACRMHDLLRDLCLKKAREINFLQQVENDKDASPSSSSNCVTNNQRRLCTHSNFFQKSDYVSSMSYAPTVVQSFLCFRSKLDHYHDNRFGDVCSFICQTFKLLKVLDIWYNSAFFSRELTQLVNLRYLAINLTIAYELPPPISNLSNLETLIIISTNYVKVILPCNVWKIPKLRHLYAKGGAKVDVSLCSEEAAVDQSYPRVLKDLRTITDLDPCGSVQDFLARTPYLTKLGICVHLLSASGNLMFPNLEFLGHLDTLKLYREFLHSTYLREVKFPRNVKRLTLKCTRIKWEEISVLGMLLPNLELLKLENDAGWEWHWTTIDGGFPRLKFLKLKNLKFERWITCYSHFPSLQHLSLEMIEKSRGNTI
>XP_028102119.1 Camellia_sinensis
MFKFQGRGTAATTVTVFFEEITIMEEIKTIEAKVVQFYGQINQIQLLQDDQSFNHGVHSSMSMSMENRTMVHEEITVGFDDEALTIKQLLAGGKKQLQMISIVGMPGLGKTTLATKLYNDPYISHYFHIRAWTYASQLPRITDMLLDILRSVNVVFTDEIKNMTNEKLGEKLYKQLKGKRYLIVIDDLWDIGAWVNLKMYFPNDNNGSRVMFTSRLKEVAMHASPDCHRHCLRFLTEEESWELLQRKMFQNESCPPELIGIGKQIRFDGRIKACRMHDLLRDLCLKKAREINFLQQVENDKDASPSSSSNCVTNNQRRLCTHSNFFQKSDYVSSMSYAPTVVQSFLCFRSKLDHYHDNRFGDVCSFICQTFKLLKVLDIWYNSAFFSRELTQLVNLRYLAINLTIAYELPPPISNLSNLETLIIISTNYVKVILPCNVWKIPKLRHLYAKGGAKVDVSLCSEEAAVDQSYPRVLKDLRTITDLDPCGSVQDFLARTPYLTKLGICVHLLSASGNLMFPNLEFLGHLDTLKLYREFLHSTYLREVKFPRNVKRLTLKCTRIKWEEISVLGMLLPNLELLKLENDAGWEWHWTTIDGGFPRLKFLKLKNLKFERWITCYSHFPSLQHLSLEMIEKSRGNTI
>XP_028102121.1 Camellia_sinensis
MFKFQGRGTAATTVTVFFEEITIMEEIKTIEAKVVQFYGQINQIQLLQDDQSFNHGVHSSMSMSMENRTMVHEEITVGFDDEALTIKQLLAGGKKQLQMISIVGMPGLGKTTLATKLYNDPYISHYFHIRAWTYASQLPRITDMLLDILRSVNVVFTDEIKNMTNEKLGEKLYKQLKGKRYLIVIDDLWDIGAWVNLKMYFPNDNNGSRVMFTSRLKEVAMHASPDCHRHCLRFLTEEESWELLQRKMFQNESCPPELIGIGKQIRFDGRIKACRMHDLLRDLCLKKAREINFLQQVENDKDASPSSSSNCVTNNQRRLCTHSNFFQKSDYVSSMSYAPTVVQSFLCFRSKLDHYHDNRFGDVCSFICQTFKLLKVLDIWYNSAFFSRELTQLVNLRYLAINLTIAYELPPPISNLSNLETLIIISTNYVKVILPCNVWKIPKLRHLYAKGGAKVDVSLCSEEAAVDQSYPRVLKDLRTITDLDPCGSVQDFLARTPYLTKLGICVHLLSASGNLMFPNLEFLGHLDTLKLYREFLHSTYLREVKFPRNVKRLTLKCTRIKWEEISVLGMLLPNLELLKLENDAGWEWHWTTIDGGFPRLKFLKLKNLKFERWITCYSHFPSLQHLSLEMIEKSRGNTI
>XP_028107731.1 Camellia_sinensis
MGENYFVSANRRKKLKKMFGGTIGENYSVLEILGERFEREMGEIYSVSEKQREIQREMGENYSVLEKLNHLMISKACNLTADQIDHLVSFKNRLRFLAAILKDLEEKQQQQQNYEAKNLPMQIYYVICKTRQLIRFFDVQVPGQRDCNNNGDSFFDILIGTNIMEEIKPIEAKVVQFYDQINQIQLLQDFNDGVYSSMSMENRTMVDEEITVGFDDEALTIKKLLAGGKKQLQMISIVGMPGLGKTTLATKLYNDPYITHYFHIRAWTHASQLPRKTDVLLDILRYVNVVFTDEIEDMTNEKLGEKLYKQLKGKRYLIVIDDIWDIGAWDDLKMYFPNDNNGSRVMFTSRLKELAMHASPDCHPHCLRFLTEEESWALLQRKVFQNESCPPELIEIGKQIMKKCGGLPLAIVIIAGLLAKNIKTQESWKQVAQSVSSYIVSDPNQYLDTLALSYNHLPRHLKPCFLYLGAFPENQKISVQRLIWLWIAEGFIQKIEQKSLEEVAEDYLMDLIQRSLLIVAQKRFDGRIKACRMHDLLRDLCLKKAREINFLQWIHNNNDASPSSSSNYETNNQCRLSILSYFGPRFDRILLQSYAPTVLQSLLCFRPEFQKIIGYNGNSFGDMCSFICWTFKLLRVLEICYNNAFFPRELTQLVNLRYLAINLKHSCELPPSISYLSNLETLIIISTEWRKVVLPCNVWKIPKLRHLYAKGGANYDVSLCSEEAVTNHNHPSILENLRTIANLNPCGHVQDLLARTPFLTKLEICGHLLSDSGNLMFFNLEFLRHLETLKLLNKFSYPTNFRAVKFPTNVKRLTLKYTKIKWEDISILGMLLPNLELLKLDVDAASGWQWATTAGGFPRLKFLKLKDLDVKQWITCSSHLPSLQHLSLDWCQDLEEVPSGLGDILALQLIEVNHCRFSVEESVRKIKEGQESMGHNWLKVRIRKNPWGL
>XP_028116480.1 Camellia_sinensis
MENKALVEVEIIVGFDSKALAIKEQLAGGNKHLDFVSIVGMPGLGKTILDKKLYNDPYIIHHFHIHAWTYVSQVPKKREMLLDILHFNVLTDEDKNMSNEMLGEMLYKKLKGKRYLIVIDDIWDIGVWVDLKMYLPNEKNGSRIMFTSRPMHASPDSHTHCLRFLTEEESWELFQRKVFPDESCPPKLIETGKQIMNKCQGLPLAIIVIAGLLAKNKKTEE
>XP_028116540.1 Camellia_sinensis
MDEYEREEAKERGREERGRERERERKIERWKQREGFRREMGENYCVLKKLNHLMINKACNLTADQIDHIDSFYRRLRFLAIILKDMDEKQQQHELNHEAKTLPMQIYYLICKTRQLIRFFDVEVPGQRDSNNNGDSFFDILIGINIMEEIKTIEAKVVQFYDQINQIQLLQNFSDGVHSSMSMSMENRTMVDEEITVGFDDEALTIKKLLAGGKKQLQMISIVGMPGLGKTTLATKLYNDPYITHYFHIRAWTYASQLPTKTDMLLDILRSVNVDEIENMTNEKLGEKLYKQLKGKRYLIVIDDLWDIGAWIDLKTYFPNDNNGSRVMFTSRLKELSMHASPDCHPHCLRFLTEEESWDLLQLKVFQNESCPPELIKIGKQIMKKCEGLPLAIVIIAGLLAKNIKTQESWIQVAQRVSSYIVSDPNQYLDTLALSYNHLPRHLKPCFLYLGAFPEDQEIPVQKLICLWVAEGFIQKIGQRSLEEVAEDYLMDLIQRSLVIVAKKRFDGRIKTCRMHDLLRDLCLKKAREINFLQWIHNYKDAYPPPSSNYKANNQCRLCIHSDFLGKRGHVLLKFYSPAVVQSLSCFRNKFQMEMSYNNNPFGDVCSFICWTLKLLRVLDVWYVNAFFSREFSRELTQLVNLRYLAINLISSYELPPSISNLSNLETLIISTQWSEVILPCNVWKIPKLRHLYAKGGAKVYVSLCSEEAVTDHNHPSILENLRTIANLNCYGFIQDLLARTPFLTELGICGQLFSDSENWMFLNLEFLRHLETLKLSSNFFPRHPTTLREVKFPANIKRLTLKGTGIKWEEISVLGMMLPNLELLKLENGAAWGQQWATTDDAFPQLKFLKLKYLNVKQWITCSSQFPSLQHLLLERCEDLKEIPSSLADILSLQLIEVNYCRSTVDESVRKIKEEQESIGNNWLKVLIKRKQPWAP
>XP_028118554.1 Camellia_sinensis
MRSLLKGMLMKHYQHDQVQYLVKRIGVVASELELVVSNQSHLENSSCFHMRVFFSKINGVMEEIKAVMEGLIEIYDKMHDIEVLQGGKSSDTSGSSRTKTTMVEDEFVVGFDNEAMNIKERLTGGMKQLEVFSIIGMPGLGKTTLARKVYNDPYIAHYFHLRAWTYVSQSHTKKEMLLDILHSLMNLTDEIKAMNDEYLGERLYKRLKGKRYFIVMDDIWNIGAWDDIRVYLPNDSNGSKVLFTSRTMAVALRAKPDGHPHCLRFLTEEESWELLHEKVFRNENFPPELMEFGEQIMKKCEGLPLAIVVIAGLLAKSEKTKDRWKHVAASVRSCISSDPNQYMNTLALSYDNLPQHLKPCFLYLGAFRDDHEIPVWKLILLWIAEGFIHPIGQRRLEDIGEGYLMDLIDRSLVIVSRKKSNGGIKACRIHDLLRDLCLKKSEEFNFLKRSHENKLVSSSSSSNGSNNQLRLCIHSDCLNFDGVSKIDPNVPVTESFNPDDLNFDCISMEPSCPVARSFLCFGNSDGTPLHVDPTFYASDSKTSVSSERMRYLSEVFHDRDALKEREKLLFRSKCLLFVDGYSFLKGRDPSLWYSIFVDNCFDSNPRDESLLQTFILLQVLDLSCRNVFFFREILHLVYLRYLAIQTDDFYVLPPSISNLSNLETLILGTRSSHVIVPNVVSKMAKLRHLYCKGGVYHIDFDCPKLVPLVDDYYPFVLKNLETISYMCPCGAVQDLLSRTPNLRKLGFRGHLISMSGDLELPDLCGLIHLETLKLDNRAPVQSSALQLDGVCLSNAQLVWPTNLKSLTLRGTRIKWEQMWMIGLLHNLEVLKLEINACQGPEWKTINGGFHQLKFLKFKLFSVERWITSSTHFPRLQHLVFENCVLLEEIPSEVGDILTLQIIEVKFCSLFADHSARKIKKEQESLGNNQLKILIDNQEWLVRTYETESSESGPEEE
>XP_028124912.1 Camellia_sinensis
MAETSVDLLMENLKELMKSKIDLILDEKDQIESLYQEFGFLRSFLKDWEDKLCEAKEVSNMVRRIRDLANEVEDTIDLLVVEASLKDTYKSGKVDHVCDLSLNLGNFKEEIEAIKTELTEIYSNKSHDIGPMQERKPSRGDFSRAKSIVGEEEIVVGFEDEALTIKDRLTRDQKQLDTISIVGMPGLGKTTLAKKVYNDPLIIYHFHIRAWINVSQEYRKRDVLLSLFYSISPHTSRANSAGQNSCTSLGGQGFESGDMQNSPIPDYGLRWAKGKKEVKEMSDEELADKLRKSLKGKRYLIVMDDIWDTRAWIDLKSLFPNDNNGSRIMFTSRFTNVALHANTHTPPLFLSFLTEDESWDLFKKKVFRTDWCPPELMSIGKKVVIKCQGLPLAIVVVSGIFANIEKSQDQWKQVGEIRDSCAVRDLKLCMETFALSYNHLPHHLKSCFLYFAAFPKDFEIPVWKLTQLWVAEGFIRNIGESSLEDVAEEYLMDLIGRNLILVSKRRSDGRIKACSVHALLHDFCLKKAEEEYFLQQILCLNFFFSSSTSKHCSHVRRLCFGSNTLRNTYLIPSGLNIRSCLCFLSNYIGFDPHLFLSHCFKLLRVLDMIYIDFTAYPSEIEQLVLLRYLALDILWNPFTGEHSRLYLPTSISNLRNLETLILRTSVAYVSLPRSIWKMVKLRHILVSGRGIFVIQSLCRNDHFPLSLDNLQTLSCVDPWSCKDIFLAGTPNLKKLDFHGAIFKCLEMLKFPDISCLNYLQKLKLCSKDDGLNFNDLRSVKFPPNLKQLTLKGAYVECDEVSILGKLLPNLEVLKLSGIYEWEWACDASEVFPRLKILKLEGWMIGSWQVSCNYFPSLQRLVLSGFQDLDIPSQIGDIPTLQIIEVRRCYHSVVKSARKIKEEQNSMGNNWLQIIESDNVPE
>XP_028124913.1 Camellia_sinensis
MAETSVDLLMENLKELMKSKIDLILDEKDQIESLYQEFGFLRSFLKDWEDKLCEAKEVSNMVRRIRDLANEVEDTIDLLVVEASLKDTYKSGKVDHVCDLSLNLGNFKEEIEAIKTELTEIYSNKSHDIGPMQERKPSRGDFSRAKSIVGEEEIVVGFEDEALTIKDRLTRDQKQLDTISIVGMPGLGKTTLAKKVYNDPLIIYHFHIRAWINVSQEYRKRDVLLSLFYSISPHTSRANSAGQNSCTSLGGQGFESGDMQNSPIPDYGLRWAKGKKEVKEMSDEELADKLRKSLKGKRYLIVMDDIWDTRAWIDLKSLFPNDNNGSRIMFTSRFTNVALHANTHTPPLFLSFLTEDESWDLFKKKVFRTDWCPPELMSIGKKVVIKCQGLPLAIVVVSGIFANIEKSQDQWKQVGEIRDSCAVRDLKLCMETFALSYNHLPHHLKSCFLYFAAFPKDFEIPVWKLTQLWVAEGFIRNIGESSLEDVAEEYLMDLIGRNLILVSKRRSDGRIKACSVHALLHDFCLKKAEEEYFLQQILCLNFFFSSSTSKHCSHVRRLCFGSNTLRNTYLIPSGLNIRSCLCFLSNYIGFDPHLFLSHCFKLLRVLDMIYIDFTAYPSEIEQLVLLRYLALDILWNPFTGEHSRLYLPTSISNLRNLETLILRTSVAYVSLPRSIWKMVKLRHILVSGRGIFVIQSLCRNDHFPLSLDNLQTLSCVDPWSCKDIFLAGTPNLKKLDFHGAIFKCLEMLKFPDISCLNYLQKLKLCSKDDGLNFNDLRSVKFPPNLKQLTLKGAYVECDEVSILGKLLPNLEVLKLSGIYEWEWACDASEVFPRLKILKLEGWMIGSWQVSCNYFPSLQRLVLSGFQDLDIPSQIGDIPTLQIIEVRRCYHSVVKSARKIKEEQNSMGNNWLQIIESDNVPE
>XP_028124915.1 Camellia_sinensis
MAETSVDLLMENLKELMKSKIDLILDEKDQIESLYQEFGFLRSFLKDWEDKLCEAKEVSNMVRRIRDLANEVEDTIDLLVVEASLKDTYKSGKVDHVCDLSLNLGNFKEEIEAIKTELTEIYSNKSHDIGPMQERKPSRGDFSRAKSIVGEEEIVVGFEDEALTIKDRLTRDQKQLDTISIVGMPGLGKTTLAKKVYNDPLIIYHFHIRAWINVSQEYRKRDVLLSLFYSISPHTSRANSAGQNSCTSLGGQGFESGDMQNSPIPDYGLRWAKGKKEVKEMSDEELADKLRKSLKGKRYLIVMDDIWDTRAWIDLKSLFPNDNNGSRIMFTSRFTNVALHANTHTPPLFLSFLTEDESWDLFKKKVFRTDWCPPELMSIGKKVVIKCQGLPLAIVVVSGIFANIEKSQDQWKQVGEIRDSCAVRDLKLCMETFALSYNHLPHHLKSCFLYFAAFPKDFEIPVWKLTQLWVAEGFIRNIGESSLEDVAEEYLMDLIGRNLILVSKRRSDGRIKACSVHALLHDFCLKKAEEEYFLQQILCLNFFFSSSTSKHCSHVRRLCFGSNTLRNTYLIPSGLNIRSCLCFLSNYIGFDPHLFLSHCFKLLRVLDMIYIDFTAYPSEIEQLVLLRYLALDILWNPFTGEHSRLYLPTSISNLRNLETLILRTSVAYVSLPRSIWKMVKLRHILVSGRGIFVIQSLCRNDHFPLSLDNLQTLSCVDPWSCKDIFLAGTPNLKKLDFHGAIFKCLEMLKFPDISCLNYLQKLKLCSKDDGLNFNDLRSVKFPPNLKQLTLKGAYVECDEVSILGKLLPNLEVLKLSGIYEWEWACDASEVFPRLKILKLEGWMIGSWQVSCNYFPSLQRLVLSGFQDLDIPSQIGDIPTLQIIEVRRCYHSVVKSARKIKEEQNSMGNNWLQIIESDNVPE
>XP_028124916.1 Camellia_sinensis
MAETSVDLLMENLKELMKSKIDLILDEKDQIESLYQEFGFLRSFLKDWEDKLCEAKEVSNMVRRIRDLANEVEDTIDLLVVEASLKDTYKSGKVDHVCDLSLNLGNFKEEIEAIKTELTEIYSNKSHDIGPMQERKPSRGDFSRAKSIVGEEEIVVGFEDEALTIKDRLTRDQKQLDTISIVGMPGLGKTTLAKKVYNDPLIIYHFHIRAWINVSQEYRKRDVLLSLFYSISPHTSRANSAGQNSCTSLGGQGFESGDMQNSPIPDYGLRWAKGKKEVKEMSDEELADKLRKSLKGKRYLIVMDDIWDTRAWIDLKSLFPNDNNGSRIMFTSRFTNVALHANTHTPPLFLSFLTEDESWDLFKKKVFRTDWCPPELMSIGKKVVIKCQGLPLAIVVVSGIFANIEKSQDQWKQVGEIRDSCAVRDLKLCMETFALSYNHLPHHLKSCFLYFAAFPKDFEIPVWKLTQLWVAEGFIRNIGESSLEDVAEEYLMDLIGRNLILVSKRRSDGRIKACSVHALLHDFCLKKAEEEYFLQQILCLNFFFSSSTSKHCSHVRRLCFGSNTLRNTYLIPSGLNIRSCLCFLSNYIGFDPHLFLSHCFKLLRVLDMIYIDFTAYPSEIEQLVLLRYLALDILWNPFTGEHSRLYLPTSISNLRNLETLILRTSVAYVSLPRSIWKMVKLRHILVSGRGIFVIQSLCRNDHFPLSLDNLQTLSCVDPWSCKDIFLAGTPNLKKLDFHGAIFKCLEMLKFPDISCLNYLQKLKLCSKDDGLNFNDLRSVKFPPNLKQLTLKGAYVECDEVSILGKLLPNLEVLKLSGIYEWEWACDASEVFPRLKILKLEGWMIGSWQVSCNYFPSLQRLVLSGFQDLDIPSQIGDIPTLQIIEVRRCYHSVVKSARKIKEEQNSMGNNWLQIIESDNVPE
>XP_028124917.1 Camellia_sinensis
MAETSVDLLMENLKELMKSKIDLILDEKDQIESLYQEFGFLRSFLKDWEDKLCEAKEVSNMVRRIRDLANEVEDTIDLLVVEASLKDTYKSGKVDHVCDLSLNLGNFKEEIEAIKTELTEIYSNKSHDIGPMQERKPSRGDFSRAKSIVGEEEIVVGFEDEALTIKDRLTRDQKQLDTISIVGMPGLGKTTLAKKVYNDPLIIYHFHIRAWINVSQEYRKRDVLLSLFYSISPHTSRANSAGQNSCTSLGGQGFESGDMQNSPIPDYGLRWAKGKKEVKEMSDEELADKLRKSLKGKRYLIVMDDIWDTRAWIDLKSLFPNDNNGSRIMFTSRFTNVALHANTHTPPLFLSFLTEDESWDLFKKKVFRTDWCPPELMSIGKKVVIKCQGLPLAIVVVSGIFANIEKSQDQWKQVGEIRDSCAVRDLKLCMETFALSYNHLPHHLKSCFLYFAAFPKDFEIPVWKLTQLWVAEGFIRNIGESSLEDVAEEYLMDLIGRNLILVSKRRSDGRIKACSVHALLHDFCLKKAEEEYFLQQILCLNFFFSSSTSKHCSHVRRLCFGSNTLRNTYLIPSGLNIRSCLCFLSNYIGFDPHLFLSHCFKLLRVLDMIYIDFTAYPSEIEQLVLLRYLALDILWNPFTGEHSRLYLPTSISNLRNLETLILRTSVAYVSLPRSIWKMVKLRHILVSGRGIFVIQSLCRNDHFPLSLDNLQTLSCVDPWSCKDIFLAGTPNLKKLDFHGAIFKCLEMLKFPDISCLNYLQKLKLCSKDDGLNFNDLRSVKFPPNLKQLTLKGAYVECDEVSILGKLLPNLEVLKLSGIYEWEWACDASEVFPRLKILKLEGWMIGSWQVSCNYFPSLQRLVLSGFQDLDIPSQIGDIPTLQIIEVRRCYHSVVKSARKIKEEQNSMGNNWLQIIESDNVPE
>XP_028124918.1 Camellia_sinensis
MKKMKKRGRKKMREIWCAVEEKTKDRSLKEDDHSLNLEHVKEEIEAIKTEMMGIYDTGLEAILQVGSCSTSGDSDSSKSNTKTWGVGEEEIMVGFEDEAMSLKKQLTRGPMQLQVISIVGMAGQGKTTLATKLYADPLVVYHFHIRAWTSVFQEYRNRDLLIRLLSCVMKHTNGIDQMGDEKLCEKLHKSLKGRTYFIVMDDIWDTKAWLI
>XP_028126810.1 Camellia_sinensis
MEEIKTIEAKVVQFYDQINQIQLLQDCKSFNDGVHSSVSMSMENRTMVDEEITVGFDDEALTIKELLAGGKKQLQMISIVGMPGLGKTTLAKKLYNDPFIICHFHIHAWTYISQVPKKMEMLLDILHFNVLTDEDKHMSNEMLGDMLYKKLKGKRYLIVIDDIWDIGVWVDLKMYLPNDKNGSRVMFTSRPMQTSPHSHTHCLHFLTEEESWELFQQKVFQDECCPTKLIEIGKQITKKCPGLPLAIVVIVGLLAKNNKTQEWWKQVAQSVSSYIVSDQNQYLDTLGLSYNHLPCHLKPCFLYLGAFPDDQEISVQKLIWLWVAEGFVQNIGYVMPRNNST
>XP_016537436.1 Capsicum_annuum
MAAYAAVTSLLQSLDQLSQTDHSSCSVLYKKDQTEVLSEKYTFLKAFLEDFTNVFHEDKTMKHLERMIQEAAHGVEDTIDSHVYDSLVFLQSRRERRQANTIFHQNLEYAIEEIGLIQKEVTKKIKISRFNSKISHSRDTSSQIPLDQKDMIVGLDEDVLKIKDRLIVQSSRLEVVPIVGMGGIGKTTLARRVYDDSLITYHFYVRAWINVSQEFDTRNIFLGILRSVSVVSDEVERNSTNEQLAERVYRSLKGRKYLIVLDDMWSIEAWKHVRRSFPDDHNGSRIVLTTRLLDVASSASSGNSLHQMSFLSTEESWTLLCDKVFGDCSYPLELEKIGRYIVHQCQGLPLAVVVIGGLLSKMSKEIRSWENVAEKVGSLMTSDTMDCLRILSLSYNHLPPYLKPCFLYIGVFAETREIPVWKLIKLWIAEGFIKKVKDKNPEDVAEESLRELVDRSLVLVGKNTSLGKIKSCKMHDLVRDMCLREAQTENFIHFKTRYGHDVLLENTDCLRRVVDFNKYTHSELSEFMPLTRSFFFKYPYKFCLPSQSSFRLLRILDVYFTTSIFYSSESISELVHLRYFACPSYDGLVQSLCNLWNIQTIIIHNKSPRDMFITTHSLAWEVLNMPQLRHIHSKNFSIFIPLPTSLFADSENYLQTLTGLMPSSCNIEVFQRIPNLKKLGILNVDSVATEKCRCLDKLVHLTQLEKLKVDFKKDHVHRLRSWRMADWVYTPRLHIPHCDDFPPKLKKLTLCRTHLQWEDMNLLRKLPNLEVLKLKHRAFHGDIWKLSDEDEEGFFRLKFLLLETMYLKQWEATSYHFPSLEHLVLTDCYSLEQIPFDFADIQTLQLIQLHKCMHSLLVSAEQIQEEQQSLGNDDLVIRVNYIHKKIT
>XP_016537437.1 Capsicum_annuum
MAAYAAVTSLLQSLDQLSQTDHSSCSVLYKKDQTEVLSEKYTFLKAFLEDFTNVFHEDKTMKHLERMIQEAAHGVEDTIDSHVYDSLVFLQSRRERRQANTIFHQNLEYAIEEIGLIQKEVTKKIKISRFNSKISHSRDTSSQIPLDQKDMIVGLDEDVLKIKDRLIVQSSRLEVVPIVGMGGIGKTTLARRVYDDSLITYHFYVRAWINVSQEFDTRNIFLGILRSVSVVSDEVERNSTNEQLAERVYRSLKGRKYLIVLDDMWSIEAWKHVRRSFPDDHNGSRIVLTTRLLDVASSASSGNSLHQMSFLSTEESWTLLCDKVFGDCSYPLELEKIGRYIVHQCQGLPLAVVVIGGLLSKMSKEIRSWENVAEKVGSLMTSDTMDCLRILSLSYNHLPPYLKPCFLYIGVFAETREIPVWKLIKLWIAEGFIKKVKDKNPEDVAEESLRELVDRSLVLVGKNTSLGKIKSCKMHDLVRDMCLREAQTENFIHFKTSENYLQTLTGLMPSSCNIEVFQRIPNLKKLGILNVDSVATEKCRCLDKLVHLTQLEKLKVDFKKDHVHRLRSWRMADWVYTPRLHIPHCDDFPPKLKKLTLCRTHLQWEDMNLLRKLPNLEVLKLKHRAFHGDIWKLSDEDEEGFFRLKFLLLETMYLKQWEATSYHFPSLEHLVLTDCYSLEQIPFDFADIQTLQLIQLHKCMHSLLVSAEQIQEEQQSLGNDDLVIRVNYIHKKIT
>XP_016537438.1 Capsicum_annuum
MIVGLDKDLLKIKDRLIVQSSRLEVVPIVGMGGIGKTTLARRVYDDSLITYHFYVRAWINVSQEFDTRDIFLSILRSISVVRDEVERNSTTEQLAERVYRSLKGRKYLIVLDDMWSIEAWQHVRRSFPDDHNGSRIVMSTRLVDVASSASSGNSLHQMRFLSMEESWTILRDKVFGDSSYPPELEKIGKYIGHQCQGLPLAVVAIGGLLSTMSNETGSWKTVAEKVGSLVISDATDCLSILSLRYYHLPQYLKPCFLYMGVFAETREIPVWKLVRLWIAEGFIKKVKHKNLEDVAEEYLRELVDRSLVLVGKHSSLGKIKSCKMHDLVRDMCLREAQIENFIHFKTRRLWRTADWVYTPRLHIPHSDNFPPKLKKLTLCKTHLKWKT
>XP_016540093.1 Capsicum_annuum
MAYASVASLVRTIQSVLISNSPALFNLICGHREKIKTLHEKVSSLEVFVKNFEKNNVSGEMTDLEVEVKEVASAAEYKIQLRLTEIVLGENKSQKKKARRRFRQSLQQVVEDMDRIRKESTKIQAKAKQASKESLVHDFSSSTNDILNVNNNMVGRDNQKEHLLEDLTGSYSCESKVIPIVGMGGIGKTTLAKEVFNHESILRHFDIRAWATVSQQHNIKEIFLSLLQSMIKMDDTVKTKGEAELADMLQKSLKRKRYIIVLDDIWSCEVWDGVRRCFPTEDNAGSRILLTTRSNEVACYAGTENLSMQMDFMDQDESWNLFKSVAFSSEALSYEFETVGKQIADECHGLPLTIVVVAGLLKSKREIKDWEIVARDVTSFVTNDPDERCSRVLGMSYNHLTSNLKTCLLYFGIFPEDSEIPANNLMRSWMAEGFLKLENDLEGEAEKCLQELVDRCLVLVCKKSLDGTKIRSCKVHDLIYDLCLREIQWENIFIMNDIVLGVSERGNLSMQKMQPYKRVTGDKIECHLYGLYRALLTPVHCQLRDHDNNDLLERTRSIFSFHLKYSSFIVKSELIHFKLLRVLELRHREIDNFPVQILSLIWLRYLLLQCDEDLNIPPEICRLWNLQTFIVQGLNGSVITITFPEEIWELMQLRHLKLPEFYLPNPPSVSADKGSHMGFSNIQTFSYLHLRCCTNEVIMGIKNVKEIGICGNEIRSNGLLNSLVHLQQLETLSLIYCFSRFLPASAKAFPATLKKLKLKGNYLRWSYLDIIAELPNLEVLKVMFHACRGEEWHPNVTGFTRLKVLLIEDCFLMYWKATNDNFPVLERLVLKKCTYLKEIPIEFAEIHTLQLIELIRCLPELGESAARIQQEQEDLGNNPVDVRISDDTYSRVRRLELD
>XP_016540094.1 Capsicum_annuum
MAYASVASLVRTIQSVLISNSPALFNLICGHREKIKTLHEKVSSLEVFVKNFEKNNVSGEMTDLEVEVKEVASAAEYKIQLRLTEIVLGENKSQKKKARRRFRQSLQQVVEDMDRIRKESTKIQAKAKQASKESLVHDFSSSTNDILNVNNNMVGRDNQKEHLLEDLTGSYSCESKVIPIVGMGGIGKTTLAKEVFNHESILRHFDIRAWATVSQQHNIKEIFLSLLQSMIKMDDTVKTKGEAELADMLQKSLKRKRYIIVLDDIWSCEVWDGVRRCFPTEDNAGSRILLTTRSNEVACYAGTENLSMQMDFMDQDESWNLFKSVAFSSEALSYEFETVGKQIADECHGLPLTIVVVAGLLKSKREIKDWEIVARDVTSFVTNDPDERCSRVLGMSYNHLTSNLKTCLLYFGIFPEDSEIPANNLMRSWMAEGFLKLENDLEGEAEKCLQELVDRCLVLVCKKSLDGTKIRSCKVHDLIYDLCLREIQWENIFIMNDIVLGVSERGNLSMQKMQPYKRVTGDKIECHLYGLYRALLTPVHCQLRDHDNNDLLERTRSIFSFHLKYSSFIVKSELIHFKLLRVLELRHREIDNFPVQILSLIWLRYLLLQCDEDLNIPPEICRLWNLQTFIVQGLNGSVITITFPEEIWELMQLRHLKLPEFYLPNPPSVSADKGSHMGFSNIQTFSYLHLRCCTNEVIMGIKNVKEIGICGNEIRSNGLLNSLVHLQQLETLSLIYCFSRFLPASAKAFPATLKKLKLKGNYLRWSYLDIIAELPNLEVLKVMFHACRGEEWHPNVTGFTRLKVLLIEDCFLMYWKATNDNFPVLERLVLKKCTYLKEIPIEFAEIHTLQLIELIRCLPELGESAARIQQEQEDLGNNPVDVRISDDTSRL
>XP_016540121.1 Capsicum_annuum
MAHASVASLTRTIESLLTFNSPMQSLICDHREEFCALHEKVSSLEVFLKNFEKNNVFGEMTDFEVEVKEAANDVEYTIQLRLAETVLGENKSQKKKARRRFRQSLQHVAGDIDRVWKESAKIQDKGKQVPKESTNDILNVKNNMVGRDDQREQLLDDLTRSYFGELKVIPIVGMGGIGKTTLAKEVYNHVSIIYHFDVRAWATVSQKHNVKEILLSLLHSTKGDKFCTGSEAELADMLQKSLKGKRYLIVLDDMWSSEVWDDVRLCFPSENNAGSRILLTTRSNEVACHAGTENLSTQIDFMDQDESWNLFKSAAFSNEAVPSEFETIGKQIADECHGLPLTIVVVAGLLKSKRVIEDWESVSKDVTSFVTNDPDEQCSHILGLSFNHLTSDLKACLLYFGICPEDAEIPVKYLMRLWMAEGFLNLESDLEGEAEKCLQELVDRCLVLVCKKNRDGTKIRSCKVHDLIHDLCLREVLRENVFIMNEIVFEKSDAYHVSSECQSLSSLRMKPFKRSTDDEISDSRYELYRALLFPGHHQLTDDNNNNLLKRTRSIFFAGSSPSTFILKSDLTHFKLLKILDLGDIEIDVFPVQILSLIWLRYLALLGRWKLDIPLEICRLWNLQIFIIEGSHIQEFLLHTTIPEQIWGLAQLRHLELQRFYLPNLPNGSVNKGRRLDFPNIQTISYLSPCCCTKEVILGIQNVKKLGIGGDVDDFKSIQESGLLNNLVHLQKLETLSLKLFSLESISISPVTIPSAKAFPATLKKLKLKSTYLSWSYLDIIAELPNLEVLKLMFNACDGEEWCPTVMGFNRLKLLLIEGNHLKYWKATNDNFPVLERLLLSYCHHLKEIPIEFADIHSLQLIEVDFCLPELGESAIRIQQEQEDLGNNPVDVRIIDPLSLVQSHHNDDDDDNEDSDADAAEDDDNKDSDADAAEDDDN
>XP_016540122.1 Capsicum_annuum
MAHASVASLTRTIESLLTFNSPMQSLICDHREEFCALHEKVSSLEVFLKNFEKNNVFGEMTDFEVEVKEAANDVEYTIQLRLAETVLGENKSQKKKARRRFRQSLQHVAGDIDRVWKESAKIQDKGKQVPKESTNDILNVKNNMVGRDDQREQLLDDLTRSYFGELKVIPIVGMGGIGKTTLAKEVYNHVSIIYHFDVRAWATVSQKHNVKEILLSLLHSTKGDKFCTGSEAELADMLQKSLKGKRYLIVLDDMWSSEVWDDVRLCFPSENNAGSRILLTTRSNEVACHAGTENLSTQIDFMDQDESWNLFKSAAFSNEAVPSEFETIGKQIADECHGLPLTIVVVAGLLKSKRVIEDWESVSKDVTSFVTNDPDEQCSHILGLSFNHLTSDLKACLLYFGICPEDAEIPVKYLMRLWMAEGFLNLESDLEGEAEKCLQELVDRCLVLVCKKNRDGTKIRSCKVHDLIHDLCLREVLRENVFIMNEIVFEKSDAYHVSSECQSLSSLRMKPFKRSTDDEISDSRYELYRALLFPGHHQLTDDNNNNLLKRTRSIFFAGSSPSTFILKSDLTHFKLLKILDLGDIEIDVFPVQILSLIWLRYLALLGRWKLDIPLEICRLWNLQIFIIEGSHIQEFLLHTTIPEQIWGLAQLRHLELQRFYLPNLPNGSVNKGRRLDFPNIQTISYLSPCCCTKEVILGIQNVKKLGIGGDVDDFKSIQESGLLNNLVHLQKLETLSLKLFSLESISISPVTIPSAKAFPATLKKLKLKSTYLSWSYLDIIAELPNLEVLKLMFNACDGEEWCPTVMGFNRLKLLLIEGNHLKYWKATNDNFPVLERLLLSYCHHLKEIPIEFADIHSLQLIEVDFCLPELGESAIRIQQEQEDLGNNPVDVRIIDPLSLVQSHHNDDDDDNEDSDADAAEDDDNKDSDADAAEDDDN
>XP_016540123.1 Capsicum_annuum
MAHASVASLTRTIESLLTFNSPMQSLICDHREEFCALHEKVSSLEVFLKNFEKNNVFGEMTDFEVEVKEAANDVEYTIQLRLAETVLGENKSQKKKARRRFRQSLQHVAGDIDRVWKESAKIQDKGKQVPKESTNDILNVKNNMVGRDDQREQLLDDLTRSYFGELKVIPIVGMGGIGKTTLAKEVYNHVSIIYHFDVRAWATVSQKHNVKEILLSLLHSTKGDKFCTGSEAELADMLQKSLKGKRYLIVLDDMWSSEVWDDVRLCFPSENNAGSRILLTTRSNEVACHAGTENLSTQIDFMDQDESWNLFKSAAFSNEAVPSEFETIGKQIADECHGLPLTIVVVAGLLKSKRVIEDWESVSKDVTSFVTNDPDEQCSHILGLSFNHLTSDLKACLLYFGICPEDAEIPVKYLMRLWMAEGFLNLESDLEGEAEKCLQELVDRCLVLVCKKNRDGTKIRSCKVHDLIHDLCLREVLRENVFIMNEIVFEKSDAYHVSSECQSLSSLRMKPFKRSTDDEISDSRYELYRALLFPGHHQLTDDNNNNLLKRTRSIFFAGSSPSTFILKSDLTHFKLLKILDLGDIEIDVFPVQILSLIWLRYLALLGRWKLDIPLEICRLWNLQIFIIEGSHIQEFLLHTTIPEQIWGLAQLRHLELQRFYLPNLPNGSVNKGRRLDFPNIQTISYLSPCCCTKEVILGIQNVKKLGIGGDVDDFKSIQESGLLNNLVHLQKLETLSLKLFSLESISISPVTIPSAKAFPATLKKLKLKSTYLSWSYLDIIAELPNLEVLKLMFNACDGEEWCPTVMGFNRLKLLLIEGNHLKYWKATNDNFPVLERLLLSYCHHLKEIPIEFADIHSLQLIEVDFCLPELGESAIRIQQEQEDLGNNPVDVRIIDPLSLVQSHHNDDDDDNEDSDADAAEDDDNKDSDADAAEDDDN
>XP_016540124.1 Capsicum_annuum
MAHASVASLTRTIESLLTFNSPMQSLICDHREEFCALHEKVSSLEVFLKNFEKNNVFGEMTDFEVEVKEAANDVEYTIQLRLAETVLGENKSQKKKARRRFRQSLQHVAGDIDRVWKESAKIQDKGKQVPKESTNDILNVKNNMVGRDDQREQLLDDLTRSYFGELKVIPIVGMGGIGKTTLAKEVYNHVSIIYHFDVRAWATVSQKHNVKEILLSLLHSTKGDKFCTGSEAELADMLQKSLKGKRYLIVLDDMWSSEVWDDVRLCFPSENNAGSRILLTTRSNEVACHAGTENLSTQIDFMDQDESWNLFKSAAFSNEAVPSEFETIGKQIADECHGLPLTIVVVAGLLKSKRVIEDWESVSKDVTSFVTNDPDEQCSHILGLSFNHLTSDLKACLLYFGICPEDAEIPVKYLMRLWMAEGFLNLESDLEGEAEKCLQELVDRCLVLVCKKNRDGTKIRSCKVHDLIHDLCLREVLRENVFIMNEIVFEKSDAYHVSSECQSLSSLRMKPFKRSTDDEISDSRYELYRALLFPGHHQLTDDNNNNLLKRTRSIFFAGSSPSTFILKSDLTHFKLLKILDLGDIEIDVFPVQILSLIWLRYLALLGRWKLDIPLEICRLWNLQIFIIEGSHIQEFLLHTTIPEQIWGLAQLRHLELQRFYLPNLPNGSVNKGRRLDFPNIQTISYLSPCCCTKEVILGIQNVKKLGIGGDVDDFKSIQESGLLNNLVHLQKLETLSLKLFSLESISISPVTIPSAKAFPATLKKLKLKSTYLSWSYLDIIAELPNLEVLKLMFNACDGEEWCPTVMGFNRLKLLLIEGNHLKYWKATNDNFPVLERLLLSYCHHLKEIPIEFADIHSLQLIEVDFCLPELGESAIRIQQEQEDLGNNPVDVRIIDPFTSYSVTRPIAS
>XP_016540125.1 Capsicum_annuum
MAHANVASLMRTIESLLTSNSPMQSLTCDHRDEIRSLHEKVSSLEVFVKNFEKNNVAGELTDFEVEVKEVARAAEYTIQLRLTGTVLRENKSIIGIIGSIFFKGISNIWTRRKFQKSLQQLAKDIDHVWKESTKIQDKGKQVSEESLVHDFSSSTNDILNVKSNMVGRDDQKERLLEDLTVSYSGEPKVIPIVGMGGIGKTTLAKEVYNHESILQRFDVRAWATISQQHNIKEILLSLLQSTIKMDGTVKTKLEPELADMLQKSLKRKRYLIVLDDIWGCEVWDGVRQCFPTEDNAGSRILLTTRNDEVACYADTENLSLRMSFMDQDKSWSLFKSAAFTNEALPSEFETVGKQIAEKCHGLPLTIVVVAGLLKSKRAIADWENVAKDVKSFVTNDPDEQCSRVLGLSYNHLTSDLKTCLLHFGIFPEDIDIPVKRLVRSWMAEGFLKLENDLEGEAEKCLQELVDRCLVLVCKKSLDGTKIRSCKVHDLIHDMCVREIQRGNVRSKFQSICISTVIPYKLRKVLDLSDVTIDVFPVEILSLIWLRYISLFIDRKLYIPPAICRLWNLQTFIVQGTSGTFPKEIWGLMQLRHLKLPQFYLPNPPSVSAGKGSHMGFSNIQTISYLSPLCCTKEVIMGIQNVKELGICGCETDSKSIRDSGLLNHLVNLQQLETLSFIHCFDLFPASAKAFPATLKKLKLERTFVHWTYMDIIAELPNLEVLKLMDYACRGEEWHPNFTGFTVLKVLLIEKNYLKYWKATNDNFPVLERLVINCCYKLEEIPIEFADIHSLQLIVLDRCPPALGESAARIQQEQEELGNDPVDVRISRPLIPE
>XP_016540126.1 Capsicum_annuum
MAHANVASLMRTIESLLTSNSPMQSLTCDHRDEIRSLHEKVSSLEVFVKNFEKNNVAGELTDFEVEVKEVARAAEYTIQLRLTGTVLRENKSIIGIIGSIFFKGISNIWTRRKFQKSLQQLAKDIDHVWKESTKIQDKGKQVSEESLVHDFSSSTNDILNVKSNMVGRDDQKERLLEDLTVSYSGEPKVIPIVGMGGIGKTTLAKEVYNHESILQRFDVRAWATISQQHNIKEILLSLLQSTIKMDGTVKTKLEPELADMLQKSLKRKRYLIVLDDIWGCEVWDGVRQCFPTEDNAGSRILLTTRNDEVACYADTENLSLRMSFMDQDKSWSLFKSAAFTNEALPSEFETVGKQIAEKCHGLPLTIVVVAGLLKSKRAIADWENVAKDVKSFVTNDPDEQCSRVLGLSYNHLTSDLKTCLLHFGIFPEDIDIPVKRLVRSWMAEGFLKLENDLEGEAEKCLQELVDRCLVLVCKKSLDGTKIRSCKVHDLIHDMCVREIQRGNVRSKFQSICISTVIPYKLRKVLDLSDVTIDVFPVEILSLIWLRYISLFIDRKLYIPPAICRLWNLQTFIVQGTSGTFPKEIWGLMQLRHLKLPQFYLPNPPSVSAGKGSHMGFSNIQTISYLSPLCCTKEVIMGIQNVKELGICGCETDSKSIRDSGLLNHLVNLQQLETLSFIHCFDLFPASAKAFPATLKKLKLERTFVHWTYMDIIAELPNLEVLKLMDYACRGEEWHPNFTGFTVLKVLLIEKNYLKYWKATNDNFPVLERLVINCCYKLEEIPIEFADIHSLQLIVLDRCPPALGESAARIQQEQEELGNDPVDVRISRPLIPE
>XP_016540127.1 Capsicum_annuum
MAHANVASLMRTIESLLTSNSPMQSLTCDHRDEIRSLHEKVSSLEVFVKNFEKNNVAGELTDFEVEVKEVARAAEYTIQLRLTGTVLRENKSIIGIIGSIFFKGISNIWTRRKFQKSLQQLAKDIDHVWKESTKIQDKGKQVSEESLVHDFSSSTNDILNVKSNMVGRDDQKERLLEDLTVSYSGEPKVIPIVGMGGIGKTTLAKEVYNHESILQRFDVRAWATISQQHNIKEILLSLLQSTIKMDGTVKTKLEPELADMLQKSLKRKRYLIVLDDIWGCEVWDGVRQCFPTEDNAGSRILLTTRNDEVACYADTENLSLRMSFMDQDKSWSLFKSAAFTNEALPSEFETVGKQIAEKCHGLPLTIVVVAGLLKSKRAIADWENVAKDVKSFVTNDPDEQCSRVLGLSYNHLTSDLKTCLLHFGIFPEDIDIPVKRLVRSWMAEGFLKLENDLEGEAEKCLQELVDRCLVLVCKKSLDGTKIRSCKVHDLIHDMCVREIQRGNVRSKFQSICISTVIPYKLRKVLDLSDVTIDVFPVEILSLIWLRYISLFIDRKLYIPPAICRLWNLQTFIVQGTSGTFPKEIWGLMQLRHLKLPQFYLPNPPSVSAGKGSHMGFSNIQTISYLSPLCCTKEVIMGIQNVKELGICGCETDSKSIRDSGLLNHLVNLQQLETLSFIHCFDLFPASAKAFPATLKKLKLERTFVHWTYMDIIAELPNLEVLKLMDYACRGEEWHPNFTGFTVLKVLLIEKNYLKYWKATNDNFPVLERLVINCCYKLEEIPIEFADIHSLQLIVLDRCPPALGESAARIQQEQEELGNDPVDVRISRPLIPE
>XP_016540128.1 Capsicum_annuum
MAHANVASLMRTIESLLTSNSPMQSLTCDHRDEIRSLHEKVSSLEVFVKNFEKNNVAGELTDFEVEVKEVARAAEYTIQLRLTGTVLRENKSIIGIIGSIFFKGISNIWTRRKFQKSLQQLAKDIDHVWKESTKIQDKGKQVSEESLVHDFSSSTNDILNVKSNMVGRDDQKERLLEDLTVSYSGEPKVIPIVGMGGIGKTTLAKEVYNHESILQRFDVRAWATISQQHNIKEILLSLLQSTIKMDGTVKTKLEPELADMLQKSLKRKRYLIVLDDIWGCEVWDGVRQCFPTEDNAGSRILLTTRNDEVACYADTENLSLRMSFMDQDKSWSLFKSAAFTNEALPSEFETVGKQIAEKCHGLPLTIVVVAGLLKSKRAIADWENVAKDVKSFVTNDPDEQCSRVLGLSYNHLTSDLKTCLLHFGIFPEDIDIPVKRLVRSWMAEGFLKLENDLEGEAEKCLQELVDRCLVLVCKKSLDGTKIRSCKVHDLIHDMCVREIQRGNVRSKFQSICISTVIPYKLRKVLDLSDVTIDVFPVEILSLIWLRYISLFIDRKLYIPPAICRLWNLQTFIVQGTSGTFPKEIWGLMQLRHLKLPQFYLPNPPSVSAGKGSHMGFSNIQTISYLSPLCCTKEVIMGIQNVKELGICGCETDSKSIRDSGLLNHLVNLQQLETLSFIHCFDLFPASAKAFPATLKKLKLERTFVHWTYMDIIAELPNLEVLKLMDYACRGEEWHPNFTGFTVLKVLLIEKNYLKYWKATNDNFPVLERLVINCCYKLEEIPIEFADIHSLQLIVLDRCPPALGESAARIQQEQEELGNDPVDVRISRPC
>XP_016540134.1 Capsicum_annuum
MAYASVASLMRTIESLLTSNSQMQSLIYDHREEFCTLHEKVRSLEVFLNNFEKTNVSGQMTDFEVEVSEVANSVEQTIQLGVIEVVLANDENLREKAQERLFDSRQQVAENVDRIWKESKEIQDKGKQASKESAVQEFPSSSKDNVENNMVGRDDQRERLVEHLTTGYSGEPKVIPIVGMGGIGKTTLANEVYNDACIRSHFYVCAWATISQQHNVKEILLSLLHSTKGDKVFTQSEAELADMLQKSLKGKRYLIVLDDMWKTEAWDAVRQCFPRENKGSGILLTTRNTEVAXYAGTKNSLPMRFMDEDESWNLFKSVAFSSEELPSDLETIGKQIADECHGLPLTIVVVAGLLKSKRVIEDWESVAKDVKSFVTNDPDERCSRVLGLSYDHLTSDLKTCLLHFGIFPEDSDIPVKRLVRSWMAEGFLKLENDMEGEAEKCLQELVDRCLVLVGKKSLDGTKIRSCKVHDLIYDLCLREIQRGNVFIMNDIVLDYSDSHRYLSMQKMQPFKRMTGDKIDYCPHGHYRALLTPVHRRLRDHDNNDLLKRTRSIFSFHLKDSCFVLKSELIHFKLLKVLELRNIDMDHFPVQILSLIWLRYLLLHFHKKVDIPPEICRLWNLQTFIVQGPMLWKITFPEEILGLMQLRHLELPEFYLPNPPSVSADKGSHMGFSNIQTISYLSPCCCTKEFIMRIQKVKELGISAYQIDSDGPPLNNLVHLQQLETLSLTYRFGGFWPASAKAFPATLKKLTLESTYLSWSYLDIIAELPNLEVLKLMYGACDGEEWRPTVMGFNRLKLLLIERNDLKYWKSTDDNFPVLERLVLRCCYYLDKIPIKFAEIHTLQLIELRNCPPKLGDSAARIQQEQEELGNNPVDVRISNPFEKIDSEEYFWCTD
>XP_016540135.1 Capsicum_annuum
MAYAAITCLMRTIHQSMELTACDLQLFYEKLERLRAILEKPWKATADVEALTSLEAEITELAYSAEDMSDLESSKVFLAQNVEERSRSMWELFFLLEQALECIDSTMKQWMATSYSMKDLKVQPYSLAGLSEHAVERPQNMMVGYETEFEMMLDQLTRGERELEVVSIVGMGGIGKTTLATKLYSHPHIMSHFDILAKATVSQEHCVRNILLALLSTTSAEPDDELRDRLQKLLKRKRYLVVIDDIWTTEAWDDIKLCFPDCNNGSRIILTTRNVEVAEYANSGKPPYHMRLMNFDESWSLLYEKVFAKDSFPHEFGQLGKQIAFKCGGLPLSIVVIGGLLSKIGKSLGDWQIVASNVSSTVSTDVDFQCMKVLALSYHYLPSHLKPCFLYFAIFSEDQLIFVDKVVQLWVAEGFLKVEEMKCIEEVAETCLNQLIDRSLISTCEYSRFGKIESCGMHDVTREFCLREAQNMNFVNDLRGKIFFKSEQNPCKQSMPCSSKSRGRISIHNAEEYVRCHNSEAYSFICFGRFQCRVTEFPFKLVRVLHLAFRSCITFPSEMLHLIHLRHLSLSLSSSFEQCREISPIIDIPTSISCLFYLQTFILNLSGVGLQYPIMLPLEILTMPQLRHLHLDWNYLRSHEPTEKSLVLKNLQCFSGLNPRYCTGSFFRLFPNLKKLGVRGVPEDFSSCKDMYDFSMLDQIEELEFLVNAQNYSCFLESTTPSGSPPQYLLRSYPADDVPLLLLPPSDAFPQNLKSLALSGQFFLPWKDLSIVGKLPKLESLKLSYNACEGVEWEVADEGFPRLKFLQLNYLGIRYWRANSDHFPCLERLFLYSCWNLDSIPHDFVDITTLALIDISYCQESVGNSARQIQQDIQDNYGCSFEVHTRPVPPADCLLSPIGLPLRPGQPLCLFYSRCGTCSFGSSCKFDHPMTVQPPLGSLLETSAFNSARNIQLDIQGCSVEVPTRPVLHADCLLSPIGLPLRPGQPLCMFYSRCGTCNFGSSCKFDHPIFVGEHTWGS
>XP_016540136.1 Capsicum_annuum
MAYAAITCLMRTIHQSMELTACDLQLFYEKLERLRAILEKPWKATADVEALTSLEAEITELAYSAEDMSDLESSKVFLAQNVEERSRSMWELFFLLEQALECIDSTMKQWMATSYSMKDLKVQPYSLAGLSEHAVERPQNMMVGYETEFEMMLDQLTRGERELEVVSIVGMGGIGKTTLATKLYSHPHIMSHFDILAKATVSQEHCVRNILLALLSTTSAEPDDELRDRLQKLLKRKRYLVVIDDIWTTEAWDDIKLCFPDCNNGSRIILTTRNVEVAEYANSGKPPYHMRLMNFDESWSLLYEKVFAKDSFPHEFGQLGKQIAFKCGGLPLSIVVIGGLLSKIGKSLGDWQIVASNVSSTVSTDVDFQCMKVLALSYHYLPSHLKPCFLYFAIFSEDQLIFVDKVVQLWVAEGFLKVEEMKCIEEVAETCLNQLIDRSLISTCEYSRFGKIESCGMHDVTREFCLREAQNMNFVNDLRGKIFFKSEQNPCKQSMPCSSKSRGRISIHNAEEYVRCHNSEAYSFICFGRFQCRVTEFPFKLVRVLHLAFRSCITFPSEMLHLIHLRHLSLSLSSSFEQCREISPIIDIPTSISCLFYLQTFILNLSGVGLQYPIMLPLEILTMPQLRHLHLDWNYLRSHEPTEKSLVLKNLQCFSGLNPRYCTGSFFRLFPNLKKLGVRGVPEDFSSCKDMYDFSMLDQIEELEFLVNAQNYSCFLESTTPSGSPPQYLLRSYPADDVPLLLLPPSDAFPQNLKSLALSGQFFLPWKDLSIVGKLPKLESLKLSYNACEGVEWEVADEGFPRLKFLQLNYLGIRYWRANSDHFPCLERLFLYSCWNLDSIPHDFVDITTLALIDISYCQESVGNSARQIQQDIQDNYGCSFEVHTRPVPPADCLLSPIGLPLRPGQPLCMFYSRCGTCNFGSSCKFDHPIFVGEHTWGS
>XP_016540137.1 Capsicum_annuum
MAYAAITCLMRTIHQSMELTACDLQLFYEKLERLRAILEKPWKATADVEALTSLEAEITELAYSAEDMSDLESSKVFLAQNVEERSRSMWELFFLLEQALECIDSTMKQWMATSYSMKDLKVQPYSLAGLSEHAVERPQNMMVGYETEFEMMLDQLTRGERELEVVSIVGMGGIGKTTLATKLYSHPHIMSHFDILAKATVSQEHCVRNILLALLSTTSAEPDDELRDRLQKLLKRKRYLVVIDDIWTTEAWDDIKLCFPDCNNGSRIILTTRNVEVAEYANSGLQYPIMLPLEILTMPQLRHLHLDWNYLRSHEPTEKSLVLKNLQCFSGLNPRYCTGSFFRLFPNLKKLGVRGVPEDFSSCKDMYDFSMLDQIEELEFLVNAQNYSCFLESTTPSGSPPQYLLRSYPADDVPLLLLPPSDAFPQNLKSLALSGQFFLPWKDLSIVGKLPKLESLKLSYNACEGVEWEVADEGFPRLKFLQLNYLGIRYWRANSDHFPCLERLFLYSCWNLDSIPHDFVDITTLALIDISYCQESVGNSARQIQQDIQDNYGCSFEVHTRPVPPADCLLSPIGLPLRPGQPLCLFYSRCGTCSFGSSCKFDHPMTVQPPLGSLLETSAFNSARNIQLDIQGCSVEVPTRPVLHADCLLSPIGLPLRPGQPLCMFYSRCGTCNFGSSCKFDHPIFVGEHTWGS
>XP_016540144.1 Capsicum_annuum
MAHASVASLMRTIESLLTINSPMRSLSCDHREELCALREKVSSLEVFVKHFEKNNVSGEMTDFEVEVKEVASASEHIFQLRVTDVLLANDEKTHERLSDTLQLVAEDIDRIWKVSTKIQDKGKQVSEGSLVQVISSSTNNILKVNNNRVGRDDQKERLLEDLTGSYSGEPKVIPIVGMGGIGKTTLAKEVYNHESILRHFDIRAWATVSQQHNIKEVLLSLLQSTIKIDDTVKMSGEAELADMLQKSLKRKRYLIVLDDIWSFEVWDGVTRCFPTEENAGSRILLTTRNNEVACYAGIENLSLQMSFMDQDESWSLFKSAAFSSEALTYEFETVGKQIADECHGLPLTIVVVAGLLKSKRAIEDWESVAKDVKSFVTNDPDERCSRVLGLSYDHLTSDLKRCLLHFGIFPEDSDIPVKRLVRSWMAEGFLKLENDLEGEAEKCLQELVDRCLVLAGKKSLDGTKIRSCKVHDLIYNLCLREVQRENIFIMNDIVLDYSYSECRYLSMQKMQPFKRVTGDKIDYCPYGLYRALLTPVHRQLRDHDNNDLLKQTRSIFSFHLQDSYYYILKSELLHFKLLKVLELRHIEIDNFPVQILSLIWLRYLSLLHRRKKLDIPPEICRLWNLQTFIVQRPQTSIVQRLRTYIVPSVLITFPEEIWGLMQLRHLKLPRFYLPDCPSGSVEKGRHLDFSNLQTISYLYPRCCTKEVIMGIQNVKELGICGYETDLSIRDSGLLNNLVHLQQLETLSIILCFKLLPASAIAFPAMLKKLKLEATALSWSYLDIIAELPNLEVLKLMGDACRGYEWHPNVRGFTRLKFLLISDNSIKYWKATDDNFPVLERLVLKESRNLKEIPIEFAEIYTLQLIELDWCLPELGESAARIQKEQEDIGNNPVNVRISNPYRSKKA
>XP_016540147.1 Capsicum_annuum
MAHASVASLTRTIESLLTSNPPMQSLICDHREEICDLNEKTSSLEVFVKNFEKNNVSGEMTDFEVEVKQVANFVEHTIQLRVTEVVLANDENLREKAHWWLSDSPQQVEEGIDRIWKESTEIQDKGKQASKESTVQEFHSSSKDIRNVENNMVGRDDQRKLLVEDLTRSYSGEPKVIPIVGMGGIGKTTLVNEVYNDACIRSHFDVCAWATVSQQHNVKEILLSLLRSTKGGTIDMNDEAELASMLQKSLKGKRYLIVLDDMWKTEAWDAVRLCFPSQNNGSGIXLTTRNTEVAHDAGTENLSLQMDLMGPNESWNLFKSVAFANEALPSELETIGKRIAEKCHGLPLTIVVVAGLLKSKRAIEDWKSVAKNVKSLVTNDPDERCSRVLGLSYNHLTSDLKACLLHFGIFREDSEIPVKKLMRSWMAEGFLKLENDLEGEAEKCLQELVDRCLVLACKKSIDGTKIRSCKVHDLIHDLCVREIQRENIFIMNDIVLEFDSGWTYLSMQKMQPFKCRTKIDYCHRGLFRALLTPVHRQLRDHDSNDLLKQTHSIFSSFCNLPINFLKSELIHFKLLKVLELRYIEIDHFPVEILSLIWLRYLSLLCHEENLDIPPEICRLWNLQTFIVQGQQTYIVPSVLVTFPEEIWGLMQLRHLKLPRFNLPDCPSGSVDKGRHLDFSNLQTISYLSLDCCTKEVIMGIQNVKELGIRGYETDSNSILNNLVHLQQLEKLSFIFCFAHFPASAKAFPATLKKLKLESTFLSWLYLDIIAELPNLEVLKLMGFACDGEEWTPNVRGFTRLKILLIEDYFLEYWNATDDNFPVLERLVLNKCHNLKEIPIEFAEIHTLQLIELTRCLPKLGESAARIQKEQEDLGNNPVDVLISDLSERKYLKV
>XP_016540148.1 Capsicum_annuum
MVGHDDQRERLLNDLTTGYSGEPKVIPIVGMGGIGKTTLVNEVYNDVCIRSHFDVCAWATISQQHNIKEILLSLLRSTKDDKVFTGSEAELADMLQKSLKGKRYLIVLDNMWKSEAWDAVRLCFPCENKRSRILLTTRNTEVARCAGTENLSLQMGFIGPDESWNLFKSVAFANEALPSEFETIGQQIAEECHGLPLTIAVVAGLLRSKRAIEDWENVAKDVKSVVTNDADERCSRVLRLSYNHLTSDLKTYLLHFGIFPEDSEIPAKNLMRSWMAEGFLKLENDLEGEADQCLQELVNRCLVLVCKKSLDGTKIRSCTKIRSCKVHDLIFDLCLREVQRGNIFIMNDIVLDYSPCFNMQKMQPFKRVTGDKIYYCRYGLYRALLTPVHHQLRDHDNNDLLKQTRSIFSFLLEDSYRFLKSELIHFNLLKVLELRHIMIDHFPVEILSLIWLRYLSLLCHENLVIPPEICRLWNLQTLIVKGNLESSVDIKCPVQIWGLMQLRHLKLPTFYLPDCPSGSVDKGRHLDFSNLQTISYLSSRCCTKDVILGIQNVKKLGIRQDVTDYGCYRDSGPLNNLIHLHQLETLSFTSCYSETFPAMLKKLKLERTLISWSYLDIIAELPNLEVLKLMGGAYCGEEWHPNVRGFTRLKLLLIEDNLLNYWKATNDNFPVLERLVLKECHNLKEIPIEFAEIPTLLQLIELTRCLPELGKSAARIQQEQEDLGNDPVDVRISYPCKYIVFIRVTLCFSFPKVKSYTKVT
>XP_016540149.1 Capsicum_annuum
MAHASVASLMRTIESLLTFNSPMQSLICDHREEFCALHEKVSSQEVFIKNFEKNNVFGEMTDFEVEVKEVASAVEYKIQLMRLAEAVLGENKSHLQQKFRKILQQLAKDIDHVWKESTKIQDKGKQVSKELVHDFSSSTNDILNVNNNMVGHDDQRERLLNDLTTGYSGEPKVIPIVGMGGIGKTTLVNEVYNDVCIRSHFDVCAWATISQQHNIKEILLSLLRSTKDDKVFTGSEAELADMLQKSLKGKRYLIVLDNMWKSEAWDAVRLCFPCENKRSRILLTTRNTEVARCAGTENLSLQMGFIGPDESWNLFKSVAFANEALPSEFETIGQQIAEECHGLPLTIAVVAGLLRSKRAIEDWENVAKDVKSVVTNDADERCSRVLRLSYNHLTSDLKTYLLHFGIFPEDSEIPAKNLMRSWMAEGFLKLENDLEGEADQCLQELVNRCLVLVCKKSLDGTKIRSCTKIRSCKVHDLIFDLCLREVQRGNIFIMNDIVLDYSPCFNMQKMQPFKRVTGDKIYYCRYGLYRALLTPVHHQLRDHDNNDLLKQTRSIFSFLLEDSYRFLKSELIHFNLLKVLELRHIMIDHFPVEILSLIWLRYLSLLCHENLVIPPEICRLWNLQTLIVKGNLESSVDIKCPVQIWGLMQLRHLKLPTFYLPDCPSGSVDKGRHLDFSNLQTISYLSSRCCTKDVILGIQNVKKLGIRQDVTDYGCYRDSGPLNNLIHLHQLETLSFTSCYSETFPAMLKKLKLERTLISWSYLDIIAELPNLEVLKLMGGAYCGEEWHPNVRGFTRLKLLLIEDNLLNYWKATNDNFPVLERLVLKECHNLKEIPIEFAEIPTLLQLIELTRCLPELGKSAARIQQEQEDLGNDPVDVRISYPCKYIVFIRVTLCFSFPKVKSYTKVT
>XP_016540153.1 Capsicum_annuum
MAHASVASLMRTIESLLTSNSPMQSLICDHREELCALCEKVSSLEVVAKNFEKNNVLGEMADLEVEVKEVASAVEDTIQLRVTEVLENDESLREKAHRLSDSLQQVAEDIDRILKESTKIQDKGKQASKESTVQEFPSSPKDILNVENCMVGRDDQRKRLVEDLTRSKSVEPKVIPIIGMGGIGKTTLANEVYKDACIRSHFDVCAWATVSQQHNAKEILLSLLRSTKGDTFDMNDEAELANMLQKSLKGKRYLIVLDDMWKTEAWDAVKLCFPSGNKGSVILLTTRITEVARDAGTKNLSLQMDLMGPDESWLLFKSVAFSSEELPSDLKTIGKQIAEKCHGLPLTIAVIAGLLKSKRAIADWENVAKDVKPFVTNDPDKQCSRVLGLSYNHLTSGLKTCLLHFGIFPEDSEIPTKKLMRSWMAEGFLKLENDLEREAEKCLQELVDRCLVLVCKTSLDGTKIRSCKVHDLIYDLCVREIQRGNIFIRNDIVLKRYYSYSKCRYLSMQKMQPFKEGVAWRYDGLYRALLTPVHRQLGDNDNNDLLKRTRSIFSFHLQDSYYDILKSELIHFKLLKVLELRHIEIDNFPVQILSLIWLRFLSLLCLESLDIPPEICRLWNLQTFIVRGKNVVNAITITFPEEIWGLMQLRHLKLPRIYLPDCPSGSVDKGRHSDFSNLQTISYLSSRCCTKEVIMGIQNVKKLRIRRDVTYSGPLNNLVHLHQLETLSLTYCLRPLLPSSAKAFPATLKKLKLERTFLRWSYLDIIAELPNLEVLKLIFLACRGEEWHPNVRGFARLKLLLIEDNDVKYWKATNDIFPVLEYLVLKECRHLKEIPIEFAEIHTLQLIELNLCLSELGESATRIQKEQEDLGNNPMDVRISRPRKYIVCIKVTLCFSFPQVKCTQKLFSFVPYSFTKITLTKFG
>XP_016540154.1 Capsicum_annuum
MAHASVASLMRTIESLLTSNSPMQSLICDHREELCALCEKVSSLEVVAKNFEKNNVLGEMADLEVEVKEVASAVEDTIQLRVTEVLENDESLREKAHRLSDSLQQVAEDIDRILKESTKIQDKGKQASKESTVQEFPSSPKDILNVENCMVGRDDQRKRLVEDLTRSKSVEPKVIPIIGMGGIGKTTLANEVYKDACIRSHFDVCAWATVSQQHNAKEILLSLLRSTKGDTFDMNDEAELANMLQKSLKGKRYLIVLDDMWKTEAWDAVKLCFPSGNKGSVILLTTRITEVARDAGTKNLSLQMDLMGPDESWLLFKSVAFSSEELPSDLKTIGKQIAEKCHGLPLTIAVIAGLLKSKRAIADWENVAKDVKPFVTNDPDKQCSRVLGLSYNHLTSGLKTCLLHFGIFPEDSEIPTKKLMRSWMAEGFLKLENDLEREAEKCLQELVDRCLVLVCKTSLDGTKIRSCKVHDLIYDLCVREIQRGNIFIRNDIVLKRYYSYSKCRYLSMQKMQPFKEGVAWRYDGLYRALLTPVHRQLGDNDNNDLLKRTRSIFSFHLQDSYYDILKSELIHFKLLKVLELRHIEIDNFPVQILSLIWLRFLSLLCLESLDIPPEICRLWNLQTFIVRGKNVVNAITITFPEEIWGLMQLRHLKLPRIYLPDCPSGSVDKGRHSDFSNLQTISYLSSRCCTKEVIMGIQNVKKLRIRRDVTYSGPLNNLVHLHQLETLSLTYCLRPLLPSSAKAFPATLKKLKLERTFLRWSYLDIIAELPNLEVLKLIFLACRGEEWHPNVRGFARLKLLLIEDNDVKYWKATNDIFPVLEYLVLKECRHLKEIPIEFAEIHTLQLIELNLCLSELGESATRIQKEQEDLGNNPMDVRISRPRKYILLEKRTQGEDEQQEYSICFYPIWGF
>XP_016540155.1 Capsicum_annuum
MAHASVASLMRTIESLLTSNSPMQSLICDHREELCALCEKVSSLEVVAKNFEKNNVLGEMADLEVEVKEVASAVEDTIQLRVTEVLENDESLREKAHRLSDSLQQVAEDIDRILKESTKIQDKGKQASKESTVQEFPSSPKDILNVENCMVGRDDQRKRLVEDLTRSKSVEPKVIPIIGMGGIGKTTLANEVYKDACIRSHFDVCAWATVSQQHNAKEILLSLLRSTKGDTFDMNDEAELANMLQKSLKGKRYLIVLDDMWKTEAWDAVKLCFPSGNKGSVILLTTRITEVARDAGTKNLSLQMDLMGPDESWLLFKSVAFSSEELPSDLKTIGKQIAEKCHGLPLTIAVIAGLLKSKRAIADWENVAKDVKPFVTNDPDKQCSRVLGLSYNHLTSGLKTCLLHFGIFPEDSEIPTKKLMRSWMAEGFLKLENDLEREAEKCLQELVDRCLVLVCKTSLDGTKIRSCKVHDLIYDLCVREIQRGNIFIRNDIVLKRYYSYSKCRYLSMQKMQPFKEGVAWRYDGLYRALLTPVHRQLGDNDNNDLLKRTRSIFSFHLQDSYYDILKSELIHFKLLKVLELRHIEIDNFPVQILSLIWLRFLSLLCLESLDIPPEICRLWNLQTFIVRGKNVVNAITITFPEEIWGLMQLRHLKLPRIYLPDCPSGSVDKGRHSDFSNLQTISYLSSRCCTKEVIMGIQNVKKLRIRRDVTYSGPLNNLVHLHQLETLSLTYCLRPLLPSSAKAFPATLKKLKLERTFLRWSYLDIIAELPNLEVLKLIFLACRGEEWHPNVRGFARLKLLLIEDNDVKYWKATNDIFPVLEYLVLKECRHLKEIPIEFAEIHTLQLIELNLCLSELGESATRIQKEQEDLGNNPMDVRISRPPFGKKDTRRGRATRVFNLFLSNMGILIR
>XP_016540156.1 Capsicum_annuum
MAHAIVVSLMRTIESLLTSNSPMQSLTYDHRDEICALHGKISSLEVVAKNLEKNNVPGEMADLEVQIKEVANVVEQTIQLRVTEVVLENDVKAQERLSDSLQQVAEDIDCIWTESTKIQDKGKHASKEPTVQEFPSSSRNILNVENSMVGRDDQRKRLVEDLTRSYSGEPTVIPIVGMGGIGKTTLANEVYNDACIRSHFDVCSWDTISQQHNVKEILLSLLRSTKGDKVFTESEVELAYMLQKSLKGKRYLIVLDGM
>XP_016540157.1 Capsicum_annuum
MAHAIVVSLMRTIESLLTSNSPMQSLTYDHRDEICALHGKISSLEVVAKNLEKNNVPGEMADLEVQIKEVANVVEQTIQLRVTEVVLENDVKAQERLSDSLQQVAEDIDCIWTESTKIQDKGKHASKEPTVQEFPSSSRNILNVENSMVGRDDQRKRLVEDLTRSYSGEPTVIPIVGMGGIGKTTLANEVYNDACIRSHFDVCSWDTISQQHNVKEILLSLLRSTKGDKVFTESEVELAYMLQKSLKGKRYLIVLDGM
>XP_016540158.1 Capsicum_annuum
MAHASVASLMRTIESLLTSNSPMRSLFCDHREEFCALHEKVSSLEVFVKNFEKNNVCWEMTDFEVEVKEVASAAEHTIQLRVTEVVLANDEKTHERLSDTLQQVAEDMDRSRKESTKNQDKGKQVSKESLVHDFSSSTNDILNFNNNMIGRDDQKERLLEDLTGSYSGEPKVIPIVGMGGIGKTTLAKEVYNHESILRRFDVRAWAIVSQQHNIKEILLSLLQSRIKMDDMVKTKDEAELADMLQKSLKRKRYLIVLDDIWSCEVWDGVRRCFPTEDNAGSRILLTTRNNEVARNAGTENLSMQMNFMDQDESWNLFKSAAFSNEALSSEFETIGKKIAEKCHGLPLTIVVVAGLLKYKREIEDWESVAIDVTSFITNDPDEQCSHVLGLSYNHLTSDLKTCLLHFGIFPEDSEIPAKNLMRSWMAEGFLKLENDLEGEAEKCLQELVDRCLVLVCKTSVDGTKIRSCKVHDLIYDLCMREIQRGNVFTMNDIVLDYSDSECRYLSMQKMQPFKRVTGDEIFYCPYGLYRALLTPVHRKLRDHDNNDLLKRTRSIFSFHFEDLMFSRVLKSELIHFKLLKVLEMGHGEIDNFSLQILSLIWLRYLSLQCHEENLDIPPEICRLWNLQTFIVQGYLYPTEDNNCPVQIWGLMQLRHLKLPEFHLPNPPSLSDDKGSHMGFSNIQTISNLSSDCCTKEVIMGIQNVKELGILGYDTGSMSIRDTGLLNNIVHLQKLETLSLTFRFGGFWPASAEAFPATLKKLKLRLTSVRWSYLDIIAELPNLEVLKLLYAACCGEEWYPKVRGFTRLKILLIEDNDVKYWKATDDNFPVLERLMLKECRYLKEIPIEFAEIHTLQLIELTKYLPELGESAARIHKEQEDLGNDPVDVRISDPCKYIFIKVTLFSFSQVKSYTKVT
>XP_016540159.1 Capsicum_annuum
MAHASVASLMRTIESLLTSNSPMRSLFCDHREEFCALHEKVSSLEVFVKNFEKNNVCWEMTDFEVEVKEVASAAEHTIQLRVTEVVLANDEKTHERLSDTLQQVAEDMDRSRKESTKNQDKGKQVSKESLVHDFSSSTNDILNFNNNMIGRDDQKERLLEDLTGSYSGEPKVIPIVGMGGIGKTTLAKEVYNHESILRRFDVRAWAIVSQQHNIKEILLSLLQSRIKMDDMVKTKDEAELADMLQKSLKRKRYLIVLDDIWSCEVWDGVRRCFPTEDNAGSRILLTTRNNEVARNAGTENLSMQMNFMDQDESWNLFKSAAFSNEALSSEFETIGKKIAEKCHGLPLTIVVVAGLLKYKREIEDWESVAIDVTSFITNDPDEQCSHVLGLSYNHLTSDLKTCLLHFGIFPEDSEIPAKNLMRSWMAEGFLKLENDLEGEAEKCLQELVDRCLVLVCKTSVDGTKIRSCKVHDLIYDLCMREIQRGNVFTMNDIVLDYSDSECRYLSMQKMQPFKRVTGDEIFYCPYGLYRALLTPVHRKLRDHDNNDLLKRTRSIFSFHFEDLMFSRVLKSELIHFKLLKVLEMGHGEIDNFSLQILSLIWLRYLSLQCHEENLDIPPEICRLWNLQTFIVQGYLYPTEDNNCPVQIWGLMQLRHLKLPEFHLPNPPSLSDDKGSHMGFSNIQTISNLSSDCCTKEVIMGIQNVKELGILGYDTGSMSIRDTGLLNNIVHLQKLETLSLTFRFGGFWPASAEAFPATLKKLKLRLTSVRWSYLDIIAELPNLEVLKLLYAACCGEEWYPKVRGFTRLKILLIEDNDVKYWKATDDNFPVLERLMLKECRYLKEIPIEFAEIHTLQLIELTKYLPELGESAARIHKEQEDLGNDPVDVRISDPCKYIFIKVTLFSFSQVKSYTKVT
>XP_016540160.1 Capsicum_annuum
MAHASVASLMRTIESLLTSNSPMRSLFCDHREEFCALHEKVSSLEVFVKNFEKNNVCWEMTDFEVEVKEVASAAEHTIQLRVTEVVLANDEKTHERLSDTLQQVAEDMDRSRKESTKNQDKGKQVSKESLVHDFSSSTNDILNFNNNMIGRDDQKERLLEDLTGSYSGEPKVIPIVGMGGIGKTTLAKEVYNHESILRRFDVRAWAIVSQQHNIKEILLSLLQSRIKMDDMVKTKDEAELADMLQKSLKRKRYLIVLDDIWSCEVWDGVRRCFPTEDNAGSRILLTTRNNEVARNAGTENLSMQMNFMDQDESWNLFKSAAFSNEALSSEFETIGKKIAEKCHGLPLTIVVVAGLLKYKREIEDWESVAIDVTSFITNDPDEQCSHVLGLSYNHLTSDLKTCLLHFGIFPEDSEIPAKNLMRSWMAEGFLKLENDLEGEAEKCLQELVDRCLVLVCKTSVDGTKIRSCKVHDLIYDLCMREIQRGNVFTMNDIVLDYSDSECRYLSMQKMQPFKRVTGDEIFYCPYGLYRALLTPVHRKLRDHDNNDLLKRTRSIFSFHFEDLMFSRVLKSELIHFKLLKVLEMGHGEIDNFSLQILSLIWLRYLSLQCHEENLDIPPEICRLWNLQTFIVQGYLYPTEDNNCPVQIWGLMQLRHLKLPEFHLPNPPSLSDDKGSHMGFSNIQTISNLSSDCCTKEVIMGIQNVKELGILGYDTGSMSIRDTGLLNNIVHLQKLETLSLTFRFGGFWPASAEAFPATLKKLKLRLTSVRWSYLDIIAELPNLEVLKLLYAACCGEEWYPKVRGFTRLKILLIEDNDVKYWKATDDNFPVLERLMLKECRYLKEIPIEFAEIHTLQLIELTKYLPELGESAARIHKEQEDLGNDPVDVRISDPLD
>XP_016540161.1 Capsicum_annuum
MAHASVASLMRTVESLLTSNSPMQSLSCDYREEFCALDEKVSSLEVFVKHFEKNNVSVDMTDFEVELKEVANVVEHTIKLTEVVLANDEKTHERLADTLQQVAEDMDRIWKESTKIQDKGKQVSEGSLVQDFSSSTKSILNVNNNMVGRDDQKERLLEDLSISYSGEQKVIPIVGMGGIGKTTLAKEVYNHESILRRFNVRAGATVSQQHNIKEILLSLLQSTIKMYDTVKTKGEAELADMLQKSLKRKRYLIVLDDIWSCEVWDGARRCFPTEDNAGSRILLTTHNDEVACYAGVENLSLQMSFMDQDESWSLFKSAAFSSEALPYEFETVGKQIADECHGLPLTIVVVAGLLKSKRTIEDWKSVAKDVKSFITNDPNERC
>XP_016540378.1 Capsicum_annuum
MAAYAAVISLLQTLEQFQERHRVLIQGQTAKTLESLHNTAENFRNFLDDSSRSRFDPEKIKFFEEIIISAASDAEDAIEMCWTCENASESSLNKNIRRNLGPVVERINTIKNEVMEIVSDFSTSSRNDHRFLESVGDFLIDSTSSRSNQMLQHLEGDIVQGLDEDLEIIVRRLTEPLSKLDIVTISGMGGIGKTTLARKAHDHLEIRCHFDIRVWVTISQVYGSRYVLLEALHCISKQKNIDIEKDYEKKDDNELADLVQKILKGGRYLVVVDDIWSTDVWDSVRVIFPNCNNRSRILLTTRVTKVAIYANPINRHEMNPLNLENSWKLLRDKVLGSDYDHPPELEEIGKQIAEKCLGLPLMISVIAGHLSKVARTLGSWMDVSRTMGEIIASHPDKCLGVLGLSYHNLPNYLKPCFLSMGSFPEDYQVETWRLIQLWIAEGFIRRPGSYTSLEEVAEDYLEDLISRNLIIVNKRRFNSEIKVCGMHDLLREFCLIEVEMTKFMHVERTDDVVRTLSTQKYNGRRFSFQINSYSDDRRIKLLPSVARSIYLFSKTHNFIGLEVFCGFHLLKVLAIFDEYENFYSIPPVITKLFHLRYLQFRSNRKLPASISELQNLQTLIYERRYGSTTLPEKIWTMKNLRHIHIRLACYLPSPRRKSILNKHLVIGMPNLVELSNLNFTSCTNELLPSIPNLRRLIVHHNDLGKKRWVNRPIDMSSLTKLEALKCVSYFALLSWPPPISIKVSFFPASLKRLTLAGWFGFPWEDISTLVKLPNLEELKLKDRVAAGDVWRLRDDDIFESLKFLLFRKVLLANWVASSDNFPSLKRLVLKKCNKLKEIPIDFAEICTLESIELHNCSTSAEDSARKIEQEREDMGNNCVKLYIHT
>XP_016540460.1 Capsicum_annuum
MAYASVASLIRTIQSVLISNSLELVNLICGHREKIVTLHEKVSSLGLFLKNFEKNNVSGEMMDFEVAVKEVVNAVEHTFQLRLTDIEMAKNISQNKRARQKFHQSLQQVAEDIDRVWKESTKIQEKGKQASKESLVQDFSSSANDTPNVKNNMVGRDDQRKLLLERLTVGYSGEHKVISIIGMGGIGKTTLAKEIYNDVYVRCHFDVRAWATVSQQHNVKEILLSLLRSTKGDTDTFDMVDKAKIADMLQKSLKGKRYLIVLDDIWSCEVWDGVRRCFPTENNGGSRILLTTRNNEVACYAGTENLSLQMHFMDQDESWNLFKSATFANEELPSEFKTIGKQIAEKCHGLPLTIVVVAGLLKSQRTIEDWGSVARDVKSFITNDPDEQCSHVLGLSYDHLTSDLKTCLLYFGIFREDTEIPVKNLMRLWMAEGFLNSENDLEGEAMKCLQDLVDRCLVFVSKKSLDETNIRSCKVHDLIYDLCLREVHRGNVFIMNDIVFEKSDANLVPSECQSLSSRNMKPFKRWTDDEIHGCRHGIYKALLTPGHHQFTDDDKNNILKRTRSIFYYGFYYSTFILKSDLIHFKLLKVLDLRSLEIDRFPLEILSLIWLRYLAFSYPRNFYIPSEICKLWNLQTFIVNGYAQSDVTFPEKIWGLMQLRHLEIDTFCLPNRPRGSADKGRHLDFPNIQTISYLCPSCCTKEVIAGIQNVKKLGIRGDRVYYESLRESGLLNNLFHLQKLETLSLLLYFRELSVISSAKVFPETLKKLKLYGTNLSWSYLDIIAELPNLEVLKLMPNACRGEEWHPNVIGFNRLKLLLIKNSDLQFWKAKNDNFPVLERLMLTHCLFLFAIPIEFADIHSLQLIELRDCLPELGKSAARIQQEQEELGNNPVDVRIIKPLHSII
>XP_016540461.1 Capsicum_annuum
MAHASVASLMRTIESLLTSNSPMQSLICDHREELCALHEKVNYLEVFVKNFEKNNVSGEMTDFEVEVKEVAHAVEYTIQLRLTETVLGENKSIIGIIGSRFFKGILNIWTRRKFRKNLQQLEKDIDHVWKESTKIQDKGKEVSKESFVHDFSSSTNDILNVNNNMVGRDDQKEHLLEDLTISNTGEPKVIPIVGMGGIGKTTLAKEVYNNKSVLHRFDVRAWATVSQQHNIKEILLSLLQSTIKMDDTVRTKGEAELADMLQKSLKRKRYLIVLDDIWSCEVWDGVRRCFPTEYNAGIRILLTTRNNEVARYAAIENLSIQMNFMDQDESWSLFKSAAFSNEALSSEFETIGKKIAEKCHGLPLTIVVVAGLLKSKRAIEGWGSVAKDVTSFITNDPDEQCSHVLGLSYNHLTSNLKTCLLHFGVFPEDGEIPAKKLKRTWMAEGFLQLENDLEGEAEKCLQELVDRCLVLVCKKSLDGTKIRSCKVHDLIYDLCVREIQRENILIMNDIVLDVLDSGCLYTSMQKMQPFKRVTGDEINDCCRYGLYRALLTPVHRQLRDHDNNDLFKRTRSIFSFHLRDSDFILKSQLIHFKLLKVLELRHREIDNFPLEILSLIWLRYLSLLCSEDLDIPPEICRLWNLQTFIVQWRRPVVITFPEEIWGLMQLRHLKLRRFYLPDCPSGSVDKGRHLDFSNLQTISYLSPYCCTKEVIMGIQNVKELGISGGDEIDSNSIRYSGLLNNLVHLQQLETLSFIYCFHLLPASAKAFPATLKKLKLERTWLSWSYLDIIAELPNLEVLKLMDDACRGREWHPNIRGFTRLKVLLIKNNYLKFWEATNDNFPGLERLVLKLCIHLKEIPIEFAEIHTLQLIQLTKCLPELGESAERIQKEQEDLGNDPVDVRISDPCKYIFIRVTLFSFPQVKSYTKVI
>XP_016540462.1 Capsicum_annuum
MAHASVASLMRTIESLLTSNSPMQSLICDHREELCALHEKVNYLEVFVKNFEKNNVSGEMTDFEVEVKEVAHAVEYTIQLRLTETVLGENKSIIGIIGSRFFKGILNIWTRRKFRKNLQQLEKDIDHVWKESTKIQDKGKEVSKESFVHDFSSSTNDILNVNNNMVGRDDQKEHLLEDLTISNTGEPKVIPIVGMGGIGKTTLAKEVYNNKSVLHRFDVRAWATVSQQHNIKEILLSLLQSTIKMDDTVRTKGEAELADMLQKSLKRKRYLIVLDDIWSCEVWDGVRRCFPTEYNAGIRILLTTRNNEVARYAAIENLSIQMNFMDQDESWSLFKSAAFSNEALSSEFETIGKKIAEKCHGLPLTIVVVAGLLKSKRAIEGWGSVAKDVTSFITNDPDEQCSHVLGLSYNHLTSNLKTCLLHFGVFPEDGEIPAKKLKRTWMAEGFLQLENDLEGEAEKCLQELVDRCLVLVCKKSLDGTKIRSCKVHDLIYDLCVREIQRENILIMNDIVLDVLDSGCLYTSMQKMQPFKRVTGDEINDCCRYGLYRALLTPVHRQLRDHDNNDLFKRTRSIFSFHLRDSDFILKSQLIHFKLLKVLELRHREIDNFPLEILSLIWLRYLSLLCSEDLDIPPEICRLWNLQTFIVQWRRPVVITFPEEIWGLMQLRHLKLRRFYLPDCPSGSVDKGRHLDFSNLQTISYLSPYCCTKEVIMGIQNVKELGISGGDEIDSNSIRYSGLLNNLVHLQQLETLSFIYCFHLLPASAKAFPATLKKLKLERTWLSWSYLDIIAELPNLEVLKLMDDACRGREWHPNIRGFTRLKVLLIKNNYLKFWEATNDNFPGLERLVLKLCIHLKEIPIEFAEIHTLQLIQLTKCLPELGESAERIQKEQEDLGNDPVDVRISDPWREWF
>XP_016540470.1 Capsicum_annuum
MAMIPFHFVFSALPFLYMNGVCDYKLEGLSGLHGSGCPSRPGPRFGSGRDIMYNRFQVLIGKENVNIVDMAHASVASLMRTVELLLKSNSPMQSLTCDHGEEFSALHEKISSLEVAVKNFEKNNVSGKMTDLEVEVKEVANIVEQTIQLSVAEVVLANDENLREKAQERLSDSLQQVAEDIDRICKESTNIKDKGKHASKESTVQDFPSSSRNILNVENNMVGRDDQRERLLNDLTTDFSGEPKVIPIVGMGGIGKTTLAKEVYNQKSILCRFDVHAWATVSQQHNRKEILLGLLRSTIKMDDTVEMKGEAELADMLQKSLKKKRYLIVLDDIWSCEVWDGVRRCFPTEDNAGSRILLTTRNNEVACYADTENLSLRMSFMDQDESWSLFKSTAFSSEALPYEFETVGKQIADECHGLPLTIVVVAGLLKSRRAIEDWESVAKDVKSFLTNDLDEQCSRVLGLSYNHLTSDLKACLLHFGIFPEDSEIPVKNLMRXWMAKGFLKLENDLEGEPEKCLQELVDRCLVLVCKKSLDGTKIRSCKVHDLIYDLCVREIQRGNVFIMNDIVLDSMHEKQPFMRVIGDEIDDCYFGFFKVLLTPIHHQLRDHDNNNLLKRTHSIFSFQFEDSSFPRVLKSELIHFKLLKVLELRHMEIDYFPLQILSLIWLRYLSLQCRKNLDIPPEIFRLWNLQTFIFQGYPYSSKENNCPVQIWGLMQLRHIKLQRCNLPDCPSGSVDKGRHMGFSNLKTISYLSSHCCTKEVIMGIQNVKELGIREGKRMGSNGLLNNLVHLQQLETLNLTFCSSRLLPASAKAFPATLKKLKLRLTLLSWSYLDIIAELPNLEVLKLMISACVGSEWYPNVRGFTRLKVLIIEGNHLNYWKATNDNFPVLERLVLNKCHNLKEIPIEFAEIHTLQLIELTSCLPELGESAARIQQEQEDIGNNPVDVRISDSSFGKKKTRRG
>XP_016540474.1 Capsicum_annuum
MAHASVASLMRTIESLLTSSSPMQSLICDHKEELCALREKVSSLEVFLKNYEKNNVFGEMMDFEVEVKEVASAVEYTIQLRLTETVLGENKSIIGIIGSIIFKGISNIWTRRKFRKSLQQLAKDIDHVWKESTKIQDKGKQVSKESLVHDFSSSTNDILNVNNNMVGCDDQMKRLLEDLTGSYYGEPKVIPIVGMGGIGKTTLAKEVYNHESILRRFDVRAWATVSQQHNIKEILLSLLQSTIKMDDTVKTKGEAELEDMLQKSLKKKRYLIVLDDIWSCEVWDGVRRCFPTEDNAGSRILLTTRNNEVARDADTENLAMQMNFMDQDESWNLFKSVAFSNEALSFEFETIGKKITEKCHGLPLTIVVVAGLLKSKRAIEDWGSVSKDVTSFITNDPDEHCSRVLGLSYNHLTSDLKACLLQFGIFEEDSEIPAKKLMKTWMAEGFLKLENDLEGEAEKCLQELIDRCLVLVCKKSLDGTKIRSCKVHDLIYDLCVREIQRENIFIMNDIVLSASDSESLYVSMQKMLPFKRVTGDEIDYCPHGLYRALLTPVHCQLRDNDNNDLLKRTHSIFSFHLEDSYYYILKSELIHFKLLKVLELRHIEIDSFPLQILNLIWLRYLSLLCRKNLDIPPEICRLWNLQTFNVHCRLSQLVQITCPEEIWKLIQLRHLKLPRFYLPDCPSGSVDKERHLDFSKLQTISYLSTHCTKEVIMGIQNVKELGISGGNTMDSNGLLNNLVHLQKLETLSFIFCFAHFPASAKAFPATLKKLKLRRTSLSWSYLDIIAVLPNLEVLKLMCFASCGEEWHPNVRGFTRLKILLIEDRFLKYWKAADDNFPVLEHLVLNKCRYLKEIPLEFAEIHTLQLIELKSCLPELGESAARIQQEQEALGNNPVGVRISYPL
>XP_016540481.1 Capsicum_annuum
MAHASVTSLMRTIESLLISNSPMQSLTCDHREDFSALHEKISSLEVVVKNFEKNNLSGEMTDLEVEIKEVANIVEQTIQLRVTEVVLANDEKTNERLSDTLQVVAEDMDRIWKESTKIQDKGEQVSEGSLVQGFSNSTNNILNAKNNMAGRDDQKEHLLEDLTTSYSSEPKVIPIVGMGGIGKTTLAKEVYNHESILRRFDVRAWATVSQHHNKKEILLSLLQSMIKMDDTDKTKGESELADMLQKSLKRKRYLIILDDIWSCRLWDGVRRCFPTEYNAGSRILLTTRNNKVACYAGTENLSMQMDFMDQDESWEPF
>XP_016540482.1 Capsicum_annuum
MAHASVTSLMRTIESLLISNSPMQSLTCDHREDFSALHEKISSLEVVVKNFEKNNLSGEMTDLEVEIKEVANIVEQTIQLRVTEVVLANDEKTNERLSDTLQVVAEDMDRIWKESTKIQDKGEQVSEGSLVQGFSNSTNNILNAKNNMAGRDDQKEHLLEDLTTSYSSEPKVIPIVGMGGIGKTTLAKEVYNHESILRRFDVRAWATVSQHHNKKEILLSLLQSMIKMDDTDKTKGESELADMLQKSLKRKRYLIILDDIWSCRLWDGVRRCFPTEYNAGSRILLTTRNNKVACYAGTENLSMQMDFMDQDESWEPF
>XP_016540483.1 Capsicum_annuum
MAHASVTSLMRTIESLLISNSPMQSLTCDHREDFSALHEKISSLEVVVKNFEKNNLSGEMTDLEVEIKEVANIVEQTIQLRVTEVVLANDEKTNERLSDTLQVVAEDMDRIWKESTKIQDKGEQVSEGSLVQGFSNSTNNILNAKNNMAGRDDQKEHLLEDLTTSYSSEPKVIPIVGMGGIGKTTLAKEVYNHESILRRFDVRAWATVSQHHNKKEILLSLLQSMIKMDDTDKTKGESELADMLQKSLKRKRYLIILDDIWSCRLWDGVRRCFPTEYNAGSRILLTTRNNKVACYAGTENLSMQMDFMDQDESWEPF
>XP_016540546.1 Capsicum_annuum
MIFQWFNKTSKKYTNVKKIIVGRDDQRERLLNDLTTGYSGEPKVIPIVGMGGIGKTTLAKEVYNHDSILRRFDVHAWATVPQQHNRKEILLGLLESMIKMDDMVKTRGEAELADMLQKSLKRKRYLIVLDDIWSCEVWDKVRQCFPTEDNAGSRILLTTRNIEVARYADTDNLSLQMNFMDQDESWNLFKSAAFSNEALPSEFETIGKQIAEKCHGLPLTIVVVAGLLKYKRAIEYWKSVAKDVTSFVTNDPDKQCSRVLGLSYDHLTSDLKTCLLHFGIFPEDSEIPAKNLMRSWMAEGFLNLENDLEGEAEKYLKELVDRCLVIVCKKSLDGTKVRSCKVHDLIYDLCVREIQRENIFIMNDIVLDLSDSECQSISMHQMQTFKRVTVDETDYCYYGLYRALLTPVHRQLRDHDNNDLLKRTHSIFSFTLNNSIYVLKLEPIHFKFLKVLELRDIVIVSFPVQILNLIWLRYLSLLSHQNLDIPPEICKLWNLQTFIVQGPGPSVEITFPEEIWGLMQLRHLKVSKFYLPNPSSISADKGSHMGFSNIQTISYLSLDCCTNEVILGIQNVKELGIRGKKIDSNGLLDNLVHLRQLETLSFIFYFPHFPASAKAFPATLKKLKLGDTYISWSYLDIIAELPNLEVLKLMPNACLGNKWYPNDRGFTRLKILLIEDRFLKYWKATDDNFPVLERLVLRRCSHLEEIPIEFADIHTLQLIELTRCLSELGEYAARIQQEQEELGNNPVDVRISDPCKYIAKDHKNKKKKNI
>XP_016540586.1 Capsicum_annuum
MAYAAITSLMRTIDQSMQFSGYNLQSFYEKFEYLRGILEKNCQTTSHAEALTSLEVEIIELACNTEDLVDIVSRKIFSTENEITRKMESCELRFVLKQALGDIDFAINKWMATRLDVEDTKPRNLGISDVSEYVSEPDVDVMVGHENEFEMMQDQLVRGGSELEVVSIVGMGGIGKTTLANKIYSDSFIMPHFDNRAKVTVSQVYCARVVLMGLLSCISAKTDGCHEQQDDGQLGDQLQKLLKGRRYLVVIDDIWTKRAWDDIKLCLPDSNCGSRILLTTRDMEVAEYASSGKPPCRMRLMNSDESWSLLCEEVFMKGFCPPEFEQLGKQIAFKCRGLPLAIIVIAGLLSKIGKTLNEWENVAENVSSMVRTNLDDHCLRVLALSYHHLPHHVKACFLYFAIFPEDHVIFVDKLTELWVAEGFLKVEETLGIKEVAEKCLKDLIDRSLIFAHQLSFDGKLKSCKIHDVTREFCLKEARSMNFLNDGRKNDQTTTSTQPMHISSRSRGRISIQNGEELARCGNSEARGIFLFYRYRGFNSELSRFNLVRVLDLALLKCSTFPSWILDLIHLRYLALTLSPGIQSYIPPSLTIPQSISSLHYLQTFILKIPHHEVSRYPFKLPSDILTMPHLSHLCLDWNYLSYHEPSEKSSVLKNLYSLSGWNPLFCTGSVFRLIPNLKKLQICGTREDFRDSRDILYLHNLDQLEELAFRVATPQDSPHRNHLSPMILLPSPGAFPQNLKKLALTRTCLLWKHLNIVGKLPKFESLKLTHDACVGKEWQTVEQGFPRLKYLLLKRLCIRSWRASSIHFPRLERLFIKACWYLDTIPFDFSEITTLQLIDISGCAQSVVNSAKQIQLDIEDNYASTIQVHIC
>XP_016540611.1 Capsicum_annuum
MAHASVASLSRTIESLLTFNSPMQSLICDHREEFCVLHEKVSSLEVFLKNFEKNNVAGEMTDFEVEVKEVASAVEYTIQLRLTETVLGENESQKKKARRRFRHSLQQVAEDMDHIWKESTKIQDKGKQVSKESLVHDFSSSTNDILNVNNNMVGRDDQKEHLLEDLTGIYSGKPKVIPIVGMGGIGKTTLAKEVYNHESVLRHFDVRAWATVSQQHNIKEIFLSLLQSMIKMDDTVKTKDEAELADMLQKSLKRKRYLIFLDDIWSCEVWDGMRRCFPTEDNAGSRILLTTRNNEVACYADTENLSVRISFMDQNESWSLFKSAAFSSEASPYEFETVGKQIADECHGLPLTIVVVAGLLKSKRAIEDWKSVAKDVKSLVTIDPDERCSRVLGLSYSHLTRDLKTCLLHFGIFPEDSEIPVNNLMRSWMAEGFLKLENDLDGEAEKCLQELVDRCLVLVCKKSLDGIKIRSCKVHDLIYDLCVREIQRENIFIMNDIVIGESDSECGNLSMQKMRPFKCVTGDEIDYCPYGLYRALLTPVHRQLRDHDNNDLLKQTYSIFSFALSNSKYFLKSELIHFKLLKVLELRHREIYNFPLQILSLIWLRYLSLQCDENLNIPPEICRLWNLQTFIVQGCGRSVLITFPEEIWSLLQLRHLKLPKFYLPSPPSGSVDKGRHLEFTNLQIISYLSPHCCTKEVIMGIQNVKKLGIRVYETDSNSIRDSGLLNNLVHLHQLETLSFISYFPHFLASSKAFPATLKKMKLERTWLSWSDLDIIAELPNLEVLKLMHGACYGDEWYPNVRGFSRLKVLSIEHSFLIYWKATDDNFRTLERLMLSNLYCLKEIPIKFAEIHTLQLIELIDCFSELVESAARIQQEQEELGNNIVDVCISNPRKYIVFIRVTLCFSFPLVKLYTNVI
>XP_016540619.1 Capsicum_annuum
MVGRDDQRERLVEHLTTGYSGEPKVIPIVGMGGIGKTTLANEVYSDTCIRSHFDVCAWATISQQHNVKEILLSLLRSTKVDKVFSESEAELANMLQKSLKGKRYLIVLDDIWKTEAWDAVRQCFPRENKGSGILLTTPNTEVARYAGTKNSLPMRFMDQDESLNLFRSVAFSSEELPSELETIGKQIVDECHGLPLTIVMVAGLLKSKRAIEDWESVSKDVKSFVTNDPDERYSDIPVKRLVISWMAEGFLKLENDLEGEAEKCLQELVDRCLVLVCKKSLDGTKIRSCKVHDLIYDLCLREIQRENIFIMNDIVLEFNSGWKYLSMRKMQPFKRVTGDEIDYCRSGLYRALLTPVHLQLRDHDNNDLLK
>XP_016540620.1 Capsicum_annuum
MANRKMESKKKLKCKMKSMEKMCGRKREIVKYFLKRGHSHKGQKRDTVDMAHASIASLTRTIESLLTSNSPMQSLTCDHRKEFRALHEKISSLEVVVKNFEKNNVSGQIADLEVEVKEVANIAEHTIQLRVTDVVSADYEKIHERLSDSLQQAAKDINRIWKKSTKIQDKRKVMNFQCFMIFQWFNIFQCFNKTSKEYTTVEEITIGRDDQREWLLNYLTTSYSGEPKVIPIVGMGGIGKTTLAKEVYGNKSVLRRFDIRSWATVSQQHNRKEILLCLLQSAIKMDDSVRMKGEAELADMLQKSLKRKRYLIVLDDIWSCEVWDGVRRCFPTEDNAGSRILLTTRNNEVACYADTENLSLQMDLMGPDESWSLLKSAAFSSEALPYGFEAVGKQIADECHGLPLTIVVVAGLLKSKRAIEDWESVAKDVKSFVMNDPDERCSRVLGLSYNHLTSDLKACLLHFGIFPEDSEIPVKNLKRSWIAEGFLKLENDLEGEAEKCLQELVDRCLVLVCKKSLDGTKIRSCKVHDLIYDLCVREIQRENIFIMNDIVLDQSVSAWGPLSMQKMKPFKRVTGDEYFYCRNGLYRALLTPVRRQLRDHDNNDLLKRTHSIFCFHLEDSFLPPFLKSELSHFKLLKVLELRHLGIGNFPVQILSLIWLRYLSLLCHMCLDIPREICRLWNLQTFIVQGISPFVKINVPEEIWGLTQLRHLKLPAFYLPDCPSGSANKGRLYFPNLPSRSVDKGRHWDLSNLQTISYLSPLCCKEEVIMGIQNVKELGISGFETEIIRIRDSGIVNNLVHLQQLETLSFMWCSKLFPESARAFPATLKKLKLERTSLSWSYLDIIAELPNLEVLKLMDDACDGKEWNPIVRGFNKLKFLLIEGNSLKYWKATNDNFPVLERLMIRSCRHLKEIPIEFADIHTLQLIELRKCPPKLGESAARIQKEQEDLGNNPVDVCIPAPWVAAGLFGLKLGGLRWVEQTNGLMSNPAIKLQ
>XP_016540626.1 Capsicum_annuum
MAHASVDSLTRTVESRLTSNSPMQSLSFDHREEFFTLHEKVSSLEVFVKNFEKSNVSGELTDLEVQIKEVANIVEQTIQLGVTEAVLANDENLREKAQEMLSDSLQQVAEDIDRIWKESTNIQDKGNVMNFQWFKIFQCFMIFQWFNIFQWFNKTSEEYTNVENSMVGHDDQRKRLVEDLTRIYSGEPKVIPIDGMGGIGKTTLANKVYNHESILRHFDVRAWATVSQQHNIKQILLSLLQSTIKMDDTVKTKGEAELADMLQKSLKRKRYFIVLDDIWSCEVWDGVRQCFPNEDNAGNRILLTTRNNEVAYYAGTENLSMQMDFMDQDESWSLFKSAAFSSEALPYEFETVGKQIADECHGLPLTIVVVAGVLKSKRAIEDWRTVVKDVKSLVTNDPDERCSRVLGLSYNHLTSDLKTCLLHFGIFPEDSGIAVKKLMRSRMAEGFSWKMIWKERLRSVCKSLSTDV
>XP_016540628.1 Capsicum_annuum
MAHASVASLTRTIESLLTSNSLMQSLTCDHRKEFRALREKISSLEVVVKNFEKNNVSGQIADLEVEIKEVANIAEHTIQLRVTEVVLANDEKTRERLSDSLQQAAKDIDRIWKKSTKIQDKRKVMNFQCFMIFQWFNIFQWFNKTSKEYTTVEEITVGRDDQRERLLNDLTTSYSDEPKVIPIVGMGGIGKTTLAKEVYDNKSVLCRFDIRSWATVSQQHNRKEILLCLLQSTIKMDDSVRMKGEAELADMLQKSLKRKRYLIVLDDIWSCEVWDSVIRCFPTEDNVGSRILLTTRNNEVACYADTENLSLQMDLMGPDESWSLLKSAAFSSEALPYGFEAVGKQIADECHGLPLTIVVVDGLLKSKRAIEDWESVAKDVKSFVMNDPDERCSRVLGLSYNHLTSDLKACLLHFGIFPEDSEIPVKNLKRS
>XP_016540629.1 Capsicum_annuum
MTDLELQIKEVANIVEQTIQLRVTEVVLANDENLREKAHDRLSDSLQQVEEDIDRIWKESTKIQDKVKHASKESTVQEFPSSSRNILNVENSMVGRDDRRKWLVEDLTRSYSSEPKVIPIVGMGGIGKTTLANEVYNDASIRFHFDVCAWVTVCQQHIVKEILLSLLRSTKGGTFDMNDEAVLANILQKSLKGKRYLIVLDDMWKSEAWDAVRLCFPSENKGSGILLMTRNTEVARNAEKYHGLPLTIAVIAGLLKSKRDIEDSENVAKDVKAFFTNDPDKQCSHVLGLSYDHLTSDLKARLLHFGKTVRYQ
>XP_016540630.1 Capsicum_annuum
MVGKASEPKIIPIVGMGGIGKTTLAKEVYNHESILCRFDVRSWATVSQQHNIKEILLSLLQSMIKIDDTVEMNGEAELADRLQKSLKGKRYLIVLYDMWKSEAWDAVILCFPNENKGSGILLTTRNTQVARYAGTENLSSQMGFMDQNESWNLFRSVAFAVEDWKSVTKDVKSVVTNDPDERCSRVLGLSYNHLTGDLMTCLLHFGIFPEDSEIPVKNLMRSWIAEGFLQLETDLEGEAEKCLQELVDRCLVLVYKKSLDGTKIRSCKVHDLIYDLCVREIQRENIFIMNDIVLDKSDSERRYLIMHKMQPFKRVTGYEIDYGPHGLYGALLTPDSFLSRGLKSELIHFKFLKILELRHVEIDNFPVQILSLIWLRYLALLCRKNLDIPPEICRLWYLQTFIVQVPKIQLVKITFPEEICGLMQLRHLKLPRFYLPDCPSGSVDKGRRLLQTISYLSLDCCTKEVIMGIQNVKELGISAYGIDCDGLVNNLVLLQQLEALSLTYCFSRFLPETLKKLKLKITYLSWSYLDIVAELPNLEVLKLMAYACDGEEWYPKVKGFTRLKLLLIEDNSLKNWKAT
>XP_016540632.1 Capsicum_annuum
MVGRDDQRKWLVEDLTRSYSGETEVILIMGMGGIGKTTLENEVYNDVCIHSHFDVCAWDTVSQQHNVKEILLSLLHSTNGETFGMNNEAELANILQKNLKGKRNLIVLDDMWNSEAWDDVRLCFPSENKESGILLTTRNNELARYVGTENLFVTPCILG
>XP_016540984.1 Capsicum_annuum
MSEVVEQLKVIQAEFSDISRTVKSETVCDVQVGSSCVLSRTNAPTLNDDVVVGFNDVEEKIIDGLTRGMTERDVISIVGMPGLGKTTLAKKVFNDEKVLNYFDKHAWCYVSEVYKRKELLLEILSQVLEDVDEATKMKDDADLVELLYRKLKGKRYLIVLDDLWDVKAWDDLQRSFTDDDNGSRILVTSRRQHLASQVESDTKPDNYPTPLRFSLLKKAGSYYKKRFLQQIIVPNLKEPGIYANCKKLSWTSSCCYTGSWDSGFVSKTEGKSFEDVAEDYLTDLIGRSLVVATKKRTNGSVKVCHVHDLLREYCKRKAEENNFFELLYKKDKRTYRDNLDDILESTYSIS
>XP_016541117.1 Capsicum_annuum
MAYAAITSLMITIRRIPKLAIPSYTYYWKILSLRIIMEKSYNIKGDIEDLTRLEAEIIELACITEDMINSESRKVSLAKNRISRRIAVWKLNFLLKRAVGRIYSTVMKWIRMMNSKDLKAQNLTLESTSQHALQQTESMMIACENEFEMIRDQLTTGTSQLDVVSIVGMGGIGKTTLANKIYNDQFILSRFDIREKATVSQEYCARNVLICLLSSVSGSRKIDESYEQQDDGQLADRLQKLLKGKRYLIFIDDIWAKEAWDDVKLCFPDCNCGSRILLTTRNMEVAEYASSGKPPCQMSLLNHDESWNLLRIKVFENACFPPEFEKVGIQIALNCKGLPLAIVVIAGLLLKIGKSLDEWKSVSENITSLISTDLDVQCMRVLALSYHHLPHHLKPFFLYFATFPEDEQISVNKLVNLWVAEGFSSKEYADVNLRVPEGFSSKEWAAKRFPSEEYAEQCLTDLIDRSLIFIHHLSFDGKIKACGMHDVIRELCLREANNLNFVNVITEDRISREQTRHFSTKRRISVQSEQSSFVANQLATVNYNNVRSILLFTRNPSNSRIMQELVRFKFLRILELASPTLDAFPSCVVDISLLRYLALTFYSSINDHDINVPPSIARLQSLDTFILKFPKYYGCPKTSFTLPGEIFKMSQLRNLCLDRNNMVPHKYEGTLHNMQCLSGWNPLYCDYQFTLHVPRLRKLLICGNQQDYIQSNKETRLHNLLYFFQLEELKFYGIPHSVLPPPKAFPENLKKLALTNTCLNLEDLRILGKLPKLEALKLRFASSSYIGKEWEVAEEGFPQLKFLLLNRLNIKYWRASSDQFPCLERLFLEECMNMDSVPEDFAEITTLQLIDIRMCKESVVNSAKKIQQDVEDNYGGSIEVHFLYIL
>XP_016541373.1 Capsicum_annuum
MAYAAVTSLMNTMQQSMQVTGCNLQSFYKKLETVRAIMETPCYIAGDLEALTSLEDEITQLAYTTQDMVDSESRRVFTAKNAATQTTEFWDHHSLLKQAIRDIDSMRNKWMKMQNRYDNIQDWKAQNLTITSTSQHTLERENMMVGREIEFEMVQDQLARGASEVEVVSIVGMGGIGKTTLANKLFCDPFIVSRFDIRAKVTITQEYCTRNVLLDLLFSISGSGRTGGLCEQQDDGQLADQLQKLLKGRRYLIVIDDIWAKEAWDDIKLCFPDCNCRSRILMTTRNMEVAEYASSGKLPYQLLFLSSVESWNLLYEKVFVKECFSPEFENIGKQIALNCKGLPLTIVVISGLLQKIGKSLDKWKSVAENVSSVVSTDLDVQCMKVLALSYHHLPQHLRACFLYFAIFPVDKLIFVNKLVRLWAAEGFLKVDEMKNMEEVGKECLKDLTDRNLIFIHRVSRLDGKIKACGMHDMIRELCLREARNTNFVNVIMDNQNPSELARHFSTKLRGRISIQSEQSTFVPDQLYAVRNSKPCSLLLFIRKPSTSRIMQELEHFNLLRVVELASPMLDAFPICIVGLFHLRYLALTFYSSINHRDIYIAPSVDNLQYLQTFILKFQKNFFKRPKFSFVLPLEIFKMSALRHLSLDRSKLNRYASRETSWDLGNLQCLSGWNPLYCTSSIFRLFPNLKKLKICDHKEYYMDGYDVVKGLHDLCYLDQLEELKYKMRKSIKGTTLATNYLSRHSQLPPPGAFPQNLKKLAFTSTSLPWEDLRIVGKLPKLEALKLAYDACVGREWKVVEEGFPQLKFLLLQHLGLNYWRASSDHFPRLERLVIDRCGYLDSIPHDFAEITTLQLIDISNCAESVGNSAKKILEEIEDNYGSTVEVCIS
>XP_016541421.1 Capsicum_annuum
MAYAALTSAVCSLDLFLKCDHPLLNNLRRKEEILSLCKRIIAFQEFLTDYEKIKHRHEGLKLLEGKINEKTYQVEDIVDSKLRKYFLAKNANCRRKAYSVLFRRLQVAVEEMEFIRNEAMKIKGDKISTLKFHSKVSPAMLVRSPSGQQKPVGFQDELEKIIDRLRHGPRELDIISIVGMAGIGKTTLAKRAYNDPLVVNRFEVRAWTTVSQEYREKDILFDFFYQVVPPTNEMNQESYEQAAYQVYDGLMNHPPKEIYEGSEDEIADRLKKSLKRKRFLIVVDDMWSTAAWDNMSRLFPDDENGSRVILTSRLIDVATYANPDRQPHQLNFLNNDEGWELLCQKLFGKLPLAIVVVAGHLSKMSKTPDCWNSVAESVGSVVNREPGQCLDILALSYKYLPQHLKACFLYMGAFPEDFEIPVWKLIRLWIAEGFLNATVLMTVEEIADECLEDLIGRSLILAEKWSNGKLKTCKLHDIMRDFCLEEAKRQNFLHVLKHSLSVLSESEITALRRVSFNCSTIYASYSFQPTDRTVSVSRSILGFNISQSSIFSYIDFKLLRVLDITFQHFPQFPSEIMQLVNLRYLALATGSEFFPPVSQFWSLQTLILHVYSRDSTLPRDIWKMQNLRHLRVKPSIRLPSPIKEERKNSSVLNNLQILANIAHADCTKDVFSSTPNLKKLGICETVEYTYPVQIPWSDFLYTSENLWPYCSESVSALWSDCIRDLALLPQLEALKIVGLKPPVQVPKLALHLDALPENLKKLTLSFTYLPWESMSSLCRLPNLEVLKLKNYAFTGPKWEHVEEGFVSLKLLLIEVSDLEEWSASNDHFPCLEHLVLKSCLRLNSIPHDMGDIPTLQIIEVENSSQSAAFSAKEIQEEQQSFCNDTLEVRIGRNFWRVNVVATP
>XP_016542535.1 Capsicum_annuum
MAYSIVDNLLKCLDCLDCHEDSSPSTKDQIRTLKMDLRLIRTFLMCSACRYIEDSEAKNVLMQVETLVQNAESDFQSLYVKSKDGNMPTHMALLFSNALEKINSLKAEVTQVHATVLSSTFSDSLSCDKFVAEFADCLMENLKYLREYIADDLPMNRKIITLETKIIFLKNFLRFVAKLSVENEKFQDLLTHALDVISDAAHLSYRCFTGNASEPDECGVVNDVVSSLVRRIIPINCNVIHYYIPCQKNNLAVEELDAGFVDFLLDTLAELVSYKISLGDFTTYNINDLVEDLIFLKNYLSDLPDRYPELVKLILIHIASIARNMAPSIFFLYTDGVKDEVARHSTGRLAFLQEEINLIKAEVHLMSLPGPRWMTTLKDRIQILYEEVVFLQALLNAPDDCRSLGSEQNVLFTQGQATVMMVGSLIMALSNKESDEDMLNKMELATSIFLERTRIMKRVAREIFGRGPSKFPKTNFLGYLKSFLGNLKDLLLHKADRVPFPKHHIARVHDALEYLEKKLWDVIRQKNEHPQLKHLKERVMQAAYKAEYAIDSFLVGDRNIWCSVAEMSDVVEQLEVIQAEFSDISRTVKFETVCDVQVGSSCVLSRTNAPTLNDDVVVGFNDVEEKIIDGLTRGMTERDVISIVGMPGLGKTTLAKKVFNDEKVLNYFDKRAWCYVSEVYKNKELLLEILSQVLEDVDEATKMKDDADLAVLLYRKLKRKRYLIVLDDLWDIKAWDDLRRSFPDDDNGSRILVTSRLQHLASQVESDTKPDNHPTPLRFFTVEESWELLQKKVFATDCCPRNLKEPGMRIARSCHGLPLAVTLVAGILARTEKIESWWNEVAESISSYIVDDPNQCRVILELSYKHLPDYLKPCFLYFGEFLMHPHIPVRKLIWLWIAEGFVSKTEGESFEDIAEDYLTDLIGRSLVMATKKSTNGSVKVCRVHDLLREYCKRKAEEDNFFELLYKKDKCTYRDDLDDILESTYSLFPEEPRTTHTRGRLCIYSQRESFVKSKSSGPQVRSLLFFHINEISSIKSYDISPICLGFRLLRVLDLGCINVGNSFPRDIELMVLLRYLSLQGNMRSVPSTIFKLIYLETFLLKAFKGEVCLPYTIWTLSKLRHLHIDARAVFGLDGYNGWNLILLENLQTVSTPSLIYEKDRTMDPNEVMRRLANLRKLRCISMDSDDCYYFPSLVSLSQLESVKILHYGQSSLSSCRFNLPSNLRRLTLSKFRLPWSEISRIGRLPHLEVLKLLCQSFEGSQWDMREGEFLKLKFLKLDSLNIEKWNISSDCLPSLEHLVLRSCKKVEEFPSCLGDIPMLRSVELHWCSLSAVNSIVLIQEEVLEYTGGEGFKVHVYPPDLDSRSSPEDHSD
>XP_016542536.1 Capsicum_annuum
MAYSIVDNLLKCLDCLDCHEDSSPSTKDQIRTLKMDLRLIRTFLMCSACRYIEDSEAKNVLMQVETLVQNAESDFQSLYVKSKDGNMPTHMALLFSNALEKINSLKAEVTQVHATVLSSTFSDSLSCDKFVAEFADCLMENLKYLREYIADDLPMNRKIITLETKIIFLKNFLRFVAKLSVENEKFQDLLTHALDVISDAAHLSYRCFTGNASEPDECGVVNDVVSSLVRRIIPINCNVIHYYIPCQKNNLAVEELDAGFVDFLLDTLAELVSYKISLGDFTTYNINDLVEDLIFLKNYLSDLPDRYPELVKLILIHIASIARNMAPSIFFLYTDGVKDEVARHSTGRLAFLQEEINLIKAEVHLMSLPGPRWMTTLKDRIQILYEEVVFLQALLNAPDDCRSLGSEQNVLFTQGQATVMMVGSLIMALSNKESDEDMLNKMELATSIFLERTRIMKRVAREIFGRGPSKFPKTNFLGYLKSFLGNLKDLLLHKADRVPFPKHHIARVHDALEYLEKKLWDVIRQKNEHPQLKHLKERVMQAAYKAEYAIDSFLVGDRNIWCSVAEMSDVVEQLEVIQAEFSDISRTVKFETVCDVQVGSSCVLSRTNAPTLNDDVVVGFNDVEEKIIDGLTRGMTERDVISIVGMPGLGKTTLAKKVFNDEKVLNYFDKRAWCYVSEVYKNKELLLEILSQVLEDVDEATKMKDDADLAVLLYRKLKRKRYLIVLDDLWDIKAWDDLRRSFPDDDNGSRILVTSRLQHLASQVESDTKPDNHPTPLRFFTVEESWELLQKKVFATDCCPRNLKEPGMRIARSCHGLPLAVTLVAGILARTEKIESWWNEVAESISSYIVDDPNQCRVILELSYKHLPDYLKPCFLYFGEFLMHPHIPVRKLIWLWIAEGFVSKTEGESFEDIAEDYLTDLIGRSLVMATKKSTNGSVKVCRVHDLLREYCKRKAEEDNFFELLYKKDKCTYRDDLDDILESTYSLFPEEPRTTHTRGRLCIYSQRESFVKSKSSGPQVRSLLFFHINEISSIKSYDISPICLGFRLLRVLDLGCINVGNSFPRDIELMVLLRYLSLQGNMRSVPSTIFKLIYLETFLLKAFKGEVCLPYTIWTLSKLRHLHIDARAVFGLDGYNGWNLILLENLQTVSTPSLIYEKDRTMDPNEVMRRLANLRKLRCISMDSDDCYYFPSLVSLSQLESVKILHYGQSSLSSCRFNLPSNLRRLTLSKFRLPWSEISRIGRLPHLEVLKLLCQSFEGSQWDMREGEFLKLKFLKLDSLNIEKWNISSDCLPSLEHLVLRSCKKVEEFPSCLGDIPMLRSVELHWCSLSAVNSIVLIQEEVLEYTGGEGFKVHVYPPDLDSRSSPEDHSD
>XP_016542537.1 Capsicum_annuum
MAYSIVDNLLKCLDCLDCHEDSSPSTKDQIRTLKMDLRLIRTFLMCSACRYIEDSEAKNVLMQVETLVQNAESDFQSLYVKSKDGNMPTHMALLFSNALEKINSLKAEVTQVHATVLSSTFSDSLSCDKFVAEFADCLMENLKYLREYIADDLPMNRKIITLETKIIFLKNFLRFVAKLSVENEKFQDLLTHALDVISDAAHLSYRCFTGNASEPDECGVVNDVVSSLVRRIIPINCNVIHYYIPCQKNNLAVEELDAGFVDFLLDTLAELVSYKISLGDFTTYNINDLVEDLIFLKNYLSDLPDRYPELVKLILIHIASIARNMAPSIFFLYTDGVKDEVARHSTGRLAFLQEEINLIKAEVHLMSLPGPRWMTTLKDRIQILYEEVVFLQALLNAPDDCRSLGSEQNVLFTQGQATVMMVGSLIMALSNKESDEDMLNKMELATSIFLERTRIMKRVAREIFGRGPSKFPKTNFLGYLKSFLGNLKDLLLHKADRVPFPKHHIARVHDALEYLEKKLWDVIRQKNEHPQLKHLKERVMQAAYKAEYAIDSFLVGDRNIWCSVAEMSDVVEQLEVIQAEFSDISRTVKFETVCDVQVGSSCVLSRTNAPTLNDDVVVGFNDVEEKIIDGLTRGMTERDVISIVGMPGLGKTTLAKKVFNDEKVLNYFDKRAWCYVSEVYKNKELLLEILSQVLEDVDEATKMKDDADLAVLLYRKLKRKRYLIVLDDLWDIKAWDDLRRSFPDDDNGSRILVTSRLQHLASQVESDTKPDNHPTPLRFFTVEESWELLQKKVFATDCCPRNLKEPGMRIARSCHGLPLAVTLVAGILARTEKIESWWNEVAESISSYIVDDPNQCRVILELSYKHLPDYLKPCFLYFGEFLMHPHIPVRKLIWLWIAEGFVSKTEGESFEDIAEDYLTDLIGRSLVMATKKSTNGSVKVCRVHDLLREYCKRKAEEDNFFELLYKKDKCTYRDDLDDILESTYSLFPEEPRTTHTRGRLCIYSQRESFVKSKSSGPQVRSLLFFHINEISSIKSYDISPICLGFRLLRVLDLGCINVGNSFPRDIELMVLLRYLSLQGNMRSVPSTIFKLIYLETFLLKAFKGEVCLPYTIWTLSKLRHLHIDARAVFGLDGYNGWNLILLENLQTVSTPSLIYEKDRTMDPNEVMRRFNLPSNLRRLTLSKFRLPWSEISRIGRLPHLEVLKLLCQSFEGSQWDMREGEFLKLKFLKLDSLNIEKWNISSDCLPSLEHLVLRSCKKVEEFPSCLGDIPMLRSVELHWCSLSAVNSIVLIQEEVLEYTGGEGFKVHVYPPDLDSRSSPEDHSD
>XP_016542538.1 Capsicum_annuum
MAYSIVDNLLKCLDCLDCHEDSSPSTKDQIRTLKMDLRLIRTFLMCSACRYIEDSEAKNVLMQVETLVQNAESDFQSLYVKSKDGNMPTHMALLFSNALEKINSLKAEVTQVHATVLSSTFSDSLSCDKFVAEFADCLMENLKYLREYIADDLPMNRKIITLETKIIFLKNFLRFVAKLSVENEKFQDLLTHALDVISDAAHLSYRCFTGNASEPDECGVVNDVVSSLVRRIIPINCNVIHYYIPCQKNNLAVEELDAGFVDFLLDTLAELVSYKISLGDFTTYNINDLVEDLIFLKNYLSDLPDRYPELVKLILIHIASIARNMAPSIFFLYTDGVKDEVARHSTGRLAFLQEEINLIKAEVHLMSLPGPRWMTTLKDRIQILYEEVVFLQALLNAPDDCRSLGSEQNVLFTQGQATVMMVGSLIMALSNKESDEDMLNKMELATSIFLERTRIMKRVAREIFGRGPSKFPKTNFLGYLKSFLGNLKDLLLHKADRVPFPKHHIARVHDALEYLEKKLWDVIRQKNEHPQLKHLKERVMQAAYKAEYAIDSFLVGDRNIWCSVAEMSDVVEQLEVIQAEFSDISRTVKFETVCDVQVGSSCVLSRTNAPTLNDDVVVGFNDVEEKIIDGLTRGMTERDVISIVGMPGLGKTTLAKKVFNDEKVLNYFDKRAWCYVSEVYKNKELLLEILSQVLEDVDEATKMKDDADLAVLLYRKLKRKRYLIVLDDLWDIKAWDDLRRSFPDDDNGSRILVTSRLQHLASQVESDTKPDNHPTPLRFFTVEESWELLQKKVFATDCCPRNLKEPGMRIARSCHGLPLAVTLVAGILARTEKIESWWNEVAESISSYIVDDPNQCRVILELSYKHLPDYLKPCFLYFGEFLMHPHIPVRKLIWLWIAEGFVSKTEGESFEDIAEDYLTDLIGRSLVMATKKSTNGSVKVCRVHDLLREYCKRKAEEDNFFELLYKKDKCTYRDDLDDILESTYSLFPEEPRTTHTRGRLCIYSQRESFVKSKSSGPQVQLTLKSQKTNIVKVSATME
>XP_016542539.1 Capsicum_annuum
MAYSIVDNLLKCLDCLDCHEDSSPSTKDQIRTLKMDLRLIRTFLMCSACRYIEDSEAKNVLMQVETLVQNAESDFQSLYVKSKDGNMPTHMALLFSNALEKINSLKAEVTQVHATVLSSTFSDSLSCDKFVAEFADCLMENLKYLREYIADDLPMNRKIITLETKIIFLKNFLRFVAKLSVENEKFQDLLTHALDVISDAAHLSYRCFTGNASEPDECGVVNDVVSSLVRRIIPINCNVIHYYIPCQKNNLAVEELDAGFVDFLLDTLAELVSYKISLGDFTTYNINDLVEDLIFLKNYLSDLPDRYPELVKLILIHIASIARNMAPSIFFLYTDGVKDEVARHSTGRLAFLQEEINLIKAEVHLMSLPGPRWMTTLKDRIQILYEEVVFLQALLNAPDDCRSLGSEQNVLFTQGQATVMMVGSLIMALSNKESDEDMLNKMELATSIFLERTRIMKRVAREIFGRGPSKFPKTNFLGYLKSFLGNLKDLLLHKADRVPFPKHHIARVHDALEYLEKKLWDVIRQKNEHPQLKHLKERVMQAAYKAEYAIDSFLVGDRNIWCSVAEMSDVVEQLEVIQAEFSDISRTVKFETVCDVQVGSSCVLSRTNAPTLNDDVVVGFNDVEEKIIDGLTRGMTERDVISIVGMPGLGKTTLAKKVFNDEKVLNYFDKRAWCYVSEVYKNKELLLEILSQVLEDVDEATKMKDDADLAVLLYRKLKRKRYLIVLDDLWDIKAWDDLRRSFPDDDNGSRILVTSRLQHLASQVESDTKPDNHPTPLRFFTVEESWELLQKKVFATDCCPRNLKEPGMRIARSCHGLPLAVTLVAGILARTEKIESWWNEVAESISSYIVDDPNQCRVILELSYKHLPDYLKPCFLYFGEFLMHPHIPVRKLIWLWIAEGFVSKTEGESFEDIAEDYLTDLIGRSLVMATKKSTNGSVKVCRVHDLLREYCKRKAEEDNFFELLYKKDKCTYRDDLDDILESTYSLFPEEPRTTHTRGRLCIYSQRESFVKSKSSGPQFL
>XP_016542664.1 Capsicum_annuum
MKEPVKRKATKLLCQTLSELVEKIDTVKRNVVMGNDSDTNKVEGNEDLRADDSLPFHPSRYVGKLIPESIIVGLEDDLTKIIRRLKGPTSTREVIPILGMGGIGKTTLARKAYDDPEIRHRFDIRVWVTVSQEYQTRDMLLDVLCCISQLTREIEKESDDRLMDMIRKKLMNKRYLVVMDDIWSSDAWDLMTRTFPENNNGSRIILTSRLKDMSTHADPDSIPHEISLLNLDESWKLLHDNLFGLQQVCPPELEYIGKQVSQKCGGLPLALLVVAGHLSKIARTTESWKDVAKSVNEVVTNESDICLGVLAMSYGYLPNRLRPCFLYMGVFPEDKEVDIKRLINLWDSEGFISEEVGRKCFEELVSRNLIMVRKRRSNGEAKTCSDHDLVRELILREAKKERFLQVSRYPSANKVRVHLLNYYGNSMKEKFMKFSRTKNATNPSAKKLHVHRHSCHSYFYDLDCVESPYMRTMHFFHGFSRVSDLQSFKLLRVLAIFHFSFQKFPIEITKLVHLRYLQFNCHSPNFIIYKPSFFVTEGTFMINLKLYLRQFGE
>XP_016542959.1 Capsicum_annuum
MADAVVEFLLLNLKQLLLYHVDLLSGVKDQVESLHRELSLMKAFLKDSREKRSEYEYVRELVSQITVVAYEAEDIIDTFVTNAAMQKARSTVRRAFHVFDHSSMLRNVAKEIESIKVKVKEIYDKKMFGIQNLHDGESSRRSPPLKRVPIVEEENVVGFDEEAKTMRSLLTNGSEELQIISIVGMGGLGKTTLAKKVYTDPSIEYHFYNRAWIYVSQQYSRKEVFLGILDSLSLITDEMYKMNDEKLAIELSSHLRSKRYLVVIDDVWTMEAWDDLKMAFPNTASGSRILLTTRNRDVASYANPEGSPHHLRFLTNEESWELLSKKVFRKGSCPLELEDIGLQIAKKCYGLPLAIVVVSGLLLKKEKTRDWWKKVANDVSSYVARDPKQCMDVLALSYKHLPDHLKVCFIYFGIFPEDFEIPVWKLLRLWTGEGFIQQMGQECLEDTAEEYLEDLVDRNLVLVAKKRANGRIKTCRIHDILRDLSVKMGSEEKFLEVIKGSSQSHSSLSLISKYHRRLCVHSHFLDFMTSSPSGPSVRSFLVFASEEMELPREHTSFLHEAFRLVRVLDLKYINFPKFPNEIVQLVHLRYIALSGNFRVLPASISKLWNLETLIVGTKARELDIQVDIWKMSQFKHLYTSGLSCLRGPPAKTRKDNEDPFVRRNIQTISTVLPDCCKENILARTPGLRKLGIRGKLATLVATNGDSSLFDNLAKLDNLETLKLLNDTFPIHPSQCQIPGLPQSYKFPSNLKKLTLSDTFLDWSHISTLGMLPNLEVLKLKDYAFKGTQWEPLDGGFRLLRVLHIGRTNLEHWNASGHHFPRLQQVFLKHCSCLNEIPFGLVEVPSLQNMELFWPTPAAAASARTIQQKKQGDIKDNVFKLVIYPPDI
>XP_016543175.1 Capsicum_annuum
MSSEEFLTSQKNHPVSTLQLISTEWDLILPGTIKDRIEFLKREFKFLDIFLSLQSLTSECSMEDVTQKVQAQFQNDAVNLTKIQICEYLDSVTSRVQNNIWLSKLEIRDNYPFLKMAFSSKKENSSSNAASPDFLEKFIDIVLRNLSDLLKIYAPTSLLFVPGPKKQMEEVVKELKLLRNFVFYVSNRCTKPQNLRTFFTHVLLVVGHAAMDAWLYFPGIDGNKDLASNEMDVLGFLQMRTCPIQPFVCDIYIDVLQALKSEQTGWDRNIQIEYTADCEVGFVETLIHYLSELPIIGMHKDTCSLKDQKAILQEMLNLLRANLISLPIKDHKCHLQDIDAAIIDAGLLVYSLYSSMKEKEDMAVEESNHVPMLDFSGIVQSIQTVTYLITRKSFLSLLPRIDGLGSIGIILDYLKEFLSHYSYSLSSIKAQLQTIKKEVEHFQKQHDGFLYFPMQLIAKAYEVEHIVVSCINRNIPVWCLVRWIGDIVEETTLLMREAAEMHEKKVSDLALHNTIDVASVNTSQFARITSMREEMVGFQEVMDKLSRQLLRGSPELDVISIVGMAGLGKTTLANKLFLDQLVVSHFDVRAQCCVSQAYTRKDLLLTILRGVKKDTIISDKLPENELADKLRRLLLVQRYLILVDDVWETNAWDDLKPCFYDANNGSRIILTTRLSDVAFHAKLISDPHFLRLFTLEESWMLLKNRVFSKRSCPLVLEDVGQKIAQKCGGLPLSVVLIAGILETMEKEKHSWEQVASNLGPHIHAKSEDIIDLSYQNLPYHLKPCFLYFGVFLEDEEIKVSKLTWLWTAEGLVKPHAEKLPEDIAEYYLENLIGRNLVMVSKKSSDGKIKACRIHDLLLDYCRLKAKMENFLQWIKGKNIADPSSFARQKHKMSRRLCLYFEGDNLVEWSSICLAVQSFHLMKSRHIASSSIGCTSFTFNNFKFLRVLDMEFTIIDSFPEALTCLRYAAVRIAEDSSLSFSSNLWNLETLIVKGIGGRVSLPDTLWKMVKLRHLHIYSRAMFTKPNVQMFVESSPKMDVLRTLASAWFSCVEDADNILANTPNLQKLRCEVLRCDGFFPAFNNLTKLEVLKFSCGPAYTWSTELKLPPNLKKLTLSSGRIFSLNQVATLPRLAVLKLLQVITKSDVWEVTREQFPQIKFLKLQDPDISKWNVADDAFPCLEHLVLRKCQYLEEIPSSFADMATLKSIKVLECNDSLVESAKDIQETQVEEMQNSGFKLFIQK
>XP_016543176.1 Capsicum_annuum
MSSEEFLTSQKNHPVSTLQLISTEWDLILPGTIKDRIEFLKREFKFLDIFLSLQSLTSECSMEDVTQKVQAQFQNDAVNLTKIQICEYLDSVTSRVQNNIWLSKLEIRDNYPFLKMAFSSKKENSSSNAASPDFLEKFIDIVLRNLSDLLKIYAPTSLLFVPGPKKQMEEVVKELKLLRNFVFYVSNRCTKPQNLRTFFTHVLLVVGHAAMDAWLYFPGIDGNKDLASNEMDVLGFLQMRTCPIQPFVCDIYIDVLQALKSEQTGWDRNIQIEYTADCEVGFVETLIHYLSELPIIGMHKDTCSLKDQKAILQEMLNLLRANLISLPIKDHKCHLQDIDAAIIDAGLLVYSLYSSMKEKEDMAVEESNHVPMLDFSGIVQSIQTVTYLITRKSFLSLLPRIDGLGSIGIILDYLKEFLSHYSYSLSSIKAQLQTIKKEVEHFQKQHDGFLYFPMQLIAKAYEVEHIVVSCINRNIPVWCLVRWIGDIVEETTLLMREAAEMHEKKVSDLALHNTIDVASVNTSQFARITSMREEMVGFQEVMDKLSRQLLRGSPELDVISIVGMAGLGKTTLANKLFLDQLVVSHFDVRAQCCVSQAYTRKDLLLTILRGVKKDTIISDKLPENELADKLRRLLLVQRYLILVDDVWETNAWDDLKPCFYDANNGSRIILTTRLSDVAFHAKLISDPHFLRLFTLEESWMLLKNRVFSKRSCPLVLEDVGQKIAQKCGGLPLSVVLIAGILETMEKEKHSWEQVASNLGPHIHAKSEDIIDLSYQNLPYHLKPCFLYFGVFLEDEEIKVSKLTWLWTAEGLVKPHAEKLPEDIAEYYLENLIGRNLVMVSKKSSDGKIKACRIHDLLLDYCRLKAKMENFLQWIKGKNIADPSSFARQKHKMSRRLCLYFEGDNLVEWSSICLAVQSFHLMKSRHIASSSIGCTSFTFNNFKFLRVLDMEFTIIDSFPEALTCLRYAAVRIAEDSSLSFSSNLWNLETLIVKGIGGRVSLPDTLWKMVKLRHLHIYSRAMFTKPNVQMFVESSPKMDVLRTLASAWFSCVEDADNILANTPNLQKLRCEVLRCDGFFPAFNNLTKLEVLKFSCGPAYTWSTELKLPPNLKKLTLSSGRIFSLNQVATLPRLAVLKLLQVITKSDVWEVTREQFPQIKFLKLQDPDISKWNVADDAFPCLEHLVLRKCQYLEEIPSSFADMATLKSIKVLECNDSLVESAKDIQETQVEEMQNSGFKLFIQK
>XP_016543177.1 Capsicum_annuum
MSSEEFLTSQKNHPVSTLQLISTEWDLILPGTIKDRIEFLKREFKFLDIFLSLQSLTSECSMEDVTQKVQAQFQNDAVNLTKIQICEYLDSVTSRVQNNIWLSKLEIRDNYPFLKMAFSSKKENSSSNAASPDFLEKFIDIVLRNLSDLLKIYAPTSLLFVPGPKKQMEEVVKELKLLRNFVFYVSNRCTKPQNLRTFFTHVLLVVGHAAMDAWLYFPGIDGNKDLASNEMDVLGFLQMRTCPIQPFVCDIYIDVLQALKSEQTGWDRNIQIEYTADCEVGFVETLIHYLSELPIIGMHKDTCSLKDQKAILQEMLNLLRANLISLPIKDHKCHLQDIDAAIIDAGLLVYSLYSSMKEKEDMAVEESNHVPMLDFSGIVQSIQTVTYLITRKSFLSLLPRIDGLGSIGIILDYLKEFLSHYSYSLSSIKAQLQTIKKEVEHFQKQHDGFLYFPMQLIAKAYEVEHIVVSCINRNIPVWCLVRWIGDIVEETTLLMREAAEMHEKKVSDLALHNTIDVASVNTSQFARITSMREEMVGFQEVMDKLSRQLLRGSPELDVISIVGMAGLGKTTLANKLFLDQLVVSHFDVRAQCCVSQAYTRKDLLLTILRGVKKDTIISDKLPENELADKLRRLLLVQRYLILVDDVWETNAWDDLKPCFYDANNGSRIILTTRLSDVAFHAKLISDPHFLRLFTLEESWMLLKNRVFSKRSCPLVLEDVGQKIAQKCGGLPLSVVLIAGILETMEKEKHSWEQVASNLGPHIHAKSEDIIDLSYQNLPYHLKPCFLYFGVFLEDEEIKVSKLTWLWTAEGLVKPHAEKLPEDIAEYYLENLIGRNLVMVSKKSSDGKIKACRIHDLLLDYCRLKAKMENFLQWIKGKNIADPSSFARQKHKMSRRLCLYFEGDNLVEWSSICLAVQSFHLMKSRHIASSSIGCTSFTFNNFKFLRVLDMEFTIIDSFPEALTCLRYAAVRIAEDSSLSFSSNLWNLETLIVKGIGGRVSLPDTLWKMVKLRHLHIYSRAMFTKPNVQMFVESSPKMDVLRTLASAWFSCVEDADNILANTPNLQKLRCEVLRCDGFFPAFNNLTKLEVLKFSCGPAYTWSTELKLPPNLKKLTLSSGRIFSLNQVATLPRLAVLKLLQVITKSDVWEVTREQFPQIKFLKLQDPDISKWNVADDAFPCLEHLVLRKCQYLEEIPSSFADMATLKSIKVLECNDSLVESAKDIQETQVEEMQNSGFKLFIQK
>XP_016543377.1 Capsicum_annuum
MSLNTSHLFEELQCVAKKWASQENARLIQNLRQIEREYSSVCKVAEKDLSWLNHYLDELQRVEEKYGSFHVFSDNNHLLQTANRIQQGCYSFRIFVEGPNVTSSLYAIEDKCKSFYTVLNEYNFIEEYHLLGTLKRIEEDLGSARVFSDQYLSKSSHLLQTLQQTEAECYQFCEFLAELQSKKSDLLQSLQHIEQVWGSFRKYSDELQSKISNFLETTARFVEECGSFLVFLETYLSAEDSVQRLEYGWAFPVDQFMVLKRDFKFLGIILNLQNLKDEPNFLKQARDSIQRTERYIVRIGQENHISEMRYIQRVFHATKSEIRIRYSFLEKYFQLFTNMRGIVIPHFVMEFIDTVVENLSDLLKYNDPSSLLCIGEAMMGQIEKALEGLKFLRSFLCFVSDRCIEPQRQYTFLNHILQVAWLTTRLAWLYLPSSQGYADYPPDEINYLFPKLRREMIQPIDPSTCKIYIGVLQALKLVQSQWYPVIQIKYIVDCEVGFVDTLLHSLKELPVPSNFTAIKKTLQEMLNFLKTNLINLPVRALVFHLQYINSVIVDVGLLVYSLNYKENDKEDETLGEAKNDKEDETLGEANQVLVLDFPGRIQSMQAMIYLISRKLFLFQYGIDEQGTADFTVDILMDLLCHYSNSISSIKSQLQKTQKELMCFQKVVEQDDRCRQFATPVIHLERKLEYVTSSSIEESFPDWCLFLWILRIGTDIRLLMAEVAVILEKNVLDLVLHNTKDADIAHSSSQHSRNPAKNEEMVGHKDVMDELRGKLTEGSSGFDVISIVGMPGVGKTTLANNLYFDQSVVSRFDIRAQCCVSQEYSRKGLLLSLLGDITENTTELEGKSEDLLADTLRKHLMFRRYLIFIDDIWEASVWDDLNLCFRNDNKGSRIILTTRHYDVASYAKHVSDPLVLRLLSNEESWILLHNKVFNTETCPLALEDVGKSIAQKCGGLPLSIVLVAGILTKMEKERHRWEQVTTKLSQHIQDLSEHTIDLSYQDLPHHLRTCFLYFAVFSEDEEIQVSKLTWLWISEGFVKTHMEKLLEDIAEDYMDNLVERNLVMVSKRSFDGKIKACHIHDLLLEFCRKKAELNNFVQRIKGNEVFHPFHVFPPKYKTPRRLSLQSQCNNVEKWYLWFSHVKSFQFREARKIAFSLIDHASYIFDSFKFLRVLDLEFTIIDFLPQELTLLRYLAFRTAKDMLLLPANLSKLETLIVQGMNGRVSLRDTIWKMVKLRHLHIYNQAFFTLNSTQEISESTSKMDDLQTLASAYFSCMDNADKILAKMPNLRKLRCEVLKFTGSFTAFMNLAKLKMLKISSGPTFTLINQLKIPSHLKKLTLSNFRINLNEVTTLSNLQVLKLLGVTISSNTWVVNDGQFGKLKCLKLENLSFSEWDVSDDAFPCLEHLVLKRCRYLEGIPSCFGYMSSLKSIEVKSCKGSLAESATVIKEMQVEEMGYSAFEVFIHK
>XP_016543378.1 Capsicum_annuum
MSLNTSHLFEELQCVAKKWASQENARLIQNLRQIEREYSSVCKVAEKDLSWLNHYLDELQRVEEKYGSFHVFSDNNHLLQTANRIQQGCYSFRIFVEGPNVTSSLYAIEDKCKSFYTVLNEYNFIEEYHLLGTLKRIEEDLGSARVFSDQYLSKSSHLLQTLQQTEAECYQFCEFLAELQSKKSDLLQSLQHIEQVWGSFRKYSDELQSKISNFLETTARFVEECGSFLVFLETYLSAEDSVQRLEYGWAFPVDQFMVLKRDFKFLGIILNLQNLKDEPNFLKQARDSIQRTERYIVRIGQENHISEMRYIQRVFHATKSEIRIRYSFLEKYFQLFTNMRGIVIPHFVMEFIDTVVENLSDLLKYNDPSSLLCIGEAMMGQIEKALEGLKFLRSFLCFVSDRCIEPQRQYTFLNHILQVAWLTTRLAWLYLPSSQGYADYPPDEINYLFPKLRREMIQPIDPSTCKIYIGVLQALKLVQSQWYPVIQIKYIVDCEVGFVDTLLHSLKELPVPSNFTAIKKTLQEMLNFLKTNLINLPVRALVFHLQYINSVIVDVGLLVYSLNYKENDKEDETLGEAKNDKEDETLGEANQVLVLDFPGRIQSMQAMIYLISRKLFLFQYGIDEQGTADFTVDILMDLLCHYSNSISSIKSQLQKTQKELMCFQKVVEQDDRCRQFATPVIHLERKLEYVTSSSIEESFPDWCLFLWILRIGTDIRLLMAEVAVILEKNVLDLVLHNTKDADIAHSSSQHSRNPAKNEEMVGHKDVMDELRGKLTEGSSGFDVISIVGMPGVGKTTLANNLYFDQSVVSRFDIRAQCCVSQEYSRKGLLLSLLGDITENTTELEGKSEDLLADTLRKHLMFRRYLIFIDDIWEASVWDDLNLCFRNDNKGSRIILTTRHYDVASYAKHVSDPLVLRLLSNEESWILLHNKVFNTETCPLALEDVGKSIAQKCGGLPLSIVLVAGILTKMEKERHRWEQVTTKLSQHIQDLSEHTIDLSYQDLPHHLRTCFLYFAVFSEDEEIQVSKLTWLWISEGFVKTHMEKLLEDIAEDYMDNLVERNLVMVSKRSFDGKIKACHIHDLLLEFCRKKAELNNFVQRIKGNEVFHPFHVFPPKYKTPRRLSLQSQCNNVEKWYLWFSHVKSFQFREARKIAFSLIDHASYIFDSFKFLRVLDLEFTIIDFLPQELTLLRYLAFRTAKDMLLLPANLSKLETLIVQGMNGRVSLRDTIWKMVKLRHLHIYNQAFFTLNSTQEISESTSKMDDLQTLASAYFSCMDNADKILAKMPNLRKLRCEVLKFTGSFTAFMNLAKLKMLKISSGPTFTLINQLKIPSHLKKLTLSNFRINLNEVTTLSNLQVLKLLGVTISSNTWVVNDGQFGKLKCLKLENLSFSEWDVSDDAFPCLEHLVLKRCRYLEGIPSCFGYMSSLKSIEVKSCKGSLAESATVIKEMQVEEMGYSAFEVFIHK
>XP_016543379.1 Capsicum_annuum
MSLNTSHLFEELQCVAKKWASQENARLIQNLRQIEREYSSVCKVAEKDLSWLNHYLDELQRVEEKYGSFHVFSDNNHLLQTANRIQQGCYSFRIFVEGPNVTSSLYAIEDKCKSFYTVLNEYNFIEEYHLLGTLKRIEEDLGSARVFSDQYLSKSSHLLQTLQQTEAECYQFCEFLAELQSKKSDLLQSLQHIEQVWGSFRKYSDELQSKISNFLETTARFVEECGSFLVFLETYLSAEDSVQRLEYGWAFPVDQFMVLKRDFKFLGIILNLQNLKDEPNFLKQARDSIQRTERYIVRIGQENHISEMRYIQRVFHATKSEIRIRYSFLEKYFQLFTNMRGIVIPHFVMEFIDTVVENLSDLLKYNDPSSLLCIGEAMMGQIEKALEGLKFLRSFLCFVSDRCIEPQRQYTFLNHILQVAWLTTRLAWLYLPSSQGYADYPPDEINYLFPKLRREMIQPIDPSTCKIYIGVLQALKLVQSQWYPVIQIKYIVDCEVGFVDTLLHSLKELPVPSNFTAIKKTLQEMLNFLKTNLINLPVRALVFHLQYINSVIVDVGLLVYSLNYKENDKEDETLGEAKNDKEDETLGEANQVLVLDFPGRIQSMQAMIYLISRKLFLFQYGIDEQGTADFTVDILMDLLCHYSNSISSIKSQLQKTQKELMCFQKVVEQDDRCRQFATPVIHLERKLEYVTSSSIEESFPDWCLFLWILRIGTDIRLLMAEVAVILEKNVLDLVLHNTKDADIAHSSSQHSRNPAKNEEMVGHKDVMDELRGKLTEGSSGFDVISIVGMPGVGKTTLANNLYFDQSVVSRFDIRAQCCVSQEYSRKGLLLSLLGDITENTTELEGKSEDLLADTLRKHLMFRRYLIFIDDIWEASVWDDLNLCFRNDNKGSRIILTTRHYDVASYAKHVSDPLVLRLLSNEESWILLHNKVFNTETCPLALEDVGKSIAQKCGGLPLSIVLVAGILTKMEKERHRWEQVTTKLSQHIQDLSEHTIDLSYQDLPHHLRTCFLYFAVFSEDEEIQVSKLTWLWISEGFVKTHMEKLLEDIAEDYMDNLVERNLVMVSKRSFDGKIKACHIHDLLLEFCRKKAELNNFVQRIKGNEVFHPFHVFPPKYKTPRRLSLQSQCNNVEKWYLWFSHVKSFQFREARKIAFSLIDHASYIFDSFKFLRVLDLEFTIIDFLPQELTLLRYLAFRTAKDMLLLPANLSKLETLIVQGMNGRVSLRDTIWKMVKLRHLHIYNQAFFTLNSTQEISESTSKMDDLQTLASAYFSCMDNADKILAKMPNLRKLRCEVLKFTGSFTAFMNLAKLKMLKISSGPTFTLINQLKIPSHLKKLTLSNFRINLNEVTTLSNLQNGMSQMMPFHALNTWF
>XP_016543537.1 Capsicum_annuum
MSTEKYHHPLDLLKQIEDERGSLLLEISKNRIELLKREFKFIDVLLSLRSFIHECYMPEVIEKVNVLRNHVYRLVHVGPDADHILSEVENKIWTAKLEIRGECFVPRMSFHELSSKKRGVATSPIFVMEFIDSVVENLGDIGKISDSHSSQVEEVLRELNLLKSFVCFVSNRCIGSQSQVDFFTHVLVLAGHVAIIPWLYLPCHANGDQDLALDEVNVLLTELLRKRIKPIQPCVRKIYVEVLQALKSTHSRWFPVVPMEYIAECEASFVKILLHNLEEVSNVSTSSRVVALKDQMATLSEMLNLLRANLIPLPTQDLIFHVEDIDTVIVDVGLLVYSLYDNEEEKENVTFEEKNEAPVLDFQSNIQHIKAVIYLIIRKALQSNLPRIHGLGYVDFLLNNLKEFQVRYSNSLDFVNNHLQRIQDELESVQLFLKDVAEEGHNKQDRLQDCATLLISKAYEVEFMVDACISKEVPDWCLVRWFMDIVEEIILTKKEIMQIVEKKMVEFGLNDTTASADPSTQSDTAPMMNQEIVGFEDVMGTLKEKLIKGSKELDVVSIVGMPGLGKTTLANKLYFDEHVKSHFDIRAQCVVSQVYTRKDLLLVLLRDAIGYIPVFHETPSEADVADTLRKVLWHNRYLILVDDIWETTAWDDLRSCFRDDNNGSRIILTTRDHEVAIYAKSVSDPLRLRMFKEDESWKLLEKKVFHKEKFSPHLTEVGLEIAKKCGRLPLSIVLVAGILAKMEKKEQCWRQLAAEFGPHIHNDSKNIIEKSYQHLPYHLRLCFLYFGAFLEDEEIKVSKLTSLWISEGFIKSCKDENLEDTADCYLENLIGRNVVTDVKRSSTGKVKTCRIHDLLLDFCKERANKENLILWIKRNQNANPSCCIYSHKQLAQRRMSIYAGMENLDAWHSSFSLVGSVFYRNDKKGHTTIYNDSYFSRYFKFLKVLDLEFIYVDSIPTELPYLRYFAATMIRSIVTSSIANPTNLETLILRSPVGSFSLPIALLKLVKLKHLQTYFEAYFTSHVAKELLADNSTKSYEWETLSSLCFSQADEMELMLRKAPNLRNLNCSLNDYSKSFPVLDFLTKLEAIKIYSRRLPFGRDAYIFPSNLKKLTLCYAKLGGPDESNIAMLPNLQVLKLKWVEFYNKEWKVSNEKSFPQLKVLKIVSCYWFDKWTVSDDAFPCLERLVLSGCKLLEEIPSHFEDKHSLRSIEVKACNESVVKSAMGIQEAQVDYMQNYGFKVFIHQ
>XP_016543770.1 Capsicum_annuum
MAYTGVNYSLNHLVRLLSTPGLTSSKESQIPMLKLELGFLRTFLWWTAKHCRENGNLEALLLQIEVVARNAVSHIQPILLKSVEDRAKELDQRSAEVLHHVQLLKPEIEKAYIKVAKSSPHVPDALMVVEFMNSLIDNLKDLLRYRDPSTFSELRPFVTKLRFLRNLLSFVATRCIDQEKLKDLTNHTEGIAIEAACIPFMCAFDPKDGKSTISIKDKLTELTRKIKPSTPDIRRIYMGVLGALSRLTTETDISDPDLASFIDTLQDCLVDLQDNQQIWMDSLKVNFEVLHHELTFLSSFAKDPPNQFIESDKSESDDPKADPIQVLLGKIRDWSSTSDAHSFKDYTESLTFKGQFTHIQDLAVKVGCTIFFFFDFNELEEHKLVEAETTLVDLIKKIKLLKSEIGVPIPLTLPEVNIIRIDYLGFIRNFRELLDQQAGPVNCLKRRALGIADELEYLSSFLKNCGENLATQLMTAAYRGEYVIESLLLRDGTVFNHSLSLIDAVGEMKRIRREVMAFNQKMRYVTEPKVVNLTMPSRDMINVAKQEELVGFTDERHRLIDELTRGSSQLSVIAIVGKPGVGKTTLAKRFYNDPGVSNHFDICAFLTVSRVYDNRELLLEILRDITGHNDTVDGRIFSDLPEMLVERLHGKRFLIVMDDVWDAEAWNVLSASLPKDDSTGSRILLTTRSDDVAQYTAAGFQLHNIHHLRPLGEEDSWILLEKKIFQQESCPPELKGLAKQLSKKTKGLPFAIILVAGILANAEKTAEHWTEVQKSLDQTKIGGNDQDLSSIIGMSYQGLPDCLRHCFLYFGAFPQDDEILTSKLIRLWIAEGLIQQTEGKSLEDVAVDYLMLLIGRGLIMAEQKSSKDRVKSCRVRDLISEFCLAKAKQENVYRLMDGYGEVSTVDGFDHRGADSNIPVSVTCDHRRLLISSNWWANTSLEVSGPLVRSLVVTGRRSDFPRSHVSSLYHNFKLLRVLDLGSVNVGNDFPVGLENMTLLKYLEVRGEVTSVPSSIGSLQRLETFVTIGLRGEVALPDAIWNLRNLRHLRIDSCASFGAPAYRQEISGKLLSNLRTMSTPILSYSKDSEEILRRLRRLEKLKCICLFQERLLPRLDLLPQLVSLKLFGDGPALFPDFHWRELKFPSSLRRLTLSGCRLPWNKISIIGRQLHNLKVLKLQNNAIEGSHWVMKVGDFPRLNLLKLDTLDLEVWSVKRSFDSFFRGPFPSLERLELQKCKKLKELPAELKKCKKLKEIKVKWCNPFLQHSASRIMEKQYPAIDSSSSSSSEDESSP
>XP_016544526.1 Capsicum_annuum
MAYTGVNYSLNHLVRLLSTPGLTSSKESQIPMLKLELGFLRTFLWWTAKHCRENGNLEALLLQIEVVARNAVSHIQPILLKSVEDSAKELDQRSAEVLHHVQLLKPEIEKAYIKVAKSSPHAPDALMVVEFMNSLIDNLKDLLRYRDPSTFSELRPFVTKLRFLRNLLSFVATRCIDQEKLKDLTNHTEGIAIEAACIPFMCAFDPKDGKSTISIKDKLTELTRKIKPSTPDIRRIYMGVLGALSLLTTETDISDPDLASFIDTLQDCLVDLQDSQQIWMDSLKIRDWGSTSDAHPFNHYTERLTFKGQFTHIQDLAVKVGCTIFFFFDFKELEEHKLVEAETTLVDLIKKIKFLKSEIGVPIPLKLPEVNIIRIDYLGFIRNFRELLDQQAGPVNCLKRRALGIADELEYLSSFLKNCGENFHEHEKLRNLATQLMTAAYRAEYDIEMHLLRDGTVFNHSLSLIDAVGEMKRIRREVMAFNQKMSYVTEPKVVNLTMPSRDMINVAKQEELVGFTDERHRLIDQLTRGSSQLSVIAIVGMPGVGKTTLAKRFYNDPGVSNHFDICAFLTVSRVYDNRELLLEILRDITGHNDTVDGRIFSDLPEMLVERLHGKRFLIVMDGVWDAEAWNVLSASLPKDDSTGSRILLTTRSDDVAQDTAAGFQLHNIHHLRPLGEEDSWILLEKKIFQQESCPP
>XP_016544559.1 Capsicum_annuum
MEAYIAVISLLQTLEQFQERHPVLIQGQTAKTLESLHNTAEYFQNFLEEARKSRFDPEKIKSFEEIIISAANDAEDFIEMCWTCENASESSLNKNLRPVVERINIIENEVMEIVSDFSTSSHDMDDHQALESVGDFLIDSTSSRSNWMLQHLEGDIVQGLDGDLEIIVRILKEPLSYLDIVTISGMGGIGKTTLARKAHDHLKIRYHFDIRVWVTISQVHGSRNLSLEALHCLSKKTNIEIEKDYEKKDDNELADLVQKTLKVRRYLVVVNDIWSTDVWDSIRAIFPNCNNRSRILLTTRETKVAIYANPDSRHEMNPLNLENSWKLLRDKVFGPEYDHPPELEEIGQQIAEKCLGLSLTISVIARHLSKVARALESWMDVSRTMGEIIANHPDKCLGVLSLSYHNLPNHLKPCFLSMGSFLEDYQVETWGLIQLWIAEGFIRRPESDKSLEEVAEDYLEDLISRNLIIVNKRRFSSQIKVCGMHDLLHLLREFCLIEVEMTKFMHVERNGVVLTLSTQKYNGHRFSFQINGYSDDRRFKLLPSVARSIYLFSKTHNFLSLEVFSSFHLLRVLAIFDENGRYHSIPPVITKLFHLRYLQVRSHADLPASISELQNLQTLIYERCYNHTTLPEKIWTMKNLRHMHIRHVCYLPSPRRKSILNKHLVTGMPNLVELSNLYFTNCTNEILSSIPNLKRLIVHYNDFRKKSSVNRPIDMSSLTKLEALKCVSNAFLSWTPPISIKKSFFPASLKRLTFSGWFGFPWEDISTLVKLPNLEELKLKDRAAIGDVWRLRDDDIFESLKLLLFRRVLLVNWLVSCENFPSLKRLVLKKCDNLKEIPIDFGEIFSLESIELHNCSTSAEDSARKIEQEQEDMGNNCLKVYIHT
>XP_016544762.1 Capsicum_annuum
MAHASVASLMRTIKSLLIPNSPMQSLTCNHREEFCNLHEKVSSLAVFXQDFEKNNISGEMRDLKVEVATVVEHTIQLRVTEVVLANDENLRKKAHEKLSDSLQQVAEDIDCICKESTKIQDKGKRVSEESLVQHFSSSTNDILNVKINMVGRDDQRKWLLEHLTRSYSSEPKVILIVGMGGIGKTTLAKEIYNDVXILHHFDVRAWATVSQQHNVKEILLSLLRSTKGDKFCMGSEAELADMLQKSLKGKRYLIVLDDMWKSESWDDVRLCFPNENNGSGILLMTRNVEVACYAGTENLSLQMDFMDQDESWNLFKSAFANKALPSEFETMRKRIAEKCHGLPLTILVVAGLLKSKMTIEDWESVAKDVKSFVTNDPDEQCAHVLGLSFGHLTSDLKACLLYFGIFPEDTEIPVTNLMRLWMAEGFLNLEKDLEGEAEKCLQYLINKCLVLVTKKSLDETKIRSRKVHDLIYDLCLREVQRGNVFIMNDIVLEKSDASHVPSECQSLSSHSMKPSKRWTDDEISDFHYGLYRALLTPGHRQFRDDDNNNLLKRTRSIFFSGRRSSTFILKSEILKILDLSHIRIGIFPLQILSLIWLRYLSLLCREKFDVPQEICRLWNLQTIIVNGYARSDITFPKKIWELMQLRHLKLNKFYLPNRPNGSVDKARLLGFSNIQTISNLSPCCCTKEVISGIQNVKKLGIKGDEDDYESFQNSGLLNNLVHLQQLETLSLTLFSTGVSPAIVPSAKAFPATLKRLKLERTYLSWPYLDIIAELPNLEVLKLMFNACRGEEWYPIAGGFNRLKLLQIDSNQFKYLNATSDNFLVLERLILSNCHYLKEIPIEFADIHTLQLIDLRWCNPELDASATQIQQEQENIGNQPVDVRILKPLR
>XP_016544830.1 Capsicum_annuum
MVDVAVSFLLENLTQLLRDNAELIVGVKGEAENLLEDLSEFNAFLKQAAIVRSENPVLKELVKSIRKVVNRAEDAIDKFVIEAKLHKDRGVTRLWENIGHYKKVKDVAEEIKGIRDRVREIRQNNAHGLQALQDHDDLVNRGGEERQPPVVEEDDVVGFDEEAQKVIDRLLEGSDDLEVVPVVGMPGLGKTTLANKIFKHPKIEYEFFTRLWLYVSQSYKVKELYLNIISKFTGKTKQYHDMSEKDLADVVRGILEEGGKYLIVLDDVWSREAWDRIKIAFPKNNKRNRVLLSTRHHTIAKYCNERPHNLKFLTDEESWILLEKKAFHKAKCPPELETHGQSIARKCKGLPLAIVVIAGALIGKGKTTMEWEQVDQSVGEHLISRDHANNCNKLVRMSYDDLPYDLKACFLYFGAFPRGFLIPAWKLIRLWTAEGFIQYKGNLSLECKAEHYLNDLVNRNLVMVMRRTSDGQIKTCRVHDMLYEFCWQEATTEENLFHEVKVGVEQSISEMSTYRRLCIHSTVLEFISKKPSAEHVRSFLCFPSEKVEIPPTAIANIPKGFPLLRVLDTESIKISRFCKEFFQLYHLRYIAFSFDLIKVLPKHVGELWNVQTLIVNTQQTNLDIQADIWNMPRLRHLHTNTSAKLPTPTTPKTSKFTLVNQSLQTLCTIAPESCTEDVLSRAPNLKKLGIRGKIAKLLEPSKTALFSNVKKLQCLENLKLINVGQTDQKQLRLPPAYIFPSKLRKLTLSDTWLEWDDMSVLGQLEYLQVLKLKDNAFQGEYWETKVGGFRSLLVLCIVRTTLASWHASGDHFPRLKHLLLISCDKLAEVPIGLADIRSLQVMELRNATKPAAKSARCIQAKKSKLQTVKSQRFELSIFPPDV
>XP_016544981.1 Capsicum_annuum
MAHAAVVSLQQKLQEMLEGDNSCYREIRQAVSSWHAFLEDSLSVTSAPEAVDYLEKRLKYLATQLLDSINLYELKRRSGCYPQSWKVFQREFMTAGSDSIKEYLKKVMNARNDIDALPISDTVESNSEYSPSLQATVLELDDDLMTIKSRLIGPPSKLDVISIVGMGGIGKTTLARQVYDDIYMEHHFYIRAWITVSQMHQHREMLLGILRCFSLVNDNTYLKSTEQLAEQVYRSLKGRRYLIAMDDVWDTSAWDVVKRSFPDDKNGSRVILTSRLANVGIYASSGSPHYMQCLSVEESLKLFNLKAFGRETCPLELEKATKQIVEKCQGLPLAIVVVAGFCSKISKTENCWEDVAHKIGMVVSRGTEECLDLLTLSYNHLPHHLKPCFLYMGAFPKDFEISVSRLIKLWIAAEYVRCKPKKDFEEVADGYLRDLIDRSLIMVKRRTSSGKVKTCEVHDLLHDLILRVAWKERSIYFAKSNVIVYQPVASFEHRIIFYFPNVCDKSSLPRASSYLCFGRDGTPGSCSQVDSFLTFTNFTCLTVLDMCFQPFDHLPSEIWELSQLRYLALASFSVLPSSVRNLRCLRTLIRYSHQASICLPAEIWVIKQLRHLYFRKCFYFPNVQPEQENYLLKLSRSNLAERSFSSVALTNLQTLSYITFGSITRRVFEGMPNLKKLGIRESEEECLTAEQMSGKLKKLVLLEHLETFKGFFIKPWILKQCDVFPPTLKKLTLRGCQLPWDQMTILCKLPKLEVLKLKDYAFQGSEWEPTDERFQQLKFLLLDGTDLIHWKASSIQFPKLESLVLKNCYCLYEIPDEVAEIPTLQFIELYHCSSSADDSANRIQEEQHSIGNDDLVVRIHKFYNSEP
>XP_016544982.1 Capsicum_annuum
MAHAAVVSLQQKLQEMLEGDNSCYREIRQAVSSWHAFLEDSLSVTSAPEAVDYLEKRLKYLATQLLDSINLYELKRRSGCYPQSWKVFQREFMTAGSDSIKEYLKKVMNARNDIDALPISDTVESNSEYSPSLQATVLELDDDLMTIKSRLIGPPSKLDVISIVGMGGIGKTTLARQVYDDIYMEHHFYIRAWITVSQMHQHREMLLGILRCFSLVNDNTYLKSTEQLAEQVYRSLKGRRYLIAMDDVWDTSAWDVVKRSFPDDKNGSRVILTSRLANVGIYASSGSPHYMQCLSVEESLKLFNLKAFGRETCPLELEKATKQIVEKCQGLPLAIVVVAGFCSKISKTENCWEDVAHKIGMVVSRGTEECLDLLTLSYNHLPHHLKPCFLYMGAFPKDFEISVSRLIKLWIAAEYVRCKPKKDFEEVADGYLRDLIDRSLIMVKRRTSSGKVKTCEVHDLLHDLILRVAWKERSIYFAKSNVIVYQPVASFEHRIIFYFPNVCDKSSLPRASSYLCFGRDGTPGSCSQVDSFLTFTNFTCLTVLDMCFQPFDHLPSEIWELSQLRYLALASFSVLPSSVRNLRCLRTLIRYSHQASICLPAEIWVIKQLRHLYFRKCFYFPNVQPEQENYLLKLSRSNLAERSFSSVALTNLQTLSYITFGSITRRVFEGMPNLKKLGIRESEEECLTAEQMSGKLKKLVLLEHLETFKGFFIKPWILKQCDVFPPTLKKLTLRGCQLPWDQMTILCKLPKLEVLKLKDYAFQGSEWEPTDERFQQLKFLLLDGTDLIHWKASSIQFPKLESLVLKNCYCLYEIPDEVAEIPTLQFIELYHCSSSADDSANRIQEEQHSIGNDDLVVRIHKFYNSEP
>XP_016546046.1 Capsicum_annuum
MAKEFLIRVVGLVNLYSDNLEATFLSKNLILHSKVKHVAANFHFVRHHVDIKKVRVVHIHVADQIADTLTKALPKLAFEKNLFKLGLVTHRMAYTEVTSLMQTLQSLIQLHPCPIKPKGRKKIECLLQKVSLLQGFFDGNGKDNVAIKYLEGIIRDVSCKAEDLVEEIMFEYSSSSSLKKVGFKFLGNNRKINLIEAAISRVYDDISATKVGSTPGSSCYRGSHDDIEQPLSSKKDVVVGLDDDFLSIADKLTGYPSKLDVVVIIGMGGIGKTTLAKRIYHDKLIEYHFYVRGWITISQRYKLRNLLLDLLDCTSQVPAFRLDEMENEELAEQLYKSLKGRRYLIVMDDVWNAEAWNDVRRCFPNDNNGSRVMVTSRILKVARFISPLNAPHVMRFLTVDESWKLLQEKLCGLDSRLCCDDEMGWIGKQIAEKCKGLPLAIVMVAGILSKVSATASRWRYVAKSIHSSFVKQEYSRQCLDILALSYKHLPHHLKACFLYMGAFPEDVEIPVWRLIRLWTAEGFIKLESPKTLEWIAREYLQDLIDRSLILVGKRSFGRIKTCSIHDVLRNFCLEEAQREKLLHVVRRFEPHLPPGVHRRLHFHSDIFAYSSYTYSNPYLRSFLSSKACSVLEDSYFVCMGFKLLRVLDVVNYSFYSFPIQVVKLVNLRYLALTVNSELPRSISKLKNLQTLIIYWATKETRTLPLEILKMPILRHIHVKGDVLLFELLIGDQSKKSFQVSKNLQTLCTITISTITLSHGLVAALPNLKTLASNLVTCRNHDPFDADWLGSCLNNLVQMHSLETLKLLFNLSMKNPRPRNSIQLWNAFPPNLKKLTLSRSLLLWEDAKVLAKLPNLEVLKLRDFSFQGPEWETDEEGFHQLKYLLVESRDLVLWKQASTGGYPFPALQHLVLRFCYKLKEIPCEIGDIPTLQVIELHSCSPYASKLARMIQEEQIELGNSCLEVFIHPAR
>XP_016546763.1 Capsicum_annuum
MLFMPRKGTISESSMTTSLEEIVGFEDETAELIHQLVWGPKHLDVVTLVGMPGIGKTTMAKRLYTHNDIISRFDVCSWCTISQVYNKRKTLFELLSNLVPLYDNTRSNDELADQLRRCLLRKKYLIVIDDLWSTEVWDDLRRCFPDDYSGSRIILTTRQDKVASYTELSSAARHLRLLTDEESWCLLQKKVLGEESCPPELDVIGAQIAQSCGGLPLAIILVAGVLAKLDKNNVRWGEVAYGLSSSISGDEQKYMDIIYLSYRLLPGHLTNGFLYFGKHFEDELLVRELIQLWIAEEFAVGNELMSAEDVAKDYVKELIDSNLVMVVRRSFSGEVKAIRMHDLLREFCLTSCKSYRSRNSTAAEHERGISLDFRYNYKQAEDLYPHSAICRVPYHVDDVLNQNNFLIFDCNSFHAKPRITSLRVLDLVCVTLSNAYYIQFLINLRFLALKGNFEEDPSWLSNLKYLKTLILRESRRLDLSHAIWGMVSLKHLEVTGKSAVIRCHVPEFKMNRRLTKLQWVSFVQLPGGEEFQEFVSKVPNLVKLRCMVDEPHIVQRCIQLPGLDSLNKLESLKLKVSFLNCAAKRLEVNFPRNLKKLTLSSCQLPWSEISAIGGLENLEALNLESDAFKGTQWDVNEEEFKSLKLLTFYSMNIPQWNFSDMSFPNLQHVIFINSQLKTIPRSFENLLLLQMIEVSWCKCSRDALNSAEEIKRTHEDMGNHEFKLIIKSREEDVDELGPSWQVDAHLQNWKYLFCLLLVLFLIIFQHFFKLLK
>XP_016547302.1 Capsicum_annuum
MTEVAVNSLLENLLELARENVDLIVGVQDDVKDLTAELQILKAFLQEVSKINRDTQSWKQTMKDIRNVVYKAEDSINKFLGRAKQHRDSNLAAKWMDVTYWTSVRNVAKEIKSIRIDLNDLQVKYTPLLEEATQLSTLSRTTPQPIQVNLSDEDEVVGFEEEAYTVIGKLIDGSNNLEVVPIVGMSGLGKSTLARKVYKDSRISFEFFSSIWVNVSRSYNKTEVLLSILKRLRKQLDDESDEQMVDEIRTRLGYGGKCLIVLDDVWSTDIIDVIIDVFPDNNKGHRIMLTTQLEEVASCFNRDFHKLTFLSEENSWRLFKLKIFRKECCPPELEEIGRNIAKKCSGLPLAVVVIAGVLLGRTTKRDWQFVYENMGAHLINRDQPNSCFRFIKMTYDLLSYYQQACFLYCASFPRGFDIPAWKLIRLWIAEGLIPIQNHLTLEEQAEEYLNDLTKKNLLMVMEQSLDGQIKTCRIHDIFYEFCKTEAMVEDIVWEIKNAPSQEFLEMKDLGTCRRLCIDSSTLNNFLKKLRNKPPMENVKSFLCFSSKPIDNQTPDMIQSLHKGFPLIKVLDVEPIRFLFTKDFYQLLHLKYISLSGYFKVLPSIFVKFWNLETLIIHITHPDSTFEVKADIWSMMRLRHLHVNAPTKLPPPSASARKERECNIQTLSVIAPQSCTSEVFTRARHLKKLAIRGQVFSLFDKNASRLRKLAMLKRLEKLKIVNDDQDVSRVLTLPVMVFILPNTLRKLTLSNTQLKWKDMTKLGQLESLEVLKLRQNAFSGEFWEPEIGSFTRLQVLWIEKTDLQIWRASSHNFPRLKRLFLISCEDLEEVPSGLADIANLQEMRLECTYKAVKSASIIAKKKLEDHASSSTSGFRLSVFPPHFDADDSS
>XP_016547303.1 Capsicum_annuum
MTEVAVNSLLENLLELARENVDLIVGVQDDVKDLTAELQILKAFLQEVSKINRDTQSWKQTMKDIRNVVYKAEDSINKFLGRAKQHRDSNLAAKWMDVTYWTSVRNVAKEIKSIRIDLNDLQVKYTPLLEEATQLSTLSRTTPQPIQVNLSDEDEVVGFEEEAYTVIGKLIDGSNNLEVVPIVGMSGLGKSTLARKVYKDSRISFEFFSSIWVNVSRSYNKTEVLLSILKRLRKQLDDESDEQMVDEIRTRLGYGGKCLIVLDDVWSTDIIDVIIDVFPDNNKGHRIMLTTQLEEVASCFNRDFHKLTFLSEENSWRLFKLKIFRKECCPPELEEIGRNIAKKCSGLPLAVVVIAGVLLGRTTKRDWQFVYENMGAHLINRDQPNSCFRFIKMTYDLLSYYQQACFLYCASFPRGFDIPAWKLIRLWIAEGLIPIQNHLTLEEQAEEYLNDLTKKNLLMVMEQSLDGQIKTCRIHDIFYEFCKTEAMVEDIVWEIKNAPSQEFLEMKDLGTCRRLCIDSSTLNNFLKKLRNKPPMENVKSFLCFSSKPIDNQTPDMIQSLHKGFPLIKVLDVEPIRFLFTKDFYQLLHLKYISLSGYFKVLPSIFVKFWNLETLIIHITHPDSTFEVKADIWSMMRLRHLHVNAPTKLPPPSASARKERECNIQTLSVIAPQSCTSEVFTRARHLKKLAIRGQVFSLFDKNASRLRKLAMLKRLEKLKIVNDDQDVSRVLTLPVMVFILPNTLRKLTLSNTQLKWKDMTKLGQLESLEVLKLRQNAFSGEFWEPEIGSFTRLQVLWIEKTDLQIWRASSHNFPRLKRLFLISCEDLEEVPSGLADIANLQEMRLECTYKAVKSASIIAKKKLEDHASSSTSGFRLSVFPPHFDADDSS
>XP_016547304.1 Capsicum_annuum
MKDIRNVVYKAEDSINKFLGRAKQHRDSNLAAKWMDVTYWTSVRNVAKEIKSIRIDLNDLQVKYTPLLEEATQLSTLSRTTPQPIQVNLSDEDEVVGFEEEAYTVIGKLIDGSNNLEVVPIVGMSGLGKSTLARKVYKDSRISFEFFSSIWVNVSRSYNKTEVLLSILKRLRKQLDDESDEQMVDEIRTRLGYGGKCLIVLDDVWSTDIIDVIIDVFPDNNKGHRIMLTTQLEEVASCFNRDFHKLTFLSEENSWRLFKLKIFRKECCPPELEEIGRNIAKKCSGLPLAVVVIAGVLLGRTTKRDWQFVYENMGAHLINRDQPNSCFRFIKMTYDLLSYYQQACFLYCASFPRGFDIPAWKLIRLWIAEGLIPIQNHLTLEEQAEEYLNDLTKKNLLMVMEQSLDGQIKTCRIHDIFYEFCKTEAMVEDIVWEIKNAPSQEFLEMKDLGTCRRLCIDSSTLNNFLKKLRNKPPMENVKSFLCFSSKPIDNQTPDMIQSLHKGFPLIKVLDVEPIRFLFTKDFYQLLHLKYISLSGYFKVLPSIFVKFWNLETLIIHITHPDSTFEVKADIWSMMRLRHLHVNAPTKLPPPSASARKERECNIQTLSVIAPQSCTSEVFTRARHLKKLAIRGQVFSLFDKNASRLRKLAMLKRLEKLKIVNDDQDVSRVLTLPVMVFILPNTLRKLTLSNTQLKWKDMTKLGQLESLEVLKLRQNAFSGEFWEPEIGSFTRLQVLWIEKTDLQIWRASSHNFPRLKRLFLISCEDLEEVPSGLADIANLQEMRLECTYKAVKSASIIAKKKLEDHASSSTSGFRLSVFPPHFDADDSS
>XP_016547338.1 Capsicum_annuum
MADRVVNFFVENLLQLLSDNVELIKGVDDDFKLLLEEVKRLKAFLDDAAKFHSDSNQWEQLVQDIQRMVFKAEDVIDKFLVQAKLHRDKNKVGRFFDVSHLATVRALAAEIKAIHEKVKKLREDNKDAFQPKPVLELPKKGHELTQGPSLEDDEVVGFDEEANKVIKRLFEGPAESLDIVPVVGMPGLGKTTLARKIYNDSKLSYEFFSIIWVYIGQSYKIKDIFLNILKFFTKRIEDHLNDDVDTLANVISVYMSKGGRCFIVLDDVWEAIVIDYVKKVFPENKKGHRIMMTTRDVYLATYANPDPHDLKFLTPQESFELLVKRVFGNGSCPDELVGLGEKIAGSCDGVPLAVVVIAGALRGRPNKSDWQRVQKNVAQHLYKNSQESCLKFVQMSYDRLPQEVQTCFLYCGIFPRGFDIASWKLIRMWIAEGLIKPQQTYTLEEIAELHLNDLVNRNLLILMQKRSDGQIKACRLHDMLHEFCRKEATNKWLFHEICKTPDNVIPSIQDQDTSRRLCSEPSVLYDFLSTRPFAEHVRSFYCFSSKQKQIELSPNDIKLIHKAFPLIRVLDVESLKFLFSKDFNQLFHLRYIAISGDFKSLPPTFGKFWNLQTLILNTSTSEPTIDVKAEIWNMLQLRHLHTNIPAKLPSPTTTTGKASCLQTLSMVSPESCKKDVLAKACNLKKLGIRGQMAVFLETRGGISNLEELKCLEHLKLLNDALYMNKSLHLPPAFFRLVRTVKKLTLANTKFPWSEADRLGQLESLEVLKLKENAFMGDTWRPEVGGFSQLQVLWIERAELETWEASNLCFPILSHLVLVSCDKLNAVPLELADIPNLHEMKLDNTSKAVKSAKEILERKTSKNIKFKFSMFPPETESKATQ
>XP_016547365.1 Capsicum_annuum
MANVAVEFLVENLMQLLRDNAELILGVKEAAESLLQDLNDFNAFLKQAAKCRNENDVLKELVKKIRTVVNSAEDAIDKFVIEAKLHKDKGVTRVLDLPHYKRVREVAGEIKAIRNKVREIRQNNAIGLQALQDEDLSARSVEERKPPVVEEDDVVGFDEEADNVIKRLLGGSDRLEVVPVVGMPGLGKTTLANKIFKHPTIGYEFFTRIWVYVSQSYRRRELFLNIISKFTRNTKQYHVLCEEDLADVIQEFLGKGGKYLIVLDDVWSDEAWERIKIAFPNNNKCNRILLTTRDTKVAKQCTPVPHDLKFLTEDESWILLEKKVFHKDKCPPELELSGQSIAKKCNGLPLAIVVIAGALIGKGKTSREWKQVDESVGEHLINRDQPENCNKLVQMSYDRLPYDLKACFLYCGAFPGGFQIPAWKLIRLWIAEGFIQYKGHLSLECKGEDNLNDLVNRNLVMVMERTSDGQIKTCRLHDMLHEFCRQEAMKEENLFQEIKLGSEQYFPGKRELSTYRRLCIHSSVLDFISTKPSGEHVRSFLSFSSKKVEMPSADIPTIPKGFPLLRVLDVESINFSRFSKDFYQLYHLRYVAFSSDSIKMLPKLMGELWNIQTLIINTQQRTLDIQANIWNMERLRHLHTNSSARLPVPVAPKSSSVTLVNQSLQTLSTIAPESCTEEVFARTPNLKKLGIRGKIAVLLDNKSAASLKNVKRLEYIENLKLMNDSNQTGKLRLPPAYIFPTKLRKLTLLDTWLEWKDMSILGQLEHLEVLKLKENGFTGECWESAGGFCSLLVLWIERTNLASWKASADDFPRLKHLVLICCDKLKEIPIGLADIRSFQVMELQNSTKTAAVSARQIQDKKYKQAQEGNKNIAFKVSIFPPDL
>XP_016547410.1 Capsicum_annuum
MNYPIVEALQQIEDQWGLDISETSEDRIKFLKREFTFLGFFLSLQSFIDLSYMFDVIHKVQTLFQDSAADLGEISVMEDVDRATNQLQVKTQMAKLEIKSHYLYPKVNKDGIAVVSPKSVIDLIDTVVVNLGDLLKVYCSSSLLFVPEPNKEIADVFKELKLLRNFVCFVSESKYTDFFTHFLEVVSYAGMVAWLYLPSNGTGENQEMNYLPFNLLQMKIKPTDPSTHKIYIDVLLALRFEWHPIIQIEHVAGFVETLQYNLKTLPISNPNTHQIAALQEMLNLLVANLSIQDLEFHLQDIDSVLIDSGLLVYSLCDDVTLGKVTIDLPGTIQHIKILIYHIIRKEFQSNLPRIHGLGYVDFVLNNLKEFQDRYPDSLAFFKTQLQMIQTELEGLQPFLRSVAEQQYSNELQHSVALLISKSYEVEYIVDACVIKKVPEWCLELWLVDIIKDIRAQASEIQLKEMVEVGVSPYTVAADTSCKSSKLSKTSAINENIVGFGDEIETLRNQLTGRSRELDIIPIVGMPGAGKTTLAKRLYFDKLVVSHFDIRAQCHVSPAYSKRDSLLSLLAMLHIDETSLHSKETDELEDIIYRSLHSRRYLIFLDDVWDQRVWGDLKHNFPDNNNGSRILLTTRNHVVANYAKLVSEPLRLRFLTYEESWDLLKIKVFGKESCSPLLENVGQKIARKCEGLPLSVVSVAGVLSKIKKTEECWSQVAKGLGSYIGSETKAIIEQSYKHLPYHLKPCILYFGTFLEDEEINVSKLTWLWTGEGFVKDLEGESLQNIAKAYLEDLISRNLVMNAKKSSDGKVKSCRIHGLLLDFCKRKAEEEHFLLWIKRDGNDKYSSGISSQKQLAQRRLVFYCKEENLVKWSSSCTPVDSVLYREDKRIDVSSRQVSQLFHNFKFLKVLDLESIVICSFPTVLVYLRYFSAQTAHDSMTSLISNLWNLETLILKPTKGKLKLPVTIWKMVKLRHLCIDNSCFTLNGVEGLLEKLEVLSSPYLSCANDVELLSRKTPNIQELICSFVDFRQEYFPKLGFLTRLKTLEIHLAADSTVVGPYNFPPSLRNLTLSNFFLGSCHESNISRLPNLHVLKLVSIFFDNDKWEVGDGEFFKLKVLKLVKCEFFEEWKTSDYAFPGLEHLVLRECPYLKEVPSSFQNIDTLKSIKVKSCNESVERSATKIKQFPEEFGAADVSGGHWKMDGSTVQGTSSMDSFLRKYKLGKTLGIGLFGKVKIAVHNLTGHKVVVKILNRKKIRNMEEKIRREIKLLRLLMHPHIIRLYEVIERPSAIYVVMEYAKSGELFDYIVEKGRLQEDEARNFFQQIISGVEYCHRNMVVHRDLRPENLLLDSKWNLKIADFGLGNIMRDGHFLKTSCGSPNYAAPEVISGKLYAGPEVDVWSCGVILYALLCGTLPFDDENIPNLFKKIKGAIYALPNDLSAGARDLIPRMLIVDPMKRITIPEIRLHPWFQAHLPRYLAVPPPDTMQQAKKIDEEILQEVVKMGFDRNNLTESLRNRVQNEGTVAYYLLLDNHHRVSTGYLGAEFQESMEYNRINSNETVASPVGKCLPGIMDYQQAGARQFPVGRKWALGLQSGAHPREIMTEVLKALQELNACWKKIGPYNMKCRWVPSIPGHHEGMGINSMHGSRFFGDDSAIVENDDATKLINVVKFEVQLYKTREGKYLIDLQWLQGSQFLFLDLCAAFLAQLRAEPSSPLKSLK
>XP_016547431.1 Capsicum_annuum
MTEVEVSNLVEKLIELGREIELNNEEAKHVFDLMKSFQKWKVNLENASQLDKSTQDWEEKMKDIRSVVYKAQDTIDQILVEANQQQLKHQATTIRAAGFCPCFNDSTNGTTVSRSTNRGTSAYRLSSNESRVIKSIRDSVVELKPTKKIIVPATQVSRSPPKTTHQPEKKNPSSEEDDSFGFEEEASTVINRLIGGPKNIETVPIIGMLGIGKSTLARKVSKDPRIVNEFPNCIWVDVSQTYNTKEILLKILGDLKKELDSTKTEGQLANEIRMSLDNGRCLIILDDVWNQNIVSFFFESIVPRNYNSHRIMITTRDEDVATHRNVHKLNILDKDRSWLLLEKKVIKKGSCPRPDFEEPGRAIAEKCGGLPFSIEVIAEDLAKKKAKWEWDKVIQDNIGESLIKREDLLKSVKKSYDMLSCRAKACFLYCATFPKDHDISAWKLIRLWIAEGFVEHDKNLTPEKQAENYLNDLTKKNLVMIKARTCDGRIKKCRIHNLLYEFCKKEASKEDLFHEFTKAHPDNSAEAIQGSNISRRLSIGSSSLYSILSSFSKEQRMENVRSFLCFGPKPIEMPGQIPKAIQEALPLVKVLDVESIPFNFPVDFHQLLHLRYVSFSGNIKAPPQHYGMFWYLETLIINTSTSHDYTTSPLEVDIWSMLRLRHLHTKVPAKLPSPSDKTSNTCHIQTLSAIAPQCCTKEVLARAVNLGKLGIRGDVVSLLSTNTSRLSELEMLEQLESLKIVSEFQYAGNTILRSVLPKTLRKLTFSGTQLDWSHMSILAKLEFLRVLKLKENAFKGQHWEAETNISFTSLQVLWIQKTDLKIWTALESNFPVLKRLVLISCEELVELPDSLAAIDDLQFIKLKDTPNAVASAKQIVENKRQDIKLTVIPPDPDNLVD
>XP_016547658.1 Capsicum_annuum
MTEVAVNYLVEKLLELGRENVELITGVQDDVNNLVADLQILKAFLKDASKIDRDTQGWKQSLKEIRNVLYKAEDSVDKFLDEAKQHQDTHKAVKWIDIPYWSKVRNVAKEIQSIRNKVKDLQDKYKALLDAIQLDNLSSTTPQPRQLTLSDEDDVVGFEEEANTVIDRLINGSKSLESVPIVGMPGLGKSTLARKVYKDSRINFEFFSCIWVNVSRSYNKTEVLLSILKNFTKPLDNKSDEKITEEICSFLEKGGRCLIVLDDVWDGEVMNFIEKIFPKGDKGHRIMMTSRQNNVASAFNKNIHRLNLLSDDNSWLLLKKKVFRKESCSSDLEEPGFSIAKKCNGLPLAIVVIAGALLGKTKREWEFVNRNIGEHLINPDSEDSCSRFVRMSYDLLSYDEKACFLYCATFPRGFDIPTWKLIRLWISEGFIPFDKNLTPEEKAEEYLNDLTKKNLVMVMNWTADDQIKTCRIHDMLYEFCKKEASEDDLFQEITEEPSQCAGILRQLESDFCRRLCINSSILTYFLSSFSKKPPMELVRSFLCFTSEPTGKTDGHLKTIHKVFPLIKVLNLESVKFSFTNDFYRLVHLRYIAFSGDFKFLPERFGKFWNLETLIINTITPESTFEIKADIWNMLRLRHLHTNAPAKLPLPGAPTGRESCIQTLSTIAPQSCTKKIFSRARALRKLGIRGKVVADLLGSKAGGLGDLAELKRLENLKLINDGQYIGRVITLPNLVFIFPKTLRKLTFSGTSFEWSDMSKLGQLESLEVLKLKENAFKGEFWETELGGFSGLLVLWIERTDLKTWQASNRSFPCLKRIFLISCENLQQIPEELADIPELQEMKLENTNKVAVKAAREIESKRKKNKLESSIGFKLTVFPPDSDADPQPSH
>XP_016547675.1 Capsicum_annuum
MADVAVKFLVENLMQLLIDNADLILGIKGEVEDLLRDLSDFNAFLKQAAKSRRDNEVLKEMVKKIRKVVNAAEDSIDKFVIEAKRHDDKNKFAQWFHLTHVARAKGVADEIKSIRERVKEIRENDSYGLQAIALDDNYNRGDEERKAPVVEEDDVVGFDEEAKTVIDRLIGGSDDVEVVPVVGMPGLGKTTLAYKIYKDPKVEYEFFTRVWVYVSQRFKRREIFLNIISKFTRNTKQYHDTTEEDLANEVKELLGKGGKYLIVLDDVWTMEAWERIKVAFPNNGKRNRVLMTTRQTNVAKRCNDEPHNLKFLTKDESWELLEKKVFHKEKCPPELEWPGKSIAEKCMGLPLAIVVIAGALIGKGKTTREWEFVADSVGEHLINRDPENCKKLVQMSYDRLPYDLKACFLYCGAFLGGSQIPARKLIRLWIAEGFIQYQGPLTLEDIAEDHLNDLVNRNLVMVMQRSYSGHIKICRVHDMLHEFCRHEAMTEENLFQEIKRGQGRSFPDKQELATYRRLCIHSLVPEFLSTKPSGEHVRSFLCFGSKKIEMPSNEIPVIPKAFPLLRVLDAESIKFNRFSREFFKLFHLRYIAISTDKIKTIPAAFISTDKIKTMPADFGNLWNVQTLIVETQQGTLDIKADVWNMTRLRHVCTNASTTLPSTKRPKSSKDNLANRCLQTLSTIAPECCTAEVFTRTPNLKKLGVRGNIDALLETSKDGSGTVLFSNIGKLAYLENLKLVNDTRLSSKQQRLPPAYIFPQKLKKLTLVDTWFEWKDMSILGLLEYLEVLKLKENAFRGQSWEQEDGGFPRLQVLVIERTDLTSWKASSGNFPRLKHLVLISCDKLEALPAELADVKNLQLMELQSTSESAARSARAILKKKQEKEQDGSKSSGFKLSVFPHDLGL
>XP_016547899.1 Capsicum_annuum
MVYPDKNHLIETLQQIAVRWESDMPETSKSRIKFLNRDFEFLHIFLSLQSFTDLSDKLDVTHKVQALFQDSAIDLIKVSKINHVDRVISRIHEKILITKLEIRAIQLVLSNKDGIHTPKFVIEFIDTVILNLAEFVGELGDVFKELKLLRSFVCFVSERSIEPKSQHVFFTHVLDVVGRAAMIAWLYFPSNGGCENQEMNNLLSDLLQMKIKPIHPGVRKIYIDVLQAVRHPIIQIENAADCVAGFVETLQHNLKEVPTICNPSRIVASIDQIAVLEEMLGLLIKNLVQLSIQNLEFHLQDIDAVVVDSGLLVYSLYEDVALQEVTLDLPGIIQRIKRLIYLIIRKEFQSSLPRIHGIGYVDFVLNNLKELQERYPVALAYVKTQLQMIQTVLDGFRSILRFVAEKRHKKLQNSVALLISKAYEVEYIVDGCVSNKVPDWCLMLWLLELIEEIRAELAKIPVLEDDSVSHDPMDIGTSHTSSVLARTLRIDDEIVGFEDEIGTLIRQLTGGSKKRDIISIVGMPGAGKTALANRLFLDKSVVRHFDVHARCYMSSAHSRRERLLSILEMLHVSIDESSLLSKKTNDLAAMLRKILHTGRYLILLDDVPDARAWDDLEPCFCDTNNGSRILLTTRHYNVANNVKLLSEPLCLRMLDDGESWMLLKKKVFGEGFCSPLLEKVGRKIARKCGGLPLSIVFVACILARKERAEQCWKQVARSLGSEIPCYPENIIEQSYQDLPYHLKSCFLYFGMFSDQEEINISKLTLLWIGEGFVKGDEHKSLEDIAEGYLKNLVESNLVMLAKRSYGGKVKVCRIHDILFHFCKARAHTENLIQRIQRPQGYVYSPKQLAQRRLAFYAEVDDLVKWSSSCSLVSSVLFREANTDASSSIAQAADMFHDFRFLRVLDLEFTMIDSFPTDMVYLRYFAARTSQESISSSIDKLWNLETLIVNRIEGYLSVPFTIWKVGKLRHLHVSPYFTSEELLEDSSKLYNLGTLSTPYFSCVEDAESLLRKTPNIRELRCKFKGMRSGQFPVLEFPTQLEVLDIFGDQSVKVLPYLICISASNLKKLKVSFFKLGVQHLSNIYRLPNIQTLELTSVEFENEEWKVDDELFQLKVLKLVNCLSLKEWTASDDALPNLEHLVVHCCQLLTKIPSCFTEICSLKYIEVDNCNESVVDSAKFIQETKVEDYQNNDFELVIKDHNSDDFKRR
>XP_016547948.1 Capsicum_annuum
MTGGHKICASKMATAQLKIIELDEGWEIMQKGITKMKKILEGQQHSFSFEDSIMLYTTVYNMCSQKPPNDYAQQLYDKYKEVFEEYINSTVLPALREKHDELMLMEFVKRWANHKLMVRWLSRFFQYLDRYFISRRSLPTLNEVGLTCFRDLVYQELNGKARDAVIVLIDQEREGEQIDRALLKNVLDIFVEIGMGEMGYYENEFEDAMLKDTAAYYSRKASSWIVENSCPDYMLKAEECLNKEKDRVSHYLHVSSETKLLERVQNELLVVYTNQLLEKEHSGCRALLTDDEVEDLSRMFRLSHIIPKGLEPVSNTFKQVQQDEDATNSPVLVQQAEEMTNSPVLVQQAEDTTNSMVLVQQAEETTNSKILLPTIVKGAKLADMEEVERIPSSAEPPTELSYPSVGEKLVGSDDDANNIIEKLTAGPWDLDVISIVGMAGIGKTALAGMVCRDVSVNCHFDVQAWCSLGQIYNVRKLFIEILRQITGNRYVNVDDPDDMVRKTLLRKRYLIVLDDIWESESWDDLTRCFPREETRSRIMVTTRNAELARYIRLYSEPYLLPFLRDEESWELLQKKVFRGESCPLELRSVGPLVAKQCKGLPFLIIMIAGILSRKKREASLWLEVAYDIGSYTLEEGSMKMIQSSYDLLPDYLKPYLLYMGLFPKGNLKFQCLIC
>XP_016547949.1 Capsicum_annuum
MATAQLKIIELDEGWEIMQKGITKMKKILEGQQHSFSFEDSIMLYTTVYNMCSQKPPNDYAQQLYDKYKEVFEEYINSTVLPALREKHDELMLMEFVKRWANHKLMVRWLSRFFQYLDRYFISRRSLPTLNEVGLTCFRDLVYQELNGKARDAVIVLIDQEREGEQIDRALLKNVLDIFVEIGMGEMGYYENEFEDAMLKDTAAYYSRKASSWIVENSCPDYMLKAEECLNKEKDRVSHYLHVSSETKLLERVQNELLVVYTNQLLEKEHSGCRALLTDDEVEDLSRMFRLSHIIPKGLEPVSNTFKQVQQDEDATNSPVLVQQAEEMTNSPVLVQQAEDTTNSMVLVQQAEETTNSKILLPTIVKGAKLADMEEVERIPSSAEPPTELSYPSVGEKLVGSDDDANNIIEKLTAGPWDLDVISIVGMAGIGKTALAGMVCRDVSVNCHFDVQAWCSLGQIYNVRKLFIEILRQITGNRYVNVDDPDDMVRKTLLRKRYLIVLDDIWESESWDDLTRCFPREETRSRIMVTTRNAELARYIRLYSEPYLLPFLRDEESWELLQKKVFRGESCPLELRSVGPLVAKQCKGLPFLIIMIAGILSRKKREASLWLEVAYDIGSYTLEEGSMKMIQSSYDLLPDYLKPYLLYMGLFPKGNLKFQCLIC
>XP_016547950.1 Capsicum_annuum
MEEVERIPSSAEPPAEISYTSVDEELVGFDDHAENIIKIVRGWSNYLDVISIVGIAGIGKTALARKLFNSRSIIDHFDVLAWCSVGQIYGVRKLFLEILKQITGNSYVNVDDPNEEVRKHLFGKRYLIVLDDLWEGKALDDLDFLRKLEAE
>XP_016548055.1 Capsicum_annuum
MENFEKTTSRANVSTQCSDPSNNENFVGFKEDVEQLIQKLTGGKKERDVISIVGMAGLGKTTLARKVYNSRSIVDHFDVRAFCTISQTYSVRKLLIEIHKQATGEKRDIKEEDNVADLLRKALFRKRYLIVLDDIWNYKAWEDLQLSFPSEESSRIMVTTRVQEVATQISDPYLLRFLTAEESWELLQKKVFKRESCPLELQEAGFEVARNCKGLPLVIVLNAGIIAQKEMRASVWQEFAKDLSSLGLEEQSMKAVQSSYDYLGDHLKHCLLYIGYFPEDYSIPVSDLLKLWIAEEFVPTIDPENLEKSSKDFLCDLVSRSLLMVSKRRSNGDIKYCMVHDLIREFCSSKLKEEEFKQRVMPHNSSQSSYPKDPRFCMYIHDNLVNQLEQHGYSLDEIPMVGSEEKESLEFIAHPRFYSSRCMDFFSLLINLRFIRVLHLLDVNMESAWEFQSSTASKLGKLTHLKYLAIFVRKFDFKWVSHMGNLQTLRVHSHQRIKTSPDIWKMKKLRHVDISEFSFIWEDSEQEESSQTVLANLKTFGKCRVSMGDMNRKFWWRFPNLEELKLSIVNFHGMLNHSLFPTPEIHNRLECLEISFPVGFSRSSGWFESVFPLNLKELSLAGISLTDEIVSSIAALEKLEILKLFFIHFTDNPQWNVTDDQEFKALKYLKLELVDMDVWESSETSFPALEKLVIKDCEQLKKIPFCFTEIEPLRLIKVINCSDSVRNSAWSIKDYVKENQGYDRLQVHIPKNY
>XP_016548056.1 Capsicum_annuum
MENFEKTTSRANVSTQCSDPSNNENFVGFKEDVEQLIQKLTGGKKERDVISIVGMAGLGKTTLARKVYNSRSIVDHFDVRAFCTISQTYSVRKLLIEIHKQATGEKRDIKEEDNVADLLRKALFRKRYLIVLDDIWNYKAWEDLQLSFPSEESSRIMVTTRVQEVATQISDPYLLRFLTAEESWELLQKKVFKRESCPLELQEAGFEVARNCKGLPLVIVLNAGIIAQKEMRASVWQEFAKDLSSLGLEEQSMKAVQSSYDYLGDHLKHCLLYIGYFPEDYSIPVSDLLKLWIAEEFVPTIDPENLEKSSKDFLCDLVSRSLLMVSKRRSNGDIKYCMVHDLIREFCSSKLKEEEFKQRVMPHNSSQSSYPKDPRFCMYIHDNLVNQLEQHGYSLDEIPMVGSEEKESLEFIAHPRFYSSRCMDFFSLLINLRFIRVLHLLDVNMESAWEFQSSTASKLGKLTHLKYLAIFVRKFDFKWVSHMGNLQTLRVHSHQRIKTSPDIWKMKKLRHVDISEFSFIWEDSEQEESSQTVLANLKTFGKCRVSMGDMNRKFWWRFPNLEELKLSIVNFHGMLNHSLFPTPEIHNRLECLEISFPVGFSRSSGWFESVFPLNLKELSLAGISLTDEIVSSIAALEKLEILKLFFIHFTDNPQWNVTDDQEFKALKYLKLELVDMDVWESSETSFPALEKLVIKDCEQLKKIPFCFTEIEPLRLIKVINCSDSVRNSAWSIKDYVKENQGYDRLQVHIPKNY
>XP_016548091.1 Capsicum_annuum
MENVERIPSSVEPPTERSYPSVDGELVGFDDHAENIIQKLRERSMDFDIISVVGMAGIGKTALARKVYNSSSIIDCFDVRAWCSVGQTYNVRKLFLEILKQITGDRFVNVDDPDDMMRKNLFGKRYLIVLDDICEYEAWDDLRPCFPSVGKGSRIMVTTRNVQLTRHMKKHSEPYLLPCLRDEESWELLQKKVFQGESCPLELRSVGPLVAKKCNGLPLFIIIIAGILSRKKREASTWLEVAYDIGSHALEEGSMKMIQSSYDILAEYLKPCLLYMGLFPKGYEIPVSDLLKWWIAEEFVPNIGTLKQEETSMSCLSDLVSRNLVVLSKTRGSGEMKCCIVPDQVREFCLTKIKEEKFMQHVGKRLCMYIPDTMTSDFKERKSFGISQASLECIAHPKFSISKKKNLFPLLNNFRLIRVLHLLDFYLDDSWAAAFQSLTHLRYLAIFVKAFHFKWVSHLVHLQTLGVRSSYIMMSPAIWKLEKLRHVDINEFPIRWADGERVKFEEPTDVVLHNMKTLGTCSMSVADMTPKFWNKFPNLEQLRLHIDELGDVPYYSDSRLMTLEMFPSRLRNLSLSETFLTDEIVSSIAKLQHLETLKLSEIYFTGKKDWDLSDKTFERLKFLKLHRVFMTHWYCLDESFPELEYLVIKSCSKLEEIPLSFADVPTLRLIKVTDCSKSVGDSALKIEKEMEEYGCELQVHILKNDKDEAST
>XP_016548092.1 Capsicum_annuum
MENVERIPSSVEPPTERSYPSVDGELVGFDDHAENIIQKLRERSMDFDIISVVGMAGIGKTALARKVYNSSSIIDCFDVRAWCSVGQTYNVRKLFLEILKQITGDRFVNVDDPDDMMRKNLFGKRYLIVLDDICEYEAWDDLRPCFPSVGKGSRIMVTTRNVQLTRHMKKHSEPYLLPCLRDEESWELLQKKVFQGESCPLELRSVGPLVAKKCNGLPLFIIIIAGILSRKKREASTWLEVAYDIGSHALEEGSMKMIQSSYDILAEYLKPCLLYMGLFPKGYEIPVSDLLKWWIAEEFVPNIGTLKQEETSMSCLSDLVSRNLVVLSKTRGSGEMKCCIVPDQVREFCLTKIKEEKFMQHVGKRLCMYIPDTMTSDFKERKSFGISQASLECIAHPKFSISKKKNLFPLLNNFRLIRVLHLLDFYLDDSWAAAFQSLTHLRYLAIFVKAFHFKWVSHLVHLQTLGVRSSYIMMSPAIWKLEKLRHVDINEFPIRWADGERVKFEEPTDVVLHNMKTLGTCSMSVADMTPKFWNKFPNLEQLRLHIDELGDVPYYSDSRLMTLEMFPSRLRNLSLSETFLTDEIVSSIAKLQHLETLKLSEIYFTGKKDWDLSDKTFERLKFLKLHRVFMTHWYCLDESFPELEYLVIKSCSKLEEIPLSFADVPTLRLIKVTDCSKSVGDSALKIEKEMEEYGCELQVHILKNDKDEAST
>XP_016548636.1 Capsicum_annuum
MFSSQYSSAKKHHPLDFFHRIENEWGSYMPENVQNRINLLKIEFKFIDIFLTIQNFTNDPNMLKNVIHKVDALFHDSAFDTSKKYQNLERLTSLLQDKIWIIKIDIRANYSFFPRTSLQLLHEKNGIGNSKFVMEFIDGVIQNLSSKFMMEFIDGIVQNLCELVEIGDSNSVQIQEVLKELKLLKNLVGFLSKWCVDSESVYALFAHVLFVAGFAAMVAWLYMPGREDNGNEYLVPGEMNFLLSYIVRMRTKPVNPRIRKIYVDVLLALKGTMQSGLSRSIQNLYSVEIEAGFLEIFIHNLEEIRSICTLSQMEYLNHQMGSLEEMLKLLRANLISLPIQGLEFHLQDIDIVIVDVGLLIYSLYDREKQEEANQRLFLDLPRSIQHIKEVIFLVIRWAFQSNLPRVHGLGCVDFLLNNLKEFQVRYSDSHNSFVKNQLQVIQKELESLQPFLKDVAEELYNKHERLQHCAALLNGKAYEVEYIVDASIGKGVPDWCLVRWLFDIIKEIILIREEVAKIQEKRVFKFNFALHDTLDTEELTNTPRMTEEVVGFEDVMEKLREQLISGSKQLDVISVVGMPGLGKTTVANKLYSDEFVVSRFEIRAQCCVSQAYSRRNVLLSILRDAIGESPTLPKLSTDILADQLRKILLRKRYLILVDDVWEASVWDDLRCCFHDDNNGSRIILTTQHGGVAENAKSVSDPLYLRLLNDDESWKLLKQKVFGEESCSVLFSNIGKEIANKCRGLPLSIVLVAGMLTKMKKSEICWKQVAMNLCTDILSNSKTIIEQSYQSLPYHLKPCFLYFGVFLEDKEINVSILTWLWIAEGFIKSRDDKSLEDIAEGYLESLIGRNLVTVAKWSSSGKVKTCRIHDLLLCFCKERAKEKNLLRWMKRDQNVNTSSSIYSHKQLIQRHMSFNSEVVNLVEWISSCSLVGAVSFMEGRNKGSFSIVQFSHIYFRFIKVLNLEFIVIDSFPTELVYLRYFAARTSQKSITSSIANLRNLETLIVKPMGGKLILPLTLLKMVKLRHLQIYSKAHFTLNAAEESLETAKFVNLITLSSPTFCCVRDAELMLRTPNLRKLRCSFVGWGYPSREMSSLTRLETLSIKMDSCGSSPSNFPPNLKKLTLSNFTMYWLQSSIAMLPNLQVLKLVAVFFSKAEWKVRNDMFHQLKVLKVVDCPCFKKWNISDDAFPRLEHLVLRRCRYLEVIPSRFGDIPSLISIEVNSCKESLVESAMVIRETQVEVMQNYDFKVFIHK
>XP_016548842.1 Capsicum_annuum
MSSSYEYLSTGRYYDLSRLEKLGHEWGLGFRMKSRIEVLYMNLKFLDMFLSLQSFTNECSSMQDVIRNVQALYPYAEAEFKRINNLDDVGYVFDKLKEQIWEIKLEIRAKYSFPEASVPLPSNVAIPEFVKRFIDTVVMNLSDLTEMYDFYSWFTIVPHSSTQQMEEVVKELKLLRNFVYFVSDRCTDLQSQQTFFTHVLVVAGHAAMVSWLNLPNDRSEEGLVSARMNASFSDLRMRIQPIQPCICKIYIDVLQALKSGCHQNIQAEYVADYKAGFVETLVHHLEVLPITDKHKKVVAFKDRNTMLNFLRANLINLPREALKDLDAAIIDAGLLVYSSFPGDIQSMKALIYFLTRKSFQTNLPKIDGLGSIDIILDDLKELLNCYSDSLSSMRSQLWTIQKQLEHFQKKHDVVGSFAMQVISKAYEVNHLVVGCINNDIRSPELDVISIVGMAGLGKTTLANKLFLDQLVVSHFDVRAQCCVSQVYTRKDLLLTILRGVEKDAVISDNLPENELADKLRKLLLVQRYLILVDDVWEKIAWDDLKPCFCDANNRSRIIVTTRLGDVAYHAQLVSDPHFLRFFTSAESWMLLKNKVFKTRSCPLVLEDVGQRIAQKCGGLPLSVVLVAGILETTEKEKHSWEQVAINLGSHIQVKSEDIINLSYQDLPFHLKPCFLYFGVFLEDEEIQVSKLTWLWIAEGLVKTHKEKLSEDLAEYYLKNLIGKNLVMVSKISSDGKIKACRIHDLLLDFCKQKAKVENFIQCIKGDNDNMNPSYQKHRIPXRLCLHFQGDNLSKWSSICSDVQSFHLMRGKRIGLSSIAHASHTFNSFKFLWVLNLEFTVIDSFPEALTCLRYVAVRVAEDSSLSFSANLVNLETLIVKGLGGRVTLPLTLWKMVKLRHLHIYNHVVFNINNSLQKLDDLRTLSSAWFPCTENMNKVFENIPNLQKLRCEVPKFDGYDPAFNNLTKLEILKFSWGRGAVWANKLNFPPSLKKLTLSNCRIFSLEEIATIPRLVVLKLLHITIRSKVWKVTDEQFLHLKFLKLQDPSFSEWNISDDAFPCLEHLVLRRLQHLQEIPYRFADMPTLKSIEVMACKQSLVESAEDIQKTQVEVMQNSNFKLFIQK
>XP_016549047.1 Capsicum_annuum
MATWVQIAEYYGWLFQISGLVSFELQLATNTVVLEYKVLSKDELKEKKARLFDRLERLDFIFSSPGVSTDTVKFVKCEFKFLDIFLSLQSFTNEPDLLDVTQKVHALFQDALEIEVKYSFPKISSLRLSVDEDGIVIPEFVKEFINTVINNLHDLAKQRGDDPESSCYYVMRELRLLRTFVCFVSERFIDFQSQDKADFFAHVLTVAGHASMLAWLYFSGHGYDSQHVDLGEINVLLFLQMKFKPIQPSVRKIYIAVLRVLRLAIQSGQWCSNIQNHDHAADVEADLLETIQHGFMELPTNCNSQQRVLLKDNLAALQEMLNLLRADIFDVATQDLELLLRDIDTVIIDVGILVYLLYKGEAEEEEEKEVMALSEVIPTQVIDLSGNIRCIISTVKLAPIRKAFQSNYLPRIHGLGYVDFLLDNVKEFQSRHSDSLASVATQLQIIQKELDSLQPFLEFVAQKQHNDLDKIQSCATQLIGKAYEVECLLYACISKKAPVWCFEYWFLDIIEEITLVRDEVAEIHDKKTVGDAMYTVAAHTSSNLARSPRMTEEIVGFKDVKQTLRGQLISGTKERRVIPIVGMPGLGKTTLAYRLYFDRLVVPHFDIRAQCCVSRVYSRAELLLEILRAVTGEESKHRGKLADELANELRKALFSKRYLILVDDVWEVNVWDDLIGCFNDASNGSRIILTTRNLEVANYTRFLSDPLQLRMFNEDESWELLWKKVFGEENCXPLLTKIGRQIAEKCGQLPLSIALVASILAEMEKKEACWEQLANNLGPHIHKDSRAIIEQSYQILPYHLRSCFLYFGSFLEDSVIDVPRLTWLWISEGFIKSCEGKSLEDTAKGYFENLLGRNLVMGAKRRYRGEIKACRVHDLLYDFCKERAKEEMRLLWMKMGEIDNPSSHFHCNEQLVHRLSIYGNLFSIGEWSSHACWSHANSIILHSNCLLFIHRCHIFLSSKFLKVLDLEFIPIHPFPTGLVYLRYFAAQTEGSSISSFIADSRNLETLILHQEQISLPITLWKMVKLRHLHISACRFTIGNPVEFFHNTEVLYDLKTLSTPYFSSVLEMDLILSKTPNLRELRCKIKGDFDLQYYVLKFARRIEKLKIGRISTLWRDHIIPFFISAPNLRNLTLDDFSLHLGHLSEIASLQNLQVLKLKGIRFGKVWVVSDGEFPELKVLKLQQIDNLREWIVDDDAFPKLECLVLRECHCLKDIPTWFAEISSLKSITIVDCQKSVEESARDIWKTQVNEYQNSAFEVFISKRKPNQFRFR
>XP_016549048.1 Capsicum_annuum
MGISSARIVGIIYLIVLFSGVMVSADVLGRRMLGAGGYGGGGGGLGGIGVGIGGSLGHVGSIGTGFGGGLLGGEGAGAGAGANITRVMIPGLEFLRDIDTLVIDVGLMIYXLYEDEGENKDIALRELNPSLVLDLTDNIQRMNTAIYVTIRKGFQFTLPRIHGLGYVDFLLNNLKEFQTSHSDSLASVANPLQIIQMQLEGLQPFLEAIAEERHKDIDQIQHWATQLFDKAYEVEYLVDACIIKEAPVWCIEHWLSDIMKEITLIKDEAAEIHEMKMVGCAVNTVTAQKSSNLVRSSRMNEEIVGFEDVIEKLRDQLIKGTKGRGVISSVGMPGLGKTTLAYRLYNDILVSSHFDIRAQYCVSQVYSRKELLMAILRDPINENFDCGENRPDEIADQLCRTLFSRRYLILVDDVWETSVWDDLVGCFNDANNGSRIILTTRNLEVANYTRFQSDPLQLRMFNEDESXELLRKKVFGEESCPPLLTKVGQQIAKKCGQLPLSVVLVAGILSELEKEEECWERFANNLGPHIHTDSRAIIEQSYQILPYHLRSCFLHFGAFPEDSVVHVSTLAQLWISQGFVKSCEGKSLEDIAQGYLENLIGRNLVMGIKRSSRGKIKACRVHDLLHEFCKERAKEENFLLWIKRTENACPSSCFDRQKQLAHHISISAYKYPIGDWSSCWSHVGSVFLLDSPNWPSRELLFQIYTFKFLKVLNMMNILVFHFPTGLVYLRLFAAKVHAKHCDSFIDNCWKLEVLMLENIAGLITMALHLRVGKMVKLRHLAIFDCCFSRELLENSDNLYDLQTLSAPFFARVQDVELILRKTPNLRILEFEIKGVDNFQYNILNIPTRIEKLCIYNDRVHDDNVPKIIPFSISAPSLRSLTLRGFYLHPHRFLEIASLENLQALRLQRIHFENEEWKVSNGEFLQLRSLKLQKIDCIKEWRCVDDDVFPHLERLVLHGCQFLKEIPSCFKDISSLLSIEVRQCNESVVKSARVIQETQVEEYQNSGFQVFIHDD
>XP_016550261.1 Capsicum_annuum
MGDRYLAREMAAYAAVTSLMRTMHLISQSSLDLQEGNKEHLESLYDAVGSLLEFLDNSDDELMKDLQKKVKDLANDVEDEVESQVLLVREKDEHIRTEANERLLKILQQAIENIDSLKQELNKQTKNNKLQARNGSVGHSYSPQLDVSAIENNMVGYNFEQELMLRKLTGDSSEMEVISIVGMGGIGKSTFAKRLFSDPAVVSFFDVRGWITVSKDYSLRNMLLSLLQYATGVKEEINPQDQENDEEEKKKNAELADRLQKSFKGRRYLIVVDDIWCRKAWDDIRLWFPENNKASRILLTTRILEVARYASSPKDPFPMRPLEPKESWNLFCQKAFGKVDSPTKFKDVAKIVVENCNGLPLIISVVAGTLSSTTTLEEWNEVAQGVSSLVNVDDYQRCSRVLALSYNHLPSHLKSCFLYFGVFAKATEISVKKLIRLWIAEGLFEIRGHGDLEKVAGSLLHDLIDKSLVVVSKRSLDGKIKTCRIHDLLHDLCLREAESENLLYILDPSASDPERIVPQDRRWVSVCSYRGCFSPLLAYNKTRSVHFSEYMGSYVLLGQDHFKLLRVLDLGRLKLTYAPRELSDLVSLRYFAVRSSVVIQYLPIYRLLNLQTFSFLLDDGSPSRTKTMQLPNGIWKMSQLRHVNCRSIYLNSPPKISADDSADDVKYRVLENLQSVTGLSPLCCTKEIFHGIKNVRKLGISGDSDEFYREPKCLDNLIYLHELEALHIEFYYGYFRYGSRRCLPQPSSFPPNLKKLTLHQTCLSWESMTIISRLPKLEVLQLKTDAFGDSTDLDKTVWEVTEIGFPELKFLLLEGLSLDHWTAADDIFPCLERIIIRKCLRLKRIPRGFADSMTLQLIELHQCCSSLVNSADRIRQEQLECLGNDMLKVEAFDTIRVKERKIRALATRGVRERTWTQPQWRI
>XP_016550272.1 Capsicum_annuum
MGDRYLAREMAAYAAVTSLMRTMHLISQSSLDLQEGNKEHLESLYDAVGSLLEFLDNSDDELMKDLQKKVKDLANDVEDEVESQVLLVREKDEHIRTEANERLLKILQQAIENIDSLKQELNKQTKNNKLQARNGSVGHSYSPQLDVSAIENNMVGYNFEQELMLRKLTGDSSEMEVISIVGMGGIGKSTFAKRLFSDPAVVSFFDVRGWITVSKDYSLRNMLLSLLQYATGVKEEINPQDQENDEEEKKKNAELADRLQKSFKGRRYLIVVDDIWCRKAWDDIRLWFPENNKASRILLTTRILEVARYASSPKDPFPMRPLEPKESWNLFCQKAFGKVDSPTKFKDVAKIVVENCNGLPLIISVVAGTLSSTTTLEEWNEVAQGVSSLVNVDDYQRCSRVLALSYNHLPSHLKSCFLYFGVFAKATEISVKKLIRLWIAEGLFEIRGHGDLEKVAGSLLHDLIDKSLVVVSKRSLDGKIKTCRIHDLLHDLCLREAESENLLYILDPSASDPERIVPQDRRWVSVCSYRGCFSPLLAYNKTRSVHFSEYMGSYVLLGQDHFKLLRVLDLGRLKLTYAPRELSDLVSLRYFAVRSSVVIQYLPIYRLLNLQTFSFLLDDGSPSRTKTMQLPNGIWKMSQLRHVNCRSIYLNSPPKISADDSADDVKYRVLENLQSVTGLSPLCCTKEIFHGIKNVRKLGISGDSDEFYREPKCLDNLIYLHELEALHIEFYYGYFRYGSRRCLPQPSSFPPNLKKLTLHQTCLSWESMTIISRLPKLEVLQLKTDAFGDSTDLDKTVWEVTEIGFPELKFLLLEGLSLDHWTAADDIFPCLERIIIRKCLRLKRIPRGFADSMTLQLIELHQCCSSLVNSADRIRQEQLECLGNDMLKVEAFDTIRVKERKIRALATRGVRERTWTQPQWRI
>XP_016550281.1 Capsicum_annuum
MAAYAAVTSLMRTMHLISQSSLDLQEGNKEHLESLYDAVGSLLEFLDNSDDELMKDLQKKVKDLANDVEDEVESQVLLVREKDEHIRTEANERLLKILQQAIENIDSLKQELNKQTKNNKLQARNGSVGHSYSPQLDVSAIENNMVGYNFEQELMLRKLTGDSSEMEVISIVGMGGIGKSTFAKRLFSDPAVVSFFDVRGWITVSKDYSLRNMLLSLLQYATGVKEEINPQDQENDEEEKKKNAELADRLQKSFKGRRYLIVVDDIWCRKAWDDIRLWFPENNKASRILLTTRILEVARYASSPKDPFPMRPLEPKESWNLFCQKAFGKVDSPTKFKDVAKIVVENCNGLPLIISVVAGTLSSTTTLEEWNEVAQGVSSLVNVDDYQRCSRVLALSYNHLPSHLKSCFLYFGVFAKATEISVKKLIRLWIAEGLFEIRGHGDLEKVAGSLLHDLIDKSLVVVSKRSLDGKIKTCRIHDLLHDLCLREAESENLLYILDPSASDPERIVPQDRRWVSVCSYRGCFSPLLAYNKTRSVHFSEYMGSYVLLGQDHFKLLRVLDLGRLKLTYAPRELSDLVSLRYFAVRSSVVIQYLPIYRLLNLQTFSFLLDDGSPSRTKTMQLPNGIWKMSQLRHVNCRSIYLNSPPKISADDSADDVKYRVLENLQSVTGLSPLCCTKEIFHGIKNVRKLGISGDSDEFYREPKCLDNLIYLHELEALHIEFYYGYFRYGSRRCLPQPSSFPPNLKKLTLHQTCLSWESMTIISRLPKLEVLQLKTDAFGDSTDLDKTVWEVTEIGFPELKFLLLEGLSLDHWTAADDIFPCLERIIIRKCLRLKRIPRGFADSMTLQLIELHQCCSSLVNSADRIRQEQLECLGNDMLKVEAFDTIRVKERKIRALATRGVRERTWTQPQWRI
>XP_016550285.1 Capsicum_annuum
MGDRYLAREMAAYAAVTSLMRTMHLISQSSLDLQEGNKEHLESLYDAVGSLLEFLDNSDDELMKDLQKKVKDLANDVEDEVESQVLLVREKDEHIRTEANERLLKILQQAIENIDSLKQELNKQTKNNKLQARNGSVGHSYSPQLDVSAIENNMVGYNFEQELMLRKLTGDSSEMEVISIVGMGGIGKSTFAKRLFSDPAVVSFFDVRGWITVSKDYSLRNMLLSLLQYATGVKEEINPQDQENDEEEKKKNAELADRLQKSFKGRRYLIVVDDIWCRKAWDDIRLWFPENNKASRILLTTRILEVARYASSPKDPFPMRPLEPKESWNLFCQKAFGKVDSPTKFKDVAKIVVENCNGLPLIISVVAGTLSSTTTLEEWNEVAQGVSSLVNVDDYQRCSRVLALSYNHLPSHLKSCFLYFGVFAKATEISVKKLIRLWIAEGLFEIRGHGDLEKVAGSLLHDLIDKSLVVVSKRSLDGKIKTCRIHDLLHDLCLREAESENLLYILDPSASDPERIVPQDRRWVSVCSYRGCFSPLLAYNKTRSVHFSEYMGSYVLLGQDHFKLLRVLDLGRLKLTYAPRELSDLVSLRYFAVRSSVVIQYLPIYRLLNLQTFSFLLDDGSPSRTKTMQLPNGIWKMSQLRHVNCRSIYLNSPPKISADDSADDVKYRVLENLQSVTGLSPLCCTKEIFHGIKNVRKLGISGDSDEFYREPKCLDNLIYLHELEALHIEFYYGYFRYGSRRCLPQPSSFPPNLKKLTLHQTCLSWESMTIISRLPKLEVLQLKTDAFGDSTDLDKTVWEVTEIGFPELKFLLLEGLSLDHWTAADDIFPCLERIIIRKCLRLKRIPRGFADSMTLQLIELHQCCSSLVNSADRIRQEQLECLGNDMLKVEAFDTIRGSETQSKGPAKP
>XP_016550294.1 Capsicum_annuum
MGDRYLAREMAAYAAVTSLMRTMHLISQSSLDLQEGNKEHLESLYDAVGSLLEFLDNSDDELMKDLQKKVKDLANDVEDEVESQVLLVREKDEHIRTEANERLLKILQQAIENIDSLKQELNKQTKNNKLQARNGSVGHSYSPQLDVSAIENNMVGYNFEQELMLRKLTGDSSEMEVISIVGMGGIGKSTFAKRLFSDPAVVSFFDVRGWITVSKDYSLRNMLLSLLQYATGVKEEINPQDQENDEEEKKKNAELADRLQKSFKGRRYLIVVDDIWCRKAWDDIRLWFPENNKASRILLTTRILEVARYASSPKDPFPMRPLEPKESWNLFCQKAFGKVDSPTKFKDVAKIVVENCNGLPLIISVVAGTLSSTTTLEEWNEVAQGVSSLVNVDDYQRCSRVLALSYNHLPSHLKSCFLYFGVFAKATEISVKKLIRLWIAEGLFEIRGHGDLEKVAGSLLHDLIDKSLVVVSKRSLDGKIKTCRIHDLLHDLCLREAESENLLYILDPSASDPERIVPQDRRWVSVCSYRGQDHFKLLRVLDLGRLKLTYAPRELSDLVSLRYFAVRSSVVIQYLPIYRLLNLQTFSFLLDDGSPSRTKTMQLPNGIWKMSQLRHVNCRSIYLNSPPKISADDSADDVKYRVLENLQSVTGLSPLCCTKEIFHGIKNVRKLGISGDSDEFYREPKCLDNLIYLHELEALHIEFYYGYFRYGSRRCLPQPSSFPPNLKKLTLHQTCLSWESMTIISRLPKLEVLQLKTDAFGDSTDLDKTVWEVTEIGFPELKFLLLEGLSLDHWTAADDIFPCLERIIIRKCLRLKRIPRGFADSMTLQLIELHQCCSSLVNSADRIRQEQLECLGNDMLKVEAFDTIRVKERKIRALATRGVRERTWTQPQWRI
>XP_016550409.1 Capsicum_annuum
MSWERLQQIFDVITSPKILIDEVQLFTLERGFHDIFISLQSFTDEPNMRDVTPKIQTLFKDDAFNLSSLYLTEPFDLFATELQNKILLIKREIRAKYSFPKISLPLPAKFVGDILPYVLENIGGLKKIHDPYSPLYVPKTVLEQIEGVSKELKSLQNFVCFVSERFIELQSQHHVNFFLHVLAVSGHASTLIWLYLPDFTPEQMNVMLSDFLRMRIKPIRPCIRKIYVDVIQSLKSTVQSGWYTNIQNEHAIDSEGSFLETILHNLVEVHANSNSTQRVALRDQLETLQKMLNFLRSNIFRVPTEDLEFLLRDIEIAIIDVGLLVYSLYEDEEKENMTLGEVHLAQVLDFLGKIQRLSIAIYVTIRKAFQSNLPRIHGLGYVDCLLNNLKEFQSCHSDSLASFMDELQLIQKEFESLQPFLEAVSEERHNDLDKIQHCVTQLIGKAREVEYIVDACINEEAPVWCLKQWILHIMEEITVIRAEVAVIREKKMDLDALNTVPAQTSNLARFPMMNEEIVGFEDVIENLRDQLIKGTKGRDVISVVGMPGLGKTTLAYRLYYDRLITSHFDIRAQCCVSQVYSRKDLLVAILRDAVNVDSGCREKQADELADQLRKTLFSKRYLILLDDVWETSVWDDLIGCFQDVNNGSRVILTTRNHEVATYARFQSDPHPLRMFNNDESWELLRKKVFGEESCPLLLNNIGQQIAMKCGQLPLSVALVAGILAEMEKKVECWEQLANNLGPHIQKDSRSVIEQSYQILPYHLRSCFLYFGAFLEDNVIDVSKLTWLWISEGFIRSCEGKSLEDIAEGYLENLIGRNLVMGTKRSPQGKIKACRIHDLLHDFCKERAKEEMRILWLRWDQNVNPSSRLSGHKQLAHRLCIDGEGDPGNWSSCLSHVFSIILHNNRLSIGHDSHIFHNLKFIKVLDLESTRISLFSFNLVYLRYFAAETSDFSIITDCWKLETLKLKTLGETMSLPITLWKMDKLRHLHISNCSFAREFALDLIENSKKLHDLKTLSTPYFSSCQEAEFILRKTPNLRELRCKVKGVYHFQDYVLNFPARIETLKIHVSYTAYPAQIEILKLQNSYTPAIPFRISAPNLKNLTLKDFYLHPQHLSEIASLQNLQVLKLKDIYFEGCKWEVRDGEFHELRILKLHAGQVHFEEWTVVDDAFPNLERLVLRDCKFLKEIPSCFEDIPSLKSIEVRNCNENVDKSARDIRETQVEDYQNSEFEVFIH
>XP_016550410.1 Capsicum_annuum
MSWERLQQIFDVITSPKILIDEVQLFTLERGFHDIFISLQSFTDEPNMRDVTPKIQTLFKDDAFNLSSLYLTEPFDLFATELQNKILLIKREIRAKYSFPKISLPLPAKFVGDILPYVLENIGGLKKIHDPYSPLYVPKTVLEQIEGVSKELKSLQNFVCFVSERFIELQSQHHVNFFLHVLAVSGHASTLIWLYLPDFTPEQMNVMLSDFLRMRIKPIRPCIRKIYVDVIQSLKSTVQSGWYTNIQNEHAIDSEGSFLETILHNLVEVHANSNSTQRVALRDQLETLQKMLNFLRSNIFRVPTEDLEFLLRDIEIAIIDVGLLVYSLYEDEEKENMTLGEVHLAQVLDFLGKIQRLSIAIYVTIRKAFQSNLPRIHGLGYVDCLLNNLKEFQSCHSDSLASFMDELQLIQKEFESLQPFLEAVSEERHNDLDKIQHCVTQLIGKAREVEYIVDACINEEAPVWCLKQWILHIMEEITVIRAEVAVIREKKMDLDALNTVPAQTSNLARFPMMNEEIVGFEDVIENLRDQLIKGTKGRDVISVVGMPGLGKTTLAYRLYYDRLITSHFDIRAQCCVSQVYSRKDLLVAILRDAVNVDSGCREKQADELADQLRKTLFSKRYLILLDDVWETSVWDDLIGCFQDVNNGSRVILTTRNHEVATYARFQSDPHPLRMFNNDESWELLRKKVFGEESCPLLLNNIGQQIAMKCGQLPLSVALVAGILAEMEKKVECWEQLANNLGPHIQKDSRSVIEQSYQILPYHLRSCFLYFGAFLEDNVIDVSKLTWLWISEGFIRSCEGKSLEDIAEGYLENLIGRNLVMGTKRSPQGKIKACRIHDLLHDFCKERAKEEMRILWLRWDQNVNPSSRLSGHKQLAHRLCIDGEGDPGNWSSCLSHVFSIILHNNRLSIGHDSHIFHNLKFIKVLDLESTRISLFSFNLVYLRYFAAETSDFSIITDCWKLETLKLKTLGETMSLPITLWKMDKLRHLHISNCSFAREFALDLIENSKKLHDLKTLSTPYFSSCQEAEFILRKTPNLRELRCKVKGVYHFQDYVLNFPARIETLKIHVSYTAYPAQIEILKLQNSYTPAIPFRISAPNLKNLTLKDFYLHPQHLSEIASLQNLQVLKLKDIYFEGCKWEVRDGEFHELRILKLHAGQVHFEEWTVVDDAFPNLERLVLRDCKFLKEIPSCFEDIPSLKSIEVRNCNENVDKSARDIRETQVEDYQNSEFEVFIH
>XP_016550411.1 Capsicum_annuum
MSWERLQQIFDVITSPKILIDEVQLFTLERGFHDIFISLQSFTDEPNMRDVTPKIQTLFKDDAFNLSSLYLTEPFDLFATELQNKILLIKREIRAKYSFPKISLPLPAKFVGDILPYVLENIGGLKKIHDPYSPLYVPKTVLEQIEGVSKELKSLQNFVCFVSERFIELQSQHHVNFFLHVLAVSGHASTLIWLYLPDFTPEQMNVMLSDFLRMRIKPIRPCIRKIYVDVIQSLKSTVQSGWYTNIQNEHAIDSEGSFLETILHNLVEVHANSNSTQRVALRDQLETLQKMLNFLRSNIFRVPTEDLEFLLRDIEIAIIDVGLLVYSLYEDEEKENMTLGEVHLAQVLDFLGKIQRLSIAIYVTIRKAFQSNLPRIHGLGYVDCLLNNLKEFQSCHSDSLASFMDELQLIQKEFESLQPFLEAVSEERHNDLDKIQHCVTQLIGKAREVEYIVDACINEEAPVWCLKQWILHIMEEITVIRAEVAVIREKKMDLDALNTVPAQTSNLARFPMMNEEIVGFEDVIENLRDQLIKGTKGRDVISVVGMPGLGKTTLAYRLYYDRLITSHFDIRAQCCVSQVYSRKDLLVAILRDAVNVDSGCREKQADELADQLRKTLFSKRYLILLDDVWETSVWDDLIGCFQDVNNGSRVILTTRNHEVATYARFQSDPHPLRMFNNDESWELLRKKVFGEESCPLLLNNIGQQIAMKCGQLPLSVALVAGILAEMEKKVECWEQLANNLGPHIQKDSRSVIEQSYQILPYHLRSCFLYFGAFLEDNVIDVSKLTWLWISEGFIRSCEGKSLEDIAEGYLENLIGRNLVMGTKRSPQGKIKACRIHDLLHDFCKERAKEEMRILWLRWDQNVNPSSRLSGHKQLAHRLCIDGEGDPGNWSSCLSHVFSIILHNNRLSIGHDSHIFHNLKFIKVLDLESTRISLFSFNLVYLRYFAAETSDFSIITDCWKLETLKLKTLGETMSLPITLWKMDKLRHLHISNCSFAREFALDLIENSKKLHDLKTLSTPYFSSCQEAEFILRKTPNLRELRCKVKGVYHFQDYVLNFPARIETLKIHVSYTAYPAQIEILKLQNSYTPAIPFRISAPNLKNLTLKDFYLHPQHLSEIASLQNLQVLKLKDIYFEGCKWEVRDGEFHELRILKLHAGQVHFEEWTVVDDAFPNLERLVLRDCKFLKEIPSCFEDIPSLKSIEVRNCNENVDKSARDIRETQVEDYQNSEFEVFIH
>XP_016550412.1 Capsicum_annuum
MSWERLQQIFDVITSPKILIDEVQLFTLERGFHDIFISLQSFTDEPNMRDVTPKIQTLFKDDAFNLSSLYLTEPFDLFATELQNKILLIKREIRAKYSFPKISLPLPAKFVGDILPYVLENIGGLKKIHDPYSPLYVPKTVLEQIEGVSKELKSLQNFVCFVSERFIELQSQHHVNFFLHVLAVSGHASTLIWLYLPDFTPEQMNVMLSDFLRMRIKPIRPCIRKIYVDVIQSLKSTVQSGWYTNIQNEHAIDSEGSFLETILHNLVEVHANSNSTQRVALRDQLETLQKMLNFLRSNIFRVPTEDLEFLLRDIEIAIIDVGLLVYSLYEDEEKENMTLGEVHLAQVLDFLGKIQRLSIAIYVTIRKAFQSNLPRIHGLGYVDCLLNNLKEFQSCHSDSLASFMDELQLIQKEFESLQPFLEAVSEERHNDLDKIQHCVTQLIGKAREVEYIVDACINEEAPVWCLKQWILHIMEEITVIRAEVAVIREKKMDLDALNTVPAQTSNLARFPMMNEEIVGFEDVIENLRDQLIKGTKGRDVISVVGMPGLGKTTLAYRLYYDRLITSHFDIRAQCCVSQVYSRKDLLVAILRDAVNVDSGCREKQADELADQLRKTLFSKRYLILLDDVWETSVWDDLIGCFQDVNNGSRVILTTRNHEVATYARFQSDPHPLRMFNNDESWELLRKKVFGEESCPLLLNNIGQQIAMKCGQLPLSVALVAGILAEMEKKVECWEQLANNLGPHIQKDSRSVIEQSYQILPYHLRSCFLYFGAFLEDNVIDVSKLTWLWISEGFIRSCEGKSLEDIAEGYLENLIGRNLVMGTKRSPQGKIKACRIHDLLHDFCKERAKEEMRILWLRWDQNVNPSSRLSGHKQLAHRLCIDGEGDPGNWSSCLSHVFSIILHNNRLSIGHDSHIFHNLKFIKVLDLESTRISLFSFNLVYLRYFAAETSDFSIITDCWKLETLKLKTLGETMSLPITLWKMDKLRHLHISNCSFAREFALDLIENSKKLHDLKTLSTPYFSSCQEAEFILRKTPNLRELRCKVKGVYHFQDYVLNFPARIETLKIHVSYTAYPAQIEILKLQNSYTPAIPFRISAPNLKNLTLKDFYLHPQHLSEIASLQNLQVLKLKDIYFEGCKWEVRDGEFHELRILKLHAGQVHFEEWTVVDDAFPNLERLVLRDCKFLKEIPSCFEDIPSLKSIEVRNCNENVDKSARDIRETQVEDYQNSEFEVFIH
>XP_016550413.1 Capsicum_annuum
MSWERLQQIFDVITSPKILIDEVQLFTLERGFHDIFISLQSFTDEPNMRDVTPKIQTLFKDDAFNLSSLYLTEPFDLFATELQNKILLIKREIRAKYSFPKISLPLPAKFVGDILPYVLENIGGLKKIHDPYSPLYVPKTVLEQIEGVSKELKSLQNFVCFVSERFIELQSQHHVNFFLHVLAVSGHASTLIWLYLPDFTPEQMNVMLSDFLRMRIKPIRPCIRKIYVDVIQSLKSTVQSGWYTNIQNEHAIDSEGSFLETILHNLVEVHANSNSTQRVALRDQLETLQKMLNFLRSNIFRVPTEDLEFLLRDIEIAIIDVGLLVYSLYEDEEKENMTLGEVHLAQVLDFLGKIQRLSIAIYVTIRKAFQSNLPRIHGLGYVDCLLNNLKEFQSCHSDSLASFMDELQLIQKEFESLQPFLEAVSEERHNDLDKIQHCVTQLIGKAREVEYIVDACINEEAPVWCLKQWILHIMEEITVIRAEVAVIREKKMDLDALNTVPAQTSNLARFPMMNEEIVGFEDVIENLRDQLIKGTKGRDVISVVGMPGLGKTTLAYRLYYDRLITSHFDIRAQCCVSQVYSRKDLLVAILRDAVNVDSGCREKQADELADQLRKTLFSKRYLILLDDVWETSVWDDLIGCFQDVNNGSRVILTTRNHEVATYARFQSDPHPLRMFNNDESWELLRKKVFGEESCPLLLNNIGQQIAMKCGQLPLSVALVAGILAEMEKKVECWEQLANNLGPHIQKDSRSVIEQSYQILPYHLRSCFLYFGAFLEDNVIDVSKLTWLWISEGFIRSCEGKSLEDIAEGYLENLIGRNLVMGTKRSPQGKIKACRIHDLLHDFCKERAKEEMRILWLRWDQNVNPSSRLSGHKQLAHRLCIDGEGDPGNWSSCLSHVFSIILHNNRLSIGHDSHIFHNLKFIKVLDLESTRISLFSFNLVYLRYFAAETSDFSIITDCWKLETLKLKTLGETMSLPITLWKMDKLRHLHISNCSFAREFALDLIENSKKLHDLKTLSTPYFSSCQEAEFILRKTPNLRELRCKVKGVYHFQDYVLNFPARIETLKIHVSYTAYPAQIEILKLQNSYTPAIPFRISAPNLKNLTLKDFYLHPQHLSEIASLQNLQVLKLKDIYFEGCKWEVRDGEFHELRILKLHAGQVHFEEWTVVDDAFPNLERLVLRDCKFLKEIPSCFEDIPSLKSIEVRNCNENVDKSARDIRETQVEDYQNSEFEVFIH
>XP_016550414.1 Capsicum_annuum
MSWERLQQIFDVITSPKILIDEVQLFTLERGFHDIFISLQSFTDEPNMRDVTPKIQTLFKDDAFNLSSLYLTEPFDLFATELQNKILLIKREIRAKYSFPKISLPLPAKFVGDILPYVLENIGGLKKIHDPYSPLYVPKTVLEQIEGVSKELKSLQNFVCFVSERFIELQSQHHVNFFLHVLAVSGHASTLIWLYLPDFTPEQMNVMLSDFLRMRIKPIRPCIRKIYVDVIQSLKSTVQSGWYTNIQNEHAIDSEGSFLETILHNLVEVHANSNSTQRVALRDQLETLQKMLNFLRSNIFRVPTEDLEFLLRDIEIAIIDVGLLVYSLYEDEEKENMTLGEVHLAQVLDFLGKIQRLSIAIYVTIRKAFQSNLPRIHGLGYVDCLLNNLKEFQSCHSDSLASFMDELQLIQKEFESLQPFLEAVSEERHNDLDKIQHCVTQLIGKAREVEYIVDACINEEAPVWCLKQWILHIMEEITVIRAEVAVIREKKMDLDALNTVPAQTSNLARFPMMNEEIVGFEDVIENLRDQLIKGTKGRDVISVVGMPGLGKTTLAYRLYYDRLITSHFDIRAQCCVSQVYSRKDLLVAILRDAVNVDSGCREKQADELADQLRKTLFSKRYLILLDDVWETSVWDDLIGCFQDVNNGSRVILTTRNHEVATYARFQSDPHPLRMFNNDESWELLRKKVFGEESCPLLLNNIGQQIAMKCGQLPLSVALVAGILAEMEKKVECWEQLANNLGPHIQKDSRSVIEQSYQILPYHLRSCFLYFGAFLEDNVIDVSKLTWLWISEGFIRSCEGKSLEDIAEGYLENLIGRNLVMGTKRSPQGKIKACRIHDLLHDFCKERAKEEMRILWLRWDQNVNPSSRLSGHKQLAHRLCIDGEGDPGNWSSCLSHVFSIILHNNRLSIGHDSHIFHNLKFIKVLDLESTRISLFSFNLVYLRYFAAETSDFSIITDCWKLETLKLKTLGETMSLPITLWKMDKLRHLHISNCSFAREFALDLIENSKKLHDLKTLSTPYFSSCQEAEFILRKTPNLRELRCKVKGVYHFQDYVLNFPARIETLKIHVSYTAYPAQIEILKLQNSYTPAIPFRISAPNLKNLTLKDFYLHPQHLSEIASLQNLQVLKLKDIYFEGCKWEVRDGEFHELRILKLHAGQVHFEEWTVVDDAFPNLERLVLRDCKFLKEIPSCFEDIPSLKSIEVRNCNENVDKSARDIRETQVEDYQNSEFEVFIH
>XP_016550581.1 Capsicum_annuum
MSWERLQQIFDVITSPKILIDEVQLFTLERGFHDIFISLQSFTDEPNMLDVTQKIQILFQDAAFYFYELYLNEYVDLYASEVQNKILLAKREIRAKYSFPKMSLLPLPGKFVRGIIPCVLENIGGIMKIHDPCSPLYVPETVVERIEDVSNELKLQQNFVSFVSERVVEPQSQHHVNFFTHFLAVSGHASTLLWLNLPDLAPEEINVMLSDLLRMKIKPIQRCIREIYIDVLRSLKSTRQSGCCNNILSEDALDSESSFLETILHNLVEVPTNSNSSQRVALKDHLESLQKMLKLLRANIFLVPIKDLEFILGDIEIVVIDAGLLVYSLHENGEEKEDKALGELNLKKVLDFSGNIQRLSIEIYLTIRKAFQSNLPRIRGLGYVDCILNNLKEVQTRHSDSLSSVMDKLQLIQKEFDSLQPFVEDVAEQQHNVLPEIQHCATQLIGKAHEVEYIVDAFIGKEAPVWCLELWLLHIVEELTLIRAEVAEIREKKMDLDALNTVPAHTSNLARSPMMNEEIVGFEDVIEKLRDQLTKGTKGRDVISIVGMPGLGKTTLAYRLYSDRLVASHFDIRAQCCVSQVYSRKDLLMAILRDAISVNFECRGKQPDELADQLRKTLLPKRYLILVDDMWETRVWDDLIGCFQDANNGSRIILTTRNIEIANYTRFRSDPLQLRMFNEDESWELLRKKLFCEESFSPLLSKIGKEVAKKCEHLPLSVVLVAGILAEMEKKEECWEQFANNLGPHIHKDSRAIIEQSYQILPYHLRSCFLYFGRFLEDSVIPVSKLTRLWISEGFVRSCKGKSLEDIAEDXXXXYIGRNLVMGTKWNCRGKIKACRVHDLLHDFCKERAKEEMRLLWQKWDENANPSSRFSSDVQLAHRMCIYGEGNRAGNWSSCLSHVVSIILLNYGLDTHIFHGFKFLKVLDLELTYILSLPTDLVYLRYFAAQTPGWSISSFIENRWLLETLKLRNDRKKISLPITFLKMAKLRHLHISNFSFTRGLAETITENTEELHYPKTLCTPSFSCAQEAESILRKTPNLRELRCEVECVGNFQYYVLNFPAQLETLKIRLCYTPDTKTSPFCISAPNLRNLTLKDFLLHPQHLPKIASLQNLQVLKLKGIRFDKDWEVSDDEFPELKVLKLQQIDHLREWIVADDAFPKLECLVLRKCHCLKEIPSWFAEISSLKSITVVDCQKSVEESARDIWNTQVEEYQNSAFEVFISDRKPKQFWFR
>XP_016550945.1 Capsicum_annuum
MSSNHYLSSKRRLFERLQQLRSVLNFSETSIDIVEFFRLEFKFLEIFIALQRFTDEQHNMLDVFQKAQALFQDALVNFSELHLAEYFDFCTFKVQNKILLTKLEIRGKYSFPKISSLPLISENKDGTAIPKFVTKFLNAVMKNLRDLMKLGDNHLLHGVHRELKLLNNFLYFVSERFIDHQRQHYVNFFTHVLAVAGHASMLAWLYFSGCGYEDQDVALSEMNVLLFLQMKFKPIQQCVRKIFVDVLHSLKLSIQSGWYPNVQSEKAVDSEYRFVVAILHNLAVLSPNSNSSEKVPLKDHLAILQQMISFLRANITRVMIPGLEFLRDIDTVVIDVGLMMYSLYEGEWEKEYIELRELNRSLVLDLMGNIQCINTAIYVTIRKSFQLNLPRIHGLGYVDFLLNNLKEFQTIHSDSLASVANPLQIIQMELEGLQPFLEAIAEEQHKGIEQIQHCATQLFDIAYEVEYLVDARISREAPVWCIERWLLDIMKEIALIKDMAAEIHEMKMVGGAVNAVTAHKSSNLVRSSRMNEEIIGFEDVIEKLRDQLIKGTKGRDVISIVGMPGLGKTTLAYRLYYDRSVSSHFDIRAQCCVSQLYSRKELLMAILSDAITEKFERSKKQTDELADELRRKQPDELADQLRKTLLPRRYLILVDDVWETSVWDDLVGCFNDANNGSRIILTTRNLEVANYTRFQSDPLQLRMFNDDESWELLRKMVVGEESCSPLLTKVGQQIAKKCGQLPLSVVLVAGILAELEKEEECWKQFANNLGPHIHKDSRAIIEQSYQILPYHLRSCFLFFGSFPEDNVLPVRELTWLWISQGFVKSCEGKSLEDLAQGYLENLIGRNLVMGTKRSSRGKTKACRIHDLLHDFCKERAKEENFLLWIKRNENAGPSSCFDSHNRLAHHMSISTVGDWSSCWSHVGSVFLIDDPAWQSRDLLYQIYTFKFLKVLNMMNILVDYFPTGLVYLRFFAAKVSLRDYNSIIDNSWKLEVLMLQNTNFSRIMRLPIRVRNMVKLRHLQIGNCCFSKELLENFENLYDLQTLSTPFIAEVQDVELILRKTPNLRILEFEIQVFENFQYGILNIPTRIEKLCIYCHNFRPGKVPKIIPFSISAPSLRSLTLCGFYLHHQHLSEIASLQNLQALRLLLIHFENEEWKVSNGEFLRLRSLKLQLIESIKEWRCIGDDAFPQLERLVLHGCPFLKEIPSCFEDISSLLSIELWHCNESVVKSARVIQETQVEDYQNSGFQVFIHDDHAFIKILKQGL
>XP_016550946.1 Capsicum_annuum
MSSDHYLSSKSRLFERLELRYGVLKSIDIVNYFMLEFKFLDIFLVLQRFTDEQHNMLDVIQKAQALFQDALMNFSESHLAECFDFRIFMVHNKILLTKLEIRAKYSFPKISSLPLNSDNNDGTSIPKFVTGFIDIVVENLGDLMKRGNNHLHHVLRELKLLKNFSCFVSERFVDHQSQHYVNFFTHVLAVAGHASMLAWLNFSGRGYEGQDVALSDMNVLLFLQMKFKPVQQCVRKIYVDVLQSLKLSIQSGWYPNVQSKNAVDSVSSFVVTILRDLVDFSTNSNSSEKVSLKDHLEILRKMINFLRATIMRVMIQDLEFRQDIDTVVIDVGLLIYSLYEEVWEKEDIALRELNPSLVLDLMGNIQCINTAIYVTIRKGFQFTLPRIHGLGYVDFLLNNLKEFQTSHSDSLASVANPLQIIQMQLEGLQPFLEAIAEERHKDIDQIQHWATQLFDKAYEVEYLVDACISKKGPIWCIKRWVLDVMKEITLIKDEAAEIHEMKMVGGAVNAVTAHKSSNLVRSSRMNEEIIGFEDVIEKLRDQLIKGTKGRDVISIIGMPGLGKTTLAYRLYYDWSVSSHFDIRAQCCVSQLYSRKELLMAILRDAINEKFESSEKQPDELAYQLHRTLFSRRYLILVDDVWETSVWDDLVGCFRDANNGSRIILTTRNLDVANYTRFYSDPLQLRMFNEDESWELLRKKVFGEESCPPLLTEVGQQIAKKCGQLPLSVVLVAGILSELEKEEECWERFANNLGPHIHKDSRAIIEQSYQILPYHLRSCFLYFGAFPEDSVVHVSTLAQLWISQGFVKSCEGKILEDIAEGYLENLIGRNLVMGIKRNSQGKIKTCCLHDLLHDFCKERSEEENFIRWIKWNENASPSSCFDRQKQLAHHISISPYKYPIGDWSSCWSHVGSVYFFDWNYWRALQGVLLFKIYNFKFLKVLNMRDVLVHDFPTDLVYLRFFAARVHFRHDTSIKHNCWKLEVLTLLNSDNATRMSLPIRVEKMVKLRHLTITNCCFTTKLLENSVKLYDLQTLIGPYFYCVKDVELILRKTPNLRILRFRIKGVDNFRHSVLNIPTWIEKVRIHRKRAPRDYVSKIIPFSISAPSLRSLTLCDFYLHHQHLSEIASLQNLQTLGLQEIGFENEEWKVSNGEFLQLRTLKLQDIKCIKEWRCVNDDAFPQLERLVLHYCQNLKEIPSCFKDISCLLSIKVRRCNESVVKSARAIQETQVEDYQNFGFQVFIDDD
>XP_016550947.1 Capsicum_annuum
MSSDHYLSSKSRLFERLELRYGVLKSIDIVNYFMLEFKFLDIFLVLQRFTDEQHNMLDVIQKAQALFQDALMNFSESHLAECFDFRIFMVHNKILLTKLEIRAKYSFPKISSLPLNSDNNDGTSIPKFVTGFIDIVVENLGDLMKRGNNHLHHVLRELKLLKNFSCFVSERFVDHQSQHYVNFFTHVLAVAGHASMLAWLNFSGRGYEGQDVALSDMNVLLFLQMKFKPVQQCVRKIYVDVLQSLKLSIQSGWYPNVQSKNAVDSVSSFVVTILRDLVDFSTNSNSSEKVSLKDHLEILRKMINFLRATIMRVMIQDLEFRQDIDTVVIDVGLLIYSLYEEVWEKEDIALRELNPSLVLDLMGNIQCINTAIYVTIRKGFQFTLPRIHGLGYVDFLLNNLKEFQTSHSDSLASVANPLQIIQMQLEGLQPFLEAIAEERHKDIDQIQHWATQLFDKAYEVEYLVDACISKKGPIWCIKRWVLDVMKEITLIKDEAAEIHEMKMVGGAVNAVTAHKSSNLVRSSRMNEEIIGFEDVIEKLRDQLIKGTKGRDVISIIGMPGLGKTTLAYRLYYDWSVSSHFDIRAQCCVSQLYSRKELLMAILRDAINEKFESSEKQPDELAYQLHRTLFSRRYLILVDDVWETSVWDDLVGCFRDANNGSRIILTTRNLDVANYTRFYSDPLQLRMFNEDESWELLRKKVFGEESCPPLLTEVGQQIAKKCGQLPLSVVLVAGILSELEKEEECWERFANNLGPHIHKDSRAIIEQSYQILPYHLRSCFLYFGAFPEDSVVHVSTLAQLWISQGFVKSCEGKILEDIAEGYLENLIGRNLVMGIKRNSQGKIKTCCLHDLLHDFCKERSEEENFIRWIKWNENASPSSCFDRQKQLAHHISISPYKYPIGDWSSCWSHVGSVYFFDWNYWRALQGVLLFKIYNFKFLKVLNMRDVLVHDFPTDLVYLRFFAARVHFRHDTSIKHNCWKLEVLTLLNSDNATRMSLPIRVEKMVKLRHLTITNCCFTTKLLENSVKLYDLQTLIGPYFYCVKDVELILRKTPNLRILRFRIKGVDNFRHSVLNIPTWIEKVRIHRKRAPRDYVSKIIPFSISAPSLRSLTLCDFYLHHQHLSEIASLQNLQTLGLQEIGFENEEWKVSNGEFLQLRTLKLQDIKCIKEWRCVNDDAFPQLERLVLHYCQNLKEIPSCFKDISCLLSIKVRRCNESVVKSARAIQETQVEDYQNFGFQVFIDDD
>XP_016550948.1 Capsicum_annuum
MSSDHYLSSKSRLFERLELRYGVLKSIDIVNYFMLEFKFLDIFLVLQRFTDEQHNMLDVIQKAQALFQDALMNFSESHLAECFDFRIFMVHNKILLTKLEIRAKYSFPKISSLPLNSDNNDGTSIPKFVTGFIDIVVENLGDLMKRGNNHLHHVLRELKLLKNFSCFVSERFVDHQSQHYVNFFTHVLAVAGHASMLAWLNFSGRGYEGQDVALSDMNVLLFLQMKFKPVQQCVRKIYVDVLQSLKLSIQSGWYPNVQSKNAVDSVSSFVVTILRDLVDFSTNSNSSEKVSLKDHLEILRKMINFLRATIMRVMIQDLEFRQDIDTVVIDVGLLIYSLYEEVWEKEDIALRELNPSLVLDLMGNIQCINTAIYVTIRKGFQFTLPRIHGLGYVDFLLNNLKEFQTSHSDSLASVANPLQIIQMQLEGLQPFLEAIAEERHKDIDQIQHWATQLFDKAYEVEYLVDACISKKGPIWCIKRWVLDVMKEITLIKDEAAEIHEMKMVGGAVNAVTAHKSSNLVRSSRMNEEIIGFEDVIEKLRDQLIKGTKGRDVISIIGMPGLGKTTLAYRLYYDWSVSSHFDIRAQCCVSQLYSRKELLMAILRDAINEKFESSEKQPDELAYQLHRTLFSRRYLILVDDVWETSVWDDLVGCFRDANNGSRIILTTRNLDVANYTRFYSDPLQLRMFNEDESWELLRKKVFGEESCPPLLTEVGQQIAKKCGQLPLSVVLVAGILSELEKEEECWERFANNLGPHIHKDSRAIIEQSYQILPYHLRSCFLYFGAFPEDSVVHVSTLAQLWISQGFVKSCEGKILEDIAEGYLENLIGRNLVMGIKRNSQGKIKTCCLHDLLHDFCKERSEEENFIRWIKWNENASPSSCFDRQKQLAHHISISPYKYPIGDWSSCWSHVGSVYFFDWNYWRALQGVLLFKIYNFKFLKVLNMRDVLVHDFPTDLVYLRFFAARVHFRHDTSIKHNCWKLEVLTLLNSDNATRMSLPIRVEKMVKLRHLTITNCCFTTKLLENSVKLYDLQTLIGPYFYCVKDVELILRKTPNLRILRFRIKGVDNFRHSVLNIPTWIEKVRIHRKRAPRDYVSKIIPFSISAPSLRSLTLCDFYLHHQHLSEIASLQNLQTLGLQEIGFENEEWKVSNGEFLQLRTLKLQDIKCIKEWRCVNDDAFPQLERLVLHYCQNLKEIPSCFKDISCLLSIKVRRCNESVVKSARAIQETQVEDYQNFGFQVFIDDD
>XP_016552121.1 Capsicum_annuum
MMSSNHNYLSSKSRLFEHLQQLEDIRYFPETSRDTVEFVKQEFKFLDFFLSLQSFTDEPDMLDVTQKVRDLFQDTVVHFSELRLTEYFDFCIFMVQNKIWLIKMEIRSKYSFPKISSLPNLANIAIPKFAKEFMDIVVGNLRDLVNLGYCHSLLDVPETKKHVDRVVRELKSLQNFVCFVSERFIVPDQSQHHVNFFAHALSVASHASMLVWLYLSGHGYEDQDVALGEINVLLFLQMKFRPIQPSIREIYISVLRVLKSTIQSGGWCPNIQHEHANDVEANFLETVIHNLVELPTNSNASQRVALKDHLPILQEMLNLLRANTICVPIQDLELLRQDIDTVIDVGLFVFSLYHGEDEKEVMAPGEVNPTQALDLSGNLKRIISTMIRLTIRKAFQSNLPRIHGLGYVDFFLNNLKELQRRHSDSLDYVRNQLQIIQKEFESLQPFLESVTEEGHNDLDKIHRCATQLIGKAYEVEYIVDACISKEAHVLCLKHCLLDIMEEITLLRDEVADIHEKEMVGDVKNSTVTAHASSSLTQSLRMDEEIVGFKDVTKKLKDQLINGTKGRDVITIAGMPGLGKTTLAYSLYSDRLVASHFDRCAQYCVSQVYSRKDLLLAVLHDVMGENPQREFKRADELADELRKALFSKRYLILIDDVWETSVWDDLVGCFQDANNGSRVILTTRNHEVANYARFHSDPLLLRMFNDDESLELLRKKVFGEESFPPLLTNIGKQIAKRCGGLPLSVSLVAGILLKMEKKEECWEQVANNIGPYIHNDSRAILEHSFRVLPYHMRSCFLYFGSFLEDSVIPISKLTRLWISEGFVKSCNGKSLEDIAEGYLENLIGRNLVMGTKRSSRGKIKACRIHDLLHDFCKERAKEQNLFVWINRDQQNVNPSSLAYHQKKLAHRLSIYGERYCIGEPSLSWSHVGSIVLHKDVDAEISLDPISLNFHSFKFLKVLDLEFTRIDSFPSGLVYLRYFAAKTKESSMSSFVANHQHLETLIVFNYGNEMSLSVTMWEMVKLRYLLISYCSTTTLIENTRELFDDSKELYDLKTFSNPKFSCVQDADLILRKTPNLQKLRCIFHGVDYFKYHVLHFPSQLETLKIRHKSAVHVKAIPFCISAPNLKNLTLEFFFLHHKRLSEIASLQNLEVLKLNRIDFEDMEWEVRDGEFPRLKVLKLEGIFCFKEWIVADDAFPELERLILRDCEYLQDIPSSFAELSSLKWIEVKGCNKSVENSTRDIWVTKVEDYQISDFDAFVHKTAEKKSRSRATGTGTIPWQIEARAIRAKYLKY
>XP_016552749.1 Capsicum_annuum
MAHASVASLMRTIESLLTSNSPIKSLIPNRKLCALREKVSSLEVFLKNFEKNNVFGKMTDFEVEVKEVANSVEYTILLKVTKTIMEKNKSIIGITGSRFFNGISNIWTCRKFRKSLQQKFRKSLQQLAKDIDHIXKESTKIQDKGRQVSKESLVHDFSSSTNNILNVNNNMVGRDDQNERLLEDLTVSYSGEPKVIPIVGMGGIGKTTLAKEAYNHESILRRFDVRAWATVSQQHNIKDILLSLLQSTIKIDDKVKEEGEAKLADMLQKNLKKKRYLIVLDDIWSCEVWDSVRRCFPTEDNGSGILLTTRNTEVARDAGTENLSLQMDIMGLDESWNLFKSVAFANEALSYEFETIGKKIAEKCHGLPLTIAVVAGLLKSKRAIENWEIVAKDVKSFVTNDPDERCSRVLGLSYNHLTSDLKTCLLHFGIFPEDSEIPAKNLMRSWMAEKCLQELVDRCLVLVCKKSLAGTKIRSCKVHDLIYDLCVREIQKENIFITNNIVLDFSDSESPYLSMQIIHPFKPVNGDKIGYCHDGLYGALLTPVHHQLRDHDNNDLLIRTRSIFSFHLKDLYHILKLELIHFKLLKVLELRQILIDVFPLHILSLIWLRYLSLHFRKKEDIPPEICSLWNLQTFIVEGFSGSVTTFPEEIWGLMQLRHLKLPEFYLPNPPSISADKKSHMGFSNIQTISYLSMDCCTKEVIMGIQNVKELGLSAYWIDSDGLLNNLVHLQQLQTLSLTYCLSRSSPASAKAFPATLKKLKLERTWLSWSYLDIIAELPNLEVLKLMVDACDGEEWHSNFRGFTRLKLLLIEENFLQYWKATDDNFPVLEHLVLKECSYLKEIPIEFAEIPTLQLIELTRCLPELGESAERIQKEQEDLGNNPVDVHTSDPLVLSHHNDDDEEEEEDSDVDVAEDDDDDDDSDVDLRDHDALSDENFVMSLTHTNDDNSPLRRIRSIFLFAAPSLSTNSNFELGHLNLIRILDLSSMYFSDFPLQILSLFLLRCLSFSTHTSFGIPRGIRKLLNLQTFIVQGSVQSFIKFPELTWEIKQLRYLKLRSFYLPDTPSSSVDVERNLIXSNIQSVSGLLPYCCTEKVLSGIQNIKKLCIRGHVYDYDMREEVMDFREIVDLHQLETLSIKVDRYHVSHWSSRSHKSTVCVPNATHFPTKLKKLKLVATHLTWEDLNIIGQWPNLEVLKLKENACHGLEWQPIGGRFCRLKLLLIEGTNLKYWKATDDHFPALENLVIRHSLHLEEIPIVFADIYSLQLIELQNCSAKLMSSAGRIQGEQESLGSKGVNIRSYNDPAECEHSRSDSDLD
>XP_016552750.1 Capsicum_annuum
MASALAEVTWLEGLFSELRMSITKPIFLFSDRKSAIQLASNPIFHEKTKHIEVDCHFIRDKIKEGYNFSHSNVILFRYFYLLFFIHLFIVTHNIVIYSFLFSNTFFSDFEAGRSAIERFQVITANERNENTVDMAHASVASLMRTIESLLTSNSPMQTLICDHKDEICALHEKISSLEVFLKNFEKNNVSGELTDLEVQIKKVANIVEQTIQLRVTEVLLANDENLREKAHERLSDSLQQVAEDIDRIWKESTNIQDKGKHASKESTVQEFLSSSRNILNVENSMVGRDDQRKRLVEDLTRSYSGEPKVIAIVGMGGIGKTTLANEVYNDACIRSHFDVCAWATISQQHNVKEILLSLLRSTKSDSFDMNNEAELANMLQKSLKGKRYLIVLDDMWKTEAWDDAVRLCFPSENKGSGILLTTRNIEVARDDGTENLSLQMDLMGPDESWNLFKSVAFANEALPSEFETIGKQIAEKWHGLPLTIVVVARLLKSKRAIEDWENVAKDVKSFVTNDAGTMFTCA
>XP_016552751.1 Capsicum_annuum
MTDLEVQIKEVSNIGEQTIQLRVTEVFLANDENLRVKAEERLSDSLQQVAEDIDSIWKESTNIQYKGKQVSKESLVHDFSSSTNDIFKVKNNMVGRDDQRKRLLEDLTKSYYDEPKVIPIVGMGAIGKTTLANEVYNHESILCRFDVRAWATISQQHNIKEILLSLLRSTIEMDDTVEIKGEAELADMLQKRLKGKRYLIVLDHMWKSEAWDAVRLCFPSENKGSRILLTARNTKVARDPGTENLSLQMGFMDQHESWNLFKISAFSNEALPYEFETIGKQIADECHGLPLTIVVVAGLVKSKREIEDWKSVAKDVRSFVTNDPDERCSRVLRLSYNHLTRDLKTCLLHFGIFPEDSEIPVKNLMRSWMAEGFLKLENDLEGEAEKCLQELVDRCLVLVCKKSLDGTKIRSCKVHDLIYDLCLREVQRGNVFIMNDIFLDVSDSECRYLSMKKMQPFKRVTSDEIYYCSFGLYRALLTPVHRQLRDHDNNDLLKRTRSIFSFQLMESLFILQSKLIHFKLLKVLELRHREIDNFPLQILSLIWLRFLSLLCRENLDIPPEICRLWNLQTFIVQVPRFDGPVKITFPEEIWGLMQLSISNCPYFICQIARVDLLTKEGL
>XP_016552860.1 Capsicum_annuum
MENEGERKNNFVVSFSALRKDIVNVLDFMERLKNEEDQNAVDIADQIEELKSVLAFICTYIQLPYSDLEEFEDIMSAARQRVENLLRPILDDVDSNVGCKYTMDHVLPSLMDNIDDCISSCHHSTSSAMMTEEQLNFLLQNLHHRCKYRAEQIFTLDTQYEILQNVSVNMKDFHGLIVNGYIEHEIVQYVLPQFQLLAERVGIFLWHDRLDRDSRLFKLAHLLMKIIPIELEVMHICYTNLKASASAEVGCFIKQLLETSPDNLGEYLIHLREHMVTVITANTSGARNIHIMIEFLLIILTDMPKDFIHHDKLFDLLARVGALIKEVSTLVHDLEEKSRNEKSTDETSCANLDLLKNIELLMEDLKHSYLKAPDSCQWSFPMNDGPLFMHLLHIHLKDLLDSHAYSVALIKEEIWLVKEDLEFIRSFIASIDEELCKDLWARVLDVAYEAKDVIDSIIVRDNGVLNLIFSLPVTIQKVRLIKEDVTNLLEKIPKNRSRNAVNSPKNPVESKSFTGGKVIVGFKEETNWLISKLTSGPKDLDVISITGMPGSGKTTLAYKVYNDDSVCSHFDLRAWCTVDQEYEEKSLLVKLFNQVTGSDLKFSEDIDVADMLRRQLYGKRYLIVLDDVWDTSTWDDLTKTFPEVKKGSRIVLTTRLKEVAFHGKGNTDPLNLRLLRLEESWELLQKRAFGNECCPDELLEVGKEIVLNCKGLPLVVDLIAGVIAGLEKKRAVWLEVRNNLNSFILNSEVDVMKVIELSYDHLPHHMKPCFLYLASFPKDSKISRDKLKMFWRAEGLVEQIEIKSLEEVMEIYLENLISSSLVTSLNEIGDFPTCQIHDLVHDFCLIKARAENLFGKISSSDPSFSSLDLMPRIVTINYDKEHFGPNNFVLLDSKMERRSSKHLYSLLISGDKMKDHLSDTCHLRDLRLLRVLLLYPSFMMVKDSLLNEICMLNHLRFLRIWTEVKSLPSSFSNLWNLETLWVDNEESTWELLPTIWDLVKLRMLSIKACSFFDMDTNEPILIAEDSKLEKLRVLESLVLSYSKEMEDIFIRFPNLQRLRFVLQESWDYSTERYWFPKLDYLTELELLIVSFKSSNTNDRVPSIATAWSWDFHFPSNLKILSLWDFPLTSNSLSTIARLPNLEELFLSSTIMQEEEWNMEEEDTFVNLKYLELEEVTLAKWEFGEESFPVLEKLLLLGCRKLTEIPPNFGDIGSLKIIQLDESPQLEDSALEIKQYVEDIRGEDKLQILGPNNIPLSKTDPENLKGREGEVSLVE
>XP_016552861.1 Capsicum_annuum
MENEGERKNNFVVSFSALRKDIVNVLDFMERLKNEEDQNAVDIADQIEELKSVLAFICTYIQLPYSDLEEFEDIMSAARQRVENLLRPILDDVDSNVGCKYTMDHVLPSLMDNIDDCISSCHHSTSSAMMTEEQLNFLLQNLHHRCKYRAEQIFTLDTQYEILQNVSVNMKDFHGLIVNGYIEHEIVQYVLPQFQLLAERVGIFLWHDRLDRDSRLFKLAHLLMKIIPIELEVMHICYTNLKASASAEVGCFIKQLLETSPDNLGEYLIHLREHMVTVITANTSGARNIHIMIEFLLIILTDMPKDFIHHDKLFDLLARVGALIKEVSTLVHDLEEKSRNEKSTDETSCANLDLLKNIELLMEDLKHSYLKAPDSCQWSFPMNDGPLFMHLLHIHLKDLLDSHAYSVALIKEEIWLVKEDLEFIRSFIASIDEELCKDLWARVLDVAYEAKDVIDSIIVRDNGVLNLIFSLPVTIQKVRLIKEDVTNLLEKIPKNRSRNAVNSPKNPVESKSFTGGKVIVGFKEETNWLISKLTSGPKDLDVISITGMPGSGKTTLAYKVYNDDSVCSHFDLRAWCTVDQEYEEKSLLVKLFNQVTGSDLKFSEDIDVADMLRRQLYGKRYLIVLDDVWDTSTWDDLTKTFPEVKKGSRIVLTTRLKEVAFHGKGNTDPLNLRLLRLEESWELLQKRAFGNECCPDELLEVGKEIVLNCKGLPLVVDLIAGVIAGLEKKRAVWLEVRNNLNSFILNSEVDVMKVIELSYDHLPHHMKPCFLYLASFPKDSKISRDKLKMFWRAEGLVEQIEIKSLEEVMEIYLENLISSSLVTSLNEIGDFPTCQIHDLVHDFCLIKARAENLFGKISSSDPSFSSLDLMPRIVTINYDKEHFGPNNFVLLDSKMERRSSKHLYSLLISGDKMKDHLSDTCHLRDLRLLRVLLLYPSFMMVKDSLLNEICMLNHLRFLRIWTEVKSLPSSFSNLWNLETLWVDNEESTWELLPTIWDLVKLRMLSIKACSFFDMDTNEPILIAEDSKLEKLRVLESLVLSYSKEMEDIFIRFPNLQRLRFVLQESWDYSTERYWFPKLDYLTELELLIVSFKSSNTNDRVPSIATAWSWDFHFPSNLKILSLWDFPLTSNSLSTIARLPNLEELFLSSTIMQEEEWNMEEEDTFVNLKYLELEEVTLAKWEFGEESFPVLEKLLLLGCRKLTEIPPNFGDIGSLKIIQLDESPQLEDSALEIKQYVEDIRGEDKLQILGPNNIPLSKTDPENLKGREGEVSLVE
>XP_016553060.1 Capsicum_annuum
MTDLEVEVKEVVNAVEHTFQLRLTDIETDIDRVWKESTKIQEKGKQASKESLVQDFSSSANDTLNVKNNMVGHDDQRKLLLSLLTVGYSGKHKVIPIIGMGGIGKTTLAKEIYNDVCIRCHFDVRAWATVSQQHNVKEILLSLLRSTKGDTDDTFDVVDKAKIADMLQKSLKGKRYLIFLDDIWSCELWDGVRRCFPTENNAGSRILLTTRNNEVACYTGKQIAEKCHGLPLTIVVAAGLLKSKRAIEDWESVAQDVKSFITNDPNERCSHVLGLSYNNFTSNLKACLLYFGIFREDTEIQVKYLMRLWMAEGFLNSENDLEGEAMKCLQDLIDRCLVFVGKKSLNETNIRSCKVHDLIHDVCLRELQRGTIYIRNDIVFEKSDANLVPSECQSLSSRNMKPFKRWTRDEIRGGHNGLYKALLTPVHCQLTDDDNNNILKRTRSILYYGFYYSTFILKSDLIHFKLLKAMDLRPLEIDRFPLEILSLIWLRYLAFSYPRNFDIPSEICKQGNLQTFIDNRYARSDVTFPEKIWGLMQLRHLEMDTFRLPNRPRGSVDKGRHLDFQNLQTISYLCPSCCTKEVISWIQNVKKLRIRGDKVDDESLLESCNAQQFGLQYRP
>XP_016553061.1 Capsicum_annuum
MAYASVASLMRTMGVVLASKLPMRSVISDHEEEFLALHKKVSFFEIFLKNFEKNKTSGKMTDLEAQIKELATIMYYREKIHEWFQDSLKQVVEEFDCVQKELTKFQDKGKQAPKEFLVQDSSSVKHTPYVENNMVGRDDQMKWMLTELTRYGGSSGELKVIPIVGMGGVGKTTLAKEVYNDESIRLHFDVRAWATVSQKHNIKEILPSLWRCEKGENIYVDSEAELADKLQKSLKGKRYLIVLDDMWDSEAWDAVRLCFPSENNGSRILLTTRNTEVARCAGTKNLSLQMSFMDQHESWKLFESIAFSNEVLPSEFETIGKQIVNKCHGLPLSISVVAGLLKSRRTIEYWENVAKDVKSVTNDPDKQFFGCVGVEL
>XP_016553062.1 Capsicum_annuum
MVGCDDQRKQLVEDLTRSYSGEPKVIPIVGMGGIGKTTLENEVYNDAYIRSHFDVCAWATISQQHNVKEILLSLQCSTKSDTFDINDEAELANMLQKSLKGKRYLIVLDDMWKTEAWDAMRLCFPSENKGSGILLTTRNNEVACYADTENVSLRMSFMDQDESWSLFKSAAFASEALPSEFETTGKQITEKCHGLPLTIVVVAGLLKSKRAIEDWENVAKDVKSFVTNDPDELCSRVLGLSYNHMTSDLKACLLHFGIFPEDSEIPAKNLMRLWMAEGFLKLGNDLEGEAEKCLQELVGRCLVLVCKKSQDGAKIRSCKVHDLIYDLWVREIQRENIFIINDIVLDYSDSKRRYLSMQKMQPFKCVTGDKIDCCPYGLYRALLTPVHHHENNDLLK
>XP_016553065.1 Capsicum_annuum
MAHANVASLMRTVQSLLTSKSPMQSLTCNHSEDFAAVHEKISSLKVVVKNFEKNNISGELTDLEVQVKEVANTVEQTIQLGVTEVVLANDENLRVKAHERLSDGLQQAAKDIDSIWKESTKIQDKGNAMNFQWFKIFQCFTIFQWFNIFQWFNKTSKEYTNVENSMVGCDDQRKRLVEDLTRSYSGEPKVIPIVGKGGIGKTTLANEVYNDACIRSNFDVCAWATVSQQQNVKEILLSLFRSTKVDKVFMESEAKLPDMLQKSLKGKRYLIVLDDMWKSEAWDAMRLCFPRENKGSRILLTTRNTEVARYAGTKNSLSMRFMDQDESWNLFKSVAFSSEELPSDLETIGKQIADEYHWLPLTIVVVAGLLKSKRAIEDWESVAKDVKSFVTNDPDERCSRVIGLSYYHLTSDLKTCLLHFGIFPEDSDISVKNLMRSWMAEGFLKLENDLEGEAQKCLQ
>XP_016553073.1 Capsicum_annuum
MAHANVASLMRTVESLLTCNSPMQSLTCNHSEDFSALHEKISSLEVVVKNFEKNNISGELTDLEVQVKEVANTVEQTIQLGVTEVVLANDENLRVKAHERLSDRLQQVAEEIDRVWKESTKIQDKGKQASKESTVQEFPSSSKDIWNVKNNMVGRDDQRKRLVEDLTRSYSGEPKVIPIVGMGGIGKTTLANEVYNDACIRSHFDVCAWATVSQQQNVKEILLSLLRSIKVDKVFTGSEAELADMLQKSLKCKRYLIVLDDIWKSEAWDAVRLCFPSENKGSGILLTTRNTEVARDAGTKNLSLQMDLMGPDESWSLFKSVAFSSEALPYEFETVGKQIADECHGLPLTIVVVAGLLKSKRAIEDWRSVAKDVKSFVTNDPDERCSRVLGLSYDHLTSDLKACLLHFGIFPEDSDIPVKNLMRKWMAEGFLKLENDLEGEAEKCLQELVDRCLVLVCKKSRDGTKIISCKVHDLIYDLCLTELQRENIYIMNDIVLGVSKRGNLSMQKMQPFKRVTGGEIDYCPNGLYRALLTPVHRLLRDHDNNDLLKRTRSIFSLHLSFSSRVLKSELIHFKLLKVLELRHIEIDNFPLQILSLIWLSYLSLQCRENLDIPPEICRLWNLQTFIVQEVQTFIVHGPSRIVKITFPEEIWGLMQLRHLKLPRFYLPDCPSGSVDKGRHLDFSNLQTIAYLSSRCCTKEVILGIQNVKKLGIVQDENDYGCFRDAGLFNNLHQLETLSLQYLFNRFFPASAEAFPATLKKLKLKRTFLSWSCLDIIAELPNLEVLKLMADACHGEEWYPNVEGFTRLKLLIIVFTNLKYWKATYDNFPVLESLVLRHCRCLKEIPIEFAEINSLQLIELTGCLPELGESAARIQQEQEDLGNNPVDVRISNPWGF
>XP_016553074.1 Capsicum_annuum
MAHANVASLMRTVESLLTCNSPMQSLTCNHSEDFSALHEKISSLEVVVKNFEKNNISGELTDLEVQVKEVANTVEQTIQLGVTEVVLANDENLRVKAHERLSDRLQQVAEEIDRVWKESTKIQDKGKQASKESTVQEFPSSSKDIWNVKNNMVGRDDQRKRLVEDLTRSYSGEPKVIPIVGMGGIGKTTLANEVYNDACIRSHFDVCAWATVSQQQNVKEILLSLLRSIKVDKVFTGSEAELADMLQKSLKCKRYLIVLDDIWKSEAWDAVRLCFPSENKGSGILLTTRNTEVARDAGTKNLSLQMDLMGPDESWSLFKSVAFSSEALPYEFETVGKQIADECHGLPLTIVVVAGLLKSKRAIEDWRSVAKDVKSFVTNDPDERCSRVLGLSYDHLTSDLKACLLHFGIFPEDSDIPVKNLMRKWMAEGFLKLENDLEGEAEKCLQELVDRCLVLVCKKSRDGTKIISCKVHDLIYDLCLTELQRENIYIMNDIVLGVSKRGNLSMQKMQPFKRVTGGEIDYCPNGLYRALLTPVHRLLRDHDNNDLLKRTRSIFSLHLSFSSRVLKSELIHFKLLKVLELRHIEIDNFPLQILSLIWLSYLSLQCRENLDIPPEICRLWNLQTFIVQEVQTFIVHGPSRIVKITFPEEIWGLMQLRHLKLPRFYLPDCPSGSVDKGRHLDFSNLQTIAYLSSRCCTKEVILGIQNVKKLGIVQDENDYGCFRDAGLFNNLHQLETLSLQYLFNRFFPASAEAFPATLKKLKLKRTFLSWSCLDIIAELPNLEVLKLMADACHGEEWYPNVEGFTRLKLLIIVFTNLKYWKATYDNFPVLESLVLRHCRCLKEIPIEFAEINSLQLIELTGCLPELGESAARIQQEQEDLGNNPVDVRISNPWGF
>XP_016553076.1 Capsicum_annuum
MAHASVASLTRTIESLLTSKSLMQSLTCDYRAEICDLHEKIGSLEVFLKNFEKNNVSGEMTDFEVEVKEVANIVEQTIQLRVTEVVLVNDEKTHERLSDTLQLVAEDMDRISKESAKIQDKGKQVSEGSLVQDFSSPTNNILNVNNNMVGRDDQMEQLLENLTGNYSGEPKVIPIVGVGGIGKTTLVKEVYNHESILCRFDVCAWATVSQQPSIKEVLLSLLQSTIKMDDTVKTKGEAELADMLQKSLKRKRCLIVLDDIWSCEVWDGVRRCFPTEDNAGSRIPLTTRNNEVACYVDTENLSLRMSFMDQDESWSLFKSAALPYEFETVGKKIADECHGLPLTIVVVAGLFKSKSTIDDWESVAKGVKSFLTNDLDEQCSRVLGLSYNHLTSDLKTCLLHFGIFPEDCEIPAKKLMRSWMAEGFLKLENDLEGETEKCLQELVDRCLILVCKKSLDGTKIRSCKVHDLIYDLCLREIQRESIFIMNDIVLGVSDSECRYLSMRKMHPFKRVTGDKIDYCPYGLYRALLTPVHHQLRDHDNNDLLKRTRSIFPFHLEDLIFPPVLKSELIHFKLLKVLELRHIEIDAFPQQILSLIWLRYLSLHCHENLDIPPEICSLWNLQFIFQGPQKFSGRSVLTTFPEEICGLMQLRHLKLSKFYLPNPPRVSADKGSHMGFXNIQTISYLSPRCCMKEVIMGIQNVKKLGIRGYETDSNGLLNNLVHLQQLETLSLTDCDSELLPASAKAFPATLKKLKLKRTWLSWSYLDIIAELPNLEVLKLMDGAWSGKQWYPNVRGFTRLKVLLIEDYYLKYWKVTDDNFSVLERLMLRYCYTLKEIPIEFAEINTLQLIELTSCLPELGESAAARIQKEQEDLGNNPVDVHISDPLSDEEEEEEVYYLDASEDDDEC
>XP_016553453.1 Capsicum_annuum
MVQNDIDDAIDQIGIIKSGGDLSSVEVDHIEELELELRFLRTFIKYKNVLLPDFLVKITRTAQQIVKKLDFGRIPDECRTNVNAERLVSQLQEFVEGNTSSMCNFELDDSDPTKYKNLNDSLRHLFGVSNPYRKKEMKILKKQLTFIQKKMRFLRYLYDTEINGYVGHEKLKGLRIQIQLMDENMGHFYLSLWYGGDQTLVSCSLCLIVLVELELKKIFLGELKASKFTQSKTFREKKLPKGFSHHLHSLLRHLKNFSSARNIDVAVEFLLVFLGDVPNHAINGKRLNEVLAKIGVVVGDILCVIKEDAIKIDDAMIQILEKIEDLKEDAEERYKSLKYSPSSEFPTIGGLNFLDSFLRKLNDMLRSESSLDLIMKPYIGILDEDLSYLTSVFREVAKVQHQHEEILKDLQRRTVRLAYEAEVSIDSIVVQYNALSHYFCSLPAIIKESKQILAKVKEMSFQNLPLKPFSEVEPSKHLPTHRSNPVNDEEIVGFENESEKIIQYLIRGTNEIDVVPVVGMGGQGKTTIAKKVYNNGSIVHHFDVRAWCIISQSYNRRDLLQEIFSQVTGKEDKGDKEDIIADELKKSLMGKRYLIVLDDMWDGKAWDDLRFSFPDVGNRSRIVITTRLEEVAKQVKHHIDPYSLPFLTSDESLKLLQKKVFQQESCPPSLQDVSKAVAERCKGLPLVIVLVAGIIKRNKMEASWWHEVKNSLVSYNGESEGYSLSTMQLSYDNLPDHLRPCLLYMGMFPEDARIPLSELISLWIAECFVQNIESRRLEETAEGYLNDLISSNVVMVSGRRYNGKVKYCQVHDVVLHFCLNKSREEKFMLAVKGNPNRFQSSRWKDRRVGFNFSTDELFSLGSKTFRRRLRSVIMTHEGNSCDRKSFSQVSDMRLVKVMDLNCPRDAQIWLDIFRPLIHLKYLAVHSIANYDWVLNLPHLETLIVRKIAKGSPLPTNFWKMEKLRHVETPEGIVDQYKDRKGMFDESSKLENLRIFRYVFIKEADNLDLLLRKCPNLQQLGISFMKAPTDDSTSGEDDYAKPFRINMESHTHLQSLSLFFPGSPVLGLQLPSNLKKLVLSRVPVHRAVSFIVGLPVLEYLQLMNYHGWNKSKEWCIPPDITFHKLKWLKLVNLRTTTWDASEESFPQLETLVLNDCYKLKEIPGSFADIPTLKQVKLIGSWADSLKASAVRIKEDIIENEGNDRIEIITKGMWAARKHP
>XP_016553454.1 Capsicum_annuum
MVQNDIDDAIDQIGIIKSGGDLSSVEVDHIEELELELRFLRTFIKYKNVLLPDFLVKITRTAQQIVKKLDFGRIPDECRTNVNAERLVSQLQEFVEGNTSSMCNFELDDSDPTKYKNLNDSLRHLFGVSNPYRKKEMKILKKQLTFIQKKMRFLRYLYDTEINGYVGHEKLKGLRIQIQLMDENMGHFYLSLWYGGDQTLVSCSLCLIVLVELELKKIFLGELKASKFTQSKTFREKKLPKGFSHHLHSLLRHLKNFSSARNIDVAVEFLLVFLGDVPNHAINGKRLNEVLAKIGVVVGDILCVIKEDAIKIDDAMIQILEKIEDLKEDAEERYKSLKYSPSSEFPTIGGLNFLDSFLRKLNDMLRSESSLDLIMKPYIGILDEDLSYLTSVFREVAKVQHQHEEILKDLQRRTVRLAYEAEVSIDSIVVQYNALSHYFCSLPAIIKESKQILAKVKEMSFQNLPLKPFSEVEPSKHLPTHRSNPVNDEEIVGFENESEKIIQYLIRGTNEIDVVPVVGMGGQGKTTIAKKVYNNGSIVHHFDVRAWCIISQSYNRRDLLQEIFSQVTGKEDKGDKEDIIADELKKSLMGKRYLIVLDDMWDGKAWDDLRFSFPDVGNRSRIVITTRLEEVAKQVKHHIDPYSLPFLTSDESLKLLQKKVFQQESCPPSLQDVSKAVAERCKGLPLVIVLVAGIIKRNKMEASWWHEVKNSLVSYNGESEGYSLSTMQLSYDNLPDHLRPCLLYMGMFPEDARIPLSELISLWIAECFVQNIESRRLEETAEGYLNDLISSNVVMVSGRRYNGKVKYCQVHDVVLHFCLNKSREEKFMLAVKGNPNRFQSSRWKDRRVGFNFSTDELFSLGSKTFRRRLRSVIMTHEGNSCDRKSFSQVSDMRLVKVMDLNCPRDAQIWLDIFRPLIHLKYLAVHSIANYDWVLNLPHLETLIVRKIAKGSPLPTNFWKMEKLRHVETPEGIVDQYKDRKGMFDESSKLENLRIFRYVFIKEADNLDLLLRKCPNLQQLGISFMKAPTDDSTSGEDDYAKPFRINMESHTHLQSLSLFFPGSPVLGLQLPSNLKKLVLSRVPVHRAVSFIVGLPVLEYLQLMNYHGWNKSKEWCIPPDITFHKLKWLKLVNLRTTTWDASEESFPQLETLVLNDCYKLKEIPGSFADIPTLKQVKLIGSWADSLKASAVRIKEDIIENEGNDRIEIITKGMWAARKHP
>XP_016553541.1 Capsicum_annuum
MPPKRYKERRNGDQPAPPPIQEDPLNEHVSHAKFRSDFTTLAHFVATKNNQQIISPANPVANTTVFHFHVYILLDLGALLYFVTRYIAVNFDVCAKMLAEPFSASTPVGKFVIATQIALIKEEIGQVKEDLEFIRSSFMNIEQELNKDLWARVLDVAYEAKDVINSIIVRDNGLIHLIFSLPITIKKIKLIKEEVSNISEKIPKNRSLTVVNCTKKTVERKSLTAAKIIVGFKEDSNWLISKLTSGPKDLDIISITGMPGSGKTTLAYKVYTDESVCSHFDVRAWCTVDQEYNEKKLLVKLFNQVTGLDLKFSDDIDVADELRRKLHGKRYLIVLDDEWYTTTWDELTRPFPKVEKGSRIILMTREKKGAFHGKCNTDPLNLRLLSLEESLEKANAAWLEVRNNLNSFIFGSEVDVMKVIELSYDYLPHHLKLCFLYLARSLKDTTLDRDVLKILWRAEGFAEQTEMMSLEEVMEIYLNNLISSSFVIALNEIGNFPTFQIHDLVHDFCLIKAKEEKLFGKISSSDPSSSSDLMPRKVVIDYDKEHFEHNNFVLFSSKIKRHSGKHLYSLVIAGDKMEDRLSDACHLRDLRLLRVLDLHPYFMMVKNSLLNEICMLNHLRFLCIGTEVKSLPSSFSNLRNLETFVVINDGSTLVLLPIIWDLVKLRVLSIYACCFFDLDIDEPILITKDSKLENLRVLETPVLSYAKGIEDIFISFPNLQRLTFVLKESWDYSTERYWFPKLDFLTELEVLIANFESSNTNDSGPSVATNWSWDFHFPSNLKTLSLFDFPLASDSLSTIARLPNLEPLFLTRTIIQGEEWNMGEEDTFVNLKYLNLDGVTLAKWEVGEEPFPMLEKLVLLRCHKLTEIPPNFGDIYPVCMFDANLHKFFESGALKTLVLGTRINLNDFLSEKVFDIKLSGAIPYMTSSWPDEFKVGFEEAKKVVFDPDATSSIILVLCFKDRILAHIIVTTLILRKGSLSNITCRDMFIIYYLVKNVRSIGQHGSANICLRVLQMLMLP
>XP_016553867.1 Capsicum_annuum
MCFEDLGMDLKVSFSALRKDVVNILDFMERLKNEEDQNVVDVYLIERLRLELAFICTYVQLSYSDLEQFEVVMTAQRQRIEELLRSILYDADSSAGFKFDMHHVLPRFLENIDDCINSCHHSTSSTTMTVEQLNFLLVNLLHLSKHQYLEEQMPSSASQYEILQNMCGNVGDFHGLILNGCVKHDNVEYVLPQFQRMAERVGLFLWDELILENSSVFKLAHLLMKIFPIELEVMSVCFTNLKASTSAEVGCFVKQLLEASPDILREYLIHLQEHMVTVIIASTSGARNIHVMIEFLLIILTDMPKDFIHHDKLFYLLARVGALIREVSTLIHDLEEKSRNEESTDERSRATLDFIGEKLELLKEDLEHVYLKAPDPCQWGFPMTDGPLFMHLLHRHLANLLDSNAYSISLIKKEIVVLKEDIEFISSFFMNAEKGLNKDLWAHVLDVAYETRDVIDSIIIRDNGLLHLVFSLPITIKKIKLIKEEVSNLLENFPKNRSLIVVHSPKKPVESKSLTAGKIIVGFVDETDWIIRKLTSGPAALDVISIIGMPGSGKTTLAYKVYNDKSVCSHFDVRAWCTVDQEYDEKKLLVRLFNQVTGSDLKFSENIDIADKLRKQLYGKRYLIVLDDVWDIDTWDELTRPFPEVVKGSRIILTTRQKEVALHGKGSTDPLNLRXSWELLEKTAFGEQSCPDELLDVGKEIAQNCKGLLLVADLIAGVILGLEKEKTVWLDVRNNLRSFILNSEVDVMKVIELSYDRLPHHLKPCLIYLAXFPKDTTIDKDVLKMYWRAEGLVDQIEMKSVKEVMEVYFDNLISSSLVITLNEIGKCPTCQIHDLVHDFCFIKAREEKLFVRINSSDASSSSDLMPRIVNIDYKKKHFELNNFVLCSSKMKRHSGKHLYSLRITGDEMEDLIFDICHLRHLRLLRVLFLRSSFMMVKDSLLNEICLLNHLRFLYIGTKVKSLPPSFSNLWNLKTLNVENKGSTMVLLPSIWDLVKLRLLSMSAGSFFDLDTDEPILIAEDSKLENLRFLGKLVLSYSKDKEDIFRRFPNLQELSFVLKESWDYSTKQYWFPKLDHLTELKLLDVEFQSLISNDCGPSVATNWSWDFHLPSNLTKLMLCDFRVTSDSLSTIARLPNLEELFLIRTXQGKEWNMGEEDTFVNLKYLDLEEVTLAKWEFGEESFPVLEKLALWDCHMLEEIPPSFGDISSLKIIQLVESPQLEDSVLKIKEYVEEMTGEDKLQIIGPNNILLFKKLLSTTRTGQKRS
>XP_016554113.1 Capsicum_annuum
MASDMMKMMTEYLGLSNKDHEFGNAMQKSDLISFVAAKNSFVDAGMFSAAASPYIQLPIGFSIPVVNVLLEQVSSAVLHEDIVNLLDFIKRLKIEEDQTVLDADQMEKLKWELTFVSACLQLCYYISDGSNAEMPCISYEVHDLVQSLFHQSGDDMLLVKLKDHVVPHLLENIRSSKISDHHSVSSVTMTEDQLVELLDALLVNLHYLPKVRAELFLPSRTQYELLQNVFGNLRDFHGLIVNGCIERKTIESVLPQFQLMAERVGHFCFVLLSYQLDKKDEEDEDEVYSMLVHLLLKIIPVSLEVMHICSTNLKASKSAEVGRFIKQFLEASPDILREYLIHLQQHMVIAITXSTPARNIHVMIEFLLIILTDVSKDVILHDKLFVLLECVGALTKEVSVLVRNLEENLRNEENMKETSGASLNLAENIEILKEDLKKVFLKPPTDSSQLCFPMSDGPLXTLLLRNLNDLLDSNAYSVVLIKEEIGWVKEDLEHIRSFFGNVEQELHRDLWTRVLDVAYEAEHAINSILARDHGLLQLIFLLPDIVEKIKLVKKEVQEKISKNTSIIFANSPNKPVINKSSIAGKIIVGFKEETKRIIRNLTSGPAEIDVISIVGMPGLGKTTLAYRVYNEKSVVGHFDVRAWCTVDQERNQKKLLQKIFNQVNGLKGSFNEEGIDDDIADKLRKHLFGKRYLIVLDDLWDTATWDELTRPLFTIPSEFQNGSRVILTSRKKEVALHGKCHSDPLDLRLLRPEESWELLEKRVFGEEHFPDELKDVGAKIAEKCNGLPLVLDLIGGVISRKEKKQALWLEVLHNLSSFIFKDEEEVMKVIQLSYDHLSDHLKPCFLYLASYPKDKNIRISWLKDLWSDEGLVEPTDMKSVEDVTEVYVDELISSSLVIVRGGRHPSFQIHNLVHDFCSIKARMEKLFDLTSSIFLSSSSSSHLTLRRRTIIYDECLHSSDTSSLFSPEERYRYIKHLPSLKIDCGPSKVLPRSRSCHLRHLRLLKRLELRRIILTDTLLNEIGMLVHLRCLRISMQAKALPPSFSNLCNLETLVVDDSGSNMVLSPTIWSLAKLRYVKRNTCSVFDSDIDKPTKLENLTTLMLLKLSCSVDSGDIFKRFPNLRILRFRIDCTSVYFPRLDVLNKLERVYAEFECFERTRVHQFDFHFPSNLKKVCLDGFNLTSDALSGIGRSLPNLQMLILFKGSIQGGKEWKMEQVTFHNLKSLQVYEVSFSEWLVTADESFPLLEILEIIHCNELIEIPESFGDIASLKSIRVWGSPQLKESAHKIKEYVEEMMGEDKLEVDDTCVF
>XP_016554150.1 Capsicum_annuum
MERGKENEGEREDRKANSSSVSSAVLREVIVNLQDFVERLKNEEDQTVLDTDQIEKMTFLSACLQLFHYILDGSNAEMSFLSYEVHDLVQSLFHQSGDDMLVKLKDHVFPCLLENIESSKISDHHYESSATMTEDQLVELLDALLVNLHYLPKVRAELLLPSRTQYELLQNVFGNLRDFHGLMVNGCIERKTIECVLPQIQLIAERVGHFCFVLLSYQHEDEDEENEYEVYSMLVHLLLKIIPVSLEVIHICSTNLKASKSAEVGRFIKQLLEASPDIFREYLIHLQQHMVNAITPSTPARNIHVMIEFLLIILTDASKDVIRHDKLFVFLERVGELSKDVFVLVRNLEENMKETSGASLNLLANIEILKEDLKNVFLEAPADSSELCFPMSDGPLFMTLLLTNLNDLLNSNAYSVVLIKEEISWVKEDLEHIRSFFGNMEQELHRDLWTRVLDVAYEAEHAINSILTRDHGILQLIFLLPNIVAKIKLVKKEVQEKISKNTSINFANSPNKPVENKLSISSKIIVGFEEEIEWIIRKLTSGTSEVDVISIVGMPGLGKTTLAYRVYNDNSVVGHFNVRAWCTVDQERNEKKLLQKIFNQVIVLKERDSEDDIDDDVADKLRKYLFGKRYLIVLDDLWDTATWDELTRPLYTIPSEFQKGSRVILTSRKKEVALHGKCHSAPLDLRLLRPEESWELFAKNVFGEEHCPDELKDVGEKIAEKCDGLPLVLDLIGGVISRKEKKEALWLEVLNNLSSFIFKDEEEVMKVIQLSYDHLSDHLKPCFLYLASYPKDKDIDISLLKQLWSDEGLVEPTDLKSVEEVTEVYVDELIASSLVIVRGGREQSCQIHDLVHDFCSIKARKEKLFDLTSSIFLSSSSSSDLMLRRRTIIYDGDIHSDNISFLFNPENRNPCAKHLLSCDLSLGPSKFLPQSCHLRYLRLLKRLDLRKIKLTDTALNEIGMLVHLRCLRIEMKAKALPPSFSNLCNLETLVVYYSGSNLVLSPTIWSLAKLRYVEIKRTCSVFDSDVDKPTKLENLTTLMPLKLSCSVDSGDIFKRFPNLRTLGFHMDCSAAEQIYFPRLDLFNKLEEVRAKLRCSGRRTHVHQFVFHFPSSLKKVKLDGINLTSDALSRIGRSLPNLQKLELKRASIEGGKEWNMEQVTFHNLKSLGLFTVSFSEWLVTADESFPVLEELAILGCHELIEIPESFGDITSLKYILVKGSLQLEKSALKIKEYVEEITGEDKLEVTTVTLQIRAGLLAYGAAMLFCRARHNLK
>XP_016554151.1 Capsicum_annuum
MEREKENEGKREDGEANSSSQVSSAMLREDIVNLRDFIERLKIEEDQIVLDTDRIEKLKLELTFLSACLQLCYYISDGSNAKMSCISYKVHDLVQSLFHQRGDYMLVKLKDHVVPRLLENIKSFIISHRQSESSATMTEEKLVEVLDAVLVNLHYLPKVRAELFLPSMTQYELLQNVFGNLRDFHGLKVNGCVEHKAIEYVLPQLQLMAERVGHFCFVLLSYQLDKTDETDEEDEDETDEEDEDGLDHMFLKSSTFEVSQVNSMLVHLLLKITPVSLEVMHICSTILEASKSAEVGHFIKQLLEASPDILREHLIHLQQHMVNAIPRSTSASNIHVMIEFLLIILTDMPKDFIHYEKLFVLLARVGELIREVSILIRNLEENSTDEENMKKISCASQDLLENIELLKEDLRHAFLKSPADSSQLCFPMSDGPLFMTLLLRNLNDLVNSNAYSVALIKEEISRVKEDLEHIRSFFGNVEQELHRDLWTRVLDVAYEAEHAINSILARDRGLLQLIFLLPETVGKIKLVKKEVQEKISKNMSIIFANSPNKPVINKSSIASKIIVGFEEETEWIIQKLTSGPAEVDVISIVGMPGLGKTTLAYRVYTEKSVVGHFDVRAWVTVDQERNEKKLLQKVFNEVIGLKERVSEDDIDDDVADKLRRQLFGKRYLIVLDDLWDTATWDELTRPLYAIPSEFQKGSRVILTSRKKEVALHGKFHSDPLDLRLLRPEESWELFEKKVFGEERCPDELKDVGEKIAEKCDGLPLVLDLIGGVISRKEKKEALWIEVLNNLSSFIFKDEEEVMKVIQLSYDHLSDHLKPCFLYLASYPKDEDIVISLLKELWTDEGLVEPTDLKSVEEVTEIYVDELISSSLVIVRGGSEQSCQIHDLVHDFCSIKSRQEKLFDLTSSIVLSSSSSDLMLRRRTISFDEGIYSDDSSFFSPEKRNPCAKHLLSLKIEYGFLYNWHLRHLRLLKRLELRYIMLTDTALNEIGMLVHLRCLRIWMDAKALPLSFSNLCNLDTLVVENSEPNLVLSPTIWSLAKLRYVQIERTCSVFGSDIHKPTKLENLTTLSLLKLSCSVDSENIFKRFPNLRTLDFSMECSALEQIYFPRLDVLNKLEMVSASFKCRGRTHVHQFDFHFPSSLKVVYLVGFHLASDELSRIGRSLPNLQKLRLYGASIEGGKEWNMEQVTFHNLKSLQLVYMFFSEWQVIADESFPMLEKLYIPYCTEFIEIPESFGDIASLKLISMSNSPQLEESTLKINEYVEEMTGEDKLEVEY
>XP_016554152.1 Capsicum_annuum
MEREKENEGKREDGEANSSSQVSSAMLREDIVNLRDFIERLKIEEDQIVLDTDRIEKLKLELTFLSACLQLCYYISDGSNAKMSCISYKVHDLVQSLFHQRGDYMLVKLKDHVVPRLLENIKSFIISHRQSESSATMTEEKLVEVLDAVLVNLHYLPKVRAELFLPSMTQYELLQNVFGNLRDFHGLKVNGCVEHKAIEYVLPQLQLMAERVGHFCFVLLSYQLDKTDETDEEDEDETDEEDEDGLDHMFLKSSTFEVSQVNSMLVHLLLKITPVSLEVMHICSTILEASKSAEVGHFIKQLLEASPDILREHLIHLQQHMVNAIPRSTSASNIHVMIEFLLIILTDMPKDFIHYEKLFVLLARVGELIREVSILIRNLEENSTDEENMKKISCASQDLLENIELLKEDLRHAFLKSPADSSQLCFPMSDGPLFMTLLLRNLNDLVNSNAYSVALIKEEISRVKEDLEHIRSFFGNVEQELHRDLWTRVLDVAYEAEHAINSILARDRGLLQLIFLLPETVGKIKLVKKEVQEKISKNMSIIFANSPNKPVINKSSIASKIIVGFEEETEWIIQKLTSGPAEVDVISIVGMPGLGKTTLAYRVYTEKSVVGHFDVRAWVTVDQERNEKKLLQKVFNEVIGLKERVSEDDIDDDVADKLRRQLFGKRYLIVLDDLWDTATWDELTRPLYAIPSEFQKGSRVILTSRKKEVALHGKFHSDPLDLRLLRPEESWELFEKKVFGEERCPDELKDVGEKIAEKCDGLPLVLDLIGGVISRKEKKEALWIEVLNNLSSFIFKDEEEVMKVIQLSYDHLSDHLKPCFLYLASYPKDEDIVISLLKELWTDEGLVEPTDLKSVEEVTEIYVDELISSSLVIVRGGSEQSCQIHDLVHDFCSIKSRQEKLFDLTSSIVLSSSSSDLMLRRRTISFDEGIYSDDSSFFSPEKRNPCAKHLLSLKIEYGFLYNWHLRHLRLLKRLELRYIMLTDTALNEIGMLVHLRCLRIWMDAKALPLSFSNLCNLDTLVVENSEPNLVLSPTIWSLAKLRYVQIERTCSVFGSDIHKPTKLENLTTLSLLKLSCSVDSENIFKRFPNLRTLDFSMECSALEQIYFPRLDVLNKLEMVSASFKCRGRTHVHQFDFHFPSSLKVVYLVGFHLASDELSRIGRSLPNLQKLRLYGASIEGGKEWNMEQVTFHNLKSLQLVYMFFSEWQVIADESFPMLEKLYIPYCTEFIEIPESFGDIASLKLISMSNSPQLEESTLKINEYVEEMTGEDKLEVEY
>XP_016554153.1 Capsicum_annuum
MEREKENEGKREDGEANSSSVSSAMLREDIVNLRDFIERLKIEEDQIVLDTDRIEKLKLELTFLSACLQLCYYISDGSNAKMSCISYKVHDLVQSLFHQRGDYMLVKLKDHVVPRLLENIKSFIISHRQSESSATMTEEKLVEVLDAVLVNLHYLPKVRAELFLPSMTQYELLQNVFGNLRDFHGLKVNGCVEHKAIEYVLPQLQLMAERVGHFCFVLLSYQLDKTDETDEEDEDETDEEDEDGLDHMFLKSSTFEVSQVNSMLVHLLLKITPVSLEVMHICSTILEASKSAEVGHFIKQLLEASPDILREHLIHLQQHMVNAIPRSTSASNIHVMIEFLLIILTDMPKDFIHYEKLFVLLARVGELIREVSILIRNLEENSTDEENMKKISCASQDLLENIELLKEDLRHAFLKSPADSSQLCFPMSDGPLFMTLLLRNLNDLVNSNAYSVALIKEEISRVKEDLEHIRSFFGNVEQELHRDLWTRVLDVAYEAEHAINSILARDRGLLQLIFLLPETVGKIKLVKKEVQEKISKNMSIIFANSPNKPVINKSSIASKIIVGFEEETEWIIQKLTSGPAEVDVISIVGMPGLGKTTLAYRVYTEKSVVGHFDVRAWVTVDQERNEKKLLQKVFNEVIGLKERVSEDDIDDDVADKLRRQLFGKRYLIVLDDLWDTATWDELTRPLYAIPSEFQKGSRVILTSRKKEVALHGKFHSDPLDLRLLRPEESWELFEKKVFGEERCPDELKDVGEKIAEKCDGLPLVLDLIGGVISRKEKKEALWIEVLNNLSSFIFKDEEEVMKVIQLSYDHLSDHLKPCFLYLASYPKDEDIVISLLKELWTDEGLVEPTDLKSVEEVTEIYVDELISSSLVIVRGGSEQSCQIHDLVHDFCSIKSRQEKLFDLTSSIVLSSSSSDLMLRRRTISFDEGIYSDDSSFFSPEKRNPCAKHLLSLKIEYGFLYNWHLRHLRLLKRLELRYIMLTDTALNEIGMLVHLRCLRIWMDAKALPLSFSNLCNLDTLVVENSEPNLVLSPTIWSLAKLRYVQIERTCSVFGSDIHKPTKLENLTTLSLLKLSCSVDSENIFKRFPNLRTLDFSMECSALEQIYFPRLDVLNKLEMVSASFKCRGRTHVHQFDFHFPSSLKVVYLVGFHLASDELSRIGRSLPNLQKLRLYGASIEGGKEWNMEQVTFHNLKSLQLVYMFFSEWQVIADESFPMLEKLYIPYCTEFIEIPESFGDIASLKLISMSNSPQLEESTLKINEYVEEMTGEDKLEVEY
>XP_016554427.1 Capsicum_annuum
MAYASLSSLMHTLEQLLQPNQRLVCASCIQPHVESAHQSLCSLQFFLEDTTKEIKDTETLKVLXKRMRDVIYKVEDKVDSSLRSIIILADCREKRERACRSFYEELLKVEKEVYFLKKEVMLIEFRRHGSDRKELARTSSSSTRYATGPNTIVGMEDDFKTVVDHLTAQTDELTVTPVVGMGGIGKSTLATRVYHDQFTGHRFDTCAWVTVSENYNERQVLLDVVSSIRRINKTDESIKNINSDQLAEIAYRSLKGRRFLIVIDDLWSNEAWDQMQRLFPDDKKKSRILLTTRLKYVADYVSCPEFPPHNMSFLTSDDSWSLFTERLFRKDPCPPQLEPIGKHIIQHCQGLPFSITVIAGLLGKVDPTRDNWKKVEENLNSFFGTVSEQCQTILSLSYRYLPQHLKACFLYIGGFPEDMEISVSKLIRLWIAELFVKPRSNKRLEVVAEEYLQDLIDRSLILAGTRRPDGRMKTCKIHDLLRQLCIRESQLDNFMHVLNDNDYTFSKDIDIYPRRVMLSCHVSHPEHGSGTTSTTRSLVFMSFFDKFSRQCPCSIIYNFKLLKVLDFSSIDYDFCRIIPELVHLRYVAANIEEAPSLTILRNLRTIILRTIEKKDLDLPLEIWTMSDIRHLDIGRHIHMPNPLDAERHGIGEQPLFLNNLQKLALYSSPFEAEILRRTPNLNKLRVTNIDSTQWSDFLDCLFLLQGLETLDIRAEVSHGQRVLHRNIFLPNIKQLRLRFTSLAWEDMVVLANLPNLEVLKAHCGFIGTDWRLNENVVFQRLKYLRLEWEDLERWEAASDNFLMLEQLVLAMLFRLEEIPQSIGEIMTLKLIQIEYCGSTVETSAKKIQQEQESWGNDELQVRIISGERL
>XP_016554474.1 Capsicum_annuum
MTDLEVQIKEVANIVEHTIQLRVTEVLENDENPREKAQERLSDSLQQVAEDIDCIWKELTKIQDKGKQASRESTVQEIPSSSKDIQASRESTVQEFPSSSKDILNVENNMVGRDDQRKWLVEHLTRSYSSEPKVIVTVGMGGIGKTTLANEVYNDVCIRSHFDVCAWATVSQLLNVKEISLSLLRFTKGGTFDMNDEAELANMLQKSLKAKRYLIVLDDMWKSEAWDAVRLCFPSENKGIRILLMTRNTEVVRDASTKNLSLQQIAEKCHGLPLTIVVVSRLLKFQRAIENWKSVAKDVKSFVTNDLDEQSSCVLGLSKNHLTSDLKAYLLHFRIFKEDAEIPVKKLMRSWMAEGFLNFKNNLEGEAEKCLLLFQQYIRNSASAHWNNASVCRNNASVQFQHCTILKNYMHCICSSEQCIRLQKQCIKLHCFKKLHEVLFGIQNVKNLGINGFETDYESFREFGLFNNLVHLHQLKTLSLTGTNIWRSRILPVSIPSAKYFPATLKKLKLKNTYLSWSYLDIIDKLPNLEVLKLMVDACWGEEWHPIFKGFTRLKLLLIEGNLLKYWKATNDNFPILE
>XP_016554892.1 Capsicum_annuum
MADCVVNFLVENLLQLLSDNVELIKGVDDDFKLLLEEVKRLKAFLDDAAKFHSDSSQWEQLVQDIQKMVFKAEDVIDKFLVQAKLHRNKNKVERFFDVSHLTTVRALAAEIKGIHEKVKKLREDNKDAFQPKPVLELPKKGVEPTQGPSLEDDEVVGFDEEANKVITRLFEGPAESLDIVPVVGMPGLGKTTLARKIYNDSKLSYEFFSIIWVYVGQSYKIKDIFLNILKFFTKRIEDHLNDDVDTLANLISDYMSKGGRCLIVLDDVWEATVIDHVKKVFPENKKGHRIMMTTRDGYLATYANPDPHNLKFLNPKESFELLVKRVFGKGSCPDDLVKLGEKIAGSCGGVPLAVVVIAGALRGRPNKSDWQRVQKNVAEHLYKNSQESCLKFVQMSYDRLPQEVQTCFLYCGVFPRGFDIPSWKLIRMWIAEGLIKPQQTYTLEEIAELHLNDLVKRNLLILMQKRSDGQIKACRLHDMLHEFCRKEATNKWLFHEICKTPDNVIPSIQDQDTRRRLCIEPSILYDFLSTRPFAEHVRSFYCFSSKQKQIELSPNDIKLIHKAFPLIRVLDVESLKFLFSKDFNQLFHLRYIAISGDFKALPPTFGTFWNLQTLILNTSTSEPTIDVKAEIWNMLQLRHLHTNIPAKLPSPTTTTGKASCLQTLSMVSPESCKKDVLAKVCNLKKLSIRGQMAAFLETRGGISNLEELKCLEHLKLLNDALYMNKLLHLPPAFFRLVRTVKKLTLANTKFPWSEADRLGQLESLEVLKLKENAFTGDTWKPEVGGFSQLQVLWIERAELETWEASNLCFPILRHLVLVSCDKLNAVPLELADIPNLHEMKLDNTSKAVKSAKDILERKTSKNIKFKFSMFPPETESKATQ
>XP_016554893.1 Capsicum_annuum
MADCVVNFLVENLLQLLSDNVELIKGVDDDFKLLLEEVKRLKAFLDDAAKFHSDSSQWEQLVQDIQKMVFKAEDVIDKFLVQAKLHRNKNKVERFFDVSHLTTVRALAAEIKGIHEKVKKLREDNKDAFQPKPVLELPKKGVEPTQGPSLEDDEVVGFDEEANKVITRLFEGPAESLDIVPVVGMPGLGKTTLARKIYNDSKLSYEFFSIIWVYVGQSYKIKDIFLNILKFFTKRIEDHLNDDVDTLANLISDYMSKGGRCLIVLDDVWEATVIDHVKKVFPENKKGHRIMMTTRDGYLATYANPDPHNLKFLNPKESFELLVKRVFGKGSCPDDLVKLGEKIAGSCGGVPLAVVVIAGALRGRPNKSDWQRVQKNVAEHLYKNSQESCLKFVQMSYDRLPQEVQTCFLYCGVFPRGFDIPSWKLIRMWIAEGLIKPQQTYTLEEIAELHLNDLVKRNLLILMQKRSDGQIKACRLHDMLHEFCRKEATNKWLFHEICKTPDNVIPSIQDQDTRRRLCIEPSILYDFLSTRPFAEHVRSFYCFSSKQKQIELSPNDIKLIHKAFPLIRVLDVESLKFLFSKDFNQLFHLRYIAISGDFKALPPTFGTFWNLQTLILNTSTSEPTIDVKAEIWNMLQLRHLHTNIPAKLPSPTTTTGKASCLQTLSMVSPESCKKDVLAKVCNLKKLSIRGQMAAFLETRGGISNLEELKCLEHLKLLNDALYMNKLLHLPPAFFRLVRTVKKLTLANTKFPWSEADRLGQLESLEVLKLKENAFTGDTWKPEVGGFSQLQVLWIERAELETWEASNLCFPILRHLVLVSCDKLNAVPLELADIPNLHEMKLDNTSKAVKSAKDILERKTSKNIKFKFSMFPPETESKATQ
>XP_016555098.1 Capsicum_annuum
MAHASVASLVRTIESLLTSNSPMQSLTCDHSEDFSALHEKISSLEVFLKNFVKNNVSGEMTDLELQVKEVANIVEHTIQVRVTEVLEDDENQKEKAQERLSDSLLLVAEDIDRIWKELTKIQNKGKHALKESTAQEFPRSSRNILNVENSMVGRDDQRKWLVQDLTRIYSGEPKVIPIVGMGGIGKTTLANEVYNDACIRSHFDVCAWATVSQQHNVKEILLSLLRSTKGDTFDMNDEAELANMLQKSLKGKRYLIVLDDMWKSEAWDAVRLCFPSENKGSGILLTTRNTDVARDAGTKNLSLQMDLMGPDESWNLFKSVAFANEALPSEFETIGKQIADECHGLPLTIAVVAGLLKSKRAIENWKSVEEDVKSFVSNDPDERSRLHFWTLQRENTFSLLDFM
>XP_016555099.1 Capsicum_annuum
MAHASVASLTRTIESLLTSNSPMQSLTCDHREEISDLHAKISTLEVVVKNYEKNNVCGEMTDFKVEVKEVASAAEHTIQLRVTEVVLANDEKTHERLSDTLQLVAEDIDRIWKVSTKIQDKGKQVLEGSLVQDFSSSTNNILNVNNNMVGRDDQKERLLENLTGNYSGEPKVIPIVGMGGIGKTTLAKEVYNHESILHHFDVRAWATVSQQHNIKKILLSLLQSTIKMDDAIKTKGEAELADMQQKSLKRKRYLIVLDDIWSCEVWDGMRRCFPTEDSPGSRILLTTRNNEVARDAGIENLSMQMNFMNQDESWNLFKSAAFSNEVLSFEFETIGKKIAEKCHGLPLTIVVVAGLLKSKGAIEDWESVAKDVTSFITNDPDELCSHVLGLSYNHLTSDLITCLLHFGIFPEDSEIPAKNLMRSWMAEGFLKLGNDLEAEAEKCLQELVDRCLVLVCKKSLDGTKIRSCKVHDLIYDLCVIEIQRENIFIMNDTVLDYSYSECRYLSMQKMQPFKRVTGDEIDYCPYGLYRALLTPVHRQLRDHDNNDLLKRTHSIFSFHLKDSYFSGLQSELIHFKLLKVLELRDILIDNFPVQILSLIWLRYLSLQCHVNLDIPPEICKLWNLQTFIVQVPPVFIGRSVLITCPEEIWGLMQLRHLKVSKFYLPNPPNVSADKGSHMGFSNIQTISYLSLDCCTNEVILGIQNVKELGINGYEINFNSIRDSGLLNNLVHLQQLETLSFIGCFPLFPASASAFPATLKKLMLRFTLLSWSDLDIIAELPNLEVLKVMDYACRGEEWHPNVRRFARLKLLLIEYNDLKYWKATDDNFPVLERLVLNECRYLKEIPIEFAEIHTLQLIELTRCLPELRESATRIQKEQEDLGNNPVDVRISNPYDEFDDDEDDNDDYDDDDDDDEENSYVDVAKDNDNEDSDADAAECDDN
>XP_016555100.1 Capsicum_annuum
MAHASVASLTRTIESLLTFDSPMQSLIYDHREEFCPLHEKVISLEVFVKNFEKNNVSGEMTDFEVEVKEVTNAVEYTIQLRLTETLLSLGLKSQKKKAHRRFRQSLQQVAKDIDRIWKESTKIQDKGKEASKESTVQEFPSSSKDIQNVENSMVGRDDQRKRLVEDLTRSYSGEPKVIPIVGIGGIGKTTLANEVYNDACIRSHFDVCAWATVSQQHNVKEILLSLLRSTKAGTINMNDEAELTNMLQKSLKGKRYLIVLDDMWKSKAWGAVRLCFLSENKGSRILLTTCNTEVAHYAGTENLSL
>XP_016555259.1 Capsicum_annuum
MANVAVEFLVENLMQLLRDNAELILGVKEAAESLLQDLNDFNAFLKQAAKCRNENDVLKELVKKIRTVVNSAEDAIDKFVIEAKLHKDKGVTRVLDLPHYKRVREVAGEIKAIRNKVREIRQNNAIGLQALQDEDLSARSVEERKPPVVEEDDVVGFDEEADNVIKRLLGGSDRLEVVPVVGMPGLGKTTLANKIFKHPTIGYEFFTRIWVYVSQSYRRRELFLNIISKFTRNTKQYHVLCEEDLADVIQEFLGKGGKYLIVLDDVWSDEAWERIKIAFPNNNKCNRILLTTRD
>XP_016556020.1 Capsicum_annuum
MYVLFVPENLITIMERVKENEQVRKEEEANNSSVSFSALREDVINVLDFMERLKNEEDQKTVDVDLIEKLKLKLKFVCTYVQLSYSDLDQFEYIMTALRHEVKDLLRSLLDDVDTNIECKYNMNHALLSFSNNMEDCISSCHHSKSSATMTDEQLNFLLQNLHYLSMYLAEQIFPLVTQYEILQNLCGNVRDFHGLILNDYVECEIVAYVLPQLQHMAEKVGIFLWDDLTSKDSKVFKLAQLFMMITPIELEVMQICYTNLKATTSAEVGCFVKNLLEISPDILREYLVHLQEHIVNAITATTPGARNIQVMIEFLLIILMDMPKDIIHHDKLFDLLARVGELTREVSTLVRDLEEKSRNEESIDEKSPATRDLLEKIELLREDLKHVYLKAPDPCQCCLPMNDGPLFMHLLHIHLNDLLDSNAYSIALIKEEIGLVKEDLEFIRSFFTNAEKGLYKDLWARVLDVAYEAKDVIDSIIVRDNGLLHFIFSLPITIKKIKLIKKEVSNISEKIPKNRSLTVVHSTKKSVESKSITAGKIIVGFEEETNWLFSKLTSGPKELDVISITGMPGSGKTTLAYKVYNDESVCSHFDLRAWCTVDQEYDEKKLLMKLFNQVAGLDLKFSEDIDVADKLRKQLYGKRYLIVLDDVWDTTTWDDLTRPFPDVEKGSRIILTTRQKEVAFHGKGNTDPLNLRLLRPEESWELLEKRAFGEQSCPDELLEVGKEIAQNCKGLPLIVDLIAGVTAGLEKKKAVWLEVRNNLNSFILNSEVDVMKVIELSYEHLPHHMKPCFLYLASFPKDAKISRDRLKMFWRAEGLVEQTEMMSLEEVMEIYLDNLISSSLVIASNDIGDIPTCQLHDLVHGFCLIKAREEKLFGQISSSDPSSSFSDLMPRIVNIVYDKEHFGPNNFVLFSSKMERHSGKHLCSFEITGDEMEDHLSDACHLRYLRLLRVLILYPSFMMVKASLLNEICMLNHLRFLRIGTEVNSLPSSFSNLWNLETLMVENQGSTWVLLPRIWDLVKLRELSIDACSFFDLDTNEPILIAEDSTLENLRVLGKLVISYKKETEDIFIRFPNLQRLVFDLNESWNYSTERYWFPILDFLHELEHLRVYFKNSNTNDSGPSLATNWSWNFHFPSNLKTLVLFDFPLTSDSLSIIARLPNLEEFFLIRTIFHGGEWNMGEEDTFENLKYLKLDEVTLSKWEFGEESFPLLEKLVLWKCHMLEEIPPSFGDICSLKIIKLQKSPQLEDSAKKIKQYIKDMGGDELQVLGPNNIPLFK
>XP_016556021.1 Capsicum_annuum
MYVLFVPENLITIMERVKENEQVRKEEEANNSSVSFSALREDVINVLDFMERLKNEEDQKTVDVDLIEKLKLKLKFVCTYVQLSYSDLDQFEYIMTALRHEVKDLLRSLLDDVDTNIECKYNMNHALLSFSNNMEDCISSCHHSKSSATMTDEQLNFLLQNLHYLSMYLAEQIFPLVTQYEILQNLCGNVRDFHGLILNDYVECEIVAYVLPQLQHMAEKVGIFLWDDLTSKDSKVFKLAQLFMMITPIELEVMQICYTNLKATTSAEVGCFVKNLLEISPDILREYLVHLQEHIVNAITATTPGARNIQVMIEFLLIILMDMPKDIIHHDKLFDLLARVGELTREVSTLVRDLEEKSRNEESIDEKSPATRDLLEKIELLREDLKHVYLKAPDPCQCCLPMNDGPLFMHLLHIHLNDLLDSNAYSIALIKEEIGLVKEDLEFIRSFFTNAEKGLYKDLWARVLDVAYEAKDVIDSIIVRDNGLLHFIFSLPITIKKIKLIKKEVSNISEKIPKNRSLTVVHSTKKSVESKSITAGKIIVGFEEETNWLFSKLTSGPKELDVISITGMPGSGKTTLAYKVYNDESVCSHFDLRAWCTVDQEYDEKKLLMKLFNQVAGLDLKFSEDIDVADKLRKQLYGKRYLIVLDDVWDTTTWDDLTRPFPDVEKGSRIILTTRQKEVAFHGKGNTDPLNLRLLRPEESWELLEKRAFGEQSCPDELLEVGKEIAQNCKGLPLIVDLIAGVTAGLEKKKAVWLEVRNNLNSFILNSEVDVMKVIELSYEHLPHHMKPCFLYLASFPKDAKISRDRLKMFWRAEGLVEQTEMMSLEEVMEIYLDNLISSSLVIASNDIGDIPTCQLHDLVHGFCLIKAREEKLFGQISSSDPSSSFSDLMPRIVNIVYDKEHFGPNNFVLFSSKMERHSGKHLCSFEITGDEMEDHLSDACHLRYLRLLRVLILYPSFMMVKASLLNEICMLNHLRFLRIGTEVNSLPSSFSNLWNLETLMVENQGSTWVLLPRIWDLVKLRELSIDACSFFDLDTNEPILIAEDSTLENLRVLGKLVISYKKETEDIFIRFPNLQRLVFDLNESWNYSTERYWFPILDFLHELEHLRVYFKNSNTNDSGPSLATNWSWNFHFPSNLKTLVLFDFPLTSDSLSIIARLPNLEEFFLIRTIFHGGEWNMGEEDTFENLKYLKLDEVTLSKWEFGEESFPLLEKLVLWKCHMLEEIPPSFGDICSLKIIKLQKSPQLEDSAKKIKQYIKDMGGDELQVLGPNNIPLFK
>XP_016556022.1 Capsicum_annuum
MERVKENEQVRKEEEANNSSVSFSALREDVINVLDFMERLKNEEDQKTVDVDLIEKLKLKLKFVCTYVQLSYSDLDQFEYIMTALRHEVKDLLRSLLDDVDTNIECKYNMNHALLSFSNNMEDCISSCHHSKSSATMTDEQLNFLLQNLHYLSMYLAEQIFPLVTQYEILQNLCGNVRDFHGLILNDYVECEIVAYVLPQLQHMAEKVGIFLWDDLTSKDSKVFKLAQLFMMITPIELEVMQICYTNLKATTSAEVGCFVKNLLEISPDILREYLVHLQEHIVNAITATTPGARNIQVMIEFLLIILMDMPKDIIHHDKLFDLLARVGELTREVSTLVRDLEEKSRNEESIDEKSPATRDLLEKIELLREDLKHVYLKAPDPCQCCLPMNDGPLFMHLLHIHLNDLLDSNAYSIALIKEEIGLVKEDLEFIRSFFTNAEKGLYKDLWARVLDVAYEAKDVIDSIIVRDNGLLHFIFSLPITIKKIKLIKKEVSNISEKIPKNRSLTVVHSTKKSVESKSITAGKIIVGFEEETNWLFSKLTSGPKELDVISITGMPGSGKTTLAYKVYNDESVCSHFDLRAWCTVDQEYDEKKLLMKLFNQVAGLDLKFSEDIDVADKLRKQLYGKRYLIVLDDVWDTTTWDDLTRPFPDVEKGSRIILTTRQKEVAFHGKGNTDPLNLRLLRPEESWELLEKRAFGEQSCPDELLEVGKEIAQNCKGLPLIVDLIAGVTAGLEKKKAVWLEVRNNLNSFILNSEVDVMKVIELSYEHLPHHMKPCFLYLASFPKDAKISRDRLKMFWRAEGLVEQTEMMSLEEVMEIYLDNLISSSLVIASNDIGDIPTCQLHDLVHGFCLIKAREEKLFGQISSSDPSSSFSDLMPRIVNIVYDKEHFGPNNFVLFSSKMERHSGKHLCSFEITGDEMEDHLSDACHLRYLRLLRVLILYPSFMMVKASLLNEICMLNHLRFLRIGTEVNSLPSSFSNLWNLETLMVENQGSTWVLLPRIWDLVKLRELSIDACSFFDLDTNEPILIAEDSTLENLRVLGKLVISYKKETEDIFIRFPNLQRLVFDLNESWNYSTERYWFPILDFLHELEHLRVYFKNSNTNDSGPSLATNWSWNFHFPSNLKTLVLFDFPLTSDSLSIIARLPNLEEFFLIRTIFHGGEWNMGEEDTFENLKYLKLDEVTLSKWEFGEESFPLLEKLVLWKCHMLEEIPPSFGDICSLKIIKLQKSPQLEDSAKKIKQYIKDMGGDELQVLGPNNIPLFK
>XP_016556023.1 Capsicum_annuum
MENEGERRKNFAVSFSALRKDVLNVLDFMERLKNEEGQNAVGLADQIENLKLVLAIICTYVQLSYLNLKLFEDVMSNSRQWVDALLRPILDDVDSNVGCKYYMDHVLPSLMDNIDECISSCHHSTSSATMTDEQLDFLLLNVHNLSKYFAEQIFPLEAQYEILQNVCGNVRDFHGLIMNGCIEHENVQYVLPQFQLMVERVAIFIWHDRLDGDSRLYKLAHLHMKIIPIELEVMHICCTNLKASPSAEVGSFIKQLIETSPDILREYLVHLQEHMVTVVAASTSGARNIPVMIEFLLIILIDMPKDFIHHDKLFDLLTRVGALVREVSTLIHDLVDKSRNEERTDQTKCATRDLLENIELLKEDLKNDYLKAPDPXQCCFPMNDGQLFMHLLQIHXNDLLEXSISLIKEEIGVLKEDTEFISSFFMNADEGLYKDLWGHVLDRAYEAKDVIDSIIFQDNGLLHLIFSLPITIKKIKLIKEEVSNIFEKIPKNKRLNVVNSPKKPVESKSLTGGKIIVGFTEETNWLIRKLTRGPASLDVISVTGMPGSGKTTLAYKVYHDKSVCSHFDLRAWCTVDQEYNENNLLVKLLNQVTSSDLKFSEDIDVADKLRKQLYGKRYLIVLDDVWDIGTWDDLTRPFPKVVNGSRIILTTRQKKVAFHAKGNTDPLNLRLLRPEESWELLEKRAFGKESCPDELLDVGKEIAQNCKGLPLVVDLIAGVIAGREKTKSLWLEVRNNLNSFILNSEVDVMKVIELSYDHLPHHLKPCLIYLASFPKDSEVDRDELKMYWRAEGLIEQTGMKSVEEVMEVYLDNLISSSLVIAFSDIRNLPICHIHDLVHDFCLVKAREEKLFEKISSSDPSSSSDLMPRIVNIDCDKEHFGLNNFILFSSKMKRPSGKHLYFLEITGDEMEDHLSDACHLRHLRLLRVLILRSSFMRVKDSLLNEIGMLNHLRCLEIRTEVKSLPSSFSNLWNLETLLVDNKGSTLVLLPRILDLVKLRELSMDRCSFFDMDTDEPILITENSKLENLKELGTLVLSYSKETKDIFKRFPNLQELSFVLKESWDYSTERYWFPKLDFLTNLEFLNVEFESSNTNDSGPSLAKNQSWDFHFPSNLKTLVLYDFRLTSDSLSTIARLPNLEELFVLRTIIREEEWTRGEEDTFVNLKFLFLREVTFAKWEFGEESFPVLEKLQLCKCHMLEEIPTNFGDIGSLKIIELVKSPQLEDSALKIKQYVEDMTGGDTLKVEIS
>XP_016556034.1 Capsicum_annuum
MERLKNEEDENVVDMYLIERLRLELAFICTYVQLSYSDLEQFEVVMTAQRQRIEELLRSILYDGDSSPGFKSDMHHVLPRFMENIDDCIXTMTEEQLNFLLLNLHHLSKHQYLEERMPSLVTQYEILQNVCGNVGDFHGLILNGCVEHDNVEYVLPQFQHMADRVGLFLWDELILEHSSVFKLAHLLLKIIPIELEVMHICFTKFKASTSAEVGHFIKQLLEASPNILREYLIHLQEHMVTIITTSTSGARNIHVMIEFLLIILTDVPKDFIHHEKLFDLLARVGALIREISTLVRDLDEESRNKESTNGTNCATRDLLDSIELLKEDLKHGYLKAPDSYQCCFSMNDGPLIMHLLLIHLNDLLDSNSYPIALIKEEIGQVKEDLEFIRSSFVNIEQELNKVLWARVLDVAYEAKDVIDSIXVRDNGLFHLIFSLPITIKKIKLIKEDVFNLLEKIPKNRSRVVVSSPKKPVESKSLTNGKVIVGFKEETKWLISKLTCGPKDLDVISITGMPGSGKTTLAYKVYNDESVCSHFDLHAWCTVDQEYDEKKLLMKLFNQVTGSDLTFSEEIDVADKLQKQLYGKRYLIVLDDVWDTTTWDDLTRPFPEVVKGSRIILTTRQKEVAFHGKGNTDPLNLRLLRLEESWELLEKRAFGKESCPDELLDIGKEIAQNCKGLPLVADLIAGVIAGLEKKKSVWLEVRNNFNSFILNSEVEVMKVIELSYEHLPDHLKPCFLYLARYLKDKEMNRDVMKMHWRAEGLVEQTGMKSLEEVMEIYLDNLISSSLVISFNEIGDDPTCQLHDLVHDFCLIKAKEEKLFEQISSRDPSFSSELMPRIVNIDYNKEQFEHNTFVLFSSKMKRHSGKHLYSLFITGDKMEDCLSDACHLRDLRLLRVLQLDPSFMMVKDSLLNEIGMLNQLRFLYIGTEVKSLPSSFSNLWNLETIWVENEGSTLVLLPRIWDLVKLRVLIMNSCSFFDMDTDEPILIIEDSKLENLRALGTFVLSYSKDTEDIFVRFPNLQRLTFILKELWDYSSKRFWFPKLDFLTKLEVLNVEFESSNSNNSGPSVVTNWSWDFHFPSYLKTLVLRDFPLTSDSLSTIARMPNLEDLGLEKTIIKGGEWNMGEEDTFENLKYFGLFEVPLAKWEIGEKSFPVLEKLALWGCRKLEEILPNFGDIGSLKIIELEENPQIEDSALTIKEYVEEMTGEDKLKIISPNNIPLSKTGSSSL
>XP_016556666.1 Capsicum_annuum
MEKQVEIEKGKANNFEMLFSALRKDVVNVLDFMERLKNEEDQNAVDVYLIERLRLELAFICTYVQLSYSDLEQFEVVMSYSRQRVDNLLRPILNDVDSNAGCQYNIDHVLPNLMGNIDDCIRSCYRSTSSATMTDEQLNFLLLNLHHLSKYLAERIFPLETHHEILQNVSGNMKDFHGLIVNGCIEHEIVQYVLPQFQFMAERVGLFLWHDRLDGDSRLFKLAYLLMKIIPIELEMMQICNTNLKASPSAEIERFINQLLETXPELLREYLIHLQEHMVTVITVSTSGARSIHVMIEFLLIILTDMPKEIIHHDKLFDLLARVGALIREVSTLVHDLEEKSRNEESTDETSRAALDLLENIELLKEDLEHVYLKAPDLSQWCFPMSDGPLFMHLLHRHLNDLLYSNAYSMALIKEEIGLVKEDLEFIRSFFGNVEQGLYKDLWAHALDVAYEAKDVINSIIVRDNGLLHLIFSLPITIKKISLIKEDVSNLLEKIPKNKSLVVVNAPKNPLERKSLTSGKIIVGFKEETNWLISKLTSGPKDLDVISITGMPGSGKTTLAYKVYTDESVCSHFDVRAWCTVDQEYNEKKLLVKLFNQVTGLDLKFSDDIDVADELRRKLHGKRYLIVLDDEWYTTTWDELTRPFPKVEKGSRIILMTREKKGAFHGKCNTDPLNLRLLSLEESLEKANAAWLEVRNNLNSFIFGSEVDVMKVIELSYDYLPHHLKLCFLYLARSLKDTTLDRDVLKILWRAEGFAEQTEMMSLEEVMEIYLNNLISSSFVIALNEIGNFPTFQIHDLVHDFCLIKAKEEKLFGKISSSDPSSSSDLMPRKVVIDYDTEHFEHNHFVLFSSKINRHSDEPILITKDSKLENLRVLETPVLSYAKGIEDIFISFPNLQRLTFVLKESWDYSTERYWFPKLDFLTELEVLIANFESSNTNDSGPS
>XP_016556929.1 Capsicum_annuum
MHKTHSKEMAYAALSSLMHTLQKLLQPKSPLICGTSMQQQHAESVHQSVCALQVFLEDATNEVSDIENLKVLEKKIRDVVYKAEDKVDSSLSNIILADNDDDRDRACRLLNQELQVVEMAFDSLKKEVMVVEFNKHGGKSEELTTTSYSLVKNNTEETTFVGMKDDLDAIVNCLNAQMKELIVISVVGMGGIGKTTLARKVFDDSTIRCRFDKHAWVTISEQYNKRKMLLEVASSVGGIINQETSNDRLMEIVYRGLKGRKFLIVIDDIWSTEAWDQVRRIFPNDYNKSRIILTTRLKNVADYASSPDFPPHDVSFLSLDDSWKLFTGRLFRMDPCPLQLVKIGKHIIQQCQGLPLSIVVIAGLLGKIGLTRDNWKKIEENLNSFFGTVSEQCQAILSLSYNCLPPYLKACFLYIGGFPEDLEIRVSKLIRSWIAEQFIKERSNKRLEVVAEEYVQELMDRNLILAGRRKPNGRIKTCKIHDLLRQLCIREAQIENVVHFPYSDVPTYSDDINDRRRVIIPRLIEDYFCDHPRHRNGNITTRSLIFIGGKSYLVSEINQWPDIISHFKLLKVLDAREIGYDFSPIIPQLVHLRYVNARIGDPSSLAKLRNLQTIIIYSKKNVQLPAEIWTMSEIKHVEILDVDMPDPVDAERYLSIGEQQPLFLHNLQTLVLDSSPFLAEILKRTANLDKLKIRCVNQHNEWYAFLDCLILLQRLETLHIKAIEDNGHLVLSRDICLPNLKELRLAWTYLAWEDMTVLANLPNLEVLKTERAFNGTKWILDDDVVFQKLKYLRFEFENLEIWEASSDNFPMLEQLVLWNIEELEEIPQSFGEIMTLKLVEVEYCNPAVDNSAKNIQEEQENWGNYELQIRITPSVKWLASHTDDDDDDEEDDDYDEDEDDDSDKADDDREQDDDEDDDSDKADDDREEDDDEDDDSDEDHEANTP
>XP_016556932.1 Capsicum_annuum
MAYASLSSLMHTREQLLQPNQRLVCASCIQPHVESAHQSLCSLQFFLEDTTKEIKDTETLKVLEKRIRDVIYKVEDKVDSSLRSIIILADCREKRERACRSFYEELLKVEKEVYFLKKEVMLIEFRRHGSDRKELARTSSSSTRYATGPNTIVGMEDDFKTVVDHLTAQTDELTVTPVVGMGGIGKSTLSRKVYHDQFIQHRFDTCAWVTVSENYNERQVLLDVVSSIRRINRTNESIKNINSDQLAEIAYRSLKGRRFLIVIDDLWSNEAWDQMQRLFPDDKKKSRILLTTRLKYVADYVSCPEFPPHNMSFLTSDDSWSLFTERLFRKDPCPPQLEPIGKHIIQQCQGLPFSITVIAGLLGKVEPTRDNWKKVEENLNSFVVTVSEQCQTILSLSYRYLPQHLKACFLYIGGFPDDMEISVSKLIRLWIAELFVKPRSNKRLEVVAEEYLQDLIDRSLILAGTQRPDGRMKTCKSHDLLRQLCIRESQFDNFMHVLNDNDYTFSKEIDIYPRRVMLSCHVSHPEHGSDITSTTRSLVFMSFFDKFSRQCPCSIIYNFKLLKVLDFSSXDYDFCRIIPVLVHLRYVAANIEEAPSLTKLRNLRTIILRTIGKKDLDLPLEIWTMSDIRHLHLGWSVHMPNPLDAERQGIGEQPLFLNNLQKLALYPSPFEAEILRRTPNLNKLRVTNIDSTQWSDFLDCLFVLQGLETLDIRAAVSHGQHVLHRNIFLPNLKHLRLRFTSLAWEDMVVLANLPNLEVLKAHCGFIGTDWRLNENVVFQRLKYLRLEWEDLERWEAASDNFLMLEQLVLSMLFRLEEIPQSIGEIMTLKLIQKEYCGSTVKTSAEKIQQEQESWGNDELQVRIISGERL
>XP_016556945.1 Capsicum_annuum
MAYAALSSLMHTLQKLLQYSKSSLICGTSILQQHVESVYQSLCALQVFLEDTTNEVNDIENLKLLEKKIRDVVYKAEDRIDSSFRRIITLADRDKRERACKSFNDELQKVEKELESLKIGVMQIEFSKYGSKSAEATTYSSSSRKYSTEQNTFVGMKDEFNTILDRLTDQTNDLTVISLVGMGGIGKTTLARKVYDNPSIRCRFDKLAWVTISEVYGERQMLLELVSSIIRNRTDDNNQKMSNDQLIEVAYRGLKGKRFLVVIDDIWSTQDWDQMRRIFPNDNNKSRILLTTRLNYVADYASPDSPPHGMSFLSLDDSWNLFTGRLFKTDPCPPQLIKIGKHIIQQCRGLPLSIVVIAGLLCKMDPTHSNWKKVEENMNSFFGTVSEQCQSILSLSYSYLPQHLKPCFLYVVGFPEDIEISVSKLIKLWIAELFVKGRSNKRLEVVAEEYLDELIDRSLILAGTRKPAGRMKTCKIHDLLRQLCIREAQFENFMHVLNDNDYTFSEGINIYPRRVMLSLVTHWKHLYVPKHWSGITTNTIHSLIFTGNSFQVYLMPQFVSQFKLLKVLDVFSINSNFSWVISKLVHLRYVAANIDGAPSLAKLWNLQTLILRNSTRRDLHLPLEMWTMSEIRHLDIGRNIHLSDPLEAESHREQPLFLNNLQTLALSFSPFLAEILRRTPNLRKLKIVDIKHDDMLVVRDSLILLQATELETLAIQTLQIPITLSSDIFPTNLKQLRLAWTRNLWEDMAVLANLRNLEMLKIYYAFDGTEWRPTEDVVFHKLKYLQIIIGELERWTAVNDNFPMLEKLILYGLFQLEEIPQDIGEITTLKLIQIEKCSSTAVSSAKKIQEEQESWGNYELQVRIIETG
>XP_016556946.1 Capsicum_annuum
MAYAALSSLMHTLQKLLQYSKSSLICGTSILQQHVESVYQSLCALQVFLEDTTNEVNDIENLKLLEKKIRDVVYKAEDRIDSSFRRIITLADRDKRERACKSFNDELQKVEKELESLKIGVMQIEFSKYGSKSAEATTYSSSSRKYSTEQNTFVGMKDEFNTILDRLTDQTNDLTVISLVGMGGIGKTTLARKVYDNPSIRCRFDKLAWVTISEVYGERQMLLELVSSIIRNRTDDNNQKMSNDQLIEVAYRGLKGKRFLVVIDDIWSTQDWDQMRRIFPNDNNKSRILLTTRLNYVADYASPDSPPHGMSFLSLDDSWNLFTGRLFKTDPCPPQLIKIGKHIIQQCRGLPLSIVVIAGLLCKMDPTHSNWKKVEENMNSFFGFPEDIEISVSKLIKLWIAELFVKGRSNKRLEVVAEEYLDELIDRSLILAGTRKPAGRMKTCKIHDLLRQLCIREAQFENFMHVLNDNDYTFSEGINIYPRRVMLSLVTHWKHLYVPKHWSGITTNTIHSLIFTGNSFQVYLMPQFVSQFKLLKVLDVFSINSNFSWVISKLVHLRYVAANIDGAPSLAKLWNLQTLILRNSTRRDLHLPLEMWTMSEIRHLDIGRNIHLSDPLEAESHREQPLFLNNLQTLALSFSPFLAEILRRTPNLRKLKIVDIKHDDMLVVRDSLILLQATELETLAIQTLQIPITLSSDIFPTNLKQLRLAWTRNLWEDMAVLANLRNLEMLKIYYAFDGTEWRPTEDVVFHKLKYLQIIIGELERWTAVNDNFPMLEKLILYGLFQLEEIPQDIGEITTLKLIQIEKCSSTAVSSAKKIQEEQESWGNYELQVRIIETG
>XP_016559604.1 Capsicum_annuum
MSSHKVSKERIAFLERELKFLDTFLVLQSQRVACDDMPEYATQKAQALLRNSRVALSSLDLTSPNTSQVVQQMEDDIQMTKLEIRANYSFHKTSLQLSASRDEIADPRFVEDFMDIVAAHIHDLVKIDDAPSLQEVLKELKMLRSFIRFVSERCNEPQNQHTFFTHALVVAGHVAMLVWLYFTGRDYKNKDLALGEINVLVFLQMKIKPIRPRIREIYVAVLKALKSTIQSGWHPDIKNEHVADSEASFIDTILHNLLGLSTNSSPSRIVALKDQMEILQEMLKLLRANIIHIPIQDLEFHLSDINNFIVDAGLLVYSLYDSEEEDMASGEVNQALLDLPGNIHQIKAIIYFIIRKPFQSNLPMIHGLGYVDILLNKLAEFQAHYADSLVRIQMHLQIIQNQLMSLQPFLEAVAEKRHSMFERQHYATLLIGKAYEVEYILDAACISKEIPYWCLECWLIDIGKEISLIIAEIPMIQDTMNTNIGNTSSQLDRTPNLNDEIVGFEDEIAKLRARLTEGTKARDVISIVGMPGQGKTTLAYRLYSDKSVVAHFDIRAQCSVSQLYSRLDLVLAILHDADQRRDKSILHDAAGEDSQRRKMREDDLADDLRKNLLPKRYLILLDDVWETSVWDDLRGCFQDANNGSRIIITTRDHEVANYSRCHSEPLQLRMFNDGESWMLLKKKVFGEEHCPPLLTNVGKKIAKKCGKLPLSIALVAGILSEMEKKEEYWERVAANLGSHIHSDSKAIIEQSYQNLPYHLRCCFLYFGSFLEDTMISVSKLTKLWTSEGFIKGYEGKSPEDIAECYLENLITRNLVMDAKRSFGGKIKACRVHDLLHDFCKERAKEENLLLWIEWGRINPMCYSHKQLAQRRMSIYARVNTLERWSSSCSLVSSVIFHNYSSIAQASHIFHRFKFLKVLDLELAKIDSLPTNLVHLRYFAARIDQKSIPSSISNLWNLEYLILKSRQRTLFLPNTLWKLVKLRHLDVSASIRTYVTINKAQELPETSSKLYDLETLSYPYFSCVEDVELMLRKTPHLRKLKCMFMGTRSYQYPVVEFPSRLETLKIIRPHLEWNLFYPELHLSLCISSPNTKNLTVSNFYLVHWNLSNIGLLQNLQVLKLKAVYFQERQWEVSNDEFLQLKVLKLVDCVWFHEWTIEDDAFPSLEHLVLRGCKRLKAIPSCFGDISSLMSIEVRKCNEFVVNSAREIFNTQVEDYQNSSFKVIIL
>XP_016560908.1 Capsicum_annuum
MENEGKREKGKANNCMVSFSALRMDVVNILDFMEMLKTEEEDQNVVNMANKIEKAMKMVLAFICTYVQLSYCDFEQFEDKMTFKRQEVEDMLRPILNDVDNNIGCKYNMHHVLHSFTHNMNDCISSNHHSKSSATMTEEQLNFLLLNLHHLSKILSEYIFPLDIKFEILQNVCVNIRNFHGLIMNGYVEHEIVEYVLPQLQPMAESVGRFLWNGYIDENSLHFKLPHLFLKIIPIELEVMHIYFTNLKGSTSEEVGRVINQLLETFPDILREYLIHLQEHMVTVVTPRASGARNIHVMMEFLLIILTDMPTDFIHHDKFFDLLARVGAHTREVSNLVWDLSRNEASTNGTNRATLDLLDNIELLKEDLKHDYLKAAESSQCCFPLSDGLLFMHLLHRHLTDLLGSNAYSISLIKEEIVQVKEDLEFIISGFVNIERELHKSLWAHVLDVAYEARDVIDSIIVRDNALLHLIFSLPITIKKIKLIKEDVSNLLEKIPKNRSCIVVNSSKKPVESRSLPSGKIIVGFEDETDWIISKLTSGPKELDVISITGMPGSGKTTLAYKVYNDKSVSRHFDIRAWCTVDQVSDKKKLWVELLNLVAGSGLKFSEDIDVADMLRKQLFGKRYLIVLDDVWDSTTWDALTRPFPLCEIGSRIIFTTREKNVAIHGMRNTDPLNLRLLRPEESWELLEKRAFGEQSCPDELLDIGKEISQKCQGLPLVADLIAGVIARREKKKTVWLEIRNNLNSFIFDSEVDVMKVIELSYDQLPHHLKPYLLYLACFSKDTAVRVDVLKLLLHSEGLVEDVMEDYLDNLISSSLVILFDEIGFYSTFQLHDLVYGFCLIKAREEMLFNLVSSSAPSSSSDLFPWKMSIIYYKEHVGLNNFVLLDSEKNKYLGKHLYSLTIAGDKMDDSLSNTCHLRHLRLLRVLKLDPSFIMVKDSLLNEICMLNHLRYLRIGTEVKSLPSSFSNLWNLENLWVTNKRSTLVLLPRIWDLVKLQVLAVDSCSFFHIDTNEPILIAEDSKLENLRFLEKLVLSYSKDTEDIFKRFPNLQHLVFDLKESWDYPTERYWFPKLDSLTELELVQVKFESSNSNDCRHSVATNWSWDFHFPSNLKRLLLYDFTMASDSLSTIAALPNLEEFSLIRTIIQGEEWNMGEEDTFEKLKYLGLREVTFSMWVFGEESFPMLEKLVLVGCRKLEEIPSSFGDMFSLKIIELIESPQLKDSALQIKQYIEDMMGGVELKVEIS
>XP_016560909.1 Capsicum_annuum
MENEGKREKGKANNCMVSFSALRMDVVNILDFMEMLKTEEEDQNVVNMANKIEKAMKMVLAFICTYVQLSYCDFEQFEDKMTFKRQEVEDMLRPILNDVDNNIGCKYNMHHVLHSFTHNMNDCISSNHHSKSSATMTEEQLNFLLLNLHHLSKILSEYIFPLDIKFEILQNVCVNIRNFHGLIMNGYVEHEIVEYVLPQLQPMAESVGRFLWNGYIDENSLHFKLPHLFLKIIPIELEVMHIYFTNLKGSTSEEVGRVINQLLETFPDILREYLIHLQEHMVTVVTPRASGARNIHVMMEFLLIILTDMPTDFIHHDKFFDLLARVGAHTREVSNLVWDLSRNEASTNGTNRATLDLLDNIELLKEDLKHDYLKAAESSQCCFPLSDGLLFMHLLHRHLTDLLGSNAYSISLIKEEIVQVKEDLEFIISGFVNIERELHKSLWAHVLDVAYEARDVIDSIIVRDNALLHLIFSLPITIKKIKLIKEDVSNLLEKIPKNRSCIVVNSSKKPVESRSLPSGKIIVGFEDETDWIISKLTSGPKELDVISITGMPGSGKTTLAYKVYNDKSVSRHFDIRAWCTVDQVSDKKKLWVELLNLVAGSGLKFSEDIDVADMLRKQLFGKRYLIVLDDVWDSTTWDALTRPFPLCEIGSRIIFTTREKNVAIHGMRNTDPLNLRLLRPEESWELLEKRAFGEQSCPDELLDIGKEISQKCQGLPLVADLIAGVIARREKKKTVWLEIRNNLNSFIFDSEVDVMKVIELSYDQLPHHLKPYLLYLACFSKDTAVRVDVLKLLLHSEGLVEDVMEDYLDNLISSSLVILFDEIGFYSTFQLHDLVYGFCLIKAREEMLFNLVSSSAPSSSSDLFPWKMSIIYYKEHVGLNNFVLLDSEKNKYLGKHLYSLTIAGDKMDDSLSNTCHLRHLRLLRVLKLDPSFIMVKDSLLNEICMLNHLRYLRIGTEVKSLPSSFSNLWNLENLWVTNKRSTLVLLPRIWDLVKLQVLAVDSCSFFHIDTNEPILIAEDSKLENLRFLEKLVLSYSKDTEDIFKRFPNLQHLVFDLKESWDYPTERYWFPKLDSLTELELVQVKFESSNSNDCRHSVATNWSWDFHFPSNLKRLLLYDFTMASDSLSTIAALPNLEEFSLIRTIIQGEEWNMGEEDTFEKLKYLGLREVTFSMWVFGEESFPMLEKLVLVGCRKLEEIPSSFGDMFSLKIIELIESPQLKDSALQIKQYIEDMMGGVELKVEIS
>XP_016560911.1 Capsicum_annuum
MENEGKREKGKANNCMVSFSALRMDVVNILDFMEMLKTEEEDQNVVNMANKIEKAMKMVLAFICTYVQLSYCDFEQFEDKMTFKRQEVEDMLRPILNDVDNNIGCKYNMHHVLHSFTHNMNDCISSNHHSKSSATMTEEQLNFLLLNLHHLSKILSEYIFPLDIKFEILQNVCVNIRNFHGLIMNGYVEHEIVEYVLPQLQPMAESVGRFLWNGYIDENSLHFKLPHLFLKIIPIELEVMHIYFTNLKGSTSEEVGRVINQLLETFPDILREYLIHLQEHMVTVVTPRASGARNIHVMMEFLLIILTDMPTDFIHHDKFFDLLARVGAHTREVSNLVWDLSRNEASTNGTNRATLDLLDNIELLKEDLKHDYLKAAESSQCCFPLSDGLLFMHLLHRHLTDLLGSNAYSISLIKEEIVQVKEDLEFIISGFVNIERELHKSLWAHVLDVAYEARDVIDSIIVRDNALLHLIFSLPITIKKIKLIKEDVSNLLEKIPKNRSCIVVNSSKKPVESRSLPSGKIIVGFEDETDWIISKLTSGPKELDVISITGMPGSGKTTLAYKVYNDKSVSRHFDIRAWCTVDQVSDKKKLWVELLNLVAGSGLKFSEDIDVADMLRKQLFGKRYLIVLDDVWDSTTWDALTRPFPLCEIGSRIIFTTREKNVAIHGMRNTDPLNLRLLRPEESWELLEKRAFGEQSCPDELLDIGKEISQKCQGLPLVADLIAGVIARREKKKTVWLEIRNNLNSFIFDSEVDVMKVIELSYDQLPHHLKPYLLYLACFSKDTAVRVDVLKLLLHSEGLVEDVMEDYLDNLISSSLVILFDEIGFYSTFQLHDLVYGFCLIKAREEMLFNLVSSSAPSSSSDLFPWKMSIIYYKEHVGLNNFVLLDSEKNKYLGKHLYSLTIAGDKMDDSLSNTCHLRHLRLLRVLKLDPSFIMVKDSLLNEICMLNHLRYLRIGTEVKSLPSSFSNLWNLENLWVTNKRSTLVLLPRIWDLVKLQVLAVDSCSFFHIDTNEPILIAEDSKLENLRFLEKLVLSYSKDTEDIFKRFPNLQHLVFDLKESWDYPTERYWFPKLDSLTELELVQVKFESSNSNDCRHSVATNWSWDFHFPSNLKRLLLYDFTMASDSLSTIAALPNLEEFSLIRTIIQGEEWNMGEEDTFEKLKYLGLREVTFSMWVFGEESFPMLEKLVLVGCRKLEEIPSSFGDMFSLKIIELIESPQLKDSALQIKQYIEDMMGGVELKVEIS
>XP_016560912.1 Capsicum_annuum
MENEGKREKGKANNCMVSFSALRMDVVNILDFMEMLKTEEEDQNVVNMANKIEKAMKMVLAFICTYVQLSYCDFEQFEDKMTFKRQEVEDMLRPILNDVDNNIGCKYNMHHVLHSFTHNMNDCISSNHHSKSSATMTEEQLNFLLLNLHHLSKILSEYIFPLDIKFEILQNVCVNIRNFHGLIMNGYVEHEIVEYVLPQLQPMAESVGRFLWNGYIDENSLHFKLPHLFLKIIPIELEVMHIYFTNLKGSTSEEVGRVINQLLETFPDILREYLIHLQEHMVTVVTPRASGARNIHVMMEFLLIILTDMPTDFIHHDKFFDLLARVGAHTREVSNLVWDLSRNEASTNGTNRATLDLLDNIELLKEDLKHDYLKAAESSQCCFPLSDGLLFMHLLHRHLTDLLGSNAYSISLIKEEIVQVKEDLEFIISGFVNIERELHKSLWAHVLDVAYEARDVIDSIIVRDNALLHLIFSLPITIKKIKLIKEDVSNLLEKIPKNRSCIVVNSSKKPVESRSLPSGKIIVGFEDETDWIISKLTSGPKELDVISITGMPGSGKTTLAYKVYNDKSVSRHFDIRAWCTVDQVSDKKKLWVELLNLVAGSGLKFSEDIDVADMLRKQLFGKRYLIVLDDVWDSTTWDALTRPFPLCEIGSRIIFTTREKNVAIHGMRNTDPLNLRLLRPEESWELLEKRAFGEQSCPDELLDIGKEISQKCQGLPLVADLIAGVIARREKKKTVWLEIRNNLNSFIFDSEVDVMKVIELSYDQLPHHLKPYLLYLACFSKDTAVRVDVLKLLLHSEGLVEDVMEDYLDNLISSSLVILFDEIGFYSTFQLHDLVYGFCLIKAREEMLFNLVSSSAPSSSSDLFPWKMSIIYYKEHVGLNNFVLLDSEKNKYLGKHLYSLTIAGDKMDDSLSNTCHLRHLRLLRVLKLDPSFIMVKDSLLNEICMLNHLRYLRIGTEVKSLPSSFSNLWNLENLWVTNKRSTLVLLPRIWDLVKLQVLAVDSCSFFHIDTNEPILIAEDSKLENLRFLEKLVLSYSKDTEDIFKRFPNLQHLVFDLKESWDYPTERYWFPKLDSLTELELVQVKFESSNSNDCRHSVATNWSWDFHFPSNLKRLLLYDFTMASDSLSTIAALPNLEEFSLIRTIIQGEEWNMGEEDTFEKLKYLGLREVTFSMWVFGEESFPMLEKLVLVGCRKLEEIPSSFGDMFSLKIIELIESPQLKDSALQIKQYIEDMMGGVELKVEIS
>XP_016560913.1 Capsicum_annuum
MENEGKREKGKANNCMVSFSALRMDVVNILDFMEMLKTEEEDQNVVNMANKIEKAMKMVLAFICTYVQLSYCDFEQFEDKMTFKRQEVEDMLRPILNDVDNNIGCKYNMHHVLHSFTHNMNDCISSNHHSKSSATMTEEQLNFLLLNLHHLSKILSEYIFPLDIKFEILQNVCVNIRNFHGLIMNGYVEHEIVEYVLPQLQPMAESVGRFLWNGYIDENSLHFKLPHLFLKIIPIELEVMHIYFTNLKGSTSEEVGRVINQLLETFPDILREYLIHLQEHMVTVVTPRASGARNIHVMMEFLLIILTDMPTDFIHHDKFFDLLARVGAHTREVSNLVWDLSRNEASTNGTNRATLDLLDNIELLKEDLKHDYLKAAESSQCCFPLSDGLLFMHLLHRHLTDLLGSNAYSISLIKEEIVQVKEDLEFIISGFVNIERELHKSLWAHVLDVAYEARDVIDSIIVRDNALLHLIFSLPITIKKIKLIKEDVSNLLEKIPKNRSCIVVNSSKKPVESRSLPSGKIIVGFEDETDWIISKLTSGPKELDVISITGMPGSGKTTLAYKVYNDKSVSRHFDIRAWCTVDQVSDKKKLWVELLNLVAGSGLKFSEDIDVADMLRKQLFGKRYLIVLDDVWDSTTWDALTRPFPLCEIGSRIIFTTREKNVAIHGMRNTDPLNLRLLRPEESWELLEKRAFGEQSCPDELLDIGKEISQKCQGLPLVADLIAGVIARREKKKTVWLEIRNNLNSFIFDSEVDVMKVIELSYDQLPHHLKPYLLYLACFSKDTAVRVDVLKLLLHSEGLVEDVMEDYLDNLISSSLVILFDEIGFYSTFQLHDLVYGFCLIKAREEMLFNLVSSSAPSSSSDLFPWKMSIIYYKEHVGLNNFVLLDSEKNKYLGKHLYSLTIAGDKMDDSLSNTCHLRHLRLLRVLKLDPSFIMVKDSLLNEICMLNHLRYLRIGTEVKSLPSSFSNLWNLENLWVTNKRSTLVLLPRIWDLVKLQVLAVDSCSFFHIDTNEPILIAEDSKLENLRFLEKLVLSYSKDTEDIFKRFPNLQHLVFDLKESWDYPTERYWFPKLDSLTELELVQVKFESSNSNDCRHSVATNWSWDFHFPSNLKRLLLYDFTMASDSLSTIAALPNLEEFSLIRTIIQGEEWNMGEEDTFEKLKYLGLREVTFSMWVFGEESFPMLEKLVLVGCRKLEEIPSSFGDMFSLKIIELIESPQLKDSALQIKQYIEDMMGGVELKVEIS
>XP_016560914.1 Capsicum_annuum
MENEGKREKGKANNCMVSFSALRMDVVNILDFMEMLKTEEEDQNVVNMANKIEKAMKMVLAFICTYVQLSYCDFEQFEDKMTFKRQEVEDMLRPILNDVDNNIGCKYNMHHVLHSFTHNMNDCISSNHHSKSSATMTEEQLNFLLLNLHHLSKILSEYIFPLDIKFEILQNVCVNIRNFHGLIMNGYVEHEIVEYVLPQLQPMAESVGRFLWNGYIDENSLHFKLPHLFLKIIPIELEVMHIYFTNLKGSTSEEVGRVINQLLETFPDILREYLIHLQEHMVTVVTPRASGARNIHVMMEFLLIILTDMPTDFIHHDKFFDLLARVGAHTREVSNLVWDLSRNEASTNGTNRATLDLLDNIELLKEDLKHDYLKAAESSQCCFPLSDGLLFMHLLHRHLTDLLGSNAYSISLIKEEIVQVKEDLEFIISGFVNIERELHKSLWAHVLDVAYEARDVIDSIIVRDNALLHLIFSLPITIKKIKLIKEDVSNLLEKIPKNRSCIVVNSSKKPVESRSLPSGKIIVGFEDETDWIISKLTSGPKELDVISITGMPGSGKTTLAYKVYNDKSVSRHFDIRAWCTVDQVSDKKKLWVELLNLVAGSGLKFSEDIDVADMLRKQLFGKRYLIVLDDVWDSTTWDALTRPFPLCEIGSRIIFTTREKNVAIHGMRNTDPLNLRLLRPEESWELLEKRAFGEQSCPDELLDIGKEISQKCQGLPLVADLIAGVIARREKKKTVWLEIRNNLNSFIFDSEVDVMKVIELSYDQLPHHLKPYLLYLACFSKDTAVRVDVLKLLLHSEGLVEDVMEDYLDNLISSSLVILFDEIGFYSTFQLHDLVYGFCLIKAREEMLFNLVSSSAPSSSSDLFPWKMSIIYYKEHVGLNNFVLLDSEKNKYLGKHLYSLTIAGDKMDDSLSNTCHLRHLRLLRVLKLDPSFIMVKDSLLNEICMLNHLRYLRIGTEVKSLPSSFSNLWNLENLWVTNKRSTLVLLPRIWDLVKLQVLAVDSCSFFHIDTNEPILIAEDSKLENLRFLEKLVLSYSKDTEDIFKRFPNLQHLVFDLKESWDYPTERYWFPKLDSLTELELVQVKFESSNSNDCRHSVATNWSWDFHFPSNLKRLLLYDFTMASDSLSTIAALPNLEEFSLIRTIIQGEEWNMGEEDTFEKLKYLGLREVTFSMWVFGEESFPMLEKLVLVGCRKLEEIPSSFGDMFSLKIIELIESPQLKDSALQIKQYIEDMMGGVELKVEIS
>XP_016560915.1 Capsicum_annuum
MENEGKREKGKANNCMVSFSALRMDVVNILDFMEMLKTEEEDQNVVNMANKIEKAMKMVLAFICTYVQLSYCDFEQFEDKMTFKRQEVEDMLRPILNDVDNNIGCKYNMHHVLHSFTHNMNDCISSNHHSKSSATMTEEQLNFLLLNLHHLSKILSEYIFPLDIKFEILQNVCVNIRNFHGLIMNGYVEHEIVEYVLPQLQPMAESVGRFLWNGYIDENSLHFKLPHLFLKIIPIELEVMHIYFTNLKGSTSEEVGRVINQLLETFPDILREYLIHLQEHMVTVVTPRASGARNIHVMMEFLLIILTDMPTDFIHHDKFFDLLARVGAHTREVSNLVWDLSRNEASTNGTNRATLDLLDNIELLKEDLKHDYLKAAESSQCCFPLSDGLLFMHLLHRHLTDLLGSNAYSISLIKEEIVQVKEDLEFIISGFVNIERELHKSLWAHVLDVAYEARDVIDSIIVRDNALLHLIFSLPITIKKIKLIKEDVSNLLEKIPKNRSCIVVNSSKKPVESRSLPSGKIIVGFEDETDWIISKLTSGPKELDVISITGMPGSGKTTLAYKVYNDKSVSRHFDIRAWCTVDQVSDKKKLWVELLNLVAGSGLKFSEDIDVADMLRKQLFGKRYLIVLDDVWDSTTWDALTRPFPLCEIGSRIIFTTREKNVAIHGMRNTDPLNLRLLRPEESWELLEKRAFGEQSCPDELLDIGKEISQKCQGLPLVADLIAGVIARREKKKTVWLEIRNNLNSFIFDSEVDVMKVIELSYDQLPHHLKPYLLYLACFSKDTAVRVDVLKLLLHSEGLVEDVMEDYLDNLISSSLVILFDEIGFYSTFQLHDLVYGFCLIKAREEMLFNLVSSSAPSSSSDLFPWKMSIIYYKEHVGLNNFVLLDSEKNKYLGKHLYSLTIAGDKMDDSLSNTCHLRHLRLLRVLKLDPSFIMVKDSLLNEICMLNHLRYLRIGTEVKSLPSSFSNLWNLENLWVTNKRSTLVLLPRIWDLVKLQVLAVDSCSFFHIDTNEPILIAEDSKLENLRFLEKLVLSYSKDTEDIFKRFPNLQHLVFDLKESWDYPTERYWFPKLDSLTELELVQVKFESSNSNDCRHSVATNWSWDFHFPSNLKRLLLYDFTMASDSLSTIAALPNLEEFSLIRTIIQGEEWNMGEEDTFEKLKYLGLREVTFSMWVFGEESFPMLEKLVLVGCRKLEEIPSSFGDMFSLKIIELIESPQLKDSALQIKQYIEDMMGGVELKVEIS
>XP_016561639.1 Capsicum_annuum
MAFFSWKDLDLLECHDRVYSTKGCLFQIVDKIKLVELEVMKIYEQMSCHANVNESESYLLESSAEKSSVVQDIVVGLDDDVLEIKTRFCSFSLKLEIVSLVGMGGIGKSTLARMVYDDPFIKYHFSIRAWVTVKDRQEKGLFLDLLDGILEFTDKIHEKHSEQLAEMLYRKLKHSRYLIVSYDVWSTEFLDLEESWELLCRKVGGRKFDRPDLEDIGKKIAEQCQGKQKTFENYAEECLEDLVNRNLAIVKQRRSNGRVKSCVVHDLLRDIGLREAQRENFFHFPELSDTADTLHCVRRLGNYRAASIEVPWKPLLPLSRTLLLSGYPRSLPRSQLHGPLLNKLLRVLDILHIAFDFFPPQVLQLVHLRYVALAVHEPECPESISRLWNLQTFILATRESLNLPKTVWEMENLRHVCLGKGCFLPNPTSGFNGCKVLTNLQTITYMDPTSCTREVTENIPHLKKLAIRGRGEWDSSQPSSYDLYSLFYLKQLEKLKRRYHNLLSMDFCPSNLKKLVLNSKSQERLPGFSQWPADTGTQSWSELEHETISSLVVGGVKYLDRDDSYAVVWLREPTEAVAKASPCRQLSLLMDPNLGDSIRDQDEGWEMN
>XP_016566037.1 Capsicum_annuum
MRNFFFNYRKMHQHDIDHHMLFDLSSIKIGVGWAGFNNYPIMKREMRLRFLRTFIKYHHVLSPDFLVKITKKLRKWIAEMHEFSIILGDHKTMLEVERLVSQLPNFIESNTSSMCSFELNDSNQSECMDGLGKNLNNVLMCLEVDWSDPDSTNEQILQYSRAIKQVKIIQKKIRFLRYLYATEINGYVDHEKLEGLGTWIQFMANDVIQFCRASVKYVVFKYNGDEDEDDDDDDNEDYNGEDEDEDDDENSEDENEDDDDNSEDEDEDESEDEDDILNKPPYLLCLIALVELEMKKIFLGELKASKFTRSRTFKDKKLPKGFPHHLQCLLMYLRNKKLKSFPNHVSSRNIDVATEFLLFFLGNVPNHDINGKWLNEVLEEVGAIVGDILYAIQKLLPRSITKDDTKEINLGAILISEKTENLKAQVEERYYKSFKFIPSRFPTVGGLSFVDSLLRKLNEMQLKSEVSVGSIMKPHICVIEKEFSSLTSTFREHEVLKDLQRSIINLAYEAEVAIDSILVQHNVLWHLFFSLPTIIKEIKHINAEVNKMWSENLSLKSCHVVDPSEHLPNQHSNPVNDEEMVGFEIAAEKLIQYLTRGTSEQDVIPIVGMGGQGKTTIARKLYNDNIIVSHFDVRAWCIVSQRYNRRGILQEIFSQVTGSKDNGDEVGELADKLRKSLMGKRYLIVLDDMWNCMAWDELRLCFPDVGNRSRIVITTRLEKVGAHVMNHTDPYFLPFLTPEESFQLLQKKVFLREGFPPELEDVSLAVAKRCKGLPLVVVLVAGIIKKKKMKESWWHEVKKSLLSYVGESEGYGLSTMKLSYDNLPDYLRPCLLYMGMFPEDARIPVSKLINLWIAEGFVQNIDSGISMEEAAEGYLMDLVRSNVVMASRRRYNGKVKYCQVHDVVLHFCLRKSREEKFMLPVKGHYIQFQPFDWMGSRVVFSFSEELNKFATLGFNTRMPFHHHLRSLITTNRGGFYNWNPFPQVSEVRLLKVLDLSSLDVENLSSSTLKPLIHLKYLSARTFRFDFHPESPLPHLETLIVHGLSVLPASFWEMEKLRHVDLTLAECDLKNNKQRIFEESSKLENLRIFKKVKFPIYQADSANVLFQRFPNLQELNITFVGDLYSPGIRIKLAHLTQLQILHLSFKFLEVEPELLLPPKLRKLELSRARIGSMIPVIAGLPNLEYLQLTDLHFIQSKKWCLGVAFHNLKFLKLAWLDISEWDASEDSFPQLETLVIKGCDKLNAIPFSFVDIPTLQQIKLLNCMNKSLEASAVKIKEEVSNIEGCDRIDISIGVSRNKILPSVFDYVHATNVQTISSIQDKWGNLKHL
>XP_016566038.1 Capsicum_annuum
MRNFFFNYRKMHQHDIDHHMLFDLSSIKIGVGWAGFNNYPIMKREMRLRFLRTFIKYHHVLSPDFLVKITKKLRKWIAEMHEFSIILGDHKTMLEVERLVSQLPNFIESNTSSMCSFELNDSNQSECMDGLGKNLNNVLMCLEVDWSDPDSTNEQILQYSRAIKQVKIIQKKIRFLRYLYATEINGYVDHEKLEGLGTWIQFMANDVIQFCRASVKYVVFKYNGDEDEDDDDDDNEDYNGEDEDEDDDENSEDENEDDDDNSEDEDEDESEDEDDILNKPPYLLCLIALVELEMKKIFLGELKASKFTRSRTFKDKKLPKGFPHHLQCLLMYLRNKKLKSFPNHVSSRNIDVATEFLLFFLGNVPNHDINGKWLNEVLEEVGAIVGDILYAIQKLLPRSITKDDTKEINLGAILISEKTENLKAQVEERYYKSFKFIPSRFPTVGGLSFVDSLLRKLNEMQLKSEVSVGSIMKPHICVIEKEFSSLTSTFREHEVLKDLQRSIINLAYEAEVAIDSILVQHNVLWHLFFSLPTIIKEIKHINAEVNKMWSENLSLKSCHVVDPSEHLPNQHSNPVNDEEMVGFEIAAEKLIQYLTRGTSEQDVIPIVGMGGQGKTTIARKLYNDNIIVSHFDVRAWCIVSQRYNRRGILQEIFSQVTGSKDNGDEVGELADKLRKSLMGKRYLIVLDDMWNCMAWDELRLCFPDVGNRSRIVITTRLEKVGAHVMNHTDPYFLPFLTPEESFQLLQKKVFLREGFPPELEDVSLAVAKRCKGLPLVVVLVAGIIKKKKMKESWWHEVKKSLLSYVGESEGYGLSTMKLSYDNLPDYLRPCLLYMGMFPEDARIPVSKLINLWIAEGFVQNIDSGISMEEAAEGYLMDLVRSNVVMASRRRYNGKVKYCQVHDVVLHFCLRKSREEKFMLPVKGHYIQFQPFDWMGSRVVFSFSEELNKFATLGFNTRMPFHHHLRSLITTNRGGFYNWNPFPQVSEVRLLKVLDLSSLDVENLSSSTLKPLIHLKYLSARTFRFDFHPESPLPHLETLIVHGLSVLPASFWEMEKLRHVDLTLAECDLKNNKQRIFEESSKLENLRIFKKVKFPIYQADSANVLFQRFPNLQELNITFVGDLYSPGIRIKLAHLTQLQILHLSFKFLEVEPELLLPPKLRKLELSRARIGSMIPVIAGLPNLEYLQLTDLHFIQSKKWCLGVAFHNLKFLKLAWLDISEWDASEDSFPQLETLVIKGCDKLNAIPFSFVDIPTLQQIKLLNCMNKSLEASAVKIKEEVSNIEGCDRIDISIGDKWGNLKHL
>XP_016566284.1 Capsicum_annuum
MVQNEIDDALDQLGMIKSGGDLSSIEVDQIEKLELRLRFLRTFIKYKYVLLPDSLVKITRTAQQTVEKLDFGKIPDECRTNIKTESLVSQLQEFVEGNTSSMCNFEMDDSDPTKYMDYLDKNLNDLLRLLLRVPDPDMTKEVKILKNKLTYIQKRMRFIRYLYGTEINGCVGHEKLKGLRTQIQLMAETVGHFYLSLCYDEDHTLVSSCLCLIVLVDLEMKKIFRGELKAXKFTQSKTFREKKLPKGFSHHLNSLLVYLRNKKLKNFVSAQEIDVAIEFLLVSLSDVPNHVINGKGLNEVLEKIGVVVGDILCVIKEDANKIDDAMIQILEKIEDLKADVEERYKSLKYSPSDEFPTVGGLSFIHSFLRKLIDTLKSESSSDFMMKPCIGTLDEDLSYLTSVFRDVPKVHHKDEEILKDLQRRTVNLAYEAEVSIDSILVQHNALTHFFCSLPAIIKESKQILAKVKEMSFQNLPLKPFSVVEPSKHLPIHRSNPVNDEEIVGFENESEKIIQYLIRGTHEIDVVPIVGMGGQGKTTIARKVYNNGCIVYHFDVRAWCIISQSYNRRDLLQEIFSRVTGKEDKGDKEDIIADELKKSLMGKRYLIVLDDMWDSKAWDDLRLSFPDVGNRNRIVITTRLEEVAKQVKHHIDPYSLPFLTSDDSLKLLQIKVFQQESFAPSLQDVSKAVAERCKGLPLVIVLVAGIIKRNKMEASWWYEVKHSLVSYHGEPEGYSLSTMQLSYDNLPDHLRPCLLYMGMFPEDSRIPVSELISLWIAECFVQNIEESGRLEETAEGYLNDLISSNVVMVSGRRYNGKVKYCQVHDVVLHFCLNKSREEKFMLAVKGNPNRFQSSRWKDRRVSFNFTDELFSLGSKTFRQRLRSVIMTHEGNSCDRMSSQFSDMRLVKVLDLDCPDEAQIWLDIFRPLIHLKYLAVHSILDYDWVLNLPHLETLIVRKIENGLTLSTNFWKMEKLRHVETPKAIVDQYTDKKGMFAESSKLENLRIFRRVVIKEADNFDVLFKKCPNLQQLGISFMKAPTDDSTSGEDDYAKPFHINMESHTQLQSLSLFFPGSPVLGLQLPSNLKKLVLSRVPVDTAISFITGLPILEYLQLVCFHKSKEWCIPTDITFHKLKLLKLVNLCTTTWDASEESFPQLEKLVISFCCKLEEIPLSFADIPTLKQVKLIGPCADSLEASAVRIKEDVIENEGNDRIEIITKDLSFAARKRR
>XP_016566295.1 Capsicum_annuum
MVQNDIDDALDQLGMIKSGGDLSSVELDEIEDLELELRFLRTFIKYKNVLLPDSLVKITEKAQRIVKEIDFGIIPDELISQLQEFVEGNTSSMCNFELDDSDLTKYMDYLDENLNDSLRLLFGEPDPDMAKEVKILKKQLPYIQKRMRFLRYLYGTEINGCVGHEKLKGLRTQIQLMAENVGHFYLSLFGDEDHTLVSSCLCLIVLVELEMKKIFHGELKASKFTQSKTFREKKLPKGFSHHLNSLLVNLRNNKLKNVASARNINVAIEFLLVFLSDVPNHVINGKRLNEVLVKIGVVVGDMLCVIKEDASKTDDAMIQILDKVEDLKVEVEERYKSLKYSPSNEFPTVGGLSFIHSFLRKLNDMLKSESSLDFMMRPYIRILDEDLSYLTFVFRDVANAQHKHEEILIDLQRRTVNLAYEAEVSIDSIVAQCNALSHFFYSLPAIIKESKQILAKVKEMSFQNLTLKPFSVVEPSKHLPTHRSNPVNDEEIVGFENESEKIIQYLIRGTHEIDVVPIVGMGGQGKTTIARKVYNNGNIVHYFDVRAWCIISQSYNRRDLLQEIFCQVAGKEDKGDKEDILAYKLKQSLTGKRYLIVLDDMWDGKAWDDLRFSFPDGNRSRIVITTRLEEVAKQVKHHIDPYSLPFLTPDDSLKLLQKKVFQQESCPPSLQDVSKAVAERCKGLPLVIVLVAGIIKRNKMEASWWHEVKNSLVSYHGESEGYSLSTMQLSYDNLPDHLRPCLLYMGMFLEDARIPVSELISLWIAECFVQNIESRRLEETAEGYLNDLISSNVVMVSGRKYNGKVKYCQVHDVVLHFCLNKSREEKFMLAVKGNPDRFQSSRWKDRRVGFNFTDEVFSLGSKTFRQSLRSVIMTHEGNSCDWKSFSQVSDMRLVKVLDLNCPRNAHIWLDIFRPLIQLKYLAVHSIENYDWELNLPHLETLIVRKIAKGSTLPTNFWKMEKLRHVETPEGIADRYKDKKGMFDESSKLENLRIFREVVIKEADNLKVLLRKCPNLQQLGISFMKAPTDDSTLGEDDYAKPFRINMESHTHLQSLSLFFPGSPVLGLQLPTNLKKLVLSMVPADRAVSFIAGLPVLEYLQLMNYQGWNKSKEWCIPPDITFHKLKLLKLKKLGTTTWDASEESFPQLETLVITYCYELKEIPLSFADIPTLKQVKLIGYWSDSLKTSAVRIKEDVIEHEGNDRIEIITK
>XP_016566297.1 Capsicum_annuum
MVQNDIDDALDQLGMIKSGGDLSSVELDEIEDLELELRFLRTFIKYKNVLLPDSLVKITEKAQRIVKEIDFGIIPDELISQLQEFVEGNTSSMCNFELDDSDLTKYMDYLDENLNDSLRLLFGEPDPDMAKEVKILKKQLPYIQKRMRFLRYLYGTEINGCVGHEKLKGLRTQIQLMAENVGHFYLSLFGDEDHTLVSSCLCLIVLVELEMKKIFHGELKASKFTQSKTFREKKLPKGFSHHLNSLLVNLRNNKLKNVASARNINVAIEFLLVFLSDVPNHVINGKRLNEVLVKIGVVVGDMLCVIKEDASKTDDAMIQILDKVEDLKVEVEERYKSLKYSPSNEFPTVGGLSFIHSFLRKLNDMLKSESSLDFMMRPYIRILDEDLSYLTFVFRDVANAQHKHEEILIDLQRRTVNLAYEAEVSIDSIVAQCNALSHFFYSLPAIIKESKQILAKVKEMSFQNLTLKPFSVVEPSKHLPTHRSNPVNDEEIVGFENESEKIIQYLIRGTHEIDVVPIVGMGGQGKTTIARKVYNNGNIVHYFDVRAWCIISQSYNRRDLLQEIFCQVAGKEDKGDKEDILAYKLKQSLTGKRYLIVLDDMWDGKAWDDLRFSFPDGNRSRIVITTRLEEVAKQVKHHIDPYSLPFLTPDDSLKLLQKKVFQQESCPPSLQDVSKAVAERCKGLPLVIVLVAGIIKRNKMEASWWHEVKNSLVSYHGESEGYSLSTMQLSYDNLPDHLRPCLLYMGMFLEDARIPVSELISLWIAECFVQNIESRRLEETAEGYLNDLISSNVVMVSGRKYNGKVKYCQVHDVVLHFCLNKSREEKFMLAVKGNPDRFQSSRWKDRRVGFNFTDEVFSLGSKTFRQSLRSVIMTHEGNSCDWKSFSQVSDMRLVKVLDLNCPRNAHIWLDIFRPLIQLKYLAVHSIENYDWELNLPHLETLIVRKIAKGSTLPTNFWKMEKLRHVETPEGIADRYKDKKGMFDESSKLENLRIFREVVIKEADNLKVLLRKCPNLQQLGISFMKAPTDDSTLGEDDYAKPFRINMESHTHLQSLSLFFPGSPVLGLQLPTNLKKLVLSMVPADRAVSFIAGLPVLEYLQLMNYQGWNKSKEWCIPPDITFHKLKLLKLKKLGTTTWDASEESFPQLETLVITYCYELKEIPLSFADIPTLKQVKLIGYWSDSLKTSAVRIKEDVIEHEGNDRIEIITK
>XP_016566298.1 Capsicum_annuum
MADVALQFAVEILVPIIKETWKYIDSGKEDSANELLGELNRLKAFLQDAAKYRQSNSEQWKNFVKEVQVMVYEAEGLIDKLMVEMKLHQKKNKFEQIVDIKYHKTLKDLVEDIKAILGKVKNIREANLQAFQAKPILDYQPEIVAPGTQDTLLEENKVVGFDEEAKVVIKRLVKGTKDLDVIPVVGLPGLGKTTLAIKISKDPQVSYDFFLTIWVNVGPQSKLKGVFLSILKAFKKQTTEYQDMDVKELPKIICEFIDKGGKCLIVLDDVWTTDVVDAVMNVFPEKSKGHRIMITTRDGRIGRYANANPHMLKFLKMEESFQLLVNRVFGSNIRRCPVELIEHGESIAKQCFGVPLAVVVIAGALRGRTSKSDWKMVEDNVKHLINKDDDPKSCLKFVEMSYVYLPEEMKACFLYCGAFPQGFEIPAWKLIRLWISEGLINSNLTGSPEDIAEYYLNDLINRNLVIVVQKRANGQVKTCRIHDMLHQFCKIEANNEGLFHEVCEKTDQAGLSIPDLDSSRRLCIPLSLLKAFISTEPSAEHVRSFLCFSTKQKESEKLSNIQQLHKAFPLVRVLDVESLEFSFSKYFRELYHLRYISISVESSVLPMFFGKFWNLQTLIIYTKASTIEIKAEIWNMLRLRHVHTNVPAKLPSSTTHTVDESSRIQTLSKVAPESCREDVLARACNLRKLTIQGKMADFLEINMGGFNNFQKLKCLEQLKLLNDNVDRSMSGVLHLPPAFPKFLCKLKKLTLSNTRFAWSEASRLGQLECLEVLKLKENAFSGTIWDSEIGGFNQLKVLWIERADLKAWKVANLQFQRLQCLVVKSCDELEAVPIELADVRTLQEMTLEHTKKAIKSVNAIKCRKQEMHREHMQKAAESKSGTEIEGKKKVSEDMESFKFELTIFPPETADCNPKH
>XP_016566299.1 Capsicum_annuum
MADVALQFAVEILVPIIKETWKYIDSGKEDSANELLGELNRLKAFLQDAAKYRQSNSEQWKNFVKEVQVMVYEAEGLIDKLMVEMKLHQKKNKFEQIVDIKYHKTLKDLVEDIKAILGKVKNIREANLQAFQAKPILDYQPEIVAPGTQDTLLEENKVVGFDEEAKVVIKRLVKGTKDLDVIPVVGLPGLGKTTLAIKISKDPQVSYDFFLTIWVNVGPQSKLKGVFLSILKAFKKQTTEYQDMDVKELPKIICEFIDKGGKCLIVLDDVWTTDVVDAVMNVFPEKSKGHRIMITTRDGRIGRYANANPHMLKFLKMEESFQLLVNRVFGSNIRRCPVELIEHGESIAKQCFGVPLAVVVIAGALRGRTSKSDWKMVEDNVKHLINKDDDPKSCLKFVEMSYVYLPEEMKACFLYCGAFPQGFEIPAWKLIRLWISEGLINSNLTGSPEDIAEYYLNDLINRNLVIVVQKRANGQVKTCRIHDMLHQFCKIEANNEGLFHEVCEKTDQAGLSIPDLDSSRRLCIPLSLLKAFISTEPSAEHVRSFLCFSTKQKESEKLSNIQQLHKAFPLVRVLDVESLEFSFSKYFRELYHLRYISISVESSVLPMFFGKFWNLQTLIIYTKASTIEIKAEIWNMLRLRHVHTNVPAKLPSSTTHTVDESSRIQTLSKVAPESCREDVLARACNLRKLTIQGKMADFLEINMGGFNNFQKLKCLEQLKLLNDNVDRSMSGVLHLPPAFPKFLCKLKKLTLSNTRFAWSEASRLGQLECLEVLKLKENAFSGTIWDSEIGGFNQLKVLWIERADLKAWKVANLQFQRLQCLVVKSCDELEAVPIELADVRTLQEMTLEHTKKAIKSVNAIKCRKQEMHREHMQKAAESKSGTEIEGKKKVSEDMESFKFELTIFPPETADCNPKH
>XP_016566300.1 Capsicum_annuum
MADVALQFAVEILVPIIKETWKYIDSGKEDSANELLGELNRLKAFLQDAAKYRQSNSEQWKNFVKEVQVMVYEAEGLIDKLMVEMKLHQKKNKFEQIVDIKYHKTLKDLVEDIKAILGKVKNIREANLQAFQAKPILDYQPEIVAPGTQDTLLEENKVVGFDEEAKVVIKRLVKGTKDLDVIPVVGLPGLGKTTLAIKISKDPQVSYDFFLTIWVNVGPQSKLKGVFLSILKAFKKQTTEYQDMDVKELPKIICEFIDKGGKCLIVLDDVWTTDVVDAVMNVFPEKSKGHRIMITTRDGRIGRYANANPHMLKFLKMEESFQLLVNRVFGSNIRRCPVELIEHGESIAKQCFGVPLAVVVIAGALRGRTSKSDWKMVEDNVKHLINKDDDPKSCLKFVEMSYVYLPEEMKACFLYCGAFPQGFEIPAWKLIRLWISEGLINSNLTGSPEDIAEYYLNDLINRNLVIVVQKRANGQVKTCRIHDMLHQFCKIEANNEGLFHEVCEKTDQAGLSIPDLDSSRRLCIPLSLLKAFISTEPSAEHVRSFLCFSTKQKESEKLSNIQQLHKAFPLVRVLDVESLEFSFSKYFRELYHLRYISISVESSVLPMFFGKFWNLQTLIIYTKASTIEIKAEIWNMLRLRHVHTNVPAKLPSSTTHTVDESSRIQTLSKVAPESCREDVLARACNLRKLTIQGKMADFLEINMGGFNNFQKLKCLEQLKLLNDNVDRSMSGVLHLPPAFPKFLCKLKKLTLSNTRFAWSEASRLGQLECLEVLKLKENAFSGTIWDSEIGGFNQLKVLWIERADLKAWKVANLQFQRLQCLVVKSCDELEAVPIELADVRTLQEMTLEHTKKAIKSVNAIKCRKQEMHREHMQKAAESKSGTEIEGKKKVSEDMESFKFELTIFPPETADCNPKH
>XP_016566302.1 Capsicum_annuum
MEKIEDLKAQVEERNFLLYQQKMAQKDIEDMLDHLRSIKSGGDLNSDKINQIETLEMELRFLRTFTKYNHVLLPDSLVGITKKAKLVVEMLHTVFDGMPVECKANLNLERLVSHLMEFVEDNTSSRFNYELNDSDLSEYLEFLNMSLNDSPRYLDKSDPLFRKGKVGFWKQLKFIHQKMKFLRYFYDTEMNGCVDHEKLKGLRTRIQFMADKVGQFCLALRLPEDVDDNIESKPPFLLCLVVLVELEMKNIFLSELKTSKLPQSKIFECMVLPPGFSHHLYNLLMYLRKQKLKGFHSDVSAQNIDVAIEFLLLFLGDESDHVIHGMMMNEVLEKAGSLVGDILCAIQRLSPSTIIKDDASEINLWSIQISEKAENLKAQLEEYYKSLTFIPSQFPTAGGLSFLDSLLRKLNEMSRSESGLDFMMKPHIVILETELLYLTSIFKDVVKVHHEDEILKDLKRRTINLAYEAEVAIDCILSRYNALLHVFCSLPTILNEIKIISVEVKGKWSDNLALKPCSMVEPSKSQPIQHSDLIYDEEIVGFHNDMKRIIQHLIQGANEVDVVTIVGMGGLGKTTCARKVYSSEIIVSNFDVRAWCIISQTYNRRELLQEIFSQVTGSKDKGDKDDILADELRRSLMGKRYLIVLDDMWDGIAWDDLRLCFPDSGNRSRIVVTTRLEKVGEHVKRYTDLYFLPFLTPEESCRLLHKKVFQKDDCPPDLQDVSQAVAKRCKGLPLVIVLVAGIIKKKKMEASWWHEVKKSLLSCLGDSEGYGLSTMKLSYDNLPDYLRPCLLYMGMFPEDARIPASKLISLWIAEGFVQNIESGRLEEAAEEYLMDLIRGNVVMVSRTRYNGKVKDCQVHDVVLHFCLEKSKEEKFMQPVMGNSSHFQPSAWNESRVSFNFTYDLFQFASPDSKPRNPFHQHLRSLITNNRGIISEWNLLRLLKVLDLSSLNMNYFSLVRLKPLIHLKYLAISADEIDFHAEPYLPHLETLIVKYVIRRSVLPAIFLKFEKLRHVEISGAVFDLENDKLRNFEESSKLENLRVLRKLSFRIDHADSLDVLLRRFPNLQELDIFFWDNEDSAEFFLKLESLTKLQTFRLSFQWPQIVSELHLPSNLKKLVLVSTQIESTISVIRELPCLECLQLTSSNFAQSKEWCLSDITFHKLKFLKLMSLSISRWDALEESFPQLETLVFKECYKLEEIPTSFADIPTLKQIKLINCMNKSLEASAVKIKEEVVDIEGCDRIDITIRDMWENLK
>XP_016566303.1 Capsicum_annuum
MAQKDIEDMLDHLRSIKSGGDLNSDKINQIETLEMELRFLRTFTKYNHVLLPDSLVGITKKAKLVVEMLHTVFDGMPVECKANLNLERLVSHLMEFVEDNTSSRFNYELNDSDLSEYLEFLNMSLNDSPRYLDKSDPLFRKGKVGFWKQLKFIHQKMKFLRYFYDTEMNGCVDHEKLKGLRTRIQFMADKVGQFCLALRLPEDVDDNIESKPPFLLCLVVLVELEMKNIFLSELKTSKLPQSKIFECMVLPPGFSHHLYNLLMYLRKQKLKGFHSDVSAQNIDVAIEFLLLFLGDESDHVIHGMMMNEVLEKAGSLVGDILCAIQRLSPSTIIKDDASEINLWSIQISEKAENLKAQLEEYYKSLTFIPSQFPTAGGLSFLDSLLRKLNEMSRSESGLDFMMKPHIVILETELLYLTSIFKDVVKVHHEDEILKDLKRRTINLAYEAEVAIDCILSRYNALLHVFCSLPTILNEIKIISVEVKGKWSDNLALKPCSMVEPSKSQPIQHSDLIYDEEIVGFHNDMKRIIQHLIQGANEVDVVTIVGMGGLGKTTCARKVYSSEIIVSNFDVRAWCIISQTYNRRELLQEIFSQVTGSKDKGDKDDILADELRRSLMGKRYLIVLDDMWDGIAWDDLRLCFPDSGNRSRIVVTTRLEKVGEHVKRYTDLYFLPFLTPEESCRLLHKKVFQKDDCPPDLQDVSQAVAKRCKGLPLVIVLVAGIIKKKKMEASWWHEVKKSLLSCLGDSEGYGLSTMKLSYDNLPDYLRPCLLYMGMFPEDARIPASKLISLWIAEGFVQNIESGRLEEAAEEYLMDLIRGNVVMVSRTRYNGKVKDCQVHDVVLHFCLEKSKEEKFMQPVMGNSSHFQPSAWNESRVSFNFTYDLFQFASPDSKPRNPFHQHLRSLITNNRGIISEWNLLRLLKVLDLSSLNMNYFSLVRLKPLIHLKYLAISADEIDFHAEPYLPHLETLIVKYVIRRSVLPAIFLKFEKLRHVEISGAVFDLENDKLRNFEESSKLENLRVLRKLSFRIDHADSLDVLLRRFPNLQELDIFFWDNEDSAEFFLKLESLTKLQTFRLSFQWPQIVSELHLPSNLKKLVLVSTQIESTISVIRELPCLECLQLTSSNFAQSKEWCLSDITFHKLKFLKLMSLSISRWDALEESFPQLETLVFKECYKLEEIPTSFADIPTLKQIKLINCMNKSLEASAVKIKEEVVDIEGCDRIDITIRLQYRICGKI
>XP_016566305.1 Capsicum_annuum
MAQNEIEEMLDHLRRIKSGGDLFSFKIDQIEKLEMDLRLLRTFVKYHHVLSPDSKVILTKTANMIVKMRHRDFIGIPDECKTNLDLEGLESQLLELIDGNTSLSYNSELNGSDLSEYMDCLGENLNDVLKCHRELNRPNLEINQFIKQLEIVQKKMKFLRYLYATEINGYVNHEKLECLETRLQFMANNVGQFCLADLVDIAESEDDIFNKPPYLLCLIVLVELEMNKIFLGELQATKFTQSKIFKDKKLPKGFSLHLRSLLMYLRNEKHENFPNNISTENIDVAIEFLLVFLDADASNHVNNGNRLNEVMQKVAAIAGDVLYVIQKLLPRSIDKDATSKIDICSMQILEKTKDLRAPVESYYKSLKFTPSQFRTVGGLRFLDSLLRKLNEMLKSKSDLGFLMKPLFDDLERELSSITSILEKELSSLSSIFRDVAKVHHEHEILKDFQRRTINLAYEAEVSIDYILAQYNVFWHIFCSLPTILKEIKQINAEVSEIWSADVALKPHYVVEPSKHLPNQHSNPVSDDDEIVGFEIETEKLIQYLTRGTSELDVIPIVGMGGQGKTTIARKVYNKDMIVSHFDVQAWCIISQSYNLTELLQDIFSQVTGSKDNGDKEDILSAKLRKSLMGKRYLIVLDDMWDCMAWDDLCLCFPDGGNRSRVVVTTRLEKVGEHVKYYTDLNFLPFLTPDESCKLLQKKVFQKEDLPPELQDVSLAVAEKCKGLPLVIIFVAGIIKRNKMEASWWHEVKDALFEYLDHESGEYSLSTMQLSYDNLPDYLKPCLLYMGMFPEDERIPVSKLISLWIAEGFVQNIESGRLKEEIAEDYLMDLISSNVVMVSRRRYNGKVKYCQVHDVVLHFCLEKSRQENFMLALKGNHIQFQPSEWKGNRVSLSFSKELSKFTSLASKKRKPFQQHLRSLITTNCTNSEWNPFRQVSEVRLLKVLDLSSFSVRALSSATLKPLIHLKYLAVKADKFHFHPEPHLPHLETLIVSSYNQSPLLAASFWKMKKLRHVEIYYAELDLEFDKQGIFEESSKLENLRILRGVKYQADRVNVLLRRCPNIHELQISFKAHNFFACISLKLESLTQLRLSFDSVLLSGLHLPSNLKKLVLFKMPIENVMSFIARLPCLEYLQLRELPTYLTLNRVWYLEDIKFLKLKYLKLVNLGISRWEASEDSFPQLETLVIKACSELKEIPLSFADIATLKQIKLMYCKRSLKDSAEKIKKEVEENEGCDRINLITI
>XP_016566307.1 Capsicum_annuum
MAQNEIEEMLDHLRRIKSGGDLFSFKIDQIEKLEMDLRLLRTFVKYHHVLSPDSKVILTKTANMIVKMRHRDFIGIPDECKTNLDLEGLESQLLELIDGNTSLSYNSELNGSDLSEYMDCLGENLNDVLKCHRELNRPNLEINQFIKQLEIVQKKMKFLRYLYATEINGYVNHEKLECLETRLQFMANNVGQFCLADLVDIAESEDDIFNKPPYLLCLIVLVELEMNKIFLGELQATKFTQSKIFKDKKLPKGFSLHLRSLLMYLRNEKHENFPNNISTENIDVAIEFLLVFLDADASNHVNNGNRLNEVMQKVAAIAGDVLYVIQKLLPRSIDKDATSKIDICSMQILEKTKDLRAPVESYYKSLKFTPSQFRTVGGLRFLDSLLRKLNEMLKSKSDLGFLMKPLFDDLERELSSITSILEKELSSLSSIFRDVAKVHHEHEILKDFQRRTINLAYEAEVSIDYILAQYNVFWHIFCSLPTILKEIKQINAEVSEIWSADVALKPHYVVEPSKHLPNQHSNPVSDDDEIVGFEIETEKLIQYLTRGTSELDVIPIVGMGGQGKTTIARKVYNKDMIVSHFDVQAWCIISQSYNLTELLQDIFSQVTGSKDNGDKEDILSAKLRKSLMGKRYLIVLDDMWDCMAWDDLCLCFPDGGNRSRVVVTTRLEKVGEHVKYYTDLNFLPFLTPDESCKLLQKKVFQKEDLPPELQDVSLAVAEKCKGLPLVIIFVAGIIKRNKMEASWWHEVKDALFEYLDHESGEYSLSTMQLSYDNLPDYLKPCLLYMGMFPEDERIPVSKLISLWIAEGFVQNIESGRLKEEIAEDYLMDLISSNVVMVSRRRYNGKVKYCQVHDVVLHFCLEKSRQENFMLALKGNHIQFQPSEWKGNRVSLSFSKELSKFTSLASKKRKPFQQHLRSLITTNCTNSEWNPFRQVSEVRLLKVLDLSSFSVRALSSATLKPLIHLKYLAVKADKFHFHPEPHLPHLETLIVSSYNQSPLLAASFWKMKKLRHVEIYYAELDLEFDKQGIFEESSKLENLRILRGVKYQADRVNVLLRRCPNIHELQISFKAHNFFACISLKLESLTQLRLSFDSVLLSGLHLPSNLKKLVLFKMPIENVMSFIARLPCLEYLQLRELPTYLTLNRVWYLEDIKFLKLKYLKLVNLGISRWEASEDSFPQLETLVIKACSELKEIPLSFADIATLKQIKLMYCKRSLKDSAEKIKKEVEENEGCDRINLITI
>XP_016566308.1 Capsicum_annuum
MAQNDIDDVLDQLRRIKRGGDLSSVKVDQIETLEMEIRFFRIFSKYNHFLLPNSIVKITKKARRIVKMLHSVYDGIPDEFKTNLNVERLESHLLEFIDGDTSLRHNYVLNVSDLLEYMDCLDKNLNDVRMCTNGHMFLWINRFIKQLKTIQKKMRFLRYLYVSEINENVDHEKLQGLKIRIQFMADNVGKLWFFFWVYEDENDKDEDVNDILSKPPYLLFLVVIVELEMQKIFLGELETSKFSQSRTFSDRKLPKGFSYNLCKLLVYLSNEKLKNFLANVTGRNIDVEIEFLLLFLGDVPNHVINGKKLNKFLVNIGVLVGDILCVTQMLLSGSTIKEDAIKIDLSPMQILEKIEDLKAQVGTCYKSLKFTPSHEFPMVGGLSFLHSLLRKLNEMLKSETGFNFMMKPHIGILEKEISSLASVFRDGEKVKREHKILEDSWKHIINLAYEAELAIDFILSQCNTLWHSFCSLPAIIKEITHINVEVTQMRPVNLAQMPCCAVEPFKHLQTRYRNPVNDKEIVGFGNDTKNMIQYLVGGTNELDVLPIVGMGGQGKTTIARKVFNSNVIINHFDARAWCIISQTYDRSYLLQEIFRQVTNSRETXDKDDILADKLRKKLMQKRYLIVLDDIWDGMAWDVLRLSFPNVGNGSRIVVTTRLEKVGEHVMHHIDPYTLPFLPPDESRKLLHKKVFQQEGCPPELQHLSREIAERCKGLPLVIGLVAGIIKRNKMEASWWNEVKNSLLSYLGESEGYSLLTMQLSYDNLPDYVKPCLLYMGMFPEDEGIPVTKLISLWIAEGFVQNVESGRSMEXAAEGYLMDLVRSNVVMVSRRRYNGKVKYCQVHDVVLHFCLEKSREEKFILAVKGXQPSHWKESRVSFNYSNKISKFASPGSETRKPFHPHLRSLITTNEAECTLFHQISKLRLLKVLDLSSHKVRVLSSATFQPLIHLKYLAVETTQFDFYPESHLPNLETLKSFSNHMLIPSIFWKMKNLRHVDMKSAEYDLEEDMWGVFEESSKLENLRILRGVVIKTGDVERVHVLIRRCPNLQELDISFWDDNDSPEICPELESLMQLQTLYLSFDIHLVLSGLHLPSNLKKLGLKCIPIESVISVIAGLPNLEYLQLWNAVKSKEWFLRDVMFHKLKFLKLVDLSISRLDASEESFPLLETLVVLGCHYLKEVPLIFADIPTLKQIRLSSCASKSLKASAVRIKEEVEDIEGCDRVDITIIPSK
>XP_016566309.1 Capsicum_annuum
MRKMAQNEIEEMLDQLRRIKSGGDLDSFKIDQYEKLEMDLRLLRTFIKYHHVPDYTVILTKTANMMVEMLRWDFVGIPNLNLEKLESPLLEFTKGDTSLSYNSELNGSDLSEYMDRLGENLNDVLKYHREWERSSLEKNQFIKKMEIVQKKMRFWRYLYATEINGYVNHEKLEYLETQLQFMANNVGQFCLAVLVDVAESEDDIFNKPPYLLCLIVLVKLEMKKIFLGELQASKFTQSKIFKDKKLPEGFSHHLHSLLMYLKNKKLENFPNIVAENIDLAIDFLLVFLDADVSNHVNNANWLNEIMEKVAAIASDILYVIQKLLPRSINKDDTSKIDICSMQILEKTKDLKAPVESYYKSLKFIPSQFRAVCGLRFLDSLVSKLNEMLKSKSDLDFMMKLLFDNLERELSSLTSILEEELSLSSIFRDVAKVHHEHEILKDFQRRTISLAYEAEVSIDSILVQYNVFWHIFCSLPTILKEIKQINAKVTEMWSADVALKYHYVVEPSKHLPSQHSNPVSDDDEIVGFXDSTRKLIRHLTRGTSELDVIPIVGMGGQGKTTIARKVYDKDMIVSRFDVQAWCIISQSYNLIELLQDIFSQVTGSKDNWDKEDILSDKLRKNLIGKRYLIVLDDMWDCMAWDDLSLCFPDGGNRSRVVVTTRLDKVGEHVKCFTDLNFLPFLTPDESCKLLQKKVFQKEDYPPELQDVSLAVAEKCKGLPLVIILVAGIIKRNKMEASWWHEVKDALVEYLDHESVEXSLSTMQLSYDNLPDYLKPCLLYMGMFPEDARIPVSKLISLWIAEGFVQNIESGRLKEEIAEDYLMDLISSNVVMVSRRRYNGKVKYCQVHDVVLHFCLEKSRQENFMLAVKRHHIQFQPSEWKGNRESFSFSKELSKFTSLASKKWKPFHQHLRSTITTNRTNSEWNPFRQVSEVRFLKVLDLSSFSVRALSSDTLKPLIHLKYLAVKADKFHFNPEPHLPHLETLIVSSYTQSPSLPASFLKMKKLRHVEIYYAELDLEFDKQGTFEESSKLENLRILRGVKYHADRVNVLLRRCLNLHELQISFKAHNLFACISLKLESLTQLRLSFDSVLLSGLHLPSNLKKLVLFKIPIENVMSFIARLPCLEYFQLRELPTYLTLNRIWYLEDIKFLKLKHLKLVDLGISRWEASEDSFPQLETLIIKTCSELMEIPFSFADITTLKQIKLMYCNRSLKDSAEKIKKEVEENEGCDRINLITIGMPLWVER
>XP_016566310.1 Capsicum_annuum
MAQNDINNDEIVGFENEAEKIIQYLIRGTNELDVVPIVGMGGQGKTTIARKVYDNMSNASHFDVQAWCIISQTYNRIKILQEIFSQVTNSKDKGDQDDDVLADKLRKSLMGKRYVIILDDMWDGMAWDDLRLCFPDVGNRSRIIVTTRLEEVANQVKHHTDPYSLPFLPLDESCKLLQKKVFQQECCPPELRDVSLAVAEKCKGLPLIIVLVAGIIKRNKMEASWWDEVKNSLFSRLGESEDYTLLTMQLSYDNLPDYLKPCFLYMGMFPEDERIQVSKLISLWIAECFVQNIESAEDYLMHLISSNVLMVAKREYNGKVKYCQLHDVVLYFCLEKSREEKFMQAIKGDFQPSDWKENRVSWNPFNQCSELISEFASLGSETQKPLQQDLISLITTNRGGFSDSNFFRKVSEMRLLRVLDLSSHRVDSFSSATLKPLIHLKYLAIYTENFHFHPESHLPHLETLFVVCPKYSNSTLLPSIFWKMEKLRHVDFIGELFYLEECEQRMFEESSKLENLRILKGVGFQAETQEDISFMEDVLLRRCPNLQELDISYKGNYWSYSPEPYSLKLESLTQLQSLRLSFVLKFGLQLPSNLKKLVLTWTHIESVMLYIAGLPSLEYLHLDSFYRSKYWCVGDVTFHQLKFLKLENNFFVSRWDVSEESFPLLETLVIKGHCLFEEIPLSFADVPTLKQIKLINLFGSQKESMKASAVRIKKEVEESEGCDRIDLIVRG
>XP_016566311.1 Capsicum_annuum
MAQNDINNDEIVGFENEAEKIIQYLIRGTNELDVVPIVGMGGQGKTTIARKVYDNMSNASHFDVQAWCIISQTYNRIKILQEIFSQVTNSKDKGDQDDDVLADKLRKSLMGKRYVIILDDMWDGMAWDDLRLCFPDVGNRSRIIVTTRLEEVANQVKHHTDPYSLPFLPLDESCKLLQKKVFQQECCPPELRDVSLAVAEKCKGLPLIIVLVAGIIKRNKMEASWWDEVKNSLFSRLGESEDYTLLTMQLSYDNLPDYLKPCFLYMGMFPEDERIQVSKLISLWIAECFVQNIESAEDYLMHLISSNVLMVAKREYNGKVKYCQLHDVVLYFCLEKSREEKFMQAIKGDFQPSDWKENRVSWNPFNQCSELISEFASLGSETQKPLQQDLISLITTNRGGFSDSNFFRKVSEMRLLRVLDLSSHRVDSFSSATLKPLIHLKYLAIYTENFHFHPESHLPHLETLFVVCPKYSNSTLLPSIFWKMEKLRHVDFIGELFYLEECEQRMFEESSKLENLRILKGVGFQAETQEDISFMEDVLLRRCPNLQELDISYKGNYWSYSPEPYSLKLESLTQLQSLRLSFVLKFGLQLPSNLKKLVLTWTHIESVMLYIAGLPSLEYLHLDSFYRSKYWCVGDVTFHQLKFLKLENNFFVSRWDVSEESFPLLETLVIKGHCLFEEIPLSFADVPTLKQIKLINLFGSQKESMKASAVRIKKEVEESEGCDRIDLIVRG
>XP_016566312.1 Capsicum_annuum
MAQNDINNDEIVGFENEAEKIIQYLIRGTNELDVVPIVGMGGQGKTTIARKVYDNMSNASHFDVQAWCIISQTYNRIKILQEIFSQVTNSKDKGDQDDDVLADKLRKSLMGKRYVIILDDMWDGMAWDDLRLCFPDVGNRSRIIVTTRLEEVANQVKHHTDPYSLPFLPLDESCKLLQKKVFQQECCPPELRDVSLAVAEKCKGLPLIIVLVAGIIKRNKMEASWWDEVKNSLFSRLGESEDYTLLTMQLSYDNLPDYLKPCFLYMGMFPEDERIQVSKLISLWIAECFVQNIESAEDYLMHLISSNVLMVAKREYNGKVKYCQLHDVVLYFCLEKSREEKFMQAIKGDFQPSDWKENRVSWNPFNQCSELISEFASLGSETQKPLQQDLISLITTNRGGFSDSNFFRKVSEMRLLRVLDLSSHRVDSFSSATLKPLIHLKYLAIYTENFHFHPESHLPHLETLFVVCPKYSNSTLLPSIFWKMEKLRHVDFIGELFYLEECEQRMFEESSKLENLRILKGVGFQAETQEDISFMEDVLLRRCPNLQELDISYKGNYWSYSPEPYSLKLESLTQLQSLRLSFVLKFGLQLPSNLKKLVLTWTHIESVMLYIAGLPSLEYLHLDSFYRSKYWCVGDVTFHQLKFLKLENNFFVSRWDVSEESFPLLETLVIKGHCLFEEIPLSFADVPTLKQIKLINLFGSQKESMKASAVRIKKEVEESEGCDRIDLIVRG
>XP_016566485.1 Capsicum_annuum
MELRFFRTFIKCHRVVSPYSLVKITEKDKLIVEMLHSLLAGILGECKTLLDVEKLVSELQEFNEHNTCLMYNFELNGSYVLEYMDYLDQNLNDAPRYLVRSDAFLKEXINILQKTIRCLRQVKIVCKRMRFVRYLYGAEINDYVDHEKLEGLETRIKFLAENVGQFCFAIWVNEEGDGLFDIENKSSYLLFLAVLVELEMKRIFLSELTASKFIQSRTFKEKKLPKGFLHNLNNLLVHLRNKKLESFPRNDSAQNIDVAIEFLLFFLGDVPNHVINGNRLNEVSKKIGVLVGDILCVIQMLLGGSTIKAETIKIDLWTIQILEKIEDLKAQVEEYYKSLVFTPSHELPTVGGXSFLDALLRKSNEMLKSETGLGFMMKPYIRTLDKELSSLIYVFKDAAKVQHGHGILEDLRKRIINLAYEAEVSIDXTLSQYNALWYSFGSLPAIIKEISCINVEVTEMRSLNLALMPFSVVEPSKYLSAQYSNPLIDEEIVGFEDDTEKMIQYLIRGTNELDVLPIIGMGGQGKTTIARKLYDDESVVSHFDVLAWCIISQTYNWRELLQDIFSRVTSSKDKGDKNDILADKLRKSLMGKRYLIVLDDMWDGMAWDELSLCFPDVGNRSRIIVTTRLEKVGEHVKHYTDLYFLPFLTPDESCKLLQKRVFQKYDCPPELQDVSLAVAKRCKGLPLVVVLAAGIIKRKKMEAFWWHEVKGALFDYLDHESGEYSLSTMKLSYDNLPDYLKPCLLYIGMFPEDARILVSKLICLWIAEGFIQITESAILMEEAAEGYLMDLISSNLVMVSKRKYNGKIKYCQVHDVVLHFCLERSREEKFMLAVESSELHFQPSHWKASRVTFCFSNELTKFASPGSKTRKPFHQYLRSLITTKSNRSEISYQNPFSQVTNLRLLKVLDLSSHIVHYLSSATLQPLIHLKDLAVTADKFHFHEKSHLLLLKTLVVKWLCGRTWLPTNFWKMEKLRHVEITRAVSCWEELISKESSKLENLRILRSIDFALYKADCLNILAQRCPNLQELETTILREDSKSARTRLNLESFTQLQILRLSVDKRLILSKLYLPSNLKKLILRVVITENTISLIAGLPSLEYLQLRDEKYYRYDEKLCLGDITFHRLKFLKLVSLDFTWWGASEESFPLLETLTIKRCDKLWSIPYSFADIQTLKQIKFIGCNNQPLVASAVRIKKEVQDIEGCNRIDVIIEQNESANRVGGVHSQQIVAAMLMLDSWSLLCS
>XP_016567266.1 Capsicum_annuum
MAHASVASLTRTIESLLTFDSPMQSLIYDHREEFCTLHEKVISLEVFVKNFEKNNVSGEMTDFEVEVKEVTNAVEYTIQLRLTETLLSLGLKSQKKKAHRRFRQSLQQVAKDIDRIWKESTKIQDKGKEASKESTVQEFPSSSKDIQNVENSMVGRDDQRKRLVEDLTRSYSGEPKVIPIVGIGGIGKTTLANEVYNDACIRSHFDVCAWATVSQQHNVKEILLSLLRSTKAGTINMNDEAELANMLQKSLKGKRYIIVLDDMWKSKAWGAMDLMGPDESWNLFKSVAFANEALPSEFETIGKQIADNCHWLPLTIVVVVGLLKSKMAIEDWGNVSNDVNSFVTNDPDKQCSRFFEKTVIFQ
>XP_016567373.1 Capsicum_annuum
MLISEKTENLKTQVEERYYKSFKFIPSRFPTVGGLSFVDSLLRKLNEMQLKSEVSVGSIMKPHICVIEKEFSSLTSTFREHEVLKDLQRSIINLAYEAEVAIDSILVQHNVLWHLFFSLPTIIKEIKHINAEVNKMWSENLSLKSCHMVDPSEHLPTQHSNPVNDEEMVGFEIAAEKLIQYLTRGTSEQDVIPIVGMGGQGKTTIARKLYNDNIIVSHFDVRAWCIVSQRYNRRGILQEIFSQVTGSKDNGDEVGELADKLRKSLMGKRYFIVLDDMWDCMAWDELRLCFPDVGNRSRIVITTRLEKVGAHVMNHTDSYFLPFLTPEESCQLLQKKIFPREGFPPELEDVSLAVAKRCKGLPLVVVLVAGIIKKKKMKESWWHEVKKSLLSYLGESEGYGLSTMKLSYDNLPDYLRPCLLYMGMFPEDARIPVSKLINLWIAEGFVQNIDSGISMEEAAEGYLMDLVRSNVVMASRRIYNGKVKYCHVHDVVLHFCLRKSREEKFMLPVKGHYIQFQPFDWMGSRVVFIFSEELNKFATLGFNTRMPFHHHLRSLITTNRGRFYNWNPFPQVSEVRLLKVLDLSSLDVENLSSATLKPLIHLKYLSARTYRFHFHPESLLPHLETLIVHGLSALPASFWEMEKLRHVDLTLAEFDLKNNKQRIFEESSKLENLRIFKKVESIYQADSANVLFQRFPNLQELNITFVGDLYSPRIRVKLEHLTQLQILHLSIGSSRVVPELLLPSKLRKLELSRARIGSMISVIAGLPNLEYLQLTDLHFIQSKKWCLGVAFHNLKFLKRAWLDISEWDASEDSFPQLETLVIKGCDKLKEIPFSFVEIPTLQQIKLLNCMNKSLLASAVKIKEEVSNIEGCDHIDISIGVSRNKILPSVFDYVHATNVQTISSIQDKWGNLKHLSQAGEDVSEFYNYFDNCCKSTFSLAKCHPSYIVTGLLIAL
>XP_016567374.1 Capsicum_annuum
MKKIFLGELKVSKFTRSRTFKDKKLPKGFSHHLQCLLMYLRNKKLENFPNHVSSRNIDVAIEFLLFFLGNVPNHNINAKWLNEVLEEVGAIAGDILYAIQKLLPSSITNDDTKEINLGAIQISEKIENLKTQVEERKLNEMQLKSEVSVGSIMKPHICVLEKEFSSLTSTFRDVAKLYHQHAVLKDLHRSTINLAYEAELAIDSILVQHNVLWHLFFSLPTIIKEIKHIYAEVNKMWSENLSLKSCRMVDPSKHLPTQHSNPVNDEEMVGFEITAEKIIQYLTRGTSVQDVIPIVGMGGQGKTTIARKLYNDDIIVSHFDVRAWIVITTRLEKVGAHVMNHTDPYFLPFLTPEESCQLLEKKVFPQEGFPPELEDVSLAVAKRCKGLPLVVVLVAGIIKKKKMKESWWHEEGFVQNRESGRSLEEAAEGYLMDLVSSNVVMASRRRYNGKVKYCQVYDVVLHFCLRKSGEDKFMLPVKGHYSQFQPFDWKGSRVVFSFSEELNKFATLGFNTRMPFHHHLRSLITTNRGRFYNWNPFPQVSEVRLLKVLDLSSLDVVDLSSATLNPLIHLKYLSARTY
>XP_016567375.1 Capsicum_annuum
MKIWKRVVKRRLRRVVSVLENQFGFILGRSMIEAIHLVRRLVEQYRERKKNLHLVFIDMEKTYDKVQREALWRCLEETWKLIDGGKDDSAHELLGELNRLKAFLQDAAKYRQSNSEQWKXFVKEIQVMVYKAEGLIDKLTVEAKLHQEKNKLMQIMDIEYHKTVGDLTVDIRTALEQVKKIRKDNPQAFQAKPILDYHPEVVASGTQVIPRNTTYATFFNNFFYPAVGTDANDTLLEENEVASFEEEAKIVIKRLAKGTSDLDVIPVVGFPGLGKTTLAKKISKDPQISFEFFLTIWVNVGPQYKLKGIFLKILKALKKQLAKIIRESIEKGGKCLVVLDXTDVVDSFMNVFPRNSQGHRIMITTRDGRIGRYANANPHMLKFLTNEESFQLLENRVFGSNVRSCPEELVVHGESIAKQCSGVPLGVELISGVLRGRTRQSEWKMVEDNVRELLININDPKSCLKFVEMSYGHLPEDMKACFLYCGVFPQGFEIPAWKLIGLWISEGQISSNLKGSPEDIAEYYLNDLINRNLVIVVQKRINGQVKTCRLHNMLHHFCKMVGNNGGLFQEVCEKKDQTGLSIPDLDTSRRLCIQLSLLKDFISTEPSSEHVRSFLCFPRKQKESERLSNIQLIHKVFPLIRVLDVESLEFSFTKCFVKLFHLRYISISVQSNALPTFFGKFCNLQTLIINTKAPTIEIKAEIWNMLRLRHLHTNVPTKLPSLTTQKAYESSFLQTLSKVLPESGSEDVLTRACNLRKVSIQGQMADFLETDKGGFNNFQKLKCLEQLKLLNEEVSSMSKVIQLPPVFVRFLHKLKKLTLSNTRFSWSEVNSLGKLECLEVLKLKENAFSGMIQGIVDERADLNSWNVAGRQFQSLKYLVIKSCNKLEAVPVELADVRDLQEMTLENTKKAINSAKEIQRRKQEIHQEHMTEIKDKKKETETMESFKFKLTIFPPEMADCTSMQ
>XP_016567377.1 Capsicum_annuum
MGKDETFVINQKFVNEIEEMLDHLRRIKSGGDLDSFKIDQIEKLEMDLRLLATFVKYNHFLWSNSLVKIKEKARRIVKMLRRDFVGIPDECKTNLDLEKLESQLLEVIDGNTSLSYNSELNDSDLSEYMDCLGENLNDVLKCHRESNRSYLKINQFIKQLEIVQKKMRFLRYLYATEINGYVNHEKLECLETRIHFMANNVGQFCLAVLVDVAESEDDIFNKPPYLLCLIVLVXLEMKKIFLGELQASKFTQSKIFKDKKLPKGFSHQLHSLLMYLKNKKLENFPNNIAAENIDVSLEFLLVFLDADVSNHVNNGNWLNEVMEKVAAIAGDVLYVIQKILPRSIDKDATSEIDIFSMQILEKTKDLKAPVESYYKSLKFTPSQFPTVGGLRFLDSLLSKLNEMLKSKSDLDFLMKPVFDNLERELSSLTSIFRDVAKMHPEHGILKDFLRRTINLAYEEEVAIDSILVHYNVFWHIFCSLPTILKEIKQINAEVAEMWSADVALKPHYVVEPSKHLPSQHSNPVSDDDEIVGFEIATEKLIWHLTRGTRALDVIPIVGMEGQGKTTIAGKVYDSKIIVSHFDVRAWCVISQRYNRRDLLQKIFSQVTGSMDEGEKDDILADKLRKNLIERRYLIVLDDMWDVNAWDDLRACFLGGRNSSRIIVTTRLEKVGMQVKCHTDPYYLPFLTTEESCKLLHKKVFQTEDCPLKLHEVSQRVAEKCKGLPLVVVLVAGIIXKRKMEESWWNTVKDGIFEYLDPESEAYSRATLQLSFDNLSDCLKPCLLYMGMFPEDSXISVSKLISLWIAEGLVQDIESAEDCLKDLISSNVVMVSNREYNVKVKYCQIHDVVLHFCLEKSRECNFMLLVKGHHIQFQPSEWKGSRVSFSFSKELSKFTSLGSKTRKPFHQHLRSLITTNYTTAEWNPFRQVSEVRLLKALDLSSFFVRALSSATLKPLIHLKYLAVKAEKFHFHPEPHLPHLETLIVRSYAQSPLLPASFWKMKELRHVEIYYAELDLEDDKQGIFEESSKLENLRILRGVRYHGDRVNVLLRRCPNLQELQISFKIYEVFARISLKSENITQLHLSFDTPFHLYGLHLPSNLKKLVLFDMHIEDVMSFIARVPSLEYLQLRELPVYSSWRRYWHLGDNKFLNLKYLKMVRLDISTWDVSDDSFPMLETLFISACTELEVIPFSFADIPTLKQIKLIRCDNKTLETSALKIKNDVEENEGCDRVNLLTIEVTRNKLICVVFESIRASNFRTMIPGSRD
>XP_016569402.1 Capsicum_annuum
MAYASVASLMRTIGSLLTSNSPMQYLRDPREFCSLHEKVSSLEVFLKNFEKNNVTGEMTDLEVQIREIANSVEQTIQLRVTEVVLANDENLRDKAHERLLDSLQQVAEDIDHIWKQSTKIQDKGRQVSKESLVQCLSRTNDIPNVKNNMVGRHDQRKRLVDLTRSYSGEPKVIPIVGMGGMGKTTLVKEVYNDACIRSHFDVCAWATVSQQHNVNEILLSLLRSTTCDTFDIDDEAKLADMLQKSLKGXXXXXXXXXXXXXVWDDIRQCFPSQNNGSQILLTTRDNEVACYADTENLSLQMGFMDQDDSWNLFKSTAFTNESLSSEFETIGKQIAKKCHGLPLTVVVVAGLLKSKRTIEDWENFAKDVNSFVTNDPDDQCSHVLGLSYNHLTSDLKTCLLYFGIFPEDTQMPVKYLMRLWIAEGFLNLKNDLEGEAEKCLQELINRCLVLVSKKSRDETKIKSCKVHDLIFDMCLRQVQRGNLFIMNDILFAKSDEKKAQIHDFVFDCDPNHVTSDCQSLSGHKMYPFKRWTDEEIYNLPYGLTRALLTPEHFQLTDDDNSNLLKRTRSIFFAGYYFSTFILKSELIHFKLLKILDLSDMRIDSFPLQILSLIWLRYLSLRCLESFDIPPEICRLWNLQTFIVKGRTSYITFSEEIWGLMQLRYLELHKFHLPNRPIXSVDKARHMGFLNIQTISYLSPRCCTKEVILRIQNVKKLGINGDDGDYERSELCSTLVHLQQLETLSLKSFSNWTIPNANAFPASLKKLKLEETNLRWSYLDIIAKLPNLEVLKLMSRACRGKEWDPIVRGFNQLKLLIIENNYLDYWKATNDNFPVLECLIISDCFFLKEIPIEFAEIHSLQLIELRGCLPELGESVARIQKENKDLGNEPVDVRISDTYALCELGSKSTVTVTSQITL
>XP_016572091.1 Capsicum_annuum
MAAYSAVISLLQTLEQRNTKLIIQNQTAKALESIHATAQYFHDVLEEASYNRRPTFDPEKTKSLEEVIRVAATDAEDVVELKFGQFIKVSRWTFGMLPHWDLLPLVEKMDTTKKQVMEILEVSGDLGIDTSFTSYALVSDQLGDDVVHGLDDDLEIIVNRLTGPSTDLDIVTITGMGGIGKTTLAKKAYDHFPIRYRFDILAWVTVSQEFRGRNVYLQALHCISKQKDSVNEKDYDKMDESELADLLQKNLKRRRYLVVVDDIWRTDVWDRIRRIFPSDNNGSRILLTTRETEVAMYASTSSPHEMNLLTLENSWKLLSHKVFGPKHDHPPELEDTGKEIVKKCQGLPLTISVIAGHLCKMSRTLEGWKDVARTLSEVIATHSDKCLEVVGLSYHHLPNCLKPCFLSMAGFLEDFQIDTRRLIQLWIAEGFIKSSEGGKSLEEVAADYLEDLISRNLIQARKRRFNGEIKTCGIHDLLREFCLIEAEMTKHMHVERTYPTLQTQKHNVRRFSFQALSYSVDDCCKLLPPVTKSIYLFSLLNLPYRPRIKLEILPIYRRNPVIHDFFSRFNLLRVLAILNTNVMFRSFPLVITKLFHLRYLQIQFDGDIPKSISELQKLQFLICSGYPENVTLPEKIWMMKNFKCISLARRATYLPSPRRESILNKHLVTWMPNLEGFFGLSYASCTNEVFSGIPNLKRLIIRVPFSLGNRIPYRPMDMSSLGKLEAFKFYGLHSLENPIKSFVFPTSLRRLSLTWLKNFIWEDISSTVIMLPHLEELKLKRCRAWYGEWRFSDKDKFRSLKLLLLRSVNLRHLEASSDNFPNLKHLVLKECNILEEIPIDFGEICTLESIELHDCSATAEDSAREIEQEQEDMGNSSLKVYIHQRRNQPSHRGLVRTPSMENYTINT
>XP_016572092.1 Capsicum_annuum
MAAYSAVISLLQTLEQRNTKLIIQNQTAKALESIHATAQYFHDVLEEASYNRRPTFDPEKTKSLEEVIRVAATDAEDVVELKFGQFIKVSRWTFGMLPHWDLLPLVEKMDTTKKQVMEILEVSGDLGIDTSFTSYALVSDQLGDDVVHGLDDDLEIIVNRLTGPSTDLDIVTITGMGGIGKTTLAKKAYDHFPIRYRFDILAWVTVSQEFRGRNVYLQALHCISKQKDSVNEKDYDKMDESELADLLQKNLKRRRYLVVVDDIWRTDVWDRIRRIFPSDNNGSRILLTTRETEVAMYASTSSPHEMNLLTLENSWKLLSHKVFGPKHDHPPELEDTGKEIVKKCQGLPLTISVIAGHLCKMSRTLEGWKDVARTLSEVIATHSDKCLEVVGLSYHHLPNCLKPCFLSMAGFLEDFQIDTRRLIQLWIAEGFIKSSEGGKSLEEVAADYLEDLISRNLIQARKRRFNGEIKTCGIHDLLREFCLIEAEMTKHMHVERTYPTLQTQKHNVRRFSFQALSYSVDDCCKLLPPVTKSIYLFSLLNLPYRPRIKLEILPIYRRNPVIHDFFSRFNLLRVLAILNTNVMFRSFPLVITKLFHLRYLQIQFDGDIPKSISELQKLQFLICSGYPENVTLPEKIWMMKNFKCISLARRATYLPSPRRESILNKHLVTWMPNLEGFFGLSYASCTNEVFSGIPNLKRLIIRVPFSLGNRIPYRPMDMSSLGKLEAFKFYGLHSLENPIKSFVFPTSLRRLSLTWLKNFIWEDISSTVIMLPHLEELKLKRCRAWYGEWRFSDKDKFRSLKLLLLRSVNLRHLEASSDNFPNLKHLVLKECNILEEIPIDFGEICTLESIELHDCSATAEDSAREIEQEQEDMGNSSLKVYIHQRRNQPSHRGLVRTPSMENYTINT
>XP_016572093.1 Capsicum_annuum
MAAYSAVISLLQTLEQRNTKLIIQNQTAKALESIHATAQYFHDVLEEASYNRRPTFDPEKTKSLEEVIRVAATDAEDVVELKFGQFIKVSRWTFGMLPHWDLLPLVEKMDTTKKQVMEILEVSGDLGIDTSFTSYALVSDQLGDDVVHGLDDDLEIIVNRLTGPSTDLDIVTITGMGGIGKTTLAKKAYDHFPIRYRFDILAWVTVSQEFRGRNVYLQALHCISKQKDSVNEKDYDKMDESELADLLQKNLKRRRYLVVVDDIWRTDVWDRIRRIFPSDNNGSRILLTTRETEVAMYASTSSPHEMNLLTLENSWKLLSHKVFGPKHDHPPELEDTGKEIVKKCQGLPLTISVIAGHLCKMSRTLEGWKDVARTLSEVIATHSDKCLEVVGLSYHHLPNCLKPCFLSMAGFLEDFQIDTRRLIQLWIAEGFIKSSEGGKSLEEVAADYLEDLISRNLIQARKRRFNGEIKTCGIHDLLREFCLIEAEMTKHMHVERTYPTLQTQKHNVRRFSFQALSYSVDDCCKLLPPVTKSIYLFSLLNLPYRPRIKLEILPIYRRNPVIHDFFSRFNLLRVLAILNTNVMFRSFPLVITKLFHLRYLQIQFDGDIPKSISELQKLQFLICSGYPENVTLPEKIWMMKNFKCISLARRATYLPSPRRESILNKHLVTWMPNLEGFFGLSYASCTNEVFSGIPNLKRLIIRVPFSLGNRIPYRPMDMSSLGKLEAFKFYGLHSLENPIKSFVFPTSLRRLSLTWLKNFIWEDISSTVIMLPHLEELKLKRCRAWYGEWRFSDKDKFRSLKLLLLRSVNLRHLEASSDNFPNLKHLVLKECNILEEIPIDFGEICTLESIELHDCSATAEDSAREIEQEQEDMGNSSLKVYIHQRRNQPSHRGC
>XP_016572098.1 Capsicum_annuum
MAYGSVLSLLQTLELLQQTNPKLIRGQTAEMLDSLHATAEYIKNVLEDTSKIRRSDDDAENIKLLEEKIRVAASDAEDVVERNYHQFFIGLSWKLGAARKTFPDKDLKTVVEKMVTTKKQVTELVSCFSSSTHDADADDDDQILELSGDSILGKLSSTSNNPMANPEETIVQGLDDDLKKIVKRLTGPPSDLDIVTISGMGGIGKTTLARKAHDHPEIRYHFDINVWVTISQEFRPRNVLLDALHCISKKINIVDEIDYKKKNNELADLVQKKIKGRRYLFVVDDIWSMDVWDHIRGMFPDYNNGSRILLTTRETDVAMHANTSIPHEMNLLNLDNSWELLRDKVFGKKHVHPPELEGIGKKIVEKCQGLPLTISVIAGHLSKMARTLQSWKDVAQTLDQIVASHPDKCLGVLGLSYHHLPIHLKPCFLSMGNFPEDFHIETWRLIQLWIAEGFIRTSGGCKRTLEEVAVDYLEDLISRNLILVRKRRFNGEIKACVLHDLMREFCLKEANATKFMHVERTQGLVHTLPAQNYDVHRFSLQTQYSYVANNCCKQLPHVARSIYSFRLVVGPSIARFNLLRVLAIFNRGFSSFPLEITKLFQLRYLAIICDSSLPSSISGLQNLQTLIHDKSFFYRESYHAPMDIWMMKNLRHIHFHRASYLTGPRREYIQNKYRVSRMLNLEQLSGLCATSCKNEVFSCTPNLKRLIVRVTYVSTDYLIDMSSLRNLEALKCFKKAFSKDSIKRFCFPTSLKRLTLAGRFHFPWEDISTLVMLPNLEELKLKYHAVSGTEWRLSDEKRFQSLKLLLLNELDFQIWEATCDSFPNLKRLTLKNCKNLKEIPTDFVEIFTLESIELHDCDAAVRNSAKEIEQEQQDMGNSSLKVYIFNSRGKPLLD
>XP_016572099.1 Capsicum_annuum
MAYGSVLSLLQTLELLQQTNPKLIRGQTAEMLDSLHATAEYIKNVLEDTSKIRRSDDDAENIKLLEEKIRVAASDAEDVVERNYHQFFIGLSWKLGAARKTFPDKDLKTVVEKMVTTKKQVTELVSCFSSSTHDADADDDDQILELSGDSILGKLSSTSNNPMANPEETIVQGLDDDLKKIVKRLTGPPSDLDIVTISGMGGIGKTTLARKAHDHPEIRYHFDINVWVTISQEFRPRNVLLDALHCISKKINIVDEIDYKKKNNELADLVQKKIKGRRYLFVVDDIWSMDVWDHIRGMFPDYNNGSRILLTTRETDVAMHANTSIPHEMNLLNLDNSWELLRDKVFGKKHVHPPELEGIGKKIVEKCQGLPLTISVIAGHLSKMARTLQSWKDVAQTLDQIVASHPDKCLGVLGLSYHHLPIHLKPCFLSMGNFPEDFHIETWRLIQLWIAEGFIRTSGGCKRTLEEVAVDYLEDLISRNLILVRKRRFNGEIKACVLHDLMREFCLKEANATKFMHVERTQGLVHTLPAQNYDVHRFSLQTQYSYVANNCCKQLPHVARSIYSFRLVVGPSIARFNLLRVLAIFNRGFSSFPLEITKLFQLRYLAIICDSSLPSSISGLQNLQTLIHDKSFFYRESYHAPMDIWMMKNLRHIHFHRASYLTGPRREYIQNKYRVSRMLNLEQLSGLCATSCKNEVFSCTPNLKRLIVRVTYVSTDYLIDMSSLRNLEALKCFKKAFSKDSIKRFCFPTSLKRLTLAGRFHFPWEDISTLVMLPNLEELKLKYHAVSGTEWRLSDEKRFQSLKLLLLNELDFQIWEATCDSFPNLKRLTLKNCKNLKEIPTDFVEIFTLESIELHDCDAAVRNSAKEIEQEQQDMGNSSLKVYIFNSRGC
>XP_016573093.1 Capsicum_annuum
MAAYSAVFSLFQALEQRNTELFHCQTTEMLDFLRATAEYFLKVLEQARKIRPSTTEKIKSLEEKIRIAANKAKDAVDLKIFQIIKDTSLMKKSIRREDLLPVVEKMDITKREVMETLSEFSTSISDIVDDEIVEVSILPNLGSAIVWGLDDDVELIVERLRGQQSDLDIVTVSGMGGIGKTTLARRTHDHLSIRYHFDLRIWVTISQEYRRRSVFLDVLHCISKQANVFIGEDYDKKDDNELADLVRKNLMGRRYLVVVDDIWSTDVWDRIRRIFPECNNRSRILLTTRDTKVAMYADSNSPHHMTLLDLDYSWKFICDRVFGPEHDHPPELEEIGKEIAEKCQGLPLTISVIAGYLSKTARTLESWKYVTETLSEIVASHPDKCLGVLGLSYNHLPNHLKPCFLSMSSFPEDFQVETCQLIQLWIAEDFISVSESGKSLEEVAKDYLEDLISRNLIGVRKRRFNGEIKACGMHDILREFCLTEVEMTNFMHVKSTNPTLPTQKHNVCRFNFQTQTFLVEDCCKQLPPTARSIYLFCDSLFSKRGSSVKLEVFSRFNFLRVLAIFHEDVEPPSFPLSITKLFHLTYLAIRCSGKLPASMSTLRNLQTLVIPVDGYNNISLPGKIWMMKKLRHIHVGGAYPRLSKCVFNSNLFRGSANATR
>XP_016573099.1 Capsicum_annuum
MINHIVESLQQIEDQWGLDIPETAEDRIKFLKREFKFLDFFHSLQSFTELSYMLDVIHEVQGLFQYAVVGLGKISVMEDVDHFTDEMQVKIGMTKLEIRSKYLFPKVNKDGIAVVCPKFVIDLIDTVVVNLGDLLKVYCSSSLLFVPGPKKEIADVFKELKLLRNFVCFVSESKHTDFFTYVIEVVSHAGMVAWLYLPSNGKGENQEINYLLSEHLQMKIKPIDPSIRKMYIDVLLALRSKWHPNIQIEHVSGFVETLKHNLKALPISNHITHQIAALQEMLNFLIANLFVQNLEFHHQDIDSVLIDSGLLIYSLHEDVTLGEVTIDLPGTIQHIKTVIYHIIRKDFQSNLPRIHGLGYVDFVLDNLKEFQDRYPDSLALVKTQLQMIQTELEGLQPFLRSVAEQQYNIHDELQNSVALLIGKAYEVEYIVDACLSKKFPGWCLELWIVDIIMDIRAEVAEIQQKKMVGLDVVSPYTIATDTSFTSGIYEKVVGFEDEIGTLRHRLTGGSRKLNIISIVGMPGAGKTTLAKRLYFDKLVVSYFDIRARCHVSPVYSQRGLLLSLLAMLHVSTDETSLLSKRTDELRDALNRILCVKRYFILLDDVWDHRAWDDLRRCFPDDNTRSRILLTTRNNDVAYNVKSVSEPLFLRFLTYEESWDLLKLKVFGNESCSPLLETVGQKIARKCEGLPLSIVLVSGVLSKMEKTEECWSQVAKDLGSYIGSETKAIIEKSYQHLPYHLKPCILYFGTFLEDEEINVSKLTWLWTGEGFVKHLEGGSLQNIAKTYLEDLISRNLVMNAKNSSDGKVKSCRIHGILLDFCKIKAKEEHFLLWIKRDGNDKSSSGISTQKQLAQRRLVLYCKEENVVEWNSHGSPVDSVLYREDKTTNFSSGQVSRIFHNFKCLKVLDLESIIIYSFPTVLIYLRYFAAQVAQDSISSLIVNLWNLETLILKPTKGKLKLPITILKMVKLRYVCIDNCYFTLNGEEGLLDKLEVLSAPCFSCSKDVELLLQKTPYLRELRCSFVDFRQEIFPKLDPLTRLETVEIHLAADSMVGGPYNFPENLRNLTLSNFSLGSCHKSNISKLPNLRVLKLVSIFFDNDEWEVRHDEFPKLKVLKLVKCEFFDEWKGPDDNAFPVLEHLVLDECPYLKEIPTYFNDTGSLKSIKIKSCSEFVERSAKKIKQEQEEVYGNDDLKVFIQRGKRDRLSDDEITSGPALKASVVALPLPSDKEPVKVSVFEMEVCVPLWGSVSICGKRADMEDALVAVPNFMKIPIKMLIGDSVIDGLSQNLSHLTSHFYGVYDGHGGSQVADYCRKRVHLALVEELKLSEDDLVDGSARDTRQVQWEKIFTNCFLKVDDEVGGKVNIDLCDDNVNTSSGTSEPIAPETVGSTAVVAVICSSHIIVANCGDSRAVLCRGKEAVALSIDHKPSRDDEYARIEASGGKIIQWDGYRVFGVLAMSRSIGARYLKPWIIPKPEVMFVPRVREDECLVLASDGLWDVMTNEEVCKAARQRILLWHKENGTNPLAKRSQGVDPAAQAAAEYLSSMALQKGSKDNISVTVVDLKSHRKFKSKS
>XP_016573513.1 Capsicum_annuum
MEREKENEGKREDREANSSSVSSAVLHEDIVNLLDFIERLKNEEDQIVLVTDQIEKLKLELTFLSACLQLCYYISVGSNAEMSCISYEVHDLVQSLFHQSGDAMLVKLKDHVVPRLLENIRSCKISDHHSESSATMTEDQLVELLDALLVNLHYLPEVRAELLLPSRTQYELLQNVFGNLRGFHGLIVNGCIERKTIECVLPQFQLMAERVGHFCFSLLSYQLDKTDEKDEDETDEDEDEVSQVNSMLVHLLLKIIPVSLEVMHICSTILEASKSAELGCFSKKLLEASPDILRVHLIHLQQHMVNAIPRSTSTFNIHVMIEFLLLLFTDMPKDFIHYEKLFVLLARVGALIREVSILIHNLEENTKDEENMNKISCASQDLLENIELLKEDLRHVFLKFPADSSXLCFPMSDGPPFMTLLLRNLNDLLNSNAYSVDLIKEEIGWVKEDLEHIRLLFGNVEQELHRDLWTRVLDVPYEAEHAINSILARDRGLLQLIFLLPDIVEKVKLVKKEVQEIFKNTSIISANSPNKPVENKLSITGKIIVGFEEETEWIIRKLTSGPAELDVIPIVGMPGLGKTTLAYKVYNDKSVVCHFDVCAWCTVDQERNEKKLLQKIFNEVIGPKGRVNEDGIDNDVADKLRKWLFGKRYLIVLDDLWDTATWDELTRPFPTEFQKGSRVILTSRKKEVALHGKCHSDPLDLRLLRPEESWELLEKRVFGEEHCPDELKDVGEKIAQKCDGLPLVLDLIGGVISRKERKEALXLEVLNNLSSFIFKDEEEVMKVIQLSYDHLSDHLKPCFLYLASYPKDKDIRISELKDLWSDEGLVEATDLSVEEVTEVYVDELISSSLVIVRGGRHPTCQIHDLVHDFCSIKARKEKLFDLTSSIFPSSSSSSHLMLRRRTIIYNEYLHSGDTSSLFSPYIKHLLSLQIDSEYLYNSVSYNWHLRHLRLLKRLDVQGIILTDTVLNEIGMLVHLRFLRITMKAKALPPSFSNLCNLENLLVDNSESNLALSPTIWSLAKLRYVDIVSTCSVFDSDIDKPTKLENLISLMCLKLSYSVDSENIFKRFPXLQTLGFHMDCSVAEQIYFPRLDVLNKLERVYAQFECCADTHVHQFDFHFPSSLREVNFNGLDLASDEMSRTGRSLPNLQKLVLSSASIQGGKEWKMEQVTFHNLKSLELFRVSFSEWQVTADESFPVLEELEITYCTKLIEIPESFGDIASLKFISVWLSPQLKKSALKIKEYVEEMTGEDKLEVEIGS
>XP_016573675.1 Capsicum_annuum
MESGKENEGERKEAEANSSSVSSDVLREDIVNLQDFIEILKNEEDQTVLDTDQIENYISHGSNTGMSRISYEVHDLVQSLFHQNGNDILVKLKDHVVPRLLENIKSSKISDHYSKSSPTMTVDQLVELLDALLVNLQYLPKVRAELLLPSRTQYELLQNVFGNLRDFHDLIVNGCIERKTIECVLPQFQLMTDRVGHFCFVLLSYQLDKTDEKDEEDEVYSMLVHLLLKIIPVSLEVMHICSTNLKASKSAEVGRFIKQLLKSSPDIIREYLIHLQQHMVNAVTPSTTARNIHVMIEFLLIILTDVSKDVIRHDKLLVLLERVRALSREVFILVRNLEENSRNEENMKETSGASLNLLKDIDVLKEDLKNVFLESPADTSQLCFPMSDGLLYMTLLLRNLNDLLNSNAYSVALIKEEIGWVKEDLEHIRSFFRNVEQELHRDLWTRVLDVAYEAEHAINSILARDHGLLQIIFLLPDTIEKIKLVKKEVQEKISKKTSVIFTNSPNKPVENKLSIASKIIVGFEEEKEWIIRKLTSGPSEVDVISIVGMPGLGKTTLAYRVYNDKSVVGHFDVRAWCTVDQERNEKKLLQRIFNQVIGLKGSFNEDGIDNDVADKLRKHLIGKRYLIVLDDLWDTATWDELTRPFPSEFQKGSRVILTSRKKEVAVHGKCHSDPLDLRLLRLEESWELLEKRVFGEEHCPDELKDVGEKIARKCDGLPLVLDLIGGVISRKENKEALXLEVLNNLSSFIFNDEEEVMKVIQLSYDHLSDDLKPCFLYLSSFPKDIDIVISLLKELWSDEGLVEPTDLKSVEEVMEVYVDELISSSLVIVRGRRHWSCQIHDLVHDFCSIKARMEKLFDLTSSIFLPSSSSSHLMLHRRTIIYDEWLHSSDTSSLFIPEKRNISIKHLLSLKLKYMLCDLSFVPTKVLPHSCHLRDLRLLKMLEVCDIMLTDTVLNEIGMLVHLRCLRIPMKAKALPPSFSNLCNLETLEVTNFMPDLVLSPTIWSLAKLRHMEINSTCSVFNSDIDKPTKLENLTTLKRLKISCLVDSENIFKRFPNLRTLGFQLDCSVAEQIYFPRLDVLNKLERVCASFECCRDTHVHQFDFHFPSSLKEVEMDGFNLTSDALSGIGRSLPNLQKLELVGTSIQGGKEWNMEQVTFHNLKSLKLFDVSFSEWQVTADESFPILKELEIQFCIKLIEIPQSFGDIASLKSIVVWESPQLDESVIKIKEYVEEMTGEDKLEVEIF
>XP_016573676.1 Capsicum_annuum
MGRGRENKGKTHKLSVSSALLREDIVNLLDFVERLKNEEDQIVPDTDQIEKLKLELTFLSACLQLCYYISDGSNAEMSCISYEVHDLVQSLFHQSGDDMLVKLTDHVVPCLLENIKSSVISDDHSESSATMTEAQMVELLDALLVNLHYLPKVRAKLILPSMTQYEVLQNVFGKLRDFLGLKVNGCIEHKAIEYVLPQFQLMAERVGHFCFVLLSYQLDKSDETDEDETDKKHEYEVSQVNSMIIHLLLKIIPVSLEVMHICSTILEASKSAEVGCYIKKLLEASADIHREHLIHLQQHMVNAIPRSTSASNIHVAIEFLLLFLTDMPKDFIQYEKLFVLLAHVEALIREVSILIRNLEENSTDEENVNKKCCASQDFLENIELLKDDLRHVFLKAPADSSQLCFPMSDGPLFMTLLLRNLNDFLKSNAYSVALIREEISRVKEDLEHIRSFFGNVEQELHRDLWTRVLDVAYEAEHAINSILARDRGLLQLIVLLPDTVEKIKLVKKEVQEKISKTASIIFANSPNKPVKNKSSTTSKIIVGFEEETEWIIRKLTGGPSEVDVISIVGLPGLGKTTLAYRVYNDKSVVDHFDVRAWCTIDQEHNEKKLLKRIFNEVIGLKERVSEDGIDNNVADDLRKQLFGKRYLIVLDDLWDTATWDELTRPLYAIPSEFQKGSRVILTSRKKEVAKHAKCCSDPLDLRLLRPEESWELLEKRVFGEERCPDELKDVGEKIAEKCYGLPLVLDLISGIISRKEKKEALWLEVLNNLSSFIFKDEEEVISVVSFQYLLLSNHLKPCLIYLASYPKDEYIAISDLEYLWSAEGLMEQSEVKVYVDELISSSLVVVSNERGEYPHCQIHDLVHDFFFRKARKEKLFDLISPSAPSSSSSDLMPRGMTVHYDQLFPHSDVNFFLLNAERENPYAKRLLSLTAYTNVPNGLYLSYKCHLRHLRLLKRLELSDIILPYSLLNEIGMLVHLKCLNIMTEAEFLPPSFSNLCNLETLVVDNHGSCMVLSPVIWSLTKLRDVRMKCCSLFDPYIKEPTVLDEDSKQENLTILYHLHLRGLKDTEDIFNRFPKLQILKFKIKQLSDCSAEKICFPRLDVLNELKKLTLRVSWDSFSEYTHGFPLSLKKMELAWLTLTSDSLSRMARLPNLQKLCLEHCIIQEGKEWNMEELTFQNLRSLKLYGLSFSEWQVIADESFPVLEVLKLDDCTELIEIPDSFGDIASLKFISVWGSPQLEESVFKIKEYVEQTTGEDKLEVFYYR
>XP_016573681.1 Capsicum_annuum
METEKGKGQRESREANSSSQVSSALLREDIVNLHDFIERLKIEQDQTVLEKLIFLLACLQLCYYISDGSNTKMSCISYEVHGLVQSLFHQSGDDMLVKLKDHVIPRLLKNIKSCVVSDHQSESSATITEGQLVELLDALIVNLHYLPKVRAELILPSMTQYELLQNVFGNLRDFHGLKVNGCIERKTIEYALPQFQLMAERVGHFCTSLLAYAVEDMKRTKQMKRIIEVNSMLVHLLLKIIPVSLEVMYICSTNLKAAKSEEVGCFIKKLLEASPDVLREYLIHLQRHMINAIAPSTSARNIHVVIEFLLIILTDVPMDVIHHEKLFVLLERVGALTKEVSIIVHNLEKNIKETRGASLNLLENIELLRKDLKNVFLKAPADSSQLCFPMSDGQLFMTLLFRHLNDLLNSNAYSVVLIKEEIGRVKEHLEHIRSFFGNVEQVLYRDLWTRVLDVAYQAEHAINSILARDQGLLQLIFLLPDTVEKIKLVKKELQEKISKNTCIIFANSPNKPVENKSSTASKIIVGFEEETEWIIRKLTSGPSEVDVISIVGMPGLGKTTLAYRVFNDKSVVGHFDIRAWCTVDQERNEKKLLQKIFNEIGLKERVSEDDIDDDVADKLRKHLFGKRYLIVLDDLWDTATWDELTRPLYAIPTEFQKGSRVILTSRKKEVALHGKCHSDPLDLRLLRPEESWELLEKRVFGEEHCPNELKDVGEKIAQKCGGLPLVLDLISGVISRKEKKEALWLEVLNNLSSFIFKDEEEVMKVIQLSYDHLSDHIKPCFLYLASYPKDEDIYICWLKDLWSDEGLVEPSDLKSVEEVTEVYVDELISSSLVIVKGGSEQSCQIHDLVHDFCSIKARKEKLFDLTSSVVLSSSFSSDLMLRRRTIIYDKRRHSGDTSSFFSPKKRNPYVKHLLSLKCNYLPYNCHLRHLRLLKRLDLGRVRLTEKETLTDTVLNEIGMLVHLRCLRIEMKAKALPPSFSNLCNLEILEVTNWVPDMVLSPTIWSLAKLRHVYVCNCSVFDSYIDKPTQLENLTSLKYLKLSCSVDSSDIFKRFPNLRILGFRMDCSAAEQIYFSRLDVFNKLERVYAQFECCGRLRHVHQFDFHFPSSLKEVNLYGINLTSDALSGIGRSLPNLQKLNLWRTRIEGGKEWNMEHVTFHNLKSLLLYKVSFSEWQVTGDESFPVLEELYIQYCTELIEIPESFGDIASLKSIVLLGSHQLKESALKIKEDVEENTGDNKLEVKIGS
>XP_016573682.1 Capsicum_annuum
METEKGKGQRESREANSSSVSSALLREDIVNLHDFIERLKIEQDQTVLEKLIFLLACLQLCYYISDGSNTKMSCISYEVHGLVQSLFHQSGDDMLVKLKDHVIPRLLKNIKSCVVSDHQSESSATITEGQLVELLDALIVNLHYLPKVRAELILPSMTQYELLQNVFGNLRDFHGLKVNGCIERKTIEYALPQFQLMAERVGHFCTSLLAYAVEDMKRTKQMKRIIEVNSMLVHLLLKIIPVSLEVMYICSTNLKAAKSEEVGCFIKKLLEASPDVLREYLIHLQRHMINAIAPSTSARNIHVVIEFLLIILTDVPMDVIHHEKLFVLLERVGALTKEVSIIVHNLEKNIKETRGASLNLLENIELLRKDLKNVFLKAPADSSQLCFPMSDGQLFMTLLFRHLNDLLNSNAYSVVLIKEEIGRVKEHLEHIRSFFGNVEQVLYRDLWTRVLDVAYQAEHAINSILARDQGLLQLIFLLPDTVEKIKLVKKELQEKISKNTCIIFANSPNKPVENKSSTASKIIVGFEEETEWIIRKLTSGPSEVDVISIVGMPGLGKTTLAYRVFNDKSVVGHFDIRAWCTVDQERNEKKLLQKIFNEIGLKERVSEDDIDDDVADKLRKHLFGKRYLIVLDDLWDTATWDELTRPLYAIPTEFQKGSRVILTSRKKEVALHGKCHSDPLDLRLLRPEESWELLEKRVFGEEHCPNELKDVGEKIAQKCGGLPLVLDLISGVISRKEKKEALWLEVLNNLSSFIFKDEEEVMKVIQLSYDHLSDHIKPCFLYLASYPKDEDIYICWLKDLWSDEGLVEPSDLKSVEEVTEVYVDELISSSLVIVKGGSEQSCQIHDLVHDFCSIKARKEKLFDLTSSVVLSSSFSSDLMLRRRTIIYDKRRHSGDTSSFFSPKKRNPYVKHLLSLKCNYLPYNCHLRHLRLLKRLDLGRVRLTEKETLTDTVLNEIGMLVHLRCLRIEMKAKALPPSFSNLCNLEILEVTNWVPDMVLSPTIWSLAKLRHVYVCNCSVFDSYIDKPTQLENLTSLKYLKLSCSVDSSDIFKRFPNLRILGFRMDCSAAEQIYFSRLDVFNKLERVYAQFECCGRLRHVHQFDFHFPSSLKEVNLYGINLTSDALSGIGRSLPNLQKLNLWRTRIEGGKEWNMEHVTFHNLKSLLLYKVSFSEWQVTGDESFPVLEELYIQYCTELIEIPESFGDIASLKSIVLLGSHQLKESALKIKEDVEENTGDNKLEVKIGS
>XP_016573683.1 Capsicum_annuum
METEKGKGQRESREANSSSLCYYISDGSNTKMSCISYEVHGLVQSLFHQSGDDMLVKLKDHVIPRLLKNIKSCVVSDHQSESSATITEGQLVELLDALIVNLHYLPKVRAELILPSMTQYELLQNVFGNLRDFHGLKVNGCIERKTIEYALPQFQLMAERVGHFCTSLLAYAVEDMKRTKQMKRIIEVNSMLVHLLLKIIPVSLEVMYICSTNLKAAKSEEVGCFIKKLLEASPDVLREYLIHLQRHMINAIAPSTSARNIHVVIEFLLIILTDVPMDVIHHEKLFVLLERVGALTKEVSIIVHNLEKNIKETRGASLNLLENIELLRKDLKNVFLKAPADSSQLCFPMSDGQLFMTLLFRHLNDLLNSNAYSVVLIKEEIGRVKEHLEHIRSFFGNVEQVLYRDLWTRVLDVAYQAEHAINSILARDQGLLQLIFLLPDTVEKIKLVKKELQEKISKNTCIIFANSPNKPVENKSSTASKIIVGFEEETEWIIRKLTSGPSEVDVISIVGMPGLGKTTLAYRVFNDKSVVGHFDIRAWCTVDQERNEKKLLQKIFNEIGLKERVSEDDIDDDVADKLRKHLFGKRYLIVLDDLWDTATWDELTRPLYAIPTEFQKGSRVILTSRKKEVALHGKCHSDPLDLRLLRPEESWELLEKRVFGEEHCPNELKDVGEKIAQKCGGLPLVLDLISGVISRKEKKEALWLEVLNNLSSFIFKDEEEVMKVIQLSYDHLSDHIKPCFLYLASYPKDEDIYICWLKDLWSDEGLVEPSDLKSVEEVTEVYVDELISSSLVIVKGGSEQSCQIHDLVHDFCSIKARKEKLFDLTSSVVLSSSFSSDLMLRRRTIIYDKRRHSGDTSSFFSPKKRNPYVKHLLSLKCNYLPYNCHLRHLRLLKRLDLGRVRLTEKETLTDTVLNEIGMLVHLRCLRIEMKAKALPPSFSNLCNLEILEVTNWVPDMVLSPTIWSLAKLRHVYVCNCSVFDSYIDKPTQLENLTSLKYLKLSCSVDSSDIFKRFPNLRILGFRMDCSAAEQIYFSRLDVFNKLERVYAQFECCGRLRHVHQFDFHFPSSLKEVNLYGINLTSDALSGIGRSLPNLQKLNLWRTRIEGGKEWNMEHVTFHNLKSLLLYKVSFSEWQVTGDESFPVLEELYIQYCTELIEIPESFGDIASLKSIVLLGSHQLKESALKIKEDVEENTGDNKLEVKIGS
>XP_016574221.1 Capsicum_annuum
MCAFKVFLSEIEQKKVTEVFLDANWIIAIQEELNQFERSKIWHLVPLPKDKSIIGTKWVYKNKVEKHGTVTRNKARLVVQGYNQEEGIDFDETFAPVAILKAIRLLVAFVAYMEFILYQMDVKSVFLNGILKKEVYVKQPLRFGSKEFPDHAYKLDKALYGLKQAPRTWYERLSKFLLEHGHTRAKIYNTLFLKTNGKDLLVGQVDYSDADYVGYLVYRKSTKGMAHFLGSCLITWSTKKQNLVALSTAEAEYVAVGSYCAQLLWIKQQLMDFSIDKQVSKPVPFDSSDSDFHFLPNTPSTPSTHPNPDLDYDIAFDTPAAKLAHVFEDFHAPVKVWLLQTTKDVIGFVNHAILLAAIRSPDNPMKRIWNALAAKQSEEPSLEDDXFVGFYEEAITLIKQLVEGPSESLDTVPIVGMPGLGKTTLARKIYNDPNLTYEFFSILWIYIGQEYKRKDIILRIIKFFTKRIEDYLNEDVDALAKVINGYISKGGRCLIVLDDVWEATIIDHVKKVFPXNQKVHRIMMTTRERNLATYANPDPHDLKFLTPNEIFKLLVKRVFGKESCPDELVGLGEKITGSCDGVPLVILVIAGALRGYPYKNDWQRVQKDMAQHLIKKNQESSSKFVEMSYDCLPQEVQICFLYSGVFPXGFDILSWKLIHLWIAEGLIKPXQTYTLEEIAKFYLNDLVNKNLVILMRNKSDGQIKXCQLHDMLHEFCRTEANNKWLFXKMHLTFDQAVLSIQDKDTYHRLCIKNSIMNKFLLDKPFVEHVRSFYCFSSEQKQIELSPNDIKLIHKVFPLIRVLDVEPIKFLFSRDFHQLYHXRYIAISGDFKTVPPTFGKFXNLQTLILNTSTSEPTIDVKADIWNMLQLRHLHTNIPTKFPSPTTTTGRTSCLQTISMVSPESYKEDVLAKTCNLRKLSIXGQMMAFLESRGGISNLEEQXCLEHLKLLSDVLYMNKTVHLPTIFFKLVRTVKKLTLANIRFSWSDANRLAQLESLKVLKLKXNTFIGESWEPXIGGFSMLXVLWIERSELKSWEASSLNFPILSHLVLISCDKRKAVPLELADIHNFQEMRLDNTSKAAVQSAKEIKSKKQKFILTIFHPETDSKDTQ
>XP_016574275.1 Capsicum_annuum
MAYTAITSLMSTMEQSQQCNRQMVQLLHQKLHSFLSILEEPWKITSHIEVLTSLESRITSLALQAQDMVDSKSRIISLAQVAKKRRGALWKHRFVLKQTVENIDSITRKWMEIRNRYNNLKDVERQNLPLIGDISPQHDLMHENMIVGRENEFGIILDRLASGSRKLEVVLIVGXGGIGKTTLATKIYNDPYIMSRFDIRAKTFVSQEYCTRNVLLRLLSSITDILSELTEGELADRLQKTLKGRRYLIVIDDIWTTTAWDDFKLCFPDYHNESRILLTTRNMEVAEYTNSGTPPYQMRLLSCDESWNLMYSKVFAKESYSPEFEQLGKQIALKCRGLPLAIVVIAGLLSKIDKTFYEWKSVSKNVSSSVSTNLDDSCMSVLALSYHHLPHYLKSCFLYCGIFPEDELISVSKLTKLWVTKGFLKMEENKSTEEVAEKCLKDLIDISSVVIHRQSFDGRIKTCGMHDIVQELSIREARKMDFVNVIVGEDYPNPCTQSMGTLSSKVRGRIVIESPMHPYLLAKCGYDTAHSLFQFHGYNSCGIMPGLGTRLSWKDLSIVGKLQKLEVLKLAYDACEGEEWEVVEEGFPHLKLLLLKCINLRYWRASSDQFSYLEKLFLDSCGCLNSIPQDFVEIMTLELIELANCRDTLLNLAHQIQQDIGDNMLEVRVRSNGGVNWKTF
>XP_016574338.1 Capsicum_annuum
MVNLLDFIKKLDNECVQISVLNKDRIEELTFVSAFFHHYHYLLAEGCNEEIMSCISNEIHDLVQSRFRQSGEEMLVKLMDHEIPRLLENVRSCISSYSNAESSDVTMTEDHLVELLDAIVMYLQYLHKYCSELTQYEHIDEKETDEDVYQFNSKLANLLVEIIPVDLEVMHISSKNLIGSKSAEFGRFIKKLLEASLDILREYLIHLQQYMVNAITPVTSTQNTNVMIEFLLIILSDVPFDVNHHDKLFVLLAHVGVLIWEVPTLVRNLAENSRNEEYLKETSGASLNMLENIELLRKDLKNVFSKAPAHSSQLCFPMNNGPHFMTLSVLSDLLREDIMNLLDFIEMLNNEDQTVLDMYQIEKLKLELTFLSACLQLCYYISDGSNAEMSCISYEVYDLVQSLFHQRGDGFEEETEWIIRKLMSGPNEIDVISIVGMPGIGKSTLAYRVYYDKYDVGHFEVRSWCTVDQEPNEKKILQKIFNEVISLKERVGENDIDDEVADKL
>XP_016574423.1 Capsicum_annuum
MEREKEKEANNSSVSFAVIHKDIVKLLDFIEKLNDGCIQIPVLNMDQIEELTSELTFVSAFFHQYYYFDSEGCNAESMSCISIAIHDLVQSIFRRSGVHMLIKLKHHNVLQLLENIKSYISSHRYAESSHMTMTEDRLVELLDVIVMYLRYLPKCCSKLFLSSMTQYELLENVCGNVRDFHGLKINGCVEYETIEYVLPQLQLMAQRVVNFCLTLLDYRLKERDELDISQFNSKLANLLVEIIPVELEVMHICSTNLIASKSAEVGCFIKKLQEASPGILRESLVHLQQHMVNAITPSTSLGNIHVMIEFLLIILTDVPKDVIRHDKLFVLLARVGALIREVAILVRNLEENSMDEDNVHETSSASQNFLENIELLKEDLQHVFLKAAANSSQLCFPMSDGPLFMTLLLRNLNDLLNSNAYSVALIKEEIGRVKEDLECIRSFFGKVEQELNRDLWARVLDVAYEAEHAINSILARDYGLLHLIFLLPDTVEKIKRVKKEVQEKISKKTSVIFTNCPNKPVENTSSIAGKIIVGFEEEIEWIIRKLTRGPTQIDVVSIVGMPGIGKTTLAYRVYNDKSVVGHFDVRAWCTVDQERNEKKLLQKIFNQVTGLKGNFIEDGIENDVADKLRKHLFGKRYLIVLDDLWDTATWDELTRPLYTIPSEFQKGSRVILTSRKKEVALHGKCHSAPLDLRLLRPEESWEVLEKRVFGEDHCPDELKDVGEKITQKCDGLPLVLDLIGGVISRKENKEALWLEVLNNLSSFIFNDGEEVMKVIQLSYDHLSDHLKPCFLYLASYPKDKDIDISLLKQLWSDEGLVEPTDLKSVEEVMEVYVDELIFSSLVIVRGGSVDIKTCSVFDSDIDKPTKLENLTSLKFLKLSCSVDSEDIFKRFPNLRNLRFHINCSAAEQIYFPRLDVLNKLESVNASFKCFLHTHVYQFDFHFPLGLKEVILYGFDLTSDALSRIGRSLPNLQKLDLIRARIHFGKEWNMERVTFQNLKLLRLYDVSFSEWQVIADESFPVLEKLYIPYCTDLIEIPKSFGDIASLKFITVSNCPQLKEPALKIKEYVEEMAGEDKLEVEY
>XP_016574441.1 Capsicum_annuum
MIEYLREIRNIADELATARYTYPYDEFVVKILSGLGPEYDSISAVIQARDTPISYEELYNKIFNRELLLKHNEPNQASITAAVVQKPSSITADIFSSLKDKGISKLEWDILYKESNDLSVKFMTPVDYEILQPIKVAPELPMTPPPGSSLGPSLAATLTPVSSAVLREDIVNLLDFIERLKNEADQIVLDTDQIENLKLELTSLSACLQLCYYILDGSNAEMSCISYEVHDLVQSIFHQSGDDMLVKLKDHVVPRLLENIKSCKISDHHSELSVTMTEDQLVELLDSLLVNLHYLPKVRAELIFPSMTQYELLQNVFCNLRDFHGLKVNGWIEHKAIEYALPQFQLMAERVGHFCFVILSHQFHKTDEKDEETYKKHEEYEVSQVNSLLVHLLLKIIPVSLEVMHIYSTILEASQSAELGCFIKKLLEASPDILREHLIHLQQHMVNAIPRSTSASNIHVMIEFLLLFLTDMPKDFIHNEKLSVLLARVGALIREVSILIRKLEENSTDKISCASQDLLENIELLKDFKHVFLKAPADSSELCFPMSDGLLFMTLLLRNLNDLLNSNAYSVALIKEEISRVKEDLVHIRSFFGNVEQELHRDLWTRILDLAYEAEHAINSILARDHGLLQLIFLLPDTVEKIKLVKKEVQEKISKNTSIIFTNSPNKPVINRSSIASKINVGFEEETEWIIRKLTSGPAEVDVISILGMPGLGKTTLAYRVYIEKSVVGHFDIRAWCTVDQERNEKKLLQKIFNEVIGLKESEDYIDDDVADRLWRQLFGKRYLIVLDDLWDTATWDELTRPFPTEFQKGSRVILTSRKKEVALHGKRHSVPLDLRLLRPDESWELLEKRVFGEERCPDELKDVGEKIARKCDGLPLVLDLIGGVISRMEKKEALWLEVFNNLSSFIFKDEEEVMKVIQLSYDHLSGHLKPCLLYLASYPKDKNIAISWLKDLWSDEGLVEPTDLKSVEEVTEVCVDESISSSLVIVRGGRHPSCQIHDLVHDFCSIIARKEKLFDLKSSIVLSLSSSSSDLMLHRRTIIYDGDIHSGDDSSFFSPEKRNPCAKHLLSLKIESGYSLYNCHLRHLRLLKRLEVLGRILPDTVLNEIGMLVHLRCLRIRMKEKALPPSFSNLCNLETLAVDNRESKSNLVLSPTTIWSLAKLRYVSISGCSVFDSDNNDKPITKLENMTTLEFLNLSCSVNSEDIFKRFPNLQTLGFVMDFSAAEQIYFPRLDVLNKLERVHAIFVCSGHTHQSDSHFPSSLKEVKLDGLNLTSDALSGIGRSLPNLQN
>XP_016574523.1 Capsicum_annuum
MAYGSVLSLLQTLEQLQQTNPELIWGQTAEMLDFLHATAEYFKNVLEDTSKIRRSDDDAEKINSLEEKIRVAASDAEDVVELNYYQFFKGLSLKLGAARKNFPDKDLKLVVEKMDTTKKQVMELLSCFSSSTHDADADDDDQILELPGDSIIGKSSTSNNPMENPEETIVQGLDDDLKKILKRLIFPPSDLDIVTISGMGGIGKTTLARKVHDHPEIRYHFDIHVWITISQEFRPRTVLLDALGCISKKLNVVDQIDKKTKNNELADMVQKKLKNRRYLFVVDDIWSMDVWDSIRGIFPDYNNGSRILLTTRETKVAMHANTSSSHEMKLLNLDNSWKLLRDKVFGAKHDYPPELEGIGKKIVEKCQGLPLTILVIAGHLFKMESTLESWKDVAKTLDKIVVSHQDKCLGVLGLSYHHLPIHLKPCFLSMGNFPEDFHIETWRLIQLWIAEGFIRTSGGCKKTLEEVAEDYLEDLTSRNLILVRKRRFNGEIKACAMHDLMREFCLKQANATKFMHVERTQGIVHTLPAQNYDVRRFSLQTQYSYVANNCCKQLPHVARSIYSFRLVVGPSITRFNLLRVLAIFNRGFSSFPLEITKLFQLRYLAITCDSHFPSSISGLQNLQTLIHDRSFYYRMSCGASVNIWMMKNLRHIHFHRGSYLTGPSRECIQNKYGVSGMPNLEELSGLSSTSCKNEVFSGTPNLKRLIVWVTYSSTDYLIDMSSLKKLEALKCFRECVSKDSIKRFDFPTSLKRLTLAGRFHFLWEDISTLVMLPNLEELKLKDHAVSGTEWRLSDEEQFQSLKLLLLNELDFQIWEATCNSFPNLKHLVLKNCKNLKQIPIDFTEIFTLESIALHDCGTAVEGSARDIEQEQEDMGNNPLKVYIHNSCRD
>XP_016575910.1 Capsicum_annuum
MERGRENEQVRKEEEANNSSVSFSALREDVINVLDFMERLENEEDQKAVDVDLIEKLKLKLAFFSTYVQLCYSDLDQFEYIMTAVSREVKDLLRSLLYDVDTNIECKYNMNHALPYLAKNMDDCISSCHHSKSSATMTDKQLNFLLQNLHYLSMSLAEQIYPLVTQYEILQKVCGNIRDFHGLILNGYVEREIVKYILPQLQHMAEKVGIFLWDDLTNEDSKVFKLAHLLMKIIPIELEVMQICYTNFKASTSEEVGRFIKHLLEISPDILREYLIHLQEHMVNVITASILGARNIHVMIEFLLIILTDVPKDFIHTDKLFDLLARVGALIWEVSTLVRDLEDKSRNKESTNGTNLATLNLMENIELLKEDLEQVYLKARDSSQCCFPLSDGPLFMHLLHIHLHDLLDSNAYSTALIKEEIELVKEDLKFIRTFFMNVEQRLXKDLWARVLDVAYEAKDAIDSIIVRDNGLLHLIFALPIAIKQIKLIKDEITNLSEKIPTNRSLIVNSTKKTVENKSLTAGKIIVGFEEETNLLISKLTSGTKDLDVIIITGMPGSGKTTLAYKVYNDESVCSHFDLRAWCTVDQEYGEKKLLMKLLNQIIGSDLKFGEEIDVADKLRKQLYGKRYLIVLDDVWDIDTWDDLTRPFPEVEKGSRIILTTRQKEVAFHAKANTDSLNLRLLRPEESWQLIEKRAFGKESCPDELLDVGKEIVQNCKGLPLVADLIAGVIAGREKTKSVWLEVRNNLKSFILNSEVDVIKVVELSYEHLPHHVKPCFLFLARCLKDTAVDRDVLKMFWRAEGLVEQTEMMSVEEVMEIYMDNLISSSLVIAFNEIGNVPTCQLHDLVHDFCFIKARQEKLFGWISSSDPSSSSYLMPRTVDIFYDKEHFELNNFVLFCSKKKRHSGRHLYSLRVTGDKMQDCLSDAWHLRDLRLLRVLNLDPSFMMVKDSFLNEXMLNHLRYLFIGTEVKSLPSSFSNLWNLXKGSTLILLPRIWDLVKLRVLSIDACSFFDLDTNVSILIAEDSKLENLRELGMLVLSYSKDTDDIFKRFPNLQRLVFDLKESWDYSTERYWFPELDFLHELEYLRVDFKSSNTNDSGSSVVTNWSWDFHFPSKLKTLVLCDFPLASVLLSTIARLSNLEELFIIRTIIKGGEWNMREEDTFENLKFLKLDKVTLAKWEVGEKSFPVLEKIVLRECRELEEIPSSFGDIYPLKIIKLVASPQLKDSAQKIKEYVEETTGEDKVQILVPNNIPLFK
>XP_016575980.1 Capsicum_annuum
MKKQGEIEKGKANNFEVSFSALRKDVVNVLDFMERLKYEEGQNAVDIADQIENLRLELTGICTYVQLSHCDLEQFEDNMSVSRQEVENLIQPILGDVDNNVGCKYNMDHVLPRLMDNIDDCISSCHHSTSSATMTDEQLNFLLQNLHYLSMYLAEQIFPLVTQYDILQKVCANIRDFHGLSLNGYVEREIVEYVLSQLQHMAEKVGIFLWDDLTNEDSKVFKIPHLLMKIIPIELEVIQICYTNLKASPSAEVGRFIKQLLETSPEILREYLIHLQEHMVTVITASTSGARNINVMIEFQLIILTDMPEDFMHHDPLFMHLLLIHLNDLLNSNSYSTALIKEEIALVKEALEFIRSFFLNVEQGLYKDLWSRVLDVAYEVKDVIDSIIVRDKGLLHLIFSLPITIKKIRLIKEEVSNLPEKIPKNKSLIVVNSPKNPVESKSLTTGKIIVGFEEETNWLITKLTSGPKDLEVISIIGMPGSGKTTLAYKVYSDESVCSHFDLRAWCTVGQEYDETKLLVKIFNQVTSSDLKFSEEIDVADKLRKQLYGKRYLIVLDDVWDTTTWDDLTRPLPEVEKGSRIILTTRQKEVAFHGKGNTDPLNLRLLSPEESWELIEKRAFGDQSCPDELLEVGKEIAENCKGLPLVADLIAGVIAAREKTKSAWLEVQNNLSSFILRSEVDVMKVIELSYDHLPHHLKPCFLYLARSVKDTAIDRDILKLLWRAEGLVEQTGMKSVDELMEIYLDNLISSSLVIAFNEIGDVPTCKIHDLVHDFCLIKARGEKLFGEISSSDPSFSSSDLMPRIVNIDYDKEHFGPNNFVLLDSKKKRHSGKHLCSLLIVGHEMEDRLSDACHARDLRLLRVLDLHPSFMMVKDSLLNEIGMLNHLRCLRIGTKVKSLPSSFSNLWNLETLMVENKGSTLVLLPSIWDLVKLRVLAVTACSFYDLDTDESILIKEDSKLENLRELIKLVLSYSKEIEDIFIRFPNLQMLRFVLKELWDYSTERFWFPKLDFLTELGFLRVAFESSNANDSGPPVATNWSWDFHFPYNLKILSMFDFPLASDSLSAIARLPNLEELFLTRAIIQGEEWNMGEEDTFVNLKFLQLYEVTLAKWEVREESFPVLEKLVLWKCHILEEIPSSFGDICSLKIIKLVKSPQLEDSALEIKQYVDDITGGYSLQILGWNNIPLSKTGEVTLVE
>XP_016575982.1 Capsicum_annuum
MEKQGEIEKRKANNFEVSFSALRKAVVNVLNFLDGLKNEDGQNATDKADQIEKLKFHLEFICTYVQLSHCDSEEFADEISDASRQEVENLLQQILDVVDNNVSCKYNMDHVLPSLMDNIDDCISSCYHSTSSATMTDEQLDFLLLNLHYLSKYLAEQIFSLETQYEILHKVCGNMKDFHGLIVNGYVEREIVEYVLPQFQLMAERVGLFLWDDLTSEDSKVFKLPHLLMKIIPIEVEVMQICYTNLKTSTSAEVGCFIKNLLEISLGILREYLIHLQXHMVNVIIATTPGARNIHVNIEFLLIILTDMPKDIIHHDKLFDLLARVGAHTTKVSTLVRDLEEKSRNEESTDETSCATRDLLENIELFKEDLKNDYLKAPDPSQCCFPMNDGPLFMHLLQIHLNDLLDSNAYSIALIKEEIGLVKQDVEFIKSFFTNIDQEFYKYLWARILDVAYEAKDVIDSIIVRDNGLIHXFFSLPLTIKKVKLIKEDVSNISEKIPKNKRLNVVNSPKKPVESKSLMGGKIIVGFKEETNWLIRKLTSGPASLDVISITGMPGSGKTTLAYKVYNDESVCSHFDLRAWCTVDQDYDKRKLLVELFNQVTGLDLKFSEEIDVVDKLRKQLYGKRYLIVLDDVXDTTTWDDLTRPFPEVEKGSRIILTTRQKEVAFHGRGNSDPLNLRLLSPEESWKLLEKRKFGEQSCPDELLDVGKEIAENCKVLPLVAGLIAGVIAGLEKKRAVWLEVRNNLNYFIFNSEVDVMKVIELSYDHLSHHMKPCFLYLASFPKDKAIQFDALEIYWRAEGLAEQTEVLQVYFDKLITSSLAIIFNEIGNRPTFQIHDLVHDFCLIKAREEKLFEQISSSDASACLDLMPRIVTINYDKEHFGPNNFILLDSKMERHSGQHLYSLYIMGDKMEDRLSDACHLRELRLLRLLHLDPSFVMVKDSLLNEIGMLNHLRFLNIGTEVKSLPSSFSNLKNLESLFVDNKGSTWVLLPNIWDLVKLRVLSMNACSFFDLDIDEPILIAGGSELMNLRVLWTLILSYSKEQXDIFEKFLSLQELSFVLKESWDYLTEPKELFFLEVDFESSNTNDSGPSVATNWSWDFHFPLNLKKLVLRDFPLTSDSLSTITRLPNLENFCLERKIKQGEEWNMGEEDTFVNLKYLALEEVTLAKWEFGEESFPVLEKLKLCECRKLTEIPPNFRDIGSLKIIQLVESPQLEDSALEIKQYVEDIMQRELEVLGPNNIPLFM
>XP_016575986.1 Capsicum_annuum
MENEGERKNNFVVSFSALCKDVVNVLDFMERLKNEEDQNAVDIADQIEELKSVLAFICTCIQISYSDLEEFEDIMSAARQWVENLLRPILDDVDSNVGCKYTMDHVLPSFMDNINDFISLCHHSTSSTMMTDEQLNFLLQNLHHRCKYRAEQIFPLETQDEILQNVSVNMKDFHGLIVNGCIEHVIVQYVLPQFQLMAERVGIFLWHDRLDGDSRLFKLAHLLMKIIPIELEVMHICYTNLKASPSAEVGRFINQLLETSPEVLREYLIHLQEHMITVTTPRTSGARNIHVMIEFLLIILNDMPKDFIHHDKLFDLLARVGALIREVSTLVRDIEERSRNEESIDETSRETLDLLENIELLKEDLEHVYLKAPESYQCCFPMSDGPLFMHLLHIHLKDLLDSNAYSIALIKEEIALVKEDLKFISSFFMNAEKVLYKDLWAHVLDVAYEAKDVINSVIVRDNGLLHLIFSLPITMKKIRLIKEDVTQLPEKIPKNKSLIVVNSPKNPVERKSLTTGKIIVGFKEETNWLISKLTSGPKDLDVISITGMPGSGKTTLTYKVYNDESVCSHFDLRACY
>XP_016575987.1 Capsicum_annuum
MERVKENEQVRKEEEANNSSASFSALREDVVNVLDFMERLKNEEDRKAVDVDLIEKLKLLLTFICTYVQLSYSDLDQFEDIMTDKRQEVENLLQTILDDVDNTVRCKYNMHHVLPSLADNMDDCISSHHRSKSDGTMTEERLNFLLLNLHHLSKYHAEKIFPLVTEYGILQNVCANIGDFHGLIVNGCIKHEIIENVLPLFQRMAESVGHFLWEDQTDGDSQLSELDEDDQTDGDSELSELSEDDQTDGDSELSEDDQIDGDFRLFKLAHLLMKIIPIELEVMHICYTNLKASPSVEVGRFIKQLLETSPDVLREYLIHLQEHMVTVITASTSGARNVHVIIEFLLIIVTDVPKDFIHHDKLFDLLARVGALVREVSTLVHDLIEKSRNEERIDQTICATRDLLENIELFKEDLKNDYLKAPDSYQCCFPMNDGPLFMHLLLIHLNGLLDSNSYSIALIKDDIRMVKKTFELIRSFFVNFEQGLYKDLWAHILDVAYEAKDVIDSIIVRDNGLLHLIFSLPITIKKIKLIQEEVSNISEKIPKNRSLTVVNSTKKIVESKSLTVGKIIVGFEEETNWLISKLTSGLKDLDVISITGMPGSGKTTLAYKVYNDESVSRRFDICAWCTVGQEYDKINLLEKVYNQVTGPDSKLSENIDVADELRRHLLGKRYLIVLDDLWDTDAWDKLTRPFPLVENGSRIILTSRDMVVGLYGKRNTDPLNLRLLRPEESWELLEKRAFGNKSCPDELLDVGKEIAQNCKGLPLVVDLIAGVIAGREKTKSVWLEIRNNLNSFILNSEVYVMKVMKLSYDHLPLQLKPCFLYLARYPKDNAVDRNWLKMFWCAEGLVEQTELKSLEEVMEIYLDNLISSSLVIAFNEIGNYPTCQLHDLVHDFCLIKAKEEKLFEKVSSSDLSSSSDLMSHIVTIYYDKEHFEYNNFVLLDSKMKRRYGKHLYSLVITGDEMEDRFSDACHLRDLRLLRVLYLKPSFMMVKESLLNEIGMLNHLRFLSIGAEVKALPLSFSNLWNLETLWVKNKGSTLVLLPSLWDLVKLRVLSIDDCSFFDLDTVESILITEDSQLENLRELGKLVLSYSKETEVIFKRFPNLQELSFVLKESWDYSTERYWFPKFDFLTELEHLTVDFKSSNSNDSGASVATNRSWDFHFPSNLKTLLLYDFPLASDSLSTIAKLPNLEELFLRRTIIHGEEWNMREEDTFENLKYLNLTEVTLAKWEVGEESFPVIEKLVLRKCHMLKEIPPSFGDICSLKIIKLVESPHVEDSAKKIKQYVEDMGGDELQVLGWHNIPLFK
>XP_016575991.1 Capsicum_annuum
MERVKENEQVRKEEEANNSSASFSALREDVVNVLDFMERLKNEEDRKAVDVDLIEKLKLLLTFICTYVQLSYSDLDQFEDIMTDKRQEVENLLQTILDDVDNTVRCKYNMHHVLPSLADNMDDCISSHHRSKSDGTMTEERLNFLLLNLHHLSKYHAEKIFPLVTEYGILQNVCANIGDFHGLIVNGCIKHEIIENVLPLFQRMAESVGHFLWEDQTDGDSQLSELDEDDQTDGDSELSELSEDDQIDGDFRLFKLAHLLMKIIPIELEVMHICYTNLKASPSVEVGRFIKQLLETSPDVLREYLIHLQEHMVTVITASTSGARNVHVIIEFLLIIVTDVPKDFIHHDKLFDLLARVGALVREVSTLVHDLIEKSRNEERIDQTICATRDLLENIELFKEDLKNDYLKAPDSYQCCFPMNDGPLFMHLLLIHLNGLLDSNSYSIALIKDDIRMVKKTFELIRSFFVNFEQGLYKDLWAHILDVAYEAKDVIDSIIVRDNGLLHLIFSLPITIKKIKLIQEEVSNISEKIPKNRSLTVVNSTKKIVESKSLTVGKIIVGFEEETNWLISKLTSGLKDLDVISITGMPGSGKTTLAYKVYNDESVSRRFDICAWCTVGQEYDKINLLEKVYNQVTGPDSKLSENIDVADELRRHLLGKRYLIVLDDLWDTDAWDKLTRPFPLVENGSRIILTSRDMVVGLYGKRNTDPLNLRLLRPEESWELLEKRAFGNKSCPDELLDVGKEIAQNCKGLPLVVDLIAGVIAGREKTKSVWLEIRNNLNSFILNSEVYVMKVMKLSYDHLPLQLKPCFLYLARYPKDNAVDRNWLKMFWCAEGLVEQTELKSLEEVMEIYLDNLISSSLVIAFNEIGNYPTCQLHDLVHDFCLIKAKEEKLFEKVSSSDLSSSSDLMSHIVTIYYDKEHFEYNNFVLLDSKMKRRYGKHLYSLVITGDEMEDRFSDACHLRDLRLLRVLYLKPSFMMVKESLLNEIGMLNHLRFLSIGAEVKALPLSFSNLWNLETLWVKNKGSTLVLLPSLWDLVKLRVLSIDDCSFFDLDTVESILITEDSQLENLRELGKLVLSYSKETEVIFKRFPNLQELSFVLKESWDYSTERYWFPKFDFLTELEHLTVDFKSSNSNDSGASVATNRSWDFHFPSNLKTLLLYDFPLASDSLSTIAKLPNLEELFLRRTIIHGEEWNMREEDTFENLKYLNLTEVTLAKWEVGEESFPVIEKLVLRKCHMLKEIPPSFGDICSLKIIKLVESPHVEDSAKKIKQYVEDMGGDELQVLGWHNIPLFK
>XP_016575992.1 Capsicum_annuum
MERVKENEQVRKEEEANNSSASFSALREDVVNVLDFMERLKNEEDRKAVDVDLIEKLKLLLTFICTYVQLSYSDLDQFEDIMTDKRQEVENLLQTILDDVDNTVRCKYNMHHVLPSLADNMDDCISSHHRSKSDGTMTEERLNFLLLNLHHLSKYHAEKIFPLVTEYGILQNVCANIGDFHGLIVNGCIKHEIIENVLPLFQRMAESVGHFLWEDQTDGDSELSELSEDDQTDGDSELSEDDQIDGDFRLFKLAHLLMKIIPIELEVMHICYTNLKASPSVEVGRFIKQLLETSPDVLREYLIHLQEHMVTVITASTSGARNVHVIIEFLLIIVTDVPKDFIHHDKLFDLLARVGALVREVSTLVHDLIEKSRNEERIDQTICATRDLLENIELFKEDLKNDYLKAPDSYQCCFPMNDGPLFMHLLLIHLNGLLDSNSYSIALIKDDIRMVKKTFELIRSFFVNFEQGLYKDLWAHILDVAYEAKDVIDSIIVRDNGLLHLIFSLPITIKKIKLIQEEVSNISEKIPKNRSLTVVNSTKKIVESKSLTVGKIIVGFEEETNWLISKLTSGLKDLDVISITGMPGSGKTTLAYKVYNDESVSRRFDICAWCTVGQEYDKINLLEKVYNQVTGPDSKLSENIDVADELRRHLLGKRYLIVLDDLWDTDAWDKLTRPFPLVENGSRIILTSRDMVVGLYGKRNTDPLNLRLLRPEESWELLEKRAFGNKSCPDELLDVGKEIAQNCKGLPLVVDLIAGVIAGREKTKSVWLEIRNNLNSFILNSEVYVMKVMKLSYDHLPLQLKPCFLYLARYPKDNAVDRNWLKMFWCAEGLVEQTELKSLEEVMEIYLDNLISSSLVIAFNEIGNYPTCQLHDLVHDFCLIKAKEEKLFEKVSSSDLSSSSDLMSHIVTIYYDKEHFEYNNFVLLDSKMKRRYGKHLYSLVITGDEMEDRFSDACHLRDLRLLRVLYLKPSFMMVKESLLNEIGMLNHLRFLSIGAEVKALPLSFSNLWNLETLWVKNKGSTLVLLPSLWDLVKLRVLSIDDCSFFDLDTVESILITEDSQLENLRELGKLVLSYSKETEVIFKRFPNLQELSFVLKESWDYSTERYWFPKFDFLTELEHLTVDFKSSNSNDSGASVATNRSWDFHFPSNLKTLLLYDFPLASDSLSTIAKLPNLEELFLRRTIIHGEEWNMREEDTFENLKYLNLTEVTLAKWEVGEESFPVIEKLVLRKCHMLKEIPPSFGDICSLKIIKLVESPHVEDSAKKIKQYVEDMGGDELQVLGWHNIPLFK
>XP_016575993.1 Capsicum_annuum
MERVKENEQVRKEEEANNSSASFSALREDVVNVLDFMERLKNEEDRKAVDVDLIEKLKLLLTFICTYVQLSYSDLDQFEDIMTDKRQEVENLLQTILDDVDNTVRCKYNMHHVLPSLADNMDDCISSHHRSKSDGTMTEERLNFLLLNLHHLSKYHAEKIFPLVTEYGILQNVCANIGDFHGLIVNGCIKHEIIENVLPLFQRMAESVGHFLWEDQTDGDSELSELSEDDQIDGDFRLFKLAHLLMKIIPIELEVMHICYTNLKASPSVEVGRFIKQLLETSPDVLREYLIHLQEHMVTVITASTSGARNVHVIIEFLLIIVTDVPKDFIHHDKLFDLLARVGALVREVSTLVHDLIEKSRNEERIDQTICATRDLLENIELFKEDLKNDYLKAPDSYQCCFPMNDGPLFMHLLLIHLNGLLDSNSYSIALIKDDIRMVKKTFELIRSFFVNFEQGLYKDLWAHILDVAYEAKDVIDSIIVRDNGLLHLIFSLPITIKKIKLIQEEVSNISEKIPKNRSLTVVNSTKKIVESKSLTVGKIIVGFEEETNWLISKLTSGLKDLDVISITGMPGSGKTTLAYKVYNDESVSRRFDICAWCTVGQEYDKINLLEKVYNQVTGPDSKLSENIDVADELRRHLLGKRYLIVLDDLWDTDAWDKLTRPFPLVENGSRIILTSRDMVVGLYGKRNTDPLNLRLLRPEESWELLEKRAFGNKSCPDELLDVGKEIAQNCKGLPLVVDLIAGVIAGREKTKSVWLEIRNNLNSFILNSEVYVMKVMKLSYDHLPLQLKPCFLYLARYPKDNAVDRNWLKMFWCAEGLVEQTELKSLEEVMEIYLDNLISSSLVIAFNEIGNYPTCQLHDLVHDFCLIKAKEEKLFEKVSSSDLSSSSDLMSHIVTIYYDKEHFEYNNFVLLDSKMKRRYGKHLYSLVITGDEMEDRFSDACHLRDLRLLRVLYLKPSFMMVKESLLNEIGMLNHLRFLSIGAEVKALPLSFSNLWNLETLWVKNKGSTLVLLPSLWDLVKLRVLSIDDCSFFDLDTVESILITEDSQLENLRELGKLVLSYSKETEVIFKRFPNLQELSFVLKESWDYSTERYWFPKFDFLTELEHLTVDFKSSNSNDSGASVATNRSWDFHFPSNLKTLLLYDFPLASDSLSTIAKLPNLEELFLRRTIIHGEEWNMREEDTFENLKYLNLTEVTLAKWEVGEESFPVIEKLVLRKCHMLKEIPPSFGDICSLKIIKLVESPHVEDSAKKIKQYVEDMGGDELQVLGWHNIPLFK
>XP_016575994.1 Capsicum_annuum
MERVKENEQVRKEEEANNSSASFSALREDVVNVLDFMERLKNEEDRKAVDVDLIEKLKLLLTFICTYVQLSYSDLDQFEDIMTDKRQEVENLLQTILDDVDNTVRCKYNMHHVLPSLADNMDDCISSHHRSKSDGTMTEERLNFLLLNLHHLSKYHAEKIFPLVTEYGILQNVCANIGDFHGLIVNGCIKHEIIENVLPLFQRMAESVGHFLWEDQTDGDSQLSELDEDDQTDGDSELSELSEDDQTDGDSELSEDDQIDGDFRLFKLAHLLMKIIPIELEVMHICYTNLKASPSVEVGRFIKQLLETSPDVLREYLIHLQEHMVTVITASTSGARNVHVIIEFLLIIVTDVPKDFIHHDKLFDLLARVGALVREVSTLVHDLIEKSRNEERIDQTICATRDLLENIELFKEDLKNDYLKAPDSYQCCFPMNDGPLFMHLLLIHLNGLLDSNSYSIALIKDDIRMVKKTFELIRSFFVNFEQGLYKDLWAHILDVAYEAKDVIDSIIVRDNGLLHLIFSLPITIKKIKLIQEEVSNISEKIPKNRSLTVVNSTKKIVESKSLTVGKIIVGFEEETNWLISKLTSGLKDLDVISITGMPGSGKTTLAYKVYNDESVSRRFDICAWCTVGQEYDKINLLEKVYNQVTGPDSKLSENIDVADELRRHLLGKRYLIVLDDLWDTDAWDKLTRPFPLVENGSRIILTSRDMVVGLYGKRNTDPLNLRLLRPEESWELLEKRAFGNKSCPDELLDVGKEIAQNCKGLPLVVDLIAGVIAGREKTKSVWLEIRNNLNSFILNSEVYVMKVMKLSYDHLPLQLKPCFLYLARYPKDNAVDRNWLKMFWCAEGLVEQTELKSLEEVMEIYLDNLISSSLVIAFNEIGNYPTCQLHDLVHDFCLIKAKEEKLFEKILRTLKRREG
>XP_016576098.1 Capsicum_annuum
MERVTEKEQLRKEEEANNSSMSFSALREDIINVLDFVERLKNEEDQKPVDVDLIEKLKSKLTFICTYVQLSYSDLDQFQDIMTGKRQEVENLLRTIFDDVDNTIRCKYNMHHVLPSLTKNMDNCISSDHCSKSNATMAEEQLNFLLLNLHHLSKYRAEKIFPLVNEYGILQNVCRNVRDFHGLIVNGCIKHEIIENVLPRFQLMAESVGKFLWEDQIDQYSQLSELDEDDQTDGDSQPSDLDEDDQTDGDSQLSELDEDDQTDGNSQLSELSEDDQIDGDFQLLKLANLLIKIIPIELEVMHICFTNLKASPSAEVEGFIKQLLETSPDINREYLIHLQEHMVNVITPSTSGAQNIQVIMEFLLIILTDMPRDFIHHDKLFDLLARVGALTTEVSTLVRDLEEESRNKKSTDETSRATRDLLENIELLKDDLKHGYLKVPDSYQCCFPMNDGPLFMHLLLIHLNDLLDSNSYSISLIKKEIELVKEDLEFIRSFFVNVEQRLYKDLWARALDAAYEAKDVIDSIIVXDNGLLHLIFSLPITIKKIKLIKEEVSNLHEKITKNRSHIVVNSPKNPVERKSLTTGKIIVGFKEETNWLISKLTSAPKDLDVISITGMPGSGKTTLAYKVYNDEAVCSHFDLRAWCTVDQEYDEKKLLVKLFNQVTGSDLKFSEDIDVADMLRRELFGKRYLIVLDDVWDTTTWDDLTRPFPEVEKGSRIILTTRQKEVALHGKGNTDPLNLRLLSPEESWELIEKRAFGEQSCPDELLDVGKEIAENCKGLPLVSDLIAGVIAGREKEKSVWLEVRNNLNSFILNSEVDAMKVIELSYNHLPQHLKPCLIYLASFPKDREIQFDALRIYWRAEGLAEKTEVLQVYFDSLITSSLVTSFNEIGYRQTCQIHDLVHDFCLIKAREEKLFGEISSSGAFSSSDLMPRIVTINYDKEHFGSNNFILLDSKMKRHCGKHVYSLEITGDEMEDRLSDACHLRELRLLRVLILYPSIMMVKDSLLNEIGMLNYLRYLRIGTEVKSLPSSFSNLRNLESLFVDNKASTLVLLPSIWNLVKLRELSMDACSFFDFDTDEPIPIAGGSELKNLRVLWTLMLSYSKDTVDIFKRFPNLQELSFVLNKSWDYSTERYCFPKLDCLTELVFLKVDFESSNTNDSGPSVPTNWSWDSHFPQNLKRLVLCDFPLTSYSLSTIARLNNLEDLFLERTIMQGEEWNMGEEDTFVNLKYLELEEVTLAKWDFGEESFPVLEKLKLCECRKLIEIPPNLGDICSLKIIQLVESPQLEDSALEIKQYVEDIMERKLEVLGPNNMPLFK
>XP_016576099.1 Capsicum_annuum
MENEGQREKGEAKNFMVSFSALRKDVVNVLDFMERLKNEEDHNAVDMADQIEELKVVLAFICTYVQLSHCDLEEFEDEMSDSRQDVENLLRPILDDVDNNVGCKHNMDHVLPRLMDNIDDCISSCHHSTSSATMTDEQLDFLLLDLHYLSMYLAEQIYPLETQYDILQTVSGNMKYFHGLIVSGCIEREIVEYVLAQFQLMAERVAIFLWHDRLGDSRLFKLAHLLMKIIPVELEVMQICYTNLKASPSVEVRRFIKKLLEFSLEVLREYLIHLQEHMVTVITPSTSGARNIHVMIEFLLVIVTDMPKDFIHHSKLFDLLARVGALIRKVSTLVHDLKEQSRNKESTNGTNCAALDLLKNIELLKEDLKYVYLKAPDSYQCCFPMNDGLLFMHLLLIHLNGLLESNAYSIALIKDDIRLVKEALXFIRSFFENVEQGLYKDLRSRVLDVAYEAKDVIDSIIVRDNGLLHLIFSLRITIKKIKHIKEEVSNISVKIPKNSSLTVVNSTKKPVERKSLTTGKIIVGFKEETNWLISKLTSGPKNVDVISIIGMPGSGKTTLAYKVYNDESVCSHFDVRAWCTVDQEYDEKKLLVELFNQVTGADLKSSEDIDVADKRRKQLYGKRYLIVLDDVWDTTTWDDLTRPFPEAEKGSRIILTTRQKEVTFHGKGNTDPLNLRLLRPEESWELLKKRAFGDQSCPDELLDVGKXIAENCKGLPLVADMIAGVIAGREKIKSVWLEVRNNFNSFILNGEVDVMKVIELSYDHLPHQLKPCFLYLPTFEKDQEINIDRLKVYWRAEGLVEQMGMKSLEEAMEIYLDNLISSSLVIAFNEIGRSPTCQLHDLVHDFCWIKAKEEKLFNMISSSDFMPHTVTIFYDKEHIRPNNFILLNSKMQRHSGKHLYSLMITGDEMEDCPSDACHLRDLRLLKVLITDPSFMKVKDSLLNEIVMLNHLRFLXIGTEVTSLPSSFSNLWNLGTLSVTNKRSTLVLLPRIWDLVKLRVLDIEACSFFDMDTGEPILIAEDSKLENLKELGKLVLSYSNETEDIFIRFPNLQELILILKESWDYSTERYWFPKLDFLIELEFLKVKFESSIANDSGPSLVTNWSWDFHFPSNLKILVLWDFPLTSDSLSTIARLPNLEELFLTRTIIQGEEWNMGEEDTFLNLKYLNLDEVTLAKWEFGDESFRVLEKLGLWRCRKLEDIPLSFGYICSLKIIKLVESPQLEDSAKNIKQYVEDLGGDELLVLGPTNILLFK
>XP_016576108.1 Capsicum_annuum
MERLKNEEGQNAVDIANQIEKLKFHLPFICTYVQLSHCDLEEFEDVMGYSRQEVENLLRPIXDDVGCKYNMDHVLPSLMDNINDCISSCYHSTSSAMMTDEQLNFLLQNLQYLFTYLAEQVFPLVTQYEILQKVCGNIRDFHGLSFNGYVEYEIVEYVLPQLQYMAEKVGIFLWDDLTSEESKVLKLPHLLMKIIPIELEVMHICYTNLKAAPSEEVGRFINQVLETSLEVLREYLIHLQEHMITVTAPSTSGARNIHAMIEFLLIVLIDMPKDFIHRDKVFDLLARVGALIKEVSTLVHNLEEKSMNEESTDETSCAALDLQKSIELLKEDLTYVYLKAPDPCQWCFPMSEGPLFMHLLHINLNVLLDSNAXLVSLIKEEIGMVKEDLEFIRSFFPSIDQKFCKDPWTRVLDVAYEAKDVIDSIIVRDNGLLHLIFSFPITMKKIRLIKEDVSQLPEKIPKNESLIVVNTPKNTLERKSLTTGKIIVGFKEETNWLITKLTSGPKDLDVISITGMPGSGKTTLAYKVYNDKSVCSHFNLRAWFTGNQEYDEKNLLVKLFNQVTGSDLKFSEDIDVADKLRRQLFGKRYLIVLDDVWDTTAWDDLTRPFPEVEKGSRILLTTWQKEVALHGKRNTDPLKLRLLKSEESWELLEKRAFGNESFPDELLEVGKEIAQNCKGLPLAVDLIAGVIAGLEKTKSVWLEVRNNLNSLILNSEVDVMKVIELSYDHLPHHMKPFFLYLASYPKDTEINRDLLKIYWRAEGFVEQTGIKSLEEVMEICLDNLIFSSLAIPFNEIGDNPTCQLHDLVHDFCLIKAREEKLFGEISSSDASSSADLMPRIVNIVYNKEQFELNILVXSSKKKRHSGKHLYSLVITGDEMEDCLSDACHLRDLRLLRVLILSDSFMKVKDSLLNEIGMLNHLRYLYIGIGVKSLPSSFSNLRNLETLWVKNEGSTLVLLPSIWDLSKLRVLFMTACSFFDMDTDEPIMIVGDSKLENLRELAKLVFSYSKETEDIFIRFPNLQWLVFYLKESWDYSTKRYWFPKLDFLSELEVLRVDFKSSNTNDSGPSLATNWSWDFHFPSNLKKLSLRDFSLTSDSLSTVVRLPKLEDLSLVSTIIQEEEWNMRDEDIFLNLKYLQLYGVNPAKWEFGDESFPLLEKLVMKKCRKLKEIPHSFGDICSLKIIQLVESPQLKDSAFEIKQYVEDNTGEDKLQILGLNNIQLSKTDPENLEGMEGEATLVE
>XP_016576109.1 Capsicum_annuum
MEKQGATEKWKANNFQVSFSALRKDVVNVLDFMERLKNEKCQNAVDIADQIEKLKFKLXHSDLKEFEDIMTGKRQEVENKLRQILDDVDSNVGCKYNMDHVLPSLMDNIDNFISSFHRSKXSATMIDEQLNFLLLNLHHMSKFLAERIFPLDTQYDVNGCIKHEIVQYVLPQFQLMAERVALFLWDYRLYGAGSRLFKIAHLLLKIIPIELEVMHICYTNLKDSPLSVEVGRFINQLLETSPEVLREYLIHLQEHMVTVITPSTPGARNIHVMIEFLLIILTDVPNDFIHHDREVSTLVHDLEEKSRNEESTYETSCATLDLLVEKIELLKEDLEHVYLKAPEPCQWCFPMNDGHLFMHLLLIHLQNLLDSNAYSIALIKEEIGLLKEALEFIGSFLVNVEQGLYKDLWARVLDVAYEAKDVIDSIIVRDKGLLHLIFSLPITIKEIRLIKEDVSQLPEKIPKNRSLTIVNSPKQPVESKSLITSKIIVGFEEETNWLISQLTSGPKDLDVISITGMPGSGKTTLAYKVYNDKSVCSHFDLRAWCTVDQDYDEKNLLVKLFNQVTGSYLKLSEDIDVADELRRKLHGNRYLIVLDDVWDIDTWDDLTRPFPNVKKGSRIILTTRQMEVAFHGRGTTDPLNLRLLRPEESWEILEKRAFGKESCPDELLDVGKEIVQNCKGLPLVVDLIAGVIAGLEKSKAMWFEVRNNLNSFIFGSEVDVMKVIELSYNHLPHHMKPCFLYLAKYPKDTKISRDLLKVYWRAEGLVEQTEMKSLEEVMENYLDNLISSSLVIAFNEIGDSPSCQLHDLVHGFCLIKARREKLFVWINSSVSSSSSDLLPCIVNIDYHKEHFELNNFVLFSSKMERHSDKHLYSLWITGDKMEDRLFDACHLRDLRLLRVLVLDPSFMMVKDSLLNEIGMLNHLRFLSIGTKVKSMPSSFSNLEWNLETLLVNNEGSTLVLLPSFWDLVKLRVLSVDDCSFFDLDTDESILIAEDSKLENLSILEKLWLSKDTEDIIKRFPNLQTLRFVLKESCDYSTERYWFPKLDFLTELDFLCVNFESSNDSGPSLLTNWSWDFHFHFNLKTLWLCDFPLTSDSLSTIAGLHNLEVFGLMRTVIQEEEWNMGEKDTFVNLNYLELEEVTLAKWEFGEESFPVLEKLVLSRCCELEEIPPSFGDIYSLKIIQLIECPQLEDSALEIKQYVEEMAGEDRIQILGQDNIPLTKTDPENLKGRVVHRSNAREDQASSVRNVSRWDIIRRFARTICSNRC
>XP_016576173.1 Capsicum_annuum
MEKQGEIEKGKANNFEVSFSALRKDVVNVLDFMERLKNEEDQNVVDMADQIEKLKFELAFICTYVQLSYSDLKEFEDTTTGKRQEVENLLRPILNNVGKNVRCKYNMDHVLPSLMDNIDECISSCHRSKSSATMTDEQLNSLLLNLHRMSKYHAEKIFPLETQYEILQNVCGNVRDFHGLIVNGCIEHEIVQCVLPQFQLMAERVALFLWDDRLDGDYRLYKLAHLLMKIIPIELEVMRICCTKLKASPSIEVGCFIKQLLETSPDILREYLIHLQEHMVTVITASTSEAQNILVIMEFLMIILTDMPTDFIHHDKLFDLLERIGALIKEVSTLIHDLEEKSTNEESTDETSRATRDLLENIELLKDDLKHGYMKAPDSYQCYFPMNDGPLFMHMLRIHLNDLLYSNAYSIALIKEEIALVKEDLEFIRSFFVNVEQRLYKNLWARVLDAAYEAKDVIDSIIVRDNGLLHLIFSLPITIKKIKLIKEEVSILPEKIPKNKSFVVVNSPKNPVERKSLTTGKIIVGFKEETNWLISQLTSGPKDLDVISITGMPGSGKTTLAYKAYNDESVCSHFDLRAWFTVDQDYDEKEVLVKLFNQVTGSDLKFSEEIDVADELRKKLYGKRYLIVLDDVWDITTWDDLTRPFPEANKGSRIVLTTRQKEVAFHGKGNSNPLNLRLLRREECWELLEKRAFGNKSCPDELLDVGKEIAQNCKGLPLVADLIAGVIAGLEKEKSVWLEVRNNLNSFILNSEVDVMKVIELSYDHLPLQLKPCFLYLASFSKDTEIHRKVLKIYWRAEGLVEQTEMMSVDEVSEIYLDNLISSSLVIAFNEIGYYPTCQLHDLVHDFCLIKAKEEKLFGRISSNDPSSSSDLMPRIVTIVFDKENFGPNNFFLLDSKMKRHSGKHLCSLLITGDEMEDHLSDACHLRDLRLLRVLDLSTSFMMVKDSLLNEIGMLNHLRCLNIGTTVKSLPSSFSNLWNLEILFVNNKGSTMVLLPSIWDLVKLREVSIYACSFFDMDTDEPILIAEDSKLDNLRELGKLVLSYSKHTEDIFKRFPNLQCLSFVLKESWDYSTEQYWFPKLDFLTELEFLKAEFASSNANDSGPSLVTNWSWDFHFPSNLKALWLCDFPLSSDSLSTIARLPNLEELFLTRTIMQGEEWNMGEEDTFENLQFFYLEEVTLAKWEVGEESFPLLEKLQLWECHMLEEIPTSFGDIGPLKIIKLVNSPQLEDSALKIKQYVVDMMGGDTLKVEIS
>XP_016576175.1 Capsicum_annuum
MEKQGEIEKVKANNFEVSFSALRKDFVNVLDFMARLTNEEGQNAVDIADQIEKLEVELSFICTYVQLSHCDLEEFEDVMSDSRRQVENLLRPIFDDVDSNVGCKNNMDHVLPSVMDNIDDCISSCHHSTSSATMTEEQLNFLLQNLHYLSMYFTEQIYPLETQYEILQNVSGNMKDFYGLIVNGCVKHEIVQYVLPQFQLMAERVGLFFWNSRTYGDSRLFKLAHLLMKIIPIELEVMHICYTNLKASPSEEVRCFIKQLLKISPDILREYLIHLQQHMVNVITATTPGARNIHVMIEFLLIILTDMPKDFIHHDKLFDLLARVGALIREVSTFIHDLEEKSRNEESSDEKSRTTLDLLKNIELLKGDLKYVYMKATDSSQCCFPMNDGLLFMHLLLIHLNDLLDSNSYSIALIKEEIRLVKEALEFIRSFFLNVEQGLDKDLCWVRVLDVAYEAKDIIDSIIVRDNCLLHLIFSLPISIEKISHIKEDVSQLPEKIPKNKSVIVVNSPKNPVERKSFTAGKIIVGFEEETNWLIIKLTSGPKDLDVISITGMPGSGKTTLAYKVYNDESVCSHFDFRAWCTVDQEYDEKRLLVKLLNQVTGSDLKFSEEIDVADKLRKQLFGKRYLIVLDDVWDTTTWDDLTRPFPEVEKGSRIILTTRQKEVAFHGKCNTDPLNLRLLRPEESWELLEKRAFGNESCPDELLDVGKEIVQNCKGFPLVVDLIAGVIAGFKKTKDVWLDVRNNLNSFILNSEVDVMRVIELSYDHLPHQCKPCFLYLASYPKDKEINRERLKMYWRAEGLVEHTKTMSAEEVMEIYLDNFISSSLVIAFNEIGDFPTFKIHDLVHDFCLIKAREEKLFGRISSSDPSASSHLMPRIVNIDYNKEQFELNHFVLFSSKMKRHSCKHLCSLTITGDEMEDGLSDACHLRNLRLLRVLMLRGSFMMVKDALLNEICMLNHLRFLLIGTELKSLPSSFSNLWNLETLWVENKGSTLVLLPSIWDLVKLRMLSVTACSFFDSDTDEPILIAEDSKLENLGGLRELILSYSEGTEDIFKRFPNLQRLRFVLKESWDYSTXRFWFPKLDFLTELKILRAEFESSNTNYSAGPFATNWSWDFQFPSNLKILSLWNFPLTSDSLSTIARLPNLEVLGLMRTVIQEEEWNMGEEDTFVNLKYLELFQVTLAKWEFAEESFPVFEKLVLSRCLKLEEIPSIFGDIYSLKSIKLIESPQLEDSALGIKQYVEDMTGEDKLQILGPNNIPLSKTDPENLKGREGEVTLVE
>XP_016576176.1 Capsicum_annuum
MKKQGEIEKRKANNFEVSFSALRKDVVNVLDFMERLKNEENQTALRKDLIEELQLVLAFICTYVQLSYSDLEQFEDVMTVHRREVKDLLRSILYDVDINVAVKYDLHHVLRSLRDNINRCISSHHRPKCATMTDEQLNFLLLNLHYLSMYLSEQIFPLVTQYDSLQKVCGNMKDFHGLIVNGYVEREIVKFILPQLQRMAERVGLFLWDDLTYVEYAHLLMKIIPIELEVMQICYTNMKASTSAEVERFIKQLLEASPDILREYLIHLQEHMVSVITASTSGAXNIHVIMEFLLIILTDMPTDFIHHDKLFDLLARVGALIREVSTLVRDVEEQSRNKESTNGTNRAALDLLKNIELLKEDLKYVYLKAPDSYQCCFPMNDGLLFMHLLLIHLNDLLDSNSYSIALIKEEIGVLKEDIEFISSSFVNIEQRLYKDLWARVLDVAYMAKDVIDSIIVRDNGLVHLIFSLPITMKKIRLIKEDVSRLLEKIPKNKSLIVVNSRKNPVERKSLTTRKIIVGFKEETNWLISKLTSGPKDLDVISITGMPGSGKTTLAYKVYNDISVCSRFDLRAWCTVDQEYDEKKLLVKIFNQVTGSDLNFSEDIDVADMLRRQLFGKRYLIVLDDVWDTTTWDDLTRPFPDVEKGSRIILTTRQKEVAFHGKGNTNPLNLRLLGPEECWELIEKRAFGKESCPDEPLDVGKEIAENCKGLPLVADLIAGVIAGREKEKSVWLEVRNNLNSFILNIEVDVMKVIELSYDHLPHHLKPCFLYLASYPKDTAVDREILKTYWCAEGFVEQTGMKCLEEEMEIYLDKLVSSSLVIAFSEIGDYRXCQLHDLVHDFCLIKAREEKLFGFINSSDPSSSFSDLMPRILNIDYDKEHFGPNNFVLLDSKMKSKHLYSLWITGDKMEDHLSDLSHLRDLRLLRMLQLEPYFMMVKDSLLNEICMLNHLRFLHIGTEVKSLPSSLSNLWNLETLSVSNKRSTLVLLPRIWDLVKLRVLVMDACSFFDMDTDEPILIVEVSILENLRYLGKLMLSYSKGTKDVLKRFPNLQSLVFDLKESCDHSTERYWFPKLDFLTELEFLRVDFENSNTNDSGXPLDFHFPSNLKILSLWDFPLTSDSLSTIAKLPNLKELFLRRTIIGEEWNMGEEDTFENLKFLYLDEVTLAKWEFGEESFPVLEKLELWGCHKLTEIPPNFGDIGSLKIIKLVKSPQLEDSALEITQYVEDNTGVDKLQILGPNDIPLSKTDPENLEG
>XP_016576182.1 Capsicum_annuum
MKKQGEIKKGKANNFEVSFSALRKDVVNVQDFLEGLKNEEDQYVVEIAGQIEELKYHLAFICTYVQISHCDLEEFDDEMSESRQEVENLLKPILDDVDSNVGCKYNMDRVLPSLMDNIDECISSCHRSKSNATMTDEQLDFLLLNLHRLSKYLAEQIFPLETQHEILQTVSGNMKDFHGLIVNGCIEHEIVQYVLPQFQLMAERVSFFLWDYRLHWRSRLFKLAHLLMKIIPIELEVMHICYTNLKASPSAEVGRFINQLLETSPEVLREYLIHLQEHMITVTTPSTSGALNIHAMIEFLLIILTDMPKDFIHHGKLFDLLARVVELTKEVSTLVHDLEEKLSESTDETSCATLDLLKNIELLKDDLKHGYLKAPDTYQCCFPMNDGPLFMHLLLIHLNVLLDSNSYSIALIKDEIKLVKETLEFIRSFFVKVEQGLYKDLWARVLDAAYEAKDVIDSIIIRDNGLLHLIFSLPITIKMIRLIKEEVSNIYEKIPKNSSLTVLNSTKMTVENKSLTAGKIIVGFEEETNWLISKLTSGPKDLDVISITGMPGSGKTTLGYKVYNDKSVCSHFDLRAWCTVDQDYDEKEVLVKLFNQVTGSDLKFSEDIDVADKLRKQLYGKRYLIVLDDVWDTTTWDELTRPFPKVEKGSRIILTTRQKEVACHGKGITDPLNLRLLRPEESWELLEKRAFGEESCPDELLEVGKEIAQNGKGLPLVVDLIAGVIAGREKSKSVWLEVRNNLNSFILNSEVDVMKVIELSYDHLPHHMKPCFLYLARFRKDKKINRNLLKMYWRAEGLVERMKMMNVEEEMEIFLDNLISSSLVIAFNEIGNLPACQIHDLVHDFCLIKAREEKLFGLISSSEPSSSDLMPRIVNIYYDEEHFGSNNFVLLDSKMKKHSGKHLYSLLVTGHKMFHSLSDACHLRHLRLLRVLILNPSFMMVKDSLLNEISMLNHLRFLYIGTKVKSLPSSFSNLCNLETLWVINKGSTLVLLPSIWDLVKLRVLNVTACYFFDMETNEPILIAEDSKLENMRELGKLVLSYSEETKHIFKRFPNLQRLSFVLKESWDNSTERYWFPKLDFLTELDFLRIYFESSNTNDCGSSVATNWSWDFHLPSNLKKLVLNDFPLTSDSLSTIVRLPNLENLFLERTIMQGEEWNMGEEDTFVNLKFLELEEVTLAKWEFGEESFPVLEKLKLRECCKLEEIPPNFGDVCSLKIIQLVESPHLEDSARKIKEYVEDMLGGELEVLGPNNIPLFK
>XP_016576183.1 Capsicum_annuum
MKKQGEIKKGKANNFEVSFSALRKDVVNVQDFLEGLKNEEDQYVVEIAGQIEELKYHLAFICTYVQISHCDLEEFDDEMSESRQEVENLLKPILDDVDSNVGCKYNMDRVLPSLMDNIDECISSCHRSKSNATMTDEQLDFLLLNLHRLSKYLAEQIFPLETQHEILQTVSGNMKDFHGLIVNGCIEHEIVQYVLPQFQLMAERVSFFLWDYRLHWRSRLFKLAHLLMKIIPIELEVMHICYTNLKASPSAEVGRFINQLLETSPEVLREYLIHLQEHMITVTTPSTSGALNIHAMIEFLLIILTDMPKDFIHHGKLFDLLARVVELTKEVSTLVHDLEEKLSESTDETSCATLDLLKNIELLKDDLKHGYLKAPDTYQCCFPMNDGPLFMHLLLIHLNVLLDSNSYSIALIKDEIKLVKETLEFIRSFFVKVEQGLYKDLWARVLDAAYEAKDVIDSIIIRDNGLLHLIFSLPITIKMIRLIKEEVSNIYEKIPKNSSLTVLNSTKMTVENKSLTAGKIIVGFEEETNWLISKLTSGPKDLDVISITGMPGSGKTTLGYKVYNDKSVCSHFDLRAWCTVDQDYDEKEVLVKLFNQVTGSDLKFSEDIDVADKLRKQLYGKRYLIVLDDVWDTTTWDELTRPFPKVEKGSRIILTTRQKEVACHGKGITDPLNLRLLRPEESWELLEKRAFGEESCPDELLEVGKEIAQNGKGLPLVVDLIAGVIAGREKSKSVWLEVRNNLNSFILNSEVDVMKVIELSYDHLPHHMKPCFLYLARFRKDKKINRNLLKMYWRAEGLVERMKMMNVEEEMEIFLDNLISSSLVIAFNEIGNLPACQIHDLVHDFCLIKAREEKLFGLISSSEPSSSDLMPRIVNIYYDEEHFGSNNFVLLDSKMKKHSGKHLYSLLVTGHKMFHSLSDACHLRHLRLLRVLILNPSFMMVKDSLLNEISMLNHLRFLYIGTKVKSLPSSFSNLCNLETLWVINKGSTLVLLPSIWDLVKLRVLNVTACYFFDMETNEPILIAEDSKLENMRELGKLVLSYSEETKHIFKRFPNLQRLSFVLKESWDNSTERYWFPKLDFLTELDFLRIYFESSNTNDCGSSVATNWSWDFHLPSNLKKLVLNDFPLTSDSLSTIVRLPNLENLFLERTIMQGEEWNMGEEDTFVNLKFLELEEVTLAKWEFGEESFPVLEKLKLRECCKLEEIPPNFGDVCSLKIIQLVESPHLEDSARKIKEYVEDMLGGELEVLGPNNIPLFK
>XP_016576184.1 Capsicum_annuum
MKKQGEIKKGKANNFEVSFSALRKDVVNVQDFLEGLKNEEDQYVVEIAGQIEELKYHLAFICTYVQISHCDLEEFDDEMSESRQEVENLLKPILDDVDSNVGCKYNMDRVLPSLMDNIDECISSCHRSKSNATMTDEQLDFLLLNLHRLSKYLAEQIFPLETQHEILQTVSGNMKDFHGLIVNGCIEHEIVQYVLPQFQLMAERVSFFLWDYRLHWRSRLFKLAHLLMKIIPIELEVMHICYTNLKASPSAEVGRFINQLLETSPEVLREYLIHLQEHMITVTTPSTSGALNIHAMIEFLLIILTDMPKDFIHHGKLFDLLARVVELTKEVSTLVHDLEEKLSESTDETSCATLDLLKNIELLKDDLKHGYLKAPDTYQCCFPMNDGPLFMHLLLIHLNVLLDSNSYSIALIKDEIKLVKETLEFIRSFFVKVEQGLYKDLWARVLDAAYEAKDVIDSIIIRDNGLLHLIFSLPITIKMIRLIKEEVSNIYEKIPKNSSLTVLNSTKMTVENKSLTAGKIIVGFEEETNWLISKLTSGPKDLDVISITGMPGSGKTTLGYKVYNDKSVCSHFDLRAWCTVDQDYDEKEVLVKLFNQVTGSDLKFSEDIDVADKLRKQLYGKRYLIVLDDVWDTTTWDELTRPFPKVEKGSRIILTTRQKEVACHGKGITDPLNLRLLRPEESWELLEKRAFGEESCPDELLEVGKEIAQNGKGLPLVVDLIAGVIAGREKSKSVWLEVRNNLNSFILNSEVDVMKVIELSYDHLPHHMKPCFLYLARFRKDKKINRNLLKMYWRAEGLVERMKMMNVEEEMEIFLDNLISSSLVIAFNEIGNLPACQIHDLVHDFCLIKAREEKLFGLISSSEPSSSDLMPRIVNIYYDEEHFGSNNFVLLDSKMKKHSGKHLYSLLVTGHKMFHSLSDACHLRHLRLLRVLILNPSFMMVKDSLLNEISMLNHLRFLYIGTKVKSLPSSFSNLCNLETLWVINKGSTLVLLPSIWDLVKLRVLNVTACYFFDMETNEPILIAEDSKLENMRELGKLVLSYSEETKHIFKRFPNLQRLSFVLKESWDNSTERYWFPKLDFLTELDFLRIYFESSNTNDCGSSVATNWSWDFHLPSNLKKLVLNDFPLTSDSLSTIVRLPNLENLFLERTIMQGEEWNMGEEDTFVNLKFLELEEVTLAKWEFGEESFPVLEKLKLRECCKLEEIPPNFGDVCSLKIIQLVESPHLEDSARKIKEYVEDMLGGELEVLGPNNIPLFK
>XP_016576186.1 Capsicum_annuum
MAHASVASLTRTIELLLTSNSPMRSLFCDHREEFCALHENVSSLEVFVKNFEKNNVSGEMTDLEVEVKEVANIVEQTIQLRVTEVVLANDETLREKAQERLSNSLQQVAKYIDRIWKESTKIQDKGKHSSKESTVQEFPSSSKSILNVVNSMVERDDQRKRLVEDLTRSYSSEPKVIPIVGMGGIGKTTLANEVYNDACIRSHFDVCAWATISQQHNVKEILLSLLRSTKSDTFDMNDEAELANMLQKSLKGKRYLLVLDDMWKSEAWDAVRLCFPIENKGSGILLTTRNTKVARDAGTENLSFQLNLMDPNESWNLFKSVAFANEALPSYLETIGKKIAEKCHGLPLTIAVVAGLLKSKRAIKDWESVEKDVKSFVTNDPDERCSRVLGLSYNHLTSDLKACLLHFGIFXEDSEIPVKKLMRTWMAEGFLKLENDLEGAADKCLQELVDRCLVLVCKKSLDGTKIRSCKVHDLIHDLYVREIQRENIFIMKDIVLCVSVSVCQSLRMHKMQPFKCVTGDYCRYCLYRALLTPVHHQLRDHDNKDLSKRTRSIFSLGLSDSFFMLESDLIHFKLLKVLDLSDTAIYNFPLQILSLIWLRYLSLHCRGNLDIPPEIFRLWNLPTFIVQHSMQKIAVLVTIACPEELWGLMQLRHLKLPKFYLPDCLSGSVDKGRHGDFSNLQTISYLSPCCCTKEVIMGIQNVKELGICDGDETDSDGFLNNLVHLQQLETLSFTCRFHLLPESAKAFPATLKKLKLKGTFLSWSYLDIIAELPNLEVLKLMNHACSGRKWYPNVRGFTRLKLLLIDDNYLLYWKAIDDNFPVLERLMIRSCCHLKEVSIEFADIHSLRLIKLTSCLPELGESAAXIQKEQEDLGNNPVDVLISDPCKYIVFIRVTLCFSFPQVKSYTKFI
>XP_016576683.1 Capsicum_annuum
MLTYRRSDHLDVVGYSDSNYASCVDTRKFTFGYLFLLAGGALLWKSAKQPVIATSTMEAEFVACFEATVQVSFSALRKDVVNILDIMERLKNEEDQKDVDMDNQIENLKFMLTFICTHVQLSYSGLEQFQATANAPTEVVENLFRPIWDDVENYFRCKYNMNQVLRSLMDNIDDCISSWHYSKSSVIMSEEQLDFLLLNLHHVYKFLAENKFPLVTEYQILRNVCDDMKDFYRMIVNGCVEHEIVEYVLPQLQPMAERLGLFLLDVLINKDAGVLKLVHLLLNIIPIELEVMHICFTNLNALTSVENGRFIKQLLETSPDILREYLIHLQEHMVNVIAGSTSGARDIHVKIEFLLIILTDVFHVLDFIHHDKLFYLLARFGTLTREVSILVRELEKNSRNEENTNGTTRANLHLLENIELLKDDLKQVYLKAPDSSQCYFPMSYGPLFMHLLHRHLNDLLDSNAYSIVLIKEEIGLVREDLEFITSSFENIDHRLYKDLWERVLDVAYEAKDVIDSIIVRDNGLLHLIFSLPLTIKKIKLIKEEVSDLHEKIPKNRGLIVVNYPKKLVESKSLTSGKITVGFEEETHWIINKLTSGLKDLDVISITGMPGSGKTTLAYIVYNDESISRCFDIRAWCTVGQEYDKKKLLEKVYNQVTGSDSKLSENIDVTDDLRRHLIGKRYLIFLDNLWDTDAWDKLKRPFPLGENGSRMILTTRKMEVALNVKCNIDPLKLRLLRSEESWELLEKRAFGEESCPDELLDVGKEIAKNCKGLPLVADLIAGVIAGREKKKTVWLEIRNNLNSYIFDSEVDVMKVIALSYDHLPHHLKPCFLYLASVPKSSGLKVNWPAQGLVEQTEMKAWFILTI
>XP_016576726.1 Capsicum_annuum
MENDGEREKEKTNNSTVSFSALRKDVVNILDIMERLKNEEDQKAVDMADQIEKLKFYLAFICTHLQLSYSVFEQFKVTTSASREVVENLFRPIWNDVHSNVRCKYNMHQVLLSLMDNIDDCISSCHYSITSAIMTEEQLDFLLLNLHHVYKFLAEIKFPLVTQYKILRNVCSDMKDFHGLIVNGYVEHKIVEYVLPQLQPMAERIGLFLLDVLINKDAGVLKLVHLLLKIIPIELEVMHICFTNLKASSSVEFVRFIKQLLKTSPDILREYLIHLQEHMVNVITSSTSGARNIHVMIEFLLIILTDFWLMLDFIHHDKLFYLLARIATLTREVSTLVHDLEENSRNEESINGTNRANLELLENIELLKKDLKKVYLKDPDSCQCYFPMNDGPLFMHLLHRHLNDLLDSNAYSVALIKEEIGQAKQDLEFIASCFENIDHELYKDLWAHVLDVAYETKDVIDSIIVRDNGLLHLIFSLPLTIKKIKLIKEKVSNLHEMIPKNRGLTVVNSIKKPVESKSLTASKIIVGFEEETHWIISKLTSGPKDLDVISITGMPGSGKTTLAYKVYNDESVSRRFDIRAWCTIGQEYDKEELLEKVYKQVTGSDSKLSENIDVADELRRHLIGKRYLIFLDDLWDTDTWDKLKRPFPVVENGSRMILTTRKMEVALYGKHNTDPLKLRLLRSEETWELLEKRAFGEESCPNELLDVGKEIAQNCNGLPLVADLIAGVIAGREKKKTAWLEIRNNLKSYVFNSEVDVMKVIELSYDHLPHHLKPCLLYLASAPKSSGLQVNWPAQGLVEQTEMKSMVYFDNLISSSLQKRKSCLT
>XP_016576753.1 Capsicum_annuum
MVNVITAATPGDQNIHVMIEFLLIILTDMLKDFIHHDKLLDLLARVGALIREVSTLVHDLEEIPRNEESADEANRATLDLLEILNSSRKISNMEEIGVLKEDIGFISSFFMNAEKGLYKDLWAYILDVAYEAKDVIDSIIVRDNGILHLIFSLPITIKKMLIKEEVSKISEKIPKNKSLIVVNSTKKVENKSLTTDKIIVGFEKETNWLISKLTSGPKDLDVISITGMPGSGKTTLAYKVYNDKSVARRFDIRAWCTVGQECDKRNLLNKVYNQVTGPDSKLIENIDVADELRRHILGKRYLILLDDLWDTDTWDKLTRPFPLADNESRIILSSRDMEVGLYGKCNTDLLNLRLLRLEESWELLEKRAFGEQSCPDELLEVEKEIAQNCKGLPLIVHLIAGVIAGLEKKKAVCLEVQNNLNPYILNSEVDVMKVIELSYDHLPLQLKPCFLYLAHYPKDTQISRDLLKMYLRAEWLVKEKRMKSVEEVMEAYLDNLIFNILRGKVVWQGDTSSSSSSSSSDLMPQIVQIYYDKEHFGPINFVLLDSKRERHSGKHLYSLRISGDKMKNRLSDACHLRDLRLLRVLFLCPSFMMVKDSLLNEIGMLNHLRFLRIETKFKSLPSSFSNLRNLESLVVTNKGSTLVLLPRIGDLVKLRVLYIDACSFYDMDTDESILIEEDSKLEKLRAIEILVLSYSKETEDIFKRFPNLQRLVFHLEESWDYSTERYWFLELDFLHELESLRVDFKSSNTNY
>XP_016576771.1 Capsicum_annuum
MENEGERENNFVVSFSALRKDVVNVLDFMERLKNEEDRNAVGMADQIEELKIELSFICTYVQLSHCYLEEFKDEMSYSRQEVENLLRPILDEVDNDVEYEYNMDHVLLSIMDNIDDCISLCHHSTSSATMTDEQFNFLLQNLHYLSMHLAEQIFPLVTQYEILQKVCGNIRDFHGLILNGYVEREIVEYVLPQLQRMAEKVGIFLWDDLTSNDSKVFKIDPLCMKIIPIELEVMHICYTNLKASPSAEVGCFIKQLLETSPDILSEYLIHLQEHMVTVISPSTSGARNIHVTIEFLLILLTDMPKDFIHHDKLFDLLARVGALIREVSTLVSDLEEKSRNEESTDKTSRATLDLLKNIELLKEDLKYVYLKAPDAFQWSFPMSDGHLFLHLLHRHLNDLLDSNAYSIVLIKEEIELVKEALEFIRSFFLNFEQGLYKDLWARIFDVAYEAKAVIDSIIARDNGLLHLIFSLPITIKKIKHIKEEVSNISEKIPKNSSLTVANSTKKPVERKSLTTDKMIVGFKEETNWLITKLTCGPKDLDVISITGMPGSGKTTLAYKVYSDESVCSHFDLRAWCTVDQEYDETKLLVKIFNQVTSSDLKFSEEIDVADKLRKQLYGKRYLIVLDDVWDTTTWDDLTRPLPEVEKGSRIILTTRQKEVAFHGKGNTDPLNLRLLSPEESWELIEKRAFGDQSCPDELLEVGKEIAENCKGLPLVADLIAGVIAAREKTKAAWLEVQNNLSSFILSSEVDVMKVIELSYDHLPHHLKPSFLFLARWPKDTTVVRDVLKMFWRTEGLVEQTEMMNVEEAMEIYLDNLFSSSLVISFNEIGN
>XP_016576790.1 Capsicum_annuum
MAATNLDATFNRINDDIEEMKWHVSFSALREEVVNVLDFMERLKNEEDQKAVDVDLIEKLKLKLTFICTYVQLSYSDFDQFEDIVTGKIQEVENLLRTILDDVDNTIRCKYNVHHVLPSLADNMDDCISSHHRSKSDGTMMEEQLNFLLLNLHHLAKYRAENIYPLVTKYGILQNVCANIGDFHGLIVNGCNKHEIIENVLPQFQLMAESVGNFLWKDQIDQDSQHSELDKDDQNDGDSQQYELEHIYSKIIPIELEVMHICYTNLKASPSAEVRRFIKHLLETSPDNLGEYLIHLQEHMVTVITASTSGALNIHIMIEFLLIILTDMPKDFVHHEKLFDLLGRVGVLIKEVSTLVHGLEEKSRYEESIDETSCATLDLLKNIELLKKDLKYVYLKAPDSYQYCFPMNDGLLFMHLLHIHLKDFPDSNAYSIVLIKEEIGLVKEYLEFIRSFFGNVGQGSYKDLWAHFLDVAYVAKDVIDSIIVRDNGLLHLIFSLPISIKMISLIREEVSNLLEKILKNRSRLVVNSPKKSLTGGKIIVGFKEETNWLISKLTSGPKDLDVISITGMPGSGKTTLAYKVYNDESVCSHFDIRAXCTVDRXYEEKKLLVKLFNQVTGSDLKSSKDIDVADKLRKQLYGKRYLIVLDDVRDTATWDDLTRPFPEVEKGSRIILTTRQKEVAFHGKCNTDPLNLRLLSPEESWELLEKWAFGEQSFPDELLDAGKEIAKNCKGLPLVADLIAGVTAAREKTKSLWLEVRNNLNSFILNSAEGVMKVIELSYDHLPLQLRPCFLYLASYPKDTTMAIVSLKMYWCAEGLVEQTEMMSVEEMMELYLDNLISSSLVIAFNEIGKIPTCQIHDLVHDFCLIKAREEKLFGLISSSDPSSSDLMPCVVNICCNTEQFEPQFKSE
>XP_016576795.1 Capsicum_annuum
MENEGERENNFVVLFSALRKDVVNVLDFMERLKNEKGQNAVGMANEIEELKSMLEFIWLSLNGYVEREIVEYVLPQLQHMAEKVGIFLWDDLTKXDSKVFKLPHQLMKIIPIELEVMQICYTNLKDSPSVEVGCFIKQLLETSPDILSEYMIHLQEHMVNVITSATPGARNIHVMIEFLLIVLTDMTKDFINHDILVDLMTRIGALIREVSTLIHDLEEKSRNEESTDETSLATPDLLKNIELLKEDLKNGYLKAPDSHQYCFPMNDGPLFMHLLCINLKDLLDSNAYSVALIKEEIGQVKEDLEFIRSSFVNIEQELKKDLWARVLDVAYEAKHVIDSIIVRDNGLLHLIFSLPITINKISLIKADVSNLLKIPTNKSLIVVNSPKNPVERKSLTTGKIIVGFEEETNWLISKLTSGLKDLDVISITGMAGSGKTTLAYKVYNDESVCSHFDLHAWCTIDQEYDEKKLLMKLFNQVTGSDLKFSEDIDVADKLRKQLYGKRYLIVLDDVWDIDTWDELTRPFPEVVKGSRIILKTRQKEVAFHGKCNTDPLTLRLLRPEESWELLEKRAFGEESFPDELLDVGKDIVQNCKGLSLVVDLIAGVIAGLEKKKVVWLEVRNNLNSFILNSEVDVMKVIELSYDHLPHHMKPCFLYLASYPKDQEININALKIYWRAEGLAEQREMMSFEEVMEIYLDNLISSILVIAFNEIGNHPTCQIHDLVHDFCLIKARQEKLFGKISSSDPSSSSDLMPRIVNIDYDKEHFGPNNFVLFSSKRKIRSGKHLYSLMITGNKMVYSLSDACHLRHLRLLIVLSLDPSFMMVKDSLLNEICMLNHLRFLSIGTEVKSLPSSFSNLWNLETLHVNNKGSTLVLLPSIWDLVKLXVLYTNDCSFFDMDTNESILIAEDPKLENLRELEKLVPSYSKETEDIFIRFPNLQSLSFVLKESWDYSTERYWFPKLDFLTELDLHRVDFESSNTNDSGPSLATNWSWDFHFPSNLKILMLFDFPLTSDSLSTIARLPNLEELFLTRTIIEGGEWNMGEVDTFVNLKYLNLDEVTFSKWEVAEVSFPVIEKLVLWKCLMLMEIPPSFGDICSLKIIKLVESPQLEDSAKNIKHYVEDMGGEELQVLGQNTIPLFK
>XP_016578713.1 Capsicum_annuum
MTKEILIADIIDEVEEWTQFVGLIQDELIEWDMSLSLGKCTDFEIEEYECGTEVARHILQELVDEVKEVANIVEQTIQLSITEVVLANDKNLREKAHERLSDRLQQVAEDIDRIWKESTNIQDKGKHASKESTAHEFPSSSSNILNVENSMVGRDDKRKRLVEDLTRSYSGEPKVIPIVGMGGIGKTTLADEVYNDECIRSHFDVCAWATSSQQHNVKEILLSFLHSTKSDTFDMNDEAELANMLQKSLKGKRYLIVLDDMWKSESWDAVRLCFPSENKGSGILLTTRNIEVARDAGTENLSLQMDLMGPDESWNLFKSVAFANEALPSEFETIGKQIAEKCHGLPLTIAVVAGLLKSKRAIEDWENVANIPPEVCRLWNLHTFIVQGPMLWKITFPEEILGLMQLRHLKLPEFYLPNSPSVSADKGSHMGFSNIQTIYSMSACCCTKEFIMRIQNVKELGLSAYQIDSSGGLLNNLVHLQQLETLSLTYRFGGFWPASAKAFPSTR
>XP_016578756.1 Capsicum_annuum
MDLLECYERVYSTKGYLSQIVDEIKLIELEVMVIYEQMSCHADVNDSESYLLESSQEKSPAVQDIVVGLDDDVLEIKTRLCSFSSKLEIVSLVGMGGIGKSTLARMVYDDPFIQYHFSIRAWVTVKDHRVKGLFLGLLDGIVEFTAEIHEKHSEQLEEMLYRKLKHNRYLIVLDDVWSTEVWGKIRRCFPDDKNGSRILLTTRLTKVALHAKSDSAPYCLKLLDLEESWELLCQKVCGRKFDRPDLEDIGKKIAGRCQGLPLTILVVAGQLSKLPRTRMCWQIFAKTVGSIVTDEHEKCLDILALSYRNLPHHLKACFIYICAFPAETAIRVQPLVKLWIAEGFLTTGKQKILENYAEECLEDLVNRSLVIVKQRKSNGRVKSCAVHDLLRDFGLREAQRENFFHFPEFFATADTLNCGRRLSYYRAASTEVPWKPLLPLSRTILLFGYPRSLPRSQLLGPLQYKLLRVLRILHVTFNFFPPQVLQLVHLRYLALTVKEPECPESISRLWNLQTFILATRGVLNLPKTVWEMDNLRHVCLGNGCFLPNPMSSFNGCKVLTNLQTITYMDITSCTREVAENIPNLKKLAIRGRREWDSSQPSSYVLDSLFYLKQLEKLKLRYHNLSSMDFCPSNLKKLVLNRCSFSCGFTSSLCMLPNLEILKLEHVQFEQHSWNLTEEVFSNLKYLKKVSSYLRVWNASEVNFPKLEHLVLKRCYLESIPHEIGNIYTLQRIEVHSCSVVVEISVRRVQEEQKNMGNDSLNVSISQKGSLKNSIPNATLGLKNSIPNATLDFLRRNWYWSTLDFEEEPFVYRNDMLCCDPNGSP
>XP_016579222.1 Capsicum_annuum
MNSWTETEQREENTASGDPLVGTSSASDPTLSELEEDIVHGIDDDLEIIVKLLTGRLSDLDIVTISGMGGIGKTTLARKAYDHSAIRKRLEVTFDKAFGSKHDHPLALEEIGKEIVACVIEGSFNGLISLMEWRSLRENKTNRY
>XP_016579266.1 Capsicum_annuum
MAYASVASLIRTIQSVLISNSPAQVHLICGHREKIVTLHEKVSSLGVFLKNFEKNNVSGEMTDFEVEVKEFVNGVEHTFQLRLTDIETAKNISQNKRACQKFRHSMEQVAEDIDRVWKESTKIQEKGKQASKESLVQDFSSSANDTLNVKNNMVGRDDQRKLLLELLTIGYSGEHKVILIIGMGGIGKTTLAKEIYNDVCIRCHFDVRVWATVSQQHNVKKILLSLLRSTKGDTDDTFDVVDKSKIADMLQKSLKGKRYLIFLDDIWSCELWDGVRRCFPTENNAGSRIMLTTHNNEVACYTGTENLSL
>XP_016579268.1 Capsicum_annuum
MTLASVASLMRTIESLLTSNSPMQSLICDHREELCALREKTSSLEVFIKNFEKNNVSGEMTDFEEQVKEVANIVEQTIQLSVTEVVLANDKNLREKAHERLSDRLQQVAEDTDRIWKESTKIQDKGKHASKESTVQEFPSSSKNIRNVENSMVGRDDQRKRLVEDLTRSYSGEPKVIPIVGMGGIGKTTLANKVYNDACIRSHFDVCAWATILQQHNVKEILLSLLRCTKDVTFDMDDEADLANMLQKSLKSKRYLIVLDDMWKSEAWDAVRLCFPSENKGNRILLTIHNTEVARDVGTENLSLQMDIMGPDESWNLFKSVAYANEALSYEFETIGKKIARKCHGLPLTIAVVAGLLKFKRAIEDWENVAKDVKSFVTNDPDERCSRVLGLSYNHLTSILKTCEHRR
>XP_016579269.1 Capsicum_annuum
MEHGSVASLTGTIESLLTSNSPMQSLSCDYREEICDLHKKISSLEIFLKNFEKNNVYGQITDLEVELKEVANIAEQTIQLRVTEVVLVNDEKTHERLSDTLQLVAEDIDRIWKVSTKIKDKGKQVSEGSLVQDFSSSINNILNVNSNTVGRDDQKERLLEHLTTSKVIPIVGMGGIGKTTLAKEVYSYESILGRFDVRAWAIVSQQHNIKEILLSLLQSTIKMDDTVKMKGQAELKSLKRKRYLIVLDDIWSCEVWDSVR
>XP_016579513.1 Capsicum_annuum
MAQNYIDDMLNHLRRIESGGDSNNFKIDQIEALKMELRFLRTFSKYNHVLLPNSLVIISKKGKSIVEMLHIVFGEIPDECEASLILERLESQLLEFTEGSASLRYNYELNVSYLSEYMDCLDENLNDVLTYLEWGTRSQPSLTNEEILQTKRFTKQLKIVQKKMRFLRYLYLTKINGYVDHDKLQGLETRIQFMADNVGQLCFVFWIYGDEDETDSEEDDDDTDEDGDDIESKLPYILFLVVIVKLEMQKIFLSELTASKFSQSRIFKDKKLSKGFSYYLRKMLLYLRNEKLKNFTANVTARNIDVAIEFLLVFLSDVPNDVINGKRLNEVLANIGGLVGDILCVIQMLLAGSIIKEDASKIDIRTIQILEKIEDLKSQVETYYKSLKFTASHEFPTVGGLSFLDSLLGKLNEMLKSETSLNLMMKPHICILEKEISSLIYAFKDASKVQHEREILKDLQKRTINLAYEAEVAIDFILVRYNVLWHSFWSLPAIIKEIDHINVEVREMRSANLSSRPCFTVKHVATQHSNLMTAEEIVGFRNDTEKMIQYLTRGTNELDVVPIVGMGGQGKTTIARKVYNHDIVISHFDVRAWCIISQTYNRRELLQDIFNQVTNSNDKGDKDDVLADILKKNLTRKRYLIVLDDMWDDAAWDDFCLCFPNVGNRSRIVVTTRLEKVGEHVKRYTDLYFLPFLTPDESCKLLQKKVFQEEDFPLELQDVSLAVAKRCRGLPLVVVLIAGIIKKRPMEESWWHEVKNALFSYLGESEEYSLSTMQLSYDNLPDHLRPCLLYIGMFPEDARIPVSKLISLWIAEGFMQNVESGRLMEEAAEGYLMDLISSNVVMVSKREYNGKVKYCHVHDVVLHFCMERSREEKFMLAVKGHRSQLQPSGCKENRVRFSFSTEHSNFTSQGSKIRTPSHQHVRSLITTNQSFEICFDLFDQISEFRLLKVLDLSSHGDGVLRSATLKPLIHLKYLAVSVYQFVFHPELHLSHLETLIVKGIDCSVLPASFWKMEKLRHVEIRKAEFDLENNLQQIFEESSKLENLRILRRVVIKIGDADSVDMLLWMCPNLRELDIHADSVKADSAEIFPTLERLTQLQVLRLSIESSIVVSKLHLPSNLRKLVLSRYTRGIGSCGSESVISESMISVIAGLPSLECLSLKLEDLVYESEEWCLRDITFHKLKFLKLDGLNISRWDVSEESFPMLETLVIKDCDDLEEIPLSFADIQTLKQIKLIDCHESLEASTVRIKEEVESIEGCDRINLILFKFKLNFRYGKREEASDTASE
>XP_016579591.1 Capsicum_annuum
MAHASVACLMRTIELLLTSNSPMQSLTCDHRGDFSALHEKISSLEVVVKNFEKNNISGELTDLEVQVKEVANTVEQTIQLGVTEVVLANDENLRVKAHERLSDRLQQVAEEIDRIWKESTKIQDKGKQASKESTVQEFPSSSKDIRNVKSNMVGRDDQRKRLVEDLTRSYSGEPKVIPIVGMGGIGKTTLANEVYNDACIRSHFDVCAWATVSQQQNVKEILLSLLRSIKVDKVFTGSEAELADMLQKSLKCKRYLIVLDDIWKIEAWEAVRLCFPSENKGSGILLTTRNTEVARDAGTKNLSLQMDLMGPDESWSLFKSVAFSSEALPYEFETVGKQIADECHGLPLTIVVVAGLLKSKRAIEDWRSVAKDVKSFVTNDPDERCSRVLGLSYDHLTSDLKACLLHFGIFPEDSDIPVKNLMRKWMAEGFLKLENDLEGEAEKCLQELVDRCLVLVCKKSRDGTKIISCKVHDLIYDLCLTELQRENIYIMNDIVLGVSKRGNLSMQKMQPFKRVTGGEIDYCPNGLYRALLTPVHRLLRDHDNNDLLKRTRSIFSLHLSFSSRVLKSELIHFKLLKVLELRHIEIDNFPLQILSLIWLSYLSLQCRENLDIPPEICRLWNLQTFIVQEVQTFIVHGPSRIVKITFPEEIWGLMQLRHLKLPRFYLPDCPSGSVDKGRHLDFSNLQTIAYLSSRCCTKEVILGIQNVKKLGIVQDENDYGCFRDAGLFNNLHQLETLSLQYLFNRFFPASAEAFPATLKKLKLKRAFLSWSCLDIIAELPNLEVLKLMADACHGEEWYPNVQGFTRLKLLIIVFTNLKYWKATNDNFPVLESLVLRHCRCLKEIPIEFAEINSLQLIELTGCLPELGESAARIQQEQEDLGNNPVDVRISNPWGF
>XP_016579595.1 Capsicum_annuum
MTDFEDEVKEVANIAEHTIQLRVTETVLGEKKSTIGIIGSRFFKGISNIWTRRKFRKILQQLAKDIDHVWKESTKIQDKGKQVSKESLVHDFSSSTNDILNFNNNMVGRDDQKERLLENLTITYPDEHKVIPIVGMGGIGKTTLAKEVYNNESVLRRFDVCAWATVSQQHNRKEILLGLLRSTIKTDDTVKTRGEAELVDMLQKSLKRKRYLIVLDDIWSCKAWDGVRRCFPTEDNAGSRILLTTRNDEVAHDAGTENLSM
>XP_016579596.1 Capsicum_annuum
MTDFEDEVKEVANIAEHTIQLRVTETVLGEKKSTIGIIGSRFFKGISNIWTRRKFRKILQQLAKDIDHVWKESTKIQDKGKQVSKESLVHDFSSSTNDILNFNNNMVGRDDQKERLLENLTITYPDEHKVIPIVGMGGIGKTTLAKEVYNNESVLRRFDVCAWATVSQQHNRKEILLGLLRSTIKTDDTVKTRGEAELVDMLQKSLKRKRYLIVLDDIWSCKAWDGVRRCFPTEDNAGSRILLTTRNDEVAHDAGTENLSM
>XP_016579597.1 Capsicum_annuum
MTDFEDEVKEVANIAEHTIQLRVTETVLGEKKSTIGIIGSRFFKGISNIWTRRKFRKILQQLAKDIDHVWKESTKIQDKGKQVSKESLVHDFSSSTNDILNFNNNMVGRDDQKERLLENLTITYPDEHKVIPIVGMGGIGKTTLAKEVYNNESVLRRFDVCAWATVSQQHNRKEILLGLLRSTIKTDDTVKTRGEAELVDMLQKSLKRKRYLIVLDDIWSCKAWDGVRRCFPTEDNAGSRILLTTRNDEVAHDAGTENLSM
>XP_016580646.1 Capsicum_annuum
MAYAAITCLMRTIHQSMELTGYDLQPFYEKLESLRVILEKSCSITGNLEALTSLEAEIAEVAYTTEDMVDSESRHVFLAQVVEERSRAMWEIFFVLEQALECVDSTMKQSMATLASMKDLKSQTYTLSIPEHDGEQPENIVVGHETEYKMILDQLVRGERELEVVSIVGMGGIGKTTLATKLYRDPCIMPHFDLLAKATVSQEYCARNVLLGLLSSSRDESYDQLADRLQKLLKGKRYLVVIDDIWTTGAWDDIKLCFPDCNKGSRILLTTRNVEVAEYASSGKPLYHMRLMNFDESWSLLYEKVFAKDSFPPQFEQLGKQIALKCGGLPLAIVVIAGLLSKLGKALSEWQSVAANIGSAVSTDVDIQCMRVLALSYHYLPHHLKPCFLYFAIFPEDELVFVDKLVELWVVEGFLKVVEMKSIEEVARKNIKDLIDRSLISICHSRFDGKIESCGMHDMIRELCLREARNLNFVNVLGGKRDQNPCAQSMQFSSKNRGRTSIHNKEELARCRNSEAHSVILFSRFGYFMPELPFKLVRVLDLASIICPAFPSEILHLFHLRYLALCFYPHLWQYVGSEEEVPSSVIDIPPSISSLFYLQTFILNLSALDFQSYPLILTLEILAMPQLRHLCLYWNYLWNHEPTGKSLDLNNLQCLSGLNPWYCTRSFFKLFPNLKKLQICGVPEDFRSHKDLYDFCYLDQLEELEFFLSHQYNACFLESNASSGSTPQYPLRFQTKFPWLPPADDVPLLFLPPPDAFPQNLKYLTFTGRFFLPWKDLNILGKLLNLESLKLSDYACTGEEWEVDEQGFPHLKFLLLENSHIRYWRASSGHFPCLVRLFLKYCWKLDSIPQDFADITTLQLINIRYCAQSVENSANQIKQDIQDNYGGSIEVHIYDTLVKKRDNDRDSDGDGDDDDNDDDGGDDSHDGGGVDGGSFTTDFK
>XP_016580647.1 Capsicum_annuum
MAYAAITCLMRTIHQSMELTGYDLQPFYEKLESLRVILEKSCSITGNLEALTSLEAEIAEVAYTTEDMVDSESRHVFLAQVVEERSRAMWEIFFVLEQALECVDSTMKQSMATLASMKDLKSQTYTLSIPEHDGEQPENIVVGHETEYKMILDQLVRGERELEVVSIVGMGGIGKTTLATKLYRDPCIMPHFDLLAKATVSQEYCARNVLLGLLSSSRDESYDQLADRLQKLLKGKRYLVVIDDIWTTGAWDDIKLCFPDCNKGSRILLTTRNVEVAEYASSGKPLYHMRLMNFDESWSLLYEKVFAKDSFPPQFEQLGKQIALKCGGLPLAIVVIAGLLSKLGKALSEWQSVAANIGSAVSTDVDIQCMRVLALSYHYLPHHLKPCFLYFAIFPEDELVFVDKLVELWVVEGFLKVVEMKSIEEVARKNIKDLIDRSLISICHSRFDGKIESCGMHDMIRELCLREARNLNFVNVLGGKRDQNPCAQSMQFSSKNRGRTSIHNKEELARCRNSEAHSVILFSRFGYFMPELPFKLVRVLDLASIICPAFPSEILHLFHLRYLALCFYPHLWQYVGSEEEVPSSVIDIPPSISSLFYLQTFILNLSALDFQSYPLILTLEILAMPQLRHLCLYWNYLWNHEPTGKSLDLNNLQCLSGLNPWYCTRSFFKLFPNLKKLQICGVPEDFRSHKDLYDFCYLDQLEELEFFLSHQYNACFLESNASSGSTPQYPLRFQTKFPWLPPADDVPLLFLPPPDAFPQNLKYLTFTGRFFLPWKDLNILGKLLNLESLKLSDYACTGEEWEVDEQGFPHLKFLLLENSHIRYWRASSGHFPCLVRLFLKYCWKLDSIPQDFADITTLQLINIRYCAQSVENSANQIKQDIQDNYGGSIEVHIYDTLVKKRDNDRDSDGDGDDDDNDDDGGDDSHDGGGVDGGSFTTDFK
>XP_016581248.1 Capsicum_annuum
MAAYAAVTSLLQSLDQLSQTDHSSYSVLYKKDQTEVLSEKYTFLKAFLEDFTNVFHEDIKMKHLERMIQEAAHGVEDTIDSHVYDSLVFLQSRRERRKANTIFHKNLEYAIEEIGLIQREVTKKIKFSRFNSKISHSRDTSSQFPLDQKDMIVGLDEDLLKIKDRLIVQSSRLEVVPIVGMGGIGKTTLARRVYDDSLITYHFYVRAWISVSQEFDRRDIFLGILQSISTVNDEVERNSTTEQLAERVYRSLKGRKYLILLDDMWSIEPWQHVRRSFPDDHNGSRIVLTTRLVDVASSASSANSLHQMRFLSMEESWTLLRDKVFGNDSYPPELEKIGRYIGHQCQGLPLAVVAIGGLLSKMRKETSSWENVAEKVGSLMTSDSMDCLSILSLSYNHLPPYLKPCFLYIGVFAETREIPVWKLIKLWIAEGFIKKVKHKNLEGVAEETLRELVDRSLVLVGKHSSVGKIKTCKMHDLVRDMCLREAQSENFIHFKTSSRSSKLSSERIICIIIHYGGRQIGCTSLGYTFHIMTISHQNLRS
>XP_016581615.1 Capsicum_annuum
MAAYAAVTSLLQCLDQLSQTRHSSHWVICKKKQTEILHEKLTFLRAFLEDFTNVFHEDRKMKHLERMIQDAVQGVEDTIDSYVYDKYVLGTRRRKRIKAYMIFHQNLEYEIEEIGLIQREVIKMIKVRRFNNKISHSRDTQQCTSSQFTLNQNDITVGLDEDLLKIKDRLIVQSSSLKVVPIVGMGGIGKTTLARRVYDDALITYHFYVRAWINVSQGFNTRDIFLGILRSISLVNDEEEKNSTTEQLAERVYQSLKGRKYLIVLDDMWSIQAWQQVRRPFPDDHNGSRILLTTRLVDVASCASSGNSLHQMRFLSMEESWTLLRDKVFGNSSYPPELEKIGRYIAHRCQGLPLAVVAIGGLLSAMSKETGSWKTVAEKVGSLVTSDAMDCLSILSLSYNHLPQYLKPCFLYMGVFSKNREIPVWKLIRLWIAEGFIKKVEDKNLEDVAEENLRELVDRSLVLAGKWNSLGKLKTCKMHDLVRDMCLREARNENFIHFTTRYGHDSLLENINGLRRLVVFSNYEPYIFYGYPSEPCIHMPLTRSVFFIYPYYDYVLVRTDFRLLRILDVCFNSYLCNSEAISELVHLSIPVPSMGSFEYASTKIYPYEKPLSFHTHTHITNY
>XP_016582092.1 Capsicum_annuum
MAAYSAVISLLQTLERFQERQPVLIQGQTAKTLESLRDTAEYFQNFVEEASTSRFDPEKIKSFEEIIRSAASDAEDVIEMCWTCGNASESSLNKNLRPVVTRINTIKNEVMEIVSGFSTSSHDMDDHRFLESAGDFLINSTTYRSNRMLQHMEGDIVQGLDEDLEIIVRRLTEPLSDLDIITITGMGGIGKTTLARKAHDHLKIRYHFDIRVWVTISQVYGSRNVLLEALRCISKQTNIDIGKDYDKKNNNELADLVQKKLKGPRYLVVVDDIWSTDVWDSVRRIFPDCNNRSRILLTTRETRVAIYANPISRHEMNPLNSDNSWKLLCDKVFGPNYDHPPELEEIGKQLAEKCHGLPLTITVIAGHLSKVARTLGSWMDVFRTMSEIIASHPDKCLGVLGLSYHHLPNHLKPCFLSIGSTFPEAYQVETWRLIQLWIAEGFIRSPESDKSLEEVAEDYLEDLIGRNLIIVNKRRFNGEIKVCGMHDLLREFCLTEVEMTKFMHVERTDVVLRVSTRKYNGRRFIFQINRYSDDRRFKLLPSVARSIYLFSKTHNFVELEVFSGFHLLTVLAIFDENESYHSIPPVISKLFHLRYLQVRSHANLPASISELQNLQTLVYDRRYSHTTLPEKIWTMKNLRHIHMTRACYLPSPGRKSIVKQHLVIGMPSLVQLSNLYFTSCTNEILSNIPNLRRLIVHHNDDLSKKSWINLPIDMSSLTKLEALKCVSNAFLSWTPPISIKGSFFPASLKRLTFAGRFRFPWEDISTLVKLPNLEELKLKDRAAIGYVWTLRDEDIFKSLKLLLFREVLLANWVASSDNFPSLKRLVLKKCDNLMEIPIDFGEICTLESIELHNCSNAAEDSARKIEQEQEDMGNNCLKVYIHT
>XP_016582096.1 Capsicum_annuum
MQSSRLEVVPIVGMGGIGKTTLARRVYDDSLVTYHFYVQAWINVSQEFDTRDIFLGILLSVSIVSDEVERNSTNEQLAERVYRSLKGRKYLVILDDMWSIEAWKHVRISFPDDHNGSRIVMTTRLVDVASSASSGNSLHQMRFLSMEESWTLLCDKVFGDGSYPPELEKIGRYIGHQCQGLPLAVVAIGGLLSKLSKEASSWENVAEKEFLQKHVRSPSGS
>PHT24944.1 Capsicum_baccatum
MAQNDIDDVLDQLRRIKRGGDLSSVKVDQIETLEMEIRFFRIFSKYNNFLLPNSIVEITKKARRIVKMLHSVYDGIPDEFKTNLNLERLESHLLEFIDGDTSLRHNYVLNVSDLLEYMDCLDKNLNDVRMCTNGHMFLGINRFIKQLKTIQKKMRFLRYLYVSEINENVDHEKLEGLKTRIQFMAHNVGKLWFFFWVYEDENDKDEDVNDILSKPPYLLFLVVIVELEMQKIFLDELKTSKFSQSRTFSDRKLPKGFSYNICNLLVYLSNEKLKNFLANVTGRSIDMAIEFLLLFLGDVPNHVINGKKLNKFLVNIGALVGDILCVTQMLLSGSAIKEDAIKIDLSPMQILEKIEDLKAQVRTCYKSLKFTPSHEFPMVGGLSFLHSLLRKLNEMLKSETGFNFMMKPHIGILEKEISSLASVFRDGEKVKREHKILEDSWKHIINLAYEAELAIDFILSQCNSLWHSFCSLPAIIKEITHINVEVTQMRPVNLAQTPCCVVEPSKHLQTRYRNPVNDEEIVGFGNDTKNMIQYLVGGTNELDVLPIVGMGGQGKTTIARKVFNSNVIVNHFDAGAWCIISQTYDQSYLLQEIFRQVTNSRETGDKDDILADKLRKKLMEKRYLIVLDDICDVLRLSFPNVGNGSRIAVTTRLEKVGEHVCHDPSLGPSRDEYPEP
>PHT25319.1 Capsicum_baccatum
MIPKSLNDIDKCHPSLLLGFCLNLKTLEDLKDVAEDVKSFAIDDPDEHRLHVIIAKAYVNIVDMTHASVASLMRTIESLLTSNSPMQSLICDHREELCAFREKTSSLEVFIKNFVKNNVSGEMIDFEEQVKEVANIVEQTIQLSVTEVVLANDKNLREKAHERLSDRLQQVAKDTDRIWKESIKIQDNGKHASKESTVQEFPSSSKNILNVENSMVGRDDQRKRLVEDLTRSYSGEPKVIPIVGMGGIGKTTLANKVYNDACIRSHFDVCPWATISQQHNIKEILLNLLRCTKDVTFDMDDEAELANMLQKSLKGKRYLIVLDDMWKSEAWDAVRLCFPSENKGSRILLTTRNTEVACDAETENLSLQMDIMGPDESWNLFKSVAYANEALYYEFETIGKKIAKKCHGLPLTIAVVAGLLKFKRAIEDWENVAKDVKSFVTNDPDERCSRVLGLSYNHLTSSKDL
>PHT26223.1 Capsicum_baccatum
MIVVIDGVVGGCDVTLLDVSSLRFQVRVTKDKNENTVDMAHASVASLMRTIESLLTSNSPMQSLTCDHREDFSALHEKISSLEVDFKNFEKNNISGELTDLEVQVKEVANTVEQTIQLGVTEVVLANDENLRVKAHERLSDRLQQVAEEIDHECHGLPLTIVVVAGLLKSKRAIEDWRSVAKDVKSFVTNDPDERCSRVLGLSYDHLTSDLKACLLHFGIFPEDSDIPVKNLMRKWMAEGFLKLENDLEGEAEKCLQELVDRCLVLVCKKSRDGTKIISCKVHDLIYDLCLTELQRENIFIMNDIVLGVSKRGNLSMQKMQPFKRVTGGEIDYCPNGLYRALLTPVHHLLRDHDNNDLLKRTRSIFSLHLSFSSRVLKSELIHFKLLKVLELRHIEIDNFPLQILSLIWLSYLSLQCRENLDIPPEICRLWNLQTFIVQEVQTFIVRGPSLIVKITFPEEMWGLMQLRHLKLPRFYLPDCPSGSVDKGRHLDFSNLQTIAYLSSRCCTKEVILGIQNVKKLGIVQDENDYGCFRDAGLFNNLHQLETLSLQYLFNRFFPASAEAFPATLKKLKLKRAFLSWSCLDIIAELPNLEVLKLMADACHGEEWYPNVQGFTRLKLLIIVFTNLKYWKATYDNFPVLESLVLRHCRCLKEIPIEFAEINSLQLIELTGCLPELGESAARIQQEQEDLGNNPVDVRISNPYIDKCHPSLLLGFCLNLKTLEDLKDVAEDVKSFAIDDPDEHRLHVIIAKAYVNIVDMTHASVASLMRTIESLLTSNSPMQSLICDHREELCAFREKTSSLEVFIKNFVKNNVSGEMIDFEEQVKEVANIVEQTIQLSVTEVVLANDKNLREKAHERLSDRLQQVAKDTDRIWKESIKIQDNGKHASKESTVQEFPSSSKNILNVENSMVGRDDQRKRLVEDLTRSYSGEPKVIPIVGMGGIGKTTLANKVYNDACIRSHFDVCPWATISQQHNIKEILLNLLRCTKDVTFDMDDEAELANMLQKSLKGKRYLIVLDDMWKSEAWDAVRLCFPSENKGSRILLTTRNTEVACDAETENLSLQMDIMGPDESWNLFKSVAYANEALAIEDWENVAKDVKSFVTNDPDERCSRVLGLSYNHLTSSKDLCMITRQIRVFRASNVRNAHHGQALVWVRTSVVSKRGSWSQGFYEIVSSRVLFKENKIMPPRRIVDQNAQEDEVHPTHVLRTHNSAHTPKFVPTLGVPPFPTSPPQAPRTNVNRPQLLKEIFQMRNSHTKR
>PHT26250.1 Capsicum_baccatum
MHDFYGALHMYVLRHSLGVQLLSRHSRLADYISQCSHHTVVRSHYNDDDDDDDDDDDDDDDDDDDDDDDDDDDDDVEDSNVDVAEDDDDEDSDADAAEHDDNYDLNWLFDIQNSLHSLHLDKIPIKFADIYSLQLIELQSCSAKLVASARRVQEEQESLGSKAVDVDVRSYNDPGRTQEERECLGNKAVEVRSYNDPVISCLFPTFFLYSQTIIESFQVITAKDRNENTVDMAHASVASLMRTIESILASNSPMQSLICDHREELCALHEKVSSLEVFAKNFEKNNVSGEMTDFEVEVKEVASAVEYTIQLQLTETVLGENKSIGGIIGSRFFKGISNEWTRIQFRKSFRQLAKNIDHVWKKSTKIQEKGKQVSKESLIHDFSSSTNDILNVNNNMVGRDDQMKQLLEDLTISYSGEPKVIPIVGMGGIGKTTLAKEVYNNKSVLRRFDVRSWATVSPKHNRKEILLGLLQSTIIMDDKVRKIGEAELADMLQKSLKRKRYLIVLDDIWSCEVWDGLRRCFPTEDNEGSRILLTTRDNEVAHYAGTENLSVQMDLMSPDESWSLFKSEAFSGEALPYGLEDVGKQIVDECHGLPLTIIVVAGLLKSKRAIEDWESVAKDVKSFVTNDPDERCSHVLGLSYNHLTSDLKTCLLHFGTFPEDNEIPVKRLVRSWMAEEFLKLENDLEGEAEKCLQELVDRCLVLVCKKSLDGTKIRSCKVHDLIYDLCVREIQRENIFIMNDIVLDESDSYSLYPYLSMQKMQPFKRVTGDEIYYCPNGLYRALLTPVHRQLRDHDNNDLLKRTRSIFSFHLEDSFIPPGLKLDLIQFKLLKVLELRHVGFGNFPVQILSLIWLRYLSLLCLVYFDIPPEICRLWNLQTFIVQGPGPLVKITVPKEIWGLKQLRHLKLPEFCLPDFPSGSIYKRRNKDFSNLQTISYLSPRCAKEVIMGIQNVKELGISGYETEISSFRYSRLLNNLVHLQKLETLSIIFCSKLFPESAKAFPATLKKLKLENTSLSWSYLDIVAELPRLEVLKLIDNACDGKEWYPNVRGFTRLKVLLIEDYNLKYWKATNDNFPVLEHLVLKECRRLKEIPIEFAEIHTLQLIELTRCLPKLGESATRIQKEQEDLGNNPVDVRISDSYDDDDDDDDDDDDDDDDDDDDDDDDDEEYADLSDQIFQVITAKERNENTVDMAHASVASLMRTIESLLTSNSPMQSLICDHREELRALREKVSSLEVFIKNFEKNNVSGEMTDFEEQVKEVANIVEQTIQLSVTEVVLANDKNLREKAHWWLSDSLQQVEEDIDIIWEESIMIQDEGKHASKESTVQEFPSSSKNILNVENSMVGRDDQRKRLVEDLTRSYSGEPKVIPIVGMGGIGKTTLANKVYNDACIRSHFDVCAWATISQQHNVKEILLSLLCCTKDVTFDMDDEAELANMLKKSLTGKRYLIVLDDTWKSEAWDAVRLCFPSENKGSRILLTTRNTEVARDAGTENLSLQMDIMSPDESWNLFKSVAYANEALSYEFETIGKKIAKKCHGLPLTIAVVAGLLKFKRAIEDWENVAKDVKSFVTNDPDERCSRVLGLSYNHLTSVLKTCLLRFGIFPEDSEIPAKNLMRSWMAEGFLKLENDLEGETEKCLQELVDRCLVLVCKKSLDGTKIRSCKVHDLIYDLCVREIQRENIFIMNDIVLHYSYPTMPKMLPFKSVTVDKIDNCLYGFYRGLTPVHRQLRDHDNSDLLKRTRSIFSFHPKDSYLFLGLKPELIHFKLLRVLDLNDVRIDVFPVQILSLIWLRYLSLLCRAKLDIPSEICRLWNLQTFIVQVKNAVNAWFVSDFITFRKEIWGLMQLRHLKLPKFYLPNPPSVSDGKGSHMVFPNIQTISYLSSRCCTEEVIMGIQNVKELGISGNVTRSNGLLNNLVHLQQLETLSFIFCSDIMPASAKSFPATVKKLKLKSTHLSWSYLDIIAEMPNLEVLKLMDYACLGEEWHPNVKRFTRLKLLLIELNDLKYWKATDKNFPVLERLVIKECCYLKEIPIEFAEIHSLQLIELTRCPPGLGESAAQIQQEQEDLGNNPVNVRISCHNRKNVNIVDMAHASMASLMRAIKSHLKCNSPMQSLICDHGEEFCALREKISSLEVVVKNFEKNNISGEMTDLEVQIKEVASAAEYTIQLRVTETVEAEGKSQKKKAQERLFDSLQQVAEDIDRIWKESTKIQDKGKQAF
>PHT26306.1 Capsicum_baccatum
MYKDLSAHVLDVAYEAKDVIDSIIVRDNGLLHLIFSLPITIKKVRFIKEDVSQLPEKNPKNKSLIVVNSPKNPVERKSLTTDVISITGMPGLGKTTLAYKVYNDERVCSHFDLRAWLTVGQEYDEKKLLMKLFNQVTGDLKFRKDIDVADILRKHLIGKRYLIVLDDVWDTTTWDELTRPFPKVEKGSRIILTTRQKEVALHGKCYTDPLXLIREVSTLIHDLEEKSKNEESTNETSLTTLD
>PHT26307.1 Capsicum_baccatum
MYKDLSAHVLDVAYEAKDVIDSIIVRDNGLLHLIFSLPITIKKVRFIKEDVSQLPEKNPKNKSLIVVNSPKNPVERKSLTTDVISITGMPGLGKTTLAYKVYNDERVCSHFDLRAWLTVGQEYDEKKLLMKLFNQVTGDLKFRKDIDVADILRKHLIGKRYLIVLDDVWDTTTWDELTRPFPKVEKGSRIILTTRQKEVALHGKCYTDPLNLRLLKPEESREKTKSVWLEVQNNLNSFILNSEVDVRKVIELSYDHLPHHLKPYFLYLARYPKDNVMDRDVLKAIWRAEGLGEQTGIKSVDEVMEVYLDNLISSSLVIAFNDIGNCPTCQIHYLVHDFCLIKAKEEKLFGGISSSDPSSSSSSSYLMPRIVNIDYNKEHFELNNFVLFSSKIKRHSGKHLYSLSINGDKMEDRLSDACHLRDLRLLRVLDLYPSFIIVNDCLLNEIGMLNHLRYLYIGIEVKSLPSSFSYLWNLEVLRVKKLESTLVLLPSIWDLLKLRMLSMVACSFYDLDTDELDSRGLKS
>PHT26338.1 Capsicum_baccatum
MALECLEGLLDTSRLVFLVGQPPGSSLDVLVPNHDRTCIRKILEGHMRIMFYILTKGLVELESYKVSSAVLRENIFNLRDFIERLKSKEDQTVVDTEQIEKLTFLPACLQLCYYISDGFNAKMSCISYEVHDLVQSLFHQSGDDMLVKLEDHVVPRLLENIKSSKIADHHYESSATMTEDQLVELLGTLLVNLHYLPKVRGELLLPSRTQYELLQNVFGNLRDFHGLIVNGCIERQTIKCVLPEFQLMAERVGHFCFVLLSYLKDEKDDEDKEEAYSMLVHLLLKIIPVSLEVMHICSTNLKASKSAEVGRFIKQLLQASPDIRREYLIHLQQHMINAINPSTSARNIHVMIEFLLIILADVSKDVIHHDKLFVLLVRIGELTKGVFVLARNLSENLTNEENVKETSSASLNLLEDIDVLKKDLKNVFLKELHRDLWTRVLDVAYEAEHAINSILARDHGLLQFIFLLHDTIEKIKIVKKEVQEKISKKTSIISANSPNKPVINKLSIAGEIVVGFEEETEWIIRKLTNGPSEVDVVSIVGMPGLGKTTLAYRVYTEKYVVGNFDVLAWCTVDQEHNEKKLLQKIFNQVIGLKESFNEDGIDNDVADKLRKRMFGKRYLIVLDDLWDTATLDELTRPFRTEFQKGSRVILTSRKKEVALHGKCHSAPLDLRLLRPEERWELLENRVFGEEPCPDELKHVGEKIAQKCDGLPLVLDLIGGVISRKEKKEALWLEVVNNLSSFIFKDEEEVMKFVQLSYDHLSDHLKPCFLYLASYPKDEDIKISKLKYLWSDEGLVEPTDLKSVEEVTEGLYSGDIFKRFLNLRTLDFFMDCSAAEQIYFPRLDVLNKLERVYALFQCSGRHTHVHQFERSGNGWVQSDIRFTVKNWDITTQPSKAATLGSKHRRGE
>PHT26360.1 Capsicum_baccatum
MVGRDDQRKRLLEDLTGSYSDEPKVIPIVGMGGIGKTTLAKEVYNHESIPRRFDVRAWATVSQQHNIKEILLSLQQLTIKMDDTVKMRGEAELADMLQKSLKRKRYLIVLDDIWSCEVWDGVRRCFPTEDNAGSRILLTTRNNEVACYADTDNLSLRMSFMDQDESWSLFKSAAFSSEELPHEFETVGKQIADECHGLPLTIVLVAGLLKSKRAIEDWESVAQDVKSFLTNDLDEQCSHVLGLSYNHLTSDLKTCVLHFGTFPEDSEIPVKNLMRLWMAEGFLKLENDLEGEAEKCLQELVDRCLVLVSKKSLDGTKIRSCKVHDLIYDLCVREIQRENIFIMNDIVLGVSDSERRYLTMHKMLPFKRVTGDKIDYCPYGLYRVLLTPVHPQLRDHDNNDLLKRTRSIFCFNPYISLSVLKSELIHFKLLKVLELIHGEIDNFPLQILSLIWLRYLSLLCSENLDIPPEICRLWNLQTFIVQGLPGRSVFITFPEEIWGLMQLRHLKLPEFYLPNPPSVSSDKGIHMGFSNIQTISYLSQHCCTKEFIMRIQNVKELGISTYWIDSDRFLNNLVHLQQLETLSLTYSFSRVLPASAKAFPAMLKKLKLVKTRLPWSYLDIIAELPNLEVLKLMYHACCGEEWHPNVRGFTRLKLLHTIQHDLKYWEATDDNFPVLEHLVLKECSYLKEIPIEFAEIHTLPLIELTRCLPELGKSAARIQQEQEELGNDSVDVRISYPLMVRSHHNDDDDEEEDSDVDVAEDGDSDADAAKHDDNYDLNWLFRCSE
>PHT26361.1 Capsicum_baccatum
MAHASVASLMRTIESLLTINSPMRSLICDHREELRALCEKVSSLEVVAKNFEKNNVSGEMADLEVEVKEVASAVEHTIQLRVTEVLENDENLREKAHRLSDSLQQVAEDIDRILKESTKIQDKGKQASKESTVQEFPSSSRNILNAENNMVGRDDQRKRLVEDLTRSNSVEPKVIPIVGMGGIGKTTLANEVYKDACIRSHFDVCAWATVSQQHNAKEILLNLLRSTKGDTFDMNDEAELANMLKKSLMGKRYLIVLDDMWKTKAWDDVRLCFPSGNKGSVILLTTRITEVARDAGTKNLSLQMDLMGPDESWILFKSVAFSSEELPSDLKTIGKQIAEKCHGLPLTIAVVAGLLKSKRAIEDWENVAKDVKSFVTNDPDKQCSRVLGLSYNHLTSGLKTCLLHFGFFPEDSEIPTKKLMRSWVAEGFLKLENDLEGEAEKCLQELVDRCLVIVCKTSLDGTKIRSCKVHDLIYDLCVREIQRENIFIMNDIVLKRDYSYSKCRYLSMQKMQPFKKKCVTGAEIGYWRYGLYRALLTPVHRQLGDHENNDLLKRTRSIFSFRLQDSYYDILKSELIHFKLLKVLVLRHRVIDNFPLQILSLIWLRFLSFLCSENLDIPPEICRLWNLQTFIVRGQNVVNAITITFPEEIWGLMQLRHLKLPRIYLPDCPSGSVDKGRQLDFSNLQTISFLSSRCCTKEVIMGIQNVKKLRIRRDATYSGPLNNLVHLHQLETLSLTYCLRPLLPSSAKAFPATLKKLKLERTFLRWSYLDIIAELPNLEVLKLIFLACRGEEWHPNVRGFARLKLLLIEDNDVKYWKATNDNFPVLERLVLKECRHLKEIPIEFAEIHTLQLIELNWCLSELGESATRIQKEQEELGNNLVDVRISRPRKNIVFIKVTLYFSFPQVKCTQKLFSF
>PHT26434.1 Capsicum_baccatum
MSCESLQQLFDVFNFPKLSIDSVKLFTCERRFHDIFISLQSFTDEPNMLDVTQKIQILFQDAAFYFYELYLNEYVDLYASEVQNKILLAKREIRAKYSFPKMSLLPLPAKFVRDIIPCVLENIGGIMKIHDPCSPLYVPETVVERIEDVSNELKLQQNFVSFVSERVVEPQSQHHVNFFTHVLAVSGHASTLLWLNLPDLAPEEINVMLSDLLRMKIKPIQRCIREIYIDVLRSLKSSRQSGCCNNILSEDALDSESSFLETILHNLVEVPTNSNSSQRVALKDHLESLQKMLKLLRANIFLVPIKDLEFILGDIEIVVIDAGLLVYSLHENGEEKEDEALGELNLKKVLDFSGNIQRLNIEIYLTIRKAFQSNLPRIRGLGYVDCILNNLKEVQTRHSDSLSSVMDKLQLIQKEFDSLQPFVEDVAEQRHNVLPEIQHCATQLIGKAHEVEYIVDACIGKEAPVWCLELWLLHIVEELTLIRAEVAEIREKKMDLEALNAVPAHTSNLARSPMMNEEIVGFEDVIEKLRDQLTKGTKGRDVISIVGMPGLGKTTLAYRLYSDRLVASHFDIRAQCCVSQVYSRKDLLMAILRDAISVNFECSGKQDDELADQLRKTLLPKRYLILLDDMWETRVWDDLIGCFQDANNGSRIILTTRNIEIANYTRFQSDPLQLRMFNEDESWELLRKKLFGEESFSPLLSEIGKEVAKKCEHLPLSVVLVAGILAEMEKKEECWEQFANNLGPHIHKDSRAIIEQSYQILPYHLRSCFLYFGRFLEDSVIPVSKLTRLWISEGFVRSCKGKSLEDIAEGYLENLIGRNLVMGTKWNCRGKIKACRVHDLLHDFCKERAKEEMRLLWQKWDENANPSSRFSCDVQLAHRMCIYGEGNRAGNWSSCLSHVVSIILLNYGLDTDIFHGFKFLKVLDLELTYILSLPTDLVYLRYLAAQTPGWSISSFIENRWLLETLKLRNDEKKISLPITFLKMAKLRHLHISNFSFTRGFAEKITENTEELHYLKTLCTPSFSCAQEAESILRKTPNLRELRCEVECVDNFQYYVLNFPAQLETLKIRLCYTPDTKTSPLCISAPNLRNLTLKDFLLHPQHLPKIASLQNLQVLKLKGIRFDKDWEVSDDEFPELKVLKLQQIDHLREWIVADDAFPKLECLVLRECHCLKEIPSWFAEISSLKSITVVDCQKSVEESARDIWNTQVEEYQNSAFEVFISERKPKQFWFR
>PHT26453.1 Capsicum_baccatum
MADAVVEFLLLNLKQLLLYHVDLLSGVKDQVESLHRELSLMKAFLKDSREKRSEYEYVRELVSQITVVAYEAEDIIDTFVTNAAMQKARSTVRRAFHVFDHSSMLRNVAKEIESIKVKVKEIYDKKMFGIQNLHDGESSRRSPPLKRVPIVEEENVVGFDEEAMTMRSLLTSGSEELQIISIVGMGGLGKTTLAKKVYTDPSIEYHFYNRAWIYVSQQYSRKEVFLGILDSLSLITDEMYKMNDEKLATELSSHLRSKRYLVVIDDVWTVGAWDDLKMAFPNTASGSRILLTTRNRDVASYANPEGSPHHLRFLTNEESWELLSKKVFRKGSCPLELEDIGLQIAKKCYGLPLAIVVVSGLLLKKEKTRDWWKKVANDVSSYVARDPKQCMDVLALSYKHLPDHLKVCFIYFGIFPEDFEIPVWKLLRLWTGEGFIQQMGQECLEDTAEEYLEDLVDRNLVLVAKKRANGRIKTCRIHDILRDLSVKMGSEEKFLEVIKGSSQSHSSLSLISKYHRRLCVHSHFLDFMTSSPSGPSVRSFLVFASEEMELPREHTSFFHEAFRLVRVLDLKYINFPKFPNEIVQLVHLRYIALSGNFRVLPASISKLWNLETLIVGTKARELDIQVDIWKMSQFKHLYTSGLSCLRGPPAKTRKDNEDPFVRRNIQTISTVLPDCCKENILARTPGLRKLGIRGKLATLVATNGDSSLFDNLAKLDNLETLKLLNDTFPIHPSQCQIPGLPQSYKFPSNLKKLTLSDTFLDWSHISTLGMLPNLEVLKLKDYAFKGTQWEPLDGGFRLLRVLHIGRTNLEHWNASGHHFPRLQQVFLKHCSCLNEIPFGLVEVPSLQNMELFWPTPAAAASARTIQQKKQGDIKDNVFKLVIYPPDI
>PHT26468.1 Capsicum_baccatum
MKWKLASGVLCDKKVPPKLKGKFYRVVVRPTMLYGAECWQVKNSHIQKMKVAEMRMLRWMCGLTRGDRVRNETIREKVGVTPVEYKMREVRLRWFGHVMRRGMDAPVRRCERLALDGFRRGRGRPKKYWGEVITAKERKENTVDMAHASVASLMGTIESLLTSNSPMQSLICDHREELCALREKFRKILQQLAKDIDHVWKESTKIQDKGKQVSKESLVHDFSSSTNDILNVNNNMVGCDDQKERLLENLTITYPDEHKVIPIVGMGGIGKTTLAKEVYNNESVLCRFDVRAWATVSQQHGRKEILLGLLRLTIKMDDRVRTRGEAELADMLQKSLKRKRYLIVLDDIWSCKVWDGVRCCFPTEDNAGSRILLTTRNDEVARDAGTENLSMQMGVMDQDESWNLFKSAAFSNEALSSEFETIGKKIAEKCHGLPLTIVVVAGLLKSKRAIEDWGSVFKDVTSFITNDPDEQCSHVLGLSYNHLTSNLKACLLHFGIFREDSEIPAKKLMRTWMAEGFLKLENDLKERLRTSAKAFPATLKKLKLEATYLRWSYLDIIAELPNLEVLKLMVDACCGEKWYPNVRGFTRLKVLLIEDNDVKYWKATNDNFPVLKHLVLKECTNLKEIPIEFADIHPHTTAD
>PHT26471.1 Capsicum_baccatum
MTDLEARIKGFANAAEDKIEFGLREAMIAEDETQRGKAHEELCESLQQIVKDIDLVQEESKKIQDHRGRQASTWSMARDTSSKKLPNLEVSNKSSKLLGWEALARQLQQNNFQVIIAKAYVNIVDMTHASVASLMRTIESLLTSNSPMQSITCDHSEDFSALHEKVSSLEVFLKNFEKNNVSGEMTDFEVEVKEVTSAVEYTIQLRLTETIMEKNKSIIGITGSKFFKGISNIWTRRKFRKSLQQLAKDIDCVWKESTKIQDKGKQVSEGSLVQDFSCSTNDILNVNNNMVGRDDQKEHLLEDLTGSYSGEPKIIPIAGMGGIGKTTLAKEVYNHGSMLRRCDVRAWATVSQQHNIKEILLSLLQSTIKMDDMVKMKGEAELADLLQKSLKRKRYLIVLDDI
>PHT26520.1 Capsicum_baccatum
MADAVVEFLLLNLKQLLLYHVDLLSGVKDQVESLHRELSLMKAFLKDSREKRSEYEYVRELVSQITVVAYEAEDIIDTFVTNAAMQKARSSVRRAFHVFDHSSMLRNVAKEIESIKVKVKEIYDKKMFGIQNLHDGESSRRSPPLKRVPIVEEENVVGFDEEAKTMRSLLTNGSEELQIISIVGMGGLGKTTLAKKVYTDPSIEYHFYNRAWIYVSQQYSRKEVFLGILDSLSLITDEMYKMNDEKLAIELSSHLRSKRYLVVIDDVWTMEAWDDLKMAFPNTASGSRILLTTRNRDVASYANPEGSPHHLRFLTNEESWELLSKKVFRKGSCPLELEDIGLQIAKKCYGLPLAIVVVSGLLLKKEKTRDWWKKVANDVSSYVARDPKQCMDVLALSYKHLPDHLKVCFIYFGIFPEDFEIPVWKLLRLWTGEGFIQQMGQECLEDTAEEYLEDLVDRNLVLVAKKRANGRIKTCRIHDILRDLSVKMGSEEKFLEVIKGSSQSHSSLSLISKYHRRLCVHSHFLDFMTSSPSGPSVRSFLVFASEEMELPREHTSFLHEAFRLVRVLDLKYINFPKFPNEIVQLVHLRYIALSGNFRVLPASISKLWNLETLIVGTKARELDIQVDIWKMSQFKHLYTSGLSCLRGPPAKTRKDNEDPFVRRNIQTISTVLPDCCKENILARTPGLRKLGIRGKLATLVATNGDSSLFDNLAKLDNLETLKLLNDTFPIHPSQCQIPGLPQSYKFPSNLKKLTLSDTFLDWSHISTLGMLPNLEVLKLKDYAFKGTQWEPLVGGFRLLQVLHIGRTNLEHWNASGHHFPRLQQVFLKHCSCLNEIPFGLVEVPSLQNMELFWPTPAAAASARTIQQKKQGDIKDNVFKLVIYPPDI
>PHT26555.1 Capsicum_baccatum
MAHASVAALTGTIESLLTSNSPMQSLSCDHREEICDLHKKISSLEIFLKNFEKNNVYGQITDLEVELKEVANIAEQTIQLRVTEVVLVNDEKTHERLSDTLQLVAEDIDRIWKVSTKIKDKGKQVSEGSLVQDFSSSINNILNVNNNTVGRDDQKERLLEHLTRSYSSEPKVIPIVGMGGIGKTTLAKEVYSYESILRRFDVRAWATVSQQHNIKEILLSLLQSTIKMDDTVKMKGQAELKSLKRKRYLIVLDDIWSCEVWDSVRRCFPTKDNAGSRILLTTRNDEVACYAGIENISLWMSFMDQDESWNLFKNAAFSSEALPYEFETVGKQIADECHGLPLTIVVVAGLLKSKRAIKDWESVAKDVKSFFTNDPDERCSRVLGLSYNHLTSDLKTCLLHFGIFREDSEIPAKKLMRSWMAEGFLKLENDLEGEAEKCLQDLVDRCLVLVCKRSLDGTKIRSCKVHDLIYDLCLREIQRENIFIMKDIVVCVSISECQSLRMHKLQPFKCVTDDENDYCRYGLYRALLTPVHPYSFQITQKVLDLSHVRIDSFPLQLLNLIWLRYLALLIYVNLKIPREICRLWNLQTFIVKGMRLSVITFPEEIWGLMQLRHLKLSRFYLPDCPSGSVDKGRHLDFSNIQTISYLSQRCCTKEVIMGIQNVKELGISGGDEIDSNGPLNNLVHLQQLETLSFIFCLKILPASAKAFPATLKNLKLERTLTSWSYLDIIAEFPNLEVLKLMDHACLGDEWHPIVRGFTRLKLLLIEEDNFLKHWKATDDNFPVLERLVLKKCHNYKEIPIEFAEIHTLQLIELTRCLPKVIIRATLCFSFPQVKLYTKVPLSRPDPRPWPQRASRTTQAQDTPSHVSTH
>PHT26558.1 Capsicum_baccatum
MSLSHLDASKSPTTKAATSETDALHKKVSSIEAFLKNSEKQISSYGAMTDLEVQIKGFANAAEDKIEFGLREAMITEDETQRGKSHEELCESLQQIVKDIDLVQEESKKIQDHRGRQASTWSLARDTSSKKLPNLEVSNKSSKLLGWEALARQLQQNKFLTILRFSPALMFMPELLYLKNIIRNNEVARYAAAENLCLQMGLMSPVESCNLFRSGGFANEELPSEFETTAKQIEDKCHASPLTIVVVAGIVKSKRTIKDLKNFAKDVKSPVTNDPDEQCSHVIIAKAYVNIVDMAHASVASLMRTIESLLTSNSPMQSITCDHSEDFSALHEKVSSLEVFLKNFEKNNVSGEMTDFEVEVKEVASAVEYTIQLRLTETIMEKNKSIIGITGSKFFKGISNIWTRRKFRKSLQQLAKDIDCVWKESTKIQDKGKQVSEGSLVQDFSSSTNDILNVNNNMVGRDDQKEHLLEDLTGSYSSEPKVIPIVGMGGIGKTTLAKEVYNHGSMLRRFDVRAWATVSQQHNIKETLLSLLQSTIKMDDTVKMKGEAELADLLQKSLKRKRESNTVDYTNKEVACYAGTENLSMQINFMDQDESWNLFKSVAFANVALPSEFETIGKQIAEKCHGLPLTIAVVAGLLKSKRAIEDWENVAKDVKSFVTKDPDERCSRVLRLSYNHLTSDLKTCLLHFGIFPEDSEIPVKRLVRSWMAEGFLKLENDLEGEAGKCLQELVDRCLVLICKKSLDGTKFRSCKVHDLIYDLCVTELQRENILIMNDIVLGVSERGNLSMQKMQPFKCVTGDEINYCPYGLYRALLTPVHRQLRDHDNNDLLKRTRSIFTFYPKDSIYGPKLELIHFKLLKVLDLSAIVIASFPVQILSLIWLRYLSLYFRENLDIPPEICRLWNLQTFIVQGLSQFVKITCPEEIWGLMQLRHLKLPEFYLPNHPSVSVEKGSHMGFSKIRTISYLSPRCCTKEVIMGIQNVKELGINADWIDSDGPLNNLVHLQQLETLSFTYCYSRILPASAKAFPATLKKLKLRLTPLSWSYLDIIAELPNLEVLKLVDCACIADKWYPNVRGFNRLKILLVNDRFLKYWKATDHNFPVLERLVLNDCHNLKEIPIEFAEIYTLQLIKLSRCLPELEESAARIQKEQEDLGNNPVDVRISDPYVRPPDVRSYDGDDEFDDDDDDDDDDEENSDVDVVEDDDNEDSDVDAAEHDHN
>PHT26803.1 Capsicum_baccatum
MMEFLLIFYTDIPKRFIHRDKLNDMLAHLGVLTREISILVNKTSENMINEANFATSDFFQEVEQIKGELRQMFLKAPKSSQRRFPMDDDVAYKAEHVINPILVRDNSLSHLIFSLPSIIDKIKLIVAEVTRLQPEDKNGDPLDAKSSDETIGSTSSPLVEVIVGLEEEVNWIIDQLFDEQAELDVISIVGMPGLGKTTLANKVYNNTLVASRFKVHAWCTVSQKYNKSKVLQKILNQVTGFEEKECGDDIAEKLRGALYARRYLIILDDVWDIATGSCFPKVERGNRIILTSRNSKVALQLKFHSDPFHLQLLTLEKKVFGEGNCPELSDVGHQIVEKCQGLPLAVVLIAGVIVRMKGKKKDSWHKIQHNLDSFISGNNLQTMKVMQLSYDYLPDHLKPLLLYFGGTRKRKRTPVYKLIQLLMAEGFVDHIPSKSSLEETTQSYLDALISSSLIMVSEKPVETSPFYIKVKVCYVHDVVHDFCSVKVKKETFFKFINSGAPVHASDFINRHVTIHTEGQLHKKCVVFNSNKSSGTGQKDVIVGVFLGTDKKINKVCKVHTVSRDGTIFTWGCNEMDGNNNEPESLGTQEQGQRNNEEGDSDKIVKKRKNFDGKYGVRS
>PHT26941.1 Capsicum_baccatum
MEREKGKGQRESREANSSSQVSSALLREDIVNLHDFIERLKIEEDQTVLAKLKLELIFLLACLQLCYYISDGSNTKMSCISYEVHGLVQSLFHQSGDDMLVKLKDHVIPRLLKNIKSCVVSDHQSESSATITEGQLVELLDALIVNLHYLPKVRAELILPSMTQYELLQNVFGNLRDFHGLKVNGCIERKTIEYALLQFQLMAERVGHFCISLLAYAVEDMKRTKQMKRIIEVNSMLVHLLLKIIPVSLEVMYICSTNLKASKSEEVGCFIKKLLEASPDVLREYLIHLQRHMINAIAPSTSARNIHVVIEFLLIILTDVPKDVIHHEKLFVLLERVGALTKEVSIIVHNLEKNIKETRGASLNLLENIELLRKDLKNVFLKAPADSSQLCFPMSDGPLFMTLLFRHLNDLLNSNAYSVVLIKEEIGRVKEHLEHIRSFFGNVEQVLYRDLWTRVLDVAYQAEHAINSILARDQGLLQLIFLLPDTVEKIKLVKKELQEKISKNTCIIFANSPNKPVENKSSTSSKIIVGFEEETEWIIRKLTSGPSEVDVISIIGMPGLGKTTLAYRVYNEKSVVGHFDIRAWCTVDQERNEKKLLQKIFNEVIGLKERVSEDDIDDDIADKLRRQLFGKRYLIVLDDLWDTATWDELTRPLYAIPTEFQKGSRVILTSRKKEVALHGKCHSDSLDLRLLRPEESWELLEKRVFGEEHCPDELKDVGEKIAQKCGGLPLVLDLISGVISRKEKKEALWLEVLNNLSSFIFKDEEEVMKVIQLSYDHLSDHIKPCFLYFASYPKDEDIYICWLKDLWSDEGLVEPSDLKSVEEVTEVYVDELISSSLVIVKGGSEQSCQIHDLVHDFCSIKARKEKLFDLTSSVVLSSSFSSDLMLRSRTIIYDKRRHSGDTSSFFSPKKRNPYVKHLLSLKCNYLPYNCHLRHLRLLKRLDLGRVRLTEKGTLTDTVLNEIGMLVHLRCLRIEMKAKALPPSFSNLCNLEILEVTNWVPDMVLSPTIWSLAKLRHVYVCNCSVFDSYIDKPTQLENLTSLKYLKLSCSVDSSDIFKRFPNLRILGFRMDCPAAEKIYFPRLDVFNKLERVYAQFECFGRLRHVHQFDFHFPSSLKEVNLYGINLTSDALSGIGRSLPNLQKLNLWRTRIEGGKEWNMEHVTFHNLKSLLLYKVSFSEWQVTGDESFPVLEELYIQYCTELIEIPEIFGDIASLKSIVLLGSHQLKESALKIKEDVEENTGDDKLEVKIGS
>PHT27272.1 Capsicum_baccatum
MQICYTNFKASPSAEVGCFIKQLLETSPDILREYLIHLQEHMVTVITPSTSGARNIHVMIEFLLVIVTDMPKDIIHHDKLFDLLARVVALTREVSTLVRELEEKSRNEESTDETSRATRDLVENIELLKEDLEKVYLKAPDSCQWCFPMSDGPLFMHLLHIHLKDLLDSNSYSIALIKEEIGQVKEDLEFIRSSFMSIEQEFNKDLWARVLDVAYEAKDVINSIIVRDNGLIHRMFSLPITIKKIKLIKEEVSNISEKIPKNRSLTVVNCTKKTVERKSLTAAKIIVGFKEETNWLISKLTSGPKDLDVISITGMPGSGKTTLAYKVYNDESFCSHFDVRAWCTVDQEYNEKKLLVKLFNQVTCLDLKFSDDIDVADELRRKLHGKRYLIVLDDEWYTTTWDELTRPFPKVEKGSRIILTTREKKGAFHGKCNTDPLNLRLLSLEESWELFEKRAFGKESYPDDLLNVGKEIAQNCKGFPLVELLQVIELSYDHLPHHLKLCFLYLARSLKDTTLDRDVLKILWRAEGFAEQTEMMSLEEVMEIYLNNLISSSFVIALNEIGNFPTFQIHDLVHDFCLIKAKEEKLFGKISSSDPSSSSDLMPRTVVIDYDKEHFEHNNFVLFS
>PHT27287.1 Capsicum_baccatum
MSIIFANSPNKPVINKSSIASKMIVGFEEETKWIIRKLTSGPAEVDVISIVGMPGLGKTTLAYRVHNEKSVVGHFDVCAWCTVDQERQKIFNQVTGLKERVSDDDIDGDVADKLRRQLFGKRYLIVLDDLWDTATWDELTKPFPTEFQKGSRVILTSRKKEVALNGKCHSDPLDLRLLQPEASWELLEKRVFGEEHCPDELKDVVERIAKKCDGFPLVLNLIGGVISRKEKKEALWLEVLNNSSSFIFKDEEEVMKDEDIVISWLKDLWSDEELVEPTDLKSVEEVTEVYVDELIASSLVIVRGGSEQSCQIHDARKEKLFDLTNSIVLSSSSPSDLVLHRRTIICDEGIHSYDSSFFSPEKRNPCAKHLSLTIQCMTLPDTVRNEICIEMVAKVLPSSFSNLCNLETLEVASGRLNLINASQDFLFGRLRRYFPKIPNLQTLRFIMDCSAAEQIYFPSLDALNKLERVNADLLCSTGRHVHQFDFHLPSNVEEVELNSFNLTSDALSGIGRSLANLQKLELRGKHSGWKRMEHGTSHLPESQITPFPCSRNYIYDIVQS
>PHT27289.1 Capsicum_baccatum
MEQELHRYLWTRVLDVAYEAEHAINSILARDHGLLQFIFLLHDTIEKIKIVKKEVQEKISKKTSIISANSPNKPVINKLSIAGEIVVGFEEETEWIIRKLTSGPSEVDVVSIVGMPGLGKTTLAYRVYNDKSVVGNFDVLAWCTVDQEHNEKKLLQKIFNQVIGLKTSFNEDGIDNDVADKLRKRLFGKRYLIVLDDLWDTATLDELTRPFPTEFQKGSRVILTSRKKEVALHGKCHSAPLDLRLLRPKESWELLEKRVFGEEPCPDELKHVGEKIAQKCDGLPLVLDLIGGVISRKEKKEALWLEVVNNLSSFIFKDEEEVMKFVQLSYDHLSDHLKPRFLYLASYFKDEDIKISKLKYLWSDEGLVEPTDLKSVEEVTEGLCG
>PHT27659.1 Capsicum_baccatum
MDVYVDELIASSLVIVRGRREEKSCQIHDLVHDFCSIKARKEKLFDLTSSIVLFSSSSSDPMLRRQTVIYDKYIHSADSSFFSPEKRNPCAKHLLSLKIQSGYYLYNWHLRHLRLLKRLDLPGITLRLPDTVLNEICMLVHLRCLRIEMQVKSLPPSFSNLCNLETLVVYHSEPSLSSIASKIIVGFEEETEWIIRKLTSGPSEVDVISIVGMPGLGKTTLAYKVYNEKSVVGHFDIRAWCTVDQERNEKKLLQKIFNQVIGLKERLSDDDIDDDVADKLRKELFGKRYLIVLDDMWDTGTWDELTRPFPTEFQKGSRVILTSRKKEVALHGKCHSAPLDLRMLRPEESWELLEKRIFGEEHCPNELKDVGEKIAQKCDGLPLVLDLIGGVISRMEKKEALWLEVLNNLSSFIFKDEEEVMKVIQLSYDHLSNHLKLCLLYFASYPKDKVIYFSSLTDLWSDEGLVEPTDLKSVEEVMDVYVDELIASSLVIVRGRREEKSCQIHDLVHDFCSIKARKEKLFDLTSSIVLFSSSSSDPMLRRQTVIYDKYIHSADSSFFSPEKRNPCAKHLLSLKIQSGYYLYNWHLRHLRLLKRLDLPGITLRLPDTVLNEICMLVHLRCLRIEMQVKSLPPSFSNLCNLETLVVYHSEPSLVLSPTIWSLAKLRHVDIPNCFVFDSDIDKLAKLENLTSLMLLKLSCSVDSRDIFKRFPNLRNLEFHMDCSAAEQTYFPRLDVLNKLERVYALFDWSGHLTHVHQFDFHFPLGLKEVILYGFDLTSDALSRIGRSLPNLQKLNLIRSRIHFGKEWNMERVTFQNLKSLRLYDVSFSEWQVIADESFPLLKELEIEYCNELTEIPESFGDIASLKLISVSKNPRLKESALKIKEYVEEIMEKTSLRYSVLDWLSIHDFIEELY
>PHT27724.1 Capsicum_baccatum
MMYNGKSRHIRRRHNTVRELLSSGIITIDYVKSKDNVSDPLTKGLSREGVERTSKGMGLRPRTSQHGVTKPTGEMRHGRRCRASRRATKEFKGSGGFANEELPSEFETTTKQIEDKCHASPLTIVVVAGIVKSKRTIKDLKNFAKDVKSPVTNDPDEQCSHVLELSHNHSTSNLKACLLYFAFFRSFQVIITKAYVNIVDMAHASVVSLMRTIESLLTSNSPMQSITCDHSEDFSALHEKVSSLEVFLKNFEKNNVSGEMTDFEVEVKEVASVVEYTIQLRLTETIMEKNKSIIGITGSKFFKGISNIWTRRKFRKSIQQLAKDIDCVWKESTKIQDKGKQVSEGSLVQDFSSSTNDILNVNNNMVGRDDQKEHLLEDLTGSYSSEPKVIPIVGMGGIGKTTLAKEVYNHGSMLRRFDVRAWATVSQQHNIKETLLSLLQSTIKMDDMVKMKGEAELADLLQKSLKRKRYLIVLDDIWSCEVWDGVRQCFPTEDNAGSRILLTTPNKEVACYAGTENLSMQINFMDQDESWNLFKSVAFANVALPSEFETIGKQIAEKCHGLPLTIAVVAGLLKSKRAIEDWENVAKDVKSFVTKDPDERCSRVLRLSYNHLTSDLKTCLLHFGIFPEDSEIPVKRLVRSWMAEGFLKLENDLEGEAGKCLQELVDRCLVLICKKSRDGTKFRSCKVHDLIYDLCVTELQRENILIMNDIVLGVSERGNLSMQKMQPFKCVTGDEINYCPYGLYRALLTPVHRQLRDHDNNDLLKRTRSIFTFYPKDSIYGPKLELIHFKLLKVLDLSAIVIASFPVKILSLIWLRYLSLYCRENLYIPPEICRLWNLQTFIVQGLSQFVKITCPEEIWGLMQLRHLKLPEFYLPNHPSISVEKGSHMGFSNIRTISYLSPLCCTKEVIMGIQNVKELGLSAHRIDSDGPLNNLVHLQQLETLSFTNCYSRILPASAKAFPATLKKLKFRLIPLSWSYLDIIAELPNLEVLKLVDCACIADKWYPNVRGFNRLKILLVNDRFLKYWKATDHNFPVLERLVLNDCHNLKEIPIEFAEIYTLQLIKLSRCLPELEESAERIQKEQEDLGNNPVDVRISDPYVPPPDVRSYYGDDEFDDDDDDDDDEENSDVDVVEDDDNEDSDVDAAEHDDN
>PHT27728.1 Capsicum_baccatum
MAYASVASLVRTMELLLMSDSPMLSLAFCHREEIVALHKKVSSIEAFLKNSDKQISSYGAMTDLEVRIKGFANAAEDKIEFGLREAMIAEDETQRGKAHEELRESLRQVAKDIDRVQEESKTIQDHKGRQASTRSLARDMSSEKLPNLEASNNMVGSGKENKRVLEEIRGGSSDEQKIFPIVGMGGIGKTTLAKQVFNHPSIQSHFDIRAWATISKEYNVKEILLSLLQSIIKINDKVYCRSEAELADLLQKYLKRKRYLIVKHDIWNYKAWDETRQCFPIDNNGSRILLTTRHTEVALYTSSSNLLLKMNLMNSDESWYLFKSKAYANERFPSELKATGKEISKRCQGLPLRIVVVSGLFCKSKSTKEEWKNVAKHIKSFLMKDPAEQCLRVVALSYNYLPNDLKSFLLYLGIFPEDSEISVKRLDLVDTCLTLASQKSADGRKIKTCRVHVLVNELCLGEAQRKNLLFIRNYKTETVPLVGCRLISIQKRRQTGVCFHDENFVTSLTQTNDDDCPLRRIRSIFLFAAPSLSTNSNLELGYLNLIRVFDLSSMYFSDFPLQTLSLSLLRHCLHLEEIPIEFADIYSLQLIESQNCSAKLAASAERIQEEQESLGSKAVDVRSYNDPAKCEQSGSD
>PHT27729.1 Capsicum_baccatum
MQSLVCDHREELHTLNEKVSSLEVFVKNFEKNNVSGEMTDFEIQVKEVANIVEQTIQLSVTEVVLANDENLREKAHWWLSDSQQQVEEDIDIIWEESIIIQDEGKQASEEPTVQEFPSSSKDMQNNENSMVGRDDHRKRLVEDLTRSYSGEPKVIPLVGMGGIGKTTLANEVYNNACIRSHFDVCAWATVSQQHNVKEILFSLLRSTKGGTFDMKDEAELANMLQRSLKGKRYLIVLDDMWKSEAWDAVTLCFPSENKGSGILLTTRNTEVARDAGTENLSLQMDLMGPNECWNLFKSVAFANEALPSEFETIGKKIAEKCHRLPLTIAVVAGLLKSKRAIEDWKSVAKDVKSLVTNDPDERCSRVLGLSYNHLTSDLKACLLHFGIFREDSEIPAKKLMRSWMAEGFLKLENDLEGEAEKCLQELVDRCPVLIWKKS
>PHT27731.1 Capsicum_baccatum
MAHASVASLMRTIESLLTSNSPMQTLICDHRDEICALHEKISSLEVFLKNFEKNNVSGELTDLEVQIKEVANIVEQTIQLRVTEVLLANDENLREKAHERLSDSLQQVAEDIDRIWKESTNIQDKGKHASKESTVQEFLSTSRNILNVENSMVGRDDQRKRLVEDLTRSYSGEPKVIAFVGMGGIGKTTLANEVYNDACIRSHFDVCAWASISQQHNVKEILLSLLRSTKSDSFDMNDEAELANMLQKSLKGKRYLIVLDDMWKTEAWDAVRLCFPSENKGSGILLTTRNIEVARDAGTENLSLQMDLMGPDESWNLFKSVAFANEALPSEFETIGKQIVEKCHGLPLTIAVVARLLKSKRAMEDWENVAKDVKSFVTNDAAERCSCVFRLSYNHLTSDLKTCLLHFGISPEDSEISVKNLMRTWMAEGFLKLENDLEGEAEKCLQELVDRCLVLVSKKSLDGTKIRSCKVHDLIYDLCLREIERKNIFIMNDIVLEFDSGWTYLSLRKMKPFKRGTGDEIDYCRSGLHRALLTPVHRQLRDHDNNDYLKRTRSIFSCNLKHSYSILKSELIHFKLLKVLELGHIEIDNFPLEILSLIWLRYLSLLYHQNLDIPPEICRLWNLQTFIAQRFTFSSSFITFPEGIWGLMQLRHLKLPQFYLPYPPSVSADKGNHMGFSNIQTICYLSPHCCTKEVIMGIQNVKKLGINGYKTDSNSILNNLVHLQQLETLSFTACDSELLPASAKAFPATLKKLKLKRNSLSWSYLDIIAELPNLEVLKLMDGSCCGKEWYPNVRGFTRLKVLLIEDYHLKYWKATDDNFPVLERLMLRYCYTLKEIPIEFAEINTLQLIELTSCLPELGESAARIQKEQEDLGNNPVDVHISDPLSDEEEEEVYFLDASEDDVEEDDDNEDSDADAAKHDDNYDLNWLFDVQNNL
>PHT27735.1 Capsicum_baccatum
MTDFEVEVKEIARAGEYTIQLRVTEVVLGEGKSQEKKAKERLSDSLQQVAEDIDRIWKESTKIQDKDKQASKESMVQDFPSSSKDIRNVENYMVGGDDQRKRLVEDLTRSYSGEPKVIPIVGMGVTGKTTLANEVYNDACIRSHFDVCAWATVSQQHNVKEILLSLLRSTKDDKIFTGSEAEAELADMLQKSLKCKRYLIILNDMWKGEAWDAVRLCFPFENKGSGILLTTRNIEEARCAALPSEYENIGKQIVDECHGLPLTIVVVVGLLKSKRAIEDWSSVEKDVKSFVTNDPDERCSRVLGLSYNHLTDDLKTCLLYFEFFPENIEIPVKHLMRIWMGEGLLNLENDLEGEAEKCLQELVDRCLVLVCKKSLNGTKIRSCKGHDLIYELCMREVQRGNVRSKFLSICISGVRIEADFHQSQLSPYKLLPVLDLRDIVTHVFPVQILSLIWLRYLSLLCKKYLDIPPEICRLWNLQTFIVQGQNVVNAITITFPEEIWGLMQLRHLKASVIFLSNPPTVSIDKGSHMVFPNIQTISYLYGSCCMKKVISGIQNVKKLGFNGNSMLDYGLLNNLVYMPQLEILSFIRCYDMLLAVTRPKAFPATLKKLKLYKTYISWSYLDIIAELPNHKVLKLMYKACRGNEWRPNVRGFARLKLYDDDEDFDADAAEHDDNYDLNWLFNVQNNLHSLHLDKIPIEFVDIYSLQLIELQNCSAKLMASARRVQEEQESLGSKAVDVDVRSYNDPDVNIVDMAHASVASLMRTIESLLTSNSPMQSLTCDHREEFCALHEKVSSLEVFLKNFEKNNISGEMTDLELQIKEVANIVKQKITVTEFLGNDENLIEKAQERLSNSLQQVAEGIDHIWKESTNIQDKVKQVSKVSLVHDFSSSTNDILNVNNNMVRSDDQKERLLEDLTITYPDEHRIIPIVGMGGIGKTTLAKEVYNHESILRHFDVRAWATVSQQHKIKEILLSLLQSTIKMDDTVKTKCEKDLKDMLQKSLKRKRYLIVLDDIWSYEVWDGVRRCFPTEDFNAGSRILLTTRNNKLAPDSGTENLSMQMNFMDQDESWNLFKSAAFSNKALPYEFETVGKQIADECHGLPLAIVVVAGLLKSKREIEEWENVAKYVKSFVTNDPDEQCSRVLGLSYNHLTSDLKTSLLHFGIFPEDSEIPAKRLVRSWMAEGFLKLENDLEGEAEKCLQELADRSLVLVCKKSQDGTKIRSRKLRHRVIGNFPLEILSLIWLRYLSLVSRENFRIPPEICRLWNLKTLIVKGYLRSAIDINCPVQIWGLMQLRHLKLPRFYLPDCPSGSVDKERHLDFSNIKTISYLSPRCCMKKVIMGIQNVKELGICGYETDSNSILNNLVHLQQLETLSFIHCFYYLFPKSAKAFPAMLKKLKLKGTYISWSYLNIIAELPNLEVLKYWKATNDNFPVLERLIIRSCHRLKEIPIEFVEIHTLQLIELTRCLPELGESAARIQQEQERSETTPWMFASPIHVLRHSLGVQLLSRHSRACRLDLTVRMAVPVLHGSGCSSRLGPRLGS
>PHT27815.1 Capsicum_baccatum
MAHASVASLTRTIESLLTSNSPMQSLTCDHRAEISDLHEKTSTLEVVVKNFEKNNVCGEMTDFEVEVEEVASAADHTIQLRVTEVVLVNDEKTHERLSDTLQLVAEDIDRIWKVSTKIQDKGKQVSEGSLVQDFSSSTNNILNVNNNMVGRDDQTERLLENLTGNYSGEPKVIPIVGMGGIGKTTLAKEVYNHESILRHFDVRAWATVSQQHNIKEILLSLLQSTIKMDDAIKTKGEADLADMLQKSLKRKRYLIVLDDIWSCEVWDGMRRCFPTEDSAGSRILLTTRNNEVARDAGIENLSMQMNFMDQDESWNLFKSAAFSNEILSSEFETIGKKIAEKCHGLPLTIVVVAGLLKSKGAIEDWESVAKDVTSFITNDPDEQCSHVLGLSYNHLTSDLKTCLLHFGIFPEDSEIPAKNLMRSWMAEGFPKLGNDLEGEAEKCLQELVDRCLVLVCKKSLDGTKIRSCKVHDLIYDLCVREIQRENIFIMNDTVLDYSYSECRYLSMQKMQPFKRVTGDEIDYCPYGLYRALLTPVHRQLRDHDNNDLLKRTHSIFSFHLKDSYFSGLQLELIHFKLLKVLELRDILIDNFPVQILSLIWLRYLSLQCHVNLDIPPEICKLWNLQTFIVQVPPVFIGRSVLITYPEEIWGLMQLRHLKVSKFYLPKPPNVSADKGSHMGFSNIQTISYLSLDCCTNEVILGIRNVKELGINGYEINFNSIRDSGLLNNLVHLQQLETLSFIGCFPLFLASASAFPATLKKLMLRFTLLSWSDLDIIAELPNLEVLKVMDYACRGEEWHPNVRQFARLKLLLLEYNDLKYWKATDDNFPVLERLVLNECRDLKEIPIEFAEIHTLQLIELTRCLPELRESATRIQKEQEDLGNNPVDVRISNPYDEFDDDEDDYDDHDDDNDDDDDEENSYVDVAEDNDNEDSDADAAEHDDN
>PHT27817.1 Capsicum_baccatum
MSFGENQAAIVTCCYNELSGHNWNTIDMAYASVASLVRTIQSVLISNSPALFNLICGHREKFKTLHEKVSSLEVFTKNFEKNNVSGEMTDFEVEVKEVASAAEYTIQLRLTEIVLGENKSQEKKARRRFRQSLQQVEEDVDRIWKESTKVQDKGKQATKESLVHDFSSSTNDILNVNNNMVGRDDQKEHLLEDLTGSYSGEPKVIPIVGMGGIGKTTLAKEVYNNESILRRFDVRAWTTVSQQHKIKEILLSLLQSTIKMDDTVKMKGEAELADMLQKSLKRKRYLIVLDDIWSCEVWDGVRQCFPTEDDVGSRILLTTRNNEVARGAGTENLSMQMNYMDQDESWKLFKSAAFSNEALSSEFETIGKKIAEKCHGLPLTIVVVAGLLKSKRVIEDWESVAKDVTSFITNDPDEQCSRVLGLSYNHLSSDLKTCLLHFGIFPEDSEIPVKRLMRSWMAEGS
>PHT27821.1 Capsicum_baccatum
MFSRSINVIGGYNHYPTRRIIPSAKAFPATLKKLKLKETYVSWSYLDIIAKLPNLEVLKLMSNACDGEEWHPNVRGFTRLKLFLIEDNRLEYWKSTDDNFPVLERLVLKRCRYLKEIPIEFAEIHTLQLIELRVCLPLGNLQHEFKKNRKTSETTPWMFVSPILMGLMSLVESCNLFRRGGFANEELPSEFETTAMQIEDKCHASPPNIVVVAGIVKSKRTIKDWKNVVKDVKSPVSNYLDEQCSRVLGLSYNHSTSDLKACLLYFGILRSFQVIIAKANVNTIDMTHATVASLLRTIESLLTSNSPMQSLSCDHREDFSALHKTFHAKDFSALYEKISSLELVVKNFEKNNVSGEMTDLELQIKEVANIVEQTIQLRETEVVLANDENLSEKAHERLSGSLQQAATDIDRIWKESTKIQDKGKHASKESTVQDFSSSTNNILNVNNNMVGRDDQKERLLEDLTASYSGEPKVIPIVGMGGIGKTTLAKEVYNNESGLRHFDVHAWATVSQQHNREEILLGLLRSTIKMDGTVKTKGEAELADMLQKSLKIKRYLIVLDDIWSCEVWDGVRRCFPTEDNAGS
>PHT28020.1 Capsicum_baccatum
MLSLTVAVEGPRRYKVSSAVLPEDIVNLRDFIQSFVITFQMVLMPKCMSYISYEVHGLDQSLFHQSGDDMLAKLNDHAVPRLLKNIKSFAVSDHQSESSATMTEGQLVELLDALLVNLHYLPKVCAELIFPSMTQYELLQNVFGNLRDFNGLKVNRCIEHKTIEYVLLQFQLMAERVGHFCISLLAYAPEDMKRTKWMKRIIEVSRVSSILVHLLLKLIPVSLEVMYICSTNLKASKSAEVGCFIKKLLEVSPDILREYLIHLKQHMINSISPSTSAQHIHVVIEFLLLILTDVPKDVIHHDKLLFSWNVLEHLPRRVKEDLEHIRSFFGNVEQELHRDHWTRVLDVAYEAEHAINSILARDRGLLQLIFLLPETVGKIKLVKKEIQEKISKNMSIIFANSPNKPVINKSSIASKIIVGFEEETEWIIRKLTSGPAEVDVISIVGMPGLGKTTLAYRVYNEKSVVGHFDVCAWCTVDQESTEKKLLQKIFNQVTGLKERVSDDDIDADVADKLRRQLFGKRYLIVLDDLWDTVTWDELTRPFPTEFQKGSRVILTSRKKEVALHGKCHSHLKPFLLYLASYPKDEDIVISWLKDLWSDEGLVEPTDLKSVEELTEVYVDELISSSLSRKEKSLCETPLFDDTVYDFARYCEICMLVHLRHLRIEMVEKVLPSSFSNLCNLETLEVANGRLNLINASQAFLFSRLRRYFPKIPNLQTLRFIMDCSAAEQIYFPTLDVLNKLERVNANLLCSTGRHVHQFDFHLPSNLEEVELNSLNLISDALSGIGRSLPNLQKLELRGKHPGWKRMEHGTSHLPESQITPFPCSRNYIYDIVQS
>PHT28024.1 Capsicum_baccatum
METRKENEGEREDGKTNNSSVSSAVLRKDIVNLQDFIERLKNEEDQTVLDTDQIEKLTFLSACLQFCHCILDGSNAEMSFLSYEVHDLVQSLFHQSGDDILVKLKDHVVPRLLENIKSSKISDHHYESSATMTEDQLVELLDALLLNLHYLPKVRPELLLPSETQYELLPNIFGKLRDFHDLIVNGCIEHKTIESVLPQFQLMAERVGHFCFGLLSYQLDKIDETDEYEDEVSQVHSMLVHLLLKIIPVSLEVMHICSTILEASKSAELGCFIKKLLEASPDILREHLIHLQQHMFNAIPRSTSVSNIHVMIEFLLIILTDMPKDFIHYEKLFVLLARVGALIREMSILIRNLEENSTYEENMNKISCASRDLLENIELLKEVLKNVFLKVPADSSQLCFPMSDGPLFMTLLLRNLNDLLNSNAYSVALIKEEIGWVKEDLEHIRSFFGNVEQELYKDLWNRVLDVAYEAEHAINSILARDHGLLQLIFLLPDAVEKIKLVKKEVQEKIYKNTSIIFSNSPTKPVENKSSIANKIIVGFEEETEWIIRKLTSGPSEVDVISIAGMPGLGKTTLAYKVYNEKSVVGHFDIRAWCTVDQERNEKKLLQKIFNQVIGLKERLSDDDIDDDVADKLRKELFGKRYLIVLDDVWDTGTWDELTRPFPTEFQKGSRVILTSRKKEVALHGKCHSAPLDLRMLRPEESWELLEKRIFGEEHCPNELKDVGEKIAQKCDGLPLVLDLIGGVISRMEKKKALWLEVLNNLSSFIFKDEEEVMKVIQLSYDHLSDHLKPCFLYLASYPKDKDIKISKLKYLWSDEGLVEPTDLKSVEEVMEIYVDELIASSLVIVRGGSKQRCQIHDLVHDFCSIKARKEKLFDLTSSVVLSSSSSSDPMLRRRTVINDSSFFSPEKRNPYAKHLLSLKIKYGYYMYNPHLRHLRLLKRLDVPANKLRLPATVLNEIGMLVHLRCLRIQMEVKSLPPSFSNLCNLETLNVRNNGSSNMVLSPSIWSLAKLRHVDIPNGFVFDSDIDKPAKLENLTSLMFLMLSCDSWDIFKRFPNLRNLKFHMDCSAAEQMYFPRLDVLNKLERVYAEFECSGHLTHVHQFDFHFPSSLKEVHLHGFNLTSDALSGIGRSLPNLQELNLSKTRIEGGKVWNMEQVTFGNLKSLMLFDVSFSEWQVIADESFPVFEELYILYCSEIIEIPESFGDIASLKYILVHISPQLEESALNIKKYVEEMTGEEKLQVELA
>PHT28229.1 Capsicum_baccatum
MERLKNEEDQKVVDMDNQIEKLKFMLTFICTHVQLSYSGLEQFQATASAPREVVENLFRPIWDDVDKHFRCKYNMNQVLRSLTDNIEDCISSWHYSKSSVIMSEEQLDFLLLNLHHVYKFLAENKFPLVTEYQILRNVCDDMKDFHGLIVNGCVEHEIVEYVLPQLQPMAERLGLFLLDVLINKDAGVLKLVHLLLNSIPIELEVMHICFTNLKALTSVENGRFIKQLLKTSPDILREYLIHLQEHMVNVIASSTSGARDIHVMIEFLLIILTDVWHVLDFIHHDKLFYLLARVGTLTREVSILVRELEENTRNEQNTNGTTRANLHLLENIELLKDDLKQVYLKAPDSSQCYFPMIDGPLFMHLLHRHLNDLLDSNAYSIALIKEEIGLVREDLEFITSSFEKIDHRLYKDLWERVLDVAYEAKDVIDSIIVRDNGLLHLIFSLPLTIKKIKLIKEEVSDLHEKIPKNRGLIVVNYPKKLVESKSLTSGKITVGFEEETHWMISKLTSGLKDLDVISITGMPGSGKTTLAYKVYNDESISRRFDIRAWCTVGQEYDKKKLLEKVYNQITGSDSKLSENIDVADELRRHLIGKRYLILLDDLWDTDAWDKLKRPFPLGENGSRMILTTRKMEVALYGKCNIDPLKLRLLRPEESWELLEKRAFGEESCPDELLDVGKEIAKNCKGLPLVADLIAGVIAGQEKKKTVWLEIRNNLNSYIFDSEVDVMKVIGLSYDHLPHHLKPCFLYLASVPKSSGLKVNWPAQGLVEQIEMKSMVYFDNLISSSLVTFFNDIGDEPFFQMHDLIRDFCLIKAKEEKLFEFISSSALSSSSSDLMSRIVTVIYDKEHFELDNFVLFSSKMMRHSVKHLYSLYITGDEMEDHISDICHLRDLRLLRVLQLSPSFITVKDSLLNEIGMLNHLRFLHIGTEVNSLPSSFSNLWNLETLSVENEGSTLVLLPIIWDLLKLRVLRVSDCSFFNIDTDEPILTTVYSKLENLRALATLVLSYSKDTEDIFERFPNLQQLKFILKESWDYSTEKNWFPELDFLTELEDLYVKFESSNSNDSGSCVATNWSWDFHFPSNLRKMGLFNFPLASDSLSTIARLPILEELFLTRIIIEGEEWNMADDTFENLKYLGLFEVTIAKWKVGETSFPVLEKLELWRCHKLEEIPPSFGDSYSLKIIILSESPQLEDSAQKIKQYVGDMTGGDELQVRISRPPT
>PHT28381.1 Capsicum_baccatum
MAHASVASLVRTIESLLTSNSPMQSLTCDHSEDFSALHEKISSLEVFLKNFEKNNVSGEMTDLELQREKAQERLSDSLLLVAEDIDRIWKESKKIQNKGKHALKESTAQEFPCSSRNILNVENSMVGRDDQRKWLVQDLTRSYSGEPKVILIVGMGGIGKTTLANEVYNDACIRSHFDVCAWATVSQQHNVKEILLSLLRSTKGDTFDMNDEAELANVLQKSLKAHDAGTKNLSLQMDFMGPDESWNLFKSVAFANEALPSEFETIGKQIADEC
>PHT28382.1 Capsicum_baccatum
MAEGFLKLENDLEGEAVKCLQELVNRCLVLVCKKSLDGTKIRSCKVHDLIYGLCLREIQRGNVFIMNDIVLYVADPECLDLSMHKMQPFKRVPGDLIDNPYFGLYRALLTPVHRQLRDHDNNDLLKQTNSIFSFHLNDSYTKPHLVEVPIIGRPWAFVNTSRNLQGGYYGDSNVKKLEISGDEDDYESFWESGLVNNLVHLHQLETLSLTGSYILWPRTLPASTPSAKSFPTMLKKLNLTSTYLSWSYLDIIAELPNLEGLKLMGFACCGEGDEWHPIVMGFNRLKILLIERSFLKYWKATNDNFPVLERLVLSNCKCLKEIPIEFAEIHSLQLIEVDLCLIELGGSAAQIQQEQQDLGNNPLDVRISHPQSTKIQDKGKQVSKESLVHDFSTDDILNVNNNMVGRDDQMKRLLEDLTTSYSGEPKIVPIIGMGGIGKTTLVKEVYNHGSILCPFDVRAWTTVSQQHNIKEILLSLLQSTIKLDDATKTKGEAELADMLQKSVKRKRYCYEVWDGVKQCFPTEDNEGSRILLTTCNDEVACYTGVENLSLRMSFMDQDENECHGLPLTIVVIAGLLKSKREIDDWSSVAKDVKSFVTNDPDEICSRVLGLSYDHLTSDLKTCLLHFGIFPEDSEIPVKNLMRSWMAEGFLSWKMIWKERLRSVCKSLSIDV
>PHT28384.1 Capsicum_baccatum
MTDLELQIKEVANIVKQTIQLRVTEVLGNDENLREKAQEKLSDSLQQVAEGIDRIWKESTNIQDKVKQVSKVSLVHDFSSSTNDILNVNNNMVGRDDQKERLLEDLTITYPDEHRIIPIVGMGGIGKTTLAKEVYNHESILRHFDVRAWVTVSQQHKIKEILLSLLQSTIKMDDTVKTKCEKDLKDMQQKSLKRKRYLIVLDDIWSCEVWDGVRRCFPTEDFNAGSQILLTTRNNELARDSGTENLSMQMNFMDQDESWNLFKSAAFSNEALPYEFETVGKQIADECHGLPLAIVVVAGLLKSKREIEEWENVAKYIKSFFTNDPDEQCSRVLGLSYNHLTSDLKTSLLHFGIFPEDSEIPAKRLVRSWMAEGFLKLENDLEGEAEKCLQELVDRCLVLVCKKSQDGTKIRSCKVHDLIYDLCLREIQRENIFIMNDIVFGNSVQPLKCLIGDEIDYCPYGLYRALLTPVRHQLRYHENNNLLKQTRSIFFYRSYFSTSILKSELIHFKLLSVLELRHRVIGNTKSHLVEAVIVKGDLRSDIDINCPVQIWGLMQLRHLKLPRFYLPDCPRGSVDKERHLDFSNIKTISYLSPRCCMKKVIMGIQNVKELGICGYETDSNSILNNLVHLQQLETLSFIHCFYYLFPKSAKAFPAMLKKLKLKGTYISWSYLNIIA
>PHT28385.1 Capsicum_baccatum
MTDFEVEVKEIARAAEYTIQLIVTEVVLGEGKSQEKKAKERLFDSLQQVVEDIDRIWKESTKIQDKGKQASKESTVQELPSSSKDIRNVENNMVGRDDQRKRLVEDLTRSYSGEPKVIPIVGMGGIGKTTLAKEVYNHESILPHFDVRAWATVSQQHNVKEILLRLLRSTKDDKVFRGSEAEAELADMLQKSLKCKRYLIILNDMLKGEAWDAVRLCFPIENKGSGILLTTRNTEVARCAALPSEYANIGKQIVDECHGLPLTIVVVVGLLKSKRAIEDWSSVAKDVKSFVTNDPDERCSRVLGLSYNHLTDDLKTCLLYFEFFPEDIEIPVKHLMRIWMAEGFLNLENDLEGEAEKCLQELVDRCLVLVCKKSLNGTKIRSSAFHESQLSPYKLLKVLDLRDIVTHVFPVQILSLIWLRYLSLLCKKYLDIPPEICRLWNLQTFIVQDYYYNSGIIFPEEIWGLMQLRHLKASVIFLPNLPTVSIDKGSHMVFPNIQTISYLYGSCCMKKVISGIQNVKKLGFNGNSMLDYGLLNNLVYLQQLEILSFIRCYDMLLAVTRAKAFPAMLKKLKLYKTYISWSYLDIIAELPNLEVLKLMYKACRGNEWRPNVRGFARLKLCKIPIEFAEIHSLQLIELNWCPPKLGDSAARIQQEQEELGNNPVDVRISDPLVRSHYNDDNDYDDDDDDAYDDDDDDDDVEY
>PHT28388.1 Capsicum_baccatum
MAHASVASLTRTIASLLTSNSPMRSLSCDHREELRALHEKVSSLEVFIKNFEKNNVSGEMTDFEEKVKQVANIVEQTIQLSVTEVVLANDKNLREKAHERLSDRLQQVAEDTDRIWKESTKIQDKGKHASKELTVQEFPSSTKNILNVENSMVGRDDQRKRLVEDLTRSYSGEPKVIPIVGMGGIGKTTLANEVYNVACIRSHFDVCAWATISQQNNNNVKEILLSVLRSTKDITFDMDDEAELANMLQKSLKGKRYLIVLDDMWKSEAWDAVRLCFPSENKGSRILLTTRNTEVARDAGTENLSLQMDIMGPDESWNRFKSVAFANEALSYEFETIGKKIAQKCHRLPLTIAVVAGLLKFKRAIDDWENVAKDVKTFVTNDPDERCSRVLGLSYNHLTSDLKTCLLHLGIFPEDSEIPVKNLMRSWMAEGFLKLENDLEGRAEKCLQELVDRCLVLVCKKSLDGTKIRSCKVHDLIYDLCMREIQRENIFITKNIVQIMQPFLPLYIVR
>PHT28389.1 Capsicum_baccatum
MAHAIVVSLMRTIESLLTSNSPMQSLTYDHRDEICALHGKISSLEVVANNLEKNNVSGEMADLEVQIKEVANVVEQTIQLRVTEFVLENDVKAQERLSDSLQQVAEDIDCIWTEPTKIQDKGKHASKESTVQEFPSSSRNILNVENSMVGRDDQRKRLVEDLTRSYSGEPTVIPIVGMGGIGKTTLANEVYNDACIRSHFDFCGWATISQQHNVKEILLSLLRSTKGDKDFTESEAELAYMLQKSLNVALYAGTKNSLPMRFMDQDESWNLFKSVAFSSEELPSDLETIGKQIADECHGLPLTIVVVTGLLKSKRAIEDWESVAKDVKSFVTNDPDE
>PHT28392.1 Capsicum_baccatum
MVGREKGKKRMLEELTRGSSYETKVIPIVGMGGIGKTTLAKQVFNHPSIQSKEYNMGLISSVESWNLFKSGGFENEELPFEFETTAKKIEHKCHASPLTIAIVAGIVKSRRTIKDWKNVAKDVKSSVTNDPDEQCSHVLSDLSYCSGMKNRRYRPPNQALSVPNQRLR
>PHT28393.1 Capsicum_baccatum
MAHASVASLMRTMESLLTSNSPMQSLICDHREELRALCKKVKEAASAVEYTIQLRLTETALGVNKSIIEIIERGENKSIIGIIGSIVFQGISNIWTRRKIRKTLQQLAKDIDHVWKESTKIQDKGKQVSKESLVHDFSSSTNDILNANNYMVGRDGQKERLLEDLTISYSGELKVIPIVGMGGIGKTTLTKEVYNNKSVLRRFDVRAWATVSQQHNRKEILLGLLQSTIKMDDTVKTRGEAELADMLQKSLSRKRYLIVLDDIWSCEVWDGVKRCFPTEDNAGSRILLTTRNNEVACYADTKNLSLRMNFMDQEESWNLFKSAAFSNETLLYKYENIGKQIAHECHGLPLTIVVVAGLLKSKREIDDWESVAKDVGSFVTNDPDERCSRLLGLSYDHLTSDLKTCLLHFGIFPKDSDIPVKRLVRSWMAEGFLKLENDLEGEAEKCLQELVDRCLVLVCKKSLDGTKIRSCKVHDLIYDLCLREIQRENIFIMNDIVPLYPDFPYLSRLKMQPFKRVTGDKINDYCQYGHYRALLTPVHRQLRDHDNNDPLKRTHSIFPFHISLSSPLLKSHLINFKFLKVLELRHEIYNFPLEILSLIWLRYLSLLCLENFCIPREICRLWNLQTFIVQGRYRSILIAFPQEIWGLMQLRHLLMPQFYLPNPPRVSADKGSHMGFSNIQTISYLSPRCCRKKVIKGIQNVKELGICGYETDLSIRDSGLLNNLVHLQQLEKLRIKHCFKLLPASEKAFPATLKKLKLEATTLRWSYLDIIAKLPNLEVLKLMRGACRGDEWHLNVRGFTRLKFLLISDSSLKYWKATNDNFPILESLVLKECSYLKDIPIEFAEIHTLQLIELTRCLSEIGESSARIQQEQEELGNNPVDVRISRPLEESDSDSEEH
>PHT28394.1 Capsicum_baccatum
MAHASVASLTRTIESLLTSNSPMRSLSCDHREEFCALREKVSSVEVFVKNFEKNNVSGEMTDFEVEVKEVASATEHTIQLRVTEVLLAYDEKTHERLSDTLQLVAEDMDRIWKESTKIQDKGKQVSEGSLVQDFPSSTNNILNVNNNMVGRDDQKERLLEDLTGSYSGAPKVIPIVGMGGIGKTTLAKEVYNHGSIVCRFDVHAWATVSQQHYIKEILLSLLQSTMKMDDTVKMLKMDDTVKTKDEAKRADTIKTKCEAELADMLQKSLKRKRYLIVLDDIWSCEVWDGVRQCFPIEDNAGSRILLTTRNNEVACYADTENLSLRMSFMDQDESWSLFKSAAFANEALPYEFETVGKQISEKCHGLPLTIVVVAGLLKSTRAIADWENVAKDVKSFVTNDPDEQCSRVLGLSYNHLTSDLKTCLLHFGIFPEDSEIPAKKLMRTWMAEGFLKLENDLEGEAEKCLQELVDRCLVLVCKKNLDGTKIRSCKVHDLIYDLCVREIQWENIFIMNDIVLDVLCSQSKYLTMRKMQPFKRVTGDEWYYGRNGLYRALLTPVHRQLRDHDNIDLLKRTHSIFSFHLEVSFLYSELKSELIHFKFLKVLELRHIEIDNFPLQILSLIWLRYLSLRHRRKKLDIPPEICRLWNLQTFIVQGPQTFIVQRTQIFIDQSLLITFPEEIWGLMQLRHLKLPRFYLPDCPSGSADKVSHMGFSNIQTISYLSPHCCTKEVIMGIQNIKGLGIYGFHTDSGLLNNLVHLQQLETLSFIFCFNLLPASAKAFPATLKKLKLERTCLSWSYLDIIAELPNLEVLKLMVHACDGNEWYPNVRGFNRLKLLLIERSFLKYWKATNNNFPVVERLVLNECHNLKEIPIEFAEIHTLQLIELSRCLPELEESAARIQQEQDELGNNPVDVHISDPCKYIIFIRVTLSFSFPQVKSYTKSYLALPHILSQK
>PHT28395.1 Capsicum_baccatum
MFQVKTANERNENTVDMAHASVASLMGTIESLLTSNVPMPSLSCDQREEFCALHEKVSSLEVFVKNFEKNKVSGEMTDFEVEVKEVARAAEYTIQLRLTESVLGENKTKKKRARRRFRQRLQLVAKDMDRILKESTKIQNKGKQVSKESLVQDFSSSTNDIPNMVGRDDQKEHLLEDLTEGYSGEPKVIPIVGMGGIGKTTLAKEVYNHESILRCFDVRAWATVSQQHNIKEILLSLLQSTIKMDDTVKTKGEAELADMLQKSLKRKRYLIVLDDIWSCEVWDGVRQCFPTEDNAGSRILLTTRNNEVACYADTENLSLWMSFMDQDESWSLFKSAALSSEELPYEFKTVGKQIADECHGLPLTIVVVAGLLKSKRTIEDWKSVAKDVKSFVTNDLDEQCSRVLGLSYNHLTSDLKTCLLHFGIFPEDSEIPAEKLMRLWMAEGFLKLENDLEGEAEKCLQEIVDRCLVLVCKKSRVGTKIRSCKVHDLIYDLCVREIQRENIYIMNDIVVDVSDSKCLPLVMRKMQPFKRVTGDEIDCFPYGLYRALLTPVHRQLRDHDNNDLLPFYFLFWS
>PHT28397.1 Capsicum_baccatum
MADLEIEVKEDASAAEHTIQLRVTEVVLANDEKTHERLSDTLQQVAEDMDCSRKESTKIQDKGEQVSKESLVHHFSSSTNDILNFNNNMIGRDDQKERLLEDLTRSYSGEPKVIPIVGMGGIGKTTLAKEVYNHESILRRFDVRAWAIVSQQHNIKEILLSLLQSRIKMDDMVKTKDEAELADMLQKSLKRKSRLSMQMNFMDQDESWNLFKSAAFSNDALSSEFETIGKKIAEKCHGLPLTIVVVAGLLKYKREIEDWESVAIDVTSFITNDPAEQCSHVLGLSYNHLTSDLKTCLLHFGIFPEDSEIPAKNLMRSWMAEGFLKLENDLEGVAEKCLQELVNRCLVLVCKKSLDGTKIRSCKVHDLIYDLCMREIQRGNVFTMNDIVLDYSDSECRYLSMQKMQPFKRVTGDEIFYCPFGLYRALLTPVHRKLRDHDNNDLLKRTCSIFSFHFEDLIFSRVLKSELIHFKLLKVLEMGHGEIDNFSLQILSLIWLRYQSLQCHEENLDIPPEICRLWNLQTFIVQGYLYS
>PHT28417.1 Capsicum_baccatum
MVSWLDTEWFQFQRIAERVGLFLWDELIIENSSVFKLAHLLMNIFSIELVVMNLCFTNLKASTSAEVGLFIKQLLESSPDIFREYLIHLQENMVTVITASTSGARNIHVMKEFLLIVLTDMPKDFIHHDKLFDLLARVGALIREFFVNVEQGLYKDLWSRVLDVAYEAKDVIDSIRVSDNGLLHPIFSLPKTIKKTNIIKEDVSNLHEKIPMNKSLIVENSPKNPVERKLLTTDKIIVGFKEETNWLIRKLTSGPTNLDVISITGMPGSGKTTLAYKVYNDKSVCSHFDLRAWCTVDQDYDEKNLLVELFNQVTGSDLKFSEEIDVADNLQIKLHGNRYLIVLDDVWDVDTWDDLTRPFPEVKKGSRIILTTRQKEVAFHGRGNTDPLNLRLLRPEESWELLEKRAFGEQSCPDELLDVGKEIAKNCKGLPLVADLIAGVIARTEKTKSVWLEVRNNLNSFILNSEVDVMKVIELSYDHLPLQLKLCYLYIVKFSKDTRIQIHAWKSYWCVEGLVEQTEMMSVEEAMEIYLDNLISSSLVIAFNEIGVDPTCQLYDLVHDFCLIKARQEKFFGQISSSDPSSYSDLMPRIVTIGCDKEHFGPNNFILFSTKTKRHSGKYLYSLRITGDKMEDHLSDGCHLRDLRILRVLFLHPSFMIVKDSLLSEICMLNHLRFLGIATEVKSLPSSFSNLRNLETLVVSNEGSTWVLLPSIWDLVNLQVLKVTACSFFDLDIHEPIPITEDTKLENLRQLGKLVLSYSKETEDIFKRFPNLQELSFVLKDGAILVPEIRFPN
>PHT28418.1 Capsicum_baccatum
MKRVPMKLSRANLDLLKNIELLMEDLKHSYLKAPDSCQWSFPMNDGPLFMHLLHIHLKDLLDSHAYSVALIKEKIWLVKEDLEFIRSFIASIDEELCKDLWARVLDVAYEAKDVIDSIIVRDNGVLNLIFSLPVTIQKVRLIKEDVTNLLDKIPKNRSRNAVNSPKNPVESKSFTGGKVIVGFKEETNWLISKLTSGPKDLDVISITGMPGSGKTTLAFKVYNDDSVCSHFDLRAWCTVDQEYEEKSLLVKLFNQVTGSDLKFSEDIDVADMLRRQLYGKRYLIVLDDVWDTSTWDDLTKTFPEVKKGSRIVLTTRLKEVAFHGKGNTDPLNLRLLRLEESLEKKRAVWLEVRNNLNSFILNSEVDVMKVIELSYDHLPHHMKPCFLYLASFPKDSKISRDKLKMFWRAEGLVEQIKIKSLEEVMEIYLENLISSSLVTSLNEIGDFPTCQIHDLVHDFCLIKARAENLFGKISSSDPSFSSSDLMPRIVTINYDKEHFGPNNFILLDSKMERHSSKHLYSFLISGDKMKDRLSDTCHLRGLRLLRVLLLIGTEVKSLPSSFSNPWNLETLWVDNEESTWVLLPRIWDLIKLRVLSIKACSFFEMDTNEPILIAEDSKLEKLRVLESLVLSHSKETEDIFIRFPNLQRLRFVLQESWDYSTERYWFPKLDYLTELELLIEEEWKMGEEDTFVNLKYLELEEVTLAKWEFGEESFPVLEKLLLLGCRKLTEIPPNFGDIGSLKIIQLDESPQLEDSAMEIKQYVEDIRGEDKLQILGPNNIPLSKTSSSLLFFCLETKFTRVVYNVFDKFSTELLVNVK
>PHT28423.1 Capsicum_baccatum
MIEFLLIILTDMSKDFIHHDKLFDLLARVGAHTTKVSTLVRDLEEKSRNEESTDETRRATRDLLKNIELFKEDLKNDYLKAPDPSQCCFPMNDGPLFMHQIHLNDLLYSNAYSIVLIKEEIGLVKEDLEFIRSFFANIDQEFCKDLWARILDVAYEAKDVIDSIIVRDNDLIHFIFSLPYTVRKIKLIREEVSNFPEKIRKNKSLIVVNSPKKPVESKSLTAGKIIVGFEEETDWIISKLISKPKDLDVISITGMPGSGKTTLASKVYNDESVCSHFDLRAWCTFDQEYDEKKLLVTLFNQVTRLDLKFCEDIDVADKLRRKLHGKRYLIVLDDVWDTTTWDELTRPFPKVEKGSRIILTTREKKVAFHGKCNTDPLNLRLLRPKESWELLEIREFGKECCPDELLDVGKEKDENKHN
>PHT28426.1 Capsicum_baccatum
MERVTEKEQLRKEEEANNSSMSFSALREDIINVLDFVERLKNEEDQKPVDVDLIEKLKLKLTFICTYVQLSYSDLDQFQDIMTGKRQEVENLLRTIFDDVDNTIRCKYNMHHVLPSLTKNMDNCISSDHFSKSNATMVEEQLNFLLLNLHHLSKYRAEKIFQLVNEYGILQNVCRNVRDFHGLIVNGCIKHEIIENVLPRFQLMAESVGKFLWEDQIDQYSQLSELDEDDETDGDSQPSDLDEDDRTDGDSQLSELDEDDQTDGNSQLSELSEDDQIDGDFQLLKLANLLIKIIPIELEVLHICFTNLKASPSAEVEGFIKQLLETSPDINRQYLIHLQEHMVNVITPSTSGAQNIQVIMEFLLIILTDMPRDFIHHDKLFDLLARVGALTTEVSTLVRDLEEESRNKKSTDETSHATRDLLENIELLKDDLKHGYLKVPDSYQCCFPMNDGPLFMHLLLIHLNDLLDSNSYSISLIKKEIKLVKEDLEFIRSFFVNVEQRLYKDLWARALDTAYEAKDVTDSIIVRDNGLLHLIFSLPITMKKIKLIKEEVSNLREKISKNRSRNVVNSPKNPVEKKSLTTGKITVGFKEETNWLISKLTSGPKDLDVISITGMPGSGKTTLAYKVYNDEAVCSHFDLRAWCTVDQEYDEKKLLVKLFNQVTSSDLKFSEDIDVADMLRRELFGKRYLIVLDDVWNTTTWDDLTRPFPEVEKGSRIILTTRQKEVALHGKGNTDPLNLRLLSPEESWELIEKRAFGEQSCPDELLDVGKEIAENCKGLPLVSDLIAGVIAGREKEKSVWLEVRNNLNSFILNSEVDAMKVIELSYNHLPHHLKPCLIYLASFPKDREIQFDALQIYWRAEGLAEQTEVLQVYFDSLITSSLVTSFNEIGYRQTCQIHDLVHDFCLIKAREEKLFGKISSSGAFSSSDLMPRIVTINYDKEHFGSNNFILLDSKMKRHCGKHVYSLEITGDEMEDRLSDACHLRELRLLRVLILSPSIMMVKDSLFNEIGMLNYLRYLRIGTEVKSLPSSFSNLRNLESLFVENKGSTLVLLPSIWNLVKLRELSMDACSFFDFDTDEPILIAEGSELKNLRVLWTLMLSYSKDTVDIFKRFPNLQELSFVLNKSWDYSTERYCFPKLDCLTELVFLEVDFESSNTNDSGPSVPTNWSWDSHFPQNLKRLVLRDFPLTSYSLSTIARLNSLEDLFLERTIMQGEEWNMGEEDTFVNLKYLELDEVTLAKWEFGEESFPVLEKLKLSECRKLIEIPPNLGDICSLKIIQLVESPQLEDSALEIKQYVEDIMERKLEVLGPNNIPLFK
>PHT28428.1 Capsicum_baccatum
MVAVITPSTSGARNIHVMIEFLLIILTDVPKDIIHHEKLLDLLAHVGSLTREVSTLVHDIEEKSKSKGSTNRTNRETLDLLKNIELLKEDLKYVYLKAPDPYSNAYSISLIKEEIELVKEDLEFIRLFFVNAEQRLYKDPWARVLDAAYGAKDVIDSIIVRDNGLLHLIFSLPITTRKIKLIKEEVSNLPEKVPKNKSLIVVISPKKPVGSKPLTAGKIVVGFEEETQLIISKLTSVAKDLDVISIIGMPGSGKTTLVYKVYNDESVSRCFDIRAWCTVGQEYDKRNLLEKVYNQVTGPDLKLSENIDVADELRKHLLGKSADPLNLRLLRPEESWELLEKRAFGNDCCPDELLEVGKEIAENCKGLPLVSDLIAGVIAGREKKKSEWLEVRNNLNSFRLNSEVDVMKVIDLEVMKVIESSYEHLPHHLKPCLLYLARFPKDTTMETDELKMYLDNFHHLKDLLNKRR
>PHT28548.1 Capsicum_baccatum
MAQNYIDDMLNHLRRIESGGDSNNFKIDQIEALKMELRFLRTFSKYNHVLLPNSLVIISKKGKSIVEMLHIVFDEIPDECEASLILERLESQLLEFTEGSASLRYNYELNVSYLSEYMDCLDENLNDVLTYLEWGTRSQPSLTNEEILQTKRFTKQLKIVQKKMRFLRYLYLTKINGYVDHEKLQGLETRIQFMADNVGQLCFVFWIYGDEDETNSEEDDDDTDEDGDDIESKLPYILFLVVIVKLEMQKIFLSELTASKFSQSRIFKDKKLSKGFSYYLRKMLLYLRNEKLKNFTANVTARNIDVAIEFLLVFLSDVPNDVINGKRLNEVLANIGGLVGDILCVIQMLLAGSIIKEDASKIDIRTIQILEKIEDLKSQVETYYKSLKFTPSHEFPTVGGLSFLDSLLGKLNEMLKSETSLDLMMKPHICILEKEISSLIYAFKDAAKVQHEREILKDLQKRTINLAYEAEVAIDFILVRYNVLWHSFWSLPAIIKEIDHINVEVREMRSANLSSRPCFTVKHVATQHSNPMTAEEIVGFRNDTEKMIQYLTRGTNELDVVPIVGMGGQGKTTIARKVYNHDIVISHFDVRAWCIISQTYNRRELLQDIFNQVTNSNDKGDKDDVLADILKKNLTRKRYLIVLDDMWDGAAWDDFCLCFPDVGNRSRIIVTTRLEKVGEHVKRYTDLYFLPLLTPDESCKLLQKKVFQEEDFPLELQDVSLAVAKRCRGLPLVVVLIAGIIKKRPMEESWWHEVKNALFSYLGESEEYSLSTMQLSYDNLPDHLRPCLLYIGMFPEDARIPVSKLISLWIAEGFMQNVESGRLMEEAAEGYLMDLISSNVVMVSKREHNGKVKYCHVHDVVLHFCMERSREEKFMLAVKGHRSQLQPSGCKENRVRFSFSTEHSNFTSQGSKIRTPSHQHVRSLITTNQSCEICFDLFDQISEFRLLKVLDLSSHGDGVLRSATLKPLIHLKYLAVSVYQFVFHPELHLSHLETLIVKGIDCSVLPASFWKMEKLRHVELHTAEFDLENNLQQIFEESSKLENLRILRRVVIKIGDADSVDMLLWMCPNLRELDIHADSVKADSAEIFPTLERLTQLQVLRLSIESSIVVSKLHLPSNLRKLVLSRYTRGIGSCGSESVISESMISVIAGLPSLECLSLKLEDLVYESEEWCLRDITFHKLKFLKLDSLNISRWDVSEESFPMLETLVIKDCDDLEEIPLSFADIQTLKQIKLIDCHESLEASTVRIKEEVESIEGCDRINLILFKVSRNIISRSITSVSL
>PHT29021.1 Capsicum_baccatum
MERLKNEENQTALRKDLIEELQLVLAFICTYVQLSYSDLEQFEDVMTVHRREVKDLLRSILYDVDINVAVKYDLHHVLRSLRDNINRCISSHHRPKCATMTDEQLNFLLLNLHYLSMYLCEQIFPLVTQYESLQKLCGNMKDFHGLILNGYVEHEIVECVLPQLQRMAERVGLFLWDDLTYAEYAHLLMKIIPIELEVMQICYTNMKASTSAEVERFIKQLLEASPDILREYLIHLQEHMVSVITASTSGARNIHVIMEFLLIILTDMPTDFIHHDKLFDLLARVGALIREVSTLVRDVEEQSRNKESTNGTNRAALDLLKNIELLKEDLKYVYLKAPDSYQCCFPMNDGPLFMHLLLIHLNDLLDSNSYSIALMKEEIGVLKEDIEFISSSFVNIEQRLYKDLWARVLDVVYMAKDVIDSIIVRDNGLVHLIFSLPITMKKIRLIKEDVSRLLEKIPKNKSLIVVNSRKNPVERKSLTTRKIIVGFKEETNWLISKLTSGPKDLDVISITGMPGSGKTTLAYKVYNDISVCSRFDLRAWCTVDQEYDEKKLLVKLFNQVTGSDLNFSEDIDVADMLRRQLFGKRYLIVLDDVWDTTTWDDLTRPFPDVEKGSRIILTTRQTEVAFHGKGNTDPLNLRLLGPEECWELIEKRAFGKESCPDELLDVGKEIAENCKGLPLVADLIAGVIAGREKEKSVWLEVRNNLNSFILNTEVDVMKVIELSYDHLPHHLKPCFLYLASYPKDTAVDREILKTYWCAEGFVEQTGTKCLEEEMEIYLDKLVSSSLVIAFSEIGDYPICQLHDLVHDFCLIKAREEKLFGFINSSDPSSSFSDLMPRILNIDYDKEHFGPNNFVLLDSKMKSKHLYSLWITGDKMEDHLSDLSHLRDLRLLRMLQLEPYFMMVKDSLLNEICMLNHLRFLHIGTEVKSLPSSFSNLWNLETLSVSNRRSTLVLLPRIWDLVKLRVLVMDACSFFDMDTDEPILIVEVSNLENLRYLGKLMLSYSKGTEDVLKRFPNLQSLVFDLKESWDHSTERYWFPKLDFLTELEFLRVDFESSNTNDSGPSVATNWSWDFHFPSNLKILSLWDFPLTSDSLSTIAKLPNLKELFLRRTIIQGEEWNMGEEDTFENLKFLYLDEVTLAKWEFGEESFPVLEKLELWGCHKLTEIPPNFGDIGSLKIIKLVKSPQLEDSALEITQYVEDNTGVDKLQILGPNDIPLSKTDPESLEGWEGEVTFG
>PHT29023.1 Capsicum_baccatum
MEKQGETTKGKANNFEVSFSALRKDVVNVQDFMERLKNEEDQNAVDMADQIEELKFQLAFICTYVQLSHCDLEEFKDEMSDSRQMVENLLRQILVGCQYNMDHVLPSLMDNIDDCISSCHHSTPSATMTDEQLNFLLLNLHHISMHLAEQIYPLETQYEILQKVSGNMKDFHGLIVNGCIEHEIVQYVLPQLQRMAERVGLFLWNDRTYGDSRQFKLAHLLMKIIPIELEVMQICYTNLKASPSVQVGRFIKQLLETSPEVLREYLIHLQEHMVTVITASTSGARNIHVMIEFLLIVLTEMPKDFIHHDKLFDLLARVGALIREVSTLVHDLEEKSRNEESTDETTLDLLEEKLELLKEDLKNDYLKAPDSFQWCFPMSDGPLFMHLLLIHLNDLLDSNSYSIGLIKEEITLVKETLEFIRSFFVNVEQGLYKDLWARVLDVSYEAKAVIDSIIIRENGLLHFIFSLPITIKKINIIKEDVSQLPEKIPKNKSLIVVNSPKNPVERKSLTTGKIIVGFEEETNWLITMLTSGPKDLDVISITGMPGSGKTTLAYKVYNDKSVCSHFDLRAWCTVDQDYDEKDVLVKLFNQVTGSALKFSKDIDVADMLRRQLFGKRYLIVLDDVWDTATWDHLTRPFPDVEKGSRIILTTRQKEVAFHGKGRTDPLNLRLLRPEESWELLEKRAFGKESCPDELLDVGKEIVQNCKGLPLVVDLIAGVIAGREKTKAAWLEVRNNLNSFILNSKVDVMKVIELSYDHLPHHMKPCFLYLARYSKDTKIDRDLLKIYWRVEGLVEQIEKMSLEEVMDNLISSSLVITFNEIGDDPTCQLHDLVHDFCLIKAKEEKLFGRISSSAPSSSSHLMPRMLTIDYDKECFESNNFILFSSKMKRHSGKHLYSLTITGYKMVDSLSDACHLRDLRLLRVLFLGDSFMMVKDYLLSEICMLNHLRSLHIATEVKSLPSSFSNLRNLETLWVINKGSPWVLLPRIWDLVKLRILSIDACSFFDMDTDEPILISEDSKLEKLRELERFVLSYSKDIEDIFIRFPNLQRLVFYLKESWDYSTERYWFPKLDFLTELELLRVDFISSNTNDSGPSLATNWSWDSHFPSNLKILSLWYFPLSSDSLSIITTLFNLEELFLIRTILEGGEWNMREDTFVNLKCLELDEVNLAKWEFGEESFPVLEKLALRRCRTLTEIPPKFGDITSLKIIELEESPHLEDSALEIKQYVEDMTGEDKLQILDPNKIPLSKTETRIMTGYGTDQDRGNQSSRGKEKCDE
>PHT29025.1 Capsicum_baccatum
MTVENKSFTAGKIIVGFKEETNWLIRKLTSGPANLDVISITGMPGSGKTTLAYKVYNDESVCSHFDLRAWCAVDQEYHEKKLLVKLFNQVTGSDLKSSEDIDVADKLRKQLYGKRYLIVLDDMWDTITWDDLTRPFPDVVKGSRIILTTREMKVADPLNLRLLRPEESWELLEKRAFGEESCPDELLEVGKEIAQNGKGLPLVVDLIAGVIAGREKSKSVWLEVRNNLNSFILNSEVDVMKVIELSYDHLPHHLKPCLIYLASFPKDSEVDRDELKKYWRAEGLVEQTEMKSVEEVIDNLISSSLVIAFNGIDLMPRILNIAYDKEYFGPNNFVLVDSKMKRHSCKHHYSLKIDGDEMEDRLSDACHLRDLRLLRVLILEGSFMMVKDSLLNEICMLNHLSLFVDNKGSTWILLPSIWNLVKLRVLGMDACSFFNMDSDTPILIAEDSKLENLRELGNLVLSYSKETENIFKRFPNLQELSFVLKESCDYSIGRYWFPKLDFLTELEFLTVDFESSNSNDSGASVAINWSWDFHFPSNLKTLLLYDIPLTSDSLSTIVRLPNLEELFLTGTIIQGEEWNMGEEDTFENLKLLDLDEVTFSKWEVGEESFPVLEKLELSRLILGMVVEFTRSKNQPPISIWSIQADTVQHSTRVNTSFIYEHTPHIPSSRIFKASIIDSHNLMPKLTPQAIYSIEFVQGNGGAKNINFLWHDASRTSSKVYTQRRDRLVIKSLCGGLVAAWEEGMKLQNHTPVKTTHVKPSPRSQKGRRYSPFSCGGCHCGDGAAPLAMLKALGLSWSPSFCIPYIPYANRIYLQFHNVDVTLRKRRA
>PHT29026.1 Capsicum_baccatum
MDHVLPSLMDNINDCISSCYHSTSSAMMTDEQLNFLLQNLQYLFMYLAEQFFPLVTQYEILQKVCGNIRDFHGLSFNGYVECKIVEYVLPQLQYMAEKVGIFLWDDLTSEESKVLKLPHLLMKIIPIELEVMHICYTNLKAAPSEEVGRFINQVLETSLEVLREYLIHLQEHMITVTAPSMSGARNIHAMIEFLLIVLIDMPKDFIHHNKGFDLLARVGALIKEVSTLIHNLEEKSMNEESTDETSCAALDLQKKIGMVKEDLEFIRSFFPSIDQKFCKDPWARVLDVAYVAKNIIDAIIVRDNGLLHLIFSLPITMKKIRLIKEDVSQLPEKIPKNESLIVVNAPKNTLERKSLTTGKIIVGFKEETNWLITKLTSGPKDLDVISITGMPGLGKTTLAYKVYNDKSVCSHFDLRAWFTVNQEYDEKNLLVKLFNQVTGSDLKFSEDIDVADKLRRQLFGKRYLIVLDDVWDTTAWDDLTRPFPEVEKGSRILSTTWQTEVALQGKLNTDPLKLRLLKSLCMESATLILSSFGC
>PHT29028.1 Capsicum_baccatum
MERVKENEQVRKEEEASNSMVSFSALREEVVNVLDFMERLKNEEDQKAVDVDLIEKLKLKLTFIGTYVQLSYSDFDQFEDIVTGERQEVENLLRTILDDVDNTISSHHRSKSDGTMMEEQLNFLLLNLHHLAKYRAENIYPLVTKYGILQNVCANIGDFHGLIVNGCIKHEIIENVLLQFQLMAESVGNFLWKDQIDQDSQHSELDKDDQNDGDSQQYELDEDDQTDGDSQLSELDEDDHTDGDSQPSELDEDDQTDEDSQPSEMDEDDQTNGDSQPSELDKDDQTDGESQQYDLDEDDQNDGDSQQYEPDEDDQTDGDSQLSELDEDDHTDGDSQPSELDEDDQTDGDSQPSEMDEDDQTNGGSQPSELDKDDQTDGDSQQYELDEDDQTDGDSQLSELDEDDHTDGDSQPSELDEDDQTDGDSQPSEMDEDDQTNGGSQPSELDKDDQTDGDSQQLMETLNPSSWMNDQTDGDSQPSELDEDDQTDGDSQPSKLDEDDQTDGDSQKSEIDKDDQTDGGSQPSELDEDDQTDEDSRLFKLAHLITKIIPIELEVMHICYTNLKASPSAEVRRFIKHLLETSPDNLGEYLIHLQEHMVTVITASTSGARNIHIMIEFLLIILTDMPKDFVYHEKLFDLLGRVGVLIKEVSTLVHGLEEKSRNEESIDETSCATLDLLKNIELLKKDLKYVYLKSPDSYQYCFPMNDGLLFMHLLHIHLKDFPDSNAYSIVLIKEEIGLVKEYLEFIRSFFRNVEQGSYKDLWAHSLDVAYVAKDVIDSIIVRDNGLLHLIFSLPISIKTISLIREEVSNLLEKIPKNRSRLVVNSPKKSLTGAKIILGFKEETNWLISKLTSGPKDLDVISITGMPGSGKTTLAYKVYNDESVCSHFDIRACKDIDVSDKLRKQLYRKRYLIVLDDVRDTATWDDLTRPFPEVEKGSRIILTTRQKEVAFHGKCNTDPRNLRLLSPEESWELLEKRAFGEQSFPDELLDAGKEIAKNCKGLPLVADLIAGVIAAREKTKSVWLEPCFLYLASYPKDTTMARVSLKMYWCAKGLVEQTEMMSVEEMMELYLDNLISSILSSLSLSSKVSRHSAKHLNSLFMTGYEMEDRLSDACHLRDLRLLRVLVLKSSFMMVKDSLLNKIGMLNHLRFLFIGTEVKSLPSSFSNLWNLETLFIDNGGSTLVLLPRIWDLVKLRGLFMNSGSFFDLDTDEPILIAEDSKLENVRELETLVLSYSKETEDIFKRVPNLQRLVFDLKESWDYLTKRYWFLKLDSLTELDYLRADFESSNANDSEPSSTTNWSWDFHFPSNLKTLVLCDFPLTSNSLSTIVRLPNLEDLFLTRTIIKGDE
>PHT29029.1 Capsicum_baccatum
MKDFHGLIVNGCIKHEIVQYVLPQFQLMAERVALFLWDYRLYGGSRLFKIAHLLLKIIPIELEVMHICYTNLKDSPLSVEVGRFINQLLETSPEVLREYLIHLQEHMITVITPSTPGARNIHVMIEFLLIILTDVPNDFIHHDKLFDLLARVGALIREVSTLVHDLEEKSRNEESTYETSCATLDLLVEKIELLKEDLEHVYLKAPEPCQWCFPMNDGHLFMHLLLIHLQNLLDSNAYSIALIKEEIGLLKEALEFIGSFLVNVEQGLYKDLWARVLDVAYEAKDVIDSIIVRDKGLLHLIFSLPITIKEIRLIKEDVSQLPEKIPKNRSLTIVNSPKQPVESKSLITSKIIVGFEEETNWLISQLTRGQKDLDVISITGMPGSGKTTLAYKVYNDKSVCSHFDLRAWCTVGQDYDEKNLLVKLFNQVTGSYLKFSEDIDVADELRRKLHGNRYLIVLDDVWDIDTWDDLTRPFPNVKKGSRIIFTTRQMEVAFHGRGTTDPLNLRLLRPEESWELLEKRAFGKESCPDELLDVGKEIVQNCKGLPLVVDLIAGVIAGLEKSKAMWFEVRNNLNSFIFGSEVDVMKVIELSYNHLPHHMKPCFLYLAKYPKDTKIRIDLLKVCWRAEGLVEQTEMKSLEEVMENYLDNLISSSLVIAFNEIGDSPSYQLHDLVHDFCLIKARREKLFVWINSSVSSSSSDLMPCIVNIYYHKEHFELNNFVLFSSKMERHSNKHLYSLWMTGDEMEDRLFDACHLRDLRLLRVLFLDSCFMMVKDSLLNEIGMLNHLRFLSIGTKVKSIPSSFSNLRNLETLLVDNKGSTLVLLPSFWDLVKLRVLSVDDCSFFDLDTDESILIAEDSKLENLSILETLWLSKDTEDIIKRFPNLQTLRFVLKESCDYSTERYWFPKLDFLTELDFLCVNFESSNDSGPSLLTNWSWDFHFHFNLKTLWLSDFPLTSDSLSTIAGLHNLEVFGLMRTVIQEEEWNMGEKDTFVNLKYLELEEVTLAKWEFGEESFPVLEKLVLLRCCELEEIPPSFGDIYSLKIIQLIECPQLEDSALEIKQYVEEMAGEDRIQILGQDNIPLSKTGDDPVHTYSVGVGEGGDHLALPTRPRPSFAGGTFRTPDLSTPCWLNFVTGAYFASVQADPDRVQINAHLTYLVFTRATIRIPHLGKMIRQSNKLQQLWVRGYVDEIGLEDIATYCKDLETLGHFLMRKNRVYP
>PHT29324.1 Capsicum_baccatum
MPIATQTLPTNPIVQTFCIESFPEEVAAQLVSKTYPPLEDMCNVINESQVSEGFKDVGQGKRSEPMSLCCCKDSNVCLAHRINHVLDISLKLDNDSLESESSKSVCGLDYSLFRHNVLFEDSLFTPNEPSGASDVDGMACLGSYSLYANPLWCDNIPPQDENLFLEYESNLKGKECVVSEMSTLGSTLGVHDDQFTLKCSSLLEHVNSVLKNSQVSDDVYRIELDNALDSLNILCGKSIAISFVHRDHVYKNVFVRECGSDIVGKGRASLGLGPWLIFPFDPGTLLECGNLDTLHLMLGQEDKQCLIMGAKEGRKGMDSRSNPFQEGEDDTEWPPWTKLVTREINLSVESLVMDSSLEMLDSWEIEVTLVPANCTEQRVTSAYQSLLALQVFLEDTIKETNDIKTLKALEKRIKRVVYRAEDRVYSSLRDIILAELARTSSLGKIIVEENTVVGMKDDFNTILDRLIAQTDELTVLSIVGMDGMGKSTLARKIYENSTIRNRFDKHAWLTISEEFNVRNMVLELVSSINRDRTDENDLKKSNDQLVESAYRGLKGRRFLIVIDDLWSTEAWDQMQRIFPNDNNKSRILLTTRFNYVADYASPDISPHDMPFLSFDDSWDLFTKRLFQEEPCPPQLEEIGKHIDFSRVISELVHLRYVAATIEEVPSLAKLWNLQTIILHNSTTRDLHLPQEIWTMSEIRHLKIGWKIHMPNPLESESRSIEEQPLILNNLQTLDLFSSPFVAEILRRTPNLNKLKIRGVSCEWSDFMIRIFLLECLETLHIYASGSHVNDKGKFMLYYFSLAPIDLQREFFPLNLKQLRLEGTNISWEEMVVLSNLPNLEVLKAHFGFYGTDWILNEDVVFQKLKYLRLEYECPERWEIASDNFPMLEQLVLQGFTKLEIPPSIGDISTLKLIQLKYCGSRIESSAMQIQQEQQSYGNYELQTTLARKVYDDSSIRPRFDTCAWVTVSEEYNERQVLLELVSSISRDRTYNNQEMSNDQPMEIVYRGLKGRRFLIVTDDIWSTEAWDQIQRIFPNDNNKSRILLTTRLKYVADYLSLDFPPHDMSFLSLDDSWNLFSERLFREESYPSHLEEVGKHIVQQCRGLPLSIIVIAGLLGKMEPTHDNWKKVEENLNSFFVSIYEQCQTIFSMSYNWLPQHLKACFLYIGGFPEDEEISVPKLIRLWIAEQFVKERKDKSMELVAEEYLEELIQRSLILVHK
>PHT29327.1 Capsicum_baccatum
MAYAALSSLMHTLQKLLHSKSSLICGTSILQQHVESVYQSLCALQVFLEDTTNEVNDTENLKVLEKKIRDVVYKAEERIDSSFRRIITLADRYKRERACKSFNDELQKVEKELESLKIEVMQIEFSKSAEATTYSSSSRKYSTEQNTLVWMKDEFNTILDRLTDQTNDLTFISLVGMGGIGKTTLAREVYDNPSIRCRFDKLAWVTISEVYDERQMFLELVSSIIRNRTDDNNQKMSNDQLIEVAYRGLKDIEIIVSKLIRLWIAELFVKGRSNKRLEVVAEEYLDELIDRSLILAGTRKPDGRMITCKIHEPLRQLCIREGQFENFMHVLNDNDCSFSEGIHIYPRRVMLLSLGTHWNHLYVPRHWSGNTTNTIYSLIFTGNSFQVYRMPQFVSHFKLLKVLDVFSINSNFSWVISKLVHLRYVAANIDGAPSLAKLLNLQTLILRNLGPK
>PHT29706.1 Capsicum_baccatum
MTRILVSKSNAIIPFISSFYILRSSSIRPYSSLKGKVGVRINVENEVKCLDDAVNLFNRMVRMKPLPSLPVFCKLLKTMINMKHYYAVISLFREMRKLDIPINEFMLNNVINNYCLMHRVDCAFSLLPIHLKSGITFNVVTFTTLIRGLFAENKVTDAVVLFKNLVREKMCEPNEIMYGTVMNGLSKRGHTEKTLSLLRLMEQGNTKPNIYIYSVVIDAFCKDRNLDAAISILNEMKRKGIPPNIVTYSSLIDGSCKLGQWEKVKTLFSEMVNLNIYPNVHTFSILIDGLCKEGKVEDAEEIMKHMVEKGVEPDIITYNVMMDGYCLCGQVDRARRVFDIMIDKCIEPDIFSYSILINGYCKRKNLAEAMQLFGEISQKGLKTETVTYSTILHGLFEVGRIGDAKRVYAEMLSAGPKPNIYTHSTVIDGYFRYGLVEEAMSLFNKLKINREDTDIELYTVVINGLCKNGKLDEAHAIFEKLSLIGLLPNVRTYTVMINGFCLQGLLDEAKSMLRKMKKNSCLPDNVTYNVFVQGFLRWSKFSEMRTFMVEMADRGFSFDASTAGFLVNVVRENPSVLDMIPELHSKNNVVINGLCKNRKLDEAHAIFGKLSSIGLLPDVRTYTVMINGFCLEGLFDEVKVAEVEKMAIRTPLELSGQASEEVSFSALRKDVVNVLDFMERLKNEENQTALRKDLIEELQLVLAFICTYVQLSYSDLEQFEDVMTVHRREVKDLLHSILYDVDINVAVKYDLHHVLRSLRDNINRCISSHHRPKCATMTDEQLNFLLLNLHYLSMYLSEQIFPLVTQYESLQKVCGNMKDFHGLIVNGYVEREIVEYVLPRLQRMAERVGLFLWDDLTYVEYAHLLMKIIPIELEVMQICYTNMKESTSAEVERFIKQLLEASPNILREYLIHLQEHMVSVITASTSGAQNIHVIMEFLLIILTDVPTDFIHHDKLFDLLARVGALIREVSTLVRDVEEQSRNKESTNGTNRAALDLLKNIELLKEDLKYVYLKAPDSYQCCFPMNDGPLFMHLLLIHLNDLSDSDSYSIALIKEEIGVLKEDIEFISSSFVNIEQRLYKDLWARVLDVAYMAKDVIDSIIIPKNKSLIVVNSRKNPVERKSLTTRKIIVGFKEETNWLISKLTSGPKDLDVISITGMPGSGKTTLAHKVYNDISVCSRFDLRAWCTVDQEYDEKKLLVKLFNQVTGSDLNFSEDIDVADMLRRQLFGKRIILTTRQKEVAFHGKGNTDPLNLRLLGPEECWELIEKRAFGKESCPDELLDVGKEIAENCKGLPLVADLIAGVIAGREKEKSVWLEVRNNLNSFILNTEVDVMKVIELSYDHLPHHLKPCFLYLASYPKDTAVDREILKTYWCAEEFVEQTGMECLEEEMEIYLDKLVSSSLVIAFSEIGDYPICQLHDLVHDFCLIKAREEKLFGIINSSDPSSSFSDLMPCILNIDYDKEHFGPNNFVLLDSKMKSEHLYSLWITGDKMEDHLSDLSHLRDLRLLRMLQLEPYFMMVKDSLLNEICMLNHLRFLHIGTEVKSLPSSFSNLWNLETLSVSNKISTLVLLPRIWDLVKLRVLVMDACSFFDMDTDEPILIVEVSNLENLRYLGKLMLSYSKGTEDVLKRFPNLQSLVFDL
>PHT29713.1 Capsicum_baccatum
MMSVEEVMEIYLDNLISSSLIIAFNEIGYYPHCQIHYLVHDFCLIKAKEEKLFVRISSSDPSASSHLMPRMVTIVYDKEHFGPNKFVLIDSKMKRHSGKHLFSLSITGDEMVNSLSDACHLREFRLLRVLQLDPSFMMDIVDVLVFMERLKNEEDQNAVDIVDQIEELKLELAFICTYVPLYHCDLEELEDAMIELPPPEYNHRCKYRAEQIYPLESQYEILKNVSGNIKDFHGLIVNGCIEREIVEHVLPQFQLIAERVGLFLWNDRLDGDSRLYKLAHLLIKIIPIELEVMQICYTNFKASPSAEVGCFIKQLLETSPDILREYLIHLQEHMVTVITPSTSGARNIHVMIEFLLVIVTDMPKDIILHDKLFDLLAHVVPLTREVSTLVRELVEKSRSEESTDETSRATRDLVENIELLKEDLEKVKEDLEFIRSSFVNIEQELNKDLWARVLDVAYEAKDVINSIIVRDNGLIHLICSLPITIKKIKLIKEEVSNISEKIPKNRSLTVVNCTKKTVERKSLTAAKIIVAFKEETNWLISKLTSGPKDLDVTSITGMPGSGKTTLAYKVYNDESVCSHFDVRAWCTVDQEYNEKKLLVKLFNQVTGLDLKFSDDIDVADELRRKLHGKRYLIVLDDEWYTTTWDELTRPFPKVEKGSRIMLTTREKKGAFHRKCNTDPLNHRLLSLEESRELLEKRAFGKESCPDDLLNVGKEIAQNCKGLPLVESLQDTTLDRDVLKILWRAEGFAEQTEMMSLEEVMEIYLNNLISSSFVIALNEIGDFPTFQIHDLVHYFCLIKAKEEKLFGKISSSDPSSSDLMAHTVVIDYDKEHFEHNNFVLFSSKIKRHSGKHLYSLAIAGDKMEDRLSHACHLRDLRLLRVLDLHPYFMMVKNSLLNEICMLNHLRFLCIGTEVKSLPSLFSNLRNLETFVVINDGSTLVLLPIIWDLLKLRVLSIYACCFFDLDREEPILITKDSKLENLRVLESPVLSYAKGIKDIFISFPNLQRLTFVPMRN
>PHT29719.1 Capsicum_baccatum
MPSWSRLAPLGFRSPLRVTAPTQGTLNDSTNEEIGLVKEDLSFFTNIDQEICKDLWARILDVAYEAKDVIDSIIVRDNGLIHFIFSLPLTIKKIKLIKEDVSNISEKIPKNKRLNVVNSPKKPVESKSLMGGKISVGIKEKTNWLIRKLTSGPANLDVISITGMPGSGKTTLAYKVYTDESVCSHFDLRAWCTVDQEYCMQRGIGSDLKFSDEIDVADKLRKQLYAKRYLIVLDDVWDTTTWDDLTRAFPEAEKGSRIILTTQQKDVAFHG
>PHT29720.1 Capsicum_baccatum
MENEGERKNNFVDIVDVLDFMERLKNEEDQNAVEIVDQIEELKLELAFICTYDQLYHCDLEELEDTMIELPPPEYNHRCKYRAEQIYPLESQYEILKNVSGNIKDFHGLIVNGCIEREIVEYVLPQFQLMAERVGLFLWNDRLDGDSRLYKLAHLLIKIIPIELEVMQICYTNFKASPSAEVGCFIKQLLETSPDILREYLIHLQEHMVTVITPSTSGARNIHVMIEFLLVIVTDMPKDIIHHDKLFDLLARVVALTREVSTLVRELEEKSRNEESTDETSRATRDLLENIELLKEDLEKVYLKAPDSWQWCFPMSDGPLFMHLLHIHLKDLLDSNSYSITLIKEEIGQVKEDLEFIRSSFVNIEQELNKDLWARVLDVAYEAKDVINSINVRDNGLIHLIFSLPITIKKIKLIKEEVSNISEKIPKNRSLTVVNCTKKTVERKSLTAAKIIVAFKEETNWLISKLTSGPKDLDVTSITGMPGSGKTTLAYKVYNDESVCSHFDVRAWCTVDQEYNEKKLLVKLFNQVTGLDLKFSDDIDVADELRRKLHGKRYLIVLDDEWYTTTWDELTRPFPKVEKGSRIMLTTREKKGAFHRKCNTDPLNHRLLSLEESRELLEKRAFGKESCPDDLLNVGKEIAQNCKGLPLVESLQDTTLDRDVLKILWRAEGFAEQTEMMSLEEVMEIYLNNLISSSFVIALNEIGDFPTFQIHDLVHYFCLIKAKEEKLFGKISSSDPSSSSDLMPRTVVIDYDKEHFEHNNFVLFSSKIKRHSVKHLYSLAIAGDKMEDRLSHACHLRDLRLLRVLDLHPYFMMVKNSLLNEICMLNHLRFLCIGTEVKSLPSLFSNLRNLETFVVINDGSTLVLLPIIWDLLKLRVLSIYACCFFDLDREEPILITKDSKLENLRVLESPVLSYAKGIKDIFISFPNLQRLTFVPMRN
>PHT29724.1 Capsicum_baccatum
MVTVITASTSGARNIHVMIEFLLVIVTDMPKDIIHHDKLFDLFARVGALTMEVSTLVRGLEEKSRNEESTDETSRATRDLLENIELLKEDLEQVYLKAPDSCHWCFPMSDGLLFMHLLHIHLKEDLEFIRSSFVNIEQELNTDLWHIKLIKEEVSNISEKIPKNRSLTVVNCIKKTVERKPLTAAKIFVGFKEETNWLISKLTSGLKDLDVISITGMPGLGKTTFAYKVYNDESVCSHFDVRAWCTVDQEYDEKKLLVKLFTQVTGLNLKFCEDIDVADELRRTLHGKRYLIVLDDVWDTTTWDELTRPFPKVEKGSLEKKKAVWLEVRNNLNSFILNSEQGVSKSFFHSFKRQNPISSAMLSSPPSLCAAAMSSTESLLPPDSSDFNCVTFKFINFGRQAHTTWSDISTSLSPSEP
>PHT29760.1 Capsicum_baccatum
MTEVAVNYLVEKLLELGRENVELITGVQDDVNNLVADLQILKAFLKDASKIDRDAQGWKQSLKEIRNVLYKAEDSVDKFLDEAKQHQDTHKAVKWIDIPYWSKVRNVAKEIQSIRNKVKDLQVKYKHLLEATQLDNLSSTTPQPRQLTLSDEDDVVGFEEEANIVIDRLINGSKNLESVPIVGMPGLGKSTLARKVYKDSRITFEFFSCIWVNVSRSYNKTEVLLSILKNFTKPLDNKSDEKITEEIYSFLGKGGRCLIVLDDVWDVEVMNFIEKIFPKGDKGHRIMMTSRQDNVASAFNKNIHRLNLLSHDNSWLLLKKKVFRKESCSSDLEEPGLSISKKCNGLPLAIVVIAGALLGCKTKREWEFVNRNIGEHLINPDSEDSCSRFVRMSYDLLSYDEKACFLYCATFPRGFDIPTWKLIRLWISEGFIPFDKNLTPEEKAEEYLNDLTKKNLVMVMNRTADDQIKTCRIHDMLYEFCKKEASEDDLFQEITEEPSQCAGILRQLESDFCRRLCINSSILTYFLSSFSRKPPMELVRSFLCFTSEPTGKTDGHLRTIHKVFPLIKVLNLESVKFSFTNDFYRLVHLRYIAFSGDFKLLPERFGKFWNLETLIINTSTPESTFEIKADIWNMLRLRHLHTNAPAKLPLPGAPTGRESCIQTLSTIAPQSCTKKIFSRARALRKLGIRGTVVADLLGSKAGGLGDLAELKRLENLKLINDGQYIGRVITLPNLVFIFPKTLRKLTFSGTSLEWSDMSKLGQLESLEVLKLKENAFKGEFWETELGGFSGLLVLWIERTDLKTWQASNRSFPCLKRIFLISCENLQQIPEELADIPELQEMKLENTNKVAVKAAREIESKRKKNKLGSSIGFKLTVFPPDSDADPQPSH
>PHT29761.1 Capsicum_baccatum
MADVAVKFLVENLMQLLIDNADLILGIKGEVEDLLRDLSDFNAFLKQAAKSRRDNEVLKEMVKKIRKVVNDAEDSIDKFVIEAKRHDDKNKFAQWFHLTHVARAKGVADEIKSIRERVKEIRENDSYGLQAIALDDNFNRGDEERKAPVVEEDDVVGFDEEAKTVIDRLIGGSDDVEVVPVVGMPGLGKTTLAYKIYKDPKVEYEFFTRVWVYVSQRFKRREIFLNIISKFTRNTKQYHDATEEDLANEVKELLGKGGKYLIVLDDVWTMEAWERIKVAFPNNGKRNRVLMTTRQTNVAKRCNDEPHNLKFLTKDESWELLEKKVFHKEKCPPELEWPGKSIAEKCMGLPLAIVVIAGALIGKGKTTREWELVADSLGEHLINRDPENCKKLVQMSYDRLPYDLKACFLYCGAFLGGSQIPARKLIRLWIAEGFIQYQGPLTLEDIAEDHLNDLVNRNLVMVMQRSYSGQIKICRVHDMLHEFCRHEAMTEENLFQEIKRGQGRSFPDKQELATYRRLCIHSLVPEFLSTKPSGEHVRSFLCFGSKKIEMPSNEIPVIPKAFPLLRVLDAESIKFNRFSREFFKLFHLRYIAISTDKIKTIPADLGNLWNVQTLIVETQQGTLDIKADVWNMTRLRHVCTNASTTLPSTKRPKSSKDNLANRCLQTLSTIAPECCTAEVFTRTPNLKKLGVRGNIDALLETSKDGSGTVLFSNIGKLAYLENLKLVNDTRLSSKQQRLPPAYIFPQKLKKLTLVDTWFEWKDMSILGLLEYLEVLKLKENAFRGQSWEQEDGGFPRLQVLVIERTDLTSWKASSGNFPRLKHLVLISCDKLEALPAELVDVKNLQLMELQSTSESAARSARAILKKKQEKEQDGSKGSGFKLSVFPHDLGL
>PHT29770.1 Capsicum_baccatum
MENVERIPSSAEPPTERSYPSVDGELVGFDDHAENIIQKLRERSMYLDIISVVGMAGMGKTALARKVYNSSSIIDCFDVRAWCSVGQIYNVRKLFLEILKQITRDRYATVDYPNEEVRRNLLEKRYLIVLDDLWESKAWDDLCSCFPSWKTGSRIMVTTRNVMLTRYMKKHSEPYLLPCLRDEESWELLQKKVFRGESCPLELRSVGPLVAKQCKGLPFLIIMIAGILSRKEREASLWLEVAYDIGSHALEEGSMKMIQSSYDFLPDCLKPCLLYMGLFPKGYEIPVSDLLKWWIAEEFVPNIGTLEQEETSMSSLSDLVSRNLVVVSKTRANGDMKCCIILDQVREFCLKKIKEEKFMQHVRKRLYMYIHDTMTSDFKERESFGISQASVEFIAHPKFSISKKKNLFPLLNNFRFIRVLHLLDFYLDNSWAAAFQSLTHLRYLAIFVKVFHFKWVSHLVHLQTLRVCSSYIMISPDIWKLEKLRHVDINEFPIRWGDGERVKFEESTDIVLHNLMTLGTCSMSVADMTPKFWNKFPNLEQLRLHIDEFGDVPYYSDSRLMALEMFPSRLSNLSLSETFLTDEIVSSIAKLQHLETLKLSEIYFTGKKDWDLSDKTFKRLKFLKLHNVFMTKWICSDESFPLLEYLVIKSCSKLEEIPLSFADVPTLRLIKVTDCSKSVGDSALSIKQDMEDLGNVHLDVTSEQYKYSFDL
>PHT29773.1 Capsicum_baccatum
MENVERIPSSGEPPTERSYPSVDGELVGFDDHAENIIQKLRERSMDFDIISVVGMAGMGKTALARKVYNSSSIIDHFDVRAWCSVGQIYNVRKLSLEILKQIARDRYVTADYPNEEVRRNLLGKSYLIVLDDLWESKAWDDLCSCFPS
>PHT29775.1 Capsicum_baccatum
MSQKSCMQKRLGEDVSNLISGVKILLPTIVKGAKLADEKEVERIPAFAEPPTELSYPSVDEELVAFDDHAKNIFVKLTSRRKDLDVISIVGMAGIGKTALARKVYSEVSIIDRFEVRAWCSVGQICNVRKLFLEILRQIMGDRYLNVDDPAYMLRWNLLGKRYLIVLDDICESESWDVLTRCFLSVERRSRIMVTTRNAELAQYMTQHSDPYFLPFIRYEESWELLEKKVFQGESCPLELRSVGTLVSKKCKGLPYLIIMIGGILSRKKRDASTWLEVAYDIGSHTLEEGSMKMIQSSYDLLPDYLKPCLLYMGLFPKGYEIRVSDLLKWWIAEEFVPNIGTLELEETSMSCLSDLVSRNMVVVSKTRVNGEMKCCIILDQVREFCLTKIKEEKFMQHVGKRLCMYIQDTMTSDFKERESFGISQASLEFIAHPKFSISDNKNLFPLLNNLRLIRVLHLLDFYLDDSWAAAFQLLTHLRYLAIFVKVFHIKWVSHLVHLQTLGVRSSYIMISPAFWKLEKLRHVDINEFPIRWADGELVKFEESTDIVLHNLKTLGTCSMSVADMTPKFWNKFPNLEQLRLHIDEFGDVPYYSDSRLMTLEMFPTRLRKLSLSETFLMDETVSSIAKLQHLETLKLSEIYFTGEKHWDLSDNTFKRLKFLKLHLIKSCSKLEEIPLSFADVPTLRLIKVTDCSKSVGDSALSIKQDMEDLGNVHLDVTSEQYKYSFDL
>PHT29776.1 Capsicum_baccatum
MENFEKTTSRANVSTQCSDPSNNENFVGFKEDVEQLIQKLIEGKKERDVISIVGMAGLGKTTLARKVYNSHSIVDHFDVRAFCTISQTYSIRKLLIEIHKQATGENCDIKEEDNVADLLRKALIRKRYLIVLDDIWNYKAWEDLQLSFPSEESSRIMVTTRVQEVATQISDPYLLRFLTAEESWELLQKKVFKRESCPLELQEAGFEVARNCKGLPLVIVLNAGIIAQKEMRASVWQEFAKDLSSLGLEEQSMKAVQSSYDYLGDHLKHCLLYIGYFPEDYSIPVSDLLKLWIAEEFVPTIDPENLEKSSKDCLCDLVSRSLLMVSKRRSNGDIKYCMVHDLIREFCSSKLKEEEFKQRVMPHNSSQSSYPKDPRFCMYIHDNLVNQLEQHGYSLDEIPMGNLQTLRVHSHQRIKTSPDIWKMKKLRHVDISEFSFIWEDSEQEESSQTVLDHLKTFGKCRVSMGDMNRKFWWRFPNLEELKLSIVNFHGMLNHSLFPTPEIHNRLECLEISFPVGFSRSSGWFESVFPLNLKELSLAGISLTDEIVSSIAALEKLEILKLFFIHFTDNPQWNVTDDQKFKALKYLKLELVDMDVWESSETSFPALEKLVIKDCEQLKKIPSCFTEIEPLRLIKVINCSDSVRISARSIKDDVKDNQGYDRLQVHIPKNY
>PHT29777.1 Capsicum_baccatum
MFLLPSFNGGNKVICSDICIKGAKLADMEYVERIPSSAEPPIEVSYPSVDEELVGFDDHARNIIKKLRGRGSDLDVISIVGMAGIGKTALARKIYGDVSIIGHFDVRAWCSVGQTYNVRKLFLEILKQITGDRFVNVDDPYDMVRKNLFRKKGSRIMVATRNVELTRYMSWRSDPYLLPLLRDEESWELLEKKVFRGESCPLELRSVGTLIAKQCKGLPFLIIMIAGFLSRKEREASTWLEVAYDIGSHAL
>PHT29780.1 Capsicum_baccatum
MEYVERIPSSAEPPIEVSYPSVDEELVGFDDHARNIIKKLRGRGSDLDVISIVGMAGIGKTALARKIDSDVSIIGHFDVRAWCSVGQTYNVRKLFLEILKQITGDRFVNVDDPDDMVRKNLFGKRYLIVLDDICERESWDVLTRCFPSVETGSRIMVTTRNVELTRYMKKRSEPYILPCLRDEESWELLQQKVFQGESCPLELRSVGPLVAKKCNGLPFLIIIIAGILSRKKREASLWLEVAYDIGSYTLEEGSMKMIQSSYDLLPDYLKPYLLYMGLFPKGYEIPVSDLLKWWIAEEFVPYNFYKRYDLEERSESHLNDLVSRNLVVFSKTRGNGEMKCCVVPDQVREFCLTKTKEEKFMQHVGKRLCMYIADTMTSDFKERKSFGISQASLEFIAHPKFSISKKKNLFPLLNNFRLIRVLHLLDFYLDDSWAAAFQSLTHLRYLAIFVKAFHFKWVSHLVHLQTLGVRSSYIMMSPAIWKLEKLRHVDINEFPIRWADGERVKFEEPTDVVLHNMKTLGTCSMSVADMTPKFWNKFPNLEQLRLHIDELGDVPYYSDSRLMTLEMFPSRLRNLSLSETFLTDEIVSSIAKLQQLETLKLSEIYFTGKKDWDLSDKTFERLKFLKLHRVFMTHWYCSDESFPELEYLVIKSCSKLEEIPLSFADVPTLRLIKVTDCSKSVCDSALSIKQYMEDLCNELFQVHILKSD
>PHT29782.1 Capsicum_baccatum
MENFEKTTSRANVSTQCSDPSNNENFVGFKEDVEQLIQKLTGGKKERDAISIVGMAGLGKTTLARKLLIEIHKQATGEKRDIKEEDNVADLLRKALIRKRYLIVLDDIWNYKAWEDLQLSFPSEESSRIMVTTRVQEVATQISDPYLLRFLTAEESWELLQKKVFKRESCPLELQEAGFEVARNCKGLPLVIVLNAGIIAQKEMRASVWQEFAKDLSSLGLEEQSMKAVQSSYDYLGDHLKHCLLYIGYFPEDYSIPVSDLLKLWIAEEFVPTIDPENLEKSSKDCLSDLVSRSLLMVSKRRSNGDIKYCMVHDLIREFCSSKLKEEEFKQRVVPHNSSQSSYPKDPRFCMYIHDNLVNQLEQHGYSMDEIPMVGSEEKESLEFIAHLRFYSSRCMDFFSLLINLRWNVTDDQEFKALKYLKLELVDMDVWESSETSFPALEKLVIKDYEQLEEIPSCFAEIATLQLIKVINCSESVRNSARSIKDDVENTRGYDRLQVHIPKNY
>PHT29783.1 Capsicum_baccatum
MEYVERIPSSAEPPIVVSYPSVDKELVGFDDHARNIIKKLRGRGSDLDVISIVGMAGIGKTALARKIYSDVSIIGHFDVRAWCSVGQTYNVRKLFLEILKQITGDWFVKVDNPYDKVRKNLFGKRYLIVLDDICEYEAWDDLTRCFPSVENGSRIMVTTRNVELTQYMKKHSEPYLLPCLRDEESWELLQKKVFRGESCPLELRSVGPLVAKQCKGLPFLIIMIAGILSRKEREASLWLEVAYDIGSHALEEGSMKMIQTSYDLLPDYLKPCLLYMGLFPKGYEIRVSDLLKWWIAEEFVPNIGALELEETSMSCLSDLVSRNMVAVSKTRVNGEMKCCIILDPVREFCLTKIKEEKFMQHVGKRLCMYIHDGMTSDFKERESFGISQASLAFIAHPKFSISDNKNLFPLLNNLRLIRVLHLLNFYLDDSWAAAFQLLTHLRYLAIFVKVFHIKWVSHLVHLQTLGVRSSYIMISPAIWKLEKLRHVDINEFPIRWEDGERVKFEESTDIVLHNLKTLGTCSMSVADMTPKFWNKFPNLEQLRLHIDEFGDVPYYSDSRLMTLEMFPSRLRNLSLSETFLTDEIVSSIAKLQHLETLKLSEIYFTGKKDWDLSDTTFERLKFLKLHRVFMTEWICSDESFPLLEYLVIKSCSKLEEIPLSFADVPTLRLIKVTDCSISVGDSALSIKQDMEDLCNELFQVHILDE
>PHT29784.1 Capsicum_baccatum
MESEFIALDKADEEAEWLRNFLEDIPYWPKPMAPVCIHCDNQAAIGRVGSMMYNGKSRHIRRRHNTVRELLSSGIIIVDYVKSKDNVSDPLTKGLSREGIERTSKGMGLRPRTSQHGVLFYHKQSLIDMENFEKTTSRANVSTQCSDPSNNEDFVGFKEDVEQLIQKLTGGEKERDVISIVGMAGLGKTTLARKLLIEIHKQATGEKRDIKEEDNVADLLRKALIRKRYLIVLDDIWNYKAWEDLQLSFPSEESSRIMVTTRVQEVATQISDPYLLRFLTAEESWELLQKKVFKRESCPLELQEAGIEVARNCKGLPLVIVLNAGIIAQKEMRASVWQEFAKDLSSLGLEEQSMKAVQSSYDYLGDHLKHCLLYIGYFSEDYNIPVSDLLKLWIAEEFVPTIDPENLEKSSKDCLSDLVSRSLLMVSKRRSNGDIKYCMVHDLIREFCSSKLKEEEFKQRVMPHNSSQSSYPKDPRFCMYIHDNLVNQLEQHGYSLDEIPMVGSEEKESLEFIAHPQFYSSRCMDFFSLLINLRFIRVLHLLDINMESAWEFQSSTASKLGKLTHLKYLAIFVRKFDFKWVSHMGNLQTLRVHSHQRIKTSPDIWKMKKLRHVDISEFSFIWEDSEQEESSQTVLDHLKTFGKCRVSMGDMNRKFWWRFPNLEELKLSIVNFHGMLNHSLFPTPEIHNRLECIEISFPVGFSRSSGWFESVFPLNLKELSLAGISLTDEIVSSIAALEKLEILKLFFIHFTDNPQWNVTDDQEFKALKYLKLELVDMDVWESSETSFPALEKLVIKDCEQLKKIPSCFTEIEPLRLIKVINCSDSVRNSARSIKDDVKDNQGYDRLQVHIPKNY
>PHT29785.1 Capsicum_baccatum
MEEVERIPSSAEPPTELSYPSVGEKLVGSDDDVNNIIKKLTAGPRGLDVISIVGMAGIGKTALAGVVCRDVSVYCHFDVQAWCSVGQTYNVRKLFLEILRQITGDRYVNVDDPDDMLRRKLHGKRYLIVLDDICESKSWDDITRCFPKVKRGNRIMVTTRNAELAQYIRLYSEPYFLPFLRHEESWELLQKKVFRGESCPLELRSVGPLVAKQCKGLPFLIIMIAGILSRKKREASLWLEVAYDIGSYTLGEESMKMIQSSYDLLPNYLKPYLLYMGLFPKGYEIPVSDLLKWWIAEEFVPNIGTLEQEETSISSLSDLVSRNLVVVSKTRGNGEMKCCIVPDQVREFCLTKIKEEKFMQHVGKRLCMYIPDTMTSDFKERKSFGISQASLEFIAHPKFSISKKKNLFPLLNNLRLIRVLHLLDFYLDDSWAAAFQSLTNLRYLAIFVKAFHFKWVSHLVHLQTLGVRSSYIMMSPAIWKLEKLRHVDINEFPIRWADGERGKFEEPTDDVLHNMKTLGTCSMSVADMTPKFWNKFPNLKQLRLHIDELGDVPYYSNSRLMTLEMFPSRLRNLSLSETFLTDEIVSSIAKLQHLETLKLSEIYFTGTKDWDLSDKTFERLKFLKLHRVYMTHWYCSDESFPSLKYLVIKSCSKLEEIPLSFVEVPTLQLIKIIDCSNSVGDSALKIEKEMEEYGCELQVHILKND
>PHT30354.1 Capsicum_baccatum
MANVAVEFLVENLMQLLRDNAELILGVKEAAESLLQDLNDFNAFLKQAAKCRNENDVLKELVKKIRTVVNSAEDAIDKFVIEAKLHKDKGVTRVLDLPHYKRVREVAGEIKAIRNKVREIRQNNAIGLQALQDEDLSARSVEERKPPVVEEDDVVGFDEEADTVIKRLLGGSDRLEVVPVVGMPGLGKTTLANKIFKHPTIGYEFFTRIWVYVSQSYRRRELFLNIISKFTRNTKQYHVFCEEDLADVIQEFLGKGGKYLIVLDDVWSDEAWERIKIAFPNNNKCNRILLTTRDTKVAKQCTPVPHDLKFLTEDESWILLEKKVFHKDKCPPELELSGQSIAKKCNGLPLAIVVIAGALIGKGKTSREWKQVDESVGEHLINRDQPENCNKLVQMSYDRLPYDLKACFLYCGAFPGGFQIPAWKLIRLWIAEGFIQYKGHLSLECKGEDNLNDLVNRNLVMVMERTSDGQIKTCRLHDMLHEFCRQEAMKEENLFQEIKLGSEQYFPGKRELSTYRRLCIHSSVLDFISTKPSGEHVRSFLSFSSKKVEMPSADIPTIPKGFPLLRVLDVESINFSRFSKDFYQLYHLRYVAFSSDSIKMLPKLMGELWNIQTLIINTQQRTLDIQANIWNMERLRHLHTNSSARLPVPVAPKSSSVTLVNQSLQTLSTIAPESCTEEVFARTPNLKKLGIRGKIAVLLDNKSAASLKNVKRLEYIENLKLMNDSNQTGNLRLPPAYIFPTKLRKLTLLDTWLEWKDMSILGQLEHLEVLKLKENGFTGECWESAGGFCSLLVLWIERTNLASWKASADDFPRLKHLVLICCDKLKEIPIGLADIRSFQVMELQNSTKTAAVSAREIQDKKYKQAQEGNKNIAFKVSIFPPDL
>PHT31635.1 Capsicum_baccatum
MQGRATMMNEAKPTETKLAWPLHRVIEERIRDVIYKAEDKDDSSLRNIILADCEDDQQRACIFFNEELLKVEEDVDSLRKEVMQIEFNNHRNKSAELARTSSSPGKSRIEENMIVGMEDDFNTILDRLTAQTDELTVIPIFGMGCIGKTTLARKVYDDSSIRSRFDKHAWVTISEEYNERQMLLEISSSITGCNQEMSNDQLMEVVNRGLKDRRFLIVIDDIWSADTWDQMQRIFPNDGNKSRILLTTRLKYVADYVSCPDFPPHSKSFLSLEDSWNLFTEKIFQKDPCPALLEEIGKHIVHQCRGLPLSIVVVAGTSWKNGPNA
>PHT31640.1 Capsicum_baccatum
MTDVEGHIKDKDKQISKESLVQDFSSSAEDILNVRNNMVGRDEQRRRLLKDMTTGYSGEPKVISIIGMGGVGKTILVKEVYKDVSIISHFDVRVWAIINGSRILLITHNNEVACYVGTENLSLQMGFMDQDESWNLFKSAAFSNEALPSEFKTIGKQILDKCQGLPLTIVGVAGLLRKSRKTIEDWESVVNYVESFVTNDLDKQCSHVLGLSYNHLTSDLKARLLYFEIFLQDTEIPVKNLMRLWMDEGFLNLEKDLEGEADKCLQDLITRCLVLVSEKSLDETKIRSCKMQKRKAQIHDFVLDCDPNDVPSEFQSLGIHKMQPFKRWTGDEISDLPYGLCRALLIPGHHQLTDDDDNNNLLKRTRSIFVSVIKFKYWKATNDNSPVLERLIIRFCHDLDEIPIEFADIHSLQLIELKWCNPELEGIHCTNLTRTRRPRKQPHACSYLQYINSMQAYIYHANDYDAYVNDGGVDDDNEDSDNGDGRTVPICHGLLYLKMFRETCYRLMLVHHTVFHDVNVLRSWF
>PHT32400.1 Capsicum_baccatum
MSWERLQQIFDVITSPKILIDEVQLFTLERGFHDIFISLQSFTDEPNMRDVTPKIQTLFKDDAFNFSSLYLTEPFNLFATELQNKILLTKREIRPKYSFPKMSLPLPAKFVGDILPHVLENIGGLKKIHDPYSPLYVPKTVLEQIEGVSKELKSLQNFVCFVSERFIELQSQHHVNFFLHVLAVSGHASTLIWLYLPDFTPEQMNVMLSDFLRMRIKPIRPCIRKIYVDVIQSLKSTVQSGWYTNIQNEHAIDSERSFLETILHNLVEVQTNSNSTQRVALRDQLETLQKMLNFLRSNIFHVPTEDLEFLLRDIEIAIIDVGLLVYSLYEDEEKENLTLGEVHLAQVLDFLGKIQRLSIAIYVTIRKAFQSNLPRIHGLGYVDCLLNNLKEFQSCHSDSLASFMEELQLIQKEFESLQPFLEAVSEERHNDLEKIQHCATQLIGKAHEVEYIVDACINEEAPVWCLKQWILHIMEEITVIRAEVAVIREKKMNLDALNTVPAQTSNLARFPMMNEDIVGFEDVIENLRDQLIKGTKGRDVISVVGMPGLGKTTLAYRLYYDRLITSHFDIRAQCCVSQVYSRRDLLVAILRDAVNVDSGCREKQADELADQLRKTLFSKRYLILLDDVWETSVWDDLIGCFQDVNNGSRVILTTRNHEVATYARFQSDPHPLRMFNNDESWELLRKKVFGEESCPPLLNNIGQQIAMKCGQLPLSVALVAGILAEMEKKVECWEQLANNLGPHIQKDSRSVIEQSYQILPYHLRSCFLYFGAFLEDNVIDVSKLTWLWISEGFIRSCEGKSLEDIAEGYLENLIGRNLVMGTKRSPQGKIKACRIHDLLHDFCKERAKEEMRILWLRWDQNVNPSSRLSGHKQLAHRLCIDGEGDPGNWSSCLSHVFSIILHNNRLSIGHDSHIFHNLKFIKVLDLESTRISLFSFNLVYLRYFAAETSDFSIITDCWKLQTLKLKTLGETMSLPITLWKMDKLRHLHISNCSFAREFALDLIENSKKLHDLKTLSTPYFSSCQEAEFILRKTPNLRELRCKVKGVYHFQDYVLSFPAWIETLKIHVSYTAYPAQIEILKLQNSYTPAIPFRISAPNLKNLTLTDFYLHPQHLSEIASLQNLQVLKLKDIFFEGCKWEVRDGEFHELRILKLHAGQVHFEEWTVADDAFPNLERLVLRDCKFLKEIPSRFEDIPSLKSIEVTNCNENVDKSARDIRETQVEDYQNSEFEVFIH
>PHT32425.1 Capsicum_baccatum
MVRCDDQKERLLEDLTGSYSGEPKVIPIVGMGGIGKTTLAKEVYYHESILRHFDVRAWAIVSEQHNIKEILLSLLQSTIKMDDTVKTKGEAELEDMLQKSLKRKRYLIVLDDIWSCEVWDGVRRCFPTEDNAGNRILLTTRNNEVARDAGTENLSMQMNFMDQDESWNLFKSAAFSNEALPSEFETIGKKITEKFHGLPLTIVVVAGLVKSKRAIEDWESVVKDVTSFITNDPDEQCSHVLGLSYNHLTSNLKTCLQHFGIFPEDGEIPANKLMRTWMAEGFLQLENDLEGEAEKWLQELVDRCLVLVCKKSLDGTKIRSCKVHDLIYDLCIREIQRENIFIMNDIVLGVSGSESLYLSMQKMHPFKRVTVDKIDYCPYGLYRALLTLYIIS
>PHT32427.1 Capsicum_baccatum
MAHASVASLMRTIESLLTYNSPMQSLICDHGEEFCALREKVRSLEVLIESFEKINVLGQMTDFEVEVNEVANSVEYAILLELTETIMEKNKSTIGITGSRFFEGISNIWTRRNFRKCLQQLAKDIDRVWKVSAKSQDKGKQPSKESTVQEFPISVKDILNVENIMIGRDDQRKRLVEDLTRSYSSKPKVIPIVGMGGIGKTTLANEEILLSLLRSTKSDTFDMNDEAKLADRLQKSLKGKRYLIVLDDMWKTEAWDAVRLCFPNENKGSGILLTTRNTEVARDAGTENFSLQMDLMGPDESWNLFKSVAFANEALPSEFETIGKQIAEKCHGLPLTIAVVAGLLRSKRAIEDWENVAKDVKSFVTNDVDERCSRVLRLSYNHLTSDLKTCLLHFGIFPEDSEIPAKNLMMI
>PHT32431.1 Capsicum_baccatum
MAQVSVASLKRTIESLLTFNSPMQSLTCDHSEDFSALHEKISSLEVVVKNLEKNNVSGEMTDFEVEVKEVANIVEHTIQLRVTEVVLASDENLREKAHERLSDSLQQVAEDIDCIWKESTKIQDKGKQVSKESLVHDFSSLTDDILNVNNNMVGRDDQMKRLLEDHTTCYSGEPKVIPIVGMGGIGKTTLAKEVYNHGSILCRFDVCAWATVSQQHNRKEVLLGLLRSTINMDDTAKTKGEAELADMLQKSLKRKRYLIVLDDIWSCEVWDGVRRCFPSEDNAGNRILLTTRNDEVARYAGVENLSLRMSFMDQDESWNLFKSAAFSNEALPYEFETVGKQIADECHGLPLTIVVVAGLLKSKRAIDDWRSVAKDVKSFVTNDPDERCSHVLGLSYDHLTSDLKTCLLHFGIFPEDSEIPVKNLMRSWMADGFLKLENDLEGEAEKCLQELVDRYLVLVCKKSLDGTKIRSCKVHDLIYDLCMREIQRENIFIMNDIVLDYSDSECRFASMQQSERKYLQRKI
>PHT32813.1 Capsicum_baccatum
MDNIQCMNTAIYVTIRKGFQFTLPRIHGLGYVDFLLNNLKEFQTSHSDSLASVANPLQIIQMQLEGLQPFLEAIAEERHKDIDQIQHWATQLFDKAYEVEYLVDACIIKEAPVWCIERWLSDIMKEITLIKDEAAEIHEMKMVGCAVNAVTAQKSSNLVRSSRMNEEIVGFEDVIEKLRDQLIKGTKGRDVISSVGMPGLGKTTLAYRLYNDRLVSSHFDIRAQYWVSQVYSRKELLMAILRDAINEDFDCGENRPDELADQLRRTLFSRRYLILVDDVWETSVWDDLVGCFNDANNGSRIILTTRNLEVANYTRFQSDPLQLRMFNEDEIVLVAGILSELEKEEECWERFANNLGPHIHTDSRAIIEQSYQILPYHLRSCFLHFGAFPEDSVVHVPTLAQLWISQGFVKSCEGKSLEDIAQGYLENLIGRNLVLGIKRSSRGKIKACRVHDLLHEFCKERAKEENFLLWIKRNENACPSSCFDRQKQLAHHISISAYKYPIGDWSSCWSHVGSVFLLDSPNWPSRELLFQIYTFKFLKVLNMMNILVFHFPTGLVYLRLFAAKVHAKHCDSFIDNCWKLEVLMLENIAGLITMALPLRVGKMVKLRHLAIFDCCFARELLENSDNLYDLQTLSAPFFARVQDVELILRKTPNLRILKFEIKGVDNFQYNILNIPTRIEKLCIYHDRVHDDNVPKIIPFSISTPSLRSLTLRGFYLHPHRLLEIASLQNLQALRLQRIHFENEEWKVSNGEFLQLRSLKLQKIECIKERRCVDDDVFPHLERLVLHGCQFLKEIPSCFKDISSLLSIEVRQCNESVVKSARVIQETQGEEYQNSGFQPIQSNGSIHVWDRDLEWWLGSKMDASRNQRVQKTDIIDIIVMIGLTDVTDTELTASDSPESVTEIVGCVHLTDISQTKLTGVQSLS
>PHT32814.1 Capsicum_baccatum
MSTNQYLSSKARLFDRLERLDFIFSSPGVSTDTVKFVKCEFQFLDIFLSLQSFTNEPDLLDVTQKVHALFQDAMVDFSRLHLAEYSDFCTFMVQNKIWLIKKEIEVKYSFPKISSLRLSVDEDGIVIPEFVKEFIITAINNLHDLAKQRGDDPESSCYYVLRELRLLRAFVCFVSERFIDFQSQDKADFFTHVLTVAGHASMLAWLYFSGHGYDSQLGEINVLLFLQMKFKPIQPSVRKIYIAVLRVLRLAIQSGQWCSNIQNHDHAADVEADLLETIQHGFMELPTNCNSQQRVLLKDNLAVLQEMLNLLRADIFDVATQDLELLLRDIDTVIIDVGILVYLLYKGKAEEEEEEEEEKEVMALSEVIPTQVIDLSGNIRRIISTVKLAPIRKAFQSNYLPRIHGLGYVDFLLDNVKEFQSRHSDSLASVATQLQIIQKELDSLQPFLEFVAQKKHNDLDKIQSCATQLIVKAYEVECLLYACISKKAPVWCFEYWFLDIIEEITLVRDEVAEIHEKKTVGDAMYTVAAHTSSNLAMSPRMTEEIVGFKDVIQTLRGQLISGTKERRVIPIVGMPGLGKTTLAYELYFDRLVVPHFDIRAECCVSRVYSREELLLEILRDVTGEESKHRGKLADELANELRKALFSKRYLILVDDVWEVNVWDDLIGCFNDASNGSRIILTTRNLEVANYTRFQSDPLQLRMFNEDESWELLRKKVFGEESCPTLLTKIGRQIAKKCGQLPLSITLVAGILAEMEKKEECWEQLANNLGPHIHEDSRAIIEQSYQILPYHLRSCFLYFGSFLEDSVIDVPRLTRLWISEGFIKICEGKSLEDTAKGYFENLLERNLVMGTKRRYGGEIKACRVHDLLYDFCKERAKEENLLLWMKMGEIDNPSSHFHCNEQLVHRLSIYGNLFSIGEWSSHACWSHVNSIILHSNCLLFTHLCHIFLSSKFLKVLDLEFIPIHPFPTGLVYLRYFAAQTEGTSISSFIADSRNLETLILHQEQISLPITLWKMVKLRHLHISAFRFTIGNPVEFLHNSEVLYDLKTLSTPYFSSVLEMDLILSKTPNLRELRCKIKGDFDLQHYALKFARRIEKLKIGRISTLVRDHIIPFFISAPNLRHLTLDDFSLHLVHLSVIALLQNLQVLKLKGIRFGTVWLVSDGEFPELKVLKLQQIDDLQQWIVDDDAFPKLECLVLRECRCLKDIPIWFAEISSLKSITLVDCQKSVEESARGIWNTQVNEYLNSAFEVFISNRKPNQFRFR
>PHT32815.1 Capsicum_baccatum
MMSSNHNYLSSKSRLFEHLQQLEDIRYFPETSRDTVEFVKQEFKFLDVFLSLQSFTDEPDMLDVTQKVRDLFQDTVVHFSELRLAEYFDFCTFMVQNKIWLIKMEIRSKYSFPKISSLPNLANIAIPKFAKEFMDIVVGNLRDLVNLGYRHSLVDVPETKKHVDRVVRELKSLQNFVCFVSERFIVPDQSQHHVNFFAHALSVASHASMLVWLYLSGHGYEDQDVALGEINVLLFLQMKFRPIQTSIREIYISVLRVLKSTIQSGGWCPNIQHEHATDVEANFLETIVHNLVELPTNSNASQRVALKDHLPILQEMLNLLRANTICVPIQDLELLRQDIDTVIDVGLFVFSLYHGEDEKEVMAPGEVNPTQDLDLSGNLKRIISTMIRLTIRKAFQSNLPRIHGLGYVDFFLNNLKELQRRHSDSLDYVRNQLQIIQKEFESLQPFLESVTEEGHNDLDKIHRCATQLIGKAYEVEYIVDACISKEAHVLCLKHCLLDIMEEITLLRDEVADIHEKEMVGDVKNSTITAHASSSLTESLRMDEEIVGFKDVTKKLKDQLISGTKGRDVITIAGMPGLGKTTLAYSLYSDRLVASHFDRCAQYCVSQVYSRKDLLLAVLHDVKGEDSQREFKRADELADELRKALFSKRYLILIDDVWETSVWDDLVGCFQDANNGSRVILTTRNHEVANYARFHSDPLLLRMFNDDESLELLRKKVFGEESFPPLLTNIGKQIAKRCGGLPLSVSLVAGILLKMEKKEECWEQVANNIGPYIHNDSRAILEHSFRVLPYHMRSCFLYFGIFLEDSVIPISKLTRLWISEGFVKSCNGKSLEDIAEGYLENLIGRNLVMGTKRSSRGKIKACRIHDLLHDFCKERAKEQNLLLWINRDQKNVNPSSLAYHQKKLAHRLSIYGERYCIGEPSLSWSHVGSIVLHKDVDAEISLDPISLNFHSFKFLKVLDLEFTRIDSFPSGLVYLRYFAAKTKESSMSSFLANHQHLETLIVFNYGNEMSLPVTMWEMVKLRYLLISYCNTTTLIENTRELFDNSKELYDLKTFSNPKFSCVQDADLILRKTPNLQKLRCIFHGIDYFKYCVLHFPSQLETLKIRHKSAFHVKAIPFCISAPNLKNLTLEFFFLHHKRLSEIASLQNLEVLKLNRVDFEDMEWEVRDGEFPRLKVLKLEGIFCFKEWIVADDAFPELERLILRDCEYLQEIPSSFAELSSLKLIEVKSCNKSVENSTRDIWVTKVEDYQISDFDAYVLRTAEEKSRSRATGTGTIPWQIEARAIRAKYVKY
>PHT32816.1 Capsicum_baccatum
MSSDHYLSSKISLFERLNLRYGFLLNLSRDIVNYFMLEFKFLDVFLVLQRFTDEQHNMLDVIQKAQALFQDALVNFSESHLAECFDFRIFMVHNKILLTKMEIRAKYSFPKISSLPLNSDNNDGTSIPKFVTGFIDIVVENLGDLMKRGNKHLHHVLRELKLLKNFSCFVSERFIDHQSQHYVNFFTHVLAVAGHASMLAWLNFSGRGYEDQDVALSDTNVLLFFQMKFKPIQQCVRKIYVDVLQSLKLSIQSGWYPNVQSKNAIDSVSSFVVTILRDLVDFSTTSNSSEKVSLKDHLAILRKMINFLRATIMRVMIQDLEFRQDIDTVVIDVGLLIYSLYEEVWEKEDIALRELNPSLVLDLIGNIQCINTAIYVTIRKGFQFTLPKIHGLGYVDFLLNNLKEFQTSHSDSLASVTNPLQIIQMQLEGLQPFLEAIAEERHKDIDQIQHWATQLFDKAYEVEYLVDARISKKGPIWCIQRWLLDVMKEITLIKDEAAEIHEMKMVGGAVNTVTAHKSSNLVRSSRMNEEIVGFEDVIEKLRGQLINRNKGLKVISIVGMPGLGKTTLAYRLYNDRSVSSHFDIRAQCCVSQVYSRKELLMAILRDATNQNFECGDNQPDELADQLRRTLFSRRYLILVDDVWETRVWDDLSGCFRDANNGSRIILTTRNLDVANDRRFRSDPLQLRMFNEDESWELLRKKVFGEESCPPLLTEVGQQIAKKCGQLPLSVVLVAGILSELEKEEECWERFANNLGPHIHKDSRAIIEQSYQILPYHLRSCFLYFGAFPEDSVVHVSTLAQLWISQGFVKSCEGKILEDIAEGYLENLSGRNLVMGIKRNSQGKIKTCCLHDLLHDFCKERSEEENFIRWIKRNENASLSSCFDRQKQLAHHISISADKYPIGDWSSCWSHVGSVYFFDWRYWRALQGDLLFKIYNFKFLKVLNMSGVLLHDFPTDLVYLRFFAARVLFQQDTSIKFNCWKLEVLTLLNSERRARLPIRVEKMVKLRHLTITNCYFATKLLENSVKLYDLQTLIGPFFYCVEDVELILRKTPNLRILRFRIKGVDNFRHRVLNIPTWIEKVRIHRESAPLDYFSKIIPFSISAPSLRSLTLCGFYLHHQHLSEIASLQNLQTLSLQEIGFENEEWKVSNGEFLQLRTLKLQDIKCIKEWRCVNDDAFPQLERLVLHYCQNLKEIPSCFEDISSLLSIKVRRCNESVVKSARAIKETQVEDNGNSGFQVFIDDD
>PHT32817.1 Capsicum_baccatum
MKEITLIKNEAAEIHEMNMVGGAVNTVTAHKSSNLVRHKRRNVISIVGMPGLGKTTLAYRLYNDRRYLILVDDLWEADVWDGLIGCFNDANNRSRIIVTTQNLEVSNYTRFHSDPLQFRMFNDDESLELLRKKVFGEESFSPLLKNIGQQIAKKCVQLPLSVILVAGILAEMEKKEECWEQLAKNFFPHIHKDARAIVEQSYQILPYNLKSCLLYFGAFLEDRVIHVSKLTRLWISERFVKSCEGKSLEDIEEGYLKNLMGTTC
>PHT32818.1 Capsicum_baccatum
MPSNHYLSSKRRLFERLQQLRSVLNFSETSIDIVEFFRLEFKFLEIFIALQRFTDEHHNMLDVFQKAQVLFQDALVNFSELHLAEYFDFCTFKVQNKILLTKLEIRGKYSFPKISSLPLISENKDGTAIPKFVNTFLDAVMKNLCDLVKLGDNHLLHGVHRELKLLKNFLYFVSERFIDHQRQHYVNFFTHVLAVAGHASMLAWLYFSGRGYEDQDVALSEMNVLLFLQMKFNPVQPCVRKIYVDVLHSLTLSIQSGWYPNVQSEKAVDSEYRFVVAILHNLAVLSPNSNSSEKVPLKDHLAILQQMISFLRANIKRVMIPGLEFLRDIDTVVIDAGLMMYSLYVGEWEKEYIELRELNRSLVLDLMGNIQYINTAIYVTIRKSFQLNLPRIHGLGYVDFLLNNLKEFQTIHSDSLASVANPLQIIQMELEGLQPFLEAIAEEQHKDIDRIQHCATQLFDKAYEVEYLVDARISKEAPVWCIERWLLDIMKEIALIKDMAAKIPETKMVGGAVNAVTAHKSSNLVRSSRMNEEIIGFEDVIEKLRDQLIKGTKGRDVISIVGMPGLGKTTLAYRLYYDRSVSSHFDIRAQCCVSQLYSRKELLMAILRDAINEKFERSEKQPDELADQLRRTLFSRRYLILVDDVWETSVWDDLVSCFNDANNGSRIILTTRNLEVANYTRFQSDPLQLRMFNDDESWELLRKKVVGEESCSPLLTKVGQQIAKKCGQLPLSVVLVAGILAELEKEEECWEQFANNLGPHIHKDSRAIIEQSYQILPYHLRSCFLFFGAFPEDRVLDVTALTWLWISQGFVKSCEGKSLEDIAQGYLENLIGRNLVMGTKRSSRGKTKECRIHDLLHDFCKERAKEENLLLWIKRNENAGPSSCFDSHNRLAHHMSISTVGDWSSCWSHVGSVCLLDDPAWQSRDLLYQIYTFKFLKVLNMITILVNYFPTGLVYLRFFAAQVSAQHYSSFIDNSWKLEVLILQNTNVSRIMRLPIRVRNMVKLRHLQIGNCCFSKELLENFENLYDLQTLSTPLIAEVQDVELILRKTPNLRILEFEIQVFQNFQYGILNIPTRIEKLRIYRHNFRLGKVPKIIPFSISAPSLRSLTLCGFYLHHQHLSEIASLQNLQALRLLVIHFENEEWKVSNGEFLRLKSLKLQVIESIKEWRCIGDDAFPQLERLVLHGCPFLKEIPSCFEDISSLLSIELWRCNESVVKSARVIQETQVEDYQNSGFQVFIRDD
>PHT33305.1 Capsicum_baccatum
MAYAALSSLMHTLQKLLQYSKSSLICGTSILQQHVESVYQSLCALQVFLEDTTSEVNDIENLKLLEKKIRDVVYNAEDRIDSSFRRIITLADRHKRERACKSFNDELQKVEKELESLKIGVMQIEFSKYGSKSAEATTYSSSSRKYSTEQNTFVGMKDEFNTILDRLTDQTNDLTVISLVGMGGIGKTTLARKVYDNPSIRCRFDKLAWVTISEVYDERQMLLELVSSIIRNRTDDNNQKMSNDQLIEVAYRGLKGKRFLVVIDDIWSTQDWDQMRRIFPNDNNKSRILLTTRLNYVADYASPDSPPHGMSFLSLDDSWNLFTGRLFKTDPCPPQLIKIGKHIIQQCRGLPLSIVVIAGLLCKMDPTHSNWKKVEENLNSFFGTVSEQCQSILSLSYSYLPQHLKACFLYVGGFPEDIEISVSKLIKLWIAELFVKGRSNKRLEVVAEEYLDELIDRSLILAGTRKPAGRMKTCKIHDLLRQLCIREAQFENFMHVLNDNDYTFSEGINIYPRRVMLSLGTHWKHLYVPKHWIGITTNTIHSLIFTGNSFQVYRMPQFVSQFKLLKVLDGFSINSNLSWVISKLVHLRYVAANIDGAPSLAKLWNLQTLILCNSTRRDLHLPLEMWTMSEIRHLDIGRNIHLSDPLEAESHREQPLFLNNLQTLALSFSPFLAEILRRTPNLRKLKIVDLKHDDWLVVRDSLILLQATELETLAIQTLQIPITLSSDIFPTNLKQLRLACTRNLWEDMAELANLRNLEMLKIYYAFDGTEWRLTEDVVFHKLKYLQIIIGELERWTAVNDNFPMLEKLILYGLFQLEEIPQDIGEITTLKLIQIEKCSSTAVSSAKKIQEEQENWGNYELQVQIIGMFKFHLRFNSEFLINMSMWCSLSSFNASLL
>PHT33306.1 Capsicum_baccatum
MLIEFRRHGSDRKELARISSSSTRYATGTNTIVGMEDDFKTIVDHLTAQTDELTVTPVVGIGRIGKSTLSRKFYHDQFIQHRFDTCAWVTVSENYNERQVLLDVVSSIRRINRTDESIKIINSDQLAEIAYRSLNGRRFLIVIDDLWSNEAWDQMQRLFPDDKKKSRILLTTRLKYVADYVNCPEFPPHNMSFLTSDDSWSLFTERLFRKDPCPPQLEPIGKYIIQQFQGLPFSITVIAGLLGKVEPTRDNWKKVEENLNSFVGTVSEQCQTILSLSYRYLPQHLKACFLYIGGFPDDMEISVSKLIRLWIAELFVKPRSNKRLEVVAEEYLQDLIDRSQFWPGLETLDIRAAVSHGQRVLHRNIFLPNLKQLRLRFTSLAWEDMVVLANLPNLEVLKAHCGFIGTDWRLNENVVFQRLKYIRLEWEDLERWEAASDNFLMLEQLVLSMLFRLEEIPQSIGEIMTLKLIQIEYCGSTVKTSAKKIQQEQESWENDELQVRIIRFATSGKRNLLMLIEFTKPGSIPAELQRISSSSRRYAIEQNTVVGMEDDFNTLVKRLTSQTDDLTVIPIVEKIHVPPQLEETGKHIIQQCQGLPLPIIVIAGLLVNVERTHDNWKKVKENLNSFFGTVSEQCQAILSLSYSYLPQHLKACFPEDMEISVSKLIRLWIAELFINSRSKKRLEVVAEEHLQDLIDRSLILAESINDQRRVVLPLVYAVEAFDYLPEYGVMNPTSEPTLDNEVNGLVVQTEEIGPEKQPRRSNRQKHVNRLLKDCIWQPG
>PHT33308.1 Capsicum_baccatum
MQNLLIKVCDLQAFLEETSPPKEANDMETLKVFEKKIRDVVYKVEDRVDISLRRIILADNGDNRERACKDFQEELQEVEKEVGYLRKEVMQIEFVKHGTRSAEATTSPSLRRYADDQNGTVFGMVDDFNSIIDRLTAQIDELTVMSIVGMGGIGKTTLARKVYDDSSIRPRFDTCAWVTVSV
>PHT33309.1 Capsicum_baccatum
MAYAALSSLMHTLEQVLQPNQCLVCRNCTEQHVTSAYQSLFALQVFLEETNDIETLKALEKRIKRVVYRAEDRVDSSLRDIILADELTVLSIVGMDGIGKSTLARKIYEDSTIRNRFDRHAWLTISEEFNERHMLLELVSPINWDRTDENDLKKSNDQLAESAYRGLKGRRFLIVIDDLWSTEAWDQMQRIFPNDNNKSRILLTTRLNYVADYASPDIPPHDMPFLSFDDSWNLFTKRLFQEEPCPPQLEEIGKHIVQQCRGLPLSIVVVAGLLGKMDAGSDNWKKVEENLTSLFGTVSDQCQAILSLSYRYLPQHLKACFLYIGGFPEDMEIGISKLTSLWIGEQFIKARCDKSLEVVAEEYLDELIDRNLILTSRRRANGRVRTCKIHDLLRQLCIREAQIENSVHVLNDNYCISSEAIHHQRRLMLPVNINWYEFDYLPEHRSGTTSPTRSLVVTSNPSETCVYIPHFKLVKVLDVSSIYQDFSRVISELVHLRYVAANIEEAPSLAKLWNLQTIILHNSTTRDLHLPQEIWTMSEIRHLKIGWKIHMPNPLESESRSIEEQPLFLNNFQTLDLFSSPFVAEILGRTPNLNKLKIRGASSEWSDFMIRIFLLRCLETLHIYASGSHVNDKGKIILYYFNLAPIDLQREFFPRNLKQLRLEGTNISWEEMVVLANLPNLEVLKAHFGFDGTDWILNEDVVFQKLKYLRLEYECPERWEIASDNFPMLEQLVLQGFTKLEIPPSIGDISTLKLIQLKYCGSSIETSAMNSARATKLWKL
>PHT33311.1 Capsicum_baccatum
MAFDSLKKEVMVVEFNKHGGKSEELTTTSYSLVKNNTEETTFVGMKDDLDAIVNCLNAQMKELIVISVVGMGGIGKTTLARKVFDDSTIRCRFDKHAWVTISEQYNKRKMLLEVACSVGGIINQETSNDRLMEIVYKGLKGRRFLIVIDDIWSTEAWDQVRRIFPNDYNKSRIILTTRLKNVADYASSPDFPPHDVSFLSLDDSWKLFTGRLFRMNPCPLQLVKIGKHIIQQCQGLPLSIVVIAGLLGKIGLTRDNWKKIEENLNSFFGTVSEQCQAILSLSYNCLPPYLKACFLYIGGFPEDLEIRVSKLISSWLAEQFIKERSNERLEVVAEEYVQELMDRNLILAGRRKPNGRIKTCKIHDLLRQLCIREAQIENVVHFPYSDVPTYSDDIKDRRRVIIPRLIEDYFCDHPRHRNGNITTRSLIFIGGKSYLVSEINQWPDIISLFKLLKVLDAREIGYDFSPIIPQLVHLRYVNARIGDPSSLAKLRNLQTIIIYSKKNVQLPAEIWTMSEIKHVEILDVDMPDPVEAERYLSIGEQQPLFLHNLQTLVLDSSPFLAEILKRTANLDKLKIRCVNQHNEWYAFLDCLILLQRLETLHIKAIEDNGHLVLSRDICLPNLKELRLAWTYLAWEDMTVLANLPNLEVLKTERAFNGTKWILDDDVVFQKLKYLRFEFENLEIWEASSDNFPMLEQLVLWIIEELEEIPQSFGEIMTLKLVEVEYCNPAVDNSAKNIQEEQENWGNYELQIRITPSVKWLASHTDDDDDDEEDDDDYDENENEDEDEDEDDDSDKVDDDREDDEEDDDSDEDHEANTP
>PHT33328.1 Capsicum_baccatum
MTEVEVSNLVEKLIELGREIELNNEEAKHVFDMMKSFQKWKVNLENASQLDKSTQDWEEKMKDIRSVVYKAQDAIDQILVEANQQQHKHQATTIRAAGFCPCFNDSTNGTTVSRSTNGGTSAYRLSSNESRVIKSIRDSVVELKPTKKIIVPATQVSRSPPKTTHQPEKKNPSSEEDDSFGFEEEASTVINRLIGGPKNLETVPIIGMLGIGKSTLARKVFKDPRIVNEFPNCIWVDVSQTYNTKEILLKILGDLKKELDSTKTEGQLANEIRMSLDNGRCLIVLDDVWNQNIVSFFESIVPRKYNSHRIMITTRDEDVATHRNVHKLNILDKDRSWLLLEKKVIKKGSCPRPDFEEPGRAIAEKCGGLPFSIEVIAEDLAKKKAKWEWDKVIQDNIGESLIKREDMLKSVKKSYDMLSCGAKACFLYCATFPKDHDISAWKLIRLWIAEGFVEHDKNLTPEKKAENYLNDLTKKNLVMIKARTCDGRIKKCRIHNLLYEFCKKEASKEDLFHEFTKAHPDNSAEAIQGSNISRRLSIGSSSLYSILSSFSKEKRMENVRSFLCFGPKPIEMPGQIPKAIQEALPLVKVLDVESIPFNFPVDFHQLLHLRYVSFSGNIKAPPQHYGMFWYLETLIINTSTSHDYTTSPLEVDIWSMLRLRHLHTKVPAKLPSPSDKTSNTCHIQTLSAIAPQCCTKEVLARAVNLGKLGIRGDVVSLLSTNTSGLSELEMLEQLESLKIVSEFQYAGNTILRSVLPKTLRKLTFSGTQLDWSHMSILAKLEFLRVLKLKENAFKGQHWEAETNISFTSLQVLWIQKTDLKIWTALESNFPVLKRLVLISCEELVELPDSLAAIDDLQFIKLKDTPNAVASAKQIVENKRQDIKLTVIPPDPDNLID
>PHT33329.1 Capsicum_baccatum
MTEVAVNSLLENLLELARENVDLIVGVQDDVKDLTAELQILKAFLQKVSKINRDTQRWKQTMKDIRNVVYKAEDSINKFLGRAKQHRDTNPAAKWMDVSYWPSVRNVAKEIKSIRIDLNDLQVKYTPLLEEATQLSTLSRTTPQPIQVTLSDEDEVVGFEEEAYTVIGKLIDGSNNLEVVPIVGMSGLGKSTLARKVYKDSRISFEFFSSIWVNVSRSYNKTEVLLSILKHLSKKLDDESDEQMVDEIRTRLGYGGKCLIVLDDVWSTDIIDVIKDVFPDNNIGHRIMLTTQLEEVASSFSRDFHKLTFLSEENSWRLFKLKVFRKECCPPELEEIGRSIAKKCSGLPLAVVVIAGALLGRTTKRDWQFVYENMGAHLINRDQPNSCFRFIKMTYDLLSCYQQACFLYCASFPRGFDIPAWKLILLWIAEGLIPIQNHLTLEEQAEEYLNDLTKKNLLMVMEQSLDGQIKTCRIHDIFYEFCKTEAMVEDIVWEIKNAPSQEFLEMKDLGTCRRLCIDSSTLSNFLKKLCNEPPMENVKSFLCFSSKLIDNQTPDIRSLHKGFPLIKVLDVEPIRFHLTKDFYQLLHLKYISLSGYFKALPSIFVKFWNLETLIIHITHPYSTFEVKADIWSMMRLRHLHVNAPTKLPPPSASARKERECNIQTLSVIAPQSCTREVFTRARHLKKLAIRGQVFSLFDNNASGLSELAMLKRLEKLKIVNDDQDVSRVLTLPVMVFILPNTLRKLTLSNTQLKWKDMTKLGQLESLEVLKLRQNAFSGEFWEPEIGGFTNLLVLWIEKTDLQIWRASSHNFPRLKRLFLISCEDLEEVPSGLADIPNLQEMRLEFTHKAVKSASIIAKKKMEDHASSSTYGFRLSVFPPLFDADDSS
>PHT33489.1 Capsicum_baccatum
MADRVVNFFVENLLQLLSDNVELIKGVDDDFKLLLEEVKRLKAFLDDAAKFHSDSNQWEQLVQDIQRMVFKAEDVIDKFLVQAKLHRDKNKVGRFFDVSHLATVRALAAEIKAIHEKVKKLREDNKDAFQPKPVLELPKKGNELTQGPSLEDDEVVGFDEEANKVIKRLFEGPAESLDIVPVVGMPGLGKTTLARKIYNDFKLSYEFFSIIWVYIGQSYKIKDIFLNILKFFTKRIEDHLNDDVDTLANVISVYMSKGGRCLIVLDDVWEAIVIDYVKKVFPENKKGHRIMMTTRDGYLATYANPDPHNLKFLTPQESFELLVKRVFGNGSCPDELVGLGEKIAGSCDGVPLAVVVIAGALRGRPNKSDWQRVQKNVAQHLYKNSQESCLKFVQMSYDRLPQEVQTCFLYCGIFPRGFDIASWKLIRMWIAEGLIKPQQTYTLEEIAELHLNDLVNRNLLILMQKRSDGQIKACRLHDMLHEFCRKEATNKWLFHEICKTPDNVIPSIQDQDTSRRLCSEPSVLYDFLSTKPFAEHVRSFYCFSSKQKQIELSPNDIKLIHKAFPLIRVLDVESLKFLFSKDFNQLFHLRYIAISGDFKSLPPTFGKFWNLQTLILNTSTSEPTIDVKEEIWNMLELRHLHTNIPAKLPSPTTTTGKASCLQTLSMVSPESCKKDVLAKACNLKKLGIRGQMAVFLETRGGISNLEELKCLEHLKLLNDALYMNKSLHLPPAFFRLVRTVKKLTLANTKFPWSEADRLGQLESLEVLKLKENAFMGDTWRPEVGGFSQLQVLWIERAELETWEASNLCFPILSHLVLVSCDKLNAVPLGLADIPNLHEMKLDNTSKAVKSAKEILERKTSKNIKFKFSMFPPETESKATQ
>PHT33538.1 Capsicum_baccatum
MADCVVNFLVENLLQLLSDNVELIKGVDDDFKLLLEEVKRLKAFLDDAAKFHSDSSQWEQLVQDIQKMVFKAEDVIDKFLVQAKLHRNKNKVGRFFDVSHLTTVRALAAEIKGIHEKVKKLREDNKDAFQPKPVLELPKKGVEPTQGPSLEDDEVVGFDEEANKVITRLFEGPAESLDIVPVVGMPGLGKTTLARKIYNDSKLSYEFFSIIWVYVGQSYKIKDIFLNILKFFTKRIEDHLNDDVDTLANLISDYMSKGGRCLIVLDDVWEATVIDHVKKVFPENKKGHRIMMTTRDGYLATYANPDPHNLKFLIPKESFELLVKRVFGKGSCPDDLVKLGEKIAGSCGGVPLAVVVIAGALRGRPNKSDWQRVEKNVAEHLYKNSQESCLKFVQMSYDRLPQEVQTCFLYCGIFPRGFDIPSWKLIRMWIAEGLIKPQQTYTLEEIAELHLNDLVKRNLLILMQKRSDGQIKACRLHDMLHEFCRKEATNKWLFHEICKTPDNVIPSIQDQDTRRRLCIEPSILYDFLSTRPFAEHARSFYCFSSKQKQIELSPNDIKLIHKAFPLIRVLDVESLKFLFSKDFNQLFHLRYIAISGDFKALPPTFGTFWNLQTLILNTSTSEPTIDVKAEIWNMLQLRHLHTNIPAKLPSPTTTTGKASCLQTLSMVSPESCKKDVLAKACNLKKLSIRGQMAAFLETRGGISNLEELKCLEHLKLLNDALYMNKLLHLPPAFFRLVRTVKKLTLANTKFPWSEADRLGQLESLEVLKLKENAFTGDTWKPEVGGFSQLQVLWIERAELETWEASNLCFPILRHLVLVSCDKLNAVPLELADIPNLHEMKLDNTSKAVKSAKDILERKTSKNIKFKFSMFPPETESKGTQ
>PHT33677.1 Capsicum_baccatum
MAITSEAIVGFEDETEELIERLIWGPKDLDVVSLVGMPGIGKTILAKRLYTHNVIISRFDVCSWGTISQAYNKRKTLLEMLGDLAPLNDSTCSDDELAEKLRRHLLKKSYLIVIDDLWSIDAWDALMRCFPDDKNSSRIILTNRRDNVASYTKRFSAPHHHRLFTDEESWRLLQKEVFGEERFPPELEKIGVQIARSCRGLPLAIVLVAGFLAKIEKQELRWRKVANDLRCSCVIADDAQRYMDIITLSFSLLPDQLKLCFLYFGNGVKVRKLIQRWVAEEFANR
>PHT33678.1 Capsicum_baccatum
MFFHRTKAILKFLNHLNSKFYICCIFLSNFIITRFNNNILRTTLQEVFEFVLPQNQENVMLFMPRKGTISESSMTTSSEEIVGFEDETAELIHQLLWGPKHLDVVALVGMPGIGKTTMAKRLYTHNDIISRFDVCSWCTISQEYNKRKTLFELLSNLVPLYDNTRSNDELADQLRRCLLRKKYLIVIDDLWSTEVWDDLRRCFPDDDSGSRIILTTRQDKVASYTELSSAARHLRLLTDEESWCLLQKKVLGEESCPPELDVIGVQIAQSCGGLPLAIILVAGVLAKLDKNKVRWGEVAYGLSSSISGDEQKYMDIIYLSYRLLPGHLTNGFLYFGKHFEDELLVRELIQLWIAEEFAVGNELMSAEDVAKDYVKELIDSNLVMVVRRSFSGEVKAIRMHDLLREFCLTSCKSNSRSRNSTAAEHERGISLDFRYNYKQAEDLYPHSAICRVPYHVDDVLNQNNFLIFDCNSFHAKPRITSLRVLDLVCVTLSNAYYIQFLINLRFLALKGNFEEDPSWLSNLKYLKTLILRESRRLDLSHAIWGMVSLKHLEVTGKSAVIRCHVPEFKMNRRLTKLQWLSFVQLPGGEEFQEFVSKVPNLVKLRCMVDELHIVQRCIQLPGLDSLNKLESLKLKVSFLNCAAKRLEVNFPRNLKKLTLSSCQLPWSEISAIGGLENLEALNLESDAFKGTQWDVNEEEFKSLKLLTFYSMNIPQWNFSDMSFPNLQHVIFINSQLKTIPRSFENLLLLQMIEVSWCKCSRDALNSAEEIKRTHEDMGNHEFKLIIKCREEDVVELGPSWQVDAHLQNWKYLFCLLLVLFLIIFQHFFKLLK
>PHT33718.1 Capsicum_baccatum
MSSSYEYLSTGRFYDLSYLEKLRQKWESDNPGIHNWSQINVIYMNLKFLDMFHSLQSFTTVCCDVTQKVQAVFPCAESGIKRIDYLFEVKSMFDKLEEIKLEIRDEYSFPEASQPLPSNVAIPEFVKRFIDNVVMNLSDLLVIRHPFYRSWLVPGSSRQQMGEVVKELKLLRNFVYFISDRCTDPQSQHAFFTHVLVVAGHAAMISWVNLPNLKSKDIKVASAKMNASFSDLQMKIQPIQLCVRKIYIDVLQALESGWHPNIQAEDVAAYKAGFVETLVHCLEELPITFKDHMAMLNYLKANLINLPREALKDLDAAIIDAGLLVYSLYGSVEEKEEMVVVELNQVPVLDLSSDIQGIQALIYLITRKSFQSQLPKIEGLGSIDIILDHLKELLSLYSDSLSSIKSKVGTIQQQLERFQKKHDEVGSFGMQMISKAYEVDHLVIGCINKDIPEWCLVLWIGDIIEEITLIVRETAEIHENKVSDLVLHNTTDVATPHTSQFDRITSMSEEMVGFDEVVNKLRRQLIGGLSGLDVISIVGMPGLGKTTLASKLFFDQLVVSHFDVRAQCCVSQVYTRKDLLLTILRGVKKDAVISDNLPENELADKLRKLLLVQRYLILVDDVWEKIAWDYLKPCFCDANNRSRIIVTTRLGDVAYHAQLVSDPHFLRLFTPEESWMLLKNKVFNTRSCPLVLEDVGQKIAQKCGGLPLSVVLVAGILETTEKEKHSWEQVAINLGSHLQVKSDDIINLSYQDLPFHLKPCFLYFGVFSEDEEIQVSKLTWLWIAEGLVKTHKEKLSEDLAEYYLKNLIGKNLVMVSKISSDGKIKACRIHDLLLDFCKQKAKVENFLQCIKGDNGNMNPSYQKHSIPRRLCLHFQGDNLSKWSSICSDVQSFHLMRGKRIGLSSIAHASHTFNSFKFLWVLNLEFTVIDSFPEALTCLRYVAVRVAEDSSLSFSANLVNLETLIVKGLGGRVTLPLTLWKMVKLRHLHIYNHVVFNINNSLQKLDDLRTLSSAWFSCTEDMNKVFENIPNLQKLRCEVSKFDGYDPAFSNLTKLEILKFSWGRGAVWAYELNFPPSLKKLTLSNCRIFSLEEIATIPRLVVLKLLHITIRSKVWKVTDEQFLHLKFLKLQDPSFSEWNISDDAFPCLEHLVLRRLQHLQKIPYRFADMLTLKSIEVMACTQSLVESAEDIRETQEEIQNSKFKLFIQK
>PHT33719.1 Capsicum_baccatum
MSSSYEYLSTGRFYDLSHLEKLRQKWELDNPGIYNWSQINVIYMNLKFLDMFLSLQCFTTVCCGVTQKVLAVFPYAESEIKRIVYLSEVESMFDKLEEQIWEIKLEIRDEYSFPEASQPLPSNVAIPEFVKRFIDNVVMNLCDLLVIRHPFYGSWLVPGSSRQQMEEVVKELKLLRNFVYFISDRCTDPQSQHTFFTHVLVVAGHAAMISWVNLPNLKSKDIKVASAKMNASFSDLQMKIQPIQLCVRKIYIDVLQALESGWHPNIQAEDVAAYKAGFVETLVHCLEELPITFKDHMAMLNYLKANLINLPREALKDLDAAIIDAGLLVYSLYGSVEEKEEMVVVELNQVPVLDLSSDIQGIQALIYLITRKSFQSQLPKIEGLGSIDIILDQLKELLSLYSDSLSSIKSKVRTIQQQLEHFQKKHEEVGSFGMQMISKAYEVDHLVIGCINKDIPEWCLVLWIGDIIEEITLIVRETAEIRENKVSDLVLHNTTDVATPHTSQFDRVTSMSEEMVGFDEVVNKLRRQLIGGLSGLDVISIVGMPGLGKTTLANKLFFDQLVVSHFDVRAQCCVSQVYTRKDLLLTILRGVEKDAVISDNLPESDLADKLRKLLFVQRYLILVDDVWEKIAWDYLKPSFCDAKNRSRIILTTRLGDVASHAKLVSKPHFLRFFTPEESWMLLKNKVFNTRSCPLVLEDVGQKIAKKCGGLPLSVVLVAGILETTEKEKHSWEQVAINLGSHLQVKSDDIINLSYQDLPFHLKPCFLYFGVFSEDEEIQVSKLTWLWIAEGLVKTHKEKLSEDLAEYYLKNLIGKNLVMVSKISSDGKIKACRIHDLLLDFCKQKAKVENFLQCIKGDNGNMNPSYQKHSIPRRLCLHFQGDNLSKWSSICSDVQSFHLMRGKRIGLSSIAHASHTFNSFKFLWVLNLEFTVIDSFPEALTCLRYVAVRVAEDSSLSFSANLVNLETLIVKGLGGRVTLPLTLWKMVKLRHLHIYNHVVFNINNSLQKLDDLRTLSSAWFSCTEDMNKVFENIPNLQKLRCEVSKFDGYDPAFSNLTKLEILKFSWGRGAVWAYELNFPPSLKKLTLSNCRIFSLEEIATIPRLVVLKLLHITIRSKVWKVTDEQFLHLKFLKLQDPSFSEWNISDDAFPCLEHLVLRRLQHLQKIPYRFADMLTLKSIEVMACTQSLVESAEDIRETQEEIQNSKFKLFIQK
>PHT33741.1 Capsicum_baccatum
MINFFGDILVNLPTQTFEFHLQDIDSVIVDAGLLVFSLNDDESENLDFSRKIKSMQVVIYLIARKNFLRKFNFAGIDGVGSTDFILDNREKFLSMYSNSVDSVKSQLQTIQKELKCFQAVVEQKDRLQHFATRTTSLVYEVEHMLDACNKKDIPDWCLLIWILNIGEDIRMLMAEVSEIAEIHNETMPSPYKLTSFMQLLVNGFVRILGFASSQFVSNRRINEEIVGFEDVMIELKDKLIGGSSDLDVISIVGMAGLGKTTLANKLYFDESVISHFDIHARCCVSQEYTRKDLLLAILRDITDERARLERETEYDLADKLRRLLMRRRYIILIDDVWETSAWDDLKLCFPEDNNGSRIIMTTRHYEVASYAKHDSDPHKLRFLNSDESWKLLNIKISLPDTIWKMVKLRHLQIHDQAVFTLQNEQEFLESPSKMDDLQTLSSAYFSSAEHADKILAKTPNLRRLRCEVFEIDGSFTEFNNLTKLEILKISSSATLASVDQLKLPSHLKKLTLSNFSMHLNEVATLSNLKVLKLLGVTISSNSWKVNDEQFDNLKFLKLENPSLSEWDVSDDAFPCLEHLVLKRCLYLEVIPSCFGYMPSLKSIEVKSCKETLAESDIDIKKQVEEMGFSDFEVIIHR
>PHT33771.1 Capsicum_baccatum
MAYTEVTSLMQTLQSLIQLHPCPIKPKGRKKIECLLQKVSLLQGFFDGNGKDNVDIKYLEGIIRDVSCKAEDLVEEIMFEYSSSSSLKKVGFKFLGNNRKINLIEAAISRVYDDISATKVGSTPGSSCYRGSHDDIEQPLSSKKDVVVGLDDDFLRIADKLTGYPSKLDVVVIIGMGGIGKTTLAKRIYHDKLIEYHFYVRGWITISQRYKLRNLLLDLLDCTSQVPAFRLDEMENEELAEQLYKSLKGRRYLIVMDDVWNTEAWNDVRRCFPNDNNGSRVMVTSRILKVARFISPLNAPHVMRFLTVDESWKLLQEKLCGLDSRLCCDDEMGWIGKQIAEKCKGLPLAIVMVAGILSKVSATASRWRYVAKSIHSSFVKQEYSRQCLDILALSYKHLPHHLKACFLYMGAFPEDVEIPVWRLIRLWTAEGFIKLESPKTLEWIAREYLQDLIDRSLILVGKRSFGRIKTCSIHDVLRNFCLEEAQREKLLHVVRRFEPHLPPGVHRRLHFHSDIFAYSSYTYSNPYLRSFLSSKACSVLEDSYFVCMGFKLLRVLDVVNYSFYSFPIQVVKLVNLRYLALTVNSELPRSISKLKNLQTLIIHWATKETRTLPLEILKMPILRHIHVKGDVLLFELLIGDQSKKSFQVSKNLQTLCTITISTITLSHGLVAALPNLKTLASNLVTCRNHDPFDADWLGSCLNNLVQMHSLETLKLLFNLSMKNPRPRNSIQLWNAFPPNLKKLTLSRSLLLWEDAKVLAKLPNLEVLKLRDFSFQGPEWETDEEGFHQLKYLLVESRDLVLWKQASTGGYPFPALQHLVLRFCYKLKEIPCEIGDIPSLQVIELHSCSPYASKLARMIQEEQIELGNSCLEVFIHPAR
>PHT33849.1 Capsicum_baccatum
MINHIVESLQQIEDQWGLDIPETAEDRIKFLKRKFKFLDVFHSLQSFNHIVESLQQIEDQWGLDIPETAEDRIKFLKREFKFLDFFHSLQSFTELSYMLDVVHEVQGDLLKVYCSSSLLFVPGPKKEIADVFKELKLLRNFVCFVSESKHTDFFTYVTEVVSHAGMVAWLYLPSNGKGENQEINYLLSKHLQMKIKPIDPSIRKMYIDVLLALRSKWHPNIQIERVSGFVETLQHNLKALPISNHITHQIAALQEMLNFLIANLSIQNLEFHLQDIDSVLIDSGLLIYSLHEDVTLGEVTIDLPGTIQHIKTVIYHIIRKDFQSNLPRIHGLGYVDFVLDNLKEFQDRYPDSLALVKTQLQMIQTELEGLQPFLSSVAEQQYNIHDELQNSVALLIGKAYEVEYVVDACLSKKFPGWCLKLWIVDIIMDIRAEVAEIQQKKMVGLDVVSPYTIATDTSFTSGIHEKVVGFEDEIGTLKHRLTGGSRKLNIISIVGMPGAGKTTLAKRLYFDKLVVSYFDIRARCHVSPVYSQRGLLLSLLAMLHVSADETSLLSKRTDELRDALYKILRVKRYFILLDDVWDHRAWDDLRRCFPDDNTRSRILLTTRNNDVAYNVKSVSEPLFLRFLTYEESWDLLKLKVFGNESCSPLLETVGQKIARKCEGLPLSIVLVSGVLSKMEKTEECWSQVAKDLGSYIGSETKAIIEKSYQHLPYHLKPCILYFGTFLEDEEINVSKLTWLWIGEGFVKHLEGRSLQNIAKAYLEDLISRNLVMNAKNSSDGKVKSCRIHGLLLDFCKIKAKEEHFLLWIKRDGNDKSSSGLSTQKQLAQRRLVLYCKEENVVEWNSHGSPVDSVLY
>PHT33855.1 Capsicum_baccatum
MREVRLIWFGHVMRRGMDAPVRRCERLALDDFKRGRGRPKKYWREVIKRDMEQLQLTEDMTLDRKPLDSFSPDPSTSMNYRIVEALQQIEDQWGLDISETSEDRIKFLKREFTFLGFFLSLQSFIDLSYMFDVIHKVQTLFQDSAVDLGEISVMEDVDRATNQLQVKTQMAKLEIKSQYLYPKVNEDGIAVVSPKSVIDLIDTVVVNLGDLLKVYCSSSLLFVPEPNKEIADVFKELKLLRNFVCFVSESKHTDFFTHFLEVVSYAGMVAWLYLPSNGTGENQEMNYLPFDLLQMKIKPTDPSTHEIYIDVLLALRFEWHPIIQIEHIAGFVETLQYNLKTLPISNPNTHQIAALQEMLNLLVANLSIQDLEFHLQDIDSVLIDSGLLVYSLCEDVTLGKVTIDLPGTIQHIKILIYHIIRKEFRSNLPRIHGLGYVDFVLNNLKEFQDRYPDSLAFFKTQLQMIQTELEGLQPFLRSVAEQQYSNELQDSVALLISKSYEVEYIVDACVIKKVPEWCLELWLVDIIKDIRAQASEILLKEMVEVGVSPYTVAADTSCKSSELSKTSAINENIVGFGDEIETLRNQLTGRSRELDIIPIVGMPGAGKTTLAKRLYFDKLVVSYFDIRAQCHVSPAYSKRDSLLSLLAMLHIDETSLHSKETDELEDIIYRSLHSRRYLIFLDDVWDQRVWGDLKHNFPDNNNGSRILLTTRNHVVANYAKLVSEPLRLRFLTYEESWDLLKIKVFGNESCSPLLENVGQKIARKCEGLPLSVVSVAGVLSKIKKTEECWSQVAKGLGSYIGSETKAIIEQSYQHLPYHLKPCILYFGTFLEDEEINVSKLTWLWTGEGFVKDLEGESLQNIAKAYLEDLISRNLVMNAKKSSDGKVKSCRIHGLLLDFCKRKAEEEHFLLWIKRDGNDKYSSGISSQKQLAQRRLVFYCKEENLVKWSSSCTPVDSVLYREDKRIDVSSCQVSQLFHNFKFLKVLDLESIVIYSFPTVLVYLRYFSAQTAHDSMTSHISNLWNLETLILKPTKGKLKLPVTIWKMVKLRHLCIDNSCFTLNGVEGLLEKLEVLSSPYLSCANDVELLSRKTPNIQELICSFVDFRQEYFPKLDFLTRLKTLEIHLAADSTVVGPYNFPPSLRNLTLSNFFLGSCHESNISRLPNLHVLKLVSIFFDNDKWEVGDGEFFKLQVLKLVKCEFFEEWKASDYAFPGLEHLVLRECPYLKEVPSCFQNIDTLKSIKVKSCNESVERSATKIKQFPEEFGAADVSGGHWKMDGSTVQGTSSVDSFLRNYKLGKTFGRGPLGKVKIAEHNLTGLKVAVKILNRQKIRDMEENIRREIKILRMLMHPHIIRLYEVIERPSDIYVVMEFVKSGELFDYIVEKGRLQEDEARKFFQQIISGVEYCHRNMVVHRDLKPENLLLDSKWNLKIADFGLSNIMRDGHFLKTSCGSPNYAAPEVISGKLYAGPEVDVWSCGVILYALLCGTLPFDDENLANIFKKIKGAIYALPNDLSAGARDLIPRMLTVDPMKRITIPEIRLHPWFQAHLPCYLAVPPPDTMQQAKKIDEEILQEVVKMGFDRNNVTESLRNRVQNEGTVAYYLLLDNRHRVSTGYLGAEFQESMEYNRINSNETVASPVGQCLPGIMDYQQAGARQFPVGRKWALGLQSGAHPREIMTEVLKALQELNVCWKKIGPYNMKCRWVPSIPGHHEGMGINSMHGSRFFGDDSAIVENDDATKLINVVKFEVQLYKTRGEKYLIDLQWLQGPQFLFLDLCAAFLAQLRAEPSSPLNSFESFESFAVSMEDILKNK
>PHT33856.1 Capsicum_baccatum
MVYPDKNHLIETLQQIAVRWESDMPETSKSRIKFLNRDFEFLHIFLSLQSFTDLSDKLDVIHKVQALFQDSATDLIKVNKINHVDRVISRIHEKILITKLEIRAIQLVLSKKDGIHTPKFVIEFIDTVILNLAEFVGELGDVFKELKLLRSFVCFVSERSIEPKSQHVFFTHVLDVVGRAAMIAWLYFPSNGGCENQEMNNLLSDLLQMKIKPIHPGVRKIYIDVLQAVRHPIIQIENAADCVAGFVETLQHNLKEVPTICNPSRIVASIDQIAVLEEMLGLLIKNLVQLSIQNLEFHLQDIDAVVVDSGLLVYSLYEDVALQEVTLDLPGIIQRIKRLIYLIIRKEFQSSLPRIHGIGYVDFVLNNLKELQERYPVALAYVKTQLQMIQTVLDRFRSILRFVAEKRHKKLQNSVALLISKAYEVEYIVDGCVSNKVPDWCLMLWLLELIEEIRAELAKIQVLEDDSVSHDPMDIGTSHTSSVLARTLRIDDEVVGFEDEIGTLIRQLTGGSKKRDIISIVGMPGAGKTALANRLFLDKSVVRHFDVHARCYMSSAHSRRERLLSIMEMLHVSIDESSLLSKKTNDLAAMLRKILHTGRYLILLDDVPDARAWDDLEPCFCDTNNGSRILLTTRHYNVANNAKSLSEPLCLRMLDDGESWMLLKKKVFGEGFCSPLLEKVGRKIARKCGGLPLSIVFVACILARKERAEQCWKQVARSLGSEIPCYPENIIEQSYQDLPYHLKSCFLYFGMFSDQEEINISKLTLLWIGEGFVKGDEHKSLEDIAEGYLKNLVESNLVMLAKRSYGGKVKVCRIHDILFHFCKARAHTENLIQRIQRPQGYVYSPKQLAQRRLAFYAEVDDLVKWSSSCSLVSSVLFREANIDASSSIAQAANMFHDFRFLRVLDLEFTMIDSFPTDMVYLRYFAARTSQKSITSSIDKLWNLETLIVNRIEGYLSLPFTIWKVGKLRHLHVSPYFTSEELLEDSSKLYNLGTLSTPYFSCVEDAESLLRKTPNIRELRCKFKGVRSGQFPVLEFPTQLEVLDIFGDQSVKVLPYLLSISASNLKKLKVSFFKLGVQHLSNIYRLSNIQALELTSVEFENEEWKVDDELFQLKVLKLVNCLSLKEWTASDDALPNLEHLVVHCCQLLTKIPSCFTEICSLKYIEVDNCNESVVDSAKFIQKTKVEDYQNNDFELVIKGNNSDDFKRR
>PHT33884.1 Capsicum_baccatum
MVYPIIRKKFQSNLPKIHGLGYVDFLLNNFKEFQRRYSDSLASVMNQLQIIQKELESSQPFLKAIAEEQHSDLSKIQHNTDTQLIGKAYEVEYIVAATCISKEVPVWCLKRWFSDIVEEIKDIRAETENIEEKKGNEGAMNTVTTHTSSNLARTPKMNEEIVGFKDVIGKLRNQLIKGTKKRDVIAIVGMPGLGKTTLANRLYCDRLVVSHFEIRAQCCVSQVSCKDLLLAILRDVTGEDSKFRANSTAELADKLRKALYFGRYLILVDDVWETSVWDDLVGCFHDANEGSKIILTTRNHDVVNYARYKSEPHLLRMFRNDESWKLLRKKVFGEESCSTDLMEIEQQIAKKCGQLPLSVALVAGILEKMERKEECWKQVANNLGPHIHRDSRAIIEHSYLNLPYHLSCESKSLEDIAVGYLDNLIRRNLVTVARRSSGGKVNACHVHDLLHDFCKERSKEENLLLLTRWDKNDSTDAYSQGHPAHRLSISDENSGHNRELSSSWSIVGSIILHNQCLSNFQVYDILHSFKFLKVLDLKSTTTRSYPIELVYLRYFAAATKKSIPSSIANLWNLETLILENRHGGWSLPVILWKMVKLRHLNTREGFVTENAEELQENTSPETLSIAQFFSVKDVKLVLEKTPNLRKLSCELKSVDNFKDHELTLPPRLETFNIHGPLVISGKASPFCISAPNLKNLKITTFHLVPCHLSNIGLLQNLQVLKLYCITFDNEEWEVREGEIPQLRFLKLNLCGSVSEWIVSDDAFPILECLFLRFCKNLQEIPSCFQDNSSLTSIEVDHCNKSVAKSARDIWKIQVEDYQNSGLQVLINGRGYVNSDSGLIVNEAFQVAATIEKLPPLWKDFKNYLKHKQKEMIVEDLIVRLRIEEDNKAAERGSKENSIMNRANIVEGRPNNSKKRKKAGQ
>PHT33898.1 Capsicum_baccatum
MLKNVIHKVDALFHDSAFDTSKKYQNLERLTSLLQDKIWIIKIDIRANYSFFPRTSLQLLHEKNGIGNSKFVMEFIDGVIQNLSSKFMMEFIDGIVQNLCELVEIGDSNSVQIQEVLKELKLLKNLVGFLSKWCVDSESVYALFAHVLFVAGFAAMVAWLYMPGCEDNGNEYLVPGEMNFLLSYLVRMRTKPVNPRIRKIYVDVLLALKGTMQSGLSCSIQNLYSVEIEAGFLEIFIHNLEEIRSISTLSRMEYLNHQMVSLEEMLKLLRANLISLPIQGLEFHLQDIDIVIVDVGLLIYSLYDREEQEEANQRLFLDLPRSIQHIKEVIFLVIRWAFQSNLPRVHGLGCVDFLLINLKEFQVRYSDSHNSFVKNQLQVIQKELESLQPFLKDVAEELYNKHERLQHCAALLNGKAYEVEYIVDASIRKGVPDWCLVRWLFDIIKEIILIREEVAKIQEKRVFKFDFALHDTLDTEELTNTPRMTEEVVGFEDVMEKLREQLISGSKQLDVISVVGMPGLGKTTVANKLYSDEFVVSRFEIRAQCCVSQAYSRRNVLLSILRDAIGESPTLAKLSTDILADQLRKILLRKRYLILVDDVWEASVWDDLRCCFHDDNNGSRIILTTQHGGVAENAKSVSDPLYLRLLNDDESWKLLKQKVFGEESCSVLFSNIGKEIANKCRGLPLSIVLVAGMLTKMKKSEICWKQVAMNLCTDILSNSKAIIEQSYQSLPYHLKPCFLYFGVFLEDKEINVSILTWLWIAEGFITSRDDKSLEDIAEGYLESLIGRNLVTVAKWSSSGKVKTCRIHDLLLCFCKERAKEKNLLMWMKRDQNVNTSSSIYSHKQLIQRHMSFNSEVVNLVEWISSCSLVGAVSFMEGRNKGSFSIVQFSHIYFRFIKVLNLEFIVIDSFPTELVYLRYFAARTSQKSITSSIANLRNLETLIVKPMGGKLILPLTLLKMVKLRHLQIYSKAHFTLNAAEESLETAKFVNLITLSSPTFCCVRDAELMLRTPNLRKLRCSFVGWGYPSRVMSSLTRLETLSIKMDSCGSSPSNFPPNLKKLTTSNFTMYWLQSSIAMLPNLQVLKLVAVFFSKAEWKVRNDMFHQLKVLKVVDCPCFKKWNISDDAFPRLEHLVLRRCRYLEAIPSRFGDIPSLISIEVNSCKESLVESAMVIRETQVEVMQNYDFKVFIHK
>PHT33931.1 Capsicum_baccatum
MLNLVPQDTMHSATAEISSQLPKTTRMNEEIIGFEDVMKELRNKLLKGCRELDVISIVGMPGLGKTMLAYKIYSENSVISHFDIRAQCCVSQMYKRMDLLLTILHDAIGVRENFSSEADAADKLRRTLLAKRYLILVDDVSEASAWDDLRSCFHDANNGSRIILTTRHLQVSEYAISVSEPIPLRIFNVDESWTLLQYKVFGKESFFHPLEEVRKCMAAKCGGLPLSIVLVDGILAKMERTEESWKHVAMLLGFYIHRDSEAIGEQMRLWISEGLVKSCEGKSLEDIADGCLKNLIARNLVMVSKRDPNAGPSRIYSDKQHVQRRLTFCEIDTLVKWSSSCSFVGSVLLWHDPTSEKISISRILQNFKFLKVLDLENKVVIDSFPADLLHLRYLSAESYEGSIHSSISNLWRLETLILKN
>PHT34823.1 Capsicum_baccatum
[truncated: 4,376,682 more chars]
