# Supplementary material for: The NRC0 gene cluster of sensor and helper NLR immune receptors is functionally conserved across asterid plants
Source: Plant Cell. 2024 Jun 4;36(9):3344–61. doi: 10.1093/plcell/koae154 (PMC11371149; doi:10.1093/plcell/koae154)
Supplement: koae154_Supplementary_Data [file koae154_supplementary_data.zip › Supplementary File 14.txt]

#NEXUS
begin trees;
	tree tree_1 = [&R] ((DCAR_023561:0.157992,(Cc11_g06560:0.089422,(('itf14g00270.t1':0.013857,'itf14g00240.t1':0.033631)[&label=100]:0.074975,'Solyc10g008220.4.1':0.092315)[&label=98]:0.055866)[&label=62]:0.054571)[&label=96]:0.094451,(((Cc11_g03770:0.222052,(((Cc11_g10450:0.128187,(Cc03_g14730:0.128773,Cc03_g14750:0.045335)[&label=100]:0.142812)[&label=73]:0.046634,(Cc05_g05290:0.222006,Cc10_g10660:0.145329)[&label=36]:0.027498)[&label=40]:0.0193,(Cc10_g11270:0.116618,Cc10_g11230:0.201683)[&label=100]:0.126913)[&label=100]:0.204964)[&label=100]:0.147186,((Cc11_g10420:0.285003,Cc00_g07010:0.073016)[&label=85]:0.072399,(Cc11_g10440:0.274903,Cc11_g07670:0.164617)[&label=69]:0.039277)[&label=47]:0.029445)[&label=100]:0.127338,(((('Migut.D01544.1.p':0.188358,('Migut.D01771.1.p':0.143246,'Migut.O00208.1.p':0.100099)[&label=51]:0.041191)[&label=98]:0.121132,(('Migut.D01308.1.p':0.133178,'Migut.D01309.1.p':0.098501)[&label=100]:0.18799,('Migut.D02047.1.p':0.203914,('Migut.D02028.1.p':0.264359,('Migut.D01716.1.p':0.257765,('Migut.D02009.1.p':0.071247,'Migut.D02027.1.p':0.027758)[&label=97]:0.063936)[&label=81]:0.058226)[&label=89]:0.050601)[&label=99]:0.329438)[&label=83]:0.06517)[&label=99]:0.173327,(((('itf00g11230.t1':0.116199,('itf14g02080.t1':0.100013,('itf14g02100.t1':0.050255,('itf14g02030.t1':0.034468,'itf14g02040.t1':0.129673)[&label=91]:0.040172)[&label=75]:0.028648)[&label=100]:0.11941)[&label=99]:0.095072,((('itf03g27310.t1':0.221825,'itf15g19850.t1':0.218402)[&label=64]:0.039259,(('itf15g10780.t1':0.139898,('itf15g10770.t1':0.114643,'itf15g19820.t1':0.142404)[&label=40]:0.034694)[&label=90]:0.054223,('itf15g10880.t1':0.039759,('itf15g19840.t1':0.070608,'itf15g10850.t1':0.040116)[&label=97]:0.026845)[&label=100]:0.201242)[&label=42]:0.029175)[&label=75]:0.04468,'itf14g01610.t1':0.226181)[&label=76]:0.045902)[&label=100]:0.241087,(('itf03g28470.t1':0.217031,(('itf07g07860.t1':0.08932,('itf00g24790.t1':0.0388,'itf00g24800.t1':0.037905)[&label=68]:0.013935)[&label=100]:0.104957,('itf07g07880.t1':0.134995,('itf07g07850.t1':0.060378,'itf07g07830.t1':0.05001)[&label=82]:0.027666)[&label=100]:0.125407)[&label=85]:0.043416)[&label=95]:0.08232,('itf07g07910.t1':0.146962,(('itf14g01400.t1':0.17232,('itf14g02110.t1':0.055906,('itf14g01620.t1':0.030666,'itf14g02090.t1':0.047605)[&label=89]:0.027738)[&label=99]:0.034561)[&label=72]:0.028261,('itf14g01630.t1':0.120383,'itf14g01640.t1':0.121575)[&label=50]:0.029562)[&label=40]:0.02429)[&label=39]:0.025704)[&label=96]:0.0736)[&label=100]:0.16183,(((((('NbS00011331g0023.1':0.222757,('NbS00004466g0001.1':0.283844,('Solyc04g015210.4.1':0.205439,'NbS00017924g0016.1':0.105301)[&label=100]:0.100216)[&label=95]:0.052361)[&label=97]:0.071491,(('NbS00020047g0002.1':0.010507,'NbS00000611g0010.1':0.020647)[&label=100]:0.171754,'Solyc04g007050.4.1':0.388759)[&label=100]:0.243013)[&label=58]:0.034476,(('NbC24350532g0001.1':1.0E-6,('NbS00002971g0007.1':0.006352,'NbS00016103g0004.1':1.0E-6)[&label=81]:0.028019)[&label=99]:0.088562,('Solyc04g007070.3.1':0.16991,('Solyc04g007030.4.1':0.276156,'Solyc04g007060.4.1':0.199889)[&label=27]:0.01882)[&label=32]:0.031777)[&label=100]:0.169901)[&label=100]:0.247465,(('NbS00030243g0001.1':0.170372,'Solyc03g005660.4.1':0.212068)[&label=99]:0.098421,('NbS00011087g0003.1':0.101841,('Solyc01g090430.3.1':0.161893,('NbS00031134g0006.1':0.133412,(('NbS00026706g0016.1':0.003143,'NbS00018282g0019.1':0.002932)[&label=100]:0.041692,'Solyc10g047320.2.1':0.033526)[&label=97]:0.040441)[&label=46]:0.014253)[&label=90]:0.05733)[&label=55]:0.027082)[&label=90]:0.047186)[&label=61]:0.053159,(('itf03g20740.t1':0.111172,('itf03g20760.t1':0.135968,'itf03g20730.t1':0.066543)[&label=80]:0.033748)[&label=78]:0.066125,('itf00g07890.t1':0.07461,'itf04g05390.t1':0.161155)[&label=100]:0.262802)[&label=100]:0.184372)[&label=38]:0.03299,'itf14g02120.t1':0.180041)[&label=47]:0.034635)[&label=97]:0.112349)[&label=57]:0.054032,'Migut.E00320.1.p':0.230143)[&label=56]:0.039608)[&label=94]:0.119931)[&label=89];
end;
