# Supplementary material for: The NRC0 gene cluster of sensor and helper NLR immune receptors is functionally conserved across asterid plants
Source: Plant Cell. 2024 Jun 4;36(9):3344–61. doi: 10.1093/plcell/koae154 (PMC11371149; doi:10.1093/plcell/koae154)
Supplement: koae154_Supplementary_Data [file koae154_supplementary_data.zip › Supplementary File 15.txt]

#NEXUS
begin trees;
	tree tree_1 = [&R] ((((((itf03g20740.t1:0.116208,(itf03g20760.t1:0.126135,itf03g20730.t1:0.071238)[&label=91]:0.029152)[&label=94]:0.078439,(itf00g07890.t1:0.079812,itf04g05390.t1:0.153793)[&label=100]:0.242286)[&label=100]:0.181396,((itf14g02120.t1:0.184405,((((itf14g01630.t1:0.118847,itf14g01640.t1:0.11257)[&label=84]:0.038184,(((itf14g01620.t1:0.034103,itf14g02090.t1:0.040725)[&label=100]:0.044832,itf14g02110.t1:0.045692)[&label=97]:0.036473,itf14g01400.t1:0.164588)[&label=69]:0.035703)[&label=71]:0.032647,((itf03g28470.t1:0.205443,((itf00g24790.t1:0.028925,(itf07g07860.t1:0.10104,itf00g24800.t1:0.039679)[&label=78]:0.01161)[&label=100]:0.109222,(itf07g07850.t1:0.052314,(itf07g07830.t1:0.0532,itf07g07880.t1:0.136798)[&label=20]:0.009861)[&label=100]:0.121)[&label=84]:0.038679)[&label=97]:0.092658,itf07g07910.t1:0.141626)[&label=33]:0.009292)[&label=95]:0.058127,((itf00g11230.t1:0.105933,(itf14g02080.t1:0.089959,(itf14g02100.t1:0.055406,(itf14g02040.t1:0.129794,itf14g02030.t1:0.040526)[&label=97]:0.042112)[&label=58]:0.020043)[&label=100]:0.11945)[&label=100]:0.092159,(itf14g01610.t1:0.199371,((itf15g10880.t1:0.034069,(itf15g19840.t1:0.070557,itf15g10850.t1:0.037115)[&label=99]:0.022562)[&label=100]:0.171459,((itf15g19850.t1:0.191748,itf03g27310.t1:0.221758)[&label=79]:0.04887,(itf15g10780.t1:0.115111,(itf15g19820.t1:0.119668,itf15g10770.t1:0.100061)[&label=70]:0.046141)[&label=94]:0.052684)[&label=27]:0.023624)[&label=89]:0.048965)[&label=70]:0.04494)[&label=100]:0.233764)[&label=100]:0.136661)[&label=34]:0.026329,((Solyc03g005660.4.1:0.300411,(Solyc01g090430.3.1:0.142205,Solyc10g047320.2.1:0.104723)[&label=100]:0.068086)[&label=96]:0.06171,(Solyc04g015210.4.1:0.378279,((Solyc04g007060.4.1:0.179907,(Solyc04g007030.4.1:0.242657,Solyc04g007070.3.1:0.158682)[&label=52]:0.025785)[&label=98]:0.12991,Solyc04g007050.4.1:0.777083)[&label=64]:0.059234)[&label=90]:0.232404)[&label=38]:0.04442)[&label=46]:0.047755)[&label=90]:0.139219,((((Cc10_g11270:0.11614,Cc10_g11230:0.174068)[&label=100]:0.113994,((Cc05_g05290:0.197771,Cc10_g10660:0.138702)[&label=36]:0.025488,((Cc03_g14730:0.148521,Cc03_g14750:0.044628)[&label=100]:0.134986,Cc11_g10450:0.144099)[&label=64]:0.03788)[&label=62]:0.025284)[&label=100]:0.177213,Cc11_g03770:0.213675)[&label=100]:0.1391,((Cc11_g10420:0.25136,Cc00_g07010:0.071182)[&label=91]:0.069231,(Cc11_g07670:0.157022,Cc11_g10440:0.266607)[&label=86]:0.034999)[&label=52]:0.030091)[&label=100]:0.116454)[&label=87]:0.107785,(DCAR_023561:0.144095,(Cc11_g06560:0.084336,((itf14g00270.t1:0.010852,itf14g00240.t1:0.05009)[&label=100]:0.072862,Solyc10g008220.4.1:0.101813)[&label=98]:0.048394)[&label=93]:0.06952)[&label=98]:0.078076)[&label=88]:0.091255,(((Cc00_g16300:0.599155,(((Cc06_g22210:0.378897,((Cc00_g00700:0.038163,Cc00_g16020:0.069683)[&label=100]:0.274227,(Cc11_g06360:0.204858,(Cc11_g06910:0.308788,((Cc11_g08750:0.187546,Cc11_g08760:0.132301)[&label=100]:0.199907,Cc11_g06920:0.240218)[&label=70]:0.041042)[&label=99]:0.112033)[&label=72]:0.043459)[&label=51]:0.025513)[&label=61]:0.07055,((((Cc10_g13320:0.324071,Cc01_g07510:0.368743)[&label=40]:0.090909,((Cc11_g07560:0.206941,Cc11_g00940:0.417361)[&label=100]:0.118447,(Cc03_g09200:0.15628,Cc11_g02960:0.227129)[&label=100]:0.202648)[&label=88]:0.108545)[&label=28]:0.032604,((Cc00_g15830:0.204719,(Cc11_g04890:0.085579,((((Cc00_g11920:0.071705,Cc11_g02520:0.038998)[&label=50]:0.013896,Cc00_g12520:0.113437)[&label=95]:0.02907,Cc11_g02490:0.094937)[&label=75]:0.03141,Cc11_g02470:0.10684)[&label=82]:0.024756)[&label=100]:0.10317)[&label=98]:0.080196,(((((Cc11_g04150:0.098648,Cc11_g04080:0.116894)[&label=75]:0.019545,Cc00_g21910:0.227836)[&label=81]:0.028735,Cc11_g01160:0.249702)[&label=100]:0.133692,(Cc11_g00890:0.025821,Cc11_g00960:0.177889)[&label=100]:0.169123)[&label=61]:0.02117,(Cc08_g01430:0.211296,(Cc03_g08520:0.239679,((((Cc03_g08260:0.020028,Cc00_g26340:0.043761)[&label=99]:0.034974,(Cc03_g08230:0.057755,Cc03_g08270:0.082592)[&label=87]:0.042633)[&label=100]:0.105488,((Cc03_g08290:0.168448,Cc00_g09620:0.162848)[&label=62]:0.029331,(Cc03_g14800:0.213202,((Cc03_g14630:0.122834,(Cc00_g03020:0.084369,(Cc03_g14610:0.024896,Cc03_g14620:0.051983)[&label=91]:0.02318)[&label=100]:0.092157)[&label=68]:0.036767,Cc03_g14650:0.154229)[&label=55]:0.017972)[&label=100]:0.114749)[&label=33]:0.030608)[&label=36]:0.024391,Cc00_g09630:0.225695)[&label=100]:0.101466)[&label=67]:0.04634)[&label=40]:0.034085)[&label=65]:0.05429)[&label=98]:0.084529)[&label=11]:0.017575,((((Cc11_g04530:0.114892,Cc01_g07920:0.158393)[&label=99]:0.079598,(Cc01_g07940:0.225697,Cc01_g07950:0.21268)[&label=91]:0.05529)[&label=38]:0.028907,((Cc01_g07930:0.087104,(((Cc00_g25340:0.053767,Cc01_g08070:0.049574)[&label=99]:0.026673,Cc01_g08120:0.073112)[&label=97]:0.032748,(Cc01_g08110:0.038889,Cc01_g08050:0.042514)[&label=100]:0.198766)[&label=74]:0.025376)[&label=100]:0.162132,(Cc10_g11650:0.154182,Cc10_g11630:0.199118)[&label=100]:0.118306)[&label=23]:0.012794)[&label=53]:0.029315,(((((Cc07_g17250:0.156946,Cc07_g17260:0.155842)[&label=38]:0.020893,(((Cc07_g17220:0.027266,Cc07_g17040:0.030416)[&label=100]:0.064079,(Cc07_g20800:0.052603,Cc07_g20790:0.064051)[&label=69]:0.014023)[&label=100]:0.042429,(Cc07_g20740:0.088713,(Cc00_g01320:0.059265,(((Cc11_g03860:0.023711,Cc11_g03800:0.023874)[&label=97]:0.010467,Cc11_g03840:0.025899)[&label=100]:0.097174,Cc00_g01350:0.07638)[&label=90]:0.007124)[&label=98]:0.042793)[&label=96]:0.022518)[&label=100]:0.088421)[&label=29]:0.011744,((((Cc00_g29500:0.057596,(((Cc00_g05490:0.053947,(Cc00_g05430:0.036475,Cc02_g33990:0.039642)[&label=24]:1.0E-6)[&label=6]:0.007566,Cc00_g05420:0.028653)[&label=9]:0.006915,(Cc00_g11190:0.046616,(Cc04_g11980:0.041774,Cc00_g10160:0.042359)[&label=20]:1.0E-6)[&label=68]:0.006983)[&label=33]:0.009745)[&label=47]:0.031824,Cc07_g17810:0.172382)[&label=100]:0.070607,((((Cc07_g19710:0.033254,Cc07_g21460:0.021815)[&label=91]:0.006868,(Cc07_g19700:0.030046,Cc07_g20590:0.02861)[&label=99]:0.015953)[&label=100]:0.077429,((Cc00_g02960:0.098236,(Cc07_g20460:0.035708,Cc00_g01290:0.028714)[&label=100]:0.069553)[&label=42]:0.012718,Cc00_g03010:0.140299)[&label=53]:0.01431)[&label=100]:0.084641,((((Cc00_g30180:0.046203,Cc00_g05470:0.039814)[&label=100]:0.023906,(((Cc00_g14360:0.050303,Cc00_g10170:0.024933)[&label=60]:0.011685,Cc00_g19160:0.030862)[&label=57]:0.012374,(Cc00_g18650:0.057654,Cc04_g12020:0.038066)[&label=34]:0.005998)[&label=99]:0.0341)[&label=95]:0.025229,Cc00_g03250:0.07695)[&label=81]:0.015587,(Cc07_g17840:0.095418,Cc07_g17830:0.160587)[&label=73]:0.02137)[&label=86]:0.038734)[&label=38]:0.029559)[&label=85]:0.055875,(Cc07_g21230:0.260983,(Cc07_g17280:0.062521,Cc07_g17270:0.031145)[&label=100]:0.175043)[&label=72]:0.037897)[&label=29]:0.02547)[&label=100]:0.118541,((Cc05_g09070:0.324849,((Cc03_g09550:0.03444,((((Cc00_g10030:0.035847,(Cc03_g09570:0.04983,Cc03_g09860:0.068404)[&label=87]:0.029772)[&label=89]:0.036623,(Cc03_g10330:0.5056,((Cc03_g10430:0.041181,(Cc03_g10280:0.025271,(Cc00_g27600:0.041001,Cc03_g10410:0.041784)[&label=41]:0.011385)[&label=66]:0.025581)[&label=80]:0.036472,Cc03_g09830:0.062098)[&label=35]:0.01252)[&label=16]:1.0E-6)[&label=20]:0.022073,(Cc03_g10360:0.081195,Cc03_g10340:0.017713)[&label=34]:0.00615)[&label=39]:0.030207,Cc03_g10390:0.048012)[&label=55]:0.038639)[&label=75]:0.054923,Cc03_g09510:0.119251)[&label=96]:0.098459)[&label=89]:0.085235,(((Cc00_g11710:0.052766,Cc00_g20620:0.035125)[&label=100]:0.060249,(Cc02_g33010:0.022935,Cc02_g33000:0.00784)[&label=100]:0.105138)[&label=100]:0.104006,Cc05_g08910:0.213921)[&label=63]:0.049259)[&label=98]:0.1287)[&label=52]:0.025765,((Cc05_g05230:0.091349,((Cc05_g05270:0.090913,Cc05_g05280:0.106668)[&label=98]:0.05628,(Cc05_g04430:0.054838,(Cc05_g04460:0.012476,((Cc05_g04530:0.022921,(Cc05_g04450:0.018073,Cc05_g04510:0.006369)[&label=99]:0.016146)[&label=93]:0.004941,Cc05_g04560:0.017374)[&label=92]:0.004919)[&label=99]:0.053838)[&label=100]:0.084773)[&label=74]:0.021398)[&label=91]:0.084635,Cc05_g05210:0.183999)[&label=97]:0.118087)[&label=25]:0.015975)[&label=98]:0.133919)[&label=3]:0.008051)[&label=24]:0.06431,(itf04g34280.t1:0.362388,((((((Solyc05g005130.3.1:0.134369,Solyc05g013260.3.1:0.122355)[&label=72]:0.008122,(Prf:1.0E-6,Solyc05g013280.4.1:0.014536)[&label=100]:0.134556)[&label=72]:0.040747,Solyc05g007170.3.1:0.125711)[&label=100]:0.307404,(((Solyc05g012910.4.1:0.040252,Solyc05g012890.1.1:0.022207)[&label=100]:0.201237,(Solyc05g005330.3.1:0.090942,Solyc05g012740.2.1:0.077016)[&label=100]:0.12793)[&label=86]:0.062748,((Solyc05g007640.3.1:0.277628,(Solyc05g007610.2.1:0.074457,Solyc05g007630.3.1:0.166574)[&label=100]:0.13761)[&label=87]:0.065879,(Solyc05g007350.3.1:0.158112,R1:0.257269)[&label=61]:0.030357)[&label=99]:0.076546)[&label=94]:0.082657)[&label=10]:0.008897,Solyc04g007490.3.1:0.350064)[&label=98]:0.140287,((((((((Solyc06g008368.1.1:0.04193,(Solyc06g008785.1.1:0.018973,Mi1.2:0.029704)[&label=94]:0.051073)[&label=86]:0.039226,Rpiblb2:0.050162)[&label=60]:0.025895,Solyc05g042090.2.1:0.168497)[&label=100]:0.097155,(Solyc05g044490.3.1:0.119952,((Solyc05g054340.4.1:0.055533,(Solyc05g054010.4.1:0.043199,Solyc05g050430.2.1:0.076898)[&label=93]:0.016925)[&label=97]:0.037959,Solyc05g043420.2.1:0.04352)[&label=100]:0.078341)[&label=100]:0.076189)[&label=100]:0.182565,(Solyc04g008205.1.1:0.0124,(Hero:0.016356,Solyc04g008130.3.1:0.016277)[&label=59]:0.016758)[&label=100]:0.423022)[&label=100]:0.132061,((Solyc09g098100.4.1:0.088647,((Solyc12g038900.1.1:0.088897,(Solyc09g098130.3.1:0.010728,Sw5b:0.001537)[&label=100]:0.062122)[&label=87]:0.037327,Solyc09g064690.1.1:0.134026)[&label=78]:0.024269)[&label=100]:0.231025,(Solyc05g009750.1.1:0.368317,(Solyc05g009740.1.1:0.276136,((Solyc06g064760.2.1:0.070624,((Solyc06g064680.1.1:0.018118,Solyc06g064720.1.1:0.04063)[&label=62]:0.022147,Solyc06g064750.1.1:0.061483)[&label=31]:0.001732)[&label=46]:0.022741,Solyc06g064690.2.1:0.161483)[&label=100]:0.15865)[&label=73]:0.025831)[&label=100]:0.119943)[&label=97]:0.106904)[&label=68]:0.060482,(itf04g07270.t1:0.383159,(itf07g12600.t1:0.301263,((itf13g21950.t1:0.12229,(itf13g21940.t1:0.015808,(itf13g21960.t1:0.025143,itf00g08690.t1:0.01844)[&label=66]:0.005141)[&label=99]:0.068016)[&label=79]:0.02511,((itf13g21990.t1:0.060836,(itf07g11720.t1:0.087727,((itf00g08680.t1:0.045939,itf00g08630.t1:0.050475)[&label=93]:0.016792,itf13g05860.t1:0.053149)[&label=75]:0.00752)[&label=81]:0.021463)[&label=97]:0.04673,(itf14g08270.t1:0.122189,(((itf00g08670.t1:0.047189,(itf07g11430.t1:0.020582,itf00g08620.t1:0.017901)[&label=90]:0.0105)[&label=100]:0.041826,itf00g08650.t1:0.090481)[&label=84]:0.012746,((itf13g21970.t1:0.081673,itf13g12330.t1:0.112988)[&label=58]:0.018205,(itf10g12820.t1:0.086233,itf12g13120.t1:0.061594)[&label=52]:0.014792)[&label=36]:0.008367)[&label=67]:0.045385)[&label=57]:0.029089)[&label=51]:0.012676)[&label=100]:0.288248)[&label=81]:0.094539)[&label=48]:0.036876)[&label=78]:0.064592,Solyc02g070410.2.1:0.523537)[&label=57]:0.037238)[&label=74]:0.054558)[&label=37]:0.041478)[&label=38]:0.045018)[&label=47]:0.050061,(((((DCAR_012621:0.144529,DCAR_011400:0.111682)[&label=54]:0.031129,((DCAR_010222:0.128023,DCAR_011401:0.127436)[&label=27]:0.012886,DCAR_028713:0.200651)[&label=18]:0.012811)[&label=12]:0.014087,DCAR_010221:0.123323)[&label=91]:0.272763,(((Cc11_g06120:0.254371,Cc11_g05970:0.18106)[&label=100]:0.198925,Cc11_g06190:0.237601)[&label=29]:0.02215,Cc11_g05390:0.376927)[&label=91]:0.15415)[&label=36]:0.030464,(DCAR_023557:0.198341,DCAR_023560:0.103602)[&label=100]:0.300577)[&label=29]:0.028818)[&label=50]:0.051203,((Solyc11g069020.3.1:0.42075,(((((Cc11_g09440:1.0E-6,Cc11_g09460:1.0E-6)[&label=100]:1.0E-6,Cc11_g09390:0.009527)[&label=100]:0.130117,Cc11_g09420:0.106721)[&label=100]:0.188883,(Cc11_g08970:0.170852,Cc11_g08980:0.203508)[&label=95]:0.054865)[&label=96]:0.077447,(Cc10_g10090:0.297433,(((Solyc07g009180.1.1:0.241277,Solyc01g087200.3.1:0.187738)[&label=80]:0.068151,(((((Solyc04g012000.1.1:0.110349,Solyc04g011980.1.1:0.01313)[&label=56]:0.016525,Solyc04g011960.2.1:0.023886)[&label=68]:0.028307,Solyc04g012010.3.1:0.088098)[&label=45]:0.013834,Solyc04g011990.3.1:0.090821)[&label=99]:0.064471,(Solyc08g074250.3.1:0.066694,Solyc01g016960.1.1:0.203243)[&label=69]:0.045093)[&label=100]:0.210474)[&label=100]:0.151669,(((Cc11_g06550:0.341927,(((itf04g08640.t1:0.007726,itf00g29740.t1:0.007671)[&label=81]:0.001374,itf00g29730.t1:0.027821)[&label=100]:0.287025,(itf14g00250.t1:0.369249,(Solyc10g008240.3.1:0.024165,Solyc10g008230.3.1:0.043913)[&label=100]:0.235492)[&label=57]:0.104506)[&label=5]:0.007671)[&label=6]:0.038365,itf15g00150.t1:0.384649)[&label=9]:1.0E-6,Solyc07g005770.2.1:0.388114)[&label=20]:0.051328)[&label=26]:0.030722)[&label=9]:0.027769)[&label=14]:0.020613)[&label=74]:0.052896,(((Solyc05g008070.4.1:0.152522,Solyc07g049700.1.1:0.087438)[&label=96]:0.0569,((((Solyc12g017800.3.1:0.078754,Solyc11g006630.1.1:0.052455)[&label=68]:0.022437,(Solyc11g006530.3.1:0.080273,Solyc11g020100.3.1:0.068123)[&label=40]:0.017266)[&label=32]:0.005679,(Solyc11g006640.3.1:0.033869,Solyc11g006520.2.1:0.03357)[&label=89]:0.039814)[&label=58]:0.033774,Solyc11g020090.1.1:0.248093)[&label=77]:0.016116)[&label=100]:0.302061,(((itf13g01590.t1:0.207175,((itf13g00960.t1:0.109594,(itf13g01030.t1:0.044021,itf13g01010.t1:0.009025)[&label=100]:0.050765)[&label=100]:0.102191,(itf13g00790.t1:0.1065,(itf01g14080.t1:0.420783,((itf00g16150.t1:0.13325,itf13g00810.t1:0.003454)[&label=67]:0.021045,(((itf00g25710.t1:1.0E-6,itf13g00850.t1:0.070697)[&label=92]:0.025339,itf13g00800.t1:0.030234)[&label=69]:0.018697,((itf13g00820.t1:0.05134,itf00g25720.t1:1.0E-6)[&label=95]:0.051723,itf13g00840.t1:0.03992)[&label=46]:0.013115)[&label=49]:0.016057)[&label=67]:0.060065)[&label=83]:0.036906)[&label=87]:0.046726)[&label=97]:0.087588)[&label=98]:0.205454,(itf11g20670.t1:0.076691,(itf11g20080.t1:0.140022,(((itf11g20510.t1:0.083807,(itf11g20490.t1:0.04766,(itf11g20070.t1:0.045116,((itf11g20480.t1:0.025426,itf11g20320.t1:0.088017)[&label=94]:0.017623,itf11g20050.t1:0.046023)[&label=48]:0.008377)[&label=92]:0.017947)[&label=99]:0.038032)[&label=99]:0.037988,(((itf05g08900.t1:0.288588,itf05g08990.t1:0.034064)[&label=71]:0.049304,itf11g20310.t1:0.070145)[&label=30]:0.022826,((itf11g20430.t1:0.080736,itf00g32860.t1:0.063652)[&label=20]:0.015975,((itf00g20300.t1:0.073361,(itf11g20440.t1:0.107405,(itf11g20450.t1:0.048899,((itf11g20300.t1:0.039673,itf11g20280.t1:0.031138)[&label=100]:0.052106,(itf11g20290.t1:0.075487,itf11g20470.t1:0.054262)[&label=81]:0.01281)[&label=35]:0.005212)[&label=90]:0.02288)[&label=13]:0.006938)[&label=7]:0.007909,itf11g20040.t1:0.062533)[&label=16]:0.010389)[&label=8]:0.011884)[&label=55]:0.023932)[&label=67]:0.026285,((((itf11g20570.t1:0.059742,itf11g20590.t1:0.035774)[&label=96]:0.046314,(((itf00g01120.t1:0.042862,itf11g21790.t1:0.044796)[&label=44]:0.019522,itf00g04820.t1:0.050301)[&label=67]:0.024541,itf11g20660.t1:0.064555)[&label=39]:0.013107)[&label=55]:0.019361,(itf11g20650.t1:0.053854,(itf11g20610.t1:0.177128,(itf11g21840.t1:0.084269,itf11g20580.t1:0.069173)[&label=65]:0.021564)[&label=42]:0.011103)[&label=31]:0.016325)[&label=10]:0.009356,itf11g21040.t1:0.089358)[&label=97]:0.042439)[&label=32]:0.0166)[&label=36]:0.014385)[&label=95]:0.176533)[&label=59]:0.057324,(((itf05g06500.t1:0.038225,itf05g06510.t1:0.050982)[&label=100]:0.37949,(((itf14g04720.t1:0.040386,((itf14g04520.t1:0.054307,itf14g04500.t1:0.022275)[&label=96]:0.025408,(itf14g04860.t1:0.038662,itf14g04850.t1:0.01464)[&label=95]:0.022156)[&label=44]:0.010793)[&label=51]:0.007343,itf02g01860.t1:0.028677)[&label=100]:0.100856,((((itf04g00730.t1:0.111463,itf10g05570.t1:0.164021)[&label=78]:0.045178,((itf04g08850.t1:0.139616,(itf04g10060.t1:0.137179,((itf04g05380.t1:0.078641,((itf05g11580.t1:0.058046,itf01g08960.t1:0.068024)[&label=84]:0.006291,itf10g13880.t1:0.071774)[&label=91]:0.013166)[&label=73]:0.020491,((itf01g21600.t1:0.034664,itf04g05490.t1:0.070855)[&label=100]:0.044134,((itf04g05400.t1:0.03018,itf04g05410.t1:0.024369)[&label=98]:0.035929,itf00g32110.t1:0.080017)[&label=74]:0.01393)[&label=61]:0.017318)[&label=100]:0.069683)[&label=16]:0.007449)[&label=99]:0.061217,(itf04g13450.t1:0.043656,(itf04g13470.t1:0.014922,itf04g13460.t1:0.012601)[&label=92]:0.011845)[&label=100]:0.138823)[&label=98]:0.056767)[&label=29]:0.012597,((itf01g10090.t1:0.105101,((itf04g09950.t1:0.050391,itf04g09980.t1:0.073694)[&label=89]:0.025526,((itf08g17370.t1:0.064947,(itf04g10180.t1:0.025119,itf04g10200.t1:0.020714)[&label=64]:0.011526)[&label=37]:0.005721,(itf04g09990.t1:0.040175,(itf04g10000.t1:0.003416,itf04g10020.t1:0.008157)[&label=99]:0.013712)[&label=100]:0.053078)[&label=25]:0.006863)[&label=100]:0.057231)[&label=83]:0.049289,((itf11g13920.t1:0.475343,itf04g09260.t1:0.087909)[&label=29]:0.104488,((itf08g17400.t1:0.047902,(itf11g13930.t1:0.046765,itf11g18990.t1:0.061423)[&label=58]:0.015015)[&label=79]:0.017438,(itf03g27550.t1:0.060774,(itf01g13670.t1:0.051158,(((itf04g01350.t1:0.036338,itf03g27560.t1:0.038296)[&label=15]:0.004014,((itf04g01390.t1:0.015194,itf11g13940.t1:0.186303)[&label=31]:0.007558,(itf04g01400.t1:0.04822,itf04g01370.t1:0.020772)[&label=21]:0.014624)[&label=8]:0.002812)[&label=54]:0.015657,itf11g13960.t1:0.043848)[&label=64]:0.015858)[&label=59]:0.018807)[&label=42]:0.014145)[&label=91]:0.042356)[&label=36]:0.049163)[&label=28]:0.018687)[&label=14]:0.019662,itf14g06890.t1:0.237292)[&label=40]:0.046927)[&label=72]:0.161015)[&label=79]:0.095769,((itf14g03840.t1:0.026052,itf14g03870.t1:0.043125)[&label=100]:0.495871,((((Rx:0.04461,Gpa2:0.029961)[&label=100]:0.357771,((Solyc08g005500.4.1:0.196437,Solyc04g015220.4.1:0.44406)[&label=100]:0.213552,((BS2:0.100947,Solyc02g027080.2.1:0.115729)[&label=100]:0.128374,(Solyc12g009460.1.1:0.070028,Solyc12g009450.3.1:0.058974)[&label=100]:0.12277)[&label=100]:0.145583)[&label=37]:0.033651)[&label=43]:0.047551,((((((itf15g22060.t1:0.106992,((itf15g21910.t1:0.145975,(((itf15g22030.t1:0.119808,itf10g07890.t1:0.03358)[&label=58]:0.009479,((itf15g22050.t1:0.04614,itf00g29510.t1:0.053322)[&label=85]:0.030766,itf15g22020.t1:0.074603)[&label=45]:0.013443)[&label=87]:0.03087,itf09g24580.t2:0.128573)[&label=84]:0.009963)[&label=83]:0.015579,itf07g16830.t1:0.065515)[&label=100]:0.047973)[&label=100]:0.111257,(itf15g21980.t1:0.292404,itf15g22000.t1:0.235371)[&label=84]:0.073494)[&label=39]:0.026619,itf14g02290.t1:0.215039)[&label=57]:0.061979,(itf15g22210.t1:0.453776,itf15g21970.t1:0.326411)[&label=58]:0.254312)[&label=50]:0.082267,((itf15g22510.t1:0.305526,(itf15g22420.t1:0.128853,(itf15g22540.t1:0.148398,itf15g22460.t1:0.098965)[&label=27]:0.0251)[&label=86]:0.083851)[&label=100]:0.262428,((itf15g22470.t1:0.023126,(itf15g22520.t1:0.005873,itf15g22490.t1:0.002631)[&label=100]:0.051552)[&label=100]:0.22848,itf15g22190.t1:0.284761)[&label=59]:0.040334)[&label=19]:0.010686)[&label=66]:0.07312,(((itf03g20500.t1:0.08572,((itf03g20490.t1:0.04174,itf03g20470.t1:0.030581)[&label=94]:0.031063,(itf13g04870.t1:0.06748,itf01g10890.t1:0.071492)[&label=40]:0.015798)[&label=47]:0.012112)[&label=100]:0.090654,itf03g20420.t1:0.133397)[&label=51]:0.023047,(itf03g20520.t1:0.108054,(itf04g09440.t1:0.029094,(itf03g20480.t1:0.095791,((itf03g20560.t1:0.025797,itf04g09380.t1:0.03526)[&label=100]:0.030787,itf12g12640.t1:0.04376)[&label=52]:0.011191)[&label=22]:0.00602)[&label=93]:0.05876)[&label=98]:0.033841)[&label=100]:0.142249)[&label=69]:0.068237)[&label=8]:0.029632,((((itf03g22090.t1:0.016686,itf03g22060.t1:0.038205)[&label=100]:0.150977,(itf03g12490.t1:0.037769,(((itf03g22030.t1:0.071198,itf03g22040.t1:0.04358)[&label=100]:0.036522,itf03g22010.t1:0.027692)[&label=78]:0.017178,itf03g22050.t1:0.030358)[&label=42]:0.009217)[&label=100]:0.134705)[&label=100]:0.21944,((((itf06g13030.t1:0.062572,itf06g13050.t1:0.062171)[&label=100]:0.057677,(itf06g13040.t1:0.094348,((itf06g13090.t1:0.036502,(itf06g13080.t1:0.011282,itf06g13060.t1:0.011157)[&label=100]:0.025312)[&label=100]:0.039015,(itf06g13070.t1:0.048772,itf06g13100.t1:0.036931)[&label=100]:0.027277)[&label=78]:0.021564)[&label=61]:0.018549)[&label=98]:0.076512,(((itf00g20060.t1:0.024534,(itf15g18430.t1:0.042121,itf00g00070.t1:0.03832)[&label=55]:0.009298)[&label=72]:0.008365,(itf15g18380.t1:0.082658,itf00g20050.t1:0.054528)[&label=97]:0.047037)[&label=97]:0.052,(itf15g18540.t1:0.090079,((((itf15g18440.t1:0.042842,itf15g18560.t1:0.032741)[&label=93]:0.024568,itf15g18510.t1:0.033857)[&label=77]:0.071296,(itf15g18310.t1:0.039791,(itf06g10670.t1:0.081944,itf15g18530.t1:0.07439)[&label=42]:0.01413)[&label=41]:0.023686)[&label=28]:1.0E-6,itf15g18600.t1:0.158589)[&label=57]:0.034308)[&label=78]:0.026826)[&label=100]:0.057274)[&label=99]:0.08935,(((itf03g20980.t1:0.075016,itf03g20990.t1:0.05203)[&label=39]:0.008013,(itf03g20960.t1:0.048361,itf03g23010.t1:0.063088)[&label=72]:0.019093)[&label=100]:0.081897,(itf03g21020.t1:0.121667,itf03g20950.t1:0.062776)[&label=85]:0.035302)[&label=100]:0.181545)[&label=99]:0.103074)[&label=64]:0.063972,((((itf03g21750.t1:0.029381,itf03g21710.t1:0.017327)[&label=100]:0.171978,(itf03g21770.t1:0.174511,(itf03g21720.t1:0.057634,(itf03g21730.t1:0.106618,itf03g21700.t1:0.090503)[&label=40]:0.014892)[&label=100]:0.222241)[&label=44]:0.042775)[&label=100]:0.192767,(itf13g02550.t1:0.04671,itf13g02410.t1:0.091618)[&label=100]:0.264428)[&label=49]:0.047098,((itf13g01480.t1:0.127059,itf13g01680.t1:0.183302)[&label=99]:0.315674,((itf13g02540.t1:0.398943,(itf00g04550.t1:0.122046,((itf13g02090.t1:0.075412,itf13g02100.t1:0.107741)[&label=99]:0.041811,(itf13g02070.t1:0.125643,(itf13g02110.t1:0.166927,itf13g01960.t1:0.128465)[&label=29]:0.01381)[&label=25]:0.024717)[&label=95]:0.066157)[&label=100]:0.185871)[&label=100]:0.181848,((((itf13g01450.t1:0.267907,(itf13g01710.t1:0.251995,itf13g12870.t1:0.147354)[&label=100]:0.13129)[&label=25]:0.021119,(itf07g07900.t1:0.231839,(itf13g01470.t1:0.086096,(itf13g03980.t1:0.065694,((itf07g14280.t1:0.159576,itf13g03950.t1:0.09936)[&label=27]:0.015574,((((itf13g03970.t1:0.075463,itf13g03850.t1:0.049351)[&label=22]:0.006195,itf13g03710.t1:0.070348)[&label=76]:0.021947,itf13g03690.t1:0.083477)[&label=62]:0.014593,itf13g03750.t1:0.076956)[&label=86]:0.028301)[&label=29]:0.013038)[&label=15]:0.009985)[&label=100]:0.119684)[&label=36]:0.0184)[&label=83]:0.024152,((itf07g22390.t1:0.538882,(itf07g22460.t1:0.021267,itf07g22370.t1:0.054314)[&label=100]:0.143513)[&label=21]:0.017247,(itf07g22420.t1:0.137845,((itf07g22470.t1:0.113086,itf07g22410.t1:0.122805)[&label=96]:0.122799,((itf07g22440.t1:0.119653,itf03g26580.t1:0.224437)[&label=70]:0.030835,itf07g22430.t1:0.120606)[&label=74]:0.029028)[&label=87]:0.039024)[&label=63]:0.076951)[&label=96]:0.077307)[&label=98]:0.076052,(itf06g15880.t1:0.37234,(itf13g01670.t1:0.102474,((itf13g01750.t1:0.090016,itf13g01720.t1:0.06922)[&label=96]:0.044554,(itf13g01730.t1:0.161894,(itf13g01740.t1:0.164272,itf13g01700.t1:0.032801)[&label=84]:0.01641)[&label=100]:0.108193)[&label=68]:0.040251)[&label=100]:0.093075)[&label=67]:0.046643)[&label=76]:0.047762)[&label=100]:0.199216)[&label=52]:0.06369)[&label=24]:0.043507)[&label=13]:0.050511)[&label=5]:0.02307)[&label=6]:0.018431)[&label=9]:0.030616)[&label=54]:0.066491)[&label=50]:0.069416)[&label=53]:0.098464)[&label=18]:0.048106)[&label=36];
end;
