# Supplementary material for: The NRC0 gene cluster of sensor and helper NLR immune receptors is functionally conserved across asterid plants
Source: Plant Cell. 2024 Jun 4;36(9):3344–61. doi: 10.1093/plcell/koae154 (PMC11371149; doi:10.1093/plcell/koae154)
Supplement: koae154_Supplementary_Data [file koae154_supplementary_data.zip › Supplementary File 17.txt]

(((XP_020548821.1:0.00000100000050002909,(((XP_011084860.1:0.00000100000050002909,XP_020548823.1:0.00000100000050002909)15:0.00000100000050002909,XP_020548825.1:0.00000100000050002909)4:0.00000100000050002909,XP_020548828.1:0.00000100000050002909)2:0.00000100000050002909)6:0.00000100000050002909,XP_020548831.1:0.00000100000050002909)100:0.32775698079307030719,(XP_028052033.1:0.25976049481232377225,(((((XP_028124806.1:0.21433978648885321228,KAA8525292.1:0.23082696619740422639)100:0.49699659968678461253,((((XP_020547199.1:0.00000100000050002909,XP_011070057.1:0.00000100000050002909)34:0.00000100000050002909,XP_020547197.1:0.00000100000050002909)100:0.50792810302476465445,XP_028076664.1:0.27738072391545498530)53:0.08322295965242214322,((((XP_019067937.1:0.00000100000050002909,(XP_025885293.1:0.00000100000050002909,XP_010316407.1:0.00000100000050002909)11:0.00000100000050002909)6:0.00000100000050002909,(XP_010316406.1:0.00000100000050002909,XP_010316405.1:0.00000100000050002909)8:0.00000100000050002909)98:0.01950665106901726398,(((XP_025885153.1:0.00000100000050002909,XP_010316824.1:0.00000100000050002909)9:0.00000100000050002909,(XP_019067831.1:0.00000100000050002909,XP_019067830.1:0.00000100000050002909)29:0.00000100000050002909)7:0.00000100000050002909,XP_019067829.1:0.00000100000050002909)64:0.00000100000050002909)100:1.26723019442659334821,(XP_020549604.1:0.05172718337906937608,XP_020549603.1:0.02288659900978494074)100:0.54109471962865529626)46:0.15684124046080363812)87:0.21799034716317614024)48:0.10911827182411501513,((XP_028054806.1:0.71799594442409997441,(((XP_028082981.1:0.14993430843530022867,XP_028112364.1:0.13964363964889267566)70:0.05048577445712844336,XP_028112365.1:0.21566071624140423224)62:0.18833127403224891872,XP_017248132.1:0.80279552147605948154)98:0.32067940902129177250)85:0.37005396461554579401,((((((XP_019070725.1:0.15913218171904147669,XP_004245923.1:0.16035987121643388575)100:0.44005917590221560465,((XP_028090395.1:0.05831589249437045541,(((((XP_028073391.1:0.00000100000050002909,XP_028073392.1:0.00000100000050002909)18:0.00000100000050002909,XP_028073390.1:0.00000100000050002909)22:0.00000100000050002909,XP_028073393.1:0.00000100000050002909)100:0.06520733367002388980,(XP_028114549.1:0.00000100000050002909,((XP_028114554.1:0.00000100000050002909,XP_028114552.1:0.00000100000050002909)26:0.00000100000050002909,(XP_028114553.1:0.00000100000050002909,(XP_028114555.1:0.00000100000050002909,XP_028114550.1:0.00000100000050002909)2:0.00000100000050002909)8:0.00000100000050002909)0:0.00000100000050002909)100:0.03258265337946063961)54:0.00432706858733146980,(XP_028120840.1:0.00933543069261632413,(((XP_028065664.1:0.00951374424845708756,XP_028071462.1:0.04107801828178556103)46:0.00903520883607277121,XP_028073414.1:0.05060588339204848130)16:0.00000100000050002909,XP_028120069.1:0.02059374270345520203)56:0.01341387012136515712)24:0.00454166087601672649)39:0.01234069722896520387)96:0.11884433263951513227,((XP_028124738.1:0.09900833679982756763,(XP_028116203.1:0.05256511998752416703,((XP_028101635.1:0.04335717377618410889,XP_028116201.1:0.05244754932537647879)88:0.03802645350571220995,(((XP_028099588.1:0.01859700856569916280,XP_028116205.1:0.05194553007501453989)45:0.01399859837730336835,(XP_028083694.1:0.03292217533267815383,(XP_028101633.1:0.01205542102831726539,XP_028110882.1:0.05302679691085338681)39:0.00731086909682103925)7:0.00000100000050002909)15:0.00000100000050002909,XP_028066826.1:0.06880193232546717719)24:0.00000100000050002909)63:0.04183792582559427153)89:0.04869373742084300016)99:0.05827933925325492343,(XP_028110867.1:0.12999914542280296970,XP_028105452.1:0.19247708562205731453)71:0.07117424370060453087)97:0.16582405382361303792)98:0.15099517993917344061)100:0.20663502452022061706,(KAA8547765.1:0.10302255448376870794,((KAA8547768.1:0.04969884383352431156,KAA8547764.1:0.02106381196190553265)100:0.10701310683719679473,(((XP_024969046.1:0.61022507096296019213,(XP_024984264.1:0.20532405898559522028,XP_024983654.1:0.29145964664115353582)100:0.50488025273113423808)99:0.16543175047257352439,(XP_011097211.1:0.25741315566269906689,((XP_020554321.1:0.00000100000050002909,(XP_020554320.1:0.00000100000050002909,XP_011097219.1:0.00000100000050002909)29:0.00000100000050002909)7:0.00000100000050002909,XP_020554322.1:0.00000100000050002909)100:0.21776445237555672185)100:0.27663296569452483498)76:0.10134276925510082856,((XP_028084984.1:0.09467143338193918789,XP_028101165.1:0.05604073502824470643)100:0.16483920996370118872,((XP_028065745.1:0.12059652983297913798,XP_028054375.1:0.06171636037641117789)72:0.02679683108658314702,(XP_028053766.1:0.05686851151460964315,XP_028089907.1:0.07157359709262396674)50:0.02529031982303898626)100:0.16785214609377449579)98:0.09273829750758617874)60:0.08416623996257341367)31:0.03995542624558123812)100:0.32876914688711639245)96:0.19994619530888479986,((XP_011091728.1:1.18827467578887935318,((((XP_028059554.1:0.00000100000050002909,XP_028059557.1:0.00000100000050002909)22:0.00000100000050002909,XP_028059556.1:0.00000100000050002909)17:0.00000100000050002909,XP_028059555.1:0.00000100000050002909)95:0.00852194634221783813,(XP_028110383.1:0.00000100000050002909,(XP_028110384.1:0.00000100000050002909,XP_028110385.1:0.00000100000050002909)35:0.00000100000050002909)99:0.02284385173597054675)100:0.79961365764738434603)99:0.79404235842817394442,((XP_028126883.1:0.02131407699523907295,XP_028126816.1:0.05301813383417380149)100:0.57203257665580808933,((XP_019067407.1:0.40950430411983695933,(XP_028083342.1:0.00000100000050002909,(XP_028083343.1:0.00000100000050002909,(XP_028083341.1:0.00000100000050002909,XP_028083344.1:0.00000100000050002909)7:0.00000100000050002909)6:0.00000100000050002909)100:0.23452349269255440278)99:0.18177921927103476984,XP_020552053.1:0.72397620920692973279)49:0.08825961700162496260)64:0.09275319875051918350)39:0.09005266923183186112)16:0.04335198070439336138,(((((XP_017243369.1:0.40331405343882320569,KAA8517257.1:0.30275809441695644697)85:0.08499152352260662402,((KAA8532317.1:0.38839922455366382437,(KAA8517081.1:0.28149629761887184909,KAA8517088.1:0.09325421314030700459)100:1.33166224184582060452)81:0.49506008760588454676,((XP_011078960.1:0.33329354419244622276,KAA8518161.1:0.09502453103166762227)92:0.05934761378715798508,XP_028090754.1:0.16675721872549975622)95:0.12734171592773496640)33:0.02995900317077562769)38:0.10747822729711126177,(((XP_028101922.1:0.05004550621080955386,XP_028090745.1:0.01019802933433171070)100:0.42767437737183672253,((KAA8518009.1:0.09285014975500188728,KAA8518005.1:0.08438333766543923420)100:0.12477168794575413391,(KAA8518008.1:0.00898540022067469656,(KAA8518017.1:0.00904356157208974221,KAA8518015.1:0.01348213886189406248)17:0.00000100000050002909)100:0.12893084671551829912)100:0.15115246133326257216)100:0.34957222695457124129,XP_028090744.1:0.30660305687685318610)50:0.05815184854085828775)39:0.08890350987466738575,((((KAA8518004.1:0.29474694428976355720,KAA8518084.1:0.24768143503631728786)100:0.40120086794266424102,XP_019068923.1:0.98207818756287179607)58:0.10429054207487221950,(KAA8517084.1:0.60433937333071841014,XP_028118964.1:0.95152754839510689244)48:0.07909308378327060962)50:0.09267947837571242908,((XP_028084153.1:0.29748859539038868816,((XP_028061530.1:0.00000100000050002909,XP_028061529.1:0.00000100000050002909)100:0.19674613983782698878,((XP_028121713.1:0.00000100000050002909,XP_028121712.1:0.00000100000050002909)100:0.19618721185564166887,(XP_028061521.1:0.07959440667740490249,(((XP_028084141.1:0.00000100000050002909,XP_028084139.1:0.00000100000050002909)24:0.00000100000050002909,XP_028084140.1:0.00000100000050002909)18:0.00000100000050002909,XP_028084142.1:0.00000100000050002909)100:0.02744534882995749991)98:0.06103857296839846486)83:0.06331028740860054904)90:0.13918950694834836268)94:0.13201736011034714835,XP_028084144.1:0.33041647213423691598)100:0.82017158944376888918)14:0.04533588998858499586)55:0.17096274083288473533,(XP_011089014.1:0.89298269632490601122,XP_028091197.1:0.51592284053256332044)83:0.15381655420940099077)69:0.15809637706999507545)26:0.08410778965153101194,(((((KAA8541621.1:1.29224146682439156031,KAA8541622.1:0.00000100000050002909)100:0.06346872214635061737,KAA8541620.1:0.06307202350636076371)100:0.61816088611879582704,(XP_017253222.1:0.69678948723831879430,XP_011072600.1:0.36641935355715898881)35:0.08342450142194464402)97:0.21483531697271385230,((XP_020548062.1:0.60563522593579921516,((XP_011072493.1:0.39281168019057044472,(XP_011072494.1:0.18648256304516663828,XP_011072641.1:0.22691540266923915237)56:0.06822654373580200327)12:0.01053750115558575035,XP_011072495.1:0.20451604383561283740)71:0.09643537430663783050)99:0.25647161198491091882,XP_019070997.1:0.54275562008405386916)75:0.11777794926778099860)98:0.62245284331534689315,(((KAA8515659.1:0.77498071723394990062,((((XP_028087303.1:0.29781055297217928768,XP_028097193.1:0.38033299487020233443)83:0.18838860869751544724,(KAA8515389.1:0.25929788178349355565,KAA8515393.1:0.35352607526105123137)91:0.21808860248910605373)49:0.14955447258702092572,XP_024992710.1:1.10300645392560126012)100:0.96083944382168240406,(KAA8531091.1:0.66012346103085484117,(((KAA8525212.1:0.41771173957910684438,(KAA8531350.1:0.08909575382132085830,(((KAA8525207.1:0.28359512489510968480,KAA8525200.1:0.31692555582724341035)88:0.16158217281031764245,KAA8525210.1:0.13018267531575361540)2:0.00000100000050002909,((KAA8531348.1:0.06087701526808170227,KAA8525214.1:0.05395921665699819625)14:0.01722163370437180749,(KAA8525206.1:0.09027870212553877616,(KAA8525202.1:0.07691538562343629148,KAA8525213.1:0.05820121119321482184)16:0.02525609254934111508)4:0.00712124152384100307)10:0.01952318399047318909)21:0.00940804681858880935)56:0.08875482721345591408)61:0.14240848681236231710,KAA8521318.1:0.60061588176373825743)99:0.31746969038371225524,(XP_028067747.1:0.21411922190117485543,(XP_028108482.1:0.19689507817233756204,((XP_028108467.1:0.00737776473644172377,XP_028108470.1:0.00000100000050002909)91:0.06103335229814326607,(XP_028067749.1:0.00000100000050002909,XP_028067748.1:0.00000100000050002909)60:0.00000100000050002909)61:0.00000100000050002909)100:0.29165555506722651291)100:0.44362466102301956195)89:0.17414214111461370771)93:0.31367102628029935873)65:0.13187915786455700617)100:0.61787405348598767318,((((((XP_017249803.1:0.00000100000050002909,XP_017249802.1:0.00000100000050002909)100:0.15157752435014562598,(XP_011097686.1:0.19333737519884278133,XP_004244328.1:0.26074855725221407488)39:0.05121395549818276438)100:0.72532837344490652676,((XP_011080937.1:0.00000100000050002909,XP_020549956.1:0.00000100000050002909)100:0.13581806626002093652,(((XP_019070892.1:0.00000100000050002909,XP_010325393.1:0.00000100000050002909)100:0.23157638661721599571,((XP_017236529.1:0.00000100000050002909,(XP_017236524.1:0.00000100000050002909,(XP_017236523.1:0.00000100000050002909,(XP_017236525.1:0.00000100000050002909,XP_017236526.1:0.00000100000050002909)20:0.00000100000050002909)0:0.00000100000050002909)5:0.00000100000050002909)4:0.00000100000050002909,(XP_017236528.1:0.00000100000050002909,XP_017236527.1:0.00000100000050002909)23:0.00000100000050002909)96:0.15211922256504079032)58:0.04437618063332918195,(XP_011072926.1:0.00000100000050002909,(XP_011072917.1:0.00000100000050002909,(XP_020549375.1:0.00000100000050002909,(((((XP_020549379.1:0.00000100000050002909,XP_011072975.1:0.00000100000050002909)0:0.00000100000050002909,(XP_011072959.1:0.00000100000050002909,XP_011072949.1:0.00000100000050002909)0:0.00000100000050002909)0:0.00000100000050002909,XP_011072933.1:0.00000100000050002909)0:0.00000100000050002909,XP_020549382.1:0.00000100000050002909)0:0.00000100000050002909,XP_011072981.1:0.00000100000050002909)24:0.00000100000050002909)0:0.00000100000050002909)7:0.00000100000050002909)100:0.12021621118220290891)40:0.01931102799883056484)91:0.51386086254307183907)100:2.46414799002246809323,(KAA8547063.1:1.58380383972371729939,(XP_017235573.1:0.56763371918272154115,(XP_028073941.1:0.00000100000050002909,XP_028073943.1:0.00000100000050002909)100:0.55996767021753324212)100:0.80734752115974883768)61:0.19756205396256856788)32:0.32016828274149927713,((((((KAA8528030.1:0.09774639261992439099,(KAA8528029.1:0.05383525207376198274,KAA8528028.1:0.09342272300658745199)81:0.03595791580294226825)100:0.26357148539084462868,((RPM1:0.78830339677488592276,KAA8544520.1:0.14474431852116362296)87:0.12373792825713764154,(((XP_028122292.1:0.02653490195433721999,XP_028059017.1:0.03468334457984582203)100:0.07385188913167736735,(((XP_028093678.1:0.00000100000050002909,XP_028093679.1:0.00000100000050002909)100:0.00000100000050002909,XP_028093680.1:0.00490248605309771910)100:0.03702616877568740139,(XP_028052860.1:0.00493057641762353546,XP_028052859.1:0.00000100000050002909)100:0.02398519091366310696)61:0.02073960596689222030)100:0.22254125488225801055,((XP_028121480.1:0.00909443945695891792,(XP_028090183.1:0.00000100000050002909,XP_028090184.1:0.00000100000050002909)100:0.02203550295124613589)100:0.06554062218382498972,(((XP_028122291.1:0.00895095613316998495,XP_028079316.1:0.03243655386141167107)94:0.02294581574263785534,XP_028061629.1:0.03190349298899758379)74:0.02269213076994546288,((XP_028091186.1:0.05281337954899752163,(XP_028125341.1:0.04564590845736228586,XP_028062312.1:0.05092637081724264714)39:0.00484865978433684369)23:0.01063417097445290040,(XP_028091189.1:0.00000100000050002909,XP_028091188.1:0.00000100000050002909)100:0.05491036175198960034)35:0.00969650256821027491)48:0.00649400473925117964)100:0.14278416965102480596)96:0.11058970643808532786)58:0.07245340691499879693)99:0.15241294462614979333,(XP_004244420.1:0.55540861985121037225,(((XP_028056086.1:0.00000100000050002909,XP_028056085.1:0.00000100000050002909)100:0.00000100000050002909,XP_028121084.1:0.00688118478822766135)100:0.38057879124063720422,KAA8525121.1:0.28419442061960736856)74:0.06361953618679637434)100:0.22751315847938477499)99:0.19812258008006058962,(KAA8524876.1:0.09477715868665563537,(XP_017252337.1:0.30149571194225155413,(XP_028121701.1:0.00000100000050002909,XP_028121702.1:0.00000100000050002909)100:0.18364974510833392829)81:0.05335125673525403095)100:0.32805636553686101653)100:0.29194552318679295455,((((KAA8521629.1:0.56371615257019358491,((KAA8549873.1:0.01544993995016308991,KAA8549871.1:0.00224306284566905181)100:0.30598079447381221208,KAA8549869.1:0.58112974906104186701)71:0.12871516896833362642)57:0.07294471956867448759,(KAA8531402.1:0.29240218762596770219,(((XP_028093661.1:0.02947855792612593881,(XP_028052519.1:0.00000100000050002909,(XP_028052635.1:0.00000100000050002909,XP_028052572.1:0.00000100000050002909)35:0.00000100000050002909)100:0.03018901353475682628)53:0.00933752059100424747,((((XP_028124581.1:0.00000100000050002909,(XP_028124580.1:0.00000100000050002909,XP_028124579.1:0.00000100000050002909)18:0.00000100000050002909)6:0.00000100000050002909,XP_028124578.1:0.00000100000050002909)4:0.00000100000050002909,XP_028124577.1:0.00000100000050002909)100:0.03862650351463353671,(XP_028124576.1:0.00000100000050002909,XP_028124575.1:0.00000100000050002909)100:0.03546266243629749709)35:0.00457476758375873361)100:0.18094616551062933651,(XP_028052379.1:0.02615040907014686694,((((XP_028054784.1:0.00000100000050002909,XP_028054785.1:0.00462899365110793718)97:0.04203185048772078297,(((((XP_028111911.1:0.00000100000050002909,XP_028111910.1:0.00000100000050002909)100:0.03734046891048786038,(XP_028054762.1:0.12162116475848117059,((XP_028060215.1:0.00000100000050002909,XP_028111686.1:0.03181773158892869241)57:0.03987593115728400167,(((XP_028060202.1:0.00000100000050002909,XP_028060203.1:0.00000100000050002909)31:0.00000100000050002909,XP_028060201.1:0.00000100000050002909)100:0.23368946352400049582,XP_028122806.1:0.06707880514904768221)43:0.01097535087098284665)40:0.04195602586333475187)22:0.00491879765568300608)8:0.00000100000050002909,((XP_028122848.1:0.00000100000050002909,(XP_028122847.1:0.00000100000050002909,XP_028122843.1:0.00000100000050002909)20:0.00000100000050002909)8:0.00000100000050002909,(XP_028122845.1:0.00000100000050002909,XP_028122844.1:0.00000100000050002909)25:0.00000100000050002909)100:0.05234300986355345381)26:0.01004083378472955639,XP_028085079.1:0.05613506214197287042)27:0.01973732088019206424,XP_028118518.1:0.07523036731894186535)28:0.02677643115219293518)17:0.00000100000050002909,XP_028055198.1:0.24573918187484272702)40:0.02456316166944146062,XP_028053407.1:0.36051155469482398797)71:0.07369758327641474926)83:0.17845143386531681085)96:0.18205757001293509934)40:0.03696083840223571976)100:0.19507134368733883290,((KAA8544432.1:0.32289829087793470164,(KAA8518041.1:0.30345848384975593337,(KAA8535506.1:0.05481432639318218475,KAA8544692.1:0.14023580587366721306)100:0.16084649183566041009)100:0.32069781017589293892)100:0.37745586089580585032,((KAA8527105.1:0.23571817345810575084,(KAA8527106.1:0.19806073729906609193,KAA8527100.1:0.10331050372072864141)64:0.05985897729449950883)100:0.15316512603221907329,(XP_011095817.1:0.62691305265902330657,(KAA8523515.1:0.36557525281261582517,XP_028109792.1:0.54753342766841606171)51:0.03478142152974417894)28:0.04150351682782144058)100:0.50630287076394930867)73:0.10411964231757665778)47:0.14202794000189122858,((((KAA8533110.1:0.00459691330983760978,KAA8533109.1:0.00457179449091975419)100:0.04084552708133651344,KAA8533113.1:0.09248150277761905957)99:0.11166827607866568195,((XP_028095805.1:0.00000100000050002909,XP_028095806.1:0.00000100000050002909)100:0.10604350614292948340,XP_028095821.1:0.08592491454047408717)95:0.05282849715758077686)100:0.37127224096794031460,(((XP_028124478.1:0.23296327505125816182,(((((XP_028072757.1:0.03389698256511577967,XP_028070543.1:0.03966343689574567538)100:0.05568011456157286043,((((XP_028101138.1:0.05210877637589721167,XP_028101141.1:0.02949902007696589973)69:0.05015834120755880560,XP_028093908.1:0.12905472398434919556)21:0.02487179957761818244,((XP_028101130.1:0.00000100000050002909,XP_028101129.1:0.00000100000050002909)72:0.00615152757624294090,(XP_028079270.1:0.06663308080047428139,(((XP_028126562.1:0.14132032536501268338,(XP_028070475.1:0.04714462373413041280,(XP_028061847.1:0.09254925696572834093,XP_028103645.1:0.00625449171798129512)31:0.01066900941425322213)23:0.00942172726085212069)14:0.00000100000050002909,((XP_028097486.1:0.05537777994307464813,XP_028101135.1:0.04466861737611876881)47:0.00773231612464988626,(XP_028101134.1:0.18482486660364474962,XP_028103138.1:0.04251944358441462485)40:0.00917302828224322506)21:0.01366536518112685533)21:0.01046353956627979476,XP_028110836.1:0.03367381016573731817)24:0.02703360836421167188)10:0.00954090071348115236)10:0.00000100000050002909)14:0.00965109268465217003,XP_028070544.1:0.20034916396344348843)15:0.00393488368023783494)43:0.02336091524137669587,XP_028095817.1:0.14095754343797450847)93:0.05631157079647743785,(XP_028101136.1:0.10961348020051357721,XP_028061849.1:0.07946562137508977886)64:0.02910432707833784591)84:0.07804869689578862457,(XP_028095835.1:0.05625787631575893122,(XP_028121127.1:0.08336142962382238342,(XP_028056482.1:0.08759231480930265712,(XP_028119036.1:0.00000100000050002909,((XP_028119034.1:0.00000100000050002909,(XP_028119031.1:0.00000100000050002909,(((XP_028119043.1:0.00000100000050002909,(((XP_028119045.1:0.00000100000050002909,XP_028119033.1:0.00000100000050002909)0:0.00000100000050002909,XP_028119047.1:0.00000100000050002909)0:0.00000100000050002909,((XP_028119044.1:0.00000100000050002909,(XP_028119030.1:0.00000100000050002909,XP_028119032.1:0.00000100000050002909)0:0.00000100000050002909)0:0.00000100000050002909,XP_028119029.1:0.00000100000050002909)0:0.00000100000050002909)0:0.00000100000050002909)0:0.00000100000050002909,XP_028119035.1:0.00000100000050002909)0:0.00000100000050002909,XP_028119040.1:0.00000100000050002909)0:0.00000100000050002909)0:0.00000100000050002909)0:0.00000100000050002909,((XP_028119046.1:0.00000100000050002909,(XP_028119042.1:0.00000100000050002909,(XP_028119037.1:0.00000100000050002909,XP_028119041.1:0.00000100000050002909)0:0.00000100000050002909)0:0.00000100000050002909)0:0.00000100000050002909,XP_028119039.1:0.00000100000050002909)0:0.00000100000050002909)0:0.00000100000050002909)98:0.01146895804155615393)41:0.00000100000050002909)98:0.06229988544438654074)100:0.22106242706464099279)54:0.03108785046200138180)98:0.20479724647573366303,(((XP_004250512.1:1.06852733597817750599,(XP_011098143.1:0.23931973729770852910,XP_011095361.1:0.28459967502946326157)100:0.42336572783373066509)72:0.13477218777459387677,(XP_010324303.2:0.48505916290183775930,(XP_028110419.1:0.11023751944423226812,(((XP_028058891.1:0.08847166348324032870,((XP_028108905.1:0.05848149833718224028,(XP_028068565.1:0.04049677328667047882,XP_028119028.1:0.04357997159236143975)87:0.02136504573819476838)25:0.00672187995035027942,(((XP_028123899.1:0.11238413939682757869,(XP_028089160.1:0.02270243168265485487,XP_028121409.1:0.04708989525651000041)97:0.00734132514375287256)100:0.07387267747765165204,XP_028058892.1:0.01931311279438852752)49:0.02671230444119985711,XP_028108866.1:0.01973853763529542088)14:0.00664297039856862667)33:0.02558358474625044635)21:0.00000100000050002909,XP_028105458.1:0.03954054856025763370)37:0.02337525939793194674,(XP_028091847.1:0.11326519250248379134,(XP_028121406.1:0.09960519586335184195,(XP_028119050.1:0.06972553127122264882,XP_028091830.1:0.22568774796023249873)59:0.03998886239750405053)28:0.00443274182420023543)88:0.06022563127066647704)88:0.04028069218241345228)100:0.23747592284374846594)35:0.04189796858299105198)23:0.08566137237544484140,(((XP_028105898.1:0.18524467190618623680,(((XP_028102439.1:0.12768471352761540105,((XP_028060711.1:0.08765000237267819849,(XP_028107995.1:0.01838742070950299956,XP_028082522.1:0.00967179001786511346)100:0.08400607508114621425)57:0.02641154596406447563,XP_028097932.1:0.09876948098710162938)5:0.00838961873058792496)35:0.03621218610524860188,(XP_028093274.1:0.00000100000050002909,(XP_028093271.1:0.00000100000050002909,XP_028093272.1:0.00000100000050002909)33:0.00000100000050002909)100:0.03661744102805627316)99:0.07702689285402342101,(XP_028124772.1:0.00000100000050002909,XP_028124771.1:0.00000100000050002909)100:0.09765146995673115726)83:0.06097699939858476637)100:0.19188767902528902631,((KAA8534449.1:0.08196402312788475530,KAA8521201.1:0.09570407117234927541)100:0.21601784387824485290,(KAA8521226.1:0.09604709050122446634,((KAA8521224.1:0.04849545686749608120,(KAA8521101.1:0.03294206826048309833,KAA8525333.1:0.05363589811343739966)40:0.01768970283511150932)24:0.03081957580537935185,(KAA8519217.1:0.15858793203409113359,KAA8521225.1:0.06077332826700233143)57:0.04211663996556403583)84:0.07190390900897540571)100:0.21191893418592516740)69:0.04150574985913787346)91:0.07087479396286641697,((XP_028124422.1:0.05520501588685180344,XP_028106834.1:0.00106121885640501901)100:0.33551039399400722774,((KAA8525582.1:0.06175909250133265749,(KAA8525580.1:0.02593896698546955745,KAA8525816.1:0.04530480519783283699)99:0.00866908713563533870)100:0.17908423558774366757,KAA8521200.1:0.21655063574519436975)55:0.05508252812870981924)100:0.17247855165803449573)62:0.05818679988877940856)9:0.02680588602831350531)61:0.10340048481261014668,KAA8538986.1:0.39240829041100311336)99:0.31398585056402056326)49:0.07843761076878570659)50:0.15676684293064446774)84:0.31650065482232009328,(KAA8539032.1:0.68536904412117627405,(((((((XP_028075079.1:0.02812403822443367354,XP_028103754.1:0.00929940669807182048)77:0.01833063912339132420,(((XP_028103756.1:0.00000100000050002909,(XP_028103757.1:0.00000100000050002909,XP_028103755.1:0.00000100000050002909)19:0.00000100000050002909)17:0.00000100000050002909,XP_028103758.1:0.00000100000050002909)100:0.01497772104947331373,XP_028075078.1:0.02787981517343920274)72:0.00892993581421269375)91:0.09346916008369747508,XP_028099688.1:0.14080431581785368689)100:0.14661203097340186341,((XP_028064159.1:0.00000100000050002909,(XP_028064160.1:0.00000100000050002909,XP_028064161.1:0.00000100000050002909)34:0.00000100000050002909)100:0.05245663699106913741,((XP_028075044.1:0.44324129434907844072,(XP_028064158.1:0.00000100000050002909,XP_028064157.1:0.00000100000050002909)100:0.02602891824232332271)92:0.05925503122989211890,((XP_028064167.1:0.00000100000050002909,XP_028064166.1:0.00000100000050002909)100:0.09976472024225271906,(XP_028079105.1:0.06766119240002192725,(XP_028120782.1:0.04360650924521557170,(XP_028089291.1:0.06107201294105889244,(XP_028064164.1:0.00000100000050002909,XP_028064163.1:0.00000100000050002909)100:0.01258129627431401817)98:0.04053011217176932107)53:0.00645827388106933863)8:0.00421471960933737788)39:0.01021875609102349675)51:0.02861760082669471267)97:0.25696347476555464473)98:0.30618283644708577107,((XP_028072114.1:0.13330556437608714893,(XP_028101358.1:0.07623557030619186603,((XP_028074809.1:0.03800582442877231681,((XP_028065207.1:0.03577798806870491344,(XP_028065210.1:0.00000100000050002909,XP_028120270.1:0.00000100000050002909)96:0.00590132744525694464)100:0.09057936888423546995,((XP_028090798.1:0.00000100000050002909,(XP_028090801.1:0.00000100000050002909,XP_028090799.1:0.00000100000050002909)32:0.00000100000050002909)100:0.03939163640787929355,XP_028054888.1:0.04514658306342753114)45:0.00770389124739184403)36:0.00477224242925112542)79:0.04780543843961231748,((XP_028088532.1:0.46933788922638586261,(XP_028075610.1:0.06826680496294097733,XP_028065206.1:0.00014779076311012735)54:0.00306073387954822499)62:0.03595923444198081270,(XP_028060732.1:0.00000100000050002909,(XP_028060734.1:0.00000100000050002909,XP_028060733.1:0.00000100000050002909)37:0.00000100000050002909)98:0.01805799149285865560)91:0.03777974725562852770)64:0.01471260407507677011)98:0.09980461026354214837)100:0.35550834511013157391,(((((((XP_017243168.1:0.00000100000050002909,XP_017243167.1:0.00000100000050002909)100:0.20915184694544108890,XP_017222686.1:0.23410709420645217649)90:0.09546675409334928752,(XP_017231292.1:0.25610436796501717671,((XP_017233010.1:0.00000100000050002909,XP_017233007.1:0.04621754618067629855)100:0.27179646114558247971,(((XP_017234402.1:0.28204756714963646891,XP_017235075.1:0.19718000565348164921)35:0.04146830245781845531,(((XP_017239145.1:0.00000100000050002909,XP_017239146.1:0.00000100000050002909)100:0.04467377053761332345,((((XP_017240039.1:0.07793746345908776629,(XP_017241707.1:0.00000100000050002909,(XP_017241706.1:0.00000100000050002909,XP_017241708.1:0.00000100000050002909)33:0.00000100000050002909)100:0.06533171933689763122)16:0.00529125807930073706,XP_017242657.1:0.05956833337700947334)17:0.01125887738877155188,XP_017232155.1:0.04673471357406964316)37:0.01691948036253792045,((((XP_017241705.1:0.00000100000050002909,XP_017241702.1:0.00000100000050002909)0:0.00000100000050002909,(XP_017241700.1:0.00000100000050002909,XP_017241699.1:0.00000100000050002909)3:0.00000100000050002909)0:0.00000100000050002909,(XP_017241703.1:0.00000100000050002909,XP_017241704.1:0.00000100000050002909)7:0.00000100000050002909)4:0.00000100000050002909,XP_017241701.1:0.00000100000050002909)100:0.05908260529645777831)50:0.01721203701640591083)4:0.00000100000050002909,XP_017240042.1:0.09678066260467506343)100:0.17538667884055397783)9:0.01685361772286338850,(XP_017232937.1:0.27890675737243475485,(XP_017233048.1:0.08124668492372734419,((XP_017233053.1:0.09118038762128927166,((XP_017233050.1:0.00838637560949713305,((XP_017234616.1:0.00000100000050002909,XP_017234614.1:0.00000100000050002909)12:0.00000100000050002909,(XP_017234615.1:0.00000100000050002909,XP_017234613.1:0.00000100000050002909)24:0.00000100000050002909)68:0.00829786968439813824)100:0.11351330821203486909,(XP_017234618.1:0.03324262196493404237,(XP_017233057.1:0.05247179432004360489,XP_017234608.1:0.03334640614247976614)83:0.04620596819835923186)50:0.01694546602789068560)37:0.01470431003494459057)35:0.01972696060301025803,XP_017231913.1:0.05553042889965836837)81:0.04534376700146525163)100:0.13752852512120641859)22:0.03033247204608753231)34:0.03326512752831197600)42:0.04473187083043921042)36:0.07412930715716009589)100:0.61494522768145587488,(((XP_004234047.1:2.08164018927904193035,XP_011091324.1:0.89952968444242220603)8:0.21461520503008246763,((XP_020552942.1:0.00000100000050002909,XP_011091329.1:0.00000100000050002909)100:1.29333382847935851601,(XP_011091417.1:0.54818795037299017370,XP_011091416.1:0.37435221383687039554)79:0.14755490458207720650)100:0.42233239221013774145)5:0.22723172866245644475,(((XP_017251947.1:0.40886307144130784597,(((XP_017216136.1:0.09144117103396579016,(((XP_017216137.1:0.00000100000050002909,XP_017216138.1:0.00000100000050002909)100:0.47888341338039930317,XP_017217339.1:0.05078397764585568935)90:0.04561744309464947633,XP_017217344.1:0.06516820843752393899)74:0.02429872396391793282)100:0.27139806559048174073,(XP_017232936.1:0.00000100000050002909,XP_017232935.1:0.00000100000050002909)100:0.34402269426725490264)61:0.05015088786526896575,XP_017232992.1:0.39325150751646542613)61:0.02246723343328143122)93:0.17726632086423466106,XP_017234944.1:0.45510564133766706618)100:0.37826518933414710055,(XP_011091448.2:0.18801310512061669700,(XP_020549717.1:0.10908400135314190449,(((XP_020552899.1:0.02889557116879893847,(((XP_020549777.1:0.04902051590485127092,(XP_020547259.1:0.10195383983208096412,XP_011101362.2:0.05121818805012631065)59:0.00941643761763823021)39:0.00730371271423661990,XP_020547165.1:0.06442187890664929917)69:0.01205767010648947646,XP_011072212.2:0.05521305632387094042)73:0.00988283501835528037)94:0.02606274974292001681,(XP_011102145.1:0.06250330875739978920,XP_020546988.1:0.02198434283814548057)100:0.06790912142032085042)81:0.00965742542294956673,(XP_020552898.1:0.08447344762723962841,XP_011091703.1:0.04937570440216530743)49:0.01894926058201146929)89:0.09599541113953981297)89:0.15587088616624711346)100:0.48490907734322641343)67:0.10672111905133328802)4:0.18296436273816071849)0:0.08097755795628215625,(((KAA8548848.1:0.00000100000050002909,KAA8548851.1:0.00000100000050002909)100:0.27757842656907949497,KAA8527790.1:0.26171820927026179238)83:0.08416927855189550167,(KAA8548836.1:0.57865788184289967955,(KAA8548837.1:0.37061646325182989736,(KAA8548911.1:0.13049883943400561459,KAA8548839.1:0.14087413018363850736)100:0.49634296748929390697)46:0.11093081987330440097)39:0.11170184218041417923)28:0.03412202502247702746)1:0.06074208544245778690,(((KAA8549815.1:0.47963163603715530670,((KAA8548852.1:0.00901857068276100231,KAA8548849.1:0.00910987445876549652)100:0.07492918133244215462,KAA8532842.1:0.05086593201756697130)100:0.19931479490912415442)98:0.13900224053489312892,(XP_010314773.2:0.57389294855756400882,XP_011091330.1:0.44371332556260523194)49:0.11737495928718477689)7:0.02455520052449229607,XP_011073815.1:0.39504741181108338210)12:0.04183001836990291045)0:0.01185823806536857872,(((((XP_028103437.1:0.00000100000050002909,(XP_028103480.1:0.00000100000050002909,XP_028103467.1:0.00000100000050002909)10:0.00000100000050002909)0:0.00000100000050002909,(XP_028103490.1:0.00000100000050002909,XP_028103445.1:0.00000100000050002909)2:0.00000100000050002909)0:0.00000100000050002909,(XP_028103486.1:0.00000100000050002909,(XP_028103473.1:0.00000100000050002909,XP_028103453.1:0.00000100000050002909)5:0.00000100000050002909)0:0.00000100000050002909)1:0.00000100000050002909,XP_028103458.1:0.00000100000050002909)100:0.33536403862811320353,((((XP_028082661.1:0.00000100000050002909,(XP_028082657.1:0.00000100000050002909,XP_028082658.1:0.00000100000050002909)12:0.00000100000050002909)18:0.00000100000050002909,XP_028082660.1:0.00000100000050002909)100:0.14815190587213461493,XP_028100032.1:0.46837825164519225618)100:0.58801315858370806211,(XP_028077670.1:0.07216923031461319749,XP_028082654.1:0.05922104884282957532)100:0.28479539968294026453)88:0.18478145450134586536)50:0.08645141986156294756)2:0.04620162337221359050)6:0.08539365474220118879)8:0.31938767265175049825,KAA8539674.1:0.48428117170515788681)11:0.24480285213951574752,((((((XP_025888796.1:0.04553627320785116894,XP_004247879.1:0.00945130928804092246)100:0.07247724143950315390,((XP_004247880.1:0.00516122546631443777,XP_004247881.1:0.01726176479029631339)100:0.03817550434805087878,(Rpivnt1:0.03963042574745091751,NP_001318061.1:0.15933014716667531774)59:0.05611039230583526882)43:0.06229432669274728718)100:0.59488765934020715331,(KAA8534991.1:0.61192503897206795838,((((XP_028122080.1:0.12337928514258744706,(((XP_028093412.1:0.00000100000050002909,XP_028093408.1:0.00000100000050002909)9:0.00000100000050002909,(XP_028093407.1:0.00000100000050002909,XP_028093410.1:0.00000100000050002909)3:0.00000100000050002909)3:0.00000100000050002909,(XP_028093406.1:0.00000100000050002909,(XP_028093413.1:0.00000100000050002909,XP_028093411.1:0.00000100000050002909)37:0.00000100000050002909)5:0.00000100000050002909)100:0.05833137807903773786)100:0.23362626209157655310,((XP_028076877.1:0.00000100000050002909,XP_028076878.1:0.00000100000050002909)100:0.42228883709668935120,(XP_028124056.1:0.00000100000050002909,XP_028124058.1:0.00000100000050002909)100:0.32989822433441101657)41:0.03053962668903428823)96:0.11436366383072338326,(((KAA8522956.1:0.02509697434979154054,KAA8522953.1:0.00748413712127457727)99:0.02786365037829762262,KAA8522951.1:0.02478926762751494997)100:0.24251332977455675177,(KAA8534987.1:0.21117707085901551989,KAA8529850.1:0.27139118513474702610)100:0.19158651386996194965)93:0.10400005338711489078)91:0.07917420389795480629,(KAA8534990.1:0.54139098467016277816,(XP_028122084.1:0.14395454686344491546,((XP_028122073.1:0.00000100000050002909,XP_028122074.1:0.00000100000050002909)100:0.00947661497670542266,XP_028079457.1:0.00468056229283326641)100:0.13784949281104139085)100:0.21779606388140584916)59:0.12303922714829768070)54:0.09393079635172785213)54:0.10311654847747762920)100:0.55101136558991437031,((KAA8517154.1:0.85867151744498326771,(XP_028083025.1:0.92952381092098435023,(((((((XP_019069317.1:0.29010674972973193864,R1:0.45709135658575089645)47:0.04146305118426387576,(XP_004239390.2:0.55300319466828684600,((XP_004239389.1:0.00000100000050002909,XP_010320686.1:0.00000100000050002909)100:0.32841963990192607481,XP_004239388.2:0.14476601772150640701)100:0.27442243635883400987)75:0.12819201186386197655)90:0.12873597894795080210,(((XP_025886867.1:0.00000100000050002909,(XP_010320901.1:0.00000100000050002909,XP_010320900.1:0.00000100000050002909)34:0.00000100000050002909)100:0.07039477659856087366,NP_001333428.1:0.07280211056334152941)100:0.40304767057604884428,(XP_010320570.2:0.14624778437260441133,(XP_025886865.1:0.00000100000050002909,XP_004239469.1:0.00000100000050002909)100:0.15829855926630417851)100:0.22658144144447056600)74:0.10890122628035504848)74:0.13705039945521335643,XP_025886337.1:0.67443842676113507917)83:0.12473537379345449316,((XP_019069438.1:0.00000100000050002909,XP_025886812.1:0.00000100000050002909)100:0.22079757280551581822,((XP_019069562.1:0.20295591149879138593,XP_025886878.1:0.26077965807034925172)74:0.02615721582084162486,(Prf:0.00000100000050002909,(XP_004239116.1:0.00000100000050002909,XP_010320925.1:0.00000100000050002909)67:0.00484213966600067786)100:0.27449261640369743143)81:0.09328309835327028288)100:0.41794679425745323575)95:0.22669386410599329240,(XP_004233876.2:0.93626223474915126754,(((XP_019071116.1:0.22361305290862185102,((XP_004248043.1:0.00909552713533826745,Sw5b:0.01033505826046608039)100:0.18167600085270763088,(XP_025888775.1:0.14264586015263353014,(XP_004248007.2:0.00000100000050002909,NP_001289831.1:0.00000100000050002909)100:0.11055906400666130895)71:0.06238559632953948053)50:0.08789872643764586047)100:0.45636998003518047806,((XP_004238960.1:0.00000100000050002909,(XP_010320780.1:0.00000100000050002909,XP_010320781.1:0.00000100000050002909)36:0.00000100000050002909)100:0.72994663653435865047,(((XP_004242252.1:0.06479987483449682617,(XP_025887356.1:0.00000100000050002909,XP_019069769.1:0.00000100000050002909)100:0.03672568250827743658)85:0.04113516196726994117,(XP_004242251.1:0.13387818572216272917,XP_004242250.1:0.13806584649224903916)17:0.00000100000050002909)100:0.36394672704234581895,XP_004238957.1:0.56138469020586478919)99:0.13067243596465250022)100:0.19255927644556183886)99:0.18417429131625909222,(((((XP_004237188.1:0.07962910938805325967,(XP_025886222.1:0.08530510211997292813,(NP_001234836.1:0.02524670855651471590,Hero:0.03535416870086637714)96:0.10355007615922935671)85:0.04292592992746403768)73:0.02086201645777660540,XP_010322775.1:0.06756797401860442642)56:0.01982869355082266319,XP_019068911.1:0.05864866141319542009)86:0.03363980977720497367,(XP_004236921.1:0.05492118651746119573,XP_025886344.1:0.05442751510957580252)77:0.03452924085693225703)100:0.59588650977215107396,((Rpiblb2:0.09229916664495374512,((XP_004240523.1:0.00000100000050002909,(NP_001318035.1:0.00000100000050002909,XP_019069678.1:0.00000100000050002909)34:0.00000100000050002909)100:0.07781467780763273723,(NP_001318045.1:0.03157732238599097324,((XP_010315011.2:0.00000100000050002909,NP_001333108.1:0.00000100000050002909)100:0.03059989256777884484,(Mi1.2:0.05548671875442736517,((XP_004240499.1:0.00000100000050002909,NP_001318030.1:0.00000100000050002909)100:0.04949048364926052906,(XP_004240498.1:0.00000100000050002909,NP_001318028.1:0.00000100000050002909)100:0.02016704482964836939)96:0.02690826925426781022)94:0.01251647353346185994)87:0.00806721289825132817)99:0.09147310956152127082)96:0.08072345122851437571)100:0.26523846406164630629,(XP_019069333.1:0.20234065287567079561,(XP_019069506.1:0.07418565390517252445,(XP_019069347.2:0.09575660864192252208,(XP_004239804.1:0.11036697469574167918,(((XP_010321401.1:0.00000100000050002909,(XP_010321400.1:0.00000100000050002909,(XP_004240205.1:0.00000100000050002909,XP_025887048.1:0.00000100000050002909)11:0.00000100000050002909)27:0.00000100000050002909)100:0.06779073453436051944,XP_019069402.1:0.05881159987917971427)86:0.02860323800830793725,(XP_019069404.2:0.13399290415847706082,(XP_025887010.1:0.00000100000050002909,XP_019069358.2:0.00000100000050002909)100:0.10633764953796401298)67:0.02556368721315097070)83:0.03328920690582295311)96:0.03828220915349723336)80:0.03287317089299481021)100:0.13604985379285094993)99:0.15660981930517259286)100:0.32359144242138804248)100:0.32362413294426017885)99:0.21720456284727857055)59:0.04843805801866424982)88:0.28253149431689239535,(((((((XP_024961152.1:0.47534986706057474892,(KAA8529828.1:0.00000100000050002909,KAA8529825.1:0.02754374231707762410)100:0.19215419401081004769)50:0.03909873067870133639,(XP_011070823.1:0.33967271359278444764,(((((XP_020548572.1:0.33916502601547793283,XP_011076796.1:0.34573673280947614384)15:0.00278851723869778627,(XP_011072005.1:0.07915422652222181554,((XP_011072127.1:0.03936663890238620289,XP_011072129.1:0.01435447100742155181)97:0.02720232489829452552,XP_020548586.1:0.00000100000050002909)96:0.04570308955189946593)70:0.06163324172872761131)100:0.20266233578456352427,(XP_011071970.1:0.86296423684896172990,(XP_011088086.1:0.40385745771468961607,XP_011087333.1:0.16658073926823421806)100:0.18275766132796569807)97:0.16737164148994243540)87:0.11083655774327576260,(XP_011072179.1:0.16753936758433088383,((XP_020547985.1:0.00000100000050002909,XP_020547986.1:0.00000100000050002909)68:0.00000100000050002909,XP_020547987.1:0.00000100000050002909)100:0.13842583973426494937)100:0.70402218024661200602)100:0.29708580584966881588,((XP_004234046.1:0.57171724379740840316,((NP_001234202.1:0.29677238314099751992,XP_004248798.1:0.13588325122657879396)96:0.08033210821843636551,XP_004238948.1:0.24195598196012368941)83:0.11016874777795418461)96:0.13392327896651587404,(XP_010319429.1:1.07821546546606406025,((XP_004236959.1:0.39095453593341944476,(XP_010319428.1:0.37067816852449003706,XP_004236958.1:0.29824402365633906342)80:0.07970679445745709746)100:0.29378075081336485486,((XP_019068867.1:0.00000100000050002909,XP_019068866.1:0.00000100000050002909)100:0.66073549016329202743,(XP_010319380.1:0.00000100000050002909,XP_004237189.1:0.00000100000050002909)100:0.39034560956940445031)94:0.14482235845926635931)66:0.10630089522034909255)100:0.37469692194181636324)100:0.29398892806697762836)42:0.07899496608013338583)95:0.27035789494057688165)13:0.03201653627571109800,((XP_028063961.1:0.00000100000050002909,(XP_028063962.1:0.00000100000050002909,XP_028063964.1:0.00000100000050002909)35:0.00000100000050002909)100:0.18948872540560773858,(XP_028098607.1:0.00000100000050002909,(XP_028098604.1:0.00000100000050002909,(XP_028098605.1:0.00000100000050002909,XP_028098606.1:0.00000100000050002909)22:0.00000100000050002909)26:0.00000100000050002909)100:0.11904622368546279032)100:0.15372068482586101479)21:0.01955114841352195362,KAA8529807.1:0.37925544376889175346)41:0.07175014873058174758,(((((KAA8529870.1:0.00000100000050002909,KAA8529868.1:0.00489255402580354107)100:0.27836383294279309908,KAA8529814.1:0.03880120605593104927)83:0.05315816188520613994,(XP_059645235.1:0.00474725422814629202,XP_059649788.1:0.00000100000050002909)100:0.27433553116279874029)46:0.04974349810945814798,((((CAA3014709.1:0.00000100000050002909,XP_022877138.1:0.00000100000050002909)100:0.25701272291935478576,(GFP83585.1:0.09158428752623266889,(XP_011070551.1:0.00000100000050002909,(XP_020547440.1:0.00000100000050002909,XP_020547439.1:0.00000100000050002909)33:0.00000100000050002909)100:0.09026613999085590645)100:0.10704985619380058548)53:0.04314793479871154025,((((itf14g00270.t1:0.00966294066908120371,XP_031101362.1:0.01456688428435178387)77:0.00000100000050002909,(XP_019171304.1:0.04470831797728612444,itf14g00240.t1:0.08186852532065240495)44:0.00454030661209979536)100:0.13774147436459224791,(((XP_004248175.2:0.00948842847391207986,(XP_015055785.1:0.00000100000050002909,TMW96171.1:0.00000100000050002909)83:0.00000100000050002909)71:0.01581441859294796873,(KAG5579171.1:0.01924162538568305672,XP_006366308.1:0.00956309232582833700)98:0.01768019740825097288)95:0.03672536037170015533,((PHT37486.1:0.01040221327108745326,(PHT37825.1:0.02197377815741099680,(PHU06281.1:0.00470480542664058338,(PHT38427.1:0.00000100000050002909,(XP_016542959.1:0.00000100000050002909,PHT26520.1:0.00000100000050002909)23:0.00000100000050002909)52:0.00000100000050002909)68:0.00000100000050002909)35:0.00000100000050002909)69:0.00000100000050002909,PHT26453.1:0.02380847834819812409)100:0.06321216318750748353)100:0.13381121056537442771)100:0.06974974350144487467,((XP_027097933.1:0.00467665707451332940,(XP_027185361.1:0.00000100000050002909,(XP_027153382.1:0.00000100000050002909,CDP05558.1:0.00000100000050002909)20:0.00000100000050002909)47:0.00000100000050002909)66:0.00468638944463346634,XP_027100668.1:0.00000100000050002909)100:0.19761807286098143077)61:0.03040006484925430671)89:0.07127600016190983878,(((XP_024993455.1:0.00000100000050002909,XP_024993454.1:0.00000100000050002909)100:0.04701186643805140702,(PWA69808.1:0.11056126207060490430,((HanXRQr2Chr15g0699261:0.07120832616794493808,(KAD7117613.1:0.00000100000050002909,KAD7117598.1:0.00956042003890790991)100:0.12795255476845726617)91:0.05407056017409014176,XP_043640332.1:0.14127431825129957432)58:0.02501904847896217060)18:0.00579455100879703450)25:0.02151408127151063082,XP_023772986.1:0.12092717746440212467)100:0.27141547837770235718)25:0.01048737297204078121)34:0.04055263612086856123,XP_017219587.1:0.28950513493307133972)53:0.06000673779984284917)15:0.06018789428981218687,(KAA8529869.1:0.10277347677624019961,KAA8529860.1:0.04306348621316296449)100:0.65163102477740797447)85:0.15344692511629601239,((((((XP_017216027.1:0.00000100000050002909,XP_017216026.1:0.00000100000050002909)100:0.25178692175729439073,XP_017219335.1:0.33121027432766647625)100:0.63124297920633831716,(XP_024961188.1:0.86095889319122165251,((XP_028063915.1:0.25443714788900306800,(XP_028124913.1:0.00000100000050002909,(XP_028124916.1:0.00000100000050002909,(XP_028124915.1:0.00000100000050002909,(XP_028124917.1:0.00000100000050002909,XP_028124912.1:0.00000100000050002909)9:0.00000100000050002909)12:0.00000100000050002909)4:0.00000100000050002909)100:0.21022326202981553300)99:0.20835729965985744228,(XP_028098747.1:0.04255415456225902088,(XP_028082887.1:0.04345406500696417235,XP_028124918.1:0.09589628699184593597)26:0.02258413691530405942)100:0.37232016160192360488)87:0.10468547758896377953)5:0.00000100000050002909)6:0.05693049934880520940,(((KAA8529819.1:0.47475754146527987531,((KAA8529800.1:0.55300976189006967321,(KAA8529801.1:0.04356532172715468776,KAA8529803.1:0.00000100000050002909)85:0.01469447492312264680)100:0.53870569091034836706,((KAA8532451.1:0.00000100000050002909,KAA8532452.1:0.02565648246429721308)100:0.33622361307531140051,(KAA8529811.1:0.18062081975071875295,(KAA8529776.1:0.66630127534923300203,KAA8529833.1:0.06538468476923665895)98:0.16981345735494557392)94:0.06176539331371296709)67:0.05902677930188786337)23:0.02025745916890813250)8:0.01108316119222300077,((XP_020554356.1:0.75199901378312583589,((XP_024995228.1:0.58311989222983939829,(XP_024961154.1:0.20767194688005674585,(XP_024961181.1:0.21038441526038312301,XP_024961180.1:0.23835925015094266977)59:0.04200606300019722045)100:0.19316437062661395707)100:0.29748307753218389271,((XP_017238594.1:0.26699828417869475583,((((XP_017239556.1:0.23110094856300905652,XP_017239557.1:0.24630701597658113955)18:0.01924614904529793613,XP_017239554.1:0.28235958528714916183)15:0.01423555061712365559,XP_017238099.1:0.26915461570892912357)37:0.03550280608336818522,(XP_017220469.1:0.37746755929592462619,(XP_017238098.1:0.00000100000050002909,(XP_017238097.1:0.00000100000050002909,XP_017238096.1:0.00000100000050002909)30:0.00000100000050002909)100:0.24645727545300824546)31:0.02532882068415905075)29:0.02911398574200911235)40:0.02136732652543570088,XP_017242108.1:0.24585441958776416138)100:0.35379899777776580017)24:0.07171813856973624501)10:0.07361969603872318968,(XP_028096865.1:0.39896057789479794087,(XP_028118554.1:0.32765952125026687192,(((XP_028061854.1:0.16135558570192759520,(XP_028126810.1:0.11894999172770066853,XP_028116480.1:0.14992335659437505679)83:0.06732786937777122949)97:0.06023017947149904294,((((((XP_028082942.1:0.06502195172449191929,((((XP_028090837.1:0.00000100000050002909,(XP_028090838.1:0.00000100000050002909,XP_028090836.1:0.00000100000050002909)38:0.00000100000050002909)96:0.00975378202408487376,(XP_028066958.1:0.00000100000050002909,(XP_028066956.1:0.00000100000050002909,XP_028066957.1:0.00000100000050002909)31:0.00000100000050002909)99:0.02001137741046469382)89:0.04019701900279561840,XP_028066936.1:0.04839919431222292068)36:0.00000100000050002909,(XP_028116540.1:0.04841799876320206780,XP_028072320.1:0.02924399004319103157)60:0.01467662741709016387)17:0.00687313307933756432)20:0.00759731482618886469,((XP_028107731.1:0.05718439433209994427,(XP_028102117.1:0.08648333915906708524,(XP_028066697.1:0.02569997681790180816,(((XP_028063584.1:0.00000100000050002909,XP_028063474.1:0.00000100000050002909)19:0.00000100000050002909,XP_028063385.1:0.00000100000050002909)21:0.00000100000050002909,XP_028063536.1:0.00000100000050002909)96:0.01350180688531550134)100:0.06426989960124274148)52:0.01876483834497955083)41:0.01950202477395152761,(XP_028101273.1:0.18005263502712223755,XP_028101614.1:0.07949974589523846336)16:0.00582208014972176481)11:0.01148409426026054600)17:0.00725614670795841042,(XP_028102121.1:0.00000100000050002909,(XP_028102118.1:0.00000100000050002909,XP_028102119.1:0.00000100000050002909)38:0.00000100000050002909)99:0.04130790184716302826)28:0.00700742144154134581,XP_028080672.1:0.15959082060115781232)24:0.00000100000050002909,XP_028061745.1:0.08593655998276218677)48:0.01766219028887156331,XP_028100405.1:0.10233592004198167891)99:0.06538078507087974334)73:0.00848873618568359543,(XP_028098613.1:0.07611727538236182089,XP_028063960.1:0.03435362058392400775)100:0.13138277702110401357)100:0.17699539695489510671)64:0.04504630168367299708)94:0.12032996851014747530)2:0.01392207065478255276)0:0.04089163068006792384,(((((((KAA8529949.1:1.43048820293431067086,KAA8535368.1:0.00000100000050002909)16:0.11691732591041056888,KAA8519401.1:0.03806982029611755136)10:0.04545472570880403768,KAA8535370.1:0.02881853220813209576)6:0.03304125410988804218,(KAA8535375.1:0.03546138348884222968,KAA8535371.1:0.05663512510207847905)66:0.02052626246683088296)9:0.02676344443291181485,KAA8535362.1:0.12053158342052157359)31:0.17364741047116649675,(KAA8532448.1:0.31888690530398433598,(KAA8529829.1:0.10085317092594746347,(KAA8529827.1:0.00462537485593352699,KAA8529826.1:0.01920139891696495335)100:0.14032408690854844546)99:0.15211929172513813380)35:0.03705808647798169292)6:0.01918420186389220919,((KAA8532444.1:0.24384892479864755943,KAA8532440.1:0.16459674999240470061)100:0.22247083991935798220,KAA8533657.1:0.27536668128306884817)34:0.01150544551230442761)15:0.08207138801746494128)1:0.04293883153597354702)16:0.04913532697872035476,((XP_024991152.1:0.28853951933408600317,(((XP_024990768.1:0.27581030810797074748,XP_024990769.1:0.23751912142483075363)39:0.03431312982255423083,((XP_024990763.1:0.12378133390864044794,(XP_024990761.1:0.12926824313042259429,XP_024990762.1:0.08850328603700920171)99:0.14273668400295272396)35:0.01713577779426288250,XP_024991410.1:0.15758467941410878033)54:0.02175233260456772497)50:0.02305369708397334710,XP_024990718.1:0.12361942883237322932)100:0.41519570068239697314)100:0.23896838457777147546,XP_024995368.1:0.56437670906682990690)86:0.14752247542793719970)39:0.10590097512502756605,((XP_025883969.1:0.70210151960536981708,(XP_011089745.1:0.52166067272816263323,XP_011088007.1:0.56581162207947255371)87:0.16230643204549988212)22:0.04598761291575850785,((((((XP_010320708.1:0.26938586181112661455,XP_004243493.1:0.17433360213748011480)100:0.11389239067479471623,(XP_019066422.2:0.14960589875903798629,(((XP_019066695.1:0.00000100000050002909,XP_010312507.1:0.00000100000050002909)100:0.07704531686306186067,(XP_025883958.1:0.00000100000050002909,(XP_025883959.1:0.00000100000050002909,XP_019066753.1:0.00000100000050002909)33:0.00000100000050002909)100:0.06744098110507686095)83:0.08962916207816344627,XP_004250409.1:0.11661950354581633593)55:0.03627583344994422809)94:0.08201049183284957189)99:0.55960448594398970457,(((Rx:0.08116829020586460719,Gpa2:0.04304977828198758294)100:0.24294992583915592244,(XP_004251533.1:0.00000100000050002909,XP_025884479.1:0.00000100000050002909)100:0.28728306895468852522)100:0.39508738168324286644,(((XP_019066849.1:0.00000100000050002909,(XP_019066850.1:0.00000100000050002909,XP_025884346.1:0.00000100000050002909)33:0.00000100000050002909)100:0.28916184200493677547,(XP_004231569.2:0.23059619179552245938,BS2:0.19086613492170914630)100:0.30212569160177510375)100:0.21503551093841064001,(XP_010319214.1:0.91578505657905950876,XP_010324491.1:0.46965768356884657342)100:0.30575491519165914900)93:0.14632128497728044692)97:0.20023828915686425756)37:0.08895586466587905583,((((XP_011087309.1:0.00000100000050002909,XP_011087308.1:0.00000100000050002909)100:0.36963115942790619739,(XP_020552225.1:0.00000100000050002909,XP_020552224.1:0.00000100000050002909)100:0.31007624658625954073)100:0.38896685454691248829,(((XP_011075746.1:0.28315525524358914344,(XP_011071841.1:0.02786814466895177339,XP_020548010.1:0.02811760484774152719)100:0.21074772962363599871)99:0.21993249487613214521,(XP_011083960.1:0.00000100000050002909,XP_011083958.1:0.00000100000050002909)100:0.49019716527520562632)32:0.04652231819696934362,(((XP_020548135.1:0.80457130449576907960,XP_011071971.1:1.09340437377226651350)28:0.10722049881422736350,(((XP_011072558.1:0.15036420660574231767,(XP_020547849.1:0.19468894554805138419,XP_020547936.1:0.23189786306811024930)97:0.04197995729322213931)100:0.12669244749203284472,(XP_011072557.1:0.00000100000050002909,XP_020547935.1:0.00000100000050002909)100:0.22208737914690013238)100:0.28046694696605600772,(((((XP_011072159.2:0.09135795463425276652,XP_011071868.1:0.04870971602385781862)93:0.03155032571098403266,(XP_020547955.1:0.05458313064743335746,XP_011072130.1:0.05593084246528706033)55:0.01166641550274808217)100:0.25563345677327353744,(XP_011072135.1:0.28270137872810352508,(XP_011072136.1:0.01743314342400334796,XP_011072133.2:0.05947435674790883808)100:0.29397388158385556745)42:0.05539404771728818899)19:0.05494629815614199969,(XP_011072163.1:0.33927092531638020079,((XP_020547934.1:0.11002038646382912568,((XP_011072143.1:0.07815826549653211164,(XP_011072128.1:0.05998921021961517441,(XP_020548698.1:0.00000100000050002909,XP_011072146.1:0.00000100000050002909)100:0.07600598458101041899)52:0.01114591984786332361)49:0.02349409731885631833,XP_011070688.1:0.08502331879251798230)35:0.01197102103461724666)42:0.01939689429318072061,XP_011075673.1:0.12671107417420113261)100:0.27349020315522870606)37:0.06822486743908527662)23:0.03484324240461515038,((XP_011071935.1:0.06594612013409872908,XP_011072174.1:0.05574075213586602434)98:0.30762889136211390984,(XP_011072173.1:0.33243964653483992766,((XP_011072171.1:0.18946148891232486577,XP_011072172.1:0.25872912028536404483)86:0.06418795580227339148,((XP_011072134.1:0.09347800261672332967,(((XP_011075674.1:0.12003294541270584372,XP_011072123.1:0.08706050832692739661)74:0.02905758586615003053,XP_011072144.1:0.13567622531353248916)49:0.02993653333579772077,XP_011073039.1:0.09394080460942934307)34:0.01856840035250051368)99:0.11246529399743694644,(XP_011072142.1:0.05175578601637375459,XP_011072147.1:0.06480061658778404898)100:0.13520810417936335313)92:0.06719603176761394792)100:0.24344103499557512293)68:0.03822922220677109351)70:0.06859936595449074581)98:0.33100799667431951567)90:0.17019712288680208245)13:0.02869234622645584765,((XP_020547913.1:0.00000100000050002909,XP_011072192.1:0.00000100000050002909)100:0.59586333256081291943,((XP_020552731.1:0.17170415474936895350,(((XP_020553175.1:0.00000100000050002909,XP_020553174.1:0.00000100000050002909)42:0.00000100000050002909,XP_020553172.1:0.00000100000050002909)1:0.00000100000050002909,(XP_011091064.1:0.00000100000050002909,XP_020553173.1:0.00000100000050002909)8:0.00000100000050002909)100:0.11727584201940739750)100:0.28129913834348918567,(((XP_011093989.1:0.02722723936490318783,XP_011093987.1:0.00927519087640964017)100:0.32736700517793565490,(XP_020552137.1:0.07036808389262265429,(XP_011087329.1:0.09487866643124880095,XP_011087334.1:0.07087533225817146953)62:0.02586550237078539399)100:0.27282413851298936702)97:0.13142083493425424368,(XP_020552153.1:0.36937876548732245796,(XP_011088087.1:0.22155510045416998421,XP_011075016.1:0.20401939656570611259)100:0.11533461086549597063)86:0.06018652624580717037)97:0.17354089127484975674)100:0.22261099118530530694)27:0.09487290193173034125)30:0.07349468091143121495)3:0.02447521203346220836)14:0.02454348361919709426,((XP_011071973.1:0.69630035814540314210,((XP_011087137.1:0.39088448508748008248,(XP_020546978.1:0.47661100228215785846,(XP_020551702.1:0.38588164166130783927,XP_020551467.1:0.49925393373937343444)100:0.24951387879863759500)73:0.08396034657995429806)99:0.25026913989516025305,(XP_011102162.1:0.51951447628715163862,(XP_011086979.1:0.42634566434679793678,((((XP_020546972.1:0.00000100000050002909,XP_011101279.1:0.00000100000050002909)27:0.00000100000050002909,XP_011101281.1:0.00000100000050002909)5:0.00000100000050002909,XP_011101278.1:0.00000100000050002909)4:0.00000100000050002909,XP_011101280.1:0.00000100000050002909)100:0.36467425762427513325)99:0.18818281462758049138)93:0.12982396653950703524)99:0.27558586417409874914)97:0.31190018952678993935,(XP_011073066.1:0.59178279646959464078,(XP_011083930.1:0.45140546776014739416,((XP_011077109.1:0.00000100000050002909,XP_020548935.1:0.00000100000050002909)100:0.24805413149123475836,((XP_011077138.1:0.11231560770607944277,XP_011077104.1:0.14478328687041594480)99:0.07305286101300773050,(XP_020548832.1:0.00000100000050002909,(XP_020548834.1:0.00000100000050002909,XP_020548833.1:0.00000100000050002909)37:0.00000100000050002909)100:0.12666416605986186017)94:0.11733831973814498606)99:0.23419343258318450762)58:0.08591321105716222262)66:0.08073444598237479453)10:0.03650247021893079230)75:0.14271476221496512404)35:0.08410052090548347792,((XP_019171302.1:0.15641708789599864660,(itf14g00250.t1:0.12251904560157454716,XP_019171306.1:0.08096110908452475163)94:0.11071057206238310577)100:0.51861427682047545051,((((XP_010327076.1:0.00486716002282230800,XP_015089703.1:0.01465287510333674811)91:0.01307497606912159764,TMW96170.1:0.01206715898341993720)97:0.07287628234659773718,((TMW96169.1:0.00978729363357274534,(XP_019071639.1:0.00000100000050002909,(XP_019071638.1:0.00000100000050002909,(XP_019071640.1:0.00000100000050002909,XP_004248174.1:0.00000100000050002909)13:0.00000100000050002909)12:0.00000100000050002909)56:0.00000100000050002909)99:0.02416541654817322068,(XP_006366309.1:0.02853065227017205149,KAG5579178.1:0.02139257316541499920)83:0.00507371469963050804)98:0.04224677854244525410)83:0.02338580974420825798,(((PHU06280.1:0.15670895452088626221,PHT38428.1:0.00000100000050002909)59:0.04177173051967079248,(PHT37487.1:0.01931908097933205185,PHT37824.1:0.01296786367698111314)76:0.04352496907571384854)100:0.10901294813164327802,PHT37488.1:0.14499765145455384419)57:0.01028955083971897465)100:0.46872205733019134399)62:0.13986505782787880814)2:0.05354182546733705916,(((XP_027098739.1:0.00518673908185447990,XP_027151261.1:0.00516835574464193353)89:0.00000100000050002909,CDP05557.1:0.02080844163523389023)100:0.61544496324501918316,((GFP83586.1:0.16385989364404845992,(XP_011070550.1:0.00000100000050002909,XP_020547664.1:0.00000100000050002909)100:0.13067496337849618393)100:0.29509449110059465804,((XP_025884563.1:0.00000100000050002909,XP_010313675.1:0.00000100000050002909)100:0.58460039088248327843,((XP_004246080.2:0.19402892197503915361,(XP_019068848.2:0.16668948331195096446,(XP_019068849.1:0.16515600339750013958,(XP_025886396.1:0.04455863043556441971,XP_004237148.1:0.05958533706768811417)71:0.04969156733181270824)34:0.03190147114522082911)100:0.11502972295597714558)100:0.40702683795727845339,(XP_004231117.1:0.39401231452029772395,(XP_004243044.2:0.27120622206133543353,XP_010322858.1:0.34536480363341309774)100:0.21296517732300362935)71:0.09680849549138696719)100:0.31776397810595574667)18:0.08761236593414969964)6:0.03724113527025801201)13:0.05079224012816585532)6:0.05573303882685258503)68:0.19583797165073693614)30:0.09557658537062080351)17:0.11010599087054205591)41:0.15364533183498008118)33:0.13602696685345963545)43:0.19333873113301638935,(((XP_010319326.1:0.18184847284503988241,(((XP_025886374.1:0.00000100000050002909,XP_019068820.1:0.00000100000050002909)100:0.07157947593648895934,(((XP_004236838.1:0.05626173109504049863,XP_019068819.1:0.04449803525096536483)85:0.02021006373576668055,(XP_025886236.1:0.07366339946427961916,XP_025886383.1:0.07413588841576426725)53:0.02774163462211411135)48:0.02585520443230990978,(XP_010319324.1:0.12134419217014207060,XP_019068818.1:0.06108596335416333761)71:0.03713611270953050270)31:0.01289094821287163628)32:0.01565620812733311065,R2:0.05941538684955540578)58:0.06648484633784192133)98:0.45075900096054555277,(((((XP_017224414.1:0.15524510132318664057,XP_017233361.1:0.16200614124045684128)100:0.10132550192484235385,(XP_017220193.1:0.14904823280900861282,((XP_017220332.1:0.08846482193393555293,(XP_017222241.1:0.00000100000050002909,(XP_017222240.1:0.00000100000050002909,XP_017222242.1:0.00000100000050002909)33:0.00000100000050002909)100:0.10464131331776478639)90:0.02575707960604179877,XP_017222243.1:0.10559172203755996799)71:0.02983462316652869470)100:0.21149155549367756879)82:0.04349898664543593724,(XP_017218255.1:0.23164170221183419396,((XP_017225870.1:0.00000100000050002909,XP_017225871.1:0.00000100000050002909)100:0.07905492464345238723,XP_017256454.1:0.07053882891310302161)100:0.20905219075902284342)41:0.03375249237522054413)76:0.04645052582186322276,XP_017217395.1:0.21487486811479994397)100:0.16988854470432199206,((((XP_017244594.1:0.25941646792433414870,(((XP_017255940.1:0.00000100000050002909,XP_017255941.1:0.00000100000050002909)100:0.36524585894611777404,(((XP_017239520.1:0.08973341246921609504,XP_017252473.1:0.03928404726611404996)80:0.02604510583582489783,(XP_017239289.1:0.09842628204535656955,(XP_017233329.1:0.08194708857975423200,(XP_017241244.1:0.19531055721890044907,(XP_017241236.1:0.01946788730416442945,((XP_017241239.1:0.00000100000050002909,XP_017241237.1:0.00000100000050002909)21:0.00000100000050002909,(XP_017241240.1:0.00000100000050002909,XP_017241238.1:0.00000100000050002909)24:0.00000100000050002909)62:0.00000100000050002909)99:0.05269485511039591341)56:0.03716996113861607831)39:0.01007439334525432606)61:0.01939150035502678476)100:0.27585966904072561912,XP_017249138.1:0.36548015601381073081)55:0.05316127076000180807)62:0.05459215042414956864,XP_017245430.1:0.36446623464712807339)42:0.03853041871467727947)26:0.03752021799892261977,((XP_017245613.1:0.00000100000050002909,XP_017243845.1:0.00000100000050002909)100:0.18408080265255680197,(XP_017243702.1:0.00000100000050002909,XP_017243701.1:0.00000100000050002909)100:0.22739123276877570845)88:0.06416593309369666986)24:0.02877708675288908821,(XP_017243859.1:0.00000100000050002909,XP_017243858.1:0.00000100000050002909)100:0.18940897139471421506)12:0.04154208583974658420,(XP_017253041.1:0.03403479201860794279,XP_017258937.1:0.03655852439792777603)100:0.34468024907084449104)23:0.04609454719251671745)100:0.46029471377867930970)69:0.16970610103926517254,(RPP13:0.88027693246811644645,(XP_028091599.1:0.04878599554548288669,((XP_028081982.1:0.10797089010395993780,(XP_028064005.1:0.03630766424486830957,(((XP_028068292.1:0.71109224832061546095,XP_028098812.1:0.03613128941667314437)82:0.01922072586457393775,XP_028114780.1:0.03207232647517731239)81:0.02713873080503826501,((XP_028089703.1:0.02038295854454008280,XP_028090775.1:0.03561631880636866032)60:0.01557761061297165996,((XP_028111385.1:0.00000100000050002909,XP_028111386.1:0.00000100000050002909)100:0.01512949935888512586,XP_028088185.1:0.00931394117901971144)98:0.05768769029504694501)30:0.01031347343992956161)79:0.03373059809961036215)54:0.01942927817805886401)40:0.02860348042778704247,XP_028060702.1:0.04763322499021874212)51:0.05400264503498418411)100:0.46727319758136437455)32:0.06756215918022000222)70:0.30519051705901206750)1:0.05290256121864854444)7:0.09420949389482825842,((((XP_028081742.1:0.09931688317118941844,XP_028062353.1:0.05603412754483282077)100:1.10374237107915251777,(XP_024989954.1:0.92537632751624543381,((XP_028121354.1:0.48688201261054386837,XP_028120094.1:0.21876942820135772405)100:0.21807672942266329019,((XP_024970322.1:0.64247273295023166195,(XP_024961744.1:0.05044825662793788607,XP_024960810.1:0.05742446623322449567)100:0.57282442861000837375)87:0.21019301106858373496,(XP_004253120.2:0.76641681758657209667,XP_011080807.1:0.57983926188294043769)96:0.25219422215182013547)51:0.11100658344190790505)97:0.26294520411848787411)99:0.28409877604865302336)88:0.23545820327884486867,((XP_028099389.1:0.03806530740919114586,XP_028084757.1:0.16989518235679940128)100:0.60776693242293711172,(XP_017240023.1:0.15214053299495236549,XP_017240024.1:0.32748659198915214263)100:1.26044666237842850620)99:0.53136389828571761740)66:0.18972866071711569358,((XP_004233870.1:0.11070726245786338682,XP_019067591.1:0.32460313229820003667)100:0.51295912988437863955,(XP_020549024.1:0.00000100000050002909,XP_011077058.1:0.00000100000050002909)100:0.79385277962615563574)100:0.58403556540910883665)15:0.04257089570694427838)0:0.06470836286292648565,XP_017245876.1:0.69827134654339795272)0:0.01924954156656288190)4:0.11553189844322034330)17:0.24241844544805601913)7:0.18928428380188203062)83:0.29383853029837925241,((XP_004243429.1:0.53046965202307172493,(XP_028055766.1:0.28299275992146022407,XP_004243430.1:0.36315186491910533828)94:0.13585090781638825552)100:0.29852458859429437110,(AtZAR1:0.38450005295756212176,(XP_004232433.1:0.19913245078249763864,(KAA8547411.1:0.16527336388410493462,XP_028063202.1:0.19558458684816465434)59:0.05407455589105281818)71:0.11749308836469350703)99:0.34748113547446402016)100:0.50070233024989529991)79:0.23871456340784122374)92:0.38455574702054140523,(((XP_010312315.1:0.00000100000050002909,(XP_010312313.1:0.00000100000050002909,XP_010312314.1:0.00000100000050002909)32:0.00000100000050002909)100:0.91082819499087463999,(XP_011091535.1:0.58166426450950314830,XP_011091043.1:0.89965614273301697246)28:0.08548396608853146839)99:0.28923345145071382989,(KAA8531410.1:0.51412207146989030715,((((XP_028117259.1:0.22447886612744349932,(XP_028117261.1:0.06627229578186281944,(XP_028108391.1:0.01052979695816707965,XP_028125718.1:0.04898167887641297069)100:0.08012699086202119958)64:0.00000100000050002909)24:0.01521985334215403274,XP_028117281.1:0.03493963701042943071)66:0.03549206181779446245,(XP_028108422.1:0.04645116640728595009,XP_028082586.1:0.20395073754165130020)49:0.03238791170664238883)100:0.32297493757119427604,(((((XP_017215187.1:0.20228375700737094567,XP_017217285.1:0.15206120864422328909)57:0.05049986966078871820,((XP_017237004.1:0.22857774636020425363,(XP_017217266.1:0.43066551392739527149,(XP_017219865.1:0.25406814725375032049,(XP_017217658.1:0.45071299106888712549,((XP_017218445.1:0.08274106811467490941,(((XP_017218440.1:0.00000100000050002909,XP_017218442.1:0.00000100000050002909)18:0.00000100000050002909,(XP_017218444.1:0.00000100000050002909,XP_017218441.1:0.00000100000050002909)26:0.00000100000050002909)100:0.09045326567630795900,XP_017218978.1:0.07731264352854601285)54:0.01131327774973771641)87:0.06119516231514692678,((XP_017216403.1:0.00000100000050002909,XP_017216404.1:0.00000100000050002909)100:0.01427121238828287300,XP_017216379.1:0.02567563304114008765)100:0.08405768850787796731)100:0.26211164383249824228)63:0.07256318761635226211)22:0.02887798123159388691)28:0.04502141430373763492)17:0.00241304512996428190,(XP_017241343.1:0.16752283279833260488,((XP_017241925.1:0.12094617031160735665,((XP_017239240.1:0.04067365961471653552,XP_017242008.1:0.04174844286003972366)85:0.05556895241563347687,(XP_017241928.1:0.00000100000050002909,XP_017241929.1:0.00000100000050002909)100:0.09992004948755844884)46:0.00000100000050002909)65:0.05722850502378289822,XP_017241184.1:0.12661342941447148447)52:0.03467315428261372179)100:0.18207525265552645943)39:0.02834059927790292047)17:0.04107175643378303126,(XP_017215576.1:0.31584313870871549845,XP_017219383.1:0.12333433623072245777)24:0.01784472059641216066)9:0.03521579656526310775,XP_017217295.1:0.28762138035694151394)35:0.07572677174714971537,(((XP_017218355.1:0.00000100000050002909,XP_017218354.1:0.00000100000050002909)11:0.00000100000050002909,(XP_017218357.1:0.00000100000050002909,XP_017218356.1:0.00000100000050002909)18:0.00000100000050002909)100:0.04068404235730906787,((XP_017217298.1:0.06120384950910341681,XP_017217305.1:0.04734716830780172359)55:0.01568091466013411817,XP_017219200.1:0.05117527398421638229)48:0.01110738367305749881)98:0.13772101429848526699)100:0.53595225415792480117)100:0.22750192420753939659)34:0.10235236217233295575)87:0.16458565268579267160)45:0.06847304432546598429)27:0.08240718815378242357)48:0.11344636498504988287)49:0.13345554987090921251)98:0.17319666371273340078,((XP_017235191.1:0.63588195076423525975,(((XP_024996864.1:0.01959145358530819253,XP_024963592.1:0.06152821810320876356)100:0.58275225071076874883,(((XP_024973913.1:0.13562895980619368852,(XP_024973916.1:0.12822902557530629908,(XP_024973912.1:0.00240976514242004182,XP_024973911.1:0.07672440791907916835)100:0.14830690342608954246)72:0.03116872262559463799)99:0.07441872488827634691,(XP_024984108.1:0.20247461958937235105,(XP_024984115.1:0.13176725284294427132,(((XP_024984116.1:0.02785707513153660997,(XP_024990722.1:0.03663665689946811466,XP_024984125.1:0.03242492630549596161)46:0.00921182249279534592)13:0.00000100000050002909,(XP_024984135.1:0.01943117061410600324,(XP_024965157.1:0.02123398442217940343,(XP_024984136.1:0.03434346350383555430,XP_024984134.1:0.02148845439669449728)45:0.00457889015238767145)72:0.01557591547086244026)40:0.00463145888668854439)41:0.00452002770938780656,(XP_024984128.1:0.00915023344978409259,XP_024984126.1:0.09893124262377465949)59:0.00450323435407287698)99:0.09491918437497467997)100:0.15230108943203166105)51:0.03909082165761670197)51:0.04669521869641026640,XP_024973937.1:0.21420614175952451541)97:0.15120591446050274387)100:0.45159191622230854257,XP_020550593.1:0.38793853055272992103)62:0.05527510490593667142)82:0.08963917178059657709,((KAA8538977.1:0.41282961956494240718,(((((((XP_028086481.1:0.02313237843977713690,(XP_028086480.1:0.00000100000050002909,(XP_028086478.1:0.00000100000050002909,XP_028086479.1:0.00000100000050002909)31:0.00000100000050002909)99:0.00922302290472304040)96:0.01388461942023748105,XP_028086491.1:0.01384624797548088433)89:0.01403292101251558260,((XP_028101693.1:0.00000100000050002909,XP_028101692.1:0.00000100000050002909)100:0.00000100000050002909,XP_028101691.1:0.03584490915043150872)97:0.05210767731474916925)43:0.02362949438721187109,((((XP_028066449.1:0.00000100000050002909,(XP_028066451.1:0.00000100000050002909,XP_028066450.1:0.00000100000050002909)32:0.00000100000050002909)100:0.05818276379164184081,XP_028066492.1:0.04719756287177340887)78:0.01270412822128514328,(XP_028119494.1:0.06590650963549490871,(XP_028111039.1:0.00000100000050002909,XP_028111037.1:0.00000100000050002909)100:0.06299110999871049277)53:0.01031265148846817643)82:0.01544360887040295734,((XP_028123842.1:0.15380908720830055447,((((XP_028100543.1:0.00000100000050002909,XP_028100541.1:0.00000100000050002909)19:0.00000100000050002909,XP_028100544.1:0.00000100000050002909)22:0.00000100000050002909,XP_028100542.1:0.00000100000050002909)100:0.05493160001245191160,XP_028103345.1:0.02194909826538887776)33:0.01419309338606709707)4:0.00696869188005679908,(XP_028086492.1:0.04040477539857943723,(XP_028110546.1:0.01715820309571652186,((XP_028110548.1:0.00000100000050002909,XP_028110531.1:0.01043496308663615854)62:0.26779814905329263341,XP_028120268.1:0.00000100000050002909)64:0.00573373444878853052)73:0.01627798080510374154)54:0.03216679374666964880)5:0.01976677573874718180)1:0.00412396158197941756)37:0.04578480285403508515,((XP_028074445.1:0.07034734356576032022,(XP_028126758.1:0.00000100000050002909,XP_028126757.1:0.00000100000050002909)100:0.01269886016164403775)97:0.02143087055904620633,(XP_028080966.1:0.05590315122995138247,((XP_028127589.1:0.01751073260244430038,XP_028077608.1:0.00000100000050002909)95:0.01976215191840394181,XP_028060839.1:0.03307849462439688831)85:0.03430076724436267183)88:0.03505982971405697396)99:0.09299905399483737733)36:0.04091421815326314049,XP_028123843.1:0.39296298218548275649)100:0.14905011268896603549,((XP_028083471.1:0.06730446425764721741,(XP_028117030.1:0.01650765345762269035,((XP_028100559.1:0.01956838182324360798,((XP_028126760.1:0.00000100000050002909,XP_028126761.1:0.00000100000050002909)46:0.00000100000050002909,XP_028126759.1:0.00000100000050002909)100:0.00000100000050002909)95:0.07623995552953624633,XP_028106102.1:0.00000100000050002909)56:0.01654316834883037476)100:0.11211955143851376482)62:0.04794914205460662493,((((XP_028082994.1:0.00000100000050002909,(XP_028082995.1:0.00000100000050002909,XP_028082993.1:0.00000100000050002909)34:0.00000100000050002909)100:0.04125755795607802257,((XP_028100449.1:0.02677499735492355759,(XP_028110550.1:0.03621825142965908600,XP_028118862.1:0.01966622691269662160)49:0.00908749970091085602)85:0.02428240257167712038,XP_028120231.1:0.00962491027435108046)64:0.01434036831636532373)80:0.02019458767915577671,XP_028120143.1:0.03538932538782633974)34:0.00452746140769259321,(XP_028120141.1:0.02329493753957584748,(((XP_028103862.1:0.00000100000050002909,XP_028103849.1:0.00000100000050002909)0:0.00000100000050002909,(XP_028103855.1:0.00000100000050002909,(XP_028103859.1:0.00000100000050002909,((XP_028103861.1:0.00000100000050002909,(XP_028103856.1:0.00000100000050002909,(XP_028103854.1:0.00000100000050002909,((XP_028103863.1:0.00000100000050002909,XP_028103860.1:0.00000100000050002909)0:0.00000100000050002909,XP_028103858.1:0.00000100000050002909)0:0.00000100000050002909)0:0.00000100000050002909)0:0.00000100000050002909)0:0.00000100000050002909,XP_028103851.1:0.00000100000050002909)8:0.00000100000050002909)8:0.00000100000050002909)8:0.00000100000050002909)0:0.00000100000050002909,(XP_028103850.1:0.00000100000050002909,((XP_028103857.1:0.00000100000050002909,XP_028103852.1:0.00000100000050002909)9:0.00000100000050002909,XP_028103848.1:0.00000100000050002909)1:0.00000100000050002909)0:0.00000100000050002909)100:0.06702823241321756442)89:0.04693079682784338791)71:0.01093863330325926461)100:0.31297692228740614517)57:0.09819195957881189651)98:0.14665494587202285159,(((XP_028078031.1:0.29196364294025833885,(XP_028090246.1:0.06243128478054603414,XP_028074004.1:0.10917463361505425068)100:0.30868108282454731484)13:0.01618292389718472418,((((XP_028095778.1:0.00000100000050002909,(XP_028095780.1:0.00000100000050002909,XP_028095779.1:0.00000100000050002909)35:0.00000100000050002909)100:0.05112821636676836978,((XP_028088591.1:0.05351834742337543971,((((XP_028119191.1:0.02212108128480648819,((((XP_028090235.1:0.00000100000050002909,XP_028090229.1:0.00000100000050002909)1:0.00000100000050002909,((XP_028090236.1:0.00000100000050002909,(XP_028090234.1:0.00000100000050002909,XP_028090231.1:0.00000100000050002909)3:0.00000100000050002909)2:0.00000100000050002909,XP_028090237.1:0.00000100000050002909)0:0.00000100000050002909)0:0.00000100000050002909,XP_028090232.1:0.00000100000050002909)0:0.00000100000050002909,(XP_028090238.1:0.00000100000050002909,XP_028090230.1:0.00000100000050002909)0:0.00000100000050002909)98:0.01335843687005042017)100:0.05430930702270989063,(XP_028078786.1:0.03643864467930444523,(XP_028087649.1:0.00000100000050002909,(XP_028087647.1:0.00000100000050002909,XP_028087648.1:0.00000100000050002909)33:0.00000100000050002909)100:0.06420216776113395196)10:0.00000100000050002909)100:0.06144386557360929230,(XP_028125013.1:0.00000100000050002909,(XP_028125014.1:0.00000100000050002909,XP_028125015.1:0.00000100000050002909)32:0.00000100000050002909)100:0.10390998799730452595)96:0.09429642253252691619,(((XP_028088707.1:0.01783548587990822429,XP_028052367.1:0.00000100000050002909)89:0.00681940034490959978,(XP_028071573.1:0.04624471814478885168,XP_028052386.1:0.02624102189830575596)31:0.00000100000050002909)86:0.03188375507328690406,XP_028101278.1:0.00591424893795584536)56:0.00936671760361844526)30:0.00919031244348137745)38:0.02480682052587473985,(XP_028099482.1:0.03526142908559851824,((XP_028066661.1:0.00000100000050002909,(XP_028066660.1:0.00000100000050002909,XP_028066662.1:0.00000100000050002909)32:0.00000100000050002909)98:0.01343453251542257344,(XP_028088054.1:0.00000100000050002909,XP_028061835.1:0.00895187321569045590)92:0.01801439378928165053)100:0.02067993122505648942)89:0.02728244259747771017)55:0.06348612836506725698)44:0.02353287508468577052,(((XP_028065212.1:0.00000100000050002909,XP_028117346.1:0.01380182337998996783)100:0.08659014749873714112,((XP_028078189.1:0.00000100000050002909,XP_028078188.1:0.00000100000050002909)100:0.00689139876449816006,XP_028070911.1:0.08512818541091975166)93:0.04386076368658363422)94:0.04122199680922015302,(((((XP_028069942.1:0.00000100000050002909,XP_028069939.1:0.00000100000050002909)0:0.00000100000050002909,((XP_028069945.1:0.00000100000050002909,(((XP_028069936.1:0.00000100000050002909,(XP_028069935.1:0.00000100000050002909,XP_028069937.1:0.00000100000050002909)1:0.00000100000050002909)1:0.00000100000050002909,(XP_028069941.1:0.00000100000050002909,XP_028069938.1:0.00000100000050002909)10:0.00000100000050002909)2:0.00000100000050002909,XP_028069940.1:0.00000100000050002909)1:0.00000100000050002909)0:0.00000100000050002909,XP_028069946.1:0.00000100000050002909)0:0.00000100000050002909)0:0.00000100000050002909,XP_028069943.1:0.00000100000050002909)92:0.00461174121629056265,(((XP_028068571.1:0.05565088973944060796,((XP_028074166.1:0.06167202700735380932,XP_028054366.1:0.14457663733757020186)50:0.01247817292212676302,(XP_028103965.1:0.00000100000050002909,(XP_028093653.1:0.01674481528063064689,(XP_028069707.1:0.01004088816778925426,XP_028114868.1:0.02620628199248322548)23:0.00903877511150891037)19:0.01305513688237587393)80:0.02919053649490278152)19:0.00925663588268990992)16:0.02439169350375204257,(XP_028125971.1:0.02161257805781956545,(XP_028071653.1:0.00000100000050002909,XP_028071652.1:0.00000100000050002909)100:0.02035294506405586207)52:0.00675996696671531984)0:0.00000100000050002909,(XP_028054382.1:0.00000100000050002909,((XP_028054381.1:0.00000100000050002909,XP_028054380.1:0.00000100000050002909)20:0.00000100000050002909,XP_028054379.1:0.00000100000050002909)14:0.00000100000050002909)99:0.02713107605436472849)44:0.00438484668605301515)99:0.08260450876738426040,((XP_028052042.1:0.03792964887573435639,XP_028059571.1:0.04853033135202038800)99:0.06489762584137137580,(((XP_028083657.1:0.00000100000050002909,XP_028083651.1:0.00000100000050002909)2:0.00000100000050002909,(XP_028083656.1:0.00000100000050002909,(((XP_028083654.1:0.00000100000050002909,XP_028083653.1:0.00000100000050002909)9:0.00000100000050002909,XP_028083655.1:0.00000100000050002909)0:0.00000100000050002909,XP_028083652.1:0.00000100000050002909)1:0.00000100000050002909)0:0.00000100000050002909)90:0.00000100000050002909,(XP_028095238.1:0.00000100000050002909,XP_028095239.1:0.00000100000050002909)100:0.02703504296212083310)93:0.03134260120226584068)92:0.05220879633146026377)29:0.01715713708160014617)25:0.03857692001143731009)29:0.02255889414106810459,XP_028100292.1:0.12475278081538727915)18:0.01871768477258705515)98:0.13321012006243843073,(((XP_028095691.1:0.00000100000050002909,XP_028095692.1:0.00000100000050002909)100:0.30823556627841869338,((XP_028094554.1:0.00000100000050002909,((XP_028094548.1:0.00000100000050002909,XP_028094553.1:0.00000100000050002909)1:0.00000100000050002909,((XP_028094551.1:0.00000100000050002909,XP_028094552.1:0.00000100000050002909)17:0.00000100000050002909,(XP_028094550.1:0.00000100000050002909,XP_028094549.1:0.00000100000050002909)2:0.00000100000050002909)1:0.00000100000050002909)1:0.00000100000050002909)100:0.04441892787745682636,(((XP_028086779.1:0.05064795299276083490,(((XP_028099955.1:0.10599193302057616228,(XP_028123908.1:0.04999140734690339649,((XP_028091061.1:0.00000100000050002909,(XP_028091059.1:0.00000100000050002909,XP_028091060.1:0.00000100000050002909)33:0.00000100000050002909)100:0.02257250341687403253,XP_028068939.1:0.00000100000050002909)98:0.02781284903546523551)80:0.02162576154880882506)60:0.00917037379751352820,(XP_028113079.1:0.05155200036072053044,XP_028071426.1:0.01940503408748715103)99:0.04548969016784361330)91:0.03297083044693960296,((XP_028076136.1:0.00000100000050002909,XP_028076133.1:0.00000100000050002909)22:0.00000100000050002909,(XP_028076134.1:0.00000100000050002909,XP_028076135.1:0.00000100000050002909)26:0.00000100000050002909)100:0.03706121644715591745)59:0.01127967398369715026)51:0.02616894273924598446,((XP_028092283.1:0.04118259825825865833,XP_028107720.1:0.06185905322932396672)36:0.00468593442204491215,(XP_028076110.1:0.04168200786150629000,XP_028103883.1:0.03121304458775207499)11:0.00000100000050002909)38:0.01617562828021545246)27:0.01888397014738726204,XP_028052893.1:0.14232841672112339637)49:0.03698604268691609714)100:0.25318694303266281453)42:0.03405207714277330017,(XP_028062180.1:0.06213539441599278540,((XP_028104719.1:0.09069523591496070347,XP_028083316.1:0.04805346862744815095)44:0.01163417807684978197,(((XP_028093119.1:0.04135861809098508729,XP_028102762.1:0.03963977736058934415)37:0.00762823295629449973,XP_028112700.1:0.08289680112213275442)36:0.01549392423633873597,XP_028083305.1:0.00000100000050002909)19:0.00000100000050002909)15:0.00969718332975742607)100:0.26331587818994561800)35:0.03789928874079771109)75:0.09145117405829368551)97:0.18272703041329363405)65:0.06376871270118217305)74:0.08155386186853311181,(((R3a:0.06102873643177354063,((XP_025888307.1:0.04719289622946018503,XP_004251230.1:0.08069299659951181813)47:0.01865904030221274615,XP_025883853.1:0.06839967145716555064)98:0.06453521656957822428)100:0.34185152726761564024,(((XP_025885691.1:0.00000100000050002909,XP_010318087.1:0.00000100000050002909)5:0.00000100000050002909,(((XP_025885694.1:0.00000100000050002909,XP_025885693.1:0.00000100000050002909)20:0.00000100000050002909,(XP_010318085.1:0.00000100000050002909,XP_025885690.1:0.00000100000050002909)1:0.00000100000050002909)0:0.00000100000050002909,((XP_025885689.1:0.00000100000050002909,XP_010318084.1:0.00000100000050002909)34:0.00000100000050002909,XP_025885692.1:0.00000100000050002909)0:0.00000100000050002909)0:0.00000100000050002909)8:0.00000100000050002909,XP_004235139.1:0.00000100000050002909)100:0.33703230624423280437)100:0.57504796897500676245,((((XP_028081680.1:0.00000100000050002909,XP_028125697.1:0.00000100000050002909)100:0.14318154825292811472,(XP_028125660.1:0.06831776731501175426,(XP_028054933.1:0.06207074128550183617,XP_028054970.1:0.03316763225441934915)78:0.01216660283456903399)100:0.09375223712433333745)100:0.17057663892977772968,((((XP_028099992.1:0.00000100000050002909,((XP_028099990.1:0.00000100000050002909,((XP_028099986.1:0.00000100000050002909,(XP_028099985.1:0.00000100000050002909,XP_028099984.1:0.00000100000050002909)2:0.00000100000050002909)2:0.00000100000050002909,XP_028099983.1:0.00000100000050002909)2:0.00000100000050002909)0:0.00000100000050002909,(XP_028099988.1:0.00000100000050002909,((((XP_028099993.1:0.00000100000050002909,XP_028099991.1:0.00000100000050002909)0:0.00000100000050002909,XP_028099987.1:0.00000100000050002909)0:0.00000100000050002909,XP_028099994.1:0.00000100000050002909)0:0.00000100000050002909,XP_028099989.1:0.00000100000050002909)0:0.00000100000050002909)0:0.00000100000050002909)0:0.00000100000050002909)84:0.00000100000050002909,XP_028099995.1:0.00000100000050002909)100:0.04581184432975214660,XP_028100000.1:0.03211618088121902942)73:0.00659875839465990863,(XP_028095150.1:0.04086276792196691376,XP_028100001.1:0.02779633280446739199)57:0.01646685463583099848)99:0.14812961875187036220)95:0.09164630836553737392,((XP_028069651.1:0.14194413378857184682,XP_028069138.1:0.02152996972799416792)99:0.17876433264544014379,XP_028112953.1:0.16321216909731098288)95:0.12701852881858646804)84:0.08665515020049550932)95:0.13043071671457431848)100:0.36365175111240516381)80:0.10373882679231848092,XP_019068144.1:0.58665308573281915727);
