# Supplementary material for: The NRC0 gene cluster of sensor and helper NLR immune receptors is functionally conserved across asterid plants
Source: Plant Cell. 2024 Jun 4;36(9):3344–61. doi: 10.1093/plcell/koae154 (PMC11371149; doi:10.1093/plcell/koae154)
Supplement: koae154_Supplementary_Data [file koae154_supplementary_data.zip › Supplementary File 18.txt]

((((((((XP_004236958.1:0.22801459770528700877,(XP_004236959.1:0.28958749481877382737,XP_010319428.1:0.17645113605249920785)36:0.03320490422570802902)100:0.19037410692210621210,(XP_010319429.1:0.77508915275136680556,((XP_019068866.1:0.00000100000050002909,XP_019068867.1:0.00000100000050002909)100:0.54569381701886754410,(XP_004237189.1:0.00000100000050002909,XP_010319380.1:0.00000100000050002909)100:0.37191191201733453386)100:0.11940468788712393922)48:0.05399358902760485052)100:0.43953538145558668226,(XP_004238948.1:0.22562635600563388238,((XP_004248798.1:0.15232921432371585024,NP_001234202.1:0.26240152008803779848)100:0.05733469935232427678,XP_004234046.1:0.60096456625795913187)66:0.03970089799764586064)95:0.10281913218124973108)100:0.33566373225606049857,(XP_011070823.1:0.20968351560147976964,(((XP_011071970.1:0.72961282073174704710,(XP_011087333.1:0.13165165918208843188,XP_011088086.1:0.44096727520062478645)100:0.21218604009931038568)100:0.21116511446901367610,((XP_011076796.1:0.36108430544251457484,((XP_020548586.1:0.00613818253754456599,(XP_011072129.1:0.00980190296272967672,XP_011072127.1:0.03092963959664679977)100:0.04288041966691068935)98:0.03807883197700348554,XP_011072005.1:0.06925964712266897971)100:0.05371043540325491639)98:0.04571021734336064291,XP_020548572.1:0.30137731392774969041)100:0.09964391380838653889)78:0.07889900260849892766,((XP_020547986.1:0.00431374265169124933,(XP_020547985.1:0.00000100000050002909,XP_020547987.1:0.00000100000050002909)100:0.00229852142067138963)100:0.04592250141116351048,XP_011072179.1:0.11809439092290403839)100:0.52394172414023332252)100:0.18860231404881419581)46:0.04973002559055796079)100:0.18422159854228101206,((KAA8529828.1:0.00709444504004554631,KAA8529825.1:0.01009446743014426329)100:0.19094977440079824449,XP_024961152.1:0.38789638864836473164)57:0.04390698927181942851)53:0.03185292166017471976,(KAA8529807.1:0.31025224302397264031,((KAA8529860.1:0.04337998034298470862,KAA8529869.1:0.11370596249625870844)100:0.51161692511043876941,(((XP_017219587.1:0.23700784418091472294,((XP_024993455.1:0.00000100000050002909,XP_024993454.1:0.00000100000050002909)100:0.05181596637389562082,(((HanXRQr2Chr15g0699261:0.06110024861080784464,(KAD7117613.1:0.00122027317898684056,KAD7117598.1:0.00232266602335585992)100:0.10149778725387006983)100:0.03740264888887691319,XP_043640332.1:0.08928071926380219681)78:0.01228965971159449826,(PWA69808.1:0.10152930262994198929,XP_023772986.1:0.08842436458451373438)43:0.00933179189150725938)55:0.01011238150487759994)100:0.14067532560354925608)91:0.03652751931234025917,(((CAA3014709.1:0.00110317420621236311,XP_022877138.1:0.00000100000050002909)100:0.23050153055350999787,(GFP83585.1:0.12193584885222841230,((XP_011070551.1:0.00000100000050002909,XP_020547439.1:0.00000100000050002909)100:0.00000100000050002909,XP_020547440.1:0.00000100000050002909)100:0.07244832960096757313)100:0.10030296329871703220)92:0.03702065105752348068,(((XP_019171304.1:0.02427294645613625387,(itf14g00240.t1:0.07133171102762683735,(XP_031101362.1:0.01067217893434181143,itf14g00270.t1:0.00923003739658451693)72:0.00392685351749893011)97:0.00839489646073932755)100:0.09962313725237492701,((((((PHT26520.1:0.00326519537961541791,PHU06281.1:0.00326414260502850672)45:0.00000100000050002909,(XP_016542959.1:0.00000100000050002909,PHT38427.1:0.00000100000050002909)68:0.00000100000050002909)64:0.00000100000050002909,PHT37825.1:0.01844284270846673415)42:0.00000100000050002909,PHT37486.1:0.00227187693760355332)69:0.00000100000050002909,PHT26453.1:0.00655218330788423595)100:0.03674279262383847722,((KAG5579171.1:0.00998483919493377628,XP_006366308.1:0.01109958882735590478)100:0.00637030523127313838,(XP_004248175.2:0.00438689507779066196,(TMW96171.1:0.00109412268787155756,XP_015055785.1:0.00109386783544971125)72:0.00000100000050002909)100:0.01244952088656429805)100:0.01730048223049989592)100:0.09483363530195101920)100:0.06061981445609095076,((XP_027185361.1:0.00000100000050002909,XP_027153382.1:0.00000100000050002909)85:0.00000100000050002909,((XP_027100668.1:0.00652008410081654759,XP_027097933.1:0.00216581687950384875)9:0.00000100000050002909,CDP05558.1:0.00108259573602377708)47:0.00108357473171389121)100:0.16418361461533906298)80:0.02235014782582732049)100:0.05609633536517240338)99:0.03094442767856883311,((XP_059649788.1:0.00158756952933100724,XP_059645235.1:0.00391419833464635731)100:0.17731383266694425438,(KAA8529814.1:0.06499531323260394899,(KAA8529868.1:0.00364872640777352906,KAA8529870.1:0.00000100000050002909)100:0.38154347747158717796)58:0.03223588540425680049)51:0.01692647273954230730)86:0.05590898920194768001)74:0.02103996401416112841)37:0.01650132335583360046)100:0.14349223224912938113,((XP_028098607.1:0.00000100000050002909,(XP_028098604.1:0.00000100000050002909,XP_028098605.1:0.00000100000050002909)100:0.00000100000050002909)41:0.00000100000050002909,XP_028098606.1:0.00000100000050002909)100:0.10499405338102986429)100:0.19789037343759427467,(XP_028063961.1:0.00000100000050002909,XP_028063962.1:0.00000100000050002909)13:0.00000100000050002909,XP_028063964.1:0.00000100000050002909);
