# Supplementary material for: The NRC0 gene cluster of sensor and helper NLR immune receptors is functionally conserved across asterid plants
Source: Plant Cell. 2024 Jun 4;36(9):3344–61. doi: 10.1093/plcell/koae154 (PMC11371149; doi:10.1093/plcell/koae154)
Supplement: koae154_Supplementary_Data [file koae154_supplementary_data.zip › Supplementary File 3.txt]

>Cc01_g00010
MADAAVSATIKVALQALKKLDKSAARIQCFLAGADEAKYCNDPKLLGVQKWLKDLEEEVFKADNVLDELNYENLRRKVKYQNQLTKKKVFFCFSFFNKIGFRWRLGSMIREINTNLQSIHRDAERLGLAYKPLVEEAFTTIAAGATTSRQTDSKIVRSDVLGRDEDESEIVKKLLTESESDRISVISVTGMGGLGKTTLAKAVYNNPQFNDNHFDKKIWVCVAKEVETMDLFKMILESSTGNKPDADVRDVIVRGIQNEIKGKRCLLVLDDLWNHQQLDDFFTTLKALEAKKGSWCLVTTRLQEVETTLSGLPQINFTRHGLGKLCNDDCWSIINKWATVGEEVPKELEDIRERVLRRCDGLPLAAKLIGGLLYKKRKEEWQSILEESLLNGDQGRIEQIIKVSFDHLSLAPVKKCFAYCSIFDQDAELEQDLLVELWMAEGFLQPDSQNERTMEKIGC
>Cc01_g00390
MGGLGKTTLAKAVYKNEQIVGHFDKKIWVCVAEKVDRIEEVFKMILESLIGGKVEGDRREVIVQKIQDELKEKRYFLVLDDLWNDQEVLLNDFFSTLAGLNAKKGSWCLVTTRLQEVETILSRHPQINFTRHELGKLCNDDCWSIMKKWATVGEEVPKELEDMRKRVLRRCDGLPLAAKLIGGLLSKKRKEEWLSILEESLLNGDQGGIEQIVKVSFDHLSPAPVKKCFAYCSIFHQDTELEQDRLVELWMAEGFLQPDSQNERMMEKIGYEYLRILLQTSLLEEVRDWRGTWYKMHDLVHDFAKSILNRNSSNQDRYLAVYSPERINEKASASLRTLFLEGGIADDMLSKFKYLHVLKLFGADVKELPISIGKLIHLHLLDISDSIITTLPESLCKLYSLQTLRISLLVYGFPKEMSNLISMRHLHYDHAGTGREIQMPSGIGRWTCLQTLKFFNIGRQDEGHGIQELGTLEDLKGSLEIRNLELVNGKDDAELANLSKKPNLYRLVFEWGNRDRESDKCDEDVLEGLQPHPNLTELHIRNFRGDQIPQWLVNSSTLVELHLVNCRELYLNRLENTTCIGLSFYSTSAEEDGGSGGSSTISRRTFFPALKILSLKSMKNLEEWKDAHEMMSTAGEVHVMDVFPVLEKLYISDCPKLTTIPTPSQSSLSIDGCDSLPTGMIERLCLFPTLQRVELEYADNITTLRGMSCAACLKSLAVDGCENLRELPEDLYQFQALEHLEILGCLRIDSFGHPNPKNSFGQKGLLKSLEQFTVSGCHELTRLPVEMFESCTSLRELNLSDCRSLVSFPLDLRRTPSLESFSLLRCPNLIAEMPSGFGSLTSLRKVVIGPFSDYSAIEFDWAGLASSSSLQHVSLLEALPDWLGNLASLEELILFGCKKLEYLPSTADMERLKLRRLKIRFCRLLTERCTPQSGSEWPKISNIQERDIR*
>Cc01_g00420
MAHTAAIATIQVTLKTVVSLAADHGNLVREFPKELERLNESAEMIRGFLAGADGKMHSPGVQIWLKRLEEEVLKAGNVLDDLNYENLRRKVKYQNQPMKKKVFFCFSFFNKIGFRWRLGSMIREINTNLERIHGHARGLGLPDKRQVEEAFPTGATASRQTDSKIVRRDVLGRDEDESEIVKKLLTESESDSISVISVTGMGGLGKTTLAKAVYNNSQFDNHFDKKIWVCVAKEVEIMELFKMILESSTRKKAEVDSREVIVEGIETELKEKRYLLVLDDLWNHQEGLLNDCFTTLEALKPKKGSWCLVTSRLQEVAIVLSRHRRINFTCHDLGKLYDDDCWSIVKNWATVGEEVPKELEALRKQVLRRCDGLPLAATLIGGLFSQKRKEDWPSILEESLLTGDQGRIEQILKPSPGVQIWLKRLEEEVFKADNVLDELNYENLRRKVKYQNQLTKKKVFFCFSFFNKIGFRWRLGSMIREINTNLQRIHQDAAGLGLAYKHQVEEAFPTIAAGATTSRQTDSTIVRSDVLGRDEDESEIVKKLLTETESVISVIPITGMGGLGKTTLAKAVYNNPQFNDNHFDKKFGDVIVQGIQNEIKGKRYLLVLDDLWNHQQLDDFFTTLKALEAKKGSWCLVTTRLEHVATTLSGLPQINFTRHGLGKLCNDDCWSIINKWATVGEEVPKELEDIKERVLRRCDGLPLAAKLIGGLLSKKRKEEWLSILEDSLLNGDQGGIEQIIKVSFDHLSLAPVKKCFAYCSIFDQDAELEQDLLVELWMAEGFLQPDSQNQTMEGMGYEYLRTLLQTSLLEEVNEGWRTWYKMHDLVHDFAKSILNRNSSNQDRYLAVYSSERMVDTINAKTSASLRTLFLEGGIADDMLSKFKYLHVLKLFGEDVKELPTSIGKLIHLHLLDISDSMITTLPESLCKLYSLQTLRIGKLEEGFPKEMSNLISMRHLHYLISMRHLHYDDGRTRREIQMPSGIGRWTCLQTLEFFNIGRQEEGRGIQELGTLQDLKGSLEIRNLELVNGKDDAELAKLSKKPNLHRLVYEWRNRYRGTDNCDEDVLEGLQPHPNLTELHIRNFRGDQIPQWLVKSSTLVELHLVNCRKLPALGQLPFLKCLYLTGLENIRSIGLSFYTLKKLSLKSMKNLEEWKDASEMMSTAGEVHVMDVFPVLEKLSISDCPQLTTIPTPSRFPSLDVLEIKENCHVLLAEKVLSNITTLSSLKLMRRAESSLMIDGCDILPTDTLERLCLFPTFQHVELWGADNITTLRGMSCAACLERLEVHHCENLRELPEDLYQFQALEHLMIQYCPRIDSFGYPNPKNSFGQKSLLKSLEQFTISGCHELTRLPAEMFESCTSLRELTLFWCGSLMPSGFGYLTSLREVHIGPFSDYSVIEFDWAGLASSSSLRHVSLNGMHDTKSLPHQLQDSTTITSLSLFDFGAIEALPDWLGNLSSLDELILWACQKLEYLPSVDAMERLKLRHLEIRRCPLLERRCTPESGSEWPKISNIPERDIIVPVRSHLKILINCFSLLDHLILPVFVPHSFSP*
>Cc01_g00430
MGGLGKTTLAKAIFNTPQFDNHFDKKIWVCVAEKVDRIEEVFKMILESLTGGKVEGDRREVIVQKIQDELKEKRYLLVLDDLWNNNQDGLLDDFFSTLAGLNAINFTRLQEVETILSRHPLINFTRHELGKLCGNDCWSIMKKWANVEEEVPKELEDMRELVLRRCDGLPLAAKLIGGLLYNKKRKEEWLSIFEESLLNGNPGGIEQIIKVSFDHLSPAPVKKCFAYCSIFHQDTELEQDLLVELWMAEGFLQPDSQNQTMEKIGCEYLRTLLQTSLLEEVKKERRTWYKMHDLVHDFAKSILNRNSSNQDHVKELPTSIGKLIHLHLLDISGSWIRTLPESLCKLYSLQTLRIGMLVEDFPKEMSNLISMRHLHYDDNFTRTEIQMPSGIGRLTCLQTLEFFNIGRQEEGRGIQELGTLQDLKGSLEIRNLELVNGKDDAELAKLSEKPNLHRLVFEWGNRDRESNKCDEDVLEGLQPHPNLKELQILKFMGDQFPQWFMNLTLTSLVELRVKDCTRCRKLPALGQLPFLKSLYLTGLENTTCNGLSFYSSSTFSRQTFFPALKFLSLESMKNLEEWKDAPKMRSTAGEVHVMDVFPVLEKLSISDCPQLTTIPTPSRFPSLDVLEIKKNCHVLLAEKVLSNMANLSSLELSGGSYQRIESLELVRRPESSLSIVGCNSLPADTLERLCLFPTLQRVELTSADNVTTLRGMSCAACLKRLTAHFCKNLRELPEDLYQFQALEHLEIWRCDALTRLPVEMFESCTSLRKLNLVYCDSLVSFPLDLRRTPSLESFSLCGCLNLITEMPTSSSSLRHMSLHGMPDTKSLPHQLQCLTAITSLSLKHFGAIEALPDWHGNLASLDELILFCCHELEYLPSVDAMERLKLRRLEITICPLLGRRCTPESGSEWPKISNIPERVIINPVRSHLKILINSFSLLDHLILPVFVPHSFSP*
>Cc01_g00440
MAHTAATATIQVTLKTVVSLAADHGNLVREFPKELERLNESAEMIRGFLAGADGKMHSPGVQIWLKRLEEEVFKADNVLDELNYENLRRKVKYQNQLTKKKVFFCFSFFNKIGFRWRLGSMIREINTNLQRIHRDAEGLGLAYKHQTDSTIVRRDVLGRDEDESEIVKKLLTESESVISVIPITGMGGLGKTTLAKAVYKNEQIVGHFDQTMWVCVAEKVDRIEVVFKMILESLIGGKVEGDRREEIVKKIQHELKEKRYFLVLDDVWNDQEVLLNDFFSTLAGLNEKKGSWCLVTTRLQEVATILSRHPQINFTRHELGRLCDDDCWCIMKKWATVGEEVPKELEDMREPVLRRCDGLPLAAKLIGGLLSKKRKEDWLSILEESLLNGDQGGIEQILKVSFDHLSPAPVKKCFAYCSIFDQDTELEQDPLVELWMAEGFLQPDSQNERMMEKIGCEYLRILLQTSLLEEVKEEWRTWYKMHDLVHDFAKSILNRNSSNQDRYLAVYSSERMVENMNKKSSASLRTLFLKGGIADDMLSKFKYLHVLKLFGADAKKLPKSIGKLIHLHLLDISGSWIRTLPESLCKLYSLQTLRIGMLVDGFPKKMSNLISMRHLHYDDDDDDDTGREIQMPSGIGRWTCLQTLEFFNIGRQEEGRGIQELGTLQDLKGSLEIRNLELVNGKDDAELANLSKKPNMYRLVFEWGNRDQESNKCDENVLEGLQPHPNLKELHIRNFRGDQIPQWLVKSSTLVELRLVNCRELPTLGQLSSLLHLYLCGLENTTCIGLSFYSTISRQTFFPALKILSLESMENLKEWKDAHEMRSTAGEVHVMDAFPMLEKLSISDCPQLTTIPNPSLKRPESSLSIDGCNSLPTNMLERLCLFPTLQRVELRSADNITTLRGMSCAACLKRLIVFSCKNLRELPEDLYQFQALEDLEIAGCPRINSFGHPNPKNSFGQKGLLKSLERFTVHGCNELTRLPVEMFESCTSLRELNLFDCRSLVSFPLDLRRTPSLDSLISNLIAEMPNDSAIEFDWAGLASSSSLQHVSLHGMYGTKSLPHQLQDLTTITSLSLKHFGAIEALPDWLGNLASLENLILYDCQELEYLPSMAAMERLKLRRLEIRICPLLTERCTPKSGSEWPKISNIPERKIDFRYF*
>Cc01_g00470
MGGLGKTTLAKAVYKNEQIVGHFDKEMWVCIAEKVDRIEVVFKMILESLTDREIEGDRREVIVQKIQHELKEKRYLLVLDDLWNDQEGLHPQINFTRHELGRLCDNDCWSIVKNWANVGEELPRELEDMREQVLRRCDGLPLAAKLIGGMLSKKRKEEWQSILEENLLNGYQGGIEQIIKVSFDHLSPAPVKKCFAYCSNFHQDTELEQDLLVELWMAEGFLQPDSQNERMMEKIGFEYLRILLQTSLLEEVKEERRTWYKMHDLVHDFVKLILNRNSSNQDRYLAVYSSESMVETINAKTSASLRTLFLEGGIADDMLSKFKYLHVLKLFGADAKELPTSIGKLIHLHLLDISGSRIRTLPESLCKLYSLQTLRIGMLVDGFPKEMSNLISMRHLHYFHYDTRREIQMPSGIGQWTCLQTLEFFNIGRQEEGRGIQELGTLKDLKGSLEIRNLELVNGKDDAELANLSKKPNLYRLVFEWSNWYWGSDNCDEDMLEGLQPHPNLKELKILKFMGDQFPQWLVKSSTLVELHLVKCRELPTLGQLSSLQHLYLSLKILSLESMKNLEEWKDAHKMLSTAGEVHVMDVFPVLEKLYIRDCPRLTTIPTPSRFPSLDVLEIKWDCHVLLAEKVLSNIANLSSLELRGGVRQCIESLKLVKQPESSLSIVGCDSLPTDMLERLCLLPTLQRVELRDADNITALRGMSCAAYLKRLRVLSCDNLRELPNPKNSFGQKGLLKSLEEFTVNGCDALTRLPVEMFESCTSLRELNLVDCPSLVSFPLDLRRTPSLESFSLCGSIEALPDWLGNFAFLEDLILYYCLKLEYLPSVDAMERLKLRRLEISYCPLLTERCTPQSGFEWPKISNIPELEID*
>Cc01_g00520
MGGLGKTTLAKAIYKNEQIVGHFDQTMWVCVAEKVDRIEVVFKMILKSLTDEEIEGDRREEIVKKIQHELKQKRYFLVLDDLWNDQEVLLNDFFSTLAGLNAKKGSWCLVTTRLQEVAIILSRHPQINFTRHELGRLCNDDCWSIMKKWANVAEEVPKELEDIREQVLRRCDGLPLAAKLIGGLLSKKRKEDWLSILEESLLNGDQGGIEQILKVSFDHLSPAPIKKCFAYCSIFYQDTELEQDLLVEHWMAEGFLQPDSQNERMMEKIGFEYLRILLQTSLLEEVKEERRTWYKMHDLVHDFAKLILNRNSSNQDRYLAVYSSESMVETINAKTSASLRTLFLEGGIADDMLSKFKYLHVLKLFGADAKELPTSIGKLIHLHLLDISGSRIRTLPESLCKLYSLQTLRIGMLVDGRDDDDDDDTGREIQMPSDTGREIQMPSGIGRWTCLQTLEFFNIGRQEEGRGIQELGTLQDLKGSLEIRNLELVNGKDDAELAKLSKKPNLYRLVFEWGNRNRESDKCDEDALEGLQPHPNLKELQILKFMGDQFPQWFMNLALTSLVELRVADCTRCRKLPALGQLPFLERLYLTGLENTTCIGLSFYSTSTISRQTFFPVLKILSLKSMKNLEEWKDAHEMRSTAGEVHVMDVFPVLEMLYISDCPRLTTIPTPSRFPSLDVLQITRNCHVLLAEKVLSNITTLSSLELWDRESSLSIEGCDSLPTDMLERLCLFPALQRVELRMADNITTLRGTSCTACLKRLVVSSCKNLRELPEDLYQFQALEDLEIWGCPRIDSFGYPNPKNSFGQKSLPKSLERFTVGGCDALTRLPVEMFESCTSLRELDLSNCRSLVSFPLDFRRTPSLESFSLRACPNLVAEMPSGFGYLTSLREVKIGPFSDDSAIGFDWAGLASSSTLRRVSLFGMRDTKSLPHQLQCLTTITSLSLRNFGAINALPDWLGNLARLEIDDCPLLTERCTPQSGSEWPKISNIPKRVIH*
>Cc01_g00550
MGGLGKTTLAKAVYKNEQIVGHFDNKIWVCVAEKVDRIEQVFKMILESLIGGKVEGDRREVIVQKIQDELKEKRYFLVLDDLWNDQEVLLNDFFSTLAGLNAKKGSWCLVTTRLQEVAIILSRHPQINFTRHELGKLCNDDCWSIIKKWATLGEEVPKELEDMRRQVLRRCDGLPLAAKLIGGLLSKKRKEDWLSILEESLLNGDQGGIEQIVKVSFDHLSPAPVKKCFAYCSIFHQDTELEQDRLVELWMAEGFLRPDSQNERMMEKIGYEYLRILLQTSLLEEVRDWRGTWYKMHDLVHDFAKSILNRNGSNQDRRQEEGHGIQELGTLQDLKGSLEIRNLELVNGKDDAELANLSKKPNLHRLVFEWGDRDEESDNCDEDVLEGLQPHPNLKELQILKFMGDQFPQWFMNLTLTSLVELRVSDCTRCRKLPALGQLPFLKRLYLTGLENRACIGLSFYTLKILSLESMKNLEEWKDAPEMMSTAGEVHVMDVFPVLEKLSISDCPKLTTIPTPSRFPSLDVLEIKENCHDLVIASCPRIDSFGYPNPKNSFGQKSLLKSLEEFTVSRCDELTTLPVEMFESCTSLRKLKLSDCPSLVSFPLDLRQTPSLERFILQECPNSIAEMPTSSSSLRHVSLHGMPDTKSLPHQLQDLTTITSLSLFGFGAIEALPDWLGNLASLDELILFACEKLEYLPSVDAMERLKLRRLEIGNCPLLTERCTPQSGSEWPKVSNIPERKSDYKSF*
>Cc01_g00570
MADAAVSATIQVALQAVVSLAADHVNLAREFPEELKKLDKSAAMIRGFLAGADEDKHSPVVQNWLKQLEEEVFKADNVLDELNYENLRRKVKYQNQLTKKTVFFCFSFFNKIGFRSRLGSVIREINTNLQRIHRDAEATTSRQTDSTIVRRDVLGRDKDESEIVKKLLTESESVISVIPVTGMGGLGKTTLAKAIYENEQIVGHFDKKIWVCVAEKVDRIEEVFKMILESLIGGKVEGDRREEIVQKIQHELKEKRYFLVLDDLWNDQEVLLNDFFSTLAGINAKKGSWCLVTTRLQEVETILSRHPQINFIRHEIGRLCDNDCWSIMKKWANVGEEVPKELEDMREQVLRRCDGLPLAAKLIGGLLSKKRKEEWLSILEESLLNRDQGGIEQIVKVSFDHLSPAPVKKCFAYCSIFHQDTRLEQDPLVELWMAEGFLQLDSRNERMMEKIGCEYLRILVQTSLLEEVKDEWGTWYKMHDLVHDFAKSILNRNSSNQDRYLAVYSPERINEKASASLRTLFLQGGIADDMLSKFKYLHVLKLFGADVKELPTSIGKLIHLHLLDISDSMITTLPESLCKLYCLQTLRIGKLEEGFPKEMSNLISMRHLHYYDDAERKIQMPSGIGRWTCLQTLEFFNIGRQKEGRGIQELGTLQDLKGSLEIRNLELVYGKDDAELANLSKKPNMYRLVFEWGNGDRESDKCDEDVLEGLQPHPNLTELHIRNFRGDQVPQWLVKSSTLVELRLVNCRELPTLGQLSSLQHLYLTGLENTTCIGLSFYSSSTISTQTFFPSLKILSLESMKNLEEWKDAHEIHVMDVFPVLEKLSISDCPRLTTIQLQVISQVLMYWKSQRISMFGWQKSIVGCNSLPADMLERLCLFPTLQRVELTSAHNITTLRGMSCAACLKILRVFNCGNLRELPEDLYQFQALEYLEIQYCPRIDSFGHPNPKNSFGQKSLLKPLEEFTVEGCDALTRLPVEMFESCTSLRELKLVRCGSLVSFPLDLRRTPSLESFSLFGCPNLTAELPSGFGYLTSLREVTIGPFSYYSAIEFDWAGLASSSSLRHVSLLGMRDTKSLPHQLQVSTTITSLSLHHFGAIEALPEWLGNLASLEDLILYYCRKLEYLPSLAAMERLKLRRLEIDGCPLLEQRCTPQSSSEWPKISNIPELEIYYKSSF*
>Cc01_g00590
MAETAVSATIQVALQAVVSLATDHVNLVREFPTELKKLNDSAEMIRGFLAGADEEMHSHDPKLVGVQKWLKQLEEEVFKADNVLDELNYENLRRKVKYQNQLTKKKVFFCFSFFNKIGFRWRLGSMIREINKNLLRIHRDAEGLGLAYKHQTDSTIDRRDVLGRDKDESEIVKKLLAESESDRISVISITGPPGLGKTTLAKAVFNTPQFDNHFNKKIWVCVAEEVDKIEKLFKMILESSTGKKAEVDNRQVIVQGIENELKEKRYLLVLDDLWNDQEGLLNDFFTTLAALKQKKGSWCLVTSRLQEAAIVLSRHRRINFTRHDLRKLYDDDCWSIVKDWATVEEEVPKELEALRKRVLRRCDGLPLAATLIGGLLSKKRKEEWLSIFEESLLNGDQGGIEQILKVSFDYLSPAPVKKCFAYCSIFDQDTVLEQDLLVELWMAEGFLQPDSQNERMMEKIGCEYFRILLQTSLLEEVKDEWGTSYKMHDLVHDFAKSILNHNSSNQHRYLAVYSSERETINEKSSASLRTLFLKGGIADDMLSKFKYLHVLKLFGADVEELPNSIGKLIHLHLLDISGSRIRTLPESLCKLYSLQTLRIGKLEEGFPKEMSNLISSRHLHYHDYFTEHKIQMPSEEVIFGW*
>Cc01_g00910
MADPVIGAASQVTLERALSLASDRIGLLVGFKKDVASMTLSLGFIKDVLADAEEWQNQSRGVQRWLNSLEEVAYDAQNVLDELHYESLRHQTDSVLVPIIGRADDESKIVKILLSPSKKVVSVLPIIGMGGLGKTTLAKSIYNNQQIDGHFNKKIWVCVSKKVPRVELFKLILLQLTGEKVDGDDRNVIVGKIQNQLGGKRYFLVLDDVWDDDEALWDDFFTTLKGLNPTNGSWCLVTTRPGPVAQCVSRVLRMMENEAYPLGKLPDDHCWSIVKEKVVGDEEEPDELKAIKERVIERCDGLPLAASVIGGLLSLKRKEEWRSILENRLLSLSAGGDHVMQILKLSFDNLPSPAVKKCFAYCSIFPQDTEMEGDMLIELWMAEGFLHAGLENKTMEEIGEYYLEILLQSSLLEEIRKYWGRCYKMHDMVHNLAESMSKSTKVIIDRDTHTVGNGNQIRYLAIDLSKLVCFEFVSYKNSRATSLNWQTDTFAVR*
>Cc01_g00950
MASKVRDINLELNKINQQARDFGLDSKSVVPAALPAAPAVGGTRGRQTDSVVAPMVGRADDASEIVEILLSPSEKVVSVLPITGMGGLGKTTLAKSIYNNKQIDAHFNKKIWVWEKRYFLVLDDVWDDDQELWDDFFTTLNGLNPTTGNWCLVTTRLGPVAHSVSRVLMMENEGYSLGRLPDVHCWSILKEKAVGGQEEPDVLKAIKERVIKRCDGLPLAASVIGGLLRLKRKEEWRSILENRLLSLSAGGDHMMQILKLSFDNLPSPAVKKCFAYCSIFPEDAEMEGDVLIELWMAEGFLHAGLENKTMEEIGEYYLEILLQSSLFEEARKYGRRRWYKMHDMVHEVSKSIMSKSTRFINSETGSGDNSNQVRCLVIDSFGEGTINLFESRSNLLHTLFLSQGSLSDDMLMKLKNLHVLNLSGAKNQNLPISIGKLIHLRYINFEDSRSEALPESVCKLYNLQTLWLNRFALKVLPKGMCDLISLRHLHYYTDDKEFQLPLEMGRLTCLQTLEFFKVGREKGRRIGELGSLKNLKGSLTIRNLQLVKDRKAAEKAKLSEKANLFSLKLEWAWAWDREGDNYNCDKDVLDGLQPHPNLEELVIENFMGDQFPRWLMELPTATTLPKLARLEFNSCDSCRELPPLQNFTSLKELVIKYCDGLTNLPGDMLHSCTSLQKLQVIGCGNLISFPLDLQQTPSLLELELCWWSLALVTSQMMVMIMKILQFTMSLIGLD*
>Cc01_g01140
MPGLGKTTLARKVYSSRKVMRHFHLRAWCSVSQEYEKRRLLLEILTGIHGLTEEIRQMRDEDLQDKLRKLLLRNKYLVVMDDVWGIGAWNDLKNSFPDNANASRILFTSRLHKVASEIKPDSPPLSLSLFSQEESWQLLEKKVFKEECCPNELVGVGKDIAYHCQGLPLAVVAAAGILKTTEKSQNSWKTIADNLSSQIIDNPEARCKEVLNLSYKHLPEYLKSCFLYLGVLNEDRDVLVSKLIRFWIAEGFIPETNKGSEEVAEAFLMDLIDRSLVIISKRRSNGKVRACRLHDLVLDFCKSQTEDENFFQLITRSDNPYASFPNTDYGFEFDFYHHSSPVSFASYRRSLVFFASTDSEPKRPYDISFIWHNFKLLRVLDFECFNLGISFPVEIEILVQLRYLAVGGYLESIPQSIANLRKLKTLIVKGLSRKITLPNTIWRITSLRHLHVSVHVDFDSDAEELGDCSILENLISFSRPSLSCGEDAERIIKRIPNLCKLSCIFYESPDSSMNCNHFPRLNCLTHLESLKIFYYGSPLNNGEFILPLNLKKLTLSNFRLPWSHISTIGRLPNLEVLKLLSGAFVGKIWKVEEEFQNLKFLSLDSLNIAQWNASCDDFPKLERLILQNCKDLEEIPAEFADIYTLEMIEVHCPYQEFEFEFMSTIWITLLVLPATYILGNWCSKDWRFRSLT*
>Cc01_g01340
MVGKDFRTRKILEDLLLQHVCRAKDDMAPFSDSDLAQKLYQCLQSKRFLIVLDDVCFTDAWECLRIALLSQEPTASRVLLTTRDVGVADKIASLSADDKGFIHRMRFLNPDEG*
>Cc01_g01600
MADTAVSATIQVALQSVVSLAADHVNLVREFPTELERLNKSAEMIRGFLAGADEQMHSSDVKIWLKQLEEEVFKADNVLDELNCENLRRKVKYRNQLTKKKVFFCFSFFNKIGFRLGLAYKHQVEDAFPTIAAGATTSRQTDSTIVRGDVLGRDEDESEIVKKLLTESESVISVIPITGMGGLGKTTLAKAVYKNEQIVGHFDKKIWVCVAEEVDKIEKVFKMILESLTGGKVEGDRREVIVQKIQDELKAKRYFLVLDDLWNDQEVLLNDFFSTLAGLNAKKGSWCLVTTRLQEVAIILSRHPQINFTRHELGKLCNDDCWSIIKKWATLGEEVPKELEDMRRQVLRRCDGLPLAAKLIGGLLSKKRKEEWPSILEESLLNGDQGGIEQIIKVSFDHLSPVPVKKCFAYCSIFHQDTRLEQDRLVELWMAEGFLQPDSQNERMMEKIGYEYLRILLQTSLLEEVKNEWGTWYKMHDLVHDFAKSILNRNGSNQDRYLAVYSPERINEKASASLRTLFLKGGIADDMLSKFKHLHVLKLFGADVKALPTSIGKLIHLHLLDISGSRIRTLPESLCKLYSLQTLRIGMLVDSRQEEGRGIQELGTLQDLRGSLEIRNLELVNGKDDAELANLSKKPNMYRLVFEWSNRNRESDNCDEDVLEGLQPHPNLKELQILKFMGDQFPQWFMNLTLTSLVELRVEECTRCRKLPALGQLPFLKRLYLTRLKNTTCIGLSFYSMKNLEEWKDAHEMMSTAGEVHVMDVFPVLEKLYIWGCPQLTTIPTPSRFPSLDVLEIKRNCHVLVAEKVLSNITNLSSLSIDGCHSLPTAMLERLCLFPTLQHVELMSAHNITTLRRMSCAACLKRLTVTFCENLRELPEDLYQFQTLEDLEIQGCSRIKSFGHPNPKNSFGQKGLLKSLKRFTIDECDELTRLPAEMFESCTSLRKLTLFKCCSLVSFPLDLRRTPSLQSFSLCGCPNWIAEMPSGFGHLTSLREVSIGPFSDYSVIEFDWAGLASSSTLRHVYLYGMRDTKSLPHQLQCLTTITSLSLRYFGAIEALPDWLGNFASLDELILLGCPKLEYLPSVDAMERLKLRRLEISYFIFLSHRATSISEAASSDSAANIVKGSKVCSRQSQLGTSKASYCTFHILQLQH*
>Cc01_g01670
MGLNETKGSWCLLTTRLESVANAVPRHLQMHDVPYSLGKLSDDECWSMIKRKVLAGEEVPKELEALKEQILRRCDGLPLAASLIGGLLLTNRREKWHSIVQESLFNEYQSQINQILKVSFDHLSSPSVKKCFAYCSIFPQDTELGEDELIQHWIAEGFVLKNNRVMEETGGEYLRILLQNSLLEKVGESWGTYYKMHDLVHDFAKSILNQDRYLALNSSEGLAENTTRTIPASIRTLFLHVEGGISVDMLLRFKYLHVLRLYGDDVKFLPSSIGKLLHLRLLDISYSGIRSLPESLCKLYNLQTLTIDDGELEGGFPKGMSDLISMRHLNYHHHRAEFKMPMQMGRLTCLQTLEFFNVSQKRRCGIEELGTLKYLKGSLEIRNLGLVKGKEAAKQAKLFEKPNLSCLVFEWESGDRESDNREEDVLEGLQPHPKLQKLEIHSFMGNKFPQWLINLPKLEALRIKDCHGCSELPSLGQLPSLKRLNLTRLENIQFIGDEFYASRSGTRRRKFFPALEQLRVEEMGNLVEWKGTDQVRLTVGEAEADALPMLRDFRIDSCPQLTTLSCSCKGLYVRSCRNLTSIKTGYDTASVEELRIESCDNLRELPEAVFGSSLQRLVIHTCPRLISLGVNGQKCPLTCLEELSIVECDGLTILSDKMFQSCRSLRSLSVKCCPNLVSFPLNLQETPSLERFILDNCPKLIPHSFKGFAFATSLRELSINSPFFSYDSSVDDFDWSGLRSVSTLRELRLEGLPHTESRASGSSTRTRKFFPALEELYVRDMRNLVDWKDADQVRSTTGEAETDVFPMLRNFHIQHCPQLTNLACSCKILVVEYCGNLTSIKTGYGTASVEELSIRSCDNLRELPEDVFGSSLQQLVISNCPRLISLGVNGQKCPLTCLERLSIDYCSGLTTISDKMFESCPSLWSLLVQWCPNLVSFSLNLQETPSLEEISLFECPKLIPHRFKGFAFATSLRKLSIGPFSSDDSSMDGFDWTGLVNASTLRELQLRGLPHSDSLPHQLQYLTTLPSLSLFNFRGIEVLPHWIGNLVSLETLKLWFCEKLQSLPPEAAMRRLTKLTRVEVYGCPLLRQRYTPQRGIYLEEEISSYPASSESEQEGNR*
>Cc01_g01720
MELFKLILVQLTGEEVKVDDRNVIVKKIGEKLKGQRYFLVLDDVWVHEQGLWNDYFNTLMGLNETKGSWCLVTTRLVPVANAVSRPLKMNDGPYFLGKLPDNECWSILKEMVIAGEEAPTELEAIKNQILRKCDGLPLAAKLIGGLLVNNVKEKWKSIVEEGLLDEDQDEIEQILKVSFDHLSPASVKKCFAYCSIFPQDTKLGEDELIQHWIAEGFVLPDRKNTRMMEETGGEHLRILLQSSLLEKVAYEGSTYYKMHDLVHDFAKSILNPQSSNQDRYLALHLYEEMVENVRRNKAASIRSLFLHLGGGISADMNMLSRFKHLHVLKLSGYDAIFLPSSIGKLLHLR*
>Cc01_g01730
MADAAISATIQVALETVISLAADRVSLVLGFGEELERLRHTAETIRGILADADRKMHIAGVKNWLEQLEGELFKAEDVLDELNYENLRREVKDRNQLKKKVCFFFSHFNTIGSRSRLASKIRDINLNLERINRQANDVGLVFRFQIEAALPAATGATTSRQTDSILVPNVVGRVDDESKIVDMLSSPSEKVLSVIPITGSGGLLVNKEKEEWKSIVKESQTDEDQDEIDQILKVSFDHLSPASVKKCFAYCSIFPQDTELREDELIQHWMAEGFVQPDRQNQRLMEEIGGEYLRILLQSSLLEKVEEPRTYYKLHDLVHDFAKSVLNPKSSSQDRYLALHSYEEMAENGRRNKPASIRSLFLHLEGGISADMNMLSRFKHLHVLKLSGYNAKFLPISIGKLLRLRLLDISSSGITSLPESLCKLYNLQTLTIDDDELEGGFPKRMSDLISLQHLNYDDYHVELKIPVQMGLLTCLQTLEFFNVSQERGRGIEELGTLKYLKGSLEIRNLELVKGKEAANQAKLFEKPDLFSLMFKWESGYRESDNRDEDVLEGLHPHPNLERLEIRYFMGNKFPQWLINLSKLEALHIIGCKRCSELPSLGQLPSLKRLELVRLDNIRFIGDEFYGEAEADVFPMLRNFHIRNCPQLTTLPCSCKSLHVLWIYSCDNLRELPDLDLFGSSLQQLTIARCPRLISLGVNGQKCPLLLGLKELSIDDCEGLTTISDKMFQSCRSLRSLSVERCPNLVSFSLNLQETPSLERFILFESDLSSSGC*
>Cc01_g01740
MGGLGKTTLAKSIFNNLKINENFGIKSWVCVPREIEIVELFKFILESLTRTKVGVDVWNCEQEL*
>Cc01_g01750
MADAAISATVKVVLGTVISIAADRVGMVLGVKAELKRLSKTAATIQGFLADADGKMHSPEVRDWLKELEDEVFKADNMLDELHYDNLRREVKYRNQLTKKKVCFFFSFFNAIGFSSSLASRIRDINTNLKRINQQANDLGLVIKQTDSIIVPNVVGRSVDESKIVEMLLTPSERVVSVIPITGMGGLGKTTLAKSVYNKTEIDENFGIKSWVCVAREIKIVQLFKLILESLTRTKVEVDGRDAIVQEIRGKLGEKRLLLVLDDVWNCEQGLWNDFFTTLLGLSTTKGSWCILTTRLEPVANAVPRHLQMNDGPYPLGKLSDAACWSMLKEKVIAGEDVPKELEAIKEQILRRCDGLPLAASLIGGLLLNNRKEKWHCIVQESLLNEDQSEIDQIPKVSFDHLSPLSVKKCFAYCSIFPQDTELGEDELIQHWVAEGFVHLDCQNQRLMEEIAGDYLRILLQNSLLEKVEETWRTYYKMHDLVHDFAKSVLNPKSSSQDRYLALHSYEEIAENVRWNKAASIRSLFLHLGGDISADTDMLSRFKHLHVLKLSGYDVMFLPSSIGKLLHLRLLDISSSGITSLPESLCKLYNLQTLTIDGYALEGGFPKQMSDLISLRHLNYWHDDAKFKMPVQMGRLTCLQTLEFFNVSQEKGCGIEELGTLKYLRGSLEIRNLGLVEGKEAAKQAKLFEKPNLSSLRLDFERKSDNCDEDVLEGLQPHPNVQKLEIRYCMGNKIPQWLINLPKLVELRIEDCQRCSELPSLGQLPSLKRLYLRSLDNIQSIGDKFYRITTNEEEEEGRSRDVDQVRSTTGEAETDVFPMLRNFHIQRCPQLTNIACSCKILVVEYCRDLTSIKMGYGTASVEELSIRSCDNLRELPEDVFGSSLQLLRISDCPRLISLGVNEQKCPLPCLERLSIDYCYGLTTISDKMFESCSSLRSLLVEWCPNLVFNGFAFATSLRELSINSPFSSDDSSIDDFDWSGLRSASTLRELGLVGLPYSESLPHQLQYLTTLTSLSLFNFGGIEVLPDWIGNLVSLETLQLSNCEKLQSLPPETAMRRLTKLTRVKVYRCPLLRQRYTPQRGIYLE*
>Cc01_g01770
MADAAISATVKVLLGTVISIAADRIGMVREVEAELERLGNTAGMIQGFLADADGKMHSQGVREWLKQLEDEVFKADTVLDELHYDNLRREVKYRNQLIKKKVCFIFSSFNAIGFSSSLASKIRDINTSLDRINQQANVLELARKQQKEADAAGATASRQTDSIVVPNVVGRAGDESKIVEMLLTPSEKVLSVIPITGSGGLGKTTLAKSVYNNPKVDGHFGQKIWVCVAKEHIKIMELFKLILVQLTRKEVKVDDRDVIVKEIGEKLKGQKYFLVLDDLVSSHYSRFKHLHVLRLSGADVKFLPSSIGKLLHLRLLDIKSSRIRSLPESLCKLYNLQTLTMRDYELEGGFPKRMSDLISLRHLNYYHSGAKFKMPVQMGRLTCLQTLKFFNVSQERGRGIEELGTLKYLKGSLEIRNLGLVKGKEAAKQAKLFEKPDLSSLVFEWESGDRESDNREEDVLEGLQPHPNLEKLKIDSFMGNKFPKWLINLSKLEELAIVDCKRCSELPSLGQLPSLKILFLRSLDNIRFIGDEFYGSSSRRRKFFPALEEVRVRFMENLAEWKDADQVRSTIGEAEADVFPVLRNFHIESCPQLTTLPCSCKSLHVENCDNLTSIKMGYGTASVEQLSIRHCDNLRELPDLDLFGSSLQRLTIKRCPRLISLGVNGQKCPLPCLERLSIDDCEGLTTISDKMFQSCRSLRSLSVLRCPNLVSFSLNLQETPSLEQFSLFECPKLIPHRSASTLRELRLEGLPHTESLPHQLQSLTTLTSLTLANFGGIEVLPDWIGNLVSLETLELSNCNKLQSLPSEAAMRRLTKLTCVEISSYFTSGDSEQEGNNGAQTSVSCCFPSLLKKEKPGES*
>Cc01_g01790
MCWTSSTMKIFVGRLASKIRDINMNLERINRQANDVGLVFRFQIEAALPAATGAATSRQTDSILVPNVVGRVDDESKIVDMLSSPSEKVLSVIPITGPGGLGKTTLAKSVYNNPKIDGHFGQKIWVCVAKEQIKIMELFKLILVQLTREEVKVDNREVIVKEIGEKLKGKKYFLVLDDVWDYDQGLWSDYFNTLMGLNETKGSWCLLTTRSKLVADVVSTHLKMNSGPYFLGKLSSEECWSIIKGKVMSAGEEVPEELEALKKQILGRCDGLPLAASLIGGLLLNNRREKWHSIVQEILLQNSLLEKVEKQRGTYYKMHDLVHDFAKSVLNPKSSSQGRYLALHSYEEMAENVRRNKAASIRSLFLHLGGGISADMDTLSRFKHLHVLRLSGYYIVFLPSSIGKLLHLRLLDISSSGIRSLPESLCKLYNLQTLTIDDDDELERGFPKRMSDLISLRHLNYYHCDAEFKMPMQMGRLTCLQTLKFFNVSQERGRGIEELGTLKYLKGSLSIRNLGLVKGKEAAKQAKLFEKPDLSCLVFEWESGDRESDNREEDVLEGLQPHPNLQELVIYSFMGNKFPQWHINLSKLEVLWIVDCKRCSELPSLGQLPSLKSLYLEGLDNIRFIGDEFYGSSTRRRKFFPALEELYVAVGNLVEWKGADQVGEAEADVFPMLRDFRIRGCPQLTALPCSCKSLYVQGCDNLTSIKTGYGTASVEELWIHSCDNLRELPDLDLFGSSLQRLTISFCPRLISLGVNGQKSPLLLCLEKLKIEYCEGLTTISDKMFQSCRSLRSLEVMRCPNLVSFSLNLQEAPSLERFILKECPKLIPYCEGFNGFAFATSLKELSINIFTTLEE*
>Cc01_g01800
MADAAISATVEVVLGTVISIAADRIGMVRGVKAELERLSKTAAMIQGFLADCDENMHTQGVREWLKQLEDEVFKADNVLDELNYNNLRWDVNAIGFSSSLASKIRDINTNLERINRQANDLGLVRKHQKEADATGATTSRPTDSIVVPNVVGRAGDESKIIVEMLLTPSDSERVVSVVPITGMGGLGKTTLAKSVYNNTKIDENFGIKSWACVAREIKIVELFKLILESLTRTKVEVDGRDAIVQEIRGKLGEKRFLLVLDDVWNREQGLWSDFFTTLLGLSTTKGSWCLLTTRLEPVANAVPRHLQMNDGPYFLGKLSGDECWSIIKRRMLVGEEVPKELEALKKQILKKCDGLPLVASLIGGLLLNNGKDEWQSIVVESLWNEDQTEIDQILKVSFDHLSPLSVKKCFAYCSIFPQDIELREDELIEHWVAEGFVLPTQKNNRMMEETGGEYLRILSQNSLLEKDRYLALESRGTYYKMHDLVHDFAKSILNPESSNQDHYLALDSFEGLAENVRRNKAASIRSLFLHLRGGISADMNMLSRFKHLHVLKLSGYDVEFLPSSIGKLLHLRLLDISSSGIRSLPESLCKLYNLQTLTMSNGSLERGFPKGMSDLISLRHLKYYDYRVEFKMPMQMGRLTCLQTLMFFSVSQERGCGIEELGTLKYLKGSLEIRNLNLVKGNETAKRAKLFKKPDLSQLVFIWESDNCDEDVLEGLHEDVLEGLQPHPNLQELGIQYFMGNKFPQWFMNLSKLVELQIEYCRRCSELPALGQLPALKPSGSSARRQKFFPALEELTVVDIENLAEWKDADQVRSTVGEAEVDVFPMLRDFLIVRCPQLTTLPCSCKILYELSINSCHNLRELPEDVFGSSLQQLTIFDCPRLISLGVNGQKCPLPRLEELRIWNCDGLTTISDKMFESCRFLRTLWVELCPNLVSFSLNLQETPSLERFILKKCPKLIPHRFNGFAFATSLRELSINSPFSSDDSSIDGFDWSGLRSVSTLRELHLRGLPHMESLPHQLQYLTTLTSLSLDNFGAIEVLSDWIGNLVSLETLKLLCCEKLRSLPSKAAMRRLTKLTSVDVAGCPLLRQRLYMSLRGVYEISSYFASSESEEEESTTMN*
>Cc01_g01820
MADALISSTIQVTLEMALSVASDSIGMLVGFKKDVASMTRSLRLIKGVLADAEAKQNQDEAVQEWLKSLEEVAYDAQNVLDELHYESLHHQVESRNRHKLKVRDIKLELNGIYQEANGLLLVSRAVVPAALPAAVGDTRNRQTDSVLVPIIGRADDESNIAKILLSPSEKVVSVLPIIGMGGLGKTTLAKSIYNNQQIDGHFGKKLWVCVSKKVPVVELFKLMLVQLMKGKVEVDDRNVIVGEIQNQLGGKKYFLVLDDVWDDNQALWDDFFATLKGLNPTNGSWCLVTTRLGPVAHSVSTVLRMMENEAYPLGKLPDDHCWSIVKEKVVGEEEEPDELKAIKERVIERCDGLPLAASVIGGLLSLKRKEEWRSIVENRLLRLIAGGDHVMQILKLSFDNLPSPYIKKCFAYCSIFPQDTEMEGDMLIELWMAEGFLHAGLENKTMEEIGEYYLEILLQSSLLEEIRYDWGEDSFGEGAKNLFESRSNLLHTLFLSQGSLSDDMLMKLKNLHVLNLSRAKNQNLPISIGKLIHLRYINFEDSRSETLPESVCKLYNLQTLRLHSFVLKVLPKGMGDLISLRHLHYYTWDKEFQMPLEMGRLTCLQTLELFNVGREKGRRIGELGSLKNLKGSLTICNLHLVKDKEQAEEAKLSEKANLFRLQLEWAYNREGDDYNEEDVLDGLRPHPNLEELVIWDFKGNQFPRWLMDLPTTLPKLARLAFKRFNRRRELPPLQNFTSLKELNIWCCDGLTNLPGDMLHYCTSLQKLRVTDCGNLVSFPLDLQRTPSLLELELCECPKLKTSMTPKGFGFLTSLRKLVIGPFSDDGDDHENSSIYNEFDWSGLISSSSSSSSSALRELHLFGLPHVESLPHQIQHLTTLMSLWLRDFGGIKALPDWFGNFAKLKRLEVWGCPLLKERCTPESSGPDSQWSKVSHIEYLVIRG*
>Cc01_g01840
MADPVIGAAIQVTLETALSLASDRIGMLVGFKKDVASMTRSLRLIKGVLADAEAKQNQNEAVQEWLKSLEEVAYDAQNVLDELHYESLRHQVRDINLELNKINEEANRLELVSRLVMTAALPAAVGDTRSRQTDSVVAPMIGRVDDESNILEMLLRPSEKVVSVLPIIGMGGLGKTTLAKSIYNKKQIDALFDKKIWVCVSKKDEVGDRQNIVQEVGKELGKLDEVGDRQNIVQEVGKKLGKSRYLLVLDDVWDNNHALWDDFFATLKGLNPINPPKGSWCLITTRLHRVAGNGYPLGRLPDDHCWSIIKGKVVEGEEVPNELDKIEDAIKDRAIQICNGLPLVASVLGYLKNRTMENKTMEEIGEYYLEILLQSSLLEEIRDGWRRCYKMHDMVHDVSKSIMSKSTKFINSETGSGDNSNQVCCLVIDSFGEGTKNLFESRSNLLHTLFLSRGSLSDDMLMKLKNLHVLNLSGEENQNLPISIGKLIHLRYINFEDSTSETLPESVCKLYNLQTLRLSDSAVKHLPKGTCDLISLRHLHYDPWDENFQMPLEMGRLTCLQTLKFFNVGRKKGRRIGELGSLKNLKGKLEIRNLELVKDRKEAEEAKLFEKANLFRLELWWACNREGGDYNDKDVLDGLRPHPNLEELVIWYFMGDQFPRWLMDLPTTLPKLARLEFTYCHRCRELLPLQNFASLKELTIWRSLKLVPSQMMVVIVKILQFTMSLIGLD*
>Cc01_g02020
MGGLGKTTLAKAVYNKSQIHKHFDKKLWVCVAEKVDRIEEVFKMFLESLIGGKVEGDRREVIVQKIQDELKEKRYFLVLDDLWNDQEVLLNDFFSTLAGLNAKKGSWCLVTTRLQEVATILSRHPQINSTCHELGRLCNNDCWSIVKNWANVGEQVPRGLEDIREQVLGRCDGLPLAAKLIGGLLYNKKRKEEWLSILKESLLNGDQGGTEQIIKVSFDHLSPAPVKKCFAYCSIFYQDTELEQDLLVELWMAEGFLQPDSQNERMMEGIGYEYLRTLLQTSLLEEVKEERRTWYKMHDLVHDFAKSILNRNSNNQDRRQEEGRGIQELGTLQDLKGSLEIRNLELVNGKDDAELANLSKKLNLHRLVFEWGYRDRESNKCNENVLEGLQPHPNLKELHIRYFRGDQFPQWFMNLTSLVELRVVNCRRCRELPALGQLPSLQHLYLTGLENIRSIGLSFYSTISRQTFFPALKFLSLERLKNLKEWKDAHEMRSTAGEVHVMDVFPMLETLSISDCPRLTTIPTPSRFPSLDVLEIKKDYHALLAEKVLSNIATLSSLELRGGFRQRTDVELRFAKNITTLRGMSCAACLERLIVIGCDNLREIQYCRRIDSFGYPNPKNSFGQKGLLKSLEEFSVEWCRELTRLPVEMFESCTSLRELKLSNCRSLVSFPLDLRRTPSLESFSLFKCPNLIAEMPSGFGYLTSLRKVEIGPFSDYSVIEFDWAGLASSSSLRHVSLHGMPDTKSLSHQLQDLTTITSLSLRDFGAIEALPDWLGNLASLDELFLFNCQKLEYLPSMAAMERIKLRRLAIRSCPLLKRRCTLESGSEWPKISNIQERDIRHKCQ*
>Cc01_g02240
MGGLGKTTLAKAVYKNEQIVGHFDKKIWVCVAEKVDRIEEVFKMILESLIGGKVEGDRREVIVQKIQDELKEKRYFLVLDDLWNDQEVLLNDFFSTLAGLNAKKGSWCLVTTRLQEVATILSRHPQINFTRHELGRLCDDDCWSIMKKWAAVGEEVPKELEDMREQVLRRCDGLPLAAKLIGGLLSKKRKEEWLSILEEGLLNGDQGGIEQILKVLGLELCQNLFANFLVCKH*
>Cc01_g02280
MWRSPFNRPWTSWIQSFKLFIKLKPSGLANSVYLYLRKLNLISNLILQHVTRLDLEDPLGTQYSISRSLLLASSLTSRSIIDQQKYYFQLIKSSIRSIINQQMEFLIIEQKTTKKGDFLEKINPHVKASESFTQLAHIVKWPTSQLGGDREELALSKDIEPYPSLTHRRKHPPITIAEHFHPDSNPKREKMADVSAAIQVALQAVVSLAADHVNLAREFELERLNKTAEMIRGFLAGADEQMHSQGVQYWLKQLEEEVFKADNVLDELNYEKLRRKVKYQNQLMKKKVFFCFSFFNTVRFRSRLASTIREINTNIERINRDADCLGLTYKHQVEETFPTIAAGATTSRQTDSAIVRGDDDESKIVKKLLTESESDRISVISITGPPGLGKTTLAKAVFNTPQFDNHFDKKIWVCVAKEVEIMELFKMILESSTGKKAEVDNRQVIVDGIETELKEKRYLLVLDDLWNHQQRLLDDFFTTLKALEAKKGSWCLVTTRLQEVAFILSRHPQINFTNHELGRLCNDDCWSIMKKWANVGEEVPKELEDMREQVLRRCDGLPLAAKLIGGLLSKKRKQEWLSILEGSLLNGDRGGIEQILKLSFDHLSPVPVKKCFAYCSIFHQDTELEQDLLVELWMAEGFLQPDSQNERMMEKIGCEYLRILLQTSLLEEVKEERRTWYKMHDLVHDFAKSILNRNSNEDRYLAVYSSERMVENMNEKSSASLRTLFLEGGIADDMLSKFKYLHVLKLFGADAKKLPKSVGKLIHLHLLDISGSRIRTLPESLCKLYSLQTLRIDMLEKGFPKKMSNLISLRHLHYNDDYTRRKIQMPSRIGQLTCLQTLKFFNIGRQEEGRGIQELGTLQDLKGSLEIRNLELVNGKDDAELANLSEKPNMDRLVFEWGNRDDESDKCDEDVLEGLQPHPNLKKLQILKFMGDQFPQWFMNLTLTSLVELRVADCTRCRKLPALGQLPFLKRLYLTGLENTTCIGLSFYSEVHVMDVFPVLETLYIRDCPQLTTIPTPSHFPSLDVLEITQNCHVLLAEKVLSNIANLSSLELRGVEMFESCTSLRELTLFDCPSLVSFPLDLRRLPSLESFSLFECPNLIAEMPNVWKFMIVLYYNKDALLKAAPSGPRSLIFQSVKFIDPATSVSEAASSDSAETL*
>Cc01_g02310
MNDGPYSLGKLSDDECWSMIKRKVLAGEEVPKELEAIQEQILRRCDGLPLAASLIGGLLLNNGKEKWHCIVQKSLLNEDQSEINQILKVSFDHLSPPSVKKCFAYCSIFSQDTELGEDELIEHWVAEGFVLPDRENTGMMEERGGEYLRILLQSSLLEKVADEGSTYYKMHDLVHDFAKSVLNPKSSSQDRYLALHSYEEMAENVRRNKPASIRSLFLHLKGGMSADMNMLSRFKHLHVLKLSGFGVMFLPSSIGKLLRLRLLDISSSIISSLPESLCKLYNLQTLAIYNFPLEEGFPKRMSDLISLRHLNYYHDDEEFIMPVQMGRLTCLQTLEFFNVSQKRGCGIEELGTLKYLKGSLSLRNLGLVKGKEAAKQAKLFEKPNLSRLVFKWKSGDRESDNCDENVLEGLQPHPNLQELEIRYFMGNKFPQWFMNLANLVGLRIEDCQRCSELPTVGQLPSLKRLYLKRLDNIRSVGDEFYASGSCTRRRKFFPALEELRVEYMENWVEWKDADQVDVFPMLRDFHILSCRKLTSIKTGYGTASIEELSIDTCDNLRELPEDVFGSTLHHSESLPHQIQYLTALTKLSLFNFGGIEVLPGWIGNLVSLETLVLWNCEKLRSLPYEAAMRRLTKLTRVEVHFCPLLRQRYTPQRGIYLEE*
>Cc01_g02320
MKKKVCFFFSFFSAIGFSSSLASKIRDINTNLERINRQANELGLVRKHQKEADATGSMTSRPSDSIVVPNVVGRAGDESKIVEMLLTPSERVVSVIPITGMGGLGKTTLAKSVYNNTKIDENFGIKSWVCVAREIKIVELFKLILESLTRTKVEVDGRDAIVQEIRGKLGEKRFLLVLDDVWNCEQEFWSDFFTTLLGLSTTKGSWCILTTRLQPVANAVPRHLQMNDGPYFLGKLSDDACWSILEKLVVVGEEVPNELEALKKQILKNVMASHLQQS*
>Cc01_g02350
MLTGKCIPKGCETQLRQSSSGGEVPKSTNEEEGPGGLGKTTLAKSVYNNPKIDENFGIKSWVCVARKIDTVGLFKLILELLTKTKVEVDGREAIVQEIRGKLKGQRYFLVLDDVWDHDQGSWDDYFNTLMGLNETKGSWCLLTTRLETVANAVPRHLQMNDRPYFLGKLSGDECWSIIKGKVMSAGEEVQEELEALKEQILRRCDGLPLAASLIGGLLHTNRRDKWHSIVQESLLNEYQSEIEQILKVSFDHLSPASVKKCFAYCSIFPQDTQLREDELIQHWIAEGFVLKNNRVMEETGGKYLRILLQNSLLEKVEDEGSTYYKMHDLVHDFAKSILNPESSNQDRYLALNSSEGLAENTTRTIPASIRTLFLHLEGGVSTDMNMLLRFKGLNVLRLSGDDVESLPSSIGKLLHLRLLDIKSSRIRSLPESLCKLYNLQTLTIDDDELEGGFPKRMSDLISLRHLNYYHDDAKFKMPAQMGLLTCLQTLKFFNVSQERGRGIEELGTLKYLKGLLEIRNLGLVKGKEAAKQAKLFEKPDLSRLTFAWELRHLESDNRDEDVLEGLQPHPNLERLKIRYFMGNKFSQWLINLSKLVELQIIDCKRCSELPSLGQLPSLKRLSLIRLDNIRFIGDEEEEEGRSRASGSGARRRKFFPALEELWVIDMGNLVEWKDADQVGSTVGEAEADVFPMLRNCHIRRCPQLTTLPCSCKSLDVEGCRNLTSIKRGYGTASVEELSIQFCDNFRDLFGSSLQRLTISFCPRLISLGVNGQKCPLPCLEELSIDNCEGLTTISDKMFESCRSLRSLSVMWCPNLVSFSLNLQETPSLEKFILFKCPKLIPHGFKGFAFATSLRELSINSPFSSDDSSVDDFDWSGLRSASTLRKLRLEGLPHTESLPHQLQYLTTLTSLSLADFGGIRVLPDWIGNLVSLETLELWDCDKLQHLLEGGDFK*
>Cc01_g02490
MADALVGATITRTLEKAIALATDQVGMVIGFKNDLERFKDSAAMILAFLADAEEKKPMQRAVQLWLKRLERVSFDADNVLDELNYHNLFPSGEKPEELRVIRKKLTNRCGGLPLAASVIGGLLRIKRKEEWLSAVEKGIMSLTGDENSVLQILKLSFDNLPSLAIKKCFVYCSIFGKDCDIEREQIIQLWMAEGFLESNLNNQTVMEEIGHKYFSILLQSSLIQEVRKEEIICGRMHDLVHDLAESFWRSKCIDLENGIADNSSEVRHLVLDSIEGKTSKISKDMSRSLRTLFLGSSISSDMLSKFKYLHVLNLSRAKIEVVPTSTGKLIHLRYLDLSDSRIKTLPECLLRLYNLQTLRMYSCPALKDLPEGMSSLINLRHLGYYNDAKFLMPKHIGLLTCLQTLKFFNVGEEKGRHIEELGCLENLRGGLEIRNLEQVNGKEGAQQANLFGKVNLHELHFKWGRTRDSDSDDENVLEGLQPHPNLQVLVIENYIGDHFPSWFMNLSASFRLTRLCLTDCRRCTEIPALGQLPLLQDLKLLGLQTVRSIGLSFYGISDHSTLGRYSTASQGPRNLFPALKNLYLGNMRNLIEWMEPTAKPVGFEQVEVFPILETLTISNCTQLTTAPSHFPSLKKLTVKNSYQFLPVQNILSKVTSLLTLSITGMDDLTCVSNLLVHNNKNLQSLRLQTCPNLKELPEDLYEFWSLQTLSIDGCPSLEAFPFPSALAQLTSFQRLMIICHCDRLKVYQVKCWSHANPSGC*
>Cc01_g02500
MADAAINTTINFVLGTAVSLAADRIRMILGVKKELERISATAETIQGFLADADGKMHSPGVQDWLKQLEGEVFKAEYVLDEVNYENLRQEVKYRGQVKKRKVCFFFSFSCFSTIVFRSRLASKIRDINTNLDRINGKANELGLVVNMVQSRGRGLKPTTSRQADSILVPNVVGRASDESKIVDMMLSPSDKVISVVPITGMGGLGKTTLAKSVYNNPRIDEHFGKKIWICLAKEIELMELFKFVLESLTRKKVEVDGSTSECKFFPALKSLTLEDMVNLVEWRDPDERLSISGCSQLTTAPTPSHFPTLEELEIRFYCHFSLAEKRLCHFPSLQHLQVSYCPNVTSLRRLNCGTCLESLKLFDCDNLRELPENLYNLLKSLKSLTISDCDGLTTIASEMLESCSPLQSLQVYECPNLVSFPLDLQQTPSLETCILTNCPELINDMPKGFAFLTCLTTMMIGPFSDYSLVDWSGLLSSSTLCELELNGMSDMESLPHQLQYLTTLTSLLLRKPYQS*
>Cc01_g02600
MTLSLANERIGKLFQLEEDLETLRESVAMIQAVLADAEKKQICDQAVQLWLRRLEGVAFDAENLLDELNYEVLRCQLVGKVRSFILSSDINIVFQWRMASKIRDINKKLNKINKEASDFRLVRNQGKTFPPSTTAKVTLNRETDSVVGHNVVGRAKDETSLVETLLSLSEKAVSVIPILGMGGLGKTTLAQSDTGVERNMLIELWMAEGFLQADVNSQMMMEEIGMNYLRILLQSSLFEETSHARGTYYKMHDLVHDLAESVSKSTKVINSETRLVDNSNQVRYLAIDSFGEHTVKLLESLSTSLHTLFIRNSLFGDHVLQKWYINLFGGGMLKKLKNLYVLNLYCAQNKELLITIDKLIHLRYIELFGFCGKSLPKSVCKLYNLQTLRLSECSDLKEFPKRISLSLHDFGGIEALPDWLGNFTALEYLHLSDFKKLRHLPSDNAMRRLTKLKHLWVFCSPLLKERCTPQSSGPDSQWSKVSHIQYLDISG*
>Cc01_g02870
MADAAVSATIKVALQAVVSLAADHREFPEELERLDKSAAMIRGFLAGADEDKHSSDVKNWLKQLEEEVFKADNVLDELNYDNLRRKVKYQNQLTKKKVFFCFSFFNKIGFRWRLGLGLAYKHQVEEAFPTIAAGATTSRQTDSTIVRRDVLGRDEDESEIVKKLLTESESVISVIPITGMGGLGKTTLAKAVYKNEQIVGQFDKKMWVCVAEEVDKIEKVFKMILESLTGGKVEGDRREVIVQKIQHELKEKRYFLVLDDLWNDQEVLLNDFFSTLAGLNAKKGSWCLVTTRLQEVATILSRHPQINFTRHELGKLCDNDCWSIMKKWANVGEELPKELEDMREQVLRRCDGLPLAATLIGGLLSKKRKEDWLSILEESLLNGNQGGIKQILKVSFDHLSPAPVKKCFAYCSIFDQDTELEQDRLVELWMAEGFLQPDPQNERMMEKIGCEYLRILLQTSLLEEVKEERRTWYKMHDLVHEFAKSILNRSSSNEDRYLSLYSSERMLENMNEKKSASLRTLFLKGGIADEILSKFKHLHVLKLSGEDVKELPTSIGKLIHLHLLDISDSMITTLPESLCELYSLQTLRIYALEKGFPKKMSNLISMRHLHYFHYRYDKGCKIQMPSSIGRLTCLQTLEFFNIGRQEEGRGIQELGTLQDLKGTLEIRNLESVNGKDDAELANLSKKPHMYRLVFEWGNRDRESDNCDEDVLEGLQPHPNLKELQILKFMGDQFPQWFMNLTSLVELRVANCTRCRELPTLGQLSSLQHLYLTGLENIRSIGLSFYSTTLKILSLESMENLEEWKDAHEIRSTAGEVHVMDVFPMLEELYISHCPKLTTIPTPSRFPSLDVLKIKKNCHVLLAEKVLSNMANLSSLELWDLGGCNSLPTDMLERLCLFPTLQRVELRLAANITTLRGMSCAACLKRLVVFCCDNLRELPEDLYQFQALEYLLIQGCPRINSFGYPNPNSFGQKGLLKSLEEFTIEGCDALTRLPAEMFESCTSLRELNLFGCPSLVSFPLDLRRTPSLESFILGGCPNLIAEMPSGFGYLTSLRRSVELSVSKIHQYWATSVSEAASSDNIMCSRQSQPGTSKASYCTFHILQLQH*
>Cc01_g02910
MHIAGVKNWLEQLEGELFKAEDVLDELNYENLRREVKYRNQLKKKVCFFFSYFNTIGSRSRLASKIRDINMNLERINRQANDVGLVFRFQIEAALLAATGATTSRPTDSILVPNVVGRVDDESKIVDMLLRPSEKVLSVIPITGSGGLGKTTLAKSIYNNPKIDGHFGQKIWVCVAKEQIKIMELFKLILVQLTGEEVKVDDRNVIVKNIGEKLKGQRYFLVLDDVWDHDQGLWNDYFNTLMGLNETKGSWCLLTTRSKPVADVVSTHLKMNSGPYFLGKLSRDECWSIIKGKVMSAGEEVPEELDALKKQILGRCDGLPLAASLIGGLLLNNRREKWHSIVQESLLNECQSEIEQILKVSFDHLSPASVKICFAYCSIFPQDTELEQDLLIELWMAEGFVQPYRQNQRLMEEIGGDYFMILLQNSLLEKVEESWRGTYYYKMHDLVHDFAKSILNPESSNQNRYLALGSFEASIRTLFLHLEGGVSTDMLLRFKCLHVLRLSGDDVESLPSSIGKLLHLRLLDISSSGIRSLPESLCKLYNLQTLTINDYALEGSFPKRMSDLISLRHLNYNHYNVELKMPVQMGLLTCLQTLKFFNVSQKRGCGIEELGTLKYLKGSLSIRNLGLVKGKEAAKQAKLFEKPDLSDLVFKWESGDRESDNREEDVLEGLQPHPNLQGLEIHSFMGNKFPQWLINLSKLETLRIEDCERCSELPSLGQLPSLKRLSLIRLDNIRFIGDEFYASGSSARRRKFFPALEQLYVRDMRNLVDWKGADQVRSTVGEAEADVFPLLRNFYIQDCPQLTTLPCSSKSLHVENCNNLTSIKMGYGTASVEDLRIDSCDNLRELPDLDLFGSSLQRLTISFCPRLISLGSGVVSLNLQETPSLEEFTLANCPKLIPHTSTLRELRLEGLPHTESLPHQLQYLTTLTSLSLQYFGGIRVLPDWIGNLVSLETLWLWNCEKLQSLPSEAAMRRLTKLTSVEVHFCPLLRQRYTSQRGIYYLEEEISSDPVRFFYLKFTHIHICI*
>Cc01_g03010
MGGVGKTTLAEHIHNHLLENTQFNVYWISVSQDFTIKRLQGDVAKRLGLDLSDVDDAKVRARRLRDAFEKMKEMVVLMLDDVWEEFRLNSLGIDARNCRLILTTRSEEVCNRMQCHSKFELKTLDTEEASGLFERTLGSKTVLDGDLKDIAKSVAKRCDGLPLGIVTVAGSMRGVSNICEWRNALEDLKACSVGHDEMERDVFPILEWSFNRLNECQRNCFLYCCLYPEDWKIKRKELIDLFIWAELVSKRESWSKAFDEGQTILKKLIRVCLLEEAKDFMGDDCVKMHDLVRDMALRITHGNSKPKSSRDDVPRFLVKSLGWSNSKVTLEPKKWTQDLHAVSFHSDMFQHIKIKVPPAWSPNCPKLSTLLLSDVFIKEIPDSFFQHMCGLKVLNLSRCGGITDLPNSVSNLLKQMRDLDLSSTQIRDLPQELESLVNLERLNLKDCIHLRSVPPLGKLKQLRELDLSRTEIEDLPEGWESLVNLERFNLDKCLTVSRKIIPKGTFSQFHCLQLLFLPSYGGVQVNDPEVLNQLESFEGCLSFTDFYKITRWPKYYNNVYINDILTEDPSFVNEVRGFREKQLHFHQCKLGRGSNYLPDDMKCLIIEDCEGMGIRCLSDVFKNFINLSHLTELEIKELVEIEFLWQLSSASPRDQLEVSSFSPLHGLEELHLSRLPNLVGLFYGESEPSYLLPAGTFSSLRELWIYGCHSMKQLFTMQLLQNLQNLEELRVEDCEGLEEIAADGRGAPPATAAMIYESIEDIAIFGCPNLKRLPSFLSTIDGPPYLLPAGTFSSLRELWISGCHNMKQLFTVQLLQSLQNLRDLHVEDCEGLEEIAADGNGVGQRGGEGIQLTSSEGTATVVLPNLRKLHLRGLPQLKNICKAAMICDSIEDIEIFNCPNLKRLPSFLSTIDGPPYLLPAGTFSSLRKLWISGCHNMKQLFTVQPLQNLQNLEILEVNDCEGLEEIAVDGNGVGQGGGEGIQLTSSEGATANVILPKLWWLRLTRLPQLKNIFKAAMICESIWSISIADCPNLKRLPWFLSTIDGPPSPPSTLEIRGEKEWWESLEWDNSYPKDALDPLFSAW*
>Cc01_g03020
MFDRGLKAIWAWLVIDSISNIGIYGMGGVGKTTFAKHIHNHLLERTQFKVYWITVSQEFSIRRLQDDIAKRLRLDLSYEDDEDGRAAILSRELVKQSVLILDDVWQEFSFEKIGIPLGANKCRVILTTRSLELCNRISCQRVFEAKTLAIDEAWDLFKHTLDTKTVLHEDVEEIAKSIMKRCAGLPLGIITVAGSLRGGNDICEWRNALEQLEKCSVGHDEMERDVFPILEWSFNRLNECQMNCFLYCPLYPEDCKIKRKELIDLFIWAKLMDKQNSRSRLEAFDQGHTILNKLIKVCLLEETTDLEEDDCVKMHDLVRDMALRITNGNSKLKMSRDVPRFLVKSLGRRDSKVTLEQKIWAEDLHAVSFHTLYHHTKIKVPPVWSPNCPKLSTLLIPHFSIKRIPDSFIRHMRGLKVLNLNGCIGITELPNSISNMVNLAALILGHCEELRSVPPLGMLKQLRELDLSRTKIQDLPQGLESLVKLERLNLDHCRSFTRKIIPKGTFSKLHRLQRLVLPPYEYYYLYINDDFSSFHDYIPLVDDIGYRKRLYFHQCKFGKGSNYPVLLLPSDMKCLELKGCVGMGIRCLSDIFKNFTSLKDLSSLKISAYLLPPGTFSSLRRLSIYKCHNVKQLFTVQLLRNFESLRVFSVDDCKGLAEVAANDNGIEQGGGEGIQLTSSEATSTVILPNLMLLDLNRLPQLKNICKATMICDSIEEIVIFDCPKLKRLPLFLPTINRLPAVPSTLHKIRGDKEGWESLEWDNPCIKNALDPFFTTQRWSC*
>Cc01_g03180
MGGIGKTTLAKLVYNNPQIDAHFDKKIWICVSENFQEVELFKLILESLTGRKVDLSSKDAIVKEIKKEMKDNRYLLVLDDVWNEKPKLWDDFFESLAGIVTTNGSRCLVTTRLGQVATIVSRHSPYLLGKLSDDDCWSILKEKAFSGGEVPEEFNLIRQQILKWCNGLPLAASVLGGLLRIKRKEEWLSIVENRLLNLKEGDNSVEQILKLSFDNLPSALIRKCFGYCSIFAKDSEIERDLLIELWMAEGFLEPVLCNQSLMEDVGDQYIRVLLHSSLLEEVKYNWKTCYKMHDLVHDLAESISKPECVKSENGGIDNYNQVRYLAINSSDGITRKILNDTSASVRTLFVTRSISGDMLPKFKNLHVLNLHGAGLKELPPSIGKLKHLRFLDLSNSGIKTLPESLCKLYTLQTLRIDCLRYQDGFPVQVESDNVEGDVLEGLRPHPNLQELYICGFMGDRFPYWFMSLTKLVDLSLIDCSTSKELPAGLGQLPFLQKLEFSGLENVRYIGPSFYGIDDDFGKVGGQLEVLSRTFFRALNVLTLKNMGNLVEWMEPDINVFPMLEILTIEDCSKLTTAPSHFPSLKILEITKNDHVSVVKKILSKVSTTLSSLTIIGNTGMTGLTCLSDIAMHWPVWILKCWSPVWLLSGCVFMTAQILSPSQSWRVCNKCLLL*
>Cc01_g03240
MENLIAVATVENMLKRLISSTNIDATELEYLGLDEELKKLRVSVSRILSFLADADQMEWLLCQPWLMELQDLVVDADHAVEDLKYEVLRRKVEIPDQKKSKTKSIMVLSLSSYFLPSSPTVSRRKCKKKLRNINKKFEGIIKFATVGDEVRRILDRTVTDSPEVGRIVGRGEDHSLVHKGFVLLCARESDFYHDLKPILVTIFSNSLLFTQHEGPAGLGKTTLAFHVYNHSEISTPFDMKWWVSAAGEFETRGIYKLILEELTKNSVSVHGVHELVEKLQRITEGKRYLLVLDNLYLDDNFYDSFVHYISQIESREGNWWLITTRDATGLRNYPMSRCLPNFNFPRWHFPIIKLSPLDEENCLAIFNEHAFGGPGQALQQQEIQPEIRRYLLDICEGIPLLAKLLGSLLCMKADQKQWFSMLKRLTDSCGDMALNSRLVFYQMPSSSLKKCFAYCSNFPKDHQIDKEQLVQLWIAEGLIEPEDESALDLEDKGYELFYILLHNCLLEAAKKDKYGNVTHCRVPDALYRLAVSHSRYDSIDLENPTGKDTLVRYLKAQSIEQDNIPGECNLIVHSMDGKIQRVEASRMLYVSTLILKSNISDDLLLNFIFLHVLNLAYADIEELPFSISNLVHLRYVDLSGNRFKVLHESICLLYNLETLRLLECPSLKVLPLDISNLISLRHLHFYYDEEFHMPPKMGLLTSLRTLLFYNLGLEDGQGIKELGYLKNLRGKIVIRKLEFVSSKEEAEFADLFGKILVYELGYHWSDNRNGIGNDRIFLEGLQPHPELKSLTIRNYMGYELPWWVVNMQVKRSFQLDNLTELRLINCKRLEALPMLGQMPFLQYLELSGLANVTRIGQSFYGANYLALLNRRNGLPQTTITVFPALKRLKLDCMPNLIQWMEAQVRPPIEVFPCLEKLTIQYCPRLSTMPCHFPAVKELKIPFLVHNSTPLANICSSVTTLTELCLYGILEVTCLPNSLFSSNRNLEILCISSCPNLTHVAPSFHNFGTSLRQFSINGCNRLSELPQDLNHLSRLESLSIEECHDLKSLPDKQLKFLEFLKIAYCDELSHLPHQMIKSAINLRLLSSLWISNCPQFSSVPDDLRLLSSLKELRIGCFSDLVQFESFIRECIPNLQELHTMGLYGLPQWTKLPHELQHLQALRLLFLSDFGIKALPNWLGKLSSLEELGLYRCKKLKDMPSNEAMKSLTKWMRLSIFGCPLV*
>Cc01_g03250
MGGLGKTTLAKAVYNNPQDVIVRGIQNEIKGKRCLLVLDDLWNRQQLDDFFTTLKALEAKKGSWCLVTTRLQEVATTLSGLPQINFTRHGLGKLCNDDCWSIINKWATVGEEVPKELEDIRERVLRRCDGLPLAAKLIGGLLYKKRKEEWQSILEESLLNGDQGGIEQIIKVSFDHLSLAPVKKCFAYCSIFDQDAELEQDLLVELWMAEGFLQPDSQNERVMEKIGCEYLRILLQTSLLEEVKEERRTWYKMHDLVHDFAKSILNRSSSNQDRYLAVYSSERMVEIINEKKSASLRTLFLKGGIADDMLSKFKYLHVLKLFGADAKKLPESIGKLLHLHLLDISESSIRTLPESLCKLYSLQTLRIGKLEEGFPKEMSNLISMRHLHYDDDDDDDDDDDDDDDDTEHKIQMPSGIGRWTCLQTLEFFNIGRQEEGHGIQELGTLEDLKGSLKIRNLELVNGKDDAELANLSKKPNLHRLVYEWRNRYRGSDNCDEDVLEGLQPHPNLKELQILKFMGDQFPQWFMHLTSLVELRVADCTRCGKLPALGQLPFLQHLYLTGLENIRSIGLSFYTLKFLSLESMKNLEEWKDAPEMRSTAGEVRAFPVLEKLSISDCPQLTTIPTPSRFPSLDVLQITRNHHRVELWSADNITTLKGMSCAACLKRLKVRYCKNLRELPEDLYQFQALEHLAIWSCPRIDSFGHPNPKNSFGQKGLLKSLERFTVVECDALTRLPAEMFESCTSLRKLKLSNCRSLVSFPLDLRRTPSLESFKLFECPNLIAEMPSGFRYLTSLRKVEIASSSSLRHVSLYGMHDTKSLPHQLQDSTAITSLSLDDFGAIEALPDWLGNLASLEDLILSDCPKLEYLPSVDAMERLKLRRLKISYCPLLTKRCTPESGSEWPKISNIPERKIVPVRSHLKILINCFSLLDHLMLPVFVPHSFSP*
>Cc01_g04980
MALIEVFLGAIIKVIFDKLASVDLKKLARSEGLDTQLKRWSQVLSLINAVLDDAEEKQNMRIAVKQWLDDLQDLAYDMDDVIDEFSTEACRRKLMEAQGSTSKFNRKMAPKVDEITRRLESLKEQIKILHLVETVAKRPNKTRDRLPSTSLVESYVYGRENDKKELLKLLLSNESSDDQVAVIPIVGMGGVGKTTLAQMVYNDDRVNEFFDSKAWACVSDDFDIVG*
>Cc01_g05220
MADTAVSATIQVALKVVVSLAAEHVNLARDFPKELERLNESAEMIRGFLAGADEEMHSPVVQNWLKQLEEEVFKADNVLDELNYENLRRKVKYQDQPMKKKVLCCFSFFNKIGFPWRLASMIREINTNLERIHQNAEPATSRQTDSTIVRSDVLGRDKDESEIVNKLLAKSESVISVISITGMGGLGKTTLAKAVYKNEQIVGHFDKKIWVCVAEEVDKIEKVFKMILESLTGEKVEGDRREVTVQKIQDELKEKRYFLVLDDVWNDQELLLTDLFRTLAGLNAKKGSWCLVTTRLQEVATILSRHPQIKFTRHELGKLCDDDCWSIMKKWATVGEEVPEDIREQVLRRCDGLPLATRLIGGLLSKKNKEEWQSILEESLLNGNQGGVEQIVKVSFDHLSPAPVKKCFAYCSIFDQDTKLEQDLLVELWMAEGFLQPDSQNERMMEQIGYEYLRILLQTSLLEEVKEERRTWYKMHDLVHDFAKSILNRNSNNQDRYLAVYSSERINEKASASLRTLFLEGGMADDMLSKFKYLHVLKLFGEDVKELPTSIGKLIHLHLLDISDSMITTLPESLCKLYRLQTLRIGKLEEGFPEKMSNLISMRHLHYYYHAAREIQMPSSIGRWTCLQTLEFFNIGRQEEGHGIQELGTLQDLKGSLELRNLELVNGKDDAELANLSRKPNLYRLIFEWGNRDQESDQCDEDVLEALQPHPNLKELKILNFMGDQFPQWFMNLTSLVELRVAYCTRCRELPTLGQLTSLQRLYLTGLENTTCIGLSFYGNTSRQTFFPALKILSLESMKSLEEWKDAHEAMDVFPVLEKLYIRDCPQLTTIPTPSSFPNLDVLEIRENCNVLLVEEVLSSTTNLSIKGCDSLSTDMLERLCLFPSLQSVELWYCPNITTLRGMSCAACLKRLVVDGCENLRELPEDLYQFQALEHLKILRCPRINSFGLNPNKGQKSLLKSLEEFGISECNGLTRLPGEMFESCTSLRELDLRFCPNLVSFPLDLRRTPSLETFWLTWCPNLNTEMPNFSVMEFDWAGLASSSTLQHVHLGGMPGTKSLPHQLQDLTNITSLDLQYFGAIEALPDWLGNLASLEKLTLFRCEKLEYLPSMAAMDRLKLRRLEIHYCRLLARRCTPQSGSEWPKISNIPQRDIRYQPSF*
>Cc01_g05230
MADAALSATIQVALQTVVSLAGDHVNLVREFPEELERLNESAEMIRGFLVGADGKMHSPGVQIWLRRLEEEVFKAGNVLDDLNYENLRRKVKYQNQPMKKKVLFCFSFFNKIGFRWRLGSMIRDINTNLERIHGHARGLGLPDKRQVEEAFPTGATASRQTDSKIVRSDVLGRKEDESKIVKLLTESESDSISVISITGPPGLGKTTLTKAVFNTPQFDNHFDKKIWVCVAKEVEIMELFKMILESSTRKKAEVDSREVIVEGIETELKEKRYLLVLDDLWNHQEGLLNDFFTTLEALKPKKGSWCLVTSRLQEVAIVLSRHRRINFTRHDLRKLYDDDCWSIVKNWANVGEEVPEDIREQVLRRCDGLPLAATLIGGLFSQKRKEDWPSILEESLLTGDQVELWMAEGFLQPDSQNQTMEGIGYEYLRTLLQTSLLEEVKEGGTWYKMHDLVHDFAKSILNHNSSNQDRYLAVYSSERINEKTSASLRTLFWKGGMADDMLSKFKYLHVLKLFGEDVTELPNSIGTLKHLHLLDVSDSMIRTLPESLCKLYRLQTLRIGKLEEGFPKKMSNLISMRHLHYYYHAVREIQMPSSIGRWTCLQTLEFFNIGRQEEGRGIQELGTLQDLKGSLEIRNLELVNGKDDAELANLSRKPNLYRLVFEWGNRDQESDKCDEDVLEGLQPHPNLKELHIRNFRGDRIPQWLVKSSALVELHLINCTELALPTLGQLPSLQNLYLCGLENTLCIGLSFYGTIRRQTFFPALKILSLESMKSLEEWKDAHVFPVLEKLHIRDCPRLTTIPTPSRFPSLDVLEIEENCHVLLRLCHCPTLQSVELDDCPNITTLRGMSCAACLKKLVVEGCENLRELPEDLYQFQALEHLEIWGCPRIDSFGSNPNNGQKSLLKSLEVFCIGKCNGLTRLPVEMFDPCMSLRRLTLFDCPNLVSFPLDLRRTPSLETFWLERCPKLITELPSGFGYLTSLRDLQDLTNIAFLFLRGFGAIEALPDWLGNLASLEELILFLCEKLEYLPSMAAMERLKLRRLQIKACPLLTGRCTPQTGSEWPKISNIPHRDIS*
>Cc01_g05240
MADAAVSATIRVALQTVVSLAADHVNLAREFPKELERLEKSAAMIRGFLAGADKDMRRPGVQNWLEQLEDEVFKADNVLDELNYKNLRRKVKYQNQPLKKKVLFCFSFFNKIGFRWSLGSTIREINTNLERIHGHARGLGLECKGQVEETSGAATSRQTDSKIVRSDVLGRDEDESKIVKKLLTESESDRISVISITGPPGLGKTTLAKAVIVEGIETELKEKRYLLVLDDLWNHQEGLLNDCFTTLEALKPKKGSWCLVTSRLQEVAIVLSRHRRINFTCHDLGKLYDDDCWSIVKNWATVGEEVPKELEDTREQVLRRCDGLPLAATLIGGLLSKKRKEDWLSILEESLLNGDQGGIEQILKVSFDHLSPAPVKKCFAYCSIFDQDTKLEQDLLVEHWMAEGFLQPDTQNERMMEQIGYEYLRILLQTSLLEEVKEERRTWYKMHDLVHDFAKSILNRSSSNQDRHLAVYSSERTNEKASASLRTLFLEGGMADDMLSKFKYLHVLKLFGADVKELPTSIGKLIHLHLLDISGSWITILPKSLCKLYCLQTLRIGKLEEGFPKKMSNLISMRHFHYDDDAGRKIQMPSSIGRWTCLQTLEFFNIGHQEEGRGIQELGTLQDLKGSLEIRNLELVNGKDNAKLANLSKKPNMHRLVLEWGNRDPESDKCDEDVLEGLQPHPNLKELHIRKFRGNHIPQWLVKSSTLVELHLINCRELPVPTLSSLQHLYGSGTTSIQTFFPALKILSLECMKNLEEWKDANVMDVFPVLEKLYIRDCPQLTTIPTPMIRPENSLSIDGRDSLSTDMLERLCLFPSLQSVELWFCSNITTLRGMSCAACLKRLVVIDCENLWELPEDLYQFQALDLLKSLEKLTIGDCKGLTRFPVEMFESCTSLRELQLLNCPNLVSFPLDLRRTPSLEVFSLKSCPNLITEMPSGFGYLTSLRGLLIGPILDYSVMEFDWAGLASSSTLRYVSLWGMPDTKSLPHQLQNLTTITSLRLQNFGAIEALPDWLGNLASLEELFLFSCQKLEYLPSIAAMERLKLRSLEIYYCPLFS*
>Cc01_g05270
MAHTAAIATIQVTLKTVVSLAADHGNLVREFPKELERLNESAEMIRGFLAGADGKMHSPGVQIWLKRLEEEVLKAGNVLDDLNYENLRRKVKYQNQPMKKKVLFCFSFFNKIGFRWRLGSMIREINTNLERIHGHARVKKLLTDSESDSISVISITGPPGLGKTTLAKAVFNTPLFDNHFDKKIWVCVAKEVEITELFKMILESSTKKKAEVDSREVIVEGIETKLKEKRYLLVLDDLWNHQEGLLNDFFTTLEALKPKKGSWCLVTSRLQEVAIVLSRHRRINFTRHDLRKLYDDDCWSIVKNWATVGEEVPKELEALRKQVLRRCDGLPLAATLIGGLLSKKRKEDWPSILEESLLNGDQGGIQQILKVSFDHLSPAPVKKCFAYCSIFYQDTKLEQDLLVEHWMAEGFLQPDTQNERMMEQIGYEYLRILLQTSLLEEVKEEGGTWYKMHDLVHDFAKSILNRNSSNQDRYLAVYSPKKINEKVSASLRTLFLKGGMADDMLSKFKYLHVLKLFGADVTELPTSIGKLIHLHLLDISGSWITTLPESLCKLYRLQTLRIRNLEEGFPKKMSNLISMRHLHYHDDAGCKIQMPSSIGRWTCLQTLEFFNIGRQEEDRGIQELGTLQDLKGSLEIRNLELVNGKDDAELANLSRKPNLYQLILEWGNRDRESDKCDEDVLEGLQPHPNLKELHIRNFRGDQIPQWLVKSSTLVELHLRNCRELTVPTLGQLSSLQRLYLCGLENTTCIGLSFYGTVRRQTFFPALKILSLESMKSFEEWKDAHVFPVLEKLYIRDCPRLTTIPTLRMSCAACLKTLVVVGCENLRELSEDLYQFQALEHLEIWGCPRINSFGLNPNKGQKSLLKSLEELIIIGCDGLTRLPVEMFEPCMSLRRLTLSGCHNLVSFPLDLRQTPSLETFWLDSSIEAFPDWLGNLVSLEELFLFNCKKLPWNASN*
>Cc01_g05280
MADAAAVSATIQVALQTVVSLAADLAADHVNLVREFPKELERLKKSAKIIRGFLAGADEAKYSNDPKFLGVQNWLEQLEDEVFDAENVLGELNYETLRRKVLFCFSFFNKIIFRWRLGSTIREINTNLESIHQNAEHLGLVPKLQSEEASRATTSRQTDSIIVRSDVLGRDEDESEIVNKLLAESESVISVIPITGMGGLGKTTLARAVYKNEQVVGHFDKKIWVCVAEKVDKLEEFFKMILESLTGEEVKGDRREVIVQKIQNELKEKRYFLVLDDVWNDQELLLTDLFSTLAGLNAKKGSWCLVTTRLQGVANILFRHPQINFTRHELGKLCNDDCWSIMKKWANVGEEVPEDIKEQVLRRCDGLPLAARLIGGLLSRKREENWQSILEESLLNGDQVGIEQIVKVSFDHLSPAPVKKCFAYCSVFHQDTRLEQDLLVEHWMAEGFLQPDSQNQMMEGIGHEYLRTLLQTSLLEEVYDGRGTWYKMHDLVHDFAKSILNRNNSNQDRYLAVYSSERINENKTASLRTLFWKGGIADDMLSEFKSLHVLKLFGADVKELPTSIGKLKHLHLLDISDSMITALPESLCKLYHLQTLRIGKLEEGFPKKMSNLIRMRHLHYDDDATRREIQMPSGIGRWTCLQTLEFFNIGRQEEGHGIQELGTLQDLKGYLEIKNLELVNGKDDAELANLSRKPNLHRLVLEWGNRDQESDKCDGDVLEGLQPHPNLEELQILNFMGDQFPQWFMNLTSLVELQVQDCTRCRELPALGQLPSLWSLHLIGLENTTCIGPSFYALKILSLGSMKNLEEWKDLHEVMDVFPVLEKLYIRDCPQLTTIPTPSRFPSLDVLEIRENCNVLLVEEVLSSITNLSSLRIDGCDSLSTDMLERLCLFPSLQSVELRYCPSITTLRGMSCAACLKRLVVNGCENLRELPEDLYQFQALERLWISGCPKIDSFGSNPNKGQKSLLKSLEEFNIDECNGLKRLPAEMFESCTSLRELGLRFCSNLVSFPLDLRRTPSLKSFWLAWCPKLITELPSGFGCLTSLRRVLIGGISDYSVMEFDWAGLASSSKLQ*
>Cc01_g05660
MAELFVPKIIDQLGDVVVKQLGEKVNLLMGVEEEVGNISSKLATIEKVLHDAERRKLKEKGVAIWLEKLEGITYEMDDVLDEWNFKIQKPKNEGTHQNARMQPSCLPIRSNIASKIKKINEQLELTLKEADQYKFISSGGVPDSQDFQRIMTTSIIDESEIYGRASDKAALLDQVLPESSSQGRDRVQIISVVGAGGSGKTTLAQLLFNNDKVKNQFELRNWICVSDPFDQKRIAKAILESAGRSSHEMSELDSLIRLIKETFSSKKLLLVLDDVWTEEDSKWKPFKDSLKDGAPGSVILVTTRSLRVARVVGTTHTHPLGLISDSDCWLIMQRIAFDGRSEEWCRKVESIGQKIAEKCKGLPLAAKMIGSLLRFKDSIQQWQNILDSEIWQLKEAAVDLFPHFYLSYNELSPELKRCFSYCAVFPKDHDIDVEELIRLWIAQGYVRSNRRGECLELMGLEYFNNLAMRSFFQELEKDSDIFLREYMKCKMHDIVHDFAQFLTKDECHVLGGIDYEQGTRGNSSSERPRHLTWLGTEEMLSSPVLDIGRLRSFIALSPETVPLDLFHSLNCARTLILRDCHLRKVPVELGSLIHLRYLDLSGNPFKALPEAICDLYYLETLDITMCDKLLRLPQRIEGLVHLRHLVNYGTYELLQMPQGLGKLTSLCSLTQIIAKSNFDDLAILKDLNQLERLRIIIDGEADFGSANFGGKIYMRELFLGFNCEFKTACWLDSMEPPPNLQQLALLGYPGAQLPIWLVTESLINNLKKLTISFAGNLSSLPNLWKLSSLEELRLFVVHKLEYLGKEFFGITEVLHENIYPNLRKLSLANLSNWTIWEDLSEDDEKVDVSIMPCLEELEIVNCDMLKALPHRILGKIPSLKSLEVRHCKKLRKLYSDKIRDDWMKISNISRVVISRY*
>Cc01_g06910
MDDEIFSIGIYGMGGVGKTTLATHVHNNLLKEAKFSGHVCWITVSQEANIHKLQKDIAKFLPVDLSCEDNDRKRAAQLFQALKRRRNFVLILDDVWTHFDLENVGIPLRVDGSKLIITSRSLDVCRAMGCQKEVKVKPLCYQEAWTLFLEKLGCCRPLPPDIEEIAKSMVKNCAGLPLGIITVSGSMKGTDDIHEWRDALEELEDPVARQDCEVFKILHYSYSRLRDQRLKDCFLYCSLYPEDCEIPRDELIASFIRERLIDKRRTRQAEFDQGHALLNKLENACLLEGVVKIKEDDTEAKYVKMHDLMRDMALKITKTKPKYLVKAGIWLRDVPDKSEWKEDLDKVSLRFNVVSSIPLGISPYCPKLSTLSLWGNELTSIPCSFFAHFGALQVLDLSCNRSLEEQPNCISELERLAALLELDLSDTKISDVPEGLERLVNLKCLNMVQTNLEMISEGIISKLSCLQSLGIPRQVSVQVEELESLKQLEEFIGGFPEANSFCRFVRSRQRFNRPSFYVIQVGSGLLKGLSGHFQQMASKRVVFSFTNVNPGGKKRANILPDDIQELEICACQGLGSCLNDTFAEFNTQARGLTHCLIEGSSEIRSLLKLSSSEDQFVIKGQNSACAPLQNLKHLRLICLSNFNGLFEWDSVANAIPPPSTFSCLRSLFIDRCGKLKKLFTPRLLQSVQSLEVLKVWGCNELEEIVSNDEEGYFSFTSSSKDSCSRSTISCLPNLKKLAVLGDPKLRNICKGLLICNSIERIEVISCRNLESLPPFLPSINGQPSAPPALKVIQISLLGWESLKWENPYMKKILQPFVRYGEF*
>Cc01_g07510
MVHTCVDTVLEDLEYLEKGLFFDRGDLVEKLKVELRFLRTFLWCSSGWRNCSDGGYLRSHLMNIESVLRKAGEDLSFARDRAISGSLNEKLDHVVDDLLEKVEAFKVEIGEDFIDWAKHSLEPNNAMSGEVLVEFFDCVLVNLKDLLKFEGNLILSLKEQISALEVKLRFLRNFVIFTNRQCSGYENIGLFFTSIEDAANKVAAITYLCCLQRTAESKGEVNEMLSDLLVKIKPSTSDIIEMFVGILKASKISRSDIYVVGEVVVNFVNFLLEILRPANDQVEQLREGLILIMAFLIDPPENYKWEGKQISSQTDAVVSQVASLCSFYADKTEGQIPVEKDQLLADMIEKIAGIKTKVGEIFPEVSGPPSSFFPRVDKLGIVDSFLRNLMGLLESRANSIVFLKHQFEKLLSDLEFLRAFLVDTAKQQNELEDLVYMWSYIAGVTNEVEFVIDSFLVGDYPVWYYKLRVSVAVDVIELIKSKVRAFCDHHNHNLYLQKSMSSDPVLSEVNSPKIDGTLVGFLDEAETIRVKLTRGGMQLDIVAIVGMAGLGKTTLAMRLYHEPSVARHFHVRAWCCISQVYEKRDLLLTILNQIIELTDQIRGMKTEDLDEVLYKSLKKERFFIVMDDMWSTGAWDDLKRSFPDDRNGSRIMFTTRHREVALEAKSDCDPHALRFFSDGESWELLEKRVFQQQKCPEELVELGRQIATACKGLPLSIVLVAGILARTQKRKDWWMQVVDSLSSKLVGEMEQCKDILGLSFKHLPDHLKPCFLYFGALPQGEEIAIRKLIRLWAAEGLVCNNDVAEDYLMDLVNRSLVIVSKRRSKDHGVKTCHVHDLLHDYCVARAKEECFLMHIFDDDVREPDLSDLICQFEGHMAPDIVEYDVRRLSVFSTWERFRNRMPCGPRVRSLMFFSANVTSQFKYQSSFSSHISRIFNNFKHLKVLDLGRINVGDSFPGQVEKLVLLRYLALRGRIKSIPSSIANLWNLETLIVKGLKGEVTLPDTILEMASLRHLHINNRVVFSLDDSEPGDTSQSNLETCSTLSLSHGICAEMIIRRLVNIRKLKSIFFESWNDLANCNRFPVLHCLSRLESLKLLYHGSIMFPCEMSLPLSLRKLTLSKFRLPWDEMSTILKLPNLEVLKLLHRAFEGEQWNMGDAEFLKLKFLKLDTLKLVQWNASSDNFPCLEQLVLQKCKQLEEIPSSFGDIATLEKIEVQWCSISASKSATDIEAEEPDIKVLIHPPLVESSSE*
>Cc01_g07920
MSSLYMHEMEVDLLIFPLQDKIRIIEAELAANSTEAAAFDSPSIMVEEFKRGKAGLLEINNNEHSSEALKAAKLSTVLRSQGTPSMFNQEVVGYKDEAEQLICQLTRGSKQLDIVSIVGMPGQGKTTLANEVYRDALITCHFHIPLEAKPTAKSLPLRQLTDDESWELLQKKLAERNGHPPVKSVLGRHIAKGCKGLPLTIVIIAGVLATLDQDGWEEVAEMLSSKVVCGTEQCMDILELSYIHLPKHLKPCLLYFGAFLENQEIPIWRLMRMWIAEGFVHKTDLKSLEDTAEDYIMDLIGRSLVIVSKQKSTGTVKACRIHDLLHEFCVTKAKEQKFLKLRHCYAEILNFDEPSSTHRLFVYTNGENFERSRLFCPLLRTLLVSAQSHEPKIQSNFHFVVRIFKLLRVLDFVKINLGSIFPGEIALLVQLKFLAVRGTMKYIPSSIANLSRLETFVLESWHHSLSLPDSIWNMQTLRYLHARGSFFNLSLAKDNDDSSSDLYNLHTFSALKLILGQNVNKIIAKFPNICKLKCRFKETKESVGEWSKIVVMDFLTRLESLNLSFGLVDENPYEFHLPLNLKKLTLKKFPWSIISTTRKLPNLQVLKLVGAKRGGTEIWNMEEGEFPKLRFLKLVSLHIVRWTGSGDHLPCLQKLVVERCGKLEELPSCLGYIPTLEKIEVRQCRPFVRSLVHEIGEEQMSGGNEDLKILILEEIEDSSSSDSVDGRYVLFCIIAHYKTSLAIVVETNCIFVKKRCCILRVMKNKNSVMSSSIDA*
>Cc01_g07930
MESRKLWMDCIIVIDSTSQKLRSLVRRRCHFSRDNQGLNELMVELRLVKTFLVCARELAYFWFSLGYPENSKLGLFYHLLRRLENGLPRIDPAGAASSCGDTLENVKQEISDAYVEMLNSVWLPVFLSEYRWRLLDYEPSLFRGRELYSKLLDCLLKSSSPRIEEFMEFLDSLLENLVDISFMGEACDSRFETLFEPLFEALQEKLVFLKNFILFARMQGKLDEAQKELMKHCGVVALSAAHLCYAFWFFRDDDEVLGGVELNISLSIEKIKPVYHEVRSAYIGVLKFQSASLTLSTQSDMFIVGDFVDSLLGNLWELLQNCPAAFMVSLKHQMQALYDGLRFLRNILKKQQEKYDGLDGRTKDLVGAVVNDAGVAIFSLYQKGIEEVLAKEIDATIFCLLDKIELIKEEVEKKHPLALKFDVSTTNTLELIDLLLENLKELASCKVDAVSFAEDRVNFLRSYLKKTVKHPTRHPNLHLQNMQEDLLFLRSFMENNLEQLNQNEKLPIETMQNDLVFLRSFLENNREQHNQHEELQAIWSQVIEVAHKAEFVIDSLVVGDVSFYSLMLLDNITEEIKLVKSEAQNATTISKHVTSQVTKSPRDMPSQSSISAINEVVVDLKDQEQAIIDQLIGGSKQFNIVSIVGMPGIGKTTLAQKVYHDPSIISHFHILAWCCISQVYSKKDLLLEILACIDEKDEYAERNENDLANTLRKHLKQKKYLIVLDDVWDTEAWNALKESFPDDTNGSRILLTSRNHEIPGKPHLLRLLTEEEGWELLQRKLEITREEGYPPELDVLGRQIAKNCNGLPLSIVIISGILATLDQDGWEKVAERLSSNSVVGATGQCKSILELSYVHLPDHLKPCLLYFGAFREDQEIPIRRLMWLLVAEGFVQKNELESTEKIAEGYIMALINRSLVMVGQRRSTGGVKTCRIHDLLHVFCVGKAKDQNFLHLVQGYDEFLELDELQHPRRLSIYCQPKQFAKSRIFCPHLRSLQHSTSGVRRREVSYSLSSIHQMKLLRVLDLGHISLGFTFPNELCLLVRLRYLAVLGRMNIIPSSLANLLDLETFIVTTYYSGGGLSLLQDAFWNMQKLRHLHVRGALIDLSLANDNPESSSVLYNLDTFSTPKLYVGQSLDAMIRKFPNIRELKCCLLESEESTSDSIKIVAMDSLRQLESLKLLLSQVSAHHIELLLPSNLRRLTLVDFSWSLLSSVGQLSNLEVLKLIGQSDGDGVKEWDMEEGLFPNLKVLKLKSLNIVCWKGSGDNFPCLEKLVLEDCVELEELPSCLWETLTLQLIEVHGCLYSTGDLARDIMEKQMDYGNEDLKICISGEIEDTSSWSD*
>Cc01_g07940
MASDIIATVLLDLELLVKDFGVEYFRVLDLKAELRLLRTLFWCAREWNYDLYSKPGNNNNLASFLTSLEPAVEEKILDLYNDCLSEERFRELGLNSHLIGLKQEQFFPLEQGTYSYGRSYMGEERFSYDQGFMGMGSNASFNLLKGKDKYSYGLGGEEVWTFDWESKFDHKVGEIRTTCIYNSKQEISRSYINLLDYYNSLQNHSSWGPKIMEFIDFLLVNIEDVQTWVRVDDQDVRDLLEALKEKVAFSKNFIRFAEWRGFEYGRLEVLFMRLQVVAIDAAARVFHMWAFYPYDYKEARDNKMRLIFSELLQKMEAVDPQIRETYIQVLLSGSPHARTLEIEEHILGDFVDSLLYRIWEGLTHSITCVVSLEDQMPILYEGLRFLRTILKKYFEKLPNKVKDLIRAAVSEAGIVICSLFVQGLKEGLAKEMDSALVNLLGKIKLIKVVTSALIFPKTDELGFMNFFLQNLKDLPSCKVDSNVFASNEIQTVLDDLISLRSLLENNLEERNQDEKLQALSRHAVEVAYKAQLMIQSLVVGNDPDYSPMIFGPLTEEINFIKMEALKLGDNRCSMASQKPIRSSDSLPSQGRTPAINKAVVSLNDEAKKIIDQLVRGSKQLGIISVVGMPGLGKTTLARSVFNDPSVTRTFHSHAWCIVSQVYTKKDLVLQILGWIVPELSDQYLNKSEVDLEEELKKRLMKNKYLIVLDDVWDADAWSGLERSLPNDANGSRILLTSRHPEVAKKINPNCEPHPLRQLTDDESWELLQKRLSCRDSYDEKLGREIAKNCKGLPLTVVIVAGILSNSGQDGWEEIAGRLSLNTLSITEQCMDIIKLSYRNLPDFLKPSFLYFGAFPVGQEIPFGKLMRLWIAEGFVQKSDGKSLEDVAGDYVNDLIGRSLVMISKERSLGGIKSCRVHDLLHEFCVVTAKKEKFLSLVSGYDELLTFNGQCNQQRLCVYSLQEHFERSRIFCPSVRSILFFPLDNAYGPKHCRLLFNLCIFKLLNVLNLEQIHLGFCFPSETLLLVELRYLAAQGEFDSIPSSISNLSSLETLLVKSHSTAVLPDTIWNMQKLRHLHGGFSLLGSSLATENLEMSSVLHNLETFSVLRLSFGQSIEKILRKLPNIRRLKCTLFESGKSTGDCNRTVAVQFLSRLQSLHLSSSFGRVKYHSELHFPSNLRKLSLSYLHSSIIPELRDLPNLEVLKLLSIHCEENTWDMEEEWELPKLRFLKLGSLDIVRWTSTSDHFPCLEKLVLQQCRKLEEIPSCLEVIEPLEMIEVRHCPVLDRSLLLKIEEEQNSSGNYDFKIFIFQ*
>Cc01_g07950
MKYQEKFDGLHEKVKDLIRAAVNEAGIIICLIFLHVLKEGLAKEFDLALLNFVGKIKLVKVVTSTFIFPRNNELGFMDFLLENLKELPSCEVGSIAFAKDQIQTIREDLASLRSLMEISVDQSNQALRRRVMEAAHKTQLTVKSLFIGDIPDFRSPIIFDSIREELKEINLAKMEAMNICDNKYRLEAHSVSRTTNKVRVRLEDEATIIHKLTRGQKQLGFVSIVGMPGIGKTTLAQNVYDDPSIRCVFHIRAWCAVSQLYQHKDVLLQILSCIDPDLFEDQLQRKKHHSGDEYSKKNEDELEEKLKQRLMKIRYLIVLDDVWSSEAWNALKRSFPDNANGSRILLTSRLPMVALEINQNVTIHHLQRLTDKESWELLQKKLPEEKGFPLAHSDLGMQIARHCQGLPLTIVTVAGILARLEKDDGWIEVAERLSLSAVCATDQCMDVLELSYQHLPEYLKPCFLYFAAFPEDREIPSWRLMSLWIAEGFVQESEIKSLEDVAEEYIYELTSRSLVMVSKERSLGGVRTCRIHDLLHEFCLVKAQKENFLQFLHGDDKLFTFDEPRNLQRLCIFSGQDIFADSRLCSTRVNSLMFYAQEDEMLRSGFPKFLFLFFKRLRVLDLRQFCLHGELPSEIELLSELRYLAIHLSANSIPSSVGNLSHLETFIVQADGNVLLPDTIWNLKKLRRLDARNGFTFNWAEENLGSLHNLDSISVLVLSSVQSEKILEKFPNIRRLKCRLFKYEEYNGDCNKIVAMGFLSQLESLKLDHPRRYHLEFRFQLMNLKKLSLSYFHWSEIPMIGKLCSLEVIKLDHEVSPQGTWDMEGFEFPQLKYLKLERLRISRWKCSSDQFPRLRKLVLVQCWRLKEVPSCFGEVSTLETIEVHGCSDSVVNSLWEIEKEQKDSGNEDFQIFV*
>Cc01_g08050
MLFDEVAEGIKRVKSEAQEAAKSLRHLTPQVSSSGSISTVDKAEVVLQDVEQAVIDKLIKGLKQLDVISIVGVAGLGKTFLAQRVYRDPRITSHFHIQAWSYISQTYCKKDLLLQILACIDQKTQFSEKDEYQLALELWQCLLRQRFLIVLDDVWDIEAWNALKSSFPEKNNGSRILLTSRLTDIVGKPCNLRTLSESESCELLQKKLAVIREGGYSQEQNLLGWKIAKTCNGMPLSIAIISGILATLGEAGWEEVAKMVSLTAMVGATEQCRRILKLSYRHLPDHLKRCILYFGAFREDQEICVRRLTWLWIAEGFVQKSESECLEKIAEGYIRALINRSLVMVGQRRYAGEVKTCRIHDLLHVFCVKKAKKQNFLQLVRGYDEDLTFDEPYNPRRLSIQAQPKHFIKSRIICPQIRSLLYSSRDFGVRQLRCNFRFIFLLKLLNVLDLENISLGSDFPRELWSLVQLRYLAVLGWLKNGIPSSLEMLSNLETFLVRTKDDVGLSLLQDTLLKMQKLRHLHVYGALIDIRLANDNLESSSLLNNLDTFSTMKLYLGQSMEKMIRKFPNIRQLKCCLVESAEFTADSNRVMVMNFLSHLESLKLNLGKVTMHCVELYLPSSLQKLTLEEFSWCIISTIGKLPNLQVLRLNRQADGEEKQDKEIFFPKLKFLKLKSLKIVRWKGLGHCFPSLEKLVLDDCKKLQKLPSCLGESPLKLIEVHRCPNLDRNSFEGIEEQQMDYGNMDLKILISEEFEESSSWSVGDSDGWLPEEIDESSSWLEIQTDGQANDHLP*
>Cc01_g08070
MDYRRRQQDSKYCPEIILEKLQLLGDEGVFSKDDGSFRMLKRDLEELKDFIPNARALEDSFFSLVEFVHPNGQQFYSYFGLDQDFSRFHLIGEDSSLRDFLKNFMQQVRCLEESVHQSRMLFSPFHVGEAATFRDILKNFRQDIGCLEDSIHQNCKVFYSLLLKDGLPPTGGSCFQESLENLRQQIRHLCEELWNSMVQFFSESAEIYSKLLLEHGWTGEWYSSILDRLQGEHSSWTYELMRLFNSFREKFCCFLRVARLRDSRLGLVVAIFERDLKALNVSSDYLWNWAEGFINEQNVVVALFATHLCCLLFRGDNQAFDGTDICLSTNTMTCIDSILDFCKDDHALNELNVELRLVKTFFLCARKLCNPSMAGLLEDSVNENGQQFNSFLLQLEDGLHPRELAGAASNFRRILKNCRQKISKMYVEMLDSLLKSVSQGRDRYDYCNKSHNSYLESFLESSSPSRDEFLEFFYFLLENLEDIVIWGEACDSRLAKLFEPLQEKLVFLKNFILFASLQGKPKRNLLEHCAVVALSAAHLSYICWSSKYENQELDGLGLKISELIDKIKPADHRALLTYIRVVESGSTSPTLSTKKDIIIVGEFVDSLLGHLWELLLNCPPCLMVSLKHQLRMLYEGLQFLRNILTKEKCDGLDERIKDLVGALVNDAGLIIFSLYQNNIREASAKKIDIQLFCLLEKIKIIMAEVEEKYRVVSNFKFLTTNALGLLDFLQEKLKELASYEVDPLFSFAEDRVHLLRSYLKNAMEQHNQDANLQAQTIQEDLLFLKSFLENNLEQHTEKEKLHIQTMQDGLLFLRSFLENNRNPRNHLEELQALRSRIMEVAHKTEFVIDSLIVGDVSFYSLMLFDKVTEEIKLLKTKTREFDCIKAQKPTNSSRDVPQGSISQYLKKMMILAVQILFMIFHSLCNFFKTAGSKWTGAFHQVPSQGNISTIHKTSVYLKDQEQAIIDQLIGGSMQLDIISIVGMPGLGKTFLAQRVYHDPSIASHFHILAWCCISQVYCKKDLLLGILGCIDPKAQYSEMDEDDLAHKLCNHLRKQKYLIVLDDVWDIEAWNALKISFPDYANGSRIILTSRHHGITGKPHHLRALDEEESWELLKKKLSITIEGGYPVELSVLGRQIAKNCNGLPLSIVIISGILGTLDQGRWGEVAERLDSNSKIGATEQCKSILELSYIHLPDHLKPCLLYFSAFREDQEISVKKLIWLWIAEGFLQKKESESLEKLAEGYLIDLINRSLVMEGQKRSIGGVKTCHIHDLLHVFCLGKAKDQNFLHLIQGCDGFLNFNEPHYLYRLSIHSQPKHVAKSKVFCPHVRSLLHSSRGIGSRGVSYNLSFVCHLKLLQVLDLEQISLGFTSLCELGLLIQLRYLAVSGWIKCIPPSLENLSNLETFCVTTYYSDFVLSSLEDIFWKLQKLRHLQVRGALIDLRLEKENPESSCMLYNLHTFSTPKLYLGQSMEKMMMKFPNMRRLKCCLLQSEQSSSEGTRIAAMDSLSQLESLKLLLGKVPANCIEFHLPLNLKKLTLEDFSWSIICTIRKLPNLEALKLIRQADGEKEWDMGDIEYMEEEEIFPKLKFLKLESLKTVRWMGSGEHFPSLERLILEGCAELEELPCCLWETFTLQLIEVHGCLYSAGDLVRDIKKQQMDYGNMDLKILISEEVDESSSWSDGDSDGWLPEEIEESSSSSEIHTDGQANDHLP*
>Cc01_g08110
MEIDLKLFCLLEKIKLVNAEIEKKYPVASRSKFPTTNALQLIDLLLEKLKELESCEKNLEQHIKNEKHQLQTMEDDLVSLRSLLEENGEQHNHQEDPHALRSHVIEVAYKAEFVIESLLVGDISFYSLQLFDDIAREIKLVKSLAQEATKIPRHLTSQVRSATSGASYQVSSSGSIPTVDKAEVVLQDVEQAMIDRLIKGPKQLDIISIVGVAGLGKTFLAQRVYRGPRVTSHFHIQAWCCISQTYCKRDLLLQILACIDQKTQFSEKDEYQLALELWQRLLGQRFLIVLDDVWDIEAWNALKSSFPEKNNGSRILLTSRLTDIIGTPYHLRTLDETESCELLQKKLAAIREGGYSEEQNLLGWKIAKTCNGMPLSIAIISGILATLDQTGWEEVAKMVSLTAMVGATEQCSSILELSYEHLPDHLKQCILYFGAFREDSDICVRRLTWLWIAEGFVQKSESECPDKIAEGYIRALINRSLVMVGQRRYTGEVKTCRIHDLLHVFCVKKAKKENFLQLVRGYDEDLTFDEPYNPRRLSIQAQPKHFIKSRIICPQIRSLLYSSRDFGVRQLWCNFGFIFLLKLLKVLDLENISLGSDFPRELWSLVQLRYLAVLGWLKNGIPFSLENLSNLETFLVRTKDDVGLSLLQDTLLKMKKLRHLHVYGALIDIRLANDNLESSSILNNLDTFSTMKLYLGQHMEKMIRKFPNIRQLKCCLVESTEYTIDSNRVMVMNFLSHLESLKLNLGKVTMHCVELHLPSSLKKLTLEEFSWCIISTIGKLTNLQVLTLNRQADGEEKQDKEEFFPKLKFLKLKSLKIVRWKGLGHCFPSLEKLVLDDCKKLQKLPSRLGESPLKLIEVHRCSYLDRKSFEDIEEQQKDYGNCSCPLVLTNFYQKKCKLSVMEEVLPGGASFLQNTQTILHKLQLLVDEGVFFGEEDHFDKLKGELEEVNKYFLAAWKLEISFKSLVDFVCDNRERIYSSSELDQASSSFDSIAAASIFGDFLKNFRQQTRLLDDSVHQGWQGFYSLLLKDGLPSTVADRESIVNFGQQIRDFYKRMWDSMVLLFSESRTRYLQQRWDNDWTGGWEEMSYWKSDVIDLFTSFQQNVEDILCLGRRCDSRFAEVLKPALIYSTLPQGHPIKRFPFVKHFSSGWVNRLKFIKRFPFVKHFSSGWVNRGNLSYDWVNRLEYIERFPFAALFAARLCCWVLRDGIHFVWESRSLTPSTEAMTCIDSIIDFCKDDHDLKELKVELSLVKIFFLCARKLCYSSTRTEIFRDSVRQNCQQFCSFLAQLEHGLPPSELAGAISNLRRILKSYRQKFSELYVEMPDFLFKRYGYCSEGRNSYVDSLLKSSSGLRDEFMELFNLLLENLEDIVIWVNACDSSLAKLLEPLQEKLVFLRTFILFASLQGKPKRKLLEHCAVVALSAAHLCYICWSSKYDYQELNWMDSKISELTDKIKLVDHRAHHTYICVLESGTTSPTLSTEKDVIIVGEFVESLLGHLWELLLNCPAYFAVSLKHQLRMLFEGLQFLRNILNKEKYDGIEGKIKDLIRAVVNDAGIVILSLYQNDLREASAEEIDVKLFCLLEKIKPIKAEVEEKYPIPPKFGFPTTDALGLIDLVQEKLKELASCKVDPIFSFAKDRVHFLRSYLKNAMEEHNQDAKHQAQTIQEDLSFLKSFLENNLEQHTEKEKLHIQTMQDGLVFLRSFLENNRDQRNHLAELQALSSHVVEVAYKAVFVIDSLIVGDLSYYSLMLFDDVTAETKLLKTKTWEIDSIEAQKPADSLRDVPSQGKKWSGVFHQVPSQGAISTINKVAICLKDQEQAIIDQLIGGSLQLDIISIVGMPGLGKTFLAERVYRNPSITSHFHILAWCCISQVYCKKDLLLGILACIDPKAQYSEFDEDDLAHKLCNHLRKRKYLIVLDDIWDIEAWNALKISFPDHTNGSRILLTSRHHGITGKPHHLRPLHEEESWELLQKKLSVTREEGFPPELTVLGRQIAKNCNGLPLSIIIISGILETLDQGRWGEVAEKLDSNSKIGATEQCKSILELSYMHLPDDLKPCLLYFSAFREDQEISVKRLMWLWIAEGFVRKKESERLEKSAEGYLIALINRSLVMEGQKRSIGGVKTCHIHDLLHVFCLGKAKDQNFLHLIQGCDGFLNFDEPRYLHRLSIHFQPNHFVKSKIFCPHVRSLLHSSRGIGSRVVSYNLSFVCHLKLLQVLDLEQINLGFNFPRELGLLIQLRYLAVSGWIKYIPPSLENLSNLETFRVTTYYSDFVLSSLVDIFWKLQKLRHFQVRGALIDLSLGKENPESSCMSYNLHTFSTPKLYLGQSMEKMIMKFPNIRRLKCCLLQSEESCSESTRIVAMDSLSQLESLKLLLGKVTANCIEFHLPLNLKKLTLEDFSWSIICTIRKLPNLEVLKLIRQADGEKEWDMGDMEEEEFFPKLKFLKLESLKVVRWMGTGEHFPSLERLILEGCVQLEELPSCLQATLTLQLIEVHGCLYLAGKKVQGIKKQQDDYREEDLKIVISDEIEESSSCSDRDSDGWLPEEIDSS*
>Cc01_g08120
MAYKADFVIDSLRVGDISFYALLLFDNVTSEIQLLKAKTLVVDGNENVIKAQTPTKHLRNASSQEMSMLSGACLQVSSQASISTMNKAVVDLKDQEQAIIDQLIGGSMQLDVISIVGMPGLGKTFLAQKVYHHPSVTSHFHILAWCCISQTYCKKDLLLGMLSCIDPKAQYSEMNEDDLAHKLCNHLRKQKYLIVLDDIWDIEAWNALKISFPDDTNGSRILLTSRHHGIIGKPHYLRPLDEEESWELLQKRLLTREEGYPPELNVLARQIAKHCNGLPLSIVIISGILLTLDQVGWEEVAERLNSNKKIGATEQCKSILELSYIHLPEHLKPCLIYFAAFSEDQEISVQRLIFLWIAEGFVKKSESENLEKIAEGYIMALINRSLVMVGQQRSIGGVKTCRIHDLLHVFCLRKAKDQNFLQFMRGYDVLHKVEEPYNLCRLSIYSQPKHFVKSRIFCPRMRSLLYSSRGGGSHEVLDHLSFIFHLKLLRVLDLGQISLGSAFPTELSLLVELRYLAVLGWFKDNIPSSLEKLSKLETLFVTTYYSDVGLLLFLDTLMKMQKLRHLHVCGALIDLRLANDNIEYSSILYSLDTFSTVKLYVGQSMEKVMGKFPNIRELKCCLQQSEESSDDSNMIVAMDSLSQLESLKLVLGKVASHLIEFHLPLNIKKLTVEDFSFRTIATIAKLPNLQVLKLLRQADGANEWDMEGMDEEEFFPELKFLKLEDLSMVTWRGSGLHFPSLEKLVLEGCKELEELPSCLWETLTLQLIAVHRCLYSAGDVVRDIQKQQIDYGNKYLKILISEEIEDTLSWSDGDYEG*
>Cc02_g12220
MKNDRLRTIVLIGKPGVGKTWMARKLSDRAIREGLFDLNLWLSLNRHYDSITLCKSIAHQLSLLPVSDEWKFEESSENFNENDINHEQKKEYLRAKTLEALEQKRFLIILDAEGSQMTSHDILRELKNLQLLDGKESYKFLITSTQHRDDRGPEGETKTINVECLSENESLNLLQKLVDTKVYKLSRIKDLAKYFLGKRQRFPFEVTIMAKVLNHFGQNESGICHLESIKENNVEGCNVLQLLTYGYELFPRNILIDFCWIGNHFLRKRGSFYFGELISYWILEA*
>Cc02_g26510
MTGMEAAILSAVVSPIAKKVFELVSSLIAGKFHLHQGVEEDIRDLSSQLTAILAVLEHAEELQLDSPPIRDWLGKLKEVLFDAEDLLESFQTEALLWQRQQQARNVHPPFSASQLFMKLNVAQEIKKVLLRLEKIGREKQNFQLDAHAIDSGASSTRPSVSRNTGFIVAESDVVGRDDDKDRMINLLLSEESDRQGHVSVAPIIGMGGIGKTTLSQLVYNDDRVKSHFEFRMWVCVTDVFNYTKVLKDMIEYHTEIKYNDISSLSNVQLESRLLEFLKGKPYLLILDDVWPESFDWSDLQKLLKHGGKGSRVVVTSRSSHVANLMGTLPPHFLELLPEDQCQFLFEKIAFGPGGAKRTEETEEIGKDIVRKCKGLPLAIKVMASLLRGIDGARKWRNIQKHEIWEAEKHSDARKPQILPALSLSYNHLPAHLKRCFAYTCIYPKAYVFHKMDLIKVWKAASFILPRGQYSIEDIGEEYFDELLRRSFFQLSKVDNQETFRMHDLLHNLAESVSGPYCYQIKDNDPCNFYEKARHISLLCSAAEQPIMGIMEKSQKLRTLLSPSDHQKNFGQALDSIFQSLKYIRILDLSSSIMLELPESVGELKLLHYLDLSKTEIRRLPNSVCNLINLETLKLLSCLWLFELPKDLGKLTNLQHLELDDIFWYKLRTLPPGIGSITGLQNLHAFPVSREAGKGINELKGMLHLKGALHIKELENAANAGEANLKDKEDLVKVVFEWSNNRNGSPENAALDENIIEDLQPHPDIKEIQVIHYQGARFPAWIRDGQVKNLTSLTLNHCINCRVLSIGQLSRLQSLSLKGNLELEEWIDAPYHFLHRLKISNCPKLRDTPKIFLNLGAMKIKKCNSLKALPLIPSVMFLKLMHNLVLEDFNEHTPSFIKLLELKVIDCPKLPCLPEVFAPQKLEVSGCPLLTKLPTPEFSQRLQHLAIDACDDPTLVRAIPDTGSLYSLVISNISNLTSFPKWPHLPGLKTLYISRCNDLTSLSDETAASVPFEGMTSLELLSVRGCPNLVRFPDKELPATLKCLIISSNSGLTSLGPEEAFQNLTSLTDVNIENCPELHSLPAEGFSASLRHLLIEGCPELIKECQNVSGADCPKIQGIPDLEIEPLQVLASQNPQNPPAAWYHCLICCKGTRTIEDQA*
>Cc02_g26540
MADAISALASPTLKLAGKKLALLIQDEILTLAGFDKNVKTLKDKFMDIQKVIAVAEKGPRSSEVTGFLEELKDTTYDAENILDMLSTEVLIWNEMRQLNTCPSVALAPDWIFRLKNRSIVKGIDEIMERFDSILSRFSTTSSSAMHPGVVGRVEEKSEIIKMLKSSGNSVEGRVSVITITGMGGIGKTVLAQQVYNDSDLEGHFDVKIWISVSGSEGTINMSRIFDEIIDACATDYIPGGSLESKLQHSVGGLKLLLVLDDVWTENLEDWKKLEKGLLKAHNGTRVIVTGRTENVFGLSPQNVPIPHIPLEKLPHEECLKLFARNAIDGDESDLVNKGVKAIADGIVSKCDGLPLAVEAIGCLLRNKDLYKWSDILNNDLATVEEEFRDEKHRTLFVLSLSYFHLPPELKHCFSFCSIFPKGHEFEKDELVKLWMAHSLVQPSKLAETLQDKGRRYFDRLQELSFFQQKPESEKYRMHDYLHDLAELVSGKYSCMVKGENPSPIDPKTHHIALMCEKVEGASKSIEECKKLRTILMPMSRNSLTDFGETLGKMFQTLKYLRVLDLSSSSVAKLPKTLAELKLLHYLNLSRTKIKWLPNELCSLLNLQTLKLLDCPWLLGLPKGLSRLINLRHLEIEEAFWKYRCPRQPPNIGRLTSLQNLHKFCVGEAKKGFGIEELKDMKYLEGSLHIMELNKAERAAEANLKDKPRVQILELEWASETEREIARLKGKTPDEYDAEVLEDLEPHSSLTKLRVHRYCGNRTPSWLSMGKLQLLKTLILEGCQNLETLMLGRQENLKVICIKNMQKLRELPAQLECPLLHTLKIINCPDLIQLPRSIPKLQILKVKKCNSLKAIPPLIGSGTLVLVDNPVLEGFPGNYSVGFRDLGARLRRCMITNCPKIHGLPAKYYNSCRAPINSKLEIGECESIYFDRSLTQLAIDTCRSDTLLEAMNTISLHYLQSLSISNISDLISFPTKWEVKITSLYISACKDLEDLFDSEKSCKRSLPGLVNLCIRDCPKLSKFPEEGLPPKLELLVIQSCISLESLGPPDTLKDLTSLADVCIVDCPKLQSFPAEGFPSSLQHLRIGDSPLLTEKVSKNEKGRGPDWPKIMNIPYLEIDEVRPSPAPVFASCSQSLTCFKGH*
>Cc02_g28000
MAEAIPFGIAESMLLKLGSSAFQHVALISGVKDEVRKLSNTLTAIEAVLADADEQQEKSLLVQNWIKNLKEVVYDADDILDEFSTKASITEADLLGRVKNQVTQFFSSSNQLAFRYNMAKKIRKIRERLDEIAFEMAKFNFRVRSVNVRVENKEREQTHSYVLASSVTGRQEDKEEIVKLLMCSSDQQPVSPIAIVGIGGLGKTTLAKLVYNDERIVRNFGLRMWISVYNQFNLKSIMEKILACGIEFDNFEMEAEKNRVTEKLEMEQLQILVREKLSGKKYLLVVDDVWSENRDIWIQLSELLQGGRWGSKIAVTTRSQKVAFALDAEYTYMLQALPEDASWNLFRQLAFRKGQEDKHPSLVQIGKNIVKKCHGVPLAIRTLGSMLRCKREENEWLSIQENEIWELHDVMNILKLSYDHLPSNLKQCFTYCSLFPKGYVLEIKNLIQLWMAQGYIHQLGMGDQLEDIGLQYSEELQLRSFFQDVKRDDNNNITSCKMHDLMHDLACSVAKPECCVADSDGSNISERVHHVSFRSYLPASWTLPPSLLRVQKVRTLLLPFHYHTGCSIANVAFDQCLRRLRVLDLHNQRIQKLPRGVGNLKHLRYLDLSKNALTTLPNSISKLQNLQTLKLDRCYKLVELPNQITRIVSLRHLEISTCSKLTHMPLGFGKLTSLRTLPRFVIGKSSMSKSGGLNELHELNHLKGELAIMNLERVGNTRECEASNMKDKKYLCSLRLNWSRETNDDMYDDAVVMECLRPHKNLRELHISGYGDVKFPTWMSARITSVLPNLVNISIERCSYCQELPPFGELPFLRVLKLYSLNKLNFICHNSTSSSYFPSLKELVLFDLPLLSDWPRNSIVNQMREMTIEPQKIQQRNSMHEMQGFPSLTKLTIIDCPRLMSLPCPPSLEELVIHNITEELQRSLISVQAISLSSLPD*
>Cc02_g28600
MPVAELFLSPLLQVLFDKLAYPVLQSFARQQGIRAQLKKWSKTLELIQNVILDAEDKQITDRRIKVWLESLRDLAYDLDDIVDEITTEAFRQKLMEPDHSRRSKILKLIPTCQNFTPHSIKFNARIQSRIKTISAQLDELAKQKNDLNLVQHADNGGISGRSVVRHPTTSLNESHVYGREREREEILNMLLMTNETCKDDVCVIPIVGMGGIGKTTLSQLVYNDERVNDFFDLKAWVCVSEEFDVLAITQTIFESVTKVGSESKNLNMLQVSLHDKLSKEKFLIVLDDVWNEVYESWDLLSRPFQVGLPGSRVIVTTRNNNVASMVGSVPGYHVGRLTNDDCVSLLAQHARRDFEEHPELKGLGEDLAKKCGGLPLAAKALGGILRSKMSPEEWKEVLDSKIWDLPNEGNILPVLRLSYYHLPPHLKQLFAYCSVFPKDYEFDKLELVLLWMGEGFLQQPKGKKRMEEQGFDCFNELVSRSFFQRLSGSQSSFVMHDLINDLAQFVAGGTCHRLDDKVEIYEWHKVSEHTRHASFLRHEYEVFNKFQALYKVRGLRTFIPMPVQNVHVWPPFYLSNRILLDLLPELHSLRVLSLSGYSISELPSPICSLIHLRYLNLSGTSVTSLPESLSNLYNLQTLSLRNCRFISKLPETLGDLINLRHLDNANTEQLKEMPMGIGKLTSLQTLPKIVLGKACGLRLSELKNLSLLRGTLSIEGLQNVVDIQEAQEACLKNKPDLEEVQLIWSNKTDNSCDADVLDMLQPHRHFKKLKIDFYGGRKFPTWIGDPLFDKLESISLSNCVNCISLPHLGQLRELKHLRIGGMLGIKRIGIEFFMGNYPLEPAFPSLETLRFECMPDWEEWSWNDGEMQFPHLHQLTMFKCPKLTKISPLQLPLLHELDLEECTREVLDSFMDLNSLTYLKLESITGLSCLPRELTLCSSKLEVLEICNCNDFLKLWESGIGLQTLTCIRRLVIADCESLVCLVDNDQQLPSNLEVLELFRCATLCFLPPDLSSLMSLRELIIKNCPKLMTFPELGLPPMLRRLEIQACNALNALPNGISGLERLELKDCSSLRAWPAGNFPTSFKKFVIKNCEHLQPVSQEMFHQNSSMSLEDLSILNWQNIGTLIQYMHNFSRLVELYISNCDTLESFPDQGLPTPNLRILSVEYCSNLNSIPAEINRISSLVSLEVRSCPKLETFPKGELPSSLTSLRVWDSRKLRPLAEWHLDRLASLQEFSICGGFPKLVSFGDAEHLFPSSLTKFSIARFPSLKSVFKGLNSLTSLQHLSLMNCPKLHVLPCHKLLDRLWHLEISGCPQLRDRCLREKGEYWQRIADIPCVEIDGSYVYKQNPE*
>Cc02_g28660
MALIEVFLGAIIKVIFDKLASVDLKKLARSEGLDTQLKRWSQVLSLIQAVLDDAEEKQNMRIAVKQWLDDLQDLAYDMDDVIDEFSTEACRRKLMEAQGSTSKVRKVKIPSCCTNFSIKDYKFNRKMAPKVVEITRRLESLKEQIKILHLVDTVAKRPNKTRDRLPSTSLVESYVYGRENDKKELLKLLLSNESSDDQVVVIPIVGMGGVGKTTLAQMVYNDDRVNEVFDSKAWACVSDDFDIFGVTKTILKAITSGGCDYEDLNMVQVKLSEALTRKRFLIVLDDVWNEKYEDWDILRRPFLVGSSGSKIIVTTRHHRVASVMSSTAGYSLKELTNDESLWLLARHALGRTNFDRHPNLEGIGRSIVRKCKNLPLAVKTLGGLLRARSTPDEWTDILNSEIWEIKEDQSDILPALRLSYYHLPAHLKPCFAYCSIFPKDYEFDKYELVLLWMAEGFLEESKSSDLMEDIGDNYFKELLMRSFFQQSSSNSSRFVMHDLINDLARYVAGDFCSRLTDDVEENIKCTILDKVRYASFTSSWYEASQKFKTLQKAKHLRSFLPLPIFAEDGSDEFYIAKKVMAELLPELRYSRVLSFGGYAISELPDSISELIHLRYLNLSGTRLKLLPESMSNLCNLQTLRLGNCRELINLPVGIRKLINLRHLENFNTSQLHEMPSGIDQLTSLQTLSKVVVSKHGGFRLKDLGNLSLLAGSLAILELQNVTNVQEARDANLKNKRDLDKIVLAWNSEYDDSLSKVLQQDLLEALRPHTNLTSLEIEFCKGDKFSSWVEDSSFTKLVKVSLRGCTHCKCLPSLGQLPVLKDLSIQSMLEVKAIGTELCGKDCYWESSFPSLESLTFDDMPEWEEWTCLSSAGENKCHFPLLQKLCISGCPKLKSIPVLHRPSLSELKLEECSDVFMQFPSGLEDITLRSCYQLKNLWGSSNTINLVQLKSLVVSNCSRLSSLEELGVLPMLKYLEIESCSALQSLPTLSGLNTLEISGCSALSCLPVDKLLLPQLTNLNIRHCLKLSLTPEIVIEDTSTSIESLEIVGCPCLNLRTMLGSVYSFASLRSLYISDCDYHLDQLPNPSMEYLYLHRCKNISYLPSGLGRLRSLVLLSCSSPLLFPQGDFPPSLQILHIEAGENLQLKPLSEWGLNRLTVLRSFGIVGGYPDLESFSGSGDDGLALLPPTLRSVYILDLPNVKSLSTFLRGLSALTHLQITNCPELGSLPKESLSNPLQGLVIDKCPLLEKRCLMDRGDYWPMIEEIPCVVIRSDGTRYAEI*
>Cc02_g28720
MDDVIDEFSTEACRRKLMEAQGSTSKVRKVKIPSCCTNFSVKDYKFNRKMAPKVDEITRRLESLKEQIKILHLVETVAKRPNKTRDRLPSTSLVESYVYGRENDKEELLKLLLSNESSDDQVAVIPIVGMGGVGKTTLAQMVYNDDRVNEFFDSKAWACVSDDFDIIGVTKTILKAIKAGGCDYEDLNMVQVKLSETLTRKRFLIVLDDVWTEKYEDWDILRRPFLVGSSGSKIIVTTRHHRVASVMHPNLEGIGRSIVRKCKNLPLAVKTLGGLLQDQSDILPALRLSYYHLPAHLKPCFAYCSIFPKDYEFDKYELVLLWMAEGFLEESKASQLMEDIGDNYFKELLMRSFFQQSSSTSSRFVMHDLINDLAKYVAGDFCSRLTDDLEENINCTILDKVRYLNLSGTSLKLLPESLSNLCNLQTLLLRNCWRLINLPVGIRKLINLRHLENSHTSQLHEMPSGIDQLTNLQTLSKVVVGKHGGFRLNDLGNLSLLAGSLAILELQNVTNVQEARDANLKNKRDLDKIVLAWNSEYDGSLSKVLQQDLLEALRPHTNLTSLEIEFYKGDKFSSWVGDSSFTKLVIVSLRGCTHCRCLPSLGQLPALKDLSIQSMREVKAVGTELCGKDCSWEFSFPSLESLTFDDMPEWEEWTCHLSSAGENECHFPLLQKLCISGCPELKSIPVLHLPSLCELNNTINIVQLKSLVVSECSQISSLEELAVLPMLKYLKIESCSALQSLPTLSEDTSTPIERLEIIGCPCLNLRTMLGSVYSFASLRSLDISDCDYHPDQLPTPSLECLCLYRCKNISYLPSGLGRLGSLELLSCSSPVLFPQGDFPLNLKSLRIVAGENLQLKPLSEWGLNRLTSLEMFSIDGGYPELESFSGSGDDGLALLPPTLRSVIIVGLPNLKSLSTFLRGLTALRHLYIFNCPKLGSLPKEPLRNPLQTLKIDKCPLLEKRCLMDKGDYWPMIEDIPHVIIGSDDIMY*
>Cc02_g28730
MALIEVFLGAIIKVVFDKLASVDLKKFARSEGLDTQLKRWIQALSLIQAVLDDAEDKQNMRIAVKHWLDDLQDLAYDMDDSMKEQIKILHLVETVAKRPNKTRDRLPSTSLVESYVFGRENDKEELLKLLLSNESKDDRVVLIPIVGMGGVGKTTLAQMVYNDDRVNEFFDSKAWACRFLIVLDDVWNEKYEDWDILRRPFLVGSSGSKIIVTTRNQRVASVVSSTSGYSLEVLTDDESLWLLARHALGRTNFDRYPNLEGIGRSIVRKCKNLPLAVKTLGGLLRDRSTPDEWTDILNSEIWEIKEDQSDILPALRLSYYHLPAHLKPCFAYCSIFPKDYEFDKYELVLLWMAEGFLEESKASDLMEDIGDNYFKELLMRSFFQQSSSTSTSSRFVMHDLINDLARYVAGDFCSRLTDGLEENIKCTILDKVRYASFTCSWYEATQKFKTLQKAKHLRSFLPLPMYESTTSYVAEKVVAELLLELRYSRVLSFSGYAISDLPNSIGELIHLSKVLQQDLLEALRPHTNLTSLEIEFYKGDKFSSWVEDSSFTKLVKVSLRGCTHCKCLPSLGQLPALKDLSIQSMLEVKAIGTDLTFDDMPEWEEWTCHFSSAGENECHFPLLRKLCISGCPKLKSIPVLQLPSLSELNLKKCSVGIAKCFHNLTSLNQLHNLCNLQTLRLRNCRKLINLPVGIRKLINLRHLETFNPSQLHEMPSGIDQLTNLQTLSKVVVGKHGGFRLNDLGNLSLLAGSLAILELQNVTNVQEARDANLKNKRDLDKIVLAWNSEYEGSLSKVLQQDLLEALRPQTNLTSLEIEFYKGDKFSSWVGDSSFTKLVKLCGKDCSWEFSFPSLESLTFDDMPEWEEWTCLSSAGENECHFSSLQKLCISRCPKLKSIPVLHLPSLSELNLKKCSDVFMQFPSGLGDITLRSCHQLKNLWGTSNTMNFGQLKSLVVSNCSQLSSLEELGVLPMLKYLEIKSCSALQSLPTLSGLNRLRISRCSAISCLPMDKSLLLSSCSSPLSFPQGDFPPSLERLDIEAGENLRLKPLSEWGLNRLTFLERFYIRGLTALRYLHIFHCPKLGSLPKESLRNPLQTLQIDECPLLEKRCLMDRGDYWPMIEDIPFVRSENRQ*
>Cc02_g28750
MALIEVFLGAIIKVIFDKLASVDLKKFARSEGLDTQLKRWIQVLSLIQAVLDDAEDKQNMRIAVKQWLDDLQDLAYDMDDVIDEFSTEACRRKLMEAQGSTSKVRKVKIPSCCTNFSVKDYKFNRKMAPKVDEITRRLESMKEQIKILHLAETVVKRPNKTRDRLPSTSLVESYVYGRENDKEELLKLLLSNESSDDQVVVIPIVGMGGVGKTTLAQMVYNDDRVNEFFDSKAWACVSDDFDVVGVTKTILKAITRGVCDYEDLNMVQVKLSEALTRKRFLIVLDDVWNEKYEDWDILRRPFLVGSSGSKIIVTTRHHRVASVMSSTAGYSLKELTDDESLWLLARHALGRTNFDRHPNLEGIGRSIVRKCKNLPLAVKTLGGLLRARSTPDEWTDILNSEIWEIKEDQSDILPALRLSYYHLPAHLKPCFAYCSIFPKDYEFDKYELVLLWMAEGFLEESKASDLIEDIGDNYFKELLMRSFFQQSSSASSRFVMHDLINDLARYVAGDFCSRLTDDLEENIKCTILDKVSFLPVSGKYDGDFYIAKKVITELLLELRYSRVLSFSGYAISDLPNSIGELIHLRYLNLSGTSLKVLPESLSNLCNLQTLCLRDCWGLINLPVGIRKLINLRHLENSNTSQLHEMPSGIDQLTSLQTLSKVVLQNVTNVQEARDANLKNKRDLDNIVLAWNSEYDGSLSEVLQQDLLEALRPHTNLTSLEIEFYKGDKFSSWVGDSSFSTLVKVSLRGCTHCKCLPSLGQLPALKDLSIQTMLEVKAVGTELCGKDCSWEFSFPSLESLTIDDMPEWEEWTCLSSVGENKCHFPLLQKLCISGCPKLKSIPVLHLPSLSELKLQKCSVGIAKCFYNLTSL
>Cc02_g29750
MAAALVGGSLLSAFLQVLFDSMARPEFLNLFRNRTADDDLLRKLKRNLHTVGAVLDDAENKEIRNQSVKKWLEELHDTFYQAEDLLDRINAQTLRIKVETEILPCTSSGDKFLRKIMPEIETIVEGLEGYIEQINPLGLQVIQSRIQSHQQHETPLVDEIAIFGRDADKEKLIQMLLSEDANGDNIIVVPIVGMGGLCKTTLARIVYKDLRVEVSFPTRAWLSISEEYDATRISKELLRELDISFVDSDNLSSLQWKLGAGLTEKKFLLVLDDVWNSNYNQWDNLRSPFYSGSRGSKIIVTTWDQNVARMMAKERSIYHLDLEIARNPSLSLFLVGCSEEDCPSLFKKHALKIEMPMKMQNSN*
>Cc02_g29870
MAAALVGGSFLSAFLQVLFDRMATPVFVNLFCNRKADDDLLKKLKGELRTVGAVLDDAENKEIRNQYVKEWLEELHDTFYQAEDLLDRISTEALRIKVETEYQSSTSTCTYSGDEFLRRITPEIETIVERLEGYNKKIIPLGLQVLHSRIQSHQKFETPVVDESTFFGRNADKEKIIQMLLFEDADRDNITVIPIVGLCGLGKTTLARMVYEDSRVEMSFPTRAWVCVSEEYDPTRITKEILRELGISFGESENLLSLQVKLRGGLTKKKFLLVLDDVWNSNYNQWENLRSPFNGGSRGSKIIVTTWNQQVARMMAKERSIHHLNSMLEEDCRSLFKKHAFENRDGNENAELEETGNKIVTKCRGLPLAVKTVAGILRSKTTPEEWEEILLSEEWTQMDIPDGPMPALRLSYVHLPSHLKGKNPFFISKL*
>Cc02_g29890
MAAALVGGSFLSAFLQVLFDRMARPEFLNLFRNQKADVALLDKLKGALHPIGAVLDDVENKEIRSQHVKKWLEELHDAFYQAEDLLDKINTEALRIKVETEYQSSTSNWTKRRRKQIAILGLQVVHSGIQSHQQFEKPLVDETTIFGRVVDKEKIIQMLLSKDADRDNITVIPIVGLGGLGKTTLARMIYKDSKVTKSFPTRAWVRSDKLDSLQVKLQGGLTKKKFLLVLDDVWNSNYIQWDELRIPFKGRSRGSKIIVTTWNQQVARTMAKERSIHYLDSMLEKDCRSLFKKHAFENRDGNEHAELEEIGNKIVKKCGGLPLAVKTVAGILRSRKTPKEWEDILASEEWTQMHIPGGPMPALRLSYIHLPSHLKRCFAFCAVFPKDYQIRKEEIIQLWQANDLLGYPGENKRIENEGEKCFHELRMRSLFHQSTDHTFSMHDLVNDLARFVFGKYCLRLEDHQKGNATISGARHFSYHPTWYDTFHKFNLLRENKNIRTFLQLRTDPMKRLSNRFLEDTLPQFMSLRFLSLSCYENIVKLPNSYSGFKQLRFLNLSATGIKELPDWICSFYNLQTLLLSNCRQLEELPKNLGKLINLCCLDISGTPLKKMPPQMGRLINLQVLTAFVIGKDSGSTIMELGKLPMLRGKLILSGLENVSAGMDASMANMEGKEHLENVSATKPFPSLKNLTIWWLPEWESWHIPEGEVFNGLERLSIIGCPKLIGQLPQQLPSLQSLEISGCDNLFPLHPNQLSRLEELTVDACGSLSPSHVSRPPASLKSLEYKGSCNLELEISGGEGGGTLEGLILENCDTVKVKAEWLASFPMLKHVQIDNCKSVEMLSVAAAPAPGIGNQSGMTTTTTTTTTTTPSLTRLIISNCKKFMPLPQRMESVLPSLRSLSVFNCPEIECFSEGGFPSTLQSLDIDNCKMLMSRRREWGLEKLTYLTHLTIRGPCDEVESFPEEDWRLPCTLQDLCLDSLQILKVLNYSALQHLTSVQTLNIYSCPRLQSLPEEGLPASLTELHIANCPLLKPRLEWKKGQDWTKVTHIHRLVVDGQPIP*
>Cc02_g29910
MAVALAVGSSVLSAFLQVVFDRMATKEFVSLFQKRKKNLLQKLKLNLLALGAVLDDAENKQTRNQSVKGWLDELHDTIYQADELLDEINTEALRLEVEAEHRSSAGQVSVSTYSKSSSNDFLKKMMPEIEKMVVKLDWFVQQINPLGLQVVEQKIQSCRRLPSTSLVDETTVYGREVDKEKIIEVLLSESVNRFNVTVIPLVGLGGIGKTTLAQLVYNDKWVQDHFSIKAWVCVSEDYDATRITKELLGELGIPFSDMSENLNSLQMKLQLGLTQKKFLLVLDDFWNRDYSDWDKLKVLFKGGLQGSKIIVTTRDEKIALMMCKKESINHLDLMKEGDSWSLFKKHAFENIDGNQSSELEQIGKKIVKKCGGLPLAVKTVAGLLRSETTAEEWKDILVSEVWSQTDNQDGILPALRLSYNHLPSHLKRCFAFCAIFHKDYQFEKEEIIQLWQAHDLLEHPRGNRGIEEIGEEYLREMRLRSLFEQSTANFFIMHDLVNDLARFVSGKYCLRLEDHHLGHGTTGRISNFSYHPSSYDTYKKFELLRETKNLRTFLSLSISKNSNQKYEVSPKFLHGMLPKFKSLRVLSLLGYHIIKLPDSISHLKHLRFLNLSSTDVNTLPEWICTFYNLQTLLLPNCKKLQELQVNLAKLINLSYLDISGTPLKTIPLHMGRLRNLQVLTNFIVGKSCGSMIEELGIFHKLRGGLFISNLQNVSCGRDASMVNLKGKKHLDKLALKWNADTNDSQVAKDVLDNLEPHSSIKLLKIVGYCGTTFPNWIGSPSLTNLKSLSLSSCEYCLFLTALGQLRSLQSLEIVGMSCISALTEDFYGDTRATMPFTSLEKLRIEKMPELEKWHIPKYEVFNNLEELYIIDCPKLIGELPQQCSSLRILEISRCDSLVLPNGQLSIFNGNNIQQFTSLCDLKISNLKSLKVCLELNQLVKLQRLSIVDCGSLLPFLPSYLPSSLKVLNYEGCCNLEVESENWQLEDLALVNYDSHKVMALGRFSMLKSLEILNCKSTGIGSQNSGAATSVMTSLQTLTISGSVDLISFPEGGLPAAPKLTQLHLWNCKKLKFLPQQMDSLFPSLRHLFISCCPNIECLPEGGLPSSLQCLDISTCKKLISRRREWGVAKLPSLTQFRIGGIDDEVVSFPEEDWLLPCTLQSLQLWAHKNLKKLSYSGLRHLCSLQTLYIRNCTRLQSLPEEGLPASLTTLEIEKCPLLKPRLRWKKGQDWPKVGHIPCIIVDLELVP*
>Cc02_g29930
MGSSVLSAFLQVVFDRMATKEFVNLFRTRKNDEELLHKLKLNLLAVGAVLDDAENKQTRNLSVKGWLDELHDHDDLLDEINTEALRLKVEAEYHSSTSQVSALIYSSSFSNDFLEKMVPQIEKMVARLDWFIQQINPMGLQVVEPKMQSCRTPSTSLVDEARVYGRDADKEKIIKMLLSESANGFNFTVISVVGLGGIGKTTLAQLIYKDKRVQNHFPTKAWVCISEDYDAARITKELLEGLDSPLSDPSENLNSLQVKLQLELTGKKFLLVLDDHWNRAFNDWDKLRLLFKGGLQGSKIIVTTRKKIVKKCGGLPLAVKTVAGLLRSKTTAEEWEDILLSEVWTQTDNEDDILPALRLSYSHLPSRLKRCFACCAVFHKDSQFRKEEIIHLWQANDLLEPPGENRGIEQIGEEYLRELRFRSLLEQSTDGLFLMHDLVNDLARFVSRSYCFRLEDDYLEHAKIGSISFCRCCPMISISCPTQLVMKHLRFLNLSSTPLETLPECICTLYNLQTFLFYIFDLVENFYGDVSATKPFPSLKNLTLLDILHCKKLTSLPQRMESLLPSLRDLYLSDCPEIECFPEGDWPEVAHIPCVQCFLEGRLPSSLHYLEITYCKELMSYRKESLTPYYFLQKLTIMTCTPLQSLLEEGLPTSLEIFDCPLLKPKLEWEK*
>Cc02_g29950
MAVALALGSSALGAFLQVVFDRMATKEFGNLFRGRKKDEELVLKLKTNLRAVGAVLDDAENKQTSNRYVKGWLEDLHDTIYEADDLLDEINTEALRLKVEAKCNNSTTQVSALNYSSSFSNDFLGKMMPQIEKMVARLDWFIQQINPMGLQVVAPKMQSCRTPSTSLVDEATVYGRDADKEKIIKMLLSESANGVNFTVISVVGLGGIGKTTLAQLIYKDKRVQNHFPTKAWVCISEDYDAARITKELLEGLDIPLPDTSENLNSLQVKLQLELTGKKFLLVLDDYWNRAFNDWDKLRVLFKGGLQGSKIIVTTRDEKIALMICKKESIYSLDLIAEEDCWSLFEKHAFENKDGDQRLELEDIGKKIVKKCARLPLAVKTVAGLLRSKTTAEEWEDILVSEVWTQTDNEDDILPALRLSYSHLPSRLKRCFACCAVFHKDFEFRKEEIIHLWQANDLLEPPGENRGIEQIGEEYLRELRLRSLLEQSTDGLFLMHDLVNDLARAVSRRYCYRLEDTDLEHGKIGSISYFSYHPCPRDTFNKFEFLRETKNLRTFLPLSKGDDGNRLSQKFLHEMLPKFRSLRFLSLLSYAIFKLPDSISDLKHLRFLNLSSTLLETLPECICTLYNLQTLLLSDCKKLEELPVSSAKLINLSYLDISGSPLKKMPLYMGRLRNLSFD*
>Cc02_g29990
MAVALAVGSSVLSAFLQVVFDRMATKEFVSLFQKRKNEEELLQKLKLNLLALGAVLDDAENKQTRNQSVKGWLDELHDTIYQADELLDEINTEALRLEVETEHQSSASQVSVSTYSKSSSNDFLKKMMPEIEKMVVKLDWFVQQINPLGLQVVEQKIQSCRRLPSTSLVDETTVYGREVDKEKIIEVLLSESVNRVNVTVIPLVGLGGIGKTTLAQLVYNDKWVQDHFSIKAWVCLQLGLTQKKFLLVLDDFWNRDYNDWDKLKVQFKGGLQGSKIIVTTRDEKIALMMCKKESIYHLDLMKEGDSWSLFKKHAFENIDGNQSSELEQIGKKIVKKCGGLPLAVKTVAGLLRSETTAEEWKDILVSEVWSQTDNQDGILPALRLSYNHLPSHLKRCFAFCAIFHKDYQFEKEEIIQLWQAHDLLEHPRGNRGIEEIGEEYLREMRLRSLFEQSTANFFIMHDLVNDLARFVSGKYCLRLEDHHLGHGTTGRISNFSYHPSSYDTYKKFELLRETKNLRTFLSLSISKNSNQKYEVSPKFLHGMLPKFKSLRVLSLLGYHIIKLPDSISHLKHLRFLNLSSTDVNTLPEWICTFYNLQTLLLPNCKKLQELQVNLAKLINLSYLDISGTPLKTMPLHMGRLRNLQVLTNFIVGKSCGSMIEELGKFRKLRGGLFISNLENVSCGRDASMVNLKGKKHLDKLALKWNGDTNDSQVAKDVLDNLEPHSSIKLLKIEGYCGTTFPNWIGSPSLTNLKSLSLSSCEYCLFLPALGQLRSLQSLEIVGMSCISALTEDFYGDTRATMPFTSLEKLRIEKMPELEKWHVPKHEIFSNLEELYIIDCPKLIGELPQQCSSLRILEISRCDSLVLPNGQLKGLPASLTTLEIEKCPLLKPRLRWKKGQDWPKVAHIPCIIVDLELVP*
>Cc02_g30000
MQSCRTPSTSLVDEATVYGRDADKEEIIKMLLSESANGVNFTVISVVGLGGIGKTTLAQLIYKDKRVQNHFPTKAWVCISEDYDAARITKELLEGLEIPLSDASENLNSLQVKLQLELTGKKFLLVLDDHWNRAFNDWDKLRVLFKGGLQGSKIIVTTRDEKIALMMCKKESIYSLDLIAEEDCWSLFEKHAFENKDGDQRLELEDIGKKIVKKCARLPLAVKTVAGLLRSKTTAEEWEDILVSEVWTQTDNEDDILPALRLSYSHLPSRLKRCFACCAVFHKDFEFRKEEIIHLWQANDLLEPPGENKGIEQIGEEYLRELRFRSLLEQSTNGLFSMHDLVNDLAIAVSRRYCYRLEDNDPEHGKIGSISYFSYHPSFYDTFNKFELLRETKNLRTFLPLSKLDGGKELSHKFLHEMLPKFRSLRFLSLLSYRILKLPDSISNLKHLRFLNLSSTFLETLPECICTLYNLQTLLLSDCENLEELPVSLAKLINLSYLDISGTPLKKMPPQMGRLRNLRVLTNFIVGKDSGSMIEELGKLPKLRGRLIISKLGNVCSGRDASMANLKGKKHLQELTLEWNGAINDSHAVRDVLDNLQPHSSIKHLKIIRYGGTTFPDWLGNSSLSHLESLSLSNCENCFSLPALGQLQSLQSLEIVGMSYIFDLAENFYGDVSATKPFPSLKKLRFEKLSEWKRWHIPEGEVFNRLEELSIIDCPKLIEELPQQLASLQSLEIFGCGNLVCPSGQLSLPLQLNQLSQLEELTVDDCGSLSPSHVSRPPASLKSLVCKGRCNLEFESSSGEGGGALERLILGNCDTVKMLSVPAAPAPGIGNQSGMTTTTTTTSTSSVMTSLQHLSISGCDALILSFPAPRLTWLQIWDCKKLTSLPQWMESILPSLRSLLLSNCPEIECFPEGGLPSTLQYLTIYNCKKLTKLPQRMESLLPSLQYLCLSNCPEIECFPEGVVSRGGLAVALHASISRLVLPSESESAKLFSFSTPHLSSKPMH*
>Cc02_g30020
MAAALVGGSFLSAFLQVLFDRMATPEFVNLFRNQKANDDLRKKLKSELRTVGAVLDDAENKEIRNQYVKEWLEELHDTFYQAEDLVDRISTEALRIKVETEYQSSTSTCTYSGDEFLSRIKPEIETIVARLEGYNKQIIPLGLQVLHSRIKSHHKFETSLVDETTFIGRDADKEKIIQMLRFEDADRDNITVIPIVGLAGLGKTTLARMVYEDSKVELSFPTRAWVCVSEEYDATRITKEILREFRISFGESDNLLSLQVKLRGGLTEKKFLLVLDDVWNSNYNQWDNLRSPFNGGSRESKIIVTTRNQQIARMMAKERSIHHLNSMLEEDCQSLFKKHAFENRDGNENAELEEIGNKIVTKCGGLPLAVKTVAGILRSKTTPEEWKEILVSEEWTQMDIPDGPLPALRLSYIHLPSYLKRCFAYCAVFPKDYQIRKEEIIQLWQANDLLGYPGENKRIKNEGEKCFHELRMRSLFHQSTGHTFSMHDLVNDLARFVFGKYCLRLEDHQEGNATISGARHFSYHRSWYDTFHKFNLLSQTKNIRTFLPLRTDPMNRLSNKFLEDTLPQFMSLRFLSLSCYGNIVKLPNSYSGFKQLRFLNLSSTGIKELPEWICSFYNLQTLLLSYCRELEELPENLGKLINLCCLDISGTPLKKMPPQMGRLINLQVLTAFVIGKDSGSTIKELGKLPMLRGKLILSGLENVSSGRDASMANMEGKEHLDVLTLEWNGAINDSQAVRDVLDNLQPHSSIKHLNIIGYGGTTFPNWLCNPSLSRLESLSLSNCENCFSLPALGQLQSLQSLEIVGMSYIFDLVENFYGDVSATKPFPSLKKLRIEKLPEWERWHIPSGEVFNRLEELRIIDCPKLIGELPQQLASLQSLEISGCGNLVRPSGRLSIFNEEIRQKFSSLRGLKISALKNLTELPLQLNQLSRLERLTVDDCGSLSPSHVSRPPASLKSLQYKRCCNLELESSSGEGGGAFEYLQVENCDSIKVKVEWLALFPMLKVVRIFKCKSVEMLSVPAAPAPAPGMTTTTTTTTTSTSSVMTSLQSLLISGCDDLILSFPTPGLTWLLIECCKKLTLLPQRMESVLPSLQSLLLFNCPEIECFPEGGLPSTLQSLTISDCKKLMSRRREWGLEKLSSLTHLAIRGPCDEVESFPEEDWRLPCTLQDLCLDSLQILKVLNYSALRHLTSLQNLCFNDCPRLQSLPEEGLPASLTELRFWGCPLLKPRLKWERGQDWHKVAHIPCVVVDCQPIP*
>Cc02_g32490
MAEAAVISATVKALLQPPLEKAAALISEQLNLSRGFKKDLKRLRRSLIIIQAFLLDAQTPAVRGEALKLWLQSLEDVAFDADDVLDEFNYEMLRLKVKKTSSRGKKKVSFFFSLSQNSILFRWKMVPKVQEVTVNLKMLNEEASSFGLQAQMECTSTTKTGFPICADNRIGIRRETDSATCDPIMVGRDENLLEIVSKLLSPTDEVVSVVPLVGMGGIGKTTLARLVFNDKRVKRHFDKRIWVCVSETFDAIRLFRLILESLTGKNVEVGSRDVIIQEIQKELGGQRYLLVLDDVWNEIPAVWDDFIGSLLGVNQNKGNHIIVTTRKQQAASIIANHPLLVLGKLSSDECWSIIKEKASLARVIPIELEDIGRKIAGKCQGLPLAASIIGGMLRNKESDEWLSILESSLLGSMANGNSILQLLKLSFDHLPSPYLQKCFAYCSIFSKDHDIEREQLIQLWMAEGYIQPSVGNGPEKENMGSAFFDILLKSSLFQEVKLDEYCNITHCKMHDLVHDLAQSVSNFGKTGADGTYKIRYLALESFGEKTCPISKDNARYLRTLFLETNTFDDVPTCKFLRVLNLSWAEIEQLPTSICRLIHLRYLDLSSTAIKGLPISVCKLYNLETLRIKECYYLRELPDKFRNLISLRHFDFSTFDSKFEMPPKIGQLTCLQTLRFFNVGRDKGRQIEELGFLKNLSGRLVIRNLERVKDKEAAQRADLFGKPNLYKLEFEWSWDRNGAMNDKNVLKGLQPHPNLKSLTIRDFMGDRLPSWVMRMEVCIDNSFLRLKNLMEVKLLHCRNLQEIPTFGHLPFLERLVLDGLHEITSIRSSFYNNGASVGGQGRTKLFPALKALILDNMPNLTEWMEADVASAAGNMEVFPSLEELKIRYCTRLTTAPSHFSHLKKLEIKHVNHGLPVTKVCSEVKTLTSLDIERVCHLTSLPDVLSHNNQNLEFLKLKHCPDLTHIVPEWGFAACLREFQICNCDNLMELPNDLYSLKSLERLEIDSCPKLKSFPTPNGQEGLKSLRHLRIYNCGGLTCLPGEMLDSCTCLESLWVNYCRNLASFPVNLHHMSALSSLEVFKCPKLTSLPEGLCCLSRLSELQIGPFSNSMDFDPFQIIFNGLHLLSSSLRELTLYGWPHWDALPCQLQHLTALTELQIHNFSIDALPHWIGNLASLEALSLHFCEKLRFLPSMRDLSKLNSLSILFCPLLEERCTPQIGPDSQWSRISHIPHIYIDGRRIQA*
>Cc02_g33000
MASTRVDSVLHNLELLHNNLEKRDSFETGFSNLREDFEALKLNLLFLKPVLLCARNWSSDQLKVRLRAFLSKIEAPVNRSGMDIKSLNLRSKSSFNLKSVVTALKPVVSNLLGNIKSFKQDIIDIYETLSSCSSSESGSCLRDYELVDFIDSVLQNLIDLLSRRYFESMEDYNSALHAHIEALEDKLTFLKNFIGFAKFLGVEERELGDLLAHVQVVALNAARLSYKCLFYKEDEEMHDPRMCSIISELLEKINPVDLQVYETYVKVLKAPKSPESLLTTQTDMQILKNFNDSLISSLWELLWCRTSFAVSVKDQMKRLYEGLRFLRSILNEAQENMNELNDKIVAVISEAGIVIFSLFLNGVKEVEVDSLVVGESADCCAMLVTTNNSVKLIVDVSGSRISGSLPHYHSFRGQEVRKTTRFKPSRGRAPITREIVVGLEDEAQKVINRLNRGSTKLQIVPIVGMPGLGKTTLAKKVYNDPRVQGHFRIILWCTVSQEYNLKNLLVQILSSVGIQGRVNEEHKVLDEIDLMLYLKRLLLRNRYLVVLDDVWDIGVWHGLRHSFPDDSTGSRILITTRESSVASEVRIGVDSVEHHNLRELTKEESWELLQKKVFGEADCPQPLRMLGEQIARNCKGLPLTIVIIAGILSTIEDEAWSDVADRLTSAIVYDQCKYILELSYRHLPHYLIPCLLYFGAFREDQEIETEKLTRLWIAEGFVSVEELVQDTEPKRLEDLAEEYMMDLIGRNLVMVAKQGHTGGVKTCRIHDLLHEFCKDRAKKENFLQVLRGYGELSTFNEHPYLERLSIWSKVEQFKKSRLFCPQLCSLLLFSQIEESDSFMADMSFVFGIYKKLRVLDLEQIFLRHKVFPREVEALVELRYLGVQGAMSSIPSTIDKLSNLETFVVIAESGTVSFPDTIWNMTKLRHLHVVGWNVSCSLPSENLENTSDLWNLDTLSTLTVTLDDRAANIMRKVPNVRQLKIQLSAAECSVGCCNLSHLSSLEALEVSAESLPSNPVEFSFPLNLKELVLGGLHLPWSKISVIQELPELEVLILLGESFVGERWELTAGGFPKLMCLSLENLDVVKWEDATGGDDVFPYLRKLRLIGVLELKEVPSCLGQSESLEEIEVRDCNDSLKESVRKIWEDMGYEDLKIIID*
>Cc02_g33010
MASTRVDSVLHNLELLQNNLEKRDSFETGFSNLREGFEALKLNLLFLKPVLLCARNWSNDQLKVRLRAFLSKIEAPVNRSGMDIKSLNLRSKSSFNLKSVVTALKPVVSNLLRNIESFKQDIIDIYDTLSSCSSSESGSCLRDYELVDFIDSVLQNLIDLLSRRHFESMEDYNSALHAHIEALEDKLTFLKNFIGFAKFLGVEERELGDLLAHVQVVALNAARLSYKCLFYKEDEEMHDPRMCSIISELLEKINPVDLQVYETYAKVLKAPKSPESLLTTQTDMQILKDFNDSLISSLWELLWCRTSFAVSVKDQMKRLYEGLRFLRSILNEAQENMNELNDKIVAVISEAGIVIFSLFLNGVKEVEVDSLVVGESADCCAMLVTTNNSVKLIVDVSGSRISGSLPHYHSFRGQEVRKTTRFKPSRGRAPITREIVVGLEDEAQKVINRLNRGSTKLQIVPIVGMPGLGKTTLAKKVYNDPRVQGHFRIILWCTVSQEYNLKNLLVQILSSVGIQGRVNEEHKVLDEIDLMLYLKRLLLRNRYLVVLDDVWDIGVWHGLRHSFPDDSTGSRILITTRESSVASEVRIGVDSVEHHNLRELTKEESWELLQKKVFGEADCPQPLRMLEAHCPPLRMLGEKIARNCKGLPLTIVIIAGILSTIEDEAWSEVDSLTSAIAYDTDRCKYTLELSYMNLPLHLIPCLLYFGAFREDQEIETEKLTRLWIAEGFVSAEEPVQDTEPKRLEDLAEEYMMDLIGRNLIMVAKQGHTGGVKTCRIHDLLHEFCKDRAKQENFLQVLRGYGELSTFNERPYFERLSIWSKVEQFKKSRLFCPQLCSLLLFSQIEETDSFMADMSFVFGIYKKLRVLDLEQIFLRHKVFPREVEALVELRYLGVQGAMSSIPSTIDKLSNLETFVMIAESGTVSLPDTIWNMTKLRHLHVVGWNVTCSLPSENLENTSGLSNLDTLSTLIVTLDDRAENIMRKIPNVRQLKIQLSAAECSVGCCNLSHLSSLEALEVLAESLPSNPVEFSFPLQLKELVLGGLYLPWSDRYLSFFLAPLTEILCTSNFQMWLCRK*
>Cc02_g33080
MAETAVAYVLKELSSFLLHQGTNLGGELQREVEFVRDELGSLRAFLRDAEAREYDPIYGNQETCSSSAAGSSSTPAANLDNDIREISILLEEDKLVGIKTPKEELISRVLNNDSHLKVIAVVGMGGLGKTTLVRKVFEDTAVKTQFKIRVWLTISRTFDIMVILKTMIHKFFYEINEPVPHQLMNSTDIIRLSAFVKDFLQDRSYILVLDDVWSERLWDALKNVLPDGNFHGQVILTTRIIHVAKAARFGSHIYSHWMKPLSVKDSWTLFCHTTFQSDHCPPHLQQVSARILRKCEGLPLAIATIGGVLALKDKDRINDWETILRNLGDELDASGKLDPIKRILLLSYNDLPQNLKNCFLYLSIYPEDALIGVDDMLDKWITQGFVEEKVGMSTFDIANRGFHELVNRSLVPVLTANCDGIKCFRVHDFLRDMIVSKSREQNFITIAVGNYSGQSSNKVRRLALYDFDNPEPQELTHCFKSLRSLEFLRYNGRISGPVVSKFLCGGSKLIKVLDLTKVRIVPKSIGKLQNLEILDLFYTNVTKIPVEILKLRKHHVLHVGRIEISAEYHGLRGFKSPDKIGKLLSLENLQAIEADNEKILREIGKLTKLRSLSITKLRREDGQEFLCTLEKLTNLKTLVVQSIEDDMTLDLRHPISPTPRLLEILSLQGHKGNILQWVLSLQSLTNLVLDNSGLREDDGTKGIGSLQDLPNLIELTLQHAFEGEMLPFRAGGFRKLEKLSITSLERLKWVKVENDSLPSLQRLSMTDCKLLEELPLSAENLRKLESLFLVDMSDGLVEKVMNLAEQSELYQALKNIPIVRISRLKCMENSRVRTFVP*
>Cc02_g33990
MEICCSSSPSCFESALDYLDWIGKTFHYLRDVIYELKTEVRLLQSFDLYLTKCTWRRRNHKTCLEQDEEEKDVISSRIQDLIIRRMQGLEFVCSEYLIHSSSPDSSQIGREVTRFREAIKLFFETHIKEWCINFLLEYYWLRDPELVIDFIDSVAETLAKMKRFRLGRLGKKLMLLKSFVRFAMLRGVLGQQLIDFLIHAEVVAINALHLASIWYFHTDNEVRNETELQISRLIDKKINPGDPQVRETYIHVLTAAYSARSSDTSALEKNKHLVADFMECHVHNIKELLISCTDILVPIMNQMLKLLEGLRFLTILLRHQKMFKELCHEMKNLIGVVACDAAVVIFSLSVNQIKEGLAEETDLALFHLLKVLKFVRAEVTDPVTSFSPFGFPRTNELGSMDFLLQNLKELESCNEADDSIAFPKDQIHTVLEDLVFLRSFLVKIADQHNWDGKLQALWSRVTEVAHRAEFVIDSIVVGDKHEYLERVARDIQLLRTEALETYDSTRHDCGAQRTNQKSFHINSKRSIPVLNEVLVGLDDEVKTIIHSLTRGSKLLDFVSIVGMAGLGKTTLANRVCNDQLILSHFHILARCTVSQVYSMHSLLVQLLCSISSRSPDEYLEMDENDLAYKLYKLLKGNRYLIFLDDVWEIKAWNLVKSSLPDDANGSRILFTSRIQLQFKPDSMAQHLRHLTDEESWKLLQKKLFGKEGFPPTLGKVGSQIAKLCRGLPLTIVLVAGILANTAEDSWEEVAKSLTSSIVLDDENCRKTLELSYSHLSDDLKSCLLYFGAFKENEDVPVRRLSWLWISEGFVRKTEGKILEDAADDYLKDLVDRSLVMVSDKRTMGGAKACRLHDLVHEFCVKKAKEENFLHVLHSRNDCFILTGTSNPLRICDRSARNLMIRESMLEFPNIRSLLLFQEDDLGFWLPKLLRVLDLGELEFGAYFPMEVFLLAHLRYLALRLNLIDSIPTAIANLSRLQTFLLRGGYFTYCLLPKTIWNIKTLRHLWTTNPATGFIFPVEYLEVSPGLDHLDTLSLAIDSSSQSLQKILTKLPNIRRLSCNMRKSREEATRIGERILVFDCLSQLESLTLRFLYGYGFKFPLNLKKLTLFYNKQPWSEISTIGKLPKLEVLKLLDDSVVGEEWEMKEGEFPSLRVLKLSNLWNLRSWTASSDNFPCLEKLVVRNCENLEEVPSCLGECPTLEMIEVKRCRESVASSVKQVQQEQIDMGNEVLKILIEMCANARRS*
>Cc02_g36190
MEAAFQAGIAQASLQVLLERITDFAVKETSLILGVDDEIRRLQRTLQRIRAILDIVGNNQQSLLKHSSTEAWKMWAADLEKHSYSAEDLLDEISLDLLQVGADHLNEANESYQVRNMLLSSFKLSMPHEIGKIRKELEDIATEMDSLVLTKITSSLVDEGFVVGREKDKDEIVKMLLTANANRSNVSVIPLVGMGGIGKTTLAQIVYNDNRVVKNFDLRVWISVSVNFDVIGITKSIIESLTGKKCKLSDLDPIQCKLQSLLSGRKFLLVLDDYWTEKYGDWDSLTCPFRVGLRGSKVVVTTRSSVVASILGTFPAYHLKVLNDKDCWELMKQRAFSNKDPEENMNMEEMGRKIAKKCRGLPLAAQSLGGMLHFQFDEEEWECILNSELWDLPQEKNDIFSSLLISYHFLPSHLKKCFAYCSIFPRNHEFERDKLVLLWMAEGFIQPRGGKRLEDVGTNLKKLTNLRHLDLDIKHQLNYMPSDLGNLVNLQTMNAFIVGKGKGCGIGQLGNMRFLRGSICITNLENVLSVMEANEANLCMKPFLESLHWLGDPLLKLRTIHIRSCQYCSVLPSLGQLPLLKHLCIENLSSLASIDDHFCGFGPTKGFPSLELLIFQNMPNLMEWKGLDGQDMPLLRELTFINCPRLTSLPSLHNLSFLHNLNISHCPKLQALPEQGLPVSLQILIILESAIIKERCRVEEGEDWSVGTELHKGKHDSSLTIMTENRETSGTLAFRGSRSDIMKCYLQALKPLSTLKLCVKSSSCFTVNSSIQLC*
>Cc02_g36200
MEDALRSGFSSAGFQVLFEKLAKLVAKEIQLILGIDDGLRKLQRTVLRIQAALDYVEDGRVRFPNNKCKEAWKMWLEDLNRICCDTEDLVDELSFQLADFNGIDQISPEQDMCQKLENMEVEMNTLFMNEMVSKFGALNVLQRTNHTGHTSIIHSSSLVDEHLIVGRKDEKRDILHMILYDQTNKHAVIPIIGMAGIGKTTLAQVVYNSEEVEAAQFSFKIWASLPVEFDAIAITKKILESATNKECKLSTLDSIQGKLQNVLRRKKFLLVLDNFWSEKHEDWEILSLPFRYGEPGSRQRALSELNIQAHEKLEQIGKEIAKKCKGLPLAAKTLGSVLHSKCDEKDWNSILESAFWDLEQDKNDIIPSLALSYYHLPAHLKKCFAYCSIFPQNHEFEVDDLILLWIAEGFVEPNGERRLEDIGKDYFKDLLRRSLFQCLSGNHNSPEICKMHDLIHSMAQSVSSNLCYRMETNSMHWYPSYRSTRHLSLSHDKLQFFEHPEFLPYRSLRTFIFFCKSGVGFQKLENGLLLKFWSLRVLDLRKAGLEKIPGSVDHLKHLRYMNLSENKIQRLPDGICKLLALQTLKLINCYELRELPSGLKNLINLRHLDLNAWGKLDGIPSNLGRLTNLQTLHAFKVGKDEGCSIQELGNMRFLRGSLCIMNLNFVANATQAKEANLKEKPFLNKLELQWRDDITNSSDQEEAVLAGLGPDMNLKELVITNYTGNMFPGWLSLPQLKLTIIQLQGCSSCSILPALGQLPLLKTLYIEGMSSLNFIICLHGKNGLVWKTMTCLASVCSLLKSALN*
>Cc02_g36230
MARRQKLLHESKSKRPKDEDAADPSFLKESLKPSRPSNIIPPRRGRVKQRIFESLLPDCAWEPFEPSPPKPVIPPTTKRASELVWGLESAREPFEPSPPMPVIPLTMKHASELVWGKVTEPIVQYVKKIPNKPKVEELSRADQSVSDVASQSSKSYTESTTITDPWEMTESSVLDQSVSKVALNSITDHERSPKMSCILFSCLFGPNFEFDKNSMVQLWVAQGIFEPENEEIMEIVGGTVFDSLVEDNLFVPVRYDNLYGQLFAANENMLDSNLFEGEEQLPMEDFMLADEVGLVSIPSTIKHLSLFCENFDLHIVEVLKSFTGMQTLMLHCECATGFNHVSHDLFLHLKRLRTLDLHQLDITELPSSVGDLEYLHYLDVSETSIKYLPETVDSLYLLQTLKLKGCLQLCRLPKNTRHLVRLRHLDLDIIGQLKSMPVGLGSLTSLQTLSGFLVGKKDGCHIGELMNLVNLRGSLCISRLENISSPDEAEQANLSNKKHITKLQLQWSTCHSDSVQVEEQILERLQPHVGLKELEIFFFNGSKLPSWISDPSFAQIVKITLFKCRNCSLLPSLGMLPSLQFLEIYEMNGVRVIDQVFHRKNGVQKLYAFPKLEKLELDTLLNLEVWDGMENGDFPNLLERRFKQCPKLISLPSLSHLHSLKHMEIIACSELQSLPDDGIPASVETIIVKDCPRIIEQLRVSEWPGLV*
>Cc02_g36250
MEVKMNTFFMNEMVSKFGHFNVLQRTNYTGHTSIIHSSSLVDEHLIVGRKDEKRDILHMILYDQTNKHAVIPIIGMPGIGKTTLAQVVYNSEEVEAAQFSFKFWGKLQNVFRQKKFLLVIDNFWSEKHEDWEIISLPFRYGEPGSRVIVTTRSTLASSIVCSGPEYNLQHLSDEDCWKVMKQRALSELNIQAREKLEQIGKEIAKKCKGLPSAAKTLGSVLHSKCDEKHWYSILESAFWDLEQDENDVIPSLPLSYYHLPAHLKICFAYCSIFPQNHEFEVDDLILL*
>Cc02_g36310
MVGIGKTTLTLAVYNNWKILSLHFRYGEPGSRVIVTTRSTLALSIVRTGLEYNLQHLFDEDCWEVMKQMVFLELNIQVPEKLEQIGKEIAKKCKGLPLAAKTLGSFLHSKCDEKDWYSILESAFWDLEQDKNGIIPFLALSYYHLLAHLKNCFAYRSIFLQNHEFEVDDLILLWIVEGFAEPNGGRRLEDIGKDYFKDLLRRSLFQCLSDNPNSPEICKMHDLIHGMAQSVSSNVCYWMEIESMNWYPSYGNIRHLSLSHEKSTRLPGGICKLLALQTLKLINCDELRELPPGLKNLINLRHLDLNMWGKLDFMQSNLGRLTNLQTLCVFKVGKDEGCVIQELGNMRFLRGSLCITNLNFVANETQAKEANLKEKPCLDKLELEWSKDIADSNHQAEVLEGLEPDMNLKELVITNYSGNGFPGWLSLPQLMLTSIQLQGCSSYSILPALGQLPLVKLLDIEGMSSLVHVGQTFCASNATIRFPSLASLKFHNMPSWTGLENNDMPRLCLLAFEDCPELTELPPSLDNHDSLQLTIT*
>Cc03_g04520
MGSEAVSLALGTVKDLLAEEARFLSGVADQVKEVEVELIRMQCFLKDADKKQLNDSRVRNYVREIRRLAYRTEDVLEKVGSEIASIKAGINSLTKNLETYGVIALSSTEDGQSSNARLEQNQQRLRQTYPDQVEEYFVGMEDDIRQLVSLITQEENRSHRVISVYGMGGLGKTTLARKIYKHIDVERAFKQFAWVSVTQQYNTTTVFRDILKQLVPEQRKESVEEMDERELVRELYRVQKETKSFVVLDDLWEIEDWKRLSVAFPFAEADSKILITTRNQKLAEVEFPYRLNFLNEDEGWELLQKRAFAKRNGADNESDPQLEAVGRAIVGKCGNLPLAISAIGGVLSQKTSLEEWKTVKNDVDSYIRMSGGGKEEGYGAVLQVLALSYDELPYHLKPCFLYLGQFREDEDIDAEMLYRMWTAEGMVSSDHRGKGETLTDVAERYLYEMASRSMLQVKLYEFSPARKVRSCYLHDLMRDFCLARGKEVEFLKLFDFRGGNDPSSDYSRKHDDTGGHLRSLTLSGGSGYPRAKISFPQVICDSTKFKYVKVLKFEGYDFMGKGLPKGIKKLVNLRFLSVKDSDLRELPSSIGQLQYLETLDIRVCNTIKVPDVLCKLKGLKHLYFADTNVEDGLLSFLGLSKLETLVGFDDNFGDLKHLSGLSNLRFLRAIVIIRKEKNDLPQMLNYLNSKQHKLREPQLEIRADGEEEVVLPVLDLLAPLSPSNLSQLLLFGCSIEGDPMSVLGDLPNLRSLLFYKVDLVERNVMISDANAFPKLVSLGIIDIRNLEKWVVAEGSMPNLSDLRIEGCEELEMIPDGLRFIRTLRELEIEMHEEFIVQRIRGIDGRGGPDRDKICHVPVIKIQSYGCKKSAPYVLPTDGICGEESSSSVD*
>Cc03_g04680
MASEAVSLALGMVKDLLVEEARFLSGVADQVKEVEAELKRMQCFLKDADKKQLNDSTVRNYVREIRRLAYRTEDAFRRFACLISEGTSLHRVGSEIASIKAGINSLTTNLETYGVIALSSTEDGPSSNARLEQNQQRLRQTYPHQVEEYFVGMEDDIRQLVSLITDEGLRSHRVISVYGMGGLGKTTLARKIYKHIEVERAFKQFAWVSVTQQCNTMTVFRDILKQLVPDQRKESVEKMDERELVGELYRVQKETKSLVFLDDLWEIEDWKCLSVAFPLAEADSKILITTRNQKLAEVEFPYPLNLLNEDEGWELLQKRAFAKRNGAAFFLLGKFRSVSLQTKWNNSKSDPQLEAVGRAIVGKCGNLPLAISAIGGVLSQKTSLEEWETVKNDVDSYIRMSEGGKEEGYGTVLQVLALSYDELPYHLKPCFLYLGQFREDEDIDAQMLYRMWTAEGMVSSDHRRKGETLTDVAERYLYEMASRSMLQVKFDECSTSRKVESCYLHDLMRDFCLARGKEVEFLKLFDFRGGNDPSSDYSRKHDDSTPRCSIHTGDDEKHGLGDVDSMISRALEASGQLRSLTVSGSSGFHYVGVSFPRVICDSNKCKYVKVLKFEGYDFTGKGLPKGIKKLVNLRFLSVKDSELRELPSSIGQLQYLETLDIRARGSIKVPDVFFLGLSKLETLVGFNVNFGDLKHLSGLNNLRFLRAIMNISKEKNDLPQMLNYLNSNRHKLREAQLVIYADVQNKVVLPFRDLLSCHCLHQLRLTWGRCEFQKVRAPLSPSNLSELHLFWCSIEGDPMSVLGNLPNLRRLLFVFVDLVERKMMIIDANAFPKLVSLGIIGIKNLEKWVVAEGSMPNLSDLAIRSCEALEMIPDGLRFITTLRKLEIRMPEEFIVQRIHGIDGRGGPDRDKISRVPVIKIESYASKKKKLLIQPTDDISSEEASSSVD*
>Cc03_g04710
MASEAVSLALGTVTDLLAEEARFLSGVADQVKELEVELIGMQRLLKDADKKQLNDSTVRNYVRKIRRLACRTEDVLEEFAVEIESRRRGHGFRKAFRRFAGLVSEGTALHRVGSEIASIKAGINSLTKNLQTYGVIALSSTEDGQSSNARLDQNQQRLRQTYPHQVEEYFVGMEDDIRQLVSLITDEGIRSHRVISVYGMGGLGKTTLARKIYKHIEVERAFKQFAWVSVTQQCNTMTVFRDLLKQLVPDERKASVEKMDERELVGELYKVQKETKSLVVLDDLWEIEDWKRLSVAFPFAEADSKILITTRNQKLAEVEFPYPLNLLNEDEGWELLQKRAFAKRNGADCESDPRLEAVGRAIVRKCGNLPLAISAIGGVLSQKTSLEEWETVKNDVDSYIRMSEGGKEEGYGAVLQVLALSYDELPYHLKPCFLYLGQYREDEDIDAEMLYRMWTAEGMISSDHRRKGETLTAVAERYLYEMASRSMLQVKFYEFSTSRKVESCYLHDLMRDFCLARGKEVEFLKLLDFRGGNDPLSDYSTERDDCTPRCSIHMEDGKKHCLGDVDSMISMALEASGQLRSLTLSGGTERRTASISFPEVICDSTKFKYVKVLKFEGYRFMGKGLPKGIKKLVSLRFLSVKDSDLETLPSSIGQLQYLETLDIRVFPTITVPDVLCKLKGLKHLYFSPRTEVEGGQLSFLGLSKLETLVGFDDDVGDLKHLSGLNNLRFLGAIVNIRKEKNDLPQMLKYLNSNRHNLREAQLAIYADDNNVVLPFLDLLSCHCLHQLSLWWGRCEFQKVEPPLSPSNLSELSLLQCSIEGDPMSVLGDLPNLRRLLFLLVDLVDRNVMIIDANAFPKLASLEIIGIKNLEKWVVAQGCMPNLSHLTIDRCEALEMIPDGLRFITTLRKLEIKMPEEFIVQRIHGIDGRGGPDRDKICHVPVIAIQSVLPPKNSWD*
>Cc03_g04730
MGSEAVSLALGTVKDLLAEEARFLSGVADQVKEVEVYLIRMQCFLKDADKRQLNDSTVRNYVREIRRLAYRTEDVLEKYAVEIESRRRGHGFRKAFRRFACLISEGISLHRVGSEIASIKAEISTLTTNLQTYGVIALSSTEDGQSSNARLDQNQQRLRQTYPDQVEEYFVGMEDDIRQLVSLITQEENRSHRVISVYGMGGLGKTTLARKIYKHIDVERAFKQFAWVSVTQQYNTTTVFRDILKQLLYRVQKETKSFVVLDDLWEIEDWKRLSVAFPFAEADSKILITTRNQKLAEVEFPYRLNFLNEDEGWELLQKRAFAKRNGADCESDPRLEAVGRAIVRKCGNLPLAISAIGGVLSQKTSLEEWETVKNDVDSYIRMSEGGKEEGYGAVLQVLALSYDELPYHLKPCFLYLGQYREDEDIDAEMLYRMWTAEGMVSSDHRRKGETLTDVAERYLYEMASRSMLQVKFYEFSTSRKVESCYLHDLMRDFCLARGKEVEFLKLLDFRGGNDPLSDYSTERDDCTPRCSIHMEDGKKHCLGDVDSMISMALEASGQLRSLTLSGGTERRTASISFPEVICDSTKFKYVKVLKFEGYRFMGKGLPKGIKKLVSLRFLSVKDSDLETLPSSIGQLQFLETLDIRVSYQIKVPDVFRELKGLRHLYFSVHTEVEGGQLSFLGLSKLETLVGFNGNFGDLKHLSGLNNLRFLGATVHISEEKNDLPQMLNYLNSNRHKLREAHLNIHADGEEEVVLPFLDLLSCHCLRKSAIFKGRCEFQKVRAPLSPSNLSELLLWDCSIEGDPMSVLGDLPNLRRLLFLLVDLVERNVMISDANAFPKLASLEIIDIKNLEKWVVAEGSMPNLSHLTIEECDELEMIPDGLRFITTLRRLEIYMPEEFIVQRINGIDGREGPDRDKIRHVPVIKIESYGSILKNKHLIQPTDDIWSEESSSSVDCKSSHH*
>Cc03_g05270
MYTTRLRRTSVVMAQFSLEKGGCPPTLSEVGFQIAKTCRGLPLTVVLVAGILATTAQDGWEEVAKCLSSIVLDNKDCKKTPELSYSHLPDYLKPCLLYFAAFQEDEVINVRRLLWLWIAEGMVQQTKGKSLEESAYDYLMALISRSLVVVTKQRTMGGAKGCQLHDLVHEYCVEKAKEESFLCVMHSSKDPFSLAGPSNHHRVRAHNIGELKIWELMLIFPNLRSLLLSGPDGGCYLTNEEELGILLPKLLRVLDLGKCIYAPRTIPSTIDNLSRLETLIVENPFGLIKLPNTIWNLKRLSYLHLAGWPNGFIFPAENLEVSPNLDHLDTLNLAIDPSSQSLQKILAKLPSIRRLKCFGLHSGPRITFATRSCEEIFEFDSMRKLESLHLIQFEGYGFKFPLNLKKLTLSGNCQPRSEISTIGKLPNLEVLKLRSESFVGEEWVVKEGEFPKLRFLELSRLSIRNWTATSDNFCHLEKLVVCNCLKLEEVPACLAECLTLEMIEVKWCRESVANSVKQIQQEQMDSGNEVLKIIIKNYTNCS*
>Cc03_g05490
MEEEISALASMLLDDDRKYRVVSICGMGGLECSVRNYVKQIRDLAYRIENIVETYAAKVASKRERKDICSMLKRFACMLRESTSLHKREVVEEFSKVQKVKSCLVVVDDIWRVDDWNSLRPALPIAEASLSKISSRYQKMATICCIVDVPSRKHFAFSDSIKLINLLNNLFSDSRIEPKLVEDLGREMVAKCGHLPLAISVIGGILREKNCLDGWKKVHKGIDSYLRRSESSERYQAIDQELTLIYDDLPYHLKPCFLYTCHYPEDKMIQAEELCLCSLMDVAERYFNELASRSLVQVQADEQFSGSMQFCRLHDLMRELCPAKSEEEEFFQMMSLRDGKPHSQRPHSFNSNTPRRLVIYKDHSFDYNVIQESAQQLRSLLLFSSHWVDDLLLPSVRFNELPQRFGSLLHLRFLCIKDCGVKELPSSICDLPFLRTRDLRDDITNEGDCALPNASWKLKQPLS*
>Cc03_g05830
MEEEGSSSKQQELRQTYSFIGEEDFVGLASDVDMLVQHLVNEDDEHGYYRVNSISGMVRGRGGGLGKTTIAGKVYNHPNVKHHFDGFAWICVSNNGKQRIFCEGTLQRPATKECLIALDDIWGTDAWECIKQGFPTRQKGSKILLTIRNREVALHTGPNGFHPRLLNENESWVMMVRVAKIESSLKKHEDINQMEQLGKKMVEQCRGVYIYNQTDWTQNRPKTRPKIKQTRHLNKNIKAILGKGESIGQHQGEVQKIPAFSYNELPYQLKPCFLYLSYFSEDTDIKAETLYQMWIAAGMLLMEDRLGEESMMDLAERYLRALAEREEESFLRIINYSSKREVHDSEESFLRIINYSSKREVHDSDDHSDPFTTSSSDHKTHRLVRNEKNSLHQNSFSE*
>Cc03_g05850
MAEPIVSFLLETIGHLLIEEGKFLSGVTEEAKQLHSELKMMRALLKDADEKRHEAEVVKEWVSQSKDLAYEAENMVETHAFRLASRQMARGTRNVIRRYTCIVNECYIRHKVGLEIQNLNARVSNLRRSFQEYRIRAATEREESSSRQQQLRMTYSYVADDEDFVGLEHDIEKLMQVLVNEAEFSGSCGVVSICGMGGSGKTTLARKLYNHPNAKHHFDSFAWVCISQQWQTREILQGILVSFFPERRGEIEKWRDNEMVGELLRFQQNGKCLVVLDDIWSTDAWECIKVAFPIRNKGKILLTSRNKDVAMRIGPNGFHHESRLLTDAESWELLQRKASRDRPIQGLLYPVTPTINCKQFLEFAFPSRLLPVFDLAGFHLYVHDFEVLGQQMVKFCGGLPLAVVVLGGILATKHSFNEWNVVYRNIKSFLAKGESIEHQGKVHKILGLSYDNLPYKLKPCFLYLSAFYEDEEVPIERLYQLWMAEGMVSAEDQMGEESMMDIAESYLGELAKRCMVQVQQVTVADGEALLSPRKFWSCHLHDLMRDFCIAKAREENFLKVFGYQHGNEVELAGSTSSSTGNIHRHVIYLGDQDASNYAQEGETTKHLRTLLFCLENSKNSPKLPIGHLIHLRYLSLRSSKFVMSPSSISRLEHLETLDLSNAKIVWTRNVPLRMLRLRYLYLPHDISSINLQELREYRGELEGIEEIINCVSHSHKLNHVNIWTPFIPEFFGLEKGLALLRQLFRSNLQCLRLEGPLIKLPEYESNFFGNLLELQFRESRLEEDPMAILEKLPNLKTLKFWNHSFNGKEMTCHSGGFPQLRFLLLHHLHQLEKWTVEEGGMANLSYLYICNCERLAMIPQGLSTYDSRFLRNLLALKLGASELEEDPMTILEKLPNSQRLGF*
>Cc03_g06090
MTSLVNMLSATRGRLQYLAYERGSPLAVDKLDLSSYCEALQNIVDALKFVRSKTETERQSERILEVKRRIRSLLFTMEDEVELYGLQHESGGSGSGDIHSRRMQGITKSRAKLDIIHSQLRDAVVEYKREQAPDLLMGFHDIKSIDDIRGASRTREKAERLVSRANYSNDWEHTVGLEKAISRLVEVLVPGDTDAKVVIASICGEGGIGKTTLANKVYNQHQIRSHFECFAWVYVGINWTIRDILVNILDQLLPSRLTKKNKELMMMTMVDVEDVELAQQVHEVLQENVCLIVLDNCCTYEFWDSLRMALPTEEENASRFILTTRERDLADRVGAGFIWDMQNLDPDQSWELGSADRLPNSRRDSVSPELEQNIRSLISSCRGLPLAIVLVASMLRSRTIDMESVKVSLGIINSSRRRPESLSYYSLPLGISSSFLYLGNFPNNSGIQVDKLCQLWTAEGLISAYREDGETTMDLAGRYFDELLVRSLVILHEDEVSDVKLMSCHVHDLIRDFSVSLGEEEGFYEVMESSSNHPRMRSSAQRCAIYLNRYDNLADVCPSANLRSLLILNSDQSGSGQEHTWRQEFFNFNNHRWLRVLDFDKVCFQDGKLPDGVSKLFFLRYLSFRGSYLKDLPSFVGEFLYLETLDLRVRNDCTLTISNVIWKLKLLRHLYFPLAFQTPDHCGMLKLDGLNELETLEGLDTNVCCAEDLIKLTNLRSLAIINCIKNNSSHLSRTLLDIKNFDCYSEERVSFIPSLFSCGVLKSLRMEGHMGKVPEVSTISSSFTEIVLSGSEFERDPMENLEKLPNLRILVLEIEAFVGKNMNCSAPGFPELRCLKLSKLYSLEAWEVAEGAMHQLFTLEISKCRRMEMLPEGLKYISSLRKLKISMMPEQFVGRLHKVDGKGGEDLHKINSNCTIKFGSDDRWL*
>Cc03_g06140
MAPFSDLDLAQKLYEFLQSKRFLIVLDDVWSADAWECLRIALPSREPTASRVLLTTRDDGVAEKIASSSADDKGFVHQMRFLNPDEGWELLRKTAIRGHSSSVSAKVNRTLALSYHFLPEYLKPCFLYTAVFPEDFEMDVGSLCRLWLAEGFISTTHGSSQQSMEDIAEQYLNELVARNLVLVQKKESSTFMKDLSRLRGLFLSGFNYKVLRFPSATLELFPRRFLSMRDLPQVLSDVTNFKRLRVFSFSGFNFDVTRMPTGIEKVFRLRYLSIRGCNITRLPPTIGSLLNLETLDLGEGTWIRMLIPSELQRLSRLRHLFLPCSYQVVEGGKLQLDGLTKLETLVNFDSRQCRVKDLFKLTKLRKLVATTDVNFEDLEVVINCMETSLNCLRFSSLIVRTHHSDNHFVTHKLLQCANLHLLQIEGHIGKLPLRISHSLTEISLIGSLLDDDPMEKLEKLPNLWVLALHNNAFLGKHMTCSGMGMPQLKYLSISNLRNLENLTVKRGGMPKLSTLELEGCERLKNLPEGLSFLTSLQELTVAQMPPEFMDRLYESQEDFRKFQHVPVIRICWPSQKQKIVPLACRHGLQVAGQELH*
>Cc03_g06170
MLEGSLSRFAAFATRKLKRFVQFTSRDSPSRRQQQIAGSRRSYLWMAGAHAWMAESLYRVVDLMMRESELLSGVVSGEGLEGLGSELEQMGRLLRRSPEQQWPSLCNWDRDVEELVYEAEDLVDKLIYDGLKFGETAEFGGLEKWWLFKKLWVEWVMPRMTKEEELVDLTQRIRLFNGRLLARAAACYRDGMAKAVPAVLGQREGDDLVDDNVCKADHVWKSPSPPVELDDRFDVDAIRSEDQEDDFVVVGREDERRELISSLLAADDALKIIGIYGMGGIGKTTLAQKVYGDSSVRRHFDCFAWATVGKDFRTRRILEDLLLQYVCRARDDMAPFSDLDLAQKLYEFLQSKRFLIVLDDIWSADAWECLRIALPSREPTASRVLLTTRDDGVAEKIASSSADDKGFVHQMRFLNPDEGWELLSKTAIRGHSSSDPKVDAELLDIAKDIVERCQGLPLAIRVMAGLLASNPTPHQWKAVHRSIVSYQTIDQGSQVSAKVNRTLALSYHFLPEYLKPCFLYTAVFPEDFEMDVGSLCRLWLAEGFILTTHGSSQQSMEDIAEQYLKELVARNLVLVQKRELSTFRSLRTCRVHDLLRDFCLLKAEEQNFCDSIIFRHTNDTSLASSSPILTTRIHRLTLSFEDGCMVPHNWNTIKQLRSVSIQSTSHDHGRILSTRMLSEVKDLSRLRGLFFSGFNYKVLRFPSATLELFPHQFLSMRDLPQVLSDLTNFKRLRVLFFSGFNFDVTRMPTGIEKLFRLRYLSIRGCNITRLPPTIGSLLNLETLDFGEGTWIRMLIPSELQRLSRLRHLFLPRSYQVVEGGKLQLDGLTKLETLVNFDSRQCRVKDLLKLTKLQKLVATMDANFEDLEVVINCMEKSLNCLSFSSLIVKTHDSDNHFVAHKLLQCANLHLLQIEGHIGKLPLRISHSLTEISLIGSLLDDDPMEKLEKLPNLWVLAFHNNAFLGKHMTCSGMGMPQLKYLSISNLRNLENLTVKRGGMPKLSTLALEECERLKNLPEGLNFLASLRELTVSQMPPEFMDRLYESREDFHKFQHVPVVRICWPSQKQKIVPLACRHGLQVAGQELH*
>Cc03_g06190
MSLISLWAQQQHDPQATDFGKMTAVASISAAVRRLQELLLDEARALGQLKPVVEGTVLPRLQESEEMLMGLPAHKIRVKGAQDDLEFGRRTRNLLSSIEDKVESYALQLGSATSSSREACCGGGGGENTAFGKLVADLKASVDGLKDCVTSYCAEQNQYPQIRKLGQKSQWLVSRANFSSGRWGDEAFGLEEEVRKLTKVLVSEETDPRVVFIVGMGGIGKTILAKKLFNHPDVRHHFKGFAWVYVGGYWSTRDILVTILDQLSSLPRKKREAMMKSEEVELAPQVFRILQRKSCLVVLDDCSDRELLDILSIAVPFAVRSASASKFILTTRNRNLSRFLDPGAVYSLRMESLNPNKSWDLFSHIWRKLKAGPIPGKLVPIAWEILARCEGLPLAIIVLASMLSTEREGERNRVLYNLLENRHQMDGFPIGFHCLQSAYYALPLRLKACFVYLGNFPNNSRIQVEKLCQLWIAEGLISAEDRASEETMMDVAAKYFGELALRSLVTLEEDEVSDLRLMSGHIQGLIRSLCIIEGREDEFFEIMSGSEPNMISKAQRCAIYFDKYYSVSNGIPSANLRSLLCLNSEQSRQGSRWPQGLFNFRKLRPLRVLDFDRVSFQDGNLPQGVGELVYLRYLSFRGCYLEDLPSYIGNLLYLQTLDLRVQKDCIMTISNVIWKLERLRHLYFPLAFQTPEHRGMLKLDSLKQLEILEGLNTSVCRAKDLIKLTNLRILAATAEGNLEDLELIIRFIGINSSHLKRASLDIKKFDCYSDERLSFIKRLFSCPVLDTLQIEGRIGKTSEIGTISGRFTEIVLNGSELDQDPMPTLENLPNLRILVLEVEAYLGKKLHCSDTGFPELRSLKLSKLYNLEEWEVDEGALQKLSTLEVSMCRRMKKLPEGLQSIITLRKLKVSMMPQQFLGRLRMKNGRGGEDRHKINSKCSIEFGNDDPWLESTNSASQQNNSFDGRTTESQASSSSRSPNLIGSFACLPETERERDVYLQ*
>Cc03_g06200
MTFSHYKIVYLDSQIRKLTCYGVPNTDLDPQATDFGNMTAVASISAAVRRLQELLLDEARPLGQLEPEVKSTVLPILQESEEMLMGLPAHKIRVEGAQDDLEFGRTTRILLSSIEDKVESYALQLGSATSSSREACCGGGENTAFGKVVADLKVAVDGLKDCVTSYCAQQNQYQQIRKLGQKSQWLVSRANFSSGRWGDEAFGLEEEVLELTKVLVSEETDPRVVFIVGMGGIGKTTLAKKLFNHPDVRHHFKGFAWVYVGGHWSTGDILITILDQLSSLPRKKRESMMKSEELELAPQVFTILQRKGCLVVLDDCSDRELLDILSIAFPFAVRSASASKFILTTRNRNLSRFLDPGAVYSLRMESLNEKKSWDLLSHIWRKLEEGPFPGKLVPIAWEILARCEGLPLAIIVLASMLRTEREGERVLHNILQSRRPMDGFPIGFHCLQSAYYALPLRLKACFLYLGNFPNNSRIQVEKLCQLWIAEGLISAEDGASEETMMDVAAKYFGELVARSLVTLEEDEVSDLRLMSGHIHGLIRSLCITEGREDEFFEIMPGSEPYMISKAQRCAIYFDKYYSVSNVIPSANLRSLLCLNSEQSGQGSRWPQGLFDFRKLRPLRVLDFDRVSFQDGNLPQGVGNLVFLRYLSFRGCYLEDLPSYIGNLLYLQTLDLRVQKDCILTISNVIWKLERLRHLYFPLAFQTPDHGGMLKLDSLRQLEILEGLDTSVCRAKDLIKLTNLRILAATAEGNLEDLELIIHYIGNSSHLKRTSLDIKKFDCYSEERLSFIKRLFSCPVLDTLQIEGHIGKMSDIGEGNMLDIGTISPSFTKIVLNGSELDQDPMPTLENLPNLRILVLEVEAYAGKKLHCSDTGFPELRSLKLVKLYNLEEWEVDEGALQKLSTLEISMCRRMKELPDGLQSIITLRKLKVSMMPQQFLGRLRMKNGKGGEDRHKINSKCSIEFGNDDPWLESTNSASQQNNSFDGRIPESQASSSSHSPNLSGSFACLPETERERDVYLQ*
>Cc03_g06210
MAELAEPVVSFIIERLSNLCIEEGKHLHGASDQAEQLQSELKLMQGLLRDADAKQRDDAVIREWISQSKDLAYEAEDLIETFAFKVGSRRGGGLVNVLKRYTCIFKECYMRHRVGVDIQGLNTRVSNLTSCFRDYGIRTIVEKEGPSSRQLQWIRRIYSHVEEEDFVGLERNVEVLVPKVVSEDGTSHYRVVSICGMGGLGKTTIARKVYNHPNVRRHFDRFAWFCISQQWQTKEILQGILVNLIPEKKDEIVKSWSADELVRQLYHIQQNKRCLIVLDDIWSFDAWECIKYAFPTREKGSKILVTTRNKDVVVRMDAFHHEPRLLSFDESWELFQKKALGERYNHEGPITGELAQISKKILDGCGGLPLAIILCARMLRTAKEDEWLKVLQSLPKTKSRWMYGGPQGLDYLWSAYCALPLRLKACFLYLGNFPNNSRIQVEKLCQLWIAEGLISAEDRASEETMMDVAAKYFSELVVRSLVTLEEDEVSDLRLMSGHVHDLIRDLCISVGAEVEFFEIMEREGTSYYQRQMRSEAQRCAIYFNRYYNVSDVFPSYNLRSLLCLNSERSGQGSRWPRGLFNFKKLRLLRVLDFDRVSFQDGKLPEGVGELVHLRYLSFRGCYLEHLPSYIGNFLYLQTLDLRVQKDCIMTISNVIWKLKRLRHLYFPLAFQTSDHHGMLKLDSLKELEILEGLDTSVCKAEDLIKLTNLRILAATAEGNLKDLELIIRCIGINSSHLKRTSLDIKKFDCYSEERLSLIKRLFSCPVLDTLQIEGRIGKTSEIGTISGRFTEIVLNGSELDQDPMPTLENLPNLRILVLEVEACLGKKLRCSDTGFPELRSLKLSKLYNLEEWEVGKGALQKLSTLEVSMCRRMKKLPEGLQSIITLRKLKISMMPQQFLGRLRMKNGTGGEDRHKINSKCSIEFGNDDPWLESTNSASQQNNSFDGRITESQASSSSHSPNLIGSFACIPETERERDVYLQ*
>Cc03_g06300
MAEAIVSLVLQTLGNMMKDEARFLSGVTDQVEEVRRELKRMLCFLKDADARNCKDATIRNWLREIRSLAYRIEDLVETFAIEVASRRSSGHRGVKKVLKRVSGTFSEIRSLHNIGVEISKVKSDLSSLTASLQMYDVRAIGEAESSSAANDDRKYQQWIRQTYAHEDVKFMGHRQLVQQLHQVQIEKKCLVVLDDIWKVDDWESLLAAFPVVERGIKVLLTTRNRNVAKRGCLYELKCLNEMEGWELLQKIAFARKRAGIWQLRRQFIQFCNAMRSAKNNMYTLINSMTSSQGYQHNRWKTNLQDVGIEMVSKCGGLPLAITVLGGILKDKNSLREWQMVNRYIGSYLSKMEDDEERDGGSIARVLSLSYNELPHHLKLCFLYLGNFKEDEDIRTYHLYLLWMAEGMVLKEHQRSGETLMEVAQRYLSELGRRSMVQLKLHESSMSRKFFSCRLHDMMRDLCLQKGREEEFVRVVDFQGVKPQPLLHSYSLTNNAHRLVIHAQNEEDGAATVSSALEDCQQLRSLFCLKAVAGIWEPQMLWPQGVVLKNFKSLRVLKFEGFDFDGKKLPIQLPSLVHLRLLMKNKIKIPNVLWKMKRLKHLFLSFKHSTMDEGGKLQLHGLSELETLWALDSKTDEIADLLHLENLRILYAEVNDDESLQILMNRISMNCPNLRELDLFIGDCNFISSEQGHVLLEEVLLCKCLQSLYFEAQLNQFPKYDQPFLQSLVALRLTDNYMEEDPMETLAQLPQLQSLTLGYKSYMGDFLICHESGFPQLGSLILCRLPNLEYWRLDEGCMPNLSHLEIWYCELLAMIPHGLRSALGLKELVIGGMPNEFCDRVKVVDGQEGADFYKIQHVPSISIH*
>Cc03_g06330
MTEAILLSSVKSIGKLLIDEGNFLRGVTDQVKLLHEDLKRMQWFLKHVAAKQSDRECVQLWISEFRAIACEANDLVEDYALRVSIQRKQGFWHTLKRYVGFFKQGYAKHKLSSEIQSLRTRISNLTKNFSEYGVRAVIEEEGSSSMVMEQQLRRTFSFVVEEDIVGIQRDVEMLVKYLLNGNEAGHHSVVSIYGMGGLGKTTLAKRVYHHPKLKKQFAGFAWVCVSQQWQTKDLLQGMLVKLSPEQRSDVMHGTEGELAKRLHQVLQDRRCLIVLDDIWSPDAWNCIKYALPITEEGSKILLTTRNREVASYVGPNGYHHQPPFLNEEQSWELLQRKSLIGKSSQGCEDLDKIEELGKKMLKHCGGLPLAVVVLGGILKTKKSLSEWRVVHDNIKSYLERGENFGKVGEVPKILAFSYYDLPYQLKPCFLYLGKFKEDSNIEAEWLYQLWMAEGMILENDRIGQETMMDVAERYLEELAKRCMVQVKLHEEGKPAVTRFKSCRIHDLMRDLCLLKAEEQNLYKTKHLHSYMYESLDCNGDNYGRRLGRKIMSEVNNLKMLRVLAIENSSLASRSCYSRSPLECIGNLIHLRCLRLRDCHGLKLPSCLGNLKYLETLDLRGSYCSRLPNVLSKLGRLRHLYLPCCSGKQRLDGLSKQLEILESFDSTLYFHPNLSRLTNLRALKAMQMLFCKNVHELQIVGASLCKQLPIYRPHQLSPRPGLTELTLRFSDIEEDPMATLEKLPNLRRLHLHEHSFVGKEMTCHALGFPQLEVLELICLYNLERWKVHEGAMPKLSSLLISYCEKLEMVPNGLRSITTLERICFFGMPEEFLDRVQTVNGEQAPDYNKIRHVPSVVIR*
>Cc03_g06570
MSIPSVSVLVKDVVNLLHEKGEKYLGKAASDEINGLVSELSLLQKLVEEIDKEQRIQDWLTEVEKTCYDIENIVVENQSKNADFLSLGTIKRWFFSDVDDDFPRQISLLRKRIRYLLGVGELLSQGRQNNRPPLPSGLPQKKDSVAVGLVNELDFLLNRILESKLDSFSPNVIFVVGIGGLGKTTLVRRLYNRQSLRHHFEAFAWGTLGSILKQLVPAVNEMFRNCSIMGITINIRSLLASAKCLMVIDDLWSLYYLDWLSSFLGIRETTSKLVATTRFQELATSNPSIELFKLRHLTEEESLELLIRRVYVNIPKDPQLHGMLEFIVKKCKGIPLAINVLGSLLATKQTSGEWKAVLRAMELCNVHQEDSLQLLELKILSLCYDDMPHHLKLLFPLFGPLL*
>Cc03_g07200
MPCCFCKQVVLVPSKLMAELAEPVVSFILERLSNLLIEEGKFLRGVSDQAEQLQSELKLMQALLKDADAKQHDDAVIREWISQSKDLAYEAEDLIETFAFKVGSRRRGGVANVLKRYTCIFKECYMRHRVGVDIQGLNTRVAKLTKRFRDYGIRTIMEKEGPSSRQLQSIRRTYSHVEEDDFVGLESDVKMLVQNLVSEDGTSHYRVVSLCGMGGLGKTTIARKVYNHPNVRRHFDSFAWLCISQQWQTKEILQGILVKLIPETKEEIVRSWNDDKLVRQLYNIQQNKRCLIVLDDVWSTDAWECIKNAFPTREKGSKILVTTRNKNVATHIGPNGFHHEPRLLSYDESWELLRKKALREIYNHGHEDIVKLEELGMEMVKHCGGLPLAVVVLGGILSTKHHFSEWEFVYLHIKFYLGRGERIGQREGEIQRILALSYYDLPYQLKPCFLYLGIYPEDHDIRTDSLYQIWMAEGMVSKEDQIEGESMMDVAERYLGEFVKRCMVQVKLKDEPGYRKFESCRLHDLMRDLCLAKGRDENFLKVNDNLELIESTSSASKSDRVVISLSSVEIPKYVPHKKKTIRHVRSLTFCIRDPPYYDRLARTRFSNFRKLRVLNIEGLRYLEGHIHLRYLSLRNSDAIILQSSIGKLDHLETLDLHGFRVFWIANVLWKLRRLRHLYLPDPEESAFLNRKCKLRLAGLIKLEILENFSAFNCDVRDLQQLTKKCSNLLEKLFESNLHHLTLNGSIGILPDYKLHFFKNLNELSISCSSIRRDPMLTLEKLPNLQKLWLISVSFGTEMACHSLGFPRLRFLGLHDPDRLEDWRVEEGAMPNLSHLRIRKCTALKMIPDGLKFISTLKEIVIQGMRDTFNNRVRVIDGQEGEDFYKVSHVPSILIS*
>Cc03_g08230
MAGPIHNMIISSSRLQDKLNPIKSTLRVVSPPFPLSDFPKTYKPGFVEFLIGSLEELLNYDPASIEPVRNYIKEIHLHFKSLGSFLMKVSESDIDDNPEVKVLGGHVANIAYKIEFVIDSIEVDPQWQGFFLVYDLLEELRIVNNRASRIQLTAPQAKVLDNKHVIQVPPNVISRDATPAINGMVVDPRDEEQSITDQLVKGSSKFGIVSLVGMPGIGKTTMAWKLFNCQKVLSHFHCRAWCTVSHEYEKRELLLEILCGILGLTDEIHQMTNEDLQLKLHHRLRDVALQIEPDSDPHSLRLFSDDESWNLLVEKVFHGEGCPEELLLVGREIAKKCEGLPLAVVAISGLLQKIEKSRASWGKIAKGLIAEVMEDPKAQCMEIFELSYKHLPGYLKPCFLYLGVFLEDKDIPVSKLIRFWLAEGFIHDSELKSLEGIAEGYLMELISRSLVEVSKRRSNGTVKSCRLHDLLRDFCQLKARAENFFRLVTRFDEPYVSFPSSDFGFEIGHHSDPVTYEAYRLCFFLKRLHFFKSRPFGLGTRSLLFFPSADSEPRCPYDISFIWHNFKLLRVLDFECINLGVTFPADITYLVHLRYLAVTGYMQTIPQSIGNLRKLETFVLKGLRGQVVLPDTIWHMTRLRHLHVNMHVAFTLDDQGLEVCCKLGDLVSLSCLSLSCGEDTESIIKRLPNLQKLRCIFFHPQGSSKNSYQFPRLDFLTHLVSLNVFYYGSAITREFILPSNLRKLTLSNFRLPWSHISTIGRLPNLEVLKLLLDAFEGLIWDMEEEQFKELKFLKLDNLNVSQWNATCDHLPKLERLVLQNCKDLEEIPDDFAAIGTLKLIEVHWCGQSAEESAKRIREETGDIKVLISNDKCMIVDSAVLLPELVR*
>Cc03_g08260
MDILGGYIIGFFLHELPTDKFKLVTISDWELLSSIWEAIHKLVRDEHAERVLLNMGFKIEAAAQEIDRELLLIDNNKMKLSLVDDEILQDYYKKTCNVIEGIGEAVEHLLVLSGRSSCRLQSPSDVSFWSTFVIDLADTVVSMLGDQSVDALLEELRSIRGYLADVFGALHFPAAAAAAAGGDDENIINNFMTHVASVMVRIAIHTFKYEIYRRKTNGRIKEEETIKLMKPLVDLQHEIDPTYPRFMEFHLHFLVALHKIGGVEPNFCLRYCNYVAPRVRVGDLGGGGSYYRVIYDLLKLLVFTKLEEKEDQTMPIFFAEFHTVLMETGSLKQRRQNVEPGLSELRINVGLLQTELFLKGMLHRNIQGSTFQIKDLLNSAKDDADRMTKELVKRLGKHPHGKAEYNAEYGNKTAALIQQVDHKVASLHQLFEAKKITEPTVRNSTLLLLLNIVAFKAEASFKKLSLESSRAANFVAYRKDQIALLERLNLFTLLCNQLKKETQDMDVIFPQTETFDAGMTGPINNMIKSSSQLLVNQNHLRTKLRELSPQFPFSDIPKTCMPGFMDFLVRNLKELLKYDPASIEQVRNYIKEIHVHFESLGSFRMKVSESDIDDNPEMKALGVRAANIAYKIEYAIDSIEVDAQWQHFFLVYDLLEELRIVNKQASNIQLTTLDARVLSSKHIIQVPPNMISRAAINEMVVDLRDEEQYVIDQLIKGSPRRGIVSIIGMPGIGKTTLAWKVFNHPNVMHHFHCRAWCAVSQVYEKRELFLEILRGILGLTDEIRQMTNEDLQLKLRQCLLRNRFFIVMDDVWDAGVWNELRNSFPDDANGSRILITSRLRDVALQIEPDSDPHSLRLFSEDESWNLLVGKVFHGKGCPEELLLVGKEIAKKCKGLPLAVVAISGLLQRIEKSTESWGKIAKSLIAEVMEDPKARCMEIFELSYKHLPGYLKPCFLYLGVFLEDKDIPVSKLIRFWLAEGFIHDSELKSLEAIAEGYLMELISRSLVEISKKKSNGEVKTCRLHDLLRDFCQLKAKEENFFKVITRSDEPYVSFPSSDFGFEFDFGHYSDRVTYESYRLCIFLERAHFFESVPFGLGTRSIIFFPSTDSEPRCPYDISFIWHNFKLLRTLDFEMINIGVTFPVEIGLLVHLRYLAVSGYMRSIPQSIANLRKLETFVVKGLRGQVVLPDNMWSMARLRHLHVNMHVAFKLGDKEFGGCCELGNLVSFSRLSLSCAEDTENIVKRLPNLRKLKCIFFHPRDSSKNCGQFPKLGSLAHLVSLNVFYFGRAITSEFVLPPNLRELTLSNFHLPWSHISTIGGLPNLEVLKLRLGAFEGLIWEMEEEQFKELKFLKLDDLNICRWNATCDHLPKLERLVLQNCKDLEEIPNDFADIGTLELIEVHWCRQSAEESAKGIREATGDIKVLISSSYSR*
>Cc03_g08270
MDMFFSQTEIFTTVMMTEGNKNMILSSLELSDKVKRIKAKLREVCPQVPMSDFPKTYRPGFIDFLIRNVEDLLKYDPSSIAPVKHHIKEVELQFKSLSSIFMKASESVISENPELKYFLNCVANIAYKIEYVIDLIEIDAQWQHFFLVFDLLEELRIVNKRASGIHLTTSDDGDRDYQNISQVPLNKMSRDGVPLIKETVVDISDEEQVITDQLTKGSARLGIVSIVGMPGIGKTTMAWKLFNCPKVLSHFHCRAWCTVSQEYEKRDLLLEILGGIHGLTDNICQMSNEDLQLKLRQCFRHHDVALQIEPNGDPHSLRLFSDDESWNLIVGRVFQGEGCPEELLLAGKEIAQKCKGLPLAVVAISGLLRRIEKNRESWEKIAKSLIAKVMEDPKARCMEILELSYKHLPGYLKPCFLYLGVFLEDKDIPVSKLIRFWLAEGFIHDCELKSLEGIAKGYLMELISRSLVEVSKRRSNGMVKSCRLHDLLRDFCQLKARAENFFQLVTRFDEPYAYRLCIFLKRVHFVVSRPFGLGTRSLIFFPSADSEPRCPYDISFICRNFKLLRVLDFECINLGITFPADISLLVHLRYLAVTGYMQTIPQSIANLQKLETFVVKGLRGLVVLPDTIWHMARLRHLHVNMHVAFKLDDEGLEDCSQLGNLVSFSRLSISCGEDVESIIKRLPNLQKLRCIFFHPQGSSKNSYQFPRLDFLTHLVSLNVFYYGSAITREFILPSNLRKLTLSNFRLPWSHISTIGRLPNLEVLKLLLDAFKGLIWDMEEEQFKELKFLKLDNLNVCQWNATCDHLPKLERLVLQNCKGLEEIPYDFADIGTLEVIEVHWCRQSVEESAQRIAEATGDTKVLISGSYLRSSV*
>Cc03_g08290
MKNQDMFLEARISLLLELVKDCQVKTKHLMEEIKDHLPSEEECSKFQLTPLLLPLSPDDAFWTSFVDSVVMRLESVETGRGLSKDIGLIRDYVVGVCSSCFDIDVLAAGEGGDHNDNEDEDLIIIIESMFEDFLNHVGSVIVRTAFHSCYYWFHCKKSATTTADSASSASAEDVELSRLFLDLRHQLDPANPKYLELHLDFLKALYVMKSVDACRADYVACFCNYFFFSSRGGDISKEVSSLLVLFFNSKLLEDEGDDHDAAVVQSFFAQINAVLLETAYLLKSPGNDEGGREPNYYPASSEPNLLLIKVCLLRAELYFKVQLQNINSGTTVSGMLSAGEQLVADQLEILENLRKFSKDLPDEEFEYGEQATALFQEVADEVASLYVPFDNKITESMFKNSILQFLLKIVIFKAESFLMELLSSFENSSGPAENFMPYIGKGHVESLLEQLNCFKLIFSSKQMMEIESANMILAPIEAFLREVTSLSYSNLPREIVEDTIKKTMLSYSELLGKLKKHLRPKLNEIGHEFPLSKFPKTHRLGFVDFLLRNLRELLKYCPQSIAPVKHNIQEIQQHLTSLSSFLMKVSVLDIDEHPELRDFVDHVTGIAYKVEYVIDSIVVGAQWQQFLWFSHLLEELRLASKQTSVIDLTPDDTVNNVTQISLDVTSSNVTSRDATAAIDEMLVDLNDEEELIINRLTRGSSHRAVICIFGMPGIGKTTMARKVYNNQKVMYHFHRRAWCTVSQLYEKRDLLLQILRDIHGFIKEFHYMSNEDLESKLRQCLLKNRYLIVMDDVWDAAAWDNFRNSCPNDANGSRILITSRLHDVALEIEPNCNPHSLRPFSDNESWNLLQGKVFQGEDCPEELLLVGKEIAHKCGGLPLAVVAISGLLQRMEKSKELWEKIAEGLSSEVMKDPEARCVEIIELSYKHLPDYLKACLLYLGVFLEDRDIPVSKLLRFWLAEGFIEMTEWKNLEDVAEAYLVDLINRSLVMITKRRSNGKAKACRLHYLIRDFCNSKSKGDSFFQLVTRKPVTYEAYRLSIFLKRNHFVESRPCGLGTRSLIFFASTDAEPRCPYDISFVCQNFKFLRVLDFECINIGVSFPGEIGLLVLLRYLAVSGYLNYIPQSIANLTKLETFVVKGFRGKVVLPYTVWHMTRLRHLHVNVHVAFDLDDEELGGCFQLENLISFSCPSLSCGKDTAVKALKKLPNLRKLRCIFFESRESSKNCDQFPRLDCLTNLESLRVSYYGTPLTTSMFCLPLNLKELTLSYFRLPWDHISVIGRLPNLEVLKLLSGAFEGKRWEMREEEFRELKFLKLDALNIAEWEACCDHLPKLERLVLQNCKDLMQIPYDFESITTLEVIEVHWCGESAEESAKEIGEATGDIKEEEDVFLPVPPCSEEDVRLPVPPCSELLIEICLLETELFLKKLLRHESLSSSTLSLISAQKSQTKHEFSQILQNLRRDHQDLLDEKLEHGKKAFAVIEQVIDQVASLCQSFEAKKISESMLKNSIRRMLLKIVIFRADSFLTESLPFMSNYAETFVADGKDQIALLLEQLIFLKPIKNVMDREEMDISFVQIESLLREITSLSYLNLANKRDAKEMIKKINLSSVLLLDKLKHRKRMLIEIGPQFPLFEFPKTHKLGFIDFLYTNLGELLKYDPVSIAPLKHYVEEIQQHLKSLSSFLVSVSESDMHENPELKDVGDRATEIAYKVEYVIDSIVDEAQWQHFFWFHHQLEELRLINELATGIRLTYSDAKVPKSIVSRVAIDMVSQERAREVIKEMVVNLSDEEQVIIDQLTRGSSRRGIVSIVGMPGLGKTTLARKVYNNQNVTRRFHCRAWCYVSQVYEKKELLLKILHDMHGLSDEICQMTTEDLESKLRQCLLKNKYLIVMDDVWDARAWNDLQNSFPDDNIGSRILMTSRHCHVALEIEPNGDPHLLRSLFEDESWILLEGKVFQGEGCPQELLPIGKKIAQRCGGLPLATVTISGLLQRTEKSKEFWENILESLSSEIMSDPEARCNEIFELSYKHLPGHLRACFLYLGVFLEERDIPVSKLIRFWLAEGFIPNTESRRLEDIAEAYLVDLINRSLVIVSKRRSNGQVKSCRLHDLILVFCRSKAKSENFLQLLMKSDEPYSSFPSSDYGFEFDFHDHLAPVTYKAYRLSIFLKRNHFVESRPSGPGTRSLIFFASTDAEPRCPYDISFICHNFKFLRVLDFESINIGVSFPVEIGLLVRLRYLAVSGYLQYIPKSIANLRKLETLIVKGLRGKVVLPKTIWHMTSLMHLHVNIHVAFKLDDEELGGWYQLENLSSSNCNQFPRLSSLTHLESLNIFYYGRPINTTEFILPSNLRKLTLSNFHLPWNRISAIGKLPKLEVLKLLSGAFEGPIWDMGDEEFQELKFLKLDSLNVAQWNASCDHLPKLERLVLQNCKELEKIPHDFAEISMLEMIEIVNILWIPSLQSSTHLQVLLWRTELTLLAEKAGCIAPVTTCSTRMTMVILGRI*
>Cc03_g08520
MAWRSFEPQFHLGLALTELHRQLQQEGWRFGYEGVAGVSGLRGLLNPNLRRIGDQNLYNTLDDHITKLQDDANFLITFRDCIHKWTDPGYVIRNSGFLVSKINAEIVDIAGKLSIACRKKYVSKCPSKLIDVLSNLLTNIQKLKPEIAQACQALSASRSFQVVSPLHRYFLWVEFVHSVAVTNFRPLLKRVDRLDQQENLAALVENLNKLISFLNRAQKGFEDGFVRDRSIIDGFLVHAASVVIRAANLSCFFWSKHWADPTSDQAMVDSTITDLSNLRSKIDFTTPKMIEFAIKFLNALNKISHGRTANHEVDLAANFLEHVLCGESKTCFSKELMPLVIFVLNEPGESLQPLDAKCFSAEIKHLILEVALQRQRWVPGKIRLIKEKMLLLEVQIFLKEQLGNSTIFKQPAEDQIKALHKRLKDLPNDRSGLQEAEFENGKLVFDCIEKATAEIESLYHSFKAEKIKKSKVRSLVSLLLSQILLFKASWVLMELRNGEETLTGLKSEDQIEAFLIGAKLFLALLEDKKEKSKEHEEKMYMIPVEAISWRITHLYYLIIAQKVEKEVIENLFSGFIDEMEIITAELRGICPKISRSNFPNFIGTQFFDFLSANLLELIKRNPDSIALVKDHIEKIQLDLVSFTSLFTGTSYPDNEHQELKDLSTCLTEMAYEVEYVIDSIEMGIGANLQHLLWIYDLQERIRFIKNLAKNTGVPSVAQIRGHVRQASTPKTDKMVISLGDQEQEVIDRLTWGSSKRDVVSLVGMAGIGKTTLAKKLYNDPNIVYHFHCRAWCSVSQVYLKRNLLLNILRDIEGLTDEIHEMSDADLEQRLRQRLLKNKYLIVLDDVWDVEVWNVLERSLPDDGNGSRIMITSRLRKVALEAEPDRDPHSLRLLNHDESWKLLQMKIFHGEGCCPKELVDIGEQIAERCGGLPLAVVAVAGILEKTEKELEQWELIAKELNSQVIGDAETRCKDILQLSYSHLPAHLKACFLYFGAFQGDKDVRVNKLIQLWIAEGFVQKKVPRSLEETAEEYLLDLIDRSLVIISKKRSKGGVKACRIHDLLRDLCQSQSSEDKFLQLVTRYDEPYASLLDSDHWVDFDSYCPSNPVKYESHRLCICLKRKVFVDSRPSGPSTRSLIFSASSDTYPRRPYNLSFIPRHFKLVKVLDLECINIGHSFPAEMEFLVQLRYLAISGDVGSIPRSISNLWKLETLIVKGLSGMVLLPDSLWCMTRLRRIHVKKQAAFSMGDDISGYSFQLENLVTFSSLSLSFGMDTEKILRKLPNLRSFSCIFLDARDSSQSCNQFPRLDFLPQLESLKIFYAGRTRKPGEFSLPLNLKKLTLSSFGLPWDHISTIGRLPNLQVLKLASEAFDGESWDMREDEFPELRFLQLDSLNLVQWNASYDHLPKLAQLVLRNCKRLQEVPYDFADIPTLELIQVQQCGKSLEESVRSIGEATECIQVLISRSYS*
>Cc03_g08530
MEGIGKTTLAQVVYNDYDVVSHFDLRMWVWVGEDTSIDRILKSLLECLTYIVPDKKSGREGILWKLLDRLKGKKYLLVLDDVWQEDPQLTGPLKDCLLKLGGSRGSKILVTTRLERVAELTLREMTSLEKWSEPANLSNHSSSVCPLLQKFEVEQCPKLKCLPNVMTTSHRLRRLGVAMCDTSEKMQQLKHLDELDICYCPLLVASAPKEAAQNCTRSPTFPELL*
>Cc03_g08540
MAATQAEPYVGLVNLEGLLRKAESFADGEFSGMAAKLGIEGHLDKLIRSLTTINHFIFDAETRINLSGVRSWLKEINVLFAPLDDLLDEFAYEARRPKVKLDKVGRFFSASNRNRKMSHRLKDVGSKYEGLARRASEINVANASEQYDHFRRRETDPYCAMPEIMVGGADLLNLKEKILGAGNDPDLFFISIIGMAGIGKTTLAKVVYNDDDVANHFDVRIWICVSKEKTVLLKLLERLKGKKYLLVLDDVWEQDYSMWDSFTKYLLKLGGSRGSKILVTTRLQQVADLFKPGSTYKVNLLPEEYCWKLFRQIAIGGSGREMTQQLEEVGRTIVKSCGGLPLAVKAMASIARFRRIEDWDKLAINEAPGSEFVDDVLKLSYDNLPSISLKQCFLYCSIFPKGSLMEKDELIQLWTAQGLLNPPQGRNLSMEDLGAEYLGILVGTSILQDAELDEADGKKFYKMHELLHDLALSLSKYQCSIMEGENVATNHFGVHLSLINCEVSVSEPSRNECKRLRTLRWVNSGVLGDLLAYATSLRVLIVNDWSLEDLPASISRLKLLYYLDISKTNIQELPDSISTLYNLQILRLYDLIGLPKNFENLVNLRHLYIGPGHLYIEKPQDLDKLSALPSQAETLFDHPDSYSCLRIYRLENVSGYEKEKEEEKKAIKEELSRISKISTIESLRLHWNARRENCYDEDVLEGLPPHSDIKHLAIENYKGTAFPSWMQNTSEPLILHHLEKIELEDCSYCEELPPLGHLPFLKVVKISGMVNVKSIGAEFYGLTDVDGPLTARTVFPKLRELTLRQLTSLVEWSEPVTRSNHSSTVCPLLEKFEVEQCPKLKRLPNVITSSREHLRRLEVAWCDSLYCLPEGVVGLKSLEDLEIRWSGERASLPEQLQYLSALKFFTISGYGGMKTLPAWFSKLQSLQTLKLEFCRKLTYLPAAEKMQQLKKLDELDVCYCPLLEERCTKGSRPELHKISHIPRIMINSEEIKFRPLNKSKNTTNTQTQRNKEKDIEKSGNRERNEGEGEQQGRSAASSSSQPADQRAGAGSDRMLYKDSASPPSPSLRQEKTGVASDSNDDVPVSANPSVESKGEDKSKSAGAGNERMLVQDSASLPNPPQLQEITAIGYDSNDDKPSIKSKDEVMAKLPAPTVVGAVSSDTYGIFNDENASKKVELSKVVVNEFSESSGAGNKRTLVKGSKSPPSLPQKQEITAVGFNSDDDVPVLAKPYIESKDERTSRLPAVTTVNGVSSGTIGTEIEELASKEFELSKESVNEYFESSGAGNGRILVKDSTPPTYPPPHQEITAFGSNSDHAVPVSTVSSVESKDEGKSKLPTLNVVGGVSSDTSCTAIEVKASKEVELSKELATEFSESAGTVREKTLVKGNTPLISPPQLQVMNTMGSDSDDDAWFLAKHFYQMKR*
>Cc03_g08560
MADTLGVKVHLQDLMESLKNIQALLSTADQKQISASADLRLWLKRVNDLNAKADDLLDGFAYEARRPGAVRNFFSGCNSSVIKRRKEIRQFKFVSSRYRDLARGAHKFGLDSPARGDDATAKFEQILRTTDYSSVVESHMFLVGGDSLKLKEMLLSAGNDRDFSFVSIVGMGGTGKTTLARVVYNDYDVVNHFDVRMWVYVGREVSIRRILESLLECLTDFIPNWFCMEQIVYYLRDRLEGERCLLVLDDVCEEDPLLTGSLKESLLALGGSRGSKILVTTRSERVAQLLQPGSRYPLAPLPPEYCLGLFRQIAFASGGPVETPRLKEMGDAMVEKCRGHLLAIKTIGGLLYTKKDEEEWNSIATSDTWGIVDPIPGALLLSYIHLPSISLKQCFIYCSIFPRGSVMEKDELIQLWNAQGLLNPPQGSGLSEEDLGAKYLAILVRTSFLENAEQDEGDRRKFYKMHDLLHDLASSLSKGQCTIMNGIDIEANDLKLAAHMSLINCEGEILKSLRGKEKLRTLRMVNSEVLGHTLAYTTSLRVLIVVDWFVDELPDSVSKLKLLHYLDISKTRILKLPVSISELYNLQTLKLYDLIELPKNYENLVSLRDLYIERFEDFNRLSDLPPQFRKIINPSSFKACFKAYLDSKCPIEKLGTLLERPDLYYRLSIYRLENVGSCEKAEEAKLSIMSKIESLRLHWNARRENNNDEDVLDGLRPHENIKNLAIENYKGSAFPSWMGKTSQQLTRDQLAEMEKTELTLREMTSLEEWSEPANLSNHSSSVCPLLEKFEVEQCPKLKCLPNVMTTSHRLRRLEVAMCDSLGCLPEGVGGLESLKDLDIRGLPSLSQLSIGHCRNLTSLTIGGISKLASLPKQLQYLSALRFLTISGYGGLETLPEWISRLQSLQTLKLEFCWKLEHFPAAEKMQQLKKLDELDICYCPLLEARCTKGSRPELYKISHIPRIMINSEEIKFRPRNKNKNTINTQTQRNKDTESEISGNGERNVGEREQQGSNATLSSSQPAEQVRPETLFLSTQPFS*
>Cc03_g09200
MEIAIDPCSFDNTLRFLESVEINWDLEAPVKVQVHTLKLKARFLKAFFTCTGKWYINNNGLKAILRQVEDVVLSADQELQPLSLNLIPDNLVCSISSALEKLDPIKPLIQEVYALVAQSTRSISSATDAVVGLIDTTLGYLKDLLKYKAQSIANLKKETEALEENLRYLGYLLRVTKKYLPRGHDDRLRDVLIHSEAAADSTACLMYLCLDNNKMDERMMNEVKLQLSYLQHRIEVILPDVRKVYLRAWKASSSLQKSDFSLNEILYLESLGKIKEILQVSVSVETCVMQRINALEDEFKILRDYLMDTSAQEYTDTHPKLKHLFLQIKHVMGRAACVIPSFIDNDVTEDTVRQLDLDARVLLEEFKVIKQEARDIYDSISPKSQRTKFPTTNELGFVDFVIQNVKQLLHSKDDFIALLWHQIEMVHDHILSMRGDFIEIAKHPREHQDLKDPWTRFKDVVYHIDYVVDSFLIKDQPLWYHKLGLFYAIEDIKIISREVSDIKDRTMNHVAALKFSSNVAGISSQANSGEFQVLSRSIYGAGNEANKPGDFVELFEDEAKKIMEQLTNGIMPLQILSVMGIPGIGKTTLVHSIFENPSVLLHFHVRARCCVTQVYQKRRLLLEVLQQVSKVSYKVLGMTDDRLALKLYQSLKGKRYLIFVDDLWDIWPWNDMKASFPDDNNGSRIVFTSRFHNITSQITTNSITIFLNPISDLSSWELLQVKLFKQESCPQELFGIGQQIAANCKGLPIAVDLIAGLLGTKDRKKESWKQIANGLNAHLLEDQNGQCMGMLELSYDNLPNHLKPCFLYFGTFCEDIEVPTSKLIRLWIAEGFVELQKDDKGSLEGAAQKYLNDLIARSLVIISKKGSRGGVKASRVHDLLRDFALAKAKEESFLLTTNGFEQLSSVGDSFYEPYRLSINSGSDYFPRSSLNPAHLAGITQIQLYFGLPLPACHVYQKHVAMGVNPCPRTRSMVYRGSILRKVSFSFDNFKLLRVLDIWAIDIDYCPNIFELVNLRFLSLNHYRRKSIPPEIGNLRNLETLMLGKNHKIDVPTTVWNLVKLKHLLIRGSYTLPPCSQEFLEKPFKLHSLQSLSTPDLAFGEDTEQILRGLCNLRKLSCRFLYSWDYTSNCIQFPNLDFLTQLESLKVAYRGKALHKVQSCKFSFPANVKKLTLSGFCLPWTEISSIGNLPNLQVLKLLDDAFEGTTWDMNEGEFLNLSFLKLERLQLLHWNAFEDHLPSLETVVLVNCKKLVEIPPCLGDIPTLQRVELRGCSHSCRCSLGVIKERQIEMGNEELAVTLG*
>Cc03_g09330
MSRSTSGCMCNWRFTTYQETKEEWLPIIESGLLHLSQSENSVMQLLRLSFDHLPTASVKKCFAYFSNFEKDFVLDKQLLIQLWMAEGFLQASDDEELEDIGNSHYHILLESSLLEEVIDYDNCLDVDVRFGKMHDFVFDLARSVSRSDSAREDHYQSRYLVLNSSGVEAEVNLNDKFTSVSTLDWLESVMPGDILAKFRYLRILRLLSVTSEVLPSSISKLIHLRLLEISYSRIRALPESICKLYNLQTLIILESGDQRIGMELPKGMRNLINLRHLSFFTFDSELQMPKGMGQLTSLQTLQFFNVGKGKGRTIGELGCLKNLRGRLQIRNLELVNGKEGAQQADLLKKPYVDDLGFQWGSGNREDDNDENVLEGLQPHPNLHSLRIRNYNGGRFPQWLMTMAVCKNSMDASSSTRLNKLVKLRLRYCKMCTEVPALGLLPSLQFLELKGLENLKSIGPSFYGSADDYCGLRSSRNSGELSSNLFPALKTLKLVKMPNLIEWLGVEATPTGDGNEGLRVFFPSLEDLNIKMCPKLTTAPSNFPILKKLTIEKMDQLLPVKQICSNATTLNDLWIKGMPELTCVQDDCPNLIDIQGCGTSLKKLDIINCEKLSELPEDLHQLQALETLNVMQCPNIKSIAIPSGQHGIKFLRELRIVDCSGLKSLPAEMLHSRTSLSRLAVKRCSNFESFPIDLQQTPSLVTLLLSFCPKLTTIPKGLNPLSCLRVLSIGPFPDLRLEAELLSALASSSVRALTIVGWPHSNSLPEQLQYLTAITLLRISKFGSVETLPDWLGNLGSLERLHLIDCEKLRYLPPMAAMRRLTKLRFLSIADCPLLQESCSKSERLKISHIPTILIDDERVDLTQL*
>Cc03_g09340
MADALIGATIQIILQKMLPLAADGIGMAFGLKEDLKNLRESAAMIRAVIADAEEKQGHDQAVKLWLKRLEGVAFDADNVLDELNYEFIRKQLKEKVRFFSFFCDTALHWRMASKVKNVNQKLKIINQEAIDFGLRSQLMGGGANIAPLPLPAISRETDSIIRQIVVGRSNDASNLVETLLSSSAKVVSVIPISGMGGLGKTTLAQLAYNDPGIDGHFDTKIWICVSEKFEVTRLFKLVLESLTKRKVKTESRDVMVQDVRKELKWKRYLIVLDDMWDERSQLWDDFFQCLVGITNTQGNWILVTTRKLNVASIVATHPTYRLEILSDDDCWSILIEKAFGGGEVPKELEEVRTEITKRCQGLPLAANVIGGLLRIKRKEEWLPIIESGLLHLSENENTVMQLLKLSFDHLPTASIKKCFAYCSILDKDFLVNKQHLIQLWMAEGFLQASHNELLEDIGNNHYHILLESSLLQEVRMYDPYLDVNARYAKMHDFVYDLARSLSGSDSIRGENCQSRYLVLHSFGEETQMKLNDISTSVSSLILLESHISGDILSNFRYLHVLKLSWVTSEVLPSSIGKLIHLRFLDLSYSRIEALPESICKLYNLQTLTFDEYPDKRTLKQLPKGMRKLVNLRHLRFFASDGQFQMPKGMRQLTCLQTLQFFNVGKDNGRTLEELGCLKNLRGRLQIRNLELVNGKEGAQQADLLQKPKMRHLGFEWCSVNAEGGYDDEHVLEGLQPHPNLQSLHINNYNGGKFPHWLMNMAIYMKTTDGSSITRLDKLVKLRLINCKLCTEVPALGQLPSLQVLELNGLENLRCIGTSFYCIADDSSGSSSNRSSSQGSSKLFPALKTLELANMPNLVQWRGAEATSRGGGDEELEVFFPSLEDLMIMMCPKLTTAPGNFPSLKRLKIERMDQVLPVKQICSNATILTDLWIKGMPELTCIRDVLNKQDLAWLRLEEIMNCENLRELPENLHQLQALQTLCIMQCPNIKSVAIPSGQHGLTSLQELRFVDCSGLNSLPAEMLHSRTSLCTLVVRRCPNLVSFPIDLQQTPSLVVLVLSGCPKLNTIPEGLGRFSCLRVLFIGPFPDSSEEFELLSAVASSSVRTLAIVGWPHSNSLPEELQYLTNITKLSVLNFGSVEALPDWLGNLGSLERLHLIDCEKLQHLPTMAAMRRLTKLSFLSISGCPLLQELCSNSERFKISHIPTILIDDEELM*
>Cc03_g09510
MPSEGKKPITHEVMVGLDDEAEKVIDRLISGQEHLEIVPIVGMAGLGKTTLAKKVYNDNSIIYNFHIRFWCTVSQEFNVKKLLLQILHSDGENEKLEFLDEDELLQKLYQKLKGNRYLVVFYDIWDIRAWNELRYSFPDNNKRNRILFTSRFSNVASQVEYGGQPHNLRPLTEKESCELLQRKVFGEEDCPQPLCGFGMEIAQKCKGLPLTVVVVAGILATIEHEVWAWEEFSERLTLTMVSSTELCKKSLELSYEYLPYRLKVCLLYFAAFQEDEIIGTKNLMRLWIAEGFVENVEGKRLEDIAEEYMMDLIGRNLVMISERRSSGGVKSCCIHDLLFEFCKIQAKEKNFLQVLRGFDELSTFNEPPNLPLLSIFSSGEDFIKSKLFCPHLRTLLFFDQTAARYFQLADTSFPFSIYKRLNVLKLDHIHLMQEELPEEVESLLNLRYLAIRAKNIPPSIAKISNLETFSLKHCREVTLPGTIWSMKKLRHLHVRPGPAVIGRLPKDNAVENSSTLLNLDTLSNLDLPFNQEGENIMRKIQNIRKLRISSTMAGRNLSLPMSLKKLLLAGLFLPCSKMQLIEQLPNLEVLKLHHDSLYGGSWELTKGGFTKLRVLTFSQLDIVEWTESDPDSDDYFPCLQQLNLEFSWKLEKFPSCLERISTLEKIKMKHWKSNDHDRVLCLVRGIEESQRNYGNENLKIITQRIY*
>Cc03_g09550
MPSKGKMPIAHEVMVGLDDEAEKVIERLVSGPEHVEIVPIVGMAGLGKTTLAKKVYNDNSIIYNFHIRLWCTISQEYNKKSLLTQILCSDGKHSRMDDLNEDDLLQKLYQKLKRNRYLVVLDDIWDFRAWNELRYSFPDEMNRSRIIFTSRSSNVASQVEYGGKPHYLRQLSEKESFELLQKKVFGKEDCPQALHGLGMEIAEKCRGLPLALVVVAGVLATIEHDIWVWEEFAKSLTLTMVSGTDQCKKSLELSYEHLPYHLKACFLYFAAFREDEKIGAKNLMRLWIAEGFVEKIGGERSEDIAEEYLMDLIGRNLVMVSKSKSIGGVRTCYIHDLILEFCKTEAKAKNFLQVLRGYDELSTFNEHPNPPRLSICSSREDFIKSRLFCPHLGSLQLFHDETSAHPHWLNICFVFCIYKHLKVLKLEGIYLTRKELPTEIESLLCLRYLAFKALQMKFIPPSIAKLSNLETFCLRSMETVPLPDSIWNMKKLRYVHVWDGCFVFPLSSNDNVVENLSTLPNLDTLCDLYLSFDQAENLLRRIPNIRRLAISDGQTGNGVLNMSRLECLESLTLDVGCCSGPRGHFELSFPMNLKKLSLFCFPKLRVLTLSESDIVEWTETDPDSDDYFPCLQQLKLREIRHLEMVPACLGRISTLETIKMVRCRNDVKSLVREIEEAQKSYGNENLKIIDKTY*
>Cc03_g09570
MDPQVSVQVQALEAKLTFLKSFIPFAKLLGTVDIPALLLAHFEVVALNAACLSYICSCWDDAFCNPEFCSMIYEQQQKITPIDFQVYEIYVEVLRATRSSKSLHNRMMDKQILNNFNDSLISCLWELLCRSSSFMDSMKDEMRILYAGLRFLRSILREQQEKMDEQNEKIGALLSESGIIICSPSLKRAKEGEVSFSESTEALACYDMLANTNIRIKHFKDQISGSSIIESLPSFHSLRAPEVSKTSSHMLSKGKMPIAHDVMVGLDDEAAKVIERLLWGPEQVEIVPIVGMAGLGKTTLAKNVHNDSSVICNFHIRLWCTVSQAYNMKNVLLQILCSDGKHSRMDDEFQNLDEHVLLEKLYKKLKKNRYLVVFDDVWDIGAWHELEIAFPDDKNGSRIIFTSRSSNVASQVKYGGEPHYLHPLSEKESFELLQKKVFGKEDCPQALHGLGMEIAKRCKGLPLAIVVVAGVLATIEHDICVWEQFAESLTSTTVSGAEQFKKSMELSYEHLPYHLKACLLYFAAFREDEKIGAKNLMSLWIAEGFGEVIEGKRSEDIAEEYLKDLIHRNLVMVSQNRSIGGVKTCYIHDLILEFCKTEAKEEKFLQVLQGYDELSTFNEPSNLPRLSICSSEEDFIKSKLFCPDLDTLQFFNATPGDKFGMLNISSFFCIYKRLKVLNLEDINLMLKELPAEVESLLCLRYLALRTAQPMEFIPPSIAKLSHLETFRLNSCTTVSLPDSIWNMKKLRHVHIQRNCIILLSSSDNVVENLSTLPNLDTLSHLCLYLDQEGENILRRIPNVRRLQIFNHGGQNRVCCNMSRLVCLESLTLDGDRFSGSREHVELSFPMNLKKLSLCNLGIPCRKMSLIEQLPNLEVLKLRDQSMDGQKWELMEGGFPKLRVLTLECVELVEWTETDPDSEDYFPYLQQLKLDAISNLEMMPSCLGRISTLETIEMDDCGDGVISSVQEIEEAQKNYGNEKLKIIITD*
>Cc03_g09830
MLSKGKIPIAHEVIVGLDDEAAKVIDRLVSGSKQVEIVPIVGMAGLGKTTLAKKVYNDRSVICNFHIRLWYTVSQEFNMKNALLKNRYLVVFDDVWDIEVWNELRIAFPNDKNGSRIIFTSRFSNVASEVQYGGEPHYLHPLSEKESFELLLKKVFGKEDCPQGLRGIGMEIAKKCRGLPFAVVVVAGILATIEHDILVWEEFAESLTSTTVSGTDQWKKSLELSYEHLPYHLKACLLYFAAFREDEKIGAKNLMRLWIAEGFVKKIEGKRSEVIAEEYLMDLIGRNLVMASKSRSISGVKTCYIHDLIFEFCKAEAKEEKFLRVLQGYDELSTFIEPPNLPRLSICSNGEDFMKSKLFFLNLGNISLWLKELPTEVESLLCLRYLALTAWYMKFIPPSIAKLSHLETFCLVSGVTVSLPDSIWNMKNLRHVCLRGGVVIHLPSNNNVVENLSILPNLDALSTLHLDLDEEGENILRRIPNVRRLKIFQLGDENRVCCNMSRLECLESLTLRDDYFLGSREHVELSFPMNLRKLCLINLGLPGRKMSLIEQLPNLEVLKLRAQSMEGQKWELMEGGFPKLRVLTLEHAWIVEWTEADPDSDDYFPCLQQLKLSGIPNLEMMPACLGVISTLETITVNFCGDGVKSLVREIEEEQKNNGNENLKIIYKKY*
>Cc03_g09840
MGGLGKTTLAKKVYNDRSVICNFHIRLWCTVSQEFNMKNVLLQILCSDGKHSRKDEFQNLDEHALLEKLYQRLLKNRYLVVFDDVWDIEVWNELRIAFPNDKNGSRIIFTSRFSNVASEVQYGGEPHYLQPLSEKESFELLLKKVFGKEDCPQGLRGIGMRIAKKCRGLPFAIVVVAGILATIEHDILVWEEFAESLKDEKIAAKNLMRLWIAEGFVEKIEGKRSEVIAEEYLMDLIGRNLVMVSKSGCIGGVKTCYIHDLIFEFCKGEAKEKKFLQVLQGYDELSTFIEPPNLPRLSIRSSVEDFIKSKLFCPHLGTLLLFHATPGDEFELRNISFLFCIYKHLKVLNLEGINLKLKELPTEVESLLCLRYLALTAWHMKFIPPSIAKLSHLETFCLYSLELVSLPDSIWNMKNLRHVCVSSAVVIRLSSNDNVVENLSTLPNLDRLSTLRLDLNKEGENILRRIPNVRRLRIFQNRVCCNMSRLECLESLTLGCYHLFGSREHIELSFPKNLKKLSLKNVGLPCRKMSLIEQLPNLEVLKLRAQSTEGQKWELMEGGFPKLRVLTMERAAIVEWIEADPDSDDYFPCLQQLKLFQIFSLKTMPACLRSISTLETIKVNLCGDDVDSLVREIEEAQKYNGNENLKIIYKKY*
>Cc03_g09860
MEMASTCSIDRVLLDLESLLNSFQDRYVPDGVLAAIERMKFLKTFVMCARKWSQSNDLYLESDNVVKKVSLPSFLSCIEDTFHKYEEDIHSLSHRSETDEYGMFFEIEEQIKLLKQEIIQIYFALASSRSLQSNSCMTDDELMEFIDLILQNLADLTNDYMHPQISESFVYAILSAQVQALEAKLTFLKSFIPFAKLRGTADIPTSLLAHFEVVALNAARLSYMCSFREDEDLHNLDLCCMVYEQQQKITPIDFQVYEIFMEVLRATRSSKSLHDRMMDKQILNNFNDSLISCLWELLCCSSSFMDSMKDEMRILYAGLRFLRSILREQQEKMDEQNEKIGSLLSEAGIIICSPSLNRVKGGEVSFSESTDALDCYDMLANTNIHIEHFKDQISGSSIIETIPSFHSLRAPEVSKTSHRMLSKGQMPITHEVMVGLDDDAAKVIERLIWGADQVEIVPIVGMAGLGKTTLAKKVYNDSSVICNFHIRLWCTVSQAYNMKNVLLQILCSDGKHSRKDDKLKNLDEHALLEKLYKKLKENRYLVVFDDVWDIKVWNELGISLPDDKKGSRIIFTSRSSNVALQVEYGGKPHYLHPLSEKESFELLQKKVFGEEDCPQALHGLGMEIAKKCRGLPLALVVVAGVLATIEHDICVWEKFAESFTSTTVADAEQCKKSMELSYGHLPYHLKACLLYFAAFREDEKIGAKELMCLWVAEGFVEIIEGKRSEDIAEEYLMDLIGRNLVMVSENRSIGGVKTCYVHDLIFEFCKGEAKEKKFLQVLRGYDELSTFNEPPNLPRLSICSNGEDFIKSKLFCPHLDTLLFHDATLGDKFELRDISFLFCIYKHLKVLNLEGIILRLKELPAEVESLLCLRYLALRALFMEFIPPSIAKLSHLETFSLNSFEAVSLPDSIWNMEKLRHVHVRPGVVIPLSSDDSGVENLSNLETLSALFLYLDEEGENLLRRIPNVRRLKIFDLGEQNRVCCNMSRLACLESLAWLGSYSSGSWEHVELSFPMNLKKLSLSGLALPCRKMSLMEQLPNLEVLKLRAQSTEGQKWELMEGGFPKLRVLTLEYVQIVEWTEADPDSDDYFPCLQLLKLRSISKLEMMPSCLGRISTLETIKMNECGDGVKSLVREIEEAQEYNGNENLKIIIID*
>Cc03_g10130
MGGIGKTTLARQMFDHPDTDFQFHCRAWVRVSQVYQLRNLLLDLLRSVTKPSDNVHEKTNEDLAQDLYQSLKGRKYLVVMDDVWSNEAWDCIQMCLPDDNNGSRVVVTSRFMELATYVSPKSLPHCMSLLDTKQSWELLEKLVFGLESCPLELVDLGKQIARKCHGLPLAIVVIAGTLSRTVMTSDCWKDVAASVSSVVFTNPEQCLDILALSYNYLPQQLKACFLYMGAFPEDYEIEVRKLFRLWIAEGFLEASSSSNLEDVAEAYLEDLIGRSLVLVGKRNVVGKIKSCRLHDLLRELCLREAQKENIMTVIKQEDQSFPAKDNQRHLILHLNSDADVHLAPPYRSLQSFLCFTLGSGFVPDIFFSYLIFQSLRVLDMFFLQFDSFPAQIVNLEYLTYLALNVTYKLPTALARLKNLQTLVINGPWPIRDDADLPTLIVRYWSMPNLRHLHTTMVAFLSYITDAASNIYRKPLPLGYLKTLSTVQFLCCRRDAFANMPYLAELGLCETKEDYYRDRSCECLKDLAYLHKLEALNCSFYREIREARTISWDAFPSNLRKLTLSASNLPWEDMTNVAKLPNLEVLKLKNYAFRGSTWKLTDEVFRCLKQLLIEKTDIVQWEAEDDHFPCLQFLILRSCEFLAELPYVLGEIPTLERIELHYCNESAELSAQEFKDLIEDLAVIIRN*
>Cc03_g10280
MASTCSIDRVLLGLESIVNNLPYRAWAYGAHAAIKDMKFLKTFLMCARKWSLVHLYLQSDNVVKKVSLPSFLSCIEDTFHEYEEDIHSLSLRSEILTDKYDWDVHYSIVDHGVFREIGIQIISLKQEIIQIYFALASSRSFQSNSCMTDDELLEFIDRILQNLADLDLKNDYKNLKLNKTRIYAALSAQVQDLEAKLTFLKSFIPFAKMRGTADIPALLLAHFEVVALTAARLSYMWSFWNDDVEAKRNPEFDDRNACSFKLLSIRAVDFHVYEIYKEVLAASNSSASLHTAVMDERILNNFNDSLIGRLWELLCCSSSFVDSMKDEMQILYAGLRFLRSILREHHEMMDEQNEKIGALLGEAGIIIFAPTLSRVIEGEVSFSGSTQVLDFHHMLANINIHIKHFQDQISGSSTIESLPNSSHSLRAPEVSQTSSRMLSKGKMPIAREIMVGLDDEAAKVIRRLRWGSEQVEIVPIVGMAGLGKTTLAKKVYNDSSVTCYFHIRLWCTVSQEFNMKNVLLQILCSDGKHSRKDEFQNLDEHALLEKLRQRLLKNRYLLVFDDVWDIEVWNELGTAFPNDKNGSRIIFTSRFSNVASEVQYGGEHHNIRCLTVEESFELLQKKVFGEEEECPQALHELGMREDFIKSRLFCPHLASLLFFDATPGYKKLKLFNISFLFSIYKHLNVLHFEGNNLRLKELPAEVESLLCLRYLALTAWHMKFIPPSIAKLSHLETFCLYSKSVVSLPDSIWNMKKLRHVHLAQVIFIPFSSNDNGVENLSTLPNLDTLSYLCLNAEGENLLRRIPNVRQLKISKCETGVLNMSRLECLESLTWWGNYSSGSREHVELSFPMNLKKLSLYNLGLPCSKMSLVEKLPNLEVLKLQYQSMDGQRWELMEGGFPKLRVLTLGCGEIVEWTETDPDSDDYFPCLQQLKLDGISELKMMPACLGSIYTLETIEMKDCKDGVKSLVREIEEAQKYNGNENLKITIYEDY*
>Cc03_g10330
MLANTNIHIKRFKDQISGSSISESKMPIAHEIMVGLDDEAGKVIERLVSGSKQVEIVPIVGMAGLGKTTLAKKVNNDSSVICNFHIRLWCTVSQEFNMKSLLIQILCSDGKRSRMDKELKNLNEHELLHKLYQRLKTKRYLVVFDDVWDIKVWNELRISFPDEKKGSRIIFTSRSSNVGSQVDCHKFNLIDRDDFRDFAELCFKEFGDRVKSWSTFNEPWSFSTGGYDSTTFIGSLAPGRCSAWMDKGCPAGDSSTEPYLVAHHIILSHAAAAKLYREKYKPSQKGQIGIVLVTNWMLPYSNAKSDAIAAQRVVDFFLGWFLDPLTSGDYPKSMRDKLGGRLPKLTQQQSKLIRGSLDFLGLNYYSSSYAKDIPHATTVNISYTSDFQVNITSIRNGKPIGAPVRAGFLYVYPKGLTEILVYLKKNYHNPTIYITENGLAEANISSIEQAIHDTNRIKFYSGHFKALKAAIEKGVDVRGFFAWTFLDTYEWGSGYTMKFGITYVDFKNKLKRYPKHSALWLKQFLK*
>Cc03_g10340
MASTCSVDRVLLGLELLLDRYRDINFLLYGNDTDPLDVRDAIKHMKFLKTFLMCARKWSLVHLYLESDNVVKKVSLPSFLSCIEDTLHKYEEDIHRLRTETFEWDIHNSIVDRGVFGEIGKQITVLKQEIIQIYFALASSRSFQSNSCMTDDELLEFIDLILQNLADLTNDYMNWGIHGYYPLLAALSAQVQDLEAKLTFLKSFIPFAKMRGTADIPALLLAHFEVVALTAARLSYMWSFWKNVEYRSTCSFKLLSIRAVDFHVYEIYKEVLAASNSSASLHTAVMDERILNNFNDSLIGRLWELLCCSSSFVDSMKDEMQILYAGLRFLRSILREHHEMMDEQNEKIGALLGEAGSIIFAPTLSRVIEGEVSFSGSTQVLGFCDMLANTNIHIKHFKDQISGSRTIESLPNSSHSLRAPEVSQTSSRMLSKGKMPIDHEVMVGLDDDAAKVIERLVSGSKQVEIVPIVGMAGLGKTTLAKKVYNDNSIIYNFHIRLWCTVSQEYNKKSLLTQILCSDGKHSRMDKFQNLDEDDLLEKLYQRLLKNRYLVVFDDVWDIEVWNGLRTAFPNDKNGSRIIFTSRSSNVASEVQYGGKPHYLHPLSEKKSFELLQKKVFGEEEECPQALHGLGMEIAEKCWGLPLALVVVAGVLATIEHDILVWEKFAESLTSTMVSGTDQWKKTLELSYEHLPYHLKACLLYFAAFREDEKIGAKKLMRLWIAEGFVEKIEGKRSEVIAEEYLMDLIGRNLVMVSKSRSIGGVKTCYIHDLIFEFCKGEAKEKKFLQVLRGYDELSTFNEPPNLPRLSICSSKEDFIQSRLFCPHLASLLLFDATPGYKNFKLLNISFIFCIYKHLNVLNLEGINLRLKELPAEVESLLCLRYLALTALEMEFIPPSIAKLSHLETFCLYSNRMVSLPDSIWNMKKLRHVFLWAGVVIGLSSNDNVVENLSTLPNLDTLSCVHLYKEGENLLRRIPNVRRLKIFDHQTGVLNMSRLECLESLTWLGNYSSGSRVHVELSFPMNLKKLCLRNLGLPCSKMSLVEQLPNLEVLKLRWPLSRDGGQRWELMEGGFPKLRVLTLEAVEVAEWTEADPNSGEYFPCLQQLKLHKIFNLKMMPACLGSTSTLETINVSSCGDGVKSLVREIKAAQEDNYGDGNLKIIYGKY*
>Cc03_g10360
MGMKLTKIPPKEIEMASTCSIDRVLLALELLLNNLIGYSHMNYFLPDAIKDMKFLKTFLTCARKWSLVHLYLQSDNAVKRVSLPSFLSCIEDTFHKYEDIHFLSHDEMSLVLCKIKKEIISLKQEIIQIYFALATLASNRSFQSNSCMTDNELLEFIDLILQNLADLTNDDMNWKITNKSSIYAALGAQVQDLEAKLTFLKSFIPFAKMRGTADIPALLLAHFEVVALTAARLSYMCSFWDDREEIENPEFYDRSTCSFKLLSIRAVDFHVYEIYKEVLAASNSSASLHTAVMDERILNNFNDSLISCLWELLCCSSSFVDSMKDQMRILYAGLRFLRSTLREHHEMMDEQNEKIGALLGEAGIKIFAPTLSRVIEGKVSFSRSTQVLGFRGMLANTNIHIKHFKDQISGSSTIESLPNSSHSLRAPEVSQTSSRMLSKGKMPIDHEVMVGLDDEAERVIEPLIKHFEDQLVMLRTIQSLPNSSHSLRAPEVSQTSSRMLSKGKMPIDHEVMVGLDDEAAKVIERLRWGSEQVEIVPIVGMAGLGKTTLAKKVYNDNSIIYNFHIRLWCTVSQEYNKKSWLTQILCSDKEQSRMDEELKNLNEHELLDKLDRCRTCAIIINKS*
>Cc03_g10390
MLSKVKMPIAREVMVGLDDEAEKVIERLVSGPEQVEIVPIVGMAGLGKTTLAKNIYNDNSIIYNFHIRLWCTVSQEYNKKSLLTQILCSDGKHSRMDDLNEDDLLQKLYQRLKRNRYLVVFDDVWDIKVWNELRISFPDDKNQSRIIFTSRSSNIASQVQYGGEPHYLHPLSEKESFELLLTKVFGEEEECPQALHGLGMEIAEKCWGLPLALVVVAGVLATIEHDILVWEKFAEGLTSTMVSGTDQWKKSLEFSYEHLPYHLKACLMYFAAFREDEIIGAKYLMRLWIAEGFVEIIEGKRSEDTAEEYLMDLIGRNLVMVGKNRSIGGVKTCYVHDLILEFCKGEAKEKKFLQVLRGYDELSTFNEPPNLPRLSICSSEEDFIKSRLFCPHLASLLFFDATTPGYKKFELLNISFLFCIYKHLKVLNLEGINLRLKELPTEVESLLCLTYLALAAQDMEFIPPSIAKLSHLETFCLNSKETVSLPDSIWNMKKLRHVYVRGGVVIRLPSNDNGVENLSTLPNLDTLSCLCFYLDQEGENILRRIPNVRRLKISYSNIGVLNRSRLECLESLTWRGNYLLGSREHVELSFPMNLKKLCLGDLRLPCSKMLLIEQLPNLEVLKLRDRAIEGQKWELMEGGFPKLRVLMLEDVLVAEWTETDPDSDDYFPCLQQLKLRKISNYKMIPACLGRISALETIKVSFCGDGVKSLVRKIEAAQEYNGNENLKIIIIG*
>Cc03_g10410
MLSKGKMSIDHEVMVGLDDEAEKVIGRLRWGSKQVEIVPIVGMAGLGKTTLAKKVYNDSSVTCHFHIRLWCTDEFQNLDEHALLEKLYQRLLKNRYLVVFDDVWGIEVWNELRNAFPNDKNQSRIIFTSRSSNVASQVQYGGEPHKFRCLTVEESFELLQKKVFGEEEECPQALHELGMEIVKKCWGLPFAVVVVAGILATIKHDILLWEKFAESLTSTMVSGTDQWKKSLELSYEHLSYNLKACLLYFAAFREDEKIGAKSLMRLWIAEGFVEIIEGKRSEDSAEEYLMDLIGRNLVMVSKSRSIGGVKTCYIHDLIFEFCKGKAKEKKFLQVLRGYDELSTFNVPRNLRRLPICSSEEDFIKSRLFCPYLGTLVFFDATPGYDKFKLLNISFLFCIYKHLNVLNLEGINLMLKELPAEVEPLLCLRWELMEGGFPKLKVLTLSNLDIVEWIETDPISNDYFPCLQQLELFGIYNLKMMPACLGCISTLETIQVALCGYGVQSLVRKIGKAQKNYGNVNLKIIYKAY*
>Cc03_g10420
MPIDHEVMVGGNCSHCGNGWAWMDEELKNLNEHELLHKLYQRLKTKRYLVVFDDVWDIKVWNELRISFPDDKNQSRIIFTSRSSNVASQVQYGGEPHYLHPLSEKESFELLQKKVFGEEEECPQALHGLGMEIAEKCWGLPLALVVVAGVLATIEHDILVWKKFAESFTSTMVSGTDQWKKSLELSYEHLPYHLKDCLLYFASFREDEKIGAKSLMRLWIAEGFVEIIEGKRSEDTAEEYLMDLIGRNLVMVSKSKTIGGVKTCYIHDLIFEFCKGEAKEKKFLQVLRGYDELSTFNEPPNLPRLSICSSGEDFIKSRLFCPHLASLLLFDATPGYDKFKLFNISFLFCIYKHLNVLNLEALT*
>Cc03_g10430
MLANTNIHIKHFKDQISGSSTIQSLPNSYHSLRAPEVSQTSSRMLSKGKMPIAREIMVGLDDEAAKVIRRLVRGSKQVEIVPIVGMAGLGKTTLAKKVYNDSSVTCYFHIRLWCTVSQEFNMKNVLLQILCSDGKHSRKDEELKKLNENELLEKLRQRLLKNRYLVVFDDVWDIEVWNELRIAFPNDENGSRIIFTSRFSNVASEVQYGGEPHKIRHLTVKESFKLLQKKLFGEEEECPQALHGLGMEIAEKCWGLPLALVVVAGVLATKEHDILVWEKFAESLTSTMVSGTDQCKKSLELSYEHLPYHLKECLLYFAAFREDEKIGAKKLMRLWIAEGFVEIIEGEKSEDVAEKYLMDLIGRNLVMVFL*
>Cc03_g10470
MAEVLLSASVDFIIHKLASVANENISLLSGFNDDLQRLGRSIPIIQSLLLDSERQPPEKEATKHWLKKLEEIAYDADTVLDELNYENLRQTDSISDANVRARQNEALEVVRVVTRPTNEVPSTYAIVGMAGIGKTTLARLIYNDSIIESHFDCRIWVFVGENFDVSRILCLILESLTEKKNEVQSRDALIKMVKRELQVKRYLLVLDDVWNESPSLWDDFIASLIGINPMSGNWIIVTTRSQQVASLVTSHPCLALEKLSDDDCWSILRYKACANGVVPSKEMETIGKKVAQKCQGLPFAASLVGGILRGKGVEEWHSIQESFSTFFNLLLKSSLFQDVKKDVYDNVTCCKMHDLVHEVLCKVSSSETKRMDKTALDDIPQWNYDWDFDNNIGGDVLEGLQPHPNLKILTVKNFMDEFPPWVRRIASLGFDNVVQIKFLGCKRCREIPSLGQLPNLQYLELNGFDSVTHIGPSFYFTNNHSESNSSGNDYHGRTLYPALKSLTIEDMPNLLEWMEARVMSTVTAADFQVAVFPNLKELTINRCPQLNSAPSHFPRLKQLSMSNIEKHIAENLSCCSPCLRKLEIINCEKLTMLPESLYSLQSLENLMISQCPNLTSLPSIHEEVEAFTSLRSLNILHCDGLTVVQSKILCHCKNLEYLEVSQCANLISFPVEELQQLGCLTILGIYRCPRLTSLPKGLGCLTKLRELWYGPFSDGVEFDAFQASLHGLEQLQSLYYVELCGWLHWNSLPYQLQHLTAMKELYILGFGVEALPDWFRYFRSLVYIGFFNCQKLQQLPPKEVMQCLTHLVDLTIDDCPLLGERCTRRSTTDSEFYKISNIERIYINQKKLEH*
>Cc03_g10780
MGGIGKTTLAKEIGRMAETNGLFNKVIFAVVSRNMDVRKIQGRIGDMLGLYFQEESEMGRAGRLFERLTTQERILLILDDVWNFVNFKEIGIPVNFKGKGCKILITTRQRNLCSTMALIKTNEIPLRLLSEEESRNLFKSNAGSLTDTFSPQQDDVAMKVARECGGLPLALVTVGRALRNKDLELWKAALQQLKKSRPLNINYNEKDIFSCLKLSYDHLQSEEAKECFLLCCLFPEDHDIKIEDIARYALGKGMFTDVETMEEARRETRWIIRNLTDCCLLLDSSTADSVRMHDMVRDFAISMASTGEHGFVIKAGLGLKEWPNQETLERNAVIISLMTNHIQSLPDCLICPKLEILLLAENEVFEVIPEGFFLGMPTLRVLDLSEKIGARSLNRYFEPDKWTSMPSSSFKLPSSFEALVNLRTLHLNHCKLDDVAVLGKLKRLEVLSFYGCDIEELPNEIGELVNLRSLDLNFCQKLKTVPATLISRLSRLEELYMWESFHQWAIQGMVEDTSKACLSEITSLSRLTTLCVQVSNPESVPRKFHIPNVQKFEIVIGKGYDSVTCYPNSRSLSLREIKTSIPEGVKDILQNTEDMRLFCLYDEMIRSILDVDPGTLNNLRYLKVVACMETPFLLSMNQSASDAPAILAALESLHLHVMSELFLICPKLLPVGSLHKLKLLKVQSCKRMWTAITATLLRRLLSLEEVEVTWCEQMSSIFDLGNISSENQQFLLSNLRIIRLTGLESLRTIWKGGVKPLPPSVRLAKLTVVELSSCGRLTVIFPYSIAQNLLQLEVLKINCCNKLESIVEERPDVSVDQYQPACFPNLRIIEVSECSRLRKLFSVAKARYLQQLKEINISSCKDMVELISHDEEGEEDTEDKRISLPELYSMKIKDMSSINRLCATSFSVDLPSLEQVVLEKCPNMEEFNSDPQKYGVGHAPKLKVGQI*
>Cc03_g10810
MGGIGKTTLAKEIGRMAETSGLFNKVIFAVVSRNIDVRKIQGRIGDMLGLYFQEESEMGRAGRLFERLTTQERILLILDDVWNFVNFIEIGIPVNFEGKGCKILITTRQRNLCSTMGLRKTKEIPLRLLSDDESWNLFKTNAGSLADTFSPQQDDVAMKVARECCGLPLALVTVGRALRNKDLELWKAALQQLKKSKPLNINCNEEKDIFSCLKLSYDQLQSEDAKECFLLCCLFPEDHDIKIEDIARYGLGKGVFTDVDTMEEARRETRWIIRNLTDCCLLLDSSTEDSVIMHDMVRDFAISIASTREHGFVIKAGLGLKEWPNQETLERNAVIISLMTNHIQSLPERLICPKLEILLLGKNEVFEIIPEGFFLGMPTLRVLDLSEKIDKWTSMLSSSFKLPSSFEALVNLRTLHLNHCKLDDVAVLGKLKRLEVLSFYGCDIEELPKEIGELVNLRLLDLNFCQKLKTVPATLLSRLCQLEELYMWESFHQWAIQGMVEDTSKACLSEITSLSHLTTLCIQVSDPESVPRKLHIPNVQKFEIVIGKGYDSVTCYPNSRSLSLREIKTSIPEGVKDILQNTEDLRLFCLYDEMIRNILDVDLGTLNNLRYLKVVACMETSFLLSVNQSASDAPAILAALESLHLQLMNELFVILRLAKLTVVELSSCRSLKVIFPYSIAQNLPQLEVLKINWCNKLESIVEKRPDVSVDQYQHNCFPNLRIIEVSECSRLRKLFSVAEARYLQQLKEINISSCEDMVELISHDEEGEEDTEDNRISLPELYSMKIKDMSNINRLCAMSFSVDLPSLVQVVLEKCPNMEEFNSDPQKYGVGHAPKLKVGQI*
>Cc03_g11680
MCMEEVGNWYFTILLDRNLFQDAKRDAYGNVLNCKMHDLVHDMAQFISECKTLRLKESTEADFHDKTFRYLAMERSDGEEMLPFPQKKSFRYITTLFLLENRSIDDGLIIFLACLQVLNIASSDAMELPKSIGKLSHLRYLDSSDTPMETLPDSLCKLYNLQTLRLRDCKSLTKFPNNFKKLVNLRHFDFFHKHKSSDLTPLEIGQLRSLQTLPFFNIGKEVGRQIGQLESLKNLSGSFEIRNLQLVTSMEEAKSAKLIDKPNIDELTLLWNEIEIPRENDSECNQVLEGLHAHQNLKGLMIQGFFGDQLSTWIAELPTLGHMPFLRSLHLEGLNSITSIGPSFYGGSGMHSSSSNQRPPNLIPALEYLILKDMQNLREWMEAPVHDGTVAVFPVLHTMRIYYCPQLATFQIIFHIAHLKLSAFPRDITCRGLPLARDNFNPQGTQIPHSLATKWDSTTSRFSSSGTCPPLPLKELYMYSCCNLISFPIDLTRTPSLSYLEISKCKKLTDLPKGKLCSLTSLIYLYIGPFSETTTELHSFLDLFDALPPPHPYFPSLPRLFLHGWPHWESLPEQLQHLSTLTELRLADCPLLKERCNPESRSNSTDPNSESSKISHIPRIIIDWTYIRG*
>Cc03_g11690
MADALVDALLGCTIEVLVEKAINLASEQIGQFVGFKKDLEKLQDTLKLIQAVRSHAEKEQVTKEFVKRWLENLERVAFDAENLLDDINYEMIRRKVKIQNQMKKKVCLFFSLSNPIAFRCRMAKKIQKINMDLISINEQATKLGLLRSQTAPALSPPSGAGFIKNKETDSAAIGVSFVGRDNDVSAIVTQLTTTNKNETISVLPIVGMGGIGKTTLARKVFNDSNIEKYFDKRIWVCMSDIEKHFDANGLLALMLESLKVPMAEVRDSREAKVQKLKEKLDGEKPYLLALDDVWNGGPALWDGFLESLRGVSSAKGSWVIVTTRNKRVADITAIPSDPWPLKELSNDHCWLIINKNAFGDREAPGDLKELGLELAKKCQGLPLAASVLGGMLRNKEINE*
>Cc03_g11720
MVDALLGSTVQVLVEKAINLASDQIGLLVGFKKDLEKLKETLTLIHAVLHDAEEKWVAQEFVKRWLEKLEAVAFDAGNLLDDINYEMIRRKVEIQNQLKRKVCFFFSLSNPITFRCKMANKIQKINMDLISINEQASKLSLQPHIGAKDAPHVLSPPSGGGFIKNRETDSVTIDVSFVGRDGDVSAIVIELTAPNNNETISVLPIVGMGGIGKTTLARKVFNDPKIEKHFEKRMWVCVPDDFNANRLFGLMLESLKAPTLEVAGRDSREARVNKLKELLDGKKYLLVLDDVWNKESRLSRPWNEFLGSLKGTSLAMGSWILVTTREQQVATITRISSPQDCSLKLLSDDQCWLILKENAFGGGEVRDGLKDIGFKIAQRCRGLPLAASVLGGMLRNKRPDEWQNLESGLQRLGGGENSDIKEILKLSFDHLPYPSLKKCFAYCSIFPKDFQMERNQLIQLWAAEGFLHPNPRDMTCMEEVGKMYFNILLDSNLFQDAEKDDYGNVLNCKIHDLVHDMVQSISECKTLRLKESTEANLHDKTFRYLAMERSDGEEMLPFPQKKSFRYITTLFLLENRSIDDGLIIFLACLQVLNIASSDATELPKSIGKLSHLRYLDSSDTPMETLPDSLCKLYNLQTLRLRDCKSLTKFPNNFKNLVNLRHFDFFHEDESSDLTPLEIGKLHSLRTLLFFNIGKDSSQQIGQLGSLKNLSGSFEIRNLQLVRSIEEAKSARLIEKANIDELRLIWNEPDNSRENDSEYNQVLEGLQAHQNLKGLIIERFFGDQLSTWIGKLGRLVKFKLQNCKYCKELPTLGNMPSLRSLHLKGLDSLTSIGPSFYGRSSVHSGSSSQRPLSLFPALEHLNLENMPNLKEWMEATVHDGTVFPVLDTIRIIGCPQLATFPNHFPRLKKLKIETIQNGSTLLTNICSGVSTLTSLSLWSVNGVTKLPNVLFQNNPNLAYLELVDCGGLTQFLDFSFDDPQSLEGPNCQSVLEHTGTNNNAPQHLIGLESLETLIVAACHSLESISIPKGRKYLIALRQLNISSCNGLTRLSIDQISESEWDSTSSPFSSSGTCPPLPLEELYVYSCPNLISFPIDLTRTPSLSYLDISQCKKLTDLPKGKLCSLTSLRYLEIGPFSETTAELHSFLDLFDALPPLHPYFPSLSYLRLRGWPHWESLPEQLQHLSALTTLGLYDFGVKSLPDWFGKLSSLEELILWGCEKLENLPSYQSMRSLTRLRELQIIRCPLLKKDEIQRVAAAAAPTSILSGRHSH*
>Cc03_g11730
MADAILSSTVQVLVEMAINFACGKIGQSSELEKDLKNLRRTMTLIQDVLHDAEKRQVNEHSVKHWLEDLERVAFDAENLLDTFNYEMIGREVENQNQRKRKLDFFSFPRSDSREFHSNMAREIQKINANFTSINEQASKLGLLQSQNVARDAPAFMESRETDSVTVDTSFVGRDGDVSAIVTQLTATSNNETISVLPIVGMGGIGKTTVARKVFNDPNIEKHFEKRMWVCVSEDFNANRLFGMILQSLQGREPEAKDREARVKKLKELLDGKKYLLVLDDVWNKEFMPWNDFLGSLKGTSQAKGSWILLTTREQQVATITRISSPENYSLNQLSDDQCWRILKENAFGVGEVPDGLQDIGLKIAHKCRGLPLAASVLGGMLRNKGTDEWQKLESRLQILGGGENRYIKEILKLSFDHLPYPSLKKCFAYCSIFPKDFEMKRNQLIQLWAAEGFLHPNPREKMCMEEVGNEYFTILLDSNLFQDAKKDAYGNVLNCKMHDLVHDMVQSISESKTLRLKEPIEADFPDKTFRYLAMERSDGQEIPPFPRNQSFRNITTLVLLENRSIDDGLITFLTLLRVLNIASSATKELPESIGKLSHLRYLDSSDTPMETLPDSLCKLYNLQTLRLRDCESLTKFPSNFKNLVNLRHFDFFPNNESSDLTPLEIGQLRSLQTLPFFNIGIETGRQIGELRNLKNLSGQLKLRNLELVKSKEEAESANLIGKPNIDKLRLQWNEIHNSRNNDSEYNQVLEGLHPHPNLKGLIIERFFGDRLSKWVGELGRLVKFKLQNCKNCKELPTLGNMPFLRFLHLDGLDSLASIGPSFYGRSGVHSGSTSQGHVNLFPALEDLSLDDMPNLREWMEATVDDGTVVVFPVLHTMRITNCPQLATFPNYFPRLEKLEIRKTQNGSALMTYICSGVSTLTRLSIWSVNGLTKVPNVLFQNNHKLAHLWLNDCGDLTQFLDFSFESLEELLVWDCHSLESISIPKGRKYLAALRELWIKSCNGLIHLSIPQISESESDSTSSPFSSSKLPKGKLCSLTRLVRLQIGPFSETTTELHSFLDLFDALPPPHPYFPSLSTLFLYGWPHWESLPEQLQHLSALTHLDLSGFGLKSLPDWFGKLSSLEELKLYKCEKLENLPSHRSMTSLTELRGLWIRDCPLLKERCNPVSSSSSSSSSDPMSEWSKISHIPLYCN*
>Cc03_g11800
MAINFACGKIGQSSELEKDLENLKRTLTLIQDVLHDAEKRQVNERSVKHWLENLELENQNQRKRKLGLSFSRSDSVEFHSNMASQIQEINANFTSINEQASKLGLQPHNRARDAPALSPLSGGGFMENRETDSVTVDTGFVGRDDDVSAIVTELTATSNNETISVLPIVGMGGIGKTTVARKVFNIPNIENHFDKRMWVCVSDIEKHFDANRIFGLMLEKLGVPMAGVAGSDSREARVQKLKEILDGKKPLKYLLVLDDVWDVSQGALWAGFLDSLRGISSAKGSWVIVTTRNKRVANITAFASDPWPLKVLSNDDCWLIISKNAFRDREAPGDLKELGLELAKKCQGLPLAASVLGGMLRIRERNEWQSILDTGLQNIGGDEDGDITKILKLSFDHLPYPSLKKCFAYCSIFPQDFEMERNQLIQLWAAEGFLHSNPRNRMSMEEVGNKYFTILLERNLFQDAKEDDYGNVLNCKMHDLVHDMVQFISDSKTLRLTESSSIDMETSSIRYLALERSEKEMPFPSTESFKRITTLFLQGNRSLNDREMSFFMLRVLNLRASSVEELPKSIGKLTHLRYLALLGTSIKILPESLCQLYNLQTLRGKYYYRPLAKFPKNFKNLVNLRHFDFFSMDKSSDIMPFEIGQLQFLQTLPFFNIGEERGRQIGELRNLKNLSGQLELRNLELVKSKKEAESANLIGKPNIDELKLLWNEIGNSRNNDSEYNQVLEGLQAHQNLKGLIIERFYGSQLSPWIGKLGKLVKFELRNCKSCKELPTLGNMPFLRFLHLDGLDSLASIGPSFYGRSGVHSGSTSQGHVNLFPALEDLSLGDMPNLREWMEATVDDGTVVVFPVLHTMRINNCPQLATFPNYFPRLEELNIRKTQNGSALMTYICSGVSTLTRLFVENVNGLTKVPNVLFQNNHKLAHLWLNDCGDLTQFLDFSFEVPQTSEGPNLYECPNLISVPIDLTRTPSLSSLSISKCKELTDLPKGKLCSLTRLRQLYIGPFSETTTELHSFLDLFDALPPPHPYFPSLSILWLYGWPHWESLPKQLQHLSALTTLGLYGFGVKSLPDWFEKLSSLEELDLDNCKKLENLPSHQSMRSLTRLRGLWIRDCPLLKERCNPVSSSSSSSSSDSMSECSQIMSVSPTKATSYCSFLFLKRTCSLGEGLLSSKVSIRALPRGTLPSSRYGEYFEAIHLLVADCLRAGHLMYGLKTCFEVFLCVKSCDHKLFSQSDGAITRLMENMPWLMDYGES*
>Cc03_g11820
MADAILGSTVQVLVEMAINFACGKIGQSSELEKDLKNLRRTMTLIQDVLHDAEKRQVNEHSVKHWLEDLERVAFNAENLLDTFNYEMIRREVENQNQRKRKLDFFSFPRSDSKEFHSNMASEIQKINADFISINEQASKLGLLQSQNVARDATAFMENRETDSVTTDTSFVGRDDNVSAIVTELTATNNNETISVLPIVGMGGIGKTTVARKVFNILNIENHFDKRMWVCVSDFKKHFDANRLFGLMLESLEVPMPEVKSTEAKVRKLKELLDGKEPSGKKPLKYLLVLDDVWNEDPAPWAGFLASLRGISSAKGSWILVTTRNKQVANFTAIPSCPCSLEKLSDDNCWLILEKTAFDSRETPDDLKELGSELAKKCQGLPLAASVLGGMLRNKESDVWHSILESGLQNRGGDGDSYINKILKLSFDHLPYPALKKCFAYCSIFPQDFQMERNQLIQLWAAEGFLHSKPRNEMCMEEVGNWYFTILLESNLFQDAEKDDYGNVLNCKMHDLVHDMVQSISESKTLRSDGEEIPPFPQNESFRCITTLFLLENRSIEDGLIIFLACLRVLNIASSDATELPKSIGKLSHLRYLDSSNTPMKTLPDSLCKLYNLQTLRLRDCKSFTKFPNNFKNLVNLRHFDFFHEDKSSDLTPLEIGQLRSLQTLPFFNIGIEVGRQIGELRSLKNLSGQLALRNLELVKNKEEAESADLIGKPNIDELILLWNEIDNSRDNDNEYNQVLEGLQAHQNLKGLIIKRFFGGQLSTWIGKLGKLVKFELQNCKNCKELPTLGNMPFLRSLHLKGLDSLTSIGPSFYGRLGVHSGSTSQRPLNLFPALEDLILRNMQTLREWTEATVHDGTVVVFPVLHTMRITNCPQLATFPNYFSRLEELEIEKTQNGSALMTYICSGVSTLTRLSIWSVNGLTKVPNVLFQNNHKLVDLELRDCVLEHTSIDNNAPQHLAGLESLETLFVWKCPSLESISIPKGRKYLAALRELRIWSCHALTHLSIPQISESERDSTSSPFSSSDHFDALPPPHPYFPSLSYLYLYGLPHWESLPEQLQRLSALITLGLGGFGVKSLADWFGKLSSLKELYLWDFEKLENLPSHQSMRSLTRLRKLWIFNCPLLKGRCNPESSSSSSDPMSEWSKISHISLIGIDGKNIGG*
>Cc03_g11840
MADALVDLLLGPTIEVLVEKAINLASEQIGRFVGFKKDLEKLKNTLTLIQAVLCDAEKKQVAEEFVKQWLKNLEAVAFDAGNLLDDINYEMIRRKVEIQNQMKRKVCFFFSLSNPIAFRCKMACKIQKINMDLKRINEEARSFDLQSQTAPALPPPSEARFIKNRETVSADVGASFIGRDDDVSAIVRKLTATSNNETISVIPIMGMGGIGKTTVAQKVFNSLDIENHFDKRMWVCVSDFKKHFDANRLFGLMLESLEVPMPEVARKEAKVRKLKESLDGKEPNGALWARFLDSLRGISSAKGSWVIVTTRNKRVANITAFASDPWPLKVLSNDDCWLIISKNAFRDREAPGDLKELGLELAKKCQGLPLAASVLGGMLPNKERNEWQSILDTGLQNIGGDEDGDITKILKLSFDHLLSLSLKKCFAYCSIFPQDFEMERNQLIQLWAAEGFLHSNPRNRMSMEEVGNRYFTILLERNLFQDAEEDDYGNVLNCKMHDLVHDMVQFISDSKTLRLTESSSIDMETSSIRYLALERSEKEMPFPSTESFKRITTLFLQGNRSLNDREMSFFMLRVLNLRASSVEELPKSIGKLTHLRYLDSSETSIKTLPESLCQFYNLQTLRVKYCDSLTKFPKNFKNLVNLRHFDFFSSHKSSDIMPFEIGQLQFLQTLPFFNIGEERGRQIGELRNLKNLSGRFELHNLELVKSKEEAESANLIGKPNIDELRLLWNEIDDSRNNDSEYNRVLEGLHPYQNLKGLVIERFFGDQLSKWIGELGKLVKFELQNCKNCKELPTLGNMRLLRSLHLKGLDSLTSIGPSFYGRSGVHSGSTSQRPLNLFPALEDLSLDDMPNLREWMGATVDDGTVVVFPVLHTMRITNCPQLATFPNYFPCLEKLEIHNTQNGSELMVYICSGVSTLTNLSIQSVNGLTKLPNVLFQNNPNLAHLELRNCDDLAQFLDFSFDDPQTLECPNCQSILEHTCIDSNASQHLVGLESLETLITLVVFDCPDLISFPIDLTRTPSLSSLDISYCEKLTFLPKGKLCSLKRLDLLTIGPFSETTTELHSFLDLFDALPRPHPYFPSLSELRLRGWPHWESLPEQLQHLSALTNLQLDGFGLKSLPDWFGKLSSLETLSLCGCEKLENFPSHQSMRSLTRLTNLWIQRCPLLKERCNPESSSSNCTDRNSEWSKISHIRSIHIDFEQIRG*
>Cc03_g12660
MAGALVDALLGSTTEVLVEKAINLASEQIGQFVGFKKDLEKLKNTLKLIQAVLCDAEKEQVTKELVKRWLENLELEIQNQMKTKVCLFFSLSNPIAFRCRMAKKIQKINMDLISINEQATKLGLQSQTAPALSPQNRDNDSAAVGTSFIGRDDEVSAIVTKLTATSNNETISVLPIVGMGGIGKTTLARKVFNDPNIEKHFDKRIWVCVSDNEKHFDANRLLALMLESLKVPMAEVRDSREAKVQELKEKLDGEKPLKYLLVLDDVWNLWNGFLDSLRGISSAKGSWVIVTTRNKRVADITAFASDPWPLKVLSNDDCWLIISKNAFRDREATDDLRGFRLELVKKCQGLPLAARVIGGMFRNKERNERRSILDTVLQNIGGDKRGDITKILKLSFHHLPSLSLKKCFAYCSIFPQDFQMERNQLIQLWAAEGFLHSNPTDDMHMEEVGNKYFTILLESNLFQDAETDDYGNVLNCKMHDLVHEMVQSISNSKTLRLKEPTEADFHGKSFRYLVVERSCGEEIPPFPLNRSFGNITTLVLGENRSIDDGLIRFLALLRVLNVASSDAEELPKSIGKLSHLRYLDSSDTPMESLPDSLCKLYNLQTLRLRDCDSLTKFPNNFKNLVNLRHFDFFSDDTSSNLTPLEIGQLHSLQTLPFFNIGEERGQQIGQLGSLKNLRGSFEIRNLQLVRSMEEAKSAKLIEKANIDEFFGDRLSKWIGELGRLVKFKLQNCKNCKELPTLGNMPFLRSLHLDGLDSLASIGPSFYGRSGVHSGSTMVVFPVLHTMRITNCPQLATFPSHFPRLKELNIKKTQNGSALMTYFCSGVSTLTRLSVDLYGCDNLISFPIDLTRTPSLYYLQISECEKLTDLPKGKLCSLTSLRFLNIEPFSETTTELHSFIDLFDALPPPHPYFPSLSTLFLVGRPHWESLPEQLQHLSALKELGLELRFGNCPLLKERCNPESSSSSTDPNSEWSKISHIPEVVIDGQPISI*
>Cc03_g12670
MANKVVDALLGSTVKVLVEKAINLASEQIGLFVGFKKDLEKLKDTLTLIQAVLRDVEEQLVTQEFVKRWLENLEAAAFDAGNLLDDINYEIIRSKVKIQNQMKRKVCFFFSLSNPIAFRCKMACKIQKINMDLISINEQATKLGLLRETNSAAVGASFVGRDDDVSAIVTELTTVTSNSETISVLPIVGLGGIGKTTLAQNVFNNLYTKNHFDKRMWVCVSDIEKHFDANGLFALMLENLEVSTSEVAGRDSMEAKVQKLKQILDGEKQLKYLLVLDDVWNEDLALWDRFLDSLRGISSAKGSWVLVTMRNKRVATSTAIPSSPWPLKELSDDHCWLILEKKAFGNGEAPDDKKELGLELAKKCQGLPLAASVLGGMLRNKEIDEWRSILYTGLQNRGGQGDDPITKILKLSFDHLPDPALKKCFAYCSIFPQDFQMERNQLIQLWAAEGFLHSDPRKNMCMEEVGNDYFTILLESNLFQDAVKDGYGNVLNCKMHDLVHDMVQSISECRTLRLKEPTEVDFHGKTFRYLVVERSVENRSIDDGLITFLAWLRVLNIASSDAEELPKSIGKLSHLRYLDSSNTPMKTLPDSLCKLYNLQTLRLQNCKSLTKFPSNFKNLVNLRHFDFFTIGKSSDLTPLEIRQLHSLQTLPFFNIGEETGQQIGQLGTLKNLKGSFDIRNLELVKSKEEAESANLIGKPNIDELRLLWNEPENPRENDCECNQVLEGLHAHQNLKYLMIQGFFGDQLSTWIAKLGRLVKFKLRNCKNCKELPTLGHMPSLISLHLEGLDSITSIGPSFYGGSGMQSGSSSQEPLKLFPALQHFILEDMPKLREWMEATVHDRTVVVFPVLDTMRIINCPELATFPNHFPRLKKLSISEIQNGSALPNVLFQNNPKLAHLKLSNCGDLAQFSDFSFDVYLFDALPPPLPYFPSLSHLWLNGWPYWESLPEQLQHLSALTHLRLAGFGVNSLPDWFGKLSSLETLWLSNCDKLENFPSHQSIRSLTRLEVLWITDCPLLKERCDLERSSSSNTDPNSEWSKISHIPGIVIDLKNIRG*
>Cc03_g12690
MAGALVDALLGSTTEVLVEKAINLASEQIGQFVGFKKDLEKLQKTLTGIQAVLLDAEKKQVTEDSVKLWLEELERVAFDAENLLDVSNPIAFRCRMAKKIQKINMDLTSIHERRTKLGLQSQNGARDAPALSPSSGEAFMKDRETDSVTIGASFVGRDDDVSSIVTQLTATSNNETLSVHPIVGLGGIGKTTVAQKAFNDLNIKNHFDKRMWVCVSDVGKHFDANKLFGLMLEKLGVPMAEVAGMDSREAKVQKLKEMLDGEERNGKKPPKYLLVLDDVWNEDPAPWNRFLDSLRGISSAKGSWILVTTRNEQVATITTISSRPCSLEKLSDHNCWLILEKTAFGSRETPDDLKELGLELAKKCQGLPLAATCFAYCSIFPQWGCHTQDFQMERNQLIQLWAAEGFLHPNPRNKLSIEEVGNRYFTILLDSNLFQDAEKDDYGNVLNCKMHDLVHDMVQSISNSKALRLIESGSVLMETSSIRYLALERSEKEMPFPSIESFKCVTTLFLQGNRSLNDREMSFLMLRVLNLRASSVQELPKSIGKLTHLRYLDSSITSIKTLPGSLCQLYNLQTLRVKYCDSLTKFPKNFKNLVNLRHFEFFSYHKSSDIMPFEIGQLQFLQTLPFFNIGEERGQQIGELRNLKNLSGQLELRNLELVKSKEEAESANLIGKPNIDELRLLWNEIDNSRNNDSEYNQVLEGLHPHPNLKGLIIERFFGDQLSKWIGELGRLVKFKLQNCKNCKELPSLGYMPFLRSLHLDGLDSLTSIGPSFYVLFPALEHLILEKMQNLSEWMEATVHDGTVVVFPLLYEISITDCPQLATFPSHFPCLKILNISKTQNGSTIMGSICSGVSTLTELSIQSVEGLTKLPNVLFQNNPNFAYLELRNCGDLAQFLDFSVDSLEILIVENCPSLESISIPKGRKYLTALRQLSICSCDGLTHLSIPQISESDLDIFFCPNLISFPIDLTQTPSLYWLYISNCEKLTDLPKGKLCSLTSLKYLTIGPFSKATTELHSFLDLFDALPSPHPYFPSLSHLRLFGWPHWESLPKKLQHLSALTNLRLIGFGVKSLPDWFGKLSSLEDLYLWDCEKLENLPSHQSMRSLTRLTQLRITNCPLLKEKCNPNSSSSSTNPNSEWSKISHIRSIEID*
>Cc03_g12700
MADAILGSTVQVLVEMAINFARGKIGQSSELEKDLENLKRTLTLIQDVLHDAEKRQVNERSVKHWLEDLECVAFDAENLLDTFKYEMIRREVENQNQRKRKFGFFSFSRSDSSQNVARDATAFMENRETDSVTTDTSFVGRDDNVSAIVTELTATSNNETISVLPIVGMGGIGKTTVARKVFHDLNIEKHFDERMWVCVSDFEKHFDANRLFGLMLESLNGVRPEVASKEAKVRKLKELLDGKEPNGKKPLKYLLVLDDVWSEDPAPWDGFLDSLRGISSAKGSWILVTTRSKQVATITAISSRPCSLEELSDYDCWLILEKKAFGSREAPDDLKELGLEIAKKCQGLPLAASVLGGLLRNNGSDVWQSLLDTRLQNIGGDGDSYITKILKLSFDHLPCPALKKCFAYCSIFPQDFEMERNQLIQLWAAEGFLHSNPRNRMSMEEVGNRYFTILLERNLFQDAEEDDYGNVLNCKMHDLVHDMVQSISDSKTLRLKESTEADFHDKTFRCITTLFLLENRSIDDDGLINFLACLRVLSTASSDAKELPKSIGKLSHLSDLTPLEIGQLRSLQTLPFFNIGIEAGRQIGELRNLKNLSGRLQLRNLELVKSKEEAESANLIGKPNIDELRLLWNEIDNSRNNDSEYNQVLEGLQAHPNLKGLIIERFFGDRLSKWIGELGRLVKFKLQNCKNCKELPTLGNMPFLKSLRLKGLDGVTSIGPSFYGRSGVHNLSLDDMSNLREWMEAIVDDGTVVVFPVLHTMRITNCPQLATFPNHFPRLEVLKIRKTQNGSALMTYICSAVSTLTRLSIWSVNGLTKVPNVPQTSEGPNCQSVLEHTSIDNNAPQHLAGLESLEELVVWNCPSLESISIPKGRKYLAALRKLWIKSCKGLIHLSIPQISESERDSTSSPFSSSECKKLTDLPKGKLCSLTSLGTLIIGPFSKTTTELHSSPGLFDALPPPHPYFPSLSYLRLYGWPHWESLPEQLQQLSALTELLVDGFGVKSLPDWFGKLSSLKELNLYECEKLENLPSHRSITSLTKLGGLWIRDCPLLQERCNPVSSSSSSDPMSEWSKISHIPFIVIDRKNIRG*
>Cc03_g12710
MADALVDALLGSTIEVLAEKAINLASEQIGQFVGFKNDLEKLKDTLTLIQAVLRDAEKRQVTEEFVKRWLENLERVAFDAENLLDDINYEMIRRKKINMDLIIGMGGIGKTTLARKVFNDPNIEKHFDKRIWVCVSDIEKHFNANGLLALMLESLKVPMAEVRDSREAKVQKLKEKLDGEKPYLLVLDDVWNGGPALWDGFLESLRGISSAKGSWVIVTTRNKRVVDITAIHSDPWPLKELSNDHCWLIINKNAFGDREAPGDLIELGLELAKKCQGLPLAASVLGGMLRNKERNEWQSILDTGLQNIGGDEDGDITKILKLSFDHLPYPSLKKCFAYCSIFPQDFQLERNQLIQLWAAEGFLHSNPRNKMCMEEVGNKYFTFLLESNLFQDAKKDAYGNVLNCKMHDLVHDMAQFISECKTLRLKESTEADFHDKTFRYLAMERSDGEEMLPFPWNESFRYITTLFLLENRSIDDGLIIFLACLRVLNIASSDATELPKSIGKLSHLRYLDSSDTPMETLPDSLCKLYNLQTLRLRDCKSLTKFPNNFKNLVNLRHFDFFSDDTSSNLTPLEIGQLRSLQTLPYFNIGKEAGRQIGQLGSLKNLSGSFEIRNLQLVTSMEEAKSAKLIDKPNIDDECNQVLEGLHAHQNLKGLMIQGFFGDQLSTWIAELGRLVKFELQNCKSCKELPTLGHMPFLRSLHLEGLDSITSIGPSFYGGMHSGSSSQRPPNLFPALQDLILENMQNLREWIEAPVHDGTVTVFPVLHTMRIYNCPQLATFPNHFPCLKILNIWKTQNGSAVMEYICSGVSTLTGLYFYYVNGLTKLPNELFQNNPKLTHLELRDCGDLAEFSDFSFDSLEKLTVWNCPSLKSISIPKGRKYLTTLRILEICKCSGLTHFRPPPPPPLPLKELWVSGCPNLISFPIDLTRTSFLIYLYIFECEKLSDLPKGKLCSLTRLKALEIGPFSETTTELHSFLDLFDTLPPPYPYFPSLSNLHLYGWPHWESLPEQLQHLSALTYLQLDGFGVKSLPDWFRKLSSLQRLDLSHCKKLENLPSHQSMRSLTRLEMLWITDCPLLKERCHPERSSSSTDPNSEWSKISHIPEVVTDWVQISGTHWVQISG*
>Cc03_g12720
MADAVLGSTTQVLVQTAINSASEQIGQFVGFKKDLQKLKDTLTLIQAFLSDAEKKQVTENSAKLWLEHLERVAFDAENLLDDFNYEMIRRKVEIRNQMKRKVCFFFSVSNPIAFRCRMARKIQKINMDLISIHERRTTLGLLRSQDGARDAPALSLLNRETDSVTVDASFVGRDGDVSAIVTQLTAMNNNETISVLPIDFELERNQLIQLWAAEGFLHSDPRKNMRMEEVGNDYFTILLESNLFQDVEKDGYGNVLNCKMHDLVDDMVQSISECRTLRLKEPTEADFHGKSFRYLVVERSCGGEIPPFPLNRSFGNITTLVLGENRSIDDGLIRFLTLLRVLNIASSDAEELPKSIGKLSHLRYLDSSDTPMKTLPDSLCKLFNLQTLRLRDCESLTKFPSNFKNLVNLRHFDFFPDDESSDLTPLEIGQLRSLQTLPFFNIGIEAGRQIGELRNLKNLSGQLELRNLELVKSKEEAESANLIGKPNIDELRLLWNKIDNSRNNDSEYNQVLEGLQAHPNLKGLIIERFFGDQLSKWIGELGRLVKFKLQNCKNCKELPTLGNMPFLRFLHLDGLDSLASIGPSFYGRSGVHSGSTSQGHVNLFPALEDLSLDDMPNLREWMEATVDDGTLVVFPVLHTMRITNCPQLATFPNHFPRLKELEIRKTQNGSALMTYICSGVSTLTRLCILSVNGLTKVPNVLFQNNHKLAQLWLNDCGDLTQFLDFSFEVPQTSEGPNCQSVLEHTSIDNNAPQHLAGLESLEELFKLSVYECPNLISFPIDLTRTPSLSSLYISECKKLTDLPKGKLCSLTSLRRLEIGPFSETTTELHSFLDLFDALPPPHPYISSLSHLWLYGWPHWESLPEQLQHLSALTHLDLSGLWIRDCPLLKERCNPVSSSSSTDPNFEWSKISHIPLYCN*
>Cc03_g12760
MADKVVDALLGSTVKVLVEKTINLASEQIGLFVGFKKDLEKLKDTLTLIQAVFRDAEEQQETQEFMKRWLENLEAAAFDAGNLLDDINYEMIRRKVKMQNQMKRKVCFFFSLSNPIAFQARSFGLQSQIAPAHKYNNNHAVLISENRETDSVTVGASFVGRDDDVSSIVTQLTATSNNETLSVHPIVGLGGIGKTTVAQKVFNGLNIKNHFDKRMWVCVSDVGKHFDANKLFGLMLEKLEVPMAEVAGMDSREAKVQKLKEMLDGEERNGKKPRKYLLVLDDVWNEDPAPWNRFLDSLRGISSAKGSWILVTTRKEQVATMTAISSRPCSLEKLSYHNCWLILEKPAFGSRETPDDLKELGLELAKKCQGLPLAATVLGGMLCNKGSDVWRSILETGLQNIGGDGESYITKILKLSFDHLPDPALKKCFAYCSIFPQDFQMERNQLIQLWAAEGFLHSDPRKNICMEEVGNRYFTILLESKLFQDAMKDGYGNVLNCTMHDLVHDMVQSISECRTLRLKEPTEADFHGKTFRYLVVERSENPRENDSECNQVLEGLQAHQNLKGLIIESFFGDKLSTWIGELGKLVKFELRNCKSCKELPTLGNMPLLKSLHFEGLDSLTSIDPSFYGRSDVHSGSTSQRPLKLFPALEDLILENMQNLREWMEATVHDGTVAVGLFGLLHISPILFAYIIFTISNTPFYLPNIFLSHILHITKSATVKISQIIPNNLQSKQTHRLATFPVLDTMRIFNCPQLATFPNHCPSLKELEIETTQNGSALMAYICSGVSTLTRLSIKSVNGLTILPNVLFQNNPKLACLELRNCVPRGISCS*
>Cc03_g12790
MADKVVDALLGSTVKVLVEKTINLASEQIGLFVGFKKDLEKLKDTLTLIQAVFRDAEEQQETQEFMKRWLENLEAAAFDAGNLLDDINYEMIRRKVKMQNQMKRKVCFFFSLSNPIAFRCKMACKIQKINKDLKRINEEARSFGLQSQIAPAHKYNNNHAVLISENRETDSVTVGASFVGRDDDVSSIVTQLTATSNNETLSVHPIVGLGGIGKTTVAQKVFNGLNIKNHFDKRMWVCVSDVGKHFDANKLFGLMLEKLEVPMAEVAGMDSREAKVQKLKEMLDGEERNGKKPRKYLLVLDDVWNEDPAPWNRFLDSLRGISSAKGSWILVTTRKEQVATMTAISSRPCSLEKLSYHNCWLILEKPAFGSRETPDDLKELGLELAKKCQGLPLAATVLGGMLCNKGSDVWRSILETGLQNIGGDGESYITKILKLSFDHLPDPALKKCFAYCSIFPQDFQMERNQLIQLWAAEGFLHSDPRKNICMEEVGNRYFTILLESKLFQDAMKDGYGNVLNCTMHDLVHDMVQSISECRTLRLKEPTEADFHGKTFRPIDDGLITFLAWLRVLNIASSDAEDLPESIGKLSHLRYLHLSNTSMETLPDSLCKLYNLQTLRLGDCKSLTKFPNNFKNLVNLRHFDFFHKDKSSDLTPLDIGQLHSLQTLPFFNIGKEAGRQIGQLGSLKNLSGSFEIRNLELVSNKEEAKSAKLIEKPNIDALKLLWNEIENPRENDSECNQVLEGLQAHQNLKGLIIESFFGDKLSTWIGELGKLVKFELRNCKSCKELPTLGNMPLLKSLHFEGLDSLTSIDPSFYGRSDVHSVSTSQRPLKLFPALEDLILENMQNLREWMEATVHDGTVAVFPVLDTMRIFNCPQLATFPNHCPSLKELEIETTQNGSALMAYICSGVSTLTRLSIKSVNGLTILPNSLEELVVRECDSLESISIPKGCKNLTALRKLEIWACYGLTHLSIPQISESEWDSTSSPFFSSGACPPPLPLEDLDVSSCPNLISFPIDLTRTPSLSTLDISGCEKLTDLPKGKLCSLTSLINLEIGPFSETTTELHSFLDLFNALPQPHPYFPSLSALILYGWPHCESLPEQLQHLSALTSLYLDGFGVKSLPDWFGKLSSLERLGLYNCKKLENLPSTMSSLTRLRDLRIMNCPLLKERCNPNSSSSSTDPNSEWSKISHICSIEIDWKQIRG*
>Cc03_g12800
MAGALVDALLGSTTEVLVEKAINLASEQIGQFVGFKKDLEKLKDTLTGIRAFLRDAEKKQVTEDSVTRWLEELERVAFDADNLLDDINYEMIRRKVEIRNQMKRKVCLFFSVSNPIAFRCRMAKKIQKINMDLTSIHERRTQLGLQSQNGVRDAPALSPPSGEAFMKDRETDSVTVGASFVGRDDDVSSIVTQLTATCNNETLSVHPIVGLGGIGKTTVAQKVFNDSNIKNHFDKRMWVCVSDIEKKFDANKLFGLMLEKLGVPMAEVAGMDSREAKVQKLKEMLDSEERNGKKSLKYLLVLDDVWNEDPASWNRFLDSLRGISSANGSWILVTTRNEQVATITTISSRPCSLEKLSDHNCWLILEKKAFGSRETPDDLKELGLELAKKCQGLPLAATVLGGMLCNKGSDVWRSILETGLQNIGGDGDSYITKILKLSFDHLPDPSLKKCFAYCSIFPQDFQMERNQLIQLWAAEGFLHSDPRKNICMEEVGNGYFTILLDSNLFQDAEKDDYGNVLYCKMHDLVHDMLQSISDSKTLRLKESTEADFHDKTFRSIDDGLIIFLACLRVLSIASSNAKELPKSIGKLSHLRYLDSSNTPIETLPDSLCKLYNLQTLRLRDCESLRKFPNNFKNLVNLRHFDFFYFDSSSDLMPLEIGQLRSLQTLPFFNTGKEAGRQIGELRNLKHLSGQLVVRNLELVRSKEEAESANLIGKPNIDELILLWNEIDTSRNNDSEYNQVLEGLQAHQNLKGLIIERFFGDKLSTWIGKLGKLVKFELQDCKNCKELPTLGNMPLLRSLHLEGLDSLTSIGPSFYGGSGMHGGSSSQRALKLFPALEYLNLEKMQNLSEWTEATVDDGTVVVFPVLHAVWITDCPQLATFPNHFPCLETLNIENTQNGSSLMTYICSGELRVNNCNNLISFPIDLTRTPSLFWLDISLCEKLTNLPKGKLCSLTSLRYLYIGPFSETTTELHSFLDLFDALPAPHPYFPSVSWLLLYGWPHWESLPAQLQHLFALTTLGLYGFGVKSLPDWFGKLSSLEELQLSNCRKLENLPSHQSMRSLTRLRKLWITHCPLLKERCDLESSSTGPNSERSKISHIHYISIS*
>Cc03_g12820
MAGALVDALLGSTTEVLVEKAINLASEQIGQFVGFKKDLEKLKDTLIGIQAFLRDAEKEQVTKEFVKRWLENLERVAFDAGNLLDDVNYEMIRRKVEIQNQMKRKVCLFFSLSNPIAFRLEKNRKTTSLFVDQTFVGRDGDVLEIVGRLTAPSNNENISVQPIVGMGGIGKTTLARQVFNDPKIVNHFAKRIWVCVSDDFDVDRLFDFMLESLGGQKPGGGVRQLEAKVQDLKNLLDDKKFLLVLDDVWDKESTRWNWNEFLGSLRGTSQAMGSWILVTTREQQVVDITRISSPQGYSLKQLSDDQCWHILKENAFCGGEVPDGLQDIGLKIAQRCRGLPLAASVLGGMLRNKEPDEWQSLESGFQSLGGDENVDVTNTILKLSFDHLPHPSLKKCFAYCSIFPKDFQMERNELIQLWAAEGFLHSNPRNDMHMEEVGNRYFTILLDSNLFQDAEKDDYGNVLNCKMHDLVHDMVQSISNSKTLRLTESGSVLMETSSIRYLALERSEKEMTFSSTESFKQLHSFLDLFDALPPPHPYFPFLSWLLLYGWPHWESLPEQLQHLSALTTLALSDFGVKSLPDWFGKLSSLEELELSNCRKLENLPSHQSMRSLTRLRKLWITHCPLLKERCDPESSSTDPNSERSKISHIPTIVIDWENIRG*
>Cc03_g12830
MADALLGPAVQVLVRTAINSASEQIGQFVGFKNDLKKLQKTLIEIQAVLRDAEKKQVTENYVKIWLEDLERVCFFFSVSNPIAFRCRMAKKIQKINMDLTSIHERRMKLGLLRSQNGARDAPAFMESRETDSVTTDTVGRDDNVSAIVTELTATSNNETISVLPIVGMGGIGKTTVARKVFHDLNIENHFDERMWVCVSGFEKHFDAKRLFGLMLESLKVPMPEVVSKEAKVQKLKEILDGKEPNGKKYLLVLDDVWSEDPAPWDGFLDSLRGISSAKGSWILVTTRNEQVATITAISSRPCSLEELSDYDCWLILEKKPFGSREAPDDLKELGLELAKKCQGLPLAASVLGGMLRNKGSDVWHSILDTGLQNIGGNRNDYINKILKLSFDHLPYPSLKKCFAYCSIFPRGFEMERNQLIQLWAAEGFLHSNPRNKMCMEEVGKLYSNILLDSNLFQDAEKDGYGNVLNCKMHDLVHGMVQSISDCKTLRLTESGSVHMETASIRYLALERSEKEMPFPSTESFKRVTTLFLQGSRSLNDREMSFFMLRVLNLRASSVEELPKSIGKLTHLRYLDSSRTSIKTLPESLCQLYNLQTLRLRDCESLTNDIMPFEIGQLQFLQTLPFFNIGEERGQQIGELRNLKNLSGQLGLRNLELVKSKEEAESANLIGKSNIDELRLLWNEIDNSKNNDSEYNQVLEGLHPHPNLKGVIIERFFGDQLSTWIGELRRLVKFELQNCKNCKELPTFGNMPLLRSLHLKGLDSLTSIGPSFYGRSGVHSGMFPVLHTVRITDCPQLATFPSHFPHLKELNIEKTQNGSALMTYICSGVSTLTRLSVESVIGLIKLPNMLFQNNPKLAHLKLKDCGDLTQFSDFSFDSLELLNVAGCHSLESISIPKGRKYLTALRHLLIVACNGLTHLSIPQISESEWDSTSSPFSSSGNCPSLLPLETLLVLHCPNLISFPIDLTRTPSLSSLLISLCEKLTDLPKGKLCSLTSLRYLCIGPFSETTTELHSFLDLFDALPPPYPYFPSLSALVLHGWPHWESLPEQLQHLSALTTLGLCGFGVKSLPDCLTRLTKLQIQNCPLLRERYNPESSSSSIDPNSERSKISDIPRIVIDGKNIRG*
>Cc03_g12840
MADAVLGSTTQVLVQTAINSASEQIGQFVGFKKDLQKLKDTLTEIQAFLSDAEKKQVTENSAKLWLENLERVAFDAENLLDDFNYEMIRREVEIRNQMKRKKINMDLISIHERRMKLGLQPQNGARDALAISSPSGEAFMKNRETDSVTVDASFVGRDGDVSAIVTQLTATNNNETISVLPIVGMGGIGKTTVARKVFNDPNIEKHFEKRMWVCVSEDFNANRLFGMILQSLQGREPEAKDREARVKKLKELLDGKKYLLLLDDVWNKESTLSRPWNDFLGSLKGTSQAKGSWILLTTRDQQVATITRISSPKNYSLERLSVDQCWSILKENAFGTGNVPGGLKDIGLKIAQKCQGLALAASVLGGMLRNTEINKWCQILETGLQNIGEVGDGSITKILKLSFDHLPYPALKKCFAYCSIFPQDFEMERNQLIQLWAAEGFLHSDPRKNMCMEEVGNDYFTILLASNLFQDAQKDGYGNVLNCKMHDLVHDMVQSISKCRTLRLEEPTEADFHGKSFRYLVLERSCGEEIPPFPRNQSFRNITTLVLLENRSIDDGLITFLACLRVLNIASSDATELPKSIGKLSHLRYLDSSDTPVETLPDSLCKLYNLQTLRLRDCKSLTKFPNNFKNLVNLRHFDFFPYGESSDLTPLEIGQLRSLQTLPFFNIGIEAGRQIGELRNLKNLSGRLQLRNLELVKSKEEAESANLIGKPNIDKLRLQWNEIDNSRNNDSEYNQVLEGLQTHQNLKGLIIERFFGDRLSKWIGELGRLVKFKLQNCKNCKELPTLGNMPFLRFLHLCGLDSLASIGPSFYGRSVVQNLILYDMPNLREWMEATVDDGTVVVFPVLHTMRIINCPQLATFPNYFPRLKELNIWKTQNGSALMTYICSGISTLTRLSVESVNGLTKVPNSLETLTVRKCHSLESISIPKGRKYLAALQGLRISKCDGLTHLSILQISESEWDSTSSPFSFPIDLTRTPSLSLVDISECKKLTDLPKLYLFDALPPPQPYFPSLSKLDLYGWPHWESLPEQLQHLSALTALGLSGFGVKSLPDWFGKLSSLEELDLSNCRKLENLPSHQSMRSLTRLNLLCNPESSSSSSTDPNSEWSKISHIPELVIDGQRISI*
>Cc03_g13770
MVRVFFMVLMSVPPPVGQAVAAAHDDAKGFILYAKHARRHVIDLPHNFEILNNRVVSLCSSWKVLNDDINRQSVTRQKNDNYEACLKEKDRILKHYQERIVNRYKKLVGLESGANGEAGNQIPVGELSAASKRWNNKFYIRTFYRLARLDKNVRKFMTEVTELENKITLEHVTSRVNPEIVVRQSAKELTHVPSHQAVLDSLVVCLCDADCKRIIIHGEPQVGKTNILRNLNNLLGQRPIQLELDYVIWVSVPTHLPKPEDITTDIQDKILQRLDLAGQNSGSGKKEAISRALREKSYLLLFDGFSPSIELEDIGISEEHEHGKVIIEAKDPYLLKNFKCHKKIELEKLSPQDSRILFDKIIADEKLCGENRDLGDMIVEELGGLPGVIISIARSLKCEQEDCWEGLNQRLKADVNVIDLPELGGVKLAFHIAYDNLKENDRKCVLYAALFPKVFPIPIDILVECWKAEGFLWCPGSSFAAVRSEGRTVLNELTMHHLLQKCSKRHVKMPINCRRVALETPFPGEECETSFVKSGVPGQLEEAEWKKARRVSLIQSKSVKLPVNPESKRLSTLFLLLNPELEIIQESFFRNMKTLRVLALNSLGMKLLPTCLSSLTALQSLYLNNCGKLQQLPPGIRKLKKLEVLDIRGTLIRCLPEVISSLVNLMCLRFSLGPGACNPSPDGDSLERQTLETFSTAKHLNKLEELTIVLEINNGSVDYFVNRIKAGFSKFENATQFKNVNNRIELLLQRQYQPPRGGEVNFSNSTVPVTHGHDTTTGIEWPRSDNEALPYFQGRVRGGVCGANCLASVKDKGKGTETLKDKSAILQTGEPLEAIANNFEENVALEVLLTDQFSNPEQVLQEPPVKQSMPLNNWSPPVDERVQAPFHNYGSASVRLK*
>Cc03_g13800
MSVPKPGPSVSAAHGTSADVFPHKNHRRRHVIDLPHNFKTLKDQVDSLRAHWKVISDDINHQSATRQRNDNHAACHSEIEWILKYYQENIVNRYKKLVGIESGGNQTPVHELSAASKGWKNKFRNSTFYKLARLDKDVLKFATEVTNLENKITLEHVTSTINPGIVVTQSAQELTHVPSHEAVLEILEDCLCDRGCKRIIIHGEPQVGKTNILRNLNNRLVQCPPGLELDYVIWVTFPTHLLEPEDIITDIQDKILQRLGLNGQSSGSGKKVVISRALHEKSYLLLFDGFSSSIELEDIGISEEHVHGKVIIEAKDPYLLRNFPFDKAIKLERLPPQDSRKLFDKIIYDETFLQHWEKNADLIVKELGGLPGVITSVAGQLKINKRKQYWEDMIRRLKADIWDNNLLELAGLAGVKLAFDTAYSKLKENERKCILYAALFPKDFTIPIDILVECWKAEEFLWCPIPTLSHARREGACVLKQLIELNLLEKCFEHHVKMPIIYRRLALETPFPGEKNATSFVRSGPEIDGHLKDEEWEMARRVSLIQSQLEELPVSPKCEGMSTLFLQFNPNLTSIEEPFFRRMQNLRVLDLHSKGIKLLPPSISYLMSLRSLYLNNCCDLTVLPPEIVKLKKLEVLDIRGTSIHCLPEEISSLFGLRCLRFSFVLEACNPNPEIERTWLIFSPGTADQLDKLEELTIVLVNGSNDGIVDRIKAEVLEFENKNNQFKFILHRPSQSVDQGNLVQLKGKAVYLPNPSVTASHAHEPTTGNQSPRSDNKSCVLRVNIHCEGCKKKIRKTLLKIDGVYAVKIDVDQQKVTVTGNVDPATLIKKLATAGRHAELWGAQKGGSGAFNLNNQFKNMQIDNFKGGEDNTRWEGGNKKKPGRGGSGGDNKKNESKDDAVRDYPAPMPYQYPPPVPVYYTAPVPAYYTAPVPAYYAGSAEENPNACVIC*
>Cc03_g13870
MTVESVKLWLEELERVAFEAENLLDDFNYEMIRRKVEIQSQMKRKVCFFFSLSNPIAFRCKMANKFQKINLDLKIINEEANSLNTCMNRFKVLCFTKNRETDSITIDVSFVGRENDVSAIVKKLAAPNNNETISVLPIELLDGKKYLLVWDDVWNKDSTLWNEGLPLATRVLGGMLRNKGTTDWETLESRLQSLGVGENTNVDKILKLSFDHLPYPSLQKCLSYCSIFPKDLEMERNQLIQLWAAEGFLHSNQRNNMCMEEVGNMYFTILLDSNLFQDAEKDEYGNVLNCKMHDLVHDMVQSISSSKTLRLIESGSDDKETFPIQYLAPERSEKEMPFPPSKRFKCITTLFLLEDRSLNDRKISFFMLRVLSLRSSSVKELPKSIGKVTHLRYFDLSRISIKIMPDSLCRLYNLQTLRVGDRESLTKFPNNFKNLVNLRHFELRNCTNCKELPTLGYMPSLRSLHLEGLDGITIVEPSFYGELAMHSGASNQSSPKLFPKLGHFILRDMKNLIEWMEAIVHDRTVVVFPILDMVTIDSCRQLATLSFSMSQEIEDHWTKNGSVVLAYICSGVSTLTSVHIEDVNGLAKLPIILFQNNPNLADLKLSNCRDLTQFLDFPFVISQTLEGPNSQTILGLSQPRAYIDNNATPCLVGLESLEKLVLLQGSFVFL*
>Cc03_g13930
MFICRLNQFRLMLESLKKPMPEVESREAKVNRLKELLDGKKYLLVLDDVWNKESALWNEFIGSLRGTSQAMRSWILVTTRDQQVVDIMKISSHQEYSLKELLDHQCWLILKENAFGTRQVPNRLQDIGFKIAQKCRGLPLAASVLGGMLCDKGIDE*
>Cc03_g13940
MERNQLIQLWAAEGFLHSNQINNMCMEEVGNMYFTILLDSNLFQDAEKDENGNVLNCKMHDLVHDMVQSISSSKTLRLTESGSDDKETFPIQYLALERSEKEMPFPPSERFKCITTFFLLEDRSLNDREISFFMLRVLTLRSSSVKELPKSIGKVTHLRYLDLSRTSIKTKPDSLCRLYNLQTLRVGYCKSMTKFPHNFKNLVNLRHFELQNCTKCKELPTVGHMPSLRSLHLEGLDRITKHRAFFFPLKLFPKLGYFIVKGMLNLTEWTKAIIHDRTVVGFPILEMMKIDNSPQLATFPTHFPSLKKLHIYRTKNGSAVMAYIYSQTILELSQPHTCIDNNATQRLVGLESLEKLAVCGCNSLKSISIPKGYKYLILPIEKLRVHECNNLISFPIDLTPTPSLSFLFISPCPELTDLPKGKLCSLRSLRSLTIGPFSETTELHSFLNLFDALQPPHHYFPSLSSLSLDGWPHWESLPEQLQHLSALTRLQLSGFGVKSLPDWFGKLSSLEHLWLRGCEKLENLPSHQSMRKLTKLIWLEISDCPLLMRRYKPESSGNAPPTPILSGPRCAIFPKLQLMGGCRSSGRTPFDMT*
>Cc03_g13980
MADNVASPLLQRLSDRLYTLAPVTNKEIFRNLRLTLPRVHTLVQEAEMHSEDNETLKLWITEIKNTAYEADDIFDEYNLRMMRHKPPGIFSLFFFFKDLIYGFKLGSKLEKIEKNLDSLLKRSAEFGRFTNACTLKGAAEENYSSHVHGVQRLSSSFMIDSEVVGRESDKEYILSVLFKSSDENQLTVIPIVGMGGVGKTTLAQLIYNDEGVSEYFDLQMWVSVLQETLRRSISGKRFLLVLDDVWNDDSWKWSMISRGFLGADSWSLFTRVAFKSIPDPENQELEDIGRRIVQRCGGLPLAIKSLAGLMRSKRKANEWLSFMEENMGNLPEIENHFFPILKLSYNHLPSHLKQCFAYCSIFPKNQRINREKLIQLWIAEGFVRSGKISRRPEDAANEYFVELLERSFFMEITKDEFGEIQECGMHDLMHDLAQSVASVGCSIVEAEDSQDVPKELRYSSLVGKSKTSTVPESLNEATNLRTLLLLSCKFDSIPKLLLNLACLRVLDLSQSGIRKLSAAIGNLKHLRYLNLSHTHIKTLPETISQLRNLQTLELVECYDLHEVPRAICELTNLRNLDFQSCPLLTSLPFGIGKLKFLQRLPIFLVSDKTGSADLSDLQSLELRERLEIKNLEYVKSAADASKAKLHEKAGLSSLTLSWGEDTDSVTTKILDHILENLKPPPHLKVLEIIGFKGHTFPTWLRNQDLPNLVKLSLANCSCRELPPLGDLPYLNDLSIKGMTEVHSIGDEFYGHGDSSSFPSLKQLELFDMPNLSEWKCRGKDKLFRFSSVQESSSNWYNQSFACLETLTVMGCSKLINLPSLRYLKSLALWNSNEQLLGSISNLTSLSSLLVYKFRLFREPEFQQAEAGFSSVTTLTIYDCGDLISRLNEGIRGFTSLKHLHVLYCDRLESLPPGVGYLTTLQKLSIADCQDLAYFPDTMSNLSSLIEMKIEACPLLKSLPLGMLQLPSLPKFVIQECPNLEKFLRTSASVVC*
>Cc03_g13990
MKMKFWFHARDNPPKSSLQELKLKSDSLFDKRDAIIKNLVRELKKGKIPTRECHTWLKKVEEIKYEVCDLLKSKAHDSEFEISTIPSRLDAVMNEISEYLDKSPNKNDTVDDAMIGRSKGIQEYSKVGGDKYRTAEVEVGKTHNFQRTAVQLNAAAGESSPAGKKPILGNRMEQNKDKEMISPPLAAVSEPAETCRMENGHVKAENKISLLGEGMSLSAFDQRGEEIPEKLGPEGLRLEKSASSKLLSPLSSMAHPELNEYETRRDTVSLERVETQSNLAEKGEITFSEAKEMLNTNEIKDSETQEKQHGYSGPEGKIPVKQEAKEKLALDVGAGMTPNKTVVEVARISEIEEISPTGEMGDFRMERSIPGSEIEEIEEISPTGEMGDFRIGRSIPGPESPISDPEGIIHEYQSMSSKSGNKRVNPMKTKPLMNLKRRLFAKSSSRSVTVLGAPKVDSSRKDDIRLTQGDEEPRISCMVQKIIECMKDDKYRRIGIYGNGGIGKTTVLKALLSAPEIKDKFDFLIQVTVSRYWSRKKIQLEIARQIELSMEGIQSADELASKLFHALQSRKYLLLLDDVWDSINLAALGINLESHSRLVVATRSVHICKKVATDRQIEVGALSWKEAWNLFQEQVGGVINSPSIRPRAEAIVSECGGLPLMIIVIGRALAKEIDVSGWRLVLSNLLSVTGLESGDIENCDEALLQKLKVGYDKLPDYDLKCCFLYCVLFPEDHNIQIIELINYWIQEGLVTGNSADASRKGFRIVRHLTEASLVEPVDGVSIKMHDLIRDLASWIILSEEGSLDFLVGRKSKKVGNQKLMLEPRTISIAKSPQKLPRVENCLLPRAGAGLLLPPEESEWEEAEMIFLMDNDISKLPEELNCCKLKMLFLQRNRRLTTIPASFFNSMPCLQVVNLSKTNIRSLPSSLYSLSGLQALILRHCPCLSEISPRVGEVKSIEILDLTGTEIYRLPDTIGKLSSLKHLHVSFYAYVDDKKYPNKYKNLVPGGIFSNLQSLEELSIEVHPRDTQWNTDAEFVAEELGNLSNLDTLCICFPEIKFLKTFLGSSPAWKADNLTKFKFVIGHDIKRSASRVPRHTEQDYDQQRKCLRYVSTDIDHIPNEVKEVLKRATAFYLDHQSRIRSLTEFGIQIIRQLKFCTVSECSDMESIVDGGSIIDEIALPNLSHLSLHYLWNLNKIWNGEITAESFKALKVLSVHTCPRLGFVLSCSMVQYIPSLEDLTVEDCASMTEIILCEMQTEVCSAEIPKLKKLELRYLPQLLRICHQSYQHIKHLNIKYCPKFESN*
>Cc03_g14560
MADALLGSTVQVLVQTAIDLASEQIGLFQGFKNDFEKLRKTLTQIQAFLRDAEEKHVTERFVKLWLEMLERVAFDARNLLDDFNYEMNRRRIEIQNQMKRKVCFFFPLSNSIAFRLKMFKKIRQINMNLERIHREALACGLQPQTCSVTVDTSFVGRDNDVSAIVTQLTATSNNETISVLPIVGMGGIGKTTLAQKVFNDAKIKEHFVERMWVCVSDALNVNRLFLLMLESLNEPMLEVESREAWVDRLKELLDGKKYLLVLDDVWDNGLEQWNDFLACLKGTSQATGSWILVTTRDQGVASIMGISSPPWFLEELSDDQCWLIIKENVFGAQEVPNGLQDIGFKIAQKCQGIPLAASVLGNMLRNKGIDEWQALEGGIQSSGGDENIAVTKILKLSFDHLQHPSLKECLAYCSTFPMGFRMERNQLIQLWMAEGFLHSNPRKNMCMEEVGNEYFTILLDSSLFQGVEKDDYGNVLNCQMHDLVYDMVQSISEVESGGEEIPFPLNESFSYITTLILVENKSINIDGWISSLTCLRVLNLASSGVNELPESINKLSHLRYLDSSDTPIKTLPESLCQLNNLQTLRVRDCKSLAKFPKNFKILMNLRHFDFFSNHKSRDLTPLEVSQLRSLQTLPFFNIGEEAGRQIRQLRYLKNLSGSLEIRNLELVRSKEEAESANLMGKPNIDELRLLWNELDNLRDNDNEYNQVLDGLQPHQNLKGLIIERFFGDRLSTWIEKLGKLVKFKLRNCKNCKELPTLGRMPFLRYLHLEGLDNITTIGPSFYGESTVHSGSSSQLFPALEHLVLENMLSLREWLEALDHDGTVMVFPVLNTMRIKNCPKIATFPRHLPCLKNLHIEHMNDGSEILTCICNSFETLTSLCIDNVNGLTELPIVLFENNPNLANLKLRDCRDMTKFLDFSSDVGSTQYLVGLESLEELLVCRCHSLKSISIPRAHQHLTALRKLIIFMCNGLTHLSIPQKLEIWGCPNLISFPMHLSRTPSLSFLDIPYSKKLNDLPKGKLYSLTSLRELGIGPFSKTPELHSFLDLFGALPPSHPYFPSLSKLILYGWPHWESLPEQLQHLSALTLSSLERLYLYNCKKLENLPSDQTMRSLTRLTELQIEMCPLLTERRNSESSSSSSTDPISKWSKISHIPKIIINGQRIRG*
>Cc03_g14570
MPAQRKPEEIVPILLARLEKAKQFVVGSISENSEGDPLVLKFKEIEIELGSMKRLFPRIKHWEGKLMEQFRTLEQDIDDDVFFKQHDEANEILNRLKRISESVVSVKQLFSAVERQLMDRTRTMPSSGMQFPSEEAFRKDQTISEEWLRLGVEEKIYASKAISNFQKSFDCLESYQLKACSLCLSIFPENSIIKKRPLIYWWIGEGMNLSPNINTFIVHPWIRRMLILVAKRLSFFEFTPSGMPSNGHRRAFLLAGGSDSYSTMTEDTLMVFNVNDQYLGFKPDWLSKLNRVEVLQLGRWQNSVKHHIEVENKDLTVESKKKKKVEYEVSLDGLGSQTSLRYLSLRGVSRLTNLPPSVLNLISLEILDLRACHNLEKLPSDISALRNLTHLDLSECYLLECMPKGIEELSALQVLKGFVIGIVRRNPCRVSDLAQLKGLRKLSIRIGNEALTEGEFSNLKDFTALQILVISWGIVLSQSSTNAALSPFSVPPKLKKLDLRCIPIVTWPEWLGPGRLISLEKLYIRGGELKSLKYQGEQTWKVKILRLKYLKNLKIDVQELKTMFPKVEYLEKQLLESQTAPVSPCAKCLPGVI*
>Cc03_g14580
MAELAVLSASVKAIVQGPLDKVISLVNKEFSLIYGFKKDLEKLRGSLAMIQAFLRDAERRPVGEEAVKLWLEKLEGVAYDADDVLDEMNYKILQHKVKLQKKVESKVKIFSLLSNPFSFNRELAGKLKDINTNLKRINQEANEFGLQFHIRDVDADSAAGAVFSHSIARSRETDSVSVDPNVLGRDNDKSDLVKTLMRSRDEVVSVIPIVGMGGLGKTTLARLIYNDERIKNYFDARIWVCVSESFDVTKLFAMMLESLTQSHVQVQGREAIVKNLQKAIGVGRYLLILDDVWNDKADKWDDFKRSMEGINRTKGNSIVVTTRSEQVASIVATLPQHFLRKLSEEDCLSILKARAFPGGEVPRELDAIGKKIAAKCQGLPLAANLVGGILRNKGKSEWMSILNEGLSHVNGDENGCSILQILKLSFDHLPTPAAKKCFAYCSIFNKDFNLKKEQVVQLWMAEGFLYSNQGSDVMEKTGIKIFHILLQNCLLQDVEKDIYDNVISYLVKELPSKIKKLTHLRYLDVSGTQIKVLPDSICKLYNLQTLRALHLHGSINKFPPNFHNLISLRHLHFYFPERFQMPLGIGKLTDLQTLSSFNVDQEKGRRISELGCLNNLGGELKIRNLELVNDADEARSANLSGKPNIYKLEYYWGRNREGDNQDENVLEGLQPHPNIKSLKIENFMGNEFPLWAIKMAVKTENAWVLLENLVEIELVQCERCKEIPMLGQLPFLQHLKLEGLTNVRIIAPSTYGTDYYIGSSSSLCRTIWFPALENLVLERMPSLIEWIDFPDMPSSSTTASSEVSFFPRLQNLTIVSCPHLRTVPRKFRCLTGLNLMGDNSILPLSSICSNVFTLETLRIFGLSDLTCLPDCCANSLKILEIEHCDSLIELPQGLHTLQSLERLTINGCDSLRSIPAPECQGQGLTSLRNWEFAGCHGLTNIPGEALQFCTSLESLSVKYCNELVVFPVDLQKLPSLICLRIHHCPKLDMVPTGLCGLTRLRQLYIGCFLEFGSFQIIFNGIEQNLSTLIELELFGCSDWDSLPDQLQYLTSLKQLDINDFGVETLPNWLGNLFSLENLRLTNCKKLHQLPSLEAMRHMIKLKEFTITNCPLLKAILIISYGEYFETFLNVQDSLHLWF*
>Cc03_g14610
MWSRGGGGGGGGGGSFVLDLDFCKYLLLHVRLTVSAIGHMAAKHWGCEDSSVKIHFRSLYDCISYIDYYLVPSFDARKFLGFGGTTDNVLQHTYHRYDARGLPSFDACVGHVLSLVLQIANRCSDYWLNCKAGRIQVMKGELIEFLVNLYREIHPSNPKFMRFLLDFLMARSTEKAALVNFLESFCHYLFLGEYGHFRAEVFPLLQLFLCTTSILDDEDAAPIFIPELHAVLVEMASIFESTGRVLVEVASLGSELLSKICLLETELFLVVQIHSMKNNTNASSFSFSMLPGFEDVMDKCRQIPERLRRYSEKLPIKARSDWKKLLALIESTFEEEKSLYKSSMLTEITASTLTNSLMLLRSKIVIFEGESFLMEPLLPKSRNDDRLTVREKDLLELFLQRVEYIRQIPSDEIIKVREDVLGAIGESVRRLTCFSYYFLDTRDEMTSLSFSELLDKETHLIKAKITDIIPKFPRFDFPKTSSLNFIDLLWRNLGDLLIYNPASTALAKHHMEEIQTHLQSLRSFLENVSQLHIKENPELEDLVNRVIDAAYKAEYIIDSIEVDAQWQDYFWLDNVLEELRLLSENAGGIHLTTPDAEVQDSKNVTQVSFDRLSRKSTPAIDEIVVDLSNRENEIRNQLIRGSSKLDIVFIDGMPGLGKTTLARKVYSSLSVTSHFHLRAWCTVSQEYEKGRLLLEILAGIQGLTEEIRQMRDEELKDKLRKSLLKNKYLIVMDDIWDVGSLFSHEESWQLLEKKVFKEECCPDELLGIGKEIAYHCQGLPLAVVAVAGILKTTGKSQSSWKRIADTLSSHIIDNPEARCKEVIDLSYKHLPEYLKSCFLYLGVLNEDRDILVSKLIRFWIAEGFVPETKKKGFEDVAEAFLMDLIDRSLVIISKRRSNGKVRACRLHDLVLDFCKSKTKDENFFQLVTRSDNPYTSFPSTDYGFEFDFYHHSSAASFASYRLAIYLKRIHFVESKPSGLATRSLVFFASRDSKPERPYEVSFICHNFKLLRVLDFECFNLGISLPIEIGILVQLRYLAVGGYLKSIPQSIADLRKLKTLIVKGLSGKITLPNTIWRITSLRHLHVNLHVAFDSDAEELGDSFILENLVSFSCPSLSCGEDAERIIKRLPNLCKLSCIFYESPDSSMNCNHFPRLNCLTHLESLKIFYYGSPLNNGEFSLPLNLKKLTLSNFRLPWSHISTIGRLPNLKVLKLLSGAFEGKIWDVEEEFQNLKFLRLDNLNIAQWNASCDDFPKLERLVLQNCKDLEEIPEDFGNIYTLGMIEVHWCGRSAEESAKKIEEEYGDIEVLIRKAWCKEVTDLSYKHLPAYFKSCFLYLGVLNEDKDILVSKLMRLWVAEGFIPDTKKRFDDLAKAFLMDLIDRSLVIISKRRSNGKVRACHLHDLVLDFSYFTTIDYDFKFDFYCHSSPVSFASSRLAISLKRNHFVESKPSGLATRSLVFFASTDSEPTCPYDISFIWHIFKLLRVLDFECINLGVSFPVEIGLLLFLRYLAVGRYMRSIPHSMANLRKLETLVVKGLRDVEELVDSSANLVSFSCPSLSCGEDAERIIKRLPNLCKLSCIFYESQDSSTSYNRFPRLKFLSHLESLKIFYYGNPLHNAEFNLPLSLKELTLSRFCLPWTHISAISSLPNLEVLKLLSGAFMGRTWDMMEDEFQKLKFLSLETLDIAEWNASYDHLPRLERLVLQHCKDLEKIPEDLSDITSLETIEVHWCGQSVEESAIEIGKATGEIKVLIRSSNLRS*
>Cc03_g14620
MMASAAGAGSSSLDRLDSALRGIKYPSEILSKLKDDWRFLGKIWESTHKGSGHAATDEEKNLAFCLKIEATAEEIAQKLIRFREEMMVNDNQVKDEEFLNELALDCATKTKLLIAEVEAALDHLYLMWSGGISSSSSFGLLKAKALDVSFCNDLFAYVLSTMSAVENMAVYLVWDHFSSLYGSVSWTRWYLVSMVQHILHRHRARNRQGLQSFDPCVGSRGLPSFDACVGHVLSVALRIANRCRDYWLNYKTGRIQVMRRGLIEFLVDLHSEIHPSNPKFVGFHLNFLMALCCAEVVAIKDLLGSFCLCVFSGKDGYFRDEVFFLLKLFLYTTSVLDDEDTARSFIPETQAVLVEITSLFESTGRKGHELANSPELLAKICLLEAELFLVAQIHSMKSNTNASSLSSIMFPDFKDIMDHCRQIPSRLRRYSEKLPPETRLYRKKLLALIESTFKEEKSLHESSVVKNSLPVLRFQFEIYKGEFFLKRLLRLKSKNDERLMAHEKDQIKLFVQKFECIALILSDERIKDREDVLGAIGEFFHRLPYLPFFLNEQDEMTNPSFPELLDKETHLIKAKLMDLIPKFPEFNFPKTSKLKFLDFLGRSLRELLKYNSASTALAKLHTEEIQIHLQNVSQLDIEEHPKIEDLVDRFTDLAYEAEYIIDSIEDDAQWQHFVWLDNVLDELRLLSEKAGGIHLTTPDMEVQDSKSVTQVSVDKLSTKNTSAIDEIVVDLSNRENEILNQLTRGSSKLDIVFIAGMPGLGKTTLARKVYSSLKVMRHFHLRAWCSVSPEYEKRRLLLEILTGIHGLTEEIRQMRDEDLQDKLRKLLLKNKYLIVMDDVWGIGAWNDLKNSFPDDANGSRILFTSRLHRVASEIKQESPPLSLSLFSHEESWQLLEKKVFKEECCPSELQGVGKEIAYHCQGLPLAVVAVAGILKTTGKSQSSWKRITDTLSSHIIDNPEARCKEVIDLSYKHLPEYLKSCFLYLGVLNEDRDILVSKLIRFWIAEGLVPETKKKGFEDVAEAFLMDLIDRSLVIISKRRSNGKVRACRLHDLVLDFCKSKTEDEKFFQLITRSDNPYASFPSTDYGFEFDFYRHSSPVSFASYRLAISLKRSHFIESKPSGLATRSLVFFASTDSEPKRPYDISFIWHNFKLLRVLDFECFNLGISFPVEIGILVQLRYLAVGGYLKSIPQSIANLRKLKTLIVKGLSGKITLPNTIWRITSLRHLHVSVHVDFDSDAEELGDCSILENLISFSRPSLSCGEDAERIIKRIPNLCKLSCIFYESPNSSTNCNQFPRLNCLTHLESLKIFYCGSPLNNGEFSLPLNLKKLTLSDFRLPWSHISTIGRLPNLEVLKLLSGAFVGKLWKVEEKFQNLKFLSLDSLNIAQWNASCDDFPKLERLILQNCKDLEEIPAEFANIYTLEMIEVHWCSELAEKSAIKIGEETEEIKVLIRSSNLSS*
>Cc03_g14630
MTNLSYSEQLDNVVHLIKAKLTDIIPQFPKLNFPKASNLELFDFLCRRLGEFLRHDPASTALVKHHVEEIQIYFKSLRSFLENVSELDIEKHPELKDLLDRATDSGYKVEYIVDSSEVDAQLQEFFWFGDVVEQLRLLSEKARGIQLTTPHTEAQSSMNVTRVVLDRLSRNSTPAINEIVVDQSNRGSEILNQLMGRSPQLDIVAIVGMPGLGKTTLARKVYDSEHVRYGFHCRAWCTVSHVYEKRRVLIEILKGIHGLMDEIHQMSDEELESKLKKCLLRNKYLVVMDDVWDEESWKLLEKKVFKEECCPEELLAVGQEIARLCQGLPLAVVAVAGILKKTEKSQISWKRIADSFSLQNIDNPEAQCKEVLELSYKHLPEYLKPCFLYLGVLNGDRDIRVSKLIRFWLAEGFIPQTQKKSYEDVAENFLMDLIDRSLVKACRLHDLVLDFCKSKTKETNFFQLVTRSDYPYASFPSSDYGFEFDFYRHSSPVSFACYRLALSLKRNHFVESKPSGLATRSLVFFASTDSEPRCPYDISFICHNFKLLKVLDLECINLGISFPVEIGLLLHLTYLAVGGYMRSIPHSIANLRKLETLIVKGLRGKIILPNTIWRMTCLRHLHVNVHVAFDSDVEESVDSSVLANLVSFSCPSLSCGEDAERIIKRLPNLCKLSCIFYESQYSSTSCNQFPRLKFLSHLESLKIFYYGNPLHNGEFNLPLSLKELTLSRFCLPWSHISAIGTLPNLEVLKLLSGTFVGRTWDMMEDEFQKLKFLSLDTLDIAEWNASYDHLPKLERLVLRNCKGLEKIPEDLSNIASLETIEVHWCGQSVEESAIEIRKTTGDIKVLITSSNLSS*
>Cc03_g14650
MMASVSVFASAAGSSLDRLDSALEGLRSRSFAVEKVYNDWRYLRILWQSYHKRSGAAAGLKIEATAEEIAQDLVRFCNGEKQGDKKSPESESLLELARDCSTKTKLLMAEIGEALDRLYLSWSSSGRDSSINSSFQIHLLSPAPLDVSFWPSFVKHLHSNVLRISRIAAEHLGSEHVTVRNQVYSLYDSLKSLEHYIAPLFSHPNFSSPGEAGAEDGAATDDALPSVDACLGHVVSVVLRIANRCCDHWLDCKTGRIQVEKSELTKFVEDLHHEIHPRNPYFMEFHLNFLMAIYRSSHRKDEDVDFVMQFCYYLFNFEGGDFRDEVSSLVTLFVKTNAKLEDRDFVQSFFPELNAVLTEMASLFEANNREGDKLDNSPQCSELLTKICLLKAELLLVVQIHNINSSNSSSSSFSSSSTMLSDWEDIIYECRELPRNLSRYFQKLHHEQIEDGKKMSEFIELIFQEVESLYQSFRHQELTKSAVKNSLLPLVSKLVIFKEETFLMELLRLKNGGDSTFIACGKEQIDLHLQKLKYISQILLDERRKDREDVFRSCLYFRKLTSFSYSFSITQDKMIISFSDLLYKVKHLMTAELREIIPQFLMLDFPKTCKLRFLDFLLTNLEELLKCFPTSIASVKYHIEEIQLHLKSLNTFLLNVTKLDIEKHPELKDLGDCVNDVAYQVECIVDSIEVDAQPQNFFWLIDVLEDLRLVKEKACGIHLPTPDAEVRDSKIVNQVPIDKLSRDSTPTIDEFVVDLKDEEQFIIEKLTRGTPKALDIVSIIGMPGLGKTTLAMKVYNSKSVMYCFHQRAWCTVSQAYEKRRLLIEILTGVHGPTDEIHQMTDDALEEKLRKALLRNKYLIVMDDVWDAGAVNDLKKAFPNDSNGSRILLTSRHRSVALEIEPDSVPHSLRQFSEEESWKLLEKKVFKGESCPKELLEVGKEIARRCQGLPLALVAVAGILKAPVKNPKSWKKLADTLSSEVIDNPEAREARCKEVLGVSYNHLPEHLKSCLCYMVVLSEERDILVRKLKRFWLAEGFIPRPEQKSSEEVAEDFLMDLIDRSLVIISKRRSNGKVKSCRLHDLILDFCKSKLKDASLFQLVTRSSEPYASFPNSDYGFEFDFHHNSCPVSFSSYRLAISLKRNHLVESKPIGLGTRSLLFFASSDSEPRCPYDISFIWQNFKLLRVLDFECINVGVSFPAEIGQLVQLRYLAVGGYLRSIPQSISNLRRLETLILKGLRGMIMLPNTIWQMKSLRHVHVNPHISFNRDDEEQRGGCFELKNLVSLSCPSLSCGEEADRIIIRFQNVGKLRCIFFESQDSSTNRNQFPRLIRLTHLESLKILYHGTPLNNGEFNLPLNLKKLTLSNFRLPWSHISAIGKLENLEVLKLLSGAFEGRTWKMEDGEFQKLKFLCLDTLNIVEWIASYEQLPRLQRLVIQNCKELKELPDDLANITSLETIEVHWCGQSAEESANNIREEAGEIKVVIRSSYSKS*
>Cc03_g14660
MPGLGKTTVARRVYNSPTVTYHFHVRAWCTVSQVYEKRQLLLQILADIRGLTDRISEMNDEDLQIKLRQCLLRNRYLIVMDDVWGEEAFEDLKNSFPDDHNGSRILVTTRSRGLALEINPHREPYSLRALSEDESFRLLKMKVFNEEDCPKELVAVGKEIARQCRGLPLAIVVVAGILAMTEMSRNEWKKIANSLSSQVLNDPEAQGQSVLELSYQYLPEYLKPCFLYMGVLDKDRDILVSKLVRLWLAEGLIPKTQTKSVEDLAEDFLMDLIDKSLVIISQRRSNGKVKACRLHSLMLDFCKSKAKDANFFRLVTRCDDPYASFPSSDYGFEFDFYHHLRPVSFASYRLAVCLKQNHFLESRPSGLGTRSLVFFASTDSETRWPYDISFILHNFKLLRVLDFECIDVASFPVEIGLLIQLRYLAVGGYVSSIPQSLGNLRKLETLIVKGLRGKIILPNTIWHLTSLRHLHVKIHVAFNLDDEEYENCSVLENLVSFSRLSLPCGQDAERILKRFPNLRKLSCIFYEPQDSSTTCNQFPALDFLTHLESLKIVYFGTPLNDGKFNLPSNLKKLTLSDFRLPWSHISAIGSLANLEILKLQSGAFEGQTWEMEEGEFQRLRFLSLDTLDIVQWNASCDHLPRLERLVLQNCNDLEEIPFDLADILSLQMIEVNCCAQSVEESAKEIGEATGEVKVLIRSSDLTT*
>Cc03_g14670
MPAQRKPEEIVPTLLERLEKARDELGPINKNDEKIVSGFEEIKTELDKMKHWEGKLITQFRTLEQDIDNDVLFDGLKHDNADDILNGLELIRKSVASVKQLFLAEESQLTERTRSMPITRMQFPLKEAVGKDQTMSKEWSRHGVEERIYASKAMSDFRKSFDCLESNQLKVCSLCLSIFPENSIIKKRPLIYWWIGEGMVAKTSEKTAEEVGEDVFGQLINESFIIPNVENVENRSPPSINSFIVRPWIRRMLILVAKGFQFFEFTPSGMPSNGHHRAFLFADHSDSYSAMTDDTLTVFNLNYRYLQFKPDWLSRLNRVEVLQLGRWQNSVEHHIEVESEDLIVESKKKKKVEYEVSLNGLGSQTSLRYLSLRGVSRVTNLPRSVFKLVSLEILDLHACHSLEKLPSDISALRNLTHLDVSECYLLESMPDGIHKLSALQVLKGFVIGRVGRNPCKLSQLAQLKNLRKLSIRIGNEAVGEGEFSNLKDFEALEILVISCGAVTEAALETFSVPPKLKKLDLRCIPLQSMPDWLQPGVLQDLKKLYIRGGELKSLKNQGGQTWNVKILLLKYLKHLKVDELELQHMFPEVVYLEKIKCNKTDQDTYDPPIIWDKTPHDKAIVANA*
>Cc03_g14680
MADALLGSTVQVLAETAINLASEQIGLFQGFKNDFEELKDTLTIIQAFLGDAEEQQVTAGAVKLWLEELERVAFDAKNLLDDVKFEMNRRRIEIQNQTKRKVCFFFFSRFNSIAFRRKMAKQIRKINMKLQRINEEARNFGLVSRAHIERALSPQNRETYSDTIDRSFVGRDDDVSAIVTQLTATDNNETISVLPIVGMGGIGKTALVQKVFNDPKIREHFDERMWVWVWEDFNADRLFRLMLQSLKEPMPEVESMDARVNRFKKLLDGKKYLLVLDDVWNKKSALWHDFIERLKGIISQAMGSWILVTTRDRGVARIVGISTPPRSLKELSDDQCWLILEENAFATGGGILGGMLRNKGAEEWRTLERASESAIQSLCGGENFEVFEILKLSFDRLPYPSLKKCLEYCSIFPKDFQMERNQLIQLWAAEGFLHSSPRNEMHMEEGGIMYYTILLDSNLFQDGEKDDYGNVLNCRMTGLVYDMVQFISKSKTRSLKDSTEADFLGNTLRYLAVESSGGEEIQFPLNESFRYITTLFLLENKSITIDGWISSLTSLRVLNLASSDVEEFPESINKLSHLRYLDSSDTPIKALPESLCQLINLQTLRVRDCKSLTKFPNNFKFLVNLRHFDFFSNHKSRDLTPLEVSQLRSLQTLPFFNIGEEAGRQIGQLRNLNNLSGSLEMRNLELVRSKEEAESANLIGKPKINELRLLWNEDNDSEYNQVLDGLQPHQNLKGLIIERFFGDQLSTWIEKLEKLVKFELRNCKNCKELPTLGRMPLLRYLHLEGLDKITTIGTSFYGESTVHNGSSSQLFPALEHLVLENMLSLREWLEALDHDGTVAVFPVLNTMRIKNCPEITTFPRHLPCLKSLHIEHINDGSEIVTCICNSFRTLTSLCIDNELLVCRCHSLKSISIPRAHQHLTALRKLIIYMCNGLTHLSIPQVCESEWDSSSSPSCDTPHPPLPLEKLEIWGCPNLISFPIHLSRTPFLSSLDIPYSKKLIDLPEGKFCSLTSLRELGIGPFPRTTELDSFLGLFDALQPSRHYFPSLSRLSLYGWPHWEFLPEQLQHLSALTVLELDGFGVKSLPDWFGELSSLERLFLHNCKKLENLPSRKSMRSLTRLRELQIEICPLLTERCNSESSSSSSSTDPISEWSKISHIPRIIINGQRIKG*
>Cc03_g14710
MGSVDFGEVTHYLLTKFSALLVEAGTDKDLSRLSCISRFRSAETLIKSKYANAINTCKITTRANSCTDLDIRELLYDLISALSECRAFAQQHRGAGAGGHKKGFLRFKHLWFISRTNRKLDDLDKRLKQIFSGEISTGADPASIAGNNEDDDDDAYDDEEADFSAGFVGLDPAAETVEKFIVAGCEDDTNTILKGFGIVGFGGSGKTTLARKVFLNLKNMFRPRIWVSLSGTLCDSAVSVDLRVKILRKMLEQAGGDVSELSTNVGDIPNLTEKLYRRLTGKRYLIVLDEVWHVNGWYGDLCSEQPKGDASFGDCISHALPKDSGGRIIVTTRRKSVATQVVGEENLMPIDTLLGKGIGWSVFSEAVREDGRVDVKNKTLLKMEEIISKNCAGHPLFARTLATIIPEQIHVEEREDRENEDLIEFLEALLRDSSP*
>Cc03_g14730
MEKPAEVAVGFVLQNLVQLINENRSLIGGNYGKISDLQDGLRLLKTFMADYNEKHYNSRTLMELAEDIRHLVFDVEDLLETYIMEETLYKYKNTLSQVVSAKDHLENLRKIGETVQKLSAKVKQTYKENKDFGVPALGRKGLARHNSIDEHNQVTDSNCIFDSLEVGIAEEQTPSGAEQHGESKQLEVVAIHGMFGLGKTTLAKKVLNDPRIDYHFFTRIFVRVSNVYNKQEVLFSILSAFTKNIKDQNLSMKELEDKVKETLKNKYLIVIDDVWATKAWDDLKKVFPDNNKGSRVLITTQLEPVAKYVTTKTEPYNLRYMNDDEAEKLLRTKVFNDNKCPKELLSLERKILARCKGLPLAIVVTAGILWKHPRDPNWWDDVLHDPSVKIVATVDR*
>Cc03_g14740
MVEQRTLSGRIKTCHIQDMLRDFCKNIAKAEGLFQETQVRTSSSSSARRLFCNNSQFSQYVRKKQPAEKARSFLSFGRDEIKLDPNLSPDDVFKHFKLLRVLDILSVKLLTVHLPKKLSNLVLLKFIAINCEVEILPKIMSSLLNLQTLIVHTVSPTLDIQADIWAMTKLRHLITNSSMSLPRCEEQSTICENLQTLSVVSPESLTDEVLKRATNLKKLGISGNLGTLMKAKGESNLFDHLCELNFLERLKLCSNDVNSKLLALPQPHKFPKRLTKLSLQNTSLGWDQMSILGKLQYLEVLKLKDYAFTGDDWQTEEGGFRSLKVLFIGATDLKCWEAQATDFPELRRLILRQCKQLQRIPPDFVDMKKLEDIHLEHTTGSVISSARRIRQLQIDMLQRQNLNDKKTTPTRINVYPPEY*
>Cc03_g14750
MEKPVQVPVGFVLQNLVQLIDENRRLLSGNYEKISDLRDGLRLLKTFMADYNEKHYNSSILMGLAHDIRSLVFEVEDFLETYIVEETLYKNKNTLSQVVSAKNHQENLRKIGKAVQKLSTKVKQAYKDIEDFGEAALVLEGMALLDSVDEHNQIGDNVGADGIIGFTDATDEVLKLLGGQKLSTQLEVAAIHGMLGLGKTTLAWKVLNDPRIKYHFFTRIFVRVSNVYNKQEVLFSILSAFTENIKDQNLSMKELEDKVKEALKNKYLIVIDDVSATEAWDDLKNVFPDNNKGSRVLITTRLNPVAKYVTTKTEPYKLQFMNDDEAEELLRTKVFNDNKCPKELLSLEQKILAKCKGLPLAIVVTAGILGNHPINPKWWDDVLHGVAELVGDGQKIIDDVIRRSYDNLNSTLKLCFLYLGVFPEDLEIQASKLWQLWIAEGFIPKLENASKEKIAEQYLRELVGRNLVMVEQRTLSGQIKTCRIQDTLRDFCQKTAKAEGLFQETQVRTSSSSSARRLFCNNSQFSQYVYKTQPAKNARSFLSFGHNEIKLDPNLSPDDVFKQFKLLRVLDILSVKLPTIHLPKKLSNLVLLKLIAINCEVEILPKTMSSLLNLQTLIVHTGSPTLDIQADIWAMTKLRHLITNSSMSLPRCQEQSTISGNLQTLSVVSPESLTNEVLERAKNLKKLGISGNLGTLMKANGESNNDVNSKLLALPQPHRFPARLTKLSLQNTSLGWDQMSILGKLQYLEVLKLKDYAFTGEDWQTEEGGFLSLKVLFIGATDLKCWEAQANDFPELRCLILRQCKQLWRIPPDFVDMKKLEAIHLEHTTGSVISSARRIRQLQIDMLQHQNLNYKKTIPTTINVYPSEY*
>Cc03_g14760
MAQFINRFKHNTVLNFWVKYRKLPYDLIYAHFSSLWNFTRMAIQEIANSIVGKIAEKCIDPILQQFQYLIFCKSNVKTLSDSIKKLELKETEVQQKVDRAKYNAEEIKPIVVDWLKQVEDAKKDAHTISEGMETAEVNCFNIVGLPNLKSCYLLGRRAVKRTSVVEKLLGEGQFDEVGDIASPGTMPFSESTISFTSRMSTKKEVMDALKQEKTSLMAICGMAGIGKTTLVKQIADQVKSQKLFDEVAMATVSQSPDMRKVQDQLAEQLGLKITEQTDRARAERLYTRLTSRDKRILVILDDIWKKVDFENLGIPVKGECKSLKVILTSRLLNVCRGMGAEIFKVNALPKEEAWHLLKEVAKIFDDSALSGVAKQVAEECKGLPLAIDVVAGALRSDHTLESWDRALRLLKEYTIRELEGDEDSVFSTIKFSYDYLKSAEAKSLLLLCSLFPEDYSIPIECLVRYGKGLELFPDRRRLVDVRDKVDTLIGHLKSSYLLLNDTENEDSVKLHDVVRDVCLSIASKDEHVFLVSNSGVGEKNSYTAISLILQDSNHDLLPFCKEYPRLRLLRLVVQSGELNLSEDSFVGMEALRVMELNNSQIEFPLSWPGQMLRSLRTLCLDYCSLGTGLSSMLGHMTQLETLSFFQSKIDDEQFPTEIAQLSNLKLLDLRVQRSLHPLPSGILSSLKKLEELYLGSGLHLQLGRDKQEERRCLKEISSISNLACLQIILYDLNLLLLSLQEFDTQKLSRFHIAVANYEGAIEYLSKNYQFQKSFEVYLSDHEALELKEICKGFLPPRCFGQLQEVRLDFLSALECLWKGSVEPPSFCNLRSIEVGDCHQITTLFSQSALKCLAKLQRIYVFVCKNFERIVLREESLTEKVLELPQLKVLDLRLTNFIGFGSKDDKAVAFLDQVCLLSLSLF*
>Cc03_g14790
MPQVKACGSDKTTEIAWQCRGLPLAIVAVAGLLKMTEMSRNSWKKIANSLSSQVLNDPEAQCRSVLELSYQYLPEYLKPCFLYMGVLGKNKDILVSKLIQLWLAEGLIPKTQTKSFEDLAEDFLMELIDKSLVIISKRRSNGKVKACRLHSFMLDFCQSKAKEANFVELVTSLKQNHFLESRPSGLGTRSLVFLASTDSKTRRPCDISLILHNFKLLKVLDFECMDMASFPVEIGLLIHLRYLAVGGYVTSIPKSLGNLRKLETLIVKGLSALDFLTHLESLKIFYFGTPLNDGKFNLPSNLKKLTLSDFRLPWSHISAIGSLPNLEVLKFLGLDTLDIVRWNASYDHLPTLERLVLQNCNDLKKISLDLVDVPSLQMIEVNYCAQSVEESANRIRDKCRDVGNYEIKVFIRSQQDEHDLDPVIIRNMLSGWKDIPRNLKKLTLTDFHLPWSHISAIGRLPNLEVLKLQSDAFEGQTWEMKEGESPRLGFLGLDTLDIVRWNASCDHLPTLERLVLQNCNDLRIFRLILSIYFHCK*
>Cc03_g14800
MASGGGGAASSLDRLDSVLEGLRRRSVIAEQVYKDWRVLRILWESCHKWTDAGLKIEAAAEEIAHDLNRISDGEEEDSEGPESQFLLQLARDCETKTRRLMAEIGEALDYLYSSCSTGGSSISSSLQLQLMSPATLDVSFWPRFVSHAQSNVLRISQIVVDHLGHEHFGIRDQVFTFYNSLKSIKRYFGLLLSDPKFPYLGGSGVEEGAGTDDAVPSIDASLGHVVSLVLRIADRCSVHWLDCKTGRIQVEKGELSKFVEDLHHEVHPRNPNFMRFHLNFLLTLCCICNNKDEEMDVVMQFCNYLFNSERGDFRKEVASLLTLFVDATTKLKDKDAVKSFFPEINAMLVEVASLFEVNCRKGHKLDDSPQCSELLTRICLLRAELSLMAQIHNMREICSNSSSSSSMLSDWKDISRNLSIYSKNLPLEKIEGGEKMLAFTESLFQEVESLHQSFRDKKITGCIIKNSLLLLFFKIVIFKEESFLTDLLLLKIGNDATSMASGKDRIALHLQKLEYFPLILSDERMKNREDIFRAFKPIEVFFRSLTSLNYSFLIAQDEMILSFSELLDKMNQLMEAKLKKIIPQFPLFAFPTTFRLNFVDSLSRNLVELLKYDPVSIALAKHHIEEIQRHLQSLSSFLVDVSKLQIEEDQELKDIGNQIIHLAYKAEYVIDSIEVDAQWQDFFWLNDVLQELRVVNEKACGIQVTIGDAKVLDPENVTHVSRGTFPKDGAPAIDEIVVDLWDQEQMIIYMLTRGTPRLDTVFIVGMPGLGKTTLARRVYNNAKVTRRFHIRAWCTVSQVYEKRRLLLEILTGIHGLTEEIRQMRDEDLQDKLRQCLLRNRYLIVMDDVWGVEAFNDLTSIFRDDKNGSRILVTTRSRGLALEISPDREHHSLRELSEDESFRLLNMKVFNEEDCPKELVAVGKEIARQCRGLPLAIVAVAGILKMTEKSRNSWKKIANSLSSQVLNDPEAQGQSVLELSYQYLPEYLKPCFLYMGVLDKDKDILVSKLIQLWLAEGLIPKTLTKSFEDLAEEFLMELIDKSLVIISRRRSNGKVKACRLQSLMLDFCKSKTKDANFFQLVTRCDDPYASFPSSDYGFEFDFYHHLRPVSFASYRLAVCLKQNHFLESRPYGLGTRSLVFFASTDSETRWPYDISFILHNFKLLRVLDFECIDVASFPVEIGLLIQLRYLAVGGYVTSIPQSLGNLRKLETLIVKGLRGKIILPNTIWRLTSLRHLHVKIHVVFNLDDEEYENCSVLENLISFSRLSLPCGQDGERILKRFPNLRKLSCIFYEPQDSSTTCNQFPVLDFLAHLESLKIVYFGTPLNDGKFNLPSNLKKLTLSDFRLPWSHISAIGSLANLEILKLQSSAFEGQTWEMKEGEFQSLRFLSLDTLDIVQWNASCDHLPRLERLVLQNCNDLEEIPLDLAEILSLQMIEVNFCAQSVEESAKEIGEATGEVKVLIRSSDLTT*
>Cc03_g14820
MDDVCGQGAFKDLKNSFLDDANGSRILVTTRSCGLALEISPYGELHSLRALSVDESFRLLNMKVFNEEDCPKELAAAGKEIAWQCRGLPLAIVAVAGLLKMTEMSRNSWKKIANSLSSQVLNGPEAQCRSVVELSYQYLPEYLKPCFLYMGVLGKNKDILVSKLIQLWLAEGLIPKTQTKSFEDLAEDFLMELIDKSLVIVSKRRSNGKVKACHLHSFMLDFCQSKAKEANFVELVTFQNHFLESRPSGLGTRSLVFFASTDSKTKRPYDISLILHNFKLLKVLDFECMDMASFPVEIGLLIHLRYLAVGGYVTSIPKSLGNLRKLETLIVKGLSGKIILPDTIWCLTSLRHLHVKIHVAFNLDDAVSENCSVLENLVSFSCLSLPCGQDAERMLKRFPNLRKLSCIFYESPHSSTTCNQFPALDFLTHLDMLSGWKDIPRNLKKLTLSDFHLPWCHISAIRSLANLEILKLQSGAFEGQTWEMEEGEFQRLRFLSLDTLDIVQWNASCDHLPRLERLVLQNCNDLEEIPFDLVDILSLQMIEVNCCAQSVEESAKEIGDASGEVKVLIRSSDLTT*
>Cc03_g14850
MSRLILIITYKYTALFNFISHSAKTFLPHFKTCQKKKSISASERMAENLLMSASVEVLLQKIFSVTTENINLVFGGPQEISCLMENWFSRSSEETNVVQAIRQELEKLKGSLSNIQAVSQDNLRLHDKAVIVRLWLQKLSDLADDADNALAEFGYQILQHEVEMLNQEKPKVSLFFCHSDKKAFRQEMMPKARGISNKLEMINKEVKDFLASEKYGVTTASSPQVNVVQEVGFLIADLKITENEEKTSIENFWSIIKEKAGVSDEIPIGLEDIGRYIAEKCQGLSLAANLLGGLLQNKRRDFWLSILESGVLDKEDIISAILKLCFENLPTPFLKRCFAFCSMFPRNSVIERDQLVQLWMAEGFIDPGLGISVMEEIGNQYFDTLLQNSLLEIVSKDNFNNVTHCKMHNLVYDFAYSLSSFESITFGESDQDDIRQIQHLALESFTEETMKIAKEKARYLRTLFLKQNLPDHNLLNLNFLYVLNLCDADITELPAFIGKLRHLEYLDLSSTKIKSIPDSACNLYKLKTLRIIGCNSLKKLPKDFKDLLCLRHLHFYYNEYFSMPYEFGRLSHLQTLPIYNVGKECGPPIGELKHLKDLKGKLEIRNLDLVKDKKEAQQANLFGKPNLQELELRWIDPEKEEREGPNNDENVLEGLEPYHNLKSLRIEHFQGDRFPSWVMKMSVKRGSLQLNNLVEVKLESCTRCKEIPTLGTLPLLQNLEIVELSEVSCFGSSFYGGNGSNTNTSETQATKSFFPALKSLTIDCMPSLLDWKEPEEISASYEAKTFNSLERLFLRWGPKLMTTPSHFPALKVLRVESIKSGSPLESICNSKLTTLTSLHLEDVEELTSLPDELLENNTNLSHLCIINCHSLTHIVPHMSGCSAVLQELEIKECGALQEFPPEICSLRSLKRFELSYCPSIKLFPNLNGQGGLPSLQSLTVSECQGLISIPSEVLESCKSLQYLWVTECENLIEFSPNFQQMPNISFMRITSCPKLNTMPKGLGALSNLANLRMGPLSNSMEFETFQTCFTGLQQLSSLVSLFLEGQHHWNSLPEELQHLTALKKMTLQDFGIEVLPDWIGILSSIQKLVLNHCRKLESFPSKEIMEGLKNLEKLEIQDSDLLARKWMLQNEPDSEWFKVSHIKEIILDFYEVSDPIVWNM*
>Cc03_g14860
MPKAREINDKLVLINKEVKYFLVSEKFAVTTASPPQLDVVQEVDFLIADLKITENEEKISPENCWSMIKEKAGARKEIPIGLQDIGRHNAEKCQGLSLAANLLGGLLQNKERDFWLSLLESGVLDQEYIISEILKLSFDNLPSPFLKRCFAFCSIFPRDSVIDRDQLVQLWMAEGFIDPGLGISVMEELGNQYFDTLLQNSYLKLGKLERCKRCKEIPTLGFLPLLQNLEIVDLFQASCFGSPFYSDDGSTTSTNQVTKTFFPALKSLTIENMPRLVDWKGPEEIYAAYEAKAFPSLERLFLTWCLYSLPLENICNSKLTTLTSLHIESLEELTCVPDELLENNTNLSNLCIVKCHSLTHIVPHKSGCSAALQELFEVSRCPSIKSFPTLNGQECLPSPQSLTIFECQGFICIPSEVLRSCKSLQSLRVTQYENLIEFSPDFLPMPNISFLHITGCPKLNCIPKGIGALSHLVNLQIGPLSDLMEFETFQTCFTGFQQLSSLVSLFLVGQYHWSSLPEQLRHVTALKEMTLYGLGAEVLPDWIGNLSSIQKLEQCKCRNLQSLPSKEIMEGLKNLRRLKIENCHLLARKL*
>Cc03_g14880
MAENLLMSASVEVLLQKIFSVTTENINLVFGGPQEISCLMENWFSRSSEETNVVQAIRQELEELKGSLSNIQAVSQDNLRLQDKAVIVTLWLQKLSDLAVDADNALAEFGYQILQHEVEMLNQEKPKVSLFSCHSDKKAFRQEMMPKARGISNKLEMINKEVKDFLASEKYGVTTASSPQVDVVREVGFLIADLKITENEEKTSIENFWSIIKEKAGVSDEIPIGLEDIGRHIAEKCQGLSLAANLLGGLLQNKRRDFWLSILESGVLDKEDVIPAILKLCFENLPSPFLKRCFAFCSMFPRNSVIERDQLVQLWMAEGFIDPGLGISVMEEIGNQYFDTLLQNSLLEIASKDNFNKVTHCKLHNLVYDFAYSLSSFESITFGERDQDDIRQIQHLALETFTEETMKIAKEKARYLRTLFLKNNLPDNNLLNVNFLYVLNLCDADIAELPASIGKLRHLEYLDLSRTKIKSIPDSACNLYKLKTLRIIGCNSLKKLPKDFKDLLCLRHLHFYYDEFFSMPYEFGRLSHLQTLPIYNVGEECGPPIGELKHLKDLKGKLEIRNLDLVKDKKEAQQANLFGKPNLQELELRWINFEREGPNNDENVLEGLEPYHNLKSLRIEYFKGDRFPSWVMKMSVKEGSLRLNNLVESITFGERDQDDIRQIQHLALETFTEETMKIAKEKARYLRTLFLKNNLPDNNLLNVNFLYVLNLCDADIAELPASIGKLRHLEYLDLSRTKIKSIPDSACNLYKLKTLKIIGCNSLEELPKDFKNLLCLRHLHFYYNEYFSMPYEFGRLSHLQTLPIYNVGKECGPPIGELKHLKDLKGKLEIRNLDLMSVKGGSLQLNNLVEVKLERCTRCNEIPTLGSLPLLQNLVIVELSEVSCFGSSFYSGNRSNTSTSETQATESFFPALKSLIINNMPSLLDWKGPEEISASYEAKTFNSLERLFLRWDPKLMTAPSHFPALKVLRVEFIKSGSPLDRICNAKLIPLPPIPSEVLESCKFLQSLWVTDCENLIEFSPNFPEMPNAMPKGLGALSKLADLGMGPFSNSMEFETFQTCFTGLQQLSSLVSLFLVGQHHWNSLPEELQHVTALKEMTLYDFGIEVLPDWIGNLSSIQKLEIFNCRKLESFPSREIMEGLKNLEKLEVEDCNLLARKWMLQNEPDSEWFKVSHIKKVILDLEEVSDPIIWNMIHRMMEKRMQKRNNEEKKKKKKKTKKMKKKTNSIITKYFHKKRYYITLFKDGSSRWKNCTPKQSRLETTSSVHQTMSMSRIRDSQKRAVAHVALFPSAGIGHLVPFLRLAAMHASRNCQCRVTLIAVQPPVSAAESNELSAFFASHPQINRLDFHLPIPSSPSEFADAEKPDPFFARFLDISSSVHLLHPLLASLSTPPLSAIFADFAVAADINRLADELSMPLYIVSTTSARFFSLMACLPDLILESKSSEDSSIQLPGLASVPISSLPPPFFTPDHIFTAHIRLNAQFLSKAKGILLHSFDWFESETIAAVNTGRVLAHLLPFLPIGPYEPCKVVMKAGSYLQWLDGQPSDSVVYVSFGSRTALSKEQIRELRNGLERSGCRFLWAIKTTKVDKDEREDLQDLLGSSFLERTKKKGLVCKGWVEQEQVLAHPVIGGFVSHCGWNSVTEAAQFGVPILAWPLNGDQKLNAEVTEKAGLGVWMRYWGWLGENLVKGQEIGDQIVQLMQDKTLRVMAKKVKEEARKAYEVGGSSKKVLLEIIENL*
>Cc03_g15430
MADVLLNIVIEGVLNKSISLVAEEINIVSGVKEDLKSLAKNLEMNQALLLDAECNHNSSNTVDHWLKRLRDVSFEADELLEEFAYEVLRNKLKKRKQDQVCSFFSCSFYQEGEKIKLSPVEIVNMSNNPRSDRSSTTDPFVDDSSIVGRSQVVNEAVKLLTSPEKDGNNLSVIGIVGMAGLGKTTIAQLVYQNEKVRRHFDHKFWIHVSEDFNVERLLNKMVEPLTGTNPNLTVGEAIVGKLNEVLKTKRFLLVLDDVWNEDAEKWNRMSKCLRGIGASDESRIIVTTRNQTVVSIMQASFTCQLGTLSDGDSWELFEKTAFGPGCAAVKTPELINIGRKIVAKCGGVPLAVKAIGGLLYFKKDEREWSRIENSETWATMEEAGRRVRSAIKLSYDHLSSLSLKQCLSYCTIIGKGCFLAVEIMIQLWMAQGLLNPSKGSHLDMEDIGRNYMSILFRTSLLQVSEKDGFGRTIYFTIHDLVFDFVEEAAKESIFLVPSVELRTDRESLSKLRTSIVGGGIPHDLPIVRKSLRVLFLVDEDVKELPTTIGKLKLLRYLDISRTSITKLPNPITRLYNLQTMRLSNLQQLPKNFGNLANLRHLCIEEDGIINGKPCLLPDIGQLSSLQTLPFFYVSQDKGCQIDQLGHLHNLRGDLKIFDLQNVSNQEEAIKAKISTKKNLDSLELHWDTRTRDGSTDEDVLKGLEPHPNLKGFTVENFMGQSLPLWMLTTSHPLVFRNLEKIVLRNFNKCPQIPPLGHLPHLNIVNIIGMESVNCIGTDFLGWKNVSFPALKELILEDMPDLIEWSGLMCHDSSLSSVNIFPSLEILRVKICPKLVSLPDGLASLEHLTVMNCPNLVSIPDIHSLRSLVELILVGCDNLRSLPSGIEVCTSIRFFFLLMCPAIRPEDLHHLSRMTHLQGLALGAVKSLPEQIQHLSNLAFLQIAHFDGIVALPEFLGSIHSLEQLRIEACKNLLFLPSAEAMRHLTKLRKLTIKQCPRLKDRCKKEPGQEWYKIAHIAEIELLP*
>Cc03_g15450
MADVLLNVVIEGVLNKLISLVAEEINIVWGVKEDLESLARNLEMIQALLLDAECKHNSGNAVDLWLRGLQDVSSKADDLLDEFAYEVLRSKLKKRKQDQVRSFFFCSCPLGFRFKFAHKIKNMNLSIEKVYQEAERIGLRPVEIVNMSNNPRSDRSSTTDPFVDDSSIVGRSEEVNKVVNLLTSSEKDGNKLSVIGIVGMAGLGKTTIAQLVYKNEKVLRHFDHKLWIHVSKDFKVERLLNKMVESLMGTNPNLTVGEAIDVGRNYMSILFRTSLLQVSEKDGFGRTIKFTIHDLVYDFVEEAAKESIFLVPSAELRTGRESLLKPRTLILSDGLAHDLPIVRKSLRVLVVDDEDVKELPTTIGKLKLLRYLDISRTSITELPNPITRLYNLQTMKLSNLQQLPKNFGNLANLRHLCIEEDGIINGKPCLLPDIGQLSSLQTLPFFYVSRDKGCQIDQLGHLHNLRGDLKIFDLQNVSNQEEAIKAKISTKINLDSLELHWDTRTRDGSTDEDVLKGLEPHPNLKGFTVENFMGQSLPLWMLTTSHPLVFRNLEKIVLRNFNKCQQIPPLWHLPHLNIVNIIGMKSINCISTDFFGWKNVDDASSSNPSGLGGDAVVSFPALKELNLDDMPDLKEWSGLMCHDSSHSLVKIFPSLEILKVKICPKLVSLPDGVWLNLRCIKQLHILQCNSLSHLPKDVGGLASLELLTVVNCPNLVSIPDIHSLRSLVILTLAGCDNLRSLPSGMEVCTSIRIFTLLGFPAIQPEDLHPLSRMIQVQGLLIGGFSHDLDYFPWPSYAINPCRVTITNNENKEFQHPFASLLSLVLWGWQAVTSLPEQIQHLSNLAFLQIAHFDGIVALPEFLGSIHSLEQLHIEDCKNLLYLPSAEAMRRLTKLRKLLIEQCPLLKDRCKKEIGQEWYKIAHIPEIQLLP*
>Cc03_g15470
MADVLLNLVIEGVPNKLISLVAEEINIVWGVKEDLESLARNLEMIQALLVDAECQHTSKEAVDLWLKWLRDVSFKAEYLLDELAYEVLRNKLKKRKQDQIKNMNLSIEKVYQEAKRIGLSPVEIGNMSNNPRSDPSSTTHPFVDDSSIVGRSEEVNEIVKSLTSSEKDGNKLSVIGIVGMAGLGKTTIAQLVYKNEKVLRHFDHKLWIHVSEDFNVERLLNKMVESLTGTNSNLTVIEAIVRKLNEVIKTKRFLLVLDDVWNQDAKKWDGMRDCLRGIGASDESRIIVTTRNATVVSIMQASFTCQLGTLSDGDSWELFKKIAFGHGCAAVKTPELINIGRKIVAKCGGVPLAVTAIGGLLYFKKDEREWSKIENNETWAAMEEAGRRVISAIKLSYDHLPSLSLKQCLSYCTIVGKGGVETVESMIQLWMAQGLLNPSKGSDLEMEDVGSNYMSILLRTSLLQVSEKDGFGRTIKFTIHDLVYDFVEEAAKESIFLVPSVERRTGRESLLKPRTLILSDGLAHDLPNVRKSLRVLRVDDEDVKELPTTIGKLNLLRYLDISRTSITELPNLITRLYNLQTMKLSNLQQLPKNFGNLANLRHLYIGKDGIINGKPCLLPDIGQLNSLQTLPFFYVSQDKGCQIDQLGHLRNLRSNLKIFDLQNVSNQEEAKKAKISTKINLDSLELHWDTSTRDGSTDEDVLKGLEPHPNLKGFTMENFMGRSLPSWMLTTSHPLVFRNLEKIVLRNFNKCQQIPPLWHLPHLNIVNIIGMKSVNCIDTDFFGDAVVSFPALKELILEDMPDLKEWSGLMCHDSSHSLVKIFPSLEILRVELCPKLVSLPDGVASLVVLAVLNCPSLVSIPDIHSLRSLIALNLRGCDNLRSLPSGMENKEFQHPFASLRSLRLFGWQAVTSLPEQIQHLSNLIFLLIAYFDGIVALPEFLGSIHSLEELYIVDCQNLLYLPSAEAVRRLTKLRKLAIEGCPLLKDRCKKEIGQEWYKIAHIPEIQLLP*
>Cc03_g15480
MASLGKTTIIQLVYKNENVVRHFDHRSWIHVSENFNVERFLNEVILLVLDDVWNEDTEIWDRMRKCLREIGGLRGSRILVTTRSERVVSIMQSSSIYQLSILPKDDSWKLFEKIAFGHSVGVVKTLELIDIGRKLLQSVVVFHWQ*
>Cc03_g15490
MADVLLNVVTEGVLNKLISLVAEEINIVWCVKEDLESLARNLEMIQALLVDAECNHTSKDAIDIWLRRLQDVSSKADNLLDEFAYEVLRNNIEKVYQEAERIGLGPVEIVSMSNNPRSDQSSTTDPFVDDSSIVGKSEEVNKVVNLLTSSEKDGNNLSVIGIVGMAGLGKTTIAQLVYKNEKVLRHFDHKLWIHVSEDFNVERLLNKMVESLTATNPNLTVGEAIVGKLNEVLKTKRFLLVLDDVWNEDAEKWDRMRKCLHGIGGSDESRIIVTTRNETVVSIMQPSFPCQLGTLSDGDSWELFEKIAFGHGCAAVKTPELINIGRKIVAKCGGVPLAVNAIGGLLWYKKDEREWSKIENSETWATMEEAGRRVRSAIKLSYDHLPSLSLKQCLSYCTIIGKGGVAAVEIMIQLWMAQGLLNPSKGSLLEMEDVGSNYTSILFRTSLLQVFEKDGFGRTMYFTIHDLVFDFVEEAAKDLLKPRTLILSDGLAHDLPIVRKSLRVLVLEDENVKELPTTIGKLRCLRYLDISRTSITELPNPITQLYNLQTVKLSNLQQLPKNFGNLANLRHLYIGKDGMINGKPCLLPDIGQLSSLQTLPFFYVSRDKGCQIDQSGHLHNLRGDVKIFDLQNVSNQEEALINLDSLELHWDTRTRDGSTDEDVLKGLEPHPNLKGFTMKNFMGRSLPSWMLTTSQPLVFRNLEKIVLRNFNKCQQIPPL*
>Cc03_g15500
MILLVLDDVWNEDTEIWDRMRKCWREIGGLRGSRILVTMVQRLESCFNMQAPSIYQLSILSKDDSWKLFEKIAFSHGGGVVKTPELIDIGRKIVAKCGRVPLAVKAIGGLMYAKKHEREWSKIENSKTWVTMEEAGSRVKSAIKLTYDHLPSLSLKQCLLGCHRRSGKYDRTLDGTGIT*
>Cc03_g15860
MIGLTNTGCSTELILYFSCADSLIWDNIFKKYRPDLMADALLGPIVEVLVEKAINLASEQIGRFVAFKKDLEKLRHTLTLIQALLHDAEERQVTEQLVKSWLENLERVAFDAGNLLDDINYEMIRRKVEIQNQMKRKVCFFFSLSNPIAFRCKMANKIQKINMDLERINQEALGFGLRPQTGARDAPRVPPKNRETAAATVDVCFVGRDNDVSEIVKMLTAPNNHDETISILPIVGMGGIGKTTLARNVYNDPKIKEHFEESMWVCELLDGKRYLLVLDDVWNKESRLWNEFLGSLRGTSQAMGSWILVTTREKEVATITRISSPQDYSLKELSHDQCWLIFKENALGARKVPNRLQEDIGLKIAEKCQGLPLAASVLGGMLRNKEIGEWQKLESGLQRGENNGIHEILKLSFYNLPYPSLKKCLAYCSIFPKDFEMERNQLIQLWAAEGFLYSNPRNNNMCMEEVGNMYFTILLDSNLFQDAKEDRYGNVVNCKMHDLVHDMVQSISSSKTLRLTESGSDDQGTFPIQYLALERSGEEMPFPPSERFKCITTLFLLEDRSLNDREISFFMLRVLSLRSSSVEELPKSIGKLTHLRYLDLSRPSIKIMPDSLCRLYHLQTLRVEGCESLTKFPENFTNLVNLRHFEVRNCTNCKELPTLGHMSSLRSLHLERLNGITSIGPSFYGESTIHSGSGSQSPLKLFPALEHFILRHTYNLTEWTEAEVHDRELMVFPVLETIEINYCRELATFPSHFPSLKKLHICQTKNGSAVMEYIRSSGVSTLTSLCLSFVNGFTELPNMLFQNNPNLAHLRLSSCDDLTQFLNFPSDVPQTLEGPNSQTVLELSQPHTCIDNSATQRLVGLESLEKLEIFRCISLESISFPKGDKYLTALRELGIFDCNRLTHLSIPQLSESGWDSTSPPSLSAASPPPLLPLEKLKVYCCPDLISFPIDLTRTPSLSTLDISCCPKLTDLPKGKLCSLTSLRTLSIGPFSETTELHSFLYLFDALPPPHPYSPSLSKLGLRGWSHWESLPEQLQRLSALTTLYLDGFGVKSLPDWFGKLSSLEQLWLWNCKKLENLPSHQSMRSLTRLRKLDSLRCPLLRERCKPESSSCNTTESNSEWSKICHIPQIWIPS*
>Cc04_g01220
MSDPILSAVLTQLGSILETQIRQELKLVVGVDKDIENLKTTLRSIEAVMVDAEKKQVKDKSVEQWLQRLQEVVYDMDDVLNEWNSALLKTETRELEDSATPHKKVCFFISSPCLCFSRVARRRDIALKIQVINRNLDLIAGDKDRYKFTTVTGYEGPVRAKTTSFVDVAKVRGRDRDEATLVDQLLMQGSRGMRPLHTISIVGMGGIGKTTLAQLVYRSEQVKAHFPTMSWVCVSEPFDDLRVAKAIVESLEGSAPNLFELETVLGRLRDRIKGQKFLLVLDDVWTEDYERLEPLISSLSSGAPGSKVLVTTRNERVAQMMESSYLLRLGELTEEDCWSLFSQLAFSERSQKDIQELKDIGMRIASKCKGLPLAAKTIGSLMRFKTSLQDWKNVLESDMWNLEAEKGIFPPLLLSYYDLPLPVKRCFSYCAIFPQDYEIEADNLIKLWMAQGYLSANGTGEMEATGREYLNTLVMRSFFQMKKDKDKGRDNATRLKMHDMVLDLARYLRKNESYVMEVDGRLVHRINSSCDKARHLTLIRSEDVHFPLSIRNVGKLHTFWVQSFYDSPPIVSEVDRISPDLFDGLGHLKALDLSRNRLCELSEEIDKLTNLRYLNLSHNPFWELPETVCDLYNLQTLKLVACDHLRQVPKGIGKLRNLRHLEIDRTGSLRTLPKGIGMLPSLQTLTKFVLAGVTDGEETICTIGDLSSLNQLHGCLRIEGLGYVANADQAEKAQLKSKKHLAELHLDFNPQLQAGGRTDVADALQLCSDLQTLHLSFYGGARLPVWMTSLNNLRKLRLQDCPNCTTLPPLGWLASLENLCLENMHGLKLIGTELFGGPDLGGCMQTNGAPSTAALAIFPKLKKLKFAGMSSWEKWDMTCKDGGAKEGNPSIMPYLRYLKLSDCSKLNTLPDHLLEKTPIRKLYIHNCPPLQQQYQKRIGEHWRKISHISRVRIS*
>Cc04_g04080
MDALQVVSSAMQIVSSMVAAIGSLEQASRNLDDAPKRIRILEEFVSELENLVLKTRQKHVYKLHDSRLERQIQSLNNLIDRLHPNITKAKRIVSKSKFKNFAKVVWNSMAGDPLAKILLSIQYDLKWWLESQNLSRDVENVIERTARNIPSRLKVNSDQGYPILGKCSFVQNMLEKDDSHHVILIVGLSGIGKTCLARQVASDLPSKFVDGAIELRFGQWCSRAACNGNKAEYQRRLTRKLTKFLVQIGSQKKMQDEHYRDLEDIGYLLQEALYGKSILVLLDDVWEQDIVERFAKLYDNNCKYLVTTRNESIYEITEAEKVELSKDDIMEISKAVLLHHTLLTEDQLPV*
>Cc04_g07790
MAEQVVILLLDKIADYLIEGAAGLWPKDLKLRDQIEWVEGELRRMQCFIKDVDSRQDADERVKNWVADLREVAYDTDDILDSFVYSLVQGQQRGVLVTFLKRYFLSFNELVLCRKLNDQIKRIRIRLQEISDRKSTYGIGNIGIGTEGAGFAASRLQERRRSSVHVCEDIVGLVEDVKIIESQLIHGESRRCVVSVVGMAGIGKTTLAKRVYLKSDLKEHVDCCAFVYVSQNFRAREILQELGKKLMGNVGGDFGRASNEELREIISSFLESKRYLIVLDDLWNFADWDDLKAAFPEEKNGSRILLTTRIKDVALYADSKSTPHELCLMNDEDCWKLFSKMVQLDWESSASLPPWAEELGKQMLRRCGGLPLAIVVLGGLLSRKDATFNEWQKVFQSMHWQLRQEPMQYGDVLALSYRDLPHYLKSCFLYFGLFPEDFEISARRLMLLWVAEGFVLPRGQQPLEDVAEDYLEELIGRNMVQVAKRKSNGRIKACRIHDLLRDLSISIAKEEHFLDFIHGDVNADSVTTRCRRLGIHSGEISITENTPKVRSLLCFDSVESNFKPRKVKLLRVLDLEGAYLTQLDSEIGNLIHLRYLSLRETWLKRFPSTIGHLEKLQTLDLRSTLISPIPLAIWKLLNLRFLYFNELKEMVVDPPKDAALTHLQTLQGLCITQKSRIENGLDKLTNLRELELHGELYAQEVALAKWILNSKNLECLKLHANPVTAFLVDAHTKIQDFDRTRLSIPKSTMFADHFFLSKLHLDGYIKKLYDVEHFPPNLEELSLKDSYLMEDPMPKLEKLQNLRVLKLKQCAYVGKELVCSSGGFPQLHLLKLSFLTLQTWRIEEGSLCNLKQLEIVECKQLKILPRGLHPLTSLKDLRLGYMPHEFALKARDRAGENWYRIHRVPPL*
>Cc04_g08600
MTDAIVSFAVKKLGDFLTQEIVDRKNLRTRVEWLRNELGYMQSFIQDAEEKQSDDHRMQQWISEITDIAHNAVAILNDCNLKVGAPKSGFFNSLQTYACLCSREANLYNTSQQLKSLKQRVLDISRKRETYGIRNLSNSAGEGPNRGPNSRSIIKTLRRATSFVDQDRLFVGFEDVTQTLLAELFKMEHRRSVISIYGMGGLGKTTVARELYNSSKVMENFPYRAWVCVSQEYSTSDLLRTLIKSFRKRCFGDELKMIEQMDEEDLERYLREILKDHKYLAVVDDVWHKEAWESLKRAFPDDKNGSRVIITTRKRDVATRVDDRSFVHELRFLTPDESWDLFCKKISHGDGYNDWCSAGMLDLGGQMVHKCGGLPLAIVVLGGLLCHKKWLQEWHEVKEHIWRHLKNDSLEISFLLSLSYDDLSGQLKHCFLYLGSFLEDSLIDVEKLKWLWMAEGFITPREPKMEEVADHYLNELVNRSMIQIADKMWDRIAYCRIHDLLRDLAVQKAIEVNFFDIYDPRKYSTANSSGRRQVVHTQIKNYFSLVSPSSKMQSLVIFNPDGEEPKVKHFRSLCVSFTNLHVLYLENCHFNFATAVGQLPYDIGSLIHLKFLGIVDTNFRSLPSSLGKLRSLETLCATMTDLAFPPEISELTNLRHLVALCRGPVNVSSLTNLETLKYVKYQDWLKLETTNLVNLRELVVQNIDGQGSLDSIGKLRSLATLTLTCSVSGAFPPLEPLSSCQHLIRLWLSGPIQNQGQLEKLPWSIRILTLQHSNVGRDPMPVLETFPNLQSLELIGAYYGHSFCCTAKGFPELELLRFRNLYSLMDWHLEDEAMPRLKGVGIFRCPRLRCPQRINHVFKLKETETRLLPYERMWA*
>Cc04_g08610
MTDAIVSFAVKQLGDFLTQEIVDRKNLRTRVEWLRNELGYMQSFIQDAEEKQSDDHRMQQWISEITDIAHNTVAILKDCNLKVGAPKSGFFNSLQTYACLCSREANLHNISQQLESLKQRVLDISRKRETYGIRNLSNSAGEGANRGPNSRSIIKRLRRATSYVDQDRLFVGFEDVTRTLLAELFKMECRRSVISIYGMGGLGKTTVARELYNSSKVMENFRYRAWVCVSQEYSTSDLLRTLIKSFRKRCFGDELKIIEKMDEEDLERYLREILKGHKYLAVVDDVWHKEAWESLKRAFPDDKNGSRVIITTRKKDVATRVDDRSFVHELRFLTPDESWDLFCKKISHGDGYNNWCSAGMLDLGGQMVHKCGGLPLAIVVLGGLLCHKERLQEWHEVKEHIWRHLKNDSLEISFLLSLSYDDLSGQLKHCFLYLGSFLEDSLIDVEKLKWLWMAEGFITPREAKMEEVADHYLNELVNRSMIQIADKMWDKIAYCRIHDLLRDLAVQKAIEVNFFDIYDPRKYSTANSSGRRQVVHTQIRNYFSLVSPSSKMQSLVIFNPDGEEPKGEHFRSLCVSFTNLHVLYLENCHFNFATDDGQLPYDIGSLIHLKFLGIVDTNFRSLPRSLGKLRSLETLCAATTDLAFPPEISELTNLRHLVALCKGPVNISSLTNLETLKFVKYQDWLKLDTTNLVNLRELVVQKIDGQGSLDSIGKLRNLATLTLTCSAVSWAFPPLKPLSSCKHLLRLWLSGPIKNVGRLKWLPRSIMILTLQHSILEQDPMPLLETFPNLQSLELIAAYIGHSFCCTAKGFPELELLRFRSLYGLEWHMEEGAMPMLKGVGIYKCPGLKCPERINRVRKLKETEKRLLPYERTWA*
>Cc04_g11620
MADPVISFVIERTGDLLIQKIVFLKDVRQQVERLQNDLVRMRCFLKDADQRQDEDERIRNWVSEIRAAAYDAEDVIEIFASKVEFFTKDQGLITKLTYYPLKIVSLYEIGKEIESLRMRLKEIADSRVEYGIKNLGEGMTTHGEELQRLRRSSPISEDKDIVGFEKMAKSLVAELLKEDKSRRVVSIVGMGGAGKTTLAKKVYNYADIRARFNCRAWVCVSSSYDHKEMLRTIIKQLNPITKELLELLEKMQEQDLEERLYKDLQDKCYLVVLDDVWEVAAWDCLARRAFPDVGTSSRVLLTSRKRDVAQHADAYRHPYELKTLGQEDSWQLFLRKALGHGANAGCPPDLEEVGREIARRCGGLPLAITVIGGLLLGKNKSNTEWENVLNNFGAYLSRSQSEAGKISEAGAILELSYADLPANLKFCFLYLGLFPEDSVISVHKLIHMWVAEGIMQKRDAKNLEETAAYEDVERLCSRNMVQVAEMTVDKRIKSCRVHDLLRELAIRKAEDENFFQIHGTRDDKISAKSRYLAVHSLPLDENYFGSSTPPLRSLLFFNVRYYREKEIGLIFKSFRKLRILDFENVDMCYNLPKGIGEVRLLRYLNLRFTNIIKLPHSVGCLRNLQTLDMRNFRWPVEVSNFVWKLESLRHLYAHDISCDVPLKIEGLRNLQTLSGIRFEDVMHNNMITLTSLQKLGIVVDDRSDIDKLCMHLSEVGSLKALHLSFGGNAWPTLAGLSRLYHVTELKLFTSLFARTMLPPDFPPNLSRLSLKDIYLEDDPMPVLEKLGQLSFLKLESTYWGPQHMVISRHGFHQLEFLELNRLDCLVEIKVEEGALPQLRCLRIRYCRSLRKLPEELKHISSLDALELVDMREDFISGLDADLVSRVPNLRIF*
>Cc04_g11970
MRCFLKDAEQRQDEDARIRNWVSLVRAAAYDAEDVIEIFASKVESIKDKGFVTRLAYYPWRNVSLNKIGKEIESLQTRLDDIAASREKFGIKNLGEGTSTHGEELQRIRRSVEDKDIVGFEEKTKSLVAELLKEDKNRRLVSIVGMGGAGKTTLAKKAYNHADVRTRFDCRAWVCVSSSYNHKETLRTIIKQLNPITNELLDMLEKMQEQDLEERLRQDLQDKRYLVVLDDVWKEEAWDCLAGAFPDVNASSRLLLTSRNLEVAQHADALSHPCELKTLGQEDSWQLFLKMALGHGANAGCPPDLEEVGREITRRCDGLPLAITVIGGLLVAKKKLKSEWEKVLNNFSTYLSRSQSGVLAILELSYADLSPKLKFCFSYLGLFPEDHVISVRKLIQMWVAEGIIQKRDAKNLEETAAYDVEQLCSRNMVQVAEMTVDERIKSCRVHDLLRELAIRKAEDENFFQIHDTRDDEISAKSRYLAVHSLRLDKNYFGSSTPPLRSLLFFNVRYHRKNISLIFKSFRKLRILDLENVNMYFNLPKGIREVRLLRYLNLRGTYIRRLPHSVGCLRYLQTLDIRNSEYRLRVKVSNFIWKLESLRHLYAYWMECDVPLKIEGLRNLQTLSGIRFEDVMHNNMITLTNLQKLGIVVDERSEIDKLCMHLSEVGNLKTLHLRCNLDMHWPQSLAGLSRLHHVTELELVELDLRMLPPDFPPNLSRLSLRSTYLMDDPMPVLEKLGQLSFLKMKATYFGPQHVVISRHGFQQLKFLELSRLLALDEIKVEEGALPQLRCLRIRSCSRLRKLPEELKHISTLDALELVDMPKDFISRLDADLVSSVPNIRIF*
>Cc04_g11980
MDFLLENLKELESCNETDDSIAFPKDQIHTVLEDLVFLRSFLVKIADQRNRNGKLQALWSRVMEVAHRAEFVIDSIVVGDKHEYLERVARDIQLLRTEALETYDSTRHDCGAQRTNQTCFRIESKCRTPVLNEVLVGLDDEVKAIIRSLTRGSKLLDFVSIVGMAGLGKTTLANRVCNDPLILSHFHILARCTVSQVYSMHSLLVQLLSSISSRRHGEYLEMDENDLAHKLYKLLKKNRYLIFLDDVWDIKAWNLLERSLPDDANGSRILFTSRIQLQFKPDTKTHHLRHLTDEESWKLLQKKLFGKEGFPPTLGKVGPQIANLCRGLPLTVVLVAGILANIVEDYWEEVAKSLTSSIPCLLYFGAYKEDENVLVQRLLWLWISEGFVQKTEEKSLEDVADDYLKDLVDRSLVMVSEQRTMGGAKACQLHDLVHEFCVRKAKEENFLLVLHGRNDRFILTSPSNPLRVCCNPMNGELMLKFPDVRSLLSSKGDSLGFWLPKLLRVLDLGELVFRAYFPMGVLLLVHLRYLALRLHLIDSIPAAIANLSRLQTFLLRGNDIDCLLPKTIWNIKTLRHLWTTNSAIGFIFPVENLEVSPGLIHLDTLSLAIDPSSQSLQKILTKLPNIRMLRCKMTESREEHTGNGILVFDCLSQLESLTLLFFDGYGFKFPLNLKKLTLVYNKQPWSEISTIGKLPKLEVLKLLDGFFVGEEWEMKEGEFPSLRVLQLSNLWKFRSWTASSDNFPRLQKLVVHNCENLEEVPSCLGECPTLEMIEVKWCRTSVANSVKQIQQEQIDMGNEVLKISIEDRVGA*
>Cc04_g12020
MEMSYSSCFEFALDYLRCLHDTPIECSYLIPKLKEGVRLLQSFDLYLTTCSRRRNHETCLEQDEEEKDVTSSRIQDLIIRRMQDLEFACSGYLIHSRSPDLTRIASELTMFREAIKLFFETDINESCINYLLDCYWLRDPELVIDFIDSVSEILVEIDISHFNFKRLVEKLMFLKSFIRFAMLRGVEGQQLIGLLIHTEVVSIDALRLAYIWWSDDSRYNDPEAKLQISRLISEKINPSEPQVLETYIHALTASKLSDTSALEKSKQTVADFMDYLVQNTTELLQPCTSTSVPIMNQLLKIVEGLRFLTILLRHQEKFKELCHEMKNLIGIVACDAAIVIFSRFVNQIEEGLAKETDLAIFHLLKVLKLMRAEFTQVYPLTSVSGFDFPRICELGSMDFLLRNLQELSRSDEINGSNALPVDKIQTIQEDFEFLRSFLGKIKEQRNQNKKLQAFWSHVMEIAYKAELVIDWTLVGDRCEYFLDDVARDINVMKIEAQEIYDSISYVGETIKGVTKTFTRVPSQVTVTAYNEELVPLDDEVKTITDGLTREGSRQLDVVPIVGMPGLGKTTLASIVYNSPSVMLHFNIRAWCTVSQSYSMHNMLVQILGSIESGKFEQYQKMDEHDLAVKLKQVLLRNKYLLVLDDLWDAKAWNLLERSLPDDANGSRILITSRLQNLSLQFKPDSKVHHLRRLTDEESWNLLQKKLFGKEGCPPRLSGVASQIAKSCRGLPLTVVLVAGILANTAEDCWKEVTKSLTSSIVLDDEYCMKTLELSYTHLPDDLKPCILYFGAFQEDKNVPVRRLFWLWISEGFVQKTEGMRLEDVADDYLKDLVDRSLVMVSEQRIKGGAKACRVHDLVHEFCVKKAQEENFLHILHSQNDCFILTSPSNPFRVCDRSARNLMIRESMLEFPNARSLLSFKEDDLGFWLPKLLRVLDLGKLVFVEYFPMEVFLLAHLRYLALRLYLIDSIPAAIADLSRLQTFLVRGEYVSGFLLPKTIWNMKTLRHLWTTNPEVGFIFPVENLEVSSGLDRLDSLSLAIDPSSQSLQKLLTKLPNIRRLRCKKTASREEPTRIGDGILVFDCLNQLESLTLRYFDRYRFKFPLNLKKLTLRITKQPWSEISTIGKLPKLEVLKLCRNSFVGEEWEMKEEEFPKLRVLKLSRLWGFRSWTASSDNFPRLEKLIVHNCWMLEEVPSCLGECPTLEMIEVRGCFESVVNSVKQIQLEQIDMGNEILKILIEDCIDTWSSSEDEEGW*
>Cc04_g12030
MAEAAVSLVIDKLSNLLIQQTIQQIVFLKNVPGQIERLKTLLIDIQCFLKFADEQQDDNPMIGNWVSKLRDAAYESEDVIETFIVKMQALKKKGFLKNLSCFPKRLLCLCKVGKNIESIQKKMLDIEKSRLTFGIDQILGEGTSTRGEELRKLLRSSPFTEDKDLVGLEEKTNSLVAQLLVQDSSRRVISIVGMAGVGKTTLARKVYNHVDVIGYFNCRAWVYVSQKCSAQEVLVGIIKQVEKQTKESLELLEGMQEADLERTVQEKLQDKCYLVVLDDIWEEEAWDSLAAAFPNVNNGSRLVMTSRYEKVPQHADDLSKPYKLEILGEEDGWQLFLKKAHAHSLNSESKLSPELVRIGREIVEKCGGLPLAISVIGRHLRGKRTLESEWKSVLDTLTSHWSRGRKGVSAVLASSYNDLPPDLKTCFLSFAIFPEDFVIPTRKLFHMWIAEGLIHQKGEEVLEDVAADRLDELIYRNLVQEVAVTANGMVKSCRVHDLLRDLAVEKAKEVMFLKIFEESSSYPSSKCRHLVVNSCCERLNYPGEFEHSTPPLRSLIFFNLAEVEHEFNLSFVVFKLLRVLDLQNMNISCLPDEIGELSLLTYLCLRYTRIERLPLSLGCLQNLQTLDIYTFTSAVEFPNVLWMLKNLRHLYVRETTKRVPLKFDTLKNLQTLCDVYLDTLIGNKITLLTSMRKLGVWIERSSRIDELFSSIAKLENLVWLVLKRYGEEGFPSLIGLSHLNYVKRLKISGRLTELPSPHNFPPRLSHLSLRATRLAEDPMPTLEKLEHLSILKLKNAYAGKELVISENQFPNLTVLQLEHLPNLIEIKIGRGAIPQLRCLRISNCYFVEMLPEELRFMEALEKVEVEDMPKRFITRLHGMDSYKVSHVPNIIVTGTLDPTMLGGKLVARRFADAFVTRGKRTS*
>Cc04_g12050
MADPALSFVIERTGDLLIQKIAFLKDVRRQVERLRNDLVRMQCFLKDADQRQDEDARIRNWVSEIRDAAYDAEDIIEIFASKVEFIKDKGLVTKLTFYPLKFVNLYKIGKEIKSLQMTLSDIADSREKYGIKNLGEGMSTQGEELQRLRRSSPFNEDKDIVGFEEITKSLVAELLKEDRNRRVVSIVGMGGAGKTTVAKKVYNHADVRARFNCRAWVCVSSSYDHKEMLRSIIKQLNPISKELLEVLEKMEAQDLEQRLYQDLQDKCYLVVLDDIWKEEAWDCLARAFPDVNTSSRLLLTSRNRDVAQHADALSKPHELKTLGQEDSWQLFLRKALGHGDNAGCPPDLEEVGREIARRCAGLPLAITIVGGLLLAKKKLKSEWEKVLNSFNTNLSKSQSGVSAILELSYADLPANLKFCFLYLGLFPEDHVISVRKLLFHMWIAEGLIHQKGVEILEDVAADRLDELVYRNLVQVVAWTANGKVKSCRVHDLLRDLAVAKAEEVMFLKIFGESSSSFPSSKCRHLLVNSCSERLNFPGEFEHSTPPLRSLIFFNLAEDKHEVNLSFVRFKLLRVLDLQNMNISYLPEEIGELSLLMYLCLRYTRIERLPLSLGCLQNLQTLDIFTFASAVEVPNVLWKLRNLRHLYVCETIKRVPLKFDTLKNLQTLCDVYLDNLIGNKIMVMTSMRKLGVWIERSSRIDELFSSIAKLENLVHLVLIRYGEEGFPSLLGLSHLNYVKRLRVSGRLTELPSPHNFPPRLSHLSLRATRLAEDPMPTLEKLEHLSILKLKNAYAGKELSISENQFPNLTVLQLEQLPNLVEIKIGRGAMPQLRCLRISNCYFVEKLPEELRFMKALEKVEVEDMPKRFITRLHGMDSYKVSHVPNIIVTGTLAPRMLGGMLKARRVLDAFVSVTRGKRTSDAMVIKELVVLFVP*
>Cc04_g12060
MADPALSFVIERTGDLLIQKIVFLKDVRRQVERLRNDLVRMRCFLKDADQRQDEEERIRHWVSEIRDAAYDAEDIIEIFASKVEFIKDKGLVTKLTYYPLKFVNLYKIGKEIKSLRMRLKEIADSREEYGIKNLGEGTTTHGEELQRLRRSSPFNEDKDIVGFEEITKSLVAELLKEDRNRRVVSIIGMGGAGKTTLAKKGYNHADVRERFNCRAWVCVSSIYNHKETLRTIIKQLNPITNELLDMLEKMQEQDLEQRLYQDLEDKCYLVVLDDVWKEEAWDCLARAFPDVNTSSRLLLTSRNRDVAQHADALSKPHELKTLGQEDSWQLFLRKALAHGDNAGCPSDLEEVGREIARRCAGLPLAITVIGGLLLAKKKLKSEWEKVLNSFNTNLSKSQSGVSAILELSYADLPANLKFCFLYLGLFPEDFVISVRKLIHMWVAEGIIQNRDAKNLEETAAYDDVERLCSRNMVQVAEMTVDERIKSCRVHDLLRELAIRKADDENFFQIHDTRDDKISAKSRYLAVHVLPWDENYLGSSTPPLRSLLFFNVHGYMENISLNLKSFGKLRTLDLENVQIPYNLPKEIGEVRLLRYLCLRYTSIARLPRSFGCLRNLQTLDMRTRATVVVLNFIWKLESLRHLYAYDIRLDIYNIRWNESLKIEGLRNLKTLSRVNFDDIMHNNMITLTSLQKLGIWVDDMSEIDKLCMHLSEVGSLKTLQLYFDGSSQQPTLGGLSKLHHVTELKLSGVDLRMLPPDFPPNLSRLSLKFRHSTDDPMPVLEKLRQLSFLKMEFEFEGPEHMVISRHGFHQLKFLQVGRLNHLDEIKVEKGALPQLLCMRIRDCGRLRKLPEELKHISTLDTLELVDMPKDSISRLAADMAFSIPNLRIFDS*
>Cc04_g12630
MADPVISLVVERTGDLLVQKFVFLKDAGQQVEKLKNDLVRMRCFLKDADQRQDEDERIRNWVSEIRAAAYDAEDVIEIFASKVEFFTKDKGLVTKLTYYPLKIVNLYKIGKEIESLQMRIDDIDDSREKYGIKNLGEGMTTHGEELQRLRRSSPFNEDRDIVGFEEKTKSLVAELLKEDKSRRVVSIVGMGGAGKTTLAKKVYNHADVRERFNCRAWVCVSSSYDHKKILRSIIKQLNPKDDKLYEMLEKMEEEELEERLYQDLQDKCYLVVLDDVWKEVAWDCLSRRAFPDVGTSSRLLLTSRNREVAVHADALSIPCELKSLGREDSWQLFLKEALGHGANARCPADLEGVGREIARRCAGLPLAITVIGGLLLRKKKSKTEWEKVLNNFSAYLSRSQSEAGAILELSYADLPANLKLCFLYLGLFPEDSVISVPKLIHMWVAEGIMQKRDAKNLEETAAYGDVERLCSRNMVQVAEMTVDERIKSCRVHDLVRELAIRKAEDENFFQIHDTKDDKISAKSRYLAVHSLPLDKNFGSSNPPLRSLLFFNVHGYMENISLSFKSFRKLRILDLENVEMGYNLLEEIGKVRLLRYLNLRGTYIPRLPRSVGCLRYLQTLDMRNFKSKVKVSNFIWKLESLRHLYAYDMECDVPLKIEGLRNLQTLSGIRFEDVIHNNMITLTSLQKLGIVVDYRSEIDKLCMHLSEVGSLKTLHLYCNTESEWPSLAGLSKLHHVTELKLFTSPFARTMLPPDFPPNLCRLSLKGTFFRNDPMPVLEKLGQLSFLKIKVAYQGPQHMVISRHGFNQLKFLELNNLYVFIKMHK*
>Cc04_g12650
MADPVISLVVERTGDLLVQKIVFLKGVRGHVERLQNDLVRMRCFLKDADQRQDEDARIRNWVSEIRAAAYDAEDIIEIFASKLEFFTKDKGLVTKLTYYPLKIVNLYKIGKEIESLRMRLNDIADSREEYGINNLGEGMTTHGEELQRIRRSSPFSEEKDVVGFGEITKSLVAELLKEDKNRRVVSIVGMGGAGKTTLAKKVYNHADVRARFDCRAWVCVSSSYNHKETLRTIIKQLYPMTNELLDMLEKMQEQDLEQRLYQDLQDKCCLVVLDDVWKEEAWDCLAKAFPDVNTSSSRLLLTSRNRDVAQHADARSKPHELKTLGEEDSWQLFLGKALDHGANVGCPRDLEEVGREIVRRCAGLPLAITVVGGLLLGKKELKIEWEKVLNSFNTNLSKSQSGVSAILELSYADLPPNLKFCFLYLGLFPEDSVISVPKLIHMWVAEGIMQKRDAKNLEETAAYDVEQLFSRNMVQVAEMTVDERIKSCRLHDLLRDLAIRKAEDENFFQIHGTRDDKISAKPRYLAVHSLSLDKNYFGTSTSPVSAFFQCPLLQEKH*
>Cc04_g12660
MAETVLSFVLGQLSTFLLEEGRLLGGLRQEVQFIRDELGHMRAFLREAEAKEEDAQPRLQEWIKQVREAAYDTEDILDEFVARFARHRATGFYGSVRRVFSSIKNLRARHRVASEIQSVKSRIKSISEGHQRYQSEYGISAQASNSLSAVNNTTWRYSRDDALLVEEAKLVGIDQPKKHLISQLLKGDDYQLKVVSVVGMGGLGKTTLVKKVHEDPEVRRHFPVRAWVTVSQTCDFQYLLKDLIRQLHKEGKKPVPQSIESLNITELKEFIKDFLQQARRYAIVFDDVWDVEFWNTIKFALPESSHGNRVMLTTRRADVASASCIESRRFVYRMEPLSPEDSWTLFCNKIFNEGNCPGHLMDVAKGIVDKCEGLPLAIIAISGLLASKDANRIEEWEMVRCSLGGELEGTGKLDRIKKILSLSYGDLPWHLKTCLLYTSIYPEDYEIGGYELINLWIAERFVGWREGMSIQDVAWGYLSELVNRSLIQVTRVFYEGLPYTCRIHDLFREVILLKSWEQNMVIVTTGQPTMWPSDKVRRLVVHSSSSNNTQHHQQRRNYCFDHLRSFITVGSMNSLLYKTLLSEVLGSSKLLKVLNLRGQETQEEVPNEIFDLFHLKHLGLYGTRVERVPKAIGKLQHLEFLDLGNTRVRDLPMELLKLKKLQVLKVYQQVDTSDIDCGYHGFKAPSSMGGLLALEILSYIDASSGSIIIKEIGKLTQLRGLYITKLRREDGKELCSSLANLTSLQRLSVASIGKGDDHEIIDLNHHHPSLSSSSSLFLQSLRLLILRGRLEKMPQWVARLHGLLRIDLDWSRLRGEEDPLESLQYLPNLGEINFCGSYQGEGLCFKAAGFLNLKWLHLKRMEGLRWMRVEEGALPRLQTLSLRQLPLLEELPMGIQHLSHLRWLILYETSSQLREKLLENYKEESEEYRRIAHIPEILIGYYADDRKWRHRSLWAKKKKT*
>Cc04_g12940
MLSPSDKVISVVPITGMGGLGKTTLAKSVYNNPRIDEHFGKKIWICLAKEIELMELFKFVLESLTRKKVEVDGEIARKRHLLVLDDVWNHEEGLWNDFFTTLEGLNPTKGSWCLVTTCLDPVADAMSIHMKMNDGPYILGRLADDECWSILKEKAIRGEGVPKELEALKEKILRRCDGLPLAASLIEDLLTELWIAEGFLQPGHQNGSVMEDIGSDYLRILLQASLLEKVEEEERTYYKMHDLVHDFAKSILNPKSSNQYRYLALYSSEAKAKNITEKIPTLLRTLFLENGISDNMLSKMEYLHVLKLAGPDVNVLPNSIGSLLHLRFLDISDSGITTLPESLCKLYNLQTLRINGEKLHEGLPEGTSNLISLRHLHYYHSDAELQMPIKLGRLTSLQTLEFFNIGEEKGRGVEELGTLKDLKGSLVIRNLKLGSGDRESDNGDGAMLEGLQPHYYLQMSEIQDFMGYQFPQWFMNLSKLVSLELKGCNRCRELPAGLGELPFLQLLSLSKLENLTCIGLSFYGIFDKQDGRGSTSECKFFPALKSLTLEDMVNLVEWRDPDERLCHFPSLQHLQVSYCPNVTSLRRLNCGTCLESLKLFDCDNLRELPENLYNLLKSLKSLTISDCDGLTTIASEMLESCSPLQSLQVYECPNLVSFPLDLQQTPSLETCILTNCPELINDMPKGFAFLTCLTTMMIGPFSDYSLVDWSGLLSSSTLCELELNGMSDMESLPHQLQYLTTLTSLLLRKPYQS*
>Cc04_g13820
MVNLYKIDKEIKSLKISHGSKSQSRPEPIPKSYRPNVISGGSETLQRLRRTSLFNEDKDIVGFKKITQSLVAELLKEDQNRCVVSIVGIGGAGKTTLAKKVYNHADVRTRFNCRAWVCISSSYNHKETLRAIIKQLNPITNQLLEMLERMQEQDLEQKLHQGLHDKHYLVALDDIWKEEADVAKHADALSHPHELETLGQLFLRKALGHGANVGCPLDFEEVGQKIARRCAGPPLAITVIGALLLGKKKLESEWEKVLNNINTYLSRSKSGVSAILELSYADLPLNLKCCFLYLSLFPEDLMQKRDAENLEETAAYYVEQLFSRNMVQVAETAVDERIKRNMVRVAETAVDERIKSCRVHDLLRELAISKAKEENFFQIHEIRDGEILAESSTSIENLPHSLRCLRNLQTLDTHVYWFDKLEVPNFIWKLDSLRHLYAYKMTCNESLKIEGLRNLLTLSGIHFDHIMHNNMTTLTSLRKLGIVVDYRSDRDKLCLHLSKVGSLRTLHLQTQWGGPQSLAGLNF*
>Cc04_g13950
MADPVISLVIKRTSDLLVQNVVFLKGVRRQVDSLKNDLVRMRCFLKDADQRQDEDERIRNWVSEIRAAAYDAEDIIEIFANKVEFFTKNKGLVTKLTYYPLKIVNRYKIGKEIESLRMRLKEIADSREEYGIKNLGEGMTAHGEELQRIRRSFPLSEDKDVVGFGEITKSLVAELLKEDKNRRLVSIVGMGGAGKTTLAKKVYNHADVRARFNCRAWVCVSSSYDHKETLRAIIKQLNPITNELLDMLEKMQELDLEERLYQDLQDKCYLVVLDDVWKEAAWDCLARAFPDVNTSSRVVLTSRNRDVAQHADALSKPHELKTLGQKDSWQLFLKKALGHGANAGCPPDLEEVGREITRRCDGLPLAITVIGGLLLAKKKLKSEWETVLNNFNTHLSGGQSGVSAILELSYADLPANLKFCFLYLGLFPEDSVISVRKLIHMWVAEGIMQKRDAVNLEETAAYDDVERLCSRNMVQAAEMTVDERIKSCRVHDLLRELAIRKAEDENFFQIHDTRDNEISAKSRYLAVHVLPLDKNYFGSSTPPLRSLLCFNIRRGYGKDISLSSKSFRKLRILDFENVWMGYNLLKGIGEVRLLRYLKVKGTFIGSLPHSFGRLRNLQTLDITFNRMRVSNFLWKLESLRHLYARYMECDVPLKIEGLRNLQTLSGIRFDDIMHNNMITLTSLQKLGIWVDERSEIDKLCMHLSEVGSLKTLHLYCADISLWPSLAGLSKLHHVTELKLSGSGLRMLDFPPNLSRLSLKDTFLWNDPMPVLEKLGQLSFLKMKDAYKGPQLVISRQGFHQLKFLELNRLHDLHEIKVEEGALPQLQRLRIRDCPKLEQLPEELKHMSTP*
>Cc04_g14020
MADPVTSLVIERTGDLLIQKIVFLKGVRRQVESLGDDLERMRCFLKDADQRQDEDARIRNWVSEIRAAAYDAEDIIEIFASKVEFFTKKKGLVTKLTYYPLKIVNLYKIGKEIESLRMRLKEIADSREEYGIKDLGEGMTTHGEELQRIRRSSPLSEDKDIVGFEEMTKSLVAELLKEDRNRRVASIVGMGGAGKTTLAKKVYNHADVRARFNCRAWVCVSSSYNHKETLRTIIKQLNPITNELLDMLEKMQEQDLEERLYKDLEDKCYLAVLDDVWKEAAWDCLARKAFPDGSTSSRLLLTSRNRNVAVHADALSIPHELKTLGEEDSWQLFLKKALGHGANAVCPSDLEVVGRKIAGRCAGLPLAITVIGGLLLAKKKLKSEWEKVLNNFSAYLSRSQSEAGAILELSYADLPANLKFCFVYLGLFPEDSVISVRKLIHMWVAEGIMQKRGAKILEEIAAYDDVERLCSRNMVQAAGMTVDERIKTCRVHDLLRELAIRKAEDEYSLQIHDTRDDKISAKSRYLAVHSLPRDKNYFVTSAPPLRSLLFFNIRRYVKNINLSFKSFRKLRILDLENVEMGYNLPKGIGEVRLLRYLSLRDTHIRRLPHSVGCLRYLQTLDIRNSFRTVIVSNFIWKLESLRHLYVNSLECDVPLKIEGLRNLQTLSRMHFDPIMHNNMITLTSLQKLGIWVDERSEIDKLCMHLSEVGSLKTLHLYRTAGGEWPSVAGLSKLHHVTELKLSGRFLRMLPSDFPPNLSLLSLKFTRLKDDPMPVLEKLGQLTFLKMEDAYEGPQIVISRRFHQLKFLELSRLNHLEEIKVEEGALPQLQCLRIRDCSRLRKLPEELKHMSSLDALELVDMSKDFISGLEADMVSSVPNLRIF*
>Cc04_g14040
MADTVISLVIKRTSDLLIQKIVFLKGVRQQVERLQNDLVRMRCFLKDADQRQDDDERIRNWVSETRAAAYDAEDIIEIFASKVEFYTKKKGLVTKLTYYPLKIVNLYKIGKEIESLQVRLNDIADSREKYGIKNLGEGMATHGEELQRIRQSPPFSEDKDVVGFGEITNSLVVELLKEDRNRRVVSIIGMGGAGKTTLAKKVYNHADVRTRFNCRAWVCVSSSYDHKKMLRAIIKQLNEMSKELLEMLEQMEEEDLERRLYKDLQDKCYLVVLDDVWKEEVWDCLARAFPDVNTSSRLLLTSRNRDVAQHADALSKPHELKTLGQKDSWQLFLKKALDHGANSGCPPDLEEVGREITRRCDGLPLAITVIGGLLLAKKKLKSEWEKVLNNFSTHLSRSRSGVSAILELSYADLPANLKFFFLYLGLFPEDSVISVPKLIHMWVAEGIMQKRDAENLEETAAYDDIHDNRDDEISAKSRYLAVHALPWDENYFGTSTPPLRSLLFFNVQDVSLSFRSFRKLRILDLENVKLSYNLPKEIGKVRLLRYLGLRDTSITRLPHSFGCLRCLQTLDIRNFEPVIVSNSIWKLESLRHLYAYGMECDVPLRIEGLRNLQTLSRKLWIWVDDKSEIDKLCLHLSEVGSLKALCLYRTQGREWPQSLAGLSKLHHVTELKLIGRGLRMLPPDFPPNLSRLSLKHTNLTDDPMPVLEKLGQLSFLEMTDATYGGPQHMVSFGNGFRRLKFLELSRLYALHEMNVEKGALPQLQCLRIRKCPSLRKLPEELKHISTLDVIELVNMPKDFISGLDADMVSSVPNLRMF*
>Cc04_g14060
MADPAISFVIERTGDLLIQKIVFLKGVRRQVERLQNDLVRMRCFLKDADQRQDEDARIRNWVSEIRAAAYDAEDIIEIFASKVEMRLKETADSREEYGIKNLGEGMTTHGEELQRIRRSSPLSEDKDIVGFREITKSLVAELLKEDRNRRVVSIIGMGGAGKTTLAKKVYNHADVRERFKCRAWVCVSSSYDYKKILRSIIKQLNEMSKELLEVLEKMEEEDLERRLFQDLQDKCYLVVLDDVWTEEAWDCLAGAFPDVGTSSRLLLTSRNLDVAQHADAYRHPYELKTLGQEDSWQLFLKKALGHGANAVCPPDMEEVGREIVRRCAGLPLAITVIGGLLLGKKELKNEWEKILNDFSTYLSRSQNRVSAILELSYAELPPNLKFCFLYLGLFPEDSVISVCKLIHMWVAEGIIQKRDAKYLEETAAYDDVERLCSRNMVQVAEMTVDERIKSCRVHDLLQELAIRKAEDEYSLQIHDTRDDKISAKSRYLAVHILSRDKNHFGTSPAPLRSLLFFNTHGYEENISLSFESFRKLRVLDLENVMMYSNLPEGIGKVRLLRYLGLRRTSIGRLPHSFGCLRNLQTLDIRTTYVAMEVSNFIWKLESLRHLYARGMECDVPLKIEGLSNLQTLLGIRFDDIMHNNMITLTSLQKLGILVDRRSDIDKLCMHLSEVGSLKTLHLDGSSAISGELPQLPSLAGLSKLHHVTELKLIGKFLTMLPPDFPPNLSRLSLKFRELEYDPMPVLEKLGQLSFLKLEAVWGRQLVISRHGFHQLKFLELYLVYGLHEIEVEEGALPQLQCLRIRKCYSLEKLPEELKHISTLDALELVSMREDFISRLDADIASRIPNLRIF*
>Cc04_g14250
MADPVISLVIERTVDLLIQKIVFLKGVRRQVERLQNDLVRMRCFLKDADQRQTEDERIRNWVSEIRAAAYDAEDVIEIFASKVEFFTKDKGLVTKLTYYPLKIVNLYKTGKEIESLRMRVKEIADSRQEYGIKNLGEGTNTHGEELQRLRRSSPLSEDMDIDENRRVVSIIGMGGAGKTTLAKKVYNHADVRARFNCRAWVCVSSSYDYKKILSAIIKQLNEMSKELLDVLEKMEEEDLERRLYQDLQDKCYLVVLDDVWKEEAWDCLARRAFPDGSTSSRLLLTSRNRDVVQHADALSKPHELKTLGQEDSWQLFLRKALGHGDNAGCPPDLEEVGREIARRCAGLPLAITVIGGLLRAKKKLKSEWEKVLNNFNTNLSRGQVGVSAILELSYADLPANLKFCFLYLGLFPKDYVISVRKLIHMWVAEGIMQKRDAENLEETAAYDDVEELSGRNMVQVAEMTVDERIKSCRVHDLLRELAIRKAEDENFFQIHHTRDDKISAKSSLQKLGIWVDDRSDIDKLCMHLSEVISLKTLHLCCPGGSGKQPQSLGGLSKLHHVTELKLSGLRMLPPYFPPNLSRLSLKSMDLMDDPMPVLEKLGQLSFLKLEVAYVGPQLVISRQGFHQLKFIELSNLRVDEIKVETAALPQLQCLRIRSCRSLWKLPEELKQISTLDALELVNMPEDFISRLDADMASGVPNLRILDYSFPQRSRRLSLLEQITAHARVIRAGVLFQPAAQPS*
>Cc04_g14260
MGGAGKTTLAKKVYNHADIRARFNCRAWVCLSLSYDHKEMLRSIIKQLNTVDNKLLEMLEKMEEQDLERRLYQDLQDKCYLVVLDDVWKEEAWDCLARAFPDVKTSSRLLLTSRNRGVPLHADALSKPHVLKTLGQEDSWQLFLRKALGHGDDAGCPSDMEEVGREIAKRCDGLPLAITVMGGLLLTKKKLKSEWEKVLNNFSTYLSRSQRGVSATLELSYADLPPNLKLCFLYLGLFPEDSEISVRKLIHMWVAEGIMQKRDAENLEEIAAYDVEQLFSRNMVQVVEMTTDERIKSCRVHDLLRELAIRKANDENFFHTDEIRDDEISAKSRYLAVHILPWDKNYVGFKSFRKLRILDLEKVMMAYLPKEIGEIRLLRYLGLRRTWITRLPHSVGCLRYLQTLDIRTNSVYFPVIVSNFIWKLESLRHLYARDVRSNVPLKIEGLRNLRTLLQKLGILVDDRSEIDKLCMHLSEVENLKTLHLYCVAGSEWPQSLAGLSKLHHVTELKLSGVSLRMLPPDFPPNLSRLSLKFTRLKDDPMPTLEKFGQLSFLKMECAYEGKQLFISRHGFHQLKFLELSRLYDLDEINVEKGALPQLRCLRIRKCLSLEKLPEELDLELVDKA*
>Cc04_g14270
MADSVISLVIGRIVDLQKKNSVFLKDVERQVERLGNDLEWMRCFLKDAEQRQDEDARIRNWVSLVRAAAYDAEDVIEIFASKVEFFTKDKGLITKLTYYPLKIVNLYKIGKEIESLRMRLKVIADSREEHGINNLGEGITTHGEELQRIRRSSPFSEDKDIVGFEKITKFLVAELMKEDRNRRVVSIVGMGGAGKTTLAKKVYNHADVRARFNCRAWVCVSSSYDHKEVLRSIIKQLNTISKELLEVLEKMEEQDLEQRLYQDLQDKCYLVVLDDVWKEEAWDCLARAFPDVNTSSRLLLTSRNRGVPLHADALSIPYELKTLGQEDSWQLFLRKALGHGDNAGCPPDLEEVGREIARRCGGLPLAITVIGGLLLTEKRLKSEWEKVLNSFNTNLSRSQSGVSAILELSYADLPANLKFCFLYLGLFPEDYVISVRKLIHMWVAEGIMQKRYAENLEETAAYDVEQPFGRNMVQVAEMTVDERIKSCRVHDLLRELAIRKVEGENFFQIHDTRDDEISAKSRYLAVHILPRDKNYFRTSTPPLRSLLFFNVHGYG*
>Cc04_g14730
MAAALVGGSLLSAFLQVLFDRMARPEFLNLFRNRKADDDLLKKLKTSLLTVGAVLDDAENKEIRNQSVKKWLEELHDTFYQAEDLLDKINTEALRLKVESEYQSSTSRLCLERILPCTSSGNRFLKRIMPEIETIVVSLEGCIQQITPLGLQVVQSRIQSQQRFETPLVDETTIFGRDADKEKIIQMLLSEDANRDNITVVPIVGMGGLGKTTLARMVYKDLRVEVSFPTRAWVCVSEEYDATRITKELLRELNISFHDGEKLFSLQGKLQDGLTDKKFLLVLDDVWNSSYTDWDYLRTPFKGGLQGSKIIVTTRDLRVARTMELEEIGKKIVKKCGGLPLAVKTIAGILRSKTTSEEWEEISTSEEWTQIDNQNGPIPALRLSYIHLPSGLKRCFAYCAMFHRDYQFRKEEIIQLWQANDLLEYFEENKTIENKGEKCFNDLRMRLLFQQSTENLFTMHDLVNDLARFVFGKYCLRLEDHQEEDATISRVRNFSYHPSYYDTFHKFYLLRDSKNLRTFLPLRRGQFSDISCKLSNKFLEDTLPEFISLRVLSLPNYDNIVKLPDSYIRLKQLRFLDLSSTNIEKLQDWICTLYNLQTLLLSNCNKLKELPANLAKLINLCYLDISGIQLKKMAPQMGRLRKLQVLTTFIVGKDSDSTIEELGKLPMLRGRLLISGLENVSSGRDASMANIKGKKHLEELILKWNEDNYLQAVEDVLDNLQPDSRIKRLNITRYCGATFPNWLGSPTLSHLESLSLSGCEYCFFLPALGQLKSLQSLEIVQMSCILALTEEFYGDISATRPFPSLKKLRIEKMPEWEKWHIPQCDVFCSLEELCIIDCPKVIGEFPKQLSSLRRLEISGCDKLVIQNELCKLTSLEELEIQDCGSLLPFPVNYLPASLKSLECYRCDKFDLKSQSWQGRNLELLTLHHCQSLKVVLLGSFPMLKRLSINHCKGIEMLLGGLPAPNVTEISLSFCEKLKALPERMESLLPSLLHLNLFSCPELECFPKGGLPSSLQSLDISNCKKVMSCRREWGLEKLPSLINLSIGGTDEIELFPEKDWLLPSNLKTLLLMDHKNLKMLNYSGLRHLTSLQLLYIRNCTRLQSLPEEGLPAFLTNLEIRACPLLKPRLEWEKGQDWPKVAHISCVIVDLKLVP*
>Cc04_g14750
MAAALVGGSLLSAFLQVLFDRMARPEFLNLFHNREADDDLLKKLKTNLLTVGAVLDDAENKEIRNQSVKKWLEELHDTFYQAEDLLDKINTEALRIKVENEILPCTSSSKFLKRIMPEIETIVASLEGCIQQITPLGLQVVQSRIQSRQQFETPLVDETTIFGRDADKEKIIEMLLSEDANGDNITVVPIVGLGGLGKTTLARMVYKDFRVEVGFPTRAWVCVSEEYDATKITKELLRELNISFVEDENLFSLQVKLQVGLTKKKFLLVLDDVWNSNYNHWDNLRIPFKGGLQGSKIIVTTRNLSIARMMCKEESIHHLDFISDEDCWFLFKKHTFENRNDNQNLELEKIGKKIVKKCGGLPLAVKTVAGILRSRTTLEEWEEILISEEWTQLDNQNGPIPALRLSYIHLPSHLKRCFAYCAIFHKDYQFRKEEIIQLWQANGLLEYPGENKRIENMGEKCIHELRMRSLFHQLSESSFSMHDLVNDLARFVFGKYCLRLENHQEGDTTISGVRHFSFHPSYFDTFHKFNLLRETKNIRTFLPLRMDQDSHPMDHLSKKFLEDTLPQFMSLRVLSLSHYENIVKLPNSCSGLKQLRILDLSSTKIKELPKWVCTLYNLQSLLLSKCKELEELPANLRKLINLWCLDISETPLKKMPPQIGRLINLQVLTAFVIGKDSGSMIKELGKLPMLRDKLFLSGLENVSSGRDASLANMEGKKNLEKLTLKWNGDANNSQVARDVLDKLLPHSSIKQLKIDGYCGTTFPNWLGNSSLSYLESLNLSSCEYCFSLPALGQLRSLQSLEIVGMSHISVLTEDFYGDTSAIKPPFPSLKKLRIEKLPKWERWYIPECKVFNRLEELYIIDCPKLIGEFPQQLSSLQRLDISGCSELVRPNGRLSIFNGEIQQLLSLCEVRISALKTLKDLPLQLNQLSRLERLIIDDCGSLSPLHISLLPPSLKSLEYKRCCNLELENSSWDDGGSLKHLKFDTCESLKVKVEWLASFPILKQLRIVN*
>Cc05_g00910
MAELFVPKIIGELGDVAVKQFGAKVNLVMGVEEEVANISSKLATIEKVLHDAERRRLKDRSVGIWLEKLEDITYEMDDVLDEWNFKIHRAKNEGTNQNARMQPTLRNKVRSFIPSLCSCLKQVPVRSDIAQKIKKINEQLELTLKEADQFKFITSGGISDSHDFQRIMTTSSIDGSEVYGRAADMEKVLDQILSKSSSQGRDGVQIISVVGAGGSGKTTLAQLLFNNDKVQNHFELRNWTCISDPFDQKRVAKAILENAGKSSHEAELDPLIRRIKETFSGKRFLLVLDDVWTEDDSKWKPFQYSLKDGASGSVILVTTRSQRVARVMGSTDTHHLSLISDSDCWLIMQRIAFGGRSGDLCKKVEIIGQKIAEKCKGLPLAAKTMGSLLRFKDTVQQWQNVLDSEIWQLEEAAVELFPHLYLSYNELSPELKRCFSYCAVWPKDTVIIVEDLIRLWIAQGYVRPRRRGERLELVGREYFNNLAMRSFFQGLRKYGHEYGECKMHDIVHDFAQFLTNSSGEKARHLTILGGIEEMFSSPVVDFGRLRSFFAFCRIGSVVVPQNLFCSLKRVRTLILSDCELAEIPTEIGRLIHLRHLDLSDNPFITLPEAICDLYYLETLNIFFCRKLSCLPERIEDLVHLRHLINDATDELRQIPQGLGKLTSLCSLTRFIARCNSDDLAILKDLNQLEILNVKIEGEVDFGSAELGKKVNMHEMYLLFSDGTHFIETPSCIETMQPPPNLEQLRLSGYPGAQLPSWLVTKSHADNLTELCIYKPRNISSFPALWKLSSLEVLVLEGAEKLECLGKEFFGSSFSAEAVAFPNLRKLYFRRFQNWTNWEDLSEDDEEVAISIMPCLEELTISQCTKLETLPHRILGKISSLKILDIRRCDKLRDHDWIKISHIPRVDISDKNY*
>Cc05_g00920
MAELFVPKIIDVLGDVAVKQFGEKVNLVMGVEEEVSNISSKLATIEKVLHDAERRRLKDRSVGIWLEKLEDTTYEMDDVLDEWNFKIHRAKNERTNQNARMQPTLRNKVRSFIPSLCSCLKQVPVRSGIAQKIKKINERLELTLKEADQFKFITSGGIPNSHDFQRIMTTSIIDESEVYGRESDKEALLNQVLSESSSQGRYEVQVISVVGAGGSGKTTLAQLLFNDDRVKNHFELKKWVCVSDPFDEKRIARAILESPGKSSDLSELEPLLQLLKETFSGKRFLLVLDDVWTEDDSKWKPFQYALKDGAPRSMISHSDCWLIMQRIAFAKKSGDLCKKVERIGQKIAEKCKGLPLAAKTMGSLLRFKDTEQQWQNVLDSEIWQLEEAAVDLFPHLYLSYNELSPELKRCFSYCAVFPKDHEIDVEEELIRLWIAQGYVRPNRRGEHLELVGLEYFNNLAMRSFFQEIQNVEDYDGFHEYMKCKMHDIVHDFAQFLTKNECGFGRNSSSERARHLTILKGTEEEMFSSRCVRTLVLCNGELAEIPAEIGRLIHLRHLDLSWNPFKELPEAICDLYYLETLDINHCKKLSCLPQRIEGLVHLRHLFNHVADELCQIPQGLWNLTSLCSLTRFIVRSNSDDLAILKDLNQLERLHIVIEGEVDFGSAELGKKINMRKMSLFFSFGAHFIETPSCIESVEPPPHLERLALIGYPGTQLPSWLVTKSHANNLTKLIIDRPRNISSLCALWKLSSLEKLILYRVEELEYLGKEFFGSSFSSEAVAFPNLRKLHFRHVLNWTNWEYLSEDDEKVAVSIMPCLEELKIWNSKKLKMLPHRILRKIPSLKILDIRHCSKLRDRYSDKTGDDWIKISYIPRAEG
>Cc05_g00960
MVEILISGKTTLAQLLFNNDKVKNHFELRNWICVSDPFDQKRIAKAILENAGKSSQESELDPLIQRIKETFSGKRFLLVLDDVWTEDDSKWEPFQNSLKDGAPGSVILVTTRSHRVAAVVGTTHTHQMALMSDSDCWLIMQRIAFANKSGDLCKKVERIGQKIAEKCKGLPLAAKTMGSLLRLKDTIQQWQNVLDSEIWQLEEELSPEQQLFPHLYLSYNELSPELKRCFSYCAVFPKDHEIYVMKLILLWIAQGYVRPRQRGERLELVGREYFNNLAMRSFFQELKKVGDEYMKCKMHDIVHDFAQFLTKNECHALDGFGRNSSSERARHLTILEEGTEEEMFSSRVVDFGRLRSFLTFFEIGRVVVPLDLFRSLKCVRTLVLSSCELAEIPAEIGRLIHLRHLDLSRNPFVTLPETVCDLYYLEILDINDCQMLSCLPERIEGLVHLRHLLNHETPELRQIPQGLGKLTSLCSLSRFIARSNSDDLTILKDLNQLELLHIEIEGEIDFRNAKFRKKVNMRGMDLLFRSGAHFIETPSYIESIEPPPNLEGLWLFNYPGAQLPSWLVTKSHANNLTRLIIYGPRNISSLPALWKLSSLEELELGEVEKLECLGKEFFGSSFSAEALAFPNLRKLHFHHFQNWTNWEDLSEDDEEVAISIMPRLEELEISQCTKLEALPHRILGKISSLKNLDIRYCNKLRDRYSDKTGDDWIKISHIPQVHISDY*
>Cc05_g00980
MDGAPGSVILVTTRSHRVATAVGSTDTHQMTQMSDSDCWLIMQRRAFAGKSGDLCKKVERIGQQIAKKCKGLPLAAKTIGSLLRFKDTVQQWQNMHDIVHDFAQFLTKNECHALDGTGRNSSSERPRHLTILKGIEEEMFSSRVVDFERLRSFLTFFEIGRVVVPQNLFCRLKCVRTLTLCGCGLAEIPAEITRLIHLRYLDLSMNPFVTLSEAVCDLYYLETLDIIGYLSEDDEEVAVSIMPSLEELEIYYCEKLETLPHRILSKISSLKNLNIRGCSNLTDKTIIICSGMIFHTFFFMYLSSLKSNNYDL*
>Cc05_g00990
MAELTVPKIIDQLSDALMKQLGEKVNLVMGVEEEVANISSKLATIEKVLHDAKRRRLKDRSVGIWLEKLEDITYEMDDVLDEWNFKIHRAKNEGTNQNARLQPTLWNKVPQKIKKINEQLELTLKEADQFKFISSVGIPDSQDFKRIMTTSIIDESEIYGRESDKDALLDQVLSKSSSQGRDGVQIISIVGAGGSGKTTLAQLLFNDDRVKNHFELKKMDLQTFSGKRFLLVLDDVWTKEHSKWKPFQYFLKDGTPGSVILVTTRSLEVARAVGTTHTHLMALMSDSDCWQIVRRIAFGGRSEEWRKKRESIGQKIAEKCKGLPLALKTMGSLLRLKDTVQQWQNVLDSESLELVGLEYFNNLAMRSFFQELEKVEAYYGLTEYMKCKMHDIVHDFAQFLTKNECHALDGTGRNSSSERPRHLTILEEGTEEEMFSSRVVDFGRLRSFLTFHRFERVVPQNLDNPFITLPEAICDLYYLETLNINDCGQLSCLPERIEGLVHLRHLFSEDTDDLGQIPQGLRKLTSLCTLTGFIARSNFDDLAILKDLNQLERLVIKIKREIDFGSAKLDKKINMHEMFLLLEQLALVGYPGAQLPSWLVTKSHANNLTRLIISGPRNISSLHALWKLSSLEELKLGEAEKLECLGKEFFGSSFSAEAVAFPNLRKLHFRRFQNWTNWEELSEDDEEVTVSIMPRLEKLKISQCYKLEALRHRILSKISSLKNLDIQYCYKLRNHYSDKTGDGWKKISHISQVHISDY*
>Cc05_g01020
MAELIVPTIIDVLADVLVKQLGEKVNLVMGVEEEVANISSKLATIEKVLHDAERRRLKDRSVGIWLEKLEDITYQMDDVLDEWNFKIHKAKNARTQPTLRNKVPQKIKKINGQLELTLKEADQFKFISTGGIPDSQDFKRIMTTSIIDESEVYGRAADQDALRNQVLSESSSQGRDGVQVISVVGAGGSGKTTLAQLLFNDDRVRVKNHFELTKWVCVSDPFDERRIARAILESPGKSSPDSSELEPLLQQLKETFSGKRFLLVLDDVWTKEDSKWKPFQYSLKDGAPGSVILVTTRSLEVAAAVGTTHTHHMALLSDSDCWLIMQRIAFGGRSEEWSKKKESIGQKIAEKCKGLPLAAKTMGSLLRFKDTVQQWQNVLDSEIWQLEEATMDLFPHFYLSYNELSPEQKSCFSYCAVFPKDHEIYVMELILLWIAQGYVRPRRRGERLELVGLEYFNNLAMRSFFQEVRKESDFLFHEYMVCKMHDIVHDFAQFLTKSECHALGGAGRNSSSERARHLTILEGTKQEMYLFNFGTSELNQIPQGLGKLTSLCSLTRFIVRSNSDDLAILKDLNQLEILHIEIEGEVDFGNAELGKKVNMREMYLLFSSGAHFTETPSCIESIELPPNLQQLVLDKYPGTQLPSWLVTKPLVNNLTKLIINEAYNISSLPALWKLSSLEELGLIGVRKLECLGKEFFGITKAVHANSLAFRNLRKLRFHNFYNWIRWEDLSEDDEEVALSIMPRLEELDFWGCGKLEILPHCILGRISSLKKLDIGRCSKLRDHYSDKTRDDWKQISHIPQVHISN*
>Cc05_g01240
MVRKCGGLPLALHVLGGILKDKDSLREWKIVNANIGSYLSTGKGNEEGSAGGAIARVCYNTLPYYLKPCFLYLGTFLEDEYIDAKELYLLWIAEGMVLSQHRRNGDIIQCFREVFD*
>Cc05_g01270
MAELIVPKIIDQLSDVLVKQFGEKVNLVMGVEEEVANISSKLATIEKVLHDAERRRLKEEPVGIWLEKLEDITYEMDNVLDEWNFKIHRAKNEGTHQNARIQPTFDIAQKIKKINEQLELTLKEADQFKFISSGGIPDSQDFKRIMTTSIIDESEIYGREADKNALLDQVLSKSSSQGRKGVQVISIVGVGGSGKTTLAQLLFNNDKVKNHFELRNWICVSDPFDQKRIAKAILENAGKSSQESELDPLIQRIKETFSGKRFLLVLDDVWTEEDSKLKPFKDSLKDGASGSVILVTTRSQRVARVMGSTDTHRLSLISDSDCWLIMQRIAFDGRSKDSIWGCKKVESIGKKIAKKCKGLPLAAKTMGSLLRFKDTVQQWQNILDSEIWQLEESTMELFPLLYLSYNELSPELKHCFSYCAVFPKDHSIFVEELIGMWIAEGYVRPRRRGERLELVGREYFDNLAMRSFFQELRKVEFFLRMFSSLVVDFGRLRSFFALPRGRVVPQDLFCSLKCVRTLALCDCEIVEIPAEIGSLIHLRHLDLSWNPFVTLPEAICDLYYLETFDITMCRKLSCLSQRIEGLVHLRHLFNFGTSESLQIPQGLRKLTSLCTLTQFIARSNSDDLANLKDLNQLERLIVHIHGEVNFGSAELGKKTHMREMSLLFSNGVHFIETSSCIESVEPPPNLQQLALTRCPGNELPSWLVTTSLVNNLTKLIINEANNISSLPTLWKLSSLAELGLIGVGKLECLGKEFFGITKALHENTVAFPNLRKLRFSYFQNWTNWEDLSEDDEEVAISIMPRLEELKIYDCEKLEILPHRILGRISSLITLDIRNCFKLTDHYSNKTGDDWIKISHIPRVDISDEY*
>Cc05_g01650
MADGAVNYLLDKLTTILLQNASVLGNARNEIDKIKLELDTMKSFLRDAERRKERSESVETWVRQVREVAIEVENTIDEFIYYNGNKAKKNGLKDFVQETMNLPRKLTVMRRLSSEMQSINAKVLEVSERSKRYAFDAKFDEERTINLPTDWLQHLGESSVFADEDDIVGIDENKARLYHWLTGNEQRRTVVSIVGMGGLGKTTLVTKVFNDQVIKRHFDSLAWISVSQAHQIEGLLRSMVKEFLKTEQAMIPRNLGSMNYRQLMEMLIEYLHNRRYLVVLDDVWSIDLWSRIRGAFPVNLCGSRIVLTTRDENVAMSVGPGSRVHRLEPLQEHDAWTLFCTKAFWNGCDHQCPPELEALAKAILRKCEGLPLAIVAIGGLMCSKSKTAIEWKKVHDSLNWQFSYNPLLERVKGILMMSFNDLPFYLKYCFLYCCIFPDGYLIKRKKLIRLWIAEGFILERKGMTMEEVAEDHLMELILRSMIQVKQINDNGRVKTFRVHDVMRELAMTTSERENFCRLHDSQESKISRNVQRLSVYNRGKNLRLNKTTSRQLRSLFVFGTDTCSSFSLNAVSSNFKFLRVLALENIPIEKLPNELVDLFNLRYLNLRNTKVKDLPKAIDKLKNLETLDVRHTNLERLPKRILKLEKLRHLFVCKNCVNRPKNFKFSQGLRVAAGIGTLLSLQSLSYVEAEEGIIKQVGYLTNLKRLDITKVKTCDGPKLCSSIQMMTSLHRLSVTASAEEEELLLEDLVFVPPFLQKLELIGRLKRLPQWFESATNLTHLCLEFSHLQEDFLPSLQKLPSLVFLQIKKAYSGKHLKFIKGGFPKLSKLHLEELLQLDCVEVEVGSLPSLKELALIRCLALKLLPQGIEHITSLQNLQLEEMAEELVESVQIDGSENHKKVQHIHTVNLVL*
>Cc05_g01950
MAALPLAKISERLPDGFLNQLEENVNPMKSVKTEVKNISEKLTTIGGLMSDAERRKLKEEEVRIWLQKLDGIACEIDDLLDEWNHEIQKLWKSSPNVSELDSLLQYLRSTLSRKKFLLVLDSVCIQDEIKWLKIRDSLKDGVSGSGILVITRSERAQLMGTTYMHHLKQMPDSDCWEILSRRAFQGRSKEIFGKVEQIGKGVAKKCNGSPRAAKLVGSLLQSSFKDTVQDWQNILDNQIWELEEVSVDVELFPALYLTYHELSPELKCCIRYCVVFQKNLKIDVEGLIRLWMAQSYILNSSEANEIQMEEMGREYFTLLVARCFFQEQEKDILDRKVVSCKIHDIVHDLTKHLAKNECSSRFLAEIPSEIGDLIHLRYLNLSHNHFGELPETVCNLFYLETLDINSREDLMKLPQKIESLTHLRHLLNFNTFRLYEFPQGLEKMTWLRTLTNVKISTVYFNWSSLKNLNQLQEFMHIQIFDMYSMPCSGLDIDERESLIPPPNLQKVTIRKYPGYLFPNWMETALNNLRVLHIVDVLSLPALGKLPAALEELKFVELQSLAYIGREFLGLPEDIDSLGESNVVAFPRLKILVFSHLPNWQTWQDIEPGEEDAVLVLPGLQHLALFGCEEFCFLPHRMLRMSSSLQSVTIR*
>Cc05_g02150
MLVENQKKNRKKEEKYIPLAVSRFSASSSLLVKISGSQRLEDNLARKFWLSKIVRVASHVLQGSQRQIVSRFSLFSFLKFSNQFQVIGLTGKLTMEALGNLAFDRGRKCYHLRDSLRSLETKLQRLSNRKIDFESKVKVAERSGTKKRKREVENWFEEVAKTENEFVALKTRVEQGNLLKNAFSSGDGVEKMDEIVEQLMAQSDSDHFAELCLEASESRGEPRVTTELFGKMFCKGLETIPAWLDTNEILRIGIWGMGGVGKTTLAEHIHNHLLENTQSKVYWISVSQDFSIKKLQGDIAKRLGLDVSNGDDEGVRARKLRDKFEKMEEMVVLILDDVWEDFGLDWVGIPLDARNCRLILTTRSKEVCNRMQCHSNFELKTLDTEEAWGLFERTLGSETSLDGGLKDIAKSIMERCDGLPLGIVTVAGSMRGLRDIYEWRNALEDLKACSIGHDKMEKKVFRILEWSFNRLNKCEKNCFLYCCLYPEDSDIKREKLIDLLIWAELMSKRDSRSKAFDEGQTILNKLIRVCLLEETKDSKGDDCVKMHDLVRDMALRITNGNSTPESSRDDVPRFLVKSLGWRRSKVILEQEEWTQDLRAVTFCSKNFKGIEIPPAWSPNCPKLSTLLLSRVFLKEIPDSFFQHMCALKVLNLQGCKGITELPNCVSDMVNLTALILGHCADLMSVPPLGKLKQLRELNLSKTKIQDLPQGWESLVNLERLNLDECRTLSLKILPKGTFSQFHRLQLLILPPFGKVQVNDPEVLNQLEGFIGCLSFTDFYKITRWPKYYNVYINDILTKSRGYMYYQKQLYFHQCKLGRGSNYLPDDMKSLRIQDCEGMGIRCLSDAFRNFINLSHLFALYIVDSVGIEFLWQLSPASPHDQLEVSSLSPLCHLERLGLSRLPNLVGLFYGGSEPYLLPVGTFSSLKIMWIHECHNMKQLFTVQLLQTLQNLGNLNVKDCEGLEEIAADGYGVGQEGGEGIQLASSEATATVILPKLRRLTLNGLPQLKNICKAAMICNSIKEIEVFDCPKVKRLASFLSSIDGPPCPPSKLGMIRGDKEWWESLEWDNSYPKNALDPLFRAR*
>Cc05_g02440
MIPSVGKALAEKAAGKMAELIVVDYMGRSDMDNRQSLKRNWQELSCKASDIEEEVHREEMSGKKKRKREVDSWLKNVKNLSPEIDAFETRGSSWRLPLKEDPVGKLQLQVKELVDQSRHFDGLVLDNYDNIGEPCLPTKLFGVKFEAAKQRIWPCLVTDDISSIGIYGMGGVGKTTLAKHIDYHLSEKPSYQVLWVTVSQDFSVTSLQDKIANVLGITLSNRDEEDARARILRGAFSKMERLVVLILDDVWEEFCLDRVGIPLHPNKCRLILTTRSREVCDRIKCQRKFDLQTLDTDEAWDLFKYRLGSETLLQGDLENIAKSIVEECGGLPLGIITVAGSMRGVSNICEWRNALEQLKTCSIGYHEMERDVFPILEWSFNRLDKYERNCFLYCCLYPEDSKIKKKELIDLFIWAELMSKRDSRPKAFDQGQTILNKLIKVCLLEETKDFKADDRVKMHDLVRDMAIRIT*
>Cc05_g02460
MSSLLQKKKKKNCRLILTTRSEEVCNRMQCQSTFELKTLDTEEAWGLFKRTLGSETVLDGDLEGIAKSITKRCDGLPLGIVTAAGSMRGVRDICEWRNALEDLKACSVGHDEMEEKVFRILEWSFNRLNKCEKNCFLYCCLYPEDRNIQRKELIDLFIWAELMSKRGSRSKAFDQGRTILNKLTRVCLLEETKDFEGVDCVKMHDLIRDMALRITHGNSTPESGRDDVPRFLVKSLGQEHSKVTQEEWTEDLHAVSFYSQNLKGIEIPPDWSPNCPKLSTLLLSEVFIREIADSFFHHMRGLKVLNLSWCEGITELPNSVSDLVNLTALILEDCVDLRFVPPLGKLKQLRIVDLSYTQIQDLPQGLESLVNLERLNLRNCTHLRSPLIPKVIPKGTLSEFQSLQRLILPYGTVQVNDPEVLNQLQYFVGCLCFTDFYKISRWPERYYLYINDGFSAFDDDDGRSGDRDRKRLYFHQCKLGRGSNNRVLLLPSDMNHLILKECFGMGIRCLSDVFKNFTSLNLSSLHIKGLDGIEFLWQLSSPAPRDQPEDSSFSPLRNLDKLILWNLPDLVSLFFGESKSYFPPPGTFSSLTWLSISGCHKMKQLFTVQLLQKLENLIVLFVSYCEGLEEIAADDDGVGQGEGEGIQLTSSEAAANVISLPKLRRLQLERLPQLKNICKAAMICNLIQEITIFDCPNAKRLPLFLPTINGQPSCPHTFLKIRGDQIWWELLEWDNPCAKNALDPRFTTQRSRFLY*
>Cc05_g03570
ESDKDALLDQVLSKSSSQGRKGSSSQVISVVGVGGSGKTTLAQLLFNDDRKRIARAILESLEKSSLGSLELEPLLQLLKETFSGKRFLLVLDDVWTEDDSKWEPFQNSLKDGAPGSVILVTTRSHRVAAVVGTTHTHQMALMSDSDCWLIMQRIAFGGRSEEWRKKRESIGQKIAEKCKGLPLAAKTMGSLLRLKDTVQQWQNVLDSEIWQLEEELSPEQKLFPHLYLSYNELSPELKRCFSYCAVFPKDHSIVVEELIWLWMAQGYVRPRRRGESLELVGREYFDNLAMRSFFQELQKATIYRRMTCKMHDIVHDFAQFLTKNECHALDGTGRNSSSERPRHLTILEVGTEDVDFGRLRSFLTFSEIGRVVVPQNLFSRLKCVRTLTLSDCGLDEIPAEIGRLIHLRLLDLKRNPFVALPEAICDLYYLETLDISFCDKLSSLPEKIEGLVHLRHLFNYEYTDDLRQIPQGLGKLTSLCTLSGFIARSNSDDLAILKDLNQLENLVIKIKGEVDFGKTPSCIETMQPPPNLELLALVGYPGAQLPSWLVTKSHANNLTKLVIGRPHNISSLLALRKLSSLEELKLVEVGKLECLGKEFFGSSSSAEAVAFPNLRKLHFDACNNWTNWEDLSEDDEEVAVSIMPSLEKLKISKCYRLEVLPHRILSKILSLKILDIRSCDKLRDHYSDKTGDDWKQISHIPQVDISDKW*
>Cc05_g04430
MELLSSDLLKKIQLIETTVAQRCPEPSLFDYPKTNGLGFIDFLLENLMELTSTEAGSITFMNHPIQAVQEELVCLRSLLGRIVELRSEDEELQAIRDCAIEVAYKIEFLVDSLMVGDDLDSSSMSFHSIVEEIKIIKAKALQICDNDRLHGKVKKVSKRLFQMPTQLNKPIINDVVVGLEYEAASIINRLTRGSLQLQIVSIVGMPGLGKTTLARKVYNSSSVMSYFYKRAWCTVSQVYHKRNLLLEILSCIESKLPGNVFEISEEVLAHEVKRRLLRNKYLIVLDDVWDIEAFNGLEASFPDNGNGSRVILTSRRQDVAPQDKLDQEPHSLRQLTPDESWDLLKAKLYPGQDLAPPELCEIRQKVVEMCQGLPLTVVILAGILSSMDRHDWKEVVEGLSSRNVSSTEQCTATLELSYKHLPDNLKACFLYFGAFPEDYEHNTKRLISLWVAEGFVQKTQLKRSEDVANDYLMELISRSLVIVSKPRSIDGVKACRIHDLLYEFCVTKAKGEKLLQLVRRYDELSAFTMPCYLRRLCIDSKPEHFDNLRLFSSAIRCLLLFHHGGVDRERSFDLRFIFSIIKLVKVLDLSQIQLRPTFPRELELLVHLRYLAILGNGSPIPASICNLSNLETLIWENFSFHSSVSLPDTIWNLKKLRHLQLKDKMSKNYHFRFPDDNLDNSSELCDLDILSCLSLNPRKNINKLLRKFPNIRKLRSSLYLNHGYEYHVAIECLSQLESLDLSCVVYGGDRYQLDIQFPLIIKKLTLSYFRLPWSKMSAIGNLPNLEVLKLLDRSFEGEIWEMEVEKFPKVKFLKLDSLDIVKWTASSEYEYEDQYYFPRLQKLVLESCDALQEIPSCVGNSSTLEIIEVSKCPNCTSSLEEIQEEQRSNGYTDLMILIS*
>Cc05_g04450
MDIVCSELLKIIKLIDAVITEKCPESSSFNFPKTNGLGFVDSLLEKMMDVTSSEAGSIALIDHPIQKVLEELDCLRSLLRKIVELHNEDEDVQAIWNRIVGVAYRIEFLIDSLITGNILDSSSMSIHSILEEMNIIKAAAWKICDSERLGGKVKEVTKRFNHMPQEGSKPIVNDVVVGFEDETASIINQLRNGSLQVKIVSIVGMPGCGKTTLARKVYNDSSVKSHFYERAWCTVSQIYDKRNLIVQKTQLKRSEDVANDYLMELISRSLVTVSKPRSIDGVKACRIHDLLYEFCVTKAKEENFSRLVRRDDKLSDINVPFYLRRLCIDSKVEHFDNLRLFSPAIRSLLLFSHDEDRRSSFDLRFIFHIIKLAKVLDLSQINLGSTFPRELELLVHLRYLAILVNGRPVPASISYLTNLETLIWRNSSDHVSLPDTIWNLKKLRHLELIDEADKNYHVRFPDNNLDNSSQLCDLDILSCLSLNPRKNINKLLRKFPNIRKLRSSLNLDQGCEYHVAMDCLSHLESLSLSCVVYGGDRYQLDFQFPLTIKKLTLSYFRLPWSKMVAIGNLPNLEVLKLLDRSFEGELWEMEVEKFPKVKFLKLDYLYIVKWTASSEYEYEDQYYFPRLQKLVLESCDALQEIPSCLGNSSTLEIIEVSKCPNCTSSLEEIQEEQRSNGYTDLKILIS*
>Cc05_g04460
MASASITCISSILDDLQVLENDCPEFPNGQQEYLKRMLRYLRTFLLCARKYSNDDVQLPFDNKKNQADNHKASLEALAVRIGDAIPKWAKEIQSSGQPWDAVHDLEKDIKSFEQEICEWYVFFLGSSSQQSSNSVVRKDDLMEFMDSLLENLVNYWSWIWPAHEVGLIKALEEKLAFMKNLIRFVTLYGVENTELGPLLVHTEAVAINAARLSYKCQFKKGFGPPKDVQESISELLQKIIPVELQVLETCIKALTASKLSRQSYGETDEHLLRDFFHSLLCNLWEKLKHGTCPVILQQLQMFYEGLNSLRTILKEKPKEFDEKVRDPARVVNCYRGDFISPLSLNAIKDAIRAKDMDIVCSELLEIIKLIDAVITEKCPESSTFNFPKTNGLGFVDSLLEKMMDVTSSEAGSIALIDHPIQKVQEKLVCLRSLLRKIVELRNEDEEVQAIWDRIVGVAYRIEFLVDSLITGNIIHSSSMSIHSILEEMNIIKAAALKICDSGTLGEKVKEVTKRFNHMPQQGSKLIVNDVVVGFEDETASIINQLRNGSRQVKIVSIVGMPGCGKTTLARKVYNDSSVKSHFYERAWCTVSQIYHKRNLLLQILTCIESKLPEDVFKMGEEDLALQVKRRLLKNRYLIVLDDVWDIDAWNGLEASFPDDGNGSRAILTSRLRGVAPQDKLDQEPHSLRQLTTNESWDLLKGKLYPGQDLAPPELCEIRQQVVEMCQGLPLTVVILAGILSRMDRYGWKEAVEGLSSRNVSSTEQCTATLELSFKHLPDTLKACFLYFGAFPEDHEHNTKRLISLWVAEGFVQKTQLKRSEDVANDYLMELIGRSLVIVSKPRSIDGVKACRIHDLLYEFCVTKAKEEKLLQLVRRYDDLSAFTVPCYLRRLCIDSKVEHLDNLRLFSPAIRSLLLFSHDEDNRSCFDLRFIFHIIKLVKVLDLSQIKLEGIFPRELELLVHLRYLAILGNGSPVPASISYLTNLETLIWRNSRSHGSVSLPDTIWNLKKLRHLQLMDEVDKNYHFRFPENNLDNSSQLCDLDILSCLSLNPRKNINKLLRKFPNIRKLRSSLYLDKGCEYHVAMDCLSHLESLSLSCVVYGGDRYQLDFQFPLTIKKLTLSYFRLPWSKMAAIGNLPNLEVLKLLKQAFEGEIWEMEAEKFPSVRFLKLASLNIVKWTASSEYEYEDQYYFPRLQKLVLESCDALQEIPSCLGNSSTLEIIEVSKCPNCTSSLEEIQEEQRSNGYTDLKILIS*
>Cc05_g04510
MASTCVTCISSILDDLQALENDCPEFPNGQQKYLKRMLRYLRTFLLCARKYSNDDVQLPFDNKMNQADNHYASLEALAVRIGDAIPKWAKEIPSSDQPWDAVHDLEKDIKSFEQEICEWYAFFLGSSSQQSTNSVVRQDDLMEFMDSLLENLVNYWSWMWPAHEVGLIKALEEKLAFMKNFIRFIKLYGVENTELGPLLVHTEAVAINAARLSYKCQFKKGFGPPKDVEESISELLQKIVPVEPQVLETCIQALTASKLSRQSYGDAEEHLLRDFFNSLSCNLWETLKHGTCPVILQQLQMFYEGLNSLRTILVDKPKMFDEKVRDPTRVVNCYGGDFISPLSLNAIKDAIQAKDMDLVCSELLGIIKLIDAKITEKCPESSSFNFPKTNGLGFVDSLLEKMMDVTSSEAGSIALIDHPIQKVLEELDCLRSLLRKIVELHNEDEDVQAIWNRIVGVAYRIEFLIDSLITGNILDSSSMSIHSILEEMNIIKAAALKICDSERLGGKVKEVTKRFNHMPQEGSKPIVNDVVVGFEDETASIINQLRNGSRQVRIVSIVGMPGCGKTTLARKVYNDSSVKSHFYERAWCTVSQIYQKRNLLLQILTCIESKLPEDVFKMGEEDLALQVKRHLLKNRYLIVLDDVWDIDAWNGLEASFPDDGNGSRVILTSRLRGVAPQDKLDHEPYSLPQLTPNETWDLLKGKLYPGQDLAPPELCEIRQQVVEMCQGLPLTVVILAGILSRMDRYGWKEAVEGLSSRNVSSTEQCTATLELSYKHLPDTLKACFLYFGGFPEDHEHNTKRLISLWVAEGFVQKNQPKRLEDVANDYLMELIGRSLVTVSKPRSIDGVKACRIHDLLYEFCVTKAKEENFSRLVRRDDKLSDINVPCYLRRLCIDSNPEHFDKLGLFAPAIRRLLFLSSGMGNEVYFDFRFIFHIIKLVTVLDLSQIGLDPFPRELELLVHLRYLAILGQGKLDLPPSICNLPNLETLIWRNSSFHCSVSLPDTIWNLKKLRHLELISEGHKYYCFFFPSDNLDNSSQLRDLDFLACLSLDPEENISKLLRKFPNIRKLRCSVNLKPDVEHHVAMDCLSQLESLSLSRVLYGYQQFHIDFQFPLSIKRLTLTYFGMPWRKMAAIGNLPNLEVLKLLEEAFEGEIWEMEAEKFPNVRFLKLASLNIVKWTASSEYEYEDQDYFPRLQKLVLESCDALQEIPSCLGNSSTLEIIEVSKCPNCTSSLEEIQEEQRSNGYTDLKILIS*
>Cc05_g04520
MPGCGKTTLARKVYNDSSVKSHFYERAWCTVSQIYHKRNLLLQILTCIESKLPEDVFKMGEEDLALKVKRRLLKIRYLIVLDDVWDIDAWNGLEASFPDDGNGSRVILTSRLRGVASQDKLDHKPYSLRQLAPNESWDLLKGKLYPGQDLAPPELCEIRQQVVEMCQGLPLTVVILAGILSRMDRHDWKEAVEGLSSRNVSSTEQCTATLELSYKHLPDTLKACFLYFGAFPEDHEHNTKRLISLWVAEGFVPKTHPKRSEDVANDYLMELISRSLVTVSKPRSIDGVKACRIHDLLYEFCVTKAKEENFSRLVRRDDKLSDINVPFYLRRLCIDSKVEHFDNLRLFSPAIRSLLLFSHDEDSRSSFDLRFIFHIIKLVKVLDLSQINLGSTFPRELELLVHLRYLAILVNGRPVPASISYLTNLETLIWRNSSDHVSLPDTIWNLKKLRHLELIDEADKNYHFRFPDNNLDNSSQLCDLDILSCLSLNPRKNINKLLRKFPNIRKLRSSLNLDQGCEYHVAMDCLSHLESLSLTIGNLPNLEVLKLLDRSFEGEIWEMEVEKFPKVKFLKLDYLDIVKWTASSEYEYEEQDYFPRLQKLVLDGCGALQEIPSCLGNSCALEIIEVSKCPNCTSSLEEIREEQISNGNTDLKILIS*
>Cc05_g04530
MASTSITCITSILDDLQALENDYPEFPNWPQKYLRRMRHMLRYLRTFLLCARKYSNGDVQLLFDNKKNQANNHHASLEALAVRIGEAIPKWAKEIQSSDQPWKVVHDLEKDMESFEQEICEWYVFFLGSSSRQSSNSVVRKYDLMEFMDSLLENLVNYLPRSRLAHQVGLIKALEEKLAFMKNFIRFLTLHGVENTELGPLLVHTEAVAINAAGLSYKFQFKKGFGSPKDIKESISELPQKIIPVEPQVLETCIQALIASKLSRQSYGDTDERILRDFYHSLLCNLWEKLKHGTCPVILRQLQMFYEGLNSLRTILKEKPKEFDEKVRDPTRVVKCYGGDFISPLSLNAIKDAIQAKDMDIVCSELLEIIKLIDAVITEKCPESSSFTFPTTNGLGFVDSLLEKMMDVTSSEAGSIALIDHPIQKVQEVLVCLRSLLWKIVELQNEDEEVQAIWNRIVGVAYRIELFIDSLITGNILDSSSMSIHSILEEMNIIKAAALKICDSERLGGKVKEVTKRFNHMPQEGSKPIVNDVVVGFEDETASIINGLRYGSRQVKIVSIVGMPGCGKTTLARKVYNDSSVNSHFQERAWCTVSQIYQKRNLLLQILTCIEPKLPEDVFKMGEEDLALQVKRRLLKNRYLVVLDDVWDIDAWNGLEASFPDDGNGSRVILTSRLRGVAPQAKLDDEPYSLPQLTPNQTWDLLKGKLYPGQDLAPPELCEIRQQVVEMCQGLPLTVVILAGILSRMDRYGWKEAVEGLSSRNVSSTEQCTATLELSYKHLPDNLKACFLYFGAFPEDHEHNTRRLISLWVAEGFVQKTHLKRSEDVANDYLMELISRSLVIVSKPRSIDGVKACRIHDLLYEFCVTKAKEEKLLQRVRRYDDLSAFTVPCYLRRLCIIDSKLEHFDNLRLFSPAIRSLLLFSHDEDSIGFDLRFIFHIIKLVRVLDLSQIGLDPFPREVELLVHLRYLAILGRGKISLPSSVCNLPNLETLIWRNSSTHRSVSLPDTIWNLKKLRHLQLIDEVDKHYCFFFPRDNLDNSSQLRDLDFLSCLSLDPEENISKLLRKFPNIRKLRCSVNLKPDVQYHVAMNCLSQLESLSLSCVIYGGDRYQLDFQFPLTIKKLTLSYFRLPWSKMAAIGNLPNLEVLKLLKQAFEGEIWEMEVEKFPKVRFLKLASLNIVKWTASSEYEYEDQDYFPRLQKLVLESCDALQEIPSCLGNSSTLEIIEVSKCPSCTSSLEEIQEEQRSNGNTDLKILIS*
>Cc05_g04550
MGEEDLDVFKMGEEDLALKVKRRLLKIRYLIVLDDVWDIDAWNGLEASFPDDGNGSRVILTSRLRGVAPQDKLDHEPYSLRQLAPNESWDLLKGKLYPGQDLAPPELCEIRQQVVEMCQGLPLTVVILAGILSRMDRHDWKEAVEGLSSRNVSSTEQCTATLELSYKHLPDTLKACFLYFGAFPEDHEHNTKRLISLWVAEGFVPKTHPKRSEDVANDYLMELISRSLVTVSKPRSIDGVKACRIHDLLYEFCVTKAKEENFSRLVRRDDKLSDINVPFYLRRLCIDSKVEHFDNLRLFSPAIRSLLLFSHDEDSRSSFDLRFIFHIIKLAKVLDLSQINLGSTFPRELELLVHLRYLAILVNARPVPASISYLTNLETLIWRNSSDHVSLPDTIWNLKKLRHLELIDEADKNYHFRFPDNNLDNSSQLCDLDILSCLSLNPRKNINKLLRKFPNIRKLRSSLNLDQGCEYHVAMDCLSHLESLSLSCVVYGGDPYQLDFQYPSTIKKLTLSYFRLPWSKMATIGNLPNLEVLKLLRRSFEGEIWEMEVEKFPKVRFLKLASLHIVKWTASSEYEYEEQDYFPRLQKLVLESCDALQEIPSCLGNSSTLEIIEVSKCPNCTSSLEEIQEEQRSNGYTDLKILIS*
>Cc05_g04560
MASTSVTCISSILDDLQALENDCPEFPNGQQKYLKRMLRYLRTFLLCARKYSNDDVQLPFDNKKNQADNHYASLEALAVRIGDAIPKWAKEIQSSDQPWDVVHDLEKDIDSFGQEICEWYAFFLGSSSRQSSNSLVRQDGLMEFMDSLLENLVNYWSWFWPALEEDLIKALEEKLAFMKNFIRFVTLHGAENTELGPLLAHIEAVAINAARLSYKCQFKKALGLPRDIEESISELLQKIVPVEPQVLETCIQALTASKLSRQSYGDTDEHLLRDFFNSLLGNLWETLIYGTCPVILKQLQMFYNGLNSLRTILVDKPKMFDEKVRDPTRVVNCYGGDFISPLSLNAIKDAIQAKDMDLVCTELLGIIKLIDAKITEKCPESSSFNFPKTNGLGFVDSLLEKMMEVTSSEAGSIALIDHPIQKVQEELVCLRSWLRKIVELHNEDEEVQAIWNRIVGVAYRIEFLIDSLITGNILDSSSMYIHSILEEMNIIKAAALKICDSERLGGKVKEVTKRFNHMPQEGNKPIVNDVVLGFEDETASIINQLRNGSHQVKIVSIVGMPGCGKTTLARKVYNNSSVKSHFYERAWCTVSQIYHKRNLLLQILTCIESKLPEEVFKMGEEDLALQVKRRLLKNRYLIVLDDVWDIDAWNGLEASFPDDGNGSRVILTSRLRGVAPQDKLDHEPYSLRQLTPNETWDLLKGKLYPGQDLAPPELCEIRQQVVEMCQGLPLTVVILAGILSRMDRYGWKEAVEGLSSRNVSSTEQCTATLELSYNHLPDTLKACFLYFGAFPEDHEHNTKRLISLWVAEGFVPKTQLKRSEDVANDYLMELISRSLVIVSKPRSIDGVKACRIHDLLYEFCVTKAKEEKLLQLVRRYDDLSAFTVPCYLRRLCIDSKVEHFDNLRLFSPAIRSLLLFSHDEDSRSSFDLRFIFHIIKLVQVLDLSQIYLGGTFPRELELLVHLRYLAILGDGRPVPASIGYLTNLETLIWRNSRSHGSVSLPDTIWNLKKLRHLQLMDEVDKNYHFRFPDNNLENSSQLCDLDILSCLSLNPRKNINKLLRKFPNIRKLRSSLYLDQGCEYHVAMDCLSHLESLCLSCVVYGGDRYQLDFQFPLTIKKLTLSYFRLPWSKMSAIGNLPYLEVLKLLDRSFEGEIWEMEVEKFPKVRFLKLASLDIVKWTASSEYEYEEQDYFPRLQKLVLDRCGALQEIPSCLGNSYALEIIEVSKCPSCTSSLEEIQEEQRSIGNTDLKILIS*
>Cc05_g04690
MLPFWGKALAEKTGEKVIEKTVEFALENCTGRSHMDNVQSLKRNWQELSCKAFDVEQEVNREEMSGKKKRKSEVDNWLKDVKKLSPEIDALETKGSSWRLPLKEDPVGKLQFQVKDLVDQSRHFDGLVLDTCDNIGEPCLPIKLFGVKFDEALKRIWPCLVTDDISSIGIYGMGGVGKTTLARHIEYHLLEKNNYRVLWVTVSQDFSVTSLQDKIANVLGINLSSRDEEDARARVLRDAFRKMLKLIVLILDDVWEEFCLDRVGIPLHPNKCRLILTTRSLEVCNRIQCQRKFDLQTLDTDEAWDLFKYKLGSEPLLQGDLESIAKSIVEECDGLPLGIITVAGSMRGVRDICEWRNALEQLKTCSIGYHEMERDVFRILEWSFNRLNECQRNCFLYCSLYPEDSKLKIKELIDLFIWAELMQERNSWSQEFDQGHTILNKLIKVCLLEETRDYEGDDCVKMHDLVRDMALRITDGKSNLQMNGDVPRFLVKSIGKGNSKVTLEPKKWTEDLHAVSFHSFSYPQLEIKVPPAWSPNCPKLSTLLLSDVSIEEIPDSFFRHMCGLKVLNLSRCEGITELPNSVSDLVNLTALILKDCRRLRSVPPLGKLKQLRDLDLSDTKIEDLPEGWESLVNLERLDLNQCPNLKRLPLFLSTINGSPSLPSTLHKIRGDKEWWESLEWDNPSAKNALDPLFSTLWWDNWRPLV*
>Cc05_g05210
MKNLICFVTLRGVEVGQLGPLLTHTGVLAINAADFSFRYWIHDCPSYRSRYNNNIQMLKEQHMVVVPVESCVQALIASNLSKESYSESDEHIFIYLVDVLLYNLWEIVKSGTCFLISVKDQLQMLYEGLSFLRTNLREKPKKFDEKLRHLIGLTVCDAGLVICSLSPKAKRDGLIKEMDIVYVAFLERIKLIKATVAGKRLETSSFFPRTNQLGFIDFLLENMVDLTSPEGGSNALVNHPVRPIHEELVSLRTFLGKIVELRNEDKVLQDLWNSVVEVACRVEFLIDSLMVGDILDSSSMSFHSILAEIKIIKFKALNICKSNRLDGEVKEATKRIDHMPSQENTPKINEVVVGFEDEANLIINRLTRGSRQVQIIPIVGMPGLGKTTIAHKIYHDPIVMSHFHLRAWCSISQVYHKKNLFLEILTCILPNTFFNKSEEELAEEIYKCLKRNRYLIVLDDIWDIEVWNELQASFPNDANGSRVIMTSRLVMLLRKINWIKNLILFVNSLMMKVGIC*
>Cc05_g05230
MASSALTCLSSVLSDLQLLENLHPDPEHDDLGIMKGWLRSIKTFLLCTRNWGNDDDASLGALIERINESTYKLGLGIHTIYLTSLEVGLPENLVEVLPTESEVDFEFIQQGIKNWYLALSHCSLRQSSNSLVKKDDLMELMDSLLEILDFCFLLAGFESEDLVKLVEVLKEKLKFLKNFVGFVTLHGVEDGQLGPLFVHTEFITANAARLSFTWNSDPSSTSNHITDLLQKIIPPESQVHETCVQVLITSKFSRHPYGDSDELVLRDFLESLQCNIWSMLKSCTFRMISFKFQLQILWEGFRYLRTIFKEKPKKFDEKVRDLTGLVLCDAGLYLLSLSLNATNDGFIREMDLVSPDLLENMNLIKLTVAEECLETSPFNFPRTNALGFIDFLLKYMRELTSSEASLAALADHPVQTIQKDLGFLRFFLGKIVEMRNGDEELQALWDRVVEVAYTVEFLIDSVLVGDILDSCSLSFDSIVEEIESIKSEASKIFDSKRPDVKEKEVTKRPNPPPAQGSKPTNNDVVVGFEDEATSIINRLTRGSRQVQIVPIVGMPGLGKTTLAKKVYNDSSIMSYFYTRAWCTVSQVYAMKNLLLEILTCIESKHSEKIFEMSEEDLAAEVKKRLLRTRYLIVFDDVWDMEVWNRLEASFPNDGNGSRVIMTSRLRDFVPQDNLHQEPHYLRQLTHDESWNLLKEKLCPGKDLLPSELSELRTQIVEMCQGLPLTIVILAGILANMDPSGWKEEVQSLSSRNVSSTEQCTTALELSYEHLPDNLKSCYLYFGGFPEDHEHTVKRLIWLWVTEGFVQATDLKSAEDVANDYMMDLINRSLVMVSKQRSIGGVKTCRIHDLLHEFCVEKAKEENFLQLVRGYDELYTLNVPRYLRRLCINSTTKDFNESRLAFPTIRCLSFFAHGTWELYPWFGLSFNFHLFRLLRVLDLSQINLKDTFPREIELLVHLRYLAILGDVYIPSSIANLQNLETFLASSTSLPDTLWNLKKLRHLVWIGQYSFGGFRLPTENLDKSPQLCNLDTLSRVRIFSWENRDKIFKKFPNIRKFKCELTAPHHPAKEQGDNILALDFSSRLESLSLRVPKGFGKPYPVEFHLSLTVRKLTLSGFCLPWSKISAVANLPNLEVLKLLEEAFVGETWDLEGEEFPELRFLKLASLDIVKWTAFECENSFPRLQKLVLEKCHNLEEIPSSLGNVSTLDTIEVIDCPKSETSVNEIQEEQISMGNTGFKVMTSSKRSS*
>Cc05_g05250
MEALGNLALDRGRRYVNLDDNLRSLQRKLQRLGGRKSDIELQVTNAERSGTKKRKREVEIWFEEVATVESEFGALKKSIREGGFLENAISSGDRVAKMDAIVEQLMEQSNHFDGLLLEAFENRGEQRVTTKLFGEMFDRGLKAIWAWLVMDSISNIGIYGMGGVGKTTLAKHIHNHLLERTQFKVYWITIGIPLGANKCRVILTTRSLELCSRISCQRVFEAKTLATNEAWDLFKHTLDTKTVPDGDVEGAAKSVAKRCSGLPLGIITVAGSMRGVSDICEWRNALEQLKACSVGHDEMERDVFPILEWSFNRLDKYERNCFLYCSLYPEDYKIKRKELIDLFIWAELMSKRGSRSKAFDQGQTILNKLIRVCLLEETKDFKGDDCVKMHDLVRDMALRITHGNSKPKRRRDDVPRFLVKSLGQEDSQVTLEQEEWTQDLRAVSLYSQNSKGIEIPLAWSPNCPKLSTLHLSWVFIKEIPDSFFQHMCGLKVLKVFGCQGITLLPNSVSNLVNLTALILGSCGDLRFVPPLGKLKQLRELDLSWTKIEDLPQGWESLVNLERLNLNQCQTFSRKIIIPKGTFSQFHRLQRLLLPPYGWVKVNDPEVLNQLESFIGCLSFTDFYKITRWPKYYNVYINDILTENQYYEDNDCGYQKKLCLSDVFKNFINLSDLSELEIVDSVRIEFLWQLSSASPCDQLEVSSFNPLRGLEWLRLHRLPNLVGLFYGESEPYVLPASTFSSLKILWISKCHNMKQLFTVQLLQKLQNLEELDVYDCEELEEIAADGNGVGQGGGEGIQLTSSGATAIVIILPKLRRLRLNRLPQLKNICKAAMICDSIEKIKIFDCPKVKRLPLFLPTINGQPSLPSTLRKIKGNNEWWESLEWDYPSAKNALDPYFSTWRSLFDY*
>Cc05_g05270
MASSCLTSISAVFKDLQFLKNSCPKSPEWMVELFRLTDLEAHLRICRTFLLCVRKWGDDGDAVLGALVVTMKDAISKQGRLIFNTYNFTVGYTYRIRDLGVVPSGLRSFHPDIKEWYLVSSDRSSRQSSNSQVKKDDLMEIMDSLRENLNDIVYSMHLYNSFREQAEALEEMLTFLKNFICFVTLHGVEDMQLGPLLSQVEFVAVNAASLSFAWFCKESMSIKDDTSDLLQKIIYAEPQVHKTCVQALIASKLSRQSYAETDEHVLRGFINSLIFYLWEIIKTRACLMISLKDQLRLLFEGLISFRTILKENPDKFDEKMRYLIRLVLCDAGLVAFSLSLSAEKDGVLKDMDLVSYQDFLERLKVIKATVAETCPETSSSNFPRTNELGFIAFLQNYMMELTSSEAGSVALVNYPIQTIQEELIFLHPFLEKIVELRHEDEELQAFWDRVVEVAYKAEFLIDSLLVGDVLDSSSISFDSIVEELKIIKAVAMKIFESNRLDLKVKEVTKSLNHMRPQSSKPIISDVVVGLEDEATLIINRLTRGSSQLQIIPIVGMPGLGKTTLAKKVYNDSSVMSHFYARAWCTVSQTYYKKNLLLQILTSIHTKLHDKFVEMSEEDLAAEVRRGLLRTKYLIVLDDIWDTEAWNALEASFPDNRNGSRVIMTSRNRDLAAPRGELDEGPHFLRPLTPDESWDLLSKRLFPGKDLPPPELCELRMQIVEMCQGLPLTIVILAGILANEDQYSWKRVVEGLNSSMLSSTEQCTAALELSYNNLPDYLKPCFLYFGAFPEDHEHTTERLNWLWVAEGFAQKTQFKSAEDVANDHMMALINRSLVMVSKQRSIGGVKTCRVHDLLYEFCVRKGRQEKFVQLVSGYDELYTISVPHNLRRLCINSNPGHFCKSRLFAPTIRSLLFFNNHESYQPTVTDIPFLVAIKLVKVLDLSQLNLGSTFPRELELLVHLRYLAVVGDLESIASSMSNLLNLETLILETFDSAVSLPDSIWNLKKLRHLVLKGDCLDEYCELQLPTYNLENAEHLCDLNTLSRVMLPSWDTIDKMFRKFPNIHKLKCSFYEANDSRDSADKVLALDFLSGLESLTLKFINHTGVQCQFEFQFPLTIRKLTLSGFLFPWSKISEIQNLPNLAVLKLLDGAFQGKIWNMEEEEEGFPKVSFLKIASLDIVNWTASEYMDCFPTLRKLVLADCHFLEEIPSGLGSSTLETIEASDCPFSASFIQPLQEEQMDMGNTDLKIHISSSKMNY*
>Cc05_g05280
MDLKSFHDFLKRIKLINAIVAEKYPETSPSSKFPRTNELGFIDFLLKYIGDLTNPDAHSVALSNYPIHAIQEELVYLRSFLGRIVELRNEDQELQALWDRVVEVAYKIEFLIDSLLVGDILDSSSTSFDSVEEEIKIIKAAAWNIFDKKTLDLNVKEATKRPNNMPSQGSMPIINDMIVGLEDEATSIINRLTRGSSLLQIVPIVGMPGLGKTTLAKKVYNNSLVTSHFYTRAWCTVSQVYHRKNLLLEILTCIHSKLPEKFSEMCEEDLAAEVRRGLLRTRYLIVLDDIWDAEPWKGLEASFPDNQNGSRVIMTSRKSDVAALRDELDEGPHFLRPLTPDESRDLLNMKLFPRNDLPPPELQMKIVEMCRGLPLTIVIVAGILANENQHRRKELVDGLSSRIVSSTEQCSAAIELSYKNLPENLKPCFLYFGAFPEDHEHTAEKLIWLWGAEGFTQKTQFKSAEDVANDFLMDLIHRSLVIVSKQRSIGGVKACRVHDLLHEFCVTKGKEENFLQLVRGYDEIYTFRVPRNLRRLCINSNPEHFCKSRLFAPTIHSLIHSDGGKRHRHRGFKISSIFGIFKLVRVLELSNINLGTTFPRELELLVQLRYLAILGDMSSIPSSIANLLNLETFIVETFDRTVLLPDTVWNLKKLRHLQIKDNYSVSSFFLPTDNLDTAANLCDLNTFSGLSLSSWAIVRKVFIKIPNIHKLKCILVAGSEHNWVSADNILVLDFLSGLESLNLMFNHYRHLPNPCQFKFQFPLAIRKLTLSNFRFPWSKISAIENLPNLEVLKLLRDAFKGEIWNMEKEGFPKVRFLEIVALDIVKWTAYEGVDCFPSLQKLALKSCRSLKEIPSCLGSSTLEIIEVSHCPFSASFIQPLQEEQMDLGNADLKILFS*
>Cc05_g05290
MDKAVELGVGFIFTNVLQLIDDNRKLMRGTDAKIKELTDNLGLLKKFMELYTEEYYKDEILRGLADEIRNLVHQVEDVLETHIVEESRFKNKNFVGKVVGLWDRLENTRNLGKAIRELSEKVKKACNDNKEIGVRIITSGICDPIPRDNNTPAGNQWGDRIIGFEDAADIVLDLLGIPKLDLGRSDAKEQSTSEAEQHCDENPLEIVSIHGMLGLGKTTLARKVLNDPQVEYNFFTRIFVSVSKDYNKKEVLLSMLSVFIKDIRDQKYHKMSVNDLVFKVRETLKHKYLIVMDDVWDTKAWEDLRDAFPDNKKGSRVLITTRQESVAKRAATKTDPYPLRFMKQEEAEELLRTKVFNESECPDKLRPAESRILKKCGGLPLAIVVTAGILRNDPENEKWWDSVAQKSLSMDELDSDSQKQLRESMEETAERCLRELVDRNLVMVRQRTLSGRIKTFLVHDTLRDFCRRTAKAENLFQECDMGTVSSSSRRLFCINSQFSDYISNQQPAQNVRSFLSFGQEETTLNQDLCPNVFKQFNLLRVLDILSIKLPGPRFPVQLPNLILLKFIAIYCDLKTLPEEMSSLLNLKTLVVRTTSLALAIEANIWAMTKLRHLHTNTSTTLPKCPDQSPGGENLQTLSTVSPESLTKEVFKRAKNLKKLGIRGKLHNLVEGNGESSFFDSLCEVDSLENLKLYGDDVNSKLLALPQAHKFPPRLTRLSLHNTSLDWNYMSILGDLRYLEVLKLKDYAFKGDYWKTKQGGFPSLKVFFIGATDLTRWDAKANDFPELKCLILKQCKTLQRIPSDFAFMKNLEMIKVEHTKDSVRVKRLALLSSLFILQSVERQANCSISASLTVFVFCSPKRIHNVEALKLLSRSFVFLLHSAVIKAWYLSPGNDILLL*
>Cc05_g05530
MSAIYDNWERLVRATLRREDLLLSALRTPSDISTVSESSSFNFSDPSHSASSFNISSLLVGDSFTYHQNLQATDYISGTNLIKHRGSNVGLMGALGNAVAQELVKDLALATQHESRYALQFPTRFRILEEELKIMQVFISEASKLKENRETVRTVLPVLRELTYEADDLVLDCKIRDDYQKMKGTSGFSLYPSEIYFRYETGKKLTEINSQIKRMREYLKPYYTLGQRTNSENGNDTKRRSTVPVIDQSEVVGLKEDVAKVRGWILGQNEPLLHLAIVGLGGLGKTTLAKMIYRDVNLTRRFQEKIWVSVSQPVNEDEIMKSILKQLNADGSRSPKGYMLSTIHGLLSEKTYLIVLDDVWSTDDGWWERISGGLPMKEGHNSCIIITSRIKTVVKNMGVQDAQIHQPRFLNDEESWKLFCKVARLSEVGERNTKLVEEGKEIVKKCGGFPLAIKTVGGLLSSEERSSRRIHETFHEKLTNIGDNFSKGNPHVIASLQLSYDELPAFLKPCILCFSIYPEDYEVDADQLIRWWVGEGFVSGNNTETATESALKCLSELISRCLVEVAQQRNYDGSVYTCKVHNVVRDLTIKIAREEDFCSFDANGNHIADVGCRRLGVTEETKLQTLHGNSKLRALLLTKTDYIGFNRNIELAKVKSLRVLDLSRVKLDRIRVEDLWRWITSQKRLAYLSLRHVAKLLEIPNSIGKLWGLQVLILGECKDLKKLPTSIINLPRLIILDVGNCPSLRCLPQGFSRLSNLQELYGFKIAGTGNAAGSHLSELYALTELRVLHIDLTEDSTIEDQELDALELLEKLKLLSINAGDCKDEDILSKLNKLSPPSSIEELYLKHYLGETTPAWINPRSLQQLQYLSVENSGIEKMNQEFWGDEEYKWDVKGLCLKFCQRLEVSWEELQAVMPQIRHLEVSQCNLLASFPCDVEAVGFWHKDTKEKNVSENVFSQED*
>Cc05_g05540
MLPSALAGAVAQELVKDLSTEIQDQSKYAIQFPAQFSELREQLKFMQSFVSDASKLKDKQETVKMTLQELQKLIYEADDLVVDCQIREDYTETKASSCSLCLSEMAFRYKTGKKLTEINSHIKRMRENLNSYYTPIAKHSDSESKNGRKTLWSSPVFDQSEVVGLTENVATIRDWILGHNEPLLRLAIVGLGGLGKTTLAKMTYRDVNLTKRFQEKIWVSVSQPVNETEIMKSMLRQLKSDDSGSSKGDMLSRISQLLSEKTYLIVLDDAWSIEDGWWERISSGLPKTEGLNNCIIITSRIKKVVKKMGVRDAQIHRPRLLNDEESWKLFCKVALISKEDEENTKLIEEGKEIVQKCGGLPLAIKTIGGLLSSEAKCYSEWTRIHKNFHEKLTSAEGSRAGGNQHVIASLQLSYDELPPRLKQCILCFSIYPEDHEVDVDQLIRWWEGEGFVRCRSTEAVTESALNCLSELINRCLVEIAERRNFDGSVYTCKVHDMVRDLTIKIAREEDFCSFDENGKHVANAGSRRLGVTKETKFQTLRGNSNLRALLLTATDYIGFNSNIELANVKSLRVLDLSRVKLDSICMKDLWHWITSLTRLAYLSLRYVAQLSEIPNSVGKLWGLQVLILGECKDLKNLPPSIVNLPRLIILDVGNCPNLQCLPQGFSRLSKLQELYGFKIAGTGNAAGSHLGELKALTELRVLQMDITEESTINDQELEILAQLEKLKILSINAGDCEDEDILSKLNKLSPPSSIEELYLKHYVGETTPGWINPKSLRQLQYLCMEDSRINKMNQDFWGDEEHKWDVKGLCLKFCQRLEVSWEELQAVMPEIRHLEVSQCNLLVSFPCDVKSVGFWCKDEKKKDVRRRMFSVKKIESS*
>Cc05_g05550
MLESAIVDAVTEELVKYLTEPIQRESRYAIQFPNLFTELKEQLEFMQSFVADASKLKDGQETVKTTLHGLQQLIYEADDLLVDCQIREDYIKTEASSCNPCLSEISFRYRTGKKLTEITTRIKRMSEYLKSYYTPSQRSSSENGNDPKRRWTAPLIDQSEVVGLKEDVEKVRGWILGQNEPLLRLAIVGLGGLGKTTLAKMIYRDVNLTRRFQEKIWVSVSQPVNEDEIMKSMLKQLNADGSGSPKGDMLSTIHGLLSDKAYLIVLDDVWSTDDGWWERISGGLPVKEGHNSCIIITSRIKTVVKNMGVQDAQTHQPRYLNDEESWKLFCKVARVSEVDEQNTKLVEEGKEIVKKCGGLPLAIKTVGGLLSSEERSSIKWRKIRETFHEKLTSIGANCSERNPHVIASLQLSYDELPAFLKPCILCFSIYPEDYEVDVDQLIRWWVGEGFLRGMSSETATESAFKSLSELISRCLVEVAQRRNFDGSFYTCKVHDLVRDLTIKIAKEEDFCSFDANRNHIADVGSRRLGVTEETKLQTLHGNSKLRALLLTKTDYIGFNRNIELAKVKSLRVLDLSRVKLDRIRVEDLWHWITSLKRLAYLSLRHVAKLLEIPNSIGKLWGLQVLILGECKDLKKLPTSIINLPRLIILDVGNCPSLRCLPQGFSKLSKLQELYGFKIAGTGKASGSHLAELKALTELRVLQIDITEDSTIEDRELDALELLEKLKLLSINAGDCKDKNILSKLNKLSPPSSIEELYLKHYLGETTPAWINPRSLQQLQYLSVENSGIEKMNQEFWGDEEYKWDVKGLCLKFCQRLEVSWEELQAVMPQIRHLEVSQCNLLDSFPCDVEAVGFWPKDNKEKNASQRMYSVKKIESS*
>Cc05_g06080
MLGLGKTTLARKVLNDPQVEYHFFTRIFVSVSKDYNKKEVLLSMLSTFIKDIRDRNMSVQELVAKVRETLKYKYLIVMDDVWDIKAWEDLKDAFPDYNKGSRVLITTRQESMAKRAATKTDPYLLRFMTIEEAEELLRTKVFNENECPEKLQPAESRILKKCGGLPLAIVVTAGILRNDPENEKWWENVAQKSLSMDELDSDSQKQLVDDLIRRSYDNLLHVYKSCFLYLGVFPEDLEIQVSKLFQLWIAEGFIPQIERESMEETAERCLRELVDRNLVMVRQRTLSGRIKTCLVHDTLRDFCKRTAKAENLFQECDVGTVSSSSRRLCCINSHFSSYISNQQSAQNVRSFLSFGLEETTLNRHLCSDVFKQFKLLRVLDILSIKLPGTRFPTQLLNLVLLKFIAICCELTVLPRKMSSLLNLQTLVVHTTSSTLDIQADIWSMTKLRYLHTNTSTILPKCLEQSPGGENLQTLSTVSPESLTKDVFKRTRNLKKLGICGKLNNIVEANGESSLFDCLCELNSLENLKLYGDDVSSKLLALPQAHKFPPRLARLSLHNTSLNWDYMSILGNLQYLEVLKLKDYAFKGDYWKTKQGGFPSLKVFFIGATDLTRWDAKANDFPELKCLILKQCKTLERIPSDFVHMKKLEMIKVEHTKDSVVSSARRIVQLQLEVLLQQKSKKTSPVKLIVYPPEY*
>Cc05_g06490
MRILNARETDIRQMVTIERVRNGMEPKAEVKLWLENVDQIKDSVNKVKEDSADDRRCLIGCFPNYYFRMKLGNMVEEQIHKVNELLEQGKFSEGAVVGMLPERGKTLPTTMLMGETAKRSSRRIWHYLMDESIRTIGIFGMGGVGKTTIMIEINNRLVREDVYFDTVIWVTASREPNLPKLQNDIAKSIGLCFDSDDDGMTRASKLWNALRGPKKFLLIIDDLWEAFSHQEVGIPCQEFSNSFKLVITTRSLSVCRGMETMREVEVELLSSEEAWDLFKHKVGEEVVSSLSIEAVAKEIAKECGGLPLAIATVGRALRKEYNVRQWRIALRELQNSTIRIDGMENQVLSRLRFSYERLKDDTTRSCFLFCAVYPKDHHVNVEELIRYWIYEGLLGNLGDMETKMQQGYILVDELKNACMLESICQHGSIDEHVKMHDLIRDMAIALTGANQIYMVRARHSICKPPLHEEWHPDLERVSLMRNDLSSLDCEPRCPKLSTLLLQYNSLSKGINPSFFNHMQNLQVLDLSYTGILRLPDSFSNLENLRALLLCSCWNLHYVPTLSKLKELRVLDLSYSSIEHMPHGMEMLANLRRLDLSHCRANDFQSSFLSNYRMLENLLLIGLWQSLELGKVFVDQLTSCINLSLFEANFRTVEDFNYYTMSGHWSQVESFKFCIGYPESSMHFGRNSVALIGAHMFHREIPALLPGRIHELVLLACSGINHLPTSISFASSQLQICKLQHCDDMEWIITSGWSTFPTLESLEIEGLGKLHTFCMGIPQEGTLANLKVLHVTQCNDLKTVLSFELVQNLKSLEEIVIENCERIEEIIGDERGGEDVTQVDNAEIILPRLQKLKLSSLPRLTSICWNRVMICDSLSIIEVHKCPELTALPFFVEIRQPLIQSLKQIKGSRRWREDLTKSHPDCIGLLYSIFKVTQSSAAYDIFEPQNSAANEIFEEDDGRNIGESASSSFGPR*
>Cc05_g06530
MAEVALGCVSVILNKILPLAADEISRAWGVKKDLQKLAKKVEMMEALIFDAKCKQSTSKAAQLWLKRLQSIARDAEIVLDDFGYEVLRHKVENRKRDKVRNFFSSSNPISFRLEMANKIKNVSASLEEAYKEANQIGLHPAQLPMASADHKVDRSTDPFVDESETVGREAEVSEVVSMLISSDCKKDLPVISIVGMGGQGKTTLAQLVLKNECVVKHFDKTIWVCVSDDFKVERLLNEMLESLEGKSAETTNTEALVRMLQENLKGKSYLLVLDDIWNDDPLKWNDMRRRFSAIGGAPGSKILATTRSDEVASAMQTSGVHHLDILSDDHSWMLFEKLAFADGGATKTQDLVDIGRRILKKCGGVPLAIKVIGGLLYSKKNASEWLTIERSEIWNESTNIANGVISVLKLSYENLPSWSVKQCFASCSIFPKDADMEKENLIQIWMAQGLINDAKGGGGHLQMEDIGSEYFNVLLRSSLLQAGYKNSINEIVFCRMHDLVHDLSLQVSNNRFFNTEDGMEVLKNIKGIPPNLQTLYYRGGDSSMLEDILERSRYLGVLKVDCWDVTHLPNAVGNMKHLRHLDISETGISALPDSVTKLYNLMTLKVCYLEEIPKKFSNLINLRHFQFSRGEAICLFPGIGRLANLRTLPHFRVSQEKGCQLEESEHLRNLRGELRIFGLENVSSFESAAKAKLSEKSSIQGLRLSWDGTNEDCDDNNINSVLEGLQPHPDLKSLAINGFKGSRLPLWMVLLRNLVHLRLEELGKCEQVPPLGHLPCLESLEMVSLGVMVVCSKTSWKGLDT
>Cc05_g06550
MAEAALSCVSVILNKILPLAAAEINRAWGVEKDLQKLADNVRTMEALIFDAECKQSTSKAAQLWLKWLQSTARDAEIVLDDFGYEVLRQKVKNRKRDKVLNLLYSSNPFFFRLGMADKIKKVMASLEEAYKKANQIGLHPAQLPMASADHKVDQQRWTAPFVDESETVGREAEVSKVVSMLISSDCKKDLPVISIVGMGGQGKTTLAQLVLKNESVTKHFDKIIWVCVSDDFRVERLLNHMLQSLGDHSLGEKNAETTTKEALVRRLQENLKGKSYLLVLDDIWNDDPLKWNDMRICLLAIGGAPGSKILATTRSDEVASAMQTSALHHLDILSDDHSWMLFEKLAFADGGAKTQDLVDIGTRILKKCGGVPLAIKVIGGLLYSKKDASEWSKLEKSEIWNESTDIAKRVMSVLKLSYENLPSWSVKQCFASCSIFPKDALMEKESLIQIWMTQGLINDAKGGGHLQMEDIGSEYLNILLRSSLLQAGYKNSIYGIWSCRMHDLVHDLSLQVSNNCFLNTEGGMEVRHENEVMRLTIIGSQGKVLKKIEGIPPNLQTLYYRGGDGIMLEDILERSRYLCVLIVDCWDMTHLPNAVGDMKHLRHLDIHETKITALPDSITKLYNLMTLKVYYLEEIPKKFSNLINLRHFEVSLDGSRCLFPGIGQLANLRTLPHFRVSQEKGCQLEELEHLRNLRGKLKIFGLENVSSFESAAKAKLSEKSSIQGLRLSWDDTNEDCDDNNINSVMEGLQPHPDLKSLAIWGFKGSRFPSWMVAKDGLMVLLRNLVRLRLEKLGKCEQVPPLGDLPCLESLWMVSLPNVKRIGAEFYGLDINARSSAFTLFSKLKCFELRDMGSLEEWSDAMVPSDSSSSIKVFPNLRDLRIAGLPKLAVLPDMENLTSLAELSIRECGSLACIRNLNSLTSLEFLYLNDCSALLDASLDMKNPQSLRELIISGCDKLNPSLNQIQHLSTLTSLEIGEFEGLEVLPEWMGSLRNLQELWIVDCSNLRQLPSAEATRHLTNLNQLVINSCPVLAERCTKGSGVEWPKIAHIPYVFID*
>Cc05_g06580
MSAIYDNWERLVRATLRREDLRLSALRTPSDISTVSESPSFNFSDPSHSASSFNISSLLVGDSFTYHQNLQATDYISGSNLIKHRSSNVGLKGALVSAVSSRLAADEISRAWGVKKDLQKLSKKVEMMEALISDAKCKQSTSKDVQLWLKRLQSIARDAEIMLDYFGYEVLRQKVENRMLDKVRNFFSLSNSISSRGRMAKKIKNVSASLEKAYKEANQIGLHPAQLPMASADHKVDRLTVPFVDELEIVAREAEVSEVVSMLISSDCKKDLPVISIVGMGGQGKTTLAQMVLKNDSVAKHFDKIIWVCVSDDFIVERLLNEMLQSLEGKSAEMTNKEALVRKLQENLKGKSYLLVLDDNWNDNPLKWNDMRSCLLEIGGAPGSKILATTRSDDVASAMQTSISHHLDILSDDHSWMLFEKLAFADGGATKTQDLVDIGRRILKKCGGVPLAIKVIGGLLYSKKDASEWSKLEKSEIWNESTNIANGVISALNLSYENLPSWSVQQCFASCSIFPKDALMEKESLIQIWMAQGLINDAKGGGGHLQMEDIGSEYFNVLLRSSLLQAGYKNSFNKIEDCRMHVLVHDLSLQVSNNCFLNTEGGMEVHHENEVMHLTIIGSRGKALKNIEGIPPNLQTLYYLEGDGIMLEDILERSRYLSVLIVDCWDMTHLPNAVGDMKHLRHLDISRTEITALPDWITKLYNLMTLKVRCLKEIPKKFGNLVNLRHFDQDKGCQLEELEHLRNLGGELRIFGLENVSSFESAAKAKLFEKSSIRGLRLSWGDTNEDCDDNNINSVMEGLQPHPDLKSLAISGFKGSRFPSWMVAKDHLMVLRNLVHLKLRGLGKCEQVPPLGDLPCLESIKMVSLHNVKRIGAEFYEAKPITLFPKLSRFELQDMGSLEEWSGAMGSPSWLFYQIWRT*
>Cc05_g06600
MAEAALSCVSVILNKILPLTADEISRAWGVKKDLQKLSKKVEMMEALISDAKCKQSTSKAVQLWLKRLQSIARDAEIVLDDFGYEVLRQKVENRKRDKVRNFFSSSNPISFRLEMANKIKNVSASLEEAYREANQIGLHPVQLTMASADHKEDRLTVPFVDESEMVGREVEVSRVVSILISSDYKKKLPVISIVGMGGQGKTTLAQLVLKNENVTKHFDKKIWVCVSDYFKVERLLNEMLQSLREKNVETTNKEALVTKLQENLNGKSYLLVLDDVWNDDPLKWDVMRSCLLEIGGGAPGSKILATTRSDDVASAMQTSGVHHLDILSDEYSWMLFEKLAFADGGATKTQDLVDIGRRILKKCGGVPLAIKVIGGLLYSKKDASEWSKLEKSEIWNESTDIAKRVMSVLKLSYENLPSWSVKQCFASCSIFPKDADMEKESLIQIWMAQGLINDAKGGGGHLQMEDIGSDYFNILLRSSLLQATPKYGIEYYRMHDLVHDLSLQVSNNRFFNTEDGMEVSHDDEVMHLTIIGSQGKVLKNIEGIPPNLQTLYYLGGDGIMLEDILERSRYLSVLIVDSLGVTHLPNSVGDMKHLRHLDIRRTDITALPDSITKLYNLMTLKVGCLKERPKKFGNLINLRHFEFLSAMGQSCFFPGIGQLANLRTLPHFRVSQDKGCQLEELEHLRNLRGELKISGLENVSSFESAAKAKLSEKSSIQGLRLSWNGTKEDCDDNNINSVMEGLQPHPDLKSLAIWGFQGSRYPSWMVAKDHLTVLLRNLVEIKLRGLGKCEQVPPLGDLPCLESLEMESLHNVKRIGAEFYGLLARSSACSSSSSRKVEPITLFPKLSSFVLRDMKNMENLTSLAMLEIFKCGSLACIRNLNSLTSLESLYLNDCSALLDASLESLRTLSILGCDKSLTLGGFSNDLDHFPWPHSITNLVSLERLELRGWPKITSLPDQIQHLSTLRTLEIGEFEGLEVLPEWMGSLRNLRDLWIADCYNLRQLPSAEATRHLTNLNKLYIDTCPLLAERCTKGSGAEWPKIAHIPRVVID*
>Cc05_g06620
MADTVLSVILDKILPLAAAEINQAWGVKKALQKLSRKVEMVEALISDAKCKQSTSKPAQLWLKRLQSIARHAEIVLDDFGYEVLRHKMADKIKKVMASLEEAYKEANQIGLQPAQLPMASADHKEDRWTASFVDESETVGREAEVSKVVSMLISLDCKKDLPVISIVGMGGQGKTTLAQLVLKNESVTKHFDEKIWVCVSDDFKVERLLNHMLQSLRIEKNAETTTKEALVRRLQENLKGKSYLLVLDDVWNKNREIWNGMRSCLLAIGGAPGSKILATTRSDDVASAMQTSDFHHLDILSVDHSWMLFEKLAFADGGARKTQDLVDIGGRIVKKCGGVPLAIKVIGGLLYSKKDASEWSKLEKSEIWNESTDIAKRVMSVLKLSYENLPSWSVKQCFASCSIFPKDAVMEKESLIQIWMAQGLINDAKGGGGHLQMEDTGSDYFNILLRSSLLQAAPDNFNGSKCCRMHDLVHDLSLQVSNNCFLNTEGGMEVRHDNEVMHLTIIGSRGKVNIEGIPPNLQTLYY
>Cc05_g06950
MADTVLSVILDKILPLAAAEINQAWGVKKALQKLSRKVEMVEALISDAKCKQSTSKPAQLWLKRLQSIARHAEIVLDDFGYEVLRQKVENRKRDKLRNLFSISSSNPISFPLEMADKIKKVMASLEEAYKEANQIGLQPAQLPMASADHKEDRWTASFVDESETVGREAEVSKVVSMLISLDCKKDLPVISIVGMGGQGKTTLAQLVLKNESVTKHFDEC*
>Cc05_g06960
MADTVLSVILDKILPLAAAEINQAWGVKKALQKLSRKVEMVEALISDAKCKQSTSKPAQLWLKRLQSIARHAEIVLDDFGYELRNLFSISSSNPISFPLEMADKIKKVMASLEEAYKEANQIGLQPAQLPMASADHNHKVDRWTAPFVDESETVGREAEVSKVVSMLISSDCKKDLPVISIVGMGGQGKTTLAQLVLKNESVTKHFDKIIWVCVSDDFRVERLLNHMLQSLGDHSLGEKNAETTTKEALVRRLQENLKGKSYLLVLDDIWNPLKWNDMRICLLAIGGAPGSKILATTRSDDVASAMQTSGLHQLDILSDDNSWMLFEKLAFADGGATMTQDLVGIGRRILKKCGGVPLAIKVIGGLLYSKKDASEWLKLEKSEIWNESMNTEGGVMSVLKLSYENLPSWSVKQCFASCSIFPKDALMEKQSLIQIWIAQGLINDAKEGGGHLQMEDTGSDYFNILLRSSLLQADDKNSFNEIEDCRMHDLVHDLSLQVSNNCFLNTEGGKVLKNIEGIPPNLQTLYYRGVDGIMLEDILERSRYLSVLIVDCWHMTHLPNAVGDMKHLRHLDIRETRITALPDSITKLYNLMTLKVYYLKEIPKKFGNLVNLRHLEFSMGEDRCLFPGIGQLANLRTLPHFRVSQDNYKGCQLEELEHLRNLRGELKISGLENVSSFESAAKAKLSGKSSIQGLRLSWGDTNEDCDDNNINSVMEGLQPHPDLKSLAIIGFEGSRFPSWMVAKDHLTVLRNLVHLSLEFLGKCEQVPPLGDLPCLESLKMDSLDNVKRIGAEFYEVRPITLFPKLSHFELQDMGSLEEWSDAMVPSDSSSSIKVFPNLRYLQIYRVPKLAALPDMENLTSLKVLDITECGSLACIRNLNSLTSLECLHLYDCPALLDASLDMKNLRELTISGCDKLNPSLSNDLEKLTSLEELAIRSHDPSCWPSMVSSFSREMHQRKWRRVAQDCTHSPCLYRWKNSGNKPPVTGQNQGNSSIVTKEEEQFSQLLIPDVC*
>Cc05_g07410
MGGQGKTTLARMVLKNESVTKYFDEKIWVCVSDDFKVDRLLNEMLQSLGKKDAKTTNKEALVRKLQENLKGKSYLLVLDDIWNKNRAKWDDMRICLLAIGGAPGSKILVTTRSDEVASEMQTSDVHHLDSLSDDHSCMLFEKLAFADCGARRTQDLVDIGRKILKKCGGVPLAIKAIGHLLNSKKDASEWLKLEKSEIWNESMNTEGGVISVLKLSYDNLPSWSVKQCFASCSIFSKGTEMEKESLIQIWMAQGLINDAKGGGHLQMEDIGSNYFNILLRSSLLQATSKNSIYGIKGCRMHDLVHDLSLQVSNNCFVNTKDGMAVSHEDEVMHLNIFNMSRGKMLKNIEGIPPNLQTLYYIGDDGIMLEDILERSRYLCVLKVVCRDVTHLPNSVGSMKHLRHLDISQTGITALPDSITKLYNLMTLKANYLVEVPKKFSNLINLRHLEFSEDHRGLSRCLFPGIGQLANLRTLPHFRVSQDKGCQLEELEHLRNLRGELKIFGLENVSSFESAAKAKLSEKSSIRGLRLSWDDTKEDCDDNNINSVMEGLQPHPDLKSLAINGFKGSRLPSWMVLLRSLVEIKLTRLGKCEQVPPLGDLPCLESLWMASLHNVKRIGAEFYEAKPITLFPKLERFWLQDMGSLEEWSDAMVPSDSSSSIKVFPNLRDLRISGLPKLAVLPDMENLTSLEHLSGCPAFESLSLENLTLRKLEIWRCGSLACIRNLNSLTSLESFILEDCPALESLSLENLTALAKLSIWGCGSLACIRNVNSLTSLESLYLHDCPALLDASLDMKNPQSLRTLGISRCDKLNLSLSNNLEKFTSLQRLTIHSDDPGSWPIMVLHHLANLRELELGGFSDDLDHFPWPDSTTNLVSLERLELRGWPKVTSLPDQIQHLSTLRRLVIRKFEGLEVLPEWMGSLRNLRQLWIADCSNLRQLPSAEATRHLTNLYHLIIYNCPLLAERCTRGRGAEWPKIAHIPLVEIM*
>Cc05_g07430
MAEAALSCVSVILNKILPLAADEVSRVWGAKKDLEKLAKKVEMMEALIFDAKCKQPTSKAVQLWLKRLQSIARHAEIVLDDFGYEVLRQKVENRKRDKMANNIKNVSASLEEAYREANQIGLHPAQLPMTSADHKEDRLTVPFVDESEMVGREVEVSQVVSMLISSDYKKDLPVISIVGMGGQGKTTLAQLVLKNESVTKHFDKKIWVCVSDDFKVERLLNEMLQSLGEKNAETTNKEALVRKLQENLKGKSCLLVLDDIWNDDREKWDRMRICLLAIGGAPGSKILATTRSDEVASAMQTSGVHHLDILLDDHSWMLFEKLAFADGGARKTRDLVDIGRRILKKCGGVPLAIKVIGGLLYSKKDASEWLTIEKSEIWNESTNIANGVISILKLSYENLPSWSVKQCFASCSIFPKDTDMKKESLIQIWMAQGLINDAKGGGHLQMEDIGSDYFNILLRSSLLQAAPKYGIEYYRMHDLVHDLSLQVSNNCFLNTEDGMEVSHDDEVMHLTIINLSRGKVLKKIERIPPNLQTLYYLWGGGIMLKDILKRSRYLSVLKVDCYDVTHLPNAVGNMKHLRHLDISETGITALPDSITKLYNLMTLKIRYLEEIPKKFSNLINLRHIEFSKVLRGRSQCLFPGIGQLANLRTLPHFVVSQAKGCQLEELEHLRNLGGELEIFGLENVSSFESAAKAKLSEKSSIQSLEFSWNGTKEDCDDNNINGVMEGLQPHPDLKSLAIRGFEGSRYPSWMVAKDHLTVLRNLVHLTLGGLGKCEQVPPLGDLPCLESLKMISLHNVKRIGAEFYDGKPVTLFPKLSRFVLWGMGSLEEWSDAMSFPNLRDLDISGLPKLAVLPDMENLTSLKELRIWRCGSLACIRNLNSLTSLECLVLSISGCDKLNPSLNNNLEKFTSLEWLRVVSDDPGSWPSMVLHHLANLRELELGGFSDILDLDHFPWPHSITNLVSLETLRLRGWPKITSLPDQIQHLSTLTSLEIEEFEGLEVLPEWMGSLRNLRELVIRDCSNLRQLPSAEAIRHLTNLNKLYIDTCPLLAERCTKGSGAEWPKIAHIPLCIGSRL*
>Cc05_g07910
MADTVLSFVSVILDKILPLAADEISWAWGVKKDLKKLADKLKMMQALISDAKCKQSTRESTREAVQLWLKRLQSIARDAEIVLDDFGYEVLRQKVENRKRDKVRNFFSSSNPISFRLEMANKIKNVRASLEEAYREANQIGFHPAQLPMASADHKQDRSTDPFVDESQTVGRGDEVSEIVSMLISSDYEKDLPVISIVGMGGQGKTTLAQMVLKNDSVVKHFDKTIWVCVSDDFKVERLLNEMLQSLERKSADTTNTEALVRKLQENLKGKSYLLVLDDVWNEDREKWDGMRRRLLAIGGGPGSKILATTRSDEVASAMQTSGLHHLDILSDDHSWMLFEKLAFAAGGARKTQDLVDIGRKILKKCGGVPLAIKVIGGLLYSKKDASEWLNLENSEIWNESTNTEGGVMSVLKLSYENLPSLSVKQCFASCSIFPKDANMRKESLIQIWMAQGLINDAKGGGHLQMEDIASDCFNVLLRSSLLQAGYKNSINGIRSCRMHDLVHDLSLRVSNNCFLNTENGMVVRIPPNLQTLYYIGDDGIMLEDILERSKYLSVLKVDCWDVTHLPNAVGNMKHLRHLDMSQTRIAALPDSITKLYNLMTLKVRYLLKIPKKFSNLINLRHLEFSSGFGDGHRCLFPGIGQLANLRTLPHFRVSQDKGCQLEELEHLRNLRGELKIFGLENVSSFESAAKAKLSEKSSIQSLTLEWDGTKEDCDDDNINSVMEGLQPHPDLKSLAINRFEGSRFPPWMVAKDHVTVLLRNLVHLRLEKLARCEQVPSLGDLPCLESLEMVSLHNVKRIGAEFYDGKPVTLFPKLSSFALCGMKSLEEWSDAMVFPNLRDLRISGLPKLAVLPDMENLTSVTELRIWECRSLACLRNLNSLTSLESLSIDDCPALLDASLDMKNPQSLRELTISGCDKLNPSLSNNLVSLEHLELRGWPKITSLPDQIQHLSNLRTLLLCNCPLLAERCTKGSGAEWPKIAHIPQVDIHPS*
>Cc05_g08170
MAEAALSCVGVILNKILPLAADEISRVWGVKKDLQKLAKKVEMMEALIFDAKCKQSTSKAVQLWLKRLRSIARDAEIVLDDFGYEVLRQKVENRKRDKVRNFFSSSNPISFRTGMANKIKNVSASLKEAYKEANQIGLHSQLPMTSADHKQDRSTDPFVDESQTVGREAEVSEIVSMLISSDYEKDLPVISIVGMGGQGKTTLAQMVLKNDRVVKHFDNTIWVCVSDDFKVERLLNEMLQSLEGKSADTTNTEALVRKLQENLKGKSYLLVLDDIWNENREKWDGMRRRLLAIGGAPGSKILATTRSDEVASAMQTTGLHHLQILSDNHSWMLFEKLAFADGGARKTQDLVDIGRRILKKCGGVPLAIKVIGGLLYSKKNVSEWLTIEKSEIWNESTNTEGGVMSVLKLSYENLPSLSVKQCFASCSIFPKDADMRKESLIQIWMAQGLINDAKGGGGHLQMEDIGSDCFNVLLRSSLLQAGYKNSINGIRSCRMHDLVHDLSLRVSNNCFLNTENDMVNIEGIPPNLQTLYYIGDDGIMVEDILERSRYLSVLKVDCRAVTHLPNAVGDMKNLRHLDMSQTAITALPDSITKLYNLMTLKVDCLKEIPKKFSNLINLRHLEFFQDNLDGSRCLFPGIGQLANLRTLPYFVVSQDKGCQLEELEHLRNLRGELKIFGLENVSSFESAAKAKLSEKSSIQSLTLEWDDTNEDCDDDNINSVMEGLQPRPDLKSLAINGFKGSRFPSCMVAKDHVTVLLRNLVHLRLGELGKFEQVPSLGDLPCLESLEMVSLHNVKRIGAEFYDGKPVTLFPKLQHFVLGNMKRLEEWSDAMVPSDSSSSIKVFPSLRYLEIEGLPKLAVLPDMENLTSLVLLACIRNLNSLTSLESLCLDDCPALLDASLDMKNPQSLRELTISGCDKLNPSLSNNLENEWPKIAHIPFVGIYPS*
>Cc05_g08200
MAEAALSCVGVILNKILPLAADEISRVWGVEKDLQKLAKKVEMMEALIFDAKCKQSTSKAVQLWLKRLRSIARDAEIVLDDFGYEVLRQKVENRKRDKVRNFFSSSNPISFRTGMANKIKNVSASLKEAYKEANQIGLHSQLPMTSADHKQDRSTDPFVDESQTVGREAEVSEIVSMLISSDYEKDLPVISIVGMGGQGKTTLAQMVLKNDRVVKHFDNTIWVCVSDDFKVERLLNEMLQSLEGKSADTTNTEALVRKLQENLKGKSYLLVLDDIWNENREKWNGMRRRLLAIGDDHSWMLLEKLAFADGGARKTQDLVDIGRRILKKCGGVPLAIKVIGGLLYSKKDASEWLKLEKSEIWNESTNTEGGVMSVLKLSYENLPSLSVKQCFASCSIFPKDTDMEKESLIQIWMAQGLINDAKGGGHLQMEDDIGSDCFNVLLRSSLLQAGYKNSINGIRNCRMHDLVHDLSLRVSNNYILERSKYLSVLKVDCWDVTHLPNAVGNMKHLRHLDISRTGIAALPDSITKLYNLMTLKVSRLEEIPKKCLFPGIGQLANLRTLPYFVVSQDKGCQLEELEHLRNLRGELKIFGLENVSSFESAAKAKLSEKSSIQSLTLEWDDTNEDCDDDNINSVMEGLQPRPDLKSLAINGFKGSRFPSWMVAKDHVTVLLRNLVHLRLEELGKFEQVPSLGDLPCLESLEMVSLHNVKRIGAEFYEAKPVTLFPKLSSFALCDMKSLEEWSDAMVPSDSSSSIKVFPSLRYLEIERLPKLAFLPDMENLTSVTGLRIWRCRNASLDMNNPQSLRTLHISGCDKLNPSLSNNLEKFTSLEWLTIHSRDPGSWPIMALHSLANLRELELGGGFSDDLDHFPWPHSTTNLVSLERLELRGWPKITSLPDQIQHLSNLRTLNIGKFEGLEVLPEWMGSLRNLRQLVIINCSNLRQLPSAEAMRHLTNLFHLHINICPLLAERCTKGSGAEWPKIAHIPFVGIYPS*
>Cc05_g08910
MEITPEIVVGFDDEAKALINRLIRGSQLEIIPIVGMAGLGKTTLAKKVYNTLSSQRQFHIQLWCTVSQAYSVKNLLLQLLCSDGEHSRKNEELGILDEDELLDKLRKKLLGNKYLVVFDDVWDDRVWNDLRLSFQGATKGSKILFTSRNSNVASQIEYGGEPHNLRLLTDTLSWELLQKKVFGEKECPEGLLKIGKQIAKNCKGLPFSVVIISGILATKEYDRWDEVAVYDTDECTNILELSYTHLPPYLKPCLLYFGAFREDQEIQSKKLMQLWIAEGFVQCTDAKRLEDLAEEYMMDLIGRNLVMVAKHRSIGGVRACHIHDLLHKYCMVKAKEENFLQVLHGYDELSTFNVPPDLSRLSVWSKVEHFKESRLFCPQLSTLLFINLIRNDSESFLADASFVFQIYKGLRVLDIEQIVLRYKVFPSEVVSLVGLRYLAMQGEMRVIPPSIAKLSNLETFRMISDYGIVSLPSTLWSMTKLRHLHIEGYDVVWSLPRENLENNSGLLNLDTFSTLRVSLDQRVENILKNIPNVRQLKIKLSKAKKSTTIGYCNMSGLESLESLEVWATSLPPDRVEFSFPSTLKKLVLIGLNLPWSKISLIEELPNLEVLKLLYDSFKGERWILTEGGFRKLRFLALENLDVVEWTDTDPDDHFPCLQKLLMSGLSKLELMPSCLEQISALEVIELRSCKASVKDLVQKIEEEQKDCGNEDLRIIP*
>Cc05_g09070
MRLLPPSPRIPEVHEVVIGFDDEAQTIIGRLTSESRQLEIVPIVGMPGLGKTTLAKKVYGDAEIEGHFQLHLWCTVSHVYNQKRLLLELLCCNGEYTQKQLREKDEDDLLTMLYQMLKGKKYLLVLDDVWESGLWNDLNLAFQDAPKGSKILITSRFSNITAHVKLGEPHYLRLLTEEQSWQLLQKKVFGEEECPQSVHGAGIEIARFCGGLPLTVVIIAGVLATLERDGWIWEEFARRITLTMVCGTDPCMASLELSYEKLPPPLKPCFLYFAAFREAEKIGTKNLMCLWIAEGLVERKEGRRLEDVAEEYLMSLIGRNLVTVSKCRSIGGVKSCCLHDLLLEFVRPERKKRIFFRHFEDTTAADDFPLVDISFLFCIYKHLIVLNLEYIVLMQKEFPSGVESLPELRYLALRSDRMEFIPQSIANLSNLETFRLKSRETVSLPDTIWNMKKLRVLCVWICARPLLNDDILRSSPTLPNLDFLSTLILPLSQAGENIIRKIPHVRRLKIFLSHNEGAREATGSCNLSQLESLESLTVMGGFILPWDHNIEHFFPSALKKLSLSELGLPWSKISLIEQLPNLEVLKLLVCSFRGDTWELAEGGFPKLKVLTLSQVDVVVWTEADPDSDDYFQCLERLNLEGNLKLEKVPSCFERLSTLNMVKVRFWGEESNCNNAVDNYSVVNLVRRIEEEQINNGTENLKILIHYVPLPRY*
>Cc05_g09090
MPMEKKNELNEKIGELNEKIGELNEKIGGGWRFSRCILRKPKEKKEDLNERIGALLREAGIIICKLALSRVKGGDNTDGKKLEDVAEEYMMDLIGRNLVMVSERSSMGGVKASCIHDLLLEFCKSKAKETGFLRVLRGYDEIYTFNEPRYPPRLSICSSAEDFHKSKLFCPQLGSLLFFRQNAGDDFPLADVSFLFCIYKHLTVLNLEHIVLIHKELPTEVESLCRLRYLALRADAMRFVPLSISNLSSMETFYLQSLVEVSLPYTIWDMKKLRHVRVGGRLGARVLPSDNVLENSSTLPDLDTLCYLRLPFNQEGEAMLRRIPNIRRLKIVAADVGEEACFNMSQLDTLESLNILSNHFQGPRNHFELSFPKNLKKLLLSGLNLPWSKISLIEQLPNLEVLKLLCDSLRGRRWELTEGGFPKLRVLTLSDVNVVEWTETDTDSDDYFPCLEELKLVGELKLEQVPSCLERISTLEMIKVYIWGKGDYVGSVISLPGKDSEGHQLVQYEQGYHVVIGKLGKNGWKECDCSQRQLEGA*
>Cc05_g09100
MNQIREENFEEKILDLFQKENISTIVLAGKAGIGKTWMARKVTSLALKEDVFDFSLFVSMSIKQIERALYYSIVCQLSICSTVGELGIDDDEEAVDSVLEEMDLAALKNKILSRLSPYRLLLILDNEGKKLSIDDNVITGLLHFLSGNSLKVLITSLNEDGRHKTDGSKIVMDLKPLSPEKSLSLLQQKAGSKVFEITGARSLVEDFLNRNMELTPAEVVIIAKLLSYHQHDSGLQGLKCLLEDLSGFKNNLAILLTSSRYNKVPGGILGDFNWMDIHFFRDQGAIHYSELIAYWVMEGYLGTINCINEAYAKGHQILMELMDLQVVKEIDANYLCVEKQMLDLKDKHHSGFGRTDSLGLTNVFAKSYEWHGIRGVVHKDGAIKTPGMRRKAGKHFILLLDGNCLSREDLEIFLESDEELKILGLFSARVKYLPKSLSDMKMLSVLVLRGCDFLEKIHCIKELRMLTALEISDARSLTGLPDDIFTHLTKLECLNLSGLSIEVLPISVYHLTELQKLILKGCSSIKRLRSLRRWRKLVVLDLSGAVSFKNFPEASFRSLPKLQFLDLSNTKISSLPFLRENAELMHLSVIGCQKMSRLPSIKTLSKLQVLDLSGAGIEEFQDRSFKKNARLKILDLSGTTVSCLPSNISACEIYLKGCSRVEKINCVESPENLEVLDLSGASSLVEIDANFFEQTKNLRLLNLSRTKVKVLPPLSGIHSLQELLLSCCLDLVKLPALNSLSKLEVLDLSGCKALTMLEDETFEGLSRLERLILSETNIERLPELRSLSILKELNLCGLSLLRIADFLEHMSELQILDLSDTLLEKLPPMSCDKNLTRLSLRNCRQIETLPPLEKFTRLEVLDLSRTSLQQLPSLKGLSNLHKLLLKDCFSLKELADIKIVDLPGVMIRDLPYGISDLTQLVQLALPNMHNIQGSESKRKECSMGILNENQWAISSLRGEVSHSKRFLVSLSGAEFVELLKRNHPFEDASIKNFDLFVHPIQLQSGIGGFYFHKDEYIFRDIYLQSRHCPSLEEQSNLLEIHGFHSFPKGIENILSHAKHIFLQDNLFFRSLADLGAENLRMMRGCWIDRCQNMESLMHEDTAGDFVELGKKLEMLWISSAFSLKNVVSLLQADCFQNLKYLHLDCCPGLSVVFFESHFLRNLEVLDVKFCDKLESLFENNSKKHMLPNLHRLHLWELPELKTIGCLLPSLQVLDVGRCPMLEHVLPSGCLPENLAVVKVQHCDTLCTLAEDTAQQKYNFSSLNTIELRGLPELTNIDFDLPLRFCIKECPKLQLPLQ*
>Cc05_g15730
MDEESKMFVQPPKEIPPLDTKSLTIKIANSSKKTSNGILSNIVSSTQDSLSQSLLANSLSSSPYNSPSLVSPSSSAFVSALQSPYISPRATLFHNSPTEDPTPAATLAHPSPPLSSYSDSQSDDIPSTSYTPPPERYDFSSDPDNTKLKIVTCVPVPGPDNAPRVSFSFPVPRISFAKSSVSPASNVKLRSCDVYIGFHGQNPNLVRFCKWLKSELELQGIACFVADRASYAENQSHEIADRVICSVTFGVVVLTRQSLLNHLSLEEIRFFSQKKNLIPLLFDIDINEIISIFNRHADNKECKQALDGLMKAHELRVEANEGNWRNCVSKAAGILRTRLGRKSVIEKEIEGFDEFPFPRNRCFVGREKEILEIETAFFGCGDNSEQEGMVTTLKGGTTRKSDDLADDESEFDTSRRGKYIDLEVGNFKEPNLESWVEPAVARNSLKRPKYKKSRSGKYKSCGCSIVCINGSPGVGKTELALEFAYRYSQRYKMVFWIGGEARYFRQNILNISLNLGLDVSADPEKERGRMRSFDEQETEAFKRVKRDLFRDMPYLLIIDNLESEKEWWEGKDLHDLIPANTGGTHVIITTRLSRVMNFDQMQIQPLPLADAMLLIGGRQKKEYPAAEVEILGKFDEKLRRSSFGLWLVGSLLSELAISPATLFEAVNQVQVEEATYSNLSIADQQFCRTNPFLMKVLGFCAAVLQQPTDSTNLLASRMLQVGAWFATAPISANLLAVAAKHMPASKNRLKKWSTSMKLTFGCCSGCCLANQGWTGEEESAYLLVKMGLARKAKRQPGYWIQFHPITQIYARRIKDGLVAAKATVQGVRKFGDTLLNLEHLWASAFIVFGFKSEPPLVQLKATDMVLFIRRTALPLALRAFTIFSRCNSALELLKVCTNVLEEVEKSFVSQIQDWCHGSLCWKKRLQPNQRVDEYVWKEVTLLKATLLETRAKLLLRGGHFDSGEELCRTCISIRTVMLGHSHAHTLAAQKTLAKLVRMRSKT*
>Cc06_g11100
MAEIVLTAVINKAIEVISNLITEGSSGLHWLEEDIRWIERETRHVWSYLDEAEARQDENHLVRNLVQDIEDLAHDIEDILDTLLPWLASHKSKGHLGCLTAASHVFSCGNDAAQHFVGEIEKIKRKIEDIDRLRTTYGIVDRGGTRSGDTWDPRRSFLYADESEIVGLEQDSDNLETRLVDTDLENGVISIVGMPGIGKTTLGKEIYRRVRHHFDCSAQVYVSQEPSIRELLLDIARQVGLEKGKFEDPIEANLGEYLRGKRFLVFLDDVWNTRTWDCLKLGFPNKPMSGSRIIITSRNTGVGRYIGGESSLHLLQPLTPENSWKLFSKMVMTSRGRNAVDLQGFEYIGKKIVEKCGGIPLAIVVTAGMLRERERTVHAWNGVLKSMSQDDRGELSKVLTMSYKDLPSALKPCFLYFGLFPEDHEIPAFQLINMWAAEKFIIASGEQDVEDVAEDYLNNLVARNLIQVASRRFDGRIRSCRIHDLLHNLSISIAKQTNFFRSISGGDKHSNTDSSSSRGRRIAYNPSNTREPDHFGANYEILKVRAMLCFDTNQYLQEEDFVVSHQLGGLTFLRVLSVETNSFLSSVPDEIGNLRLLSYIGLRGYYRGNLPSSIGNLKNLTTLDLRECRGICLPTCIWNMKKLKFFLLHESATFTTSRRLKNEVSLSSLRILDVVNCRHLEPHWLHKFTSLRKLGIRYPSTKISEILSGAGPILTKLENLRLTGAYPPTGKLNLYRYESLIKLHLGIVIEKLPDVKEFPRNLTKLSLRFTELEEDPFYTLKKLPRLEILKLGHRSHVSKELVCSGADSFPQLRVLKLRQLYDLENLLAEDGAMPELETITIRDCWKLKVSKRFLSRTIIER*
>Cc06_g11650
MDVVSPLVNLLTTIVNYIFPRVDNVVNLDQSIHSLEGALVELTEARDDLKKQVDRAELLGLTCTNQVKGWLVRVQSVETEVRSITQDVENGRSNGCCGKNYCSRYKLSGKVLRILSAINDLKGKAILDVNLADGLLLVPVVEIPTRPAIGIELMLKSVQELLKEVNTGIIGIYGIGGIGKTTLLKSINNGFLTLEHDFDVVIWAVVSKELVVEKIQQAIGVRLGLSWDENQFQELRTSRIYSVMRRRKFLLLLDDVWEGLDFEKIGVPLPSRENGCKVIFTTRSMDVCSDMDANCKLKVEFLNERQSWQLFHEKVGRQMMDSTVISAYADTIVRKCGGLPLALVTIGRAMANKQTEEEWKYAIEVLNKSPSELRGMEDVFTLLKFSYDNLENDILRLCFLYCSLFPEDYPIEKEQIIEYWAGEGFLGSAGDDVHTIGHAIIGSLKVACFLENGEEETQVKMHDVVRSFALWVASGGGKNGAKILMQASSGLTEAPAAENWEAAQRISLLDNEITEISGTPSQRDTKEHW*
>Cc06_g16160
MAEAVVSFAAETIGNLLIEETKFLQGVSDQVEQLQLELKRIQSFLKDADARQHEEERVKVWISQARDLAYEADDLIERYAFKVASRRGKGIRGTAKRCVGILNECYARHTTGTGIQTLKTKISDLTKSFQEYGIAAVMERQDGASSSSHQQLRRMYSHVVEDDFVGLEGDVEMLVKHLLRGSDHDHEIDQRFRVVSICGMGGLGKTTLAQKVYNHPKVRRCFDGIAWVYVSQTWQKEDILQRILLSLIPEKRKEILEWRDEELVRQLFQILQNKNCLVVLDDMWSTDAWDCIKQAFPIGNDGCKILVTSRNKDVALHIDPSGFHHEPRLLSDSESWELLRRKALRGRFHGDLKKLENLGKEMVKACGGLPLAVIVLSGTLATKKDLNEWATVNRNIKAHLRRGNNLIKEEGNLHKILALSYNDLPYKLKPCFLYLSRYEEDSDIGTEKLYQLWIAEGIISTKDQIGEESMMDVAERYLGELVTRCMVQGKAPDDDDVMLSSVGRSFASCRLHDLMRDLSLLKAKEENFLLSISHYHDGILDEHGNNDHSQVYRLAVHFSKEDVRKYSQFNRFKMLRVLAIEGLDPALPTAIGELIHLRYLSLRRSVFLCLPSSLGNLQNLQTLDLRVASLFRIPNVLWKMRQLRHLYLLPDLFCGKLRLKGLDKLEILENFCPPTCSSQDISTLRNLRVLSAMVQLDALDEGFPTEIQRLMSNSDHVGCRSLCIYSYEDSAATGASIKKKVSDVVGQCFSSRNLQGLEVNCPMANFPQYEARYMCASLLKLELSSLEIEEDPMETLERLPNLRSLHLKYRSFLGKEMRCKAMGFGQLRFLRFEDLQNLEKWNVDEGAMPNLSVLTIEDCTKLEMVPNGLRFVKTLKELNFVRMPKEFTDRIQAANGEDQGQDFDKVSHIPTISVRNVLS*
>Cc06_g16170
MAVAAVSFAAETIGNLLIEETKFLQGVSDQVEQLQLELKRMQSFLKDADARQHEEERVKVWISQARDLAYEADDLIERYAFKVASRRRKGIRGITKRCVGILNECYARHTTKTAVMERQDGASSSSHQQLRRTYSHVVEDDFVGLEDDVEMLVKHLLRGSDHDHAIDQHFRVVSICGMGGLGKTTLARKVYNHPELRRCFDGLAWVCVSQKWQKEDILQRILLSLIPEKRKEILEWRDEELVRQLFQILQNKKCLVVLDDIWATEPWECIKQAFPIRNDGSKILVTSRNKDVALHIDPSGFHHQPRFLSEDESWQLLQRKALRGRFHGEHEDFKKLENLGKEMVKACGGLPLAVIVLSGTLATKKDLNEWATVNRNIKAHLGRGNNLIKEEGNLHKILALSYNDLPYKLKPCFLYLSRYEEDSDIGTEKLYQLWIAEGIISTKDQIGEESMMDVAERYLGELVTRCMVQGKAPDDDDVMLSSVGRSFASCRLHDLMRDLSLLKAKEENFLKYVPPAEKRNTRHLRSLALLLLGNEFYEGRLPKKMKSQFNRFKMLRVLTIEGIRPAFSEDHILKTVFLLVADHLRLPKAVGELIHLRYLSLRNSVFVCLPSSLGNLQNLQTLDLRAGVCRIPNVLWKMRQLRHLYLPANYADRMVGKFSLNLCCKNLRLKGLDKLEILENFCPPTCSSQDISTLKNLRVLSAVVFTGNFDDEYFPVEIHRLMANSDHVRCTSLIIVFNNDITPAVALTKKKLSDAVGQCFSSRNLQLLEVHGPLANFPKYEARYMHASLLKLKLTTMEMEEDSMETLERLPNLRSLHLRDLNILGKEMRCKATGFGQLRFLRFEFLRNLEKWNVDEGAMPNLSVLTIVYCTKLEMVPNGLRYVKTLKELNIASMPKEFTDRIQAVNGEDKGQDFDKVSHIPTISVRDILS*
>Cc06_g16180
MAEAVVSVAVETIGNLLIEETKFLQGASDQVEQLQLELKRMQSFLKDADARQHEEERVKVWISQARDLAYEADDLIERYAFKVASRRGKGIRGTAKRCVGILNECHARHTTGTGIQTLKTKISNLTKSFQEYGIAAVMERQDGASSSSHQQLRRTYSHVVEDDFVGLEGDVEMLVKHLLRGGDHDHEIDQRFRVVSICGMGGLGKTTLAQKVYNHPKVRRCFDGIAWVYVSQTWQKEDILQRILLSLIPEKREEIVKWRDEELVRQLFQIQQNKKCLVVLDDIWATEPWECIKQAFPIRNDGSKILVTSRNKEVALHIDPNGFHHQPRFLSDSESWQLLQRKALRGRFHGEHEDLKKLENLGKEMVKACGGLPLAVIVLSGTLATKKDLNEWATVNRNIKAHLGRGNNLINEEGNLHKILALSYNDLPYKLKPCFLYLSRYEEDSDIETEALYQLWIAEGIISTKDQIGEESMMDVAERYLGELVTRCMVQGKAPDDDDDVMLSSIGRSFASCRLHDLMRDLSLVKAKEENFLLSISYYHDGILNEHGNNDHSRVYRLAIHFSKEDVRKYVPPAEKRNTRHLRSLALLVSGYEGRLPKKMKSQFNRFKILRVLAIEGLFPANSEDHILKTVFLLVADHLRLPTAIGELIHLRYLSLRRSVFLCLPSSLGNLQNLQTLDLRDAVVFRIPNVLWKMRQLRHLYLPEGHSQLMGFLGKFKLNLFCRKLRLKGLDKLEILEYFCPPICSSQDISTLRNLRVLSAEVVLDDYDEGFPTEIQRLMSNSDHVGCTSLCIYSYKDSAATAASIKKKVSDVVGQCFSSRNLQGLVVNCPMANFPQYEARYMCASLLKLKLSSLEIEEDPMETLERLPNLRSLHLR*
>Cc06_g16190
MAETILPFVLRQLSTFLREEGQLLGGLRQEVQFIMDELGHIRAFLREAEEKEEDAQPRLQEWIKQVREVAYDIEDFLDEFGARFPRHPTTGFHGSVRRTFSSIKNLKARHRGASKIQSIKSRIKSISEGHQRYQSEFGISTQASNSLSAANNTTWRYSRDDALLVEEAKLVGIEQPKKHLISQLLKGDDCQLKVVSVVGMAGLGKTTLVKKVHEDPDVISHFPVRAWVTVSQTCDFQDLLKDLIRQLCKEGKKPVPQLIESMTTAELKEFIKNFLQQAGRYAIVFDDVWDVEFWNTIKFALPESSRGNRVMLTTRKADVASASCIESRGLVYKMEPLSIEDSWTLFCNKIFNGDNCPGHLMDAAKGILDKCAGLPLAIIAISGLLALKDVNRIEEWEKVRRSLGGELEGTGKLDRVKKILCLSYNDLSWQLKTCLLYTSVFPEDYKIQGVRLINLWIAERFVEWREGMNIEDIAWGYLSELVNRSIIQVTRVFYEGIPRHCQIHDLWREIIISKSREQNMATITAGQPTRWPSEKVRRLVVHSSRSNNTQHHQQRPNYCFDCLRSFITVGSMDPPLFKIGQATLEKIPNEIFNLFHLNYLNLFGTRVERVPKAIGKLQHLEYLNLGNTRVRELPMEILKLQKLWFLKVFQLVDSSDDDYGFHGFKAPSNMGGLLGLEILECIDASGESTIIQEIGKLTQLRELIITKLKREDGKELCSSLANLTNLRELTVNSVGKGDDHEILDLNHHYSSLSSSSSSSSCSFLQSLHMLILLGHLEKMPKWVVHLHSLVRIDLNWSRLRGEEDPLESLQYLPNLHSINFCGSYQGEGLCFKVGGFLKLKRLHLKSMEGLRWMRVEEGALPHLQRLILEKLPLLEELPLGIQHLSHLQQLFLYEMSSQMMEKMENQKEESEGYTRIEHIPEIVLGYNTNDGKWRHRRLWAKNKKTYNLS*
>Cc06_g16200
MAEAAVSFAVETIGNLLIEEAKFLDGVSDQVEQLQLTLKRMQSFLKDADEMQHEGEMLKEWISQARDLAYEADDLIESYAFKVASRRRKGIIKRCVCFLNECYTRHAIGAGIRTLKTKVSDLTKSFQDSGIRAVVERQRDDASSLNQQLRRTYSHVIEDDFVGLEGDVEMLVKHLLRGSDHDHEIDQHFRVVSICGMGGLGKTTLARKVYNHPKVRRCFDGLAWVCVSQKWQKEDILQRILLSLIPEKRKEILEWRDEELVRQLFQILQNKKCLVVFDDIWATEPWDCIKQAFPIRKNGYKILVTTRNKDVALHIDPNGFHHQPRLLSDSESWELLQRKALRHKKLINGFLNFKKLENLGKEMVKACGGLPLAVIVLSGTLATKKDLNEWATVNRNIKAHLGRGNSLINEEGNLHKILALSYNDLPYKLKPCFLYLSRYEEDSDIGTEKLYQLWIAEGIISTKDQIGEESMMDVAERYLGELVTRCMVQGKAPDDDDVMLSSVGRSFASCRLHDLMRDLSLLKAKEENFLLSISYYHDGILNEHGKNDHSQVYRLAVHFSAEDVRKYVPPAEKRNTRHLRSLALLLSGNEFYEGRLPNKMKSQFNHFKMLRVLAIEGIPGHLRLPKAIGELIHLRYLSLRNSVFLCLPSSLGNLQNLQTLDLRAGVCRIPNVLWKLRQLRYLYLPGCKNLCCKNLRLKGLDKLEILENFCPPSCSSQDISTLKNLRVLSAVVFMGNFDDEYFPIEIHRLMANSDHVGCTSLRIYSAATAASNKEKLSDAVGQCLSSRNLQVLEVHGPLANFPKYEAQYMYASLLKLKLTTMEIEEDSMETLERLPNLRSLHLQDLYILGKEMRCKATGFGQLRFLRFECLRNLEKWNVDEGAMPNLSVLTIVYCPKLEMVPNGLRFVKTLKELNIASMPKEFTDRIQAANGREDKGQDFDKVSHIPTISVRNVLS*
>Cc06_g17030
MDIVALSDIFQDKFSSSSVRDIALKWNLDDELKKLQESVVTIRSKCFGEDNDKAAKMLRDILYDAEDIFDECGFYTLKSQQQQNHHRKLLQVRHIFYKIRSFAFRVKMGYEMQRLGNRLHKIDMYGKPRNAGDPLYGGFHLVSLSPPRCGAAAFDSSVASSVCGSVGASGAAYLSESPLYGGFDLVSVSPPCGGGASFHSWVASSVDGSVGASGPAYFFQPPPCALSQSAAFHSSVASSVCGSVGASGAAYSSEIVKKRRKFILPDRDIRQNDKDRIVEALLEWSNEGILSILPIVGVGGIGKSTLVKLVYNDERVVKHFQLRIWVNLSPCFSVRKVVERIIQSATANKRMPFRNYEKVGDILRKKVYLLVLDGVWNEYEGKWNQLKDFLVAGAKGSKIVVMTRDESVASAIGTMPIYCVERLANDDCLSLFLKMAFEEGQKEKYPNLVRIGADIVQKCEGVPLGVILLGSSLRGRIREIEWTGIRDHSVWDSQENGKMFPVLKLSYEKLPSYLKACLAYCSIFPKGCEIEIDKLIQLWISQGLIHTSTHFEEPEEIGLEYFNQLSFKSFFQDIEENGLFFSSMCKMNDTVHDFLLSVAGSECSTVYAHTQNIPEEVKHVAFSDYDESGKQLPISLLQNHGLRTIFFPVDEVGPTSTSFVDNCVSRFMHLRTLDLSHSSFEMLPSSIGELKRLKYFDLSSNCSIQTVPNSIGKLHCLLILRAALCTQLTELPKDAEDLISLRHLYLTTKQESFPDKSVGCLSSLRSLSLYSCKNLVSLSDELKHLRNLRTLTIVDCPKLTFLPSSMKYLTALENLYIIDCDELTLFEWQDIEGIKMVRSLVIGGLPELSSKDVQCFENLKSFVIDGLPKLVVLPRWLEGSALTLRNLRIARCPNFLELPEWLKNLTALESIQIAECPRLRSLPAGMHRLNELEELKIDNCPQLSVDCGEKDRAKIAHIKETYLDGILQVQKIQNK*
>Cc06_g17040
MADSFLFDIAHTILGKLGSLALQQFSMVFCVKNDLDKLQKTLLTIKDVLLDAEEQQAKNDELANWVEELKEVLYDADDFLDEIEVNGLRGQLLFRNIKGKVTFDRSKLAASIVSCATNKPCNESLTFNEVITCLQDSLRGKRFLLILDDVWNEDRPKWLEFRSWLCGGGGGSKVIVTTRNEYVASVMESTYTHKLNSLPDNDCLSLFVKWAFRDGQEKHHPNLVKIGEDIVKKCKGVPLAIRTLGCMLFMKTDESDWLSVRDNEIWLLEQKEDDILPALRLSYNQLPCYLKQCFAYYSMFPKGQDIASIMLIQLWMAQGLIQSCSENEELEDMGTRHVKELCSRSLLEEVEAYGSFITFKMHDLVHDLAVSVAQNERSVPYKNFGNSTEKMRHISLHNYKKESTVAIGGVISRFKYLRVFDLSHSHLEEVPLSIGDLKHLRYLDLSGNNIKSLPTTICRLQNLQTLRLVLCTQLLKIPRGIKYLISLRHLYITTRETSFLEKGIGCLTTLQSLSILRCENLTSLFEGAEKLINLRTLVIGDCPRLTSLPGGMKFLTALENLMIINCEELNFSDWQDFQGFTSLRSLMIGGLPRLGDLPQFASTNSNKLEFLEIIGCPKLTSLPDILICLGGLMVLKIDKCPELSRRCEKELGEDWSKISHVQEIYLNGIKL*
>Cc06_g19650
MAIQDVALSIVGPFVEKCVNPILRQFKYLIFYKSNVQTLSNEINGLGLQQAEVQRLIDAAENNAEKIKPTVTDWMKNVDDLKKEAYTISQGMESVEVNCFNIVRLPNLKSCYLLGRRAAKITDVAQKLIGEGKFDQVGYIAPLGKMPFSEQTQSSKEGLVSRMLKKKEVIEALKEDKTGLVAICGMPGVGKTYLVEQIADQVKFEKLFGEVAKANLSQNPNTRTVQDQLAEQLGLKISEKTDRARAERMYTRLSNGDKRILVILDDVREEAFKSNHTTPESWNIALRQLKKYTMRDIEGVQDLVFSSIMWSYDHLESAEAKSLLLLCSLFPEDYSIPLERLVRYGKGLQLFQDRETLGDVRDRVHMLINELKKYYLLVSSDGEQEDSVKLHNVVRDVCLSIASKGEHVFLVRNARVEERHPYTAISLTVKDYRVQLLPFGKKSPWLKLLRLVFQSDTLYLSIDSFVGMEVLRVMEINNAYIEFTVLWPAQNLTSICTLCLDGCTLPTGTSSMIGYMTQLEILSFFQSALEDDQFPRKIAQMSNLKLLDLRVRRSLQPLPRGILSSLKKLEELYLAPDYHLHLGRDKEEERECIKEIISLSNLECLQIHVYDLNLLLQLLHGFPPQRLSRFLIEGAAYNMGRRDLSRDFQFGRTFELHLSQDEQLKQALDPAVTSIVKRAENLTLDLYDVSSLRNLVSDLDKDGFANLKRLQLVSGVCQCLVDSTTNLVAPHVFGDLVCMNIVECSLQEICHGNLPPRCFSQLQEVKLQTVDTIKYLWMGPIEPPSLCNLSVIEVTYCDQITILFSQSVLKCLVKLQSLTTENCKELENIVMREESKQKEVLELPQLKVLVHKHTNLMGFGSKDDAADAFFHQVSLPSLEELEFGPNTSDVQLIIGGELPSQSLENLKFLRLEDCQVRWIAKADGVIILQNLLRLEAHGCDRMKSLFEFEGLKVPRQSHEELAILPKLESLTLRSSGLTHIWRNFPTGVQVFRNLRNLKVWHCRLLQCLFYPPCVANMLVSLEVLVIGCCDEMHGVIGEEDEEISQEDGVGNHREIALERTNKEFVFPKLSSLSFVNLQNLGSFSGRHREDCHFKFPSLTQLEIWGCPELKKLCSGKLDAPLLKKVKVTENTYIPVDLKVQIYVYPYSF*
>Cc06_g19660
MAMQDIGVSIVEKIAEKFIDPIMRQFQYLFCYRSNIETLRNGIKKLELTKTEVQRLVDAARNNGEEIKPIVTDWLRQADGLEKEADTIFEGMENVKVNCFKIVRLPNLKSRYLIGRHAAKRGNDAEKHLRERRFDEVGYLPPLGKMPFSESTPSFEESLITRMSMKREVIEALKQDKRSLLAICGMAGVGKTFLLEQIADQVKSEKLFDGVAFATISQNPDMRNVQNQLAEQLRMTLISEHSGRARTEQIYTRLTNSDKRNLVMLDDIWEEVDLRSLGIPIRSGECKSLKVVLTSRFSHVCRNMEAEIFEVNALPKEEAWHLFKEVAGIFDDSALSDVAKQVAEVCKGLPLAIVVVARAFRTNYTTPESWKLALGQLKKYTMRDLERVQDLVFSRIEWSYDRLKSVEAKSLLLFCSLFPEDYSIPVECLVRYGKGLNMFQDRETLGDMRYRVDQSISDLKSCYLLLTDGGKEDHVKLHDVVRDVCLKIASEGEHVFLVRNVGGKEGHPQPDSFGRYTAVSLTWKGNSNGPFPLGEECPKLRLLRLVFQSSKMINLSPDSFAGMEDLRVMEFNKLQIEFSPSDPGQMLMSLRTLCLDYCELGIGTSLMIGYMTQLEILSFFGSRLRDNQFPTEIAQLSNLKVLDLRVESSRHPLSLGILSSLKKLEELYMGFHRPLRLGRNAEEERGCIKEITSLACLECLQINLRGIDDLLLLLREFPVERLSRFNISCKQTRTKNGGDYQFRRNFKLYLRDEKDSELALCPAVTSIIRRTENLILDLGFLFRSGNFVNDLDESGFVNLKRLRLKSGSWECLIDSTTNLAPRHVFENLVQLQEMKLQRINFIEYLWKGPIEPPSLCNLRGIEVSNCQRITTLLSQSVLKCLVKLQKIVVYSCENLESIVMREENMKDQVLELPQLKVVTLKCTGLEGFGCEGDTYSRAFLNQVSLSLSLSLCISI*
>Cc06_g19680
MEALKQEKTSLMAICGMGGVGKTTLVKQIADQVKFEKLFDEVAMATVSQSPNMRNVQDQLAEQLGLKITKQTDLARAKRLYTRLTGRDKRILVILDDIWKELDLKSLGIPVKGECKSLKVILTSRSSDACRDMGAEIFEVNVLPKEEAWLLFKEVAEISDDFALSGVAKQVAEECKGLPLAIVVVAKALKRNHTPESWDRPLRQLRKDRMGNLRGVQDLVFLRIEWSYNHLGTDEAKHLLLLCSLFPEDYSIPIEHLVRYGKGLQLFRDTENLIDARDKVDLLVDELKSSHLLLNDAEKEDSVKLHDVVRDVCLSIASKDEHEFLVSNSGLGEKNSYTAISLILQDSNHDLLPFCKEYPRLRLLRLVVQSGELNLSEDSFVGMEALRAMELNNSSIEFPLLFKSEILDDRFPAEIGQLSNLKLLDLRVESSLHPLSSGILSSLKKLEELYLGSGDHLQLGRDKEEEIGCLKEISSISNLACLQIILYDLNLFLLSLQEFDTQRLSRFDIAVDNYERAMANLSINYQFRKSFELYLLDHGDEGLKKLFDPNVTSIVKRTENLTLDLPISSCLRNLVPDLGENGFTNLKKLRLDGGQYECLLKEICNGFLPSGCFSQLQEVRLYSISALECLWKGSVEPPSLCNLRSIEVQYCHQITTFFSQSALKCLVKLQKRKCLNYPNSKR*
>Cc06_g19710
MAIQEIANSIVGTIVEKCVNPILCQFQYLIFYKSNVQTLSDDIKILELKEAEVQQLVRQAKDNAEEIKPTVVDWLKRVEDLKKDAHTIFVGMETTKVNCLNIVRLPNLKSCYLLGRRAVKRMSVVEKLLGEGQFDKVRSIAPLGKMRFSESTPSLEEGLVSRMSTKKELMEALKQEKTSLMAICGMGGVGKTTLVKQIADQVKFEKLFDEVAIVIVSQSPDMRNVQDQLAEQLGLKITEQTDLARAKRLYTRLTNSDERILVVLDDIWKELDLKSLGIPVKGECKSLKIILTSRFSDVCKGMRAEIFEVKVLPIEEAWHLFKEVAEISDDFALSGVAKQVAEECKGLPLAIVVVAKALKSNHTPESWDRALRQLKEYTIRELEGDEDLVFSRIKFSYDYLKSAEAKSLLLLCSLFPEDYSIPIECLVRYGKGLELFPDRRRLVDVRDKVDTLIGHLKSSYLLLNDATKEDSVKLHDVVRDVCLSIASKDEHVFLVSNFGVGEKNSYTAISQDCNHDLLPFCKEYPRLRLLRLVFRFGKLNLPRDSFVGMEALRVMELNHSQIEFPLSWPGQMLRSLRTLCLDDCVLGTGLSSMLGHMTQLETLSLFESKILDDQFPAEIGQLSNLKLLDLRVKSSLHPLPSGILSSLKKLEELYLGSGDHLRLGRDKEEERRCLKEISSISNLACLQIALYDLSLLLLSLQEFDTQRLLRFDIAVYDSERALAFHSKTYQFRKSFELYLSDHGDEGLKQLFDHPNVTSIVKRTENLILRLSESSCLRNLVPDLGENGFINLKKLYLDSGQYECLIYSTANLVARRVFENLVSMELLRLELKEICKGFLPPGCFSQLQEVRFFRISALQCLWKGPVKPPSLCNLISIKVEDCDQITTLFSESALKCLVKLQRIYVYGCQNLERIVLREESLTEEVLELPQLKVLDLRHTNFIGFGSEDDKAVAIYEGKSSLSLSLLVCVTI*
>Cc06_g19740
MAIQEIANSIVGKIAEKCIDPILRQFQYLIFCKSNVQSLSVNIEELELKEAEVQQLVRQAKDNAEEIKPTVVDWLKRVEDVKKDAHTISEGMETAKVNCFNIVRLPNLKSCYLLGRRAVKRTSVVEKLLGNCPIDEVGYLAPLGEMRFSELTPSFEEGLVSRMSTKKQVMDALKQEKTSLMAICGMAGVGKTTLVKQIADQVKSEKLFDEVAVATVSQSPDMRKVQDELAEQLGLKITEQTDLPRAERLCTRLTGRGKRTLVILDDIWKKVDFESLGIPVKGECKSLKVILTSRSSNVCRGLGAEIFEVNALPKEEEWHLFKKVAEISDYAAFSGVAKLVAQECKGLPLAIVVVAKALKSTQDWEQDLEQLKEYTIRDLERDEDSVFSRIKFSYDYLQSAEAKSLLLLCSLFPEDYSIPIECLVRYGKGLELFPNRRSLKDVRYWVDKHIGHLKNSYLLLNDAETEDSVKLHDVVRDVCLSIASEGEHEFLVSNSGVGEKNSYTAISLISQHSNHDLLPFCKEYPRLRLLRLVLQSDLGVQSWTLNLPEDSFVGMEVLWVMELNHSQIEFPLSWPGPMLRSLQTLSLDYCVLGTGMSSMLGHMTQLETLSLFQSKILDDRFPAEIGQLSNLKLLDLRVKSSLHPLPRRILSRLKKLEELYLGSGDHLQLGGDKQEEIGCLKEISSISNLACLQIALDDLSLLLLSLQEFVTERLSRFDITVGNYKGAMIDLNKKYQFRKSLGLYLLDHGDEGLKQLFDPNVTSIVKRTKNLTLHLPTSSCLRNLVPDLGEKVFITLKWLYLFGGQYECLVDSTANEFENLVFMKLESLKLKEICKGFLPPGCFNQLQEVKLYYVSALEYLWKGSVEPLSLCNLRSIEVYSCDQIKTLFSQSALKCLVKLQRIDVSFCYNLERIVLREESLTEEVLELPQLKALTLLFVTKFIGFGSEGDKAVAFFDQVSLPSLEVLDIDHLGDGPEQLIGGKMPSGSLDNLKSMNLKDCNSIQCIAKANTVTLIQNLQALEVWNCSGMESLVDFEGLKVRNMLSKKGLEILPKLESLDLRDCLRLTHIWRNFPEEVRVFQKLRSLYVYKCPLKCLFHPPSVVTMLISLEKLNVHCCSEMCEVIGEEDKEVSQEDNTQHHDVGKRREIALGRSGKGFMFPKLNSLWLEDLKNLRNFGGSHREDYEFKFPLLTELIIVSCPKLKKFCSGKLNAPLLKKVQTAPGDIEDFEAPVDLKAFKSPLRINFRN*
>Cc06_g19750
MAIQDIALSIVGPFVEKCVNPILRQFKYLIFYKSNVQTLSNEINGLGLQQAEVQRLIDAAENNAEKIKPTVTDWMKNVDDLKKEAYTISQGMESVEVNCFNIVRLPNLKSCYLLGRRAAKITDVAQKLIGEGKFDQVGYIAPLGKMPFSEQTQSSKEGLVSRMLKKKEVIEALKEDKTGLVAICGMPGVGKTYLVEQIADQVKFEKLFGEVAKANLSQNPNTRTVQDQLAEQLGLKISEKTDRARAERMYTRLSNGDKRILVILDDVREEVDFKSLGIPVRGECKGLKVILTSRLSHVCSLPLAIVVVAKAFKSNHTTPESWNIALRQLKKYTMRDIEGVQDLVFSSIMWSYDHLESAEAKSLLFLCSLFPEDYSIPLERLVRYGKGLQLFQDRETLGDVRDRVHMLINELKKYYLLVSSDGEQEDSVKLHNAVRDVCLSIASKGEHVFLVRNARVEERHPYTAISLTVKDYRVQLLPFGKKSPWLKLLRLVFQSDTLYLSIDSFVGMEVLRVMEINNAYIEFTVLWPAQNLTSICTLCLDGCTLPTGTSSMIGYMTQLEILSFFQSALEDDQFPRKIAQMSNLKLLDLRVRCSLQPLPRGILSSLKKLEELYLAPDYHLHLGRDKEEERECIKEIISLSNLECLQIHVYDLNLLLQLLHGFPTQRLSRFLIEGGAYNMGWRDLSRDFQFGRTFELHLELRISPWT
>Cc06_g20410
MPVLSFVLRQLSTFLHEEGRLLGGLPREAEAREEDAQPTLQQWIKQVRDAAYDTEDILDDFVARFARHRATGFYGTVRRIFSSIKNLRARHRVASEIQSIKSRIKSISEGHQRYRSEYGISAPASNSLSAVNNTAWRYSRDDALLVEEAKLVGIDQPKKHLISQLLQGDDYQLKVVSVVGMGGLGKTTLVKRVHEDPEVRRHFPVRAWVTVSQTCDFQYLLKDLIRQLHEEGQKPVPQSIESMTTTELKKFIKDFLQQAGRYAIVFDDVWDMEFWNTIKFALPESSDGGNRVMLTTRKADVASASCIESLGFVYRMDPLSFEDSWALFCNKIFKGGNCPGHLMDVAKGILGKCEGLPLAILAISGLLALKDVNRTEEWEMVRRSLGGELEGTGKLDRVKKILSLSYSDLPWHLKTCLLYTSIFPEDWDIGCVRLINLWIAERFVEWRVGMSIEDVALGYLSELVNRSLIQVTKVFYEGSPDFCRVHDLLREVILLKSREQNLVTATTGQPTRWPKMLKVLDLRGQGAQEEIPNEIFKMFHLRYLNLYGTRVERVPKAIGKLQHLEFLDLSNTRVRELPMEILKLQKLRVLTVSQLEIGKLTQLRELGIANLRREDGKELCSSLANLTSLQELSVYSIGKGDDHEMIDLNHPSLSSLSSSFLQSLRLLILHGRLEKMPQWVAHLHGLVRIDLDWSRLRGQEDPLESLQHLPNLGEINFCGSYQGEGLCFKAGGFPKLKELHLKRMEGLRWMRVEEGALPHLQKLFLQQLPSLEELPMGIQHLIQLRRLNLFEMSSQLREKLLENQKEESEDYTRIAHIPEILIGFYTDDRKWRRRSLWVEKKKI*
>Cc06_g20740
MTEAAVNFAVETIRNLIEETKFLHVVSDQVAQLQDEQKQMRSFLKDADARQHDEETVKEWISQARDLAYEVDDLFESYAFKIAGRRRKGIRGIIKICVCILNECYNRHTIRTGTQTLKTKISHLTKRFRDYGIRVMERQEGASSSHQQLRRTYSHVVEDDFVGLEGDVEMLVKHLVRGSGHEIDKCFSVVSICGMGGLGKTTLARKVYNHPQVRRCFDDFAWICVSQTWQKEDVLQRILLRHA*
>Cc06_g20750
MVKACGGLPLAVIILVGTLATKQNLKEWESVNNNVRAYLGRGKSIMEEGNLHKILALSYNDLPYKSVVLMASGFKMLRVLAVEGFDHLRLPKAIGKLIHLRYLSLRGSVFLRLPSSWGNLRYLQTLDFRDCPRCRIPDVLWKMRQLRYLYLPDAYGTHKLGKLKLNLFCKKLRLKGLDKLEILENFCPLSCSSQDISTLKNLRVLSAVVDMDFDEHFPTEIHRLMSNSDHAHVVGQCFSRRNLQVLEVKGPMANFPKYDAQYMYASLVDMKLTEIEIEEDPMKTLERLPNQRSLLLAYESFLGKEMRCKATGFGQLRFFRLFGLTNLVKWIVDEGAMPNLSVLMINCCPKLEIVPNGLRYIKTLKELIVVSMPERFTNRIQAVNGADQGQDFDKVSHIPSIIVNGCRTHLTPDILRILIISSVLQSTRSIKMGDLDGFRLGKMNNEYK*
>Cc06_g21110
MKIFRKEACPGEILDVRKEIARNCKGLPLSLVAIAGLLQKTGLKSDMWKPIAESSNAILVNDPQARCMDILKLSYEKWIPVRKSIWQWMAEERSDSKSFQDLALDYLRDLIGRSPIQVSKRRSDGGVRVCWVHDMVHNLCLLKAKEENFLRILVTGDDEPCSSLYEQQYKEHRLCISVSRQHFVISRPFGPYLHSLLFYATPDAYPRCPYNVSFISKNFKLPKVLDLESINMGSSFADGIDSLIQLIFLAVGGDIDSIPSSLANLRNLEALLCWILGLPTYVKKFKING*
>Cc06_g22210
MHSFLSGRRKEHIAKDRDVFPDYVEEFLLEINKVKAKAREFYTQDIHKLRWFRSPLTNGIGFIDSLLEKLKETLEGEAKVLSFGRHQVGVIQEELKSVRSDLDNILELKNDSEELSALWTQIVNVAYRAEHVIDSCLIGDGQICYHVICLSDIIEEIKLIKNEFRKIKSKEVYIRKISGNKDSSRTLLARANTSKLDEIVVGFKDVAETILDKLRGGSARRDIVTIVGMAGQGKTTLAKKIYNDPLIHHIVARDTIITMTDEDLGERLWKCLKGHKYLIVIDDIWDSKAWYDIERFFPDDNNGSRIMFTSRIHDVALQVMPNSKPLHLRPLSNEESWELLEKKLLEKGDCPSHLSEVGEHIVKLCKGLPLAIVVIAGLLTRETHNKINWKQISEHLGSRLASEGYMDILELSYMHLPDHLKTCFLYFGALPEDKVISAQKLIKLWIAEGFVRRTGIKRLEDVAKEYFMYLVRRSLVIVTGRSSTGGIKTCYIHDLFRDLCLAKAKEEYFFQLVSISGGHDLPHFLLNPSRPDGLRIHSLLFFAANSLNLFPCSNASISFDRFKHLKVLHLGGIFFGSYFPIEITVLVLLRYLEIRGMFKNVPSSIVNLKTLETLVIKSVTSIVLPAIIWKMKSLRNVDVKTDFVFTEDYDSFDSLSNLEVLSTIRISHPQVTMKLFGRLPALRKLSCIFVKSQSGVSSPFEFLKLRKHAFAGPKWDIEDVQFPNLKYLELYNLNIEKWINVSTESFPCLHRLVLRHCYRLEEIPPCFGDVSTLKMIEVRFCSERVTNSAKSILCEQLDMGNEDIEVLIS*
>Cc06_g22540
MADPVISLVVERTGDLLIQKIVFLKGVRGQVERLQNDLVRMRCFLKDADQRQDEDARIRNWVSEIRAAAYDAEDIIEIFANKIESIRDKGFVTRLAYCPWRIVSLNKIGREIGSLQTRLDNIAASREKFGIKNLGEGTSTHGEELQRLRRSSPLSEDKDIVGFEEMTKSLVTELLKEDRNRRVVSIIGMGGAGKTTLAKKMQEQDLEQRLYQDLQDKRYLVVLDDVWEEEAWDCLVRNAFPDSSTSSKVLLTSRNRDVAVHADALSIPHELKTLGKEDSWQLFLRKALAHRDNAGCPPDLEEVGREIVRRCDGLPLAITVVGGLLLGKKELKSEWEKVLNSFNRNLSRSQSGVSAILELSYADLPPNLKFCFLYLGLFPEASVISVPKLIHMWVAEGIMQNRDAENLEETAAYDDVERLCGRNMVQVVETTVDARIKRCRVHDLLRELAIRKAEDENFFQIHDTSDGKISAKSRYLAVHSLPLDKNYFGTSIPPLRSLLFFNVHDYREDISLSFKSFRKLRMLDLENVRMGNLPKEIGEVRLLRYLVSDFIWKLESLRHLYAYDIECDVPLKIEGLRNLQTLSRIRFDDIMHNNMITLTSLQKLGILVDDRSEMDKLCMHLSEVGSLKTLHLYCNTESEWPSLDGLSKLHHVTELKLSGSALTMLPPDFPPNLSRLSLKHTDLTDDPMPVLEKLGQLSFLKMKDAYKGPQLVISRHGFHQLKFLELNSLSGLEEIQGEEGALLQLRCLRIRKCRELRKLPELPPTCTLDVIHEWDPSVGLLLLPLVVPLVPLLLCHIM*
>Cc06_g23160
MGSEAVSLALGTVKDLLAEEARFLSGVADQVKEVEVSLIRMQCFLKDADKRQLNDSTVRNYVREIRRLAYRTEDVLEKFAVEIESRRRGHGFRKAFRRFSCLISEGISLHRVGSEIASIKAGINSLTTDLENYGVIALSSTEDGQSSNARLDQNQQRLRQTYPHQVEEYFVGMKDDIRQLVSLITDEGIRSHRVISVHGMGGLGKTTLARKIYKHIEVERAFKQFAWVSVTQQCNTMTVFRDILKQLVPDQRKDSVGKMDERELVGELYKVQKETKSFVVLDDLWKIEDWECLKVAFPFAEADSKILITTRNQKLVEDEFLYPLNLLNEDEGWELLQKRAFTKRNGADCESDPRLEAVGRAIVRKCGKLPLAISAIGGVLSQKTSLEEWETVMNDVDSYIRMREGGKEGYGAVLQVLALSYDELPYHLKPCFLYLGQFREDEDIDAEMLYRMWTAEGMVSSDHRGKGETLTDVAERYLYEMAGRSMLQLKFDEFSTSRKVKSCYLHDLMREFCLARGKEVEFLKLLDFRGGNDPLSDYSTERDDSTPRCSIHVEDVICDSNKFKYLKVLKFEGYDFTGKGLPKGIKKLVNLRFLSVKDSDLKTLPSSIGQLQYLETLDIRVYFHRIRVPDK*
>Cc07_g03110
MALIEVFLGAIIKVIFDKLASVDLKKLARSEGLDTQLKRWSQVLSLINAVLDDAEEKQNMRIAVKQWLDDLQDLAYDMDDVIDEFSTEACRRKLMEAQGSTSKFNRKMAPKVDEITRRLESLKEQIKILHLVETVAKRPNKTRDRLPSTSLVESYVYGRENDKKELLKLLLSNESSDDQVAVIPIVGMGGVGKTTLAQMVYNDDRVNEFFDSKAWACVSDDFDIVG*
>Cc07_g05700
MAANLTEGAALGSVCNLLVAAVLEVTQKVAAFKFSLDRLKTTLNSIKPIFDDIERLNEILNRPEDETESFLTQLRKAEKLVRKCLEIKSWNFYKKYTYSRKLNALDQSLLRFFKLDAQLHMFRDSRRIMVGMRGMDDKVDEILSFLSHRFPGWCDVPGFPEFVVGLDEPLEELKLMLLKDGVSVLVLSAPGGCGKTTLAKMLCHDAQIRDRFRDNIFFVNVARTPNLMLIVQKIFRSKNKHQVPEFQSDEDAINQFESLLKRLKPHPSLLVLDDVWRGSEFLIERFRISQPGFKVLVTSRSVFRSFETTFRLKLLNDENAKTLFCHSAFKDGIPDVQNDLVEKVVKGCGGFPLALKVIGQSLRGEPEAKWIHRTQKWSEGVSVFNPHCDVLNCLKSSLDALTEIPELPDLKECYLDLGSFPEDQRIPATALLDVWVELYNLDEEEVHTLVHLLELSDRNLINLVLQSEDGHFAMQHDLLRDLVVYQNALDPIEQRTRMIVEINENSFPDWWTKGDQPSLHPRLLSITTDELFASKWHDLRQPEAEVLVLNFQTRIYALPHFMERMSNLKVLIVTNYGFHQAELKDFDLIGHVLNLKRIRLERVSIPCIGISMLQLKNLRKISLVMCDIEKAFENCSFRAPSIWPNLVEMNIDYCSDLIAFPVGLCNLASLEKLSITYCQELTALPQEIGNLTNLKALRLYSCTKLPALPGSIGGLKKLKYLDLSDCLELAHLPDEIGKLEALGTIHMKGCGELRGLPPSVRDLGQLEKVICDEEISYFWRSHAERLKKMNITVIRREANLNWLHRFDP*
>Cc07_g09980
MVDAVVSVFLEKLLNAFQEESQYLSKFREQFGRLKNELLLMESFLKDADRLKRKNQILRRIMMCLRDLIYEAEDILIDCQAISVRANGASKFASCFRPSKLPLQYRTGKRLCEINEKIRDIKQNISSYLGVPLLSETRSMETHDHLMSRWSSPVYDHSQVVGLKDDTEKMKNWILQSNDGIVSIGIVGMGGVGKTTIAQEVFNDREIEDRFERRIWVSVSQTFTEEQIMRSILRSLGDACVGDNESELLTKIKQYLSGKRYLIVMDDVWSLDNTWWLRIYGGLPQGNGNCVIITTRIEKVARKMGVRESRTHWPKCLNEDYSWLLFRKIAFAATGGECRHSELEDIGKEIVEKCKGLPLAIKAVGGVMLCKPPHYHEWRRISDHFREELAENDNSVMASLQLSYDELPPYLKSCFLCFSIFPEDCVVDKDQLVHWWIGESFMPVRNHRLSTEVGEDCFSELTNRCLIEVVDKAYNGRIQTCKIHDMVRDLVIRIAEDDAFSIPSDANCRHLGISSDMSARNLAADQRLRALLTTTKIGEVNKIGSKLAKSFCRCCHLQILDLSKSIFAASLSSLLDEVGTLQHLTCLSLSNTHPLIQLPISLSKLQKLKILDVSYCQNLNMLPSCIVAFEKLVVLDVSNCGSLEYLPKGLGRLSNLEVLLGFKPAMPVECGGCRIAELKSLSRLRRLDLRLTHGDEIGNDEVDALVNLQELQFLTLNFFDCHDDDLFLKINRLLPPRQLHELSFKFYPGKVSPEWLNPKSLPMLRYLSIVSGSLAKLNDSFWGLGNMVWRIEGLKFEALSDLNEEWSMMHQAMPSLKILNVSWCPELESFPIEDAGFRGGVWKKEEQRS*
>Cc07_g16890
MTHHLHLAYQRYIHSRALDRRRIIQIELNRSRENIKLFLETDIKKSCILTLLDYHSLGDPRLVMDLIDSLVEYLDDLRGRKWEKLIETLQEKLMLLRNLIGLATVQGVEHMQLIDLLIHVEYKISQLIQEKINPVDPQVQETYIHVLTASKQSRSSYASALEENEYAVANFVDSFLDYLIDLLGSYNSFQVQVKEQMLKLHQKIRFMSIVLKKKFNELRDELKDLIGVVACDAGILMFTLSPNEMKEGLTEETDLALFHLLKVLKYIMAEVAYMYPLTSSSSFSFPRTNELGSVDLFLENLKELASCDETDHSLAFPVDSIHIVQKNLTFLRSFLENIKEKRNQNDKLKTCWNRVMEIPYKAELVIDSIVVSDKGHYFLDAVAEDINLMKIEAQEICDSINDANGSRIMFASRCQNLSSLFKGDCKPHHLRQLTDKECWALLQTKIFGKEGCPPILSEVGFRIATNCKGLPLIVILVSGILATTDQDCWEETAETLNASIILDTGNCMKTLEQSYSHLPDYLKPCLLYFSVFPDERDISVQRLLQLYISEGFVQKTERKSLEEVANDCLMDLIARSLVMVTRERTLGGAKACQVHDLVHEFCVEKAKLEGFLHIIDRYKDPSCPTGPCNYNPHRMCIYNTMVEVVKQSRQIFPNLRCLLFFPSYEQNATDLDLGFLMSKLLRVLDLGNFDFCESFPLEVLCLVHLRYWGINLKIDFVPSAIANLSRLHTLVVYGSITHVELPKTIWNIKTLRHLWV*
>Cc07_g16920
MAEAVLSFVGAILNKILPLTADEISRVWGQKLAKKVEMVEALIFDAKCKKSTSKAVQLWLKRLQSVARDAEIVLDDFGYEVLQQKVENRKRDKVRNFFSSSNPNQIGLHPVQLTMTSADHKEDRSTDPFVDGSEMMGREVEESHVVRMLISSDYKKDLPVMSIVGLGGQGKTTLAQLVLKNGSVVKHFDETIWVCVSDDFKVERLLNEMLQSLGKKNAETTNREALVSRLQENLQGKSYLLVLDDVWNDNREKWDRMRKCLLAIGGVLGSKILATTRSDEVAPAMETSGLYHLEILSDDYSWMLFEKLTFADGGARKTRDLVDIGRRILKKCGGVPLAIKVIGGLLYSKKDASEWLMIEKSEIWNKSSNIADGVFSVLKLSYENLPSLSVKQCFASCSIFPKDTVMEKESLIQIWMAQGLINDAKGGGHLQMEDIGSDYFNILLRSSLLQATFGNSINKIKFCRMHDLVHDLSLQVSNNCCLNTEDGMEISHDDEVMHLIIILSQGKMLKNIKGIPPNLWTFYLVGDGMLEDITKTSRHLCVLKGDCTNVTHLPNAVGDMKHLRHLHISKTRVTALPDSITKLYNLITLKVFCVKEIPKKFSNLINLRHFQFLFGAALVQSCLFAGIGQLSNLQTLPYFVVSQAKGCQLEELEHLSNLRGDKFVQKIRLSWDDTKEHCDDNNINSVMEGLQPHPNLKSLGIRGFKGSRFPLRMVAKDHLMVLRNLAHLRLEKLGKCEQVPPLGGLVFSSREAKPINLFPKLSRFVLEDMESLEEWSDAMVPSNSSSSIKVFSNLWYLAIERLPSLAVLPGMENLTSLEELEIRRCGIVACIRNLNSLTSLESSSLEDCPALDASLDMKNPQSLHTLNISRCDKLNTSLSNNLEKFTLLERLTIFSDDPGCWAKGLQYLANLCELELGGFSDNLDYFPWPDSVTKDDGDSAKQHFFSLEKLELFGWPKITSLPDQIQHHSTLTVLEIREFEGLEVLPEWIDSLQNLREVCVGNCTNLKQLPSAEAIQHLTSLNLLYIADYPLLAERCTKGSGEKWPRLHVFPLLIPIEQSLTRFTLGKQTALDNNLSSPRPTKVFP*
>Cc07_g17040
MMNISSSSSTSCFDYALDYLGWLEENFWREVSWLLHPQILKLKVGIRLLKTFDMYIRKCRRRSNQGTCLGYDKENRGDAKSDSLRLSSISYMIQDLVMVIPQGLHSAIVRYNQSGASDLSVIDCELAKLAENMRCFPEIDIEEFNITSLLLYYSLGDSQLVVDFIDSISENLRYLCRVEDEVDEAQRIVLKILEKKLMFLKSFIGFATLQGCEVQQSKDLLVHVEVAAVNAASLMCRYWFQINNEQVHNEMKPEIFELIHKKIDPIDPQVREMYINVLAASKLSRSSYTFTMKENKHLVTEFIDNLLQSLMELLESYTSFLVPVKDQMLKLHQGLRFLVIFLSGQQEKFDELNDEMKDLIGVVVSDAGIVIFSLSVNEMKEGLHMETDLALSHLLEVLKLIIAEVGHIYSVPSSSSLTFPRTNELGSIDSLLETLKELASSTAASIAFPNDQIRTILEDLVFLRSFLGNVVEQRKRNEKLQALWKIYDSIRYDGETQRLTKTTVHMPSQVTAPSFNEALVGLNDEVESIIDRLTRGSSWFDVVAIVGMPGLGKTTLANNHNLLLQILSVIDSNCSDQCHKKNEDDLAQMLYQRLKGKRYVIVLDDVWDIDGWNLLKHSWPDDCNGSRILLTSRFQNLSLQIKPDSQPHHLRPLTDKESFELLQKKLFAKEDCPPALREVVQHVAKDCKGLPLTIVLVAGILATTEQDCWEEVARRLRSSIFADDEHCMKTIEHSYNYLPDYLKPCLLYFGASEEDKDIPVRKLLWLWMAEGFVQKTEGKSLEDVADDYLMDLIGRSLVMATQQRSLGGIKACRVHDLVREFCVAKAREESFMQISHGDDLLTFIGQCNPHRLAIYPTTSQGLKKSMLFFPNLRSLLFFDDDYVKAEQGEIWFKLLSSKLIRVLDLGYNLAFGRYFSEKVEVFFVHLRYLSISWHDKDRIPSEIANLSRLETFFIKTYERCILLPNTVWNIKTLRHLVVSSYGSGFEFPIDNLEGSPDLEHLDTLTLAIDSSPQSLQKTLTKIPSIRRLKCVDVHDGVHVGILVLDHLSRLESLKMSSFKGYEFEFPLNLRKLTLANNGQPWSKISAIGKLPSLEVLKLCCDSFVGEKWEMKEGEFQNLRFLELSELDFRWWTASSDNFCCLEKLVLSSCESLEEVPSCLGEALTLDMIELEGCRASVVTSVKQIQHQQMDMGNNDLKLMKDGRSGRFRSQKELARLRSKIRIGLSAEASALRFIEASKMIPCASTVRN*
>Cc07_g17220
MNIVWMLLLLARDIKLMKIEAEEIYDSIRYDGETTRLTKTTIHMPSQVTAPSFNEALVGLNDEVESIIDRLTRGSSWFDVVAIVGMPGLGKTTLANNVFGYPSIKFHFHICVWCTVSQVYSKHNLLLQILRVIDSNSSNQYHEMNEDDLAQMLYQHLKGRRYVIVLDDVWDIEGWNLLKHSLPDDCNGSRILLTSRFQNLSLQIKPDSLPHRHRPLTDKESFELLQKKLFAKEDCPPTLREVVQHVAKDCKGLPLTIVLVAGILATTEQDCWEEVARHLRSSIFADDEHCMKTIEHSYNYLPDYLKPCLIYFGASQEDKDIPVRKLSWLWMAEGFVQKTEGKSLEDVADNYLMDLIGRSLVMATKQGSLGGIKVCRVHDLVHEFCVAKAREESFLQISHGDDLLTFIGQCNPHRLAIYPTTSQGLKKSMLFFPNLRSLLFFDDGYEEAELGEIWFKLLSPKLIRVLDLGYNLVFGRYFSEEVVVFFVHLRYLNIRLDGKAGIPSAIAKLSRLETFVIEPVGSCFLLPNTIWTIKPLRHLVVSGPFETGFQFRIDNLEGSPDLEHLDTLTLAINSSPQSLQKILTKFPSICRLKCVDVPDRVHDGILVLDHLSRLESLKMSSFKDMSLNSH*
>Cc07_g17250
MGFHQLVAKLSKLRKNKMFVDLDINKLRLRLLDQYLLELPLPDQDETIDCIVDNLGFHLSSCEDWRHLIKDIERKPKLSENLLHSAIMQGDIDEDNTIHSIVDNMWINHLSFRHDWRHLIKDLQRKLKFTQNLLRFATMQGVKQMQLIDLLAHCTFLAVHAECLRDFRLYVDFGLCNDVEFEISQVQQKIRLVDPQFCVTSIRVLKASKVVSRSSVTLTLGKNKHIVEGFLDSLQTGLRLLLECFVTFTAPMLKLYEGVRFLTILLSLKHEKFYELSDKMKDRIGVMIIDVGILICSISMDEMKDGLAKETDFVLFHLLEELQFVMEEVAQIYPPSSLQLSFPRTNELGFIGFLLENLKEVKAGSSTFPMAEIKTVQEDLVVIRSFLEKFVDQRNQNEKLQGFWSHVMEVAYKAEFIIESTVLGDEHEHCLGSVAREINLIRIEVLEIYDNIRHDGETPRVTKNLIQMPSHVTAPISSEDFVGLKDEVETIINRLTRGSMLLDIVPVVGMAGLGKTTLADTVYCDPSVIIHFPIRVWCTVSQAYIKRNLIAQILSCIASGSSDEYLKMTEDDLAEKLYKCLKRNRYLIILDDMWDIGVWNLLKTSLPDDANQSRILFTSRFQNLSMQIKPDSKPHHLRSLTDKESWELLQIKLFGNIGCPPSLCEVGIQIANNCKGLPLSVVLVAGILATTTQDCAMWEEVAKSLSSSIVLEAEHLLWLWISEGFMQRTEGKSLEDVAHKYLMDLIARSLVMATKQRARGGAKACRVHDLVHEFCVAKVKEESFLHTLQHGDIFTYTGPCNPYRLCIYSPTGSDQKSVELEQSRLYFPYLRSLLFFANGAWTFDVLDFCTGFWMFKLLRVLDLGEPFFVATCFPKEVTWLVHLRYLAIHGHINYIPSAIGNLSRLETFLVRGCIADVLLPNTIWNIKTLRHLYITRSEKGFSFPIDSKLEDRLDLKNLATLALAIDPSFQCLQKILTKLPSIRKIRCTPLGSRESTGNHNGILVLDYLSQLESLNVRGFVGYEFEFPLNLKKLTLSSNHQPWSEISVIGKLPNLEVLKLESSSFVGEKWEMKEGEFCRLRFLKLLLLDIRIWTASSDNFSCLEKLILHICPHLEEVPSCLGEIPTLEMIEAKSCPESALSYVKQIQMEMGNEDLKIVTERCW*
>Cc07_g17260
MEFSQLLSELQELRKDDRFFDMDIQELRMILIGQYSLNMPLPDLKRKIKSIAGSLNFCLTKRGSTKPNLSHLSKDLSLRLTLLFGLLHFAKMHGKQIQSIDLVVHCAFLAVNAKCMCKLYKSDHEEEELRGDISQLQQKVKLLGPQIREISVRVLTALKSESISSVTFTLEKNRHRAAGIVYLHLDVLMQLLECYTTFTFQVQDQMLKLHKALRFLIVILAYNGNVLPGGNSAQFNELRDKMKDRIRVVVIDVGIVICSLSVNEMKYGLAKETDLALIDLLKELQFVREAFSKMFPLPSSSSLSFPRTNELGFVEFLLENLKELTRSRANSIAFPIHKIQAVQEDFLSLRYCLEKIAEQRNQNQAIQTFWSHVVEVAYKAEVIIDSALVGDKHESCLDAIARDISILKVEAKEINDNNRNDGKALRATKTFIHMPSQVTAQPSHEDLVGRDDEVKIIINRLKRGSMQLDIIPIWGMPGLGKTTLANKVYCDPSIEFHFYIRAWCCVSQVYSMRSLLLQILHGTGFKSSNQSLEMSDDDLEEKLRKVLRRNKYLIVLDDLWDIEAWNLLKRSLPDDANGSRILFTSRFENFSSQIKQDSKPHHLRLLTDEESWQLLQNKLFGKGVCPPTLSKVGLRIANNCRGLPLTIILIGGILATTERDCAIWEEVAKSLSSGNVPDTERWMKTLELSYSHLPDYLKPCLLYFSAFQEDRDISVQRLLWLWISEGFVQKSEGKSFKDVADEYLMDLTARSLVMVTKERTMGGAKACRLHDLVHEFCVVKAKEESFLQIFHGDDVVTYTGLSNPYRLFIYSMKSSTLEELKLFLPNLRSLLFFVDYDGIHHKLDLSPHGFLLPRLLRVLDLRKLFLGEDFPMELVSLVHLRYLAIRGHIEYIPSAIANLSKLESFLLKGSGANVVLPNTIWNIKTLQHLRTSSFYGFIFPFDNLEVCPDLNNLDTLSLAVDPHSQSLQKILKKLPSIRRLKCVGDKSGESTANCNKILTLSYLSRLESLNLDAFVGYEFEFPSSLKKLTLWSNHQPWSSISRIGKLPNLEVLKLRYQAFVGEKWEVEEGEFPNLRFLKLSSLDIHRWTASSDNFSLLEKLVLHDCVKLEEVPSCLGESPTLEMIEVSSCGKSTVNAIKQIQQEQMDMGNEALKIVY*
>Cc07_g17270
MKMASSSSRTSAFDSVLKHLAWLTKTCEILDSGNFDAEVGFKWYSQLAGLKDNVRVLIPFDLYVTNCRRKQEMCWEHDLEEKGNTKSDSLRLSIILSKIQGLSAESADLTYIQSGASNLSDIETKLTRFDENIGLFFETEIRPSCIISLLHRYSLGDPRLVTNLIDSVLKNLDWLTLRFNSFRKALSIVMRTLEAKLSFLKSFICFATVQGVVGNQLIDLLIHAEFVAVKAARLISICWFDGKSEQVRREMEFQISQLIRKEIDPVDPQIRETYIPVLTASKLSRWSHTLALEKNKHLLANFIDCLLYNVMELLEHFPSFSVLVKDQIIILHEGVRFLSVLFGRQQEKFNELHDQMKDLIGFVACDAGIVILSLSPTEMIEGLAKETDLALFHLVKVLKFIMAEFAQIYPPPSFSFPWTNELGCFDFLLESLQELLNSDADSIDFPKDHIHRVQEDLIFLRSLLENIVGQRNQNVKLQALWNCGMEVAYKAKLLVNSIVFGDKSECLDTLARDIELMRIEALGISASHSNGTDTQRVINNSPHTSSKLSSPALNESTVGLDEAAKTITCRLTGGSKQLDIISIVGMGGLGKTTLANTVYHRMQNSVSCHFHIHAWCTVSQAYSKHNLLAQILCSIHRGSLVKYVNKDEDDLAEELRKVLLRNRYLIVLDDLWDIEAWNLLERSFPNDANGSRIVLTSRIHSLPLQLKHASEPYHLRQLTDKESWALLQNKLFGKEGCPPTLTKVGFQIAKNCKGLPLTIILVAGILATTEQDCWKEVAETLSSSTIVETEQCKRTLELSYSNLPGHLKPCLLYFGAFPEDEDVSVRNLIWLWTSEGFLQKTEGKSLEDVVDEYLTDLVQRSLVMVTRQRSIGGAKACRIHDLIHEFCVEKGKEESFLQISHREIDLITMTGPHNLHRLCIYNTEPRKLKKSRVFFPNLRSLLFFAKLKVVGYFPIRVLLFKLLGVLDLGGFNFNYEFPMEVVLLVHLRYLAISSIWSVPSEIANLSRLETFLVTASGRNVALPNTIWNIQSLRHLCITNSHHGFGFLVDNLAGSLDLKHLETLSLAIDSSSQSLQKILTKLPSIRRLKCVPLQDSSSSRNWILVLDGLSRIESLKVRNLAPLEIKFPLYLKKLTLSHTNMPWSEISTIGKLPSLEVLKLRNKAIDREKWEMKAGEFLSLRFLELSQLDLRSWTATSDNFSRLEKLVVQSCWKLEEVPSCLGECLNLEMIELKWCRESAVTSVKQIQREQMDAGNEGLRIILENNGF*
>Cc07_g17280
MKMASSSSRTSAFDSVLKHLAWLTKTCKILGSGNFDAEAEFKWYSQLDGLKDNVRVLIPFDLYVTNCRRKQEMCWEHDLEEKGNTKSDSLRLSIILWKIQDLARTIMPGPESAVSTYIQSGAPNFIDLKTKLTRFEENVRLFLETEIRPSCIISLLHHYSLGDPRLVTNLIDSVLKNLDWLTRLFNTYDNALSFVMITLEAKLLFLQSFICFATVQGVEGKGLIDLLIHAEVVAVKAARLISISWFDRKDKQMPKEMEFQISRLIRKEIDPVDPQVRETYIHVLTASKLPRSSHTSVLEKNKHLLANFIDCLLYNVMELLEHFPSFSVLVKDQMLILHGGVRLLCVLLRQQQEKFDGLHDQMKDLIGFVACDAGIVILSLSATEMKEGLAKETDLALFHLVKVLKFIMAEFAQIYPPSSFSFPWTDELGCFDFLLESLQDLSNSEADSIDFPKDHIHRVQEDLVFLRSFLENIVGQRNQNEKLQALWNRGMEMVYKAKLLVNSIVSGDKSECLDTLAGDIELMRTEAHGICDSLSHGTDAQRVTNNSAHTTSKLSRPALNEATVGLDEAVKTITCRLTRGSDQLDIISIVGMAGLGKTTLANTVYYGMQNSICPPFHIHAWCTVSQAYSKHNLLAQILSSIHCGSPDKYLNKDENDLADDLRKVLLRTRYLIVLDDLWDIEAWNLLEGSFPKQKKGSRILLTSRIHSLPLQLKHDSEPYHLRQLSDTESWALLQNKLFGKECCPPTLTGVGFQIAKNCKGLPLTIVLVAGILATTEQDCWKEVAETLSSSTIVETEQCKKTLELSYSNLPGHLRPCLLYFGAFPEDADVPVRKLIWLWTSEGFLQKTEGKSLEDAVDEYLTDLVQRSLVTVTQQRSIGGAKTCRIHDLIREFCVEKAKEESFLQISRWENDLFTLTGPHNLHRLGIYNARPMKLKKSKVFFPNLRSLLFFAVRKVVPYFPTGVLLFKLLRVLDLGTCNFNYKFPMEVVLLVHLRYLALSHISSVPSEIANLSRLETVWVIATWVDVVLPTTIWNIQTLRHLYVTNDQLHLFGGFVFPADNLAGSPDLKHLETLSLAIDPQSWQKILTKLPSIRRLKCTPLKSFGLIRTGWILLLDGLSRLESLKVSDFLAWVQFPLYLKKLTLSRTHMRWTLISRIGKLSSLEVLKLQHTAVVGEKWEMKAGEFLNLRFLGLTKLDLRSWTATSDNFSCLEKLVVEGCWELEEVPSCLGECSNLEVIELTGCRKSAVTSVKQIHQEQMGMGNEGLRVIIEDTWDDADLSDSSEAELN*
>Cc07_g17810
MVEISSSSSTDCFDSALDYLGWMNKTLEHELCFDIWNLEKEVRLLQTFDLYLRMCRRRRNHETCLEQDVEEKDVTSFRIQNLIKRRMPDLVFACSEYLIHSRLPGLTRIKSELTIFREAIKLFFETDIKESCINFLLGCYWLREPELVIDFIDSVSKNLAELRERNIFGTLKEKLMFWKSFILFAMLQGQQLIDLLIHAEVVAINALRLISIWWFDREGEVRNETELQISQLIGEKIIPSDPQVRETYIHVLTASKLSRSSDTSALEKNKHLVVDFVDCLVHNITELLESCTSILVPIIFHMQKLLDGLRFLTTLLRHPEKFKELRHEMKTLIGVVVCDAAIVIFSLSVNQLIKEGLAKENDVALFHLLKVLKFVRAEVAQVYPVTSVSPFGFPKTNELGSMDFLIENLIELESCNGADDSIAFPNDQIHTVLDHLVFLRSFLGKIVDQRNRNGKLHALWSRVMEVAYRAEFVIDSIVIGDKHEYLEGVVRDIQLLRTEIETYECTRHDTGAQRTNRKSFHVESKRSTPVLNDIVVGLDDEVKTIIDRLTRGSKLLDFVSIVGMGGLGKTTLANRIYNDPLILRHFHIIAWCAVSQAYSIRSLLVQLLCSICSESPDRYLEMDKADLAHMLYKRLKRNRYLIILDDVWEIEAWNLVKTSLPDDANGSRILFTSRVELQFSPDCNAHHLRQLTDEESWKLLQKKLFGKEGCPPRLIEVGSQIANFCRGLPLTVVIVAGILTNIAEDYWEEVAKSLTSSIVLDDEYCRKTLELSYSHLPDELKSCLLYFCAFSEGKMSNICSISWFWISEGFVRKTKGKSLENVANDYLKALVDRSLVMVTERGSTGGAKACRLHDLVHGFCVQKIKEENFIHNLRHGKDPCRLTCLSNPYRGFYVINSKKLKTPEAMLSFPNLRTMILIQSFDLTVLDLESSLPKLLRVLILGGLNSVADFPMEVVLLVHLRFLGLDIAGLKSIPSAIDNLSRLQTLVARGLDADCWLPKTIWNIKTLRHLHTGDDCGFIFPVENLEVSPCLDHLDTLNIAIDPSSQSLQKILTKFPSIRKLKCTRSCESREDPTRTGDRILVFESLSQLESLNLSFFVGYGFKFPLNLKKLTLSRNHQPWSEISTIGKLPNLEVLKLLHRSFDGEEWEMKDGEFPNLRVLKLSGLQFCSWIASSAIFPRLEKLVVHDCTKLEEVPSCLGECPTLEMINVRRCSESVESSVEQIQQEQMDMGNEVLRIVIEYIGYTSSDSEEEEEEEEESSSSETELSSEPSPSETEEESSGSETDSIEPSPSETEPLLLSFWYDMMQLAATS*
>Cc07_g17820
MLGLGKTTLASRVYSSSPVISHFHIRAWCTVSQIYSRYNLLVQILCGICSRHPVKYLEVDEDDLALELKRVLIKTKYLLVLDDLWDVEAWNFLKNSLPNDANRSRILITSRLQNLSLGFSEAHHLRHLTDEESWQLLQKKLFGKDGCPPSLSGVGFQMAKSCRGLPLTVIHVAGILATTAQNCWEGVASRLSSSVVLDDEYFMKTLDLSYSHLPDDLKPCLLYFGAFQVDEYVFVRRLLWLWISEGFVRATEGTSLEDVAEGYLKDLIDRSLVMVSKQGTTGGAKACRIHALVHKFCVIKAKEENFLHIIHSGKDLSSLTGLRKPYRVCDQNVRNSKISELPNLRSLLLFKKSGLMPKREYLGSKLLRVLDLGNLVFDAHFLMEVVLLVHLRYLALHIGGIESIPSAIANLSRLQTFLVRGSSWKYLLPEAIWNIKTLRHLCTTSSSCGFTFPVENLEVSPDLVHLDSLNLAIDPSSQSLENILRKLPSIRRLKCRRVRPSEEPTRTSDGTLVFDNLSRLKSLSLHFFDGYGFKFPSNLKKLTLSYNQQPWSEISTIGKLPNLEVLKLLHDSFVGEEWEMKEEGFLALRVLKLIDLHFRSWTASSESFRRLEKLVVHECQKLEEVPSYLGECATLEMIEVKGCGESVVSSVKQIQQEQMDMGIADLKIIIENCGDAWST*
>Cc07_g17830
MDLLQQKLAELIQTYQTVQKDLEFLRFFLEMTEDQRNQNEELQAIWSRVVEVVYRAELEIDWTLVGRDWTLVAGDINLLKSEAQVIYDSISCGDEIKRPNETVTLVPSQVTATTYNQDLVGFQEEVEAITCRLTSRLTKLDVVSIVGMPGLGKTTLANAVYTSPSVMSHFHIRGWCTVSQEYSNHNLLVQILSSINSGNPNQYLEMNEGDLAIKLKQDLLKNRYLLVLDDLWGIEAWNFLEKLLPDDAKGSRILITSRLQNLSLADSKAHSLRYLSEEESWELMQKKLVGKEGHLAKLSGVGFQIAKSCGGLPLTIVLVAGILAATAEDRLEKVAESLTSSSVLEDKSCMKTLDLSYSHLSGDLKPCFLYFSAFQEDENIPVRRLLWLWISERFVQKTEGKSLEDAANDFLKDLVDRSLVMVSKHRTMGGAKACRIHDLVHEFCVKKAKEENFLHIVRRGKDLSCLTDLSKPVRRVCDQNASNSKILEIMPPFPELRGLLLFKNSGLMPKKKDLGSKVLEVLDLGNLVFDAHFPMEVVALVDLRYLALHIGGIESVPSAIGNLERLQTFLVRGNSRNTLLPETIWNIKTLRHLCTTSSSYGFTFPVENLDQLDTLTVATDRLDQLDALTLAIDPNSQSLQKILAKVPSIRRLKCFSEEVARNCDTNLAFDCLSQLESLSLHRFGGCRFEFPLSLKKLTLSSNRQPWSEISTIGNLPNLEALKLLHDSFVGEKWEMKEKEFPKLQVLKLFGLDFRSWTATPDATSDDHFPLLKNLVVQYCEELEELPDCLGECTTFEMIQVSWCRKSVVASVKQIQNDLVDKGIQVLKIVTECFDDEEEVVVEEDDDDDDDDDDEEESIPTDAESIPSQSTLIHVP*
>Cc07_g17840
MEIPSSSSTSCFHSALDYLGWLYEAPRHYYSPHNNISDLKGEVRLLQTFDLYLTKCRRRRRNRETCLEQNEEEKDVTSFRIQQLIVRKMVDLESARIEDERYPGPVSLIWVASELTIFRKAIKLFFETDIKESWIDFLLDYYWLRDPGPVIDFIDSVSENLEDLLSGRHKFRKALIVLVKALKEKLMFLKCFIGFSMLHGVEGQQLIDLLIHAEVVAFNALRLIYKCWFHGDDEKLCEEMELQISRLIREKIYPSSPQVRQTYFHVLTASKLSSSSNTSTLEKNKHLVADFMDCLVHIITELVQSCTSILVPIMKRMLKLLEGLRFLTILLRHQQKFKELRHEMKTLIAVVVRDAAIVIFSLSVNQLIKEGLANETDLALLHLLKVLKLIRAEVTQVYPLTSVSGFGFPRINELGSMDFFLKNLKKLASCDEINGSIAFPVDKIQKIQKDFEFLRSFLEKIKEQCNQSKKIQAFWSRVMEAAYKAELVIDWTLVGDERECCLDDVATDINLMKTEAQEIYGSISYDGETKRVTETFTCVSSQVIAATKNEEFVCLDDEVKTITDRLTGGSRKLGVVPIVGMPGLGKTTLANMVYSSPSVKLHFHIRAWCTVSQIYSTHNLLVQILHSIDSRSPEQYPEENEGDLALKLKQALLRNRYLLVLDDLWGVEAWNLLEKSLPDDANGSRILVTSRLQNLFLQLKLDSKVHHLRPLTDEESWKLLQNKLFGKEGCPAKLSGVGFQLAKSCRGLPLTVVLVAGILATTGQNCWQEVAKSLSSSIVLDDEYCMKTLELSYSHLPGDLKSCLLYFSAFRADKNVPIRRLLWLWISEGFVQKTEEKSLEDVADEYLKDLVDRSLVMVSEHRTRGGAKACRLHDLVHEFCVEKAKEENFLHIIHSQNDPIILTIPSNRHRVCDQNARNLMTWDLMLLFPNLRSLLLFKEDAFSLWLPQLLRVLDLRNLKFDAHFPMVVVLLVHLRYLALYITGINSIPPEISNLSRLQTFLVRGYSRYFLLPKTIWNIKTLRHLYYTTNGGFAFPVENLEVSPCLDHLDTLNLAIDPSSQSLQKILTKLPSIRRLKCSITGVRIGNGGGILEFDCLSQLESLNLSYFTGYGFKFPRNLKKLTLSDNKQPWSEISTIGKLPNLQVLKLKHEAFAGEEWVKEEGEFPSLRVLKLARLDFRRWTAASDNFPRLEQLVLYNCRELEEVPSCLGECPTLEAIEVGRCGESVVSSVEKIQEEQMDMGNEDLKIAIEKCGDAWIG*
>Cc07_g18130
MAGIGKTTLAKRLYNNPRVVYHFHVHGWTSGLQNLEVKNALHDILSLITDDKKSLHKMTRDEIGEKLYKRLKGKRYLVVIDDIWDFGSWSTMKWYFPDDMIGSKILITSQIKDAVLEISPRNSVHFLRFLTHDESWNLFESKVFTNETCPEELMELGSEIVAKCEGLPLAIVVLAGLAKKNKTQEWWNYINQNTTACLGGEQEKFMGILGLSYQHLPSSLKSCFLYLGSFPWNHEIPVKKLIQSWIAEGFVESNGEKKVEDVAEDYLKDLVDRSLVMVSKRRSNGGIKTFHVHDLLRDLCVQKPRMRSSCSRVADIHKFLLHHELDQSSITTSMLKNDVILHRSIFTDWRRSLVYKLLRVLDLGYMMLEDFPMEIVKLVHLKYLALLIYSIRKLPPLSSLWNLETFILDTEKGQRVILPQDIWRMIKLRHLHISGELDFQRTSLTSSTISVLCNLQSISHLCPSGSIQDVLARIPNKLTLIGSHIDWKGMSVIGMLPNLEILKIKDNFFNGPKWETGDEGFCHLKFLKLSHTDLQQWIASSSSFPCLEQLVLNGCLDLEEIPSSLEEIYTLEIIEVYHSCQSVADSARRLQEIQSYMGNDELKVLIHPNFEEE*
>Cc07_g18530
MSFDTIADDIKIIKVEVFKIFDNKKVDVKVVQGNIENQLTHVRISSLSCNIRESNTLSCIDFKLPDNFLQLQEEDLCEELYRHLKRSRYLIVLDDVWDIEARNGLEASFLNDANGSRVLLTMTSRLHDVARQDKLDNEPHSLQQLTDVDSWHLLTEKFFPGKELPPKLCELRMQIVKKCQGLPLTIVILAGILANVDQDGWKVSSGKFGFKQYNLKACFLYFGAFPEDHEHNTERLI*
>Cc07_g18670
MVQHADKMIKEVTELGASLEEILPDGLLVETEWQGQKIETNLKEIWAWLMNDGISSVGIYGMAGVGKTTLAKRIYEDFVIGTKFSDKVYWVTASQEGTIHKLQDSVAIAINVDLSNEEDERKRAAKLFLALSRMEDFVIILDDVWIPFDINKIGIPLGLDGSKLIVTSRSLEVCHQVGCQKEIKVKPLCEKEAWTLFLEKLRPSLELPLDVKEIAKSMVQRCGGLPLGIITLAGNMKGVDDIHEWREALEELEGSFLGQNGNLFDSLHLSFNHLRDSRLKECFLYCSFYPENYKIPRDELIRLLILEGVMDKRRSRLSLFDQGHVMLKRLESICLLESHTEVNVSNYRETECVKMHCLIRDMALTIMDFDSKYMVKSGRCLKHIPDEIEWKGDLEKVSLLHNNISLISSGTSPNCPKLSSLNLASNPLRLIPDSFFFRLRALRVLNLSRNCELEMLPNSISQLGNLTALLLFDCCRLSFVPPIGKLKALRELDLCHTAINNVPEGMERLVNLNCLNMDRTGLRMIPDGTIYRLSHLQSLRIPEDVEVRVEELKALKHLEEFQGGFYDIDTLCHFVRYHQSYETPIFYTIEVRPSLSQLRFLSPGPCQITNKKVTLRGMELEGKNAIVLPEDIQQLAIIKCHGLGTCLTTAFSLFNIQKSGLTGCLIDNCPELECVMKVSSSDDQLVGKRILSPWAPLESIEHLSLHFLPNFVGLFKCEIEFDRPPCRIFCHLKSISISRCNTMTTIFTPWLLQHLQNLEVVEVLSCDRLEEIIADKEGGNMVFSPSDDDQHSFITYINFPRLKKLTLQHLPKLRSICEGTIICDSIENIRLMGCKNLARMPLSFSSIGGQPNPPPAFRAVEILKEELEWWKLLQWKDPGLGNVIQPFVQFVAEFPVV*
>Cc07_g18680
MLKTVLNVFLGIVANLGIEWMRSHSGLDAKMKTLERRIRVLTKKARDIHMTIRHEQDLHSGYKRKREVGDWLKNVKRKKMKYQGLKRDYQRRPFPSRISLARYVDAMIQEASDLLQQGSFCGGYVVAVHEESKPLVTEELIGQSVQQNLTDTRALLMDDKVSCIGIYGMPGVGKTAVASHIHNELLKEDKFLKHVYWFSDANSEVSKLQDDLATVLHLDLPNMDAGDDRRAAKLASALERKNKFVIILDGLLTPIDVGTIGIPLGKEGRKLIVVSRSLDVCHRTGCQKEIKVQPLSADEGRMLFMEKLRSRDQELPPDVQEISRSISEKYGGLPLGIIAKARSMIGANDIREWRDALAEMEERPDDAVFEVMKSSFYGLRNERWKTSFLHCSILLKDETVPRDEVVRGLISEGFLDRRCREAKLDQGHTILKALEKACLLDRVVNDGVDCLKMHPLMRDMATEIMKSDPTYMVKHHHYFPAFFFCRTRNEV*
>Cc07_g18690
MANKLIDLGLGPVHGYISLEKKMQHVQKELDHLACRSGDMITRVRGAHSHQQKKRKRAVEELFKVVEDIKIEFECLKEQAQQTSFYNIYARWKMVQHVDKMIKELTKQGASLEKILPGGLLVETEWQGRTIEINMKEIWAWLLNDGISSVGIYGMGGVGKTTLAKRIYEDFVIGTKFADRVYWVADPQEGSIHKLQDSVAKAVNVDLSNEEDERKRAAKLFIALSRMEDFVIILDDVWIPFDINKIGIPLGLDGSKLIVTSRSLEVCRQVGCQKEIKVEPLCEKEAWTLFLEKLCPPHELPLDVKEIAKSMVQRCGGLPLGIITIAGRMKGVHGIHEWREVLEELEGSFVGQNDNLFDILHLSFNHLRDRRLKECFLYCSFYPENYKIPRDELIRLLILEGLMDKRRSRLSLFDQGHVILKRLERMCLLESNDREIECVKMHCLIRDVALRIIDSDSEYMVKSGRCLQCIPDEIEWKEDLEKVSLIDNNISLIPSGISPKCPKLSSLILASNHLRSIPDSFFSHLRALRVLDLSRNYDLEVLPNSVSQLSNLIALLLSECYRLSFVPPLGGLKALKELDLYHTAIKNVPEGLERLVNLNCLNIDSTGLRTIPDGTICKLSRLQSLRIPEDVEVRVEELKALKHLEEFQGGFYDMDTLCHFVRYRQSYETPIFYTIEVSPSLSLLWFPSPVPCQINNNVTLSGIDLGGGKSAIVLPEDIQQLALINCHGLSACLTTAFSSFNIQRRGLTLCLIDNCPELECIMKVSSSEDQLVGEMILSPWAPLESLEHLSLHLLPNFVGLFKWEIEFDPPCRIFCHLKSITISRCNTMTTIFTPCLLQHLQNLEVVELLFCDRLEEIIADKEGGKVRSSLSNGDQHSLKTFVNFPRLKKLTLQHLPKLRSICEGIIICDSIENIRVIGCKNLARMPLSFSSIDGQPNPSPPLRAVEILNEELEWWKLLQWKDPGSGSVIQPFVQFVAESPVV*
>Cc07_g18800
MGGQGKTTLAQLVLKNESIMKYFDEKFWVCVSDNFRVERLLNHMLQSLGEKNAETTTREAFRMYKPKKLYVVDHLYCIFDKNKINIIQRIQITCMFIFLT*
>Cc07_g19700
LPKEIDLAVFHLHKVLKYMVAEVAHNYPLKSPYSSFNYPRPNELGCMDSFLENLKELARCDEADESIGFQQDRIQMIQKDLVFLRSFLENIKEQRYQNGKLQAFWSHVMEAAYKAELLIDSALVGDKCEDSLDAVSRDINLLKIDAPEIHNGQTQRVNKTSLHIPSQLAAAMHDEDLVGLDDEVETITHRLTRGSKQLDVVPIVGMPGLGKTTLAHKVYNAPSVRSHFHVHGWCRVSQTCSKHSLLVQLLCSVDSRSPDEYLKEDENNLANKLRQVLLRSRYLLFLDDLWDVEAWNLLKKSLPNDANGSRILFTSRYQDLSLHFEPNSEPHHLRHLTDEESWTLLQRKLFGTEDCPPALSEVGSQIAKLCKGLPLAVVLVAGILATTAQDRWEEVAKSLSSIVLGDEYCMKTLELSYNHLPDYLKPCLLYFAAFKEDEVINVPRLLRLWVSERFVQQAEGKRVEEAAYDYFMALVNKSLVMGVGQRTVGGAKACLLHDLVHEFCVKKAIEESFLYDVHTWNPLGITGPSNPHRVCVSNARELKIWELTLIFPNLRSLILFGQDDFKHEEEDLGILLPKLLRVLDFGYLDFGYSFPMEVVLLIHLRYLALKGIKYIPSAIANLSRLETLVVEDPRFDTELPSTIWNIKTLSHLRVLDSFWPKGFVFPLGNLEGSRDLDRLDTLDLIVDPSPQSLRKILRKLPSIRRLKCAERWKSSREATRNCNEILEFDGLSQLESLHLFGFHGCGFKFPLNLKKLTLSSNGQPWSEISTIGKLPNLEVLKLLYHSFVGEEWVMKEGEFPKLRVLKLSNLEFRNWTAFSDNFSHLQKLVLHWCRKLEKVPSCLGECETLEMIEVEECLESVVDSVEQIQQEQIDMGNEVLRIKIYNYDDRSISSEEESTEAESKPSEAEEVSSERESISSHHAVGNCESECTVGFHSSEQVSSEGED*
>Cc07_g19710
MEIPSSSNANCFDFAFYDYLQSHHISSSTSTSCFDLALYFLAKLKKVPLYGSHFKDVEKRVRLMKTCFLYVKKCRRRRNHEALLEHDREDRCNIMPENLRRSIICFRIQDVAISMIYDLQPAYLAIRMIPDRQSAYFQYIHSGFESFDIDFENILSAITRSKDKIKIFLQTDLKKSCAAIFIDYYSPGDPRLVMDLIMCLLENISWVLHAWELRETIRNRLKLLRNLIGFVTMQGLECSQLTDLLTYTVVAAGRLISVCPFDYDKQVANRLESEIYKLMHEKINLFHLQVRETFVHVLTASKKQPRPSYALALQKNEDRVVGQFVGSLRDYLMDLLGSYASFQVPVKDQILRLHEEIRCLGILLKQEEKLGDEMKDLIGAVVSDVAILTFSLSVNEIKEGLPEEIDLGVFHLHKVLKYMVAEVAHNYPLKSPYSSFNYPRPNELGCMDSFLENLKELARCDEADDSIGFQHHRIQVIQNDLVFLRSFLENIKEQRYQNGKLQAFWSHVMEAAYKAELLIDLALVGDKCEDSLDAVSRDINLLKIEAPEIHNGQTQRVNKTSLHIPSQLAATMHDEDLVGLDDEVKAITHRLTRGSKQLDVVPIVGMPGLGKTTLAHKVYNAPSVRSHFHVHGWCRVSQTCSKHSLLVQLLCSVDSRSPDEYLKEDENNLANKLRQVLPRRRYLLFLDDLWDVEAWNWLEKSLSDDAKGSRILFTSRYQDLSLHFKPNSESYHLRRLTDEESWTLLQRKLFGTEDCPPALSEVGSQIAKLCQGLPLAVVLVAGILATTAQDSWEEVAKSLSSIVLEDEYCMKALELSYSHLPDYLKPCLLYFAAFQEDEVINVRRLLRLWISERFVQQTEGKSLKEAAYDYLMTLINRSLVMAVRQRNFFHLDLVVNIFFA*
>Cc07_g20460
MDVPSSSNTSCSDFALYDYLQSHHISSSTSASCFDLALDLLDELSINETISYLEHKVRLLKTFFLYVKMCRRRRNHEALLEHDQEHKDNTVSESLRRSSICFRIQDVVIRMVHDLHSAYLLYKDSGESDHDVLASAITRSQESIIVFLETDVKKSCRIIFFDCYSRADPRLVMDLIVSLSQTLEGLVFGKPMDIIRHKLMLLRNLIGFVTMRGVECMQLTDLFTQVAAVAARLFSICQLDIFDEQVLDQMESEFSQLIDEKINPLDPKVRETYIDVLTASKKQSRSSCALALVENGRPVVVQFVESLHQYLMDLPGYHASFQVPVKDYILKLHQGIRYMSTLLKKEEQLDDEIKDLLGLPVCDAGILVFSLSVNEIKEGLPRETYLRLFHLHKVLKYMMAELAHNYPVTSPYSSFNYPRSNELGCMDFFLEILQELARCDKADDSIVFILDRIQMVHKGLVFLRSILENIKEQRFQNGKLQAFWSYVMEVAYKAELLIDSTLVGDKCEDSLDAIARDINLLKIEALEIHNGQTQRVNKNSIHIPSQLAAAIHIEDLVGLDDKVKTIIDRLTRGLKHLDVVPIVGMPGLGKTTLANKVYTAFSVRSYFHVRGWCCVSQTYSKHGLFVQLLCSIHSKSPDEYLKMDENDLVQKLKQVLLRTRYLLILDDLWDVEAWNLLENSLPNDVNGSRILFTSRFQDLSLQFKPCSKPYHLCQLTDEESWALLQKKLFDKDGCPPELTEVGYQIAKFCRGLPLTVVLVAGILATIAQDSWEEVVKSLSSIVLHDEYCMKTLEVSYSHLPDYLKPCLLYFAAFQEDEVISVRRLLWLWISEGFVQQTAGKSLEEAAYNYLMGLINRSLVVATKKGAMNGAKTCQLHDLVHEFCVKKVKEESFIHIIHSWKDPFGLTGASNPHRVCVHNTRELKIWELMLIFPNLRCLLLFGNDYFEPQEEDWGILLPKLLRVLDLGVFKFGKSFPMEVVLLIHLRYLVLNGIRSIPSAIDNLSRLKILIVQKPLSVVELPDTIWNIKTLSYLRTKDRSHGFIFPDGNLEVSPDLDHLDTLSLAIDPSSQCLQKILKKLPSIRRLKCGRSDDFKAAARNCNKILVFDCLNHLQSLRLTFFDGYGFKFPLNLKKLTLKWNSQPWSEISTIGKLPHLEVLKLLQDSFVGEEWVVKEGEFPNLRVLQLSTLDICRWTASSGNFSHLEKLVVNWCEELEEVPSCLGECPTLEMIEVKWCHESILNSVEQIRQEQMDGGNEVIKMVIEDCFDASFSEEESNSREAWSTLSEAEDDFQKNRVLFHSQHW*
>Cc07_g20590
MVAEVAHNYPLKSPYSSFNYPRPNELGCMDSFLENLKELVRCDEADDSIGFQQDRIEMIQKDLVILRSFLKNIKEQRHQNGKLQAFWSHVMEAAYKAELLIDLALDGDKCEDSLDAVSRDINLLKIDAPEIHNGQTQRVNKTSLHIPSQLAAAMHDEDLVGLDDEVKTITHRLTRGSKQLDVVPIVGMPGLGKTTLALKVYNAPSVRSHFHVHGWCRVSQTCSKHSLLVQLLCSVDSRSPDEYLKEDENNLANKLRQVLLRSRILFTSRYQNLSLHFKPNSEPHHLRHLTDEESWTLLQRKLFGMEDCPPALSEVGSQIAKLCQGLPLAVVLIAGILATTARDSWLEVAKSLSSIVLEDEYCMKAVELSYSHLPDYLKPCLLYFAAFKEDEVINVRRLLRLWISERFVQQAEGKRVEEAAHDYFVALVNRSLVKGVGQRTVGGAKACLLHDLVHEFCVQKTKEESFLYAVHTWNPLGLTGPSNPHRVCVHNTRELKIWELMLIFPNLRSLILFGHVHIEHEEEDLGILLPKLLRVLDFGSLGFRYNSFPMEVVLLVHLRYLALKGVTYIPSAIANLSRLETLIVEDPCLGIGLPSTIWNIKTLRHLRALNYYGVWPMGFIFPVENLEVSPDLDHLDTLDLAIDPSPQSLQKILRKLPSIRRLKCMECPGGSREATRNCNEILEFDSLSQLESLHLYGFWGCGIKFPLNLKKLTLFYNVQPWSEISTIGKLPNLEVLKLLNNCFVGEEWVMKEGEFPKLRVLKLSGLEFHNWTAFSDNFFRLEKLVLHRCRKLEKVPSCLGECETLEMIQVKWCRESVVDSVKQIQQEQMDMGNEVLKIEIDNYDDTIFSPEAESTPSEAEEISSERESISSHHAVDNCESECTVGFHSSVYDGKPFMSLFHLFIC*
>Cc07_g20620
MDDEIFSIGIYGMGGVGKTTLATHVHNNLLKEAKFSGHVCWITVSQEANIHKLQKDIAKFLPVDLSCEDNDRKRAAQLFQALKRRRNFVLILDDVWTHFDLENVGIPLRVDGSKLIITSRSSDVCCAMGCQKEVKVKPLCFQEAWTLFLEKLGCCIPLPPDIEEIAKSMVKNCAGLPLGIITVAGSMKGTDGIHEWRDALEELEDPVARQDCEVLKILHYSYSRLCDQRLKDCFLYCSLYPEDCEIPRDELIASFIRERLMDKRRTRQAEFDQGHALLNKLENACLLEGVVKIKEDDTEAKYVKMHDLMRDMALKITKTKPKYLVKAGIWLRDVPDKSECKEDLDNVSLRFNVVSSIPLGISPNCPKLSTLSLWGNELRSIPCSFFAHFGALQVLDLSCNRSLEELPNCISELERLTALLELDLSDTKISDVPEGLERLVNLKCLNMVQTNLEMISEGIISKLSCLQSLGIPRQVSVQVEELESLKQLEEFIGGFPKANSFCRYVRSRQRFNRPSFYVIQVGSGLLKGLSGHFQQMASKRVVFSFTNVNPGGKKRANILPDDIQELEICACQGLGSCLNDTFAEFNTQTRGLTHCLIEGSCEIRSLLKLSSSEDQFVIKGQNSACAPLQNLKHLRLICLSNFNGLFEWDSVANAITPPSTFSCLRSLFIDRCGKLKKLFTPRLLQSVQSLEVLKVWGCNELEEIVSNDEEGHFSFTSSNKDSCSRATLSCLPNLKKLAVLGNPKLRNICKGLLICNSIERIEVISCRNLESLPPFLPSINGQPSAPPALKVIQISLHGWESLKWDYPFMKKILQPFVRYGEFRE*
>Cc07_g20740
MMNISSDSSTNCFDFALDRLESFNQSFKYGYDFSFWELKVGISLLKTFDMYIRKCRRRRSSQDTRLENEMEDRGNAKSDSLRLSSISFKIQDLVSGISLGLEYALSRCNDDQPDESDFSDIDIDCECARYEENMRCFFETDIKESGIIDLLLCYSLGDLQLVIDFIDSISENLKHLCKCYYGVDEALNTVMETLEEKLMFLKSFIRFATLQGVEGQQLKDLLVHVEVVALNAASLICGSWFKRNDKLAYKEMESEISQLIHKKIDSFDPQVRETYINVLTVSKLSRPSYTLAMKKNKHLVAEFIDYLMRSLMKLLESYPSFPVPVKDQMLKLHEGVRFLIILLSRQQEQFDELNDEMKNCIGFVVSDAGIVIFSLSVNEMKEGLCNETGLALSRLVEVLKLVIAEVGHIYALPSSSSLGFPRTNELGSLDFLLETLKELASSTADSIAFSNNQIHTILEDLVLLRSFLGNIVEQRNQNEKLQALWSRIMKVAYSAELEIDSALVGDQREHCLDAVAGDIKLMRIEAEGIYNSIRYDGETQRVTKTTIDMPSQVTVPISSEALVGLNDEVESIIDRLLRGSEQLDIVAIVGMPGLGKTTIVNKVYSDPSVKFHFHVHAWCCVSQAYSKRSLLVQILCCIDGGSSIQYVEMNEDDMADKLHKFLKRNRYLIILDDVWDIDGWDLLKHSLPDDCNRSRILLTSRFQNLSLQMKPDSKPHHLRPLTSKESLELLQKKLFGKQDCPPTLSEVVLHVAKYCKGLPLAVILVAGILATTQQDSWEEVARCLSSTIFVDNEHCMETLEHSYNYLPDYLKPCLLYLSAFQEDRDIPVRELLWLWISEGFVQQTNGKSLEDVADEYLMDLIGRSLVMATQQRSLGGIKTCRIHDLVHEFCLAKAKEERFLQIFHADDLPTFTGPCYLHRLCIYPTTSEGPLNSSLFFPNLRSVLLFDFGSLLLDRSSVKFPLSKLLRVLHLGGRFYWGTCFPREVLFFVHLRYLKIAWQKGEIPSAIVNLSRLETFVVGRRLTINYLLPNTIWNMKTLRHLVVFPNYVPNYGIGFRFPIDNLEGSPDLKHLDTLTLAIDPSSRSLQKILSKLPSIRRLTCVEVNRRASARNHNDILVLNCLSFLESLKISGFAGYEFEFPLNLKKLILSSNYQPWSNISAIGKLPNLEVLKLRYNSFVGEKWEMEEGEFRNLRFLKLSYLNIRWWTASSDNFCCLEKLVLHACHWLEEVPSCLGETLTLDMIEIKWCHESAVNYVKQIVQEQMDMGNNGLKIVIE*
>Cc07_g20750
MPGLGKTTLASKVYSDLLVLFHFHIHAWCYVSHGYSKRSLLVKILCCFDGGNSIQYRHEMHVDRIVKHPNLTKWSSG*
>Cc07_g20790
MRLLFDSDIKEFNIISLLLYYSLGDLQLVMDFIDSISENLRHLYGTCYEFDKDLKIVMRTLQEKLMHLKSFIRFATLQGVEGVQLKDLLVHIEVVAVNAASLICRLWFQRDDEQVCNEINTEISQVIQQMIVPVDPQVQETYMHVLTASKLSRSSCTFAMKENKHLVAEFIDYLLHSLMELLVYYTSFLVLVKDQMLKLHDGVKFLITLLSKQQEKFDELNDKMKDLIGVVVSDAGIVIFSLSVNEMKEGLCKETDLALSHLLEVLKLIIAEVGHIYPLPSSSLSFPKTNELGSLDFLLDTLKELAGSTADSIAFPNNQIRTILEDLVFLRAFLGNIVEQRSQNGKLQTLWSRVMKVAYCVEIEIDSALLGDKHEHCLDAPARDIELLNIEAEEIYDSIKYGSETRRVTKTAIHMPSQIVAPIFNEALVGLNDEVESIIDRLTRGSNQFDVVAIVGMAGLGKTTLAKNVYSDPSIKFHFHICAWCTVSQVYSKHNLLLQILCVIDSRSSDQYHKMNEDDLAAKLYQQLKGKRYVIVLDDVWDIEGWNLLKHSLPDDCNGSRVLLTSRFHNLSLEIRPDSKPLHLRPLTNKESLELLQKKLFAKEDCPPTLSEVVLHVAKCCKGLPLAVVLVAGILATTQQDCWEEVTRRLSSTIFVENEHCMKTLEYSYNYLPDYLKPCLLYLGAFQEDQDIPIRKLSRLWISEGFVQKIEGKSLEDVADNYLMDLIGRSLVMPAHRRSLGGIKVCRIHDLVHEFCVAKAKEENFLRILNVDDLHAFTGPCNPHRLSIFPTTSWRRIKSRLFFPNLRSLLFFNCNYEQQLDGSSLKFLLSKLLRVLDFGETVCRYFPGEVLFLIHLRYLRIKWKFGKIPSAIANLSRLETFEVGGPYILNFLLPNAIWSIQTLKHLVVFQNHGSGGFEFPMDNLEGSPDLEHLETLSLVIDPSSRSQSLQKILSKLPSIRRLTCVNGNRNWNSECDASAENHDGILVLDYLSRLESLKMGGFSGYQFEFPLNLRKLTLSYNCQPWREFGNLQFLELSGLGIRWWDASSDNFCCLEKLVLHDCGWLEKVPSCLGETLTLDVIELKWCHESAVNSVKQIQQEQMDMGNKDLKIVII*
>Cc07_g20800
MESQIYQLIHKIDPVHPQVRETYIHVLQASKLSRSSCVLALEENKNPVADFVDYLLYTIMELEQSYTSFPVPVKDQVLKLHEGVRFLGILSQQQEKFNELNDEMKDLARVAVSDAGIMIFSLSMNEMKEGLSKETDLALSHLLGVLELIIAEVGHNYPLPSSSSLSFPRTNELGSLDLLLETLKELASSTADSIGFPNEQIRTILEDLVFLRSFLGNIVQRCNQNGKLQALWSRVMKVAYSVELKIDSALLGDIHEHCLDVVIGDVKLLKIEAEEIYDNIRYNGETRIVTKTTIDMPSQITAPIFNEALVGLNDEVENIIDRLTRGSSQFDVVAVVGMPGLGKTTLANNVYNDPLIKFHFHIRAWCTVSQVYCKHNLLLQIFCVINSLSSNHYHKMNEDDLAEKLYQHLKGKRYVIVLDDVWDIDWWNLLKHSLPDDCNGSRILLTSRFQNLSLQIKSNSKPHHLRPLTDEESLELLQKKLFAKEDCPPTLSEFVLHAAKYCKGLPLAVVLVAGILATTPQDCWEEVARHLSSTIFVDNKHCMETLEHSYNYLPDYLKPCLLYLGAFQEDQDIPIRKLLWLWISEGFVQKIEGKSLEDVADNYLMDLIGRSLVMVTRRRSLGGIKVCRIHDLVHEFCVAKAKEENFLQIFHGDELLTFTGLCKPPSPRLSIFPTTSGGPIKSRLFYPNLRCLLFSDCYYGRLDGSSLKFLLSKLLRVLDLGKVVFWYFPREVLFLVHLRYLRIQLESKEIPSTIANLSRLETFAVGGRICSFLLPYSIWYIKTLKHLVVFPSYGRGFEFPMFNLKGSPDLEHLETLSLAMDPSSQSQSLQKILSKLPSIRRLTCVNGNHYWKSEYDASAGNHNGILVLEYLSHLESL*
>Cc07_g21060
MHEDDLVVTLFQLLKRNRYLIILDDVWDIGAWNLLERSLPNDANGSRILFTSRIENLSLQFKSDSQPHHLCHLSGKECLELLLRKIFGKEDCPPTRIKLLMQVANKCKGLPHTVVIFAGILSRIEPDCWQEFADSLNSNTSNSTEPLELSYIHLPEYLKPCLLYIGAFREDQGIPVRKLSWLWISEGFVQKIEGKSLNDVAEDYLKDLIGRSLVMVTEQRTLAGAKICRLHDLVHEFVVAKAKKESFLQISYGSNDLLQISNWGDDLSTSTGPSPHRLCMHSMSGKELAMSRPFFLRLRCLLSFGYACMGSEKLHDGPIWFLKSKLLRVLDFRDMLISGNFPSELLLLVHLRYLAISLWYSASIPSAIDNLSRLHTFLVGGNAVARLPNTIWNIKTLRHLRRTESPQSSGSTLGHQRNKTFPPSGFTLPTRDIEDSPNLDHLDSFSLAINCFGEQLQKILKKLPSIRRLKCVHADAGNQTGIVKLDSLSRLESLQLHRFYGCKFEVPMNLKKLTLSRNKWPWSEISTIGKLPNLEVLKLEKKSFMGEKWEMQEGEFSKLRFLELSRLNLCNWTAYNSDNFSHLEKLVLYSCLRLEEVPLCLGESSTIEMIEVEFCRKSLVSYVEQIQQEQMEMGNQDLIGGTILFMLQN*
>Cc07_g21230
MKDLLKASQELSRSPLTFALEKNKYIAEEFVDSLLGTLRQILDCHVTSMVPVQDHILNLHEGAKSISILLHVKQENFNALPDKMKDHIGVVIIDLGIVICSISVNEIKHGLAKGTDLAISRLVKELQFVMQEVAQTHPPTSSSLRFPMTNELASIDFFLENLQEIATFEAGSIAFPKDQIQRIQEDLVFLRSLLGKTMKQRNQNGKFQALWDRIMEVAYKAELVIDSIVLGDRLECLNTAAGDIKHMKTEALKVSDSIRNDDKAQRVANNYIHFKSQLSTPTLNEVLVGLDEEVKTIADRLTRGSKQLDIVSIVGMAGLGKTTLANTIYHHPSILGHSHIRAWSTISQVYSKHNMLVQILSSIGKGSHDQYLEMNEGDLVVMLFQGLKRNSRILFTSRIENLSLQFKLDSKPHHLCHLSDKECLELIQRKIFGKEDCPPALIKVLMQVANKCNGLPHTVVIFAGILLRIEPDCWQEFADSLNQQGVHRDIEGLKKPLELSYIHLPKYLKPCLLYLSAFREDQDIPVQMLSWLWIYEGFVQKIEGKILEDVAEDYLKDLIGRSLVMGYVNFWQFSKELLLLVHLRYLAISLRYPTSIPSAIDNLSRLHTFLVGCNDVAWLPNTIWNIKALRHLRRTENKTFPSSGFMLPTGDVENSPDLDHLGTLSLAIDCSHGRLQKILKKLPHIRKLKCVHGYYHSYARPYDEDRNGILKLDSLSQIESLQLHCFYHCKFEFPLNLKKFTLSHNKWSWSEISTIEKLPNLEVLKLLKKSFMGEIWEMQEGEMHCFAPELVLTERKRIRRFIQGLNVEI*
>Cc07_g21270
MEATLVSFIKVLGEKAISIASEEFCHLVGLKKGMQLLKESLSMIQAVLHDAERRQVGEEAVKLWLEKLENVAFDADDVLDEFNYDVLRQKVQMQNQMKHKVCFFFSILSPVPCKHVKLAKKIHDMNVKLKSINEDAKNFGFLSQIGANASASLPFPSRFIMLNRETDSTNSCSTFIGRDNDIANILEKLTAKSDEIVSVIPIVGMGGIGKTALAKRIFNHHKTQNQFDEKIWVCVSENFNVNRLFGLVLESLGQKTGKESREARTRKLQEKLEGKTYVMVLDDVWNENLGMWDDFMGSLKGINTTKGNFILVTTRKHQVASIMATSSSHCSLGELSDDECWLIFKEKAIGRHEVLEESRAIGLEIAQICQGLPLVACTVGGMLRNKRREEWISALKRGLQGLTENENNVMHILKLSFDNLPCPALKRCFAYSSIFSKDSVMERDQLIQLWMAEGFLQTHSRSMDMEEIGNMFFNILLQNSLFQDVEWDEYDRILSCKMHDLVHDLAQSMQNSQRDEDDIHPIRHLALENCGEETPSILNKRFRYIRSLFSVYDISEDVSYFISLRVLNLSSTDLTLLPKSISKLFRLRYLDLSDTPIEGLPNSICKLYNLQTLRARDCYGLREFPMKFKNLISLRHFDYFTDDSCSSRMPFELGKLACLRKLPFFNVGEIKGWKIEELRNLKNLTGRLEIRNLELVNCKKEAECANLLEKSNIHELTFAWCEDQIDTNRAIGVLEGLKPHPNLKGLILKNFMGNQLASWISDLHNLVKLEVRNCRRCKEIPALGHLPFLQYLELAGLDNITCIGPSFYGFDNSDASSSNHSSGQAVTRLFPALKYLILSDIENLKHWMELSVEIIPTDRVVVFPILEVLDIHRCPQLTTVPTQFPSLKNLAISYINHGLPVVTKICSKVITLTHLLLHGVQGLTCLPDWLLLNNANLTKLTLCDCLDLKHLVSDSQDCSIDHQTHNLNGIGSLETLYIFRCSQLKSVQIPSRLLGSLQNFVISECHGLINLSSEIMKSSASLDHFEVSNCSNLNSFPGDLELTPSLSYLWLSHCVQLTNMPNGICCLTSLRHLTIGAFSDTMEFSSFRDAFSGFKHLSSSLLRLHLYGQPHWESLPDQLQHLSALEELKLYDFGVKFLPDWFGKLLSLEKLHLRACSILQHFPPQIEMRRLTKLSELYIIDCPLLTQRCYPRSDSNPEWCKISHISGILIPGFRTDGKYS*
>Cc07_g21460
MIMEIPSSSNANCFDYLQSHHASSSTSTSCFDLALDFLAERRVFKDVEKRVRLMKTCFLYVKKCRRRRNHEALLEHDREDRCNIMSELQDVAIRMIQELQPIYFEFICTDYLLDFDIIERTATRSKEKMKMLLETDLKKSCAAIFIDYYSPGDPRLVMDLIMCLIENLNCVLRAGELRDTLRNRLKLLRNLIGFVTMQGLECSQLTDLLTYTVVAAGSLISICLSDYDDEQAVNRMESEIYQLIHEKINLHDLQVRETFVHVLTASKKQPRSSYDLALQKNDDPVVGQFIGSLCYYLIDLLGSYASFQVPVKDQILKLHEGLRYLDILLKQEEKLGDEIKDLIGVAVSDVGILTFSLSVNEIKEGLPEETDLGVFHLHKVLKYMVAEVAQNYPLKSPYSSFNYPRPNELGCMDSFLENLKELARCDEADDSIGFQHHRIQVIQNDLVFLRSFLENIKEQRYQNGKLQAFWSHVMEAAYKAELLIDLALVGDKCEDSLDAVSRDINLLKIEAPEIHNAQTQRVNKTSLHIPSQLAAAMHDEDLVGLDDEVEIITHRLTRGSKQLDIVPIVGMPGLGKTTLAHKVYNAPSVRSHFHVHGWCRVSQTCSKHSLLVQLLCSVDSRSPDEYLKEDENNLANKLRQVLLRSRYLLFLDDLWDVEAWNLLEKSLPNDANGSRILFTSRYQNLSLHFKPNSEPHHLRHLTDEESWTLLQRKLFGMEDCPPALSEVGSQISKLCHGLPLAVVLIAGILATTAQDSWEEVAKSLSSIVLEDEYCMKALELSYSHLPDYLKPCLLYFAAFQEDEVINVRRLLRLWISERFVQQTEGKSLKEAAYDYLTTLINRSLVMAVRQRNVGGAKYCLLHDLVHEFCVKKAKEESFLYAIHSWNPLCLTGPSNPHRVCVSNARELKIWELTLIFPNLRSLILFGQDDFKHEEEDLGILLPKLLRVLDIRNLDFRYSFPMEVVLLVHLRYLALKRIPYIPSAIANLSRLETLIVEDPFGTELPSTIWNIKTLSHLRVLNYHGVWPMGFIFPLGNLEGSPDLDHLDTLHLAIDPSPQSLQKILRKLPSLRRLKCMERWNSSREATRNCNEILEFDGLSQLESLHLFRFHGCGFKFPLNLKKLVLSHNRQPWSEISTIGKLPNLEVLKLLEDCFVGEEWVMKEGEFPKLRVLKLSELEFRNWTAFSDNFSRLEKLVLHSCEELEKVPSCLGECETLEMIEVKECPESVVDSVKQIQQEQIDMGNEVLKIEIDEYDTSISSEE*
>Cc08_g00520
MTVHIVSFVLNQLSVLLRDEAKLLGGLAQEIQLIMDELGHMKAFLKFAEAKEEDDPRLEEWVMQVQDVAYDVQDIVEELCSGLVAITDMGLLVEEAKLVGIDSPKQQLICQLLDGCSQLKVVSVLGMGGIGKTTLVKKVQEDANVKRQFEILAWATVSQTCYMEEFLKDLKEQGNLLLDLEGAELEEMPDEIFKLYHLKFLSLKHTRVKIIPKSIGRLRNLECLDLSFTAVSELPEEILHIRGLLHLVAYAFQQVTYKYDINGFKAPNNIGRLLSLEWLFYIEANDTSMMREIGELKQLRRLGITSLRRENGKELCSSLGRLSNLEQLYVQVSHKDEVIDLNYMNSSLSSSLENLQMLCLRGRLEKLIDDPLESLQHLPNLQTMDLNEAYQGEVLCFKAGSFLKLEQLNILALSGLRWLSVEAGAMPNLLELGLANLKFMEEFPRGIQHLTNLQSLYLCQPNEKLDAFLKNPFEDYQRISHIPEIFIWDDEVGLCRHPQFRQ*
>Cc08_g01430
MQARTPKIDETVVCLGDQMKDTIDRLTRRSLELDIISIIGMPGIGKTTLARKVYNDLRVERCFYFRAWCSVSQEYHKRDLLLEILSNDTGLKDGIHQMNDEDLEMKLYQCLKNRKYLIVMDDVWDATAWRELQRAFPNDKNGSRILMTSRVSLEEAELKTNPYSLRPFSNDESWKLLQMKIFHGDCPEELLEVGKEIAEKCKGLPLAIVAIAGLLERAEKKLKVWKTIAESLSSRIVDDRQTPCMEILLLSYEHLPDHLKACFLYIGAFLEDRDIPVRKFIRLWIAEGFIQKSKLEGLEDLAEDYLMDLIGRSLVTVSRKRTTGQVKACRIHDLLRQMCLSKAKEENFLQLITRYDEPYTVFDDVDGGSDFYEYRPPNPVTYEKHRLFFNLKRKHFVNSSPSGPQTRSLILFATTDTNRRRPYDISFISHHFKLLRVLDLESINIGMSFPKGIELLIQLSYLAVSGDLESIPPSIANLWKLETFIVKGLTDKILLPSTIWCMTSLRHLHVNNQVVFDLEDGPESSSALANLVSLSSPSFSYGKDTEKILSGLSNLHKLKCIFKESWDSSENCNQFPGLELLTELESLKIFYLGKALHPGELSFPVNLKKLTLSNFRLPWDRISAIGGLEQLEVLNLVSRAFEGSEWEMNEGEFLKLKFLKLDSLNIARWTASAEPLPNLEHLALRNCKDLEEVPFEFADIPNLQKIEVQFCGQSTEESVRKIEEEGIEGLKIVIH*
>Cc08_g01600
MAETILSLALNQLSTTLLDEGNLLGGLKQEVHHIIDELEHMRAFLKVAEAKEDDDHAIQAWMKQVREVTYDIEDVLDEFAALTAHHHASRFSRCFNSIKNLQARHNIAGEIQRIKSRLGNISELRQRYRLDHGTHQHFLGSAPIANTWWDDAILVGKERLVAIQQPKQELISQLLDGDSNLKVISVLGMQGLGKTTLVKKVHEDGDVRKQFQITAWITVSQTRSIKELLQDLIRQIVNQIKRPINYAVESITELKSSVTKLLLGKRYGIVFDDVCDMGIWNSIKSALPDSGNGSRVMITTQLPHVAQASSPESQGYVYEMKPLSFEDSWTLFCDKTFQQSYCPMHLKAIVHDILSKCRGLPLAIAAIAGVLASKDKDKDKADQWEIVRDSLAGEEEKTGEQDMVKKILLLSYKDLPSHLKTCLLYISIFPEDYEIQCHRLIQLWIAEGFVQDRGGMTAEEVAFDYLKELIRRSLVRVTEVSWDGSPDHCRIHDLMREFILRKSQEQNMITLASLQHTRGPSEKVHRLVINNSLTQRSNYLKHLRSLITLTNTEPTLLSELLLSKLLKLLDLRDVQLEEIPNEVFKLFHLRFLCLRGTRVKKVPKSIKKLKNLEHLHLGQTNVRELPIQVLKLKKLRHLRVFQVVDSSDANYECYGFKAPSKIGELLSLHTLLFIDAQNDEETVVGEIGKLLQLRELGITKLRRQDGEELCSSLKKLTNLRELNVTAITKDEVIDIDHALPPSSLQLLRGLILRARLEKLPRWINSLHSLMKIDLIWSRLRGDDPLESLQRLPSLVEVRLSQAYEGEELYFSAGAFLKLETLYLGDMQGLKWIMVGNGAMPQLQQLYMSELPQLEELPLGIQHLRKLQSLHLDDVSSKLTEKLKNPYDVTGVRGNIAHIREVVIGFRADGEWNELRL*
>Cc08_g01610
MAETVLSFVLDQLSTFLREEGRLLGGLRQEVQFIRDELGHMRAFLREAEAKEEDAQPRLQEWIKQVRDAAYDTEDILDEFVARFARHRTTGFYGSVQRIFGSIKNLRARHRVASEIQSIKSRIKSISEGHQRYQSEYGIPAQGSSSLSAVNNTTWRYSRDDALLVEEAKLVGVDHPKKHLISQLLKRDDYQLKVVSVVGMGGLGKTTLVKKVHEDPEVRRHFPVRAWATVSQTCDFQDLLKDLIQQLHKEGKKPVPQSIESMSTSELKKIVKDFLQQAGRYAIVFDDVWDVEFWNTIKFALPESSHGNRVMLTTRKADVASASCTESLGYIYRMEPLSLEDSWTLFCNKIFKGNSCPGHLMDVAKSILDKCEGLPLAILAISGLLALKDVNRIEEWEMVRRSLGVELEGTGKLDRVKRILSLSYTDLPWHLKICLLYTSIYPEDYKIGCLRLVNLWIAERFVEWREGMSIEDIAWGYFSELVNRSLIQVTGVFYEGMPGYCRIHDLLREIIISKSREQNMVTITTGQPTRWPSEKVRRLIVHTSSSNNTQHHQQTQNCCFDHLRSFVTVGSTNPLLSRMLLSKVLESSKLLKVLDLTGQETPEEVPNEIFNLFHLKHLDLCGTRVERVPKAIGKLQHLEYLNLGNTGVRELPMEILKLQKLRVLKVHQRVDASHDDYGHHGFKAPSNMGGLLALEILNCIDVSSGSAILKEIGKLTQLRELGITKLRREDGKELCSSLANLTSLQVLRVASIAKGDDHEIIDLNHHPPPLSSSSSSFPQSLRMLILCGRLEKMPQWVAHLHSLVRIDLDWSRLRGEEDPLESLQHLPNLGEINFCGSYQGEGLCFKAGGFLKLKQLHLKRMEGLRWMRVEEGALPHVQKLFLQQLPSLEELPMGIQHLIQLQRLNLYEMSSQLREKLLENQKEDSEDYRRIAHIPEILIGYYTDDRKWRHRWLWAKKKKT*
>Cc08_g01620
MAETVLSFVLDQLSTFLREEGRLLGGLRQEVQFIRDELGHMRAFLREAEAKEEDAQPRLQEWIKQVREAAYDTEDILDDFVARFARHLPTGFYGSVRRIFSSIKNLRARHRVASEIQSIKSRIKSISEGHQRYQSEYGIPAQASNSLSAVNNTTWRYSRDDALLVEEAKLVGIDQPKQHLISQLLQGDDCQLKVVSVVGMGGLGKTTLVKKVHEDPEVRRHFPVRAWVTVSQTCDFQYLLKDLIRQLHKEGNKPVPQSIESLNITELKEFVKDFLQQAGRYAIVFDDVWDVEFWNTIKFALPESGHGNRVMLTTRKADVASASCIESLGFVYRMEPLSFEDSWTLFCNKIFKGNSCPGHLMDVAKVILGKCEGLPLAILAISGLLALKDVNRTEEWEMVRRSLGGELEGTGKLDRIRKILSLSYGDLPWHLKTCLLYTSIYPEDCEIPCYKLVNLWIAERFVEWREGMSIEDVVWGYFSELVSRSLIQVTDVFYEGMPGYCRIHDLLREIIISKSREQNMVTVTTGQPTTWPSEKVRRLVVHSSSSNNTQQQRPNYCFDHLRSFITVGSTNPLLYKTLLSEVLGSSKLLKVLDLKGQETQEEIPNEIFNLFHLKHLDLYGTRVERVPKAIGKLQHLEFLDLGDTGVRELPMEILKLQKLRFLKVYQQVDSSDDDYGLEGFKAPSNMGGLLALEILNCIDASSGSTVVKEIGKLTQLRELYITKLRREDGKELCSSLANLTSLHRLSIESIGKGDDHEIIDLNHHHPSLSSSSSSFLQSLRMLILYGRLEKMPQWVAHLHSLVRIDLDWSRLRGEEDPLESLRHLPNLHSINFCGSYQGEGLCFKAGGFLKLKWMHLKRMEGLRWMRVEEGALPRLQKLFLEQLPSLEELPMGIQHLSHLQRLTLYETSSQLTGKLLDNQEEESEDDRRIAHIPEILIGYYTDDGEWVQYKRIQTES*
>Cc08_g01640
MAETVLSFVLAQLSTFLLEEGRLLGGLRREVQFIMDELEQMRAFLREAEAKEEHAQPRVQAWIKQVREAAYDTEDILDEFVARFARHRATGFDGSVRRIFSSIKNLRARHRVASEIQSIKSRIEGIAAAHQRYQSEFGIPAQASNSLPAVNNTTWRYSRDDALLVEEAELVGIDQPKKHLISQLLEGDDHQLKVVSVVGMGGIGKTTLVKKVHEDPEVRRHFPVRAWVTVSETCDFQYLLKDLIQQLHKEGKKPVPQSIESMTTTELKKIVKDFLQQAGRYAIVFDDVWDVEFWNTIKFALPESCCGNRVMLTTRKADVASASCIESRRFVYRMEPLSVEDSWTLFRNKIFDGGNCPGHLMGVAKGILDKCEGLPLAILAISGLLASKDVNRMDEWEMVRRSLGGEFEGTGKLDRVKKILSLSYSDLPWHLKTCLLYTSIFPEDHKIGCARLINLWIAERFVEWREGMSIEDVAWGYLRELVNRSLIQVTSVFYEGIPHKCRIHDLLREVILLKSGEQNMVTVTTGQPTTWPSEKVRRLVVHSSRSNNTQQQRPNYCFDHLRSFVTFESISPLLSKMLLSEVLGSNKLLKVLDLGGQETQEEIPSEIFKMFHLKHLDLWGTRVERVPKAIGKLQHLEYLNLGDTRVRELPMEILKLQKLRVLRVYQNVDPSDDDYGYHGFKAPSNMGGLLALEILQFIDASSGSTIVKEIGKLIQLRKLYITKFKTEDGKELCSSLANLTSLRELSVASIEKGDDHDTIDLNHPSLSSSSSFLQSLRLLILCGRLEKMPQWVVHLHGLVRIDLNWSGLRGEEDPLDFNGWFCMR*
>Cc08_g01650
MAEEVLSFVLDQLSTFLREEGRLLGGLRQEVQFIRDELGHMRAFLREAEEKEEDAQPRLQEWIKQVREAAYDTEDILDEFVARFARHRTTGFYGSVRRIFSSIKNLRARHRVASEIQSIKSRINSISEGHQRYQSEYGISAQASSSLSAVNNTTWRYSRDDALLVEEAKLVGIDQPKKHLISQLLRGDDYQLKVVSVVGMGGLGKTTLVKRVHEDPEVRKHFPVRAWVTVSQTCDFQYLLKDLIRQLHKEGKKPVPQSIESSNTTELKEIIKDFLQQAGRYAIVFDDVWDVEFWNTIKFALPESSHGNRVLLTTRRADVASASCIESRRFVYRMKPLSVKDSRTLFYNKIFNGGNCPGHLMDVAKGILDKCEGLPLAILAISGLLASKDVNRIDEWEMVRRSLGGELEGTGKLDRVKKILSLSYSDLPWHLKICLLYTSIYPEDYKIGCLRLVNLWIAERFVEWREGMSIEDVAWGYFIELVSRSLIQVTGVFYEGSPDTCRIHDLLREVIFLKSREQNMVTTTTGQSMMWPSNKVRRLIVHSSSSNNTQHLQQMQNYCFDHLRSFVRIGSTNPLLYKMLLYDVLRSSKLLKVLDLRGQKKQKEIPNEIFKMFHLKHLDLYGTGVERVPKAIGKLQHLEYLNLGKTGVRELPMEILKLQKLRCLEVYQQVDSSDDNYGFHGFKAPSNMGGLLALEILSYIDASSGSIIIKEVGKLTQLRELRITKLRREDGKELCSSLANLTSLRELRVESIGKGDDHEIIDLNHPSLSSFSSSFLQSLQMLLLCGRLEKMPEWVAHLRGLVRIDLDWSGLRGEEDPLESLQHLPNLHHINFCGSYQGEGLCFKAGGFLKLKWMHLKRMEGLRWMRVEEGALPRLQKLFLQQLPLLEELPLGIQHLSNLQRLSLYETSSHLREKVLENQKEESEDYTGIAHIPEILIGYYTDDRKWRHRSLRAKKKIT*
>Cc08_g01660
MAETVLSFVLAQLSTFLHEEGRLLGGLRPEVQSIMDELEQMRAFLREAEAKEEHAQPRLQAWIKQNLRARHRVAGEIQSVKSRIESISEAHQRYQSEFGIPAQASNSLPAVNNTTWRYSRDDALLVEEAELVGIDQPKKHLISQLLEGDDHKLKVVSVVGMGGLGKTTLVKKVHEDPEVRRHFPVRAWVTVSETCDFQFLLKDLIRQLHKEGKKPVPQSIESMTTTELKKIVKDFLQQAGRYAIVFDDVWDVEFWNTIKFALPESSRGNRVILTTRKADVAYASCIESRRFVYRMEPLSTEDSRTLFCSKIFDGGNCPDHLMNVAEGILDKCEGLPLAILAISGLLASKDVNRIDEWEMVRRSLGGELEGTGKLDRVKKILSLSYSDLPWHLKTCLLYTSIYPEDYEIGCSDLINLWIAERFVEWREGMNIEDVAWGYFSELVNRSLIQVTGVFYEGLPDYCRIHDLLREVILLKSGEQNMVTVTTGQPTTWPSEKVRRLEIPNEIFNLFHLKHLDLSGTRVERVPKAIGKLQHLEFLDLGDTGVRELPMEILKLQKLRYLRVFQQLRREDGKELCSSLANLTSLRELSVASIGKGDDHEMIDLNHPSLSSSSSSFLQSLRMLILYGRLEKMPQWVARLHGLIRIDLNWSRLMGEEDPLESLHHLPNLGEINLCGSYQGEGLCFKAGGFLNLKRLELKRMEGLRWMRVEEGVTHGYSALEPSSRAVFV*
>Cc08_g01670
MAETVLSFVLRQLSTFLLEEGRLLGGLRREVQFIMDELEQMRAFLREAEAKEEDAQPTLQQWIKQVRDAAYDTEDILDEFNLRARHRVASQIQSIKSRIESISAGHQRYQSEYGISAQASNSLSAVNDTTWRYSRDDALLVEEDKLVGIDQPNKHLIAELLKGDDYQLKVVSVVGMGGLGKTTLVKKVHEDPEVRRHFPVRAWVTVSETCDFQFLLKDLIRQLHEAGKKPVPRSIESMTTTQLKEITKDFLQQAGRYAIVFDDVWDVEFWNTIKFVLPESSRGSRVMLTTRKADVASASCIESRGLVYRMKPLSFENSWILFCNKIFNGGNCPGHLMDVAKGILDKCEGLPLAILAISGLLALKDVNRTEEWEMVRRSLGGELEGTGKLDRVKRILSLSYNDLPGHLKTCLLYTSIFPEDYEIACIRLINLWIAERYVEWREGRTIEDVAWSYLSELINRSLIQVTKVFFEGIPGTCRVHDLLREIIISKSREQNMVTITTGQPTRWPSEKVRRLVVHSGSSNNTQHHQERRNYCFDHLRSFVTVGSRNPLLSKMLLSEISRSSKLLKVLDFFGQNIVEEIPNEIFYLFHLKHLDLWGTRMETVPKAIGKLQHLEYLNLGNTGVRELPMEILKLQKLRFLEVYQLVDSSDDDYGSHGFKAPSNMGRLLALHRLSCIDASSGSAILKEIGKLTQLRELRITKLRREDGKELCSSLANLTSLRELSVQSIGKEKMPQWVAHLHGLVRIDLDWSRLRGEEDPLESLQHLSNLVSVNFCGSYQGEGLCFKAGGFLKLKWMHLKRMEGLRWMRVEEGVTVGYSALEPASRAGFV*
>Cc08_g01820
MAETVVSFVSNRLATLLQEEGSLLGGLRQEVQLIKDELGHMKAFLKVAEAKEDDDPRLQEWIKQVREAAYDIEDVLDEFVLGFAGYRHHGFCGSLQRILKAIKSLPARHQVSSEIQSIKSRIKNISELRRRYQDEFGIDHRVTGSSTMNDSRRYSRDDALLVEEAKLVGIDQPKQHLISKLLKGHDHQLKVISVVGMAGLGKTTLVKKVHEDPEVRKNFPVRAWVTVSQTCDFPKLLRDLIRQLNKDLDKSVPQSMESMTTAGLKEFVKDFLRRAGRYAIVFDDVWDMEFWNEIKFALPEGNYGNRVMLTTRNADVAASCTESQDCVYRMKPLSNEDSWTLFCNKIFKGNRCPAHLMDVAKAVLDKCDGLPLAILAIGGLLASKDVSRIDEWEMIQHSLGGKLERVKRILSLSYNDLPSHLKPCLLYLTIYPEDYPINCQMLILLWIAERFVEWREGMSIEDAAWAYLRELINRSLIQVTEAFYEGTPHTCRIHDLLREVILIKSREQNMVTVTTGQPMTCPSEEKVRRLAIHSSSNILRSKLLKVLELGGEEIEETPNEIFNLLHLTYLSLYGTKVARVPRAIGKLQHLEYLHLGDTRVRELPVEILKLLKLRYLIVFQRVDPSDDSYGFHGFKGPSKLGGLLALQVLRTIDASSGSVIVKEIGKLTQLRELYITQLRREDGKELCSSLVNLTSLRQLSVASVGKGDDYEIIDLNHHQHSLSSSSSCSFLQSLRVLIMYGRLETMPVWTTHLQNLVKIVMNWSGLRAEEDPLESLQHLPNLDEISFCGSYQGERLCFKAGGFLKLKRLWLRRMEGLRWMTVEEGACPNLRKLVLEQLPSLEDLPSAIQHLSHLQELYLYEMSSRLIEKVENQKEDSEDYRRMAHIPEIVIGFSADDGEWRIRRLWGNEKKTFLA*
>Cc08_g01900
MNDSWRYSRDDALLVEEAKLVGIDQPKQHLISKLLEGHDHQFKVISVVGMAGLGKTTLVNKVQEDPDVRKNFPVRAWVTVSQTCDFPKLLKDLIRQLHEEGNEPVSQSIESMTTARLKKFVNDFLQKAGRYAIVFDDVWDVEFWNAIKFALPEGNYGNRVMLTTRKADVASASCTESQDYVYRMEPLSIEDSWTLFCNKIFKGNRCPAHLMDVAKAVLDKCEGLPLAILAIGGLLASKDANRIDEWEMIQHSLGGELEGAGKLERVKRILSLSYNDLPSHLKPCLLYLSIYPEDYLIECHRLTLLWIAERFVEWREGMSIEDVAWAYLSELISRSLIQATKVFYEGTPHTCRIHDLLREVILIKSREQNMATVTTGQPMTWPSEKVRRLAIHSSSNILRSSKMLKVLDLNGEEIEETPNEIFNLLHLTYLRLCGTKVERVPRAIGKLQHLEYLNLGYTGVRELPVEILKLQKLRHLLVFHPVDPSDEDYGYYGFKGPPKLGGLLALQTLNTIDASSGSIIVKEIGKLTQLRVLYITQLRGEDGKELCSSLVNLTSLRELSIIDLNHHQHSLSSSSSCSFLQSLRVLIMRGRLETMPVWITHLQNLVKILMNWSGLRAEEDPLESLQHLPNLGEIGFCGSYQGERLCFKAGGFLKLKRLWLRRMEGLRWMTVEEGACPNLQKLVLNQLPSLEDLPWGIQHLSHLQELALYEMSSQLIEKVENQKEDSEDYRRMAHILEIVIGFYADDGEWRIRRLWGKKKKTFLA*
>Cc08_g01920
MDINGLTHLYPLSILPNLIPPKSPILTPLILGSKNGSSKCAKLLMTLKMFSMNLYFALLATDIMDSSLPARHQVASEIQSIKSRIKNISELRRRYQDEFGIDHRVTGSSTMNDSRRYSRDDALLVEEAKLVGIDQPKQHLISKLLERHDHQLKVISVVGMAGLGKTTLVKKVHEDPEVRKNFPVRAWVTVSQTCDFPKLLRDLIRQLNKDLDKSVPQSIESMTTAELKEFVKDFLRRAGRYAIVRRLALHSSSNSSNIQYHQQRQFYSFEHLRSFITVSSTDPLLSKTFLSEVLRSSKLLKVLELGGQEIGETPNEIFNLLHLTYLSLYGTKLDRVPRAIGKLQHLEYLNLGDTGVRELPVEILKLQKLRHLIVFQPVDPSDDDYGVHGFKGPSKLGGLLALQRLNTIDVSSGSVIVKEIGKLTQLREAEEDPLESLQHLFNLDEICFCGSYQGERLCFKAGGFLKLKQLSLRRMEGLRWMTVEEGACPNLQKLVLDQLPSLEDLPSGIQHLSHLQELHLYEMSSRLIEKVENQKEDSEDYRRMAHIPEIVIGFYADDGEWRIRRLWGKKKKTFLA*
>Cc08_g01940
MAETVVSFVSNRLATLLQEEGSLLGGLRQEVQLIKDELGHMKAFLKVAEAKEDDDPRLQEWIKQVREAAYDIEDVLDEFVLRFAGYRHHGFCGSLQRILKAIKSSPARHQVASEIQSIKSRIKNISELRRRYQDEFGIDHRVTGSSTMNDSRRYSRDDALLVEEAKLVGIDQPKQHLISKLLEGHDHQLKVISVVGMAGLGKTTLVKKVHEDPEVRKNFPVRAWVTVSQTCDFPKLLRDLIRQLNKDLDKSVPQSIESMTTAELKEFVKDFLRRAGRYAIVFDDAWDVEFWNEIKFALPEGNYGNRVMLTTRNADVAPASCTESQDYVYKMEPLSIEDSWTLFCNKIFKGNRCPAHLMDVAKAVLDKCDGLPLAIVAIGGLLASKDVSRIDEWEKIQHSLGGELEGTGKLERVKRILSLSYDDLPSHLKPCLLYLTIYPEDYLIGCYRLINLWIAERFVEWREGMNIEDVAYDYLSELISRSLIQVTEVFYEGLPDTCRIHDLMREVILIKSREQNMATVITRQPMTWPSEKVRRLVIHSSSNIPSKLGGLLALQTLNTIDASSGSVIVKEIGKLTQLRELYITQLRREDGKELCSSLVNLTSLRELSIESIGKGDDSEIIDLNHHQHSLSSSSSCSFLQSLRMLIMCGRLETMPVWITHLQNWVKIDLYWSGLRAEEDPLEFLQHLPNLGGISFCGSYQGERLYFKAGGFLKLKRLWLRRMEGLKRMTVEEGACPHLQRLILKQLPLLEDLPWGIQHLSHLQELGLCEMSSQLMEKVGNQKEDSEDYRRIAHIPEIVIARPRGFCPVSDELEPCRWEILPAQGSDAPQFRVVF*
>Cc08_g01950
MKAFLKVAEAKEDDDPRYGWLQEWIKQVREAAYDIEDVLDEFVLRFAGYRHHGFYLIRQLNKDLDKSVPQLIESMTTAELKEFVKDFLRRAGRYAIVFDDVWDVEFWNEIKFALPEGNYGNRVMLTTRNADVAPASCTKSQDYVYKMEPLSIEDSWTLFCNKIFKRNRCPAHLTDVAKAILDNVRGCLWRLLRSVGSWLQRTRAE*
>Cc08_g01970
MAETVVSFVSDHLATLLREEGSLLGGLRQEVQLIKDELGHMKAFLKVAEAKEEDDPRLQEWIKQVREAAYDIEDVLDEFVLRFAGYRHHGFCGSLQRILKAIKSLRARHQVVSEIQSIKSRIKNISEGRQRYQVEFGINDSVTGSSTMNDSWRYSRDDALLVEEAKLVGIDQPKQHLISKLLEGDDHQLKAISVVGMAGLGKTTLVKKVHDDPEVRKNFPVRAWVTVSQTCDFPKLLRDLIRQLHKDLDKSVPQSIESMTTAELKEFVKDFLRRAGRYAIVFDDVWHVEFWNAIKFALPEGNYGNCVMQTTRKADVASASCTESQDYVYKMEPLSIEDSWTLFCNKIFKGNRCPAHLMDVAKAVLDKCDGLPLAIVAIGGLLASKDASRIDEWDKIQHSLGGELEGAGKLERVKRILSLSYNDLPSHLKPCLLYLSIYPEDDLIACQTLILLWIAERFVEWREGMSIEDVAWGYLSELISRSLIQVTDVFYEGLPYDCRIHDLMREVILIKSREQNMMTVTTGQPMTWPSEKVRRLAIHSSSNSSNIQYHQQRQFYCFEHLRSFITVRSTNPLLSKTFLSEVLRSSKLLMVLELGGEEIEETPNEIFNLLHLTYLNLYGTKVAKVPRAIGKLQILEYLNLGDTGVRELPVEILKLLKLRYLIVFQRVDPSGSDYGYHGFKGPSKLGRLQALQRLGTIDVSSGSVIVKELGKLTQLRELFITQLRREDGKELCSSLVNLTGLRQLSVDSVGKGDDYVDLNHHQHSLSSYSSCSFLQSLRVLIMRGRLEKMPIWITHLQNLVRLDLIWSGLRAEEDPLESLQHLPNLGEISFCGSYQGERLCFKAGGFLKLKQLWLRRMEGLRRMTMEEGACPHLQRLILKQLPLLEDLPSGIQNLSHLQELGLYEMSSRMMEKVENQEEESEDYRRMTHIPEIVIGFYTDDGRRRIRRLWGKKKKKTILA*
>Cc08_g01980
MAETVVSFVSDHLATLLREEGSLLGGLRQEVQLIKDELGHMKAFLKVAEAKEDDDPWLQEWIKQVREAAYDIEDVLDEFVLRFAGYRHHGFCGSLQRILKAIKSLPARHQVASEIQSINSRIKNISELRRRYQDEFGIDDRVTGSSTMNDSWRYSRDDALLVEEAKLVGIDQPKQHLISKLLEGHDHQLKVVSVVGMGGLGKTTLVKMVHEDPDVRQNFPVRAWVTVSQTCDFPKLLKDLIRQLYEELKESVPGSIESKTTAELKKIVKDFLQKAGRYAIVFDDVWDMEFWNAIKFALPEGNYGNRVMLTTRKADVAPASCTESQDFVYKMEPLSNEDSWTLFCNKIFKENCCPAHLMDVAKAVLDKCDGLPLAIVAIGGLLASKDVSRIDEWEMIQHSLGGELEGTGKLERVKRILSLSYNDLPSHLKPCLLYLSIYPEDYLIDCQTLIPLWIAEKFVEWREGMSIEDVAWGYFSELISRSLIQAAEVFYEGLPDTFRIHDLLREVILMKSREQNMVTVTTGQPMTWPSEKVRRLALHSSSNSSNIQYHQQRQFYSFEHLRSFIAVSSTNPLLSKTFLSKVLRSSKLLKVLDLRGEEIEETPNEIFSLLHLTYLSLYGTKVARVPRAIGKLQHLEHLNLGNTGVRELPVEILKLLKLRHLRVYQQVDPSDSDYGYHGFKGPSKLGGLLALQRLNTIDASSGSVIVKEIGKLTQLRVLYITQLRREDGKELCSSLANLTSLRELRIASVGKGDDFEIIDLNHHQHSLSSCSFLQSLRVLLVRGRLETMPVWITHLQNLVKINLSWSRLRADEDPLKSLQHLPNLGEIGFSGSYQGERLCFKAGGFLKLKRLWLRRMEGLRWMTVEEGACPNLRKLVLYQLPSLEDLPSGIQHLSHLQELGLYEMSSQLMEKVENQEEESENYRRVTHIPEIVIGFYADDGEWRIRQLWGKKKKKTILA*
>Cc08_g02010
MAETVVSFVSNHLATLLREEGSLLRGLREEVQFIMDELGQMRAFLKVAEPKEDDEPRLQEWIKQVCEAAYDIEDVLDEFVLRFAGHRHHGFCGSLQRILKAIKSLPARHQVASEIQSIKSRIKNISELRRRYQDEFGIDHRVAGSSTMNDSRRYSRDDALLVEEAKLVGIDQPKQHLISKLLEGHDHQLKVISVVGMAGLGKTTLVKKVHEDPKVRKNFPVRAWVTVSQTCDFPKLLRDLIRQLNKSVPQSIESMTTAELKKIVKDILRRVGRYEIVFDDVWDVEFWNEIKFALPEGNYGNRVMLTTRNADVASASCTESQDYVYKMEPLSIEDSWTLFCNKIFKGNHCPAHLMDVAKAVLDKCDGLPLAIVAIGGLLASKDVSRIDEWEKIQHSLGGELEGTGKLERVKRILSLSYNDLPSHLKPCLLYLSIYPEDYLIGCYRLINLWIAERFVEWREGMNIEDVAWGYLGELINRSLIQVTGVFYEGLPNHCRIHDLMREVILIKSREQNMVTVTTGQPMTWPSKEKVRRLAIHSSSNSSNIQYHQQRQFYCFEHLRSFIAVSSTNPFLSKTFLSEVLRSSKLLKVLELGGEEIEETPNEIFNLLHLTYLNLCGTKVERVPRAIGKLQHLEYLNLGNYGFHGFKGPSKLGGLLALQMLNTIDASSGSVIVKEIGKLTQLRVLYITQLRREDGKELCSSLVNLTSLQELSLEPCRWEILPAQGPDAPQFRVVF*
>Cc08_g02020
MDINELTHLYPLSILPNPIPPKSPILTPLILGSKNGSSKCAKLLMTLKMFSMNLYFALLATDIMDSVALFREFSKPLRACQLVIRYQDEFGIDHRVTGSSTMNDSQRYSRDDALLVEEAKLVGIDQPKQHLISKLLERHDHQLKVISVVGMAGLGKTTLVKKVHEDPEVRKNFPVRAWVTVSQTCDFPKLLRDLIRQLNKDLDKSVPQSIESMTTAELKEFVKDFLRRAGRYAIVFDDVWDVEFWNEIKFALPEGNYGNRVMLTTRNADVALASCTESQDYVYKIEPLSIEDSWTLFCNKIFKGNRCPAHLMDVAKAVLDKCDGLPLAIVAIGGLLASKDVSRIDEWEKIQHSLGGELEGTGKLERVKRILSLSYNDLPSHLKPCLLYLSIYPEDYLIGCHRLINLWIAERFVEWREGMNIEDVAWGYLSELISRSLIQVTEVFYEGSPGICRIHDLMREVILIKSREQNMVTVITRQPMTWPSEKVRRLVIHSSSNILRSSKLLKVLDLNSEKIAETPTEIFNLLHLTYLSLYGTKVERVPKAIGKLQHLEYLNLGHTGVRELPVEILKLQKLRYLAVFQRVDPSDSDYGFHGFKGPSKLGGLLSLQTLNTIDASSGSVIVKEIGKLTQLRELFITQLRREDGKELCSSLVNLTSLRELGIIDLNHHQHSISSSSSSSFLQSLRMLTLCGRLEKMPQWVARLHSLERIDLNWSGLSGEEDLLESLQHLPNLVSINFCGSYQGEGLCFKAGGFLKLKELWLRRMEGLRWMTVEEGACPNLRKLVLYQLPSLEDLPSAIQHLSHLQELGLYKMSSQLIEKVENQKEDSEDYRRMAHILEIVIGFYANDGEWRIRRLWGKKKKTFLA*
>Cc08_g02030
MAATVVSFVSNHLATLLREEGSLLGGLRQEVQLIKDELGHMKAFLKVAEAKEDDDPRLQEWINQVREAAYDIDDVLDEFVASEIQSIKSRIKNISGGRQRYQVEFGIDDRVTGSSTMNDSWRYSRDDALLVEEAKLVGIDQPKQHLISKLLEGHDHQLKVVSVVGMGGLGKTTLVKKVHEDPDVRKNFPVRAWVTVSQACDFPKLLRDLIWQLHKDLDKSVPQFIESISTAELKEFVKDFLQQAGRYAIVFDDVWDVEFWNEIKFALPEGNYGNRVMLTTRNADVASASCTESQDYVYKKEPLSIEDSWTLFCNKIFKGNRCPAHLMDVAKAVLDKCDGLPLAIVAIGGLLASKDVSRIDEWEMLQQSFGGELEGTGELERVKRILSLSYNDLPSHLKPCLLYLSIYPEDYLIKCKRLMHLWIAERFVKRREGMSIEDVAWAYLRELISRSLIQVTEMFYQGSPGRCQIHDLMREVILIKSREQNMVTITTGQPMTWPSEKVRRLVVHSILRSSKLLKVLELGGEKIEETPTEIFNLLHLTYLCLSDTKVKRVPKAIGKLQHLEYLNLGNTGVRELPVEILKLLKLRMLIVFQQVDPSDSDYGFHGFKGPSKLGGLLALQVLDTIDASSGSIIVKEIGKLTQLRVLYITQLRREDGKELCSSLVNLTSLQELGDLPSGIQHLSHLQELGLYEISSRMMEKVGNQKEDSEDYRRIAHIPEIVIGFYADDGEWRIRRLWGKEKKTILA*
>Cc08_g02040
MAETVVSFVSDHLATLLREEGSLLGGLRQEVQLIKDELGHMKAFLKVAEAKEEDDPRLQEWIKQVREAAYDIEDVLDEFVLRFAGYRHHGFCGSLQRILKAIKSLRARHQVASEIQSIKSRIKNISEGRQRYQVEFGIDDRVTGSSTMNDSWRYSRDDALLVEEAKLVGIDQPKQHLISKLLEGHDHQLKVISVVGMAGLGKTTLVKKVHEDPDVRKNFPVRAWVTVSQTCDFPKLLRDLIRQLYEEGKEPVPQSIESKTTAELKEFVKDFLQQAGRYAIVFDDVWDVEFWNEIKFALPEGNYGNRVMLTTRKADVASASCTESQDYVYKKEPLSIEDSWTLFCNKIFKGNRCPAHLMDVAKAVLDKCDGLPLAIVAIGGLLASKDVSRIDEWEMVRRSLGGELEGTGKLDRVKRILSLSYNDLPSHLKPCLLYLTIYPEDYLIHCSVLVLSWIAERFVEWREGMSIEDVAWGYLSELINRSLIQVTDVFYGGLPEKCQIHDLLREVILIKSREQNMVTVTTGQPMTWPSEKVRRLVLHSSSNRSIIPHHQHRQFYSFEHLRSFITFSSTNPLLSKTFLSEVLRSSKLLKVLDLEDEEIEETPNEIFNLLHLTYLSLYGTKVARVPRAIRKLQHLEYLNLGNTRVRELPVEILKLQRLRDLRVYQQVDPSDEDFGFHGFKGPSKLGGLLALQRLDTIDASSGSVIVKEIGKLTQLRDLYITQLRREDGKELCSSLANLTSLRQLSVDSVGKGDDSEIIDLNHYHHSLSSSSSCSFLRSLRVLIMHGRLETMPAWTTHLQNLVKINLYWSGLRGEKDPLEFLQHLPNLDTINFCGCYQGEGLCFKAGGFQKLRWLSLKGMEGLRWMAVEEGACPHLRTLVLDRLPSLEDLPSGIQHLSHLQELYLNEMSSQLMEKVGNQKEDGEDYRRMAHIPEIVIGFYADDGEWIIRRLWGKKKKTILA*
>Cc08_g02170
MAETVLSFVLDQLSTFLREEGRLLGGLRQEFQFIRDELGHMRAFLREAEAKEEDAQPRLQEWIKQVREAAYDTEDILDEFVTRFARHLPTGFYGSVRRIFSCIKNLRARRRVASEIRSIKSRIKSISEGHQRYQSEYGISAQPSNSLSAVNNTTWRYSRDDALLVEEAKLVGIDQPKKHLISQLLEGDDHQLKVVSVVGMGGLGKTTLVKRVHEDPEVRRHFPVRAWVTVSQTCDFQYLLKDLIRQLHEEGKKPVPQSIESMTTTGLKKFVKDFLQQAGRYAIVFDDVWDVEFWNTIKFALPESSYGNRVMLTTRKADVASASCIESRRFVYRMEPLSTEDSWTLFCNKIFDGGNCPGHLMDVAKGILDKCEGLPLAILAISGLLASKDVNRVEEWEMVRRSLGGELEGTGKLDRIRKILFLSYGDLPWHLKTCLLYLSIYPEDHEIRCLRLVNLWIAERFVEWREGMSIEDVALGYLSELINRSLIQVTGVFYEGTPDTCRIHDLLREVILLKSREQNIAIAATGQPTLWPFEKVRRLVVHGSSNNNTQHHQQRPNYYFDHLRSFIAVGSTNPLLSKSLLYDVLRSSKLLKVLDLSDQETQEEIPNEIFKMFYLKHLDLYGTRVERVPKGIGKLQHLEYLNLGNTGVRELPMEILKLQKLRFLRVYQPADPSDDDYGGHGFKAPSNMGGLRGLEILNRIDASSGSKIVEEIGKLTQLRELYITEFRREDGKVLCSCLANLASLHRLSIESIGNGDDHEIIDLNHHHPSLSFSSSCSFLQSLRMLILRGRLEKMPQWVARLHGLVRIDLNWSRLRGEEDPLESLQHLPNLGEINFCGSYQGEGLCFKAGEFLKLNRLHLKRMEGLRWMRVAEGALPHLQKLFLQQLPLLEELPMGIQHLIQLQRLNLYEMSSQLREKLLENQMEESEDYTRIAHIPEILIGYYTNDRKWRRLSLWEEKKKTYNLS*
>Cc08_g02180
MAETVLSFVLRQLSTFLHEEGRLLGGLRQEVQFIMDELGQMRAFLREAEAREEDAQPTLQQWIKQVRDAAYDTEDILDDFVARFARHRATGFYGSVRRIFSSIKNLRARHRVASEIQSIKSRIKSISKAHKRYKSDYGISAQASNSLSAVNNTTWRYSRDDALLVEEAKLVGIDQPKKRLISQLLEEDDYQLKVVSVVGMGGLGKTTLVKKVHEDLEVRRHFPVRAWVTVSQTCDFQDLLKDLIRQLHKEGKKPVPQSIESLNTTELKEFIKDFLQQAGRYAIVFDDVWDVEFWNTIKFALPESSHGNRVMLTTRKADVASAPCTESLGYIHRMEPLPFEDSWTLFCNKIFKGNSCPGHLMDVAKVILDKCEGLPLAILAISGLFALKDVNRTEEWEMVRCSLGSELEGTGKLDRVKKILSLSYSELPWHLKTCLLYTSIYPEDHKIECYRLVNLWIAERFVEGREGMSIEDVVWSYLSELVNRSLIQVTGVFYEGLPDYCRIHDLLREVILLKSREQNMVTVITGQPTISSSNNTQHHQQIPNYCFDHLRSFVTIGCTNPLLSKPLLSEVLGSSKLLKVLDLGDQETQEEIPNEIFKMFHLQHLSLGDTGVGRVPKAIGKLQHLEHLNLGNTRVRELPMEILKLKKLRFLRVFQQVDSSDVDYGYHGFKAPSNMGGLLALEVLDSIDASSGSTIVKEIGKLTQLRELYITKLRREDGKELCSSLANLTNLRELSVTSIGKGDDHEIIDLNHHHHPSLSSSSSSSFLQSLRMLILRGRLERMPKWIVHLHGLVRIDLDWSRLREEENPLESLQHLPNLGEINFCGSYQGEGLCFKAEGFLKLKCLELRRMEGLRWMRVEEGALPRLQKLFLEQLPLLEELPMGIQHLTQLQELSLYEMSCQLSEKLLENQKEKSEDYTRIAHIPEILIGYYTDDGEWRHHSLWAEKK*
>Cc08_g02190
MAETVLSFVLDQLSTFLREEGRLLGGLRQEVQFIRDELGHMRAFLREAEAKEEDAQPRLQEWIKQVREAAYDTEDILDEFVARFARHLPTGFYRSVRRIFSCIKNLRARHRVASEIRSIKSRIKSISEGHQRYQSGYGISAQPSNSLSAVNNTTWRYSRDDALLVEEAKLVGIDQPKKHLISQLLEGDDHQLKVVSVVGTGGLGKTTLVKRVHEDPEVRRHFPVGEKSKCQARV*
>Cc08_g02210
MAETVLSFVLRQLSTLLRDEGRLLGGLQQEVQFIRDELEQMSAFLREAEAKEEDAQPTLQQWIKQVRDAAYDTEDILDEFVARFARHPATGFYGSVRRIFSSIKNLRARHRVASEIQSIKSRIKSISEAHQRYQSEYGISAQASNSLSAVNNTTWRYSRDDALLVEEAKLVGIDQPKKRLISELLEGDDHQLKVVSVVGMGGLGKTTLVKKVHEDPEVRRHFPVRAWVTVSQTCDFQYLLKDLIRQLHEEGKKPVPQSIESMTTTELKKFVKDFLQQAERYAIVFDDVWDVEFWNTIKFALPESSHGNRVMLTTRKADVASASCTESLGYIHRMEPLSFEDSWTLFCNKIFKGNSCPGHLMDVAKGILDKCEGLPLAILAISGLLALKDVNRAEEWEMVRRSLGGELEGTGKLDRVRKILSLSYGDLPWHLKTCLLYTSIYPEDYVIECNRLIYLWIAERFVEWREGISIEDVAWAYFSELVNRSLIQVTRVFYEGMPDTCRIHDLLREVIISKLREQNIVTVTTGQPTISNNTQHHQQRQNNCFDHLRSFVTIESTNQLLFKTLLSEVLGSSKLLKVLDFGGQETQEEIPNEVFKMFHLKHLDLYGTRVERVPKAIGKLQHLEYLNLGNTGVRELPMEILKLQKLRFLKVYQQVDSSDDDYGSHGFKAPSNMGGLLALEVLDCIDASSGSTIVKEIGKLTQLRQLYITKLRREDGKELCSSLANLTSLRELSVYSIGKGDDHEIIDLNHHHPSLSSSSFLQSLRMLILCGRLERMPQWVAHLHGLVRIDLDWSRLRGEEDPLESLQHLPNLVSINFFTQKLGGILKLMLFSLENNQIEGSVPRDIGNLTALKELYLGVNNLTGVIPYEVGNLQTLEVLNRRFNILKGSIPTRISNISTLRVLSLVANSLSGNLPSNVGLGLSNLEELYLSSNDLSGLIPKTVGNLSNLSVLGLQENPLSGSIPSTVKGLQMLQGLSIESNNASGTIPDSLCSLQYLNLLHLIGNQFLHV*
>Cc08_g02230
MAETVLSFVLDQLSTSLREEGRLLGGLRQEVQFIRDELEQMRAFLREAEAKEDDAQPTLQQWIKQVRDAAYDTEDILDEFVARFARHRATGFYGSVRRIFSSIKNLRARHRVASEIQGIKSRINSISQGHQRYQSEYGISAQASNSLSAVNNTTWRHSRDDALLVEEAKLVGIDQPKKRLISQLLQGDDYQLKVVSVVGMGGLGKTTLYLLKDLIRQLHKKGNKQVPQSIESLNITELKEFIRDFLQQAGRYAIVFDDVWDVEFWNAIQFALPESSRGNRVMLTTRKADVASASCTESLGFIHRMEPLSSEDSWTLFCNKIFKGNSCPGHLMDVAKGILGKCEGLPLAILAITGLLALKGVNRTEEWEMVRRSLGGELEGTGKLDRVKKILSLSYNDLPWHLKTCLLYTSIYPEDYAIECYDLINLWIAERFVEWREGMSIEDVAWGCLSELVNGSLIQVTDVFYVGLPNTCRIHDLLREVILLKSREQNMVTVITEQPTRWPSEKVRRLVVHGSSSNNTQHHQQRPNYCFDHLRSFVTVGSTNLLLHKMLLSKVSRSSKLLKVLDLTAFGPIWYRSGKSPKSHWKASTLGVSEFGRDWS*
>Cc08_g02250
MAETVLSFVLRQLSTFLREEGRLLGGLRREVQFIMDELEQMRAFLREAEAREEDAQPTLQQWIMQVRDAAYDTEDILDDFVARFARHRATGFYGSVRRIFSSIENLRARHRVASEIQSIESRIKSISEAHQRYQSEYGISAQASNSLSAVNNTTWRYSRDDALLVEEAKLVGIDQPKKRLISELLEGDDHQLKVVSVVGMGGLGKTTLVKRVHEDPEVRRHFPVRAWVTVSQTCDFQYLLKDLIRQLHEEGKKPVPQSIESLNTTGLKKIVKDFLQQAGRYAIVFDDVWDVEFWNTIKFALPESSHGNRVMLTTRKADVASASCTESLGYIHRMESLSFEDSWTLFCNKIFKGNSCPGHLMDVAKGVLDKCEGLPLAILAISGLLALKDVNRTEEWEMVRRSLGGELEGTGKLDRVKKILSLSYSDLPCHLKTCLLYTSIYPEDYEIKCYRLINWWIAERFVEWREGMSIEDVAWGYLSELVNRSLIQVTGIFYEGLPDNCRIHDLLREVILLKSREQNMVTVTTGQPATWPSEKVRRLVVHSKEKIPNEIFNLFHLKHLDLWGTRVERVPKAIGKLQHLEYLNLGKTGVRELPIEIIKLQKLRVLKVYQQVDPSDDDYGFHGFKAPSNMGGLLALEVLNCIDASSGSTIVKEIGKLTQLRQLYITKLRREDGKELCSSLANLTRLRELSVESIGKGDDYEIIDLNHHHPSSSSSFLQSLRLLFLCGRLEKMPQWVAHLHGLVRVDLDWSGLRGEEDPLESLQHLPNLVSINFCGSYQGEGLCFKAGGFLMLKRMHLKRMEGLRWMRVEEGALPRLQKLFLEQLPLLEELPLGIQHLSQLQELTLLQFYLASTIPQEIGNLYNLKLSAMDYNQIIGSIPREIWKLTRVDYSGPTYISLLYQENLAGIITQRLGGILKLMLFSLENNQIEGSIPRDIGNLTALEELYLGVNNLTGVITYEVGNLQTLEVLNLRFNSLKGSIPTGIFNISTLRVLSQVSNSLSGNLPSNMGLGLPNLEELYLSSNNFSGLLYCT*
>Cc08_g02280
MAETVLSFVLRQLSTFLHEEGRLLGGLRQEVQFIMDELGQMRAFLREAEAKEEDAQPTLQQWIKQVRDAAYDTEDILDEFVARFARRPATGFYGSVRRIFSSIKNLRARHRVASEIQSIKSRIKSISEAHTRYKSDYGISAQASNSLSALLEGDDHQLKVVSVVGMGGLGKTTLVKKVHEDLEVRRHFPVRAWVTSSHGNRVMLTTRKADVASASCAESLGYIHRMEPLSFEDSWTLFCNKIFKGNSCPGHLTDTCLLYTSIYPEDCEIACYRLTNLWIAESYCFDHLRSFVTFGSTDLLLSKPLLSDMFLLKHLNLCGTRVARVPKAIGKLQHLEYLDLGDTRVRELPVEILKLQKLRVLSVYQLVDSSDDDYGFKEIGKLTQLRELGITKLRREDGKELCSSLANLTSLRELIVQSIGKGLCFKAGGFLNLKLMQLKRMEGLRWMRVEEGALPRLHQLFLQQLPLLEELPMGIQHLIQLQRLILAEMSSEMIERVENQKEESEDYRRIAHIPEIVIGSYTDDGEWRQRQLWEKKKKKT*
>Cc08_g03590
MAESVVGFLINQLSALLSQETKLLGGLRPDVQFIKDELGSMKAFLRQAEAKEDNDSQLQEWVKQVREVAYDTVDVLDDFAFRFARGHADGFIGRVGKIYNSIMNSKARHQISLEIKDIKARVVEISARHQRYQSLYGTQEIGSSSSNVANADYDIRDQALLIEEAKLVGIDQPKKELISEVLDDNSHLKVVSVVGMGGLGKTTLAKKVYDDAAVEKQFQSHAWITVSQNFQFNVIIKDLIQQLYEEIRQPVPPQVESMNRVRLSQFVRDFLKERRYILVLDDVWSLDAWEAIKYVLPDCNIASRVVLTTRITDVASASCLESHDFIHKMSPLSYEDSWTLFCNRTFQSNGCPSNLEEVCRKILKKCEGLPLGIVTMGGVLALKDKDKIDEWEMIFRGFGSEVDGSGKLDRIRRILLLSYNDLPHHLKNCLLYLSIYPEDHPINVEILLGKWIALGFIEEEEGMTATDIAMRYLKELVNRSLIQVKETRHDGKLKECGLHDFLREIIVSK*
>Cc08_g03610
MAESVVGFLIKQLSTFLSQESTLLGGFRPDVQYIKDELGSMKAFLRQAEAKEDNDSQLQEWVKQVREVAYDTEDVLDDFAFRFARGHADGFIGRVGKIYNSIKNLKARHRISLEIKGIKDRVVEISARHQRYQSLYGNEERGSSSSNLVGIDQPKKELISKILDDDSHLKVVSVVGMGGLGKTTLVKKVYDDAVVKKQFQSHAWITVSQNFQFNIIIKDVIQQLYEEIRQPVPPQVESMNGIRLSEFVRDFLKERRYILVLDDVWSQNAWETIKCVLPDCNTASRVVLTTRIADVASASCLASHDFVHEMKPLSYEDSWTLFCNRTFQSNGCPSNLEEVSRKILKKCEGLPLGIVVIGGVLALKDKDRIDEWEMILRGFSSLNRLRSVEIFGYEDPLTTSFLSKFLCGGPKFLKVLNLTGAELDSIPKEVFKLFHLEYLDLGGTRVKIIPKSVGQLQNLESLNLAGTTITELPVEILKLRKLRTLLVGRVGDYSNNFALWGFKSPNGIGKLTSLESLGNIEVDGGKIVREIGKLIQLRELFITKLRREDGKELLYSLSRLTNLQELKICSIKEEDTLDLQHSVSPRLGFLMRLSLTGRLERVPEWVISLQSLGTLALVNSELSEDENAIGCLGHLPNLVHVTLYRAYDGETLCFKAGRFPKLQKLELGQLKRLKWVRVEDESMSSLQEFVIAGCKLMEGLPLGLQNLTKLKAFALLDMSDELIHKVQNLDKQSEDYQTISHITQVCIGHWINGKWKTKFL*
>Cc08_g03670
MAESVVGFLIKQLSTLLSQESTLLGGLRPDVQFIKDELGDMNAFLRQAEAKEDNDSQLQQWVKQVREVAYDTEDVLDDFAIRFAHGDADGFFGRVGKIYNSIKNLKARHRISLEIKDIKARVVEVSARHQRYQSLYGTQEIGSSSSHVASADCDIRDQALLIEEAKLVGIDQPKKELISKILDDHSHLKVVSVVGMGGLGKTTLAKKVYDDAAVKKQFQSHAWITVSQNFQFKVIIKNLIQQLYEEIRQPVPPQVDSMDGIRLSEFVKDFLKERRYILVLDDLWTIDAWEAIKYVLPDCNIASRVVLTTRITDVASASCLTFHNFIHKMSPLSYEDSWTLLCNRTFQSNGCPSNLEEVCRKILKKCEGLPLGIVTMGGVLALKDKDKIDEWEMIFRGFGSEVDGSGKLDRIRKILLLSYSDLPHHLKNCLLYLSIYPEDHPIDVDEILGKWIALGFIEEEEGMTATDIAMRYLKELVNRSLIQVKETWDDGKLVNCGLHDFLREIIVLKSKERCFTTIATGYSTRWPDKVRHLAIHNFTGNPPQGFSSLKCLRSVETFGNEDSLTTSFLSKFLCGGPKFLKVLNLTGAELDNIPKEVFKLFHLQYLDLSGTRVKIIPKSIGQLQNLEFLILAETTIMELPVEILKLRKLRSLNLYGIGDYSNNFALWGFKSPDGIGKLTSLERLHNIEADSELHICSIKEEETLDLQHSVSPRLGFLTRLWLNGHLERVPEWVISLQYLGTLVLLNSELSEDENAIGCLGHLPNLVHLFLLRAYEGETLCFKAGRFQKLQRLDLVQFQRLKWVRVEEASMPNLQEFAIVGSKLMTGLPLGLQNLIGLKFLRLFDMCDELIHKVQNLDKQSEDYQTISHIPQVCTGHWINGDWKTEILSEKIGKG*
>Cc08_g03690
MAESVVGFLINQLSALLSQETKLLGGLRPDVYSSNVANADYDIRDQALLIEEAKLVGIDQPKKELISEVLDDDSHLKVVSVVGTGGLGKTTLVKKVYDEAVVKKQFQSHAWITVSQNFQFNVIIKDLIQQLYEEIRQPVPSQVESMKGIRLSEFVKDFLKERRYILVLDDVWSLNAWETIKYVLPDCNIASRVVLTTRIADVASASCLASHDFIHKMSPLSYEDSWTLFCNRTFQSNGCPSNLEEVCRKILKKCEGLPLGIVTMGGVLALKDKDKIDEWEMIFRGFGSEVDGSGKLDRIRKILLLSYSDLPHHLKNCLLYLSIYPEDYPIDVQERMIATNIAMRYLKELINRSLIQVKDTWYDGKLVNCGLHDFLREIIVSKSKEQSFTTIATRYCTRWPDKVRHLAIHNFTGNPPQGFSRLKCLRSVLNLTGAELDNIPKEVFKLFHLEFLDLSGTKVKVIPKSIGQLQNLEALVLLETTITELPVEILKLRKLRTLTIGGQGDYSNNYAIWGFKSPDGIGKLTSLEILGIIEANSGKIVRQIGKLIQLRQLSITKLRREDGKELVSSLLRLTNLRELYIYSIKEEETLDLQHSVSPRLGFLTTLLLNGRLERVPEWVISLQSLSTLSSLNSELSEDENAIDCLGHLPNLVDLSLHRAYEGETLCFKAGRFRKLQRLLLMQLKRLKWVRVEKESMPNLQQFLFAGCKLMEGLPLGLQNLTWLKVLGWLIFGLGHWINGEWKSKFL*
>Cc08_g03710
MAESVVGFLIKQLSTLLSQESTLLGGLRPDVHFSGGNGGLGKTTLAKKVYDDAAVKKQFQSHAWITVSQNFQCDVIIRNLIQQLYEEIRQPVPPQVESMKGIRLSEFVKDFLKERRYILVLDDVWSLNAWQTIKYVLPDCNIASRIVLTTRITDVASASCLASHDFIHKMSPLSYDDSWTLFCNRTFQSNGCPSYLEEVCRKILKKCEGLPLGIVTMGGVLALKDKDKIDEWEMILREFGREVDGSGKLDRIRRILLLSYSDLPHHLKNCLLYLSTYPEDHPIDVAKLLDKWIALGFIEKEEGMIATDIAMRYLKELVNRSLIQVKVTWADGKLVKCGLHDFLREIIVSKSKEQSFTTVATGYCTRWPDKVRHLAIHNFTDNLSQGFSRLKCLRSVETFGYEDPLTTSFLSKFLCGGPKFLKVLNLYKAELDNIPKEVFKLFHLKFLNLSETRVKVIPKSIGQLQNLEFLFLDETTITEVGDYSNNFALWGFKSPDGIGKLTSLETLRIIEADGGNIVREIGKLIQLRQLFITKLRREDGKELVSSLLRLTNLRELHIGSIKEEETLDLQHSISPRLGFLTRLSLTGRLERVPEWVMSLQSLGTLFLQNSELSEDKNAIDCLGHLPNLVDLILHRAYEGETLCFKAGRFPKLQRLELGQLKRLKWVRVEEESMFSLEVFVIAGCKLMEGLPLGLQNLTKLKFLGFYDMFDDLIHKVQNLDNQSDYYQTISHIPQVCTGH*
>Cc08_g03720
MAVSVVGFLINQLSTLLSQESTLLGGLRADAQYIKDELGSMKAFLRQAEAKEDNDSQLQEWVKQVREVAYDTEDVLDDFAFRFAHGDADGFFGRVGKIYNSIKNLKARHRISLEIKDIKARVAEISARRHRYQLPQSTQEIGSSSSHVANADCDIRDQALLIEEAKLVGIDQPKKELISKILDDHSHLKLVSVVGMGGLGKTTLVKKVYDDAAVKKQFQSHAWITVSQNFQFKVIIKNLIQRLYEEIRQPVPPQVESMDGIRLSEFVKDFLKERRYILVLDDVWSLDAWEAIKYVLPDYNIASRVVLTTRIIDVASASCLASHDFIHIMKSLSYEDSWTLFCIRTFQSNGCPSNLEEVCRKILKKCEGLPLGIVTMGGVLALKDKDRIDEWEMIFCGFGCEMDGSSKLDRIRKILLLSYSDLPHHLKNCLLYLSIYPEDHPIDVVKLLDKWIVLGFIEKEEGMMATDIAMRYLKELINRSLIQVKDTRVDGGLKECGLHDFLREIIVSKSKEQSFTTVSTGYCTRWPDKVRHLAIHNFTDNPPQGFSSLKCLRSVETFGYEDPLTTSFLSKFLCGGPKFLKVLNLTGAELDNIPKEVFKLFHLKYLVISSTRIKVIPKSIGQLQNLEFLILAQTTIMELPVEILKLRKLRTLTVGKEGDYSNNFALWGFKSPDGIGKLTSLESLECIEVNNGKIVREIGKLVQLRQLSITKLRREDGKELVSSLSRLTNLRELYICSIKEDETLDLQHSVSPRLGFLTWLGLTGRLERVPEWVISLQSLRTLLLHNSELSEDENAIDCLGHLPNLVKLTLYRAYEGETLCFKAGGFRKLRQLGLVQLKRLKWVRVEEESMSSLQEFVIMGCKLVESLPLGLQNLTKLNVLGLADMSDDLIHEVQNLDKQSEDYQTVSHIPQVWTGHRINGRWKTKFL*
>Cc08_g03860
MKVILKDLIQQLHNEIREPVPQQVECMEGNQLRAFVKDFLQERRYIIVLDDIWSMNSWEAIKYALPNGSYSSRIMLTTRIADIAIGSCIESRDYIHEMKPLPVEESWNLFCSKTFGDNCCPQNLEDVSRRILSKCKGLPLAIVAIGGLLALKNKGKLDEWEMTHRSLGGELEGIGKLEKVKNILLLSYNDLPFFLKSCLLYISIYPEDQKIDPELVIPRWIAEGFIHGKKGMTTTEVALGYLNELVNRSLIQVAEFYRDGSIRYCRVHDILREIILTKSREQNFVNVASSCSRDCARLPDKPRRLAIHGYNENHQECKRFRHLRSLVIFGYTDPLFNSSLSKILSGGPKMLEVLHLEGAKLTNIPKEVFQLFRLKFLNLRDTGVQIIPPCIGKLHNLEYLNLIGTKVRELPVGILQLRKLRILLVYHIGKDFALCGVKPPSQIANLLFLEILHSIDADHDKTLVMEIGKLTQLRKLGISKLRKIDGAILCSSLGKLTNLRQLCVNSIKEDDTLDLLHPISPTPRALQVLELGGRLEMIPPWVASLQNLTTIQLFGSRLRHDLLESLQSLPNLVDVSLNNAYEGEELYFMAGGFQKLKRLELTRLQKLKCVRVGDRAMPCLHKLVMAECKLVEKLPWGIQNLNELKSLGLADMSNELIVKLQDKGSEEYQKIALVSEVVIANWKDGKLWKRFL*
>Cc08_g03870
MHSYSKKLSLVYEDPSVKRRLQSHAWLTVSQTFHMDLILKNLIRQLYNEYQEQVPRYVEALDGDQLRAFVKDLLRKRTYIIVLDDIWRLDSWEAIKYAFPDASCRSRIMLTTRIADTAFRSCTQSHAWFKMMPLDSVLQMLDISKLSRENGNSICSIANLRSLYLNAINDDEILDLQHPISRSTLVLQGLQLRGRLEKVSQWLPSLQRLTTICLFGSGLRKDPLEHFQDVLNLEKMILLEAYEGEELFFKAGGFGKFKKLELRRLQKLKRVRVEKNAMPCLQELMIVECKQVDELPWGIQYLNKLQSLHLYIPGDQLIMKLQDKGSEEYRKIVQIPTTTDLGNWSSLSMKSASNYWRRANFHVFSSLKSIVLLQCNCINISTCHRFSFCSSLLVFVFTCGEIICGINITILSFSISSAHLPLIMREVMAENSVAFLLKELSTFLLQQNTNLGSGLEKDVQFIKDELGSMRAFLRDAEAKEDDVYELQEWLRQVREVASDTEDVLDEFEMKFGCHHVDGLLGRIKKILCSVKNVRARYEISSRLKNIRSRVEDISARHQRYQSTYSTFRRGSSSSDATEDGTSYVRGNALLVEEAKLVGINEPKRELISRVLADDSHLKSMKILL*
>Cc08_g04110
MEAFVGILVDTLNSMIQKERGLLCGVATDMEKLARLLSTIKAVLEDAEQKQFTDKAIQLWFQELNGVAYEIDDVLDDYAAEASRVKYKNSGCFSLMCYPVAGNLMFRHRIGTRMKEILAKFKEIADERIKLGLSDHKRGSYFNASRETGSVVKEPDLVLGRDEEKDEIVRVLVNQVSDNQNVSVLPIVGVGGLGKTTLAQLVFNDQRITEHFKLKLWVWVSEDFDVKSIIKALIESEQGTSTGDLPLNALQIKLQSLLEGERYLIVLDDVWNENRQEWGDLKSVLACGSSGSSIIVTTRKKKVAEIMRTLKTHCLSSLSDDQCWSLFRQWAFDCQEKEERLEAVGKEIVKKCGGVPLAAKALGGFLRFKSEAEWNSVKCSELWNLPEDETGILPALGLSYLNLPVQLRRCFAYCAVFPKGSEIEREEVIHLWMANGLISSNERMEMEVEDVGDAVVTALHHRSLFQAVEKDEFGHVLIFKMHDLVHDLARSVMEAKLGGTESKRTMIKLKHLRHLDLSESHIVELPNSICDLWNLQILNLNYCGKLRSLPKGMRFLRNLRHLCLRGCWSLTHMPSGIGKLTCLRTLSMVVLSGKKGFRLSELRDLNMLRGELTIGYLERIEDKKDAEEACLIEKQSLRELYLVWHSERTLQRYNDEEVLKALKPCPSLQYLSIRGFKGSSLFPAWISTVKKVVVNESAAEYIVGAQESTAAAAAMSLSSLKQLALRDMPNLKGMLGREVQGTPGVFSQLQSLSFAGCPTLTLPLPRMPSLKELCVTYCGPNVAWASISNLTSLNSLHIRETAGLSCFPEEMLQNLSLLESLDLWWVRDLRALPRSLASLTALKTLSITHSPELESLPEEGLRGLASLQELHLDNCPNLLETLPSSIQMMTTLQSLTILHCDLLGLRCERGGEEWHKIKHIPHLQIW*
>Cc08_g04140
MPGDQWMSNTFQNNNWLSNMRTFVFYFIFYHKVQNISSHLMEALLESLVKILNSPIIQEELRLLCGIETEIQKLSSLLTTTKAVIEDAEQKQFTDKAIQDWLQKLNIIAYEVDDILDDYATEVSREPKCNNICCNVLDCLPATSNICFRHRIGTRMKKIIGKFDAVADKRIKLGLSNQQSGSYFNASRETGSTVNEPNLVLGRDEEKDEIVKILVNQDSDNQNVSVLPIVGVGGLGKTTLAQLVFNDENLAEPFKRKLWAWVSEKFDVKSIIKALIESAKGTSIGDLPLDTLQRKLQKLLRGKRYLIVLDDVWNENPEEWEKLKSVLQCGSKGSSIVTTTRMEKVAEIMGTLETHRLSSLSENECWSLFRQRAFGRQEAEEYPNLVVIGKEIVKKCGGVPLAAKALGGFLRFKREEAEWNFVKCSELWNLPQDETHILPALRLSYLNLPVELRGCFAYCAVFPKGSKIEKEEVIHLWMANGLISSNGTMEVEDVGDAVLTELHCRSLFQAVEKDEFGSILTFKMHDLVHDLARSVMEAKHGGTESNRTMMLGEPYHQLTVAFPITITGTDQFSSFLSKCGSLRALIVRSTRRREKFRELPSVVSKLTHLRHVNLSGSDIVELPNSICDLWNLQILNLNDCGKLRSLPKDMRFLRNLRHLCLQRCWSLAHMPSGIAKLTCLQTLSIVVLGGKKGFQLSELRHLNMLKGTLIIRHLERIEDKKDAEEACLIEKQSLRRLDLYWDSERTLQRYNDEEVLEALKPCPNLQLLYIEGFKGSSSFPSWISTVTEVWVEESAAEYIVGAQETTATTAAMSPSLKQLKLENMPNLKGMLGREVQGTPGVFSQLQSLSFGYCPMLTLPLPRMPSLKELDVENCPNMAWASISNLTSLNSLNIEDIGGLSCFPEEMLQNLSLLESLNIKEMKDLRALPRSLASLTALKTLSIVECPKMESLPEEGLRGLASLQALYLVNCYNLVSLSMGTKALKSLTDPLIFGSYATALPEEVKHFPTLQVLYLQNFPNLTSLPDWFRNLTSLQDLTLCNCPKLETLPSSIQMMTTLQSLTIDECDLLEPRCERGGEEWHKIKHIPDLKFQIDYI*
>Cc08_g04160
MEAFVEILVDTLKSMIEEERGLLCGVATDMEKLARLLSAIKAVLEDAEQKQFTDKAIQLWFQELNGVACEIDDVLDDYAAEASRIKYKNSGCFSLMCYPVAGNLVFRHKIGKRMKEILEKFNAIADERTKLGLSDQKRGSYFNASLETGSMVNEPKVLGRDEEKEQIVHILMKEKDRDDQNVSILPIVGVGGLGKTTLAQLVFNDERIAKHFEPKLWVWVSEDFDGKRIIKALINSIQRTTTGELELAPLQSNLQELLREKRYLIVLDDVWNENPWEWEKLKSVLECGSRGSSIVTTTRKQKVAEIMRTLETRYLSSLSDDQCWSLFRQQAFDCQEKQERLEAIGREIVKKCGGVPLAAKALGGFLRFKSEAEWNSVKCSEVWNLPEDETRILPALRLSYLNLPVELRGCFAYCAVFPKGSIIKKEEVIHLWMANGLISSNGTMEVEDVGAAAVTELHHRSLFQAVEKDVLGRARDHSFKIHDLVHDLARSVMEAKHGGTESNRTMMLDMPNDRLTVAFPIKITGTDQFCSFLPKCGSLRALIVRSPWWRAEKFTELRPAVSKLKHLRHVNLSRSDIILLPNSICDLWNLQILNLNDCDKLWSLPKGMRFLRNLRHLCLHRCRNLTHMPSGIGKLTCLRTLSMVVSGGKSGFQLSELRGLNNLREEELTIKHLERVEDKKHAEEACLTEKQSLRKLNLHWDSKRTLQRYNDQEVLEALEPCPSLQYLNISGFKGSSLFPSWISTVTEVLVWESAVDYIVGAQESTAADAAMSPSLKQLKLWNMPNLKGMLGREVQGTPGIFSQLQYLTFIDCPTLTLPLPRMPSLKKLCVVYCGPNVAWASISNLTSLQCLIIESIEGLSCFPEEMLQNLSLLESLDIGAIKDLRALPRNLACLTALKTLTVRECPKLESLRGLASLQELHIEKCYNLESLPMGTKALKSLTHLSIKGSYATALSEEVKHLHAVQVLDLRLFDNLTSLPDWFGDHLTSLRHLTLRFCPELETLPSSIQMMTTLQSLTIVGCDLLKPRCERGGEEWHKIKHIPDLMILT*
>Cc08_g04220
MEAFVGILVDTLNSMIQKERGLLCGVATDMEKLARLLSTIKAVLEDAEQKQFTDKAIQLWFQELNGVAYEIDDVLDDYAAEASRVKYKNSGCLSFMCYPVAGNLVFRHRIGTRMKEILENFNAIADKQTKLGLSDQKRGSYFNASRETGSTVNEPEVLGRDEEKGQIVDILMKEKDRDDQNVSVLPIVGVGGLGKTTLAQLVFNDERIAKHFEPKLWVWVSEDFDVKRIIKALINSIQRTPIGELELAPLQSNLRELLRGKRYLIVLDDVWNENPREWEKMKSVLQCGSRGSSIVVTTRKKKVAEIMRTLETHYLSSLSEDRCWSLFKQQAFDCQEKEERLEAVGKEIVKKCGGVPLAAKALGGFLRFKSEAEWNSVKCSELWNLPEDETRILPALRLSYLNLPVELRGCFAYCAVFPKGSEIEKEEVIHLWMANGLITSNGTMEVEDVGDAVLTELHDRSLLQAVRKDVFGYGSVPAFKMHDLVHDLAQSVMEAKHGGTESNRTMMLDMPHDRLTVAFPITITGIDQFSSFLSKCGSLRALIVRSPWWTANKFTELPPAVSKLKHLRHVNLSRTDIVELPNSICDLWNLQILNLNDCGKLQSLPKGMRFLRNLRHLCLQGCGSLTHMPSGIGKLTCLRTLSMVVLSGKKGFRLSELRDLNMLRGELTIRYLERIEDKKDAEEACLIKKQSLRELRLEWDSERMFQRYNDEEVLEALKPSPNLQRLHIRGFKGSSLFPSWISTVTEVLVRNSATEYIVGPQESTATTPGVKKLTLQIMPNLKGMLGREVQGTLGVFSQLQSLSFFNCPTLTLPLPHMPSLKKLHFNMCTKMAWASISNLTSLNSLRIEDIEGLSCFPEEMLQNLSLLESLDIWGIKDLRALPRSFSSLTALKMLAIMECPELESLPEEGLRGLASLQELDLVDCYNLVSLSMGTKALKSLTHLSIDGSNATALPEEVKHFPALQKLELIDFHNPTSLPDWFGGGHLTSLQHLTIGSFRIFMYIT*
>Cc08_g04230
MEASVGILIDTLNSMIQKEFGLLCGVATDMQKLSRLLSATKAVLEDAEQKQFTDKAIQQWLQELNIVRILTKERDRVDQNVSVLPIVGVGGLGKTTLAQLVFNDQRITQHFDLKLWVWVSEDFDVKRIIKVLICSIQRTLTEELESLSLERKLQGLLRGKRYLVVLDDVWNKNPEEWEKLKSVLECGSRGSSIVTTTRMEKVATIMGTLQTHYLSSLSENLYWSLFRQRAFGPQEAEEYPNLVVIGKEIVKKCGGVPLAAKALGGFLRFKREENEWNYVKCSEIWNLPEDEVHVLPALRSSYLNLPVELRGCFAYCAVFPKGSEIEKEEVIHLWMANGLISSNGTMEVEDVGDAVLTELYYRSLFQEVKEDEFGNALTFKMHDLVHDLARSVMEAKHGGTESNRTMMLGVPYDQLTVAFPITITGTDQFSSLLSQCGSLRALIIRSTWWGEMFTELPHAISKLKHLRHVNLSGSDVVELPNSICDLWNLQILNLNDCDKLRSLPKGMIFLRNLRHLCLQGCWNLTHMPSGIGKMTCLRMLSMVVLSGKNGFQLSEMRDLNMLRGILIIRHLERIETKKDAKEACLIKKQSLRKLHLCWDSERTVQRYNDEEVLEALKPCPNLQFLHIEGFNSSSFPSWMSTVTKVTVDGSAAEYIVGARESTAADARSPSLKQLELMNMPNLKGMLGREVQGTTSTPRAFSQLQSLSFFNCPTLTLQLPRMPSLKELYVENCPNMAWASISNLTSLNSLKIKNIEGLSCLPKEMLQNLSLLESLQIRHVRALRALPRSLASLTALKELIIWGCPMLKSLPEEVKHHLTSLQHLTLHKCPKLETLPSSIQMMTTLQSLTIGACDLLEPRCEEGGEEWHKIKHIHKLSKEINIFMY*
>Cc08_g04250
MEAFVAILVDTLNSMIQKERGLLCGVATDMEKLARLLSTIKAVLEDAEQKQFTDKAIQLWFQELNGVAYEIDDVLDDYAAEASRIKYKNSGCFSLMCYSVAGNLVFRHRIGTRMKEILEKFNAIADERIKLGLSDQKRGSYFNASRETGSTVNEPEVLGREEEKKQIVRILTKEKDRVDQNVSVLPIVGVGGLGKTTLAQLVFSDKCITEHFELKLWVWVSEDFDVKRIIKVLIESVEKTSIGDLALNILQGKLQELLRGKRYLIVLDDVWNENPEEWEKLKSVLECGSKGSSIVTTTRMEKVATIMGTLETHRLSSLSENECWSLFSQRAFGRQEAEEYPNLVVIGKEIVKKCGGVPLAAKALGGFLRFKREENEWNSVKCSEIWNLPEDETRILPALRLSYLNLPVDLRGCFAYCAVFRKGSKIEKEEVIHLWMANGLISSNETMEVEDVGDAVVTELHHRSLFQAVEKDEFGHVLIFKMHDLVHDLARSVMEAKHGGTESNRSTRLMVAFHITSAGIDQFSSFLSKCGS*
>Cc08_g04500
MAETVLSFVLDQLSIFLREEGSLLGGLRQEVQLISDELGHMRAFVGQVREAACDTEDVLDEFVARFAHHQSTGFYGSVRKIFNSIKTLRARRKVAVQIQSIKARVKNISEGHQRYQSEFGGATQAAEDVALLVEEAELVGIDNPKQQLISQLLEGDDSQLKVVSVVGMGGLGKTTLIKRVHEDLAIKRHFPVRAFVTLSTMQLPGATERLDSALKQCVKDFLQQAERYAIVFDDVWDVEFWNAIRFALPENGYGNRVLLTTRKADVASASCNKSQDYVFRMAPLSFEDSWTLFCNKIFKGNGCPAHLTDVAKGILGKCQGLPLAVLAISGLLAMKDLNIAEEWEMVRRSLVGELEGSGMLDRVKKILSLSYNDLPCHLKTCLLYLSIYPEDYEIRCQRLVQLWSAERFVGKREGMIMKDVGFNYLRELVNRSLIQVTESFYEGIPETCRIHDLVREVILSKSREQNMITITNMITITTGQYTRWLSEKESQYYCFNHLRSFITIESMNPLISRALLSKALKSSRLLKVLDLSDEETLEEIPNEIFNLYHLRYLNLYGTGVKAVPKFIGKLRNLEYLDLGETQVKELPMEILKLQKLEHLMVRTKVDVSDEAYGYHGFKAPSKLGGLLALQSLTSIDASSGSVIVKEIGTLTQLRRLVISNLRREDGKELCSSLATLTSLQLLHIGSIRNDGGDYEVLDLNHHHQQQHSRSSSMSFSFLQSLPHLQSLVRIDLNWSSLRDEEDPLEPLHHLPNLVTIQFCRSYQGEGLCFKAGRFPKLKDLYLEKLQKLKWLKVEEGALPSLHELSLDTLPLLEELPLGIQHSRNLRKLYLSELSSQLMEKLENLNEETEDYRKIAHISEVVIQLWTDEGWRLHRLWGKKM*
>Cc08_g04550
MAETVLSFVLDQLSIFLREEGQLLGGLRQEVQHIRDELGHMRGFLSVAEAKEEGADPRLQEWIKQVREAAYDTEDVLDEFVACFAHHHATGFYGSVRKIFNSIKTLRARRKVAQQIQSIKARVKNISEGHQRYQSEFGRTTQAAGSLAAVNNTWFYSRDDALLVEEAELVGIDNPKQQLISQLLEGDDSQLKVVSVVGMGGLGKTTLVKKVHEDLAIRRHFPVRAFVTVSQPCNFLELLKDLTRQLHNDLKKPVPESIEAMTAFQLKLRVKDFLQQAGRYAIVFDDVWNVEFWNEIRFALPENGYGNRVMLTTRIANVASASCNKSQGYVYNMVPLSFKDSWTLFCNKIFKGNGCPAHLTEVAKGILGKCEGLPLAILAISGLLALKDLYIAEEWEMVRRSLVGELEGSGMLDRVRKILSLSYNDLPCHLKSCLLYLSIYPEDFEIRCGRLVQLWSAERFVGKREGMTMNDVGYNYLSELVNRSLIQVTEIFYEGIPYACRIHDLVREVVLSKAREQNMIAITTGQCTSWLSEKVRRLVVHSSSNNTEQHQESQCYSFNHLRSFITIESMNPLISRALLSEVLKSSRLLKVLDLSDEKTLVEIPNEIFNLYRLRYLNLYGTGVKAVPKFIGKLRNLEYLGLGETQVKELPVEILKLQKLEHLMVYQKVDSSDDTQGYHGFKAPPKLGGLLALQSLTNIDASSGSVVVKEIGTLTQLRRLGISNLRREDGKVLCSSLATLTSLRLLDIASIRDEGGDYEVMDLNHHDQQQHSLSSLRLLLLHGRLEKMPKWIAHLQSLTRIDLRWSGLRDEEDPLEPLHHLPNLVTIQFWGSYQGEGLCFKAGGFRKLKHLYLEKLEKLKWLKVEEGALPNLHQLFLDRLPLLEELPLGIQHSRNLRKLGLSELSSQLMEKLENLNEETEDYRKIAHVSEVVIGLWTDEGWRLHRLWGKNM*
>Cc08_g04570
MAETVLSFVLDQLSIFLREEGRLLGGLRQEVQLISDELGHMRAFLGQVREAAYDTEDVLDEFVARFADQHHATGFYGSVRKIFNSIKTLRARRKVAVQIQSIKARVKNVSEGHQRYQSEFGVATQAGESLAAVNNTTWRYSRDDALLVEEAELVGIDHPKQQLISQLLEGDDSQLKVVSVVGMGGLGKTTLVKKVHEDLDIRRHFPVRAFVTVSQPCNFQELLKDLTRQLHNDLKKPVPESIEAMTAYQLKLCVKDFLQQAGRYAIVFDDVWDVEFWNAIRFALPENGYGNRVMLTTRKADVASASCNKSQDYVYKMVPLSFEDSWTLFCNKIFKGNGCPAHLTDVAKGILGKCQGLPLAVLAISGLLALKDLNVAEEWEMVRRSLGGELEGSGMLDRVKKILSLSYNDLPCHLKTCLLYLSIYPEDFEIRCYRLVQLWSAERFVGKREGMTTRDIGFDYLRELVNRSLIQVTQIFYEGIPYACRIHDLVREVVLSKARKQNMITITTGQCTKWLSEKVRRLVVHSSSNNTEQHQESQCYSFNHLRSFITIESMNPLELPNEIFNLFRLRHLNLCRTGVKAVPKFIGKLRKLEYLNLAPSKLGGLLALQTLDTIDASSGSVVVKEIGKLTQLRRLQISNLRREDGKELCSSLATLTRLWELNIASIRNDDADYEVMDLNYHDQQQHSHSSSMPSTTFLQSLRMLILIALCWSRLRVEEDPLAPLHHLPNLVTIQFIGSYQGDGLCFKAGGFPKLKDLCLEKLEKLKWLKVEDGALPNLQELYLDTLPLLEELPLGIQHSRNLRKLYLSELSSQLMEKLENLNEETEDYRKIAHISEVVIVLWTDEEGWRLHRLWGKKM*
>Cc08_g04600
MRAFVGVAETIEEGADPRLQEWIKQVREAAYDTEDVLDEFVACFAHHHATGFYGSRYQSEFGGTTQAAESLAAVNNTTWRYSRDDALLVEEAELVGIDHPKQQLISQLLERDDSQLKVVSVVGMGGLGKTTLVKKVHEDLAIRRHFPVRAFVTVSQPCNFLELLKDLTRQLHNELKKPVPESIEAMTAIQLKQCVKDFLQQPVRYAIVFDDVWDVEFWNAIRFALPENAYGNRVMLTTRKADVASASCNKSQDYVFKMAPLSFEDSWTLFCSKIFKENGCPAHLIDVAKGILGKCEGLPLAVLAISGLLALKDLNIAEEWEMVRRSLGGELEGCGMLDRVKKILSLSYNDLPCHLKSCLLYLSIYPEDFEIRCGRLVRLWSAERFVGKREGMTVEDVGYNYLRELVNRSLIQVTAGFYKGIPYECRIHDLVREVVLSKAREQNMITITTGQCTNWLSEKVRRLVVHSSSSDTEQHQESQCYSFNHLRSFITIESMNPLISRTLLSEVLKSGRLLKVLDLWVKAVPKFIGKLRNLEYLNLGETQVKELPMEILKLKKLEHLLAPSKLGGLLALQTLDTIDASSGSEVVKEIGALTQLRELGISNLRREDGKMPKWIAHLQSLVRIALCWSGLRDEEDPLAPLHHLPNLVTIQFFGSYQGEGLFFKAGGFPKLKELYLKKLEKLKWLKVEEGALPSLHKLTLDTLPLLEELPLGIQHSRNLRKLYLSELSSQLMEKLENLNEETEDYRKIAHISEVVIVLWTDEEGWRLHRLWGKKM*
>Cc08_g05400
MISVPQVAFPIGRKGNKILLTTRNKNVAMRIGPNGFHYEPRLLTNAESYELLQSKALRGQPNQVWSYLAMEMVKFCRGLTLAVVVLKGILATKHTFNEWNVVYTNFKSYLGKGESIEQHQGEVQKILALSYNDLPYKLKPCFLCLSGFSEDEDIDTETLYLWWIAEGMIFAED*
>Cc08_g05660
MAEAVLSVILDKILPLAADEISRAWGVKKDLQKLAKKVEMMEALISDAKCKQSTSKAVQLWLKRLQSIARDAEIVLDDFGYEVLRHKVENRKRDKVRNFFSSSNPISFRLEMANKIKNVSASLEEAYKEARDRSIVPFVDRSTVPFVRESGTVGREVEVSQVVSMLISSDYKKDLPVISIVGMGGQGKTTLAQMVLKNESVMKHFDKTIWVCVSDDFRVEKLLNEMLQSLEGKSAETTNKEALVRKFQGNLKGKSYLLVLDDVWNENREKWDGMRSCLLEIGGAPGSKILATTRSDEVASAMQTSGMHHLDILSDDHSWMLFEKLAFADGGARKTQDLVDIGRRILKKCGGVPLAIKVIGGLLYSKKDASEWLTIEKSEIWNESTNIANGVISVLKLSYENLPSLSVKQCFANCSIFPKDAYMEKQSLIQIWMAQGLITDAKGGGGHLQMEDIGSEYFNVLLRSSLLQAAPEYGIELCRMHDLVHDLSLHVSNNRKVLKNIEGIPPNLRTLYYLEGDGIMLEDILKRSRYLCVLILKCGDVTHLPNSVGNMKHLRHLDIRRTGITALPDSITKLYNLMILKVFSLKEIPKKFGNLINLRHFEFFEDSLDGSRCLFPGIGQLANLRTLPHFRVSQDKGCQLEELEYLRNLQGELKIFGLENVSSCESAAKAKLSEKSSIQSLTLSWDDTNEDCDDDNINSVMEGLQPHPNLKSLGICGFKGSRFPSWMVAKDHFMVLLRNLIEIKLTRLGKCEQVPPLGDLPCLESLEMDLEEWSDAMVPSDSSSSIKVFPNLRNLTISDLPKLAVLPDMENLTSLVELQIRGCGNASLDMNNPQSLLCLSISGCDKLNSSLSNNLEKFTSLNELELGGFSDILDLDHFPWPHSIANLVSLERLVLRGWPKITALPDQIQHLSTLRTLNIRKFEGLEVLPEWMGSLRNLRALSIYNCSNLRQLPSAEAMRHLTNLNFLGIASCPLLAERCTKGSGAEWPKIVRIPDVYID*
>Cc08_g06820
MSGIGKTTIARAVFDRISTHFEGAIFLHEVRQQSKSLEILQEKILSKNLCLKALRISSVFEGSNMILRRLCYKKVLIVLDDVDHLDQLEALAGKHHWFGAGSRIIITTKNKHLLVTHEVDRMYEVELLNQSEAIQLFSRHAFKKDYPARDYKELSNEIVHYAGCLPLALKVLGSFLYGREMAEWKSEVERLKRIPEDEIMEKLKVSFNGLREVEKEIFLDIACFFKGKKEEYIRRVLDSFDFYPDIGIKVLIEKSLVTVSGGRILMHCLIQEMGWHIVRQKAPDEPGKHSRLWVAEEICDVLARDKATENIVGMWLDLSTPKDVVIKNEAFEKMKKLRLLKINNACVSRCPNCIPNGLRWLDWHGYPSKSLPQSFQTEKLVGLDLQYSRIIHLWKGIKSLDKLKYIDLSYSQKLIRTPDFTGIPNLERLILEGCSSLAEIHPSIEHLTSLVLLNLRGCESLASLPSGLCRLKRLETLILSGCSKLDKLPEELGHVLSLEELYVDGTAISKPPSSIVHLKNLKTLSFGGCKAMASRKCRAFSPSWLLGQKSQDSTGLVFPSVSGLNSLAKLDLSDCNLSDKELPCDLGSLSSLVELNLGKNNFTSISAASIKNLSRLRILELVGCKRLEILPELPPCIEEVYADNCTSLQSATDLTKHGLLHRVSFSNCFKLLQDERTSSMIYATWNHMLKEFSLVDGSFSICLPGGSIPSWFTFQNSGPSITVKLPPNWYNNEFMGFAVCVVSDLIRTPFLLELQWRELLQKIPGFPVQFTLIDKEMNLFCYVFTMAFVGAENNIDSEHTCLGYLPFDNILDALALSRQLHGSSPSLWSNSLRSPNDWTCIEASAQADVKECLAFKEWGISLVYENDVRQNFEFLMVPQSSELGERRFSSNVIVNRLKVSRGRRRGLEALPGFPSELTQIGDPSVRRPVRHVAIHHFPTVTTNLPSSPMSKVHPVRGSRGGCDTMTNPGRLIVSKRS*
>Cc08_g06840
MHRHESKCIQEIVGDVIAKLGRVIAVEEKNQVGIDSRVHKVNALLNLGSDEVHFIGIWGMSGIGKTTLARAVFDRISIHFEGAIFLHEVREQSKCLEILQEKILSKILCLKDLRISSVFEGSNMIRRRLCYKKVLVVLDDVDHLDQLEALAGKHHWFGAGSRIIITTKNKHLLVTHEVDRMYKVELLNEYEAIQLFSWYAFKKDYPAEDYEELSIEIVHYAGCLPLGLKVLGSFLYGRDMAEWRSEVGRLKGIPEDEIMEKLKVSFNGLREVEKEIFLDIACFFKGKKKEYIRRVLDSFNFYPDIGIKVLIEKSLVTVSGGRILMHCLIQEMGWHIVRQKAPDEPGKHSRLWVAEEICDALARDKVTENVVGMWLDLSTPKDVLINNEAFEKMKQLRLLKINNACVSRCPNCIPNEIRWLNWHGYPSKSLPESFQPEKLVGLKLQYSRVVQLWKGIKLLDKLKYINLSYSQKLIRTPDFTGIPNLERLILEDCSSLTEIHPSAGYLKRLQLFNLRNCTSLRSLPKQIILESLEVMILSGCSKVGEFPKILGAMDHLKAVYLEATAIKELPPSIEHLTSLVLLNLSYCKSLASLASSLCRLKCLKVLILSGCSKLDELPEELGHVLSLEELYVDETAISKPPSSIVLLKNLKTLSFRGCKAMACRTWRAFSSSWLLGQKSRDSTGLVLPSVSGLNCLAKLDLSDCNLLDGGFPCDLGSLSSLVELNLGKNNFTSISAASIKNLSRLQTLELGGCKRLEILPELPPSIEVLYADNCTSLQSTTDLLTRYGKLYRVSFSNCFQLLQDEQTSSMIDATWNHMLKELLLVDDNFSICLPGGRIPSWFTYQNWGPSIRIRLPSNWYSDEFMGFAVCAVSDLITTTLEWRDLLQKIPSVRIQFNLIDQEERICNRMFTIGCGGSEKIINSEHTCLAYLSFHEIWLLCFDKVCSPNDWTCIEVSADVYSKKYMVFKAWGISLVYKDDVRQNTELSMIPQSSELGERGLSSSVLANGLKSMRKTRRGREGFSRIPPK*
>Cc08_g06850
MRNIASSSLSCSSSSTPKWTYDVFLSFRGEDVRKNFVDFLYSSLQQKGIYTFKDDEKLERGRSISSALLQAIKESRIAVIIFSENYAASSWCLDELAEIIYCNQALGQTILPVFYYVDPSVVRKQKGSFGQAFVKHEDEIEDKERIRRWRAALAEAASISGWDVPSTADGHESKCIQQIVEDVMGKLKNFVEDDEENHVGIHSRVQKINAFLNLVADEVRSVGIWGMSGIGKTTLARAVFDRISTHFEGAIFLHEVREHSKRYGLENLQEKILSEILRIKELRINNVFEGSNMIKKRLCYKKVLIVLDDIDHLDQLEALAGKHDWFGKGSRIIITTKDKHLLVKHDMDRMYKVEVLDKYEAVQLFSWNAFKKNCPAKDYEELSLQIVHYAGGLPLALKILGSFLYGRDMTEWRSEVERLKKIPEDDIMKKLTVSFDGLQRIEKEIFLDIACFFKGKKKENIARVLDSFNFYPHIGIKVLIEKSLITVSKGRILMHPLIQEMGWQIVREKAPEEPGKHSRLWVDEDICDVLARDRVTENVEGLWLHLSTPKYVAIKNEAFEKMIKLRLLKIHNAYVSRGPNHLPNEIRWLNWHGYPSKSLPDSFQAEKLVGIKLQNSRIIELWKGIKFLNKLKFINLSHSQKLLRTPDFTGIPSLERLVLENCSSLIEIHSPAGYLKSLKLLNLRNCTSLRRLPKQILLESLEVIILSGCSKVDEFPEIMGPMNHLRAVYWEATAVKELPPSIENLTALVVLNLSYCKSLASLPSSISKLKCLKALILSGCSKLGRLPEELGYIESLEEIYGDETAISQPPSSIILLKNLRTLSFRGCQAMALSWRARLSSLVLHARGQDSRGFVFPSVSGLNSLAILDLSDCSMLDEGLPCDLGSLSSLQELNLGRNNFSSISASSIRNLSRLRILELIGCKRLQILPELPRSIEQVYADDCTILQGETNLLTKSQKLNTVSFTNCFQMLQGLHTSKMVYATWKNMLKELPVLHTEFSICSPGQNIPAWFTYQDTGHSISVQLPPNWYCNEFMGMAICIVFGLKTPVMVVRSVNRENTAVIPVQYRYKGRDKLSPPAVISVGAIAIETNVDSEHTCLAYLPCRKLSQIPQNWRSNDWTCIELSSYTPRFMEFKAWGVRLVYRKDVGEIDNVHRDFQLIE*
>Cc08_g14930
MDAGEDSSRFAPRPSTASRNLSSSSSAFFSANQSPFFSPRSPTCQNVAFALPDAYPSAAASCPPIDLQKLEQVSSSTCISDCRLSSFVRGQQYRENDYMRPIVKQKKLGKMNETSVNSTSTSSCSNRLRSCDVYIGFHGRKPLLQRFTNWLRAELEAQGLSCFVTDRARCRNSRKHAIVERVMDACTFGVVILTRKSFRNPYTIEELRFFSSKKNLVPIYFDLAPEDCLVRDIIEKQGELWEKHGGELWVLYGGLEKEWRDAVCALSRVDEWKLEAHDGKWRDCILRAVTLLALRLGRRSVVDRLTKWREQAEKEEFPFPRNENFVGRKKELSELEFMLFGDVSGDAEKDYFELMARPRRKNLTIGWGRSNSVDEKRKGRQSENSKRKGKEPVVWKESEKEIEMQNNDFPESQQHTPKLKSNAKHGRRRRSMKVVYGKGIACVSGDWGMGKTELLLEFAYRFHQRYKMVLWIGGESRYIRQNYLNLWPFLEVDVGVENCLGKSRIKSFEEQEDAAIARVRKELMRNIPFLVVIDNLESEKDWWDHKLVMDLLPRFGGETHVIISTRLSRVMNLEPLRLSYLSGIEAMSLMQGNVKDLPLPELDALRAIEEKLGRITLGLAIVGAILSELPINPSRLLDTINRMPSRDMMWSGRESHSLRRNHFLLQLFEVCFSIFDHADGPRCLATRMVLASGWFAPAPIPISLLALAANKIPEKHQRQQLWKKVLSSLTCGFTSSYSRRSEAEASSLLLRFNFARACMKEGCIHFNPLLKLYAGKRGVIGVAQAMVQAVISRGSINQHSEHIWAACFLLFRFGNDPIVVELKVTDLLFLVKEVILPLAIRAFITFSRCSAALELLRLCTDALEAADQAFVTPVDKWLDKSLCWKPIQTNAQLNPCLWQELALSRATVLEIRSKLMMRGGQFDIGDDLIRKAVETLTKLTRLLVNVQSHTSP*
>Cc09_g04860
MTDPCVQFALAKLDAFLKRELQLPKKVDTGIKTLRSELDSIAAFLRKAHQRAVEDEQILDWVRKVQDAADDIIDILDLFDHCQTEGKLARWWGNHSIDDQINDIKSILEDINKGRERYLPLPANSSHAALTPNLHPRIAPLYLADADVVGFEEDKDMLMAWALDMVDEHKVMFVVGMGGSGKTTLAKQVFEAVKQDFGFSAWISVSKSKKKLEILRNMLDLCRCSSRAETAPAPQQQSSEHCINLIRDHLQDKRYVIVLDDLWADDVWRSIMLALPRRNRSRIVITTRRGDIAYSLKNRSVAVHPIQHLSLEKAKELFHRIAFPISHICPPALATLSNEILGKCEGLRLAITEIGHLLSTQRESASEWKKLRDGLASELRSNGHLLNITKVLILSYDDLPYHLKNCFLLMNTFPPNHPIRRAELIRLWMAEGFITGVYNGKELEDLGEEYLNELIARNLIQVCAVDFDGRPKSHRVHNIIHEIVLSKLHDENFCEVYPEQGIFDVSNERIRRISIHKGDLVLSCPNLRARALLIFDSLDPYEHSIPIGYSSLKMLRELHLEGANLDMFPADIEELLLLRYLCLRNTRIRSIPKSIEKLKHLETLDLKQTLVRRLPKEICHLSKLRYLLVYRYDIEDYVAFNTIKGFEVAGKITWSANLRKLLELRRLGIMGLRKEDGRILSETIQMLRNLHSLNAKAENEAGVLDMQEISHPPPLQRLYLNGRLERMPIWISKLHDLVRLRLKWSRLDQQCNNPINILQDLPNLLELQLLDAYNGDQLDFNAGKFQKLKILELELLRQLKMVIMERNSLPCLQTLIIRRCGQLGQIPVGIDDLRRLKEIHLYDMPENFVSMLEKNGGSLYHLVQHVPLIRSYYAQYGGRWDVKDL*
>Cc09_g06310
MPGLGKTTLAAAVYEHPSVDTCFEVRAWGNLSQVYQKETLLSSILDQVHANPSHDISGEDVGQMLYQSLKRRRYLIVLDNTWNIETWSGLRSIFPDDENGSRILFTTRSHGVAAQANSFPYALRLLSNEESCELLWLKLFNGETCPGELSSISKRIACSCKGLPLAVVLIAGALNRTKKEKDSWEKVAKTFIRSQSIQERIWDILEESYKLLPDHLKPCFWYLGTFPEGTTISVSKLMRLWISEGFIQQPNSGQRSLIQEAETCLKDLIDRSLVLVTRKGSKGGVKECRVHDVLREFCLAKLKQERYEMQEHIFPGGISVLYGDFRRPEQNLLSTFPPTKEPQISSLTYYDMTDIEKESRAREDLLKQKELRDLHPRIRDGTLSEQAIFSDLIPVGRGLLSEQVPNRYRRLHYGFVIKYKYLRVLDLANVLFQNSADTSDLVNIANLAYLRYLAVRIRTTETPSEIGNLRNLKTFHLSGAIGRVTLPEAIWKLV*
>Cc09_g08560
MILHGFGGEADGGGKLDRIKRVLLLSYNDLPHYLKSCLLYLSIYPEDYPIGVDDILLKWIALGFVEEKERITSTDIAMSYMKELINRSLIQVKSTWTDGKLITCGLHDFLREIIVSKSKEQDFTPVATRYYTRWSEKVRHLAIHNFTDNPQEFSSFKCLRSVVIFGYEDPLTTTILSKFLSGDPKLLKVLDLDGAELDNIPKHVFKLFHLKYLNLNGTGVKIIPKSIGKLQNLEVIDLRGTNVTELPAEILNLRKLRSLLLGRLGDYSNDYAVWGCKCPLGIGKLICLEELYGIEADSDKIVREVGNLTQLRLLVITKLRREDGKELLSSLLRLTNLRELAISCIKEDESLDLQHSVFPKLGFLTRLCLKGRLERVPQWVISLQSLRTLLLFNSRLRENENVIGSLGHLPNLIALGLHGAYEGETICFKVGGFQKLQRLELMQLKRLKWVRVEEESMPSLRSLQLGDCKLMQELPSGIQNLTRLQFLRFLDMSDELMHKVQNLDKQSVDYQTISHIPQVFTGHWINGRWEGKFL*
>Cc09_g09270
MASVIPTFLPVVYDSKAEFLNFFRDTVCQADVELFKKLKMNFVVAAALLDDAVIKQTRNPSVKQWLEELRDTVYEADGLLNEINTEALRVKEENVCQSSSRNWESASDCIPSLSSKFLKKIIPQTERIAVRLEAFVKQINPLGFQAGESKRQPCQLPIPTTSLVDKTAIYGRDNDRDKIIQMLLSEDANGDRIAVIPIFGLGGIGKTTLAQLVYNDQRVKDNFSTTAWVYVSEEYDPTRITKELLRELNISFSDSRENLNSLQVKLKVGLTGKKFLLVLDDVWVSDYNQWGNLRIAFEGGLRGSRIILTTRNLYVARMMGREKSIHHMNLISEDDCWSLFVKHAFENRDGSQALEFEEIGKKIVKKCGGLPLAVKTVAGLLRSKTTSEEWEDIFMSEDWSLTSNQMIPPLSYNHLLSHPNRYQSRSTGMTQELKDVNRQLDITFWYFNNSLQQLSIAASEDDVSALYRVISNNPDLLECIDQKPFNNTPLHIAAETGRTRFALEIMSLKPSLGRVLNHDGFSPLDLALRNGHRETVRRLVRFAPELIRIQGRERITPLHYAAEVEEIDFLAEFLMKCPASIEDVTLCCETALHIAVKNGKLRAFKVLFGWLKRTNNRREILNWGDEDGNTVLHVAASTNQTEVAKLLVKYVNVNAKNHEGLTALDISNTKPPIQVNARMKKILLRAGASKASRLHQLPTLAEMLGSPEALIEKIFQFNAYLDEGLSGEMRNSMLAAAILIATSAYQSVLSPPGGVHQGDTNTSNQPAVEPGEVVMRATKFYPFLLGNSLAFGASLGIVFLLLPTTGYGVLHISLVLLMLGYIDSALTISPATPTAVCFVFAGFLLFTLIVAVRMVWKLLQRFPSASWETIGSVYFPNRD*
>Cc09_g09290
MVSEILEEGMSTHGEEHQRLGRSSPISEERDIAGFEKVKVSLVAELLKEDKNRRVASIIGAGGVGKTTLPRKVYNHADVELASVLYQDLQEKCYLVVLDDVWKKEAWDCLAWALPDVSRSSRLLLTSRNTNIPLHADGLSIPYELKALGKEDSWKLFLKKAFSNGANAGYPLDLENVGREIARWCAGLPLAITVVGGLLLSKKKMKSEWGKVLNNISTYLSRGQNRGDENFFQIHDIRDDEISAKSSVSLSFICFTKLRVLDLENLCIECLPQGIGKVRLLRYLSLRDSLESLWHLYASDIRFDKSLKIEGLMNLQTLSGMHTL*
>Cc10_g03810
MEKLEKTISRFVHGPMQAHVLADVHHVRFDMAERFDRIEGSTRRLEQRLGGLKIGIVDESGGWIGEAVKRVEEEEEMCGGDGGFMSLGAGMELGKRKVKEMLMGREDLSVVGILGIGGSGKTTLAREICRDDQVRSHFSNRVFFLTVSQSPNVEQLRAKIWEMISGNTIDGFSPMIPQWRLQYDIKPAAKTLLVLDDVWSLSVLEQLKFRIPGCKILVVSRFKFQQVTDCTYELELLREDEAMSLFCHFAFGQNSIPLGINKNLVKQVVDECKGLPLALKVIGASLRDQPELFWTSAKNRLSRSQPICESHEVQLLERMKLSIDYLPDKVRQCFLDLGSFPEDKKIPLDIVINMWVELHDIDEEEAFAILVELSNKNLLTLVKDARSGDMYSTYYEICVSQHDVLRDLAIYLSSREDINRRRRLLMPRREEGLPKEWERNLDEPFNAQIVSVYTGRMGGMDWFQMDFPKAEVLILNFSSDEYFLPPFIDNMPKLRALILINYGTSSAVLHNVSVFSNLSNLRSLWLEKVSVPRLPDRMIPLENLRKMSIILSDINNNLDQSVVDLPHLFPRLSEFTMDHCINFSELPPSICRMQSLRSLSITNCDTLERLPKDLGKLSSLQILRIYACPKLRSLPSGIGHLIWLKYLDISQCVNLRCLPEEIGGCRSLEKIDMRECPQIRNVPMSVAALQSLQRVICDEEVSWLWKDLEKIGSNLCVQVAEECFNLDWLAE*
>Cc10_g06300
MLLFGVKFSVNLTYHAKWHWGSCVDIEAWNGLKVIFPDDGNGSRILFTTRSHAVALEAKSLTYALRLLSNEESYELLSMKLFNGDPCPKELSSISCRIASCCKGLPLALVLIAGTLKSTKRKKDSWKHVAKTLFRSLSIQEQILEILEVSYKRLPDHLKPCFCYLGTFPEGTTISVSKLMRLWNSEGFVQQSNWGRKNLKQEAESYLNELIDRSLVMIARKSSKGGVKACLFRLHGLNFLHISTNISSLLYFHKPDGTELVSSGSLPPHARGFHSECAFRDFLSKGRHNLSEQIGLGYKKGLIAKQVHLKYLAVRIRTNNIPSDIGNVRNLETFLISGAIGNVMLPETIWKSAMERELILDHSFFSCEYYSQEFLENCSDLNNLKSISTISIQHGSAEKFLRRLPNIEKLGCIFSRKRKDYFKACNPFRILELLCELQSLKMSFHAWAPCPFIFILPLKLKKLTMSNARLPWHEISVIGQLPNLEVLKLHDR*
>Cc10_g08710
MRDDDFIGYESDLKLIMEWLQNENSGLSIYSAVGLGGSGKTTLVAKAYNSKIVKQHFNCHAWITVSQKYDTRRLLRNMIKEFYKAAAEPVPEDVNSLNYRELIEMLANYLCLTRYLLVLDDVSNIQLWTAINASLPNEGVGSRIMLTSQREDVALSTFGIKSHVCYLNGLARNDAWNLFCKKAFQQFPNGRCPQGLEVLARELAEKCRGLPLALVALVGVMFRLYPFTPMSESTYLHDYLNYSIKKLIAHMKLSTILRRVCTLSHSIYQKNKFLPLAKLFDYLCMLRLVDTLWFALGRSRGVTAETYLIRLVKRNMLHVVKRNAVGRLKRCQMHDLMRDIALSTSRIQKFCGIYDAQEASNDSGVRRLQLFHSKISPDSLPLLLRTSKFFRVLELQAAPIEKLPDELANLFNLRYLNIRTTKVNKLNNSIGSINLETLDLRDTKIEMLPNETTKLQNLRHLFTSCSEKLDVFQMAIEYNLNVGTRIPPKIWKLKNLQVLDRVRQNRS*
>Cc10_g10090
MAYADITALLENLEFLLQSDPHPILHYKEQVESLHDKVNLLRGFLEESEKRYDRGSMKHLELEIRDVFYKARKVIDSKLLNVYAAKSAKSWKKARRILRRSLRKLTEKVDFILKKLNKISQKRKNAASADLQAGEPVLGGLSRRVYMENHVVGLNNDLQIVKDRLTQSPLRLETIPIVGMGGVGKTTLARRLYEDPSIVLHFHVRLWVTVSQDFQIRILLQDLCQLGNDNEMNNADLAEHLYKSLKGRRYLIVLDDIWCTEAWDAVKSIFPDDNNGSRIILTSRLKEVAVHANRKKPLHIKLLDPEVGKEIAAKCQGLPLAIVVVAGYLLKIDRTRDCWDNFADSVASYVTGDPQQCLDIIALSYNQLPPPLKACFLYFGAFPEDREIPVSRLIYLWVAEGFLKQVTGKSLEEIAEECLMDLIDRNLILVRRVSYGRIKTCIIHDILRDLCLREAEKENFMHVVNHNSHVFHEGKTIAQRLSFHMDCSFPILSTTHIDSLPSTISHLWNLQTLVLNIYSGCTTLPWKLWTIQQLRHLHFNFCSFLPNPAGAEINGQGDLVLRNLQTLSKLSFSSCTMQVIASLPNLKKLGLYETAEAHSNCWSYISNVAQLHQLEILKLNFINLFAEERRWVPCVDEFPPNLKKLTLSSSYLPWKDMNVLSMLPNLEVLKLKNNAFVGSDWEQYEEGFSRLKYLLIDKTDLVHWRATSTQFPSLKHLRLFRCRCLREVPLDFAEIPYLQIIDVYGSYDAVRSVMQIKQEQESVGNDDLLVRFDSAV*
>Cc10_g10660
METAVGVGVRFILQNVLQLIQDNRKLISSNDTKLDELCSDLDLLKTFMDKYGEEHYDNEVLRKLAGDFRRLAREVEDVLETHIVDKLVYTNKNIFKKAVGVFDHLNSLRNTGKDVLNLSMKMKKAEDDNRGIGIPTWTMEEIKKDNSTSEDNKAGSNQEGDRIVGFDDAADDVLELLELHNASKQLEVVSIHGMVGLGKTTLARKVLNDPRIEYHFFTRIFVSVSQQYDKKKVLLGILRYFDKKTRDQDVSENDLVAEVAEKLTGKYLIVMDDVWNTEVWDDIKDAFPDNSKGSRVLITTRLVSVANCAKTSSEPYPLRLMKPEEAEELLRTKVFKENKCPPEELQLLETKILDKCAGLPLAVVVTAGILKIHAKDAKWWEDVHLGVAQFVGDDQKKIGQNQKNIDDLIRRSYDNLPHMLKACFLYLGVFPEDMEIQVSKLLQLWIAETFILQYETASLERIAERCLEELVDRNLVMVGQRTLSGRIKTCRLHDTLRNFCRKTAKAEELFQVIHGMGAISSSSHRLCCINSHFLRYISDCEKQKQHGEKVRSFLSFGLDETTLDKDLCPISSVFKPFKLVRVLDILSIKLPYKRFPTKLLELVLLKFIAIYCELHTLPSRMSALTNLETLIVHTTFPTLKIEADIWEMTKLRHLHTNTTTCLPKCKKQSSGSENLQTLSTVSPESLKNEVFGRTKKLRKLGIRGNLGTLVEANGESSLFQSHCKLDSLETLKLHHDTDDGNQRQLVLPQPHKFPRTLTRLSLHNTRLHWEVHMPILGKLRYLEVLKLKDNAFVGKDWRTEEGGFHSLKVLFIGATDLECWLAKATNFPELRYLILKHCRTLIQIPPDFVHMKNLEKINLERTNAKLVSSARRIFSQRSKMLGLQKANETTPIKLIVYPPE*
>Cc10_g11230
MDAAVVGAVAQSIIPYVLQLIKDHVALMTRNKEKIDELSSNLRLLETSMKQYTDKHYYGSIQLMQLAKEIRELMNDVEDVLETYVVEEALHGEKNWVKRKADTGYRSRLHTIGERILNLNERVDKAYKDNQGIINTLLQIDEDRRRNPIPEANQLGSYPKADRIIGFEDAADDVLILLGAKSRAVEQSVPKAQQEIESKKLQVVTIHGMLGLGKTTLANKVFKAQETEYDFFTRIFIEVKEKYEKKEMLLSILRSLKSDIRDQNMDIIGLVKKVHEELKHKYLVVLDNVWNIAHWEDLKDAFPDKNNGSRVLITTRDVRVSHCIQPKTEAYPLRFMKKEEAEELLRMKVFRKNECPKHLESVEPLILRKCNGLPLAIVLTGGILLHHPKDLKHWNNVLDKVPLLDEENVIQIDDYIRLSYRNLHHKLKPCFLYLGVFPENLEIQVSKVLQLWIAEGFIPQHQTASLERIAEQYLQELVYRNLLIVGQRTLGGEIKTCRIHDTLREFCKKTAEAEDLFQAIDTNTNPSSSRRLCCINSHFSEFVRGGQPVEKVRSFLSFGEDETRYKEDSSSSIFKPFKLLRILDISSIHIKFSGRLPTKLSNLVLLKFIDINFNLKILPKSMSILHNLETLIVHTTEPTLDIQADIWGMTKLRHLHTNTTTSLPEYQDQSSSSGNRQTLPLQTLSAISPRSLRKEVFERTKKLKKLGICGSLGTLVEPDGDSHLFDYLCKLSTIENLKLHGADINSELQALPKSNKFPTNLKRLSLEKTSLKWNIHMPIIGKLQSLEVLKLKDNAFVGAEWKTEKGGFRSLKVLFIGDTDLDNWEVEGDDLPELRCLILKRIKSLEQMPSDFEHMKNLERIDLERTNSASLTEYHAHLLLSSAPLNEFSKRSKCIVMKIRPQISWPNLC*
>Cc10_g11250
MLGLGKTTLANKILTDQNTEYEFLTRILVSVTKKYEKKEVLLSILRSLKISISEQNMSEADLVNKVRDGLKYRYLVVVDDVWEGEHWDNLKGAFPDNNNGSRVIITTREVRVAKYVSPKCEPYQLRFMKLQEAEELLRMKVFEENKCPEELKPIERLILEKCDGLPLAIVVTGGILKANPKDANWWKDVLDEVPPLVDKKRVERIDRYIRLSYDKLHHEVKPCFLYLGVFPENLEIQVWKVLQLWIAEGFIPQHETASLERMAEQYFGELVDRNLLIVGKRTLSGKIKTCRIHDTLRDFCKKTAKVEDLFQAIHKNTNPSSSRRLCCINAQFSEYILGGQPADKVRSFLSFGQDETKYNEEPSSSIFKPFKLLRVFDISSIYINFHGRFPTKLPNLVLLKFIAINFNLKNLPKSMSSLRNLEALIVHTTEPTLDIQADIWMMTKLRLLHTNTTASLPKCHDQSSSSEYLQTLSTISSHSLTKEVFERTKKLKKLGISGSLGTLVKTNGDSDLFECLCRLSSLENLRLHSDESKLLALPQPDKFPKNLKRLSLHKTGLEWNNHMPILGGLQSLEVLKLKDKAFVGVEWKTEKGGFRSLKVLFIGDTDLENWEVKADDLPELRWLILKHIKSLEQMPSDFEHMKNLERIDLERTNRWLVKSAKDIQKSRPQIKLSVYPPEK*
>Cc10_g11270
MRVYEVEDVLETYIVEESLYRKKNFVRKVVGSIKHLSDLKSIGKTIQELSKRVEQTRSDNRGYVPVLVEGVKRNNAISKDNQLEGYPEADRIIGFEDAADHVLKLIDAAQQSESKLKVVSIHGMLGLGKTTLANKVLTDPNIEFQFLTRILVSVTKKYEKKEVLLSILRSLKINISDQNMSEVDLVNKVREELKYKYLVVVDDVWDGENWDNLKGAFPDNNNGSRVIITTRDVRVAQYVSPKCEPYQLRFMKLQEAEELLRMKVFEENKCPEELKPNERLILEKCDGLPLAIVVTGGILKANPKDANWWKDVLDEVPPLVDKKKVERIDRYIRLSYDNLHHEVKPCFLYLGVFPENLEIQVWKVLQLWIAEGFIPQHETASLERMAEQYFRELVDRNLLIVGKRTLSGKIKTCRIHDTLRDFCKKTAKAEDLFQAIHKNTNPSSSRRLCCINSQFLEYILGGQPADKVRSFLSFGQDETKYNEDPNSSIFKPFKLLRVFDISSIYINFPGRFPPKLPNLVLLKFIAINFNLKNLPKSMSSLRNLETLIVHTTEPTLDIQADIWMMTKLRLLHTNTTAFLPNPMVILICLNVFAG*
>Cc10_g11630
MKIEMTNLTYCSIASVLDNLEKLFCRLTKFEDLYADFAETYDEELKVVMIVKLELKLVRTFLLCARKWSFDGWKHGSLEAFLSSLERELIVLNNYEAFYALTDDDLPYEYDMIEDLEVLSKFRAILRTFEVEFIELYMSLLDFVLLSNSSMVDDVLLEFIDSLLENLGDVLGPKEPLKEKLNFLKDLILFVTWEGVEHSLWKDLLARFQFVAVQAAHLSYMCWFDSYDEVFIEIQFLISELLQMIMPVNPEFSKTCARVLRAAKLTGLLHSLDFETDMGIVGNFADSLLDMLWEVLNCGTSFAVAKRDQMQMLNDGLRFLRAILKMQQEKFNLLHQKMKDLVGAGVNDAGILIYSLFTKRIEGDLLKDLDLAFFDFLEKIKLIKIVTATFDPPGTNGLGFIKFLLDNLTELARLDLVAHSRDQIQIVQKDFVILGSVLEKIDEQRNKNEKLTALWSHAIEVANKVMLLISSFDLSPLSFDSISEELLQIKTQAKEIDDMYGSEAKKVAKTSNYGSLQGRIPRLNPVVVGFDDETKRIINQVKHGSQKLDVVSIVGMAGLGKTTLAKRVYNNRSIRNNFHIWAWCNVSQVYRKKDLLLEILGCIHPENSKQYSEMEADDLMLKLYQSLKLNKYFIVLDDVWDIKAWHGLKESFPDDSNKSRILITSRLYEVASQVKQHSEPNHLRHFTDDESWELLQKMLFPNESCPLTVATVGMQIAKSCCGLPLAVVIIAGILATTEQDGWKEYAERLSTRILSASDQCKHMLELSYRHIPDYLKPCLLYFVTFLQGLEIPMQKLIWLWIAEGLVQQVEHKELEEVAEGYMNDLIGRSLVMVAKKTSIGGIKTCRVHDLIHEFLATKGREENFLQLLHGYDGLYTFCESYSTRRLCIYSKREYFEKSRLFCPQIRVLMFFPHGEGYPIQPCDSFFIFRICKLLKVLDLGEVVFGEHFPAEIEMLVELRFLAIRGKMQSIPSSIAKLYNLKIFLVKGFKVTIMLPDTIWNMTNLRHISVNWSMGKVSLVNGILENNSVLYNLSSFSNILLYHGQSMEKILMKFPNIRKLKFHLFVSKDCVPNCSRIVKMDHLSRLESLSVTLMWAQKCRLQFHFPSSLRKLHLFFFSWSMISRIWELPNLEVLTLSSDSADKERTWEIPVEVEFPNLRVLHLRSLGITRWTGSGDHFPRLQKLILQSCGMKEIPSCLGSTSTLEKIEVRWCSPSVESLVREIQEEQDTEDLQIDILTS*
>Cc10_g11650
MASSSINSVLDNIKPLLDNIDDLANIDPELVKKEKYNEGLKIVKLESKLVRTFLLCARRWSLDGWKDARLEAFLSSLQDAVLYHAQAFCALTEDGISFSDHLDQAILDFRAKFSSFDIEISTMYCSLRAFVVPSNLSALIDEVLVEFVDSLLENLVDVVSPIEACDRGLHKIKFEALQEKLKFLKDFVLFATWQGVESSLLKDPTAGLQAVAVQAADLSYSCWFHRLFDKKECNEMHSMISELLQDIKHLHSQFHESCIQGLRSSKLSGSLQTLNLEKDMCIVGDFADSLTGILWEVLNHNTSFVVAKQDQMQMLYDGLRFLRTILKKQQEKFSGLHQKMMDLVGAAVNEAGILILSLSANETGGGLPKDVDLGFSDLLQKIKLIRLVTSTLKSPGTNGLGLIKFLLKNLTELAELDFLAHSKDKIWTVQKDFVFLGSVFEKIAEQHNKHEKLKAFWSHVIEVANKVMFVINSFDLSPLSFDSILEELLLIKTESLEIDETYGSEAQKVVKTSNYVTSQGIIPVLNNGAVGFKDETERIINQVRHGSEKLDIVSIVGMPGLGKTTLAQRVYRDPSIIRDFHIRAWCNVSQVYCMKDLLLELLRGINPDVSKKYCDMDEQDLAHKLLNSLQRYRYFIVLDDIWDIDAWNILKRSFPDDKKGSRVLITSRQYEVASQVEPDREPHRLRQFTDDESWDLLQKMLFPTEPYPPELCTIGKQIAENCGGLPLTVVIVAGILATIEQDGWKQFAERMSARNVSLTEQSMNMLELSYRHVPDYLKPCLLYAGAFPQGQEIPIQRLLRLWIAEGFVKEVEQKKVEEVAEDYMMDLIGRSLIIVSKQRSFGGVKTCRVHDLVREFCATKAKEENFFQLLHGYEGLFTFSESFNTRRLCIYSKQEHFEKSRLFCPQIRCLMFFSHGDGYPRKYSDSLFIFQICKLLRVLDLGQVFLGENFPTEIEVLVELRYLAIRGMMQSIPSSIANLSNMETFILDVYLGDVMLPETIWNMTNLRHLCISGSSGDISLAKDMHENSSILYNLSTFSNLLLFIDPSMEKILRKFPNIRRLKCELSEPEDPVPDCSRIVTMNFLSQLESLSLSLYFTEQRAIQFHFPVNLKKLTLSDFSWSMISVIEELSNLEVLKLLDDRGAEEEIRWDITEEVEFPKLRILKLSRLNIVRWTGSGDHFPRLQKLILEQCWKLKEIPSCLGSNSPLEMIEIRWCPPSVVSLAEEVKEGQEEMGYEDLQILISAKAE*
>Cc10_g13320
MDVLFTCVETPLMSVAWALKHRSLPSLLRDQVLALEKELRFLRTFLICIGTSKDIMAESSSIIGRFEDAFGKANEDLISACRTMQEKFSGKELYQAACAMLEMAKNFQPEIREAYGSLLKLSRQQHNIPLDPKLLKGLIDSLAENLTDLVDSEDLIASLKKQIPVLKEKLRFLRNFLDITAKKSIPDQIMQSFLSYVHFSGSTAASLSYCCWTDEMDEIVAGGMNIKLSELVWKIMPDTLELMEMYVGLLKASKLATSDDAKTGEVASFAKFLLENFVSFTDNKASMIQEELIFLLSFMIGLQEECTGDLGQISANIKTIAREAGYLEYKHLLNEGTEDQIKEMKHVADKLLEKMKLVKAEILLIELLHSEDSLFVLMRDANAAIHEELKFFKSFLLNPKQDGESFLKQAETVASEVTSLIHSIHGKKFNEEMVTKINLDLFWLLEKIKLFRSEIHLNELKNKEANSLFPMRGDTEILYKGLRSLRAFLMDIPDNDENREDRKLYLTYLEAAISELQPLDLPLRVNKMTEDLVDVYLAKGNAVANDSGSQNCSVGESMMQKGMQIHLFASEVLQLFGLFKAHMGQIYLQDVKSLQSNLPRTDDLGFINSLLQNLRELLNHDANHAASFAKQHLQMVCEELEFLQSFLVKSVKQKNDRAEVRDLWTCITKVAYEAEWVIDSFVLRDGPFTYHMLWLSAVMEYIKLIKAKAICVQEKYYNEVQDIAKPSDRAPSSVSTPELDEVVVGFNNEEKEIKGVLTRGEMKMDIISIVGMPGLGKTTLAKKVYNSPSVASHFHVRAWCCISQKYQRRQLLLDILCQIIEITDQIRRLDDDDIATKLYQSLKRKRYLIVMDDLWEIGAWSDMRQSFPDDKNGSRVLFTSRQQDLGLQAKEDGKTFPLCPLSQDESWQLLQKRVFCEVDCPNTLLEVGERIAENCKGIPLSLVVIAGLLARTEKTPDRWKQVLEKLSSYIFADPEGGCMHALGLSYEHLPDNLKSCFLYFGAFPEDAEIPAWKLSCLWIAEGFVQNTDSKSLEDAAEYCLSELVSRSLVIVAKKRSNGKVKSFRVHDLLRELCLKKAKEENFFQLIHGYKQLFSPSREAEGLDYDADSNNSFSSTPLEYQDRRLCICSKRKLFSLLKPCGRQVRSLLFFASNEIYPRTPYDISFICQNFKLVRVLDVESINMGDSFPIGLELLVQLKYLAVRGDVKSVPSSICKLWNLETFLVKALRGEVLVPSSFLNMKRLRRVHINDRVAFSSLNDKSDCSSLVENMETFSTPALSYGSVTEKMLRRFPSLRKLRCIFVESSDYSKKFTKFPVLDFLTHLESLKILYHGMVSQPCEFNLPLNLKKLTLSKFRLPWSQISTIGKLPHLEVLKLLSRAFDGQIWEMTEGEFQSLKYLKLDNLWIAQWKASNDHLPCLRHLVLQRCKKLEEVPSSLGDIRTLERIEVHWCSQSAAVSVKEIEDEQRDIGNEELMVLISGMEQ*
>Cc11_g00700
MDFRSFVEQEMRNIASSSSSASTPKWTYDVFLSFRGEDVRKNFVDFLYSSLQQKEIYTFKDDEKLERGRSISPALIQAIKESRIAVIIFSENYATSSWCLDELAEIIDCNHVLGQTVLPVFYYVDPSVVRRQKGSFGRAFVKHEDEIEDKERIQKWRAALTEAAAISGWDVPNTADGHESKCIQEIVGDVMVKLERVIAVEEKNQVGIDSRVHKVNALLNLGSDEVHFIGIWGMSGIGKTTIARAVFDRISIHFEGAIFLHEVREQSKSLENLQEKILSKILCLKDLRISSVFEGSNMIRRRLCYKKVLVVLDDVDHLDQLEALAGKHHWFGAGSRIIITTKNKHLLVTHEVDRIIKTQSSFSYCFCYIPSNAFKKDYPAEDYEEISVEIVHYAGCLPLALKVLGSFLYGRDMAEWRSEVERLKRIPEDEIMEKLQVSFNGLNEVEKEIFLDIACFFKGKKKEYIRRVLDSFDFYPDIGIKVLIEKSLVTVSGGRILMHCLIQEMGWHIVRQKAPDEPGKHSRLWVAEEICDVLARDKVTENVVGMWLDLSTPKDVLINNEAFEKMRKLRLLKINNACVSRCPNCLPNEIRWLNWHGYPSKSLPVSFQPEKLVRLKLQYSRVIQLWKGIKLLDKLKYINLSHSQKLIRTPDFTGIPNLERLILEDCSNLTEIHPSAGYLKRLQLFNLRNCTNLRSLPKQIILESLEVMILSGCSKVGEFPKILGTMDRLRAVYLEATAIKELPPSIEHLTSLVLLNLSYCKSLTSLPSSLCRLECLKVLVLSGCSKLCKLPEELGHVLSLEELYVDETAISEPPSSIVLLKNLKTLSFRGCKAMASHTWRAFLSSWLLGEKSQDSMGFFFPSVSGLNSLAKLDLSDCNLLDGGFPCDLGSLSSLVELNLGKNNFTSISAASIKNLSCLQILELVGCKRLEILPELPPSIEELYADNCTSLQSATDLLTKYGKLYRVSFSNCFQLLLDEQTSSMIDATWNHMLEELLLVDDNFSICLPGGRIPSWFTYQNWGPSIRIKLPSNWYSDEFMGFAVCAVSDLITTTLEGRDLLQKIPGVRIQFNLIDQEEKICDGMFTLGYVGSEKKIDSEHTCLAYLSFDEIWLLFFDKVCSPNEWTCVEVSADVYSKKYMVFKAWGISLVYKDDVRQNTELSMIPQSSELGERGLSSSVLANGLKSIRKKRRGREGFSRIPPK*
>Cc11_g00890
MRESLLLLLLKILVLKADFYLLEILNGNANLLSLANDRIESVHEGLKLLMTFVANVPEESSDHLEFILTNIEAVAKRIIYLYHSVLTNKITEELIERMYLTLSELLDQIKINKAKLRELYPQVQGSCFPKTNGLGCVDFLLRNLKELQTHKSKSIATVKNQIERIQGDMEFFRSFLNDRVKESTQHQELKGLGERITEVAYKVEYVIDSIEVGIGDHLQHLLWLDSLLEDISHIKKEAVKSYQKKTCDGIPHNVTRSSDHMISQVSAPEPDEVVVSLSDQEEVIIDRLIKGSLQQDMVSLVGMPGIGKTTLAKKLYNDSRVTYHFHIRAWCCISQVYSKRQVLLDILSNISGLTDYIHKMTDEDLDLELYQQLKGRRYLIVMDDMWSTEAWDDLERSFPDDKNGSRLLITSRIQNVALNAKPNSDPYLLRLLTDDESWSLLQLKSFHGKGCPTELLGVGKEIAQQCKGLPLSVVAVAGLLERTEKKPDLWKQIVDSLSRRLIDDPQTQCKEILELSYEHLPYNLKACFLYFGAFLEDKDISVRKLIWLWIAEGFIKKSEEKSLEDIGEDYLMDLISRSLVLVSKRRSMGRVKTCRVHDMLHDLCLSRSKEEMFLQPITKYNDVDFDLYYPSKPLIYERHRLCICLERRHFIKSKPSGPRTRSLLFSAIADRYPRCPYDITFIFQNFKLLRVLDLESINMGMFFPIGFDLLVQLRYLAVSGDLDSIPSSIASLWKLETFVVKGLKGMVVLPVIIWSMRMLRHVHVNSCAMFDLQDDQLESSLVLDNLVTLSTPALSGGKETVKILRRFPNLHRLRCIVFESPSSPMGCDQFAQFDILNQLESLNISGRALNQGELSFPLNLKKLTLSRLRLPWKHMSAIGRLQNLEVLKLLSNAFEGRIWDMREGEFLKLKFLKLDSLNVVEWNATCDHLLNLQQLVLRHCKELEAVPFSFGEIPTLLMIQVQRCGLSTEESVRDIEEQGIEGLKIFISH*
>Cc11_g00940
MDYILPDLLRKFNSLLLQLKEVSGGGSSAIRLADDHVLGFVDFLISKLVLLSTKSRFTDEVKVQLQTLADELRFIRSCLMDMLLQNPIQELESLNISIATLIVDAGFFVYFCPDKMEDEELTMTNYWSLGLHDSLETVQNVQQQAAGLFKKYLPLSLQSNCPSSNELEFVDFLINKLKEVMLSGEASIYPLKHQMEMVNQEMVTLRNCLSGVAELMGNSQIGFLLTRFKHAAYQAKYVLNSLMAGEGSLWLHKLGSFVITNDIKILQKEVKTTWKMNLDSGDGMQIKIEKDANKLVGRKDAVAEIVGLLTEGSSHLKILSIVGMPGLGKTTFATAVYKHPFVDTCFEVRAWGSLSQVYQKETLLSSILDQVHANPSHDISGEDVGQMLYQSLKRRRYLIVLDNIWDIETWSGLCSIFPDDENGSRILFTTRSHGVAAQANSFPYALRLLSREESCELLWLKLFNGETCPRELSRISKRIACSCKGLPLAVVLIAGALNRTKKEKDSWEKVARTFIRSQSIQEQIWDILDGSYKLLPDHLKPCFWYLGTFPRGTTISVSKLIRLWISEGFIHQPNSGQKSLIQEAESYLNDLIDRSLVLVTRKSSKGGVKECRVHDVLREFCSAILKQERYEMQEHIFPGGISVLYDTSLRKRVIFTDLSPIGRVYLTEQVPGTGSGITRQGRLHYGSVPKYKYLRVLDLANVLFRNSADTSDLVKIAELVYLRYLAIKIRTNRIPSEIGNLRNLETFHLSGAIGRVTLPEAVWKLVCLRDVIMDHCFFSFQHYSQEFFEDSTQLDNLKSLSTIYIWHGNVEKLTRMLPSVQKLGCIISNSWQECCEASNLFKLLECLRELRSLKMSFHVRAPYPFKFTFPSNLKKLTISNARLPWDEISVIGQLSNLEVLKLLSKAFEGQQWDMREGEFQKLKFLKLDSLDIVQWSASGEHLPCLEQLVVLSCQQLEEIPSCFGEISTLQLIELKCCSASAKDSVKQILDDQRDYGNHQLNVTVVGSQGGFP*
>Cc11_g00950
MPGCKTTLANAIYKHLSIDTCFGVRAWGNLSQVYQKETLLYSILDQVHANPSHDISGKDVGHRLYQSLKRRRYLIMLDNIWDTETWNGLRSIFPDDENGSRILFTTRSHGVATQANNFPYAFHLLSNKESCELLWLKLFNGETCPRELSSISKRIACSCKRLRLAMVLIAGALNRTKKEKDSWEKVARTFIRSQSIQEQIWDILEGSYKLLPDHLNPCFWYLGTFPEGTTIFVSKLIRLWIPEGYIHQPNSG*
>Cc11_g00960
MAEYRYNLGPALQELQDQLQSVRLQQHQHGSLRLLARVKRMIVQDSSGVGDDVLYDALAALIDRLQMEVPFLLAFEQYVSYWAKLSFRPLLNEVGIALSEIAKDIRLAREKNYISKSPSRLMDFLRHSQQRVERMKPEIGEANRLLLTSKFELLSHLPDYPFWIDSVFTLESNLKACLDTIDIDLHAPLLAFQVKLRSFGTFLQCVVTGFRPLAELEDLKVVATMWAPDAESFMKQFLRNHILDSLIKHVASVAIRLANLSCLHWFKKMDTDEKRRTIMAILNLQQEIDLSTPEFLEVHLKLLRAVNEIQPGQTTTHKITGFLNYLLNGEGTLAVADELKYVIQLAITQPENPSHEVETFLTESKAVIREALSNSLREFPRSTKARSAKIRLIKEKIWLLKAEHFLMGSLYANTIYISYWYRKAGITSLDNELKNLSSFSIDLRGKKTILCKQNLAVIKNVLRELQSIFEFFFAKEITEERMRESVFLLLLKILLFKAEFFLSEMLNGNSNLHSLTNERIQSIHEGLKLHMAFVAYKSEENSDYMEPILKNTEAMARRIIYLYHTVITNNITEELIKRVDLMLSELLDQNKLNKVKLRKLYSQVQESYFPKTNGLGCIDFLLTNLKMLQIHKSKSVAAVKNQIERIQRDMEFLGSFLNGMVKNNTQHQELKLLCECITEVAYKVEYVIDSIEVGIGDRSQHLSWLDSLLGEIGHIKMEAAKSYWEKTWDDIPHNVARSSSHMISQVSAPELDEVVVSLNDQQEVIIDRLIKGSLQQDMVSLVGMPVIGKTTLAKKLYNDSRITYHFHIRAWCCISQVYSKRQVLLDILSNISGLTDNIHQMTDEDLDQELYQQLKGRRGGESLLFESNPNNFQTLLFGSLRGDKVKIFINILGGQNNIIKIFLLKNFFYNNWRGGKLPYNLKACFLYFGVFLEDKDISVRKLIRLWISEGFIKKSLEDLGEDYLMDLVGRSLVLVSKRRSIGGVKTCRVHDMLHDLCLARSKEEMFLQPITKHNDVDFDHYYPSKPLIYERHRLCICLERRHFIKSKPSGPRTRSLLFSAITDRYPRCPYDITFIFQNFKLLRVLDLESINMGMFFPVGIDLLVQLRYLAVSGDLDSIPPSIASLWKLETFLVKGLKGMIVLPGIIWSMRMLRHVHVNSSAVFDLQDDPLESSLVLDNLVTLSTPALSGGKETLKIMRRFPNLHRLRCIIFEYPNSPMGCNQFPQFGILNQLESLNISGRALNQGELSFPLNLKKLTLSKLRLPWKHMSAIGRLQNLEVLKLLSNAFEGRRWDMKEGEFLKLKFLKLDSLDVVEWNATCDHLPNLQQLLLRHCKELEAVPFSFGEIPTINGINGRDCGRGYGKDCGRYYGKDYGRLYGRGYGKDCGRYYGKDYGRLWQRLWLKSVYISYLELKISYNSCILGQSIKCI*
>Cc11_g01160
MVIEIVFNQFTEITEDERLTLTCTEELAYGVTSVCNSFPADEITEEVMNKMGLWLFDSLEKLLKWNLDSVAHLTNHIETISKDFEFLISHLIDFKEKGAENHGLKELCTRLIHVAHEAEYAIDSLVVKSGDEWNQFLWLYHISEEIRLIKMQVRLFQGKAFGVGIQNAVQTTRHEIPRNRASGNSEDVFILNDQQKAIVNRLKRGSPDRDVISIVGMPGIGKTTLANQVYNDVEIVGYFHIRAWCYVSQVYTKRELLLEILNHIVQLADNIHAMEDEDLELLLCQSLRRNRYLILMDDVWDTGAWDDLQRSFPNDQNGSRFLITSRLSDVVSKVTLESDLFKLNPLSDDESWELIRMKIFPQQCCREELWEVGREIARNCQGLPLSVVAIAGLLKGRNMKPESWKQIARSLNPLIINDPQTRCMEIFELKFEPSYPMNYDGYRLSISTRQNHFVMSTPSSSYVRTLLFFATSDTYPRCPYDISFISRNFKLLKVLDLECINIGNLFAAGIDLLLHLIYLAVGGDIDCIPSSLANLRNLETFLVKGLKGKVILPDAIWHMARLRHVRVKDRLSFNLKDLQVGISTQLNKIPTQLNNLVSLSSVSLSPGEHAEEIIRRLPIVRKLSCSILRSRNYSMECTEFPRLERLTKLMALKILYRGKGLNVSAFYFPMSLKKLSLSNFFLRGDHISTIGGLENLEMIDGKFLRLKFLKLESVNIVKWNAYSEHLPSLQRLVLRRCENLEEVPVDFVDIETLQIIEVQGCGESVEMSIGRLKKEELDQYGTDILKVLINH*
>Cc11_g01950
MTSEKDKLARQLREHLGARRCLIVLDDIWSTDAWDSLKDAIPVSEHGTKILLTTRIRDVAVHVDPDGYCHELHLLKPEESWELLRMKSLRGRSGLRKKMLIGKEMLKYCGGLPLAVVVLGGILRTKKTLREWNEVHENIESYLDKGEKIGKEGEVPKILAYSYYDLPWQLKPCFLYLGKFREDSNIRAESLYQMWIGEGMIFENDRREKETMMDVAERYLKELASRCMVDIIKHEEGKHAVTSFKSCRLHDLMRDLCLAKAKEENLYDISKYNFPPKEQTKHLRSFLCDSLLAEWDYSIPGVRIISQVKNLKMLRVLAILSFTMVSGSCFLKSPLGYAGNLIHLRYLKLKRHHINLPYSLGNLKYLETLDLSGSDCSCRILNVLWKLKRLRYLYLPDWWLGSQNKWGPLTKLRLSKQLEILESFDNKFCYPKEVSKLSNLRAFKATVRKSLEDLEHIINHISNLDCLAIKICSLTINDCKFGNSNNSNDNNRGLDVLSRVLFSRNIHELLIMGTLCWKLPDYQSHIFPDPAGLTRLTLFYTQIEEDPMGTLEEFPKLRILKLGSYSFMGREMICHSRGFLQLKHLELDGLDNLKQWKVEEGAMPKLSSLSIGFCKQLEMIPDGLRYVTTLEEVSLVRMPEEFNKRVASENGQQGEDHDKISHVASVNIRKYPFFPFTFSSPNFSLFNIQFTVLEIPFFLNFDKLHRHHSIFSFVF*
>Cc11_g01970
MAESLSSTLSSAVQIIGKLVIEEVKFLQGVSERVRLLHDDLKGIQRFLRYADTKQTARDSIQQWVPEFRAVAYEAIDLVEDYVLRVSISSNGGCCTLKRIACMATEGYARHNLGVEIQSLRNRISNLTKNFGEYGHVMTRTEEGESSAPSRLQQLRRTRSSVADKDVVELPDDVQVLVKYLLNEVAEHKISVASIFGMGGIGKTTLARKVYHHGRLKDYFEGFAWVCVSQQWQPNDLLQGILLKLTPEQSNQIMTSKQDGLERLLQQHLQDNKCLIVLDDLWSTEAWDCLKDVIPVSEDGSKILLTTRNEDVAAYVGPNGYHHKLRCLTEEESWELLRKKSLWESNGAGCEDLGKMEELGKKMLNNCRGLPLAVVVLGGILRTKKTLKEWKEVHENIKSYLARGEKIGKEGEVPKILAYSYYDLPWQLKPCFLYLGKFREDSDIRAESLYQMWMGEGMIFENDRREQETMMDVAERYLKELAIRCMVEIKAYEEGKHAVTKLESCRLHDLMRDLCLDKAKEENLYKLVDRSPSQDSPPTTEAQFGLVLRLLPEDISQYKFPPKEQTKHLCSFLCDPLAGKGQLPIPGVRIMSQVKNLKMLRVLAMLSFNMASQSCYLKSPLGYVSKLIHLRCLRLRGQSINLPYSLGNLKYLETLDLSGSDNSCRIPNVLWKLERFRYLYLPNWWLGPQHKWGPQPKLQLSKQLEILESFDNRFCYPKDVCKLSNLRSFKANVYKNLEDLERIINHISNLDCLRISSLIIRSCNFGKTNSNNSNDSNGSLDVLSRVLFSRNIHELEIRNSLCKKLPDYQSQTVPHPAGLTQLSLSYSGIEEDPMATLEKLPKLRILELGPKSFLGQEMSCHSMGFPQLKDLVLFGLGNLMQWKVDEGAMPKLSGLRIEVCTTLEMIPDGLRCLTMLEEVSLAGMPEEFNNRVRIENGQQGEDYDKISHVPSVKIYRRVKGVIGYQVETVCPSNPV*
>Cc11_g02000
MEEGESSAPSRQQQLRRTRSFVAEEDVVELPNDVQVLVKYLLNEDESTERKISVASIFGMGGIGKTTLARKIYHHERLKDYFEGFAWVCVSQQWQPNDLLQGILFKLIPDQRNVIVTSKEDELERLLQQHLRARRCLIVVDDIWSTETWDCLKDAIPVSEHGSKILLTTRNRDVAAHVDPNGYHHQLRCLTAEESWELLRKKSLWESNGCEDLDKMEELGKKMLKNCGGLPLAVVVLGGILRTKKTLKEWNEVHENIKSYLDKGEKIGKEGEVPKILAYSYYDLPWQLKPCFLYLGKFREDSDIGAESLYQMWIGEGMIFENDRREQETMMDVAERYLKELAIRCMVEIKTYEEGKHAVTKLESCWLHDLMRDLCLAKAKEENLYKLVDRSTSRDSPPAAEAQYGLVLHLLPEDISQYNFPPKEQTKHLRSFLCDSLNLKMLRFLAILSFHMASQSCYLKSPLGYVGKFIHLRCLRLRGQGINLPYSLGNLKYLETLDLSGSYDCRIPNVLWKLERLRYLYLPDWWMAPQPKWGPHPKLRLSKQLEILESFDNKICYPEDVCKLLNLRAFKAIVHTNLEDLEHIINHISNSDCLCISSLTISDCDFGWTNSNNSNDNNKSLDVLSRVLFSRNIHELEINDRLTQLLLYDTNIEEDPMATLEKLPNLRILELGPNSFLGQEMICHLMGFPKLKRLGLDGLGNLKHWKVEEGAMPELSSLRIVDCQKLEMIPDGLRYVTTLKEIYLVQMPEEFNNRVTRVNGQQGEDYDKISHVPSVNIYGYFFSPYFFILQFFSF*
>Cc11_g02020
MTSKQDGLERLLQQHLQDNKCLIVLDDLWSTEAWDCLKDVIPVSEDGSKILLTTRNEDVAAYVGPNGYHHKLRCLTEEESWELLQKKSLWESNGAGCEDLGKMEDLGKKMLNNCGGLPLAVVVLGGILRTKKTLKEWNEVHENIKSYLDRGEKIGKEGEVQKVLAYSYYDLPWQLKPCFLYLGKFREDSDIGVESLYQMWIGEGMIFENDRREQETMMNVAERYLKELAIRCMVEIKAYEEGKHAVTELESCRLHDLMRDLCLAKAKEENLYKLVDRSTSRDSPPATEAQYGLVLRLLREDISRYNLPPKEQTKHLSSFLCEAADWRYFNLGVRIMSQVKNLKMLRVLAILSFNMASQSCHLKSPLGYVGNLIHLRCLRLRGRDINLPYSLGNLKFLETLDLSDSDYDCKIPNVLWKLERLRYLYLPYWWKGPQPKWIPQPKLRLSKKLEILESFNNRLCYPEDVCKLSNLRSFKANAYKNLEDLEHIINNISNLDCIRISSLKINDFDFGSNRGLDLPDYKSHVFPDPAGLTQLKLHHTRIEEDPMGTLEKLPNLRILKLRYYSFVGQEMICHSMGFPRLKNLYLRGLGNLKQWKVDEGAMPKLSGLRIKYCPKLEMIPDGLRCLTTLEEVTLKEMPEEFNDRVRIENGQQGQDYDKISHVPSVKIHRVVEGTLVVETVCPSNPV*
>Cc11_g02040
MAESILSSILSSAVENIGKLLIEEGKFLQGVSDQVTLLRDDLDWIQMFLRYADTRQTARDTIQQCVPKFRAVAYEASDLVEDYALRVSISRNGGFTSTLKRIACIATECYARHNLGVEIQSLRTRISNLTKNFGEYRHVMTRTEEGESSAPSRQQQLRRTYSFVPDKDVVELPNDVQVLVKYLLNEVAEHKISVASIFGMGGIGKTTLARKLARLLQRHLQDNKCLIVLDDLWSTEAWDCLKDAIPVSEHGSKILLTTRNRDVAEHVDPIGYHHKLRCLTDEESLELLRLKSLRERSGEGCEDLDKMEEGLRKKMLIGKEMLKYCGGLPLAVVVLGGILRTKTTLREWNEVHENIKSYLDKGEKIGREGEVPKVLAYSYYDLPWQLKPCFLYLGKFREDSDIRAESLYQMWIGEGMIFENDRREQETMMDVAERYLEELAIRCMVEIKAYEEGKHAVTKLESCRLHDLMRDLCLAKAKEENLYKLVDRTPSRDSPPATEAQYGLVVYLSEEDSSQYNFPPKEQTKHLRSFFDLFCRIPNVLWKLEHLLYLYLPDWERWDARPAQPKLRLSKQLEILESFNNRFCYPKDVCKLSNLRSFKAYVYKNLEDLEHIINHISNLDCLRISSLQIYDFDFGGNRGLDVLSRVLFSRNIHELEIRGLDSLCKKLPDYQFGMFTDPAGLTDLMLKDTKIEEDPMATLEKLPNLRTLELGPKSFLGQEMICHSAGFPQLKHLVLDSLGNLKQWKVEEGAMPKLSGLRIECCTKLAMIPDGLRCLTTLEEVTLVDMPEEFNNRVRIENGQQGEDYDKISHVPKLEIRSFAGIRLGYLVETVRPRNPV*
>Cc11_g02050
MADAILSFAVENIGKLAIEEGKFLQGVSEQVSLLRDDLKCIQMFLRYADKKQTAMDTIQQWLPEFRAVAYEASDLVEDYALRVSISSNRGFTRALKRTACIAREGYALHDLGLEIQSLRTRISNLTKNFGQFGHVMTRTEEAESRAPSRQQQLRHAYSFVADDDVVELPNDVQVLVKYLLNEVAEHKISVASIFGMGGIGKTTLARKIYHHERLKHYFEGFAWVCVSQQWQPNDLLQGILLKLIPEQRNVIVTSKEDEQRRLLQQHLRARRCLIVLDDLWSTEAWDCLKGAIPGSEHGTKILLTTRKRDVAAHVGPNGYHHPLSGLTKEESWDLLQKKSLWASNGAGCEDLDKMEELGKKMLNNCGGLPLAVVVLGEILRTKKTLKEWNEVHENIKSYLTRGEQIGKEGEVPKILAYSYYDLPWQLKPCFLYLGKFREDSDIGVESLYQMWIGEGMIFENDRRGQEPMMDVAERYLEELANRCMVEVKVHEEGKRAVTRLESCRLHDLMRDMCLAKAKEENLYKVVDHSTSLDSPLAIEAQYGLVLRLLPKDISKYNFPPKEHSTHLRSLLCDPLKHFIPGVRIMSQVNNLKMLRVLAILSFDMASGSCFLKSPLGYIGNLIHLRCLRLKCQYINLPYSLSNLKCLETLDLSGSSRSCRIPNVLWKLERLRYLYLPDWRWWDAHPKLWLSKQLEILESFDNRFCYPKEVCKLSNLRAFKAIVYKNLEDLEHIINHISNLDCMRISSLRIVDFDFGNNRGLDVLSMVLFSRNIHELEIGDSLCKKLPDYQSHMFPDPAGLTRLELYYTYIEEDPIGTLEKLPNLRILELGSYSFLGREMICRSMGFPQLKHLGLRGLCNLLQWTVEDGAMPKLSSLWIGECEELEMIPDGLRYVTTLNEVSLVQMPEEFNNRVTREKGQQGEDYEKISHVPLVNISRYYFSPFYFFLLQFFSF*
>Cc11_g02060
MEEAILSSAVKSIGKLLIDEGNFLQGVSGQVRLLHDDLKRIQRFLRYADTKQTARDAVQQWLPEFRAVAYEASDLVEDYALRVQIRRNGGFTSTLKRIACIPAEGYTRHDLGLEIQSLRTRISNLTKNFGEYGNVMARLEEGESSAPSRLQQLRRTHSFVAEEDAVGLHYDIEMLVKYLLNEVEREHKISVASIFGMGGIGKTTLARKVYHHGRLKHYFKGFAWVCVSQQWQPKDLLQGILLKLIPEQRNLIMTSKQDELARLLQQHLRARRCLIVLDDIWSTDAWDCLKDAIPVSEHGTKILLTTRNRDVAAYVGPNGYHLQLRFLTEEESWELLRMKSLRESTGEGCADLAKMEELGKKMLKNCGGLPLAVVVLGGILRTKKSLREWNVVHENIKSYLARGEKIGKEGEVPKILAYSYYDLPWQLKPCFLYLGKFREDSDIAAESLYQMWIGEGMIFEKDRMGQESMMEVAEHYLEELAKRCMVEIKVHEGKHAVTRLKSCRLHDLMRDLCLIKAKEENLYNVVDQSASLDSPPVIEAQYGLVLRLIPQDISEYNFPPKEQTKHLRSFLCDPLEDEWQYFSGVGMMSQVNNLKMLRVLSILFSDMASQDCFLKSPLGYVGSLIHLRCLKLRCADLNLPSSLGNLKYLETLDLSESFNCRIPNVLWKLGRLRYLYLPNFKNFQPKLRLNKHLEILDAFDNEFCYPKDICKLSNLRAFKARVYYNLEDLEQIVNHISDLDCMRISSLKIIGCNLAWIDSNNSNNNNRGLNVLLGVLFSRNIHELEIMGILCKKLPDYQSHMFPDPAGLTQLKLLTGAEPVQ*
>Cc11_g02470
MECFGKLVKKKNRKKAVKSKNRTSTDVFDSLFLELDDCTSFTFFTERSSAITDQVGIVRIEAELLGMFQMYMANWNNADKQRGAGQGLGSLVLEIEAAVEEATSDVRVAHQSAGRYEKIEIAIAKLQQKLMFFRPQMEVAYEYVASNHSFESQHPLNNYENWENFCDTLLGVVRRQRDLLCRLCSQLRTMYDMVKCLHRYVEGMQGTCPNLQRDLLTHFGGVLVRAAHFSYVCWIHRMDEDKDQGMIIMLSDLVKAFKPNTPQVSELCLKLTTGYCSCHSSISSPHYLVKAYIYFLIPKEYYRYETLRRSLKDLIFFVHSICVSDLYRNDNVKLTLMEIKATIIELGSFGYSFHDTEETRDTDPAFFRLVEKMELLRAEVFLIRLLNQRGSLKFLEHQIDSFHNELKYFRDYQRNAPVAETKVPKLIWLHIKPVAGEADSVCRSFLAESITEDKFTDELLKLLEKIKLLKTEVLFEELLSKHPSLIVNVKLQIKSLDQGLVVSRTYLMGPLEENEKLILAQVESVARDAACFYYSLLENEITEDTVRKFSHLLPGLVEKMKDVNAMIKEIYLPHRRLSRSNFPKLEGLGCIDFFLVDLFEQLKSKADSILSVKHQFHVVHEEIKFLRSFLAYIEEQYNEHQELKSVASCIIQVTLEAEYLIDLFVAGDCLRWYHPLWLSDLVEDLRIIKFQATETCKNVQGINIHNVLSTSTRASSPAESPQIDEAVIDLADEKKLVIDRLVAGAGKLDVVSIVGMAGLGKTTLAWKVYNDPSITYHFHVQAWCCVSQAYQKRELLLQILGDTVELTDDLLEMSDADLEMKLYRCLKRNKYLIVMDDIWSIEACWELLQKKLFGTEGCPDELLELGKQISRSCGGLPLALVAISGLLKRTDMEPDWWKQVSENICSRIADDPETRCMDILNLSYTYLPDYLKRCFLYTGVFLEDKDIPVRKLTWLWAAEGFIANTQLGSKEDVAERYLRDLIGRSLVMASKRRSDGGVKTCRVHDMLRTLCLRRCEEENFLQWQNGYDELFPPTYEDLDYGVDPGYCLPANSTTYENRRVSIFSKRKHFVMSSPCGPCVRSLLYSATSDMRPWCPYDISSILNNFKLLRVLDVECINMGHAFPRGIEVMVRLRYLALSGDIDSIPESISELLNLEILLVKGLKGRVLLPRTIWSMAKLRHVHVINHAAFSLQDGIWKSSSQLHNLVSFSSPYLSCGERTENIMRRLPKLRKLRCTFSELSDDNEKCNQFPKLNFLTELVSLKLLYSGRIALPCKFDFPLNLRKLTLSKFHLPWSYISEIGKLPNLEVLKLLSKAFEGEVWEMKEGEFLNLKFLKLDSLNLAEWNASSDHLPQLQHLILRSCRQLKEVPSGFGEICTLEMIEVQLCTRSVGKSVRRLQTESLDMGNELKVLIDRSEMDF*
>Cc11_g02490
MKLVNAEIKESYKTIRSSTKSHLSKVEGFGFIDFLLGDMKGLLNSEADSLVLVKHQIHIVHGEIKFFKSFLRSIEEQFNEHQDLKSLVLCIVHVILEAEYLIESFRLGDCLRWFHPLWLSDLVEDLSLIKVQATEIYKNAHRVSTHDLPRSPMKDIAPAKIPQIDEVVVGLADQKRLIIDRLIAGSSQLDVVSIIGMAGLGKTTLAWKVYNDPSVTYHFHIRAWCCISQAYHKGELLLQILGDIMEITEEILEMSNEDLELKLYRCLKGKRYLIVMDDIWSIEAWYDFKRSFPNDNNGSRVLITSRHFDVAEKIKAYSSPHLLRPLSDDESWKLLQKKLYDTKECPDELLEVGKQIAISCKGLPLAVVAIAGLLKRSNMTPDKWKQVSESMCSRIADDPETRCMDILELSYNYLPNYLKPCFLYIAVFLKDKDIPVRKLAWLWRAEGFITDNRVESVEDTAERYLRDLIGRSLVMPSKRRSNGGVKTCQSQEENFLQFQNGYDELFDSSHEDIDYGVDPNHIYPKTSIKYQKSRLSICSKRNHFIMSRPYGPYVHSLLYSATSDSYPRCPYDISFIFDNFKLLGVLDLECINMGNSFPTGVLVLAGLRFLALCGDVDSIPDSISHLRDLETLIVKGLKGKVLLPYTLWSMENLRHLHVNNYAAITLEDDESIIISQVINLVSFSSPYLLCCEGTENIMRRLLKLQKLRCLFSELRDDTGKCNQFPILNFLTELDSLNILYSGRIAPPCKFDLPLNLRKLTLSKFRLPWNCISEIGRLPNLEVLKLLSKAFEGKVWEMKEGEFLKLKFLKLDTLSIAEWKSSSDHLPQLQHLILRNCRQLKEVPSGFGDSSSLEMIEVQLCTRSVEESVRLLQKEQHEMGNELKVLVDRSDMDFNHLPNFCWLCGKEK*
>Cc11_g02520
MEGLGSIDFFLVDLLEQLKSKAGSVLSVKHKFHVVHREIKFLRSFLTNIEEQYDKHQDLKSVASSIVQVTLEAEYLIDSFVAGDSLRWYHPLWLSDLMEDLKLIKLQAGKTCKNAHGINIHNVPTASTMVSSPAEIPKVDEVVIDLADEKKLVIDRLIAGSGKLGVFSVVGMAGLGKTTLARRVYNDPSVTYHFHVRAWCCISQTYQKRELLLQILGDIVELTDDVLEMSDEDLVMKLYQCLKRNRYLVVMDDMWSIEAWNDFERSFPNDNNGSRIVITTRHSDVAAKVQVDSTPHPLRLLSDDESWELLQKKLFDTKECPSELMVVGKQIAESCKGLPLAVVAIAGLLEKTDMIADRWKQVSESICSQIADDPETRCMDILELSYRYLPNYLKPCFLYIAVFLEDKDIPVRKLAWLWRAEGFITDSGVESMEDIAEGYLRNLIGRSLVMPSKRRSCGGMKTCRVHDMLRTLCIRKSEEENLLQFQNGYDELFDSSHEDIDYGVDPNYIYPKNSIKYQKRRLDMYPRCPYDISFIFDNFKLLRVLDLECINMGNSFPTGVLVLVGLRFLALCGDIDSIPASINYLRNLETLLVKGLKGKVSLPYAIWSMEKLRHLHIKNYAVITLEDGESTVFTPILNLVSLSSPYLFCGKGTENIMRRLLKLRKMRCLFSELPDDTGKCNQFPILNFLTELESLNVLLPNLEVLKLLSKAFEGKVWEMKEGEFLKLKILKLDSLNIAEWNACSDHLPQLEHLILRSCRELKEVPSGFGDSSTLEMIEVQFCTSSLEESVKQLQEEQHDMGNELKVLVDRSDLDF*
>Cc11_g02610
MADAFLGATIQFLEGKAITLASQQISLSLAFKKDLPKLKKTLTKIQAVFHDAEQKQVTLEYAKLWLKELEDVAFDADNLLDDLNYEMILRKVEIQKQVKRKVYFSFSLFNPIRFRFKMANRIRTVTMKLKRINEEAKGFGLQSQNGGLMKNRETNSLLKELLDGKKYLLVLDDVWNEQATLWNDFLGSLKGISSSKGNSILMTTRHQQVAAMTRISSPPCSLKKLPDDECWLILKENAFGAGKVPDGMQDIGYGIAKKYQGVPLAASVPGGILRNKGSVKGFQFWRLAFKI*
>Cc11_g02900
MAESILSSAVRNIGQLLIEEGKFLQGVSEQVRLLHDDLKGIQRFLRYADTKQTARDGVQQWIPEFRTVAYEASDLVEDYALRLSISSNGGFTSALKRIPCIATEGYTRHDLGVQIQSLRTRISNLTKNFGEYGHVMTRTEEGESSDTSRQQQLRHTYSFVADEDVVELPDDVEQLVKYLLNEVAERKISVASIYGMGGIGKTTLARKVYHLKRVEQYFGGRAWVCVSQQWQPKDLFQRILLKLIPEQSNEIMMSEKDKLARQLQQHLQAKDRRCLIVLDDLWSTEAWDCLKDAIPVSEHGSKIVLTTRNRDVAEHVDPDAYHHQLRLLTNEESWELLRKKSLRGRSGEGFEKVGKKMLKYCGNLPLAVVVLGGILRTKTTFSEWDEVHENIKSYLDKGEKIGKEGEVPKVLAYSYYNLPWQLKPCFLYLGKFREDSDIGVESLYQMWIGEGMIFENDRREQETMMEVAERYLEDLAHRCMVEIKVHEEGKHAVTRLESCRLHDLMRDLCLVKAKEENLYKLVDRTTSRDSPLAFEAQYGLVLHLLPEDISEYNFPPKEQTKHLRSFMCDSLAVPYSNPGVRIMSQVKNLKMLRVLTILSFHMASQRCYLKSPLGYVGKLIHLRCLRLRGRGINLPYSLGNLKYLETLDLSGSYHCRIPNVLWKLGRLRYLYLSDEWWYSQPKLRLSKQLEILESFSNGYCNPEEVCKLSNLRAFKATVYKNFEDLEHIINHISNLDCIRISSLRIDSCDFGRTNSNNSNDSNGSLDVLSRVLFSRNIHELQIVNSFCKKLPDYQSCMSPDPAGLTELWLQCTKIEEDSIGTLEELPNLRLLELGTYSFLGQAMICHSGGFPELKHLKLDDLGNLKQWMVEVGAMPNLSSLCIEGCRELEMIPDGLRCLTTLKEVTLVQMPEEFNNRIRRVNGQQGEDYDKISHVPSVKIHRWVGGIIGFEVETVCPSNPV*
>Cc11_g02920
MEEGTLSAPTRLQQLRHTYSFVAEEDVVELPNDVQVLVKYLLNVGETEPKISVASIVGMGGIGKTTLARKVYHHETLKHYFEGFAWVCVSQQWQPKDLLQRILVKLISEQSNQIMTSKEDTLARLLQQHLQNRRCLIVLDDIWSTEAWDCLKDAIPVSEHGTKILLTTRNRDVAAHVDPNGYHHQLHFLTEEESWELLRKKSLWESNAAGKMFPLYSH*
>Cc11_g02930
MEKLGKKILKNCGGLPLAVVVLGGILKTKKSLREWNAVHENIKSYLDRGEKFRKEGEVSKVLAYSYYDLPWQLKPCFLYLGKFREDSDIGVESLYQMWIGEGMIFDNDRTRQEPMMDVAERYLEELAK*
>Cc11_g02960
MATLSKSSNYCADTLSFLKWFENHWKLEIAVKDKFQTLRLKMILLEAFFSPKRKWHTDDKNLQVHLWHINQVLHHATKNFILSKGKCWTLQEKLCGIISGVIKKLDVAIPHIRQVYAIVSKSRRSTCSTANELIELIHMLLEKMENLLSWKARSFLRLSKEMEELEEDLRYLRNFLRVTEIWCNKDEMLQDLLTHAEAVAYSTACILFLCTEESKMDVDIVNEMKGEVSCVVQKIKPFQPSVREIYIKALKALESSPQVIILVDETVLHFLYSLLGHMIDLSKVKASFRRSVIDQIEALHKELQIMRDYLLDPSASQYNQSNEKANNVLLHIKDLLFHAAYAIYTSYDSDITKEMAEVLNLTVADLFQEIEDIKQEARDVYDEIIAKSLRSNFPRTNELGFMEFVIQNLHELLSSSKAGSSVLQLQHQMETVLGSILSLREDVFEIKALFREQKEQRDLWLQFINIVYHTEFVIDSFTARSGYLWDWKLGLFDIMEQIHMTRREINAIKITRTTDTTVLKNLGCVSSLENSGNSGALQDPSYEVGNETKKPIGHVDLFVDAEKKIREQLTNKCKDLCILSIVGMPGIGKTTLGNSIYENRFVRLCFHARARCHVGHACQKRRLLLDILQQVCGETDQVCTRNDDDLAEKLYQSLKGKKYFIFLDDLWDLRQWNDMRASFPNDKKGSRIMFTSRFQNIALETGMNSVTYPLTPVSDSRTWELLQIKLFGKESCPPELVKVGQKIAAECKGLTLAADLIAGLLRTMASKKECWAQVANSLNTHLLEDQDGRCMQILELSYNQLPDHLKPCFLYFGAFPGNREVPTSKLMWLWISEGFVKLQNGDEGSPEDVARSYLNDLIARSLVIDSKRGSSNGVKASCVHDLMHDFALAKAKEECFFQQQICVHSRHVSSHVQTLYEPYRLCIYSEWECFKASMPFGPRLRSLVSSDFSSSCPFESFKLLRVLDLSGTIVHLTPCIFQLVHLRFLSVCTSSTRIPWEISYLQNLETLLLRSRKGIQLPDTVWKLVRLRHFRIDWHCFLPRYNQEFMEKTFKFNSLQTLSTPCLFFHEDVEKTMRGLPNLRKLSCIFLDSWDHSFNCNRFPVLDFLTQLESLHVVYGGQGVRHPCEFNFPHNLKKLKLSKFRLPWSAVSAIGKLPNLEVLKLLHASFEGKTWDMKEEEFLKLKFLKLESLDIAHWNASEDHLPCLETLVVKKCHALTEIPLCLGDIPTLQRIELQNCTRSAWISARTVKEKQKEMGNDQFEFTFKFEGSWRVPYEA*
>Cc11_g03400
MAESVVGFLIKQLSTLLSQEITLLGGLKSDVQFIKDELGSIKTFLKEAEAKEDNDSQLQEWLKQVREVAYDTEDVLDDFTFRFARRYKDGFCGKVGKIYNSIKNLKARHQISLEIKDIKGRVGEISARHQRYQSLYGTQERGFSTSRQVNADFDIRAQSLFIEEARLVGIDKPKAELISKILDDHSQLKVVSVKGMGGLGKTTLVKKVYDDAAVKKQFQSHAWITVSQNFQFSDIIKNLIQQLYNEIRQPVPPEVESMDDIMQSEFVKDFLRERRYILVLDDVWSIDAWEAIKCVLPDCNTASRVALTTRIADVASASCLGSLNFVYKMEPLSDKESWTLFCNRTFQSNDCPPNLEEVAKKILKKCEGLPLAIVAIGGVLALKDKENTDEWEMILHGFGGEADGSGKLDRIKRVLLLSYNDLPHYLKSCLLYLSIYPEDYLIEVDDILLKWIALGFVEEKEGITSTDIAVRCMKELINRSIIQVKSKLNDGRLDACSLHDFVREIIVSKSKEQSFTTVATRYYARWPEKFRHLAIHNFTDNPQEFSGLKCLRSVAIFGYEDPLTTTFLSEFLHGDPKLLKVLDLHGAELDNIPKQVFKLFHLRYLNLRGTGVKIIPKSIGKLQNLEVIDLRGTNVTELPAEILNLRKLRSLLLGGYGDYSNEYAIWGCKCPLGIGKLICLEDLLRIEADSDKIVREIGKLMQLRRLAITKLRREDGKELLSSLLRLTNLRQLSISCIEEDETLDLQHSISPKLEFLTFLRLKGRLERVPQWVTSLQSLRILRLVNSRLREDENVIGSLGHLPNLISLSLYGAYEGETICFKVGGFQKLQRLQLGQLTRLKWVRVEEESMPSLRNLRLGNCKLMQELPSGIQNLTRLESLAFYEMSNELMHKVQNLDKRSEDYQTISHIPEVFIGHWIDGQWEWTFL*
>Cc11_g03770
METAVESAVGFLLENLLQLIKENRDLINGAGSKVAELSDNLDLLKSFVTTYTEKHFENDILQNLAKQIRSLTHEAEDVIEEYIYCVALHKSRGRVEKFILSPAYGSSVRAVGKKIQDVSNRVKEMYQRNFLIGGEALMLEQCFNADRVDKKPKPGVPGADKVIGFEDAAAEVIERLTGKKWDQQRKTDSEQQKTEMKHMTEVKQQIELKRIEDLEVVSIVGMLGLGKTTLARKVLIDPVIEYEFFTRIFVAVSQDYEKREVLQTILVQGGFFKNITELNGKSIEELERLIGDKLKSKYLVVLDDVWTNDVWKELKPVFPDNKKGSRVLITTRHKFVAEYSKSKIRPYDLRFLFPEESRELLRTKVFDENRCPEHLEEMETNILDKCKGLPLAIVVTAGILRNNRERKEWWEKVFRGVSNLVDDDQKRSEMLIKLSYDHLPFQLKPCFLYLGVFPEDVDIPVWKLLRLWIAEGFIQHIPDTSYASLEEIAGEYLRELVDRNLVMVADRRSNDEIKTCRVHDTLRHFCKKKAIEENLFQEIKLDELIGPSASASLKNSRRLCVSAYLSDYISRTPSAPCVRSLLSLAKDESALSKEDCALIAKPFKLLKVLDVKSSKIVGRCPAELAKLVLLKYIAINCELKTLPKKMSSLLNLQTIIIDTTSSSLDIQLDLWKMTQLRHLHANASTTLPKCQEQTIMVNLQTLSTISPESCTTDVFKRTPKLKKLGIRGNIGLLVQPSRESSLSDGLLRLELLEKLKLHNDDVTCKLQALPFEHKFPAKLTRLSLQSTSLDWSHMSTLGKLKCLEVLKLKDNAFKGKHWETEDGGFRYLKVLFIGATDLKVWKAKSSNFPELKSLVLKQCRNLEAIPSDLANAKSLQVIDLEHTSQTVVASAKNMQLLQLRVLRQKRDIETSELKVKIYPPE*
>Cc11_g03790
MTGMGKTTLAKNLYNHPRVANHFHAHAWCSVFQEYEKRELLLEIWSNIRVPSDNICQMDDEDLALELYQQLKRSAYVIVMDDVCNIAVLMDLEGSLPDDGHGSRILIMSRLHDLAAIAEFDTVSHSLILSHEESWKLWQMRTFPDRNCPDELLGFGKKIAENCKGLPLAIIAIPGILKKTEKQQNKWKEVADNLSSLVVEIPESWCKEILQLSYHHLPAHLRTCFLYLGAFKEDKDILISKLTWLWVAECFVQMTELKCSDDAAEDCLMDLVDCILVMIQKGDLMKGAIHAMFMICFVICAFQKQRKRTFSSL*
>Cc11_g03800
MRNISSSSSTSCFDVARNHLDYLDSRYKGLFKSHIWELNMGISLLETFDLYIRNFRRKRSKECMGLEYDKEDRGDAESDSLRLSSISLRIQELVSGITHEPNFDRVRRISPDDFKCQLDRFEGNIRLIFDSDIKELNIVSLLHYYLLGDSQLVMDIIDSILENLRRLCTRNYRDDAALQSVMGTLQEKLMFLKSFICFATLQGVKGQQLVDLLVHIEVVAINAASLISTSWFQRNDEQVCNEMESEISQLIQKKIDPVDLQDRETYIHVLTASKLSPSSHTLALEKNKHLVAEFIDHLLHIIMELTESYTSFLLPVKDQLLKLYEGARFLSVLLSQQHEQFDKLNDEMKDLIGFVVCDTGIVIFSLYKSEMTEGLPKEIDLVASHLLELLKLIIPEIEQICPLQPPSSSISFPRTNELGSIDFLLETLKELENSTANSIAFPNNQIHTVREDIDFLRSLLGKIAEQRKRNEKLKALWSRIIELAYRAEIIIDSTLPGGKHQHCLDVIAGDVKLMKIEAKEIYDSIRFDYETQSIVKTTIRMPSQVTAPISNEAVVGLNDEGEIIIDGLVRGPSRLDIVAIVGMPGLGKTTLANKVYGDPLVKSHFHIRSWCCFSRAYTKHSLLVQMLCNIDRGNSDEYFRTDEDYMAERLRKLLKGNRYLIVLDDVWDILGWDLLKLSLPDDCNGSRILLTSRFQELPLQIKLDSEPHHLRPLTDNESCELLQKKLFSKEDCPPILSNVLLDAAKYCKGLPLTVVLVAGILATTEQDCWEEVVIHLTSSIFVDNEYCMKTIELSFNNLPDYLKPCLLYFGAFQEDQEIPIRRLLWIWISEGFVQKTEGKSLEDVADEYLMDLIGRSLVMAAQQRSLGGIKACRIHDLVHEFCVAKAEEESFLQILHVDNLLTFTGPCKPHRLSIHPTMTMGLTKSRLFFPNLRSLLFCGDSYTQLDKNSSKFLLSKLLRVLDFWNTPYWISSFPREVVFLIHLRYLRIGRFVGDIPSAIANLSRLETFVVEARHGNYLLPNTIWSIETLRYLVTSLSDCGFIFPMDNLEGSPDLKHLDTLCLAIPRSSQNAQKILSKLQSTRRLTITYGIQRMTYESYQALRSGGNRKEILVLNYMSRLESLKISRISGDEFEFSLNLNLKKLTLSYNYWPWGKISAIGKNLPNLVVLKLCHRSVREEEWEMEEGEFCNLRFLKLSGLYIRRWTASSDNFSCLEKLVLEFCEELEEVPPCLGESVTLKMIEVKRCSESAVNSVEQILQEQREWGNKDLKSVIIRSTQKRSQRREEFHS*
>Cc11_g03840
MESEISQLIQKKIDPVDLQVRETYIHVLTASKLSPSSHTLALEKNKHLVAEFIDDLLHIIMELTESYTSFLVPVKDQLLKLYEGARFLSVLLSQQHEKFDKLNDEMKDRIGFVLCDAGIVIFSLYKSEMTESLPKEIDLVASHMLELLKLIIPEIEQICPQQPPSSSISFPRTNELGSIDFLLETLEELESSTANSIAFPNNQIHTVREDLDFLRPFLGKIAEQRKGNEKLQALWSRVSELAYRAEIIIDSTLLGGKHQHCLDVIAGDVKLMKIEAKEIYDNIRFDCETQSIVKTTIHMPSQVTAPIFNEAVVGLNDEGEIIIDGLVRGPSRLDIVAIVGMPGLGKTTLANKVYGDPLVKSHFHIRSWCCFSRAYTKHSLLVQMLCNIDCGNSAGYLQRDEDYMANRLRKLLKGNRYLIVLDDVWDIRGWDLLKLSLPDDCNGSRILLTSRLQELSLQIKLDSEPHHLRPLTDNESCELLQKKLFAKEDCPPILSNVLLHAAKNCKGLPLTVVLVAGILATTEQDCWEEVVKHLTSSIYVDNEYCMKTIELSYNNLPDYLKPCLLYFGAFQEDQAIPIRRLLWIWISEGFVQKTEGKSLEDVADDYLMDLVRRSLVMATQQRSSGGIKACRIHDLVHEFCVAKAKEESFLQILHVDNLLTFTGPCNLHRLSIHPTMTMGLTKSRLFSPNLRCLLFCGDSHTQLDKNSFKFLLSKLLRVLDFWNNSYPTSYFPREVVFLVHLRYLRIGRFAGDIPSAIANLSRLETFLVEGRVEDYVLPNTIWNIETLRHLVTSLPACGFIFPKDNLEGSPDLKHLDTLSLAINPYSQSAQKILSKLQSTRRLTIATYESYRAIESGGNHGEILMLNYMSRLESLKISGMSRDEFEFSLNLNLKKLTLSYNYWPWSKISAIGRKLPNLVVLKLCHRSVREEEWEMAKGEFCNLRFLKLSGLYIRRWTASSDNFSCLEKLVLEFCEELEEVPPCLGESVTLKMIELKRCSESAVNSVEQILQEQREWGNKDLKSVIIRSTQKGSQSREEFHS*
>Cc11_g03860
MKIEAKKIYDSIPFDYETQSIVKTTIPMPSQVTAPISNEAVVGLNDEGEIIIDGLVRGPSRLDIVAIVGMPGLGKTTLANKVYGDPLVKSHFHIRSWCCFSRAYTKHSLLVQMLCNIDHGNSAGYIRKDEDYMADRLRKLLKGNRYLIVLDDVWDILGWDLLKLSLPDDCNGSRILLTSRFQELPLQIKLDSEPHHLRPLTDNESCELLQKKLFAKEDCPPILSNVLLHAAKYCKGLPLTVVLVAGILTTTEQDCWEEVVIHLTSSIYVDNEYCMKTIELSYNNLPNYLNPCLLYFGAFQEDKEIPIRRLLWIWISEGFVQKTEGKCLEDVADEYLMDLIGRSLVMAPQQRSLGGIKACRIHDLVHEFCMEKAKEESFLQILRVDNLLTFTGPCKPHRLSIHPTKTMGLTKSRLFFPNLRCLLFCGDSYTQLDKNSSKFLLSKLLRVLDFWNTPYWISSFPREVVFLIHLRYLRIGRFVGDIPSAIANLSRLETFVVEARRRNYMLPNTIWNIETLRYLVTSLSDCGFIFPMDNLEGSPDLKHLDTLSLAIDLSSQSAQKILAKLQSTRRLTITYGIQRKSYRAVESGGNRKEIPLLNYMSRLESLKISRISGDEFEFSLNLNLKKLTLSDNYWPWGKISAIGRNLPNLVVLKLCHRSVREEEWEMEEGEFRNLRFLKLSGLYIRRWTASSDNFSCLEKLVLEFCEELEEVPPCLGESLALKMIEVKMCSESAVNSVERILQEQREWGNKDLKSVIIRSTQKRGQRREEFHS*
>Cc11_g03990
MADSVISLVIGRTVDLLHTKSVFLKDVRRQVERLGNDLEWMRCFLKDAEQRQDEDARIRNWVSLIRAAAYDAEDIIEIFASKVEFFTKNKGLVTKLTYYPLKIVNLYKIGKEIESLQMRLNDIADRREKYGIRNLEEGMSSRGEEFRRLRRTSPFSEDKDIVGFEEITKFLVAELLKQDKNRRVVSIVGMGGAGKTTLAKKVYNHADVREGFNCRAWVCVSSSYGHKEMLRSIIKQLNTVDNKLLETLEKMDEQDLERRLYQDLQDKCYLVVLDDVWKEEAWDCLARAFPDVNTSSRLLITSRNRGVPLHADALSIPHDLKTLGQEDSWQLFLRKALGHGDNAGCPLDLEEVGKEIARRCAGLPLAITVIGGLLLTKKRLKSEWEKVLNSFNANLSRSQSGVSAILELSYADLPSNLKFCFLYLGLFPEDYMISVRKFIHMWAAEGIMQKRDAENLEEIAAYDLEQLFSRNMVQVAEMTVDERIKSCRVHDLLRELAIRKAEDENFFQIHDTRYDKISRYLAVHILPRDKNYFWTSTPPLRSLLFFNVRFDREDISLSFKSFRKLRILDLENVKMPYNLPKEIGEVRLLRYLSLLETSISRLPHSVGCLRCLQTLDIRNLHPVIVSNFIWKLESLRHLYASDIKCNVPLKIEGLKNLQTLLGIRFDHIMHNNMMTLTSLQKLGIVVDDKSEIDKLCMHLSEVGSLKMLRLYRARGRYQWPSLAGLSKLHHVTELKLYGVGLRMLPPDFPPNLSRLSLKYTDLMNDPMPILEKLGQLSFLEMKDAYGGPQLVISRHGFHQLKFLELDLLRDLDEVMVDKAALPQLQCLRIRDCRNLEKLPEELKHISTLDTLELVDMQEDFISRLDADMVSSVPNLRIFDSTISQKKRRSYVYLRRRMEGYA*
>Cc11_g04020
MPRQIEALYRSSSAEDFIGNKVRDALYKFLVNAMLFKAKALVLKLLDSDASLIVPMKRLIGTLHEALVFLIESTLSQPKENEEDEKQILTYIEAVAARVISLCNSFSADQTTEEAVTKMDFWLSDSLEIIQLLTPKFKELYLQIPRLRFPKTPQLGFVEFLLQKLRQLLRQKLDSVQHVIHQIESIHEDLEILMSFFRHSLKQGIGNQEHEDLRTHLIVLAYEAECVIDSIVIGGSAEWNHLPWLYHVSQEIRHMKMQVIDLHEKESCDVGNCIAPQTLWPSLPQASITNIEEEVVVLNDQQQVLINKLTRGSSRRDVVSIVGMPGIGTTLAFKVYNDPEVVCYFHIRAWCRVSQAYSRRSLLLDILRHIIELNDTILAMSNEDLDLVLYKHLKKNRYLIFMDDMWSIRAWDDFKISFPDDGNGSRILMTSRLCDVVSKVTPECNLLSLRLLSDDESWELLKLKICLQESYPEELFEVGTEIARNCKGLPLSVVAIAGILNSTSKEYESWKQIAECLDSLIVGDQQTRCMDILELSYKNLPGDLKACFLYFTALEEDKEISVSKLIRLWMAEGFIQKEASNSLEGLAKDYLMDLIGRSLIIVTKRRSMGGVKACRVHDIVRCLCLLKSKEENFLELVSDSMTYEKYRLCVHASRKHFFMSRPSGPDVRSLLFYATTDTYPRWPYDTLFISKNFKLLKVLDLECVNMGTSFANGIELLVQLHYLAVGGDIDSIPSSLANLQNLGTFLVKGLKCKVTIPDSIWTMTSLRHLHVENHATFALQDGKIGSSCELSNLGLPNLQKLSCIFSKSWDNSKKCNQFPRLEDMTHLESLKISYIGRSVSSGEFCFPLSPRKLTLSTFFLRWDHISTIGCLENLEVLKLLSITFESTQWEMQDGEFPELKFLKLHNSNIVDWNASCDHLPNLQQLVLQKCDNLREVPIDFVDITTLQVIEVQRCGDSVEELVRRLKEEEQIRYGTEHLKVLIHH*
>Cc11_g04080
MGQSTSSGCSASHHFAPVLEEVEQRFEKLEKQLGKRKFVNYTFKTLKDYIQTFLVDFRFLIMFKDMVDKLSSRLWIELKSSLHKVESAINEIGKELLFAHHTNEVSKLVQLFSGLIEKIEVLKPLIEKSCKYLLEVEDQGCCWVKNDHWDGYALKCIQGNLQTLAEKADFQLDHHVQGQIKCLLQKLNSLTIFLVTESMHQTRESDLNALGIHAGAVTVRAANLSCLCWLSVRSSELDPSTAQGITGAFSRLQHKLDPATSPELLDMILRLLEAKKSHSNRQSTIERFFVCLLDMQHNNVLRSEMVGLVRFFIEVREEHGKETEQLLPDVAAVVRQARSVEYSSSEGGVPDLVYSKLLPMIYLLTEELFSIRQLSYSRPGIKRNDDDDEYARYLWDTVEARVKLLQSHLEFLRVKLADRPQKNMQHWRLVVMLFEPVVEQLLSLKDSLNARRITNGEARNVLFKVLLRILVFKAEAYSMDLLNGDESLLVKHQIGALKSLVASMTNMPRKLIFMNLEKVHKDEILILTDIESVVREVVYLCHSFNGTVFTGGMMKECTHWLCDLTQKIKEVVERIDVPFPKIEFPKTNGLGFIGFLLIKLKGQSMRYGIGPLNCVKQQIDDILQNLTFLRSSIMKQDAKYQECKDAAYMVEFIIDSILLGNGSRWHNFSWLYRVSENIRHIRILQETECQEKTCNLEVTNAAQAVVRQISQTSTFEVNEDVVVLNDQQQMIVDRLTRGSSQREIVSIVGMPGIGKTTLANQVYYDPKVVYYFHIRAWCCVSQAYAKRDLLLGILQQIIELTDSILTMPNEDLEFMLYKQLKGKRYLITMDDLWNIGAWDDLKSSFPDDGNGSRIMITSRLEDMVLNFSLESNLLNLRPLSDGESWELLKMKIFPKEICPEELLQVGKEIARSCKGLPLSLVAIAGLLQKTDMKSDSWKKIAERSNAIIVNDPQTRCMDILELSYEHLPDYLKPCFLFFAMFQEDKEIPVRRLIWLWMAEGFIERKDSKSIEDLALDYLRDLVGRSLITVSKRRSNGGVKACRIHDMVRNVCLSKAKEEKFLGLVTGDDEPYSFFYDSDDFDDFDPSNSITYKEHRLCISVSRQQFVNSRPSGPYVRSLQFFATTDAYPRCPYNVSFISKNFKLLKVLDLEAINMGSSFADGIDSLIQLIFLAVGGDIDSIPSSLANLRNLETLLVKGLKGKKVLLPESIWRMTSLRHVHVKNNASFTLQPKVTGIGFQLKNLVSLSVPSLIFGEDADEMIRMLPNLRELSCIFSKSRGSRDYYQFPRLEKLTQLESLKIVYRGRTIKTSPFNFPLGLKKLTLINFFLRWDHISTIGSLENLEILKLLSSTFEDTRWEMKEGEFHKLKYLKLDSPNIVNWVASCDDLPNLQQLVLQKCENLKEVPIDFVRIPTLQLIEVQRCGDSVEEAIRRLQQEQFEYGIEDLKVLINH*
>Cc11_g04090
MPGIGKTTLVNKVYHDPEVVYYFNIRVMCNVSQVYTKRDLLLKVLWHIIELTDNILTMTNEDLELVLDKHLKKNRYLIILDDVWSIRPWNDLKSSFPEDTNGSRSLITSRLDDMVSKLTLECNLLKLCPLSDAKSWELLQRKIYPKEDCP*
>Cc11_g04120
MPRIGKTTLANKVYDDPEIVGYFHTRAWCYVSQAYTKRDLLLEILSHIIQLVDIHSMEDEDLELLLCQSLGRNRYLIFMDDIWDIGAWDDLQNSFPNDQNGSTILITSSLSDVVFKVTLESNLFNLRPLSDDETWELLRMKIFPKQCCSEELWEVGKDNARNCQGLPLSFVAIAGLLKGRNMKPESWKQIARSLIPLITSDPQTRCMQILELSYKNLPDCLKACFLYL*
>Cc11_g04150
MGQSASAASSFSSSYAPGKLPEALEEVEKLLSKLESQIEKRKFFSLTVLLDQPDSSMLSTLRDKIKKFRVEFGFLKMFSNMVDLLSYGIWFELAHLPKIEAGMDEIARNFLIASKKFQKVSKVILVITNLLEKMELLKPLVEESCDYLGMKHFLEVKQKHPSWDHHFHWKSFLRSVQKNLQTLLEKAADLQQLDPLPLITQIKAFQERLSYLANFFDRVSIAWTRNAYLKSLRIHVGAPTIRAANLSCLCWLRGNKMDQNMAEEMATAFSNLQQNLDPVSSSFLDTMLRFLGTIRRHGDINYPVDMFINQLLGIDREYPFFSEFSDLIKSFIEARDGHNKDVEPILPDMAVVFRQAGSLEVLDSLSIEGGGTADLVHFKLVALLRLLRAEILIIDLLSHEDFTMERTSQLLFQDAPILDKIIRGQVGFLSLNSKSLYHKSADPPEDEMEFWKQVYMLSGEVARGLRLLPLSFKERKLSRYGVRSMLLKWLTSMLVFKAKAYLMDLLNCNNSSLVLLVKDDVGTLESLVASILHMPKKLIFVDLEKVTEDEILILMLTESVARQVLSFYHSFHATQFTEGVMELRDQLSGLIEITKQLISEIDVQLPLIKFPKTNGLGFLDFLLIKLREFLKYESGSIFVEQQKRGFLKHKSGSIGFVKEHITVILSNFGFLRSFLGQQDFEHQELREVGIHVADAAYRVELIIDSIVLGIGSQWKNLSWLYHVSENIGHIKMQQQVMVDRVTRGSSQRNTGFHNSWTSKFDTNEDVVVLDDQQQVIVDRLTRGSSQRDIVSIVGMPGIGKTTLANRVFHSPDVVYYFHVRAWCCVSQVYTKRDLLLGILQHTIELTDSILMMTNEDLEFMLYKNLKGRRYLIFMDDVWNIEAWDDLKSSFPDDVNGSRILMTSRLLDVVSKVTLENDLLDLRPLSEEESWELLKMKVFSKVGCPEELLEVGKEIARNCKGLPLSIVAIAGLLQGEHMKPDSWKQIAESLNSIIVIDPQTRCMDILELSYKHLPDYLKACFLYLGAFQRDKEIPVRRLIWLWMAEGFILKRDSRSLEDLGEGYLRDLIGRSLITVAKRRSNGSVKTCGVHDMVRNLCLLKAKEENFLKLVTNSDEPYASFDDNVDFDDFDTSNSVIYEEHRLCMSMSRQHFVVSRPSGPYVRSLLFFATNDAYPRCPYNVSFISENFELLKVLDLESINMGSSFTDGIDLLVQLSYLAVGGDIDSIPSSLANLRNLETLLVKGLKGKVVLPDSIWHMTRLRHVHVTNHAAFTLKNMTGSYYQLSNLVSLSMPTLSYGEHAEIITRRLPNLRDLSCIFSKSRGFSTDCYQFPRLEDLTRLESLKVVYRGKTTNTGEFNFPSSLKKLSLSNFFFRQDHISAIGRLANLEVLKLLSSSFEDAIWEMGEGEFPELKFLKLDSLNIVEWNASSDHLPNLQHLVLRKCENLKEVPIDFMNIPTLQLIEVQLCGESSLSIIRWGFQIFIFFTWIIGVLYILLTMTSDQRVKVGVVLATVVSLLFGWQLLIVKNTG*
>Cc11_g04530
MASSTSSNCADSVLNALENLDDLWDLNVYIAEKLKREFRLLRTFLLCARIWSSFESDCDEHVSLVSFMSKLEAAINESAVNFQPYCRRSGRVMSKKLFRLSLLVRRSIETFRQKINHFYFRFSNILLQTSNCLMGSELIELMDSALENLVDFLLCIHGDDGQVLLELSKDLQQKLRFFQSLIRFSVSRVVEQRQSGAAIAHINLVALNAARIFSVCWLDVKDEQVLNEVQNKISELLQMINPVDPPVREIYMQVLMGSDLSGSSCTMNKEMNKHILGRLVDAFLGNLWEILNCSASLMDSKTDEIHRVYEGLRFLRTILENQYENFDDLPEKLKDIIGASIGEARNVIYSLFKHELKEGSAREMDIVLFAFQENIKLIEAEVSDKYAVTETFKSPSTILEDIKLVNVESVEIDDENFSFEAEKAAQALQHSQSQRTIPTFNQVVVGFDDEAEQIICRLTRGSGQLDIVSIVGMPGLGKTTLANKVYHDPFIICHFQICAWCCISQVYGKKDVLIQILVCIRPVGANEYSGMKEDDLAEELYHRLKGYRYLLVLDDLWDIEAWNGLERLFPDDANGSRILLTSRISKLALEVKPASRPLHLRQLTDDECLELLQKKLIERGGYPPALLLLGKHIAKGCKGLPLTVVIAAGILGNLEQDGWEKVAESLSSSSVCGTEHCMHMLELSYKSLPNYLKPCLLYFGVFLEDQEIPVWRLMRLWIAEGFVQKTEVKSLEDIAEDYIMDLIGRSLVMVDKQKSIGGVKTCRIHDLLHEFCLRKAKEENFLQLRRGYAGLSNFDEPSNIRRLSIYSKAKHFQKSRLFCPLLSSLLVSSQSENYAIPYNFSFILRMFKLLRVLDLGKLNLGFVFPGEISLLVQLRYFAFGGSMTSIPSSIANLWNLETLVLKLSHGSLFLPDTIWNMRTLRYLHGSGSFLDLSLAKDNWESSSDLCNLDTMSALVLDLGQSMDKIMKKFPNIRKLKCSLRETEESSGDWNKVVAIDFLWRLESLKLSFYHVNKNHYEYHFPLNLKKLTLEAFPWSAISSIGRLPNLEVLKLLGAKGYRVEIWNMEEGEFPKLKFLKLEALPVVRWTCSSDHLPCLQKLILHRCMELEELPSCLKEIPTLELIQVHRCPGSVGNLVQQIKEEQMNWGNVDLKILILEEI*
>Cc11_g04890
MESFGKLIKSENPTCTGVVDSLLAELDIRKRLLLSGQPDDNHQIGILIAEVRLWRMLLIYVAYLSDADMKFGVGRELGSMDRDLDAALKEATNDFRVASKKEGVGKISSDFGADPEKYESMVHKGLTRGDYGVAMSKLQQKLMLFRPQMKAAYERIASNHSFQSHHPLSRSGVCSLFCQNLQQVVRVLYCGKGKMLEYMHLKVETMSKMLKRLQSFISTMVRFSLDLDRDFLTHFGALLVRTAHFCCLCWIDQMEEDKTEELSIMLHDLLKAFKLDTTEVVQLFLKLLRPYSLVKTWTSIPTPVETFVDFLFPEKDPQLETFFKGLEHLIMFVLEVGEPEKSDLKLLIMDITAAISRLGYFGDLFNEIGESTGYIFSTNVSAFFRLLEKIELLRVEVFLDELLKKRISLELLENRIDSFHEGLFYLESYQRYASKWKSKAPKLIWLHIKPVAGKAVSVYQSFHAKSVTEDKFKHELTMLHCKIQLLKTEILLEELLDGNPDLIINGRLRLEELLDGHPNLTVNVKNQMESLDLGLIVLRTYLMGPLEDDEKLILTDAESVARVASLFYYSLLKNDIAEHAVGNFSHVLPKLVRKMDLVNAKIKEIYMPVRRSSKSHFPKTEGFGFIDCLLGDLSELLNSEAGFLVSLRHQVHAVYRDLEFLRSFLSDIKEQYNDRLDLKSFVSSIIQVSLEAEYLIETFVVGNCLRWYHPLWLSDLLEDLNLFKVQATEICTNEHTISIHDVPTSSMNMVSPAKIPMIDEVVIDLTDEKKLIIDRLTAGLPQLDVVSIVGMPGLGKTTLALKAYNDPSVTYQFHARAWCYVSHTYRRRELLLQILGEIVELKDDILEMSDEDLEMKLYQCLKGKRYLIVMDDIWSTEAWYDFQRSFPNDNNGSRILITSRHFDVAVKLKADSTPHPLRLLSDDESWTLLQKKLFYTKKCPNELVIVGKKIAESCRGLPLAVVAISGLLERTDMIPDWWKQVSESICSHIVDDPVTGCMDILELSYRYLPNHLKPCFLYTGVFLEDKNIPVRKLTWLWIAEGFIPNNGLDSKEDVAEGYLRDLIGRSLVTASKRRSLGGVKTCHVHDMLRTLCLQKCEEENFLQWKNGYDELFPSSHMDLDYGKRRVSICSKRNHFVMSRPSGPHVQSLLYFATSDLYPRCPYDITFIFDNFKLLKVLDLESINMGSSFPTEVQLLVRLRFLALCGDIDTIPASISNLRVLESLLVKGLKGKVLLPYTLWSMEKLRHVHVNNYAAIALQDSESTSSSQALNLVSLSCPYLLCGKGTEDIMRKLLKLQKLSCVFSELRDDSGKCNHFPVLNFLTELESLNVLYSGRIALPCKFEFPLNLKKLTLSKFRLPWDSISEIGRLPNLEVLKLLSRAFEGKVWEMKGGEFLKLKFLKLDSLNVAQWNASSDHLPQLQHLILRSCRQLKEVPSGFAESCTLEMIEVQLCTHTVEESVKSLQDGQLGMGYELKVLIDHSDMDF*
>Cc11_g04950
MAESVVGSLINQLSTLLSQEITLLGGLKSDVQFIKDELGSMKSFLREAEAKEDNNDSQLQEWLKQVREVAYDTEDGLDDFTFRFARGYMDGFCGKVNADFDILVSVVGMGGLGKTTLVKKVYDDAAVKKQFQSHAWITVSRNFQFSVIIKNLIQQLYNEIRQPVPPQVESMDVLTLSEFVRDFLQERRYILVLDDVWSIDAWEAIKCVLPDCNITSRVVLTTRIADVASASCLGSLDFVYKMEPLSDKESWTLFCNRTFQSNDCPPNLEEVAKKILKKCEGLPLAIVAIGVVLALKDMEKTDEWEMILHGFGGEADGSGKLDRIKRVLLLSYNDLPYYLKSCLLYLSIYPEDYPIDVDDILLKWIALGFVEEKERITSTDIAMRYMKELINRSLIQVKSSFADGRLETCGLHDFLREIIVSKSKEQDFTTVATRYYTRWPTKVRHLAIHNFTDNPQEFSRLNGDPKLLKVLDLHGAELDNIPKQVFKLFHLRYLNLSGTGVKIIPKSIGKLQNLEAIDLIGTNVTELPADILNLRKLRCLCLGGVGDYSNEYAVWGCKSPDGIGKL
>Cc11_g05370
MAGIGKTTLANKVYNDPEIVSYFHVRACCCVSQVYTKRDLLLEILGHIIELTDNILVKPDEDLELLLSQKLRRNRYLVFMDDIWGIEAWSQLQNSFPDDKNGSRVLITSRLQDVVSKVTDESHLLNLRPLSDDESWELLRRKTVFEEGCPEALLEIGKEIARKCKGLPLSVVVAAGFLKAKNMTPKFWKEISDSINSLKDNDPQKRCMDILELSYNHLPDYLKSCFLYCGAFEGDKEIPVWKLLWPWMAEGFVQESDLKSLEDLADDYLKDLIGRSLLMVARRRSNGRVKACRIHDMVRTLCVLKAKKENFFDFDDFDRSNSVTYEEYRLSFSVSRKLFLTSKPSGTNVRSLLFFATTDMDPRCLYDASFIFRNFKLLKVLDLVLHQIVSDSRIMLLLQLRFLSVAGYMGSIPSSLAKLQHLETFIVKGWKGKVLLPITFWTMTRLRHVHVDDHAVFTMPNEKVGGSSELINLVSLSTPSLSFGDTKEIVRRLPNLKKLSCIFPKLRNHSTKLL*
>Cc11_g05380
MAESVVGFLINQLSTLLAQETTLLGQLKPDLQFIKDELSSMKAFLREAEAKEDNDSQLQEWVKQVREVAYDTEDVLDDFTFRFDHGCADGFCGQVEKIYNSIKNLKASHRISSEIKEIKARVGEISARHQRYQSLYVVSVVGMGGLGKTTLVKKVYDDTAVKKQFQSHAWITVSQNFQFNIIIKDLIQQLYNEIKQPIPPQVESMNVIMLSEFVKDFLRERRYILVLDDMWSIDAWEAIKCVLPDCNTASSVVLTTRIADVASASCLGSLDFVYKMKPLSDKESWALFCNRTFQSNDCPPNLEEVSKKIMKKCEGLPLAIVAMGDPLTTSFLSKFLRGGPKLLKVLDLDGAELDNIPKEVFKLFQLKCLGLCRTKIKIIPKSIRKLKNLEVLALMETSIKELPVEIVKLRKLRSLSLGGSADSDETVREIGKLMQLRRLSITKLRGKDGKELLSSLLRLTNLQELCISCFKEDETLDFQHSISPKLGFLTLLWLNGRLERVPQWVISLQSLSILRLYNSGFREDENAICSLGCLPSLVILGLIFAYDGETLCFKNGGFRKLQTLELMQFKRLKWMRVEEESLPSLKKLNLVGCKLMQELPSGIQNLTTLQCLGFYDMSDELMQRVQNLDKQSEDYQTIAHIPEVCTGYWIDGRWEKKFL*
>Cc11_g05390
MDIVPDIDMVLLIVDAMIRDASFHLCIPLFLPVDIVRNLVERIRSRRNLSGIDGNSIIDSEIVIGFEDEARELQDKLTRGPQRRQVIYIVGMPGMGKTTLARRLYNDLSVVYHFHTRAWVSTSQVFQMRNLLCRILRCIMSRNDSIFGMSDEDMGQKLYKCLKGHRYLIVIDDVWDIKVWNELKIYFPEDNNFSRILMTSRIKKAVRVRENGFIHCLRTRNEKESWDLFNCKLFGDSSCPEELMEIANRIVAKCNGLPLAIVVIAGILVREKNNEKYWRKVHENMGPFISSSSKEFMDTLELSYKHLPSELKSCFLYLGSLPEISDILVTRLFQSWIAEGFIQETEGKRLEDVAEDYLMDLVNRSLVTVAKRRSDGGIKSCNMHDVLRELCLKKTDEKKFVLPKCKCGRNAAPFNDYERFLMYQGHFPHFSHCQYFHTYKSHCVSRDEVFNRDTLAVYRYLNTLDLRHIILDHFPDRILNDLLHLRDLALHLRRLKVLPSTLFKLWNLETCILDGERGGKVILPCAIFKMEKLRHLKVSAELHLKDLRKYEIIGMGTMEDRDRPSSSRNSQMEIAASLPWRQDGILENLQSLSQIFPAGFVNRVLERTPNLRKLGLHMTFSKGNDNLSFPDLSHLNHLEALKFKYQTLGMVPWSFPHPHMFPPSLKKLTLIGSLVNWNEMSILELLPSLEVLKIKDNFSNGPQWETSDHGFPCLKFLKLSYTDLPEWISSSSHFPNLQKLVLNGCLKLKEIPYEIGEIPTLQTIQVYRSSESTMESARQIHESNIDIGNYDLKVFIFHHFEDC*
>Cc11_g05970
MDEIDIVVEFLLEDIELVLSKTSYSILSEVSPVVISLYEDLNIIKSCLKRMKESPSNFNILQSFFLRQIRDVVLKILDATDSYINNALANSNGISGADIAISFQHSSELSFWATQVSLYRRLIPKVHNGINASMSNKEVSSRLKSSSPVLGEEVVGFDDEATAVLDRLTGEQKQLELEVISLVGVAGIGKTTFAKRLYNDSRVLHHFHVRAWTRGPQLNEEMNALHDLLTCVTNDNYSLHKMYPHEMGEKLHKLLKGKRYLIVIDGIWDSLSWKLFFMKYFPDDSNGSKVLITSRTKDVVLKISPNSSPQVLQFLSQDESWELFESKVFTDESCPQELMELGKEMVAKCRGLPLAIIVLAGVAKQEKSPEWWMHIVTDIASPTRGKEQFMDILAFGYDHLPNWLKPCFLYLGSFPQGYEILVKKIVWSWIAEGFVKQNGEKRLEELAEEYLTDLVDRNLIAVSKRKSNGGIKTCQVHDLLRDLCVKKAKDNLFLQPSCGHKQISLFSPSRPTVSRPQNIKCFHSYDFHYIPPNDVKFTHIDISLQQKNSLVYKLLRVLDLGYIILDHFPVNILELVHLNYLALRIYNLRMLPPLSKLWNLETLILVTEKGQIVTLPEDIWQMVKLRHLHYSGELEFESASLSSSTPFVLYNLQTISQVRPSSSIQEVLARMPNLVNLGCHLTLSDAMKHAQFPDLSRLRMLETLTFDYQTLNMAKFFLPQPSKFPPNLKKLTLVGSYVDWKEMSIIGMLPNLEVLKIKDNFFNAPRWEVMDEAFSHLKFLKLSNTDLQQWSASSSSFPCLQQLVLDGCPNLQEIPSSFRSIDTLEAIELYYSSQSVADSARQIQDSQRYMGNDGLKVLIHPRFEEQ*
>Cc11_g06040
MDDMWNIEAWNELQNPFPDDRNGSKILITSRLHHVVSQFTEEGDLLNLRPLSENESWELLKRKVFTEEGYPEALVEVGKEIARNCQGLPLSVVAISGLLKTTNMICDMWKAISESLNSLIVNDPQTRCLDILELSYNHLPDYLKACFLYFGAFQGNKKIPVQKLMWLWMAEGFIQDNDLAKDYLRDLIERSLIIFAKRRSNGGVKACRVHDTVHPLCLLKAKQENFLSLITSDDEPHASFHDILDFEDFDPSNSVLKLVSIVFEDTTWEMSDDEFPELKFLKLDNLNIAEWIASEDHMPKLERLVLQKCEKLNDVPIDFVEISTLQMIEVQRCGDSVEKSVMKIKVEDKHFGTDDLKVLIIH*
>Cc11_g06120
MDEAKILVDLLLEDLELALRDNSYSVLSGESPMVISLYEDLKIIKSFLERIQHAPIDQKQLQSFFVTEIRDVVLKILVDVDSYIVNTFTKNEGNFGTEIGSLFQLSPELSFRAKQIDLYKKEILEIHNDALIGPSVTTIKDVGEVSLKTRSRTLSFLTDEKMVGFQDEATALLDRLTGGEQMQLEVISIVGMAGIGKTKLAKRLYNDPVVVHHFHVRGWATTSDSGLLEVNNILQDILSCIINAKENVNKMTYKQMEEKLMNCLKGKRYLIVIDGLRNWDPFSLRGFGRFFPNDCAGSKILLTSRTKEVVLRLNPSSPLHFLRYLSHSESWRLFESKVFTNTRCPLELMEVGKEILSKCCGLPLSIVVLAGVLQKDISREWWMHIAEDMTSAVGGEEEQLMHILAIGYEHLPEWLKPCFLHLGSFPKGYEIPVKKLVRSWTAGRFIKHNGEKKTEDVADDYLSYLVDRSLVIVSKRRSNGGIKTCYIHDFLWDLCLKKAKDNMLLRPICIYEQTSLFSTAQLTFLLYYAQGVPDLDPPYHFFDSLKDLRISFPKMESLVTKLLIVLDLENIILQVFPLEILVMVHLKYLSLNIPSLRKLPLLCNFWNLETFILITEKGATVTLPHDIWKMVNLRHLHISGELEFERACSSSSRPFMLDNLQTISHLCPSSCIKDILAKMPNLVNLGCNLSFSNTAKDFLFPDLSILKLLETLKFDIQTWGTLQFCYSSPQPTSFPPSLKKLTLIGSLDWKEMSTIGRLPNLEVLKVKNNFFNGQQWETSDEGFHHLKFLKLSHTNLQRWIASSSSFPCLGHLVLHRCLVLEEIPPSIGDIQTLQMIEVSHSSLAAADSVWQIQESQKSMGNFELKVFTQPLCEVE*
>Cc11_g06190
MSVCEDLKFLISFLKEIPESFSENYEAALDITDPDDGSSLTQNSENLGTDQGLSRLFSVKRMREQVEYIKKSILQCLIDYVTSTTETPGIKKSPRILSAGSIDEQKRALLERLTGGQKELEVIHILVEGDENDVFHDPTVLGHFDIRKRGSIIKSKILAFLGFGENSLNKLNDQEQKERMYEYLKGKRYLIAISVHDGLYYFGIWDDLKMCFPDDGNGSKILVSHRCNPFVPRYPIENESDMCYLIFPPDDEAWYSKALLDKLQLHRDEDLFCIKVRRISSKIFQSTELVIFAERINSIKKKALQTFRNGFPAAEAPVGNPVSESLETESNSPMVGQDIVVGFDDEELALLNRLTGQKREIEVILIAGMAGIGKTTMAKRLYKKPLIVHCFHVRAWASVSQSLSQMSDEAMGVKLYKCLKGKRFFIVIDDIWDAGVWNSLKLYIPDDENGSKVLMTSRIKDVALNPKNECTPHCLRFLSEDESWDLFERKVFGNESCPQELMEMGKNIVAKCKGLPLAIVVVSGLISKMEKTRELWEHIGENIGSYIDSDAEQFMNVLELSYKHLPQRLKSCFLYLGAFPEDYEISVRKLVRMWIAEGFIQQLEGKKLEDTAEKYLMNLVDRSLVIVSRRRSDNGIKTFLVHDMLRNFCIRKAQETNFALPDYGYQTYCSSPFVNFSLDYQNCESLTVFNFFLGNTIDCLVFAPTLTVSCKPNVSFKYNLVRVLDLRHIMEDNFPRRVHELIRLKYLALYLGALTCLPPVISRLRNLETLIVDVEKGRKVTLPDDIWKMFKLRHLQISPEFEFETPWPNSAGPSRDILLARIPNVRNLGFHITLSSREDPFNFFDLSGLNVLEKLKFEYQTYGMVPVTISSSDKFPSSLKKLTLVGSHVNWEEMSIIGMLPNLEVLKVKDNFFNGPKWETCEGGFRRLRFLKFSHMDLQEWIATADDFPSLEKLVLNGCLALTEIPSAFGDSCTLQVIEVYRSSDTVADSACQIQESQRNWGNDEFKVFIYRHFQDNISM*
>Cc11_g06210
MSDEAMGEKLYKCLKGKRYLIVVDDILGMEVWNDLKKYFPNDENDSKILMTSRIRNVAGNPRNGSPTYYLRFLSQDES*
>Cc11_g06320
MPGQGKTTLAKKVYNDPSVKYYFNRCAWCFVSQMYNTKELLLDILSDLNGLDVRVSKPTAREEDLAEWLWKCLKGRRFLIVMDDIWDIGAWDSIKRSLPDDDNGSRVMFTSRIRNLVLQAKLNSSPCPLSPLSDEESWELLQEKLFNNNGCPSDLLEVGQKIAKNCKGLPLAVVLVAGILARENNDLEWWNQVQESIGSHIASEGCMDILELSYKHLPHRLRPCFLYFGAFPEAKIIRVQKLMKLWIAEVFIKSDEVKSSNDVAGEYLMDLIDRSLVTTAATSSKGEVKACRIHDLLHDFCLAKAKEENFFQWVHGHDVSYHSPIPKVYDEYRLCISSEWEQFIHSRPVGPGVHSLLVSGIHVERCQHSKMTSFFLGFKFLYVLDLECIYVDDFFPEEIILMIHLRYLAIWCCTNYIPSSIETLWNLETLIVKGARIYSIPLPDTIWEMKSLRHVDIPTMSFRDYENDESCQLQNVETFATPTLTSGKDTEELLRRLPRLRKLKCNFFEIQLDSEDPIGFPALGCLSQLESLNVCNCGDMLIGENDDQFPSFSFPNTLRKLTLENFCLTREAISAIGQLPNLEVLKLRKSAFLDLKWDMEDGEFIKLKFLQLSEVQIEKWNACSEPFPSLQRLVLINCKGLEEILSIFGDIPTLRIMRMYWCHKATSSAQQIFEEQQDMGNDGFEVYILDD*
>Cc11_g06360
MMDNIRNLQMELRFLKMFSLCLKKREEPGKDMHVGSIMIGIETLQKEAEGSLHDACLAKIPESKIEDWGPLASDLLEKIQNFKREIIEISALLSDCSLQSKSCKAEEILELIDSILWNLKALVNLEGDVLGHLKDQIRAIQEQLCFLGNFVGFTAKRCVDLDTFEDFLAYMGDWVNKAACLLIVYWLQEKDENISSRLEMMLSDLLQKVKPCPPKVTEMYVAVLKASKSSRSSKFLAGQVVTSFVELLLQDLTVLMKDSVDVLKEGLVFLITFLIDPPEECARDVGNVFLAQIDAIITDAISLVCSVYIDESKENFFTERRTFLSRFEDKIKKIEADAKEIYVQLQVLSQINFPSTNGMGFIDSLLGNLDEMLKHGANCPPFAKHKVLKIQGELLSLRPLLKDVMELQNEHEDLKDLWKRIINVSYKAEHAINSCLIIQKPIWYNMISLADVMEEIKLIRTDLEKINVDKMLKSRMPGADMNLNQLNPGQLNTSRLQDVVVGFKDEAETIINRLTRGSAQLDIVSIVGMPGLGKTTLAKKVYHDPAVKYYFNRCAWCCVSQVYRIRELLLDILSDITVSNVRLSSSNTSDEDLVEQLWRSLKRQRYLIVMDDIWDIRAWECLKRSLPDDRNGSRIIFTSRIHNLALQAKPDCSPHTLRPLSGEESWELLEQKLFDKAGCPTDLVEIGKRIATNCKGLALAVVLVAGILAGKSRNLDWWLQVESSIGSHIVAADGCMDVLQLSYKHLPDCLRPCFLYFAAYPEDTVVGVQKLMRLWIAQGFIQRIEGKSLDDVAEEYLMDLISRSLVIAAKRSSKGRIKTCRVHDLVHELCLVKVKEENFLHWVHEHDVSQNLDPREYDQYRLCIDSEWTHFTKSSSQGPLVNSLQLFGTYEMSQPHSSPSSFFNNFILLQVLDLECLYLEPSFPEEITLITPLRYLALWCSIRHVPSSIGNLWNLETFIVKSAQLDVPLPDSFWRLKHLRHVAVGDLNHTSFIDSEQGESCQLDNIVTFSKPTLAFGKDSEELMRRLPRLQKLNCVFFEPQYDHLKPILFPKLSSLSNLESLKVYSYGMVFYGEKRDQFPTFDFPNTLRKLTLGRFSVPWSAISVIGQLPNLEILKLRRNSFSGPRWDVEDGEFQKLKFLELWQLNIQEWNVSSEPFPRLEQLTIRDCYSLQEIPSSIGDIPTLEKLEVHWCFDAASSAKHILEEQRDMGNDLLEVIIRT*
>Cc11_g06550
MAYVAITSLKQTLDQLKMNCKLEFTFDEVKQFKAVSEEISVIQEMLQDSADRNYDHTMMKHLERCIRDMANKAEDIIEEFVYIKAEALDDAAIFEEELSLHHHMMEVLSEINSIKYMLTKIYQESDAAATKVPRARNHSVEHASGWSSTQEETLVVGIDNDLLKVKEKLTGLPHKLDILTIVGMGGIGKTTLARKVFNDPLIEYHFYVRAWVTVSQKYVLRDVLLGLLCSLTRLGDEIFKEKNEQLAELLYRTLKGQRYLIVFDAVWDGKILYDLRRSFPDDRNGSRIVLTSRLIDVNMCVNLDSHHHHMSFLSLNDSWELLRHKVFLEESCPPELEVIGKEIAQKCQGLPLGILAVAGHLSSIRKTKDCWKTVADDIRSPESKDQENCLDILALSYKSLPHHLKACFLYLGAFPQEFEIPVWRLIRLWAAEGILRAEWPKTLEEVAEMCLQELMSRSLVMVRKRKSNGGIKSCGIHDLVRDLILREVEKEDFLLVLKSDANFFPTDAYYKRCLCFHHQISRSYGMFNSSSRIEHCDYMKPAIPRCRSILFYGRLQVTEFDKMLDSRVTVMDLKLLRVLEILFRFFEHFPVEITQLVHLRYLALSARTYFGTCLSQLGNLQTLINEHDRNVTLPSDIWKMPRLRYLHIKNGACLPYPAGAKAIASNSLVLTNLHKLSTVSFTNCYRETFACLPNLKKLGICVMQPSHNCLDDLLYLAELEKLKCVFLGRGQFSGWNAFPPKLRKLTLNGSFLPWEKMRTLGLLPNLEVLKLKDYAFQGPEWQVEEDEFCQLKYLLIDGTDLVQWGVTGSHFRRLQQLILRCCRHLDEIPSGVGEIPTLQIIDVDDSSSLAVSSARLIQQEQYSMGNDGLIVRIHSRE
>Cc11_g06560
MADAVVEFLLANLKELLLYHVDLLSGVKDQVESLHRELSLMKAFLKDSREKRDESAYVREIVRQITDVTYEAEDIIDTFVVHAAMQKARSALKRVFHALDHSNMLRSVSEDIKSIKVKVKEIYDKKMFGIESLQSGEPSHKPSARKRAPIVEEENVVGFDEEARTVVERLTDGPEQLEVISVVGMGGLGKTTLAKKVYSDPSIEYHFYIRAWVYMSQQYCRREVFLGILDSMGLITDQVYKMNDDRLAEELFRHLRSNRYLIVIDDVWTTEAWNDIKMAFPNTACGSRILLTSRNTEVAMHANPYCNPHRLRFLTNEESWELLCKKVFREGSCPPELQELGQRISKRCDGLPLAIVVVSGLLSKREKTRTWWNKVAESVSTYVARDPTQCMDVLALSYKHLPDHLKVCFIYFGAFPEDFEIPVSKLLKLWVAEGFIQQIGQETLEDIAEEYLVDLVDRNLVIVAKKRANGRIKSCRIHDMLRDLCIREGAEENFLQVIRGIPDRASLTSIPNYCRRLCIHSHVLEFVSSRPSGPHVRSFFCFSMDERDVPREHTSFVHEAFNLVRILDLKSIIFSRFPNEIVQLVHLRFLSLSGHFKVLPPAISNLWNLQTLVVVTTSRNLDIQADLWKMLQFRHLHTSGLSCLHGPRAETRKDSEDPFVRRNIQTICTIVPECCTENILSRTPNLKKLGIRGKLVMLVQERGGMSLFDNLAKLDHLETLKLLNDTFPLDPFKCHIPGLPQSYKFPPNLKKLTLSDTLLDWSEMSTLGMLPNLEVLKLKDYAFKGSRWEPLDGGFRLLRVLQLGRSDLVHWHASSHHFPRLERVVLKHCTHLEEIPCGFGEVSALQNMELYWPTPAAAASARLIQHQKQQDQRMVNSAFKLLIYPPDL*
>Cc11_g06910
MDCTCVDSAIDQLSRLLKRPSLTLLMKQEIRTLLLDLRFLKMFFSCLAKCKAAEEDATLHHLRSSLLMNAEAMMEETGQDLYDAGYFASIGIDVKDWNLVAAKLQEKVEHLKPEIRKTCILLVDCSLEPKTSNSDGILEFMDSILINLKDLVSAHDGIVVPVKVQTEALQEKLRFSRNFLDFMEKWCGRQQQDKLEAFSTVLRDWAKNAACLSLLYWMDDLDENMAAQINTMLHNMLKKIMPYSPKVMDMYLELLKACTSSKADESVMGGIVTSFLDILLENVLVAVKDHAEVLQEGLVLLITFIMDPPEEFGRKSRTVIFTKIYAVIREVTFFICSLCSDKMNDDTSRERNALLPDLLKKIKEVEAEVRELNGKKPSSWHFDFPVTDAIGFIDFLLGSLNKILKYKAKFIPFAKHKIVAIRHELLFLRPFLEDIMELQNGSVEVKDLWTRIINVAYLAEHVVNSCATIDTPIWSDIICLSDVTEEIKHIQAEVMKIKQNQISSKRNPSIQKSYSFGRPRASISSTDEVVGLVEDAKAVLDKLTRGSMKPNIVSIAGMPGVGKTTVAMKVCNDPSVQCYFIKRAWCFVSQVYRRRDLLLDILRSVIGIDQVAISKKDDDEIANQLRQSLKGRKYLIVMDDVWNLEAWDAVKYSLPDDSNGSRILFTSRNHKLAEMSGLPFHVHPLKELSSDKSWDLLQKKVFHSDGCPPKFSDIGEKIARNCKGLPLVIAVVAGLLEIKKNDIHWWKQIEKNSNSRISTEGCMDILELSYNYLPDTLKACFLYFAAFRQGEVIAVRKLMLLWIAEGLLQPEKRSLEAVAKESFLELIDRSLVIVTSRSSKGGIKACRVHDLLHYFCREKAKEESFLHVVERTEVSQCFSSPIRFDQYRLCLFSEWETLIKSKPSSPNVSSLLLFADTKESTHNSVASQIFQSFKLLKVLNLESINLDCPFPEEIVLIVHLRYLAIRGNIMTVPSSMSNLWNLETFVLQGSYDFVQLPDTICKMKSLKHVFVSERAVVSLGDMELEESSHINNVETFSSLSLDQRTDSWMLLRRFPKLRKLRCVFIESENYTGKGIQFPLLALLKDLE*
>Cc11_g06920
MNRASIDSVTDQLSRLLCLPNLPLHMKQQIQSLQLELRFVKMFCCCLKNWMAAADNENMHLGSVRNSTEGTVEASGKGLYNAGYRAIIGKDFKDWELLASNMLREVEKCKPAIRETAVSLFDLSSQFIAFRAVDEILDFIDSILMNLKDLVSLKDEVIIGSVKEQIEALEGKLRFLRNFVDFAARRCSKQDKMEDFLTTHVQTWARNSACLSLLCWTDGMNKDKEPQRNAMLPQLLLKIMPCSQAVAEMYLELLKSTPSDTLLMGEIVSGFVDSLLGNAVKSLKVDLAILREGLLFALTFLVDPPKESARKTEFADMVESLVISVICSLHVAQTEDETSKARNDNLSDFLEKIEKLKAEVWELFIAMPNSSESNFPRTNGMGFIDFLMGNLNDMMQYKANHIPFAEHKVMAVLEELSCFRSFLQDAENVQNDSQEVNALQTRIINLAYQVENVMNSCAISGIPIWHQIICFSDIQEEIKFCGTEIVTMKQKYNIGKQIAVTTSKLAHSSRGNNSKFDEDVVGFKDEANQIIDLLTSGSKNREIVSIVGMPGVGKTTLARKVYNDPSTTSYFHELAWCYVSQVYTSRDLLLAILKCLSVSIDDVKLSKMSNEDLEEQLRRCLLKQRYLVVMDDIWDIKAWNVVKQSLPDDGNRSRIIFTTQNHHLISDDEGSGKTYLLSPLIEEKPWEFLQEKIFHKDACPQELLEIGKRIVEHCEGLPLAITVVAGLLAKEKKNVGWWKQVEASLSSDSTTKGYMGAIELSYKHLMDYLKPCFLYFGAFRKGEVIGARKLTLLWNAEGFVNRNQRSCFEVVAKEYLKELNDRSLVIVSERSFNGGIKACRLHDLLHKFCSKKAKDEKFLHVLERSEDSDHILNPVKHDQYRLCIHAESTASGSLKPACQHVSSLLFFRKRDGYFYDDDDSYASNFSPDFLESCKLIKVLDLKSVYLHSGFPKEIVSMVHLRYVSIGGSFTEVPASIANLWNLETFVVASTKTIYLPDTFWRMKNLKHVDVSEMAIISLGEYEVEDSCQMDNVETFSSLAFTQGGNTEKLLRRFRRLRKLKCVIVESKKCRRKGIQFPALASLEDLESLKVFTNGSHDQVFYSWMRIQFQAFNFPTKLKKLTLCKLGLPWTAISTIGGLLHLEVLKLREGAFRGQRWDVGDEEFLELKFLELSNMDVVLWKASYTPFPKLEQLVIEDCSDLEEIPFSFSEIEGLKLIQLRRCSYDVEDSAQQILQEQRDSGNPEFDVLILH*
>Cc11_g07560
MACSSNFEELPGYLGRLAEGSNSSPSSSDKVHRLKVIINILRHFLQFSLKWHIEDKNVQVRLNQIADGIHKVIQDCQLHDSNTSQVTGNEDCRSSRSNHESVVSHLKKVKDIKPDMLEICSIADVTTFGKRDTFRSIKTKNMFLSLKNFPRSMMPSLINSQIPRRLEFCTLNVVSFVDSLLDNLKDILSHNADLVTPKTEETTIQLVGFEVAAEKMKEQLTRGSNQLNILTIVGMPGIGKTTLANSLYKDHSVSFSFHTHAWCCVSRVYHKQTLLLEILGQINRNFNQNPGVAGKDYVEMLYKSLKGKRYLVVIDDIWDIEAWNDLKEVFPDDHNGSRILFTTRNYNIALKANSVPYALSPLSDEESWQLFCIKVFEEEMCPSELLQVGKRIAKICKGLPLSGTLKAIEREQDRWEQVAESLWSKEPNNPLGQHSGILELCYHHLPNFLKPCFLYFGGFREDAVIPVSKLLWLWIAEGFIHQTNPSQKSLKNEAENFLNDLIDRNLVMVAERSSKGGVKSCHNLQNLESLILMKSSTRYFSIKLPDTIWNLVNLRHLNVKKNDYELVCFYLPYLTDHFWDLRLDKLESISTIEVEHPLQFNSASNLKKLTLSNMRRPWDEISFIGELPNLEVLKLNEGAFVGRKWDMAEGGFQKLKFLKLCKLDIQIWNASADDLPCLERLVLHSCLSLWEIPSSALAEMSTLQSIEIIKCMSHVWQSAMQILNEQHEMGNDEFKVSFFR*
>Cc11_g07660
MPGLGKTTLAKKVLHDPKIEYDFFTRAFIYVSQQFERTEVFLNILWSLGHLTKKAQNMPEEKLAEHVREQLKTRMYLIVMDDVWKIEDWDKLKVAFPNNKKRSRVLITTRNTSVAIYANPAVEPYHLDFLTFDASRELLRRKVFGENKCPEEVEQYEVHMVKKCDGLPLSIAVIAGILIKHRQIVRWWSRVADSVNDYISRDEKHIKDVIILSYNHLPYHLKPCFLYLGVFREDFEIPVWKLLRLWIAEGFVPQQRGLNLEDIAEEYLEELVDRNLVMVGQRRSNGQIKTCRVHDTLRDFCKEEGKEENIFHEIKKDDREILSSKSPTLDDCRRLCINANVMDYMSKKPSDAPVRSFLTSAKEETALDAEHVSLIPRAFKLLRVLEAKSLRFAVFPPDLCQLVLLKYISMSCKLDILPPAMSTLWSLQTLIVDTTARTLQIKSDIWKMPQLRHLHTNASTSLPCPTTPRCETLVNANLQTLSSISPQSCTKELFERTPKLKKLAICGKLAVLFRANGRSNVFESLCALDFLENLKLLNEYVSSPLKRLPQEHNFPRKLTMLTLSKTLLPWNQMSTLGKLANLEVLKLKINAFKGDRWRTESGGFQSLQFLHIGSTGLSSWDVAAADHLPVLKSLVLKHCPDLRRLPPSLGHISTLQLIDLSCTNPSVASSAKDIENLKLKQAQQKGNKSNRFMLLVYPPDHL*
>Cc11_g07670
MSEAAVSFVLENLKQILVYNSHLIADVRENVEKLCDQLKILNGFVKDYTEMNCSTEALKALRRELKSVVSEAEDVVDKYIVHASMQKARGKVEKVFKIVDYGSKLRDLGKEIEQVSGRVKVILESQIVPRLEAAQIQDIANERAKKKQAPIVEEDNVIGFDDATKAVMELLKAGSEDLEVISIVGMHGLGKTTLAKKVLHDPKIEYDFFARAFIYVSQQFERAEVFLNILGSIGQLTEEAKNMPEEKLAEHVREQLKTRMYLIVMDDVWKIEDWDKLKVAFPNNKKRSRVLITTRNTSVAIYANPAVEPYHLDFLTFDASRELLRRKVFGENKCPEEVEQYELHIVKKCDGLPLSIVVIAGILIKHRQIVRWWSRVADSVNDYISRDEKHIKDVIILSYNHLPYHLKPCFLYLGVFREDFEIPVWKLLRLWIAEGFVPQQRDLNLEDIAEEYLEELVDRNLVMVGQRRSNGQIKTCHVHDTLLDFCKEEGKEENIFQEIKKDNLEIFFSKNPTLDDYRRLCINANVMDYISKKPSGARVRSFLTSAKEETTLDAKHVPLIPRAFKLLRVLDAKSLRFTLFPPDLCQLVLLKYISISCKLDILPPAMSTLWSLQTLIVDTTARTLQIKSDIWKMPQLRHLHTNASTSLPCPTTPKGKEEASVNANLQTLSSISPKSCTKELFERAPKLKKLAICGRLAILIEANGQSRLFESLCTLQFLENLKLLNEDVSSPLNRLPQENNFPRKLTKLTLSKTFLPWNQMSVLGKLENLEVLKLKDNAFKGNRWRTESGGFQSLQFLHIGSTDLVIWDAAENHLPKLKCLVLKHCTELQGVPHSFADISTLQIIDLHCTNHSVAASAMKIYVLKLEQAQQKATKSNRFKLFVYPPV*
>Cc11_g08750
MDRTCVDSAIEQLSKLLTVPRLTSTTMEIQVKALLLDLRFVKMFFCCLTTFKPADDQETMMVASMELTTARATLEAAGCKLYQAGFFASFGLDIQDWETLVSDLLQIVEHLKPEVREICLDVLVHHSGNSNSKPSCTNEETLDFVDSILLNLKRLSLIVNNNNNMVPDLKKQMEALEEKLKFTRDFLDFTERRCGRSNDRLEDLFTIFQAWTKNAAFLSLMYWVELDIMDQNMAHQMNTVLSDSLQEIMRCTPRVIQMYLGLLKASKTSREDILPVGEILARFVSFLPLENLVDSVEGDDIAIFRTGLIFLISFLMDLPKELQKGAARRNESLKLIEVARRNAFLKQIEAAIYKVASLISMGGDSFVPTCLEKMHKIMTQVKKHHFQMPKSSASNCPKTDGMGFVYSILINLEEIMKSNATNFFLFAKHIVGAIHRELHALWLLQKGITHLQNGYQYKKLRSLLAQTINVAYRAEHVVRSRSVVDRPIWYHLMCLSDVLEEIKIIKIAVGKIRREVQTSKKISFCAQTSINCTQLSSRTNASNVDEVAFPVTDEADAIINLLMRGSLGLSIVSVVGMPGVGKTTLAKAAYNNLSVKMHFHKLAWCSVSDGTQRSGDLLLDILKCTNPVKAKTDEDLALEVRRSLLKERYLIVLDDIWEIGAWDAIKLSLPNDKNGSRILLTSQNHNLGLQTGLPHNVYPLSVLNDERSWKLLEKMLFHNHGCPPHLLGVGQKIASNCKGLPLALAASAVLLRREEQNLDRWGRIEESSNPGIAGKGFMDILELSYKRLPDHLKPCFLYFGSLQAGKEVSAQKLILLWIAEGFIQKAAIGSIGSLEGLGRDYLIELIDHSLVDVTKRSSDGGIKACRVNELLHSFCVEKAQEENFLHVDWSDRSDLSHGSSTRTMHYPYRLCIRSKWETFMQPKPIGRHLYSLLACSKISRHQSYLRSVAFEHFHSFKLLYILNLEGIYLDISFPQEIMSIVHLRHLAIRGSFTTIPSSIANLWNLRSLVVKGVRSLISLPEAILKMKSLKHVKISEKAVISLGDHELEDSSLQVNYIKTFSTLALHHVADSENLLRKLTGLQKLRCVVSGSQLYSNNKVQFPASAYLKDLQSLTLSTLDYEGLVSCSWLHNQFQTFNFPSTLKKLTLYRLGLPWRGISMIMQLENLEVLKLREQAFMGNRWHMKLGKEEFRNLKFLELSNLDIRQWRGSDIDPFPCLEGLVVKDCHRLLEVPLCLGRTATLQMIELRQCSDSVKKLAKDILEEQVGYWGNDELKLLILDS*
>Cc11_g08760
MSQGEPQQLLGIWYIEMHLSKLLALSRLTSTNMENQIKGLLLELKFVKMFFCCLETFTAADDQETMRDGSIELKRAQATLEAASSELYQAGFFASFGLDIEDWQTLVSNLLQIVKGFKPEVRNICSGVVVNHSRNSKSKLSYTNEEILEFTDSILVNLERLLSVVTGENIVPDVKKQMEALADKLKFTRDFLDFTIKRRGRSYDELEDFLTMFHAWTKTAACLSLLYWVEVDSTDENMAHWMNAMLSARVQEIMPSTPSDVQMYLGLLKSSKISRGDALLVDDIIARFVGFLPLENLVDCVERDDIVAVRDGLIFLISFLMDAPKESQSGAARRTVFLKPIEAARRKAFLRKIEAAISKLTNLIFLRDNSFIPWFLEKILKIMIQAKKHHVRMPKSSASNCPKTDGRGFVHSLLINLEEMMKSNAANFILFAKHKVAAIHRELHSLSLMLKDIMDLQNEHKSQELNGFWAQTIDVAYRAEGVIRSCSIVDRPIWYHLICLSDVLEGIKVIKTTVEKKVKREEHTSSNRSSTSSAETSVNRIPLSSRTYSFGSYEVLGFNDEADAVINLLKRGSNELSVVSIVGMPGVGKTTLARIAYNDPSVQLHFHKLAWCPVSETYRSRDLLLDIVNCITSVEDVDLYDMSDEDLTDLIRKSLLRQRYLVVIDDIWEMGAWDSIRQSLPRDRNGSRIVLTSQNHNLALQTGLAYNTHLLSPFTDEKSWKYLEEMLFHTHGCPDNLLDVAKKIARKCKGLPLAIVAILALLQKEERNLDIWGRIEENSNPGIASKGYREILERSYKHLPDHLKPCFLYFGAFQAGKAISAQKLTLLWVAEGFIRTTEMGRMESLEVLAKDYLMELINRSLVDVTERSSDGGIKACRLNDLLHDFCLEKAQEDKFLHIDWSDISHGSSSRVKHYPYRLSIHSKWETFGKPKPVGQYLYSLLVSSEIRRNQSYLKSVAFQYFHSFKLLHILNLEGIYLDLSFPEVIISMVHLRYLAIQGSFTAIPSSIANLWNLRSIAVKGLQPLICLPKTIWTMRNLKHVHVSENAVISLDDLELEYSSMLVSNMKTFSTLALHHVADPEKVLRRLSGLQKLKSSCSWTQNQFHTFAFPSTLKKLTVYKLGLPWRAMSIIRQLPKLEVLKLREEAFRGKRWDMTPEEEEFCNLKYLELSNLNLRQWSVAYDPFPCLEQLVVGDCYRLVEIPHCFERVTTLQMIELCRCSDRVKSSAEVILKEQRDWGNYELELLISDS*
>Cc11_g08970
MAYAAVTCLIETLEHLLRSPSLIFGIKSLQIEIDERTARRMKRLPLTMGKRPARIKSAEASVPPGALTAFWNMTKEMLTINHTSLWKYLSIFSLYPEAGPVKRFFNRFGRVLGFAELRLMHGESLHSERKSKRFFLVSKSQFFSCRLITKIVLLCEHLIFLLAALEDSTHTCNDHELLKHLEVRLIDLAHRTEDFIEESMFDSSVETKMLNFIIYVFQVDCNILVGRVDFEAEVQKICDKKYGIHHCLQQTVEDIVDIREEMRKINDTLVNGNLKLGDTLNDDSSLSPPAQKNEAVGLDDDLMLMSERLSRVPSRLEVVTIVGMGGIGKTTLARKIFDDPSTICNFHACAWVQVSQVYRLRNLLLGLLKCVTQLKDENCAKSNEELAEDLYRSLKGKRYLIVIDDVWSTRTWDDVKRIFPDDKNASRIVLTTRVGEVADYVNSKSASHRMRLLDIDQSWDLLQKKVFGSQSCNLEFVDIGKEIARKCQGLPLAIVVVAGLLSKIRRTRDCWEGIAGSVSSLVSSGPEQCLEILALSYNHLPQHLKACFLYMGAFPEDSEIEVEKLIALWVAEGFLDKKDSLSAERVAEDYLEDLIDRSLVLIGKRRFNGKVKTCYLHDLLRELCLREARKEKFLFVIDRRAQSFLSGIKNQRRLSIHLDFHADLQLIPSVTLVRSFLCFSLGSSFVPMFISSFKLLRVLDIIFLSSKYFPLEILDLVHLRYLALTATYELPASISKLRSLQTLVIHGPWINRNQGESPTLLFEYWIMPWLRHLHISMPCYLSNPFDPSRCPLAPRYLQTLSTIRFASCTSDVFLVMPYLRKLGICETKEDFITDMSCRWLKNLANLQYLEALKCSFYKQNAEAPRILRPSVLHFPLTLRKLTLSWSYLPWKDIACIAMLPNLEVLKLKNYAFQGPDWEPTEEAFRRLKHFLIDSTNLENWEASSDNFPCLEHLVLRGCKFLKGIPDGIEEINTLQRFELHYCSESAEISAKGIEVEGLDVVIKSEM*
>Cc11_g08980
MIENFMFNASIESKVMNYVICFLNSDPRSFAERLSFKSEVQHIFDKKYGIHQCLQQTLVSIDSIGRELGNIYVDRLTSENEQLGGAFSPNPNQRNEVVGLDDDCQSIFDRLITVPSRLEIVAIVGMGGIGKTTLARRVFDDLSTVYNFHVRAWATVSQVFRQRDVLLALLRSTTHVTDEIYRKNNEELAQDLYRSLKGKRYLIVLDDIWNTLAWDDVKLCFPDDENASRLLVTTRLSKVAHYVNPNSTPHLMNLLNLDNSWKLLHGMVFGKESCPLDLVGIGKTIARKCQGLPLAIIVIAGLLSRIRRTSDSWKSIADNVSSTVNTDSEQCIGILALSYNHLPHHLKACFLYMGAFPEDGEIEVKKLVRLWVAEGFLDKQLPRLAERVAAVSSDREAIAEIFLEDLIGRNLVFVAKRSFSGRNKTCHIHDLLRELCLREAQRENFMCLIKRDIHCLPAGINRKRRISFHSEFCGDLRSVPAIPHVRSFLMFSLGLGFPADIFLLQLGFKLLRVLDIIFLRSEHFPTQILKLVHLRYLALTATYELPASISKLCNLQTLIIHGPWILSENGESPTIFFEYWNMPWLRHLGFTVTCSLCIPPIPEINYPYPLAPILQTLSTIRLTSCTREVFRSMPYLRRLAICETKEDHNTNETSKYLSNLVHLPLLEALKCSFYRDAKPWRTLPWDAFPSNLRKLTLSWSYLPWEDMTNISRLPKLEVLKLRNCAFLGPEWEPPEDEFLHLKQLLIENSDLVQWKASTIHFPSLDRLVLVNCRFLEEIPVEIGEIPTLRLLELHNCSKSAEISAKEIGEQVEGLQVIIRSDL*
>Cc11_g09390
MAYAAAASLVQTLEYLLQFPCLVLEMKKMQAEVVTQRFRQVLLLLKGEPSASSSSGLQQLSEEPETLASSFEGFLGAVGPHADFLEIKKRTLSLSCGIPKLQEKKPPILTEIGSLEQDLKEFLETTARDIRTDLSNYVVHQPSREAARKMLRAVDKLKQAIIFFYDVASEITILYQDLFSLLSFLDDSSDKFQDHELLKCIKDVAYRARDLVEECIVDNQVESVKTYLICTLSNSESPSRFLHQAVGKSSLETVVKSALDGKKGIRRGLVHALQDVQSIKRMTTNIDEKSLRLQGSSIRKAPLSSNKEDIVVGLDAELTTILEGLTGLPGLEIVTISGMGGIGKTTLARKAFNDPYIVYHFYCRAWITVSQVYQVRDLLLGLLSSIARSADKMVEKSNAQLAGFG*
>Cc11_g09400
MRYMIVMDDMWSIDAWNDVKRCFPDDKNGSRIVVTTRFMELATNVSPKKPPHCMNLLNTEQSWELLEMLIFGTASCPQELVGVGQKIAKRCRGLPLAIVVVAGVLSRVIREYNYWNNIAEEVSSVVSTDPENCLDILALSYNYLPHHLKACFLYMRIFPEDCKLEVSKLINLWAAEGFLYLDSEKQLEQIGEDYLEDLIGRSLVLVEKKRFGGEVKTCRLHDFLRELCLKEAQKENFMHVIQRRSAKGVQTGMRNQRRLSFHLDPYSDVSAAPAIPHVSSFLCFTLGANIVPDILFFQLGFKLLRVLDIFFLHFDYFPDQILKLIHLRYLALNVTYELPASVSQLRNLQTLVIHGPWLCQESGGCPTLLLEYWNMPSLRHVHITAACHLKNPFTVQDTFLVHLLQNTCKLSIQYNFHVAQRKFSVSCPILRNWEFVKLKKTTAQTVCHKS*
>Cc11_g09420
MATYAALASLLQTLDYLLKFPLLILEVKKMKAEALKPKLDELLLLLTAGEPSAVSSSGSGSCLWELIEETDRSLQSSVEDFIEALGRSHAADTSEIRQRLLLYFTSSTKPKFELLAEGKPQIFKEITSFEENLRKFLHSTVQDCLSGRPNHFLYRYGHVEEDLNHRELPDFFIQIVYSQVDSETPVVDSPFSSPSSETDDPYVDKLDSTVQHPNGTISFPDLEQLLSLAFRQSRLPVIVSKMGHLWRTCRRVDDSITSFSKATSDLTTLHQDIRFLLTFLKEDSSNKFCPHHELLKCMKDVADRARVPVEQCMVDYQIESIMTYPFCLLAGIPAKLQDSGKILECAVDRIFYGKKGICQYLVQASMQIQPIKEMITKINDESSNAHTSIGSMPLRHSNKDDIVVGLDDELVSLLEGLTRVPSALEIVTILGMGGIGKTTLARKAFRHSYTEYHFYCRAWITVSQVYQVRDLLLGLLGCLGHSTDKLVEKNDAQLAEVVYRSLKGQRYLIVMDDIWSIDAWNDVKRCFPDDKTGSRILLTSRITELASYINAKKPPHCMSLLDTEQSWELLEKLVFGIASCPPELEKCGKLIAKRCQGLPLAIVVMAGVLSRVVKTYDCWNNFAEKVCAIISTNPEECLDILALSYNYLPHHLKACFLHMAAFPEDCEIEVQKLINLWAAEGFLDPQSSENLEQVAEEYLEDLIGRNLVFIEKECFGGKVKTCRLHNFLRELCLREAQKEDFMHVMQKRGTKRSRVGLRNQHRLSFHLDPYSDVAAAPGIPHVSSFMCFTLGTNIVPNILFFQLGFKVLRVLDIFFLHFDYFPARILKLIHLRYLALSATYELPASVSQLRNLQTLVIHGPWHCRESGSSPTLLLEYWSMPSLRHLQCSVTIYLKNPPGANSELPQLFVPKNVQTLSTIKISCCTKEVFSVMPHLKKLEICETEEDCGICEPSVLLGNLQYLKELETLECCFYKQRVEARQISFFSALPCSLRQLSLSWSYLPWEDTSLIGMLPRLEVLKLKHFAFHGPKWEPKTKGFCRLTHLLIENTDLVHWEATVHHFPRLQYLVLKSCKLLEEIPFDVEEIGTLQRIELHHCNKTTEILAREIQEQVEGIEVVIRSER*
>Cc11_g09430
MGGIGKTTLARKAFNDPYTVYHFYCRAWITVSQVYQARDLLLALWSSIAQSTDKMVEKSNAQLAEIVYRRLKGKRYVIVMDDLWSSDAWNDVKRCFPDDENGSRIVVTSRFKELATNVSPKKPPHCMNLLNIEQSWELLEKLIFGTASCPHELVGVGKQIAKRCRGLPLAIVVIAGVLSRDIGAYNCWNEIAEEVSSVVSTDPENCLDILALSYNCLPHHLKACFLYMGIFPEDCEIEVSKLINLWAAEGFLYLNSEKQLEQIGEDYVEDLIGRNLVLVEKKRFGGEVKTCRLHDFLRELCLKEAQKENFMHVIQRRSAKGVQAGTRNQRRLSFHLDPYSHATTAPAIPHVSSFVCFTLGTDIVPDILFFQLGFKLLRVLDVFFLHFDYFPVQILKLIHLRYLALYVTYELPASVSQLRNLQTLVIHGPWLCQESGGRPTLLLEYWSMPSLRHVHVTVACHLKNPFTVQDNLPRPFASEHLQTLYTIQFSSCTKEVFSVMPHLKKLGICETKEDYSIDSFSQVLNNLVYLQELETLECSFHTQNREVRRILGLALLPVTLKHLSLSWSYLPWKYMTSIAMLPNLEVLELKNYAFQGPKWGPTEEGFRSLKHLLIENMALIHWEATIFRHFRCLQHLVLKSCKLLEKFPFGVENLQRLEVHYCSGPIENSAKEIQEEIEGIDVIIRSDRFQHSA*
>Cc11_g09440
MTTNIDEKSLRLQGSSVRKAPLSSNKEDIVVGLDAELTTILEGLTGLPGLEIVTISGMGGIGKTTLARKAFNDPYIVYHFYCRAWITVSQVYQVRDLLLGLLSSIARSTDKMVEKSNAQLAEAVYRSLKGMRYMIVMDDMWSIDAWNDVKRCFPDDKNGSRIVVTTRFMELATNVSPKKPPHCMNLLSAEQRWELLEMLIFGTASCPQELVGVGKKIAKRCRGLPLAIVVVAGVLSLLDIFFLHFDYFPDQILKLIHLRYLALNVTYELPASVSQLRNLQTLVIHGPWLCRESGGSPTLLLEYWSMPSLRHVHITAACHLKNPFTVQDNLPRPFASEHLQTLYTIQFSCCTKEFFSVMPHLKKLGICETKEDYSTDSLSQVLNNLVCLQELETLECSFHTQNREVRKNLGLAALPVTLKHLSLSWSYLPWEDMTFIAMLPNLEVLKLKNYAFQGPKWEPTEEGFHSLKHLLIENTDLIHWEAIIVRHFPCLQHLVLKSCKLLEEIPFGVEELGTLQRLEAHYCSEPIENSAKEIQEQIEGIDVIIRSDRLCIRSAFNSILSLNIQCLQLLCFQLSFQITICKTSLSCGKCAVTAKCIFMVLVFS*
>Cc11_g09460
MAYAAAASLVQTLEYLLQFPCLVLEMKKMQAEVVTQRFRQVLLLLKGEPSASSSSGLQQLSEEPETLASSFEGFLGAVGPHADFLEIKKRTVSLSCGIPKLQEKKPPILTKIGSLEQDLKKFLETTVLDIRTDLPNYVVHQPSREAARKMLRAVDKLKQAIIFFYEVASEITILYQDLFSLLSFLDDSSDKFQDHELLKCIKDVAYRARDLVEECILDNQVESVKTYLICTLSNSESPSRFLHQAVGKSSLETVVKSALDGKKGIRRGLVHALQDVQSIKRMTTNIDEKSLRLQGSSVRKAPLSSNKEDIVVGLDAELTTILEGLTGLPGLEIVTISGMGGIGKTTLARKAFNDPYIVYHFYCRAWITVSQVYQVRDLLLGLLSSIARSTDKMVEKSNAQLAEAVYRSLKGMRYMIVMDDMWSIDAWNDVKRCFPDDKNGSRIVVTTRFMELATNVSPKKPPHCMNLLSAEQRWELLEMLIFGTASCPQELVGVGKKIAKRCRGLPLAIVVVAGVLSRVIREYNYWNNIAEEVSSVVSTDPENCLDILALSYNYLPHHLKACFLYMRIFPEDCKLEVSKLINLWAAEGFL*
>Cc11_g10420
MPDFVHFRATESKEMEISNVPFQYSVLGFILQNLKESVQCNSELIGGVSKGVKGLCGDLDTLRAFIKEYYERRSNSQILEKLANEIRNVVYQAEDAIETYIVLESKHKGRRTIGVAADHIGGYVSDALNATKQIEDVCRKLKEIYQIKTPLDPDAMQVGQSSKRIPKKEEKFTYSMGYKFSHVVIIFQLLILAVTEEEDNVVGLDDEAKNVIELLTEGSQELEVISVIGMHGLGKTTLAKKILNDPTIEFKFYSRAFVEVSQEFERREVFLHILGAFTKITEEIKDLSDDKLVKELHRQLKTRKYLIVLDDVWTPDAWDQLKLAFPNNDKQSRILITSHNEPVAFHANPSCDPHYLRCLDLEDSRELLRKKVFGKSDCPGELEKLELSILLKCDGLPLAIVILAGVLLNYRDRTDWWKKVTEDLDHFVAKHPEQSHGVIRLSYEHLPPHLKPCFLYLGVFREDIGIPVWKLLQLWIAEGFVQKDHAISLEEKAEAYLDDLVSRNLVMVGQRGSSGRIKTCRIHDSLRDFCRREAMKENLFQEVERYDQSTFSTEHTSLDNACRLCMNFHILDGIENLSGIRVRSFLSFAKKETKLLPEHISCIPRAFKLLRVLDVRPIIFTRFPGELVYLVLLRYIALSSRCKILPEKMSNLQILRTVIFETSWPTLEIKADIWKMPQLRHLITNTSACLPLPLAKIHKGEPSISANLQTLSSISPESCKRDVFERVPKLKKLGICGRLASFMQGNNESSLFDSFSKLEFLENLKLINADFNSKLHFLPHESKFPRSLTRLTLLNTMLDWKHMSILGKLENLEVLKLKDNAFEGERWQTEEGGFLRLQVLNIGSTSLVTWNASASDFPRLRCLVLMHCSKLEAIPHGLAQIASLQAVEVYCTSNAAVSSAKKIQAVKLESQSQQPNTGTKSRGFKLSVYPPEE*
>Cc11_g10440
MSVPDAAVTFLLDNLRQVLSYNYHLIADVRDNILILCQELETLKALMRDYSRYNHDSDFLKELVKEIKTVVNQAEDAVDTYIVQASVQRSRSWISKTFQIIDYPTKLRGVGKQIEEVGKKVREINQEKARNGFEALQYQAMANLNRIPKPKEAPKVEEEHVVGFEEATEKVSKLLTGGSQHLEVISIVGMLGLGKTTLAKKVVKDPIVDYEFMIKAFVYVSKEYEKREVFLSILRSFTQINDEVNKMVEDQLEEYLRKQLEGKQYLVVMDDVWEKEDWDRLKKAFPSNNKRCRVLITTRNKNVAEYASRGIPFHKLDFLPLEKSRELLRWKVFDDDKCPKELQEYEIEIANKCDGLPLAVVVIAGILWNNKERIDWWKHVADSVKDYIARDQEQTTKVIELMYKHLPNHLKPCFIYLGVFREDFEIPVWKLLRLWIAEGLILQEGDINLEDIAEQHLEELVARNLVMVGQRRSNDRIKTCRIHDTLREFCKNEATEENFFQEIKKDKLSFFLSEHPALDQYRRLCINHVNVLDYISRPTPSGKCVRSFLTFAKEETTVEPKHVSAIPKTFKLLRVLEVQSLTFTRFPPDLCHLVLLKYVAFSCNISVLPPAMSTMCNMQTLIVNTTSRILEIKADIWRMPQLRHLHTNASTLLPCPDNKNQRSKEEALIGENLLTLHTVSPESCKEEVFERTTRLKKLGIRGKLAKLFEITGESSLFGYLRKLDSLENLKLLNDDISSRLFGLPSHKSFPRELTKLTLLNTLLDWSEMSTLGKLENLEVLKLKDNAFKGRLWQTEKGGFLRLKFLHIGRTDLVVWEASVDQFPKLKSLVLRNCDKLRAFPHDLADIPSLQMVSKLKGATKLVASSSPYILQNIECQMHLSCPCLLRLLIQEKMATDLLV*
>Cc11_g10450
MEQAIQVSVGFALQNLLQLIDENRRLISDNYEKITDLQADVRLLKAFMAEYTAKYRNSKPLTELADEIRSRVFEVEDLMETYIAEEILYQSKNFFKKAVRAREHLSNLRILGETVQKLSAKVKKTNEDNKEIGLHLVALEELSRESSRHSSMSEENQTGGNQEPDRIIGFEDAADNVLELLGGKKLVQGKSEGEEQSNSDAEQHSESKELEMASIHGMLGLGKTTLARKVLNDLRIEYHFFTRIFVTVSNEYNKKEVLLSILSAFIKNIREQNKTEEELVGMVRHELKYKYLIVMDDVWQNDVWEDIKTFLPDNGKGSRVLVTTRIESVANYVATKTKPYKLRLMFAEEAEELLRIKVFDENTCPEELESIEKKILAKCDRLPLAIVVTAGILRNHPKDLTWWEDVLNGVAELVDNNHQKRIDELIRRSYDNLPDILKSCFLYLGVFPEDLEIPVSKLLQLWIAEGFIPQSERASMEKIAELCLRELVGRNLVMVRRRTLSGRIKTCIIHDTLRDFCKKMARAENLFQQVHTDTNPSSGRRLTCINSHFEAYVRKEQPAEKVRSFLSFGEETTLKKELCSNICKHFKLLRVLDILSVKLPGRFPAQLPNLVLLKFIAICCELQILPRKMSSLVNLQTLIVYTTHPTLSIEADIWGMTKLRHLRTNTSTLLPECSRQCSSSENLQTLSTVAPECLTNDVLERTKKLKKLGIRGNLGTLVKANGESRLFDMLCELVSLENLKLRNDEVTSKLLALPPVHKFPARLTRLSLQDTSLDWQIHMPILGKLRFLEVLKLKDNAFMGEDWQTEGGGFRCLKVLFIGSTNLKSWDAKATNFPQLRCLVLKQCKKLVRIPSDFVYMKHLEMIDLEYAKDSVVSSARRIVQQQLMEIIARPYDKKTTPIKLTVYPPE*
>Cc11_g13870
MRSLIFPPHCFLLFFLSSCSVRGWLRWDVFLSFRGEDTRDNFTDRLYSALDTSGVRVFRDNNGLTQGDQIAGGLLEAIEDSAAAIAIISDNYASSSWCLEELAHIFQSPRLVLPVFYRVDPSDVRRQRGPFEEGFKALEEGFGVQKVVRWRKAMERVGGISGWVYNNRTIGYRRVVKSQHEESDLIQNIVKRILAELSNSPVVVASYVVGLDFRLEELVELLDVKQNGLQVLGLHGLGGIGKTTLAKALYNKLARHFQCRSFLSSVRENFKSQQNGPEFLQKKIVGDLSSHKVPPTFSDAKSYVLEMKRILKQNRVLLVLDDIDDAGQLKELAGSREWYSEGSRIVITTRDAAVLPTDFVDKIYEVKSLGNSESLKLFSHHAFRRENPTGAFLNLSNEIVSCTGGLPLALEVFGSLLYGKRIVEEWQDALEKLKQIRGPELQGVLKISYDALDVQERSIFLDIACLFLNLEMNREDVIDALRGSYFGVETAVTTLVSRSLIKFIDSEQLWMHDQIRDMGRQIILLLIRLSLVYDWSRLHRPKHEKMRVQTKMGTRDIQGIVLDLEKKNFPRDKKARAIAWQQLCQTPNFTSAITYFREIYKEHHHRYATKDGEVILNSTSFESMVNLRLLQFSNVKLEGRLKRLPAQLKWLQWRKCSLRSLPSDFFPRELAVLDLSESKIERIWGRKWCWHAQQVSNNLMVMNLRRCHNITEIPDLSGYENWKS*
>Cc11_g13880
[truncated: 956,539 more chars]
