# Supplementary material for: The NRC0 gene cluster of sensor and helper NLR immune receptors is functionally conserved across asterid plants
Source: Plant Cell. 2024 Jun 4;36(9):3344–61. doi: 10.1093/plcell/koae154 (PMC11371149; doi:10.1093/plcell/koae154)
Supplement: koae154_Supplementary_Data [file koae154_supplementary_data.zip › Supplementary File 4.txt]

>Cc01_g00010
--------SKIVRSDVLGRDEDESEIVKKLLTSESDRIV-ISVTGMGGLGKTTLAKAVYNNPQFDNHFDKKIWVCVAKEVEMD-LFKMILESSK-D-A-DVR-DIVRGIQNEIKGKRCLLVLDDLWN-QQ--LDDFFTTL-EKKGSWCLVTTRLQEVETTLSG-----HGLK-LCNDDCWSIINKWAT---VGE----ELEDIRERVLRRCDGLPLAAKLIGGLL--KKR-KEEWQSILEE----LLNG------IEQ-IKVSFDHLSLAVKKCFAYCSIFDQDAELEQDLLVELWMAEGFLQPDQNER--E-G--------------------------------------------------------
>Cc01_g00420
--------SKIVRRDVLGRDEDESEIVKKLLTSESDSIV-ISVTGMGGLGKTTLAKAVYNNSQFDNHFDKKIWVCVAKEVEME-LFKMILESSK-E-V-DSREDIVQGIQNEIKGKRYLLVLDDLWN-QQ--LDDFFTTL-EKKGSWCLVTTRLEHVATTLSG-----HGLK-LCNDDCWSIINKWAT---VGE----ELEDIKERVLRRCDGLPLAAKLIGGLL--KKR-KEEWLSILED----LLNG------IEQ-IKVSFDHLSLAVKKCFAYCSIFDQDAELEQDLLVELWMAEGFLQPDQNQ---E-GYEYLRTLLQTSLLEV--N---RT--WYKMHDLVHDFA---LNRNS-----SNQDRY
>Cc01_g00440
--------STIVRRDVLGRDEDESEIVKKLLTSES-VIV-IPITGMGGLGKTTLAKAVYKNEQIVGHFDQTMWVCVAEKVDIEVVFKMILESLK-E-G-DRR-EIVKKIQHELKEKRYFLVLDDVWN-QEVLLNDFFSTL-NKKGSWCLVTTRLQEVATILSR-----HELR-LCDDDCWCIMKKWAT---VGE----ELEDMREPVLRRCDGLPLAAKLIGGLL--KKR-KEDWLSILEE----LLNG------IEQ-LKVSFDHLSPAVKKCFAYCSIFDQDTELEQDPLVELWMAEGFLQPDQNER--E-GCEYLRILLQTSLLEV--K---RT--WYKMHDLVHDFA---LNRNS-----SNQDRY
>Cc01_g00570
--------STIVRRDVLGRDKDESEIVKKLLTSES-VIV-IPVTGMGGLGKTTLAKAIYENEQIVGHFDKKIWVCVAEKVDIEEVFKMILESLK-E-G-DRR-EIVQKIQHELKEKRYFLVLDDLWN-QEVLLNDFFSTL-NKKGSWCLVTTRLQEVETILSR-----HEIR-LCDNDCWSIMKKWAN---VGE----ELEDMREQVLRRCDGLPLAAKLIGGLL--KKR-KEEWLSILEE----LLNR------IEQ-VKVSFDHLSPAVKKCFAYCSIFHQDTRLEQDPLVELWMAEGFLQLDRNER--E-GCEYLRILVQTSLLEV--K---GT--WYKMHDLVHDFA---LNRNS-----SNQDRY
>Cc01_g00590
--------STIDRRDVLGRDKDESEIVKKLLASESDRIV-ISITGPPGLGKTTLAKAVFNTPQFDNHFNKKIWVCVAEEVDIEKLFKMILESSK-E-V-DNR-QIVQGIENELKEKRYLLVLDDLWN-QEGLLNDFFTTL-KKKGSWCLVTSRLQEAAIVLSR-----HDLK-LYDDDCWSIVKDWAT---VEE----ELEALRKRVLRRCDGLPLAATLIGGLL--KKR-KEEWLSIFEE----LLNG------IEQ-LKVSFDYLSPAVKKCFAYCSIFDQDTVLEQDLLVELWMAEGFLQPDQNER--E-GCEYFRILLQTSLLEV--K---GT--SYKMHDLVHDFA---LNHNS-----SNQHRY
>Cc01_g00910
--------SV-LVP-IIGRADDESKIVKILLSSKK-VVV-LPIIGMGGLGKTTLAKSIYNNQQIDGHFNKKIWVCVSKKVPVE-LFKLILLQLK-D-G-DDR-NIVGKIQNQLGGKRYFLVLDDVWD-DEALWDDFFTTL-NTNGSWCLVTTRPGPVAQCVSRVL---YPLK-LPDDHCWSIVKEKVV---GDE----ELKAIKERVIERCDGLPLAASVIGGLL--LKR-KEEWRSILEN----LLSL-GD---VMQ-LKLSFDNLPSPVKKCFAYCSIFPQDTEMEGDMLIELWMAEGFLHAGENKT--E-GEYYLEILLQSSLLEI--R--YGR--CYKMHDMVHNLA---MSKSTK----GNQIRY
>Cc01_g00950
--------SV-VAP-MVGRADDASEIVEILLSSEK-VVV-LPITGMGGLGKTTLAKSIYNNKQIDAHFNKKIWVW---------------------------------------EKRYFLVLDDVWD-DQELWDDFFTTL-NTTGNWCLVTTRLGPVAHSVSRVL---YSLR-LPDVHCWSILKEKAV---GGE----VLKAIKERVIKRCDGLPLAASVIGGLL--LKR-KEEWRSILEN----LLSL-GD---MMQ-LKLSFDNLPSPVKKCFAYCSIFPEDAEMEGDVLIELWMAEGFLHAGENKT--E-GEYYLEILLQSSLFEA--R--GRR--WYKMHDMVHEVS---MSKSTR----SNQVRC
>Cc01_g01600
--------STIVRGDVLGRDEDESEIVKKLLTSES-VIV-IPITGMGGLGKTTLAKAVYKNEQIVGHFDKKIWVCVAEEVDIEKVFKMILESLK-E-G-DRR-EIVQKIQDELKAKRYFLVLDDLWN-QEVLLNDFFSTL-NKKGSWCLVTTRLQEVAIILSR-----HELK-LCNDDCWSIIKKWAT---LGE----ELEDMRRQVLRRCDGLPLAAKLIGGLL--KKR-KEEWPSILEE----LLNG------IEQ-IKVSFDHLSPVVKKCFAYCSIFHQDTRLEQDRLVELWMAEGFLQPDQNER--E-GYEYLRILLQTSLLEV--K---GT--WYKMHDLVHDFA---LNRNG-----SNQDRY
>Cc01_g01750
--------SIIV-PNVVGRSVDESKIVEMLLTSER-VVV-IPITGMGGLGKTTLAKSVYNKTEIDENFGIKSWVCVAREIKVQ-LFKLILESLK-E-V-DGR-DIVQEIRGKLGEKRLLLVLDDVWN-EQGLWNDFFTTL-STKGSWCILTTRLEPVANAVPR-----YPLK-LSDAACWSMLKEKV---IAGD----ELEAIKEQILRRCDGLPLAASLIGGLL--NNR-KEKWHCIVQE----LLNE------IDQ-PKVSFDHLSPLVKKCFAYCSIFPQDTELGEDELIQHWVAEGFVHLDQNQR--E-AGDYLRILLQNSLLEV--E---RT--YYKMHDLVHDFA---LNPKS-----SSQDRY
>Cc01_g01770
--------SIVV-PNVVGRAGDESKIVEMLLTSEK-VLV-IPITGSGGLGKTTLAKSVYNNPKVDGHFGQKIWVCVAKEIKME-LFKLILVQLE-K-V-DDR-DIVKEIGEKLKGQKYFLVLD-----------------------------------DLVSS---------------------------------------------------------------------------------------------------------------------------------------------------------------------------------YS----------------------------
>Cc01_g01790
--------SILV-PNVVGRVDDESKIVDMLSSSEK-VLV-IPITGPGGLGKTTLAKSVYNNPKIDGHFGQKIWVCVAKEIKME-LFKLILVQLE-K-V-DNR-EIVKEIGEKLKGKKYFLVLDDVWD-DQGLWSDYFNTL-NTKGSWCLLTTRSKLVADVVST-----YFLK-LSSEECWSIIKGKV---MAGE----ELEALKKQILGRCDGLPLAASLIGGLL--NNR-REKWHSIVQE------------------------------------------------------------------------------ILLQNSLLEV--E---GT--YYKMHDLVHDFA---LNPKS-----SSQGRY
>Cc01_g01800
--------SIVV-PNVVGRAGDESKIVEMLLTSER-VVV-VPITGMGGLGKTTLAKSVYNNTKIDENFGIKSWACVAREIKVE-LFKLILESLK-E-V-DGR-DIVQEIRGKLGEKRFLLVLDDVWN-EQGLWSDFFTTL-STKGSWCLLTTRLEPVANAVPR-----YFLK-LSGDECWSIIKRRM---LVGE----ELEALKKQILKKCDGLPLVASLIGGLL--NNG-KDEWQSIVVE----LWNE------IDQ-LKVSFDHLSPLVKKCFAYCSIFPQDIELREDELIEHWVAEGFVLPTKNNR--E-GGEYLRILSQNSLLEA--L---GT--YYKMHDLVHDFA---LNPES-----SNQDHY
>Cc01_g01820
--------SV-LVP-IIGRADDESNIAKILLSSEK-VVV-LPIIGMGGLGKTTLAKSIYNNQQIDGHFGKKLWVCVSKKVPVE-LFKLMLVQLK-E-V-DDR-NIVGEIQNQLGGKKYFLVLDDVWD-NQALWDDFFATL-NTNGSWCLVTTRLGPVAHSVSTVL---YPLK-LPDDHCWSIVKEKVV---GEE----ELKAIKERVIERCDGLPLAASVIGGLL--LKR-KEEWRSIVEN----LLRL-GD---VMQ-LKLSFDNLPSPIKKCFAYCSIFPQDTEMEGDMLIELWMAEGFLHAGENKT--E-GEYYLEILLQSSLLE---------------------------------------IRY
>Cc01_g01840
--------SV-VAP-MIGRVDDESNILEMLLRSEK-VVV-LPIIGMGGLGKTTLAKSIYNKKQIDALFDKKIWVCVSKKDEGD-RQNIVLGKL--E-V-GDR-QIVQEVGKKLGKSRYLLVLDDVWD-NHALWDDFFATL-NINGSWCLITTR-----------L---YPLR-LPDDHCWSIIKGKVV---EGE----ELDAIKDRAIQICNGLPLVASVL------------------------------------------------------------------------------GYLNRTENKT--E-GEYYLEILLQSSLLEI--R--GRR--CYKMHDMVHDVS---MSKSTK----SNQVCC
>Cc01_g02280
--------SAIVRG-----DDDESKIVKKLLTSESDRIV-ISITGPPGLGKTTLAKAVFNTPQFDNHFDKKIWVCVAKEVEME-LFKMILESSK-E-V-DNR-QIVDGIETELKEKRYLLVLDDLWN-QQRLLDDFFTTL-EKKGSWCLVTTRLQEVAFILSR-----HELR-LCNDDCWSIMKKWAN---VGE----ELEDMREQVLRRCDGLPLAAKLIGGLL--KKR-KQEWLSILEG----LLNG------IEQ-LKLSFDHLSPVVKKCFAYCSIFHQDTELEQDLLVELWMAEGFLQPDQNER--E-GCEYLRILLQTSLLEV--K---RT--WYKMHDLVHDFA---LNRN------SNEDRY
>Cc01_g02320
--------SIVV-PNVVGRAGDESKIVEMLLTSER-VVV-IPITGMGGLGKTTLAKSVYNNTKIDENFGIKSWVCVAREIKVE-LFKLILESLK-E-V-DGR-DIVQEIRGKLGEKRFLLVLDDVWN-EQEFWSDFFTTL-STKGSWCILTTRLQPVANAVPR-----YFLK-LSDDACWSILEKLV---VVGE----ELEALKKQILK-----------------------------------------------------------------------------------------------------------------------------------------------------------------
>Cc01_g02350
--------TQLR-QS---------------SSGEV-PKT-NEEEGPGGLGKTTLAKSVYNNPKIDENFGIKSWVCVAR-IDVG-LFKLILELLK-E-V-DGR-EIVQEIRGKLKGQRYFLVLDDVWD-DQGSWDDYFNTL-NTKGSWCLLTTRLETVANAVPR-----YFLK-LSGDECWSIIKGKV---MAGE----ELEALKEQILRRCDGLPLAASLIGGLL--TNR-RDKWHSIVQE----LLNE------IEQ-LKVSFDHLSPAVKKCFAYCSIFPQDTQLREDELIQHWIAEGFVL--KNNR--E-GGKYLRILLQNSLLEV--E---ST--YYKMHDLVHDFA---LNPES-----SNQDRY
>Cc01_g02500
--------SILV-PNVVGRASDESKIVDMMLSSDK-VIV-VPITGMGGLGKTTLAKSVYNNPRIDEHFGKKIWICLAKEIEME-LFKFVLESLK-E-V-DGS------------------------------------------------------------------------------------------------------------------------------------------------------------------------------------------------------------------------------------------T---------------------------------
>Cc01_g02600
--------SV-VGHNVVGRAKDETSLVETLLSSEK-AVV-IPILGMGGLGKTTLAQS----------------------------------------------------------------------------------------------------------------------------------------------------------------------------------------------------------------------------------DTGVERNMLIELWMAEGFLQADNSQM--E-GMNYLRILLQSSLFE------AGT--YYKMHDLVHDLA---VSKSTK----SNQVRY
>Cc01_g02870
--------STIVRRDVLGRDEDESEIVKKLLTSES-VIV-IPITGMGGLGKTTLAKAVYKNEQIVGQFDKKMWVCVAEEVDIEKVFKMILESLK-E-G-DRR-EIVQKIQHELKEKRYFLVLDDLWN-QEVLLNDFFSTL-NKKGSWCLVTTRLQEVATILSR-----HELK-LCDNDCWSIMKKWAN---VGE----ELEDMREQVLRRCDGLPLAATLIGGLL--KKR-KEDWLSILEE----LLNG------IKQ-LKVSFDHLSPAVKKCFAYCSIFDQDTELEQDRLVELWMAEGFLQPDQNER--E-GCEYLRILLQTSLLEV--K---RT--WYKMHDLVHEFA---LNRSS-----SNEDRY
>Cc01_g02910
--------SILV-PNVVGRVDDESKIVDMLLRSEK-VLV-IPITGSGGLGKTTLAKSIYNNPKIDGHFGQKIWVCVAKEIKME-LFKLILVQLE-K-V-DDR-NIVKNIGEKLKGQRYFLVLDDVWD-DQGLWNDYFNTL-NTKGSWCLLTTRSKPVADVVST-----YFLK-LSRDECWSIIKGKV---MAGE----ELDALKKQILGRCDGLPLAASLIGGLL--NNR-REKWHSIVQE----LLNE------IEQ-LKVSFDHLSPAVKICFAYCSIFPQDTELEQDLLIELWMAEGFVQPYQNQR--E-GGDYFMILLQNSLLEV--E---RGTYYYKMHDLVHDFA---LNPES-----SNQNRY
>Cc01_g03020
-----------------MFDRGLKAIWAWLVD-S---IN-IGIYGMGGVGKTTFAKHIHN--HLETQF--KVYWTVSQ-FSQDDIA-KRL--LDSYE--DE--D-AAILSRELQS---VLILDDVW--E-FSFEKI--GIP--NKCRVILTTRSLELCRI----Q--VFEAKTLAIDEAWDLFKHTLDT----K----DVEEIAKSIMKRCAGLPLGIITVAGSL--GGD-ICEWRNL-EQLEKCVGH---ER--VFP-LEWSFNRLECQ-MNCFLYCPLYPEDCKIKRKELIDLFIWAKLMKQNE-----D-GHTILNKLIKVCLLEE-TTDLED-V---KMHDLVRDMA---TNGNRF----AEDLHA
>Cc01_g03240
-----------------DFYHDLKPISNSLL--TQH--------GPAGLGKTTLAFHVYNHSEI-SPFDMKWWV--SAEFEIYKLILE-LTK-S-----SHGVHLVEKL--RIEGKRYLLVLDNL-YLD--FYDSFHY---SREGNWWLITTRDATPS------NFPIIKLSPLDEENCLAIFNEHAFG--GPQ----QQPEIRRYLLDICEGIPLLAKLLGSLLM-DQK---QWFSLKR-L----------D--CGDALRLVFYQ-PSSLKKCFAYCSNFPKDHQIDKEQLVQLWIAEGL----EPEDES-YELFYIL-----------------------LHNCLLEAA---VTHRAL----VSHSRY
>Cc01_g04980
--------TSLVESYVYGRENDKKELLKLLLSSSDDQVV-IPIVGMGGVGKTTLAQMVYNDDRVNEFFDSKAWACVSDDFDVG-*---------------------------------------------------------------------------------------------------------------------------------------------------------------------------------------------------------------------------------------------------------------------------------------------
>Cc01_g05220
--------STIVRSDVLGRDKDESEIVNKLLASES-VIV-ISITGMGGLGKTTLAKAVYKNEQIVGHFDKKIWVCVAEEVDIEKVFKMILESLK-E-G-DRR-ETVQKIQDELKEKRYFLVLDDVWN-QELLLTDLFRTL-NKKGSWCLVTTRLQEVATILSR-----HELK-LCDDDCWSIMKKWAT---VGE------EDIREQVLRRCDGLPLATRLIGGLL--KKN-KEEWQSILEE----LLNG------VEQ-VKVSFDHLSPAVKKCFAYCSIFDQDTKLEQDLLVELWMAEGFLQPDQNER--E-GYEYLRILLQTSLLEV--K---RT--WYKMHDLVHDFA---LNRNS-----NNQDRY
>Cc01_g05230
--------SKIVRSDVLGRKEDES-KIVKLLTSESDSIV-ISITGPPGLGKTTLTKAVFNTPQFDNHFDKKIWVCVAKEVEME-LFKMILESSK-E-V-DSR-EIVEGIETELKEKRYLLVLDDLWN-QEGLLNDFFTTL-KKKGSWCLVTSRLQEVAIVLSR-----HDLK-LYDDDCWSIVKNWAN---VGE------EDIREQVLRRCDGLPLAATLIGGLF--QKR-KEDWPSILEE----LLTG-------------------------------------------VELWMAEGFLQPDQNQ---E-GYEYLRTLLQTSLLEV--K---GT--WYKMHDLVHDFA---LNHNS-----SNQDRY
>Cc01_g05240
--------SKIVRSDVLGRDEDESKIVKKLLTSESDRIV-ISITGPPGLGKTTLAKAV----------------------------------------------IVEGIETELKEKRYLLVLDDLWN-QEGLLNDCFTTL-KKKGSWCLVTSRLQEVAIVLSR-----HDLK-LYDDDCWSIVKNWAT---VGE----ELEDTREQVLRRCDGLPLAATLIGGLL--KKR-KEDWLSILEE----LLNG------IEQ-LKVSFDHLSPAVKKCFAYCSIFDQDTKLEQDLLVEHWMAEGFLQPDQNER--E-GYEYLRILLQTSLLEV--K---RT--WYKMHDLVHDFA---LNRSS-----SNQDRH
>Cc01_g05270
--------------------------VKKLLTSESDSIV-ISITGPPGLGKTTLAKAVFNTPLFDNHFDKKIWVCVAKEVETE-LFKMILESSK-E-V-DSR-EIVEGIETKLKEKRYLLVLDDLWN-QEGLLNDFFTTL-KKKGSWCLVTSRLQEVAIVLSR-----HDLK-LYDDDCWSIVKNWAT---VGE----ELEALRKQVLRRCDGLPLAATLIGGLL--KKR-KEDWPSILEE----LLNG------IQQ-LKVSFDHLSPAVKKCFAYCSIFYQDTKLEQDLLVEHWMAEGFLQPDQNER--E-GYEYLRILLQTSLLEV--K---GT--WYKMHDLVHDFA---LNRNS-----SNQDRY
>Cc01_g05280
--------SIIVRSDVLGRDEDESEIVNKLLASES-VIV-IPITGMGGLGKTTLARAVYKNEQVVGHFDKKIWVCVAEKVDLEEFFKMILESLE-K-G-DRR-EIVQKIQNELKEKRYFLVLDDVWN-QELLLTDLFSTL-NKKGSWCLVTTRLQGVANILFR-----HELK-LCNDDCWSIMKKWAN---VGE------EDIKEQVLRRCDGLPLAARLIGGLL--RKR-EENWQSILEE----LLNG------IEQ-VKVSFDHLSPAVKKCFAYCSVFHQDTRLEQDLLVEHWMAEGFLQPDQNQ---E-GHEYLRTLLQTSLLEV--Y---GT--WYKMHDLVHDFA---LNRNN-----SNQDRY
>Cc01_g05660
---RIMTTSIIDESEIYGRASDKAALLDQVLPSSQG-VI-ISVVGAGGSGKTTLAQLLFNNDKVKNQFELRNWICVSD-FDQKRIAKAILESAESE-L-----DLIRLIKETFSSKKLLLVLDDVWTEEDSKWKPFKDSL-DA-GSVILVTTRSLRVARVVGTT--HTHPL-LISDSDCWLIMQRIAF---DGECR--KVESIGQKIAEKCKGLPLAAKMIGSLL--KDS-IQQWQNILDS----IWQL-AVD------FYLSYNELSPELKRCFSYCAVFPKDHDIDVEELIRLWIAQGYVRSNR----CE-GLEYFNNLAMRSFFQL--EDI--RYMKCKMHDIVHDFA---TKDE----CHSERPRH
>Cc01_g06910
------------------------------MD-E---IS-IGIYGMGGVGKTTLATHVHN--NLKAKFG-HVCWTVSQ-ANQKDIA-KFL--VDSCE--DD--R-AAQLFQALRRNF-VLILDDVW--H-FDLENV--GIP--DGSKLIITSRSLDVCAM----Q--EVKVKPLCYQEAWTLFLEKLGC----C----DIEEIAKSMVKNCAGLPLGIITVSGSM--GTD-IHEWRDL-EELEDPARQ-------VFK-LHYSYSRLDQRLKDCFLYCSLYPEDCEIPRDELIASFIRERLIKRRA-----D-GHALLNKLENACLLEG-VEDDEK-V---KMHDLMRDMA---T---KY----KEDLDK
>Cc01_g07510
Y-------PVLSEVNLVGFLDEAETIRVKLTR----QLI-VAIVGMAGLGKTTLAMRLYHEPSV-RHFHVRAWCCISQ-YERD-LLLTILNQI--E-L-TDQ-ELDEVLYKSLKKERFFIVMDDMWS--TGAWDDLKRSF--DRGSRIMFTTRHREVALEAKSDC---HALF-FSDGESWELLEKRVF---QQK----ELVELGRQIATACKGLPLSIVLVAGIL--TQR-KD-WMQVLSS----VGEM-KD-------LGLSFKHLPD-LKPCFLYFGALPQGEEIAIRKLIRLWAAEGLV-----------AEDYLMDLVNRSLVIS--K--SDGVKTCHVHDLLHDYC---AKEECF----EYDVRR
>Cc01_g07920
-----GTPSMFNQ--VVGYKDEAEQLICQLTGSKQ--LI-VSIVGMPGQGKTTLANEVYRDALITCHFHI---------------------------------------------------------------------------------------PLEAK-PT--SLPLRQLTDDESWELLQKKL-----ARH---VKSVLGRHIAKGCKGLPLTIVIIAGVLA-DQD-G--WEEVAEMLSSKVVCG-TEQ--CMD-LELSYIHLPKHLKPCLLYFGAFLENQEIPIWRLMRMWIAEGFVH-KDLK--SE-AEDYIMDLIGRSLVIV-SKK-SGTVKACRIHDLLHEFCVT-AKEQKF--LK---HR-
>Cc01_g07930
-----SSISAINE--VVDLKDQEQAIIDQLIGSKQ--FI-VSIVGMPGIGKTTLAQKVYHDPSIISHFHILAWCCISQVYSKKDLLLEILACIEAE-R-NE--DLANTLRKHLKQKKYLIVLDDVWDTE-A-WNALKESFPDTNGSRILLTSRNHEI-------P--PHLLRLLTEEEGWELLQRKLI----TEY---ELDVLGRQIAKNCNGLPLSIVIISGILA-DQD-G--WEKVAERLSSNVVGA-TGQ--CKS-LELSYVHLPDHLKPCLLYFGAFREDQEIPIRRLMWLLVAEGFVQ-KELE--SE-AEGYIMALINRSLVMV-GQR-SGGVKTCRIHDLLHVFCVG-AKDQNF--LH---RR-
>Cc01_g07940
-----GRTPAINK--VVSLNDEAKKIIDQLVGSKQ--LI-ISVVGMPGLGKTTLARSVFNDPSVTRTFHSHAWCIVSQVYTKKDLVLQILGWIQLN-K-SE--DLEEELKKRLMKNKYLIVLDDVWDAD-A-WSGLERSLPNANGSRILLTSRHPEVAKKIN-PN--PHPLRQLTDDESWELLQKRL-----SRY---K---LGREIAKNCKGLPLTVVIVAGILS-GQD-G--WEEIAGRLSLNTLSI-TEQ--CMD-IKLSYRNLPDFLKPSFLYFGAFPVGQEIPFGKLMRLWIAEGFVQ-KDGK--SE-AGDYVNDLIGRSLVMI-SKR-SGGIKSCRVHDLLHEFCVV-AKKEKF--LS---QR-
>Cc01_g07950
-----SVSRTTNK--RVRLEDEAT-IIHKLTGQKQ--LF-VSIVGMPGIGKTTLAQNVYDDPSIRCVFHIRAWCAVSQLYQHKDVLLQILSCIESK-K-NE--ELEEKLKQRLMKIRYLIVLDDVWSSE-A-WNALKRSFPDANGSRILLTSRLPMVALEIN-QN--IHHLQRLTDKESWELLQKKL-----PKF---AHSDLGMQIARHCQGLPLTIVTVAGILA-EKD-G--WIEVAERLS-LAVCA-TDQ--CMD-LELSYQHLPEYLKPCFLYFAAFPEDREIPSWRLMSLWIAEGFVQ-EEIK--SE-AEEYIYELTSRSLVMV-SKR-SGGVRTCRIHDLLHEFCLV-AQKENF--LQ---QR-
>Cc01_g08050
-----GSISTVDK--EVVLQDVEQAVIDKLIGLKQ--LV-ISIVGVAGLGKTFLAQRVYRDPRITSHFHIQAWSYISQTYCKKDLLLQILACIQSE-K-DE--QLALELWQCLLRQRFLIVLDDVWDIE-A-WNALKSSFPENNGSRILLTSRLTDI-------V--PCNLRTLSESESCELLQKKLV----IEY---EQNLLGWKIAKTCNGMPLSIAIISGILA-GEA-G--WEEVAKMVSLTMVGA-TEQ--CRR-LKLSYRHLPDHLKRCILYFGAFREDQEICVRRLTWLWIAEGFVQ-KESE--CE-AEGYIRALINRSLVMV-GQR-YGEVKTCRIHDLLHVFCVK-AKKQNF--LQ---RR-
>Cc01_g08070
-----GNISTIHK--SVYLKDQEQAIIDQLIGSMQ--LI-ISIVGMPGLGKTFLAQRVYHDPSIASHFHILAWCCISQVYCKKDLLLGILGCIQSE-M-DE--DLAHKLCNHLRKQKYLIVLDDVWDIE-A-WNALKISFPDANGSRIILTSRHHGI-------T--PHHLRALDEEESWELLKKKLI----TEY---ELSVLGRQIAKNCNGLPLSIVIISGILG-DQG-R--WGEVAERLDSNKIGA-TEQ--CKS-LELSYIHLPDHLKPCLLYFSAFREDQEISVKKLIWLWIAEGFLQ-KESE--SE-AEGYLIDLINRSLVME-GQR-SGGVKTCHIHDLLHVFCLG-AKDQNF--LH---YR-
>Cc01_g08110
-----GSIPTVDK--EVVLQDVEQAMIDRLIGPKQ--LI-ISIVGVAGLGKTFLAQRVYRGPRVTSHFHIQAWCCISQTYCKRDLLLQILACIQSE-K-DE--QLALELWQRLLGQRFLIVLDDVWDIE-A-WNALKSSFPENNGSRILLTSRLTDI-------I--PYHLRTLDETESCELLQKKLA----IEY---EQNLLGWKIAKTCNGMPLSIAIISGILA-DQT-G--WEEVAKMVSLTMVGA-TEQ--CSS-LELSYEHLPDHLKQCILYFGAFREDSDICVRRLTWLWIAEGFVQ-KESE--CD-AEGYIRALINRSLVMV-GQR-YGEVKTCRIHDLLHVFCVK-AKKENF--LQ---RR-
>Cc01_g08120
-----ASISTMNK--VVDLKDQEQAIIDQLIGSMQ--LV-ISIVGMPGLGKTFLAQKVYHHPSVTSHFHILAWCCISQTYCKKDLLLGMLSCIQSE-M-NE--DLAHKLCNHLRKQKYLIVLDDIWDIE-A-WNALKISFPDTNGSRILLTSRHHGI-------I--PHYLRPLDEEESWELLQKRLL----TEY---ELNVLARQIAKHCNGLPLSIVIISGILL-DQV-G--WEEVAERLNSNKIGA-TEQ--CKS-LELSYIHLPEHLKPCLIYFAAFSEDQEISVQRLIFLWIAEGFVK-KESE--NE-AEGYIMALINRSLVMV-GQR-SGGVKTCRIHDLLHVFCLR-AKDQNF--LQ---CR-
>Cc02_g12220
----------------------------RL--T-------IVLIGKPGVGKTWMARKLSD---IR-EFDLNLWL--SR-YD------SIL---K----------IAHQL-----S--LLPVSDE-W-----KFEE-SSNF-E-N-KEYL---R----A-------------KTL---E----LEQKRF-----------L------IILDAEG-----------M--SHDILRE---L-KNL----------Q------LKESY--LSQH-RD--------PEETKINVECL-----SE------N-----E-------NLLQ--L--V---------DT-KVYKLSRDL----A--K-F----------
>Cc02_g26510
-------TGFIVAESVVGRDDDKDRMINLLLESDR--QV-APIIGMGGIGKTTLSQLVYNDDRVKSHFEFRMWVCVTDVFNYTKVLKDMIEYH-ISSL-SN--QLESRLLEFLKGKPYLLILDDVWPES-FDWSDLQKLLKH-KGSRVVVTSRSSHVANLMGTLP---HFLELLPEDQCQFLFEKIAFG--PG-R---ETEEIGKDIVRKCKGLPLAIKVMASLL--GIDGARKWRNIQHEIWEAEKHSRKPQ--ILP-LSLSYNHLPAHLKRCFAYTCIYPKAYVFHKMDLIKVWKAASFI------L-SE-GEEYFDELLRRSFFQV-DQTF-------RMHDLLHNLAES-SGPYNF--Y--EKARH
>Cc02_g26540
---------------VVGRVEEKSEIIKML-SNSEGRVV-ITITGMGGIGKTVLAQQVYNDSDL-EHFDVKIWISVSETINMSRIFDEII----------DACDLESKLQHSV-G-KLLLVLDDVWTED---WKKLEKGL-KANGTRVIVTGRTENVG-------PIPHIPEKLPHEECLKLFARNAI---DGE----DL--VNKKIVSKCDGLPLAVEAIGCLL----N-KDKWSDILNN----LATVRDEKH-----LSLSYFHLPPELKHCFSFCSIFPKGHEFEKDELVKLWMAHSLVQPSE----TQ-GRRYFDRLQELSFFQ---Q--S-E-KY-RMHDYLHDLA---SKY-SC----DPKTHH
>Cc02_g28000
--------SYVLASSVTGRQEDKEEIVKLLMCSDQQPVP-IAIVGIGGLGKTTLAKLVYNDERIVRNFGLRMWISVYNQFNKS-IMEKIL--ARTE-K-LEM-ELQILVREKLSGKKYLLVVDDVWS-NRDIWIQLSELL-GRWGSKIAVTTRSQKVAFALDAEY---YMLA-LPEDASWNLFRQLAF---RKQ----HLVQIGKNIVKKCHGVPLAIRTLGSML--KRE-ENEWLSIQEN----IWEL-MN-------LKLSYDHLPS-LKQCFTYCSLFPKGYVLEIKNLIQLWMAQGYIQLG-GDQ--E-GLQYSEELQLRSFFQV--KDN-NNITSCKMHDLMHDLA---AKP-EC----SERVHH
>Cc02_g28600
--------TSLNESHVYGREREREEILNLLMTTCKDDVV-IPIVGMGGIGKTTLSQLVYNDERVNDFFDLKAWVCVSEEFDLA-ITQTIFESVVSE-S-KNL-NLQVSLHDKLSKEKFLIVLDDVWN-VYESWDLLSRPF-VLPGSRVIVTTRNNNVASMVGSVP---YHVR-LTNDDCVSLLAQHA-----RD----HLKGLGEDLAKKCGGLPLAAKALGGIL--KMS-PEEWKEVLDS----IWDL-EG---ILP-LRLSYYHLPP-LKQLFAYCSVFPKDYEFDKLELVLLWMGEGFLQPK-KKR--E-GFDCFNELVSRSFFQL--S---GSQSSFVMHDLINDLA---AGG-TC----SEHTRH
>Cc02_g28660
--------TSLVESYVYGRENDKKELLKLLLSSSDDQVV-IPIVGMGGVGKTTLAQMVYNDDRVNEVFDSKAWACVSDDFDFG-VTKTILKAIGCD-Y-EDL-NVQVKLSEALTRKRFLIVLDDVWN-KYEDWDILRRPF-VSSGSKIIVTTRHHRVASVMSSTA---YSLE-LTNDESLWLLARHAL---GRN----HLEGIGRSIVRKCKNLPLAVKTLGGLL--RST-PDEWTDILNS----IWEI-QS---ILP-LRLSYYHLPA-LKPCFAYCSIFPKDYEFDKYELVLLWMAEGFLESK-SDL--E-GDNYFKELLMRSFFQS--S---SNSSRFVMHDLINDLA---AGD-FC----LDKVRY
>Cc02_g28720
--------TSLVESYVYGRENDKEELLKLLLSSSDDQVV-IPIVGMGGVGKTTLAQMVYNDDRVNEFFDSKAWACVSDDFDIG-VTKTILKAIGCD-Y-EDL-NVQVKLSETLTRKRFLIVLDDVWT-KYEDWDILRRPF-VSSGSKIIVTTRHHRVASVM-------------------------------------HLEGIGRSIVRKCKNLPLAVKTLGGLL-------------------------QS---ILP-LRLSYYHLPA-LKPCFAYCSIFPKDYEFDKYELVLLWMAEGFLESK-SQL--E-GDNYFKELLMRSFFQS--S---STSSRFVMHDLINDLA---AGD-FC----LDKV--
>Cc02_g28730
--------TSLVESYVFGRENDKEELLKLLLSSKDDRVL-IPIVGMGGVGKTTLAQMVYNDDRVNEFFDSKAWAC-----------------------------------------RFLIVLDDVWN-KYEDWDILRRPF-VSSGSKIIVTTRNQRVASVVSSTS---YSLV-LTDDESLWLLARHAL---GRN----YLEGIGRSIVRKCKNLPLAVKTLGGLL--RST-PDEWTDILNS----IWEI-QS---ILP-LRLSYYHLPA-LKPCFAYCSIFPKDYEFDKYELVLLWMAEGFLESK-SDL--E-GDNYFKELLMRSFFQS--S---STSSRFVMHDLINDLA---AGD-FC----LDKVRY
>Cc02_g28750
--------TSLVESYVYGRENDKEELLKLLLSSSDDQVV-IPIVGMGGVGKTTLAQMVYNDDRVNEFFDSKAWACVSDDFDVG-VTKTILKAIGCD-Y-EDL-NVQVKLSEALTRKRFLIVLDDVWN-KYEDWDILRRPF-VSSGSKIIVTTRHHRVASVMSSTA---YSLE-LTDDESLWLLARHAL---GRN----HLEGIGRSIVRKCKNLPLAVKTLGGLL--RST-PDEWTDILNS----IWEI-QS---ILP-LRLSYYHLPA-LKPCFAYCSIFPKDYEFDKYELVLLWMAEGFLESK-SDL--E-GDNYFKELLMRSFFQS--S---SASSRFVMHDLINDLA---AGD-FC----LDKV--
>Cc02_g29870
--------PVVDESTFFGRNADKEKIIQMLLFADRDNIV-IPIVGLCGLGKTTLARMVYEDSRVEMSFPTRAWVCVSEEYDTR-ITKEILRELFE--S-ENL-LLQVKLRGGLTKKKFLLVLDDVWN-NYNQWENLRSPF-GSRGSKIIVTTWNQQVARMMAKER--IHHLS-MLEEDCRSLFKKHAF---END----NLEETGNKIVTKCRGLPLAVKTVAGIL--KTT-PEEWEEILLS----EWTQ-PD---PMP-LRLSYVHLPS-LK--------------------------------------------------------------------------------------------------
>Cc02_g29890
--------PLVDETTIFGRVVDKEKIIQMLLSADRDNIV-IPIVGLGGLGKTTLARMIYKDSKVTKSFPTRAWV--------------------R--S-DKL-DLQVKLQGGLTKKKFLLVLDDVWN-NYIQWDELRIPF-GSRGSKIIVTTWNQQVARTMAKER--IHYLS-MLEKDCRSLFKKHAF---END----HLEEIGNKIVKKCGGLPLAVKTVAGIL--RKT-PKEWEDILAS----EWTQ-PG---PMP-LRLSYIHLPS-LKRCFAFCAVFPKDYQIRKEEIIQLWQANDLLYPG-NKR--E-GEKCFHELRMRSLFHS--T------HTFSMHDLVNDLA---FGK-YC----ISGARH
>Cc02_g29910
--------SLVDETTVYGREVDKEKIIEVLLSVNRFNVV-IPLVGLGGIGKTTLAQLVYNDKWVQDHFSIKAWVCVSEDYDTR-ITKELLGELFDM-S-ENL-NLQMKLQLGLTQKKFLLVLDDFWN-DYSDWDKLKVLF-GLQGSKIIVTTRDEKIALMMCKKE--INHLL-MKEGDSWSLFKKHAF---END----SLEQIGKKIVKKCGGLPLAVKTVAGLL--ETT-AEEWKDILVS----VWSQ-QD---ILP-LRLSYNHLPS-LKRCFAFCAIFHKDYQFEKEEIIQLWQAHDLLHPR-NRG--E-GEEYLREMRLRSLFES--T------NFFIMHDLVNDLA---SGK-YC----TGRISN
>Cc02_g29930
--------SLVDEARVYGRDADKEKIIKMLLSANGFNFV-ISVVGLGGIGKTTLAQLIYKDKRVQNHFPTKAWVCISEDYDAR-ITKELLEGLLDP-S-ENL-NLQVKLQLELTGKKFLLVLDDHWN-AFNDWDKLRLLF-GLQGSKIIVTTR---------------------------------------------------KKIVKKCGGLPLAVKTVAGLL--KTT-AEEWEDILLS----VWTQ-ED---ILP-LRLSYSHLPS-LKRCFACCAVFHKDSQFRKEEIIHLWQANDLLPPG-NRG--E-GEEYLRELRFRSLLES--T------GLFLMHDLVNDLA---SRS-YC----IGSISF
>Cc02_g29950
--------SLVDEATVYGRDADKEKIIKMLLSANGVNFV-ISVVGLGGIGKTTLAQLIYKDKRVQNHFPTKAWVCISEDYDAR-ITKELLEGLLDT-S-ENL-NLQVKLQLELTGKKFLLVLDDYWN-AFNDWDKLRVLF-GLQGSKIIVTTRDEKIALMICKKE--IYSLL-IAEEDCWSLFEKHAF---END----RLEDIGKKIVKKCARLPLAVKTVAGLL--KTT-AEEWEDILVS----VWTQ-ED---ILP-LRLSYSHLPS-LKRCFACCAVFHKDFEFRKEEIIHLWQANDLLPPG-NRG--E-GEEYLRELRLRSLLES--T------GLFLMHDLVNDLA---SRR-YC----IGSISY
>Cc02_g29990
--------SLVDETTVYGREVDKEKIIEVLLSVNRVNVV-IPLVGLGGIGKTTLAQLVYNDKWVQDHFSIKAWVC---------------------------------LQLGLTQKKFLLVLDDFWN-DYNDWDKLKVQF-GLQGSKIIVTTRDEKIALMMCKKE--IYHLL-MKEGDSWSLFKKHAF---END----SLEQIGKKIVKKCGGLPLAVKTVAGLL--ETT-AEEWKDILVS----VWSQ-QD---ILP-LRLSYNHLPS-LKRCFAFCAIFHKDYQFEKEEIIQLWQAHDLLHPR-NRG--E-GEEYLREMRLRSLFES--T------NFFIMHDLVNDLA---SGK-YC----TGRISN
>Cc02_g30000
--------SLVDEATVYGRDADKEEIIKMLLSANGVNFV-ISVVGLGGIGKTTLAQLIYKDKRVQNHFPTKAWVCISEDYDAR-ITKELLEGLLDA-S-ENL-NLQVKLQLELTGKKFLLVLDDHWN-AFNDWDKLRVLF-GLQGSKIIVTTRDEKIALMMCKKE--IYSLL-IAEEDCWSLFEKHAF---END----RLEDIGKKIVKKCARLPLAVKTVAGLL--KTT-AEEWEDILVS----VWTQ-ED---ILP-LRLSYSHLPS-LKRCFACCAVFHKDFEFRKEEIIHLWQANDLLPPG-NKG--E-GEEYLRELRFRSLLES--T------GLFSMHDLVNDLA---SRR-YC----IGSISY
>Cc02_g30020
--------SLVDETTFIGRDADKEKIIQMLRFADRDNIV-IPIVGLAGLGKTTLARMVYEDSKVELSFPTRAWVCVSEEYDTR-ITKEILREFFE--S-DNL-LLQVKLRGGLTEKKFLLVLDDVWN-NYNQWDNLRSPF-GSRESKIIVTTRNQQIARMMAKER--IHHLS-MLEEDCQSLFKKHAF---END----NLEEIGNKIVTKCGGLPLAVKTVAGIL--KTT-PEEWKEILVS----EWTQ-PD---PLP-LRLSYIHLPS-LKRCFAYCAVFPKDYQIRKEEIIQLWQANDLLYPG-NKR--K-GEKCFHELRMRSLFHS--T------HTFSMHDLVNDLA---FGK-YC----ISGARH
>Cc02_g32490
--------SATCDPIMVGRDENLLEIVSKLLSTDE-VVV-VPLVGMGGIGKTTLARLVFNDKRVKRHFDKRIWVCVSETFDIR-LFRLILESLN-E-V-GSR-DIIQEIQKELGGQRYLLVLDDVWN-IPAVWDDFIGSL-NNKGNHIIVTTRKQQAAS---------LVLK-LSSDECWSIIKEKAS---LAV----ELEDIGRKIAGKCQGLPLAASIIGGML--NKE-SDEWLSILES----LLGS-GN---ILQ-LKLSFDHLPSPLQKCFAYCSIFSKDHDIEREQLIQLWMAEGYIQPSGNGP--E-GSAFFDILLKSSLFQV--KEY-IT--HCKMHDLVHDLA---VSNFGK----Y-KIRY
>Cc02_g33000
-----GRAPITRE--VVGLEDEAQKVINRLNGSTK--LI-VPIVGMPGLGKTTLAKKVYNDPRVQGHFRIILWCTVSQEYNLKNLLVQILSSVEKV-L-DE--DLMLYLKRLLLRNRYLVVLDDVWDIG-V-WHGLRHSFPDSTGSRILITTRESSVASEVR-IG--HHNLRELTKEESWELLQKKVF----GAC---PLRMLGEQIARNCKGLPLTIVIIAGILS-EDE---AWSDVADRLT-SIVY---DQ--CKY-LELSYRHLPHYLIPCLLYFGAFREDQEIETEKLTRLWIAEGFVS-VEPK--RE-AEEYMMDLIGRNLVMV-AKG-HGGVKTCRIHDLLHEFCKD-AKKENF--LQ---ER-
>Cc02_g33010
-----GRAPITRE--VVGLEDEAQKVINRLNGSTK--LI-VPIVGMPGLGKTTLAKKVYNDPRVQGHFRIILWCTVSQEYNLKNLLVQILSSVEKV-L-DE--DLMLYLKRLLLRNRYLVVLDDVWDIG-V-WHGLRHSFPDSTGSRILITTRESSVASEVR-IG--HHNLRELTKEESWELLQKKVF----GAC---PLRMLGEKIARNCKGLPLTIVIIAGILS-EDE---AWSEV-DSLT-SIAYD-TDR--CKY-LELSYMNLPLHLIPCLLYFGAFREDQEIETEKLTRLWIAEGFVS-AEPK--RE-AEEYMMDLIGRNLIMV-AKG-HGGVKTCRIHDLLHEFCKD-AKQENF--LQ---ER-
>Cc02_g33080
-------ISILLEEDLVGIKTPKEELISRVL-DSH--LV-IAVVGMGGLGKTTLVRKVFEDTAVKTQFKIRVWLTISRTFDIMVILKTMIHKFQMNST-DI--RLSAFVKDFLQDRSYILVLDDVWSER-L-WDALKNVLPD-FHGQVILTTRIIHVAK-AARFGIYSHWMKPLSVKDSWTLFCHTTFQ--SD-C---HLQQVSARILRKCEGLPLAIATIGGVLA-DKDRINDWETILRNLGDEL-DAKLDP--IKR-LLLSYNDLPQNLKNCFLYLSIYPEDALIGVDDMLDKWITQGFVEEKV----SF-ANRGFHELVNRSLVPV-LTNCDG--IKCRVHDFLRDMIVS-SREQNF--IT-NKVRR
>Cc02_g33990
-----RSIPVLNE--LVGLDDEVKTIIHSLTGSKL--LF-VSIVGMAGLGKTTLANRVCNDQLILSHFHILARCTVSQVYSMHSLLVQLLCSIELE-M-DE--DLAYKLYKLLKGNRYLIFLDDVWEIK-A-WNLVKSSLPDANGSRILFTSRIQ---LQFK-PD--AQHLRHLTDEESWKLLQKKLF----GEF---TLGKVGSQIAKLCRGLPLTIVLVAGILA-AED-S--WEEVAKSLT-SIVLD-DEN--CRK-LELSYSHLSDDLKSCLLYFGAFKENEDVPVRRLSWLWISEGFVR-KEGK--IE-ADDYLKDLVDRSLVMV-SDR-TGGAKACRLHDLVHEFCVK-AKEENF--LH---LR-
>Cc02_g36190
--------SLVDEGFVVGREKDKDEIVKMLLTANRSNVV-IPLVGMGGIGKTTLAQIVYNDNRVVKNFDLRVWISVSVNFDIG-ITKSIIESLKCK-L-SDL-DIQCKLQSLLSGRKFLLVLDDYWT-KYGDWDSLTCPF-VLRGSKVVVTTRSSVVASILGTFP---YHLV-LNDKDCWELMKQRAF---SND----NMEEMGRKIAKKCRGLPLAAQSLGGML--QFD-EEEWECILNS----LWDL-KN---IFS-LLISYHFLPS-LKKCFAYCSIFPRNHEFERDKLVLLWMAEGFIQPR-GKR--E-GTN------------------------------------------------------
>Cc02_g36200
--------SLVDEHLIVGRKDEKRDILHMILYTNKH--V-IPIIGMAGIGKTTLAQVVYNSEEVEAAFSFKIWASLPVEFDIA-ITKKILESAKCK-L-STL-DIQGKLQNVLRRKKFLLVLDNFWS-KHEDWEILSLPF-YEPGSR-------------------------------------QRAL---SEN----HLEQIGKEIAKKCKGLPLAAKTLGSVL--KCD-EKDWNSILES----FWDL-KN---IIP-LALSYYHLPA-LKKCFAYCSIFPQNHEFEVDDLILLWIAEGFVEPN-ERR--E-GKDYFKDLLRRSLFQL--S--NNSPEICKMHDLIHSMA---SSN-LC----YRSTRH
>Cc02_g36250
--------SLVDEHLIVGRKDEKRDILHMILYTNKH--V-IPIIGMPGIGKTTLAQVVYNSEEVEAAFSFKFW---------------------------------GKLQNVFRQKKFLLVIDNFWS-KHEDWEIISLPF-YEPGSRVIVTTRSTLASSIVCSGP---YNLH-LSDEDCWKVMKQRAL---SEN----RLEQIGKEIAKKCKGLPSAAKTLGSVL--KCD-EKHWYSILES----FWDL-EN---VIP-LPLSYYHLPA-LKICFAYCSIFPQNHEFEVDDLILL*--------------------------------------------------------------------------
>Cc03_g04520
-------PDQV-EE-FVGMEDDIRQLVSLITENRS--HV-ISVYGMGGLGKTTLARKIYKHIDVERAFKQFAWVSVTQQYNTTTVFRDIL--LE-----DE--ELVRELYRVQKETKSFVVLDDLWEIE-D-WKRLSVAFPA-ADSKILITTRNQKLAE------EFPYRLNFLNEDEGWELLQKRAFA---KNA---QLEAVGRAIVGKCGNLPLAISAIGGVL--KTS-LEEWKTVKNDV---IRMSK-EEGGVLQ-LALSYDELPYHLKPCFLYLGQFREDEDIDAEMLYRMWTAEGMV--SD-HR-TT-AERYLYEMASRSMLQV-K-FSPARVRSCYLHDLMRDFCLA-GKEVEF--LKDDT---
>Cc03_g04680
-------PHQV-EE-FVGMEDDIRQLVSLITGLRS--HV-ISVYGMGGLGKTTLARKIYKHIEVERAFKQFAWVSVTQQCNTMTVFRDIL--LE-----DE--ELVGELYRVQKETKSLVFLDDLWEIE-D-WKCLSVAFPA-ADSKILITTRNQKLAE------EFPYPLNLLNEDEGWELLQKRAFA---KNAA--QLEAVGRAIVGKCGNLPLAISAIGGVL--KTS-LEEWETVKNDV---IRMSK-EEGGVLQ-LALSYDELPYHLKPCFLYLGQFREDEDIDAQMLYRMWTAEGMV--SD-HR-TT-AERYLYEMASRSMLQV-K-CSTSRVESCYLHDLMRDFCLA-GKEVEF--LKDDSTPR
>Cc03_g04710
-------PHQV-EE-FVGMEDDIRQLVSLITGIRS--HV-ISVYGMGGLGKTTLARKIYKHIEVERAFKQFAWVSVTQQCNTMTVFRDLL--LA-----DE--ELVGELYKVQKETKSLVVLDDLWEIE-D-WKRLSVAFPA-ADSKILITTRNQKLAE------EFPYPLNLLNEDEGWELLQKRAFA---KNA---RLEAVGRAIVRKCGNLPLAISAIGGVL--KTS-LEEWETVKNDV---IRMSK-EEGGVLQ-LALSYDELPYHLKPCFLYLGQYREDEDIDAEMLYRMWTAEGMI--SD-HR-TT-AERYLYEMASRSMLQV-K-FSTSRVESCYLHDLMRDFCLA-GKEVEF--LKDDCTPR
>Cc03_g04730
-------PDQV-EE-FVGMEDDIRQLVSLITENRS--HV-ISVYGMGGLGKTTLARKIYKHIDVERAFKQFAWVSVTQQYNTTTVFRDIL--L---------------LYRVQKETKSFVVLDDLWEIE-D-WKRLSVAFPA-ADSKILITTRNQKLAE------EFPYRLNFLNEDEGWELLQKRAFA---KNA---RLEAVGRAIVRKCGNLPLAISAIGGVL--KTS-LEEWETVKNDV---IRMSK-EEGGVLQ-LALSYDELPYHLKPCFLYLGQYREDEDIDAEMLYRMWTAEGMV--SD-HR-TT-AERYLYEMASRSMLQV-K-FSTSRVESCYLHDLMRDFCLA-GKEVEF--LKDDCTPR
>Cc03_g05830
---------------FVGLASDVDMLVQHLVNDDEH--V-NSISGMVGLGKTTIAGKVYNHPNVKHHFDGFAWICVS--NNKQRIFCETL-------------Q-----RPAT--KECLIALDDIWGTD-A-WECIKQGFPRQKGSKILLTIRNREVALH----N------RLLNENESWVMMVRKILK----E----QMEQLGKKMVEQCRGVY---------I--NQT---DWQNILKNIK--LGKGGQHQ-GVQK-IAFSYNELPYQLKPCFLYLSYFSEDTDIKAETLYQMWIAAGML---E----RE-AERYLRALAEESLII--SK---------EVHD----------SEE------------
>Cc03_g05850
-------SYVA-DDEFVGLEHDIEKLMQVLVFSGS--CV-VSICGMGGSGKTTLARKLYNHPNAKHHFDSFAWVCISQQWQTREILQGIL--FE-----RD--EMVGELLRFQQNGKCLVVLDDIWSTD-A-WECIKVAFPR-KG-KILLTSRNKDVAMRI---GGFHHESRLLTDAESWELLQRKASR---DPQGHLDFEVLGQQMVKFCGGLPLAVVVLGGIL--KHS-FNEWNVVYRNI---LAKGE-HQ-GVHK-LGLSYDNLPYKLKPCFLYLSAFYEDEEVPIERLYQLWMAEGMV--SE-DQ-SM-AESYLGELAKRCMVQV-QASP--RFWSCHLHDLMRDFCIA-AREENF--LK----HR
>Cc03_g06090
-------SN---DWETVGLEKAISRLVEVLVTDAK--VI-ASICGEGGIGKTTLANKVYNQHQIRSHFECFAWVYVGINWTIRDILVNIL--LE-----ED--ELAQQVHEVLQENVCLIVLDNCCTYE-F-WDSLRMALPE-NASRFILTTRERDLADRV---GGFIWDMQNLDPDQSWELGSADRLP---NRDS--ELEQNIRSLISSCRGLPLAIVLVASML--RTI-DMESVKVSLGII--RRRP-------------SYYSLPLGISSSFLYLGNFPNNSGIQVDKLCQLWTAEGLI--SY--R-TM-AGRYFDELLVRSLVIL--HEVSDVLMSCHVHDLIRDFSVS-GEEEGF--YERSSAQR
>Cc03_g06170
-----------SEDQVVGREDERRELISSLLAADA-LKI-IGIYGMGGIGKTTLAQKVYGDSSVRRHFDCFAWATVGKDFRTRRILEDLLQYVD---F-SDL-DLAQKLYEFLQSKRFLIVLDDIWSAD-A-WECLRIALPS-TASRVLLTTR-DGVAE-IASSSGFVHQMRFLNPDEGWELLSKTAI---RGSD---DAELIAKDIVERCQGLPLAIRVMAGLLA-NP--TPQWKAV-RSIV--YQTISQVS-AVNR-A-LSYHFLPEYLKPCFLYTAVFPEDFEMDVGSLCRLWLAEGFILTTSQQS--E-AEQYLKELVARNLVLV--Q--SRSLRTCRVHDLLRDFCLLKAEEQNFCDSIIKQLRS
>Cc03_g06190
-------SSGRGDE-F-GLEEEVRKLTKVLV--TD--PV-VFIVGMGGIGKTILAKKLFNHPDVRHHFKGFAWVYVGGYWSTRDILVTIL--LE-----EE--ELAPQVFRILQRKSCLVVLDDCSDRE-L-LDILSIAVPS-SASKFILTTRNRNLSRFL---DS-------LNPNKSWDLFSHIW------KKA--KLVPIAWEILARCEGLPLAIIVLASML--ERE--GERNRVLYNLLENQMDGG------FH-LQSAYYALPLRLKACFVYLGNFPNNSRIQVEKLCQLWIAEGLI--SE-DR-TM-AAKYFGELALRSLVTL--EEVSDLLMSGHIQGLIRSLCII-GREDEF--FEISKAQR
>Cc03_g06200
-------SSGRGDE-F-GLEEEVLELTKVLV--TD--PV-VFIVGMGGIGKTTLAKKLFNHPDVRHHFKGFAWVYVGGHWSTGDILITIL--LE-----EE--ELAPQVFTILQRKGCLVVLDDCSDRE-L-LDILSIAFPS-SASKFILTTRNRNLSRFL---DS-------LNEKKSWDLLSHIW------KEE--KLVPIAWEILARCEGLPLAIIVLASML--ERE--GE--RVLHNILQSPMDGG------FH-LQSAYYALPLRLKACFLYLGNFPNNSRIQVEKLCQLWIAEGLI--SE-DG-TM-AAKYFGELVARSLVTL--EEVSDLLMSGHIHGLIRSLCIT-GREDEF--FEISKAQR
>Cc03_g06210
-------SHVE-EE-FVGLERNVEVLVPKVVGTSH--YV-VSICGMGGLGKTTIARKVYNHPNVRRHFDRFAWFCISQQWQTKEILQGIL--LE-----SA--ELVRQLYHIQQNKRCLIVLDDIWSFD-A-WECIKYAFPR-KGSKILVTTRNKDV--------AFHHEPRLLSFDESWELFQKKALG---EYHE--ELAQISKKILDGCGGLPLAIILCARML--AKE--DEWLKVLQSLPKTWMYGG------LD-LWSAYCALPLRLKACFLYLGNFPNNSRIQVEKLCQLWIAEGLI--SE-DR-TM-AAKYFSELVVRSLVTL--EEVSDLLMSGHVHDLIRDLCIS-GAEVEF--FERSEAQR
>Cc03_g06330
-------SFVV-EE-IVGIQRDVEMLVKYLLGHH----V-VSIYGMGGLGKTTLAKRVYHHPKLKKQFAGFAWVCVSQQWQTKDLLQGML--LD-----TE--ELAKRLHQVLQDRRCLIVLDDIWSPD-A-WNCIKYALPT-EGSKILLTTRNREVASYV---GGYHHQPPFLNEEQSWELLQRKSLI---GSQG--KIEELGKKMLKHCGGLPLAVVVLGGIL--KKS-LSEWRVVHDNI---LERGG-KV-GVPK-LAFSYYDLPYQLKPCFLYLGKFKEDSNIEAEWLYQLWMAEGMI--LN-DR-TM-AERYLEELAKRCMVQV-KEKPAVTFKSCRIHDLMRDLCLL-AEEQNL--YK------
>Cc03_g06570
----------------VGLVNELDFLLNRI--SKDS--V-IFVVGIGGLGKTTLVRRLYNRQSL-HHFEAFAWGTLS----LKQLVPAVCSIM------G---I--NIR--SLASAKCLMVIDDLW-----SLYYLWLSF-GRETSKLVATTRFQELASN-----IELFKLRHLTEEESLELLIR--------------YVNIPKQLVKKCKGIPLAINVLGSLL--KQT-SGEWKAL-RAM---LCNV-------------------EDS---------------------------------------------------------------------------------------------------
>Cc03_g07200
-------SHVE-ED-FVGLESDVKMLVQNLVGTSH--YV-VSLCGMGGLGKTTIARKVYNHPNVRRHFDSFAWLCISQQWQTKEILQGIL--LE-----ND--KLVRQLYNIQQNKRCLIVLDDVWSTD-A-WECIKNAFPR-KGSKILVTTRNKNVATHI---GGFHHEPRLLSYDESWELLRKKALR---EYHGHEKLEELGMEMVKHCGGLPLAVVVLGGIL--KHH-FSEWEFVYLHI---LGRGGQRE-GIQR-LALSYYDLPYQLKPCFLYLGIYPEDHDIRTDSLYQIWMAEGMV--SE-DQ-SM-AERYLGEFVKRCMVQV-KKEPGYRFESCRLHDLMRDLCLA-GRDENF--LK----DR
>Cc03_g08230
-----DATPAING--VVDPRDEEQSITDQLVGSSK--FI-VSLVGMPGIGKTTMAWKLFNCQKVLSHFHCRAWCTVSHEYEKRELLLEILCGIEHQ-M-TN--DLQLKLHH-----------------------------------------RLRDVALQIE-PD--PHSLRLFSDDESWNLLVEKVF----HEC---ELLLVGREIAKKCEGLPLAVVAISGLLQ-EKS-RASWGKIAKGLI-AVMED-KAQ--CME-FELSYKHLPGYLKPCFLYLGVFLEDKDIPVSKLIRFWLAEGFIH-DELK--SE-AEGYLMELISRSLVEV-SKR-SGTVKSCRLHDLLRDFCQL-ARAENF--FRYEAYR-
>Cc03_g08260
--------AAINE--VVDLRDEEQYVIDQLIGSPR--RI-VSIIGMPGIGKTTLAWKVFNHPNVMHHFHCRAWCAVSQVYEKRELFLEILRGIERQ-M-TN--DLQLKLRQCLLRNRFFIVMDDVWDAG-V-WNELRNSFPDANGSRILITSRLRDVALQIE-PD--PHSLRLFSEDESWNLLVGKVF----HKC---ELLLVGKEIAKKCKGLPLAVVAISGLLQ-EKS-TESWGKIAKSLI-AVMED-KAR--CME-FELSYKHLPGYLKPCFLYLGVFLEDKDIPVSKLIRFWLAEGFIH-DELK--SE-AEGYLMELISRSLVEI-SKK-SGEVKTCRLHDLLRDFCQL-AKEENF--FKYESYR-
>Cc03_g08270
-----DGVPLIKE--VVDISDEEQVITDQLTGSAR--LI-VSIVGMPGIGKTTMAWKLFNCPKVLSHFHCRAWCTVSQEYEKRDLLLEILGGINCQ-M-SN--DLQLKLRQCF---------------------------------------RHHDVALQIE-PN--PHSLRLFSDDESWNLIVGRVF----QEC---ELLLAGKEIAQKCKGLPLAVVAISGLLR-EKN-RESWEKIAKSLI-AVMED-KAR--CME-LELSYKHLPGYLKPCFLYLGVFLEDKDIPVSKLIRFWLAEGFIH-DELK--SE-AKGYLMELISRSLVEV-SKR-SGMVKSCRLHDLLRDFCQL-ARAENF--FQ--AYR-
>Cc03_g08290
-----DATAAIDE--LVDLNDEEELIINRLTGSSHRRRI-VSIVGMPGLGKTTLARKVYNNQNVTRRFHCRAWCYVSQVYEKKELLLKILHDMECQ-M-TT--DLESKLRQCLLKNKYLIVMDDVWDAR-A-WNDLQNSFPDNIGSRILMTSRHCHVALEIE-PN--PHLLRSLFEDESWILLEGKVF----QEC---ELLPIGKKIAQRCGGLPLATVTISGLLQ-EKS-KEFWENILESLS-SIMSD-EAR--CNE-FELSYKHLPGHLRACFLYLGVFLEERDIPVSKLIRFWLAEGFIP-NESR--RE-AEAYLVDLINRSLVIV-SKR-SGQVKSCRLHDLILVFCRS-AKSENF--LQYKAYR-
>Cc03_g08520
-----ASTPKTDK--VISLGDQEQEVIDRLTGSSK--RV-VSLVGMAGIGKTTLAKKLYNDPNIVYHFHCRAWCSVSQVYLKRNLLLNILRDIEHE-M-SD--DLEQRLRQRLLKNKYLIVLDDVWDVE-V-WNVLERSLPDGNGSRIMITSRLRKVALEAE-PD--PHSLRLLNHDESWKLLQMKIF----HEC---ELVDIGEQIAERCGGLPLAVVAVAGILE-EKE-LEQWELIAKELN-SVIGD-ETR--CKD-LQLSYSHLPAHLKACFLYFGAFQGDKDVRVNKLIQLWIAEGFVQ-KVPR--SE-AEEYLLDLIDRSLVII-SKR-SGGVKACRIHDLLRDLCQS-SSEDKF--LQYESHR-
>Cc03_g08540
--------CAMPE--IMVGGADLLNLKEKILGPD---LF-ISIIGMAGIGKTTLAKVVYNDDDVANHFDVRIWICVSKEKT-----------------------VLLKLLERLKGKKYLLVLDDVWE-DYSMWDSFTKYL-GSRGSKILVTTRLQQVADLFKPGS---YKVL-LPEEYCWKLFRQIAI---GGG----TLEEVGRTIVKSCGGLPLAVKAMASIA--RRI--EDWDKLAIN----APGSFVD---V---LKLSYDNLPSILKQCFLYCSIFPKGSLMEKDELIQLWTAQGLLPPQRNLS--E-GAEYLGILVGTSILQA--EEA-DGKKFYKMHELLHDLA---SKY-QC----ATN--H
>Cc03_g08560
--------SSVVESHFLVGG-DSLKLKEMLLSRD---FF-VSIVGMGGTGKTTLARVVYNDYDVVNHFDVRMWVYVGREVSRR-ILESLLECLINW-F-C-M-EIVYYLRDRLEGERCLLVLDDVCE-DPLLTGSLKESL-GSRGSKILVTTRSERVAQLLQPGS---YPLP-LPPEYCLGLFRQIAF---ASG----TLKEMGDAMVEKCRGHLLAIKTIGGLL--KKD-EEEWNSIATS----TWG-IVD---IPG-LLLSYIHLPSILKQCFIYCSIFPRGSVMEKDELIQLWNAQGLLPPQSGLS--E-GAKYLAILVRTSFLEA--EEG-DRRKFYKMHDLLHDLA---SKG-QC----EANDLK
>Cc03_g09200
---AGNEANKPGD--VELFEDEAKKIMEQLTGIMP--LI-LSVMGIPGIGKTTLVHSIFENPSVLLHFHVRARCCVTQVYQKRRLLLEVLQQVKLG-M-TD--RLALKLYQSLKGKRYLIFVDDLWDIW-P-WNDMKASFPDNNGSRIVFTSRFHNITSQIT-TN--TIFLNPISDLSSWELLQVKLF----KEC---ELFGIGQQIAANCKGLPIAVDLIAGLLG-DRK-KESWKQIANGLN-ALLED-NGQ--CMG-LELSYDNLPNHLKPCFLYFGTFCEDIEVPTSKLIRLWIAEGFVE--DKG--SE-AQKYLNDLIARSLVII-SKG-SGGVKASRVHDLLRDFALA-AKEESFNGFEYEPYR-
>Cc03_g09340
--------SI-IRQIVVGRSNDASNLVETLLSSAK-VVV-IPISGMGGLGKTTLAQLAYNDPGIDGHFDTKIWICVSEKFETR-LFKLVLESLK-K-T-ESR-DMVQDVRKELKWKRYLIVLDDMWD-RSQLWDDFFQCL-TTQGNWILVTTRKLNVAS---------YRLI-LSDDDCWSILIEKAF---GGE----ELEEVRTEITKRCQGLPLAANVIGGLL--IKR-KEEWLPIIES----LLHL-EN---VMQ-LKLSFDHLPTAIKKCFAYCSILDKDFLVNKQHLIQLWMAEGFLQASHNE---E-GNNHYHILLESSLLQV--RDPVAR--YAKMHDFVYDLA---LSGSDS------QSRY
>Cc03_g09510
-----GKKPITHE--MVGLDDEAEKVIDRLIGQEH--LI-VPIVGMAGLGKTTLAKKVYNDNSIIYNFHIRFWCTVSQEFNVKKLLLQILHSDKEF-L-DE--ELLQKLYQKLKGNRYLVVFYDIWDIR-A-WNELRYSFPDNKRNRILFTSRFSNVASQVE-YG--PHNLRPLTEKESCELLQRKVF----GEC---PLCGFGMEIAQKCKGLPLTVVVVAGILA-EHE-VWAWEEFSERLT-LMVSS-TEL--CKK-LELSYEYLPYRLKVCLLYFAAFQEDEIIGTKNLMRLWIAEGFVE-NEGK--RE-AEEYMMDLIGRNLVMI-SER-SGGVKSCCIHDLLFEFCKI-AKEKNF--LQ---PL-
>Cc03_g09550
-----GKMPIAHE--MVGLDDEAEKVIERLVGPEH--VI-VPIVGMAGLGKTTLAKKVYNDNSIIYNFHIRLWCTISQEYNKKSLLTQILCSD--D-L-NE--DLLQKLYQKLKRNRYLVVLDDIWDFR-A-WNELRYSFPDMNRSRIIFTSRSSNVASQVE-YG--PHYLRQLSEKESFELLQKKVF----GEC---ALHGLGMEIAEKCRGLPLALVVVAGVLA-EHD-IWVWEEFAKSLT-LMVSG-TDQ--CKK-LELSYEHLPYHLKACFLYFAAFREDEKIGAKNLMRLWIAEGFVE-KGGE--RE-AEEYLMDLIGRNLVMV-SKK-SGGVRTCYIHDLILEFCKT-AKAKNF--LQ---PR-
>Cc03_g09570
-----GKMPIAHD--MVGLDDEAAKVIERLLGPEQ--VI-VPIVGMAGLGKTTLAKNVHNDSSVICNFHIRLWCTVSQAYNMKNVLLQILCSDEQN-L-DE--VLLEKLYKKLKKNRYLVVFDDVWDIG-A-WHELEIAFPDKNGSRIIFTSRSSNVASQVK-YG--PHYLHPLSEKESFELLQKKVF----GEC---ALHGLGMEIAKRCKGLPLAIVVVAGVLA-EHD-ICVWEQFAESLT-STVSG-AEQ--FKK-MELSYEHLPYHLKACLLYFAAFREDEKIGAKNLMSLWIAEGFGE-VEGK--RE-AEEYLKDLIHRNLVMV-SQR-SGGVKTCYIHDLILEFCKT-AKEEKF--LQ---PR-
>Cc03_g09830
-----GKIPIAHE--IVGLDDEAAKVIDRLVGSKQ--VI-VPIVGMAGLGKTTLAKKVYNDRSVICNFHIRLWYTVSQEFNMKNA---------------------------LLKNRYLVVFDDVWDIE-V-WNELRIAFPNKNGSRIIFTSRFSNVASEVQ-YG--PHYLHPLSEKESFELLLKKVF----GEC---GLRGIGMEIAKKCRGLPFAVVVVAGILA-EHD-ILVWEEFAESLT-STVSG-TDQ--WKK-LELSYEHLPYHLKACLLYFAAFREDEKIGAKNLMRLWIAEGFVK-KEGK--RE-AEEYLMDLIGRNLVMA-SKR-SSGVKTCYIHDLIFEFCKA-AKEEKF--LR---PR-
>Cc03_g09860
-----GQMPITHE--MVGLDDDAAKVIERLIGADQ--VI-VPIVGMAGLGKTTLAKKVYNDSSVICNFHIRLWCTVSQAYNMKNVLLQILCSDKKN-L-DE--ALLEKLYKKLKENRYLVVFDDVWDIK-V-WNELGISLPDKKGSRIIFTSRSSNVALQVE-YG--PHYLHPLSEKESFELLQKKVF----GEC---ALHGLGMEIAKKCRGLPLALVVVAGVLA-EHD-ICVWEKFAESFT-STVAD-AEQ--CKK-MELSYGHLPYHLKACLLYFAAFREDEKIGAKELMCLWVAEGFVE-IEGK--RE-AEEYLMDLIGRNLVMV-SER-SGGVKTCYVHDLIFEFCKG-AKEKKF--LQ---PR-
>Cc03_g10280
-----GKMPIARE--MVGLDDEAAKVIRRLRGSEQ--VI-VPIVGMAGLGKTTLAKKVYNDSSVTCYFHIRLWCTVSQEFNMKNVLLQILCSDEQN-L-DE--ALLEKLRQRLLKNRYLLVFDDVWDIE-V-WNELGTAFPNKNGSRIIFTSRFSNVASEVQ-YG--HHNIRCLTVEESFELLQKKVF----GEC---ALHELGMR--------------------------------------------------------------------------------------------------------------------------------------------------------------------
>Cc03_g10330
---------------MVGLDDEAGKVIERLVGSKQ--VI-VPIVGMAGLGKTTLAKKVNNDSSVICNFHIRLWCTVSQEFNMKSLLIQILRSMELKNL-NE--ELLHKLYQRLK-KRYLVVFDDVWDIK-V-WNELRISFPDKKGSRIIFTSR-SNVGSQVD-----CHKFNLIDRD----------F-----DC----FKEFGD--------------------------VKSWSTFNE-----FSTG-----------STTFGSLPGR---CS--------------------WMDKGC-P--AGDS-S--TEPY---LVAHHIIL--SH--A------AAAKLYREK----SQKQGI--VL------
>Cc03_g10340
-----GKMPIDHE--MVGLDDDAAKVIERLVGSKQ--VI-VPIVGMAGLGKTTLAKKVYNDNSIIYNFHIRLWCTVSQEYNKKSLLTQILCSDKQN-L-DE--DLLEKLYQRLLKNRYLVVFDDVWDIE-V-WNGLRTAFPNKNGSRIIFTSRSSNVASEVQ-YG--PHYLHPLSEKKSFELLQKKVF----GEC---ALHGLGMEIAEKCWGLPLALVVVAGVLA-EHD-ILVWEKFAESLT-SMVSG-TDQ--WKK-LELSYEHLPYHLKACLLYFAAFREDEKIGAKKLMRLWIAEGFVE-KEGK--RE-AEEYLMDLIGRNLVMV-SKR-SGGVKTCYIHDLIFEFCKG-AKEKKF--LQ---PR-
>Cc03_g10360
-----GKMPIDHE--MVGLDDEAAKVIERLRGSEQ--VI-VPIVGMAGLGKTTLAKKVYNDNSIIYNFHIRLWCTVSQEYNKKSWLTQILCSDEKN-L-NE--ELLDKL---------------------------------------------------------------------------------------------------DRC-------------------------------------------------------------------------------------------------------------------------------RTCAI---------------------------
>Cc03_g10390
-----VKMPIARE--MVGLDDEAEKVIERLVGPEQ--VI-VPIVGMAGLGKTTLAKNIYNDNSIIYNFHIRLWCTVSQEYNKKSLLTQILCSDRDD-L-NE--DLLQKLYQRLKRNRYLVVFDDVWDIK-V-WNELRISFPDKNQSRIIFTSRSSNIASQVQ-YG--PHYLHPLSEKESFELLLTKVF----GEC---ALHGLGMEIAEKCWGLPLALVVVAGVLA-EHD-ILVWEKFAEGLT-SMVSG-TDQ--WKK-LEFSYEHLPYHLKACLMYFAAFREDEIIGAKYLMRLWIAEGFVE-IEGK--RE-AEEYLMDLIGRNLVMV-GKR-SGGVKTCYVHDLILEFCKG-AKEKKF--LQ---PR-
>Cc03_g10410
-----GKMSIDHE--MVGLDDEAEKVIGRLRGSKQ--VI-VPIVGMAGLGKTTLAKKVYNDSSVTCHFHIRLWCT------------------EQN-L-DE--ALLEKLYQRLLKNRYLVVFDDVWGIE-V-WNELRNAFPNKNQSRIIFTSRSSNVASQVQ-YG--PHKFRCLTVEESFELLQKKVF----GEC---ALHELGMEIVKKCWGLPFAVVVVAGILA-KHD-ILLWEKFAESLT-SMVSG-TDQ--WKK-LELSYEHLSYNLKACLLYFAAFREDEKIGAKSLMRLWIAEGFVE-IEGK--RE-AEEYLMDLIGRNLVMV-SKR-SGGVKTCYIHDLIFEFCKG-AKEKKF--LQ---RR-
>Cc03_g10430
-----GKMPIARE--MVGLDDEAAKVIRRLVGSKQ--VI-VPIVGMAGLGKTTLAKKVYNDSSVTCYFHIRLWCTVSQEFNMKNVLLQILCSDEKK-L-NE--ELLEKLRQRLLKNRYLVVFDDVWDIE-V-WNELRIAFPNENGSRIIFTSRFSNVASEVQ-YG--PHKIRHLTVKESFKLLQKKLF----GEC---ALHGLGMEIAEKCWGLPLALVVVAGVLA-EHD-ILVWEKFAESLT-SMVSG-TDQ--CKK-LELSYEHLPYHLKECLLYFAAFREDEKIGAKKLMRLWIAEGFVE-IEGE--KE-AEKYLMDLIGRNLVM------------------------------------------
>Cc03_g10470
-----------------ARQNEALEVVR-VV-TRN---VPYAIVGMAGIGKTTLARLIYNDSIIESHFDCRIWVFVGENFDVSRILCLILESLTEKKV-QSR-DLIKMVKRELK--RYLLVLDDVW--EPSLWDDFIASL-NMSGNWIIVTTRSQQVASLVT---HPCLALEKLSDDDCWSILRYKACA--NG-----EMETIGKKVAQKCQGLPFAASLVGGIL-G--KGVEEWHS---------------------------------IQESFS---------------------------------------TFFNLLLKSSLFQV--KDVDT----CKMHDLVHEVCVS-TKRDTA--LDWD----
>Cc03_g11690
--------SAAIGVSFVGRDNDVSAIVTQLTTNE--TIV-LPIVGMGGIGKTTLARKVFNDSNIEKYFDKRIWVCMSDKFDNG-LLALMLESLPAE-V-RSR-EKVQKLKEKLDGE-YLLALDDVWN-GPALWDGFLESL-SAKGSWVIVTTRNKRVADITAIPS---WPLE-LSNDHCWLIINKNAF---GDE----DLE-LGLELAKKCQGLPLAASVLGGML--NKE-INE*---------------------------------------------------------------------------------------------------------------------------------------
>Cc03_g11720
--------SVTIDVSFVGRDGDVSAIVIELTANE--TIV-LPIVGMGGIGKTTLARKVFNDPKIEKHFEKRMWVCVPD-FNNR-LFGLMLESLPLE-V-ASR-ERVNKLKELLDGKKYLLVLDDVWNKSSRPWNEFLGSL-SAMGSWILVTTREQQVATITRISS---CSLL-LSDDQCWLILKENAF---GGE----GLD-IGFKIAQRCRGLPLAASVLGGML--NKR-PDEWQN-LES----LQRL-ENS--IKE-LKLSFDHLPYPLKKCFAYCSIFPKDFQMERNQLIQLWAAEGFLHPNRDMT-CE-GKMYFNILLDSNLFQA--E--DGNVLNCKIHDLVHDMV---SECKTL----DKTFRY
>Cc03_g11730
--------SVTVDTSFVGRDGDVSAIVTQLTANE--TIV-LPIVGMGGIGKTTVARKVFNDPNIEKHFEKRMWVCVSE-FNNR-LFGMILQSLRPE-A-KDR-ERVKKLKELLDGKKYLLVLDDVWN-EFMPWNDFLGSL-SAKGSWILLTTREQQVATITRISS---YSLQ-LSDDQCWRILKENAF---GVE----GLD-IGLKIAHKCRGLPLAASVLGGML--NKG-TDEW-QKLES----LQIL-ENR--IKE-LKLSFDHLPYPLKKCFAYCSIFPKDFEMKRNQLIQLWAAEGFLHPNREKM-CE-GNEYFTILLDSNLFQA--K--AGNVLNCKMHDLVHDMV---SESKTL----DKTFRY
>Cc03_g11800
--------SVTVDTGFVGRDDDVSAIVTELTANE--TIV-LPIVGMGGIGKTTVARKVFNIPNIENHFDKRMWVCVSDKFDNR-IFGLMLEKLPAG-V-ASR-ERVQKLKEILDGKKYLLVLDDVWDVQGALWAGFLDSL-SAKGSWVIVTTRNKRVANITAFAS---WPLV-LSNDDCWLIISKNAF---RDE----DLE-LGLELAKKCQGLPLAASVLGGML--IRE-RNEWQSILDT----LQNI-EDG--ITK-LKLSFDHLPYPLKKCFAYCSIFPQDFEMERNQLIQLWAAEGFLHSNRNRM-SE-GNKYFTILLERNLFQA--K--DGNVLNCKMHDLVHDMV---SDSKTL----TSSIRY
>Cc03_g11820
--------SVTTDTSFVGRDDNVSAIVTELTANE--TIV-LPIVGMGGIGKTTVARKVFNILNIENHFDKRMWVCVSDKFDNR-LFGLMLESLPPE-V-KST-EKVRKLKELLDGKKYLLVLDDVWN-DPAPWAGFLASL-SAKGSWILVTTRNKQVANFTAIPS---CSLK-LSDDNCWLILEKTAF---DSE----DLE-LGSELAKKCQGLPLAASVLGGML--NKE-SDVWHSILES----LQNR-GDS--INK-LKLSFDHLPYPLKKCFAYCSIFPQDFQMERNQLIQLWAAEGFLHSKRNEM-CE-GNWYFTILLESNLFQA--E--DGNVLNCKMHDLVHDMV---SESKTL----------
>Cc03_g11840
--------SADVGASFIGRDDDVSAIVRKLTANE--TIV-IPIMGMGGIGKTTVAQKVFNSLDIENHFDKRMWVCVSDKFDNR-LFGLMLESLPPE-V-ARK-EKVRKLKESLDGK--------------ALWARFLDSL-SAKGSWVIVTTRNKRVANITAFAS---WPLV-LSNDDCWLIISKNAF---RDE----DLE-LGLELAKKCQGLPLAASVLGGML--NKE-RNEWQSILDT----LQNI-EDG--ITK-LKLSFDHLLSLLKKCFAYCSIFPQDFEMERNQLIQLWAAEGFLHSNRNRM-SE-GNRYFTILLERNLFQA--E--DGNVLNCKMHDLVHDMV---SDSKTL----TSSIRY
>Cc03_g12660
--------SAAVGTSFIGRDDEVSAIVTKLTANE--TIV-LPIVGMGGIGKTTLARKVFNDPNIEKHFDKRIWVCVSDKFDNR-LLALMLESLPAE-V-RSR-EKVQELKEKLDGEKYLLVLDDVWN----LWNGFLDSL-SAKGSWVIVTTRNKRVADITAFAS---WPLV-LSNDDCWLIISKNAF---RDE----DLG-FRLELVKKCQGLPLAARVIGGMF--NKE-RNERRSILDT----LQNI-KRG--ITK-LKLSFHHLPSLLKKCFAYCSIFPQDFQMERNQLIQLWAAEGFLHSNTDDM-HE-GNKYFTILLESNLFQA--E--DGNVLNCKMHDLVHEMV---SNSKTL----GKSFRY
>Cc03_g12670
--------SAAVGASFVGRDDDVSAIVTELTTSE--TIV-LPIVGLGGIGKTTLAQNVFNNLYTKNHFDKRMWVCVSDKFDNG-LFALMLENLSSE-V-ASM-EKVQKLKQILDGEKYLLVLDDVWN-DLALWDRFLDSL-SAKGSWVLVTMRNKRVATSTAIPS---WPLE-LSDDHCWLILEKKAF---GNE----DKE-LGLELAKKCQGLPLAASVLGGML--NKE-IDEWRSILYT----LQNR-GDD--ITK-LKLSFDHLPDPLKKCFAYCSIFPQDFQMERNQLIQLWAAEGFLHSDRKNM-CE-GNDYFTILLESNLFQA--V--GGNVLNCKMHDLVHDMV---SECRTL----GKTFRY
>Cc03_g12690
--------SVTIGASFVGRDDDVSSIVTQLTANE--TLV-HPIVGLGGIGKTTVAQKAFNDLNIKNHFDKRMWVCVSDKFDNK-LFGLMLEKLPAE-V-ASR-EKVQKLKEMLDGEKYLLVLDDVWN-DPAPWNRFLDSL-SAKGSWILVTTRNEQVATITTISS---CSLK-LSDHNCWLILEKTAF---GSE----DLE-LGLELAKKCQGLPLAAT------------------------------------------------------CFAYCSIFPQDFQMERNQLIQLWAAEGFLHPNRNKL-SE-GNRYFTILLDSNLFQA--E--DGNVLNCKMHDLVHDMV---SNSKAL----TSSIRY
>Cc03_g12700
--------SVTTDTSFVGRDDNVSAIVTELTANE--TIV-LPIVGMGGIGKTTVARKVFHDLNIEKHFDERMWVCVSDKFDNR-LFGLMLESLVPE-V-ASK-EKVRKLKELLDGKKYLLVLDDVWS-DPAPWDGFLDSL-SAKGSWILVTTRSKQVATITAISS---CSLE-LSDYDCWLILEKKAF---GSE----DLE-LGLEIAKKCQGLPLAASVLGGLL--NNG-SDVWQSLLDT----LQNI-GDS--ITK-LKLSFDHLPCPLKKCFAYCSIFPQDFEMERNQLIQLWAAEGFLHSNRNRM-SE-GNRYFTILLERNLFQA--E--DGNVLNCKMHDLVHDMV---SDSKTL----------
>Cc03_g12710
------------------------------------------IIGMGGIGKTTLARKVFNDPNIEKHFDKRIWVCVSDKFNNG-LLALMLESLPAE-V-RSR-EKVQKLKEKLDGE-YLLVLDDVWN-GPALWDGFLESL-SAKGSWVIVTTRNKRVVDITAIHS---WPLE-LSNDHCWLIINKNAF---GDE----DLE-LGLELAKKCQGLPLAASVLGGML--NKE-RNEWQSILDT----LQNI-EDG--ITK-LKLSFDHLPYPLKKCFAYCSIFPQDFQLERNQLIQLWAAEGFLHSNRNKM-CE-GNKYFTFLLESNLFQA--K--AGNVLNCKMHDLVHDMA---SECKTL----DKTFRY
>Cc03_g12760
--------SVTVGASFVGRDDDVSSIVTQLTANE--TLV-HPIVGLGGIGKTTVAQKVFNGLNIKNHFDKRMWVCVSDKFDNK-LFGLMLEKLPAE-V-ASR-EKVQKLKEMLDGEKYLLVLDDVWN-DPAPWNRFLDSL-SAKGSWILVTTRKEQVATMTAISS---CSLK-LSYHNCWLILEKPAF---GSE----DLE-LGLELAKKCQGLPLAATVLGGML--NKG-SDVWRSILET----LQNI-GES--ITK-LKLSFDHLPDPLKKCFAYCSIFPQDFQMERNQLIQLWAAEGFLHSDRKNI-CE-GNRYFTILLESKLFQA--M--GGNVLNCTMHDLVHDMV---SECRTL----GKTF--
>Cc03_g12790
--------SVTVGASFVGRDDDVSSIVTQLTANE--TLV-HPIVGLGGIGKTTVAQKVFNGLNIKNHFDKRMWVCVSDKFDNK-LFGLMLEKLPAE-V-ASR-EKVQKLKEMLDGEKYLLVLDDVWN-DPAPWNRFLDSL-SAKGSWILVTTRKEQVATMTAISS---CSLK-LSYHNCWLILEKPAF---GSE----DLE-LGLELAKKCQGLPLAATVLGGML--NKG-SDVWRSILET----LQNI-GES--ITK-LKLSFDHLPDPLKKCFAYCSIFPQDFQMERNQLIQLWAAEGFLHSDRKNI-CE-GNRYFTILLESKLFQA--M--GGNVLNCTMHDLVHDMV---SECRTL----GKTFR-
>Cc03_g12800
--------SVTVGASFVGRDDDVSSIVTQLTANE--TLV-HPIVGLGGIGKTTVAQKVFNDSNIKNHFDKRMWVCVSDKFDNK-LFGLMLEKLPAE-V-ASR-EKVQKLKEMLDSEKYLLVLDDVWN-DPASWNRFLDSL-SANGSWILVTTRNEQVATITTISS---CSLK-LSDHNCWLILEKKAF---GSE----DLE-LGLELAKKCQGLPLAATVLGGML--NKG-SDVWRSILET----LQNI-GDS--ITK-LKLSFDHLPDPLKKCFAYCSIFPQDFQMERNQLIQLWAAEGFLHSDRKNI-CE-GNGYFTILLDSNLFQA--E--DGNVLYCKMHDLVHDML---SDSKTL----DKTFR-
>Cc03_g12820
--------SLFVDQTFVGRDGDVLEIVGRLTANE--NIV-QPIVGMGGIGKTTLARQVFNDPKIVNHFAKRIWVCVSD-FDDR-LFDFMLESLPGG-V-RQL-EKVQDLKNLLDDKKFLLVLDDVWD-ESTNWNEFLGSL-SAMGSWILVTTREQQVVDITRISS---YSLQ-LSDDQCWHILKENAF---CGE----GLD-IGLKIAQRCRGLPLAASVLGGML--NKE-PDEWQS-LES----FQSL-ENV--VTN-LKLSFDHLPHPLKKCFAYCSIFPKDFQMERNELIQLWAAEGFLHSNRNDM-HE-GNRYFTILLDSNLFQA--E--DGNVLNCKMHDLVHDMV---SNSKTL----TSSIRY
>Cc03_g12830
--------S--VTTDTVGRDDNVSAIVTELTANE--TIV-LPIVGMGGIGKTTVARKVFHDLNIENHFDERMWVCVSGKFDKR-LFGLMLESLPPE-V-VSK-EKVQKLKEILDGKKYLLVLDDVWS-DPAPWDGFLDSL-SAKGSWILVTTRNEQVATITAISS---CSLE-LSDYDCWLILEKKPF---GSE----DLE-LGLELAKKCQGLPLAASVLGGML--NKG-SDVWHSILDT----LQNI-RND--INK-LKLSFDHLPYPLKKCFAYCSIFPRGFEMERNQLIQLWAAEGFLHSNRNKM-CE-GKLYSNILLDSNLFQA--E--GGNVLNCKMHDLVHGMV---SDCKTL----TASIRY
>Cc03_g12840
--------SVTVDASFVGRDGDVSAIVTQLTANE--TIV-LPIVGMGGIGKTTVARKVFNDPNIEKHFEKRMWVCVSE-FNNR-LFGMILQSLRPE-A-KDR-ERVKKLKELLDGKKYLLLLDDVWN-ESTPWNDFLGSL-SAKGSWILLTTRDQQVATITRISS---YSLR-LSVDQCWSILKENAF---GTN----GLD-IGLKIAQKCQGLALAASVLGGML--NTE-INKWCQILET----LQNI-GDG--ITK-LKLSFDHLPYPLKKCFAYCSIFPQDFEMERNQLIQLWAAEGFLHSDRKNM-CE-GNDYFTILLASNLFQA--Q--GGNVLNCKMHDLVHDMV---SKCRTL----GKSFRY
>Cc03_g13770
-----------VNEIVRQSAKELQAVLDSLV--V--CLCKIIIHGEPQVGKTNILRNLNN---LQE-LDYVIWVSVTKETDQDKILQRLLQN-S-----G---SEA--ISRALR-EKYLLLFDGI---E---LEDI--------GGKVIIEAK--DLKNF-----HKKIELEKLSPQDSRILFDKII------DC---ENRDLG-DIVEELGGLPGVIISIARSL--EQ----EWEGN-QRLK--V------D-PLGG-LHIAYDNL-EN-RKCVLYAALFPKVFPIPIDILVECWKAEGFL----S---SE-GRTVLNELTMHHLLQ---K--------CKRH--VK-MALET-GEESF----WKKARR
>Cc03_g13800
-----------INGIVTQSAQELEAVLEILE--D--CLCKIIIHGEPQVGKTNILRNLNN---LQE-LDYVIWVTFTEETDQDKILQRLLQS-S-----G---SVV--ISRALH-EKYLLLFDGI---E---LEDI--------GGKVIIEAK--DLRNF-----DKAIKLERLPPQDSRKLFDKII------DL---HWEKNA-DIVKELGGLPGVITSVAGQL--KR----KWEDI-RRLK--IWDN---E-ALAG-LDTAYSKL-EN-RKCILYAALFPKDFTIPIDILVECWKAEEFL----P---TE-GACVLKQLIELNLLE---K--------CEHH--VK-MALET-GEKSF----WEMARR
>Cc03_g13980
--------SFMIDSEVVGRESDKEYILSVLFKSDENQLV-IPIVGMGGVGKTTLAQLIYNDEGVSEYFDLQMWVSV----------------------------LQETLRRSISGKRFLLVLDDVWN-DSWKWSMISRGF-GD-----------------------------------SWSLFTRVAF---KSP----NLEDIGRRIVQRCGGLPLAIKSLAGLM--KRK-ANEWLSFMEE----MGNL-EN---FFP-LKLSYNHLPS-LKQCFAYCSIFPKNQRINREKLIQLWIAEGFVSGK-SRR--E-ANEYFVELLERSFFMI--TEF-GEIQECGMHDLMHDLA---ASV-GC----PKELRY
>Cc03_g13990
-GR-----PLMLKRRVLGAPKDEEPISCMVQKMKDDKYR-IGIYGNGGIGKTTVLKALLSAPEID-KFDFLIQVTVSRYWSKK-IQLEIARQI--E-L-SSA-DLASKLFHALQSRKYLLLLDDVW--S-------NLAA-NESHSRLVVATRSVHICKKVATDR---IEVA-LSWKEAWNLFQEQVG-----G----SIEA----IVSECGGLPLMIIVIGRAL----A-KEDWLSVLES----IENC------LLQ-LKVGYDKLPDYLKCCFLYCVLFPEDHNIQIIELINYWIQEGLV---GNSA-DS-GFRIVRHLTEASLVEV---G-----VSIKMHDLIRDLA---ILS-------------
>Cc03_g14560
--------SVTVDTSFVGRDNDVSAIVTQLTANE--TIV-LPIVGMGGIGKTTLAQKVFNDAKIKEHFVERMWVCVSD-LNNR-LFLLMLESLPLE-V-ESR-EWVDRLKELLDGKKYLLVLDDVWD-GLEQWNDFLACL-SATGSWILVTTRDQGVASIMGISS---WFLE-LSDDQCWLIIKENVF---GAE----GLD-IGFKIAQKCQGIPLAASVLGNML--NKG-IDEWQAL-EG----IQSS-ENI--VTK-LKLSFDHLQHPLKECLAYCSTFPMGFRMERNQLIQLWMAEGFLHSNRKNM-CE-GNEYFTILLDSSLFQV--E--DGNVLNCQMHDLVYDMV---SE--------------
>Cc03_g14580
--------SVSVDPNVLGRDNDKSDLVKTLMRRDE-VVV-IPIVGMGGLGKTTLARLIYNDERIKNYFDARIWVCVSESFDTK-LFAMMLESLH-Q-V-QGR-EIVKNLQKAIGVGRYLLILDDVWN-KADKWDDFKRSM-NTKGNSIVVTTRSEQVAS---------HFLK-LSEEDCLSILKARAF---PGE----ELDAIGKKIAAKCQGLPLAANLVGGIL--NKG-KSEWMSILNE----LSHV-ENG-CILQ-LKLSFDHLPTPAKKCFAYCSIFNKDFNLKKEQVVQLWMAEGFLYSNGSD---E-GIKIFHILLQNCLLQV--E----------------DIY---VI------------SY
>Cc03_g14610
-----KSTPAIDE--VVDLSNRENEIRNQLIGSSK--LI-VFIDGMPGLGKTTLARKVYSSLSVTSHFHLRAWCTVSQEYEKGRLLLEILAGIERQ-M-RD--ELKDKLRKSLLKNKYLIVMDDIWDVG------------------------------------------SLFSHEESWQLLEKKVF----KEC---ELLGIGKEIAYHCQGLPLAVVAVAGILK-GKS-QSSWKRIADTLS-SIIDN-EAR--CKE-IDLSYKHLPEYLKSCFLYLGVLNEDRDILVSKLIRFWIAEGFVP-EKKK--GE-AEAFLMDLIDRSLVII-SKR-SGKVRACRLHDLVLDFCKS-TKDENF--FQFASYR-
>Cc03_g14620
-----KNTSAIDE--VVDLSNRENEILNQLTGSSK--LI-VFIAGMPGLGKTTLARKVYSSLKVMRHFHLRAWCSVSPEYEKRRLLLEILTGIERQ-M-RD--DLQDKLRKLLLKNKYLIVMDDVWGIG-A-WNDLKNSFPDANGSRILFTSRLHRVASEIK-QE--PLSLSLFSHEESWQLLEKKVF----KEC---ELQGVGKEIAYHCQGLPLAVVAVAGILK-GKS-QSSWKRITDTLS-SIIDN-EAR--CKE-IDLSYKHLPEYLKSCFLYLGVLNEDRDILVSKLIRFWIAEGLVP-EKKK--GE-AEAFLMDLIDRSLVII-SKR-SGKVRACRLHDLVLDFCKS-TEDEKF--FQFASYR-
>Cc03_g14630
-----NSTPAINE--VVDQSNRGSEILNQLMRSPQ--LI-VAIVGMPGLGKTTLARKVYDSEHVRYGFHCRAWCTVSHVYEKRRVLIEILKGIEHQ-M-SD--ELESKLKKCLLRNKYLVVMDDVWD-------------------------------------------------EESWKLLEKKVF----KEC---ELLAVGQEIARLCQGLPLAVVAVAGILK-EKS-QISWKRIADSFS-LNIDN-EAQ--CKE-LELSYKHLPEYLKPCFLYLGVLNGDRDIRVSKLIRFWLAEGFIP-QQKK--SE-AENFLMDLIDRSL-----------VKACRLHDLVLDFCKS-TKETNF--FQFACYR-
>Cc03_g14650
-----DSTPTIDE--VVDLKDEEQFIIEKLTGTPKA-LI-VSIIGMPGLGKTTLAMKVYNSKSVMYCFHQRAWCTVSQAYEKRRLLIEILTGVEHQ-M-TD--ALEEKLRKALLRNKYLIVMDDVWDAG-A-VNDLKKAFPNSNGSRILLTSRHRSVALEIE-PD--PHSLRQFSEEESWKLLEKKVF----KEC---ELLEVGKEIARRCQGLPLALVAVAGILK-VKN-PKSWKKLADTLS-SVIDNREAR--CKE-LGVSYNHLPEHLKSCLCYMVVLSEERDILVRKLKRFWLAEGFIP-REQK--SE-AEDFLMDLIDRSLVII-SKR-SGKVKSCRLHDLILDFCKS-LKDASL--FQFSSYR-
>Cc03_g14680
--------SDTIDRSFVGRDDDVSAIVTQLTANE--TIV-LPIVGMGGIGKTALVQKVFNDPKIREHFDERMWVWVWE-FNDR-LFRLMLQSLPPE-V-ESM-DRVNRFKKLLDGKKYLLVLDDVWN-KSALWHDFIERL-SAMGSWILVTTRDRGVARIVGIST---RSLE-LSDDQCWLILEENAF---AT-----------------------GGGILGGML--NKG-AEEWRTLSES----IQSL-ENF--VFE-LKLSFDRLPYPLKKCLEYCSIFPKDFQMERNQLIQLWAAEGFLHSSRNEM-HE-GIMYYTILLDSNLFQG--E--DGNVLNCRMTGLVYDMV---SKSKTR----GNTLRY
>Cc03_g14730
-----------FDSLEVGIAEEQTPSGAEQH-SKQ--LV-VAIHGMFGLGKTTLAKKVLNDPRIDYHFFTRIFVRVSNVYNKQEVLFSILSAFD--N--MK--ELEDKVKETLKNK-YLIVIDDVWATK-A-WDDLKKVFPDNKGSRVLITTQLEPVAKYV---TE-PYNLRYMNDDEAEKLLRTKVF----NNC---ELLSLERKILARCKGLPLAIVVTAGILW-PRD-PNWWDDVLH----------------------------------------------------------------------------------------------------------------------------------
>Cc03_g14750
-----------ADGI-IGFTDATDEVLKLLGLSTQ--LV-AAIHGMLGLGKTTLAWKVLNDPRIKYHFFTRIFVRVSNVYNKQEVLFSILSAFD--N--MK--ELEDKVKEALKNK-YLIVIDDVSATE-A-WDDLKNVFPDNKGSRVLITTRLNPVAKYV---TE-PYKLQFMNDDEAEELLRTKVF----NNC---ELLSLEQKILAKCKGLPLAIVVTAGILG-PIN-PKWWDDVLHGV-AEV-GDGQKI---DD-IRRSYDNLNSTLKLCFLYLGVFPEDLEIQASKLWQLWIAEGFIP-K-----SE-AEQYLRELVGRNLVMV-EQTLSGQIKTCRIQDTLRDFCQK-AKAEGL--FQSSSARR
>Cc03_g14760
---------------------TKKEVMDALKE-K---TL-MAICGMAGIGKTTLVKQIAD--QVSKLFE--VAMTVSQ-PDQDQLA-EQL--LKITE--QD--R-AERLYTRLRDKRILVILDDIW--K-VDFENL--GIPK-KSLKVILTSRLLNVCGM----E--IFKVNALPKEEAWHLLKEVAKI--FD-----ALSGVAKQVAEECKGLPLAIDVVAGAL--DHT-LESWDRL-RLLKEYIREL--ED--VFS-IKFSYDYLSAEAKSLLLLCSLFPEDYSIPIECLVRYGKGLELFDRRD-----D-VDTLIGHLKSSYLL----NDTND-V---KLHDVVRDVC---AS--VF-------YTA
>Cc03_g14800
-----DGAPAIDE--VVDLWDQEQMIIYMLTGTPR--LT-VFIVGMPGLGKTTLARRVYNNAKVTRRFHIRAWCTVSQVYEKRRLLLEILTGIERQ-M-RD--DLQDKLRQCLLRNRYLIVMDDVWGVE-A-FNDLTSIFRDKNGSRILVTTRSRGLALEIS-PD--HHSLRELSEDESFRLLNMKVF----NEC---ELVAVGKEIARQCRGLPLAIVAVAGILK-EKS-RNSWKKIANSLS-SVLND-EAQ--GQS-LELSYQYLPEYLKPCFLYMGVLDKDKDILVSKLIQLWLAEGLIP-KLTK--SE-AEEFLMELIDKSLVII-SRR-SGKVKACRLQSLMLDFCKS-TKDANF--FQFASYR-
>Cc03_g15430
--------PFVDDSSIVGRSQVVNEAVKLLTSKDGNNLV-IGIVGMAGLGKTTIAQLVYQNEKVRRHFDHKFWIHVSEDFNER-LLNKMVEPLTPN-L-TVG-EIVGKLNEVLKTKRFLLVLDDVWN-DAEKWNRMSKCL-GSDESRIIVTTRNQTVVSIMQASF---CQLT-LSDGDSWELFEKTAF---GPA----TLINIGRKIVAKCGGVPLAVKAIGGLL--KKD-EREWSRIENS----TWATAGR---VRS-IKLSYDHLSSLLKQCLSYCTIIGKGCFLAVEIMIQLWMAQGLLPSKSHLD--E-GRNYMSILFRTSLLQS--EGF-GRTIYFTIHDLVFDFV---AKESIF----ESLSKL
>Cc03_g15450
--------PFVDDSSIVGRSEEVNKVVNLLTSKDGNKLV-IGIVGMAGLGKTTIAQLVYKNEKVLRHFDHKLWIHVSKDFKER-LLNKMVESLTPN-L-TVG-EI----------------------------------------------------------------------------------------------------------------------------------------------------------------------------------------------------------------GRNYMSILFRTSLLQS--EGF-GRTIKFTIHDLVYDFV---AKESIF----ESLLKP
>Cc03_g15470
--------PFVDDSSIVGRSEEVNEIVKSLTSKDGNKLV-IGIVGMAGLGKTTIAQLVYKNEKVLRHFDHKLWIHVSEDFNER-LLNKMVESLTSN-L-TVI-EIVRKLNEVIKTKRFLLVLDDVWN-DAKKWDGMRDCL-GSDESRIIVTTRNATVVSIMQASF---CQLT-LSDGDSWELFKKIAF---GHA----TLINIGRKIVAKCGGVPLAVTAIGGLL--KKD-EREWSKIENN----TWAAAGR---VIS-IKLSYDHLPSLLKQCLSYCTIVGKGGVETVESMIQLWMAQGLLPSKSDLE--E-GSNYMSILLRTSLLQS--EGF-GRTIKFTIHDLVYDFV---AKESIF----ESLLKP
>Cc03_g15490
--------PFVDDSSIVGKSEEVNKVVNLLTSKDGNNLV-IGIVGMAGLGKTTIAQLVYKNEKVLRHFDHKLWIHVSEDFNER-LLNKMVESLTPN-L-TVG-EIVGKLNEVLKTKRFLLVLDDVWN-DAEKWDRMRKCL-GSDESRIIVTTRNETVVSIMQPSF---CQLT-LSDGDSWELFEKIAF---GHA----TLINIGRKIVAKCGGVPLAVNAIGGLL--KKD-EREWSKIENS----TWATAGR---VRS-IKLSYDHLPSLLKQCLSYCTIIGKGGVAAVEIMIQLWMAQGLLPSKSLLE--E-GSNYTSILFRTSLLQF--EGF-GRTMYFTIHDLVFDFV---AKD---------LLKP
>Cc03_g15860
--------AATVDVCFVGRDNDVSEIVKMLTAHDE-TII-LPIVGMGGIGKTTLARNVYNDPKIKEHFEESMWVC-----------------------------------ELLDGKRYLLVLDDVWN-ESRLWNEFLGSL-SAMGSWILVTTREKEVATITRISS---YSLE-LSHDQCWLIFKENAL---GAK----RLEDIGLKIAEKCQGLPLAASVLGGML--NKE-IGEWQK-LES----LQRG-G----IHE-LKLSFYNLPYPLKKCLAYCSIFPKDFEMERNQLIQLWAAEGFLYSNRNNN-CE-GNMYFTILLDSNLFQA--K--RGNVVNCKMHDLVHDMV---SSSKTL----TFPIQY
>Cc04_g01220
---K--TTSFVDVAKVRGRDRDEATLVDQLLMGSGMPLT-ISIVGMGGIGKTTLAQLVYRSEQVKAHFPTMSWVCVSE-FDDLRVAKAIVESLNFE-L-----EVLGRLRDRIKGQKFLLVLDDVWTEDYERLEPLISSL-SA-GSKVLVTTRNERVAQMMESS--YLLRL-ELTEEDCWSLFSQLAF---SEKIQ--ELKDIGMRIASKCKGLPLAAKTIGSLM--KTS-LQDWKNVLES----MWNL-EKG------LLLSYYDLPLPVKRCFSYCAIFPQDYEIEADNLIKLWMAQGYLSANT----EE-GREYLNTLVMRSFFQK--DRD--A--RLKMHDMVLDLA---RKNE----SYCDKARH
>Cc04_g04080
-----------DQ--ILGKCSFVHVI---------------LIVGLSGIGKTCLARQVASDLP--SKFNKAEYQKLK----LVQIGSQKYRDL------E---D--YLLQEAL-GKSILVLLDDVW-----EQDIVRFKL-D--NCKYLVTTRNESI-----------YEI-----------------------------------------------------------------TA-EKV---L--------------------SKDDI---------------------ME--ISK--V---L-----H----------------------------------------------------------
>Cc04_g07790
-----FAASRLQERRIVGLVEDVKIIESQLIGSRRC--V-VSVVGMAGIGKTTLAKRVYLDLKV----DCCAFVYVSQNFRAREILQELLGNVD--R--NE--ELREIISSFLESKRYLIVLDDLWNF--ADWDDLKAAFPEKNGSRILLTTRIKDVALYAD-----PHEL-LMNDEDCWKLFSKMVLD----S----A-EELGKQMLRRCGGLPLAIVVLGGLLS-DAT-FNEWQKVFQSMHWQ----RQEP-MYGD-LALSYRDLPHYLKSCFLYFGLFPEDFEISARRLMLLWVAEGFVP--RGQQP-E-AEDYLEELIGRNMVQV-AKKSNGRIKACRIHDLLRDLSIS-AKEEHF--LDTTRCRR
>Cc04_g08600
-------IKTLVD-QFVGFEDVTQTLLAELFM-EHR-RV-ISIYGMGGLGKTTVARELYNSSKVMENFPYRAWVCVSQEYSTSDLLRTLIKSFEIEQM-DE--DLERYLREILKDHKYLAVVDDVWHKE-A-WESLKRAFPDKNGSRVIITTRKRDVATRV---DSFVHELRFLTPDESWDLFCKKISH---GG----GMLDLGGQMVHKCGGLPLAIVVLGGLL--KKW-LQEWHEVKEHIWRHLKND---S-LISF-LSLSYDDLSGQLKHCFLYLGSFLEDSLIDVEKLKWLWMAEGFTP-RE-PK--E-ADHYLNELVNRSMIQI-ADMWD-RIAYCRIHDLLRDLAVQ-AIEVNF--FDSSGRRQ
>Cc04_g08610
-------IKRLVD-QFVGFEDVTRTLLAELFM-ECR-RV-ISIYGMGGLGKTTVARELYNSSKVMENFRYRAWVCVSQEYSTSDLLRTLIKSFEIEKM-DE--DLERYLREILKGHKYLAVVDDVWHKE-A-WESLKRAFPDKNGSRVIITTRKKDVATRV---DSFVHELRFLTPDESWDLFCKKISH---GG----GMLDLGGQMVHKCGGLPLAIVVLGGLL--KER-LQEWHEVKEHIWRHLKND---S-LISF-LSLSYDDLSGQLKHCFLYLGSFLEDSLIDVEKLKWLWMAEGFTP-RE-AK--E-ADHYLNELVNRSMIQI-ADMWD-KIAYCRIHDLLRDLAVQ-AIEVNF--FDSSGRRQ
>Cc04_g11620
-------SSPISEDKIVGFEKMAKSLVAELLEDKS--RV-VSIVGMGGAGKTTLAKKVYNYADIRARFNCRAWVCVSSSYDHKEMLRTIIKQLELEKM-QE--DLEERLYKDLQDKCYLVVLDDVWEVA-A-WDCLARAFPDT-SSRVLLTSRKRDVAQHADAYR---YELKTLGQEDSWQLFLRKALG--HGNC---DLEEVGREIARRCGGLPLAITVIGGLLL-NKS-NTEWENVLNNFGAYLSRSKISE--AGA-LELSYADLPANLKFCFLYLGLFPEDSVISVHKLIHMWVAEGIMQKRDA---NE-AAYEVERLCSRNMVQV-AETVDKRIKSCRVHDLLRELAIR-AEDENF--FQ-AKSRY
>Cc04_g11970
-------S---VEDKIVGFEEKTKSLVAELLEDKN--RL-VSIVGMGGAGKTTLAKKAYNHADVRTRFDCRAWVCVSSSYNHKETLRTIIKQLELEKM-QE--DLEERLRQDLQDKRYLVVLDDVWKEE-A-WDCLAGAFPDA-SSRLLLTSRNLEVAQHADALS---CELKTLGQEDSWQLFLKMALG--HGNC---DLEEVGREITRRCDGLPLAITVIGGLLV-KKL-KSEWEKVLNNFSTYLSRS--SG--VLA-LELSYADLSPKLKFCFSYLGLFPEDHVISVRKLIQMWVAEGIIQKRDA---NE-AAYDVEQLCSRNMVQV-AETVDERIKSCRVHDLLRELAIR-AEDENF--FQ-AKSRY
>Cc04_g11980
-----CRTPVLNE--LVGLDDEVKAIIRSLTGSKL--LF-VSIVGMAGLGKTTLANRVCNDPLILSHFHILARCTVSQVYSMHSLLVQLLSSIELE-M-DE--DLAHKLYKLLKKNRYLIFLDDVWDIK-A-WNLLERSLPDANGSRILFTSRIQ---LQFK-PD--THHLRHLTDEESWKLLQKKLF----GEF---TLGKVGPQIANLCRGLPLTVVLVAGILA-VED-Y--WEEVAKSLT-SI--------------------------PCLLYFGAYKEDENVLVQRLLWLWISEGFVQ-KEEK--SE-ADDYLKDLVDRSLVMV-SER-TGGAKACQLHDLVHEFCVR-AKEENF--LL---LR-
>Cc04_g12020
-----VTVTAYNE--LVPLDDEVKTITDGLTGSRQ--LV-VPIVGMPGLGKTTLASIVYNSPSVMLHFNIRAWCTVSQSYSMHNMLVQILGSIQQK-M-DE--DLAVKLKQVLLRNKYLLVLDDLWDAK-A-WNLLERSLPDANGSRILITSRLQNLSLQFK-PD--VHHLRRLTDEESWNLLQKKLF----GEC---RLSGVASQIAKSCRGLPLTVVLVAGILA-AED-C--WKEVTKSLT-SIVLD-DEY--CMK-LELSYTHLPDDLKPCILYFGAFQEDKNVPVRRLFWLWISEGFVQ-KEGM--RE-ADDYLKDLVDRSLVMV-SER-IGGAKACRVHDLVHEFCVK-AQEENF--LH---FR-
>Cc04_g12030
-------SSPFTEDKLVGLEEKTNSLVAQLLQDSS--RV-ISIVGMAGVGKTTLARKVYNHVDVIGYFNCRAWVYVSQKCSAQEVLVGIIKQVELEGM-QE--DLERTVQEKLQDKCYLVVLDDIWEEE-A-WDSLAAAFPNN-GSRLVMTSRYEKVPQHADDLS---YKLEILGEEDGWQLFLKKAHA--HSNL---ELVRIGREIVEKCGGLPLAISVIGRHLR-RTL-ESEWKSVLDTLTSHWSRG--KG--VSA-LASSYNDLPPDLKTCFLSFAIFPEDFVIPTRKLFHMWIAEGLIHQKGE---VE-AA-DLDELIYRNLVQE-VATANGMVKSCRVHDLLRDLAVE-AKEVMF--LK-SKCRH
>Cc04_g12050
-------SSPFNEDKIVGFEEITKSLVAELLEDRN--RV-VSIVGMGGAGKTTVAKKVYNHADVRARFNCRAWVCVSSSYDHKEMLRSIIKQLELEKM-EA--DLEQRLYQDLQDKCYLVVLDDIWKEE-A-WDCLARAFPDT-SSRLLLTSRNRDVAQHADALS---HELKTLGQEDSWQLFLRKALG--HGNC---DLEEVGREIARRCAGLPLAITIVGGLLL-KKL-KSEWEKVLNSFNTNLSKS--SG--VSA-LELSYADLPANLKFCFLYLGLFPEDHVISVRKLFHMWIAEGLIHQKGV---IE-AA-DLDELVYRNLVQV-VATANGKVKSCRVHDLLRDLAVA-AEEVMF--LK-SKCRH
>Cc04_g12060
-------SSPFNEDKIVGFEEITKSLVAELLEDRN--RV-VSIIGMGGAGKTTLAKKGYNHADVRERFNCRAWVCVSSIYNHKETLRTIIKQLELEKM-QE--DLEQRLYQDLEDKCYLVVLDDVWKEE-A-WDCLARAFPDT-SSRLLLTSRNRDVAQHADALS---HELKTLGQEDSWQLFLRKALA--HGNC---DLEEVGREIARRCAGLPLAITVIGGLLL-KKL-KSEWEKVLNSFNTNLSKS--SG--VSA-LELSYADLPANLKFCFLYLGLFPEDFVISVRKLIHMWVAEGIIQNRDA---NE-AAYDVERLCSRNMVQV-AETVDERIKSCRVHDLLRELAIR-ADDENF--FQ-AKSRY
>Cc04_g12630
-------SSPFNEDRIVGFEEKTKSLVAELLEDKS--RV-VSIVGMGGAGKTTLAKKVYNHADVRERFNCRAWVCVSSSYDHKKILRSIIKQLKLEKM-EE--ELEERLYQDLQDKCYLVVLDDVWKEV-A-WDCLSRAFPDT-SSRLLLTSRNREVAVHADALS---CELKSLGREDSWQLFLKEALG--HGNC---DLEGVGREIARRCAGLPLAITVIGGLLL-KKS-KTEWEKVLNNFSAYLSRS--SE--AGA-LELSYADLPANLKLCFLYLGLFPEDSVISVPKLIHMWVAEGIMQKRDA---NE-AAYGVERLCSRNMVQV-AETVDERIKSCRVHDLVRELAIR-AEDENF--FQ-AKSRY
>Cc04_g12650
-------SSPFSEEKVVGFGEITKSLVAELLEDKN--RV-VSIVGMGGAGKTTLAKKVYNHADVRARFDCRAWVCVSSSYNHKETLRTIIKQLELEKM-QE--DLEQRLYQDLQDKCCLVVLDDVWKEE-A-WDCLAKAFPDTSSSRLLLTSRNRDVAQHADARS---HELKTLGEEDSWQLFLGKALD--HGNC---DLEEVGREIVRRCAGLPLAITVVGGLLL-KEL-KIEWEKVLNSFNTNLSKS--SG--VSA-LELSYADLPPNLKFCFLYLGLFPEDSVISVPKLIHMWVAEGIMQKRDA---NE-AAYDVEQLFSRNMVQV-AETVDERIKSCRLHDLLRDLAIR-AEDENF--FQ-AKPRY
>Cc04_g12660
-------DALLVEEALVGIDQPKKHLISQLLGDYQ--LV-VSVVGMGGLGKTTLVKKVHEDPEVRRHFPVRAWVTVSQTCDFQYLLKDLIRQLS-ESL-NI--ELKEFIKDFLQQARYAIVFDDVWDVE-F-WNTIKFALPE-HGNRVMLTTRRADVAS-ASCIERFVYRMEPLSPEDSWTLFCNKIFN--EG-C---HLMDVAKGIVDKCEGLPLAIIAISGLLA-DANRIEEWEMVRCSLGGEL-EGKLDR--IKK-LSLSYGDLPWHLKTCLLYTSIYPEDYEIGGYELINLWIAERFVGWRE----SQ-AWGYLSELVNRSLIQV-TRFYEGLPYTCRIHDLFREVILL-SWEQNM--VI-DKVRR
>Cc04_g12940
-----------------------------MLSSDK-VIV-VPITGMGGLGKTTLAKSVYNNPRIDEHFGKKIWICLAKEIEME-LFKFVLESLK-E-V-DG----------EIARKRHLLVLDDVWN-EEGLWNDFFTTL-NTKGSWCLVTTCLDPVADAMSI-----YILR-LADDECWSILKEKA---IRGG----ELEALKEKILRRCDGLPLAASLI-------------------------------------------------------------------EDLLTELWIAEGFLQPGQNGS--E-GSDYLRILLQASLLEV--E---RT--YYKMHDLVHDFA---LNPKS-----SNQYRY
>Cc04_g13820
-------TSLFNEDKIVGFKKITQSLVAELLEDQN--RV-VSIVGIGGAGKTTLAKKVYNHADVRTRFNCRAWVCISSSYNHKETLRAIIKQLQLERM-QE--DLEQKLHQGLHDKHYLVALDDIWKEE-A------------------------DVAKHADALS---HELETLG-----QLFLRKALG--HGNC---DFEEVGQKIARRCAGPPLAITVIGALLL-KKL-ESEWEKVLNNINTYLSRS--SG--VSA-LELSYADLPLNLKCCFLYLSLFPED----------------LMQKRDA---NE-AAYYVEQLFSRNMVQV-AEAVDERIKSCRVHDLLRELAIS-AKEENF--FQ-AES--
>Cc04_g13950
-------SFPLSEDKVVGFGEITKSLVAELLEDKN--RL-VSIVGMGGAGKTTLAKKVYNHADVRARFNCRAWVCVSSSYDHKETLRAIIKQLELEKM-QE--DLEERLYQDLQDKCYLVVLDDVWKEA-A-WDCLARAFPDT-SSRVVLTSRNRDVAQHADALS---HELKTLGQKDSWQLFLKKALG--HGNC---DLEEVGREITRRCDGLPLAITVIGGLLL-KKL-KSEWETVLNNFNTHLSGG--SG--VSA-LELSYADLPANLKFCFLYLGLFPEDSVISVRKLIHMWVAEGIMQKRDA---NE-AAYDVERLCSRNMVQA-AETVDERIKSCRVHDLLRELAIR-AEDENF--FQ-AKSRY
>Cc04_g14020
-------SSPLSEDKIVGFEEMTKSLVAELLEDRN--RV-ASIVGMGGAGKTTLAKKVYNHADVRARFNCRAWVCVSSSYNHKETLRTIIKQLELEKM-QE--DLEERLYKDLEDKCYLAVLDDVWKEA-A-WDCLARAFPDT-SSRLLLTSRNRNVAVHADALS---HELKTLGEEDSWQLFLKKALG--HGNC---DLEVVGRKIAGRCAGLPLAITVIGGLLL-KKL-KSEWEKVLNNFSAYLSRS--SE--AGA-LELSYADLPANLKFCFVYLGLFPEDSVISVRKLIHMWVAEGIMQKRGA---IE-AAYDVERLCSRNMVQA-AGTVDERIKTCRVHDLLRELAIR-AEDEYS--LQ-AKSRY
>Cc04_g14040
-------SPPFSEDKVVGFGEITNSLVVELLEDRN--RV-VSIIGMGGAGKTTLAKKVYNHADVRTRFNCRAWVCVSSSYDHKKMLRAIIKQLELEQM-EE--DLERRLYKDLQDKCYLVVLDDVWKEE-V-WDCLARAFPDT-SSRLLLTSRNRDVAQHADALS---HELKTLGQKDSWQLFLKKALD--HGNC---DLEEVGREITRRCDGLPLAITVIGGLLL-KKL-KSEWEKVLNNFSTHLSRS--SG--VSA-LELSYADLPANLKFFFLYLGLFPEDSVISVPKLIHMWVAEGIMQKRDA---NE-AAYD------------------------------------------------AKSRY
>Cc04_g14060
-------SSPLSEDKIVGFREITKSLVAELLEDRN--RV-VSIIGMGGAGKTTLAKKVYNHADVRERFKCRAWVCVSSSYDYKKILRSIIKQLELEKM-EE--DLERRLFQDLQDKCYLVVLDDVWTEE-A-WDCLAGAFPDT-SSRLLLTSRNLDVAQHADAYR---YELKTLGQEDSWQLFLKKALG--HGNC---DMEEVGREIVRRCAGLPLAITVIGGLLL-KEL-KNEWEKILNDFSTYLSRS--NR--VSA-LELSYAELPPNLKFCFLYLGLFPEDSVISVCKLIHMWVAEGIIQKRDA---YE-AAYDVERLCSRNMVQV-AETVDERIKSCRVHDLLQELAIR-AEDEYS--LQ-AKSRY
>Cc04_g14250
-------SSPLSEDMI----------------DEN--RV-VSIIGMGGAGKTTLAKKVYNHADVRARFNCRAWVCVSSSYDYKKILSAIIKQLELEKM-EE--DLERRLYQDLQDKCYLVVLDDVWKEE-A-WDCLARAFPDT-SSRLLLTSRNRDVVQHADALS---HELKTLGQEDSWQLFLRKALG--HGNC---DLEEVGREIARRCAGLPLAITVIGGLLR-KKL-KSEWEKVLNNFNTNLSRG--VG--VSA-LELSYADLPANLKFCFLYLGLFPKDYVISVRKLIHMWVAEGIMQKRDA---NE-AAYDVEELSGRNMVQV-AETVDERIKSCRVHDLLRELAIR-AEDENF--FQ-AKS--
>Cc04_g14270
-------SSPFSEDKIVGFEKITKFLVAELMEDRN--RV-VSIVGMGGAGKTTLAKKVYNHADVRARFNCRAWVCVSSSYDHKEVLRSIIKQLELEKM-EE--DLEQRLYQDLQDKCYLVVLDDVWKEE-A-WDCLARAFPDT-SSRLLLTSRNRGVPLHADALS---YELKTLGQEDSWQLFLRKALG--HGNC---DLEEVGREIARRCGGLPLAITVIGGLLL-KRL-KSEWEKVLNSFNTNLSRS--SG--VSA-LELSYADLPANLKFCFLYLGLFPEDYVISVRKLIHMWVAEGIMQKRYA---NE-AAYDVEQPFGRNMVQV-AETVDERIKSCRVHDLLRELAIR-VEGENF--FQ-AKSRY
>Cc04_g14730
--------PLVDETTIFGRDADKEKIIQMLLSANRDNIV-VPIVGMGGLGKTTLARMVYKDLRVEVSFPTRAWVCVSEEYDTR-ITKELLRELFD--G-EKL-FLQGKLQDGLTDKKFLLVLDDVWN-SYTDWDYLRTPF-GLQGSKIIVTTRDLRVARTM--------------------------------------LEEIGKKIVKKCGGLPLAVKTIAGIL--KTT-SEEWEEISTS----EWTQ-QN---PIP-LRLSYIHLPS-LKRCFAYCAMFHRDYQFRKEEIIQLWQANDLLYFE-NKT--E-GEKCFNDLRMRLLFQS--T------NLFTMHDLVNDLA---FGK-YC----ISRVRN
>Cc04_g14750
--------PLVDETTIFGRDADKEKIIEMLLSANGDNIV-VPIVGLGGLGKTTLARMVYKDFRVEVGFPTRAWVCVSEEYDTK-ITKELLRELFE--D-ENL-FLQVKLQVGLTKKKFLLVLDDVWN-NYNHWDNLRIPF-GLQGSKIIVTTRNLSIARMMCKEE--IHHLF-ISDEDCWFLFKKHTF---ENN----NLEKIGKKIVKKCGGLPLAVKTVAGIL--RTT-LEEWEEILIS----EWTQ-QN---PIP-LRLSYIHLPS-LKRCFAYCAIFHKDYQFRKEEIIQLWQANGLLYPG-NKR--E-GEKCIHELRMRSLFHL--S------SSFSMHDLVNDLA---FGK-YC----ISGVRH
>Cc05_g00910
---RIMTTSSIDGSEVYGRAADMEKVLDQILSSSQG-VI-ISVVGAGGSGKTTLAQLLFNNDKVQNHFELRNWTCISD-FDQKRVAKAILENAE-E-L-----DLIRRIKETFSGKRFLLVLDDVWTEDDSKWKPFQYSL-DA-GSVILVTTRSQRVARVMGST--DTHHL-LISDSDCWLIMQRIAF---GGDCK--KVEIIGQKIAEKCKGLPLAAKTMGSLL--KDT-VQQWQNVLDS----IWQL-AVE------LYLSYNELSPELKRCFSYCAVWPKDTVIIVEDLIRLWIAQGYVRPRR----RE-GREYFNNLAMRSFFQL--R---GHYGECKMHDIVHDFA---T---------GEKARH
>Cc05_g00920
---RIMTTSIIDESEVYGRESDKEALLNQVLSSSQG-VV-ISVVGAGGSGKTTLAQLLFNDDRVKNHFELKKWVCVSD-FDEKRIARAILESPL-E-L-----ELLQLLKETFSGKRFLLVLDDVWTEDDSKWKPFQYAL-DA-RS--------------------------MISHSDCWLIMQRIAF---AKDCK--KVERIGQKIAEKCKGLPLAAKTMGSLL--KDT-EQQWQNVLDS----IWQL-AVD------LYLSYNELSPELKRCFSYCAVFPKDHEIDVEELIRLWIAQGYVRPNR----HE-GLEYFNNLAMRSFFQI--QDY-GHYMKCKMHDIVHDFA---TKNE----C-SERARH
>Cc05_g00990
---RIMTTSIIDESEIYGRESDKDALLDQVLSSSQG-VI-ISIVGAGGSGKTTLAQLLFNDDRVKNHFELKKM----------------------D-L------------QTFSGKRFLLVLDDVWTKEHSKWKPFQYFL-DT-GSVILVTTRSLEVARAVGTT--HTHLM-LMSDSDCWQIVRRIAF---GGERK--KRESIGQKIAEKCKGLPLALKTMGSLL--KDT-VQQWQNVLDS---------------------------------------------------------------------SE-GLEYFNNLAMRSFFQL--EAY-GTYMKCKMHDIVHDFA---TKNE----CHSERPRH
>Cc05_g01020
---RIMTTSIIDESEVYGRAADQDALRNQVLSSSQG-VV-ISVVGAGGSGKTTLAQLLFNDDRVKNHFELTKWVCVSD-FDERRIARAILESPDSE-L-----ELLQQLKETFSGKRFLLVLDDVWTKEDSKWKPFQYSL-DA-GSVILVTTRSLEVAAAVGTT--HTHHM-LLSDSDCWLIMQRIAF---GGESK--KKESIGQKIAEKCKGLPLAAKTMGSLL--KDT-VQQWQNVLDS----IWQL-TMD------FYLSYNELSPEQKSCFSYCAVFPKDHEIYVMELILLWIAQGYVRPRR----RE-GLEYFNNLAMRSFFQV--RDF--HYMVCKMHDIVHDFA---TKSE----CHSERARH
>Cc05_g01270
---RIMTTSIIDESEIYGREADKNALLDQVLSSSQG-VV-ISIVGVGGSGKTTLAQLLFNNDKVKNHFELRNWICVSD-FDQKRIAKAILENAE-E-L-----DLIQRIKETFSGKRFLLVLDDVWTEEDSKLKPFKDSL-DA-GSVILVTTRSQRVARVMGST--DTHRL-LISDSDCWLIMQRIAF---DGDCK--KVESIGKKIAKKCKGLPLAAKTMGSLL--KDT-VQQWQNILDS----IWQL-TME------LYLSYNELSPELKHCFSYCAVFPKDHSIFVEELIGMWIAEGYVRPRR----RE-GREYFDNLAMRSFFQL--RFF------------------------------------
>Cc05_g01650
-------SSVFADEDIVGIDENKARLYHWLTNQRR--TV-VSIVGMGGLGKTTLVTKVFNDQVIKRHFDSLAWISVSQAHQIEGLLRSMVKEFN-GSM-NY--QLMEMLIEYLHNRRYLVVLDDVWSID-L-WSRIRGAFPV-CGSRIVLTTRDENVAM-SVGPG--VHRLEPLQEHDAWTLFCTKAFW--NGDC---ELEALAKAILRKCEGLPLAIVAIGGLMC-SKT-AIEWKKVHDSLNWQF-SYLLER--VKG-LMMSFNDLPFYLKYCFLYCCIFPDGYLIKRKKLIRLWIAEGFILERK----TE-AEDHLMELILRSMIQV-KQNDNGRVKTFRVHDVMRELAMT-SERENF--CR-RNVQR
>Cc05_g02150
---------------GKMFCKGLETIPAWLDN-E---IR-IGIWGMGGVGKTTLAEHIHN--HLETQS--KVYWSVSQ-FSQGDIA-KRL--LDSNG--DE--G-ARKLRDKFMEEMVVLILDDVW--D-FGLDWV--GIP--RNCRLILTTRSKEVCRM----H--NFELKTLDTEEAWGLFERTLGS----E----GLKDIAKSIMERCDGLPLGIVTVAGSM--GLD-IYEWRNL-EDLKACIGH---EK--VFR-LEWSFNRLKCE-KNCFLYCCLYPEDSDIKREKLIDLLIWAELMKRDK-----D-GQTILNKLIRVCLLEE-TKDSGD-V---KMHDLVRDMA---TNGNRF----TQDLRA
>Cc05_g02440
---------------GVKFEAAKQRIWPCLVD-D---IS-IGIYGMGGVGKTTLAKHIDY--HLEPSY--QVLWTVSQ-FSQDKIA-NVL--ITSNR--DE--D-ARILRGAFMERLVVLILDDVW--E-FCLDRV--GIP--NKCRLILTTRSREVCRI----Q--KFDLQTLDTDEAWDLFKYRLGS----E----DLENIAKSIVEECGGLPLGIITVAGSM--GVN-ICEWRNL-EQLKTCIGY---ER--VFP-LEWSFNRLKYE-RNCFLYCCLYPEDSKIKKKELIDLFIWAELMKRDK-----D-GQTILNKLIKVCLLEE-TKDFAD-V---KMHDL------------------------
>Cc05_g03570
-------------------ESDKDALLDQVLSSSQGSSV-ISVVGVGGSGKTTLAQLLFNDDR-------------------KRIARAILESLGLE-L-----ELLQLLKETFSGKRFLLVLDDVWTEDDSKWEPFQNSL-DA-GSVILVTTRSHRVAAVVGTT--HTHQM-LMSDSDCWLIMQRIAF---GGERK--KRESIGQKIAEKCKGLPLAAKTMGSLL--KDT-VQQWQNVLDS----IWQLPEQK------LYLSYNELSPELKRCFSYCAVFPKDHSIVVEELIWLWMAQGYVRPRR----SE-GREYFDNLAMRSFFQL--QIY---RMTCKMHDIVHDFA---TKNE----CHSERPRH
>Cc05_g04430
-----LNKPIIND--VVGLEYEAASIINRLTGSLQ--LI-VSIVGMPGLGKTTLARKVYNSSSVMSYFYKRAWCTVSQVYHKRNLLLEILSCINFE-I-SE--VLAHEVKRRLLRNKYLIVLDDVWDIE-A-FNGLEASFPDGNGSRVILTSRRQDVAPQDK-LD--PHSLRQLTPDESWDLLKAKLY----PDA---ELCEIRQKVVEMCQGLPLTVVILAGILS-DRH-D--WKEVVEGLS-SNVSS-TEQ--CTA-LELSYKHLPDNLKACFLYFGAFPEDYEHNTKRLISLWVAEGFVQ-KQLK--RE-ANDYLMELISRSLVIV-SKR-SDGVKACRIHDLLYEFCVT-AKGEKL--LQ---RR-
>Cc05_g04450
-----GSKPIVND--VVGFEDETASIINQLRGSLQ--VI-VSIVGMPGCGKTTLARKVYNDSSVKSHFYERAWCTVSQIYDKRNLI-----------------------------------------------------------------------------------------------------------------------------------------------------------------------------------------------------------------------VQ-KQLK--RE-ANDYLMELISRSLVTV-SKR-SDGVKACRIHDLLYEFCVT-AKEENF--SR---RR-
>Cc05_g04460
-----GSKLIVND--VVGFEDETASIINQLRGSRQ--VI-VSIVGMPGCGKTTLARKVYNDSSVKSHFYERAWCTVSQIYHKRNLLLQILTCIDFK-M-GE--DLALQVKRRLLKNRYLIVLDDVWDID-A-WNGLEASFPDGNGSRAILTSRLRGVAPQDK-LD--PHSLRQLTTNESWDLLKGKLY----PDA---ELCEIRQQVVEMCQGLPLTVVILAGILS-DRY-G--WKEAVEGLS-SNVSS-TEQ--CTA-LELSFKHLPDTLKACFLYFGAFPEDHEHNTKRLISLWVAEGFVQ-KQLK--RE-ANDYLMELIGRSLVIV-SKR-SDGVKACRIHDLLYEFCVT-AKEEKL--LQ---RR-
>Cc05_g04510
-----GSKPIVND--VVGFEDETASIINQLRGSRQ--VI-VSIVGMPGCGKTTLARKVYNDSSVKSHFYERAWCTVSQIYQKRNLLLQILTCIDFK-M-GE--DLALQVKRHLLKNRYLIVLDDVWDID-A-WNGLEASFPDGNGSRVILTSRLRGVAPQDK-LD--PYSLPQLTPNETWDLLKGKLY----PDA---ELCEIRQQVVEMCQGLPLTVVILAGILS-DRY-G--WKEAVEGLS-SNVSS-TEQ--CTA-LELSYKHLPDTLKACFLYFGGFPEDHEHNTKRLISLWVAEGFVQ-KQPK--RE-ANDYLMELIGRSLVTV-SKR-SDGVKACRIHDLLYEFCVT-AKEENF--SR---RR-
>Cc05_g04530
-----GSKPIVND--VVGFEDETASIINGLRGSRQ--VI-VSIVGMPGCGKTTLARKVYNDSSVNSHFQERAWCTVSQIYQKRNLLLQILTCIDFK-M-GE--DLALQVKRRLLKNRYLVVLDDVWDID-A-WNGLEASFPDGNGSRVILTSRLRGVAPQAK-LD--PYSLPQLTPNQTWDLLKGKLY----PDA---ELCEIRQQVVEMCQGLPLTVVILAGILS-DRY-G--WKEAVEGLS-SNVSS-TEQ--CTA-LELSYKHLPDNLKACFLYFGAFPEDHEHNTRRLISLWVAEGFVQ-KHLK--RE-ANDYLMELISRSLVIV-SKR-SDGVKACRIHDLLYEFCVT-AKEEKL--LQ---RR-
>Cc05_g04560
-----GNKPIVND--VLGFEDETASIINQLRGSHQ--VI-VSIVGMPGCGKTTLARKVYNNSSVKSHFYERAWCTVSQIYHKRNLLLQILTCIEFK-M-GE--DLALQVKRRLLKNRYLIVLDDVWDID-A-WNGLEASFPDGNGSRVILTSRLRGVAPQDK-LD--PYSLRQLTPNETWDLLKGKLY----PDA---ELCEIRQQVVEMCQGLPLTVVILAGILS-DRY-G--WKEAVEGLS-SNVSS-TEQ--CTA-LELSYNHLPDTLKACFLYFGAFPEDHEHNTKRLISLWVAEGFVP-KQLK--RE-ANDYLMELISRSLVIV-SKR-SDGVKACRIHDLLYEFCVT-AKEEKL--LQ---RR-
>Cc05_g04690
---------------GVKFDEALKRIWPCLVD-D---IS-IGIYGMGGVGKTTLARHIEY--HLENNY--RVLWTVSQ-FSQDKIA-NVL--INSSR--DE--D-ARVLRDAFMLKLIVLILDDVW--E-FCLDRV--GIP--NKCRLILTTRSLEVCRI----Q--KFDLQTLDTDEAWDLFKYKLGS----E----DLESIAKSIVEECDGLPLGIITVAGSM--GVD-ICEWRNL-EQLKTCIGY---ER--VFR-LEWSFNRLECQ-RNCFLYCSLYPEDSKLKIKELIDLFIWAELMERNQ-----D-GHTILNKLIKVCLLEE-TRDYGD-V---KMHDLVRDMA---TDGKRF----TEDLHA
>Cc05_g05210
-----ENTPKINE--VVGFEDEANLIINRLTGSRQ--VI-IPIVGMPGLGKTTIAHKIYHDPIVMSHFHLRAWCSISQVYHKKNLFLEILTCITFN-K-SE--ELAEEIYKCLKRNRYLIVLDDIWDIE-V-WNELQASFPNANGSRVIMTSR----------------------------------------------------------------------------------------------------------------------------------------------------------------------------LVML--------------------------------------RK-
>Cc05_g05230
-----GSKPTNND--VVGFEDEATSIINRLTGSRQ--VI-VPIVGMPGLGKTTLAKKVYNDSSIMSYFYTRAWCTVSQVYAMKNLLLEILTCIKFE-M-SE--DLAAEVKKRLLRTRYLIVFDDVWDME-V-WNRLEASFPNGNGSRVIMTSRLRDFVPQDN-LH--PHYLRQLTHDESWNLLKEKLC----PDL---ELSELRTQIVEMCQGLPLTIVILAGILA-DPS-G--WKEEVQSLS-SNVSS-TEQ--CTT-LELSYEHLPDNLKSCYLYFGGFPEDHEHTVKRLIWLWVTEGFVQ-ADLK--SE-ANDYMMDLINRSLVMV-SKR-SGGVKTCRIHDLLHEFCVE-AKEENF--LQ---RR-
>Cc05_g05250
---------------GEMFDRGLKAIWAWLVD-S---IN-IGIYGMGGVGKTTLAKHIHN--HLETQF--KVYWT------------------------------------------------------------I--GIP--NKCRVILTTRSLELCRI----Q--VFEAKTLATNEAWDLFKHTLDT----K----DVEGAAKSVAKRCSGLPLGIITVAGSM--GVD-ICEWRNL-EQLKACVGH---ER--VFP-LEWSFNRLKYE-RNCFLYCSLYPEDYKIKRKELIDLFIWAELMKRGK-----D-GQTILNKLIRVCLLEE-TKDFGD-V---KMHDLVRDMA---THGNRF----TQDLRA
>Cc05_g05270
-----SSKPIISD--VVGLEDEATLIINRLTGSSQ--LI-IPIVGMPGLGKTTLAKKVYNDSSVMSHFYARAWCTVSQTYYKKNLLLQILTSIKVE-M-SE--DLAAEVRRGLLRTKYLIVLDDIWDTE-A-WNALEASFPDRNGSRVIMTSRNRDLAPRGE-LD--PHFLRPLTPDESWDLLSKRLF----PDP---ELCELRMQIVEMCQGLPLTIVILAGILA-DQY-S--WKRVVEGLN-SMLSS-TEQ--CTA-LELSYNNLPDYLKPCFLYFGAFPEDHEHTTERLNWLWVAEGFAQ-KQFK--SE-ANDHMMALINRSLVMV-SKR-SGGVKTCRVHDLLYEFCVR-GRQEKF--VQ---RR-
>Cc05_g05280
-----GSMPIIND--IVGLEDEATSIINRLTGSSL--LI-VPIVGMPGLGKTTLAKKVYNNSLVTSHFYTRAWCTVSQVYHRKNLLLEILTCIKSE-M-CE--DLAAEVRRGLLRTRYLIVLDDIWDAE-P-WKGLEASFPDQNGSRVIMTSRKSDVALRDE-LD--PHFLRPLTPDESRDLLNMKLF----PDP------ELQMKIVEMCRGLPLTIVIVAGILA-NQH-R--RKELVDGLS-SIVSS-TEQ--CSA-IELSYKNLPENLKPCFLYFGAFPEDHEHTAEKLIWLWGAEGFTQ-KQFK--SE-ANDFLMDLIHRSLVIV-SKR-SGGVKACRVHDLLHEFCVT-GKEENF--LQ---RR-
>Cc05_g05290
-----------GDRI-IGFEDAADIVLDLLGDENP--LI-VSIHGMLGLGKTTLARKVLNDPQVEYNFFTRIFVSVSKDYNKKEVLLSMLSVFDYHK--VN--DLVFKVRETLKHK-YLIVMDDVWDTK-A-WEDLRDAFPDKKGSRVLITTRQESVAKRA---AD-PYPLRFMKQEEAEELLRTKVF----NSC---KLRPAESRILKKCGGLPLAIVVTAGILR-PEN-EKWWDSVAQKS-LSL-DSSQKQ---------------------------------------------------------SE-AERCLRELVDRNLVMV-RQTLSGRIKTFLVHDTLRDFCRR-AKAENL--FQSSSSRR
>Cc05_g05530
T-KRRSTVPVIDQSEVVGLKEDVAKVRGWILGQNEP-LLHLAIVGLGGLGKTTLAKMIYRDVNLTRRFQEKIWVSVSQPVNEDEIMKSILKQLNADGSRSPKGYMLSTIHGLLSEKTYLIVLDDVWSTDDGWWERISGGLPMGHNSCIIITSRIKTVVKNMGVQDAQIHQPRFLNDEESWKLFCKVARLSEVGER-NTKLVEEGKEIVKKCGGFPLAIKTVGGLLSSEERSS---RRIHETFHEKLTNIFSKGNPVIASLQLSYDELPAFLKPCILCFSIYPEDYEVDADQLIRWWVGEGFVSGNNTETATESALKCLSELISRCLVEVAQQNYDGSVYTCKVHNVVRDLTIKIAREEDFCSFDDVGCRR
>Cc05_g05540
R-KTLWSSPVFDQSEVVGLTENVATIRDWILGHNEP-LLRLAIVGLGGLGKTTLAKMTYRDVNLTKRFQEKIWVSVSQPVNETEIMKSMLRQLKSDDSGSSKGDMLSRISQLLSEKTYLIVLDDAWSIEDGWWERISSGLPKGLNNCIIITSRIKKVVKKMGVRDAQIHRPRLLNDEESWKLFCKVALISKEDEE-NTKLIEEGKEIVQKCGGLPLAIKTIGGLLSSEAKCYSEWTRIHKNFHEKLTSARAGGNQVIASLQLSYDELPPRLKQCILCFSIYPEDHEVDVDQLIRWWEGEGFVRCRSTEAVTESALNCLSELINRCLVEIAERNFDGSVYTCKVHDMVRDLTIKIAREEDFCSFDNAGSRR
>Cc05_g05550
P-KRRWTAPLIDQSEVVGLKEDVEKVRGWILGQNEP-LLRLAIVGLGGLGKTTLAKMIYRDVNLTRRFQEKIWVSVSQPVNEDEIMKSMLKQLNADGSGSPKGDMLSTIHGLLSDKAYLIVLDDVWSTDDGWWERISGGLPVGHNSCIIITSRIKTVVKNMGVQDAQTHQPRYLNDEESWKLFCKVARVSEVDEQ-NTKLVEEGKEIVKKCGGLPLAIKTVGGLLSSEERSSIKWRKIRETFHEKLTSICSERNPVIASLQLSYDELPAFLKPCILCFSIYPEDYEVDVDQLIRWWVGEGFLRGMSSETATESAFKSLSELISRCLVEVAQRNFDGSFYTCKVHDLVRDLTIKIAKEEDFCSFDDVGSRR
>Cc05_g06490
---------TAKRSS-----RRIWHYLM-----D-ESIT-IGIFGMGGVGKTTIMIEINNRLVREDVFDTVIWVTASREPNPK-LQNDIAKSICDS-D-DDG-MRASKLWNALRGPKFLLIIDDL-------WEAFSHQE-P-NSFKLVITTRSLSVCRGMETMR---VEVL-LSSEEAWDLFKHKVG---EE-----SIEAVAKEIAKECGGLPLAIATVGRAL--EYN-VRQWRELQNS-----IRI-EN---VLS-LRFSYERLKDDTRSCFLFCAVYPKDHHVNVEELIRYWIYEGLL---NLGD--E-MQQGYILV---DELKA--EQHGI-DEHVKMHDLIRDMA---TGANQI----ICK---
>Cc05_g06530
--------PFVDESETVGREAEVSEVVSMLISKD---LV-ISIVGMGGQGKTTLAQLVLKNECVVKHFDKTIWVCVSDDFKER-LLNEMLESLKAE-T-TNT-ELVRMLQENLKGKSYLLVLDDIWN-DPLKWNDMRRRF-GAPGSKILATTRSDEVASAMQTSG---HHLI-LSDDHSWMLFEKLAF---ADG----TLVDIGRRILKKCGGVPLAIKVIGGLL--KKN-ASEWLTIERS----IWNEIAN---VIS-LKLSYENLPSWVKQCFASCSIFPKDADMEKENLIQIWMAQGLIDAKGHLQ--E-GSEYFNVLLRSSLLQG--YSI-NEIVFCRMHDLVHDLS---SNNR-F----------
>Cc05_g06550
--------PFVDESETVGREAEVSKVVSMLISKD---LV-ISIVGMGGQGKTTLAQLVLKNESVTKHFDKIIWVCVSDDFRER-LLNHMLQSLKAE-T-TTK-ELVRRLQENLKGKSYLLVLDDIWN-DPLKWNDMRICL-GAPGSKILATTRSDEVASAMQTSA---HHLI-LSDDHSWMLFEKLAF---ADG----TLVDIGTRILKKCGGVPLAIKVIGGLL--KKD-ASEWSKLEKS----IWNEIAK---VMS-LKLSYENLPSWVKQCFASCSIFPKDALMEKESLIQIWMTQGLIDAKGHLQ--E-GSEYLNILLRSSLLQG--YSI-YGIWSCRMHDLVHDLS---SNNC-F----ENEVMR
>Cc05_g06580
--------PFVDELEIVAREAEVSEVVSMLISKD---LV-ISIVGMGGQGKTTLAQMVLKNDSVAKHFDKIIWVCVSDDFIER-LLNEMLQSLKAE-M-TNK-ELVRKLQENLKGKSYLLVLDDNWN-NPLKWNDMRSCL-GAPGSKILATTRSDDVASAMQTSI---HHLI-LSDDHSWMLFEKLAF---ADG----TLVDIGRRILKKCGGVPLAIKVIGGLL--KKD-ASEWSKLEKS----IWNEIAN---VIS-LNLSYENLPSWVQQCFASCSIFPKDALMEKESLIQIWMAQGLIDAKGHLQ--E-GSEYFNVLLRSSLLQG--YSF-NKIEDCRMHVLVHDLS---SNNC-F----ENEVMH
>Cc05_g06600
--------PFVDESEMVGREVEVSRVVSILISKK---LV-ISIVGMGGQGKTTLAQLVLKNENVTKHFDKKIWVCVSDYFKER-LLNEMLQSLKVE-T-TNK-ELVTKLQENLNGKSYLLVLDDVWN-DPLKWDVMRSCL-GAPGSKILATTRSDDVASAMQTSG---HHLI-LSDEYSWMLFEKLAF---ADG----TLVDIGRRILKKCGGVPLAIKVIGGLL--KKD-ASEWSKLEKS----IWNEIAK---VMS-LKLSYENLPSWVKQCFASCSIFPKDADMEKESLIQIWMAQGLIDAKGHLQ--E-GSDYFNILLRSSLLQT--P---YGIEYYRMHDLVHDLS---SNNR-F----DDEVMH
>Cc05_g06620
--------SFVDESETVGREAEVSKVVSMLISKD---LV-ISIVGMGGQGKTTLAQLVLKNESVTKHFDEKIWVCVSDDFKER-LLNHMLQSLKAE-T-TTK-ELVRRLQENLKGKSYLLVLDDVWN-NREIWNGMRSCL-GAPGSKILATTRSDDVASAMQTSD---HHLI-LSVDHSWMLFEKLAF---ADG----TLVDIGGRIVKKCGGVPLAIKVIGGLL--KKD-ASEWSKLEKS----IWNEIAK---VMS-LKLSYENLPSWVKQCFASCSIFPKDAVMEKESLIQIWMAQGLIDAKGHLQ--E-GSDYFNILLRSSLLQA--P-F-NGSKCCRMHDLVHDLS---SNNC-F----DNEVMH
>Cc05_g06950
--------SFVDESETVGREAEVSKVVSMLISKD---LV-ISIVGMGGQGKTTLAQLVLKNESVTKHFD-------------------------------------------------------------------------------------------------------------------------------------------------------------------------------------------------------------------------------------------------------------------------------------------------------------
>Cc05_g06960
--------PFVDESETVGREAEVSKVVSMLISKD---LV-ISIVGMGGQGKTTLAQLVLKNESVTKHFDKIIWVCVSDDFRER-LLNHMLQSLKAE-T-TTK-ELVRRLQENLKGKSYLLVLDDIWN--PLKWNDMRICL-GAPGSKILATTRSDDVASAMQTSG---HQLI-LSDDNSWMLFEKLAF---ADG----TLVGIGRRILKKCGGVPLAIKVIGGLL--KKD-ASEWLKLEKS----IWNETEG---VMS-LKLSYENLPSWVKQCFASCSIFPKDALMEKQSLIQIWIAQGLIDAKGHLQ--E-GSDYFNILLRSSLLQD--DSF-NEIEDCRMHDLVHDLS---SNNC-F----------
>Cc05_g07430
--------PFVDESEMVGREVEVSQVVSMLISKD---LV-ISIVGMGGQGKTTLAQLVLKNESVTKHFDKKIWVCVSDDFKER-LLNEMLQSLKAE-T-TNK-ELVRKLQENLKGKSCLLVLDDIWN-DREKWDRMRICL-GAPGSKILATTRSDEVASAMQTSG---HHLI-LLDDHSWMLFEKLAF---ADG----TLVDIGRRILKKCGGVPLAIKVIGGLL--KKD-ASEWLTIEKS----IWNEIAN---VIS-LKLSYENLPSWVKQCFASCSIFPKDTDMKKESLIQIWMAQGLIDAKGHLQ--E-GSDYFNILLRSSLLQA--P---YGIEYYRMHDLVHDLS---SNNC-F----DDEVMH
>Cc05_g07910
--------PFVDESQTVGRGDEVSEIVSMLISKD---LV-ISIVGMGGQGKTTLAQMVLKNDSVVKHFDKTIWVCVSDDFKER-LLNEMLQSLKAD-T-TNT-ELVRKLQENLKGKSYLLVLDDVWN-DREKWDGMRRRL-GGPGSKILATTRSDEVASAMQTSG---HHLI-LSDDHSWMLFEKLAF---AAG----TLVDIGRKILKKCGGVPLAIKVIGGLL--KKD-ASEWLNLENS----IWNETEG---VMS-LKLSYENLPSLVKQCFASCSIFPKDANMRKESLIQIWMAQGLIDAKGHLQ--E-ASDCFNVLLRSSLLQG--YSI-NGIRSCRMHDLVHDLS---SNNC-F----------
>Cc05_g08170
--------PFVDESQTVGREAEVSEIVSMLISKD---LV-ISIVGMGGQGKTTLAQMVLKNDRVVKHFDNTIWVCVSDDFKER-LLNEMLQSLKAD-T-TNT-ELVRKLQENLKGKSYLLVLDDIWN-NREKWDGMRRRL-GAPGSKILATTRSDEVASAMQTTG---HHLI-LSDNHSWMLFEKLAF---ADG----TLVDIGRRILKKCGGVPLAIKVIGGLL--KKN-VSEWLTIEKS----IWNETEG---VMS-LKLSYENLPSLVKQCFASCSIFPKDADMRKESLIQIWMAQGLIDAKGHLQ--E-GSDCFNVLLRSSLLQG--YSI-NGIRSCRMHDLVHDLS---SNNC-F----------
>Cc05_g08200
--------PFVDESQTVGREAEVSEIVSMLISKD---LV-ISIVGMGGQGKTTLAQMVLKNDRVVKHFDNTIWVCVSDDFKER-LLNEMLQSLKAD-T-TNT-ELVRKLQENLKGKSYLLVLDDIWN-NREKWNGMRRRL-G---------------------------------DDHSWMLLEKLAF---ADG----TLVDIGRRILKKCGGVPLAIKVIGGLL--KKD-ASEWLKLEKS----IWNETEG---VMS-LKLSYENLPSLVKQCFASCSIFPKDTDMEKESLIQIWMAQGLIDAKGHLQ--E-GSDCFNVLLRSSLLQG--YSI-NGIRNCRMHDLVHDLS---SNNY------------
>Cc05_g08910
---------ITPE--VVGFDDEAKALINRLIGS-Q--LI-IPIVGMAGLGKTTLAKKVYNTLSSQRQFHIQLWCTVSQAYSVKNLLLQLLCSDEGI-L-DE--ELLDKLRKKLLGNKYLVVFDDVWDDR-V-WNDLRLSFQGTKGSKILFTSRNSNVASQIE-YG--PHNLRLLTDTLSWELLQKKVF----GKC---GLLKIGKQIAKNCKGLPFSVVIISGILA-EYD---RWDEVA-------VYD-TDE--CTN-LELSYTHLPPYLKPCLLYFGAFREDQEIQSKKLMQLWIAEGFVQ-CDAK--RE-AEEYMMDLIGRNLVMV-AKR-SGGVRACHIHDLLHKYCMV-AKEENF--LQ---SR-
>Cc05_g09070
------RIPEVHE--VIGFDDEAQTIIGRLTESRQ--LI-VPIVGMPGLGKTTLAKKVYGDAEIEGHFQLHLWCTVSHVYNQKRLLLELLCCNQRE-K-DE--DLLTMLYQMLKGKKYLLVLDDVWESG-L-WNDLNLAFQDPKGSKILITSRFSNITAHVK-LG--PHYLRLLTEEQSWQLLQKKVF----GEC---SVHGAGIEIARFCGGLPLTVVIIAGVLA-ERD-GWIWEEFARRIT-LMVCG-TDP--CMA-LELSYEKLPPPLKPCFLYFAAFREAEKIGTKNLMCLWIAEGLVE-REGR--RE-AEEYLMSLIGRNLVTV-SKR-SGGVKSCCLHDLLLEFVRP-RKKRIF--FR------
>Cc05_g09100
---------------------------------E--NIT-IVLAGKAGIGKTWMARKVTS--LAKDVFDFSLFVMSIKEYYQLSICST----EEVDS--VE--ELKNKILSRLSPYRLLLILDNEGK-S--VITGL--LHFS---LKVLITSLNEDGRKT----SKIVMDLKPLSPEKSLSLLQQKASK----F------RSLVEDFLNRNMELTAEVVIIAKLL--YH----QHDSL-QGLK--LL----EF--NNL-ILLTSSRYKVP-GGILGDF-HFFRDQAIHYSELIAYW------------------------VMEGYLGTI-NEAYKH-I---LMELMDLQVV---LC---V-QMLMKMLSV
>Cc06_g11100
--------LYADESEIVGLEQDSDNLETRLVD-TDLENV-ISIVGMPGIGKTTLGKEIYRRVRHH--FDCSAQVYVSQEPSRE-LLLDIARQV-EK-G-KFE-DIEANLGEYLRGKRFLVFLDDVWN-R--TWDCLKLGF-KPMGSRIIITSRNTGVGRYIGGES--LHLLP-LTPENSWKLFSKMVMTSRRN-----DLQGIGKKIVEKCGGIPLAIVVTAGML--RER-TVAWNGVLKS--------DRG---LSK-LTMSYKDLPS-LKPCFLYFGLFPEDHEIPAFQLINMWAAEKFI---SGEQ-DE-AEDYLNNLVARNLIQA--S--RDRIRSCRIHDLLHNLS---AKQTNF----SSRGRR
>Cc06_g11650
----------------------LKSVQELLKV-N---TI-IGIYGIGGIGKTTLLKSINN--GFTEHDD-VVIWVVSK-LVQQAIG-VRL--LSDEN--QQ--E-TSRIYSVM-RKF-LLLLDDVW--G-LDFEKI--GVPP-NGCKVIFTTRSMDVCDM----N--KLKVEFLNERQSWQLFHEKVGR----Q----VISAYADTIVRKCGGLPLALVTIGRAM--NKT-EEEWKYI-EVLNKSSEL---ED--VFT-LKFSYDNLNDILRLCFLYCSLFPEDYPIEKEQIIEYWAGEGFLSAGH-------GHAIIGSLKVACFLEN-G---ET-V---KMHDVVRSFA---ASGGKI-----EAAQR
>Cc06_g16160
-------SHVV-ED-FVGLEGDVEMLVKHLLIDQR--FV-VSICGMGGLGKTTLAQKVYNHPKVRRCFDGIAWVYVSQTWQKEDILQRIL--LE-----RD--ELVRQLFQILQNKNCLVVLDDMWSTD-A-WDCIKQAFPG-DGCKILVTSRNKDVALHI---DGFHHEPRLLSDSESWELLRRKALR---GFG---KLENLGKEMVKACGGLPLAVIVLSGTL--KKD-LNEWATVNRNI---LRRGIKEE-GLHK-LALSYNDLPYKLKPCFLYLSRYEEDSDIGTEKLYQLWIAEGII--SK-DQ-SM-AERYLGELVTRCMVQG-KDSSVGRFASCRLHDLMRDLSLL-AKEENF--LL----YR
>Cc06_g16170
-------SHVV-ED-FVGLEDDVEMLVKHLLIDQH--FV-VSICGMGGLGKTTLARKVYNHPELRRCFDGLAWVCVSQKWQKEDILQRIL--LE-----RD--ELVRQLFQILQNKKCLVVLDDIWATE-P-WECIKQAFPR-DGSKILVTSRNKDVALHI---DGFHHQPRFLSEDESWQLLQRKALR---GFGEHEKLENLGKEMVKACGGLPLAVIVLSGTL--KKD-LNEWATVNRNI---LGRGIKEE-GLHK-LALSYNDLPYKLKPCFLYLSRYEEDSDIGTEKLYQLWIAEGII--SK-DQ-SM-AERYLGELVTRCMVQG-KDSSVGRFASCRLHDLMRDLSLL-AKEENF--L-------
>Cc06_g16180
-------SHVV-ED-FVGLEGDVEMLVKHLLIDQR--FV-VSICGMGGLGKTTLAQKVYNHPKVRRCFDGIAWVYVSQTWQKEDILQRIL--LE-----RD--ELVRQLFQIQQNKKCLVVLDDIWATE-P-WECIKQAFPR-DGSKILVTSRNKEVALHI---DGFHHQPRFLSDSESWQLLQRKALR---GFGEHEKLENLGKEMVKACGGLPLAVIVLSGTL--KKD-LNEWATVNRNI---LGRGINEE-GLHK-LALSYNDLPYKLKPCFLYLSRYEEDSDIETEALYQLWIAEGII--SK-DQ-SM-AERYLGELVTRCMVQG-KDSSIGRFASCRLHDLMRDLSLV-AKEENF--LL----YR
>Cc06_g16190
-------DALLVEEALVGIEQPKKHLISQLLGDCQ--LV-VSVVGMAGLGKTTLVKKVHEDPDVISHFPVRAWVTVSQTCDFQDLLKDLIRQLL-ESM-TT--ELKEFIKNFLQQARYAIVFDDVWDVE-F-WNTIKFALPE-RGNRVMLTTRKADVAS-ASCIEGLVYKMEPLSIEDSWTLFCNKIFN--GD-C---HLMDAAKGILDKCAGLPLAIIAISGLLA-DVNRIEEWEKVRRSLGGEL-EGKLDR--VKK-LCLSYNDLSWQLKTCLLYTSVFPEDYKIQGVRLINLWIAERFVEWRE----NE-AWGYLSELVNRSIIQV-TRFYEGIPRHCQIHDLWREIIIS-SREQNM--AT-EKVRR
>Cc06_g16200
-------SHVI-ED-FVGLEGDVEMLVKHLLIDQH--FV-VSICGMGGLGKTTLARKVYNHPKVRRCFDGLAWVCVSQKWQKEDILQRIL--LE-----RD--ELVRQLFQILQNKKCLVVFDDIWATE-P-WDCIKQAFPR-NGYKILVTTRNKDVALHI---DGFHHQPRLLSDSESWELLQRKALR-------HKKLENLGKEMVKACGGLPLAVIVLSGTL--KKD-LNEWATVNRNI---LGRGINEE-GLHK-LALSYNDLPYKLKPCFLYLSRYEEDSDIGTEKLYQLWIAEGII--SK-DQ-SM-AERYLGELVTRCMVQG-KDSSVGRFASCRLHDLMRDLSLL-AKEENF--LL----YR
>Cc06_g17030
G--ALSQSAAFASSVIVKKRRDIDRIVEAL--SNEGILI-LPIVGVGGIGKSTLVKLVYNDERVVKHFQLRIWVNLSC-FSVRKVVERIIQSAKYEK-----VDLR--------KKVYLLVLDGVWN-E--KWNQLKDFL--A-GSKIVVMTRDESVASA----GMPIYCVERLANDDCLSLFLKMAFE--EGK-----LVRIGADIVQKCEGVPLGVILLGSSLG-REI---EWRD--DS--------QENG--MFP-LKLSYEKLPSYLKACLAYCSIFPKGCEI-IDKLIQLWISQGLIHTSHFEE--E-GLEYFNQLSFKSFFQI--E---GLFSSCKMNDTVHDFLLSVASECHTQNIP-EEVKH
>Cc06_g19650
---------------------KKKEVIEALKD-K---TL-VAICGMPGVGKTYLVEQIAD--QVFKLFE--VAKNLSQ-PNQDQLA-EQL--LKISE--KD--R-AERMYTRLGDKRILVILDDVR--E----------------------------------------------------------------------------------------------AF--NHT-PESWNIL-RQLKKYMRDI--QD--VFS-IMWSYDHLSAEAKSLLLLCSLFPEDYSIPLERLVRYGKGLQLFDRED-----D-VHMLINELKKYYLVS---SDGQD-V---KLHNVVRDVC---AS--VF-------YTA
>Cc06_g19660
---------------------MKREVIEALKD-K---RL-LAICGMAGVGKTFLLEQIAD--QVSKLFG--VAFTISQ-PDQNQLA-EQL--MTISE--HG--R-TEQIYTRLSDKRNLVMLDDIW--E-VDLRSL--GIPR-KSLKVVLTSRFSHVCNM----E--IFEVNALPKEEAWHLFKEVAGI--FD-----ALSDVAKQVAEVCKGLPLAIVVVARAF--NYT-PESWKLL-GQLKKYMRDL--QD--VFS-IEWSYDRLSVEAKSLLLFCSLFPEDYSIPVECLVRYGKGLNMFDRED-----Y-VDQSISDLKSCYLL----TDGKD-V---KLHDVVRDVC---AS--VF-----GRYTA
>Cc06_g19680
--------------------------MEALKE-K---TL-MAICGMGGVGKTTLVKQIAD--QVFKLFE--VAMTVSQ-PNQDQLA-EQL--LKITK--QD--L-AKRLYTRLRDKRILVILDDIW--E-LDLKSL--GIPK-KSLKVILTSRSSDACDM----E--IFEVNVLPKEEAWLLFKEVAEI--SD-----ALSGVAKQVAEECKGLPLAIVVVAKAL--NHT-PESWDRL-RQLRKDMGNL--QD--VFL-IEWSYNHLTDEAKHLLLLCSLFPEDYSIPIEHLVRYGKGLQLFDTED-----D-VDLLVDELKSSHLL----NDAKD-V---KLHDVVRDVC---AS--EF-------YTA
>Cc06_g19710
---------------------TKKELMEALKE-K---TL-MAICGMGGVGKTTLVKQIAD--QVFKLFE--VAIIVSQ-PDQDQLA-EQL--LKITE--QD--L-AKRLYTRLSDERILVVLDDIW--E-LDLKSL--GIPK-KSLKIILTSRFSDVCGM----E--IFEVKVLPIEEAWHLFKEVAEI--SD-----ALSGVAKQVAEECKGLPLAIVVVAKAL--NHT-PESWDRL-RQLKEYIREL--ED--VFS-IKFSYDYLSAEAKSLLLLCSLFPEDYSIPIECLVRYGKGLELFDRRD-----D-VDTLIGHLKSSYLL----NDAKD-V---KLHDVVRDVC---AS--VF-------YTA
>Cc06_g19740
---------------------TKKQVMDALKE-K---TL-MAICGMAGVGKTTLVKQIAD--QVSKLFE--VAVTVSQ-PDQDELA-EQL--LKITE--QD--L-AERLCTRLRGKRTLVILDDIW--K-VDFESL--GIPK-KSLKVILTSRSSNVCGL----E--IFEVNALPKEEEWHLFKKVAEI--SD-----AFSGVAKLVAQECKGLPLAIVVVAKAL--T----QDWEQL-EQLKEYIRDL--ED--VFS-IKFSYDYLSAEAKSLLLLCSLFPEDYSIPIECLVRYGKGLELFNRRD-----Y-VDKHIGHLKNSYLL----NDATD-V---KLHDVVRDVC---AS--EF-------YTA
>Cc06_g19750
---------------------KKKEVIEALKD-K---TL-VAICGMPGVGKTYLVEQIAD--QVFKLFE--VAKNLSQ-PNQDQLA-EQL--LKISE--KD--R-AERMYTRLGDKRILVILDDVR--E-VDFKSL--GIPR-KGLKVILTSRLSHVC-------------------------------------------------------LPLAIVVVAKAF--NHT-PESWNIL-RQLKKYMRDI--QD--VFS-IMWSYDHLSAEAKSLLFLCSLFPEDYSIPLERLVRYGKGLQLFDRED-----D-VHMLINELKKYYLVS---SDGQD-V---KLHNAVRDVC---AS--VF-------YTA
>Cc06_g20410
-------DALLVEEALVGIDQPKKHLISQLLGDYQ--LV-VSVVGMGGLGKTTLVKRVHEDPEVRRHFPVRAWVTVSQTCDFQYLLKDLIRQLS-ESM-TT--ELKKFIKDFLQQARYAIVFDDVWDME-F-WNTIKFALPEDGGNRVMLTTRKADVAS-ASCIEGFVYRMDPLSFEDSWALFCNKIFK--GG-C---HLMDVAKGILGKCEGLPLAILAISGLLA-DVNRTEEWEMVRRSLGGEL-EGKLDR--VKK-LSLSYSDLPWHLKTCLLYTSIFPEDWDIGCVRLINLWIAERFVEWRV----SE-ALGYLSELVNRSLIQV-TKFYEGSPDFCRVHDLLREVILL-SREQNL--VT------
>Cc06_g20740
-------SHVV-ED-FVGLEGDVEMLVKHLVIDKC--FV-VSICGMGGLGKTTLARKVYNHPQVRRCFDDFAWICVSQTWQKEDVLQRIL----------------------------------------------------------------------------------------------------------------------------------------------------------------------------------------------------------------------------------------------------------------------------------------
>Cc06_g22210
-------TSKL-DEIVVGFKDVAETILDKLR--SR--RI-VTIVGMAGQGKTTLAKKIYNDPLI-HHIVAR----------------------T-IT--DE--DLGERLWKCLKGHKYLIVIDDIWDSK-A-WYDIERFFPDNNGSRIMFTSRIHDVAQVMP-NS--PLHLRPLSNEESWELLEKKLL----EG----HLSEVGEHIVKLCKGLPLAIVVIAGLLT-THN-KINWKQISEHL--GL-A--SEG--YMD-LELSYMHLPDHLKTCFLYFGALPEDKVISAQKLIKLWIAEGFVR-RG-I--RE-AKEYFMYLVRRSLVIV-TGSSTGGIKTCYIHDLFRDLCLA-AKEEYF--FQ------
>Cc06_g22540
-------SSPLSEDKIVGFEEMTKSLVTELLEDRN--RV-VSIIGMGGAGKTTLA----------------------------------------KKM-QE--DLEQRLYQDLQDKRYLVVLDDVWEEE-A-WDCLVRAFPDT-SSKVLLTSRNRDVAVHADALS---HELKTLGKEDSWQLFLRKALA--HRNC---DLEEVGREIVRRCDGLPLAITVVGGLLL-KEL-KSEWEKVLNSFNRNLSRS--SG--VSA-LELSYADLPPNLKFCFLYLGLFPEASVISVPKLIHMWVAEGIMQNRDA---NE-AAYDVERLCGRNMVQV-VETVDARIKRCRVHDLLRELAIR-AEDENF--FQ-AKSRY
>Cc06_g23160
-------PHQV-EE-FVGMKDDIRQLVSLITGIRS--HV-ISVHGMGGLGKTTLARKIYKHIEVERAFKQFAWVSVTQQCNTMTVFRDIL--LD-----DE--ELVGELYKVQKETKSFVVLDDLWKIE-D-WECLKVAFPA-ADSKILITTRNQKLVE------EFLYPLNLLNEDEGWELLQKRAFT---KNA---RLEAVGRAIVRKCGKLPLAISAIGGVL--KTS-LEEWETVMNDV---IRMRK--EGGVLQ-LALSYDELPYHLKPCFLYLGQFREDEDIDAEMLYRMWTAEGMV--SD-HR-TT-AERYLYEMAGRSMLQL-K-FSTSRVKSCYLHDLMREFCLA-GKEVEF--LKDDSTPR
>Cc07_g03110
--------TSLVESYVYGRENDKKELLKLLLSSSDDQVV-IPIVGMGGVGKTTLAQMVYNDDRVNEFFDSKAWACVSDDFDVG-*---------------------------------------------------------------------------------------------------------------------------------------------------------------------------------------------------------------------------------------------------------------------------------------------
>Cc07_g05700
---GWCDVPGFPE--VVGLDEPLEELKLMLLD-G--VSV-LVLSAPGGCGKTTLAKMLCH-DAQRDRFD-NIFFNVAR-PNVQKIF-RSK---QPEF--QD--E-INQFESLL-PHPSLLVLDDVW-RE-FLIERF--R----PGFKVLVTSRSVFRSET-------TFRLKLLNDENAKTLFCHSAF-----D----VQNDLVEKVVKGCGGFPLALKVIGQSL----P-EAKWIHT-QKWSEG-SV---HC--VLN-LKSSLDALE--LKECYLDLGSFPEDQRIPATALLDVWVELYNLEEE--------TLVHLLELSDRNLINL-V----H-A---MQHDLLRDLV---NALDRM----SLHPRL
>Cc07_g09980
HLMSRWSSPVYDHSQVVGLKDDTEKMKNWILQSNDG-IVSIGIVGMGGVGKTTIAQEVFNDREIEDRFERRIWVSVSQTFTEEQIMRSILRSLGDACVGDNESELLTKIKQYLSGKRYLIVMDDVWSLDNTWWLRIYGGLPQGNGNCVIITTRIEKVARKMGVRESRTHWPKCLNEDYSWLLFRKIAFAATGGECRHSELEDIGKEIVEKCKGLPLAIKAVGGVMLCKPPHYHEWRRISDHFREEL----AENDNVMASLQLSYDELPPYLKSCFLCFSIFPEDCVVDKDQLVHWWIGESFMPVRNHRLSTEVGEDCFSELTNRCLIEVVDKAYNGRIQTCKIHDMVRDLVIRIAEDDAFSIPSDANCRH
>Cc07_g16920
--------PFVDGSEMMGREVEESHVVRMLISKD---LV-MSIVGLGGQGKTTLAQLVLKNGSVVKHFDETIWVCVSDDFKER-LLNEMLQSLKAE-T-TNR-ELVSRLQENLQGKSYLLVLDDVWN-NREKWDRMRKCL-GVLGSKILATTRSDEVAPAMETSG---YHLI-LSDDYSWMLFEKLTF---ADG----TLVDIGRRILKKCGGVPLAIKVIGGLL--KKD-ASEWLMIEKS----IWNKIAD---VFS-LKLSYENLPSLVKQCFASCSIFPKDTVMEKESLIQIWMAQGLIDAKGHLQ--E-GSDYFNILLRSSLLQT--FSI-NKIKFCRMHDLVHDLS---SNNC-C----DDEVMH
>Cc07_g17040
-----VTAPSFNE--LVGLNDEVESIIDRLTGSSW--FV-VAIVGMPGLGKTTLANN-------------------------HNLLLQILSVIQHK-K-NE--DLAQMLYQRLKGKRYVIVLDDVWDID-G-WNLLKHSWPDCNGSRILLTSRFQNLSLQIK-PD--PHHLRPLTDKESFELLQKKLF----AEC---ALREVVQHVAKDCKGLPLTIVLVAGILA-EQD-C--WEEVARRLR-SIFAD-DEH--CMK-IEHSYNYLPDYLKPCLLYFGASEEDKDIPVRKLLWLWMAEGFVQ-KEGK--SE-ADDYLMDLIGRSLVMA-TQR-SGGIKACRVHDLVREFCVA-AREESF--MQ---HR-
>Cc07_g17220
-----VTAPSFNE--LVGLNDEVESIIDRLTGSSW--FV-VAIVGMPGLGKTTLANNVFGYPSIKFHFHICVWCTVSQVYSKHNLLLQILRVIQHE-M-NE--DLAQMLYQHLKGRRYVIVLDDVWDIE-G-WNLLKHSLPDCNGSRILLTSRFQNLSLQIK-PD--PHRHRPLTDKESFELLQKKLF----AEC---TLREVVQHVAKDCKGLPLTIVLVAGILA-EQD-C--WEEVARHLR-SIFAD-DEH--CMK-IEHSYNYLPDYLKPCLIYFGASQEDKDIPVRKLSWLWMAEGFVQ-KEGK--SE-ADNYLMDLIGRSLVMA-TKG-SGGIKVCRVHDLVHEFCVA-AREESF--LQ---HR-
>Cc07_g17250
-----VTAPISSE--FVGLKDEVETIINRLTGSML--LI-VPVVGMAGLGKTTLADTVYCDPSVIIHFPIRVWCTVSQAYIKRNLIAQILSCIELK-M-TE--DLAEKLYKCLKRNRYLIILDDMWDIG-V-WNLLKTSLPDANQSRILFTSRFQNLSMQIK-PD--PHHLRSLTDKESWELLQIKLF----GIC---SLCEVGIQIANNCKGLPLSVVLVAGILA-TQD-CAMWEEVAKSLS-SIVLE-AEH--------------------------------------LLWLWISEGFMQ-REGK--SE-AHKYLMDLIARSLVMA-TKR-AGGAKACRVHDLVHEFCVA-VKEESF--LH---YR-
>Cc07_g17260
-----VTAQPSHE--LVGRDDEVKIIINRLKGSMQ--LI-IPIWGMPGLGKTTLANKVYCDPSIEFHFYIRAWCCVSQVYSMRSLLLQILHGTQLE-M-SD--DLEEKLRKVLRRNKYLIVLDDLWDIE-A-WNLLKRSLPDANGSRILFTSRFENFSSQIK-QD--PHHLRLLTDEESWQLLQNKLF----GGC---TLSKVGLRIANNCRGLPLTIILIGGILA-ERD-CAIWEEVAKSLS-SNVPD-TER--WMK-LELSYSHLPDYLKPCLLYFSAFQEDRDISVQRLLWLWISEGFVQ-KEGK--SK-ADEYLMDLTARSLVMV-TKR-TGGAKACRLHDLVHEFCVV-AKEESF--LQ---YR-
>Cc07_g17270
-----LSSPALNE--TVGLDEAAKTITCRLTGSKQ--LI-ISIVGMGGLGKTTLANTVYHQNSVSCHFHIHAWCTVSQAYSKHNLLAQILCSIKVN-K-DE--DLAEELRKVLLRNRYLIVLDDLWDIE-A-WNLLERSFPNANGSRIVLTSRIHSLPLQLK-HA--PYHLRQLTDKESWALLQNKLF----GEC---TLTKVGFQIAKNCKGLPLTIILVAGILA-EQD-C--WKEVAETLS-STIVE-TEQ--CKR-LELSYSNLPGHLKPCLLYFGAFPEDEDVSVRNLIWLWTSEGFLQ-KEGK--SE-VDEYLTDLVQRSLVMV-TRR-SGGAKACRIHDLIHEFCVE-GKEESF--LQ---HR-
>Cc07_g17280
-----LSRPALNE--TVGLDEAVKTITCRLTGSDQ--LI-ISIVGMAGLGKTTLANTVYYQNSICPPFHIHAWCTVSQAYSKHNLLAQILSSIKLN-K-DE--DLADDLRKVLLRTRYLIVLDDLWDIE-A-WNLLEGSFPKKKGSRILLTSRIHSLPLQLK-HD--PYHLRQLSDTESWALLQNKLF----GEC---TLTGVGFQIAKNCKGLPLTIVLVAGILA-EQD-C--WKEVAETLS-STIVE-TEQ--CKK-LELSYSNLPGHLRPCLLYFGAFPEDADVPVRKLIWLWTSEGFLQ-KEGK--SE-VDEYLTDLVQRSLVTV-TQR-SGGAKTCRIHDLIREFCVE-AKEESF--LQ---HR-
>Cc07_g17810
-----RSTPVLND--VVGLDDEVKTIIDRLTGSKL--LF-VSIVGMGGLGKTTLANRIYNDPLILRHFHIIAWCAVSQAYSIRSLLVQLLCSIRLE-M-DK--DLAHMLYKRLKRNRYLIILDDVWEIE-A-WNLVKTSLPDANGSRILFTSRVE---LQFS-PD--AHHLRQLTDEESWKLLQKKLF----GEC---RLIEVGSQIANFCRGLPLTVVIVAGILT-AED-Y--WEEVAKSLT-SIVLD-DEY--CRK-LELSYSHLPDELKSCLLYFCAFSEGKMSNICSISWFWISEGFVR-KKGK--SE-ANDYLKALVDRSLVMV-TEG-SGGAKACRLHDLVHGFCVQ-IKEENF--IH---YRG
>Cc07_g17830
-----VTATTYNQ--LVGFQEEVEAITCRLTRLTK--LV-VSIVGMPGLGKTTLANAVYTSPSVMSHFHIRGWCTVSQEYSNHNLLVQILSSIQLE-M-NE--DLAIKLKQDLLKNRYLLVLDDLWGIE-A-WNFLEKLLPDAKGSRILITSRLQNLSLA----D--AHSLRYLSEEESWELMQKKLV----GEH---KLSGVGFQIAKSCGGLPLTIVLVAGILA-AED-R--LEKVAESLT-SSVLE-DKS--CMK-LDLSYSHLSGDLKPCFLYFSAFQEDENIPVRRLLWLWISERFVQ-KEGK--SE-ANDFLKDLVDRSLVMV-SKR-TGGAKACRIHDLVHEFCVK-AKEENF--LH---VR-
>Cc07_g17840
-----VIAATKNE--FVCLDDEVKTITDRLTGSRK--LV-VPIVGMPGLGKTTLANMVYSSPSVKLHFHIRAWCTVSQIYSTHNLLVQILHSIQPE-E-NE--DLALKLKQALLRNRYLLVLDDLWGVE-A-WNLLEKSLPDANGSRILVTSRLQNLFLQLK-LD--VHHLRPLTDEESWKLLQNKLF----GEC---KLSGVGFQLAKSCRGLPLTVVLVAGILA-GQN-C--WQEVAKSLS-SIVLD-DEY--CMK-LELSYSHLPGDLKSCLLYFSAFRADKNVPIRRLLWLWISEGFVQ-KEEK--SE-ADEYLKDLVDRSLVMV-SER-TGGAKACRLHDLVHEFCVE-AKEENF--LH---HR-
>Cc07_g18670
---------------GQKIETNLKEIWAWLMD-G---IS-VGIYGMAGVGKTTLAKRIYE--DFITKFD-KVYWTASQ-GTQDSVA-IAI--VDSNE--EE--R-AAKLFLALMEDF-VIILDDVW--P-FDINKI--GIP--DGSKLIVTSRSLEVCQV----Q--EIKVKPLCEKEAWTLFLEKLRP----S----DVKEIAKSMVQRCGGLPLGIITLAGNM--GVD-IHEWREL-EELEGSLGQ-------LFD-LHLSFNHLDSRLKECFLYCSFYPENYKIPRDELIRLLILEGVMKRRS-----D-GHVMLKRLESICLLES-HSNYEE-V---KMHCLIRDMA---M---KY----KGDLEK
>Cc07_g18680
------SKPLVTE--LIG---SVQQLTDRLL-DD----VSIGIYGMPGVGKTAVASHIHNEDKLK-HFDAN---EVSK---QDDLATVLL--LN---M-DD--DRAAKLASALR-KKFVIILDGI-DV-GT----I--GIPE--GRKLIVVSR-SDVC-------GCQKEIQPLSADEGRMLFMEKL----RSE----DVQEISRSISEKYGGLPLGIIAKARSMA---D-IREWRDLAE-ME------RPDD--VFE-MKSSF--L-NE-KTSFLHCSIL-KDETVPRDEVVRGLISEGFL---DRRC-RE-GHTILKALEKACLLDVV----NG-V--CKMH-LMRDMA---T--E------------
>Cc07_g18690
---------------GRTIEINMKEIWAWLLD-G---IS-VGIYGMGGVGKTTLAKRIYE--DFITKFD-RVYWADPQ-GSQDSVA-KAV--VDSNE--EE--R-AAKLFIALMEDF-VIILDDVW--P-FDINKI--GIP--DGSKLIVTSRSLEVCQV----Q--EIKVEPLCEKEAWTLFLEKLCP----P----DVKEIAKSMVQRCGGLPLGIITIAGRM--GVG-IHEWREL-EELEGSVGQ-------LFD-LHLSFNHLDRRLKECFLYCSFYPENYKIPRDELIRLLILEGLMKRRS-----D-GHVILKRLERMCLLE---SNDEE-V---KMHCLIRDVA---I---EY----KEDLEK
>Cc07_g19700
-----LAAAMHDE--LVGLDDEVETITHRLTGSKQ--LV-VPIVGMPGLGKTTLAHKVYNAPSVRSHFHVHGWCRVSQTCSKHSLLVQLLCSVELK-E-DE--NLANKLRQVLLRSRYLLFLDDLWDVE-A-WNLLKKSLPNANGSRILFTSRYQDLSLHFE-PN--PHHLRHLTDEESWTLLQRKLF----GEC---ALSEVGSQIAKLCKGLPLAVVLVAGILA-AQD-R--WEEVAKSL--SIVLG-DEY--CMK-LELSYNHLPDYLKPCLLYFAAFKEDEVINVPRLLRLWVSERFVQ-QEGK--RE-AYDYFMALVNKSLVMG-VGR-TGGAKACLLHDLVHEFCVK-AIEESF--LY---HR-
>Cc07_g19710
-----LAATMHDE--LVGLDDEVKAITHRLTGSKQ--LV-VPIVGMPGLGKTTLAHKVYNAPSVRSHFHVHGWCRVSQTCSKHSLLVQLLCSVELK-E-DE--NLANKLRQVLPRRRYLLFLDDLWDVE-A-WNWLEKSLSDAKGSRILFTSRYQDLSLHFK-PN--SYHLRRLTDEESWTLLQRKLF----GEC---ALSEVGSQIAKLCQGLPLAVVLVAGILA-AQD-S--WEEVAKSL--SIVLE-DEY--CMK-LELSYSHLPDYLKPCLLYFAAFQEDEVINVRRLLRLWISERFVQ-QEGK--SK-AYDYLMTLINRSLVMA-VRR-------------------------------------
>Cc07_g20460
-----LAAAIHIE--LVGLDDKVKTIIDRLTGLKH--LV-VPIVGMPGLGKTTLANKVYTAFSVRSYFHVRGWCCVSQTYSKHGLFVQLLCSIELK-M-DE--DLVQKLKQVLLRTRYLLILDDLWDVE-A-WNLLENSLPNVNGSRILFTSRFQDLSLQFK-PC--PYHLCQLTDEESWALLQKKLF----DDC---ELTEVGYQIAKFCRGLPLTVVLVAGILA-AQD-S--WEEVVKSL--SIVLH-DEY--CMK-LEVSYSHLPDYLKPCLLYFAAFQEDEVISVRRLLWLWISEGFVQ-QAGK--SE-AYNYLMGLINRSLVVA-TKG-ANGAKTCQLHDLVHEFCVK-VKEESF--IH---HR-
>Cc07_g20590
-----LAAAMHDE--LVGLDDEVKTITHRLTGSKQ--LV-VPIVGMPGLGKTTLALKVYNAPSVRSHFHVHGWCRVSQTCSKHSLLVQLLCSVELK-E-DE--NLANKLRQVLLR------------------------------SRILFTSRYQNLSLHFK-PN--PHHLRHLTDEESWTLLQRKLF----GEC---ALSEVGSQIAKLCQGLPLAVVLIAGILA-ARD-S--WLEVAKSL--SIVLE-DEY--CMK-VELSYSHLPDYLKPCLLYFAAFKEDEVINVRRLLRLWISERFVQ-QEGK--RE-AHDYFVALVNRSLVKG-VGR-TGGAKACLLHDLVHEFCVQ-TKEESF--LY---HR-
>Cc07_g20620
------------------------------MD-E---IS-IGIYGMGGVGKTTLATHVHN--NLKAKFG-HVCWTVSQ-ANQKDIA-KFL--VDSCE--DD--R-AAQLFQALRRNF-VLILDDVW--H-FDLENV--GIP--DGSKLIITSRSSDVCAM----Q--EVKVKPLCFQEAWTLFLEKLGC----C----DIEEIAKSMVKNCAGLPLGIITVAGSM--GTG-IHEWRDL-EELEDPARQ-------VLK-LHYSYSRLDQRLKDCFLYCSLYPEDCEIPRDELIASFIRERLMKRRA-----D-GHALLNKLENACLLEG-VEDDEK-V---KMHDLMRDMA---T---KY----KEDLDN
>Cc07_g20740
-----VTVPISSE--LVGLNDEVESIIDRLLGSEQ--LI-VAIVGMPGLGKTTIVNKVYSDPSVKFHFHVHAWCCVSQAYSKRSLLVQILCCIQVE-M-NE--DMADKLHKFLKRNRYLIILDDVWDID-G-WDLLKHSLPDCNRSRILLTSRFQNLSLQMK-PD--PHHLRPLTSKESLELLQKKLF----GQC---TLSEVVLHVAKYCKGLPLAVILVAGILA-QQD-S--WEEVARCLS-SIFVD-NEH--CME-LEHSYNYLPDYLKPCLLYLSAFQEDRDIPVRELLWLWISEGFVQ-QNGK--SE-ADEYLMDLIGRSLVMA-TQR-SGGIKTCRIHDLVHEFCLA-AKEERF--LQ---HR-
>Cc07_g20790
-----IVAPIFNE--LVGLNDEVESIIDRLTGSNQ--FV-VAIVGMAGLGKTTLAKNVYSDPSIKFHFHICAWCTVSQVYSKHNLLLQILCVIQHK-M-NE--DLAAKLYQQLKGKRYVIVLDDVWDIE-G-WNLLKHSLPDCNGSRVLLTSRFHNLSLEIR-PD--PLHLRPLTNKESLELLQKKLF----AEC---TLSEVVLHVAKCCKGLPLAVVLVAGILA-QQD-C--WEEVTRRLS-SIFVE-NEH--CMK-LEYSYNYLPDYLKPCLLYLGAFQEDQDIPIRKLSRLWISEGFVQ-KEGK--SE-ADNYLMDLIGRSLVMP-AHR-SGGIKVCRIHDLVHEFCVA-AKEENF--LR---HR-
>Cc07_g20800
-----ITAPIFNE--LVGLNDEVENIIDRLTGSSQ--FV-VAVVGMPGLGKTTLANNVYNDPLIKFHFHIRAWCTVSQVYCKHNLLLQIFCVIHHK-M-NE--DLAEKLYQHLKGKRYVIVLDDVWDID-W-WNLLKHSLPDCNGSRILLTSRFQNLSLQIK-SN--PHHLRPLTDEESLELLQKKLF----AEC---TLSEFVLHAAKYCKGLPLAVVLVAGILA-PQD-C--WEEVARHLS-SIFVD-NKH--CME-LEHSYNYLPDYLKPCLLYLGAFQEDQDIPIRKLLWLWISEGFVQ-KEGK--SE-ADNYLMDLIGRSLVMV-TRR-SGGIKVCRIHDLVHEFCVA-AKEENF--LQ--SPR-
>Cc07_g21230
-----LSTPTLNE--LVGLDEEVKTIADRLTGSKQ--LI-VSIVGMAGLGKTTLANTIYHHPSILGHSHIRAWSTISQVYSKHNMLVQILSSIQLE-M-NE--DLVVMLFQGLKRN-----------------------------SRILFTSRIENLSLQFK-LD--PHHLCHLSDKECLELIQRKIF----GEC---ALIKVLMQVANKCNGLPHTVVIFAGILL-EPD-C--WQEFADSLNQQVHRD-IEG--LKK-LELSYIHLPKYLKPCLLYLSAFREDQDIPVQMLSWLWIYEGFVQ-KEGK--IE-AEDYLKDLIGRSLVM--------------------------------------GYV-
>Cc07_g21270
--------STNSCSTFIGRDNDIANILEKLTADE--IVV-IPIVGMGGIGKTALAKRIFNHHKTQNQFDEKIWVCVSE-FNNR-LFGLVLESLTKE----SR-ERTRKLQEKLEGKTYVMVLDDVWN-N--MWDDFMGSL-NTKGNFILVTTRKHQVASIMATSS---CSLE-LSDDECWLIFKEKAI---GRE----ESA-IGLEIAQICQGLPLVACTVGGML--NKR-REEWISALKR----LQGL-ENN--MH--LKLSFDNLPCPLKRCFAYSSIFSKDSVMERDQLIQLWMAEGFLQTHRS-M-DE-GNMFFNILLQNSLFQV--E--EDRILSCKMHDLVHDLA---QNSQ--------PIRH
>Cc07_g21460
-----LAAAMHDE--LVGLDDEVEIITHRLTGSKQ--LI-VPIVGMPGLGKTTLAHKVYNAPSVRSHFHVHGWCRVSQTCSKHSLLVQLLCSVELK-E-DE--NLANKLRQVLLRSRYLLFLDDLWDVE-A-WNLLEKSLPNANGSRILFTSRYQNLSLHFK-PN--PHHLRHLTDEESWTLLQRKLF----GEC---ALSEVGSQISKLCHGLPLAVVLIAGILA-AQD-S--WEEVAKSL--SIVLE-DEY--CMK-LELSYSHLPDYLKPCLLYFAAFQEDEVINVRRLLRLWISERFVQ-QEGK--SK-AYDYLTTLINRSLVMA-VRR-NGGAKYCLLHDLVHEFCVK-AKEESF--LY---HR-
>Cc08_g00520
-------MGLLVEEALVGIDSPKQQLICQLL-CSQ--LV-VSVLGMGGIGKTTLVKKVQEDANVKRQFEILAWATVSQTCYMEEFLKDL--------------------------------------------------------------------------------------------------------------------------------------------------------------------------------------------------------------------------------------------------------------------------KEQNL----------
>Cc08_g01430
-----ARTPKIDE--VVCLGDQMKDTIDRLTRSLE--LI-ISIIGMPGIGKTTLARKVYNDLRVERCFYFRAWCSVSQEYHKRDLLLEILSNDGHQ-M-ND--DLEMKLYQCLKNRKYLIVMDDVWDAT-A-WRELQRAFPNKNGSRILMTSRVEEAELKTN-PY------RPFSNDESWKLLQMKIF----HDC---ELLEVGKEIAEKCKGLPLAIVAIAGLLE-EKK-LKVWKTIAESLS-SIVDD-QTP--CME-LLLSYEHLPDHLKACFLYIGAFLEDRDIPVRKFIRLWIAEGFIQ-KKLE--GE-AEDYLMDLIGRSLVTV-SRR-TGQVKACRIHDLLRQMCLS-AKEENF--LQYEKHR-
>Cc08_g01600
-------DAILVGKELVAIQQPKQELISQLLGDSN--LV-ISVLGMQGLGKTTLVKKVHEDGDVRKQFQITAWITVSQTRSIKELLQDLIRQIA-ESI-T---ELKSSVTKLLL-GRYGIVFDDVCDMG-I-WNSIKSALPD-NGSRVMITTQLPHVAQ-ASSPEGYVYEMKPLSFEDSWTLFCDKTFQ--QS-C---HLKAIVHDILSKCRGLPLAIAAIAGVLA-DKDKADQWEIVRDSLAGEE-EKEQDM--VKK-LLLSYKDLPSHLKTCLLYISIFPEDYEIQCHRLIQLWIAEGFVQDRG----TE-AFDYLKELIRRSLVRV-TESWDGSPDHCRIHDLMREFILR-SQEQNM--IT-EKVHR
>Cc08_g01610
-------DALLVEEALVGVDHPKKHLISQLLRDYQ--LV-VSVVGMGGLGKTTLVKKVHEDPEVRRHFPVRAWATVSQTCDFQDLLKDLIQQLS-ESM-ST--ELKKIVKDFLQQARYAIVFDDVWDVE-F-WNTIKFALPE-HGNRVMLTTRKADVAS-ASCTEGYIYRMEPLSLEDSWTLFCNKIFK--GN-C---HLMDVAKSILDKCEGLPLAILAISGLLA-DVNRIEEWEMVRRSLGVEL-EGKLDR--VKR-LSLSYTDLPWHLKICLLYTSIYPEDYKIGCLRLVNLWIAERFVEWRE----SE-AWGYFSELVNRSLIQV-TGFYEGMPGYCRIHDLLREIIIS-SREQNM--VT-EKVRR
>Cc08_g01620
-------DALLVEEALVGIDQPKQHLISQLLGDCQ--LV-VSVVGMGGLGKTTLVKKVHEDPEVRRHFPVRAWVTVSQTCDFQYLLKDLIRQLS-ESL-NI--ELKEFVKDFLQQARYAIVFDDVWDVE-F-WNTIKFALPE-HGNRVMLTTRKADVAS-ASCIEGFVYRMEPLSFEDSWTLFCNKIFK--GN-C---HLMDVAKVILGKCEGLPLAILAISGLLA-DVNRTEEWEMVRRSLGGEL-EGKLDR--IRK-LSLSYGDLPWHLKTCLLYTSIYPEDCEIPCYKLVNLWIAERFVEWRE----SE-VWGYFSELVSRSLIQV-TDFYEGMPGYCRIHDLLREIIIS-SREQNM--VT-EKVRR
>Cc08_g01640
-------DALLVEEALVGIDQPKKHLISQLLGDHQ--LV-VSVVGMGGIGKTTLVKKVHEDPEVRRHFPVRAWVTVSETCDFQYLLKDLIQQLS-ESM-TT--ELKKIVKDFLQQARYAIVFDDVWDVE-F-WNTIKFALPE-CGNRVMLTTRKADVAS-ASCIERFVYRMEPLSVEDSWTLFRNKIFD--GG-C---HLMGVAKGILDKCEGLPLAILAISGLLA-DVNRMDEWEMVRRSLGGEF-EGKLDR--VKK-LSLSYSDLPWHLKTCLLYTSIFPEDHKIGCARLINLWIAERFVEWRE----SE-AWGYLRELVNRSLIQV-TSFYEGIPHKCRIHDLLREVILL-SGEQNM--VT-EKVRR
>Cc08_g01650
-------DALLVEEALVGIDQPKKHLISQLLGDYQ--LV-VSVVGMGGLGKTTLVKRVHEDPEVRKHFPVRAWVTVSQTCDFQYLLKDLIRQLS-ESS-NT--ELKEIIKDFLQQARYAIVFDDVWDVE-F-WNTIKFALPE-HGNRVLLTTRRADVAS-ASCIERFVYRMKPLSVKDSRTLFYNKIFN--GG-C---HLMDVAKGILDKCEGLPLAILAISGLLA-DVNRIDEWEMVRRSLGGEL-EGKLDR--VKK-LSLSYSDLPWHLKICLLYTSIYPEDYKIGCLRLVNLWIAERFVEWRE----SE-AWGYFIELVSRSLIQV-TGFYEGSPDTCRIHDLLREVIFL-SREQNM--VT-NKVRR
>Cc08_g01660
-------DALLVEEALVGIDQPKKHLISQLLGDHK--LV-VSVVGMGGLGKTTLVKKVHEDPEVRRHFPVRAWVTVSETCDFQFLLKDLIRQLS-ESM-TT--ELKKIVKDFLQQARYAIVFDDVWDVE-F-WNTIKFALPE-RGNRVILTTRKADVAY-ASCIERFVYRMEPLSTEDSRTLFCSKIFD--GG-C---HLMNVAEGILDKCEGLPLAILAISGLLA-DVNRIDEWEMVRRSLGGEL-EGKLDR--VKK-LSLSYSDLPWHLKTCLLYTSIYPEDYEIGCSDLINLWIAERFVEWRE----NE-AWGYFSELVNRSLIQV-TGFYEGLPDYCRIHDLLREVILL-SGEQNM--VT-EKVRR
>Cc08_g01670
-------DALLVEEDLVGIDQPNKHLIAELLGDYQ--LV-VSVVGMGGLGKTTLVKKVHEDPEVRRHFPVRAWVTVSETCDFQFLLKDLIRQLS-ESM-TT--QLKEITKDFLQQARYAIVFDDVWDVE-F-WNTIKFVLPE-RGSRVMLTTRKADVAS-ASCIEGLVYRMKPLSFENSWILFCNKIFN--GG-C---HLMDVAKGILDKCEGLPLAILAISGLLA-DVNRTEEWEMVRRSLGGEL-EGKLDR--VKR-LSLSYNDLPGHLKTCLLYTSIFPEDYEIACIRLINLWIAERYVEWRE----TE-AWSYLSELINRSLIQV-TKFFEGIPGTCRVHDLLREIIIS-SREQNM--VT-EKVRR
>Cc08_g01820
-------DALLVEEALVGIDQPKQHLISKLLGDHQ--LV-ISVVGMAGLGKTTLVKKVHEDPEVRKNFPVRAWVTVSQTCDFPKLLRDLIRQLS-ESM-TT--GLKEFVKDFLRRARYAIVFDDVWDME-F-WNEIKFALPE-YGNRVMLTTRNADVA--ASCTEDCVYRMKPLSNEDSWTLFCNKIFK--GN-C---HLMDVAKAVLDKCDGLPLAILAIGGLLA-DVSRIDEWEMIQHSLG------KLER--VKR-LSLSYNDLPSHLKPCLLYLTIYPEDYPINCQMLILLWIAERFVEWRE----SE-AWAYLRELINRSLIQV-TEFYEGTPHTCRIHDLLREVILI-SREQNM--VTEEKVRR
>Cc08_g01900
-------DALLVEEALVGIDQPKQHLISKLLGDHQ--FV-ISVVGMAGLGKTTLVNKVQEDPDVRKNFPVRAWVTVSQTCDFPKLLKDLIRQLS-ESM-TT--RLKKFVNDFLQKARYAIVFDDVWDVE-F-WNAIKFALPE-YGNRVMLTTRKADVAS-ASCTEDYVYRMEPLSIEDSWTLFCNKIFK--GN-C---HLMDVAKAVLDKCEGLPLAILAIGGLLA-DANRIDEWEMIQHSLGGEL-EGKLER--VKR-LSLSYNDLPSHLKPCLLYLSIYPEDYLIECHRLTLLWIAERFVEWRE----SE-AWAYLSELISRSLIQA-TKFYEGTPHTCRIHDLLREVILI-SREQNM--AT-EKVRR
>Cc08_g01920
-------DALLVEEALVGIDQPKQHLISKLLRDHQ--LV-ISVVGMAGLGKTTLVKKVHEDPEVRKNFPVRAWVTVSQTCDFPKLLRDLIRQLS-ESM-TT--ELKEFVKDFLRRARYAIV-------------------------------------------------------------------------------------------------------------------------------------------------------------------------------------------------------------------------------------------------------RR
>Cc08_g01940
-------DALLVEEALVGIDQPKQHLISKLLGDHQ--LV-ISVVGMAGLGKTTLVKKVHEDPEVRKNFPVRAWVTVSQTCDFPKLLRDLIRQLS-ESM-TT--ELKEFVKDFLRRARYAIVFDDAWDVE-F-WNEIKFALPE-YGNRVMLTTRNADVAP-ASCTEDYVYKMEPLSIEDSWTLFCNKIFK--GN-C---HLMDVAKAVLDKCDGLPLAIVAIGGLLA-DVSRIDEWEKIQHSLGGEL-EGKLER--VKR-LSLSYDDLPSHLKPCLLYLTIYPEDYLIGCYRLINLWIAERFVEWRE----NE-AYDYLSELISRSLIQV-TEFYEGLPDTCRIHDLMREVILI-SREQNM--AT-EKVRR
>Cc08_g01970
-------DALLVEEALVGIDQPKQHLISKLLGDHQ--LA-ISVVGMAGLGKTTLVKKVHDDPEVRKNFPVRAWVTVSQTCDFPKLLRDLIRQLS-ESM-TT--ELKEFVKDFLRRARYAIVFDDVWHVE-F-WNAIKFALPE-YGNCVMQTTRKADVAS-ASCTEDYVYKMEPLSIEDSWTLFCNKIFK--GN-C---HLMDVAKAVLDKCDGLPLAIVAIGGLLA-DASRIDEWDKIQHSLGGEL-EGKLER--VKR-LSLSYNDLPSHLKPCLLYLSIYPEDDLIACQTLILLWIAERFVEWRE----SE-AWGYLSELISRSLIQV-TDFYEGLPYDCRIHDLMREVILI-SREQNM--MT-EKVRR
>Cc08_g01980
-------DALLVEEALVGIDQPKQHLISKLLGDHQ--LV-VSVVGMGGLGKTTLVKMVHEDPDVRQNFPVRAWVTVSQTCDFPKLLKDLIRQLS-ESK-TT--ELKKIVKDFLQKARYAIVFDDVWDME-F-WNAIKFALPE-YGNRVMLTTRKADVAP-ASCTEDFVYKMEPLSNEDSWTLFCNKIFK--EN-C---HLMDVAKAVLDKCDGLPLAIVAIGGLLA-DVSRIDEWEMIQHSLGGEL-EGKLER--VKR-LSLSYNDLPSHLKPCLLYLSIYPEDYLIDCQTLIPLWIAEKFVEWRE----SE-AWGYFSELISRSLIQA-AEFYEGLPDTFRIHDLLREVILM-SREQNM--VT-EKVRR
>Cc08_g02010
-------DALLVEEALVGIDQPKQHLISKLLGDHQ--LV-ISVVGMAGLGKTTLVKKVHEDPKVRKNFPVRAWVTVSQTCDFPKLLRDLIRQLS-ESM-TT--ELKKIVKDILRRVRYEIVFDDVWDVE-F-WNEIKFALPE-YGNRVMLTTRNADVAS-ASCTEDYVYKMEPLSIEDSWTLFCNKIFK--GN-C---HLMDVAKAVLDKCDGLPLAIVAIGGLLA-DVSRIDEWEKIQHSLGGEL-EGKLER--VKR-LSLSYNDLPSHLKPCLLYLSIYPEDYLIGCYRLINLWIAERFVEWRE----NE-AWGYLGELINRSLIQV-TGFYEGLPNHCRIHDLMREVILI-SREQNM--VTKEKVRR
>Cc08_g02020
-------DALLVEEALVGIDQPKQHLISKLLRDHQ--LV-ISVVGMAGLGKTTLVKKVHEDPEVRKNFPVRAWVTVSQTCDFPKLLRDLIRQLS-ESM-TT--ELKEFVKDFLRRARYAIVFDDVWDVE-F-WNEIKFALPE-YGNRVMLTTRNADVAL-ASCTEDYVYKIEPLSIEDSWTLFCNKIFK--GN-C---HLMDVAKAVLDKCDGLPLAIVAIGGLLA-DVSRIDEWEKIQHSLGGEL-EGKLER--VKR-LSLSYNDLPSHLKPCLLYLSIYPEDYLIGCHRLINLWIAERFVEWRE----NE-AWGYLSELISRSLIQV-TEFYEGSPGICRIHDLMREVILI-SREQNM--VT-EKVRR
>Cc08_g02030
-------DALLVEEALVGIDQPKQHLISKLLGDHQ--LV-VSVVGMGGLGKTTLVKKVHEDPDVRKNFPVRAWVTVSQACDFPKLLRDLIWQLF-ESI-ST--ELKEFVKDFLQQARYAIVFDDVWDVE-F-WNEIKFALPE-YGNRVMLTTRNADVAS-ASCTEDYVYKKEPLSIEDSWTLFCNKIFK--GN-C---HLMDVAKAVLDKCDGLPLAIVAIGGLLA-DVSRIDEWEMLQQSFGGEL-EGELER--VKR-LSLSYNDLPSHLKPCLLYLSIYPEDYLIKCKRLMHLWIAERFVKRRE----SE-AWAYLRELISRSLIQV-TEFYQGSPGRCQIHDLMREVILI-SREQNM--VT-EKVRR
>Cc08_g02040
-------DALLVEEALVGIDQPKQHLISKLLGDHQ--LV-ISVVGMAGLGKTTLVKKVHEDPDVRKNFPVRAWVTVSQTCDFPKLLRDLIRQLS-ESK-TT--ELKEFVKDFLQQARYAIVFDDVWDVE-F-WNEIKFALPE-YGNRVMLTTRKADVAS-ASCTEDYVYKKEPLSIEDSWTLFCNKIFK--GN-C---HLMDVAKAVLDKCDGLPLAIVAIGGLLA-DVSRIDEWEMVRRSLGGEL-EGKLDR--VKR-LSLSYNDLPSHLKPCLLYLTIYPEDYLIHCSVLVLSWIAERFVEWRE----SE-AWGYLSELINRSLIQV-TDFYGGLPEKCQIHDLLREVILI-SREQNM--VT-EKVRR
>Cc08_g02170
-------DALLVEEALVGIDQPKKHLISQLLGDHQ--LV-VSVVGMGGLGKTTLVKRVHEDPEVRRHFPVRAWVTVSQTCDFQYLLKDLIRQLS-ESM-TT--GLKKFVKDFLQQARYAIVFDDVWDVE-F-WNTIKFALPE-YGNRVMLTTRKADVAS-ASCIERFVYRMEPLSTEDSWTLFCNKIFD--GG-C---HLMDVAKGILDKCEGLPLAILAISGLLA-DVNRVEEWEMVRRSLGGEL-EGKLDR--IRK-LFLSYGDLPWHLKTCLLYLSIYPEDHEIRCLRLVNLWIAERFVEWRE----SE-ALGYLSELINRSLIQV-TGFYEGTPDTCRIHDLLREVILL-SREQNI--AI-EKVRR
>Cc08_g02180
-------DALLVEEALVGIDQPKKRLISQLLEDYQ--LV-VSVVGMGGLGKTTLVKKVHEDLEVRRHFPVRAWVTVSQTCDFQDLLKDLIRQLS-ESL-NT--ELKEFIKDFLQQARYAIVFDDVWDVE-F-WNTIKFALPE-HGNRVMLTTRKADVAS-APCTEGYIHRMEPLPFEDSWTLFCNKIFK--GN-C---HLMDVAKVILDKCEGLPLAILAISGLFA-DVNRTEEWEMVRCSLGSEL-EGKLDR--VKK-LSLSYSELPWHLKTCLLYTSIYPEDHKIECYRLVNLWIAERFVEGRE----SE-VWSYLSELVNRSLIQV-TGFYEGLPDYCRIHDLLREVILL-SREQNM--VT------
>Cc08_g02190
-------DALLVEEALVGIDQPKKHLISQLLGDHQ--LV-VSVVGTGGLGKTTLVKRVHEDPEVRRHFPV------------------------------------------------------------------------------------------------------------------------------------------SKCQ--------------------------------------------------------------------------------------------------------------------------------------------------------------
>Cc08_g02210
-------DALLVEEALVGIDQPKKRLISELLGDHQ--LV-VSVVGMGGLGKTTLVKKVHEDPEVRRHFPVRAWVTVSQTCDFQYLLKDLIRQLS-ESM-TT--ELKKFVKDFLQQARYAIVFDDVWDVE-F-WNTIKFALPE-HGNRVMLTTRKADVAS-ASCTEGYIHRMEPLSFEDSWTLFCNKIFK--GN-C---HLMDVAKGILDKCEGLPLAILAISGLLA-DVNRAEEWEMVRRSLGGEL-EGKLDR--VRK-LSLSYGDLPWHLKTCLLYTSIYPEDYVIECNRLIYLWIAERFVEWRE----SE-AWAYFSELVNRSLIQV-TRFYEGMPDTCRIHDLLREVIIS-LREQNI--VT------
>Cc08_g02230
-------DALLVEEALVGIDQPKKRLISQLLGDYQ--LV-VSVVGMGGLGKTTL-----------------------------YLLKDLIRQLS-ESL-NI--ELKEFIRDFLQQARYAIVFDDVWDVE-F-WNAIQFALPE-RGNRVMLTTRKADVAS-ASCTEGFIHRMEPLSSEDSWTLFCNKIFK--GN-C---HLMDVAKGILGKCEGLPLAILAITGLLA-GVNRTEEWEMVRRSLGGEL-EGKLDR--VKK-LSLSYNDLPWHLKTCLLYTSIYPEDYAIECYDLINLWIAERFVEWRE----SE-AWGCLSELVNGSLIQV-TDFYVGLPNTCRIHDLLREVILL-SREQNM--VT-EKVRR
>Cc08_g02250
-------DALLVEEALVGIDQPKKRLISELLGDHQ--LV-VSVVGMGGLGKTTLVKRVHEDPEVRRHFPVRAWVTVSQTCDFQYLLKDLIRQLS-ESL-NT--GLKKIVKDFLQQARYAIVFDDVWDVE-F-WNTIKFALPE-HGNRVMLTTRKADVAS-ASCTEGYIHRMESLSFEDSWTLFCNKIFK--GN-C---HLMDVAKGVLDKCEGLPLAILAISGLLA-DVNRTEEWEMVRRSLGGEL-EGKLDR--VKK-LSLSYSDLPCHLKTCLLYTSIYPEDYEIKCYRLINWWIAERFVEWRE----SE-AWGYLSELVNRSLIQV-TGFYEGLPDNCRIHDLLREVILL-SREQNM--VT-EKVRR
>Cc08_g02280
-----------------------------LLGDHQ--LV-VSVVGMGGLGKTTLVKKVHEDLEVRRHFPVRAWVTSS------------------------------------------------------------------HGNRVMLTTRKADVAS-ASCAEGYIHRMEPLSFEDSWTLFCNKIFK--GN-C---HLTD----------------------------------------------------------------------TCLLYTSIYPEDCEIACYRLTNLWIAE-----------------------------------------------------------------------
>Cc08_g03590
-------QALLIEEALVGIDQPKKELISEVL-NSH--LV-VSVVGMGGLGKTTLAKKVYDDAAVEKQFQSHAWITVSQNFQFNVIIKDLIQQLQ-ESM-NR--RLSQFVRDFLKERRYILVLDDVWSLD-A-WEAIKYVLPD-IASRVVLTTRITDVAS-ASCLEDFIHKMSPLSYEDSWTLFCNRTFQ--SN-C---NLEEVCRKILKKCEGLPLGIVTMGGVLA-DKDKIDEWEMIFRGFGSEV-DGKLDR--IRR-LLLSYNDLPHHLKNCLLYLSIYPEDHPINVEILLGKWIALGFIEEEE----TT-AMRYLKELVNRSLIQV-KERHDGKLKECGLHDFLREIIVS-*---------------
>Cc08_g03610
---------------LVGIDQPKKELISKIL-DSH--LV-VSVVGMGGLGKTTLVKKVYDDAVVKKQFQSHAWITVSQNFQFNIIIKDVIQQLQ-ESM-NG--RLSEFVRDFLKERRYILVLDDVWSQN-A-WETIKCVLPD-TASRVVLTTRIADVAS-ASCLADFVHEMKPLSYEDSWTLFCNRTFQ--SN-C---NLEEVSRKILKKCEGLPLGIVVIGGVLA-DKDRIDEWEMILRGF--------------------------------------------------------------------------------------------------------------------------------
>Cc08_g03670
-------QALLIEEALVGIDQPKKELISKIL-HSH--LV-VSVVGMGGLGKTTLAKKVYDDAAVKKQFQSHAWITVSQNFQFKVIIKNLIQQLQ-DSM-DG--RLSEFVKDFLKERRYILVLDDLWTID-A-WEAIKYVLPD-IASRVVLTTRITDVAS-ASCLTNFIHKMSPLSYEDSWTLLCNRTFQ--SN-C---NLEEVCRKILKKCEGLPLGIVTMGGVLA-DKDKIDEWEMIFRGFGSEV-DGKLDR--IRK-LLLSYSDLPHHLKNCLLYLSIYPEDHPIDVDEILGKWIALGFIEEEE----TT-AMRYLKELVNRSLIQV-KEWDDGKLVNCGLHDFLREIIVL-SKERCF--TT-DKVRH
>Cc08_g03690
-------QALLIEEALVGIDQPKKELISEVL-DSH--LV-VSVVGTGGLGKTTLVKKVYDEAVVKKQFQSHAWITVSQNFQFNVIIKDLIQQLQ-ESM-KG--RLSEFVKDFLKERRYILVLDDVWSLN-A-WETIKYVLPD-IASRVVLTTRIADVAS-ASCLADFIHKMSPLSYEDSWTLFCNRTFQ--SN-C---NLEEVCRKILKKCEGLPLGIVTMGGVLA-DKDKIDEWEMIFRGFGSEV-DGKLDR--IRK-LLLSYSDLPHHLKNCLLYLSIYPEDYPIDV---------------QE----IT-AMRYLKELINRSLIQV-KDWYDGKLVNCGLHDFLREIIVS-SKEQSF--TT-DKVRH
>Cc08_g03710
--------------------------------------------GNGGLGKTTLAKKVYDDAAVKKQFQSHAWITVSQNFQCDVIIRNLIQQLQ-ESM-KG--RLSEFVKDFLKERRYILVLDDVWSLN-A-WQTIKYVLPD-IASRIVLTTRITDVAS-ASCLADFIHKMSPLSYDDSWTLFCNRTFQ--SN-C---YLEEVCRKILKKCEGLPLGIVTMGGVLA-DKDKIDEWEMILREFGREV-DGKLDR--IRR-LLLSYSDLPHHLKNCLLYLSTYPEDHPIDVAKLLDKWIALGFIEKEE----IT-AMRYLKELVNRSLIQV-KVWADGKLVKCGLHDFLREIIVS-SKEQSF--TT-DKVRH
>Cc08_g03720
-------QALLIEEALVGIDQPKKELISKIL-HSH--LL-VSVVGMGGLGKTTLVKKVYDDAAVKKQFQSHAWITVSQNFQFKVIIKNLIQRLQ-ESM-DG--RLSEFVKDFLKERRYILVLDDVWSLD-A-WEAIKYVLPD-IASRVVLTTRIIDVAS-ASCLADFIHIMKSLSYEDSWTLFCIRTFQ--SN-C---NLEEVCRKILKKCEGLPLGIVTMGGVLA-DKDRIDEWEMIFCGFGCEM-DGKLDR--IRK-LLLSYSDLPHHLKNCLLYLSIYPEDHPIDVVKLLDKWIVLGFIEKEE----MT-AMRYLKELINRSLIQV-KDRVDGGLKECGLHDFLREIIVS-SKEQSF--TT-DKVRH
>Cc08_g04110
--------SVVKEPDVLGRDEEKDEIVRVLVN-DNQNVV-LPIVGVGGLGKTTLAQLVFNDQRITEHFKLKLWVWVSEDFDKS-IIKALIESETD----LPL-NLQIKLQSLLEGERYLIVLDDVWN-NRQEWGDLKSVL-CSSGSSIIVTTRKKKVAEIMRTLK---HCLS-LSDDQCWSLFRQWAF---DCE-----LEAVGKEIVKKCGGVPLAAKALGGFL--KSE-A-EWNSVKCS----LWNL-ET---ILP-LGLSYLNLPV-LRRCFAYCAVFPKGSEIEREEVIHLWMANGLISNEMEME--E-GDAVVTALHHRSLFQV--EEFG--VLIFKMHDLVHDLA---MEA-------ESK-RT
>Cc08_g04140
--------STVNEPNVLGRDEEKDEIVKILVNSDNQNVV-LPIVGVGGLGKTTLAQLVFNDENLAEPFKRKLWAWVSEKFDKS-IIKALIESAID----LPL-DLQRKLQKLLRGKRYLIVLDDVWN-NPEEWEKLKSVL-CSKGSSIVTTTRMEKVAEIMGTLE---HRLS-LSENECWSLFRQRAF---GRE----YLVVIGKEIVKKCGGVPLAAKALGGFL--KRE-EAEWNFVKCS----LWNL-ET---ILP-LRLSYLNLPV-LRGCFAYCAVFPKGSKIEKEEVIHLWMANGLISNG-TME--E-GDAVLTELHCRSLFQV--EEFG-SILTFKMHDLVHDLA---MEA-------ESN-RT
>Cc08_g04160
--------SMVNEPKVLGRDEEKEQIVHILMKRDDQNVI-LPIVGVGGLGKTTLAQLVFNDERIAKHFEPKLWVWVSEDFDKR-IIKALINSITE----LEL-ALQSNLQELLREKRYLIVLDDVWN-NPWEWEKLKSVL-CSRGSSIVTTTRKQKVAEIMRTLE---RYLS-LSDDQCWSLFRQQAF---DCE-----LEAIGREIVKKCGGVPLAAKALGGFL--KSE-A-EWNSVKCS----VWNL-ET---ILP-LRLSYLNLPV-LRGCFAYCAVFPKGSIIKKEEVIHLWMANGLISNG-TME--E-GAAAVTELHHRSLFQV--EVLGARDHSFKIHDLVHDLA---MEA-------ESN-RT
>Cc08_g04220
--------STVNEPEVLGRDEEKGQIVDILMKRDDQNVV-LPIVGVGGLGKTTLAQLVFNDERIAKHFEPKLWVWVSEDFDKR-IIKALINSIIE----LEL-ALQSNLRELLRGKRYLIVLDDVWN-NPREWEKMKSVL-CSRGSSIVVTTRKKKVAEIMRTLE---HYLS-LSEDRCWSLFKQQAF---DCE-----LEAVGKEIVKKCGGVPLAAKALGGFL--KSE-A-EWNSVKCS----LWNL-ET---ILP-LRLSYLNLPV-LRGCFAYCAVFPKGSEIEKEEVIHLWMANGLISNG-TME--E-GDAVLTELHDRSLLQV--RVFGGSVPAFKMHDLVHDLA---MEA-------ESN-RT
>Cc08_g04230
-------------------------IVRILTKRVDQNVV-LPIVGVGGLGKTTLAQLVFNDQRITQHFDLKLWVWVSEDFDKR-IIKVLICSITE----LES-LLERKLQGLLRGKRYLVVLDDVWN-NPEEWEKLKSVL-CSRGSSIVTTTRMEKVATIMGTLQ---HYLS-LSENLYWSLFRQRAF---GPE----YLVVIGKEIVKKCGGVPLAAKALGGFL--KRE-ENEWNYVKCS----IWNL-EV---VLP-LRSSYLNLPV-LRGCFAYCAVFPKGSEIEKEEVIHLWMANGLISNG-TME--E-GDAVLTELYYRSLFQV--KEFG-NALTFKMHDLVHDLA---MEA-------ESN-RT
>Cc08_g04250
--------STVNEPEVLGREEEKKQIVRILTKRVDQNVV-LPIVGVGGLGKTTLAQLVFSDKCITEHFELKLWVWVSEDFDKR-IIKVLIESVID----LAL-NLQGKLQELLRGKRYLIVLDDVWN-NPEEWEKLKSVL-CSKGSSIVTTTRMEKVATIMGTLE---HRLS-LSENECWSLFSQRAF---GRE----YLVVIGKEIVKKCGGVPLAAKALGGFL--KRE-ENEWNSVKCS----IWNL-ET---ILP-LRLSYLNLPV-LRGCFAYCAVFRKGSKIEKEEVIHLWMANGLISNE-TME--E-GDAVVTELHHRSLFQV--EEFG--VLIFKMHDLVHDLA---MEA-------ESN-RS
>Cc08_g04500
-------VALLVEEALVGIDNPKQQLISQLLGDSQ--LV-VSVVGMGGLGKTTLIKRVHEDLAIKRHFPVRAFVTLS------------TMQLA-ERL-DS--ALKQCVKDFLQQARYAIVFDDVWDVE-F-WNAIRFALPE-YGNRVLLTTRKADVAS-ASCNKDYVFRMAPLSFEDSWTLFCNKIFK--GN-C---HLTDVAKGILGKCQGLPLAVLAISGLLA-DLNIAEEWEMVRRSLVGEL-EGMLDR--VKK-LSLSYNDLPCHLKTCLLYLSIYPEDYEIRCQRLVQLWSAERFVGKRE----IK-GFNYLRELVNRSLIQV-TEFYEGIPETCRIHDLVREVILS-SREQNM--IT-EK---
>Cc08_g04550
-------DALLVEEALVGIDNPKQQLISQLLGDSQ--LV-VSVVGMGGLGKTTLVKKVHEDLAIRRHFPVRAFVTVSQPCNFLELLKDLTRQLS-EAM-TA--QLKLRVKDFLQQARYAIVFDDVWNVE-F-WNEIRFALPE-YGNRVMLTTRIANVAS-ASCNKGYVYNMVPLSFKDSWTLFCNKIFK--GN-C---HLTEVAKGILGKCEGLPLAILAISGLLA-DLYIAEEWEMVRRSLVGEL-EGMLDR--VRK-LSLSYNDLPCHLKSCLLYLSIYPEDFEIRCGRLVQLWSAERFVGKRE----TN-GYNYLSELVNRSLIQV-TEFYEGIPYACRIHDLVREVVLS-AREQNM--IA-EKVRR
>Cc08_g04570
-------DALLVEEALVGIDHPKQQLISQLLGDSQ--LV-VSVVGMGGLGKTTLVKKVHEDLDIRRHFPVRAFVTVSQPCNFQELLKDLTRQLS-EAM-TA--QLKLCVKDFLQQARYAIVFDDVWDVE-F-WNAIRFALPE-YGNRVMLTTRKADVAS-ASCNKDYVYKMVPLSFEDSWTLFCNKIFK--GN-C---HLTDVAKGILGKCQGLPLAVLAISGLLA-DLNVAEEWEMVRRSLGGEL-EGMLDR--VKK-LSLSYNDLPCHLKTCLLYLSIYPEDFEIRCYRLVQLWSAERFVGKRE----TR-GFDYLRELVNRSLIQV-TQFYEGIPYACRIHDLVREVVLS-ARKQNM--IT-EKVRR
>Cc08_g04600
-------DALLVEEALVGIDHPKQQLISQLLRDSQ--LV-VSVVGMGGLGKTTLVKKVHEDLAIRRHFPVRAFVTVSQPCNFLELLKDLTRQLS-EAM-TA--QLKQCVKDFLQQPRYAIVFDDVWDVE-F-WNAIRFALPE-YGNRVMLTTRKADVAS-ASCNKDYVFKMAPLSFEDSWTLFCSKIFK--EN-C---HLIDVAKGILGKCEGLPLAVLAISGLLA-DLNIAEEWEMVRRSLGGEL-EGMLDR--VKK-LSLSYNDLPCHLKSCLLYLSIYPEDFEIRCGRLVRLWSAERFVGKRE----TE-GYNYLRELVNRSLIQV-TAFYKGIPYECRIHDLVREVVLS-AREQNM--IT-EKVRR
>Cc08_g05660
--------PFVRESGTVGREVEVSQVVSMLISKD---LV-ISIVGMGGQGKTTLAQMVLKNESVMKHFDKTIWVCVSDDFREK-LLNEMLQSLKAE-T-TNK-ELVRKFQGNLKGKSYLLVLDDVWN-NREKWDGMRSCL-GAPGSKILATTRSDEVASAMQTSG---HHLI-LSDDHSWMLFEKLAF---ADG----TLVDIGRRILKKCGGVPLAIKVIGGLL--KKD-ASEWLTIEKS----IWNEIAN---VIS-LKLSYENLPSLVKQCFANCSIFPKDAYMEKQSLIQIWMAQGLIDAKGHLQ--E-GSEYFNVLLRSSLLQA--P---YGIELCRMHDLVHDLS---SNNR------------
>Cc08_g06840
-------IAVEEK--QVGIDSRVHKVNALLLGSD--EVF-IGIWGMSGIGKTTLARAVFD--RI-IHFEGAIFLEVREK-CQEKILSKILKDLR-S---SF--E-SNMIRRRLCYKKVLVVLDDVDH-Q---LEAL--AGKH-AGSRIIITTKNKHLLTH----D-RMYKVELLNEYEAIQLFSWYAFK----D----DYEELSIEIVHYAGCLPLGLKVLGSFL--GRD-MAEWRSV-GRLK--I-----ED--IME-LKVSFNGLEVE-KEIFLDIACFFKGK---KKEYI------------R-----DYPDIGIKVLIEKSLVTV-S----G-I---LMHCLIQEMG---VRQKRL-EICMKQLRL
>Cc08_g06850
-------VEDDEE--HVGIHSRVQKINAFLLVAD--EVS-VGIWGMSGIGKTTLARAVFD--RI-THFEGAIFLEVREKYGQEKILSEILKELR-N---NF--E-SNMIKKRLCYKKVLIVLDDIDH-Q---LEAL--AGKD-KGSRIIITTKDKHLLKH----D-RMYKVEVLDKYEAVQLFSWNAFK----N----DYEELSLQIVHYAGGLPLALKILGSFL--GRD-MTEWRSV-ERLK--I-----ED--IMK-LTVSFDGLRIE-KEIFLDIACFFKGK---KKENI------------R-----DYPHIGIKVLIEKSLITV-S----G-I---LMHPLIQEMG---VREKRL-DICMIKLRL
>Cc09_g04860
L--HPRIAPLYADADVVGFEEDKDMLMAALV-DEH---V-MFVVGMGGSGKTTLAKQVFE---VK-QFGFSAWISVSKK--KLEILRNMLD-LRAE-APQQQ-E--NLIRDHLQDKRYVIVLDDLW--D--VWRSL--ALP-RNRSRIVITTR-RDIA--YSLKNVAVHPIQHLSLEKAKELFHRIAFP--IS-C---ALATLSNEILGKCEGLRLAITEIGHLLS-QRE-SAEWKKLRDGLASELRSN-----LITK-LILSYDDLPYHLKNCFLLMNTFP-NHPIRRAELIRLWMAEGFI---NGKE--E-GEEYLNELIARNLIQV--A--DGRPKSHRVHNIIHEIVLS-LHDENF--CENERIRR
>Cc09_g09270
--------SLVDKTAIYGRDNDRDKIIQMLLSANGDRIV-IPIFGLGGIGKTTLAQLVYNDQRVKDNFSTTAWVYVSEEYDTR-ITKELLRELFDS-R-ENL-NLQVKLKVGLTGKKFLLVLDDVWV-DYNQWGNLRIAF-GLRGSRIILTTRNLYVARMMGREK--IHHML-ISEDDCWSLFVKHAF---END----AFEEIGKKIVKKCGGLPLAVKTVAGLL--KTT-SEEWEDIFMS----DWSL-Q----MIP---LSYNHLLS-PNRYQSRSTGMTQELKDVNRQLITFWYFNNSL-----------------QLSIAA---S--E------DVSALYRVISDLL---DQKPF-----TGRTRF
>Cc09_g09290
-------SSPISEERIAGFEKVKVSLVAELLEDKN--RV-ASIIGAGGVGKTTLPRKVYNHADV---------------------------------------ELASVLYQDLQEKCYLVVLDDVWKKE-A-WDCLAWALPDR-SSRLLLTSRNTNIPLHADGLS---YELKALGKEDSWKLFLKKAFS--NGNY---DLENVGREIARWCAGLPLAITVVGGLLL-KKM-KSEWGKVLNNISTYLSRG-----------------------------------------------------------------------------------------------------------DENF--FQ-AKS--
>Cc10_g03810
E----GGDGGFMS--GAGMELGKRKVKEMLMG-R--EDV-VGILGIGGSGKTTLAREICR-DDQRSHFN-RVFFTVSQ-PNRAKIW-EMI---TD------------GFSPMIPAAKTLLVLDDVW--L-SVLEQL--K----PGCKILVVSRFKF-QVT-------TYELELLREDEAMSLFCHFAFG----N----INKNLVKQVVDECKGLPLALKVIGASL----P-ELFWTSK-NRLSRSPIC---EV--LLE-MKLSIDYLDK-VRQCFLDLGSFPEDKKIPLDIVINMWVELHDIEEE--------AFAILVELSNKNLLTL-VDMYTI-V---SQHDVLRDLA---SSRERL----PFNAQI
>Cc10_g08710
-----------------GLS------------------I-YSAVGLGGSGKTTLVAKAYNSKIVKQHFNCHAWITVSQKYDTRRLLRNMIKA-E-D-V-NNYRELIEMLANYLL--RYLLVLDDV-NIQ--LWTAINASLPN-GGSRIMLTSR-EDVATFIKSH-----YLNGLARNDAWNLFCKKAFQQFNGC----QLEVLARELAEKCRGLPLALVALVGVM---------------------FRLMSEST----SILIAHMKLSTILRRCTLSHSIYQKNKFLPLAKLFDLWFALG--RSR-------TAETYLIRLVKRNMLHV--K--NGRLKRCQMHDLMRDIA---TSRQKF--CGDSGVRR
>Cc10_g10090
-------SRRVMENHVVGLNNDLQIVKDRLTSPLR--LT-IPIVGMGGVGKTTLARRLYEDPSIVLHFHVRLWVTVSQDFQIRILLQDLCQ--------NDNEDLAEHLYKSLKGRRYLIVLDDIWCTE-A-WDAVKSIFPDNNGSRIILTSRLKEVAVHA----KKPLHIKLLD--------------------------EVGKEIAAKCQGLPLAIVVVAGYLL-DRT-RDCWDNFADSV--AV-TG-PQQ--CLD-IALSYNQLPPPLKACFLYFGAFPEDREIPVSRLIYLWVAEGFLK-QT-G--SE-AEECLMDLIDRNLILV-RRSY-GRIKTCIIHDILRDLCLR-AEKENF--MH------
>Cc10_g10660
-----------GDRI-VGFDDAADDVLELL-ASKQ--LV-VSIHGMVGLGKTTLARKVLNDPRIEYHFFTRIFVSVSQQYDKKKVLLGILRYFD--D--EN--DLVAEVAEKLTGK-YLIVMDDVWNTE-V-WDDIKDAFPDSKGSRVLITTRLVSVANCA---KE-PYPLRLMKPEEAEELLRTKVF----KNCP--ELQLLETKILDKCAGLPLAVVVTAGILK-AKD-AKWWEDVHLGV-AQV-GDNQKN---DD-IRRSYDNLPHMLKACFLYLGVFPEDMEIQVSKLLQLWIAETFIL-Q-----SE-AERCLEELVDRNLVMV-GQTLSGRIKTCRLHDTLRNFCRK-AKAEEL--FQSSSSHR
>Cc10_g11230
-----------ADRI-IGFEDAADDVLILLGESKK--LV-VTIHGMLGLGKTTLANKVFKAQETEYDFFTRIFIEVKEKYEKKEMLLSILRSLD--N--II--GLVKKVHEELKHK-YLVVLDNVWNIA-H-WEDLKDAFPDNNGSRVLITTRDVRVSHCI---QE-AYPLRFMKKEEAEELLRMKVF----RNC---HLESVEPLILRKCNGLPLAIVLTGGILL-PKD-LKHWNNVLDKV--PL-DENVIQ---DD-IRLSYRNLHHKLKPCFLYLGVFPENLEIQVSKVLQLWIAEGFIP-Q-----SE-AEQYLQELVYRNLLIV-GQTLGGEIKTCRIHDTLREFCKK-AEAEDL--FQPSSSRR
>Cc10_g11270
-----------ADRI-IGFEDAADHVLKLIDSESK--LV-VSIHGMLGLGKTTLANKVLTDPNIEFQFLTRILVSVTKKYEKKEVLLSILRSLD--N--EV--DLVNKVREELKYK-YLVVVDDVWDGE-N-WDNLKGAFPDNNGSRVIITTRDVRVAQYV---SE-PYQLRFMKLQEAEELLRMKVF----ENC---ELKPNERLILEKCDGLPLAIVVTGGILK-PKD-ANWWKDVLDEV-PPV-DKKVER---DR-IRLSYDNLHHEVKPCFLYLGVFPENLEIQVWKVLQLWIAEGFIP-Q-----SE-AEQYFRELVDRNLLIV-GKTLSGKIKTCRIHDTLRDFCKK-AKAEDL--FQPSSSRR
>Cc10_g11630
-----GRIPRLNP--VVGFDDETKRIINQVKGSQK--LV-VSIVGMAGLGKTTLAKRVYNNRSIRNNFHIWAWCNVSQVYRKKDLLLEIL--GQSE-M-EA--DLMLKLYQSLKLNKYFIVLDDVWDIK-A-WHGLKESFPDSNKSRILITSRLYEVASQVK-QH--PNHLRHFTDDESWELLQKMLF----PEC---TVATVGMQIAKSCCGLPLAVVIIAGILA-EQD---GWKEYAERLS-TILSA-SDQ--CKH-LELSYRHIPDYLKPCLLYFVTFLQGLEIPMQKLIWLWIAEGLVQ-QEHK--EE-AEGYMNDLIGRSLVMV-AKT-SGGIKTCRVHDLIHEFLAT-GREENF--LQ---RR-
>Cc10_g11650
-----GIIPVLNN--AVGFKDETERIINQVRGSEK--LI-VSIVGMPGLGKTTLAQRVYRDPSIIRDFHIRAWCNVSQVYCMKDLLLELL--RKCD-M-DE--DLAHKLLNSLQRYRYFIVLDDIWDID-A-WNILKRSFPDKKGSRVLITSRQYEVASQVE-PD--PHRLRQFTDDESWDLLQKMLF----PEY---ELCTIGKQIAENCGGLPLTVVIVAGILA-EQD---GWKQFAERMS-ANVSL-TEQ--SMN-LELSYRHVPDYLKPCLLYAGAFPQGQEIPIQRLLRLWIAEGFVK-EEQK--KE-AEDYMMDLIGRSLIIV-SKR-SGGVKTCRVHDLVREFCAT-AKEENF--FQ---RR-
>Cc10_g13320
L-------DRA--PSVVGFNNEEKEIKGVLTRGEM-KMI-ISIVGMPGLGKTTLAKKVYNSPSV-SHFHVRAWCCISQ-YQRQ-LLLDILCQI--E-I-TDQ-DIATKLYQSLKRKRYLIVMDDLWE-G--AWSDMRQSF--KNGSRVLFTSRQQDLGL---------FPLP-LSQDESWQLLQKRVF---CED----TLLEVGERIAENCKGIPLSLVVIAGLL--TEK-TPRWKQV-LE----LSSY-DPE-GCMH-LGLSYEHLPD-LKSCFLYFGAFPEDAEIPAWKLSCLWIAEGFVQNTSKS---E-AEYCLSELVSRSLVIA--K--SGKVKSFRVHDLLRELC---AKEENF----EYQDRR
>Cc11_g00700
-------IAVEEK--QVGIDSRVHKVNALLLGSD--EVF-IGIWGMSGIGKTTIARAVFD--RI-IHFEGAIFLEVREK-SQEKILSKILKDLR-S---SF--E-SNMIRRRLCYKKVLVVLDDVDH-Q---LEAL--AGKH-AGSRIIITTKNKHLLTH----D-RIIKTQ--------SSFSYNAFK----D----DYEEISVEIVHYAGCLPLALKVLGSFL--GRD-MAEWRSV-ERLK--I-----ED--IME-LQVSFNGLEVE-KEIFLDIACFFKGK---KKEYI------------R-----DYPDIGIKVLIEKSLVTV-S----G-I---LMHCLIQEMG---VRQKRL-EICMRKLRL
>Cc11_g00890
-----VSAPEPDE--VVSLSDQEEVIIDRLIGSLQ--QM-VSLVGMPGIGKTTLAKKLYNDSRVTYHFHIRAWCCISQVYSKRQVLLDILSNIYHK-M-TD--DLDLELYQQLKGRRYLIVMDDMWSTE-A-WDDLERSFPDKNGSRLLITSRIQNVALNAK-PN--PYLLRLLTDDESWSLLQLKSF----HKC---ELLGVGKEIAQQCKGLPLSVVAVAGLLE-EKK-PDLWKQIVDSLS-RLIDD-QTQ--CKE-LELSYEHLPYNLKACFLYFGAFLEDKDISVRKLIWLWIAEGFIK-KEEK--SE-GEDYLMDLISRSLVLV-SKR-SGRVKTCRVHDMLHDLCLS-SKEEMF--LQYERHR-
>Cc11_g00940
---MQIKIEKDAN--LVGRKDAVAEIVGLLTGSSH--LI-LSIVGMPGLGKTTFATAVYKHPFVDTCFEVRAWGSLSQVYQKETLLSSILDQVH---I-SG--DVGQMLYQSLKRRRYLIVLDNIWDIE-T-WSGLCSIFPDENGSRILFTTRSHGVAAQ---AN--PYALRLLSREESCELLWLKLF----NEC---ELSRISKRIACSCKGLPLAVVLIAGALN-KKE-KDSWEKVARTFI-RQSIQ---Q--IWD-LDGSYKLLPDHLKPCFWYLGTFPRGTTISVSKLIRLWISEGFIH--GQK--SI-AESYLNDLIDRSLVLV-TRS-SGGVKECRVHDVLREFCSA-LKQERY--EM------
>Cc11_g00960
-----VSAPELDE--VVSLNDQQEVIIDRLIGSLQ--QM-VSLVGMPVIGKTTLAKKLYNDSRITYHFHIRAWCCISQVYSKRQVLLDILSNINHQ-M-TD--DLDQELYQQLKGRR--------------------------GGESLLFES---------N-PN--QTLLSLRGD-------KVKIF----------NILGGQNNI--------IKIFLLKNFFY--------WRG---------------------------GKLPYNLKACFLYFGVFLEDKDISVRKLIRLWISEGFIK----K--SE-GEDYLMDLVGRSLVLV-SKR-SGGVKTCRVHDMLHDLCLA-SKEEMF--LQYERHR-
>Cc11_g01160
-----NRASGNSE--VFILNDQQKAIVNRLKGSPD--RV-ISIVGMPGIGKTTLANQVYNDVEIVGYFHIRAWCYVSQVYTKRELLLEILNHINHA-M-ED--DLELLLCQSLRRNRYLILMDDVWDTG-A-WDDLQRSFPNQNGSRFLITSRLSDVVSKVT-LE--LFKLNPLSDDESWELIRMKIF----PQC---ELWEVGREIARNCQGLPLSVVAIAGLLK-NMK-PESWKQIARSLN-PIIND-QTR--CME-FELKFEPYP------------------------------------------------------------------------------------------------YDGYR-
>Cc11_g01970
-------SSVA-DK-VVELPDDVQVLVKYLLAEHK--IV-ASIFGMGGIGKTTLARKVYHHGRLKDYFEGFAWVCVSQQWQPNDLLQGIL--LQ-----KQ--GLERLLQQHLQDNKCLIVLDDLWSTE-A-WDCLKDVIPS-DGSKILLTTRNEDVAAYV---GGYHHKLRCLTEEESWELLRKKSLW---ENAG--KMEELGKKMLNNCRGLPLAVVVLGGIL--KKT-LKEWKEVHENI---LARGG-KE-GVPK-LAYSYYDLPWQLKPCFLYLGKFREDSDIRAESLYQMWMGEGMI--FN-DR-TM-AERYLKELAIRCMVEI-KEKHAVTLESCRLHDLMRDLCLD-AKEENL--YKTEAQFG
>Cc11_g02000
-------SFVA-EE-VVELPNDVQVLVKYLLTERK--IV-ASIFGMGGIGKTTLARKIYHHERLKDYFEGFAWVCVSQQWQPNDLLQGIL--LV-----KE--ELERLLQQHLRARRCLIVVDDIWSTE-T-WDCLKDAIPS-HGSKILLTTRNRDVAAHV---DGYHHQLRCLTAEESWELLRKKSLW---EN-G--KMEELGKKMLKNCGGLPLAVVVLGGIL--KKT-LKEWNEVHENI---LDKGG-KE-GVPK-LAYSYYDLPWQLKPCFLYLGKFREDSDIGAESLYQMWIGEGMI--FN-DR-TM-AERYLKELAIRCMVEI-KEKHAVTLESCWLHDLMRDLCLA-AKEENL--YKAEAQYG
>Cc11_g02040
-------SFVP-DK-VVELPNDVQVLVKYLLAEHK--IV-ASIFGMGGIGKTTLARK-----------------------------------------------LARLLQRHLQDNKCLIVLDDLWSTE-A-WDCLKDAIPS-HGSKILLTTRNRDVAEHV---DGYHHKLRCLTDEESLELLRLKSLR---ESEG--KMEEIGKEMLKYCGGLPLAVVVLGGIL--KTT-LREWNEVHENI---LDKGG-RE-GVPK-LAYSYYDLPWQLKPCFLYLGKFREDSDIRAESLYQMWIGEGMI--FN-DR-TM-AERYLEELAIRCMVEI-KEKHAVTLESCRLHDLMRDLCLA-AKEENL--YKTEAQYG
>Cc11_g02050
-------SFVA-DD-VVELPNDVQVLVKYLLAEHK--IV-ASIFGMGGIGKTTLARKIYHHERLKHYFEGFAWVCVSQQWQPNDLLQGIL--LV-----KE--EQRRLLQQHLRARRCLIVLDDLWSTE-A-WDCLKGAIPS-HGTKILLTTRKRDVAAHV---GGYHHPLSGLTKEESWDLLQKKSLW---ANAG--KMEELGKKMLNNCGGLPLAVVVLGEIL--KKT-LKEWNEVHENI---LTRGG-KE-GVPK-LAYSYYDLPWQLKPCFLYLGKFREDSDIGVESLYQMWIGEGMI--FN-DR-PM-AERYLEELANRCMVEV-KEKRAVTLESCRLHDLMRDMCLA-AKEENL--YKIEAQYG
>Cc11_g02060
-------SFVA-EE-AVGLHYDIEMLVKYLLREHK--IV-ASIFGMGGIGKTTLARKVYHHGRLKHYFKGFAWVCVSQQWQPKDLLQGIL--LL-----KQ--ELARLLQQHLRARRCLIVLDDIWSTD-A-WDCLKDAIPS-HGTKILLTTRNRDVAAYV---GGYHLQLRFLTEEESWELLRMKSLR---ETEG--KMEELGKKMLKNCGGLPLAVVVLGGIL--KKS-LREWNVVHENI---LARGG-KE-GVPK-LAYSYYDLPWQLKPCFLYLGKFREDSDIAAESLYQMWIGEGMI--FK-DR-SM-AEHYLEELAKRCMVEI-K-KHAVTLKSCRLHDLMRDLCLI-AKEENL--YNIEAQYG
>Cc11_g02470
-----AESPQIDE--VIDLADEKKLVIDRLVGAGK--LV-VSIVGMAGLGKTTLAWKVYNDPSITYHFHVQAWCCVSQAYQKRELLLQILGDTDLE-M-SD--DLEMKLYRCLKRNKYLIVMDDIWSIE-A-----------------------------------------------CWELLQKKLF----GEC---ELLELGKQISRSCGGLPLALVAISGLLK-DME-PDWWKQVSENIC-SIADD-ETR--CMD-LNLSYTYLPDYLKRCFLYTGVFLEDKDIPVRKLTWLWAAEGFIA-NQLG--SE-AERYLRDLIGRSLVMA-SKR-SGGVKTCRVHDMLRTLCLR-CEEENF--LQYENRR-
>Cc11_g02490
-----AKIPQIDE--VVGLADQKRLIIDRLIGSSQ--LV-VSIIGMAGLGKTTLAWKVYNDPSVTYHFHIRAWCCISQAYHKGELLLQILGDIELE-M-SN--DLELKLYRCLKGKRYLIVMDDIWSIE-A-WYDFKRSFPNNNGSRVLITSRHFDVAEKIK-AY--PHLLRPLSDDESWKLLQKKLY----DKC---ELLEVGKQIAISCKGLPLAVVAIAGLLK-NMT-PDKWKQVSESMC-SIADD-ETR--CMD-LELSYNYLPNYLKPCFLYIAVFLKDKDIPVRKLAWLWRAEGFIT-DRVE--SE-AERYLRDLIGRSLVMP-SKR-SGGVKTC-------------SQEENF--LQYQKSR-
>Cc11_g02520
-----AEIPKVDE--VIDLADEKKLVIDRLIGSGK--LV-FSVVGMAGLGKTTLARRVYNDPSVTYHFHVRAWCCISQTYQKRELLLQILGDIDLE-M-SD--DLVMKLYQCLKRNRYLVVMDDMWSIE-A-WNDFERSFPNNNGSRIVITTRHSDVAAKVQ-VD--PHPLRLLSDDESWELLQKKLF----DKC---ELMVVGKQIAESCKGLPLAVVAIAGLLE-DMI-ADRWKQVSESIC-SIADD-ETR--CMD-LELSYRYLPNYLKPCFLYIAVFLEDKDIPVRKLAWLWRAEGFIT-DGVE--SE-AEGYLRNLIGRSLVMP-SKR-SGGMKTCRVHDMLRTLCIR-SEEENL--LQYQKRR-
>Cc11_g02900
-------SFVA-DE-VVELPDDVEQLVKYLLAERK--IV-ASIYGMGGIGKTTLARKVYHLKRVEQYFGGRAWVCVSQQWQPKDLFQRIL--LE-----EK--KLARQLQQHLQDRRCLIVLDDLWSTE-A-WDCLKDAIPS-HGSKIVLTTRNRDVAEHV---DAYHHQLRLLTNEESWELLRKKSLR---GSEG---FEKVGKKMLKYCGNLPLAVVVLGGIL--KTT-FSEWDEVHENI---LDKGG-KE-GVPK-LAYSYYNLPWQLKPCFLYLGKFREDSDIGVESLYQMWIGEGMI--FN-DR-TM-AERYLEDLAHRCMVEI-KEKHAVTLESCRLHDLMRDLCLV-AKEENL--YKFEAQYG
>Cc11_g02920
-------SFVA-EE-VVELPNDVQVLVKYLLTEPK--IV-ASIVGMGGIGKTTLARKVYHHETLKHYFEGFAWVCVSQQWQPKDLLQRIL--LQ-----KE--TLARLLQQHLQNRRCLIVLDDIWSTE-A-WDCLKDAIPS-HGTKILLTTRNRDVAAHV---DGYHHQLHFLTEEESWELLRKKSLW---ENAG-----------------FPL---------------------------------------------YSH*---------------------------------------------------------------------------------------------------------
>Cc11_g02960
---VGNETKKPIG--VDLFVDAEKKIREQLTKCKD--LI-LSIVGMPGIGKTTLGNSIYENRFVRLCFHARARCHVGHACQKRRLLLDILQQVQCT-R-ND--DLAEKLYQSLKGKKYFIFLDDLWDLR-Q-WNDMRASFPNKKGSRIMFTSRFQNIALETG-MN--TYPLTPVSDSRTWELLQIKLF----GEC---ELVKVGQKIAAECKGLTLAADLIAGLLR-ASK-KECWAQVANSLN-TLLED-DGR--CMQ-LELSYNQLPDHLKPCFLYFGAFPGNREVPTSKLMWLWISEGFVK--DEG--SE-ARSYLNDLIARSLVID-SKG-SNGVKASCVHDLMHDFALA-AKEECF--FQYEPYR-
>Cc11_g03400
-------QSLFIEEALVGIDKPKAELISKIL-HSQ--LV-VSVKGMGGLGKTTLVKKVYDDAAVKKQFQSHAWITVSQNFQFSDIIKNLIQQLE-ESM-DD--MQSEFVKDFLRERRYILVLDDVWSID-A-WEAIKCVLPD-TASRVALTTRIADVAS-ASCLGNFVYKMEPLSDKESWTLFCNRTFQ--SN-C---NLEEVAKKILKKCEGLPLAIVAIGGVLA-DKENTDEWEMILHGFGGEA-DGKLDR--IKR-LLLSYNDLPHYLKSCLLYLSIYPEDYLIEVDDILLKWIALGFVEEKE----TT-AVRCMKELINRSIIQV-KSLNDGRLDACSLHDFVREIIVS-SKEQSF--TT-EKFRH
>Cc11_g03770
-----------ADKV-IGFEDAAAEVIERLTEVKQQDLV-VSIVGMLGLGKTTLARKVLIDPVIEYEFFTRIFVAVSQDYEKREVLQTILGGFE-NG--IE--ELERLIGDKLKSK-YLVVLDDVWTND-V-WKELKPVFPDKKGSRVLITTRHKFVAEYS---KR-PYDLRFLFPEESRELLRTKVF----DNC---HLEEMETNILDKCKGLPLAIVVTAGILR-RER-KEWWEKVFRGV-SNV-DD-QKR---EM-IKLSYDHLPFQLKPCFLYLGVFPEDVDIPVWKLLRLWIAEGFIP-D-----SE-AGEYLRELVDRNLVMV-ADRSNDEIKTCRVHDTLRHFCKK-AIEENL--FQLKNSRR
>Cc11_g03800
-----VTAPISNE--VVGLNDEGEIIIDGLVGPSR--LI-VAIVGMPGLGKTTLANKVYGDPLVKSHFHIRSWCCFSRAYTKHSLLVQMLCNIEFR-T-DE--YMAERLRKLLKGNRYLIVLDDVWDIL-G-WDLLKLSLPDCNGSRILLTSRFQELPLQIK-LD--PHHLRPLTDNESCELLQKKLF----SEC---ILSNVLLDAAKYCKGLPLTVVLVAGILA-EQD-C--WEEVVIHLT-SIFVD-NEY--CMK-IELSFNNLPDYLKPCLLYFGAFQEDQEIPIRRLLWIWISEGFVQ-KEGK--SE-ADEYLMDLIGRSLVMA-AQR-SGGIKACRIHDLVHEFCVA-AEEESF--LQ---HR-
>Cc11_g03840
-----VTAPIFNE--VVGLNDEGEIIIDGLVGPSR--LI-VAIVGMPGLGKTTLANKVYGDPLVKSHFHIRSWCCFSRAYTKHSLLVQMLCNIGLQ-R-DE--YMANRLRKLLKGNRYLIVLDDVWDIR-G-WDLLKLSLPDCNGSRILLTSRLQELSLQIK-LD--PHHLRPLTDNESCELLQKKLF----AEC---ILSNVLLHAAKNCKGLPLTVVLVAGILA-EQD-C--WEEVVKHLT-SIYVD-NEY--CMK-IELSYNNLPDYLKPCLLYFGAFQEDQAIPIRRLLWIWISEGFVQ-KEGK--SE-ADDYLMDLVRRSLVMA-TQR-SGGIKACRIHDLVHEFCVA-AKEESF--LQ---HR-
>Cc11_g03860
-----VTAPISNE--VVGLNDEGEIIIDGLVGPSR--LI-VAIVGMPGLGKTTLANKVYGDPLVKSHFHIRSWCCFSRAYTKHSLLVQMLCNIGIR-K-DE--YMADRLRKLLKGNRYLIVLDDVWDIL-G-WDLLKLSLPDCNGSRILLTSRFQELPLQIK-LD--PHHLRPLTDNESCELLQKKLF----AEC---ILSNVLLHAAKYCKGLPLTVVLVAGILT-EQD-C--WEEVVIHLT-SIYVD-NEY--CMK-IELSYNNLPNYLNPCLLYFGAFQEDKEIPIRRLLWIWISEGFVQ-KEGK--CE-ADEYLMDLIGRSLVMA-PQR-SGGIKACRIHDLVHEFCME-AKEESF--LQ---HR-
>Cc11_g03990
-------TSPFSEDKIVGFEEITKFLVAELLQDKN--RV-VSIVGMGGAGKTTLAKKVYNHADVREGFNCRAWVCVSSSYGHKEMLRSIIKQLKLEKM-DE--DLERRLYQDLQDKCYLVVLDDVWKEE-A-WDCLARAFPDT-SSRLLITSRNRGVPLHADALS---HDLKTLGQEDSWQLFLRKALG--HGNC---DLEEVGKEIARRCAGLPLAITVIGGLLL-KRL-KSEWEKVLNSFNANLSRS--SG--VSA-LELSYADLPSNLKFCFLYLGLFPEDYMISVRKFIHMWAAEGIMQKRDA---NE-AAYDLEQLFSRNMVQV-AETVDERIKSCRVHDLLRELAIR-AEDENF--FQ---SRY
>Cc11_g04080
-----TSTFEVNE--VVVLNDQQQMIVDRLTGSSQ--RI-VSIVGMPGIGKTTLANQVYYDPKVVYYFHIRAWCCVSQAYAKRDLLLGILQQISLT-M-PN--DLEFMLYKQLKGKRYLITMDDLWNIG-A-WDDLKSSFPDGNGSRIMITSRLEDMVLNFS-LE--LLNLRPLSDGESWELLKMKIF----PEC---ELLQVGKEIARSCKGLPLSLVAIAGLLQ-DMK-SDSWKKIAERSN-AIVND-QTR--CMD-LELSYEHLPDYLKPCFLFFAMFQEDKEIPVRRLIWLWMAEGFIE-RDSK--SE-ALDYLRDLVGRSLITV-SKR-SGGVKACRIHDMVRNVCLS-AKEEKF--LGYKEHR-
>Cc11_g04150
---SWTSKFDTNE--VVVLDDQQQVIVDRLTGSSQ--RI-VSIVGMPGIGKTTLANRVFHSPDVVYYFHVRAWCCVSQVYTKRDLLLGILQHTSLM-M-TN--DLEFMLYKNLKGRRYLIFMDDVWNIE-A-WDDLKSSFPDVNGSRILMTSRLLDVVSKVT-LE--LLDLRPLSEEESWELLKMKVF----SVC---ELLEVGKEIARNCKGLPLSIVAIAGLLQ-HMK-PDSWKQIAESLN-SIVID-QTR--CMD-LELSYKHLPDYLKACFLYLGAFQRDKEIPVRRLIWLWMAEGFIL-KDSR--SE-GEGYLRDLIGRSLITV-AKR-SGSVKTCGVHDMVRNLCLL-AKEENF--LKYEEHR-
>Cc11_g04530
-----RTIPTFNQ--VVGFDDEAEQIICRLTGSGQ--LI-VSIVGMPGLGKTTLANKVYHDPFIICHFQICAWCCISQVYGKKDVLIQILVCIESG-M-KE--DLAEELYHRLKGYRYLLVLDDLWDIE-A-WNGLERLFPDANGSRILLTSRISKLALEVK-PA--PLHLRQLTDDECLELLQKKL-----IRY---ALLLLGKHIAKGCKGLPLTVVIAAGILG-EQD-G--WEKVAESLSSSSVCG-TEH--CMH-LELSYKSLPNYLKPCLLYFGVFLEDQEIPVWRLMRLWIAEGFVQ-KEVK--SE-AEDYIMDLIGRSLVMV-DKK-SGGVKTCRIHDLLHEFCLR-AKEENF--LQ---RR-
>Cc11_g04890
-----AKIPMIDE--VIDLTDEKKLIIDRLTGLPQ--LV-VSIVGMPGLGKTTLALKAYNDPSVTYQFHARAWCYVSHTYRRRELLLQILGEIDLE-M-SD--DLEMKLYQCLKGKRYLIVMDDIWSTE-A-WYDFQRSFPNNNGSRILITSRHFDVAVKLK-AD--PHPLRLLSDDESWTLLQKKLF----YKC---ELVIVGKKIAESCRGLPLAVVAISGLLE-DMI-PDWWKQVSESIC-SIVDD-VTG--CMD-LELSYRYLPNHLKPCFLYTGVFLEDKNIPVRKLTWLWIAEGFIP-NGLD--SE-AEGYLRDLIGRSLVTA-SKR-SGGVKTCHVHDMLRTLCLQ-CEEENF--LQ--KRR-
>Cc11_g04950
--------------------------------------L-VSVVGMGGLGKTTLVKKVYDDAAVKKQFQSHAWITVSRNFQFSVIIKNLIQQLQ-ESM-DV--TLSEFVRDFLQERRYILVLDDVWSID-A-WEAIKCVLPD-ITSRVVLTTRIADVAS-ASCLGDFVYKMEPLSDKESWTLFCNRTFQ--SN-C---NLEEVAKKILKKCEGLPLAIVAIGVVLA-DMEKTDEWEMILHGFGGEA-DGKLDR--IKR-LLLSYNDLPYYLKSCLLYLSIYPEDYPIDVDDILLKWIALGFVEEKE----TT-AMRYMKELINRSLIQV-KSFADGRLETCGLHDFLREIIVS-SKEQDF--TT-TKVRH
>Cc11_g05380
--------------------------------------V-VSVVGMGGLGKTTLVKKVYDDTAVKKQFQSHAWITVSQNFQFNIIIKDLIQQLQ-ESM-NV--MLSEFVKDFLRERRYILVLDDMWSID-A-WEAIKCVLPD-TASSVVLTTRIADVAS-ASCLGDFVYKMKPLSDKESWALFCNRTFQ--SN-C---NLEEVSKKIMKKCEGLPLAIVAMG----------------------------------------------------------------------------------------------------------------------------------------------------
>Cc11_g05390
----------IDSEIVIGFEDEARELQDKLT--PR--RV-IYIVGMPGMGKTTLARRLYNDLSVVYHFHTRAWVSTSQVFQMRNLLCRILRCIS-FG--DE--DMGQKLYKCLKGHRYLIVIDDVWDIK-V-WNELKIYFPENNFSRILMTSRIKKAVRVRE-NG--IHCLRTRNEKESWDLFNCKLF----GS----ELMEIANRIVAKCNGLPLAIVVIAGILV-KNN-EKYWRKVHENM--GI-SS-SKE--FMD-LELSYKHLPSELKSCFLYLGSLPEISDILVTRLFQSWIAEGFIQ-EE-G--RE-AEDYLMDLVNRSLVTV-AKRSDGGIKSCNMHDVLRELCLK-TDEKKF--VL------
>Cc11_g05970
-------SPVLGEE-VVGFDDEATAVLDRLTQKQE--LV-ISLVGVAGIGKTTFAKRLYNDSRVLHHFHVRAW--TRQLNEEMNALHDLLTCVS-HK--PH--EMGEKLHKLLKGKRYLIVIDGIWDSL-S-WKLMK-YFPDSNGSKVLITSRTKDVVKISP-NS--PQVLQFLSQDESWELFESKVF----TE----ELMELGKEMVAKCRGLPLAIIVLAGVAK-EKS-PEWWMHIVTDI--AT-RG-KEQ--FMD-LAFGYDHLPNWLKPCFLYLGSFPQGYEILVKKIVWSWIAEGFVK-QG-E--RE-AEEYLTDLVDRNLIAV-SKKSNGGIKTCQVHDLLRDLCVK-AKDNLF--LQ------
>Cc11_g06120
-------SFLTDEK-MVGFQDEATALLDRLTE-QQ--LV-ISIVGMAGIGKTKLAKRLYNDPVVVHHFHVRGWATTSGLLEVNNILQDILSCIN-NK--YK--QMEEKLMNCLKGKRYLIVIDGLWDPF-S-LRGGR-FFPNCAGSKILLTSRTKEVVRLNP-SS--LHFLRYLSHSESWRLFESKVF----TT----ELMEVGKEILSKCCGLPLSIVVLAGVLQ-DIS-REWWMHIAEDM--TV-GG-EEQ--LMH-LAIGYEHLPEWLKPCFLHLGSFPKGYEIPVKKLVRSWTAGRFIK-HG-E--KE-ADDYLSYLVDRSLVIV-SKRSNGGIKTCYIHDFLWDLCLK-AKDNML--LR------
>Cc11_g06190
-------SPMVGQDIVVGFDDEELALLNRLT--KE--IV-ILIAGMAGIGKTTMAKRLYKKPLIVHCFHVRAWASVS----------------S-SQ--DE--AMGVKLYKCLKGKRFFIVIDDIWDAG-V-WNSLKLYIPDENGSKVLMTSRIKDVANPKN-EC--PHCLRFLSEDESWDLFERKVF----GE----ELMEMGKNIVAKCKGLPLAIVVVSGLIS-EKT-RELWEHIGENI--GI-DS-AEQ--FMN-LELSYKHLPQRLKSCFLYLGAFPEDYEISVRKLVRMWIAEGFIQ-QE-G--KE-AEKYLMNLVDRSLVIV-SRRSDNGIKTFLVHDMLRNFCIR-AQETNF--AL------
>Cc11_g06360
-----LNTSRLQD--VVGFKDEAETIINRLTGSAQ--LI-VSIVGMPGLGKTTLAKKVYHDPAVKYYFNRCAWCCVSQVYRIRELLLDILSDISSN-T-SD--DLVEQLWRSLKRQRYLIVMDDIWDIR-A-WECLKRSLPDRNGSRIIFTSRIHNLALQAK-PD--PHTLRPLSGEESWELLEQKLF----DAC---DLVEIGKRIATNCKGLALAVVLVAGILA-SRN-LDWWLQVESSIG-SIV--AADG--CMD-LQLSYKHLPDCLRPCFLYFAAYPEDTVVGVQKLMRLWIAQGFIQ-REGK--SD-AEEYLMDLISRSLVIA-AKS-SGRIKTCRVHDLVHELCLV-VKEENF--LHYDQYR-
>Cc11_g06550
-----------EETLVVGIDNDLLKVKEKLTP-HK--LI-LTIVGMGGIGKTTLARKVFNDPLIEYHFYVRAWVTVSQKYVLRDVLLGLLCSLE-FK--NE--QLAELLYRTLKGQRYLIVFDAVWDGK-I-LYDLRRSFPDRNGSRIVLTSRLIDVNMCVN-LD-HHHHMSFLSLNDSWELLRHKVF----LEC---ELEVIGKEIAQKCQGLPLGILAVAGHLS-RKT-KDCWKTVADDI--RE-S--QEN--CLD-LALSYKSLPHHLKACFLYLGAFPQEFEIPVWRLIRLWAAEGILR-AW-P--TE-AEMCLQELMSRSLVMV-RKKSNGGIKSCGIHDLVRDLILR-VEKEDF--LLAYYKRC
>Cc11_g06560
-------APIVEENV-VGFDEEARTVVERLTGPEQ--LV-ISVVGMGGLGKTTLAKKVYSDPSIEYHFYIRAWVYMSQQYCRREVFLGILDSMQ-YK--DD--RLAEELFRHLRSNRYLIVIDDVWTTE-A-WNDIKMAFPNACGSRILLTSRNTEVAMHA---NN-PHRLRFLTNEESWELLCKKVF----RGC---ELQELGQRISKRCDGLPLAIVVVSGLLS-EKT-RTWWNKVAESV-STV-ARPT-Q--CMD-LALSYKHLPDHLKVCFIYFGAFPEDFEIPVSKLLKLWVAEGFIQ-Q-----TE-AEEYLVDLVDRNLVIV-AKRANGRIKSCRIHDMLRDLCIR-GAEENF--LQPNYCRR
>Cc11_g06910
---FGR--PRADE-V-VGLVEDAKAVLDKLTGSMK--PI-VSIAGMPGVGKTTVAMKVCNDPSVQCYFIKRAWCFVSQVYRRRDLLLDILRSVQSK-K-DD--EIANQLRQSLKGRKYLIVMDDVWNLE-A-WDAVKYSLPDSNGSRILFTSRNHKLAEM-----GLPFHVKELSSDKSWDLLQKKVFH----DC---KFSDIGEKIARNCKGLPLVIAVVAGLLE-KND-IHWWKQIEKNSNSR----ISTEG-CMD-LELSYNYLPDTLKACFLYFAAFRQGEVIAVRKLMLLWIAEGLLQ-PK----SE-AKESFLELIDRSLVIV-TSSSKGGIKACRVHDLLHYFCRE-AKEESF--LHFDQYR-
>Cc11_g06920
---------RGDEDV-VGFKDEANQIIDLLTGSKN--RI-VSIVGMPGVGKTTLARKVYNDPSTTSYFHELAWCYVSQVYTSRDLLLAILKCLDSK-M-SN--DLEEQLRRCLLKQRYLVVMDDIWDIK-A-WNVVKQSLPDGNRSRIIFTTQNHHLIEG-----GKTYLLIE---EKPWEFLQEKIFH----DC---ELLEIGKRIVEHCEGLPLAITVVAGLLA-KKN-VGWWKQVEASLSSD----STTKG-YMG-IELSYKHLMDYLKPCFLYFGAFRKGEVIGARKLTLLWNAEGFVN-RQ----SE-AKEYLKELNDRSLVIV-SESFNGGIKACRLHDLLHKFCSK-AKDEKF--LHHDQYR-
>Cc11_g07560
------KTEETTI--LVGFEVAAEKMKEQLTGSNQ--LI-LTIVGMPGIGKTTLANSLYKDHSVSFSFHTHAWCCVSRVYHKQTLLLEILGQIQPG-V-AG--DYVEMLYKSLKGKRYLVVIDDIWDIE-A-WNDLKEVFPDHNGSRILFTTRNYNIALK---AN--PYALSPLSDEESWQLFCIKVF----EEC---ELLQVGKRIAKICKGLPL-----SGTLK-ERE-QDRWEQVAESLW-SEPNN-LGQ--HSG-LELCYHHLPNFLKPCFLYFGGFREDAVIPVSKLLWLWIAEGFIH--SQK--SK-AENFLNDLIDRNLVMV-AES-SGGVKSC-----------------------------
>Cc11_g07670
-------APIVEDNV-IGFDDATKAVMELLKGSED--LV-ISIVGMHGLGKTTLAKKVLHDPKIEYDFFARAFIYVSQQFERAEVFLNILGSIEAKN--EE--KLAEHVREQLKTRMYLIVMDDVWKIE-D-WDKLKVAFPNKKRSRVLITTRNTSVAIYA---NE-PYHLDFLTFDASRELLRRKVF----GNC---EVEQYELHIVKKCDGLPLSIVVIAGILI-RQI-VRWWSRVADSV-NDI-SR-EKH---KD-IILSYNHLPYHLKPCFLYLGVFREDFEIPVWKLLRLWIAEGFVP-Q-----NE-AEEYLEELVDRNLVMV-GQRSNGQIKTCHVHDTLLDFCKE-GKEENI--FQLDDYRR
>Cc11_g08750
---CTQLSSRTDE-VAFPVTDEADAIINLLMGSLG--LI-VSVVGMPGVGKTTLAKAAYNNLSVKMHFHKLAWCSVSDTQRSGDLLLDILKCT--A-K-TD--DLALEVRRSLLKERYLIVLDDIWEIG-A-WDAIKLSLPNKNGSRILLTSQNHNLGLQ-----GLPHNVSVLNDERSWKLLEKMLFH----HC---HLLGVGQKIASNCKGLPLALAASAVLLR-EQN-LDRWGRIEESSNPG----IAGKG-FMD-LELSYKRLPDHLKPCFLYFGSLQAGKEVSAQKLILLWIAEGFIQ-KAIGS-SE-GRDYLIELIDHSLVDV-TKSSDGGIKACRVNELLHSFCVE-AQEENF--LHHYPYR-
>Cc11_g08760
---RIPLSSRTYE-V-LGFNDEADAVINLLKGSNE--LV-VSIVGMPGVGKTTLARIAYNDPSVQLHFHKLAWCPVSETYRSRDLLLDIVNCIDYD-M-SD--DLTDLIRKSLLRQRYLVVIDDIWEMG-A-WDSIRQSLPRRNGSRIVLTSQNHNLALQ-----GLAYNTSPFTDEKSWKYLEEMLFH----HC---NLLDVAKKIARKCKGLPLAIVAILALLQ-ERN-LDIWGRIEENSNPG----IASKG-YRE-LERSYKHLPDHLKPCFLYFGAFQAGKAISAQKLTLLWVAEGFIR-TEMGR-SE-AKDYLMELINRSLVDV-TESSDGGIKACRLNDLLHDFCLE-AQEDKF--LHHYPYR-
>Cc11_g08970
-----------QKNEAVGLDDDLMLMSERLSP-SR--LV-VTIVGMGGIGKTTLARKIFDDPSTICNFHACAWVQVSQVYRLRNLLLGLLKCVE-CA--NE--ELAEDLYRSLKGKRYLIVIDDVWSTR-T-WDDVKRIFPDKNASRIVLTTRVGEVADYVN-SK-ASHRMRLLDIDQSWDLLQKKVF----GQC---EFVDIGKEIARKCQGLPLAIVVVAGLLS-RRT-RDCWEGIAGSV--SV-S--PEQ--CLE-LALSYNHLPQHLKACFLYMGAFPEDSEIEVEKLIALWVAEGFLD-KD-S--SE-AEDYLEDLIDRSLVLI-GKRFNGKVKTCYLHDLLRELCLR-ARKEKF--LFIKNQRR
>Cc11_g08980
-----------QRNEVVGLDDDCQSIFDRLIP-SR--LI-VAIVGMGGIGKTTLARRVFDDLSTVYNFHVRAWATVSQVFRQRDVLLALLRSTE-YR--NE--ELAQDLYRSLKGKRYLIVLDDIWNTL-A-WDDVKLCFPDENASRLLVTTRLSKVAHYVN-PN-TPHLMNLLNLDNSWKLLHGMVF----GEC---DLVGIGKTIARKCQGLPLAIIVIAGLLS-RRT-SDSWKSIADNV--SV-N--SEQ--CIG-LALSYNHLPHHLKACFLYMGAFPEDGEIEVKKLVRLWVAEGFLD-KL-P--LEIAEIFLEDLIGRNLVFV-AKSFSGRNKTCHIHDLLRELCLR-AQRENF--MCINRKRR
>Cc11_g09390
-----------KEDIVVGLDAELTTILEGLTP--G--LI-VTISGMGGIGKTTLARKAFNDPYIVYHFYCRAWITVSQVYQVRDLLLGLLSSIK-VE--NA--QLA-----------------------------------------------------------------------------------------------GFG*---------------------------------------------------------------------------------------------------------------------------------------------------------------------
>Cc11_g09420
-----------KDDIVVGLDDELVSLLEGLTP-SA--LI-VTILGMGGIGKTTLARKAFRHSYTEYHFYCRAWITVSQVYQVRDLLLGLLGCLK-VE--DA--QLAEVVYRSLKGQRYLIVMDDIWSID-A-WNDVKRCFPDKTGSRILLTSRITELASYIN-AK-PPHCMSLLDTEQSWELLEKLVF----GAC---ELEKCGKLIAKRCQGLPLAIVVMAGVLS-VKT-YDCWNNFAEKV--CI-S--PEE--CLD-LALSYNYLPHHLKACFLHMAAFPEDCEIEVQKLINLWAAEGFLD-PS-S--NE-AEEYLEDLIGRNLVFI-EKCFGGKVKTCRLHNFLRELCLR-AQKEDF--MHLRNQHR
>Cc11_g09440
-----------KEDIVVGLDAELTTILEGLTP--G--LI-VTISGMGGIGKTTLARKAFNDPYIVYHFYCRAWITVSQVYQVRDLLLGLLSSIK-VE--NA--QLAEAVYRSLKGMRYMIVMDDMWSID-A-WNDVKRCFPDKNGSRIVVTTRFMELATNVS-PK-PPHCMNLLSAEQRWELLEMLIF----GAC---ELVGVGKKIAKRCRGLPLAIVVVAGVLS------------------------------------------------------------------------------------------------------------------------------------------------
>Cc11_g09460
-----------KEDIVVGLDAELTTILEGLTP--G--LI-VTISGMGGIGKTTLARKAFNDPYIVYHFYCRAWITVSQVYQVRDLLLGLLSSIK-VE--NA--QLAEAVYRSLKGMRYMIVMDDMWSID-A-WNDVKRCFPDKNGSRIVVTTRFMELATNVS-PK-PPHCMNLLSAEQRWELLEMLIF----GAC---ELVGVGKKIAKRCRGLPLAIVVVAGVLS-IRE-YNYWNNIAEEV--SV-S--PEN--CLD-LALSYNYLPHHLKACFLYMRIFPEDCKLEVSKLINLWAAEGFL*-------------------------------------------------------------------
>Cc11_g10420
-----KFSHVVEDNV-VGLDDEAKNVIELLTGSQE--LV-ISVIGMHGLGKTTLAKKILNDPTIEFKFYSRAFVEVSQEFERREVFLHILGAFEIKD--DD--KLVKELHRQLKTRKYLIVLDDVWTPD-A-WDQLKLAFPNDKQSRILITSHNEPVAFHA---ND-PHYLRCLDLEDSRELLRKKVF----GSC---ELEKLELSILLKCDGLPLAIVILAGVLL-RDR-TDWWKKVTEDL-DHV-AK-PEQ---HG-IRLSYEHLPPHLKPCFLYLGVFREDIGIPVWKLLQLWIAEGFVQ-K-----SE-AEAYLDDLVSRNLVMV-GQGSSGRIKTCRIHDSLRDFCRR-AMKENL--FQLDNACR
>Cc11_g10440
-------APKVEEHV-VGFEEATEKVSKLLTGSQH--LV-ISIVGMLGLGKTTLAKKVVKDPIVDYEFMIKAFVYVSKEYEKREVFLSILRSFDVNK--ED--QLEEYLRKQLEGKQYLVVMDDVWEKE-D-WDRLKKAFPSNKRCRVLITTRNKNVAEYA---SP-FHKLDFLPLEKSRELLRWKVF----DDC---ELQEYEIEIANKCDGLPLAVVVIAGILW-KER-IDWWKHVADSV-KDI-AR-QEQ---TK-IELMYKHLPNHLKPCFIYLGVFREDFEIPVWKLLRLWIAEGLIL-Q-----NE-AEQHLEELVARNLVMV-GQRSNDRIKTCRIHDTLREFCKN-ATEENF--FQLDQYRR
>Cc11_g10450
-----------PDRI-IGFEDAADNVLELLGESKE--LM-ASIHGMLGLGKTTLARKVLNDLRIEYHFFTRIFVTVSNEYNKKEVLLSILSAFE--N--EE--ELVGMVRHELKYK-YLIVMDDVWQND-V-WEDIKTFLPDGKGSRVLVTTRIESVANYV---AK-PYKLRLMFAEEAEELLRIKVF----DNC---ELESIEKKILAKCDRLPLAIVVTAGILR-PKD-LTWWEDVLNGV-AEV-DNHQKR---DE-IRRSYDNLPDILKSCFLYLGVFPEDLEIPVSKLLQLWIAEGFIP-Q-----SE-AELCLRELVGRNLVMV-RRTLSGRIKTCIIHDTLRDFCKK-ARAENL--FQPSSGRR
>Cc11_g13870
-------PVVVAS--VVGLDFRLEELVELLVKQN--GLV-LGLHGLGGIGKTTLAKALYN--KL-RHFQCRSFLSVREKNGQKKIVGDL-HKPPFS---DK--S-VLEMKRILKQNRVLLVLDDIDD-Q---LKEL--AGSE-EGSRIVITTRDAAVLTD----D-KIYEVKSLGNSESLKLFSHHAFR----E----AFLNLSNEIVSCTGGLPLALEVFGSLL--GKI-VEEWQDL-EKLK--IR-----P--LQG-LKISYDALVQE-RSIFLDIACLFLNL-EMNREDV------------D-----RGVETAVTTLVSRSLIKF-I---DE-L---WMHDQIRDMG---IRLSRL-HEKMVNLRL
>Cc11_g13880
-------PLGVAK--PVGISSRLDILLRKLVKGN--GVI-IGFHGMGGIGKTTLAKALFN--KL-SHFKTRSFINVRQSSGQSKFLGDV-TVPPIH---DA--R-IIYIKEAVHDKPVLLVLDDIDD-Q---LNAL--AGGD-EGSRIIITTRTKEVLQN----D-EVYEVNGLIYPEALQLFSYHAFG----E----DFMKLSEQIVNLTGGLPLALEVIGSSM--YKR-KTEWIDL-EKLK--IR-----N--LQD-LEISFKGLDQE-KRVFLDLACFFVNS-NLIREDA------------D-----KNAEVAITDLTARSLVKI-I---EN-L---WMHDQIRDMG---VQRERL-EIMMVNLRL
>Cc00_g00660
--------SLVDESGVYGRDDDKEKMIKMLLCRRGKGNV-IPIVGMGGVGKTTVAQLVCNDKRVKAHFDVIAWVCVSEEHDIK-ITKSLLEGLLES-M-ETL-SLQVKLQQSLIGKKFLFVLDDVWN-SYNDWEMLKSPF-SKQGSKIIVTTRDERVARMI------------------------HSM---RN------LEVIGKEIVKKCKGLPLAAKVAGGLL--KGT-LKEWEDIFNS----EWCQ-RD---ILP-LRLSYIHMPS-LKRCFAYCALFHKDYKFKKEELILLWMANDLLHPG-TKR--E-GDEYFCELRQRAFFQS--S------DSFYMHDLINDLA---SGK-YY----VNKVRH
>Cc00_g00700
-----ASNSRIDE--VVGFDDEAETIIDRLTGSEQ--LI-VSIIGMPGQGKTTLAKKVYNHPSIRYHFIQCVWCCVSQEYRYRSALLEMLSNVDFE-T-SD--ELANRLRKCLIGRSYLIVMDDIWDIR-A-WNELKGSFPDNNGSRILFTSRIHKLSWQDE-CK--LHTLRPFHEKEGWELLKQKTF----HDC---DLVEVGMEIARKCKGLPLSIVLVAGILA-KNS-LYWWKRIARSLS-SH---PIDG--SMD-LELSYRHIPDHLKPCFLYFGAFAEGQNIRARKMTLLWISEGFVR-TDQR--RE-AMEYLMDLVNHSLVIV-SES-SGGVNRCQVHNLLREFCMT-AKEENF--LQVDMHR-
>Cc00_g00850
------PPG--EH--LAGVGSRMEEVISLMLNAE--AVI-VGIHGKARIGKTTIARALFD--RL-DKYEAACFLDVGQSHGQEILLSEMLRNVK-R---SS--E-MSMMTRRFRHLRSLIVLDDVDH-Q---LKAL--AGNN-GGSRIVITTRDGELLKC----D-STYKVCGLSYKEAKQLFTVHAFG----R----AFQHFIGPICSICR-LPSSLKAWASLV--GR----------------------D-------------------------------------------------------------------------------------V---TWTEIFQPIG---LAA-------VFKVIF
>Cc00_g01290
-----LAVAVHNE--LVGLDDKVKTIIDRLTGLKQ--LV-VPIVGMPGLGKTTLANKVYTASSVRSYFHVRGWCCVSQTYSKHSLFVQLLCSIELK-M-DE--DLVQKLKQVLLRTRYLLILDDLWDVE-A-WNLLENSLPNVNGSRILFTSRFQDLSLQFK-PG--SYHLCQLTDEESWVLLQKKLF----DEC---KLSEVGYQIAKFCRGLPLTVVLVAGILA-AQD-S--WEEVAKSL----------------------------------------KDEVIDVRRLLWLWISEGFVQ-QEGK--SE-AYNYLMGLINRSLVVA-NKG-ANGAKTCQLHDLVHEFCMK-AEEECF--LH---HR-
>Cc00_g01320
-----VTAPISTE--LVGLNDEVESIIDRLVGSRQ--LI-IAIVGMPGLGKTTLANTIYSDPTVECHFHIRAWCCFSQAYTKHSLLVQILCSIQLD-N-NE--DMADKLRKLLKRNRYLIVLDDVWDIV-G-WDSLKHSLPDCNGSRILLTSRFQKLSLLIK-PD--PHHLRPLTDNESCELLQKKLF----AKC---TLSKVVLNIAKYCKGLPLAVVLVAGILA-KQD-C--WEEVVRHLT-SIYVD-NEH--CMK-LEQSYNYLPDYLKPCLLYFGAFQEDRDIPVRKLLCLWISEGFVQ-KEGK--SE-ADDYLMDLIGRSLVMA-AQR-SGGIKTCRIHDLVHEFCVK-AKEERF--LQ---HR-
>Cc00_g01350
-----VTAPISNE--LVGLNDEVESIIDRLVGPLQ--QI-VAIVGMSGLGKTTLANKVYSHLSVEYHFHIRAWCCFSQVYTKHSLLAQIL---------------------------YLIILDDVWDIM-G-WDLLKHSLPDCNGSRILLTSRFQKLCWQIK-PG--PHHLRPLTEDESCELLQKKLF----AEC---VLGKVVMHVAKYCKGLPLTVVLVAGILA-EQD-C--WEEIVRRLT-SIYVD-NEH--CMK-LEQSYNYLPDYLKPCLLYFSAFKEDQDIPVREMLWLWISEGFVQ-EEGK--SE-ADEYLMDLIGRSLVMA-TQR-SGGIKACRIHDLIHEFCVA-AKEESF--LQ---HR-
>Cc00_g02040
---------------GEMFRKGVETIRAWLDN-E---IR-IGIWGMGGVGKTTLADHIHD--HLKTQS--KVYWSVSQ-FTQGDVA-KRL--LDLHE--AE--K-ARKLGDAFMEEMVVLILDDVW--Y-FCLD----ILG--RNCRLILTTRSLQVCQM----H---FELKTLDTEEAWGLFERTLGS----E----DLERIAKSITERCGGLPLGIVVMAGSM--GVD-IHEWRNL-VDLN--VEH---EE--VFR-LERSFNRLKYE-RNCFLYCCLYPEDRKIRREELIDLFIRAELMKREE-----D-GHTILNKLIRVCLLEK-TTHFGD-V---KMHDLVRDMA---THGNRF----TQDLGA
>Cc00_g02080
---------------GEKFKQNLERTWPCLVD-D---IS-IGIYGMGGVGKTTLAQHIKY--YLKTNY--QVLWTVSQ-FSQDKIA-NVL--FHSNK--DE--Q-ADILRGAFMKRLIVLILDDVW--E-FCLDKV--GIP--RSCRLILTTRSLEVCRM----Q--KFDLKTLDTNEAWDLFKYKLGS----E----DVEDITKSVVKRCAGLPLGIITVAGSM--GVD-ISEWRNL-EQLKACVGH---ER--VFP-LEWSFNRLECL-KHCFLYCSLYPEDSEIERKELIELFIRAELMKRKE-----D-GHTILNKLIKVCLLEE-TTDFGD-V---KMHDLVRDMA---TSGNWF----TEDLHV
>Cc00_g02090
---------------GEMFRKGVETITAWLGN-E---IR-IGIWGMGGVGKTTLADHIHD--HLKTQS--K------------------------------------------------------------------------------------------------------------------------------------------------------------------------------------------------------------------------------------------T-----D----------------------------------------------------------
>Cc00_g02120
---------------GVKFDEALKRIWPCLVD-D---VS-IGIYGMGGVGKTTLARHIEY--HLENNY--RVLWTVSQ-FSQNKIA-NVL--INSSR--DE--D-ARILRDAFMLKLIVLILDDVW--E-FCLDRV--GIP--NKCRLILTTRSLEVCRI----Q--KFDLQTLDKDEAWDLFKYKLGS----E----DLEGIAKSIVEECDGLPLGIITVAGSM--GVD-ICEWRNL-EQLKTCIGY---ER--VFR-LEWSFNRLECQ-RNCFLYCSLYPEDSDIKREDLIDLFIWVELMKRDK-----D-GQTILNKLIRVCLLEE-TKDF-D-V---KMHDL------------RF----TEDLHA
>Cc00_g02130
---------------GEMFDRGLKAIWAWLVD-S---IN-IGIYGMGGVGKTTLAKHIHN--HLNTQF--NVYWTVSQ-FSQDNIA-KHL--LDSYE--DE--D-AAILSRALQS---VLILDDVW--E-FSFEKI--GIP--NKCRVILTTRSLVLCRI----Q--VFEAKTLATNEAWDLFKHTLDP----K----EVEEIAKSVAKRCSGLPLGVVTVAGSM--GVE-MSDWRNL-KQLKACVGH---ER--VFP-LEWSFNRLECQ-RNCFLYCSLYPEDYKIKREELIDLFIWAELMKRGK-----D-GQTILNKLIRLCLLEE-TKDFGD-V---KMHDLVRDMA---THGNRF----TQDLRA
>Cc00_g02140
-----------------MFDRGLKAIWAWLVD-S---IN-IGIYGMGGVGKTTLAKHIHN--HLETQF--KS----------------------------------------------VLILDDVW--E-ISFEKI--GIP--NKCRVILTTRSLVLCRM--------------------------------------DVEEIAKSIVKRCAGLPLGIITVAGSL--GVE-ICEWRNL-EQLKACVGH---ER--VFP-LEWSFNRLKCE-RNCFLHCCLYPEDWKIKIKGLIDLFIWAELMNREK-----D-GQTILNKLIRVCLLEE-TKNFGD-V---KMHDLVRDMA---THGNRF----TQDLHA
>Cc00_g02150
---------------GVKFEEALQRIWPCLVD-D---IS-IGIYGMGGVGKTTLAKHIKY--HLEPSY--QVLWTVSQ-FSQDKVA-NVL--IRSSR--DE--E-ADILRGAFMKRLVVLILDDVW--E-FCLDRV--GIP--NKCRLILTTRSREVCRI----Q--KFDLQTLNTDEAWDLFKYKFGS----E----DLENIAKSIVRRCGGLPLGIVTVAGSM--GVD-ICEWRNL-EQLKTCIGY---EK--VFR-LEWSFNRLKCE-KNCFLYCCLYPEDSDIRREDLTDLFIWAELMKRDK-----V-GHTILNKLIKVCLLEE-TKDFRD-V---KMHDLVRDMA---TNGKRF----AEDLHA
>Cc00_g02960
-----LTAAIHNE--LVGLDDKVKSIIDRLRGSKQ--LF-VPIVGMPGLGKTTLANKVYIADSVMSHFHVRGWCCVSQIYSMHSLLVQLLCSIKLK-N-DE--DLAENLRRVLLRRRYLLVLDDLWDVE-A-WNLLEKSLPNANGSKILFTSRFQNLSSQFK-PD--PYHLLPLTDEESWT------F----DKC---TLSEVGFQIAKTCRGLPLTVVLVAGILA-AQD-G--WEEVAKCL--SIVLD-NKD--CKK-PELSYSHLPDYLKPCLLYFAAFQEDEVINVRRLLWLWIAEGMVQ-QKGK--SE-AYDYLMALISRSLVVV-TKR-TGGAKGCQLHDLVHEYCVE-AKEESF--LC---HR-
>Cc00_g02990
-------SSPLSEDKIVGFEKITKSLVAELLADRN--RV-VSIIGMGGAGKTTLAKKVYNHADVRERFNCRAWVCVSSSYDYKKMLRAIIKQLELEKM-EE--DLERRLYQDLQDKCYLVVLDDVWEEA-A-WDCLARAFPDT-SSRVLLTSRNRDVAQHADAYR---YELKTLGQEDSWHLFLKKALG--DGNC---DLEEVGREIARRCGGLPLAITVIGGLLL-NKS-KTVWEEVLNNFSAHLSRS--SE--AGA-LELSYADLPANLKFCFLYLGLFPEDSVISVRKLIHMWVAEGIMQKRDA---NE-AAYDVERLCSRNMVQV-AETVDERIKSCRVHDLLRDLAIR-AEDEIF--FQ-AKSRY
>Cc00_g03010
-----HTAAIHNE--LVGLEDEVQAITHWLMGSKQ--LV-VSIVGMAGLGKTTLAKKVYTAPSVRSHFHVRGWCCVSQTFSTHSLLVQLLCSIELK-M-NE--NLAWKLRRVLLRTRYLLVLDDMWDVM-P-WNLLEKSLPDANGSRILLTSRIQDLSSQIK-PD--PYHLRPLTDRESWTLLQKKLF----DEF---TLSEVGIQIAKYCRGLPLTIVLVAGILA-TQD-S--WEEVAESL--STGLY-VEC--CRM-LELSYRHLPEYLKTCLLYFSAFQEDEVINVQRLLWLWISEGFVQ-QEGK--SE-AYDCLLALINRHLVMV-TKR-TNGAKACQLHDFVHEFCVA-AKEESF--LH---HR-
>Cc00_g03020
-----NSTTAIDE--VVDISNRENEIRNQLIGSSE--LF-VFIAGMPGLGKTTLAKKVYSSLNVTRHFHVRAWCTVSEKFEKKRLLLEILTGIERQ-M-RD--DLKHELHKLLLKNTYLIVMDDVWDAE-A-WNYLKDSFPNNNGSRILFTGRDRSVALEIK-PE-YPLSLSLFSQEESWQLLKKKVF----KEC---ELLGVGNDIAYRCQGLPLAVVAVAGILK-EKS-QNSWKRIADTLS-SIIDN-GAW--CKE-IDLSYKHLPEYLKLCFLYLGALNEDRDILVSKLIRSWIAEGFIP-E-ME--GE-AEAFLMDLIDRSLVII-SKR-SGKVRACRLHDLVLDFCKS-TKDQNF--FQFASYR-
>Cc00_g03250
-----VTAATYNE--LVLLDNEVTTITHRLTGSRQ--LV-VPIVGVPGLGKTTLANIVYSSPSVMLHFQIRAWCTVSQVYSRHNLLVQILGSIQLK-V-DE--DLAVKLKQVLLRNRFLLVLDDLWDIE-A-WNLLERSLPDANGSRILVTSRLLN--LQFK-PG--AHYLRHLTDEESWQLLQKKLF----GEC---KLHGVVSQIVKSCRGLPLTVVLAAGIFA-AQN-F--WEEVAKSLS-SIVLD-KEY--CMK-LELSYIHLPDDLKPCLLYFGVFQEDENVPVRRLLWLWISEGFVR-KTGK--SE-ADDYLKALVDRSLVLV-TKR-TSGAKACRLHDLVHEFCVE-AKEENF--LH---HR-
>Cc00_g03300
--------PLVVESCIYGRENEKEDIINLLLATNNQGFV-IPIVGMGGIGKTTLAQIVYNDKRIDEAFDVKAWAC-------------------------------------------------------------------------------------------------ELSDTQCWLLFQDHTL---END----YLRQIGREIVKKCQGLPLAVKMLGGLL--KLD-AVYWNQVLNS----LWDL-KN---ILP-LRLSYHHLPP-LKRCFAYCSIFPKGYEFERKNLVLLWMAEGFVPGA-KIS--E-GDEYFSELLSRSFFQS--AR-----SRYVMHDLINDLA---SRI-SC----------
>Cc00_g05420
-----CSTPMLNE--LVGLDDEVKAIIHSLTGSKL--LF-VSIVGMAGLGKTTLANRVCNDPLILSHFHILARCTVSQVYSMHSLLVQLLCSIELE-M-DE--DLAHKLYKLLKRNRYLIFLDDVWEIK-A-WNLVKSSLPDANGSRILFTSRIQ---LQLK-PD--AHNLRHLTNEESWKLLQKKLI----GEF---TLGKVGSQIAKLCRGLPLTVVLVVGILA-AED-C--WEEVTKSLT-SIVLD-DEY--CMM-LELSYSHLSDDLKSCLLYFGAFKEDENVPVRRLLWLWISEGFVR-KEGK--SE-ADDYLKDLVDRSLVMV-SKR-TGGAKACRLHDLVHEFCVK-AKEENF--LH---LR-
>Cc00_g05430
-----RSIPVLNE--LVGLDDEIKTIIQSLTGSKL--LF-VSIVGMAGLGKTTLANRVCNDPLILSHFHILARCTVSQVYSMHSLLVQLLCSIELE-M-DE--DLAPKLFKLLKRNRYLIFLDDVWEIK-A-WNLLERSLPDANGSRILFTSRIQ---LQFK-PD--AHHLRHLSDEESWKLLQKKLF----GEF---TL----------------------------ED-C--WEEVAKSLT-SIVLD-DEY--CMM-LELSYSHLSDDLKSCLLYFSAFQEDENVPVRRLFWLWISEGFVR-KEGM--RE-ADDYLKDLVDRSLVMV-SER-SGGAKACRLHDLVHEFCVK-AKEENF--LH---LR-
>Cc00_g05470
-----ATAATYNE--LVLLDSEVETITQRLTGARQ--LV-VPIVGMPGLGKTTLANIIYSSSSVMLHFHIRAWCIVSQVYSEHNLLVQILGSIQQK-V-DE--DLAIKLKQVLLRNRYLLVLDDLWDAK-V-WNLLERLLPDANGSRILITSRLQNLSLQFK-PD--VHHLRRLTDEESWNLLQKKLF----GQC---RLSGVTSQIAKSCRGLPLTVVLVAGILA-TED-C--WEEVAKSLP-SIVLD-DEY--CIK-LELSYSHLPDDLKPCLLYFGAFKEDENVPVRRLSWLWISEGFVR-KEGK--GE-ADNYLKDLIDRSLVMV-SKR-TGGAKACRLHDLVHEFCVK-AKEENF--LH---LR-
>Cc00_g05490
---------LLNE--LVRLDDEVKTIIHSLTGSKL--LF-VSIVGMAGLGKTTLANRVYNDPLILNHFHILARCTVSQAYSMHSLLVQLLCSIELK-M-DE--DLAHKLYKLLKRNRYLIFLDDVWEIK-A-WNLVERSLPDANGSRILFTSRIQ---LQFK-PD--VHHLRHLTDEESWKLLQKKVF----GEF---TLGKVGSQIAKLCWGLPLTVVLVAGILA-VED-C--WEEVAKSLT-SIVLD-DED--CMK-LELSYSHLSDDLKVCLLYFGAFKEGENVLVRRLLWLWISEGFVR-KEGK--SE-ANNYLKDLVDRSLVMV-SER-AGGVKTCRLHDLVHEFCVK-AKEENF--LH---VR-
>Cc00_g05650
--------SLVDEDAVYGRDVEEENIIQKLLSEKGDNVV-VSIVGQGGIGKTTLAQLVYNDKRVKNHFPTKAWLC-------------------------------VKLQQGLTDKKFLLVLDDVWN-DYDDWYKLKMLV-GSEGSKIIVTTRDERIALMMGHKM--IHHLL-LSEEDSWVLFEKHAF---GGD----RLEVIGKKIANKCEGLPLAVKTIAGLL--RST-VEEWEEILRN----LWNQ-PN---ILP-LRLSYTHLPS-LKRCFAYCAVFHKDFWFSKQEIIQLWHANGLLRPR-NES--E-GGVYLRELRLRSLLWS--T------NTFSMHDLINDLA---SGK-YC----TASVRN
>Cc00_g07010
-------TPVVEDNV-VGFDDAAKEVIELLTQSDQ--LV-ISIIGMLGLGKTTLAKKVLNDPKIEYEFYTRAFVNVSQEYERKEMFLKILGQFDMNK--DE--QLCKELHDQLKTRKYLIVMDDVWTNE-A-WDQLKGAFPNNKRSRVLITSRHKPVAVHA---ND-PYFLRFLYPEESRELLRRKVF----GNC---ELEAYELRILQKCDGLPLAIVVVAGILV-RDR-TDWWKKVAEDV-NDV-AR-QEQ---YD-IKLSYNHMPYYLKPCFLYLGVFREDFEIPVWKLVRLWIAEGFIP-R-----SE-AEDYLEELVDRNLVMV-GHRLTGQIKTCRIHDTLRDFCKK-ATKENL--FQ-DGFRR
>Cc00_g07220
---RIMTTSIIDESEVCGREFDKDALLDQVLSSSQG-VV-ISVVGAGGSGKTTLAQLLFNNDKVKVHFELRNWICVSD-FDQKRIAKAILENAE-E-L-----DLIQRIKETFSGKRFLLVLDDVWTEDDSKWKPFQYSL-DA-GCVILVTTRSHRVATAVGST--ATHDL-MISDSDCWLIMQRLAF---ANDCK--KVESIGQKIAEKCKGLPLAAKTMGSLL--KDT-VQQWQNVLDS----IWQL-AVE------LYLSYNELSPELKRCFSYCAVFPKDHVIYVEELIGMWIAQGYVLPRR----RE-GREYFNNLAMRSFFQL--E----DYKQCKMHDIVHDFA---TKNE------------
>Cc00_g07250
---RNMTTSIIDESGIYGRESDKDALLDQVLSSSQG-VI-ISVVGAGGSGKTTLAQLLFNNDEVKNHFDFRNWICVSD-FDQKRIAKAILESAFLE-L-----DLIRLIKETFSGKRFLLVLDDVWTEDDSKWKPFQDSL-DA-GSVILVTTRSHRVATVVGTT--HTHQM-GMSDSDCWLIMQRIAF---ARDCK--KVERIGLKIAEKCKGLPLAAKTMGSLL--KDT-VQQWQNVLDS----IWQL-AVS------LYLSYNELPPELKRCFSYCAVFPKDFEINVEELIRLWIAQGYVRPNR----RE-GLEYFNNLAM-----------------------LHDFA---TKNE----CHTESARH
>Cc00_g07270
---RIITTSFIDESEVYGRDSDKVALLDQVLSSSQG-VV-ISVVGAGGSGKTTLAQLLFNNDKVKNHFELRNWICVSD-FDQKRIAKAILENAE-E-L-----DLIQRIKETFSGKRFLLVLDDVWTEDDSKWEPFQNSL-DA-GSVILVTTRSHRVAAVVGTT--HTHQM-LMSDSDCWLIMQRIAF---ANDCK--KVERIGQKIAEKCKGLPLAAKTMGSLL--KDT-VQQWQNVLDT---------------------------------------------------------------------RE-GREYFNNLAMRSFFQL--EAY-GTY----MHN-------------------------
>Cc00_g07290
---RIMTTSSIDESEVYGRAADMEKVLDQILSSSQG-VV-ISVVGAGGSGKTTLAQLLFNNDKVQNHFERRNWICVSD-FDQKRVAKAILENAE-E-L-----DLIRRIKKLFPVRDSCLVFF------------FFFFL-EA-------YSMQRRLMEFGGRD-CNCLIQ-LFTSCECVML----------NEVR--KKACIGRCNVKKIHLLPVDLQPL-SLL------------------------KSHR------LLYIFADLDSFFLRCFSVCALYPLQH---------FSLTKGNSLLKR-----E-GREYFNNLAMRSFFQI--QYY-ERYEQCKMHDIVHDFA---TKNE----CHSERPHH
>Cc00_g08120
---PIMTTSIIDESEVYGRASDKDALLDQVLSSSQG-VI-ISVVGAGGSGKTTLAQLLFNNDKVQKHFELRNWICVSD-FDQKRVAKAILENAE-E-L-----DLIRRIKETFSGKRFLLVLDDVWTEDDSKWKPFQYSL-DA-GSVILVTTRSQRVATVMGST--DTHHL-LISDSDCWLIMQRIAF---GGDCK--KVEIIGQKIAEKCKGLPLAAKTMGSL-----------------------------------------------------------------------------------------------------------------YG-------------------------------
>Cc00_g08130
---RGMTTSIIDESKICGRDSDKVALLDQVLSSSQG-VV-ISVVGAGGSGKTTLAQLLFNNDEVQRHFEPRNWICISD-FDQKRVAKAILENAE-E-L-----DLIQRIKETFSGKRFLLVLDDVWTEDDSKWEPFQNSL-DA-GSVILVTTRSHRVAAVVGTT--HTHQM-VMSDSDCWLIMQRIAF---ANNCK--KVERIGQKIAEKCKGLPLAAKTMGSLL--KDT-VQQWQNVLDS----IWELQEQK------LYLSYNELSPEQKRCFSYCAVFPKDHEIYVEELIWLWMAQGYVRPRR----NE-GLEYFNSLAMRSFFQL--KAY-GTYMKCKMHDIVHDFA---TKNE----CHSERPRH
>Cc00_g08240
---------------------KMKEVIEALKD-K---TL-VAICGMLGVGKTFLVEQIAD--QVFKLFE--VAKNLSQ-PNQDQLA-EQL--LKISE--ED--R-AERMYTRLGEKRILVILDDVL--E-VDFKSL--GIPR-KGLKVILTSRLSHVCRM----E--IFEVGALPKEEARHLFKEVVGI--SD-----TLSDVSNQVADECKGLPLAIVVVAKAF--NHT-PESWNIL-RQLKKYVRDI--QD--VFS-IKWSYDHLSVDAKSLLLLCSLFPEDYSIPLECLVRYGKGLQLFDRED-----D-VHMLINELKKYYLV----SDGQD-V---KLHNVVRDVC---AS--VF-------YTA
>Cc00_g08250
-------QSLFIEEALVGIDKPKAELISKIL-HSQ--LV-VSVVGMGGLGKTTLVKKVYDDAAVKKQFQSHAWITVSQNSQFSEIIKNLMQQLE-EFM-DV--MLSEFVRDFLRERRYILVLDDVWSIA-A-WEAIKCILPD-TASCVVLTTRIADVAS-ASCLGNFIYKMKPLSDKQSWTLFCNRTFQ--SN-S---NLEEVAKKILKKCEGLPLAIVAIGGVLS-DKVKTDEWEMILHGFGGEA-DGKLDR--IKR-LLLSYNDLPHYLKSCLLYLSIYPEEYPIEVDGILLKWIALGFVEEKE----TT-AMGYMKELINRSLIQV-KSSDNGRLDTCGLHDFVREILVS-SKEQGF--TT-EKVRH
>Cc00_g08280
-------QSLFIEEALVGIDKPKAELISKIL-HSQ--LV-VSVVGMGGLGKTTLVKKVYDDAAVKKQFQSHAWITVSRNFQFRDIIKNLIQYLE-ESM-ND--MLSEFVRDFLQERRYILVLDDVWSID-A-WEAIKCVLPD-IASRVVLTTRIADVAS-ASCLGDFVYKMEPLSDKESWTLFCNRTFQ--SN-C---NLEEVAKKILKKCEGLPLAIVAIGGVLA-HKEKTDEWEMILHGFGGEA-DGKLDR--MKR-LLLSYNDLPHYLKSCLLYLSIYPEDYPIDVDVILLKWIALGFVEEKE----TT-AMRYMKELINRSLIQV-KSLYDGSLDKCGLHDFVREILVS-SKEQGF--TT-EKVRH
>Cc00_g08820
---RIITTSFIDESEVYGRDSDKVALLDQVLSSSQG-VV-ISVVGAGGSGKTTLAQLLFNDDKVKTDFKLKKWVCVSD-FDQKRVAKAILESPGLE-L-----ELLQQLKETFSGKRFLLVLDDVWTEDDSKWKPFQCAL-DA-GSVILVTTRNEGVARAVGST--DTHGL-MISHSDCWLIMQKIAF---ARDCK--KVERIGQKIAEKCKGLPLAAKTMGSLL--KDT-VQQWQNVLDS----IWQL-AVE------LYLSHNELSPELKRCFSYCAVFPKDHVIDVKELIRLWIAQGYVRPRR----SE-GREYFDNLAMRSFFQI--ETY---YMKCKMHDIVHDFA---TKNE----CHSERPRH
>Cc00_g09140
--------STIVRRDVLGRDEDESEIVKKLLITES-VIV-IPITGMGGLGKTTLAKAVYNKSQIHKHFDKKIWVCVAEKVDIEEVFKMILESLK-D-G-DRR-EIVQKIQDELKEKRYFFVLDDLWN-EEVLLNDFFSTL-NKKGSWCLVTTRLQEVATILSR-----HELK-LCDNDCWSIMKKWAN---VGE----ELEDMREQVLRRCDGLPLAAKLIGGLL--KKR-KEEWLSILEE----FLNG------IEQ-LKVSFDHLSPAVKKCFAYCSIFDQDTELEQDLLVQFWMAEGFLQPDQNER--E-GYEYLRILLQTSLLEV--K---RT--WYKMHDLVHDFA---LNRNS-----SNQERY
>Cc00_g09160
--------SKIVRSDVLGRDEDESKIVKKLLTSESDSIV-ISVTGMGGLGKTTLAKAVYNNSQFDNHFDKKIWVCVAKEVEMD-LFKMILESSK-D-A-DVR-DIVRGIQNEIKGKRYLLVLDDLWN-QQRLLDDFFTTL-EKKGSWCLVTTRLEHVATTLSG-----HELK-LCNDDCWSIINKWAT---VGE----ELEDIRGRVLRRCDGLPLAAKLIGGLL--KKR-KEEWLSILEE----LLNG------IEQ-VKVSFDHLSPAVKKCFAYCSIFHQDTILEQDPLVELWMAEGFLQPDQNER--E-GYEYFRILLQTSLLEV--R---RT--WYKMHDLVHDFA---LNHNS-----SNQDRY
>Cc00_g09260
-------------EALVGIDKPKAELISKIL-HSQ--LV-VSVAGMGGLGKTTLVKK-----------------------------------------------------------------------------------------------------------------MEPLSDKESWTLFCNRTFQ--SN-C---------------------------GVLA-DKENTDEWEMILHGFGGEA-DGKLDR--IKR-LLLSYNDLPHYLKSCLLYISIYPEDYPIDVVDILPKWIALGF---------------------------------------------------------------------
>Cc00_g09280
-------QSLFIEEALVGIGKPKAELMSKIL-HSQ--LV-VSVVGMGGLGKTTLVKKVYDDVAVKKQFQSHAWITVSQNFQFRDIIKNLIQQLR-ESM-DD--MLIEFVRDFLQKRRYILVLDDVWSIA-A-WEAIKCVLPD-ITGRVVLTTRIADVAS-APCLGHFIYKMKPLSDEESWTLFCNRTFQ--SN-C---NLEEVAKKILKKCEGLPLAIVAIGGVLA-DKEKTDEWEMTLHDFGGEA-DG--NR--IKR-LLLSYNDLPCYLKSCLLYLSIYPEDYPIDVDVIFLKWIALGFVEEKG----TT-AMRYMKELINRSLIQV-KSLDDGTLNTCGIHDFVREIIAS-SKEQSF--TT-EKVRH
>Cc00_g09410
--------TSLVESYVYGRENDKEELLKLLLSSSDDQVV-IPIVGMGGVGKTTLAQMVYNDDRVNEFFDSKAWACVSDDFDFG-VTKTILKAIGCD-Y-EDL-NVQVKLSEALTRKRFLIVLDDVWN-KYEDWDILRRPF-VSSGSKIIVTTRHHRVASVMSSTA---YSLE-LTDDESLWLLARHAL---GRN----HLEGIGRSIVRKCKNLPLAVKTLGGLL--RST-PDEWTDILNS----IWEI-QS---ILP-LRLSYYHLPA-LKPCFAYCSIFPKDYEFDKYELALLWMAEGFLESK-SEL--E-GENYFKELLMRSFFQS--S---STSSRFVMHDLINDLA---AGD-FC----LDKVRY
>Cc00_g09450
-------DALLVEEALIGIDNPRQQLISQLLGDSQ--LV-VSVVGMGGLGKTTLVKI-----------------------------------------------LKQFVKDFLQQARYAIVFDDVWDVK-F-WNAIRIALPK-YGNRVMLTTRQADVAF-ASCTQDYVFKMEFLSFEDSWTLFCNKIFK--GN-C---HLIDVAKGILGKCEGLPLAILAISGLWA-DFSIA-EWEMVRHSLGGEL-EGMLDR--VRK-LLLSYNDLPCDLKTCLLYLSIYPEGFKIRCHRLVQLWSAEGFVGKTE----TK-GFSYLTELVNRSLIQV-TQFYEGIPYTCRIHDLVREVVLS-SREQNM--IA-EKVRR
>Cc00_g09460
-------DAILVEEALVGIDKPKQQLVSQLLGESQ--LV-VSVVGMGGLGKTTLVKKVHEDLDVRRHFPVRAFVTVSQTCNFQELLKDLTRQLS-EAM-TA--QLKQCVKDFLQQARYAIVFDDVWDTE-F-WNAIRIALPK-YGNRVMLTTRKADVAF-ASCTQDYVFKMVPLSFEDSWTLFCNKIFK--GN-C---HLTDFAKGILGKCEGLPLAILAISGLLA-DLNIAEEWKMVRCSLGGEL-EGMLDK--VRK-LSLSYNDLPCHLKTCLLYLSIYPEDFEIGCHRLVQLWTAERYVEKRE----TE-GYNYLKELANRSLIQV-SEFYEGIPYSCRIHDLVREVILS-SREQNT--VA-SKVRR
>Cc00_g09480
---------------GEMFRKGLETIPAWLDN-E---IR-IGIWGMGGVGKTTLAEHIHN--HLESQF--KVYWSVSQ-FSQGDVA-KRL--LDSHV--DE--K-ARRLRDAFMEEMVVLMLDDVW--E-FRLN----SLR--KNCRLILTTRSEEVCQM----H--TFELKTLDTKKAWGLFKRILGS----E----GLKDIAKSVAKRCDGLPLGIVTVAGSM--GVD-ICEWRNL-EDLKACVGH---EK--VFR-LEWSFNRLKCE-RNCFLYCCLYPEDWKIKRKELIGLFIGAELMKREK-----D-GQTMLNKLIRVCLLEK-TKDFGD-V---KMHDLVRDMA---THGNRF----TQDLRA
>Cc00_g09620
----------IDE--LVDLRDEEEIIVNRLIGSTKR-----SIVGMPGMGKTTLARKVYNSPNVTHYFHCRAWCTVSQVYDKREILLEILRDVEHH-M-SE--DLESKLRQCLLRNRYLIVMDDVWDIG-A-WSDLTHSLPDYTKSRILVTSRRRDLALEIE-PN--PHSIPPFTVAESWILLEQKVF----QDC---ELLLVGKEIAQKCKGLPLSVVAISGLLK-EKR-KDWWKKIAESLS-SIFKD-EAR--CLE-LELSYRHLPGNLKASFLYLGVFLEDKDIPIHKLIEFWLAEGFIQ-VESK--SE-AENYLMDLIN*----------------------------------------------
>Cc00_g09630
---------AINE--VVDLSDEEAFIVDRLTGSSQ--LV-VSIVGIPGVGKTTIARKLFNNQNVIYHFHRLAWCTVSQVYDTRELLLEILSGIEHQ-L-SK--ELKSKLRQCLMKNKYLIVMDNVWNVE-A-WSELKNSFPDINGSRILITSCRSDVALQIE-PD--PNFLRPFSDYESWKLLVEKIF----REC---ELLLVGEQIAQQCKGLPLSVVVVADL--------------------------EAR--CLK-LEPSYRYLPGYLKACFLYLAVFIEDGDIPVDKLIKFWLAEGLVQ-GQSN--NE-AQDYLKDLISRSLMTI-SKK-SGDVKACRLHDQLHDLCLS-AKEENF--LQYEAHR-
>Cc00_g09730
--------SI-AGHYVVGRAKDETRLVETLLSSEQ-PVV-IPILGMGGLGKTTLAQSIYNNRQVDSHFEKKIWVCVSDNFETR-LLKMILESLN-G-M-TSR-DIVRKIREQLVGKKYLLVLDDVWT-NLTLWEDFLHSL-NTNGNWCVVTTRKQQTTS---------YVLK-LSDDDCWSILTEKAN---AGE----KLQVMKKEIIKKCGGLPLAASAMGGLL--MKR-KEEWKLILMN----LSNL-ED---VME-LKLSFDCLPSPVKKCFAYCSMFPKDTVMKRDKLIELWMAEGFLQVDKNK---E-GEYYLEILLQSSLLET--R--GRR--CYKMHDMVHDVS---MSKSTK----SNQIRC
>Cc00_g09750
--------SI-AGHYVVGRAKDETRLVEILLSSEN-AVV-IPILGMGGLGKTTLAQSVYNNSQVDSHFEKKIWVCVSDNFETR-LLKMILESLN-E-M-TSR-DIVQEIRQQLVGKKYLLVLDDVWT-SQILWDDFLRLL-NTNGNWCVVTTRKQQTAS---------YVLK-LSDDDCWSILTEKAN---AGE----QLQVMKKEIIKKCGGLPLAASVMGGLL--MKR-KEEWKLILMN----LSNL-ED---VME-LQLSFDNLPSPIKKCFAYCSMFPKDAKMKRDMLIELWMAEDFLQVDKNK---E-GEYYLEILLQSSLLEI--G--GRR--YYKMHDMVHDVS---MSKSTK----SNQVRC
>Cc00_g09760
--------SV-VAP-MVGRADDESKIVKMLLSSEK-VVV-LPIIGMGGLGKTTLAKSIYNKKQIDGQFEKKIWVCVSKKVPVE-LFKLILGQLK-E-V-GDR-QIVQEIGKELGKLRYLLVLDDVWD-DEALWHDFFTTL-NTNGSWCLVTTRLGPVAHSVSRVL---YALG-LPDDHCWSIVKEKVV---GGE----ELKAIKERVIKRCNGLPLAASVIGGLL--LKR-KEEWQSILEN----LLSL-GD---VMQ-LKFSFDNLPSPIKKCFAYCSIFPKDSEIERNVLIELWMAEGFLQADNSQM--E-GMNYLRILLQSSLFEI---Y-DKT--CYMMHDLVHDLV---MSKSTK----GNHIRY
>Cc00_g09790
--------SI-AGHSVVGRAKDETRLVEILLSSKN-AVV-IPILGMGGLGKTTLAQSVYNNSQVDSHFEKKIWVCVSDNFETR-LLKMILESLN-E-I-TSR-DIVQEIRQQLVGKKYLLVLDDVWT-SQILWDDFLRLL-NTNGNWCVVTTRKQQTAS---------YVLK-LSDDDCWSILTEKAN---AGE----QMQVMKKEIIKKCGGLPLAASVMGGLL--MKR-KEEWKLILMN----LSNL-ED---VME-LKLSFDCLPSPIKKCFAYCSIVPKDIEMKGDVLIELWMAEGFLEADNSQM--E-GMNYLRILVQSSLFET--R--RGT--CYKMHDLVHDVA---MSKSTK----SNQIRY
>Cc00_g09820
-------DALLVEEALVGIDHPKQQLISQLLRDSQ--LV-VSVVGMGGLGKTTLVKKVHEDLGIRRHFPVRAFVTVSQPCNFQELLKDLTRQLS-ETM-TA--QLKQCVKDFLQQARYAIVFDDVWDVE-F-WNAIRFALPE-YGNRVMLTTRKADVAS-ASCNKDYVYKMVPLSFEDSWTLFCNKIFK--GN-C---HLTDVAKGILGKCQGLPLAILAISGLLA-DLNIAEEWEIVRRSLVGEL-EGMLDR--VKK-LSLSYNDLPSHLKSCLLYLSIYPEDFEIPCGRLVQLWSAERFVGKRE----TE-GYNYLRELVNRSLIQV-TQFYEGIPYACRIHDLVREIVLS-AREQNM--IA-EKVRR
>Cc00_g09830
-------EAILVEEALVGINKPKQQLVSQLLGESQ--LV-VSVVGMGGLGKTTLVKKVHEDLDVRRHFPVRAFVTVSQTCNFQELLKDLIRQLS-EAM-TA--QLKQCVKDFLQQARYAIVFDDVWDTK-F-WNAIRIALPK-YGNRVMLTTRKADVAF-ASCTQDYVFKMVPLSFEDSWTLFCNKIFK--GN-C---HLTDVAKGILGKCEGLPLAILAISGLLA-DLNIAEEWKMVRCSLGGEL-EGMLDK--VRK-LSLSYNDLPCHLKTCLLYLSIYPEDFEIGCHRLVQLWTAERFVEKRE----TE-GYNYLKELVNRSLIQV-SEFYEGIPYSCRIHDLVREVILS-SREQYM--VA-SKARR
>Cc00_g09900
-------SSPLSEDKI----------------DRN--RV-VSIIGMGGAGKTTLAKKVYNHADVRARFNCRAWVCVSSSYDHKKMLRAIIKQLELEMM-EE--ELERRLYQDLQDKCYLVVLDDVWKEE-A-WDCLARAFPDT-SSRVLLTSRNRDVAVHADALS---HELKTLREEDSWQLFLKKALG--HGNC---DLEVVGKKIAGRCAGLPLAITVIGGLLL-KKL-KSEWEKVLNNFSAYLSRSAISE--AGA-LELSYADLPANLKFCFLYLGLFPEDFVISVRKLIHMWVAEGIIQKRDA---NE-AAYDVERLCSRNMVQV-AETVDERIKSCRVHDLLRELAIR-AEDENF--FQ-AKS--
>Cc00_g09920
-------SSPISEDTIVGFEKITKSLVKELLGDKN--RV-VSIIGMGGAGKTTLAKKVYNHADVRARFNCRVWVCVSSIYNHKETLRTIIKQLELEKM-QE--DLEERLYKDLKDKCYLVVLDDVWKEE-A-WDCLARAFPDT-SSRVLLTSRNQDVAVHADALS---HELKTLGQEDSWQLFLKKAFG--HGNC---DLEVIGRKIAGRCAGLPLAIMVIGGLLL-KRL-ESEWEKVLDNFSAYLSRS--SD--AGA-LELSYADLPANPKFCFLYLGLFPEDSVISVRKLIHMWVAEGIMQKRDA---NE-AAYEVERLCSRNMVQV-VETVDEGLKA------------------------------
>Cc00_g09960
----------------------------------------LPITGMGGLGKTTLAKSIYNNHQIDGHFQKKIWVCVSKKVPVE-LFKLILVHLK-E-V-DVR-DIVGKIRNHLEGKRYFLVLDDVWD-DQALWDDFFTTL-HTNGSWCLVTTR-----------L---YPLK-LPDDLCWSILKEKVV---GGE----ELKAIKERVIKRCDGLPLAASVIGGLL--LKR-KEEWQPILEN----LLSL-GD---VMQ-LKLSFDNLPSPIKKCFAYCSIFPKDSEIERNMLIELWMAEGFLQADNSQM--E-GMNYLRILLQSSLLE-------GT--CYKMHDLVHDLA---MSKSTK----GNQIRY
>Cc00_g09990
--------------------------------------V-VSVVGMGGLGKTTVVKKVYDDAIVKKQFQSHAWITVSQNFHFNVIIKDLIQQL-----------------DFLKERRYILVLDDVWSLD-A-WEAIKY-----------------------------------------------------SN-C---NLEE---------------------------DRIDEWEMILHGFSGEV-DGKLER--IRR-LLLSYNDLPHHLKSCLLYLSIYPEDYPI-----------------------------------------------------------------------------------
>Cc00_g10030
-----CKMPIAHE--MVGLDDEAAKVIERLIGPEQ--VI-VPIVGMAGLGKTTLAKKVYNDSSVICNFHTRLWCTVSQEFNMKSLLIQILCPDEQN-L-DE--VLLEMLHKKLMKNRYLVVFDDVWDIG-A-WHELGIAFPNKNGSRIIFTSRSSNVASQVQ-YG--PHYLRPLSEKESFELLQKKVF----GEC---ALHGLGMEIAKKCRGLPLALVVVAGVLA-EHD-ICVWEEFAESLT-SMVSG-TDQ--CKK-LELSYEHLPYHLKACLLYFAAFREDEKIGAKNLMRLWIAEGFVE-KEGK--RE-AEEYLMDLIGRNLVMA-SER-SGGVKTCYIHDLIFEFCKT-AKAKNF--LQ---HR-
>Cc00_g10080
--------SV-VAP-MLGRTDDESKIVKMLLSSEK-VVG-LPIIGMGGLGKTTLAKSTYNNQQIDAHFNKKIWVCVSKKVPVE-LFKLILLQVK-E-V-EDR-NIVGKIRNHLGEKRYFLVLDDVWD-DQELWDDFFTTL-NTTGNWCLVTTRLGPVAHSVSRVL---YSLR-LPDDHCWSILKEKAV---GGE----VLKAIKERVIKRCDGLPLAASVIGGLL--LKR-KEEWRSILEN----LLSA-GD---VMQ-LQLSFDNLPSPIKKCFAYCSIFPKDTEMEGDMLIELWMAEGF--------------------LQSSLLEI--R--GRR--FYKMHDMVHDVS---MSKSTK----SNQVRY
>Cc00_g10090
---------------------------------Q--NVT-IVLSGKSGTGKTRMAKKVGL--LATERVDIMLWILSVREYEQLSLLST----EQQND--NK--ELKEKVQKKLSASNVLVILDDEGN-R---LEQ-----SQ-DGLKVLITSKNEDMRQT----DKKVIGMMRLTPEMSISLLKQGAAK----F------EILVKNFIDKKEGLTGEVALLANLL--YH----QQDSV-QDLQ--AL----EG--DYN-TLLLSSGYRVS-DHILVDF-HFFRDHSVHYCELISYW------------------------ILEGYLSPF-NDAYEH-V---LMQLMYCQML---LQM--V-TVL------
>Cc00_g10160
-----CRTPVLNE--LVGLDDEVKAIIHSLTGSKL--LF-VSIVGMAGLGKTTLANRVCNDPLILSHFHILARCIVSQVYSMHSLLVQLLCSIELE-M-DE--DLVPKLYKLLKRNRYLVFLDDVWEIE-A-WNLLERSLPDANGSRILFTSRIQ---LQFK-PD--AHHLRHLTDEESWKLLQKKVF----GEF---TLGKVGSQIANLCRGLPLTVVLVAGILS-MED-C--WEEVAQSLN-SIVLD-DEY--CMK-LDLSYSHLLDDLKPCLLYFGAFKEDEYISVRRLSWLWISEGFVR-KEEK--SE-ADDYLKDLVDRSLVMV-SER-TGGAKACRLHDLVHEFCVK-AKEENF--LH---LR-
>Cc00_g10170
-----FTVAAYNE--LVPLDDEVKTITDSLTGSRQ--LV-VCIVGMPGLGKTTLANRVYNSPSVMLHFHKCAWCTVSQAYSMHNMLVQILDSIQRK-M-DE--DLAEKLKQVLLRNKYLLVLDDLWDAK-V-WNLLERSLPDANGSRILITSRLQNLSLQFK-PH--VHHLRCLTDEESWNLLQKKLF----CAC---RLSGVASRIAKSCRGLPLMVVLVAGILA-AED-C--WEEVTKSLT-SIVLD-DEY--CMK-LELSYGHLPDDLKPCLLYFGAFQEDKNVPVRRLLWLWISEGFVQ-REGK--SE-ADDYLKDLVDRSLVMV-SKR-TGGAKACRVHDLVHEFCVK-AKEENF--LH---LR-
>Cc00_g10380
---------------------MKREVIEALKD-K---RL-LAICGMAGVGKTFLLEQIAD--QVSKLFG--VAFTVSQ-PDQNQLA-EQL--MTISE--HG--R-AEQIYTRLSDERNLVMLDDIW--E-VDLRSL--GIPR-KGLKVVLTSRFSHVCNM----E--IFEVNALPKEEAWHLFKKVVGI--SD-----ALSDVVKQVAEECKGLPLAIVVVARAF--NYT-PESWKLL-GQLKKYMRDL--QD--VFS-IEWSYDRLSVEAKLLLLFCSLFPEDYSIPVECLVRYGKGLE----------------------------------------------------------------------
>Cc00_g10780
----------LVEDKIVGFEEKTISLVAELLEDKN--RV-VSIVGMGGAGKTTLAKKVYNHAEVRTRFDCRAWVCVSSSYNHKETLRTIIKQLELEKM-QE--DLEERLRQDLQDKRYLVVLDDVWKEV-A-WDCLAGAFPDA-SSRLLLTSRNREVAVHADALS---EELKTLGEKDSWQLFLRKALV--HGNC---DLEKVGREIVRRCAGLPLAITVVGGLLL-KEL-KSEWEKVLNNFSTHLSRG--SG--VSA-LELSYADLPANLKFCFLYLGLFPEDSVISVRKLIHLWVAEGIMQKGDA---NE-AAYDVERLCSRNMVQV-AETVDKRIKSCRVHDLLRELAVR-AKDENF--FQ-AKSRY
>Cc00_g10960
-------DALLVEEALVGIDQPKNHLISELLGDHQ--LV-VSVVGMGGLGKTTLVKKVHEDTDVRRHFPVRAWVTVSETCDFQFLLKDLIRQLS-ESL-NT--ELKEFIKDFLQQARYAIVFDDVWDVE-F-WNTIKFALPE-HGNRVMLTTRKADVAT-ASCIEGYIYRMEPLSFEDSWTLFCNKIFK--GG-C---HLMDAAKGILDKCEGLPLAILAISGLLA-DVNGTDEWEMVRRSLGDEL-EGKLDR--IRK-LFLSYGDLPWHLKTCLLYLSIYPEDHEIRCIRLVNLWIAERFVERRE----RE-AWDYLGELINRSLIQV-THFYEGIPQRCRIHDLLREVILL-SREQNM--VT-DKVRR
>Cc00_g10970
--------------------------------DYQ--LV-VSVVGMGGLGKTTLVKKVHEDLEVRRHFPVRAWVTVSETCDFQYLLKDLIRQLS-ESM-TT--ELKKFVKDFLQQARYAIVFDDVWDVE-F-WNTIKFALPE-HGNRVMLTTRKADVAS-ASCTEGYIYRMKPLFFEDSWTLFCNKIFK--GG-C---HLMDVAKGILDKCEGLPLAILAIGGLLA-DVNRTEEWEMVRCSLGGEL-EGKLDR--VKK-LTLSYGDLPWHLKTCLLYTSIYPEDYEIECSRLINLWIAERFVEWRE----SA-ALGYLSELVNRSLIQV-TDFYDGLPDTCRIHDLLREVLLL-SREQNL--VT-DKVRR
>Cc00_g11130
--------SV-VAP-MVGRADDESKIVKMLLRSEK-VVV-LPIVGMGGLGKTTLAKSIYNNHQIDEQFKKKLWVCVSKKVPLE-LFKLILGQLK-E-V-GDR-QIVQEIGKELGKLRYLLVLDDVWN-DQALWEDFFNTL-NTNGSWCLVTTRLDPVAHSVSRVL---YPLK-LPDDHCWSIVKEKAA---RGE----ELKAIRERVIERCDGLPLAASVIGGLL--LHR-KEEWRSILEN----LLSM-GD---VMQ-LKFSFDNLPSRIKKCFAHWSIFPKDSAIERNMLIELWMAEGFLQADTSQM--E-GMNYLRILLQSSLLEA--R--YGT--CYKMHDLVHDLA---MSKSTK----GNQIRY
>Cc00_g11140
--------SV-FVP-MVGRADDESNIVNILLKSEK-VVV-LPIIGMGGLGKTTLAKSIYNKQQIDGQF----------------------------------------------------------------------------------------------------------------------------------------ERVIERCDGLPLAAIVIGGLL--LKK-KEEWRLILEN----LLSL-GD---VMQ-LKFSFDNLPSPVKKCFAYCSIFPQDTEMEGDMLIELWMAEGFLHAGENK---E-GEDYLEILLQSSLFEI--RG-GRR--RYKMHDMVHEVS---MSKSTK----SNQVRC
>Cc00_g11180
--------SV-VVP-MVGRADDESEIVKMLLSSEK-VVV-LPVIGMGGLGKTTLAKSIYNNKQIDAHFNKKIWVCVSRKVQKE-LFKLILVQLK-E-V-DDR-NIVGKIGNHLGGKRYFLVLDDVWD-NQVLWDDFFTTL-NTNGSWCLVTTRLGPVAHSVSRVL---YALR-LPGDHCWSILKEKAV---GGE----ELQAIRERAIKRCDGLPLAASVIGGLL--LKR-KEEWQSILEN----LLSL-GD---VMQ-LKLSFDNLPSPIKKCFAYCSIFPKDAEMKGDKLIELWMAEGFLQADENK---E-GEYYLEILLQSSLLEM--RG--RR--YYKMHDMVHDVS---MSKSTK----SNQVRC
>Cc00_g11190
-----CRTPVLNE--LVGLDDEVKAIIHSLTGSKL--LF-VSIVGMTGLGKTTLANRVCNDPLILSHFHILARCTISQVYSMHSLLVQLLCSIELE-Q-DE--DLALKLYKLLKRNRYLIFLDDVWEIK-A-WNLLERSLPDANGSRILFTSRIQ---LQFK-PD--AHHLRHLTDKESWQLLQKKLF----GEF---TLGKVGSQIANLCRGLPLTVVLVAGILA-AED-C--WKQVAKSLP-SIVLD-DEY--GMT-LELSY------------------KDENVPVQSLLWLWISEGFVR-KEEK--RE-ADDYLKDLVGRSLVMV-SER-TGGAKACRVHDLVHEFCVK-AKEENF--LH---LR-
>Cc00_g11560
--------STINEPEVLGRDEEKEQIVRILTKRVNQNVV-LPIVGVGGLGKTTLAQLVFNDERIAKHFEPKLWVWVSEDFDKR-IIKALIESVTD----LAL-NLQRKLQELLRGRRYLIVLDDVWN-NPEEWEKLKSVL-CSKGSSIVMTTRMEKVATIMGTLQ---YYLS-LSENECWSLFRQRAF---GRE----YLVVIGKEIVKKCGGVPLAAKALGGFL--KRE-ENEWNSVKCS----IWNL-TT---ILP-LRLSYLNLPV-LRGCFAYCAAFPKGYEIEIEEVIHLWMANGLISNE-TME--E-GVAVLTELYYRSLFQV--KEFG-NALTFKMHDLVHDLA---MKA-------ESN-RT
>Cc00_g11710
-----GRVPMTDE--VVGFEDEAKKVIYRLRGSRR--LV-IPIVGMPGLGKTTLAKKVYNSPSLRAYFHILCWCTVSQEYNMKNLLVQILSCVEKV-L-NE--DLAERLYKTLLRNRYLVVLDDVWDIG-V-WDGLCHSFPNRNESRVLITSRDSNVASRVT-FG--PHNLRVLTEGESWTLLQWKVF----GPC---ELRILGKEIATNCKGLPLTIVIIAGILS-EDD---AWSEVADSLT-SIVYA-TDQ--CKS-LELSYRHLPHYLKRCLLYFGAFREDQEIETAKLMRLWIAEGFVS-AEPK--RE-AEEYMMDLIGRNLVMV-AKR-HGGVKTCRIHDLLHEFCKE-AQEANI--LQ---ER-
>Cc00_g11920
-----AELPKIDE--VIDLADEKKKVIDRLKGSGK--LV-VSVVGMAGLGKTTLVRRVYKDPSVTHHFHVRAWCCVSQAYQKRELLLQILGDIDLE-M-TD--DLEMKLYKCLKRNRYLIVMDDMWSIE-A-WYDLEQSFPNKNGSRILITSRHSEVAAKVQ-VD--PHPLRLLSDDESWKLLQKKLF----DKC---ELMEAGKQIAESCKGLPLAVVAIAGLLE-DKT-PDIWKQVSESIC-SIADD-EMR--CMD-LELSYRYLPTHLKPCFLYTAIVLEDKDIPVRKLTWLWRAEGFIT-DGVE--SE-AEGYLRDLIERSLVMP-SKR-SGGMKTCHVHDMLRTLCIR-SEEENL--LQYVRSL-
>Cc00_g11990
--------SV-LVP-MTGRADDESKIVKILLSSEK-VVV-LPINGMGGLGKTTLAKSIYNNHQIDGQFKKKLWVCVSKKVPVE-LFKLILGQLK-E-V-GDR-QIVQEIGKELGKLRYLLVLDDVWD-DEALWDEFFTTL-NTIGSWCLVTTRLGPVAHSVSRVL---YPLK-LPDDHCWSIVKEKVV---GDE----ELKAIKERVIKRCDGLPLAASVIGGLL--LKR-KEEWQSIVEN----LLRL-GD---VMQ-LKLSFDNLPSPIKKCFAYCSIFPEDTKMKGDMLIELWMAEGFLHADENKT--E-GAYYLEILLQSSLFEI--IS-EST--SYKMHDLVHDLA---MSKSTK----GDQIRY
>Cc00_g12010
--------SV-AVP-MTGRADDESKIVKMLLSSEK-VVC-LPITGMGGLGKTTLAKSIYNNQQIDGQFEKKVWVCVSKKVPVE-LFKLILGQLK-E-V-GDR-QIVQEVGKELGKLRYLLVLDDVWD-NQTLWDDFFNTL-NVNGSWCLITTR-----------L---YPLR-LPGDHCWSIIIGKVV---EGE----ELDAIKDRAIQICNGLPLVASVLGGLL--L-R-KDKWRSILED----LLNL------AMQ-LQLSFDNLPSPIKKCFAYCSIFPEDAEMKGDVLIELWMAEGFLHAGENKT--E-GEYYLEILLQSSLFET--R---GT--CYKMYDLVHDLA---MSKSTK----GNQIRY
>Cc00_g12030
--------SV-LVP-MTGRADDELNIVKMLLRSEK-VVV-LPITGMGGLGKTTLAKSIYNNKQIDGQFEKKLWVCVSKKVPVE-LFKLILGQLK-E-V-GDR-NIVGKIGNNLGGKRCLLVLDDVWD-DQALWDDFFTTL-NTNGSWCLVTTRLGLVAHSVSGAL---YALR-LPDDHCWSILKEKAV---RGE----VLKAIKERVIKRCDGLPLAASVIGGLL--LKR-KEEWRSILEN----LLSL-GD---VMQ-LQLSFDNLPSPIKKCFAYCSIFPNDAEMEGDMLIELWMAEGFLQVDKNRT-TE-GEYYLEILLQSSLLEI--R--DER--YYKMHDMVHDLA---MSKSTK----GNHIRY
>Cc00_g12420
---RIMTTSIIDESE---------------------------IYGAGGSGKTTLAQLLFNNDEVKNHFDLRNWICVSD-FDQKRIAKAILENAE-E-L-----DLIQRIKETFSGKRFLLVLDDVWTEDDTKWKPFQDSL-DA-GS------------------------M-LISDSDCWLIMQRLAF---ARDCK--KVARIGQKIAEKCKGLPLAAKTMGSLL--KDT-VQQWQNVLDS----IWQL-AVE------LYLSYNELSPELKRCFSYCAVFPKDHVIDVEDLIWLWIAQGYVRPRR----SE-GLEYFNNLAMRSFFQL--ETY-GTYMKCKMHDIVHDFA---TKNE----CHSERPRH
>Cc00_g12520
-----AKIPKIDE--VIDLTDEKKLVIDRLIGSGK--LV-VAVVGMAGLGKTTLVRRVYNDPLVTYHFHIQAWCCVSQAYQKRELLLQILSDIDLE-M-SD--ELKLKLYRCLRRNRYLIVMDDIWSIE-A-LYDFKRSFPNDNGSRILITSRHFHVAAEDE-VD--PHSLRRLSDDESRKLLQKKLF----DKC---ELMEVGEQIAASCKGLPLAVIAIAGLLG-DMI-LDRWKEVLESIC-STTDD-EMR--CME-LDICYRYLPNYLKPCFLYTAVILEDKDIPVKKLAWLWRAEGFLT-DGAE--SE-AEGYLRDLIGRSLVLP-SKR-SGGIKTCRVHDMLRTLC-------------------
>Cc00_g12560
--------SKIVRSDVLGRDEDESKIVKKLLTSESDSIV-IPITGMGGLGKTTLAKAVFNTPQFDNHFDKKIWVCVAEKVDIEVVFKMILESSK-E-V-DNR-QIVDGIETELKEKRYLLVLDDLWN-QEVLLNDFFTTL-KKKGSWCLVTSRLQEVAIVLSR-----HDLK-LYDDDCWSIVKNWAN---VGE----ELEALRKRVLRRCDGLPLAATLIGGLL--KKR-KQEWLSILEG----LLNG------IEQ-IKVSFDHLSPVVKKCFAYCSIFYEDTKMKQDLLVELWMAEGFLQPDQNQ---E-GYEYLRTLLQTSLLEV--H---GT--WYKMHDLVHDFA---LNRNS-----SNQDRY
>Cc00_g13150
--------------------------MEALKE-K---TL-MAICGMAGVGKTTLVKQITD--QVFKLFEDQVAFTVSQ-PDQDQLA-EQL--MKITE--QD--L-AERLYRRLSGKRILVVLDDIW--E-LDLKSL--GIPK-KSLKVILTSRLSDVCDM----E--IFEVNVLPEKEAWHLFKEVAEI--SD-----ALSGVAKQVAEECKGLPLAIFVVARAL--NHT-LQPWDRL-RQLRTDMGNL--QN--VFL-IE-------------------------------------------------------------------------------------------------------------
>Cc00_g13170
---------------------KVKEVIEALKD-K---TL-VAICGMPGVGKTVLAEQIAD--QVFKLFE--VAKNLSQ-PNQDQLA-EQL--LKISE--ED--R-AERMYTRLGEKRILVILDDVQ--E-VDFKSL--GIPR-KGLKVILTSRLSHVCRM----E--IFEVGALPKEEARHLFKEVVGI--CD-----TLSDVSNQVADECKGLPLAIVVVAEAF--NHT-PESWNIL-RQLKKYMRDI--QD--VFS-IKWSYDHLSVEAKSLLLLCSLFPEDYSIPLECLVRYGKGLQLYDRED-----D-VRMLINELKKYYLV----SDGQD-V---KLHNVVRDVC---AS--VF-------YTA
>Cc00_g13280
---------------------TKKEVMDALKE-K---TL-IAICGMAGVGKTTLVKQIAD--QVFKLFE--VAMTVSQ-PDQNQLA-EQL--LTISE--QD--L-AERLYTRLHDKRTLVILDDIW--E-VDFKSL--GIPK-KSLKVILTSRLFDVCIM----E--IVVVNMLPEEEAWHLFKEKAGI--SN-----ILNDVAKQVAGECKGLPLAIVVVARAL--NHT-LESWNRL-RQLRKDMGNL--QD--LFS-IEWSYNRLTAEMKYLLLLCSLFPEDHSIPIDCLVRYVKGLQQFDTED-----D-VDMLVDQLRNSYLL----NDGKD-V---KLHDVVREVC---AS--EF-------YTA
>Cc00_g13650
--------SI-AGHYVVGRAKDETRLVEILLSSEN-AVV-IPILGMGGLGKTTLAQSVYNNSQVDSHFEKKIWVCVSDNFETR-LLKMILESLN-E-I-TSR-DIVQEIRQQLVGKKYLLVLDDVWT-SQILWDDFLRLL-NTNGNWCVVTTRKQQTAS---------YVLK-LSDDDCWSILTEKAN---AGE----KLQVMKKEIIKKCGGLPLAASAMGGLL--MKG-KEESELILMN----LSNL-ED---VMK-LKLSFNCLPSPVKKCFAYCSMFPKDTEMKRDMLIELWMAEGCLQVDKNK---E-GEYYLEILLQSSLLEI--R--WRR--CYKMHDMVHDVA---MSKCTK----TNQ---
>Cc00_g13660
--------SV-VAP-MIGRADDESKIVKMLLSSEK-VVC-LPITGMGGLGKTTLAKLIYHNKQIDGHFDIKIWVCVSKKVPEE-LFKLILVQLK-E-V-DDR-NIVGKIRNQLEGKRYFLVLDDVWD-NQALWDDFFTTL-NTNVSWCLVTTRLGPVAHSVSRVL---YPLK-LPDDHCWSIIKEKVV---GGE----ELKAIKERVIKRCDGLPLAASVIGGLL--LKR-KEEWRSIWKS----*----------------------------------------------------------------------------------------------------------------------------
>Cc00_g13920
-------QSLFIEEALVGIAKPKAELISKIL-HSQ--LV-VSVVGMGGLGKTTLVKKVYDDAAVKKQFQSHAWITVSQNFQFSDIIKNLIQQLE-ESM-ND--MLSEFVRDFLREKRYILVLDDV-------------------------------------------------------------------G---------------------------------------------------------------------------------------------------------------------------------------------------------------------------------
>Cc00_g14360
-----FTVAAYNE--LVPLDDEVETITDSLTGSRQ--LV-VCIVGMPGLGKTTLANIVYNSPSVMSHFHKRAWFTVSQEYSMHNMLVQILDSIQRK-M-DE--DLAVKLKQVLLRNKYLLVLDDLWDDK-A-WNLLERSLPDANGSRILITSRLQNLSLQFK-PD--VHPLRRLKDEESWNLLQKKLF----GEC---RLSGVASQIAKSCRGLPLMVVLVSGILA-AED-C--WKEVTKSLT-SIVLD-EES--CMN-LELSYNHLSDDLKPCLLYFGAFQEDKNVPVRSLFWLWISEGFVR-KEEK--SE-ADDYLKDLVDRSLVMV-SER-TGGAKACRVHDLVHEFCVK-AKEENF--LH---LR-
>Cc00_g14490
-----------NESEVYGRAADMEKVLDQILSSSQG-VI-ISVVGAGDSGKTTLAQLLFNNDKVQNHFELRNWICVSD-FDQKRVAKAILENAE-E-F-----DLIQRIKETFSGKRFLLVLDDVWTEDDSKWKPFQYSL-DA-GSVILVTTRSQRVARVMGST--DTHHL-LISDSDCWLIMQRIAF---GGDCK--KVEIIGQKIAEKCKGLPLAAKTMGSLL--KDT-VQQWQNVLDS----IWQL-AVE------LYLSYNELSPELKRCFSYCAVFPKDHVIVVEELISLWIAQGYVRPRR----RE-GLGYFNNFAMRSFFQI--RDY-GRYMVCKMHDIVHDFA---TKNE----CHGGRARH
>Cc00_g14940
-------QALLIEEALVGINKPKEELTAKIL-HSH--LI-VSVVGMGGLGKTTLVKKVYDDSAVKKQFQSHAWITVSQKFQFNVIIKNLIQQLQ-ESI-DG--RLSEFVKDFLKERRYILVLDDVWSLD-F-WEAIKYILPD-VASRVVLTTRIADVAS-ASCLADFVHKMKPLSDEQSWTLFCNRTFQ--SN-C---SLEEVSRKILKKCEGLPLAIVAIGGVLA-DKERMDEWEMILHGFGSEV-DGKLDR--IKR-LLLSYNDLPHHLKGCLLYLSIHPEDFPIQVINILEKWITLGFVEEKE----AT-AMRYLKELINRSLIQI-KDWDDGQLKACGLHDFLHEIIIS-SKEQSF--TT-VKVRH
>Cc00_g15130
-------IAVEEK--QVGIDSRVHKVNALLLGSD--AVF-LGIWGMSGIGKTTIARAVFD--RI-THFEGAIFLEVREK-SQEKILSKILKDLR-S---SF--E-SNMIMRRLCYKKVLIVLDDVDH-Q---LEAL--AGKH-AGSRIIITTKNKHLLTH----D-KMHKVELLNQSEAIQLFSRHAFK----D----DYEELSNEIVHYAGCLPLALKVLGSFL--GRD-MAEWRSV-ERLK--I-----ED--IME-LKVSFNGLEVE-KEIFLDIACFFKGK---KEEYI------------R-----DYPDIGIKVLIEKSLVTV-F----G-I---LMHCLIQEMG---VRQKRL-EICMKKLRL
>Cc00_g15430
---------------------TKKGVMEALKE-K---TP-MAICGMAGVGKTTLVEQIAD--QVSELFR--VPFTVSQ-PDQDQIA-EQL--MKITE--QD--R-AERLYTRLSDERILVVLDDIW--E-LDLKSL--GIPK-KSLKVILTSRSSNVCGM----E--IFEVNILPKEEAWHLFKKDAEI--SD-----ALSGVAKQVAEECKGLPLAIDVVAGAL--NHT-PESWDRL-RQLKEYIREL--ED--VFS-IKFSYDYLSAEAKSLLLLCSLFPEDYSIPIEYLVRYGKGLQLFDRRD-----D-VDTLIGHLKSSHLL----NDAKD-V---KLHDVVRDVC---AS--E-----------
>Cc00_g15680
--------SIVV-PNVVGRAGDESKIVEMLLTSER-VVV-IPITGMGGLGKTTLAKSVYNNTKIVENFGIKSWVCVAREIKLE-LFKLILESLK-E-V-DGR-EIVQEIRRKLGEKRFLLVLDDVWN-QWGLWNDFFTTL-STKGSWCILTTRLEPVANAVPR-----YFLK-LSDDACWSMLKEQV---IAGE----ELEAIQGQILRRCDGLPLAASLIGGLL--NNR-KEKWHCIVQE----LLNE------IDQ-LKVSFDHLSPPVKKCFAYCSIFPQDTKLGEDELIELWVAEGFVLPDENTG--E-GGEYLRILLQSSLLEV--A---RT--YYKMHDLVHDFA---LNPK------------
>Cc00_g15830
-----AIVPNVDE--VIDLDDQAELIMDRLTGTLQ--RV-VSIVGMPGLGKTTLAKKVYNDPSITYHFHIRAWCYISQVYRKRELLLNILSDIDLE-L-SE--DLEFKLYQCLKNRKYLIVLDDLWSRE-A-WNDLEFSLPDKNGSRILITSRLTDVALTTK-SD--AHSLRLFSDDESWNLLQKKLF----NKC---ELVNLGKKIARGCKGLPLAVVAISGLLQ-GKK-QDWWETVARTLS-SIADD-ETR--CMD-LELSYSHLPTYLKPCFLYLGAFLKDREIPVSKLTRLWIAEGFVQ-NELD--SE-AEKYLNDLIGRSLVIA-SKK-SGGVKTCCVHDMLRALCLV-CKEQNF--LHYKKYR-
>Cc00_g15890
--------ALVDETTIFGRDADKVRIIQKLLSADRDNFV-VPIVGMGGLGKTTLAQMVYEDLGVEVSFPTRAWVCVSEEYDTR-ITKEILRQLFE--S-DDL-RLQVKLRGGLTEKKFLLVLDDVWS-NYNEWEKLRTPF-GSRGSKIIVTTRDQNVARMMAKER--IDDLL-IPEEHCRSLFKKHAF---END----DLEEIGNEIVKKCGGLPLAVKTVAGVL--KTT-PEEWKGILTS----EWTR-PG---PMP-LRLSYIHLPS-LKRCFAYCAVFPKDYQFRNEEIIQLWQANDLLYPE-NKR--E-GEKCIRELRMRSLFHS--T------HTFSMHDLVNDLA---FGKYYC----ISGGRH
>Cc00_g16010
--------SLVDENTVCGRDVDKEKIIQMLLSEKRDSVV-VPIVGQGGIGKTTLVQLVYNDKRVKNHFTTKAWVCVSEAYDTK-ITKELLKELFDS-G-EGL-NLQLKLQLGLTDKRFVLVLDDVWN-DYDDWDKLKMLL-GSEGSKIIVTTRDNRIALMMGEKM--IHHLL-ISEEDPWSLFEKHAF---GDD----WLEVIGKKLVNKCEGLPLAVKTIAGLL--RGM-VEEWEDILRN----IWNQ-PN---ILP-LRLSYMHLSS-LKRCFAYCSVFHKGLWF*----------------------------------------------------------------------------------
>Cc00_g16020
-----ASNSRIDE--VIGFDDEAETIINRLTGSEQ--LI-VSIIGMPGQGKTTLAKKVYNHPSICYHFIQCVWCCVSQEYEYRSALLEMLCNVDSE-M-SN--ELANRLRKCLIGRSYLIVMDDIWDIR-P-WSELKRSFPDNNGSRILFTSRIQKFSWQDE-CK--FHTLRPFHEEECWQLLKQKTF----HDC---DLVEVGMEIARKCKGLPLSIVLVAGILS-KNS-LYWWKQIAFNLS-SH---PTEG--SMD-LELSYKHLPDHLKPCFLYLGAFSGGQKIRARKMTLLWISEGFIG-RDQR--RE-AMECLMDLINHSLVIV-SES-SGGIKGCQVHNLLREFCIM-AKEEKF--LQIDMHR-
>Cc00_g16300
---TAYITDLLVEDIVIGLDREVSNITYELTGTKR--TI-MSIVGMGGQGKTTLAQTVYNHPAVVQHFQIRAWC-VSQVYQTRELFFEILRDVRYD-M-DD--DLAGVLYKCLKQKRYFIVLDDIWDSA-A-LDALRRSFPD-WGSRIMLTTRKGNVASR-----DWKTHIRYLNENESWHLL---------SK----ELRIIGKNLVKHCGGVPLLIFIVAGVLE-KRN-LSYCVELLKHLSSY---------NLLH-LKIAYNSLPDHLKPCFLYLGEFPEDKEIPARKLFRLWITNGLIK-ETESK-AE-AEEYLLEIVSRNLATI-SRH-NGRVRGCRVHDEVRDAC-------------------
>Cc00_g16570
--------SV-VAP-MIGRTDDESKIVKILLSSKK-VVI-LPIIGMGGLGKTTLAKSIYNNQQIDGHFNKKIWVCVSKKVPME-LFKLILLQLK-D-V-ENR-NIVGKIGNQLGGKRYFLVLDDVWD-DEALWDDFFTTL-NTNGSWCLVTTR-----------S---YPLK-LPDDHCWSIVKEKVV---GEE----ELKAIKERVIERCDGLPLAASVIGGLL--LKR-KEEWRSILEN----LLSL-GD---VMQ-LKLSFDYLPSPIKKCFAYCSIFPKDSKIERNMLIELWMAEGFLRADNSQM--E-GMNHLKILLQSSLFGI--T--HRT--CYKMHDLVHDLT---MSKSTK----GNQIRY
>Cc00_g16760
--------SLVDEDSVYGRDIDKEKIFQMLLSNRGDDIV-VPIVGQGGIGKTALVQLVYNDKRVKNYFPTKAWVCVSEEYDTR-ITKELLRELFDS-S-ESL-NLQVKLQQGLTDKKFLLVLDDVWN-DYDDWDKLKMLV-GSEGSKIIVTTRDERIALMMGRKM--IHYLL-LSEEDSWVLFEKHAF---GGD----RLEVIGKKIVNKCEGLPLAVKTIAGLL--RST-VEEWEEILRN----LWNQ-PN---ILP-LRLSYMHLPS-LKRCFAYCAVFHKDFWFSKQEIIQLWHANGLLRPR-NES--E-GEVYLRELRLRSLLWS--I------NTFSMHDLINDLA---SGK-YF----TASVRN
>Cc00_g16840
--------STIVRRDVLGRDKDESEIVKKLLTTES-VIV-IPITGMGGLGKTTLAKAVYKNEQI------------------EERLKGIV-----------------------------------------------STL-NKKGSWCLVTTRLQEVAIILSR-----HELR-LRNDDCWSIMKKWAN---VGE----ELENMRRQVLRRCDGLPLAAKLIGGLL--KKR-KEEWLSILDE----LLNG------IEQ-IKVSFDHLSPAVKKCFAYCSIFDQDTELEQDLLVELWMAEGFLQPDQNER--E-GCEYLRTLLQTSLLEV--R---GT--WYKMHDLVHDFA---LNRNS-----SNQDRY
>Cc00_g16870
---RIITTSMIDESKVCGRESDKVALLDQVLSSSQG-VV-ISVVGAGGSGKTTLAQLLFNNDKVRNHFELRNWICVSD-FDQKRIAKAILENAE-E-L-----DLIQRIKETFSGKRFLLVLDDVWTEDDSKWEPFQNSL-DA-GSVILVTTRSHRVAAVVGTT--HTHQM-LMSDSDCWLIIQRIAF---ANDCK--KVERIGQKIAEKCKGLPLAAKTMGSLL--KDT-VQQWQNVLDS----IWQL-AVE------LYLSYNELSPELKRCFSYCAVFPKDHVIYVEELIRLWIAQGYVRPRR----SE-GLEYFNNLAMRSFFQL--KTF-GTYMKCKMHDIVHDFA---TKNE----CHSERPRH
>Cc00_g17360
-----------FEGEMLGGDGD-SETVEELL--K--GLVRIGIWGMAGVGKTRILMHLND---AQT-FNPIIWVNV-QENNQSDISAWLLQQ-R-----D---TVARKISMALE-KHYLLLLDQI---D---LNAV--------GGKVIVASR--DCAAM-----HRVFKVSKLSDGDAEELFKETV------DH---YIQEIK-EILKQLGGLPFAIKAIARRL--RS----EWHNL-RELQ--K------D--FEE-KEFSYKNL-GDVRKCLLYGALFPPDYEIDKDYLTECWISEQFI---EADTNEK-GHEILEALTEACLFE---W--------CRSN-FLT-MALTF-QEESL----WIGVKR
>Cc00_g17390
--------SV-AIP-MIGRADDESKILEMLLGSEK-VVG-LPITGMGGLGKTTLAKSIYNNQQIDGQFEKKVWVCVSKKVPVE-LFKLILVHLK-E-V-DVR-DIVGKIRNQLGGKRYLLVLDDVWD-NQALWDDFFTTL-NINGSWCLITTR-----------L---YSLR-LPGDHCWSILKGKVV---DGE----ELDAIKDRAIQICNGLPLVASVLGGLL--L-R-KDKWRSILED----LLNL------VMQ-LQLSFDNLPSPIKKCFAYCSIFPQDTEMEGDMLIELWMAEGFLHAGENK---E-GEYYLEILLQSSLLEI--R--DER--YYKMHDMVHDVA---MSKSTK----SNQVRC
>Cc00_g17520
--------SILV-PNVVGRVDDESKIVDMLLSSEK-VLV-IPITGPGGLGKTTLAKSVYNNPKIDGHFGQKIWVCVAKEIKME-LFKLILVQLE-K-V-DNR-EIVKKIGEKLKGQRYFLVLDDVWD-DQGLWDGYFNTL-NTKGSWCLLTTRQVPVADVVST-----YFLK-LSGDECWSIIKGKV---MAGE----ELEALKKQILGRCDGLPLAASLIGGLL--NNR-REKWHSIVQE----LLDE------IDQ-LKVSFDHLSPAVKKCFAYCSIFPQDTELEQDLLIELWMAEGFVQPDQNQR--E-GGDYLTILLQNSLLEV--E---RTC--YKMHDLVHDFA---LNPKS-----SSQDRY
>Cc00_g17570
--------SI-AGHYVVGRAKDETRLVETLLSSEK-AVV-IPILGMGGLGKTTLAQSIYKNSHVHSHFEKKIWVCVSDNFDTR-LLKMILESLN-E-M-TSR-DIVQEIREQLVGKIFFLVLDDVWT-NLTLWDDFFGSS-NTNGNWCVVTTRKQQTAS---------YVLK-LSDDDCWSILTKKAI---AGE----QLHVMKKEIVKKCGGLPLAASVMGGLL--MKR-KEEWQLVLKN----LSNF-ED---VME-LKLSFDCLPSPIKKCFAYCSIFPKDTMMKGDMLIELWMAEGMLQANNNQM--E-GMNCLRILLQSSLFET--Q--QTH--YYKMHDLVHDLA---MSKSTK-------IRY
>Cc00_g17770
L--HPRIVPLFADADVVGFEEDKDMLMAALV-DEHN--V-MFVVGMGGSGKTTLAKQVFE---VK-QFGCSAWISVSKK--KLEILRNMLDQLRAE-TPQQQ-E--NLIREYLLDKRYVIVLDDLW--D--VWRSL--ALP-RNRSRIIITTR-RDIA--YSLKDVAVHPIQQLSLEKAKELIHRIAFP--GS-C---ALATLSNEILGKCEGLPLAITEIGHLLS-KGE-REEWKKLRDSLASELRSN-----AIAK-LILSYDDLPYH----------------------------------------------------------------------------------------------------
>Cc00_g18650
-----VSVAAYNE--LVPLDDEVKAISDSLTGSRQ--LV-VPIVGMPGLGKTTLANIVYNSPSVMSHFNLRAWCTVSQAYSMHNMLVQILGSIQRK-M-DE--DLAVKLKQVLLRNKYLLVLDDLWDAK-A-WNLLERSLPDANGSRILITSRLQNLSLQFN-PY--VHHLRRLTDKESWNLLQKKLF----GKC---RLSGVASQIANSCRGLPLTVVLVSGILA-AED-C--WKEVTQSLT-SIVLD-DEY--CMK-LELSYSHLPDDLKACLLYFGAFKEDEDVSVRRLLWLWISEGFMR-KEEK--SE-ADDCLKDLVDRSLVMV-SER-TGSAKACRLHDLVHEFCVK-AKEENF--LH---HR-
>Cc00_g18700
--------SIIV-PNVVGRSGDESKIVKMLLTSER-VVV-IPIAGMGGLGKTTLAKSVYNSTKIDENFGIKSWVCVAREIKVE-MFKLILESLK-E-V-DGR-EIVQETRGKLGEKIFLLVLDDVWN-EQGLWSDFFTTL-STKGSWCILTTRLQPVANAVLR-----YFLK-LSGDECWSIIKRKV---LAGE----ELEAIQEQILRRCDGLPLAASLIGGLL--NNR-REKWHSI-----------------IDQ-LKVSFDHLSPPVKKCFAYCSIFAQDTELGEDELIEHWVAEGFVLPNENTR--E-EDEYLRILLQSSLLEV--A---ST--YYKMHDLVNDFA---LNPKC-----SSQDRY
>Cc00_g19160
-----FTVAAYNE--LVPLDDEVKTITDSLTGSRQ--LV-VPIVGMPGLGKTTLANIVYNSPSVMLHFNIRARCTVSQAYSMHNMLVQILDSIQRK-M-DE--DLAVKLKQVLLRNKYLLVLDDLWDAN-A-WNLLERSLPDANGSRILITSRLQNLSLQFK-PH--VHHLRCLTVEESWNLLQKKLF----GEC---RLSGVASQIAKSCRGLPLTVVLVAGILA-AED-C--WEEVTKSLT-SIVLD-DEY--CMK-LELSYGHLPDDLKLCLLYFGAFQEDEDVPVRRLSWLWISEGFVR-KEGK--RE-ADDYLKDLVDRSLVMV-SKR-SGGAKACRIHDLVHEFCVK-AEEETF--LH---LR-
>Cc00_g19200
-------IAVEEK--QVGIDSRVHKVNALLLGSG--KVF-IGIWGMSGIGKTTIAWAVFN--RI-THFEGAIFLDVRKE-SQEEILSKTLKDLR-S---SL--E-SKMIQTRLCRKKVLIVLDDVDH-Q---LDAL--AGME-DGSRIIITTKNKHLLTH----D-KMHKMEVLNEYEAIQLFSWHAFK----D----GYKELSIKIVHYAGCLPLALKVLGSFL--GRE-MAEWRSV-ERLK--I-----ED--IME-LKVSFNGLEVE-KEIFLDIACFFEGK---KKDYI------------R-----DCPDIHINVLIQKSLITL-S----G-I---LMHCLIQEMG---VRQKRL-EICMKKLRL
>Cc00_g19290
--------PFVDDSSIVGRSEEVNKVVNLLTSKDGNNLV-IGIVGMAGLGKTTIAQLVYKNEK-----------------------------------------IVGKLNEVLKTKRFLLVLDDVWH-DVEKWDRMRKCL-GSDESRIIVTTRNETVVSIMQPSF---CQLT-LSDGDSWELFEKIAF---GHA----TLINIGRKIVAKCGGVPLAVNAIGGLL--KKD-EREWSKIENS----TWATAGR---VRS-IKLSYDHLPSLLKQCLSYCTIIGKGGVAAVEIMIQLWMAQGLLPSKSLLE--E-GSNYTSILFRTSLLQF--EGF-GRTMYFTIHDLVFDFV---AKESIF----ESLLKP
>Cc00_g19390
--------STIVRRDVLGRDEDESEIVKKLLTSES-VIV-IPITGMGGLGKTTLAKAT-------------------------------------E-G-DPR-ELVKKIQHELKEKRYFLVLDDLWN-QEVLLNDFFSTL-NKKGSWCLVTSRLQEVATILSR-----HELR-LCDDDCWSIMKKWAN---VGE-------DIKEQVLRRCDGLPLAAKLIGGLL--KKR-KEEWLSILEE----LLNG------IEQ-LKVSFDHLSPAVKKCFAYCSIFDQDTELEQDLLVQFWMAEGFLQPDQNER--E-RCEYLRILLQTSLLEV--K---GI--WYKMHDLVHDFA---LNRNG-----SNQDRY
>Cc00_g19510
--------SV-AIP-MIGRADDESKILEMLLRSEK-VVV-LPIVGMVGLGKTTLAKSIYNNQQIDVLFDKKIWVCVSKKVPVE-LFKLILVQLK-E-V-DVR-DIVVKIGNHLGGKRYFLVLDDVWD-DEALWGDLFTTL-NTIGSWCLVTTRLGPVAHSASGVL---YALR-LTDDHCWSIVKEKVV---GGE----ELIAIKKKVIKRCDGLPLAASVIGGLL--LKS-KEEWRSILEN----LLSL-GD---VVQ-LELSFDNLPSPIKKCFAYCSIFPKDTEMEGDMLIELWMAEGFLQVDENKT--E-GEY------------------------------------------------------
>Cc00_g19540
--------SV-VAP-MIGRADDESKILEMLLGSEK-VVV-LPINGMGGLGKTTLAKSIYNNHQIDGHFQKKIWVCVSEKVPVE-LFKLILLQLKDE-V-GDR-QIVQEIRKELGELRYLLVLDDVWD-SQALWEDFFNTL-NTNGSWCLVTTRPGPVAQCVSR-V---YRLK-LPVDHCWSIVKEKAV---RGE----ELQAIRERVIERCDGLPLAASVIGGLL--LHR-KEEWRSILDN----LSSL-ED---VMQ-LKLSFDNLPSPVKKCFAYCSIFPKDTEMKGDMLIELWMAEGFLQADNRQM--E-GINYLRILLQSSLFEI--IS-EST--SYKMHDLVHDLA---MSKSTK----GNQIRY
>Cc00_g19650
--------STIVRRDVLGRDEDESEIVKKLLTTES-VIV-IPITGMGGLGKTTLAKAVYNKSQIHKHFDKKIWVCVAEKVDIEEVFKMILESLK-E-V-DRR-EIVKKIQDELKEKRYFLVLDDLWN-QDVLLDDFFSTL-NKKGSWCLVTSRLQEVETILSR-----HELR-LCDNDCWSIVKNWAN---VGE----ELEDMREQVLRRCDGLPLAAKLIGGLL--KKT-KEEWLSILKE----LL--------IEQ-LMVSFDHLSPAVKKCFAYCSIFYQDTELEQDRLVELWMAEGFLQPDQNER--E-GCEYLRILLQTSLLEV--K---RT--SYKMHDLVHDFA---LNRNS-----RNQDRY
>Cc00_g19750
--------S--VTTDTVGRADNVSAIVTELTANE--TIV-LPIVGMGGIGKTTVARKVFH--DLETHFDERMWVCVSDKFDNR-LFGLMLESLPPE-V-ASK-EKLGKLKELLDGKKYLLVLDDVWS-DPAPWDGFLDSL-SAKGSWILVTTRNEQVATMTAISS---CSLE-LSDYDCRLILEKKAF---GSE----DLE-LGLELAKKCQGLPLAASVLGGML--NKG-RDVWHSILDI----LQNI-RND--INK-LKLSFDHLPYPLKKCFAYCSIFPKDFQMERNQLIQLWAAEGFLHPNRDKM-CE-GKLYFNILLDGNLFQA--E--DGNVWNCKMHDLVHDMV---SNSKIL----TSSIRY
>Cc00_g19810
-------SSPISEDTIVGFEKITKSLAKELLGDKN--RV-VSIIGMGGAGKTTLAKKVYNHADVRARFNCRVWVCVSSIYNHKETLRTIIKQLELEKM-QE--DLEERLYKDLQDKCYLVVLDDVWKEE-A-WDCLARAFPD--SSRVLLTSRKRDVAVHADALS---HELKTLGEDDSWQLFLKKALG--DGNC---DLEVVGRKIAGRCAGLPLAITVIGGLLL-KKL-MSEWEKVLDNFSAYLSRS--SD--AGA-LELSYADLPANLKFCFLYLGLFPEDSVISVRKLIHMWVAEGIMQKRDA---NE-AAYEVERLCSRNLVQV-VETVDERIKSCRVHDLLRELAIR-AEDENF--FQ-AKSRY
>Cc00_g19990
--------SV-VAP-MIGRVDDESNILEMLFRSEK-VVV-LPIVGMGGLGKTTLAKSIYNNHQIDGQFDKKIWVCVSKKVPVE-LFKLILLQLN-D-A-ENR-NIVRKIGNQLGGKRYFLVLDDVWD-DEALWDDFFTTL-NTTGSWCLVTTRPGPVAQCVSRVL---YPLK-LPDDHCWSIVKEKAV---GGE----ELKAIKKRVIKRCDGLPLAASVMGGLL--LKR-KEEWQSILEN----LLSL-GD---VMQ-LKLSFDNLPSPIKKCFAYCSIFPKDTEMERDMLIELWMAEGFLQADNRQM--E-GMNHLRILLQSSLFET--RP--GT--CYKMHDLVHEVA---MSKSTK----GNQIRY
>Cc00_g20410
--------SS-AGHYVVGRAKDETRLVETLLSSEK-AVV-IPILGMGGLGKTTLAQSVYNNSHVHSHFEKKIWVCVSDNFETR-LLKMILESLN-E-M-TNR-DIVQEIREQLVGKKYLLVLDDVWT-KLKLWDDFLNLL-NTNGNWCVVTTRKQQTAS---------YVLK-LSDDDCWSILIKKAI---AGE----QLHVMKEEIIKKCGGLPLAASVMGGLL--MKR-KEEWKLILIN----LSNL-ED---VME-LKLSFDCLPSPIKKCFAYCSILPKDSKMKGDMLIELWMAEGFLQTDNSQM--E-GMNYLRILLQSSLFET--R--WGT--HYKMHDLVHDLA---MSKSTK----GNQIRY
>Cc00_g20520
---------------------TKKELMEALKE-K---TL-MAICGMGGVGKTTLVKQIAD--QVFKLFK--VAMTLSQ-PDQDQLA-EQL--LKITE--QD--L-AKRLYTRLSDERILVVLDDIW--E-LDLKSL--GIPK-KSLKVILTSRFKDVCGM----E--IFEVNVLRIEEAWHLFKEVAEI--SD-----ALSGVAKQVAEECKGLPLAIVVVAKAL--NHT-PESWDRL-RQLKQYIREL--ED--VFS-IKFSYDYLSAEAKSLLLLCSLFPEDYSIPIECLVRYGKGLELFDRRD-----D----------------------------------------------------------
>Cc00_g20620
-----ARVPMTDE--VVGFEDEAKKVINRLDGSAK--LI-VPIVGMPGLGKTTLAKKVYNSPSIRAHFHILLWSSVSQEYNMKNLLVQILSCVERV-L-NE--DLAEKLYKTLKRNRYLIVLDDVWDIR-V-WHGLSFSFPDRNGSRVLITSRESNVASEVQ-FG--PHNLRVLTVEESWTLLQWKVF----GPC---ELRILGKEIATNCKGLPLTIVIIAGILS-EDD---AWGEVADSLT-SIVYA-TDQ--CKS-LELSYRHLPHYLKRCLLYFGAFREDQEIETVKLMRLWIAEGFVS-AEPK--RA-AEEYMMDLIGRNLVMV-AKR-HGGVKTCRIHDLLHEFCKE-AKEENI--LQ---ER-
>Cc00_g20890
----------------------------------------ISVVGAGGSGKTTLAQLLFNDDRVKNHFELKKWVCVSD-FDEKRIARAILESPGLE-L-----ELLQLLKETFSGKRFLFVLDDVWTEDDSKWKPFKDSL-DA-GSVILVTTRSHRVATVVGTT--HTHQM-QMSDSDCWLIMQRLAF---ANDCK--KVERIGQKISERCKGLPLAAKTMGSLL--KDT-VQQWQNVLDS----IWQL-AME------LYLSYNELSPELKRCFSYCAVFPKDTVINVMELIWLWIAQGYVRPRR----RE-GREYFNNLAMRSFFQL--K----DYQKCKMHDIVHDFA---TKNE----C-------
>Cc00_g21010
--------SV-VAP-MVGRADDELNILEMLLSSKK-VVV-LPIIGMEGLGKTTLAKSIYNNKQIDALFDKKIWVCVSKKVPEE-LFKLILGQLK-------------------------------------LWDEFFTTL-NTNGSWCLVTTRLDPVAHSVSRVL---YPLK-LPDDHCWSIVKEKVV---GGE----ELKAIKERVIERCDGLPLAASVIGGLL--LKR-KEEWHSILEN----LLSL-GD---VMQ-LKFSFDNLPSPIKKCFAYCSIFPKDTEMKGDMLIELWMAEGLLQADNSQM--E-GMNYLRILLQSSLFEI--RD-WKT--CYMMHDLVHDLA---MSKSTK----GNQIHY
>Cc00_g21150
-------SSPISEDKIVGFEKITKSLVKELLGDKK--RV-VSIIGMGGAGKTTLAKKVYNHADIRERFNCRAWV--------------------------------------------------------------------------------------------------------------------------------------------------------------------------------------------------------------------------------------------------------------------------------------------------------
>Cc00_g21440
--------SKIVRSDVLGRDEDESKIVKKLLTSESDSIV-ISVTGMGGLGKTTLAKAVFNTPQFDNHFDKKIWVCVAEKVDIEVVFKMILESSK-E-V-DNR-QIVDGIETELKEKRYLLVLDDLWN-QEGLLDDFFTTL-KKKGSWCLVTTRLQEVAIVLSR-----HELK-LCDNDCWSIINKWVN---VGE-------DKKERVLRRCDGLPLAAKLIGGLL--KKR-KEEWLSILEE----LLNR------IEQ-VKVSFDHLSPAVKKCFAYGSIFHQDTELEQDPLVELWMAEGFLQPDQNER--E-GCEYLRILLQTSLLEV--K---RT--WYKMHDLVHDFA---LNRSS-----SNQDRY
>Cc00_g21650
--------SV-VAP-MIGRTDDESKIVKMLLSSEK-VVG-LPITGMGGLGKTTMAKSIYNNQQIDGHFQKKIWVCVSKKVPVE-LFKLILGQLK-E-V-GDR-QIVQEVGKELGKLRYLLVLDDVWD-NQAFWDDFFTTL-NINGSWCLITTR-----------L---YPLR-LPGDHCWSIVKGKVV---DGE----ELDAIKDRAIQICNGLPLVASVLGGLL--L-R-KDKWRSILED----LVNL------AMQ-LQLSFDNLPSPIKKCFTYCSIFPKDTEMEGGMLIELWMAEGFLQVDKNKT-SE-GEYYLEILLQSSLLEI--R--GRR--YYKMHDMVHDVS---MSKSTK----SNQVRC
>Cc00_g21830
---------------------------------R--NVT-IVLSGKSGIGKTWMARKVGL--LATERVDIMLWILSVREYEQLSLLST----GQQND--NK--ELKEKVERDLEL--VL---------Q---YQQ-----SQ-DGLKVLETSRNEDMRQT----DKKVIGMM--------CQLQKSAAN-----------------------GLFLRIKSLPRCF--Y-------------LK--LN----VG--DF---------LKI--DEI-------------------------------------------------GKLTTL-T----------------------------V-SCL------
>Cc00_g21890
--------SV-VAP-MVGRADDESKIVKMMLSSEK-VVV-LPINGMGGLGKTTLAKSIYNNHQIDGHFQKRIWVCVSKKVPVE-LFKLILGQLK-E-V-GDR-QIVQEVGKELGKLRYLLVLDDVWD-SQTLWDDFFTTL-NINGSWCLITTR-----------L---YPLR-LPGDHCWSIIIGKVV---EGE----ELDAIKDRAIQICNGLPLVASVLGGLL--L-R-KDKWRSILED----LLNL------AMQ-LQLSFDHLPSPIKKCFAYCSIFPQDTEMEGDMLIELWMAEGFLHAGENK---E-GEYYLEILLQSSLLEI--R--GRR--CYKMHDLVHNLA---MSKSTK----GNQIRY
>Cc00_g21910
-----TSTFKIND--VV-LNNQQQIIVDQLTGSSQ--LT-ISIVGKPGIGKTTLVNKVYRDPEVVYYFHIRVMCNVSQVYTKRDLLLEALWHINLT-M-TN--DLGLVIYRAYIR---------------------------------------------------------------------------------------------------------------------------------------------------------------FLF*--------------------------------------------------------------------------------------------
>Cc00_g22090
---------------------TKKGVMEALKE-K---TL-MAICGMGGVGKTTLVRQIAD--QVSKLFE--VAMTVSQ-PDQDQLA-EKL--LKIAE--QD--L-AERLCTRLRGKRILVILDDIW--K-VDFESL--GIPK-KSLKVILTSRSSNVCGM----E--IFEVNILPKEEAWHLFKKDAEI--SD-----ALSGVAKQVAEECK----------------------------------------------------------AKSLLLLCSLFPEDYSIPIECLVRYGKGLELFDRRD-----D-VDTLIGHLKSSHLL----NDIND-V---KLHDVVRDVC---AS--VF-------YTA
>Cc00_g22820
--------SLVDETTVYGREVDKEKIIEVLLSVNRVNVV-IPLVGLGGIGKTTLAQLVYNDKWVQDHFSIKAWVCVSEDYDTR-ITKELLGELFDM-S-ENL-NLQMKLQLGLTQKKFLLVLDDFWN-DYNDWDKLKVLF-GLQGSKIIVTTRDEKIALMMCKKE--IYHLL-MKEGDSWSLFKKHAF---END----SLEQIGKKIVKKCGGLPLAVKTVAGLL--ETT-AEEWKDILVS----EWSQ-QD---ILP-LRLSYNLLPS-LKRCFAFCAVFHKDYQFEKEEIIQLWQAHDLLNPR-NRG--E-GEEYLREMRLRSLFES--T------NFFIMHDLVNDLA---SGK-YC----IGRISN
>Cc00_g23050
-------DALLVEEALVGIDKPKQQLVSQLLGESQ--LV-VSVVGMGGLGKTTLVKKVHEDFDVRRHFPVRAFVTVSQPCNFLELLKDLTRQLS-EAM-TA--QLKLCVKNFLQQARYAIVFDDVWDVE-V-WNEIRFALPE-YGNRVMLTTRKVDVAS-ASCNKDYVFKMAPLSFEDSWTLFCNKIFK--GN-C---HLTDVAKGILGKCQGLPLAILAIGGFLA-DFLIAEEWEMVRRSLVGEL-EGMLDR--VRK-LSLSYNDLPCHLKTCLLYLSIYPDDYEIDCHKLVLLWSAERFVGKRE----TM-GFNYLRELISRSLIQV-TQFYEGIPYFCRIHDLVREVVLS-AREQNM--IA-EKVRR
>Cc00_g23210
---RIITTSIIDESEVCGRKADMEKLLDQVLSSSQG-VI-ISVVGAGGSGKTTLAQLLFNDDRVKKHFELKKWVCVSH-FDEKRIARAILASLDLE-L-----ELLQQLKTTFSGKRFLLVLDDVWTEDDSKWKPFKDSL-DA-GSVILVTTRSHRVATVVGTT--HTHQM-QMSDSDCWLIMQRLAF---ANDCK--KVKRIGQKISEKCKGLPLAAKTMGSLL--KDT-VQQWQNVLDS----IWQL-AVE------LYLSYNELSPELKRCFSYCAVFPKDHVIVVEELISLWIAQGYVRPRR----HD-GLEYFNNLTMRSFFQV--QTF--DYEQCKMHDIVHDFA---TKSE----CH------
>Cc00_g23220
-------DAIEAK--QVGIDSRVQKVNALLLGSG--KVF-IGIWGMSGIGKTTIARAVFD--RI-THFEGAIFLDVRKE-SQEETLSKTIKDLR-S---SF--G-SNMIRRRLCNTKVLIVLDDVDC-Q---LEAL--AGKD-AGSRIIITTKDKHLLTH----D-EIHEVELLNQSEAIQLFSWHAFK----D----GYEELSKKIVHYAGCLPLALKVLGSFL--GRE-MAEWRSV-ERLK--I-----ED--IIE-LKVSFNGLEVE-KEIFLDIACFFKGK---KKEYI------------R-----NYPDIGIKVLIEKSLVTV-S----G-I---LMHCLIQEMG---VRQKRL-EICMKKLRL
>Cc00_g23300
-------DALLVEEALVGIDQPKQHLISKLLGDHQ--LV-VSVVGMGGLGKTTLVKKVHEDPDVRKHFPVRAWVTVSQTCDFPKLLKDLIRQLS-ESK-TT--ELKKIVKDFLQKARYAIVFDDVWDVE-F-WNEIKFALPE-YGNRVMLTTRNADVA--ASCTEDCVYRMKPLSNEDSWTLFCNKIFK--GN-C---HLMDVAKAVLDKCDGLPLAILAIGGLLA-DVSRIDEWEMIQHSLG------KLER--VKR-LSLSYNDLPSHLKPCLLYLTIYSEDYPINCHMLILLWIAERFVEWRD----SE-AWAYLSELINRSLIQV-TKFYEGTPHTCRIHDLLREVMLI-SREQNM--VIEEKVRR
>Cc00_g23330
--------SV-VAP-MVGRADDESEIVNILLSSEK-VVV-LPIVGMGGLGKTTLAKSIYNNHQIDEQFKKKLWVCVSKKVPEE-LFKLILGQLK-E-V-GDR-QIVQEIGKELGKLRYLLVLDDVWD-NQALWEDFFNTL-NTNGSWCLVTTRPGPVAQCVSRVL---YRLR-LPDDLCWSILKEKVV---GG------------------------------------------------------------------------------------------------------------------------GEYYLEILLQSSLLEI--R--WRR--CYKMHDMVHDVA---MSKSTK----SNQVRC
>Cc00_g23550
---RIMTTSIIDELEVYGRAADMEKVLDQILSSSQG-AI-ISIVGAGGSGKTTLAQLLFNNDKVKNHFELRNWTCISD-FDQKRVAKAILENAE-E-L-----DLIRRIKETFSGKRFLLVLDDVWTEDDSKWKPFKDSL-DA-GSVILVTTRSHRVATVVGST--DTHDL-MISHSDCWLIMQKVAL---ARDCR--KVERIGHKIAEKCKGLPLAAKTMGSLL--KDT-VQQWQNVLDS----IWQL-AVE------LYLSYNELSPELKRCFSYCVVFSKGITMNVEELIRLWIAQGYVRPRR----RE-GREYFNNLAMRSFFQL--E----HYGECKMHDIVHDFA---T---------GERARH
>Cc00_g23630
--------STIVRRDVLGRDKDESEIVKKLLTTES-VIV-IPITGMGGLGKTTLAKAVYNKSQIHKHFDKKIWVCVAEKVDIEAVFKMILESLK-E-G-DRR-EIVQKIQDELKEKRYFLVLDDLWN-QEVLLNDFFSTL-NKKGSWCLVTTRLQEVATILSR-----HELK-LCDNDCWSIMKKWAN---VGE----ELEGMREQVLRRCDGLPLAAKLIGGLL--KKR-KEEWLSILEE----LLNG------IEQ-VKVSFDHLSPAVKKCFAFCSIFHQDTRLEQDLLVELWMAEGFLQPDQNER--E-GCEYLRILLQTSLLEV--K---RT--WYKMHDLVHDFA---LNRNG-----SNQDRY
>Cc00_g23800
---RIMTTSIIDESEVYGRAADMEKVLDQILSSSQG-VI-ISVVGAGGSGKTTLAQLLFNNDKVQNHFELRNWVCVSD-FDQKRVAKAILENAD-E-L-----DLIRSIKETFSGKRFLLVLDDVWTEDDSKWKPFQYSL-DA-GSVILVTTRSHRVATVVGST--DTHGL-MISHSDCLLIMQRIAF---ANDCK--KVERIGQKIAEKCKGLPLAAKTMGSLL--KDT-VQQWQNVLDS----IWQLPEQK------LFLSYNELSPELKRCFSYCAVFPKDHEIHVEELIRLWMAQGYVRPRR----SE-GLEYFNNLAMRSFFQI--RTF--DYMECKMHDIVHDFA---TKNE----CHSERPRH
>Cc00_g23870
--------SV-LVP-ITGRADDESNIVKILLSSKK-VVV-LPIIGMGGLGKTTLAKSIYNNHQIDGHFQKKIWVCVSEKVPVE-LFKLILGQLK-E-V-GDR-QIVQEVGKELGKLRYFLVLDDVWD-NQTLWDDFFNTL-NVNGSWCLITTR-----------L---YPLR-LPGDHCWSIIKGKVV---EGE----ELDAIKDRAIQICNGLPLVASVLGGLL--L-R-KDKWRSILED----LLNL------AMQ-LQLSFDNLPSPIKKCFAYCSIFPQDTEME*---------------------------------------------------------------------------------
>Cc00_g23940
--------SIIVRSDVLGRDENESEIVKKLLTSES-VIV-ISITGMGGLGKTTLAKAVFNTPQFDNHFDKKIWVCVAEKVDIEEVFKMILESLK-E-G-DRR-EIVQKIQDELKEKRYLLVLDDLWN-QDGLLDDFFSTL-NKKGSWCLVTSRLQEVETILSR-----HELK-LCGNDCWSIMKKWAN---VEE----ELEDMRELVLRRCDGLPLAAKLIGGLL--KKR-KEEWLSILEE----LLNG------IEQ-IKVSFDHLSPAVKKCFAYCSIFHQDTKLEQDLLVELWMAEGFLQQDQNQ---E-GCEYFRILLQTSLLEV--R---GT--WYKMHDLVHDFA---LNRSS-----SNQDRY
>Cc00_g24460
---------------------TKKEVMEALKE-K---TL-VAICGMAGVGKTTLVNQIAD--QVFKLFD--VAMTVSQ-PDQNQLA-EQL--LTISE--QD--C-AERMYKRLSDKRTLVILDDIW--E-VDFKSL--GIPK-KSLKVILTSWLFDVCIM----E--IIVVNMLPEEEAWHLFKEKAGI--SD-----ILNDIAKQVAGECKGLPLAIVVVARAL--NHT-LESWNRL-RQLRKDMGNL--QD--VFS-IEWSYNHLTAEAKHLLLLCSLFPEDYSIPIECLVRYGKGLQLFDTED-----D-VDMLVDELESSYLL----NDGKD-V---KLHDVVREVC---AS--EF-------YTA
>Cc00_g24870
--------SV-VFPNIVGREHDKFKIVQKISSTSN-VIV-LPITGMGGLGKTTLAQSIFNDQQIERHFDLKIWVCVSEDFETR-IFRLILESLK-D-V-ASR-DIVQEIRKEIEGKRYLLVLDDLWN-IPLLWTDFYRSL-STRGNWCLVTTRQLQVAT---------YSLK-LSDDDCWTIIKDKMI---GSE----ELQAQEKEITKWCQGLPLAAIVIGGLL--MRR-KEERLSIVNN----LLKF-DS---VMQ-LKLSFDHLPSPIKKCFAYCSMFCKDFKVERRKLIQLWMAEGFLQSNENE---E-GDKYFRVLVESSLLQE--ID--RT--FGTMHDLVHDLA---ISRCES----------
>Cc00_g24960
--------SI-ARQNVVGRATDASNIVGTLLSSAK-VVV-IPITGLGGLGKTTLAQLVYNVPEIDRQFDKKIWVCVSRNFETR-LFKLILESLK-D-V-ESR-EIVQEVRREIEGKRYFLVLDDVWN-RSELWEDFIHSL-STNGNWILVTTRNIEVAT---------YSLK-LGDDDCWSIVKERVF---PSE----ELEVLKSRIIKRCQGLPLAATVIGGLL--FKR-KEEWLAILES----FARL-ES---VMQ-LKLSFDHLPSAIKKCFAYCSIFGKGFVMSRQCLTLLWMAEGFLQPRDNE---E-GKEHFDILLQSSLFEA--AGPKDR--YCTMHDFVHDLA---VLRSNT--------RY
>Cc00_g25120
---RIMTTSIIDESEIY--------------------VV-ISVVGVGGSGKTTLAQLHIGSFRPKSHL----WRPIAD-YTID--LHTILESADLE-L-----DLIRLIKETFSGKRFLLVLDDVWTEDDSKWKPFQYSL-D------------------------------LLGDSICWKI------------RG--LMQEGGKHWAENCKK---------------------IQGV-------------------------------------ATC--------------------------------------------------------------------------------------------
>Cc00_g25160
--------STIVRRDVLGRDEDESEIVRKLLTTES-VIV-IPITGMGGLGKTTLAKAVYNKSQIHKHFDKKIWVCVAEKVDIEEVFKMILESLK-E-G-DRR-EIVQKIQDELKEKRYFLVLDDLWN-QEVLLHDFFSTL-NKKGSWCLVTTRLQEVANILSR-----HELK-LCDNDCWSIMKKWAN---VGE----ELEGMRRQVLRRCDGLPLAAKLIGGLL--KKG-KEGWLSILEE----LLNG------IEQ-IKVSFDHLSPVVKKCFAYCSIFHQDTRLEQD*-------------------------------------------------------------------------------
>Cc00_g25340
-----GSISTINK--VVDLKDQEQAIIHQLIGSLQ--LI-ISIVGMPGLGKTFLAERVYCDPSITSHFHIRAWCCISQAYCKKDLLLGILARIQSE-F-DE--DLAHKLCNHLRKRTYLIVLDDVWDIE-A-WNALTISFPDTNGSRILLTSRDHGI-------I--PHHLRQLHEEESWELLQKKLV----TEF---ELTVLGRQIAKNCNGLPLSIVIISGILG-DQG-R--WKEVAERLKSNKIGA-TEQ--CKS-LGLSYIHLPDHLKPCLLYFGAFREDQEISVKKLMWLWIAEGFVQ-KESE--SE-AEGYLIALINRSLVME-GQR-SGGVKTCRIHDSLHVFCLG-AKDQNF--LH---YR-
>Cc00_g25560
--------SV-LVP-IIGRADDESNIVKILLSSKK-VVV-LPIIGMGGLGKTTLAKSIYNNQQIDGHFNKKIWVCVSKKIPVE-LFKLILLQVK-E-V-EDR-NIVGKIRNHLGGERYFLVLDDVWD-DQALWDDFFTTL-NTNGTWCLVTTRLGLVAHSVSGAL---YALR-LPDDHCWSILKEKAV---GGE----VLKAIKERVIKRCDGLPLAASVIGGLL--LKR-KEEWRSILEN----LLSL-GD---VMQ-LQLSFDNLPSPIKKCFAYCSIFPNDAEMEGDMLIELWMAEGFLQVDKNRTM-E-GEYYLEILLQSSLLEI--RG--ER--YYKMHDMVHEV------------------RC
>Cc00_g25690
---------------------TKKEVMEALKE-K---TL-MAICGMGGIGKTTLVKQIAD--QVFKLIE--VAIIVSQ-PDQDQLA-EQL--LKITE--QD--L-AKRLYTRLSDKRILVILDDIW--E-VDFEHL--GIPK-KSLKVILTSRFSNACDM----E--IFEVNVLPKEEAWHLFKEVAEI--SD-----ALSGVAKQVAEECKGLPLAIVVVARAL--NHT-PESWDRL-RQLRKDMGNL--QD--VFL-IEWSYNHLTTEAKHLLLLCSLFPEDYSIPIEQLVRYGKGLQLFDTED-----D-VDLLVDELKSSYLL----NDAKD-V---KLHDVVRDVC---AS--EF-------YTA
>Cc00_g25750
-------------------NEEKEQIVHILTKRDDQNVV-LPIVGVGGLGKTTLAQLVFNDERIAEHFEPKLWVWVSEDFDKR-IIKALINYITE----LEL-ALQRNLQELLRGKRYLIVLDDVWN-NPEEWEKLKSVL-CSKGSSIVTTTRMEKVATIMGTLQ---YYLS-LSENQCWSLFRQRAF---GRE----YLVVIGKEIVKKCGGVPLAAKALGGFL--KRE-ETEWNF------------------------------------------------------VIRLWMANGLISNG-TME--E-GYAVLTELHNRSLFQV--EVLGAQDHTFGMHDLVHDLA---MEA-------ESN-RT
>Cc00_g25760
--------SV-VVP-MVGRADDESEIVKMLLSSEK-VVV-LPVIGMGGLGKTTLAKSIYNNKQIDEHFNKKIWVCVSRKVPVE-LFKLILLQLK-E-V-DDR-NIVGKIGNNLGGKRYFLVLDDVWD-DQALWDDFFTTL-NTNGSWCLVTTRLGPVAHSVSRVL---YPLK-LPDDHCWSIVKEKVV---GDE----ELKAIKERVIKKCDGLPLAASVIGGLL--LKR-KEEWQSILEN----LSSL-GD---VMQ-LKLSFDNLPSPIKKCFAYCSSFPKDSEMEGDMLIELWMAEGFLHADNSQM--E-GEYYLEILLQSSLLEM--RG--RR--YYKMHDMVHDVS---MSKFTK----------
>Cc00_g25860
--------SV-AVP-MTGRADDESKIVKMLLSSEK-VVC-LPITGMGGLGKTTLAKSIYNNHQIDGHFQKKLWVCVSKKVPVE-LFKLILVPLK-E-V-DDR-NIVGKIQNQLEGKRYFLVLDDVWD-NQALWDDFFTTL-NTDGSWCLVTTRIGQLADIVLKVL---YALR-LPDDLCWSILKEKVV---GGE----ELKAIKERVIKRCDGLPLAASVIGGLL--LKR-KEEWRSILEN----LSSL-ED---VMQ-LKLSFDNLPSPIKKCFAYCSIFPKDTEMEGDMLIELWMAEGFLQADNSQM--E-GINYLRILLQKGFLQI--IS-EST--SYKMHDLVHDLA---MSKSTK----GNQIRY
>Cc00_g25880
--------SV-VAP-MIGRADDESNILEMLLSSEK-VVG-LPINGMGGLGKTTLAKSIYNNQQIDGQFEKKVWVCVSKKVPVE-LFKLILVHLK-E-V-DVR-DIVGKIRNQLGGKRYLLVLDDVWD-NQALWDDFFTTL-NINGSWCLITTR-----------L---YPLR-LPGDHCWSIIKGKVV---EGE----ELDAIKDRAIQICNGLPLVASVLGGLL--L-R-KDKWRSILED----LLNL------VMQ-LQLSFDNLPSPIKKCFAYCSIFPKDAEMEGDMLIELWMAEGFLHAGENR--SE-GEYYLEILLHSSLLEI--R--DER--YYKMHDMVHDVA---MSKSTK----SNQVRC
>Cc00_g26090
--------SV-LVP-MTGRADDESNIVKILLSSEK-VVV-LPIVGMGGLGKTTLAKSIYNNKQIDEHFDIKIWVCVSKKVPEE-LFRLILVHLK-E-V-DVR-DIVGKIGNQLGGKKYFLVLDDVWD-NQALWEDFFNTL-NTNGSWCLVTTRPGPVAQCVSRVL---YRLK-LPDDHCWSIVKEKVV---GGE----VLKAIKERVIERCDGLPLAASVIGGLL--LKR-KEEWHSILEN----LLRL-GD---VMQ-LKLSFDNLPSPIKKCFAYCSIFPKDTEMKGDMLIELWMAEGFLQADTSQM--E-GMNYLRILLQSSLLEM--IL-EST--SYKMHDLVHDLA---MSKSTK----GNQIRY
>Cc00_g26260
--------SV-VAP-MVGRADDESKIVKMLLSSEK-VVV-LPINGMGGLGKTTLAKSIYNNHQIDGHFQKKIWVCVSEKVPVE-LFKLILGQLK-E-V-GDR-QIVQEVGKELGKLRYLLVLDDVWD-SQTLWDDFFNTL-NINGSWCLITTR-----------L---YPLR-LPGDHCWSILKGKVV---DGE----ELDAIKDRAIQICNGLPL----------------------------------------------------------------------------------------------------------------------------------------------------------
>Cc00_g26280
--------STIVRRDVLGRDEDESEIVKKLLTTES-VIV-IPITGMGGLGKTTLAKAIYKNEQIVGHFDQTMWVCVAEKVDIEVVFKMILESLK-E-G-DRR-EIVQKIQHELKEKRYFLVLDDLWN-QEVLLDDFFSTL-NKKGSWCLVTTRLQEVATILSR-----HEIR-LCNDDCWSIMKKWAN---VAE----ELEDIREQVLRRCDGLPLAAKLIGGLL--KKR-KEEWLSILEE----LLNG------IEQ-IKVSFDHLSPAVKKCFAYCSIFDQDTKLEQDLLVEHWMAEGFLQPDQNER--E-GYEYLRTLLQTSLLEV--K---RT--WYKMHDLVHDFA---LNRNS-----SNQDRY
>Cc00_g26340
--------AASNE--VVDLRDEEQYAIDQLIGSTR--RI-VSIIGMPGIGKTTLAWKAFNHPNVRDHFHCRAWCTVSHVYERRELLLEILRGIERQ-M-TN--DLQLKLHQCLLRNRFLIVMDDVWDAG-V-WNELRNSIPDANGSRILITSRLRDVAMQIE-PD--PHSLRLFSDDESWTLLVEKVF----HEC---ELLLVGKEIAKKCKGLPLAVVAISGLLQ-EES-SESWGKIAKSLI-AVMED-NAR--CME-LELSYKHLPGYLKPCFLYLGVFLEDKDILVSKLIRFWLAEGFIH-DELK--SE-AESYLMELISRSLVEI-SKK-SGEVKTCRLHDLLRDFCQL-AKEENF--FKYESYR-
>Cc00_g26400
L--HPRIAPLFADADVVGFEEDKDMLMAALV-DEH---V-MFVVGMGGSGKTTLAKQVFE---VK-QFGCSAWISVSKK--KLEILRNMLDQL-------------------------------------------------------------------------------------------------------------------------------------------------------------------------------------------------------------------------------------------------------------------------------------
>Cc00_g26460
--------SKIVRSDVLGRDEDESKIVKKLLTSESDSIV-ISVTGMGGLGKTTLAKAVFNTPQFNKRFDKKIWVCVAKPVNLE-LFKMILETSK-D-V-DNR-QIVQGIEAELKEKRYLLVLDDLWN-QDGLLDDFFSTL-NKKGSWCLVTTRLQEVAIVLSR-----HELK-LCNDDCWSIIKKWVN---VGE-------DIKEQVLKRCDGLPLAAKLIGGLL--EKT-KEEWLSILEE----LL--------IEQ-LKVSFDHLSPAVKKCFAYCSIFDQDTELEQDRLVELWMAEGFLQPDQNER--E-GCEYFRILLQTSLLEV--R---GT--WYKMHDLVHDFA---LNRNG-----NNQDRY
>Cc00_g26540
---------------------KKKEVIEALKD-K---TL-VAICGMPGVGKTFLVEQIAD--QVFKLFE--VAKNLSQ-PNQDQLA-EQL--LKVSE--ED--H-AERMYTRLGEKRILVILDDVR--E-VDFKSL--GIPR-KGL*-------------------------------------------------------------------------------------------------------------------------------------------------------------------------------------------------------------------------------
>Cc00_g26670
-------------------------------------FV-IPITGMGGLGKTTLAKSVYNNTKIDENFGIKSWVCVARQIKVE-LFKLILESLK-E-V-DGR-EIVQEIRGKLGEKRFLLVLDDVWN-EQGLWSDFFTTL-STKGSWCILTTRLQPVANAVPR-----YSLK-LSDDACWSIIKRRANSTLPSE----ELEAIQEQILRRCDGLPLAASLIGGLL--NNG-KEKWHCIVQE----LLNE------IDQ-LKVSFDHLSPPVKKCFAYCSIFPQDAELGEDELIRHWIAVGFVL--KNNR--E-GGEYLRILLQNCLLE------------------------------------------
>Cc00_g26700
--------SILV-PNVVGRVDDESKIVDMLSSSEK-VLV-IPITGPGGLGKTTLAKSVYNNPKIDGHFGQKIWVCVAKEIKME-LFKLILVQLE-K-V-DDR-NIVKNIGEKLKGQKYFLVLDDVWD-EQGLWNDYFNTL-NTKGSWCLLTTRLEYVANAVPR-----YFLK-LSGDECWFIIKGKV---MAGE----ELEALKEQILRRCDGLPLAASLIGGLL--TNR-REKWHSIVQE----LLNK------INQ-LKVSFDHLSSPVKKCFAYCSIFPQDTELGEDELIEHWVAEGFVLPDENTG--E-GGEYLRILLQSSLLEV--E---ST--YYKMHDLVHDFA---LNPES-----SNQDRY
>Cc00_g26960
--------PF----------------------KD---LV-ISIVGMGGQGKTTLAQMVLKNDRVVKHFDNTIWVCVSDDFKER-LLNEMLQSLKAE-T-TNT-ELVRKLQENLKGKSYLLVLDDVWN-NREKWDGMRRRL-GAPGSKILATTRSDEVATAMQTSR---HHLI-LSDDHSWMLFEKLAF---ADG----TLADIGRRILKKCGGVPLAIKVIGGLL--KKD-GSEWLKLEKS----IWNETEG---VMS-LKLSYENLPSLVKQCFASCSIFPKDTEMEKESLIQIWMAQGLIDAKGHLQ--E-GSDYFNILLRSSLLQG--YFI-YGIKGCWMHDLVHDLS---SNNC-F----EDEVMH
>Cc00_g27120
--------SLVDKTTVYGRDADKEKIIDMLLSATGVNDV-IPLVGLGGIGKTTLAQLVYNDERVREQFSTKAWVCVSEDYDTR-ITKELLEGFLGA-S-ENL-NLQVQLQLGLTGKKFLLVLDDYWN-DFHDWDKLKVLF-GLQGSKIIVTTRHKDIAMMMAKEE--IHELV-IQKKDCWSLFEKYV-----------SHRKIGKKIVKKCKGLPLAVKTIAGSL--KTH-IEEWEGILSS----IWTQ-KD---ILP-LRLSYSHLPS-LKRCFACCAVFHKDYKFSKDEIIHLWQANDLLPPG-NRG--E-GEEYLGELRFRSLLES--T------GLFLMHDLVNDLA---SGR-YC----IGSISY
>Cc00_g27180
R--AYRIVPLFADADVVGFEEDKDMLMAALV-DEH---V-MFVVGMGGSGKTTLAKQVFE---VK-QFGCSAWISVSKK--KLEILRNMLDQLRAE-APQQQ-E--NLIREYLLDKRYVIVLDDLW--D--VWRSL--ALP-RNRSRIIITTR-RDIA--YSLKDVAVHPIQQLSLEKAKELIHRIAFP--GS-C---ALATLSNEILGKCEGLPLAITEIGHLLS-KGE-REEWKKLRDSLASELTSH-----AIAK-LILSYDDLPYHLKNCFLLMNTFP-NHPIQRTELIRLWIAEDFI---NGKE--E-GEEYLNELIQRNLVQV--Q--DGRPRTCHVQNIIHEIVLS-LQDENF--CEKERVRR
>Cc00_g27310
--------SIVV-PNVVGRAGDESKIVEMLLTSER-VVV-IPITGMGGLGKTTLAKSVYSNTKIDENFGIKSWVCVARKIDVE-LFKLILESLK-E-V-DGR-DIVQGIRGKLGEKRFLLVLDDVWN-EERLWDDFFTTL-STKGSWCILTTRLEPVANAVPR-----YSLK-LSDDACWSMLKEKV---IAGE----ELEAIKEQILRRCDGLPLAASLIGGLL--NNR-KEKWHCIVQE----LLNE------IDQ-LTVSFDHLSPPVKKCFAYCSIFPQDTELGEDELIQHWVAEGFVQPDQNQR--E-AGDYLRILLQNSLLEL--E---RT--YYKMHDLVHDFA---LNPKS-----SSQDRY
>Cc00_g27390
--------SI-AGHYVVGRAKDETSLVEILLSSEK-AVV-IPILGMGGLGKTTLAQSVYKNSQVHSHFEKKIWVCVSDNFDTR-LLKMILESLN-E-M-TSR-DIVQEIREQLVGKKYFLVLDDVWT-NLTLWDDFFGSL-NTNGNWCVVTTRKQQTAS---------YVLK-LSDDDCWSILTKKAI---AGE----QLHVMKKEIIKKCGGLPLVASVMGGLL--MKR-KEEWQLVLKN----LSNF-ED---VME-LKLSFDCLPSPIKKCFAYCSIFPKDTMMKGDMLIELWMAEGLLQADNNQM--E-GMNCLRILLQSSLFET--R--RTH--YYKMHDLVHDLA---MSKSTK-------IRY
>Cc00_g27600
-----GKMPIARE--MVGLDDEAAKVIQRLRGSEQ--VI-VPIVGMAGLGKTTLAKKVYNNSSVTCHFHIRLWCTVSQEFNMKNVLLQILCPDEQN-L-DE--DLVQKLRKKLLKNRYLVVFDDVWDIE-V-WIELRTAFPDKNGSRIIFTSRSSNVASQVQ-YG--PHKIRCLTVEESFELLQKKVF----GEC---ALHELGMEIVKKCWGLAFAVVVVAGILA-KHD-ILLWEKFAESLT-SMVSG-ADQ--WKK-LELSYEHLPDHLKDCLLYFAAFREDEKIGAKKLMRLWIAEEFVE-IEGK--RE-AEEYLMDLIGRNLVMV-SKR-SGGVKTCYIHDLIFEFCKG-AKEKNF--LQ---PR-
>Cc00_g27620
--------STIVRRDVIGRDEDESEIVTKLLTSES-VIV-IPITGMGGLGKTTLAKAVYKNEQIVGHFDQTMWVCVAEKVDIEVVFKMILESLK-E-G-DRR-EIVKKIQHELKEKRYFLVLDDVWN-QEELLNDFFSTL-NQKGSWCLVTSRLQKVAIILSR-----HELK-LCDDDCWSIMKKWAN---VAE------EDIKEQILRRCDGLPLAARLIGGLL--RKR-EENWQSILEE----LLNG------IEQ-LKVSFDHLSPAVKKCFAYCSIFDQDTELEQDLLVELWMAEGFLQPDQNER--E-GYEYLRILLQTSLLEV--K---RT--WYKMHDLVHDFA---LNHNS-----SNQDRY
>Cc00_g27630
---QIMTTSIIDESEIYGRESDKVALRNQVLSSSQG-GV-ISVVGAGGSGKTTLAQLLFNDDRVKNHFEPKKWVCVSD-FDEKRIARAILESPGLE-L-----ELLQLLKETFSGKRFLLVLDDVWTEDDSKWKPFKDSL-DA-GSVILVTTRSHRVATVVGTTVANTHQM-QMSNSDCWLIMQRLAF---ANDCK--KVERIGQKIAEKCKGLPLAAKTMGSLL--KDT-VQQWQNVLDS----IWQL-AVE------LYLSYNELSPELKRCFSYCAVFPKDHEIYVMDLILLWIAQGYVRPRR----RE-GREYFINLTMRSFFQL--E----DYTWCKMHDIVHDFA---TKNE----C-------
>Cc00_g27660
--------SV-VAP-MVGRADDELNILEMLLRSEK-VVV-LPIIGMGGLGKTTLAKSIYNNQQIDGHFDKKIWVCVSKKVPEE-LFKLILVQLK-E-V-EDR-NIVGKIRNHLGGKRYFLVLDDVWD-DQALWDDFFTTL-NTNGSWCLVTTRLGPVAHSVSRVL---YPLK-LPDDHCWSILKEKVV---GGE----ELKAIKERVIKRCDGLPLAASVIGGLL--LKR-KEEWRSILEK----LSSL-GD---VMQ-LQLSFDNLPSPIKKCFAYCSIFPKDTEMEGDMLIKLWMAEGFLQADNRQM--E-GDYYLEILLQSSLLEI--R--NRR--YYKMHDMVHDAV---MSKFTK----------
>Cc00_g27700
--------STVNEPEVLGRDEEKEQIVRILTKRVDQNVV-LPIVGVGGLGKTTLAQLIFSDKCITEHFELKLWVWVSEDFDKR-IIKVLIESVID----LAL-NLQGKLQELLRGKRYLIVLDDVWN-NPREWEKMKSVL-CSRGSSIVVTTRKQKVAEIMRTLE---HYLS-LSEDRCWALFKQQAF---DCE-----LEAVGKEIVKKCGGVPLAAKALGAFL--KSE-A-EWNSVKCS----LWNL-ET---ILP-LRLSYLNLPV-LRGCFAYCAVFPKGYEIEKEEVKHLWMANGLISNG-TME--E-GDAVLTELHNRSLFQV--EVFARSVPAFKMHDLVHNLA---MEA-------ESN-RT
>Cc00_g27750
-------QALLIEEALVGIDQPKKELVSKIL-HSH--LL-VSVVGMGGLGKTTLVKKA--------------------------------QRI---------------------------------------------------------------------------------------------------------------------CQGLP---------QR-DKDKIDEWEMILHGFGGEV-DG-------------------------------------------------LGFIEEKE----TT-AMRYLKELINRSLIQV-KDWADGKLKECGLHDFLREIIVS-SKEQSF--TA-DKVRH
>Cc00_g27760
-------DALLVEEALVGIDNPRQQLISQLLGDSQ--LV-VSVVGMGGLGKTTLVKKVHEDLDVRRHFPVRAFVTVSQTCNFQELLKDLTRQLS-EAM-TA--QLKQFVKDFLQQARYAIVFDDVWDTE-F-WNAIRIALPK-YGNRVMLTTRKADVAF-ASCTQDYVFRMVPLSFEDSWTLFCNKIFK--GN-C---HLTDVAKGILGKCQGLPLAILAISGLLA-HLTIAEEWEMVRRSLVGEL-EGMLDR--VRK-LSLSYNDLPCHLKTCLLYLSIYPEDFEIRCHRLVQLWSADGFVGKTE----PT-GFNYLRELVNRSLIQV-TKFYEGIPYTCRIHDLVREVVLS-SREQNM--IT-EKVRR
>Cc00_g27960
--------SV-VAP-MVGRADDELNILEMLLSSEK-VVV-LPIIGMGGLGKTTLAKSIYNNHQIDEQFKKKLWVCVSKKVPEE-LFKLILGQLK-E-V-GDR-QIVQEIGKELGKLRYLLVLDDVWD-DEALWHDFFTTL-NTNGSWCLVTTRLGPVAHSVSRVL---YALG-LPDDHCWSIVKEKVV---GRE----ELKAIKDRVIKRCDGLPLAASVIGGLL--LKR-KEEWQSILEN----LLSL-GD---VRQ-LQLSFDNLPSPIKKCFAYWSIFPKDTEMEGDMLIELWMAEGFLQADNRQM--E-GMNYLRILLQSSLLEI--IS-EST--SYKMHDLVHDLA---MSKSTK----DNQIRY
>Cc00_g28130
-------QSLFIEEALVGIDRPKAELISKIL-HSQ--LV-VSVAGMGGLGKTTLVKKVYDDAAVKKQFQSHAWITVSQNFQFRDIIKNLIQQLR-ESM-DD--MLIEFVRDFLRERRYILVLDDV-------------------------------------------------------------------N-C---NLEEVVKKILKKCEGLPLAIVAIG----------DEWEMILHGFGGEA-DGKLDR--IKR-LLLSYNDLPHYLKSCLLYLSIYPEDYPIDVVSILLN---------------------YMKELINRSLIQV-KSGIDGQLITCGLHDFVREIIVS-SKEQDF--MT-EKVRH
>Cc00_g28310
--------SI-ASHYIVGRAKDETRLVEILLSSGK-AVV-IPILGMGGLGKTTLAQSIYKNSQVHSHFEKKIWVCVSDNFDTR-LLKMILESLN-E-M-TSR-DIVQEIREQLVGKKFFLVLDDVWT-NLTLWDDFF----------------------------------K-LSDDDCWSILTKKAI---AGE----QLHVMKKEIIKKCGGLPLAASVMGGLL--MKR-KEEWQLVLKN----LSNF-ED---VME-LKLSFDCLPSPIKKCFAYCSIFPRDTMMKGDMLIELWMSEGLLQANNNQM--E-GMNCLRILLQSSLFET--K--QID--YYKMHDLVHDLA---MSKSTK-------IRY
>Cc00_g28740
--------SV-VAP-MVGRADDESKIVKMMLSSEK-VVV-LPINGMGGLGKTTLAKSIYNNLQIDGQFEKKVWVCVSKKVPVE-LFKLILVSLK-E-V-DVR-DIVGKIRNQLGGKRYFLVLDDVWD-GQALWDDFFTTL-NINGSWCLITTR-----------L---YPLR-LPGDHCWSIIKGKVV---EGE----ELDAIKDRAIQICNGLPLVASVLGGLL--L-R-KDKWRSILED----LLNL------AMQ-LQLSFDNLPSPIKKCFAYCSIFPEDAEMKGDVLIELWMAEGFLHAGENK---E-GEYYLEILLQSSLLEI--R--FGR--RYKMHDMVHEVS---MSKSTK----SNQVRC
>Cc00_g29070
-------DALLVEEALVGIDQPKNHLISELLGDHQ--LV-VSVVGMGGLGKTTLVKKVHEDPEVRRHFPVRAWVTVSETCDFQFLLKDLIRQLS-ESM-TT--ELKKFVKDFLQQARYAIVFDDVWDVE-F-WNTIKFALPE-HGNRVMLTTRKADVAS-DCCIEGYIYRMKPLSFEDSWTLFCNKIFM--GG-C---HLMDVAKGILGKCEGLPLAILAISGLLA-DVNRTEEWEMVRRSLGGEL-EGKLDR--VKK-LSLSYSDLPWHLKICLLYTSIYPEDYKIACETLVNLWIAERFVEWRE----SA-AWGYLSELVSRSLIQV-TNFYEGMPGYCRIHDLLREVIVL-SREQNM--VT-EKVRR
>Cc00_g29120
--------SKIVRSDVLGRDEDESKIVKKLLTSESDSIV-ISVTGMGGLGKTTLAKAVFNTPQFDNHFDKKIWVCVAKEVEME-LFKMILESSK-E-V-DNR-QIVDGIETELREKRYLLVLDDLWN-QEGLLDDFFTTL-KKKGSWCLVTTRLQEAAVILSR-----HELK-LCDNDCWSIMKKWAN---VGE----ELEDMREQVLRRCDGLPLAAKLIGGLL--KKR-KEEWLSILEE----FLNG------IEQ-VKVSFDHLSPAVKKCFAYCSIFY*---------------------------------------------------------------------------------------
>Cc00_g29190
--------SVTVGASFVGRDDDVSSIVTQLTANE--TLV-HPIVGLGGIGKTTVAQKVFNGLNIKNHFDKRMWVCVSDKFDNK-LFGLMLEKLPAE-V-ASR-EKVQKLKEMLDGEKYLLVLDDVWN-DPAPWNRFLDSL-SAKGSWILVTTRKEQVATMTAISS---CSLK-LSYHNCWLILEKPAF---GSE----DLE-LGLELAKKCQGLPLAATVLGGML--NKG-SDVWRSILET----LQNI-GES--ITK-LKLSFDHLPDPLKKCFAYCSIFPQDFQMERNQLIQLWAAEGFLHSDRKNI-CE-GNRYFTILLESKLFQA--M--GGNVLNCTMHDLVHDMV---SECRTL----GKTFR-
>Cc00_g29230
--------SKIVRSEVIGRDEDESKIVKKLLASESDSIV-ISVTGMGGLGKTTLAEAVFNTPQFDNHFDKKIWVCVAKEVEME-LFKMILESSK-E-V-DNR-QIVDGIETELEEKRYLLVLDDLWN-QEGLLDDFFTTL-KKKGSWCLVTSRLQEVANVLSR-----HELK-LCYDDCWSIVKNWAN---VGE-------DIKEQVLRRCDGLPLAARLIGGLL--RKR-EENWQSILEE----LLNG------IEQ-LKVSFDHLSPAVKECFAYCSIFHQDTILEQDPLVELWMAEGFLQPDQNER--E-GYEYLRILLQTSLLEV--K---RT--WYKMHDLVHDFA---LNRNS-----SNQERY
>Cc00_g29430
--------SIIV-PNVVGRSGDESKIVEMLLTSER-VVV-IPITGMGGLGKTTLAKSVYNKTEIDENFGIKSWVCVARKIDVE-LFKLILKSLK-D-V-DGR-EIVQEIRGKLGEKRLLLVLDDVWN-EQGLWSDFFTTL-NAKGSRCLLTTRLETVANAVPR-----YPLK-LSEAACWSMLKEKV---IAGD----ELEAIKEQILRRCDGLPLAASLIGGLL--NNR-KEKWHCIVQE----LLNE------IDQ-LKVSFDHLSPPVKKCFAYCSIFPQDAELGEDELIQHWVTEGFVQPDQNQR--E-AGDYLRILLQNSLLEV--E---RT--HYKMHDLVHDFA---LNPKS-----SSQDRY
>Cc00_g29470
-------SFVA-DE-VVELPNDVQVLVKYLLTEHK--IV-ASIFGMGGIGKTTLARKVYHHGRLKDYFKGFAWVCVSQQWQPKDLFQRIL--LQ-----KQ--ELASQLQQHLQDNKCLIVLDDLWSTE-A-WDCLKDVIPS-DGSKILLTTRNEDVAAYV---GGYHHKLRCLTEEESWELLQKKSLW---ENAG--KMEDLGKKMLNNCGGLPLAVVVLGGIL--KKT-LKEWNEVHENI---LDRGG-KE-GVQK-LAYSYYDLPWQLKPCFLYLGKFREDSDIGVESLYQMWIGEGMI--FN-DR-TM-AERYLKELAIRCMVEI-KEKHAVTLESCRLHDLMRDLCLA-AKEENL--YKTEAQYG
>Cc00_g29500
-----CRTPMLNE--LVGLDDEVKAIIHSLIGSKL--LF-VSIVGMAGLGKTTLANRVYNDPLILSHFYIRAWCTVSQVYSMHSLLVELLRSIEQE-K-DE--DLAHMLYKLLKRNRYLIFLDDVWEIK-A-WNLLERALPDGNGSRILFTSRIQ---LQFK-PD--AHHLRHLTEEESWKLLQKKLF----EEF---TLGKVGSRIAKLCRGLPFTVVLVAGILA-AED-C--WEEVTESLT-SIVLD-DEY--CMK-LELSYSHLSDDLKPCLLYF--------------------------------------------------------------------------------------------
>Cc00_g29510
--------SV-VAP-MIGRVDDESNILEMLLRSEK-VVV-LPINGMGGLGKTTLAKSIYNKQQIDGQFEKKLWVCVSKKVPVE-LFKLILGQLK-E-V-GDR-QIVQEIGKELGKLRYLLVLDDVWD-DEALWHDFFTTL-NTNGSWCLVTTRLGPVAHSVSRVL---YALG-LPDDHCWSIVKEKVV---GRE----ELKAIKERVIKRCDGLPLAASVIGGLL--LKR-KEEWQSILEN----LLSL-GD---VMQ-LKLSFDNLPSPIKKCFAYCSIFPKDSEIERNMLIELWMAEGFLHAGENR---E-GEYYLEILLQSSLLEI--R--DRR--CYKMHDMVHDVS---MSKSTK----SNQVRC
>Cc00_g29520
-------QSLFIEEALVGIDKPKADLISEIL-HSQ--LV-VSVVGMGGLGKTTLVKKVYDDAAVKKQFQSHAWITVSQTFQFSDIIKNLIQQLR-ESM-DD--MLIEFVKDFLQERRYILVLDD-----------------------------------------------------------C--------N-C---NLEEVAKKILKKCEGLPIAIVVIG----------DEWEMILHGFGGEA-DGKLDR--IKR-LLLSYNDLPHYLKSCLLYLSIYPEDYPI-------------YVE-------TT-AMSYMKELINRSLIQV-KSWDDGRLNECGVHDFVREILVS-SKEQSF--TT-EKVRH
>Cc00_g29590
---------------GVKFDEALKRIWPCLVD-D---IS-IGIYGMGGVGKTTLARHIEY--HLENNY--RVLWTVSQ-FSQDKIA-NVL--INSSR--DE--D-ARILRDAFMLKLIVLILDDVW--E-FCLDRV--GIP--NKCRLILTTRSLEVCRI----Q--KFALQTLDTGEAWDLFKYKLGS----E----DLESIAKSIVEECDGLPLGIITVAGSM--GVD-ICEWRNL-EQLKTCIGY---ER--VFR-LEWSFNRLECQ-RNCFLYCSLYPEDSKLKIKELIDLFIWAELMERNQ-----D-GHTILNKLIKVCLLEE-TRDYGD-V---KMHDLVRDMA---TDGKQF----TEDLHA
>Cc00_g29640
-------QALLIEEALVGIDQPKKELISKIL-HSH--LL-VSVVGMGGLGKTTLVKKVYDDAAVKKQFQSHAWITVSQNFH-------------------------------------------------------------------------------------------------------------------------------------------------------------------------------------------------------------------------------------------------------------------------------------------------
>Cc00_g29840
--------PLVDETAIFGRDADKEKIIQMLLSANGDNIV-VPIVGMGGLGKTTLARIVYKDLRVEVSFPTRAWVSISEEYDTR-ITKELLRELFD--S-DNL-SLQWKLRAGLTEKKFLLVLDDVWN-NYNQWDNLRSPF-GSRGSKIIVTTRDQNVARMMAKER--IYHLL-IEEEDCRSLFKKHAF---END----NLELIGNKIVK*----------------------------------------------------------------------------------------------------------------------------------------------------------------
>Cc00_g30180
-----VTAATYNE--LVRLDNEVETITQRLTGARQ--LV-VPIVGMPGLGKTTLATIIYSSSSVMLHFHIRAWCIVSQAYSMHNLLVQILGSIQQN-M-DE--DLAIKLKQVLLRNRYLLVLDDLWDAK-A-WNLLERLLPDANGSRIVITSRLQNVSLQFK-PD--VHHLRHLTNEESWNLLQKKLF----GEC---RLSGVVSQIAKSCRGLPLTVVLVAGILA-AED-S--WEEVAKGLT-SIVLD-DEH--CMK-LELSYSYLPNDLKSCLLYFGAFQEDKNVHIRRLLWLWISEGFIR-KEGK--SE-ADNYLKDLVDRSLVMA-SKR-TGGAKACRLHDLVHEFCVK-AKEENF--LH---LR-
>Cc00_g30260
---------------------------------K--HVT-IVLSGKSGSGKTWMARKVGL--LAKKVVDITLWILSIREYEQLSLLST----QEKNN--VK--ELKEKVRARLSTDNVLVILDDEGN-R--GLEQV--LHSQ-DGLKVLITSRNEDGRQT----GKKVVEMMPLTPEMSISLLKQGAAK----F------ESVVAKFINRKTDLAGEVSLLAKLL--YH----QQVSL-QGLE--TL----EG--NYN-TQLLLSGYKVS-DGILVDF-HFFRDNSVHYSELISYW------------------------ILEGYLGPV-NEAYEH-I---LMQLMGCQML---VHMVRV-DV-FKKLNV
>Cc00_g30320
--------SV-VAP-MVGRANDESKIVKMLLSSEK-VVV-LPIIGMGGLGKTTLAKSIYNKKQIDGQFEKKLWVCVSKKVPVE-LFKLILGQLK-E-V-GDR-QIVQEIGKKLGKLRYLLVLDDVWD-DQALWEDFFNTL-NTKGSWCLVTTRPGPVAQCVSRVL---YPLK-LSDDHCWSIVKEKVV---GGE----ELKAIKERVIERCDGLPLAASVIGSLL--LKR-KEEWHSILEN----LLSL-GD---VMQ-LKLSFDNLPSPVKKCFAYCSIFPDDAEMKGDVLIELWMAEGFLHAGENK---E-GEYYLEILLQSSLFET--R--YGT--HYKMHDLVHDLA---MSKSTK----GNQIRY
>Cc00_g30480
--------SIIV-PNVVGRSGDESKIVEMLLTSER-VVV-IPITGMGGLGKTTLAKSVYNNTKIDENFGIKSWVCVARKIDVE-LFKLILKSLK-E-V-DDR-EIVQEIRGKLGEKRFLLVLDDVWN-EPGLWSDFFTTL-STKGSWCILTTRLQPVANAVLR-----YFLK-LSGDECWSIITRKV---LAGE----ELEAIQEQILRRCDGLPLAASLIGGLL--NNR-REKWHSIVQE----LLNE------IDQ-LKVSFDHLSPPVKKCFAYCSIFAQDTELGEDELIEYWVAEGFVLPNENTR--E-GGEYLRILLQSSLLEV--A---RT--YYKMHDLVHDFA---LNPKC-----SSQDRY
>Cc00_g30500
-------DALLVEEALVGIDQPKNHLISELLGDHQ--LV-VSVVGMGGLGKTTLVKKVHEDLEVRRQFPVRVWVTVSETCDFQFLLKDLIRQLS-ESM-TT--ELKNFVKDFLQQARYAIVFDDVWDVE-F-WNTIKFALPERGGNRVMLTTRKADVAT-ASSIEGLVYRMEPLSIEDSWTLFRNKIFD--GG-C---HLMDVAKGILDKCEGLPLAILAIGGLLS-DVNRIDEWEMVQRSLGGEL-EGKLDR--VKK-LSLSYSDLPWHLKTCLLYRSIYPEDHKIACTRLVNLWIAERFVEWRE----SE-AWGYLGELVNRSLIQV-TDFYEGLPDRCRIHDLMREVILI-SREQNM--VT-EKVRR
>Cc00_g30510
--------STIVRRDVLGRDEDESEIVKKLLTTES-VIV-IPITGMGGLGKTTLAKAVYNKSQIHKHFDKKIWVCVAEKVDIEQVFKMILESLK-E-G-DRR-EIVQKIQDELKEKRYFLVLDDLWN-QEVLLNDFFSTL-NKKGSWCLVTTRLQEVAIILSR-----HELK-LRDNDCWSIIKKWAT---VGE----ELRTIKERVLRRCDGLPLAATLIGGLL--KKR-KEEWLSILEE----LLNG------IEQ-IKVSFDHLSPAVKKCFAFCSIFHQDTRLEQDLLVELWMAEGFLQPDQNER--E-GCEYLRILLQTSLLEV--K---RT--WYKMHDLVHDFA---LNRSG-----SNQDRY
>Cc00_g30560
--------AATVDTGFVGRDNDVSAIVKMLTAND--TIV-LPIVGMGGIGKTALARKVYNDPKIKEHFEKSMWVCVSD-FNNT-LFRRMLESL-----------------------------------DSGLWNDFLKSL-SAMGSWILVTTREQQVATITRISS---YSLE-LSHDQCWLILKENAF---GAK----RREDIGLKIAEKCQGLPLAASVLGGML--NKG-TAEWET-LES----LQRG-G----IHE-LKLSFYNLPYPLKKCLAYCSIFPKDFEMERNQLIQLWAAEGFLYSNRNNN-CE-GNMYFTILLDSNLF-------------------------------------------
>Cc00_g30580
--------SI-AGHYIVGRAKDETRLVETLLSSEK-AVV-IPILGMGGLGKTTLAQSIYKNSHVHSHFEKKIWVCVSDNFDTR-LLKMILESLN-E-M-TSR-DIVQEI---------------------------------------------------------------------------------------------------------------------------------------------------------------------------------------------------------------------------------------------------------------------
>Cc00_g30890
-------IAVEEK--QVGIDSRVHKVNALLLGSD--AVF-LGIWGMSGIGKTTIARAVFD--RI-THFEGAIFLEVREK-SQEKILSKILKDLR-S---SF--E-SNMIMRRLCRKKVLIVLDDVDH-Q---LDAL--AGME-DGSRIIITTKDKHLLTH----D-EIHEVELLNQSEAIQLFSRHAFK----D----GYEELSKKIVHYAGCLPLALKVLGSFL--GRE-MAEWRSV-ERLK--I-----ED--IIE-LKVNFNGLEVE-KEIFLDIACFFEGK---KKEYI------------R-----DYPDIGIKVLIEKSLVTV-F----G-I---LMHCLIQEMG---VRQKRL-EF-MKKLRL
>Cc00_g31080
-------QSLFIEEALVGIDKPKAELISKIL-HSQ--LV-VSVVGMGGLGKTTLVKKVYDDAAVKKQFQSHAWITVSQNFQFSDIIKNLIQQL------------------------------------------------------------------------------SPLSDKESWTLFCNRIFQ--SN-C---NLEEIAKKVLKKCEGLPLAIVAIGGVLA-DKENTDEWEMILHGFGGEA-DG--NR--IKR-LLLSYNDLPHYLKSCLLYLSIYPEDYPIDVEDILLKWIALGF---------------------------------------------------------------------
>Cc00_g31220
--------PLVDETAIFGRDADKEKIIQMLLSANGDNIV-VLIVGMGRLGKTTLARIVYKDLRVEVSFPTRAWVSISEEYDTR-ITKELLRELFD--S-DNL-SLQWKLRAGLTEKKFLLVLDDVWN-NYNQWDNLRSPF-GSRGSKIIVTTWDQNVARMMAKER--IYHLL-IAEEDCRSLFKKHAF---END----NLELIGNKIVKKCGGLPLAVKTVAGIL--RTT-PEEWEEILIS----EWTQ-QN---PIP-LRLSYIHLPS-LKRCFAYCAVFPKDYQFRKEGIIQLWQANDLLYPG-EKR--E-GEKCFHELIMRSLFHS--T------HTFSMHDLVNDFD---F---------------
>Cc00_g31250
---RIMTTSIIDESGIYGRESDKDALLDQVLSSSQG-VI-ISVVGAGGSGKTTLAQLLFNNDEVKNHFDFRNWICVSD-FDQKRIAKAILESAFLE-L-----DLIRLIKETFSGKRFLLVLDDVWTEDDSKWKPFQDSL-DA-GSVILVTTRSNRVATVVGTT--HTHQM-QMSDSDCWLIMQRIAF---ARDCK--KVERIGLKIAEKCKGLPLAAKTMGSLL--KDT-VQQWQNVLDS----IWQL-AVS------LYLSYNELPPELKRCFSYCAVFPKDFEINVEELIRLWIAQGYVRPNR----RE-GLEYFNNLAMRSFFQL--QGY-GHYMKCKMHDIVHDFA---TKNE----C-------
>Cc00_g31350
--------SIVV-PNVVGRAGDESKIVEMLLTSEK-VLV-IPITGSGGLGKTTLAKSVYNNPKIGGHFGQKIWVCVAKEIKME-LFKLILVQLE-K-V-DDR-EIVKEIGEKLRGKKYFLVLDDVWD-DQGLWSDYFNTL-NTKGSWCLLTTRLKPVADVVST-----YFLK-LSREECWSIIKGKV---MAGE----ELEALKKQILGRCDGLPLAASLIGGLL--NNR-REKWQSIVKE----LLNE------INQ-LKVSFDHLSPPVKKCFAYCSIFPQDTELGEDELIQHWIAEGFVL--KNNR--E-GGEYLRILLQNSLLEV--G---RT--YYKMHDLVHDFA---LNPET-----SNQDRY
>Cc00_g31380
-------DALLVEEALVGIDQRKNHLISELLGDHQ--LV-VSVVGMGGLGKTTLVKKVHEDPEVRRHFPVRAWVTVSETCDFQFLLKDLIRQLS-ESM-TT--ELKKFVKDFLQQARYAIVFDDVWDVE-F-WNTIKFALPE-CGNRVMLTTRRADVAS-ASCIEGFVYRMEPLSVEDSRTLFCNKIFN--GA-C---HLMDVAKGILDKCEGLPLAIIAISGLLA-DVNRIDEWEMVRRSLGGEL-EGKLDR--VKK-LSLSYNDLPGHLKTCLLYTSIYPEDYKIGCLRLVNLWIAERFVEWRE----SE-AWGYFSELINRSLIQV-TGFYEGMPGNCRVHDLLREIIIS-SREQNM--VT-EKVRR
>Cc00_g31400
-------DALLVEEALVGIDQPKQHLISKLLGDHQ--LV-VSVVGMAGLGKTTLVKKVHEDPDVRKNFPVRAWVTVSQTCDFPKLLRDLIWQLL-ESI-ST--ELKKFVKDFLRRVRYAIVFDDVWDVE-F-WNEIKFALPE-YGNRVMLTTRKADVAS-ASCTEDYVYKKEPLSIEDSWTLFCNKIFK--GN-C---HLMDVAKAVLDKCDGLPLAIVAIGGLLA-DASRIDEWEMIQHSLGGEL-EGKLER--VKR-LSLSYNDLPSHLKPCLLYLSIYPEDHLIACQRLIQLWIAERFVEWRE----SE-AWGYLSELISRSLIQV-TEFYEGSPNTCRIHDLMREVILI-SREQNM--VT-EKIRR
>Cc00_g31640
--------TSLVESYVYGRENDKEELLKLLLSSSDDQVV-IPIVGMGGVGKTTLAQMVYNDDRVNEFFDSKAWACVSDDFDFG-VTKTILRAISCD-Y-EDL-NVQVKLSETLTRKRFLIVLDDVWN-KYEDWDILRRPF-VSSGSKIIVTTRHHRVASVMSSTA---YSLE-LTDDQSLCLLARHAL---GRN----HLEGIGTSIVRKCKNLPLAVKTLGGLL--RST-PDEWTDILNS----IWEI-QS---ILP-LRLSYYHLPA-LKPCFAYCSIFPKDYEFDKYELVLLWMAEGFLESK-SDL--E-GDNYFKELLMRSFFQS--S---STSSRFVMHDLINDLA---AGD-FC----LDKVRY
>Cc00_g32210
---------------------TKKEVMEALKE-K---TL-MAICGMAGVGKTTLVKQIAD--QVFKVFE--VAVTVSQ-PDQDQLA-EQL--MKISH--QD--L-AERLYMRLSDKRILVILDDIW--V-IDFKNL--GIPK-KSLKVILTSRFSDVCGM----E--IVEVNVLPEKEAWHLFKGVAKI--SD-----ALSGVAKQVAEECKGLPLAIVVVATAL--NHT-LESWDLL-RQLQNDMGNL--QD--VFL-IEWSYNHLTDEAKHLLLLCSLFPEDYSIPIEFLVRYGKGLQLFDTED-----D-VDLLVDELKSSYLL----NDAND-V---KLHDVVRDVC---AS--EF-------YTT
>Cc00_g32660
--------SV-VAP-MIGRADDESKIVKMLLSAEK-VVC-LSITGMGGLGKTTLAKLIYNNKQIDGHFDIKIWVCVSKKVPEE-LFKLILVQLK-E-V-DDR-NIVGKIRNQLEGKRYFLVLDDVWD-NQSLWDDFFTTL-NTNVSWCLVTTRLGPLAHSVSRVL---FPLK-LPDDHCWSIVKEK*---------------------------------------------------------------------------------------------------------------------------------------------------------------------------------------
>Cc00_g32860
--------AATVDTGFVGRDNDVSAIVKMLTAND--TIV-LPIVGMGGIGKTALARKVYNDPKIKEHFEESMWVCVSD-FNNR-LFRLMLESLPTG-V-EGK-DKVNRLKELLGPKRYLLVLDDVWS-DSRLWNDFLKSL-SAMGSWILVTTREREVATITRISS---YSLE-LSHDQCWLILKENAF---GAK----RREDIGLKIAEKCQGLPLAASVLGGML--NKG-TAEWET-LEN----LQSV-E----IAE-LKLSFYHLPYPLKKCLAYCSIFPKDFKMKKNQLIQLWMAEGFLHSNRNNM-------------------------------------------------------------
>Cc00_g33010
--------SIIVRSDVLGRDEDESEIVKKLLASESDRIV-ISVTGMGGLGKTTLAKAVFNNPRFNKRFDKKIWVCVAKPVNLE-LFKMILETSK-D-V-DDR-QIVQGIEAELKEKRYLLVLDDLWN-QDGLLDDFFSTL-NKKGSWCLVTTRLQEVAIVLSR-----HELK-LCDNACWSIVKNWAN---VGE----GLEDIREQVLGRCDGLPLAAKLIGGLL--KKT-KEEWLSILKE----LL--------IEQ-IKVSFDHLSPAVKKCFAYCSIFHQDTKLEQDLLVELWMAEGFLQPDQNER--E-GCEYLRTLLQTSLLEV--K---RT--WYKMHDLVHDFA---LNRSS-----SNQD--
>Cc00_g34280
-------DALLVEEALVGIDQPKQHLVSKLLADHQ--LV-ISVVGMAGLGKTTLVKKVHEDPDVRKHFPVRAWVTVSQTCDFPKLLRDLIWQLF-ESI-ST--ELKEFVKDFLQQARYAIVFDDVWDVE-F-WNEIKFALPE----------------------ED------------------------------------------------------------------------------------------------------------------------------------------------------------------------------------------------------------
>Cc00_g35040
--------SVTIDTSFIGRGDDVSAIVTQLTANE--TLV-LPLVGMGGIGKTTLARKVFNELKIDIHFDKKMGLC------------------------------------------------------------------------------------------------------------------------------------------------------------------------------------------------------CFAYCTIYSKDFQMERSQLIRLWMAEGFLHSNRNNM-RE-GNMYFMILLDSNLFQA--E--DGNVLNCKMHDLVHDMV-------------------
>Cc00_g35410
--------SV-VAP-MIGRVHDESNILEMLLKSEK-VVV-LPIIGMGGLGKTTLAKSIYNKQ--------------------------------------------------------------------------------------------------------------------------------------------------------------------------------------------------------------------------------------------------------------------------------------------------------------------
>Cc00_g35420
--------SV-AIP-MTGRDDDESKIVKMLLSSEK-VVV-LPINGMGGLGKTTLAKSIYNNQQIDGQFEKKVWVCVSKKVPVE-LFKLILVHLK------------------------------------------------------------------------------------------------------------------------------------------------------------------------------------------------------------------------------------------------------------------------------------
>Cc00_g35470
-------VAIEAK--QVGIDSRVQKVNALLLGSG--KVF-IGIWGMSGIGKTTIAWAVFN--RI-THFEGAIFLDVRKE-SQEEILSKILKDLR-S---SL--E-SKMIQTRLCCKKVLIVLDDVDH-Q---LDAL--AGME-DGSRIIITTKNKHLLTH----D-KMHKMKVLNEYEAIQLFSWHAFK----D----GYEELSTKIVHYAGCLPLALKVLGSFL--GRE-MAEWRSV-ERLK--I-----ED--IME-LK--------------------------------------------------------------KSLITL-S----G-I---LMHCLIQEMG---VREKRL-EICMKKLRL
>Cc00_g35480
--------SI-AGHYVVGRAKDETRLVEILLSSEN-AVV-IPILGMGGLGKTTLAQSVYNNSQVDSHFEKKIWVCVSDNFETR-LLKMILESLN-E-I-TSR-DIVQEIRQQLVGKKYLLVLDDVWT-SQIFWDDFLRLL-NTNGNWCVVTTRKQQTAS---------YVLK-LSDDDCWSILTEKAN---AGE----QLQVMKKEILPPCG--------------------------------------------------------------------------------------------------------------------------------------------------------------
>Cc00_g35720
-------QSLFIDEALVGIDKPKAELISKIL-HSQ--LV-VSVVGMGGLGKTTLVKKAYDDAAVKKQFQSHAWITVSQNFQFRGIIKNLIQQLE-ESM-DD--MLSEFVRDFLQERRYILVLDDVWSID-A-WEAIK-----------------SDVAS-ASCLGDFVYKMEPLSDKESW----------------------------------------------------------------------------------------------------------------------------------------------------------------------------------------------
>Cc00_g35880
--------SIVV-PNVVGRAGDESKIVEMLLTSEK-VLV-IPITGPGGLGKTTLAKSVYNNPKIDGHFGQKIWVCVAKEIKIE-LFKLILVQLE-K-V-DDR-EIVKKIGEKLKGQRYFLVLDDVWD-DQGLWDDYFNTL-NTKGSWCLLTTRRVPVADVVST-----YFLK-LSCDECWSIIKGKV---MAGE----ELEALKKQILGRCDGLPLAAKLIGSLL--NSG-KEEWQSIVEE----LLNE------INQ-LKVSFDNLSSPVKKCFAYCSIFPQDTELGEDELIQHWIAEGFVL--KNNR--E-GGEYLRILLQNSLLEV--E---ST--YYKMHDLVHDFA---LNPES-----SNQDRY
>DCAR_004567
------------NTV---FKSDADKLWKALV-SEGGSTV-LGIYGMPGVGKTTMMESLWKEKKI---FKTR--ADVNEDLDQKQIADH-LH-LNPE---DDE-QRASQLKKRLTE-KILIILDDVWEI---PLH-I--GISGSTHRKILLTSRKKRVC------NLHPVKIAPLGPEEAWQMFRNTV-----V-----YLESLALEVCNQCGGLPLLIHAVGKAL--SPV----WKDLAEKFE--IADI--N-------VKLSFDRLPDD-KSCLVLCSLYPEDASIYINKLIP---ATG-----R-----E-----VEILRSSSLLL--S---D-HI---KVHDLIRDVA---AKDKSF--SL---TRK
>DCAR_001279
-----------STTE---FQSDSGELWHALT-TDSS-PI-VGIYGMPGVGKTRMMEQLWEEKKI---FKAR--ANVKEELNQKQIAED-LT-FDSQ---DNA-ERASQLKQSLLG-KTLVILDDVWEI---PLD-I--GIPS-MGSKILLTSREKNVC------NKTLVKITPLPNDEAWDQFKNIV-----G-----DLESLAKKVCGKCGGLPLLIHVISKAL--THS----WVDL-EKFV--IPDV--Q-------VKWSINKLHGD-MSCLFLCCLFNEDTDIPIKKLIR---ATG-----Q-----E-----VDTLRSSSLLL--CK--D-EI---KLHDIIRAVG---AKDKAF--SH---KTK
>DCAR_001277
-----------SNTE---FQSDVAELWRTLI-TDSS-PI-LGICGMPGVGKTRMMEQLWKEKKI---FKTR--GNVNENLDQKQIAEH-LK-FESE---DNA-ERASQLKQSLLG-KTLVILDDVWEI---PLD-I--GIPGSVVSKILMTSREENVC------NNTLVKITPLRNDEAWEQFKNFV-----G-----DMESLAKKVCDKCGGLPLLIHAISKAL--THS----WVDL-QKFV--IPGV--Q-------VELGISKLHGD-KSCLFLCCLFPEDADIPIRELIQ---ATG-----Q-----N-----IDTLRLSSLLL--CE--D-DI---KLHDLIRDVG---ARDKAF--SQ---TTK
>DCAR_001278
-----------STTE---FQSDAAELWQALT-TDSS-LI-LGIYGMPGVGKTRMMEQLWKEKKI---FKTR--GNVNEILDQEQIAGH-LT-FDSK---DNA-ERASQLKQCLLG-KTLVILDDVWEI---PLD-I--GIPGSMGSKILLTSREKDAC------NKTPVKIKPLSNDEAWDQFSAVV-----G-----NLESLAKNVCKKCKGLPLLIHAVGKAL--SLS----WEDL-EKFE--ISGI--E-------VKLSIDQLPDD-KSCLFLCCLFNEDADIPISKLIR---ATG-----Q-----E-----VDTLRSSSLLL--CK--D-DI---KLHDLIRAVG---AKDKAF--SQ---TTK
>DCAR_004568
-----------SDTV---FKSDADELWKALE-SEGGSSI-LGIYGMPGVGKTTMMESIWKVKKI---FKTR--ADVNEDLDQKQIADH-LH-LNPE---DDE-RRASQLKNRLME-KILIILDDVWEI---PLH-I--GIPGSTHHKILLTSRKKKVC------NLHPVKIAPLDTDEAWQMFRNTV-----V-----YLESLAQEVCKKCGGLPLLIHAVGKAL--SHV----WKDL-EKFE--IADI--K-------VKLSFDKLPDD-KSCLVLCSLYPEDAHIYINKLIR---ATG-----L-----E-----VEILTSSSLLL--S---D-YI---KVHDLIRDVA---AQDKLF--SS---TRK
>DCAR_001710
----------------------------------------IQIHGILGTGKTAIMQNLNNHEEV-NMFQIVIWLKVS-D--KLDVIGNTFEELQMQRL-ND--E-TQKIWGTLKDKKYLLLLD---NAE--DLSI-EIGFPN-EGSKIVITSRFKFVC-------SLVDRIKVLTSKEA----RRM-FS----N----AF--IMKKVVDWCHGLPVAIKIVAGYLN---N---SWDKMCRSLS---------D-L-----------LD--EKDCFYYGALYPEESNIYKDRSLDCWMAENFL---GSK---R-GRYMLELLNNLNLFE-------DEHKKCRMH-LIR-L-LQISNEESLQNMD------
>DCAR_003581
-------KRALENKVVVGFEDDVRILLAELTE-DPA-LY-VSIHGMGGLGKTTLAGKLYHSSE-LSHLKSRAWVCVSEDYKTEDVLRKIIKSFGLDKM-DE--DLLQHLLNLLQERGFLAVIDDIWDIK-V-WKKIKSAFPDRDGSGVIITTRYKKVAERV---DCVVHKLRFLNEEESWQLLCKT------------NLDKLGREMVSRCRGLPLAIVALGGLL--KKS-YQDWSKVKNDLWRQLKG----S-AIDE-LSLSYNELSPQMRDCFLYLARFPEDYTFGVEKLKLLWIAEEFIT--D-KG-VE-AEEYVNELINRNMILI-ATKFDGQVAKCQVHDVVRDLAIQ-ASADKF--LGRGHRRQ
>DCAR_003582
-------KRALENKVVVGFEDDVRSLLAELTK-DPA-LY-VSIHGMGGLGKTTLASKLYHSSE-LSHFKSRAWVCVSEDYKTEDVLRKIIKSFGLDKM-DE--DLLQHLLNLLQEGGFLAVIDDIWDIK-V-WKKIKSAFLDSDGSVVIITTRYKKVAERV---DCVVHKLRFLNEDESWQLFCKT------------NLDKLGREMVGRCRGLPLAIAALGGLL--KKS-YQDWSKVKNDLWRQLKG----S-AIDE-LSLSYNELSPQMRDCFLYLARFPEDYTFGVEKLKLLWIAEEFIT--D-KG-VE-AEEYVNELINRNMILI-ATKFDGQVAKCRVHDVVRDLAIQ-ASADKF--LGRGHRRQ
>DCAR_001281
-----------SNTE---FQSESGELWRKLT-TDST-PI-IGIYGMPGVGKTRMMEQLWKEKMI---FKTR--GNVNGNLDQKQIAGH-LH-FESE---DNA-ERASQLKQSLLG-KTLVILDDVWEI---PLD-I--GIPS-MGSKILLTSREENVC------NKTLVKLTPLPNDEAWGQFKNIV-----G-----DMESLAKKVCDKCGGLPLLIHAISKAL--THS----WVDL-EKFV--IPGV--Q-------VELSINKLHGD-KSCLFLCCLFPEDYNIPIERLIQ---ATG-----Q-----E-----VDTLRSSSLLL--CE--D-DI---KLHDVIRDVG---AIDKAF--LQ---ITK
>DCAR_025162
--------PFEDESKIVGRDDDISYLVQTLCK-HEEDLV-IAIVGMGGQGKTTLARMVYNRDVVIDMFPKRMWITVSNDFDMK-ILNEMIVSLVSV-L-GNT-ELIKDLQKNLKGEKFLLVLDDIWN-EPEEWDNLMNSL-QMKGSSIMVTTRSQEVVDALRCSL---YQVK-LTDEDSWTLFKQRAF---SRG----TFAALGRRMVEKCGGLPLAIKTLGGLL--KKS-EEEWLLIQNS----IWKS--E---VLS-LRLSYDNLPYSLKRCFAYCSIIPKDSHIYKDELVHIWMALGFLPPKSNAL--E-GNEYFNILLWNSLLQV--EDYG--ITYCKMHDLVHDLA---SANYYA----VSKAIY
>DCAR_025137
--------SSEDKSIIVGRDKDVSYLVQTVCK-HEEDLV-LVVAGMGGQGKTTLARMVFNSNDTIHNFPERMWVTVSDDFYIK-ILNEMIESLTLG-L-KNP-QLTNELQKSLKGKRFLLVLDDVWN-ESVKWDNLRNSL-GDKGSCILVTTRKQEVIDAMRTSV---YWLK-LSEDESYELFKKIAY---SDG----TLATLGRSMVKRCGGLPLAIKALAGLL--KRS-EQEWLEIQSS----TWQS--K---VLP-LKLSYDNLPSLLKQCFAYCSIMPKDSVIYKNELIQIWMALGFLPPRSIAL--E-GSEYFKILLGNSLLQE--EDCG--IVYCKMHDLVHDLA---CKDHSV----DCKALY
>DCAR_025154
--------PFEDESLIVGRDDDISFLVNMVCN-NDEALV-NAILGMGGQGKTTLARMVYNRDAVINMFPKRMWVTVSDDFDIM-ILNQLVVSLRSV-L-DNA-ELIKNLQEKLRGEKFLLVLDDVWN-KPEEWDKLRNSL-RARGSKIFVTTRKQEVTDAMQCSD---YLVK-LTVEDSWELFKQKAF---SNG----TFVALGKRMVERCGGLPLAIKTLGSLL--KKT-EEEWLLIQNS----IWKS--K---VLS-LRLSYDNLPYSLKRCFAYCSIMPKDHDIYKDELIQIWMALGFL-PGRTVL--E-GNDYFDILLGNSLLQV--EEYG--ITKCKMHDLVHDLA---SSNYST----GSKATY
>DCAR_025716
-------RRALDNHVVVGFEDDIKTLMSELDE-DPW-RV-IAIHGMGGLGKTSLATELYNSGD-LRHFGTRAKVCVSNEYSIKDVLKRLIKSFQLSKM-DE--DLLHHLQKLLQDRRYLIVIDDIWDTK-V-WELIIKAFPDKNGSRIIITTRNKKVAEMI---DCFVHQLRFLTEEESWQLFCKR------------NLKKLGKEMVGKCGGLPLAIVVLSGLL--NKN-YAYWSKVKEHIWRHLKGG---S-VIEE-LSLSYIDLSLQMQDCFLYLARFPEDHIIDVHVLKLQWIAEEFLS-EH-ER-PE-AEDYLIELINRNLIQI-TRQWDGNVGECRVHDLVRELAID-AKEQKF--LERGHHRH
>DCAR_025331
----------ISHDVFVGMEKEIDQLVSDLMK-DEN-FV-VSLWGMGGQGKTTLAQKLYNHVKIRDHFEAFAWVCISQQFDREKVLKGILKQLES-NM-ED--DLVDGLRKVQLEKKCLIVIDDIWNVD-S-WRKLQAAFPLESGCKILLTTRNLTVAEI-----GSVCKISGLTEDEGWQLLSRKTQP---E-----GMERIGRNMVKGCKGLPLAISALGGIL--KHL-LTEWEKINNDITFYLGKGDDEY-CVRQ-LGLSYDNLPSRLRHCFLCFANYKEDEIIQTEDLYMFWMAEGLIS-VD-RA-ML-AERYLDELAHRSLVTV-RNSWS-KYEECVVHDLIQDLCWS-VKEQGV--MNAGVVRR
>DCAR_025329
----------VSHDVFVGMEKEIDQLVSDLKK-DEK-HV-VSLWGMGGQGKTTLAQKLYNHVEIRDHFEAFAWVCISQQFDREKVLKGILTQLES-NM-ED--ELVDGLRRVQLEKKCLIVIDDIWNVD-S-WRMLQPAFPLESGCKILLTTRYLSVAEI-----GSVCKIPGLTEDEGWQLLSRKTQP---E-----EMERIGRNMVRRCKGLPLAISSLGGIL--KQL-VREWEKINNDITFYLAKGDNEY-YVKR-LGLSYDNLPSRLRHCFLCFANYKEDEIIDTEELYIIWMAEGLIS-VD-RA-ML-AERYLDELAHRSLVTI-KNSWP-KHKTCVVHDLIQDMCWS-VKEEGV--MNAGIVRR
>DCAR_025161
--------PFEDESLIVGRDDDISFLVNLLCN-NDEGLV-KAILGMGGQGKTTLARMVYNRDAVIKMFPKRMWVTVSDDFDMM-ILNQMVVSLSSV-L-DNA-ELIKNLQEKLKGEKFLLVLDDVWN-KPEEWDKLRNSL-GARGSKIFVTTRKQEVIDAMRCSD---YLIK-LTEEDSWELFKQRAF---LNG----TFVALGKTMVERCGGLPLAIKTLGSLL--KKT-EDEWLLIKNS----IWKS--K---VLS-LRLSYDNLPYSLKRCFAYCSIMPKDHDIYKDELIQIWMALGFL-PGSTVL--E-GNEYFEILLGNSLFQV--EQYG--ITKCKMHDLVHDLA---SSNYST----GSKAAY
>DCAR_025328
------------------MEKEIDQLVSDLMK-DEN-FV-VSLWGMGGQGKTTLAQKLYNHVKIRDHFKAFAWVCISQQFDREKVLKGILKQLES-NM-ED--DLVDGLRRVQLEKKCLIVIDDIWNND-S-WRMLQPAFPLESGCKILLTTRNLTVAEI-----GSVCKIPGLTEDEGWQLLSRKTQP---G---------------------------------------------------------------------------------------------------------------------------------------------------------------------------------
>DCAR_023557
------------T--VVGYDEDARILIEKLKGRKQ--LF-ISVFGMAGLGKTTLVRKVFTEPLIEYHFHVRAWTTVTQEPKKRDLLLGILKSGK---E-SD--ELRATLKRRLSGQRYLVVMDDIWDSK-D-WNDLMLCFPDNLGSRIVFTSRLADVPFKVH-PG--KYPLRFLSHEESWNLLRYRVF----LDC---SLIKIGQEIARNCKGLPLSLVVMAGIL--DQT-ANWWNQVGEDTS-SVSNA-E-Q--HMK-VELSYKHLPNHLKPCFLYFAAFPEDYEIPAWKLILLWMAEGLIK-TEEN--SE-AAGYLNNLISRSLVMV-SKG-SGGIKACIVHDVLRDFCIQ-ASKANF--LQYSG---
>DCAR_025158
--------PFEDESLIVGRDDDISFLVNMLCN-NDEGIV-NAILGMGGQGKTTLARMVYNRDAVIKMFPKRMWVTVSDDFDMM-ILNQMVVSLSSV-L-DNA-ELIKNLQEKLKGERFLLVLDDVWN-KPEAWDKLRNSL-GARGSKIFVTTRKQEVTEAMQCSD---YLVK-LTEEDSWELFKQRAF---LNG----TFVALGKTMVERCGGLPLAIKTLGSLL--KKS-EEEWLRIQNS----IWKS--K---VLS-LRLSYDNLPYSLKRCFAYCSIMPKDHDIYKDKLIQIWMALGFL-PGSTVL--E-GNEYFEILLGNSLLQV--EKYG--ITNCKMHDLVHDLA---SSNYST----GSKATY
>DCAR_031532
--------PFEDESLIVGRDNDLSCLVQELCR-HESDLV-IGIVGMGGQGKTTLARMVFNKDEVINMFPNRMWVTVSDDFDIS-ILNQIVESLTLG-L-QNT-HIINKLQKNLKGERFLLVLDDVWN-RPENWDNLVNSL-GAIGSSILVTTRNQKVIDTMRCSA---YQLK-LSDEDSWKLFKRRAF---SYG----TLTALGTRMVNMCGGLPLAIKTLGGLL--KKS-EKEWLQIQNS----IWKS--K---VLS-LRLSYDNLPYLLKQCFAYCSIIPKDSYIHKDELVQIWMSLGFLPPKSKEL--E-GNEYFNILLWNSLLQV--HEFG--IDGCKMHDLVHDLA---SKDYSV----IF-ALH
>DCAR_025134
--------SYEDKSIIVGRDEDVSYLVQTVCK-HEEDLV-LVVAGMGGQGKTTLARMVFNSDHVITRFPQRMWITVSDDFDIK-ILNQMVESLTLG-L-TNP-QLTRKLQESLKGKKFLLILDDVWN-ESVKWDNLRNSL-GDKGSCILVTTRKQEVIDAMRSCV---YWLI-LTEDESYELFKKIAF---SDG----TFATFGRSMVKRCGGLPLAIKALAGLL--KKS-EQEWLEIQCS----TWES--K---VLP-LKLSYDNLPSLLKRCFAYCSIMPKNSFIYKDELIQIWLALGFLPPRSIAL--E-GSKYFKILLGNSLLQE--EECG--IIRCKMHDLVHDLA---SKHHSV----DCKAVY
>DCAR_025176
--------------------------------------V-NAILGMGGQGKTTLARMVYNIDDVIKMFPKRMWVTVSDDFDMM-ILNQMVVSLRSV-L-DNA-ELIKNLQEKLKGEKFLLVLDDVWN-NPEEWDKLRNSL-GARGSKIFVTTRKQEVTDAMQCSD---YLVK-LTEEDSFELLKQRAF---LNG----TFVALGKRMVGRCGGLPLAIKTLGSLL--KKS-EEEWLKIQNS----IWKS--K---VLS-LRLSYDNLPYSLKRCFAYCSIMPKDHYLYKDELIQIWMALGFL-PGRTVL--E-GNEYFDILLGNSLLQV--EIYG--ITYCKMHDLVHDLA---SSNYST----GSKATY
>DCAR_023560
-----------IQ--VVGFEDDARRLVEQLLGKKQ--LF-ISVVGMAGLGKTTLVKKVFDEPSVVYHFYVRAWTTVTQQPKKRDLVLGILKSGE---S-DD--ELSLMLKRRLSGQRYLVVLDDIWDSK-D-WNDLMLCFPDNVGSRIVFTTRLADVPLQVQ-SG--QHPLRFLNEKESWDLLRYKVF----LEC---SLVEIGKQIASKCHGLPLSIVVIAGVL--DRT-AQWWSQVAQDMN-SASTA-E-Q--YMD-LVLSYNHLPDHLKPCFLYFTAFPEDYEIPAWKLILLWVAEGFVK--ERN--ME-AAHYLKDLISRSLIII-SKR-SGGIKSCIVHDALRDLCIR-ADEENF--MHY-----
>DCAR_023355
-----------CDTT---FQSDVEKLWDALV-DQDSPLI-HGIYGMPGVGKTRTMEKFWEKKKI---FKVR--VNVNEKLDQDQIAGC-LN-LQSQ---D-V-DRASQLEISLRG-KILLILDDVWEI---PLGNI--GNSFSRGSKILLTSREQDVC------NKHLVEIQTLSPREALSLFKNTV-----G-----NLESLVQKVCNECAQLPLLIHAVGKAL--PQS----WKDL-EKFE--IVGV--Q-------IKLSIDNLRDD-KSCLFLCSLFPEDDEIDMKMLIQ---ATG-----Q-----E-----VHYLKVSSLLL--CG--D-YT---KVHDIIRDVA---ATDKAL--LQ---TGK
>DCAR_031534
--------PFQDKALIVGRDKDISYLVQMVCK-HQENLL-IAVIGMGGQGKTTLARMVFNSDIVVNMFPNKIWVTVSHDFDMN-ILNQMVESLKSM-F-RNA-QVINVLQKKLKGKKFLLVLDNVWN-KPENWDELMNSL-GAKGSSILITTRNQKVIDAMRCPI---YRLN-LSEQDSWELFKKSAF---SQG----TFAALGRHMVERCGGLPLAINSLASVL--KKS-EQEWLQIQDS----TWKS--E---ILP-LRFSYNNLPSTLKRCFAYCSIVPKTSKIYKDDIVQIWMALGFLPPKSALL--E-GNEYLNILLWNSLLQG--DKLG--ITYYKMHDLVHDLA---SKHNSA----NSKATY
>DCAR_025160
--------PFEDESLIVGRDDDISFLVNMLCN-NDEGLV-NAILGMGGQGKTTLARIVYNRDAVINMFPKRMWVTVSDDFDIK-ILNQMVVSLSSV-L-DNP-ELIKNLQKKLKGEKFLLVLDDVWN-NPEEWDKLRNSL-GARGSKIFVTTRKQEVVDATQCSD---YLVK-LTEEDSWELFKQRAF---LNG----TFIALGKTMVERCGGLPLAIKTLGSLL--KKT-EEEWLLIQNS----IWKS--R---VLS-LRLSYDNLPCSLKRCFAYCSIMPKDHYIYKDKLIQIWMALGFL-PGGTVL--E-GNEYFDILLGNSLLQVVSEKYG--ITNCKMHDLVHDLA---SSNYSI----GSKATY
>DCAR_025333
----------VFHDVFVGMEKEIDQLISDLMK-DEN-YV-NSLWGMGGQGKTTLAQKLYNHVKIRDPFEAFAWVCISQQFDREKVLKGILKQLES-DM-ED--DLVDGLRKVQLEKMCLIVIDDIWNVD-S-WKML------------------------------------------------------------------------------------------------------------------------------------------------------------------------------------------------------------------------------------------
>DCAR_025119
--------PFEEESEIFGRDDDVSYLVQTLCKHHEHDLV-IAIVGMGGQGKTTLARMVYNREEVIKMFPKRMWVTVSHDFDMR-ILNEMVESLASV-L-KNT-QVIYALQKNVKDERFLLVLDDVWN-ESGEWEKLRNSL-GARGSTILVTTRKQEVINTMKYCV---YPVK-LSEQDSWALFKQRAY---SPR----NFAGLGRSMVERCGGLPLAIKALGGLL--KKS-KQEWQLIKDS----MWKS--K---VLP-LRLSYDNLPYSLKRCFAYFSIFPKDSVIYKDELVHTWMALGFLPHDRKAL--E-GNEYFSILLWNSLLQV--EEYG--ITCCKMHDLVHDLA---SSSYSA----LSKAKY
>DCAR_025157
--------PFEDETQVVGRDEDVSNLVHVLSE-HDEDLV-VAVAGMGGQGKTTLARMVYNKDVVINIFPKRIWVTVSDDFDMK-ILNQMVGSLTSV-L-DNT-EVIKNLQKHLKGVKVLLVLDDVWN-KADKWDSLMNSL-GAKGSSILVTTRNQEVIDAMQCSV---YRVK-LSEEYSWALFKQRAF---THG----TFVDLGRRMVERCGGLPLAIKTLGGLL--KKS-EEEWLLILNS------------------------------------------DSLIYKDEMVHIWMALGFLPPRTSLL--E-GSEYFNILLSNSLLQV--EEYG--ITCCKMHDLVHDLA---STNHSQ----LSQAIY
>DCAR_023561
-------VPVVEDNV-VGFDEEAKTVVNRLTGSEQ--LV-ISVVGMGGLGKTTLAKKIYTDRSIEYHFFIRAWVYVSQDYSRKEVFLALLGSLE-HK--DE--HLADMLHEYLSTGKYLIVIDDVWKIE-T-WDDLKVAFPNNCGSRILLTSRNTDVAIHA---NL-PHPLRFLTTDESWELLQKKVF----GGC---ELGDLGNQISLKCGGLPLAIVVVAGLLS-DKT-RDWWKKVADKV-STV-ARPK-Q--CLD-LALSYHHLPDHLKICFIYFGVFPEDSAIPVWKLLRLWVAEGFIQ-Q-----CE-AEEYLEDLVERNLILV-AERTNGRLKSCRIHDMLRDLCLR-AKEEKF--LKND--RR
>DCAR_025342
----------VSHDVFVGMEKEIDQLVTDLMK-DEN-YV-VSLWGMGGQGKTTLAQKLYNHVKIRDHFEAFAWVCISQQFDREKVLKGILRQLGS-DM-ED--ELVDGLRKVQLERKCLVVIDDIWYVD-S-WRMLQPAFPLEGGCKILLTTRHLTVAEI-----GSVCKIPGLTEDEGWQLLCRKTQP---E-----EMERIGRNMVKRCKGLPLAISALGGIL--KHL-LREWEKINNDITFYLAKSDDEY-YVRQ-LGLSYDHLPSRLRHCFLCFANYKEDEIINTEELYMFWMAEGLIS-ED-RA-ML-AERYLDELAHRSLVTI-KNSWS-KYKDCVVHDLIQDLSLS-VKEQGV--MNAGKVRR
>DCAR_031533
--------PFEDESQIVGRDKDLSYLVQTVCK-HDQDLV-VAIVGMGGQGKTTLARMVYNKDVVVDMFPKRMWVTVSTEFDMK-ILNHMVVSLTSA-L-ENA-ELINNLKKNLKEEKFLLVLDDVWN-KPEEWDNLRNSL-GARGSKIIVTTRKQEVVDAMLCSV---YEVK-LSDEYSWELFKQRAF---SHE----SLASLGRRMVQRCGGLPLAIKTLGGLL--KKS-EEDWLLISNS----VWKS--K---VMS-LRLSYDNLPYSLKRCFTYFSIMPKDSIIYKNELVQIWMALGFLPPTSNAL--E-GNEYFNILLWNSLLQV--EELG--ITSCKMHDLVHDLA---SKSQSL----TSKPIY
>DCAR_025337
----------VSHDVFVGMEKEIDQLVTDLMK-DEK-HV-VSLWGMGGQGKTTLAQKLYNHVKIRDHFEAFAWVCISQQFDREQVLKGILRQLRS-DM-ED--ELVDGLRKVQLEKKCLVVIDDIWNVD-S-WRMLQPAFPLEGGCKILLTTRHLTVAEI-----GSVCKILGLTEDEGWQLLSRKTPP---E-----ELERIGRDMVKRCKGLPLAISTLGGIL--KQL-LREWEKINNDISFYLVKGDDEY-YVRQ-LGLSYDSLPSRLRHCFLCFANYKEDEIIQTADLYMFWMAEGLIS-VD-RA-ML-AERYLDELAHRSLVTV-KNSWS-KYKECVVHDLIQDMCWS-VKEQGV--MNAGIVRR
>DCAR_025076
--------SYEDKSNIVGRDKDVSYLVQTVCK-HEEDLV-FVVAGMGGQGKTTLARMVFNSNDTIHNFSKRMWVTVSDDFDIK-ILNEMIESLTLG-L-KNP-QLTNELQKSLKEKRFILILDDVWN-ESVKWDNLRNSL-GGKGSCILVTTRKQEVIDAMRSCV---YWLK-LSPDESYELFKKIAF---SDG----TFATLGRSMVKRCGGLPLAIKALAGLL--KRS-EQEWLEIQSS----TWQS--K---VLP-LKLSYDNLPSLLKQCFAYCSTMPKDSVIYKDELIQIWMALGFLPPRSNAL--E-GSEYFKILLWNSLLLE--EKFG--IISFKMHDLVHDLA---SKHNSI----DCKAVY
>DCAR_025136
--------SYEDKSIIVGREKDVSYLVHTVCK-HEEDLV-VVVAGMGGQGKTTLARLVFNSNDTINNFPERMWVTVSDDFDIK-ILNEMIESLKLG-L-KIP-QLTNELQKSLKGERFILILDDVWN-ESVKWDNLRNSL-GDKGSCILVTTRKQE-----RSSR---RGID-LGEKHGEEVWKSIG------G----E--------VKRCGGLPLAIKALAGLL--KKS-EQEWLEIQSS----TWQS--K---VLP-LKLSYDNLPSLIKQCFAYCSIMPKDSVIYKDELIQIWMALGFLPP-STAL--E-GSDYFEILLGNSLLQE--KDIG--IISCKMHDLVHDLA---SEHHAV----DCKAVY
>DCAR_024175
-------NRTLDNQVVVGFEDDIKALMAQLDT-DPS-LV-ISIHGMGGLGKTSLATKLYNSNE-LSHFDTRAKVCVSMDYNIKDVLKRLIKSFKLSKM-DE--DLLQHTRKLLQGQRYIAVIDDIWDIK-A-WEVIKIAFPNENGSRIIITTRNKKVAETV---DCFVHQLQFLKEEESWKLFCKK------------TMEKLGMEMVGKCGGLPLAIVVLSGLL--NRS-YEYWSKVKEHIWRHLKD----S-VIEE-LSLSYDNLSSQIRDCFLYLARFPGDHIIGAHQLKLLWIAEELIP-EN-TG-VE-ANDYLNDLISRNLIQI-ATHWNGKVLECRVHDLVHELARN-AMEHKL--LVEGQPRQ
>DCAR_024486
--------PYEDTPFIVGRDNNISNLVQTVCQ-NQQDLV-VAIIGMGGQGKTTLASMVFHSDDIIMMFTKRMWINVSDDFNVN-ILNQMLQALEAG-L-DNI-QLVNKLQKEINGEKYLLVLDDVWN-ASEKWDDLRKSL-GAKGSSVIVTTRKQEVIYAMRNCV---HQLK-LQEDDSYELFKKIAF---GDG----KFVDLGRRMVQRCGGLPLAIKALGGML--KDS-EQEWRKIENS----IWTS--K---VLS-LRLSYDHLPYPLKRCFVYCSVIPKDTLIDRDELIQIWMALGFLPPLSDER--E-GIKFFDILLWHSLLQI--KKLG--IASCKMHDLVHDLA---SQHHSV----VSKATY
>DCAR_025118
--------PFEDEAKIVGRDDDISYLVQTVCK-HEQDLV-IAVVGMGGQGKTTLARMVYNKDDVINKFPKRMWVTVSDDFDMK-ILNQMVVSLRST-L-ENI-ELINYLQKKLKGVRFLLVLDDVWN-KQGDWDNLRNSL-GARGSNILVTTRKQEVVDTMRCSV---YSVK-LSMEYSWELFKQRAF---SHG----TFKTLGRRMVERCGGLPLAIKTLGSLL--KKS-EQEWLLIDNS----IWKS---------------------------------KDSDIYKDELVQIWMALGFLPPLSNML--E-GNEYFNILLWNSLLQV--EAFG--IKRCKMHDLVHDLA---SKHHSL----ISQAMY
>DCAR_026650
-------ERTLDKHVVVGFKEDIDKLMEELNQ-DPA-LI-ISIHGMGGLGKTSLATKLYNSHE-LKNFGTRAKVCVSNDYNIKDVLKRIIMSFQISNM-DE--RLLHYLSELLKEQCYLALIDDIWDIN-A-WNQIKTSFPNDNGSRIIITTRNKKVAETV---DGLAYQLRFLREEESWELFCKT------------NLENLGREMVGKCGGLPLAIVILGGLL--NKS-YDYWSKVKQHIWRNLRD----S-VIVE-LSLSYKDLSPHLKDCFLYLARFPEDAVIEVERLKHLWIAEEFIS-EK-EG-LE-AEDCLNELINRNLIQI-QSLVNGKVGRCRVHDLVRELAIK-AKEQKL--LVKGQRRH
>DCAR_026645
-------DRSLDKHVVVGFKEDIKKLMKKLNQ-DPA-LI-ISIHGLGGLGKTSLATKLYNSNE-LKHFGTRAKVSVSSDYNIKDVLKRIIKSFQMSNM-DE--DLLRYLPKLLQKKCYLALIDDIWDIN-A-WNQIKIAFPNNNGSRIIITTRNKKVAETV---DVLAYQLRFLREEESWELFCKT------------NLKNLGREMVGKCRGLPLAIVILGGLL--NKS-YDYWSKVKEHIWRNLRD----S-VIEE-LSLSYKDLSPQMKDCFLYLARYPEDQIIVVERLKHLWIAEQFIS-EE-EG-LE-AEGCLNELIDRNLIQT-ESLLNEKVERCRVHDLVRELVIK-AKEQKL--LVEGQRRH
>DCAR_026651
-------ERTLDNKVVVGFEEDIDKLMTELNE-DPP-LI-ISIHGMGGSGKTSLALKLYNSNK-LRHFGTRAKVCVSNEYTIKDVLKRIIKSFQISNM-DE--DLLQYLPQLLQNDCYLVLIDDIWDIK-A-WNQIKIAFPNDNGSRIMITTRNKKVAETV---DALAYQLRFLREEESWELFCKT------------NLENLGREMVGRCGGLPLAIVILGGLL--DKS-YDYWSKVTQHIWRNLRD----S-VIVE-LSLSYKDLSPQMKDCFLYLARFPEDNIIRVERLKHLWIAEEFIS-EE-EDGLE-AEDCLNELINRNLIQI-ECQLNGKVGTCRVHDLVRELAIK-AKEQKL--LVEGQRRH
>DCAR_028763
-------PGRLSVVEFVGFQEDVKSLVAHLVEGDDS-YV-IFIGGMGGLGKTTLAEKIYNHKTIKKHFPRLAWVSISQKWQAKHVLKRILISLEL-QM-EY--RLVENLLQVQQTKNCLVVLDDIWSSD-A-WDLLKAAFPTTSRSKLMLTSRILDLADHV---NCFVHKPKVLDAEESWALLRLKAFP----GHL-------------TC---------------------------------------------------------------------------------------------------------------------------------------------------------------
>DCAR_026649
-------ERTLDKQVVVGFKDDIQKLMKELNE-DPA-LI-ISIHGMGGLGKTSLATKLYNSNE-LRDFGTRAKVCVSGEYTIKDVLKRIVKSFQMSNM-DE--DLLQYLSKLLQNQCYLVLIDDIWDIN-A-WSQIKTAFPNDNGSRIIITTRNKKVAETV---DGLAYQLRFLREEESWELFCKT------------QLENLGKEMVGKCRGLPLAIVILGGLL--NNS-YDYWAKVKKHIWRNLTD----S-VIVE-LSLSYKDLSPQMRDCFLYLARFQEDQIIDVERLKHLWIAEEFIS-EE-EG-LE-AEDCLNELSNRNLIQI-EYQLNGKVGSCRVHDLVRELAIK-AKEQKL--LVKGQRRH
>DCAR_028646
-------PGKLTT---VGPHEDVDRLVGHSVEVDDC-YL-ISICGMGGLGKTTLAQKIYHHSTKKNHFTGLAWVSISQKWRKQ----------------------------------------NLWCNE-------------------------------------------------------------------------------------------------------------------------------------------------FLYVL------------------------------------------------------------------LMR----------------------
>DCAR_026646
-------ERTFDTHVVVGFKDDIQNLMKELNK-DPP-LI-ISIHGMGGLGKTSLALKLYNSNE-LRHFGTRAKVCVSNEYTIKDVLKRIIKSFEMSNM-DE--DLRQYLQQLLENQCYLVLIDDIWDIK-A-WNQIKIAFPNDNGSRIMITTRNKKVAETV---DCLAYQLRLLREEESWELFCKT------------NLEKLGREMVGKCGGLPLAIVILGGLL--NKS-KDYWLKVKEHIWRNLRD----S-VIVE-LSLSYKDLSHQMRDCFLYLARFPEDEIIDVERLKHLWIAEEFIS-EE-EG-LE-AEDCLNELINRNLIQI-NYQLNGKVLACQVHDLVRELAIR-AKEQKN--LVEGQRRH
>DCAR_028713
-------------EVFVGFQKEESDLLNQL-ITKK--LV-ISIVGMAGLGKTTLATRLYNHSYVESYFYARAWITCSQLYLKRESLLEILRSVECAM--ND--NLAHTLYRALKGRRYLIVVDDIWSID-D-WNDIRRCFPDKNGSRIMVTTRLKEVALHA---Q--PLCLRFLTEEEGFDLFKRKLFE--DGLG---ILGFLGKRITRNCCGLPLAIVLIAGVL--NFD-FLLWLQIQEHL--SI-IS-YNQ--YMD-LALSYNHLPQHLKPCFLSFGAFPVGYDIPVRQLMWLWIAEGFI---Q-DG-NE-AEDCLMDLINRSLVVV-GKRSNGAIKTCRIHDLLRDLCLR-AEEENFPDIYLVHPK-
>DCAR_004853
-------SEKLTIFEFIGVHGVVDSLIRHLVGSDDC-YL-ISICGMGGLGKTTLAQKIYNHSTIKNHFAGLAWVSISQKWQTKNVLRRILICLEL-GF-DE--KLVNNLIQVQERKKCLIVLDDIWTKD-A-WDSIKGAFAAKCLSKLMLTSRNVDVPKYV---HGFVHEPGCLDAEQSWELLRFKALP---KGAL--RMEEMGREMVEYCAGLPLAIVMLGGIL--KPS-LIEWEKVYRDTMLSLERGEVYQ-HLHE-LVWSYNDLPPQLKPCFLYLGKFNEDEWIEVETLYQLWIAEGMVL-SD-KK-TM-AESYLGELVHRSMVQV-KESLT-KFKSCSLHDLMRDLSLS-AKEEDL--YKAAATRQ
>DCAR_005833
-------QRSLNNQVVVGFDDDFKTLMGELDK-DTS-LV-ISIHGMGGLGKTSLATKLYNSSK-LRQFNTHAKVCVSHEYNIADVLKRIIKSFQMSNM-DE--DLLQYLPQLLREERYFALIDDIWDVQ-V-WEQIRIAFPDKNGSRIIITTRNRIVAQMA---ECFVHQLRFLREDESWQLFCKR------------NMEKLGKEMVGKCGGLPLAIVVLSGLL--NMS-YEYWSNVKAHIWRHLKEG---S-FIQE-LSLSYNDLSPKMKDCFLFLGRYPEDHEIYPIELKLLWIAEEFIT-ED-EG-VE-AEDYLKELINRNLIQV-ESQFNGQASRCRVHDLVRELAIN-AKEQKL--LAEGQRRH
>DCAR_004880
-------RGRLTTVEFVGLEADVDHLVGLLVESDGC-YL-ISICGMGGLGKTTLAQKIYNHSTIRRHFAGLAWASISQKWQTKEVLQRILICLEL-TW-DD--KLVENLLEIQQKKKCLIVLDDIWSTD-A-WDSIKVAFKAKSLSKLMLTSRNVDVAEYV---DGLVHKPETLSADESWKLLQLKALP---TGYI--RMEELGREMLRKCAGLPLAIVILGGIL--KPS-LVEWEKVYYDSLSSLKRGENQQ-NLFY-LLWSYNELPPQLKPCFLYLGKFNEDEWIDAETLYQLWIAEGMVL-SD-KR-TM-AESYMGELVHKSMVQV-RELLT-KFKSCSLHDLMRDLSLS-AKEKHF--FEFPYTRQ
>DCAR_004970
-------PGKLTTPEFVGFHEDVECLVRHLVEADDS-YL-ISICGMGGLGKTTLAQKIYNHSAIKTRFAGLAWVSISRKWQTDRVLQRILICLSL-NM-DT--KLVEYMLQIQERKKCLIVLDDIWSTD-A-WDALKGAFPAKSISKLMLTSRNAEVAEHV---NGLIHQPECLSPEQSWELLKLKALH----GCL--RMEELGREMVEYCAGLPLAIVILGGIL--KPS-LIEWEKVYRDSKSSLKAGEAYQ-RILS-LVWSYNDLPPQLKPCFLYLSKFGEDKCIKVRTLYQLWIAEGMVL-SD-KR-TT-AESYMGELVQRSMVQV-TESLT-KFKDCSLHDLMRDMSLI-AKAEDF--FESAYTR-
>DCAR_004830
-------VDLKSHDVFVGMENEIEQLISHLKK-DNG-CV-VSICGMGGLGKTTLAKKLYNHVEIKAHFEAFAWVCITQQFEKEKVFKGLLKQLDS-KM-DD--KVVKELYKVQQGKNCLIVIDDIWSVK-S-WVDISAAFPVDGNSKILLTTRNEIVAKK-----GSIYKIQGLTEEQGWQLLSKKADP---S-----EMEEIGRNMVKRCRGLPLAISTLGGLL--E-L-LSEWERINRNISSYLSRGADEY-GVKW-LGMSYDSLLPHLRHCFLCFANYKEDEIIDTMGLYMHWIAQGLIR-VD-KR-ML-AERYLDELVYRSLVQI-EGFWL-KYNKCRVHDLILDLCRS-AQEENF--TNPSITRR
>DCAR_004846
-------SEKLTIFEFIGVHGVVDSLIGHLVGGDDC-YL-ISICGMGGLGKTTLAQKIYNHSTIKNHFAGLAWVSISQKWQTKNVLRRILICLEL-GF-DE--KLVKNLIQVQERKKCLIVLDDIWTKD-A-WDLIKGAFTAKCLSKLMLTSRNVDVPKYV---HGFVHEPGCLDAEQSWELLRFKALP---KGAL--RMEEMGREMVEYCAGLPLAIVMLGGIL--KPS-LIEWEKVYRDTMLSLERGEVYQ-HLHE-LVWSYNDLPPQLKPCFLYLGKFNEDEWIEVETLYQLWIAEGMVL-SD-KK-TM-AESYLGELVHRSMVQV-KESLT-KFKSCSLHDLMRDLSLS-AKEEDL--YKAAATKQ
>DCAR_004988
-------SGKLTTPEFVGFHEDVECLVRHLVEADDS-YL-ISICGMGGLGKTTLAQKIYNHSAIKTHFAGLAWVTISRKWQTDRVLQRILICLSL-NM-DT--KLVEYMLQIQGRKKCLIVLDDIWSTD-A-WDALKAAFPAKSMSKLMLTSRNAEVAEHV---NGFIHKPECLSPEQSWELLRLKALH----GCL--RMEELGREMVEHCAGLPLAIVVLGGIL--KPS-LREWEKVYRDSKSSLKAGKDYQ-RILS-LIWSYNDLPPQLKPCFLYLSKFSEDESIDIETLYQLWIAEGMIL-SD-KR-TI-AESYMGELVQRSMVQV-RESLT-KFEDCSLHDLMRDMSLL-AKAEDF--FESASTR-
>DCAR_004877
-------VGKLTTVKFVGFQGAVDLLVGHLVESDDS-HL-VSICGMGGLGKTTLAENLYNHSTIRACFDGLAWVSISQKWEKKQVLQRILVCLEL-AM-NV--SLVKNLIQIQEKKKCLIVLDDIWSND-A-RDSLKDAFTAGSLSKLMLTSRNVEVAEHV---NGFIYQPECLSADHSWELLRLKALP----GYL------------------------------------------------------------------------------------------------------------------------------------------------------------------------------
>DCAR_004971
-------SGKLTTPEFVGFHEDVECLVRHLLETHNS-YL-LSICGMGGLGKTTLAQKVYNHSAIKTHFAGLAWVSISRKWQTDRVLQRILICLSL-NM-DT--KLVEYMLQIQERKKCLIVLDDIWSSQ-A-WDALKAAFPAKSISKLMLTSRNAEVAEHV---NGFIHQPE----------------------CL--RMEELGREMVEHCAGLPLAIVVLGGVL--KPS-LIEWEKVYRDSKSSLKAGEAYQ-RILS-LVWSYNDLPPQLKPCFLYLSKFGEDKWIKLETLYQLWIAEGMIL-SD-KR-TI-AESYMGELVHRNMVQV-RESLT-KFESCSLHDLMRDMSLI-AKAEDF--FESASTR-
>DCAR_004969
---------------------------------DDS-YL-ISICGMGGLGKTTLAQKIYNHSAIKTHFAGLAWVSISQKWQTDRVLQRILICLSL-DM-DT--ELVEYMLQIQERKKCLIVLDDIWSTD-A-WDSLKAAFTSKSVSKLMLTSRNVKVAEHV---NGFIHQPECLSAEQSWELLKLKALR----GCL--RMEEIGREMVEYCAGLPLAIIILGGIL--KPS-LIEWEKVYRDGKSSLKAGEAYQ-RILS-LVWSYNDLPSQLKPCFLYLSKFGEDNWIKSETLYHLWIAEGLVL-SD-KR-TI-AESYMGELVHRSMVQE-REALT-KFKACSLHDLMRDMSLI-AKAEDF--FDSAYTR-
>DCAR_004987
-------SGKLTTPEFVGFHEDVECLVRHLVEADDS-YL-ISICGMGGLGKTTLAQKIYNHSAIKTHFAGLAW---------------------------------------------------------------------------------------------------------------------------------------------------------------------------------------------------------------FSEDESIDIETLYQLWIAEGMIL-SD-KR-TI-AESYMGELVHRNMVQV-RESLT-KFEYCSLHDLMRDMSLI-AKAEDF--FESASTR-
>DCAR_006206
-----------ADAA---FRSGVHKLWEMLV-AEDS-LI-LGIYGMPGVGKTRMMEQIWQEKKI---FKAR--ANVNEKLDQNQIAGH-LH-FKSQ---DNM-ERAAQLKNCLIG-KILLIFDDVWEI---PLDYI--GTSGTKGSKILLTSRRQDLC------NTHPVQITTLRDEEAWDLFQDSV-----G-----DLETLAKEVCARCAGLPLLICAVGKAL--SYV----WKDL-EKID----GI--Q-------VKLSIDRLQDD-KLCLFLCSLFPEDADIDIRKLIQ---AIGS----Q-----Q-----VDVLTKASLLL--CR--N-HT---KLHDIIRDVA---AKDTAI--LH---TTK
>DCAR_004876
-------AGKLTTVEFVGFQGAVDLLVGHLVESDDS-HL-VSICGMGGLGKTTLAEKIYNHSTIRACFDGLAWVSISQKWEKKQVLQRILVCLEL-AM-ND--SLVKNLLQIQEKKKCLIVLDDIWSND-A-WDSLKAAFTAGSLSKLMLTSRNVEVAEHV---NGFIYQPECLSADQSWELLRLKALP----GYL--RREEIGREMVKKCGGLPLAIVILGGIL--KPS-LRQWERVYNDSLSSLKKGENQQ-NLND-LVRSYKELPPQLKSCFLYLGKFSEDEWIEAENLYQLWIAEGIIL-SD-KR-TM-AESYMGELLHKSMVQV-RELLR-KLKSFSLHDLMRDLSVS-GKAEDF--LNFAYTRK
>DCAR_004975
-------SGKLTTPEFVGFHEDVECLVRHLVETHDS-YL-ISICGMGGLGKTTLAQKIYNHSAIKTHFAGLAWVSISRKWQTDRVLQRILICLSL-NM-DS--KLVEYMLHIKERKKCLIVLDDIWSTD-A-WDALKAAFPAKSISKLMLTSRNVEVAKHV---NGFIHKPECLNPEQSWELLKLKALH----GCL------------------------------------------------------------------------------------------------------------------------------------------------------------------------------
>DCAR_004879
-------PGRLTTVEFVGHEADVDHLVGLLVESDRC-YL-ISICGMGGLGKTTLAQKIYNHSTINRHFSGSAWVTISQKWQTKE-----------------------------QKQKCFIVLDDIWSTD-A-WDSLKAAFTARSVSKLMLTSRNVDVAEYV---NGLIHQPETLSPDQSWELLQLKALP---TGYI------------------------------------------------------------------------------------------------------------------------------------------------------------------------------
>DCAR_004845
-------SGTLATREFVGFQEDVDRLVGHLVESEDA-YL-ISICGMGGLGKTTLAEKIYHHSTIKTYFGGLAWVSISQKWQRKQVLQRILIGLEL-NF-DK--KLVENMLQIQQSKNCLIVLDDIWSID-A-WDSLKEAFPAKSRSRLMLTSRNVDVAEHA---NGFIHRPVLLSPDQSWELLGLRALP---KGCL--RMEELGRELVKNCGGLPLAIVTLGGIL--KPS-LIEWEKVYNDSLLSLKSGKKYQ-SLLY-LNWSYNDLPPQLKLCFLYLGKYSEDESIDAETLYQLWIAEGMVL-SD-KR-TM-AESYLGELVHRSMVQV-KESFI-NFKSCSLHDLMRDLSIS-AEAEEF--FKPSNTRQ
>DCAR_007540
-----------LD--MVGRDKEI--ILEELL-NEDTALI-VAVTGTIGIGKTAMSSTVFDHLKI--HFDCAAWIYVSRP--AIDLLRDMFSSLEKKHLDDD--ELT------LVEKKFLLVVDDL-DAD--AWEY-KRALPN-K-GKVVVTTRNPEIS-------ILCHHLHPLSTEDSLILLRRRSLD----D----EL--LVEEILQICQGQPLVIATIGGMLS---NIKEEWDKILRSVG---------Q-FIIQ-LLVSY--LP--LKCCLLYCGIFPLHHEISCKKLIRAWVAEGFI---EKQL--E-GKLLLDDLIRRNLLEV-A---GGEVVSC----LLR-L-LKTSNE--------SKVTR
>DCAR_005785
--------HSEDKSLLVGRDDDISYLVQMVCK-HEVELV-TAVYGMGGQGKTTVARMVYNRDAVINMFPKRMWITVSEDFDMK-ILNQMVVSLTSV-L-ENT-ELIKELQKNLKGEKFLLVLDDVWN-KPEEWDNLRNSL-GARGSNILITTRSQEVAYAMRCSV---YQVI-LSEEDSYELFKRIAF---SHG----TFEELGRRLVKRCGGLPLAIKTLGGLL--KES-EQEWLEIQNS----IWKS--K---VLA-LRLSYDNLPYSLKRCFAYCSIIPKDTDICKDELAQIWKALGFLPARSTAL--E-GYEYFNILLCNSLLQV--EAVG--ITSCKMHDLVHDLA---SKYHSV----ISQPIY
>DCAR_004841
-------AGRLTTVEFVGFHKDVDSLVGHLVESDDC-HL-ISICGMGGLGKTTLAQKIYNHSTIKTYFSGLAWVTISQKWQTKLVLQRILICLEL-ES-DN--KLVEDLLQIQQQRKCLIVLDDIWSAD-A-WDSLKAALKVNSVSKLLLTSRSIDVATYV---NGYIHRPEFLSQEQSWELLQLKALI---PGYL----------------------------------------------------------------------------------------------------------A-SD----------------------------------------------------------------
>DCAR_004976
-------SGKLTTPEFVGYHKDVERLVRRLVEADDS-YL-ISICGMGGLGKTTLAQKIYNHSAIKTHFAGLAWVTISQKWQTDRVLQRILICLSL-NM-DT--KLVEYMLQIQERKKCLIVLDDIWSPH-A-WDALKAAFPAKSMSKLMLTSRNAEVAEHV---NGFIHKPKILSPEQSWELLKLKALH----GYL--RMEELGREMVEHCAGLPLAIVILGGIL--KPS-LIEWEKVYRDSKSSLKAGEAYQ-RIVS-LVWSYNDLPPQLKPCFMYLSKFGEDKWIESQTLYQLWIAEGMVL-SD-KR-TI-AESYMGELVHRSMVQV-RESLT-KFEDFSLHDLMRDMSLI-AKAEDF--IESASTR-
>DCAR_007914
--------TSLVESHVYGREKDKEMIIDMLMKGTDSDKV-VPIVGMGGLGKTTLAQLVYNDEEVDRNFELKAWACVSDNLDPG-VTRAILESLQCN-L-NDL-NLQVTLRQKLSGKKFLLVLDDIWS-NYEEWDLLRRPF-AAPGSKIIVTTRISDVAKMLSHNG---HHLQ-LEPSHCLSLLARHAL---GKN----HLKEIGENILKKCKGLPLAIKMLGGLL--KQF-PNQWGDILKS----ILDL-SG---ILP-LRLSYRHLLP-LKQCFAFCSIYPKDYEFDKEKLIKLWMAEGLLQSS-TKQ--E-GCEYFDELLSRSFFQS--A---TCKSKYVMHDLINDLA---SGE-RC------RVRH
>DCAR_008200
-------VPLLSHLIFVGMEEEMDTLVSNLKK-TDV-FV-ISIWGMGGQGKTTLAKKIYNHVDIRGHFKAFAWICITQQFDREKVLKSIFKQLES-DM-ED--ELVRELYNVQKDTMCLVVVDDIWMLA-A-WECLRPAFPVEVGSKILLTTRNISVAGL-----GSTYKLRSLTEEEGLLLLSRKAFP---Q-----EMEDVGRKIVQTCQGLPLAISTIGGIL--K-G-LRDWELINKDISLYLSRGEDEY-YVRQ-LALSYDNLPQCMRHCFLYLGNFKEDEKIYVEELYQLWLAEGLVK-SD-QE-ML-AERYMVEMAQRSLIEV-EGSWS-TFRTCRVHDLIRDMCLF-GKEEKF--LNRDVARI
>DCAR_008568
-------VNLRSHDVFTGMKEDIDKLIPQLMA-DND-CV-ISICGMGGQGKTTLAKRLYNHATIRAHFKAFAWVCITQQFDRQKVFRRVLKELESEKM-TV--ELVGELYKLQKETNCLVVIDDIWTVD-S-WKILKPAFPIESGSKILLTTRYQNVANT-----GQMHKVIGLTADEGWELLSKKALP---E-----ALKSIGMNMVKRCKLLPLAISSLGGIL--K-S-LREWEKINKDISFYLAKGDDEY-YVRQ-LGLSYDSLPPVLRYCFLCFANYEEDEVISTEDLYMYWMAEGV---------------------------------------------------------------------
>DCAR_004978
-------SGKLTTPEFVGFHDDVECLVRHLVESDDS-YL-ISICGMGGLGKTTLAQKIYNHSAIKTHFAGLAWVSISRKWQTDRVLQRILICLSL-NM-ET--KLVEYMLQIQERKKCLIVLDDIWSTH-D-WNALKAAFPAKSISRLMLTSRNAEVADYV---NGYIHKPKCLSPEQSWELLKLKALH----GCL--RMEELGREMVEHCAGLPLAIVVLGGIL--KPS-LIEWEKVYRDSKSSLKAGEAYQ-RILS-LIWSYNDLPPQLKPCFLYLSKFSEDESIDIETLYQLWIAEGMIL-SD-KR-TI-AESYMGELVHRNMVQV-RESLT-KFESCSLHDLMRDMSLI-AKAEDF--FESASTR-
>DCAR_004980
-------SGKLTTPEFVGFHEDVECLVRHLVETHDS-YL-ISICGMGGLGKTTLAQKIYNHSAIKTHFAGLAWVSISRKWQTDRVLQRILICLSL-NM-DS--KLVEYMLHIKERKKCLIVLDDIWSTD-V-WDALKAAFPAKSISKLMLTSRNVEVAKHV---NGFIHKPECLNPEQSWELLKLKALH----GCL------------------------------------------------------------------------------------------------------------------------------------------------------------------------PAYTR-
>DCAR_004981
-------SGKLTTPEFVGFHEDVEHLVQHLVEADDS-YL-ISICGMGGLGKTTLAQKIYNHSAIKTHFAGLAWVSISRKWQTDRVLQRILICLSL-NM-ET--KLVEYLLQI*-----------------------------------------------------------------------------------------------------------------------------------------------------------------------------------------------------------------------------------------------------------------
>DCAR_010221
-------PDSEKREVFVGYQAEASSLLQQL-ITKR--LV-ISIVGMAGLGKTTLARRLYNDPYVVSYFYVRAWVTCSQIYHKRNLLLGILRSVDYQM--DD--NLAHHLYRALMGRRYLIVIDDIWSRE-A-WDDFKNCFPDKNGSRIMLTTRLKVIASHA---Q--PLCLRFLTEDESFELFRRKTFI--RGYS---DLSSIGHGITKKCHGLPLAIVVIAGLL--NLD-RDWWIHVAKSV--RI-VT-ENQ--YIE-LALSYNHLPQHLRPCFLSFGAFPEDYGISVRKLIYLWIAEGFI---L-DG-TE-AEDHLTDLISRSLVVV-----------------------------------------
>DCAR_010202
-----------SGDR---FESTAGKIWEALV-KEDGFSV-LGIYGMPGVGKTRMMEQTWKEKGV---FKAR--ANFNGKLDQEQLSFH-LH-LESK---DNE-ERAFQLRNSIMG-KILFILDDVWYI---PLN-I--GISDTGGCKILFTSRAQDVC------NKDPVRIDTLTAEEAWEMFSNVV-----G-----YLKTLAMRVCNKCARLPLLIVAVGNSV--GEQ----WKDL-ENIE--IHGI--D-------VELSFNQLHED-KIFLLLCSLYREDAEIDKSLLFK---ATD-----E-----R-----VQNLKSSSLLL--GR--D-KI---RLHDIIRDVA---ARQEAF--LS---TRK
>DCAR_010928
---SWGSVPGIRD--VIGFDEPLKDVKEMLLD-N--KTV-TVISAPGGCGKTTLAKMICH-DPEKGIFD-NILFTVSK-ANVQKMF-NI----KPEF--QD--D-INYMEFLL-PSPILLVLDDVW-IE-SVIDNI---S---PYYKILVTSRFSFPRSP-------VYNLKILNDQDAMSLFSHSALP----D----IPHDLVEKTVSGCKGFPLALTVVGRSL----P-EVTWRRL-KKWSDG-SI---NN--LLG-LQISVDALEM-LKDCCLDLGSFPQGQRIPATTLMDMWAEVYKMYED--------TYSNLVELAFRNLVNI-V------------------LI--------L----IISVKV
>DCAR_012250
-----------HDWTTLGTGHDA--VVQVIT-NKET--L-VAITGGKGIGKTTLARKIYHNPEVAHHF-CRAWVTLPLDFEPNSFLFSIAKQV-AE---NDSIK---KIKYKLR-QRYLIVLDDA-AIE-A-TKALQELCSNSNGSK-LITTRLK--A-------CYIHERRVLGDEEAWELFTARLFK--VN-----EVEQLAREVTKKCSGRPSSVLKLADFMS-KAS-TQEWSQMNEH---------ASH------LSLSSSDVPDLMKQCLLYFILFPHN-EIPARRLIVLWVAEGLVPPQE-----E-GEKILNELVQNCMIQV-AK--SGKVKTCSLMDLLLSFA---SSKKGP--LRNNSS--
>DCAR_008832
--------PCEDESQIVGREDDISFLVETVCT-HAEDLV-IAVMGMGGQGKTTLARMVYNRDVVTDMFTERIWVSVSDDFDMK-ILNQMVASLTSS-I-ENP-EVIKKLQNSLSGVKFLLVLDDVWN-RPEEWDNLRNSL-RASGSKILVTTRKQEVVNAMRSVI---YKVK-LSEEDSWELFKRRAF---SPG----TFTAMGKRMVERCGGLPLAIKTLGGF----KI-IQGGIRM---------------------------------------------DSTVWKNEMIRIWMALGFLPPKSNIL--E-GSEYFNILVWNCLLQV--RKYG---TSCKMHDLVHDLA---SKNHSV----ISNAIY
>DCAR_008799
-----------LDTS---IRS--EKVWQGLT-TEGSPLI-HGIYGMAGVGKTRMAEQICKEKKI---FKVM-IVAVN----QWRIARH-LN-FNPQ---DSV-ERASQLKNSLTS-KILIILDDVWEI---PLD-I--GISG-EGSKILLTSRDEYVC------NQHPVEIGTLECNEAWNMFRDIV-----G-----DLKSLAKDVCTKCAGLPLFIQLLGTAL--PQR----WVDL-KK------GI--N-------WEVLFDNLVED-APCLFLCSLYPEGDDIPIRSLIQ---AAG-----Q-----R-----VDILKSSSLLF--GK--D-EV---ILSATLRKVA---ATDKAF--LF---TRK
>DCAR_008804
--------PFEYESLIVGRDDEISFLVDAVCT-HAEDLV-IAVMGMGGQGKTTLARMVYNSDVVTDTFKKRMWVTVSDDFDMK-ILNQM-------------------------GVKFLLVLDDVWN-RPEQWDNLRNSL-GARESKILITTRKQKVVEVMRCLI---HRVK-LSEEDSWELFKRRAF---SRG----TFAAMGRKMVERCGGLPLAIKALEGLL--KKS-EQEWLRIQDS----TWDS--D---VLP-LRLSYDNLPHSLKKCFAYCSILPKDSEIWKDEMVCIWMALGFLPPKSNKL--E-GSEYFNILLWNCLLQG--EYEG--IYSYKMHDLVHDLA---SKHHSV----ISKAIY
>DCAR_011401
------------VEVFIGFQ-EASYLLQKL-ITKQ--LV-ISLVGMAGLGKTTLAKRLYNDPYVVSYFYIRAWVICSHVYNKRDLLLVILRSINQRM--ND--NLAHVLYRALKGRRYLIVIDDVWSSS-A-WDDFKRCFPDNNGSKIMLTTRFKDVALHA---Q--PLCLRFLTEGESFNLFTVKVSR--TGLD---DLSFIERSITKTCRGLPLAIVVIAGLL--NFN-VDWWEQVAESV--SI-AT-ETQ--YMD-LALSYNHLPRHLRPCFLSFGAFPEDYDIPVRKLIWLWIAEGFI---Q-DE-SE-AKDYLMDLISRSLVCV-GKGSNGAIKTCRIHDLLRDLALR-ADEENFPNMFLTNPSA
>DCAR_008888
-----------PDTT---FPSDAQKLWDSLV-DEDGPLI-HGIYGMAGVGKTRMMEQFWKEMKI---FKVR--VNVNENKDQEQIAGL-LEHLMSK---V-L-ERASQLENSIRG-KVLFILDDVWDI---HLDKI--GTPGFGGSKILFTSRERDVC------NENLVEIKTLRTDEALYLFKKTV-----G-----NLESLLRNVCDECGHLPLLIHAVGKAL--QHS----WEDL-KKFE--I-GV--R-------IKLSIDNIRED-RRCLFLCSMFPEDANIDMKMLIQ---ATG-----Q-----E-----VDHLKRSSLLL--SG--A-NT---KVHDIIRDIA---AADKAF--LQ---NRR
>DCAR_008835
--------PFEDESLIVGRDDEISFLVKTVCT-HAEDLV-IAVMGMGGQGKTTLARMVYNRDVVTDMFKKRMWVTVSDDFDMK-ILNQMVASLTSV-L-ENT-ELIKKLQSFLRDVKFLLVLDDVWN-RPEEWDKLRNSL-GASGSKILVTTRKQEVVDVMRCLI---HRVK-LSKEDSWELFKRRAF---SRG----TFVAMGRKMVGRCGGLPLAIKALGGLL--KKS-EQEWLRIQNS----TWDS--D---VLP-LRLSYDNLPHSLKKCFAYCSILPKDSLISKGEMVRIWMALGFLPPKSNKL--E-GREYFNILLWNCLLQG--D-----IRDYKMHDLVHDLA---SKNHSA----ISKAIY
>DCAR_011927
-----------TDTM---FESDARKVWEALV-TEGSSRI-LGIYGMPGVGKTRMMEQIWKEKKI---FKTR--ADVNEKLDQKQIASH-LH-YESS---DDK-KRANQLKNSIVG-KILVILDDVWEI---PLD-I--GIPDR--VNILLTSRKEDAC------NKHPVNITTLEVDKAWDLFRNTV-----G-----DLESLVKKVCKKCGGLPLLIHAVGKAL--SHS----WKDL-EKFE--IAGI--E-------VKLSIDRLPDD-KSCLFLCSLYREDADIQIKKLIQ---AT------S-----E-----FNILRSSSLLL--TQ--D-HI---KLHDLIRDVA---ARDKAF--LL---TR-
>DCAR_012228
-----------PETA---FQSGAGKLWDALV-TEGSAPI-LGLYGMPGVGKTRMMEQIWSEKKI---FKVR--EDVSETLDQNQIAGY-LN-FESQ---DNV-DRASQLKHSLLG-KILLILDDVWEI---PFD-I--GIPESMGSKILLTSREKDAC------NKDPVKITILTEEEAWDLFKNTV-----G-----ELEFLARRVSLKCSGLPLVIRAVGKAL--SHS----WKDL-EKVE--IAGI--H---------------------------------------------AKG-----Q-----E-----VDILRASSLLL--CE--D-HM---KVHDLIRDTA---ARDKAF--LF---TRK
>DCAR_011422
-----------SDTI---FESDAVKIWEALV-EDDGFSR-IGIYGMPGVGKTRMMEQAWEEKGI---FKIR--VNVNDQVDQERLAGY-LN-LDLK---INE-DRASQLMKSLKG-KVLVIFDDVWVI---PFH-I--GIPGSDGCKILLTSRLQDVC------NQRLVEIKTLTDDEAWDMFKNCV-----G-----DLESLAPKVCRECAGLPLLIVAVAKAL--SES----WRDL-QNIE--VPGI--E-------IKLSFDKLPKD-KSCLLLCSLFPEDAEIEINVLFD---AIG-----Q-----R-----VEILKSASLLL--CN--D-GV---KLHDSIRDVA---AKDLAF--LF---ACR
>DCAR_011400
-------------EALVGFQEEVTNLLHQL-ITKQ--LV-ISIVGMAGLGKTTLATRLYNDPYVVSYFYVRAWVTCSQVYRKRDLLLSILSSVQSAR--ND--NLAHDLYRALKGRRYLIVIDDIWSIK-A-WDDFKSCFPDNNGSRVMLTTRLKDIALHA---Q--PLCLRFLTEEESFDLFKRKAFI--HGIR---DLSSIGLNIMKKCRGLPLAIVVIAGVL--DME-IDWWTHVEETV--SI-VT-VNQ--YMD-LALSYNHLPQHLRSCFLSFGAFREDHDIPVYKLSWLWIAKGFI---E-DG-SE-AEGYLMDLIRRSLVVV-GRGLNGAIKTCRIHDLLRDLCLR-AEEENFLDIYITSLTT
>DCAR_008834
--------PFEDESQIVGREDEISFLVETVCT-HAEDLV-IAVMGMGGQGKTTLA---------------------------------------------------------------------------------------------------------------------------------------------------------------------------------------------------------------------------------------------------------------------------------------------------------------------------
>DCAR_008889
-----------SDTT---FQSDAQKLWDSLV-NEDGPLI-HGIYGMAGVGKTRMMEQFWEKKKI---FKVR--VNVSENVEQEQIAGL-LN-LASE---V-M-ERASQLENSLRD-KILLILDDVWDI---HLDNI--GTPDSKGSKILFTSRKKEVC------NKNFIEVQTLSPDEALYLFKKTV-----G-----NLESLVKEVCDKCGQLPLLIHAVGKAL--PHW----WKDL-KKFE--ITDV--Q-------IKLSIDYLQDD-KSCLFLCSMFPEDANIDMKMLIQ---ATG-----Q-----E-----VDYLKKSSLLL--SR--N-AT---KVHDIIRDVA---ATDKAF--LQ---TRR
>DCAR_008885
-----------FETT---FESDTQKLWDSLV-DEDGPVI-HGIYGMAGVGKTRMMEQFWEKKKI---FKVR--VNVSENMDQEQIAGL-LK-LESE---V-M-ERASQLENSIRG-KILLILDDVWDI---HLDDI--GTPGSGGPKILFTSRKKEMC------NQHIVEIKTLSPGEALYMFKKIV-----G-----NLESLVKEVCDKCGELPLVIHAVGKAL--PNW----WTDL-QKFE--IADV--Q-------IKLSIDYLQDD-KSCLFLCSMFPEDADIDIKILIQ---ATG-----Q-----E-----VDYLKKSSLLL--SG--D-AT---KVHDIIRAVA---ATDKAF--LQ---TRR
>DCAR_011333
-----------TESI---YPSDAEELWNILV-DKDGPVI-VGIHGMAGVGKTTMMKRLWIAQGV---FKTQ--ADVSQNLDQQQIAGH-LR-LELK---DDA-MRANQLRSSLKG-KTLIVLDDVWKI---RLEDI--GTSASKGYKILFICRERSAC------NKRVVEITALTGPESWDLFEKTV-----G-----ELKKLAEEVCKKCAGLPLVIRAVARQL--SHV----WTDF---IA--VPGI--D-------LKLSVDNHDQD-KKFLLVCSLFSRGAHISKKRLIL---AAG-----Q-----I-----IDILKSSSLSH--A---N-EL---KLRDIFRDVA---ATD-AF--LR---RWR
>DCAR_008924
-----------SVGE---FQSDAKELWEALV-NEDGARV-LGIHGMPGVGKTRMMEQIWKEETK---FMVQ--VDVSEKIDQDKIADQ-LS-LDSK---YSV-VRASQLENSLLG-KSLIIFDNVWEI---KLD-I--GIPGSNSCKILLTSRDEGVC------NRYLVKIAPLTPEEAWHLFENTV-----G-----VLETLAKKVCAKCAGLPLVIVVIGKAL--QDS----WNDL-ENIK--VSGI--D-------LKLSFDNLEED-KLCMLLCSLLPDDANIHIMKLVQ---ATG-----R-----E-----VDELKLSSLLL--GI--D-EF---KLHDIIRDLA---GADNGF--VF---TAK
>DCAR_012621
-------------EVLVGFQEEANSLLQQL-ITKR--LV-ISIVGMAGNGKTTLVRKLYNDPYVVSYFHVRAWVTCSQVYDKRDLLLAILRSVEYSK--ND--GLAHDVYRALKGRRYLIVADDIWSNE-A-WDDLKRSFPDNMGSRIMLTTRLKDVALHA---Q--PLCLRFLTEKESIDLFGRKAFV--T----------TGMRIARKCHGLPLAIVVIAGLL--NLK-IDWWAHAEESL--SI-VT-ESQ--FMD-LALSYNNLPQHLRSCFLFFGAFPEDHDVPVRKLIWLWIAEGFI---H-ND-NE-AENYLMDLIGRSLVVA-----------------------------------------
>DCAR_009112
---------------------------------E--APT-IVIYGESGVGKTWMAKKLSD--HAEGSFDLSIWIMCRDMRDQMSIQLEEMKEEERKK--KE--E-KMKKEKTIEKKRILFVLDDEGS-KMADLENL--LHLK---FKVLVTRVTS---GE----DEFRFELKALADQQLSSFLVERID------------ATWAKDFHTKCKSLSADIIVLAKAL--HF---GKDGSL-KQLD--KV----SD---YN-MQLLFKEYPLP-SIILLDFLHYFLKSSVHYNELITYW------------------------ILEGYLGNI-SKAFKH-I---VMELIECHML---VIINRVRDM-LTKLDI
>DCAR_008886
-----------SGTT---FQSDTQKLWDSLV-NEDGPLI-HGIYGMAGVGKTRMMEQLWEKKKI---IKVR--VNVSENMDQEQIAGL-LK-LESE---V-M-ERASQLENSLRD-KVLLILDDVWDI---HLDDI--GTPGSGGPKILFTSRTKEVC------NQHIVEIKTLSPDEALYMFKKIV-----G-----NLESLVKEVCDKCGELPLLIHAVGKAL--PHW----WKDL-KKFE--IADV--Q-------IKLSIDYLQVD-KSCLFLCSMFPEDAGIDMKMLIQ---ATG-----Q-----E-----VDYLKKSSLLL--SG--N-AT---KVHDIIRDVA---ATDKAF--LQ---TRR
>DCAR_011335
---------------------DVGELWEILV-SEGSSPV-IGIYGMPGVGKTQMVERIWGEKKI---FKTR--ADVFQKLDQNQIAGY-LH-FESK---DNV-DRASQLKRSLLG-KILIILDDIWEI---PLD-I--GIPGTTGSKIILTARVEEAC------NRHPVKITPLTTDEAWDMFKYTI-----G-----ELEALAKEVCNQCAGIPLVIHAVGKAL--SDS----WKDL-KNVE--IPGI--E-------LKSNID---------------------------------------------------------------------------------------------------------
>DCAR_008803
--------PFEDESLIVGRDDEISFLVETVCT-YAEDLV-IAVWGMGGQGKTTLARMVYNRDVVTDMFKKRMWVTVSDDFDIK-ILNQMVSSLTSM-L-ENP-ELIKKLQNSLRGVKFLLVLDDVWN-RPEEWDNLKNSL-GAGGSKILVTTRKQKVVDVMSCFI---HRVK-LSKENSWELFKRRAF---SRG----TYEAMGRRMVERCGGLPLAIKALGGLL--KRS-EQEWFRIQES----TWDS--D---VLP-LRLSYDNLPHSLKKCFAYCSILPKDSIIWKDEMVRLWTALGFLPPKSNKL--E-GSEYFNILLWNCLLQG--GSNG--DFCYKMHDLVHDLA---SEHHSV----ISKAIY
>DCAR_008879
-----------SGTT---FQSDAGKLWDMLV-TDDSSLI-HGIYGMPGVGKTRMMEKIWEKEKI---FKVR--VSVSEKLNQDQIAAR-LK-LEWE---D-V-ERASQLEESLRG-KILLILDDVWEI---PLYDI--GTSGSKGSKILLTSRAKDAC------NEHPVEVKTLSLDEGLYLFKNTV-----G-----NLESLVQKVCNECGQLPLLIHAVGKAL--PHL----WEDL-KRFE--IVGV--Q-------IKLSIDNLKDD-RSCLFLCSFFPEDANIRMKMLIQ---ATS-----H-----E-----VHHLKTSSLLL--SE--E-NI---KVHDIIRDVA---ATDKAF--LQ---TRK
>DCAR_008770
-------------TE---FKSEAQKL-EGLV-TDSSSSI-LGIYGIPGTGKTRLMERITTKKGT---FKVR--ANVNAKLDQQQLAGK-LD-FESE---TDV-ERAGQLRSSLRG-KVLVILDDLWEI---PLD-I--GILESKGGKILLTSRSEEVC------NKHPVKIQPLTFPETWDMFSKTV----------------------------------GKAL--RLS----WMDL-KNIE--VPGI--E-------LELSFDNLEDD-KKCLLLASMCPEDADIPTRMVVQ---ARG-----Q-----E-----ISILQSASLSL--GK--G-DI---KLHDIIRDMA---AKH-GF--LF------
>DCAR_010879
--------SFVLASDVVGRDLDKEHIVSLLLANMLRNIM-LSIVGLGGLGKTTLAKLVYNDQRIVENFEKRIWVYIPEEFDKM-LTERIIRAA------LDL-DLQIRLRDELMSKKFLLVLDDVWN-DPKRWLDLRDLL-CAEGSRVVVTTRSKVVASIMGTSA---YELC-LSNDECMSIFVRCAF---KEQ----NLLEIGKAIVNKCGGIPLAVRTLGSLL--KTE-ERDCLYIKDN----ILNI-EN---ILP-LRLSYDQMRT-LKQCFSYCSIFPKDYHIPREELINLWIAQGFVSEE-SRL--E-GNEYFNELLSRSFFQV--DFN-CEVLTCRMHDLVHDLA---AGT-LF----SKRVRH
>DCAR_008884
-----------PGTT---FQSDTQKLWESLV-NEDGPLV-HGIYGMAGVGKTRMMENIWEKEKI---FKVC--VNVNEDKVQNQIAGL-LK-LESQ---D-V-GRASQLENSLKG-KILLVLDDVWAI---HLDHI--GTPVRKGSKILFTSREMDAC------NEHPVEIKSLWPVEALSLFKNTV-----G-----EVESLVKKVCDECGELPLLICAVGEAL--PHS----WDDL-KNFE--IPGV--K-------IKLSIDNLQDD-KLCLFLCSFFPEDAVIDMKMLIQ---ATG-----L-----E-----VHYLKTSSMLL--SG--D-NT---KIHDIIRDVA---ATDKAF--LQ---SRR
>DCAR_008769
-------------TE---FKSEAQKL-EGLV-TDDSSSI-LGINGIAGAGKTRLMERITTKKGT---FKVR--ANVNGKLDQQQLAGN-LD-FKST---TDS-GRANQLRSSLRG-KVLVILDDVWVI---PLE-I--GILASIGGKILFTSRSEEVC------NEQPVKLKPLTFAETWDMFSKTV-----G-----DLISVAKDICKRCGGLPLVILALGNAL--PLS----WKDL-KNIE--VSGI-VD-------LKLSFDHLEKD-KACLLLSSMYPEDADIPIRELVQ---TRG-----Q-----E-----IYILKSASLLL--GL--S-EI---KLHDIIRDMA---AKD-GF--LF---ALK
>DCAR_008772
-------------TA---FKSKAEKL-EELV-TDGSSSI-LGIYGIGGAGKTRLMERITTKKGT---FKVR--ANVNEKLEQNQIAGN-LV-FERQ---DDV-GRAGQLRSSLKG-KILIILDDVWRI---PLG-I--GIMASKGGKILLTTRDHEVC------NGDLVKVEPLTPAEAWDMFSETV-----G-----DLISVAEDICKRCGGLPLVILAVGNAL--PLS----WKDL-KFIQ--LPGI--D-------LKWSFDNLVDD-KACLLLASIFPEDAHIYVSELVE---ARG-----Q-----D-----IYILKSASLVLV-GI--I-EI---KLHDIIRDMA---AKD-AF--LF---GLK
>DCAR_011255
-----------SDTE---FKSDSDKLWEALV-SEDGSMI-LGIYGMPGVGKTRMMEQLWQEKKI---FKAR--ADVSEELNQNQIAGH-LH-FQSQ---DDK-KRANQLKHSLLG-KILILLDDVWQI---PLIEI--GISASKGLKILMTSRKKYVC------NEHPIEITTLTTGEAWDLFKHTV-----G-----HLESLVQEVCNKCHGLPLLIHTVGKAL--PHL----WKDL-ENVE--IAEI--R-------VKLSIDKLEED-KSCLLLCSLFPEDANIHIRELIL---ATG-----S-----E-----VDILKSSCLLL--CQ--D-HI---KLHDLIRDVA---ASDKAF--KI---TRK
>DCAR_010222
-------------EVFIGFKSEASGLLQQL-ITKK--LV-ISVVGMAGLGKTTLATRLYNDPYVMHYFYIRAWVTCSQVYRKKDLLLSILRSVDCEM--DD--NVAHHLYRALMGRRYLIVIDDIWSNE-A-WDDFKRCFPDNNGSKIMMTTRLKDVALHA---Q--PLCLRFLTEEESFDLLRRKAFI--WGFG---NLSLIGKSISSKCRGLPLAIVVIAGIL--KYQ-VDWWEQVAESV--SI-LS-EKQ--YMD-LALSYNHLPQHLRPLFLSFGAFPEDHDI-----IWLWITEGFI---P-DS-SE-AEHYLMDLVSRSLVVA-----------------------------------------
>DCAR_008833
--------PFEDESLIVGRDDEISFLVKTVCT-HAEDLV-IAVMGMGGQGKTTLARMVYNRDVVTDMFKKRMWVTVSDDFDMK-ILNQMVASLTSV-L-ENT-ELIKKLQSFLRDVKFLLVLDDVWN-RTEKWNKLRDSL-GASGSMILVTTRKQKVVDVMRCFI---HRVK-LSEEDSWELFKRRAF---SRG----TFAAMGREMVERCGGLPLAINALGGLL--KKS-EQEWLRIQDS----TWDS--D---VLP-LRLSYDNLPHSLKKCFAYCSILPKDSRISKDEMVRIWMALGFLPPKSNKL--E-GREYFNILLGNCLLQG--D-----IRDYKMHDLVHDLA---SRNHSA----ISKAIY
>DCAR_012251
-----------HDRATLGLEEDV--VIQVIT-TKQK--L-VAIIGEKGIGKTTLAKKIYHHRVVAHHF-CRAWVTASDDFEPNSFLFSIAKQV-VE---NDPID---RIRYKLR-QKYLIVLDDA-AIE-A-RKTLCKLCPNSNGSK-LITTRLK--A-------CYIHERRVLGDEEAWELFNTRLFQ--VD-----EVEQFARDIVKKCSGSPSSVLRLADIIS-KAA-TQE-SQINDN---------GSS------PSLTSS---DLMKQFLMQFIHFSKT-EIPARRLIVLWVAEGLVPADE-----E-GENVLMELVQKRMIQV-AK--PGKVKTCSLMDLRTNFA---TKKKGV--LRNNCS--
>DCAR_008887
-----------SDTT---FQSDAQKLWDSLV-GEDGHLI-HGIYGMAGVGKTRMMEQFWEKKKI---FKVR--VNVSENVDQEQIAGL-LK-LESE---V-M-ERASQLENSLRD-KILLILDDVWDI---RLDNI--GTPDSKGSKILFTSREQEVC------NQHIVEIKTLSPDEALYMFKKIV-----G-----NLESLVKEVCDKCGELPLLIHAVGKAL--PHW----WKDL-KKFE--IPGV--Q-------IKLSIDYLQDD-KSCLFLCSMFPEDANINMKMLIQ---ATG-----Q-----E-----LDYLKKSSLLL--TG--N-DT---KVHDIIRDVA---ATDKAF--LQ---TRR
>DCAR_008837
--------PCEDQSLIVGRDDDISFLVQTVCT-YAEDLV-IAVMGLGGQGKTTLARMVYNKDVVTDTFKKRMWVTVSDDFDMK-ILNQMVVSLTSV-L-ENT-ELINKLQSSLRGVKFLLVLDDVWN-RPEEWDNLRNSL-GASGSKILVTTRKQKAVDVMQCVI---HRVK-LSEQDSWKLFKRRAF---SQG----TFVAMGRRMVERCSGLPLAIKTLGGLL--KKS-EQEWVQIQNS----RWNL--D---VLS-LRLSYDNLPHSLKKCFAYCSILPKDSRIMKDEMVRIWMALGFLPPKSNKL--E-GSEYFNILLWNCLLQG--EYGG--IISYKMHDLVHDLA---SKHHSV----ISKAIY
>DCAR_008798
-------------TK---FHSYAKKLWEMLT-NDGSPQI-LGIYGMPGVGKTQMIQQISETKEI---FKVR--VDVSRRLDQNQMALQ-LS-LESQ---NNT-ERASVLNYSLIG-KILVIFDDVWEI---PLH-F--GI--SMDCKILFASREENIC------NQHPVSITTLTDDEAQNLFTNTV-----G-----DLDSLVQKVCKECAGLPLLIIAVGKAL--SHV----WEDL-ENVE--IAGI--H-------VKLSIDRLADD-KSCLFLCSMFPKDAAIHTRKLIQ---AIS-----E-----E-----IDTLRSSSLLL--YQ--G-HI---KLHDFVRDVA---ARDEAF--LL---SRK
>DCAR_031076
-------PEVVAP--AVGVEPRLETLWKMILKST--EVV-LGLFGMGGVGKTTLAKALYN--KL-GYFGCRVFMDVRES-GQNMLIHHI-KSAKVS---DK--A-RKTLKSVLREMKVLLVLDDIDD-Q---LKAL--AARK-EGSILIISTRDREVLAY----N-KRYEVRELDSSDSIKLLSYHALR----D----TFLDKAKEIVSLTGGLPLALEVFGSFL--DMK-EKDWEDL-EKLR--AS-----R--LLD-LKLSFDGLKQE-QCIFLDIACL-LQT-RLTKDDI------------D-----RGAESAIKVLIARSLIKV-D---VN-F---WIHDQIKDMG---ILSERL-DVQMINLRL
>DCAR_029757
-----------TNTE---FQSYAVELWHALI-TESS-PV-LGIYGMPGVGKTRMMEQLWKEKKI---FKTR--GNVNEKLDQKQIAGH-LN-FVSE---DNV-ERASQLKQSLLG-KTLVILDDVWEI---PLD-I--GIPGSM----------------------------------------------------------------------------------------------------------------------------------------------------------------------------------------------------------------------------------
>DCAR_030282
-------ERSLDIEVVVGFEEDINILTAEIDT-DPF-LV-IYIHGMGGLGKTSLATKLHNSHE-LRHFDTRAKVCISSEYDIKDVLKRIIKSFQLSNL-TE--DLLQYLSKLLQDRRYFALIDDIWDMK-V-WEQIKIAFPDKNGSRIIITTRNKDVTRMA---DCFVHPLRFLMEEESWQLFCKK------------SMDKLGREMVGKCGGLPLAIVVLSGLL--KPK-YEYWSNVKEHIWRHLKDG---S-FIED-LSLSYNGLSKKKRDCFLYLARFAEDQIINVDRLKLLWIAEKFIS-ED-EL-AE-AEDYLNELINRNLIQI-ATLWNGKVSHCRVHDLVHELAIN-AKELKL--LGEGQPRH
>DCAR_029849
-----------LS--LVGINASAEAINSWI-GNDE---V-FALYGIGGVGKTTIAKYVYNTNF--QLFNIREYSGLC----QRQLLADIINNL------N---D--RKIQRAV-LRKLLIVLDDV--------DQVQLAI-GREGSKIILTTRDVDLLAR-----CTRHVVETLNLRDSSELFSRHAF-----DC----YMEDSQRILKQCEGLPLALEVLGAYL--KK--ADVWRSV-EKL---VIPH---K------LQLSYESLEDDYNNLFLDIACFNEAK----SRVVM--ILD--C---K-----H-----IEKLIDRCLLKI-DE-----L---RMHEIIRE-----SPKERL-SLEMHKLRL
>DCAR_029804
-------QRTLLHQVVVGFKDDFKTLMAELDE-DPS-LV-ISIHGMGGLGKTSLATKLFNSGE-LRYFDTRAKVCVSNEYNIIDVLKRIIKSFQISNM-DE--DSLQYLSKLLQCGRYFALIDDIWDIK-A-WEQIKIAFPNKNGSRIIITTRNKIIAQAV---ECFVHQLRFLREDESWQLFCKR------------NMEKLGREMVGKCGGLPLAIVVLSGLL--NMS-YEYWLKVKEHIWRHLKEG---S-FIQE-LSLSYSDLSPQMRDCFLYLAKYPEDHVFYPRELKLPWIAEEFIS-ED-EG-VE-AEDYLNELIDRNLIQV-ESQLNGQALTCRVHDLVRELAIN-AKDHKL--LAEGRLRH
>DCAR_029364
-----------VG--PVGINASVHVVNKWL-RTEE---V-FALYGIGGVGKTTIAKY-------------------------------------------------------------------------------------------------------------------------------------------------------------------------------------------------------------------------------------------------------------------------------------------------------------------MHKLRL
>DCAR_016111
---KSSTTSSIEVPDVFGRGEDKSTLISKLCSNSQATLI-VSVVGLGGMGKTTLAKLIYNCDEVKNHFTEWIWVCVPE-YDDVRVAKAIVESVDTE-L-----EALQLVKNALNGKKFLLVLDDMGRCKHKSWDKLVCNL-VA-GSRVLVTTRNQTVAKTVGSS--YIHQL-QLSDQDCWTLFSRIAF---NEDKE--ALEEVGREISRQCKGLPLSAYTIGGLM--KSS-LADWRKVSKS----FWEV-EED------LMLSYYDLPSKLRQCFIYCAKFPKYYYIEADNLIKLWIAQGYLTEKKEET-DE-GRSCLDELIMRCFFQM--EKE--GVTRFKMHDIVHDFA---TKNE----CASANIRH
>DCAR_019359
--------PFEDESLIVGRDGDITFLVETVCT-H-EDLV-IAFMGMGGLGKTTLACMVYNRDVVTDMFTKRI----------------------------------------------------------------------------------------------------------------------------------------------------------------------------------------------------------------------------------------------------------------------------------------------------------
>DCAR_019675
-------SSMFDGGDIVGMEEDKSKLLARLTAPRR--TL-ISVVGMGGLGKTTLVTKIYNEQAIQ-GFDCCAWISVSRIYEIEELLRSMIREFN-GSM-DY--HLVGMLIEVLRLKRYFVVLDDVWSID-L-WIRIRGAFPD-RGSRILFTTRNETVAN-SVGPG--VHRLEPLKEDDAWSLFCKKAFW--TDDC---ELESSARFILKKCEGLPLAIVAIGGLMC-NKL-AVEWKKVCDSLNWQL-SNMLER--VKG-LLLSYNDLPYNLKQCFLYCCVFRDGYPIKRKKLIRLWVAEGFVLEQK----TE-AEDYLTELIYRSMIHV-TESDVGRAKTFRLHDVMRELAMT-SQKENS--CA-ERIQR
>DCAR_017046
--------NLTSHIVFVGMEKELKQLICSLKD-DKG-SV-VSICGMGGQGKTTLAQKLYNHVEVKAHFQKLAWVCVTQQFDREKILKEALKQLEI-NM-DN--ELVRELYQVQKECNCLVVLDDIWAMD-S-WRLLRDAFPVESGSKVLLTTRNETVAEL-----GLVHRIQDLTTEEGWQLLSKKADI---L-----RMEILGKSMVEKCKHLPLAITSIGGIL--K-L-LRDWETINKDISFYLLQGDDRY-YVRQ-LGLSYDSLPPHLRHCFLCFANFNEDEVIKTQKLYTLWMAEGLIS-VH-KS-ML-AESFMDELAHRSLVQV-KDSWS-KYKTCSVHDLIRDFCLS-AMEENF--IKASIARR
>DCAR_017175
----------------------LEKVYELLDE-E---VI-IGVYGMGGVGKTTLLKCINN--EFTNHGN-VVIWTVSR-FVQQAIM-SRL--LSDEA--EQ--E-ASKIYKVL-KKF-LLLLDDIW--G-VDLEKI--GVPP-NNCKVILTSRSMDVCDM----H--KLKVDFLREKESWHLFAEKVRR----D----SIQPHAQAIVKKCRGLPLALITIGKAM--NKT-EEEWIAK-EMLNKSSEL---KD--VFT-LKFSYEELNDTFKSLLLYCSLFPEDCSIEKELLVEYMVGEGLLSS-H-------GHALIGSLKVACFLEK-G---QT-V---KMHDLVRSFV---ALDNKF-----ERAHR
>DCAR_018824
-------KRSLENYVVVGFKDDVQTLMAQL-K-KGT-LM-ISIHGMGGLGKSTLASKLYHSRE-LRNFTRRAWVCVSEDYSIENVLRKIIKCFSLHNM-EE--DLLRHLREVLQASCYLVVIDDIWDLK-V-WEKIKNAFPHE-GCRVIITTRDKKVAEGV---DCFVHKLRFLSEDESWQLFCKR------------NLEEIGKDMVGKCRGLPLAIVVLSGLL--QKS-YTDWSRVKDHIWRRLKD----S-LIQE-LSLSYEDLPFKMRQCFLYLARFPEDHIFEVDRLMQLWIAEDFIS-ED-EG-FE-AEYYLSELINRNMIET-ARRFDGVVFSCRIHDLVRDLAMQ-AREQGL--LDREKRRH
>DCAR_013527
---------------------------------K--EGN-IVLKGERGVGKTWIAKKLSE--RARDQFHFSIWILNREKCEQLSITFS----EEKDM--VE--E-EKKIMKTLEGKKFLLILDDEGS-QWGKMKAL--LPLQ---FTILSTRMDNNS-GG----AK-TIDVHPLSRQESFSLAQKKMKM----G------QKLGKDFVGVCEGLPAKIILWAKVF--YY---EKQNSL-KTLE--AL----ED--NYD-VHLLWNA-PYR-FRILIDC-HFFRGRGVHYNELITYW------------------------ILEGYLGRI-DKAYAH-V---LMDLLDCRIV---VIMYEL-DLYMKSLRV
>DCAR_014736
-------KMSVENQVVVGFEDDFRALLAELME-DSS-LI-IAIHGMGGLGKTTLANKLYHSSE-LGHFKIRAKVCVSQEYNIGDVLRRIIRSF-LDKM-DE--DLLQHLRKLLDG-SYLVLIDDIWDLE-A-WEMIKKAFPDKNGSRIIITTRNKNVAQRV---DCLVHELRFLREDESWQLFCKR------------NLEKLGKDMVGKCQGLPLAIVVLSGLL--KKN-YDDWSKVRDHIWRQLKG----S-VIQE-LSLSYNDLSFQTRQCFLYLARFPEDQTFRVHKLKQIWIAEEFIS-ED-EG-VE-AEDNLNELINRNMIQI-VTLWDGQVRECRVHDLVHDLAVQ-AKEEKF--LAQGQPRH
>DCAR_015415
-----------SDGA---FQSDARKLWDALV-TEGSPSI-LGIYGMPGVGKTRIMEQIWVEKGI---FKAR--ANVSEKLDQNDIAGY-LH-FESQ---DNV-DRASQLKNSLIG-KILVILDDVWEI---PLD-I--GISDSKGCKILFISREEDVC------NKQPVKITPLLFNEAWDLLNNTV-----G-----DLESLAKKVCNKCAGLPLIIHAVGKSL--SYL----WKDL-ENIE--VPGI--E-------LKVSFDNLVED-KPCLLLCSLFPEDAEIPIKTLIQ---AIG-----Q-----R-----VDILKSSSLLL--SK--D-EF---KLHDIIRDVA---AKDKAF--LF--GTRK
>DCAR_015729
-------TTSFVNETVVGREEDMKKISDMLLELNS--QV-IPIIAMGGMGKTTLAQSIYNNETIQSHFKVVMWACVGYKFDIKSVLKEMIETH-LDEL-PL--LLESRLLNVISTNCILVVLDDVWSVN-YDYEKLERLLKS-KGSRVLITSRDSGVFSLNSSQP--------------------------------------------------------------------------------------------------------------------------------------DFK------M-------------RRS*--------------------------------------------
>DCAR_015581
-------KKALENQVVVGYEEDTKVLLAELVE-DDS-LV-ISIHGMGGLGKTTLASKLYHSSE-LSHFETRAWVCFSQAYNFEDVLRTMIMSFNLSHM-KE--DLLRNMQAILQTCRCLVVIDDMWEIE-G-WEKIKKAFAGKYGSRVVITTRNKKIAQMV---DCFVHELHFLSNDESWQLFCKR------------NLEKLGEEMVGKCQGLPLAIVVLSGLL--K-G-YQGWLEVHDHIWSQLKG----S-VIQE-LNLSYNDLSFQKRKCFLYLAKYPEDFIFDVDMLGHLWIAEEFIS-ED-ER-LE-AKDYLHELINRNMIQI-VDYCDGRVAACRVHDLVRDLAVQ-AKEERL--LGREQPRH
>DCAR_015522
---GSAYVGEIPE--VLGLDVPLEELKVMLLD-N--DVV-VVLSAPPGCGKTTLANMVCL-DSTKEKFE-NIFFTVSK-VNVETIF-KQK--CELQV--RD--E-VNQLGQLLVKDPILLVLDDVWSPE-AFVQKF--RF---PEYKILVTSRFA-SKHW-------EYKLKLLSDEDAKELFCHSAFP----G----ISDETVNKVVKACNGFPLALNVVGLSL----T-EETWKTL-IKWSKGSSI---NS--LLN-LKTSLDALEE-LKEGFLDLGSFPEDQRISSPVLLDMWVESYDLEQG--------TYSNLLELSTRNLLNF-VSGDDH-V---TQHDMLRELA---SSQERL----PLTARL
>DCAR_014749
-------KRTVENQVVVGFEDDFKTLFAELVE-DPS-LV-ISIHGMGGLGKTTLASKLYDSGK-LNHFNCRAWVCVSQEYNIKDVLRTIIKSINLDNM-NE--DLLQHLRKLLLGRRYLAVIDDIWDIE-A-WEKIKKAFPDKNGSRVIITTRNKIIAQRV---DCFVHALRFLREDESWDLFCKR------------NLEQLGKEMVGKCGGLPLAIMVLSGLL--KNS-YEEWVKVKNDIWRQLKG----S-AIQD-LNLSYYDLSFQIRQCFLYLARFPEDHAFKVNNLKLLWIAEEFIS-ED-EE-SE-AENYLIELINRNMIWI-EKYWGEKVHTCRMHDLVRDLAIQ-SKEEKL--LGQEQPRH
>DCAR_022320
-----------MD--LVGMSSHMRDIDLWI-ATNS---I-LVIVGMGGIGKTTIAKCVFNKYH--EDFDIKERSGLK----QKQLLSDILYIV------D---Q--HQIRDAI-CKQVLLVLDDV--------DHIQLAI-GHGGSKIVITTWNENLISF-----HKLYKVKALRNDESVELFSFHAF-----QH----YMEQTKKIVKLCEGLPLALRILGSSL--KE--LELWVCA-KKL---TIPE---E------LKITYDSLPEDIKDIFLHIACFPEDR----DKTVE--ILD--C---E-----H-----IDYLRDRCLLEI-AN-----I---TMHDIVRE-----SPNERL----------
>DCAR_021436
---GFGAIPGVPI--VVGFDQPLKELKEMLLD-K--VKI-KVVSAPGGCGKTTLAKMLCN-DPD----------------------------------------------------------------------------------------------------------------QNAMTLFCQYALP----D----IPYDLVEK-VEGVA*-------------------------------------------------------------------------------------------------------------------------------------------------------------
>DCAR_022256
-------ERSLDMEVVVGFEEDTKTLTAEIDT-DPS-LL-IYIHGMGGLGKTSLATKLHNSEE-LRHFDTHAKVCISSEYDIKDVLKRIIKSFQLSNM-AE--DLLHYLAKLLQDRRYFALIDDIWDIK-V-WEQIKIAFPNKNGSRIIITTRNKDVTGMA---DCFVHPLRFLREEESWQLFCKK------------SMDKLGREMVGKCEGLPLAIVVLSGLL--KPN-YEYWSNVKEHIWRHLKDG---S-FIED-LSLSYNGLSDKRRDCFLYLARFAEHQIINVDKLKLLWIAEEFIS-ED-EL-AE-AEDYVNDLINRNLIQI-ATLWNGKVSHCRLHDLVHELAIN-AKEQKV--LGEGQPRH
>DCAR_021433
---FWGSVPGVPD--VVGFERPLKELKEMLLD-E--EKV-KVVSAPGGCGKTTLVKMLCH-DPDENIFK-NILVTISK-ANVEKIF-KCR--PKPDF--QD--D-INHLEYLL-PSPILLVLDDVW-PV-SLIDDL---T---PNYKILVTSRFSFQREP-------VYNLKILNDKDAMTLFRRCAFP----D----IPEDLVEKTVKGCKGFPLALTVVGRSL----P-EVTWRLQ-RKWSDG-SI---ER--LLD-LQTSLDALEM-IKDCCLDLGSFPEDQRIPATTLLDMWAELYNLDKD--------SFSNLVELAFRNLVNL-FNEVGN-V---MQHDLIRDLT---SNRERL----PIHARL
>DCAR_022573
-------KRAFENLVVVGFEDDYRTLLNELVE-DPS-LM-ISIHGMGGLGKTTLASKLYHSSE-LRHFQTRAWVCVSEEYNIKDVLEKIIKSCSLKRM-DE--DLLHHLKDILQDRCYLIVIDDIWDIQ-V-WERIRKAFPDQNGSRVIITTRNQEVARSV---DCFVHQLRFLTENESWELFCKR------------QQEKLGMEMVRKCKGLPLAIVVLSGLL--K-----NWSDVNDHLWRKLKM----S-RIHE-LNLSYDDLSLRMKQCFLYLARYPEDQPFPVKDLMSLWIAEEFIT-ED-EG-VE-AGDCLNELINRNMIQI-AKNLGGEVVYCRMHDLLRDLAIQ-ARGNKL--LGQGQPRQ
>DCAR_021434
---SFGAVPGVPS--VVGFDHPLKELKEMLLD-E--VRI-KVVSAPGGCGKTTLAKMLSN-DPDQRIFK-NILFTISK-GDVKKML-QPR--PHPDI--QD--D-IDLLEWWL-PSPVLLVLDDVW-PA-TVVDNL--SS---PHYKILVTSRYSFPREP-------VYNLKILNDQDAMTLFCQFALP----D----IPDDLVEKTVKGCKGFPLALKVVGRSL----K-EVKWRRQ-KKWSEG-SI---ST--LFD-LQPSLDALEM-LKDCCLDLGSFPEDQRVPATTLMDIWAELYNL--D--------TYYNLLELAFRNLVNL-FNEVDR-V---MQHDLLRDLT---SNIKRL----PIHARL
>DCAR_020939
D------EASSVS--GVGFQVGKRKVKEMLLE-R--DDA-VGISGMGGSGKTTLAKEISK-DDQKSFYN-NIFFTVSQ-PNKQKIW-GSV----N------------GFNDVISVVRNLIILDDVW--L-SVLEQL--I----PGCKTLVVSRFKFPPII-------TYEQELLRQDEAISLFCFSAFR----T----TNEKLVKQVVEECKGLPLALKVIGASL----P-EMFWTSK-NRLSRGPIC---EI--LLE-MKLSIDYLSK-VRECFMDLGCFPEDKKIPLDVLINIWVELHDIEAE--------AFAIVVELSDKNLLHL-VDMYSI-V---SQHDLLRDLA---SNRNRL----PFDAQV
>itf11g20470.t1
---------------MVGRNEEFKMIMDQLTSAKQ--LV-VSIVGMGGIGKTTLAHKVYEDPSITSHFYIRAWVTVSQEYNAEQMLQCLIGCVR-DE--NE--NSKENLRKRLMGQRYLIVMDDIWSTT-A-WDTVQGCFPNNNGSRILLTSRLRVVAECV---S--TINIPFLDANKSWNLF-CDVF----GTF---VFEQMGRYIVNKCEGLPLAIIVVASLLS-EAA-VKKWENVAKNV--SV-ID-NDA--CSR-LYMSYNQLPQHLKACFLYFGVFPEDYEIHVKKLVRLWAAEGFLR-AD-H--NE-AMECLQDLVDRSLVSV-SKSYNGEMKAIRIHDMLRDLCLR-ARHENL--LNIGDE--
>itf08g09750.t1
-------PILVAK--GVGLNSRVERVVQLLGSND--GVM-VGIYGMGGIGKTTLAKAVYN--RL-AYFESTCFLEIDSSTQQKQLFKDLFEEIGDG---ND--E-IVLMKRRLQTKKCLIVIDNLEH-Q---FNKL--CGGD-EGSRLILTTREAHVFG-----NDEHYEVKVLNHEESLQLFTLHAFG----P----DYNKLLDGIVAYCQGLPLALEVLGAYL--RKS-KKEWISF-EKLK--I-----HN--IQA-LKISYDGLDHI-KSLFLDLVCFSSGV---SKEKI------------------DFSDIEIQDLVDKCLI---N--YEN-V---SMHSLIREMG---IRLERL-DIHMENLRI
>itf07g22390.t1
P--------------MVGRRSDHMLIMDKLIG-DE--LV-ISIVGMAGIGKTTLAASAYRDPSIAWHFDVRGWITMSREYN-NQPLYNILWTLDKKE---D--DLA---------------VENIYNF------------PRN-----MMSHS--------------AHI-------EEWIL--------------------------------------VGWKIAC------------------------------------F--------------------------KLLR-WLGITLL-------------------------------------SCRSHVKKHSLG*------------------
>itf11g20310.t1
---------------MVGCKEEFKTIMDKLTSAKQ--LV-VSIVGMGGIGKTTLARKVYEDSSIISHFYMRAWVTVSQEHNLPQMLQCLLGCVD-----NNDDQLADRLRKHLKEQRYLIVMDDIWSST-A-WDSVQRCFPDNNGSRILLTSRLREVAEYA---S--TINMPLLDADKSWNLF-CNVF----GTF---VFEQIGRDIVNKCNGLPLAITVIASLLS-EVT-VEKWDNVAENV--SV-IG-NDA--CSK-LYLSYNQLPHHLKACFLYFGVFREDYEIPVKKLVRLWAAEGFLR-AN-H--NE-SMECLQELVDRSLVFV-GKSYNGKMKT------------------------------
>itf03g21710.t1
-----------WSSTMVGRDDQVNMILELLVSRRE--RV-VPIVGMGGIGKTKLAQTLYEHPSVSSHFDVVAWTTVSAQPVMRQMFLQLLSTME-N---NE--ELADLLRKCLMGRRYLIVVDDLWSTG-S-WDEIQRCFPESNGSRILVTTRLQEVAIST--GGNYSLNLPFLNPDESWELFNERILN--YGLLS--RLEGIWRHIVEYCKGLPLAIVIVAGLVA-NES---LWESQSEEM-EKV-TN-LDS--FSE-LRLSYNHLPNVLRVCFLYLGVFREDSAIPMKKLIRLWIAEGFVK-VE-D--SE-AEDYLKDLVSRSLVLI-DSSLDGKIKSCKVHDIVHDFCRN-AMKEGF--LH------
>itf00g20050.t1
------------------------------------------MVGMGGIGKTTFVKRIYLDYDVTSHFDLRAWSTMSQVHNKAQVLYDLCSCIT-NN---D---LEGQLRKSLLGQRYLIVVDDIWTTN-A-WDDIQRSFPNENGSRILLTTRDREIAKYA---N--CYNKRFLNEDEGWELFYQKFL----PQL---EFETIGRNIVKKCQGLPLTIVLVAGLLS--KS-VDEWENVESTI---L-NL-SKQ--FSR-FNLSYNSLPRDLKGCFLYLGVFHEDCEIPIKKLIRLWIAEGFLG-TD-HS-RE-GREYLQDLIDRSLIMV-HRSLDGEVKTCKMHDLLHELCIS-AENENL--LYE-----
>itf13g12330.t1
-----------ADNDVVGFKKEEEIIIAQLTGSKE--RV-VLISGMGGLGKTTLARRVYEGKKIFNHFDKRAWCNVSQEYDCKDLLDKIYSQVSDDSS-----TVAENLRKSLMGMRYLIVLDDI*----------------------------------------------------------------------------------------------------------------------------------------------------------------------------------------------------------------------------------------------------
>itf14g02080.t1
--------PVVGGNA-TGFEKQVETLKTRLTSSNN--FV-IPIVGMPGTGKTTFAYQTFDSTKKLNMFVHSIWVHVSQGFNRKQKYIDILCEIDYSG--EN--QLAAKIKYHLNDKKYFIVLDDIWEKS-H-WDSLKEALPQSEGSRVLVTTRFHSV---V---DE-TYILKPLDHKVSWEILEKIVF----GDC---NLKTLGEDIAKICNGLPLSLVMVGGILR-RRA-LSYWKHVAENP-FQI-NRDQ-R--YHK-VRLSYDHLPHELKNCFLYFAVFPMGQEIDALKLIRLWIAEEFIP-TD-EW-DE-AGNYLKDFVDRNLVMV-MKSADGEIKTCRIHDSLHEFCKT-AAKNDL--FH-SRCRR
>itf06g10050.t1
--------PTASRNL-----AKMMDLLK-----S-EECR-IGVWGMGGVGKTTLVKNLNNQLTNDPIFNIVIWVVVSRNVTES-VQSKIAERLMN------K-EVASLLYNKLKDQRFLLILDDI-------WEEINLDV-P-SGSKIILTTRDFNVCQQMLTDI---LEMR-LHPEEAWKLFHEIVE---EE-----DIKPMAEAIVEECDGLPLALIIVGASL--KRE-IRLWHALQKS----PSHI-EE---VYK-LKWSYDSLQGQLKSCFLFFCLFPEDFEIDTYKLVQYWVAEGLI---GQQN--E-QNEVVRIV---DYLKS--E--GR-FNHVKMHDVVRDVG---AKSL------RCK-AI
>itf08g17400.t1
-------SCSK--EIMVGKQDELEIIKEMLIPSKQ--LI-VSIKGMGGIGKTTLARQIYEDSSITSYFDKQAWAVASQHHNKRQMLFGLLGS-N-DS--NE--DLALRLYQSLKCQRYLIVIDDVWSEE-A-WGAVKTCFPDGIGSRVLLTTRLAEVVNII---CDFSHQMQLLKQSDSWKLFNEKA-----CSIT--EFETIGRPVVEKCKGLPLAIIVVAGLFS-NT--LDEWKNTANAL--S--ATDDEE--CSR-LSLSYNHLPHNLKACFLYLGVFPEDHNINANRLAKLWLAEGLVK-AE-N--SD-ANRYMQELMDRNLIIL-SRCSRGRIKRFRMHDLLHAFCVR-AQIENL--LH-SY---
>itf04g13460.t1
--------HSE--DKMVGKNNEFEMVKKMLISSKQ--RV-VSIKGMGGIGKTTLARRLYDDPEIASNFDKKAWVVASQNHNKRQLLISLLKSIK-EE--DE--EIALHLYQGLKGQRYMVVIDDLWSNQ-A-WDAVKNCLPDSTSSRVLVTTRFAEVAAQI---GTFSHQMQLLYPNESWNLFYEKA-----CCGA--EFQAIGRPIVEKCQGLPLAVVVVAGLFS-VT--LDEWKNMAKTL-IS--ITEE-E--CSR-LVSSYNHLPYNLKACFLYLGIFLEDEEIVVNDLARLWAAEGFIK-TK-E--SD-ATINIQELNNRNLILV-SQSSRGGIKAFRIHDLLHSFCVR-AQKENL--LH-SN---
>itf03g20420.t1
-------SEP--KDVMVGCDDEFDTIMHKLSNSSK--LV-ISIAGMGGIGKTTLARRVYEDESIISHFQVRAWATVSQEYNLKEILISLLD-A--DI-------LPNRLRQRLMDQRYLIVIDDIWGTE-A-WDDLHRCFPESNGSRILITTRLKQVADYA--S--------------------------------------VGRDIVEKCQGLPLTIIVVAGLFS-QPS-LNQWSNIAENL--NL-NT-EEK--CSK-LSLSYNHLPPQLKVCFLYFGVFPEDSEIRVKNLIRLWVAEGFLK-VL-N--TE-GEAYLQDIVDRGLVQI-DK--------------------------------------
>itf14g01610.t1
-------RPVVKEEV-VGFDGDLKTIKGRIIASDK--FV-IPIVGMAGTGKTTFAAKIFEDPDILNKFVRCIWVHVSQGFDRKQKLIDIIHQIDSK---GD--RLRDEIKKLLNDQKYFVVLDDVWERE-D-WKSLNEAFPESKGSRVVVTTRYKGV---I---DWPPHTLTKLSPEHSWCLLKKNVF----GEC---AFEKHGREIAKKCNGLPLAIRVIAGSLC-NRT-VADWERMAKNP-FLI-NRGQ-S--YHE-VMLSYEHLPDELKNCFLYFASFPMGYAIAVWKLIRLWIVEEFIP-TD-EW-DE-AQKYLNDLVDRSLVIV-MKRADGQIKTCRIHDSLHEFCKS-AAKEKL--FR-SS-RR
>itf13g00850.t1
-----------KSTIMVGCDDVFNTIMGNL-QSSK--LI-VSIVGMGGIGKTTLARKIYEDSSFISCFDYRAWVTISQDYNPTQVFQCLLRSL---------------------------------------------------------------------------------------------------------------------VKTMELAAT-------------------------------------------------------------------------------------------------------------------------------------------NW--LV------
>itf00g04550.t1
---SLQCSPQ-EDT-MVGRDYDLKWIKKILLDIPK--RV-ASIFGPPGIGKTTLCKKLYTDERVVSYFSIRAWVTIPQRY-VQQLLCHLLQSMEM-G---S--QLKEQLHKHLKCKRYLIVLDDVPNTL-V-WDDIQQCFPNN-GSRIFLTTLFSDVAKL--------LLLPFLTDNESWDLFCH-RF-SH--Q----KFKEIAERLVGECKGLPRSIVTVADRLSCNYT-LKEWKRIEKELQSLIIHR----------QTYIYNRLPQHLKVCFLYFAVFPKNSQIQVK*-------------------------------------------------------------------------------
>itf00g08620.t1
-----------PDNGVVGFKEEEKTIIEHLIGSKE--RV-VLITGMGGLGKTTLARRVYEKKNVVNHFDKRAWCIVSQDYDCKNLLNKIYNE-H-DN-------VAEELRKRLMGRRYLIVLDDIWSVE-A-WEELNRVFPEN-GSRIVLTSRQESVVSDAKHIC-----LPFFTIDESWELLQMMLVK-----C---ELENVGREISKKCGGLPLTVGLIAGLLE-EKS-EQMWRAFLHTLNSHATFG--IQ--SND-IELSYKYLSNHLKPCLLYFAAFPEDKAIKVSKLIELWISEGFIGMKEK---RE-ARDYLNHLVSSNLIMM-SGNYQS--LACRVHDLVRDFCLT-AREEIS--LE-FTPHR
>itf15g18530.t1
-------------NAMVGHSEELEKVKFQLRKLKQ--RV-MAIVGMGGIGKTTFAKKIYNDPQIKSHFDICAWTTLSQEHNKQQAVTDLIRCIT-KK---N---PEDLLRKSLLGQRYLIVVDDIWTTK-A-WDDIQICFPNGNGSRILLTTRIREIAQYA---D-------------------------------------------------------------------------------------------------------------------------------------------------------------------------------------------------------------
>itf09g16380.t1
-------PMFVES--VVGLELHVNRLVKLMGHDN--NVM-IGIYGMAGIGKTLLAQTLYN--KF-GHFKWSCFLEISS-LEQEEFLSKLLRKIE-G---SG--E-KALIKHWLQAKKCLIVLDNLEH-Q---FEAL--CGED-KGSRLILTTRDAHVFE-----KDEHYKVGPLCHNDSLELFSLHAFS----R----DYAKVLDGIVAYCGGLPLALKVLGAYL--DKS-IEEWISF-YKLK--I-----NN--VQA-LKISYDGLDRI-KSLFLDLVCFSREI---SKETI------------------DFSTIEIRNLVDKCLI---D--YQD-I---GLHSLVREMG---IRLERL-DIHMENLRF
>itf09g24950.t1
-------DALLLKDSLVGIDNPKLSLVNRLLVDKG--LI-HSVVGMGGLGKTTLVKKVYDDARVVNHFQLRVWLTVSETFDVDELLKDAIRQLD-EAM-NS--KLKEFINNILSGQSYIVVLDDIWDIN-A-WMAIKYSFPR-FGSRIVITTRNTEIGA-STSREGLVYPLEPLSYEDSWTLFCKKTFL--GG-C---HLVSIAENILKRCDGLPLAIVVIARVLA-SGS-IEEWERFQQSLNIQM-ESRMKS--MKN-LSLSYYDLPYYLKYCFLYLSIFPEDVIINKNIVIRLWIAEGFIRENNQ----E-AEAYLNELLHRNLIIL-AEGRDGRMRGFRVHDILREVILS-SVEQNF--TI-NKFRR
>itf07g16420.t1
--------PAFEE--LVGLKSRVNKFGKWLLDDD--DAF-IGICGIGGIGKTTIAMAVFN--KF-SQFNGACFLDIRQT--QKTLITTILKSVE-S---DQ--D-MANIKIGLQGKKVLIVLDDVDG-Q---LEKL--VGGD-KGSRVIITIRDASVLSH----VKYIYEVQTLGEQEAIQLFRLHAFK----K----GVEELCGSIVHYCKGLPLALKVLGSSL--GLE-VADWENL-EELK--------ND--IDT-LKICFDRLSNS-KNIFLYIACFFRHE---REEYV------------D-----KPVFIGMRILIEKSLISV-L---KG-I---EMHDLIQEMG---ASLDRV-DVD-----L
>itf05g08990.t1
---------------MVGCIEEFKTIMDQLTSAKQ--LV-VSIVGMGGIGKTTLTRKVYEDPSITSHFYMRAWVTISQEYKLLQMLQCLVSCVD-K---NDTSQLAASLRKHLMGQRYLIVMDDIWSTA-A-WDSVQRCFPDSNGSRILLTSRLREVAEYA------TINMPFLDVNESWNLY-CNVF----GTF---VFEQIGRDIVKKCNGLPLAIIVLASLLS-KAT-VEMWDNVAENV--SV-IG-NDA--CSK-LYLSYNQLPQHLKACFLYFGVFPEDYEIHVKKLLRLWAAEEFFR-AD-H--NE-AMECLQDLVDRSLVIV-GKNYNGKIKTIFMHDLLRDLCLS-ARREKL--LNVGNC--
>itf11g20450.t1
---------------MVGCNEEFETIMDQLISAQQ--LV-VSIVGMGGIGKTTLARKVYEDSSITFHFDKRAWVTISQECNTEQMLQRLIGCVR-DE--QR--NSKENLRKLLMGQRYLIVMDDIWSTT-A-WDSVQGCFPNNNGSRILLTSRLKVVAEYA---S--TINMPFLDANESWNLF-CNVF----GTF---VFEQIGRDIVKKCNGLPLAITLVASLLS-GAA-VEKWNNVAKNV--SV-IG-NDA--CSR-LYLSYNQLPQHLKACFLYFGVFPEDYEIHVKKLVRLWAAEGFLR-AD-H--NE-AMDCLQDLVDRSLVFV-SKSYNGKMKAIRIHDLLRDLCLR-ARHENL--LNIEDE--
>itf07g22470.t1
--------MM-EEGRMVGRRGDHNRIVDELI--VL--TV-ITIVGMTGIGKTTLATSVYNDPIVASHFDVQGWVTMSREYN-TQTLHSLLWAL-KEA--DD--DAARQVCNFLRGKKFLIVLDNLWNPQ-A-WHDILLCLPGENGSRVLQTT--LRTNDRQC------HRMTLLNPEESWVLFCNTLF--S--R----VYEKIRSQVVKACEGLPHSIVVVAKRLSCDNV-NQEWKKVEKEIELLVLDR----------LTHTYNQLPQHLKVCFLYFGVFPKRSAIKVKLLFRLWIAEGFINPLGGQR--R-SL*------------------------------------------------------
>itf12g12640.t1
-------SEPAQNNVMVGCDDQFDTIVRKLTVSKQ--LV-ISVVGMGGIGKTTLIKKVYEDAAIVSYFDVRAWATVSQQYNLREMLIGLLG-SG-DN-------LTNQLRQKLMGQRYLIVMDDIWETN-A-WDEIHRCFPEFNGSRILLTTRLKQVADYS--AG---------------------------------------------------------------------------------------------------------------------------------------------------------------------------------------------AIRE------------
>itf03g22090.t1
-------ISKLDEEEMVGHAMELARVKEML-SPPE--RV-VSIVGMGGIGKTTFAKIIYDDLSIRSHFDLHGWTTVSQDHNLRKTLHHLCHSIN-DE------DLANKLRQCLMGQRYLLVMDDVWDTK-V-WDDVQRCLPDSNGSRILLTTRLKEVANY-------------LN----------------------------GRR--------------------------------------------------------------------------------------------------------------------GRSF--------------------------------------------
>itf04g00730.t1
-------SHSE--DIMVGKNNEFKTIKEMLIPSKQ--QV-VSIKGMGGIGKTTLARRVYEDSSIALHFDHQAWIVASQHYNKRQMLEDLLN--N-ES--DE--ELALRIYQGLKGQRYLIVMDDVWSKE-A-WDAIKDCFPDKNGSRVLLTTRLAEVANYT---CAFSLPVHLLDQSESWNLFCQKT-----CVSG--EFETIGRRIVEKCKGLPLAIVVVAGLFS-NT--LNEWENIAKAL-NS--TAAR-A--CSR-LSLSYNHLSYNLKACFLYLGVFPEDEEIYTNNLASLWVAEGLVK-TE-N--SE-AQRHIQELVDRNLIL--------RMK-------------------------------
>itf09g24810.t1
-------DTGIPEESLVGFENSKQSLIQLLLADDD--LV-HSVVGMGGLGKTTLVKKAYDDAQIIRHFQHRVWVTVSETFKIEELLKDAIKQLD-ETM-GF--QLKDFVINILSEQRYIIVLDDVWSFD-V-WDAIKYAFPR-FGSRIVITTRNSEIGR-DACHQGDVYELKLLSEKDSWGLFCKKIFL--SD-C---HLVNIAEDIVNKCGGLPLAIVVIAGTLA-DKD-IAVWKSFQNGLNFQL-KTRMKN--LKN-LSLSYYDLPYYL---------------------------------------------------------------------------------------------------
>itf15g10850.t1
-------QPTVKDKV-FGFENDLKTI-KGFIASDN--FV-IPIVGITGSGKTMFASIVFEEYKIPEYFNKYIWVNVSQDFDRKQKFIDIIYQIDSM---EE--GLAREICQLLKNEKYFVVLDDVRKKE-D-WDSFKVVFPTLKGSRVLVTSPYGNV---V---DR-SHNLEKLSNEKGWLLLKNNAF----GEC---DLENLGKEIANKCNGLPLALVAVGGMLR-RRN-IADWQRVVENP-FLT-NQGQ-I--YHD-VKITYNDLPDELKNCFLYFGCFPLGHEIVVWKLIRLWIAEEFIP-TD-EQ-EE-AQKYLNDLVDRNFVMV-KKRANGQIKTCCIHNTLHEFCKS-GARINL--FH-ST-RR
>itf14g04850.t1
-------SHSK--EQMVGKKDEFQIIKKLLTGSKE--KV-VSIIGMGGIGKTTLARQVYEDSSVSIHFDVRAWVVASQLHNKRQMLVGLLNSIG-EN--DE--DLALKFYQCLKRQRYMIVVDDVWSGE-A-WDDVSNCFPDGNGSRVLLTTRLAEVAYYS---SAFSHHMQLLNQSDSWNLFCERV-----GFGA--EFEIIGRPIVEKCKGLPLAIIVVAGLFS-NT--LNEWENIAKAL-DS--TTAA-T--CSK-LSLSYNHLPHHLKACFLYLGVFPEDDEINANNLSRLWSAEGLVK-AE-N--ND-AERYIQELMDRNLILV-SKSCCGRIKVFGVHDLLHAFCVK-AEKENL--LQ-SD---
>itf00g08140.t1
-----EALLDHEK--LVGLGSRVDNIGELLLESN--DIF-IGIYGMGGIGKTTIAMSVFK--KF-NKFGGACFLSLNKI--QKTLVTTVLRSVH-P---TL--D-MDMIKNRLSGKKVLIVLDHVDDCQ---LEKL--AGGG-EGSRVIIITRDRGVLSR----NKHIYEVRTLEEEEALKLFRLYALQ----P----DVEELCGSIVGYCKGLPLALTVLGSSL--GLG-AADWKNL-MELE--------NG--ISE-LAIS-----------------------------------------------------------------------------------------------------------
>itf05g06510.t1
-------SDEP--EIMVGKSDELDAMKDLLISNSK--LV-VAVHGMGGIGKTVLAKSIYEDKSIKNHFDKRAWVVISQHHNKDQMLSRLLKSVQ-PQ--DD--DIEHQIYHLLLRNRYLIVMDDVWSID-A-WNDVQRCFPNNNGSRVLLTTRLKYVAQAA---ANNCYQMRFFNSKESWDLFNKKKFL--VESQV--EFEMIGKKVVEKCYGLPLAVDVAAGLFS-VT--LEEWKNVEKAI-DS--RKAE-R--CAD-LALSYNHLPHYLKSCFLYFGFFPKNYPLIAKKLVKFWIVEGFVK-EE-N--I--GEKHLHELIDRNLVLV-GRSSYG-IGTCMVHDLLHDLSIR-AQKENL--LY------
>itf00g11080.t1
-------PMNVAK--PVGIDSLVGDVLDLLMTND--SVM-MGIVGMGGIGKSTLAKAIYN--HL-QGFEGSCFVNIRQSNGQEKLLRKTLKNFE-D---ND--E-ISLIKTRLQFKKVHIVLDDIDH-Q---LESL--AGQN-RGSVVIITTRDVHLLG-----VKEKYMVKTLSFDDSLQLLSWHAFG----P----EYTKLSKKIASYARGLPLALTIIGSHL--GRS-VQEWIEI-EKLR--N-----HD--IQT-LEISYDALYDT-KNIFLDIACFFAGQ---RKKET------------M-----KHVESGIRSLIERCLLTI-D-GDEA-F---EMHDLVRDMG---VRKERL-VVFMVNLRI
>itf00g30480.t1
-------DACLVEESLVGIHYPKQYLVNLLLKDEE--LV-HSVVGTGGLGKTTLVRQAYDDAEVKNLFQYRVWVTVSEKFEIDELLKDAIKQFD-EAM-SS--RLKEFVKEILSGGRYIIVLDDIWSTN-A-WMEIKCVLSK-FGSRVVITTRNSEIGA-QACHDGVVYSLKHLSPEDSRTLFCRKTFL--CD-C---HLVNITTNILNRCCGLPLAIVVIAGVLA-NED-IEEWERFQQSLNIQLVEGMMKN--MKN-LSLSYYDLPYYLKYCFMYLCIFPEDFIFQRMQAVRLWIAEGFVRENNQ----E-AEAYLDELLHRNLIQT-GLSITGKKRGFRVHDILREIVLS-SVEQNF--AT-NQFRR
>itf13g01590.t1
-------TTK-----IVGCNEDFNAIMDKL-NSLE--RI-VSIVGMGGIGKTTLARCVYEDATIISHFDCRAWVSISQEYNPRQVFRHILRSLK-----ND--ELAEQIYKCLKRRRYLIVIDDIWSKD-V-WSDLLKCFPENNGSRMLLTTRDKNVAEYA---S--YHNMRFLDSHESWSLFHHKVS----EIF---QFESIGRDVVEKCKGLPLAIIVIAGLLS-KQT-LSEWEHIAKNV--SS-LE---Q--FAD-LSLSYTFLPYHLKPCFLSFGIFPKGSKIPLDEIVHFWLSEGFLK-VK-S--SE-AKEYIQDLIDRNLVQV-YS-RCGEIKECQMHDVLLELVLR-AERENL--LYIKPTKE
>itf15g22540.t1
----GVSSSN-EN-TILGIEGDVEEIKGMLISSTQ--LV-ISILGMIGTGKTTLAKKVYQDPSIVSHFDIQAWTVEGQVYSMRNLFIDILSCIESK-Q-ND--QIVEQLGKLLMGQRYLIVIEDLWTTT-T-WENLCRFFPRSNGSRVLITTRIPQLAKY---TGMCIYRTRHLNPEESWKLLSKTA-----GC----EFEIIGRHIVEKCRGIPLQIVLIGGLLA-NNS-PRQWEDILLAIS-SEDHF--QI--LYS-VEVCYNYLPTHLKPCFLYFGIFPENAEIHVKKLIKLWIAEGFVNPENKNK-TE-AMDYFYDLINRRLVQI-YKSLNRKIKSCMLHNLLYCYCSR-AMEENI--M-------
>itf13g00790.t1
-----------KPAIMVGCDDEFNTIMDKL-QSSN--RI-VSIVGMGGIGKTTLARKIYGDVSIISHFDCQAWVTISQEYNSRQVFQGLLHSLC-NN---N--ELAELVYRCLKHQRYLIVIDDIWSID-V-WGDLQKCFPDNNGSRVLLTTRLKNVAAYV---S---------------------------------------------------------------------------------------------------------------------EDYEVYEDVIVNFWVSEGFLK-VR-S--RE-ARKSLQDLVDRNLVLI-CERNIGGSKAYQMHDVLRELASR-AQKENL--LYMGLRY-
>itf06g10030.t1
--------PTASTNL-----AKMMDLLK-----S-EEYR-IGVWGMGGVGKTTLVKNLNNQLTNDPTFNIVIWVVVSQNATES-VQSKIAERLMNK-E-VSK-EMASRLYNKLEGQRFLLILDDI-------WEEINLDD-P-SGSKIILTTRDFNVCQQMLTDI---FQVR-LHPEEAWKLFRETVE---EE-----DIKPMAEAIVKECNGLPLALIIVGASL--KRE-IGLWHALQKS----PSCI-EE---VYK-LKWSYDSLQGQLKSCFLFFCLFPEDFVVDTYKLVQYWVPEGLI---EQQN--Q-HNEVLRIV---DYLKS--E--CR-SNHVKMHDVVRDVG---SKSL------GCK-AI
>itf13g05860.t1
-----------IDNDVVGFENEAATIINKLIGLKN--KV-VLITGMGGLGKTTLAKRVYEEKSVVNHFDKHAWCTVSQEYDCKDLLNKIYNQ-K-ETN-----NIAEKLRKSLMGWRYLIVLDDIWSLK-A-WEELNRAFPSN-GSRVVLTSRQGNLVSDAKYIC-----LPFFTVDESWELLQVKLFK-----C---ELENIGKQISKKCGGLPLVVGLIAGLLR-EKS-EQKWQEFLNTLSSQVAFR--MQ--SND-IEFSYKHLSRHLKPCLLYFSAFQEDVEIEVSFLIELWISEGFIEIMEE---RE-AKHYLNYLVESNLVMV-SGNYDGGILCCAVHDL------------------------
>itf14g08270.t1
-----------PYNDPVGFKKEAETIINQLIGSKE--RI-VLITGMGGLGKTTLARRVYKEKNVANHFDNSAWCTVSQEYDYKDLLNKIYSQ-R-DN-------VAEELRKSLMGRRYLIVLDDIWSVK-A-WEELNRVFPSN-GSRIVLTSRQERVVSDAKHIC-----LPFFTIDESWELLQVKLFK-----C---ELENVGIEISKKCGGLPLVVGLIAGLLE-EKS-EQMWHEFLLSVNSCAEFR--IR--SND-IKLSYHHLSNNLKHCLLYFAAFPEDKRIEVSYLIKLWISEGFIDIKEE---RE-AKYCLNHLIGSNLVMV-SEKYDGGILSCVVHDLVRDFCLA-VKEENF--LH-FTPRR
>itf10g05570.t1
-------SHFG--DIMVGKADEFRAIKHLLIPSKQ--RI-VSIKGMGGIGKTTLARAIYKDSSISFHFDKRAWVVVSQSYNKRKMLIGLLKSIN-EN--DG--DLSEKLYQGLKRQRYMVVLDDVWSGE-S-WDAIKVCFPNGNGSRVLLTTRLDEVANYI---SNFSHRMHLLDAGESWTLFHKKVLL--EGHSA--EFELIGRPIVEKCGGLPLAIVVVAGLFS-KT--LHDWKNITKAL--N--STLE-A--CSR-LSLSYKHLSNNLKACFLYLGVFPEDEQIYANDLARLWAAEGLVK-TE-N--SE-AQRHIQELVDRNLILL-SKSSCGRIKAFRMHDILHALCVR-AQNESL--LH-NI---
>itf01g13670.t1
-------SHSK--EIMVGKQDEFEIIKDKLIPSKQ--RM-VSIKGMGGIGKTTLAKKIYEDPSITSYFDRRAWTVASQHHSKRQMLLDLLGS-N-DK--DD--DLALRLYQSFKCQRYLVVIDDVWSVE-A-WNALKNCFPDGYSSRVLLTTRLAEVANRI---CDFSHQMQLLEQSESWKLFHEKA-----CSGA--EFETIGRPVVEKCKGLPLAIIVVAGLFS-NT--LDEWKNTANAL-----ATDDEE--CSR-LSLSYNHLSHNLKACFLYLGVFPEDHKINANNLARLWLAEGLVK-AE-N--ND-AN-------------------------------------------------------
>itf07g12600.t1
---------------VVGFEDETENITGLLIGPKE--LV-VSITGMAGLGKTTLARKVFYHKPVIDWFHFRAWCCVSQEYDTDEVLLEILQSIEYENMNDETLDIAEKLRKKLLGQRYLIVLDDVWRKK-A-WDELRRAFP-AEGSRIILTSR-KEVGNYAR---ADPYSLRFFTTEESQDLLQLKLS-----EG---ELKEFGRQIAERCGGVPLVVVLVAGILK-EK--YFSWNEFLQSLSSH----GDESR-SMD-IELSYKHLPEHLKPCLLYFGAFPEDHEIPVSKLIQLWMAEGFVK--QIEK-KE-AEDYLNHLIRSNLILV-STGYNGSVRTCRIHDLVGSFCLT-AEEDKF--LMYD---R
>itf03g20980.t1
-------SI-VED--MVGQTKEFEEFKEKL-SNKP--LV-MSLVGMGGIGKTTFATKLANDSAVKFHFDRCGWATMSQEHNKRQVLLQLCRSI------DG--ELADQLRKSLLGKRYLIIVDDIWTEG-A-WDDVKRCFPEDTGSRILLTTRLKEVSEYA--C---IHDMRFLNCDESWKLFRQKLL----VEL---EFETIGRNIVENCRGLPLTVVVVAGHLS--MA-VDEWKSVESTL--NV-NL-PQQ--FSR-LNLSYNNLPCHLKSCFLYLGVFPEDSEIGIKKVIRLWIAEGFIK-ES-Q--TE-GEDYLHDLISRNLIMK-SESTNGKVES---YDLI-----------------------
>itf06g12350.t1
---------------GKTSQSNFEEIYRWLEE-N---VS-IGVYGMGGVGKTTLAKHIYN--QMKESH--NVYWTVSQ-FNQDDII-RTV--VTS-E--EE--E-AAILRNHL-KNV-VLVLDDVW--N-IRLEKL--GVP--KGCKLILTTRSLDVCRI----Q--LFKVNVLNEEEGWNLFKEIFLQ----H----TIEKHAKELAKKCGGLPLALNTVAASM--GVD-DHIWRNI-KNFQNALQM---EK--VFE-LEFSYNRLDQRLKECFLYCCLYGEDEKIERDEIIMKLIAEGL----E-----D-GHSILKKLVDVFLLEG-VE---E-V---KMHDLMREMA-------KF----TVELER
>itf03g27560.t1
-------SRSK--QIMVGKQDEFESIKEMLIPSKQ--LI-VSIKGMGGIGKTTLAKKIYEHPSITSHFDKQTWTVASQHHSQRQMLLDLLGF-N-DS--NE--ELALRLYQSFKRQRYLVVMDDVWSVE-A-WDALKTCFPDGYGSRVLLTTRIGEVANHI---CDFSHQMQLLEQSESWKLFNETA-----CSGA--EFETIGRPIVEKCKGLPLAIIVVAGLFS-IT--LDEWKNTANAL--S--ATDDEE--CSR-LALSYNHLPHNLKACFLYLGVFPEDHEINANELAKLWLAEGLVK-AE-N--SD-ANRFVD---------------------------------------------------
>itf04g13470.t1
--------HSE--DKMVGKNNEFEMVKKMLISSKQ--RV-VSIKGMGGIGKTTLARRLYDDPEIASNFDKKAWVVASQNHNKRQLLISLLKSIK-EE--DE--EIALHLYQGLKGQRYMVVIDDLWSNQ-A-WDAVKNCLPDSTSSRVLVTTRFAEVAAQI---GTFSHQMQLLYPNESWNLFYEKA-----CCGA--EFQAIGRPIVEKCQGLPLAVVVVAGLFS-VT--LDEWKNMAKTL-IS--VTDE-E--CSR-LVSSYNHLPYNLKACFLYLGIFPEDEEIYVKDLARLWAAEGFIK-TK-E--SD-ATIKIHELNDRNLILV-SQSSRGEIKTFRIHDLLHSFCVR-AQKKNL--LH-SN---
>itf04g09950.t1
-------SHPE--DIMVGKNNELDTIMKMLIPSKQ--RI-VSIQGMGGIGKTTLARQLYENPSIVSHYDKRLWVVVSQHHNKRQMLLDLLASLN-KN--DE--DLALKLYQSLKGQRYLVVMDDVWSRE-S-WNDVNSCFPDINGSRVLLTTRVAEVATCI---GYFSHQMQFLDRNESWDLFRKKA-----CSGV--EFETIGRPIVEKCKGLPLAIVVIAGLFS-KT--LDEWRSTANAL-IS--TSYDEE--CWR-LSLSYSHLPHNLKACFLYLGVFPEDYEINANNLTRLWAAEGFVK-AN-K--SE-ARR------------------------------------------------------
>itf12g21200.t1
-------YLNVAK--PVGIHTHVREILSLLSPNV--GVV-IGIYGMGGVGKTTLAKAVFN--EI----EGSCFLDVRSL-DQTQLLCKTLTRFD-D---HD--E-ISLIKLRLGLKKLLIVVDDVDH-Q---LDAL--VGED-SGSTIIITTRHVNLLG-----KYEKYKVEVLSSKESLQLFSLYAFN----P----AFVELSNMIVSYVGGLPLALTVLGSHF--ARS-VQEWRDF-KKLK--I-----HD--ILK-LKISYKALHDT-RRIFLDIACAYT-Y---GKLDKR-EI--------V-----NHAQSGISVLKDKCLLTE-G----L-F---HMHGLVRDMG---AHKERL-EDL------
>itf00g29510.t1
-----------EDEVIVGIHIDIETIVNSLCNSNK-TLV-IPLVGEAGIGKTTLAERVYRHPITIASFHIRAWVVLSEVPNVKEILIGLLRCIEYSL--DY--QIVEQLCTSLMGKKYLIFLDDIWTTA-A-WDAIKGYFPEFNGSRILITTRFTKVAKYL---S--PYHVKYQTFENL*----------------------------------------------------------------------------------------------------------------------------------------------------------------------------------------------
>itf00g08680.t1
-----------IDNDVVGFENEAATIINQLIGSKE--KV-VLITGMGGLGKTTLTKRVYEKKSVVNHFHKHAWCTVSQEYDCEDLLNKIYNQ-K-GS-------IAEKLRKSLMRWRYLIVLDDIWSLK-A-WEELNRALPSN-GSRVVLTSRQESVVCDAKHIC-----LPFFTVDESWELLQVKLFK-----C---ELENIGKQISKECGGLPLIVGLVAGLLG-EV---QMWQNVLNTLRSQVAFR--IL--SND-IELSYKHLSHDLKQCLLYFSAFKEDVEIEVSYLIELWISEGFIEIMEE---RE-AKHYLNHLVGR----------------------------------------------
>itf13g21990.t1
-----------IDNDVVGFENEAAKIINQLVGSKE--RV-VLITGMGGLGKTTLAKRVYEEKSVVNYFDKRSWCTVSQEYNCKDLLCKIYNQ-M-DS-------VAEELRKKLMGLRYLIVLDDIWSVE-A-WEELNRVFPEN-GSRIVLTSRQESVISDAKHIC-----LPFFTVDESWELLQVKLFK-----C---ELENIGKQISKECGGLPLIVGLVAGLLG-EKS-EQMWQEFLSTLSSQAAFR--MQ--SND-IELSYKHLSHHLKQCLLYFSAFKEDEEIEVSYLIELWISEGFIKITEE---RE-AEHYLNHLVGSNLIMV-SGNYNGGILCCAVHDLVHDFCLA-AKKENF--LY-FIPHR
>itf04g05410.t1
-------SHSHGSSIMVGKNNEFHIVKAMLISSRQ--RI-VSIKGMGGIGKTTLAKRLYEDPSVASRFDIRAWVVASQYHNKLQMFTDLLKS-C-DS--KE--DLAQQLYQKLMHQRYFVVIDDIWSVD-A-WDSIKACFPDANNSRVLLTTRFAKVATSI---GDFSHQTQLLDQTESWNLFCEKT-----SFYA--EFEAIGRPIVKKCKGLPLAIVVAAGLFS-YT--LDEWKNVAKAL-NS--ATDE-E--CSN-LSSSYNHLPHSLKACFLYLSIFPEDEAIHVETVVKLWVAEGLVK-AK-D--SD-ARKHIQELKDRNLILV-SWSSCGRVKAFRMHDLVHSFCVR-AEKENL--LH-TN---
>itf03g20990.t1
-------SK-VEDT-MVGQTKEFEEFKKKL-SNKP--LV-MSFVGMGGIGKTTFARKLANDSAVKLHFDCCGWATLSQEHNKRQVLLQLCRSV------DG--ELADQLRKSLLGHRYLIIVDDIWTKG-A-WDDVKRWFPEDTGSRILLTTRLKEVSNYA--C---LHDMRFLNRVESWNLFCQKLL----IEL---EFETIGRKIVENCRGLPLTVVVLAGHLS--MA-VDEWKSVESTL--NL-NF-PKQ--FSR-LSLSYKNLPCHLKSCFLYLGAFPEDSEIGIKKLIRLWIAEGFIK-ES-E--TE-GEGYLQDLMNRSLIMV-SGSSSGKVETCKMHDLLHDLCAS-AKTEKL--LCSSKNGY
>itf06g15880.t1
R--------------MVGRRTELMEIKDVLRGYDG--LV-LSIWGMGGIGKTTLTRKIYDDP-LTNRFDVRAWVTVSKKYE-KQIITSLLRCI-HEE---D--ELACRLTKLLKGRYCLIVVDDLWSTR-A-WDEIIRLFPYN-RIFILLTT-REVA-MYAS------YNLSILEEEDSWELFCN-IF-PL--K----RFENFRSRVVEKCDGLPPTIIAVAERLSCKNA-IQELKNIEKELESLILSH----------RTHIYNQLPEDLKVYLLYFGVFPKRSEIQVKTLLRLWIAEGLVKQTCSMN--E-AYSCLEYLINRSLVLI-CTSSDGKIKSCRMQSALHSVCVV-AQKEGI--LCANSCRW
>itf04g04450.t1
-------DALLLEECLVGIDGRKRQVIGWLL-GSG--LV-VSIVGMGGLGKSTLAKKVYDDAAVRKHFHSHAWITVSESFKIEDVLKDLVQQLG-NTM-NA--RLKEVAKEFLLGRRYIVVFDDVWAIA-V-WQSIQLALPN-DGSRVILTTRINDVGS-YSILEGYKYELKPLTEEESWTLFSHKTFQ--GS-C---HLEEISKNILKKCGGLPLAIVAISGVLT-NKNNIEEWQVFNRHLGFEL-EARLES--IRV-LQISFKELPFYLKPCLLYMSIYPENHLIEHNTLIRLWIAEGFVKERE----TE-AEGYLNELINRSLIHA-IQNDDGSLKLGHIHDFYREIAVS-SRDHNF--VS-NKVRC
>itf07g11720.t1
-----------IDNDVVGFENEAATVINQLIGSKE--KV-VLITGMGGLGKTTLAKRVYEEKSVFDHFDRHAWCTVSQEYDYSKELYKIYSQ-D-DD-------VAEKLRKSLMGWRYLIVLDDIWSEK-A-WEELNRVFPSN-GSRIVLTSREKSVVSDAKHIC-----LPFFTTDESWELLQVKLFK-----C---QFKNVGREISEKCGGLPLIVGLIAGLLG-EKS-EQMWQEFLNTLSSQVAFR--VQ--SND-IELSYKHLSHHLKPCLLYFSAFQEDVEIEVSYLIELWISEGFIEIMEE---RE-AKHYLNHLVGSNLVMI-SKNYDGDILCCVVHDL------------------------
>itf07g07880.t1
-------ALVVEDDV-VGFDSEVKIIKDQLIESKD--TF-ISIVGMSGLGKTTLIKEVFKDSKIEYEFFPRLWVYVSRSMNRREIFMDIIRKFD-KN--EE--ELAERIKEFLKDEKYLIVMDDVWNEK-D-FELLRIVFPNQNGSRVLVTTRDTGLAKHA---DK-PHVLKFLTGEESLELLKQSVF----GEF---YLEFPARRIAEKCNGLPLAVLLIAGVLN--DQ-VSLWNEVAENP-FPL-NRTQ-D--YSN-LRLSYNQLPNHTKDCFLYLAAFPIEHEISVWKLIRLWIAEGFIP-P-----TE-AYSYLKEIVSRNLLMV-VKRADGDIKTCRLNDTLHEFCKD-AAKNYL--FHNDNYRR
>itf04g34230.t1
--------LHADEPEVIGLDDDCKNLEAKLLD-ERQEHF-ISIIGMPGLGKTTLAKKIYNQVQPH--FDCSALVYVSQEPNRE-LLKGIARQV-DQ-S-E-D-SLEVDLCTFLREKRYIILFDDIWD-R--SWDAIKYGL-NTKGSRVIITSRNNDVGRYIGGEC--LYSLP-LDSENSWKLFCKQLMI--ETT----ELKDIGEQIVGKCGGVPLAIVVTAGML--RER-TEEWKQVLVN--------DRD---CSR-CALSYKDLPT-LKSCFLYFGLFPKGHEVLAFDLMNMWIAEKLVQ-SGEQ--EE-AQSFLNKLLARNLIHV--E--KDRIKTCRMHGILHNLC---GKDNKF----LKGLRR
>itf09g24580.t2
-----------ENEVIVRFHSDIEKIVNHLCNSNK-KLV-IPLVGKGGIGKTTLAKRVYIHPITIASFHIRAWVVVSKVHNLKEMLI-----------------------VAIIGRK---------------------------GSK--------------------P----------------------------------------------------------------------------------------------------------------------------------------------------------------------------------------------------------
>itf01g24580.t1
--------SFVRPSDIIGRDNDKESIVGMLIKDDTETVF-LPIVGLGGLGKTTLVKLVYNDDRVVENFDMRMWVSVSEDFSSK-VIEKILRSA------LDM-DLQEHLNGVLSSGRYLLVLDDVWN-DQHKWKNLRELL-RCEGSRVIVTTRSIKVATITGTTN---YNLG-LSDHDCFDLFLKCAF---RDQ----PLVEIGQEIVQKCWGVPLAVKTLGSML--KTD-EQEWLHIRDN----IWRI-ET---ILP-LKLSYDQMPY-LRQCFAYCCMFPKGEEIPREVFINLWVAQGFISPD-DRE--E-GNQYFNELLSRFCFQV--VFD-GEILACKIHNLVHDLA---AGA-EC----PESVHH
>itf11g21040.t1
-------S-KLDSG-MVGCHEVFMKILDQLTSTRR--RV-VSIVGMGGIGKTTLARKVYEDSSITSYFHMQAWTTVSQEYSLEQILRCLIGGVR-DE--TD--QLAERLRKHLKGQRYLIVIDDIWSTA-A-WDSVQRCFPDNNGSRILLTSRMREVAEYA---S--LLNMPFLDADESWILY-CKVF----GTF---VFEQIGKDIVKKCKGLPLAITIVASLLS-EEV-EEKWKNVAKS----V-MS-NDA--CSR-LYLSYNQLPHHLKACFLYFGIFEEDYEIPVKKLVRLWAAEGFLS-IK-H--NE-AMECLQDLVDRSLVIV-SKSYTGEMKRIKIHDMLRDLCLR-AKRENF--LN------
>itf15g22510.t1
----------SEY-LTVGAERDIERLKDMLLSSTQ--LV-VSICGTPGTGKTTLAKRAYEDPLIVSHFEIRAWTVASRLYTRRKLLIDILGCI-SN-K-DD--QLAEQLCNILTGQRYLIVIDNLRRKT-EVWDELKASFPPSNGSRVLITTADQRVARS---LSNCIIGTLVLNTEESWNLLSKTA-----GC----EIELIGRRIAMICKGVPLVTVLVGGLLA-NNS-PKQWEDFETHFN-NSFSV-AHL--FWY-IEFCYNYLPSYLKACFLYLGGFPEGTEFHVKKLIKLWIAEGFLKSE--NK-SE-AEDYLCDLMNRRLVQV-HKSLDGKIKSYMLHDSLYNFCFQ-GYDEYI--MR------
>itf13g00800.t1
-----------KSTIMVGCDDVFNTIMGNL-QSSK--LI-VSIVGMGGIGKTTLARKIYEDSSFISYFDYRAWVTISQDYNPTQVFQCLLRSLS-NN---S--ELAEQVYRLLKHRRYLIVVDDIWSTD-V-WDDLKRCFQDNSGSRILLTTRHKNVAEYA---D-FCHTLPFLDSNESWDLFQSKVC----K-----EFEKIGREIVNKCKGLPLAITVAAGLLS-NQTFIHEWEHIAKCV---L-SLSNQQ--GEN-IDLSNTFLPHHLKLCFLSFGCFPEDSEIYDWQIVNFWVLEGFLK-VK-S--SK-AMKNLQDLVDRNLVLI-CKRID--TKVYKMHDVLRELALR-AQKENL--LCISLRW-
>itf00g04820.t1
---------------MVGCHEVFNKILDQLTTAKG--RV-VSIVGMGGIGKTTLAHKIYEHPPITSHFDKRAWVTVSQAYNVEQMLQCLLSCVG-G---QD--QLAERMHKHLKGQRYLIVIDDIWNTT-A-WDSVQRCFPDNNGSRILLTSRLKEVAEYA---C--PLNMPFLDNDESWNLY-CKVF----GTF---VFEQIGRDIVKKCKGLPLAITLVASLLS-EEN-VKKWKNVAES----V-IG-NEA--CSK-LYLSYNQLPHHLKACFLYFGIFEEDYEISVKKLVRLWAAEGFLS-TK-H--DE-AMECLKDLVDRSLVIV-SKSYNGEMKKIRIHDVLRDLCLR-ARLENL--LNV-----
>itf15g22520.t1
---------------MVGCDDEFRKIKSMIISSEQ--LV-IPVTGMGGIGKTTLAKKVYNDPDIMSKFYIRAWAVVSQEPDMKRILISLLTCIE-----EH--QLADQLRKHLLGQRYLIVIDDIWSSS-A-WDAIKQCFPDLSRSRILMTTRQKEVAEYA---S--IHSMRFLNQDESRDLFEAKVF----EKV---KLQTIGEYIVMKCQGLPLAIVVMAGLLR-DKS-VEAWGDVVKNM--ND-EI-TNK--CLG-LSLSYNYLPSHLKACFLYFGVFPEDRDILATKLINLWVAEGFLM-KK-E--SE-GESYLRNLINRNLVQV-SQSFDGKIKSS-----------------------------
>itf07g22440.t1
---------A-ESSNMVGRRRDREVIMNEIT--KD--LV-VTIVGMAGIGKTTLVRSVYEDPKVASIFDVRRWVSMPADYN-SQMLRTLLWTVEKNG--DD--VAAEQVYKCLKGKRYLIVLDNLPNNE-A-WNEIRHIFPDN-ESRILITT-FLR--RYTY------HNMSLLNSEESWTLFCTNPFLKL--K----KFQEIRSEVVEICEGLPYSIVVVAKRLSCDNI-NQEWKKVEKEIELLVLDK----------LTHTYNQLPQHLKACFLYFGVFPKRIAIKVKLLISLWIAEGFINPSEGKE--E-ALEYLQEFIDRSLILI-DSSSSGKIKKCRMHSALHSFCVR-AQKEGI--FCANSCRW
>itf06g05600.t1
--------------M-----DKIMSLLKR----N-EKAK-IGVLGMGGVGKTTLVKNVNNELRKDPTFDIVIWVAVSQNATES-IQSKIAARLANK-E-ESK-EAANHLCNKLMGKRFLLILDDI-------WEGVDLND-P-HDSKVILTTRNFRVCQEMSTHI---FEIC-LSEDEAWKLFSEKVG---EE-----DIMLLAKDIVKQCGGLPLALITVGASL--KTH-VALWHALQKS----PTPI-EE---VYR-LKWSYDSLRDVLKSCFLFCCLYPEDFEIDTNRLVHYWLAEGLL---EQQN--E-ENDVKCIV---DWLIS--E--TF-MNKVKMHDVVRDVG---AKSS------WCK-SI
>itf13g02540.t1
---YSPCSPN-EDQF---NEDAFNAVKEMLFT-ER--KI-VSIVGLPGIGKTTLAKRVYGSDMADTF--IRAWVTVPQEYK-------------------S--QLKEKLHKHFYKKKYFLVLDDIPNTQ-A-LADILTCLPNF-QIRILLTTQFNSVGSDAA------HKMCILDPNRSWDLFCK-KL-SP-------KFVQIAEHVVKECEGLPRSIVAVAERLSCGYI-LKEWKKIEKEVETLPLYN----------ETLSYNQLPQHLKGCFLYFAIYPKGFKINVKRLIKIWIAEGFVRQMECKD--E-GYCYLDRLVHSGLV---SIEEHKMTNVCWIHSSLWDFCTR-TKKEGL--LCVNSCRW
>itf09g25000.t1
-------DALLLKDSLVGIDNPKLSLVNRLLVDKG--LV-HSVVGMGGLGKTTLVKKVYDDARVVNHFQRRVWLTVSETFNVDELLKDAIRQLD-EAM-NS--KLKEFINDILSGQSYIVVLDDIWDVS-A-WLEFKPVFPG-IGSRIVITTRNNEIGA-FASH-DKVYSLEPLSSKDSWTLFCRKTFL--DN-C---HLVNISKNILKRCGGLPLAIVVIAGVLA-TES-IEEWERFQHNLNIQL-DSGMKS--MKN-LSLSYYDLPYYLKYCFLYLSIFPEDVIINKNKVIRLWIAEGFVRENNQ----E-AEAYLNELLHRNLIIL-AEDKVGRKRGFRVHDILREVILS-SVEQNF--TI-NKSRR
>itf15g21970.t1
------QNTMVTEGAIVGAKDEA--ILNQLL---K--RV-ISLVGEGGMGKTTLAKRV-FEELATTHFDICAWIVVSQHHNLKEMLIGLLRCIE--SMKDD--QLAQLCRSLI-GQKYLIALDDIWTFT-A-WDAIQGCFPD-NGSRILITTRF-EVARY--------------TNSCTSSLVASTKFS---------------------------------NML-LKMD---------E---------------------------------------------------ALR-------VRRVKVEL-SE-SEEEVES----------S-SVE--IS--------EEVS---SSD-------------
>itf13g03690.t1
---STSLGFL-LEGRMVGRHNDCRVIKDKLF------PL-ISIVGMVGIGKTTVARNVYEDPSVASHFDVRVWVNIPQHYN-NGLLSQLLQSINKKG---R--ELEMQVRKCFDGKKYLIVLDNIMSKE-A-CTDIISCVSNV-GSCILLTT-FK---QDVP------HNMTLLDSKESWELFCN-IL-SI-DE----KFEKIRNHVVEKCDGLPQLIVEVAKRLSCNNI-QQGWKKIEKELESLLLDR----------ITVSYNILPHHLKVCFLYFGVFPKRKKVLVKMLVRLWIAEGFVKPLGYKE--E-AYEYLHELTDISLLLI-EDSCNRKIKNCRMHSALHSFCVG-AQKGGI--LCTNSCRW
>itf14g01620.t1
-------APVVEEDV-VGFDYEAKIIKRRLLTSTD--LF-ISIKGMAGLGKTTLTKMVFKDRDLQFEFFTRLWVYVSRTFNRKQIFLDILSNFE-HD--DE--SLAERIQEFLVGGKYFIVMDDVWTVK-D-WDCLKIAFPKTKGSRVLVTTQHENVALSV---DN-PHQLKFLSNDESWELLEKKVF----REC---LLEGHGRQIAIKCNGLPLAVVVIAGVLN-DST-HGHWKQVAENP-FPI-NQNQ-S--YNE-VKLSYNYLPYYSKDCFLYLAAFPIGHEIASWKLIRLWIAEGFIP-LE--G-DE-AEKYLEDLVDRNLLMV-LQRADGQIKTCRIHDKLHEFCKN-AATKNL--FHNN-PRR
>itf06g13610.t1
--------SIGGRNL-----EKLMDLLK-----K-KESR-IGVWGMGGVGKTTLVKNLNNQLSKPPKFTMVILVQVSRNASEI-VQSKIAKRLQSE-G-ESK-EVASQLYNKLKGENFLLILDNV-------WEKIDLDH-P-SGSKIILTTREFKVCQQMLIDT---LEMC-LNPDEAWELFSQRVG---KE-----DINPLAKAIVQRCDGLPLAVTIIGASL--KRQ-ISLWAALEKS----PIHL-EE---VYK-LKWSYDSLQGELKSCFLFFCLFPEHYEVDTYRLVQYWLSEGLL---ERRN--E-HNSCCGIV---EILKC--E--GS-MNTVKMHDVVRDVG---ATAAAT----YCKSSF
>itf13g03970.t1
---STSYGFL-PEGRMVGRDHDCTVITKQLS------LI-ISIIGMMGIGKTTVARNVYEDLSVASYFDVRGWVTLPQHYN-SRMLIQLLQSINKKG---H--ELQMQVLKCFRGKKYLIVLDNIMSKQ-A-WIDIIELVSNV-GSYILLTT-FN---LTVH----IRHKMTLLDPKKSWELFCN-IL-SI-DE----KFEKIRNHVVEKCDGLPQLIIEVAKRLSCDNI-QQGWKKIEKELESLLLDR----------LRVSYNMLPHHLKVCFLYFGVFPKRKRILVKMLIRLWIAEGFVKPLKHTE--E-AYVYLQELTERSLLLI-EDSCNDKIKTCRMHSALHSFCVG-AQKGGI--LCANSCRW
>itf13g01670.t1
---SLRCSPK-EDR-MVGRQNDVRTIKNQLFGG-G--LV-IPIIGMLGIGKTTLARRIFEDQLVASHFQVKCWITIPQKYN-SQMLRDILLSIHRKG---G--ELAELVRECLIHRRYLIVLDDLWSTQ-H-WEDIKRCFPSENGSRVLLTTRFYEVADYAC-----HHVMSLLDSNESWDLFRN-IF-PL--K----RFENFRCHVVEKCDGLQQTIVVVADRLSCNNI-QHELKKIEKELESLILGH----------LTIICSQLPEELKVCFLYLGVFPKRSEIQVKTLLRLWIAEGFVKPS-HEE--E-AYGYLEGLVNRSLVLI-SSSFDGKIKTCTVHSALHNICSR-AQKEGI--LCASSCRW
>itf15g10780.t1
-------RPQIKNKV-LGFEEDFQIIKKRFLASKN--FV-IPIVGMAGTGKTAFASMIFEDPDIHCNSLR-IWVPVTKLCDRKQKFISIIYQIDST---EE--MLEGKIKTLLEDQTYFIVLDDIWEKK-D-WDLLKNAFPEFNGSRVLVTSRYGYV---V---DK-SHNLGKLSDEDGWSVIKNNVF----SEC---DLEELGKRIARKCKGLPLALVVVAGILC-CIT-SDDWRRVAENP-LLI-NRDQ-S--YHE-VKLSYDDLPHELKNCFLYFAYFPMGHEIATWKLIRLWIAEEFIP-TD-EW-DE-AQKYLNDLIDRNLVMV-IKRADGHIKACRIHDTLYEFCKS-AAKKNL--FL-ST-RR
>itf13g01010.t1
-----------HTTVMVGYDDEFNMIMDKL-QSKQ--RI-VSIVGMGGIGKTTLAKRIYRDASFISRFDCRAWVTISQVYNPTKVFKALLRSLE-NN---N--ELAELVYKCLKRQRYFIIIDDIWSTN-V-WCDLQKCFPDNNGSRMLLTTRLKNVADYA---G-LCHTMRFLDSYESWNLFHNQVL----HRT---EFERIGREVVKKCKGLPLAINVVAGLLS-KQD-LNEWELIAKNV---L-SISNQQ--GEN-IGLSYKFLPHHLKHCFLSFGLYPEDTVLPEESIVDFWVSRGFLK-VR-S--SE-ARESLQDLVDRNVLL--VSKINGSSKEYQMHDMLRELALR-AQKENL--LCVGFR--
>itf15g18510.t1
-------SN-VEDNAMVGHSEELDEVKSQLFSLKQ--RV-MAMVGMGGIGKTTFAKRIYNDPLVTSRFKFRAWTTLSQEHNKLQALTDLIRCIM-NK---D---PEDLLRKSLLGQRYLIVVDDIWSTK-A-WDDIQRCFPDNNGSRILLTTRVREIAQYA---D--SYNLRFLNPYEGWDLFYQKLL----DDL---EFETIGKNIVQKCHGLPITIVVAAGLLS-NKS-VDEWKKIEATI--NQ-TL-DEQ--FSR-LELSYNNMPSHLKGCFLYLGIYHEDCDIPVKKLIRLWIAEGFVE-TS--N-RE-GGNYLQDLIDRCLVMV-HGSSGHKIKTCRMHDILRELCVS-AKKENL--LYTGCCHG
>itf13g01730.t1
-----VCYPK-EEGTMVGRQNDVIKIKKRLFRNDD--MV-IPIIGMPGIGKTTLARKIFEDQSVALNFQVRGWVTVTQNYN-AKMLSDFLQSIHEEE-------HWD-VYACLDGKRNLIVLDDLWSTE-H-WDALKLIFGRGKGSCILLTSRFYGVAEYAC---DTYHVMSFLDPNESWDLFCT-IF-PL--R-----FEKFRNHVVEICEGLPLSIVVVAKRLSCNNI-QHELKKIEKEIELLILDY----------LILMYNRLPEHLKCCFLYLGVFPKRTEIHVKVLIRLWIAEGFVKPSKNME--E-AYSYLKDLIASSLVLV-TETLDGKFKTCRVHSVMHNICFR-AQKEGI--LC------
>itf09g25590.t1
-------DARLVEESLVGNHYAKQYLVNLLLNDEE--LV-HSVVGMGGLGKTTLVKQAYDDAEVINHFQYRVWVTVSEAFEIKELLKDAIKQFD-EAM-DS--RLKEFVKHILSDRRYIIVLDDIWGIN-A-WMEIKCVLSK-FGSRVVITTRNSEIGA-QACHDGVVYSLKHLSFEDSRTLFCRKTFL--CD-C---HLVNITTNILKRCCGLPLAIVVIAGVLA-N-G-IEEWERFQQSLNIQLVEGMMKN--MKN-LSLSYYDLPYYLKYCFMYLCIFAEDFIFERMQVVRLWIAEGFVRENNQ----E-AEAYLDELLHRNLIQT-GLSITGKIKDFRVHDILREIVLS-SVEQNF--AT-NQFRR
>itf01g20080.t1
-----------MEGI-VGIDMEVNRIAELIERSGQ--ML-ITIWGAGGGGKTTLAKQVHERVKNDRSIDYCWWV-VNHSSDIEYVLRTTINGVEEK-A-DR--NLQQHILDYLEGKRYVVFFDDVWDHT-L-LAKIK--LR--SESSIIVTSRDKNIANG------------FLGAAPHYVEVKPLEF------CK--GLEEAGKALVEKCTGLPVAILAMARLMS-GDD-PSKWRDALKSLDYY----ESKAGTLNR-LLLSYYELPTHLKSCFLYCAMFPKTYDIDGQMLIRMCIAEGFIN-DDTQS-TE-ARDYFLQLKNRSLLQV-VP-NSKKL--MIMHDLYRDVACE-IRREMF--AEEWKQRR
>itf04g01350.t1
-------SRSK--EVMVGKQDEFQIIKEMLIPSKQ--LI-VSIKGMGGIGKTTLAKKIYEDPSITSHFDKRTWTVASQHHSQRQMLLDLLGF-DDDK--EE--DLALRLYQSFKRQRYLVVMDDVWSVE-A-WDALKTCFPDGCGSRVLLTTRIGEVANHI---CDFSHQMQLLVQSESWQLFNEKA-----CSGA--EFETIGRPLVEKCKGLPLAIIVVAGLFS-IT--LDEWKNAANAL-----ATDDEE--CSR-ISSSYNHLPHNLKACFLYLGIFPEDHEINANQLAKLWFAEGLVK-AE-N--SD-ANR------------------------------------------------------
>itf13g00960.t1
-----------HTTIMVGCDDEFHMIMNKL-ASKQ--RI-VSIVGMGGIGKTTLAKRIYGDASFISRFHSRAWVTISQDYNPIKVLNALLRSLE-EE------ELAMRVDKCVKGKRYLIVIDDIWSTN-V-LDDLLRCFKDKNGSRMLLTTRLKNVAEYA---D-LCHNMRFLDSYESWNLFHNHVL----SRT---KFERIGREIVKKCKGLPLAINVVAGLLS-KQD-LNEWELIAKNV---V-SISNQQ--REN-IDLSYTLLPHHLKHCFLSMGCFPEDEQLAEDSIVDFWVSEGFLK-VR-S--SE-ARESLKDLVDRNLLLI-ISKIGGSMNVYQMHDVLRELALR-AQKENL--LCVGFR--
>itf00g25720.t1
-----------KSTIMVGCDDVFNTIMGNL-HSSK--QI-ISIVGMGGIGKTTLAKKIYEDASIISYFDRRAWVTISQEYNPRQVFQCLLHSLS-NN---N--ELAEQVYRLLKHRRYLIVVDDIWSTD-V-WDDLKRCFEDNSGSRILLTTRQTNVAEYA---D-FCHTLPFLDSNESWDLFQSKLC----K-----EFDKISREIVDKCKGLPLAIIVAAGLLS-NQTFIHEWEHIAKCV---L-SL--QQ--GEN-IDLSYIFLPHHLKLCFLSFGCFPEDDEIVESTIVDFWVSEGFLK-VR-S--SE-ARKNLQDLVDRNLVLI-CRRFD--IELYQMHDVLRELALR-VQKENL--LCISLRW-
>itf13g03710.t1
---STSHGFL-PEGRMVGRHRDCTVIKNRLL------PI-ISIFGMVGIGKTTVARNVYEDPSVASHFDVRGWVTLPQHYN-SRMLSQLLQSVNKKG---H--ELELQVRKCFGGKKYLLVLDNITNTQ-A-WTDIKGWVHEN-GSYILLTT-FY---QNAY------HKMTLLDPRKSWELFCN-IL-SI-DE----KFEKIRNHVVEKCDGLPQLIVEVAKRLSCNNI-QQGWKKIEKELESLLLDR----------LSVSYNMLPHHLKVCFLYFGVFPKRKKILVKMLIRLWIAEGFVKPLKHKE--E-AYEYLEELIDRCLLLI-EDSCFNKIKTCRMHSALHSFCVG-AQKGGI--LCTNSCRW
>itf04g10000.t1
-------SHTK--DIMIGKNNEFETIREMLIPSKQ--RV-VSIQGMGGIGKTTLARRVYEDPFVVSHFDKQIWVVVSQHHNKRQMLLDLLCS-N-KN--DE--DLALQLYQSLKGQRYLVVMDDVWSRD-S-WNDVNSCFPNINGSRVLLTTRVAEVATCI---GYFSHQMQFLDQSESWELFHKKA-----CSGV--EFETIGRPVVEKCKGLPLTIVVIAGLFS-NT--LDEWKNTANAL-IS--TSDDEE--CRR-LTLSYNHLHQYLKGCFLYLGVFPEDYQINVGNLARLWAAEGLVK-TK-N--SE-AIRYINELMDRNLILV-SESSCGRVKKFRVHDLLHAFCVR-GQKQSL--LHVSN---
>itf13g02110.t1
---SLQCSPH-DEDIMVGLDFYFGFLRTALAKAST--RV-FSIVGAPGIGKTTLCKKLYTDKAVLSHFDFQAWITIPQRYNMQQLLCHLLQSMELQE---S--QLKDQLHKHLKCKRYFIVLDDIPNTL-L-WDDIQQCFPYN-GSRILLTTVFNHVAHYIN----------------------------------------------------------------------------------------------------------------------------------------------------------------------------------------------------------------
>itf13g21940.t1
-----------IDKDVVGFKKETETIINQLVGSKE--RV-VLITGMGGLGKTTLAKRVYEKKAVVNYFDKRAWCTVSQEYNCKDLLCKIYNQ-K-NS-------VAEELRKKLMGMRYLIVLDDIWSVE-A-WEELNRVFPEN-GSRIVLTSRQESVISDAKHIC-----LPFFTIDESWELLQVKLFK-----C---ELESIGKEISKKCGGLPLVVGLVVGLLG-ENS-EQMWQEVLNTLNSHVAFR--IQ--SNN-IELSYNHLPAHLRPCLLYFAAIPEDAEFVASKLINLWISEGFIDIIEK---RE-ARDCLNHLVGSNLVMV-FREYDGRILSCGVHDLVRDFCLT-VKDENF--LQ-LTPHR
>itf03g20500.t1
-------SEP--NNVMVGCDDEFETIKRKLIYSEN--LV-ISITGMGGIGKTTLAQKVYNDEAVIAYFDILEWTTVSQQHNLREMLCGLLG-S--DVMGNDEADLASQLRKKLLGQRYLIVIDDIWTTQ-A-WDDIHRCFSEFNGSRILLTTRLKQVADYV--SF--LHSMRFLNFNESWDLFYKKVF----VKF---EFEKVGRLIVEKCQGLPLTIIVVAGLLS-KPS-LNQWEDVVANL--DL-NT-EKK--LSK-LSLSYNNLSPHLKACFLYFRGFPEDIVIIAKNLIKLWIAEGFLK-LL-N--SE-AYDYLQDLVDRGLVQV-DKSFGNKIKYCKVHDVLHSFSLR-AEREKL--LGVINENN
>itf15g18430.t1
-------SD-VED-AMVGHSEELDEVKSKLLSLKQ--RV-MAMVGMGGIGKTTFVKTLYEDSIVTSHFELRAWTTMSQVHNKAQAIYDLCRCIT-NN---D---LEVQLRQSLLGQRYLIVVDDIWTTK-A-WDDIQRCFPNENGSRILLTTREREIALYA---N--CYNMRFLEPREGWNLFYQKFL----AEL---EFEKIGKNIVQKCQGLPLTIVVLAGLLS--KS-VDEWENVERTI--NL-TL-SEQ--FSR-FNLSYNSLPRDLKGCFLYLGLFHEDSEIPIKKLIRLWIAEGFVG-TS-ES-RE-GRDYLQDLIDRSLIM------------------------------------------
>itf00g25710.t1
-----------KSTIMVGCDDVFNTIMGNL-QSSK--LI-VSIVGMGGIGKTTLARKIYEDSSFISCFDYRAWVTISQDYNPTQVFQCLLRSLS-NN---S--ELAEQVYRLLKHRRYLIVVDDIWSTD-V-WDDLKRCFEDNSGSRILLTTRQTNVAEYA---D-FCHTLPFLDSNESWDLFQSKVC----K-----EFEKIGREIVDKCKGLPLAITVAAGLLS-NQTFIHEWEHIAKCV---L-SLSNQQ--GEN-IDLSYTFLPHHLKLCFLSFGCFPEDREIYESKIVTFWVSEGFLK-VK-S--SK-AMKNLQDLVDRNLVLS-YGRDD--IEFYQMHDVLRELALR-AQKENL--LCISLRW-
>itf04g10020.t1
-------SHTK--DIMIGKNNEFETIREMLIPSKQ--RV-VSIRGMGGIGKTTLARRVYEDPSVVSHFDKQIWVVVSQHHNKRQMLLDLLCS-N-KN--DE--DLALQLYQSLKGQRYLVVMDDVWSRD-S-WNDVNSCFPNLNGSRVLLTTRVAEVATCI---GYFSHQMQFLDQSESWELFHKKA-----CSGV--EFETIGRPVVEKCKGLPLTIVVIA----------------------------------------------------------------------------------------------------------------------------------------------------
>itf03g21730.t1
-------SELQ-QSTMVGRTAEFQRIKRLLLKSEE--SV-VPIVGMAGIGKTTFARSLYQDPLVQFHFDVLAWATVSATYDRHRLLCELLLCID-F-------DLPDLLRKCLLGRRYLVVLDSIWDTN-Q-WDEIIRSFPECNGSRILLTSRHDEVVTYA---RYCSLNVSFLNSEESWDLFLQKI--------H--EVKAIWRHIVNYFKGLPFAIVIAAGLAA-NES---QW--ISNEI-EKM-CS-VEG--IAK-LILSYNNLPNFLKICFLYLGIFPESSTILVKKLIKLWIAEGFVK-VE-G--SE-AKDFLKNLISRSLVLI-DKGLDGEIKTCKVHDIVHEFCKR-AMEEGL--LH------
>itf04g10060.t1
-------SHSE--EIMVGKNNEFQIVKKMLISSRQ--RI-VSIIGMGGIGKTTLAKSVYEDQSIVSYFDKRAWVVVSQDHNKRQMLTGLLKS-C-NS--EE--ELAEQLYRYLLHQRYFVVIDDIWSDE-A-WNAVKACFPDSNHSRVLLTTRFAKVSTRI---GDFFHQMQLLDESESWNLFHEKT-----CSDV--EFEAIVRPVVKKCKGLALAIVVAAGLFS-NT--IDEWKKIAETL-NS--TTDE-E--CSR-LSSSYNHLPYKLKACFLYLGIFPEDEEIHVKILKKLWAAKGLIK-EE-S--SD-AEKHIQELKDRNLILV-KV------------------LIR-AS--------------
>itf00g16810.t1
-------YINVAK--PVGIESRVSDILHLLTKHN--DIM-FGIFGMGGVGKTTLAKAIYN-----QKFESCCFINIRSSNGQEKLLCKTLKKVE-D---ND--E-ISLIKERLRSKSVLIVLDDIHD-Q---LESL--AGQN-SGSTIIITTRDVQLLD-----EHEKYMVKTLSDDESLQLLSWHAFG----P----EYTKLSQRIASYTVGLPLALTVIGSHL--GRS-VQEWSDA-EKLR--T-----DD--VQN-LKISYDALDDT-KNIFLDIAFFFVGH---DKNDT------------I-----EYAKIGIKTLIERCLLTI-D-GCEG-L---QMHDLVRDMG---VRKERL-DIFMVKLRI
>itf07g07910.t1
-------APVVEDDV-VGFDEEAKTIKDRLLKTNE--MV-ISIVGMAGLGKTTLTKMVFNDTQLQYEFFTRIWVYVSKTFSRRQIFLDILSNFD-HD--DE--LLANKVKEFLEGGKYFIVVDDVWSQQ-D-WDHLKSAFPRMKGSRVLLTTRHENVASHA---DN-PHHLKFLTNDESWELLKTKVF----REC---EVNECGRLIAIKCKGLPLAVVVIAGVLN-NST-SVEWKQVADNP-FAI-NRKQ-S--YHE-VKWSYDHLPFYTKDCFLYLAAFPTGHNIDSWKLMRLWIAEGFIP-PE--G-DE-AEKYLKDLIDRNLLMV-LNRADGQIKTCRIHDTLHEFCKS-AGKKNL--FHSSNYRR
>itf03g21700.t1
-------LEI--QSTMVGRTAELERIKRLLLKSKE--RV-VPIIGMAGIGKTTFALNLYQDPLVKSHFDVLARATVSATYDRRRMLCELLMCIE-H---ID--DLPDLVHKLLVGRRYLIVLDDIWEIN-H-WEEIKRSFPEFNGSRILLTSRHDEVAINA---RYCSLNLPFLSSEEGWLLFLLKV--------H--QLLMIWRHIVHYFKGFPFAIVIAAGLAA-NES---LW--ISKEI-ERM-CS-VQG--ISK-LILSYNNLPNILKICFLYLGVFMESSIIPVKKLIKLWIAEGFVK-AE-G--SE-AEDFLKDLVSRSLVLI-DKSLDGKMKTCKVHDIVHDFCKR-AMEEGL--LH------
>itf08g14610.t1
--------TLLEK--FVGLESRIGEVGTLL-EPD--EVF-IGIWGMGGIGKTTIAMVVFN--NF-SQFDGACYVDIKAG--QKNLLETILK-IA-S---NF--D-MGKIGRWLRGKKVLIVLDDVDH-Q---LEML--AGGN-KGSRIIITTRNKKVISH----HKYIYEVHKLVDQEALQLFCRYAFD----K----GFEELCGSIVRYTMGLPLALKHLGSHL--RED-AVNWKRL-VKLK--VDSL--KD--IAA-LRISYDELPDN-KNVFLHIACFFRNW---RKEYV------------D-----D----DMCVLINKSLISV-Q---NG-I---EMHDLIQEMG---ARKERV-EVHMKNLKM
>itf03g20480.t1
-------SEPAENNVMVGCDDQFDTIVSKLIHSKR--LV-ISVVGMGGIGKTTLIKKVYEDATTVSYFDVRAWATVSQQHNLREMLVDLLC-SG-DN-------LANQLRHKLMGKRYLIVMDDIWETK-A-WDDIKRCFPEFNGSRILLTTRLKQVADYS--TG----------------------------------------------------------------------------------------------------------------------------------------------------DD------------------Y-----------FLDNL--------------------
>itf03g12490.t1
--------SKLDNDAMVGHAEELERTKEML-FTQR--RV-ISIVGMGGIGKTTMAKNIYDDPSIRSHFDVLGWATVSQHYDLRRILHDLCICVD-EQ------DLADKVRRYLMGQRYLLVVDDIWGRR-G-WDDLQRCFPDSNGSRILLTTRLKEVANY-----KYVCNLPFLNSNESWKLF-SQKL----GIL---EVKEIGRQIVNKCQGLPLAITVAAGLLS-KKS-VENWQSIASAM--DM-TS-HDQ--CST-LTLSYNNLPYHLKACFLYFGVFPKRREISTKDLLNLWIAEGFVR-ES-G--SE-AMDYLQDLIDRNLVLI-SKSFIGNIKTCRMHDLLFDLCLR-VEKEKL--VS------
>itf13g14140.t1
------RLPMTREQQVVGRDEDIKRLVDFVE--SDYPLF--AVCGKGGLGKTTVVRKVYNTPDVR-HF-MGAWITA-HQVQAKTLWQDIMSQIEKK-L-SDT-ALAQRLHSSLQSGRYLIVLDDV-ST-----EASLIALP-NVGSRVVITTRETYQAQKIV-ER--ILKMRPLTKDDSWKLFQKHLC---SH-----EFEELERNVIKKCNGVPLEIMVLGDLMA-KHT-IDQWNLL-PK--------F----TVKD-LELSY-NLPWNLKNCLLYLAVFPKDT-TEAEKLYNLWIAEGLI--QCGNS-N--AETYLRQLAAVGLVQV--ETPP-TIKSWRLHDLVRELCCE-AEEESL--FA--DVRT
>itf03g21770.t1
------------NTKMVGHVDELDEMKKLLLSFKR--RV-VPIVGMGGIGKTTFARRLFQDPLISSHFDVAAWTTVSSRYGMRRTLLELLSSID-NA--SE--ELAAQLRKCLMGRRYLIVLDDVWSTS-S-WDEIQRCFPDNDGSRILLTCRHHEVASYT---SNSFLNMRFLTSDESWQLFQQRVLN--NGL----NLENTWRHIVDYCQGLPFAIALIAGLVT-DES---LW--ESKVL-EGV-SY-AEG--ISK-LGLSYNHLPNFLKACFLYLGVFPENSVIHVKGLIRLWIAEGFVR-VS-S--SE-AEDFLKDLVSRSLVMI-NSSLDGKIKTCKVHDIVHDFCRE-AIKENL--LY------
>itf07g07860.t1
-------APVVENEV-IGFDTEAKNIKNRLTKLND--TV-ISIVGMAGLGKTTLTNMIFNDHGLHYYSFTRLWVHVSKNMNRRQIFMDIISKFV-KD--EE--FLADTIKEFLKDGMYFIVVDDVWDTK-D-WDELKIAFPNQKGSRILVTTRIVEVANHV---DA-PHELKFLEHEESWELLRKKVF----HKC---NLVSTGKSIAKKCNGLPLALVVIAGVLA-NNT-LAGWEKVAEDP-FSI-NENQ-S--YHE-AKLSYNQLPSKTKDCFLYLAAFPMGHEIPVRKLICLWIAEGFIP-------NE-AETYLKDFVNRNLLMV-VKRADGEIKSCRLHDTLHEFCKS-AMKNNL--FHHGNYRR
>itf13g21950.t1
-----------ILNDVVGFEEEAQTIIDQLIGSKD--RV-VLITGMGGLGKTTLAKRVYDENIVVNHFHKRVWCTISQEYDYTDLLNKIYNQ-K-GT-------VAEKLCKSLKGWRYLIVLDDIWSLK-A-WEELNRAFPEN-GSRIVLTSRQDNIVPDAKHIY-----LRFFTVDESWELLQVKLFK-----C---ELENIGQEISKKCGGLPLVVGLVAGLLG-ERS-EQMWQEVLNTLSSQVAFG--IK--SND-IELSYNYLPDHLRNCLLYYAAFPEDEAIAASKLINLWISEGFIDLKEKER-RE-AEDFLNYLVGSNLVMV-YQNYDGRILSCGVHDLVRDFCLT-VKEENF--LH-LTPHR
>itf11g20300.t1
---------------MVGCDKEFKTILNKLTSAEK--LV-ISIVGMGGIGKTTLAEKAYKDPSITSHFYKQAWVTVSQVYNVEQMLQCLIGCVR-D----E--NAKENLRRLLMGNRYLIVMDDIWSTT-V-WDSVQGCFPDNNGSRILLTSRLREVAEYA---N--TINMPFLDANKSWNLF-CNVF----GTF---VFEQIGRDIVNKCNGLPLAITLVASLLS-EAA-VEMWENVAENV--SV-IG-NDA--CSR-LYLSYNQLPHHLKACFLYFGVFPEDYEIHVKKLVRLWAAEGFLR-AD-H--NE-AMECLQGLIDRSLVLV-GKSCNGKIKTIRMHDLLRDLCLR-ARYENL--LNIGND--
>itf13g02070.t1
---SLQCSPQ-EENIMVGHNDVFSLTADLLLKYRK--RV-FTIVGAPGIGKTTFCKKLYTDERVVSHFGIQAWVTIGQRYNVQQLLCHLLQSMEMLG---S--QLKDQLHKHLKCKRYFIVLDDVPSTQ-L-WDDIRQCFPVR-GSCILLTTIFIDVAEYTT------LKLPYLNDSESWVLFSN-RF-SL--Q----KFEAIAKHLVEECRGLPRSIVTVADRLSCNYT-LKEWKKIKKELLSLILHR----------QTNIYNGLPQHLKVCFLYFAVFPKHSKINVKRLIMLWIAEGLVKRLWFLEL-E-GYVYLSALLSRGLVR--IVEYDFIPKTCEIHIDIHSFCVR-AQKEGL--LCANSCRW
>itf15g22460.t1
----SSSSSN-ENTTMIGIEDGVEEIKGMLLSSTQ--LV-VSILGIDGTGKTTLAKKVYEDPSIVSHFDIQAW-VESQLHSRKNLLIDILSCIESK-Q-DD--QLAEQLRKLLMGQRYLIVIDDLWSKD-A-WDELSTYFPDRNGSRVLITTRLEGVSRH---TGI-IYRTGFLNLEESWNLLSKTA-----GW----EFEIIGRRIAEKCEGIPLVIVLIGGLLA-NNS-PRQWEDILLAIS-SKNNY-FHI--LFS-IEVCYIYLPTHLKPCFIYFGIFIENTEIHVNKLIKLWVAEGFINSENKNK-SE-AKDYLCDLINRRLVQI-HKSLDRKVKSCMLHDLLRDFCTI-AKNEDI--MK------
>itf14g04720.t1
-------SHSK--EQMVGKKDEFQIIKKLLTGSKE--KV-VSITGMGGIGKTTLAKQVYEDPSISIHFDVRAWVVASQLHNKKQMLVSLLNSIN-EK--DE--DLALKLYQCLKRQRYMVVVDDVWSGE-A-WDDVSNCFPDGNGSRVLLTTRLVEVANYT---SDFSHHMQLLDQTDSWNLFCEKE-----NSGA--EFEIIGRPIVEKCKGLPLAIIVVAGLFS-NT--LNEWENIAKAL-HS--TTAA-T--CSE-LSLSYNHLPHHLKACFLYLGVFPEDNAINANELSRLWSAEGLVK-AE-N--ND-AERYIQELMDRNLILV-SKSCCGRVKVFGLHDLLHAFCVK-AQKEKL--LH-SD---
>itf08g09480.t2
-------PMNVEK--PIGIDSRVRDILHLLTTND--DVI-IGIFGMGGIGKSTLARAIYN--HL-QGLEGCCFVDIR-SSGQEKLLYKTLKKFG-D---NE--E-KNLIKEELQSKRVLIVLDGIDD-Q---LESL--AGQN-WGSIVIITTRNENLLDD----KHEKYKVETLSSDESLQLLSSYAFG----P----EYTDLSKIIASYTDGLPLAVTVFGNHL--GRS-VKEWSNV-NELL--I-----HD--IQK-LMISYDALDDT-QNIFLDIACFFIGL---NKND-------------------QGLETGIRTLIDRCLLTI-H-RSEE-L---QMHPLLREMA---VRLERL-DVYMNNLRL
>itf04g05390.t1
-------APKVEEYV-VGFDGEAKTIIQRLRE-SS--YV-ISVLGMAGLGKTTLANKVFKSQEIEYHFMHRVWIYVSQLYKKKDVYLQILKKLDDTR--EE--ELALKIKQVLGLGKYLIVLDDVWTKE-A-FEDIHDAFPE-AGCKVLVTTRKDEVAMMV---NE-PHRLKFLEPGESWELLEKKVF----KEC---DLKPYGEEVAKKCGGLPLAVVIIAGVLS-PKI-LSEWRKVANSY-DYF-SNIQKS--YED-IRLSYDDLPDELKCCFLYLGAFPNGNDIPAAKLMQLWIAEGFIE-E-----NE-ACENLCGLVSRNLVMA-TKKPDGEIKTCRVHDMLLQFCKK-AKGETL--FNGSSCRR
>itf15g19840.t1
-------RPTIKDNV-FGFENDLKKIEKGFIASNN--FV-VPIVGITGSGKTTFASMIFEKQKIFGNLYKYIWVNVSQGCDRKQKFIDIIYQIDSM---EE--GLTREICELLKDKKYFAVLDDVRKKE-D-WESFKVVFPRWEGSRVLVTSPYGNV---V---DK-SHNLENLSNKEGWLLFKNNAF----GEC---DLENLGKKIAYKCNGLPLALVAVGGMLR-RKN-IADWQRVVENP-FLI-NQGQ-I--YRD-VKITYNDLPYELKNCFLYFGCFPLGHEIVVWKLIRLWIAEEFIP-TD-EQ-EE-AQKYLNDLVDRNLVMV-KKRANGQIKTCCIHSTLHEFCKS-GARINL--FH-ST-RR
>itf03g20520.t1
-------SEP--NNVMVGCDDEFGTIKNKLINSEK--LV-ISVVGMGGIGKTTLIRKIYEDSTIISHFDIRAWATVSQKHDLREMLIALLGSSG-DN-------LKNQLRQKLMGQRYLIVMDDIWATQ-A-WDDIYRCFPEFNGSRILLTTRLKQVADYT--SP---------------------------------------------------------------PN-PL---------------------------------------------------------------------------------------LYDDGF--------------------------------------------
>itf14g00250.t1
---DFVANHSLSHSTFVGCDDDLIKIKEQLIGTNS--LI-VSVVGMGGIGKTALTKAVYDDSFIEHYFYIRSWTAVSR-YEVRKMLLGILSSVERES--NE--QLAEQLYRRLKGRRYLIVLDDIWDIE-A-WNDVRKSFPDNNGSRIIFTSRHTNIANHAN---SLTHDMHLLNMDQSMKLLSLKVL----GS----ELENVGKQIAGKCQGLPLAIIVVAGIMA-NKT-LESWEDVAKSLDSF--QNSSKK--CFD-LALSYKYLPQHLKPCFLYIGAFPKNEEISVTRIIKLLVAEGFV---EGK--TE-AEEYLEDLICRNLLMA-TKGYDGKIK-CNMHDLLRDISIT-SKREKF--LNYSISRR
>itf13g01750.t1
---SLRCS---EDT-MVGRQNDVTTIKDRLFSG-G--LV-IPIIGMPGIGKTTLARTIFEDQLVTQHFEVKIWFTMPQKYN-IQIQRDLLQSIHKDG-------VSEMVQECLIQTRYLIVIDDIWSTQ-H-WRYINDCFPSVEGSRILLTTLLYEVAHYAC-----HHVMSLLDPNESWDLFCN-NF-PL--K----RFESFRSNAVEKCDGLPQAIVIVAERLLCDNI-QHELKKIEKEIELLILDY----------LTFIYNQLPEYLKVCFLYLGIFPKRSEIQVKTLLRLWIAEGFVKPS-NEE--E-AYCYLKDLIDRSLVLI-SNTIDGKIKTCRVHSVIHNICFR-AQKEGI--LC------
>itf00g07890.t1
-------VPRVEEYV-VGFNEEAKRIINRLRG-PN--YV-ISVFGMPGLGKTTLANKVFKSEEIEYRFMYRVWIYVSQSYKKRDVYLQILKKLDDTN--EE--ELASKIKQVLGPVKYFFVLDDVWCED-A-FNDIQDAFPK-KGSRVLVTTREEKVAMIV---NE-PHRLKFLERKESWELLEKKVF----REC---DLKEYGEEIAKKCDGLPLAVVIIAGILL-SKT-RLEWRNVANSF-SDL-RILD-S--YET-IQLSYDHLPDDLKCCFLYLGAFPNGNHIPAAKLMQLWIAEGFIE-E-----TE-ACEKLCSLVSRNLVMT-TQKSNGQIKTCRVHDMLLQFCKK-AKGEGL--FN-DVCRR
>itf13g04870.t1
-------SEP--NNVMVGCDDEFETIKHKLIDSKN--LV-ISITGMGGIGKTTLAQRVYKDEATIAYFDIRAWTTVSQEHNLREMLCDLLG-S--DV-------LESKLRQKLLGQRYLIVIDDIWSIQ-A-WDAIHRCFPEDFRSRILLTTQLKQVANYV--S---LYSMRLLNLDESWDLFYKKVF----VKF---EFEKVGRCIVEKCQGLPLTIIVVAGLLS-KPS-LNQWENVVANL--DL-NT-EMK--CSK-LSLSYNHLPPHLKACFLYFGIFSEDEEIKVKELIRLWIAEGFLK-LL-N--SE-AYDYLRDLVDRGLVQI-DKCFDNKIKYCKLHDVLHNFSLR-AQREKL--LFVIKGNN
>itf07g07900.t1
---------------MIGRGRDCDVIKDKLLGSE---LL-IPIVGMVGIGKTTLVKSIYTDPALLSHFQVRGGVTMRPELD-TQMLSDLLRSIDKEG---A--DLANQLRKCLNGKRYVIVLDNLLNHL-A-WDDIHRYFPNN-GSCILLTT-FD-G-SYAR------HYMTLLDPKESWVLFCH-TL-PH-NK----TFENIRE--VEKCEGLAQSIVTVTKRLSCDNI-EQEWKKIEKELESLILDR----------LTLNYNQLPQYLTVCFLYFGVFPKRSEILVKTLVRLWIVEGFAVS-------E-AYRYLQELIDRSLVLI-HSSSNGQIKTCRMHGALHTFCVG-SQKEGI--FCANSSRW
>itf11g05970.t1
--------LYADEPEVVGLDDECEKLEKRLLD-DQLVYV-VAIVGMPGLGKTTLGKRIYKHVQPR--FDCSAMVHVSREARGE-LLLHIARQVDGE-E-WSR-EPEGKLCSYLRDKKYVILLDDIWD-E--TWDALRLGF-EPKGTRIIITSRDTAVGRYIGGES--IHEMP-LAPDQSWKLFCNQVMMPESAT----------EQIVETCGGVPLSIVVIAGVL--RGT-ITQWTEVLED----HQHYDR----CTK-VSLSYDNLPI-LKDCFLYFGLFPKGQEILAFDLINMWVAEKFIQ-QHEEQ-AE-AERYLNTLVSRNLVQA--S--RSRIRSCRIHDILHNFC---ANEKRF----LNRVQR
>itf00g08670.t1
-----------PDNGVVGFKEEEKIIIEHLIGSKK--RV-VLIIGMGGLGKTTLARRVYEKKNVVNHFDKHAWCTVSQEYDCKNLLNKIYNE-H-DN-------VAEELRKSLMGRRYLIVLDDIWSVE-A-WEELNRIFPES-GSRIVLTSRQKSVVSDAKHIC-----LLFFTVDETWELLQVMLFK-----C---ELENVGREISKKCGGLPLTVGLISGLLE-EKS-EQMWCEFLHTLNSHVTFG--I*---------------------------------------------------------------------------------------------------------------------
>itf01g33990.t1
E------EDSFVN--GAGFELGKRKVKDMLMD-E--ENV-FELCGIGGSGKTTLAREICK-DDEQSFFG-RVHFTVSQ-PNRLQVW-SMI---TQ------------SSANMFPAQPRLLILDDVW--L-ADLKPL--ID---PGCKILVVSRFKFPPVI-------AHELELLREDEAMSLFCHFAFG----N----FDEKLVKEVIDECEGLPLALKVVGSSL----P-EMFWKSQ-NRLSRSPVG---EV--LLE-MKWSIDYLEK-VRECFLDLGAFPEDKKIPLDVLINMWVELHDIEEE--------AFHIVVELSNKNLLNL-TDLYSI-V---SQHDVLRDLA---SGLERL----PFNARV
>itf11g20610.t1
-------S-KCDDNSMVGCHEVFKKILDQLPTKRS--RV-VSIVGMEGIGKTTLAHKVYQHLSLTSHFDKLAWVTISQRYSVEQMLQCLIGCVR-DE--QD--QLEERLYKCLKGQRYLIVIDDICRRNFD-WERVQKCFPDNNGSCILLTSQHKKVSKYF---G--IINMPLLNDAESWILY-CKVF----GIF---KFEQIGRDIVKKCKGLPLAITVVASLLS-KEV-EEKWKNVEKS----I-NG-NDA--CSK-LYLSYNQLPHHLKACFLYFGIFEEDYEIPVKKLVRLWAAEGFLS-RK-D--NE-GMECLQDLVDRSLVIV-SKSYNGKMKRVRMHGLLRGLCLK-ASSENL--LNIGHE--
>itf11g20430.t1
-------S-KFDSR-MVGCDKEFKTILDKLTSAEQ--LV-VSIVGMGGIGKTTLAREVYKDPSITSYFYKKAWVTVSQEYDVEQMLQCFTDCVN-DI--NDNLNLSGSLRKHLKDQRYLIVMDDIWSTT-A-WDSVQRCFPDNNGSRILLTSRLREVAEYA---S--TINLSFLNDNESWNLY-CKVF----GTF---VFEQIGRNIVKKCNGLPLAIIVIASLLS-EET-VEKWNNVAENV--SV-SS-NDA--CSR-LYLSYNQLPHHLKACFLYFGVFPEDYEIHVKKLVSLWAAEGFLK-AD-H--NE-AMECLQDLVDRSLVFV-SKSYNGKMKTVRIHDLLHDLCLR-ARHVNL--LKMGDE--
>itf03g20560.t1
-------SESAHNNVMVGCDDQFDSIVSKLTLSKQ--LV-ISVVGMGGIGKTTLIKKVFDDATIATHFDVRAWATVSQKHNLREMLIGLLG-SG-DN-------LANQLRQKLMGQRYLIVMDDIWETK-A-WDDIHRCFPEFNGSRILLTTRLKQVANYS--AG--LHYMRFLNPHESWSLFYKKVF----EKF---EFETIGRGIVEKCQGLPLTIIVVAGLLS-EPS-PTQWENIAENL--NL-NT-EEK--CSK-LSLSYDHLPLHLKVCFLYFSVFPEDTMICVKKLIMLWVAEGFLK-LR-G--IE-GEIYLQDLVDRGLVQI-VK-CDGKIKSCKLHDLLHNFCLE-ARREKL--LGVINENN
>itf11g20490.t1
------------------------MIMDQLTSPKQ--LV-VSIVGMGGIGKTTLARKVYEDPSITSYFYKQAWVTVSQEYTVAQMLRCLIGCV--D---NGPGQLAESLRKSMKDQRYLIVIDDTWNKE-A-WDSVQRCFPDNNGSGILLTTRLREVAEY---VS--IINMPFLDDNESWNLY-CNVF----GTF---VFEKIGRDIVKRCKGLPLAITLVASLLS-EEK-VEKWKNVAES----V-IG-NEA--CSS-LSLSYNQLPHPSKACFLYFGVFPEDYEIPVKKLVKLWAAEGFFG-VN-N--NE-AMECLQDLVDRSLVLV-GKGYNGKIKTIMMHDLLRDLCLR-VRRENL--LNIGNDYD
>itf13g00820.t1
-----------KSTIMVGCDDVFNTIMGNL-HSSK--QI-ISIVGMGGIGKTTLAKKIYEDASIISYFDRRAWVTISQEYNPRQVFQCLLHSLS-NN---N--ELAEQVYRLLKTRRYLIVVDDIWSTD-V-WDDLKRCFEDNSGSRILLTTRQTNVGEYA---D-------------------------------------------------------AAGLLS-NQTFIHEWEHIAKCV---L-SL--QQ--GEN-IDLS-------------SSSC----------------------------------------LITLNFV-----------------------------------FCKTMR--
>itf00g08100.t1
--------LAFEK--LVGLESRVNNIINWLLDDA--DAF-IGICGMGGIGKTTTARVVFN--RF-HQFYGACFLDVRQA--QKTLLTKILKSVE-S---ND--D-KAMIVKRLKGKKVLIVLDDVDDQQ---LDEL--AGGD-RGSRVIITTRDAGVLSH----DKYIYHVDTLKKQEAIQLFSLHAFK----E----GMEELCGSVVRYCEGLPLALKVLGSHL--GKN-AVNRKTL-KKLE--ANSL--KD--ILN-LRISFDGLPEN-KNVFLDITCFFRKW---REEYV------------G--------DSDLCELIEKSLISV-Q---NG-I---EMHDRIQEMG---ASQERL-DAVMINLKM
>itf13g02410.t1
-----CGGSSE-SAVMEGRGRKFKEIRDQLI-SSG--RV-ISIVGMGGIGKTTLARRLYEHPLVLSHFDILGWTVVSQKHDVRRMLLDLINS-KDG-V-TD--ELAEKLQKCLRGQRYLIVLDDIWSTS-C-WEHIQLCFPDNRGSRILLTTRHKEVADSA--DDNRLHTLGSLDSQESWNLFRKSF------K----ELETIGRQVVDKCHGLPLAIVVVAGVLS-NKT-VEEWQNFENQTN-SVVTT-SEQ--CSR-LTLSYNYLPLHLKACFLYLSTVPQDNAIIVKRLVRLWIAEGFVELIN-SE-NE-AHGYLQDLVDRCLILI-ENRFNGEIKTCRMHDMVHEFCVR-AIKEKL--LN------
>itf03g27310.t1
-------QVAVENNI-IGFDDDLEAIKVR-LASND--FV-IPIVGTAGIGKTTFALEIFEDPEIRKIFTHCIWVHVSQGFHRKQNFIHILHQIDSM---ED--QVEAKIKETLEDQKYFIVLDDVRQEK-D-WNSLKAAFPELNGSKVLVTTRYSNV---V---DK-SHILGGLSNDDGWLIIKNNVF----GNV---DLQDLGKRIAKHCNGLPLGLLLVSGILR-CRS-IDDWQRVAEPP-ILI-WSGP-S--IQE-VWLSYENLPHVLKNCLLYFAFFPIGYEIAAWKLIRLWIAEEFIP-TD-EW-DE-AQKYLNDLVDRNLVRV-TKGADGQIQTCNIHDTLHESFKI-ATWTDL--FK-S--RR
>itf15g00150.t1
-----------LDATIVGFNQEWERIMDRLTK-SN--LV-VAIVGMGGVGKTTLARRAYNEPLLKDRFDCRAWTTASQQHNVRGMLLHLLSTFS-DT--NG--DLAFELFQFLKGVRYLIVIDDVWSTD-A-WDGVFRSFPDKQGSRIILTSRDTEIGAYVD----HPHLLNLFDKDESWELLCKKVF----GGC---ELVSIGKDIAEKCRGLPLAIVVVAGHLS-SKT-IQGWKRVARNI--GL-S--PKQ--CLD-LALSYKDLPQHLKPCFLYLGAFAEDYEIPLRRLIRLWIAEGFLK-GK-E--SE-AEDCLEDL-------------------------------S-GWKDN-----------
>itf13g14640.t1
-------LPMTREPHVVGREKDIMRLVDFLK--TDYPLF--AVCGKGGLGKTTLVRKVYNTPDVR-HF-MGAWITA-HQVQAKTLWQDIMSQIEKK-L-SDS-ALAQRLHSSLQSGRYLIVLDDV-ST-----EASLIALP-TVGSRVVITTRKTCQARKIV-ER--ILKMRPLTKDDSWKLFQKHL---------------------------------------------------------------------------------------------------------------------------------------------------------------------------------------
>itf13g21970.t1
-----------QDNDVVGFKKEEETIINQLIVSKE--RV-VLISGMGGLGKTTFTRRVYEEKNVANHFDKRAWCTVSQKYDCKDLMNKIYSQ-SRSS-------VAEELRKRLMGMRYLIVLDDIWSVE-A-*---------------------------------------------------------------------------------------------------------------------------------------------------------------------------------------------------------------------------------------------
>itf04g34220.t1
-------LLLADEAEVVGLDEDCEQLEARLRD-KRLDFV-VSIVGMPGLGKTTLAKKIFKNVQHC--FQCSAMVYVSQAPKRD-LLGDIARQV-TE-E-QIK-KPETNLYSFLQQRRFIILFDEIWD-E--SWDAIKYCI-TAKGSRIIITSRNNSVGRYIGGQH--LHTLP-LDRETSWELFSKQIIS-REKD----ELKSVGEQIVEKCGGVPLAIVVTAGML--RER-SEEWKQVLNN--------DED---CSR-LALSYEDLPT-LKLCFLYFGLFQEDCEIKALDLMNMWIAEKLVQPSKEER-EE-AEGYLNNLIARNLIQS--R--KNKIKSCRVHDILRNLC---GKKSKF----VKGARR
>itf09g24750.t1
-------DTGIPEESLVGFENSKQSLIQLLLADDD--LV-HSVVGMGGLGKTTLVKKAYDDAQIIKRFQHRVWVTVSKTFKIEELLKDAIKQLD-ETM-GF--QLKDFVINILSERRYIIVLDDVWSFD-V-WDAIKYAFPR-FGSRIVITTRNSEIGR-DACHQGDVYELKFLSEKDSWELFCKKIFL--SD-C---HLVNIAEDIVNKCGGLPLAIVVIAGILA-DKD-IAVWKSFQNGLNFQL-KTRMKN--LKN-LSLSYYDLPYYLKYCFLYFSIFPEDAFIEKSRVIRLWIAEGFVKEKDQ----E-AEAYLNELIHRNLIQI-AKSHAGKIIGLRVHDILREIILS-ALEQNF--AV-NKCRR
>itf05g06500.t1
-------SDEP--EIMVGKSDELDAMKDLLISNNR--LV-VAVHGMGGIGKTVLAKSIYEDKSIKNHFEKYAWVVISQHYNKDQMLSRLLKSVQ-PQ---D--DIQEQIYKHLKHKRYLIVMDDVWSID-A-WNDVRSCFPDCNGSRVLLTTRLKNVAQAA---AVNCYQMRFFNSEESWDLFKEKKFL--VESQV--EFETIGKKVVEKCYGLPLAVNVAAGLFS-AT--LEEWKNVEKDI-DS--REAE-R--CAD-LALSYNHLPHYLKSCFLYFGFFPKNYPLIVKKLVRLWIAEGFVK-EE-N--R--GEKHLHELIDRNLVLV-GRSSYG-IGTCMVHDLLHDLSIR-AKKENL--LY------
>itf11g13920.t1
---------------MIYDDDDFETIIPILI---RC--I-VAISGVGGIGKTMLARRIYEDPKIASRFYKRAWVVASKHHN-------------------E------------R-Q--------M----------L---------------------------------------------------------------L----------------------GIL---------------N-------------------SIGY------------------------------------------------------------------------------------------A---------------
>itf13g02550.t1
--------SSKDSDIMEGRGKELGEIMDQLIGSRG--RV-ISILGMEGIGKTTLARRVYEDPLVLSYFDILGWTVVSQTHDVRKMLLDLLGSINDK-L-KD--ELTERLRKCLMGRRYLIVLDDIWSIS-A-WEDIQLCFP-NYGSRILLTTRHKEVADSAADDDNNLHTLGSLNSQESWNLFCKNF------K----ELETIGRHVVDKCNGLPLAIVVVAGVLS-NRT-VEEWQVFENQTN-SVVTT-SEQ--CSR-LTLSYNYLPLHLKACFLYLSTVPEDEAIIVKRLIRLWIAEGFVEL-N-SE-NE-AHGYLQDLVDRSLILI-QNGFNGEIKTCRMHDIVHDFCVR-AIKEKL--LN------
>itf06g12210.t1
---------------GTTSETNLDKIYKLVEE-N---VS-IGVYGMGGVGKTTLVKHIHN--RIRDPR--NVYWTVSH-FSQDNIA-KTA--IYSDD--QE--V-AAILLNHFNNNV-VLILDDVW--N-ISLENL--GVP--KGCKLILTTRLRDVCRI----Q--LFQVNVFNEEEGWNLFKEILVQ----C----AIEKYAKELAKKCGGLPLALNTVAASM--GVD-DHSWRTI-KNFRNGPQMG--EN--VFE-LKFSFNKLNPKWKECFLYCCLYPEDARIKKDEIIMKFIAEGL----E-----D-GHSILKKLVDVFLLEG-EE---Q-V---KMHDLMREMA-------KF----TVELER
>itf07g14280.t1
---SCSHGFL-PKGRMVGRLHDCRVIKEKLF------PL-MSIVGMVGIGKTTLARELYEDKSVLKHFGVRGWVTIPQHYN-RRILIQLLKSINKKG---L--ELQMQVRNCLSGRKYLIVLDNIMSDE-A-YADVKNLVPNA-GSFILLTT-LK---LYC-------HNMTLLDPKESWDLFCD-IL-PI--E----KFEKIRNDVVEKCDGLPQLIVEVAKRLSCNNI-REGWKKIEKELESLILDR----------ITVSYNPLSYHLKDCFLYFGVFPKRNRILVKMLIRLWIAEGFVKPLNHNE--E-AYMYLQELIARSLLLI-EDSSEGKIKTCRMHSALHSFCVG-AQKE------------
>itf01g10090.t1
----------E--GTMVGKNNEFETIREMLIPSKQ--RI-VSIQGMGGIGKTTLARQIYEDPSIISHFDKRAWVVISQHHNKRQMLQGLLNS-N-RS--DE--DLAIRLYQGLKGLRYLVVMDDVWSGQ-A-WDAIKSCFPDINGSRVLLTTRIANVATHI---GNFSHQMHLLDQSESWDLFSKKA-----CSGV--EFETIARTVVMKCQGLPLAIVVVAGLLS-NT--LDEWKNTANAL-----TSDD-E--CSR-LSMSYTHLPYNLKACFLYFGSFPEDKEINANDLARLWAAEGLVK-AK-N--SK-ARRYIKELIDRNLII------------------------------------------
>itf14g03870.t1
-----AAMPQ-----MVGNNNALAEIKDKLTSSKE--RV-ISITGMGGIGKTTLAKTVYEDKDIKRHFDIRAWITVSQSYSLDDLLRVLLQSIQ--SA-GT--ELKDKVRKLLLGKRYLIAIDDIWSTQ-V-WDDLKICFPERNGSRVLLTTRLTNVATHA----GLPFSMPTLSKEESWDLFCKKVF----AEC---EFEEIGRDIVMKCKGLPLSIMVIAGILS-DMK-VEDWENVARDVALS----YEEQN-CEE-LLLSYNHMPESLKTCFLYLGIFPEDYEISVKILVGYWVAQGFV---DDEA--E-AWQKLQDLIDRNLILV-EKDWSGRIKTFKIHDLTHEMCLR-AKGKNI--LHGQSSKG
>itf04g05380.t1
-------SHSKG-SIMVGKNNEFHIVKTMLITSRQ--LI-VSIEGMGGIGKTTLARRVYEDLSVASHFDKRAWAVASQYHNKLQLLKDLLES-V-NS--QE--DLAEQLYQNMMHQRYFVVIDDIWSVD-A-WNSVKACFPDANGSRVLLTTRFAQVTTII---SDFSHQMQFLDEGESWNLFQEKA-----SSGS--EFDMIGRQIVEKCKGLPLAIVVATGLFS-HT--LDEWKNVAEVL-NS--TTDE-E--CST-LSSSYNHLPHSLKACFLYLSIFPEDKVIYVKEIVKLWVAEGLVK-EK-D--SD-ARRHIQEFKDRNLILV-SWSSCGRVKAFRMHDLLHSFCVK-AKKENL--LH-ST---
>itf00g00070.t1
-------SD-VED-AMVGHSEELDEVKSKLLSLKQ--RV-MAMVGMGGIGKTTFVKRIYEDPIVTSHFELRAWTTMSQVHNKAQALYDLCRCIT-NN---D---LEVQLRQSLLGQRYLIVVDDIWTTE-A-WEDIQRCFPNDNGSRILMTTRDREIAQYA---N--CYNMRFLNPFEGWDLFYQKFL----VEL---EFETIGRNIVQKCQGLPLTIVVLAGHLS--KS-LDEWENVDRKI--NL-PL-PEQ--FSR-LDLSYNSLPSDLKGCFLYLGLFHEDSEIPIKKLIRLWIAEGFVG-TG-HS-RE-GRDYLQDLIDRSLIMV-HRSFDGKIKTCKMHDLLHELCIT-AKIENL--LYKGSSDR
>itf13g01030.t1
-----------HTTVMVGYDDEFNMIMDKL-QSKQ--RI-VSIVGMGGIGKTTLAKRIYRDASFISRFDCQAWVTISQVYNPTKVFKALLRSLE-NN---N--ELAEVVYKCLKRQRYLIIIDDIWSTD-V-WCDLQKCFPNNNGSRMLLTTRLKNVADYA---G-LCHAMRFLNSYESWNLFHNQVL----LRT---EFERIGREVVKKCKGLPLAVNVVAGLLS-KQD-LNEWELIAKNV---L-SISNQQ--GEN-IDLSYKFLPHHLKHCFLSIGLSPEDSVFPEPFIVDYWVSGGFLK-FR-S--SE-ARESLQDLVDRNVLL--VSKINGSSKEYQMHDMLRELALR-AQKENL--LCEGFR--
>itf06g20590.t1
-------SAFFIGSDIVGLDSETNELLTWLEEEHR--IV-ISVVGMGGSGKTTLVSKTYTSRTIKRNFNCCAWVSVSRNYTIEDLLRRMITEFK-NFM-DY--HLVETLVKFLEQKRYVVVLDDVWNIN-F-WRQVCVALPD-NRSRVIITTRKEDIASYPYGAG--VFHSQPLSKSDAWALFCRKAFC--NENC---ELEGIGHTLVEKCEGLPLAIVALGGLMG-DPS-ERKWREVYNALSWHI-SNLLDE--VKT-FLLSFNDLPYYLKNCFLYCCLFPMGRWVGAGRLMRMWMAEGFLEERR----IE-GKIYLKELISRSLLQV-TKHSYLRPKMCKLHDLMWELAHS-SEQENF--LS-IRARR
>itf15g22030.t1
-----------ENEVIVGIDIDIEMIVDRLCNNYK-KLV-IPLVGEGGIGKTTLAKRVYGHPITIASFDIRAWVVLSQVPSLKEILIGLLRCIEYTL--DN--QIAEQLCANLRGKKYLICLDDIWTIA-A-WDAIKGYFPEFNGSRILVTTRFREVSEYL---S--PYQVGYLTF-----------------SR-------------------------------------------------------------------------------------------------------------------------------------------------------------------------------
>itf15g10770.t1
-------RPTAKNKV-FGFEKDLEAVRIRLLASNS--FV-IPIVGMTGTGKTTFAFKLFEDSSIHSNSI-RIWVPVSKRCDRKQKFISIIYQIDTN---EE--MLKDTIRDLLTDQVYFIILDDVWEKT-D-WDSLQAAFPNMNGSKILVTTRHDNV---V---DK-PHNLEKLSDDDGWKLIKNNVF----GEC---DFEKHGKQIAKKCNGLPLALVVVAGILG-CIT-SKDWERVANNP-LLI-NRDQ-S--YHE-VKLSYDDLPHELKNCFLYFAYFPMGHEIAIWKLIRLWIAEEFIP-TN-EW-DE-AQKYLNDLVDRNLVMV-IRRADGQIKTCRIHDTLHEFCKS-AARKEL--FH-ST-RR
>itf04g13450.t1
--------HSE--DKMVGKNNDFEMVKKMLISSKQ--RV-VFIKGMGGIGKTTLAKRLYDDPEIASNFDKKAWVVASQRHNKRQLLISLLKSII-EE--DE--EIALHLYQGLKGQRYMVVIDDLWSNK-A-WDAVKNCLPDSTSSRVLVTTRFGEVAAQI---GNFSHQMQLLYPNESWNLLYEKA-----CCSV--EFEAIERPIVEKCQGLPLTIVVVAGLFS-VT--LDEWKSMAKTL-IS--LTDE-E--CSR-LVSSYNHLPYNLKACFLYLGIFPEDEEIFVNDLAKLWAAEGFIK-TK-E--SD-ATINIHELNDRNLILV-SQRSCGGIKAFRIHDLLHSFCVR-AQKENL--LH-SN---
>itf07g02310.t1
--------TSLQN--FMGLGSRVRDVSNLL-ETN--EVF-FGIWGMGGIGKTEIARIVFQ--KF-MEFDRAYFFDVRKN--QEILLGGILE----S---NA--G-M-KIKNYLKGIKVLIVLDNVDD-Q---LEIL--AGGD-RGSRVIMTTRDRKVLSN----HKCIYKVNELSDQEAIQLFCRFAFE----E----GFTNLCDSILSLAMGLPLALKHLGIYL--GVN-VHKWERL-MKLK-DVDNL--KH--IIE-LKISFDGLPDN-QNVFLHIACFFRNW---REEYV------------D-----D----DMHVLINKSLISV-Q---NG-I---EMHDLIQEMG---ASKERA-EVEMESLKM
>itf03g22030.t1
--------SKPDDAIMVGHAQELKRMKEML-STKE--RV-ISIVGMGGIGKTTMAKNIYDDPSIRSRFDVLGWVTVSQHYDLQRILSDLCCSVD-EE------ELAHKLRQRLMGRRYLLVVDDIWGNK-G-WDDLQGCFPDSNGSRILLTTRLKKVADY-----KYVSNLPFLNPNESWKLF-SHKM----GIL---KVEEIGMRIVDKCGGLPLAITVAAGLLS-KKS-VENWKSIASAM--NN-TS-HDQ--CST-LSLSFNNLPYHLKACFLYFGVFSKRTEIPTKDLLNLWIAEGFVR-ES-G--SE-AMGYLQDLIDRNLVLI-GKSFTGNIKTCRLHDLLFDFCLR-VEKEKF--VS------
>itf15g22060.t1
-----------ENEVIVGFDEDVETILSRLTSGNK-KLV-IPLVGEGGIGKTTLAERVYEDPIIIASFHIRARVVVSRVHNLKEMLIGLLRCIEYNN--SN--QIAEQLCKSLTGQKYLIFLDDIWTTI-A-WDAIQRCFPESNGSRILVTTRFIEVAKYL---S--PYRVKYQNLEDCWELFSRKVF----GNFV--ECELIGKHLVIFCSGLPLEVLIIAGLLA-KES-LEIWRDVKETL-DEV-DINKNR--ILV-LSLSYKYLPSHLKGCFHYFGVFPEDSEIPVKKLINLWVAEGFIK-PN-NM-SE-GESYLHDLINRSLVQ------------------------------------------
>itf15g19820.t1
------------------------------LASNN--FV-IPIVGMPGTGKTTFASMLFNDLRILNNLV-CIWVHVSKWCDIKQKFISIIYQIDTT---EE--IMKDIIQTRLKDQKYFIILDDVWRKE-D-WDSLQTAFPKMNGSRVVLTTRHDNV---V---DK-SHNLGMLSDDDGWLLIKNNVF----GEC---DLEDIGMDIARKCKGLPLALAVVAGILR-CRT-STDWQRVAENP-LLI-NRYQ-S--YHE-VKMSYNDLPHELKNCFLYFAYFPMGHEIAIWKLVCLWIAEGFIP-TN-EW-DE-AQKYLNDLIERNLVTL-IKRADGQIKTCRIHDTLHEFCKS-AARKKL--FL-SA-RR
>itf11g20510.t1
------------AS-MVGCDEEFNTIKDQLTSAKQ--LV-VSIVGMGGIGKTTLAQKVYEDPSITSYFYKQAWVTISQEYTVGQMLRCLIGCV--D---DDPGRLAESLRKSMKDQRYLIVIDDIWSKE-A-WDSVQRCFPDNNGSRILLTSRLREVAEY---AS--TINMPFLDAGESWSLY-CKVF----GIF---KFEQISRDIVKKCKGLPLAITLVASVLS-EEK-VEKWENVAES----V-IG-NEA--CSR-LYLSYNQLPHHLKTCFLYFGVFREDYEIPVKKLVRLWAAEGFLR-AE-H--NE-GMECLQDLVDRSLVVV-SKSYEGKMKRIKMHDLLRDLCLK-AERENL--LSMGDE--
>itf08g17370.t1
-------SHTE--DIMVGKNNEFDTIRKMLLPSKQ--RV-VSIQGMGGIGKTTLARRIYEDPSVVSHFDKQIWVVVSQHHNKRQMLLHLLDS-D--S--EE--ELPLQLYQSLKGQRYLVVMDDVWSIE-S-WNDVKSCFPDTNGSRVLVTTRVAEVATCI---GYFFHQMRFLDQSESWQLFHKKA-----CFGV--EFEIIGRPIVDKCKGLPLAIIVIAGLFS-NT--LDEWKKTANAL-IS--TSDDEE--CWR-LSLSYSHLPHNLKACFLYLGVFPEDYEIKASNLARLWAAEGLVK-AN-N--SE-AKRYINELMDRNLILV-SKSGCGRIKEFRVHDLLHAFCVR-GQNQSL--LH-SN---
>itf04g05490.t1
-------SHSQQDK-MVGKNDEFQIVKEMLISSRQ--RI-VSIQGMGGIGKTTLARRVYEDSSIAFHFDKRAWVVASQIHNKLQMLTDLLKS-C-DS--EE--DLAHLLYQTLLHQRYFVVIDDIWSVD-A-WDSIKACFPDANGSRVLLTTRITEVTTSI---SDFSHQAQLLDETESWNLFCEKA-----SSYA--EFEVIGRPIVKKCKGLPLAIVVAAGLFS-HS--LDEWENVAETL-NS--TTDD-E--CSR-LSSSYNHLPHSLKACFLYLSVFREDEEIHANEIVKLWVAEGFIK-RK-D--SD-ARRHIQELKERNLILV-KQSICGSVKTFGMHDSVHSFCVR-AKRENL--LH-SS---
>itf11g20320.t1
-------S-KIDSR-MVGCDKEFKMILDKLISAEQ--LV-VSIVGMGGIGKTTLAEKLYKNPSITSHFYKKAWVTVSQEYTVEKMLRCLIACV--D---NDQGRLAET---RLKDQRYLIVIDDIWSKK-A-WDSVQGCFPNNNGSRILLTSRLKKVAKYA--AS-IIIDMPFLDANESWNLY-CSVF----GMF---VFEQIGRDIVEKCKGLPLAIILVASLLC-KEK-VEKWKNVAES----I-IG-NGA--CSS-LSLSYNQLPHHAKACFLYFGVFREDYAIPVKKLVKLWAAEGFFE-AN-N--NE-AMLCLEDLVDRSLVLV-GKGYNGKIKTIRMHDLLRDLCLN-ARRENL--LY----YH
>itf14g04500.t1
---------SQ--AQMVGKNDEFEIIKKLLTGSKE--KV-VSIIGMGGIGKTTLARQVYEDPSISIHFDVRAWVVASQLHNKRQMLIGLVNSIN-EK--DE--DLALKLYQYLKRQRYMVVVDDVWSGE-A-WDDVSNCFPDGNGSRVLLTTRLAEVANYS---SDFSHHMQLLDQSDSWDLFCEKA-----GFGA--EFEIIGRPIVEKCKGLPLAIIVVAGLFS-ST--LNEWENVAKAL-DS--TTAT-T--CSK-LSLSYNHLPHHLKACFLYLGVFPEDYAINANELVRLWSVEGLVK-TE-N--ND-ADRHIQELMDRNLILV-SKSCCGRIKVFGVHDLLHAFCVK-AQKENL--LH-SD---
>itf00g16150.t1
-----------KSTIMLGCDDVFNTIMDNL-QSSK--RI-VSIVGMGGIGKTTLARRIYEDASFLSHFDHRAWVTISQEYNPRQVYQCLLRSLC-NN---N--EWAEQVYRLLKDKRMTIL-------------EVEYC*--------------------------------------------------------------------------------------------------------------------------------------------------------------------------------------------------------------------------------------
>itf11g20670.t1
-------S-KFDSR-MVGCDEEFMVILDQLTSAKQ--RV-VSIVGMGGIGKTTLARKVYEDPSITSHFYIRAWVTVSQEYNVEKILRCLIGCV--DE--HD--QLAESVYKRLKGERYLIVIDDLWSTT-A-WDHVQRCFPDNNGSRIVLTSRLNEVAEYA---S--PINKRFLDADESWNLY-CKVF----DTF---VFEQIGRDIVKKCEGLPLAIIVVASLLS-KEE-EERWKNVAQNV--SV-MG-DDA--CSK-LSLSYNQLPHHLKACFLYFGVFPEDYEIPVKKLVRLWTAEEFLR-AK-H--YE-AMECLQDLIDRSLVLV-SKSYNGKIKAIKMHDLLRDLCLR-ARQENL--LKIGNDYH
>itf14g02040.t1
--------PIVQ-DV-TGFEDEEKRLNDRLRSSKD--RV-IPIVGLPGTGKTTFANQIFHNTEKLKTFAPTIWVHVSHSFDTKQKYIDMLCDIDYSS--VD--RLGARISDLLDNKRYFIVLDDIWEKK-D-WDSLNAVLPYSKGSRVLVTTRSNNV---V---DE-PHILKPLNPEVSWKILEKIVF----GDC---NLKTLGEKIATRCNGVPLSIVMVGGILR-RIA-QAYWKRVSENP-LQI-NRDQ-S--FHK-VKLSYDHLPHELRNCFLYFASFPKGQEIAALKLIRLWIAEGFIP-AD-EW-DE-AESYLKDLVDRNLVMV-MKSADGEIKTCRIHDSLHEFCKT-ASKDNL--FY-S--RR
>itf06g12280.t1
---------------GKTSNDNLEKLYGWLED-K---IS-IGVYGMGGVGKTTLVKHIHN--RIQMPH--KVYWTVSQ-FSQDDIARKIE--LEVVE---E--D-AAILHKHL-KKT-VLILDDVW--C-IPLEKL--GNP--DGCKFIITSRSLEVCKI----Q--LFKVKTLKENEAWDLFKENLLL----H----DIEKHAKELAKKCGGLPLALNTVAGSM--GVD-NHIWRNI-NKFHNDLQL---EN--VFE-LKFSYNRLDQRLKECFFYCCLYREDEKIKKDEVILKLIAEGL----E-----D-GHSILKKLVDVFLLEG-GE---L-V---TMHDLMREMA-------KF----TAELER
>itf13g21960.t1
-----------IDKDAVGFKKETETIINQLIGLKE--RV-VLITGMGGLGKTTLAKRVYEEKSVVNYFDKRAWCTVSQEYDCKDLLCKIYNQ-M-DS-------VAEELRKKLMGMRYLIVLDDIWSVE-A-WEELNRVFPEN-RSRVVLTSRQESVISDAKHIC-----LPFFTIDESWELLQVKLFK-----C---ELESIGKEISKKCGGLPLVVGLVVGLMG-EKS-EQMWQEVLNTLSSHVAFR--IH--SNN-IELSYNHLPAHFRPCLLYFAAIPEDAEFVASKLINLWISEGFIDIIEN---RE-ARDCLNHLVGSNLVMV-FREYDGRILSCGVHDLVRDFCLT-VKDDNF--LH-LTPHR
>itf00g08650.t1
-----------PHNDVVGFKNEERTIIKHLNGSNE--RV-ILITGMGGLGKTTLARRVYKKKDVVNRFDKRAWCTVSQEYDCKGLLNKIYNQ-K-DS-------VAEKLRKSLMGWRYLIVLDDIWSVK-A-WEELNRVFPSK-GSRIVLTSRQESVVSDAKHIR-----LPFFTIDESWNLLEVKLFK-----C---ELETVGREISKKCGGLPLTVGLIAGLLE-KKS-EQMWREFLLNLNSHVTFG--IQ--SND-IELSYKYLSDHLKPCLLYFAAFLEDEKIDVSKLKELWISEGFIGMAEN---RE-AEDYLNHLVSSNLIME-SGNYNGRIISCMVHDLVRDFCLT-AREEIS--LE------
>itf00g11040.t1
-------PMNVAK--PVGIDSLVGDVLHLLMIND--SVM-MGIVGMGGIGKSTLAKAIYN--HL-QGFEG------------------------------------------------------------------------------------------------------------------------------------------------------------------------------------------------------------------------------------------------------------------------------------------------------------
>itf00g20060.t1
-------SD-VED-AMVGHSEELDEVKSKLLSLKQ--RV-MAIVGMGGIGKTTFVKRIYEDPIVTSHFELRAWTTMSQVH----------------N---D---LA----KSLLGKRYLIVVDDIWTTE-A-WDDIQRCFPNENGSRILITTRDREIAQYA---N--CYNMRFLNPCEGWDLFYQKFL----AEL---EFEKIGRNIVQKCQGLPLTIVVLAGLLS--KS-VDEWENVERTI--NL-TL-SEQ--FSR-FNLSYNSLPSDLKGCFLYLGVFHEDCEIPIKKLIRLWIAEGFVG-SS-DS-RE-GRDYLQDLIDRSLIMV-HRSFDGKIKTCKMHNLLHELCIR-AKIENL--LYKGSSDR
>itf03g27550.t1
-------SRSK--QIMVGKQDEFESIKEMLIPSKQ--RV-VPIKGMGGIGKTTLAKKIYEDPLITFHFDKRAWTVASQHHSQRQMLLDLLGS-N-DS--NE--DLALRLYQSLKCQRYLVVMDDVWSKE-A-WDAVKTCFPDGNGSRVLLTTRLAEVANHT---CDFSHQMQLLEQSESWQLFNEKA-----CSCV--EFETIGRPVAEKCKGLPLAIIVVAGLFS-NT--LDEWKNTANAL-----ATDDEE--CSR-LSLSYNHLPHYLKACFLYLGVFPEDHEINANELAKLWLAEGFVK-AE-N--SD-ANRYMQELMDRNLIIL-SECSRGRIKRFRMHDLLHGFCVR-AQKDNL--LH-SD---
>itf11g20590.t1
-----------------------------LTTTKG--RV-VSIVGMGGIGKTTLANKVYEHPSITSHFDKRAWVTVSQEYNVEQMLQCLLSCVR-EL--KD--QLAERLRKHLKEQRYLIVMDDIWSTT-A-WDSVQRCFPDNNGSRILLTSRLKEVAEYA---S--PLNMPFLDANESWNLY-CKVF----GTF---VFEKIGKYIVEKCDGLPLAIIVVASFLS-KEE-EEEWKNVAKS----V-IG-NDT--CSR-LYLSYHQLPHHLKACFLYFGVFREDYEIPVKKLVRMWAAEGFLR-AK-H--NE-AMECLQNLVDRSLVIV-SKSYNGEMKTIRIHDLLRDLCLK-AGRENL--LNIGDE--
>itf04g01370.t1
-------SHTK--EIMVGKQDEFKIIKEKLIPSEQ--LI-VSIKGMGGIGKTTLAKKIYEDSSITSHFDKRTWTVASQHHSQRQMLLDLLGS-D-DK--EE--DLALQLYQSFKHQRYLVVMDDVWSVE-A-WDALKTCFPDGYGSRVLLTTRIGEVANHI---CDFSHQMQLLEQSESWKLFNEKA-----CSGA--EFETIGRPVVEKCKGLPLAIIVVAGLFS-IT--LDEWKNTANAL--S--ATDDEE--CSR-LALSYNHLPTT*---------------------------------------------------------------------------------------------------
>itf06g10670.t1
-------SNVVEDNAMVGHSEELDEVKYHLLTLEE--RV-IAIVGMGGIGKTTFAERIYNDPQVKSHFDICAWTTLSQEHNKQQAVTDLIRCIT-EK--DD---PEQLLRKSLLGQRYIIVVDDIWTKD-A-WDDIQRCFPDGNGSRILLTTRDREIAKYA---N-------------------------------------------------------------------------------------------------------------------------------------------------------------------------------------------------------------
>itf13g01680.t1
---TIPLTP---RKEMVGNREELEQIINQLK-TEE--RI-ISISGMGGIGKTTLARTIYDDP-VTNHFHVRAWTTMSQQYE-KQTLIALLRCIEKTS---E--DLADRLQKLLKGRRYLIVVDDVWSVE-A-WDDIKRCFPNNKGSILLLTT------KYTH------YGLKLLNEVDSWVLFSRNL--DF--I----RYEDVGKKIAKQCQGLPLSIVVVVGILL-KGS-LGEWEKIREELALITVDE----------TALSYKHLPLHLKPCFLHLGVFPEDSEMPAKKLVRLWIAEGFVKVGMGRA--E-ALEYLQALISKSLILI-RNSSNGEVKTCRMHDLLHDFCVN-AEDENL--LYHEGFRW
>itf06g13050.t1
-------SH-VEEDAMVGHSEELNKVINQLITNHE--LV-MAVVGMGGIGKTTFAKRIYDDPRVKSHFELRAWTTMSPEHNTGQAILDLCHCVA-NK---D--HLAAHLRQSLSGQRYLIIVDDIWTPT-A-WYDIHRCFPDNNGSRILLTTRNTDVAYHA---S--LYNMRFLNLDEGWNLFYQKFL----DEL---EFKTIGMNIVRKCQGLPLIVVVMAGLLS-NKS-IDEWGRFEKKL--NL-TF-HEQ--FSR-FNLSYNQLPSHLKGCFLYLGVFHRDSEIPVKKLIRLWIAEGFVK-TR-SR-SE-GRDYLQDLIHRSLVMV-NESFDGKIKTCRMHNLLHELCTS-AKTENL--VYTGSRHS
>itf15g04690.t1
-----------GHRQ---FESSNEQIVEALM-DGDINLI--GICGMGGVGKTMMARKVGKEEMM---FEVM----VASLPDQQEIAEG-LQ-LKEE---N-P-TRANKLQRRLA--RTLIVLDDIWRL---DLE-L--GIA-LKKCKVILTSRHRDAC------MQKIVVIEVLHQDEGWSLFKERA-----G------VYPIARDVSWECSHLPLALTTVGRAL--SQS----WEDL-RRPN--IPEV--E-------LELSYKLLENE-KSLFLLCSLFPEDYCIPLEFLIW---GFGLV---N-----E-----VEILEDRFLLDAAVQ--D-KV---KMHHVLRDVA---AKE-TV--LI-----H
>itf09g24960.t1
-------DALLLEESLVGIENPKHFLVNLLLVDDD--LV-HSVVGMGGLGKTTLVKKAYDDTKVMNHFQYRVWLTISETFNVDELLKDVIKQLN-EAM-DS--KLKEFIKNILSGQRYIIVLDDIWDIN-V-WLAIKYSFPR-FGSRIVITSRNSEIGA-STSCEGVVYPLEPLSSEDSWTLFCKKTFL--RG-C---HLVNIAKNILKRCDGLPLAIVVIAGVLA-GES-NEEWERFQRCLNIQM-ESRMMN--MKN-LSLSYYDLPDYLKYCFLYLSIFPEDVIIEKMRVIRLWIAEGFIRESNQ---EE-AEDYLNELLHRNLIIL-AKDIDGRMKGFRVHDILREVILS-SVEQNF--TI-NKPRR
>itf07g20970.t1
-------PMNVAK--PVGIDVYVRDVLDLLITNN--DVM-IGIFGMGGVGKSTLAKAIYN--HL-QGFEGSCFLNIRQSDGQEKLLHSTLKNFE-N---NA--E-ISLIKTRLQSKKVLIVLDDIDH-Q---LDSL--VGQN-CGSTIIITTRDIHLLD-----GQEKYMVETLSDDDSLQLLSWHAFG----S----EYNELSKRIASYVGGLPLAITVIGSHL--GKS-VQEWIEV-EKLE--I-----HD--IQK-LKISYDALDDT-KNIFLDIACFFVGN---GKKDT------------M-----EHAKSGIRCLIERCLLMT-SSG--L-F---EMHNLVQDMG---VRMERL-AVFMVNLRI
>itf03g20490.t1
-------TEP--KNVMVGCDDEFETIKNKLIDSNN--LV-ISIIGMGDIGKTTLAQRVYHNEAAMAHFDIRTWTTVSQEHNLGEMLCRLLD-S--DV-------LASQLRQKLLGHRYLIVIDDIWSTQ-A-WDDIHRCFPEFNGSRILLTTRLKQVADYV--S--------------------------------------------------------------------------------------------------------------------------------------------------------------------------------------------------------------
>itf01g08960.t1
----------QSNSIMVGKNNEFHIVKAMLISSRQ--RI-VSIQGMGGIGKTTLARRVYEDPSVAFHFDIRAWVVASQYHNKLQMLTDLLKS-C-DS--KE--DLADQLYKKLTHQRYFVVIDDIWSFE-A-WHSVKTCFPDGNGSRVLLTTRSVKVATTI---GEFSHQMQLLKKDESWNLFHEKT-----ISGS--EFDMIVRQIVEKCKGLPLAIVVAAGLFS-HT--LDEWRNVAEAL-NSA-TTEE-E--CSR-LSSSYNHLHHSLKACFLYLSIFPEDVEIHVKEIVKLWVGEGLVK-AE-D--SD-ARRQIQELKDRNLILV-SQSSCGRVKAFRMHDLLHSFCVR-AKKENL--LH-FN---
>itf14g02030.t1
--------PIVQGNV-TGFEDEEKRLNTRLASSNN--RV-IPIVGLPGTGKTAFAYQIFHSTNKRNEFVHTIWVHVSQSFARKQKYIDMLCDIDYSS--VD--QLVTRIRDLLNDKKYFIVLDDIWEKK-D-WDSLNAVLPNSQGSIVLVTTRFLKV---V---DEEPHILKPLDDKVSWEILKKIVF----GDC---NLETLGLDIAKRCNGLPLSLVMVGGILR-SRA-QAYWKRVAENP-FQI-NRDE-S--YHK-VRLSYDHLPHELRNCFLYFASFPMGQEIAALKLILLWIAEEFIP-TD-EW-DE-AENYLKDLVDRNLVIV-MKSANGQIKTCRIHDSLHEFCKT-ASKNDL--FH-SR-RR
>itf03g20740.t1
-------VPNVEEHV-VGFDGEADAIIQRLVGLQG--FV-ISIVGMPGLGKTTLANKVFKDERVEYYFMNRAWIYVSGVYKRRDVFVRILKELSGDD--DG--DLVLKIKEFLGSAKYLIVLDDVWKVE-H-WNELKIAFPP-KGSRVLVSTRYNDVATEA---DD-PHKLKFLEEEESWELLQKKAF----RGC---ELQRPGKLIAEKCKGLPLAIVIIAGTL--KKT-SAEWDKVANSM-NDL-RMLE-S--YKN-IQMSYDQLPYDLKSCFLYFGAFSQAYEIPAGKLIRLWIAEGFID-E-----TE-AHEKLSDLVNKNLVMA-MQKSNGQIKTCRIHDMLHEFCKS-AKEENL--FE-DKSRR
>itf06g10010.t1
--------PTASKNL-----AKMMDLLK-----S-EEYR-IGVWGMGGVGKTTLVKNLNNQLTNDPIFNIVIWVVVSQKATER-VQSKIAERLMNK-E-VSK-EMASHLYNKLKGKRFLLILDDI-------WEEINLDD-P-TGSKIILTSRDFNVCQQMLTDI---FPIR-LHPEEAWKLFRETVE---EE-----SIKPMAEAIVKECDGLPLALIMVGASL--KRE-IGLWHALQKA----PSHI-EE---VYK-LKWSYESLPGQLKSCFLFFCLFPEDFEVDTYKLVQYWVAEGLI---EQQN--E-HNEVLRIV---DYLKS--E--GS-GNHVKMHDVVRDVG---AKSL------GCK-AI
>itf06g13030.t1
-------SH-VEEDAMVGHSEELNKVINQLLSKRS--LV-MAVVGMGGIGKTTFAKRVYEDPRVKSHFELRAWTTMSQEHNRGQAILDLCRCVA-NK---D---LAAHLRNSLSDQRYLIIVDDIWTID-A-WVDIKRCFPDNNGSRILLTTRNR-----------------------------------------------------------------------------------------------------------------------------------------------------------------------------------------------------------------------
>itf03g23010.t1
-------SK-FEDT-MVGQTEEFEEFKKKLLSNKP--LV-MSLVGMGGIGKTTFARKLANDSAVKAHFDCRGWATMSQEHNKRQVLLQLCRSV------DG--ELAAQLRRSLLGHRYLIIVDDIWTKG-A-WDDVKGCFPSNTGSQILLTTRLEEVSKYA--C---LHDMRFLNCDESWSLFCQKFL----IEL---EFERIGRKIVENCRGLPLTVVVVSGHLS--MA-VDEWKSVESTL--NV-NF-SQQ--IFT-LSLSYNNLPFHLKSCFLYLGGFPEDSEIGIRKVIRLWIAEGFIK-EE-SR-TE-GEDYLQDLMNRSLIMV-SESTNGKVATCKMHDMLHELSGS-AKTEKL--VCSSKNDD
>itf15g18540.t1
-------SN-VEDNAMVGHSEELEKVKSQLIKLKQ--CV-MAIVGMGGIGKTTFATRIYNDLQVKSHFDVRAWTTLSQEHNKLQALTDLIRCIT-DK---D---PEDQLRKSLLGGRYLIVVDDIWTTK-A-WDDIKRCFPNDNGSRILLTTRDSEIAQYA---D--CYDMRFLNPCEGWDLFYQKFL----AEL---EFEKIGRNIVQKCQGLPLTIVVLAGLLS--KS-VDEWENVERTI--NL-TL-SEQ--FSR-FNLSYNSLPSELKYCFLYLGFF--------MKMLR----------------------------------------------------------------------------
>itf15g17060.t1
-------VQSIPS--TVGLASRVRKINEWLVESS--DVI-GLICGLGGVGKTTVAKVAYN--LN-DRFE--------------------------------------------------------DQ-L---LDAL--IGAD-RGSKIIITTRCENLLGH-----HLQYKIKELDDEESLKLFSRYAFG----D----HLMEYSVKAIRHCGGLPLALKDLGSYL--GRS-MDVWRSL-AKLE--I-----HH--IQR-LEISLNPLDYD-KRLFILIACHFVGK---DRDFA------------N-----EHPVVGIQNLIDISLITV-D---NN-L---MMPQLIQNMG---LRQDKL-VSS------
>itf04g04430.t1
-------DALLLEEDIVGIENPRKELISLLL-DPT--LV-ISVVGMGGSGKTTLVKKVYDDAAVKKHFQSHAWITVSQTFKVEEVLKDMIQQLG-SSM-NA--KLKVIVKEFLLRRRCVIVFDDVWSIR-V-WEAIKHVLPK-HGCRVVMSTRLMDVAS-SFSIDGYIYEMKPLSEEVSWALLCRKAFY--AS-C---HLREILKQILKRCGGLPLAIVAIGGVLA-NRTNINEWGALYHSLGPDF-EGQFES--LRI-LLLSFNDLPQYLKLCFLYLSIYPEDHLIEHNTLIYQWTMESFVKQKE----TE-AEGYLIELINRSLILP-VKNDDGSMKQGRVHDLYREIILS-SRDHNF--IA-EKARR
>itf15g21480.t1
C--QLPPPQSVQK--FAGLESRLEKIRMKLVDED--AKV-LGLWGMGGIGKTTIARVAFE--RF-SAFDGSCFLDV--RHGQKKLLSKVLNSID-D---DD--E-FQMIKKRLEWKRVLIVLDDVDH-Q---LNKL--VGDE-NGSRIIITTRD-------------------------KHLFT--------------QF---------------------------------------------------------------------------------------------------------------------------------------------VVVEPYEVEG-------------------
>itf06g10580.t1
--------PTASRNL-----AKMMDLLK-----S-EEYR-IGVWGMGGVGKTTLVKNLNNQLTNDPTFNMVIWVVVSQNATES-VQSKIAERLMNK-E-VSK-EMASLLYNKLKGERFLLILDDI-------WEEINLDV-P-IGSKIILTTRDFNVCQQMLTDI---LEMR-LHPEEAWKLFSETVE---EE-----DIKPMAEAIVEECDGLPLALIIVGASL--KRE-IGLWHALQKS----PSRI-EE---VYK-LKWSYDSLPGQLKSCFLFCCLFPEDFEIATHKLVQYWVAEGLI---EQQN--E-QNEVLRIV---DYLKS--E--GL-LNHVKMHDVVRDVG---AKSL------GCE-AI
>itf15g22420.t1
------------------MEGDVEKIKDMLLSSTQ--LI-VSIVGMGGTGKTTLAKKVFEDPSIVSHFDIQAWTVESPQHGLRDLLIDILSCIQSK-Q-ND--RLAEQLRKLLMGQS----TSDMW---------------------------------------I-FYTTG-LNPEESWTLLSRTA-----GW----EFEKIGRCIVQKCMGMPLQIVLIGGLLA-NNS-PRQWEDILFAIS-SKDCT--TI--VYS-LEVCCNYLPNHLKPCFLYFGVFPKNTEIHVKKLIKLWVAEGFVNPEKEDK-SE-AMDYLCDLINRRLVQI-HKSLDRKIKSCMLHDLLHQFCVT-ALQEDI--M-------
>itf07g02370.t1
--------LAFED--LVELQSRVKSIGNWLLDDD--DAF-IGICGMGGIGKTTIATAVFN--RF-HKFDGDCFLDVRKA--QKTLLTKVLKSVD-S---ND--D-IGKIKRRLEEKKVLIVLDDVDNKQ---LDKL--AGGN-KGSRVIITTRDVGVLSH----DNYIYGVQTLKDQVAIQLFSCYAFK----S----RFKKLSESIVDYCKGLPLALKVLGSSL--GLE-VGDWESL-KDLK--AT----AD--IHG-LKISFDRLFKN-KKIFLHIACFFSRE---REEYV------------D-----KQPDSAMRNLTEKSLISV-Q---NG-I---EMHDLIREMG---AREERV-DVDMRNLKI
>itf13g00810.t1
-----------KSTIMVGCDDVFNTIMGNL-QSSK--RI-VSIVGMGGIGKTTLARRIYEDASFLSHFDHRAWVTISQEYNPTQVFQCLLHSLS-NN---N--ELAEQVYRLLKHRRYLIVVDDIWSTD-V-WDDLMRCFQDNSGSRILLTTRQKNVAEYA---D-FCHTLPFLDSNESWDLFQSKVC----K-----EFEKIGREIVDKCKGLPLAITVAAGLLS-NQTFIHEWEHIAKCV---L-SLSNQQ--GEN-IDLSYTFLPHHLKLCFLSFGCFPEDNEIYEGKIVNFWVLEGFLK-VK-S--SE-ASKNLQDLVDRNLVL-----KD--SNLYQMHDVLRELALR-AQKENL--LCISLR--
>itf03g20730.t1
-------VPTVEEHV-VGFDGEVDAIVKRLTG-EG--FV-ISIVGMPGLGKTTLANKVFKDERVEYNFMNRAWIYVSGVYKRRDVFLRILKELSPDS--DE--DLAKEIKKILGSAKYFIVMDDVWTVE-N-WDELKIAFPM-NGSRVLVSTRHEVVARHA---ND-PHYLKFLTEEESWELLQKKVF----REY---ELKTPGRTIAKKCDGLPLAIVIIAGTLI-PKT-SGAWDKVAVSI-SDM-KMLK-S--YDH-MRMSYDQLPYDLKSCFLYFGAFPRGNEIPAGKLIRLWIAEGFIE-E-----TE-AHEKLSDLVNRNLVMA-MQKSNGQIKTCRVHDMLHEFCKN-AKEESL--FE-DTCRR
>itf07g22410.t1
--------MM-EEGRMVGRRRDHIQIVDELI-GFD--LV-ITIIGMTGIGKTTLATSVYNDPKVASHFDVRGWVTMSREYN-REMLHDLLWTL-KEA--DD--VAARQVNNFLR----------------------------------------VR--------------------------------------------------VVS-----PYVSLSIT---SC*----------------------------------------------------------------------------------------------------------------------------------------------
>itf07g22460.t1
-----LQPPK-E-GRMVGRRNDYLLVKNQLL-------V-ILIVGMNGIGKTTLAASVYEDSSVASHFDVRAWITMSGEYN-RQTLHDLLLTLEKKR--DD--LLAKQVSKCLKGKRYLIVLDNIWNNR-I-WDDIRGYFPNN-GSRIVLTT-FDQG-SYTS------HNMTLLDSKESWDLFFSNPF--L--K----KFEKIRSHVLEKCEGLPLSIVTVAQRLSCNNI-QQEWEKVEKELELLFLDS----------LTLRYNQLPQYLKVCFLYLGVFPKRTVIRIKQLVRLWKAEGVLNPFGNED--E-AYEYLRELIDRSLVLI-ENSSDGKIKSCKMHSALHSFCVR-AL--------------
>itf03g28470.t1
-------QPVVEEDV-IGFDGEAQTIKDRLNDSND--LF-ISIVGKAGSGKTTLTKKVFSDRELQYKFFTRLWVHISQNMNRKQIFLNILSNYD-KY--DE--QLAERIKAYLKFGKYLIVMDDVWEMS-H-FRLLKIAFPNSKGSRVLVTTRDLEVAKHA---DK-PHELNFLLDDESWELLQKKVF----REC---NLETYGRRIAKKCNGLPLAVVVIAGVLN-DST-PTAWIKVDNDP-FPI-NQNQ-D--YNE-VKLNYNKLDFHKQKCFLYLAVFPMGHEICAWKLIRLWIAEGFIP-QE--G-EE-AEAYLKDIVNRNLLMV-LKRADGEIKTCRLHDTMHEFCKL-AWNKKL--FQDDRYRR
>itf01g21600.t1
-----------QDKIMVGKNNEFHIVKEMLISSRQ--RI-VSIKGMGGIGKTTLARRVYEDSSIASHFDKRAWVVSSQYHNKLQMLTDLLKS-C-GS--EE--DLAQLLYQNLMHQRYFVVIDDIWSVD-A-WDSVKACFPDANGSRVLLTTRIAEVAANI---GDFSHQAQLLDQTESWNLFCEKA-----SSYA--EIEVIGRPIVKKCKGLPLAIVVAAGLFS-HS--LDEWKNVAETL-NS--TTDE-E--CSR-LSSSYNHLPHNLRACFLYLSIFPEDAEIHVKEIVKLWVAEGLVK-AE-D--SD-ARRHIQEFNDRNLILV-KQSIWGRVKTFSMHDLVHSFSVR-AKKENL--LH-SN---
>itf15g18440.t1
-------SN-VEDNAMVGHLEELDEVKSQLFSLKQ--RV-MAIVGMGGIGKTTFAKTIYNDPQVKSHFDFCAWTTLSQEHNTRQAATDLIRCIT-NK---H---PEELLRQCLLGQRYLIVIDDIWTTR-A-WDDIQRCFTDNNGSRILLTTRVREIAQYA---D--SYNLRFLNQKEGWGLFIKKLL----DEP---EFKRIGKNIVQKCHGLPITIVVAAGLLS-NKS-IDEWKKVEATI--NQ-TL-DQQ--LSR-LELSYNNMPSHLKGCFLYLGVYHEDCDIPVKKLIRLWIAEGFVE-TS--N-RE-GGNYLQDLIDRCLVMV-HGSSDHKIKTCRMHDLLRELCVS-AKKENL--LYTGSYHG
>itf11g13930.t1
-------SRSK--QIMVGKQDEFKIIKEMLIPSKQ--LI-VSIKGMGGIGKTTLARQIYEDSSITSYFDKQAWVVSSQHHNKRQMLFGLLGF-N-DN--NE--DLALRLYQSLKCQRYLIVMDDVWSEE-A-WDAVKTCFPDGNGSRVLLTTRLAEVANHT---CYFSHQMQFLEQSESWQLFYEKA-----CSSP--DFETIGRPVVEKCKGLPLALIVVAGLFS-NT--VDEWKNTANAL--S--ATDDEE--CWR-LSLSYNHLPHNLKACFLYLGVFPEDHEINANDLARLWLAEGFVK-AE-N--ND-AHR------------------------------------------------------
>itf13g00840.t1
-----------KSTIMVGCDDVFNTIKDNL-QSSK--LI-ISIVGMGGIGKTTLARKIYEDASIISYFDCQAWVTISQDYNPTQVFQCLLHSLS-NN---N--ELAEQVYKLLIHRRYLIVVDDIWSID-V-WDDLKRCFEDNSGSRILLTTRQKNVAEYA---D-FCHTLPFLDSNESWDLFQSKVY----K-----EFKKIGREIVDKCQGLPLAITVAAGLLS-NQTFIHEWEHIAKCV---L-SLSNQQ--GEN-IDLSYTFLPHHLKLCFLSFGCFPEDREIYESKIVDFWVSEGFLK-VR-P--IE-ARKNLQDLVDRNLVLI-SKRYD--TGFYQMHDVLRELALR-AQKENL--LCISLR--
>itf13g01450.t1
----SSQCFP-LEGRMVGRHYDRTVIINFLL---G--PV-ISIVGMMGIGKTCLATSIYNDPSVASHFQVRAWITLPQEYQ-DQTLRDLLSSL------SR--QLQLEVYQRLDSGRYLIVLDNLWDNS-V-WRHIKYCFPL-GRSRILITT-FNQE-SYDH------HNMAFLDPKESWDLFCN-IL-SP--E----KLEQIRSEVLEKCEGLPQLIVEVAKRLSCNNI-QQEWKKIEKELELVTLDR----------LARIYNQLPKYVNVCFLYFGVFPKRSEITVKTLIRLWVAEGFVEPLEHKE--E-AYEYLQELVDRSLVLI-SRSSNGKIKTCKMHGSMHTFCVG-AQKGG-----------
>itf05g11580.t1
-------YSSHGRSIMVGKNNEFQIVKAMLISSRQ--RI-VSIKGMGGIGKTTLARRVYEDPSVASRFDVRAWVVVSQYHNKLQMLTDLLKS-C-GS--QE--GLAQQLYQNLMHQRYFVVIDDIWSVE-A-WDSVKACFPDGNGSRVLLTTRSAEVATII---GDFSHQMQLLEEGESWNLFHEKT-----RYGS--EFDIIGRQIVEKCKGSPLAIVVAAGLFS-HT--LDEWKNVAEAL-NS--TTDE-E--CSR-LSSSYNHLPHSLKACFLYLSVFPEDVEIHAKTVVKLWVAEGLVK-AD-D--S-----------------------------------------------------------
>itf00g30960.t1
---------------GRTSQSNLEEIYGWLEE-N---VS-IGVYGMGGVGKTTLAKHIYN--QMKESH--NVYWTVSQ-FNQDDII-RTV--VTS-E--EE--E-AAILRNHL-KNA-VLVLDDVW--N-IRLEKL--GVP--KGCKLILTTRSLDVCRI----Q--LFKINVLNKEEGWNLFKEIFLQ----H----TIEKHAKELAKKCAGLPLALNTVAASM--GVD-DHIWRNI-KNFQNALQM---EK--VFE-LEFSYNRLDQRLKECFLYCCLYREDEKIKRDEIIMKLIAEGL----E-----D-GHSILKKLVDVFLLEE-EK---E-V---KMHDLMREMA-------KF----TAELER
>itf12g21480.t1
-------YFDVAK--PVGIHARVKEVLSFLSVDG--DVM-IWIYGMGGVGKTTLAKAMFN--QI----DGSCFLDVRQVAGQEQLLCKTLKRLK-H---HD--E-ISLIKGRLGLKKVLIVVDDVHD-Q---LDAL--VGED-PGSRIIITTRNVDLLG-----RCEKYNVELLSADESLQLFSWHAFK----P----AFVELSNMIVSYVGGLPLALTTLGSHF--ARS-IQEWIDF-DKLK--IPH---HK--ILE-LKISYDALDET-QRIFLDIACFFTCH---GYFSEG-FV--------E-----NHARSGIRTLIDRCLLEE-S------L---RMHDLVRDMG---VRKERL-EVLMTKLRA
>itf10g07890.t1
-----------ENEVIVGFNSDIETIVNRLCNRNK-KLV-IPLIGEGGIGKTTLAKRVYGHPITIASFDIQACVVLSQVPNLKEILIGLLRSIEYTL--DD--QIAEQLCTSLMGKKYLIFLDDIWTTA-A-WDAIKGYFPEFNGSRILVTTRFTEVAEYL---S--PYHVTYRTLKDRWELVSRKVF----GSCV--EYELIGKRIVLGCTGLPLAVVVIAGLLA-KES-LEIWKDVAETL-DRV-DRNDNR--ISK-LSLSYNYLPPHLKPCFHYFGVFPEDNVILVKRLINLWVAEGFLM-PK-NM-SE-ARSYLDDLINRSLVQI-NESIDGKVKSC-----------------------------
>itf15g18560.t1
-------SNVVEDNAMVGHSEELDEVKSQLLSLKP--RV-MAMVGMGGIGKTTFAKRIYNDPQVKSHFDFCAWTTLSQEHNTRQAATDLIRCIT-NK---H---PEELLRQCLLGQRYLIVLDDIWTTR-A-WDDIQRCFPYNNSSRILLTTRVREIAQYA---D--SYNLRFLNPYEGWDLFYQKLL----DDL---EFETIGKNIVQKCHGLPITIVVAAGLLS-NKS-VDEWKKIEATI--NQ-TL-DQQ--LSR-LELSYNNMPNHLKGCFLYLGVYHEDCDISVKKLIRLWIAEGFVE-TS--N-RE-GGNYLQYLIDRCLVMV-HESSDHKIKTCRMHDLLRELCVS-AKEENL--LYTGSRYD
>itf02g11630.t1
R-KTTSLVP----QKIVGLEKETEKITNWMLNDNVS-F--IGIAGMGGLGKTTIAQKVFNHKLVKDQFKKRIWVCVSQTYDEDELERSILDMLGVEYKEFNESDLQTKISEFLMKNNTLIVLDDVWTLKGGWWTLISTAFQEKHNGCIIVTSRNKYVIKSMAEHNVEIHEPNLLGEVESEKLFCKFVFGSTKTKFHDSELDKVGKEIVRKCNGLPLAIKIVGGVMSGKPRTPAEWRKKCEKFREVIIEK-IEGTVVIDSLQLSYDELPDHLKQCLLCFAIYPDDHEIEVEQLKRWWIGEGFVRG--METPNEEAYEYLLELINRCLVEVTKRDFDGRVYKCKMHDMVREMVIRNAKDDGFCDFSTPESLH
>itf14g01640.t1
-------APVVEVDV-VGFDNEAKTIKDRLKGSND--LI-ISIEGMAGLGKTTLTKMVFKDRDLQYEFFTRLWVYVSRTMNRKQIFLDILSNFE-QG--ED--KLADKIKEYLEGGKYFIVLDDVWTEH-D-WNCLRIAFPNNKGSRVLVTTRHHNVASRV---DN-PHMLKFLSIDESWELLEKKVF----REC---ELVGDGRHIAIKCHGLPLAIVVIAGVLN-DST-STEWKRIAQDP-YPI-NKDM-S--YNK-VKISYDNLPYNLKDCFLYLAVFPIGHEIATWKLIRLWIAEGFI--PD--G-EV-AEKYLKDLVDRNLLMV-LKRADGQTKTCRIHDTLHEFCKN-GAGKNL--FYNKMPRR
>itf04g08640.t1
-----------EEDTIVGVDDDILEIKGRLCPTSK--LV-VALVGMGGIGKTALARKVYEDPLVMHHFYLRAWITVSRQHRVGEMLLGLLRCVE-YK--EQ--QLAEELRRRLIGHKYLIVMDDVWSSE-A-WDDVKRCFPDRNGSRIILTSRVMAVGVHAQ-PG-PPHCLRPLDLHQSWDLLCQKVF----GTC---ELVEIGEKIAERCGGLPLAIVVVAGSLA-SKT-RTSWSNFAKMV--GS-NE-KQK--CLD-LALSYHYLPCHLKPCFLYMGAFPEDYEIPAWTLIRLWIAEGFLPLEK-L--SE-AERCLEDLVSRSLVMV-AKRSDGGVKTCVIHDLLRELSLQ-GEKENF--MHAYNEQR
>itf06g13100.t1
-----------EEDAMVGHSEELDEVVNQLLTNKP--LV-MALVGMGGIGKTTFAKRIYDHPRVKSHFDLCGWTTMSQEHNKGQAILDLYRCVA-NN---D---LKEHLYRSLLGHRYLIIVDDIWTTD-A-WDDIHRCFPNNNGSKILLTTRTREVAQYA--G---SYNMRFLNQDEGWDLFYWKFF----DEL---EFETMGKNIVRKCQGLPLTVVVMAGLLS-NKS-IDEWGKIEKNL--SL-AL-HEQ--FSR-FTLSYNHLPSHLKCCFLSIGVFH---GIPDKKLIRLWIAKGFVE-TS-HR-RE-GRDYLQDLIDRNLVMV-DKSFDGQIKTCRMHDLLHELCTN-AKNENL--LYTGSKHS
>itf13g14120.t1
---------M-----CTDIDANPESLVSFVT--SERPFS--VVYGPEGLGKTTLVQNVYNKPEVR-HF-TGAWITL-HHLQRKTLWKDILSQIEHK-L-TDQ-DLYLKLHSALRDNKYLIVLDGI-SME-G-WEALLEAMP-ADKSKVVITTRNIEDTKRIIGEE--FLQMRPLTEDQSWQ-FKTQLL---SH-----DFESL-KDIYKKCKGVPLALKLLGNLMA-KEL-ID-WNKV-QQ--------FQRS-VAQE-LELSY-SLPEHLKKCLDYLALFPKETVIEADKLCNLWIAD--------DE-ES-AETYLKDLATLGLVQV--Q-----INSFSLPHYVRDLCGV-AKEQSL--FA--QVRA
>itf11g20080.t1
---------------MVGCEEEFKTIMDQLTSVKQ--LV-VSIVGMGGIGKTTLARKVYEDPSITSHFYMRAWVTVSQEYNVEQMLRCLLDCVR-DE--KE--PPSERLRKLLKEQRYLIVIDDIWSTS-A-WDSLQRCFPDNTGSRILLTSRLKKVAEYA---S--PLNKCLLDMVQSWNLY-CKVF----GTF---GLEQIGRYIVNKCEGLPLAIIVVASLLS-GEK-EEKWMIVAKNV--SV-IG-ND----------------------------------------------------------------------------------------------------------------LG----
>itf14g03840.t1
-----AAMPQ-----MVGNSNAFAEIKHKLTSSKE--RV-ISITGMGGIGKTTLAKSVYEDKDIKRHFDIRAWITVSQSYSLDDLLRVLLQSIQ--SA-ET--ELKDEVRKLLLGKRYLIAIDDIWSTQ-V-WDDLKICF-DRNGSRVLLTTRLTNVATHA----GLPFSMPTLSENESWDLFCKKVF----AEC---EIEEIGRDIVMKCKGLPLSIMVIAGILS-EMK-VEDWENVAKDVALS----YEEQN-CEE-LLLSYNHLPENLKTCFLYLGVFPEDYEIPVKRLIAYWVAQGFV---EDEA--E-AWQKLQDLIDRNLILV-EKGRCGRIKKCKIHDLTHEMCLR-AKGKNI--LHGQSSKE
>itf01g10890.t1
-------TKP--NNVMVGCDDEFDTIMHKLIHSNN--LV-ISITGMGGIGKTTLAQRVYNDKAAIAYFDIRAWTTVSQQHNLRDMLCDLLG-S--DV-------LANQLRQKLLGHRYLIVIDDIWSTQ-A-WDGIYRCFPEFNQSRVLLTTRLKQVADYA--S---LYSMRFLNLNESWNLFYKKVF----VKF---EFEKVGRGIVEKCQGLPLTIIVVAGLLS-KPS-LNQLENVVANL--DL-NT-EMK--CSK-LSLSYNHLPPHLKACFLYFGIFREDSVIKVKRLIRLWIAEGFLK-LF-N--TE-AYAYLQDLVDRCLVQI-DENVDNKIKY------------------------------
>itf09g24980.t1
-------DALLLKHSLVGIDNPKLFLVNLLLVDED--LV-HSVVGMGGLGKTTLVKKVFDDALVVNHFQCRVWLTVSETFKVDELLKDAIRQLD-EAM-NT--KLKEFINDILSGQSYIVVLDDIWEIN-D-WRAIKYSFPR-FGSRIVITTRNSEIGV-YASNEH-VYSLEPLSPKDSWILFCKKTFS--DG-C---HLVSIVENILKRCDGLPLAIVVIAGVLA-SES-IEGWERFQHSLTIQM-ESWMKS--MKN-LSLSYYDLPYYLKYCFLYLSIFPEDVIINKNIVIRLWIAEGFVRENNL----E-AEAYLNELLHRNLIIL-AEGMDGRMRGFLVHDILREVIIS-SVEQNF--TI-NKSRR
>itf13g01960.t1
---SLQC----EEDIPDFHSFYYLRLKKNLLRSPK--RV-LTIVGVPGIGKTTLCKQLYTDNEVVSYFDIQAWVTIGQRYNVQQLLCHLLQSM-LQG---S--QLKHQLHTHLKCKRYFIVLDDVPNTL-L-WDDIHQCFPNN-RSLILLTTVFKDVAEYIS------NMLHYLNGTQSWILFSR-RF-SL--Q----KFEEIAKNLVEECKGLPRSIVTVADRLSCNFT-LKEWKKIEKELLSLILHR----------Q--------------------------------------------------------------------------------------------------------------
>itf14g04520.t1
-------SHSK--EQMVGKNDEFEIIKKLLTGSKE--KV-VSIIGMGGIGKTTLTKQVYEDSSVSIHFDVRGWVVASQLHNKRQMLTGLLNSIN-EE--DE--DLALKLYQCLKHQRYMVVVDDVWSGE-A-WDDISNCFPDGNGSRVLLTTRLVEVANYC---SDFSHHMQLLDQSDSWNLFCEKA-----GFGV--EFEIIGRPIVQKCKGLPLAIIVVAGLFS-ST--LNEWENVAKAL-DS--TTAA-T--CSK-FSLSYNHLPRHLKACFLYLGVFPEDYAINANDLARLWSAEGIVK-TE-N--ND-ADRHIQELMDRNLILV-SKSCCRRIIVFEVHDLLHAFCVQ-AQKENL--LH-SD---
>itf06g13040.t1
-------AR-VNEDAMVGHSEELDKVVKQLLRNKT--LV-MAMVGMGGIGKTTFAKKIYDHPRVKYRFPLRAWTTLSQEHNKGQAILDLCRCV---S---D---LALKLQQSLSGHRYLIIVDDIWTTD-A-WDDIHRCFPDNNGSKILLTTRAREVAEYA---G------------------------------------------------------------------------------------------------------------------VFHEDSEIPVKKLIRLWIAEGFVK-TS-HT-RE-GEDYLKDLIDRSLVMV-NESFDGQIKTCRMHDLLHELCTS-AKNENL--LYTGSRRS
>itf14g02110.t1
-------APVVEEDV-VGFDNEAKMIKDRLKGSKD--LF-ISIKGMAGLGKTTLTKMVFKDRDLQYDFFTRLWVYVSRTFNRKQIFLDILSNFK-HD--EE--NLAEKIQEFLEGGKYFIVMDDVWSVK-D-WECLKIAFPNMKGSRVLVTTRHEKVALHV---DN-PHSLKFLINDESWELLEKKVF----REC---LLEARGRQIATKCQGLPLAVVVIAGVLN-NST-PSHWKRVAENP-FPI-NQNQ-S--YNE-VKLSYDQLPYYSKDCFLYLAAFPIGHEIAAWKLIRLWIAEGFIP-RE--G-DE-AEKYLEDLIDRNLLMV-LKRADGQIKTCRIHDTLHEFCKK-AAIIDL--FHNKIPRR
>itf04g07270.t1
-----NTPSD--E--VLGFKKEEEAIKEQLLGPSK--LV-ISIVGVSGLGKTTLANKIYNDQNVINHFQVRAWCCVSQEYNATKLLCEIYSQVCAK-V-TE--DLAEKFTKCVMDKKYLIVLDDIRESR-A-YDEITRCFPTENGSRIMLTSRFVEVAHKIK-LH--PHNLPFFTKEESWELLQWKVF----REC---ELLEIGKEISESCRGLPLLIVLVSGLLT-EKE-ECLWSEVAKTLN-SASEN--------E-LGLIYKHLPDRLKTCFLFFGAFPKDQEIAVSKLVQLWAAEGFIE-NEGK--SE-AEDYLSHLLSGGLITV-SKR-YGSIISCRVHNTIHEFCLE-AKKERF--LMMTCHR-
>itf13g12870.t1
---------A-PLGKMVGRQRDRREIINQLT------LL-LSIVGMVGIGKTTLAKSVYKDPTVQNHFDVCGWVTIPQEYN-TEVLGLLLRSISEKG---E--ELAKQVRKQVRYKRYLIVLDNIQEIG-A-WNDIQTCFPNY-GSSVLITT-FNLN-SFFY------HSLNLLDPNESWDLFCDIIL-SL--E----EFEKIKKHILEICDGLPLSIVVVAKRLSCNNI-LKEWEKIRKEIESLILDR----------LIHYYNQLPQHLKVCFLYLGVFPKRKEIRVKKVVRLWITEGFVKPLEYDD--E-GYAYLKELVDRSLVLI-CNSSDGSIKTCRMHSALHSFCVG-SQKEGI--FCANSCRW
>itf10g13880.t1
--------HYQG-SIMVGKNNEFHIVKAMLISSRQ--RI-VSIKGMGGIGKTTLARQLYEDSSIASHFDKRAWVVASQNHDKLQILTDLLIS-C-DS--QE--DLAEKLYQNLMGQRYFVVMDDIWSVE-A-WDSVKACFPNGNGSRVLLTTRSEEVATIV---GDFSHQMQLLEEGESWNLFHEKI-----GSGS--ELDMIGRQIVEKCKGLPLAIVVAA------------------------------------------------------------EDKEIHVREIVKLWVAEGLVK-AE-D--SD-ARRHVQELKDRNLIL------------------------------------------
>itf04g09260.t1
---------------MVGKQDELKIIMQMLIPSKQ--RV-VSIKGMGGIGKTTLARRIYEDPSISSYFNKRAWVVASQHHNKRQMLLGLVGS-N-DS--DE--DLALQLYQSLKCQRYFIVMDDIWSGE-A-WDAIKTCFPDGNGSRVLLTTRLVEVANHI---CDFSHQMQLLDQRESWKLFYENA-----CSGA--EFETIGRLVVEKCKGLALAIIVVAGIFF-NT--PDDWKNIANAL-IS--STDDEE--CSR-LSLSYNHLPYNLKACFLYLGVFPEDEEINANDLARLWAAEGLVK-AE-N--SE-ARKFVDQTFQNHIYVE-TPGNAGESSTHRLHQILHPLCLKFAITEELAPIQ-SHHAS
>itf00g29730.t1
-----------EEESIVGVDDDILEIKGRLCPSSK--LV-VALVGMGGIGKTALAKKVYEDPLVMHHFYLRAWITVSRQHRVGEMLLGLLRCVE-YK--EH--QLAEELRRRLIGHKYLIVMDDVWSSE-A-WDDVKRCFPDRNGSRIILTSRVMAVGVHAH-PG-PPHCLRPLDLHQSWDLLCQKVF----GTC---ELVEIGKKIAERCGGLPLAIVVVAGSLA-SKT-RTSWSNFAKMI--GA-AE-KQK--CLD-LALSYHYL-----PCFLYMGAFPEDYEIPAWTLIRLWIAEGFLP-EK-L--SE-AEHWLEDLVSRSLVMV-SKRSDGGVKTCVIHDLLRELSLQ-GEKENF--MYAYNEQR
>itf08g14640.t1
--------PAFEE--LVGLESRVNNIGNWLLNDG--DTF-IGICGMGGIGKTTIAMAVFN--KI-SQFDGACFLNIRQT--QKTLITTISKSVE-S---NQ--D-MAKTRIMLQEKKVLIVLDDVDD-Q---LEKL--AGGD-RGSRVIITTRDAGILSH----DKYIYEVQTLEEQEAIQLFSWFAFK----K----GFKALCGSIVHYAKGLPLALKVLGSSL--ELE-VAEWESL-EELK--------ND--IDT-LKICFDRLSKN-KKIFLYIACFFRHE---REEYV------------D-----KQPVIGMRVLIEKSLISV-L---EG-I---EMHDLIQEMG---ASLERV-DVD-----L
>itf11g20290.t1
---------------MVGCKEEFKTIMKQLDSGQQ--LV-VSIVGMGGIGKTTLARTVYKYPSINSHFDIPAWVTVSQEYNVEQMLQCLIGYVR-DK--NE--NSKENLRKLLSGKRYLIVMDDIWSTT-T-WDSVQGCFPNNNGSRILLTSRLEEVAKYVS-SN--TINMPFLDAKKSWNLF-CNVF----GTF---VFEQIGRDIVNKCEGLPLAIIVVASLLS-ETT-VNKWENVAKNV--SV-IG-NNA--CSR-LYLSYNQLPHHLKACFLYFGVFPEDYEIHVKKLFRLWAAEGFLR-ED-H--NE-ALECLQDLVDRSLIFV-SKSYNGKMKAIRIHDLLRDLCLR-ARHENL--LNIGDV--
>itf03g22050.t1
--------SKLDG-AMVGHAQELERTKEML-STQE--RV-ISIVGMGGIGKTTMAKKIYNDPSIRSRFDLLGWATVSQHYDLRRILHDLCRSVD-EQ------DLADKVRRRLMGQRYLLVVDDIWRSK-G-WDDLQRCFPDSNGSRILLTTRLKEVAYY-----KYVCNLPFLNSNESWKLF-SQKL----GIL---EVQEIGRRIVNKCRGLPLAITVAAGLLS-KMS-VENWQSIALAM--NM-TS-HDQ--CST-LTLSYNNLPYHLKACFLYFGVFPKRREIPIKNLLNLWIAEGFVR-ES-G--SE-AMEYLQDLIDRNLVLI-SKSFIGNIKTCRMHDLLFDLCLR-VEKEKF--VS------
>itf04g34280.t1
-----ASTPKIQD--VVGLEGEVKDLVIRLTGQQDV-DV-VSIVGMPGLGKTTLAKKVYNNNRITKHFDVQAWCCISQQYDKGEVLLELLSQVHKN-M-SS--DLAHKLRQSLLGKRYLIVMDDVWNIQ-A-WEDISKSFPDNNGSKILLTSRVKAIASEIK-PG--PHCPRFLSKDKCWELLQKKIF----G-C---ELHQIGGKIAEKCEGLPLYVVLVAGLLL-DKT-KECWNQVLEKLN-LVSGE-AKE--CTD-LELSYQHLPDHLKCCFLYLGAFPEDKEIPVSKLTRLWIAEGFVK-EKTR--SE-GEDYLMDLIDRSLVLV-AKR-SGGVKACRVHDLLRDFCLM-AKQENF--LHYEHHR-
>itf04g09550.t1
-------PMFVVK--GVGLDSRVENVVQLLGSND--GVM-VGIYGMGGIGKTTLAKAVYN--KL-VHFESSCFLEIDSSKNQKQLFQKLLEKID-G---SD--E-IMLMKRRFQTKKCLIVLDNLEH-Q---FNKL--CGGD-EGSRLILTTRNAHVFG-----EDECYEAKVLDPMESLQLFSLHAFG----Q----DYGEVLDGIVTYCQGLPLALEVLGSYL--DKS-REEWFSF-EKLK--I-----NN--VQA-LKISYDGLDCI-KSAFLDLVCFSGKI---YKETI------------------RFSSIEIRDLIDRCLIIK-G--RDS-I---WMHDLIRKMG---IRLERL-DIHMENLRF
>itf00g01120.t1
-------S-NLDTR-MVGCHEVFKTILDKLTSTKG--RV-VSIVGMGGIGKTTLARKLYEYSSITSHFDKRAWVTVSQEYNIEQMLRCLLSCVR-D---GD--QLAESVYKCLKGQRYLIVIDDIWNTA-A-WDSVQRCFPDNNGSRILLTSRLKEVAEYA---C--PLNMPFLDADESWNLY-CEVF----GTF---VFEQIGRDIVKKCKGLPLAITLVASLLS-EEK-VEKWKNVAES----V-IG-NEA--CSR-LYLSYNQLPHHLKACFLYFGIFEEDYEISVKKLVRLWAAEGFLR-AK-H--NE-AMECLRDLVDRSLVIV-SKSYNGKIKKIRIHDLLRDLCLR-ARVENL--LNV-----
>itf11g20660.t1
-------S-KFDGG-MVGCEKLFEKILDQLTTTKG--RV-VSIVGMGGIGKTTLAQKVYEHPSITSHFDKRAWVTISQEYKVEQMLRCLLNCVR-D---QD--QLAECLRKDLKEQRYLIVMDDIWSTT-A-WDSVQRCFPDNNGSRILLTSRLKEVAEYT---C--PLNMPFLDADESWNLY-CKVF----GTF---VFEQIGRDIVKKCKGLPLAITVVASLLS-KEE-EEKWKNVAGS----V-MG-SDA--CSR-LYLSYNQLPHHLKACFLYFGIFEEDYEISVKKLVRLWAAEGFLN-TK-H--NE-AMECLQDLVDRSLVIV-SKDYNGKIKKIRIHDLLRDLCLR-AKLENL--LNV-----
>itf00g24800.t1
-------APVVENEV-IGFDTEAKIIKDRLTKLND--TV-ISIVGMAGLGKTTLTNMVFNDRELHYDSFTRLWIHVSKNMNRRQIFMDIISKFG-KD--EE--QLAERVKEFLKDGMYFIVVDDVWHTR-D-WDYLKIAFPNKKGSRILVTTRILEVANHV---DA-PHELKFLEPEESWELLQKKVF----REC---HLVPTGRSIANKCNGLPLAVVVIAGVLD-NDT-ATKWKHVADDP-FPI-NRNQ-S--YNE-VSLSYNQLPNHTKECFLYLAAFPMGYEIPVWKLICLWIAEGFIP-------NE-AETYLKDFVNRNLLMI-VKKADGEIKSCRLHDTLHEFCKS-AMRNNL--FHNENYRR
>itf07g02380.t1
--------LAFED--LVGLESRVNNIINWLLDDA--DAF-IGICGMGGIGKTTAAMVVFN--RF-HQFDGACFLDVRQI--QKTLLTEVLKSVQ-S---NQ--D-KAKIRMRLKGKKVLIVLDDVDDQQ---LNEL--AGGD-RGSRVIITTRDAGVLSQ----VKYIYPVDKLGDEEGIQLFRSYAFE----E----DFEELCRSIVRYCKGLPLALKVLGSSL--GLD-AAVWESL-KDLK--------HD--IYE-LKISYNRLSKN-QKIFLHIACFFRHE---REENV------------D-----EQPDSAMRDLTEKSLISV-T---DG-V---EMHDLIQEMG---AREERV-DVDMKKLKM
>itf02g01860.t1
-------SHSK--EQMVGKEEEFEIIKKLLTGSKE--KV-VSIIGMGGIGKTTLARRVYEDPSISTHFDVRAWAVASQLHNKRQMLVSLLNSIN-EN--NE--DLALKLYQCLKRQRYMIVVDDVWSGE-A-WDDVSNCFPDGNESRVLLTTRLAEVANYT---SDFSHHMQLLDQTDSWNLFCEKV-----CSGT--EFEIIGRSIVEKCKGLPLAIIVVAGLFS-NT--LNEWENIAKAL-NS--TTAA-T--CSK-LSLSYNHLPHHLKACFLYLGVFPEDYEINANELSRLWSAEGLVK-AE-N--ND-AKRYIQELMDRSLILV-SKSCCGRIKVFGVHDLLHAFCVK-AQKENL--LH-SD---
>itf13g03950.t1
---SSSHGFL-PEGTMVGRHHDCTVIKVQLF------PL-ISIVGMVGIGKTTLVRNLYEDPSVASHFDVRAWVTIHQKYN-TRMLSDLLQSINKKG---D--ELQRQVRKCLRGRKYLIVLDNIMSNQ-S-WTDIRKCVSDV-GSCILLTT-IN---QYTY------HHMTLLDPKQSWELFRN-IL-SI--E----KFEKIRNHVVEKCDGLPQLIVEVAKCLSYNNI-QQEWEKIEKELESLLLDR----------ITINYNPLPNHLKVCFLYFGVFPKRYKILVKMLIRLWIAEGFVKSLKDKD--E-AYEYLLELIDRSFLLL-QNSTDGKIKTCRMHSAMHSFCVV-AQKEGI--LCANSCRW
>itf14g00240.t1
-------APILEENV-VGFNEEAKVIMDRLTGSKE--LI-VSIVGMGGLGKTTLAKKVYTDPSIEYHFYNRAWIYVSQQYSRKEVFLGILDSLH-YR--DD--RLAEELCDQLRSNRYLIVIDDVWTNE-A-WDDLKIAFPKSHGSRILLTTRNTEVALHA---D--PHHLIPLTDEKSWELLCKKVF----PGC---ELENLGWEIARRCYGLPLAIVVVSGLLV-EKT-HDWWKKVADAV-SLG-CRPK-E--CMD-LALSYKHLPDHLKVCFIYFGVFPEDSEIPVWKLLKLWVAEGLIQ-H-----CE-AEEYLEDLVDRNLVLI-VKRANGRIKTCRIHDMLRDLCVK-GAEERF--VEPGYHRR
>itf13g01700.t1
--------PK-EEGRMVGRQNDVSFIKNRLFRH-G--VV-IPIIGMPGIGKTTLARKILKDQSIALNFQVRGWATVTQNYN-TKVLRDLLQSIHIKK-------LCEQVRECLKEKRYLIVLDDIWSTQ-H-WDELQYFYSNVNGSCILLTTRFYGVADHAC-----HHVMSLLNPNESWDLFCT-IF-PL--R----SFGKFRSHVVEICEGLPQSIVVVAKRLSCNNI-QHELKKIEKEIELLILDY----------LILMYNQLPEYLKGCFLYLGVFPKRSEIQVKILLRLWIAEGFVKPS-NKE--E-AYCYLKDLINRSLVLI-SKTLDGKIKTCRVHSVMHNICFR-AQKEGI--LCANSCRW
>itf11g20280.t1
---------------MVGCNKEFKTIMDQLTSAKQ--LV-ISIVGMGGIGKTTLAEKVYNDPLITSHFDKRAWATVSQEYNVEQMLRCLLSCVR-DE--NE--NAKENLRRLLMGNRYLIVMDDIWSTT-A-WDSVQGCFPDNNGSRILLTSRHREVAEYA---S--TINMPFLDANKSWNLF-CNVF----GTF---VFEQIGRDIVNKCNGLPLAITLVASLLS-EAA-VEKWKNVAENV--SV-IG-NDA--CFR-LYLSYNQLPHHLKACFLYFGVFPEDYEIHVKKLVRLWAAEGFLR-AD-H--NE-AIECLQDLIDRSLVLV-DKSCNGKIKTIRMHDLLRDLCLR-ARCENL--LNIGND--
>itf14g01630.t1
-------APVVEVDV-VGFDGEATTIKNLLKGSND--LV-ISIEGMTGLGKTTLTKMVFEDRDIQFEFFTRLWVYVSKTFNRRQIFLDILSSFD-QN--DQ--SLVDKIKEYLKGGKYFIVVDDVWTEK-D-WDCLKIAFPDKNGSRVLLTTRHHTVASHA---DD-PHQLKFLENEESWELLKKKVF----QEC---PLEDTGKRIALKCNGLPLAVVVIAGVLD-NST-AAEWKQLAEDP-FPI-NKNQ-S--YNT-VKLSYDHLHYTLKDCFLYLGVFPTGHEIAAWKLIRLWIAEGFIL-PD--G-EE-AEKYLKELVDRNLLMV-LKRADGQIKTCRIHDTLHEFCKT-AAAKNL--FHKKTPRR
>itf14g02100.t1
--------PVVEGNA-TGFEDQVKTLEARLTSS-N--RV-IPIVGLPGTGKTTFAYQIFHSTNKLNTFVHTMWVHVSQSFDRKQRYIDMLCEIDYSG--EK--QLVAGIKDRLKDKKYFIVLDDIWEKN-D-WDSLNKALPESQGSRVLVTTRFLNV---V---DEKPHILEPLDDKVSWEILEKIVF----GDC---NLKTLGVDIAKRCNGLPLSLVMVGGILR-SRA-LAYWKRVAGNP-FQI-NKDK-R--YHK-VRLSYDHLGDELRNCFLYFACFPMGQEIAALKLIHLWIAEEFIP-TD-EW-DE-AENYLKDLVDRNLVMV-MKSADGQIKTCRIHDSLHEFCKT-AAKNDL--FH-SH-RR
>itf14g02090.t1
-------APVVEEDV-VGFDNEAKIIKGRLLKSVD--LF-ISIKGMAGLGKTTLTKMVFKDRDLQFEFFTRLWVYVSRTFNRKQIFLDILSNFE-HD--DE--SLAERIREFLGGGKYFIVMDDVWSVR-D-WDCLKIAFPSAKGSRVLVTTRHEKVALHV---DN-PHQLKFLNYEESWELLEKKVF----REC---LLEAHGRQIALRCHGLPLAVVVIAGVLN-DST-HGHWKQVAENP-IPI-NQNQ-S--YNE-VKLSYNCLPYYSKDCFLYLAAFPIGHEIASWKLIRLWIAEGFIP-LE--G-DE-AEKYLEDLVDRNLLMV-LQRADGQIKKCRIHDTLHEFCKK-AAIKNL--FHNKIPRR
>itf06g12190.t1
---------------GKTSNDNLEKLYGWLED-K---IS-IGVYGMGGVGKTTLVKHIHN-PRIQMPH--KVYWTVSQ-FSQ-DIA-KIA--LQLDE---E--E-ATILHQHL-KKT-ILILDDVW--C-IHLEKL--GSP--EECKFIITSRSLEVCQM----------------------------------------------------GVP-----------------------------------------------------------------------------------------------------------------------------------------------------------
>itf07g22420.t1
-----SDTPM-EVGRMVGRGRDHKLIMDQF---GG--LL-ISIVGMTGIGKTTLAASVYNDPKIASLFQV----------------YDF-----------------------LRGKRYLIVLDNLWNNE-A-WDDIKQCFPAI-GSYIVLTT-FRKGNSY--------HNMDFLNSEESWDLFCNNPF--L--Q----KFKKIRSQIVEKCEGLPHSVLVVAERLSCDNI-KQEWKKVEKEIELLVLDS----------LTFTFHQLPQHLKVCFLYFGVFPKRSAIKVKLLIRLWINEGFIEPLEHKK--E-AYEYLEEFIDRSLILI-DNNSSGKVKNCRMHSALHSFCVR-SQKEGI--FCANSCRW
>itf11g21840.t1
---------------MVGCHEVFMTILDKITSTKG--RV-ISIVGMGGIGKTTLARKLYEDPSVTSYFDKRAWLTVSQEYSLERMLRCLIRCVR-DE--SD--QYQERLYKCLKGQRYLIVIDDIWTTT-A-WDSVQRYFPDNNGSCILLTSRLKDVAKYA---T--IINMPFLDANESWSLY-CKVF----GIF---KFEQIGRDIVKKCEGLPLAITIVASLFS-LED-EEKWKNVAKS----V-IG-NDA--CSR-LYLSYNQLPHHLKACFLYFGVFREDYEIPVKKLVRLWAAEGFFR-VK-H--NE-AMECLQDLVDRSLVI------------------------------------------
>itf04g04440.t1
-------DALVLGEDIVGIENARKELISLLL-DHM--LV-ISVVGMGGSGKTTLVKRVYDDA--EHYFQSHAWITVSQTFKVEEVLKDMILQLG-SSM-KA--KLKVIVKEFLLRRKYVLVFDDVWSTR-V-WEAIKHVLPK-YGCRVIISTRLMDVAS-SSSIDGYIYEMKPLSEEVSWTLLCRKAFY--AS-C---HLREILKKILKRCGGLPLAIVAIGGVLA-NKTNINEWVALYHSFGSEF-EGQFES--LRI-LLLSFNDLPQYLKLCFLYLSIYPEDHLIEHNTLIYQWTMQGFVEQKE----TE-AEGYLFELINRSLILP-VKNDDGTMKRGRIHDLYREIILS-SRDHNF--V--EKARH
>itf07g22430.t1
---------E-EEGRMVGRRRDRMLILDQLV--RS--KI-TIILGMTGIGKTTLARNLYNDPKVTSHFDVRGWVTMSGEYN-TQMLHHLVWTLDKKG--EG--LAAEQVYKCLKGKRYLIVLDNLWNNQ-V-WNDIRRCLPDI-GHRIVITT--LR--NYDC------HRMTLLNPEESWTLFCNNTFLKL--E----KFQTIRSQVVEICEGLPYTLVVVAKRLSCDNI-RQEWKKVQKEIELLVLDR----------LTHTYNQLQQHLKVCFLYFGVFPKRSAIKVKLLIRLWIAEVY*--------------------------------------------------------------------
>itf04g10180.t1
-------SHTD--DMMVGKNNEFETTREMLIPSKH--RV-VSIQGMGGIGKTTLARRVYEDPSVVSHFDKQIWVVVSQHHNKRQMLLDLLGS-N--S--ED--DLALQLYQSLKGQRYLVVMDDVWSIE-S-WNDVKSCFPDINGSRVLLTTRVAELATCI---GDFSHQMQFLDQNESWDLFRKKA-----CSGV--EFETIGRPIVEKCKGLPLAIVVIAGLFS-NT--LDEWKSTANAL-IS--TSDDEE--CWR-LSLSYSHLHHNLKACFLYLGVFPEDYKIKANNLGRLWAAEGLVK-AK-N--SE-AERYINELMDRNLILV-SKSSCGRIKAFRVHDLLHAFCVR-GQNQSL--LH-SN---
>itf11g20480.t1
---------------MVGCEKEFNTILDKLILAEQ--LV-VSIVGMGGIGKTTLAEKVYKDPSIISHFYKQAWVTVSQEYTVGQMLRCLIGCV--D---NDPGRLAETLRKHLKDQRYLIVIDDIWSKK-A-WESVQRCFPNNNGSRILLTSRLREVAEYA--AS--IINMPFLDANESWNLY-CSVF----GTF---VFEQIGRDIVKKCKGLPLAITLVASLLS-DEK-VEKWKTVAES----V-IG-NEA--CSS-LSLSYNQLPHPPKACFLYFGVFPEDYEIPVKKLVKLWAAEGFFG-AN-N--NE-AMECLQDLVDRSLVLV-GKSYNGKIKTIRMHDLLRDLCLR-ARCENL--LNIGNDYH
>itf15g22490.t1
---------------MVGCDDEFRKIKSMIISSKQ--LV-IPVTGMGGIGKTTLAKKVYDDPDIMSKFYIRAWAVVSQEPDMKRILISLLTCIE-----EH--QLADQLRKHLLGQRYLIVIDDIWSSS-A-WDAIKQCFPDFSRSRILMTTRQKEVAEYA---S--IHSMRFLNQDESRDLFEAKVF----EKV---KLQTIGEYIVMKCQGLPLAIVVMAGLLR-DKS-VEAWGDVVKNM--ND-EI-TNK--CLG-LSLSYNYLPSHLKACFLYFGVFPEDRDILATKLINLWVAEGFLM-KK-E--SE-GESYLRNLINRNLVQV-SQSFDGKIKS------------------------------
>itf12g05370.t1
---GPADVPAVPA--LVGFDSPLLELKKMVLD-G--AGV-VVISAPGGCGKTSLVKLLCH-DQEKAKY--HIFYTVSR-PNIHKII-NKL---SLDS--QD--E-LNQLQCLL-DDSMLLVLDDVW-KL-SVLEKF--TA---QNYKVLVTTRCIFPEKY-------TYKLQLLSDNDAMVLFCNYAF-----G----GRRDLVDKVVKSCGGFPLALKVVGSSL----H-----LSI-QRQSKS-IL---GS--LLD-LQPSIDALEK-LRNCYKDLGLFLEDQRIPAAVLLDIWVELYDLEDG--------TYDILLKLAARNLVDL-APASGH-A---TQHDVLRELA---SANERL----LLQVQM
>itf00g28200.t1
---------------GTTSKFNLEEIYEWVEE-N---VS-IGVYGTRGVGKTTLVKHIYN--QIENPH--NVYWTVSQ-FNQDNIA-KTA--IISDD--EE--E-AAILRNHL-NNV-VLILDNVW--N-IRLEKL--GVP--KGYKLILTTRLLDVCKI----Q--LFKVNVLNEEEAWNLFKEILVQ----H----AIENLAKELAKKCGGLPLELNTVAASM--GVD-DQ*----------------------------------------------------------------------------------------------------------------------------------------
>itf03g21720.t1
-------SEL--QSTMVGHTTELERIKRLLLKSEE--RV-VPIVGMAGLGKTNFARNLYQDPLVKSHFDVLAWATLSTTYDRPRMLRELLLSIE-H---ND--DLPDLVHKWLVGRRYLIVLDDIWNID-H-WEEIKRSFPECNGSRILLTSQHDEVAMYA---RYCYLNLRFLNPEESWNLFLQKI--------H--EVEAIWRHIVNYFKGLPFPIVIAAGLAA-NES---LW--ISKEI-ERM-CY-VQG--ISK-LILSYNNLPNFLKICFLYLGIFPESSSIPVKKLIKLWIAEGFVK-VE-S--SE-AEEFLKDLVSRSLVLI-DKNLDGKIRTCKVHDIVHDFCKR-AMEEEL--LH------
>itf11g20580.t1
---------------MVGCHEVFNTILDK-TSTKG--RV-VSIVGMGGIGKTTLAHKVYKDPSVTSHFDKQAWVTVSQEYNVEEILRCLVDCVR-DE--TD--EYQERLYKCLKGQRYLIVIDDIWSTT-A-WDIVQRCFPDNNGSCILLTSRHKEVAKYA---C--IINMPFLDADESWSLY-CKVF----GTF---VFEKIGRDIVNKCEGLPLAITLVASLLS-EEE-EEKWKNVVKS----V-MGTDDA--CSR-LYLSYNQLPHHLKVCFLYFGIFEEDCEIPVKKLVRLWVAEGFLS-IK-H--NE-AMECLQDLVDRSLVIV-SKSYSGKMKRIRIHDLLRDLCVR-ARLENL--LTI-----
>itf11g13940.t1
-------SRSK--EIMVGKHDDFESIKEMLIPSKQ--LI-VSIKGMGGIGKTTLAKKIYEDPSITSHFDKQTWTVASQHHSQRQMLLDLLGS-D-DK--EE--DLALRLYQSFKHQRYLVVMDDVWSVE-A-WDALKTCFPDGYGSRVLLTTRIGEVANHI---CDFSHQMQLLEQNRNANLLRVLF-----FHGG--------------------------------------FKNNVNPV--H--LRNSIE--LSRSLSRSWNLQTLDCSRRVLY--------------------------------------R------------------------------------------------------
>itf06g10110.t1
--------PTASTNL-----AKMMDLLK-----S-EKYR-IGVWGMGGVGKTTLVKNLNNQLTNDPIFNIVIWVVVSRNATES-IQSKIAERLMN------K-EMASLLYNKLKGQRFLLILDDI-------WEEINLDV-P-TGSKIILTTRDFNVCQQMLTDI---FQIR-LHPEEAWKLFREIVE---EE-----DIKPMAEAIIEECDGLPLALVMVGASL--KRE-IGLWHALQKS----PSRI-EE---VYK-LKWSYDSLQGQLKSCFLFLCLFPEDFEVDTYKLVQYWVAEGLI---EQQN--E-QNEVLRIV---DYLKS--E--CR-LNYVKMHDVVRDVG---AKSL------GCK-SI
>itf04g08850.t1
-------SNSE--YIMVGKNNEFQMVKKMLIPSRQ--RI-VSIKGMGGIGKTTLAKRLYDDPSIAFHFDKRAWIVASQHHNKTHMLTDILES-Y-DS--TK--GIEERVYQCLMHQRYFIVIDDIWSDK-A-WDAIKICFPDGNRSRVLLTTRFADVATRI---GEFSHQMHLLDQSESWNLFREKA-----CSGV--KFEKIGRRVVEKCKGLPLAIVVVAGLFS-KE--LDVWKNIAETL-NS--TTDE-E--CSR-LSSSYNHLSYKLKACFLYLSIFPEDNEIHVKHLVKLWGAEGLVK-EK-N--SD-TEGYIQELNDRNLILV-SQSSCGRIKAFRMHDLLHSFCVR-AKKENL--LH-SG---
>itf13g01720.t1
---S-TCSPR-EDR-MVGRENDVTTIKDQLFGG-G--LV-IPIIGMLGIGKTTLARRIFEDQLVQLHFDVKIWFTMPRKYN-IQILRDLLRSIHKEG-------LVEMMEECLIDRRYLIVLDDIWSTQ-H-WDDIKYVFHRVEGSRILLTTRFNEVADYAC-----HHVMSLLDPNESWELFCN-IF-PL--R----RFESFRSNVVEKCEGLPQVIVTAAKRLSCNNI-QHELKKMEKEIELLILDY----------LALIYNQLPEYLKVCFLYLGIFPKRSEIQVKTLLRLWVAEGFVKPS-NKE--E-AYFYLKDLIDRSLVLI-SSTFDGKIKTCRVHSVMHNICFR-AQKEGI--LCANSCRW
>itf11g18990.t1
-------SRSK--EIMVGKEDEFEIIKKMLIPSKQ--LI-VSIKGMGGIGKTTLARKIYEDSSITSYFDKQAWVVASQHHSKRQMLFGLLGS-N-DN--NE--DLSLQFYQSLKCQRYLIVIDDVWSEG-A-WDAIKTCFPDGNGSRVLLTTRLAEVANHT---CDFSHQMQFLEQSETWKLFNEKAL----CSGA--EFETIGRPVVEKCKGLPLAIVVVAGLFS-NT--LDEWKNTANAL--S--ATDYEE--CLK-LSLSYNHLPHNLKACFLYLGVFPEDHEINANNLARLWYAEGLVN-AE-N--ND-ANR----------------------------------------NTNL--RR-V----
>itf06g12270.t1
---------------GKTSNDNLEKLYGWLEE-K---VS-IGVYGMGGVGKTTLVKHIHN--QIQMSG--KVYWTVSQ-FSQDDIAKKIG--LEVDE--DE--D-AAILHQHL-KKT-VLILDDLW--C-IPLEKL--GNP--EGCKFIITSRLLKVCKI----Q--LFKVKTLNENEAWDLFKENLLL----H----DIEKHAKELAKKCGGLPLALNTVAGSM--GVD-NHIWRNI-NNFRNDLQL---EN--VFE-LKFSYNKLDKRLKECFLYCCLYPEDKEIEKDEVIMKLIAEGL----E-----N-GHSILNKLVDVFLLEG-GA---W-V---KMHDLMREMA-------KF----IVELER
>itf09g21670.t1
-------GAHFQEDSLVGFENSKHSLIKLLLVDDD--LV-HSVVGMGGLGKTTLVKKAYDDAQVTKHFQRRV--------------------------------------NILSKQRYIIVLDDVWSFD-V-WRDIKYAFPR-FGSRIVITTRNSEIGR-DACHEGDVYELKLLSEKDSWELFCKKTFL--ID-C---YLVKTAEDIVNRCGGLPLAIVVIAGILA-GTD-IAEWTSFQNGLKLQL-ETRMKN--LKN-LSLSYYDLLYYLKYCFLYFSIYPEDAIINKNRLIRLWIAEGFVKDKGL----E-AEAYLNELIHRNLIQI-AKSLGGKIISLKVHDILREIILS-ALEQNF--AV-NNCRR
>itf00g32110.t1
-------------MIMVGKNNEIKIVKAMLISSRQ--RI-VCIEGMGGIGKTTLARRLYEDPSVASRFDIRAWVVASQSHNKLQILTELLKS-C-GS--QG--DLAQQLYQHLMHQRYFVVIDDIWSVD-A-WNSVKACFPDANGSRVLLTTRFAQVATSI---GNFSHQKQFLDQTESWDLFREKA-----SSYA--EFEAIGRPIVEKCKGLPLAIVVAAGLFS-HT--LDEWKNVAEVL-NS--TTDE-E--CSR-LSSSYNHLPHSLKACFLYLSIFQEYEEIYVRDIVKLWVAEGLVK-AK-D--SD-ARRHIQELKDRNLILI-NR-----LK-------------------------------
>itf00g11230.t1
-------QPIVEDYV-IGFEDDLTTIKTRLIPSNN--IF-IPIVGIPGTGKTTFAYQIFKDPNILNKFVHPIWVHVSQSFDRRQKFIEILCQIDSK---ED--QLKTRIKDLLKDKRYLIVLDDIWEKK-D-LDSLKVAFPNSQGSRVLVTTRFHNV---V---DK-PHILEPLDPDVSWRILEMNIF----GEC---NLKTLGEEIAKRCNGLPLALVVVAGILQ-TRT-HTDWKRVAENP-FLI-NRDQ-S--YHK-VMLSYNHLPHELRDCFLYFAYFPMGHEIATSKLIHLWIAEEFIP-TD-EW-DE-AENYLKDLVVRNLVVV-MQKANGQIKTCRIHDSLYEFCKS-AGKKNL--FH-SL-RR
>itf07g07850.t1
-------A-LVEDDV-VGFDDEAKTIKDRLTRSKD--TF-ISIVGMAGLGKTTLTKMIFNDTDIQYEFFTRLWVYVSRSMNRRQIFMDIISKFV-KN--EE--LLAESIKEYLKGGKYFIVMDDVWHKR-D-WDLLKIAFPNLNGSRVLVTTRDTGVAKHA---DK-PHNLKFLKDEESLELLKKKVY----REF---YLETPGRRIAAKCNGLPLALVVIAGVLD--DD-VSSWNEVAENP-IPL-NRTQ-D--YND-LRLSYNQLSNHTKNCFLYLAAFPMGYEISVWKLIRLWIAEGFIP-S-----TE-ADSSLKEIVSKNLLMV-MKRADGHIKTCRLHDTLHEFCKN-AVKNYL--FHNDNYRR
>itf03g26580.t1
---------A-EPRNMVGRGRDLVLIKDKLI--VE--LA-LSIVGMPGIGKTTLARSIYNDELVASRFNVRSWVSMTGGYN-SQMLHHLLWTLDKKG--DD--LAAEQVYKCLKGKRYLIVLDNLPNNQ-A-WDDIRDCLPDN-GSRIVITT-YLR--DYAY------HNMTLLNPKESWTLFCNNPFLKL--E----IFQNIRSEVVEICQGLPYSVVVVAKHLSCDNI-QQEWKKVQKEIEL---------------------------------------RCNPATTIYVSFTTKEVEV--------------------------------------------------------------------
>itf10g12820.t1
-----------PDNAVVGFKKEEETIIEYLIGSDE--RV-ILITGMGGLGKTTLAKRVYEEKNVVNHFDKHAWCTISQEYDCKDLLCKIYSQ-S-NS-------VAEVLRKKLMEMRYLIVLDDIWSLE-A-WEEFNRVFPSN-GSRIVLTSRQESVVPDAKHIC-----LPFFTTDESWELLQVKLFK-----C---ELENVGRKISKKCRGLPLTVDLMVGLLE-EKS-EQMWREFLLTLNSHVRFG--IQ--SND-IELSYKYLSNHLKPCLLYFAAFPEDEVIQVSKLIELWISEGFIGMTEK---RE-AEDYLNHLVCSNLIMV-SEEYDGHILSCTIHDLVRDFCLT-AREDIS--LK-FTPHR
>itf14g02120.t1
-------APVVEDDV-VGFDEEAKTIIDRLVGSDD--LV-ISIFGMPGLGKTTLARKVFKDSKIEYEFFTRHWVYVSRSYNRKDIFLNILSIFD-HD--EE--HLAEKISQFLESGKYLIVLDDVWEER-D-WKHLKIAFPNKKRSRVLLTTRQGNVASRA---TL-PHNLKFLSHDESFELLEKKVY----RQC---ELKAIGLRIAIKCDGLPLAIVVIAGVLL-GDR-RGEWEMVGECV-STV-NKEV----CKK-VEMSYDHLPYDLKSCFLYFGAFPGGYEIPAWKLIRLWIAEGFIQ-N-----TE-AEGYLNDLVNRNLVIV-MKRIDGRIKTCRMHDMLHEFCKN-AREDNL--LRNTY-RR
>itf15g22190.t1
---------------MIGCKDQLERISELLV-SEN--RV-IAVTGMGGIGKTTLARTVYEDPEIKNFFDISAWTVVSHQHNKKEILLRLLGCIE-----DD--EIADQLRKSLMGQRYLIVLDDIWNTK-A-WDDIQGCFPDMNASRILTTTRHDEVAKYV---D--THQMRFLKSYESWELFSLKVS----GKF---EFTPIGKIIVEECQGLPLTIVVIAGLLA-KES--KQWKDVSDNV--RD-KV-SKT--CSK-LSLSYSYLPGHLKACYLYFGVFPEDSDILVGKLAKLWAAEGLLM-SK-N--SE-SVFYLFDLISRSLVQI-NTSFDGNIKSCKLHDLLHEICVR-ALKENL--MDNGS---
>itf03g20960.t1
---------------MVGQTKEFEELKKKL-SNKP--LVIMSLVGMGGIGKTTFARKLANDSAVKLHFDCCGWVTMSQEHNKRQVLLQLCRSI------DD--KLAEQLRKSLLGRRYLIIVDDIWTIG-A-WDDVKRCFPSNTGSQILLTTRLK-----------------------------------------------------------------------------------------------------------------------------------------------------------------------------------------------------------------------
>itf13g01740.t1
-----RCYPK-EEGRMIGHQNDVSMIKNQLFSH-G--VV-IPIIGMPGIGKTTLATKILKDQSVALHFQVRGWVTVTQNYN-RKVELDLLQSIHKKD-------LSEQVCECLKEKRFLIVLDDIWSTH-D-WSRLRSLLHTVTGSCILLTTRFYGVADYAC---------------------------------------------------------------------------------------------------------------CFRY---------------------------------------------------------------------------------------------
>itf15g10880.t1
-------RPTVKDKV-FGFGNDLKTI-KGFIASDN--FV-IPIVGITGFGKTIFASMIFEEQKIPENFSKYIWVNVSQGFDRKHKFIDIIYQIDSM---EE--GLAREICELLKDEKYFVVLDDVRKKE-D-WDSFKVVFPTLKGSRVLVTSPYGNV---V---DK-SHNLEKLSNEEGWLLLKNNAF----GEC---DLENLGKEIANKCNGLPLALVAVGGMLR-RRN-IADWQKIAENP-FLI-NQGQ-I--YRD-VKLIYNDLPDELKNCFLYFACFPMGHEIVVWKLIRLWIAEEFIP-TD-ER-NE-AQKYLNDLVDRNLVMV-VEKINGQIKTCCIPDTLHEFCKS-AARINL--FHSST-RR
>itf15g22050.t1
-----------EDEVIVGFHKDIEMIVNRLCNSNK-KLV-IPLAGEGGIGKTTLAKRVYRHPITIASFHIRAWVVLSEVPNVKEILIGLLRCIEYNI--DE--QIAEQLCTCLMGKKYLIFLDDIWTTT-T-WDAIKGYFPEFNGSRILVTTRFTKVAKYL---S--PYNVKYQTFENLWELFSRKVF----GSSV--EYEFIGKDIVFACSGLPLAVVVIAGLLA-ENS-IEIWRDVKETL-DRV---NDKR--ISQ-LSLSYNYLPPHLKPCFHYFGVFPEDNVIPVKRLINLWVAEGFLM-PK-NM-SE-AKSYLDDLINRSLVQI-NESIDGKVKSC-----------------------------
>itf00g08120.t1
--------LAFEK--LVGLESRVNNIINWLLDDA--DAF-IGICGMGGIGKTTTAMIVFN--RF-HQFDGACFLDVRQA--QKTLLTKILKSVQ-S---NQ--D-KAKIGMRLKGKKVLIVLDDVDDQQ---LDEL--AGGD-RGSRVIITTRDAGVLSH----DKYIYHVDTLEKQEAIQLFSLHAFK----E----GMEELCESVVYYCEGLPLALTVLGSYL--GKN-AVNWKTL-KKLK--ANSL--KD--ILN-LKISFDGLPEN-KNVFLDITCFFRNW---REEYV------------G--------DSDLCELIEKSLISV-Q---NG-I---EMHDRIQEMG---ASQERL-DAVMINLKM
>itf03g20950.t1
-------PK-LEDAIMVGHAEEFEEFKDQLRSNEQ--RV-MALVGMGGIGKTTFARRIYDESAVKSYFDCCGWATMSQDLNNRQVLLDLCRSV------DG--ELAEQLQKSLKGRRYLIVLDDIWSTE-A-WENVQRCFPENTSSRILLTTRGLDVASYA--CS---YEMRFLNCDESWNLFCQKLL----IEL---EFERIGRKIVENCRGLPLTVVVVAGHLS--MA-VDEWKSVESTL--NV-NL-SEQ--FSR-LSLSYNNLPCHLKSCFLYLGAFPEDSEIEIKKVVRLWIAEGFIK-E-----------------------------------------------------------------
>itf01g20100.t1
-----------MEGI-VGIDMEVNRIAELIERSGQ--VL-ITIWGAGGCGKTTLAKQVHER---------------------------------------------------------------------------------------------------------------------------------------------------------------------------------------------------------------------------------------------------------------------------------------------------------------------
>itf07g02520.t1
--------LAFEE--LVGLESRVNNIGNWLLDND--DFF-IGICGMGGIGKTTIATSVFN--KF-HQFDGACFLDVRQV--QKTLLTKILKSVE-S---NQ--E-SGKIRRRLKEKNVLIVLDDVDNKQ---LDKL--AGGD-RGSRVIITTRDAGVLSH----DKYIYPVHTLREEESIQLFRSYAFK----K----GVEQLCGLVVHYCKGLPLALKILGSSL--GLE-AVDWESL-EELK--------ND--IDA-LKISFDRLSKN-KNIFLHIACFFRHQ---KEEHV------------E-----KLPAKGLRVLIEKSLISV-E---KG-I---EMHDLIQEMG---ARDERV-EVD---LKI
>itf04g09440.t1
-------SEPTEVNVMVGCDDQFETIVSKLTCSKQ--LV-ISVVGMGGIGKTTLIKKVYEDTSIVSYFDVRAWATVSQQHNLREMLIGLLG-SG-DN-------LANQLRQKLMGRRYLIVMDDIWETK-A-WDDIHRCFPEFNGSRILLTTRLKQVADYS--AG----------------------------------------------------------------------------------------------------------------------------------------------------GETYLQDLVDRGLVQI-VK-FDGKVKSCKLHDLLHNFCLR-AQREKL--LDVINENN
>itf00g10770.t1
-------SSSDEP--LIGMNPRMQELDSLILGSS--DVF-VGIYGMSGIGKTAIARAVYD--KI-SKFEGSCFIDIKS---QKILLSEILKDLQ-N---NF--D-TMTIKQRMRCKKVLIILDDVDH-Q---LECL--ARND-AGSRIIITTTKQQLLSH----NMRNYEMRVLDEGESSQLFRQYAFK----Y----EFEGLETQIIRYAGG-------------------------------------------------------------------------------------------------------GILV-----------------------HQLIQEMG---VLQE------------
>itf09g24820.t1
-------DALFQKDSLVGFENSKQSLIKLLLDDDD--LV-HSVVGMGGLGKTTLVKKAYDDAQVTKHFQRRVWVTVSETFKIEELLKNAIKQLD-EGQ-DS--KLIESVSSILSEQRYIIVLDDVWSFD-V-WDAIKYAFPR-FGSRIVITTRNSEIGR-DACHEGDVYELKLLSEKDSWELFCKKTFL--SD-C---HLEKIAEDIVNRCGGLPLAIVVIAGILA-GTD-IAEWISFQNGLNLQL-ETRMKN--LKN-LSLSYYDLPYYLKYCFLYFSIYPEDAIIKKNRVIKLWIAEGFVKEKGQ----E-AEAYLNELIHRNLIQI-ADSHAGKIIGLRVHDILREIILS-ALDQNF--AV-DKCRR
>itf06g13060.t1
-------S---EEDAMVGHSNELDEVVNQLLTNKP--LV-MAIVGMGGIGKTTFAKKIYDHPRVKSHFDLCAWTTMSQEHNKGQAILDLCRCVA-NN---D---PDSQLRKSLLGRRYLIIVDDIWTTN-A-WDDICRCFPDNNGSKILLTTRAREVAEYA--GS--FYDMRFLSEKEGWDLFCQQFL----EEL---EFERIGKNIVRKCQGLPLTVVVMAGLLS-NKS-IDEWEKVERNL--NL-AL-HEQ--FSS-LTLSYNHLPSHLKGCFLYLGVFHEDSEIPVKKLIKLWIAEGFVE-TS-HR-RE-GRDYLQDLIHRNLVMV-NESFDGQIKTCRMHDLLRELCTS-AKHENL--LYTGSKHN
>itf11g20650.t1
---------------MVGCHEVFNKILDQLTSTKR--RV-VSIVGMGGIGKTTLAHKVYEDPLITSYFDIRAWVTVSQEYNVEQMLRCLIGCVR-DE--QD--QLAERLRKHLKEQRYLIVIDDIWSTT-A-WDSVQRCFPDNNGSCILLTSRLREVAKYV---S--IINMPFLDADESWSLY-CKVI----GTF---VFEQIGRDIVNKCEGLPLAITVVASLLS-EED-VEKWKNVAKS----V-IG-NDA--CSR-LYLSYNQLPHHLKACFLYFGVFREDYEIPVKKLVRLWAAEGFLG-AK-H--NE-AIECLQDLVDRSLVIV-SKSYNGKMRRIKIHDMLRDLCLR-ARHENL--LR------
>itf09g24990.t1
-------DALLLKDSLVGIDNPKLSLVNRLLVDKG--LV-HSVVGMGGLGKTTLVKKVYDDARVINHFQLRVWLTVSETFDVDELLKDAIRQLD-VAM-NT--KLKDFINDILSGQSYIVVLDDIWNVD-A-WMAFKYVFPG-FGSRIVITTRNNEIGA-LASQ-GKVYSLEPLSSKDSWTLFCRKTFL--DN-C---YLVNISKNILKRCDGLPLAIVVIAGVLA-SES-IEEWERFQHNLNIQL-GSVMKS--MKN-LFLSYYDLPYYLKYCFLYLSIFPEDVIINKHIVIRLWMAEGFVMENNS----E-AEAYLNELLHRNLIIL-AEDKDGRMRGFRVHDILREVILS-SVEQNF--TI-NKSRR
>itf13g03850.t1
---STSHGFL-PEGRMVGRHRDCTVIKNQLF------QK-ISIVGMVGIGKTTVARNVYEDPSVASYFDVRGWVTIPQHYK-SRMLSQLLQSI---------------------------------------------------------------------------H---------------------------------------------------------------------------------------------------------------------------------------------------------------------------------LHQ*--------------------
>itf09g24860.t1
-------DALFQKDSLVGFENSKQSLIKLLLPDDD--LV-HSMVGMGGLGKTTLVKKAYDDTQIIRHFQHRVWV------------------------------------------------------------------------------------------------------------------------------------------GL------------------------------------------------------------------------------------------------------------------------------------------------------------
>itf09g24780.t1
-------GAHFQEDSLVGFENSKQSLIKLLLADDD--MV-HSVVGMGGLGKTTLVKKAYDDAQVTMHFQCRVWVTVSETFKIEELLKDVIKQLG-ESW-DS--KLIESVRNILSEQSYIIVLDDVWSFD-V-WRDIKYAFPR-FGSRVVITTRNSEIGR-DACHEGDVYELKHLSEKDSWELFCKKTFL--SD-C---HLVNIAEDIVNKCGGLPLAIVVIAGILA-GED-IAEWKI------FQL-KTRMKN--LEN-LSLSYYDLPYYLKYCFLYFSIFPEDAIIRKDRVIQLWIGEGFVKEKGQ----E-AEAYLNELIHRNLIQI-AKSHAGKIIDLRVHDILREIILS-ALEQNF--AV-EKCRR
>itf10g05780.t1
-------RFSVSA--TIGIEPQVENVMSLLTPGD--DVI-IGIWGMGGIGKSTIARAVFN--QI-QSFEGSCYLSVREATGQEKLLSETLGRE------KH--T-VDLLMARLSHKKVLIVLDDVDK-Q---LEKL--APDN-KGSRIIITTRNSQLLAH----N-PIYDVNLLGSETASKLFNKFAFK----G----EFKEVSLQVVNYAGGLPLAIKVLGSFL--GRQ-KNEWESL-ERLK--I------N--IIG-LKLSFDALDLE-KEIFLDIACFYKGK---RTQDV------------R-----NQPDIGVKVLIQKSLLYV-S----E-F---QMHDLVQEMA---VRKDRL-DICMDRLRQ
>itf13g03750.t1
----LSHRFL-PEGRMVGRQHDCRVIKDRLF------RI-ISIVGMVGIGKTTVARNVYEDPSVASHFDVRGWVTMPQDYH-SRMLSQLLQSINKKG---H--ELEMQVRKCLRGRKYLIVLDNVMSNK-A-MTCIRQCVPDD-GSCILLTT-FN---RSDY------HYMTLLGPKESWELFCN-FL-SI--E----KFEKIRTHVVEKCDGLPQLIVEVAKRLSCNNI-QQGWKKIEKELESLLLDH----------INVSYNILPHHLKVCFLYFGVFPKRKRILVKMLIRLWIAEGFVKPLKPRE--E-AYEYLEELTDRSLLLI-EDSCNGKIKTCRMHSALHSFCVG-AQKGGI--LCTNSCRW
>itf11g20440.t1
-------S-KFDSR-MVGCDKEFKTILDKLTSAKE--LV-VSIIGMGGIGKTTLAKKVYNDPLITSQFDKRAWTTVSQEYNVEQMLRCLLSCVR-D---QD--QLAESLYKCLKGPRYLIVIDDIWNTT-V-WDSVQRCFPNNNRSRILLTSRLKEVAEYA---S--IINMPFLNANKSWNLF-CNVL----GTF---VFEQIGRDIVKKCNGLPLAIIVVASLLS-EAI-VEKWNSVAENV--SV-IG-NDA--CSK-LYLSYNQLPHRLKACFLYFGVFPEDYEIHVKKLVRLWGAEGFLR-AD-H--YE-AMECLQDLVDRSLVFV-SKSYNGKMKAIRIHDMLRELCLR-ARHENL--LTIGYE--
>itf13g01480.t1
---TTPTSPL-QQREMVGHRQELKEIMEKLG-GDP--RV-ISIWGMGGIGKTTLARRLYDDP-VTNRFDVRAWTTVSQQYE-KQIITALLRCIEKNA---D--ELAEQLQKLLKGRRYLIVVDDVWSDE-A-WDELQRCFPK-EGSCVLLTT------EYTH------YGLSLLDQEDSWVLFSRNP--KL--Q----KFEAAGREIVTQCKGLPLSIVVVAGILI-KES-LDEWMNIKKELALITVDE----------TALSYKHMPPHLKPCFLHLGVFPEDSEMPIKNLIRLWIAEGFVKAS-GKR--E-ALEYLQDLVGRSIILV-RNSSNGLIKTCSMHDILHEFCVS-AENENL--LYHEGFRW
>itf11g13960.t1
-------SRPK--EIMVGKQDEFKIIKEMLIPSKQ--LI-VSIKGMGGIGKTTLARQIYEDSSITSYFDKLAWVVASQHHIKRQMLLGLLGS-D-DK--DE--DLALRLYQSFKRQRYLVVMDDVWSVE-A-WDGLKTCFPDGYGSRVLLTTRLAEVANHI---CDFSHQMQLLGQSESWKLFNEKA-----CSGA--EFETIGKPVVEKCKGLPLAIIVVAGLFS-IT--LDEWKNTANAL--S--ATDDEE--CSR-ISSSYNHLHYNLKACFLYLGVFPEDHEINANELAKLWLAEGLVK-AE-N--SD-ANRYVQELMDRNLIIL-SESSCGRIKRFRMHDLLHAFCMR-AQNENL--LH-SY---
>itf04g09980.t1
-------SHTE--DIMVGKNNEFDTIMKMLIPSKQ--RV-VSIQGMGGIGKTTLARRVYKNPSIVSHFDRRLWVVVSQHHNKRQMLLSLLDS-N-DN--DE--DLALSLYQSLKCQRYLVVMDDVWSKE-S-WNDVNSCFPDINGSRVLLTTRVAKVATCI---GYFSHQMRLLDENESWELFHK-----------------------NACKS--------H--------------------------------------------------------GVFPEDYKINANNLARLWAAEGLVK-AK-N--SE-AKR--------------------------------------GQNQSL--LH-SN---
>itf06g03570.t1
--------PTCMRNL-----SDMMNLLR-----N-GEAR-IGVWGMGGIGKTTLIKNLNNELSKTANFSIVIWVVVSQQKSKA-IQSQIAERLKTA-E-ESE-HVATRLHNRLEKEKFLLILDDV-------WDEVNLDL-P-PGGKLILTSRFLDVCRQMLTDT---FELR-LSQEEAWSLFSRHVG---EE-----DIKPWVEAVIRECDGLPLAIIVVGASM--KRN-VALWDALRRS----PRRI-EE---VYN-LKWSYDSLEGELKPCFLFFCLFPEDYEVDTHMLVQYWLAEGLL---ELHS--E-YDRCVTIV---ESLKS--E--GINPNTVKMHDVVRDVG---ASSLE-----RCK-SF
>itf14g06890.t1
-------PHSK--GIMVGKNNDFHKVMGMLISSEK--GV-VSIKGMGGIGKTTLAKRVYDDPLVRSRFDRQAWAVSSQLHDKRQMLISLLNSMD-EQ--DD--DLASQVQKAFKGQRYLVVMDDVWSGE-A-WDAIKGCFPNEYGSRILLTTRHTEMVEYT---GKFCHQMEFLDESESWSLFCEKA-----GSSV--EFEMIAAPIVERCKGFPLAIVVVGGLFS-DR--LDEWKNIAESL-NS--TTEE-E--CSK-LSLSYNYLPYNLKACFLYLGVFPEDHEINANDLARLWFAEGLVK-TE-D--SD-AKRYIQELVDRNLILV-SKSCCTKIKAFKMHDILHTFCVK-AQNKNL--LH-SN---
>itf11g20050.t1
---------------MVGCDKEFKTILDKLTSAEQ--LV-VSIVGMGGIGKTNLAGEVYKDTLITSYFYKQAWVTVSQEYTVVQILKCLIGCV--N---NDPGQLAETLRKRLKDQRYLIVIDDVWSKK-V-WESVQRCFPDSNGSRILLTSRLREVAEYA--AS--IINMPFLDANESWNLY-CNVF----GTF---VFEQIGRDIVKKCKGLPLAITLVASLLS-EEK-VEKWKNVAEN----V-IG-NEA--CSS-LSLSYNQLPHSSKACFLYFGVFPEDYDIPVKKLVKLWAAEGFFE-AN-N--NE-ATECLQDLVDRSLVLV-GKSYNGKIKTIRMHDLLRDLCLR-ARRENL--LNIGNDYD
>itf07g11430.t1
-----------PDNGVVGFKEEEKTIIEHLIGLKE--RV-VLITGMGGLGKTTLARRV------------------------------------------------------------------------------------------------------------------------------------------------------------------------------------------------------------------------------------------------------------------------------------------------------------------------
>itf11g20040.t1
-------SIKFDSR-MVGCNEEFKTIIDQLTSAQQ--LV-VSIVGMGGIGKTTLARKVYEDSSITYYFDKRAWVTVAQEFNVDQMLQCLIGCV------NA--NLAESLRKHLKGHRYLIVIDDIWSTT-A-WDSVQVCFPNNNGSRILLTSRLKEVAEYA---N--IINMPFLDANESWNLY-CNVF----GTF---VFEQIGRNIVKKCNGLPLAITLIASLLS-KAA-VEKWNNVAENL--SV-VG-NNA--CSR-LYLSYNQLPHHLKACFLYFGVFPEDYEIHVKKLVRLWAAEGFFR-AD-H--NE-AMECLQDLVDRSLVFV-SKSYNGKMKTIKIHDLLRDLCLR-ARRENL--LNIGGE--
>itf00g19420.t1
-------PMFVAK--VVGLESRVDQVLQINRHGN--AVM-IGIYGMGGIGKSTLAKALYN--KL-GHFERSYFLEIRS-LEQEELLSKLLRKIE-S---SG--E-KILIKHWLQAKKCLIVLDNLEH-Q---FEAL--CGED-KGSTLILTTRDAHVLE-----NGECYEAKALVHEESLQLFTLHAFR----P----DYVEVLDGIVTYCEGLPLALEVIGSFL--DKS-KEEWISF-EKLK--I-----HN--VQA-LKISYEGLDHT-KSLFLDLVCFSGKI---SEATI------------------NFSTIEIRNLVDKCLI---N--Y-S-I---SMHSLIREMG---IRSERL-DIHMKNLRF
>itf01g19690.t1
----------------VGIEKQVEDIAQLIQPRER--MV-ITVWGAGGCGKTTLAKQVYERVKNGGIIKYFSWV-VNHSSDIKFVLRETINGFKEK-A-DE--NLQHHICDYLNGKRYVVFFDDVWDEE-L-LSQIN--IP--KESAIIITSRDKGIASG------------FLAATPHCVEVKPLDS------CK--TVKELGEALLKRCTGLPVAILAMAGLMS-GDN-LKNWKEAVESLEYY----ESEEGKVNR-LLLSYNELPTHLKSCFLYCAMFPKTKSIHVKELIRMCIAEGFIA-E--HG-PE-AKDYLLQLNNRSLIQI-VP--TESIY-IKMHDLFRDVAGE-IRREMF--SEEWNQRR
>itf11g20570.t1
-------S-KFDDS-MVGCDKMFEKILDQLTTSKG--RV-VSIVGMGGIGKTTLAHKVYEHPSITSYFDKRAWVTVSQEYNVEQMLQCLLSSIR-D---QD--QLAESVYKRLKGQRYLIVIDDIWNTT-A-WESVQRCFPDNNGSRILLTSRLKEVAEYA---S--PLNMPFLDANESWNLY-CKVF----GTF---VFEQIGKDIVEKCKGLPLAIIVVASLLS-KEE-EQEWKTVAKS----V-TS-NDA--CSR-LYLSYHQLPHHLKACFLYFGVFREDYEIPVKKLVRLWVAEGFLR-AK-H--NQ-GMECLQNLVDRSLVIV-SESYNGKMKTIRIHDLLRDLCLK-GGRENL--L-IGDE--
>itf01g20130.t1
-----------MVGI-VGIEKQVEDIAQLIQRRER--MV-ITVWGAGGCGKTTLAKQVYERVKNDGSIDCVSWV-VNHSSDIEFVLRETINGLKEK-A-KK--NLQDHICDYLKGKRYVVFFDDVWDEE-L-LSQIN--IP--EESAIIITSRDKDIGRD------------FFGATPHCVEVKPLEL------CK--TVKELGEALVKRCTGLPVAILAMARLMS-DDN-PTNWKAAVESLDYY-------ESKVNR-LLLSYNELPTHLKSCFLYCAMFPKTKSLHVKELIRMCIAEGFIA-E--HG-PE-AKDYLLQLNNRSLIQM-VP--TESIF-IKMHDLFRDVAGE-IRREMF--AEEWKQRR
>itf14g04860.t1
-------SHSK--EEMVGKKDEFEIIKKKLTGSKE--RV-VSIIGTGGIGKTTLARQVYEDSSVSIHFDVRAWVVASQLHNKRQMLVGLLNSIN-EN-----------FY--------------------------------------------------------------------------------------------------------PL*---------------------------------------------------------------------------------------------------------------------------------------------------------
>itf03g22060.t1
-------ISKLEEEEMVGHAMELARMKEVL-SPPE--RV-VSIVGMGGIGKTTFAKIIYDDLSIRSHFDLHGWTTVSHDHNLRKTLHHLCHSIN-DE------DLANKLRQCLMGQRYLLVMDDVWDTK-V-WDDVHRCFPDSNGSRILLTTRLKEVAHY-----KYICTLPFLNLDESWKLF-YSKV----SEIF--ELEEIARRIIHKCKGLPLAIVIVAGLLS-IKS-TENWESVASAI--NA-TS-HEQ--CSK-LTLSYNNLPYHLKSCFLYFSVFPEDYEIPTKHLIKLWIAEGFIK-VS-Q--ND-ASDYLQDLVGRNLVLI-SKNLMGNIKTCRIHDLLYDLCLR-AKHEKL--LS------
>itf00g08690.t1
-----------INKDAVGFKKETETIINQLVGSKE--RV-VLITGMGGLGKTTLAKRVYEQKFVVNYFDKRAWCTVSQEYNCKDLLCKIYNQ-M-DS-------VAEELRKKLMGMRYLIVLDDIWSVE-A-WEELNRVFPEI-GSRIVLTSRQESVISGAKHIC-----LPFFTIDESWELLQVKLFK-----C---ELESIGKEISKKCGGLPLVVGLVVGLLG-EKS-EQMWQEVLNTLSSHVAFR--IQ--SNN-IELSYNHLPAHLRPCLLYFATIPEDAEFVASKLINLWISEGFIDIIEK---RE-ARDCLNHLVGSNLVMV-FGEYDGRILSCGVHDLVRDFCLT-VKDENF--LH-LTPHR
>itf06g12180.t1
---------------GKTSNDNLEKLYGCLKD-K---VS-IGVYGMGGVGKTTLVKHIHN--QIQMSG--KVYWTVSQ-FSQDDIAKKIE--LKDDE--DE--D-AAILHQHF-KKT-VLILDDVW--S-IPLEKL--GNP--EGCKFIITSRSLEVCQI----Q--LFKVKTLNENESWDLFKENLLL----H----DIEKHAKKLAKKCGGLPLALNTIAASM--GVD-DHSWRTI-KKFHDDLQL---EK--VFE-LKFSYNKLNPNWKECFLYCCLYPEDHRILKDEIIMKLIAEEL----E-----D-GYSILKKLVDVFLLEE-EE---E-V---RMHDLMREMA-------KF----TVELER
>itf12g13120.t1
-----------PDNDVVGFKKEEEIIIDQLIGSKE--RV-VLISGMGGLGKTTLAKRVYEEKIVVNYFDKRAWCTVSQEYDCKDLLCKIYNQ-K-DS-------VGEELRKKLMGVRYLIVLDDIWSVE-A-WEDLNRVFPEN-GSRIVLTSRQESVVSDAKHIC-----LPFFTIDESWELLQVKLFK-----C---ELENVGREISNKCKGLPLTVGLIAGLLE-EKS-EQKWREFLITLNSHVSFG--IK--SND-IELSYKYLSRPLKSCLLYFAAFPEDEEIEVSKLIELWISEGFIGMTER---RE-AEDYLNNLVCNNLIMV-SGKYDGRILSCRVHDLIRDFCLT-AREDIF--LE--TQHR
>itf15g21980.t1
-----------ENEIIVGFDEDIEEIVHMVVPGSE--RI-ISIVGEGGIGKTTLANVVFQDQRITACFEIRAWVVVSKEYNLKEMLIGLLRCIE-SNM-DE--QLEVQLRRSLMGKRYLIVLDDVWTTK-V-WFAIQRCFPNNERNPIMITTRVVDVAQHL----D-IKRMKFQNLENSWKLFSMKVF----GCG---ELEQLGRQISSQCQGLPLAIILIARFLA-KGS-LEVWREVAEKL-EGM---ADDK--TSK-LLLSYDYLPCQLKACFLYFGVFPRNCCILIKKLINLWVAEGFLK-PE-N--SE-AENCLLDLTNRSLVQV-NKSTN--MLLFKMPD-----CLR----VRL----------
>itf06g12290.t1
---------------GTTSETNLDNIYKLVEE-N---VS-IGVYGMGGVGKTTLAKHIHN--QIRDPR--NVYWTVSH-FNQNDIA-KSA--IRSDD--EE--V-AATLRNHL-NNV-VLILDDVW--N-ISLEDL--GVP--MGCKLILTTRLRDVCRI----Q--LFQVNVFNKEEGWNLFKEILVQ----C----AIEKYAKELARKCGGLPLALNSVAASM--GVD-DHIWRNI-KNFQTALQM---EN--VFE-LKFSYNRLNPSLKECFLYCCLYHEDEKIEKDEIIMKFIAEGL----E-----D-GHSILKKLVDVFLLEG-GDS--R-V---KMHDLMRDMA-------KF----TAELER
>itf06g06580.t1
--------PTASRNL-----AKMMDLLK-----S-EEYR-IGVWGMGGVGKTTLVKNLNNELTKHQTFNIVIWIVVSQNATES-VQSKIGERL----G-LHK-EMGSHLYNKLKGQRFLLILDDI-------WKEINLDV-P-SGSKIILTTRDFNVCQQMFTDI---FQVR-LHPEEAWNLFRETVG---EE-----DIKPMAKAIVEECAGLPLAIIMVGASL--KRD-IGLWHALKKS----PSRI-EE---VYK-LKWSYDSLQGQLKSCFLFFCLFPEDFEIDTYKLVQYWVAEGLV---EHQN--E-QNEVLRIV---DYLKC--E--GL-AKHVKMHDVVRDVG---AKSL------GCK-SI
>itf13g01470.t1
---SSSHAFL-SEGRMVGRHHDCTVIKDQLF------LI-ISIVGMVGIGKTTVARNVYEDPSVASHFDVRGWVTIPQHYN-SRMLIDILQSINKKG---D--QLEMQLRECLGGKKYLIVVDNIISNQ-A-LTDIKQCVPDF-GSCILLTT-FK---QDTY------HHMTLLDPKESWELFCN-II-AI-DK----KFEKIRSHVVEKCDGLPQLIVEVAKRLSCNNI-QQGWKKIEKELESLFLDR----------LMVGYNMLPHHLKVCFLYFGVFPKRNKILVKTLLRLWIAEGFVKPLNHNE--E-LYEYLQELIDRSLLLL-EDSFEGKIKTCRMHSAMHSFCVV-AQREGI--FCANSCRW
>itf09g24790.t1
-------DALFQKDSLVGFENSKQSLIKLLLTDDD--LV-HSVVGMGGLGKTTLVKKAYDDAQVTKHFQRRVWVTVSETFKIEELLKNAIKQLD-EGQ-DS--KLIESVSSILSEQRYIIVLDDVWSFD-V-WSAIKYAFPG-FGSRIVITTRNTEIGQ-DACHQGDVYELKLLYEKDSWELFRKKTFL--SD-C---HLVKIAEDIVNRCGGLPLAIVVIAGILA-GTA-IAEWTSFQNSLNLQL-ETRMKN--LKN-LSLSYYDLPYYLKYCFLYFSIFPEDAIIERNRLIRLWIAEGFVKEKGQ----E-AEAYLNELIHRNLIQI-AESSVGRVTGLRVHDILREIILS-ALEQNF--AV--KCRR
>itf00g16800.t1
-------YINVAK--PVGIESRVSDILHLLTKHN--DIM-FGIFGMGGVGKTTLAKAIYN-----QKFESCCFINIRSSNGQEKLLCKTLKKLE-D---ND--E-ISLIKERLRSKSVLIVLDDIDD-Q---LESL--AGQN-SGSTIIITTRDVQLLD-----EHEKYMVEMLSHDESLQLFSWHAFG----P----EYMELSKRIASYTGGLPLALTIIGSHL--GKS-AQEWSGA-EKLR--I-----HH--VQK-LKISYDSLDDT-RNIFLDIACFFIGH---NKNDT------------M-----EYAKSGIRILIERCLLTT-N-GGEE-L---QMHDLVRDMG---VRKERL-DVFMVKLRI
>itf04g05400.t1
-------SHSHGSSIMVGKNNEFQIVKAMLISSRQ--RI-VSIKGMGGIGKTTLARRLYEDSSVASRFDIRAWVVASQYHNKLQMLTDLLKS-C-DS--KE--DLAQQLYQKLMHRRYFVVIDDIWSVD-A-WDSIKACFPDANNSRVLLTTRFAKVATSI---GDFSHQTQLLDQTESWNLFCEKTL----SSGS--EFDMIGRQIVDKCKGLPLAIVVSAGLLS-HT--LDEWKNVAEGL-NS--TTDE-E--CST-LSSSYNHLPHSLKACFLYLSIFPEDEAIHVKTVVKLWVAEGLVK-AK-D--SD-ARKHIQELKDRNLILV-SWSSCGRVKAFRMHDLVHSFCVR-AEKENL--LH-SN---
>itf08g12730.t1
-------PLGVAK--QVGLNSRVDELLRKLVNGN--GVV-LGLYGMGGIGKTTLAKALFN--KL-IHFTKRSFINVRGSNGQSKLIEDL-GALSIT---EA--E-IRLIKKSIETVPVVVFLDDVDN-Q---LQVL--AGRD-EGSRIIITTRDLQVLGN----D-EIVEVKELSPPESLQLFSYHAFG----E----NFKDISEKIVSLTKGLPLALEVFGSFL--YKR-LRDWEDL-QKLR--IR-----G--IQD-LEISFNALEQE-KCIFLDLSCLFVDK-SFKREDA------------D-----NSSETAITDLTAKSLVKI-I---DN-I---WMHDQLRDMG---VRRERL-EIMMANLRL
>itf05g08900.t1
---------------MVGCNEEFKKIMDQLLSAQQ--RV-VSIVGMGGIGKTTLARKVYEDSSITLHFDKRAWVTISQEYNLLQMLQCLVGCV--D---NDTSELAASLRKHLMGQRYLIVMDDIL----L-WAPAK---------------------EEER-LG--------------------------------------GRSVVVQSLATP--------------------------------------------------------------------RMEIRVRRHL-----------------------------------------GGKVPR*-----------------------------
>itf15g22470.t1
---------------MVGCDDEFRKIKSMIISSEQ--LV-IPVTGMGGIGKTTLAKKVYDDPDIMSNFDIRAWTVVSQEPDMKRILISLLACIE-----EH--QLADQLRKHLLGQRYLIVIDDIWSIS-D-WDAIKRCFPDFSRSRILMTTRETEVAEYA---S--IHAKCFLNPKESWDLFETKVF----EKV---ELETIGEYIVVKCQGLPLAIVVMAGLLG-DKS-VEAWGDVVKNM--ND-EI-TNK--CLG-LSLSYNYLPSHLKACFLYFGVFPEDRDILATKLINLWVAEGFLK-KK-D--SE-AESYLHNLINRNLVQV-SQSFDGKIKSCKLHDMLHEISVN-ARR-------------
>itf04g00920.t1
-----AETSAI----VIKFDKEVKDV---L---KQH--VAMAFVGIGGSGKSTLARMIFLDEGVQ-RFDNVLWVEVSD---EKKLSC-I---V----------ETAYTLEEALRGRRCLVVLDGLWSDK---------TF-DTQ-GTIIITTR-T-VA-------------KDLAEDN----F-----------C---NF--WAK-VTERAKG------------S-------E-----EK-----------------------DD--AR-KK---------EEKE---KQ-IQCWL----V---------E-----LK----RKF--I------G-I---ELHDRITEL-----EE-------------
>itf06g13080.t1
-------S---EEDAMVGHSNELDEVVNQLLTNKP--LV-MAIVGMGGIGKTTFAKRIYDHSRVKSHFDLCAWTTMSQEHNKGQAILDLCRCVA-NN---D---PDSQLRKSLLGRRYLIIVDDIWTTN-A-WDDICRCFPDNNGSKILLTTRAKEVAEYA--GS-------------------------------------------------------------------------------------------------------------------------------------------------------------------------------------------------------------
>itf09g25610.t1
-------DARLVEESLVGIHYPKQDLVNLLLEDEE--LV-HSVVGTGGLGKTTLVRQAYDDAEVKNLFQYRVWVTVSEKFEIDELLKDAIKQFD-EAM-GS--RLKEFVKEILSGRRYIIVFDDIWGIN-A-WMEIKCVLSK-FGSRVVITTRNSEIGA-QACHDGVVYSLKHLSPEDSWTLFCRKTFL--CD-C---HLVNITTNILNRCCGLPLAIVVIAGVLA-NED-IEEWERFQQSLNIQLVEGMMKN--MKN-LSLSYYDLPYYPKYCFLYMCIFPEDFIIPKMQLIRLWIAEGFVRENNQ----E-AEAYLDELLHRNLIQT-GLSITGKIKDFRVHDILREIVRS-SVEQNF--AT-NMFRR
>itf09g24730.t1
-------GAHFQQDSLVGFENSKQSLIKLLLADDD--LV-HSVVGMGGLGKTTLVKKAYDDAQVTMHFQRRVWVTVSETFKIEELLKDVIKKLG-----DS--ELIQSVRDILSEQRYIIVFDDVWSFD-V-WRDIKYAFPR-FGSRVVITTRNSEIGR-DACHEGDVYELKHLSEKDSWELFCKKTFL--SD-C---HLVNIAEDIVNKCGGLPLAIVVIAGILA-GED-IAEWKI------FQL-KTRMKN--FEN-LSLSYYDLPYYLKYCYLYFSIFPEDAIIKKNRVIQLWIAEGFVKENDQ----E-AEAYLNELIHRNLIQI-AKSRVGKIIGLRVHDILREIILS-ALEQNF--AV-NKCRR
>itf04g10200.t1
-------SHTE--DIMVGKNNEFQTIREMLITSKQ--LV-VSVQGMGGIGKTTLARRVYEDPSVVSHFDKQIWVVVSQHHNKRQMLLDLLGS-N--S--ED--DLALQLYQSLKGQRYLVVMDDVWSIE-S-WNDVKSCFPDINGSRVLLTTRVAEVATCI---GDFSHQMQFLDQNESWDLFRKKA-----CSGV--EFETIGRPIVEKCKGLPLAIVVIAGLFS-NT--LDEWKSTANAL-IS--TSYDEE--CWR-LSLSYSHLPHNLKACFLYLGVFPEDYEINANNLTRLWAAEGFVK-A--N--SE-ARRYINELMDRNLIL------------------------------------------
>itf15g22000.t1
-----------ENEIIVGFTEDIVELVDRL------KDV-ISLVGEGGIGKTTLAKIIFEHENIIAHFGIRASVVVSQELDIKKMLIGLLRFIESNK--DE--QLRDELHKRLMEHKYLIVLDDVWTTS-A-WDAIKVCIPNDDGSKIMITTRIYEVARSV---S--PHNMKSQTPDKSLELFSRKVF----RGLC--ELVKLGCEIVNCCGGLPLAILVIAGLLS-KGS-LEIWTDVVEAL-RG---MTNNR--ISK-LSLGFDYLPSHLKACFLYFGVFPEDSDILVKKIINLWVAEGFLK-PK-N--------------------------------------------------------------
>itf15g18600.t1
-------SNVVEDNAMVGHSEELIKVKSQLISLKP--RI-MAIIGMGGIGKTTFAKRIYNDYLLKSHFDICAWTTLSQEHNKKQALTDLIRCII-NKIGEG---PEVLLKRSLSGKRYLIVVDDIWTSE-A-*---------------------------------------------------------------------------------------------------------------------------------------------------------------------------------------------------------------------------------------------
>itf03g21750.t1
------------SITMVGRDDQVNMILELLVSRKE--RV-VPIVGMGGIGKTKLAQTMYEHPSVSSHFDVFAWTTVSAQPVMRQMLLQLLSTMD-H---NQ--KLADLLRKCLMGRRYLIVVDDLWSTG-F-WDEIQRCFPESKGSRILVTTRLQEVAIYT--GGNYLLNLPFLNPDESWELFNERILN--NGLLS--RLEGIWRHIVEYCKGLPLAIVIVAGLVA-NES---LWESQSEEM-EKV-TS-LDS--FSE-LRLSYNHLPNVLRVCFLYLGVFREDSAIPMKKLIRLWIAEGFVK-VE-D--SE-AEDYLKDLVSRSLVLV-DSSLDGKIKSCKVHDIVHGFCRN-AMKEGL--LH------
>itf08g16430.t1
--------MAVTP--LVGHDFRMKEIMEILVKGN--GIV-LVLHGIGGVGKTTLSKAVYN--KL-KEFQHRIFINVREAGGQEKLVHHL-QA------------------------------------------------------------------------------------------------------------------------------------------------------------------------KLSIDDLAGE----------------------V------------D-----KRGEVALTTLVTRSLIKV-V---ED-L---WMHDSIRDMG---VVQQRL-DVLMVNLRL
>itf03g21020.t1
-------SK-FEDT-MVGHDKEFEEFKDLLPNNEP--RV-MAVVGMGGIGKTTFARRIFHDCAVRSYFDCCGWVTITEEHNKRQVLLDLCCSV------DD--QLAEQLQKSLKGRRYLIVVDDIWSTD-A-WDNIQTYFPEGTSSRILLTARLQEVASYA--CS--CYKMRFLDCDESWNLFCVK------IWL---EFETIGRKIVENCRGLPLTIVVLAGHLS--MA-VDEWKSVESTL--NV-NL-YQH--FSR-LNLSYNNLPCHLKSCFLYLGVFPEDSEIEIKRVIRLWIAEGFIE-EE-T--TE-GKKYLKDLINRSLIMI-SGGSNGKVKTCKMHDLLHELCAS-AKTEKL--LCSSGHDD
>itf03g20760.t1
-------IPIVEEYV-VGFDGEADAIIERLIGSEG--HV-ISIAGMPGLGKTTLANKVFKDEKVKCYFRNRAWVYACGVYKRRDIFLRILKELSPDD--DE--DLANEICKYLGSEKYFIVMDDVWTVE-D-WHKLKIAFPK-NGSRVLVSTRHNVVAMHA---NG-PYKLKFLSEDESWELLQKKVF----QEC---ELKKAGQIIAKKCDGLPLAIVIIAGILI-PNT-SAAWDKVAESM-SDF-KMLR-S--YEN-IRMSYNQLPYDLRSCFLYFGAFPQGNEIPAGKLIKLWIAEGFIE-E-----TE-AYEKLSDLVNRSLVMA-TQKSNGHIKTCRIHDMLHEFCKK-ARAEKI--FE-DSCRR
>itf14g02290.t1
-----------ENSVIVGFSKDIKKILIRL------KRV-LTLVGLGGIGKTTLANMVYTYPSVASYFRIRAWAVVSKEHNVKEMLVCLLGCIESNK--DE--QLAKQLRKSLMGHRYLIVLDDIWTTA-A-WDAIRGCFPDSNGSRILLTTRFTEVAVYT---S--IHVMKVQTQDDSWKLFSRKVF----GKTV--EYKSLGKRIIDGCYGLPLAIVAMAGLLA-KGS-IEIWRDVAESL-DGI--MADNR--ISR-LSLCYNYLPTHLKACLLYFGVFREDSDIPVKKLISLWVAEGFLK-SK-KY-K-----------------------------------------------------------
>itf06g13090.t1
-----------EEDEMVGHSNELDEVVNQLLTNKP--LV-MALVGMGGIGKTTFAKRIYDHPRVKSHFDLCGWTTMSQEHNKGQAILDLCRCVA-NN---D---PDAQLRKSLLGRRYLIIVDDIWTTN-A-WDDICRCFPDNNGSKILLTTRAREVAEYA--GS--FYNMRFLSEKEGWSLFCQKFL----EEL---EFEKIGKNIVRKCRGLPLTVVVMAGLLS-DKL-IGEWVKIEKNL--NL-VL-HEQ--FSR-LTLSYNHLPSHLKGCFLYLGVFHEDSDIPVKKLIRLWIAEGFVE-AS-HR-RE-GRDYLQDLIDRSLVMV-NESFDGKIKTCRMHDLLHELCTS-AKNENL--LYTVSKHS
>itf13g01710.t1
----SSQCFP-LTGGMFGRERDREEIIKNLISNNK--IL-VFIVGMMGIGKTTLAKSVYGDPKVEDYFDVRGWITMPQQYN-SQMIRLLLRSINGKG---N--NLVEQVRTQLRAKRFLIVLDNIHDSR-A-LHDIQICAYCP-GSTILLTT-FNLG-PIFY------HYMTLLDQNQSWDLFCNNMI-SL--G----DFEKIKSHIVEICDGLPWSIVAVAKRLACQDI-LKEWEKVKKEMESLILDH----------LTFHYNQLPEHLKVCFLYFGVFPKRKEIQVKKLIGLWIAEGFLESLEHEE--Q-GYVYLYELIGRSLLLM-CKGHDDKIKTCRMHSALHSFCVG-AQK-------------
>itf07g22370.t1
-----LQPPK-E-GRMVGRRHDYLLVKNQLL-------V-ILIVGMNGIGKTTLAASVYEDSSVASHFDVRAWITMSGEYN-RQTLHDLLSTLEKRT--DD--LLAKHVSKCLKGKRYLIVLDNLWNNR-V-WDDIQGYFPNN-GSRIVLTT-FDQG-SYTS------HNMALLDSKESWDLFCSNPL--L-------KFEKIRSHVLEKCEGLPLSIVTVAQRLSCNNI-RKEWEKVEKELELLFLDS----------LTVRYNRLPQYLKVCFLYLGVFPKRIVIPVKKLVRLWIAEGILNPFGNEG--E-AYKYLLELIDRSLVLI-EKSSDGKIKSCKMHSALHSFCVR-AQKNSI--FCANSCRW
>itf07g07830.t1
-------APVVEDDV-VGFDDEAKIIKGRLSGSKD--TF-ISIVGMAGLGKTTLTKMVFNDTDVQYEFFTRLWVYVSRTMNRRQIFMDIISRFD-KN--EE--LLAESIKEYLKGGKYFIVMDDVWHKK-D-WDLLKIAFPNHNGSRVLVTTRDTGVATHA---DK-PHNLKFLKDDESLELLKKKVF----REF---YLEVPGRKIAAKCNGLPLAVVVISGVLN--DQ-VSSWNDVAENP-MPL-NRTQ-D--YNN-LRLSYSQLPTHTKDCFLYLAAFPIGHEISVWKLIRLWIAEGFIH-A-----TE-ADSYLKEIVSRNLLMV-VKRADGDIKTCRLHDTLHEFCKD-AIRNYL--FNNENYRR
>itf00g24790.t1
-------APVVEDEV-IGFDEEAKTIKKRLTKLND--TV-ISIVGMAGLGKTTLTNMVFNDRELHYDSFTRLWIHVSRNMNRRRIFMDIISKFA-KD--EE--QLAQRIKEFLNEGMYFIVVDDVWKTT-D-WDYLKIAFPNQKGSRILVTTRNLEVANHV---DA-PHELKFLEHEESWVLLQKKVF----REC---HLVSTGRSIAKKCNGLPLAVVVIAGVLD-NST-AAKWKEVAEDP-FPI-NRNQ-S--YNE-VSLSYNQLPNHTKECFLYLAAFPMGHEIPVCKLICLWIAEGFIP-------NE-AETYLKDFVTRNLLMV-VKRADGEIKSCRLHDTLHEFCKS-AMKNNL--FHNENYRR
>itf02g11640.t1
R-KTTWLVP----QKIVGLEKETEKITNWMFTGNVS-F--IGIAGMGGLGKTTIAQKVFNHKQVKDRFRKRIWVCVSQTYDEGELERSILDMLGVEYKGCNEGELQTKISELLLKNNTLIVLDDVWSLKGGWWALISTAFQEKHNGCIIVTSRIKNVIESMARQNVEIHEPKLLGKVESEKLFCKFVFGPTKTKFNGSELDKVGKQIVHKCNGLPLAIKIVGGVMSGKPQTPAEWMKKCEKFREVIIEK-VEGSVVIDSLQLSYDELPDHLKQCLLCFAIYPDDHEIEVEQLKRWWVGEGFIRG--TETPNEEAYEYLLELINRCLVEVTKKDFDGRVYKCKMHDMVREMVIRNAKDDGFCDFSTPDSLH
>itf00g10780.t1
-------LPSGDQ--FIGMERPMQKLYSLIRGSS--DVF-IGIFGMSGIGKTAIARALFD--NI-NEFEGASFIEVRAAKGQQKLLSDILKNLK-N---NF--D-KMMIQQMLHCKRVVIVLDDVDH-Q---LESL--AGNY-AGSRIIITTKDKHLLSN----ELRLYKMSLLHEGESSKLFRQHAFK----D----EFEELATQVIRHAGGLPLALKVSGSFL--GKD-IAEWRSV-ARLK--I-----KD--ITN-LKGSFLSLENA-QKIFLDIACFFNGK---KKTSI------------R-----EHYVIGVKVLLEKCLIVV-W----G-V---YMHELIQRMG---VRQERL-DISMKNLRF
>itf01g14080.t1
-------------------------VIDNL-QSSK--RI-VSIVGMGGIGKTTLARKIYEDASIISYFYCRAWVTISQDYNPTKVFQCLLHSLS-NN--NN--EMAEQVHRLLKHQR---------------------------GKRDV-----------------------------GW----------------------------RKCR----------------------WSVSIKMV--TA-AI--------------------------------------------------------------S-ADPREHEL--RLFYL-------GKSMKLRLHSAQKLLPLN-ATKGGI----------
>itf11g21790.t1
---------------MVGCHEVFEKILDQLTSSKT--RV-VSIVGMGGIGKTTLAHKLYQHPSITSHFDKRAWVTATQEYNIEQMLRCLLSCVR-D---QD--QLAESVYKSLKGQRYLIVIDDIWNTT-A-WDSVQRCFPDNNGSRILLTSRLKEVAEYA---S--PLNMPFLDANESWNLY-CKVF----GTF---VFEQIGRDIVKKCKGLPLAITLVANLLS-EEK-VEKWKNVAES----V-IG-NEA--CSR-LYLSYNQLPHHLKACFLYFGIFEEDYEISVKKLVRLWAAEGFLS-AK-H--NE-AMECLQNLVDRSLVIV-SKSYNGEMKTIKIHDLLRDLCLK-AGRENL--LNITDE--
>itf15g18310.t1
[truncated: 87,692 more chars]
