# Supplementary material for: The NRC0 gene cluster of sensor and helper NLR immune receptors is functionally conserved across asterid plants
Source: Plant Cell. 2024 Jun 4;36(9):3344–61. doi: 10.1093/plcell/koae154 (PMC11371149; doi:10.1093/plcell/koae154)
Supplement: koae154_Supplementary_Data [file koae154_supplementary_data.zip › Supplementary File 5.txt]

>XP_028052033.1
MVWWEAVLSPALQVLFDKLASGDILNLLKGWNIDELLLDKFKIAYVTNTAVVDDAEEKQYNNLAVETWLGMLKHAVYEAEDTLDDLATEALRFKLESNSQTIADQVRNLKFPSFNPFSERMESKIEKHIEKLEFIAKQKDVLGLKSDHEGTFRIMTRVPTTPLLIESHVYGRDDDKEAIIKLLVADDETTSNNEFCVIPIVGMGGLGKTTLAQIVYNDKRMDDYFDVKAWACVSDDFNLISITKALLESATNKACDTMNLELLQSSLRKKLSKKKFLIVLDDIWNESYDDWNDLTIPLMVGDCGSKIVVTTRNKEVLSVMMNTLPIYQLTEMLEDACWSLFLRHAFGNRDSNAYLNLHAIGRKIVNKCKGLPLAAKTIGGLLGSKLDTDYWYEILNSKVWDLPSKKNAILPALRLSYHHLPTNLKRCFACCSIFPQDYEFDRKSLVLLWMAEGFL
>XP_028052042.1
MPVAEIFLSAFVKLLFEKMSSFASSKLPSFEGIDTQLTNWTNMLSQIEALLFDAEEKQMKDRAVNLWLDDLQDLAYDLDDLVDEFATEALQHKLKAKPPQASSSKVWNLIPHFKPRDVILLVGMGGIGKTTLAQMVYNDETVKKHFDLKAWVCVSDEFNIMRITKLILESVTSKTCNFNGLDHVQVQLQKALAGRKFLIVLDDVWNKKYSDWNVLKKPFSDGAQGSKVMVTTRNRDVARTMGAVELHDIEVLSDEDCWLLFAQHAFEHRSIDANPNLVSIGKEIVEKCKGLPLVAKTLGGLLRCKERDEEWVDVLCNKIWDLSHEESDILPALRLSYHHLPSHLKQCFAYCSIIPKDYEFKEEEIVLLWMAEGFIPPKREKQMEYIGGEYFRELLSRSFFQPSSTRKSSKFVMHDLINDLAQVVARDTCFRLEDRLKYQEQCKNIKKARHSSYMQEYHEGMKKFEIFDKAPHLRTFLPFSLRSGSYFRLATNVPRNLLLKLRRLRVLNMSRYCITEVPNSVGDLKHLRYLNLSHSQIKELPESLGSLYNLQTLMLRACRKLKKLPTDLGNLIDLRHLDTTDAHSLEEMPLGIGKLASLQTLSNFIVTKKNGLRIKELGNLIYLRGKLCLSGLQHVVNPLDAREANLNDKQGLDVLSMEWSVNSDDSRDGRAETEVLDMLRPQKNLKELHIKGYLGIGFPTWIGDPLFSNMADLSLDNCGNCASLPPLGQLPSLKKLYIKGMRVLKYVGCEFYGQGGVQPFPLLKTLSFENMPEWEDWYAFGDHKEVQPFTRVKYLSIIECPKLVKMLPTDLPCLNNLEIRDCPNLCGVMPKDLPCLNNLEIRDCPKLCRMMPKDLPCLNKLRISGCPQFLVEGSSNSLPSLTSIAMNDVPLTSLEAVLEMRSMVDDEVISANTKSKHPSSITALSIGMIKKLELLPKWVTHGLMEVEELNIQSCEELKTLWKNEARVQHSFPAFRRLEIEDCPQLVSLFEEDEDEENEGQHQQQQEEGLPSIVRLEGLRIDNCEKLEKLPRLLHTFTFLRELCVCNCPSLGSFPATGFPCTLKRLEIRDCEALQSLFGWIRQINDNNLEVLVVADCPSLTWLISCRGGGLPHTLKQLDIKNCKKLEALLVEEGMEINCPSLESVWISGCDRLKYLPDALRNLRNLSRLWLYGCKNLEYIPEGWFHSATNLRRLDITGCKKLKALPHGLQSINYLTSLEQLGMNISQWNNNFKKIGLHSLPSLKTLSISGEEEEHPVGSSFPIDGMLLPTSLIYLRISDFRNLEKLSSKLFQNLASLEDLWIRDCPRLKSLPVQRLPPSLNELSIESCPRLTGKCEKGKGKYWPRLANIPDVDVS
>XP_028052367.1
MPIEGIFVSGFVNLLFGKMTSFASSKLPTFEGIDTQLTNWTNMLSQIEAFLIDAEEKQLTDRAVNLWLDDLQDLAYDLDDLVDEFATEALQHKLKAKQPQASSSKVWNLIPNFKPRDVLFNFKMKSKIEEINTRLHNSFEQCSKLNLVKIVGTTPTPTTKTWQRPDSTSLFDEPHIYGREYDQRKIIELLVRGDESSHNNIGVIPIVGMGGIGKTTLAQMVYNDETVQKHFDLKAWVCVSDEFNIMRITKAILESVTSQTFSFNNLDQVQVQLKQALAGKKFLIVLDDVWNKKYSDWNVLKKPFNDGAQGSKVVVTTRDREVAGMMTTVELHEVNILSKEDCWSLFAQHAFANTCIDANPKLVSIGKEIVEKCKGLPLAARTLGGLLRSKVRDEEWINVLRSKIWDLPHTKSDILPALRLSYHDLPSHLKQCFAYCSIIPNDYEFEEEELVLLWMAEGFIQQQRDKQMEDVGGEYFRELLSRSFFQPSRTGKSSKFVMHDLINDLAQVVARETCFRLEDILKYPEQCKTIKKARHSSYMREQYEGMKKFEIFNKAMHLRTFLPFNLPSFLPFNLPYGVNCHLASNVPFNLLPKLRRLRVLNMSSYDIIEVPNSVGDLKHLRYLNLSNTNIEELPESLGSLYNLQTLMLRGCRQLKKLPTDLGNLIDLRHLDTTNAHSLKEMPLGIGKLASLQTLSNFIVTKDNGHWLRELGNLIYLRGKLCLSGLQNVVVPLDAREANLNDKKGLDVLSMEWSVNSDDSRDGRVETKVLDMLQPHKNLKELHIEGYLGIGFPNWIGDPLFSNMADLSLDNCGNCVSLPPLGQLPSLKKLYIKGMSVLKHVDHEFYGQGSAKPFQLLETLSFKDMPEWEYWYTFEDDKEVEPFTHVSELSIRSQRSSTIHSCQVSLHNKMSQTS
>XP_028052379.1
MAERAVSSVIQYLAPLLTGEVELLKGIRKEIVSIKAELERIHSFLKDAESRAETGDEGVKIWVKQVRQVAYRIQDVIDEHILLVLPKQPGLFSSLHKVTQTITKLKPRHEIASQIQDIKTTIREIKEGANRYGFSTSTSSEHSSTSTSSITKDKMWRDPRLASLFIGDDKVVGIESPKYELISRLVDQNQSQRAVISVVGMGGIGKTTLAKKVYDSQEVVAHFNCKAWITVSQSYKPEELLKTMIKELSGDDVLPLPNEGIDSLIAKLRGYLCEKRYVIVFDDVWETDFWGSIRHALPKNSEGSRVIITTRNEQVATFCKETSVDHVHELEALSEEKAWELFCKKAFQLDFEGHCPPELEEVSHAIVRKCQGLPLAIAAIGGLLSTKNKGISEWQKFYGSMNSELERNPNLTSIKKIVLLSYHNLPYFLKPCFLYLGIIPEDYSINCGRLVRLWMAEGFIEEQKGKTLEEVAEEYLIELILRNLVQVSSTKINGRVKNCRVHDVVREIILSKSEELSFCHVLADEDSSPNNQSRRLSMHMKNRMDKVLESTHISRIRSFFLFAVGELPNKSLLGELAANFKLLKVLDLQDAPLDQLHEEVGNLLHLRYLSVKNTSVKTIPKSIGKLQNLQTLNLKYSLVFELPIEINRLHKLRHLLSISFNYDIDISLDSIRGVKIRGGIGHLEQLQKLWVVEALEEEEEWGNLVFKELENLRQLRKFGVSKVRRENGRVLCAAIEKMKHLRVLGIRAKSEDEIMDLHSISSPPEYLQRLYLGGYLLTLPDWIPKLQHLLAIRLHWTGLTANAIKSLQVLPNLLKLDIYQGYEGQRLHFEVGGFQKLKVLYLQGLKRLNSMVIEDGALPLLEEIWIGPSPQLKEVPSGFHHLKRLAALSFYDMPMEFLDRMQPDEGEDYWIIQHIPDIKFSFKSRGLYYKTYSLRDFQVTRERQRKY
>XP_028052386.1
MPIEGIFVSGFVNLLFGKMTSFASSKLPTFEGIDTQLTNWTNMLSQIEAFLIDAEEKQLTDRAVNLWLDDLQDLAYDLDDLVDEFATEALQHKLKAKQPQASSSKVWNLIPNFKPRDVLFNFKMKSKIEEINTRLHNSFEQCSKLNLVKIVGNTPTPTTKTWQRPDSTSLFDEPCIYGREYDQRKIIELLVRGDESSHNNIGVIPIVGMGGIGKTTLAQMVYNDETVQKHFDLKAWTKSDILPALRLSYHDLPSHLKQCFAYCSIIPNDYEFEEEELVLLWMAEGFIQQQRDQQMEDVGGEYFRELLSRSFFQPSRTGESSKFVMHDLINDLAQVVARETCFRLEDILKYPEQCKIIKKARHSSYMRKQYEGMKKFEIFNKAMHLRTFLPFNLPYGVNCHLASNVPFNLLPKLRRLRVLNMSMRK
>XP_028052519.1
MAEVAVCSTINNLEALLVHDEPKLLRKVRREVSTIKAELESIKSILKDADWRAETGNENAKTWVKQVRELAQQIEDVFDQYTIHLLERRQRRGFINFLNKVARSIVKLKPQHGIASEIQEIKQTIVEIKKKASGYESSNSETDQDDPRVASPFVEEDEVVGIEYTREELVDMLVSGETNRMVISLVGMGGIGKTTLAKKVHDNQKVLAHFDCRAWITVSQSYKIEEILRTMIKKLYQSRNESPPPGIDAMDQNSLIDNIRGYLLQKRYEIVFDDVWRTDFWRFIKHALPKTSKGSRVIITTRNKEVASFCKESSFDYVYEIQFLPENEAWRLFCMKAFQWDFGGVCPSELEKVSREIVRKCEGLPLAIVTIGGLLSTKNRVVSEWQTFYDSLGSELGRNPNLTSIKKIVLLSYHNLPYFLKPCFLYLGIIPEDYSINCGRLVRLWMAEGFIEEQKGKTLEEVAEEYLIELILRNLVQVSSTKINGRVKKCRVHDVVREIILSKSEELSFCHVLADEDSSLNNQSRRLSMHMKNRMDKVLESTHISRIRSFFLFAVGELPNKSLLGELAANFKLLKVLDLQDAPLDQLHEEVGNLLHLRNLSVKNTGVKTIPKSIGKLQNLQTLNLSESLVFELPIEINRLHKLRHLLSGFLNYDIDISLDSVRGVKIEGEIGRLEQLQKLWGVEANEEEEEWGNLVFKELENLRQLRKLGICKVRRENGRVLCAAIEKMKHLRILGIRAKSEDEIMDLHSISSPPEYLQRLYLGGYLLTLPDWIPKLQHLLAIRLHWTGLTANAIKSLQVLPNLLKLDIYQGYDGERLHFEVGGFQKLKVLYVQGLKRLNSMVIEDGALPLLEELWIGPSPQLKEVPSGFHHLKRLAALSFYDMPIKFLGRMQPDEGEDYWIIQHIPDIKFSFKSRGLYYKTYSLRDFQGSTMLKTTNFFCQGFPLKTLKSETIFLVFLI
>XP_028052572.1
MAEVAVCSTINNLEALLVHDEPKLLRKVRREVSTIKAELESIKSILKDADWRAETGNENAKTWVKQVRELAQQIEDVFDQYTIHLLERRQRRGFINFLNKVARSIVKLKPQHGIASEIQEIKQTIVEIKKKASGYESSNSETDQDDPRVASPFVEEDEVVGIEYTREELVDMLVSGETNRMVISLVGMGGIGKTTLAKKVHDNQKVLAHFDCRAWITVSQSYKIEEILRTMIKKLYQSRNESPPPGIDAMDQNSLIDNIRGYLLQKRYEIVFDDVWRTDFWRFIKHALPKTSKGSRVIITTRNKEVASFCKESSFDYVYEIQFLPENEAWRLFCMKAFQWDFGGVCPSELEKVSREIVRKCEGLPLAIVTIGGLLSTKNRVVSEWQTFYDSLGSELGRNPNLTSIKKIVLLSYHNLPYFLKPCFLYLGIIPEDYSINCGRLVRLWMAEGFIEEQKGKTLEEVAEEYLIELILRNLVQVSSTKINGRVKKCRVHDVVREIILSKSEELSFCHVLADEDSSLNNQSRRLSMHMKNRMDKVLESTHISRIRSFFLFAVGELPNKSLLGELAANFKLLKVLDLQDAPLDQLHEEVGNLLHLRNLSVKNTGVKTIPKSIGKLQNLQTLNLSESLVFELPIEINRLHKLRHLLSGFLNYDIDISLDSVRGVKIEGEIGRLEQLQKLWGVEANEEEEEWGNLVFKELENLRQLRKLGICKVRRENGRVLCAAIEKMKHLRILGIRAKSEDEIMDLHSISSPPEYLQRLYLGGYLLTLPDWIPKLQHLLAIRLHWTGLTANAIKSLQVLPNLLKLDIYQGYDGERLHFEVGGFQKLKVLYVQGLKRLNSMVIEDGALPLLEELWIGPSPQLKEVPSGFHHLKRLAALSFYDMPIKFLGRMQPDEGEDYWIIQHIPDIKFSFKSRGLYYKTYSLRDFQGNTDVH
>XP_028052635.1
MAEVAVCSTINNLEALLVHDEPKLLRKVRREVSTIKAELESIKSILKDADWRAETGNENAKTWVKQVRELAQQIEDVFDQYTIHLLERRQRRGFINFLNKVARSIVKLKPQHGIASEIQEIKQTIVEIKKKASGYESSNSETDQDDPRVASPFVEEDEVVGIEYTREELVDMLVSGETNRMVISLVGMGGIGKTTLAKKVHDNQKVLAHFDCRAWITVSQSYKIEEILRTMIKKLYQSRNESPPPGIDAMDQNSLIDNIRGYLLQKRYEIVFDDVWRTDFWRFIKHALPKTSKGSRVIITTRNKEVASFCKESSFDYVYEIQFLPENEAWRLFCMKAFQWDFGGVCPSELEKVSREIVRKCEGLPLAIVTIGGLLSTKNRVVSEWQTFYDSLGSELGRNPNLTSIKKIVLLSYHNLPYFLKPCFLYLGIIPEDYSINCGRLVRLWMAEGFIEEQKGKTLEEVAEEYLIELILRNLVQVSSTKINGRVKKCRVHDVVREIILSKSEELSFCHVLADEDSSLNNQSRRLSMHMKNRMDKVLESTHISRIRSFFLFAVGELPNKSLLGELAANFKLLKVLDLQDAPLDQLHEEVGNLLHLRNLSVKNTGVKTIPKSIGKLQNLQTLNLSESLVFELPIEINRLHKLRHLLSGFLNYDIDISLDSVRGVKIEGEIGRLEQLQKLWGVEANEEEEEWGNLVFKELENLRQLRKLGICKVRRENGRVLCAAIEKMKHLRILGIRAKSEDEIMDLHSISSPPEYLQRLYLGGYLLTLPDWIPKLQHLLAIRLHWTGLTANAIKSLQVLPNLLKLDIYQGYDGERLHFEVGGFQKLKVLYVQGLKRLNSMVIEDGALPLLEELWIGPSPQLKEVPSGFHHLKRLAALSFYDMPIKFLGRMQPDEGEDYWIIQHIPDIKFSFKSRGLYYKTYSLRDFQDVH
>XP_028052859.1
MALAAVDLLIGRIVSALQSEASLIGGVRDELNQLQQELKSMKSFLEDADRTTAQTEGEKTWVDNVRDLTYKAENIIDEFMYHMNKQEVQGKFRRLLCHIVYAPKNLWVRHRIATQLQEINNTIKAIPERNQRYRVDRVGGANSGSGSGSHDHQGQKPNNAEDTLFVKDDDLVGIEDGKRQLLGWLMDKELQRTVISVVGMGGSGKTTLVAQAYNNQTVKQYFHCYAWITVSQTYVVDDLLRSMIKEFYSATEEAVPLDLSRKSHKELLEMISNYLKSKRYLVVLDDVWSQNLWQHISVSLPDEGKGSRVILTTRKEDVASFNFGVKRHVHHMNPLGVKDAWNLFCKKAFSSNRSRCCPKELESLAHDLVAKCEGLPLAIAALGGVMSTKHMELDWRKAYNSLSWELGNNPELEAVKTILLYSFNELPYQLKHCFLYCCLFPEDYRIRRKRLIRLWMAEGFVEKRKGLTVEEVADSYLMDLVCRSMLQVIKRNPSGRPKECKMHDLVREIALSTSETEKFCVVYDGKEAKEESGTGARRLSIQTNGGELQSWKGMLQQLRSLLVFSEDEISLPRGLRLLKVLDLQDVPIEKLPNELVDLFNLRYLNLKRTKVKELPKSIGRLCNLETLDIRDSKIQVLPTGITKLKKLRHLIMYRYNHGGGNQFEYVYGTAAPANICKLTNLQVLACVEAESDLMKRLRNMTQLKRIDITKLREADEVDLCIAIQKMNLLHYLCVMMSDENECLRMDKLSSAPPYLKTLILVGKLEKVPRWFDSLQNLTNLYLHWSRLEEDLLPCIQELPSLGKLTLINACEGRQQLCFSTGFPKLRNLRLRNFPQLNEIIIEKGVMPALQEFLISECMQLKMLPHGIEYLKYLQKLTLLFVTNELQEQIRGEESEEHPQVGHIPCINIMWQSPEGIKFERLFNSKGLQLAKIMKK
>XP_028052860.1
MALAAVDLLIGRIVSALQSEASLIGGVRDELNQLQQELKSMKSFLEDADRTTAQTEGEKTWVDNVRDLTYKAENIIDEFMYHMNKQEVQGKFRRLLCHIVYAPKNLWVRHRIATQLQEINNTIKAIPERNQRYRVDRVGGANSGSGSGSHDHQGQKPNNAEDTLFVKDDDLVGIEDGKRQLLGWLMDKELQRTVISVVGMGGSGKTTLVAQAYNNQTVKQYFHCYAWITVSQTYVVDDLLRSMIKEFYSATEEAVPLDLSRKSHKELLEMISNYLKSKRYLVVLDDVWSQNLWQHISVSLPDEGKGSRVILTTRKEDVASFNFGVKRHVHHMNPLGVKDAWNLFCKKAFSSNRSRCCPKELESLAHDLVAKCEGLPLAIAALDPELEAVKTILLYSFNELPYQLKHCFLYCCLFPEDYRIRRKRLIRLWMAEGFVEKRKGLTVEEVADSYLMDLVCRSMLQVIKRNPSGRPKECKMHDLVREIALSTSETEKFCVVYDGKEAKEESGTGARRLSIQTNGGELQSWKGMLQQLRSLLVFSEDEISLPRGLRLLKVLDLQDVPIEKLPNELVDLFNLRYLNLKRTKVKELPKSIGRLCNLETLDIRDSKIQVLPTGITKLKKLRHLIMYRYNHGGGNQFEYVYGTAAPANICKLTNLQVLACVEAESDLMKRLRNMTQLKRIDITKLREADEVDLCIAIQKMNLLHYLCVMMSDENECLRMDKLSSAPPYLKTLILVGKLEKVPRWFDSLQNLTNLYLHWSRLEEDLLPCIQELPSLGKLTLINACEGRQQLCFSTGFPKLRNLRLRNFPQLNEIIIEKGVMPALQEFLISECMQLKMLPHGIEYLKYLQKLTLLFVTNELQEQIRGEESEEHPQVGHIPCINIMWQSPEGIKFERLFNSKGLQLAKIMKK
>XP_028052893.1
MHIGEIFLDTFIQRLSEKLVSTVLLKFAGREQVHTLFEKWSRKLAEIRAFLDDAEEKQIENRYVKMWLEELTDLAYDMDDILDEFDTEALQCKLTSETQVASTKKRKWYTRFNPTTLLSDFTKSYTSKIEGITTRLQNIFEGGRGLGLQNIVAGESAKARHRSPSTYFIHEPRICGRDEEKEEIIDFLLGNESSDSKVGVIPIVGMGGLGKTTLARMVYNDEVVKKNFDLKAWVCVSDEFDIFRISRVILESITNKACEFKDLNQVQVQLKQNLVGKKILIVLDDVWDKKYNDWKVLKSPFNDGAPGSKIIVTTRDGDVASSMGTVQNHLLRHLSEHDCWSVFAQHAFRYRSMDANPNLERIGREIVGKCKGLPLAARTLGDLLQHKERDNEWENVLNSKIWDLTEQGNEIPPALRLSYHHLPAHLKRCFAYCSILPKDYEFEEEELVFLWMAEGLLQQQNGQKRMEDLGVEYFRELRSRSFFQPSSGGEGSKFVMHDFINDLAQSVAGYTCFRLEDKLKAQEQCPKWKSARHSSYMQSKYDAIKKFETFYEAENVRTFLPLSLSEDRYCYLTSYLTSKVPLELLPKMKRLRVLSLNRYRICDELIPKSIGDLKHLRYLNFSYTNIKTVPESLGTLYNLQTLMLRHCPELKKLPADMGNLINLRHLNMIGSNSLEEMPRGIGKLTSLQTLSNFIVMKDNGFRIRELGNLIHLGGTLSISGIENVVDPLDARGVCLNDKQGIDVLTMVWSSESLDGLRNQMVKEVLDILKPHKKLKELHIRGYHGMSFPTWIGDPLFSNMVCMKLQNCKNCTSLPPLGQLPSLKDLHIEGMSGVKHVRCEFYGEHCSKPFPLLETLSFKNMSEWEDWYTFGIDKESQCFTRVSNLSIKECPKLVGMLPSNLPCLKTLEIINCPQLLVEASSLVLPSLTSLSMSDVRLPSLPVLLETCNVLEPSSLTCLDIRNVSIPESLCNPSIDDEVMLANAMSKHLSSVTSLSIEMIQKLALLPKWLTQGLKGLKELQIYSCKELTTLWQNEAGLQHSLLALQRLQIDGCDQLVSLFEEDEDVENEGQHQQEGVPSMVRLEYLSIEECEKLEKLPRWLHTFTSLREMRIRGCPSLVSFSETGFPPSLKELWIWGCKALRSLPGWTAHDSNLESLQIVGCDNLESLREEWVHHPPTKLSLLNIRNCKKLESVPSLFNNSLLPSLEILAIEGWPAGGGIVSSYILEKGNFLTNLVSLQIANMKIGKPLSKWGLHRLSSLNSLWLGGPSNVSEEEEEYYSVSSFPVDGMLLPTSLTRLRIRNFPNLEKISSSMETIQNLTDLEFMNCPRLASFPEQGGLPPSLSILEFHGCPIMKRRCEKGKGQYWPLIAPIPAVFMEGRYIFEEEGERPI
>XP_028053407.1
MAESAVSSVIQFLGTLLVDEVVLLSGVHEEISYFRDELVRMQCFLKDADSRVAGGESVKIYVKQLIEVAYWIKDIFNEHILVLAKHPRRFGFFISFFRKVTRWITVLKQQHKIASQIKDIKVRIHEIMGRHARHGLTTFLEHNNHSSSITGKWWHDPQVGSLYIEDDEIVGIESPKYELIGRLLAQEDQSQAVISVVGMGGIGKTTLAMKVYDSQEVVAHFNCKAWITVSQSYDLKELLQTMIKQLSGIYVPPDEGIESLIVKLRGYLSEKRYVIVFDDVWETDFWGSIRHALPKNSRGSRVIITTRNEQVATFCKETSMDHVHELEALSEEKAWELFCKKAFRQDFGVCPPELEKVSLKIVRKCEGLPLAIVVISGLLSLKMKVISEWQEFYDGLRFELEKNYHLTILKRILLLSYQDLPCHLKSCLLYLGIIPEKYSITRGRLIRLWIAERLVPEKEGRTLEEVAEAYLNELIQRRLLQVSESKLYGRVVTEFRVHYALKHCRVHLLLHELILSMSEEFSFCQLLTDENSSFNGRTRRLSMHMHYYSMEKVMESIGKSPVHSFFLFEVGKLPKKPLLGTLAAKFKLLNVLDLEGAPLDQLHKEVGNLYFLRYLSVRRTGVQIIPKSIGNLHNLLTLDLKYSPVSELPIDINKLHKLRHLLAYYHNYGCANIVDIVRGVRIQGGIGQLQELQKLWHVEINHDDGLSLIEELGNLMQLRKLGITKLKREHGRALCATIEKMNYLKYLKVAALSDDEILDLQYISSPPQYLQCLNLGGRLEKLPDWIPKLQNLVKLSLLHSGLTNDPLKALQVLPSLEHLHLWNACDGEQLYFEVGSFQKLEQLDLLELEGLNSVIIEEGALPLLKELRIGPIPQLKEVPSGIHHLQKLKTLAFIDMPKEFLDTLQPQPNQSKDYWIVEHIPNVLFWSRWGFSGYWNSGTLQKYFERKVKNQRVTEAE
>XP_028053766.1
MSTVQSPDQSVRSILATLNSLVLKEFGIAWGLKTELENLESTLSTIQAVLQDAETKRGKTEALKNWLRKLNDAAYDADNLVDEFMTEAMRRRMDSERGIKPQVSAFFSLRNRLIFRLKMGHKIKDMRDRLDAIAGEKNQFHLREGVVETDEVCVMETGQTSSLVNELEIYGRTDEKEMTIEMLLNNSSDRDDDVSVYAMCGMGGLGKTTLAQLVYNDGRVESYFELRIWVCVSVDFDVERLTRAILESIEGGGCSISNLDPLLRLLQEKLFGKRFLLVLDDVWNEYHEKWDRLKNALKCGAKGCTIIVTTRIQKVALIMATLPIHHMAGLSEDDSWSLFKRRAFGNERREENLQLDLIGKEIVKKCKGLPLAIKALGSLMQFKRSESEWLSVKESEIWDLPDDGSGILPSLRLSYEALPPHLRQCFAYCCIFPKDGVMEKDNLIQLWMANGFIPSKGKTTLHIGHEIFKDLVWRSFLEEVKERKDGRIFCAMHDLMHDLAQSIMRNECSIMEYHKGMKIPKKIRHLSFNIGSGEMVPWNEIVSEVPSLRSLILRCWKKDSSPFISKQKYLRVLDVGPSAFKMLSISISNFGHLRYLDMSGSSIKTLPESISNLQNLQTLKLKYCRKLCKLPKHMKHVRNLTYLDITGCDSLTSMPDQMGQLTCLQRLSMFIVGQDEGYQIGELKELNLGGTLSIKRLENVRNLEDAKKVNLKRKQDLISLELYWSKSNEENISKNVEEVLESLEPNSNLKKLSINFFQGSKFPNWMSVLVLKNLVEISLRDCERCEHLPPLGKLQSLKILNIRRMCSLKYFNHGDYGDGESSFPALETLKFNEMPSLEEWAMVDRGEICPCLRELVISGCPKLTKLPFLPALERLTIEEGNEMLFRSVINLTWISYFRITKCNLKILPDGLDNLFALKTLSLYRCPELENLSVLKNLHSLRTLSIWGCNSLTSLPVQGLQGLTSLTSLKITSCDKLISLSDGMQYLTALRALSIQQCPEIQSFPEGIQHFNALRDLDIQNCVGLISLPNWLGSLQSLSSLSIFQCPNLRCLPDGLQDQKTLKRLSITECPHLERRCEKQTGEDWLKIAHISEIWINDEQVQSLDC
>XP_028054366.1
MPIAEIFLSAFVKLLFEKMTSFASSKLPTFEGIGAQLTNWTNMLSQIEALLIDAEEKQMTDRAVNLWLDDLQDLAYDLDDVVDEFATEALRQSLKAKPHQASSSKVWNPILNFKPGDVWFNFKMRSKIEEITTRLRTSFEQCSKLNLVKIVGTTTPTKTWQRPESTSLLKEPRVYGREKDQRKIIELLVGGGESSRNKVDVIPIVGMGGIGKTTLAQMVVTGWLCAWEPKFRCP
>XP_028054375.1
MPHPLISPLVSSILKTLNSLVLKEFGIAWGLKTDLENLGSTLSTIQAVLQDAETKRGKGEALKNWLRKLNDAAYDADNLVDEFMNEALRRRMDSERGINPQVSAFFSLRNRLIFRLKMGHKIKDMRDRLDAIAGEKNKFHLREGLVETGEVCGMQRGQTDSMVNESEIYGRTDEKEMIIEMLLNNSSDRDDDVSVYAMCGMGGLGKTTLAQLVYNDGRVKSYFELRIWVCVSVDFDVERLTRAILESIEGRGCSISNLDPLLRRLQEKLFGKRFLLVLDDVWNEYHEKWDRLKNALKCGAKGCTVIVTTRIQQVALIMATLPIHHMAHLSEDDSWSLFKRRAFGNERTEENLQLDLIGKEIVKKCKGLPLAIKALGSLMQFKRSESEWLSVKENETGICQMMEVVFYLP
>XP_028054379.1
MPIEGIFLSASVKLLFEKMSSFVSSKLPTFEGIGTQLSNWTNMLRQIEALLVDAEEKQLTDRAVNLWLDDLQDLAYDLDDLVDEFATEALRQSLKAKPPQASSSKVWNPIPNFKPRDVVFNFKMRSKIEEITTRLRTSFEQCSKLNLVKIVGTTTPTKTWQRPESTSLLKEPRVYGREKDQRKIIELLVGGGESSRNKVDVIPIVGMGGIGKTTLAQMVYNDETVKKHFDLKAWVCVSDEFDIMKITKAIYDSVTSQTCSSDNLDQAQVQLKQALAGKKFFIVLDDVWNKKYNDWNDLNSPFKDGAQGSKVVVTTRSRDVARMMATVELHDVEILSDEDCWSLFAQHAFENRSIDANPNLVSIGKEIVEKCKGLPLAAKTLSGLLRCKERDEEWVDVLCSKIWELSHEESDILPALRLSYHHLPSHLKQCFAYCSIIPNDYEFEEEEIVLLWMAEGFILQKREKQMEDVGGEYFRELLSRSFFQPSSTGKSSKFVMHDLINDLAQVVARETCFRLEDILKYPKQCKNIKKARHSSYMREQYEGTKKFEIFDKAIHLRTFLPFNALYIWKCHLASNVSLNLLPKLRRLRVLNMSRYYITEVPNSVGDLKHLRYLNLSHTNVEELPKSLGSLYNLQTLMLRGCEKLKKLPTDLGNLIDLRHLDITNAHHLEEMPLGIGKLASLQTLSNFILTKNSGHRLKELGNLIYLRGRLCLSGLQNVVVPLDAREANLIDKEGLDVLSMEWSVNSDDSRDGRVETEVLDMLQPHKDLKELHIKGYLGAGFPTWIGDPLFSNMTDLSLDNCGNCASLPPLGQLPSLKKLYIKGMSVLKHVGREFYGQGGAKPFQLLETLSFKDMLEWEYWYTFEDDKEVEPFTHVRELSIENCPKLVGMLPSYLPCLNNLKIKKCSQLLVEVSKVVHPSLTSIAMNDVPLTSLQAVLEMRSMVDDELISANAKSKHPSSITSLSIGMIKKLELLPKWVTHRLMELEALEITSCEELKTLWKKEERVQHSLSLPAFRHLKIKGCPQLVSLFEEDEDEDNKGQHEQQQQQQQQEGLPCIVRRLEHLTIDNCEKLEKLPRLLHSFTFLGELYVYKCPSLSSFPETGFLCTLKTLRIDDCEALQSLFGCLTQINDSNLQVLAVRDCPSLTCLISCRGGGLPPTLKQLQITRCKKLEALLVVDEGMEITCPSLEIVLIMDCDRLKYLPDALPNNNNNLRNLSGLYLKGCKNLEYIPEGWFHSATNLAHLDIRECKKLKALPHGLQSIKYLTSLQSLYMNISQWNNNFKKIGLRSLSSLRILSISGAISVAEDEEEEGVAGSSFPIDGKLLPTSLIDFHIGGFRNLEKLSSKLFQNLASLEYLEIWGCPRLKSLPVQRLPPSLKRLGIGGSRKLTRKCEKGKGKYWPHLAHIPDVDVC
>XP_028054380.1
MPIEGIFLSASVKLLFEKMSSFVSSKLPTFEGIGTQLSNWTNMLRQIEALLVDAEEKQLTDRAVNLWLDDLQDLAYDLDDLVDEFATEALRQSLKAKPPQASSSKVWNPIPNFKPRDVVFNFKMRSKIEEITTRLRTSFEQCSKLNLVKIVGTTTPTKTWQRPESTSLLKEPRVYGREKDQRKIIELLVGGGESSRNKVDVIPIVGMGGIGKTTLAQMVYNDETVKKHFDLKAWVCVSDEFDIMKITKAIYDSVTSQTCSSDNLDQAQVQLKQALAGKKFFIVLDDVWNKKYNDWNDLNSPFKDGAQGSKVVVTTRSRDVARMMATVELHDVEILSDEDCWSLFAQHAFENRSIDANPNLVSIGKEIVEKCKGLPLAAKTLSGLLRCKERDEEWVDVLCSKIWELSHEESDILPALRLSYHHLPSHLKQCFAYCSIIPNDYEFEEEEIVLLWMAEGFILQKREKQMEDVGGEYFRELLSRSFFQPSSTGKSSKFVMHDLINDLAQVVARETCFRLEDILKYPKQCKNIKKARHSSYMREQYEGTKKFEIFDKAIHLRTFLPFNALYIWKCHLASNVSLNLLPKLRRLRVLNMSRYYITEVPNSVGDLKHLRYLNLSHTNVEELPKSLGSLYNLQTLMLRGCEKLKKLPTDLGNLIDLRHLDITNAHHLEEMPLGIGKLASLQTLSNFILTKNSGHRLKELGNLIYLRGRLCLSGLQNVVVPLDAREANLIDKEGLDVLSMEWSVNSDDSRDGRVETEVLDMLQPHKDLKELHIKGYLGAGFPTWIGDPLFSNMTDLSLDNCGNCASLPPLGQLPSLKKLYIKGMSVLKHVGREFYGQGGAKPFQLLETLSFKDMLEWEYWYTFEDDKEVEPFTHVRELSIENCPKLVGMLPSYLPCLNNLKIKKCSQLLVEVSKVVHPSLTSIAMNDVPLTSLQAVLEMRSMVDDELISANAKSKHPSSITSLSIGMIKKLELLPKWVTHRLMELEALEITSCEELKTLWKKEERVQHSLSLPAFRHLKIKGCPQLVSLFEEDEDEDNKGQHEQQQQQQQQEGLPCIVRRLEHLTIDNCEKLEKLPRLLHSFTFLGELYVYKCPSLSSFPETGFLCTLKTLRIDDCEALQSLFGCLTQINDSNLQVLAVRDCPSLTCLISCRGGGLPPTLKQLQITRCKKLEALLVVDEGMEITCPSLEIVLIMDCDRLKYLPDALPNNNNNLRNLSGLYLKGCKNLEYIPEGWFHSATNLAHLDIRECKKLKALPHGLQSIKYLTSLQSLYMNISQWNNNFKKIGLRSLSSLRILSISGAISVAEDEEEEGVAGSSFPIDGKLLPTSLIDFHIGGFRNLEKLSSKLFQNLASLEYLEIWGCPRLKSLPVQRLPPSLKRLGIGGSRKLTRKCEKGKGKYWPHLAHIPDVDVC
>XP_028054381.1
MPIEGIFLSASVKLLFEKMSSFVSSKLPTFEGIGTQLSNWTNMLRQIEALLVDAEEKQLTDRAVNLWLDDLQDLAYDLDDLVDEFATEALRQSLKAKPPQASSSKVWNPIPNFKPRDVVFNFKMRSKIEEITTRLRTSFEQCSKLNLVKIVGTTTPTKTWQRPESTSLLKEPRVYGREKDQRKIIELLVGGGESSRNKVDVIPIVGMGGIGKTTLAQMVYNDETVKKHFDLKAWVCVSDEFDIMKITKAIYDSVTSQTCSSDNLDQAQVQLKQALAGKKFFIVLDDVWNKKYNDWNDLNSPFKDGAQGSKVVVTTRSRDVARMMATVELHDVEILSDEDCWSLFAQHAFENRSIDANPNLVSIGKEIVEKCKGLPLAAKTLSGLLRCKERDEEWVDVLCSKIWELSHEESDILPALRLSYHHLPSHLKQCFAYCSIIPNDYEFEEEEIVLLWMAEGFILQKREKQMEDVGGEYFRELLSRSFFQPSSTGKSSKFVMHDLINDLAQVVARETCFRLEDILKYPKQCKNIKKARHSSYMREQYEGTKKFEIFDKAIHLRTFLPFNALYIWKCHLASNVSLNLLPKLRRLRVLNMSRYYITEVPNSVGDLKHLRYLNLSHTNVEELPKSLGSLYNLQTLMLRGCEKLKKLPTDLGNLIDLRHLDITNAHHLEEMPLGIGKLASLQTLSNFILTKNSGHRLKELGNLIYLRGRLCLSGLQNVVVPLDAREANLIDKEGLDVLSMEWSVNSDDSRDGRVETEVLDMLQPHKDLKELHIKGYLGAGFPTWIGDPLFSNMTDLSLDNCGNCASLPPLGQLPSLKKLYIKGMSVLKHVGREFYGQGGAKPFQLLETLSFKDMLEWEYWYTFEDDKEVEPFTHVRELSIENCPKLVGMLPSYLPCLNNLKIKKCSQLLVEVSKVVHPSLTSIAMNDVPLTSLQAVLEMRSMVDDELISANAKSKHPSSITSLSIGMIKKLELLPKWVTHRLMELEALEITSCEELKTLWKKEERVQHSLSLPAFRHLKIKGCPQLVSLFEEDEDEDNKGQHEQQQQQQQQEGLPCIVRRLEHLTIDNCEKLEKLPRLLHSFTFLGELYVYKCPSLSSFPETGFLCTLKTLRIDDCEALQSLFGCLTQINDSNLQVLAVRDCPSLTCLISCRGGGLPPTLKQLQITRCKKLEALLVVDEGMEITCPSLEIVLIMDCDRLKYLPDALPNNNNNLRNLSGLYLKGCKNLEYIPEGWFHSATNLAHLDIRECKKLKALPHGLQSIKYLTSLQSLYMNISQWNNNFKKIGLRSLSSLRILSISGAISVAEDEEEEGVAGSSFPIDGKLLPTSLIDFHIGGFRNLEKLSSKLFQNLASLEYLEIWGCPRLKSLPVQRLPPSLKRLGIGGSRKLTRKCEKGKGKYWPHLAHIPDVDVC
>XP_028054382.1
MPIEGIFLSASVKLLFEKMSSFVSSKLPTFEGIGTQLSNWTNMLRQIEALLVDAEEKQLTDRAVNLWLDDLQDLAYDLDDLVDEFATEALRQSLKAKPPQASSSKVWNPIPNFKPRDVVFNFKMRSKIEEITTRLRTSFEQCSKLNLVKIVGTTTPTKTWQRPESTSLLKEPRVYGREKDQRKIIELLVGGGESSRNKVDVIPIVGMGGIGKTTLAQMVYNDETVKKHFDLKAWVCVSDEFDIMKITKAIYDSVTSQTCSSDNLDQAQVQLKQALAGKKFFIVLDDVWNKKYNDWNDLNSPFKDGAQGSKVVVTTRSRDVARMMATVELHDVEILSDEDCWSLFAQHAFENRSIDANPNLVSIGKEIVEKCKGLPLAAKTLSGLLRCKERDEEWVDVLCSKIWELSHEESDILPALRLSYHHLPSHLKQCFAYCSIIPNDYEFEEEEIVLLWMAEGFILQKREKQMEDVGGEYFRELLSRSFFQPSSTGKSSKFVMHDLINDLAQVVARETCFRLEDILKYPKQCKNIKKARHSSYMREQYEGTKKFEIFDKAIHLRTFLPFNALYIWKCHLASNVSLNLLPKLRRLRVLNMSRYYITEVPNSVGDLKHLRYLNLSHTNVEELPKSLGSLYNLQTLMLRGCEKLKKLPTDLGNLIDLRHLDITNAHHLEEMPLGIGKLASLQTLSNFILTKNSGHRLKELGNLIYLRGRLCLSGLQNVVVPLDAREANLIDKEGLDVLSMEWSVNSDDSRDGRVETEVLDMLQPHKDLKELHIKGYLGAGFPTWIGDPLFSNMTDLSLDNCGNCASLPPLGQLPSLKKLYIKGMSVLKHVGREFYGQGGAKPFQLLETLSFKDMLEWEYWYTFEDDKEVEPFTHVRELSIENCPKLVGMLPSYLPCLNNLKIKKCSQLLVEVSKVVHPSLTSIAMNDVPLTSLQAVLEMRSMVDDELISANAKSKHPSSITSLSIGMIKKLELLPKWVTHRLMELEALEITSCEELKTLWKKEERVQHSLSLPAFRHLKIKGCPQLVSLFEEDEDEDNKGQHEQQQQQQQQEGLPCIVRRLEHLTIDNCEKLEKLPRLLHSFTFLGELYVYKCPSLSSFPETGFLCTLKTLRIDDCEALQSLFGCLTQINDSNLQVLAVRDCPSLTCLISCRGGGLPPTLKQLQITRCKKLEALLVVDEGMEITCPSLEIVLIMDCDRLKYLPDALPNNNNNLRNLSGLYLKGCKNLEYIPEGWFHSATNLAHLDIRECKKLKALPHGLQSIKYLTSLQSLYMNISQWNNNFKKIGLRSLSSLRILSISGAISVAEDEEEEGVAGSSFPIDGKLLPTSLIDFHIGGFRNLEKLSSKLFQNLASLEYLEIWGCPRLKSLPVQRLPPSLKRLGIGGSRKLTRKCEKGKGKYWPHLAHIPDVDVC
>XP_028054762.1
MWRLASLFIGDDEVVGIESPRYELISRLVDKNQSQRAVISVVGMGGIGKTTLAKKIYDSQETAHFNCKAWITISQSYKPEELLKKMIKQLSGSDVLPDEGIESLIDKLRGYLSKKRYIIMFDDVWETDFWGSIRHALPKNSDGSRVIITTRSEQVATFCKETSVDHVHELEALSEEKAWELFCKKAFQLDCPPQLKEVSQAIVRKCQGLLLAIAAIGGLLSTKKKDISEWRKFYDGMNSELKRNPNLKSISKILLFSYNDLPHHLKSCFLYFGIMPEDYSIQAGRLIRLWITEGFVEKQNRKTLEEVAEEYLTELIHRRLVLVSTTKIDGYMM
>XP_028054784.1
MWRDPRLASLFIGDDEVVGIESPKYELISRLVDQNQSQRAVISVVGMGGIGKTTLAKKVYDSQEVVAHFNCKAWITVSQSYKPEELLKTMIKQLSGIYVLPDEGIESLIVKLRGYLSEKRYIIVFDDVWETDFWGSIRHALPKNSDSSRVIITTRSEQVATFCKETSMDHVHELEALSEEKAWELFCKKAFQLDFEGHCPPELEEVSHAIVRKCQGLPLAIAAIGGLLSTKNKGISEWQKFYGSMHSELERNPNLTSIRKILLLSYNDLPHYLKSCFLYFGIMPDDYSISYGRLIRLWIAEGFIEEQKGKTMEEVAEECLIELIHRRLVLVSTTKFDGRVRQCQVHDVVREIILSMSEEFSFCQILEENSSFNDTTRRLSMHMHYCNMDKVMKSIGKSPVRSVFLFQVVKLLKKPFLGTLAANFRLLKVLDLQNARLHRLHEEVGNLFLLRFLSIRRTPVEKIPKSIGKLHNLQTLDLKHSPVRELPFDISRFHKLRHILACSCNRESNIVGVKIHGGIGGLEELQSLWYVRTNHGLIKELENLRQPRKLGITKLRRKHGRALCTAIEKMKYLKRLSVRASSDDEILDVQYISSPPKYLQCLVLVGRLEKLPDWNLKLQNLVTLRLLGSSLTKNDPLKALQVLPSLVCLALVDAYDGEQLYFEVGRFQKLKRLTLVGFKGLNSVIIEEGALPLLEDLLIEPSPQLKEVPSGIHHLRNLKFLGFVGMPEEFIDRMKPKPKPNQGKDYWIVEHIPRVELWSRIRKKHSITGIGGLEEYFDRKVENARVMEDKNECERPIFQEYSV
>XP_028054785.1
MWRDPRLASLFIGDDEVVGIESPKYELISRLVDQNQSQRAVISVVGMGGIGKTTLAKKVYDSQEVVAHFICKAWITVSQSYKPEELLKTMIKQLSGIYVLPDEGIESLIVKLRGYLSEKRYIIVFDDVWETDFWGSIRHALPKNSDSSRVIITTRSEQVATFCKETSMDHVHELEALSEEKAWELFCKKAFQLDFEGHCPPELEEVSHAIVRKCQGLPLAIAAIGGLLSTKNKGISEWQKFYGSMHSELERNPNLTSIRKILLLSYNDLPHYLKSCFLYFGIMPDDYSISYGRLIRLWIAEGFIEEQKGKTMEEVAEECLIELIHRRLVLVSTTKFDGRVRQCQVHDVVREIILSMSEEFSFCQILEENSSFNDTTRRLSMHMHYCNMDKVMKSIGKSPVRSVFLFQVVKLLKKPFLGTLAANFRLLKVLDLQNARLHRLHEEVGNLFLLRFLSIRRTPVEKIPKSIGKLHNLQTLDLKHSPVRELPFDISRFHKLRHILACSCNRESNIVGVKIHGGIGGLEELQSLWYVRTNHGLIKELENLRQPRKLGITKLRRKHGRALCTAIEKMKYLKRLSVRASSDDEILDVQYISSPPKYLQCLVLVGRLEKLPDWNLKLQNLVTLRLLGSSLTKNDPLKALQVLPSLVCLALVDAYDGEQLYFEVGRFQKLKRLTLVGFKGLNSVIIEEGALPLLEDLLIEPSPQLKEVPSGIHHLRNLKFLGFVGMPEEFIDRMKPKPKPNQGKDYWIVEHIPRVELWSRIRKKHSITGIGGLEEYFDRKVENARVMEDKNECERPIFQEYSV
>XP_028054806.1
MFPISLVVSPIVSVVIKTAASLISDRYVGVIGVEEDIKRLSDTMSAINAVLQETDKMQTKSEPLKDWLEKVQDFAYDTADILETLSADAYMWRRKQVSSLRSSMHKIFIGYSIVDDVTKLLRRLEDIKEGKKLFDNIIGAPVVMMPASETGHGHGYGQTHTSSLLSKSQVVGRKDDKEKIVEMLVSAALDKDVSEEEGHIATIAIVGMGGVGKTTLARLVYNDDAVKDHFQRRIWISVNFNFNLDRILQEMKVSLYGKSYKPTLSMDNVQTEVHKFLAGKRFLLVLDDVWTQNITDWEQLK
>XP_028054888.1
MEVPVVSFIVNRLGLLLTEEAKFLKGVSGHVEQIRVELKRMQCFLQDVDYAIQTDLVDARVNNWVAEIRKLAYETEDILETFVIQVTSKRNKKGFRNTLKRFAGIFDEWLDIHRVGSEIGAIKNKIADLTASLHTYGLKSIGDGVRSSTIEKQQELRQSYQHVVEEDFVGFEEDLNMVVKHLVQVNDYTPSRVVSICGMGGLGKTTLAKKVYHHKDIQSHFQGLAWVCISQQYQTRDILQEIFINLVPERKEDVVRMANKELFEQLYKIQQSKKCLVVLDDIWSIEAWKSLKPAFPNGNTGSKILLTTRNKTLPSQIDPYHIFHEPSCLNDEESWDLLQKKSLLRRDGRDSGVLDTNMEAIGRKMVMLCAGLPLAIIVLGGLLATKHTLREWEVVYQNVLSHKWSDDPIQHDNGVSTVLALSYHDLPYQLKPCFLYFGHFLEDYEVDAERLYHLWIADGIIVDDDRVGDETIMDVGKRYLGALAQRCMVQVQVDEYTQRINYCRIHDLMLELCLSKAKMNDFLGIIHLQRETDLANCFSTTTSTTTAPKIRKLAIHLNRNVERVVLPELEKTKHLRSILFCNSGSVNEESLIELNAHLKYFKLLRNLDLEGFKFDEKSVESIGNLISLRYLRFGGCLIPKWHSSICKLKHLQTLDLQFCKFNSGEVIVIHGMEQLRHLYIPSNLNLNFKFKFDGLSNLETLGGFNTGSCDVNDLCKLINLRQLEDATFWKMHNQDLAAFINYLSIGADHLRQTSVLVEFCKKEEELTLLKQLLGCHHLYRLSIDGIIPELPEYCKGFSPNLIKLTLVGCNLEEDPMPTLERLPNLQFLLLGGSFVGDKMVCSANGFPQLKTLYLSHLTHLKEWEVEKGAMPNLSVLAIYFCRGLEMVPEGLRFIATLQQFTITDGSENFNNKLRRVNGEEGEDFYKVRHVSSLKIRRLGED
>XP_028054933.1
MAEALVGGAFLSATLQVLLDRLASPVVINFFRGKKHGDRVPLLHKKLKLSLLGLKAVLNDAENKQITNPAVKEWVEELKDVIYHADDIVDEIATEALRSKSEADYQSSSSTSSHSRLSQVLSLIPLTLTSSVSTTASLFDAGIESRLEKIIHDLEYFAQKKDVLGLREVRGHNNWFHKSQTSSLVDESGVYGRDFDKEDVMKVLLSDDDSGGCNEIGVIAIVGMGGVGKTTLAQLLYNDDRVVDHFKMKAWVCVSEEFDVLSVTRSILEAVTGQACDAKNLDVIQVKLKELLSGKKYFIVLDDVWNENYGHWESLSQPFRYGTHGSRIIVTTRKDRVASVMKTVHIHRLQELPFEDCWKLFAKYAFEKENFNSHPNLENIGKEIVKKCKGLPLAAKTLAGLLRSKRDAEDWNNVLKSAIWDLPEDNILPALRLSYRYLPPHVKRCFAYCSIFPKDYEFKIGELVLLWIAEGFVKPRSNTTMEEVGYECFNELLSVSLFQQSAKASFFVMHDLVNDLAQSVSGDFCLRLENDKPHIIADKVRHFSYARGMFDDFQRFKVINEAKFLRTFLPLGRRYAWNWLSKMVLDVILSRLICLRVLSLPHYRIFELPHSIGNLVHLRYLDLSYTKIQQLPESVCDLCNLQTLLLIDCYNLTTLPTEIGKLIFLRHLDISGTDKLREMPMQMSRLKDLQTLTAFVVGKCSGSGINELKEFHHLSGSLSISCLQNITSSMDAMEAKLKEKKLLETLVLSWNIGIPNDSESERDLLDKLQPHTNLKHLKDCEDCFFLPSLGQLSSLKHLTISGMPRITKVGHEFYGDCSLSKPFQSLETLSFFEMLDWEEWYILGDGEFSGLKELRVTNCPKLIGGLPKHIPSWVRVEIGDCPGLMASLPRTCAANQLVLWGCDSVELGWQGLSSLVNLEISSASLKELTPELYTLINLKELMIVQCPDLLLFPDTRLPPMLTGLTIIDCRAICFLPERVMRLNSCLKRLSVRACPKLVFPLSEEMENCYTSLEYLSLETCDSLPSLPLELFPKLQSLRIKDCRNFETLLTLNRLGFQNSASLEWLCLDGCSNMESFSQQVLIAPNLKTFYLLNCKKLKSLPDRMHSLTSLQSLRIWNCPGLESFPEGGLPSSLHSLEIRNCAKLVAQRREWGLQRLPSLAYFLISGEYVEDVLESFPEEGLLPSTLIWLEIKDLPNLKSLNNRGLQHLGSLKNMMLVGCPQLQSLPEEGLPTSLFLLEILECPLLKPRCLREEGQDWHKIARIPLLHTDSELSFDQRNSR
>XP_028054970.1
MADALVGGAFLSATLQVLFDRLASREVINVFRGRKDGDRLLKKLNLSLLELRAVLNDAENKQITNPAVKEWAEELKDVIYHADDLVDEIATEALRSKSEADYQSSSSTSSHSRLSQVLSLIPLTLTSSVSTTASLFDAGIESRLEKIIHDLEYFAQKKDVLGLREVRGHNNWFHKSQTSSLVDESGVYGRDFDKEDVMKVLLSDDDASGSNEIGVLAIVGMGGVGKTTLAQLLYNDDRVVDHFKMKAWVCVSEEFDVLSVTRSILEAVTGQACDAKNLDMIQVKLKELLSGKKFLVVLDDVWNENYGHWESLSQPFRYGAHGSRIIVTTRKDKVASVMKTVHIHRLQKLPFEDCWKLFAKYAFEKGDSNSHPNLENIGKEIVKKCKGLPLAAKTLAGLLRSKRDAEDWNNVLKSAIWDLPEDNILPALRLSYHYLPAHLKRCFAYCSIFPKDYEFEMRELVLLWIAEGFVKPRSNTTMEEVGYECFNELLSVSLFQQSARASCFVMHDLVNDLAQSVSGNFCLRLENDKPHIIADKVRHFSYTRGRFDDFQRFKVINEAKFLRTFLPLGSKYSWSWFSKMVLDVILLRLICSRVLCLSHYRIFELPHSISNLIHLRYLDLSYTKIQQLPESVCDLYNLQTLLLIECHNLTTLPTEIGKLIFLRHLDISGTRKLREMPMQMSRLKDLQTLTAFVVGKCSGSGINELKEFYHLRGSLSISCLQNIMSCMDAMEAKLKEKKFLETLVLSWDSGNPSDSESERDVLDKLQPHTNLKHLQVNRYRGTRFPEWLGDQSFCNMVSLSLHNCEDCFFLPSLGQLPSLKHLTISGMPSITKVGPEFYGDCSLSKPFQSLERLSFSEMLDWEEWYILDDGEFSRLQELRVTNCPKLIGGLPKHIPSWVRVEIRDCPGLMASLPRTCAANQLELQGCDSVKLGWQGLSSLVKLEISSASLKELTPELYTLINLKKLWIERCPDLLLFPDTRLPPMLTDLTISDCRAIRCLPERVMCLNSCLKRLYVHACPKLVFPLSEEMENCYTSLESLLFLTCDSLPSLPLELFPKLQSLTIEDSGNFETLLTLNKLGFQNFASLELLYLDGCSNMESFSQQVVIAPNLKTFELRNCKKLKSLPDRMHSLTSLQSLMIGNCPGIESFPEGSLPSSLHSLQIRNCAKLVARRREWGLQRLPSLTRLSIAGEYVEDVLESFPEEGLLPSTLVWLEISDLSNLKSLNNRGLQHLGSLKYMRIAECPQLQSLPEEGLPTSLFLLEILECPLLKPRCLREEGQDWHKIARIPLLHTDSELSFDQRTLAPTQHYSLYSESSW
>XP_028055198.1
MQNQEQKQEIKIQDVIDKNILLVLPKQPGLFGSLHKVTRTITKLKPQHQIASQIQDIKNIIREIKEGDDRYAFSTSSSTEHTSTSTSTKDNMWRDPRLASLFIGDDEVVRIESPKSELISRLVDKNQSQRAMISLVGMGGIGKTTLAKKVYDSQEMAAHFNYKAWIIVSQSYRPEELLKTMIEQLSGKDVLPLPDEGIDSLIAKARGYSYEKKYVIVFDDVWQIDFWGSIRHALPQNRKGSRVIITTRSEQVAGFCKESSVDHVHELQALSEEKAWELFCMKAFQLDFGGHCPFELEEISHEIVKKCEGWPLAIVAIGGLLSTKNKVVFEWQKFYDSMGTELERNPKLTSIRKILLSSYNDLPQYLKSCFLYFGIMPEDYSIEGERLIWLWIAKGFVEEQKGKTLEEVSEEYLIELIHRRLVQVSRTKSDGRVGECRVHDVVREIIISMSEEFSFCQILEEENSSFNDTTRRLSVHTHYCNMDKVMESIGKSPVRSIFLFQRGVLPKKTLSGTVAANFKLLKVLDLEDAPLDELHEEVGNLFLLRYLSIRNTKVKIILKSIGKLHNLQTLDLKHSPVRELPFDISRLHKLRHLLAYFRNYESEYWVDLIVGVKIHGEIGGLEELQNLWYVETNHGLIKELEKLRQLRKLGITKLEREHGRALCAAIEKMKYHQHLSVWASSDDEILDLQYISSSSPPQYPQCLHLTGRLEKLPDWILKLQNLVRLSLAGSGLTKNDQLKGLQVLPSLVRLGLWDAYDWKQLYFEVGGFQKHKQLYLEDLKGLNSVIIEEGALPLLEELTIGRSPHLKEIGTDVVHRIKAGWLKWRNASGVLCDKRVPIRLKGKFYRMAIRPVMLYETECWATKKQHVDKMSIAEMWMLRWVCGKTRKDRVTNEYIRGWVVVVPIDDKLTENILRWLVIYNRDQ
>XP_028055766.1
MKIPDPVVNVLVQDLIHQLYTESNYILEFQTHFAEMKTQLNHMQSFISDADSIKEKHKTVKTTLIDLRELTYEADDLLIDCLIRADYHTRRVSSSCYHRFSLRQIYFHYQTGKKLSGINNRIAKMRTNLSDYVTPILGRSSDEDAGNRTIRWTSQVYDQSGIVGLTEDTSRINGWILASNEVLHRVGIVGMGGLGKTTIVQKIFNDTHVIARFEKRIWVSISQTFSELEIMKSILRQVREDDSGSDTGQMLHRIHQLLSHKSYLIVMDDVWSTANGWWDRISNGLAKTPGHSSCIIITSRNEEVVKNMGVVDARIHRPRLLDEEESWSLFCKVAFMATKGICKNLQIEGMGKEIVKKCRGLPLAIKTTGGLLYSKTSFSEWKRICDNFHEKLATEGNSSVMASLQLSYDELPAHLKHCILCFSIYPEDHEINVEQLVRWWIGEGFVHERRSETATETAYRFLSELIGRCLVDVMRRRNYDGRVYSCKMHDMVRDLTIRIAREEAFTSFDDGGRQIPTMDSRRLGVTNEMKFHSLENNSKIRALLLMDSRSIRLKRNAGLAKVMSLRVLDLSHVKLENICVYDFWGWISSLKRLACLNLCDVASLIEVPDSIGKLWSLQILILAECSNLQKLPASITTLHKLIVLDLGNCPALKYLPQGISSLSNLQELYGFKPASLAHTESCHFGELKNFIDLRVLHLDINQESIIEDEELGALADLQKLRVLLINTENCEDMNILNKLNKLTPPPHLEELYLGHYHGEATPDWINPNSLPELQYLCLEYARLVDMSPLFWSSDGGNSWKVEGLCLKFLPRLQVEWSRVQSVMPSLRYLEVSHCYMLQSFPCDVVNLGSWMKRDEESEDGNLIVDTINAQRSVMNN
>XP_028056085.1
MADTAVQFLVGSIGSLLQKEAASLGAVRGEINELKLELESTRSFLKDADEFKDDSEGLRLWVTQVRDIAYKAENIIDEFMYHMGGQLNRGGGFRSFLGRVVHLPKELLVKHRTAIKLQEISAEIKAIAKRSKRYEFGRIEEGQSSHAAPTSVQNLAESALFINDDDVVGIQKEINSLLKLLIEGEMQRTVISVWGMGGSGKTTLVAKAYNNEAVKRCFDCYVWVTVSQHYVIEDLLRKMIKELFCGRKELVPSSLSSMGYKQLMEILVEFLQQKRYVIVLDDVWDVNFWSQIKLVLLDGRNGSRIILTTRNRDIASYPYGVACHVIQHNPLEDCDAWILFCKKAFASEPNNHCPPYLKNLAWALVKKCEGLPLAVEAMGGLMASKDKSELKWGAVYDSFNWHLCKDSKLEVVKAILLLSFNGLPYYLKNCFLYCCLFPSNHWISAHKLVRLWMAEGFVEERKGLTPEEVAKGYLKELISRSLLQVTRKNNTFLRPKLCKLHDLMRELALSVSEQDHFCSIYDPQGIKDERIDRRFSIHTFGHAILQLCRTDMSQVRSFFAFHFDKCHTFPLDPFLSGFRLLRVLELRDVPIDSVPRTIGKLFNLRYLNLKGTRIKELPKSLGRLMNLQTLDLRNTMVKALPEGLGKLHNLRHLLAYDGDTGKEVFTYMIGVQVPADVLKLKNLQVLTSVEANGDIIRGIGNMTQLKRIGLTKVKEEDQLALCASLQKLKLLRHLLVMVSNEEETLRMDALSSPPPLLRKLTLIGRLNCVPPWFSSLSSIVHLHLHWSRLMEDPIPYINALPNLERLAFVNAYDHGIKKLCFHEGFPKLQHLSVLVSPELVEIIIEKGAMPSLSRISLCVCTKLKKVPLGIEYLTNLQELELKDVSDELVNSIRGEESFDHPRVRHIPVINHYQQTTSFCKFESLS
>XP_028056086.1
MADTAVQFLVGSIGSLLQKEAASLGAVRGEINELKLELESTRSFLKDADEFKDDSEGLRLWVTQVRDIAYKAENIIDEFMYHMGGQLNRGGGFRSFLGRVVHLPKELLVKHRTAIKLQEISAEIKAIAKRSKRYEFGRIEEGQSSHAAPTSVQNLAESALFINDDDVVGIQKEINSLLKLLIEGEMQRTVISVWGMGGSGKTTLVAKAYNNEAVKRCFDCYVWVTVSQHYVIEDLLRKMIKELFCGRKELVPSSLSSMGYKQLMEILVEFLQQKRYVIVLDDVWDVNFWSQIKLVLLDGRNGSRIILTTRNRDIASYPYGVACHVIQHNPLEDCDAWILFCKKAFASEPNNHCPPYLKNLAWALVKKCEGLPLAVEAMGGLMASKDKSELKWGAVYDSFNWHLCKDSKLEVVKAILLLSFNGLPYYLKNCFLYCCLFPSNHWISAHKLVRLWMAEGFVEERKGLTPEEVAKGYLKELISRSLLQVTRKNNTFLRPKLCKLHDLMRELALSVSEQDHFCSIYDPQGIKDERIDRRFSIHTFGHAILQLCRTDMSQKVPLGIEYLTNLQELELKDVSDELVNSIRGEESFDHPRVRHIPVINHYQQTTSFCKFESLS
>XP_028056482.1
MAFLRVADSMEESDPELKVWVKQVRDAAYDTEDVLEKFKLNFTHNHGTRFHGFVRKISFSIKTLKARYQIAYEVQRIKNRVINISMEHQRYHDKYGILEQGSKSIGVNNAWYDCRGDALLLEEAELVGIEKPKTKLIGWLVEGDPRLKVISVVGMEGLGKTTLVKKVYNDAAIKKHFHIRAWITVSESFKIKELLKNMIHRLFKEVKQLVPEGVETMDWNSLKGIINAFLRLKKYVLVFDDVWDIQAWQVFRYTFRECNYGSRVMLTRRNADLALFSSREYNGYVYDLQPLSPQESWALFCKKTFKEN
>XP_028058891.1
MAETAVFHLLASFAPFLQGEVNLLGGVREAMEDIKDEFERMSAFLRVADATEERDPELKVWVKQVRDTAYDTEYVLDKFKLHLAQHHGDGFGGFLRKSFHFAKTLIARHQIASEIQRIKSRVINISEGHKRYHDKYGILQQGSRSNVVNNSWYDYRGDALLLEEVKLVAIEKPKRQLMEWLVEGDSGLRAVSAVGMGGLGKTTLVKKVYDDATVKKHFDSHAWLTVSESFTAEDLLKDMIQQLFKEIMQPVPVGVETMSINRLKCLANDFLQQRRYVVVFYDVWNVNAWEAIKYVLPDNNCGSRVILTTRFTHIASTCCEETNGHVYDLMLLSQEESWTLFCNKTFRGNLCPPNLKQISLRILKRCEGLPLAIVAISGVLATKDWNRIEEWEMLYRSLGAELEGNDKLESMKKALFLSYNDLSYYLKICFLYLSIFLEDQEIWCEEVIRLWTAEGFVNAIEGKTIEEVANGHLNELFNRSLIQVAHRFPDGRPSYFHIHDLMREIIVSKAREQNIVTTICRQGSTLPEKVRRLLIRSTSDNVEYNGHFSRLRSLFVWGAMDSLPIVSLRELFRCGSRVLNVLDLSGTQLETIPDEVFKLIHLRYLCLRDTKVKMVPKLIGKLKNLETLNLGRTYVTELPDEILHLQKLRNLISYHLKSRIIYFEFGDMRGFKAPSQIGSLQSLQVLVMIEADQRSEGGVSIVKELGRLTQLRELDIGNLRREDGVTLCSSIEKLSNLRRLNIISTKEDEILDLQSLSPVPQLIRRLNLTGRLEKFPHWIPSLHCLNALYLRWSKLRDDPLQSLQELPNLAELLLEQAYEGEGLCFKAGGFQRLKYLHLYKLKGLRRVRVEEGAMPHLQDLTIRNSELMEEVPSGIEHLTNLQTFELCEMSEKLISKLDRQVQDEDYRSITHIPQVRIWYREHDQWKVKFL
>XP_028058892.1
MAETAVFHLLAKLAPFLQGEVNLLSGVREAMEDIRDEFERMSAFLRVADAKEESDPQLKVWVKQVRDAAYDTEDVLDKFKLHLAHHHGDGFFGFLRKVFCLAKTLKARHQIAYEIKRIKSRVINISEGHKRYHDKYGILEQGSRSNVVNNSCYDYRGDALLLEEAKLVGIEMPKRQLMEWLVEGDSGLKAVSVVGMGGLGKTTLVKKVYDDATAKKHFDSHAWLTVSESLRAEDLLKDMIQQLFKEIMQPVPVGVETMSINRLKCLANDFLQQRRYVVVFDDVWNVNAWEAIKHVLPDNNCGSCVILTTRFAHIASTCCEETDGHVYTLMPLSQEESWTLFCNKTFRGNLCPPNLKQISHRILKRCEGLPLAIVAISGVLATKDKSRIDEWEMLYRSLGAELEGNDKLQSMKKALSLSYNDLPYYLKICFLYLSIFPEDQLTSCKRVIRLWTAEGFVNGIEWKTIEEVANGYLDELVNRSLIQVAKRYPDGRPSHFCIHDLMREIIVSKAREQNIVTTICRQGSRRPEKVRRLLIRSTSDNVEYSERSSRLRSLFVWGPMDSLPIASLRELFRRSSRLLNVLDFEGTPLDTIPNEVFKLIHLRHLGLRNTKVKMVPKLIGKLEKLETLDLVGTYVTEFPDEILHLQKLRNLLSFHLKSRITYFEFGDMRGFKAPSQIGSLQSLQVLSMIEADQRSECGVSIVKELERLTQLRELRVVNLRTEDGVTLCSSIEKLGNLHRLEITSTKEDEILDLQSLSLVPRFLRLLYLTGHLEKFPHWIPSIHGLDSLYLQWSKLRDDPLQSLQELPNLATLLLDHAYEGEGLCFKAGGFQRLKELHLYKLKGLRWVRVEEGAMPHLQDLTIRNSELMEEVPSGIEHLTNLQTFELCEMSEKLISKLDREVQDEDYRNIAHIPEVRIWYREHDQWKVKFL
>XP_028059017.1
MALPGVDLLIGRIVSALESEASLIGGVRDELNQLQLELSSMTSFLKDADRTTAQTEGEKTWVDNVRDLTYKADNIIDEFMYHMNKQEVQGTFRRLLCRIVYAPKNLWVRHRIATQLQEINKTIKAIPERNQRYGVDRVGRANSGSGSGSGSHDHQGQKPNNAEDTLFVKDDDLVGIEDGKRQLLGWLMDKELQRTVISVIGMGGSGKTTLVAKAYNNQTVKQHFHCYAWITVSQTYVVDDLLRSMIKQFYPATKEAVPLDLSSKSHKELLDMITNYVESKRYVVVLDDVWSHNLWEHIRASLPDEGKGSRVILTTRKEDVASFNFGVKRHVHRMNPLSIDDAWDLFCMKAFSSNRSRCCPKELESLAHDLVAKCEGLPLAIAALGGVMSTKHMESDWRKAYNSLSWELSYNPELEAVKTILLYCFHELPYQLKQCFLYCCLFPEDYPIRRKRLIRLWMAEGFVGKRDGLTVEEVADGYLMDLVCRSMLQVIWRNPSGRPKECKMHDLVREIALSKSETEKFCVVYDGKEDKEESGTGARRLSIQTNGGEFQSWKGMLQQLRSLLVFYDDEISLPRGLRLLKVFDLQDVPIEKLPNELVDLFNLRYLNLKRTKVKELPKSIGRLCNLETLDIRDSKIQVLPTGITKLKKLRHLIMYRYNKHGDGNQFDYVYGTAAPANICKLTNLQVLACVEAESDLMKRVRNMTQLKRIGITKLREADEVDLCIAIQKMSLLHYLFVMVSDENECLRMNKLSSAPPYLKTLILVGKLEKVPRWFHSLQNLTLLYLHWSRLEEDLLPCIQELPSLGKLTLINACEGRQQLCFSTGGLCF
>XP_028059554.1
MDRELVVSPLIDALLGKLNLLSDAAAGGGSGNDLVPMGCDLTKLRIAIYQIAEVVVVAEHKLFFKEIANGEWLEEVEEAAYDAADLLDLMIANNNFCKTLLCGSLIRSPVSNLLAKEVVNCISFPRRLDELVLRFFELWKEGMDIVPYDSREAGLLIRSHIRTRPKLNLQAVEEIKASLQSDLIFGRYEDKNRMLDLLIDNNSQLRPRVIPIVGQDGVGKTTLAQMIYNDEVVKARFNLRAWVSVDAEGNVPDDSIAEKIGKGIVESAMGMSCQLVAVGELDELVRDALESKTCLIVLAGVNSMMSREAWMRLLEKWFSTVAPGSSVIVTTCNSEVADFMSTVRPYQLNALSEEDSWSLFRQLAFEPFQVMESPEIVSIARKIVVRCLGIPLFLNLLGGLMRFHKTKEEWLSVHDCFEMLSARPWMACCITPLHSDIHNFLSVCYHYLPPHLKQCFAYCSIFSKDRVLDKDKMIQMWIAEGLVHSTGGNGTLEEIGNVFFQELLCRSFFTDEKRDEYGETTGYRMHPLLHDLARFVAKFDHVVKAGVGCSQSRKFCQVSLAFHSESSTISRSLDLPKHPRTLLLLSGGFQGTVDPSVFRLKSLRVLDLSFSGIQKLSSHIAISQHLRYLDLSQTSIKRLPNTLTNLKHLQTLRLSRCSHLQELPEGMHNMTDLRHLDVSLCHSLSHMPSRLGQLTSLQSLPLFVLGKNKGSAHLGDLHKLNLRGKLEIKNLENVRHISEARDARLYEKENLYHLGLSWNHDVDASSKISSDLLLESLWPHPKLKVLDITGYNSIRFPSWMMDSTIHNLVKVLITHCKCEELPPLGQLPYLKELCIRWMTNLRSIGPEFYGDNSVTPFPSLQQIELSNMPVLVEWLNLASLKESTSATIGYTFPCLNTMIVEDCPELIGFPFLSALKNLVIRNSNKKLLCSLANLRSLSSLVINGIQVEFHGDFGNSNSIEKLMICRSVFLDCPFEEGMQGFTSVKHLGILYCNELTCFPIGFRYLTSLQKLDIIECHDLKFMPEVGESLPLLQELSIEGCSLLASLPNDMYNLPGLQKLIIKGCLELSYLPERLHEIFALQYLLISGCPILEKRLERATGEDWIKIAHVPCIIIS
>XP_028059555.1
MDRELVVSPLIDALLGKLNLLSDAAAGGGSGNDLVPMGCDLTKLRIAIYQIAEVVVVAEHKLFFKEIANGEWLEEVEEAAYDAADLLDLMIANNNFCKTLLCGSLIRSPVSNLLAKEVVNCISFPRRLDELVLRFFELWKEGMDIVPYDSREAGLLIRSHIRTRPKLNLQAVEEIKASLQSDLIFGRYEDKNRMLDLLIDNNSQLRPRVIPIVGQDGVGKTTLAQMIYNDEVVKARFNLRAWVSVDAEGNVPDDSIAEKIGKGIVESAMGMSCQLVAVGELDELVRDALESKTCLIVLAGVNSMMSREAWMRLLEKWFSTVAPGSSVIVTTCNSEVADFMSTVRPYQLNALSEEDSWSLFRQLAFEPFQVMESPEIVSIARKIVVRCLGIPLFLNLLGGLMRFHKTKEEWLSVHDCFEMLSARPWMACCITPLHSDIHNFLSVCYHYLPPHLKQCFAYCSIFSKDRVLDKDKMIQMWIAEGLVHSTGGNGTLEEIGNVFFQELLCRSFFTDEKRDEYGETTGYRMHPLLHDLARFVAKFDHVVKAGVGCSQSRKFCQVSLAFHSESSTISRSLDLPKHPRTLLLLSGGFQGTVDPSVFRLKSLRVLDLSFSGIQKLSSHIAISQHLRYLDLSQTSIKRLPNTLTNLKHLQTLRLSRCSHLQELPEGMHNMTDLRHLDVSLCHSLSHMPSRLGQLTSLQSLPLFVLGKNKGSAHLGDLHKLNLRGKLEIKNLENVRHISEARDARLYEKENLYHLGLSWNHDVDASSKISSDLLLESLWPHPKLKVLDITGYNSIRFPSWMMDSTIHNLVKVLITHCKCEELPPLGQLPYLKELCIRWMTNLRSIGPEFYGDNSVTPFPSLQQIELSNMPVLVEWLNLASLKESTSATIGYTFPCLNTMIVEDCPELIGFPFLSALKNLVIRNSNKKLLCSLANLRSLSSLVINGIQVEFHGDFGNSNSIEKLMICRSVFLDCPFEEGMQGFTSVKHLGILYCNELTCFPIGFRYLTSLQKLDIIECHDLKFMPEVGESLPLLQELSIEGCSLLASLPNDMYNLPGLQKLIIKGCLELSYLPERLHEIFALQYLLISGCPILEKRLERATGEDWIKIAHVPCIIIS
>XP_028059556.1
MDRELVVSPLIDALLGKLNLLSDAAAGGGSGNDLVPMGCDLTKLRIAIYQIAEVVVVAEHKLFFKEIANGEWLEEVEEAAYDAADLLDLMIANNNFCKTLLCGSLIRSPVSNLLAKEVVNCISFPRRLDELVLRFFELWKEGMDIVPYDSREAGLLIRSHIRTRPKLNLQAVEEIKASLQSDLIFGRYEDKNRMLDLLIDNNSQLRPRVIPIVGQDGVGKTTLAQMIYNDEVVKARFNLRAWVSVDAEGNVPDDSIAEKIGKGIVESAMGMSCQLVAVGELDELVRDALESKTCLIVLAGVNSMMSREAWMRLLEKWFSTVAPGSSVIVTTCNSEVADFMSTVRPYQLNALSEEDSWSLFRQLAFEPFQVMESPEIVSIARKIVVRCLGIPLFLNLLGGLMRFHKTKEEWLSVHDCFEMLSARPWMACCITPLHSDIHNFLSVCYHYLPPHLKQCFAYCSIFSKDRVLDKDKMIQMWIAEGLVHSTGGNGTLEEIGNVFFQELLCRSFFTDEKRDEYGETTGYRMHPLLHDLARFVAKFDHVVKAGVGCSQSRKFCQVSLAFHSESSTISRSLDLPKHPRTLLLLSGGFQGTVDPSVFRLKSLRVLDLSFSGIQKLSSHIAISQHLRYLDLSQTSIKRLPNTLTNLKHLQTLRLSRCSHLQELPEGMHNMTDLRHLDVSLCHSLSHMPSRLGQLTSLQSLPLFVLGKNKGSAHLGDLHKLNLRGKLEIKNLENVRHISEARDARLYEKENLYHLGLSWNHDVDASSKISSDLLLESLWPHPKLKVLDITGYNSIRFPSWMMDSTIHNLVKVLITHCKCEELPPLGQLPYLKELCIRWMTNLRSIGPEFYGDNSVTPFPSLQQIELSNMPVLVEWLNLASLKESTSATIGYTFPCLNTMIVEDCPELIGFPFLSALKNLVIRNSNKKLLCSLANLRSLSSLVINGIQVEFHGDFGNSNSIEKLMICRSVFLDCPFEEGMQGFTSVKHLGILYCNELTCFPIGFRYLTSLQKLDIIECHDLKFMPEVGESLPLLQELSIEGCSLLASLPNDMYNLPGLQKLIIKGCLELSYLPERLHEIFALQYLLISGCPILEKRLERATGEDWIKIAHVPCIIIS
>XP_028059557.1
MDRELVVSPLIDALLGKLNLLSDAAAGGGSGNDLVPMGCDLTKLRIAIYQIAEVVVVAEHKLFFKEIANGEWLEEVEEAAYDAADLLDLMIANNNFCKTLLCGSLIRSPVSNLLAKEVVNCISFPRRLDELVLRFFELWKEGMDIVPYDSREAGLLIRSHIRTRPKLNLQAVEEIKASLQSDLIFGRYEDKNRMLDLLIDNNSQLRPRVIPIVGQDGVGKTTLAQMIYNDEVVKARFNLRAWVSVDAEGNVPDDSIAEKIGKGIVESAMGMSCQLVAVGELDELVRDALESKTCLIVLAGVNSMMSREAWMRLLEKWFSTVAPGSSVIVTTCNSEVADFMSTVRPYQLNALSEEDSWSLFRQLAFEPFQVMESPEIVSIARKIVVRCLGIPLFLNLLGGLMRFHKTKEEWLSVHDCFEMLSARPWMACCITPLHSDIHNFLSVCYHYLPPHLKQCFAYCSIFSKDRVLDKDKMIQMWIAEGLVHSTGGNGTLEEIGNVFFQELLCRSFFTDEKRDEYGETTGYRMHPLLHDLARFVAKFDHVVKAGVGCSQSRKFCQVSLAFHSESSTISRSLDLPKHPRTLLLLSGGFQGTVDPSVFRLKSLRVLDLSFSGIQKLSSHIAISQHLRYLDLSQTSIKRLPNTLTNLKHLQTLRLSRCSHLQELPEGMHNMTDLRHLDVSLCHSLSHMPSRLGQLTSLQSLPLFVLGKNKGSAHLGDLHKLNLRGKLEIKNLENVRHISEARDARLYEKENLYHLGLSWNHDVDASSKISSDLLLESLWPHPKLKVLDITGYNSIRFPSWMMDSTIHNLVKVLITHCKCEELPPLGQLPYLKELCIRWMTNLRSIGPEFYGDNSVTPFPSLQQIELSNMPVLVEWLNLASLKESTSATIGYTFPCLNTMIVEDCPELIGFPFLSALKNLVIRNSNKKLLCSLANLRSLSSLVINGIQVEFHGDFGNSNSIEKLMICRSVFLDCPFEEGMQGFTSVKHLGILYCNELTCFPIGFRYLTSLQKLDIIECHDLKFMPEVGESLPLLQELSIEGCSLLASLPNDMYNLPGLQKLIIKGCLELSYLPERLHEIFALQYLLISGCPILEKRLERATGEDWIKIAHVPCIIIS
>XP_028059571.1
MPVAEIFLSASVKLLFEKMSSFASSKLPSFEGVDTQLTNWTNMLSQIQALLIDAEEKQMQHLAVNLWLDDLEDLAYDLDDLVDEFATEALQHKLKAKPPQASSSKVWNLIPHFKPRDVMFNFKMKSKIEEINTRLHNSFQQCLKLNLVKIVGPPTPTKTWQRPDSTSIIDDPRVCGVYGREHDQSRIIELLVKGDVSNHSNVGIIPIVGMGGIGKTTLAQMVYNDETVKKHFDLKAWVCVSDEFNIMRITKLILESVTAQTCNFNGLDQVQVQLQKALAGRKFLIVLDDVWNKKYSDWNVLKKPFSDGAQGSKVVVTTRNRDVARTMGAVELHDIEVLSKEDCWLLFAQHAFEHRSIDANPNLVSIGKEIVKKCKGLPLAAKTLGGLLLGKERDEEWVDVLCNKIWDLSHEDSDILLALRLSYHHLPSHLKQCFAYCSIIPKDYEFEEEEIVLLWMAEGFIPPKKEKQMEDIGGKYFRELLSRSFFQPSSTNKSSKFVMHDLINDLAQVVARDTCFRLEDRLKYQEQCKNIKKARHSSYMQEYHEGMKKFEIFDKATHLRTFLPFFLESDADFYLASNVPRNLLPKLKRLRVLNMSRYCITEVPNSVGDLKHLRYLNLSHTSIEELPKSLGSLYNLQTLMLRECGKLKKLPTDLGNLIDLRHLDITNAHSLEEMPQGIGKLVNLHTLSNFIVTKNNGLGIRELGNLIYLQGTLCLSGLQNVVVPLDAREANLNVKKGLDVLSMEWSVNSDDSRDGRVETEVLDMLQPHKNLKELHIKGYLGTGFPTWIGDPLFSNMAYLSLENCGNCASLPPLGQLPSLKKLYIKGMSVLKHVGCEFYGQGGVQP
>XP_028060201.1
MAERAVSSVFQYLAPLLTGEVELLKGVRKEIVSIKAELERIHSFLKDAESRAETGDEGVKIWVKQVRQVAYRIQDVIDEHILLVLPKQPGLFSSLHKVTQTITKLKARHEIASQIQDIKTSIREIKEGADRYAFSTSTSSEHSSTSKDKMWRDPRLASLFIGDDEVVGIESPKYELIRRLVDQNQSQRAVISMVGMGGIGKTTLAKKVYDSQEVVAHFNYKAWITVSQSYKPEELLKTMIKQLSGIYVLPDEGIESFIVKLRGYLSEKRYVIVLDDVWETDFWGSIRHALPKNSEGSRVIITTRKEQVAAFCTGTSVPYPKRTLGNSCTRKPSNWTLEVIVPLSWRKYHKQLLESVKVCHLQL
>XP_028060202.1
MAERAVSSVFQYLAPLLTGEVELLKGVRKEIVSIKAELERIHSFLKDAESRAETGDEGVKIWVKQVRQVAYRIQDVIDEHILLVLPKQPGLFSSLHKVTQTITKLKARHEIASQIQDIKTSIREIKEGADRYAFSTSTSSEHSSTSKDKMWRDPRLASLFIGDDEVVGIESPKYELIRRLVDQNQSQRAVISMVGMGGIGKTTLAKKVYDSQEVVAHFNYKAWITVSQSYKPEELLKTMIKQLSGIYVLPDEGIESFIVKLRGYLSEKRYVIVLDDVWETDFWGSIRHALPKNSEGSRVIITTRKEQVAAFCTGTSVPYPKRTLGNSCTRKPSNWTLEVIVPLSWRKYHKQLLESVKVCHLQL
>XP_028060203.1
MAERAVSSVFQYLAPLLTGEVELLKGVRKEIVSIKAELERIHSFLKDAESRAETGDEGVKIWVKQVRQVAYRIQDVIDEHILLVLPKQPGLFSSLHKVTQTITKLKARHEIASQIQDIKTSIREIKEGADRYAFSTSTSSEHSSTSKDKMWRDPRLASLFIGDDEVVGIESPKYELIRRLVDQNQSQRAVISMVGMGGIGKTTLAKKVYDSQEVVAHFNYKAWITVSQSYKPEELLKTMIKQLSGIYVLPDEGIESFIVKLRGYLSEKRYVIVLDDVWETDFWGSIRHALPKNSEGSRVIITTRKEQVAAFCTGTSVPYPKRTLGNSCTRKPSNWTLEVIVPLSWRKYHKQLLESVKVCHLQL
>XP_028060215.1
MAERAVISVIQYLGPLLAGEVELLRGVRKEMVSIKAELERMHSFLKDAESRAETGDEGVKIWVKQVRQVAYRIQDVIDAHILLVLPKQPRLFGSLHKVTRTITKLKPRHEIASQIQDIKTTIRETKEGADRYGFSTSTSSEHSSSNSKDNMWRDPRLASLFIGDDEVVGIESPKYELISRLVDQNQSQQAVISVVGMGGIGKTTLAKKVYDSQ
>XP_028060702.1
MKSIEIMKFSRLEISKLLGRDQVAGEGSSGMNERFKQLRRTTPYEDDQHVVGFTEDVELLTSELLRETPHQRVISIVGMGGLGKTTLARKLYNSSSVGDQFECKGWVSVSKDYNIQDLLRRTIKSFTTPTTKDELEMLEKMGKEDLEGRLHELLKESRYLVVIDDVWDTDAWASLRRSLLDNKKGSRVIITTRKKVVAESSGERKFVHELSFLQEEESWELFCKKVFPDYDGVDDKINRCPPSLEESARDMVRKCHGLPLAIVVLGGLLSRKHPDEWPKLQGRFWRHVRGDDFESHDSTHVTQILALSFTDLPHHLKSCFLYLGLFPEDFEIDADRLIRLWVAEGFIQQAEGETLEETAAEHLNELIDRNLIQVAQRNWMRIRRCRVHDLLRDFAIEESKELNFLHIYDGNVYSAPSPCKHRRLASHNCGLKRIASFDQSSNLHLRTLLFFDSENESAEIGELQFLYKKLRLLRVLDLEEIIFKHSQEETKHVSLVDAIEKLIHLRYFRISGSKINKIPPSIGNLQTLQTLEFSQWYGPIMLPDEICNAKQLRHLIGWFKYPFQVKNLTNLQTLKYIAVDDQMEFNPSWDLINLHELCVAFDGESKGFTLDSIGRLRNLRTLFLEIADTVWNPTLQPLSHCQHLIQLKLHGEIGKLPTEMHEFLPNLKYLSLSGEKMEEDPMPSLEKLPKLTILDLLNYTVYKFACTAGGFPQLEILFLVQCHVKELQVDEGGMPLLRGLGLYSDKVSIPERLRSIPVPKNWDVASVDEWPY
>XP_028060711.1
MTESAVTFLLRKLGSLIKEELKSLGGVKREIVFIRDELESLRAFLRVADAIEDSDPEIQAWVKQVRDVAHDTDDVLDEFMLRFAHRHHHHHRGFYGAVCKIYYQIKNMKARRQTACDIQDIKTRVIDIAERRQRYGYKFSTSEQASSSDVANNGGCYDRRGDALLFEEDDLVGIDNPKQQLIDCVLDDADSRLKVISVVGMGGLGKTSLIKKVYGDTKVKRHFQKNAWITLSQSFKIEEILTDLIQQLFDEVRQPIPQRFETMDSNSLKAVLKEFLRESRYVLVLDDIWSIEAWDAIKLALPNRNCGSRVLLTTRIGNVASTSCRESHGYIYEMNALSPKESWTLFCKKTFQEKDCPPHLIEISKSVLRRCEGLPLAIVVISGVLASKDQGRVDEWELVNRSLGAEVEGSDMKKILFLSYNDLPYYLKSCLLYLSNFPEDHLIDWMSTIRLWIAEGFVEVKEFGKTLEEDAEAYLYELLNRSLIQVAMRRDDGRIGKCRIHDLLREIILSKSRDHNFLTIAGEGEGNMRCPEKARRLSIHNTLPNIPEQDKCFSQLRSLLMFGVDEPMSESSMPLLFNGGLRLLKVLHLRNASLERFPGHVVKLFHLKYLSLRGTNVKVLPKSIGLLWNLETLDLKNTYVRELPVEILRLQKLRHLSLYRYETGHIYLSFHCKYGFEAPSKIGGLQSLQKLCFLEANHANGSTLVKEIGRLTQLRRLGILNLRREDGVGLCSSIEKLSNLRSLYVTSIEEDEILDLQSLSPAPQFLQRLYLRGYLEKLPQWITSLHGLTCLSLWWSKLKDDPLKSFQDLPNLVFLSLPYEAYEGEGLCFKAGRFQRLKRLYLGRLKGLRWLTMEEGVQDGDYWKIQHIPKVWIDDSKDGYWKGRYL
>XP_028060732.1
MEVPVVSFIVNRLGVLLSEEAKFLYGVSDQVEQIQVELNRMQCFLQDADYAIQSDLVDARVNNWFAEIRKLAYETEDILETYVIQVSSKRNKKGFRNTLKRFACIFNEWLDVHRVGSEIGAIKNKITDLTASLHTYGLKTIGEGIRSSAAEKQQELRQSYQHVVEEDFVGFEEDLNKVVKHLVQVDVYTPSRVVSICGMGGLGKTTLAKKVYHHKDVKNHFHCLAWVCISQQYQTRDILQRIFIKLVPEGKKEVVRMRNEELFEQLYEVQQRKKCLVVLDDIWSIEAWKSLKPAFPNGNTSSKILLTTRNKTLPSQIDPYHIFHEPPCLNDEESWDLLQKKSLLRRDGRDSGVLDTNMEAIGRKMVKLCAGLPLAIIVLGGLLATKHTLREWEVVYQNVRSHKWSDDPIQHDNGVSTVLALSYHDLPYQLKPCFLYFGHFPEDYTINAERLYHLWIGDGIIVDDDRVGDETIMDVAKRYLGALAQRCMVQVQVEEYTQRINDCRIHDLMLELCLSKAKMNDFLGIIHLQSETDLANYFSTTTSTTTTPKICKFAIHLNRDVKRVVLPELETTKHLRSILFCNSRSVNNVCSIELNSHLKYFKLLRNLDLDAFKFDEKSVESIGNLISLRYLSFRGCLIPKWHSSICKLKHLQTLDLRGCRFKSGEVIVIHGMEQLRHLYIPLIRELNPNLDVIFKFDGLSNLETLGGFYTGYCDVNDLCKLVNLRQLEDATFKEVHNQDLAAFINFLSIGADHLRQTSLSIVDFYKQLELTLLKQLLGCHHLYRLRIDGIIPELPEYCQGFSPNLIELTLLQIGLREDPMPTLERLPNLQYLYLGNDFEGDKMVCSANGFPQLKTLSLFALQHLKEWEVEKGAMPNLSALQICSCRGLEMVPEGLRFIATLRQFTFRNGSENFKNKLRRVNGEEGEDFYKVRHVSSLHIFS
>XP_028060733.1
MEVPVVSFIVNRLGVLLSEEAKFLYGVSDQVEQIQVELNRMQCFLQDADYAIQSDLVDARVNNWFAEIRKLAYETEDILETYVIQVSSKRNKKGFRNTLKRFACIFNEWLDVHRVGSEIGAIKNKITDLTASLHTYGLKTIGEGIRSSAAEKQQELRQSYQHVVEEDFVGFEEDLNKVVKHLVQVDVYTPSRVVSICGMGGLGKTTLAKKVYHHKDVKNHFHCLAWVCISQQYQTRDILQRIFIKLVPEGKKEVVRMRNEELFEQLYEVQQRKKCLVVLDDIWSIEAWKSLKPAFPNGNTSSKILLTTRNKTLPSQIDPYHIFHEPPCLNDEESWDLLQKKSLLRRDGRDSGVLDTNMEAIGRKMVKLCAGLPLAIIVLGGLLATKHTLREWEVVYQNVRSHKWSDDPIQHDNGVSTVLALSYHDLPYQLKPCFLYFGHFPEDYTINAERLYHLWIGDGIIVDDDRVGDETIMDVAKRYLGALAQRCMVQVQVEEYTQRINDCRIHDLMLELCLSKAKMNDFLGIIHLQSETDLANYFSTTTSTTTTPKICKFAIHLNRDVKRVVLPELETTKHLRSILFCNSRSVNNVCSIELNSHLKYFKLLRNLDLDAFKFDEKSVESIGNLISLRYLSFRGCLIPKWHSSICKLKHLQTLDLRGCRFKSGEVIVIHGMEQLRHLYIPLIRELNPNLDVIFKFDGLSNLETLGGFYTGYCDVNDLCKLVNLRQLEDATFKEVHNQDLAAFINFLSIGADHLRQTSLSIVDFYKQLELTLLKQLLGCHHLYRLRIDGIIPELPEYCQGFSPNLIELTLLQIGLREDPMPTLERLPNLQYLYLGNDFEGDKMVCSANGFPQLKTLSLFALQHLKEWEVEKGAMPNLSALQICSCRGLEMVPEGLRFIATLRQFTFRNGSENFKNKLRRVNGEEGEDFYKVRHVSSLHIN
>XP_028060734.1
MEVPVVSFIVNRLGVLLSEEAKFLYGVSDQVEQIQVELNRMQCFLQDADYAIQSDLVDARVNNWFAEIRKLAYETEDILETYVIQVSSKRNKKGFRNTLKRFACIFNEWLDVHRVGSEIGAIKNKITDLTASLHTYGLKTIGIRSSAAEKQQELRQSYQHVVEEDFVGFEEDLNKVVKHLVQVDVYTPSRVVSICGMGGLGKTTLAKKVYHHKDVKNHFHCLAWVCISQQYQTRDILQRIFIKLVPEGKKEVVRMRNEELFEQLYEVQQRKKCLVVLDDIWSIEAWKSLKPAFPNGNTSSKILLTTRNKTLPSQIDPYHIFHEPPCLNDEESWDLLQKKSLLRRDGRDSGVLDTNMEAIGRKMVKLCAGLPLAIIVLGGLLATKHTLREWEVVYQNVRSHKWSDDPIQHDNGVSTVLALSYHDLPYQLKPCFLYFGHFPEDYTINAERLYHLWIGDGIIVDDDRVGDETIMDVAKRYLGALAQRCMVQVQVEEYTQRINDCRIHDLMLELCLSKAKMNDFLGIIHLQSETDLANYFSTTTSTTTTPKICKFAIHLNRDVKRVVLPELETTKHLRSILFCNSRSVNNVCSIELNSHLKYFKLLRNLDLDAFKFDEKSVESIGNLISLRYLSFRGCLIPKWHSSICKLKHLQTLDLRGCRFKSGEVIVIHGMEQLRHLYIPLIRELNPNLDVIFKFDGLSNLETLGGFYTGYCDVNDLCKLVNLRQLEDATFKEVHNQDLAAFINFLSIGADHLRQTSLSIVDFYKQLELTLLKQLLGCHHLYRLRIDGIIPELPEYCQGFSPNLIELTLLQIGLREDPMPTLERLPNLQYLYLGNDFEGDKMVCSANGFPQLKTLSLFALQHLKEWEVEKGAMPNLSALQICSCRGLEMVPEGLRFIATLRQFTFRNGSENFKNKLRRVNGEEGEDFYKVRHVSSLHIFS
>XP_028060839.1
MDVFGIFISPFVQATVDKLSSYLINLVSTADVGTGIQNLKKALEDLETLLADAENKQVYDKDIKKWLEEVQPLAYDADDLLDDFATEALERKLMAEETTMGRRPAKFPRLSSIVPFNLKNGFKLNEITSQLQEVATKGKDLGLDKRVDGTMPTDLWQRSQTTCLKEPHIHGRDEDMKQIIELLLGDAPTAKKFDVIPIVGMGGIGKTTLVQHIYDHDKVEKHFNMKAWVCVSVDFDILGTTKAILESFTHRPCDLGKLNEVQVQLRNTLAEKKFLLVLDDVWHYGHDGWNSLRLPFDAGAPGSKIIVTTRQGGVVKQMGMDEYLNLKNLLYDDCWLIFAHHAFENRNIIECPELVSIGKKIVKHRCGGLPLAARALGSLLRCKQAESEWKKILNSNIWNEESGILSALKLSYLHLPSHLKRCFSYCAIIPMDYEFKEEELVLLWMAEGLIKQPKGGKQMEDLGRKYFHELVSRSFFQPSSGNKLNFIMHDLINDLAQNVAGDKCFRFKNNLEYGRHNKISDKARHSSYVGSNYEGIKKFKVFDDAKCLRTFLQFLPPSRHASRYLFHDLLPKLKCLRELRLHCARMDELPDSIGDLKHLRYLDVSYSGITRLPDTVVTLYNLQVLFLKFCSRLQKLPLNIGRLVNLRHFDMTGVNIPSSEEMSPHIGKLTSLQTLSNFMVGKDCGRKIGELKNLSNIRGAIHISRLENVGGVKDARDANFMSKEELKELSLEWDESHRSQNDIVERDVLDVMRPFKLLERLTIIGYGSTKFPNWVGDVSYSKMVFMRLKGSKYCISLPPLGQLPLLKDLYIEGMSAIKCVGCEFYGQQCGAKPFPSLERLSFKFMPEWEDWSAFENEGVQPFGHLSELSIINCPKLVGRLPNDLPCLNSLKIDGCPQLLIDVSSLVQPSLVSLSMNNVMLPSLPALLGAKNMIELGSLTLDISHVTVPDSLCDPSTTDAELLANAMSKHLTSIIALSISHVEKLAFLPTWFTRDLRELKKLDITNCQELITLWRNKGLPCMTARLEYLTIEKCGMLKKLPQDLHTYTSLGVLKIYSCESLISFPMKGLPSMLRELEVSCCHALESLPELMTLNNLQELKVSHCASLTYLLSRGGLPSTLKQLQIKDCRNLESLFAEEGIKIDCPSLETICVELCGSLKSLPEANNLRNLSELEIEGCPNLEPLSLGGRDENNNINQLTSLQKLCLVYCRAEMVSYFVKEGSFPTNITSLEIGNLRVGQLPVPPPSPLEWGLHKLSSLTTLHLDGGGWPWGDTVSFPEEGMFLPTSLINLTIDSFPNLERLSYEEFQNLTSLEELYIMVCPKLASFPKEGLPPSLLHLWISGCPELATFPEQGFPPSLLSLWIVGCNPILKQKCEKGKEYWPIIQYIPQVGWEI
>XP_028061521.1
MVETILFNLASKILGMIGSGPIGEVGKAWGVEQELNALKDTLSTINAVLLDAERLYGHGGFPNYSIAMGVWFDRLQAAIYDADNLVDEFHYEVLRSRVTRTFLVSNFFSSSCTIDFRFKFKMSSRIANIRKRLDMIADNRTKFHPIATTSQHNAASSSISSEVNESEFVGRFDDRVKLLHLIMAPRVNNDENMFVLPIVGIAGIGKTALVRLLYNHEMVAKHFQLRIWVKVEQYLNVKDVMQKIFQRITDSPHCAGLHSYQLKNLLQEKLHNTKFLLVLDNLCDCDNREWHKLYDLLRCGCIMGSKIIVTTRYIRVATIVGTVPTHNLDSLSDKDCLEVLWKWAGCREKLGEKHVNAKLSKIAKEIVKKCHGYPRAAKTLGNNLFMETDESKWLELKEKQLWELPQKKRDILAVLRSSYDTQSTELKRCFIYCSIFPKSYEIEIDKLIQLWMAQGLIQSSGLTGELEDTGTDYLNQLCSIFFLEKTEEQHGNLSNTCRMPEIIHDLAVYMANEECLITTNYRFGPISDKVKHVSFHDFDCSGEEVTKALFERKNLRTVFFPFQGLGASDTGFVNRCISKFKYLYVLDLSCSCFQVLPHSIGNLKHLRFFDISGNANIETLPNAICKLFNLQTLRIWYCVKIRKLPKNIGNLICLRHLYLTTQQSCLPERQIQRLTSLQSFRITGCGNLKSLPKGMRLLVKLKTVTIAACPKLTSLPSTMKNLPKLRNLEISNCPNLDLAGWEDVMGLRRLQ
>XP_028061529.1
MVETILFNLASKVVSKIGSVALQEVGKAWGVEQELKTLEGTLSTINAVLVDAERLHGDQAHYSIVTGLWYERLQAAFYEADDLLDEFHYEVLRRQVQLMRMNHCSSSSIGIQKELVRKFLSFSHTLDLPFTFKMGTRIKKIRKRLDMIADDRNKFHPIVTTSQQNVPSASMFSNVNESEFVGRDNDRVQLLELIMTPSDYNENLLVLPVVGIGGIGKTTLVKFLYNHEMVAKLFDLRVWVTVAQYLNVKHVMRKIIQSITDCPPCADLNSNQLKNLLREKLHKMKFLLVLDNLCDCDNRDWCKLYGLLTYGDTGSKVIVTTRNMRVATNVGTVPTYNLESLSDKDCLELLWKWAGCREKLMEEHVIVKLSEIAKEIVKKCHGSPLAAKTLGNNLFMETDESKWLDLKEKQLWELAQKKRDIFTVLRSTYDPQPTDMKRCFMYCSIFPKGYEIEIDKLIQLWLAQGLIQSSGLNCELEDIGADYLNQLCSIFFLEKIEHSNLPNTCRMPEIIHDLAVFMANKECLSTTNYRSGPISDKVKHVSFHDFDCSGEEDVTKSLFKLENLRTIFFPFQGLGAGDKSFVNRCISKFKYLYVLDLSNSCFQVLPHSIGNLKHLRFFDISGNANIETLPNAICKLFNLQTLRIWLCVKIRELPKNIGNLISLRHLYLTTQQSCFPENEIQRLTSLRSFRITECGNLKSLPEGMQLLVKLKTVTIAACPNLTSLPSTMKNLAKLRNLEISNCPNLDLAGWEDFSGLRRLQ
>XP_028061530.1
MVETILFNLASKVVSKIGSVALQEVGKAWGVEQELKTLEGTLSTINAVLVDAERLHGDQAHYSIVTGLWYERLQAAFYEADDLLDEFHYEVLRRQVQLMRMNHCSSSSIGIQKELVRKFLSFSHTLDLPFTFKMGTRIKKIRKRLDMIADDRNKFHPIVTTSQQNVPSASMFSNVNESEFVGRDNDRVQLLELIMTPSDYNENLLVLPVVGIGGIGKTTLVKFLYNHEMVAKLFDLRVWVTVAQYLNVKHVMRKIIQSITDCPPCADLNSNQLKNLLREKLHKMKFLLVLDNLCDCDNRDWCKLYGLLTYGDTGSKVIVTTRNMRVATNVGTVPTYNLESLSDKDCLELLWKWAGCREKLMEEHVIVKLSEIAKEIVKKCHGSPLAAKTLGNNLFMETDESKWLDLKEKQLWELAQKKRDIFTVLRSTYDPQPTDMKRCFMYCSIFPKGYEIEIDKLIQLWLAQGLIQSSGLNCELEDIGADYLNQLCSIFFLEKIEHSNLPNTCRMPEIIHDLAVFMANKECLSTTNYRSGPISDKVKHVSFHDFDCSGEEDVTKSLFKLENLRTIFFPFQGLGAGDKSFVNRCISKFKYLYVLDLSNSCFQNAETLNLCLKECNSSSNSKQ
>XP_028061629.1
MALSAVGLVIGRIVSALENEASLIGGVRDELNQLKLEFASMRSFLEDADKTIAQTEGEKTWVANVRDLAYEVEDIIDEYMYYMNKQKVYGKLTRFLRQIVYAPKNLWVRQRIATKLQKINSMIKAIPERNRRYGVDRVGEGSSSSQDHQRRLPNLGESSLFFKDDDLVGIEDGKEQLLDWLMDKEEPQRTVISVVGMGGSGKTTLVAQAYNSRIVKRQFDCYAWITVSQTYVADDLLRSMIKEFYRGAKEAIPMDLSSMSYRELIEMITDFLRLKRYVIVFDDVWSSNLWRDIHVSLLDEGLGSRIILTTRKEDVALSSFGVKSRIHYIKLLGVSDAWNLFCMKAFSSNPNRCCPQHLKSVAQDLVAKCKGLPLAIVALGGVMPSKYLELEWRKIYNSLSWELSNNPGLEVVKTILLLSFNDLPYRLKCCFLYCCLFPEDYKIKRKRLIRLWMAEGFVEKVRGRTPEEVAESYLMELICRSMLQVVMRNELGRPKNCKMHDLMRELAISTSETEKFCVVYDGREANDEEESATNRRMSIQSIGRESQLGNWKGMLKLRSLLVFVVEEIALPLSLRLLRVLDLEDAPIEVLPEELVDLFNLRYLNLKGTRVKELPKSIGRLCNLNTLDISDCKIEVLPAGITELRNLRHLKMYHFDYELLDEFQFVRGTTTPSNICKLKNLQVLAGVEAQSDLMKRIKNMTQLKRIGITKVREVDEEDLCTAIQNMSLLCRLSVKVIDVDEYLRMDALSSTPPRHLKVLILAGKLEKVPCWFQSLQNLTFLSLRWSRLTEDPIPYIQALPNLGQLFLCNAYEGGGQLCFSEGFHKLRILELWNFPQLNEIIIEREVMTGLQDFHIRTCMQLKILPHGIEYLEDLQELRLTFVTNELMECIRGERSKDHQKVWHIPRIYHYWQSPTEAKYELLSHSTAAMTHFLFLISLTTHFA
>XP_028061745.1
MDEYAREEARERERKIERWKQREGFGREMGENYCVLDKLNHLMISNACNLTEDQIDHIDSFYHRLRFLAIILNDMDEKQQQQQQQHDLNHEAKNLPMQIYYVICKTRQLIRSFDVEVPEQRDNNNNGDNFFDILIGTNIMEEIKPIEAKVVQFYDQINQIQLLQDFYDGVHSSMSMSMSMENRTMVDEEITVGFDDEALTIKKLLAGGKKQLQMISIVGMPGHGKTTLARKLYDDPYITHYFHIRAWTYASQLPRKTEMLLDILHSVTVDEIENMTNEELGEKLYKQLKGKRYLIVIDDLWHISAWVDLKMYFPNDNNGSRVMFTSRLKEVAMHASPKCHPHCLRFLTEEESWELLERKVFQNESCPLELIKIGKQIMKKCEGLPLAIVVIAGLLARNMKTRESWKQVAQSVSSYIVSDPNQYLDTLVLSYNHLPRHLKPCFLYLGAFPQDHEIPVQKLICLWIAEGFIQKIGQRSLEEVAEDYLMDLIQRSLVIVAQKGFDGRIKACRMHDLLRDLCLKKASEINFLQWIHNYNDSSPSSSSNYETNNQRRLCIRSYFLLEFDHVLKSCSPAVVQSLLCFKNKFERKIRNAGNPFGDVCSFICWTFKLLRVLDMWYISTFFSKELTQLVNLRYLAINLNDSCELPQSISNLSNLETLIIISTQWRKLILPCNVWKIPKLRHLYAKGRAKYDVSLCSEEAVVDHNHPSILENLRTIANFNPCGCIQDLLARTPYLTKLGICGHLLSDSENLMFPNLEFLRHLETLKLHNNVLCRYPITLGEVKFPANIKRLTLKSTRLKWEEMSVLGMLLPSLELLKLEYNAAWGTQWATTDGGFPRLKFLRLRSLNVEQWITCSSHFPSLQHLSLEGCRNLREIPSSLGDILTLQLIEVTFCHFSVRESVRKIKEEQESIGNNWLKVLIRKQPWGL
>XP_028061835.1
MPIEGIFVSGFVNLLFGKMTSFASSKLPTFEGIDTQLTNWTNMLSQIEDLLIDAEEKQLTDRAVKRWLDDLQDLAYDLDDLVDEFATEALRHKLKAKPPQASSSKVWNPILNFKPRDVMFNLKMKSKIEEINTRLHNSFEQCSKLNLVKIVGTSPTPTTKTWQRPDSTSLFDEPRIYGREHDQRKIIELLLRGDESSHNNIGVIPIVGMGGIGKTTLAQMVYNDETVQKHFHLKAWVCVSDEFDIMRITKAILESVTFQTFSFNNLDQVQVQLKQSLAGKKFLIVLDDIWNKKYSDWNVLKKPFNDGAKGSKVVVTTRDREAAGMMTTVQLHDVKFLSKEDCWSLFAQHTFAITSIDANPKLVSIGKEIVEKCKGLPLAARTLGGLLRNKVRDEEWEDVLHSKIWDLPQESDILPALRLSYHHLPSDLKQCFAYCSIIPNDYEFEEEELVLLWMAEGFIQKQRKKQMEDVGGEYFRELLSRSFFQPSSTSKSSKFVMHDLIYDLAQVVARDTCLRLDDKFKDQEQYRNLKKVRHSSHMQNYFEGMKEFDIFDKAMHLRTFLPFNRQNVLCYLASNVPLNLLPKLRRLRVLNMSRYRITEVPNSVGDLKHLRYLNLSHTSIEELPESLGSLYNLQTLMLRECTKLKKLPTDLGSLIDLRHLDTTNAHSLKEMPLGIGKLASLQTLSNFIVTKNNGHQLRELGNLIYLRGKLCLSGLHNVVVPLDAREANLNDKKGLDVLSMEWSVNSDNSKDGRVETKVLDMLQPHKDLKELHIKGYLGTGFPTWIGDPLFSKMVDLSLDNCGNCVSLTPLGQLPSLKKLYIKGMSVLKHVDHEFYGQVSANPFQLLETLSFKDMPEWEYWYTFEDDKEVEPFTHVSELSIENCPKLVGMLPSDLPCLNNLKITKCPQLLVEVSRVVYPLLTSIAMNDVPLTSLQAVLEMRSMVDDEVISANAKSKHPISITSLSIGMIKKLELLPKWVTHGLMKLEALEITSCEELKTLWKNEERVQHSLPAFRRLKIKGCPQLVALFEEDEDEDNKGQHELQQQQEGLPCIVRRLEHLTIDNCEKLEKLPQLLHSFTFLGELYVYKCPSLSSFPETGFPCTLKTLKIRDCEALQSLFGWLTQINDSNLQVLEVANCPSLTCLISCRGGGLPPTLKELQIWGCRKLEALLVVEEGIEITCPSLESVWIMDCDRLKYLPDALPNNNNNNLRNLSRLYLSGCKNLEYIPEGWFHSATNLADLSIMGCKKLKALPHGLQSINYLTSLQSLWMNIPHWNNNFKKVGLHSLSSLTSLSISDLEEEEEEEGVAGSSFPMDGKLLPTSLLNLWIGNFRNLEKLSSKLFQNLAFLESLEIWGCPRLKSLPVQRLPPSLEILSIWRCPRLTGKCEKGKGKYWPHLAHIPDVRC
>XP_028061847.1
MKPIEFEHYKSSIFKLTAERQSRINETQLNLSIKNPQFSNSQLTYYSKLSSEFRAPLFSHQQSKMAESAVFHLLANLAPFLQQEANLLIGVREEIEYIRDEFERMTAFLRVADAMEENNPELKVWVKQVREAAYDIGDVLELYMLRLGHRHGAGFRGFLRKVSSFIRTLKARHQIASEVQRIKSRVDDISKGHQRYHDRYGMLEQGSSSRSTGLNTACHDYRGDALLLHESELVGIDKPKSQLIRWLVHEDPRLKVYSVSGMGGLGKTTLVKKVFDDADVKNHFQSRVWITVSESFKIEVLLKGIIKQLFEEIKQPVPQGLDNMDINSLKGIINAFLQQKRYVLVFDDVWDFHAWQSFRYVFPIGNCGSRVVLTTRNAELASFSSKEHNGNVYNLQPLPPKESWTLFCRKTFMENSCPSHLEGLSKAILNRCQGLPLAIVAISGLLSTKDRSSVDEWDKIYRSLGAELQGNDKLLSMNKILSLSYIDLPYYLKFCFLYLSVFPEHCFIDHWRLIRLWVAEGFVELKAGMMIEEVAEGYLNELINRSLIQVAKRRRDRRVKMYRIHDLWRGIIFSK
>XP_028061849.1
MAESAVFHLLANFAPFLRQEANLLTGVRDEIQYIRDEFDRMTAFLRVADAMEENNPQLKVWVKQVREAAYDIGDVLELFMLRLGHCHGSGFRGFLRKVSCFIKTLKARHQIASEVQRMKASVIDISKGHQRYHERYGMLEAGSSSRSTGFNKAWHDCRGDALLLDEAELVGIDEPKSELIWWLVHEDPRLKVLSVSGMGGLGKTTLVKKVFDDAVVKKHFQNYAWITVSESFNIKELLKGMIKQLFEEVNQPVPQGVEYMDMNSLKGIIHAFLQQKRYLLVYDDVWDIHAWQSFRYVFPIGNCGSRVVLTTRNADLASFSSKEYHGDVYYLQPLPPKESWTLFCWKTFMENSCPSHLEGLSRAILNRCGGLPLAIVTISGLLSTKDKSNVDEWDKIYRSLGSELQGNDKLLSMKKILSLSYIDLPYYLKFCFLYLSVYPEDYLIEHSRLIRLWVAEGFVEMKE
>XP_028061854.1
MVEAEITVGFDTEVLAIKEQLAGGKEQLEFVSIVGMPGLGKTTLAKKLYNDPYITYHFHIRAWTYVSQVPRKTEMLLNILHSLNVLSGEDNDMSNEKLGEMLYRNLKGKRYLIVIDDICDIGAWVDLKMYLPNDKNESRVLFSSRLKVVVMHASPDSHIHSLRFLTEEESWELFQWKVFQNESFPLQLVEIGKQIMKKYEGLPLAIIVIAGLLEKNKKTEEWWKHVAQGVSSFIVSDPNQHLDTRALSYNHLPCHLKPCFLYLGAFPEDQEISVQKLIWLWVARGFIQNIGERSLEEVAEDYLMDLIQRSLVIVTRKRFDGRIKACRMHDLLRDLCLKKAREINFLH
>XP_028062180.1
MAIGELLIATSIKFLFEKFATLASGELSNFARGFGGERRIRTLLTKWTTTLEEIEAVLVDADEKQVTERGIKIWLEDLQDLAYDVDDILDEFSTEALRPKSMITTKVRALIPTKIVKLDEITTRFQDLLERRTVLGLQKVGSSRNAGTSAKAWQRPPTTCLMNEPSVYGRGEDKKKIIKLLLLGVEESSNCNIGVVPIVGMGGVGKTTLAQMVYNDDMVGKLFEIKAWVYVSEDFDITRVTKAILESVTSQPCNFDTLGQVQVQLKQILDGKKFLIVLDDFWNKKHSDWSILKSPFNDGAQGSKVMVTTRNTDVALMLGTVKYHHLKQLSMDDCWSVFAQNAFENTIIEASPNLVSIGRKIVEKCGGLPLAARTLGGLLRCKLRDDEWEDVLNSKMWELSDQESDILPALRLSYHHLPSHLKKCFAYCSILPKNFIYREKAIVLLWMAEGFIQEPAEKGKKQMEDLGLEYFRELLSRSFFQPSTSGESSEFVMHDLINDLAQFVAGKICFRLEDKLKVNEQYKNLREARHSSHRRDKYCGIKKFEAFYDAKHLRTFLPCGAYYGEAFLTSNVLHDLLPKLTRLRVLSMSGYKISELPRSIGHSKHLRYLNLSHALLCSLPESLCTLYNLQTLVLRYCIHMKKLPSDTGNLINLRHLIVTGANSLQEMPPKIGQLTSLQTLSNFIVSKGNGFTIRELGNLIHLRGALCISGLDNVVDVVDAKAAKLNEKQGLDELLMEWGNTNSEDSRNEKVELEVLDMLQPDKKVKVLSISGYYGPIFPTWVGDPLFSNMVHLVLQNFEKCTCLPPLGQLPSLAKLQIRGMKRVENVGLEFYGWGCSNPFPALETLCFWDMPEWEDWSPFEVDEEIQAFARLSELSIRSCPKLLGKLPNSLPCLRKLEIQKCPRLVVEWLPSPTMLHQKRNTLHFSSVSSLSLSDISILDSIPNREVGDEVLATVAYKHLSSVTDMRIENIQKLTRLPKWFFHGFTGLEELRIRNCEKLTTLWQNEVRLQHKPPAPALRHLEIENCPQLISLFEEEVEGKDGPQLQRQQQEQEGPPYLMGLMYLGIDNCKKLEKLPEGLHALKCLQKMKVQNCPSLTYLLFRGGLPAALEELDIAHLSKLESLLAEEGMKISCPSLKSIRINACKNLKSLTDAMHSSNNNELKNISLVDIRGCEDMGSLPEGWFRVATSNLRDLLIYDCKKLKALPYDLSSLQELKVWKCPAGIVSNWSSLTNLRSLVIDTIMISKPLSEWGLHRLSSLRKLLLNGLKDYRWESISEDGMLLPTSLTGLSLQYFPNLEKLSFKDFQDLTSLEILYIYDCRKLTSLPKEGLPPSLLHLLIQDCPKFASFPEQGLPPSLLGLMIEGCPILKQRCRKGKGRYWRFISHIPRVDIDDKFIFDPSCC
>XP_028062312.1
MRAFLEDADKTTIQTEGEKTWVANVRDLAYEVEDIIDEYMYYMNKQKVYGKFTRFIRQIVYAPKNLWVRHRIATKLQKINSMIKAIPERNRRYGVDRVGEASSSSQDHQRRLPNLSESSLFFKDDDLVGIEDGKKQLLDLLVDKEESQRTVISVVGMGGSGKTTLVAQAYNSRIVKRQFDCYAWITVSQTYVADDLLRSMIKEFYRGAQEAIPMDLSNMSYRELIEMITNFLRLKRYVIVFDDVWSSNLWRDIHVSLLDEGLGSRVILTTRKEDIASFSFGVKSHVHYTKLLGVSDAWNLFCMKAFSSNPNRCCPQHLKTLAQDLVAKCKGLPLAIVALGGVMSSKYLESEWRNIYNSLSWELSNNPGLEVVKTILLLSYNDLPYRLKCCFLYCCLFPEDYEIRRKRLIRLWMAEGFVEKVRGRTPEEVAESYLMELICRSMLQVINRNESGRPKICKMHDLIRELAISASATEKFCVVYDG
>XP_028062353.1
MGTELHITISLLSEKLQNLLALAKGRFLIFPGLRKSLRVTINELKLILSFLEVEAENNTSCNNSLKARLLPTVYFAEHITDVFLLNANRTRRRSDGVSAACQIILQKPLMVFPPRRQVQFTTKMKKIVNHFRASYGEFADRLEARIAHDLTTNTTLEFDHHTLSRAIKNYRPDNDIFVGREDAEKEIVARLIDENEKSLRVISLVGEEAIGKTTLARKVYNRLDIRQHFQSRAWLHVPKEFSYKDVLLVILRQTPNLLKDIELMKENELSIFLFKILMELRFLIVLDDICTTDDWLKFVSPFADAENGSRVIITTRHSKVASEVDPWSHPLNLMQLTEEDTWALFLDKAEPDNSSHNNLNNVKAEILRLCRGLPMAIVLLGGLLSTVELSEWSTVIDHLLAQDHHFLKCIVDLSYEKLSSRLKLCFLYLAMFPKSYEIPTRRLLQLWVAEGFVQTSNEPSIDSQDMAMTCLKELERRNMIEIAERKSDGSPKTCRMPCFLYNIFLPKAEDIGFLHVHRLNSDCTVADSHIIRRIADQFLGVKSTSESHTQNLCSYVSFEAQKRVTSNTKIGNLLNSVVNKGKSFVPLKVLDLEGVYKPWLPEKLGQYLKNLRYIGLRWTGLYTCPESIGDLQCLETLDLKYTNITTCQVQFGRQRAFGISI
>XP_028063202.1
MVDAIVSVFLDRLLNALEEESRFLIEIRDQLKKLQRELRLMQSFLQDAERLKRKNESLRAIMVTLRDLIYEAGDILADCQVQSEDENDTVSARCTMCFHPSKLPVHYQAGKRLREINENITGIKQDMSTYLGVSLLNQTGPTDEDRHLKPSWSTPLYDHSKVVGLEGDTEKIKDWLFKANDDILAIGVVGMGGVGKTTIAQKIFNDRRIEDRFERRIWVSVSQTFTEEQIMRTILRSLGDASVGDDKSELLRKINQYLLGKRYLIVMDDVWSKDNKWWLQIYQGLPKGNGSSVIVTTRIEEVARKMGVSEARTHWPKFLSEENSWLLFRMIAFAATQGECIHSELETVGKEIVEKCKGLPLAIKAVGGMMLSKEPYYHEWRRIANHFRDELAENDDTVMASLQLSYDELPAYLKSCFLCFSLYPEDCVIEKEQLVHWWVGEGFVPLRSGRLSAEAGGHCFSELTNRCLVEVVDKAYSGTIYTCKIHDMVRDLVIKMAEDYAFFKPNELNCRHLGIKGDMNRKQIMANQKLRALLTTTKSGEVNKIASNIANKFCRCPRLQVLDLSKSIFEIPLSSLLDEIGSLPNLACLSLSNTHPLIQVPPSLKKVHKLQILDISYCQNLKLIPSYITTFAKLSVLDASHCGSLGYFPKGLGRLLNLQVLLGFKPAKSSQEQGCRIAELKNLTHLRTLGLHLSQGDEIGDDEVDSLVNLQELQFLSINCFDSHDEDLAVKLDKLTPPRQLHELGLKFYPGKISPDWLNPHSLPMLRFLSICSGNLTKMSEGFRGNGNVVWKIEGLKLEALSDLSEEWSVVQQVMPSLRTLNVCWCPELEGFPIEDAGFKGGVWKKEEQQR
>XP_028063385.1
MDEYETEESESERERKRERKIKRWKQRGELGREMGENYSVLQKLKHLMISKACNLTADQIDHIDSFYHRLRFLAIILKDMDEKQQQHELSHEVKNLPMQIDHVICKTRQLIRSFDVEVPGQRDSSNNGNSFFDILIGTTIMEEIKTIEAKVLQFYDQMNQIQLLQDDKSFNDGVQPSMLMENRTTVEEEIMVGFDNEALTIKERLIARGKRRLQMIKERLIAGGNKLQQMMNLSKPMSMPMPMSMGNRTMVDEEITVGFEDDALTIKERLAGGKQQLQMISIVGMPGLGKTTLATKLYNDPYIIHYFHIRAWTYASQLPRKTDMLLDILRSVNVVFTDEITNMTNEKLGEKLYKQLKGQRYLIVIDDLWDIGAWVNLKMYFPNDNNGSRVMFTSRLKEVAMHASPDCHHHCLRPLTEEESWELLQRKVFQNGRCPPELIEIGKQITKRCGGLPLAIVVIAGLLAKNIKTQKSWKKVAQSVSSYIVSDPNQYLDTLALSYNHLPRHLKPCFLYLGAFPEDQEISVERLIWLWIAEGFIQKIEQKSLEEVAEGYLMDLIQRSLVIVAQKRFDGRIKACRMHDLLRDLCLKKAREINFLKWIHNYEDSYPPPSSNYKANNQCHLCIDFDFLEKCDHVLLESYSPVVVQSLLCFRIKSGREISYGDSPFDDVFSFICCNFKLLRVLNIWYINAFISRELTQLVYLRYLAINLKSSCGLPPSISNLSNLETLVISTQRGEVILPCNVWKIPKLRHLYAKGGAKVDVFLCSEEEVTDPNYPFFLVNDHNHPSILENLRTITNLNCYGFIQDLLARTPFLTELGICGQLFSDSGNWMFLNLEVLRHLETLKLCNSFFPRYTTTVREVNFPANIKRLTLKYTGIEWEEISVLGMMLPNLELLKLENDAAWGQQWETTDGGFPRLKFLKLKELDVERWITCSGPFPSLQHLSLERCQYLREIPSSLGDILTLQLIEVNFCHFSVEESVRQIKEEQESIGNNWLKVLIRGIKRGGP
>XP_028063474.1
MDEYETEESESERERKRERKIKRWKQRGELGREMGENYSVLQKLKHLMISKACNLTADQIDHIDSFYHRLRFLAIILKDMDEKQQQHELSHEVKNLPMQIDHVICKTRQLIRSFDVEVPGQRDSSNNGNSFFDILIGTTIMEEIKTIEAKVLQFYDQMNQIQLLQDDKSFNDGVQPSMLMENRTTVEEEIMVGFDNEALTIKERLIARGKRRLQMIKERLIAGGNKLQQMMNLSKPMSMPMPMSMGNRTMVDEEITVGFEDDALTIKERLAGGKQQLQMISIVGMPGLGKTTLATKLYNDPYIIHYFHIRAWTYASQLPRKTDMLLDILRSVNVVFTDEITNMTNEKLGEKLYKQLKGQRYLIVIDDLWDIGAWVNLKMYFPNDNNGSRVMFTSRLKEVAMHASPDCHHHCLRPLTEEESWELLQRKVFQNGRCPPELIEIGKQITKRCGGLPLAIVVIAGLLAKNIKTQKSWKKVAQSVSSYIVSDPNQYLDTLALSYNHLPRHLKPCFLYLGAFPEDQEISVERLIWLWIAEGFIQKIEQKSLEEVAEGYLMDLIQRSLVIVAQKRFDGRIKACRMHDLLRDLCLKKAREINFLKWIHNYEDSYPPPSSNYKANNQCHLCIDFDFLEKCDHVLLESYSPVVVQSLLCFRIKSGREISYGDSPFDDVFSFICCNFKLLRVLNIWYINAFISRELTQLVYLRYLAINLKSSCGLPPSISNLSNLETLVISTQRGEVILPCNVWKIPKLRHLYAKGGAKVDVFLCSEEEVTDPNYPFFLVNDHNHPSILENLRTITNLNCYGFIQDLLARTPFLTELGICGQLFSDSGNWMFLNLEVLRHLETLKLCNSFFPRYTTTVREVNFPANIKRLTLKYTGIEWEEISVLGMMLPNLELLKLENDAAWGQQWETTDGGFPRLKFLKLKELDVERWITCSGPFPSLQHLSLERCQYLREIPSSLGDILTLQLIEVNFCHFSVEESVRQIKEEQESIGNNWLKVLIRGIKRGGP
>XP_028063536.1
MDEYETEESESERERKRERKIKRWKQRGELGREMGENYSVLQKLKHLMISKACNLTADQIDHIDSFYHRLRFLAIILKDMDEKQQQHELSHEVKNLPMQIDHVICKTRQLIRSFDVEVPGQRDSSNNGNSFFDILIGTTIMEEIKTIEAKVLQFYDQMNQIQLLQDDKSFNDGVQPSMLMENRTTVEEEIMVGFDNEALTIKERLIARGKRRLQMIKERLIAGGNKLQQMMNLSKPMSMPMPMSMGNRTMVDEEITVGFEDDALTIKERLAGGKQQLQMISIVGMPGLGKTTLATKLYNDPYIIHYFHIRAWTYASQLPRKTDMLLDILRSVNVVFTDEITNMTNEKLGEKLYKQLKGQRYLIVIDDLWDIGAWVNLKMYFPNDNNGSRVMFTSRLKEVAMHASPDCHHHCLRPLTEEESWELLQRKVFQNGRCPPELIEIGKQITKRCGGLPLAIVVIAGLLAKNIKTQKSWKKVAQSVSSYIVSDPNQYLDTLALSYNHLPRHLKPCFLYLGAFPEDQEISVERLIWLWIAEGFIQKIEQKSLEEVAEGYLMDLIQRSLVIVAQKRFDGRIKACRMHDLLRDLCLKKAREINFLKWIHNYEDSYPPPSSNYKANNQCHLCIDFDFLEKCDHVLLESYSPVVVQSLLCFRIKSGREISYGDSPFDDVFSFICCNFKLLRVLNIWYINAFISRELTQLVYLRYLAINLKSSCGLPPSISNLSNLETLVISTQRGEVILPCNVWKIPKLRHLYAKGGAKVDVFLCSEEEVTDPNYPFFLVNDHNHPSILENLRTITNLNCYGFIQDLLARTPFLTELGICGQLFSDSGNWMFLNLEVLRHLETLKLCNSFFPRYTTTVREVNFPANIKRLTLKYTGIEWEEISVLGMMLPNLELLKLENDAAWGQQWETTDGGFPRLKFLKLKELDVERWITCSGPFPSLQHLSLERCQYLREIPSSLGDILTLQLIEVNFCHFSVEESVRQIKEEQESIGNNWLKVLIRGIKRGGP
>XP_028063584.1
MDEYETEESESERERKRERKIKRWKQRGELGREMGENYSVLQKLKHLMISKACNLTADQIDHIDSFYHRLRFLAIILKDMDEKQQQHELSHEVKNLPMQIDHVICKTRQLIRSFDVEVPGQRDSSNNGNSFFDILIGTTIMEEIKTIEAKVLQFYDQMNQIQLLQDDKSFNDGVQPSMLMENRTTVEEEIMVGFDNEALTIKERLIARGKRRLQMIKERLIAGGNKLQQMMNLSKPMSMPMPMSMGNRTMVDEEITVGFEDDALTIKERLAGGKQQLQMISIVGMPGLGKTTLATKLYNDPYIIHYFHIRAWTYASQLPRKTDMLLDILRSVNVVFTDEITNMTNEKLGEKLYKQLKGQRYLIVIDDLWDIGAWVNLKMYFPNDNNGSRVMFTSRLKEVAMHASPDCHHHCLRPLTEEESWELLQRKVFQNGRCPPELIEIGKQITKRCGGLPLAIVVIAGLLAKNIKTQKSWKKVAQSVSSYIVSDPNQYLDTLALSYNHLPRHLKPCFLYLGAFPEDQEISVERLIWLWIAEGFIQKIEQKSLEEVAEGYLMDLIQRSLVIVAQKRFDGRIKACRMHDLLRDLCLKKAREINFLKWIHNYEDSYPPPSSNYKANNQCHLCIDFDFLEKCDHVLLESYSPVVVQSLLCFRIKSGREISYGDSPFDDVFSFICCNFKLLRVLNIWYINAFISRELTQLVYLRYLAINLKSSCGLPPSISNLSNLETLVISTQRGEVILPCNVWKIPKLRHLYAKGGAKVDVFLCSEEEVTDPNYPFFLVNDHNHPSILENLRTITNLNCYGFIQDLLARTPFLTELGICGQLFSDSGNWMFLNLEVLRHLETLKLCNSFFPRYTTTVREVNFPANIKRLTLKYTGIEWEEISVLGMMLPNLELLKLENDAAWGQQWETTDGGFPRLKFLKLKELDVERWITCSGPFPSLQHLSLERCQYLREIPSSLGDILTLQLIEVNFCHFSVEESVRQIKEEQESIGNNWLKVLITKG
>XP_028063915.1
MAETTVDFLMENLKQLMHHKINLNEDEKDQIESLYVEFRFLRNFLKDCDEKLYEPKQVSNLVKRIRDLANKAEDTIDLFVVNVVLNVKMGHVCDRSLNLGHVKEEIEAIKTELEICEKQSPDMEAIQEEKSCGGDFSRVKTQVDVWEEETVVGFEDEAMKLKEKLTRGQKKLDIISIVGMPGLGKTTLARKVYNDPLIVYHFYIRAWITISQKYQKQNLLVDLIHSVSPHTNSIVVGMKDWELCDELWKSLKGKRYLIVMDDIWDTRAWVDLKSLFPNDNNGSRIMFTSRFTNVALHANPSSPPLDLRFLTEDESWDLFQQKVFQREICPPNLMCVGKKIAKNCQGLPLAIVVVGGMLANRKEMPGWWKEVEKILDSRVLEPCMETFALSYNHLPHYLKPCFLYFAAFPQDFVIYVQKLTQLWIAEGFIRKIEGRSLEDVAEEYLMDLIGRNLILVSKRRSDGGIKACSIHDLLHNFCCKRAEEEYFLQQILCQDSFSSSLTSKHSSLMRRLCFSSNIFQKTEVIPSASNIRSCLCFVSDYIPFNSLQFLNQCFKLLRVLDMSLIDFTVYPSEIEQLVLLRYLALDFMWTHLAGDVSVRCFPSSISNLWNLETFVLRTSVEYLKLPRSLWKMVNLRHLSVSGRGIFVIERPYPNDHTSLDNLQTLSCVDPWSCKDILARTPNLKKLDIHGAIIQCLERLMFLDISFLNHLQKLTLCSKLEGFKFINLRRIKFPPNLKQLTLKEAFIEWDEISILGKVLSNLEVLKLSSINWWESDWETNEVFP
>XP_028063960.1
MDGTAMDSILKKLEQLINFKDNLIVNERYQIQSLYNQLRFLGAILKDVEEKHHENSEAENLAIKISGVAYETGEIIHPAVANFVRLRESNKDKKIGFCLNLSDIMEQIRPIEVEVMQFYDKMYQIQVLEAGKSSDGDRLSMGNRTMVGEEIMVGFDDEVLTIKKRLAGGKKQLDIIPIVGMPGLGKTILARKVYNDPYITHHFHIRAWTYVYQVPRKREMLLDILHFGNVLIEEVKNMSHEELGEKLYKKLKRKRYLIVIDDIWDISAWVDLKIYLPNDNNGSRVMFTSRLKAVAMHVSPNCHPHCQRFLTEEESWELLQRKVFQNGSCPAELIEFGKQIMKKCEGLPLAIVVIAGLLAKKKTEEWWKQVSQSVSSYIVSDPNQYLDTLALSYNHLPRHLKPCFLYLGAFPEDQEISVQRLIWLWIAEGFIQKVGPKSLEEVAEDYLMDLIQRNLVIVARKRFDGRIKACRMHDVLRDLCLKKARETNFLQQTHNNKVAYPSSSCNYRTNTQCRLCINYDFEYFDHVSFGSYSPVVVQSILCFNASDGSKYSNNVLNGLLFICETFKLLRVLDLWRVYGLFSRKLIELVNLRYLAIMVGGSVQLPLSISNLSNLETLVLFASVSEVTLSRNVWKIPKLRHLYTKGEKYSVSLSSAMDHRYPSILENLRTITNLKPCGAVQDLLARTPYLTKLGFRGPMISYLGHWMFPNLDFLQRLETLKLYNNFCSQPTTFRGVKFPTNVKRLTLRNTGTKWKEISILGMLLPNLELLKLESEACWGPQWATTDGGFSRLKFLKLKYLNVERWITCSSHFPSLHHLWLESCDNLEEIPCSLGDILTLQMITVAYCRPSIVESARKIKEEQESNGNNGLEVLIRKD
>XP_028063961.1
MADAALGILLQTLQQLLNDKIKPIFGVEEQVGFLYDELSLLKAFLKESAEKRSESDIFKELVRQIRDVVYEAEVVIDRYVSHIHMERARSYISKFLQGIDHPTKRRKVAEEIESIRKNVDEIYRKKSFGFEVMQHGEPSSRDSSEKKAPVVEEENVVGFDEEAKTLVDRLKGGKEELEVISVTGMGGLGKTTLARKVFTDPAIEYNFYIRAWTYVSQEYTRKEVFLSILSSLDKLTDESSRWSGERLAEELRGHLQTGRYLIVMDDVWTKEAWDDLKMAFPKNNNGSRILLTSRNNEVAVHANPDSHHHPLRFLTDDEGWELLKKKVFRKERCPSELEDLGKKIAEECGGLPLAIVVIAGLLIKKEKTSKWWEKVAESVSSYVARDPKQCMDILALSYKHLPHQLQSCFRYFGVFPEDYEIPVCILIQLWIAEGLIEQVGEISLEDTAEDRLEDLVDRNLVMVEKRRSNGGIKTCRVHDMLHDLCLKEAKEEQFLQVIKGAIQGPCLSLTPTLNKCRLLCIHSHVLDYISVKPSAPRVRSFLCFALEQIEFSREHTSFIHEAFNLLRVLDLRPIRLPFFPGKIKDLIHLRYVALCGSFEVLPASISELCNLHTIIIETSSHNLKVEADIWKMLQLRHLCTNSSSRLCGPSAQAGRGGKDLQTISTISPDSCTEDILARVPNLKKLGIRGKLATLMKEKGGSTLFDNLTKLDRLVTLKLLNDTFPDRPSKCSLPQLYKFPPNLKELTLADTLLDWEHMSTLGLLPKLEVLKLKDNAFQGNRWKAIDGGFRLLRFLQIGKTDLVHWEASGQHFPRLQQLILKYCESLEAVPSGLGDVSSLRIIDLYHASSTAAASAKKILKQKRDLAISQFKLTIYPPDQ
>XP_028063962.1
MADAALGILLQTLQQLLNDKIKPIFGVEEQVGFLYDELSLLKAFLKESAEKRSESDIFKELVRQIRDVVYEAEVVIDRYVSHIHMERARSYISKFLQGIDHPTKRRKVAEEIESIRKNVDEIYRKKSFGFEVMQHGEPSSRDSSEKKAPVVEEENVVGFDEEAKTLVDRLKGGKEELEVISVTGMGGLGKTTLARKVFTDPAIEYNFYIRAWTYVSQEYTRKEVFLSILSSLDKLTDESSRWSGERLAEELRGHLQTGRYLIVMDDVWTKEAWDDLKMAFPKNNNGSRILLTSRNNEVAVHANPDSHHHPLRFLTDDEGWELLKKKVFRKERCPSELEDLGKKIAEECGGLPLAIVVIAGLLIKKEKTSKWWEKVAESVSSYVARDPKQCMDILALSYKHLPHQLQSCFRYFGVFPEDYEIPVCILIQLWIAEGLIEQVGEISLEDTAEDRLEDLVDRNLVMVEKRRSNGGIKTCRVHDMLHDLCLKEAKEEQFLQVIKGAIQGPCLSLTPTLNKCRLLCIHSHVLDYISVKPSAPRVRSFLCFALEQIEFSREHTSFIHEAFNLLRVLDLRPIRLPFFPGKIKDLIHLRYVALCGSFEVLPASISELCNLHTIIIETSSHNLKVEADIWKMLQLRHLCTNSSSRLCGPSAQAGRGGKDLQTISTISPDSCTEDILARVPNLKKLGIRGKLATLMKEKGGSTLFDNLTKLDRLVTLKLLNDTFPDRPSKCSLPQLYKFPPNLKELTLADTLLDWEHMSTLGLLPKLEVLKLKDNAFQGNRWKAIDGGFRLLRFLQIGKTDLVHWEASGQHFPRLQQLILKYCESLEAVPSGLGDVSSLRIIDLYHASSTAAASAKKILKQKRDLAISQFKLTIYPPDQ
>XP_028063964.1
MADAALGILLQTLQQLLNDKIKPIFGVEEQVGFLYDELSLLKAFLKESAEKRSESDIFKELVRQIRDVVYEAEVVIDRYVSHIHMERARSYISKFLQGIDHPTKRRKVAEEIESIRKNVDEIYRKKSFGFEVMQHGEPSSRDSSEKKAPVVEEENVVGFDEEAKTLVDRLKGGKEELEVISVTGMGGLGKTTLARKVFTDPAIEYNFYIRAWTYVSQEYTRKEVFLSILSSLDKLTDESSRWSGERLAEELRGHLQTGRYLIVMDDVWTKEAWDDLKMAFPKNNNGSRILLTSRNNEVAVHANPDSHHHPLRFLTDDEGWELLKKKVFRKERCPSELEDLGKKIAEECGGLPLAIVVIAGLLIKKEKTSKWWEKVAESVSSYVARDPKQCMDILALSYKHLPHQLQSCFRYFGVFPEDYEIPVCILIQLWIAEGLIEQVGEISLEDTAEDRLEDLVDRNLVMVEKRRSNGGIKTCRVHDMLHDLCLKEAKEEQFLQVIKGAIQGPCLSLTPTLNKCRLLCIHSHVLDYISVKPSAPRVRSFLCFALEQIEFSREHTSFIHEAFNLLRVLDLRPIRLPFFPGKIKDLIHLRYVALCGSFEVLPASISELCNLHTIIIETSSHNLKVEADIWKMLQLRHLCTNSSSRLCGPSAQAGRGGKDLQTISTISPDSCTEDILARVPNLKKLGIRGKLATLMKEKGGSTLFDNLTKLDRLVTLKLLNDTFPDRPSKCSLPQLYKFPPNLKELTLADTLLDWEHMSTLGLLPKLEVLKLKDNAFQGNRWKAIDGGFRLLRFLQIGKTDLVHWEASGQHFPRLQQLILKYCESLEAVPSGLGDVSSLRIIDLYHASSTAAASAKKILKQKRDLAISQFKLTIYPPDQ
>XP_028064005.1
MYGIGKEIKELTNRLDEICRNQEVFKIRNIEGAGEGSSSMNERFKQIRRTTPYEDDQHVVGFTEDVKLLTSELLQETPHQRVISIVGMGGLGKTTLARKLYNSSSVGDKFECKGWVSVSKDYNIQDLLRRTIKSFKTSTKDELEKLEKMEKEDLERHLHVLLKESRYLVVIDDVWDTDAWASLRRALLDNKKGSRVIITTRIKLVAESSGRRKYVHELPFLQPEESWELFCKIVVFPDYDGVDDKTNRCPPSLEELARDMVRKCQGLPLAIVVLGGLLSRKHPDEWPKLQGRFWRHVSGDDFESDDSAHVTQILALSFTDLPHHLKPCFLYLGLFPEDFEIDADGLIRLWVAEGFIQQAAGETLEERATEYLNELIDRNLIQVAQRNWMRIRRCRVHDLLRDFAIEKSKELNFLHIYDGNAYSTPSPCKHRRLASHSCGLKRFASFDQSSNLHLRTLLFFNLKNESAEIGELQFLYKKLRLLRVLDLEEIRFNHSQEETEHVSLLDAIEKLIHLR
>XP_028064157.1
MAESVALSFATFVVKSLGGFLIQEANYLGGVRSQVEQLQAQLNQMQCFLVAADARRRGGADEIIIRNCVAEIREASYDAEAAIATFVVKIGRSDQFPFPFVLKRYLCIFKECLALREVRLKIEAINTKITNSLTTGFQTCGILNSTGVVESSSSTSLAERQLQLRRSYTHIVEEDVVGTEEDVKAVVDLLVKENTNYRVVSIWGMGGLGKTTLAKTVYKHIEIRRHFKCVAWAYVSQQCNTRDVLVEILIKLLSPPKEEREEIEKSKHHDLVKKLHQVQSEKKCLVILDDIWKDADWDSLSPGFPNTTEVGSKILLTTRNENVAKHVDQQCVLYKLRHLTDKESWELFEKTFLRRNEGFTLNTEMIELGKAMVKHCGGVPLAIVVLGGLLATKCTLNDWKEVSESISYDLGKGKGRAGVPITEILALSYQDLPYHLKACFLYLSHFPEDHNIRAIKLIQMWMAEGIVSPSSIPTQIEVKEKTMLDVGMSYLGELVQRCMVQVELTSFRKRIKFCRLHDLMRDLCLLKAKEENFLKIVRIKASGHQLTWADSALPSSSSPLTTIRRLAVYYLDDHDANFIESENVIPLSGHEMKNHNHIRSCQFYSFGHELESSGWQKLKLLLKGLTLLTVLDLERITIPGGRKKFPRAIGNLIHLRYLSIRDSDIKSLPSSIGNLRFLQTLDLRSTWGDILRIPNVLWRLKQLRHLYLPCFIKLSCIGKLRLDGLSKLETLENFDARECDVRCLSKLTNLRKFSGNYVTPKDLVVILKSPIFNNSNRLLQYSSFRILGEDFRTEEEQSLLRQLLGCHHLRKLELQGSLNPVKKLADQFPPNLTTLTLVHSKLVEDPMPTLEKLPNLRSLSLDWNSYIGKEMVCSSGPSSISGGGGGGGGYGGFDVGGFPKLISLDISSLHNLEEWRVEQGAMPCLFRLQIFECEKLKEIPDGLRFITTLRELQIVSFESEALLDRVREGGEDLYKVQHVPSITLQCLHIGKN
>XP_028064158.1
MAESVALSFATFVVKSLGGFLIQEANYLGGVRSQVEQLQAQLNQMQCFLVAADARRRGGADEIIIRNCVAEIREASYDAEAAIATFVVKIGRSDQFPFPFVLKRYLCIFKECLALREVRLKIEAINTKITNSLTTGFQTCGILNSTGVVESSSSTSLAERQLQLRRSYTHIVEEDVVGTEEDVKAVVDLLVKENTNYRVVSIWGMGGLGKTTLAKTVYKHIEIRRHFKCVAWAYVSQQCNTRDVLVEILIKLLSPPKEEREEIEKSKHHDLVKKLHQVQSEKKCLVILDDIWKDADWDSLSPGFPNTTEVGSKILLTTRNENVAKHVDQQCVLYKLRHLTDKESWELFEKTFLRRNEGFTLNTEMIELGKAMVKHCGGVPLAIVVLGGLLATKCTLNDWKEVSESISYDLGKGKGRAGVPITEILALSYQDLPYHLKACFLYLSHFPEDHNIRAIKLIQMWMAEGIVSPSSIPTQIEVKEKTMLDVGMSYLGELVQRCMVQVELTSFRKRIKFCRLHDLMRDLCLLKAKEENFLKIVRIKASGHQLTWADSALPSSSSPLTTIRRLAVYYLDDHDANFIESENVIPLSGHEMKNHNHIRSCQFYSFGHELESSGWQKLKLLLKGLTLLTVLDLERITIPGGRKKFPRAIGNLIHLRYLSIRDSDIKSLPSSIGNLRFLQTLDLRSTWGDILRIPNVLWRLKQLRHLYLPCFIKLSCIGKLRLDGLSKLETLENFDARECDVRCLSKLTNLRKFSGNYVTPKDLVVILKSPIFNNSNRLLQYSSFRILGEDFRTEEEQSLLRQLLGCHHLRKLELQGSLNPVKKLADQFPPNLTTLTLVHSKLVEDPMPTLEKLPNLRSLSLDWNSYIGKEMVCSSGPSSISGGGGGGGGYGGFDVGGFPKLISLDISSLHNLEEWRVEQGAMPCLFRLQIFECEKLKEIPDGLRFITTLRELQIVSFESEALLDRVREGGEDLYKVQHVPSITLQCLHIGKN
>XP_028064159.1
MAEPVALSFVTFVVKKLGELLLQEALNLRGVRPQVEQFQAQLNRMQCFLEAADARPKGEADEIVIRNCVAEIREASYDAEAAIATFVVKIGFHTSGRSDQFPFVLKRYLCIFKEYSALREVRLEIEAINTRITNSLTTGFLTCGILNSTGVGESSSSTSMAERQQQLRRSYTHIVEEDVVGTEEDVKAIVDLLVKENMHYRVVSIWGMGGLGKTTLAKKVYKHIEIKRHFKCVAWAYISQQCNTREVLEGILIKLLSPSNEEREAIRKMKHDELVKELHQVQSEKKCLVILDDIWKDADWDSLSPGFPNTTGVGSKILLTTRNENVAKHVDQQCVLYKLRHLTENESWELFEKKTFLRRKEGTGLTSNRKIIELGKAMVKHCGGVPLAIVVLGGLLATKYTLEDWKEVSKNLSYDLGKGKGQARVSITEILALSYQDLPCHLKACFLYLSHFPEDHDIHAKKLIQMWMAEGIVSPRVGELEEKTMLDVGMCYMGELVQRCMVQVQLTSFRKRIKLCRLHDLMRDLCLLKAKEENFLKIVRIKAFGHQLGWADSTLPSSSSPLTRIRRLAVYYLDDYDINSIKSENVILLSRHEMKNHNHIRSFQFYSLGKDLGCSDWQKLKLLFTGLTLITVLDLERITIYPVDKMFPRAIGNLIHLRYLSIRGSNIKSLPSSIGNLGFLQTLDLRGRGSLRIPNVLWRLKQLRHLYLSDRIKLSCIGKLRLEGLSKLETLENFDARKCDVRCLSKLTNLRKFSGEVAPKDLVVMLKSPILNNSNRRLQYSSYDITGDFRTEEEQSLLRQLLGCHHLRQLSLSGSVKTLPGQFPPNLTQLILLYTELEEDPMPTLEKFPNLRTLFLGENSYMGKEMVCSSAPPPTTTAPSSSSGGGGGYGGCDGGGFLKLISLELWNIENLEEWRVEQGAMPCLFHLEIGGCPKLKEIPDGLRFITALRELDIKYASKALQQRFREGGEDFDKVKHVPSIII
>XP_028064160.1
MAEPVALSFVTFVVKKLGELLLQEALNLRGVRPQVEQFQAQLNRMQCFLEAADARPKGEADEIVIRNCVAEIREASYDAEAAIATFVVKIGFHTSGRSDQFPFVLKRYLCIFKEYSALREVRLEIEAINTRITNSLTTGFLTCGILNSTGVGESSSSTSMAERQQQLRRSYTHIVEEDVVGTEEDVKAIVDLLVKENMHYRVVSIWGMGGLGKTTLAKKVYKHIEIKRHFKCVAWAYISQQCNTREVLEGILIKLLSPSNEEREAIRKMKHDELVKELHQVQSEKKCLVILDDIWKDADWDSLSPGFPNTTGVGSKILLTTRNENVAKHVDQQCVLYKLRHLTENESWELFEKKTFLRRKEGTGLTSNRKIIELGKAMVKHCGGVPLAIVVLGGLLATKYTLEDWKEVSKNLSYDLGKGKGQARVSITEILALSYQDLPCHLKACFLYLSHFPEDHDIHAKKLIQMWMAEGIVSPRVGELEEKTMLDVGMCYMGELVQRCMVQVQLTSFRKRIKLCRLHDLMRDLCLLKAKEENFLKIVRIKAFGHQLGWADSTLPSSSSPLTRIRRLAVYYLDDYDINSIKSENVILLSRHEMKNHNHIRSFQFYSLGKDLGCSDWQKLKLLFTGLTLITVLDLERITIYPVDKMFPRAIGNLIHLRYLSIRGSNIKSLPSSIGNLGFLQTLDLRGRGSLRIPNVLWRLKQLRHLYLSDRIKLSCIGKLRLEGLSKLETLENFDARKCDVRCLSKLTNLRKFSGEVAPKDLVVMLKSPILNNSNRRLQYSSYDITGDFRTEEEQSLLRQLLGCHHLRQLSLSGSVKTLPGQFPPNLTQLILLYTELEEDPMPTLEKFPNLRTLFLGENSYMGKEMVCSSAPPPTTTAPSSSSGGGGGYGGCDGGGFLKLISLELWNIENLEEWRVEQGAMPCLFHLEIGGCPKLKEIPDGLRFITALRELDIKYASKALQQRFREGGEDFDKVKHVPSIII
>XP_028064161.1
MAEPVALSFVTFVVKKLGELLLQEALNLRGVRPQVEQFQAQLNRMQCFLEAADARPKGEADEIVIRNCVAEIREASYDAEAAIATFVVKIGFHTSGRSDQFPFVLKRYLCIFKEYSALREVRLEIEAINTRITNSLTTGFLTCGILNSTGVGESSSSTSMAERQQQLRRSYTHIVEEDVVGTEEDVKAIVDLLVKENMHYRVVSIWGMGGLGKTTLAKKVYKHIEIKRHFKCVAWAYISQQCNTREVLEGILIKLLSPSNEEREAIRKMKHDELVKELHQVQSEKKCLVILDDIWKDADWDSLSPGFPNTTGVGSKILLTTRNENVAKHVDQQCVLYKLRHLTENESWELFEKKTFLRRKEGLTSNRKIIELGKAMVKHCGGVPLAIVVLGGLLATKYTLEDWKEVSKNLSYDLGKGKGQARVSITEILALSYQDLPCHLKACFLYLSHFPEDHDIHAKKLIQMWMAEGIVSPRVGELEEKTMLDVGMCYMGELVQRCMVQVQLTSFRKRIKLCRLHDLMRDLCLLKAKEENFLKIVRIKAFGHQLGWADSTLPSSSSPLTRIRRLAVYYLDDYDINSIKSENVILLSRHEMKNHNHIRSFQFYSLGKDLGCSDWQKLKLLFTGLTLITVLDLERITIYPVDKMFPRAIGNLIHLRYLSIRGSNIKSLPSSIGNLGFLQTLDLRGRGSLRIPNVLWRLKQLRHLYLSDRIKLSCIGKLRLEGLSKLETLENFDARKCDVRCLSKLTNLRKFSGEVAPKDLVVMLKSPILNNSNRRLQYSSYDITGDFRTEEEQSLLRQLLGCHHLRQLSLSGSVKTLPGQFPPNLTQLILLYTELEEDPMPTLEKFPNLRTLFLGENSYMGKEMVCSSAPPPTTTAPSSSSGGGGGYGGCDGGGFLKLISLELWNIENLEEWRVEQGAMPCLFHLEIGGCPKLKEIPDGLRFITALRELDIKYASKALQQRFREGGEDFDKVKHVPSIII
>XP_028064163.1
MAESVALSFATFVVKSLGGFLIQEANNLGGVRPQVEQLQAQLNRMQCFLVAADARPKGGADGIIIRNCVAEIREASYDAEAAIATFIVKIGRSDQFPFVLKRYLCIFKENLALREVRLEIEAINTRITNSLTTGFQTCGILNSTGVGESSSSTSMAERQRQLRRSYTHIVEEDVVGTEEDVKAVVDLLVKENTHYRVVSIWGMGGLGKTTLAKTVYKRIEITRHFDYVAWAYISQQCNIREVLEGILVKLLTPSKKERKAIGKLNHDELVKKLHQVQSENKCLVILDDIWKDADWDSLSPGFPNTTEVGSKILLTTRNENVAKHVDQQCVLYKLRHLTEKESWELFEKTFLRRNKGFTLNTEMIELGKAMVKHCGGVPLAIVVLGGLLAIKHTLNDWKEVSENISYDLGKGRGRAGVPITEILALSYQDLPYHLKACFLYLSHFPEDHDISAKKLIQMWMAEGIVSPSLIPTQVEVKEKTMLDVGMSYLGELVQRCMVQVQLTSLSKRIKLCRLHDLMRDLCLLKAKEENFLEIVHIKAFGHQLAWVDSALPSSSSLTIIRRLVVYYLGDHDANSIKSENVIPLSRHEMKNHNHIRSCQFYSFGHKLKSSGWQKLKLLFKGLTLLTVLDLERIPKSGNQKKCPRAIGNLLHLRYLSIRDSSINSLPSSIGNLGFLQTLDLRGRGSLRIPNVLWRLKQLRHLYLPNGIKLSCIGKLRLDGLSKLETLENFDARKCDVRCLSELTNLRKFKGEVAPKDLVVMLKSPILNNSNRLLQYSSFNIIGDFRTEEEQSLLRQLLGYHHLRQLSLWESLNKLPEQFPPNLTGLSLWNTKLEEDPMPTLEKLPNLRTLFLWNTYIGKEMACSFAPSSISGGGGGGYGGCDGGGFPKLVSLELQFFGNLEEWRVEQGAMPCLFYLVIIECPKLKEIPDGLRFITTLRELNVKYASEALQQRVREGGEDFYKVQHVPSVILKN
>XP_028064164.1
MAESVALSFATFVVKSLGGFLIQEANNLGGVRPQVEQLQAQLNRMQCFLVAADARPKGGADGIIIRNCVAEIREASYDAEAAIATFIVKIGRSDQFPFVLKRYLCIFKENLALREVRLEIEAINTRITNSLTTGFQTCGILNSTGVGESSSSTSMAERQRQLRRSYTHIVEEDVVGTEEDVKAVVDLLVKENTHYRVVSIWGMGGLGKTTLAKTVYKRIEITRHFDYVAWAYISQQCNIREVLEGILVKLLTPSKKERKAIGKLNHDELVKKLHQVQSENKCLVILDDIWKDADWDSLSPGFPNTTEVGSKILLTTRNENVAKHVDQQCVLYKLRHLTEKESWELFEKTFLRRNKGFTLNTEMIELGKAMVKHCGGVPLAIVVLGGLLAIKHTLNDWKEVSENISYDLGKGRGRAGVPITEILALSYQDLPYHLKACFLYLSHFPEDHDISAKKLIQMWMAEGIVSPSLIPTQVEVKEKTMLDVGMSYLGELVQRCMVQVQLTSLSKRIKLCRLHDLMRDLCLLKAKEENFLEIVHIKAFGHQLAWVDSALPSSSSLTIIRRLVVYYLGDHDANSIKSENVIPLSRHEMKNHNHIRSCQFYSFGHKLKSSGWQKLKLLFKGLTLLTVLDLERIPKSGNQKKCPRAIGNLLHLRYLSIRDSSINSLPSSIGNLGFLQTLDLRGRGSLRIPNVLWRLKQLRHLYLPNGIKLSCIGKLRLDGLSKLETLENFDARKCDVRCLSELTNLRKFKGEVAPKDLVVMLKSPILNNSNRLLQYSSFNIIGDFRTEEEQSLLRQLLGYHHLRQLSLWESLNKLPEQFPPNLTGLSLWNTKLEEDPMPTLEKLPNLRTLFLWNTYIGKEMACSFAPSSISGGGGGGYGGCDGGGFPKLVSLELQFFGNLEEWRVEQGAMPCLFYLVIIECPKLKEIPDGLRFITTLRELNVKYASEALQQRVREGGEDFYKVQHVPSVILKN
>XP_028064166.1
MAESVALSFATFVVKSLGGFLIQEANNLGGVRPQVEQLRHQLTRMQCFLEVADARPRGGANEIIIRNCVAEIREASYDAEAAIATFVVKIGRSDQFPFVLKRYLCIFKEYLALREVRLEIEAINTWITNSLTTGFQTCAILNSMGVRESSSSTSVAERQRQLRRSYTHIVEEDVVGVEEDVKAIVDLLVKENCRVVSIWGMGGLGKTTLAKTVYKHFENSHHFKCVAWAYISQQCNTREVLKGILIKLLSPSDEHRKAIGRLNLDDLLKQLHQVQSEKKCLVILDDIWQDTDWDSLSPGFPNTTEVGSKILLTTRNENVAKHVDQQCVLYKLRHLTEKESWELFEKKIFLRRNEGFALNTEMIELGKAMVKHCGGVPLAIVVLGGLLATTDAPNDWKRVSENISYDLGNGRGRAGVPITEILAISYQDLPYHLKACFLYLSHLPEDHDIRAKKLIQMWMAEGIVSPSSIPTQVEVKEKTMLDVGMSYLGELVQRCMVQVQLTSFRKRIKLCRLHDLMRDLCLLKAKEENFLEIVCIKAFGHQLAWADSTPPSSSSPLTTIHRLAVYYLNDCDANSIESENVIPLSGHEMKNHNHIRSCQFYSFGHKLESSGWQKLKLLLKGLTLLTVLDLERIIIPGGRKKFPRAIGNLIYLRYLSVRDSDIKSLPSSIGNLGFLQTLDLRVRWCLIRIPNVLWRLKKLRHLYLPGGIKLSCIGKLRLDGLSKLETLKNFDARKCDVRCLSKLINLRKFSVEVAPKDLVVMLKSPILNNSNRLLQYSSFSIRGDFRTEEEQSLLRQLLGCQHLRQLYLEHGSLNQANKLPDQFPPNLTKLWLRHTKLEEDPMPTLEKFPNLRTLCLLKDSYIGKAMVCSSGPSSISGGGGGGGYGGCDGGGFPKLISLELWNIENLEEWRVEQGAMPCLFHLQIGGCRKLKEIPDGLRFITTLRELDIKYSSEALRDRVREGGEDFYKFKDVPSIIL
>XP_028064167.1
MAESVALSFATFVVKSLGGFLIQEANNLGGVRPQVEQLRHQLTRMQCFLEVADARPRGGANEIIIRNCVAEIREASYDAEAAIATFVVKIGRSDQFPFVLKRYLCIFKEYLALREVRLEIEAINTWITNSLTTGFQTCAILNSMGVRESSSSTSVAERQRQLRRSYTHIVEEDVVGVEEDVKAIVDLLVKENCRVVSIWGMGGLGKTTLAKTVYKHFENSHHFKCVAWAYISQQCNTREVLKGILIKLLSPSDEHRKAIGRLNLDDLLKQLHQVQSEKKCLVILDDIWQDTDWDSLSPGFPNTTEVGSKILLTTRNENVAKHVDQQCVLYKLRHLTEKESWELFEKKIFLRRNEGFALNTEMIELGKAMVKHCGGVPLAIVVLGGLLATTDAPNDWKRVSENISYDLGNGRGRAGVPITEILAISYQDLPYHLKACFLYLSHLPEDHDIRAKKLIQMWMAEGIVSPSSIPTQVEVKEKTMLDVGMSYLGELVQRCMVQVQLTSFRKRIKLCRLHDLMRDLCLLKAKEENFLEIVCIKAFGHQLAWADSTPPSSSSPLTTIHRLAVYYLNDCDANSIESENVIPLSGHEMKNHNHIRSCQFYSFGHKLESSGWQKLKLLLKGLTLLTVLDLERIIIPGGRKKFPRAIGNLIYLRYLSVRDSDIKSLPSSIGNLGFLQTLDLRVRWCLIRIPNVLWRLKKLRHLYLPGGIKLSCIGKLRLDGLSKLETLKNFDARKCDVRCLSKLINLRKFSVEVAPKDLVVMLKSPILNNSNRLLQYSSFSIRGDFRTEEEQSLLRQLLGCQHLRQLYLEHGSLNQANKLPDQFPPNLTKLWLRHTKLEEDPMPTLEKFPNLRTLCLLKDSYIGKAMVCSSGPSSISGGGGGGGYGGCDGGGFPKLISLELWNIENLEEWRVEQGAMPCLFHLQIGGCRKLKEIPDGLRFITTLRELDIKYSSEALRDRVREGGEDFYKFKDVPSIIL
>XP_028065206.1
MEVPVVSFIVKRLGVLLTEEAKFLYGVSDQVEKIRVELNRMQCFLQDADYAIQSVLVDARVNNWFAEIRKLAYETEDILETYVIKVSSKRNKRGFRNTLKRFAGIFNEWLDVHRVGSEIGAIKNKITDLTASLHTYGLKSIGEGIRSSAVEKQQELRQSYQHVVEEDFVGFEEDLNKVVKHLVQVDVYTPSRVVSICGMGGLGKTTLAKKVYHHKDVKNHFHCLAWVCISQQYQTRDILQRIFIKLVPERKKEVVRMRNEELFEQLYEVQQRKKCLVVLDDIWSIEAWKSLKPAFPNGNTGSKILLTTRNKTLPSQIDPYHIFHEPPCLNDEESWDLLQKKSLLRRDGRDSGVLDTNMEAIGRKMVKLCAGLPLAIIVLGGLLATKHTLREWEVVYQNVRLHKWSDDPIQHDNGVSTVLALSYHDLPYQLKPCFLYFGHFPEDYKVDAKRLYHLWISDGIIVDDDRVGDETTMDVAERYLGVLAQRCMVQVRVYEYTQRIQDCRIHDLMLELCLSKAKMNDFLGIIHLQRETDLANCFSTTTSTTTAPKMRKLAIHLNMEVERVVLLESETTKHLRSILFCNSGSVHKKSSIELNFHLKYFKLLRTLDLEVFKFDEKSVESICNLISLRYLRFGACRIPKWHSSICKLKHLQTLDLQHSRFNSGEVIVIHGMEQLRHLYIPFNLNFQFKFDGLSNLETLGGFDTGTCDVNDLCKLINLRQLEDATLWKMHNQDLAAFINFLSIGADHLRQTSVSVNFGKKEEELTLLKQLFKQLLGCHHLYRLNITGIIPELPEYCQGFSPNLIELTLKQCQLREDPMPTLERLPNLQYLDLGEDAFVGEKMVCSVNGFPQLKTLSLFALQHLKEWEVEKGAMPNLSALEIVFCRGLEMVPEGLRFIATLQEFTIKNGSENFNNKLRGVNGEEGEDFYKVRHVSSLYISTY
>XP_028065207.1
MEMPVVSFIVNRLGVLLTEEAKFLHGVSGQVEQIRAELKRMQCFLQDADYEIQSDHHVDARVNNWVAEIRKLAYETEDIIETFVIEVSSKRGFQNTLKRFAGIFNKGQDVHRVGCEIGAIKNKITDLTASLHTYGLKSIGEGIRSLAVEKQQELRQSYQHVVEEDFVGFEEDLNKVVKHLVQVDDYTPSRVVSICGMGGLGKTTLAKKVYHHKDVQSHFEGLAWVCISQQYKRRDILQEIFINLVPERKEDVVRMTNNELFEQLYKVQQSKKCLVVLDDIWSIEAWKSLEPAFPNGNTGSKILLTTRNKILPSQIDPYPIVHEPQCLNDKESCFVVVVDSRVLDTNMEALGRKMVKLCAGLPLAIIVLGGLLARKHTLREWEMVYQNVHSHKWNDDPTQHDNGVSKVLALSYHDLPYQLKPCFLYFGHFPEDYGINAERLYHLWIADGIIVDDDRVGDE
>XP_028065210.1
MKNYTDNVSLKLIYHKIQCFLQDADYEIQSDHHVDARVNNWVAEIRKLAYETEDILETYVIQVSSKRNKKGFRNTLKRFACIFNEWLDVHKVGSEIGAIKNKITHLTASLHTYGLKSIGEGIRSLAVEKQQELRQSYQHVVEEDFVGFEEDLNKVVKHLVQVDDYTPSRVVSICGMGGLGKTTLAKKVYHHKDVQSHFEGLAWVCISQQYKRRDILQEIFINLVPERKEDVVRMTNNELFEQLYKVQQSKKCLVVLDDIWSIEAWKSLEPAFPNGNTGSKILLTTRNKILPSQIDPYPIVHEPQCLNDKESWYLLQKKSLLRRDGKDSRVLDTNMEALGRKMVKLCAGLPLAIIVLGGLLARKHTLREWEMVYQNAHSHKWNDDPTQHDNGVSKVLALSYHDLPYQLKPCFLYFGHFPEDYGINAERLYHLWIADGIIVDDDRVGDETIMDVAKHYLGALAQRCMVEVHVDMYTQRINYCRIHDLMLDLCLSKAKMNDFLEIIHLQRETDLADWFSTTSTTTTPKIRKLAIHLSRDVERVVFPDLETTKQLRSILLYDPRIHLWPLSSDEKSSIELNSHVKYFKLLRNLDLEGFKFDEKSVESIGNLISLRYLSFRSCFIPKWHSSICKLKYLQTLDLQHCKFNPGEVIVLHGMEQLRHLYIPRSWGPNAKFKFDGLSNLETLGGFDTRSCDVNDLCKLINLRQLEDATFSEEDNQDLAAFINYLNISANHLQHTSLSVEFYKKEEELPLLKKQLLGCHHLYKLSISGIIPELPEYCQGFSPSLIELILFRCELEEDPMPTLERLPNLQYLYLGSGAFTGYKMVCSANGFPQLKTLSLYQLMLLKEWEVEKGAMPNLSNLKIAYCKGLEMVPEGSRFIATLQRFTIRGADDKFNNKLRRVNGKEGEDFLQSTTCVFPQHYWVNFLILDNPFTRDETTVGSLIISFTSPSLILITKFVDIYVYFSAFLPLYWFRGGQITIE
>XP_028065212.1
MAIVEVFLGAFLTLLLDKMASGEWLEFLRHEGIHTQLSNWTNTLSQIQALLTDAEDKQLTNRAVNLWLDDLQDLAYDLDDLVDDFSSEALRRKLMSEQPQASSSKVWTFIPTCCSNLRPSSVMFNFEMRSKIEEINTRLRNSFEQGSKLYLVKIIGTTPTPMTKTWQRPESTSLIDEPHIYGREHDQSKIIELLVRGDESSHSNVAVIPIVGMGGIGKTTLAQMVYNHETVQKHFDLKAWACVSNEFDILRITKAIYDSVTSQTCSFNNLDHAQVQLKQALAGKKFLIVLDDVWNNKYSDWNVLKKPFSDGAQDSKIVVTTRNRDVARMMGAV
>XP_028065664.1
MAASFLPFVLQNLNSLIQKEVGLLCGVDKETKKLSSTLTTIRAVLEDAEQKQFQDKAIQNWLRKLNDAAYEVEDILDDCTTEALQYESKRLSSSSLKKVISTSLLTCYPVENILFRHKIGNRMKDTIENLNAIAEERMKFHLREVVVEKRVELAERRETSSALIQPQLYGREEDKEKIVKMLVENICDCQDVSVYPIIGMGGLGKTTLAQMVFNDERVECHFELKIWVYVSQDFDVKRVIKAIIESVSDRTCEASNLDSLQKKLREMLNGKRYLLVLDDVWDEDQDNWDGLKYLLACGSKGASIIVTTRVAKVASIMGTVLAHHLSFLSEEDCWLLFKQRAFGHGNEEHPNLVAIGKEIVKKCGGVPLAAKALGGLMRFKSEETDWHSVQESEIWNLPQDKNSILPLLRLSYHNLPLELRRCFAYCAIFLKGSEIEKEKLIHLWMANGFISSNGKSELEDIGNGIWNELYWRSFFQDVDKDSYGNIIFKIHDLMHDIAQSVMEDECHMMEAESSKNI
>XP_028065745.1
MADLLISPLVTSILKTLNSLVLKEFGISWGLKTELENLESTLSTIQAVLQDAETKRGKSEALKNWHRKLNDAAYDADNLVDEFMIEAQRRRMDSERGIKPQVSAFFSLRNRLIFRLKMGHKIEDMRDRLDAIAGEKNKFHLREGVVETGEVCGMERGQTDSMVNESEIYGRTDEKEMIIEMLLNNSSDLDDDVSVYAMCGMGGLGKTTLAQLVYNDRRVDSHFDLRIWVCVSVDFDVERLTREILESIEGGGCSISNLDTLLRRLQEKLFGKRFLLVLDDVWNEYHEKWDRLQNALKCGAKGCTVIVTTRIQKVALIMATLPIHHMARLSEDDSWSLFKRRAFGNERREENLQLGLIGKEIVKKCKGLPLAIKALGSLMQFKRSESEWLSVKDSEIWDLPDDGSNILPALRLSYEALPPHLRQCFTYCCIFPKDYRMENSMLIELWMANDFIPSKGQMRLHDMGHDIFRDLVSRSFFQDVKESNSGTIFCKMHDLMHDLAQSIMRYECSIMKPHEGMKIRDKIRHLSFNIVGFGEMVPWNEIVFEVPSLRSVLIFESFIPNSKDNIASPCISKQKYLRVLDFGRNVDEKLSMSISNFSHLRYLDMSCSNIEILPESISNLQSLQTLKLEHCRRLRKLPKRMKHMRNLTYLDITGCDSLTSMPDQMGQLTCLQRLSMFLVGQDEGYQVGELKELNLGGTLSIKRLENVRNSEEAKKANLKGKHDLISLELYWSKSNEENIPKNIKEVLESLEPNSNLKKLRINFFQGSKFPNWMLGLVLKNLVEISLRDCERCEHLPPLGKLQSLKILEIRRMCSLKYFNHGDYGDGESSFPALKTLKFYEMPSLEEWALVDRGEIFPCLRELVISGCPKLTKLPFLLALKRLTIEGGYEMLFRSVINLTSISYFSIGSSNSKFEFEEAEHKLLPRFKVSSSNSMLKILPDGRLPNLKALKSLVLHSMYNLKTIHFYLWPELMSGLKNLNSLQINKCNSLTSLPMQVLQGLTSLTSLQIISCNKLKSLSDGMQYLTALQLLVMIGCPEIKSFPEGMQHLNALRDLYISDCSGLISLPNWLGSLRSLSMLLISGCPNLRCLPDGLQDQDTLKLLSIIECPHLECRCEKQAGEDWLKIAHIPEIWINGEQVQSLDC
>XP_028066449.1
MDVFGIFISPFIQAMVDKLSSYFNNLVSTADVGAGIQNLKKALEDLETLLADAENRQTDRKDIKKWLEEVYHLAYDADDLLDDFATEALERKLMAEETTMETRPAKFLRLSSMVPFNLKNGSKLNEITSQLQEVATKGKDLGLDKRLVGRMSTDLRQRSQTTCLKEPHIHGRDEDIKQIIELLLGDAPTGKIFDVIPIVGMGGIGKTTLAQHIYNDDRLENHFNLKAWVCVSDDFEVMRITKAILESFTHGSCNLSNLNEVQVQLRKTLAGKKFLLVLDDVWDYGRDGWNLLRLPFGAGAPGSKIIVTTRDSGVAKQMGMDKYHNLHELSYDDCWLIFAQHAFENRNIMECPELVLIGKKIVENRCRGLPLAARALGGLLCCKQEEHEWKDILNSKIWDEKSGILTALKLSYLHLPIHLKRCFSYCAIIPKDYEFMEKKLVLLWMAEGLIEQPKCGDQMEDLGREYFHELVSRSFFQPSSGNKSQFIMHDLINDLAQDVAGDKCFRLENNLEGGRQDKISDKARHASYVASYHDGIKKFKAFDDAKCLRTFLEFLPKQHFHSVTRYLTHDLLPKLKCLREVRLCGIGIIELPDSIGDLKHLRYLDVSGSGIRRLPDTVVTLYNLQVMFLRFCHQLQKLPLSMGRLVNLRHFDMTGMHIPSSEEMSLHIGKLINLQTLSNFMVGKDCGRKIGELKNLSHIQGAIRISRLENISGVKDARDANLMSKEELKELSLEWDESHSSQNDIVERNVLDVMRPFKLLERLTISGYHSTKFPNWVGDVSFSKMVFMRLKGSKCCTSLPPLGQLPLLKDLYIEGMSAIKHLGCEFYGQQCGAKPFRSLERLSFMFMPEWEDWSALETEGVQPFGHLNELSIINCPKLVGRLPNDLPCLNSLKIDGCPQLLIDVSSLVHPSLASLSMNNVMLPSLPALSGTKNTIELGSLTMDIRHVTVLDSLCNPSTTDEELLANEMSKHLPSITALSISHVEKLAFLPAWFTRDLTRLKNLDIHNCQELITLWRNKMRIQVCLPSLCHLKISYCPKLVCLFEEEQEKGGEGSKKQQHEGLPCMTRLEYLTINWCGMLKKLPQDMHTYTSLGMLRIHACASLISFPMKGLPSMLRELAVSGCDALKSLPELMTLNNLQELMVSDCASLTYLLSRGGLPSTLKQLLINWCKNLESLFAEEGIKIDCPSLENIEITDCSSLKSLPEANNLRNLSKLQISWCHNLEPLSLTWWS
>XP_028066450.1
MDVFGIFISPFIQAMVDKLSSYFNNLVSTADVGAGIQNLKKALEDLETLLADAENRQTDRKDIKKWLEEVYHLAYDADDLLDDFATEALERKLMAEETTMETRPAKFLRLSSMVPFNLKNGSKLNEITSQLQEVATKGKDLGLDKRLVGRMSTDLRQRSQTTCLKEPHIHGRDEDIKQIIELLLGDAPTGKIFDVIPIVGMGGIGKTTLAQHIYNDDRLENHFNLKAWVCVSDDFEVMRITKAILESFTHGSCNLSNLNEVQVQLRKTLAGKKFLLVLDDVWDYGRDGWNLLRLPFGAGAPGSKIIVTTRDSGVAKQMGMDKYHNLHELSYDDCWLIFAQHAFENRNIMECPELVLIGKKIVENRCRGLPLAARALGGLLCCKQEEHEWKDILNSKIWDEKSGILTALKLSYLHLPIHLKRCFSYCAIIPKDYEFMEKKLVLLWMAEGLIEQPKCGDQMEDLGREYFHELVSRSFFQPSSGNKSQFIMHDLINDLAQDVAGDKCFRLENNLEGGRQDKISDKARHASYVASYHDGIKKFKAFDDAKCLRTFLEFLPKQHFHSVTRYLTHDLLPKLKCLREVRLCGIGIIELPDSIGDLKHLRYLDVSGSGIRRLPDTVVTLYNLQVMFLRFCHQLQKLPLSMGRLVNLRHFDMTGMHIPSSEEMSLHIGKLINLQTLSNFMVGKDCGRKIGELKNLSHIQGAIRISRLENISGVKDARDANLMSKEELKELSLEWDESHSSQNDIVERNVLDVMRPFKLLERLTISGYHSTKFPNWVGDVSFSKMVFMRLKGSKCCTSLPPLGQLPLLKDLYIEGMSAIKHLGCEFYGQQCGAKPFRSLERLSFMFMPEWEDWSALETEGVQPFGHLNELSIINCPKLVGRLPNDLPCLNSLKIDGCPQLLIDVSSLVHPSLASLSMNNVMLPSLPALSGTKNTIELGSLTMDIRHVTVLDSLCNPSTTDEELLANEMSKHLPSITALSISHVEKLAFLPAWFTRDLTRLKNLDIHNCQELITLWRNKMRIQVCLPSLCHLKISYCPKLVCLFEEEQEKGGEGSKKQQHEGLPCMTRLEYLTINWCGMLKKLPQDMHTYTSLGMLRIHACASLISFPMKGLPSMLRELAVSGCDALKSLPELMTLNNLQELMVSDCASLTYLLSRGGLPSTLKQLLINWCKNLESLFAEEGIKIDCPSLENIEITDCSSLKSLPEANNLRNLSKLQISWCHNLEPLSLTWWS
>XP_028066451.1
MDVFGIFISPFIQAMVDKLSSYFNNLVSTADVGAGIQNLKKALEDLETLLADAENRQTDRKDIKKWLEEVYHLAYDADDLLDDFATEALERKLMAEETTMETRPAKFLRLSSMVPFNLKNGSKLNEITSQLQEVATKGKDLGLDKRLVGRMSTDLRQRSQTTCLKEPHIHGRDEDIKQIIELLLGDAPTGKIFDVIPIVGMGGIGKTTLAQHIYNDDRLENHFNLKAWVCVSDDFEVMRITKAILESFTHGSCNLSNLNEVQVQLRKTLAGKKFLLVLDDVWDYGRDGWNLLRLPFGAGAPGSKIIVTTRDSGVAKQMGMDKYHNLHELSYDDCWLIFAQHAFENRNIMECPELVLIGKKIVENRCRGLPLAARALGGLLCCKQEEHEWKDILNSKIWDEKSGILTALKLSYLHLPIHLKRCFSYCAIIPKDYEFMEKKLVLLWMAEGLIEQPKCGDQMEDLGREYFHELVSRSFFQPSSGNKSQFIMHDLINDLAQDVAGDKCFRLENNLEGGRQDKISDKARHASYVASYHDGIKKFKAFDDAKCLRTFLEFLPKQHFHSVTRYLTHDLLPKLKCLREVRLCGIGIIELPDSIGDLKHLRYLDVSGSGIRRLPDTVVTLYNLQVMFLRFCHQLQKLPLSMGRLVNLRHFDMTGMHIPSSEEMSLHIGKLINLQTLSNFMVGKDCGRKIGELKNLSHIQGAIRISRLENISGVKDARDANLMSKEELKELSLEWDESHSSQNDIVERNVLDVMRPFKLLERLTISGYHSTKFPNWVGDVSFSKMVFMRLKGSKCCTSLPPLGQLPLLKDLYIEGMSAIKHLGCEFYGQQCGAKPFRSLERLSFMFMPEWEDWSALETEGVQPFGHLNELSIINCPKLVGRLPNDLPCLNSLKIDGCPQLLIDVSSLVHPSLASLSMNNVMLPSLPALSGTKNTIELGSLTMDIRHVTVLDSLCNPSTTDEELLANEMSKHLPSITALSISHVEKLAFLPAWFTRDLTRLKNLDIHNCQELITLWRNKMRIQVCLPSLCHLKISYCPKLVCLFEEEQEKGGEGSKKQQHEGLPCMTRLEYLTINWCGMLKKLPQDMHTYTSLGMLRIHACASLISFPMKGLPSMLRELAVSGCDALKSLPELMTLNNLQELMVSDCASLTYLLSRGGLPSTLKQLLINWCKNLESLFAEEGIKIDCPSLENIEITDCSSLKSLPEANNLRNLSKLQISWCHNLEPLSLTWWS
>XP_028066492.1
MDVYGIFISPLVKDMVKKLYSYFSNLVSTADVGTGIQNLKKALEDLETLLADAENKQVYDKDIKKWLEEVQPLAYDADDLLDDFATEALERKLMAEETTMGRRPAKFPRLSSIVPFNLKTGSKLNEITSQLQAVATKGKDLGLDKRLVGRMSTDLRQRSQTTCLREPHIHGRDEDIKQIVELLLGDAPSGKIFDVIPIVGMGGIGKTTLAQQIYNDDRLENRFNLKAWVCVSDDFEVVRISKAILDSFTHGSYNLSNLNEVQVQLSKTLAGKKFLLVLDDVWDYGRDGWNLLRSPFGAGAPGSKIIVTTRDRGVAKQMGMDKYHNLHNLSYDDCWLIFAQHAFENRNIMECPELVLIGKKIVENRCRGLPLAARALGSLLCCKQEEHEWKEILNSNIWNEESGILTALKLSYLHLPVNLKRCFSYCAIIPKDYEFMEKELVLLWMAEGLIEQPKGGDQMEDLGHEYFHELVSRSFFQPSSGNKSQFIMHDLINDLAQDVAGDKCFRLESNLEGGRQNKILDKARHASYVASRYDGIKKFKAFDEAKCLRTFLEFFPQGYHYVTKYLMHDLLPKLKCLHELRLCSIGINELPDSIGDLKHLRYLDLSNSGITRLPDTVVTLYNLQVLFLRFCHQLQKLPLSMGRLVNLRHFDMTGVHIPSSEEMSLHIGKLINLQTLSNFMVGKDCGRKIGELKNLSHIQGAIHISRLENVNGVKDARDANLTSKELKELSLEWDESHSSQNDIVERNVLDVMRPFKLYTSMSFDNIVNPKEDNFLSLIQTCNCSLALLLLLKQTLGCTHAHHLNCIVAVEDA
>XP_028066660.1
MPIAEIFLSAFVKLLFEKMSSFASSKLPTFEGIDTQLTNWTNMLSQIEALLIDAEEKQLTDRAVNLWLDNLQDVAYDLDDVVDEFATEALRQSLKAKPPQASSSKVWNLIPNFKPRDVMFNFKMKSKIEEINTRLHNSYEQCSKLKLVKIVGTTPTPMTKTWQRPDSTSLFDEPHIYGREHDQRKIIELLVRGDESSHNNIGVIPIVGMGGIGKTTLAQMVYNDETVQKHFHLKAWVCVSDEFDIMRITKAILESVTSQTFSFNNLDQVQVQLKQALAGKKFLIVLDDIWNKKYSDWNVLKKPFNDGAKGSKVVVTTRDREAAGMMTTVQLHDVKFLSKEDCWSLFAQHTFAITSIDANPKLVSIGKEIVEKCKGLPLAARTLGGLLRSKVRDEEWEDVLHSKIWDLPQESDILPALRLSYHHLPSHLKQCFAYCSIIPNDYEFEEEELVLLWMAEGFIQKQRKKQMEDVGGEYFQELLSRSFFQPSSTSKSSKFVMHDLINDLAQVVARDTCLRLDDKFKDQEQYRNLKKVRHSSYTQKYHEGMKKFEIFNKAMHLRTFLPFNLPYGVNCHLASNVPFNLLPKLRRLRVLNMSSYDIIEVPNSVGDLKHLRYLNLSNTNIEELPESLGSLYNLQTLMLRGCRQLKKLPTDLGNLIDLRHLDTTNAHSLKEMPLGIGKLASLQTLSNFIVTKNSGHRLKELGNLIYLRGKLCLSGLQNVVVPLDAREVNLNDKKGLDVLSMEWSVNSDNSRDVRVETGVLDMLRPHKDLKELHIKGYLGIGFPTWIGDPLFSNMVDVSLDNCGNCVSLPPLGQLPSLKNLYIKGMTALKHVSPEFYGQGSAKPFQLLETLSFKDMPEWEYWYTFEDDKEVEPFTHVSELSIENCPKLVGMWPSDLPCLNNLKITKCPQLLVDDEVISANAKSKHPSSITSLSIGMIKKLELLPKWVTHGLMELKALEITSCEELKTLWKNEARVQHSLPAFQRLKIEGCPQLVSLFEEDEDEDNKGQHEQQQQQQEGLPCIVRRLEHLKIDNCEKLEKLPRLVHNFTFLGELFVYKCPSLGSFPETGFPCTLKTLRIYDCEALQSLFGCLTQINDSNLQVLDVRDCPSLTSLISCRGGGLPPTLKELGIRRCKKLEALLVVEEGMEITCPSLESVWISYCDRLKYLPDALPNNDNNNLRNLSRLYLYGCKNLEYIPEGWFRSATNLAHLDIRECKKLKALPHGLQSINYLTSLQSLYMNISQWNNNFKKIGLRSLSSLRTLSISGAISVAEDEEEEGVAGSSFPIDGKLLPTSLLNLWIGNFRNLEKLSSKWFQNLASIESLEIGSCPRLKSLPVQRLPPSLNRLSIYGSRKLTRKCEKGKGKYWPHLAHIPEVHVHD
>XP_028066661.1
MPIAEIFLSAFVKLLFEKMSSFASSKLPTFEGIDTQLTNWTNMLSQIEALLIDAEEKQLTDRAVNLWLDNLQDVAYDLDDVVDEFATEALRQSLKAKPPQASSSKVWNLIPNFKPRDVMFNFKMKSKIEEINTRLHNSYEQCSKLKLVKIVGTTPTPMTKTWQRPDSTSLFDEPHIYGREHDQRKIIELLVRGDESSHNNIGVIPIVGMGGIGKTTLAQMVYNDETVQKHFHLKAWVCVSDEFDIMRITKAILESVTSQTFSFNNLDQVQVQLKQALAGKKFLIVLDDIWNKKYSDWNVLKKPFNDGAKGSKVVVTTRDREAAGMMTTVQLHDVKFLSKEDCWSLFAQHTFAITSIDANPKLVSIGKEIVEKCKGLPLAARTLGGLLRSKVRDEEWEDVLHSKIWDLPQESDILPALRLSYHHLPSHLKQCFAYCSIIPNDYEFEEEELVLLWMAEGFIQKQRKKQMEDVGGEYFQELLSRSFFQPSSTSKSSKFVMHDLINDLAQVVARDTCLRLDDKFKDQEQYRNLKKVRHSSYTQKYHEGMKKFEIFNKAMHLRTFLPFNLPYGVNCHLASNVPFNLLPKLRRLRVLNMSSYDIIEVPNSVGDLKHLRYLNLSNTNIEELPESLGSLYNLQTLMLRGCRQLKKLPTDLGNLIDLRHLDTTNAHSLKEMPLGIGKLASLQTLSNFIVTKNSGHRLKELGNLIYLRGKLCLSGLQNVVVPLDAREVNLNDKKGLDVLSMEWSVNSDNSRDVRVETGVLDMLRPHKDLKELHIKGYLGIGFPTWIGDPLFSNMVDVSLDNCGNCVSLPPLGQLPSLKNLYIKGMTALKHVSPEFYGQGSAKPFQLLETLSFKDMPEWEYWYTFEDDKEVEPFTHVSELSIENCPKLVGMWPSDLPCLNNLKITKCPQLLVDDEVISANAKSKHPSSITSLSIGMIKKLELLPKWVTHGLMELKALEITSCEELKTLWKNEARVQHSLPAFQRLKIEGCPQLVSLFEEDEDEDNKGQHEQQQQQQEGLPCIVRRLEHLKIDNCEKLEKLPRLVHNFTFLGELFVYKCPSLGSFPETGFPCTLKTLRIYDCEALQSLFGCLTQINDSNLQVLDVRDCPSLTSLISCRGGGLPPTLKELGIRRCKKLEALLVVEEGMEITCPSLESVWISYCDRLKYLPDALPNNDNNNLRNLSRLYLYGCKNLEYIPEGWFRSATNLAHLDIRECKKLKALPHGLQSINYLTSLQSLYMNISQWNNNFKKIGLRSLSSLRTLSISGAISVAEDEEEEGVAGSSFPIDGKLLPTSLLNLWIGNFRNLEKLSSKWFQNLASIESLEIGSCPRLKSLPVQRLPPSLNRLSIYGSRKLTRKCEKGKGKYWPHLAHIPEVHVHD
>XP_028066662.1
MPIAEIFLSAFVKLLFEKMSSFASSKLPTFEGIDTQLTNWTNMLSQIEALLIDAEEKQLTDRAVNLWLDNLQDVAYDLDDVVDEFATEALRQSLKAKPPQASSSKVWNLIPNFKPRDVMFNFKMKSKIEEINTRLHNSYEQCSKLKLVKIVGTTPTPMTKTWQRPDSTSLFDEPHIYGREHDQRKIIELLVRGDESSHNNIGVIPIVGMGGIGKTTLAQMVYNDETVQKHFHLKAWVCVSDEFDIMRITKAILESVTSQTFSFNNLDQVQVQLKQALAGKKFLIVLDDIWNKKYSDWNVLKKPFNDGAKGSKVVVTTRDREAAGMMTTVQLHDVKFLSKEDCWSLFAQHTFAITSIDANPKLVSIGKEIVEKCKGLPLAARTLGGLLRSKVRDEEWEDVLHSKIWDLPQESDILPALRLSYHHLPSHLKQCFAYCSIIPNDYEFEEEELVLLWMAEGFIQKQRKKQMEDVGGEYFQELLSRSFFQPSSTSKSSKFVMHDLINDLAQVVARDTCLRLDDKFKDQEQYRNLKKVRHSSYTQKYHEGMKKFEIFNKAMHLRTFLPFNLPYGVNCHLASNVPFNLLPKLRRLRVLNMSSYDIIEVPNSVGDLKHLRYLNLSNTNIEELPESLGSLYNLQTLMLRGCRQLKKLPTDLGNLIDLRHLDTTNAHSLKEMPLGIGKLASLQTLSNFIVTKNSGHRLKELGNLIYLRGKLCLSGLQNVVVPLDAREVNLNDKKGLDVLSMEWSVNSDNSRDVRVETGVLDMLRPHKDLKELHIKGYLGIGFPTWIGDPLFSNMVDVSLDNCGNCVSLPPLGQLPSLKNLYIKGMTALKHVSPEFYGQGSAKPFQLLETLSFKDMPEWEYWYTFEDDKEVEPFTHVSELSIENCPKLVGMWPSDLPCLNNLKITKCPQLLVDDEVISANAKSKHPSSITSLSIGMIKKLELLPKWVTHGLMELKALEITSCEELKTLWKNEARVQHSLPAFQRLKIEGCPQLVSLFEEDEDEDNKGQHEQQQQQQEGLPCIVRRLEHLKIDNCEKLEKLPRLVHNFTFLGELFVYKCPSLGSFPETGFPCTLKTLRIYDCEALQSLFGCLTQINDSNLQVLDVRDCPSLTSLISCRGGGLPPTLKELGIRRCKKLEALLVVEEGMEITCPSLESVWISYCDRLKYLPDALPNNDNNNLRNLSRLYLYGCKNLEYIPEGWFRSATNLAHLDIRECKKLKALPHGLQSINYLTSLQSLYMNISQWNNNFKKIGLRSLSSLRTLSISGAISVAEDEEEEGVAGSSFPIDGKLLPTSLLNLWIGNFRNLEKLSSKWFQNLASIESLEIGSCPRLKSLPVQRLPPSLNRLSIYGSRKLTRKCEKGKGKYWPHLAHIPEVHVHD
>XP_028066697.1
MVDEEITVGFEDDALTIKERLAGGKQQLQMISIVGMPGLGKTTLATKLYNDPYIIHYFHIRAWTYASQLPRKTDMLLDILRSVNVVFTDEIKNMTNEKLGEKLYKQLKGQRYLIVIDDLWDIGAWVNLKMYFPNDNNGSRVMFTSRLKEVAMHASPDCHHHCLRPLTEEESWELLQRKVFQNGRCPPELIEIGKQITKRCGGLPLAIVVIAGLLAKNIKTQESWKQVAQSVSSYIVSDPNQYLDTLALSYNHLPRHLKPCFLYLGVFQEDQKILV
>XP_028066826.1
MAVPFLPFVLKNLNSLIQNEVGLLCGVNTEMKKLSSTLSTIQAVLEDAEQKQLQDKAIQNWLKELNDAAYEADDILDECTTEALQCELKVQGYGSVKKVSTSSLTCYPVQNVLFRHKIGNRIKEITQKLDAIAANRSKFHLAERVVVETRVEYDVSRETSSVITEPQLYGRDGDKEKIVKFLAEDVCDIEDVSVYPILGIGGLGKTTLAQMAFNDERVKPHFDPKIWVYVSQDFDMKRVIKATIESAIGKACEAVDLDSLQRKLRDMLNRKRYL
>XP_028066936.1
MFEYAREERERERERERERKIERWKQREGFGRDMGENYRVLEKLNNLMISKACNLTADQIDHIDSFFNRLRFLAIILKDLEEKLQLQLQLQHLHLLPHLQLYCEAENLPMQIYDVICKTRQLIHFFDVQLAQISWKRLRRLVKNWCNFFDILIGTNIMEEIKTIEEKVVQFYDQINQIQLLQDHKDFNDGVHSSMSMENRTMLDEEITVGFDDEALTIKELLAGGKKQLQLISIVGMPGLGKTTLATKLYNDPYITHYFHIRAWTYASQLPRKTVMLLDILSSVNVVFTDEFKNMTNEKLGEKLYKQLKGKTYLIVIDDLWDIGAWVDLKMYFPNDNNGSRVMFTSRLKELSMHASPDCHPHCLRFLTEEESWELLQRKVFQNECCPPELIGIGKQIMKKCEGLPLAIVIIAGLLAKNIKTP
>XP_028066956.1
MGENYSVLEKLRKELRKRFGRKMGENCSVLEKLGERFEREMGEIYSVSEKQREVEREMGENYSVLEKLNQLMISKACNLTADQIDHIDSFYYRLRFLATILKDLEEKQQQQQRELNYEAKNLPMQIYYVICKTRQLIRFFDVHVPGQRDCNNNGDSFFDILIGTNIMEEIKTIEAKVVQFYDQINQIQLVQDFNDGVPSMSMPMENRTMVDEEITVGFDDEALTIKELLAGGKKQLQMISIVGMPGLGKTTLARKVYNDPYITHYFHIRAWTYVSQLSRQTDMLLDILRSLNVVFTDEIENMTNEKLGEKLYKQLKGKRYLIVIDDLWDIGAWVDLKMYFPNDNNGSRVMFTSRLKELSMHASPDCHPHCLRFLTEEESWELLQRKVFQNESCPPELIEIGKQIMKKCEGLPLAIVIIAGLLAKNIKTVVSWKQVAQSVSSYIVSDPNQYLDTLALSYNHLPRHLKPCFLYLGAFPRDQEIPVQKLICLWVAEGFIQKIGQRSVEEVAEGYLMDLFQRSLVIVAQKRFDGRIKACRMHDLLRDLCLKKAGEINFLQWTHNYKDASPSSSSNYDQHRLCIPSYLGPRFDHIFLQSYSPTVLQSLLCFRHVFEKIICYDDNLFSDMCSFICWTFKLLRVLEICYNNAFFPRELTRLVNLRLLIIWCLESG
>XP_028066957.1
MGENYSVLEKLRKELRKRFGRKMGENCSVLEKLGERFEREMGEIYSVSEKQREVEREMGENYSVLEKLNQLMISKACNLTADQIDHIDSFYYRLRFLATILKDLEEKQQQQQRELNYEAKNLPMQIYYVICKTRQLIRFFDVHVPGQRDCNNNGDSFFDILIGTNIMEEIKTIEAKVVQFYDQINQIQLVQDFNDGVPSMSMPMENRTMVDEEITVGFDDEALTIKELLAGGKKQLQMISIVGMPGLGKTTLARKVYNDPYITHYFHIRAWTYVSQLSRQTDMLLDILRSLNVVFTDEIENMTNEKLGEKLYKQLKGKRYLIVIDDLWDIGAWVDLKMYFPNDNNGSRVMFTSRLKELSMHASPDCHPHCLRFLTEEESWELLQRKVFQNESCPPELIEIGKQIMKKCEGLPLAIVIIAGLLAKNIKTVVSWKQVAQSVSSYIVSDPNQYLDTLALSYNHLPRHLKPCFLYLGAFPRDQEIPVQKLICLWVAEGFIQKIGQRSVEEVAEGYLMDLFQRSLVIVAQKRFDGRIKACRMHDLLRDLCLKKAGEINFLQWTHNYKDASPSSSSNYDQHRLCIPSYLGPRFDHIFLQSYSPTVLQSLLCFRHVFEKIICYDDNLFSDMCSFICWTFKLLRVLEICYNNAFFPRELTRLVNLRLLIIWCLESG
>XP_028066958.1
MGENYSVLEKLRKELRKRFGRKMGENCSVLEKLGERFEREMGEIYSVSEKQREVEREMGENYSVLEKLNQLMISKACNLTADQIDHIDSFYYRLRFLATILKDLEEKQQQQQRELNYEAKNLPMQIYYVICKTRQLIRFFDVHVPGQRDCNNNGDSFFDILIGTNIMEEIKTIEAKVVQFYDQINQIQLVQDFNDGVPSMSMPMENRTMVDEEITVGFDDEALTIKELLAGGKKQLQMISIVGMPGLGKTTLARKVYNDPYITHYFHIRAWTYVSQLSRQTDMLLDILRSLNVVFTDEIENMTNEKLGEKLYKQLKGKRYLIVIDDLWDIGAWVDLKMYFPNDNNGSRVMFTSRLKELSMHASPDCHPHCLRFLTEEESWELLQRKVFQNESCPPELIEIGKQIMKKCEGLPLAIVIIAGLLAKNIKTVVSWKQVAQSVSSYIVSDPNQYLDTLALSYNHLPRHLKPCFLYLGAFPRDQEIPVQKLICLWVAEGFIQKIGQRSVEEVAEGYLMDLFQRSLVIVAQKRFDGRIKACRMHDLLRDLCLKKAGEINFLQWTHNYKDASPSSSSNYDQHRLCIPSYLGPRFDHIFLQSYSPTVLQSLLCFRHVFEKIICYDDNLFSDMCSFICWTFKLLRVLEICYNNAFFPRELTRLVNLRPPV
>XP_028067747.1
MAADYLQFLKNKFISDYEEAVAEYNDFPFRSRFHEILEELQEMRISSSTPIRMKNLLYDLKFVLAECVMLAGKEKERITQTSKSLVGYQYVKKKWILFLTKRKLLSIKEKLLDYLHAVSGDVAAETERHVSLSLVRVRQQGDFPDFDETLIHGFEHHFEKIKDLLLKTPDTDSISTIGIVGMGGSGKTTLAQMVFNSPQVQGSFSPILWVELPQSLIKPHLIVFALLKSLASDFSWCGSAFDLNELLHNLHCYLLNKKYLIVMDNVWHASDWYFDLDSNSKLQMEGNENYTHLSHGLPRGSGGAIIVTSRLKEVASKMVGKRNLYPLEPTLDTESCWSIVLDSIEKEISDHWILEKIKDDTVDRCGGLPLAAKTLADIISHQFLTDPSAIKKFHLEFEKSVAPTSEVLKEIRSYPEVYYAKVASDHNNKVEAGGNCNPQDVVEALSKFSLGKITVIDGIEPLQKQ
>XP_028067748.1
MESPLRLHFVEISEVLHQKRIDPWTPIGLKDPLYDLKFALADCVMLAGKERDRITKNKKSLLLSSHHYVKKQWFLFKMKRKLLCIKNELLQNMSDVDVADIADERLSSSSLIRVCQPTDFPDFNLTLIHGFNNHLRKMEALLLATTSDTDNFSAIGIVGMGGSGKTTLAQMVFHSSRVQESFSPMLWVELPQYPDLRSIVLAILECLASDFS
>XP_028067749.1
MESPLRLHFVEISEVLHQKRIDPWTPIGLKDPLYDLKFALADCVMLAGKERDRITKNKKSLLLSSHHYVKKQWFLFKMKRKLLCIKNELLQNMSDVDVADIADERLSSSSLIRVCQPTDFPDFNLTLIHGFNNHLRKMEALLLATTSDTDNFSAIGIVGMGGSGKTTLAQMVFHSSRVQESFSPMLWVELPQYPDLRSIVLAILECLASDFS
>XP_028068292.1
MVDVVVSSIVRRLGGLLIDQVIFLQGVRDEVNYLRTKLEYMLCFLKDAEEKQYRDSRIRKWVSDIRDVAYEAEDIIDKFVLKVKGGIPKRTGFKACLRKYFCIYKQANKYGIGKEIQEWKNRLDEIDRNHEFFKIRNIEATGEGSSSMNERFKKLLRTTPYEDDQHVLGFTKDVKLLTSKLLQETPHQCVILIVGMGGLGKTTLARKLYNSSSVGDKLYNSSSVGDKFKRKGWVSVSKDYNIQNLLRRTTKSFKMPTTKDELEMLEKMEKEDLECHLHELLKESRYLEVIAISTSILSNESSRIPFLNGDNFSDWKDKILLTLWCMDLDLVLRVDEPPEPTDESSAAEKSAYDKWERSNRLSLMLIKSQISQSIRGSIPPSDKVKNYMRAIEEQFVSSDKALASTLMNKLSGMKHNNSRNVREHIMEMRDIAARLKSLEIEISESFLVNFILNSLPVEYGAFQISYNTQKEKWSINELLTMRF
>XP_028068565.1
MAETAVFHLLAKLAPFLQGEVNLLSGVREAMEDIRDEFERMSAFLRVADAKEESDPQLKVWVKQVRDAAYDTEDVLDKFKLHLAHHHGDGFGGFLGKVFYLAKTLKARHQIASEIQRIKSRVINISKGHKRYHDKYGLLEQGSRSNVVNNSWYDYRGDALLLEEAKLVGIEMPKRQLMEWLVEGDSGLKAVSVVGMGGLGKTTLVKKVYDDATAKKHFDSHAWLTVSESLRVEDLLKDMIQQLFKEIMQPIPVGVETMSINRLKCLANDFLQQKRYVIVFDDVWNVNAWEAIKYVLPNNNCGSRVILTTRFIHIASTCCEETNGHVYDLMPLSQEESWTLFCNKTFRGNLCPPNLKQISLRILKRCEGLPLAIVAISGVLATKDRSRIDEWEMLYRSLGAELEGNDKLESMKKALSLSYNDLPHYLKICFLYLSIFSEYQRILCKRVIPRWTAEGFVNAIEGKTIDEVANGYLDELFNRSLIQVALRYPDRRPSHFCIHDLMREIIVLKAREQNIVTTICRQGSRRPEKVRRLLIRSTSDNVEYSEHSSRLRSLFVWGPMDSLPIASLRELFRRSSRLLNVLDFEGTPLDTIPDEVFKLIHLRYLGLRNTKVKMVPKLIGKLKNLETLNLARTYVTELPDEILHLQKLRNLISYHLKSRIVYFEFGDMHGFKAPSQIGSLQSLQVLLMIEANQRSEGGVSIVKELGRLTQLRELNIGNLRREDGVTLCSSIEKLSNLRILYIFSTKEDEILDLQSLSPVPRFLQHLNLTGHLEKFPHWIPSLHGLVALYLRWSKLRDDPLQSLQELPNLAELLLEQAYDGEGLCFKAGGFQRLKDLHLYKLKGLRWMRVEEGAMPHLETLKIRNDELMEEVPSGIEHLTNLQTFELCEMSEKLISKLDREVQDEDYRNIAHILEVRIWYREHHQWKVKFL
>XP_028068571.1
MPIAEIFLSGFVKLLFEKMSSFASSKLPSFEGIGAQLTNWTNMLSQIEALLIDAEEKQMTDRAVNLWLDDLQDLAYDLDDVVDEFATEALRQSLKAKPHQASSSKVWNPIPNFKPRDVMFNLKMRSKIKEINIRLHNSFEQCSKLNLVKIVGTTTPTKTWQRPESTSLLKEPCVYGRENDQRKIIELLVGGSESSCNKVDVIPIVGMGGIGKTTLAQMVYNDETVKKHFDLKAWVCVSDEFDIMKMTKAIYDSVTSETCSFNNLDQAQVQLKQALVGKKFLIVLDDVWNKKYNDWNDLSSPFNDGAQGSKVVVTTRSRDVARMMATVELHDVEILSDEDCWSLFAQHAFENRSIDANPNLVSIGKKIVAKCKGLPLAAKTLSGLLRCKEQDEEWVDLLCSKIWDLSHEESDILPALRLSYHHLPLHLKQCFAYCSIIPSDYEFEEEEIVLLWMAEGFIMQKREKQMEDVGSEYFRELLSRSFFQPSSTGKDSKFVMHDLINDLAHVVARDTCFRLDDKLKYQAQYRNLKKAQHSSYMQEDYEGMKKFEIFDKAMHLWTFLPFGSKHIWNCYLARNVPLNLFTKLRRLRVLNMSRYCITKVPNSVGDLKHLRYLNLSHTSIEKLPESLGSLYNLQTLMLRECTKLKKLPTDLGSLIDLRHLDTTNAHSLKEMPLGIGKLVSLQTLSNFIVTKNNGHQLRELGNLIYLRGKLCLSGLQNVVVPLAAREANLNDKNALDVLSMEWSVNSDDSRDGRVETEVLDMLQPHKKLKELHIKGYLGTGFPTWIGDPLFSNMADLHLDNCGNCASLPPLGQLSSLKKLYIKGMSILKHVGCEFYGQGGVQPFPLLETLSFENMPEWEDWYTFGDHKEVQPFTHVKYLSIIKCPKLHKMLPIALPCLNNLEIRDCRKLCGMMPKDLPCLNNLEISECPQFLVEGSSISLPSLTSIAVNDVPLTSLQAVLEMRSVDDDELISANAKSKHLSSITSLSIGMIKKLELLPKWVTHGLMELEALEIRRCEALKTLWKNEVRVQHSLPAFRRLEIHGCPQLVSLFEEDEDEDNKGQHEQQQQEGLPCIVRRLEDLTIGDCEKLEKLPRLVHNFTFLGELFVYKCPSLGSFPETGFPCTLKTLKIRGCEALQSLFGCLTQINDSNLQVLDVRDCPSLTCLISCRGGGLPPTLKELHIWGCKKLEALLVVEEGMEITCPSLESVWISDCDRLKYLPDALPNNNNDLRNLSRLYLDGCKNLEYIPEGWFHSATNLAHLTIRGCKKLKALPHGLQSINYLTSLQSLWMNISQWNNDFKKIGLHSLSSLRTLSISEDEEEEEGVVGSSIPIDGKLLPTSLINLWIGDFRNLEKLSSKLFQNLASLESLLIIGCPRLKSLPVQRLPPSLKKLEISGSRKLTRKCEKGEGKYWPHLTHIPRVDVY
>XP_028068939.1
MPIGEIFLAAFVQMLFEKLASIVLLKVAHREQAHIPFKKWNGELKEIQAFLDDAEEKQIKNSVVKMETMPIGEIFLAAFVQMLFEKLASIVLLMVAHREQAHTPFKKWSGELKEIQAFLDDAEEKQIKNSVVKMWLEDLTDLAYDLDDILDEFATEALWYKLTVESQAANTSKSKLLAMIPTCCTRFNPTTLLYDFMSSTSKIDEITTQLQSIFERGSRLGLQKNVVGEFAKAWHRPPATSSLIHERCIYGRDKEKRDIIDFLLRDESNDSKVGVLPIVGMGGLGKTTLAQMVYNDEVVNKHFDLKAWVCVSDEFDTMRISKVILESITSKACEFKELNQVQVQLKQNLIGKKILIILDDVWDKKYNDWNILKAPFNDGVSGSKIIVTTRDRDVASIMGTVQNHLLQHLSNDDCWSVFEQHAFGNRSMDADPNLVFIGRKIVEKCKGLPLAARTLGGLLRCKERDNEWEIVLNSKIWDLTEQGNEIPPALRLSYHHLPSHLKRCFAYCSILPKDYEFEEMELVFLWMAEGLLQQQNGKKRMEDLGVQYFHELQSRSFFQPSSGGESSKFVMHDLINDLAQSVAGYTCFRLEDKLKDQEQHTKLKSARHSSYMQSEFDAIKKFETFYKAENVRSLRTFLPLSLSKYRHCCLTSKVPLDLLPKMKRLRVLSLNRYHIGDELIPKSIGDLKHLRYLNFSYTRIRTVPESLGTLYNLQTLMLRVVQN
>XP_028069138.1
MAYLVAGALLSASFQVLFERLSSPQLLNFLKSLLHHNEGDKLRKKLKSKLLRLSVVFNDVEKQQFINQLVKDWTDELKDTIYHANDLLDEISAAKNQVTDSTMTSDSSFYDAELVSKMEEIVDRLEWFLEENDDLGLKEVADQKWSHSHRLPSTSLVDESGVYGRDNDKEKIIKILLLDEASSNKIDVIPIIGMSGVGKTTLAQLVYNDGRVVEHFDMKAWVCVSDEFDVLSVTKTI
>XP_028069651.1
MAEMMVAGALLSASFQVLFERLSSPQLLNFFKSLTHHNEGDKLLKKLKSKLLRLSVILNDAEKQQFTNQLVKDWLDELKDAIYHADDLVDEIATKALGCKVEAEFRSAVKNQVTTSTSTSDSSVYDAKLVSQMEEIIKRLECFLEEKDDLGLKEIADLKWSHSHRLPSTSLVDESGVYGRDDDKEKIIKILLLGEASSNKIDVIPIIGMGGIGKTTLAQLIYNDGRVLEHFDMKAWVCVSDEFDVLRVTRTILEAITSSNYNTQDLNMLQVKLKERLAGKKFLVVLDDVWNENPSHWEILRTPFTAGAYGSKIVATTRNHSVASIIHTIPIHHLQHLSNEDCWLVFAQIAFDKGESKAFPKLEKIGKQIVDRCKGLPLATKTLACLLRFKLDVEEWDEILKSDIWDLPEDKNNILPALRLSYHYLSPHLKQCFAFCSTFPKDYGFVKEKLVSFWIALNYVQQTRNNNTLEKIGEEYFDELLSRSFFQQPRRSRSFFVMHDLVHDLAQVVHGQFSFRVDDKKLLDISPKARHFSYKRTTLDGFEKFKAINEAKYLRSILQLNQYHSPCDCSYLSKKVLDDIFPMQKCLRLLSLPCYNIMDLHDSIDNMIHIRYLDLSATKIKKLPKVVCTLYNLQTLLLSNCSLLTTLPMEIGKLILLRHLHISGTNLMEMPMQMSRLKGLQHLTDFVVGKCSGSAINELKEFHNLRAKLTISGLQNVKSGRDALEAKLKEKEHLEEIVLEWGKTTEDSQNEREVLENLQPHKNLKRLTIKRYGGTRFSEWLGDHSYFNIVSLCIDKCDHCFSLPPLGKLPSLKHLNIARMNGIIMVGEEFYGDGSSTKPFQSLETLRFEEMLEWVEWYILGAEEFSQLKELCIIKCPKLVGGLPIRMPSWVSLEIRECSALTALLPRTSVANKLVLNGCNGVDLGWHGVSSLVKLEISNMPSLKELTPELHMLTNLQELIIRNCRSLVSFPHTGLPLMLTRLEVRRCEALDSVNVCLNTRLQKLVIENCSSLLSFAVGVLPITLNLIHISKCPKLVFSVSEEMECCNSSLKWLSLHSCGTLKSLPLGFFPKLRHLNTTNFEILSIPNGHGPRISTSLVRVEISGCNSMVSCLQEALYAPNLKTFWVQNCKKLKLLPEGMHTHLPSLESLTIWNCPEIETFPEGGLPSNLRRLQVWGCKKLVDCRREWGLQRLPSLTEFVFGGGKYEEEDDDVLESFLEEALLPPTLTLLGINNLQNLKSINYQSFQHLTCLKELRICQCPQLQSLPEEGFLASLSMLEIFACPLLKPRCERDRGDEWHKIAHIPFVKIDDEVICFEQLTGNFS
>XP_028069707.1
MSSFASSKLPTFEGIGTQLSNWTNMLRQIEALLVDAEEKQLTDRAVNLWLDDLQDLAYDLDDLVDEFATEALRQSLKAKPPQASSSKVWNPIPNFKPRDVVFNFKMRSKIEEITTRLRTSFEQCSKLNLVKIVGTTTPTKTWQRPESTSLLKEPRVYGREKDQRKIIELLVGGGESSRNKVDVIPVVGMGGIGKTTLAQMVYNDEIVKNHFDLKAWVCVSDEFDILKITKAIYDSVTSQTCSSDNLDQAQVQLKQALAGKKFFIVLDDVWNKKYNDWNDLNSPFKDGAQGSKVVVTTRSRDVARMMATVELHDVEILSDEDCWSLFAQHAFENRSIDANPNLVSIGKKIVEKCKGLPLAAKTLSGLLRCKERDEEWVDVLCSKIWDLSHEESDILPALRLSYHHLPSHLKQCFAYCSIIPNDYEFEEEEIVLLWMAEGFIMQKREKQMEDVGARSFFQPSSTSKGSKFVMHDLINDLAHVVARDTCFRLDDKLKDQEQYKNLKKARHSSYMQEMHEGMKKFEIFEKAMHLRTFLPFGSKHRWNCYLASNAPLNLFPKLRRLRVLNMSRYCITEVPNSVADLKHLRYLNLSHTSIEKLPESLGFLYNLQTLMLRECAKLKKLPTDLGSLIDLRHLDTTNAHSLKEMPLGIGKLVSLQTLSNFIVTKNNGDQLRELGNLIYLRGKLCLSGLQNVVVPLAAREANLNDKNALDVLSMEWSVNSDDSRDGRVETEVLDMLQPHKNLKELHIKGYLGTGFSTWIGDALFSNMTDISLDNCGNCASLPPLGQLPSLKKLYITGMSALKHVGCEFYGQGGVQPFPLLESLSFENMPEWEDWYTFGDHKEVQPFTRVKSLSIIKCPKLLKMLPTDLPCLNNLEIRDCPKLCGMMPKDLPCLNNLNISECPQFLVEGSSISLPSLTSIAMNDVPLTSLEEVLKMRSMVDNELISANAKSKHPSSITSLSIGMIKELELLPKWVTHTLSFLFSGSFTKFEDMNALKRKCKVRENEEKKIGSISQGRGGEACLQIGNGGEGGYILAEKMREMDMNDVDHVLDIEVVLHNYLHLTCPVYLDIVDNFFVDMYSEFLIPKPSVTITNSSRKLGPLKF
>XP_028069935.1
MPIAEIFLSAFVKLLFEKMTSFASSKLPTFEGIGAQLTNWTNMLSQIEALLIDAEEKQMTDRAVNLWLDDLQDLAYDLDDVVDEFATEALRQSLKAKLPQASSSKVWNPIPNFKPGHVMFNFKMRSKIEEITTRLRTSFEQCSKLNLVKIVGTTTPTKTWQRPESTSLLKEPRVYGREKDQRKIIELLVGGGESSRNKVDVIPIVGMGGIGKTTLAQMVYNDETVKKHFDLKAWVCVSDEFDIMKITKAIYDSVTSQTCSFNNLDQAQVQLKQALAGKKFLIVLDDVWNKKYNDWNDLSSPFNDGAQGSKVVVTTRSRDVARMMATVELHDIEILSDEDCWSLFAQHAFENRSIDANPNLVSIGKKIVEKCKGLPLAAKTLSGLLRCKERDEEWVDVLCSKIWDLSHEESDILPALRLSYHHLPSHLKQCFAHCSIIPNDYEFEEEEIVLLWMAEGFILQKREKQMEDVGGEYFRELLSRSFFQPSSTGKSSKFVMHDLINDLAQVVARETCFRLEDILKYPKQCKNIKKARHSSYMQEQYEGMKKFEIFDKAIYLRTFLPFNALYIWKCHLASNVSLNLLPKLRRLRVLNMSSYYITEVPNSVGDLKHLRYLNLSNTNVEELPESLGSLYNLQTLMLRECAKLKKLPTDLGSLIDLRHLDTTNARSLKEMPLGIGKLVSLQTLSNFVVTKNNGHQLRELGNLIYLRGKLCLSGLQNVVVPLVAREANLNDKNALDVLSLEWNVNSDDSRDGRVETEVFDMLQPHKNLKELHIKGYLGTGFPTWIGDPLFSNMADISLDNCGNCASLPPLGQLPSLKKLYITGMSSLKHVGCEFYGQGGVQPFSLLETLSFGNMPEWEDWYTFGDHKEVQPFTRVNSLSIIKCPKLLKMLPTDLPCLNNLEIRDCPKLCGMMPKDLTCLTNLQISKCPEFLVEGSSISLLSLTSIAMKDVPLTSLQAVLEMRSMVDCEVISANAKSKHSSSITSLRIGMIKKLELLPKWVTHGLMELEALEITSCEDLKTLWKNEERVQHSFPAFRRLEIEGCPQLVSLFEEDEDEDNKGQHEQQQQQQEGLPCIVRRLEHLTIDNCTKLEKLPRLLHSFTFLGELYVYKCPSLSSFPETGFPCTLKTLEVRDCETLQSLFGCLTQINDSNLQVLDVRDCPSLTSLISCRGGGLPPTLKELGIWSCKKLEALLVVEEAMEITCPSLESVWIINCDRLKYLPDALPNNNNNLRNLS
>XP_028069936.1
MPIAEIFLSAFVKLLFEKMTSFASSKLPTFEGIGAQLTNWTNMLSQIEALLIDAEEKQMTDRAVNLWLDDLQDLAYDLDDVVDEFATEALRQSLKAKLPQASSSKVWNPIPNFKPGHVMFNFKMRSKIEEITTRLRTSFEQCSKLNLVKIVGTTTPTKTWQRPESTSLLKEPRVYGREKDQRKIIELLVGGGESSRNKVDVIPIVGMGGIGKTTLAQMVYNDETVKKHFDLKAWVCVSDEFDIMKITKAIYDSVTSQTCSFNNLDQAQVQLKQALAGKKFLIVLDDVWNKKYNDWNDLSSPFNDGAQGSKVVVTTRSRDVARMMATVELHDIEILSDEDCWSLFAQHAFENRSIDANPNLVSIGKKIVEKCKGLPLAAKTLSGLLRCKERDEEWVDVLCSKIWDLSHEESDILPALRLSYHHLPSHLKQCFAHCSIIPNDYEFEEEEIVLLWMAEGFILQKREKQMEDVGGEYFRELLSRSFFQPSSTGKSSKFVMHDLINDLAQVVARETCFRLEDILKYPKQCKNIKKARHSSYMQEQYEGMKKFEIFDKAIYLRTFLPFNALYIWKCHLASNVSLNLLPKLRRLRVLNMSSYYITEVPNSVGDLKHLRYLNLSNTNVEELPESLGSLYNLQTLMLRECAKLKKLPTDLGSLIDLRHLDTTNARSLKEMPLGIGKLVSLQTLSNFVVTKNNGHQLRELGNLIYLRGKLCLSGLQNVVVPLVAREANLNDKNALDVLSLEWNVNSDDSRDGRVETEVFDMLQPHKNLKELHIKGYLGTGFPTWIGDPLFSNMADISLDNCGNCASLPPLGQLPSLKKLYITGMSSLKHVGCEFYGQGGVQPFSLLETLSFGNMPEWEDWYTFGDHKEVQPFTRVNSLSIIKCPKLLKMLPTDLPCLNNLEIRDCPKLCGMMPKDLTCLTNLQISKCPEFLVEGSSISLLSLTSIAMKDVPLTSLQAVLEMRSMVDCEVISANAKSKHSSSITSLRIGMIKKLELLPKWVTHGLMELEALEITSCEDLKTLWKNEERVQHSFPAFRRLEIEGCPQLVSLFEEDEDEDNKGQHEQQQQQQEGLPCIVRRLEHLTIDNCTKLEKLPRLLHSFTFLGELYVYKCPSLSSFPETGFPCTLKTLEVRDCETLQSLFGCLTQINDSNLQVLDVRDCPSLTSLISCRGGGLPPTLKELGIWSCKKLEALLVVEEAMEITCPSLESVWIINCDRLKYLPDALPNNNNNLRNLS
>XP_028069937.1
MPIAEIFLSAFVKLLFEKMTSFASSKLPTFEGIGAQLTNWTNMLSQIEALLIDAEEKQMTDRAVNLWLDDLQDLAYDLDDVVDEFATEALRQSLKAKLPQASSSKVWNPIPNFKPGHVMFNFKMRSKIEEITTRLRTSFEQCSKLNLVKIVGTTTPTKTWQRPESTSLLKEPRVYGREKDQRKIIELLVGGGESSRNKVDVIPIVGMGGIGKTTLAQMVYNDETVKKHFDLKAWVCVSDEFDIMKITKAIYDSVTSQTCSFNNLDQAQVQLKQALAGKKFLIVLDDVWNKKYNDWNDLSSPFNDGAQGSKVVVTTRSRDVARMMATVELHDIEILSDEDCWSLFAQHAFENRSIDANPNLVSIGKKIVEKCKGLPLAAKTLSGLLRCKERDEEWVDVLCSKIWDLSHEESDILPALRLSYHHLPSHLKQCFAHCSIIPNDYEFEEEEIVLLWMAEGFILQKREKQMEDVGGEYFRELLSRSFFQPSSTGKSSKFVMHDLINDLAQVVARETCFRLEDILKYPKQCKNIKKARHSSYMQEQYEGMKKFEIFDKAIYLRTFLPFNALYIWKCHLASNVSLNLLPKLRRLRVLNMSSYYITEVPNSVGDLKHLRYLNLSNTNVEELPESLGSLYNLQTLMLRECAKLKKLPTDLGSLIDLRHLDTTNARSLKEMPLGIGKLVSLQTLSNFVVTKNNGHQLRELGNLIYLRGKLCLSGLQNVVVPLVAREANLNDKNALDVLSLEWNVNSDDSRDGRVETEVFDMLQPHKNLKELHIKGYLGTGFPTWIGDPLFSNMADISLDNCGNCASLPPLGQLPSLKKLYITGMSSLKHVGCEFYGQGGVQPFSLLETLSFGNMPEWEDWYTFGDHKEVQPFTRVNSLSIIKCPKLLKMLPTDLPCLNNLEIRDCPKLCGMMPKDLTCLTNLQISKCPEFLVEGSSISLLSLTSIAMKDVPLTSLQAVLEMRSMVDCEVISANAKSKHSSSITSLRIGMIKKLELLPKWVTHGLMELEALEITSCEDLKTLWKNEERVQHSFPAFRRLEIEGCPQLVSLFEEDEDEDNKGQHEQQQQQQEGLPCIVRRLEHLTIDNCTKLEKLPRLLHSFTFLGELYVYKCPSLSSFPETGFPCTLKTLEVRDCETLQSLFGCLTQINDSNLQVLDVRDCPSLTSLISCRGGGLPPTLKELGIWSCKKLEALLVVEEAMEITCPSLESVWIINCDRLKYLPDALPNNNNNLRNLS
>XP_028069938.1
MPIAEIFLSAFVKLLFEKMTSFASSKLPTFEGIGAQLTNWTNMLSQIEALLIDAEEKQMTDRAVNLWLDDLQDLAYDLDDVVDEFATEALRQSLKAKLPQASSSKVWNPIPNFKPGHVMFNFKMRSKIEEITTRLRTSFEQCSKLNLVKIVGTTTPTKTWQRPESTSLLKEPRVYGREKDQRKIIELLVGGGESSRNKVDVIPIVGMGGIGKTTLAQMVYNDETVKKHFDLKAWVCVSDEFDIMKITKAIYDSVTSQTCSFNNLDQAQVQLKQALAGKKFLIVLDDVWNKKYNDWNDLSSPFNDGAQGSKVVVTTRSRDVARMMATVELHDIEILSDEDCWSLFAQHAFENRSIDANPNLVSIGKKIVEKCKGLPLAAKTLSGLLRCKERDEEWVDVLCSKIWDLSHEESDILPALRLSYHHLPSHLKQCFAHCSIIPNDYEFEEEEIVLLWMAEGFILQKREKQMEDVGGEYFRELLSRSFFQPSSTGKSSKFVMHDLINDLAQVVARETCFRLEDILKYPKQCKNIKKARHSSYMQEQYEGMKKFEIFDKAIYLRTFLPFNALYIWKCHLASNVSLNLLPKLRRLRVLNMSSYYITEVPNSVGDLKHLRYLNLSNTNVEELPESLGSLYNLQTLMLRECAKLKKLPTDLGSLIDLRHLDTTNARSLKEMPLGIGKLVSLQTLSNFVVTKNNGHQLRELGNLIYLRGKLCLSGLQNVVVPLVAREANLNDKNALDVLSLEWNVNSDDSRDGRVETEVFDMLQPHKNLKELHIKGYLGTGFPTWIGDPLFSNMADISLDNCGNCASLPPLGQLPSLKKLYITGMSSLKHVGCEFYGQGGVQPFSLLETLSFGNMPEWEDWYTFGDHKEVQPFTRVNSLSIIKCPKLLKMLPTDLPCLNNLEIRDCPKLCGMMPKDLTCLTNLQISKCPEFLVEGSSISLLSLTSIAMKDVPLTSLQAVLEMRSMVDCEVISANAKSKHSSSITSLRIGMIKKLELLPKWVTHGLMELEALEITSCEDLKTLWKNEERVQHSFPAFRRLEIEGCPQLVSLFEEDEDEDNKGQHEQQQQQQEGLPCIVRRLEHLTIDNCTKLEKLPRLLHSFTFLGELYVYKCPSLSSFPETGFPCTLKTLEVRDCETLQSLFGCLTQINDSNLQVLDVRDCPSLTSLISCRGGGLPPTLKELGIWSCKKLEALLVVEEAMEITCPSLESVWIINCDRLKYLPDALPNNNNNLRNLS
>XP_028069939.1
MPIAEIFLSAFVKLLFEKMTSFASSKLPTFEGIGAQLTNWTNMLSQIEALLIDAEEKQMTDRAVNLWLDDLQDLAYDLDDVVDEFATEALRQSLKAKLPQASSSKVWNPIPNFKPGHVMFNFKMRSKIEEITTRLRTSFEQCSKLNLVKIVGTTTPTKTWQRPESTSLLKEPRVYGREKDQRKIIELLVGGGESSRNKVDVIPIVGMGGIGKTTLAQMVYNDETVKKHFDLKAWVCVSDEFDIMKITKAIYDSVTSQTCSFNNLDQAQVQLKQALAGKKFLIVLDDVWNKKYNDWNDLSSPFNDGAQGSKVVVTTRSRDVARMMATVELHDIEILSDEDCWSLFAQHAFENRSIDANPNLVSIGKKIVEKCKGLPLAAKTLSGLLRCKERDEEWVDVLCSKIWDLSHEESDILPALRLSYHHLPSHLKQCFAHCSIIPNDYEFEEEEIVLLWMAEGFILQKREKQMEDVGGEYFRELLSRSFFQPSSTGKSSKFVMHDLINDLAQVVARETCFRLEDILKYPKQCKNIKKARHSSYMQEQYEGMKKFEIFDKAIYLRTFLPFNALYIWKCHLASNVSLNLLPKLRRLRVLNMSSYYITEVPNSVGDLKHLRYLNLSNTNVEELPESLGSLYNLQTLMLRECAKLKKLPTDLGSLIDLRHLDTTNARSLKEMPLGIGKLVSLQTLSNFVVTKNNGHQLRELGNLIYLRGKLCLSGLQNVVVPLVAREANLNDKNALDVLSLEWNVNSDDSRDGRVETEVFDMLQPHKNLKELHIKGYLGTGFPTWIGDPLFSNMADISLDNCGNCASLPPLGQLPSLKKLYITGMSSLKHVGCEFYGQGGVQPFSLLETLSFGNMPEWEDWYTFGDHKEVQPFTRVNSLSIIKCPKLLKMLPTDLPCLNNLEIRDCPKLCGMMPKDLTCLTNLQISKCPEFLVEGSSISLLSLTSIAMKDVPLTSLQAVLEMRSMVDCEVISANAKSKHSSSITSLRIGMIKKLELLPKWVTHGLMELEALEITSCEDLKTLWKNEERVQHSFPAFRRLEIEGCPQLVSLFEEDEDEDNKGQHEQQQQQQEGLPCIVRRLEHLTIDNCTKLEKLPRLLHSFTFLGELYVYKCPSLSSFPETGFPCTLKTLEVRDCETLQSLFGCLTQINDSNLQVLDVRDCPSLTSLISCRGGGLPPTLKELGIWSCKKLEALLVVEEAMEITCPSLESVWIINCDRLKYLPDALPNNNNNLRNLS
>XP_028069940.1
MPIAEIFLSAFVKLLFEKMTSFASSKLPTFEGIGAQLTNWTNMLSQIEALLIDAEEKQMTDRAVNLWLDDLQDLAYDLDDVVDEFATEALRQSLKAKLPQASSSKVWNPIPNFKPGHVMFNFKMRSKIEEITTRLRTSFEQCSKLNLVKIVGTTTPTKTWQRPESTSLLKEPRVYGREKDQRKIIELLVGGGESSRNKVDVIPIVGMGGIGKTTLAQMVYNDETVKKHFDLKAWVCVSDEFDIMKITKAIYDSVTSQTCSFNNLDQAQVQLKQALAGKKFLIVLDDVWNKKYNDWNDLSSPFNDGAQGSKVVVTTRSRDVARMMATVELHDIEILSDEDCWSLFAQHAFENRSIDANPNLVSIGKKIVEKCKGLPLAAKTLSGLLRCKERDEEWVDVLCSKIWDLSHEESDILPALRLSYHHLPSHLKQCFAHCSIIPNDYEFEEEEIVLLWMAEGFILQKREKQMEDVGGEYFRELLSRSFFQPSSTGKSSKFVMHDLINDLAQVVARETCFRLEDILKYPKQCKNIKKARHSSYMQEQYEGMKKFEIFDKAIYLRTFLPFNALYIWKCHLASNVSLNLLPKLRRLRVLNMSSYYITEVPNSVGDLKHLRYLNLSNTNVEELPESLGSLYNLQTLMLRECAKLKKLPTDLGSLIDLRHLDTTNARSLKEMPLGIGKLVSLQTLSNFVVTKNNGHQLRELGNLIYLRGKLCLSGLQNVVVPLVAREANLNDKNALDVLSLEWNVNSDDSRDGRVETEVFDMLQPHKNLKELHIKGYLGTGFPTWIGDPLFSNMADISLDNCGNCASLPPLGQLPSLKKLYITGMSSLKHVGCEFYGQGGVQPFSLLETLSFGNMPEWEDWYTFGDHKEVQPFTRVNSLSIIKCPKLLKMLPTDLPCLNNLEIRDCPKLCGMMPKDLTCLTNLQISKCPEFLVEGSSISLLSLTSIAMKDVPLTSLQAVLEMRSMVDCEVISANAKSKHSSSITSLRIGMIKKLELLPKWVTHGLMELEALEITSCEDLKTLWKNEERVQHSFPAFRRLEIEGCPQLVSLFEEDEDEDNKGQHEQQQQQQEGLPCIVRRLEHLTIDNCTKLEKLPRLLHSFTFLGELYVYKCPSLSSFPETGFPCTLKTLEVRDCETLQSLFGCLTQINDSNLQVLDVRDCPSLTSLISCRGGGLPPTLKELGIWSCKKLEALLVVEEAMEITCPSLESVWIINCDRLKYLPDALPNNNNNLRNLS
>XP_028069941.1
MPIAEIFLSAFVKLLFEKMTSFASSKLPTFEGIGAQLTNWTNMLSQIEALLIDAEEKQMTDRAVNLWLDDLQDLAYDLDDVVDEFATEALRQSLKAKLPQASSSKVWNPIPNFKPGHVMFNFKMRSKIEEITTRLRTSFEQCSKLNLVKIVGTTTPTKTWQRPESTSLLKEPRVYGREKDQRKIIELLVGGGESSRNKVDVIPIVGMGGIGKTTLAQMVYNDETVKKHFDLKAWVCVSDEFDIMKITKAIYDSVTSQTCSFNNLDQAQVQLKQALAGKKFLIVLDDVWNKKYNDWNDLSSPFNDGAQGSKVVVTTRSRDVARMMATVELHDIEILSDEDCWSLFAQHAFENRSIDANPNLVSIGKKIVEKCKGLPLAAKTLSGLLRCKERDEEWVDVLCSKIWDLSHEESDILPALRLSYHHLPSHLKQCFAHCSIIPNDYEFEEEEIVLLWMAEGFILQKREKQMEDVGGEYFRELLSRSFFQPSSTGKSSKFVMHDLINDLAQVVARETCFRLEDILKYPKQCKNIKKARHSSYMQEQYEGMKKFEIFDKAIYLRTFLPFNALYIWKCHLASNVSLNLLPKLRRLRVLNMSSYYITEVPNSVGDLKHLRYLNLSNTNVEELPESLGSLYNLQTLMLRECAKLKKLPTDLGSLIDLRHLDTTNARSLKEMPLGIGKLVSLQTLSNFVVTKNNGHQLRELGNLIYLRGKLCLSGLQNVVVPLVAREANLNDKNALDVLSLEWNVNSDDSRDGRVETEVFDMLQPHKNLKELHIKGYLGTGFPTWIGDPLFSNMADISLDNCGNCASLPPLGQLPSLKKLYITGMSSLKHVGCEFYGQGGVQPFSLLETLSFGNMPEWEDWYTFGDHKEVQPFTRVNSLSIIKCPKLLKMLPTDLPCLNNLEIRDCPKLCGMMPKDLTCLTNLQISKCPEFLVEGSSISLLSLTSIAMKDVPLTSLQAVLEMRSMVDCEVISANAKSKHSSSITSLRIGMIKKLELLPKWVTHGLMELEALEITSCEDLKTLWKNEERVQHSFPAFRRLEIEGCPQLVSLFEEDEDEDNKGQHEQQQQQQEGLPCIVRRLEHLTIDNCTKLEKLPRLLHSFTFLGELYVYKCPSLSSFPETGFPCTLKTLEVRDCETLQSLFGCLTQINDSNLQVLDVRDCPSLTSLISCRGGGLPPTLKELGIWSCKKLEALLVVEEAMEITCPSLESVWIINCDRLKYLPDALPNNNNNLRNLS
>XP_028069942.1
MPIAEIFLSAFVKLLFEKMTSFASSKLPTFEGIGAQLTNWTNMLSQIEALLIDAEEKQMTDRAVNLWLDDLQDLAYDLDDVVDEFATEALRQSLKAKLPQASSSKVWNPIPNFKPGHVMFNFKMRSKIEEITTRLRTSFEQCSKLNLVKIVGTTTPTKTWQRPESTSLLKEPRVYGREKDQRKIIELLVGGGESSRNKVDVIPIVGMGGIGKTTLAQMVYNDETVKKHFDLKAWVCVSDEFDIMKITKAIYDSVTSQTCSFNNLDQAQVQLKQALAGKKFLIVLDDVWNKKYNDWNDLSSPFNDGAQGSKVVVTTRSRDVARMMATVELHDIEILSDEDCWSLFAQHAFENRSIDANPNLVSIGKKIVEKCKGLPLAAKTLSGLLRCKERDEEWVDVLCSKIWDLSHEESDILPALRLSYHHLPSHLKQCFAHCSIIPNDYEFEEEEIVLLWMAEGFILQKREKQMEDVGGEYFRELLSRSFFQPSSTGKSSKFVMHDLINDLAQVVARETCFRLEDILKYPKQCKNIKKARHSSYMQEQYEGMKKFEIFDKAIYLRTFLPFNALYIWKCHLASNVSLNLLPKLRRLRVLNMSSYYITEVPNSVGDLKHLRYLNLSNTNVEELPESLGSLYNLQTLMLRECAKLKKLPTDLGSLIDLRHLDTTNARSLKEMPLGIGKLVSLQTLSNFVVTKNNGHQLRELGNLIYLRGKLCLSGLQNVVVPLVAREANLNDKNALDVLSLEWNVNSDDSRDGRVETEVFDMLQPHKNLKELHIKGYLGTGFPTWIGDPLFSNMADISLDNCGNCASLPPLGQLPSLKKLYITGMSSLKHVGCEFYGQGGVQPFSLLETLSFGNMPEWEDWYTFGDHKEVQPFTRVNSLSIIKCPKLLKMLPTDLPCLNNLEIRDCPKLCGMMPKDLTCLTNLQISKCPEFLVEGSSISLLSLTSIAMKDVPLTSLQAVLEMRSMVDCEVISANAKSKHSSSITSLRIGMIKKLELLPKWVTHGLMELEALEITSCEDLKTLWKNEERVQHSFPAFRRLEIEGCPQLVSLFEEDEDEDNKGQHEQQQQQQEGLPCIVRRLEHLTIDNCTKLEKLPRLLHSFTFLGELYVYKCPSLSSFPETGFPCTLKTLEVRDCETLQSLFGCLTQINDSNLQVLDVRDCPSLTSLISCRGGGLPPTLKELGIWSCKKLEALLVVEEAMEITCPSLESVWIINCDRLKYLPDALPNNNNNLRNLS
>XP_028069943.1
MPIAEIFLSAFVKLLFEKMTSFASSKLPTFEGIGAQLTNWTNMLSQIEALLIDAEEKQMTDRAVNLWLDDLQDLAYDLDDVVDEFATEALRQSLKAKLPQASSSKVWNPIPNFKPGHVMFNFKMRSKIEEITTRLRTSFEQCSKLNLVKIVGTTTPTKTWQRPESTSLLKEPRVYGREKDQRKIIELLVGGGESSRNKVDVIPIVGMGGIGKTTLAQMVYNDETVKKHFDLKAWVCVSDEFDIMKITKAIYDSVTSQTCSFNNLDQAQVQLKQALAGKKFLIVLDDVWNKKYNDWNDLSSPFNDGAQGSKVVVTTRSRDVARMMATVELHDIEILSDEDCWSLFAQHAFENRSIDANPNLVSIGKKIVEKCKGLPLAAKTLSGLLRCKERDEEWVDVLCSKIWDLSHEESDILPALRLSYHHLPSHLKQCFAHCSIIPNDYEFEEEEIVLLWMAEGFILQKREKQMEDVGGEYFRELLSRSFFQPSSTGKSSKFVMHDLINDLAQVVARETCFRLEDILKYPKQCKNIKKARHSSYMQEQYEGMKKFEIFDKAIYLRTFLPFNALYIWKCHLASNVSLNLLPKLRRLRVLNMSSYYITEVPNSVGDLKHLRYLNLSNTNVEELPESLGSLYNLQTLMLRECAKLKKLPTDLGSLIDLRHLDTTNARSLKEMPLGIGKLVSLQTLSNFVVTKNNGHQLRELGNLIYLRGKLCLSGLQNVVVPLVAREANLNDKNALDVLSLEWNVNSDDSRDGRVETEVFDMLQPHKNLKELHIKGYLGTGFPTWIGDPLFSNMADISLDNCGNCASLPPLGQLPSLKKLYITGMSSLKHVGCEFYGQGGVQPFSLLETLSFGNMPEWEDWYTFGDHKEVQPFTRVNSLSIIKCPKLLKMLPTDLPCLNNLEIRDCPKLCGMMPKDLTCLTNLQISKCPEFLVEGSSISLLSLTSIAMKDVPLTSLQAVLEMRSMVDCEVISANAKSKHSSSITSLRIGMIKKLELLPKWVTHGLMELEALEITSCEDLKTLWKNEERVQHSFPAFRRLEIEGCPQLVSLFEEDEDEDNKGQHEQQQQQQEGLPCIVRRLEHLTIDNCTKLEKLPRLLHSFTFLGELYVYKCPSLSSFPETGFPCTLKTLEVRDCETLQSLFGCLTQINDSNLQVLDVRDCPSLTSLISCRGGGLPPTLKELGIWSCKKLEALLVVEEAMEITCPSLESVWIINCDRLKYLPDALPNNNNNLRNLS
>XP_028069945.1
MPIAEIFLSAFVKLLFEKMTSFASSKLPTFEGIGAQLTNWTNMLSQIEALLIDAEEKQMTDRAVNLWLDDLQDLAYDLDDVVDEFATEALRQSLKAKLPQASSSKVWNPIPNFKPGHVMFNFKMRSKIEEITTRLRTSFEQCSKLNLVKIVGTTTPTKTWQRPESTSLLKEPRVYGREKDQRKIIELLVGGGESSRNKVDVIPIVGMGGIGKTTLAQMVYNDETVKKHFDLKAWVCVSDEFDIMKITKAIYDSVTSQTCSFNNLDQAQVQLKQALAGKKFLIVLDDVWNKKYNDWNDLSSPFNDGAQGSKVVVTTRSRDVARMMATVELHDIEILSDEDCWSLFAQHAFENRSIDANPNLVSIGKKIVEKCKGLPLAAKTLSGLLRCKERDEEWVDVLCSKIWDLSHEESDILPALRLSYHHLPSHLKQCFAHCSIIPNDYEFEEEEIVLLWMAEGFILQKREKQMEDVGGEYFRELLSRSFFQPSSTGKSSKFVMHDLINDLAQVVARETCFRLEDILKYPKQCKNIKKARHSSYMQEQYEGMKKFEIFDKAIYLRTFLPFNALYIWKCHLASNVSLNLLPKLRRLRVLNMSSYYITEVPNSVGDLKHLRYLNLSNTNVEELPESLGSLYNLQTLMLRECAKLKKLPTDLGSLIDLRHLDTTNARSLKEMPLGIGKLVSLQTLSNFVVTKNNGHQLRELGNLIYLRGKLCLSGLQNVVVPLVAREANLNDKNALDVLSLEWNVNSDDSRDGRVETEVFDMLQPHKNLKELHIKGYLGTGFPTWIGDPLFSNMADISLDNCGNCASLPPLGQLPSLKKLYITGMSSLKHVGCEFYGQGGVQPFSLLETLSFGNMPEWEDWYTFGDHKEVQPFTRVNSLSIIKCPKLLKMLPTDLPCLNNLEIRDCPKLCGMMPKDLTCLTNLQISKCPEFLVEGSSISLLSLTSIAMKDVPLTSLQAVLEMRSMVDCEVISANAKSKHSSSITSLRIGMIKKLELLPKWVTHGLMELEALEITSCEDLKTLWKNEERVQHSFPAFRRLEIEGCPQLVSLFEEDEDEDNKGQHEQQQQQQEGLPCIVRRLEHLTIDNCTKLEKLPRLLHSFTFLGELYVYKCPSLSSFPETGFPCTLKTLEVRDCETLQSLFGCLTQINDSNLQVLDVRDCPSLTSLISCRGGGLPPTLKELGIWSCKKLEALLVVEEAMEITCPSLESVWIINCDRLKYLPDALPNNNNNLRNLS
>XP_028069946.1
MPIAEIFLSAFVKLLFEKMTSFASSKLPTFEGIGAQLTNWTNMLSQIEALLIDAEEKQMTDRAVNLWLDDLQDLAYDLDDVVDEFATEALRQSLKAKLPQASSSKVWNPIPNFKPGHVMFNFKMRSKIEEITTRLRTSFEQCSKLNLVKIVGTTTPTKTWQRPESTSLLKEPRVYGREKDQRKIIELLVGGGESSRNKVDVIPIVGMGGIGKTTLAQMVYNDETVKKHFDLKAWVCVSDEFDIMKITKAIYDSVTSQTCSFNNLDQAQVQLKQALAGKKFLIVLDDVWNKKYNDWNDLSSPFNDGAQGSKVVVTTRSRDVARMMATVELHDIEILSDEDCWSLFAQHAFENRSIDANPNLVSIGKKIVEKCKGLPLAAKTLSGLLRCKERDEEWVDVLCSKIWDLSHEESDILPALRLSYHHLPSHLKQCFAHCSIIPNDYEFEEEEIVLLWMAEGFILQKREKQMEDVGGEYFRELLSRSFFQPSSTGKSSKFVMHDLINDLAQVVARETCFRLEDILKYPKQCKNIKKARHSSYMQEQYEGMKKFEIFDKAIYLRTFLPFNALYIWKCHLASNVSLNLLPKLRRLRVLNMSSYYITEVPNSVGDLKHLRYLNLSNTNVEELPESLGSLYNLQTLMLRECAKLKKLPTDLGSLIDLRHLDTTNARSLKEMPLGIGKLVSLQTLSNFVVTKNNGHQLRELGNLIYLRGKLCLSGLQNVVVPLVAREANLNDKNALDVLSLEWNVNSDDSRDGRVETEVFDMLQPHKNLKELHIKGYLGTGFPTWIGDPLFSNMADISLDNCGNCASLPPLGQLPSLKKLYITGMSSLKHVGCEFYGQGGVQPFSLLETLSFGNMPEWEDWYTFGDHKEVQPFTRVNSLSIIKCPKLLKMLPTDLPCLNNLEIRDCPKLCGMMPKDLTCLTNLQISKCPEFLVEGSSISLLSLTSIAMKDVPLTSLQAVLEMRSMVDCEVISANAKSKHSSSITSLRIGMIKKLELLPKWVTHGLMELEALEITSCEDLKTLWKNEERVQHSFPAFRRLEIEGCPQLVSLFEEDEDEDNKGQHEQQQQQQEGLPCIVRRLEHLTIDNCTKLEKLPRLLHSFTFLGELYVYKCPSLSSFPETGFPCTLKTLEVRDCETLQSLFGCLTQINDSNLQVLDVRDCPSLTSLISCRGGGLPPTLKELGIWSCKKLEALLVVEEAMEITCPSLESVWIINCDRLKYLPDALPNNNNNLRNLS
>XP_028070475.1
MAESAVIHLLANFAPFLQQEANLLTGVREEIQYIRDEFDCMTAFLRVADAMEENNPELKVWVKQVREAAYDIGDVLELYLLRLGHRHGAGFRGFLRKVSCFIKTLKARHQIASEVQRMKSRVIDISKGHQRYHDRYGMLEQGSSSRSTSLNTACHDYRGDALLLHESELVGIDKPKSQLIRWLVHKDPRLKVLSVSGMGGLGKTTLVKKVFDDAVVKNHFQSHVWITVSESFKIELLLKGIIKQLFDEIRQPVPQGMDNMDTNSLKGIINAFLQQKRYVLVFDDVWDIHAWQSFRYVFPIGNCGSRVVLTTRNADLASFASKEYHGNVYNLEPLCRKKSWTLFCRKTFMENSCPSHLKRLSKAILNRCEGLPLAIVAISGLLSTKDKSSVDEWDKIYRSLGAELQGNDKLLSMNKILSLSYIDLPYYLKSCFLYLSVFPEDCFIDHWRLIRLWVAEGFVEMKVGMTKEEVAEGYLNELINRSLVQVAKRRRDRRVAAYRIHDLWREIIVSKSGEQNIVTLVGEHSRAWPEKVRRLSINNHWENTQQSKRFTRLRSLLMFSATDSLSTLSILASSNDGLRLLTVLDLRGALLETFPNEVLKLLQLRYLSLRGTKVKIIPKSIGKLQNLETLDLKQTYVTELPDDILKLQRLRHILLYRYIIADVPSYPFGHQCGFKAPTEIGRLSSLQKLCSIETNHDNGTILIGEVGNLTQLRKLQIESLRNEDGRVLCSSLEKLSNLRSLIVRATEEDEIIDLDSLSSPPQLLRMLCLEGSLHKVPHWIPSLHSLESIVLRWSKLRDADPLESLQDLPNLVELQLLQTYEGAELCFKAGGFQRLVLLDLHGLKGLRWVKVEAGSMPHLERLTIVECELVGELPFGIEHLTNLKSLNLNNMSDGLISSLNRDLERGNNWKIAHIQKVWIGDTKLGYFKGHYL
>XP_028070543.1
MAKSAVIHLLANFAPFLQQEANLLTGVRDEIQYISDEFERMTAFLRVADAMEENDPELKVWVKQVQEAAYDIGDVLELFMLRLGHRHGAGFRGFLRKVSCCIKTLIARHQIGYEVQRMKSRVDDISKGHQRYHDIYGTLEQGSSSRATGFNRAWHDCRSDALLLDESELVGIDEPKSVLIWWLVHEDPGLQVLSISGMGGLGKTTMVKKVFDDAVMKNHFQSHVWITVSESFKIEKRYVLVFDDLWDIQAWQSFRHVFPRGNCGSRVVLTTRNADLASFASAEYHGGVYNLQPLTPEESWTLFCRKTFMENSCPSHLEGLSKAILNRCEGLPLAIVAISGLLSTKDKSSVDEWDKIYRSLGAKLQGNDKLLSMKKILSLSYIDLPYYLKFCFLYLSVFPEDCLIDHWRLIRLWVAEGL
>XP_028070544.1
MTESAVFHLLANFTPFLQQEANLLTGVREEIEYIRDEFERMTAFLKVADAIEDNNPELKVWVKQVREAAYDIGDVLELYMLRLGHRHGAGFRGFLCKVSCFIKTLKARHQIASEVQRMKARVIDISKGHQRYHKRYGMLEQGSSSRSTGLNAACHDYRDDALLLDESELVGIDKPKSQLIWWLVHEDPRLKVFSVSGMGGLGKTTLVKKVFDDAVVKNHFQSHVWITVSESFKIEVLLKDIIKKLFEEIKQPAPKRMDNMDTNSLKGIINDFLQQKRYVLVFDDVWYIHDWQSFRHVFPIGNCGSRVVLTTRNADLASFASTQYHGDVYNLQPLTPEESWTLFCRKTFMENSCPSHLERLSKAILNRCEGLPLAIVAISGLLSTKDKSSVDEWDMIYRSLGAELEGNDKLLSMKKILGLFDSTLETDSVMGGRRLCGNESRNDVTIEEVAEGYLKELISRSLVQVVERRTDGRGKAYRIHDLWREIIVLKCEEQNIVTIANHEQGRLWPEKVRRLSIQNHLEDRQQSKRFTRLRSLLMFSTTSTLSKFSMLASSSDGLRLLTMLDLRGAWLDTFPNEVSELLQLRYLSLRETNVKIIPKSIGKLRNLETLDLKETYVTELPDDILKLQRLRHILLYRYEPVNCIYLHLHIGFKAPVEIGSLSSLQRLCCIEANHGNGDILLREVGKLTQLRKIHICKLRSEDGRVLCSSLEKLSNLRSLIVCAAEENKIIDLDSLSSPPQLLRTLGLEGSLRKLPHWISSLHSLVKVNLAGSKLRDVDPLESLQGLPNLISLGLLQTYEGEGLCFKAGGFQRLGHLYIGKFNELRWVIVEVGSMPHLESIIIEKCESVEELPSGIEHLTSLKSLYLVDMSDRLISSMIRDLKHENNWKIAHIPEVWIGDTKLFCGTGNYR
>XP_028070911.1
MAIVEVFLGAFVTVLLEKMASGEWLKFLRHEGILTQLSNWINTLSQIQALLTDAEDKQLTDRAVNQWLDDLQDLAYDLDDLVDEFSTEALRRKLMSEQPQASSSKVWNSIPTCCTNFKPTSVMFNFEMRSKIKEINTKLSNIFEQCSKLNLVKIIGTTPTPTTKTWQRPESTSLIDEPRVYGREHDQSKIIELLVRGDESSHSNVGVIPIVGMGGIGKTTLAQMVYNHETVKQHFDLKAWACVSDEFDILRITKAIYDSVTSQTCSFNNLDQAQVKLQKVLAGRKFLIVLDDVWNNKYSDWNVLKKPFSDGAQGSKVVVTTRNRDVARMMGAVELHDIEVLSDEDCWSLFEQHAFVNPSIDANPNLVSIGKKVVEKCGGLPLAAKTLGGLLRCRERYEEWVNVLRSEIWDLSHQECDILPALRLSYNHLPSHLKQCFAYCSIIPSYYEFEEEELVLLWMAEGFVQQREKQMEDVGDAMLELPGSIEVKIMDNCL
>XP_028071426.1
MPIGEIILTAFIKVLFEKLASIDLLNFARQEQVHTLFKRWSGELIEIQAFLDDAEEKQIENKAVKMWLEELTDLAYDLDDILDEFATEALQHKLTAKSQAASTSKSKLQAMIPTCCKGFNATTLLSNFMKSSTSKIEEITARLQSIFERGSQLGLQNIAAGESTKAWHRPPSTSSFINERCIYGRDKEKKDIIDFLLRDESNDSKVGVIPIVGMGGLGKTTLAQMVYNDEVVNKHFDLKAWVCVSDEFDTMRISKVILESITSKACEFKELNQVQVQLKLNLIGKKILIVLDDVWDKKYNDWNVLKGPFNDGVLGTKIIVTTRDKDVASIMGTIPNHLLQRLSDDDCWSVFE
>XP_028071462.1
MAASSLPFVLQNLNSLIQTEVGLLWGVDKEIKKLSSTLTTIRAVLEDAEQKQFQDKAIQNWLRKLNDATYEVEDILDDCTTEALQYESKRLSSSSLKKVMSTSLLTCYPVENILFHHKIGNRMKDTIENLNAIAEERMKFHLREVVVEKRVELAERRETSSALIQPQLYGREEDKDKIVKMLVENICDCHDVSVYPIIGMGGLGKTTLAQMVFNDERVECHFEPKIWVYVCQDFNVKRVIKAIIQSVSERTCEASNLDSLQKKLREMLNGKRYLLVLDDVWDEDQDNWDGLNNLLACGSKGASIIVTTRVAKVASIMGTVPAHHLSFLSEEDCWLLFKQRAFGHGNEEHPNLVAIGKEIVKKCGGVPLAAKALGGLMRFKSEEIDWHSVQESEIWNLPQDKNSILPLLRLSYHNLPLELRRCFAYCAIFLKGSEIEKEKLIHLWMANGFISSNGKSESEDIGNGIWNELYWRSFFQDVDKDPSGNIIFKIHDLMHDLAHSVLEDECHMMEAENSKNISAQRIHHVTLVVDYLRAAAFPKALYRIESLHTILLQYRRKNTYSDRVFPFSCNFTNFGSLRVFDALGTNMGQLSSSIGKLKHLGYLNLSKTPIRTLPKSICSLHNLQTLNLNYCHELQRLPKNMKSLRSLRHLYLEGCSKIQDMPPKLGHLTLLRTLSFFVVGKSRGHQVVELQCLDLGGELCIRHLERVRNSMDAKEANLVGKQNLRKLKLSWGHNSESESQANVEQLLESLEPHPNVEKLVIDNYRGAYFPLWMRDSILKNIVSVVLHSCRNCLELPAFGQLPSLRGLEISKMDYVEYIDNYFPGGGPVRGFPSLKVLVISELPNLVGLSREEGRELLPCLHRINIHNCPKLTLPHLSSPKLLYVSSSSNVVRTSISNLNHLTTLSVHDGDMVSFPEEMLQNLTVLESLEIESCSQLKGLPTNLESLVSLKSLSISHCHEIESLPDHGLRSLNSLQHLTIGDCNNLSSLSE
>XP_028071573.1
MPLAEIFLSGFVKLLFEKMSSFASSKLPSFEGIGAQLTNWTNMLSQIEAFLIDAEEKQLTDRAVNLWLDDLQDLAYDLDDLVDEFATEALQHKLKAKQPQASSSKVWNLIPNFKPRDVLFNFKMKSKIEEINTRLHNSFEQCSKLNLVKIVGTTPTPTTKTWQRPDSTSLFDEPRIYGREYDQRKIIELLVRGDESSHNNIGVIPIVGMGGIGKTTLAQMVYNDETVQKHFDLKAWVCVSDEFNIMRITKAILESVTSQTFSFHFPDKK
>XP_028071652.1
MPIAEIFLSAFVKLLFEKMTSFASSKLPTFEGIGAQLTNWTNMLSQIEALLIDAEEKQMTDRAVNLWLDDLQDLAYDLDDVVDEFATEALRQSLKAKPHQASSSKVWNPILNFKPGDVWFNFKMRSKIEEITTRLRTSFEQCSKLNLVKIVGTTTPTKTWQRPESTSLLKEPRVYGREKDQRKIIELLVGGGESSRNKVDVIPVVGMGGIGKTTLAQMVYNDETVKKHFDLKAWVCVSDEFDIMKITKAIYDSVTSQTSSFNNLDQAQVQLKQALVGKKFLIVLDDVWNKKYNDWNDLSSPFNDGAQGSKVVVTTRSRDIARMMATVELHDVEILSDEDCWSLFAQHAFENRSIDANPNLVSIGKKIVEKCKGLPLAAKTLSGLLRCKERDEEWVDVLCSKIWDLSHEESDILPALRLSYHHLPSHLKQCFAYCSIIPNDYEFEEEEIVLLWMAEGFILHKREKQMEDVGDEYFRELLSRSFFQPSSTGKTSKFVMHDLINDLAQVVARETCFRLEDILKYPKQCKNIKKARHSSYMQEVHEGMKKFEIFDKAMHLRTFLPFNTPYDCKNYLASNVPLNLLLKLRRLRVLNMSRYHITEVPNSVGDLKHLRYLNLSHTSIEELPESLGSLYNLQTLILRECTKLKKLPIDLGNLIDLRHLDTTNAHHLEEMPLGIGKLASLQTLSNFIVTKNSGHRLKELGNLIYLRGKLCLSGLQNVVVPLDAREANLNDKKGLDVLSMEWSVNSDDSRDGRVETEVLDMLRPHKNLKNLHIKGYLGSRFSTWIGDPLFSNMAGLHLDNCGNCAFLPPLGQLPSLKKLYIKGMSVLKHVSCEFYGQGDVQPFPLLETLSFENMPEWEDWYTFGDHKEVQPFTRVKYLSIIKCPKLLKMLPTDLPCLNNLEIRDCPKLCGMMPKDLHCLNNLEISECPQFLVEGSSISLPSLTSIAMNDVPLTSLEAVLEMRSMDGEVISANAKSTHPNSMISLTIGMIKKLELLPKWVTHGLMELEALKITSCEKLKTLWKNEARVQHSLPAFRRLEIEGCPQLVSLFEGDEDEENEGQHQQQQEEGLSCMVRLEHLRIDNCEKLEKLPRLLHTFTFLRKFSVWNCPSLGSFPEIGFPRTLKKLTIRSCEALQSLFGWITQINDNNLEVLWVENCPSLTCLISCRGGGLPPTLKELRIWWCKKLEALLEEDGMEINCPSLESVWISGCDRLKYLPDALPNNNNLRNLCELNLYGCENLEYIPEGWFHSATNLRQLEISGCKKLKALPHGSQSINYLTSLQELDMNISQWNNNFKKIGLHSLSSLKTLWIEGKEEEHPMGSSFPIDGMLLPTSLTILCIWAFRNLEKLSSKLFQNLASLEQLEIVDCPRLKSLPVQRLPPSLGILWIERCPRLTGKCEKGKGKYWPHLAHIPDVNVRE
>XP_028071653.1
MPIAEIFLSAFVKLLFEKMTSFASSKLPTFEGIGAQLTNWTNMLSQIEALLIDAEEKQMTDRAVNLWLDDLQDLAYDLDDVVDEFATEALRQSLKAKPHQASSSKVWNPILNFKPGDVWFNFKMRSKIEEITTRLRTSFEQCSKLNLVKIVGTTTPTKTWQRPESTSLLKEPRVYGREKDQRKIIELLVGGGESSRNKVDVIPVVGMGGIGKTTLAQMVYNDETVKKHFDLKAWVCVSDEFDIMKITKAIYDSVTSQTSSFNNLDQAQVQLKQALVGKKFLIVLDDVWNKKYNDWNDLSSPFNDGAQGSKVVVTTRSRDIARMMATVELHDVEILSDEDCWSLFAQHAFENRSIDANPNLVSIGKKIVEKCKGLPLAAKTLSGLLRCKERDEEWVDVLCSKIWDLSHEESDILPALRLSYHHLPSHLKQCFAYCSIIPNDYEFEEEEIVLLWMAEGFILHKREKQMEDVGDEYFRELLSRSFFQPSSTGKTSKFVMHDLINDLAQVVARETCFRLEDILKYPKQCKNIKKARHSSYMQEVHEGMKKFEIFDKAMHLRTFLPFNTPYDCKNYLASNVPLNLLLKLRRLRVLNMSRYHITEVPNSVGDLKHLRYLNLSHTSIEELPESLGSLYNLQTLILRECTKLKKLPIDLGNLIDLRHLDTTNAHHLEEMPLGIGKLASLQTLSNFIVTKNSGHRLKELGNLIYLRGKLCLSGLQNVVVPLDAREANLNDKKGLDVLSMEWSVNSDDSRDGRVETEVLDMLRPHKNLKNLHIKGYLGSRFSTWIGDPLFSNMAGLHLDNCGNCAFLPPLGQLPSLKKLYIKGMSVLKHVSCEFYGQGDVQPFPLLETLSFENMPEWEDWYTFGDHKEVQPFTRVKYLSIIKCPKLLKMLPTDLPCLNNLEIRDCPKLCGMMPKDLHCLNNLEISECPQFLVEGSSISLPSLTSIAMNDVPLTSLEAVLEMRSMDGEVISANAKSTHPNSMISLTIGMIKKLELLPKWVTHGLMELEALKITSCEKLKTLWKNEARVQHSLPAFRRLEIEGCPQLVSLFEGDEDEENEGQHQQQQEEGLSCMVRLEHLRIDNCEKLEKLPRLLHTFTFLRKFSVWNCPSLGSFPEIGFPRTLKKLTIRSCEALQSLFGWITQINDNNLEVLWVENCPSLTCLISCRGGGLPPTLKELRIWWCKKLEALLEEDGMEINCPSLESVWISGCDRLKYLPDALPNNNNLRNLCELNLYGCENLEYIPEGWFHSATNLRQLEISGCKKLKALPHGSQSINYLTSLQELDMNISQWNNNFKKIGLHSLSSLKTLWIEGKEEEHPMGSSFPIDGMLLPTSLTILCIWAFRNLEKLSSKLFQNLASLEQLEIVDCPRLKSLPVQRLPPSLGILWIERCPRLTGKCEKGKGKYWPHLAHIPDVNVRE
>XP_028072114.1
MEKPVVSFIINRLGVLLVEEAKFLYGVSEQVEQIRVELKRMQCFLEDAIQSDDVDARVSNWVVEIRQLAYETEDILDTFVIKVSSKRNRRGVRNTLKRFACIFNEWLQVHGVGREIDAIKTKITDLTASLHTYGLKSIGEGTRSLAVEKHQELKRSYQHVVEEDFVGFEENLNTVVKQLVQINDYTPCRVVSICGMGGLGKTTLAKKVYHHKDVQGHFDGLAWICISQQYQTREILQGIFIKLVSERKEDVVRMRDEELFEQLYEVQQRKKCLVVLDDIWSVEAWQSLRPAFPNGNTGSKILLTTRNKALASQIDPSHFHHEPQCLNDEESCDLFLKKALLRRDGRDSGALDTNMEAIGRRMVKLCGGLPLAIIVLGGLLAAKHTLREWEMVYQNVRSHKWSNDHIQHDDGVSKVLALSYHDLPYQLKPCFLYFSHFLEDSVIDAKKIYHLWMADGILATDDRMEDETMMDVAERYLGALAQRCMVQVPVEKFTQRIKYCRIHDLMLELCLSKAKINDFIGIVYLQCETDLAYCFSTTPTTTTKIRKLAIHLNMDVEKVVLPDLETTKQLRSILFYNPISYGRHSIELNSHFKYLKLLRVLDLERLEFDEKSLESIGNLVSLRYLSLRSCSIPKWHSSICKLKYLQTLDLLNCYFNSGEVIVLHQMERLRHLYISYNLILRHKFKLDGLSNLETLEGFNTRNCDVNDLCKLINLQQLEEATFWKTDNQDFAAFINYLNISASHLRQTSLSVNFSSEEGELTLLKQLLGCHHLYNLTINGSIPELPEYRSLSPSLIKLKLFGCNLKKDPMPTLERLPNLQLLDLNANAFVGEKMVCSANGFPQLKTLYLYRLHHLKEWEVEKGAMLNLSSLYITCCKRLEMVPDGLRFIATFQQFTTGDMSTKFNNKILKVNGEEGEDFYKVRHVTTISIR
>XP_028072320.1
MERERKKEREREREKTRKIERWEERERNRAMGENYLELRKKLRKKFEREMGENYSVLGEDTTRFERGSIMQQTERFKREMGENYSVLKILRGHFVLKERRVRFEREMGEEYSVLEKHKERFEREMGEEYSVLEKHRERFEREMGENYSVLEKLNHLMISNACNLTADQIDHLDSFYNRLRFLATILKDLEERQQQQQHELNYEPKNLPMQIYLVICKTRQLIRSFDLDVPGQRDSNNNGDSFFDILVGTNIMEEIKTIKAKVVQFYDQINQIQLLQDCKSFNDGVHSSVSMSMENRTMVDEEITVGFDDEALTIKELLAGGKKQLQIISIVGMPGLGKTTLATKLYNDPYITHYFHIRAWTYASQLPTKTDMLLDILRYVNVVFTNEIKNMTNEKLGEKLYKQLKGKRYLIVIDDLWDIGAWVDLKMYFPNDNNGSRVMFTSRLKELSMHASPDCHPHCLRFLTEEESWELLQRKVFHNESCPPELIKIGKQIMKKCEGLPLAIVIIAGLLAKNIKTQESWIQVAQSVSSYIVSDPNQYLDTLALSYNHLPRHLKPCFLYLGAFPEDQEIPVQKLISLWVAEGFIQKIGQRSLEEVAEDYLMDLIQRSLVIVAQKRFDGRIKACRMHDLLRDLCLKKAREINFLQWTRNYKDASPSSSSNYETNNQRHLCILSYFRPRFDHILLLSYAPTVLQSLLCFRHEFEKIIGYDDDSFGDMYSFICCTFKLLRVLEICYNNAFFPRELTQLFNLRYLAINLKYSCELPPSISNLSNLETLIIISTKWSEVILPCNVWNITKLRHLYAKGRAKYDGSLCSEEAVTNHNHPSILGNLRTIANINPCGHVQDLLARTPFLTKLGLCGHLLSDSGNLMFLNLEFLRHLETLKLLNKFLYPTNFREVKFPTNVKRLTLKYTNIEWEEISILGMLLPNLELLKLENSAGRGRQWATTDCGFPRLKFLKLKDYSVKQWITCSSHFPSLQHVLLAGCISLEEIPSSLGDILTLQMIEVNYCRSTVVESVRKIKEEQESIGNNWLKVLIRKSTLAL
>XP_028072757.1
MAESAVIHLLANFAPFLQQEANLLTGVRDEIEYIRDEFERMTAFLRVADAMEENDPELKVWVKQVREAAYDIGDVLELFMLRLGHRHGAGFRGFLRKVSCCIKTLIARHQIGSEVQRMKSRVDDISKGHQRYHDRYGTLEQGSSSRATGFNRAWHDCRSDALLLDESELVGIDEPKSVLIWWLVHEDPGLKVLSVSGMGGLGKTTMVKKVFDDAVVKNHFQSHVWITVSESFKIEVLLKGIIKQLFEEIKQPVPQGMDNMDTNSLKGIINAFLQQKRYVLVFDDLWDIQAWQSFRHVFPRGNCGSRVVLTTRNADLASFASTEYHGDVHNLQPLTLEESWTLFCRKTFMENSCPSHLEGLSRAILNRCEGLPLAIVAISGLLSTKDKSSVNEWDKIYHSLGAEL
>XP_028073390.1
MASFLPFVLQNLNSLIQKEVGLLWGVDKEMKKLSSTLTTIQAVLEDAEQKQFQDKAIQNWLRKLNDAAHEVEDILDDCKTEALQYESKRRSSSSLKKVISTSLLTYPVENILFRHKIGNRMKDTIENLNAIAEERMKFHLREVVVEKRVELADRRETGSALTQPQLYGREEDKEKIVKMLVENISDCQDVSVYPIIGMGGLGKTTLAQMVFNDERVECHFEPKIWVYVSQDFHVKRVIEAIIKSVTGKICEASNLDYLQKKLREMLNGKRYLLVLDDVWDEDQDNWDGLKYLLACGSKGAAIIVTTRVAKVASIMGTVPAHHLSFLSDEDCWLLFKQRAFGHGNEEHPNLVAIGKEIVKKCGGVPLAAKALGGLMRFKNEETDWHFVKESEIWNLPQDKNSILPLLRLSYYSLPLELRRCFAYCAIFLKGSEIEKEKLIHLWMANGFISSNGKSELEDIGNGMWNELYWRSFFQDVDKYPSGNIIFKIHDLMHDLAQSVMEDECHMMEAKSSTNISAQRIHHVTLVADCMHAVVFPKALYRVESLHTILLQYRRPNSIAFDFFPSSCDFTNFGSLRVFDALGTNMWQLSSSIGKLKHLTYLNLSTTLISTLPKSICSLHNLQTLNLNECYKLQRLPKNMKSLRSLRHLYLEGCDKIQDMPPKLGHLTLLRTLSLFVVGKSRGHRVVELQCLDLGGELCIRHLERVRNSMDAKEANLVGKQNLRILKLSWGHNSESESQANVEQLLESLEPHPNVEKLVIDNYRGAYFPLWIRESIFKNIISIELRSCRNRLVLPAFGQLPSLRQLDISEMDYVEYIDNYFPGGGPVRGFPALEELHISELPNLVGLSREEGRELLPCLHKIKIDNCPKLTLPRLSSPKLLNVASSSNVVLSSISNLNNLTTLSVYGGDMISFPEEMLQNLTVLESLSIWGCHEIESLPDHGLRSLKSLQRLTIDHCYKLSYLSESLGHLTALEELNVSGCPKLVTLPDSIKHLVSLRHLDICGHPRSMYSNDLVICAELKTLPEALKHVPALQSLSICDYPELTSLPEWLGDLTSLQSLYISGSPTIPSLPHGFQRLTNLQTLSIYGCCPELVRRCQKEKGEDWYKIAHIPKINLDDINEIGRIESSMIQRFRCC
>XP_028073391.1
MASFLPFVLQNLNSLIQKEVGLLWGVDKEMKKLSSTLTTIQAVLEDAEQKQFQDKAIQNWLRKLNDAAHEVEDILDDCKTEALQYESKRRSSSSLKKVISTSLLTYPVENILFRHKIGNRMKDTIENLNAIAEERMKFHLREVVVEKRVELADRRETGSALTQPQLYGREEDKEKIVKMLVENISDCQDVSVYPIIGMGGLGKTTLAQMVFNDERVECHFEPKIWVYVSQDFHVKRVIEAIIKSVTGKICEASNLDYLQKKLREMLNGKRYLLVLDDVWDEDQDNWDGLKYLLACGSKGAAIIVTTRVAKVASIMGTVPAHHLSFLSDEDCWLLFKQRAFGHGNEEHPNLVAIGKEIVKKCGGVPLAAKALGGLMRFKNEETDWHFVKESEIWNLPQDKNSILPLLRLSYYSLPLELRRCFAYCAIFLKGSEIEKEKLIHLWMANGFISSNGKSELEDIGNGMWNELYWRSFFQDVDKYPSGNIIFKIHDLMHDLAQSVMEDECHMMEAKSSTNISAQRIHHVTLVADCMHAVVFPKALYRVESLHTILLQYRRPNSIAFDFFPSSCDFTNFGSLRVFDALGTNMWQLSSSIGKLKHLTYLNLSTTLISTLPKSICSLHNLQTLNLNECYKLQRLPKNMKSLRSLRHLYLEGCDKIQDMPPKLGHLTLLRTLSLFVVGKSRGHRVVELQCLDLGGELCIRHLERVRNSMDAKEANLVGKQNLRILKLSWGHNSESESQANVEQLLESLEPHPNVEKLVIDNYRGAYFPLWIRESIFKNIISIELRSCRNRLVLPAFGQLPSLRQLDISEMDYVEYIDNYFPGGGPVRGFPALEELHISELPNLVGLSREEGRELLPCLHKIKIDNCPKLTLPRLSSPKLLNVASSSNVVLSSISNLNNLTTLSVYGGDMISFPEEMLQNLTVLESLSIWGCHEIESLPDHGLRSLKSLQRLTIDHCYKLSYLSESLGHLTALEELNVSGCPKLVTLPDSIKHLVSLRHLDICGHPRSMYSNDLVICAELKTLPEALKHVPALQSLSICDYPELTSLPEWLGDLTSLQSLYISGSPTIPSLPHGFQRLTNLQTLSIYGCCPELVRRCQKEKGEDWYKIAHIPKINLDDINEIGRIESSMIQRFRCC
>XP_028073392.1
MASFLPFVLQNLNSLIQKEVGLLWGVDKEMKKLSSTLTTIQAVLEDAEQKQFQDKAIQNWLRKLNDAAHEVEDILDDCKTEALQYESKRRSSSSLKKVISTSLLTYPVENILFRHKIGNRMKDTIENLNAIAEERMKFHLREVVVEKRVELADRRETGSALTQPQLYGREEDKEKIVKMLVENISDCQDVSVYPIIGMGGLGKTTLAQMVFNDERVECHFEPKIWVYVSQDFHVKRVIEAIIKSVTGKICEASNLDYLQKKLREMLNGKRYLLVLDDVWDEDQDNWDGLKYLLACGSKGAAIIVTTRVAKVASIMGTVPAHHLSFLSDEDCWLLFKQRAFGHGNEEHPNLVAIGKEIVKKCGGVPLAAKALGGLMRFKNEETDWHFVKESEIWNLPQDKNSILPLLRLSYYSLPLELRRCFAYCAIFLKGSEIEKEKLIHLWMANGFISSNGKSELEDIGNGMWNELYWRSFFQDVDKYPSGNIIFKIHDLMHDLAQSVMEDECHMMEAKSSTNISAQRIHHVTLVADCMHAVVFPKALYRVESLHTILLQYRRPNSIAFDFFPSSCDFTNFGSLRVFDALGTNMWQLSSSIGKLKHLTYLNLSTTLISTLPKSICSLHNLQTLNLNECYKLQRLPKNMKSLRSLRHLYLEGCDKIQDMPPKLGHLTLLRTLSLFVVGKSRGHRVVELQCLDLGGELCIRHLERVRNSMDAKEANLVGKQNLRILKLSWGHNSESESQANVEQLLESLEPHPNVEKLVIDNYRGAYFPLWIRESIFKNIISIELRSCRNRLVLPAFGQLPSLRQLDISEMDYVEYIDNYFPGGGPVRGFPALEELHISELPNLVGLSREEGRELLPCLHKIKIDNCPKLTLPRLSSPKLLNVASSSNVVLSSISNLNNLTTLSVYGGDMISFPEEMLQNLTVLESLSIWGCHEIESLPDHGLRSLKSLQRLTIDHCYKLSYLSESLGHLTALEELNVSGCPKLVTLPDSIKHLVSLRHLDICGHPRSMYSNDLVICAELKTLPEALKHVPALQSLSICDYPELTSLPEWLGDLTSLQSLYISGSPTIPSLPHGFQRLTNLQTLSIYGCCPELVRRCQKEKGEDWYKIAHIPKINLDDINEIGRIESSMIQRLCC
>XP_028073393.1
MASFLPFVLQNLNSLIQKEVGLLWGVDKEMKKLSSTLTTIQAVLEDAEQKQFQDKAIQNWLRKLNDAAHEVEDILDDCKTEALQYESKRRSSSSLKKVISTSLLTYPVENILFRHKIGNRMKDTIENLNAIAEERMKFHLREVVVEKRVELADRRETGSALTQPQLYGREEDKEKIVKMLVENISDCQDVSVYPIIGMGGLGKTTLAQMVFNDERVECHFEPKIWVYVSQDFHVKRVIEAIIKSVTGKICEASNLDYLQKKLREMLNGKRYLLVLDDVWDEDQDNWDGLKYLLACGSKGAAIIVTTRVAKVASIMGTVPAHHLSFLSDEDCWLLFKQRAFGHGNEEHPNLVAIGKEIVKKCGGVPLAAKALGGLMRFKNEETDWHFVKESEIWNLPQDKNSILPLLRLSYYSLPLELRRCFAYCAIFLKGSEIEKEKLIHLWMANGFISSNGKSELEDIGNGMWNELYWRSFFQDVDKYPSGNIIFKIHDLMHDLAQSVMEDECHMMEAKSSTNISAQRIHHVTLVADCMHAVVFPKALYRVESLHTILLQYRRPNSIAFDFFPSSCDFTNFGSLRVFDALGTNMWQLSSSIGKLKHLTYLNLSTTLISTLPKSICSLHNLQTLNLNECYKLQRLPKNMKSLRSLRHLYLEGCDKIQDMPPKLGHLTLLRTLSLFVVGKSRGHRVVELQCLDLGGELCIRHLERVRNSMDAKEANLVGKQNLRILKLSWGHNSESESQANVEQLLESLEPHPNVEKLVIDNYRGAYFPLWIRESIFKNIISIELRSCRNRLVLPAFGQLPSLRQLDISEMDYVEYIDNYFPGGGPVRGFPALEELHISELPNLVGLSREEGRELLPCLHKIKIDNCPKLTLPRLSSPKLLNVASSSNVVLSSISNLNNLTTLSVYGGDMISFPEEMLQNLTVLESLSIWGCHEIESLPDHGLRSLKSLQRLTIDHCYKLSYLSESLGHLTALEELNVSGCPKLVTLPDSIKHLVSLRHLDICGHPRSMYSNDLVICAELKTLPEALKHVPALQSLSICDYPELTSLPEWLGDLTSLQSLYISGSPTIPSLPHGFQRLTNLQTLSIYGCCPELVRRCQKEKGEDWYKIAHIPKINLCC
>XP_028073414.1
MELDDEMQALLLLSSLPDNWETLVVSLSNSAPERKLTMEMVTDALFNKAARKREMGGEQSQALVTESKGRDRERGRGRERSKSRGRSQSRQGNTRRCCNQEDHIISDCPRKKADRQAKEKAKGHGGPSTAVVAVNSSNDEDVMLTVSSELETLDFGFRVYVPHMCGYEAFLHLPKIRRYAEERMKFHLREVVVEKRVELADRRETSSALTQPQLYGREEDKEKIVKMLVENICDCQDVSVYPIIGMGGLGKTTLAQMVFNDERVECHFELKIWVYVSQDFDVKRVIKAIIESVSGRTCDASNLDSLQKKLREMLNGKRYLLVLDDVWDDDQDKWDELKNSLACGSKGASIIVTTRVAKVASIRRTVPAHHLPFLSEEDCWLLFKQRAFGHGNEERPNLVAIGKEIVKKCGGVPLAAKALGGLLRFKSEERDWHSVQESEIWNLPQDKNPILPLLRLSYYNLPLELRRCFAYCAIFLKGSEIEKEKLIHLWMANGFISSNGKSELEDIGNGIWNELCWRSFFQDVDKDPSGNIIFKIHDLMHDLAQSVMEDECHMMEAESSKNISAQRIHHVTLVADYPHAAAFPKALYRVESLHTILLQRRQKNTYSDRVFPFSCDFTNFGSLRVFDALGTNVGQLSSSIGKLKHLGYLNLSRTPIRTLPKSICSLHNLQTLNLNECYNLQRLPKNMKSLRSLRHLYLEGCHKIQDMPPKLGHLTLLRTLSLFVVGESRGHRVVELQCLDLGGELCIRHLERVRNSTDAKEANLVGKQNLQILKLSWEYNSESESQVNVEQLLESLEPHPNVEELFIDNYRGAHFPPWMGDSIFKNVVSIELRSCTNCLVLPAFGQLPSLRRLEISKMDYVEYIDNYFPGGSPVRGFPALEVLHISKLPNLVGLSREEGRELLPCLHEIIIHTCPKLTLPRLSSPKLLNVASSSNVVLSSISNLNHLTTLSVYGGDMISFPEEMLQNLIVLESLSIWGCHEIESLPDHGLRSLKSLKRLTIDHCYKLSYLSESLGHLTALEELNVSGCPKLVTLPDSIKHLVSLRHLDIGDSELKTLPEALKHVPALQSLEISCLKLTSLPEWLGNLTSLQSLYIFGWHKIPSLPHGFERLTNLQTLTIMGCAPELARRCQKEKGEDWYKIAHIPKINLWNL
>XP_028073941.1
MAEVAVEYLLSKLEVWIVNETNKKRLDEATQIKNEFERIKPFLRYADWKRLISGDSVVETWVLDVVDLAREVENLIDQDWYDRRHTTGLTLSYLWELVGNSFNYSNVNDNNNSSVFSLTLLRKRVCEKLKGVQVKKHLSLFSSSVEAIDERQIRNSKTFTANLSLTHMVGRDTEVTMLKELLLREDVDALHLIAVTGVGGIGKTTLAKTVYECAKRYFDCAAWVFVSDRPARFILRDVFMGFSEKWPEMMHGNNFNEMDEKELARRIFDFLDGKKFLLVLDDLDALSTLEDVKCALPQRCRGKVLMTTQSSGFTSVICKHVVHLEPLLPKDALELLQSRACFQHHDLGEALWPSSVEPVVQKILQICEGLPIAVATVGAMLSKSLLKEPRVLDSIFCMLKEAKEGRPQSSLIQIIFMVSYFSLPPTLKCCFLYCGLFPSHYEIPCKRLIRIWVAEGFIATELLGMTQEEIAKNLLDELIQRNLFEVGRLGANGEVISCKLLCLIRNFIIEVLNKDHFCILSDSGGRNICPLEATRMLSIHGQIKNVFPSLNSKPIRSMLLFSENEQWTPSVLLNSLCNIRFLHVLELKQIPIGALPDEIGNLVLLHYLGLRGTGICNLPSTLQNLRDLQTLDVRDTYVRALPSGFDGLKMLRHVLLADSFSKRVVKLEGNIMFLKDLQTLAGIKLTEHIATELKYLPQLVKLSVGEIEGRGNCSQFSESVSLMKNLNSLTINCAWRKKIHLQISNPLENLEKLRVGGWVEDLLSWVCTLKSLKYLYLRDNMLVSDPISALQHLPNLTLLSLQNVYRGKLMCCDDVSGFPNLKKLSILNFEELEEWTKIEDGSMARLEILIITKCPKLRLPPKGLQNLTNLQMLQMKDMPTEFVTEVREIPRRAGLDFVVVC
>XP_028073943.1
MVGRDTEVTMLKELLLREDVDALHLIAVTGVGGIGKTTLAKTVYECAKRYFDCAAWVFVSDRPARFILRDVFMGFSEKWPEMMHGNNFNEMDEKELARRIFDFLDGKKFLLVLDDLDALSTLEDVKCALPQRCRGKVLMTTQSSGFTSVICKHVVHLEPLLPKDALELLQSRACFQHHDLGEALWPSSVEPVVQKILQICEGLPIAVATVGAMLSKSLLKEPRVLDSIFCMLKEAKEGRPQSSLIQIIFMVSYFSLPPTLKCCFLYCGLFPSHYEIPCKRLIRIWVAEGFIATELLGMTQEEIAKNLLDELIQRNLFEVGRLGANGEVISCKLLCLIRNFIIEVLNKDHFCILSDSGGRNICPLEATRMLSIHGQIKNVFPSLNSKPIRSMLLFSENEQWTPSVLLNSLCNIRFLHVLELKQIPIGALPDEIGNLVLLHYLGLRGTGICNLPSTLQNLRDLQTLDVRDTYVRALPSGFDGLKMLRHVLLADSFSKRVVKLEGNIMFLKDLQTLAGIKLTEHIATELKYLPQLVKLSVGEIEGRGNCSQFSESVSLMKNLNSLTINCAWRKKIHLQISNPLENLEKLRVGGWVEDLLSWVCTLKSLKYLYLRDNMLVSDPISALQHLPNLTLLSLQNVYRGKLMCCDDVSGFPNLKKLSILNFEELEEWTKIEDGSMARLEILIITKCPKLRLPPKGLQNLTNLQMLQMKDMPTEFVTEVREIPRRAGLDFVVVC
>XP_028074004.1
MPIEGIFVSGFVNLLFGKMTSFASSKLPTFEGIDTQLTNWTNMLSQIEAFLIDAEEKQLTDRAVNLWLDDLEDLAYDLDDLVDEFATEALQHKLKAKPPQASSSKVWNLIPHFKPRDVMFNFKMKSKIEEINTRLHNSFQQCSKLNLVKISVGTTSLETRPTRESASLPKGPIYGREKDQRKIVELLLGRDESSRNHPEVISITGMGGVGKTTLAQMVFRDETVKEHFDPKVWIWVSDHFDVMRITKVILESVTQRTCDYTTLEQVKAKLNQALAGKKFLIVLDDVWSKKYSDWEDLKTPFSNGAQGSKIVVTTRYEDVATMMGSVELQKVGCLLYEDCWLLFKQLVFENRIDANPNLVSIGEKIVEKCKGLPLAIKTLGGVLKSKLQEESKLQEKYWKDVLQNEIWELSEDENDILPALRLSYHHLPPHLKQCFAYCSIIPKGYEFEEEELVLLWMAEGFIQQQREKQMEDEGGKYFRELLSRSFFQPLSTGKSSKFVMHDLINDLAQVVARHTCFRLDDRLKYQEQCKNIKKARHSSYMQEYYEGMKKFEIFDKAMHLRTFLPFSLESYLLGFSLASNVPRKLFRKLRRLRVLNMSRYFITEVPNSVGDLKHLRYLNLSHTSIGELPESLGSLYNLQTLMLRECRRLKKLPTNLGNLIDLRHLDTTNAYSLKEMPLGIGKLASLQTLSNFIVTKNNGLGIRELGNLIYLRGKLCLSGLQNVVVPLDSREANLNDKEGLDVLSMEWSVNSDDSRDGTVKTEVLDMLQPHKNLTELHIKGYLGTGFPTWIGDPLFSNMAYVSLENCENCASLPPLGQLASLKKLYIKRMSVLKHVGREFYGQGGAKPFQLLETLSFKDMPEWEYWYTFEDDKEVQPFTHVSELSIENCPNLVGMLPSDLPCLNNLEIRDSPKLCGVMPKDLHYLNNLEISECPQFLVESSSNSLLSLTSIAMDDVPLTSLEAVLEMRSMVDEEVISANAKSKHPSSITSLSIGMIKKLELLPKWVTHGLMEVEELKIRRCEKLKTLWKNEARVQQSFPAFRRLNIEDCPQLVSLFEENEDEENEGQHQQQQQEGLSCKVRLEHLTIYNCEKLEKLPRLLHTFTFLQELYVSVCPSLCSFPETGFPCTLKTLHISYCEALQSLFGWITQINDNNLEVLCVQDCPSLTCLISCRGGGLPPTLKELWIRQCKKLEALLVEEGMEINCPSLESVWIWCCDRLKYLPDALPNNNNLRNLSRLYFYGCKNLEYIPEGWLHSATNLRELNIMGCKKLKALPHGLQSINYLTSLEELEMDISQWNNNFKKIGLHSLSSLKKLLISGEEEEEEHPVGSSFPIDGKLLPTSLIYLRIHFFRNLEKLSSKLFQNLASLECLRIGDCPRLKSLPVQRLPPSLNQLWISICPRLTGKCEKGKGKYWPHLAHIPDVNIN
>XP_028074166.1
MPMPIAEIFISGFVKLLFENITSLASSKLPTFEGIGAQLTNWTNMLSQIEVLLIDAEDKQLTDRAVNLWLDDLQDLAYDLDDLVDEFATEALRQNLKAKPPQASSSKVWNLIPNFKPKDVIFNFKMRSKIEEINTRLRTSFDRSSQLNFVKIVGTTTPTTKTWQRPESTSLLKEPRVYGREKDQRKIIELLVGAGESSHNKVDVIPIVGMGGIGKTTLAQMVFNDETVKNHFDLNAWVCVSDEFELMKITKAIYDSVTSQTCSFNNLDQAQVQLAY
>XP_028074445.1
MDVFGIFISLFVQAMFDKLSSFFSNLVSTADVGTSIQNLKKALEDLETLLADAENKQIYHKDIKKWLEEVYHLAYDADDILDDFATNNLEKKLMVEETTIERRPAKFPRLSNIVPFNLKNGSNLIDITSQLHKVATKGKELGLDKRFVGKMPTDLWQRSQTTCLKEPHIHGRDEDIKQIIGLLLGDAPTAKKFDVIPIVGMGGIGKTTLAQHIYDHNKVEKHFNMKAWVCVSVDFDILGTTKAILESFTHCTCDLGKLNEVQVQLRDTLAEKKFLLVLDDVWHYGHDGWNSLRLPFGAGAPGSKIIVTTREGGVVQRLTLGNLLCCKQEEHEWKEILNSNIGNEESGILTALKLSYLHLPVHLKRCFSYCAIIPKDYEFTNEELVLLWMAKGLIEQPKGGDQMEDLGRKYFHELVSRSFFQLSSGNKSQFIMHDLINDLA
>XP_028074809.1
MEVPVVSFIVNRLGVLLTEEAKFLYGVSDQVEQIQVELNRMQCFLQDADYAIQSDLVDARVNNWLAEIRKLAYETEDILETFVIQVSSKKNKKGFRSTLKRFACIFNEWIDVHRVGSELGAIKNKITDLTASLHTYGLKSIGEGIRSLAVEKQQELRQSYQHVVEEDFVGFEEDLNKVVKHLVQVDDYTPSRVVSICGMGGLGKTTLAKKVYHHKDIQSHFHGLVWVCISQQYQTRDILQEIFINLVPERKEDVVRMANKELFEQLYKIQQRKRCLVVLDDIWSIEAWKSLKPAFPNGNTGSKILLTTRNKTLPSQIDPYCIFHEPQCLNNEESWDLLQKKSLLRRDGRDSGVLDTNMEAMGRKMVKLCAGLPLAIIVLGGLLATKHTLREWEVVYQNVRSHKWNDDPIQHDNVVSKVLALSYHDLPYQLKPCFLYFGHFPEDYGISPERLYHLWIGDGIIVDDDRVGDETIMDVAKRYLGALAQRCMVQVEVEEYTQRINYCRIHDLMLELCLSKAKMNDFLGIIHLQRETDLANCFSTTSTTTAPKIRKLAIHLNRDVKRVVLSELETTKHLKSILFCNSRSVHEESSIELNSHLKYFKLLRNLDLEEFKFDEKSVESIGNLISLRYLRFRGCLIPKWHSSICKLKHLQTLDLQFCKFNSGEVIVIHGMEQLRHLYIPLNFNVKLKFDGLSNLETLGGFNTGSCDVNDLCKLINLRQLEDAIFWKMHNQDLAAFINYLSVSADHLRQTSLSIVEFCKEEEEDLTLLKQLLGCHHLYRLSIRGIIPELPEYCQGFSPNLIELTLVGCELEEDPMPTLERLPNLQYLYLGNCAFVGDKMVCSANGLPQLKTLRLFNLEHLKEWEVEKGAMPNLSALEIVFCRGLEMVPEGLRFIATLQRFTTKDMSENFNNKLRRVNGEEGEEFYKVQHVSSLDIC
>XP_028075044.1
MTTVVRSLGGFLIQEANNLGGLRPQVDQLQAQLNRMQCFLVAADARPRGGPEGDEIIMHQCVAEIREASYDAEAAIATFLVKIAFRTSERSDQFPFILKRYLCIFKECLALREVRLEIEAINTRITNSLTTGFQTCGILNSTGVVESSSSTSLAERQRQLRRSYTHIVEEDVVGTEEDVKAVVDLLVTENTNYRVVSIWGMGGLGKTTLAKTVYKHIEIRRHFKCVAWAYVSQQCNTRDVLVEILIKLLSPPKEEREEIEKSKHHDLVKKLHQVQSEKKCLVILDDIWKDADWDSLSPGFPNTTEVGSKLLLTTRNENVAKHVDQQCVLYKLRHLTEKESWELFEKTLFRRNEDSRVLDTNMKALGREMVKLCAGLPLAIIVFGGLLATKHTVRKWEKVYQNVRSRKWSDDPIQHYDGVLEVLALSYHDLPDQFKLCFLYFGHFSEDFEIDAERLYNLWIADDIIIDADRVGDETIMDVAKRYLGALAQRCMVQVQVEEHTQEINYCRIHHHMLDLCLLEAKKNNFLRIIHLQHKTDLTDYLSTTLTTTTLEIRKLAIHLNRDIERVVLPDLVTTKQLRSILFYNPRRDNESSIELKSHFKNFKLLRNLDLEGFKFDEKLVKSIGNLICLRYLSFRHCFMPKWHSSICKLKYLQTLDLRGCNFNLGEEIVLHSMEGLRHLFISLNLNFRNKFKLDGLRKLETFEGFNTWNCDVNDLFKLINLRQLDATFPETENSEDFGAFLDYVNISTNHLRQTSLSVYFSFEEEKLTILKQLLGCHHLYKLSVFGFIVKLPKYQDFSSSIIKLQLCSCKLQEDPMPTLERLLRLQFLNLDFDAFVGDKMVCSDNGFPQLKTLQLHCLKHLKEWEVEIGALPNLTVLAIHYCQGLEMVPEGLRFIATLQQFTIQEMSEKFNNKLRGVNGEEGEDFYKVRHVSSVNIRR
>XP_028075078.1
MAETIAGPFVSFVVKRLGEVLIQEANFLRGVSSQVEEMQMELNRMQCFLKDAAAKQEGDKKVHNWVAEIREAAYDADDVIDKFIIKVAFKRETGTGILNVLVRYSCVFKNSISIHKVGVEIKSIKTKIASIRTSLETYGVSAIHEGESSSSEKQRLLRQSYPHIVEEDIVGLDDDLKIIAKHLVTEERQCRVVSIWGMGGLGKTTLAKKVYNQSDVRRHFDSFAWTFISQQCNTREVLEDILIGLTSPSLDERKKIKIMNHGELVAELFQFQSQKKCLVVIDDIWKAQDWEILSPAFPNKKDTGSKILLTTRIEEVASYADQQHNLRHLTEDESWKLFEKKASTEFELSTKMMELGKEMVKQCGGLPLAIVVLAGLLANKHKMEEWEMVSRNISHYLNKKGLGSHGGVPVSDILALSYQDLPYHLKACFLYLSHLPEDHDIPAKKLVQMWMAEGIVSSSVKETMLDVGMSYLIELAQRCMVQVQLTRFSRRIKLCRLHDLMRDLCLLKAQEENFLKVVRVEAFDNQQLKWENSASSSSLSPLTTTRRLAVYYLGDHDADSIRQEYINLHELTNHHHLRSCQFYFFGNDLETFGWKQIKSLLKCFKLLRILDVEGMDIEEEYGMLPRDIGNLFHLRYLNINNSSIRRVPSSIGNLRFLQTLDLRADVYLEIPNVLWRLEQLRHLYLPPKIKVTGTSKLRLDGLSKLETLEAFDTEFCDVRYFPKLTNLRKVEIGWVSPEDLLVILKSPILLNNSNSLLLPSSSIKIEGDFRTEEEQGLFRQLLGCHNLRKFYLLGSLNVVNKLPDQFHPNLTNLLLANTKLEEDPMPTLEKLPNLRSLSLYRDAYIGKEMVCSSAPLTTTAPSSSSGGGRGGYGGCDGGGFPKLISLELCYIENLEDWRVEQGAMPCLFSLQIEGCEKLKEIPDGLRFITTLQELVVRYASEALKDRVREGGEDFHKVEHVPSIILE
>XP_028075079.1
MAETIAGPFVSFVVKRLGEVLIQEANFLRGVSVQVEEMQMELNRMQCFLKDAAAKQEGDKKVHNWVAEIREAAYDADDVIDKFIIKVAFKRETGTGILNVLMRYSCVFKNSTSIHKVGVEVKSIKTKIASIRTSLETYGVSAIHDGESSSSEKQRRLRQSYPHIVEEDIVGLDDDLKTIAEHLVKEERQCRVVSIWGMGGLGKTTLAKKVYHQSDVRRHFDSFAWTFISQQCNTREVLEDILIGLTSPSLDERKKIKIMNHGELVAELFQFQSQKKCLVVIDDIWKAQDWEILSPAFSNKKDTCSKILLTTRIEEVASYADQQHNLRHLTEDDSWKLFEKKASAEFELSTKMMELGKEMVKQCGGLPLAIVVLGGLLANKHKMEEWEMVSRNISYYLNKKGKGSHGGVPVSDILALSYQDLPYHLKACFLYLSHLPEDYDIPATKLVQMWMAEGIVSSSVKETMLDVGMSYLSELAQRCMVQVELTRFSRRIKLCRLHDLMRKLCLLKAQEENFLKVVRVEAFDNQQLKWENSSSSSSLSPLPTTRRLAVYYLGDHDADSIRQEYINLHELTNHHHVRSCQFYFFGNNLETFGWKQIKSLLKCFKLLRILDVERMGIKGRYGMLPRDVGNLFHLRYLNIKNSYIRSVPSSIGNLRFLQTLDLRAYGYVEIPNVLWRLEQLRHLYLPAGIRLTGTSKLRLDGLSKLETLEAFDTEFCDVRYFPKLTNLRKVEIGWVSPEDLAVILKSPILLNNSNSLLLPSSSIKINGDFRTEEEQSLLRQLLGCHNLRKFDLHGSLNVVNKLLDQFHPNLTNLLLEDSKLEEDPMPTLGKLPNLRSLSLFHDAYIGKEMVCSSAPLTTTAPSSSIGEGRGGYGGCDGGGFPKLIYLYLWNIGNLEDWRVEQRAMPCLFCLLICGCKKLKEIPDGLRFITTLQQLVVRYAPEALRDRVREGGEDFYKIKHVPSIMLE
>XP_028075610.1
MLVPVSLIIRRLGVLLTEEAKFLYGVSDQVEQIRVELNRMQCFLQDADYAIQSDEHVDARVNNWVAEIRKLAYETEDILETYVIQVSSKRNKKGFRNTLKRFACIFNEWIDVHRVGSEIGAIKNKITDLTASLDTYGLKSIGEGIRSSATEKQQELRQSYQHVVEEDFVGFEEDLNTVVKHLVQVDDYTPSRVVSICGMGGLGKTTLAKKVYQNKDVKNHFHCLAWVCISQQYQTRDILQRIFIKLVPGSENAVVKMRNEELFEQLYEVQQRKKCLVVLDDIWSIEAWKSLKPAFPNGNTGSKILLTTRNKTLPSQIDPYHIFHEPPCLNDKESWDLLQKKSLLRRDGREIWERWTIL
>XP_028076110.1
MPIGEIILAAFIKVLFEKLASIDLLNFARREQVHTIFKRWSGELTEIQAFLDDAEEKQIENRAVKMWLEELTDLAYDLDDILDEFATEALQRKLTTESQAASTSKSKLRAMIPTCCKGFSPTTLLSDFMKSSISKIEEITTRLQSIFERGSRLGLQNIVARESAKAWHRPPSTSLIHEPRICGRDKEKREIIDFLLRNESSDNKVGVIPIVGMGGLGKTTLAQMAYNDEVVNKNFDSKAWVCVSDEFDILRISKVILESITSKSCELKELNQVQVQLKQNLVGKKILIVLDDVWDKKYNDWNVLKSPFNDGAPGSKIIVTTRDRDVASIMGTVQNHLLQHLSNDDCWSVFEQHAFGNRSLDANPNLVFIGRKIVEKCKGLPLAARTLGGLLRCKERDDEWEIVLNSKIWDFTEQGNEIPSALRLSYHHLPSHLKQCFAYCSILPKDYEFEEEELVFLWMAEGLLQQQNGKKRMEDLGAEYFRELQLRSFFQPSSGGESSKFVMHDLINDLAQSVAGYTCFRLEDKLKDQEQCKKLKSARHSSFMQSKFDAFKKFETFYEAENVRTFLPLSLSENSYCYLTSKVPLDLLPKMKRLRVLSLNRYHIGDELIPKSIGDLKHLRYLNFSYTRIRTVPESLGTLYNLHTLMLKGCPLLRKLPADMGNLINLRHLDMIDSDSLEEMPRRIDKLTSLQTLSNFIVMKDNGFRIRELGNLIHLGGKLCISGIENVVDPQDARGVCLNDKQGIDVLTMVWSSESLDGLLNEMVETEVLDILKPHKKLKELYIRGYHGMSFPTWIGDPLFSNMVCMKLQNCKNCTSLPPLGQLPSLKDLHIEGMSALKHVGCEFYGQHCAKPFPLLETLCFENMSEWEDWYIFGIDKEVQTFTRVIELSIKKCPKLVGMLPSNLPCLKTLEIINCPQLLVEASSLALP
>XP_028076133.1
MPVGEIFLAAFIQVLFEKLASTVLLKFARREQVHTLFKRWSEELATIQAFLDGAEEKQIENRAVKMWLEKLTDLAYDLDDLLDEFSTEALRRKLTSESQAASTSKSKLRAMIPTCCKGPNPTTFLSDFTRSSTSKMEEITIRLQNILESGSALGLQQIVAGESAKTWHRPPSTSLIHEPCICGRDKEKKEIIDFLISNESSDRKVGVIPIVGMGGLGKTTLAQMVYNDEVVNKHFDLKAWVCVSDEFDIMRISKVILESITSKACEFKELNQVQVQLKQNLIGKKILIVLDDVWDKKYDDWNILKGPFNDGVSGSKIIVTTRDRNVASIMGTVQNHFLQHLSDDDCWLVFEQHAFGNRSMDANPNLVSIGRKIVGKCKGLPLAARTLGGLLRCKERDNEWEIVLNSKIWDLTEQGNEIPPALRLSYHHLPSHLKQCFAYCSILPKDYEFEEEELVFLWMAEGLLQQQNGHKQMEDLGVEYFRELQSRSFFQPSSGSESSKFVMHDLINDLAQSVAGYTCFRLEDKLKDQEQCRKLKSARHSSYMQSSFDTIKKFETCYEAKSVRTFLPLSLSKSRHCYLTSDVPLNLLPKMKRLRVLSLSRYDIGELIPKSIGDLKHLRYLNFSYTNIKAVPESLGTLYNLQTLMLRGCPELKKLPADMGNLINLRHLDMIDSNSLVEMPRGIGKLTSLQTLSNFIVMKDNGSRIRELGNLIHLGGTLCISGIENVVYSSHAREVCLNDKQGIDVLTMVWSGESMDGLRNEMVETEVLDILKPHKKLKELYIRGYHGMNFPTWIGDPLFSNMVCMKLQNCKNCTSLPPLGQLPSLKDLHIEGMSAVNHVGCEFYGQHCAKPFPLLETLCFENMSGWEDWDIFGIDKEVQTFTRVSKLSVKKCPKLVRMLPNNLPCLKTLEIINCPQLLVEASSLVLPSLTSLSMSDVRLPCLSVFLETCNVIEPSSLTCLYIRNVSIPESMCNPSIDDEVMLANAMSKHLSSITSLSIEMIQKLALLPTWLTQGLKGLKELQIYSCKELTTLWQNEAGLQHSLLALQSLKIFDCPQLVSLFEEDEDVENEGQHQQEGVPSIVRLQYLHIRNCEKLEKLPRGLHTFTSLHQIEIIGCSSLVSFSETCFLPSLRVLYIDECKALQSLPGCPSLAFLLIQRCDNLESLSLSEEWVHHPATKLTILTIKKCKKLELVLFPNLTSLEGLAIESWPAGGGIVSSYILEKGNFLTNLTYLEIMNVKIGKPLSEWGLHRFSSLKTLWLAGLSNVSEEEEEEYYSVSSLSEEEEEEEEEEDYYSVSSFPEEEEEEEEEDYYSVSSFPEEEYYSVSSFPVDGMLLPTSLTSLWIGNFPNLEKISSMENIQNLTYLEFSDCPRLTSFPEQGGLPPSLLVLHFYKCPIMKRRCEKGKGQYWPLIAPIPKVTIE
>XP_028076134.1
MPVGEIFLAAFIQVLFEKLASTVLLKFARREQVHTLFKRWSEELATIQAFLDGAEEKQIENRAVKMWLEKLTDLAYDLDDLLDEFSTEALRRKLTSESQAASTSKSKLRAMIPTCCKGPNPTTFLSDFTRSSTSKMEEITIRLQNILESGSALGLQQIVAGESAKTWHRPPSTSLIHEPCICGRDKEKKEIIDFLISNESSDRKVGVIPIVGMGGLGKTTLAQMVYNDEVVNKHFDLKAWVCVSDEFDIMRISKVILESITSKACEFKELNQVQVQLKQNLIGKKILIVLDDVWDKKYDDWNILKGPFNDGVSGSKIIVTTRDRNVASIMGTVQNHFLQHLSDDDCWLVFEQHAFGNRSMDANPNLVSIGRKIVGKCKGLPLAARTLGGLLRCKERDNEWEIVLNSKIWDLTEQGNEIPPALRLSYHHLPSHLKQCFAYCSILPKDYEFEEEELVFLWMAEGLLQQQNGHKQMEDLGVEYFRELQSRSFFQPSSGSESSKFVMHDLINDLAQSVAGYTCFRLEDKLKDQEQCRKLKSARHSSYMQSSFDTIKKFETCYEAKSVRTFLPLSLSKSRHCYLTSDVPLNLLPKMKRLRVLSLSRYDIGELIPKSIGDLKHLRYLNFSYTNIKAVPESLGTLYNLQTLMLRGCPELKKLPADMGNLINLRHLDMIDSNSLVEMPRGIGKLTSLQTLSNFIVMKDNGSRIRELGNLIHLGGTLCISGIENVVYSSHAREVCLNDKQGIDVLTMVWSGESMDGLRNEMVETEVLDILKPHKKLKELYIRGYHGMNFPTWIGDPLFSNMVCMKLQNCKNCTSLPPLGQLPSLKDLHIEGMSAVNHVGCEFYGQHCAKPFPLLETLCFENMSGWEDWDIFGIDKEVQTFTRVSKLSVKKCPKLVRMLPNNLPCLKTLEIINCPQLLVEASSLVLPSLTSLSMSDVRLPCLSVFLETCNVIEPSSLTCLYIRNVSIPESMCNPSIDDEVMLANAMSKHLSSITSLSIEMIQKLALLPTWLTQGLKGLKELQIYSCKELTTLWQNEAGLQHSLLALQSLKIFDCPQLVSLFEEDEDVENEGQHQQEGVPSIVRLQYLHIRNCEKLEKLPRGLHTFTSLHQIEIIGCSSLVSFSETCFLPSLRVLYIDECKALQSLPGCPSLAFLLIQRCDNLESLSLSEEWVHHPATKLTILTIKKCKKLELVLFPNLTSLEGLAIESWPAGGGIVSSYILEKGNFLTNLTYLEIMNVKIGKPLSEWGLHRFSSLKTLWLAGLSNVSEEEEEEYYSVSSLSEEEEEEEEEEDYYSVSSFPEEEEEEEEEDYYSVSSFPEEEYYSVSSFPVDGMLLPTSLTSLWIGNFPNLEKISSMENIQNLTYLEFSDCPRLTSFPEQGGLPPSLLVLHFYKCPIMKRRCEKGKGQYWPLIAPIPKVTIE
>XP_028076135.1
MPVGEIFLAAFIQVLFEKLASTVLLKFARREQVHTLFKRWSEELATIQAFLDGAEEKQIENRAVKMWLEKLTDLAYDLDDLLDEFSTEALRRKLTSESQAASTSKSKLRAMIPTCCKGPNPTTFLSDFTRSSTSKMEEITIRLQNILESGSALGLQQIVAGESAKTWHRPPSTSLIHEPCICGRDKEKKEIIDFLISNESSDRKVGVIPIVGMGGLGKTTLAQMVYNDEVVNKHFDLKAWVCVSDEFDIMRISKVILESITSKACEFKELNQVQVQLKQNLIGKKILIVLDDVWDKKYDDWNILKGPFNDGVSGSKIIVTTRDRNVASIMGTVQNHFLQHLSDDDCWLVFEQHAFGNRSMDANPNLVSIGRKIVGKCKGLPLAARTLGGLLRCKERDNEWEIVLNSKIWDLTEQGNEIPPALRLSYHHLPSHLKQCFAYCSILPKDYEFEEEELVFLWMAEGLLQQQNGHKQMEDLGVEYFRELQSRSFFQPSSGSESSKFVMHDLINDLAQSVAGYTCFRLEDKLKDQEQCRKLKSARHSSYMQSSFDTIKKFETCYEAKSVRTFLPLSLSKSRHCYLTSDVPLNLLPKMKRLRVLSLSRYDIGELIPKSIGDLKHLRYLNFSYTNIKAVPESLGTLYNLQTLMLRGCPELKKLPADMGNLINLRHLDMIDSNSLVEMPRGIGKLTSLQTLSNFIVMKDNGSRIRELGNLIHLGGTLCISGIENVVYSSHAREVCLNDKQGIDVLTMVWSGESMDGLRNEMVETEVLDILKPHKKLKELYIRGYHGMNFPTWIGDPLFSNMVCMKLQNCKNCTSLPPLGQLPSLKDLHIEGMSAVNHVGCEFYGQHCAKPFPLLETLCFENMSGWEDWDIFGIDKEVQTFTRVSKLSVKKCPKLVRMLPNNLPCLKTLEIINCPQLLVEASSLVLPSLTSLSMSDVRLPCLSVFLETCNVIEPSSLTCLYIRNVSIPESMCNPSIDDEVMLANAMSKHLSSITSLSIEMIQKLALLPTWLTQGLKGLKELQIYSCKELTTLWQNEAGLQHSLLALQSLKIFDCPQLVSLFEEDEDVENEGQHQQEGVPSIVRLQYLHIRNCEKLEKLPRGLHTFTSLHQIEIIGCSSLVSFSETCFLPSLRVLYIDECKALQSLPGCPSLAFLLIQRCDNLESLSLSEEWVHHPATKLTILTIKKCKKLELVLFPNLTSLEGLAIESWPAGGGIVSSYILEKGNFLTNLTYLEIMNVKIGKPLSEWGLHRFSSLKTLWLAGLSNVSEEEEEEYYSVSSLSEEEEEEEEEEDYYSVSSFPEEEEEEEEEDYYSVSSFPEEEYYSVSSFPVDGMLLPTSLTSLWIGNFPNLEKISSMENIQNLTYLEFSDCPRLTSFPEQGGLPPSLLVLHFYKCPIMKRRCEKGKGQYWPLIAPIPKVTIE
>XP_028076136.1
MPVGEIFLAAFIQVLFEKLASTVLLKFARREQVHTLFKRWSEELATIQAFLDGAEEKQIENRAVKMWLEKLTDLAYDLDDLLDEFSTEALRRKLTSESQAASTSKSKLRAMIPTCCKGPNPTTFLSDFTRSSTSKMEEITIRLQNILESGSALGLQQIVAGESAKTWHRPPSTSLIHEPCICGRDKEKKEIIDFLISNESSDRKVGVIPIVGMGGLGKTTLAQMVYNDEVVNKHFDLKAWVCVSDEFDIMRISKVILESITSKACEFKELNQVQVQLKQNLIGKKILIVLDDVWDKKYDDWNILKGPFNDGVSGSKIIVTTRDRNVASIMGTVQNHFLQHLSDDDCWLVFEQHAFGNRSMDANPNLVSIGRKIVGKCKGLPLAARTLGGLLRCKERDNEWEIVLNSKIWDLTEQGNEIPPALRLSYHHLPSHLKQCFAYCSILPKDYEFEEEELVFLWMAEGLLQQQNGHKQMEDLGVEYFRELQSRSFFQPSSGSESSKFVMHDLINDLAQSVAGYTCFRLEDKLKDQEQCRKLKSARHSSYMQSSFDTIKKFETCYEAKSVRTFLPLSLSKSRHCYLTSDVPLNLLPKMKRLRVLSLSRYDIGELIPKSIGDLKHLRYLNFSYTNIKAVPESLGTLYNLQTLMLRGCPELKKLPADMGNLINLRHLDMIDSNSLVEMPRGIGKLTSLQTLSNFIVMKDNGSRIRELGNLIHLGGTLCISGIENVVYSSHAREVCLNDKQGIDVLTMVWSGESMDGLRNEMVETEVLDILKPHKKLKELYIRGYHGMNFPTWIGDPLFSNMVCMKLQNCKNCTSLPPLGQLPSLKDLHIEGMSAVNHVGCEFYGQHCAKPFPLLETLCFENMSGWEDWDIFGIDKEVQTFTRVSKLSVKKCPKLVRMLPNNLPCLKTLEIINCPQLLVEASSLVLPSLTSLSMSDVRLPCLSVFLETCNVIEPSSLTCLYIRNVSIPESMCNPSIDDEVMLANAMSKHLSSITSLSIEMIQKLALLPTWLTQGLKGLKELQIYSCKELTTLWQNEAGLQHSLLALQSLKIFDCPQLVSLFEEDEDVENEGQHQQEGVPSIVRLQYLHIRNCEKLEKLPRGLHTFTSLHQIEIIGCSSLVSFSETCFLPSLRVLYIDECKALQSLPGCPSLAFLLIQRCDNLESLSLSEEWVHHPATKLTILTIKKCKKLELVLFPNLTSLEGLAIESWPAGGGIVSSYILEKGNFLTNLTYLEIMNVKIGKPLSEWGLHRFSSLKTLWLAGLSNVSEEEEEEYYSVSSLSEEEEEEEEEEEYYSVSSFPVDGMLLPTSLTSLWIGNFPNLEKISSMENIQNLTYLEFSDCPRLTSFPEQGGLPPSLLVLHFYKCPIMKRRCEKGKGQYWPLIAPIPKVTIE
>XP_028076664.1
MEAAFQSGIASASLQVILERFATFALNEIGLILGVDDELRKLEKTLLKIQALVDLVEDSHAINNTKAWQVWLEDLKKLSYDADDLLDEISLELSRFKSNSHPQIYTNKTQVRDMVFSTFKLGLPHEISKLQKELEGIASEMDSFSLTQLIKFGFPRRDMGIQLGSTSCGSSSVSLVEEMNLIGREKQKEEIVEMLLTEDVGGNNVSVIPIVGMGGLGKTTLAQIVYNNEEIVKDFDLRMWVYVSVDFDVIRITKSIIESATERSCKLLDLDPIQVTVQKLLRGKKFLLVLDDLWNENYGDWDVLRAPFRVGLRGSKILVTTRSSIVSLIVGTTPPYYLPSLSDEDCWKVMKQRVFLNWNSDENERFEVIGKKIAKKCDGLPLAAKTLGSVLHSKTSEKDWDTLLRSELWDLPQDKNEIFPALRLSYHHLPTHLKRCFAYCSIFPCNHEFEIDNLVLVWMAEGLIQPVGEQRLEDIGSDYFSDLLWRCFFQYSHVNIHNQPVYKMHDVIHSMAQFISAGMCFRMENDKGCWYPMFRNVRHLSLNHKNIQHITSKPFDRCRRRLRTFLVMCEDGACVGQIPSDLFLKLGRLRMLDLSCIGIDELPDSIDHLKHLRYLNLSENRFQKLPESIDNLVGLQTLKLRNCFELLELPKNLKNLTNLRHLDLDVKRQLNSMPSELGRLINLQTLSAFIVGKEKGRSVAELKNMRFLRGSICITNLENVMNVMEAKEAMLDKKPHLNKVEFQWNNFGDRFIQQEVLAGLQPHENVKELQVTNYGGIIFPSWLSDPLSCKLVSIHLQSCQRCTILPPLGQLPLLKSLYIESMGDLVNVDHRFCGFGTVRGFPSLESLRFHDMPNLTAWKGLSPADMPCLLELTIVDCPRLVTLPLLHNLSCLENLDISRCPKLQSLPEEGLPTSLKTLIIVESVILKERCKVEEGEDWCKIKTIQKIEIDYIEIPRRSQRI
>XP_028076877.1
MAEFIIPAVVRKAIEIGSNLIIQAVPHHVREHVDWIQQEMTYIQSFLEDADAKQGDKRVAAFLLDIRDLGLEVEDILDKYFPKIVSSKRKGFFGIFGSISTTHKFVAEIETIKRRVEDIKSRRLVYGIQEKNVTDEGETCYSRRRSFPHYDEPNVVGFEEHINSLVGKLLDKNSRSSVISITGMAGLGKTTLAKKVYNSVLRSFECSAWICVSQQPNMDQLLRDIARQVGLGKAKRENDIEANLFAFLYYKRYVIVIDDIWETQPWDYLKIGIPNNFENGSKIILTSRHRDVGVHVGGRSSLHELQPLDLNNSRNLFFKIVGGPPHNPEEEASDPLEQLENIAEKILKRCSGVPLAIVLVAGLLRKKERKTHAWKAVLENMGQEEDECLKIFALSYKDLPQKLKLCFLYFGLFPEDCEIMAFDIINLCEAEGFIQGGGVREVDDVGDDYLNHLIARNMIQVAQSSELDGRVKSVRIHDILHALCVEKAKESNLFHTCNEVGSANSALKVRRVTTYHNSLRDYTNFSRIPKLRALLCFREEDWKELEKKHFKNVVGDLRYLRVVHLQCGRLECRGLKISLPSEIGNLGHLSYIRLIGASGCTIKLPSSIINIKSLLTLDFRRCGGKFTIPDFIWKMKHLKHIFLPLHYEIKSDLRGFLLDKVKFLHPVEASSLNLQTLYGLKLQRRPIKHRVPKFTSLRKLGVSFEGCDLSNVKVLLDAITASHKLDTLRLQSRLEVGELHSFNIQDLNLFRFENLSRLYLRALPELQHHVSLFPPNLTKLTLKFTFLKENPMKTLKKLPKLKILKLDSNSYIGQKMVCSGRRGIDDNFPQLQVLEVFDLPFLVELILEKEVMPQLNKLRISNFRFEGVIKLPKRIRDISIINENKESRPLVFETDL
>XP_028076878.1
MAEFIIPAVVRKAIEIGSNLIIQAVPHHVREHVDWIQQEMTYIQSFLEDADAKQGDKRVAAFLLDIRDLGLEVEDILDKYFPKIVSSKRKGFFGIFGSISTTHKFVAEIETIKRRVEDIKSRRLVYGIQEKNVTDEGETCYSRRRSFPHYDEPNVVGFEEHINSLVGKLLDKNSRSSVISITGMAGLGKTTLAKKVYNSVLRSFECSAWICVSQQPNMDQLLRDIARQVGLGKAKRENDIEANLFAFLYYKRYVIVIDDIWETQPWDYLKIGIPNNFENGSKIILTSRHRDVGVHVGGRSSLHELQPLDLNNSRNLFFKIVGGPPHNPEEEASDPLEQLENIAEKILKRCSGVPLAIVLVAGLLRKKERKTHAWKAVLENMGQEEDECLKIFALSYKDLPQKLKLCFLYFGLFPEDCEIMAFDIINLCEAEGFIQGGGVREVDDVGDDYLNHLIARNMIQVAQSSELDGRVKSVRIHDILHALCVEKAKESNLFHTCNEVGSANSALKVRRVTTYHNSLRDYTNFSRIPKLRALLCFREEDWKELEKKHFKNVVGDLRYLRVVHLQCGRLECRGLKISLPSEIGNLGHLSYIRLIGASGCTIKLPSSIINIKSLLTLDFRRCGGKFTIPDFIWKMKHLKHIFLPLHYEIKSDLRGFLLDKVKFLHPVEASSLNLQTLYGLKLQRRPIKHRVPKFTSLRKLGVSFEGCDLSNVKVLLDAITASHKLDTLRLQSRLEVGELHSFNIQDLNLFRFENLSRLYLRALPELQHHVSLFPPNLTKLTLKFTFLKENPMKTLKKLPKLKILKLDSNSYIGQKMVCSGRRGIDDNFPQLQVLEVFDLPFLVELILEKEVMPQLNKLRISNFRFEEESRPLVFETDL
>XP_028077608.1
MDVFGIFISPFVQATVDKLSSYLINLVSTADVGTGIQNLKKALEDLETLLADAENKQVYDKDIKKWLEEVQPLAYDADDLLDDFATEALERKIMAEETTMGRRPAKFPRLSSIFPFNLKNGSKLNEITSQLQEVATKGKDLGLDKRLAGRMSTDLWQRSQTTSLKEPHIHGRDEDMKQIIELLLGDAPTAKKFDVIPIVGMGGIGKTTLVQHIYDHDKVEKHFNMQAWVCVSVDFDILGTTKAILESFTHRPCDLGKLNEVQVQLRNTLAEKKFLLVLDDVWHYGHDGWNSLRLPFEAGAPGSKIIVTTRQGGVVKQMGMDEYLNLKNLLYDDCWLIFAHHAFENRNIMECPELVSIGKKIVKHRCGGLPLAARALGSLLRCKQEEREWKEILNSNIWNEESGILSALKLSYLHLPSHLKRCFSYCAIIPMDYEFKEEELVLLWMAESLIEQPKVGDEVEDLGRKYFHELVSRSFFQPSSGNKSQFIMHDLINDLAQDVAGDKCFRFKNNLEYGRHNKISDKARHSSYVGSNYEGIKKFKVFDDAKCLRTLLQFFPRSMSTSRYLFHDLLPKLKCLRELRLHCAMMDELPDSIGDLKHLRYFDISYSGITRLPDTVVTLYNLQVLFLKSCHQLEKLPPNMGNLVNLHHFDMTGANIRSLEEMPLQTDYLNGWEMLRSLK
>XP_028077670.1
MAESVVSFAAKWIGNLLIQEAKSLYGVRDQVEDLVRELRRMQCFLKDADADAKQVENEIIRNLVAEIREIAYDAEDVIATFVFKARLSKPRRKIGSEIRRIKSKITKLTAAFPTYGLIAMAPEREGPCSALQGQFQLRRTYSHVEDEDFIGFEQDIKTLVDQLVREEAKHRKVVSICGMGGLGKTTLARKVYHHQDVRGNFEAFAWVSISQQWDRKDVLQRILTTLIPEKSGQIVTMIDDQLVKLLYQVQQEKKCLVVLDDIWSLRAWECLSPAFPQGNPMGSKIIVTTRNKEVVTSMDPSGFVHEPNCLSPDESWKLFEKTKTNTTDFEVDTMMKKLGIEMVEQCGGLPLAIVVLGGLLGTNLTLSHWQKVQQNFNSYGKRGGGQDARVLDVLALSYQDLPYQVKACFLYLGNYPEDFNINAERLYQLWMAEGFISQEERGEDETMMDVAERYMGELAQRCMVQVELQSEEDSIVRGSRGFRYCRLHDLMRDLCLSKAKEENFHQVIEYGHMNQQEHPSSSSMVKSIGGNTCSKIQRLVINLVKKDSNFCLFEQGERAWHIRTILFFRRDVCHYPSGEQLTRFSKESKFLRVINFDGNQVCNSQGTKELPKEIGNLILLRHLGLNRIAFTKLPSSIGNLRHLQTLDLRTCYPKEIIRVPNVLWKMEGLVHLYLPHHGFFRTKGKLRVDGLRNLETLENLYSKKVNVRDLSKLTNLRRLKNVCVKGKLEDLTMVNNYILNSNHHRLQHTSVIIEDCDLCSEDGLSLLRQLLGCVCLVQLKINGIIGKLPQYEHQLLCPCLTSLYLSGSQLKEDPMATLQKLPNLRILYLDFAFVGNEMVCSAHGFPHLKSLTLSHLEIEEWTVDDGAVPKLSYLRIASCKKLKMLPNGLRFVPTLQGLEITWMPKAFNDRLRVVDGL
>XP_028078031.1
MAIVEVFIAAFLTVLLEKMASGEFLKFARYQGIHTRLSNWSNMLSKIQAVLIDAEEKQLTDRAVNHWLEDLHDLAYDLDDVVDEFATEALRQKLMEDPTPQASSSKVWNFIPTCCTNFKPTSVVLNFQMRSKIEEINTRLCNIFEQCSKLNLGKIIGTTPTPSTKTWQRPESTSLFDEPRLYGREHDRGKIIDLLVREDESSHIDVGVIAIVGMGGIGKTTLARMVYNHETVDKHFHLKAWVCVSDDVDIIRITKAIIESVTSQTCSFYGFEQAQVQLNCALAGRRFLIVLDDVCNTKYSDWSNLKRLFNSGAEGSKVLVTTSNRDVASMMATVELHVIEVLSDEDCWSLFAQHAFENTSIDANRSLELIGKRIVEKCKGLPLAATTLGGLLRCKVRDEEWVDVLRSKVWDLSHEERYNHLQNVVEIEEITTILHNRSQQHLKLNSKKIVGTTSVQIGQKRESTSLIDVPLVYGRKHDQRKIIELLVREDESSHINVGVIAIVGMDGIGKTTVARMVYNHETVDKHFHLKAWVCVSDDFDIMRLTKAILESVTSQPCSFYGLDQAQVQLQKALAGRRFLIVLDDVWNKKYSDWNILKSPFNSGAQGSTVVVTTCNRDVARMMATVELHDIEVLSDEDCWSLFAQHAFENTSIDGNPNLELIGKKIVEKCKGLPLAATTLGGLLRCRVRDEEWVDVLHSKIWDLSHEESYHHLQSVVEIEEITTILHNRSQQHSELNSEKIVGTTSVQIWQRLPSTSLLHGPRIYGREKDQRKIIELLLGGDESSQNNVGVIPIVGMGGIGKTTLSQMVYNHETMNEHFNIKAWICVSDDFDIMRITKEILEYVTSQTHSFNNLDQAQVQLKQALAGRRFLIVLDDVCNKKYSDWNILKSPFNSGAQGSKVVVTTRNRDIARMMGTVELHDIEVLSDEDCWSLLAQHAFEITSIDANPNLESIGKKIVEKCKGLPLAATTLGGLLRCKVRDEEWVDVLHSKIWDLSHEESYHHLQSVVEIEEITTILHNRSQQRSELNSEKIVGTTSVQIWQRPPSTSLLHGSRIYGREKDQRKIIELLLGGDESSQNNVGVIPIVGMGGIGKTTLAQMVYNHETVNEHFNLKAWVCVSDDFDIMRITTCILECVTSRLFIFNNLDQAQVQLKHVLAGRRFLIVLDDVWNKKYSDCNILKSLFNCGAQGSKVVVTTRNRDVAAVMGTFPLHDVEILSDEDCWSLFAQHAFENTSIDGNPNLVSIGKNIVEKCGGLPLAARSLGGLLRYKGRDEEWLDVLHCKIWDLPHSENVILPALRLSYNHLPPHLKLCFSYCSTIPKGYEFEEEELVLLWMAEGFIQQQIVKQMEDVGREYFHELLSRCFFKPSRTGNSSKFVMHDLINDLAQSVARDYYFRLEDKLNDQEQYINVYRTRHLSYVQGYCDGVKKFESFHKAKHLRTFLPFSLKETSGYLTRNVAFDLLPKLPCLRALSLSRYRINQVPDSIGDLKLLRFLNLSYTPIIRLPKSLGTLFNLQTLMLRGCGYLKKFPKNMGNLISLRHLDITDADSLEEMPLGIGKLTSLRTLSNFIVNIGSQISELGNLIHLGGTLSISGLQNLVDPLDARGASFNEKHHLDVLSMEWSKSSDDLRNEIVETEVLDMLQPQKNLKSLHIRYYFGTRFPAWIGDPLFSKMACLRLENCQNCLSLPPLGQLPSLNELYIEGMSTIKHVGLEFYGQGVSKPFPLLERLSFVNMPEWVDWSTFGVNKEVKPFPCVSELSIQKCPKLLGMLPYDLPCLSSLTINECPQLLVDVSSLIFQSLTFLSIRDAPLPSLQMLLEARNTLEPTSLTSLDMKDVSIPDFLCNPSVADEVMLENAMSKHLSSVTSLRFENIEKLAFLPKFVTEGLMGLEKLKIYGCKELRTLWKNDVGLQNRLLALQHLVIRNCHQLVSLFEEEKDDENKWQQQKQQHQEIPCIVSLEFLEIYNCEKLEKLPRGLHTFTSLGELRIKRCPSLVSFPETGFPSTLRKLVVDKCKALKSLSGWIMQNGNNNNLEVLQVTGCPSLTYLGGVPTTLKHLKIWWCEKLEQLLVEEATRIEYPLLEYVDIWHCQSLKYLPEGWFPLTSLQRLAINSCPAGGGIVSYFIDKGNFLTNLTSLSISNIKTSKPPSEWNFHKFSSLIEFRIGGAVIVQEEYLEVSSFPMDGMLLPSSLIKLCIWSFSNLESLSSKGFENLNFLESLFIGDCPRLASFPEQGLPPSLLHLCIYECPILKQQFETGEYWPLVAFIPCVEIDGRSIFGSEEEDK
>XP_028078188.1
MAIVEVFLGAFITVLLEKMASGEWLKFLRHEGILTQLSNWISTLSQIQALLTDAEDKQLTDRAVNQWLDDLQDLAYDLDDLVDEFSTEALRRKLMSEQPQASSSKVWNSIPTCCTNFKPTSVMFNFEMRSKIKEINTKLSNIFEQCSKLNLVKIIGTTPTPTTKTWQRPESTSLIDEPRVYGREHDQSKIIELLVRGDESSRSNVGVIPIVGMGGIGKTTLAQMVYNHETVKEHFDLKAWACVSNEFDILRITKAIYDSVTSQTCSFNNLDHAQVQLKQALAGKKFLIVLDDVWNNKYSDWNVLKKPFSDGAQGSKVVVTTRNRDVARMMGAVELHDIEVLSDEDCWSLFEQHAFVNPSIDANPNLVSIGKKVVEKCGGLPLAAKTLGGLLRCKEQDEEWVNVLHSEIWDLPHQESDILPALRLSYNHLPLHLKQCFAYCSIIPSYYEFEEEELVLLWMAEGFVQQREKQMEDVGGEYFRELLSRSFFQLSSTGKSSKFVMHDLINDLAQVVARDTCFRLEVRLECQEQCKNIKKARHSSYMRERWEGTKKFEIFDKAMHLRTFLPFNSPYGLNCYLESNVPLNLLPKLKRLRVLDMSRYDITEVPNSVGHLKHLRYLNLSYTYIEELPESLGSLYNLQTLMLRECTKLKKLPADLGNLIDLRHLDTTNAHSLEEMPLGIGKLANLQTLSNFIVTKNNGHRLRELGNLIYLRGKLCLFGLQNVVVALHAREANLNDKKGLDVLSMEWSVNSDDSRDVGVETEVLDMLQPHKNLKELHIKGYLGTGFPTWIGDPLFSTMANLSLDNCGNCAFLPPLGQLRSLKKLYIEGMSALKDVGREFYGQGGAKPFPVLETLSFKDMPEWEYWYSFEDDKEVQPFTHVSELSIKNCPKLLKMLPSDLPCLNNLDITGCPQFLVEVSSPILPSLTSVAMNDVPLTSLQAVLEMRSMVDDEMISANAKSKHLSSITSLSIGMIEELEFLPKWVTHGLMELEALKITGCEELKTLWRNEVRVQHSLPAFRSLEIQGCPQLVSLFEEDEDEEKEGQHQQQQQQEGLPCIVRLEHLRIYNCEKLEKLPRMLHKFNFLRELHVSNCPSLSSFLETSFPCTLKTLEIYDCEALQSLFGWIMQINDNNLEVLEVHNCPSLRCLISCRGGRLPPTLKELRILKCEKLEALLVEEGMESNCPSLECVSISDCDSLKYLPDALPNNNNNNNLVVLDVFGCENLESIPEGWFHSATNLRKLEIRGCKKLKALPVLPHGLQTINYLTSLEELWMNISHWNNNFKKIGLHSLSSLTSLVIEGPISVAEDEEEEEEDVAGSSFPIDGMLLPTSLLKLTIEEFPNLEKLSSKLFQNLASLEYLEIRGCPRLKSLPVKRLPPLLEKLSIWGCPRLTGKCEKWKGKYWPHLAHIPQVYVR
>XP_028078189.1
MAIVEVFLGAFITVLLEKMASGEWLKFLRHEGILTQLSNWISTLSQIQALLTDAEDKQLTDRAVNQWLDDLQDLAYDLDDLVDEFSTEALRRKLMSEQPQASSSKVWNSIPTCCTNFKPTSVMFNFEMRSKIKEINTKLSNIFEQCSKLNLVKIIGTTPTPTTKTWQRPESTSLIDEPRVYGREHDQSKIIELLVRGDESSRSNVGVIPIVGMGGIGKTTLAQMVYNHETVKEHFDLKAWACVSNEFDILRITKAIYDSVTSQTCSFNNLDHAQVQLKQALAGKKFLIVLDDVWNNKYSDWNVLKKPFSDGAQGSKVVVTTRNRDVARMMGAVELHDIEVLSDEDCWSLFEQHAFVNPSIDANPNLVSIGKKVVEKCGGLPLAAKTLGGLLRCKEQDEEWVNVLHSEIWDLPHQESDILPALRLSYNHLPLHLKQCFAYCSIIPSYYEFEEEELVLLWMAEGFVQQREKQMEDVGGEYFRELLSRSFFQLSSTGKSSKFVMHDLINDLAQVVARDTCFRLEVRLECQEQCKNIKKARHSSYMRERWEGTKKFEIFDKAMHLRTFLPFNSPYGLNCYLESNVPLNLLPKLKRLRVLDMSRYDITEVPNSVGHLKHLRYLNLSYTYIEELPESLGSLYNLQTLMLRECTKLKKLPADLGNLIDLRHLDTTNAHSLEEMPLGIGKLANLQTLSNFIVTKNNGHRLRELGNLIYLRGKLCLFGLQNVVVALHAREANLNDKKGLDVLSMEWSVNSDDSRDVGVETEVLDMLQPHKNLKELHIKGYLGTGFPTWIGDPLFSTMANLSLDNCGNCAFLPPLGQLRSLKKLYIEGMSALKDVGREFYGQGGAKPFPVLETLSFKDMPEWEYWYSFEDDKEVQPFTHVSELSIKNCPKLLKMLPSDLPCLNNLDITGCPQFLVEVSSPILPSLTSVAMNDVPLTSLQAVLEMRSMVDDEMISANAKSKHLSSITSLSIGMIEELEFLPKWVTHGLMELEALKITGCEELKTLWRNEVRVQHSLPAFRSLEIQGCPQLVSLFEEDEDEEKEGQHQQQQQQEGLPCIVRLEHLRIYNCEKLEKLPRMLHKFNFLRELHVSNCPSLSSFLETSFPCTLKTLEIYDCEALQSLFGWIMQINDNNLEVLEVHNCPSLRCLISCRGGRLPPTLKELRILKCEKLEALLVEEGMESNCPSLECVSISDCDSLKYLPDALPNNNNNNNLVVLDVFGCENLESIPEGWFHSATNLRKLEIRGCKKLKALPVLPHGLQTINYLTSLEELWMNISHWNNNFKKIGLHSLSSLTSLVIEGPISVAEDEEEEEEDVAGSSFPIDGMLLPTSLLKLTIEEFPNLEKLSSKLFQNLASLEYLEIRGCPRLKSLPVKRLPPLLEKLSIWGCPRLTGKCEKWKGKYWPHLAHIPQVYVR
>XP_028078786.1
MPIAEIFLSAFVKLLFEKMSSFASSKLLTFEGIAAQLTNWTSMLSQIQALLIDAEDKQLTEVAVNMWLNDLQDLAYDLDDLVDEFATEALQQNLKAKPPQASSSKVWNPIPNFKSRDVMFNFKMRSKIEEINTRLRTSVYRSSQLNLVKIVETTTSTKTWQRPESTSLFDEPRVYGREHDQSKIIELLVKGDESSHNNVGVIPIVGMGGIGKTTLAQLVYKDETVKEYFNLKAWVCVSNEFDIMKITKTIYDSVTSQTCSFNNLDQAQVQLQKALAGRKFLIILDDVWNDDYNAWNVLKKPFNDGAQGRKVVVTTRNRDIATMMATVELHDVKILSDEDCWSLFAQHAFANTSIDANPNLVSIGKKIVEKCKGLPLAARTLGGLLRNKVRDEEWVNVLRSKIWDLSHKKSDILPALRLSYHDLPSHLKLCFAYCSIIPNDCEFEEEELVLL
>XP_028079105.1
MAESVALPFVTFVVKSLAGLLIQEAENLCGVRPQVEQLQAQLNRMQCFLEAADARPKGRADEIIIRNCVAEIREASYDAEAAIATFVVKIAFRTSGRSDQFPFLLKRYLCIFKECFALRKVRLEIEAINNRITNSLTTGFQTCGILNSTGVRESSSSTPMAERQRQLRRSYTHIVEEDVVGTEEDVKAIVDLLVKENTHYSVVSIWGMGGLGKTTLAKTVYKHIEIRRHFICVAWAYISQQCNTREVLEGILIKLLSPSNEERKAIGKLNHDELVKKLHQVQSEKKCLVILDDIWKDADWDILSPGFPNTSVVGSKILLTTRNENVAKHVDQQCVLYQLRHLTEKESWELFEKKTFLRRNEGFTLSTEMIELGKAMVNHCGGVPLAIVVLGGLLATKHKLVDWKKVSKNISYDLGKGKGQGGVPITEILALSYQDLPYHLKACFLYLSHLPEDHDIRAKKLIQMWMAEGIVSQLSIPTRVGEVEEETMLDVGMSYLGELVQRCMVQVQLTSFNKKIKLCRLHDLMRNLCLLKAKEENFLEIVRITAFDHQLTRTESALPSSSSSLTTIRRLAVYYVGARDANSIESETILPLSGHEMKNHHHIRSCQFYSLGNALESSHWQKLKLLFKDLTLLTVLDFERIIMLGKGKRLPRAIGNLIYLKYLSIRDSHSIKSLPCSIGNLGFLQTLDLRTWRWGNSLRIPNVLWRLKQLRHLYLPDNIKLSCIRKLRLDGLSKLETLENFDARKCDVRCLSKLTNLRKFRGKVAPKDLVVMLKSPILDNSNRLLQYSSFGITGDFRTAEEQSLLRQLLGCHHLRQLSLWESLNKLPDQFPPNLTKLWLRNTKLEEDPMPTLEKFPNLRTLYLDYHSYFGKEMVCSSAPPTTIAPSSISDGGGGGGGYGGCDGGGFPKLINLSLWGLRNVEEWRVEQGAMPCLFSLQIFECEKLKEIPDGLRFITTLRELVIKYASEALIDRVREGGEDFYKVQHVPSIILG
>XP_028079270.1
MKVRIIDISKGRQRYHERYGMLEQGSSSRSTGLNTVWHDYRGDALLLDESELVGIDKPKSQLIRWLVHEDPRLKVFSVSGMGGLGKTTLVKKVFDDAVVKNHFQSHVWITVSESFKIEVLLKGIIKQLFEEIKQPIPQGIDSMDTNSLKGIINAFLQRKRYVLVFDDVWDIHAWQSFRYVFPIGNCGSRVVLTTRNADIASLASKEYHGDVYNLQTLPPEESWTLFCKKTFMDNSCPSHLEGLSKAILNKCEGLPLAIVAISGLLSTKDKSSVDEWDKIYRSFGAELEGNDKLLSMNKILSLSYIDLPHYLKFYFLYLSVFPKDCLIDHWRLIRLWVAEGFVEMKVGMTVEEVAEGYLNELINRSLVQVAEMRSGGRVKTYRIHDLWREIIVLKSREQNIVTLAGEQNKAWPKKVRRLSINNHWEYTQQSKRFTQLRSLLMFNATDSLSKLSMLSSSSDGLQLLTVLDLRGALLETFPNEVLKLLQLKYLSLRGTKVKIIPKSIRKLQNLETLDLKQTYVTELPNDILKLQRLRHILLYHYIQDPIPSICFKDYCGFKAPTEIGSLSSLQKLCCIETNHDNGTILLGEVGKLTQLRKLHIEKLRNEHGRALCLSLKKLSNLRSLVVRATGENEIIDLDSLSSPPQLLRMLNLEGSLHKVPHWLPSLHSLVRVTLAWSNLRDVDPLESLQGLPNLVELELLQTHVGEELCFKAGGFQRLVRLYLVGFKGLRWVKVEAGSMPHLEELLIRKCELVEELPSDIEHLTNLKSLYLIDMSDGLISNLNREGGNNWKIAHIPKVCIGDTKHGYWKENYLT
>XP_028079316.1
MIKAIPKRNRRYGVDGVGEASSSSSSQDHQRRLPNLSESSLFFKDDDLVGIEDGKKQLLDWLTDKEESQRTVISVVGMGGSGKTTLVAQAYNSQILKRQFDCYAWITVSQTYVVNDLLRSMIKEFYGGAKEAIPMDLSSMSYRELIEMITDFLRLKRYVIVFDDVWSSNLWRDIHVSLLDEGLGSWVILTTPNEEIASSSFGVKSYVHYIKLLGVTDAWNLFCMKAFSSNPNRCCPQHLKTLAQDLVAKCKGLPLAIVALGGVMPSKYLELEWRKIYNSLSWELSNNPGLEVVKTILLLSFNDLPYRLNCCFLYCCLFPEDYKIKRKRLIRLWMAEGFIEKVRGRTPEEVAESYLMELICRSMLQVVMRNELGRPKNYKMHDLMRELAISTSETEKFCVIYDG
>XP_028079457.1
MAEIAIFAAKAVLKQTILVLGNLAVQEGCRMSKLKEDMEWIENEMSYIQAYLEDVDDANGEQSESRVEATLLTNIRVLAFDVEDFVETYFPRIGSLYERTGCLGSCLKSATCVLCHGFAIHNLVVEIEAIRRRVENIARVRNAYGTNNSTNNSGRNIWEKRRHFLHHDEPIVVGFDEHIKTLMARVIDPDLKRHVVSIVGMPGLGKTTLAKKVFDSVVNDDDYNFHHRFQCSAKVYASQRPNVKHLLQDIAKQVGLAKEKWEENVEANLSAYLKGKRYVILIDDIWDTQTWDDLENGIPKNCKNGSRIIITSRNREVGLSICGVSFLYELQPLKPNESWNLFSMMVMDPLEITTDTIEFQELEPLGRKIVERCGFVPLAIVVVAGLLLRKEKTEHAWKGVLDNMGQDDDMCSKILALSYKDLPIHLKPCFLYFGLFPEDYEIFAFELINLWAAEGFVQEKGQRTPEDVGEDYLDHLVARNMVQVARRRYDGRIRTCRIHDLLHSLCIRVATECNFFNPHNDVTAINSAQKVRRVTNYRNSVREYISSNLQTPKLRTMLSFLGKDWSSPSRKQVKEFFKGSRFLRVLSVDGHGFSFPLPNEIASRLSSHGQQM
>XP_028080672.1
MVDEEITAGFDDEVLTIKKLLVRGKKQQQILSIVGMLGLGKTTLARKLYNDPYITHYIHIRGWTNASQLPRKIDMLLHILRSVNVDEIENMCNEKLGKKLYKQLKGKRYLIVIDDLWDIGAWVDLKMYFPNDNNGSRVMFTSRLKEVAMHASPDCHSHCLRFLTEEESWELLQRKVFHNESCPPKLIEIGKQIMKKCEGLPLAIAIIAGLLAKNIKTQESWKQVAQSVSSYIVSAPNQYLDTLALSYNHLPRHLKPCFLYLGAFPEDQAIPVQKLICLLVTEGFIRKIEQRSLEEVVEDYLMDLI
>XP_028080966.1
MDVFGIFISPFVQATIDKLSSYLINLVSTADVGTSIQNLKKALEDLETLLADAENKQVYDKDIKKWLEEVQSLAYDADDLLDDFATEALERKLMAEETTMGRRPAKFPRLSSIVPFNSKTGSKLNEITSQLQEVATKAKDLGLDKRPAGRMSTDLWQRSQTTCLKEPHIHGRDEDMKQIIELLLGDAPTAKKFDVIPIVGMGGIGKTTLAQHIYDHDKVEKHFNMKAWVCVSVDFDILGTTKAILESFTHRPCDLGKLNEVQVQLRDTLAEKKFLLVLDDVWHYGHDGWNSLRLPFGAGAPGSKIIVTTREGVVAKQMGMDEYLNLKKFSYDDCWLIFYHHAFENRNIMECPELVSIGKKIVEHRCGGLPLAARALGSLLQCKQEEHEWKEILNSNIWNEESGILSALKLSYLHLPSHLKRCFSYCAIIPKDYEFKEEELVLLWMAESLIEQPKVGDEMEDLGRKYFHELVSRSFFQPSSGNKSKFIMHDLINDMAQDVVGDKCFRLENNLEYGRHDKISEKARHSSYVGSTYQGIKKFKVFDDAKCLRTFLEFLPQQQFHYVTRYLIHDLLPNLKCLRELRLCGIGIIELPYSIGDLKHLRYLDVSGSRITRLPDTVVTLYNLQVLFLKFCLQLQKLPLNMGRLVNLRHFDMTGVDIPSSEEMSLHIGKLTNLQTLSNFMVGKDCGRKIRELKNLSHIRGAIHISRLENVSGVKDARDANLMSKEELKELSLEWDESHRSQNDIVERDVLDLMRPFKLLERLTIIGYSSTKFPNWVGDVSYSKMVFMRLKGSKYCISLPPLGQLPLLKDLYIEGMSAIKRLGCEFYGQQCGAKPFPSLERLC
>XP_028081680.1
MADLVGGAFLSATIQVLFDRLASREVINFFHGKNHGDRILLLLRKLKLLLLGLSAVLNDAEDKQITNPAVKEWVEELKDVVYHADDLVDEIATEALRSKLEADFQSCISISIDLSQVLSINPLTLTTTTTASLFDAGIESRIEEIIDRLEYFAKEKDVLGLREVVGHNNLFHRSQTSSLVDESRVYGRDVGKEDIMKLLLPVDDEASGSSNEIDVIPIVGMGGVGKTTLAQLLYNDHRVCNHFEMKAWVCLSNEFDVLRVNQVILEAITQQTCDAKNLDMIQVKLKELVSGKKFLIVLDDVWNENYDHWDSLSCPFRYGARGSRIIVTTRNERVASVMQTVPIHRLQELPFEDCWKLFAKHAFEKGDINSHPKLENIGKEIVKKCKGLPSTTKTLAGLLRSKRDAEDWSNILKSAIWDLPKDNILLSLRLSYHYLPSHLKRCFAYCSIFPKGYEFKMEELVLLWIAEGFLKPRSNTTMEEVGYECFNELLSMSLFQQSARESCFVMHDLINDLAQSVSGDFCSRLDDDKPHIIVEKVRHFSYARGIFDNFQRFQAINEAKFLRTFLPIRRRHFYNCWLTKMVLDVILSRLICLRVLSLPYYEIFELPHSIGNMIHLRYLDLSCTKIQQLPESICNLYNLQTLLLRNCYNLATLPIDIGKLILLRHLDISGTYKLQEMPMKMSRLKDLQTLTAFVVGNCSGSRINELKEFRHLRGRLSISRLQNIASCTDAMEAKLKEKNLLETLVLRWDSGITNDSQSERAVLDKLQPHTNLKHLEINRYRGTRFPEWLGDQSFCNMVSLRLKDCEHCVLLPSLGQLPSLKHLTISGMHSLRKVDPKFYGDCSLSKPFQSLETLIFSKMLDWEEWYILDDGEFSHLQELRVINCPRLIGGLPKHIPSCVRVEIRDCPGLTASLPMSCVADRLVLRGCDGVELGWQGLSSLVELVISSTSLNELTPELCTLTNLKDLRIEGCPDLLSFPDTRLPPMLTRLTIISCKAIRCLPERVMCLSNCLQRLEVKDCPKLVFPQFEELEKRYTSLEYLSLENCDSLSYLPLGLFPKLRTLNIKDVRNFSTLSTLNRLGFQNFASLEWLSLAGCSNMESFSQQVLIAPNLKTFQLWNCEKLKSLPDRMHSLTSLQSLSIYNCPGIESFSEGGLPSSLHGLEIWECAKLVGRNYYKK
>XP_028081742.1
MVTELHFTISLLSEKLQNLLVLAKGRFLIFPGLRNSLRVAINELKLILSFLEVEAKNNTSSGNSLQARILPTVYFAEHITDVFLLNANITRRRLDRVSAACQIILQKAINDWLEACRAQDLTTNTTLEFDNHTFSRAIAGYRPDNDVFVGREDAEKEIVARSIDDNEKSLRVISLVGKEAIGKTTLARKVYNRLDIRQHFQCRAWLHVPKEFSYKDVLLVILRQTPNLLKDIELMKENELSIFLFKILMGLRFLIVLDDICTNDDWLKFVRPFADAANGSRVIITTRDSKVASEVDPWSHPLNLMQLTEEDTWALFLNRAVPENGSQNNLNNVKAEILSLCRGLPMAIVLLGGLLSTVELSEWSTVIDHLRAQDHHHFLKCLVDLSYEKLPSRLKLCFLYLVMFPKSYEISTRRLLQLWFAVGLFKHRMNQASTLKIWP
>XP_028081982.1
MVDAIVSSVAQRLGNLLTEQVNFLRGVRDEVNSLKNKLEYMLCFLKDAEEKQDQDSRIRKWVSDIRDAAYEAEDIIDKFILKVEGGIPERTGFKACLRKYFCIYKQASGYGIGKEIQEWKNRLDEIDRNHEIFKIRNIEAAGEGSSGMNERFKQLRRTTPYEDDQHVVGFTEDVELLMSKLLEQTPHQRVILIVGMGGSGKTTLARKLYNSSSVGDKFKRRGWVSVSKDYNIQDLLRRTIKSFKTSTKDELEKLEKMEKEDLERHLHVLLKESRYLVVIDDVWDTDAWASLRRSLLDNKKGSRVIITTRIKLVAESSGERKFVHELPFLQEKESWELFCKKMFPDNDGVNDKSSHCPPSLEELARDMVRKCQGLPLAIVVLGGLLSRKHPDKWPKLQGRFWRHVSGDDFESHDSTHVTQILALSFNDLPHHLKSCFLYLGLFPEDFEIDADRLIRLWVAEGFIQQAEGQTLEETAADYLNELIDRNLIQVAQRNWMRIGKCRVHDLLRDFAIGKSKELNFLHIYDGNVHSAPSPCKHRRLASHSCGLKRFASLDQSSNLHLRTLLFFNSKNQSAEIGELQFLYKKLRLLRVLNVEEIIFNHSQEETEHVSSLDAIEKLIHLRYFRISDRKINKIPPSIGNLQALQTLEFTTSYIPIMLPDEICNAKQLRHLIGCFEWPFRVENLTNLQTLNCIVVDDRMEFNPSWDLINLHELCVAFDGESKGFTLDSIGRLRNLRTLFLEIADTVWNPTLQPLSHCQHLIQLKLHGEIGKLPTEMHEFLPNLKYLSLSGEKMEEDPMPSLEKLPKLTILDLLFCRVNKFACTAGGFPQLEILFLVQCHVKELQVDEGGMPLLRGLVIPNNVSIPERLRSIPVPKNWDVASVDDWPY
>XP_028082522.1
MAESAVAFLLTKLGSLIQEELKSLGGVKGKIVFIGDELESMRAFLRVADAIEDSDPEIQAWVKQVRDVAHNTDDILDEFMLRFADRHRHHHGFYGSVCKIYYQIKNMKARRQIASDIQDIKTRVIDIAQRRQRYGYKFSNSEQGSSSNVANNGGCYDRRGDALLLEEDDLVGIDKPKQQLIDWVLDDADSPLKVISVVGMGGLGKTTLIKKVYDDMEVKRHFQNHAWITLSQSFKIEEILSGLIQQLFDEVRRPLPQRFETMDNNNPKAVLKEFLQESRYVLVLDDIWSIEAWDTIKIALPNRNCGSRVLLTTRIGNVASTSCRKPHGYIYEMKALSPKESWTLFCKKTFQEKDCPPYLIEISKSTLRRCEGLPLAIVVISGVLASKDQGRVDEWELVNRSLGAEVEGSDMKKILLLSYNDLPYYLKSCLLYLCSFPEDHLIDWMSSIRMWIAEAFVEVEGGKTLEEVAEAYLYELLNRSLIQVAMRREDRRIQKCCIHDLLREIILSKSKHQNFLTIAREGSVRCLENARRLSIHNTLPDIPLEGKCFSQLRSLLMFGVDEPISESSMPLLFNGGLRLLKVLHLRNASLERFPGNVDKLFHLKYLSLRGTQVKVLPNSIGLLWNLETLDLKNTYVKELPVEILRLQKLRHLLLYRNETEHIYLPFHCKHGFEAPAKIGALQSLQKLCFLEANHANSSTIVKEIGRLTQLRRLGILKLRREDGVVLCSSIEKLSNLRSLDVSSIEQDEILDLQSLSPAPQFLQRLYLNGRLEKLPEWITSLHGLTRLVLWWSKLRDDPLKSLQNLPNLVFLSLVDESYEGEGLCFKAGRFQRLKYLGLENLKGLRWVTMEEGTMSRLEELIIVKCELLEELPSGTKHLSNLKQLELSDMSDKLISKLNQAVQDGNYWKGKHIPKVRICFFF
>XP_028082586.1
MAAPVVISAAQVILNNFIPLASEQIKLEWGFKEDLETLRRRLILIQSLLSDAENQRITSASMREWLKNLKLVTCDAENVLDEFAYEALRRKLEVKNRMRNKVRNLFSLSNPLAFRLKMAHKVKDINSMLDLICKEANDIDLKPADQLLNAASTNVKPRDLNFRLTHPFVDDSQVVGRDGDVSTVIDMLIGSYDSGDDLSIIAIVGMGGMGKTTLGQLVYKNKKVVKYFGDQRIWICVSNDFVVKRSLNEMVQSLTRNQCEMENIEGIVRMLQEKLYGKEYLLVLDDVWNEIADKWECMRNSLLGIGGSKGSKIIATTRSMHVVSTMRTSPSLTHHFEPTIRK
>XP_028082654.1
MAQAVVSFAARWIADLMIQEANLLYGVRDQVEGLVRELRRMQCFLKVADAKQVENEIIRNLVAEIREIAYDAEDRIATFIVEVEPRRRQGFRNFITRSTRIFNELIARRKIGSEIRRIKSKITELTATFPTYGLIAMAPEREGPSSALQRQFQLRRTYSHVEDEDFIGFELDIKTLVDQLVREEAKHRKVVSICGMGGLGKTTLARKVYHHQDVKGNFEAFAWVSISQQWERKDVLQRILTKLIPEKSGQIVTMIDDQLVKLLYQVQQEKKCLVVLDDIWSSHAWECLSPAFPKGNPKGSKIIVTTRNKEVVTSMDPSGFVLEPECLSPDKSWKLFEKKAFSKTNTTEFKVDTVMEKFGKEMVEKCGGLPLAIVVLGGLLGTNLTLSHWQKVQQNFNSYSKRGEYMRGGGGQDGRVLDVLALSYQDLPYQLKACFLYLGNYPEDFDIDAERLYQLWMAEGFISQEERGEDETMMDVAERYMGELAQRCMVQVEMEPEEYSIIREGRGFRCCRLHDLMRDLCLSKAKEENFHQVIECGHINQQEHPSSSSIVTSIGGNTCSKIHRLVMNLDKKNSARHIRLFEQEESARHIRTILFFRGERN
>XP_028082657.1
MEIDSSTSRHPEQTFSQVGDEYLVGIERDTEILAAQLVSEEAEHCKVVSICGMGGIGKTTLARKVYQHPDVRRRFDAFAWAFISQQWKLNDVLHNVLIQLIPGKKDAIVNMENDRLARKQLDEVQQQKKCLVVLDDVWSSEGFDELSKVFSDVNTKIILTTRNKKVAGSQSFFIFQRVPLTTAESWELLMRKAFPKTAAEDFEDYPRMERLGRQMVQECGGLPLFIIELGGRLRTKKTLNEWMTIYRNYQMIGGSDNTALDVLALSYLDLSYKLKTCFLYLGIYAKDHDIEVDILYQLWMAEGIISREDRGEEETMMDVAERYLGELAERSLVTVEFKEKVEYSTITESKRFKSCRLHGLMLDLCMYKIQEENFFKTIDYRGINNQEVHPSFSSLATSTDGRNSNKIRRLAIYLDENSDLPLFNFKQEEIARPIRAILFFICSYINYPFGEQLIHLCKNSKCLRVIHFHGKESGDFTDGKPKELPKEIGNLVFLRYLGLKDTGFTKLPSSIGNLKYLQTLDLRTTDEISVPNVLWKMESLVHLYLPYYHLFSTEGKLRVDGLSNLETLENFAPDKVDVKGLFELTNLRRLGEVRIQGKQKNLPEVVNYLLNSKKLQHTSVFMDQCDFCSDEELLLLRQLFSCKCLVGLTIIGIIDKLPEYNSNCYQSLASLTLSGSQLKGDPMATLEKMPNLRILILVDAFAGKDNLVFSANGFRQLERLGLHSLEIGEWMMEEGAMPTLSFLSIGSCNNLKMLPDGLRFITTLQELDITEMPEAFKDCLRMVNDKGEGLHKFHIPSVRFS
>XP_028082658.1
MEIDSSTSRHPEQTFSQVGDEYLVGIERDTEILAAQLVSEEAEHCKVVSICGMGGIGKTTLARKVYQHPDVRRRFDAFAWAFISQQWKLNDVLHNVLIQLIPGKKDAIVNMENDRLARKQLDEVQQQKKCLVVLDDVWSSEGFDELSKVFSDVNTKIILTTRNKKVAGSQSFFIFQRVPLTTAESWELLMRKAFPKTAAEDFEDYPRMERLGRQMVQECGGLPLFIIELGGRLRTKKTLNEWMTIYRNYQMIGGSDNTALDVLALSYLDLSYKLKTCFLYLGIYAKDHDIEVDILYQLWMAEGIISREDRGEEETMMDVAERYLGELAERSLVTVEFKEKVEYSTITESKRFKSCRLHGLMLDLCMYKIQEENFFKTIDYRGINNQEVHPSFSSLATSTDGRNSNKIRRLAIYLDENSDLPLFNFKQEEIARPIRAILFFICSYINYPFGEQLIHLCKNSKCLRVIHFHGKESGDFTDGKPKELPKEIGNLVFLRYLGLKDTGFTKLPSSIGNLKYLQTLDLRTTDEISVPNVLWKMESLVHLYLPYYHLFSTEGKLRVDGLSNLETLENFAPDKVDVKGLFELTNLRRLGEVRIQGKQKNLPEVVNYLLNSKKLQHTSVFMDQCDFCSDEELLLLRQLFSCKCLVGLTIIGIIDKLPEYNSNCYQSLASLTLSGSQLKGDPMATLEKMPNLRILILVDAFAGKDNLVFSANGFRQLERLGLHSLEIGEWMMEEGAMPTLSFLSIGSCNNLKMLPDGLRFITTLQELDITEMPEAFKDCLRMVNDKGEGLHKFHIPSVRFS
>XP_028082660.1
MEIDSSTSRHPEQTFSQVGDEYLVGIERDTEILAAQLVSEEAEHCKVVSICGMGGIGKTTLARKVYQHPDVRRRFDAFAWAFISQQWKLNDVLHNVLIQLIPGKKDAIVNMENDRLARKQLDEVQQQKKCLVVLDDVWSSEGFDELSKVFSDVNTKIILTTRNKKVAGSQSFFIFQRVPLTTAESWELLMRKAFPKTAAEDFEDYPRMERLGRQMVQECGGLPLFIIELGGRLRTKKTLNEWMTIYRNYQMIGGSDNTALDVLALSYLDLSYKLKTCFLYLGIYAKDHDIEVDILYQLWMAEGIISREDRGEEETMMDVAERYLGELAERSLVTVEFKEKVEYSTITESKRFKSCRLHGLMLDLCMYKIQEENFFKTIDYRGINNQEVHPSFSSLATSTDGRNSNKIRRLAIYLDENSDLPLFNFKQEEIARPIRAILFFICSYINYPFGEQLIHLCKNSKCLRVIHFHGKESGDFTDGKPKELPKEIGNLVFLRYLGLKDTGFTKLPSSIGNLKYLQTLDLRTTDEISVPNVLWKMESLVHLYLPYYHLFSTEGKLRVDGLSNLETLENFAPDKVDVKGLFELTNLRRLGEVRIQGKQKNLPEVVNYLLNSKKLQHTSVFMDQCDFCSDEELLLLRQLFSCKCLVGLTIIGIIDKLPEYNSNCYQSLASLTLSGSQLKGDPMATLEKMPNLRILILVDAFAGKDNLVFSANGFRQLERLGLHSLEIGEWMMEEGAMPTLSFLSIGSCNNLKMLPDGLRFITTLQELDITEMPEAFKDCLRMVNDKGEGLHKFHIPSVRFS
>XP_028082661.1
MEIDSSTSRHPEQTFSQVGDEYLVGIERDTEILAAQLVSEEAEHCKVVSICGMGGIGKTTLARKVYQHPDVRRRFDAFAWAFISQQWKLNDVLHNVLIQLIPGKKDAIVNMENDRLARKQLDEVQQQKKCLVVLDDVWSSEGFDELSKVFSDVNTKIILTTRNKKVAGSQSFFIFQRVPLTTAESWELLMRKAFPKTAAEDFEDYPRMERLGRQMVQECGGLPLFIIELGGRLRTKKTLNEWMTIYRNYQMIGGSDNTALDVLALSYLDLSYKLKTCFLYLGIYAKDHDIEVDILYQLWMAEGIISREDRGEEETMMDVAERYLGELAERSLVTVEFKEKVEYSTITESKRFKSCRLHGLMLDLCMYKIQEENFFKTIDYRGINNQEVHPSFSSLATSTDGRNSNKIRRLAIYLDENSDLPLFNFKQEEIARPIRAILFFICSYINYPFGEQLIHLCKNSKCLRVIHFHGKESGDFTDGKPKELPKEIGNLVFLRYLGLKDTGFTKLPSSIGNLKYLQTLDLRTTDEISVPNVLWKMESLVHLYLPYYHLFSTEGKLRVDGLSNLETLENFAPDKVDVKGLFELTNLRRLGEVRIQGKQKNLPEVVNYLLNSKKLQHTSVFMDQCDFCSDEELLLLRQLFSCKCLVGLTIIGIIDKLPEYNSNCYQSLASLTLSGSQLKGDPMATLEKMPNLRILILVDAFAGKDNLVFSANGFRQLERLGLHSLEIGEWMMEEGAMPTLSFLSIGSCNNLKMLPDGLRFITTLQELDITEMPEAFKDCLRMVNDKGEGLHKFHIPSVRFS
>XP_028082887.1
MAEIAVNLLAKKLKELLSSKIDLSLEEKDQIQTLYEDLQLLRTNLNDLQVKFFEHEQVKNLEARIRDLAYEAENTIDSFLVNIFSTKNIKMKEREMAEIDLAYERIKTIKKDRSLKDEIKEDGSLKPEIQHGHSLNLEHVKEEIEAIKTEMMEIYDTGLEGILQVGSCSSSGDSDSSNTKTWGVGEEEIMVGFEDEAMSLKEQLTGGPKQLQVISIVGMAGQGKTTLATKLYNDPLVVYHFYIRAWTSVSQEYRKRDLLIRLLSCVMKHTNGIDQMGDEKLCEKLYKSLKGQTYFIVMDDMWDTKAWVDLKICFPNDNNGSRIMFTSRHEDVALQAKTNNPPLSLRFLTHNESWDLFQHKVFGKRENCPPVLVEIGKQITNKCQGLPLSIVVVAGIFINEEKSQDRWKQVGETLKSSLAANPQACMKTLALSYIHLPGHLKPCFLYFGAFPEDFQIPVWKLIWLWILLYFGAFPEDYQIRVEKLIWLWVAEGFITKTGEKRLKDVAKEYLMDLIGRSLLLVSKRGYDGEIKACGIHDLLREFCIKQGEDDFFLQHDLPLSDNLQTLSWVFCQQEFSVRISNLKKLGLCGRMVHEKSLMFPDLYFLDHLQALKLWNEGIFNQNTHVLGRIKLPLNLTKLTLKNTHLKWDEMSTLGKSLPNLEGLKLLYKACIVKRWETSDGEFPRSKFLKLKHVQVDQLEVSSNQFPVLQRLVLIQCNGLEKIPSEMGDLPTLQMIEVHWCHPSLANSAKEIKEEQESIGNNWLQMIESNNNVL
>XP_028082942.1
MDEYVREEVRKTERGRGRERERERKIERWKQRERFGRKNGENYYCVLEKLNHLMISMACNLTADQIDHIDSFYHRLRFLAIILKDLEEKQQQHELNHEAKILPTQIYNVICKTIQPIHSFDVEVPGKRDSNNDGDNFFDSLIGIMEEIKPIEAKVAQFYDQINQIQLLQDFNDGVHSSVSTSMENRTMVEEEITVGFDDEALTIKELLAGGKKQLQMISIVGMPGLGKTTLATKLYNDPYITHYFHIRGWTYASQLPRITDMLLDILRSVNVVFTDEIKNMTNEKLGEKLYKQLKGKRYLIVIDDLWDIGAWVNLKMYFPNDNNGSRVMFTSRLKELSMHASLDCHPHCLRFLTEEESWELLQRKLFQNGSCPLELILIGKQIMKKCKGLPLAIVVIAGLLAKNIKTP
>XP_028082981.1
MADPVSLVAGPIVKTVLGLASSLITQKYQLLQGVEGDIKKLSSKLTAIQSVLEDAEEKQLDNRPLRDWLGKLKEAAYDAHDILETFATEACLWQKKQQVQNIPRPFSATETAYKLEAASEIKEILARLDEIAKEKEQFHLNVNDNDNRNTYENRNTGSFVVEADVVGREDDKNKVVNLLLSQEFDREDDISVIPIIGMGGLGKTTLAQVVFNDDRVKNHFEFRMWVCVTTNFDYRKILKGMIEYHTEMNYNINSLSDNQLQSRLLEFLARKRFLLVLDDVWIESYHVWERLLVLLKQGGKGCRVLITSRNKRVLDVTGTQPQPYLLDYLPEDQCWSLFEKIVFTQQNILAHDVRSRLEDIGREIVRKCDRLPLAIKAMGGLLRGNNDVNKWKNILKNEIWEAEKKSTNTGEPIVLPALKLSYDLLPSHLKHCFAYCYIFPKGYMFDKNELVKLWKAESFILSTSREDTIDEIGSDYFDELLMRSFFQLLDTENRQTYRMHDLIHDLAQSISFPNCYQVKDNKSCHVSEISRHVSLLCKDVEEPVLQIIEKSKKLRTLLLPSEHHKAFGQALDKLFHSLKYIRVLDLSSSTLMELPNSIEKLKLLYYLDLSKTEIKELPNSICSLHNLQTLKLLGCLWLFKLPKDLGNLTNLQHLELDDIFWVKSSTLPPSMGRLTRLQNLHAFQIIDKPGYGIDELKDMNCLKGALHISKLENAVNAADAKLKDKEKLQKVVFEWSSSDGSSQDEEADERVLEDLQPHSDLQVLQLFCYKGTRFPSWMGDGLLQNVVTLSLKDCSKCKVLPLGQLEKLRDIRIKGMLELEEWPEALYTSLLHLKISNCPKLGKLPSIFHSVTVLKITKCHSLKTLPLTPSLRFSILVDNPVLGDWNERRFHFVNDQGEVVALLGSSFSNLLELKVIKCPKLTTLPQLFFPQKLEISECQLLNALPIPEHSRRLQHLALDACHGGTLVRKIPETSSLYSLVISNISGLTCLPKLPQLSGLKALYIHSCSDLVSLSEEGSSVQGLPSLKLLSIRNCPQLVTLPEQGLPATIECLTIGSCPGLKFLGPREWLRNLTSLKDLYLDDCPSLESLPEEGPPTSLQHLHIEGCPLLVKQCQKDLGPDLPNIKDIPDLEIDHPKDIPDPNAETEVSSPPWYRQFICCKGIDSKN
>XP_028082993.1
MDVVGIFISPLLQAVIDKLLSPDLINLARREGVNTSIKKLKKSFEDINDVLADAEEKQISDRAVNKWLKELQHLAYDADDVLDEFATEALQKKLIRAETDADVDVGEASTCRKVRRFLLSTCCTGFTPSTISFNFAIESKLREINVQLQDVTTRIKELGLVKKAIGGMKSTNVWQRPETTYLVKEPCVYGREEKKKEIIELLLRDAATQNKVDVIPIVGMGGVGKTTLAQLICDDNGVKNHFDLKAWVCVSDEFDVKRITKAILDEFTLDSCNLTELNALQRKLEETVTGKKFLLVLDDVWKHRDEEWSSLQSPFRAAAHGSKIIVTTRITTVARQVGTIEHHDLKELSPDDCWSIFAQHAFKNINISEHPELESIGRQIVAKCGGLPLAARSLGGLLQCNQNEHEWKMVLTSNIWDQPYEESHILPSLKLSYHHLPSHLKRCFGYCAIVPKDYEFGKDELVLLWMAEGLIEHPKGGEQIEDVGRRYFHELVSRSFFQLSRHNKLLFIMHDLINDLAQAVAGDICFRLENNLEGGKQNKISDKARHSSYVGSEYEGIRKFKAFDDARCLRTFLRFSPSAFNCTTRYLFHDLLPVLKCLRELRLCCSGIDELPDSIGDLKHLRYLDVSHSQIRKLPDSVVTLYNLQVLFLKFCVQLQKLPLNMGRLVNLRHFDMTGVHIPSSEEMSLHIGKLINLQTLSNFMVGKDCGRQIGELKNLSHIRGAIYISRMENVNGVKDAVDANLMSKEELKELSLEWDESRSSQNDIVERDVLDVMRPFKLLERLTISGYGSTKFPNWVGDVSFSKMVFMRLKGSKYSTSLPPLGQLPLLKDLSIEGMSAIKRLGYEFYGQQHSAKPFPFLERLSFVDMPEWEDWSAFENEGVQPFGHLSELSIINCPKLVGRLPNDLPCLNSLKIDGCPQLLIDVSSLIQPSLVSLSMNNVMLPSLPALLGTKNTIELGSLTLDISHVTVLDSLCNPSTTDEELLANKMSTHLASITALSISNVEKLAFLPTWFTRDLMGLEELNICNCQELITLWRNKVRIQVCLPSLCHLQISNCPKLVCLFEKEQEKGGEGSKKQQHEGLPCMTRLEVLRIYWCGMLKKLPQDLHTYTSLGVLSIYNCASLISFPMKGLPSMLRELMVSTCDALQSLPELMTLNNLQELQVSKCASLTYLLSRGGLPSTLKQLQIDSCENLESLFAEEGIKFDRPSLETIHIVFCGSLKSLPEANNLRNLSKLWIYDCYNLEPLQLVGRDENNNITSLQSLYFLNCSLGMVSYFVKEGSFPTNITLLRIGNLKVDDVGQLPLPPPSPLEWGLHKLSYLTTLQLRGRGWPWGDTVSFPEEGMFLPTSLINLFIDSFPNLERLSYEEFQNLTSLQTLEIWSCPRLASFPKEGLSPSLLYLRIDSCPELATFPEQGFPPSLLSLCIGRCNPILKQKCEKGKEYWPIIQYIPEVCIF
>XP_028082994.1
MDVVGIFISPLLQAVIDKLLSPDLINLARREGVNTSIKKLKKSFEDINDVLADAEEKQISDRAVNKWLKELQHLAYDADDVLDEFATEALQKKLIRAETDADVDVGEASTCRKVRRFLLSTCCTGFTPSTISFNFAIESKLREINVQLQDVTTRIKELGLVKKAIGGMKSTNVWQRPETTYLVKEPCVYGREEKKKEIIELLLRDAATQNKVDVIPIVGMGGVGKTTLAQLICDDNGVKNHFDLKAWVCVSDEFDVKRITKAILDEFTLDSCNLTELNALQRKLEETVTGKKFLLVLDDVWKHRDEEWSSLQSPFRAAAHGSKIIVTTRITTVARQVGTIEHHDLKELSPDDCWSIFAQHAFKNINISEHPELESIGRQIVAKCGGLPLAARSLGGLLQCNQNEHEWKMVLTSNIWDQPYEESHILPSLKLSYHHLPSHLKRCFGYCAIVPKDYEFGKDELVLLWMAEGLIEHPKGGEQIEDVGRRYFHELVSRSFFQLSRHNKLLFIMHDLINDLAQAVAGDICFRLENNLEGGKQNKISDKARHSSYVGSEYEGIRKFKAFDDARCLRTFLRFSPSAFNCTTRYLFHDLLPVLKCLRELRLCCSGIDELPDSIGDLKHLRYLDVSHSQIRKLPDSVVTLYNLQVLFLKFCVQLQKLPLNMGRLVNLRHFDMTGVHIPSSEEMSLHIGKLINLQTLSNFMVGKDCGRQIGELKNLSHIRGAIYISRMENVNGVKDAVDANLMSKEELKELSLEWDESRSSQNDIVERDVLDVMRPFKLLERLTISGYGSTKFPNWVGDVSFSKMVFMRLKGSKYSTSLPPLGQLPLLKDLSIEGMSAIKRLGYEFYGQQHSAKPFPFLERLSFVDMPEWEDWSAFENEGVQPFGHLSELSIINCPKLVGRLPNDLPCLNSLKIDGCPQLLIDVSSLIQPSLVSLSMNNVMLPSLPALLGTKNTIELGSLTLDISHVTVLDSLCNPSTTDEELLANKMSTHLASITALSISNVEKLAFLPTWFTRDLMGLEELNICNCQELITLWRNKVRIQVCLPSLCHLQISNCPKLVCLFEKEQEKGGEGSKKQQHEGLPCMTRLEVLRIYWCGMLKKLPQDLHTYTSLGVLSIYNCASLISFPMKGLPSMLRELMVSTCDALQSLPELMTLNNLQELQVSKCASLTYLLSRGGLPSTLKQLQIDSCENLESLFAEEGIKFDRPSLETIHIVFCGSLKSLPEANNLRNLSKLWIYDCYNLEPLQLVGRDENNNITSLQSLYFLNCSLGMVSYFVKEGSFPTNITLLRIGNLKVDDVGQLPLPPPSPLEWGLHKLSYLTTLQLRGRGWPWGDTVSFPEEGMFLPTSLINLFIDSFPNLERLSYEEFQNLTSLQTLEIWSCPRLASFPKEGLSPSLLYLRIDSCPELATFPEQGFPPSLLSLCIGRCNPILKQKCEKGKEYWPIIQYIPEVCIF
>XP_028082995.1
MDVVGIFISPLLQAVIDKLLSPDLINLARREGVNTSIKKLKKSFEDINDVLADAEEKQISDRAVNKWLKELQHLAYDADDVLDEFATEALQKKLIRAETDADVDVGEASTCRKVRRFLLSTCCTGFTPSTISFNFAIESKLREINVQLQDVTTRIKELGLVKKAIGGMKSTNVWQRPETTYLVKEPCVYGREEKKKEIIELLLRDAATQNKVDVIPIVGMGGVGKTTLAQLICDDNGVKNHFDLKAWVCVSDEFDVKRITKAILDEFTLDSCNLTELNALQRKLEETVTGKKFLLVLDDVWKHRDEEWSSLQSPFRAAAHGSKIIVTTRITTVARQVGTIEHHDLKELSPDDCWSIFAQHAFKNINISEHPELESIGRQIVAKCGGLPLAARSLGGLLQCNQNEHEWKMVLTSNIWDQPYEESHILPSLKLSYHHLPSHLKRCFGYCAIVPKDYEFGKDELVLLWMAEGLIEHPKGGEQIEDVGRRYFHELVSRSFFQLSRHNKLLFIMHDLINDLAQAVAGDICFRLENNLEGGKQNKISDKARHSSYVGSEYEGIRKFKAFDDARCLRTFLRFSPSAFNCTTRYLFHDLLPVLKCLRELRLCCSGIDELPDSIGDLKHLRYLDVSHSQIRKLPDSVVTLYNLQVLFLKFCVQLQKLPLNMGRLVNLRHFDMTGVHIPSSEEMSLHIGKLINLQTLSNFMVGKDCGRQIGELKNLSHIRGAIYISRMENVNGVKDAVDANLMSKEELKELSLEWDESRSSQNDIVERDVLDVMRPFKLLERLTISGYGSTKFPNWVGDVSFSKMVFMRLKGSKYSTSLPPLGQLPLLKDLSIEGMSAIKRLGYEFYGQQHSAKPFPFLERLSFVDMPEWEDWSAFENEGVQPFGHLSELSIINCPKLVGRLPNDLPCLNSLKIDGCPQLLIDVSSLIQPSLVSLSMNNVMLPSLPALLGTKNTIELGSLTLDISHVTVLDSLCNPSTTDEELLANKMSTHLASITALSISNVEKLAFLPTWFTRDLMGLEELNICNCQELITLWRNKVRIQVCLPSLCHLQISNCPKLVCLFEKEQEKGGEGSKKQQHEGLPCMTRLEVLRIYWCGMLKKLPQDLHTYTSLGVLSIYNCASLISFPMKGLPSMLRELMVSTCDALQSLPELMTLNNLQELQVSKCASLTYLLSRGGLPSTLKQLQIDSCENLESLFAEEGIKFDRPSLETIHIVFCGSLKSLPEANNLRNLSKLWIYDCYNLEPLQLVGRDENNNITSLQSLYFLNCSLGMVSYFVKEGSFPTNITLLRIGNLKVDDVGQLPLPPPSPLEWGLHKLSYLTTLQLRGRGWPWGDTVSFPEEGMFLPTSLINLFIDSFPNLERLSYEEFQNLTSLQTLEIWSCPRLASFPKEGLSPSLLYLRIDSCPELATFPEQGFPPSLLSLCIGRCNPILKQKCEKGKEYWPIIQYIPEVCIF
>XP_028083025.1
MAERVTSSAIEKLVRQLEKEADLPLEVKDQVRSFQAELKKVSSFLNYSEVHLNQQEVAVLENQIRDVTYAAEDTIKLINELIFNSVRPRRRWRKVGKLFHCFGDKRKLCDATARMVSMNERLKKIRDAKGKERDGGGSGSSHSGGFGMTVEEPDHVVGFDGEAEALVNRLMKDGDLQQNVVSIVGMEGLGKTTLAKKIYNHGLIRAHFAYRAWVPVPQEYKTADLLRCILKYIAIGTSFNHDQEAYEEDASEEELKEVVSGRLRGRRYLIIMDNVWHKQVWDEVKPAFPDDLNGSRILLTSRLEEVASHASPRPPHRLGLLDSEDSWELLRRKALKGNFCRQDLVEIGKQMAKKCDGLPLAIVLLGGILARQEETVETWSTLADNTSKHLLIQGKRGRGIALSYHNLPQHLKTCLLYFGMFPEDYEIPVRQLIQLWIAEGFVQVVKGTQRMEDAGEEYLNELIGQSLIQVVARRTDGGVKTCRILKLLRELCISVAEDQKLFLVNVNADHSNRAGSEPLRLAVHNDHNGFSLMEALSESGNNYQQLCSLQCYAPGSLGHINSIRLWRLLYNSLALLRVLNLGSIKVDRIPRGVKKLLYLQYLRVNAPNLTQIPSSICNLFKLQTLDLRDSSLPHIVPNEIWKMKDLRHVYFGSSASLPDPDNDKALWNLQTLSGVRPDAVLKRLMVKAKFPNVTKLSICSFNKNATSNFLESLDHLYHLQSLKIVNPCEFPDSNAFPLTLSKITLKETYLSAPDCIQTLEKLPNLRILKLLNCSVLGPEINCNVGCFLQLQVLCLVGVETEAWNVRTGAMRSIRRLVIRDCAKLVTVPQFHSSMATLHEVEIFKPAERLRENLLQQIKNPTEFILRIDDALVKA
>XP_028083305.1
MAIGELLIAASIKFLFEKLATLAAGELSNFARGFGGERRIRTLLTKWSTTLEEIEAVLVDADEKQVTERGIKIWLEDLQDLAYDVDDILDEFSTEALRPKSMITTKVRALIPTKIVKLDEITTRFQDLLERRTVLGLQKVGSSSNAGTSAKAWQRPPTTCLMNEPSVYGRDEDKKKIIELLLLGVEESSNCNIGVVPIVGMGGVGKTTLAQMVYNDDMVGKHFEIKAWVCVSEDFDITQVTKAILESVTS
>XP_028083316.1
MAIGELLIAASIKFLFEKLATLASGELSNFARGFGGERRIRTLLTKWSTTLEEIEAVLVDADEKQVTERGIKIWLEDLQDLAYDVDDILDEFSTEALRPKSMITTKVRALIPTNIVKLDEITARFQDLLERRTVLGLQKVGSSSNAGTSAKAWQRPPTTCLMNEPSVYGRDEDKKKIIELLLLGVQESSNCNIGVVPIVGMGGVGKTTLAQMVYNDDMVGKRFEIKAWVCVSEDFDIMRVTKAILESVTSQPCNFDALDQVQVQLKQILDGKRFLIVLDDFWNKKHSDWSSLKSPFNDGARGSKVMVTTRNTDVALMLGTVKYHHLKQLSMDDCWLVFAQNAFENTIMEASPNLVSIGRKIVEKCGGLPLAARTLGGFLRCKLRDDEWEDVLNSKMWELSNQESDILPALRLSYHNLPSHLKKCFAYCSILPKNYYFREEKLVLLWMAEGFIQEPKGKGKKQMEDLGHQYFRELLSRSFFQPSTSGKSSTFVMHDLINDLAQFVAGKICFRLEGKSKVKEQYKNLSKARHSSYKRDYYEGAKKFDAFYDAKHLRTFLPCGGYYGGYLTSNVPHDLLPKLRRLRVLSLHEYQMGELPSSIGHLKHLRYLDLCYALFCSLPESLCTLYNLQTLDLRYCIHMKKLPTATGNLINLRHLNVTGANSLQEMPPKIGQLTSLQTLSNFIVSKGNGFMIRELGNLIHLRGALCISGLDNVVDVVDAKAAKLCEKQGLNELSMEWSNTNSEDSRNEKVELEVLDMLQPDNKVKVLSINGYYGPIFPTWVGDPRFSSMVHLVLQNCEKCTCLPPLGQLPSLVKLYIRGMKRVENVGLDFFGGGCSNPFPALKTLHFWDMPEWEDWSPFEVDEEVQAFARLSELSIQSCPKLFGKLPDSLPCLRKLDIQKCPQLVVEWLPSPTMIHQKRNTLHFSSVTSLSLSDVSILDSIPNQEVGDEVLATAACKHLSSVTNMRIENIQKLTCLPRWFFHGFTGLQELRIQNCEELTTLWQNEVRLQHKLPAPALQHLEIENCPQLISLFEEEEEDSPQLQRQQQEQEGLPYLMGLKYLGIDNCEKLEKLPGGLNALKCLQKMKVQNCPSLTYLSSRGGLLAALEELDIAHLSKLESLLAEDGMKFFCPSLKSIRINACKNLKSLPDAMHDSSNNNEFKNLSLVDIRGCENMESLPEGWFQFATSNLRNLLIYNCKKLEARPYNLSYLQELEVRKCLAGIVSNWSSLTNLSSLTIDTIMIGKPPSEWGLHRLPSLSKLLLDGSNDYRWESISEDGMLLPTSLTYLSFQCFPNLEKLSFKDFQDLTSLETLYIHDCRKLTSLPKEGLPPSVSNLYIWSCPKFASFPEQGLPPSLLWLEINGCPKLKRRCQKGKGRYWRFISHIPRVDIDDKFIFGPSC
>XP_028083341.1
MSDLLLQIVIDKLASPLLEKLNDLCSLKENTGKLRQSLPLVLAFLEDAEKRQETEKAIEVWLLELKNVTYESEDLLDELTAEIMLCENHSRISDKVRNLLPFEPSRHLFDLAKELRNKLKELRKIVKRGFSLNFKEGAVFKWSETLGRRTETGSFVKESDIYGREDDRKKIMELLLPTGKAKTLEDVSVIPIVGIGGLGKTTLARLVYNDEKVIQCFDLKIWVYVSQDFDVRKLIIAIINSITRRNCEFSEIDLLQSQLQESLCGRRFLLVLDDVWNEDKKEWDKLGDILKSGVKGSKIIVTTRSTEVASIMGTTNSTYHLKGLLEDDCWALFKKQVFGYGEEEKYPNLLAIGKKIIKKCGGVALAATTLGSQLRSKREEKDWLLVQESEFWNLKQCQSDILPALRLSYIHLPLHLKRCFAFCSLFPKNYEFKKEKLIYIWMAEGLIQPLEGNRPLEDIADEYFNDLLCSSFFQEVEKCEDGNITSYKMHDLIHDLARSIGGNEFVILEDGLDPSNLARTRHSSVVGNFDSFPLDLIKVKHLRTLLCYLGGNSEELPSFLPASFIYLRVFDLSGCGIKNLPESISVLMCLRYLDLSNTPIQTLPHTICNLYNLQTLNLSGCSNLEELPLGMGSLTSLRHLIITGCEGLTRMPAGIGKLVHLQTLPIYIVGKGRGESIAELNSLNLRGELSIKCLENVTDAKEAQKANLREKKHLNMLRLIWGDNNDQGHNLKAAKGSTLQGLKYGKNNGSPGSSRSNSFWDSGIEVKDILECLEPHPNLRKLFIKGYSGIKFPGWVLPNLVQVVLINFRRCENLPTLGQLPFLKTICLQGMDGVVCIAEEFYGSDSQTLFPSLKELKLRDFPNLEQWSSIDDREAFPCLGKLIVDGCPNLRKMPVFPSLQRLELRNCHPKIMNSIKDVTSLSILVIDSFQNLLHLPGELLENNTCLRSFEVRKCQNLRSLPSELGSLTALKSLIISHCENLAHLSPSLQNLKALEFLEINDCHGMKTLREDVIGGLSSLRTLVIENCNNLISLSNGLRFLTALERLSIMSCPKLAFLPNGLQNLSTLQSLSILSCPELFSLPVELQHVTTLQSLVIHSCPGLTILPDWVGNFSSLRSLSISNCHYLTSLPAGLQHLSKLQHLSIQDCPLLERLCKQKKGKNWRNIAHIPHIYVGSLKLGK
>XP_028083342.1
MSDLLLQIVIDKLASPLLEKLNDLCSLKENTGKLRQSLPLVLAFLEDAEKRQETEKAIEVWLLELKNVTYESEDLLDELTAEIMLCENHSRISDKVRNLLPFEPSRHLFDLAKELRNKLKELRKIVKRGFSLNFKEGAVFKWSETLGRRTETGSFVKESDIYGREDDRKKIMELLLPTGKAKTLEDVSVIPIVGIGGLGKTTLARLVYNDEKVIQCFDLKIWVYVSQDFDVRKLIIAIINSITRRNCEFSEIDLLQSQLQESLCGRRFLLVLDDVWNEDKKEWDKLGDILKSGVKGSKIIVTTRSTEVASIMGTTNSTYHLKGLLEDDCWALFKKQVFGYGEEEKYPNLLAIGKKIIKKCGGVALAATTLGSQLRSKREEKDWLLVQESEFWNLKQCQSDILPALRLSYIHLPLHLKRCFAFCSLFPKNYEFKKEKLIYIWMAEGLIQPLEGNRPLEDIADEYFNDLLCSSFFQEVEKCEDGNITSYKMHDLIHDLARSIGGNEFVILEDGLDPSNLARTRHSSVVGNFDSFPLDLIKVKHLRTLLCYLGGNSEELPSFLPASFIYLRVFDLSGCGIKNLPESISVLMCLRYLDLSNTPIQTLPHTICNLYNLQTLNLSGCSNLEELPLGMGSLTSLRHLIITGCEGLTRMPAGIGKLVHLQTLPIYIVGKGRGESIAELNSLNLRGELSIKCLENVTDAKEAQKANLREKKHLNMLRLIWGDNNDQGHNLKAAKGSTLQGLKYGKNNGSPGSSRSNSFWDSGIEVKDILECLEPHPNLRKLFIKGYSGIKFPGWVLPNLVQVVLINFRRCENLPTLGQLPFLKTICLQGMDGVVCIAEEFYGSDSQTLFPSLKELKLRDFPNLEQWSSIDDREAFPCLGKLIVDGCPNLRKMPVFPSLQRLELRNCHPKIMNSIKDVTSLSILVIDSFQNLLHLPGELLENNTCLRSFEVRKCQNLRSLPSELGSLTALKSLIISHCENLAHLSPSLQNLKALEFLEINDCHGMKTLREDVIGGLSSLRTLVIENCNNLISLSNGLRFLTALERLSIMSCPKLAFLPNGLQNLSTLQSLSILSCPELFSLPVELQHVTTLQSLVIHSCPGLTILPDWVGNFSSLRSLSISNCHYLTSLPAGLQHLSKLQHLSIQDCPLLERLCKQKKGKNWRNIAHIPHIYVGSLKLGK
>XP_028083343.1
MSDLLLQIVIDKLASPLLEKLNDLCSLKENTGKLRQSLPLVLAFLEDAEKRQETEKAIEVWLLELKNVTYESEDLLDELTAEIMLCENHSRISDKVRNLLPFEPSRHLFDLAKELRNKLKELRKIVKRGFSLNFKEGAVFKWSETLGRRTETGSFVKESDIYGREDDRKKIMELLLPTGKAKTLEDVSVIPIVGIGGLGKTTLARLVYNDEKVIQCFDLKIWVYVSQDFDVRKLIIAIINSITRRNCEFSEIDLLQSQLQESLCGRRFLLVLDDVWNEDKKEWDKLGDILKSGVKGSKIIVTTRSTEVASIMGTTNSTYHLKGLLEDDCWALFKKQVFGYGEEEKYPNLLAIGKKIIKKCGGVALAATTLGSQLRSKREEKDWLLVQESEFWNLKQCQSDILPALRLSYIHLPLHLKRCFAFCSLFPKNYEFKKEKLIYIWMAEGLIQPLEGNRPLEDIADEYFNDLLCSSFFQEVEKCEDGNITSYKMHDLIHDLARSIGGNEFVILEDGLDPSNLARTRHSSVVGNFDSFPLDLIKVKHLRTLLCYLGGNSEELPSFLPASFIYLRVFDLSGCGIKNLPESISVLMCLRYLDLSNTPIQTLPHTICNLYNLQTLNLSGCSNLEELPLGMGSLTSLRHLIITGCEGLTRMPAGIGKLVHLQTLPIYIVGKGRGESIAELNSLNLRGELSIKCLENVTDAKEAQKANLREKKHLNMLRLIWGDNNDQGHNLKAAKGSTLQGLKYGKNNGSPGSSRSNSFWDSGIEVKDILECLEPHPNLRKLFIKGYSGIKFPGWVLPNLVQVVLINFRRCENLPTLGQLPFLKTICLQGMDGVVCIAEEFYGSDSQTLFPSLKELKLRDFPNLEQWSSIDDREAFPCLGKLIVDGCPNLRKMPVFPSLQRLELRNCHPKIMNSIKDVTSLSILVIDSFQNLLHLPGELLENNTCLRSFEVRKCQNLRSLPSELGSLTALKSLIISHCENLAHLSPSLQNLKALEFLEINDCHGMKTLREDVIGGLSSLRTLVIENCNNLISLSNGLRFLTALERLSIMSCPKLAFLPNGLQNLSTLQSLSILSCPELFSLPVELQHVTTLQSLVIHSCPGLTILPDWVGNFSSLRSLSISNCHYLTSLPAGLQHLSKLQHLSIQDCPLLERLCKQKKGKNWRNIAHIPHIYVGSLKLGK
>XP_028083344.1
MSDLLLQIVIDKLASPLLEKLNDLCSLKENTGKLRQSLPLVLAFLEDAEKRQETEKAIEVWLLELKNVTYESEDLLDELTAEIMLCENHSRISDKVRNLLPFEPSRHLFDLAKELRNKLKELRKIVKRGFSLNFKEGAVFKWSETLGRRTETGSFVKESDIYGREDDRKKIMELLLPTGKAKTLEDVSVIPIVGIGGLGKTTLARLVYNDEKVIQCFDLKIWVYVSQDFDVRKLIIAIINSITRRNCEFSEIDLLQSQLQESLCGRRFLLVLDDVWNEDKKEWDKLGDILKSGVKGSKIIVTTRSTEVASIMGTTNSTYHLKGLLEDDCWALFKKQVFGYGEEEKYPNLLAIGKKIIKKCGGVALAATTLGSQLRSKREEKDWLLVQESEFWNLKQCQSDILPALRLSYIHLPLHLKRCFAFCSLFPKNYEFKKEKLIYIWMAEGLIQPLEGNRPLEDIADEYFNDLLCSSFFQEVEKCEDGNITSYKMHDLIHDLARSIGGNEFVILEDGLDPSNLARTRHSSVVGNFDSFPLDLIKVKHLRTLLCYLGGNSEELPSFLPASFIYLRVFDLSGCGIKNLPESISVLMCLRYLDLSNTPIQTLPHTICNLYNLQTLNLSGCSNLEELPLGMGSLTSLRHLIITGCEGLTRMPAGIGKLVHLQTLPIYIVGKGRGESIAELNSLNLRGELSIKCLENVTDAKEAQKANLREKKHLNMLRLIWGDNNDQGHNLKAAKGSTLQGLKYGKNNGSPGSSRSNSFWDSGIEVKDILECLEPHPNLRKLFIKGYSGIKFPGWVLPNLVQVVLINFRRCENLPTLGQLPFLKTICLQGMDGVVCIAEEFYGSDSQTLFPSLKELKLRDFPNLEQWSSIDDREAFPCLGKLIVDGCPNLRKMPVFPSLQRLELRNCHPKIMNSIKDVTSLSILVIDSFQNLLHLPGELLENNTCLRSFEVRKCQNLRSLPSELGSLTALKSLIISHCENLAHLSPSLQNLKALEFLEINDCHGMKTLREDVIGGLSSLRTLVIENCNNLISLSNGLRFLTALERLSIMSCPKLAFLPNGLQNLSTLQSLSILSCPELFSLPVELQHVTTLQSLVIHSCPGLTILPDWVGNFSSLRSLSISNCHYLTSLPAGLQHLSKLQHLSIQDCPLLERLCKQKKGKNWRNIAHIPHIYVGSLKLGK
>XP_028083471.1
MEVVGIFVSPLLKAVINKLLSSDLINLPRQGDVDTSIKKLKKSFEDINDVLADAEEKQISKEAVNKWLKELQHLAYDADDVLDEFATEALRKKLIMAETGADADVGEASTSRKVRRFLLPTCCTGFTPRAISFNFAIGSKIKKINDELQDVTTRIKELGLVKKAIGGTHKPTNAWPRRETTYLLDDPFVCGRDEDKKRIVDLLLRDTLTQNKVDVIPITGMGGIGKTTLAQLICDDNGVKNQFDLKAWVCVPDEFDVTRITKAILESFTLDSCNLTELNALQRKLQDTLAGKKFLLVLDDVWNHEGEKWSSLQSPFRAGAHGSKIIVTTRITTVAQQVGTTEHHDLKELSPDDCWSIFAQHAFKNINISEHPELESIGRHIVAKCGGLPLAARALGGLLQCNQNEHEWKMVLTSNIWDKSYEESRILPSLKLSYHHLPSHLKRCFGYCAIVPKDYEFEEDELVLLWMAEGLIEHPADGKQIEDVGRKYFRELVSRSFFQLSRHNKLLFIMHDLINDLAQAVAGDICFRLENNLEGGKQNKISDKARHSSYVGSQYEGIRKFKAFNDARCLRTFLEFLPSRFFNYKTRYLIHDLLPVLKCLRELRLCYSGIDELPDSIGDLKHLRYLDVSHSRIKKLPDSVVTLYNLQVLFLKFCVEFQKLPLNMGRLVNLRHFDMTGVHIPSSEEMSLHIGKLINLQTLSNFMVGKDCGRKIGELKNLSHIRGAIYISRMENVNGVKDAVDANLMSKEELKELSLEWDESHSSHNDIVERDVLDVMKPFKLLERLTISGYSSTKFPNWVGDVSFSKMTFMQLKGSKCCTSLPPLGQLPLLKDLYIEGMSAIKQLGCEFYGKQHGAKPFPFLETLSFVDMPEWEDWSAFEIEGVQPYHRLSELSIINCPKLVGRLPNDLPCLNSLKIDGCPELLIDVSSLVQPSLAFLSMTNVTLPSLPALLGTKNTIELGSLTLDISHVTVLDSLSNPSTTDEELLANEMSKQLTSITALRISHVEKLVFLPTWFTQDLTRVEKLDISNCQELKTLWRNKVGIQVCLPTLCHLKISHCPNVVCLFEKEQEKRGEGSKKQQHEGLPCMTRLEYLTIEECGMLKILPQDLHTYTSLAVLRIDGCANLMSFPMKGLPSMLRELSISMCNALTSLPELMKVNNLQELRVSYCASITFLLSRGGLPSTLKQLEIGQCENLESLFAEEGIQIDWPSLETICIEFCPNLKSLSRGGRDENSNINQLTSLQKLGLVDCRAEMVSYFVKEGSFPTNITSLEIGRFRVDDVGQLPVPPPSPLEWGLHKLSSLTTLELVGLHGPWGNTVSFPEEGMLLPTSLINLTIWNFRNLERFSYEEFQNLTSLQTLNIRNCPKLASFPKEGLPPSLLHLLILECPELATFPKQGFPPSLLSLAIWGCNPILKQKCEKGKEYWPIIQYIPQVYLEWY
>XP_028083651.1
MPIAEIFLSGFFKLLFQKMTSFASSKLPTFEGIGAQLTNWTNMLSQIEALLIDAEDKQLTDRAVNLWLDDLQDLAYDLDDLVDEFATEALRHKLKAKPSQASSSKVWNLIPNFKPTDFIFNFKMKSKIEEINTRLHNSFEQCSKLNLVKIVGPTTPTKTWQRPDSTSIIDEPRVYGREHDQSKIIELLVKGDEPSHNNVGVIPIVGMGGIGKTTLAQMVYKDETVKVHFDLKAWACVSDEFDILRITKAIYDSVTSQTCSFNNLDQAQVQLQKALAGRKFLIVLDDVWNKKYSDWNVLKKPFSDGAQGSKVVVTTRNRDVARMMGAVELHDIEVLSNEDCWFLFAQHAFEHRSIDANPNLVSIGKKIVEKCKGLPLAAKTLGGLLRCKERDEEWVDVLCNKIWDLSHEESDILLALRLSYHHLPSHLKQCFAYCSIMPKDYEFEEEEIVLLWMAEGFIQPKREKQMEDIGGEYFRELLSRSFFQPSSTGKSSKFVMHDLINDLAQAVARDTCFRLEDRLKYQEQCKNIKKARHSSYMQEYHEGMKKFEIFDEATHLRTFLPFSLKSNSYFYLASNVPLTLFLKLRRLRVLNMSRYYITEVPNSVGDLKHLRYLNLSHTSIEELPESLGSLYNLQTLMLRECKKLKKLPSDLGNLIDLRHLDTTNAHSLEEMPLGIGKLVNLHTLSNFIVTKNNGLGIRELGNLIYLRGKLCLSGLQNVVVPLDAREANLNDKKGLDVLSMEWSVNSDDSRDGRVETEVLDMLQPHKNLKELHIKGYLGPGFPTWIGDPLFSNMADLSLDNCGNCASLPSLGQLPSLKKLYIKGMSVLKDVGCEFYGQGGVQPFPLLETLSFENMLEWEDWYTFGDHKEVQPFTRVKYLSIIECPKLLKMLPKDLPCLNNLKIRNCPKLCGMLPKDLPCLNKLKISRCPQFLVEGSSVSLPSLTSIAMNDVPLTSLEAVLEMRSMVDDEVISANAKSKHPSSITSLSIGMIKKLELLPKWVTHGLMEVEELNIRRCEELKTLWKNEARVQHSFPAFQRLEIEDCPQLVSLFEENEDEENEGQHQQQQEGGLPSIVRLEHLTIINCEKLDKLPRLLHTFTFLRELYVSNCPSLGSFPETGFPCTLKELHIDDCEALQSLFGWRTQINDNNLEVLQVWRCPSLTCLISCRGGGLPPILKHLEIVKCKKLEALLVEEGMEINYPSLESVWIRGCDRLKYLPDALPNNNNLRNLSRLILYRCKNLEYIPEGWFHSATNLRRLDIRGCKKLKALPHGLQSINYLTSLEELEMDISQWNNNFKKIGLHSLSSLKRLRLSEGKEEEHPVGSSFLIDGKLLPTSLIYLCIEEFRNLEKLSSKLFQNLASLEQLDIVGCPRLKSLPVQSLPPSLERLVIWRCPRLTGKCEKGKGKYWPHLAHIPDVNVDE
>XP_028083652.1
MPIAEIFLSGFFKLLFQKMTSFASSKLPTFEGIGAQLTNWTNMLSQIEALLIDAEDKQLTDRAVNLWLDDLQDLAYDLDDLVDEFATEALRHKLKAKPSQASSSKVWNLIPNFKPTDFIFNFKMKSKIEEINTRLHNSFEQCSKLNLVKIVGPTTPTKTWQRPDSTSIIDEPRVYGREHDQSKIIELLVKGDEPSHNNVGVIPIVGMGGIGKTTLAQMVYKDETVKVHFDLKAWACVSDEFDILRITKAIYDSVTSQTCSFNNLDQAQVQLQKALAGRKFLIVLDDVWNKKYSDWNVLKKPFSDGAQGSKVVVTTRNRDVARMMGAVELHDIEVLSNEDCWFLFAQHAFEHRSIDANPNLVSIGKKIVEKCKGLPLAAKTLGGLLRCKERDEEWVDVLCNKIWDLSHEESDILLALRLSYHHLPSHLKQCFAYCSIMPKDYEFEEEEIVLLWMAEGFIQPKREKQMEDIGGEYFRELLSRSFFQPSSTGKSSKFVMHDLINDLAQAVARDTCFRLEDRLKYQEQCKNIKKARHSSYMQEYHEGMKKFEIFDEATHLRTFLPFSLKSNSYFYLASNVPLTLFLKLRRLRVLNMSRYYITEVPNSVGDLKHLRYLNLSHTSIEELPESLGSLYNLQTLMLRECKKLKKLPSDLGNLIDLRHLDTTNAHSLEEMPLGIGKLVNLHTLSNFIVTKNNGLGIRELGNLIYLRGKLCLSGLQNVVVPLDAREANLNDKKGLDVLSMEWSVNSDDSRDGRVETEVLDMLQPHKNLKELHIKGYLGPGFPTWIGDPLFSNMADLSLDNCGNCASLPSLGQLPSLKKLYIKGMSVLKDVGCEFYGQGGVQPFPLLETLSFENMLEWEDWYTFGDHKEVQPFTRVKYLSIIECPKLLKMLPKDLPCLNNLKIRNCPKLCGMLPKDLPCLNKLKISRCPQFLVEGSSVSLPSLTSIAMNDVPLTSLEAVLEMRSMVDDEVISANAKSKHPSSITSLSIGMIKKLELLPKWVTHGLMEVEELNIRRCEELKTLWKNEARVQHSFPAFQRLEIEDCPQLVSLFEENEDEENEGQHQQQQEGGLPSIVRLEHLTIINCEKLDKLPRLLHTFTFLRELYVSNCPSLGSFPETGFPCTLKELHIDDCEALQSLFGWRTQINDNNLEVLQVWRCPSLTCLISCRGGGLPPILKHLEIVKCKKLEALLVEEGMEINYPSLESVWIRGCDRLKYLPDALPNNNNLRNLSRLILYRCKNLEYIPEGWFHSATNLRRLDIRGCKKLKALPHGLQSINYLTSLEELEMDISQWNNNFKKIGLHSLSSLKRLRLSEGKEEEHPVGSSFLIDGKLLPTSLIYLCIEEFRNLEKLSSKLFQNLASLEQLDIVGCPRLKSLPVQSLPPSLERLVIWRCPRLTGKCEKGKGKYWPHLAHIPDVNVDE
>XP_028083653.1
MPIAEIFLSGFFKLLFQKMTSFASSKLPTFEGIGAQLTNWTNMLSQIEALLIDAEDKQLTDRAVNLWLDDLQDLAYDLDDLVDEFATEALRHKLKAKPSQASSSKVWNLIPNFKPTDFIFNFKMKSKIEEINTRLHNSFEQCSKLNLVKIVGPTTPTKTWQRPDSTSIIDEPRVYGREHDQSKIIELLVKGDEPSHNNVGVIPIVGMGGIGKTTLAQMVYKDETVKVHFDLKAWACVSDEFDILRITKAIYDSVTSQTCSFNNLDQAQVQLQKALAGRKFLIVLDDVWNKKYSDWNVLKKPFSDGAQGSKVVVTTRNRDVARMMGAVELHDIEVLSNEDCWFLFAQHAFEHRSIDANPNLVSIGKKIVEKCKGLPLAAKTLGGLLRCKERDEEWVDVLCNKIWDLSHEESDILLALRLSYHHLPSHLKQCFAYCSIMPKDYEFEEEEIVLLWMAEGFIQPKREKQMEDIGGEYFRELLSRSFFQPSSTGKSSKFVMHDLINDLAQAVARDTCFRLEDRLKYQEQCKNIKKARHSSYMQEYHEGMKKFEIFDEATHLRTFLPFSLKSNSYFYLASNVPLTLFLKLRRLRVLNMSRYYITEVPNSVGDLKHLRYLNLSHTSIEELPESLGSLYNLQTLMLRECKKLKKLPSDLGNLIDLRHLDTTNAHSLEEMPLGIGKLVNLHTLSNFIVTKNNGLGIRELGNLIYLRGKLCLSGLQNVVVPLDAREANLNDKKGLDVLSMEWSVNSDDSRDGRVETEVLDMLQPHKNLKELHIKGYLGPGFPTWIGDPLFSNMADLSLDNCGNCASLPSLGQLPSLKKLYIKGMSVLKDVGCEFYGQGGVQPFPLLETLSFENMLEWEDWYTFGDHKEVQPFTRVKYLSIIECPKLLKMLPKDLPCLNNLKIRNCPKLCGMLPKDLPCLNKLKISRCPQFLVEGSSVSLPSLTSIAMNDVPLTSLEAVLEMRSMVDDEVISANAKSKHPSSITSLSIGMIKKLELLPKWVTHGLMEVEELNIRRCEELKTLWKNEARVQHSFPAFQRLEIEDCPQLVSLFEENEDEENEGQHQQQQEGGLPSIVRLEHLTIINCEKLDKLPRLLHTFTFLRELYVSNCPSLGSFPETGFPCTLKELHIDDCEALQSLFGWRTQINDNNLEVLQVWRCPSLTCLISCRGGGLPPILKHLEIVKCKKLEALLVEEGMEINYPSLESVWIRGCDRLKYLPDALPNNNNLRNLSRLILYRCKNLEYIPEGWFHSATNLRRLDIRGCKKLKALPHGLQSINYLTSLEELEMDISQWNNNFKKIGLHSLSSLKRLRLSEGKEEEHPVGSSFLIDGKLLPTSLIYLCIEEFRNLEKLSSKLFQNLASLEQLDIVGCPRLKSLPVQSLPPSLERLVIWRCPRLTGKCEKGKGKYWPHLAHIPDVNVDE
>XP_028083654.1
MPIAEIFLSGFFKLLFQKMTSFASSKLPTFEGIGAQLTNWTNMLSQIEALLIDAEDKQLTDRAVNLWLDDLQDLAYDLDDLVDEFATEALRHKLKAKPSQASSSKVWNLIPNFKPTDFIFNFKMKSKIEEINTRLHNSFEQCSKLNLVKIVGPTTPTKTWQRPDSTSIIDEPRVYGREHDQSKIIELLVKGDEPSHNNVGVIPIVGMGGIGKTTLAQMVYKDETVKVHFDLKAWACVSDEFDILRITKAIYDSVTSQTCSFNNLDQAQVQLQKALAGRKFLIVLDDVWNKKYSDWNVLKKPFSDGAQGSKVVVTTRNRDVARMMGAVELHDIEVLSNEDCWFLFAQHAFEHRSIDANPNLVSIGKKIVEKCKGLPLAAKTLGGLLRCKERDEEWVDVLCNKIWDLSHEESDILLALRLSYHHLPSHLKQCFAYCSIMPKDYEFEEEEIVLLWMAEGFIQPKREKQMEDIGGEYFRELLSRSFFQPSSTGKSSKFVMHDLINDLAQAVARDTCFRLEDRLKYQEQCKNIKKARHSSYMQEYHEGMKKFEIFDEATHLRTFLPFSLKSNSYFYLASNVPLTLFLKLRRLRVLNMSRYYITEVPNSVGDLKHLRYLNLSHTSIEELPESLGSLYNLQTLMLRECKKLKKLPSDLGNLIDLRHLDTTNAHSLEEMPLGIGKLVNLHTLSNFIVTKNNGLGIRELGNLIYLRGKLCLSGLQNVVVPLDAREANLNDKKGLDVLSMEWSVNSDDSRDGRVETEVLDMLQPHKNLKELHIKGYLGPGFPTWIGDPLFSNMADLSLDNCGNCASLPSLGQLPSLKKLYIKGMSVLKDVGCEFYGQGGVQPFPLLETLSFENMLEWEDWYTFGDHKEVQPFTRVKYLSIIECPKLLKMLPKDLPCLNNLKIRNCPKLCGMLPKDLPCLNKLKISRCPQFLVEGSSVSLPSLTSIAMNDVPLTSLEAVLEMRSMVDDEVISANAKSKHPSSITSLSIGMIKKLELLPKWVTHGLMEVEELNIRRCEELKTLWKNEARVQHSFPAFQRLEIEDCPQLVSLFEENEDEENEGQHQQQQEGGLPSIVRLEHLTIINCEKLDKLPRLLHTFTFLRELYVSNCPSLGSFPETGFPCTLKELHIDDCEALQSLFGWRTQINDNNLEVLQVWRCPSLTCLISCRGGGLPPILKHLEIVKCKKLEALLVEEGMEINYPSLESVWIRGCDRLKYLPDALPNNNNLRNLSRLILYRCKNLEYIPEGWFHSATNLRRLDIRGCKKLKALPHGLQSINYLTSLEELEMDISQWNNNFKKIGLHSLSSLKRLRLSEGKEEEHPVGSSFLIDGKLLPTSLIYLCIEEFRNLEKLSSKLFQNLASLEQLDIVGCPRLKSLPVQSLPPSLERLVIWRCPRLTGKCEKGKGKYWPHLAHIPDVNVDE
>XP_028083655.1
MPIAEIFLSGFFKLLFQKMTSFASSKLPTFEGIGAQLTNWTNMLSQIEALLIDAEDKQLTDRAVNLWLDDLQDLAYDLDDLVDEFATEALRHKLKAKPSQASSSKVWNLIPNFKPTDFIFNFKMKSKIEEINTRLHNSFEQCSKLNLVKIVGPTTPTKTWQRPDSTSIIDEPRVYGREHDQSKIIELLVKGDEPSHNNVGVIPIVGMGGIGKTTLAQMVYKDETVKVHFDLKAWACVSDEFDILRITKAIYDSVTSQTCSFNNLDQAQVQLQKALAGRKFLIVLDDVWNKKYSDWNVLKKPFSDGAQGSKVVVTTRNRDVARMMGAVELHDIEVLSNEDCWFLFAQHAFEHRSIDANPNLVSIGKKIVEKCKGLPLAAKTLGGLLRCKERDEEWVDVLCNKIWDLSHEESDILLALRLSYHHLPSHLKQCFAYCSIMPKDYEFEEEEIVLLWMAEGFIQPKREKQMEDIGGEYFRELLSRSFFQPSSTGKSSKFVMHDLINDLAQAVARDTCFRLEDRLKYQEQCKNIKKARHSSYMQEYHEGMKKFEIFDEATHLRTFLPFSLKSNSYFYLASNVPLTLFLKLRRLRVLNMSRYYITEVPNSVGDLKHLRYLNLSHTSIEELPESLGSLYNLQTLMLRECKKLKKLPSDLGNLIDLRHLDTTNAHSLEEMPLGIGKLVNLHTLSNFIVTKNNGLGIRELGNLIYLRGKLCLSGLQNVVVPLDAREANLNDKKGLDVLSMEWSVNSDDSRDGRVETEVLDMLQPHKNLKELHIKGYLGPGFPTWIGDPLFSNMADLSLDNCGNCASLPSLGQLPSLKKLYIKGMSVLKDVGCEFYGQGGVQPFPLLETLSFENMLEWEDWYTFGDHKEVQPFTRVKYLSIIECPKLLKMLPKDLPCLNNLKIRNCPKLCGMLPKDLPCLNKLKISRCPQFLVEGSSVSLPSLTSIAMNDVPLTSLEAVLEMRSMVDDEVISANAKSKHPSSITSLSIGMIKKLELLPKWVTHGLMEVEELNIRRCEELKTLWKNEARVQHSFPAFQRLEIEDCPQLVSLFEENEDEENEGQHQQQQEGGLPSIVRLEHLTIINCEKLDKLPRLLHTFTFLRELYVSNCPSLGSFPETGFPCTLKELHIDDCEALQSLFGWRTQINDNNLEVLQVWRCPSLTCLISCRGGGLPPILKHLEIVKCKKLEALLVEEGMEINYPSLESVWIRGCDRLKYLPDALPNNNNLRNLSRLILYRCKNLEYIPEGWFHSATNLRRLDIRGCKKLKALPHGLQSINYLTSLEELEMDISQWNNNFKKIGLHSLSSLKRLRLSEGKEEEHPVGSSFLIDGKLLPTSLIYLCIEEFRNLEKLSSKLFQNLASLEQLDIVGCPRLKSLPVQSLPPSLERLVIWRCPRLTGKCEKGKGKYWPHLAHIPDVNVDE
>XP_028083656.1
MPIAEIFLSGFFKLLFQKMTSFASSKLPTFEGIGAQLTNWTNMLSQIEALLIDAEDKQLTDRAVNLWLDDLQDLAYDLDDLVDEFATEALRHKLKAKPSQASSSKVWNLIPNFKPTDFIFNFKMKSKIEEINTRLHNSFEQCSKLNLVKIVGPTTPTKTWQRPDSTSIIDEPRVYGREHDQSKIIELLVKGDEPSHNNVGVIPIVGMGGIGKTTLAQMVYKDETVKVHFDLKAWACVSDEFDILRITKAIYDSVTSQTCSFNNLDQAQVQLQKALAGRKFLIVLDDVWNKKYSDWNVLKKPFSDGAQGSKVVVTTRNRDVARMMGAVELHDIEVLSNEDCWFLFAQHAFEHRSIDANPNLVSIGKKIVEKCKGLPLAAKTLGGLLRCKERDEEWVDVLCNKIWDLSHEESDILLALRLSYHHLPSHLKQCFAYCSIMPKDYEFEEEEIVLLWMAEGFIQPKREKQMEDIGGEYFRELLSRSFFQPSSTGKSSKFVMHDLINDLAQAVARDTCFRLEDRLKYQEQCKNIKKARHSSYMQEYHEGMKKFEIFDEATHLRTFLPFSLKSNSYFYLASNVPLTLFLKLRRLRVLNMSRYYITEVPNSVGDLKHLRYLNLSHTSIEELPESLGSLYNLQTLMLRECKKLKKLPSDLGNLIDLRHLDTTNAHSLEEMPLGIGKLVNLHTLSNFIVTKNNGLGIRELGNLIYLRGKLCLSGLQNVVVPLDAREANLNDKKGLDVLSMEWSVNSDDSRDGRVETEVLDMLQPHKNLKELHIKGYLGPGFPTWIGDPLFSNMADLSLDNCGNCASLPSLGQLPSLKKLYIKGMSVLKDVGCEFYGQGGVQPFPLLETLSFENMLEWEDWYTFGDHKEVQPFTRVKYLSIIECPKLLKMLPKDLPCLNNLKIRNCPKLCGMLPKDLPCLNKLKISRCPQFLVEGSSVSLPSLTSIAMNDVPLTSLEAVLEMRSMVDDEVISANAKSKHPSSITSLSIGMIKKLELLPKWVTHGLMEVEELNIRRCEELKTLWKNEARVQHSFPAFQRLEIEDCPQLVSLFEENEDEENEGQHQQQQEGGLPSIVRLEHLTIINCEKLDKLPRLLHTFTFLRELYVSNCPSLGSFPETGFPCTLKELHIDDCEALQSLFGWRTQINDNNLEVLQVWRCPSLTCLISCRGGGLPPILKHLEIVKCKKLEALLVEEGMEINYPSLESVWIRGCDRLKYLPDALPNNNNLRNLSRLILYRCKNLEYIPEGWFHSATNLRRLDIRGCKKLKALPHGLQSINYLTSLEELEMDISQWNNNFKKIGLHSLSSLKRLRLSEGKEEEHPVGSSFLIDGKLLPTSLIYLCIEEFRNLEKLSSKLFQNLASLEQLDIVGCPRLKSLPVQSLPPSLERLVIWRCPRLTGKCEKGKGKYWPHLAHIPDVNVDE
>XP_028083657.1
MPIAEIFLSGFFKLLFQKMTSFASSKLPTFEGIGAQLTNWTNMLSQIEALLIDAEDKQLTDRAVNLWLDDLQDLAYDLDDLVDEFATEALRHKLKAKPSQASSSKVWNLIPNFKPTDFIFNFKMKSKIEEINTRLHNSFEQCSKLNLVKIVGPTTPTKTWQRPDSTSIIDEPRVYGREHDQSKIIELLVKGDEPSHNNVGVIPIVGMGGIGKTTLAQMVYKDETVKVHFDLKAWACVSDEFDILRITKAIYDSVTSQTCSFNNLDQAQVQLQKALAGRKFLIVLDDVWNKKYSDWNVLKKPFSDGAQGSKVVVTTRNRDVARMMGAVELHDIEVLSNEDCWFLFAQHAFEHRSIDANPNLVSIGKKIVEKCKGLPLAAKTLGGLLRCKERDEEWVDVLCNKIWDLSHEESDILLALRLSYHHLPSHLKQCFAYCSIMPKDYEFEEEEIVLLWMAEGFIQPKREKQMEDIGGEYFRELLSRSFFQPSSTGKSSKFVMHDLINDLAQAVARDTCFRLEDRLKYQEQCKNIKKARHSSYMQEYHEGMKKFEIFDEATHLRTFLPFSLKSNSYFYLASNVPLTLFLKLRRLRVLNMSRYYITEVPNSVGDLKHLRYLNLSHTSIEELPESLGSLYNLQTLMLRECKKLKKLPSDLGNLIDLRHLDTTNAHSLEEMPLGIGKLVNLHTLSNFIVTKNNGLGIRELGNLIYLRGKLCLSGLQNVVVPLDAREANLNDKKGLDVLSMEWSVNSDDSRDGRVETEVLDMLQPHKNLKELHIKGYLGPGFPTWIGDPLFSNMADLSLDNCGNCASLPSLGQLPSLKKLYIKGMSVLKDVGCEFYGQGGVQPFPLLETLSFENMLEWEDWYTFGDHKEVQPFTRVKYLSIIECPKLLKMLPKDLPCLNNLKIRNCPKLCGMLPKDLPCLNKLKISRCPQFLVEGSSVSLPSLTSIAMNDVPLTSLEAVLEMRSMVDDEVISANAKSKHPSSITSLSIGMIKKLELLPKWVTHGLMEVEELNIRRCEELKTLWKNEARVQHSFPAFQRLEIEDCPQLVSLFEENEDEENEGQHQQQQEGGLPSIVRLEHLTIINCEKLDKLPRLLHTFTFLRELYVSNCPSLGSFPETGFPCTLKELHIDDCEALQSLFGWRTQINDNNLEVLQVWRCPSLTCLISCRGGGLPPILKHLEIVKCKKLEALLVEEGMEINYPSLESVWIRGCDRLKYLPDALPNNNNLRNLSRLILYRCKNLEYIPEGWFHSATNLRRLDIRGCKKLKALPHGLQSINYLTSLEELEMDISQWNNNFKKIGLHSLSSLKRLRLSEGKEEEHPVGSSFLIDGKLLPTSLIYLCIEEFRNLEKLSSKLFQNLASLEQLDIVGCPRLKSLPVQSLPPSLERLVIWRCPRLTGKCEKGKGKYWPHLAHIPDVNVDE
>XP_028083694.1
MAVPFLPFVLKNLNSLIQNEVGLLCGVNKEMKKLSSTLFTIQAVLEDAEQKQLQDKAIQNWLKELNDAAYEADDILDECATEALRCELKGQGFGSLKKVSTSLLTCYPVQNVLFRHKIGNRIKEITQKLDAIAANRSKFQLTEGVVVVTRVEYDVSRETSSVITEPQLYGRDEDKEKIVKFLVEDVCDIEDVSVYPILGIGGLGKTTLAQMAFNDERVKPHFDPKIWVYVSQDFDVKRVIKATIESANEKACEAVDLDSLQRKVRDMLNGKRYLIVLDDVWDEDPDKWDAFKYSLGCGSKGASVIVTTRVDKVASIMGTISPYRLSVLSKEDCWLLFRQRAFGLGNEERPNVVTIGKEIVKKCGGVPLAAKALGGLMRFKSEEKEWLHVKESEIWKLPQDKNSILPALRLSYSYLPLESRQCFAYCAIFPKGSQIRKRDLIHLWMANGYISCKGGWEPEDIGDQIWNELCLVSFFQEVKDYGSDVYFKMHDLVHDLAQSIMKGECQMIEFNRSSNIYNGKAHHLTLVPGRKENFHITFHKVVSLRTLRQQRSYCLFLDDLFLFDFRMFGSLRAFDAPDRVAKLPPSIGNSKHLRYLNLSRSGFMRLPDSICNLLNLQTLILEHCRNLERLPQNMMYLRSLRHLFLSGCPLIEMPPKIGQLTNLKTLNKFVVGKSTDCSLLAELKCLNLQGELCIWHLETVRNPMDAKEANLVGMQNLSQLQLNWAYGFAECESQENVKSQLVLEALQPHPNLKKLDISGYIGTQFPLWMRGSDLQNVVNIRLSGCNNCLQLPPLGQLPLLQSLEISGMKVVGCIENEYPGGGGFPSLEELTVSNCPKLEGLSREEGRELFPRLRKIIIAYCPKLSFPHLSAPKELSLVGECTTGLNSISNLNSLTSLTIGYDGKTVCFPKEFLRNLTLLESLVIEYYYELKVLPGDLASLVTLKIIDCPKLESLPEEGLRGLQSLHIINCCELERRCEKGKGEDWYKIAHIPEITIEVYDSSFAHCITSWFTTVTHYIK
>XP_028084139.1
MAPSVDNDENMFVLPIVGIAGIGKTALVKLLYNHEMVAKHFQLRIWVKVAQYIDVKDVMQKIVQCITDSPPCADLNSNQLKNLLQEKLHNTKFLLVLDNLCDCDNREWHKLYDLLRCGCIMGSKIIVTTRYIWVATIVGTVPTHNLDSLSDKDCLELLWKWAGCRQKLGEEHANAKLAEIAKEIVKKCHGYPRAAKTLGNNLFMETNESKWLELKEKQLWELAQKKHDILVVLRSSYDTQPTELKRCFIYCSIFPKNYEIEIDKLIQLWMAQGLIQSSGLTGELEDTGTDYLNQLCSIFFLEKTEEQHGNLSNTCRMPEIIHDLAVYMANEECLITTNYRFGPISDKVKHVSFHDFDCSAEEVTKSLFELENLRTVFFPFQGLGAGDKGFVNRCISKFKYLYVLDLSNSCFQVLPHSIGNLKHLRYFDISGNANIETLPNAVCKLYNLQTLRFRCCVKIQKLPKNIGNLISLRHLYLTTQQSCLPERQIQCLTSLRSFRITGCGNLKSLPEGMQLLVKLKTVTIAACPNLTSLPSTMKNLAKLTNLEISNCPNLDLAGWEDFTCLRSLQ
>XP_028084140.1
MAPSVDNDENMFVLPIVGIAGIGKTALVKLLYNHEMVAKHFQLRIWVKVAQYIDVKDVMQKIVQCITDSPPCADLNSNQLKNLLQEKLHNTKFLLVLDNLCDCDNREWHKLYDLLRCGCIMGSKIIVTTRYIWVATIVGTVPTHNLDSLSDKDCLELLWKWAGCRQKLGEEHANAKLAEIAKEIVKKCHGYPRAAKTLGNNLFMETNESKWLELKEKQLWELAQKKHDILVVLRSSYDTQPTELKRCFIYCSIFPKNYEIEIDKLIQLWMAQGLIQSSGLTGELEDTGTDYLNQLCSIFFLEKTEEQHGNLSNTCRMPEIIHDLAVYMANEECLITTNYRFGPISDKVKHVSFHDFDCSAEEVTKSLFELENLRTVFFPFQGLGAGDKGFVNRCISKFKYLYVLDLSNSCFQVLPHSIGNLKHLRYFDISGNANIETLPNAVCKLYNLQTLRFRCCVKIQKLPKNIGNLISLRHLYLTTQQSCLPERQIQCLTSLRSFRITGCGNLKSLPEGMQLLVKLKTVTIAACPNLTSLPSTMKNLAKLTNLEISNCPNLDLAGWEDFTCLRSLQ
>XP_028084141.1
MAPSVDNDENMFVLPIVGIAGIGKTALVKLLYNHEMVAKHFQLRIWVKVAQYIDVKDVMQKIVQCITDSPPCADLNSNQLKNLLQEKLHNTKFLLVLDNLCDCDNREWHKLYDLLRCGCIMGSKIIVTTRYIWVATIVGTVPTHNLDSLSDKDCLELLWKWAGCRQKLGEEHANAKLAEIAKEIVKKCHGYPRAAKTLGNNLFMETNESKWLELKEKQLWELAQKKHDILVVLRSSYDTQPTELKRCFIYCSIFPKNYEIEIDKLIQLWMAQGLIQSSGLTGELEDTGTDYLNQLCSIFFLEKTEEQHGNLSNTCRMPEIIHDLAVYMANEECLITTNYRFGPISDKVKHVSFHDFDCSAEEVTKSLFELENLRTVFFPFQGLGAGDKGFVNRCISKFKYLYVLDLSNSCFQVLPHSIGNLKHLRYFDISGNANIETLPNAVCKLYNLQTLRFRCCVKIQKLPKNIGNLISLRHLYLTTQQSCLPERQIQCLTSLRSFRITGCGNLKSLPEGMQLLVKLKTVTIAACPNLTSLPSTMKNLAKLTNLEISNCPNLDLAGWEDFTCLRSLQ
>XP_028084142.1
MAPSVDNDENMFVLPIVGIAGIGKTALVKLLYNHEMVAKHFQLRIWVKVAQYIDVKDVMQKIVQCITDSPPCADLNSNQLKNLLQEKLHNTKFLLVLDNLCDCDNREWHKLYDLLRCGCIMGSKIIVTTRYIWVATIVGTVPTHNLDSLSDKDCLELLWKWAGCRQKLGEEHANAKLAEIAKEIVKKCHGYPRAAKTLGNNLFMETNESKWLELKEKQLWELAQKKHDILVVLRSSYDTQPTELKRCFIYCSIFPKNYEIEIDKLIQLWMAQGLIQSSGLTGELEDTGTDYLNQLCSIFFLEKTEEQHGNLSNTCRMPEIIHDLAVYMANEECLITTNYRFGPISDKVKHVSFHDFDCSAEEVTKSLFELENLRTVFFPFQGLGAGDKGFVNRCISKFKYLYVLDLSNSCFQVLPHSIGNLKHLRYFDISGNANIETLPNAVCKLYNLQTLRFRCCVKIQKLPKNIGNLISLRHLYLTTQQSCLPERQIQCLTSLRSFRITGCGNLKSLPEGMQLLVKLKTVTIAACPNLTSLPSTMKNLAKLTNLEISNCPNLDLAGWEDFTCLRSLQ
>XP_028084144.1
MAETIILNIASKVLGSLGSLAINEVGLGWGLDEELKTLEGTLSTIKEALSYAEEKQGKNHVVKIWYERLQATFYEADNLLDEFQYEALRRQVQSMKSNHHHHHHSRSRSSIRIQKLVGKFFSCCSHSNDFRFKFEMGNRIGKIKKRLDMIGEDRNRFYPIGTTTESKQTHHNSAGSTSVSSDVNESEFFGRANDRLRILLLLMTPHADYDYISVIPIVGIAGVGKTAFVKIMYNDERVVEHFGMRIWVKVAQDFNVKRVVQKIIQCITDSPSVDFSPKQTKAILAEKLQGRRFLLVLDDVCNCDNRDWVKLLNFLRHGNKGSKIIVTTRYKSVASTVGTVPMHNLTGLPDDDCRKLLWSWAFRKNDGEQHRNFSEIGKEILEKCHGYPRAIKTLGNLLFMKNDENEWLYLKGKELWELEQNNKHDILPMLRLKYNPLPTDLKRCFVYCSIFPKNYEIEIDKLIQLWMAQGLIQSSGLNHKLEDIGADYLNQLCSIFFFEKIEQHGNLSNTCRMPEIIHDLAVYMANEESISTNYRFGRISKSVSHVPFHDSDCSGEKELTKSLFELEKMRTVLFPFHAVGASDEGFVDEFISRFKYLRVFDLSNSSFRKLSHSIGNLKHLRFLDFSGNANIETLPNAICKLYNLQTLRIEYCVKIRELPKNIGNLISLRNLNLTTQQSCLPDRQIRRLTSLQSFRIIGCGNLTSLPEGMQHLTALTTVTIAACPKLASLPSTMKNLANLRNLEISNCPNLNLAGWEEFRGLRMLQ
>XP_028084153.1
MAEAILFNLASKVVDKIGSPALREVGLAWSFEDELKTLEARVSMIKAVLIDADQKQQQQQQGNNNLVISLWLEKLEASFYEADNVLDEFHYEALRCKVQLMRIMNHRNIGIQKLVRIFYSCSHTLDFRFKFKMSCRIEKIRKKLDMIVDDRTKFHPIVSKDQKQTETDPKAASTSLSSNANESEFVGRDNDIERSLQLIMSPSVDHKNISVIPIVGIGGVGKTTLVKLLFNHETLVRHFDLRIWVTVAQDLNVKRVMQKIIQRITDSNSPCTGLNSSKIKKLLKEKLHNKNFLLVLDDVCDSDNRDWLKFCNL
>XP_028084757.1
MELLFSRFFEVFFEAFFRVLRKKLFEDIYMQKIGITDQVKSFDEELRLLQSSLEDVEAQVELVEYEKKWGDIAEEIFLEIEEVVDMFQNRPGWYQRVGLFKFIIRSVNIQRKVRKIQVRLRVVSEGKPKLNSQAGPSSSQEAAQITHEDKITQVDDAITAVVSVLDKINAMLSQKLLINRRVIRDMESTRDEFRKLLGILINDFKQIDERTKAWVKEVKDASDLAQHIFESFINKRQHLGKLWIFKVPFFRLKDFKLSKDMEWINVRIPRLYDRKWRYSVGDFEGQQTLASTWKRIISCPIEKLSKIGTLLASFQRLALGDELESIRRDVELMQALLKDIGPMEDLDKRVEVWLKDITEIIDRDAKDLEKFVERAKAEAIFSRHLSIFRKLRDQSTIATKIKQINNKLIDISDRKWTYDIGKIEARKDSYAENPSQQQHVLSTSADAVENHNIRSSRLKLRPSTNLEEKVESIRNELKLMSALFEDVESMEKQDKRLMVWVEEMKDVARDAQKFSDSYAENVEQKGMVSFRRCFFAQYLVLREVDRIKNHIHQLSKKKRIYDVGGIKGRKGPSSAVEIQPEIYEITETSNINDLEGAQPVSLHAGKLGGFTFQNLSIILRNILLLNGNLLADPLEENVESIKRDLSLMDALFEDARGIKIQDRRLNAWVKEMHNVHQDAQSAINYYNEATKSRRWSFFSRLLMECKIGFIMMEIQNASERMLKYDTEHIKRREELATISRSPHHTPPTFVIKQPNITGFSSNVQAVLAQLLTNDKNCLVIPIVGMEGIGKTTLARSIYSNNAVLYHFPCRAWVSASSYCNIEALLKGIEEQVLMGIQEQNRKPIVVADLKEEVLMGLQEQKGKQIVDEPMQMLNEVLVSTRYLLVLDDMRTTEVWDRLLKEFPSTLHGSRIILTTRDSSVPTHANPKSVPHKLQLLSDDDSWALFIQTLTIPDGLLEQSKKMVTRCGGLPWAIVELRKQFLGVESSAWLSVLKNLNNGQKPWLKTLEAIKVLPLYLKRCISYLRRFPAGFEISVRRLIVLWVAEGVVHQRRGDEDPPESVGERYLTELLDRNMVQVTKRKLNGAVKKCRLPHAIRELWSLEAKKAVSPKSYTRKGSKISPQTCKIRHLAHISDQTDVSFDHTDGEITNLSTPLLPVHKHVISFRSFDIREGSQPGEELGGFLDRYISCGYFLSMRVLDLERVFRPELPKSLGELVLLRYLGLRWTYLEELPSFISELLNLQTLDLKHTSISTLPPSIWKMELLRHLYLDESYRCRFVPRPEFYSLTNLQTLWSVFIDEDSPVKFELDRLINLKRLGVTSRIMSSRREAMLSQLEAVADWVQKLTQLQYLRLKSFDKHGQPWFLPLKPLSAHTNLSSIYLLGLIEEKFLVYGLPWALTELTLSASGLKEDPMRTLKNLPNLRILRLFSKSFIGKHMLCSPGGFPQLRVLALWKLEQLEEWKVTKGALPNLIDLEIRSCTKLKMLPDGLQDLRTLQKLKLTDMPKQFTDRITVNQGEDWDKIAHVLHVYIDDVLVDDGEIPLNMELLNSTIHERQKIFLKRLVSAKIQVDSSECPFCGAEPESAVHLFFLCKPIKMIWFAKLSIRTDDFSHLSFPDWINHILTPSLIFGVSPPSKSNFVLFAVILMEKTWLWRNRAISCCLKVEPDTILKETCSAFNDHAKPQLSVNMQGSFCFND
>XP_028084984.1
MGHKIIDIKDELDAIASEITTLHLREIVVETEVHEMERGQTSSLVNESEIYGRNDEKEEIIKLLIDNFSCDDDVSVYAICGTGGLGKTTLAQLVYNDGRIKWHFELRIWVCVSDVFDVERLIRAILESIQGHRCDISNLDPLLHHLQEKLGGRKFLLILDDVWNEYHEKWDGLKQALRCGAKRSTIIVTTRIQKVALIMATILPIRHLAYLSEDDSWSLFKQRAFGNRGREENIQLELIGKDIVKKCGGLPLAIKALGSLMQFKSSESESLSVKESKILDLSDGGNAVLPALRLNYEALPPHLRQCFAYCCIFPKDYTMKKDALIEMWMANGFIPSRGQTTLYDMGHQIFDQLVWRSFLQDVKEEQGETTCKMHDLTHDLAESIMRHECFIMDSRKGLKLPKKVRHLSFNVSSTPMIHCNEVMFKVPSLRSCILLSNQYSCKDNDFSWISKQKYLRLLDLSGKIDEKVAVSISNFKHLRFLNMSYSYIKTLPESISGLQHLQTLKLNYCEEICKLPKRLKHMRNLTCLDIKGCDSLTSMPTNRGQLTCLQRLSIFIVGQDEGYQISELKELNLGGELSIKELENVRNSEDAKRANLKSKLDLISLNLCWSDSNKESIPKNVEEILENL
>XP_028085079.1
MDGVFSLVQGELMAERAVISVIQYLGSLLAGEVELLRGVRKEMTITKLKPRHKIASQIQDIKTTIREIKEGVDRYGFSTSTSTEHSSTGTSSITKDNMWRDPRLASLFIGDDEVVGIESPKYELISRLVDQNQSQRAVISVVGMGGIGKTTLAKKVYDSQEVVAHFNCKAWITVSQSYKPEELLKKMIKQLSGNNVLPDEGIESLINNAGSRVIITTRSEQVATFCKETSVDHVHELEALSEEKAWELFCKKTFQLDFEGHCPPELEEVSHAIVRKCQGLPLAIVAIGGLLSTKNKGISEWQKFYGSMNSELERNPELKSISKILLFSYNDLPHHLKSCFLYFGIMPEDYSIKAGRLTRLWIAEGFVEEQNGKTLEEVAEAYLTELIHRRLVQVSETKFVGRVRECRVHDVVREIILSMSKEYSLCQILEEENSSFNGTTRRLSVHMRYCNMDKVMESIGKSPIRSIFLFQEGELPKKPLLGTVAANFKLLKVLDLEDAHLDQLHEEVGNLFLLRYLSIRSTRVEIIPKAIGKLQNLHTLDLKHCRVRELPFDINRLHKLRHLIAYSCNSISEYFNYIIGVKIHGGIGGLEELQNLWYMETNHGLIKELEKLRQLRKLGIMKLEREHGRRALCAAIEKMKYLQRLNVMASSDNEILDLQYISSSSPPRYLQRLELGGRLEKLPDWILKLQNLVTLRLVGSGLTKSDPLKALQVLPSLVRLVLWDAYDEEQLYFEVGKFQKLKQLDLVGFKGLNSMIIEEGALPLLKDLRIEPSPQLKKVPSGIYHLRNLKALEFVGMPEEFIDRMESKPNQGKDYWIVEHIPDVSLWSRIGKRSYITLIGNLKEYFNRKVENVGVREDKNESQS
>XP_028086478.1
MDVFGIFISPFVQAMVDKLSSYFSNLVSTADVGTGIQNLKKALEDLEALLADAENKQVYDKDIKKWLEEVQPLAYDADDLLDDFATEALERKLMAEETTMGRRPAKFPRLSSIVPFNLKTGSKLKEITTQLQEVATKGKDLGLDKILVGRMSTDLWQRSQTTCLREPHIHGRDEAIKQIMELLLGDAPTGKIFDVIPIVGMGGIGKTTLAQHIYNDDRVEKHFNLKAWACVSDDFEVMRITKAILESFTHGSCNFSNLNEVQVQLSKTLAGKKFLLVLDDVWDYGRDGWNLLRSPFGAGAPGSKIIVTTRDRGVAKQMGMDKYHNLHNLSHDDCWLIFAQHAFENRNIMECPKLVPIGKKIVENRCRGLPLAARALGSLLCCKQEHEWKEILNSNIWNEESVTLTALKLSYLHLPVHLKRCFSYCAIIPKDYEFMEEELVLLWMAEGLIEKPNGGDQMEDLGRKYFHELVSRSFFQPSSGNKSQFIMHDLINDLAQDVAGNKCFRLENNLEGGRQNKISDKARHASYVASHCDGIKKFKAFDDAKCLRTFLEFLPRQRHFVTKYLMHDLLPKLKCLHELRLCSIGINELPNSIGDLKHLRYLDLSNSGITRLPDTVVTLYNLQVLLLKYCRKLQKLPLNVDSLVNLRHFDMTGVHIPSSEEMPLHIGKLTNLQTLSNFIVGKDCGRKIGELKNLSHIRGAIHISRLENVNGVKDARDANLTSKELKELSLEWDESCSSHNDMVERDVLDVMRPFIFLERLTISGYGSTKFPNWVGDVSFSKMVFMRLKGSKYCTSLPPLGQLPLLRDLYIEGMSAIKRLGSEFSGQQCGAKPFPSLERLSFKFMPEWEDWSAFETEGVQPFGHLSELSIINCPKLVGRLPNDLPCLNSLKIDGCPQLLIDVSSLVQPSLASLSMNNVMLPSLPAVLGTKNTIELGSLTLDISHVTILDSLCDPSTTDEKLLANEMSKHPTSVTALSISHVENLAFLPTWFTRDLMGLEKLNISNCQELITLWRNKVRMQVCLLSLCHLKISDCPKLVCLFEEEQEKEAEGSKKQQHEGLPCMTRLEYLTIQECGMLKKLPQDLHTYTSLGVLRIDGCASLISFPMKGLPSRLRELSVSRCDALESLPELMTLNNLQELKVSECASLTYLLSRGGLPSTLKQLGIEGCRNLESLFAEEGIKIDCPSLETICIHFCGSLKSLPEANDLRNLSQLVIRWCYNLEPLSLGGPDQNNNINQFTSLQKLCLYECRAGMVSYFVKEGSFPTNITSLEIRNLRGDDVGQLPLPPPSPLEWGLHKLSSLTTLVLGGQDWPWEDMVSFPEEGMFLPTSLINLTFFRFRNLERLSYEEFQNLTSLQKLDILFCPRFASLPKEGLPPSLLHLCIWGCPELATFPEQGFPPSLLSLEILGRKLNPILKQYWPIIQYIPKVDIISA
>XP_028086479.1
MDVFGIFISPFVQAMVDKLSSYFSNLVSTADVGTGIQNLKKALEDLEALLADAENKQVYDKDIKKWLEEVQPLAYDADDLLDDFATEALERKLMAEETTMGRRPAKFPRLSSIVPFNLKTGSKLKEITTQLQEVATKGKDLGLDKILVGRMSTDLWQRSQTTCLREPHIHGRDEAIKQIMELLLGDAPTGKIFDVIPIVGMGGIGKTTLAQHIYNDDRVEKHFNLKAWACVSDDFEVMRITKAILESFTHGSCNFSNLNEVQVQLSKTLAGKKFLLVLDDVWDYGRDGWNLLRSPFGAGAPGSKIIVTTRDRGVAKQMGMDKYHNLHNLSHDDCWLIFAQHAFENRNIMECPKLVPIGKKIVENRCRGLPLAARALGSLLCCKQEHEWKEILNSNIWNEESVTLTALKLSYLHLPVHLKRCFSYCAIIPKDYEFMEEELVLLWMAEGLIEKPNGGDQMEDLGRKYFHELVSRSFFQPSSGNKSQFIMHDLINDLAQDVAGNKCFRLENNLEGGRQNKISDKARHASYVASHCDGIKKFKAFDDAKCLRTFLEFLPRQRHFVTKYLMHDLLPKLKCLHELRLCSIGINELPNSIGDLKHLRYLDLSNSGITRLPDTVVTLYNLQVLLLKYCRKLQKLPLNVDSLVNLRHFDMTGVHIPSSEEMPLHIGKLTNLQTLSNFIVGKDCGRKIGELKNLSHIRGAIHISRLENVNGVKDARDANLTSKELKELSLEWDESCSSHNDMVERDVLDVMRPFIFLERLTISGYGSTKFPNWVGDVSFSKMVFMRLKGSKYCTSLPPLGQLPLLRDLYIEGMSAIKRLGSEFSGQQCGAKPFPSLERLSFKFMPEWEDWSAFETEGVQPFGHLSELSIINCPKLVGRLPNDLPCLNSLKIDGCPQLLIDVSSLVQPSLASLSMNNVMLPSLPAVLGTKNTIELGSLTLDISHVTILDSLCDPSTTDEKLLANEMSKHPTSVTALSISHVENLAFLPTWFTRDLMGLEKLNISNCQELITLWRNKVRMQVCLLSLCHLKISDCPKLVCLFEEEQEKEAEGSKKQQHEGLPCMTRLEYLTIQECGMLKKLPQDLHTYTSLGVLRIDGCASLISFPMKGLPSRLRELSVSRCDALESLPELMTLNNLQELKVSECASLTYLLSRGGLPSTLKQLGIEGCRNLESLFAEEGIKIDCPSLETICIHFCGSLKSLPEANDLRNLSQLVIRWCYNLEPLSLGGPDQNNNINQFTSLQKLCLYECRAGMVSYFVKEGSFPTNITSLEIRNLRGDDVGQLPLPPPSPLEWGLHKLSSLTTLVLGGQDWPWEDMVSFPEEGMFLPTSLINLTFFRFRNLERLSYEEFQNLTSLQKLDILFCPRFASLPKEGLPPSLLHLCIWGCPELATFPEQGFPPSLLSLEILGRKLNPILKQYWPIIQYIPKVDIISA
>XP_028086480.1
MDVFGIFISPFVQAMVDKLSSYFSNLVSTADVGTGIQNLKKALEDLEALLADAENKQVYDKDIKKWLEEVQPLAYDADDLLDDFATEALERKLMAEETTMGRRPAKFPRLSSIVPFNLKTGSKLKEITTQLQEVATKGKDLGLDKILVGRMSTDLWQRSQTTCLREPHIHGRDEAIKQIMELLLGDAPTGKIFDVIPIVGMGGIGKTTLAQHIYNDDRVEKHFNLKAWACVSDDFEVMRITKAILESFTHGSCNFSNLNEVQVQLSKTLAGKKFLLVLDDVWDYGRDGWNLLRSPFGAGAPGSKIIVTTRDRGVAKQMGMDKYHNLHNLSHDDCWLIFAQHAFENRNIMECPKLVPIGKKIVENRCRGLPLAARALGSLLCCKQEHEWKEILNSNIWNEESVTLTALKLSYLHLPVHLKRCFSYCAIIPKDYEFMEEELVLLWMAEGLIEKPNGGDQMEDLGRKYFHELVSRSFFQPSSGNKSQFIMHDLINDLAQDVAGNKCFRLENNLEGGRQNKISDKARHASYVASHCDGIKKFKAFDDAKCLRTFLEFLPRQRHFVTKYLMHDLLPKLKCLHELRLCSIGINELPNSIGDLKHLRYLDLSNSGITRLPDTVVTLYNLQVLLLKYCRKLQKLPLNVDSLVNLRHFDMTGVHIPSSEEMPLHIGKLTNLQTLSNFIVGKDCGRKIGELKNLSHIRGAIHISRLENVNGVKDARDANLTSKELKELSLEWDESCSSHNDMVERDVLDVMRPFIFLERLTISGYGSTKFPNWVGDVSFSKMVFMRLKGSKYCTSLPPLGQLPLLRDLYIEGMSAIKRLGSEFSGQQCGAKPFPSLERLSFKFMPEWEDWSAFETEGVQPFGHLSELSIINCPKLVGRLPNDLPCLNSLKIDGCPQLLIDVSSLVQPSLASLSMNNVMLPSLPAVLGTKNTIELGSLTLDISHVTILDSLCDPSTTDEKLLANEMSKHPTSVTALSISHVENLAFLPTWFTRDLMGLEKLNISNCQELITLWRNKVRMQVCLLSLCHLKISDCPKLVCLFEEEQEKEAEGSKKQQHEGLPCMTRLEYLTIQECGMLKKLPQDLHTYTSLGVLRIDGCASLISFPMKGLPSRLRELSVSRCDALESLPELMTLNNLQELKVSECASLTYLLSRGGLPSTLKQLGIEGCRNLESLFAEEGIKIDCPSLETICIHFCGSLKSLPEANDLRNLSQLVIRWCYNLEPLSLGGPDQNNNINQFTSLQKLCLYECRAGMVSYFVKEGSFPTNITSLEIRNLRGDDVGQLPLPPPSPLEWGLHKLSSLTTLVLGGQDWPWEDMVSFPEEGMFLPTSLINLTFFRFRNLERLSYEEFQNLTSLQKLDILFCPRFASLPKEGLPPSLLHLCIWGCPELATFPEQGFPPSLLSLEILGRKLNPILKQYWPIIQYIPKVDIISA
>XP_028086481.1
MDVFGIFISPFVQAMVDKLSSYFGNLVSTADAGTGIQNLKKALEDLETLLADAENKQVYDKDIKKWLEEVQPLAYDADDLLDDFATEALERKLMAEETTMGRRPAKFPRLSSIVPFNLKTGSKLNEITSQLQEVATKGKDLGLDKRLVGRMSTDLRQRSQTTCLREPHIHGRDEAIKQIMELLLGDAPTGNFFDVIPIVGMGGIGKTTLAQHIYNDDRVENHFNLKEWACVSDDFEVMRITKAILESFTQGSCTFSNLNEVQVQLSKTLAGKKFLLVLDDVWDYGRDGWNLLRSPFGAGAPGSKIIVTTRDRGVAKQMGMDKYHNLHNLLHDDCWLIFAQHAFENRNIMECPKLVPIGKKIVENRCRGLPLAARALGSLLCCKQEEHEWKEILNSNIWNEESVTLTALKLSYLHLPVHLKRCFSYCAIIPKDYEFMEEELVLLWMAEGLIEKPNGGDQMEDLGRKYFQELVSRSFFQPSSGNKSQFIMHDLINDLAQDVAGNKCFRLENNLEGGRQNKISDKARHASYVASRYDGIKKFKAFDDAKCLRTFLEFLPQQFHFVTKYLMHDLLPKLKCLHELRLCSIGINELPDSIGDLKHLRYLDLSNSGITRLPDTVVTLYNLQVLLLKYCRKLQKLPLNVESLVNLRHFDMTGVHIPSSEEMPLHIGKLTNLQTLSNFIVGKACGRKIGELKNLSHIRGATHISRLENVNGVKDTRDANLTSKELKELSLEWDESRSSQNDIVERDVLDVIRPFIFLERLTISGYGSTKFPNWVGDVSFSKMVFMRLKGSKCCTSLPPLGQLPLLKDLYIEGMSAIKRLGCEFSGQQCGNKPFPSLERLSFEFMPEWEDWSAFETEGVQSFGHLSELSIINCPKLVGRLPNDLPCLNSLKIDGCPQLLIDVSSLVQPSIASLSMNNVMLPSLPALLGTKNTIEIGSLTLDISHVTVLDSLCDPSTTDEELLANEMSKHLTSITALSISHVEKLAFLPTWFTRDLMGLEKLNISSCQELITLWRNKVRMQVCLPSLCHLEVFNCPKLVCLFEEEQEKEGEVSKKQ
>XP_028086491.1
MAEETKMGRRPAKFPRLSSIVPFNLKTGSKLNEITSQLQEVATKGKDLGLDKRLVGRMSTDLRQRPQTTCLREPHIHGRDEAIKQIMELLLGDAPIGNFFDVIPIVGMGGIGKTTLAQHIYNDDRVEKHFNLKAWACVSDDFEVMRITKAILESFTQGSCNFSNLNEVQVQLSKTLAGKKFLLVLDDVWDYGRDGWNLLRSPFGAGAPGSKIIVTTRDRGVAKQMGMDKYHNLHNLSHDDCWLIFSQHAFENRNIPKECPKLVSIGKKIVENRCRGLPLAARALGSLLCCKQEHEWKEILNSNIWNEESGILTALKLSYLHLPVHLKRCFSYCAIIPKDYEFMEEELVLLWMAEGLIEKPNGGDQMEDLGRKYFHELVSRSFFQPSSGNKSQFIMHDLINDLAQDVAGNKCFRLENNLEGGRQNKISDKARHASYVASRFDGIKKFKAFDDAKCLRTFLEFLPQQTHFVTKYLMHDLLPKLKCLHELRLCSIGINELPDSIGDLKHLRYLDLSNSGITRLPDTVVTLYNLQVLLLKYCRKLQKLPLNVERLVNLRHFDMTGVHIPSSEEMPLHIGKLTNLQTLSNFIVGKDCGRKIGELKNLSHIRGAIHISRLENVNGVKDARDANLTSKELKELSLEWDESCNSHNDIVERDVLDVMRPLIFLERLTISGYSSTKFPNWVGDVSFSKMVFMRLKGSKCCTSLPPLGQLPLLKDLYIEGMSAIKRLGCEFSGQQCGAKPFPSLERLSFEFMPEWEDWSAFETEGVQPFGHLSELSIINCPKLVGRLPNDLPCLNSLKIDGCPQLLIDVSSLVQPSIASLSMNNVMLPSLPALLGTKNTIEIGSLTLDISHVTVLDSLCDPKTTDEELLANEMSKHLTSITALSISYVENLAFLPTWFTRDLMGLEKLNISSCQELITLWRNKVRMQVCLPSLCHLEVFNCPKLVCLFEEEQEKEGEVSKKQQHEGLPCMTRLEYLTIQECGMLKKLPQDLHTYTSLGVLRIDDCASLISFPMKGLPSRLRELSVSRCDALESLPELMTLNNLLELQVSSCKSLTYLLSRGGLPSTLKQLLIGWCANLESLFAEEGIKIDCPSLETVHIVSCERLKSLPEANNLRNLSELRIIGCPNLEPWSLGGRDENNNINQLTLLQNLSLNDCLSSQLQEFERGRRRSTSTSASIPIRVGFAQILFSYNTRHIEALCFVVYSFALKILLQNCSGDISVIGDIVEEINIIFNSLNPLWCSWKRREANCWVNALAFGADNIVDESFGWTLPAKLPILLEHSYY
>XP_028086492.1
MDVFGIFISPFVQAMVDNLSSYFSNLVSTADAGTGIQNLKKALEDLETLLADAENKQVYDKDIKKWLEEVQPLAYDADDLLDDFDTEALERKLMAEETTMGRRPAKFPRLSSIVPFNLKTGSKLNEITSQLQEVATKGKDLGLDKRLVGRMSTDLRQRSQTTCLKEPHIHGRDEDIKQIIELLLADAPAGNLFDVIPIVGMGGIGKTTLAQHIYNDDRVEKHFNLKAWACVSDDFEVMRITKAILESFTHGSCNFSNLNEVQVQLSKTLAGSI
>XP_028086779.1
MAIGEIFLGAFIQVLFEKLASTELFTQVHTHIKRWSGELAKIQAFLADAEGKQIENRAVKMWLEELTDLAYDLDDILDEFATEALGCELKSVSQEASTKKHKLPAMISTWGKGLNPTTLFSDFMRNSTSKIEEITNRLQNIFEEGRGLGLQNIVAGESTKAWHRSPSTSLIHEPRICGRDKEKKEIIDFLLSNESSDSKVSVIPIVGMGGLGKTTLAQMVYNDEVVNKHFDLKAWVCVSDEFDIMRISKAILESITSKACKFTELNEVQVQLKQNLIGKKILIVLDDVWDKKYNDWNILKSPFNDGVSGSKIIVTTRDRDVASIMGTVQNHLLQHLSDDDCWSVFEQHAFGNRSMDANSNLVSIGRKIVGKCKGLPLAARTLGGLLRCKERDDEWEIVLNSKIWDLTEKGSEILPALRLSYHHLPAHLKRCFAYCSILPKDYEFEEEELVFLWMAEGLLQQQNGPKRMEDLGVEYFRELQSRSFFQPSSGGESSKFVMHDLINDLAQSVAGYTCFRLEDKLKDQEQRKKLKSARHSSFMQSEFDAMKKFETFYEAENVRTFLPLSLSKKRDCYLTSKVPLDLLPKMKRLRVLSLNRYHIGELVPTIHIGELILKSIGDFKHLRYLDFSYTRIRTVPESLGTLYNLQTLMLRSCPELRKLPANMGNLINLRHLDMIDSNSLKEMPRGIDKLTSLQTLSNFIVTKDNGFRISELGNLIHLGGKLCISGIENVVDPLDARGVCLNDKQGIDVLTMVWSSESLDDLRNEMVTEVLDILKPHKKLKELYIRGYHGMRFPTWTGDPLFSNMVCMKLQNCKNCTSLPPLGQLPSLKDLHIEGMSAVKRVGCEFYGQHCAKPFPLLETLCFENMSEWEDWYIFGIDKGVQTFTRVSKLSIKKCTKLVGTLPSNLPCLKTLEIINCPQLLVEASSLVLPSLTSLSMSDVRLPSLPVLLDTCNVLEPSSLTCLNIRNVSIPESLCNPSIHDEVMLANAMSKHLSSVTSLSIEMIQKLALLPKWLTQGLKGLKELKIDCCDELTTLWQNEAGLQPCLLALQRLEIRFCAQLVSLFEEDEDVENEGQHQLEYLTIDCCCKLKKLPRGLHNFTSLRRMDIGYCPGLVSFSEAGFPPSLKELRISKCEALRSLPGWTAHDSNLEELLITSCDDLESLREEWVHHPPTKLSFLVISDCKKLESVPSLCNNSLLPSLKHLVIESWPAGGGIVCSYILEKGNFLTNLTYLAIKNMKIGKPLSEWGLHRFSSLKTLSLQGPSNVSKESEEEEEEEEYYSEEEEEEEEEEYYSEEEEEEEEEEEYYSEEEEEYYSEEEEEEEYYSVSSFPVDGMLLPTSLTDLQICNFPNLEKISSSMETIQNLNRLSFTNCPRLTSFPEQGGLLPSLLELHISGCPRMKRRCKKGKGQYWPLIAPIPDAFII
>XP_028087303.1
MGDEIIEKYLITKVNKDLEELEQAQEPLLAKLLSNLPSTFKELKKSLEQPTTSTDSNPTKFNREKLYNLSNILTEMQMQNKKKTHGIESVLFYKFARSLDKIKGEPREKDNNHIQTNEANSAESETESFRLSTRSVDETKVHGLDDKAVSMQRLLVPSNNNNTDVRFNVIGIVGMRGIGKTTLCQLIFNKKKVRTHFLPRIWVCLSSQPRDNEDFRKETVKRILTYLGVQEEIINSANESHGLKGLLFALRLQLMGKRYLIVLDDVWNTEDQYKNFCTSIFDDEKCSERLAYGLPKGFGGTVIVTSRTEEMAKGMVGKENLHRILQLLDPESCWKIFKDAVDKDGEVFSVQLESLKDKIVEKCAGLPLAAKMMGQIAHDELLIRKQRVVESQQDESPQELEPLIN
>XP_028087647.1
MPIAEIFLSAFVKLLFEKMSSFASSKLPTFEGIAVQLTNWTSMLSQIQALLIDAEDKQLTDPAVNLWLDDLQDLAYDLDDLVDEFATEALRQNLKAKPPQPSSSKVWNPILNFKPEDVMFNLKMRSKIEEINTRLRTSFDRSSQLNLVKIVGTTTPTKTWQRTESTSLFDEPRIYGREHDQSKIIELLVKGDESSHNNVGVIPIVGMGGIGKTTLAQMVYKDETVKEYFNLRAWVCVSNEFDIMKITKSIYDSITSQTHSFNNLNQAQVELQKALAGRKFLIILDDVWNEDYNAWNVLKKPFNDGAQGSRVMVTTRNSDIATMMATVELHHVKILSDEDCWSLFAQHAFANTSIDANPNLVSIGKKIVEKCKGLPLAARTLGGLLRNKVRNEEWVNVLRSKIWDLPHKKNDILPALRLSYHDLPSHLKQCFAYCSIIPNDYEFEEEELVLLWMAEGFIQQQREKQMEDVGGEYFRELLSRSFFQPSSTSKSSKFVMHDLINDLAQVVARETCFRLEDRLKYPEQCKNIKKARHSSYMQEYHEGMKKFEIFDKAMHLRTFLSINSPYGHNCYLASNVSLNLLPKLRRLRVLNMSRYSITEVPNSVGDLKHLRYLNLSNTDIKELPKSLGSLYNLQTLMLRECQYLKKLTTDLGNLIDLRHLDTTNAHSLEEMPLGICKLASLQTLSNFIVTKNNGHQLRELGNLNYLRGKFCLSGLQNVVVPLDARKANLNDKKGLDVLSMKWSVNSDDSRDGRVETEVLDMLQPHKNLKELHINGYLGTRFPTWIGDPLFSNMADLHLDNCGNCAFLPPLGQLPSLKKLYIKGMRVLKHVGCEFYGQGGVQPFPLLETLSFENMPEWEDWYTFEDHKEVQPFTRVKYLSIIECPKLLKMLPTDLPCLNNLEIRDCPKLCGVMPKDLPCLNNLKIRDCPKLCGMMPKDLRCLNNLEISECPQFLVEGSSISLPSLTSIAMNDVPLTSLEAVLEMRSMVDDEVISANAKSKHPSSTTSLSIGMIKKLELLPKWVTHGLMEVEELNIRRCEELKTLWKNEARVQHNLPAFRRLRIEDCPQLVSLFEEEWVTHGLMEVEELNIRRCKELKTLWKNEARVQHSLPAFRRLEIEDCPQLVSLFEEDEDEENEGQHQQQQQEGPPSIVRLEHLTIINCEKVLDKLPRLLHTFTFLRELYVSMCPSLGSFPETGFPSTLKNLEIRDCEALQSLFGWITQINDNNLEVLEVTNCPSLTWLISCRGGGLPPTLKELRIWWCKKLEALLVEEGMEINCPSLESVWIVDCDGLKYLPDALPNNNNLRNLSQLILYGCKNLECIPEGWFHSTTNLTKLNIRGCKKLKALPHGLQSINYLTSLEELEMDISQWNNNFKKIGLHSLSSLKRLTLIEGKEEEHLVGSSFPIDGKLLPTSLINLWIGDFRNLEKLSSKLFQNLASLEQLWIRDCPRLKSLPVQRLPPSLNELWIESCPRLTGKCEKGKGKYWPHLAHIPQVEWCDDSKF
>XP_028087648.1
MPIAEIFLSAFVKLLFEKMSSFASSKLPTFEGIAVQLTNWTSMLSQIQALLIDAEDKQLTDPAVNLWLDDLQDLAYDLDDLVDEFATEALRQNLKAKPPQPSSSKVWNPILNFKPEDVMFNLKMRSKIEEINTRLRTSFDRSSQLNLVKIVGTTTPTKTWQRTESTSLFDEPRIYGREHDQSKIIELLVKGDESSHNNVGVIPIVGMGGIGKTTLAQMVYKDETVKEYFNLRAWVCVSNEFDIMKITKSIYDSITSQTHSFNNLNQAQVELQKALAGRKFLIILDDVWNEDYNAWNVLKKPFNDGAQGSRVMVTTRNSDIATMMATVELHHVKILSDEDCWSLFAQHAFANTSIDANPNLVSIGKKIVEKCKGLPLAARTLGGLLRNKVRNEEWVNVLRSKIWDLPHKKNDILPALRLSYHDLPSHLKQCFAYCSIIPNDYEFEEEELVLLWMAEGFIQQQREKQMEDVGGEYFRELLSRSFFQPSSTSKSSKFVMHDLINDLAQVVARETCFRLEDRLKYPEQCKNIKKARHSSYMQEYHEGMKKFEIFDKAMHLRTFLSINSPYGHNCYLASNVSLNLLPKLRRLRVLNMSRYSITEVPNSVGDLKHLRYLNLSNTDIKELPKSLGSLYNLQTLMLRECQYLKKLTTDLGNLIDLRHLDTTNAHSLEEMPLGICKLASLQTLSNFIVTKNNGHQLRELGNLNYLRGKFCLSGLQNVVVPLDARKANLNDKKGLDVLSMKWSVNSDDSRDGRVETEVLDMLQPHKNLKELHINGYLGTRFPTWIGDPLFSNMADLHLDNCGNCAFLPPLGQLPSLKKLYIKGMRVLKHVGCEFYGQGGVQPFPLLETLSFENMPEWEDWYTFEDHKEVQPFTRVKYLSIIECPKLLKMLPTDLPCLNNLEIRDCPKLCGVMPKDLPCLNNLKIRDCPKLCGMMPKDLRCLNNLEISECPQFLVEGSSISLPSLTSIAMNDVPLTSLEAVLEMRSMVDDEVISANAKSKHPSSTTSLSIGMIKKLELLPKWVTHGLMEVEELNIRRCEELKTLWKNEARVQHNLPAFRRLRIEDCPQLVSLFEEEWVTHGLMEVEELNIRRCKELKTLWKNEARVQHSLPAFRRLEIEDCPQLVSLFEEDEDEENEGQHQQQQQEGPPSIVRLEHLTIINCEKVLDKLPRLLHTFTFLRELYVSMCPSLGSFPETGFPSTLKNLEIRDCEALQSLFGWITQINDNNLEVLEVTNCPSLTWLISCRGGGLPPTLKELRIWWCKKLEALLVEEGMEINCPSLESVWIVDCDGLKYLPDALPNNNNLRNLSQLILYGCKNLECIPEGWFHSTTNLTKLNIRGCKKLKALPHGLQSINYLTSLEELEMDISQWNNNFKKIGLHSLSSLKRLTLIEGKEEEHLVGSSFPIDGKLLPTSLINLWIGDFRNLEKLSSKLFQNLASLEQLWIRDCPRLKSLPVQRLPPSLNELWIESCPRLTGKCEKGKGKYWPHLAHIPQVEWCDDSKF
>XP_028087649.1
MPIAEIFLSAFVKLLFEKMSSFASSKLPTFEGIAVQLTNWTSMLSQIQALLIDAEDKQLTDPAVNLWLDDLQDLAYDLDDLVDEFATEALRQNLKAKPPQPSSSKVWNPILNFKPEDVMFNLKMRSKIEEINTRLRTSFDRSSQLNLVKIVGTTTPTKTWQRTESTSLFDEPRIYGREHDQSKIIELLVKGDESSHNNVGVIPIVGMGGIGKTTLAQMVYKDETVKEYFNLRAWVCVSNEFDIMKITKSIYDSITSQTHSFNNLNQAQVELQKALAGRKFLIILDDVWNEDYNAWNVLKKPFNDGAQGSRVMVTTRNSDIATMMATVELHHVKILSDEDCWSLFAQHAFANTSIDANPNLVSIGKKIVEKCKGLPLAARTLGGLLRNKVRNEEWVNVLRSKIWDLPHKKNDILPALRLSYHDLPSHLKQCFAYCSIIPNDYEFEEEELVLLWMAEGFIQQQREKQMEDVGGEYFRELLSRSFFQPSSTSKSSKFVMHDLINDLAQVVARETCFRLEDRLKYPEQCKNIKKARHSSYMQEYHEGMKKFEIFDKAMHLRTFLSINSPYGHNCYLASNVSLNLLPKLRRLRVLNMSRYSITEVPNSVGDLKHLRYLNLSNTDIKELPKSLGSLYNLQTLMLRECQYLKKLTTDLGNLIDLRHLDTTNAHSLEEMPLGICKLASLQTLSNFIVTKNNGHQLRELGNLNYLRGKFCLSGLQNVVVPLDARKANLNDKKGLDVLSMKWSVNSDDSRDGRVETEVLDMLQPHKNLKELHINGYLGTRFPTWIGDPLFSNMADLHLDNCGNCAFLPPLGQLPSLKKLYIKGMRVLKHVGCEFYGQGGVQPFPLLETLSFENMPEWEDWYTFEDHKEVQPFTRVKYLSIIECPKLLKMLPTDLPCLNNLEIRDCPKLCGVMPKDLPCLNNLKIRDCPKLCGMMPKDLRCLNNLEISECPQFLVEGSSISLPSLTSIAMNDVPLTSLEAVLEMRSMVDDEVISANAKSKHPSSTTSLSIGMIKKLELLPKWVTHGLMEVEELNIRRCEELKTLWKNEARVQHNLPAFRRLRIEDCPQLVSLFEEEWVTHGLMEVEELNIRRCKELKTLWKNEARVQHSLPAFRRLEIEDCPQLVSLFEEDEDEENEGQHQQQQQEGPPSIVRLEHLTIINCEKVLDKLPRLLHTFTFLRELYVSMCPSLGSFPETGFPSTLKNLEIRDCEALQSLFGWITQINDNNLEVLEVTNCPSLTWLISCRGGGLPPTLKELRIWWCKKLEALLVEEGMEINCPSLESVWIVDCDGLKYLPDALPNNNNLRNLSQLILYGCKNLECIPEGWFHSTTNLTKLNIRGCKKLKALPHGLQSINYLTSLEELEMDISQWNNNFKKIGLHSLSSLKRLTLIEGKEEEHLVGSSFPIDGKLLPTSLINLWIGDFRNLEKLSSKLFQNLASLEQLWIRDCPRLKSLPVQRLPPSLNELWIESCPRLTGKCEKGKGKYWPHLAHIPQVEWCDDSKF
>XP_028088054.1
MPIAEIFLSAFVKLLFEKMSSFASSKLPTFEGIGTQLTNWTNMLSQIEALLIDAEEKQLTDRPVNLWLDDLQDLAYDLDDLVDECATEALRHKLKAKPPQASSSKVWNPILNFKPRDVMFNLKMKSKIEEINTRLHNSFEQCSKLNLVKIVGTSPTPTTKTWQRPDSTSLFDEPRIYGREHDQRKIIELLLRGDESSHNNIGVIPIVGMGGIGKTTLAQMVYNDETVQKHFHLKAWVCVSDEFDIMRITKAILESVTFQTFSFNNLDQVQVQLKQSLAGKKFLIVLDDIWNKKYSDWNVLKKPFNDGAKGSKVVVTTRDREAAGMMTTVQLHDVKFLSKEDCWSLFAQHAFAITSIDANPKLVSIGKEIVEKCKGLPLAARTLGGLLRNKVRDEEWEDVLHSKIWDLPQESDILPALRLSYHHLPSDLKQCFAYCSIIPNDYEFEEEELVLLWMAEGFIQKQRKKQMEDVGGEYFRELLSRSFFQPSSTSKSSKFVMHDLINDLAQVVARDTCLRLDDKFKDQEQYRNLKKVRHSSYTQKYHEGMKKFDIFDKAMHLRTFLPFNRQNVLCYLASNVPLNLLPKLRRLRVLNMSRYRITEVPNSVGDLKHLRYLSLSYTSIEELPESLGSLYNLQTLMLRECTKLKKLPTDLGCLIDLRHLDTTNAHSLKEMPLGIGKLASLQTLSNFIVTKNNGHQLRELGNLIYLRGKLCLSGLHNVVVPLDAREANLNDKKGLDVLSMEWSVNSDNSQDGRVETEVLDMLQPHKDLKELHIKGYLGTGFPTWIGDPLFSNMVDLSLDNCGNCVSLPPLGQLPSLKKLYIKGMSVLKHVDHEFYGQ
>XP_028088185.1
MVDAIVSSVAQRLGNLLTEQVNFLRGVRDEVNSLKNKLEYMLCFLKDAEEKQDQDSRIRKWVSDIRDAAYEAEDIIDKFILKVEGGIPERTGFKACLRKYFCIYKQANKYGIGKEIQEWKNRLDEIDRNHEIFKIRNIEAAGEGSSGMNERFKQLRRTTPYEDDQHVVGFTKDVELLMSELLEETPDQRVISIVGMGGLGKTTMARKLYNSSSVGDKFECKGWVYVSKDYNIQNLLRRTIKSFKMPITKDELEMLEKMETEDLECHLHEFLKESRYLVVIDDVWDTDAWASLRRALPDNKKGSRVIITTRIKLVAESSGRRKYVHELPFLQPEES
>XP_028088532.1
MEVPVVSFIIKRLGVLLTEEAKFLYGVSDQVEQIQVELNRMQCFLQDADYAIQSDLVDARVNNWLAEIRKLAYETEDILETFVIQVSSKRNKKGFRNTLKRFACIFNEWLDVHRVGSEIGAIKNKITDLTASLHTYGLKSIGEGIRSSAAEKQQELRQSYQHVVEEDFVGFEEDLNKVVKHLVQVDVYTPSRVVSICGMGGLGKTTLAKKVYHHKDVKNHFHCLAWVCISQQYQTRDILQRIFIKLVPEGKKEVVRMRNLFNRLQSNNLHLSNRLQSNKISGDGGGGRGRPRRQEVPLLDVILAREEGVGQANVAEPPGQQAHVAKTGPSFLKRELFRLNPDEFFEDLKEPLKVDEWLGQILKTFFGDPKEPLKANEWLE
>XP_028088591.1
MPVEGIFLSGFVNLLFGKMTSFASSKLPTFEGIDTQLTNWTNMLSQIEALLIDAEEKQLTDRAVNLWLDDLQDLAYDLDDLVDEFATEALRHKLKAKPPQASSSKVWNPILNFKPRDAMFNLKMKSKIEEINTRLHNSFEQCSKLNLVKIVGTTPTPTTKTWQRPDSTSLFDEPRIYGREHDQRKIIELLLRGDESSHNNLGVIPIVGMGGIGKTTLAQMVYNDETVQKHFHLKAWVCVSDEFDIMRITKAILQSVTSQTFSFDNLDDVQVQLKQALAGKKFLIVLDDVWNKKYSDWNVLKKPFNDGAQGSKVVVTTRNREVAGMMTTVELHDVNILSDEDSWSLFAQHAFANTNIDANPKLVSIGREIVKKCKGSPLATRTLGGLLRSKVRDEEWINVLRSKIWDLPQESDILPALRLSYHDLPSHLKQCFAYCSIIPNDYEFEEEELVLLWMAEGFIQQQREKQMEDVGGEYFRELLSRSFFQPSSTGKSSKFVMHDLINDLAQVVARDTCFRLEDRLKYQEQCKNIKKARHSSYMREHLESMKKLEIFDKAIHLRTFLPFNLPYGLNCYLASNVPLNLLPKLRRLRVLNMSRYHITEVPNLVGDLKHLRYLNLSHTSIEELPESLGSLYNLQTLMLRECTRLEKLPTNLGNLIGLRHLDTTNPHSLKEMPLGLGKLASLQTLSNFIVTKNNGHQLRELGNLIYLRRKFAYLGYRTW
>XP_028088707.1
MPIEGIFVSDFVNLLFGKMTSFASSKLPTFEGIDTQLTNWTNMLSQIEAFLIDAEEKQLTDRAVNLWLDDLQDLAYDLDDLVDEFATEALQHKLKAKQPQASSSKVWNLIPNFKPRDVLFNFKMKSKIEEINTRLHNSFEQCSKLNLVKIVGTTPTPTTKTWQRPDSTSLFDEPHIYGREYDQRKIIELLVRGDESSHNNIGVIPIVGMGGIGKTTLAQMVYNDETVQKHFDLQAWVCVSDEFNIMRITKAILESVTSPTFSFNNLDQVQVQLKQALAGKKFLIVLDDVWNKKYSDWNVLKKPFNDGAQGSKVVVTTRDREVAGMMTTVELHEVNILSKEDCWSLFAQHAFANTCIDANPKLVSIGKEIVEKCKGLPLAARTLGGLLRSKVRDEEWINVLRSKIWDLPHTRSDMLPALRLSYHDLPSHLKQCFAYCSIIPNDYEFEEEELVMLWMAEGFIQQQRDKQMEDVGGEYFRELLSRSFFQPSRTGKSSKFVMHDLINDLAQVVARETCFRLEDILKYPEQCKTIKKARHSSYMRKLYEGMKKFEIFNKAMHLRTFLPFNLPYGLNCHLASNVPFNLLPKLRRLRVLNMSSYDITEIPNSVGDLKHLRYLNLSHTPIEELPESLGSLYNLQTLMLRGCRQLKKLPTDLGNLIDLRHLDTTNAHSLKEMPLGIGKLASLQTLSNFIVTKNNGHWLRELGNLIYLRGKLCLSGLQNVVVPLDAREANLNDKKGLDVLSMEWSVNSDDSRDGRVETEVLDMLQPHKNLKEFHIEGYLGIGFPNWIGDPLFSNMADLSLDNCGNCVSLPPLGQLPLLKKLYIKGMSVLKHVDHEFYGQGSAKPFQLLETLSFKDMPEWEYWYTIEDDKEVEPFTHVSELSIENCPKLVGMLPSYLPCLNNLKIKKCPQLLVEVSKVVHPSLTSIAMNDVPLTSLQAVLEMRSMVDDELISANAKSKHPSSITSLSIGMIKKLELSPKWITHGLMELEALEITSCEELKTLWKNEERVQQSLPAFRCLKIEGCPQLVSLFEEDEDEDKKGQHEQQQQQQQEGLPCIVRRLENLTIDNCEKLEKLPRLLHSFTFLGELYVYKCPSLSSFPETGFPCTLKTLKIRDCEALQSLFGWLTQINDSNLQVLEVANCPSLTCLISCRGGGLPPTLKELQIWGCRKLEALLVVEEGMEITCPSLESVWIINCDRLKYLPDALPNNNNNLRNLSRLYLSGCKNLEYIPEGWFHSATNLAHLSIRGCKKLKALPHRLQSINYLTSLQSLGMNISEWNNNFKKIGLHSLSSLTSLWIQGHIIVDEEEEEGVAGSSFPIDGNLLPTSLILLRIEDFRNLEKLSSKLFQNLASLEHLDIRGCPRLKSLPVQRLPPSLERLWIRGSRKLARKCEKGKGKYWPYLAHIPDVQC
>XP_028089160.1
MAEIAVLHLLANFAPFLQGEVNLLSRVREEMEDIRGEFERMSAFLKVADAKEESDPELKVWIKQVRDAAYDTEDVLDKFKLHLVHHRGNGFGGFLCKVFYFAKTLKARHQIASEIQRIKSRVINISEGHKRYHDKYGILEQGSRSTVVNNSWSDCRGDALLIQEAKLVGIEMPKRQLMEWLVQGGSGLKAISVVGMGGIGKTTLVKKVYDAAAVKKHFNSHAWLTVSESFGVEDLLKDMIRQLFHEIMQPVPVGVETMSINRLKCLANDFLQQRRYVVVFDDVWNVNAWEAIKHVLPDNNCGSRVILTTRFAHIASTCCEETNGHVYTLMPLSQEESWMLFCNKTFRGNLCPPNLKQISHRILKRCEGLPLAIVAISGVLATKDKSRIDEWEMLYRSLGAELEGNDKLQSMKKALSLSYNDLPYYLKICFLYLSIFPEDQQTSCERVIQLWTAEGFVNGIEGKTIEEVANGYLDELFNRSLIQVANRHPNGRPSKFRIHDLMREIIVSKAREQNIVTTICRQGSRWSEKVRRLLIRSTLDNMEYSEHSSRLRSLFVWGPMDSLPIASLHELFRRGSRLLIVLDLSGTPLETIPDEDGPKVDWEA
>XP_028089291.1
MAERQRQLRRSYTHIVEEDVVGTEEDVKAVVDLLVKENTNYRVVSIWGMGGLGKTTLAKTVYKRIEITRHFDYVAWAYISQQCNIREVLEGILVKLLTPSKKERKAIGKLNHDELVKKLHQVQSENKCLVILDDIWKDADWDSLSPGFPNTTEVGSKILLTTRNENVAKHVDQQCVLYKLRHLTDKESWELFEKTFLRRNEGFTLNTEMIELGKAMVKHCGGVPLAIVVLGGLLAIKHTLNDWKEVSENISYDLGKGRGRAGVPITEILALSYQDLPYHLKACFLYLSHFPEDHDISAKKLIQMWMAEGIVSSSVPPAQVGEMRVEETMLDVGMSYLSELVQRCMVQIELNGFNRRIRVCRLHDLMRDLCLLKTQEENFLKVVRVEAFDNQQLKWENSASSSSSSPLTTIRRLVVYYLGDHDDENNIRREYVDLHELSNHDQLRSCKFYSFGNNLKSSNWEQIISLLKGFKLLRILDVERMDIKGENGMLPRDIGNLFHLRYLNIKDSNITSVPSSIGNLRFLQTLDLRTYANL
>XP_028089703.1
MVDAVVSSVVRRLGGLLIDQVIFLQGVRDEVNYLRTKLEYMLCFLQDAEEKQDQDSRIRKWVSDIRDAAYEAEDIIDKFILKVEEGGIPNKKVGFKACLRKYFCIYKQANEYGIGKEIQEWKNRLDEIDRNHEIFKIRNIEAAGEGSSSMNERFKQLRRTTPYEDDQHVVGFTKDVELLMSELLEETPHQRVISIVGMGGLGKTTLARKLYNSSSVGDKFERKGWVSVSKDYNIQNLLRRTIKSFKMPSAKEELEMLEKMETEDLECHLHELLKESRYLVVIDDVWDTDAWASLRRALPDNKKGSRVIITTRIKLVAESSGRRKYVHELPFLQPEESWELFCKMVVFPDYDGVDDKTNRCPPRLEELARDMARKCQGLPLAIVVLGGLLSRKHPDEWPKLQGRFWRHVSGDDFESHDSAHVTQILALSFTDLPHHLKSCFLYLGLFPEDFEIDAERLIRLWVAEGFIQQAEGETLEETATEYLNELIDRNLIQVAQRNWMRIRGCRVHDLLRDFAIEKSKELNFLHIYDGNVYSAPSPCKHRRLASHSCGLKRFASFDQSSNLHLRTLLFFNSENESAEIGELQFLYKKLRLLRVLDLEEIIFNHSQGKTEHVSLLDAIEKLIHLRYFRISDCEINKIPPSIGNLQTLQTLEFPPSYSLTVLPDEICNAMQLRHLIGCFKWPFRVENLTNLQTLNFIDVDDRMEFNPSRDLINLRELYVEFNGESMGFTLDSIGKLRSLQTLFLCKVRGTVWNLTLQPLSQCQHLLQLKLRGYIGRLPTEMHEFLPNLKYLWLDGEDMKEDPMPSLEKLPKLTILDLVEYGANKFVCTAGGFPQLEILIVYRCVVKELQVDEGGMPLLRGLGLYDSVIYSIPERLRSIPVPKNWAVAEADDWPY
>XP_028089907.1
MADLLISPLVSSILKTLNSLVLKEFGIAWGLKTDLENLGSTLSTIQAVLQDAETKRGKGEALKNWLRKLNDTAYDANNLVDEFMNEAMRRRMDSKRGIKSQVRATFALLKRLIFRLKMGHMINDMKDRLDAIIGEKNKFHLREGVVETENVCGMERGQTDSLVNELEIYGRTDEKEMIIEMLLNNSSNHDDDVSVYAMCGMGGLGKTTLAQLVYNDGRVESYFELRIWVCVSVDFDVERLTRAILESIEGRGCSISNLDPLLRRLQEKLFGKRFLLVLDDVWNEYHEKWDRLKNALKCGAKGCTVIVTRRIQKVALITATLPIHMACLSEDDSWSLFKQRAFGNKRREKNLQLNLIGKEIVKKCKGLALVIKALGSLMQFKRSESEWLSMKESEIWDLPDDGSGILPSLRLSYEALPPHLRQCFPHCCIFLS
>XP_028090183.1
MALSAVGLAFGRIVSALENEASLIGGVREELNQLKLEFASMRSFLEDADKTTVQTEGEKTWVANVRELAYEVEDIIDEYMYYMNKQKVYGKFARFLRQIVYAPKNLWVRHRIATKLQKINHMIKAIPERNRRYGVDRVGEGTSSSQDHQRRLPNLSESSLFARDDDLVGIEDGKEQLLAWLMDREESQRMVISVVGMGGSGKTTLVAQAYNNRIVKRQFDCYAWITVSQTYAVDDLLRSMIKEFYRGAKEAIPMDLSSMSYRELMEMITNFLRLKRYVIVFDDVWSSNLWRDIHVSLLDEGLGSRVILTTRKEDVASSSFGVKSHVHYIKLLGVSDAWNLFCMKAFSSNPNRCCPQHLKTLAQNLVAKCDGLPLAIIALGSVMSSKYLESDWRKIYNGLSWELSNNPGLEVVKIILLLSFNDLPYRLKCCFLYCCLFPEDYEIRRKRLIRLWMAEGFVEKVRGRTPEEVAESYLMELICRSMLQVVMRHGSGRPKTCKMHDLMRELAIYTSETEKFCVIYDGREANDEEESATTNRRMSIQSIGRELQSRNWKGMSKLRSLLVFVVEETALPLGLRFLRVLNLEDAPIEVLPEELLDLFHLRYLNLKGTRVKELPKSIGRLCNLNTLDITHSKIEVLPAGITELRNLRHLMMYHCDFGILDDFHFDRGTTTPSNICKLKNLQVLVGVEAQADLMKQIRKMTQLKRIGITKVKEVDEEDLCTAIQNMSLLRCLSVMVIDEDEYLRMDALSSTPPRDLKELILVGKLENVPCWFHSLQNLTFLSLRWSRLTEDPIPYIQALPNLGRLHLFNAYEGGGQLCFSEGFHKLRKLELCNFPQLNEIVIERGVMPGLQEFYIRKCMQLKILPHGIEYLEDLQELVLRFVMNELIECIRGEGSKDHQKVRHIPRIYHIWQSPTGAKYELLSHSTGF
>XP_028090184.1
MALSAVGLAFGRIVSALENEASLIGGVREELNQLKLEFASMRSFLEDADKTTVQTEGEKTWVANVRELAYEVEDIIDEYMYYMNKQKVYGKFARFLRQIVYAPKNLWVRHRIATKLQKINHMIKAIPERNRRYGVDRVGEGTSSSQDHQRRLPNLSESSLFARDDDLVGIEDGKEQLLAWLMDREESQRMVISVVGMGGSGKTTLVAQAYNNRIVKRQFDCYAWITVSQTYAVDDLLRSMIKEFYRGAKEAIPMDLSSMSYRELMEMITNFLRLKRYVIVFDDVWSSNLWRDIHVSLLDEGLGSRVILTTRKEDVASSSFGVKSHVHYIKLLGVSDAWNLFCMKAFSSNPNRCCPQHLKTLAQNLVAKCDGLPLAIIALGSVMSSKYLESDWRKIYNGLSWELSNNPGLEVVKIILLLSFNDLPYRLKCCFLYCCLFPEDYEIRRKRLIRLWMAEGFVEKVRGRTPEEVAESYLMELICRSMLQVVMRHGSGRPKTCKMHDLMRELAIYTSETEKFCVIYDGREANDEEESATTNRRMSIQSIGRELQSRNWKGMSKLRSLLVFVVEETALPLGLRFLRVLNLEDAPIEVLPEELLDLFHLRYLNLKGTRVKELPKSIGRLCNLNTLDITHSKIEVLPAGITELRNLRHLMMYHCDFGILDDFHFDRGTTTPSNICKLKNLQVLVGVEAQADLMKQIRKMTQLKRIGITKVKEVDEEDLCTAIQNMSLLRCLSVMVIDEDEYLRMDALSSTPPRDLKELILVGKLENVPCWFHSLQNLTFLSLRWSRLTEDPIPYIQALPNLGRLHLFNAYEGGGQLCFSEGFHKLRKLELCNFPQLNEIVIERGVMPGLQEFYIRKCMQLKILPHGIEYLEDLQELVLRFVMNELIECIRGEGSKDHQKVRHIPRIYHIWQSPTGAKYELLSHSTGF
>XP_028090229.1
MKSKIEEINTRLHNSFEQCSKFNLVKIVGTTTPTKTWQIPESTSSFDEPRAYSRKHDQSKIIKLLVKGDESSDNNIGVIPIVGMGGIGKTTLAQMVYKDETVKEYFNLKAWVCVSNEFDIMKITKTIYDSVTSQTCSFNNLDQAQVELQKALAGRKFLIILDDVWNEDYNAWNVLKKPFNDGAQGSKVVVTTRNRDIATMMATVELHNVKILSDEDCWSLFAQHAFANTSIDANPNLVSIGKKIVEKCKGLPLAARTLGGLLRNKVRDEEWVNVLRSKIWDLPHNKSDILPALRLSYHDLPSHLKQCFAYCSIIPNDYEFEEEELVLLLMAEGFIIQQKEKQMEDVGAEYFHELLSRSFFQPSSTSKSSKFVMHDLINDLAQVVARDTCFRIEDRLKDQDQYKNLKKARHSSYMQQYYEGMKQFEIIDKAMHLRTFLPFGIKYRLGYNLASNVPLNLFPKLKRLRVLSMSRYFITELPNSVGDLKHLRYLNLSYSHIKELPESLGSLYNLQTLMLRECKKLKKLPLDMGNLIDLRHLDTTGADSIEELPMRIGKLVSLHTQSNFIVTKNNGLQIKELGNLIYLQGKLCLSGLQNVVNPLDAREVNLNDKKGVICVINEMEC
>XP_028090230.1
MKSKIEEINTRLHNSFEQCSKFNLVKIVGTTTPTKTWQIPESTSSFDEPRAYSRKHDQSKIIKLLVKGDESSDNNIGVIPIVGMGGIGKTTLAQMVYKDETVKEYFNLKAWVCVSNEFDIMKITKTIYDSVTSQTCSFNNLDQAQVELQKALAGRKFLIILDDVWNEDYNAWNVLKKPFNDGAQGSKVVVTTRNRDIATMMATVELHNVKILSDEDCWSLFAQHAFANTSIDANPNLVSIGKKIVEKCKGLPLAARTLGGLLRNKVRDEEWVNVLRSKIWDLPHNKSDILPALRLSYHDLPSHLKQCFAYCSIIPNDYEFEEEELVLLLMAEGFIIQQKEKQMEDVGAEYFHELLSRSFFQPSSTSKSSKFVMHDLINDLAQVVARDTCFRIEDRLKDQDQYKNLKKARHSSYMQQYYEGMKQFEIIDKAMHLRTFLPFGIKYRLGYNLASNVPLNLFPKLKRLRVLSMSRYFITELPNSVGDLKHLRYLNLSYSHIKELPESLGSLYNLQTLMLRECKKLKKLPLDMGNLIDLRHLDTTGADSIEELPMRIGKLVSLHTQSNFIVTKNNGLQIKELGNLIYLQGKLCLSGLQNVVNPLDAREVNLNDKKGVICVINEMEC
>XP_028090231.1
MKSKIEEINTRLHNSFEQCSKFNLVKIVGTTTPTKTWQIPESTSSFDEPRAYSRKHDQSKIIKLLVKGDESSDNNIGVIPIVGMGGIGKTTLAQMVYKDETVKEYFNLKAWVCVSNEFDIMKITKTIYDSVTSQTCSFNNLDQAQVELQKALAGRKFLIILDDVWNEDYNAWNVLKKPFNDGAQGSKVVVTTRNRDIATMMATVELHNVKILSDEDCWSLFAQHAFANTSIDANPNLVSIGKKIVEKCKGLPLAARTLGGLLRNKVRDEEWVNVLRSKIWDLPHNKSDILPALRLSYHDLPSHLKQCFAYCSIIPNDYEFEEEELVLLLMAEGFIIQQKEKQMEDVGAEYFHELLSRSFFQPSSTSKSSKFVMHDLINDLAQVVARDTCFRIEDRLKDQDQYKNLKKARHSSYMQQYYEGMKQFEIIDKAMHLRTFLPFGIKYRLGYNLASNVPLNLFPKLKRLRVLSMSRYFITELPNSVGDLKHLRYLNLSYSHIKELPESLGSLYNLQTLMLRECKKLKKLPLDMGNLIDLRHLDTTGADSIEELPMRIGKLVSLHTQSNFIVTKNNGLQIKELGNLIYLQGKLCLSGLQNVVNPLDAREVNLNDKKGVICVINEMEC
>XP_028090232.1
MKSKIEEINTRLHNSFEQCSKFNLVKIVGTTTPTKTWQIPESTSSFDEPRAYSRKHDQSKIIKLLVKGDESSDNNIGVIPIVGMGGIGKTTLAQMVYKDETVKEYFNLKAWVCVSNEFDIMKITKTIYDSVTSQTCSFNNLDQAQVELQKALAGRKFLIILDDVWNEDYNAWNVLKKPFNDGAQGSKVVVTTRNRDIATMMATVELHNVKILSDEDCWSLFAQHAFANTSIDANPNLVSIGKKIVEKCKGLPLAARTLGGLLRNKVRDEEWVNVLRSKIWDLPHNKSDILPALRLSYHDLPSHLKQCFAYCSIIPNDYEFEEEELVLLLMAEGFIIQQKEKQMEDVGAEYFHELLSRSFFQPSSTSKSSKFVMHDLINDLAQVVARDTCFRIEDRLKDQDQYKNLKKARHSSYMQQYYEGMKQFEIIDKAMHLRTFLPFGIKYRLGYNLASNVPLNLFPKLKRLRVLSMSRYFITELPNSVGDLKHLRYLNLSYSHIKELPESLGSLYNLQTLMLRECKKLKKLPLDMGNLIDLRHLDTTGADSIEELPMRIGKLVSLHTQSNFIVTKNNGLQIKELGNLIYLQGKLCLSGLQNVVNPLDAREVNLNDKKGVICVINEMEC
>XP_028090234.1
MKSKIEEINTRLHNSFEQCSKFNLVKIVGTTTPTKTWQIPESTSSFDEPRAYSRKHDQSKIIKLLVKGDESSDNNIGVIPIVGMGGIGKTTLAQMVYKDETVKEYFNLKAWVCVSNEFDIMKITKTIYDSVTSQTCSFNNLDQAQVELQKALAGRKFLIILDDVWNEDYNAWNVLKKPFNDGAQGSKVVVTTRNRDIATMMATVELHNVKILSDEDCWSLFAQHAFANTSIDANPNLVSIGKKIVEKCKGLPLAARTLGGLLRNKVRDEEWVNVLRSKIWDLPHNKSDILPALRLSYHDLPSHLKQCFAYCSIIPNDYEFEEEELVLLLMAEGFIIQQKEKQMEDVGAEYFHELLSRSFFQPSSTSKSSKFVMHDLINDLAQVVARDTCFRIEDRLKDQDQYKNLKKARHSSYMQQYYEGMKQFEIIDKAMHLRTFLPFGIKYRLGYNLASNVPLNLFPKLKRLRVLSMSRYFITELPNSVGDLKHLRYLNLSYSHIKELPESLGSLYNLQTLMLRECKKLKKLPLDMGNLIDLRHLDTTGADSIEELPMRIGKLVSLHTQSNFIVTKNNGLQIKELGNLIYLQGKLCLSGLQNVVNPLDAREVNLNDKKGVICVINEMEC
>XP_028090235.1
MKSKIEEINTRLHNSFEQCSKFNLVKIVGTTTPTKTWQIPESTSSFDEPRAYSRKHDQSKIIKLLVKGDESSDNNIGVIPIVGMGGIGKTTLAQMVYKDETVKEYFNLKAWVCVSNEFDIMKITKTIYDSVTSQTCSFNNLDQAQVELQKALAGRKFLIILDDVWNEDYNAWNVLKKPFNDGAQGSKVVVTTRNRDIATMMATVELHNVKILSDEDCWSLFAQHAFANTSIDANPNLVSIGKKIVEKCKGLPLAARTLGGLLRNKVRDEEWVNVLRSKIWDLPHNKSDILPALRLSYHDLPSHLKQCFAYCSIIPNDYEFEEEELVLLLMAEGFIIQQKEKQMEDVGAEYFHELLSRSFFQPSSTSKSSKFVMHDLINDLAQVVARDTCFRIEDRLKDQDQYKNLKKARHSSYMQQYYEGMKQFEIIDKAMHLRTFLPFGIKYRLGYNLASNVPLNLFPKLKRLRVLSMSRYFITELPNSVGDLKHLRYLNLSYSHIKELPESLGSLYNLQTLMLRECKKLKKLPLDMGNLIDLRHLDTTGADSIEELPMRIGKLVSLHTQSNFIVTKNNGLQIKELGNLIYLQGKLCLSGLQNVVNPLDAREVNLNDKKGVICVINEMEC
>XP_028090236.1
MKSKIEEINTRLHNSFEQCSKFNLVKIVGTTTPTKTWQIPESTSSFDEPRAYSRKHDQSKIIKLLVKGDESSDNNIGVIPIVGMGGIGKTTLAQMVYKDETVKEYFNLKAWVCVSNEFDIMKITKTIYDSVTSQTCSFNNLDQAQVELQKALAGRKFLIILDDVWNEDYNAWNVLKKPFNDGAQGSKVVVTTRNRDIATMMATVELHNVKILSDEDCWSLFAQHAFANTSIDANPNLVSIGKKIVEKCKGLPLAARTLGGLLRNKVRDEEWVNVLRSKIWDLPHNKSDILPALRLSYHDLPSHLKQCFAYCSIIPNDYEFEEEELVLLLMAEGFIIQQKEKQMEDVGAEYFHELLSRSFFQPSSTSKSSKFVMHDLINDLAQVVARDTCFRIEDRLKDQDQYKNLKKARHSSYMQQYYEGMKQFEIIDKAMHLRTFLPFGIKYRLGYNLASNVPLNLFPKLKRLRVLSMSRYFITELPNSVGDLKHLRYLNLSYSHIKELPESLGSLYNLQTLMLRECKKLKKLPLDMGNLIDLRHLDTTGADSIEELPMRIGKLVSLHTQSNFIVTKNNGLQIKELGNLIYLQGKLCLSGLQNVVNPLDAREVNLNDKKGVICVINEMEC
>XP_028090237.1
MKSKIEEINTRLHNSFEQCSKFNLVKIVGTTTPTKTWQIPESTSSFDEPRAYSRKHDQSKIIKLLVKGDESSDNNIGVIPIVGMGGIGKTTLAQMVYKDETVKEYFNLKAWVCVSNEFDIMKITKTIYDSVTSQTCSFNNLDQAQVELQKALAGRKFLIILDDVWNEDYNAWNVLKKPFNDGAQGSKVVVTTRNRDIATMMATVELHNVKILSDEDCWSLFAQHAFANTSIDANPNLVSIGKKIVEKCKGLPLAARTLGGLLRNKVRDEEWVNVLRSKIWDLPHNKSDILPALRLSYHDLPSHLKQCFAYCSIIPNDYEFEEEELVLLLMAEGFIIQQKEKQMEDVGAEYFHELLSRSFFQPSSTSKSSKFVMHDLINDLAQVVARDTCFRIEDRLKDQDQYKNLKKARHSSYMQQYYEGMKQFEIIDKAMHLRTFLPFGIKYRLGYNLASNVPLNLFPKLKRLRVLSMSRYFITELPNSVGDLKHLRYLNLSYSHIKELPESLGSLYNLQTLMLRECKKLKKLPLDMGNLIDLRHLDTTGADSIEELPMRIGKLVSLHTQSNFIVTKNNGLQIKELGNLIYLQGKLCLSGLQNVVNPLDAREVNLNDKKGVICVINEMEC
>XP_028090238.1
MKSKIEEINTRLHNSFEQCSKFNLVKIVGTTTPTKTWQIPESTSSFDEPRAYSRKHDQSKIIKLLVKGDESSDNNIGVIPIVGMGGIGKTTLAQMVYKDETVKEYFNLKAWVCVSNEFDIMKITKTIYDSVTSQTCSFNNLDQAQVELQKALAGRKFLIILDDVWNEDYNAWNVLKKPFNDGAQGSKVVVTTRNRDIATMMATVELHNVKILSDEDCWSLFAQHAFANTSIDANPNLVSIGKKIVEKCKGLPLAARTLGGLLRNKVRDEEWVNVLRSKIWDLPHNKSDILPALRLSYHDLPSHLKQCFAYCSIIPNDYEFEEEELVLLLMAEGFIIQQKEKQMEDVGAEYFHELLSRSFFQPSSTSKSSKFVMHDLINDLAQVVARDTCFRIEDRLKDQDQYKNLKKARHSSYMQQYYEGMKQFEIIDKAMHLRTFLPFGIKYRLGYNLASNVPLNLFPKLKRLRVLSMSRYFITELPNSVGDLKHLRYLNLSYSHIKELPESLGSLYNLQTLMLRECKKLKKLPLDMGNLIDLRHLDTTGADSIEELPMRIGKLVSLHTQSNFIVTKNNGLQIKELGNLIYLQGKLCLSGLQNVVNPLDAREVNLNDKKGVICVINEMEC
>XP_028090246.1
MPMLIAEIFLSAFVKLLFEKMSSFASSKLPTCIAAQLTNWTNMLSQIEALLIDAEDKQLTDRAANLWLDDLQDLAYDLDDLVDEFATEALRQSLKAKPPQASSSKVWNVLPNFKPRDVMFNFKMKSKIEEINTRLHNSFEQCSKLNLVKISVRTTSLETRPTRESTSSPKGPIYGREKDQRKIVELLLGRDESSRNHPEVISITGMGGVGKTTLAQMVYDDKTVKEHFDLKVWVWVSDEFDVMRITKVILESVTEQPCNFTTLEQVKAKLRPIY
>XP_028090395.1
MAASFLPFVLQNLNSLIQKEVGLLWGVDKEMKKLSSTLTTIQAVLQDAEQKQSQEKAIQNWLRKLNDAAYEVEDILDDCTTEALQYESKRLSSSSLKKVISTSLLTYPVQNILFRHKIGNRMKDTIENLNAIAEERMKFHLREVVVEKRVELADRRETSSALTQPQLYGREEDKEKIVKMLVENICDCQDVSVYPIIGMGGLGKTTLAQMVFNDERVKCHFEPKIWVYVSQDFDVKRVIKTLIESVSKGTCEASNLDSLQKKLQEMLNRKRYLLVLDDLWDEDQDNWEGLKYLLACGSKGASIIVTTRVAKVASITGTVPAHHLSFLSEEDCWLLFKQRAFGHGNEEHPNLVAIGKEIVKKCGGVPLAAKALGGLMRFKSEETDWHYVQESEIWNLPQDKNSILPLLRLSYNNLPLELRRCFAYCAIFLKGSKIEKEKLIHLWMANGFISSNGKSELEDIGNGIWNELYWRSFFQNVDKDPSGVIIFKIHDLMHDLAQSVMEDECHMMEAESSKNISVQGIHHVTLVADYMDVAVFPKALYRVESLRTILPQIRQPYTYTRSSFSFSVDFTNFGSLRVFDAFGFNMGQLSSSIGKLKHLRYLNLSESYIQMLPKSICSLHNLQTLNLNSCFELQRLPKNMKSLRSLRHLCLKGCSKIQDMPPKLGHLTLLRTLSLFVVGKSRGHRVVELQCLDLGGELCIRHLERVRNSMDAKEANLVGKQNLRVLKLSWGHNSESESQANVEQLLEALEPHPNVEELFIDNYRGAHFPLWMRDSILKNIVSIVLRSCRNCLELPAFGQLPSLRRLVISNMDYVEYIDNYFPGGGPVRGFPSLEVLLISGLPNLVGLSREEGRELLPRLHEIYICNCPKLTLPRLSSPKLLTVSSSSNEVLSSISNLNHLTTLSVNGGDMISFPEEMLQNLTVLESLQIENFSQLKVLPTNLESLVSLKSFRIWGCQEIESLPDPGLRSLKSLQHLTISQCNNLSSLSESLGHLTALEELHVYRCPKLVTLPDSIKHLVSLRRLDIRGSELKTLPKALKHVPALQSLSISWYTELTSLPEWLGNLTSLQSLHIDYCPKIPSLPHGFQRLTNLQTLSIYGCRPELVRRCQKEKGEDWYKIAHIPKINLDEINEIERIESSMIQRLCC
>XP_028090744.1
MAETLVSNIAGAVLKKIASLALPEINLAWGVKNELRKLENTLSTIKSVLLDAEKQQAKNHAVKDWLEKLKDVVYDIDDVLDDFSTETLRWKVEVCGSLIKEVSNFFSSSNPLVFRSKMGQKIKKVRLRLDHIAADKRNFHFTEQVMDIQVQNTRRVQTHSFVRTSDVIGRDCDKETIIELLLSSCDHENLSIIPIVGLGGLGKTTLTKLVYNDERVEENFERKMWVCVSEDFDLKMLIEKIIRSATGANCPQLDIDQLQTYLRDNLNGKKFLLVLDDVWNEDLMKWKELRDLLMGGANGSKIIVTTRSKKTASIMGTNTSYNLGGLSSDECLSLFMKYAFRGGEEKKHPNLVEIGKTIVKKCGGVPLAVITLGSLLYMKAEERDWLYVRDNDIWKLEQKENDILPALRLSYDQMPLDLKQCFAYLSFYPKDYDMLKDNVIQVWIAQGLIQQPDGNQLLEDIGDTYVNELVSRSFLEVVADDGEIELRMHDIVHDLALSIAGAEWLTMNSDTTKITGRVRHIMFPGHDLSERKFSLPLQNLTRVRSFSFQNVETSVSLSSLDMLMSTFKCLRVLAIKGADFEELPSSVGNLIHLRHLDLSCNRCIRKLPDSICKLLNLQTLNLFMCMQLQDLPKGIGKLINLRALYLTSYQSCLPEKELEGLTSLQFLYIFHCKHLTSLSSGMQHLKALRTLVISHCPGLTSLPSEMKYLIALETLHIFFCPELDLLEGEGMQGIKNLRSLILESLPKLVALPEGLQHAASTLQCLRILRCTGFATIPEWLRNFTSLQKLELEYCPLLCPSEGMRSLPPVQELRIKGSSNLSRICRREIDDAIDLQSEPDNHSYPWRAIHIPDDVSLDSDAYDLDIYLEHKDFETDSYDIGNMDDDKSEDTNSAYSFSMPDC
>XP_028090745.1
MLDEIVLDMSKFKFVVRSEDRTIEIKRREETSSFVRSVEVIGREREKEVIVQLLVSSSGDENVDVIPIVGMGGLGKTILAQSIYNDNKIECHFSKRLWVCVSDDFDIKRILVKILKALGDNTCDNVEIDQLQSHVRGVLSHQKIFLVLDDVWNEDPVEWAKLRDMLIVGARGSRIVVTTRSRKVASIVHTMDPYELKGLSDDECLSILVKWAFEKGEESKHQNLINIGRDIVKKCGGVPLAARTLGAALHSKTNERDWLSVRDSEIWAYAQNKNDILPVLRLSYDQMPSYLKQCFAYCSLFEKDQIIGKHELIYYWMAQGFIESLDNNEELEDTGQNYIDELVRRSFLQYEGGEAYKMHDLVHDLAEYVAGSECLTVKRTNSKVNPDKVRHVSFDSSSYGELPRPLIEAKKLRTILFPSKRQSTFGSSVETIISSFRCLRVVNFNNPDIEDNHGQRFNFLSKNVVNLKHLRYLNMKYCYGMQTLPKGFGNSLLNLQYLNLYGSALCELPEDFGKLINLRFLGLSSMLTCLPEKQIGGLTSLQELQLYDSFELTALGEGIGKLTCLRKLEIKLCPMLTSLPFGMRYLTALEHLKISHCFALKFSGDNDLQGLRRLKSLTLVDLPRLVSLPKGLQDAADTLNQFKLQSCENLTTVSEFVLPCLTSLQELEIYNCPNLLSLPKDMQHLTELRCLSIKGCKHLSRRCEKGIGEDWPKIAHVPEIEIDYI
>XP_028090754.1
MAETLLFNITGLVLSKLSSLALDQLTLSWDTKTELKKLENTLSTIRAVLLDANEQQATNNEVRDWLEKLQDVVCDVDDLLDDLSTHLLLRKLKFQTNLLQKVLIFFSCSNLIAFRLKIGYEVKQISERLDEIASNKRIFHFIEQVGSTLIANKVREQSHSFLRASDIIGRENDKGVIVELLLSSTDNHDNVSVIPIVGLGGLGKTTLVKLVYNDDRVVKNFDLRMWVCVSEDFNLKQIIEKVVRSATGESFGHLDMDQMQARLRDVLDAQKYLLVLDDVWNDDCNKWMELRDLLINGTSGSKIVVTTRSKTVATITGTVNSTYNLRGLSDDDCFSLFLKCPFRGEGNCHPNLVEIGREIVKKCSGVPLAVKTLGNLLYMKNEERDWLRIRDNDIWEMEQKENDILPILRLSYDQMPSYLKQCFTYCSIFPKGNEIPREEFINIWIAQGFIESPKGNRQLEDIGNQYFNELLSRFCFQDVVEAFDGEILACKIHNLVHELAQSVAGTEFSYVKFHTKAITERVRHVLFQEEDFSGKELPEFLLKARNMRSFSYSFKAGYIGKSFVETITLNFRHMRVLVLISLELEELPSSIGKLKQLRYLNLSRNCNIRALPSSLCGLVNLQTLNLINCEQLQGLPRDSGKLVNLKTLYLTSKQRFLPDKCLQGLNSLQCLLLYKCDCLTLLPEGMHHLTALRVLRIYECPRLASLPSSIKYLTALEKLWIWDCQELTLLEGEGMEGLTSLQSLLLMGLPKLITLPEGLKETAASNLQYLRIANCPSLTALPEWLQTFTSLLRLYIDDCPNLSYLPEGVHHLSAKVHINGCPQLNGRN
>XP_028090775.1
MVDAVVSSVVRRLGGLLIDQVIFLQGVRDEVNYLRTKLEYMLCFLKDAEEKQDQDSRIRKWVSDIRDAAYEAEDIIDKFILKVEEGGIPKRTGFKACLRKYFCIYKQANKYGIGKEIQEWKNRLDEIDRNHEIFKIRNIEAAGEGSSGMNERFKQLRRTTPYEDDQHVVGFTKDVELLMSELLEETPHQRVISIVGMGGLGKTTLARKLYNSSSVGDKFKRKGWVSVSKDYNIQNLLRKTIKSFKMPTSKDELEMLEKMETEDLECHLHELLKESRYLVVIDDVWDTDAWASLRRALPDNKKGSRVIITTRIKLVAESSGRRKYVHELPFLQPEESWELFCKIVVFPDYDGVDDKTNRCPPRLEELARDMARKCQGLPLAIVVLGGLLSRKHPDEWPKLQGRFWRHVTGDDFESHDSAHVTQILALSFTDLPHHLKLCFLYLGLFPEDFEIEAERLIRLWVAEGFIQQAEGETLEETAAEYLNELIDRNLIRVAERIWMRIRRC
>XP_028090798.1
MIIMEVPVVSFIVKRLGVLLIEETKFLYGVSDEVEQIRVELNRMQCFLQDAEYAIQSDLVDAGVNNWAAEIRKLAYETEDILETYVIQVSSKRNNKGFRNTLKRFACIFNEWQDVHRVGCEIGAIKNKITHLTASLHTYGLKSIGAGIRSSTVEKQQELRQSYQHVVEEDFVGFEEDLNTIVKHLVQVDDYTPSRVVSICGMGGVGKTTLAKKVYHHKDIQSHFHGLAWVCISQQYQTRDILQEIFINLVPKRKEDVVRMANKELFEQLYKIQQSKKCLVVLDDIWSIEAWKSLKPAFPNGNTGSKILLTTRNKTLPSQIDPYHIFHELQCLNDKESWDLLQKKSLLRRDGGDFGVLDTNMEAIGRKMVKLCAGLPLAIIVLGGLLATKHTLREWEVVYQNVRSHKWSDDPIQHDNGVSTVLALSYHDLPYQLKPCFLYFGHFPEDYRINAERLYHLWISDGIIVDDDRVGDETIMDVAKRYLGALAQRCMVQVQVEDYTQRINDCRIHDLMLELCLSKAKMNDFLRIIHLQRETDLANCFSTTTSTTTAPKIRKLAIHLNRDVKRVVLPELETTKHLRSILFCNSRSVNNKSSIELNSHLKYFKLLRNLDLEAFKFDEKSVESIGNLISLRYLSFRSCLIPKWHSSICKLKHLQTLDLRFCKFNSGEVIVIHGMEQLRHLYIPSVLNLNVEFEFDGLSNLETLGGFNTRSCDVNDLCKLINLRQLEDATFWKMDNQDLAAFINYLSIGADHLRQKSLSVEFCKKEKKELTLLKQLLGCHHLYKLSIRGIIPELPKYCHGFSPSLIELALFGCELEEDPMPTLEMLPNLQYLYLGSGAFMGDKMVCSANGFRHLKTLKLHGLHYINEWEVEKGAMPNLSALNISYCYELEMVPEGLRFIATLQQFTTSRMGEKFNNKLRRRNGKEGEDFYKVRHVSSLDISRY
>XP_028090799.1
MIIMEVPVVSFIVKRLGVLLIEETKFLYGVSDEVEQIRVELNRMQCFLQDAEYAIQSDLVDAGVNNWAAEIRKLAYETEDILETYVIQVSSKRNNKGFRNTLKRFACIFNEWQDVHRVGCEIGAIKNKITHLTASLHTYGLKSIGAGIRSSTVEKQQELRQSYQHVVEEDFVGFEEDLNTIVKHLVQVDDYTPSRVVSICGMGGVGKTTLAKKVYHHKDIQSHFHGLAWVCISQQYQTRDILQEIFINLVPKRKEDVVRMANKELFEQLYKIQQSKKCLVVLDDIWSIEAWKSLKPAFPNGNTGSKILLTTRNKTLPSQIDPYHIFHELQCLNDKESWDLLQKKSLLRRDGGDFGVLDTNMEAIGRKMVKLCAGLPLAIIVLGGLLATKHTLREWEVVYQNVRSHKWSDDPIQHDNGVSTVLALSYHDLPYQLKPCFLYFGHFPEDYRINAERLYHLWISDGIIVDDDRVGDETIMDVAKRYLGALAQRCMVQVQVEDYTQRINDCRIHDLMLELCLSKAKMNDFLRIIHLQRETDLANCFSTTTSTTTAPKIRKLAIHLNRDVKRVVLPELETTKHLRSILFCNSRSVNNKSSIELNSHLKYFKLLRNLDLEAFKFDEKSVESIGNLISLRYLSFRSCLIPKWHSSICKLKHLQTLDLRFCKFNSGEVIVIHGMEQLRHLYIPSVLNLNVEFEFDGLSNLETLGGFNTRSCDVNDLCKLINLRQLEDATFWKMDNQDLAAFINYLSIGADHLRQKSLSVEFCKKEKKELTLLKQLLGCHHLYKLSIRGIIPELPKYCHGFSPSLIELALFGCELEEDPMPTLEMLPNLQYLYLGSGAFMGDKMVCSANGFRHLKTLKLHGLHYINEWEVEKGAMPNLSALNISYCYELEMVPEGLRFIATLQQFTTSRMGEKFNNKLRRRNGKEGEDFYKVRHVSSLDIRY
>XP_028090801.1
MIIMEVPVVSFIVKRLGVLLIEETKFLYGVSDEVEQIRVELNRMQCFLQDAEYAIQSDLVDAGVNNWAAEIRKLAYETEDILETYVIQVSSKRNNKGFRNTLKRFACIFNEWQDVHRVGCEIGAIKNKITHLTASLHTYGLKSIGIRSSTVEKQQELRQSYQHVVEEDFVGFEEDLNTIVKHLVQVDDYTPSRVVSICGMGGVGKTTLAKKVYHHKDIQSHFHGLAWVCISQQYQTRDILQEIFINLVPKRKEDVVRMANKELFEQLYKIQQSKKCLVVLDDIWSIEAWKSLKPAFPNGNTGSKILLTTRNKTLPSQIDPYHIFHELQCLNDKESWDLLQKKSLLRRDGGDFGVLDTNMEAIGRKMVKLCAGLPLAIIVLGGLLATKHTLREWEVVYQNVRSHKWSDDPIQHDNGVSTVLALSYHDLPYQLKPCFLYFGHFPEDYRINAERLYHLWISDGIIVDDDRVGDETIMDVAKRYLGALAQRCMVQVQVEDYTQRINDCRIHDLMLELCLSKAKMNDFLRIIHLQRETDLANCFSTTTSTTTAPKIRKLAIHLNRDVKRVVLPELETTKHLRSILFCNSRSVNNKSSIELNSHLKYFKLLRNLDLEAFKFDEKSVESIGNLISLRYLSFRSCLIPKWHSSICKLKHLQTLDLRFCKFNSGEVIVIHGMEQLRHLYIPSVLNLNVEFEFDGLSNLETLGGFNTRSCDVNDLCKLINLRQLEDATFWKMDNQDLAAFINYLSIGADHLRQKSLSVEFCKKEKKELTLLKQLLGCHHLYKLSIRGIIPELPKYCHGFSPSLIELALFGCELEEDPMPTLEMLPNLQYLYLGSGAFMGDKMVCSANGFRHLKTLKLHGLHYINEWEVEKGAMPNLSALNISYCYELEMVPEGLRFIATLQQFTTSRMGEKFNNKLRRRNGKEGEDFYKVRHVSSLDISRY
>XP_028090836.1
MERERERERERERERKIERWKEREIAEHRNRAMGEYYSVLEKLRKELRKRFGRRMGENCSVLEKLGERFEREMGVIYSVLEKQREIEREMGENYSVLEKLNHLMISKACNLTADQIDHIDSFYYRLTFLATILKDLEEKQQQHELNYEAKNLPMQIYYVICKTRQLIRFFDVQVPGQRDCNNNGDSFFDILIGTNIIEEIKPIEAKVVQFYDQINQIQLLQDFNDGVPSMSMSMENRTMVHEEITVGFDDEALTIKELLAGGKKQLQMISIVGMPGLGKTTLATKLYNDPYITHYFHIRAWTYASQLSRQTDMLLDILRSLNVVFTDEIENMTNEKLGEKLYKQLKGKRYLIVIDDLWDIGAWVDLKMYFPNDNNGSRVMFTSRLKELSMHASPDCHPHCLRFLTEEESWELLQRKVFQNESCPPELIEIGKQIMKKCEGLPLAIVIIAGLLAKNIKTLESWKQVAQSVSSYVVSDPNQYLDTLALSYNHLPRHLKPCFLYLGAFPRDQEIPVQKLICLWVAEGFIQKIGQRSVEEVAEGYLMDLFQRSLVIVAQKRFDGRIKACRMHDLLRDLCLKKAGEINFLQWTHNYKDASPSSSSNYDQHRLCIPSYLGPRFDHIFLQSYSPTVLQSLLCFRRVFERIIRYDYNLFSDMCSFICWTFKLLRVLEICYNNAFFPRELTRLVNLRYLAINLKYSCELPPSISNLSNLETLIIICTQWRKVILACNVWKIPKLRHLYAKGGAKYDVSLCSKEAVMDHNHPSIFENLRTIAKLNPYGSIHDLLARTPFLTKLGICGRLLLDSGNFMFPNLECLRHLETLKLQNELLYPTNFREFKFPTNVKRLTLKRTGIEWEEISVLGMLLPNLELLKLEHDAALGWQWATDGGFPRLKFLKLKNLNVKQWITCSSHFPSLQHLSLERCQYLKEIPSSFGDILTLQLIEVNFCHFSVEESVRKIKEEQESIGNNWLKVLIRKHP
>XP_028090837.1
MERERERERERERERKIERWKEREIAEHRNRAMGEYYSVLEKLRKELRKRFGRRMGENCSVLEKLGERFEREMGVIYSVLEKQREIEREMGENYSVLEKLNHLMISKACNLTADQIDHIDSFYYRLTFLATILKDLEEKQQQHELNYEAKNLPMQIYYVICKTRQLIRFFDVQVPGQRDCNNNGDSFFDILIGTNIIEEIKPIEAKVVQFYDQINQIQLLQDFNDGVPSMSMSMENRTMVHEEITVGFDDEALTIKELLAGGKKQLQMISIVGMPGLGKTTLATKLYNDPYITHYFHIRAWTYASQLSRQTDMLLDILRSLNVVFTDEIENMTNEKLGEKLYKQLKGKRYLIVIDDLWDIGAWVDLKMYFPNDNNGSRVMFTSRLKELSMHASPDCHPHCLRFLTEEESWELLQRKVFQNESCPPELIEIGKQIMKKCEGLPLAIVIIAGLLAKNIKTLESWKQVAQSVSSYVVSDPNQYLDTLALSYNHLPRHLKPCFLYLGAFPRDQEIPVQKLICLWVAEGFIQKIGQRSVEEVAEGYLMDLFQRSLVIVAQKRFDGRIKACRMHDLLRDLCLKKAGEINFLQWTHNYKDASPSSSSNYDQHRLCIPSYLGPRFDHIFLQSYSPTVLQSLLCFRRVFERIIRYDYNLFSDMCSFICWTFKLLRVLEICYNNAFFPRELTRLVNLRYLAINLKYSCELPPSISNLSNLETLIIICTQWRKVILACNVWKIPKLRHLYAKGGAKYDVSLCSKEAVMDHNHPSIFENLRTIAKLNPYGSIHDLLARTPFLTKLGICGRLLLDSGNFMFPNLECLRHLETLKLQNELLYPTNFREFKFPTNVKRLTLKRTGIEWEEISVLGMLLPNLELLKLEHDAALGWQWATDGGFPRLKFLKLKNLNVKQWITCSSHFPSLQHLSLERCQYLKEIPSSFGDILTLQLIEVNFCHFSVEESVRKIKEEQESIGNNWLKVLIRKHP
>XP_028090838.1
MERERERERERERERKIERWKEREIAEHRNRAMGEYYSVLEKLRKELRKRFGRRMGENCSVLEKLGERFEREMGVIYSVLEKQREIEREMGENYSVLEKLNHLMISKACNLTADQIDHIDSFYYRLTFLATILKDLEEKQQQHELNYEAKNLPMQIYYVICKTRQLIRFFDVQVPGQRDCNNNGDSFFDILIGTNIIEEIKPIEAKVVQFYDQINQIQLLQDFNDGVPSMSMSMENRTMVHEEITVGFDDEALTIKELLAGGKKQLQMISIVGMPGLGKTTLATKLYNDPYITHYFHIRAWTYASQLSRQTDMLLDILRSLNVVFTDEIENMTNEKLGEKLYKQLKGKRYLIVIDDLWDIGAWVDLKMYFPNDNNGSRVMFTSRLKELSMHASPDCHPHCLRFLTEEESWELLQRKVFQNESCPPELIEIGKQIMKKCEGLPLAIVIIAGLLAKNIKTLESWKQVAQSVSSYVVSDPNQYLDTLALSYNHLPRHLKPCFLYLGAFPRDQEIPVQKLICLWVAEGFIQKIGQRSVEEVAEGYLMDLFQRSLVIVAQKRFDGRIKACRMHDLLRDLCLKKAGEINFLQWTHNYKDASPSSSSNYDQHRLCIPSYLGPRFDHIFLQSYSPTVLQSLLCFRRVFERIIRYDYNLFSDMCSFICWTFKLLRVLEICYNNAFFPRELTRLVNLRYLAINLKYSCELPPSISNLSNLETLIIICTQWRKVILACNVWKIPKLRHLYAKGGAKYDVSLCSKEAVMDHNHPSIFENLRTIAKLNPYGSIHDLLARTPFLTKLGICGRLLLDSGNFMFPNLECLRHLETLKLQNELLYPTNFREFKFPTNVKRLTLKRTGIEWEEISVLGMLLPNLELLKLEHDAALGWQWATDGGFPRLKFLKLKNLNVKQWITCSSHFPSLQHLSLERCQYLKEIPSSFGDILTLQLIEVNFCHFSVEESVRKIKEEQESIGNNWLKVLIRKHP
>XP_028091059.1
MPIGEIFLAAFIRMLFEKLASTVLLKFAHWEQVHTLFKKWSGELKEIQAFLDDAEEKQIKNSGVKMWLEDLTDLAYDLDDILDEFATEALRYKLTVESQAASTSKSKLLAMIPTCCTRFNPTTLLSDFMSSTSKIDEITTQLQSIFERGSRLGLQKNVVGEFAKAWHRPPATSSLIHERCIYGRDKEKRDIIDFLLRDESNDSKVGVLPIVGMGGLGKTTLAQMVYNDEVVNKHFDLKAWVCVSDEFDTMRISKVILESITSKPCEFKELNQVQVQLKQNLTGKKILIILDDVWDKKYNDWNILKAPFNDGVSGSKIIVTTRDRDVASIMGTVQNHLLQHLSNDDCWSVFEQHAFGNRSMDADPNLVFIGRKIVEKCKGLPLAARTLGGLLRCKERDNEWEVVLNSKIWDLTEQGNEIPPALRLSYHHLPSHLKRCFAYCSILPKDYEFEEMELVFLWMAEGLLQQQNGKKRMEDLGVQYFHELQSRSFFQPSNGGESLKFVMHDLINDLAQSVAGYTCFRLEDKLKDQEQHTKLKSARHSSYMQSEFDAIKKFETFYKAENVRSLRTFLPLSLSKYRHCCLTSKVPLDLLPKMKRLRVLSLNGYQICDELIPKSIGDLKHLRYLNFSYTNIKTVPESLGTLYNLQTLMLRGCPELKKLPADMGNLINLRHLDMIDSNSLEEMPQGIDKLTSLQTLSNFIVMKDNGFRIRELGNLIHLGGKHCISGIENVVDPLDARGVCLNDKQGIGVLTMVWSSESLDGLRNEMVETKVLDILQPHKKLEELYIRGYHGMRFPIWIGDPLFSNMVCMKLQNCKNCTSLPPLGQLPSLKDLHIEGMSAVKHVGCEFYGQHCVKPFPLLKTLCFENMSEWEDWYIFGIDKRVQTFSRVSKLSIKKCPKLVGMLPSNLPCLKTLEIINCSQLLVEASSLVLPSLTSLSMSDVWLPSLLVLLETCNVLEPSSLTGLNISNVSIPESLCNPSIDDEVMLANAMSKNLSSVTSLSIEKIQKLALLPKWLTQGLKGLKELKISGCNELTTLWQNEAGPQHSLLALERLEIWFCRQLVSLFEEEEDVENEGQHQQEGVSSMVRLEYLKIHDCEKLETLPRGLHTFTSLQEMDISGCPSLVSFLETGFPPSLRRLWIKECKALRSLPGWIAHDSNLEALQIDGCDNLESLREEWVHHPPTKLSLLVIRNCKKLESVPSLCDNSLLASLEYLWIESWPAGGGIVRSYILEKGNFLTNLTNLSIEDMKIGKPLSEWGLHRLPSLDSLWLAGPSNVSEEEEEEEYYSVSSFPVDGMLLPTSLTELWIRDFPNLEKISSSMETIQNLTHLDFKNCPRLASFPEQGGLPPSLLQLGFRNCPIMKRRCEKGKGQYWPLIAPIPGVFIEDRHIFEGERPI
>XP_028091060.1
MPIGEIFLAAFIRMLFEKLASTVLLKFAHWEQVHTLFKKWSGELKEIQAFLDDAEEKQIKNSGVKMWLEDLTDLAYDLDDILDEFATEALRYKLTVESQAASTSKSKLLAMIPTCCTRFNPTTLLSDFMSSTSKIDEITTQLQSIFERGSRLGLQKNVVGEFAKAWHRPPATSSLIHERCIYGRDKEKRDIIDFLLRDESNDSKVGVLPIVGMGGLGKTTLAQMVYNDEVVNKHFDLKAWVCVSDEFDTMRISKVILESITSKPCEFKELNQVQVQLKQNLTGKKILIILDDVWDKKYNDWNILKAPFNDGVSGSKIIVTTRDRDVASIMGTVQNHLLQHLSNDDCWSVFEQHAFGNRSMDADPNLVFIGRKIVEKCKGLPLAARTLGGLLRCKERDNEWEVVLNSKIWDLTEQGNEIPPALRLSYHHLPSHLKRCFAYCSILPKDYEFEEMELVFLWMAEGLLQQQNGKKRMEDLGVQYFHELQSRSFFQPSNGGESLKFVMHDLINDLAQSVAGYTCFRLEDKLKDQEQHTKLKSARHSSYMQSEFDAIKKFETFYKAENVRSLRTFLPLSLSKYRHCCLTSKVPLDLLPKMKRLRVLSLNGYQICDELIPKSIGDLKHLRYLNFSYTNIKTVPESLGTLYNLQTLMLRGCPELKKLPADMGNLINLRHLDMIDSNSLEEMPQGIDKLTSLQTLSNFIVMKDNGFRIRELGNLIHLGGKHCISGIENVVDPLDARGVCLNDKQGIGVLTMVWSSESLDGLRNEMVETKVLDILQPHKKLEELYIRGYHGMRFPIWIGDPLFSNMVCMKLQNCKNCTSLPPLGQLPSLKDLHIEGMSAVKHVGCEFYGQHCVKPFPLLKTLCFENMSEWEDWYIFGIDKRVQTFSRVSKLSIKKCPKLVGMLPSNLPCLKTLEIINCSQLLVEASSLVLPSLTSLSMSDVWLPSLLVLLETCNVLEPSSLTGLNISNVSIPESLCNPSIDDEVMLANAMSKNLSSVTSLSIEKIQKLALLPKWLTQGLKGLKELKISGCNELTTLWQNEAGPQHSLLALERLEIWFCRQLVSLFEEEEDVENEGQHQQEGVSSMVRLEYLKIHDCEKLETLPRGLHTFTSLQEMDISGCPSLVSFLETGFPPSLRRLWIKECKALRSLPGWIAHDSNLEALQIDGCDNLESLREEWVHHPPTKLSLLVIRNCKKLESVPSLCDNSLLASLEYLWIESWPAGGGIVRSYILEKGNFLTNLTNLSIEDMKIGKPLSEWGLHRLPSLDSLWLAGPSNVSEEEEEEEYYSVSSFPVDGMLLPTSLTELWIRDFPNLEKISSSMETIQNLTHLDFKNCPRLASFPEQGGLPPSLLQLGFRNCPIMKRRCEKGKGQYWPLIAPIPGVFIEDRHIFEGERPI
>XP_028091061.1
MPIGEIFLAAFIRMLFEKLASTVLLKFAHWEQVHTLFKKWSGELKEIQAFLDDAEEKQIKNSGVKMWLEDLTDLAYDLDDILDEFATEALRYKLTVESQAASTSKSKLLAMIPTCCTRFNPTTLLSDFMSSTSKIDEITTQLQSIFERGSRLGLQKNVVGEFAKAWHRPPATSSLIHERCIYGRDKEKRDIIDFLLRDESNDSKVGVLPIVGMGGLGKTTLAQMVYNDEVVNKHFDLKAWVCVSDEFDTMRISKVILESITSKPCEFKELNQVQVQLKQNLTGKKILIILDDVWDKKYNDWNILKAPFNDGVSGSKIIVTTRDRDVASIMGTVQNHLLQHLSNDDCWSVFEQHAFGNRSMDADPNLVFIGRKIVEKCKGLPLAARTLGGLLRCKERDNEWEVVLNSKIWDLTEQGNEIPPALRLSYHHLPSHLKRCFAYCSILPKDYEFEEMELVFLWMAEGLLQQQNGKKRMEDLGVQYFHELQSRSFFQPSNGGESLKFVMHDLINDLAQSVAGYTCFRLEDKLKDQEQHTKLKSARHSSYMQSEFDAIKKFETFYKAENVRSLRTFLPLSLSKYRHCCLTSKVPLDLLPKMKRLRVLSLNGYQICDELIPKSIGDLKHLRYLNFSYTNIKTVPESLGTLYNLQTLMLRGCPELKKLPADMGNLINLRHLDMIDSNSLEEMPQGIDKLTSLQTLSNFIVMKDNGFRIRELGNLIHLGGKHCISGIENVVDPLDARGVCLNDKQGIGVLTMVWSSESLDGLRNEMVETKVLDILQPHKKLEELYIRGYHGMRFPIWIGDPLFSNMVCMKLQNCKNCTSLPPLGQLPSLKDLHIEGMSAVKHVGCEFYGQHCVKPFPLLKTLCFENMSEWEDWYIFGIDKRVQTFSRVSKLSIKKCPKLVGMLPSNLPCLKTLEIINCSQLLVEASSLVLPSLTSLSMSDVWLPSLLVLLETCNVLEPSSLTGLNISNVSIPESLCNPSIDDEVMLANAMSKNLSSVTSLSIEKIQKLALLPKWLTQGLKGLKELKISGCNELTTLWQNEAGPQHSLLALERLEIWFCRQLVSLFEEEEDVENEGQHQQEGVSSMVRLEYLKIHDCEKLETLPRGLHTFTSLQEMDISGCPSLVSFLETGFPPSLRRLWIKECKALRSLPGWIAHDSNLEALQIDGCDNLESLREEWVHHPPTKLSLLVIRNCKKLESVPSLCDNSLLASLEYLWIESWPAGGGIVRSYILEKGNFLTNLTNLSIEDMKIGKPLSEWGLHRLPSLDSLWLAGPSNVSEEEEEEEYYSVSSFPVDGMLLPTSLTELWIRDFPNLEKISSSMETIQNLTHLDFKNCPRLASFPEQGGLPPSLLQLGFRNCPIMKRRCEKGKGQYWPLIAPIPGVFIEDRHIFEGERPI
>XP_028091186.1
MALSAVGLVIGRIVSALENEASLIGGVRDELNQLNHELTSMRSFLEDADKTAVQTEGEKTWVANVRDLAYEVEDIIDEYMYYMNKQKVYGKFTRFLRQIVYAPKNLWVRHRIATKLQKINSMIKAIPERNRRYGVDRVGDASSSSQDHQRRLPNLSESSLFFKDDDLVGIEDGKKQLLDWLADKEESQRTVISVVGMGGSGKTTLVAQAYNSQIVKRQFDCYAWITVSQTYLVDDLLRSMIKEFYRGAKEAIPMDLSSMSYRELIEMITNFLRLKRYVIVFDDVWSSNLWRDIHVSLLDEGLGSRVILTTRNEEIASSSFGVKSYVHYIKLLGVSDAWNLFCMKAFSSNPNRCCPQHLKTLAQDLVAKCKGLPLAIVALGGVMSSKYLESEWRNIYNSLSWELSNNPGLEVAKTILLLSFNDLPYQLKCCFLYCCLFPEDYEIKRKRLIRLWMAEGFVEKVRGRTPEEIAESYLMELICRSMLQVVKRNELGRPRRCKMHDLMRELAISTSEAEKFCVVYDGREANDEEGSVTNRRMSIQSIGRELQPWNWKGMLKLRTLLVFVVGEIALPLELRLLRVLDLENAWIEVLPEELADLFNLRYLNLRGSRVKELPKSIGRLCNLNTVDITKSKIEVLPAGITELRNLRHLMMYHSDNEIWDDFHFERGTTTPSNICKLKNLQVLAGVEAQADLMKQIKNMTQLKRFGITKVRQVDEEDLCTAIQNMSLLRRLSVMVIDEDEYLQMDALSSTPPRYLNVLVLVGKLEKVPCWFHSLQNLTFLALRWSRLTEDPIPYIQALPNLGLLNLCNAYEGGGQLCFSEGFHKLRILNLWNFPQLNEIIIERGVMPGLQELYIGKCMQLKILPHGIEYLEDLQELTLRLVKNELIECIRGEGSKDHQKVRQIPRIYQWRQTPVGLKYELLSRSTAN
>XP_028091188.1
MALAAVGLLIGRIVSALENEASLIGGVQDELIQLNHELTSMRAFLEDADKTTIQTEGEKTWVANVRDLAYEVEDIIDEYMYYMNKQKVCGKFTRFLRQIVYAPKNLWVRHRIATKLQKINSMIKAIPERNRCYGVDRVGEASSSSQDHQSRLSNLSESSLFFKDDDLVGIEDGKKQLLDWLVDKEESQRTVISVVGIGGSGKTTLVAQAYNSRIVKRQFDCYAWITVSQKFVVDDLLRSMIKEFYGGAKEAIPVDLSSLSYRELIEMITNFLRLKRYVIVFDDVWSSNLWRDIHVSLLDEGLGSRVILTTRKEDVASSSFRVKSHVHYIKLLGASDAWNLFCMKAFSSNPNRCCPQHLKTLAQDLVAKCKGLPLAIVALRGVMSSKYLESEWRNIYSSLSWELSNNPGLEVVKTILLLSFNDLPYRLKCCFLYCCLFPEDYKIKRKRLIRLWMAEGFVEKVRGRTPEEVAESYLMELICRSMLQVVVRNQFGRPKRCKMHDLMRELAISTSETEKFCVAYYGREANDEESATNRRMSIQSIDRELQSWNWKGMMKLRSLLVFVVEEIALPLGLRLLRVLDLENAPIEVLPEELVDLFNLRYLNLKRTRVKELPKSIGRLFNLNTLDITDSKIEVLPAGITELQNLRHLMMNHFEYGILDGFYFSRGTTTPSNICKLKSLQVLTGVEPPADLMKRIKSMTQLKRIGFTNMREVDEEDLCTAIQNMSLLRRLSVRMIDEDEYLRMDALSSPPRYLKKLALVGKLEKVPCWFHSLQNLTALSLGWSRLTEDPIPYIQALPNLGRLALCNAYEGGGQLCFSEGFHKLRILCLWNFPQLNEIIIERGVMPGLQEFNIWRCMQLKILPHGIEYLEDLQELDLMFVTNELIECIRGEGSKDHQKVQHIPRVYHRKQTPDGPKYELLSRSTGF
>XP_028091189.1
MALAAVGLLIGRIVSALENEASLIGGVQDELIQLNHELTSMRAFLEDADKTTIQTEGEKTWEANTWVANVRDLAYEVEDIIDEYMYYMNKQKVCGKFTRFLRQIVYAPKNLWVRHRIATKLQKINSMIKAIPERNRCYGVDRVGEASSSSQDHQSRLSNLSESSLFFKDDDLVGIEDGKKQLLDWLVDKEESQRTVISVVGIGGSGKTTLVAQAYNSRIVKRQFDCYAWITVSQKFVVDDLLRSMIKEFYGGAKEAIPVDLSSLSYRELIEMITNFLRLKRYVIVFDDVWSSNLWRDIHVSLLDEGLGSRVILTTRKEDVASSSFRVKSHVHYIKLLGASDAWNLFCMKAFSSNPNRCCPQHLKTLAQDLVAKCKGLPLAIVALRGVMSSKYLESEWRNIYSSLSWELSNNPGLEVVKTILLLSFNDLPYRLKCCFLYCCLFPEDYKIKRKRLIRLWMAEGFVEKVRGRTPEEVAESYLMELICRSMLQVVVRNQFGRPKRCKMHDLMRELAISTSETEKFCVAYYGREANDEESATNRRMSIQSIDRELQSWNWKGMMKLRSLLVFVVEEIALPLGLRLLRVLDLENAPIEVLPEELVDLFNLRYLNLKRTRVKELPKSIGRLFNLNTLDITDSKIEVLPAGITELQNLRHLMMNHFEYGILDGFYFSRGTTTPSNICKLKSLQVLTGVEPPADLMKRIKSMTQLKRIGFTNMREVDEEDLCTAIQNMSLLRRLSVRMIDEDEYLRMDALSSPPRYLKKLALVGKLEKVPCWFHSLQNLTALSLGWSRLTEDPIPYIQALPNLGRLALCNAYEGGGQLCFSEGFHKLRILCLWNFPQLNEIIIERGVMPGLQEFNIWRCMQLKILPHGIEYLEDLQELDLMFVTNELIECIRGEGSKDHQKVQHIPRVYHRKQTPDGPKYELLSRSTGF
>XP_028091197.1
MAETILYRTAGQFLGDLASIPLQQIASAWNVMKDLKKLQATLSTIKSVLLDAEEQQEKNNEVKDWLGKLKHAFCDVEDVIDDFATEALRRKLRKKETILVKEVSEFLCLSKNKVASNFKMSHKIKAIRDELDEIASDKNKFHFKECIDKRPLEYRRREQTHSYVRTSRIIGRDDDKKAILEMVMDGGAQEDISIVSIVGMGGLGKTTLAQSVFIDEKVVLSFELRMWVCVSNVFNLKLIIEKLIKSANGGECENLEMDQLQQKLRKCLDGKRYILVLDDVWSENREEWIELEDLLMGGVKGSKIIVTTRSEKVALIMGATSPYHLKGLSEDDSWSLFKQLAFGRRQLEENQSLVTIGKEILTNCGGVPLAIRTVGSLLYLKDTETEWLNVKNKLWQIAQDETHILPTLKVSYDYLPSHLKPCFAYCALFPVSHRIKKGTLIKLWMAQGFIHSSGKDNDLEDIADEYFKELLFRSFFQDVDEDENGYKSFKMHDLIHDLAQLVAGTDCFIVNTNVENMSERTYHVAFDSISCSSREVSTFMINARKIRTLILCGPEERETHDTLISSFICLRTLDLQGSGIENLPKSVGKLKHLRYLDLSWNIYMAALPKSICKLQNLQTLKLSYCLDFRKLPVDIRKLVSLRHLEIEGCNNLSYMPFGLGELTCLQTLPIFIVGKDSSISKAIGGIGELNSLNHLRGGLQIKHLENVRNGTSRFKELKGANLKEKSLIKKLTIEWTGDKDGVDYVDEDGRVLEDLQPHPNLKELNVEGYGGITFPSWMMIKMVSWLPNLVRITIQNCRRCQHLPWFGDLPSLKFLKLQSLSALEYIDNNCIGSSSVANTDSGAAVDTPSSSRSNLMSAATRGSFFPALEKLLLDGLPLLKEWPREVVMANDHGEIAPAPQQSSSLCFPHLTSLEIDHCSSLVSMPLLSSLEELTMRHVSEKLLQSMTVQTELDRQITEAATSGPSNPLCTLQTLHIWFCEDLVSSLELGLRSLTSLRDLQIIDCHKLVQLPEEGLRCLVSLQSLQINSCSCLTSLSRGIQHLTTLQKLEVLKCEAFDLSNEDNGLLGLVNLQSLYISMLPKLTCLPHGLQHLTTLQVLSISFCDGLVTLPEWMGNLVSLAKLYIRHCHKLESLPDSLRSLSMLKQVDIIHCELLSQRCQREGGTEWPKIAHIPMVCVIC
>XP_028091599.1
MVDAIVSSVAQRLGNLLTEQVNFLRGVRDEVNSLKNKLEYMLCFLKDAEEKQDQDSRIRKWVSDIRDAAYEAEDIIDKFILKVGPKRTGFKACLRKYFCIYKQANKYGIGKEVQEWKNRLDEIDRNHEIFKIRNIEAAGEGSSSMNERFKQLRRTTPYEDDQHVVGFTKDVELLTSELLQETPHQRVISIAGMGGLGKTTLARKLYNSSSVGDKFECKGWVSVSKDYSIQDLLRRTIKSVKMPTTKGELEMLEKMGQEDLEGRLHELLKESRYLVVIDDVWDTDAWESLRRALPDNKKGSRVIITTRIKLVAKSSGDRTFVHELPFLQEEEGWELFCKKVFPNHDGAKDKTSHCPPSLEELARDMVRKCHGLPLAIVVLGGLLSRKQPDEWPKTKFESHALTRVTQILALSFNDLPHHLKSCFLYLGLFPEDFEIDAERLIRLWVAEGFIQAADGETLEETAAEHLNELIDRNLIQVAKRNWMRIGRCRVHDLLRDFAIEKSKELKFLHINDGNVHSALSPCKHRRLASHSGGLKRNESWRNQRKWLVMLVCLLCCWRLEVLFIFPSICCHVVCLSCWLYLDFQ
>XP_028091830.1
MAETAVFHLLASFAPFLQEEVNLLSGVREAMEDIRDELERMSAFLRVADATEERDPELKVWVKQVRDAAYDTEDVFDEFKLHLAQHHGDGFSGFFRKSFYFTKTLKARHQIASKIQRIKSKDINIFEGHKRYHDTYGILEQGSMSNVVNNSWYDYRGDALLLEEAKLVGIEKPKRQLIEWLVEGGSGLKAVSVVGMGDLGKTTLVKKVYDDATVKKHFNCHAWLTVSESFRAEDLLKEMIQQLFKEIMQPVPVGVETMSIDKLKYLVNNFLQQNRYMVVFDDVWNVKDWEAIKHMLPDKNCGSRVIVTTRFADIASTCCNEIDGNDYTFDAIVPRGVFDTVLQQDFSGELMPSELEENFSSNLKNVMPQFYTIGASQKRCEGLPLAIVAISGVLTTKDRSRIDEWEMLYRSLGAELDGNEKLESMKKALSLSYNDLPYYLKICFLYLSIFPEDQQIWCRGIIQLWIAEGFVNAIEGKTIEEVAKGYLDELFNRSLIQVAERYPDERPSHFCIHDLMHEIIVSKAREQNIVTTICKQGSRRPEKVRRLLIRSTSDNVEYSKRFSQLRSLFVWGPMDSLPIASLHELFRRGSRLLNVLDLEGNPLETVPDEDFKLIHLRYLGLRNTKVKMVPKLIGKLEKLETIDLGGTYVTELLDEILHLQRLRNLKS
>XP_028091847.1
MAETAVFHLLASFAPFLQEEVNLLSGVREAMEDIRDEFQRMSAFLRVADAMEERDPELKVWVKQVRDAAYDTEYVLDKFKLHLAQHHGDGFGGFLRKSFYFAKTLIARHQIASEIQRIKSRVINISEGHKRYHDKYGILEQGSRSNVVDNSWYDYRGDALLLEEAKLVGIEKPKRQLMEWLVEGGSGFKAVSVVGMGGLGKTTLVKKVYDDVTVKKHFDSHAWLNVSESFKAEDLLKDMIQQLFEEIMQPVPVGVETMSIDRLKYLVNNFLQQKRYVVVFDDVWSVKDWEAIKYMLPDKNCGSRVIITTRFADIASTCREETDGHVYPLMPLSQEESWTLFCNKTFRGNLCPPNLKQISLRILKRCEGLPLAIVAISGVLATKDRSRIDEWEMLYRSLGAELEGNDKLESMKKALSLSYNDLPCYLKICFLYLSIFLEDQRISCNRVIQLWTAEGFVNAIEGKTKEEVANGYLGELFNRSLIQVVRRNPDGRPYNFRIHDLMREIILSKAREQNIVTTICRQGLRSPEKVRRLMIRSTSDNVEYSDRFSRLRSLFVWGVMDSLPIASLRELFRCGLRLLNVLDLEGTPLDTIPDEVFKLIHLRYLSLRATKVKMVPKLIGKLENLETLDLAYTYVTELPDEILRLQNLRNLLLYHYKDKRVSFEFIDASGFKAPSKIGSLQSLQALFMIEADQRSGGGISIVKDLGKLTQLRTLGIMKLRREDGVTLCSSIEKLNNLHRLDVMSTKEDEILDLQSLSSVPQFLQTIRLLGRLEKFPHWIPSLHGLVSLILGWSKLRDE
>XP_028092283.1
MPIGEIFLAAFIQVLFEKLASTELLKFARREQVHTHIKRWSGELAKIQAFLADAEGKQIENRAVKMWLEELTDLAYDLDDILDEFATEALRRKLTSESQAASTSKSKLWAMIPRCCKGLNPTTLLSDFTRSSISKIEEIISRLQKILESGSGYGLQQIVAGESAKAWHRPPSTSLIHEPRICGREEKREIIDFLLRNESSDNKVGVIPIVGMGGLGKTTLAQMVYNDEVVNKNFDSKAWVCVSDEFDILKISKVILESITSKSCEFKELNQVQVQLKQNLVGKKILIVLDDVWDKKYNDWNVLKSPFNDGAPGSKIIVTTRDRDVASIMGTVQNHLLQHLSDDDCWSVFEQHAFGNRSLDANPNLVFIGRKIVRKCKGLPLAARTLGGLLRCKERGDEWEIVLNSKIWDLTEQGNEIPPALRLSYHHLPSHLKQCFAYCSILPKDYEFEEMELVFLWMAEGLLQQQNGEKRMEDLGVQYFHELQSRSFFQPSNGGESLKFVMHDLINDLAQSVAGYTCFRLEDKLKDQEQRTKLKSARHSSYMQSEFDAIKKFETFYEAENVRTFLPLSLRKNIDCYLTSKVPLELLPKMKRLRVLSLNRYHIGDELIPKSIGDLKHLRYLNFSYTRIRTVPESLGTLYNLQTLMLRGCPELRKLPVDMGSLINLRHLDMIDSNSLEEMPQGIGKLTSLQTLSNFIVMNDNNGSRIRELGNLIHLGGKLCISGIENVVDPLDARGVCLNDKQGIDVLTMVWSSESLDGLQNEMVIEVLDILKPHKKLKELHIRGYHGMSFPTWIGDPLFSNMVCMKLQNCKNCTSLPPLGQLPSLKDLHIEGMSAVKHVGCEFYGQHCAKPFPLLETLCFENMSEWEDWYIFGIDKEVQTFTRVSKLSIKKCPKLVGMLPSNLPCLKTLEIINCPQLLVEASSLVLPSLTSLSMSDVRLPSLPVLLETCNVLEPSSLTCLDISNVSIPESLCNPSIDDEVMLANAMSKHLSSVTSLSIGKIQKLALLPKWLTQGLEGLKELKIDWCKELTTLWQNEAGLQHSLLALQRLEIRFCPQLVSLFEEDEDVENEGQHQLEYLSIRECEKLEKLPRGLHTFTSLREMHIGGCPSLVSFSETGFPPSLRELRICYGCKALRSLPGWTAHDSNLEELVINGCDNLESLREEWVHHPPTKLSLLNISNCKKLESVSLCNNSLLASLKLLWIDNWPAGGGIVSSYILEKGNFLTNLTDLTITNMKIGKPLSEWGLHRFSSLKTLLLGGPSNVSEEEEEEEYYSVSSFPVDGMLLPTSLTELWIWNFPNLEKISSSMETIQNLTHLYFSNCPRLASFPEQGGLPPSLLELHISGCPIMKRRCEKGKGQYWPLIAPIPAVFMEGRYIFEEEGERPI
>XP_028093119.1
MAIGELLIAASIKFLFEKLATLASGELSNFARGFGGERRIRTLLTKWSTTLEEIEAVLVDADEKQVTERGIKIWLEDLQDLAYDVDDILDEFSTEALRPKSMITTKVRALIPTKIVKLDEITTLFQDLLERRTVLGVQKVGSSSSNAGTSAKAWQRPPTTCLMNEPSVYGRDEDKKKIIELLLLGVEELSNCNIGVVPIVGMGGIGKTTLARMVYNDDMVGKHFEIKAWVCVSEDFDIIDWSSLKSPFNDEAQGSKVMVTTRNTDVALMLGTVKYHHLKQLSMDDAKQMEDLGHEYFRELLSRSFFQPSTSGESSKFVMHDLINDLAQFVAGKICFRLEDKSKVNEQYKNLSEACHSSYKRDKYDGIKKFEAFYDAKHLRTLVPSGAYHGQAYLTSNVPHDLLPKLRRLRVLSFCGYKIGELPSSIGHLKHLRYLNLSHALLCSLPESLCTLYNLQTLLLRYCIHMEKLPSGTGNLINLRHLDVTGANSLQEMPPKMGQLTSLQTLSNYIVSKGNGFMIRELGNSIHLRGALCISGLDNVVDVVDAKAPKLYEKQGLNELLMEWSNTNSEDSRNEKVELEVLDMLQPDKKVKVLSISGCYGPIFPTWVGDPQVSNMVKLVLKNCEKCTCLPPLGQLPSLAKLFEE
>XP_028093271.1
MAESAVTFLLRKLGSLIEEELKSLGRVKGEIVFIRDELQSMSAFLRVADAIEDTDPEIQAWVKQVRDVALDTDDVLDEFMLRFARHHHHRGFYGSICKIYYQIKNMKARRQIASDIQDIKARVIDIAERRQRYGYKFSSTSVQASSSNVANNGGWYDRRGDALLLKEADLVGIDKPKQQLIDWVLDDADSRLKVISVVGMGGLGKTTLIKKVYDDLEVKRQFQTHAWITVSQSFNIEEILTGLIQQLFDEVRRPLPHRFETMDNNNLKAVLKEFLQESRYVLVLDDIWSVEAWDAIKIALPNRNCGSRVLLTTRIGNVASTSCREFHGYIYEMKALSPKESWTLFCKKTFQEKDCPPHLIEISKSVLRRCEGLPLAIVVISGVLASKDQGRVDEWELVNRSLGAEVEGSDMKKILLLSYNDLPYYLKSCLLYLSSFPEDHLIEWMSSIRLWIAEGFVEVKEFGKTLEEVAEAYLYELLNRNLIQVAGRKYERIKSCRIHDLLREIILSKSRDQNFLAITDEGNVRWPEKVRRLSIHNTSPNIPQGKCFPQLRCLLMFGEDEPMSESSMPLLFNGGLRLLKVLHLRSTSLERFPGDVVKLFHLRYLSLRGTQVKVLPNSIGLLWNLETLDLKNTYVKELPVEILRLQKLCHLLLYRNEIGHIYRPFHHKHGFEAPSKIGDLQSLQKLCFLEANHVNGSAIVKVIGRLTQLRRLGILKLRKEDGVGFCSSIEKLSNLRSLDVTSIEEDEILDLQSLSPAPQFLQRLYLNGRLEKLPQWITSLHGLTRLCLWWSKLRNDPLKSLQDLPNLVFFSLVNEAYEGEGLCFKAGRFQRLKYLGLNSLKELRWLTMEEGTMSRLEELIIVDCELLEELPSGIEHPFNLKFLELSDMSDRLVSKLNQNIHGGDYWKTKHIPRVWIEDSKDSYWKGRYL
>XP_028093272.1
MAESAVTFLLRKLGSLIEEELKSLGRVKGEIVFIRDELQSMSAFLRVADAIEDTDPEIQAWVKQVRDVALDTDDVLDEFMLRFARHHHHRGFYGSICKIYYQIKNMKARRQIASDIQDIKARVIDIAERRQRYGYKFSSTSVQASSSNVANNGGWYDRRGDALLLKEADLVGIDKPKQQLIDWVLDDADSRLKVISVVGMGGLGKTTLIKKVYDDLEVKRQFQTHAWITVSQSFNIEEILTGLIQQLFDEVRRPLPHRFETMDNNNLKAVLKEFLQESRYVLVLDDIWSVEAWDAIKIALPNRNCGSRVLLTTRIGNVASTSCREFHGYIYEMKALSPKESWTLFCKKTFQEKDCPPHLIEISKSVLRRCEGLPLAIVVISGVLASKDQGRVDEWELVNRSLGAEVEGSDMKKILLLSYNDLPYYLKSCLLYLSSFPEDHLIEWMSSIRLWIAEGFVEVKEFGKTLEEVAEAYLYELLNRNLIQVAGRKYERIKSCRIHDLLREIILSKSRDQNFLAITDEGNVRWPEKVRRLSIHNTSPNIPQGKCFPQLRCLLMFGEDEPMSESSMPLLFNGGLRLLKVLHLRSTSLERFPGDVVKLFHLRYLSLRGTQVKVLPNSIGLLWNLETLDLKNTYVKELPVEILRLQKLCHLLLYRNEIGHIYRPFHHKHGFEAPSKIGDLQSLQKLCFLEANHVNGSAIVKVIGRLTQLRRLGILKLRKEDGVGFCSSIEKLSNLRSLDVTSIEEDEILDLQSLSPAPQFLQRLYLNGRLEKLPQWITSLHGLTRLCLWWSKLRNDPLKSLQDLPNLVFFSLVNEAYEGEGLCFKAGRFQRLKYLGLNSLKELRWLTMEEGNAGCLPQLVPDQTLKLKQLTVLTLAETDKCLS
>XP_028093274.1
MAESAVTFLLRKLGSLIEEELKSLGRVKGEIVFIRDELQSMSAFLRVADAIEDTDPEIQAWVKQVRDVALDTDDVLDEFMLRFARHHHHRGFYGSICKIYYQIKNMKARRQIASDIQDIKARVIDIAERRQRYGYKFSSTSVQASSSNVANNGGWYDRRGDALLLKEADLVGIDKPKQQLIDWVLDDADSRLKVISVVGMGGLGKTTLIKKVYDDLEVKRQFQTHAWITVSQSFNIEEILTGLIQQLFDEVRRPLPHRFETMDNNNLKAVLKEFLQESRYVLVLDDIWSVEAWDAIKIALPNRNCGSRVLLTTRIGNVASTSCREFHGYIYEMKALSPKESWTLFCKKTFQEKDCPPHLIEISKSVLRRCEGLPLAIVVISGVLASKDQGRVDEWELVNRSLGAEVEGSDMKKILLLSYNDLPYYLKSCLLYLSSFPEDHLIEWMSSIRLWIAEGFVEVKEFGKTLEEVAEAYLYELLNRNLIQVAGRKYERIKSCRIHDLLREIILSKSRDQNFLAITDEGNVRWPEKVRRLSIHNTSPNIPQGNAGCLPQLVPDQTLKLKQLTVLTLAETDKCLS
>XP_028093406.1
MAEIALAGATAVLRQTVGVLGNLVLKEGSHLCHLREDIVWIEREMRHIQAYLEDAEAKQGGSRAVANLVIDIRDLACDVEDIMQKYFPRIASLRGKKFLGCLKSATCIVCYGYDARNFAVEIEGIKRRVEDINRARQTYGINESSGSGGRDMWDERRSFPHIDEPNVVGFEEHIEDLVAKMLNKELQCCVISIIGMAGLGKTTLAKKIFKSAQHNFELSAWIYVSQQPNIKELLRDIARQVGLEKEKWEENVEVNLFTFLSQHRYVIVLDDTWHIDTWDAMKNVIPTNTKNGSRIILTSRNNYVGTHVGGNSSLHELRPLNEENSRKLFFKMVMVEASDPPQLETIGEQILKRCGGVPLAIVLAAGLLLLRERLENAWKGILEGMGQDDDQCSEIFGLSYKDLPTNLKPCFLYFGLFPEDHEISAFKLVNLWTAEGFIRGSGVREVEDVGDDYLNHLIVRNLIQVVQRRFDGKVRSCRIHDILHDLCIREAKEINFFNTQNDVITCNHGTGVRRVTTHGSNFEDYISLNYRTPKLRSMLSFSGDLRFVRREMVKNFLRDFEFLRVLSVKCEYLWGRLPNEVGNLKNLHYLGLGSRNSIEIPHTISNLKGLLTFDVQGSGGCVILPDVFWTMKQLRHILLPRSCKVPSFCGINLDRIFYRTEICLPNLQTLYGLTEEVGCNFSFLHKLVNLRKLGVNNSSTRIIEILSDPTLVLTKLEKLSLSGFISGEKLGTWNLSQYENLLSLKLECIGWWNSKLPQHDTLPPNLTNLALSFNYLEDDPMETLKKLPKLKILKLYHGSYMGSKMVCPGAPGCNFPQLEVLKIERLEKLEELIVEEGGMPRLKELGFFGCIPITTVPDRIKNIMKIHNDIPLRRLFRYYEIRLDKADSL
>XP_028093407.1
MAEIALAGATAVLRQTVGVLGNLVLKEGSHLCHLREDIVWIEREMRHIQAYLEDAEAKQGGSRAVANLVIDIRDLACDVEDIMQKYFPRIASLRGKKFLGCLKSATCIVCYGYDARNFAVEIEGIKRRVEDINRARQTYGINESSGSGGRDMWDERRSFPHIDEPNVVGFEEHIEDLVAKMLNKELQCCVISIIGMAGLGKTTLAKKIFKSAQHNFELSAWIYVSQQPNIKELLRDIARQVGLEKEKWEENVEVNLFTFLSQHRYVIVLDDTWHIDTWDAMKNVIPTNTKNGSRIILTSRNNYVGTHVGGNSSLHELRPLNEENSRKLFFKMVMVEASDPPQLETIGEQILKRCGGVPLAIVLAAGLLLLRERLENAWKGILEGMGQDDDQCSEIFGLSYKDLPTNLKPCFLYFGLFPEDHEISAFKLVNLWTAEGFIRGSGVREVEDVGDDYLNHLIVRNLIQVVQRRFDGKVRSCRIHDILHDLCIREAKEINFFNTQNDVITCNHGTGVRRVTTHGSNFEDYISLNYRTPKLRSMLSFSGDLRFVRREMVKNFLRDFEFLRVLSVKCEYLWGRLPNEVGNLKNLHYLGLGSRNSIEIPHTISNLKGLLTFDVQGSGGCVILPDVFWTMKQLRHILLPRSCKVPSFCGINLDRIFYRTEICLPNLQTLYGLTEEVGCNFSFLHKLVNLRKLGVNNSSTRIIEILSDPTLVLTKLEKLSLSGFISGEKLGTWNLSQYENLLSLKLECIGWWNSKLPQHDTLPPNLTNLALSFNYLEDDPMETLKKLPKLKILKLYHGSYMGSKMVCPGAPGCNFPQLEVLKIERLEKLEELIVEEGGMPRLKELGFFGCIPITTVPDRIKNIMKIHNDIPLRRLFRYYEIRLDKADSL
>XP_028093408.1
MAEIALAGATAVLRQTVGVLGNLVLKEGSHLCHLREDIVWIEREMRHIQAYLEDAEAKQGGSRAVANLVIDIRDLACDVEDIMQKYFPRIASLRGKKFLGCLKSATCIVCYGYDARNFAVEIEGIKRRVEDINRARQTYGINESSGSGGRDMWDERRSFPHIDEPNVVGFEEHIEDLVAKMLNKELQCCVISIIGMAGLGKTTLAKKIFKSAQHNFELSAWIYVSQQPNIKELLRDIARQVGLEKEKWEENVEVNLFTFLSQHRYVIVLDDTWHIDTWDAMKNVIPTNTKNGSRIILTSRNNYVGTHVGGNSSLHELRPLNEENSRKLFFKMVMVEASDPPQLETIGEQILKRCGGVPLAIVLAAGLLLLRERLENAWKGILEGMGQDDDQCSEIFGLSYKDLPTNLKPCFLYFGLFPEDHEISAFKLVNLWTAEGFIRGSGVREVEDVGDDYLNHLIVRNLIQVVQRRFDGKVRSCRIHDILHDLCIREAKEINFFNTQNDVITCNHGTGVRRVTTHGSNFEDYISLNYRTPKLRSMLSFSGDLRFVRREMVKNFLRDFEFLRVLSVKCEYLWGRLPNEVGNLKNLHYLGLGSRNSIEIPHTISNLKGLLTFDVQGSGGCVILPDVFWTMKQLRHILLPRSCKVPSFCGINLDRIFYRTEICLPNLQTLYGLTEEVGCNFSFLHKLVNLRKLGVNNSSTRIIEILSDPTLVLTKLEKLSLSGFISGEKLGTWNLSQYENLLSLKLECIGWWNSKLPQHDTLPPNLTNLALSFNYLEDDPMETLKKLPKLKILKLYHGSYMGSKMVCPGAPGCNFPQLEVLKIERLEKLEELIVEEGGMPRLKELGFFGCIPITTVPDRIKNIMKIHNDIPLRRLFRYYEIRLDKADSL
>XP_028093410.1
MAEIALAGATAVLRQTVGVLGNLVLKEGSHLCHLREDIVWIEREMRHIQAYLEDAEAKQGGSRAVANLVIDIRDLACDVEDIMQKYFPRIASLRGKKFLGCLKSATCIVCYGYDARNFAVEIEGIKRRVEDINRARQTYGINESSGSGGRDMWDERRSFPHIDEPNVVGFEEHIEDLVAKMLNKELQCCVISIIGMAGLGKTTLAKKIFKSAQHNFELSAWIYVSQQPNIKELLRDIARQVGLEKEKWEENVEVNLFTFLSQHRYVIVLDDTWHIDTWDAMKNVIPTNTKNGSRIILTSRNNYVGTHVGGNSSLHELRPLNEENSRKLFFKMVMVEASDPPQLETIGEQILKRCGGVPLAIVLAAGLLLLRERLENAWKGILEGMGQDDDQCSEIFGLSYKDLPTNLKPCFLYFGLFPEDHEISAFKLVNLWTAEGFIRGSGVREVEDVGDDYLNHLIVRNLIQVVQRRFDGKVRSCRIHDILHDLCIREAKEINFFNTQNDVITCNHGTGVRRVTTHGSNFEDYISLNYRTPKLRSMLSFSGDLRFVRREMVKNFLRDFEFLRVLSVKCEYLWGRLPNEVGNLKNLHYLGLGSRNSIEIPHTISNLKGLLTFDVQGSGGCVILPDVFWTMKQLRHILLPRSCKVPSFCGINLDRIFYRTEICLPNLQTLYGLTEEVGCNFSFLHKLVNLRKLGVNNSSTRIIEILSDPTLVLTKLEKLSLSGFISGEKLGTWNLSQYENLLSLKLECIGWWNSKLPQHDTLPPNLTNLALSFNYLEDDPMETLKKLPKLKILKLYHGSYMGSKMVCPGAPGCNFPQLEVLKIERLEKLEELIVEEGGMPRLKELGFFGCIPITTVPDRIKNIMKIHNDIPLRRLFRYYEIRLDKADSL
>XP_028093411.1
MAEIALAGATAVLRQTVGVLGNLVLKEGSHLCHLREDIVWIEREMRHIQAYLEDAEAKQGGSRAVANLVIDIRDLACDVEDIMQKYFPRIASLRGKKFLGCLKSATCIVCYGYDARNFAVEIEGIKRRVEDINRARQTYGINESSGSGGRDMWDERRSFPHIDEPNVVGFEEHIEDLVAKMLNKELQCCVISIIGMAGLGKTTLAKKIFKSAQHNFELSAWIYVSQQPNIKELLRDIARQVGLEKEKWEENVEVNLFTFLSQHRYVIVLDDTWHIDTWDAMKNVIPTNTKNGSRIILTSRNNYVGTHVGGNSSLHELRPLNEENSRKLFFKMVMVEASDPPQLETIGEQILKRCGGVPLAIVLAAGLLLLRERLENAWKGILEGMGQDDDQCSEIFGLSYKDLPTNLKPCFLYFGLFPEDHEISAFKLVNLWTAEGFIRGSGVREVEDVGDDYLNHLIVRNLIQVVQRRFDGKVRSCRIHDILHDLCIREAKEINFFNTQNDVITCNHGTGVRRVTTHGSNFEDYISLNYRTPKLRSMLSFSGDLRFVRREMVKNFLRDFEFLRVLSVKCEYLWGRLPNEVGNLKNLHYLGLGSRNSIEIPHTISNLKGLLTFDVQGSGGCVILPDVFWTMKQLRHILLPRSCKVPSFCGINLDRIFYRTEICLPNLQTLYGLTEEVGCNFSFLHKLVNLRKLGVNNSSTRIIEILSDPTLVLTKLEKLSLSGFISGEKLGTWNLSQYENLLSLKLECIGWWNSKLPQHDTLPPNLTNLALSFNYLEDDPMETLKKLPKLKILKLYHGSYMGSKMVCPGAPGCNFPQLEVLKIERLEKLEELIVEEGGMPRLKELGFFGCIPITTVPDRIKNIMKIHNDIPLRRLFRYYEIRLDKADSL
>XP_028093412.1
MRHIQAYLEDAEAKQGGSRAVANLVIDIRDLACDVEDIMQKYFPRIASLRGKKFLGCLKSATCIVCYGYDARNFAVEIEGIKRRVEDINRARQTYGINESSGSGGRDMWDERRSFPHIDEPNVVGFEEHIEDLVAKMLNKELQCCVISIIGMAGLGKTTLAKKIFKSAQHNFELSAWIYVSQQPNIKELLRDIARQVGLEKEKWEENVEVNLFTFLSQHRYVIVLDDTWHIDTWDAMKNVIPTNTKNGSRIILTSRNNYVGTHVGGNSSLHELRPLNEENSRKLFFKMVMVEASDPPQLETIGEQILKRCGGVPLAIVLAAGLLLLRERLENAWKGILEGMGQDDDQCSEIFGLSYKDLPTNLKPCFLYFGLFPEDHEISAFKLVNLWTAEGFIRGSGVREVEDVGDDYLNHLIVRNLIQVVQRRFDGKVRSCRIHDILHDLCIREAKEINFFNTQNDVITCNHGTGVRRVTTHGSNFEDYISLNYRTPKLRSMLSFSGDLRFVRREMVKNFLRDFEFLRVLSVKCEYLWGRLPNEVGNLKNLHYLGLGSRNSIEIPHTISNLKGLLTFDVQGSGGCVILPDVFWTMKQLRHILLPRSCKVPSFCGINLDRIFYRTEICLPNLQTLYGLTEEVGCNFSFLHKLVNLRKLGVNNSSTRIIEILSDPTLVLTKLEKLSLSGFISGEKLGTWNLSQYENLLSLKLECIGWWNSKLPQHDTLPPNLTNLALSFNYLEDDPMETLKKLPKLKILKLYHGSYMGSKMVCPGAPGCNFPQLEVLKIERLEKLEELIVEEGGMPRLKELGFFGCIPITTVPDRIKNIMKIHNDIPLRRLFRYYEIRLDKADSL
>XP_028093413.1
MRHIQAYLEDAEAKQGGSRAVANLVIDIRDLACDVEDIMQKYFPRIASLRGKKFLGCLKSATCIVCYGYDARNFAVEIEGIKRRVEDINRARQTYGINESSGSGGRDMWDERRSFPHIDEPNVVGFEEHIEDLVAKMLNKELQCCVISIIGMAGLGKTTLAKKIFKSAQHNFELSAWIYVSQQPNIKELLRDIARQVGLEKEKWEENVEVNLFTFLSQHRYVIVLDDTWHIDTWDAMKNVIPTNTKNGSRIILTSRNNYVGTHVGGNSSLHELRPLNEENSRKLFFKMVMVEASDPPQLETIGEQILKRCGGVPLAIVLAAGLLLLRERLENAWKGILEGMGQDDDQCSEIFGLSYKDLPTNLKPCFLYFGLFPEDHEISAFKLVNLWTAEGFIRGSGVREVEDVGDDYLNHLIVRNLIQVVQRRFDGKVRSCRIHDILHDLCIREAKEINFFNTQNDVITCNHGTGVRRVTTHGSNFEDYISLNYRTPKLRSMLSFSGDLRFVRREMVKNFLRDFEFLRVLSVKCEYLWGRLPNEVGNLKNLHYLGLGSRNSIEIPHTISNLKGLLTFDVQGSGGCVILPDVFWTMKQLRHILLPRSCKVPSFCGINLDRIFYRTEICLPNLQTLYGLTEEVGCNFSFLHKLVNLRKLGVNNSSTRIIEILSDPTLVLTKLEKLSLSGFISGEKLGTWNLSQYENLLSLKLECIGWWNSKLPQHDTLPPNLTNLALSFNYLEDDPMETLKKLPKLKILKLYHGSYMGSKMVCPGAPGCNFPQLEVLKIERLEKLEELIVEEGGMPRLKELGFFGCIPITTVPDRIKNIMKIHNDIPLRRLFRYYEIRLDKADSL
>XP_028093653.1
MPIEGIFLSASVKLLFEKMSSFASSKLPTFEGIGTQLTNWTNMLRQIEALLIDAEEKQLTDRAVNLWLDDLQDLAYDLDDLVDEFATEALRQSLKAKPPQASSSKVWNPIPNFKPRDVVFNFKMRSTIEGINTRLHNSFEQCSKLNLVKIVGTTTPTKTWQKPKSTSLLKEPRVYGREKDQRKIIELLVGGGESSRNKVDVIPIVGMGGIGKTTLAQMVYNDEIVKNHFDLKAWVCVSDEFDILKITKAIYDSVTSQTCSSDNLDQAQVQLKQALAGKKFFIVLDDVWNKKYNDWNDLNSPFKDGAQGNEDCWSLFAQHAFENRSIDANPNLVSIGKKIVEKCKGLPLAAKTLSGLLRCKERDEEWVDVLCSKIWDLSHAESDILPALRLSYHHLPSHLKQCFAYCSIIPKDYEFEEEEIVLLWMAEGFIMQKREKQMEDVGARSFFQPSSTSKGSKFVMHDLINDLAHVVARDTCFRLDDKLKDQEQYRNLNKARHSSYMQEMYEGMKKFEIFDKAMHLRTFLPFGSKHKWSCYLASNVPLNLFPKLRRLRVLNMSRYCITEVPNSVADLKHLRYLNLSHTSIEKLPESLGSLYNLQTLMLRECAKLKKLPTDLGSLIDLRHLDTTNAHSLKEMPLGIGKLVSLQTLSNFIVTKNNGDQLRELGNLIYLRGKLCLSGLQNVVVPLAAREANLNDKNALDVLSMEWSVNSDDSRVQGRRI
>XP_028093661.1
MAEVAVCSTINNLEALLVHDEPKLLRKVRREVSIIKAELESIKSILKDADWRAETGNENAKTWVKQVRELAQHIEDVFDQYMIHLSEHRQRRGFINFLNKVAHSIVKLKPQHGIASKIQEIKQTIVEIKKKASGYDSSNSETDQDDPRVASLFMEEDEVVGIEYTREELVDMLVSGETNRMVISLVGMGGVGKTTLAKKVHDNQKVLAHFDCRAWITVSQSYKIEEILRTMIKQLYQSRNESPPPGIDAMDQNSLIDNVRGYLLQKRYEIVFDDVWRTDFWRFIKHALPKTSKGSRVIITTRNKEVASFCKESSLDYVYEIQSLPENEAWRLFCMKAFQWDFGGVCPSELEEVSREIVRKCEGLPLAIVTIGGLLSTKNRVVSEWKKFYDSLGSELERNPNLTSIKQIVLLSYHNLPYFLKPCFLYFSIIPEDYSINCGRLVRLWMAEGFIEEQKGKTLEEVAEEYLIELILRNLVQVSSTKINGRVKNCRVHDVVREIILSKSEELSFCHVLADEDSSLNNQSQRLSMHMKNRMDKVLESTHISRIRSFFLFAVGELPNKSLLGELAANFKLLKVLDLQDAPLDQLHEEVGNLLHLRYLSVKNTSVKTIPKSIGKLQNLQTLNLKYSLVFELPIEINRLHKLRHLLSISFNYDIDISLDSIRGVKIKGGIGRLEQLQKLWVVEALEEEEEWGNLVFKELENLRQLRKLGVLKVRRENGRVLCAAIEKMKHLRVLGIRAKSEDEIMDLHSISSPPEYLQRLYLGGYLVTLPDWIPKLQHLLAIRLHWTGLTANAIKSLQVLPNLLKLDIYQGYEGQRLQFEVGGFQKLKVLYLQGLKRLNSMVIEDGALPLLEELWIGPSLKLKEVPSGFHHLKRLAALSFYDMPIEFLDRMQPDGGEDYWIIQHIPDIKFSFKSRGLYYKTYSLRDFHVTRERQRSE
>XP_028093678.1
MASPGVDLLIGRIVSALESEASLIGGVRDELNQLQQELSSMRSFLKDADRMTAQTEGEKTWVDNVRDLTYKAEIIIDEFMYHMSKQEVQGKFRRLLCQIVYAPKNLWVRHRIATQLQEINNTIKAIPERNQRYGIDRVGGANSGSGSGSGSGSGSGFGFGIVFGSGSGSHDHQGQKPNNAEDTLFVKDDNLVGIEDRKRQLLGWLMDKELQRAVISVVGMGGSGKTTLVAQAYKSQTVKQYFHSYAWITVSQTYVVDDLLRSMIKEFYSATEEAVPLDLSRKSHKELLEMISNYLKSKRYLVVLDDVWSQNLWQHISVSLPDEGKGSRVILTTRKEDVASFNFGVKRHVHHMNPLGVDDAWDLFCMKAFSSNRSRCCPKELESLAHDLVAKCEGLPLAIAALGGVMSTKHMESDWRKAYKSLSWELSYNPELEAVKTILLYSFNELPYQLKHCFLYCCLFPEDYRIRRKRLIRLWMAEGFVEKRKGLTAEEVADSYLMDLVCRSMLQVIKRNPSGRPKECKMHDLVREIALSTSETEKFCVVYDGKEAKEESGTGARRLSIQTNGGELQSWKGMLQQLRSLLVFYDDEISLPRGLRLLKVFDLQDVPIEKLPNELVDLFNLRYLNLKRTKVKELPKSIGRLCNLETLDIRDSKIQVLPTGITKLKKLRHLIMYRYNHGGGNQFEYFYGTAAPANICKLTNLQVLACVEAESDLMKRLRNMTQLKRIGITKLREADEVDLCIAIQKMNLLHYLCVMMSDENECLRMDKLSSAPPYLKTLILVGKLEKVPRWFDSLQNLTNLYLHWSRLEEDLLPCIQELPSLGKLTLINACEGRQQLCFSTGFPKLRNLRLRNFPQLNEIIIEKGVMPALQEFLISECMQLKMLPHGIEYLKYLQKLTLLFVTNELQEQIRGEESEEHPQVGHIPCINIMWQSPEGIKFERLFNSKGLQLAKIMKK
>XP_028093679.1
MASPGVDLLIGRIVSALESEASLIGGVRDELNQLQQELSSMRSFLKDADRMTAQTEGEKTWVDNVRDLTYKAEIIIDEFMYHMSKQEVQGKFRRLLCQIVYAPKNLWVRHRIATQLQEINNTIKAIPERNQRYGIDRVGGANSGSGSGSGSGSGSGFGFGIVFGSGSGSHDHQGQKPNNAEDTLFVKDDNLVGIEDRKRQLLGWLMDKELQRAVISVVGMGGSGKTTLVAQAYKSQTVKQYFHSYAWITVSQTYVVDDLLRSMIKEFYSATEEAVPLDLSRKSHKELLEMISNYLKSKRYLVVLDDVWSQNLWQHISVSLPDEGKGSRVILTTRKEDVASFNFGVKRHVHHMNPLGVDDAWDLFCMKAFSSNRSRCCPKELESLAHDLVAKCEGLPLAIAALGGVMSTKHMESDWRKAYKSLSWELSYNPELEAVKTILLYSFNELPYQLKHCFLYCCLFPEDYRIRRKRLIRLWMAEGFVEKRKGLTAEEVADSYLMDLVCRSMLQVIKRNPSGRPKECKMHDLVREIALSTSETEKFCVVYDGKEAKEESGTGARRLSIQTNGGELQSWKGMLQQLRSLLVFYDDEISLPRGLRLLKVFDLQDVPIEKLPNELVDVFNLRYLNLKRTKVKELPKSIGRLCNLETLDIRDSKIQVLPTGITKLKKLRHLIMYRYNRGGGNQFEYVYGTAAPANICKLTNLQVLACVEAEPDLMKRLRNMTQLKRIGITKLREADEVDLCIAIQKMNLLHYLCVMMSDENECLRMDKLSSAPPYLKTLILVGKLEKVPRWFDSLQNLTNLYLHWSRLEEDLLPCIQELPSLGKLTLINACEGRQQLCFSTGFPKLRNLHLRNFPQLNEIIIEKGVMPALREFLISECMQLKMLPHGIEYIKYLQKLTLKFVTNELVEQIRGEESEEHPQVGHIPCINIMWQSPEGIKFERLFNSKGLQLAKIMKK
>XP_028093680.1
MASPGVDLLIGRIVSALESEASLIGGVRDELNQLQQELSSMRSFLKDADRMTAQTEGEKTWVDNVRDLTYKAEIIIDEFMYHMSKQEVQGKFRRLLCQIVYAPKNLWVRHRIATQLQEINNTIKAIPERNQRYGIDRVGGANSGSGSGSGSGSGSGFGFGIVFGSGSGSHDHQGQKPNNAEDTLFVKDDNLVGIEDRKRQLLGWLMDKELQRAVISVVGMGGSGKTTLVAQAYKSQTVKQYFHSYAWITVSQTYVVDDLLRSMIKEFYSATEEAVPLDLSRKSHKELLEMISNYLKSKRYLVVLDDVWSQNLWQHISVSLPDEGKGSRVILTTRKEDVASFNFGVKRHVHHMNPLGVDDAWDLFCMKAFSSNRSRCCPKELESLAHDLVAKCEGLPLAIAALDPELEAVKTILLYSFNELPYQLKHCFLYCCLFPEDYRIRRKRLIRLWMAEGFVEKRKGLTAEEVADSYLMDLVCRSMLQVIKRNPSGRPKECKMHDLVREIALSTSETEKFCVVYDGKEAKEESGTGARRLSIQTNGGELQSWKGMLQQLRSLLVFYDDEISLPRGLRLLKVFDLQDVPIEKLPNELVDVFNLRYLNLKRTKVKELPKSIGRLCNLETLDIRDSKIQVLPTGITKLKKLRHLIMYRYNRGGGNQFEYVYGTAAPANICKLTNLQVLACVEAEPDLMKRLRNMTQLKRIGITKLREADEVDLCIAIQKMNLLHYLCVMMSDENECLRMDKLSSAPPYLKTLILVGKLEKVPRWFDSLQNLTNLYLHWSRLEEDLLPCIQELPSLGKLTLINACEGRQQLCFSTGFPKLRNLHLRNFPQLNEIIIEKGVMPALREFLISECMQLKMLPHGIEYIKYLQKLTLKFVTNELVEQIRGEESEEHPQVGHIPCINIMWQSPEGIKFERLFNSKGLQLAKIMKK
>XP_028093908.1
MLCLGHRHGPGFHGFLRKVSWFIKTLKARHQIASEVQRMKSRVINISKGHQRYHDRYGTLEQGLSSRSTGLNIACHDYRGDTLLLDESELVGINKPKSQLIRWLVHEDPRLKVFSVSGMGRLGKTTLVKKVFDDAVVKNHFQIHVWIIVFESFKIEVLLKDIIKQLFNEIKQPVPQRMDNMDTNNLKGIINAFLQQKRYVLVFDDVSDIHAWQSFRHVFSSGNCASRVVLTTKNTDLASSASTEYHGNVYNLQPLTLKKSWTLFCRKTITENSCPSHLEGLSKAILNRCEGLLLAIVAISGLLSTKDKSSVDE
>XP_028094548.1
MPIGEIFLAAFIKVLFEKLASTELLKFARQEQVHTHIKRWSGELAKIQAFLADAEGKQIENRAVKMWLEELTDLTYDLDDILDEFATEALRRKLTSESQAASTSRSKLRAMIPTCCKGLNPTTFLSDFTRSSTSKIEEITTRLKNILENGSGLGLQQILAEESAKAWQRPPSTSLIHEPRIHGRDKEKKEIIDFLLRNESSDNKVGVIPIVGMGGLGKTTLAQMVYNDEVVNKNFDSKAWVCVSDEFDILRISKVILESITSKSCEFKELNQVQVQLKQNLVGKKILIVLDDVWDKKYNDWNVLKSPINDGAPGSKIIVTTRDGDVASSMGTVQNHLLQHLSENDCWSVFAQHAFGNRSMDANPNLVFIGRKIVEKCKGLPLAARTLGGLLRCKKRDDEWENVLNSKIWDLTEQGSEILPALRLSYHHLPSHLKRCFAYCSILPKDYEFEDEELVFLWMAEGLLQQQNGKKQMEDLGAEYFRELQSRCFFQPSSGGENSKFVMHDLINDLAQSVARYTCFRLEDKLKD
>XP_028094549.1
MPIGEIFLAAFIKVLFEKLASTELLKFARQEQVHTHIKRWSGELAKIQAFLADAEGKQIENRAVKMWLEELTDLTYDLDDILDEFATEALRRKLTSESQAASTSRSKLRAMIPTCCKGLNPTTFLSDFTRSSTSKIEEITTRLKNILENGSGLGLQQILAEESAKAWQRPPSTSLIHEPRIHGRDKEKKEIIDFLLRNESSDNKVGVIPIVGMGGLGKTTLAQMVYNDEVVNKNFDSKAWVCVSDEFDILRISKVILESITSKSCEFKELNQVQVQLKQNLVGKKILIVLDDVWDKKYNDWNVLKSPINDGAPGSKIIVTTRDGDVASSMGTVQNHLLQHLSENDCWSVFAQHAFGNRSMDANPNLVFIGRKIVEKCKGLPLAARTLGGLLRCKKRDDEWENVLNSKIWDLTEQGSEILPALRLSYHHLPSHLKRCFAYCSILPKDYEFEDEELVFLWMAEGLLQQQNGKKQMEDLGAEYFRELQSRCFFQPSSGGENSKFVMHDLINDLAQSVARYTCFRLEDKLKD
>XP_028094550.1
MPIGEIFLAAFIKVLFEKLASTELLKFARQEQVHTHIKRWSGELAKIQAFLADAEGKQIENRAVKMWLEELTDLTYDLDDILDEFATEALRRKLTSESQAASTSRSKLRAMIPTCCKGLNPTTFLSDFTRSSTSKIEEITTRLKNILENGSGLGLQQILAEESAKAWQRPPSTSLIHEPRIHGRDKEKKEIIDFLLRNESSDNKVGVIPIVGMGGLGKTTLAQMVYNDEVVNKNFDSKAWVCVSDEFDILRISKVILESITSKSCEFKELNQVQVQLKQNLVGKKILIVLDDVWDKKYNDWNVLKSPINDGAPGSKIIVTTRDGDVASSMGTVQNHLLQHLSENDCWSVFAQHAFGNRSMDANPNLVFIGRKIVEKCKGLPLAARTLGGLLRCKKRDDEWENVLNSKIWDLTEQGSEILPALRLSYHHLPSHLKRCFAYCSILPKDYEFEDEELVFLWMAEGLLQQQNGKKQMEDLGAEYFRELQSRCFFQPSSGGENSKFVMHDLINDLAQSVARYTCFRLEDKLKD
>XP_028094551.1
MPIGEIFLAAFIKVLFEKLASTELLKFARQEQVHTHIKRWSGELAKIQAFLADAEGKQIENRAVKMWLEELTDLTYDLDDILDEFATEALRRKLTSESQAASTSRSKLRAMIPTCCKGLNPTTFLSDFTRSSTSKIEEITTRLKNILENGSGLGLQQILAEESAKAWQRPPSTSLIHEPRIHGRDKEKKEIIDFLLRNESSDNKVGVIPIVGMGGLGKTTLAQMVYNDEVVNKNFDSKAWVCVSDEFDILRISKVILESITSKSCEFKELNQVQVQLKQNLVGKKILIVLDDVWDKKYNDWNVLKSPINDGAPGSKIIVTTRDGDVASSMGTVQNHLLQHLSENDCWSVFAQHAFGNRSMDANPNLVFIGRKIVEKCKGLPLAARTLGGLLRCKKRDDEWENVLNSKIWDLTEQGSEILPALRLSYHHLPSHLKRCFAYCSILPKDYEFEDEELVFLWMAEGLLQQQNGKKQMEDLGAEYFRELQSRCFFQPSSGGENSKFVMHDLINDLAQSVARYTCFRLEDKLKD
>XP_028094552.1
MPIGEIFLAAFIKVLFEKLASTELLKFARQEQVHTHIKRWSGELAKIQAFLADAEGKQIENRAVKMWLEELTDLTYDLDDILDEFATEALRRKLTSESQAASTSRSKLRAMIPTCCKGLNPTTFLSDFTRSSTSKIEEITTRLKNILENGSGLGLQQILAEESAKAWQRPPSTSLIHEPRIHGRDKEKKEIIDFLLRNESSDNKVGVIPIVGMGGLGKTTLAQMVYNDEVVNKNFDSKAWVCVSDEFDILRISKVILESITSKSCEFKELNQVQVQLKQNLVGKKILIVLDDVWDKKYNDWNVLKSPINDGAPGSKIIVTTRDGDVASSMGTVQNHLLQHLSENDCWSVFAQHAFGNRSMDANPNLVFIGRKIVEKCKGLPLAARTLGGLLRCKKRDDEWENVLNSKIWDLTEQGSEILPALRLSYHHLPSHLKRCFAYCSILPKDYEFEDEELVFLWMAEGLLQQQNGKKQMEDLGAEYFRELQSRCFFQPSSGGENSKFVMHDLINDLAQSVARYTCFRLEDKLKD
>XP_028094553.1
MPIGEIFLAAFIKVLFEKLASTELLKFARQEQVHTHIKRWSGELAKIQAFLADAEGKQIENRAVKMWLEELTDLTYDLDDILDEFATEALRRKLTSESQAASTSRSKLRAMIPTCCKGLNPTTFLSDFTRSSTSKIEEITTRLKNILENGSGLGLQQILAEESAKAWQRPPSTSLIHEPRIHGRDKEKKEIIDFLLRNESSDNKVGVIPIVGMGGLGKTTLAQMVYNDEVVNKNFDSKAWVCVSDEFDILRISKVILESITSKSCEFKELNQVQVQLKQNLVGKKILIVLDDVWDKKYNDWNVLKSPINDGAPGSKIIVTTRDGDVASSMGTVQNHLLQHLSENDCWSVFAQHAFGNRSMDANPNLVFIGRKIVEKCKGLPLAARTLGGLLRCKKRDDEWENVLNSKIWDLTEQGSEILPALRLSYHHLPSHLKRCFAYCSILPKDYEFEDEELVFLWMAEGLLQQQNGKKQMEDLGAEYFRELQSRCFFQPSSGGENSKFVMHDLINDLAQSVARYTCFRLEDKLKD
>XP_028094554.1
MPIGEIFLAAFIKVLFEKLASTELLKFARQEQVHTHIKRWSGELAKIQAFLADAEGKQIENRAVKMWLEELTDLTYDLDDILDEFATEALRRKLTSESQAASTSRSKLRAMIPTCCKGLNPTTFLSDFTRSSTSKIEEITTRLKNILENGSGLGLQQILAEESAKAWQRPPSTSLIHEPRIHGRDKEKKEIIDFLLRNESSDNKVGVIPIVGMGGLGKTTLAQMVYNDEVVNKNFDSKAWVCVSDEFDILRISKVILESITSKSCEFKELNQVQVQLKQNLVGKKILIVLDDVWDKKYNDWNVLKSPINDGAPGSKIIVTTRDGDVASSMGTVQNHLLQHLSENDCWSVFAQHAFGNRSMDANPNLVFIGRKIVEKCKGLPLAARTLGGLLRCKKRDDEWENVLNSKIWDLTEQGSEILPALRLSYHHLPSHLKRCFAYCSILPKDYEFEDEELVFLWMAEGLLQQQNGKKQMEDLGAEYFRELQSRCFFQPSSGGENSKFVMHDLINDLAQSVARYTCFRLEDKLKD
>XP_028095150.1
MAAALVGGAFLSATLQVLFDRLASREFVNFFRAQKHDDKLLRKLKLTLLGLNVVLDDAEYKQITNPAVKDWVDELKVAVYHADDLLDEIATEALRCKSEAKYHSGSDQVRSPTLISSSSSFDADIVSKIEQIIASLEYFAKEKDVLGLREVAGQKLYHGLPTTSLVDESGVCGRDNDKEDVIKLLLSDEASGGNQKIDVIAIVGMGGVGKTTLAQFLYNDGRVDDHFDMKAWVCVSDEFDVVRVTRTILEAVIPQGSDKMDLSTKDLNQLQVKLKECLSGKKFLFILDDVWNENYDNWDILRSPFGYGGHGSRVIVTTRNESVSSIMQTVPIHRLQQLSDEDCWKLFAKHAFEKGDCGAHPKLERIGKQIVKKCKGLPLAAKTLAGLLLSKRDVEDWNNILKSGIWDLPKEKSNILLALKLSYHYLPSHLKRCFAYCSIFPKDYEFQMEGLVLMWMAEGFVEQPRKIKQLPELVCTMYNLETLLLYDCYQLTTLPVNLQKLIQLRYLDITGTNLQEMAMQMSQLKGLQLLTAFVVGKSKGLGIEELKHLRHLQRRLSISSLQNVTNGMGAMEAKLEEKMYLEELVLEWSSSTNDSLNERDVLDKLKPHTNLKCLEIKNFGGTRFPNWLGDESFCNMVRLSLDNCEYCLSLPPFGQLPSLKDLKISRMQGITKVGREFYGDSSLSKPFQSLETLRFKEMLEWVDWYILESGEFSKLKELQAQVN
>XP_028095238.1
MPIEEIFLSGFVKLLFQKMTSFASSKLPTFEGIGAQLTNWTNMLSQIEALLIDAEDKQLTDRAVNLWLDDLQDLAYDLDDLVDEFATEALRHKLKAKPSQASSSKVWNLIPNFKPTDVIFNFKMKSKIEEINTRLHNSFEQCSKLNLVKIVGPTTPTKTWQKPDSTSIIDEPRVYGRERDQSKIIELLVKGDEPSHSNVGVIPIVGMGGIGKTTLAQMVYKDETVKVHFDLKAWACVSDEFDILRITKAIYDSVTSQTCSFNNLDQAQVQLQKALAGRKFLIVLDDVWNKKYSDWNVLKKPFSDGAQGSKVVVTTRNRDVARMMGAVELHDIEVLSNEDCWFLFAQHAFEHRSIDANPNLVSIGKKIVEKCKGLPLAAKTLGGLLRCKERDEEWVDVLCNKIWDLSHEESDILLALRLSYHHLPSHLKQCFAYCSIMPKDCEFEEEEVVLLWMAEGFIPPKREKQMEDIGGEYFRELLSRSFFQPSSTGKSSKFVMHDLINDLAQAVARDTCFRLEDRLQYQEQCKNIKKVRHSSYMQEYQEGMKKFEIFDEATHLRTFLPFSLKSNSYFFLASNVPLTLFLKLRRLRVLNMSRYRITEVPNSVGDLKHLRYLNLSHTPIEELPESLGSLYNLQTLILRECEKLKKLPSDLGNLIDLRHLDTTNAHSLEEMPLGIGKLVNLHTLSNFIVTKNNGLGIRELGNLIYLRGKLCLSGLQNVVVPLDAREANLNDKKGLDVLSMEWSVNSDDSRDGRVETEVLDMLQPHKNLKELHIKGYLGPGFPTWIGDPLFSNMADLSLDNCGNCASLPPLGQLPSLKKLYIKGMRVLKYVGCEFYGQRGVQPFPLLETLSFENMLEWDWYTFGDHKEVQPFTRVKYLSIIECPKLLKMLPTDLPCLNNLEIRDCPKLCWMMPKDLRCLNDLEISKCPQFLVEGSSNSLPSLTSIAMNDVPLTSLEAVLEMRSMVDDEVISTNAKSKHPSSITSLSIGMIKKLELLPKWVTHGLMEVEVLNIRSCEELKTLWKNEARVQHSFPAFRRLRIVDCPQLVSLFEEDEDEENEGQHQQQRQEGLPSIVRLEHLTIYDCNKLEKLPRLLHTFTFLRELYVWECPSLGSFPETGFPCMLKKLQIIGCEALQSLFGWIRQVNDNNLEVLMVTNCPSLTFLTSCRGGGLPPTLKSLDIGGVKSWRHC
>XP_028095239.1
MPIEEIFLSGFVKLLFQKMTSFASSKLPTFEGIGAQLTNWTNMLSQIEALLIDAEDKQLTDRAVNLWLDDLQDLAYDLDDLVDEFATEALRHKLKAKPSQASSSKVWNLIPNFKPTDVIFNFKMKSKIEEINTRLHNSFEQCSKLNLVKIVGPTTPTKTWQKPDSTSIIDEPRVYGRERDQSKIIELLVKGDEPSHSNVGVIPIVGMGGIGKTTLAQMVYKDETVKVHFDLKAWACVSDEFDILRITKAIYDSVTSQTCSFNNLDQAQVQLQKALAGRKFLIVLDDVWNKKYSDWNVLKKPFSDGAQGSKVVVTTRNRDVARMMGAVELHDIEVLSNEDCWFLFAQHAFEHRSIDANPNLVSIGKKIVEKCKGLPLAAKTLGGLLRCKERDEEWVDVLCNKIWDLSHEESDILLALRLSYHHLPSHLKQCFAYCSIMPKDCEFEEEEVVLLWMAEGFIPPKREKQMEDIGGEYFRELLSRSFFQPSSTGKSSKFVMHDLINDLAQAVARDTCFRLEDRLQYQEQCKNIKKVRHSSYMQEYQEGMKKFEIFDEATHLRTFLPFSLKSNSYFFLASNVPLTLFLKLRRLRVLNMSRYRITEVPNSVGDLKHLRYLNLSHTPIEELPESLGSLYNLQTLILRECEKLKKLPSDLGNLIDLRHLDTTNAHSLEEMPLGIGKLVNLHTLSNFIVTKNNGLGIRELGNLIYLRGKLCLSGLQNVVVPLDAREANLNDKKGLDVLSMEWSVNSDDSRDGRVETEVLDMLQPHKNLKELHIKGYLGPGFPTWIGDPLFSNMADLSLDNCGNCASLPPLGQLPSLKKLYIKGMRVLKYVGCEFYGQRGVQPFPLLETLSFENMLEWDWYTFGDHKEVQPFTRVKYLSIIECPKLLKMLPTDLPCLNNLEIRDCPKLCWMMPKDLRCLNDLEISKCPQFLVEGSSNSLPSLTSIAMNDVPLTSLEAVLEMRSMVDDEVISTNAKSKHPSSITSLSIGMIKKLELLPKWVTHGLMEVEVLNIRSCEELKTLWKNEARVQHSFPAFRRLRIVDCPQLVSLFEEDEDEENEGQHQQQRQEGLPSIVRLEHLTIYDCNKLEKLPRLLHTFTFLRELYVWECPSLGSFPETGFPCMLKKLQIIGCEALQSLFGWIRQVNDNNLEVLMVTNCPSLTFLTSCRGGGLPPTLKSLDIGGVKSWRHC
>XP_028095691.1
MKNRNSMPIIEIQLYTANIFTLFKVFHGTENQSVVLNFSACFVLASPLLAVCFCIRYFLSRKGTMPVAQIFLSAFISTLFNKLASGELLNFVRREGIHSQINNWTGMLLKIQAVLSDAEEKQLKDKAVKLWLDDLQDLAYDLDDILDEFETEALRHKLTTDTQTQASTSKVRALLPSCCTGFSPRAVMVNSQMRSKINEISSRFQYITKQKGELDLEKVSRENSVKTWQRPDTTSLIHELCFYGRDEDKEKIIEFLLRDESGDDNKIGVIPIVGMGGVGKTTLARMVYNDVKVKSNFVLKAWVYVSDKFDVMRMTKTILEAVTSETCGFNDLDQVQVQLKQALTGKKFLIVLDDVWSRKPSDWHRLKSPFNDGAQGSKLMVTTRNRYVASTMGTVNYHLLKELSDDDCWSVFAQYAFKNRSINGNPNLVSIRRAIVEKCRGSPLAATALGCLLQCKRDDEWDDVLNSKICDLSDEESEILPALRLSYHCLPSHLKRCFAYCSILPKGYEFEEEELVLLWMAEGFIEQPERKKQMEVVGSNYFHELLARSFFQPSSSGNNSRFVMHDLTNDLAQFVAREICCRLEDKLKDHEQYKNLKKARHSSFVRGPHDGIKKFGTFCEAKQLRTFLPFNLSHYITGSNLTDSALRDLLAKLRRLRVLSLSGYKIEELPSLIRDLKHLRYLNLSYTEIRTLPESLGILYNLQTLILRECRYLKKLPKDMGNLINLHHLDITGTESLEEMPLGICKLASLQTLSKFIVSKDNGCRIKELGNLIHLRGKLQISGLENVVDPLDARGANLNEKCELHVLSMKWSDSLDDSLNETAKKVLDMLQPHKNLKQLQLISYLGLTFPPWIRDPQFSNMEHITLENCKNCTSLPSLGQLPALKYLCINRMSAIKHVGSEFYGQGCSKPFPLLETLIFWGMPEWEHWFPLGDGAEFEELTNLRQLEIKSCPKLLGRLPNHLHCLKKLEIKRCPQFILELPSLPMLCELCIECAKVEMSSTLVLQSLTSLSIWGVQLPSLPALLEKRNMLELSSLTHLQIGYVSIPESIWDPNTTDEVVLANIISKHLSSITSLQFRQIRNMMFLPKWFTQGLTGLERLEIDECGELVTLWQNEGRLQNCLPALRRLVIWNCPQLVSFFEEEEEEEEEEGQEQVHQGLPCIMGLEYLEIYKCETLEKLPQGLYTLTSLGELKIQNCTGLISFLETGLPPMLRILEVRNCDALQSLFGRMHNNNNSSLEVLRVFDCKTLTCLSFKGGLPSTLKTLVIYNCGKLESILAEGMKINCPSLESIELCNCWNLKALPDALHDNNLKNLRELELTRCSILECIPEVWFATTNLRALRISQCEKLEALPHRLYNNYSSLERLYLGDTPAAGEIFSSIVNEESSLTNLTSLTITSIKISKPPSEWGLHRFSSLKGLHIGGPIGDKDMVSFPEDGMLLPTSLVQLIISNFPNLEKLSSKEFQSLASLEILSVQNCCKLASLPEEGLPPSLMKLQINGCPILQQQCKKGEGQYWPLIAHIPTVSVMYRRSRFDLEDIY
>XP_028095692.1
MKNRNSMPIIEIQLYTANIFTLFKVFHGTENQSVVLNFSACFVLASPLLAVCFCIRYFLSRKGTMPVAQIFLSAFISTLFNKLASGELLNFVRREGIHSQINNWTGMLLKIQAVLSDAEEKQLKDKAVKLWLDDLQDLAYDLDDILDEFETEALRHKLTTDTQTQASTSKVRALLPSCCTGFSPRAVMVNSQMRSKINEISSRFQYITKQKGELDLEKVSRENSVKTWQRPDTTSLIHELCFYGRDEDKEKIIEFLLRDESGDDNKIGVIPIVGMGGVGKTTLARMVYNDVKVKSNFVLKAWVYVSDKFDVMRMTKTILEAVTSETCGFNDLDQVQVQLKQALTGKKFLIVLDDVWSRKPSDWHRLKSPFNDGAQGSKLMVTTRNRYVASTMGTVNYHLLKELSDDDCWSVFAQYAFKNRSINGNPNLVSIRRAIVEKCRGSPLAATALGCLLQCKRDDEWDDVLNSKICDLSDEESEILPALRLSYHCLPSHLKRCFAYCSILPKGYEFEEEELVLLWMAEGFIEQPERKKQMEVVGSNYFHELLARSFFQPSSSGNNSRFVMHDLTNDLAQFVAREICCRLEDKLKDHEQYKNLKKARHSSFVRGPHDGIKKFGTFCEAKQLRTFLPFNLSHYITGSNLTDSALRDLLAKLRRLRVLSLSGYKIEELPSLIRDLKHLRYLNLSYTEIRTLPESLGILYNLQTLILRECRYLKKLPKDMGNLINLHHLDITGTESLEEMPLGICKLASLQTLSKFIVSKDNGCRIKELGNLIHLRGKLQISGLENVVDPLDARGANLNEKCELHVLSMKWSDSLDDSLNETAKKVLDMLQPHKNLKQLQLISYLGLTFPPWIRDPQFSNMEHITLENCKNCTSLPSLGQLPALKYLCINRMSAIKHVGSEFYGQGCSKPFPLLETLIFWGMPEWEHWFPLGDGAEFEELTNLRQLEIKSCPKLLGRLPNHLHCLKKLEIKRCPQFILELPSLPMLCELCIECAKVEMSSTLVLQSLTSLSIWGVQLPSLPALLEKRNMLELSSLTHLQIGYVSIPESIWDPNTTDEVVLANIISKHLSSITSLQFRQIRNMMFLPKWFTQGLTGLERLEIDECGELVTLWQNEGRLQNCLPALRRLVIWNCPQLVSFFEEEEEEEEEEGQEQVHQGLPCIMGLEYLEIYKCETLEKLPQGLYTLTSLGELKIQNCTGLISFLETGLPPMLRILEVRNCDALQSLFGRMHNNNNSSLEVLRVFDCKTLTCLSFKGGLPSTLKTLVIYNCGKLESILAEGMKINCPSLESIELCNCWNLKALPDALHDNNLKNLRELELTRCSILECIPEVWFATTNLRALRISQCEKLEALPHRLYNNYSSLERLYLGDTPAAGEIFSSIVNEESSLTNLTSLTITSIKISKPPSEWGLHRFSSLKGLHIGGPIGDKDMVSFPEDGMLLPTSLVQLIISNFPNLEKLSSKEFQSLASLEILSVQNCCKLASLPEEGLPPSLMKLQINGCPILQQQCKKGEGQYWPLIAHIPTVSVMYRRSRFDLEDIY
>XP_028095778.1
MPIAEIFLSAFVKLLFEKMSSFASSKLPTFEGIDTQLTNWTNMLSQIEALLVDAEEKQLTDRAVNLWLDNLQDLAYDLDDVVDEFATEALRQSLKAKPPQASSSKVWNLIPNFKPRDVMFNFKMKSQIQEINTRLHNSFEQCSKLNLVKIVGTTPTPPTKTWQRPDSTSLFDEPRIYGREHDQRKIIELLVRGDESSHNNIGVIPIVGMGGIGKTTLAQMVYNNETVQKHFHLKAWVCVSDEFDIMRITKAILESVTSQTFSFNNLDQVQVQLKQALAGKKFLIVLDDVWNKKYSDWNVLKKPFNEGAQGSKVVVTTRNRDVARMMRAVELHYIEVLSDDDCWSLFSRHAFENRSIDANPNLVSIGKKIVKKCKGLPLAARTLGGLLHCKEQDEEWEDVLHSKIWDLPQESDILPALRLSYHHLPSHLKQCFAYCSIIPNDYEFEEEELVLLWMAEGFIQKQRKKQMEDVGGEYFQELLSRSFFQPSSTGKSSKFVMHDLINDLAQVVARDTCLRLDDKFNDQEQYQNLKKVRHSSYMQKYYEGMKKFEIFDKAMHLRTFLPFYTRNGLNCYLASNVPLNLLPKLRRLRVLNMSRYDITEVPNSVGDLKHLRYLNLSHTSIEELPESLGSLYNLQTLMLRECRKLKKLPTYLGNLIDLRHLDTTNAHSLREMPLGIGKLASLQTLSNFIVTKNNGQQLTELGNLIYLRGKLCLSGLQNVVVPLDAREANLNDKKGLDVLLMEWSVNSDDLRDGRFETEVLDMLQPPKDLKELCIKGYLGTGLPNWIGEFSNMADLSLDNCGNCASLPPLGQLPSLKKLYIKGMSVLKQVGCEFYGQGGVQPFPLLETLSFKNMPEWEDWYTFGDHKEVQPFTRVKSLSLKKCPKLLKMLPTDLPCLNNLEIRDCPKLCGMMPKDLPCLNNLNISVCSQFLVEGSSISLPSLTSIAMNDVPLTSLQAVLEMRSMVDDELISANAKSKHPSSITSLSIGMIKKLELLPKWVTHGLMELEALEITCCEELKTLWKNEERVQHSLSLPAFRRLEIEGCPQLVSLFEEDEDDDNKGQHEQQQQQQEGLPCIVRRLERLTIYNCEKLEKLPRLLHSFTFLGELCVYKCPSLSSFPETGFPCTLKTLRIGDCEALQSLFGCLTQINDSNLQVLDVQDCPSLTCLISCRGGRLPPTLKELQIRRCKKLEALLVVEEGMEITCPPLEHIWITDCDRLKYLPDALRNNNNNNNLRNLSGLYLNGCKNLEYIPEGWFHSATNLAYLDIRGCKKLKALPHGLQSITYLTSLQLLSMDIPHWNNNFKKIGLHSLSSLRTLLIEGPISVAEDEEEEEEEEEGVAGSSFPIDGKLLPTSLINLWIRDLRNLEKLSSKLFQNLASLESLEIWGCPRLKSLPVQRLPPSLVRLTIWGSRNLTRKCEKGKGKYWPHLAHIPEVDVHD
>XP_028095779.1
MPIAEIFLSAFVKLLFEKMSSFASSKLPTFEGIDTQLTNWTNMLSQIEALLVDAEEKQLTDRAVNLWLDNLQDLAYDLDDVVDEFATEALRQSLKAKPPQASSSKVWNLIPNFKPRDVMFNFKMKSQIQEINTRLHNSFEQCSKLNLVKIVGTTPTPPTKTWQRPDSTSLFDEPRIYGREHDQRKIIELLVRGDESSHNNIGVIPIVGMGGIGKTTLAQMVYNNETVQKHFHLKAWVCVSDEFDIMRITKAILESVTSQTFSFNNLDQVQVQLKQALAGKKFLIVLDDVWNKKYSDWNVLKKPFNEGAQGSKVVVTTRNRDVARMMRAVELHYIEVLSDDDCWSLFSRHAFENRSIDANPNLVSIGKKIVKKCKGLPLAARTLGGLLHCKEQDEEWEDVLHSKIWDLPQESDILPALRLSYHHLPSHLKQCFAYCSIIPNDYEFEEEELVLLWMAEGFIQKQRKKQMEDVGGEYFQELLSRSFFQPSSTGKSSKFVMHDLINDLAQVVARDTCLRLDDKFNDQEQYQNLKKVRHSSYMQKYYEGMKKFEIFDKAMHLRTFLPFYTRNGLNCYLASNVPLNLLPKLRRLRVLNMSRYDITEVPNSVGDLKHLRYLNLSHTSIEELPESLGSLYNLQTLMLRECRKLKKLPTYLGNLIDLRHLDTTNAHSLREMPLGIGKLASLQTLSNFIVTKNNGQQLTELGNLIYLRGKLCLSGLQNVVVPLDAREANLNDKKGLDVLLMEWSVNSDDLRDGRFETEVLDMLQPPKDLKELCIKGYLGTGLPNWIGEFSNMADLSLDNCGNCASLPPLGQLPSLKKLYIKGMSVLKQVGCEFYGQGGVQPFPLLETLSFKNMPEWEDWYTFGDHKEVQPFTRVKSLSLKKCPKLLKMLPTDLPCLNNLEIRDCPKLCGMMPKDLPCLNNLNISVCSQFLVEGSSISLPSLTSIAMNDVPLTSLQAVLEMRSMVDDELISANAKSKHPSSITSLSIGMIKKLELLPKWVTHGLMELEALEITCCEELKTLWKNEERVQHSLSLPAFRRLEIEGCPQLVSLFEEDEDDDNKGQHEQQQQQQEGLPCIVRRLERLTIYNCEKLEKLPRLLHSFTFLGELCVYKCPSLSSFPETGFPCTLKTLRIGDCEALQSLFGCLTQINDSNLQVLDVQDCPSLTCLISCRGGRLPPTLKELQIRRCKKLEALLVVEEGMEITCPPLEHIWITDCDRLKYLPDALRNNNNNNNLRNLSGLYLNGCKNLEYIPEGWFHSATNLAYLDIRGCKKLKALPHGLQSITYLTSLQLLSMDIPHWNNNFKKIGLHSLSSLRTLLIEGPISVAEDEEEEEEEEEGVAGSSFPIDGKLLPTSLINLWIRDLRNLEKLSSKLFQNLASLESLEIWGCPRLKSLPVQRLPPSLVRLTIWGSRNLTRKCEKGKGKYWPHLAHIPEVDVHD
>XP_028095780.1
MPIAEIFLSAFVKLLFEKMSSFASSKLPTFEGIDTQLTNWTNMLSQIEALLVDAEEKQLTDRAVNLWLDNLQDLAYDLDDVVDEFATEALRQSLKAKPPQASSSKVWNLIPNFKPRDVMFNFKMKSQIQEINTRLHNSFEQCSKLNLVKIVGTTPTPPTKTWQRPDSTSLFDEPRIYGREHDQRKIIELLVRGDESSHNNIGVIPIVGMGGIGKTTLAQMVYNNETVQKHFHLKAWVCVSDEFDIMRITKAILESVTSQTFSFNNLDQVQVQLKQALAGKKFLIVLDDVWNKKYSDWNVLKKPFNEGAQGSKVVVTTRNRDVARMMRAVELHYIEVLSDDDCWSLFSRHAFENRSIDANPNLVSIGKKIVKKCKGLPLAARTLGGLLHCKEQDEEWEDVLHSKIWDLPQESDILPALRLSYHHLPSHLKQCFAYCSIIPNDYEFEEEELVLLWMAEGFIQKQRKKQMEDVGGEYFQELLSRSFFQPSSTGKSSKFVMHDLINDLAQVVARDTCLRLDDKFNDQEQYQNLKKVRHSSYMQKYYEGMKKFEIFDKAMHLRTFLPFYTRNGLNCYLASNVPLNLLPKLRRLRVLNMSRYDITEVPNSVGDLKHLRYLNLSHTSIEELPESLGSLYNLQTLMLRECRKLKKLPTYLGNLIDLRHLDTTNAHSLREMPLGIGKLASLQTLSNFIVTKNNGQQLTELGNLIYLRGKLCLSGLQNVVVPLDAREANLNDKKGLDVLLMEWSVNSDDLRDGRFETEVLDMLQPPKDLKELCIKGYLGTGLPNWIGEFSNMADLSLDNCGNCASLPPLGQLPSLKKLYIKGMSVLKQVGCEFYGQGGVQPFPLLETLSFKNMPEWEDWYTFGDHKEVQPFTRVKSLSLKKCPKLLKMLPTDLPCLNNLEIRDCPKLCGMMPKDLPCLNNLNISVCSQFLVEGSSISLPSLTSIAMNDVPLTSLQAVLEMRSMVDDELISANAKSKHPSSITSLSIGMIKKLELLPKWVTHGLMELEALEITCCEELKTLWKNEERVQHSLSLPAFRRLEIEGCPQLVSLFEEDEDDDNKGQHEQQQQQQEGLPCIVRRLERLTIYNCEKLEKLPRLLHSFTFLGELCVYKCPSLSSFPETGFPCTLKTLRIGDCEALQSLFGCLTQINDSNLQVLDVQDCPSLTCLISCRGGRLPPTLKELQIRRCKKLEALLVVEEGMEITCPPLEHIWITDCDRLKYLPDALRNNNNNNNLRNLSGLYLNGCKNLEYIPEGWFHSATNLAYLDIRGCKKLKALPHGLQSITYLTSLQLLSMDIPHWNNNFKKIGLHSLSSLRTLLIEGPISVAEDEEEEEEEEEGVAGSSFPIDGKLLPTSLINLWIRDLRNLEKLSSKLFQNLASLESLEIWGCPRLKSLPVQRLPPSLVRLTIWGSRNLTRKCEKGKGKYWPHLAHIPEVDVHD
>XP_028095805.1
MAMIAVKVVLEKLGSLLAEEAQFLGGVGNGVAELRDDLESMRSFLQDAEARSESDKGVQTWVKQVRDVSYDTEDILEEFLLRLSPPQGSGFFHSLRKVYHHLQQLRARHRLVVQVEDLKMKVKAVSERRNTFSFKREEEATTSTTTLQLQPRNDPRLASLFLDEADVVGIENPKSVLISWLVSGKQNLTAVSVVGMGGVGKTTLVKKVYDSQVVKKYFNCHAWITVSQSFTTAELLRAALKDFLEETQEPIPEGLDTMGEIQLINKLRDYLQQKRYVVVFDDVWSINAWESVKFALPDYCCGSRIIFTTRIGDVAAAIETAGHVYHLHPLPEEEAWTLFCNKTFRGENRGVCPKELEEMSYSILKKCGGLPLAIVAIGSLLSKKHKHLLEWKKVHDSLSAEVKSNSSLENLKRILMLSYIDLPYHLKCCFLYLSVFPEDYLIKRMKLIRLWVVERFVEEKPGLTAEEVAEDYLNELVSRSMIQVVQKDYFNRVRTCRLHDVMREIIQLKSRDESFVMILLNDRRMSQDEKIRRMSIHASCEEELPSTIRLTSLRSLWVFVSKGSSISFGKTFFKDFKLLGVLELERAPLYEFPSELTKTIHLRYLSLRMTMIRELPESIGKLKKLEILDLKHCPISSLPNGILKLEHLCQLRGYGYRSESSTMFASTYGMSVPTKIGGLTNLQKLGSVEVNGNGDMVREFGKLTQLRRLGILKLTQEDGVNLCSSLEKLKHLTSLYLVSISTIEPLHLDSLSSCPQFLQCLYLKSSLLTLPKWIISLKYLAKLVLQYSNLDDDPLKSLQGLPNLVVLELREAYAGEELCCNVGGYPRLKKLGLKQLRQLKSIRVEQGAMPGLRALHIASCKKLEMVPLGVEHLKNLQHLLVWLMPRGFCQKIERPHGEDFWKVQHITTIEAFH
>XP_028095806.1
MAMIAVKVVLEKLGSLLAEEAQFLGGVGNGVAELRDDLESMRSFLQDAEARSESDKGVQTWVKQVRDVSYDTEDILEEFLLRLSPPQGSGFFHSLRKVYHHLQQLRARHRLVVQVEDLKMKVKAVSERRNTFSFKREEEATTSTTTLQLQPRNDPRLASLFLDEADVVGIENPKSVLISWLVSGKQNLTAVSVVGMGGVGKTTLVKKVYDSQVVKKYFNCHAWITVSQSFTTAELLRAALKDFLEETQEPIPEGLDTMGEIQLINKLRDYLQQKRIIFTTRIGDVAAAIETAGHVYHLHPLPEEEAWTLFCNKTFRGENRGVCPKELEEMSYSILKKCGGLPLAIVAIGSLLSKKHKHLLEWKKVHDSLSAEVKSNSSLENLKRILMLSYIDLPYHLKCCFLYLSVFPEDYLIKRMKLIRLWVVERFVEEKPGLTAEEVAEDYLNELVSRSMIQVVQKDYFNRVRTCRLHDVMREIIQLKSRDESFVMILLNDRRMSQDEKIRRMSIHASCEEELPSTIRLTSLRSLWVFVSKGSSISFGKTFFKDFKLLGVLELERAPLYEFPSELTKTIHLRYLSLRMTMIRELPESIGKLKKLEILDLKHCPISSLPNGILKLEHLCQLRGYGYRSESSTMFASTYGMSVPTKIGGLTNLQKLGSVEVNGNGDMVREFGKLTQLRRLGILKLTQEDGVNLCSSLEKLKHLTSLYLVSISTIEPLHLDSLSSCPQFLQCLYLKSSLLTLPKWIISLKYLAKLVLQYSNLDDDPLKSLQGLPNLVVLELREAYAGEELCCNVGGYPRLKKLGLKQLRQLKSIRVEQGAMPGLRALHIASCKKLEMVPLGVEHLKNLQHLLVWLMPRGFCQKIERPHGEDFWKVQHITTIEAFH
>XP_028095817.1
MAESAVFNLLANFAPFLQQEFNLLTGVGEDIQYIRDEFDCMTAFLKEAVAMEENDRELDVWVKHVREAAYDIGDVLELFMLRFGHDHGDGLCGFLCKICCFIKTLIARHQIASDVKGIKTKVKDISERHKRYCDTYRTLEQGSRPTGFNKEWQDFRGHALLLDESELVGIDKPKSQLISWLVHEDPRLKVFSVSGMGGLGKTTLVKKVFADAVVKNHFQNHAWITVSQSFNTKELLKGMITQLFEEVKQPVPQGMDNKDTNSLKGIIYDFLQQKRYVLVFDDVWDIHAWQSFKHVFPIGNCGSRVVLTTRNTDLGSSASAEYHGDDYNLEPLTPEESWTLFCRKTFMENSCPLYLEGLSKDILNRCEGLPLAIVAISGLLSRKSNVDEWEKIYRSLGAELEDKLRSMKKILLLSYIDLPYDLKFCFLYLSVFPEDCLIDHWRLIRLWVAEGFIEMKLGMTIEEVAEGYLNELINRSLVQVAEMRSDGRVKTYRIHDLWREIIVLKSAEKNVVTIVGERSRVWPEKVRRLSIHNHEENTQQSKCFTRLRSLLMFNAIDSLSKLSMLASSNDGLQLLTVLELSGTSLETFPNEVLKLLLLRYLSLRRTNVKIIPKAIGKLQNLETLDLKHTYVTELPDDILKLQRLRHILLYRYEEDPVPSICFRDHSGFKAPTKIGSLSSLQKLCSIETNHDNGAILLGEVGKLTQLRKLQIEKLRNEDGRVLCSSLEKLSNLRSLIVRATGEDEIIDLDSLSSPPQLLRTLYLEGSLHKVPHWIPSLHSLLKVTLAWSKLRDVDPLESLHGLPNLVHLRLEQTYEGEELCFKSGGFQRLVTLNLAGLKGLRWVKVEAGSMPHLEELFIHQCELVEELPSGIELLTNLESLYLVNMSDGLISSLNSDLEGGNYWKIAHIPIVGIVNTKRGCVEGKYL
>XP_028095821.1
MAMIAVRLVVEKLGTLLAEEAQLLGGVGRGVAELQDDLESMRSFLQDAEARSESDKGVKTWVKQVRDVAYNTEDILEEFLLRLSPPQGSGFFHILHKGYHHLRQLRARHRLAVQIEEVKRKVKAISERRNAFSFKRIEEATTSPATTTLQTWNDPRLASLFLDDADVVGIENPKSLLISWLVGGEQNLTAVSVVGMGGVGKTTLVKKVYDSQAVKKYFDHHAWITVSQSFTAAELLRAALKDFLEEIKEPIPQGIDTMDERQLINKLRVYLQQKRYVVVFDDVWSTNAWEVVKLALPDSCCGSRIIFTTRIGDVAASIETTSHVYHLQPLPEEEAWTLFCMKAFRGENNGICSKELGEMSYKILNKCGGLPLAIVTIGSLLSKKNKHLLEWKKVHDSLSAEAKSNSNFETLERILLLSYIDLPYHLKCCFLYLSVFPEDYLIKRMKLIRLWVIERFVEEKPGLTAEEVAEDYLNELVSRNMIQVVETDYFNRVMTCRVHDIMREIIQLKSRDESFAMILLNDRRMSMEEKVRRMSIHGSCEEELPSGMRFTSLRSLLVFVSTSSSMSLGKTFFKGFKLLGVLELEGAPLYEFPPELTEMIHLRYLSLRRTMINKLPESIGKLKKLEILDLKHCLRTCISSLPNGISKLKNLCQLRGYGYYLESSTMLATYGMNLPGKIGELTNLQKLGNVEVNGNGDMLRELGKLTQLRRLGILELTQENGMKLCSSLEKLKHLTALYMVSISTSEPLHLNSLSSCPQFLQRLYLKSSLLTLPKWIASLQYLAKLVLQYSNLHDDPLKSLQGLPNLVVLELREAFAGEELCCNIGGYPRLQKLSLHQLSQLKCVRVEQGAMPGLLQLNIVACEKLEAVPMGIEHLRNLCYLVVWRMPRGFYQTIERSDGEDFWKVQHIEAIEAIY
>XP_028095835.1
MAESAVIHLLANFAPFLQQEANLLTGVRDEIQYIRDEFERMTAFLRVADAMEENDPELKVWVKQVREAAYDIGDVLELFMLRLGHRHGAGFRGFLRKVSCCIKTLIARHQIASDVKGIKTKVKDISERHKRYCDTYRTLEQGSISRPTGFNKEWQDFRGHALLLDESELVGIDKPKSLLINWLVHEDPRLKVFSVSGMGGLGKTTLVKKVFADAVVKNHFQNHAWITVSQSFNTKELLKGMITQLFEEVKQPVPQGVETMDWNSLKGIINAFLRQKRYVLVFDDVWDIQAWQVFRYTFPECNCGSRVMLTTRNADLALFSRREYNGYVYDLQPLSPQESWALFCKKTFQENYCPSHLEGLLTSILRRCEGLPLAIVAISGLLSVKDKSSVAEWEKTYQSLGAELEVNNQLLSMKKILSLSYSDLPHYLKLCFLYLSVFPEDHLIEHWRLIWLWIAEGFVEVKEGAPIEQVAEGYLNELVNRSLIQVAKINGKRRIKLYRIHDLWREIIVFKSREQNIVTIASERDTRWPERVRRLSIHDHLEHLQLSKRFTQLRSLLLFSTTYSPSMPSMLASLRDLKLMKVLDLSGASLKIFPNEVVKLGHLTYLSLKGTEVKKIPKSIGRLKNLEILDLRHTYVTELPDEILNLQRLRHLLAFRYEEKRNYYSFNNECGFKSPVEIGSLTSLQKLGSIEANHGSGSIVPREIGKLTQLKSLGIIKVRGEDGMALCSSLEKLINLYALYVTATEEDEIIDLESLSLPPRLLQTLFLKGRLEKLPHWTPSLHSLVTVCLRWRKLKDADSLQYLQGLPNLVYLDLVEAYEGEELCFKAGGFQKLKILLLIRLKGLRRVTVMEGAMPHLEELYIENCKLMEELPSCIEQLINLTLLDLFDMSHLLLSKLNRDLQGGDYWRISHIPEVWIGDTKDGRWRGTNM
>XP_028096865.1
MERYDIPSGQGQSRVSSTMVEEEIMVGFEDEVIMIKEQLTEGKKKLGIISIVGMPGLGKTTLARKVYDDPYITHYFHIRAWTYVSQAYIKRDLLLGILHSIVKITNKTEQMSNEKLGEEIYKILKGKRYLIVMDDIWSTGAWDDVRMYLPNDNNGSRVMFTSRLKEVGLHAKPESCPHHLRFLTEEESWELFQKRVFRGESFPPELMGLGLQIAEKCEGLPLAIVVIAGILAKEEKTKDLWEEVAESVSSYMVNDPNQYMRTLALSYYHLPDHLKPCFLYFGAFLEGSEIPVRKLMWLWIAEGFVQSSEEKKVEEFEEDYLTDLTREKTLEEIAEDYLTDLIERSLVIVSKKRSNGGIKACRMHDLLRHLCLREAEKFKFLTWFHGHEHVSSSQGRICIYPDSNFDVHLVKSYARYIQSLFWFGVLDHDSLKFYPNSIMLPIHPFRQPVSDAYCDFLLPYTVRRTDILNEQLFFLDSSLQSSSNSQTSDCLKVLDLWCPNVFLSFEIEALIYLRYLAIHTDDFHTIPPSIVYLSNLETLILGTRQSHTILPENVWTMVKLRHLYTPGKYHIDSQCFAKPIALKYLSPHVGFNYNALQTVSNLCPCGHVQLLLLRTPNLRKLGFRGYLINESGQSTLPNLDFLNHLETLKLDNTMITSQSTNLLRAVEFPKIVKKLTLRGMGIKWEEMWIIGMLPNLEVLKLERRSCQGRQWETTGGGFRRLKYLKLKCLGVEEWIASSTHFPSLEHLVLEECYSLKEIPSDFGDVPVLQIIEVNFCLRFTEESARKIKARQEHNGNNWLKILINNQEFFGMTSSIDTSVDTSVDTESMESGSEK
>XP_028097193.1
MGDEIEKNLEARLNDTIEEAASAKLPFLAKIVGLSTKFQKLKESLQPTTTAPPPPSTVAKLSREKLYNLNNLLTEWHMQSHNVISILKFASNLDRINRQDKDKDKDNGVASNRVQQRETQGPVDGNTNMGSSNVEISQQSTHESISQDTETEAFRWSDRSVDETKVHGLDDKVRSLQRLLVPNNDDSGFRAIGIVGMRGIGKTTLCQVIFKKQEVKNHFLPRIWVCSKQPKDDLDNKKETVKRMLECLGVEESVIKSADNNHGLEGPLFALRLQLLGKRYLIILDDVWCKDDHDMEFYSLLDRDENCCKKLAYGLPKGCGGTVIVTSRAEELAKKIVGEDKLHRLLLILDPESCWKIFKDSAEEGDIKLSIGLENLKVKIIEKCYGLPLLAKMMGKIASENLHERTVIPQSQQQS
>XP_028097486.1
MAGEDPNPQSRINETQLNLSITNPQFSNSLLTYYSKLSSEFRAPLFSHQQSKMVEIAVLHLLANLAPFLQQEANLLIGVQEEIEYIRDEFERMTAFLRVADAMEDNNPQLKVWVRQVREAAYDIGDVLELYMLRLGHRHGAGFRGSLRKVSCFIKTLKARHQIGSEVQRMKSRVEEISKGHQRYHDMYGMLEQGSSSRSTGLNTACHDYRGDALLLHESELVGIHKPKSQLITWLVHEDPRLKVFSVSGMGGLGKTTLVKKVFDDAVVKNRFQSHVWITVSESFKIEVLLKGIVEQLFEESKQPVPQRMDNMDTNSLKGIINAFLQEKRKTFMENSCPSHLERLSKDILNRCEGLPLAIVAISGLLSTKDKSSVDEWDKIYRSLGAELEGNDKLQSMNKLLSLSYIDLPYYLKFCFLYLSVFPEDCFIDHWRLIRLWVAEGFVEMKVGMTKEEVAEGYLNELINRSLVQVAERRRDRRVATYRIHDLWREMIVSKSGEQNVVTLAGEKSREWPKKVRRLSIHSHLENTQQSKCFTRLRSLLMFNATGSLSKFSMLASSNDGLRLLTVLDLKGASLETFPNEVLKLVQLRYLSLRGTNVKVIPKSIGKLQNLETLDLKDTYVTELPDNILKLQQLRHILLYRYKQDLVPSTCFQHLCGFKAPTEIGRLSYLQKLCSIETNHDNGTILLGEVGKLTQLRKLQIESLRNEDGRVLCSSLEKLSNLRSLIVRATEEDEIIDLDSLSSPPQHLRTLYLGGSLRRVPNWIPSLHSLVSVVLAWSKLRDVDPLESLQDLPNLVELELVRTHEGEELCFKTGGFQRLLRLRLGVLKGLRRVKVEAGSMPRLEELFIRHCELVEELPSGIEHLASLKSLDLYDMSDGLISSMNRDLERGKNLKIAHIPKVWIGDTKHGYWKGNYL
>XP_028097932.1
MAQSAVAFLLTKLGSLIEEELKSLGGVKGEIVFIRDELQSMSAFLRVADAIEDTDPEIQAWVNQVREVANDTDDVLDEFMLRFAHRHRHHRGFYGSVCKFYYQIKNLKARRQIASDIQDIKARVIDIAQRRQRYGYKFSTSEQASSSNVANNGGCYDRRGDAFLLEEGDLVGIDNPKQQLIDWVLDDADSRLKVISVVGMGGLGKTTLIKKVYDDIEGKRLFQNHGWITVSQSFKIEELLKDLIQQLFDEVRQPLPQRFETMDNNKLKAVLKEFLRESRYMIVLDDIWSIDAWDAIKIALPNRNCGSRVLLTTRIGKVASTSCNESHGYIYKMKALSPKESWTLFCKKTFQEKDCPPQLIEISKSILRRCEGLPLAIVVISGVLVSKDHGRVDEWELVNRSLGAEVEGSDMKKILLLSYNDLPYYLKSCLLYLSSFPEDHLIDWMSTIRLWMAEGFVEVKESGKTPEEVAEAYLYELLNRSLIQVAGRKFERIRSCRIHDLLREIILSKSRDHNFLTIARERSMRCPEKARRLSIHNTLPDIPEQGKCFSQLRSLLMFGVDEPMSESSMPLLFNGGLRLLKVLHLRNASLERVPGHVVKLFHLKYLSLRGTNVKVLPKSIGLLWNLETLDLKNTHVRELPVEIVRLQKLRHLLLYRQETEHIHIPFHNKHGFEAPSKIGDLQSLQKLCFLEANHVNGSAIVEVIGRLSQLRRLGILKLRKEDGVGLCSSIEKLSNLHSLDVTSIEEDEILDLQSLSPAPQFLQRLYLKGRLEKLPQWITSLQGLTRLCLWWSKLRNDPLRSLQDLPNLVLLTLVNDAYEGEGLCFKAGRFQRLKHLVLHRLKGLRWLTMEEGTMSQLNDLWFWDCKLLEELPSGIEHLSNLKKLELTDMPDELISKLNPRIQDGNYWKIEHIPKVRIYDTKEGYWKRRFL
>XP_028098604.1
MAAAAVDFLLLNLKQLLMYNADLISGVKQQVVCLHDELSMLKAFLKDSTEKGSEYEIVKQLVRQIRDVVYAAEDAIDTFVVHAAMQRARSTFSKVIHGIDYPTKLRNVAEDIQNIRQKVDDIYKKPTFGFGVAQRGEPSTRGLPERRAPVVEEENVVGFDMEAKTLVDLLNGGKEELDVVSVIGMGGLGKTTLAKKVFTDPAIEFEFYIRAWIYVSQEYDRKEVFISILGSLDKLTDEMYRWSDDKLADELRGHLQTGRYLIVMDDVWTREAWDDLKMAFPKNNNRSRILLTSRNTEVAIHANPDRNSPPHLLRFLNEDESWELLEKKVFRRERCPSELVDLGKQIAKECGGLPLAIVVIAGLLMKKDKTCDWWEKVAKSVNSYVARDPKQCMDILALSYKHLPYHLKACFLYFGVFPEDYEIPVWKLIQLWVAEGFIQQVGEIRLEDTAEEQLEDLVDRNLVLVEKRRSNGGIKTCRVHDMLRDLCLREAEEENFLHEIKGILQVPSLSLSPALNKYRRLCIHSRVLDHISTKPSGPHVRSFLCFASESRELRREHTSFIHDAFKLLRVFDIKSISLPLFPSKIKDLFHLRYVSLSGSFEVLPASISELWNLQTIIIETSSRNLKVEADIWKMLQLRHLFTSASSRLRGPPSKARKGGKDPLVRRNLQTLSTISPESCTADILARAPNLRKLGIRGNIATLMEDKGGSSMFDNLTKLDQLVTLKLLNDTFPLPPSRGSLPQLYKFPPNLKKLTLADTLLDWGHMSTLGILPKLEVLKLKDNAFKGEWWKLLDGGFRLLRVLQIGKTDLVCWEASAHHFPRLQRLILKHCESLEAVPSGLGEVSALQSIELYHATSTAVASAKQIQQKQGLAINRLKLVIYPPEL
>XP_028098605.1
MAAAAVDFLLLNLKQLLMYNADLISGVKQQVVCLHDELSMLKAFLKDSTEKGSEYEIVKQLVRQIRDVVYAAEDAIDTFVVHAAMQRARSTFSKVIHGIDYPTKLRNVAEDIQNIRQKVDDIYKKPTFGFGVAQRGEPSTRGLPERRAPVVEEENVVGFDMEAKTLVDLLNGGKEELDVVSVIGMGGLGKTTLAKKVFTDPAIEFEFYIRAWIYVSQEYDRKEVFISILGSLDKLTDEMYRWSDDKLADELRGHLQTGRYLIVMDDVWTREAWDDLKMAFPKNNNRSRILLTSRNTEVAIHANPDRNSPPHLLRFLNEDESWELLEKKVFRRERCPSELVDLGKQIAKECGGLPLAIVVIAGLLMKKDKTCDWWEKVAKSVNSYVARDPKQCMDILALSYKHLPYHLKACFLYFGVFPEDYEIPVWKLIQLWVAEGFIQQVGEIRLEDTAEEQLEDLVDRNLVLVEKRRSNGGIKTCRVHDMLRDLCLREAEEENFLHEIKGILQVPSLSLSPALNKYRRLCIHSRVLDHISTKPSGPHVRSFLCFASESRELRREHTSFIHDAFKLLRVFDIKSISLPLFPSKIKDLFHLRYVSLSGSFEVLPASISELWNLQTIIIETSSRNLKVEADIWKMLQLRHLFTSASSRLRGPPSKARKGGKDPLVRRNLQTLSTISPESCTADILARAPNLRKLGIRGNIATLMEDKGGSSMFDNLTKLDQLVTLKLLNDTFPLPPSRGSLPQLYKFPPNLKKLTLADTLLDWGHMSTLGILPKLEVLKLKDNAFKGEWWKLLDGGFRLLRVLQIGKTDLVCWEASAHHFPRLQRLILKHCESLEAVPSGLGEVSALQSIELYHATSTAVASAKQIQQKQGLAINRLKLVIYPPEL
>XP_028098606.1
MLKAFLKDSTEKGSEYEIVKQLVRQIRDVVYAAEDAIDTFVVHAAMQRARSTFSKVIHGIDYPTKLRNVAEDIQNIRQKVDDIYKKPTFGFGVAQRGEPSTRGLPERRAPVVEEENVVGFDMEAKTLVDLLNGGKEELDVVSVIGMGGLGKTTLAKKVFTDPAIEFEFYIRAWIYVSQEYDRKEVFISILGSLDKLTDEMYRWSDDKLADELRGHLQTGRYLIVMDDVWTREAWDDLKMAFPKNNNRSRILLTSRNTEVAIHANPDRNSPPHLLRFLNEDESWELLEKKVFRRERCPSELVDLGKQIAKECGGLPLAIVVIAGLLMKKDKTCDWWEKVAKSVNSYVARDPKQCMDILALSYKHLPYHLKACFLYFGVFPEDYEIPVWKLIQLWVAEGFIQQVGEIRLEDTAEEQLEDLVDRNLVLVEKRRSNGGIKTCRVHDMLRDLCLREAEEENFLHEIKGILQVPSLSLSPALNKYRRLCIHSRVLDHISTKPSGPHVRSFLCFASESRELRREHTSFIHDAFKLLRVFDIKSISLPLFPSKIKDLFHLRYVSLSGSFEVLPASISELWNLQTIIIETSSRNLKVEADIWKMLQLRHLFTSASSRLRGPPSKARKGGKDPLVRRNLQTLSTISPESCTADILARAPNLRKLGIRGNIATLMEDKGGSSMFDNLTKLDQLVTLKLLNDTFPLPPSRGSLPQLYKFPPNLKKLTLADTLLDWGHMSTLGILPKLEVLKLKDNAFKGEWWKLLDGGFRLLRVLQIGKTDLVCWEASAHHFPRLQRLILKHCESLEAVPSGLGEVSALQSIELYHATSTAVASAKQIQQKQGLAINRLKLVIYPPEL
>XP_028098607.1
MLKAFLKDSTEKGSEYEIVKQLVRQIRDVVYAAEDAIDTFVVHAAMQRARSTFSKVIHGIDYPTKLRNVAEDIQNIRQKVDDIYKKPTFGFGVAQRGEPSTRGLPERRAPVVEEENVVGFDMEAKTLVDLLNGGKEELDVVSVIGMGGLGKTTLAKKVFTDPAIEFEFYIRAWIYVSQEYDRKEVFISILGSLDKLTDEMYRWSDDKLADELRGHLQTGRYLIVMDDVWTREAWDDLKMAFPKNNNRSRILLTSRNTEVAIHANPDRNSPPHLLRFLNEDESWELLEKKVFRRERCPSELVDLGKQIAKECGGLPLAIVVIAGLLMKKDKTCDWWEKVAKSVNSYVARDPKQCMDILALSYKHLPYHLKACFLYFGVFPEDYEIPVWKLIQLWVAEGFIQQVGEIRLEDTAEEQLEDLVDRNLVLVEKRRSNGGIKTCRVHDMLRDLCLREAEEENFLHEIKGILQVPSLSLSPALNKYRRLCIHSRVLDHISTKPSGPHVRSFLCFASESRELRREHTSFIHDAFKLLRVFDIKSISLPLFPSKIKDLFHLRYVSLSGSFEVLPASISELWNLQTIIIETSSRNLKVEADIWKMLQLRHLFTSASSRLRGPPSKARKGGKDPLVRRNLQTLSTISPESCTADILARAPNLRKLGIRGNIATLMEDKGGSSMFDNLTKLDQLVTLKLLNDTFPLPPSRGSLPQLYKFPPNLKKLTLADTLLDWGHMSTLGILPKLEVLKLKDNAFKGEWWKLLDGGFRLLRVLQIGKTDLVCWEASAHHFPRLQRLILKHCESLEAVPSGLGEVSALQSIELYHATSTAVASAKQIQQKQGLAINRLKLVIYPPEL
>XP_028098613.1
MDGTAMDSILKKLEQLINFKDNLIVNERYQIQSLYNQLRFLGAILKDVEEKHHENSEAENLAIKISGVAYETGEIIHPAVANFVRLRESNKDKKIGFCLNLSDIMEQIRPIEVEVMQFYDKMYQIQVLEAGKSSDGDRLSMGNRTMVGEEIMVGFDDEVLTIKKRLAGGKKQLDIIPIVGMPGLGKTILARKVYNDPYITHHFHIRAWTYVSQVPRKREMLLDILHFVNVFTEEVEDMSNEKLGEKLHKKLKGKRYLIVIDDIWDISAWVDLKIYLPNDNNGSRVMFTSRLKAVAMHVSPNCHPHCQRFLTEEESWELLQRKVFQNGSCPAELIEFGKQIVNNLLQDCYIEFFFD
>XP_028098747.1
MAEIAVNLLAKKLKELLSSKIDMILEEKDQIQILYEDLQLLRTNLNDLQVKFFEHEQVKNLEARIRDLAYEAENTIDWFLVNFFSRKNIELEEIMKDDSEEEIMKDDSFITFLNKILYPKKIKKDHSLKDEIKEDDHSLNLEHVKEEIEAIKTEMMEISDSGLEAILQVGSCSSSGDSDSSKSNTNTWGVGEEEIMVGFEDEAMSLKEQLTGGSKQLQVISIVGMAGQGKTTLATKLYNDPLVVYHFYIRAWTSVSQEYRKRDLLIRLLSCVMKHTNGIDQMGDEKLCEKLYKSLKGQTYFIVMDDIWDTKAWPKPIALLYYFLTHNESWDLFQHKVFGKRENCPPELMEIGKQIANKCQGLPLAIVLVAGILTNEEKSQGRWKQVGETLNSTLAADPQLWMKTLELSYNHLPGHLKPCLLYFGAFPEDYQIRVEKLIWLWVAEGFITKTGEKRLEDVAKEYLMDLIGRSLLLVSKRGYDGEIKACGIHDLLREFCIKQGEEDFFLQRFLGYQRISVSTTSGQNIRSLLFFNSGCAGSWYPRFLSPSFKLLKVLDTSFIQILKYPIEVEQLVLLRYLTLDIIKENQDCYCNEERTERLILPPSISNLCYLETLILRTSRNSVDLPCYVWTMENMRHLCVSGNGKYRFCFPYLTSLDNRPLYDNLQTLSWAFYRKEFSVRAPNLKKLGLYGDMVDKKSLMFPDLHFLDHLQELKLWNEGVFNQNAHVLGRIKLPLNLTKLTLKNTYLNWDEMSTLGKSLPNLEGLKLSYRACIGKCWQTSDGEFPRLKFLKLKHVQVDQLEVSSNHFPVLQRLVLIQCNGLKKIPSEMGDIPTLQMIEVHWCHPSLANFAKEIKEEQESIGNNWLQMIESNNNVL
>XP_028098812.1
MVDAVVSSEVRRLGGLLIDQVIFLQRVRDEVNYLRTKLEYMCFLKDAEEKQDQDSRIRKWVSDIRDAAYEAEDIMTGFKACLRKHFCIYKQANKYGIGKEIQEWKNRLDEIDRNHEIFKIRNIEAVGEGSSSMNERFKQLRRTTPYEDDQHVVGFTKDVELLTSKLLQETPHQCVISIVGMGGLGKTTLARKLYNSSSVGDKFKRKGWVSVSKDYNIQNLLRKTIKSFKMPTSKDELEMLEKMEIEDLECRLHELLKESRYLVVIDDVWDTDAWASLRRKYVHELPFLQPEESWELFCKIVVFPDYNGVDDKTNRCPPSLEELARDLVRKCQGLPLAIVVLGGLLSRKHLNEWPKLQGRFWRHVSGDDFESHDSAHVKQILALSFTDLPHHLKLCFLYLGLFPEDFEIEADRLTRLWVAEGFIQQAQGETLEETAAEYLNELIDRNLIQVAKRTWMRIRRSRVHDLLRDLAIEKSKELNFLHIYDGNVYSAPSPCKHRRLASHSYGLKRFASFDQSSNLHLRTLLFFNSENESAEIGELQFLYEKLRLWRVLDLEEIIFNHSPETEHGSLVDAIDKLIHLRYFRISGFKMNKIPPSIGNLQTLQTLECSEFRTSTMLPDEICNAKQLRHLSGCFKWPFRVENLTNLQTLNYIEVDDRMEFNPSRDLINLRELVVIFNGKSKGFTLDSIGRLRNLQTLYLEFRDTVWNPTLQPLLTASTSFN
>XP_028099389.1
MATLVVSLVGIGAAVVFRVFIRELKLLIGIVGQVDRFEKELRLIQSSLEDVEAKEEPGEYGKQWADKAGEIFQEVEDIIDIFLSKSARYRRRGTFKSTLFLLNHLLDRFKLRMKVHKIRLQIRDVSERNPNRNPHPKVNSQVEPSSSQQALITHEDVHDACTTVFSVIEKINIMVSQKFLINRKVIRGMERTRDEFRHLYGILINDFQFPVDERRKAWLKEIKDASDLAQHVFESIIKKRNKQLRKGRIFKVPLLFLKDLELKKDLKRIDVTIQRLYGRKWRYGIGDFEERQRPASMVPSRWRGLVSLATQLFILFSFPFPAGLVAYLILFIPAKIVIHQLQEAASWLQVKVDDELESIRRDLVLKQALLKDIGPMEDLDKRVGIWLKELIEILDCDATDLEKYIDRAKAEQEKMTGIFRRPCLIFRKVIGRPKIAKKIIRINNKLHHLSRRKWTYDIGNFEARRDSYAENPSQQQHVLSTSNDAVENHNIRSSRLKLWPSKKLEEKVESIRNELKLMSALFEDVESMENQDRRLMVWVKEMKDVAGDAQKFSNSCAENIEQKGIAAFKRCCFAKFVVPREVDRIKHRIRKLSKRKWTYDVRGIKGRKSPSSVVEIQPESSEITATSNITNLEGAPPVSLHAREERGHSINGVIFRSIQQHILQLIHLQAADSVEENVESIKRDMSLMDALFEDVGGIEIQDRRLKAWIKEMKDVCRDAQHAINNYNEITRGNCWRFKKRRKMEKKIKFIMSKIQDASERRLKYGVEHIKRREELATITRSPHHTPPFIIEQPNVTGFFDDVQAVLAQLLTNDKNCCIIPIVGMEGIGKTTLARLIYNNNTVSDHFPRRAWVSASSYCNIEALLKGIEEQVLMGIQEQNRKPTVVSDLKEKVLMGLQEQKGKQFAEESMQMLYEVLTSTRYLIVLDDVWTTEVWDRLLKEFPSTLHGSRIILTTRDIGVAAHANPKSVPHKLQLLSDDDSWALFTQTLTIPDGLLEQSKKMVTRCGGLPYAIVELRKQFLGVESSFNAWSSVFKNLDNGQKPWLKTLEAFKVLPSYLKRCLSYLRRFPAGFEIPLRRLIVLWIAEGVVHQRRGDEDPPESVGERYLTELIDRNMVQVTKRKLNGAVQKCRLPHALRELWSLEAKKAVSPKSYTRKGSKISPQTCKIHHLAHSSDQTDVSFDHTDGEITNLSTPLLPGDKHVISFRSFDTREGSQPGEELGRFLDRWISCGYFLSMRVLDLERVFRPELPKSLGELVLLRYLGLRWTYLEDLPSFISELLNLQTLDLKHTSISTLPPSIWKMELLRHLYLDESYRCRFVPRPEFYSLTNLQTLWSVFIDEDSPVKFELDRLINLKRLGVTSRIMSSRREAMLSQLEAVADWVQKLTQLQYLRLKSFDKHGQPWFLPLKPLSAHTNLSSIYLLGLIEEKFLVYGLPWALTDLTLSASGLKEDPMRTLKNLPNLRILRLFSKSFIGKHMLCSPGGFPQLRVLALWKLEQLEEWKVTKGALPNLIDLEIRSCTKLKMLPDGLQDLRTLQKLKLTDMPKQFTDRITVNQGEDWDKIAHVLHVYIDDVLVDDGEIPLNMELLNSTIHERQKIFLKRLVSAKIQVDSSECPFCGAEPESAVHLFFLCKPIKMIWFAKLGIRTDDFSHLSFSDWINHILTPSLIFGVSPPSKSDFVLFAVILMEKTWLWRNRAISCCPKVEPDTILKETCSAFNDRAKPQLSVNMQGSFCFND
>XP_028099482.1
MPIEGIFVSGFVNLLFGKLTSFASSKLPTFEGIDTQLTNWTNMLSQIEDLLIDAEEKQLTDRAVKRWLDDLQDLAYDLDDLVDEFATEALRHKLKAKPPQASSSKVWNPILNFKPRDVMFNFKMKSKIEEINTRLHNSFEQCLKLNLVKNVGTTPTPTTKTWQRPDSTSLFDEPRIYGREHDQRKIIELLVRGDESSRNNIGVIPIVGMGGIGKTTLAQMVYNNETVQKHFDLKAWVCVSDDFDIMRITKAILESVTSQTFSFNNLDQVQVQLKQALAGKKFLIVLDDIWNKKYSDWNVLKKPFNDGAEGSKVVVTTRDTEVAGMMTTVELHEVKILSKEDCWSLFAQHAFANTSIDANPKLVSIGKEIVEKCKGLPLAARTLGGLLRSKVRDEEWEDVLHSKIWDLPQESDILPALRLSYRHLPSHLKQCFAYCSIIPNDYEFEEEELVLLWMAEGFIQKQRKKQMEDVGGEYFRELFSRSFFQPSSTSKSSKFVMHDLINDLAQVVARDTCLRLDDKFKDPEQYQNLKKVRHSSYMQKYYEGMKKFEIFDKAMHLRTFLPFNTQNALNCYLASNVPVNLLPKLRRLRVLSMSRYRITEVPNSVGDLKHLRYLNLSYTSIEELPKSLGSLYNLQTLMLRECRKLKKLPTYLGNLIDLRHLDITNAHSLKEMPLGIGKLASLQTLSNFIVTKNNGQQLRELGNLIYLRGKLCLSGLQNVVVPLDAREANLNDKKGLDVLSMKWSIYSDNSRDGRVETEVLDMLQPQKDLKELHIKDYLGTGFPTWIGDPLFSNMIDLSLDNCGNCASLPPLGQLPSLKKLYIEGMSVLKHVGREFYGQGGAKPFQLLETLSFKDMPEWEYWYTFEDDKEVEPFTHVSELSIEYCPKLVGMLPSDLPCLNNLKITQCPQLLVEVSRVVHPSLTFIAMNDVPLTSLQAVLEMSSMVNDEVISANAKSKHPSSITSLNIGMIKKLELLPKWVTHGLMELEALEITNCEELKTLWKNEERVQHCLPAFRRLKIEGCPQLVSLFEEDEDEDNKGQHEPQQQQEGLPCIVRRLEHLTIHNCEKLEKLPWLLHNFTFLGELYVYKCSSLGSFLETGFPCTLKTLTVRRCEALQSLFGCLTQINDSNLQVLDVRDCPSLTCLISCRGGGLPLTLKELKIWRCKKLEALLVVGEGMEINCPSLESVSIMSCDRLKYLPVALPNNNNNLRNLSGLYLSGCKNLEYILEGWFHSATNLAHLDIRGCKKLKALPHGLQSINYLTSLQSLCMNTPHWNNNFKKIGLHRLSSLRTLLIEGPISVAEDEEEGVAGSSFPIDGKLLPTSLICLWIWDFRNLEKLSSKLFQNLASLECLEIVGCPRLKSLPVQRLPPSLISLRIERCPRLTGKCEKGKGKYWPHLAHLPQVDVFR
>XP_028099588.1
MAVPFLPFVLKNLNSLIQNEVGLLCGVNMEMKKLSSTLSTIQAVLEDAEQKQLQDKAIQNWLKELNDAAYEADDILDECATEALRCELKGQGYGSLKKVSTSLLTCYPVQNLLFRYKIGNKIKEITQKIDTIAANRSKFHLTEGVVAVTRVEYDVSRETSSVITEPQLYGRDEDKEKIVKFLVEDVCDVEDVSVYPILGIGGLGKTTLAQMAFNDERVKPHFDPKIWVYVSQDFDVKRVIKTTIESANGKACEAVDLDSLQRKLCDMLNGKRYLIVLDDVWDEDPDKWDAFKYSLACGSKGASVIVTTRVDKVASIMGTISPHRLSVLSKEDCWLLFRQRAFGLGNKERPNVVAIGKEIVKKCGGVPLAAKAFGGLMRFKSEEKEWLHVKESEIWKLPQDKNSILPALRLSYSYLPLESRQCFAYCAIFPKGSQIRKRDLIHLWMANGYISCKGGWEPEDIGDQIWNELCLISFFQEVKDYRSDISFEMHDLVHDLAQSIMKGECQMIKFNSSSNIYNEKAHHVTLVVGPADNFNNTFHKVVSLRTLRLQRPSIYSLGDDIFLCDFRMFGSLRAFDARGRVKELLPPIGNSKHLRYLNLSHSGFKRLPDSICNLLNLQTLILEYCLKLERFPQNMMYLRSLRHLFLSGYQLIEMPPKLGQLTNLKTLNKFVVGMSTDCSLLAELKCLKLQGELCIWHLERVRNPMAAKEANLVGMQNLSQLQLNWKYGFAECESQENVESEPQENVKSELVLEALQPHPNLKELVVRGYKGTRFPIWMRGSDLQNVVNIRLSRCNNCFQLPPLGQLPLLQSLKIDEMEEVVECIENEYPGGGGYPSLEELTVCICPKLEGWSGEEGRELFPRLREIDIVYCPKLSFPHLSAPKELSLVGQCTMVVNSISNLNGLTSLTIGYDGETVCFPKEFLRNLTLLESLVIENCHQLKLLPRDLASLVTLKSLKIKGCPKLESLPEEGLRGLESLQSLHIINCCELERRCEEGKGEDWYKIAHIPKITIKRLCCHALWVMMAAATIEVAVASDALLVGRFWVVYGYEII
>XP_028099688.1
MADIVTGPFISFVVERLGNVLIQEAKLLRGVKGQVDEMQTELKRMQSFLKDAAARQEGGDEMVRNWVVEIREAAYDAEDVIDTYIIKVAFRRRTGILNVFMRFSCVIKDCIAIHKVGVEIESIKTKISSITASLQKHGVRATSEGESLSSSRYETQRLLRKSYPHIMEEDIVGLDKDLTEIVEHLVKEERQCRVVSIWGMGGLGKTTLAKEVYHHNDVRRHFDCFSWAFISQQCNLREVLEGILIGLTSPSLDKRKKIKIMKLGELVEELFQVQSQKKCLVVIDDIWKAQDWEILSPAFPNKKDASSKILLTTRKKEVASYADQPHELRTLTEDESWKLFEKKASTEFEPSTEMMELGKEMVKHCGGLPLAIVVLGGLLANKHKMEEWKEKN
>XP_028099955.1
MPIGEIILTAFIQVLFEKLASTVPLKFARREQVHTLFKKWSGELVEIQAFLDDAEEKQIENKAVKMWLEDLTDLAYDLDDILDEFATEALGCELKSVSQEASTKKRKLLAMISTWGKGLNPTTLFSDFTRSSTSKVDEITSRLQSIFERGSRLGLQKIFAGESAKAWHRPASTSLVIHEHCIYGRDKEKKDIIDFLLGDESNDSKVGVLPIVGMGGLGKTTLAQMVYNDEVVVNHFDLQAWVCVSDEFDTMRISKVILESITSKACEFQDLNQVQVQLKQNLIGKKILIVLDDVWDTKNRDWNILKGPFNNGVSGSKIIVTTRDRDVASIMGTVQNHLLQYLSDDDCWSVFEQHAFGKRSMNANPELVFIGKKIVGKCKGLPLAASTLGGLLKCKETDNDWENVLNSKIWDLTEKDNEIPPALRLSYHHLPSHLKRCFAYCSILPKDYEFEEEELIFLWMAEGLLQQQNGNKQMEDLGVEYFRELQSRSFFQPSSGGESLKFVMHDLINDLAQSVAGYTCFRLEDKLKDQEQCRKLKSARHSSYMQSSFDTIKKFETFYEAENVQYIHLSALPQLPLFLGNQKSYQRMVSTLSIIFCCVR
>XP_028099983.1
MAAALVGGAFLSATLQVLFDRLASREFVNFFRAQKLDDKLLRKLKSTLRGLNVLLDDAEDKQITNLAVKDWMDELKVAVYHADDLLDEIATEALRCKSEAKYHSGSDQVRSPTLISSSSSFDADIVSKIEEIIDRLECFPKEKDVLGLREVAGQKLYHGLPTTSLVDESGVFGRDNDKEDVIKLLLSDEASGGNQKIDVIAIVGMGGVGKTTLAQFLYNDGRVDDHFDMKAWVCVSDEFDVVRVTRTILKAVIPQGSDTMDLSKKDLNELQVKLKECLSGKKFLMVLDDVWNENYVNWDSLRSPFEYGGHGSRVIVTTRNESVSSIMQTVPIHRLQQLSDEDCWKLFAKHAFEKRDCGAHPNLERIGKEVVKKCKGLPLAAKTLAGLLRSKRDVEDWNNILKSGIWDLPKQKSNILPALKLSYHYLPSHLKRCFAYCSIFPKDHEFEMERLVLMWMAEGFVEQPRSKKTREEVGYECFNELQSRSFFQRSNANKYCFVMHDLVNDLAQAVSRDFCYMLGDNTHHISERVHHFSCVRGKFDGFEKYKLINDAKFLRTFLTLGYSYSWLSKKVLDDILPKLTCLRLLSLSRYKIMELPHSIGNLLHLRYLDLSYTKIKQLPESVCTMYNLETLLLYNCRQLITLPVNLQKLIQLRHLDLTGTNLQEMPMQMSQLKDLQLLTAFVVGKSKGLGIEELKEFHHLQRRLSISSLQNVTNGMGAMEAKLEEKMYLEELVLEWSSSTNDSQNERDVLDKLKPHTNLKRLEIKNFGGTRFPDWLGDKSFCNIVHMSLDNCEYCFSLPPFGQLPSLKDLEISRMQGITKVGHEFYGDSSLRKPFQSLETLIFEEMLEWVDWYILESGEFSKLKELHVIKCPKLIGGLPKHIPSCVRLEIQKCSRLMAQLSNSCGAGTSELVLNRCDGVELGCRGLSSLTKLKISGMPNLKELTPELCTLTNLKEFRIDSCPSLLSFPDTGLPPMLTHLSICHCKVLHSLLPRSEDMENCYKSLETLSLSRCDALKPMWLGFFPKLRSLGIRFCTNFNSITDLNMLGLQNLASLESLFLSGFSNLISFPQGGLPGLKLTNFRIRQCKKLESLPEGMHALFPSLQSLELVGCREIKSFPEGGLPSSLRSLEIQNCSKLTVRRREWDLQRLPSLRHFRLVGGDGVESFPEEGLLPATLMSLRIDYLPNLKSLNNRGLQLLGSLKYIKILGCPQLQSLVEEGLPTSLFMLEFFGCPMLKPRYLKGEGQDWHKIACVPVIHMDGEVIFDQLTLRPAMDSQPGTLMCRSEIIRECVRC
>XP_028099984.1
MAAALVGGAFLSATLQVLFDRLASREFVNFFRAQKLDDKLLRKLKSTLRGLNVLLDDAEDKQITNLAVKDWMDELKVAVYHADDLLDEIATEALRCKSEAKYHSGSDQVRSPTLISSSSSFDADIVSKIEEIIDRLECFPKEKDVLGLREVAGQKLYHGLPTTSLVDESGVFGRDNDKEDVIKLLLSDEASGGNQKIDVIAIVGMGGVGKTTLAQFLYNDGRVDDHFDMKAWVCVSDEFDVVRVTRTILKAVIPQGSDTMDLSKKDLNELQVKLKECLSGKKFLMVLDDVWNENYVNWDSLRSPFEYGGHGSRVIVTTRNESVSSIMQTVPIHRLQQLSDEDCWKLFAKHAFEKRDCGAHPNLERIGKEVVKKCKGLPLAAKTLAGLLRSKRDVEDWNNILKSGIWDLPKQKSNILPALKLSYHYLPSHLKRCFAYCSIFPKDHEFEMERLVLMWMAEGFVEQPRSKKTREEVGYECFNELQSRSFFQRSNANKYCFVMHDLVNDLAQAVSRDFCYMLGDNTHHISERVHHFSCVRGKFDGFEKYKLINDAKFLRTFLTLGYSYSWLSKKVLDDILPKLTCLRLLSLSRYKIMELPHSIGNLLHLRYLDLSYTKIKQLPESVCTMYNLETLLLYNCRQLITLPVNLQKLIQLRHLDLTGTNLQEMPMQMSQLKDLQLLTAFVVGKSKGLGIEELKEFHHLQRRLSISSLQNVTNGMGAMEAKLEEKMYLEELVLEWSSSTNDSQNERDVLDKLKPHTNLKRLEIKNFGGTRFPDWLGDKSFCNIVHMSLDNCEYCFSLPPFGQLPSLKDLEISRMQGITKVGHEFYGDSSLRKPFQSLETLIFEEMLEWVDWYILESGEFSKLKELHVIKCPKLIGGLPKHIPSCVRLEIQKCSRLMAQLSNSCGAGTSELVLNRCDGVELGCRGLSSLTKLKISGMPNLKELTPELCTLTNLKEFRIDSCPSLLSFPDTGLPPMLTHLSICHCKVLHSLLPRSEDMENCYKSLETLSLSRCDALKPMWLGFFPKLRSLGIRFCTNFNSITDLNMLGLQNLASLESLFLSGFSNLISFPQGGLPGLKLTNFRIRQCKKLESLPEGMHALFPSLQSLELVGCREIKSFPEGGLPSSLRSLEIQNCSKLTVRRREWDLQRLPSLRHFRLVGGDGVESFPEEGLLPATLMSLRIDYLPNLKSLNNRGLQLLGSLKYIKILGCPQLQSLVEEGLPTSLFMLEFFGCPMLKPRYLKGEGQDWHKIACVPVIHMDGEVIFDQLTLRPAMDSQPGTLMCRSEIIRECVRC
>XP_028099985.1
MAAALVGGAFLSATLQVLFDRLASREFVNFFRAQKLDDKLLRKLKSTLRGLNVLLDDAEDKQITNLAVKDWMDELKVAVYHADDLLDEIATEALRCKSEAKYHSGSDQVRSPTLISSSSSFDADIVSKIEEIIDRLECFPKEKDVLGLREVAGQKLYHGLPTTSLVDESGVFGRDNDKEDVIKLLLSDEASGGNQKIDVIAIVGMGGVGKTTLAQFLYNDGRVDDHFDMKAWVCVSDEFDVVRVTRTILKAVIPQGSDTMDLSKKDLNELQVKLKECLSGKKFLMVLDDVWNENYVNWDSLRSPFEYGGHGSRVIVTTRNESVSSIMQTVPIHRLQQLSDEDCWKLFAKHAFEKRDCGAHPNLERIGKEVVKKCKGLPLAAKTLAGLLRSKRDVEDWNNILKSGIWDLPKQKSNILPALKLSYHYLPSHLKRCFAYCSIFPKDHEFEMERLVLMWMAEGFVEQPRSKKTREEVGYECFNELQSRSFFQRSNANKYCFVMHDLVNDLAQAVSRDFCYMLGDNTHHISERVHHFSCVRGKFDGFEKYKLINDAKFLRTFLTLGYSYSWLSKKVLDDILPKLTCLRLLSLSRYKIMELPHSIGNLLHLRYLDLSYTKIKQLPESVCTMYNLETLLLYNCRQLITLPVNLQKLIQLRHLDLTGTNLQEMPMQMSQLKDLQLLTAFVVGKSKGLGIEELKEFHHLQRRLSISSLQNVTNGMGAMEAKLEEKMYLEELVLEWSSSTNDSQNERDVLDKLKPHTNLKRLEIKNFGGTRFPDWLGDKSFCNIVHMSLDNCEYCFSLPPFGQLPSLKDLEISRMQGITKVGHEFYGDSSLRKPFQSLETLIFEEMLEWVDWYILESGEFSKLKELHVIKCPKLIGGLPKHIPSCVRLEIQKCSRLMAQLSNSCGAGTSELVLNRCDGVELGCRGLSSLTKLKISGMPNLKELTPELCTLTNLKEFRIDSCPSLLSFPDTGLPPMLTHLSICHCKVLHSLLPRSEDMENCYKSLETLSLSRCDALKPMWLGFFPKLRSLGIRFCTNFNSITDLNMLGLQNLASLESLFLSGFSNLISFPQGGLPGLKLTNFRIRQCKKLESLPEGMHALFPSLQSLELVGCREIKSFPEGGLPSSLRSLEIQNCSKLTVRRREWDLQRLPSLRHFRLVGGDGVESFPEEGLLPATLMSLRIDYLPNLKSLNNRGLQLLGSLKYIKILGCPQLQSLVEEGLPTSLFMLEFFGCPMLKPRYLKGEGQDWHKIACVPVIHMDGEVIFDQLTLRPAMDSQPGTLMCRSEIIRECVRC
>XP_028099986.1
MAAALVGGAFLSATLQVLFDRLASREFVNFFRAQKLDDKLLRKLKSTLRGLNVLLDDAEDKQITNLAVKDWMDELKVAVYHADDLLDEIATEALRCKSEAKYHSGSDQVRSPTLISSSSSFDADIVSKIEEIIDRLECFPKEKDVLGLREVAGQKLYHGLPTTSLVDESGVFGRDNDKEDVIKLLLSDEASGGNQKIDVIAIVGMGGVGKTTLAQFLYNDGRVDDHFDMKAWVCVSDEFDVVRVTRTILKAVIPQGSDTMDLSKKDLNELQVKLKECLSGKKFLMVLDDVWNENYVNWDSLRSPFEYGGHGSRVIVTTRNESVSSIMQTVPIHRLQQLSDEDCWKLFAKHAFEKRDCGAHPNLERIGKEVVKKCKGLPLAAKTLAGLLRSKRDVEDWNNILKSGIWDLPKQKSNILPALKLSYHYLPSHLKRCFAYCSIFPKDHEFEMERLVLMWMAEGFVEQPRSKKTREEVGYECFNELQSRSFFQRSNANKYCFVMHDLVNDLAQAVSRDFCYMLGDNTHHISERVHHFSCVRGKFDGFEKYKLINDAKFLRTFLTLGYSYSWLSKKVLDDILPKLTCLRLLSLSRYKIMELPHSIGNLLHLRYLDLSYTKIKQLPESVCTMYNLETLLLYNCRQLITLPVNLQKLIQLRHLDLTGTNLQEMPMQMSQLKDLQLLTAFVVGKSKGLGIEELKEFHHLQRRLSISSLQNVTNGMGAMEAKLEEKMYLEELVLEWSSSTNDSQNERDVLDKLKPHTNLKRLEIKNFGGTRFPDWLGDKSFCNIVHMSLDNCEYCFSLPPFGQLPSLKDLEISRMQGITKVGHEFYGDSSLRKPFQSLETLIFEEMLEWVDWYILESGEFSKLKELHVIKCPKLIGGLPKHIPSCVRLEIQKCSRLMAQLSNSCGAGTSELVLNRCDGVELGCRGLSSLTKLKISGMPNLKELTPELCTLTNLKEFRIDSCPSLLSFPDTGLPPMLTHLSICHCKVLHSLLPRSEDMENCYKSLETLSLSRCDALKPMWLGFFPKLRSLGIRFCTNFNSITDLNMLGLQNLASLESLFLSGFSNLISFPQGGLPGLKLTNFRIRQCKKLESLPEGMHALFPSLQSLELVGCREIKSFPEGGLPSSLRSLEIQNCSKLTVRRREWDLQRLPSLRHFRLVGGDGVESFPEEGLLPATLMSLRIDYLPNLKSLNNRGLQLLGSLKYIKILGCPQLQSLVEEGLPTSLFMLEFFGCPMLKPRYLKGEGQDWHKIACVPVIHMDGEVIFDQLTLRPAMDSQPGTLMCRSEIIRECVRC
>XP_028099987.1
MAAALVGGAFLSATLQVLFDRLASREFVNFFRAQKLDDKLLRKLKSTLRGLNVLLDDAEDKQITNLAVKDWMDELKVAVYHADDLLDEIATEALRCKSEAKYHSGSDQVRSPTLISSSSSFDADIVSKIEEIIDRLECFPKEKDVLGLREVAGQKLYHGLPTTSLVDESGVFGRDNDKEDVIKLLLSDEASGGNQKIDVIAIVGMGGVGKTTLAQFLYNDGRVDDHFDMKAWVCVSDEFDVVRVTRTILKAVIPQGSDTMDLSKKDLNELQVKLKECLSGKKFLMVLDDVWNENYVNWDSLRSPFEYGGHGSRVIVTTRNESVSSIMQTVPIHRLQQLSDEDCWKLFAKHAFEKRDCGAHPNLERIGKEVVKKCKGLPLAAKTLAGLLRSKRDVEDWNNILKSGIWDLPKQKSNILPALKLSYHYLPSHLKRCFAYCSIFPKDHEFEMERLVLMWMAEGFVEQPRSKKTREEVGYECFNELQSRSFFQRSNANKYCFVMHDLVNDLAQAVSRDFCYMLGDNTHHISERVHHFSCVRGKFDGFEKYKLINDAKFLRTFLTLGYSYSWLSKKVLDDILPKLTCLRLLSLSRYKIMELPHSIGNLLHLRYLDLSYTKIKQLPESVCTMYNLETLLLYNCRQLITLPVNLQKLIQLRHLDLTGTNLQEMPMQMSQLKDLQLLTAFVVGKSKGLGIEELKEFHHLQRRLSISSLQNVTNGMGAMEAKLEEKMYLEELVLEWSSSTNDSQNERDVLDKLKPHTNLKRLEIKNFGGTRFPDWLGDKSFCNIVHMSLDNCEYCFSLPPFGQLPSLKDLEISRMQGITKVGHEFYGDSSLRKPFQSLETLIFEEMLEWVDWYILESGEFSKLKELHVIKCPKLIGGLPKHIPSCVRLEIQKCSRLMAQLSNSCGAGTSELVLNRCDGVELGCRGLSSLTKLKISGMPNLKELTPELCTLTNLKEFRIDSCPSLLSFPDTGLPPMLTHLSICHCKVLHSLLPRSEDMENCYKSLETLSLSRCDALKPMWLGFFPKLRSLGIRFCTNFNSITDLNMLGLQNLASLESLFLSGFSNLISFPQGGLPGLKLTNFRIRQCKKLESLPEGMHALFPSLQSLELVGCREIKSFPEGGLPSSLRSLEIQNCSKLTVRRREWDLQRLPSLRHFRLVGGDGVESFPEEGLLPATLMSLRIDYLPNLKSLNNRGLQLLGSLKYIKILGCPQLQSLVEEGLPTSLFMLEFFGCPMLKPRYLKGEGQDWHKIACVPVIHMDGEVIFDQLTLRPAMDSQPGTLMCRSEIIRECVRC
>XP_028099988.1
MAAALVGGAFLSATLQVLFDRLASREFVNFFRAQKLDDKLLRKLKSTLRGLNVLLDDAEDKQITNLAVKDWMDELKVAVYHADDLLDEIATEALRCKSEAKYHSGSDQVRSPTLISSSSSFDADIVSKIEEIIDRLECFPKEKDVLGLREVAGQKLYHGLPTTSLVDESGVFGRDNDKEDVIKLLLSDEASGGNQKIDVIAIVGMGGVGKTTLAQFLYNDGRVDDHFDMKAWVCVSDEFDVVRVTRTILKAVIPQGSDTMDLSKKDLNELQVKLKECLSGKKFLMVLDDVWNENYVNWDSLRSPFEYGGHGSRVIVTTRNESVSSIMQTVPIHRLQQLSDEDCWKLFAKHAFEKRDCGAHPNLERIGKEVVKKCKGLPLAAKTLAGLLRSKRDVEDWNNILKSGIWDLPKQKSNILPALKLSYHYLPSHLKRCFAYCSIFPKDHEFEMERLVLMWMAEGFVEQPRSKKTREEVGYECFNELQSRSFFQRSNANKYCFVMHDLVNDLAQAVSRDFCYMLGDNTHHISERVHHFSCVRGKFDGFEKYKLINDAKFLRTFLTLGYSYSWLSKKVLDDILPKLTCLRLLSLSRYKIMELPHSIGNLLHLRYLDLSYTKIKQLPESVCTMYNLETLLLYNCRQLITLPVNLQKLIQLRHLDLTGTNLQEMPMQMSQLKDLQLLTAFVVGKSKGLGIEELKEFHHLQRRLSISSLQNVTNGMGAMEAKLEEKMYLEELVLEWSSSTNDSQNERDVLDKLKPHTNLKRLEIKNFGGTRFPDWLGDKSFCNIVHMSLDNCEYCFSLPPFGQLPSLKDLEISRMQGITKVGHEFYGDSSLRKPFQSLETLIFEEMLEWVDWYILESGEFSKLKELHVIKCPKLIGGLPKHIPSCVRLEIQKCSRLMAQLSNSCGAGTSELVLNRCDGVELGCRGLSSLTKLKISGMPNLKELTPELCTLTNLKEFRIDSCPSLLSFPDTGLPPMLTHLSICHCKVLHSLLPRSEDMENCYKSLETLSLSRCDALKPMWLGFFPKLRSLGIRFCTNFNSITDLNMLGLQNLASLESLFLSGFSNLISFPQGGLPGLKLTNFRIRQCKKLESLPEGMHALFPSLQSLELVGCREIKSFPEGGLPSSLRSLEIQNCSKLTVRRREWDLQRLPSLRHFRLVGGDGVESFPEEGLLPATLMSLRIDYLPNLKSLNNRGLQLLGSLKYIKILGCPQLQSLVEEGLPTSLFMLEFFGCPMLKPRYLKGEGQDWHKIACVPVIHMDGEVIFDQLTLRPAMDSQPGTLMCRSEIIRECVRC
>XP_028099989.1
MAAALVGGAFLSATLQVLFDRLASREFVNFFRAQKLDDKLLRKLKSTLRGLNVLLDDAEDKQITNLAVKDWMDELKVAVYHADDLLDEIATEALRCKSEAKYHSGSDQVRSPTLISSSSSFDADIVSKIEEIIDRLECFPKEKDVLGLREVAGQKLYHGLPTTSLVDESGVFGRDNDKEDVIKLLLSDEASGGNQKIDVIAIVGMGGVGKTTLAQFLYNDGRVDDHFDMKAWVCVSDEFDVVRVTRTILKAVIPQGSDTMDLSKKDLNELQVKLKECLSGKKFLMVLDDVWNENYVNWDSLRSPFEYGGHGSRVIVTTRNESVSSIMQTVPIHRLQQLSDEDCWKLFAKHAFEKRDCGAHPNLERIGKEVVKKCKGLPLAAKTLAGLLRSKRDVEDWNNILKSGIWDLPKQKSNILPALKLSYHYLPSHLKRCFAYCSIFPKDHEFEMERLVLMWMAEGFVEQPRSKKTREEVGYECFNELQSRSFFQRSNANKYCFVMHDLVNDLAQAVSRDFCYMLGDNTHHISERVHHFSCVRGKFDGFEKYKLINDAKFLRTFLTLGYSYSWLSKKVLDDILPKLTCLRLLSLSRYKIMELPHSIGNLLHLRYLDLSYTKIKQLPESVCTMYNLETLLLYNCRQLITLPVNLQKLIQLRHLDLTGTNLQEMPMQMSQLKDLQLLTAFVVGKSKGLGIEELKEFHHLQRRLSISSLQNVTNGMGAMEAKLEEKMYLEELVLEWSSSTNDSQNERDVLDKLKPHTNLKRLEIKNFGGTRFPDWLGDKSFCNIVHMSLDNCEYCFSLPPFGQLPSLKDLEISRMQGITKVGHEFYGDSSLRKPFQSLETLIFEEMLEWVDWYILESGEFSKLKELHVIKCPKLIGGLPKHIPSCVRLEIQKCSRLMAQLSNSCGAGTSELVLNRCDGVELGCRGLSSLTKLKISGMPNLKELTPELCTLTNLKEFRIDSCPSLLSFPDTGLPPMLTHLSICHCKVLHSLLPRSEDMENCYKSLETLSLSRCDALKPMWLGFFPKLRSLGIRFCTNFNSITDLNMLGLQNLASLESLFLSGFSNLISFPQGGLPGLKLTNFRIRQCKKLESLPEGMHALFPSLQSLELVGCREIKSFPEGGLPSSLRSLEIQNCSKLTVRRREWDLQRLPSLRHFRLVGGDGVESFPEEGLLPATLMSLRIDYLPNLKSLNNRGLQLLGSLKYIKILGCPQLQSLVEEGLPTSLFMLEFFGCPMLKPRYLKGEGQDWHKIACVPVIHMDGEVIFDQLTLRPAMDSQPGTLMCRSEIIRECVRC
>XP_028099990.1
MAAALVGGAFLSATLQVLFDRLASREFVNFFRAQKLDDKLLRKLKSTLRGLNVLLDDAEDKQITNLAVKDWMDELKVAVYHADDLLDEIATEALRCKSEAKYHSGSDQVRSPTLISSSSSFDADIVSKIEEIIDRLECFPKEKDVLGLREVAGQKLYHGLPTTSLVDESGVFGRDNDKEDVIKLLLSDEASGGNQKIDVIAIVGMGGVGKTTLAQFLYNDGRVDDHFDMKAWVCVSDEFDVVRVTRTILKAVIPQGSDTMDLSKKDLNELQVKLKECLSGKKFLMVLDDVWNENYVNWDSLRSPFEYGGHGSRVIVTTRNESVSSIMQTVPIHRLQQLSDEDCWKLFAKHAFEKRDCGAHPNLERIGKEVVKKCKGLPLAAKTLAGLLRSKRDVEDWNNILKSGIWDLPKQKSNILPALKLSYHYLPSHLKRCFAYCSIFPKDHEFEMERLVLMWMAEGFVEQPRSKKTREEVGYECFNELQSRSFFQRSNANKYCFVMHDLVNDLAQAVSRDFCYMLGDNTHHISERVHHFSCVRGKFDGFEKYKLINDAKFLRTFLTLGYSYSWLSKKVLDDILPKLTCLRLLSLSRYKIMELPHSIGNLLHLRYLDLSYTKIKQLPESVCTMYNLETLLLYNCRQLITLPVNLQKLIQLRHLDLTGTNLQEMPMQMSQLKDLQLLTAFVVGKSKGLGIEELKEFHHLQRRLSISSLQNVTNGMGAMEAKLEEKMYLEELVLEWSSSTNDSQNERDVLDKLKPHTNLKRLEIKNFGGTRFPDWLGDKSFCNIVHMSLDNCEYCFSLPPFGQLPSLKDLEISRMQGITKVGHEFYGDSSLRKPFQSLETLIFEEMLEWVDWYILESGEFSKLKELHVIKCPKLIGGLPKHIPSCVRLEIQKCSRLMAQLSNSCGAGTSELVLNRCDGVELGCRGLSSLTKLKISGMPNLKELTPELCTLTNLKEFRIDSCPSLLSFPDTGLPPMLTHLSICHCKVLHSLLPRSEDMENCYKSLETLSLSRCDALKPMWLGFFPKLRSLGIRFCTNFNSITDLNMLGLQNLASLESLFLSGFSNLISFPQGGLPGLKLTNFRIRQCKKLESLPEGMHALFPSLQSLELVGCREIKSFPEGGLPSSLRSLEIQNCSKLTVRRREWDLQRLPSLRHFRLVGGDGVESFPEEGLLPATLMSLRIDYLPNLKSLNNRGLQLLGSLKYIKILGCPQLQSLVEEGLPTSLFMLEFFGCPMLKPRYLKGEGQDWHKIACVPVIHMDGEVIFDQLTLRPAMDSQPGTLMCRSEIIRECVRC
>XP_028099991.1
MAAALVGGAFLSATLQVLFDRLASREFVNFFRAQKLDDKLLRKLKSTLRGLNVLLDDAEDKQITNLAVKDWMDELKVAVYHADDLLDEIATEALRCKSEAKYHSGSDQVRSPTLISSSSSFDADIVSKIEEIIDRLECFPKEKDVLGLREVAGQKLYHGLPTTSLVDESGVFGRDNDKEDVIKLLLSDEASGGNQKIDVIAIVGMGGVGKTTLAQFLYNDGRVDDHFDMKAWVCVSDEFDVVRVTRTILKAVIPQGSDTMDLSKKDLNELQVKLKECLSGKKFLMVLDDVWNENYVNWDSLRSPFEYGGHGSRVIVTTRNESVSSIMQTVPIHRLQQLSDEDCWKLFAKHAFEKRDCGAHPNLERIGKEVVKKCKGLPLAAKTLAGLLRSKRDVEDWNNILKSGIWDLPKQKSNILPALKLSYHYLPSHLKRCFAYCSIFPKDHEFEMERLVLMWMAEGFVEQPRSKKTREEVGYECFNELQSRSFFQRSNANKYCFVMHDLVNDLAQAVSRDFCYMLGDNTHHISERVHHFSCVRGKFDGFEKYKLINDAKFLRTFLTLGYSYSWLSKKVLDDILPKLTCLRLLSLSRYKIMELPHSIGNLLHLRYLDLSYTKIKQLPESVCTMYNLETLLLYNCRQLITLPVNLQKLIQLRHLDLTGTNLQEMPMQMSQLKDLQLLTAFVVGKSKGLGIEELKEFHHLQRRLSISSLQNVTNGMGAMEAKLEEKMYLEELVLEWSSSTNDSQNERDVLDKLKPHTNLKRLEIKNFGGTRFPDWLGDKSFCNIVHMSLDNCEYCFSLPPFGQLPSLKDLEISRMQGITKVGHEFYGDSSLRKPFQSLETLIFEEMLEWVDWYILESGEFSKLKELHVIKCPKLIGGLPKHIPSCVRLEIQKCSRLMAQLSNSCGAGTSELVLNRCDGVELGCRGLSSLTKLKISGMPNLKELTPELCTLTNLKEFRIDSCPSLLSFPDTGLPPMLTHLSICHCKVLHSLLPRSEDMENCYKSLETLSLSRCDALKPMWLGFFPKLRSLGIRFCTNFNSITDLNMLGLQNLASLESLFLSGFSNLISFPQGGLPGLKLTNFRIRQCKKLESLPEGMHALFPSLQSLELVGCREIKSFPEGGLPSSLRSLEIQNCSKLTVRRREWDLQRLPSLRHFRLVGGDGVESFPEEGLLPATLMSLRIDYLPNLKSLNNRGLQLLGSLKYIKILGCPQLQSLVEEGLPTSLFMLEFFGCPMLKPRYLKGEGQDWHKIACVPVIHMDGEVIFDQLTLRPAMDSQPGTLMCRSEIIRECVRC
>XP_028099992.1
MAAALVGGAFLSATLQVLFDRLASREFVNFFRAQKLDDKLLRKLKSTLRGLNVLLDDAEDKQITNLAVKDWMDELKVAVYHADDLLDEIATEALRCKSEAKYHSGSDQVRSPTLISSSSSFDADIVSKIEEIIDRLECFPKEKDVLGLREVAGQKLYHGLPTTSLVDESGVFGRDNDKEDVIKLLLSDEASGGNQKIDVIAIVGMGGVGKTTLAQFLYNDGRVDDHFDMKAWVCVSDEFDVVRVTRTILKAVIPQGSDTMDLSKKDLNELQVKLKECLSGKKFLMVLDDVWNENYVNWDSLRSPFEYGGHGSRVIVTTRNESVSSIMQTVPIHRLQQLSDEDCWKLFAKHAFEKRDCGAHPNLERIGKEVVKKCKGLPLAAKTLAGLLRSKRDVEDWNNILKSGIWDLPKQKSNILPALKLSYHYLPSHLKRCFAYCSIFPKDHEFEMERLVLMWMAEGFVEQPRSKKTREEVGYECFNELQSRSFFQRSNANKYCFVMHDLVNDLAQAVSRDFCYMLGDNTHHISERVHHFSCVRGKFDGFEKYKLINDAKFLRTFLTLGYSYSWLSKKVLDDILPKLTCLRLLSLSRYKIMELPHSIGNLLHLRYLDLSYTKIKQLPESVCTMYNLETLLLYNCRQLITLPVNLQKLIQLRHLDLTGTNLQEMPMQMSQLKDLQLLTAFVVGKSKGLGIEELKEFHHLQRRLSISSLQNVTNGMGAMEAKLEEKMYLEELVLEWSSSTNDSQNERDVLDKLKPHTNLKRLEIKNFGGTRFPDWLGDKSFCNIVHMSLDNCEYCFSLPPFGQLPSLKDLEISRMQGITKVGHEFYGDSSLRKPFQSLETLIFEEMLEWVDWYILESGEFSKLKELHVIKCPKLIGGLPKHIPSCVRLEIQKCSRLMAQLSNSCGAGTSELVLNRCDGVELGCRGLSSLTKLKISGMPNLKELTPELCTLTNLKEFRIDSCPSLLSFPDTGLPPMLTHLSICHCKVLHSLLPRSEDMENCYKSLETLSLSRCDALKPMWLGFFPKLRSLGIRFCTNFNSITDLNMLGLQNLASLESLFLSGFSNLISFPQGGLPGLKLTNFRIRQCKKLESLPEGMHALFPSLQSLELVGCREIKSFPEGGLPSSLRSLEIQNCSKLTVRRREWDLQRLPSLRHFRLVGGDGVESFPEEGLLPATLMSLRIDYLPNLKSLNNRGLQLLGSLKYIKILGCPQLQSLVEEGLPTSLFMLEFFGCPMLKPRYLKGEGQDWHKIACVPVIHMDGEVIFDQLTLRPAMDSQPGTLMCRSEIIRECVRC
>XP_028099993.1
MAAALVGGAFLSATLQVLFDRLASREFVNFFRAQKLDDKLLRKLKSTLRGLNVLLDDAEDKQITNLAVKDWMDELKVAVYHADDLLDEIATEALRCKSEAKYHSGSDQVRSPTLISSSSSFDADIVSKIEEIIDRLECFPKEKDVLGLREVAGQKLYHGLPTTSLVDESGVFGRDNDKEDVIKLLLSDEASGGNQKIDVIAIVGMGGVGKTTLAQFLYNDGRVDDHFDMKAWVCVSDEFDVVRVTRTILKAVIPQGSDTMDLSKKDLNELQVKLKECLSGKKFLMVLDDVWNENYVNWDSLRSPFEYGGHGSRVIVTTRNESVSSIMQTVPIHRLQQLSDEDCWKLFAKHAFEKRDCGAHPNLERIGKEVVKKCKGLPLAAKTLAGLLRSKRDVEDWNNILKSGIWDLPKQKSNILPALKLSYHYLPSHLKRCFAYCSIFPKDHEFEMERLVLMWMAEGFVEQPRSKKTREEVGYECFNELQSRSFFQRSNANKYCFVMHDLVNDLAQAVSRDFCYMLGDNTHHISERVHHFSCVRGKFDGFEKYKLINDAKFLRTFLTLGYSYSWLSKKVLDDILPKLTCLRLLSLSRYKIMELPHSIGNLLHLRYLDLSYTKIKQLPESVCTMYNLETLLLYNCRQLITLPVNLQKLIQLRHLDLTGTNLQEMPMQMSQLKDLQLLTAFVVGKSKGLGIEELKEFHHLQRRLSISSLQNVTNGMGAMEAKLEEKMYLEELVLEWSSSTNDSQNERDVLDKLKPHTNLKRLEIKNFGGTRFPDWLGDKSFCNIVHMSLDNCEYCFSLPPFGQLPSLKDLEISRMQGITKVGHEFYGDSSLRKPFQSLETLIFEEMLEWVDWYILESGEFSKLKELHVIKCPKLIGGLPKHIPSCVRLEIQKCSRLMAQLSNSCGAGTSELVLNRCDGVELGCRGLSSLTKLKISGMPNLKELTPELCTLTNLKEFRIDSCPSLLSFPDTGLPPMLTHLSICHCKVLHSLLPRSEDMENCYKSLETLSLSRCDALKPMWLGFFPKLRSLGIRFCTNFNSITDLNMLGLQNLASLESLFLSGFSNLISFPQGGLPGLKLTNFRIRQCKKLESLPEGMHALFPSLQSLELVGCREIKSFPEGGLPSSLRSLEIQNCSKLTVRRREWDLQRLPSLRHFRLVGGDGVESFPEEGLLPATLMSLRIDYLPNLKSLNNRGLQLLGSLKYIKILGCPQLQSLVEEGLPTSLFMLEFFGCPMLKPRYLKGEGQDWHKIACVPVIHMDGEVIFDQLTLRPAMDSQPGTLMCRSEIIRECVRC
>XP_028099994.1
MAAALVGGAFLSATLQVLFDRLASREFVNFFRAQKLDDKLLRKLKSTLRGLNVLLDDAEDKQITNLAVKDWMDELKVAVYHADDLLDEIATEALRCKSEAKYHSGSDQVRSPTLISSSSSFDADIVSKIEEIIDRLECFPKEKDVLGLREVAGQKLYHGLPTTSLVDESGVFGRDNDKEDVIKLLLSDEASGGNQKIDVIAIVGMGGVGKTTLAQFLYNDGRVDDHFDMKAWVCVSDEFDVVRVTRTILKAVIPQGSDTMDLSKKDLNELQVKLKECLSGKKFLMVLDDVWNENYVNWDSLRSPFEYGGHGSRVIVTTRNESVSSIMQTVPIHRLQQLSDEDCWKLFAKHAFEKRDCGAHPNLERIGKEVVKKCKGLPLAAKTLAGLLRSKRDVEDWNNILKSGIWDLPKQKSNILPALKLSYHYLPSHLKRCFAYCSIFPKDHEFEMERLVLMWMAEGFVEQPRSKKTREEVGYECFNELQSRSFFQRSNANKYCFVMHDLVNDLAQAVSRDFCYMLGDNTHHISERVHHFSCVRGKFDGFEKYKLINDAKFLRTFLTLGYSYSWLSKKVLDDILPKLTCLRLLSLSRYKIMELPHSIGNLLHLRYLDLSYTKIKQLPESVCTMYNLETLLLYNCRQLITLPVNLQKLIQLRHLDLTGTNLQEMPMQMSQLKDLQLLTAFVVGKSKGLGIEELKEFHHLQRRLSISSLQNVTNGMGAMEAKLEEKMYLEELVLEWSSSTNDSQNERDVLDKLKPHTNLKRLEIKNFGGTRFPDWLGDKSFCNIVHMSLDNCEYCFSLPPFGQLPSLKDLEISRMQGITKVGHEFYGDSSLRKPFQSLETLIFEEMLEWVDWYILESGEFSKLKELHVIKCPKLIGGLPKHIPSCVRLEIQKCSRLMAQLSNSCGAGTSELVLNRCDGVELGCRGLSSLTKLKISGMPNLKELTPELCTLTNLKEFRIDSCPSLLSFPDTGLPPMLTHLSICHCKVLHSLLPRSEDMENCYKSLETLSLSRCDALKPMWLGFFPKLRSLGIRFCTNFNSITDLNMLGLQNLASLESLFLSGFSNLISFPQGGLPGLKLTNFRIRQCKKLESLPEGMHALFPSLQSLELVGCREIKSFPEGGLPSSLRSLEIQNCSKLTVRRREWDLQRLPSLRHFRLVGGDGVESFPEEGLLPATLMSLRIDYLPNLKSLNNRGLQLLGSLKYIKILGCPQLQSLVEEGLPTSLFMLEFFGCPMLKPRYLKGEGQDWHKIACVPVIHMDGEVIFDQLTLRPAMDSQPGTLMCRSEIIRECVRC
>XP_028099995.1
MAAALVGGAFLSATLQVLFDRLASREFVNFFRAQKLDDKLLRKLKSTLRGLNVLLDDAEDKQITNLAVKDWMDELKVAVYHADDLLDEIATEALRCKSEAKYHSGSDQVRSPTLISSSSSFDADIVSKIEEIIDRLECFPKEKDVLGLREVAGQKLYHGLPTTSLVDESGVFGRDNDKEDVIKLLLSDEASGGNQKIDVIAIVGMGGVGKTTLAQFLYNDGRVDDHFDMKAWVCVSDEFDVVRVTRTILKAVIPQGSDTMDLSKKDLNELQVKLKECLSGKKFLMVLDDVWNENYVNWDSLRSPFEYGGHGSRVIVTTRNESVSSIMQTVPIHRLQQLSDEDCWKLFAKHAFEKRDCGAHPNLERIGKEVVKKCKGLPLAAKTLAGLLRSKRDVEDWNNILKSGIWDLPKQKSNILPALKLSYHYLPSHLKRCFAYCSIFPKDHEFEMERLVLMWMAEGFVEQPRSKKTREEEMPMQMSQLKDLQLLTAFVVGKSKGLGIEELKEFHHLQRRLSISSLQNVTNGMGAMEAKLEEKMYLEELVLEWSSSTNDSQNERDVLDKLKPHTNLKRLEIKNFGGTRFPDWLGDKSFCNIVHMSLDNCEYCFSLPPFGQLPSLKDLEISRMQGITKVGHEFYGDSSLRKPFQSLETLIFEEMLEWVDWYILESGEFSKLKELHVIKCPKLIGGLPKHIPSCVRLEIQKCSRLMAQLSNSCGAGTSELVLNRCDGVELGCRGLSSLTKLKISGMPNLKELTPELCTLTNLKEFRIDSCPSLLSFPDTGLPPMLTHLSICHCKVLHSLLPRSEDMENCYKSLETLSLSRCDALKPMWLGFFPKLRSLGIRFCTNFNSITDLNMLGLQNLASLESLFLSGFSNLISFPQGGLPGLKLTNFRIRQCKKLESLPEGMHALFPSLQSLELVGCREIKSFPEGGLPSSLRSLEIQNCSKLTVRRREWDLQRLPSLRHFRLVGGDGVESFPEEGLLPATLMSLRIDYLPNLKSLNNRGLQLLGSLKYIKILGCPQLQSLVEEGLPTSLFMLEFFGCPMLKPRYLKGEGQDWHKIACVPVIHMDGEVIFDQLTLRPAMDSQPGTLMCRSEIIRECVRC
>XP_028100000.1
MVAALVGGAFLSATLQVLFDRLASREFVNFFRAQKLDDKLLRKLKSTLRGLNVLLDDAEDKQITNLAVKDWMDELKVAVYHADDLLDEIATEALRCKSEAKYHSGSDQVRSPTLISSSSSFDADIVSKIEEIIDRLECFPKEKDVLGLREVAGQKLYHGLPTTSLVDESGVFGRDNDKEDVIKLLLSDEASGGNQKIDVIAIVGMGGVGKTTLAQFLYNDGRVDDHFDMKAWVCVSDEFDVVRVTRTILEAVILQRSDMMDLSKKDLNQLQVKLKECLSGKKFLIVLDDVWNENYDNWDSLRSPFGYGEHGSRIIVTTRNESVSSIMQTVPIHRLQQLSDEDCWKLFAKHAFDKGDCGAHPNLERIGKEIVKKCKGLPLAAKTLAGLLRSKRDVEDWNNILKSGIWDLPKEKSNILPALKLSYHYLPSHLKRCFAYCSIFPKNYEFQMERLVLMWMAEGFVEQPRSKKTREEVGYECFNELQSRSFFQRSNANKYCFVMHDLVNDLAQAVSGDFCYVLEDDNTHHISERVLHFSCVSSKFDGFEKFKLINDAKFLRTFLALNPAVYSYSWLSKKVLDDILPKLTCLRMLSLQWYNIIELPPSIGNLLHLRYLDLSYTEIKQLPESVCTMYNLETLLLYNCDKLTTLPVNLRNLIQLRHLDITGTNLQEMPKQMSQLKGLQVLTAFVVGKSKGLGIEELKEFRRLQRRLSISSLQNVTNGMGAMEAKLEEKMYLEELVLEWSSSTNDSQDERDVLDKLKPHTNLKCLEIKNFGGTRFPDWLGDKSFCKIVRLSLDNCEYCFSLPPFGQLPSLKDLEISRMQGITTVGLEFYGDSSLPFQSLETLRFEAMLEWVDWYILESAEFSKLKVLQVINCPKLIGGLPKHIPSCVSLEIQECSRLTSELVLKGCDGVELGCRGLSSLTKLDILDMPNLKELTPQLCTLTNLKEFTLFNCPSLLSFPDTGLPPRLTSLSIRYCEVLVFPRSEDMENCYRSLETLYLYRCDALKPMLLGFFPKLRSLEIESCRNFESITDLNMLGLQNLTSLESL
>XP_028100001.1
MAAALVGGAFLSATLQVLFDRLASPEFVNFFRAQKLDDELLWKLKSTLRGLNVLLDDAEDKQITNPAVKDWVDELKVAVYHADDLLDEIATEALRCKSEAKYHSGSDQVRSPTLISSSSSFDADIVSKIEKIIGRLECFAKEKDVLGLRAVAGQKLYHRLPTTSLVDESGVCGRDNDKEDVIKLLLSDEASGGNQKIDVIAIVGMGGVGKTTLAQFLYNDGRVADHFDMKAWVCVSDEFDVVRVTRTILEAVIPQGSDKMDLSTKDLNQLQVKLKECLSGKKFLIVLDDVWNENYDNWDSLRSPFGYGEHGSRVIVTTRNESVSSIMQTVPIHRLQQLSDEDCWKLFAKHAFEKGDCGAHPKLERIGKQIVKKCKGLPLAAKTLSGLLRSKRDVEDWNNILKSGIWDLPKEKSNILPALKLSYHYLPSHLKRRFAYCSIFPKDYEFEMERLVLMWMAEGFVEQPRSNKTREEVGYECFYELQSRSFFQRSNAKKYCFVMHDLVNDLAQAVSGDFCYYMLEDDNTHHISERVHHFSCVRGKFDGFEKYKLINEAKFLRTFLTLEPAVYSDSWLSKKVLDDILPKLTCLRMLSLQWYNIIELPPSIGNLLHLRYLDLSYTEIKQLPESVCTMYNLETLLLYNCDKLTTLPVNLRNLIQLRHLDITGTNLQEMPKQMSQLKGLQVLTAFVVGKSKGLGIEELKEFCHLQGPLFISGLQNVTNGMGAMEAKLEEKMYLKTLVLKWSGTTNDSQNERDVLDKLQPHSNLKCRKINNFGGTRFPDWLGNKSFCNVVHFS
>XP_028100032.1
MAEAVVSFAVERIEDLLIHKANLLYGVRSQVRGMLAELRGMRPFLKDADARQDEHKSISKLVVEIRDVAYNAEDVIETFVFKFEPRGRRGIIHILKRSASIFSEVITLYKIRSQIVTIQRLHANLPSLGLRALMEIGSATSRHLEQTFSQVGDEYFIGIEQDIEVLAAQLVSEEAEHCKVVLIWGMGGVGKTTLLGRFTNTQMLGAILMPSLGLSARKQLDEVQQQKKCLVVLDDVWSSEGFDELSRVFSGVNTKIILTTRKANVPGYQNCFILQRNLLNEVESWELFARKAFPKTVAKG
>XP_028100292.1
MPIAEIFLSAFIKLLFEKMNSIASSKLHNFEGIDTQLTKWINMLSQIEAVLIDAEEKQMTDRAVNLWLDDLHDLAYDLDDVVDEFATEASRQKLKAKPPQASSSKVWNPIPNFKPRDVMFNFKRRSKIEEITTRLRNSFEQCSQLNLVKIVGTTSGKIWQRLESTSSLSEPRIYGREKDQRKIIELLIGADESSHNNIGIIPIVGMGGIGKTNLAQMVYNNETVKKHFNLKAWVCVSDEFDIMRITKLILESVTLQTCSFHGLDQVQVQLKQALAGKKFLIVLDDVWNKKYSDWNVLKSPFVDGAQGSKVVVTTRNRDVARMMGAVELHDIEVLSDDDCWLLFAQHAFESRSIDANPNLVSIGKKIVEKCKGLPLAVMTLGGLLRCKERDEEWVHVLRSKIWDLPHEESDILPALRLSYHHLPLHLKQCFAYCSIIPKDYEFEEEELVLLWMAEGFIEHQREKQMEDVGGEYFWELLSRSFFQPSSTGKSSKFVMHDLINDLAQVVARGTCFRLEDKLKDQEQHINLKKARHSSYVQDHWQGMEKFEIFYKAMHLRTLIPFLIPGYTQYHVANNVALNLLPKLRCLRVLSMSKYCISELPNSVGNLKHLRYLNLSYTLIEELPKSLGSLYNLQTLMLRGCQNLKKLPVDMENLIDLRHLDITDADSLEEMPLGIGKLASLVTLSNFIVTKNNGFRIRELGNLIYLRGKLSLSGLQNVVDPRDAREVNLINKGGLKVLSMEWSVGSDESQDRRVETEVLDMLRPHKNLEELHIKCYLGTGFPTWIGDPLFSNMLCISLQNCKKCVSLPPLGQLPLLKDLCVEGMSALKHVSYEFYGLCSTKPFPLLGTLSFKNMPEWEEWYTFGDSEEVLPFNRVCKLSIENCPKLLGMLPCNLPCLKNLEITECLQLLVEASTIFFPSLASIVMKDVSLTNLLVVLEMRNMLEDEVMLANASSVTSLSIGIIKKLELLLKWFTHGLMKLEELNITSCEELKTLWKNDARLQHSHPAFRSLEINGCPQLVSLLEEDEDEENEGQHQQQQEGLSCIVRLDHIKIDNCEKLEKLPRRLHTFNFLRGLHVYQCSSLSSFPEAGFPSMLKTLVIHDCKALQSIFGWVD
>XP_028100405.1
MRRKYSLLDKQRERSKRQRERFEREVGENYSVLEKLNHLMISKACNLTADQIDHIDFFYNQLTFLATILKDLEEKQQQLNHEAKNLTMQIYSVISKTRQLIRFFDVQVPGQRDINNGDSFFDILIGTNIMEEIKMIEEKVVQFYDRINQIQLLQIFNDGVHSSMSMENRTMVDEEITVGFDDEALTIKRLLVGARKQLQMISIVGMPGLGKTTLARKLYNDPYITHYFHICAWTYASQLPRKTDMLLDILRSLYVNEMENMTNEKLGDKLYKKLKGKRYLIVIDDIWDIGAWVDLKMYFPNDNNGSRVLFTSRLKELAMHASPDCHPHCLRFLTEEESWELLQRKVFQNESCPPELIEIGKQIMKKCEGLPLAIVVMAGLLAKDNKAQVWWKQVAQSVSSYIVSDPNQYLDTLALSYNHLPRHLKPCFLYLGAFPVDQQISVQKLICLWIAEGFIQKIGQRSLEEVAEDYLMGLIQRSLVIVAQKRFDGRIKACRMHDLLRDLCFKKVREINFLQCAHNYEDTSSSSNYETNNQRRMCIRSYFGPRFDYILLQSYSPTVVQSLLFFSHEFNKIIGFDNSFGDMCSFICLTFKLLRVFKRCHNNAFCLTELTQLLNLRYLAINLKHSCVLLPSISNLSNLETFFFFLHNGVRLFCHVMFGRFQS
>XP_028100449.1
MDVVGIFISPLLQAVIDKLLSADLISLARREGVNTSIKKLKKSFEDINDVLADAEEKQISDRAVNKWLKELQHLAYDADDVLDEFATEAPRKKLIRAETDADVDVGEASTCRKVRRFLLSTCCTGFTPTTISFNFAIESKLKEINGQLQEVTTRIKELGLVKKAIGGMKSTNVWQRPETTYLVKEPCVYGREEKKNKIIELLLTDAATQNKVDVIPIVGMGGIGKTTLAQLIWDDNGVKNHFDPKAWVCVSDEFDVKRITKAILDEFNLDSCNSTELNTLQRKLEDKLAGKKFLLVLDDVWNYRDEEWSSLQSPFRAAAHGSKIIVTTRITTVARQVGTIEHHDLKELSPDDCWSIFAQHAFKNINISEHPELESIGRQIVAKCGGLPLAARALGGLLRDQKEHKWKMVLTSNIWDKPYEESHILPSLKLSYHHLPSHLKRCFGYCAIVPKDYEFGKDELVLLWMAEGLIEHPEGGEQIEDVGRRYFHELVSRSFFQLSRHNKLLFIMHDLINDLAQAVAGDICFRLENNSEGGKQNKISDKARHSSYVGSGYEGIRKFKAFDDARCLRTFLRFSASAFNYTTRYLIHDLLPTLKCLRELRFYCYGIDELPDSIGDLKHLRYLDVSHSRIRKLPDSVVTLYNLQVLFLKFCVRLKKLPLNMGRLVNLRHFDMTGVHIPSSEEMSLHIGKLTNLRTLSNFMVGKDRGRKIGELKNLSHIQGAIHISRMENVSGVKDAVDANLMSKEELKELSLEWDESHSSQNDIVERDVLDVMRPFKFLERLTISGYGSTKFPNWVGDVSFSKMVFM
>XP_028100541.1
MDVFGIFISPFVQAMVDKLSSYLINLVSTAEVGTSIQNLKKALEDLETLLADAENKQVYDKDIKNWLEEVQPLAYDADDLLDDFATEALERKLMAEETTMGRRSAKFPRLSSIVPFNLKNGSKLNEITSQLQEVATKGKDLGLDKRLVGRMSTGLWQRSQTTCLKEPHIHGRDEDMKQIIELLLGDAPTAKRFDVIPIVGMGGIGKTTLAQHIYNHDRVENHFNLKAWVCVSDDFEVMRITKAILESFTHSSFNFSNLNEVQVQLSKRLAGEKFLLVLDDVWDYGRDGWNLLQSPFRAGALGSKIIVTTRDRGVAKQMGMDKYHNLQNLSYGDCWLIFSQHAFQNRNIEEYQELESIGKKIVENRCRGLPLAARALGSLLCCKQEEHEWKEILNNNIWNEESGILTALKLSYLHLPVHLKRCFSYCAIIPKDYEFMEEELVLLWMAEGLIEEPNGGDQMEYLGRKYFHELVSRSFFQPSSGNKSQFIMHDLINDLAQDVAGNKCFRLENYLEYGRHNKISKKARHSSYVGSHYDGIKKFKVFDDAKCLRTFLQFFPPSTYTSRYLFHDLLPKLKCLRELRLHCYHMDELPNSIGNLKHLRYLDVSHSNIQKLPESVVTLYNLQVLFLKFCGLLRKLPLNMGRLVNLCHFDMTGVDISSSEKMSLHIGKLTNLQTLSNFIVGKDCGRKIGELKNLSHIRGAIHISRMENVSGVKDAMDANLMSKEELKELSLEWDESHRSLNDIVERNVLDVMRPFKLLERLTISGYGGTKFPNWVGDVSFSKMVFMRLKGSKCCRSLPPLGQLPLLKDLYIGGMSAIERLGCEFYGQQCCAKPFPSLERLSFEFMPEWEDWSAFETEGVQPFRHLSELSIINCPKLVGRLPNDLPCLNSLKIDGCPQLLIDVSSLVQPSLASLSMNNVMLPSLPALLGTKNTIELGSLTLDVSRVTVPDSLCDPSTIDEELLATEMSKHLTSITALSIFHVEKLAFLPTWFTRDLMGLEKLEIGNCEELITLWQNKVGIQVCLPSLCHLKISHCPKLVCLFEEEQENGGEGLKKQQHEGLPCMPRLEYLIIEECGMLKKLPQDLHTYTSLGVLRIDSCASLISFPMKGLPSMLRELGVSGCDALESLPELMTLNNLQELQVSRCKSLTYLLSRGGLPSTNNFGLIRVKVWSQFLQRKGSKLIVHLLKILKFGVAGVSNLYLKPIISRISVNWRYAVVLIWSPRHLVVVMRTTTSTNSLGFKSCV
>XP_028100542.1
MDVFGIFISPFVQAMVDKLSSYLINLVSTAEVGTSIQNLKKALEDLETLLADAENKQVYDKDIKNWLEEVQPLAYDADDLLDDFATEALERKLMAEETTMGRRSAKFPRLSSIVPFNLKNGSKLNEITSQLQEVATKGKDLGLDKRLVGRMSTGLWQRSQTTCLKEPHIHGRDEDMKQIIELLLGDAPTAKRFDVIPIVGMGGIGKTTLAQHIYNHDRVENHFNLKAWVCVSDDFEVMRITKAILESFTHSSFNFSNLNEVQVQLSKRLAGEKFLLVLDDVWDYGRDGWNLLQSPFRAGALGSKIIVTTRDRGVAKQMGMDKYHNLQNLSYGDCWLIFSQHAFQNRNIEEYQELESIGKKIVENRCRGLPLAARALGSLLCCKQEEHEWKEILNNNIWNEESGILTALKLSYLHLPVHLKRCFSYCAIIPKDYEFMEEELVLLWMAEGLIEEPNGGDQMEYLGRKYFHELVSRSFFQPSSGNKSQFIMHDLINDLAQDVAGNKCFRLENYLEYGRHNKISKKARHSSYVGSHYDGIKKFKVFDDAKCLRTFLQFFPPSTYTSRYLFHDLLPKLKCLRELRLHCYHMDELPNSIGNLKHLRYLDVSHSNIQKLPESVVTLYNLQVLFLKFCGLLRKLPLNMGRLVNLCHFDMTGVDISSSEKMSLHIGKLTNLQTLSNFIVGKDCGRKIGELKNLSHIRGAIHISRMENVSGVKDAMDANLMSKEELKELSLEWDESHRSLNDIVERNVLDVMRPFKLLERLTISGYGGTKFPNWVGDVSFSKMVFMRLKGSKCCRSLPPLGQLPLLKDLYIGGMSAIERLGCEFYGQQCCAKPFPSLERLSFEFMPEWEDWSAFETEGVQPFRHLSELSIINCPKLVGRLPNDLPCLNSLKIDGCPQLLIDVSSLVQPSLASLSMNNVMLPSLPALLGTKNTIELGSLTLDVSRVTVPDSLCDPSTIDEELLATEMSKHLTSITALSIFHVEKLAFLPTWFTRDLMGLEKLEIGNCEELITLWQNKVGIQVCLPSLCHLKISHCPKLVCLFEEEQENGGEGLKKQQHEGLPCMPRLEYLIIEECGMLKKLPQDLHTYTSLGVLRIDSCASLISFPMKGLPSMLRELGVSGCDALESLPELMTLNNLQELQVSRCKSLTYLLSRGGLPSTNNFGLIRVKVWSQFLQRKGSKLIVHLLKILKFGVAGVSNLYLKPIISRISVNWRYAVVLIWSPRHLVVVMRTTTSTNSLGFKSCV
>XP_028100543.1
MDVFGIFISPFVQAMVDKLSSYLINLVSTAEVGTSIQNLKKALEDLETLLADAENKQVYDKDIKNWLEEVQPLAYDADDLLDDFATEALERKLMAEETTMGRRSAKFPRLSSIVPFNLKNGSKLNEITSQLQEVATKGKDLGLDKRLVGRMSTGLWQRSQTTCLKEPHIHGRDEDMKQIIELLLGDAPTAKRFDVIPIVGMGGIGKTTLAQHIYNHDRVENHFNLKAWVCVSDDFEVMRITKAILESFTHSSFNFSNLNEVQVQLSKRLAGEKFLLVLDDVWDYGRDGWNLLQSPFRAGALGSKIIVTTRDRGVAKQMGMDKYHNLQNLSYGDCWLIFSQHAFQNRNIEEYQELESIGKKIVENRCRGLPLAARALGSLLCCKQEEHEWKEILNNNIWNEESGILTALKLSYLHLPVHLKRCFSYCAIIPKDYEFMEEELVLLWMAEGLIEEPNGGDQMEYLGRKYFHELVSRSFFQPSSGNKSQFIMHDLINDLAQDVAGNKCFRLENYLEYGRHNKISKKARHSSYVGSHYDGIKKFKVFDDAKCLRTFLQFFPPSTYTSRYLFHDLLPKLKCLRELRLHCYHMDELPNSIGNLKHLRYLDVSHSNIQKLPESVVTLYNLQVLFLKFCGLLRKLPLNMGRLVNLCHFDMTGVDISSSEKMSLHIGKLTNLQTLSNFIVGKDCGRKIGELKNLSHIRGAIHISRMENVSGVKDAMDANLMSKEELKELSLEWDESHRSLNDIVERNVLDVMRPFKLLERLTISGYGGTKFPNWVGDVSFSKMVFMRLKGSKCCRSLPPLGQLPLLKDLYIGGMSAIERLGCEFYGQQCCAKPFPSLERLSFEFMPEWEDWSAFETEGVQPFRHLSELSIINCPKLVGRLPNDLPCLNSLKIDGCPQLLIDVSSLVQPSLASLSMNNVMLPSLPALLGTKNTIELGSLTLDVSRVTVPDSLCDPSTIDEELLATEMSKHLTSITALSIFHVEKLAFLPTWFTRDLMGLEKLEIGNCEELITLWQNKVGIQVCLPSLCHLKISHCPKLVCLFEEEQENGGEGLKKQQHEGLPCMPRLEYLIIEECGMLKKLPQDLHTYTSLGVLRIDSCASLISFPMKGLPSMLRELGVSGCDALESLPELMTLNNLQELQVSRCKSLTYLLSRGGLPSTNNFGLIRVKVWSQFLQRKGSKLIVHLLKILKFGVAGVSNLYLKPIISRISVNWRYAVVLIWSPRHLVVVMRTTTSTNSLGFKSCV
>XP_028100544.1
MDVFGIFISPFVQAMVDKLSSYLINLVSTAEVGTSIQNLKKALEDLETLLADAENKQVYDKDIKNWLEEVQPLAYDADDLLDDFATEALERKLMAEETTMGRRSAKFPRLSSIVPFNLKNGSKLNEITSQLQEVATKGKDLGLDKRLVGRMSTGLWQRSQTTCLKEPHIHGRDEDMKQIIELLLGDAPTAKRFDVIPIVGMGGIGKTTLAQHIYNHDRVENHFNLKAWVCVSDDFEVMRITKAILESFTHSSFNFSNLNEVQVQLSKRLAGEKFLLVLDDVWDYGRDGWNLLQSPFRAGALGSKIIVTTRDRGVAKQMGMDKYHNLQNLSYGDCWLIFSQHAFQNRNIEEYQELESIGKKIVENRCRGLPLAARALGSLLCCKQEEHEWKEILNNNIWNEESGILTALKLSYLHLPVHLKRCFSYCAIIPKDYEFMEEELVLLWMAEGLIEEPNGGDQMEYLGRKYFHELVSRSFFQPSSGNKSQFIMHDLINDLAQDVAGNKCFRLENYLEYGRHNKISKKARHSSYVGSHYDGIKKFKVFDDAKCLRTFLQFFPPSTYTSRYLFHDLLPKLKCLRELRLHCYHMDELPNSIGNLKHLRYLDVSHSNIQKLPESVVTLYNLQVLFLKFCGLLRKLPLNMGRLVNLCHFDMTGVDISSSEKMSLHIGKLTNLQTLSNFIVGKDCGRKIGELKNLSHIRGAIHISRMENVSGVKDAMDANLMSKEELKELSLEWDESHRSLNDIVERNVLDVMRPFKLLERLTISGYGGTKFPNWVGDVSFSKMVFMRLKGSKCCRSLPPLGQLPLLKDLYIGGMSAIERLGCEFYGQQCCAKPFPSLERLSFEFMPEWEDWSAFETEGVQPFRHLSELSIINCPKLVGRLPNDLPCLNSLKIDGCPQLLIDVSSLVQPSLASLSMNNVMLPSLPALLGTKNTIELGSLTLDVSRVTVPDSLCDPSTIDEELLATEMSKHLTSITALSIFHVEKLAFLPTWFTRDLMGLEKLEIGNCEELITLWQNKVGIQVCLPSLCHLKISHCPKLVCLFEEEQENGGEGLKKQQHEGLPCMPRLEYLIIEECGMLKKLPQDLHTYTSLGVLRIDSCASLISFPMKGLPSMLRELGVSGCDALESLPELMTLNNLQELQVSRCKSLTYLLSRGGLPSTNNFGLIRVKVWSQFLQRKGSKLIVHLLKILKFGVAGVSNLYLKPIISRISVNWRYAVVLIWSPRHLVVVMRTTTSTNSLGFKSCV
>XP_028100559.1
MAVVGIFVSPLLKAVINKLLSSDLIDLARQGGVDTSIKKLKKSFEDINDVLADAEEKQISDRAVNKWLKELQHLAYDADDVLDEFATEALRKKLIRAETDADVDVGEASTCRKVRRFLLSTCCKAMPYHLISFDFAIGSKIKKINGQLQDVTTRIKELGLIKKAIGGTHKPTNAWPRRETTYLLDDPFVCGRDEDKKRIVELLLRDTPTQNKVDVIPITGMGGIGKTTLAQLIYDDDGVKNHFDLKAWVCVSEEFDVKTITKS
>XP_028101129.1
MAESAVFHLLANFTPFLQQEANLLTGVREEIQYIRDEFDRMTAFLRVADAMEENNPELKVWVKQVREAAYDIGDVLELYMLRLGHRHGAGFRGFLRKVSCFLKTLKARHQIASEVQRMKSRVIDISKGHQRYHDRYGMSEQGSSSRSTGLNTACHDYRGDALLLDESELVGIDKPKSQLIRWLVHEDPRLKVFSVSGMGGLGKTTLVKKVFDDAVVKNHSQSHVWITVSESFKIDVLLKGIIKQLFEEIKQPVPQGMDNMDTNSLKGIINAFLQQKRYVLVFDDVWDIHAWQSFRHVFPSGNCGSRVVLTTRNADLASFASTEYHGDVYNLQPLTPEESWTLFCRKTFMENSCPSHLEGLSKAILNRCEGLPLAIVAISGLLSTKDKSSVDEWDKIYRSLGAELEGNDRLLSMNKILSLSYIDLPYYLKFCFL
>XP_028101130.1
MAESAVFHLLANFTPFLQQEANLLTGVREEIQYIRDEFDRMTAFLRVADAMEENNPELKVWVKQVREAAYDIGDVLELYMLRLGHRHGAGFRGFLRKVSCFLKTLKARHQIASEVQRMKSRVIDISKGHQRYHDRYGMSEQGSSSRSTGLNTACHDYRGDALLLDESELVGIDKPKSQLIRWLVHEDPRLKVFSVSGMGGLGKTTLVKKVFDDAVVKNHSQSHVWITVSESFKIDVLLKGIIKQLFEEIKQPVPQGMDNMDTNSLKGIINAFLQQKRKTFMENSCPSHLEGLSKAILNRCEGLPLAIVAISGLLSTKDKSSVDEWDKIYRSLGAELEGNDRLLSMNKILSLSYIDLPYYLKFCFL
>XP_028101134.1
MTAFLRVADAMEENNTELKVWVKQVREAAYDIGDVLELYMLRLGHRHGTGFCGFLGKVSCFIKTLKARHQIVSEVQRMKAKVIDISKGHQRYHERYGMLEQGSSSRSTGLNTTCHDYRGDALLLHEFELVSIDKPKSQLIRWLMHEDPRLKAFSVSGMGRLGKTTLAKRVFDDAVVKNHFQSHVWITVSESFKIEVLLKGIIKQLFEEIKQPIPQGMDNMDTNSLKGIINAFLQQKRKTFMENSCPSHLERLSKVILHRCEDCCLQLWQLVVFYQQWIRAVWMSGIRSTVALQLFH
>XP_028101135.1
MAETAVFHLLANFAPFLQQEANLLTGVRDEIQYIRDEFERMTAFLRVADAMEENDPELKVWVKQVREAAYDIGDVLELFMLRLGHHHGAGFRGFLRKVSCCIKTLIARHQIGSEVQRMKSRVIDISKGHQRYHDSYGMLEQGSSSRSIGLNTAWHDYRGDALLLHESELAGIDKPKSQLIRWLVHEDPRLKVFSVSGMGGLGKTTLVKKVFDDAIVKNHFQSHVWITVSESFKIEVLLKDIIKQLFNEIKQPVPQRMDNMDTNNLKGIINAFLQQKRYVLVFDDLWDIHAWQSFRYVFPIGNCGSSVVLTTRNADLASIASTEYYGDVYNLQPLPPEESWTLFCRKTFMENSCPSHLERLSKAILNRCEGLPLAVVAISGLLSTKDKSSVDEWDKIYRSLGAELEGNDKF
>XP_028101136.1
MAETAVFHLLANFAPFLQQEAHLLTGVRNEIEYIRDEFNRMMSFLRVADAIEENDPELKVWVKQVREAAYDIGDVLDLFMLRLGHRHGHGFCGFLRKVSYFIKTSRTRHQIAFEVQRMKSKVDNISKGHQRYHDRYGTLEQGSSSRSTGFNKARHDCRGDALLLDEAELVGIDEPKSQLITWLVHEDPRLKVLSLSGMGGLGKTTLVKKVFDDVVVKKHFQNHAWITVSESFNIKELLKGMIQQLFEEVRQPVPQGVEYMNTNSLKGIIKAFLQQKRYVLVFDDVWDIHAWQSFRYVFPIGNCGSQVVLTTRNADLASFSSKEYHGDVYNLQPLPPKESWTLFCRKTSMENSCPSYLEGLSRAILKRCEGLRLAIVAISGLLSTKDNNVDEWDKINLSLGAELGGNDKLLSMKKILSLSYIDLSYYLKFCFLYSSVFPEDYLIEHGRLIRLWVAEGFVEMKAGMTIEEVAEGYLNELINRSIVQVAQMRSDGRVQTYRIHDLWHEIIVSKSGEQNIVTIAGEQKSVARKSAALINPQPFGKYTTKQLLTVLELRGAFLETFPNDVLKLLQLRYLSLRGTNVKIIPKSIGKLQNLETLDLKDTHVTELPDDMLKLQRLRHILLYHCIQDPAPSLRFQHHCGFKAPTEIGSLSSLQTLCSIETNHDNGTILLGEVGKLAQLRKLQIEKLRNEDGRVLCSSLEKLSNLRSLVVRAIGEDDIIDLDSLSSPPQLLRTLYLGGSLHKVPHWIPSLHSLVRVIFACSKLRDVDPLESLQGLPNLVELQLHQTYEGEELYFKAGGFQRLVRLYLGGLKGLRWVKVEVGSMPHLKELTISECELVEELPSGFEHLTNLKTLYLVDMSNELISSLNKDLEGGNYWKTANIPEVWIGNTKCGYFEGNYL
>XP_028101138.1
MLCLGHRPGAGFRGFLRKVSCFIKTLKACHQIASEVQRMKSRVIDISKGHQRYHDRYGTLEQGSSSRSIGLNTACHDYRGDALLLHEFELAGIDKPKSQLIRWLVHEDPRLKVLSVSGMGRLGKTTLVKKAFDDVVVKNHFQSHVWITVSESFKIEVLLKDIIKKLFEELEQPVPRGMDNMDTNSLKAIINAFLQQNRKTFMENSCPSHLEGLSKAILNRCEGLPLAIVAISGLLSTKDKSSVDEWDNIYRSLGAEL
>XP_028101141.1
MAESAVFHLLANLAPFLQQEANLLIGVREEIEYIRDEFERMTSFLRVADAMEDNNLELKVWVKQVREAAYDIGDVLELYMLCLGHRHGAGFCGFLRKVSCFIKTLKAHHQIASQVQRMKFRVDDISKGHQRYHDRYGISEQGSSSRSIGLGTACHDYRGDALLLHESELVGINKPKSQLIRWLVHEDPRLKVFSISGMGGLGKTTPVKKAFDDAVVKNHFQSHVWITVSESFKIEVLLKDIIKKLFEEIKQEVPQGMDNMDTNSLKAIINAFLQQNRYVLVFDDVWHIHAWQSFRHVFPIGNCGSRVMLTTRNVDLASSASKEYHGNVYNLQPLTLEESWTLFCRKTFMENSCPSHLEGLSKAILNRC
>XP_028101165.1
MAHILLSALVNTILSNLNSLALRELGIARGLKSELDNLESTLSTIQSVLQDAEAKQRKSLAVNNWLRKLKDAAYDADNLIDEIVTEGLRRKLDSQRGCKSKVSRMTNCLLFRLKMGHKIMDMKNKLDAIASERSKFHLREIVVETEVHEVERGQTCSLVNESEIYGRNHEKEEIIELLIGNFSCDDDVSVYAICGMGGLGKTTLAQLVYNDGRVKRHFELRIWVCVSDDFNVERLIRAILESVQGHGCDISNLDPLLLRLQEKLGGRRFLLVLDDVWNECHEKWDGLKQALRCGAKGSIIIVTTRIQKVALIMATILPIHHLAYLSEDHSWSLFKLRAFGNRGRELELELIGKDIVKKCGGLPLAIKALGSLMQFKRSESEWLSVKESKILDLSDGGNAILPALRLSYEALPPHLRQCFAYCCIFPKDYIMKKDVLIEMWMANGFIPSRGQTTLYDMGHQIFDQLVWRSFLQDVTEEQGETTCKMHDLMHDLAESIMRHECFIMDSRKGLKLPKKVRHLSFNVSSTPMIHCNEVMFKVPSLRSCILLSNQYSYKDNDFSWISKQKYLRLLDLSGKIDEKVAVSISNFKHLRFLNMSYSYIKILPESISGLQHLQTLKLNYCEELCKLPKHLKYMRNLTCLDIKGCDSLTSMPANMGQLTCLQRLSIFIVGQDEGYQISELKELNLGGELSIKELENVRNSEDAKRANLKRKLDLISLNLCWSDSNKESIPRNVEEILENLRPNSNLKKLSISFYQGSRFPNWMSGLVLKNVVEISLESCKCERLPPLGKLTSLKILKISSMDSLKYFNHESYGDGEDSFPALEILSLNVMPSLEKWTIVDRKEIFPCLRNLHIEACPKLTEFPFLRTLEILTIWEGSNERLIRSVINVTSLSDLEVLGSKLKILPDELFQSHKDLESLRLISLYNLKTLPNQLDCLSSLKLLNLDYCPQLENLSGLKNLNHLETLYISECDSLTSLPVQGLQGLTSLRSLSIQNCKKLYLSDGMRYLTVLRDLLINGCPEIHDFPMDMQHLSALRDLEIWNCQGLLYLPNWLGSLWSLSYLEIENCHNLKCLPCELRGLKTLKRIKIGGCPHLERRCKKETGEDWLKIVHIPIIEINGELVQSLDC
>XP_028101273.1
MEEIKPIEEKVLQFYEQINQIQLLQDFNDGVPSSMSMENRTMGDEEITMSFDDEALTIKKLLVRGKKQLQMISIVGIPGLGKTTLAIKLYNDPYITHYFHIRAWTYASQLSRQTDMLLDILRSVNVVFTDEIKNMTNENLGDKLYKSLKGERYLIVIDDFWDIGAWVDLKMYFPNDNNGSRVMFTSLHKELAMYASPDCYPHCLRFFTEEESWVLLQQKVFPNESCPPELIKIWKHIMKKCEGLPLAIVIIAGLPAKNIKTQESWIQVAQSVSSYIVSDPNQCLDTLALSYNHLPRHLKPCFLYLGAFPEDQEIPVQKLIWLWIAEGLYKNLG
>XP_028101278.1
MPIEGIFVSGFVNLLFGKITSFASSKLPTFEGIDTQLTNWTNMLSQIEALLIDAEEKQLTDRAVNLWLDDLEDLAYDLDDLVDEFATEALRHKLKAKPPEASSSKVWNLIPNFKPRDVMFNFKMKCKVEEMNNRLHNSFEQCSKLNLVKIVGTTPTPTTKTWQRPDSTSLFDEPRIYGREHDQRKIIELLVRGDESSHNNIGVIPIVGMGGIGKTTLAQMVYNDETVQKHFHLKAWVCVSDEFDIMRITKAILESVTSQTFSFNNLDQVQVQLKQALAGKKFLIVLDDVWNKKYNDWNVLKKPFNDGAQGSKVVVTTRDREVAGMMTTVELHDIKILSKEDCWSLFAQHAFANTSIDANPKLVSIGKEIVEKCKGLPLAARTLGGLLRSKVRDKEWINVLRSKIWDLPHTKSDIFLL
>XP_028101358.1
MEAPVVSFIVNRLGVLLTEEAKFLYGVSDQEDLNKVVKHLVQVDDYTPSRVVPICGLGGLGKTTLARRVYHHKDVKDHFHRLAWVCISQQYQTRDILQGIFNKLVPERKEEVVRMRNEELFEQLYEVQQSKKCLVVLDDIWSIDAWKSLKPTFPNGNTGSKILLTTRNKAMPSQIDPYHILHEPQCLNDKESWDLLQKKSLLRRDGRDSGVLDTNMEAIGRKMVKFCAGLPLAIIVLGGLLATKHTLREWEVVCQNVRSHKWNDDPIQHDNEVSKVLALSYHDLPYQLKPCFLYFGHFPEDSGIDAKRLYHLWIADGIIVDDDKVGDETIMDVAKRYLGALAQRCMVQVQVDEYTQRINYCRIHDLMLELCLSKAKMNDFLGIINLQRETNLANCFSTTTSTTTAPKIRKLAIHLNRDVERVVLPELETTKHLRSILFCNSRSVNEESSIESNSHLKYFKLLRNLDLEAFKFDEKSVESIGNLISLRYLRFRGCLIPKWHSSICKLKHLQTVDLRQCKFNSGEVIVIHGMEQLRHLYIPLNFNVKFKFDGLSNLETLEGFNTVSCDVNDLCKLISLRQLEDATFHKTHNQDLAAFINYLSIGADHLRKTSLSVEFCKKKKKKEEELTLLKQLLGCHHLYRLSITDIIPELLEYCQGFCPNLIKLSLMACKLEEDPMPTLERLPNLQYLFLGGAFVGDKMVCSANGFPQLKTLYLSFLVHLKEWEVEKGAMPNLSALEIGSCRELEMVPEGLRFIATLQQFTITDGSENFNNKLRRVNGEEGEDFYKVRHVSYLDIR
>XP_028101614.1
MEAVNNCALEKLIKKMDEYAREEAKERERQRQRERMIERWKQREGFGREMGDNYCVLEKLNHLMISKACSWTADQIDHIDFFYNRPRFLAIILKDMDEKQQQQHERNHEAKNLQMQIYYVICKTRQLIRFFYAHFPGQRDISNNGDSFFDILFGINIMEEIKTIEAKVLQFYDQINQIQLLLQDDKDFNDGVHLSMSMSIENITMVNEEITVGFDDEALTIKELLARGKKQLQMISIVGMPGLGKTTLATKLYNDPYITHYFHIRAWTYASQLPRKKDMLLDILRSVNVVFTDEIENMTNEKLGKKLYKQLKGKRYLIVIDDLWDIGVWVDLKMYFPNDNNGSRVMFTSRLKELAMHASPDCHPHCLRFLTKEESWELLQWKVFQNESGPPVLIEIGKQIMKKCEGLPLAIVVMAGLLAKDNKAQESWEQVAQSKSLEEVAEDYLMDLIQRSLGRANYHVSLCSEEAVVDHSQPSILENLRTIANFNPCGSIQDLLARTPYLTKLGICGHLLSSDSENLMFPNLEFLRHLETLKLHNNILPRYPSTLGEVKFPANIKRLTLKSTRLKWEEISVLGMLLPSLELLKLECNAAWGSQWATTDGGFPRLKFLRLRSLNVKQWITCSSHFPSLQYLSLEDCQNLEEIPSSLGDILICS
>XP_028101633.1
MAVPFLPFVLKNLNSLIQNEVGLLCGVNTEMKKLSSTLSTIQAVLEDAEQKQVQDKAIQNWLKELNDAAYEADDILDECATEALRCELKGQGYGSLKKVSTSLLTCYPVQNVLFRHKIGNRIKEITQKLDAIAANRSKFQLTEEVVVVTRVEYDVSRETSSVITEPQLYGRDEDKEKIVKFLVEDVCDIEDVSVYPILGIGGLGKTTLAQMAFNDERVKPHFDPKIWVYVSQDFDVKRVIKATIESANEKACEAVDLDSLQRKLRDMLHGKRYLIVLDDVWDEDPDKWDAFKYSLACGSKGASVIVTTRVDKVASIMGTISPHRLSVLSKEDCWLLFRQRAFGLRNEERPNFVAIGKEIVKKCGGVPLAAKALGGLMRFKSEEKEWLHVKESEIWKLPQDKNSILPALRLSYSYLPLESRQCFAYCAIFPKGS
>XP_028101635.1
MAVPFLPFVLKNLNSLIQNEVGLLCGVNTEMKKLSSTLSTIQAVLEDAEQKQLQDKAIQNWLKELNDAAYEADDILDECATEALRCELKGQGYGSLKKVSTSLLTCYPVQNVLFRHKIGNRIKEITQKLDAIAANRSKFHLTEGVVVVRRVEYDVSRETSSVITEPQLYGRDEDKEKIVKFLVEDVCDIEDVSVYPILGIGGLGKTTLAQMAFNDERVKPHFDPKIWVYVSQDFDVKRVIKATIESANGKACEAVDLDSLQRKLRDMLNGKRYLIVLDDVWAEDPGKWDALKYSLACGTKGASVIVTTRVDKVASIMGTISPHRLLALSEEDCLLLFRQRAFGLGNEERPNLVAIGKEIVKKCGGVPLAAKALGGLMRFKSEEKEWLHVKESEIWTLTQENSILPALRLSYFYLPLESRQCFAYCSIFPKGSQIQKRDLIRLWMANGYISCKGGWEPEDIGDQIWNELCLISFFQEVKDYESDICFEMHDLVHDLAQSIMKGECQMIKFNSSSNIYNGKAHHVTLVGGRKEYFNNTFHKVVSLRTLRLRRSSFFLVDDSFLYDFRMFGSLRAFDAPDIAAELPPSIGNSKHLRYLNLSHSGFERLPDSICNLLNLQTLILEHCRNLERLPQNIMYLRSLRHLFLLGCPLIEMPPKIGQLTNLKTLNEFVVGKSTDCSLLSELKCLNLQGELCISHLERARNPMDAKEANLVGKQNLSQLELNWEYGLAECESQESVESEAQENVESEAQESVKSELVLEALQPHPNLKELVVRAYKGTQFPLWMRGSDLQNVVHIRLFRCNNCLRLPPLGQLPSLQSLQIDAMEEVVECIENEYPGSGGFPSLEELKVYNCPKLEGLSREEGRELFPRLRVIRIAHCPKLSFPHLSAPKELSLVGNSTMGLNSISNLNSLTSLTIGYNDETVCFPKEFLRNLTLLESLVIEYCFELKVFPGDLASLVTLKSLKIERCPKLESLPEEGLRGLESLQSLHIIDCRELKRRSEKGKGEDWYKIAHISEITIE
>XP_028101691.1
MVDKLSLYFSNLVSTADAGTGIQNLKKALEDLETLLADAENKQVYDKGYQKWLEEVQPLAYDADDLLDDFATEALKRKLMAEETTMGRRPAKFPHLRQKITNYMFEGASIHGRDEDIKQIIELLLGFAPTGNLFDVIPIVGMGGIGKTTLAQHIYNHDQVESISI
>XP_028101692.1
MDVFGIFISPFVQAMVDKLSSYFSNLVSTADAGTGIQNLKKALEDLETLLADAENKQVYDKDIKKWLEEVQPLAYDADDLLDDFATEALKRKLMAEETTMGRRPAKFPRLSSIVPFNLKTGSKLNEITSQLQKVVTKGKDLGLDKKLVGRMSTDLRQRSQTTCLREPHIHGRDEDIKQIIELLLGFAPTGNLFDVIPIVGMGGIGKTTLAQHIYNHDQVEKHFNLKAWVCVSDDFEIMRITKAILESFTHGSCNFSNLNEVQVQLSKTLAGKKFLLVLDDVWDYGRDGWNLLQSPFAAGAPGSKIIVTTQDRGVAKQMGMDKYHNLHNLSHDDCWLIFAQHAFENRNIMECPKLVSIGKKIVENRCRGLPLAARALGSLLCCKQEEHEWKEILNNNIWNEESGILTALKLSYLHLPVHLKRCFSYCAIIPKDCEFMEEELVLLWMAEGLIEQPNGGDQMEDLGRKYFQELVSRSFFQPSSGNKSQFIMHDLINDLAQDVAGNKCFRLENNLEGGRQNKISDKARHASYVASYCDGIKKFKAFDDAKCLRTFLEFLPQQRHFVTKYLMDDLLPKLKCLHELRLCSIGINELPDSIGDLKHLQYLDLSNSGITRLPDTVVTLYNLQVLLLKYCRKLQKLPLNVDSLVNLRYFDMTGVHIPSSEEMPLHIGKLTNLQTLSNFIVGKDCGHKIGELKNLSHIRGAIHISRLENVNGVKDARDANLTSKQLKELSLEWDESCSSHNDIVERDVLDVMRPFIFLERLTISGYGSTKFPNWVGDVSFSKMVFMRLKGSKCCTSLPPLGQLPLLRDLYIEGMSAIKRLGSEFSGQQCGAKPFPSLERLSFKFMPEWEDWSAFETEGVQPFGHLSELSIINCPKLVGRLPNDLPCLNSLKIDGCPQLLIDVSSLVQPSLASLSMNNVMLPSLPAVLGTKNTIELGSLTLDISHVTVLDSLCDPSTTDEKLLANEMSKHLTSVTALSISHVENLAFLPTWFTRDLMGLEKLNISNCQELITLWRNKVRIQVCLLSLCHLKISDCPKLVCLFEEEQEKEAEGSKKQQHEGLPCMTRLEYLTIQECGMLKKLPQDLHTYTSLGVLRIDGCASLISFPMKGLPSRLRELSVSRCDALESLPELMTLNNLLELQVSSCESLTYLLSRGGLPSTLKKLCIHSCAKLESLFAEEGIKIDCLSLETIYIGECGRLESLPDANNLRNLSELWITGCPNVEPRSLGGRDENNNINQLTSLQKLRLVDCRAEMVSYFVKEGSFPTNITSLVIGNLRGDDVGQLPLPPPSPLEWGLHKLSSLTTLKLKGTDWPWGDTVSFPEEGMFLPTPLINLTIESFPNLERLSYEEFQNLTSLQKLDIWFCPRFASFPKEGLPPSLLHLRIWNCPGLATFPEQGFPPSLLSLDIWDCTPILKQKCAKGKEYWPIIQYIPRVDIR
>XP_028101693.1
MDVFGIFISPFVQAMVDKLSSYFSNLVSTADAGTGIQNLKKALEDLETLLADAENKQVYDKDIKKWLEEVQPLAYDADDLLDDFATEALKRKLMAEETTMGRRPAKFPRLSSIVPFNLKTGSKLNEITSQLQKVVTKGKDLGLDKKLVGRMSTDLRQRSQTTCLREPHIHGRDEDIKQIIELLLGFAPTGNLFDVIPIVGMGGIGKTTLAQHIYNHDQVEKHFNLKAWVCVSDDFEIMRITKAILESFTHGSCNFSNLNEVQVQLSKTLAGKKFLLVLDDVWDYGRDGWNLLQSPFAAGAPGSKIIVTTQDRGVAKQMGMDKYHNLHNLSHDDCWLIFAQHAFENRNIMECPKLVSIGKKIVENRCRGLPLAARALGSLLCCKQEEHEWKEILNNNIWNEESGILTALKLSYLHLPVHLKRCFSYCAIIPKDCEFMEEELVLLWMAEGLIEQPNGGDQMEDLGRKYFQELVSRSFFQPSSGNKSQFIMHDLINDLAQDVAGNKCFRLENNLEGGRQNKISDKARHASYVASYCDGIKKFKAFDDAKCLRTFLEFLPQQRHFVTKYLMDDLLPKLKCLHELRLCSIGINELPDSIGDLKHLQYLDLSNSGITRLPDTVVTLYNLQVLLLKYCRKLQKLPLNVDSLVNLRYFDMTGVHIPSSEEMPLHIGKLTNLQTLSNFIVGKDCGHKIGELKNLSHIRGAIHISRLENVNGVKDARDANLTSKQLKELSLEWDESCSSHNDIVERDVLDVMRPFIFLERLTISGYGSTKFPNWVGDVSFSKMVFMRLKGSKCCTSLPPLGQLPLLRDLYIEGMSAIKRLGSEFSGQQCGAKPFPSLERLSFKFMPEWEDWSAFETEGVQPFGHLSELSIINCPKLVGRLPNDLPCLNSLKIDGCPQLLIDVSSLVQPSLASLSMNNVMLPSLPAVLGTKNTIELGSLTLDISHVTVLDSLCDPSTTDEKLLANEMSKHLTSVTALSISHVENLAFLPTWFTRDLMGLEKLNISNCQELITLWRNKVRIQVCLLSLCHLKISDCPKLVCLFEEEQEKEAEGSKKQQHEGLPCMTRLEYLTIQECGMLKKLPQDLHTYTSLGVLRIDGCASLISFPMKGLPSRLRELSVSRCDALESLPELMTLNNLLELQVSSCESLTYLLSRGGLPSTLKKLCIHSCAKLESLFAEEGIKIDCLSLETIYIGECGRLESLPDANNLRNLSELWITGCPNVEPRSLGGRDENNNINQLTSLQKLRLVDCRAEMVSYFVKEGSFPTNITSLVIGNLRGDDVGQLPLPPPSPLEWGLHKLSSLTTLKLKGTDWPWGDTVSFPEEGMFLPTPLINLTIESFPNLERLSYEEFQNLTSLQKLDIWFCPRFASFPKEGLPPSLLHLRIWNCPGLATFPEQGFPPSLLSLDIWDCTPILKQKCAKGKEYWPIIQYIPRVDIR
>XP_028101922.1
MQQLAKNDRRMSLSDDSAMMKQIQGTHSPDGRDIYAKPILQVTEDILNHVTPDFSGLYRTVEIKRREETSSFVRSAEVIGREREKEVIVQLLVSSSGDENVDIIPIVGMGGLGKTILAQSIYNDNKIECHFSKRLGLQSQVRGVLSHQKIFLVLDDVWNEDPVEWAKLRDMLIVGARGSRIVVTTRSRKVASIVHTMDPYELKGLSDNECLSILVKWAFEKGEKSKHQNLINIGRDIVKKCGGAPLAARTLGAALHSKTKERDCLSVRDSEIWAYAQNKNDILPVLRLSYDQMPSYLKQCFAYCSLFEKDQIISKQELIYYWMAQGFIESLDNNEELEDTG
>XP_028102117.1
MFEYVRKEARERERERERKIKRWKYRERFEREMSENYCVLEKLNHLMISKACNLTADQIDHLDSFYHRLRFLAIVLKDMDEKQQQHEMNYEAKSLSMQIYYVICKTRQLVRSFDVEVSGQRDSFFDIFFGINIMEEIETIEAKVVQFYDQIYQIQLLQDEKSFNDGVQSSMSTENRTTVEEEIMVGFDDEALTIEERLIAGGGKRQLQMIKERLIAGGKRQLQMIKERLIAGGNKLLQMINSSTSMPMPMSMSMGNRTMVDEEITVGFEDDALAIKELLAGENQQLQMISIVGMPGLGKTTLARKLYNDPYITYYFHIRAWTYASQLPTKRDMLLDILRSFNVVFTDEIINMTNEKLGEKLYKQLKGNKYLIVIDDLWDIGAWVDLKMYFPNDNNGSRVMFTSRLKELAMHASPDCHPHCLRFLTEEESWELLQQKVFQNESCPPELIIIGKEIMKKCAGLPLAIVVIAGLLARNIKTQESWKQVAQSVSSYIVSDPNQYLDTLALSYNHLPHHLKPCFLYLGAFPEDQEISVQKLIWLWIAEGFIQKIEQKSLEEVAEGYLMDLIQRSLVIVAQNRFDGRIKTCRMHDLLRDLCLKKAREINFLKWIHNYDDAYPPPPSNYKANNQCRLCFGFDFLEKCDHVLLESYSPLVVQSLLCFRNKSGIEIRYGDSGFGDVFSFICCNFKLLRVLDVWYINAFFSRELTQLVNLRYLAINLLGRHELSPSISNLSNLETLIIICTQRREVILPCNVWNIAKLRNFYAKGRATYAASLCSEEVVTDHNHPYILENLRTIANLDHYGSIQDLLARTPYLTKLGICGQLISGSGNSMFPNLEFLGHLETLKLQNNYLTSNPTTLGEVKFPANIRRLTLKNTGIEWEEISVLGMMLPNLELLKLENDAARGQQWATTDGGFPRLKFLKLRSLNVERWITCSDHFPSLQHLSLGCCHFLEEIPSSLGEILTLQLMEVNSCRTVEESVRKIKEEQESIGNNWLKVLIRERWTCAYNF
>XP_028102118.1
MFKFQGRGTAATTVTVFFEEITIMEEIKTIEAKVVQFYGQINQIQLLQDDQSFNHGVHSSMSMSMENRTMVHEEITVGFDDEALTIKQLLAGGKKQLQMISIVGMPGLGKTTLATKLYNDPYISHYFHIRAWTYASQLPRITDMLLDILRSVNVVFTDEIKNMTNEKLGEKLYKQLKGKRYLIVIDDLWDIGAWVNLKMYFPNDNNGSRVMFTSRLKEVAMHASPDCHRHCLRFLTEEESWELLQRKMFQNESCPPELIGIGKQIRFDGRIKACRMHDLLRDLCLKKAREINFLQQVENDKDASPSSSSNCVTNNQRRLCTHSNFFQKSDYVSSMSYAPTVVQSFLCFRSKLDHYHDNRFGDVCSFICQTFKLLKVLDIWYNSAFFSRELTQLVNLRYLAINLTIAYELPPPISNLSNLETLIIISTNYVKVILPCNVWKIPKLRHLYAKGGAKVDVSLCSEEAAVDQSYPRVLKDLRTITDLDPCGSVQDFLARTPYLTKLGICVHLLSASGNLMFPNLEFLGHLDTLKLYREFLHSTYLREVKFPRNVKRLTLKCTRIKWEEISVLGMLLPNLELLKLENDAGWEWHWTTIDGGFPRLKFLKLKNLKFERWITCYSHFPSLQHLSLEMIEKSRGNTI
>XP_028102119.1
MFKFQGRGTAATTVTVFFEEITIMEEIKTIEAKVVQFYGQINQIQLLQDDQSFNHGVHSSMSMSMENRTMVHEEITVGFDDEALTIKQLLAGGKKQLQMISIVGMPGLGKTTLATKLYNDPYISHYFHIRAWTYASQLPRITDMLLDILRSVNVVFTDEIKNMTNEKLGEKLYKQLKGKRYLIVIDDLWDIGAWVNLKMYFPNDNNGSRVMFTSRLKEVAMHASPDCHRHCLRFLTEEESWELLQRKMFQNESCPPELIGIGKQIRFDGRIKACRMHDLLRDLCLKKAREINFLQQVENDKDASPSSSSNCVTNNQRRLCTHSNFFQKSDYVSSMSYAPTVVQSFLCFRSKLDHYHDNRFGDVCSFICQTFKLLKVLDIWYNSAFFSRELTQLVNLRYLAINLTIAYELPPPISNLSNLETLIIISTNYVKVILPCNVWKIPKLRHLYAKGGAKVDVSLCSEEAAVDQSYPRVLKDLRTITDLDPCGSVQDFLARTPYLTKLGICVHLLSASGNLMFPNLEFLGHLDTLKLYREFLHSTYLREVKFPRNVKRLTLKCTRIKWEEISVLGMLLPNLELLKLENDAGWEWHWTTIDGGFPRLKFLKLKNLKFERWITCYSHFPSLQHLSLEMIEKSRGNTI
>XP_028102121.1
MFKFQGRGTAATTVTVFFEEITIMEEIKTIEAKVVQFYGQINQIQLLQDDQSFNHGVHSSMSMSMENRTMVHEEITVGFDDEALTIKQLLAGGKKQLQMISIVGMPGLGKTTLATKLYNDPYISHYFHIRAWTYASQLPRITDMLLDILRSVNVVFTDEIKNMTNEKLGEKLYKQLKGKRYLIVIDDLWDIGAWVNLKMYFPNDNNGSRVMFTSRLKEVAMHASPDCHRHCLRFLTEEESWELLQRKMFQNESCPPELIGIGKQIRFDGRIKACRMHDLLRDLCLKKAREINFLQQVENDKDASPSSSSNCVTNNQRRLCTHSNFFQKSDYVSSMSYAPTVVQSFLCFRSKLDHYHDNRFGDVCSFICQTFKLLKVLDIWYNSAFFSRELTQLVNLRYLAINLTIAYELPPPISNLSNLETLIIISTNYVKVILPCNVWKIPKLRHLYAKGGAKVDVSLCSEEAAVDQSYPRVLKDLRTITDLDPCGSVQDFLARTPYLTKLGICVHLLSASGNLMFPNLEFLGHLDTLKLYREFLHSTYLREVKFPRNVKRLTLKCTRIKWEEISVLGMLLPNLELLKLENDAGWEWHWTTIDGGFPRLKFLKLKNLKFERWITCYSHFPSLQHLSLEMIEKSRGNTI
>XP_028102439.1
MAQSAVAFLLTKLGSLIEAELKSLGRVKGEIVFIRDELQSMSAFLRVADAIEDTDLEIQAWVEQVRDVAHDTDDVLDEFMLRFAHRHHHHHHHRGFYGSVCKIYYQIQNLKARRQIASDIQDIKARVIDIAERRQRYGYKFSTSEQASSSDVANNGGCYDRRGDALLFEEDDLVGIDNPKQQLIDGVLDDADSRLKVISVVGMGGLGKTTLIKKVYDDLEVKRQFQTHATITVSQSFNIKEILTGLIQQLFDEVRRPLPHRFETMDNSNLKAVLKEFLQESKYVLVLDDIWSLEAWDDIKIALPNSNCGSRVLLTTRIVNVASTSCRESHGYIYEMKALSQEESWTLFCNKTFQGKDCPPHLIELSESILRRCEGLPLAIVVISGLLVSKDQGSVDEWELVNRCLGAEVEVSYLKKILLLSYSDLPYYLKSCLLYLSCFPEDHLIDWMSTIRLWIAEGFVEVKELGKTLEEVAEAYLYELLNRSLIQVATRRLDRRIKNCRIHDLLREIILSKSRDHNFLTIAGEGEGNMRCPEKARRLSIHNTLPDIPEQGKCFSRLRSLLMFGVDEPMSKSSMPLLFNGGLRLLKVLHLSSASLERFPGHVVKLFHLKYLSLRGTNVKVLPKSIGLLWNLETLDLKNTYVRELPIEVLRLQKLRHLLLYHDETGHIYFPFHFRHGFEAPSKIGGLQSLQKLCFLEANHANGSTLMKEIGRLTQLRRLGILKLRREDGVGLCLSIEKLSNLRSLGVTSIEDDEILDLQSLSAAPQFLQRLYLTGRLEKLPQWITSLHGLTRLSLWWSKLRDDPLKSLQDFPNLVRLSLAYEAYEGEGLCFKAGRFQRLKRLSLIRLKGLRWLTMEEGTMSRLEDLYFWNCELLEELPSGIEHLSNLKYLELSDMSNELISKLNPGVQDGDYWKIEHIPKVWIDDSKDGRWKGRFL
>XP_028102762.1
MAIGELLIAASIKFLFEKLATLASSELSNFARGFGGVRRIRTLLTKWSTTLEEIEAVLVDADEKQVTESGIKIWLEDLQDLAYDVDDILDEFSTEALRPKSMITTKVRALFPTNIVKLDEITTRFQDLLERRTVLGLQKVGSSSNAGTSAKAWQRPPTTCLMNEPSVYGRDEDKKKIIELLLLGVEESSNCNIGVVPIVGMGGVGKTTLARMVYNDDMVGKHFEIKAWVYVSEDFDITQVTKAILESVTSQPCNFDTLDQVQLQLKQILDGKKFLIVLDDFWNKKHSDWSSLKSPFNDGARGSQVMVTTRNTDVALMLGTVKYHHLKQLSMDDCWSVFAQNAFENTIMEASPNLVSIGRKIVEKCGGLPLAARTLGGLLRSKLRDDEWEDVLNSKMWELSEQESDILPALRLSYHHLPSHLKKCFAYCSILPKNSRFTEMTLVLLWMAEGFIQQPKGKGKKQMEDLGCEYFRELLSRSFFQPSTSGKSSKFVMHDLIIDLAQFVAGKICFRLEDKSKASEQYKNLSKARHSSCMRDYYEGAKKFDAFYDAKHLRTFLPCGAYYGVAYLTSNVPHDLLPKLTRLRVLSFGGYKIGELPSSIGHLKHLRFLDLCYALFCSLPESLCTLYNLQTLKLRYCIHMKKLPTATGNLINLRHLDITGANSLHEMPPKIGQLTSLQTLSKFIVSKGNGFMIRELGNLIHLRRALRISGLENVVDVVDAKAAKLYEKQGLNKLWMVWSNTNSEDSRNELVELKVLDMLQPDKKVKVLSINGYYGPIFPTWVGDPRFSNMVHLVLQNCEKCTCLPPLGQLPSLAKLYIRGMKRVENVGLDFFGGGCSNPFPALETLHFWDMPEWEDWSPFEVDEEVQAFARLLELSIQSCPKLLGKLPDSLPCLRKLEILKCPQLVVEWLPSPTMLHQKRNTLHFSSVTSLSVSDVSILDSIPNQEVGDEVLATAVCKHLSSVTDMRIENIQKLTCLPRWFFHGFTGLEELRIRNCEELTTLWQNDVSLQHKLPAPALRHLEIENCPQLISLFEEEEEEKDSPQLQRQQQEQEGSPYLMGLMYLGIDNCEKLEKLPGGLHTLKCLQKMKVQNCPSLTYLSSRGGLPAALEELDIAHLSQLESLLAEEGMKISCPSLQSIRINACKKLKSLPDAMHSSNNNEFKNLNLVDIRGCENMESLPEGWFRLATSNLRDLLIYDCKKLEALPYNLSSLQELKVWKCPEGIVSNWSSLTNLSSLTIDTIMIGKPPSEWGLHRLPSLRKLLLNGFEDYRWESISEDGMLLPTSLTNLSFQYFPNLEKLSFKDFQDLTSLEELFIYRCPKLTYLPKEGLPPSLLYLWILGCPKFASFPEQGLPPSLLCLDIKGCPILKKRCQKGKGRYWRFISHIPRVDIDDKFIFDPSCYKTSQENGPIESKNAKKKKKKDKSSKEEKERQDQANSSDIINGSKETARTEQAEDDMSAVDVKERLKKIASAKKKKSNKELDGAAKAAAMEATARSARLAAAKKKEKNHYNQQPVR
>XP_028103138.1
MLRLGHHHGAGFRSFLGKVSCFIKTLKARHQIASEVQRMKARVIDISKGHQRYHERHGMLEQGSSSRSTGLNTACHDYRGDALLLHESELVGIDMPKSQLLRWLVHEDPRLKVFSASGMGRLGKTTLVKKAFDDAVVKNHFQSHVWITVSESFKIEVLLKGIIKQLFEEIKQLVPQGMDNMDTNSLKGIINAFLQQKRYVLVFDVVWDIHAWQSFRYVFPIGNCGSRVVLTTRNADLASIASTEYYGDVYNLQPLPPEESWTLFCRKTFMENSCPSHLERLSKAILNRCEGLPLAIVAISGLLSTKDKSSVDEWDKIYRSLGAELEGNDKLLSMNKILSLSYIDLPYYLKFCFLYLSVFPEDCLIDHWRLIRLWVAEGFVESKAGMTIEEVAEGYLNELINRSLIQVATRRRDRRVQTYRIHDLWREIIVSKSGEQNIVTLAGEQSRVWPEKVRRLSIHNHWEYTQQSKCFTRLRSLLMFNATDSLSKLSILASSNDGLRLLTVLDLRGALLETFPNEVLKLFQLRYLSLRGTKVKIIPKSIGKLQNLETMDLKHTYVTELPDDILKLQQLRHILLYRYKQDLVPSTCFQHLCGFKAPTEIGRLSSLQKLCSIETNHDNGTILLGEVGKLTQLRKLQIENLRNEDGRVLCSSLEKLSNLRSLIVRATEEDEIIDLDSLSSPPQLLRMLCLEGSLRKVPHWIASLHSLVRVILRWSKLRDVDPLESLQDLPNLVELRLLQTYEGVELCFKAGGFQRLLRLRLGVLKGLRRVKVEAGSMPRLEELFIRHCELVEELPSGIEHLTNLKHLELNDMSDGLISSLNRDLERGNYWKIAHIPKVWIGDTKHGYWKGNYL
>XP_028103345.1
MDVFGIFISPFVQAMVDKLSSFFSNLMSTSDVGTGIQNLKKALEDLETQLADAENKQIYHKDIKKWLDEVYHLAYDADDILDDFATEDLERKLMAEETTMGRRPAKFPRLSSIVPFNLKTGSKLNEITSQLQEVATKGKDIGLDKRLVGRMSTDLWQRSQTTCLKEPHIHGRDEDIKQIMELLLGDASTGIFFDVIPIVGMGGIGKTTLAQHIYNDGRVENHFNLKAWVCVSDDFEVMRITKAILESFTHGSCNLSNLNEVQVQLSKTLAGKKFLLVLDDVWDYGHDGWNLLQSPFGAGAPGSKIIVTTRNRGVAKQMGMDKYHNLHNLSYGDCWLIFSQHAFQNRNIEEHKELESIGKKIVENRCRGLPLAARALGSLLCCKQEEHEWKEILNNNIWNEESGILTALKLSYLHLPVHLKRCFSYCAIIPKDYEFMEEELVLLWMAEGLIE
>XP_028103437.1
MAESVVAFAVKGLGVLVIQNAQFLYGISDQVEQVQAHLRQMQCFLKDADAKQDEHETIYNLVAEIREVAYSAEAVVETFVFELASRRGGFRKILIRSVDILSEVLARYRIRSEIETIKKNINILISSLQSYGLIAVMEREGTSSTYQRKLQFRRSYSHVIEEDFVGFQEDMKTLIKHLVNEREQNCQVVAICGMGGLGKTTLAKKIYHHQSIKNHFDQFAWVCISQQWQIRDILEGIFTKLVPKRQNQIANMRVEELVKQLYRVQQEKKCLVVIDDIWSSYAWDSLRAAFPLGSMGSKILITTRNKEVAMHIDPTCFLHEPKCLNEEESWELFQKKVFSRRDDADFKVDTRMEMLVREMVERCGGLPLAIVVLGGILVTKHTWSEWEIVHQNLNLFLRRGKSRGQQHGGVVEVLALSYHDLPYRLKACFLCLGNYPEDVEIEAEKLYQLWMAEGIILPSSLEDKEKGKEETMMDVAECYLDELAQRCILQVQLEEYPIRCQGRFKSCKLHDLMRDLCLLKIKEENFLKVVHLKRHKNEQQLVENSYPSSSLSSYRSSQIHRLAISFDENVDGDLSLLKQKQVQHIRSAVFFYGRRCSHRLWEQIKPCIFNHLKLLKVLDLEAMGHRFFSVSDLKLPKAIGNLIHLRYLGLRYSWFNKLPSSIGKLRYLQTLDLRTLSHPLMPNVLRKLKLLQHLYLPQSLRIENGGMLRLDGLDSLEMLENFHTYYCDTKDLFKLTNLRQLREAKMWGRHEDMINYLFSISNPNQQLFRHSSLSIRDSDIFSKESNLLTQLLGCHHVHKLEIQGPIQVLAPPIDHQIISLYSSSSLTQLCLEGSLLKEDPMSTLEKLPNLRSLDLDEAFVGKEMVCSAMGFPQLKHLKLKGLHNLVRWRVDERAMPNLVTIEIRSCKKLEMLPNKLRFVLPHGQVLIEGTPEECHYSPRSPPPLSRSRSLSRPASRSLSRPASPPPFPLDPWDFFFQPI
>XP_028103445.1
MAESVVAFAVKGLGVLVIQNAQFLYGISDQVEQVQAHLRQMQCFLKDADAKQDEHETIYNLVAEIREVAYSAEAVVETFVFELASRRGGFRKILIRSVDILSEVLARYRIRSEIETIKKNINILISSLQSYGLIAVMEREGTSSTYQRKLQFRRSYSHVIEEDFVGFQEDMKTLIKHLVNEREQNCQVVAICGMGGLGKTTLAKKIYHHQSIKNHFDQFAWVCISQQWQIRDILEGIFTKLVPKRQNQIANMRVEELVKQLYRVQQEKKCLVVIDDIWSSYAWDSLRAAFPLGSMGSKILITTRNKEVAMHIDPTCFLHEPKCLNEEESWELFQKKVFSRRDDADFKVDTRMEMLVREMVERCGGLPLAIVVLGGILVTKHTWSEWEIVHQNLNLFLRRGKSRGQQHGGVVEVLALSYHDLPYRLKACFLCLGNYPEDVEIEAEKLYQLWMAEGIILPSSLEDKEKGKEETMMDVAECYLDELAQRCILQVQLEEYPIRCQGRFKSCKLHDLMRDLCLLKIKEENFLKVVHLKRHKNEQQLVENSYPSSSLSSYRSSQIHRLAISFDENVDGDLSLLKQKQVQHIRSAVFFYGRRCSHRLWEQIKPCIFNHLKLLKVLDLEAMGHRFFSVSDLKLPKAIGNLIHLRYLGLRYSWFNKLPSSIGKLRYLQTLDLRTLSHPLMPNVLRKLKLLQHLYLPQSLRIENGGMLRLDGLDSLEMLENFHTYYCDTKDLFKLTNLRQLREAKMWGRHEDMINYLFSISNPNQQLFRHSSLSIRDSDIFSKESNLLTQLLGCHHVHKLEIQGPIQVLAPPIDHQIISLYSSSSLTQLCLEGSLLKEDPMSTLEKLPNLRSLDLDEAFVGKEMVCSAMGFPQLKHLKLKGLHNLVRWRVDERAMPNLVTIEIRSCKKLEMLPNKLRFVLPHGQVLIEGTPEECHYSPRSPPPLSRSRSLSRPASRSLSRPASPPPFPLDPWDFFFQPI
>XP_028103453.1
MAESVVAFAVKGLGVLVIQNAQFLYGISDQVEQVQAHLRQMQCFLKDADAKQDEHETIYNLVAEIREVAYSAEAVVETFVFELASRRGGFRKILIRSVDILSEVLARYRIRSEIETIKKNINILISSLQSYGLIAVMEREGTSSTYQRKLQFRRSYSHVIEEDFVGFQEDMKTLIKHLVNEREQNCQVVAICGMGGLGKTTLAKKIYHHQSIKNHFDQFAWVCISQQWQIRDILEGIFTKLVPKRQNQIANMRVEELVKQLYRVQQEKKCLVVIDDIWSSYAWDSLRAAFPLGSMGSKILITTRNKEVAMHIDPTCFLHEPKCLNEEESWELFQKKVFSRRDDADFKVDTRMEMLVREMVERCGGLPLAIVVLGGILVTKHTWSEWEIVHQNLNLFLRRGKSRGQQHGGVVEVLALSYHDLPYRLKACFLCLGNYPEDVEIEAEKLYQLWMAEGIILPSSLEDKEKGKEETMMDVAECYLDELAQRCILQVQLEEYPIRCQGRFKSCKLHDLMRDLCLLKIKEENFLKVVHLKRHKNEQQLVENSYPSSSLSSYRSSQIHRLAISFDENVDGDLSLLKQKQVQHIRSAVFFYGRRCSHRLWEQIKPCIFNHLKLLKVLDLEAMGHRFFSVSDLKLPKAIGNLIHLRYLGLRYSWFNKLPSSIGKLRYLQTLDLRTLSHPLMPNVLRKLKLLQHLYLPQSLRIENGGMLRLDGLDSLEMLENFHTYYCDTKDLFKLTNLRQLREAKMWGRHEDMINYLFSISNPNQQLFRHSSLSIRDSDIFSKESNLLTQLLGCHHVHKLEIQGPIQVLAPPIDHQIISLYSSSSLTQLCLEGSLLKEDPMSTLEKLPNLRSLDLDEAFVGKEMVCSAMGFPQLKHLKLKGLHNLVRWRVDERAMPNLVTIEIRSCKKLEMLPNKLRFVLPHGQVLIEGTPEECHYSPRSPPPLSRSRSLSRPASRSLSRPASPPPFPLDPWDFFFQPI
>XP_028103458.1
MAESVVAFAVKGLGVLVIQNAQFLYGISDQVEQVQAHLRQMQCFLKDADAKQDEHETIYNLVAEIREVAYSAEAVVETFVFELASRRGGFRKILIRSVDILSEVLARYRIRSEIETIKKNINILISSLQSYGLIAVMEREGTSSTYQRKLQFRRSYSHVIEEDFVGFQEDMKTLIKHLVNEREQNCQVVAICGMGGLGKTTLAKKIYHHQSIKNHFDQFAWVCISQQWQIRDILEGIFTKLVPKRQNQIANMRVEELVKQLYRVQQEKKCLVVIDDIWSSYAWDSLRAAFPLGSMGSKILITTRNKEVAMHIDPTCFLHEPKCLNEEESWELFQKKVFSRRDDADFKVDTRMEMLVREMVERCGGLPLAIVVLGGILVTKHTWSEWEIVHQNLNLFLRRGKSRGQQHGGVVEVLALSYHDLPYRLKACFLCLGNYPEDVEIEAEKLYQLWMAEGIILPSSLEDKEKGKEETMMDVAECYLDELAQRCILQVQLEEYPIRCQGRFKSCKLHDLMRDLCLLKIKEENFLKVVHLKRHKNEQQLVENSYPSSSLSSYRSSQIHRLAISFDENVDGDLSLLKQKQVQHIRSAVFFYGRRCSHRLWEQIKPCIFNHLKLLKVLDLEAMGHRFFSVSDLKLPKAIGNLIHLRYLGLRYSWFNKLPSSIGKLRYLQTLDLRTLSHPLMPNVLRKLKLLQHLYLPQSLRIENGGMLRLDGLDSLEMLENFHTYYCDTKDLFKLTNLRQLREAKMWGRHEDMINYLFSISNPNQQLFRHSSLSIRDSDIFSKESNLLTQLLGCHHVHKLEIQGPIQVLAPPIDHQIISLYSSSSLTQLCLEGSLLKEDPMSTLEKLPNLRSLDLDEAFVGKEMVCSAMGFPQLKHLKLKGLHNLVRWRVDERAMPNLVTIEIRSCKKLEMLPNKLRFVLPHGQVLIEGTPEECHYSPRSPPPLSRSRSLSRPASRSLSRPASPPPFPLDPWDFFFQPI
>XP_028103467.1
MAESVVAFAVKGLGVLVIQNAQFLYGISDQVEQVQAHLRQMQCFLKDADAKQDEHETIYNLVAEIREVAYSAEAVVETFVFELASRRGGFRKILIRSVDILSEVLARYRIRSEIETIKKNINILISSLQSYGLIAVMEREGTSSTYQRKLQFRRSYSHVIEEDFVGFQEDMKTLIKHLVNEREQNCQVVAICGMGGLGKTTLAKKIYHHQSIKNHFDQFAWVCISQQWQIRDILEGIFTKLVPKRQNQIANMRVEELVKQLYRVQQEKKCLVVIDDIWSSYAWDSLRAAFPLGSMGSKILITTRNKEVAMHIDPTCFLHEPKCLNEEESWELFQKKVFSRRDDADFKVDTRMEMLVREMVERCGGLPLAIVVLGGILVTKHTWSEWEIVHQNLNLFLRRGKSRGQQHGGVVEVLALSYHDLPYRLKACFLCLGNYPEDVEIEAEKLYQLWMAEGIILPSSLEDKEKGKEETMMDVAECYLDELAQRCILQVQLEEYPIRCQGRFKSCKLHDLMRDLCLLKIKEENFLKVVHLKRHKNEQQLVENSYPSSSLSSYRSSQIHRLAISFDENVDGDLSLLKQKQVQHIRSAVFFYGRRCSHRLWEQIKPCIFNHLKLLKVLDLEAMGHRFFSVSDLKLPKAIGNLIHLRYLGLRYSWFNKLPSSIGKLRYLQTLDLRTLSHPLMPNVLRKLKLLQHLYLPQSLRIENGGMLRLDGLDSLEMLENFHTYYCDTKDLFKLTNLRQLREAKMWGRHEDMINYLFSISNPNQQLFRHSSLSIRDSDIFSKESNLLTQLLGCHHVHKLEIQGPIQVLAPPIDHQIISLYSSSSLTQLCLEGSLLKEDPMSTLEKLPNLRSLDLDEAFVGKEMVCSAMGFPQLKHLKLKGLHNLVRWRVDERAMPNLVTIEIRSCKKLEMLPNKLRFVLPHGQVLIEGTPEECHYSPRSPPPLSRSRSLSRPASRSLSRPASPPPFPLDPWDFFFQPI
>XP_028103473.1
MAESVVAFAVKGLGVLVIQNAQFLYGISDQVEQVQAHLRQMQCFLKDADAKQDEHETIYNLVAEIREVAYSAEAVVETFVFELASRRGGFRKILIRSVDILSEVLARYRIRSEIETIKKNINILISSLQSYGLIAVMEREGTSSTYQRKLQFRRSYSHVIEEDFVGFQEDMKTLIKHLVNEREQNCQVVAICGMGGLGKTTLAKKIYHHQSIKNHFDQFAWVCISQQWQIRDILEGIFTKLVPKRQNQIANMRVEELVKQLYRVQQEKKCLVVIDDIWSSYAWDSLRAAFPLGSMGSKILITTRNKEVAMHIDPTCFLHEPKCLNEEESWELFQKKVFSRRDDADFKVDTRMEMLVREMVERCGGLPLAIVVLGGILVTKHTWSEWEIVHQNLNLFLRRGKSRGQQHGGVVEVLALSYHDLPYRLKACFLCLGNYPEDVEIEAEKLYQLWMAEGIILPSSLEDKEKGKEETMMDVAECYLDELAQRCILQVQLEEYPIRCQGRFKSCKLHDLMRDLCLLKIKEENFLKVVHLKRHKNEQQLVENSYPSSSLSSYRSSQIHRLAISFDENVDGDLSLLKQKQVQHIRSAVFFYGRRCSHRLWEQIKPCIFNHLKLLKVLDLEAMGHRFFSVSDLKLPKAIGNLIHLRYLGLRYSWFNKLPSSIGKLRYLQTLDLRTLSHPLMPNVLRKLKLLQHLYLPQSLRIENGGMLRLDGLDSLEMLENFHTYYCDTKDLFKLTNLRQLREAKMWGRHEDMINYLFSISNPNQQLFRHSSLSIRDSDIFSKESNLLTQLLGCHHVHKLEIQGPIQVLAPPIDHQIISLYSSSSLTQLCLEGSLLKEDPMSTLEKLPNLRSLDLDEAFVGKEMVCSAMGFPQLKHLKLKGLHNLVRWRVDERAMPNLVTIEIRSCKKLEMLPNKLRFVLPHGQVLIEGTPEECHYSPRSPPPLSRSRSLSRPASRSLSRPASPPPFPLDPWDFFFQPI
>XP_028103480.1
MAESVVAFAVKGLGVLVIQNAQFLYGISDQVEQVQAHLRQMQCFLKDADAKQDEHETIYNLVAEIREVAYSAEAVVETFVFELASRRGGFRKILIRSVDILSEVLARYRIRSEIETIKKNINILISSLQSYGLIAVMEREGTSSTYQRKLQFRRSYSHVIEEDFVGFQEDMKTLIKHLVNEREQNCQVVAICGMGGLGKTTLAKKIYHHQSIKNHFDQFAWVCISQQWQIRDILEGIFTKLVPKRQNQIANMRVEELVKQLYRVQQEKKCLVVIDDIWSSYAWDSLRAAFPLGSMGSKILITTRNKEVAMHIDPTCFLHEPKCLNEEESWELFQKKVFSRRDDADFKVDTRMEMLVREMVERCGGLPLAIVVLGGILVTKHTWSEWEIVHQNLNLFLRRGKSRGQQHGGVVEVLALSYHDLPYRLKACFLCLGNYPEDVEIEAEKLYQLWMAEGIILPSSLEDKEKGKEETMMDVAECYLDELAQRCILQVQLEEYPIRCQGRFKSCKLHDLMRDLCLLKIKEENFLKVVHLKRHKNEQQLVENSYPSSSLSSYRSSQIHRLAISFDENVDGDLSLLKQKQVQHIRSAVFFYGRRCSHRLWEQIKPCIFNHLKLLKVLDLEAMGHRFFSVSDLKLPKAIGNLIHLRYLGLRYSWFNKLPSSIGKLRYLQTLDLRTLSHPLMPNVLRKLKLLQHLYLPQSLRIENGGMLRLDGLDSLEMLENFHTYYCDTKDLFKLTNLRQLREAKMWGRHEDMINYLFSISNPNQQLFRHSSLSIRDSDIFSKESNLLTQLLGCHHVHKLEIQGPIQVLAPPIDHQIISLYSSSSLTQLCLEGSLLKEDPMSTLEKLPNLRSLDLDEAFVGKEMVCSAMGFPQLKHLKLKGLHNLVRWRVDERAMPNLVTIEIRSCKKLEMLPNKLRFVLPHGQVLIEGTPEECHYSPRSPPPLSRSRSLSRPASRSLSRPASPPPFPLDPWDFFFQPI
>XP_028103486.1
MAESVVAFAVKGLGVLVIQNAQFLYGISDQVEQVQAHLRQMQCFLKDADAKQDEHETIYNLVAEIREVAYSAEAVVETFVFELASRRGGFRKILIRSVDILSEVLARYRIRSEIETIKKNINILISSLQSYGLIAVMEREGTSSTYQRKLQFRRSYSHVIEEDFVGFQEDMKTLIKHLVNEREQNCQVVAICGMGGLGKTTLAKKIYHHQSIKNHFDQFAWVCISQQWQIRDILEGIFTKLVPKRQNQIANMRVEELVKQLYRVQQEKKCLVVIDDIWSSYAWDSLRAAFPLGSMGSKILITTRNKEVAMHIDPTCFLHEPKCLNEEESWELFQKKVFSRRDDADFKVDTRMEMLVREMVERCGGLPLAIVVLGGILVTKHTWSEWEIVHQNLNLFLRRGKSRGQQHGGVVEVLALSYHDLPYRLKACFLCLGNYPEDVEIEAEKLYQLWMAEGIILPSSLEDKEKGKEETMMDVAECYLDELAQRCILQVQLEEYPIRCQGRFKSCKLHDLMRDLCLLKIKEENFLKVVHLKRHKNEQQLVENSYPSSSLSSYRSSQIHRLAISFDENVDGDLSLLKQKQVQHIRSAVFFYGRRCSHRLWEQIKPCIFNHLKLLKVLDLEAMGHRFFSVSDLKLPKAIGNLIHLRYLGLRYSWFNKLPSSIGKLRYLQTLDLRTLSHPLMPNVLRKLKLLQHLYLPQSLRIENGGMLRLDGLDSLEMLENFHTYYCDTKDLFKLTNLRQLREAKMWGRHEDMINYLFSISNPNQQLFRHSSLSIRDSDIFSKESNLLTQLLGCHHVHKLEIQGPIQVLAPPIDHQIISLYSSSSLTQLCLEGSLLKEDPMSTLEKLPNLRSLDLDEAFVGKEMVCSAMGFPQLKHLKLKGLHNLVRWRVDERAMPNLVTIEIRSCKKLEMLPNKLRFVLPHGQVLIEGTPEECHYSPRSPPPLSRSRSLSRPASRSLSRPASPPPFPLDPWDFFFQPI
>XP_028103490.1
MAESVVAFAVKGLGVLVIQNAQFLYGISDQVEQVQAHLRQMQCFLKDADAKQDEHETIYNLVAEIREVAYSAEAVVETFVFELASRRGGFRKILIRSVDILSEVLARYRIRSEIETIKKNINILISSLQSYGLIAVMEREGTSSTYQRKLQFRRSYSHVIEEDFVGFQEDMKTLIKHLVNEREQNCQVVAICGMGGLGKTTLAKKIYHHQSIKNHFDQFAWVCISQQWQIRDILEGIFTKLVPKRQNQIANMRVEELVKQLYRVQQEKKCLVVIDDIWSSYAWDSLRAAFPLGSMGSKILITTRNKEVAMHIDPTCFLHEPKCLNEEESWELFQKKVFSRRDDADFKVDTRMEMLVREMVERCGGLPLAIVVLGGILVTKHTWSEWEIVHQNLNLFLRRGKSRGQQHGGVVEVLALSYHDLPYRLKACFLCLGNYPEDVEIEAEKLYQLWMAEGIILPSSLEDKEKGKEETMMDVAECYLDELAQRCILQVQLEEYPIRCQGRFKSCKLHDLMRDLCLLKIKEENFLKVVHLKRHKNEQQLVENSYPSSSLSSYRSSQIHRLAISFDENVDGDLSLLKQKQVQHIRSAVFFYGRRCSHRLWEQIKPCIFNHLKLLKVLDLEAMGHRFFSVSDLKLPKAIGNLIHLRYLGLRYSWFNKLPSSIGKLRYLQTLDLRTLSHPLMPNVLRKLKLLQHLYLPQSLRIENGGMLRLDGLDSLEMLENFHTYYCDTKDLFKLTNLRQLREAKMWGRHEDMINYLFSISNPNQQLFRHSSLSIRDSDIFSKESNLLTQLLGCHHVHKLEIQGPIQVLAPPIDHQIISLYSSSSLTQLCLEGSLLKEDPMSTLEKLPNLRSLDLDEAFVGKEMVCSAMGFPQLKHLKLKGLHNLVRWRVDERAMPNLVTIEIRSCKKLEMLPNKLRFVLPHGQVLIEGTPEECHYSPRSPPPLSRSRSLSRPASRSLSRPASPPPFPLDPWDFFFQPI
>XP_028103645.1
MAESAVFHLLANLAPFLQQEANLLTGVREEIQYIRDEFERMTAFLRVADAMEENNPELKVWVKQVREAAYDIGDVLELYMLRLGHRHGSGFRGFLGKVSCFIKTLKARHQIASEVQRMKSRVIDISKGHQRYHDSYGMLEQGSSSRSTGLNTACHDYRGDALLLHESELVGIDKPKSQLIRWLVHEDPRLKVFSVSGMGGLGKTTLVKKVFDDAVVKNHFQSHVWITVSESFKIEVLLKGIIKQLFEEIKQLVPQGMDNMDTNSLKGIINAFLQQKRKTFMENSCPSHLERLSKAILNRCEGLPLAIVAISGLLSTKDKSSVDEWDKIYRSLGAELQGNDKLQSMNKILSLSYIDLPYYLKFCFLYLSVFPEDCFIDHWRLIRLWVAEGFVETKVGMTKEEVAEGYLNELINRSLVQVAKRRRDKRVTMYRIHDLWREIIVSKSGEQNIVTLTGEKSRAWPEKVRRLSINNYWEYTQQSKRFTRLRSLLMFNATDSLSKLSILASSNDGLRLLTVLDLRGALLETFPNEVLKLLQLRYLSLRGTKVKIIPKSIGKLQNLETLDLKQTYVTELPDDILKLQRLRHILLYRYQPNYFLVFPFKNQCGFKAPTEIGSLSCLQKLCSIETNHDNGTILLGEVGKLTQLRKLQIESLRNEDGRVLCSSLDKLSNLRSLIVRATGEDEIIDLDSLSSPPQLLRTLYLEGSLHKVPHWIPSLHNLVKVMLRWSKLKDVDPLESLQGLPNLVQLQFIQTHEGEELCFKAGGFQRLVRLSLYELKGLRWVKVEAGSMPHLEELIIRRCELVEELPSGIEHLTNLKSLDLVDMSDGLISVLNRDLEGENNWKIAHIPKVQIGDTKLGYWKGNYL
>XP_028103754.1
MAETIAGPFVSFVVKRLGEVLIQEANFLRGVSVQVEEMQMELNRMQCFLKDAAAKQEGDKKVHNWVAEIREAAYDADDVIDKFIIKVAFKRETGTCILNVLMRYSCVFKNSTSIHKVGVEIKSIKTKIASIRTSLETYGVSAIREGESSSSEKQRLLRQSYPHIVEEDIVGLDDDLKTIAEHLVKEERQCRVVSIWGMGGLGKTTLAKKVYNQSDVRRHFDSFAWTFISQQCNTREVLEDILIGLTSPSLDERKKIKIMNHGELVAELFQFQSQKKCLVVIDDIWKAQDWEILSPAFPNKKDTGSKILLTTRIEEVASYADQQHNLRHLTEDESWKLFEEKAFPEFELSTKMMELGKEMVKQCGGLPLAIVVLGGLLANKHKMEEWEMVSRNISYYLNKKGKGSHGGVPVSDILALSYQDLPYHLKACFLYLSHLPEDYDIPATKLVQMWMAEGIVSSSVKETMLDVGMSYLSELAQRCMVQVELTRFSRRIKLCRLHDLMRKLCLSKAQEENFLKVVHVEAFDNQQLKWENSASSSSLSPLTTTRRLAVYYLGDHDADSIRQEYINLHELTNHHHVRSCQFYFFGNNLETFGWKQIKSLLKCFKLLRILDVERMGIKGRYGMLPRDVGNLFHLRYLNIKNSYIRSVPSSIGNLRFLQTLDLRAYGYVEIPNVLWRLEQLRHLYLPAGIRLTGTSKLRLDGLSKLETLEAFHTEFCDVRYFPKLTNLRKVEIGWVSPEDLAVILKSPILLNNSNSLLLPSSSIKINGDFRTEEEQSLLRQLLGCHNLRKFDLHGSLNVVNKLLDQFHPNLTNLLLEDSKLEEDPMPTLGKLPNLRSLSLFHDAYIGKEMVCSSAPLTTTAPSSSIGEGRGGYGGCDGGGFPKLIYLYLWNIGNLEDWRVEQRAMPCLFCLLICGCKKLKEIPDGLRFITTLQELVVRHAPEALKDRVREGGEDFYKVKHVPSISLE
>XP_028103755.1
MAETIAGPFVSFVVKRLGEVLIQEANFLRGVSVQVEEMQMELNRMQCFLKDAAAKQEGDKKVHNWVAEIREAAYDADDVIDKFIIKVAFKRETGTCILNVLMRYSCVFKNSTSIHKVGVEIKSIKTKIASIRTSLETYGVSAIREGESSSSEKQRLLRQSYPHIVEEDIVGLDDDLKTIAEHLVKEERQCRVVSIWGMGGLGKTTLAKKVYNQSDVRRHFDSFAWTFISQQCNTREVLEDILIGLTSPSLDERKKIKIMNHGELVAELFQFQSQKKCLVVIDDIWKAQDWEILSPAFPNKKDTGSKILLTTRIEEVASYADQQHNLRHLTEDESWKLFEEKAFPEFELSTKMMELGKEMVKQCGGLPLAIVVLGGLLANKHQMEEWETVSRNICYYLNKKGQGSHGGVPVSDILALSYQDLPYHLKACFLYLSHIPEDHDIPAKKLVQMWMAEGIVSSSVKETMLDVGMSYLIELAQRCMVQVQLTRFSRRIKLCRLHDLMRDLCLLKAQEENFLQVVHVEAFDNHQLKWENSASSSSLSPLTTTRRLAVYYSGDHEANSVRQEYINLRELTNHHHLRSCHFYFFGNDLETFGWKQIKSLLKCFKLLRILDVEGMKIEGEYGMLPRDIGNLFHLRYLNINNSCIRSVPSSIGNLRFLQTLDLRTYSYLEIPNVLWRLEQLRHLYLPGGIKLTRTSKLRLDGLNKLETLEAFDTEFCDVRYFPKLTNLRKVEIGWVSPEDLVAIPKSPILLNNSNSLLLPSSSIKIKGDFRTEEEQSLLRQLLGCHNLRKFYLWGSLNVVNKLLDQFHPNLTNLLLANTKLEEDPMPTLEKLPNLRSLSLYYDAYIGKEMVCSSAPLTTTAPSSSSGGGRGGYGGCDGGGLPKLISLDLWNIENLEDWRVEQGAMPCLFRLQIRGCKKLKEIPDGLRFITTLQELVVRYASEALKDRVREGGEDFYKVKLVPSIILE
>XP_028103756.1
MAETIAGPFVSFVVKRLGEVLIQEANFLRGVSVQVEEMQMELNRMQCFLKDAAAKQEGDKKVHNWVAEIREAAYDADDVIDKFIIKVAFKRETGTCILNVLMRYSCVFKNSTSIHKVGVEIKSIKTKIASIRTSLETYGVSAIREGESSSSEKQRLLRQSYPHIVEEDIVGLDDDLKTIAEHLVKEERQCRVVSIWGMGGLGKTTLAKKVYNQSDVRRHFDSFAWTFISQQCNTREVLEDILIGLTSPSLDERKKIKIMNHGELVAELFQFQSQKKCLVVIDDIWKAQDWEILSPAFPNKKDTGSKILLTTRIEEVASYADQQHNLRHLTEDESWKLFEEKAFPEFELSTKMMELGKEMVKQCGGLPLAIVVLGGLLANKHQMEEWETVSRNICYYLNKKGQGSHGGVPVSDILALSYQDLPYHLKACFLYLSHIPEDHDIPAKKLVQMWMAEGIVSSSVKETMLDVGMSYLIELAQRCMVQVQLTRFSRRIKLCRLHDLMRDLCLLKAQEENFLQVVHVEAFDNHQLKWENSASSSSLSPLTTTRRLAVYYSGDHEANSVRQEYINLRELTNHHHLRSCHFYFFGNDLETFGWKQIKSLLKCFKLLRILDVEGMKIEGEYGMLPRDIGNLFHLRYLNINNSCIRSVPSSIGNLRFLQTLDLRTYSYLEIPNVLWRLEQLRHLYLPGGIKLTRTSKLRLDGLNKLETLEAFDTEFCDVRYFPKLTNLRKVEIGWVSPEDLVAIPKSPILLNNSNSLLLPSSSIKIKGDFRTEEEQSLLRQLLGCHNLRKFYLWGSLNVVNKLLDQFHPNLTNLLLANTKLEEDPMPTLEKLPNLRSLSLYYDAYIGKEMVCSSAPLTTTAPSSSSGGGRGGYGGCDGGGLPKLISLDLWNIENLEDWRVEQGAMPCLFRLQIRGCKKLKEIPDGLRFITTLQELVVRYASEALKDRVREGGEDFYKVKLVPSIILE
>XP_028103757.1
MAETIAGPFVSFVVKRLGEVLIQEANFLRGVSVQVEEMQMELNRMQCFLKDAAAKQEGDKKVHNWVAEIREAAYDADDVIDKFIIKVAFKRETGTCILNVLMRYSCVFKNSTSIHKVGVEIKSIKTKIASIRTSLETYGVSAIREGESSSSEKQRLLRQSYPHIVEEDIVGLDDDLKTIAEHLVKEERQCRVVSIWGMGGLGKTTLAKKVYNQSDVRRHFDSFAWTFISQQCNTREVLEDILIGLTSPSLDERKKIKIMNHGELVAELFQFQSQKKCLVVIDDIWKAQDWEILSPAFPNKKDTGSKILLTTRIEEVASYADQQHNLRHLTEDESWKLFEEKAFPEFELSTKMMELGKEMVKQCGGLPLAIVVLGGLLANKHQMEEWETVSRNICYYLNKKGQGSHGGVPVSDILALSYQDLPYHLKACFLYLSHIPEDHDIPAKKLVQMWMAEGIVSSSVKETMLDVGMSYLIELAQRCMVQVQLTRFSRRIKLCRLHDLMRDLCLLKAQEENFLQVVHVEAFDNHQLKWENSASSSSLSPLTTTRRLAVYYSGDHEANSVRQEYINLRELTNHHHLRSCHFYFFGNDLETFGWKQIKSLLKCFKLLRILDVEGMKIEGEYGMLPRDIGNLFHLRYLNINNSCIRSVPSSIGNLRFLQTLDLRTYSYLEIPNVLWRLEQLRHLYLPGGIKLTRTSKLRLDGLNKLETLEAFDTEFCDVRYFPKLTNLRKVEIGWVSPEDLVAIPKSPILLNNSNSLLLPSSSIKIKGDFRTEEEQSLLRQLLGCHNLRKFYLWGSLNVVNKLLDQFHPNLTNLLLANTKLEEDPMPTLEKLPNLRSLSLYYDAYIGKEMVCSSAPLTTTAPSSSSGGGRGGYGGCDGGGLPKLISLDLWNIENLEDWRVEQGAMPCLFRLQIRGCKKLKEIPDGLRFITTLQELVVRYASEALKDRVREGGEDFYKVKLVPSIILE
>XP_028103758.1
MAETIAGPFVSFVVKRLGEVLIQEANFLRGVSVQVEEMQMELNRMQCFLKDAAAKQEGDKKVHNWVAEIREAAYDADDVIDKFIIKVAFKRETGTCILNVLMRYSCVFKNSTSIHKVGVEIKSIKTKIASIRTSLETYGVSAIREGESSSSEKQRLLRQSYPHIVEEDIVGLDDDLKTIAEHLVKEERQCRVVSIWGMGGLGKTTLAKKVYNQSDVRRHFDSFAWTFISQQCNTREVLEDILIGLTSPSLDERKKIKIMNHGELVAELFQFQSQKKCLVVIDDIWKAQDWEILSPAFPNKKDTGSKILLTTRIEEVASYADQQHNLRHLTEDESWKLFEEKAFPEFELSTKMMELGKEMVKQCGGLPLAIVVLGGLLANKHQMEEWETVSRNICYYLNKKGQGSHGGVPVSDILALSYQDLPYHLKACFLYLSHIPEDHDIPAKKLVQMWMAEGIVSSSVKETMLDVGMSYLIELAQRCMVQVQLTRFSRRIKLCRLHDLMRDLCLLKAQEENFLQVVHVEAFDNHQLKWENSASSSSLSPLTTTRRLAVYYSGDHEANSVRQEYINLRELTNHHHLRSCHFYFFGNDLETFGWKQIKSLLKCFKLLRILDVEGMKIEGEYGMLPRDIGNLFHLRYLNINNSCIRSVPSSIGNLRFLQTLDLRTYSYLEIPNVLWRLEQLRHLYLPGGIKLTRTSKLRLDGLNKLETLEAFDTEFCDVRYFPKLTNLRKVEIGWVSPEDLVAIPKSPILLNNSNSLLLPSSSIKIKGDFRTEEEQSLLRQLLGCHNLRKFYLWGSLNVVNKLLDQFHPNLTNLLLANTKLEEDPMPTLEKLPNLRSLSLYYDAYIGKEMVCSSAPLTTTAPSSSSGGGRGGYGGCDGGGLPKLISLDLWNIENLEDWRVEQGAMPCLFRLQIRGCKKLKEIPDGLRFITTLQELVVRYASEALKDRVREGGEDFYKVKLVPSIILE
>XP_028103848.1
MDVVGIFISPLLQAVIDKLLFSDLINLARREGVDTFIKKLKKSFEDINDVLADAEEKQISNRAVNRWLKELQHLAYDADDVLDEFATEALRKKLIRAETDADVGEASTSRKVRRFLLPTCCTGFTPSTISFNFAIESKLKEIDGRLQDVTTRIKELGLVQKAIGGMKSTNVWQRTEITYSVTEPCVYGREEKKNKIIELLLTDAATQNRVDVIPIVGMGGIGKTTLAQLIWDDNGVKNHFDPKAWVCVSDEFDVKRITKAILESFTRAPCNLTELSALQRELEDTLTGKKFLLVLDDVWNHRYEEWSLLQSPFLRAGAHGSKIIVTTRITTVAQQVGTTEHHDLKELSPDDCWSIFAQHAFKNINISEHPELESIGRQIVAKCGGLPLAARALGGLLRDQKEHKWKMVLTSNIWDKSYEGSHILPSLKLSYHHLPSHLKRCFGYCAIVPKDYEFGEDELVLLWMAEGLIEHPENGEQIEDVGRRYFHELVSRSFFQLSRHDELLFIMHDLINDLAQAVAGDICFRLENNLEGGKQNKISGKARHSSYVGSEYEGIRKFKAFDDARCLRTFLRFSASAFNYTTRALLLWKQTLGCIHTYCLSCISRFCASFQVSF
>XP_028103849.1
MDVVGIFISPLLQAVIDKLLFSDLINLARREGVDTFIKKLKKSFEDINDVLADAEEKQISNRAVNRWLKELQHLAYDADDVLDEFATEALRKKLIRAETDADVGEASTSRKVRRFLLPTCCTGFTPSTISFNFAIESKLKEIDGRLQDVTTRIKELGLVQKAIGGMKSTNVWQRTEITYSVTEPCVYGREEKKNKIIELLLTDAATQNRVDVIPIVGMGGIGKTTLAQLIWDDNGVKNHFDPKAWVCVSDEFDVKRITKAILESFTRAPCNLTELSALQRELEDTLTGKKFLLVLDDVWNHRYEEWSLLQSPFLRAGAHGSKIIVTTRITTVAQQVGTTEHHDLKELSPDDCWSIFAQHAFKNINISEHPELESIGRQIVAKCGGLPLAARALGGLLRDQKEHKWKMVLTSNIWDKSYEGSHILPSLKLSYHHLPSHLKRCFGYCAIVPKDYEFGEDELVLLWMAEGLIEHPENGEQIEDVGRRYFHELVSRSFFQLSRHDELLFIMHDLINDLAQAVAGDICFRLENNLEGGKQNKISGKARHSSYVGSEYEGIRKFKAFDDARCLRTFLRFSASAFNYTTRALLLWKQTLGCIHTYCLSCISRFCASFQVSF
>XP_028103850.1
MDVVGIFISPLLQAVIDKLLFSDLINLARREGVDTFIKKLKKSFEDINDVLADAEEKQISNRAVNRWLKELQHLAYDADDVLDEFATEALRKKLIRAETDADVGEASTSRKVRRFLLPTCCTGFTPSTISFNFAIESKLKEIDGRLQDVTTRIKELGLVQKAIGGMKSTNVWQRTEITYSVTEPCVYGREEKKNKIIELLLTDAATQNRVDVIPIVGMGGIGKTTLAQLIWDDNGVKNHFDPKAWVCVSDEFDVKRITKAILESFTRAPCNLTELSALQRELEDTLTGKKFLLVLDDVWNHRYEEWSLLQSPFLRAGAHGSKIIVTTRITTVAQQVGTTEHHDLKELSPDDCWSIFAQHAFKNINISEHPELESIGRQIVAKCGGLPLAARALGGLLRDQKEHKWKMVLTSNIWDKSYEGSHILPSLKLSYHHLPSHLKRCFGYCAIVPKDYEFGEDELVLLWMAEGLIEHPENGEQIEDVGRRYFHELVSRSFFQLSRHDELLFIMHDLINDLAQAVAGDICFRLENNLEGGKQNKISGKARHSSYVGSEYEGIRKFKAFDDARCLRTFLRFSASAFNYTTRALLLWKQTLGCIHTYCLSCISRFCASFQVSF
>XP_028103851.1
MDVVGIFISPLLQAVIDKLLFSDLINLARREGVDTFIKKLKKSFEDINDVLADAEEKQISNRAVNRWLKELQHLAYDADDVLDEFATEALRKKLIRAETDADVGEASTSRKVRRFLLPTCCTGFTPSTISFNFAIESKLKEIDGRLQDVTTRIKELGLVQKAIGGMKSTNVWQRTEITYSVTEPCVYGREEKKNKIIELLLTDAATQNRVDVIPIVGMGGIGKTTLAQLIWDDNGVKNHFDPKAWVCVSDEFDVKRITKAILESFTRAPCNLTELSALQRELEDTLTGKKFLLVLDDVWNHRYEEWSLLQSPFLRAGAHGSKIIVTTRITTVAQQVGTTEHHDLKELSPDDCWSIFAQHAFKNINISEHPELESIGRQIVAKCGGLPLAARALGGLLRDQKEHKWKMVLTSNIWDKSYEGSHILPSLKLSYHHLPSHLKRCFGYCAIVPKDYEFGEDELVLLWMAEGLIEHPENGEQIEDVGRRYFHELVSRSFFQLSRHDELLFIMHDLINDLAQAVAGDICFRLENNLEGGKQNKISGKARHSSYVGSEYEGIRKFKAFDDARCLRTFLRFSASAFNYTTRALLLWKQTLGCIHTYCLSCISRFCASFQVSF
>XP_028103852.1
MDVVGIFISPLLQAVIDKLLFSDLINLARREGVDTFIKKLKKSFEDINDVLADAEEKQISNRAVNRWLKELQHLAYDADDVLDEFATEALRKKLIRAETDADVGEASTSRKVRRFLLPTCCTGFTPSTISFNFAIESKLKEIDGRLQDVTTRIKELGLVQKAIGGMKSTNVWQRTEITYSVTEPCVYGREEKKNKIIELLLTDAATQNRVDVIPIVGMGGIGKTTLAQLIWDDNGVKNHFDPKAWVCVSDEFDVKRITKAILESFTRAPCNLTELSALQRELEDTLTGKKFLLVLDDVWNHRYEEWSLLQSPFLRAGAHGSKIIVTTRITTVAQQVGTTEHHDLKELSPDDCWSIFAQHAFKNINISEHPELESIGRQIVAKCGGLPLAARALGGLLRDQKEHKWKMVLTSNIWDKSYEGSHILPSLKLSYHHLPSHLKRCFGYCAIVPKDYEFGEDELVLLWMAEGLIEHPENGEQIEDVGRRYFHELVSRSFFQLSRHDELLFIMHDLINDLAQAVAGDICFRLENNLEGGKQNKISGKARHSSYVGSEYEGIRKFKAFDDARCLRTFLRFSASAFNYTTRALLLWKQTLGCIHTYCLSCISRFCASFQVSF
>XP_028103854.1
MDVVGIFISPLLQAVIDKLLFSDLINLARREGVDTFIKKLKKSFEDINDVLADAEEKQISNRAVNRWLKELQHLAYDADDVLDEFATEALRKKLIRAETDADVGEASTSRKVRRFLLPTCCTGFTPSTISFNFAIESKLKEIDGRLQDVTTRIKELGLVQKAIGGMKSTNVWQRTEITYSVTEPCVYGREEKKNKIIELLLTDAATQNRVDVIPIVGMGGIGKTTLAQLIWDDNGVKNHFDPKAWVCVSDEFDVKRITKAILESFTRAPCNLTELSALQRELEDTLTGKKFLLVLDDVWNHRYEEWSLLQSPFLRAGAHGSKIIVTTRITTVAQQVGTTEHHDLKELSPDDCWSIFAQHAFKNINISEHPELESIGRQIVAKCGGLPLAARALGGLLRDQKEHKWKMVLTSNIWDKSYEGSHILPSLKLSYHHLPSHLKRCFGYCAIVPKDYEFGEDELVLLWMAEGLIEHPENGEQIEDVGRRYFHELVSRSFFQLSRHDELLFIMHDLINDLAQAVAGDICFRLENNLEGGKQNKISGKARHSSYVGSEYEGIRKFKAFDDARCLRTFLRFSASAFNYTTRALLLWKQTLGCIHTYCLSCISRFCASFQVSF
>XP_028103855.1
MDVVGIFISPLLQAVIDKLLFSDLINLARREGVDTFIKKLKKSFEDINDVLADAEEKQISNRAVNRWLKELQHLAYDADDVLDEFATEALRKKLIRAETDADVGEASTSRKVRRFLLPTCCTGFTPSTISFNFAIESKLKEIDGRLQDVTTRIKELGLVQKAIGGMKSTNVWQRTEITYSVTEPCVYGREEKKNKIIELLLTDAATQNRVDVIPIVGMGGIGKTTLAQLIWDDNGVKNHFDPKAWVCVSDEFDVKRITKAILESFTRAPCNLTELSALQRELEDTLTGKKFLLVLDDVWNHRYEEWSLLQSPFLRAGAHGSKIIVTTRITTVAQQVGTTEHHDLKELSPDDCWSIFAQHAFKNINISEHPELESIGRQIVAKCGGLPLAARALGGLLRDQKEHKWKMVLTSNIWDKSYEGSHILPSLKLSYHHLPSHLKRCFGYCAIVPKDYEFGEDELVLLWMAEGLIEHPENGEQIEDVGRRYFHELVSRSFFQLSRHDELLFIMHDLINDLAQAVAGDICFRLENNLEGGKQNKISGKARHSSYVGSEYEGIRKFKAFDDARCLRTFLRFSASAFNYTTRALLLWKQTLGCIHTYCLSCISRFCASFQVSF
>XP_028103856.1
MDVVGIFISPLLQAVIDKLLFSDLINLARREGVDTFIKKLKKSFEDINDVLADAEEKQISNRAVNRWLKELQHLAYDADDVLDEFATEALRKKLIRAETDADVGEASTSRKVRRFLLPTCCTGFTPSTISFNFAIESKLKEIDGRLQDVTTRIKELGLVQKAIGGMKSTNVWQRTEITYSVTEPCVYGREEKKNKIIELLLTDAATQNRVDVIPIVGMGGIGKTTLAQLIWDDNGVKNHFDPKAWVCVSDEFDVKRITKAILESFTRAPCNLTELSALQRELEDTLTGKKFLLVLDDVWNHRYEEWSLLQSPFLRAGAHGSKIIVTTRITTVAQQVGTTEHHDLKELSPDDCWSIFAQHAFKNINISEHPELESIGRQIVAKCGGLPLAARALGGLLRDQKEHKWKMVLTSNIWDKSYEGSHILPSLKLSYHHLPSHLKRCFGYCAIVPKDYEFGEDELVLLWMAEGLIEHPENGEQIEDVGRRYFHELVSRSFFQLSRHDELLFIMHDLINDLAQAVAGDICFRLENNLEGGKQNKISGKARHSSYVGSEYEGIRKFKAFDDARCLRTFLRFSASAFNYTTRALLLWKQTLGCIHTYCLSCISRFCASFQVSF
>XP_028103857.1
MDVVGIFISPLLQAVIDKLLFSDLINLARREGVDTFIKKLKKSFEDINDVLADAEEKQISNRAVNRWLKELQHLAYDADDVLDEFATEALRKKLIRAETDADVGEASTSRKVRRFLLPTCCTGFTPSTISFNFAIESKLKEIDGRLQDVTTRIKELGLVQKAIGGMKSTNVWQRTEITYSVTEPCVYGREEKKNKIIELLLTDAATQNRVDVIPIVGMGGIGKTTLAQLIWDDNGVKNHFDPKAWVCVSDEFDVKRITKAILESFTRAPCNLTELSALQRELEDTLTGKKFLLVLDDVWNHRYEEWSLLQSPFLRAGAHGSKIIVTTRITTVAQQVGTTEHHDLKELSPDDCWSIFAQHAFKNINISEHPELESIGRQIVAKCGGLPLAARALGGLLRDQKEHKWKMVLTSNIWDKSYEGSHILPSLKLSYHHLPSHLKRCFGYCAIVPKDYEFGEDELVLLWMAEGLIEHPENGEQIEDVGRRYFHELVSRSFFQLSRHDELLFIMHDLINDLAQAVAGDICFRLENNLEGGKQNKISGKARHSSYVGSEYEGIRKFKAFDDARCLRTFLRFSASAFNYTTRALLLWKQTLGCIHTYCLSCISRFCASFQVSF
>XP_028103858.1
MDVVGIFISPLLQAVIDKLLFSDLINLARREGVDTFIKKLKKSFEDINDVLADAEEKQISNRAVNRWLKELQHLAYDADDVLDEFATEALRKKLIRAETDADVGEASTSRKVRRFLLPTCCTGFTPSTISFNFAIESKLKEIDGRLQDVTTRIKELGLVQKAIGGMKSTNVWQRTEITYSVTEPCVYGREEKKNKIIELLLTDAATQNRVDVIPIVGMGGIGKTTLAQLIWDDNGVKNHFDPKAWVCVSDEFDVKRITKAILESFTRAPCNLTELSALQRELEDTLTGKKFLLVLDDVWNHRYEEWSLLQSPFLRAGAHGSKIIVTTRITTVAQQVGTTEHHDLKELSPDDCWSIFAQHAFKNINISEHPELESIGRQIVAKCGGLPLAARALGGLLRDQKEHKWKMVLTSNIWDKSYEGSHILPSLKLSYHHLPSHLKRCFGYCAIVPKDYEFGEDELVLLWMAEGLIEHPENGEQIEDVGRRYFHELVSRSFFQLSRHDELLFIMHDLINDLAQAVAGDICFRLENNLEGGKQNKISGKARHSSYVGSEYEGIRKFKAFDDARCLRTFLRFSASAFNYTTRALLLWKQTLGCIHTYCLSCISRFCASFQVSF
>XP_028103859.1
MDVVGIFISPLLQAVIDKLLFSDLINLARREGVDTFIKKLKKSFEDINDVLADAEEKQISNRAVNRWLKELQHLAYDADDVLDEFATEALRKKLIRAETDADVGEASTSRKVRRFLLPTCCTGFTPSTISFNFAIESKLKEIDGRLQDVTTRIKELGLVQKAIGGMKSTNVWQRTEITYSVTEPCVYGREEKKNKIIELLLTDAATQNRVDVIPIVGMGGIGKTTLAQLIWDDNGVKNHFDPKAWVCVSDEFDVKRITKAILESFTRAPCNLTELSALQRELEDTLTGKKFLLVLDDVWNHRYEEWSLLQSPFLRAGAHGSKIIVTTRITTVAQQVGTTEHHDLKELSPDDCWSIFAQHAFKNINISEHPELESIGRQIVAKCGGLPLAARALGGLLRDQKEHKWKMVLTSNIWDKSYEGSHILPSLKLSYHHLPSHLKRCFGYCAIVPKDYEFGEDELVLLWMAEGLIEHPENGEQIEDVGRRYFHELVSRSFFQLSRHDELLFIMHDLINDLAQAVAGDICFRLENNLEGGKQNKISGKARHSSYVGSEYEGIRKFKAFDDARCLRTFLRFSASAFNYTTRALLLWKQTLGCIHTYCLSCISRFCASFQVSF
>XP_028103860.1
MDVVGIFISPLLQAVIDKLLFSDLINLARREGVDTFIKKLKKSFEDINDVLADAEEKQISNRAVNRWLKELQHLAYDADDVLDEFATEALRKKLIRAETDADVGEASTSRKVRRFLLPTCCTGFTPSTISFNFAIESKLKEIDGRLQDVTTRIKELGLVQKAIGGMKSTNVWQRTEITYSVTEPCVYGREEKKNKIIELLLTDAATQNRVDVIPIVGMGGIGKTTLAQLIWDDNGVKNHFDPKAWVCVSDEFDVKRITKAILESFTRAPCNLTELSALQRELEDTLTGKKFLLVLDDVWNHRYEEWSLLQSPFLRAGAHGSKIIVTTRITTVAQQVGTTEHHDLKELSPDDCWSIFAQHAFKNINISEHPELESIGRQIVAKCGGLPLAARALGGLLRDQKEHKWKMVLTSNIWDKSYEGSHILPSLKLSYHHLPSHLKRCFGYCAIVPKDYEFGEDELVLLWMAEGLIEHPENGEQIEDVGRRYFHELVSRSFFQLSRHDELLFIMHDLINDLAQAVAGDICFRLENNLEGGKQNKISGKARHSSYVGSEYEGIRKFKAFDDARCLRTFLRFSASAFNYTTRALLLWKQTLGCIHTYCLSCISRFCASFQVSF
>XP_028103861.1
MDVVGIFISPLLQAVIDKLLFSDLINLARREGVDTFIKKLKKSFEDINDVLADAEEKQISNRAVNRWLKELQHLAYDADDVLDEFATEALRKKLIRAETDADVGEASTSRKVRRFLLPTCCTGFTPSTISFNFAIESKLKEIDGRLQDVTTRIKELGLVQKAIGGMKSTNVWQRTEITYSVTEPCVYGREEKKNKIIELLLTDAATQNRVDVIPIVGMGGIGKTTLAQLIWDDNGVKNHFDPKAWVCVSDEFDVKRITKAILESFTRAPCNLTELSALQRELEDTLTGKKFLLVLDDVWNHRYEEWSLLQSPFLRAGAHGSKIIVTTRITTVAQQVGTTEHHDLKELSPDDCWSIFAQHAFKNINISEHPELESIGRQIVAKCGGLPLAARALGGLLRDQKEHKWKMVLTSNIWDKSYEGSHILPSLKLSYHHLPSHLKRCFGYCAIVPKDYEFGEDELVLLWMAEGLIEHPENGEQIEDVGRRYFHELVSRSFFQLSRHDELLFIMHDLINDLAQAVAGDICFRLENNLEGGKQNKISGKARHSSYVGSEYEGIRKFKAFDDARCLRTFLRFSASAFNYTTRALLLWKQTLGCIHTYCLSCISRFCASFQVSF
>XP_028103862.1
MDVVGIFISPLLQAVIDKLLFSDLINLARREGVDTFIKKLKKSFEDINDVLADAEEKQISNRAVNRWLKELQHLAYDADDVLDEFATEALRKKLIRAETDADVGEASTSRKVRRFLLPTCCTGFTPSTISFNFAIESKLKEIDGRLQDVTTRIKELGLVQKAIGGMKSTNVWQRTEITYSVTEPCVYGREEKKNKIIELLLTDAATQNRVDVIPIVGMGGIGKTTLAQLIWDDNGVKNHFDPKAWVCVSDEFDVKRITKAILESFTRAPCNLTELSALQRELEDTLTGKKFLLVLDDVWNHRYEEWSLLQSPFLRAGAHGSKIIVTTRITTVAQQVGTTEHHDLKELSPDDCWSIFAQHAFKNINISEHPELESIGRQIVAKCGGLPLAARALGGLLRDQKEHKWKMVLTSNIWDKSYEGSHILPSLKLSYHHLPSHLKRCFGYCAIVPKDYEFGEDELVLLWMAEGLIEHPENGEQIEDVGRRYFHELVSRSFFQLSRHDELLFIMHDLINDLAQAVAGDICFRLENNLEGGKQNKISGKARHSSYVGSEYEGIRKFKAFDDARCLRTFLRFSASAFNYTTRALLLWKQTLGCIHTYCLSCISRFCASFQVSF
>XP_028103863.1
MDVVGIFISPLLQAVIDKLLFSDLINLARREGVDTFIKKLKKSFEDINDVLADAEEKQISNRAVNRWLKELQHLAYDADDVLDEFATEALRKKLIRAETDADVGEASTSRKVRRFLLPTCCTGFTPSTISFNFAIESKLKEIDGRLQDVTTRIKELGLVQKAIGGMKSTNVWQRTEITYSVTEPCVYGREEKKNKIIELLLTDAATQNRVDVIPIVGMGGIGKTTLAQLIWDDNGVKNHFDPKAWVCVSDEFDVKRITKAILESFTRAPCNLTELSALQRELEDTLTGKKFLLVLDDVWNHRYEEWSLLQSPFLRAGAHGSKIIVTTRITTVAQQVGTTEHHDLKELSPDDCWSIFAQHAFKNINISEHPELESIGRQIVAKCGGLPLAARALGGLLRDQKEHKWKMVLTSNIWDKSYEGSHILPSLKLSYHHLPSHLKRCFGYCAIVPKDYEFGEDELVLLWMAEGLIEHPENGEQIEDVGRRYFHELVSRSFFQLSRHDELLFIMHDLINDLAQAVAGDICFRLENNLEGGKQNKISGKARHSSYVGSEYEGIRKFKAFDDARCLRTFLRFSASAFNYTTRALLLWKQTLGCIHTYCLSCISRFCASFQVSF
>XP_028103883.1
MPIGEIFLAAFIRVLFEKLASTELLKFARREQVHTHIKRWSGELAKIQAFLADAEGKQIENRAVKMWLEELTDLAYDLDDILDEFATEALRRKLTSESQAASTSKSKLQAMIPRYYKGLNPTTLLFDFKRSSTSKIKEITTKLKNILESGSGLGLQQIVAGEFAKAWHRPPSTSLIHEPRICGRDKEKKEIIDFLLRNESSDNKVGVIPIVGMGGLGKTTLAQMVYNDEVVNKNFDSKAWVCVSDEFDILRISKVILESITSKSCEFKELNQVQVQLKQNLVGKKILIVLDDVWDKKYNDWNVLKSPFNDGTPGSKIIVTTRDRDVASIMGTVQNYLLQHLSDDDCWSVFEQHAFGNRSLDANPNLVFIGRKIVGKCKGLPLAARTLSGLLRCKERDDEWKIVLNSKIWDLTEQGNEIPPALRLSYHHLPSHLKQCFAYCSILPKDYEFEEEELVFLWMAEGLLQQQNGKERMEDLGVEYFRELQSRFFFQPSSGGESSKFVMHDLINDLAQSVAGYTCFRLEDKLKDQEQCRKLKSARHSSYMQSNFDTIKKFETFYEAENVRTFLPLSLSKHRHCYLTSKVPLDLLLKMKRLRVLSLSGYHIGELIPNSIGDLKHVRYLNLSYTKIKTVPESLSNLYNLQTLMLRGCPELKKLPTDMGNLINLRHLDMIDSNSIEEMPQGIGKLTSLQTLSNFIIMTDNNGSRIKELGNLIHLGGTLCISGIKNVVDPSHARGVCLNDKQGIDVLTMVWSSERLDGLRNEMVETKVLDILKPHKKLKKLYIRGYHGMSFPTWIGDPLFSHMVCMKLQNCKNCTSLPPLGQLPSLEDLHIEGMSAIKHVGCEFYGQHCATTFPLLKTLRFENMPEWEDWYIFGIDKEVQTFTLLSKLSIKKCPKLVGMLPSNLSCLKTLEIINCPQLLVEASGLVLPSLTSLSMSDVRLPSLPVLLETCNVLEPSSLTCVNIKNVSIPESLCNPSIDDEVMLANAMSKHLSSVTSLSIGMIQKLALLPKWLTQGLKGVKELKISSCKELTTLWQNEAGLQHSLLALQCLNIDDCPQLVSLFEEDENVENEGQHQQEEVPSMVRLEYLEIWNCKKLEKLPRGLHTFTSLRKMFICLCPSLVSFSATGFPPSLRELQIQACEALRSLPVWTAHDSNLESLVIEGCDNLESLSEEWVHHPATKLSSLIIEKCKKLESVPSLRNNNSLVASLEHLVIESWPTGGGIVSYILEKGNFLANLTYLKIGNMKIGKPLSEWGLHRFSSLRTLSLQGPSNVSEEEEEEEYYSVSSFPVDGMLLPTSLKGLIIWSFPNLEKISTSMETIQNLTHLYFGNCPRLASFAEQGGLPPSLMALDFFGCPIMKRRCEKGKGQYWPLVAPIPRLFIH
>XP_028103965.1
MPIEGIFLSASVKLLFEKMSSFVSSKLPTFEGIGTQLSNWTNMLRQIEALLVDAEEKQLTDRAVNLWLDDLQDLAYDLDDLVDEFATEALRQSLKAKPPQASSSKVWNPIPNFKPRDVVFNFKMRSKIEGINTRLHNSFEQCSKLNLVKIVGTTTPTKTWQKPKSTSLLKEPRVYGREKDQRKIIELLVGGGESSRNKVDVIPIVGMGGIGKTTLAQMVYNDEIVKNHFDLKAWVCVSDEFDILKITKAIYDSVTSQTCSSDNLDQAQVQLKQALAGKKFFIVLDDVWNKKYNDWNDLSSPFNDGAQGSKVVVTTRSRDVARMMATVELHDVEILSDEDCWSLFAQHAFENRSIDANPNLVSIGKKIVEKCKGLPLAAKTLSGLLRCKERDEEWVDVLCSKIWDLSHAESDILPALRLSYHHLPSHLKQCFAYCSIIPNDYEFEEEEIVLLWMAEGFIMQKREKQMEDVGGDYFRELLSRSFFQPSSTSKRTFLPFSLESNKGCHVASNVPRNLLLKLRHLRVLNMSKYRITEVPNSVGDLKHLRYLNLSHTSIEELPESLGSLYNLQTLMLRECRKLKKLPTYLGNLIDLRHLDTTDAHSLEEMPLGIGKLASLQTLSNFIVTKNNGDQLRELGNLIYLRGRLCLSGLQNVVVPLDAREANLIDKEGLDVLSMEWSVNSDDLRDGRVETEVLDMLQPHKNLKELHIEGYLGIGFPNWIGDPLFSNMADLSLDNCGNCVSLPPLGQLPSLKKLYIKGMSVLKQVGCEFYGQGGVQPFPLLETLSFENMPEWEDWYTFGDHKEVQPFTRVKSLSIIKCPKLLKMLPTDLPCLNNLEIRDCPKLCGMMPKDLPCLNNLNISECPQFLVEGSSISLPSLTSIAMNDVPLTSLQAVLEMRSMVDDELISANAKSKHPSSITSLSIGMIKKLKLLPKWVTHGLMELEALEITCCEELKTMWKNEERVQHSLSLPAFRRLKIKGCPQLVSLFEEDEDEDNKGQHEQQQQQQEGLPCIVRRLEHLTIDNCEKLEKLPRLLHSFTFLGELYVYKCPSLSSFPETGFPCMLKTLRIGDCEALQSLFGWSTQINDSNLQVLEVGDCPSLTCLISCRGGGLPPTLKELEIIRCKMLEALLVVEEGMEITRPSLESVWIINCDRLKYLPDALPNNNNNNNNNLRNLSRLYLDGCKNLEYIPEGWFHSTTNLADLDIRGCKKLKALPHGLQSINYLTSLQSLEMNISQWNNNFKKMGIVGIG
>XP_028104719.1
MGMGGVGKTTFAQMVYNDDMVGKHFEIKAWVCVSEDFDIMRVTKAILESVTSQPCNFDTLDQLQVQLKQILDGKNDWSSLKSPFNDGARGSRVMVTTRNIDVALMLGTVKYHHLKQLSMDDCWSVFAQNAFGNTIIERLALAARTLGGLLRRKLRDDKWEDVLNSKMWELSDQESDILPALRLSYHHLPSHLKKCFAYCSILPKNYCFREKKLVLLWMAEGFIQEPKGKGKKQMEDLGHQYFRELLSMSFFQPLTSGESSKFVMHDLIIDLAQFVVGKICFWLEGKSKANEQYKNLSKARHSSYMSSHYDGIKKFEAFYDAKHLRTFLLYGGYYGGNLINLRHLDVTGANSLQEMPPKIGQLTSLQTLSNLIVSKGNGFMIRELGNLIHLRGALCISGLDNVVDVVDAKAAKLYEKQGLDELLMEWSNTNSEDSRNEKVELEVLDMLQPDNKVKVLSINGYHGPIFPTWVGDPRFSNMVHLVLQNCEKCTCLPPLGQLPHLQNFTFEE
>XP_028105452.1
MASLFLPLVLRNLDSLIRNEVGLLWGVDEEMKKLKSTLSTIKAVLEDAERKQLQDKAIQNWLRELNDAAYEADDILDDCATEALRFESKGQSSGSLKKKVITCLLTFNPIENIMFRHKIGNRIKDITVKFDAIVANRKFHLHEEAVEKRVEYAESRETSSFITQPELYGRDEDKEKIVKVLVEDVCDSEDVSVYPIIGIGGLGKTTLAQMVFNDERVERHFEPKIWVYVSQDFDVKTMIKAIIRSASGEVSQDLDLGSLHKTLQDKLNGKRYLIVLDDVRNDDQKKWVNLKYLLACGSKGASIVVTTRLETVASIMGTIPSHHLSFLSDEDCWMLFRHVVIFQEQ
>XP_028105458.1
MAETAVIHLLANLAPFLQGEVNLLSGVREAMEDIRDEFERMSAFLIVADATEERDPELKVWVKQVRDAAYDTEYVLDKFKLHLAQHHGDGFGGFLRKSFYFPKTLKARHQISSEIQRIKSRVINISEGHKRYRDKYGILEQGSRSNVVNNSWYDYRGDALLLEEAKLVGIEKPKSQLMEWLVEGDSGLKAVSVVGMGGLGKTTLVKKVYDDATVKKHFDSHAWLTVSESFRAEDLLKGMIQ
>XP_028105898.1
MEETYLELQTWVKQVRDVARDIEDVLDEFMLRFARHHQRGICGSIYKIHYQIKNMKARYQIPYEIQDIKSRVVEIAERRKRYDHKLCTSEQGSSSNTTNMAINGGCYDRRGDAPLLEEADLVGIDKPKQQLLDWVIDGDSPLKVISVLGMGGLGKTTLVKKVYEDTEVKRHFQNHAWITVSQPFNIKEILKDLIQLLFDELKRPLPQRLETMDDNKMKAVVKEVLQESSRVLRTTRIANIASTSCRGFHGNIYEMKPLSPEESWILFCKKTFQEKDCPRHLIELSERILGRCDGLPLAIVAIAGVLASKDYNRIDEWELVNRSLGAEVEGSDMMKILLLSYNDLPYYLKSCFLYLSNFPEDHLIGWMSLIRLWVAEGFVEVKHGKTLEEVAEAYIYELLNRSLIQVAKRGRDGRIQSCRVHDLLREIIVSKSIDQNFLAITGAGNLSWLSK
>XP_028106102.1
MDVLGIFISPLLQSVIDKLLSPDLINLARHEGVSTSIKKLKKSFEDINDVLADAEDKQISDKAVNRWLKELQHLAYDADDVLDEFSTEVLRKKLIRAETDAVRRFLLSTCCTGFTPSAISFDFAIGSKIKKINGQLQDATTRIKELGLVKKAIGGTNRPAWPRRETTYLLDDPFVCGRDEDKKWIVELLLRDTPTQNKVDVIPITGMGGIGKTTLAQLIYDDDGVKIHFDLKAWVCVSDEFDVKKITKAILESFTLQSCDLAELTALQRKLEVMLAGKKFLLVLDDVWNHRDEEWSSLQSPLRVGAHGSKIIVTTRITAVAEK
>XP_028106834.1
MAESAVTFLLKKLIAALHHEEVKLLRGVWGEVTYIKDELERMTAFLNVADQASHESDEELKVWVKQVRDVVYDTNDVLDEFKLHVENHHHRQQGFFRSFLNFFHSILNLKARHRIASRMKHIKTRVRNISEGRQRYRYKCNIVEEGSTSSTVSNSTWHDCRGDALLVEEAELVGIDKRKKQLIEHLLEDEPELKIISVVGMGGMGKTTLVRKIYEDSKVKRHFQTHVWITVSQTFVVEEFLKDIIVQLFAEIKQPVPQRINDMGSHDLKMQINEFLSQKRYVIVLDDIWRIDACKALKYALPNCQCGSRVMLTTRIADIASTTSTIFDGSVTYPLEPLSREESWNLFYRKTFKADTCPPHLNEISRRILRRCEGLPLAIAAISGLLATKDKGYLKPCFLYFSIFPNNYFIKRMRLIRLWVAEGFVQVREGQMPEEIAESYLNELVNRSLVQIATTTRNGRVSTCRIHDLLREISLSKSRELNFVTIANRNNTQWLERIRRLSIHKTCRNVEKGKRLSHLRSLFTFGVADMPSKLPISTLLTGVPRLLKVLDLQGAPLESLPNEIFELYLLRYLSLRKTRVKKIPSSIGRLVNLETLDLKHASVTELPVEILKLQKLRHLLVYRYVKRSSPFHSTYGFKPPLGMGDLQSLQKLCFVEANQSSDILNEVGKLTQLRKLGITKLRREDGGHCAPPLKTFATFVH
>XP_028107720.1
MPIGEIFLAAFIKVLFEKLASTELLKFARREQVHTHIKRWSGELAKIQAFLADAEGKQIENRAVKMWLEELTDLAYDLDDILDEFATEALRRKLTSESQAASTSRSKLRAMIPTCCKGLNPTTFLSDFTRSSTSKIEEITTKLKNILESGSGLGLQQIVAGESAKAWHRPPSTSLIHEPRICGRDKEKKEIIDFLLSNESSDSKVSVIPIVGMGGLGKTTLAQMVYNDEVVNKNFDSKAWVCVSDEFDILRISKVILESITSKSCEFKELNQVQVQLKQNLVGKKILIVLDDVWDKKYNDWNVLKSPINDGAPGSKIIVTTRDRDVASIMGTIPNHLLQRLLDDDCWSVFEQHAFGNRSLDANPNLVFIGRKIVGKCKGLPLAARTLGGLLRCKERGDEWEIVLNSKIWDLTEQGSEILPALRLSYHHLPSHLKQCFAYCSILPKDYEFEEMELVFLWMAEGLLQQQNGQKRMEDLGVEYFRELQSRSFFQPSSGGESSKFVMHDLINDLAQVVARETCFRLEDILKYPEQCKTIKKARHSSYMQEYHEGMKKFEIFDKAMHLRTFLPFSLESNSDFYLASNVPRNLLPKLKRLRVLNMSRYCITEVPNSVGDLKHLRYLNLSHTSIEELPESLGSLYNLQTLMLRECTKLKKLPTDLGNLIDLRHLDTTNAHSLKEMPLGIGKLASLQTLSNFIVTKNNGHQLRELGNLIYLRGKLCLSGLQNVVVPLDAREANLNDKKGLDVLSMEWSVNSDDSRDGRVETEVLDMLQPHKNLKELHIKGYLGTGFPTWIGDPLFSNMADLSLDNCGNCASLPPLGQLPSLKKLYIKGMSVLKHVDHEFYGQGSAKPFQLLETLSFKDMPEWEYWYTFEDDKEVEPFTHVSELSIENCPKLVGMLPSYLPCLNNLKIKKCPQLLVEVSKVVHPSLTSIAMNDVPLTSLQAVLEMRSMVDDELISANAKSKHPSSITSLSIGMIKKLELLPKWVTHGLMEVEELNIRRCEELKTLWKNEARVQHSFPAFRRLEIEDCPQLVSLFEEDEDEENEGQHQQQQQEGLPSIVRLEHLTIINCEKLDKLPRLLHTFTFLRELYVSKCPSLGSFPETGFPCTLKTLRIGDCEALQSLFGWITQINDNNLEVLDVENCPSLTCLISCRGGGLPPTLKELLIWECKKLEALLVEEGMEINCPSLESVWISDCDRLKYLPDALPNNNNNLRNLSRLYLDGCKNLEYIPEGWFHSATNLAHLDIRGCKKLKALPHGLQSINYLTSLQSLEMNISQFILKEIDLHSLSSLTTLLIEEEEEE
>XP_028107731.1
MGENYFVSANRRKKLKKMFGGTIGENYSVLEILGERFEREMGEIYSVSEKQREIQREMGENYSVLEKLNHLMISKACNLTADQIDHLVSFKNRLRFLAAILKDLEEKQQQQQNYEAKNLPMQIYYVICKTRQLIRFFDVQVPGQRDCNNNGDSFFDILIGTNIMEEIKPIEAKVVQFYDQINQIQLLQDFNDGVYSSMSMENRTMVDEEITVGFDDEALTIKKLLAGGKKQLQMISIVGMPGLGKTTLATKLYNDPYITHYFHIRAWTHASQLPRKTDVLLDILRYVNVVFTDEIEDMTNEKLGEKLYKQLKGKRYLIVIDDIWDIGAWDDLKMYFPNDNNGSRVMFTSRLKELAMHASPDCHPHCLRFLTEEESWALLQRKVFQNESCPPELIEIGKQIMKKCGGLPLAIVIIAGLLAKNIKTQESWKQVAQSVSSYIVSDPNQYLDTLALSYNHLPRHLKPCFLYLGAFPENQKISVQRLIWLWIAEGFIQKIEQKSLEEVAEDYLMDLIQRSLLIVAQKRFDGRIKACRMHDLLRDLCLKKAREINFLQWIHNNNDASPSSSSNYETNNQCRLSILSYFGPRFDRILLQSYAPTVLQSLLCFRPEFQKIIGYNGNSFGDMCSFICWTFKLLRVLEICYNNAFFPRELTQLVNLRYLAINLKHSCELPPSISYLSNLETLIIISTEWRKVVLPCNVWKIPKLRHLYAKGGANYDVSLCSEEAVTNHNHPSILENLRTIANLNPCGHVQDLLARTPFLTKLEICGHLLSDSGNLMFFNLEFLRHLETLKLLNKFSYPTNFRAVKFPTNVKRLTLKYTKIKWEDISILGMLLPNLELLKLDVDAASGWQWATTAGGFPRLKFLKLKDLDVKQWITCSSHLPSLQHLSLDWCQDLEEVPSGLGDILALQLIEVNHCRFSVEESVRKIKEGQESMGHNWLKVRIRKNPWGL
>XP_028107995.1
MAESAVAFLLTKLGSLIQEELKSLGGVKGEIVFIGDELESMRAFLRVANAIEDSDPEIQAWVKQVRDVAHNTDDVLDEFMLRFADRHRHHHGFYGSVCKIYYQIKNMKARRQIASDIKDIKTRVIDIAQRRQRYGYKFSNSEQGSSSNVANNGGCYDRRGDALLLEEDDLVGIDKPKQQLIDWVLDDADSPLKVISVVGMGGLGKTTLIKKVYDDMEVKRHFQNHAWITLSQSFKIEEILSGLIQQLFDEVRRPLPQRFETMDSNNLKAVLKEFLQESRYVLVLDDVWSIEAWDTIKIALPNRNCGSRVLLTTRIGNVASTSCRKPHGYIYEMKALSEEESWTLFCKKTFQEKDCPPYLIEISKSTLRRCEGLPLAIVVISGVLASKDQGRVDEWELVNRSLGAEVEGSDMKKILLLSYNDLPYYLKSCLLYLSSFPEDHLIDWMSSIRMWIAEAFVEVEGGKTLEEVAEAYLYELLNRSLIQVAMRREDRRIQKCCIHDLLREIILSKSKHQNFLTIAREGSVRCLENARRLSIHKTLPDIPLEGKCFSQLRSLLMFGVDEPISESSMPLLFNGGLRLLKVLHLRNASLERFPGNVDKLFHLKYLSLRGTQVKVLPNSIGLLWNLETLDLKETSTIVKEIGRLTQLRRLGILKLRREDGVVLCSSIEKLSNLRSLDVKSIEEDEILDLQSLSPAPQFLQRLYLNGRLEKLPEWITSLHGLTRLVLWWSKLRDDPLKSLQNLPNLVFLSLVDESYEGEGLCFKAGRFQRLKYLGLENLKGLRWVTMEEGTMSRLEELIIVKCELLEELPSGTKHLSNLKQLELSDMSDKLISKLNQAVQDGNYWKGKHIPKEWGSSFPILDFYHETVKLLRKGCRGYLCCVLTVTPDNPTIENIPVINEFPDVFPNEFPGDLIDREIEFTIDLTQKNIPFDWNDQRESPFQELKTRLLTAPILTLPNGTDGFQIYSDASYKGLGCVIMQNGKEDYTYEEQLIQIVNRRIKRLGNKEIPLVKVDRQNHRGTYATWKIEEVAWFVSIRPNILPKRRFLYGTDKFSVPDQRFLCGTDKLSVPGPKVPLRN
>XP_028108391.1
MATKQVVGRDGDVSTVIDMLLSSDNTVDDLPVIAIVGMGGMGKTTLAQLVYNNEKVVKHFGDQRMWICVSDDFIVERLLNQMEQSLTRDKSEIENIEGIVRKLGEKLNGKKYLLVLDNVWNENLDKWECMRNSLLGIGGSRGSKIIATTRSVQVVSTMRTSPSLTHHLSQLSENESWTMFRKSAFANGGPTETPDLVAIGRKMMEECKGVPLAIKSLGGLMYSKKHFHEWGLIKNSEIWSTEIKEGIQPILRLSFDHLPSPYLKHCFAYCSIFPKNFNIRKDELIQLWMAQGYLQPSWGSNLEMEDVGNDYFNILLHNSLFQDVKLDEYKNITRCKMHDLVHDLALDVSENNCLDLTSIVGEVKYHPEVQHLSLDLMEETIFEIPKENVGKLMTLFFIENFPKNIAEVECIHTTSLVDYNGEELPSSLLKFIHLRYLDLSGSSIAIPPNFISKLYNLQTLRVPSFTCLKKLPKKFYKLVSS
>XP_028108422.1
MSASPLFSAAQVMLNYLIPLAAKQISLAWGFKDELQRLCDKLELIRALLRDAENRGVIIRLETIQLWLKKLKSVACCADDVLDEFKFETLRRKIEVQNRLKKKVRNFFSLSNPLPFRLKMAHKVKHINLLFDNLCKEANDIGLRPADQILNAASTSVEPRELNFRLTHPFVDDSQVVGRDGDVSTVIDMLIGSYDSGDDLSVIAIVGMGGMGKTTLAQLVYNNDKVVKHFGDQRMWICVSDDFIVERLLNQMVQSLTGDKSETENIEGIVRKLEEKLNGKKYLLLLDDVWNENPNKWECMRNSLLGIGGSKGSKIIATTRSMCVVSTMRTSLTHHLSQLSKNDSWTMFRKRAFANRGPIETQNLVAIGRNMVEKCKGVPLAIKSLGDFNIQKDKLIQLWMAQGYLQPSSESNLEMEDVGNNYFNILLHNSLFQDIKLDVYNNILSCKMHDLVHDLALDVSEGNCLALTSIASEANYHPEVQHLSFDLKRNISFEIPKENVGKLRTIFLTKNVPKNIAEVKCIRALSSEAIFMIELPYL
>XP_028108467.1
MLAEKERDHITESKKSLLLSSHHYVKKQWFPLKMERKLLRIKKELLQNMSDVDVADIAAERLSPSSLIRVCRPTDFPDFNLTLIHGFNNHLWKMEALLLATTSNTDNFSAIGIVGMGGSGKTTLAQMVFHSSRVQESFSPMLWVELPQYPDLRSIVLAILECLASDFSSFGNTSNLDDLLRNLDIYLFNKKYLIVLDNMWPASSDKLDFNKYITPLWNGFPRGSGGAIIVTSRLKEVASEMVGELNLYELEPILDRESCWCIILNSIRKKYLYRQILRKMKDDMVDRCGGLPLAAKTLAEIISTEFFKDPTAIKMFRLVFDKPVAPTSELLKKLWAYSGVYYAKIVSDHNNEVEAGGSCDPEKVVEDLKKLFQAEITLKIDKNNTKKNRRRKKSPQKKNLVKGNPWI
>XP_028108470.1
MLAEKERDHITESKKSLLLSSHHYVKKQWFPLKMERKLLRIKKELLQNMSDVDVADIAAERLSPSSLIRVCRPTDFPDFNLTLIHGFNNHLWKMEALLLATTSNTDNFSAIGIVGMGGSGKTTLAQMVFHSSRVQESFSPMLWVELPQYPDLRSIVLAILECLASDFSSFGNTSNLDDLLRNLDIYLFNKKYLIVLDNMWPASSDKLDFNKYITPLWNGFPRGSGGAIIVTSRLKEVASEMVGELNLYELEPILDRESCWCIILNSIRKKYLYRQILRKMKDDMVDRCGGLPLAAKTLAEIISTEFLKDPTAIKMFRLVFDKPVAPTSELLKKLRTYSGVYYAEIVSDHNNEVEAGGSL
>XP_028108482.1
MEALLLATTSDTNNFSAIGIVGMRGSGKTTLSQIMFHSSRVQESFSPMLWVELPQYPNLRSVVLAILECMASDFSLSVNTCDLDDHLHNMHLYLFNKKYLIVLDNMWPASSDDLDFNKKYITPLWNGLPL
>XP_028108866.1
MTVNLKFGDLSGFKSPSQIGRLQYLQVLRLIEADQSSEGGISIVKELGRLTQLRELGIGNLRREDGVILCSSIEKLSNLRVLIVLSTKEDEILDLQSLSAVPRFLQELYLDGRLEKYHDKYGILEQGSRSNVVNNSWYDYRGDALLLEEAKLVGIEMPKRQLMEWLVEGDSGLKAVSVVGMGGLGKTTLVKKVYDDATAKKHFDGHAWLIVSESLRAEDLLKDMIQQLFEEIMQPVPVGVETMSINRLKCLANDFLQQRRYVVVFDDVWNVNAWEAIKHVLPDNNCGSRVILTTRFTHIASTCCEETNGHVYDLMPLSQEESWTLFCNKTFRGNLCPPNLKQISLRILKRCEGLPLAIVAISGVLATKDRSRIDEWEMLYRSLGAELEGNDKIELDFPQD
>XP_028108905.1
MAETAVFHLLAKLAPFLQGEVNLLSGVREAMEDIRDEFERMSAFLRVADAKEESDPQLKVWVKQVRDAAYDTEDVLDKFKLHLAHHHGDGFFGFLRKVFYLAKTLKARHQIAYEIQRIKSKVINISEGHKRYHDKYGILEQGSRSNVVNNSWYDYRGDALLLEEAKLVGIEMPKRQLMEWLVEGDSGLKAVSVVGMGGLGKTTLVKKVYDDATTKKHFDSHAWLTVSESLRAEDLLKDMIQQLFKEIMQPVPVGVETMSINRLKCLANDFLQQRRYVVVFDDVWNVNAWEAIKYVLPDNNCGSRVILTTRFTHIASTCCEETNGHVYDLMPLSQEESWTLFCNKTFRGNLCPPNLKQISLRILKRCEGLPLAIVAISGVLATKDRSRIDEWEMLYRSLGAELEGNDKLDSMKKALSLSYNDLPHYLKICFLYLSIFPEDQKMWSEIIIRLWTAEGFVNTIEVKTIEEVAKGYLGELVNRSLIQVAKRYRDGRPSHFCIHDLMREIIVSKAREQNIVTTICRQGSRRPEKVRRLLIRSTSDNVEYSERSSRLRSLFVWGPMDSLPIASLRELFRRSSRLLNVLDFEGTPLDTIPNEVFKLIHLRHLGLRNTKVKMVPKLIGKLAKLETLDLVGTYVTEFPDEILHLQKLRNLLSYHLKSRITYFEFGDMRGFKAPSQIGSLQSLQVLSMIEADQRSECGVSLVKELGRLTQLRELGIWNLRREDGVILCSSIEKLSNLGRLCVTSTKEDEILDLQSLSAVPRFLQELYLDGRLEKFPRWIPSLHGLVALALGWSKLRDDPLQSLQELPNLAKLILDHAYEGDGLCFKAGGFQRLKELHLYRLKGLRWVRVEEGAMPHLQDLTIRNSELMEEVPSGIEHLTNLQTFELCEMSEKLISKLDREVQGEDYRNIAHIPEVRIWYREHDQWKVKFL
>XP_028109792.1
MEGIAVTVALSLVQTVLSSLDRVPFQKTLRDQVEEVTNSLGTMQAYLRDMEGREGHSWVLKERMKQVRDIAYDTENVLDEIMLHVTYRYHRHRITKKTHEFFHNLAHWIPLHNTMSSKMEGIKERIVGITASDQLGGGGGDGGGSSLCEGPNSRPWVEHCDHIEDEIVGFEKPREELICQLRGTEPRQKTMIISVVGPCGSGKSLLAKNVYGIIRSHELFDCYAWVRVSHSPKIEHILQSMLKQFCSSTKEPIPDHESAAVTPAKLWNYLQQKRFVVFLDDIWSIKHWENIRDALPNKSSGSRIVVTTRKLDVASFCSDEHHTHNLTCLSGPEAWKLFCKKAFQANKCPPELEDWSKKIMKRCEGNPHAIVAVGTLLLKKQQNPTVWKRMHDSLVSEVGTSSSLSIINKLLASYKDLPWNLQSCFLYFSVFPEDHSIERGRLVRLWIAEGFVEETRGKTLEEVAEDYLNELVGSNLVHATWNFDGRVKDCRVLNFVLEFIIQKSEEENLVSVLAKTADTRLSEKFRRLSIHNPSCITQISTVFRSNSVLSSSVRSSSVRSTFFFKMDKLSDPSVITDMLGLPSFNLLRVLDFRDAPLNRFPEVIVRLTLLRYLSFRRTQIENIPKSIKKLLYLETLDLKQTGVSQLPKKINQLHNLRHLLLCRDRGKNHVWLNPDEGVEMVEGIGGLTNLQTLSLVKSDKNHKIIKELGDLTQLRKLGLIDLKREDGKDLCASIQRMENLSTLDVSSTGKQEPLDMRSHACPCPHLQHLYLKGHLPEFPKWISSLTNLFRIRLKWSGLTSNPLVALHSLPNLMELQMDDAFTGEELVFKAGGFKKLKMLHIEQFDHLHTVVVEEGSMSVLQKLTLRSCGQLKMLPLGIHNLTRLKELLLYSMPTEFIGGLQKGSDDREMVEHIDVIHSFILQDDGSWSLDQNLS
>XP_028110383.1
MDRELVVSPLIDALLGKLNLLSDAAAGGGNDWALMECDLTKLRFTINQIAEVVVVAEHKLFFKEIANGEWLEEVEEAAYDAADLLDLMIANNNFCKTLLSGSLIRSPVSNLLAKEVVNCISFPRRLDELVLKLGKVKKLALRFFELWKEGKDIVPYDSREAGLLIRSHIRSRPKLNLQGVEEIKASLQSDAILGRYEDKNRMLDLLIDNNSQLRPRVIPIVGQDGVGKTTLAQMIYNDEVVKARFNLRAWVSVDAEGNVPDDSIAEKIGKGIVESAMGMSCQLVAVDELDELVRDALESKTCLIVLAGVNSMMSREAWMRLLEKWFSTVAPGSSVIVTTCNSEVADFMSTVRPYQLNALSEEDSWSLFRQLAFEPFQVMESPEIVSIARKIVVRCLGIPLFLNLLGGLMRFHKTKEEWLSVHDCFEMLSARPWMACCITPLHSDIHNFLSVCYHYLPPHLKQCFAYCSIFSKDRVLDKDKVIQMWIAEGLVQSTGGNGTLEEIGNVFFQELLCRSFFTGEKWDEYGETTGYRMHPLLHDLARFVANFDHVVKAGVGCSQSRKFCQVSLAFHSKSSTISKSLDLPKHLRTLLLLSGGFQGTVDPSVRLKSLRVLDLSFSGIQKLSSHIAISQHLRYLDLSQTSIKRLPNSLTNLKHLQTLRLSRCSHLQELPEGMHNMTDLRHLDVSFCHSLSHMPSRLGQLTSLQSLPLFVLGESKGSAHLGDLHKLNLRGKLEIKNLENVTHISEARDARLYEKENLYHLGLSWNHVVDASSKISSDLLLESLWPHPKLKVLDITGYNSIRFPSWMMDSTIHNLVKVLITHCKCEELPPLGQLPYLKELCIRWMTNLRSIGPEFYGDNSGTPFPSLHQIELSNMPVLVEWLNLASLKESTSATIGYTFPCLNTMIVEDCPELIGFPVLSALKNLVIRNSNKKLLCSLANLRSLSSLVINGIQVELPGDLGNSNSIEKLMIRRCVFLDYHFEECMQGFTSVKHLGILYCNEMAFFPIRLRYLTSLQKLDIIECHDLKFMLDVRESLPLLQELSIEGCSLLASLPNDMYNLPSLQKLIIKGCLELSYLPETLCDISALRYLLISGCPKLEKRLERATGEDWFKIAHVPCIIIS
>XP_028110384.1
MDRELVVSPLIDALLGKLNLLSDAAAGGGNDWALMECDLTKLRFTINQIAEVVVVAEHKLFFKEIANGEWLEEVEEAAYDAADLLDLMIANNNFCKTLLSGSLIRSPVSNLLAKEVVNCISFPRRLDELVLKLGKVKKLALRFFELWKEGKDIVPYDSREAGLLIRSHIRSRPKLNLQGVEEIKASLQSDAILGRYEDKNRMLDLLIDNNSQLRPRVIPIVGQDGVGKTTLAQMIYNDEVVKARFNLRAWVSVDAEGNVPDDSIAEKIGKGIVESAMGMSCQLVAVDELDELVRDALESKTCLIVLAGVNSMMSREAWMRLLEKWFSTVAPGSSVIVTTCNSEVADFMSTVRPYQLNALSEEDSWSLFRQLAFEPFQVMESPEIVSIARKIVVRCLGIPLFLNLLGGLMRFHKTKEEWLSVHDCFEMLSARPWMACCITPLHSDIHNFLSVCYHYLPPHLKQCFAYCSIFSKDRVLDKDKVIQMWIAEGLVQSTGGNGTLEEIGNVFFQELLCRSFFTGEKWDEYGETTGYRMHPLLHDLARFVANFDHVVKAGVGCSQSRKFCQVSLAFHSKSSTISKSLDLPKHLRTLLLLSGGFQGTVDPSVRLKSLRVLDLSFSGIQKLSSHIAISQHLRYLDLSQTSIKRLPNSLTNLKHLQTLRLSRCSHLQELPEGMHNMTDLRHLDVSFCHSLSHMPSRLGQLTSLQSLPLFVLGESKGSAHLGDLHKLNLRGKLEIKNLENVTHISEARDARLYEKENLYHLGLSWNHVVDASSKISSDLLLESLWPHPKLKVLDITGYNSIRFPSWMMDSTIHNLVKVLITHCKCEELPPLGQLPYLKELCIRWMTNLRSIGPEFYGDNSGTPFPSLHQIELSNMPVLVEWLNLASLKESTSATIGYTFPCLNTMIVEDCPELIGFPVLSALKNLVIRNSNKKLLCSLANLRSLSSLVINGIQVELPGDLGNSNSIEKLMIRRCVFLDYHFEECMQGFTSVKHLGILYCNEMAFFPIRLRYLTSLQKLDIIECHDLKFMLDVRESLPLLQELSIEGCSLLASLPNDMYNLPSLQKLIIKGCLELSYLPETLCDISALRYLLISGCPKLEKRLERATGEDWFKIAHVPCIIIS
>XP_028110385.1
MDRELVVSPLIDALLGKLNLLSDAAAGGGNDWALMECDLTKLRFTINQIAEVVVVAEHKLFFKEIANGEWLEEVEEAAYDAADLLDLMIANNNFCKTLLSGSLIRSPVSNLLAKEVVNCISFPRRLDELVLKLGKVKKLALRFFELWKEGKDIVPYDSREAGLLIRSHIRSRPKLNLQGVEEIKASLQSDAILGRYEDKNRMLDLLIDNNSQLRPRVIPIVGQDGVGKTTLAQMIYNDEVVKARFNLRAWVSVDAEGNVPDDSIAEKIGKGIVESAMGMSCQLVAVDELDELVRDALESKTCLIVLAGVNSMMSREAWMRLLEKWFSTVAPGSSVIVTTCNSEVADFMSTVRPYQLNALSEEDSWSLFRQLAFEPFQVMESPEIVSIARKIVVRCLGIPLFLNLLGGLMRFHKTKEEWLSVHDCFEMLSARPWMACCITPLHSDIHNFLSVCYHYLPPHLKQCFAYCSIFSKDRVLDKDKVIQMWIAEGLVQSTGGNGTLEEIGNVFFQELLCRSFFTGEKWDEYGETTGYRMHPLLHDLARFVANFDHVVKAGVGCSQSRKFCQVSLAFHSKSSTISKSLDLPKHLRTLLLLSGGFQGTVDPSVRLKSLRVLDLSFSGIQKLSSHIAISQHLRYLDLSQTSIKRLPNSLTNLKHLQTLRLSRCSHLQELPEGMHNMTDLRHLDVSFCHSLSHMPSRLGQLTSLQSLPLFVLGESKGSAHLGDLHKLNLRGKLEIKNLENVTHISEARDARLYEKENLYHLGLSWNHVVDASSKISSDLLLESLWPHPKLKVLDITGYNSIRFPSWMMDSTIHNLVKVLITHCKCEELPPLGQLPYLKELCIRWMTNLRSIGPEFYGDNSGTPFPSLHQIELSNMPVLVEWLNLASLKESTSATIGYTFPCLNTMIVEDCPELIGFPVLSALKNLVIRNSNKKLLCSLANLRSLSSLVINGIQVELPGDLGNSNSIEKLMIRRCVFLDYHFEECMQGFTSVKHLGILYCNEMAFFPIRLRYLTSLQKLDIIECHDLKFMLDVRESLPLLQELSIEGCSLLASLPNDMYNLPSLQKLIIKGCLELSYLPETLCDISALRYLLISGCPKLEKRLERATGEDWFKIAHVPCIIIS
>XP_028110419.1
MAETAVLHLLANLAPFLQGEVNLLSGVREAIEDIRVEFERMSAFLRVADAMEERDPELKDWVKQVRDAAHDTEYVLDILKLHLAQHHGDGFGGFLRKSFYFAKTLKARHQIASEIQRIKSRVINISEGHKRYHDKYGILEHGSRSDVVNNSWYDYRGDALLLEEAKLVGIEKPKRQLMDWLVKGGSRLKAVSVVGMGGLGKTTLVKKVYDDATVKKHFNSHAWLTVSESFRAEDLLKDMIQQLFEEIKRPVPVAVENMSINRLKCLAHDFLQQRRFVVVFDDAWNVNAWEALKYVLPDNNCGSRVILTTRFAHIASTCCKETDGHVYNLMPLSQENSWMLFCRKTFQGNLCPLHLEEISRRILERCEGWPLAIVAISGVLATKDISKIDEWEMLYRSLGAELEGNDILESMKKAFSLSYNDLPYYLKICFLYLSIFPEDQQILCKKVIRLWIAEGFVNAIKGKTIEEVANGYLNELFNRSLIQVAERYPDGRPSHFHIPYLMREMIVSKAGEQNFVTTICGQGSNFVTTICKQGSRRPEKVRCLLIQSTSGNVEYSERFSQLRSLIVWGPMDSLPIASLRELFRRGSRLLNVLDLAGTPLETIPDEVFKLIHLRHLGLRDTKVKMVPKLIGKLKNLETLDLGGTYVTELPNEILHLQKLRNLTSFHLKSSTICFEFGNMSGFKAPSQIGSLQSLQELWMIQADQRSKGGVSIVKELGRLTQLRELAIGDLRREDGVTLCSSIEKLSNLSILCVMSTKKYEILDLQSLSPVPRFLQELNLTGRLEEFPHWIPSLHGLVTLILGWSKLRDDPLQSLQELPNLAKLVLDQAYEGEGLCFKAGGFQRLKDLLLYKLKGLRWVRVEEGAMPHLETLDIRNSELMEEVPSGIEHLTNLQTFKLGDTSKKLISKLDREVQDGVYWKIAHIPEVRIWYGTVLIPSEANQPLCIVCYRKTRSLI
>XP_028110531.1
MSTDLRQRSQTTCLKEPHIHGRDEDIKQIIELLLADAPAGNLFDVIPIVGMGGIGKTTLAQHIYNDDRVENYFNLKAWVCVSDDFEVTRITKAILESFTHGSCNFSNLNEVQVQLSKTVAGEKFLLVLDDVWDYGRDGWNLLRSPFGAGAPGSKIIVTTRDRGVAK
>XP_028110546.1
MDVFGIFISPFIQAMVDKLSSYFSNLVSTVDIGTGIHNLKKALEDLETLLADAENKQTYHKDIKKWLEEVYHLAYDADDILDDFATDDLERKLMADETTIKRRPAKFPRLSDIVPFNLKNGSKLIEITSQLQEVATKGKELGLDNRLVGRMSTDLRQRSQTTCLKEPHIHGRDEDIKQIIELLLADAPAGNFFDVIPIVGMGGIGKTTLAQHIYNDDRVENYFNLKAWVCVSDDFEVTRITKAILASFTHGSCNFSNLNEVQVQLSKTLAGEKFLLVLDDVWDYGRDGWNLLRSPFGAGAPKLESIGKKIVENRCRGLPLAARALGSLLCCKQEEREWKEILNSNIWNEESGILTALKLSYLHLPVQLKRCFSYCAIIPKDYGFTEEELVLLWMAEGLIEQPKGGDQMEDLGRKYFHELVSRSFFQLLSGNKSLFIMHDLINDLAQDVAGDKCFRLENNLEGGRQSKISVKARHASYVGSYIDGIKKFKVFDDAKCLRTFLQFFPLSFHATRYLFHDLLPKLKCLRELRLHYNSMDELQDSIGDLKHLRYLDVSCSGITRLPDTVVTLYNLQVLFLKFCHRLRKLPPNIGRLVNLRHFDMTGVHIPSSEEMSLHSGKLTNLQTLSNFMVGKDCGRKIGELKNLSHIRGGIQISRLENVSGVKDAREANFMSKEELNIRGAIHISRLENVSGVKDAREANFMSKEELKELSLEWGKSHRSQNDIVERDVLDVMKPFKLLERLTIRWYGSTKFPNWVGDVSFSKMVYVQLKGSKCCRSLPPLGQLPLLKDLCIEGMSAIKRLGCEFYGQQCGAKPFPSLERLSFEFMPEWEEWSAFETEGVQPFSHLIELSIKNCPKLVGRLPNDLPCLNSLKIDGCPQLLIDVSSLVQPSLASLSMNNVILPRESHVTVLNSLCDPSTTDEELLANEMSNHLTSITALSISDIEKLAFLPTWFTQDLMGLEKLDISNCQELITLWRNKINYCYNLEPLSLGGHDENNNNMNQLSSLQKLCLYKCRAGMVSYFVKEGSFPTNITSLEIGDFVGQLPVPPPSPLEWGLHKLSSLTTLQLQGRDWPWRDTVSFPEEGMFLPTSLLNLTILQFPNLERLSYEEFQNLTSLQTLEIWGCPRLASFPKEGLPPSLLLLSIYNCPELATFPEQGLPPSLLSLDIGRCNPILKQKCEKGKEYWPIIQYIPNVDLR
>XP_028110548.1
MDVFGIFISPLIQAMVDKLSSYFSNLVSIVDVGTGIHNLKKALEDLETLLADAENKQIYHKDIKKWLEEVYHLAYDADDILDDFATDDLERKLMAERKLMADETTIKRKPAKFPRLSDIVPFNLKNGSKLIEITSQLQEVATKGKELGLDNRLVGRMSTDLRQRSQTTCLKEPHIHGRDEDIKQIIELLLADAPAGNFFDVIPIVGMGGIGKTTLAQHIYNDDRVENYFNLKAWVCVSDDFEVTRITKAILESFTHGSCNFSNLNEVQVQLSKTVAGEKFLLVLDDVWDYGRDGWNLLRSPFGAGAPGSKIIVTTRDRGVAKQMGMDKYHNLHNLSYGDCWLIRTSLIGRGRPLRLSFRCRSVIYAPCPSAPPCLHVMFIQRERSRVVCL
>XP_028110550.1
MDVVGIFISPLLQAVIDKLLFSDLINLARREGVDTSIKKLKKSFEDINDVLADAEEKQISNRAVNRWLKELQHLAYDADDVLDEFATEALRKKLIRAETDADVDVGEASTCRKVRRFLLSTCCTGFTPTTISFNFAIESKLKEINGQLQDVTTRIKELGLVKKAIGGMKSTNVWQRPETTYLVKEPCVYGREEKKKQIIELLLRDAATQNKVDVIPITGMGGIGKTTLAQLICNDNGVKSHFDLKAWVCVSDEFDIKRITKAILDEFNLDSCNSTELNTLQRKLEDKLAGKKFLLVLDDVWNYRDEEWSSLQSPFRAAAHGSKIIVTTRITTVARQVGTIEHHDLKELSPDDCWSIFAQHAFKNINISEHPELESIGRQIVAKCGGLPLAARALGGLLRDQKEHKWKMVLTSNIWDKPYEESRILPALKLSYHHLPSHLKRCFGYCAIVPKDYEFGKDELVLLWMAEGLIEHPEGGEQIEDVGRRYFHELVSRSFFQWSRHDKLLFIMHDLINDLAQAVTGDICFRLENNLEGVKQNKISDKARHSSYVGSEYDEIRKFKAFDDARCLRTFLGFLPNTLNYTTRYLIHELLPMLKCLRELRLCCCGGIDELPDSIGDLKHLRYLDVSHSRIRKLPESVVTLYNLQVLFLKFCDQLQKLPLNVGRLVNLRHFDMTGTHIPSSEEMSLHIGKLTNLQTLSNFIVGKDRGRKIGELKNLSHIQGAIHISRMENVSSVKDAVDANLMSKEELKELSLEWDKSHSSQNDIVERDVLDVMRPFKFLEELTISGYGSTKFPNWVGDVSFSKMVFMRLKGSKYCTSLPPLGQLPLLKDLYIEGMSTIKRLGCEFYGQQCGAKPFPSLERLSFEFMTEWEDWSAFETEGVQPFSHLSELSIIKCPKLIGRLPNDLPCLNSLKIDGCPQLLIDVSSLVRPSLASLSMNNVMPPSLPALLGTKNTIELGSLTSDISHVTVPDSLCDPSTIDEELLATEMSKHLTSITALSISHVEKLAFLPTWFTRDLMGLEKLDISNCEELITLWQNKVRTQVCLPSLCHLQISDCPELVCLFEEEQEKGGEGSKEQQHEGLPCMTRLEYLTIEECGMLKKLPQDLHTYTSLGVLRICNCASLISFPMKGLPSMLRELGVSGCDALESLPELMTLNNLQELKVFNCASLTYLLSRGGLPSTLKQLRIEWCKNLESVFAEEGIKIDCPSLETIEIGYCWSLKSLPEANNLKNLSQLLIFNCSNLEPLSLGGRDENNNINQLTSLQYLCLVDCRAEMVSYFVKEGSWK
>XP_028110836.1
MAESAVIHLLANFAPFLQQEANLLTGVREEIQYIKDEFDRMTAFLRVADAMEENNPELKVWVKQVREAAYDIGDVLELYMLRLGHRHGAGFRGFLGKVSCFIKTLKARHQIASEVQRMKSRVIDISKGHQRYHDRYGMLEQGSSSRSTGPNTACHDYRGDALLLDESELVGIDKPKSQLIRWLVHEDPRLKVFSVSGMGGLGKTTLVKKVFDDAVVKNHFQSHVWITVSESFKIEVLLKGIIKQLFDEIKQPVPQGMDNMDTNSLKGIINAFLQQKRKTFVENSCPSHLEGLSRAILNRCEGLPLALVAISGLLSTKNKSSVDEWDKIYRSLGAELQANDKLLSMNKILSLSYIDLPYYLKFCFLYLSVFPEDCFIDHWRLIRLWVAEGFVEMKVGMTKEEVAEGYLNELINRSLVQVAERRRDTRVATYRIHDLWREIIVSKSGEQNIVTLAGEQSRAWPEKVRRLSINNHWEYTQQSKRFTRLRSLLMFNATDSLSKLSILASSNDGLRLLTVLDLRGALLETFPNEVLKLLQLRYLSLRETKVKIIPKSIGKLQNLETLDLKQTYVTELPDDILKLQRLRHILLYRYIIDGVPSYPFEYQCGFKAPTKIGSLSSLQKLCSIETNHDNGTILLGEVGKLTQLRKLQIGGLRNEDGRVLCSSLEKLSNLRSLIVRATEEDEIIDLDSLSSPPQLLRMLSL
>XP_028110867.1
MAVPFLPFVLQNLNTLIQNEVGLLSGVNKEMKKLSSTLSTIQDVLEDAEQKQLQDKHIQNWLKELNDAAYEADDILDECATEALQCESKGQGYGSLKKVRTSLLTCYPLQNILFRHKIGNRIKEVTEKFDEIAAKRKFHLNVGDVGTRVLYDESRETSSLITQPELYGRGEEKEEIVTVLVENVRDIDAVSVYPILGIGGLGKTTLAQMVFNDDRVKGHFEPKIWVYVSQDFNLKRVIKETIKSASGEVSQDLDLGSLQRTLQDKLNGRRYLIVFDDVWDEDQEKWDGLKYLLACGSKGASVIVTTRVDKVASIMGTISAPRLSFLSQENCWLLFRQRAFGRGNEEHPNLVAIGKEIVKKCGGVPLAAKALGGLMRFKSQEKEWLHVKESEVWNLPEDKNSVLPALRLSYFYLPLESRKCFAYCAIFPKGSEIRKRDLIHLWMANGYISCKGGWEPEDIGDQIWNELCLISFFQVVKNYKANICFEMHDLVHDLAQSIMKDECEMIEFNSSSNISNEKVRHVTLVVGPGENFNKTFRKVESLRTLRLQCPRTFSLEDDEFLCDLRKFGSLRAFDAAARGMKELPSSIGNLKHLRYLNLYYGLINQLPDSICSLLNLQTLILDYCEDLERLPQNMMYLRSLRHLYLLNCPLIEMPPKIGQLTNLKTLTEFVVGKSTDCSLLAELKCLNLGGQLCIKHLERVSYPLDGKEAILVGKQNLSQLQLIWEYGLAECESQENVESEAQENVKSELVLEALQPHPNLKELGITGYEGTRFPLWMRGSCLQNVVKIELSRCNCLQLPPLGQLPLLQSLRIHEMDKVVECIENEYPCGRGFPSLEELDVYNCPKLDGLSRDEGRELFPRLRMIAIGYCPKLSFPHLSSPKELFLRGKCTMVLNSISNLNSLTSLAIVDDKETVCFPKEFLRNLTLLESLLISDWRELKVLPEELASLVRLKSLTIEKCRKLESLPEEVLGGLESLQSLCIYRCTKITSLPASIQSLTKLQRIQINFCSRELERRCEKGKGKDWYKIAHIPEVSIDKAWFP
>XP_028110882.1
MAVPFLPFVLKNLNSLIQNEVGLLCGVNPEMTKLSSTLFTIQAVLEDAEQKQLQDKAIQNWLKELNDAAYEADDILDECATEALRCELKGQGYGSLKKVSTSLLTCYPVQNVLFRHKIGNRIKEITQKLDAIAANRSKFQLTEGVVVVTRVEYDVSRETSSFITQPQLYGRDEDRDKIVKFLVEDVCDSEDVSVYPILGIGGLGKTTLAQMAFNDERVKPHFDPKIWVYVSQDFDVKRVIKATIESANEKACEAVDLDSLQRKLRDMLHGKRYLIVLDDVWYEDPDKWDAFKYSLACGSKGASVIVTTRVDKVASIMGTISPHRLSVLSKEDCWLLFRQRAFGLGNEERPNIVTIGKEIVKKCGGVPLAAK
>XP_028111037.1
MDVFGIFISPFIQAMVDKLSSYFNDLVSTADVGAGIQNLKKALEDLETLLADAENKQTYHKDIKKWLEEVYHLAYDADDLLDDFATEALERKLMAEETTMGRRSAKFPRLSSIVPFNLKNGSKLNQITSQLQEVATKGKDLGLDKRLVGRMSTDLRQRSQTTSLKEPQIHGRTEDMKQIIELLLGDAPTGKFFDVIPIVGMGGIGKTTVAQHIYNDDRLENHFNLKAWVCVSDDFEVVRISKAILESFTHRSCNFSNLNEVQVQLSKTLAGEKFLLVLDDVWDYGRDGWNLLRPPFGAGTPGSKIIVTTRDRGVAKQMGMDKYHNLHNLSDDDCWLIFAQHAFEYRKIMECPELVSIGKKIVENRCRGLPLAARALGSLLCCKQEEHEWKEILNSNIWNEESGILTALKLSYLHLPVHLKRCFSYCAIIPKDYEFMEKELVLLWMAEGLIEQPKGGDQMEDLGSEYFHELVSRSFFQRSSGNESQFIMHDLINDLAQDVAGDKCFRLENNLEGGKQNKISDKARHASYVASRYDGIKKFKAFNDAKCLRTFLEFLPQEEFHYVTRYLIHDLWPKLKCLRELRLCYIDVIELPDSIGDLKHLRYLDVSGSGIRRLPDTVVTLYNLQVLFLKFCHLLQKLPPNMGRLVNLRHFDMTGVHIPSSEEMSLHIGKLINLQTLSNFMVGKDCGRKIGELKNLSHIQGAIHISRLENVNGVKDARDANLMSKEELKELSLEWDESHSSQNDIVERNVLDVMRPFKLLERLTISGYRSTKFPNWVGDVSFSKLVFMRLKGSKCCTSLPPLGQLPLLEDLYIEGMSAIKHLGCEFYGQQCGAEPFRSLERLSFEFMPEWEDWSAFETEGVQPFGRLSELSIINCPKLVERLPNDLPRLKSLKIEGCPQLLIDVSSLVHPSLASLSMENVMLTSLPALLGTKNTIELGSLTLDIRHVTVLDSFCDPSTTDEELLANEMSKHLPSITALSISHVEKLAFLPAWFTRDLTRLENLDIHNCQELVTLWRNKTRIQVCLPSLCHLKISHCPKLVCLFEEEQEKGGEGSKKQQHDGLPCMTRLENLDIHNCQELITLWQNKTRIQACLPSLCHLKISNCPKLVCLFEEEQEKGGEGPKKQQHEGLPTRLEYLSIEECGRLKKLPQDLHTYTSLGVLRITGCASLISFPMKGLPSMLRGLTVSNCGALQSLPELMTLNNLQELWVFECASLRYLLSRVGLPSTLKQLNIRWCHNLESLFAEEGIKIDCPSLEKIEIMDCKSLKSLAEANNLRNLRELVIRWCPNLEPLSLGGRDENNNINQLTSLQMLGLVDCRAGMVSYFVKEGSFPTNITSLDIGNLRVEDVGQLPSPLEWGLHTLSSLTTLHLRGAVRRERVWPWGDTVSFPEEGMFLPTSLIRLTIEDFQNLEGLSYEEFQNLTSLQTLEIYDCPRLASFPKEGLPPSLLHLRIRNCPELVTFPEQGFPASLLSLWIVDCNPILKQKCEKGKEYWPIIQHIPRVF
>XP_028111039.1
MDVFGIFISPFIQAMVDKLSSYFNDLVSTADVGAGIQNLKKALEDLETLLADAENKQTYHKDIKKWLEEVYHLAYDADDLLDDFATEALERKLMAEETTMGRRSAKFPRLSSIVPFNLKNGSKLNQITSQLQEVATKGKDLGLDKRLVGRMSTDLRQRSQTTSLKEPQIHGRTEDMKQIIELLLGDAPTGKFFDVIPIVGMGGIGKTTVAQHIYNDDRLENHFNLKAWVCVSDDFEVVRISKAILESFTHRSCNFSNLNEVQVQLSKTLAGEKFLLVLDDVWDYGRDGWNLLRPPFGAGTPGSKIIVTTRDRGVAKQMGMDKYHNLHNLSDDDCWLIFAQHAFEYRKIMECPELVSIGKKIVENRCRGLPLAARALGSLLCCKQEEHEWKEILNSNIWNEESGILTALKLSYLHLPVHLKRCFSYCAIIPKDYEFMEKELVLLWMAEGLIEQPKGGDQMEDLGSEYFHELVSRSFFQRSSGNESQFIMHDLINDLAQDVAGDKCFRLENNLEGGKQNKISDKARHASYVASRYDGIKKFKAFNDAKCLRTFLEFLPQEEFHYVTRYLIHDLWPKLKCLRELRLCYIDVIELPDSIGDLKHLRYLDVSGSGIRRLPDTVVTLYNLQVLFLKFCHLLQKLPPNMGRLVNLRHFDMTGVHIPSSEEMSLHIGKLINLQTLSNFMVGKDCGRKIGELKNLSHIQGAIHISRLENVNGVKDARDANLMSKEELKELSLEWDESHSSQNDIVERNVLDVMRPFKLLERLTISGYRSTKFPNWVGDVSFSKLVFMRLKGSKCCTSLPPLGQLPLLEDLYIEGMSAIKHLGCEFYGQQCGAEPFRSLERLSFEFMPEWEDWSAFETEGVQPFGRLSELSIINCPKLVERLPNDLPRLKSLKIEGCPQLLIDVSSLVHPSLASLSMENVMLTSLPALLGTKNTIELGSLTLDIRHVTVLDSFCDPSTTDEELLANEMSKHLPSITALSISHVEKLAFLPAWFTRDLTRLENLDIHNCQELVTLWRNKTRIQVCLPSLCHLKISHCPKLVCLFEEEQEKGGEGSKKQQHDGLPCMTRLENLDIHNCQELITLWQNKTRIQACLPSLCHLKISNCPKLVCLFEEEQEKGGEGPKKQQHEGLPTRLEYLSIEECGRLKKLPQDLHTYTSLGVLRITGCASLISFPMKGLPSMLRGLTVSNCGALQSLPELMTLNNLQELWVFECASLRYLLSRVGLPSTLKQLNIRWCHNLESLFAEEGIKIDCPSLEKIEIMDCKSLKSLAEANNLRNLRELVIRWCPNLEPLSLGGRDENNNINQLTSLQMLGLVDCRAGMVSYFVKEGSFPTNITSLDIGNLRVEDVGQLPSPLEWGLHTLSSLTTLHLRGAVRRERVWPWGDTVSFPEEGMFLPTSLIRLTIEDFQNLEGLSYEEFQNLTSLQTLEIYDCPRLASFPKEGLPPSLLHLRIRNCPELVTFPEQGFPASLLSLWIVDCNPILKQKCEKGKEYWPIIQHIPRVF
>XP_028111385.1
MVDAVVSSVVRRLGGLLIDQVIFLQGVRDEVNYLRTKLEYMLCFLKDAEEKQDQDRRIHKWVSDIRDAAYEAEDIIDKFILKVEEGGIPKRTGFKASLRKYFRIYKQANKYGIGKEIQEWKNRLDEIDRNHEIFKIRNIEAAGEGSSGMNERFKQLRRTTPYEDDQHVVGFTKDVELLMSELLEETPDQRVISIVGMGGLGKTTMARKLHNSSSVGDKFECKGWVSVSKDYNIQNLLRRTIKSFKMPTTKDELEMLEKMETEDLECHLHEFLKESRYLVVIDDVWDTDAWASLRRALPDNKKGSRVIITTRIKLVAESSGRRKYVHELPFLQPEESWELFCEIVFPDYDGVDDKTNRCPPSLEELARDMVKKCRGLPLAIVVLGGLLSRKHADEWPKLQGRFWRHVTGDDFESHDSAHVTQILALSFTDLPYHLKLCFLYLGLFREDFEIDADRLIRLWVAEGFIQQAEGKTLEETAADYLNELIDRNLIQVAQRNWMRIKRCRVHDLLRDFAIEKSKELKFLHVYDGNVYSAPSPCRHRRLASHSCGLKRFASFDQSSNLHLRTLLFFNSENESAELGELQFLCKKLRLLRVLDLEEIIFNHSQEETEHVSLLDAIEKLIHLRYLRISESNINKIPPSIGNLQALQTLEFSKPCSPIMLPDEICNAKQLRHLIGCFKWPFRVENLTNLQTLNYIAVDDRMEFSPSWDLINLRELCVVFNGESKGFTLDSIGRLRNLRTLYLDASTDTVWNPTLQPLSQCQHLLQLKLHGKIGNLPTEMHKFLPNLKYLSLDGSEMEEDPMPSLEKLPKLTILDLCFHDRPNKFVCTAGGFPQLEILFLNTCHVKELQVDEGGMPLLRGLGLYHSDKVSIPERLRSIPVPKNWDVAEADDWPY
>XP_028111386.1
MVDAVVSSVVRRLGGLLIDQVIFLQGVRDEVNYLRTKLEYMLCFLKDAEEKQDQDRRIHKWVSDIRDAAYEAEDIIDKFILKVEEGGIPKRTGFKASLRKYFRIYKQANKYGIGKEIQEWKNRLDEIDRNHEIFKIRNIEAAGEGSSGMNERFKQLRRTTPYEDDQHVVGFTKDVELLMSELLEETPDQRVISIVGMGGLGKTTMARKLHNSSSVGDKFECKGWVSVSKDYNIQNLLRRTIKSFKMPTTKDELEMLEKMETEDLECHLHEFLKESRYLVVIDDVWDTDAWASLRRALPDNKKGSRVIITTRIKLVAESSGRRKYVHELPFLQPEESWELFCEIVFPDYDGVDDKTNRCPPSLEELARDMVKKCRGLPLAIVVLGGLLSRKHADEWPKLQGRFWRHVTDRLIRLWVAEGFIQQAEGKTLEETAADYLNELIDRNLIQVAQRNWMRIKRCRVHDLLRDFAIEKSKELKFLHVYDGNVYSAPSPCRHRRLASHSCGLKRFASFDQSSNLHLRTLLFFNSENESAELGELQFLCKKLRLLRVLDLEEIIFNHSQEETEHVSLLDAIEKLIHLRYLRISESNINKIPPSIGNLQALQTLEFSKPCSPIMLPDEICNAKQLRHLIGCFKWPFRVENLTNLQTLNYIAVDDRMEFSPSWDLINLRELCVVFNGESKGFTLDSIGRLRNLRTLYLDASTDTVWNPTLQPLSQCQHLLQLKLHGKIGNLPTEMHKFLPNLKYLSLDGSEMEEDPMPSLEKLPKLTILDLCFHDRPNKFVCTAGGFPQLEILFLNTCHVKELQVDEGGMPLLRGLGLYHSDKVSIPERLRSIPVPKNWDVAEADDWPY
>XP_028111686.1
MWRDPRLASLFIGDDEVIGIESPKYELISRLVDQNQSQQAVISVVGMGGIGKTTLAKKVYDSQEVVAHFNCKAWITVSQSYKPEELLKTMIKALSGNDVLPVLDEGIDSLIAKLRGYLYEKRYFIVFDDVWQSDFWRSIRHALPKNSEGSRVIITTRKEQVAAFCTETSVDHVHELQALSQEKAWKLFCTKAFQLDFGGHCPPELEEASQAIVSKCQGLPLAIATIGGLLSTKNKGISEWQKFYSGMNSELERNPELKSISKILLLSYNDLPHHLKSCFLYFGIMPEDYSIKAARLIRLWIAEGFVEEQNGKTLEEVAEEYLTELIHRRLVLVSTTKFDGRVKQCQVHDVVREIILSMSKEFSLCQILEEENSSFNATTRRLSMHIRYCNMDKVMKSISKSPVRSVFLFQEGELPKKPLLGTLAANFKLLKLLDLQNAHLDQLHEEVGNLFLLRYLSIRSTQVKIIPKSIGKLQNLQTLDLKNSPVRELPFDISRLHKLRHLIAYYFSFECEYLVDGLVGVKIQGGIGGLEELRNLQLVETNHDDGLSLIKELEKLRQLRKLGITKLEREHGSGLCAAIEKMKYLQRLSVSALSDDEILDLQYISSPPQYLQRLTLVGRLEKLPKWIPKLQNLDTLILWGSGLTKNDPLKALQVLPSLVHLQLRHAYDVEQLYFEVGRFQKLKELILRGCKGLNSVIIEEGALPLLEELTIGPSPQLKEIPSGIHHLQKLKTLRFVDVPEEFIDRMEPKPNQGKDYWTVEHIPLVELCSEFGKPKFISVIGSLEEYFNRKVETARVREDKNESQS
>XP_028111910.1
MAERAVISVIQYLGPLLASEVELLRGVRKEMVNIKAELERIHSFLKDAESRAETGDEGVKIWVKQVRQVAYRIQDVIDEHILLVSPKQPGLFGSLHKVTRTVTKLKPRHEIASQIQDIKTTIREIKEGADRYGFSTSTSSEHSSTSTSSITKDNMWRDPRLASLFIGDDEVIGIESPKYELISRLVDQNQSQRAVISVVGMGGIGKTTLAKKVYDSQEVVAHFNCKAWITVSQSYKPEELLKTMIKELSGDDVLPLPNEGIDSLIAKLRGYLCEKRYVIVFDDVWETDFWGSIRHALPKNSEGSRVIITTRSEQVATFCKEISVDHVHELEALSEEKAWELFCKKAFQLDYEGHCPPELEDVSHAIVRKCQGLPLAIAAIGGLLSTKNKGMSEWQKFYGSMNSELERNPNLKSISKILLLSYNDLPHHLKSCFLYFGIMPEDYSIKAGRLIRLWIAEGFVEEQNGKTLEEVAEEYLTELIHRRLVLVSTTKFDGRVKQCQVHDVVREIILSMSKEFSLCQILEEENSSFNATTRRLSMHMHYCNMDKVMKSISKSPVCSVFLFQVGELPKKALLGTLAANFKLLKLLDLEDAHLDQLHEEVGNLFLLRYLSIRSTQVEIIPKSIGKLQNLETLDLKHSPVRELPFDISRLHKLRHLIAYSIIYECEYFVDGIAGVKIQGGIGGLEELQILCFVETNHGLIKELEKLRQLRKLGITKLQREHGRGLCAAIEKMKYLQRLSVWASSDDEILDLQYISSPPQYLQRLMLVGRLKKLPDWIPKLQNLVTLTLSGSGITNNDPVKALQVLPSLVRLWLWDAYYGEQLYFEVGGFQKLKQLRLIEFKGLNSVITEEGALPLLEELAIGPSPQLKEVPSSIHHLQKLKTLKFCCMPEEFIDRMEPKPNQGKDYWIVEHIPYVELWSYIGKQKSMTKIDNLEEYFNRKVENARVREDKNESQS
>XP_028111911.1
MAERAVISVIQYLGPLLASEVELLRGVRKEMVNIKAELERIHSFLKDAESRAETGDEGVKIWVKQVRQVAYRIQDVIDEHILLVSPKQPGLFGSLHKVTRTVTKLKPRHEIASQIQDIKTTIREIKEGADRYGFSTSTSSEHSSTSTSSITKDNMWRDPRLASLFIGDDEVIGIESPKYELISRLVDQNQSQRAVISVVGMGGIGKTTLAKKVYDSQEVVAHFNCKAWITVSQSYKPEELLKTMIKELSGDDVLPLPNEGIDSLIAKLRGYLCEKRYVIVFDDVWETDFWGSIRHALPKNSEGSRVIITTRSEQVATFCKEISVDHVHELEALSEEKAWELFCKKAFQLDYEGHCPPELEDVSHAIVRKCQGLPLAIAAIGGLLSTKNKGMSEWQKFYGSMNSELERNPNLKSISKILLLSYNDLPHHLKSCFLYFGIMPEDYSIKAGRLIRLWIAEGFVEEQNGKTLEEVAEEYLTELIHRRLVLVSTTKFDGRVKQCQVHDVVREIILSMSKEFSLCQILEEENSSFNATTRRLSMHMHYCNMDKVMKSISKSPVCSVFLFQVGELPKKALLGTLAANFKLLKLLDLEDAHLDQLHEEVGNLFLLRYLSIRSTQVEIIPKSIGKLQNLETLDLKHSPVRELPFDISRLHKLRHLIAYSIIYECEYFVDGIAGVKIQGGIGGLEELQILCFVETNHGLIKELEKLRQLRKLGITKLQREHGRGLCAAIEKMKYLQRLSVWASSDDEILDLQYISSPPQYLQRLMLVGRLKKLPDWIPKLQNLVTLTLSGSGITNNDPVKALQVLPSLVRLWLWDAYYGEQLYFEVGGFQKLKQLRLIEFKGLNSVITEEGALPLLEELAIGPSPQLKEVPSSIHHLQKLKTLKFCCMPEEFIDRMEPKPNQGKDYWIVEHIPYVELWSYIGKQKSMTKIDNLEEYFNRKVENARVREDKNESQS
>XP_028112364.1
MADPVSLVAGPIVKTVLGLASSLITQKYQLLQGVEGDIKKLSSKLTAIQSVLEDAEEKQLDNRPLRDWLGKLKEAAYDAHDILETFATEACLWQKKQQVQNIPRPFSATETAYKLEAASEIKEILARLDEIAKEKEQFHLNVNDNDNRNTNENRNTSSFVVEADVVGREDDKNKVANLLLSQEFDREDDISVIPIIGMGGLGKTTLAQVVFNDDRVKNHFEFRMWVYVSLNFDYKKILKEMIEYQTEMNYDTNSLSDNQLESRLLELLAKKCFLLVLDDVWIQSYDDWEKLQKLLKQGEKGSRVLITGRNTRVSEVTIGTQPPYLLDCLPEDQCWSLFEKIAFDRQNVLADDVRKRLEDIGREIVHKCNGLPLAVKAMGGLLRGNNDVNKWQNISKHEIWKAEEESTNTGKPIVLPVLKLSYDHLPSNLKHCFAYCYIFPKGYLFEKNELVKLWKAESFIPPRGEKTIDEIGNDYFDELLMRSFFQLLDIDDMLRYRMHDLIHDLAQSISSPHCYQVKDNELCHISERSRHVSLLCKEVEKHASEIVEKSKKLRTLILTSEYHNAFGKALGKLFRSLKYVRVLDLSSSTLMELPNSVKELKLLRYLDLSKTEIRALPNSICSLYNLETLKLLGCFWLFELPKDLGNLVNLQHLELDDMFWFKSSILPPKIGCLTVLQNLHAFQISHESGYGIDELKDMKCLKGTLHISKLENATNAAEAKLKEKEKLKKVVFEWSNSDGDPQHEAADESMLEDLQPHSNLEALHLVCYKGTRFPSWIRDRLLPNLVNLSLNHCSKCKVLSLGKLDHLKELHIKGMPELEEWPEAEYLSLKIMKISNCPMLRSLPNFFPDMELLKIKRCDSLKTLPLTPYLCSLTLVDNLILEDWNEKLEPIYRINDQGQHEPVRFVNDQGKMIEVMASYFRCVTDLKIIKCPMLQELPKYVCPQKLEISGCQRVNTLPEISQCLEQLVLDDCHGETLVRAIPNTNSLFSLVISNISSLNILPKLPHLSGLKALYIHCCSDLVSLAGEESSLQGIFSLKLLSIQNCPQLVTLPEQGLPIAIECLSIGSCHNLKSLGPKEVLRNLTCLKDLYLSDCPVLHSLPEEGLPASLQHLHIEGCPLLLKKCRNDRDPDWPKIMNTPDLELEPIDGDGAS
>XP_028112365.1
MADPISLVVGPLVNIVIEKATSLIDQNFQSLTGVEKDVKTLSSTLTSIQSVLKDAEDKQLHSEQLRDWLGKLKAAAYDSQDVLETFETDACLWQRKQQVRNCHPPFSGSKISYKLEAAREIKDILVRLDEIAREKEKFNLNVNVINGQTDESRNTSSLVVEADVVGREDDKNKIVDQLLSKEFDREGDISVIPVIGMGGLGKTTLAQVVYNDDRVKKHFEFMMWVCVGVDFNYRRILKEMIEYHSTMNYDNINALSDEQLESRLLSFFARKSFFLVLDDVWIESYDAWDKLQKVLKQGGKGSRVLITSRNTRVANLTIGTQRPYCLDYLPEDQCWSLFEQIVFKQNNITGNESKDLEHIGKEIVRKCNGLPLAVKAMGGLLRGNHDVNKWQKILEHDIWEAEEKSTNTGKPIVLPALKLSYDNLPSCLKQCFLYCSIFPKGYMFDKSELVKLWKAESFIHSDEIGSDYFDDLLMRSFFQLLDIDSMQRYRMHDLIHGLAQSVYYQVKDNESCHVSESHRHVSLLCENVENLALEITDKSKRLRTLLFPSEHHKVFGQALDKLFRNLKYIRVLDLSSSTLGELPNSIKELKLLHYLDLSKTEITALPNSICSLYNLQTLKLLGCFSLFELPKHLSNLVNLEHLELDDMFWFKSSTLPPRMGCLTRLQNLHAFQIKHNSGYGIDELKDMKCLKGTLHISKLENATNAAEAKLKDKEKLEKVVFEWSNSDGDPQHEATDESVLEDLQPHSNLKVLQLLCYKGTRFPSWIRDGLLQKLVNLSFNHCSNIKVLSLGRLEHLKELHIKGMLELEEWPEADYISLHTLKISNCPKLICLPSLFPDMEVLKIKKCDSLKTLPLTPFLCSLTLVDNLVLEDWNEKLEPIFFINDQGQREPLHSVNDQGETVEVKASYFRLLTDIKIVNCPKLLPLPKSVSPEKLEISGCQQLNTLPELSLYLQHLALDGCHGETLLRAIPNTDSLFSLVISNISGITHLPKLPQLSGLKALYIHYCSDLVSLFEEESSFQGLSSLKLLSIWNCPQLVTLLSQGLPATIECLSIGSCHSLMSLGPNEGLKNLTSLRDLYIDDCPALLSLPEEGLATSLQHLHIEGCPLLLKECQNDVGPNWLNIKDIPDLEIEHPNSKTKVSSPAWYRQFICCIGIDSENLSNHNSSIHRS
>XP_028112700.1
MAIGELLIAASIKFLFEKLATLAAGELSNFARGFGGERRIRTLLTKWSTTLEEIEAVLVDADEKQVTEGGIKIWLEDLQDLAYDVDDILDEFSTEALRPKSMIATKVRALFPTNIVKLDEITTRFQDLLERRTVLGLQKVGSSSNAGTSAKAWQRPPTTCLMNEPSVYGRDEDKKKIIELLLLGVEESSNCNIGVVPIVGMGGVGKTTLAQMVYNDDIVGKHFEIKAWVCVTADFDIMRVTKAILEYTTSQPCNFDTFGQVQVQLKQILDGKKFLIVLDDFWNKKHSDWSSLKSPFNEGARGSIIMVTTRNTDVALMLGTVKYHHLKQLSMDDCWSVFAQNAFENTIMEASPNLVSIGRKIVEKCGGLPLAARTLGGLLRCKLRDDEWEDVLNSKMWELSDQESDILPALRLSYHHLPSHLKKCFAYCSIIPKGSWFTEMALVLFWMAEGFIQQPKGKGKKQMEDLGHEYFRELLSRSFFQPSTTGESSEFLMHDLISDLAEFVAGKICVRLEDKSKVNEQYKNLSKARHSCYKHDKYDGIKKFEAFYDAKHLRTLVTSGGYYGGAYLASNVPHDLLPKLRRLRVLSFGGYKIVELPSSIGHLKHLRYLNLSFALLCSLPESLCTLYNLQTLELRYCIHMKKLPTATRNLINLRHLNVTGANSLQEMPPKIGQLTSLQTLSNFIVSKGNGFMIRELGNLIHLRGALCISGLDNVVDVVDAKAAKLYEKQGLDELLMEWSNTNSEDSRNENVELEVLDMLQPDNKVKVLSINGYYGPIFPTWVGDPRFSNMAHLVLQNCEKCTCLPPLGQLPSLAKLYIRGMKRVKNVGVDFFGGGCSNPFPALETLHFWDMPEWEDWSPCEVDEEVQAFARLSELSIRSCPKLLGKLPDSLPCLRKLEIQKCPQLVVEWLPSPTMIHQKRNTLPFSSVTSLSLSDVSILDSIPNQEVGDEVLATAAFKHLSSVTDMRIENVQKLTCLPRWFFHGFTGLQELRIHNCEELTTLWQNEVRLQHKLPAPAPALQHLEIENCPQLISLFEEEKEDGPQLQRQQQEQEGSPYLMRLMYLGIENCEKLEKLPGGLHALKCLQKMKVQTCPSLTYLSSGGGLPAALEELDIAHLSKLESLLAEDGTKIICPSLKSIRINACKNLKSLPDVMHDSSNNNAFKNLSLVDIRGCENMESLPEGWFRLATSNLRDLLIYDCKKLEALPYNLSSLQELKVWKCPEGIVSNWSSLTNLSSLTIDTIMIGKPPSEWGLHRLPSLRKLLLNGFKDYRCWESISDDGMLLPTSLTNLSFQHFTNLEKLSFKDFQDLTSLEELFINGCPKLT
>XP_028112953.1
MAGSLVGGAFLSAALQVLFDRLASPDILNIFRQTTHGGGDKLLRKLKLTLLGINAVLDDAEKKQITSQPVRDWVDELKDVVFHADDLLDEISTLSLRNQVQLQSPTSTTSTNLLLFSAGNGIQLRIEEIIDQLEYFAKEKDILGLRECVGLNWVHRLPSSSLVDESCVYGRDNDKEDIMNFLLSDELTGGYDHEIVDVIAIVGMGGVGKTTLAQLLYNDCRVDEHFDFKAWVCVSDDFDVFRVTKTILEAITSSTCDTEDLNLLQVKLKESLMGKKFLIVLDDVWNENPSHWDVLRTPFTAGAYGSKIIATTRNASVASIMQTVPIHHLRQLSDEDCWLLFAKNAFHKGDYKARPNLEKIGKEIVKRCKGLPLAAKTLAGLLRFKDDVEEWDEILKSDIWDLPEDKNNILPALRLSYYYLPSHLKQCFAYCSIFPKDYEFEKENLISLWIAQNFVQQPKSNKTLEKVGAEYFHELLSRSFFQQSSANKFYFVMHDFVHDLAQVISGQFSFMLDDKKQQMISAKVRHFSYVRSKYDVFEKFKEINEVKCLRTFLPLKSSNRYLAKKVLDDMLPTLGSLRVLSLSHYDIMELPGSVGNLVHLRYLDLSQTEIKKLPEIGVYPV
>XP_028113079.1
MPIGEIILATFIKVLFEKLASIDLLNFALREQVYTLFKRWSGELTEIQAFLDDAEEKQIENKTVKMWLEDLTDLAYDLDDILDKFAIEALQRKLTAKSQATRTSKSKLRAMIPTCCKGFTPTIVLSNFMKSSTSKIEEITARLQSIFERGSRLGLQNIVAGESTKAWHGPPSISSFIHEHCIYGRDKEKKYIIDFLLRDESNDSKVGVIPIVGMGGLGKTTLAQMVYNDEVVNKHFDLKAWVCVPDEFDTMRISKVILESITSKACEFKELNQVQVQLKQNLIGKKILIILDGVWDKKYNDWNVLKGPFNDGVLGTKIIVTTRDKDVASIMGTIPNHLLQRLSDDDCCSVFEQHAFRNRSMDANPNLVSIGRKIVGKCKGLPLVARTLGGLLRCKERDNEWEIVLNSKIWDLIEQGNEIPPALRLSYHHLPSHLKRCFAYCSILPKDYEFEEEELVFLWMAEGLLQEQNGKKRMEDLGVEYFHEL
>XP_028114549.1
MASFLPFVLQNLNSLIQKEVGLLWGVDKEMKKLSSTLTTIQAVLEDAEQKQFQDKAIQNWLRKLNDAAHEVEDILDDCKTEALQYESKRLSSSSLKKVISTSLLTYPVENILFRHKIGNRMKDTLENLNAIAEERMKFHLREVVVEKRVELADRRETSSALTQPQLYGREEDKEKIVKMLIENISDCQDVSVYPIIGMGGLGKTTLAQMVFNDERVECHFEPKIWVYVSQDFDVKRVIKAIIESVSKGTCEASNLDSLQNKLREMLNGKRYLLVLDDVWDEDRDNWDQLKYFLACGSKGASIIVTTRVAKVASIMGTVPAHHLSFLTEEDCWLLFKQRAFGHGNEEHPNLVAIGKEIVKKCGGVPLAAKALGGLMRFKSEETDWHFVKESEIWNLPQDKNSILPLLRLSYYNLPLELRRCFAYCAIFLKGSKIEKEKLIHLWMANGFISSNGKSELEDVGNGIWNELYWRSFFQDVDKDPSGNIIFKIHDLMHDLAQSVMEDECHTMEAESSKNVSAQRIHHVTLVANFVRVGGFPKALYRVESLHTILLQYRQPKTSSRGFFPFSCDFTNFGSLRVFDAFHTNMRQLSSSIGKLKHLGYLNLSETLIRTLPKSICSLHNLQTLNLNECYKLQRLPKNMKSLRSLRHLFLKDCYKIQDMPPKLGHLTLLRTLSLFVVGKSRGHQVVELQCLHLGGELCIRHLERVGNSTDAKEANLVGKQNLRVLKLSWGHNSESESQANVEQLLESLEPHPNVEELFIDNYRGAHFPLWMRDSILKNIVSIELHSCRNCLELPAFGQLPFLRRLQISEMDYVEYIDNYFPGGSPVRGFPALEVLRISKLPNLVGLSREEGRELLPCLQQIYIRDCPKLTLPCLSSPKHLDVWSSDVVLSSISNLKNLTTLSVDLAVSFIM
>XP_028114550.1
MASFLPFVLQNLNSLIQKEVGLLWGVDKEMKKLSSTLTTIQAVLEDAEQKQFQDKAIQNWLRKLNDAAHEVEDILDDCKTEALQYESKRLSSSSLKKVISTSLLTYPVENILFRHKIGNRMKDTLENLNAIAEERMKFHLREVVVEKRVELADRRETSSALTQPQLYGREEDKEKIVKMLIENISDCQDVSVYPIIGMGGLGKTTLAQMVFNDERVECHFEPKIWVYVSQDFDVKRVIKAIIESVSKGTCEASNLDSLQNKLREMLNGKRYLLVLDDVWDEDRDNWDQLKYFLACGSKGASIIVTTRVAKVASIMGTVPAHHLSFLTEEDCWLLFKQRAFGHGNEEHPNLVAIGKEIVKKCGGVPLAAKALGGLMRFKSEETDWHFVKESEIWNLPQDKNSILPLLRLSYYNLPLELRRCFAYCAIFLKGSKIEKEKLIHLWMANGFISSNGKSELEDVGNGIWNELYWRSFFQDVDKDPSGNIIFKIHDLMHDLAQSVMEDECHTMEAESSKNVSAQRIHHVTLVANFVRVGGFPKALYRVESLHTILLQYRQPKTSSRGFFPFSCDFTNFGSLRVFDAFHTNMRQLSSSIGKLKHLGYLNLSETLIRTLPKSICSLHNLQTLNLNECYKLQRLPKNMKSLRSLRHLFLKDCYKIQDMPPKLGHLTLLRTLSLFVVGKSRGHQVVELQCLHLGGELCIRHLERVGNSTDAKEANLVGKQNLRVLKLSWGHNSESESQANVEQLLESLEPHPNVEELFIDNYRGAHFPLWMRDSILKNIVSIELHSCRNCLELPAFGQLPFLRRLQISEMDYVEYIDNYFPGGSPVRGFPALEVLRISKLPNLVGLSREEGRELLPCLQQIYIRDCPKLTLPCLSSPKHLDVWSSDVVLSSISNLKNLTTLSVDLAVSFIM
>XP_028114552.1
MASFLPFVLQNLNSLIQKEVGLLWGVDKEMKKLSSTLTTIQAVLEDAEQKQFQDKAIQNWLRKLNDAAHEVEDILDDCKTEALQYESKRLSSSSLKKVISTSLLTYPVENILFRHKIGNRMKDTLENLNAIAEERMKFHLREVVVEKRVELADRRETSSALTQPQLYGREEDKEKIVKMLIENISDCQDVSVYPIIGMGGLGKTTLAQMVFNDERVECHFEPKIWVYVSQDFDVKRVIKAIIESVSKGTCEASNLDSLQNKLREMLNGKRYLLVLDDVWDEDRDNWDQLKYFLACGSKGASIIVTTRVAKVASIMGTVPAHHLSFLTEEDCWLLFKQRAFGHGNEEHPNLVAIGKEIVKKCGGVPLAAKALGGLMRFKSEETDWHFVKESEIWNLPQDKNSILPLLRLSYYNLPLELRRCFAYCAIFLKGSKIEKEKLIHLWMANGFISSNGKSELEDVGNGIWNELYWRSFFQDVDKDPSGNIIFKIHDLMHDLAQSVMEDECHTMEAESSKNVSAQRIHHVTLVANFVRVGGFPKALYRVESLHTILLQYRQPKTSSRGFFPFSCDFTNFGSLRVFDAFHTNMRQLSSSIGKLKHLGYLNLSETLIRTLPKSICSLHNLQTLNLNECYKLQRLPKNMKSLRSLRHLFLKDCYKIQDMPPKLGHLTLLRTLSLFVVGKSRGHQVVELQCLHLGGELCIRHLERVGNSTDAKEANLVGKQNLRVLKLSWGHNSESESQANVEQLLESLEPHPNVEELFIDNYRGAHFPLWMRDSILKNIVSIELHSCRNCLELPAFGQLPFLRRLQISEMDYVEYIDNYFPGGSPVRGFPALEVLRISKLPNLVGLSREEGRELLPCLQQIYIRDCPKLTLPCLSSPKHLDVWSSDVVLSSISNLKNLTTLSVDLAVSFIM
>XP_028114553.1
[truncated: 755,488 more chars]
