# Supplementary material for: The NRC0 gene cluster of sensor and helper NLR immune receptors is functionally conserved across asterid plants
Source: Plant Cell. 2024 Jun 4;36(9):3344–61. doi: 10.1093/plcell/koae154 (PMC11371149; doi:10.1093/plcell/koae154)
Supplement: koae154_Supplementary_Data [file koae154_supplementary_data.zip › Supplementary File 6.txt]

>XP_028052033.1
--MTRVTTPL-IESHVYGRDDDKEAIIKLLVA-DDTEFCVIPIVGMGGLGKTTLAQIVYNDKRMDDYFDVKAWACVSDDF-NL-ITKALLESATACDT--NLELLQSSLRKKLSKKKFLIVLDDIWNES---WNDLTIPL-MGDGSKIVVTTRNKEVLSVMN-TLP-IYQLTEMLEDACWSLFLRHAFGNRDS-----NLHAIGRKIVNKCKGLPLAAKTIGGLLGSKL-----WYEILNSV-D-L-PS--KKNAILPALRLSYHHLPTNLKRCFACCSIFPQDYEFDRKSLVLLWMAEGFL--------------------------------------------------------------------
>XP_028052042.1
------------------------------------------LVGMGGIGKTTLAQMVYNDETVKKHFDLKAWVCVSDEF-NI-ITKLILESVTTCNF--GLDHVQVQLQKALAGRKFLIVLDDVWNKK---WNVLKKPF-SGAGSKVMVTTRNRDVARTMG-AVE-LHDIEVLSDEDCWLLFAQHAFEHRSI-----NLVSIGKEIVEKCKGLPLVAKTLGGLLRCKE-----WVDVLCNI-D-L-SH--EESDILPALRLSYHHLPSHLKQCFAYCSIIPKDYEFKEEEIVLLWMAEGFI--PR-KQ-EYIGGEYFRELLSRSFFQPSS---TRK-SSFVMHDLINDLAQVVARDTCFR--CKKKARH
>XP_028052367.1
P-WQRPSTSL-DEPHIYGREYDQRKIIELLVRG-DSNIGVIPIVGMGGIGKTTLAQMVYNDETVQKHFDLKAWVCVSDEF-NI-ITKAILESVTTFSF--NLDQVQVQLKQALAGKKFLIVLDDVWNKK---WNVLKKPF-NGAGSKVVVTTRDREVAGMMT-TVE-LHEVNILSKEDCWSLFAQHAFANTCI-----KLVSIGKEIVEKCKGLPLAARTLGGLLRSKV-----WINVLRSI-D-L-PH--TKSDILPALRLSYHDLPSHLKQCFAYCSIIPNDYEFEEEELVLLWMAEGFI--QR-KQ-EDVGGEYFRELLSRSFFQPSR---TGK-SSFVMHDLINDLAQVVARETCFR--CKKKARH
>XP_028052379.1
T-DPR-L-AS-GDDKVVGIESPKYELISRLVDQNQ-QRAVISVVGMGGIGKTTLAKKVYDSQEVVAHFNCKAWITVSQSY-K-ELLKTMIKELS--GI-----SLIAKLRGYLCEKRYVIVFDDVWETD-F-WGSIRHALP-NSGSRVIITTRNEQVATFCE-TS--VHELEALSEEKAWELFCKKAFQLDFEHC--PELEEVSHAIVRKCQGLPLAIAAIGGLLSTKN---SEWQKFYGSM-E-L-ER--NPKKIV---LLSYHNLPYFLKPCFLYLGIIPEDYSINCGRLVRLWMAEGFI--EKGKT-EEVAEEYLIELILRNLVQVS-SKINGRVKNCRVHDVVREIILSKSEELSFC------SRR
>XP_028052386.1
P-WQRPSTSL-DEPCIYGREYDQRKIIELLVRG-DSNIGVIPIVGMGGIGKTTLAQMVYNDETVQKHFDLKAW----------------------------------------------------------------------------------------------------------------------------------------------------------------------------------TKSDILPALRLSYHDLPSHLKQCFAYCSIIPNDYEFEEEELVLLWMAEGFI--QR-QQ-EDVGGEYFRELLSRSFFQPSR---TGE-SSFVMHDLINDLAQVVARETCFR--CKKKARH
>XP_028052519.1
--DPR-V-AS-EEDEVVGIEYTREELVDMLV-SGE-NRMVISLVGMGGIGKTTLAKKVHDNQKVLAHFDCRAWITVSQSY-K-EILRTMIKKLY--GI-MDQNSLIDNIRGYLLQKRYEIVFDDVWRTD-F-WRFIKHALP-TSGSRVIITTRNKEVASFCE-SS--VYEIQFLPENEAWRLFCMKAFQWDFGVC--SELEKVSREIVRKCEGLPLAIVTIGGLLSTKN---SEWQTFYDSL-E-L-GR--NPKKIV---LLSYHNLPYFLKPCFLYLGIIPEDYSINCGRLVRLWMAEGFI--EKGKT-EEVAEEYLIELILRNLVQVS-SKINGRVKKCRVHDVVREIILSKSEELSFC------SRR
>XP_028052572.1
--DPR-V-AS-EEDEVVGIEYTREELVDMLV-SGE-NRMVISLVGMGGIGKTTLAKKVHDNQKVLAHFDCRAWITVSQSY-K-EILRTMIKKLY--GI-MDQNSLIDNIRGYLLQKRYEIVFDDVWRTD-F-WRFIKHALP-TSGSRVIITTRNKEVASFCE-SS--VYEIQFLPENEAWRLFCMKAFQWDFGVC--SELEKVSREIVRKCEGLPLAIVTIGGLLSTKN---SEWQTFYDSL-E-L-GR--NPKKIV---LLSYHNLPYFLKPCFLYLGIIPEDYSINCGRLVRLWMAEGFI--EKGKT-EEVAEEYLIELILRNLVQVS-SKINGRVKKCRVHDVVREIILSKSEELSFC------SRR
>XP_028052635.1
--DPR-V-AS-EEDEVVGIEYTREELVDMLV-SGE-NRMVISLVGMGGIGKTTLAKKVHDNQKVLAHFDCRAWITVSQSY-K-EILRTMIKKLY--GI-MDQNSLIDNIRGYLLQKRYEIVFDDVWRTD-F-WRFIKHALP-TSGSRVIITTRNKEVASFCE-SS--VYEIQFLPENEAWRLFCMKAFQWDFGVC--SELEKVSREIVRKCEGLPLAIVTIGGLLSTKN---SEWQTFYDSL-E-L-GR--NPKKIV---LLSYHNLPYFLKPCFLYLGIIPEDYSINCGRLVRLWMAEGFI--EKGKT-EEVAEEYLIELILRNLVQVS-SKINGRVKKCRVHDVVREIILSKSEELSFC------SRR
>XP_028052859.1
S-PNN-AEDT-KDDDLVGIEDGKRQLLGWLMDK-E-QRTVISVVGMGGSGKTTLVAQAYNNQTVKQYFHCYAWITVSQTY-V-DLLRSMIKEFY--DL-KSHKELLEMISNYLKSKRYLVVLDDVWSQN-L-WQHISVSLP-EGGSRVILTTRKEDVASFNV-KR--VHHMNPLGVKDAWNLFCKKAFSSNRSCC--KELESLAHDLVAKCEGLPLAIAALGGVMSTK----LDWRKAYNSL-E-L-GN--NPKTIL---LYSFNELPYQLKHCFLYCCLFPEDYRIRRKRLIRLWMAEGFV--EKGLT-EEVADSYLMDLVCRSMLQVI-KNPSGRPKECKMHDLVREIALSTSETEKFC------ARR
>XP_028052860.1
S-PNN-AEDT-KDDDLVGIEDGKRQLLGWLMDK-E-QRTVISVVGMGGSGKTTLVAQAYNNQTVKQYFHCYAWITVSQTY-V-DLLRSMIKEFY--DL-KSHKELLEMISNYLKSKRYLVVLDDVWSQN-L-WQHISVSLP-EGGSRVILTTRKEDVASFNV-KR--VHHMNPLGVKDAWNLFCKKAFSSNRSCC--KELESLAHDLVAKCEGLPLAIAAL------------------------------DPKTIL---LYSFNELPYQLKHCFLYCCLFPEDYRIRRKRLIRLWMAEGFV--EKGLT-EEVADSYLMDLVCRSMLQVI-KNPSGRPKECKMHDLVREIALSTSETEKFC------ARR
>XP_028052893.1
--RHRSSTYF-HEPRICGRDEEKEEIIDFLLG--NSKVGVIPIVGMGGLGKTTLARMVYNDEVVKKNFDLKAWVCVSDEF-DI-ISRVILESITACEF--DLNQVQVQLKQNLVGKKILIVLDDVWDKK---WKVLKSPF-NGAGSKIIVTTRDGDVASSMG-TVQ-NHLLRHLSEHDCWSVFAQHAFRYRSM-----NLERIGREIVGKCKGLPLAARTLGDLLQHKE-----WENVLNSI-D-L-TE--QGNEIPPALRLSYHHLPAHLKRCFAYCSILPKDYEFEEEELVFLWMAEGLL--QNGKR-EDLGVEYFRELRSRSFFQPSS---GGE-GSFVMHDFINDLAQSVAGYTCFR--CPKSARH
>XP_028053407.1
S-DPQ-V-GS-EDDEIVGIESPKYELIGRLLAQED-SQAVISVVGMGGIGKTTLAMKVYDSQEVVAHFNCKAWITVSQSY-D-ELLQTMIKQLS--GI-----SLIVKLRGYLSEKRYVIVFDDVWETD-F-WGSIRHALP-NSGSRVIITTRNEQVATFCE-TS--VHELEALSEEKAWELFCKKAFRQDF-VC--PELEKVSLKIVRKCEGLPLAIVVISGLLSLKM---SEWQEFYDGL-E-L-EK--NYKRIL---LLSYQDLPCHLKSCLLYLGIIPEKYSITRGRLIRLWIAERLV--PEGRT-EEVAEAYLNELIQRRLLQVS-EKLYGRVKHCRVHLLLHELILSMSEEFSFC------TRR
>XP_028053766.1
C---G-TSSL-NELEIYGRTDEKEMTIEMLLNNSSRDVSVYAMCGMGGLGKTTLAQLVYNDGRVESYFELRIWVCVSVDF-DV-LTRAILESIEGCSI--NLDPLLRLLQEKLFGKRFLLVLDDVWNEY---WDRLKNAL-KGAGCTIIVTTRIQKVALIMA-T---LHHMAGLSEDDSWSLFKRRAFGNERR-----QLDLIGKEIVKKCKGLPLAIKALGSLMQFKR-----WLSVKESI-D-L-PD--DGSGILPSLRLSYEALPPHLRQCFAYCCIFPKDGVMEKDNLIQLWMANGFI--PKGT--H-IGHEIFKDLVWRSFLEEV-KR-DGR-IFCAMHDLMHDLAQSIMRNECSI--PK-KIRH
>XP_028054366.1
--WQRPSTSL-KEPRVYGREKDQRKIIELLVGG-GSKVDVIPIVGMGGIGKTTLAQMV-----------VTGWLCA------------------------------------------------------------------------------------------------------------------------------------------------------------------------------------------------------------------------------------------------------------------------------------------------------
>XP_028054375.1
C---G-TDSM-NESEIYGRTDEKEMIIEMLLNNSSRDVSVYAMCGMGGLGKTTLAQLVYNDGRVKSYFELRIWVCVSVDF-DV-LTRAILESIEGCSI--NLDPLLRRLQEKLFGKRFLLVLDDVWNEY---WDRLKNAL-KGAGCTVIVTTRIQQVALIMA-T---LHHMAHLSEDDSWSLFKRRAFGNERT-----QLDLIGKEIVKKCKGLPLAIKALGSLMQFKR-----WLSVKEN-----------------------------------------------------------------------------------------------T-GICQMM--------------------------
>XP_028054379.1
--WQRPSTSL-KEPRVYGREKDQRKIIELLVGG-GSKVDVIPIVGMGGIGKTTLAQMVYNDETVKKHFDLKAWVCVSDEF-DI-ITKAIYDSVTTCSS--NLDQAQVQLKQALAGKKFFIVLDDVWNKK---WNDLNSPF-KGAGSKVVVTTRSRDVARMMA-TVE-LHDVEILSDEDCWSLFAQHAFENRSI-----NLVSIGKEIVEKCKGLPLAAKTLSGLLRCKE-----WVDVLCSI-E-L-SH--EESDILPALRLSYHHLPSHLKQCFAYCSIIPNDYEFEEEEIVLLWMAEGFI--LR-KQ-EDVGGEYFRELLSRSFFQPSS---TGK-SSFVMHDLINDLAQVVARETCFR--CKKKARH
>XP_028054380.1
--WQRPSTSL-KEPRVYGREKDQRKIIELLVGG-GSKVDVIPIVGMGGIGKTTLAQMVYNDETVKKHFDLKAWVCVSDEF-DI-ITKAIYDSVTTCSS--NLDQAQVQLKQALAGKKFFIVLDDVWNKK---WNDLNSPF-KGAGSKVVVTTRSRDVARMMA-TVE-LHDVEILSDEDCWSLFAQHAFENRSI-----NLVSIGKEIVEKCKGLPLAAKTLSGLLRCKE-----WVDVLCSI-E-L-SH--EESDILPALRLSYHHLPSHLKQCFAYCSIIPNDYEFEEEEIVLLWMAEGFI--LR-KQ-EDVGGEYFRELLSRSFFQPSS---TGK-SSFVMHDLINDLAQVVARETCFR--CKKKARH
>XP_028054381.1
--WQRPSTSL-KEPRVYGREKDQRKIIELLVGG-GSKVDVIPIVGMGGIGKTTLAQMVYNDETVKKHFDLKAWVCVSDEF-DI-ITKAIYDSVTTCSS--NLDQAQVQLKQALAGKKFFIVLDDVWNKK---WNDLNSPF-KGAGSKVVVTTRSRDVARMMA-TVE-LHDVEILSDEDCWSLFAQHAFENRSI-----NLVSIGKEIVEKCKGLPLAAKTLSGLLRCKE-----WVDVLCSI-E-L-SH--EESDILPALRLSYHHLPSHLKQCFAYCSIIPNDYEFEEEEIVLLWMAEGFI--LR-KQ-EDVGGEYFRELLSRSFFQPSS---TGK-SSFVMHDLINDLAQVVARETCFR--CKKKARH
>XP_028054382.1
--WQRPSTSL-KEPRVYGREKDQRKIIELLVGG-GSKVDVIPIVGMGGIGKTTLAQMVYNDETVKKHFDLKAWVCVSDEF-DI-ITKAIYDSVTTCSS--NLDQAQVQLKQALAGKKFFIVLDDVWNKK---WNDLNSPF-KGAGSKVVVTTRSRDVARMMA-TVE-LHDVEILSDEDCWSLFAQHAFENRSI-----NLVSIGKEIVEKCKGLPLAAKTLSGLLRCKE-----WVDVLCSI-E-L-SH--EESDILPALRLSYHHLPSHLKQCFAYCSIIPNDYEFEEEEIVLLWMAEGFI--LR-KQ-EDVGGEYFRELLSRSFFQPSS---TGK-SSFVMHDLINDLAQVVARETCFR--CKKKARH
>XP_028054762.1
----R-L-AS-GDDEVVGIESPRYELISRLVDKNQ-QRAVISVVGMGGIGKTTLAKKIYDSQE-TAHFNCKAWITISQSY-K-ELLKKMIKQLS--GI-----SLIDKLRGYLSKKRYIIMFDDVWETD-F-WGSIRHALP-NSGSRVIITTRSEQVATFCE-TS--VHELEALSEEKAWELFCKKAFQLD---C--PQLKEVSQAIVRKCQGLLLAIAAIGGLLSTKK---SEWRKFYDGM-E-L-KR--NPSKIL---LFSYNDLPHHLKSCFLYFGIMPEDYSIQAGRLIRLWITEGFV--ENRKT-EEVAEEYLTELIHRRLVLVS-TKIDG----------------------------------
>XP_028054784.1
--DPR-L-AS-GDDEVVGIESPKYELISRLVDQNQ-QRAVISVVGMGGIGKTTLAKKVYDSQEVVAHFNCKAWITVSQSY-K-ELLKTMIKQLS--GI-----SLIVKLRGYLSEKRYIIVFDDVWETD-F-WGSIRHALP-NSSSRVIITTRSEQVATFCE-TS--VHELEALSEEKAWELFCKKAFQLDFEHC--PELEEVSHAIVRKCQGLPLAIAAIGGLLSTKN---SEWQKFYGSM-E-L-ER--NPRKIL---LLSYNDLPHYLKSCFLYFGIMPDDYSISYGRLIRLWIAEGFI--EKGKT-EEVAEECLIELIHRRLVLVS-TKFDGRVRQCQVHDVVREIILSMSEEFSFC------TRR
>XP_028054785.1
--DPR-L-AS-GDDEVVGIESPKYELISRLVDQNQ-QRAVISVVGMGGIGKTTLAKKVYDSQEVVAHFICKAWITVSQSY-K-ELLKTMIKQLS--GI-----SLIVKLRGYLSEKRYIIVFDDVWETD-F-WGSIRHALP-NSSSRVIITTRSEQVATFCE-TS--VHELEALSEEKAWELFCKKAFQLDFEHC--PELEEVSHAIVRKCQGLPLAIAAIGGLLSTKN---SEWQKFYGSM-E-L-ER--NPRKIL---LLSYNDLPHYLKSCFLYFGIMPDDYSISYGRLIRLWIAEGFI--EKGKT-EEVAEECLIELIHRRLVLVS-TKFDGRVRQCQVHDVVREIILSMSEEFSFC------TRR
>XP_028054806.1
---QT-TSSL-SKSQVVGRKDDKEKIVEMLVSAALDHIATIAIVGMGGVGKTTLARLVYNDDAVKDHFQRRIWISVNFNF-NL-ILQEMKVSLYSYK--LSMDNVQTEVHKFLAGKRFLLVLDDVWTQN---WEQLK-----------------------------------------------------------------------------------------------------------------------------------------------------------------------------------------------------------------------------------------
>XP_028054888.1
S-LRQ---SY-VEEDFVGFEEDLNMVVKHLVQ-VN-PSRVVSICGMGGLGKTTLAKKVYHHKDIQSHFQGLAWVCISQQY-Q-DILQEIFINLVE-DV-MANKELFEQLYKIQQSKKCLVVLDDIWSIE-A-WKSLKPAFP--GGSKILLTTRNKTLPSQID-PY--FHEPSCLNDEESWDLLQKKSL-LRR----DTNMEAIGRKMVMLCAGLPLAIIVLGGLLATKH---REWEVVYQNV-H-K-------STVL---ALSYHDLPYQLKPCFLYFGHFLEDYEVDAERLYHLWIADGII---VDET-MDVGKRYLGALAQRCMVQVQ-VEYTQRINYCRIHDLMLELCLSKAKMNDFL-TTTPKIRK
>XP_028054933.1
--FHKSTSSL-DESGVYGRDFDKEDVMKVLLS-DDGEIGVIAIVGMGGVGKTTLAQLLYNDDRVVDHFKMKAWVCVSEEF-DV-VTRSILEAVTACDA--NLDVIQVKLKELLSGKKYFIVLDDVWNEN---WESLSQPF-RGTGSRIIVTTRKDRVASVMK-TVH-IHRLQELPFEDCWKLFAKYAFEKENF-----NLENIGKEIVKKCKGLPLAAKTLAGLLRSKR-----WNNVLKSI-D-L-PE--D--NILPALRLSYRYLPPHVKRCFAYCSIFPKDYEFKIGELVLLWIAEGFV---RSTT-EEVGYECFNELLSVSLFQQS-----AK-ASFVMHDLVNDLAQSVSGDFCLR--HIDKVRH
>XP_028054970.1
--FHKSTSSL-DESGVYGRDFDKEDVMKVLLS-DDSEIGVLAIVGMGGVGKTTLAQLLYNDDRVVDHFKMKAWVCVSEEF-DV-VTRSILEAVTACDA--NLDMIQVKLKELLSGKKFLVVLDDVWNEN---WESLSQPF-RGAGSRIIVTTRKDKVASVMK-TVH-IHRLQKLPFEDCWKLFAKYAFEKGDS-----NLENIGKEIVKKCKGLPLAAKTLAGLLRSKR-----WNNVLKSI-D-L-PE--D--NILPALRLSYHYLPAHLKRCFAYCSIFPKDYEFEMRELVLLWIAEGFV---RSTT-EEVGYECFNELLSVSLFQQS-----AR-ASFVMHDLVNDLAQSVSGNFCLR--HIDKVRH
>XP_028055198.1
T-DPR-L-AS-GDDEVVRIESPKSELISRLVDKNQ-QRAMISLVGMGGIGKTTLAKKVYDSQEMAAHFNYKAWIIVSQSY-R-ELLKTMIEQLS--GI-----SLIAKARGYSYEKKYVIVFDDVWQID-F-WGSIRHALP-NRGSRVIITTRSEQVAGFCE-SS--VHELQALSEEKAWELFCMKAFQLDFGHC--FELEEISHEIVKKCEGWPLAIVAIGGLLSTKN---FEWQKFYDSM-E-L-ER--NPRKIL---LSSYNDLPQYLKSCFLYFGIMPEDYSIEGERLIWLWIAKGFV--EKGKT-EEVSEEYLIELIHRRLVQVS-RKSDGRVGECRVHDVVREIIISMSEEFSFC------TRR
>XP_028055766.1
NRTIRWTSQVYDQSGIVGLTEDTSRINGWILASNEV-LHRVGIVGMGGLGKTTIVQKIFNDTHVIARFEKRIWVSISQTFSELEIMKSILRQVREDDSGSDTGQMLHRIHQLLSHKSYLIVMDDVWSTANGWWDRISNGLAKGHSSCIIITSRNEEVVKNMGVVDARIHRPRLLDEEESWSLFCKVAFMATKGICKNLQIEGMGKEIVKKCRGLPLAIKTTGGLLYSKT-SFSEWKRICDNFHEKLA--TEGNSSVMASLQLSYDELPAHLKHCILCFSIYPEDHEINVEQLVRWWIGEGFVHERRSETATETAYRFLSELIGRCLVDVMRRNYDGRVYSCKMHDMVRDLTIRIAREEAFTSFDDMDSRR
>XP_028056085.1
S-QNL-AESA-NDDDVVGIQKEINSLLKLLIEG-E-QRTVISVWGMGGSGKTTLVAKAYNNEAVKRCFDCYVWVTVSQHY-V-DLLRKMIKELF--SL-MGYKQLMEILVEFLQQKRYVIVLDDVWDVN-F-WSQIKLVLL-GRGSRIILTTRNRDIASYPV-AC--VIQHNPLEDCDAWILFCKKAFASEPNHC--PYLKNLAWALVKKCEGLPLAVEAMGGLMASKD---LKWGAVYDSF-H-L-CK--DSKAIL---LLSFNGLPYYLKNCFLYCCLFPSNHWISAHKLVRLWMAEGFV--EKGLT-EEVAKGYLKELISRSLLQVT-RNNTFRPKLCKLHDLMRELALSVSEQDHFC-----IDRR
>XP_028056086.1
S-QNL-AESA-NDDDVVGIQKEINSLLKLLIEG-E-QRTVISVWGMGGSGKTTLVAKAYNNEAVKRCFDCYVWVTVSQHY-V-DLLRKMIKELF--SL-MGYKQLMEILVEFLQQKRYVIVLDDVWDVN-F-WSQIKLVLL-GRGSRIILTTRNRDIASYPV-AC--VIQHNPLEDCDAWILFCKKAFASEPNHC--PYLKNLAWALVKKCEGLPLAVEAMGGLMASKD---LKWGAVYDSF-H-L-CK--DSKAIL---LLSFNGLPYYLKNCFLYCCLFPSNHWISAHKLVRLWMAEGFV--EKGLT-EEVAKGYLKELISRSLLQVT-RNNTFRPKLCKLHDLMRELALSVSEQDHFC-----IDRR
>XP_028056482.1
S-DCR-G-DA-EEAELVGIEKPKTKLIGWLVEG-D-RLKVISVVGMEGLGKTTLVKKVYNDAAIKKHFHIRAWITVSESF-K-ELLKNMIHRLF--GV-MDWNSLKGIINAFLRLKKYVLVFDDVWDIQ-A-WQVFRYTFR-CNGSRVMLTRRNADLALFSE-YN--VYDLQPLSPQESWALFCKKTF---KE---------------------------------------------------------------------------------------------------------------------------------------------------------------------------------
>XP_028058891.1
S-DYR-G-DA-EEVKLVAIEKPKRQLMEWLVEG-D-GLRAVSAVGMGGLGKTTLVKKVYDDATVKKHFDSHAWLTVSESF-T-DLLKDMIQQLF--GV-MSINRLKCLANDFLQQRRYVVVFYDVWNVN-A-WEAIKYVLP-NNGSRVILTTRFTHIASTCE-TN--VYDLMLLSQEESWTLFCNKTF---RGLC--PNLKQISLRILKRCEGLPLAIVAISGVLATKD---EEWEMLYRSL-E-L-EG--NDKKAL---FLSYNDLSYYLKICFLYLSIFLEDQEIWCEEVIRLWTAEGFV--NEGKT-EEVANGHLNELFNRSLIQVA-HFPDGRPSYFHIHDLMREIIVSKAREQNIV------VRR
>XP_028058892.1
S-DYR-G-DA-EEAKLVGIEMPKRQLMEWLVEG-D-GLKAVSVVGMGGLGKTTLVKKVYDDATAKKHFDSHAWLTVSESL-R-DLLKDMIQQLF--GV-MSINRLKCLANDFLQQRRYVVVFDDVWNVN-A-WEAIKHVLP-NNGSCVILTTRFAHIASTCE-TD--VYTLMPLSQEESWTLFCNKTF---RGLC--PNLKQISHRILKRCEGLPLAIVAISGVLATKD---DEWEMLYRSL-E-L-EG--NDKKAL---SLSYNDLPYYLKICFLYLSIFPEDQLTSCKRVIRLWTAEGFV--NEWKT-EEVANGYLDELVNRSLIQVA-KYPDGRPSHFCIHDLMREIIVSKAREQNIV------VRR
>XP_028059017.1
S-PNN-AEDT-KDDDLVGIEDGKRQLLGWLMDK-E-QRTVISVIGMGGSGKTTLVAKAYNNQTVKQHFHCYAWITVSQTY-V-DLLRSMIKQFY--DL-KSHKELLDMITNYVESKRYVVVLDDVWSHN-L-WEHIRASLP-EGGSRVILTTRKEDVASFNV-KR--VHRMNPLSIDDAWDLFCMKAFSSNRSCC--KELESLAHDLVAKCEGLPLAIAALGGVMSTK----SDWRKAYNSL-E-L-SY--NPKTIL---LYCFHELPYQLKQCFLYCCLFPEDYPIRRKRLIRLWMAEGFV--GDGLT-EEVADGYLMDLVCRSMLQVI-WNPSGRPKECKMHDLVREIALSKSETEKFC------ARR
>XP_028059554.1
----RPLNQA-EEIKIFGRYEDKNRMLDLLIDNNS-RPRVIPIVGQDGVGKTTLAQMIYNDEVVKARFNLRAWVSVDAEG-NV-IGKGIVESAMSCQL--AVGELDELVRDALESKTCLIVLAGVNSMMS--WMRLLEKWFSVAGSSVIVTTCNSEVADFMS-TVR-PYQLNALSEEDSWSLFRQLAFEPFQV-----EIVSIARKIVVRCLGIPLFLNLLGGLMRFHK-----WLSVLSAP-MAI-TP--LHSDIHNFLSVCYHYLPPHLKQCFAYCSIFSKDRVLDKDKMIQMWIAEGLV--HGGGT-EEIGNVFFQELLCRSFFTDE-KD-YGE-TTYRMHPLLHDLARFVAKFD-HVG---SQSRQ
>XP_028059555.1
----RPLNQA-EEIKIFGRYEDKNRMLDLLIDNNS-RPRVIPIVGQDGVGKTTLAQMIYNDEVVKARFNLRAWVSVDAEG-NV-IGKGIVESAMSCQL--AVGELDELVRDALESKTCLIVLAGVNSMMS--WMRLLEKWFSVAGSSVIVTTCNSEVADFMS-TVR-PYQLNALSEEDSWSLFRQLAFEPFQV-----EIVSIARKIVVRCLGIPLFLNLLGGLMRFHK-----WLSVLSAP-MAI-TP--LHSDIHNFLSVCYHYLPPHLKQCFAYCSIFSKDRVLDKDKMIQMWIAEGLV--HGGGT-EEIGNVFFQELLCRSFFTDE-KD-YGE-TTYRMHPLLHDLARFVAKFD-HVG---SQSRQ
>XP_028059556.1
----RPLNQA-EEIKIFGRYEDKNRMLDLLIDNNS-RPRVIPIVGQDGVGKTTLAQMIYNDEVVKARFNLRAWVSVDAEG-NV-IGKGIVESAMSCQL--AVGELDELVRDALESKTCLIVLAGVNSMMS--WMRLLEKWFSVAGSSVIVTTCNSEVADFMS-TVR-PYQLNALSEEDSWSLFRQLAFEPFQV-----EIVSIARKIVVRCLGIPLFLNLLGGLMRFHK-----WLSVLSAP-MAI-TP--LHSDIHNFLSVCYHYLPPHLKQCFAYCSIFSKDRVLDKDKMIQMWIAEGLV--HGGGT-EEIGNVFFQELLCRSFFTDE-KD-YGE-TTYRMHPLLHDLARFVAKFD-HVG---SQSRQ
>XP_028059557.1
----RPLNQA-EEIKIFGRYEDKNRMLDLLIDNNS-RPRVIPIVGQDGVGKTTLAQMIYNDEVVKARFNLRAWVSVDAEG-NV-IGKGIVESAMSCQL--AVGELDELVRDALESKTCLIVLAGVNSMMS--WMRLLEKWFSVAGSSVIVTTCNSEVADFMS-TVR-PYQLNALSEEDSWSLFRQLAFEPFQV-----EIVSIARKIVVRCLGIPLFLNLLGGLMRFHK-----WLSVLSAP-MAI-TP--LHSDIHNFLSVCYHYLPPHLKQCFAYCSIFSKDRVLDKDKMIQMWIAEGLV--HGGGT-EEIGNVFFQELLCRSFFTDE-KD-YGE-TTYRMHPLLHDLARFVAKFD-HVG---SQSRQ
>XP_028059571.1
--WQRPSTSI-DDPRVYGREHDQSRIIELLVKG-DNNVGIIPIVGMGGIGKTTLAQMVYNDETVKKHFDLKAWVCVSDEF-NI-ITKLILESVTTCNF--GLDQVQVQLQKALAGRKFLIVLDDVWNKK---WNVLKKPF-SGAGSKVVVTTRNRDVARTMG-AVE-LHDIEVLSKEDCWLLFAQHAFEHRSI-----NLVSIGKEIVKKCKGLPLAAKTLGGLLLGKE-----WVDVLCNI-D-L-SH--EDSDILLALRLSYHHLPSHLKQCFAYCSIIPKDYEFEEEEIVLLWMAEGFI--PK-KQ-EDIGGKYFRELLSRSFFQPSS---TNK-SSFVMHDLINDLAQVVARDTCFR--CKKKARH
>XP_028060201.1
T-DPR-L-AS-GDDEVVGIESPKYELIRRLVDQNQ-QRAVISMVGMGGIGKTTLAKKVYDSQEVVAHFNYKAWITVSQSY-K-ELLKTMIKQLS--GI-----SFIVKLRGYLSEKRYVIVLDDVWETD-F-WGSIRHALP-NSGSRVIITTRKEQVAAFCG-TS--------------------------------YPKRTLGNSCTRK-----------------------------------------------------------------------PSNWTL-------------------------------------------------------------EVI-------------------
>XP_028060202.1
T-DPR-L-AS-GDDEVVGIESPKYELIRRLVDQNQ-QRAVISMVGMGGIGKTTLAKKVYDSQEVVAHFNYKAWITVSQSY-K-ELLKTMIKQLS--GI-----SFIVKLRGYLSEKRYVIVLDDVWETD-F-WGSIRHALP-NSGSRVIITTRKEQVAAFCG-TS--------------------------------YPKRTLGNSCTRK-----------------------------------------------------------------------PSNWTL-------------------------------------------------------------EVI-------------------
>XP_028060203.1
T-DPR-L-AS-GDDEVVGIESPKYELIRRLVDQNQ-QRAVISMVGMGGIGKTTLAKKVYDSQEVVAHFNYKAWITVSQSY-K-ELLKTMIKQLS--GI-----SFIVKLRGYLSEKRYVIVLDDVWETD-F-WGSIRHALP-NSGSRVIITTRKEQVAAFCG-TS--------------------------------YPKRTLGNSCTRK-----------------------------------------------------------------------PSNWTL-------------------------------------------------------------EVI-------------------
>XP_028060215.1
S-DPR-L-AS-GDDEVVGIESPKYELISRLVDQNQ-QQAVISVVGMGGIGKTTLAKKVYDSQ--------------------------------------------------------------------------------------------------------------------------------------------------------------------------------------------------------------------------------------------------------------------------------------------------------------------
>XP_028060702.1
G-LRR-TTPY-QH--VVGFTEDVELLTSELLR-ET-HQRVISIVGMGGLGKTTLARKLYNSSSVGDQFECKGWVSVSKDY-N-DLLRRTIKSFTE-ML-MGKEDLEGRLHELLKESRYLVVIDDVWDTD-A-WASLRRSLL-NKGSRVIITTRKKVVAESSG-ER--VHELSFLQEEESWELFCKK-VFPDY----PPSLEESARDMVRKCHGLPLAIVVLGGLLSRK----DEWPKLQGRF-H-V-RG--DDTQIL---ALSFTDLPHHLKSCFLYLGLFPEDFEIDADRLIRLWVAEGFI--Q-GET-EETAAEHLNELIDRNLIQVA-QNWM-RIRRCRVHDLLRDFAIEESKELNFL------HRR
>XP_028060711.1
S-DRR-G-DA-EEDDLVGIDNPKQQLIDCVLDDAD-RLKVISVVGMGGLGKTSLIKKVYGDTKVKRHFQKNAWITLSQSF-K-EILTDLIQQLF--RF-MDSNSLKAVLKEFLRESRYVLVLDDIWSIE-A-WDAIKLALP-RNGSRVLLTTRIGNVASTSE-SH--IYEMNALSPKESWTLFCKKTF---QEDC--PHLIEISKSVLRRCEGLPLAIVVISGVLASKD---DEWELVNRSL-E-V-EG--S-KKIL---FLSYNDLPYYLKSCLLYLSNFPEDHLIDWMSTIRLWIAEGFV--EEGKT-EEDAEAYLYELLNRSLIQVA-MRDDGRIGKCRIHDLLREIILSKSRDHNFL------ARR
>XP_028060732.1
S-LRQ---SY-VEEDFVGFEEDLNKVVKHLVQ-VD-PSRVVSICGMGGLGKTTLAKKVYHHKDVKNHFHCLAWVCISQQY-Q-DILQRIFIKLVK-EV-MRNEELFEQLYEVQQRKKCLVVLDDIWSIE-A-WKSLKPAFP--GSSKILLTTRNKTLPSQID-PY--FHEPPCLNDEESWDLLQKKSL-LRR----DTNMEAIGRKMVKLCAGLPLAIIVLGGLLATKH---REWEVVYQNV-H-K-------STVL---ALSYHDLPYQLKPCFLYFGHFPEDYTINAERLYHLWIGDGII---VDET-MDVAKRYLGALAQRCMVQVQ-VEYTQRINDCRIHDLMLELCLSKAKMNDFL-TTTPKICK
>XP_028060733.1
S-LRQ---SY-VEEDFVGFEEDLNKVVKHLVQ-VD-PSRVVSICGMGGLGKTTLAKKVYHHKDVKNHFHCLAWVCISQQY-Q-DILQRIFIKLVK-EV-MRNEELFEQLYEVQQRKKCLVVLDDIWSIE-A-WKSLKPAFP--GSSKILLTTRNKTLPSQID-PY--FHEPPCLNDEESWDLLQKKSL-LRR----DTNMEAIGRKMVKLCAGLPLAIIVLGGLLATKH---REWEVVYQNV-H-K-------STVL---ALSYHDLPYQLKPCFLYFGHFPEDYTINAERLYHLWIGDGII---VDET-MDVAKRYLGALAQRCMVQVQ-VEYTQRINDCRIHDLMLELCLSKAKMNDFL-TTTPKICK
>XP_028060734.1
S-LRQ---SY-VEEDFVGFEEDLNKVVKHLVQ-VD-PSRVVSICGMGGLGKTTLAKKVYHHKDVKNHFHCLAWVCISQQY-Q-DILQRIFIKLVK-EV-MRNEELFEQLYEVQQRKKCLVVLDDIWSIE-A-WKSLKPAFP--GSSKILLTTRNKTLPSQID-PY--FHEPPCLNDEESWDLLQKKSL-LRR----DTNMEAIGRKMVKLCAGLPLAIIVLGGLLATKH---REWEVVYQNV-H-K-------STVL---ALSYHDLPYQLKPCFLYFGHFPEDYTINAERLYHLWIGDGII---VDET-MDVAKRYLGALAQRCMVQVQ-VEYTQRINDCRIHDLMLELCLSKAKMNDFL-TTTPKICK
>XP_028060839.1
--WQRSTT-C-KEPHIHGRDEDMKQIIELLLG--DTKFDVIPIVGMGGIGKTTLVQHIYDHDKVEKHFNMKAWVCVSVDF-DI-TTKAILESFTPCDL--KLNEVQVQLRNTLAEKKFLLVLDDVWHYG---WNSLRLPF-DGAGSKIIVTTRQGGVVKQMG-MDE-YLNLKNLLYDDCWLIFAHHAFENRNI-----ELVSIGKKIVKRCGGLPLAARALGSLLRCKQ-----WKKILNSI-N-------EESGILSALKLSYLHLPSHLKRCFSYCAIIPMDYEFKEEELVLLWMAEGLI--KKGKQ-EDLGRKYFHELVSRSFFQPSS----GN-KLFIMHDLINDLAQNVAGDKCFR--NKDKARH
>XP_028061521.1
---NAAISSE-NESEFVGRFDDRVKLLHLIMAPRV-NMFVLPIVGIAGIGKTALVRLLYNHEMVAKHFQLRIWVKVEQYL-NV-VMQKIFQRIT-PHA-LHSYQLKNLLQEKLHNTKFLLVLDNLCDCD---WHKLYDLL-RGCGSKIIVTTRYIRVATIVG-TV---HNLDSLSDKDCLEVLWKWACREKLG---NAKLSKIAKEIVKKCHGYPRAAKTLGNNLFMET-----WLELKEKL-E-L-PQ--KKRDILAVLRSSYDTQSTELKRCFIYCSIFPKSYEIEIDKLIQLWMAQGLI--QG----EDTGTDYLNQLCSIFFLEKT--E-HGN-LSTRMPEIIHDLAVYMANEECLI--GPDKVKH
>XP_028061529.1
---NVPMFSN-NESEFVGRDNDRVQLLELIMTPS--NLLVLPVVGIGGIGKTTLVKFLYNHEMVAKLFDLRVWVTVAQYL-NV-VMRKIIQSIT-PPA-LNSNQLKNLLREKLHKMKFLLVLDNLCDCD---WCKLYGLL-TGDGSKVIVTTRNMRVATNVG-TV---YNLESLSDKDCLELLWKWACREKLM---IVKLSEIAKEIVKKCHGSPLAAKTLGNNLFMET-----WLDLKEKL-E-L-AQ--KKRDIFTVLRSTYDPQPTDMKRCFMYCSIFPKGYEIEIDKLIQLWLAQGLI--QG----EDIGADYLNQLCSIFFLEKI----HSN-LPTRMPEIIHDLAVFMANKECLS--GPDKVKH
>XP_028061530.1
---NVPMFSN-NESEFVGRDNDRVQLLELIMTPS--NLLVLPVVGIGGIGKTTLVKFLYNHEMVAKLFDLRVWVTVAQYL-NV-VMRKIIQSIT-PPA-LNSNQLKNLLREKLHKMKFLLVLDNLCDCD---WCKLYGLL-TGDGSKVIVTTRNMRVATNVG-TV---YNLESLSDKDCLELLWKWACREKLM---IVKLSEIAKEIVKKCHGSPLAAKTLGNNLFMET-----WLDLKEKL-E-L-AQ--KKRDIFTVLRSTYDPQPTDMKRCFMYCSIFPKGYEIEIDKLIQLWLAQGLI--QG----EDIGADYLNQLCSIFFLEKI----HSN-LPTRMPEIIHDLAVFMANKECLS--GPDKVKH
>XP_028061629.1
S-PNL-GESS-KDDDLVGIEDGKEQLLDWLMDKEE-QRTVISVVGMGGSGKTTLVAQAYNSRIVKRQFDCYAWITVSQTY-V-DLLRSMIKEFY--DL-MSYRELIEMITDFLRLKRYVIVFDDVWSSN-L-WRDIHVSLL-EGGSRIILTTRKEDVALSSV-KS--IHYIKLLGVSDAWNLFCMKAFSSNPNCC--QHLKSVAQDLVAKCKGLPLAIVALGGVMPSK----LEWRKIYNSL-E-L-SN--NPKTIL---LLSFNDLPYRLKCCFLYCCLFPEDYKIKRKRLIRLWMAEGFV--ERGRT-EEVAESYLMELICRSMLQVV-MNELGRPKNCKMHDLMRELAISTSETEKFC-----TNRR
>XP_028061745.1
S----------DEEITVGFDDEALTIKKLLAGG-K-QLQMISIVGMPGHGKTTLARKLYDDPYITHYFHIRAWTYASQLP-R-EMLLDILHSVTD-EI-MTNEELGEKLYKQLKGKRYLIVIDDLWHIS-A-WVDLKMYFP-DNGSRVMFTSRLKEVAMHAS-PK---HCLRFLTEEESWELLERKVFQ-N-E-C---ELIKIGKQIMKKCEGLPLAIVVIAGLLA-RN---ESWKQVAQSV---IVS----DLDTL---VLSYNHLPRHLKPCFLYLGAFPQDHEIPVQKLICLWIAEGFI--QGQRS-EEVAEDYLMDLIQRSLVIVA-QGFDGRIKACRMHDLLRDLCLKKASEINFL-TNN---RR
>XP_028061835.1
P-WQRPSTSL-DEPRIYGREHDQRKIIELLLRG-DSNIGVIPIVGMGGIGKTTLAQMVYNDETVQKHFHLKAWVCVSDEF-DI-ITKAILESVTTFSF--NLDQVQVQLKQSLAGKKFLIVLDDIWNKK---WNVLKKPF-NGAGSKVVVTTRDREAAGMMT-TVQ-LHDVKFLSKEDCWSLFAQHTFAITSI-----KLVSIGKEIVEKCKGLPLAARTLGGLLRNKV-----WEDVLHSI-D-L-P---QESDILPALRLSYHHLPSDLKQCFAYCSIIPNDYEFEEEELVLLWMAEGFI--QR-KQ-EDVGGEYFRELLSRSFFQPSS---TSK-SSFVMHDLIYDLAQVVARDTCLR--YRKKVRH
>XP_028061847.1
S-DYR-G-DA-HESELVGIDKPKSQLIRWLVHE-D-RLKVYSVSGMGGLGKTTLVKKVFDDADVKNHFQSRVWITVSESF-K-VLLKGIIKQLF--GL-MDINSLKGIINAFLQQKRYVLVFDDVWDFH-A-WQSFRYVFP-GNGSRVVLTTRNAELASFSE-HN--VYNLQPLPPKESWTLFCRKTF---MESC--SHLEGLSKAILNRCQGLPLAIVAISGLLSTKD---DEWDKIYRSL-E-L-QG--NDNKIL---SLSYIDLPYYLKFCFLYLSVFPEHCFIDHWRLIRLWVAEGFV--EAGMM-EEVAEGYLNELINRSLIQVA-KRRDRRVKMYRIHDLWRGIIFSK----------------
>XP_028061849.1
S-DCR-G-DA-DEAELVGIDEPKSELIWWLVHE-D-RLKVLSVSGMGGLGKTTLVKKVFDDAVVKKHFQNYAWITVSESF-N-ELLKGMIKQLF--GV-MDMNSLKGIIHAFLQQKRYLLVYDDVWDIH-A-WQSFRYVFP-GNGSRVVLTTRNADLASFSE-YH--VYYLQPLPPKESWTLFCWKTF---MESC--SHLEGLSRAILNRCGGLPLAIVTISGLLSTKD---DEWDKIYRSL-E-L-QG--NDKKIL---SLSYIDLPYYLKFCFLYLSVYPEDYLIEHSRLIRLWVAEGFV--EE----------------------------------------------------------------
>XP_028061854.1
-----------EAEITVGFDTEVLAIKEQLAGG-K-QLEFVSIVGMPGLGKTTLAKKLYNDPYITYHFHIRAWTYVSQVP-R-EMLLNILHSLNG-ED-MSNEKLGEMLYRNLKGKRYLIVIDDICDIG-A-WVDLKMYLP-DKESRVLFSSRLKVVVMHAS-PD---HSLRFLTEEESWELFQWKVFQ-N-E-F---QLVEIGKQIMKKYEGLPLAIIVIAGLLE-KN---EWWKHVAQGV---IVS----DLDTR---ALSYNHLPCHLKPCFLYLGAFPEDQEISVQKLIWLWVARGFI--QGERS-EEVAEDYLMDLIQRSLVIVT-RRFDGRIKACRMHDLLRDLCLKKAREINFL---------
>XP_028062180.1
--WQRPTTCL-NEPSVYGRGEDKKKIIKLLLLGVESNIGVVPIVGMGGVGKTTLAQMVYNDDMVGKLFEIKAWVYVSEDF-DI-VTKAILESVTPCNF--TLGQVQVQLKQILDGKKFLIVLDDFWNKK---WSILKSPF-NGAGSKVMVTTRNTDVALMLG-TVK-YHHLKQLSMDDCWSVFAQNAFENTII-----NLVSIGRKIVEKCGGLPLAARTLGGLLRCKL-----WEDVLNSM-E-L-SD--QESDILPALRLSYHHLPSHLKKCFAYCSILPKNFIYREKAIVLLWMAEGFI--QAGKQ-EDLGLEYFRELLSRSFFQPST---SGE-SSFVMHDLINDLAQFVAGKICFR--YKREARH
>XP_028062312.1
S-PNL-SESS-KDDDLVGIEDGKKQLLDLLVDKEE-QRTVISVVGMGGSGKTTLVAQAYNSRIVKRQFDCYAWITVSQTY-V-DLLRSMIKEFY--DL-MSYRELIEMITNFLRLKRYVIVFDDVWSSN-L-WRDIHVSLL-EGGSRVILTTRKEDIASFSV-KS--VHYTKLLGVSDAWNLFCMKAFSSNPNCC--QHLKTLAQDLVAKCKGLPLAIVALGGVMSSK----SEWRNIYNSL-E-L-SN--NPKTIL---LLSYNDLPYRLKCCFLYCCLFPEDYEIRRKRLIRLWMAEGFV--ERGRT-EEVAESYLMELICRSMLQVI-NNESGRPKICKMHDLIRELAISASATEKFC---------
>XP_028062353.1
----RE-----AEKEIVRIDE------------NE-SLRVISLVGEEAIGKTTLARKVYNRLDIRQHFQSRAWLHVPKEF-S-DVLLVILPNLLDIEL-MKENELSIFLFKILMELRFLIVLDDICTTD-D-WLKFVSPFA-AEGSRVIITTRHSKVA-----SE--VHPLMQLTEEDTWALFLDKAEPDN--SS---NLNNVKAEIL-LCRGLPMAIVLLGGLLST------EWSTV---I-DHLLAQ---H--IV---DLSYEKLSSRLKLCFLYLAMFPKSYEIPTRRLLQLWVAEGFV--QE-PS-QDMAMTCLKELERRNMIEI---K-DGS-KTC------R-----MP----FL---------
>XP_028063202.1
HLKPSWSTPLYDHSKVVGLEGDTEKIKDWLFKANDD-ILAIGVVGMGGVGKTTIAQKIFNDRRIEDRFERRIWVSVSQTFTEEQIMRTILRSLGDASVGDDKSELLRKINQYLLGKRYLIVMDDVWSKDNKWWLQIYQGLPKGNGSSVIVTTRIEEVARKMGVSEARTHWPKFLSEENSWLLFRMIAFAATQGECIHSELETVGKEIVEKCKGLPLAIKAVGGMMLSKEPYYHEWRRIANHFRDELAEN---DDTVMASLQLSYDELPAYLKSCFLCFSLYPEDCVIEKEQLVHWWVGEGFVPLRSGRLSAEAGGHCFSELTNRCLVEVVDKAYSGTIYTCKIHDMVRDLVIKMAEDYAFFKPNELNCRH
>XP_028063385.1
PKPMSMMGNR-DEEITVGFEDDALTIKERLAGG-K-QLQMISIVGMPGLGKTTLATKLYNDPYIIHYFHIRAWTYASQLP-R-DMLLDILRSVND-EI-MTNEKLGEKLYKQLKGQRYLIVIDDLWDIG-A-WVNLKMYFP-DNGSRVMFTSRLKEVAMHAS-PD---HCLRPLTEEESWELLQRKVFQ-N-G-C---ELIEIGKQITKRCGGLPLAIVVIAGLLA-KN---KSWKKVAQSV---IVS----DLDTL---ALSYNHLPRHLKPCFLYLGAFPEDQEISVERLIWLWIAEGFI--QEQKS-EEVAEGYLMDLIQRSLVIVA-QRFDGRIKACRMHDLLRDLCLKKAREINFL-ANN---CH
>XP_028063474.1
PKPMSMMGNR-DEEITVGFEDDALTIKERLAGG-K-QLQMISIVGMPGLGKTTLATKLYNDPYIIHYFHIRAWTYASQLP-R-DMLLDILRSVND-EI-MTNEKLGEKLYKQLKGQRYLIVIDDLWDIG-A-WVNLKMYFP-DNGSRVMFTSRLKEVAMHAS-PD---HCLRPLTEEESWELLQRKVFQ-N-G-C---ELIEIGKQITKRCGGLPLAIVVIAGLLA-KN---KSWKKVAQSV---IVS----DLDTL---ALSYNHLPRHLKPCFLYLGAFPEDQEISVERLIWLWIAEGFI--QEQKS-EEVAEGYLMDLIQRSLVIVA-QRFDGRIKACRMHDLLRDLCLKKAREINFL-ANN---CH
>XP_028063536.1
PKPMSMMGNR-DEEITVGFEDDALTIKERLAGG-K-QLQMISIVGMPGLGKTTLATKLYNDPYIIHYFHIRAWTYASQLP-R-DMLLDILRSVND-EI-MTNEKLGEKLYKQLKGQRYLIVIDDLWDIG-A-WVNLKMYFP-DNGSRVMFTSRLKEVAMHAS-PD---HCLRPLTEEESWELLQRKVFQ-N-G-C---ELIEIGKQITKRCGGLPLAIVVIAGLLA-KN---KSWKKVAQSV---IVS----DLDTL---ALSYNHLPRHLKPCFLYLGAFPEDQEISVERLIWLWIAEGFI--QEQKS-EEVAEGYLMDLIQRSLVIVA-QRFDGRIKACRMHDLLRDLCLKKAREINFL-ANN---CH
>XP_028063584.1
PKPMSMMGNR-DEEITVGFEDDALTIKERLAGG-K-QLQMISIVGMPGLGKTTLATKLYNDPYIIHYFHIRAWTYASQLP-R-DMLLDILRSVND-EI-MTNEKLGEKLYKQLKGQRYLIVIDDLWDIG-A-WVNLKMYFP-DNGSRVMFTSRLKEVAMHAS-PD---HCLRPLTEEESWELLQRKVFQ-N-G-C---ELIEIGKQITKRCGGLPLAIVVIAGLLA-KN---KSWKKVAQSV---IVS----DLDTL---ALSYNHLPRHLKPCFLYLGAFPEDQEISVERLIWLWIAEGFI--QEQKS-EEVAEGYLMDLIQRSLVIVA-QRFDGRIKACRMHDLLRDLCLKKAREINFL-ANN---CH
>XP_028063915.1
S----------EEETVVGFEDEAMKLKEKLTRG-Q-KLDIISIVGMPGLGKTTLARKVYNDPLIVYHFYIRAWITISQKY-Q-NLLVDLIHSVS---V-MKDWELCDELWKSLKGKRYLIVMDDIWDTR-A-WVDLKSLFP-DNGSRIMFTSRFTNVALHAN-PS---LDLRFLTEDESWDLFQQKVFQ-R-E-C---NLMCVGKKIAKNCQGLPLAIVVVGGMLA-NR---GWWKEVEKIL-----R----VMETF---ALSYNHLPHYLKPCFLYFAAFPQDFVIYVQKLTQLWIAEGFI--REGRS-EDVAEEYLMDLIGRNLILVS-KRSDGGIKACSIHDLLHNFCCKRAEEEYFL-SSL---RR
>XP_028063960.1
-----------GEEIMVGFDDEVLTIKKRLAGG-K-QLDIIPIVGMPGLGKTILARKVYNDPYITHHFHIRAWTYVYQVP-R-EMLLDILHFGNE-EV-MSHEELGEKLYKKLKRKRYLIVIDDIWDIS-A-WVDLKIYLP-DNGSRVMFTSRLKAVAMHVS-PN---HCQRFLTEEESWELLQRKVFQ-N-G-C---ELIEFGKQIMKKCEGLPLAIVVIAGLLA-K----EWWKQVSQSV---IVS----DLDTL---ALSYNHLPRHLKPCFLYLGAFPEDQEISVQRLIWLWIAEGFI--QGPKS-EEVAEDYLMDLIQRNLVIVA-RRFDGRIKACRMHDVLRDLCLKKARETNFL-TNT---CR
>XP_028063961.1
S--KKA-----EEENVVGFDEEAKTLVDRLKGG-K-ELEVISVTGMGGLGKTTLARKVFTDPAIEYNFYIRAWTYVSQEY-T-EVFLSILSSLDD-ES-WSGERLAEELRGHLQTGRYLIVMDDVWTKE-A-WDDLKMAFP-NNGSRILLTSRNNEVAVHAN-PD---HPLRFLTDDEGWELLKKKVFR-K-E-C---ELEDLGKKIAEECGGLPLAIVVIAGLLI-KK---KWWEKVAESV---VAR----DMDIL---ALSYKHLPHQLQSCFRYFGVFPEDYEIPVCILIQLWIAEGLI--EGEIS-EDTAEDRLEDLVDRNLVMVE-KRSNGGIKTCRVHDMLHDLCLKEAKEEQFL-LNK---RL
>XP_028063962.1
S--KKA-----EEENVVGFDEEAKTLVDRLKGG-K-ELEVISVTGMGGLGKTTLARKVFTDPAIEYNFYIRAWTYVSQEY-T-EVFLSILSSLDD-ES-WSGERLAEELRGHLQTGRYLIVMDDVWTKE-A-WDDLKMAFP-NNGSRILLTSRNNEVAVHAN-PD---HPLRFLTDDEGWELLKKKVFR-K-E-C---ELEDLGKKIAEECGGLPLAIVVIAGLLI-KK---KWWEKVAESV---VAR----DMDIL---ALSYKHLPHQLQSCFRYFGVFPEDYEIPVCILIQLWIAEGLI--EGEIS-EDTAEDRLEDLVDRNLVMVE-KRSNGGIKTCRVHDMLHDLCLKEAKEEQFL-LNK---RL
>XP_028063964.1
S--KKA-----EEENVVGFDEEAKTLVDRLKGG-K-ELEVISVTGMGGLGKTTLARKVFTDPAIEYNFYIRAWTYVSQEY-T-EVFLSILSSLDD-ES-WSGERLAEELRGHLQTGRYLIVMDDVWTKE-A-WDDLKMAFP-NNGSRILLTSRNNEVAVHAN-PD---HPLRFLTDDEGWELLKKKVFR-K-E-C---ELEDLGKKIAEECGGLPLAIVVIAGLLI-KK---KWWEKVAESV---VAR----DMDIL---ALSYKHLPHQLQSCFRYFGVFPEDYEIPVCILIQLWIAEGLI--EGEIS-EDTAEDRLEDLVDRNLVMVE-KRSNGGIKTCRVHDMLHDLCLKEAKEEQFL-LNK---RL
>XP_028064005.1
G-IRR-TTPY-QH--VVGFTEDVKLLTSELLQ-ET-HQRVISIVGMGGLGKTTLARKLYNSSSVGDKFECKGWVSVSKDY-N-DLLRRTIKSFKE-KL-MEKEDLERHLHVLLKESRYLVVIDDVWDTD-A-WASLRRALL-NKGSRVIITTRIKLVAESSG-RR--VHELPFLQPEESWELFCKIVVFPDY----PPSLEELARDMVRKCQGLPLAIVVLGGLLSRK----DEWPKLQGRF-H-V-SG--DDTQIL---ALSFTDLPHHLKPCFLYLGLFPEDFEIDADGLIRLWVAEGFI--Q-GET-EERATEYLNELIDRNLIQVA-QNWM-RIRRCRVHDLLRDFAIEKSKELNFL------HRR
>XP_028064157.1
S-LRR---SY-VEEDVVGTEEDVKAVVDLLVK-EN-NYRVVSIWGMGGLGKTTLAKTVYKHIEIRRHFKCVAWAYVSQQC-N-DVLVEILIKLLE-EI-SKHHDLVKKLHQVQSEKKCLVILDDIWKDA-D-WDSLSPGFP-TTGSKILLTTRNENVAKHVD-QQ--LYKLRHLTDKESWELFE-KTF-LRR----NTEMIELGKAMVKHCGGVPLAIVVLGGLLATKC---NDWKEVSESI-D-L-GK--GK-EIL---ALSYQDLPYHLKACFLYLSHFPEDHNIRAIKLIQMWMAEGIV---IEKT-LDVGMSYLGELVQRCMVQVE-LSFRKRIKFCRLHDLMRDLCLLKAKEENFL--PSTTIRR
>XP_028064158.1
S-LRR---SY-VEEDVVGTEEDVKAVVDLLVK-EN-NYRVVSIWGMGGLGKTTLAKTVYKHIEIRRHFKCVAWAYVSQQC-N-DVLVEILIKLLE-EI-SKHHDLVKKLHQVQSEKKCLVILDDIWKDA-D-WDSLSPGFP-TTGSKILLTTRNENVAKHVD-QQ--LYKLRHLTDKESWELFE-KTF-LRR----NTEMIELGKAMVKHCGGVPLAIVVLGGLLATKC---NDWKEVSESI-D-L-GK--GK-EIL---ALSYQDLPYHLKACFLYLSHFPEDHNIRAIKLIQMWMAEGIV---IEKT-LDVGMSYLGELVQRCMVQVE-LSFRKRIKFCRLHDLMRDLCLLKAKEENFL--PSTTIRR
>XP_028064159.1
S-LRR---SY-VEEDVVGTEEDVKAIVDLLVK-EN-HYRVVSIWGMGGLGKTTLAKKVYKHIEIKRHFKCVAWAYISQQC-N-EVLEGILIKLLE-AI-MKHDELVKELHQVQSEKKCLVILDDIWKDA-D-WDSLSPGFP-TTGSKILLTTRNENVAKHVD-QQ--LYKLRHLTENESWELFEKKTF-LRR----NRKIIELGKAMVKHCGGVPLAIVVLGGLLATKY---EDWKEVSKNL-D-L-GK--GK-EIL---ALSYQDLPCHLKACFLYLSHFPEDHDIHAKKLIQMWMAEGIV---VEKT-LDVGMCYMGELVQRCMVQVQ-LSFRKRIKLCRLHDLMRDLCLLKAKEENFL--PSTRIRR
>XP_028064160.1
S-LRR---SY-VEEDVVGTEEDVKAIVDLLVK-EN-HYRVVSIWGMGGLGKTTLAKKVYKHIEIKRHFKCVAWAYISQQC-N-EVLEGILIKLLE-AI-MKHDELVKELHQVQSEKKCLVILDDIWKDA-D-WDSLSPGFP-TTGSKILLTTRNENVAKHVD-QQ--LYKLRHLTENESWELFEKKTF-LRR----NRKIIELGKAMVKHCGGVPLAIVVLGGLLATKY---EDWKEVSKNL-D-L-GK--GK-EIL---ALSYQDLPCHLKACFLYLSHFPEDHDIHAKKLIQMWMAEGIV---VEKT-LDVGMCYMGELVQRCMVQVQ-LSFRKRIKLCRLHDLMRDLCLLKAKEENFL--PSTRIRR
>XP_028064161.1
S-LRR---SY-VEEDVVGTEEDVKAIVDLLVK-EN-HYRVVSIWGMGGLGKTTLAKKVYKHIEIKRHFKCVAWAYISQQC-N-EVLEGILIKLLE-AI-MKHDELVKELHQVQSEKKCLVILDDIWKDA-D-WDSLSPGFP-TTGSKILLTTRNENVAKHVD-QQ--LYKLRHLTENESWELFEKKTF-LRR----NRKIIELGKAMVKHCGGVPLAIVVLGGLLATKY---EDWKEVSKNL-D-L-GK--GK-EIL---ALSYQDLPCHLKACFLYLSHFPEDHDIHAKKLIQMWMAEGIV---VEKT-LDVGMCYMGELVQRCMVQVQ-LSFRKRIKLCRLHDLMRDLCLLKAKEENFL--PSTRIRR
>XP_028064163.1
S-LRR---SY-VEEDVVGTEEDVKAVVDLLVK-EN-HYRVVSIWGMGGLGKTTLAKTVYKRIEITRHFDYVAWAYISQQC-N-EVLEGILVKLLK-AI-LNHDELVKKLHQVQSENKCLVILDDIWKDA-D-WDSLSPGFP-TTGSKILLTTRNENVAKHVD-QQ--LYKLRHLTEKESWELFE-KTF-LRR----NTEMIELGKAMVKHCGGVPLAIVVLGGLLAIKH---NDWKEVSENI-D-L-GK--GR-EIL---ALSYQDLPYHLKACFLYLSHFPEDHDISAKKLIQMWMAEGIV---VEKT-LDVGMSYLGELVQRCMVQVQ-LSLSKRIKLCRLHDLMRDLCLLKAKEENFL--PSTIIRR
>XP_028064164.1
S-LRR---SY-VEEDVVGTEEDVKAVVDLLVK-EN-HYRVVSIWGMGGLGKTTLAKTVYKRIEITRHFDYVAWAYISQQC-N-EVLEGILVKLLK-AI-LNHDELVKKLHQVQSENKCLVILDDIWKDA-D-WDSLSPGFP-TTGSKILLTTRNENVAKHVD-QQ--LYKLRHLTEKESWELFE-KTF-LRR----NTEMIELGKAMVKHCGGVPLAIVVLGGLLAIKH---NDWKEVSENI-D-L-GK--GR-EIL---ALSYQDLPYHLKACFLYLSHFPEDHDISAKKLIQMWMAEGIV---VEKT-LDVGMSYLGELVQRCMVQVQ-LSLSKRIKLCRLHDLMRDLCLLKAKEENFL--PSTIIRR
>XP_028064166.1
S-LRR---SY-VEEDVVGVEEDVKAIVDLLVK-EN---RVVSIWGMGGLGKTTLAKTVYKHFENSHHFKCVAWAYISQQC-N-EVLKGILIKLLK-AI-LNLDDLLKQLHQVQSEKKCLVILDDIWQDT-D-WDSLSPGFP-TTGSKILLTTRNENVAKHVD-QQ--LYKLRHLTEKESWELFEKKIF-LRR----NTEMIELGKAMVKHCGGVPLAIVVLGGLLATTD---NDWKRVSENI-D-L-GN--GR-EIL---AISYQDLPYHLKACFLYLSHLPEDHDIRAKKLIQMWMAEGIV---VEKT-LDVGMSYLGELVQRCMVQVQ-LSFRKRIKLCRLHDLMRDLCLLKAKEENFL--PSTTIHR
>XP_028064167.1
S-LRR---SY-VEEDVVGVEEDVKAIVDLLVK-EN---RVVSIWGMGGLGKTTLAKTVYKHFENSHHFKCVAWAYISQQC-N-EVLKGILIKLLK-AI-LNLDDLLKQLHQVQSEKKCLVILDDIWQDT-D-WDSLSPGFP-TTGSKILLTTRNENVAKHVD-QQ--LYKLRHLTEKESWELFEKKIF-LRR----NTEMIELGKAMVKHCGGVPLAIVVLGGLLATTD---NDWKRVSENI-D-L-GN--GR-EIL---AISYQDLPYHLKACFLYLSHLPEDHDIRAKKLIQMWMAEGIV---VEKT-LDVGMSYLGELVQRCMVQVQ-LSFRKRIKLCRLHDLMRDLCLLKAKEENFL--PSTTIHR
>XP_028065206.1
S-LRQ---SY-VEEDFVGFEEDLNKVVKHLVQ-VD-PSRVVSICGMGGLGKTTLAKKVYHHKDVKNHFHCLAWVCISQQY-Q-DILQRIFIKLVK-EV-MRNEELFEQLYEVQQRKKCLVVLDDIWSIE-A-WKSLKPAFP--GGSKILLTTRNKTLPSQID-PY--FHEPPCLNDEESWDLLQKKSL-LRR----DTNMEAIGRKMVKLCAGLPLAIIVLGGLLATKH---REWEVVYQNV-H-K-------STVL---ALSYHDLPYQLKPCFLYFGHFPEDYKVDAKRLYHLWISDGII---VDET-MDVAERYLGVLAQRCMVQVR-VEYTQRIQDCRIHDLMLELCLSKAKMNDFL-TTTPKMRK
>XP_028065207.1
S-LRQ---SY-VEEDFVGFEEDLNKVVKHLVQ-VD-PSRVVSICGMGGLGKTTLAKKVYHHKDVQSHFEGLAWVCISQQY-K-DILQEIFINLVE-DV-MTNNELFEQLYKVQQSKKCLVVLDDIWSIE-A-WKSLEPAFP--GGSKILLTTRNKILPSQID-PY--VHEPQCLNDKESCFVVVV-----------DTNMEALGRKMVKLCAGLPLAIIVLGGLLARKH---REWEMVYQNV-H-K-------SKVL---ALSYHDLPYQLKPCFLYFGHFPEDYGINAERLYHLWIADGII---VDE--------------------------------------------------------------
>XP_028065210.1
S-LRQ---SY-VEEDFVGFEEDLNKVVKHLVQ-VD-PSRVVSICGMGGLGKTTLAKKVYHHKDVQSHFEGLAWVCISQQY-K-DILQEIFINLVE-DV-MTNNELFEQLYKVQQSKKCLVVLDDIWSIE-A-WKSLEPAFP--GGSKILLTTRNKILPSQID-PY--VHEPQCLNDKESWYLLQKKSL-LRR----DTNMEALGRKMVKLCAGLPLAIIVLGGLLARKH---REWEMVYQNA-H-K-------SKVL---ALSYHDLPYQLKPCFLYFGHFPEDYGINAERLYHLWIADGII---VDET-MDVAKHYLGALAQRCMVEVH-VMYTQRINYCRIHDLMLDLCLSKAKMNDFL--TTPKIRK
>XP_028065212.1
P-WQRPSTSL-DEPHIYGREHDQSKIIELLVRG-DSNVAVIPIVGMGGIGKTTLAQMVYNHETVQKHFDLKAWACVSNEF-DI-ITKAIYDSVTTCSF--NLDHAQVQLKQALAGKKFLIVLDDVWNNK---WNVLKKPF-SGADSKIVVTTRNRDVARMMG-AV-------------------------------------------------------------------------------------------------------------------------------------------------------------------------------------------------------------
>XP_028065664.1
E---R-TSSA-IQPQLYGREEDKEKIVKMLVENICDDVSVYPIIGMGGLGKTTLAQMVFNDERVECHFELKIWVYVSQDF-DV-VIKAIIESVSTCEA--NLDSLQKKLREMLNGKRYLLVLDDVWDED---WDGLKYLL-AGSGASIIVTTRVAKVASIMG-T---VHHLSFLSEEDCWLLFKQRAFG-HGN-----NLVAIGKEIVKKCGGVPLAAKALGGLMRFKS-----WHSVQESI-N-L-PQ--DKNSILPLLRLSYHNLPLELRRCFAYCAIFLKGSEIEKEKLIHLWMANGFI--SNGS--EDIGNGIWNELYWRSFFQDV-DD-YGN-IIFKIHDLMHDIAQSVMEDECHM---------
>XP_028065745.1
C---G-TDSM-NESEIYGRTDEKEMIIEMLLNNSSLDVSVYAMCGMGGLGKTTLAQLVYNDRRVDSHFDLRIWVCVSVDF-DV-LTREILESIEGCSI--NLDTLLRRLQEKLFGKRFLLVLDDVWNEY---WDRLQNAL-KGAGCTVIVTTRIQKVALIMA-T---LHHMARLSEDDSWSLFKRRAFGNERR-----QLGLIGKEIVKKCKGLPLAIKALGSLMQFKR-----WLSVKDSI-D-L-PD--DGSNILPALRLSYEALPPHLRQCFTYCCIFPKDYRMENSMLIELWMANDFI--PKGM--HDMGHDIFRDLVSRSFFQDV-KS-SGT-IFCKMHDLMHDLAQSIMRYECSI--RD-KIRH
>XP_028066449.1
--RQRSTT-C-KEPHIHGRDEDIKQIIELLLG--DTIFDVIPIVGMGGIGKTTLAQHIYNDDRLENHFNLKAWVCVSDDF-EV-ITKAILESFTSCNL--NLNEVQVQLRKTLAGKKFLLVLDDVWDYG---WNLLRLPF-GGAGSKIIVTTRDSGVAKQMG-MDK-YHNLHELSYDDCWLIFAQHAFENRNI-----ELVLIGKKIVERCRGLPLAARALGGLLCCKQ-----WKDILNSI-D-------EKSGILTALKLSYLHLPIHLKRCFSYCAIIPKDYEFMEKKLVLLWMAEGLI--EKCDQ-EDLGREYFHELVSRSFFQPSS----GN-KSFIMHDLINDLAQDVAGDKCFR--DKDKARH
>XP_028066450.1
--RQRSTT-C-KEPHIHGRDEDIKQIIELLLG--DTIFDVIPIVGMGGIGKTTLAQHIYNDDRLENHFNLKAWVCVSDDF-EV-ITKAILESFTSCNL--NLNEVQVQLRKTLAGKKFLLVLDDVWDYG---WNLLRLPF-GGAGSKIIVTTRDSGVAKQMG-MDK-YHNLHELSYDDCWLIFAQHAFENRNI-----ELVLIGKKIVERCRGLPLAARALGGLLCCKQ-----WKDILNSI-D-------EKSGILTALKLSYLHLPIHLKRCFSYCAIIPKDYEFMEKKLVLLWMAEGLI--EKCDQ-EDLGREYFHELVSRSFFQPSS----GN-KSFIMHDLINDLAQDVAGDKCFR--DKDKARH
>XP_028066451.1
--RQRSTT-C-KEPHIHGRDEDIKQIIELLLG--DTIFDVIPIVGMGGIGKTTLAQHIYNDDRLENHFNLKAWVCVSDDF-EV-ITKAILESFTSCNL--NLNEVQVQLRKTLAGKKFLLVLDDVWDYG---WNLLRLPF-GGAGSKIIVTTRDSGVAKQMG-MDK-YHNLHELSYDDCWLIFAQHAFENRNI-----ELVLIGKKIVERCRGLPLAARALGGLLCCKQ-----WKDILNSI-D-------EKSGILTALKLSYLHLPIHLKRCFSYCAIIPKDYEFMEKKLVLLWMAEGLI--EKCDQ-EDLGREYFHELVSRSFFQPSS----GN-KSFIMHDLINDLAQDVAGDKCFR--DKDKARH
>XP_028066492.1
--RQRSTT-C-REPHIHGRDEDIKQIVELLLG--DSIFDVIPIVGMGGIGKTTLAQQIYNDDRLENRFNLKAWVCVSDDF-EV-ISKAILDSFTSYNL--NLNEVQVQLSKTLAGKKFLLVLDDVWDYG---WNLLRSPF-GGAGSKIIVTTRDRGVAKQMG-MDK-YHNLHNLSYDDCWLIFAQHAFENRNI-----ELVLIGKKIVERCRGLPLAARALGSLLCCKQ-----WKEILNSI-N-------EESGILTALKLSYLHLPVNLKRCFSYCAIIPKDYEFMEKELVLLWMAEGLI--EKGDQ-EDLGHEYFHELVSRSFFQPSS----GN-KSFIMHDLINDLAQDVAGDKCFR--NKDKARH
>XP_028066660.1
P-WQRPSTSL-DEPHIYGREHDQRKIIELLVRG-DSNIGVIPIVGMGGIGKTTLAQMVYNDETVQKHFHLKAWVCVSDEF-DI-ITKAILESVTTFSF--NLDQVQVQLKQALAGKKFLIVLDDIWNKK---WNVLKKPF-NGAGSKVVVTTRDREAAGMMT-TVQ-LHDVKFLSKEDCWSLFAQHTFAITSI-----KLVSIGKEIVEKCKGLPLAARTLGGLLRSKV-----WEDVLHSI-D-L-P---QESDILPALRLSYHHLPSHLKQCFAYCSIIPNDYEFEEEELVLLWMAEGFI--QR-KQ-EDVGGEYFQELLSRSFFQPSS---TSK-SSFVMHDLINDLAQVVARDTCLR--YRKKVRH
>XP_028066661.1
P-WQRPSTSL-DEPHIYGREHDQRKIIELLVRG-DSNIGVIPIVGMGGIGKTTLAQMVYNDETVQKHFHLKAWVCVSDEF-DI-ITKAILESVTTFSF--NLDQVQVQLKQALAGKKFLIVLDDIWNKK---WNVLKKPF-NGAGSKVVVTTRDREAAGMMT-TVQ-LHDVKFLSKEDCWSLFAQHTFAITSI-----KLVSIGKEIVEKCKGLPLAARTLGGLLRSKV-----WEDVLHSI-D-L-P---QESDILPALRLSYHHLPSHLKQCFAYCSIIPNDYEFEEEELVLLWMAEGFI--QR-KQ-EDVGGEYFQELLSRSFFQPSS---TSK-SSFVMHDLINDLAQVVARDTCLR--YRKKVRH
>XP_028066662.1
P-WQRPSTSL-DEPHIYGREHDQRKIIELLVRG-DSNIGVIPIVGMGGIGKTTLAQMVYNDETVQKHFHLKAWVCVSDEF-DI-ITKAILESVTTFSF--NLDQVQVQLKQALAGKKFLIVLDDIWNKK---WNVLKKPF-NGAGSKVVVTTRDREAAGMMT-TVQ-LHDVKFLSKEDCWSLFAQHTFAITSI-----KLVSIGKEIVEKCKGLPLAARTLGGLLRSKV-----WEDVLHSI-D-L-P---QESDILPALRLSYHHLPSHLKQCFAYCSIIPNDYEFEEEELVLLWMAEGFI--QR-KQ-EDVGGEYFQELLSRSFFQPSS---TSK-SSFVMHDLINDLAQVVARDTCLR--YRKKVRH
>XP_028066697.1
-----------DEEITVGFEDDALTIKERLAGG-K-QLQMISIVGMPGLGKTTLATKLYNDPYIIHYFHIRAWTYASQLP-R-DMLLDILRSVND-EI-MTNEKLGEKLYKQLKGQRYLIVIDDLWDIG-A-WVNLKMYFP-DNGSRVMFTSRLKEVAMHAS-PD---HCLRPLTEEESWELLQRKVFQ-N-G-C---ELIEIGKQITKRCGGLPLAIVVIAGLLA-KN---ESWKQVAQSV---IVS----DLDTL---ALSYNHLPRHLKPCFLYLGVFQEDQKILV---------------------------------------------------------------------------------
>XP_028066826.1
E---R-TSSV-TEPQLYGRDGDKEKIVKFLAEDVCDDVSVYPILGIGGLGKTTLAQMAFNDERVKPHFDPKIWVYVSQDF-DM-VIKATIESAIACEA--DLDSLQRKLRDMLNRKRYL-----------------------------------------------------------------------------------------------------------------------------------------------------------------------------------------------------------------------------------------------------------
>XP_028066936.1
S----------DEEITVGFDDEALTIKELLAGG-K-QLQLISIVGMPGLGKTTLATKLYNDPYITHYFHIRAWTYASQLP-R-VMLLDILSSVND-EF-MTNEKLGEKLYKQLKGKTYLIVIDDLWDIG-A-WVDLKMYFP-DNGSRVMFTSRLKELSMHAS-PD---HCLRFLTEEESWELLQRKVFQ-N-E-C---ELIGIGKQIMKKCEGLPLAIVIIAGLLA-KN---------------------------------------------------------------------------------------------------------------------------------------------
>XP_028066956.1
S----------DEEITVGFDDEALTIKELLAGG-K-QLQMISIVGMPGLGKTTLARKVYNDPYITHYFHIRAWTYVSQLS-R-DMLLDILRSLND-EI-MTNEKLGEKLYKQLKGKRYLIVIDDLWDIG-A-WVDLKMYFP-DNGSRVMFTSRLKELSMHAS-PD---HCLRFLTEEESWELLQRKVFQ-N-E-C---ELIEIGKQIMKKCEGLPLAIVIIAGLLA-KN---VSWKQVAQSV---IVS----DLDTL---ALSYNHLPRHLKPCFLYLGAFPRDQEIPVQKLICLWVAEGFI--QGQRS-EEVAEGYLMDLFQRSLVIVA-QRFDGRIKACRMHDLLRDLCLKKAGEINFL---D---HR
>XP_028066957.1
S----------DEEITVGFDDEALTIKELLAGG-K-QLQMISIVGMPGLGKTTLARKVYNDPYITHYFHIRAWTYVSQLS-R-DMLLDILRSLND-EI-MTNEKLGEKLYKQLKGKRYLIVIDDLWDIG-A-WVDLKMYFP-DNGSRVMFTSRLKELSMHAS-PD---HCLRFLTEEESWELLQRKVFQ-N-E-C---ELIEIGKQIMKKCEGLPLAIVIIAGLLA-KN---VSWKQVAQSV---IVS----DLDTL---ALSYNHLPRHLKPCFLYLGAFPRDQEIPVQKLICLWVAEGFI--QGQRS-EEVAEGYLMDLFQRSLVIVA-QRFDGRIKACRMHDLLRDLCLKKAGEINFL---D---HR
>XP_028066958.1
S----------DEEITVGFDDEALTIKELLAGG-K-QLQMISIVGMPGLGKTTLARKVYNDPYITHYFHIRAWTYVSQLS-R-DMLLDILRSLND-EI-MTNEKLGEKLYKQLKGKRYLIVIDDLWDIG-A-WVDLKMYFP-DNGSRVMFTSRLKELSMHAS-PD---HCLRFLTEEESWELLQRKVFQ-N-E-C---ELIEIGKQIMKKCEGLPLAIVIIAGLLA-KN---VSWKQVAQSV---IVS----DLDTL---ALSYNHLPRHLKPCFLYLGAFPRDQEIPVQKLICLWVAEGFI--QGQRS-EEVAEGYLMDLFQRSLVIVA-QRFDGRIKACRMHDLLRDLCLKKAGEINFL---D---HR
>XP_028067747.1
R-------SL-RQQDLIGFEHHFEKIKDLLLKTTD-SISTIGIVGMGGSGKTTLAQMVFNSPQVQGSFSPILWVELPQSLPHL-IVFALLKSLADFSG-FDLNELLHNLHCYLLNKKYLIVMDNVWHSD---WTHLSHGLP-G-GGAIIVTSRLKEVASKM------VRNLEPTLDESCWSIVLDSI---------HWILEKIKDDTVDRCGGLPLAAKTLADIISHQ----------------------------------------------------FLTD---------------------------------------------------------------------------------SAIKH
>XP_028067748.1
R-------SL-CQPDLIGFNNHLRKMEALLLTTTD-NFSAIGIVGMGGSGKTTLAQMVFHSSRVQESFSPMLWVELPQY-PDL-IVLAILECLADFS---------------------------------------------------------------------------------------------------------------------------------------------------------------------------------------------------------------------------------------------------------------------------------
>XP_028067749.1
R-------SL-CQPDLIGFNNHLRKMEALLLTTTD-NFSAIGIVGMGGSGKTTLAQMVFHSSRVQESFSPMLWVELPQY-PDL-IVLAILECLADFS---------------------------------------------------------------------------------------------------------------------------------------------------------------------------------------------------------------------------------------------------------------------------------
>XP_028068292.1
G-LLR-TTPY-QH--VLGFTKDVKLLTSKLLQ-ET-HQCVILIVGMGGLGKTTLARKLYNSSSVGDKFKRKGWVSVSKDY-N-NLLRRTTKSFKE-ML-MEKEDLECHLHELLKESRYLEVI------------AISTSIL-N---------------ESS--------RIPFLNGD----------NFSDW--------------LTLWCMDLDLVLRV------------DEPPE--------------------------------------------PTD--------------------------ESSAAE-----------KSA-YKWE-RSNRSQISQSIRGSIPPSDKVKNYM-------KA
>XP_028068565.1
S-DYR-G-DA-EEAKLVGIEMPKRQLMEWLVEG-D-GLKAVSVVGMGGLGKTTLVKKVYDDATAKKHFDSHAWLTVSESL-R-DLLKDMIQQLF--GV-MSINRLKCLANDFLQQKRYVIVFDDVWNVN-A-WEAIKYVLP-NNGSRVILTTRFIHIASTCE-TN--VYDLMPLSQEESWTLFCNKTF---RGLC--PNLKQISLRILKRCEGLPLAIVAISGVLATKD---DEWEMLYRSL-E-L-EG--NDKKAL---SLSYNDLPHYLKICFLYLSIFSEYQRILCKRVIPRWTAEGFV--NEGKT-DEVANGYLDELFNRSLIQVA-LYPDRRPSHFCIHDLMREIIVLKAREQNIV------VRR
>XP_028068571.1
--WQRPSTSL-KEPCVYGRENDQRKIIELLVGG-SSKVDVIPIVGMGGIGKTTLAQMVYNDETVKKHFDLKAWVCVSDEF-DI-MTKAIYDSVTTCSF--NLDQAQVQLKQALVGKKFLIVLDDVWNKK---WNDLSSPF-NGAGSKVVVTTRSRDVARMMA-TVE-LHDVEILSDEDCWSLFAQHAFENRSI-----NLVSIGKKIVAKCKGLPLAAKTLSGLLRCKE-----WVDLLCSI-D-L-SH--EESDILPALRLSYHHLPLHLKQCFAYCSIIPSDYEFEEEEIVLLWMAEGFI--MR-KQ-EDVGSEYFRELLSRSFFQPSS---TGK-DSFVMHDLINDLAHVVARDTCFR--YRKKAQH
>XP_028068939.1
--WHRPATSL-HERCIYGRDKEKRDIIDFLLR--DNKVGVLPIVGMGGLGKTTLAQMVYNDEVVNKHFDLKAWVCVSDEF-DT-ISKVILESITACEF--ELNQVQVQLKQNLIGKKILIILDDVWDKK---WNILKAPF-NGVGSKIIVTTRDRDVASIMG-TVQ-NHLLQHLSNDDCWSVFEQHAFGNRSM-----NLVFIGRKIVEKCKGLPLAARTLGGLLRCKE-----WEIVLNSI-D-L-TE--QGNEIPPALRLSYHHLPSHLKRCFAYCSILPKDYEFEEMELVFLWMAEGLL--QNGKR-EDLGVQYFHELQSRSFFQPSS---GGE-SSFVMHDLINDLAQSVAGYTCFR--HTKSARH
>XP_028069138.1
--SHRLSTSL-DESGVYGRDNDKEKIIKILLL--DSKIDVIPIIGMSGVGKTTLAQLVYNDGRVVEHFDMKAWVCVSDEF-DV-VTKTI-----------------------------------------------------------------------------------------------------------------------------------------------------------------------------------------------------------------------------------------------------------------------------------------
>XP_028069651.1
--SHRLSTSL-DESGVYGRDDDKEKIIKILLL--GSKIDVIPIIGMGGIGKTTLAQLIYNDGRVLEHFDMKAWVCVSDEF-DV-VTRTILEAITNYNT--DLNMLQVKLKERLAGKKFLVVLDDVWNEN---WEILRTPF-TGAGSKIVATTRNHSVASIIH-TIP-IHHLQHLSNEDCWLVFAQIAFDKGES-----KLEKIGKQIVDRCKGLPLATKTLACLLRFKL-----WDEILKSI-D-L-PE--DKNNILPALRLSYHYLSPHLKQCFAFCSTFPKDYGFVKEKLVSFWIALNYV--QRNNT-EKIGEEYFDELLSRSFFQQPR----RS-RSFVMHDLVHDLAQVVHGQFSFR--LDPKARH
>XP_028069707.1
--WQRPSTSL-KEPRVYGREKDQRKIIELLVGG-GSKVDVIPVVGMGGIGKTTLAQMVYNDEIVKNHFDLKAWVCVSDEF-DI-ITKAIYDSVTTCSS--NLDQAQVQLKQALAGKKFFIVLDDVWNKK---WNDLNSPF-KGAGSKVVVTTRSRDVARMMA-TVE-LHDVEILSDEDCWSLFAQHAFENRSI-----NLVSIGKKIVEKCKGLPLAAKTLSGLLRCKE-----WVDVLCSI-D-L-SH--EESDILPALRLSYHHLPSHLKQCFAYCSIIPNDYEFEEEEIVLLWMAEGFI--MR-KQ-EDVG--------ARSFFQPSS---TSK-GSFVMHDLINDLAHVVARDTCFR--YKKKARH
>XP_028069935.1
--WQRPSTSL-KEPRVYGREKDQRKIIELLVGG-GSKVDVIPIVGMGGIGKTTLAQMVYNDETVKKHFDLKAWVCVSDEF-DI-ITKAIYDSVTTCSF--NLDQAQVQLKQALAGKKFLIVLDDVWNKK---WNDLSSPF-NGAGSKVVVTTRSRDVARMMA-TVE-LHDIEILSDEDCWSLFAQHAFENRSI-----NLVSIGKKIVEKCKGLPLAAKTLSGLLRCKE-----WVDVLCSI-D-L-SH--EESDILPALRLSYHHLPSHLKQCFAHCSIIPNDYEFEEEEIVLLWMAEGFI--LR-KQ-EDVGGEYFRELLSRSFFQPSS---TGK-SSFVMHDLINDLAQVVARETCFR--CKKKARH
>XP_028069936.1
--WQRPSTSL-KEPRVYGREKDQRKIIELLVGG-GSKVDVIPIVGMGGIGKTTLAQMVYNDETVKKHFDLKAWVCVSDEF-DI-ITKAIYDSVTTCSF--NLDQAQVQLKQALAGKKFLIVLDDVWNKK---WNDLSSPF-NGAGSKVVVTTRSRDVARMMA-TVE-LHDIEILSDEDCWSLFAQHAFENRSI-----NLVSIGKKIVEKCKGLPLAAKTLSGLLRCKE-----WVDVLCSI-D-L-SH--EESDILPALRLSYHHLPSHLKQCFAHCSIIPNDYEFEEEEIVLLWMAEGFI--LR-KQ-EDVGGEYFRELLSRSFFQPSS---TGK-SSFVMHDLINDLAQVVARETCFR--CKKKARH
>XP_028069937.1
--WQRPSTSL-KEPRVYGREKDQRKIIELLVGG-GSKVDVIPIVGMGGIGKTTLAQMVYNDETVKKHFDLKAWVCVSDEF-DI-ITKAIYDSVTTCSF--NLDQAQVQLKQALAGKKFLIVLDDVWNKK---WNDLSSPF-NGAGSKVVVTTRSRDVARMMA-TVE-LHDIEILSDEDCWSLFAQHAFENRSI-----NLVSIGKKIVEKCKGLPLAAKTLSGLLRCKE-----WVDVLCSI-D-L-SH--EESDILPALRLSYHHLPSHLKQCFAHCSIIPNDYEFEEEEIVLLWMAEGFI--LR-KQ-EDVGGEYFRELLSRSFFQPSS---TGK-SSFVMHDLINDLAQVVARETCFR--CKKKARH
>XP_028069938.1
--WQRPSTSL-KEPRVYGREKDQRKIIELLVGG-GSKVDVIPIVGMGGIGKTTLAQMVYNDETVKKHFDLKAWVCVSDEF-DI-ITKAIYDSVTTCSF--NLDQAQVQLKQALAGKKFLIVLDDVWNKK---WNDLSSPF-NGAGSKVVVTTRSRDVARMMA-TVE-LHDIEILSDEDCWSLFAQHAFENRSI-----NLVSIGKKIVEKCKGLPLAAKTLSGLLRCKE-----WVDVLCSI-D-L-SH--EESDILPALRLSYHHLPSHLKQCFAHCSIIPNDYEFEEEEIVLLWMAEGFI--LR-KQ-EDVGGEYFRELLSRSFFQPSS---TGK-SSFVMHDLINDLAQVVARETCFR--CKKKARH
>XP_028069939.1
--WQRPSTSL-KEPRVYGREKDQRKIIELLVGG-GSKVDVIPIVGMGGIGKTTLAQMVYNDETVKKHFDLKAWVCVSDEF-DI-ITKAIYDSVTTCSF--NLDQAQVQLKQALAGKKFLIVLDDVWNKK---WNDLSSPF-NGAGSKVVVTTRSRDVARMMA-TVE-LHDIEILSDEDCWSLFAQHAFENRSI-----NLVSIGKKIVEKCKGLPLAAKTLSGLLRCKE-----WVDVLCSI-D-L-SH--EESDILPALRLSYHHLPSHLKQCFAHCSIIPNDYEFEEEEIVLLWMAEGFI--LR-KQ-EDVGGEYFRELLSRSFFQPSS---TGK-SSFVMHDLINDLAQVVARETCFR--CKKKARH
>XP_028069940.1
--WQRPSTSL-KEPRVYGREKDQRKIIELLVGG-GSKVDVIPIVGMGGIGKTTLAQMVYNDETVKKHFDLKAWVCVSDEF-DI-ITKAIYDSVTTCSF--NLDQAQVQLKQALAGKKFLIVLDDVWNKK---WNDLSSPF-NGAGSKVVVTTRSRDVARMMA-TVE-LHDIEILSDEDCWSLFAQHAFENRSI-----NLVSIGKKIVEKCKGLPLAAKTLSGLLRCKE-----WVDVLCSI-D-L-SH--EESDILPALRLSYHHLPSHLKQCFAHCSIIPNDYEFEEEEIVLLWMAEGFI--LR-KQ-EDVGGEYFRELLSRSFFQPSS---TGK-SSFVMHDLINDLAQVVARETCFR--CKKKARH
>XP_028069941.1
--WQRPSTSL-KEPRVYGREKDQRKIIELLVGG-GSKVDVIPIVGMGGIGKTTLAQMVYNDETVKKHFDLKAWVCVSDEF-DI-ITKAIYDSVTTCSF--NLDQAQVQLKQALAGKKFLIVLDDVWNKK---WNDLSSPF-NGAGSKVVVTTRSRDVARMMA-TVE-LHDIEILSDEDCWSLFAQHAFENRSI-----NLVSIGKKIVEKCKGLPLAAKTLSGLLRCKE-----WVDVLCSI-D-L-SH--EESDILPALRLSYHHLPSHLKQCFAHCSIIPNDYEFEEEEIVLLWMAEGFI--LR-KQ-EDVGGEYFRELLSRSFFQPSS---TGK-SSFVMHDLINDLAQVVARETCFR--CKKKARH
>XP_028069942.1
--WQRPSTSL-KEPRVYGREKDQRKIIELLVGG-GSKVDVIPIVGMGGIGKTTLAQMVYNDETVKKHFDLKAWVCVSDEF-DI-ITKAIYDSVTTCSF--NLDQAQVQLKQALAGKKFLIVLDDVWNKK---WNDLSSPF-NGAGSKVVVTTRSRDVARMMA-TVE-LHDIEILSDEDCWSLFAQHAFENRSI-----NLVSIGKKIVEKCKGLPLAAKTLSGLLRCKE-----WVDVLCSI-D-L-SH--EESDILPALRLSYHHLPSHLKQCFAHCSIIPNDYEFEEEEIVLLWMAEGFI--LR-KQ-EDVGGEYFRELLSRSFFQPSS---TGK-SSFVMHDLINDLAQVVARETCFR--CKKKARH
>XP_028069943.1
--WQRPSTSL-KEPRVYGREKDQRKIIELLVGG-GSKVDVIPIVGMGGIGKTTLAQMVYNDETVKKHFDLKAWVCVSDEF-DI-ITKAIYDSVTTCSF--NLDQAQVQLKQALAGKKFLIVLDDVWNKK---WNDLSSPF-NGAGSKVVVTTRSRDVARMMA-TVE-LHDIEILSDEDCWSLFAQHAFENRSI-----NLVSIGKKIVEKCKGLPLAAKTLSGLLRCKE-----WVDVLCSI-D-L-SH--EESDILPALRLSYHHLPSHLKQCFAHCSIIPNDYEFEEEEIVLLWMAEGFI--LR-KQ-EDVGGEYFRELLSRSFFQPSS---TGK-SSFVMHDLINDLAQVVARETCFR--CKKKARH
>XP_028069945.1
--WQRPSTSL-KEPRVYGREKDQRKIIELLVGG-GSKVDVIPIVGMGGIGKTTLAQMVYNDETVKKHFDLKAWVCVSDEF-DI-ITKAIYDSVTTCSF--NLDQAQVQLKQALAGKKFLIVLDDVWNKK---WNDLSSPF-NGAGSKVVVTTRSRDVARMMA-TVE-LHDIEILSDEDCWSLFAQHAFENRSI-----NLVSIGKKIVEKCKGLPLAAKTLSGLLRCKE-----WVDVLCSI-D-L-SH--EESDILPALRLSYHHLPSHLKQCFAHCSIIPNDYEFEEEEIVLLWMAEGFI--LR-KQ-EDVGGEYFRELLSRSFFQPSS---TGK-SSFVMHDLINDLAQVVARETCFR--CKKKARH
>XP_028069946.1
--WQRPSTSL-KEPRVYGREKDQRKIIELLVGG-GSKVDVIPIVGMGGIGKTTLAQMVYNDETVKKHFDLKAWVCVSDEF-DI-ITKAIYDSVTTCSF--NLDQAQVQLKQALAGKKFLIVLDDVWNKK---WNDLSSPF-NGAGSKVVVTTRSRDVARMMA-TVE-LHDIEILSDEDCWSLFAQHAFENRSI-----NLVSIGKKIVEKCKGLPLAAKTLSGLLRCKE-----WVDVLCSI-D-L-SH--EESDILPALRLSYHHLPSHLKQCFAHCSIIPNDYEFEEEEIVLLWMAEGFI--LR-KQ-EDVGGEYFRELLSRSFFQPSS---TGK-SSFVMHDLINDLAQVVARETCFR--CKKKARH
>XP_028070475.1
S-DYR-G-DA-HESELVGIDKPKSQLIRWLVHK-D-RLKVLSVSGMGGLGKTTLVKKVFDDAVVKNHFQSHVWITVSESF-K-LLLKGIIKQLF--GM-MDTNSLKGIINAFLQQKRYVLVFDDVWDIH-A-WQSFRYVFP-GNGSRVVLTTRNADLASFAE-YH--VYNLEPLCRKKSWTLFCRKTF---MESC--SHLKRLSKAILNRCEGLPLAIVAISGLLSTKD---DEWDKIYRSL-E-L-QG--NDNKIL---SLSYIDLPYYLKSCFLYLSVFPEDCFIDHWRLIRLWVAEGFV--EVGMT-EEVAEGYLNELINRSLVQVA-KRRDRRVAAYRIHDLWREIIVSKSGEQNIV------VRR
>XP_028070543.1
S-DCR-S-DA-DESELVGIDEPKSVLIWWLVHE-D-GLQVLSISGMGGLGKTTMVKKVFDDAVMKNHFQSHVWITVSESF-K--------------------------------EKRYVLVFDDLWDIQ-A-WQSFRHVFP-GNGSRVVLTTRNADLASFAE-YH--VYNLQPLTPEESWTLFCRKTF---MESC--SHLEGLSKAILNRCEGLPLAIVAISGLLSTKD---DEWDKIYRSL-K-L-QG--NDKKIL---SLSYIDLPYYLKFCFLYLSVFPEDCLIDHWRLIRLWVAEGL---------------------------------------------------------------------
>XP_028070544.1
S-DYR-D-DA-DESELVGIDKPKSQLIWWLVHE-D-RLKVFSVSGMGGLGKTTLVKKVFDDAVVKNHFQSHVWITVSESF-K-VLLKDIIKKLF--RM-MDTNSLKGIINDFLQQKRYVLVFDDVWYIH-D-WQSFRHVFP-GNGSRVVLTTRNADLASFAQ-YH--VYNLQPLTPEESWTLFCRKTF---MESC--SHLERLSKAILNRCEGLPLAIVAISGLLSTKD---DEWDMIYRSL-E-L-EG--NDKKIL---G--------------LFDSTLETDSVMGGRRLCG-------N--ENDVT-EEVAEGYLKELISRSLVQVV-ERTDGRGKAYRIHDLWREIIVLKCEEQNIV------VRR
>XP_028070911.1
P-WQRPSTSL-DEPRVYGREHDQSKIIELLVRG-DSNVGVIPIVGMGGIGKTTLAQMVYNHETVKQHFDLKAWACVSDEF-DI-ITKAIYDSVTTCSF--NLDQAQVKLQKVLAGRKFLIVLDDVWNNK---WNVLKKPF-SGAGSKVVVTTRNRDVARMMG-AVE-LHDIEVLSDEDCWSLFEQHAFVNPSI-----NLVSIGKKVVEKCGGLPLAAKTLGGLLRCRE-----WVNVLRSI-D-L-SH--QECDILPALRLSYNHLPSHLKQCFAYCSIIPSYYEFEEEELVLLWMAEGFV---R-KQ-EDVGDAML----------------------------------------------------
>XP_028071426.1
--WHRPSTSF-NERCIYGRDKEKKDIIDFLLR--DNKVGVIPIVGMGGLGKTTLAQMVYNDEVVNKHFDLKAWVCVSDEF-DT-ISKVILESITACEF--ELNQVQVQLKLNLIGKKILIVLDDVWDKK---WNVLKGPF-NGVGTKIIVTTRDKDVASIMG-TIP-NHLLQRLSDDDCWSVFE------------------------------------------------------------------------------------------------------------------------------------------------------------------------------------------
>XP_028071462.1
E---R-TSSA-IQPQLYGREEDKDKIVKMLVENICDDVSVYPIIGMGGLGKTTLAQMVFNDERVECHFEPKIWVYVCQDF-NV-VIKAIIQSVSTCEA--NLDSLQKKLREMLNGKRYLLVLDDVWDED---WDGLNNLL-AGSGASIIVTTRVAKVASIMG-T---VHHLSFLSEEDCWLLFKQRAFG-HGN-----NLVAIGKEIVKKCGGVPLAAKALGGLMRFKS-----WHSVQESI-N-L-PQ--DKNSILPLLRLSYHNLPLELRRCFAYCAIFLKGSEIEKEKLIHLWMANGFI--SNGS--EDIGNGIWNELYWRSFFQDV-DD-SGN-IIFKIHDLMHDLAHSVLEDECHM--SAQRIHH
>XP_028071573.1
P-WQRPSTSL-DEPRIYGREYDQRKIIELLVRG-DSNIGVIPIVGMGGIGKTTLAQMVYNDETVQKHFDLKAWVCVSDEF-NI-ITKAILESVTTFSF---------------------------------------------------------------------------------------------------------------------------------------------------F-PD--KK---------------------------------------------------------------------------------------------------------------------
>XP_028071652.1
--WQRPSTSL-KEPRVYGREKDQRKIIELLVGG-GSKVDVIPVVGMGGIGKTTLAQMVYNDETVKKHFDLKAWVCVSDEF-DI-ITKAIYDSVTTSSF--NLDQAQVQLKQALVGKKFLIVLDDVWNKK---WNDLSSPF-NGAGSKVVVTTRSRDIARMMA-TVE-LHDVEILSDEDCWSLFAQHAFENRSI-----NLVSIGKKIVEKCKGLPLAAKTLSGLLRCKE-----WVDVLCSI-D-L-SH--EESDILPALRLSYHHLPSHLKQCFAYCSIIPNDYEFEEEEIVLLWMAEGFI--LR-KQ-EDVGDEYFRELLSRSFFQPSS---TGK-TSFVMHDLINDLAQVVARETCFR--CKKKARH
>XP_028071653.1
--WQRPSTSL-KEPRVYGREKDQRKIIELLVGG-GSKVDVIPVVGMGGIGKTTLAQMVYNDETVKKHFDLKAWVCVSDEF-DI-ITKAIYDSVTTSSF--NLDQAQVQLKQALVGKKFLIVLDDVWNKK---WNDLSSPF-NGAGSKVVVTTRSRDIARMMA-TVE-LHDVEILSDEDCWSLFAQHAFENRSI-----NLVSIGKKIVEKCKGLPLAAKTLSGLLRCKE-----WVDVLCSI-D-L-SH--EESDILPALRLSYHHLPSHLKQCFAYCSIIPNDYEFEEEEIVLLWMAEGFI--LR-KQ-EDVGDEYFRELLSRSFFQPSS---TGK-TSFVMHDLINDLAQVVARETCFR--CKKKARH
>XP_028072114.1
S-LKR---SY-VEEDFVGFEENLNTVVKQLVQ-IN-PCRVVSICGMGGLGKTTLAKKVYHHKDVQGHFDGLAWICISQQY-Q-EILQGIFIKLVE-DV-MRDEELFEQLYEVQQRKKCLVVLDDIWSVE-A-WQSLRPAFP--GGSKILLTTRNKALASQID-PS--HHEPQCLNDEESCDLFLKKAL-LRR----DTNMEAIGRRMVKLCGGLPLAIIVLGGLLAAKH---REWEMVYQNV-H-K-------SKVL---ALSYHDLPYQLKPCFLYFSHFLEDSVIDAKKIYHLWMADGIL---MDET-MDVAERYLGALAQRCMVQVP-VKFTQRIKYCRIHDLMLELCLSKAKINDFI-TTP-KIRK
>XP_028072320.1
S----------DEEITVGFDDEALTIKELLAGG-K-QLQIISIVGMPGLGKTTLATKLYNDPYITHYFHIRAWTYASQLP-T-DMLLDILRYVNN-EI-MTNEKLGEKLYKQLKGKRYLIVIDDLWDIG-A-WVDLKMYFP-DNGSRVMFTSRLKELSMHAS-PD---HCLRFLTEEESWELLQRKVFH-N-E-C---ELIKIGKQIMKKCEGLPLAIVIIAGLLA-KN---ESWIQVAQSV---IVS----DLDTL---ALSYNHLPRHLKPCFLYLGAFPEDQEIPVQKLISLWVAEGFI--QGQRS-EEVAEDYLMDLIQRSLVIVA-QRFDGRIKACRMHDLLRDLCLKKAREINFL-TNN---RH
>XP_028072757.1
S-DCR-S-DA-DESELVGIDEPKSVLIWWLVHE-D-GLKVLSVSGMGGLGKTTMVKKVFDDAVVKNHFQSHVWITVSESF-K-VLLKGIIKQLF--GM-MDTNSLKGIINAFLQQKRYVLVFDDLWDIQ-A-WQSFRHVFP-GNGSRVVLTTRNADLASFAE-YH--VHNLQPLTLEESWTLFCRKTF---MESC--SHLEGLSRAILNRCEGLPLAIVAISGLLSTKD---NEWDKIYHSL-E-L----------------------------------------------------------------------------------------------------------------------------
>XP_028073390.1
E---R-TGSA-TQPQLYGREEDKEKIVKMLVENISDDVSVYPIIGMGGLGKTTLAQMVFNDERVECHFEPKIWVYVSQDF-HV-VIEAIIKSVTICEA--NLDYLQKKLREMLNGKRYLLVLDDVWDED---WDGLKYLL-AGSGAAIIVTTRVAKVASIMG-T---VHHLSFLSDEDCWLLFKQRAFG-HGN-----NLVAIGKEIVKKCGGVPLAAKALGGLMRFKN-----WHFVKESI-N-L-PQ--DKNSILPLLRLSYYSLPLELRRCFAYCAIFLKGSEIEKEKLIHLWMANGFI--SNGS--EDIGNGMWNELYWRSFFQDV-DY-SGN-IIFKIHDLMHDLAQSVMEDECHM--SAQRIHH
>XP_028073391.1
E---R-TGSA-TQPQLYGREEDKEKIVKMLVENISDDVSVYPIIGMGGLGKTTLAQMVFNDERVECHFEPKIWVYVSQDF-HV-VIEAIIKSVTICEA--NLDYLQKKLREMLNGKRYLLVLDDVWDED---WDGLKYLL-AGSGAAIIVTTRVAKVASIMG-T---VHHLSFLSDEDCWLLFKQRAFG-HGN-----NLVAIGKEIVKKCGGVPLAAKALGGLMRFKN-----WHFVKESI-N-L-PQ--DKNSILPLLRLSYYSLPLELRRCFAYCAIFLKGSEIEKEKLIHLWMANGFI--SNGS--EDIGNGMWNELYWRSFFQDV-DY-SGN-IIFKIHDLMHDLAQSVMEDECHM--SAQRIHH
>XP_028073392.1
E---R-TGSA-TQPQLYGREEDKEKIVKMLVENISDDVSVYPIIGMGGLGKTTLAQMVFNDERVECHFEPKIWVYVSQDF-HV-VIEAIIKSVTICEA--NLDYLQKKLREMLNGKRYLLVLDDVWDED---WDGLKYLL-AGSGAAIIVTTRVAKVASIMG-T---VHHLSFLSDEDCWLLFKQRAFG-HGN-----NLVAIGKEIVKKCGGVPLAAKALGGLMRFKN-----WHFVKESI-N-L-PQ--DKNSILPLLRLSYYSLPLELRRCFAYCAIFLKGSEIEKEKLIHLWMANGFI--SNGS--EDIGNGMWNELYWRSFFQDV-DY-SGN-IIFKIHDLMHDLAQSVMEDECHM--SAQRIHH
>XP_028073393.1
E---R-TGSA-TQPQLYGREEDKEKIVKMLVENISDDVSVYPIIGMGGLGKTTLAQMVFNDERVECHFEPKIWVYVSQDF-HV-VIEAIIKSVTICEA--NLDYLQKKLREMLNGKRYLLVLDDVWDED---WDGLKYLL-AGSGAAIIVTTRVAKVASIMG-T---VHHLSFLSDEDCWLLFKQRAFG-HGN-----NLVAIGKEIVKKCGGVPLAAKALGGLMRFKN-----WHFVKESI-N-L-PQ--DKNSILPLLRLSYYSLPLELRRCFAYCAIFLKGSEIEKEKLIHLWMANGFI--SNGS--EDIGNGMWNELYWRSFFQDV-DY-SGN-IIFKIHDLMHDLAQSVMEDECHM--SAQRIHH
>XP_028073414.1
E---R-TSSA-TQPQLYGREEDKEKIVKMLVENICDDVSVYPIIGMGGLGKTTLAQMVFNDERVECHFELKIWVYVSQDF-DV-VIKAIIESVSTCDA--NLDSLQKKLREMLNGKRYLLVLDDVWDDD---WDELKNSL-AGSGASIIVTTRVAKVASIRR-T---VHHLPFLSEEDCWLLFKQRAFG-HGN-----NLVAIGKEIVKKCGGVPLAAKALGGLLRFKS-----WHSVQESI-N-L-PQ--DKNPILPLLRLSYYNLPLELRRCFAYCAIFLKGSEIEKEKLIHLWMANGFI--SNGS--EDIGNGIWNELCWRSFFQDV-DD-SGN-IIFKIHDLMHDLAQSVMEDECHM--SAQRIHH
>XP_028073941.1
--TANL--SL----TMVGRDTEVTMLKELLLREVD-ALHLIAVTGVGGIGKTTLAKTVYECAKR---FDCAAWVFVSD---RPFILRDVFEK--EMMF-MDEKELARRIFDFLDGKKFLLVLDDLDALS-T-LEDVKCALPQ--RGKVLMTTQSSGFTSVI-------HVVEPLLPKDALELLQSRAFQHHDL-----EPVV--QKILQICEGLPIAVATVGAMLSKKE---RVLDSI---M---LKEA--KESSLIQIIFMSYFSLPPTLKCCFLYCGLFPSHYEIPCKRLIRIWVAEGFI---EG---EEIAKNLLDELIQRNLFEVG-R-ANGEVISCKLLCLIRNFIIEVLNKDHFC----EATRM
>XP_028073943.1
---------------MVGRDTEVTMLKELLLREVD-ALHLIAVTGVGGIGKTTLAKTVYECAKR---FDCAAWVFVSD---RPFILRDVFEK--EMMF-MDEKELARRIFDFLDGKKFLLVLDDLDALS-T-LEDVKCALPQ--RGKVLMTTQSSGFTSVI-------HVVEPLLPKDALELLQSRAFQHHDL-----EPVV--QKILQICEGLPIAVATVGAMLSKKE---RVLDSI---M---LKEA--KESSLIQIIFMSYFSLPPTLKCCFLYCGLFPSHYEIPCKRLIRIWVAEGFI---EG---EEIAKNLLDELIQRNLFEVG-R-ANGEVISCKLLCLIRNFIIEVLNKDHFC----EATRM
>XP_028074004.1
--ETRPSASL-KGP-IYGREKDQRKIVELLLGR-DSHPEVISITGMGGVGKTTLAQMVFRDETVKEHFDPKVWIWVSDHF-DV-ITKVILESVTTCDY--TLEQVKAKLNQALAGKKFLIVLDDVWSKK---WEDLKTPF-SGAGSKIVVTTRYEDVATMMG-SVE-LQKVGCLLYEDCWLLFKQLVFENR-I-----NLVSIGEKIVEKCKGLPLAIKTLGGVLKSKL--EKYWKDVLQNI-E-L-SE--DENDILPALRLSYHHLPPHLKQCFAYCSIIPKGYEFEEEELVLLWMAEGFI--QR-KQ-EDEGGKYFRELLSRSFFQPLS---TGK-SSFVMHDLINDLAQVVARHTCFR--CKKKARH
>XP_028074166.1
--WQRPSTSL-KEPRVYGREKDQRKIIELLVGA-GSKVDVIPIVGMGGIGKTTLAQMVFNDETVKNHFDLNAWVCVSDEF-EL-ITKAIYDSVTTCSF--NLDQAQVQL----------------------------------------------------------------------------------------------------------------------------------------------------------------------AY---------------------------------------------------------------------------------------------
>XP_028074445.1
--WQRSTT-C-KEPHIHGRDEDIKQIIGLLLG--DTKFDVIPIVGMGGIGKTTLAQHIYDHNKVEKHFNMKAWVCVSVDF-DI-TTKAILESFTTCDL--KLNEVQVQLRDTLAEKKFLLVLDDVWHYG---WNSLRLPF-GGAGSKIIVTTREGGVVQRL----------------------------------------------------------TLGNLLCCKQ-----WKEILNSI-N-------EESGILTALKLSYLHLPVHLKRCFSYCAIIPKDYEFTNEELVLLWMAKGLI--EKGDQ-EDLGRKYFHELVSRSFFQLSS----GN-KSFIMHDLINDLA-------------------
>XP_028074809.1
S-LRQ---SY-VEEDFVGFEEDLNKVVKHLVQ-VD-PSRVVSICGMGGLGKTTLAKKVYHHKDIQSHFHGLVWVCISQQY-Q-DILQEIFINLVE-DV-MANKELFEQLYKIQQRKRCLVVLDDIWSIE-A-WKSLKPAFP--GGSKILLTTRNKTLPSQID-PY--FHEPQCLNNEESWDLLQKKSL-LRR----DTNMEAMGRKMVKLCAGLPLAIIVLGGLLATKH---REWEVVYQNV-H-K-------SKVL---ALSYHDLPYQLKPCFLYFGHFPEDYGISPERLYHLWIGDGII---VDET-MDVAKRYLGALAQRCMVQVE-VEYTQRINYCRIHDLMLELCLSKAKMNDFL--TTPKIRK
>XP_028075044.1
S-LRR---SY-VEEDVVGTEEDVKAVVDLLVT-EN-NYRVVSIWGMGGLGKTTLAKTVYKHIEIRRHFKCVAWAYVSQQC-N-DVLVEILIKLLE-EI-SKHHDLVKKLHQVQSEKKCLVILDDIWKDA-D-WDSLSPGFP-TTGSKLLLTTRNENVAKHVD-QQ--LYKLRHLTEKESWELFE-KTL-FRR----DTNMKALGREMVKLCAGLPLAIIVFGGLLATKH---RKWEKVYQNV------R--SRLEVL---ALSYHDLPDQFKLCFLYFGHFSEDFEIDAERLYNLWIADDII---VDET-MDVAKRYLGALAQRCMVQVQ-VEHTQEINYCRIHHHMLDLCLLEAKKNNFL--TTLEIRK
>XP_028075078.1
S-LRQ---SY-VEEDIVGLDDDLKIIAKHLVT-EE-QCRVVSIWGMGGLGKTTLAKKVYNQSDVRRHFDSFAWTFISQQC-N-EVLEDILIGLTK-KI-MNHGELVAELFQFQSQKKCLVVIDDIWKAQ-D-WEILSPAFP-KKGSKILLTTRIEEVASYAD-QQ---HNLRHLTEDESWKLFEKKAS--------STKMMELGKEMVKQCGGLPLAIVVLAGLLANKH---EEWEMVSRNI-Y-LNKK--GL-DIL---ALSYQDLPYHLKACFLYLSHLPEDHDIPAKKLVQMWMAEGIV----KET-LDVGMSYLIELAQRCMVQVQ-LRFSRRIKLCRLHDLMRDLCLLKAQEENFL--SSTTTRR
>XP_028075079.1
S-LRQ---SY-VEEDIVGLDDDLKTIAEHLVK-EE-QCRVVSIWGMGGLGKTTLAKKVYHQSDVRRHFDSFAWTFISQQC-N-EVLEDILIGLTK-KI-MNHGELVAELFQFQSQKKCLVVIDDIWKAQ-D-WEILSPAFS-KKCSKILLTTRIEEVASYAD-QQ---HNLRHLTEDDSWKLFEKKAS--------STKMMELGKEMVKQCGGLPLAIVVLGGLLANKH---EEWEMVSRNI-Y-LNKK--GK-DIL---ALSYQDLPYHLKACFLYLSHLPEDYDIPATKLVQMWMAEGIV----KET-LDVGMSYLSELAQRCMVQVE-LRFSRRIKLCRLHDLMRKLCLLKAQEENFL--SSPTTRR
>XP_028075610.1
S-LRQ---SY-VEEDFVGFEEDLNTVVKHLVQ-VD-PSRVVSICGMGGLGKTTLAKKVYQNKDVKNHFHCLAWVCISQQY-Q-DILQRIFIKLVN-AV-MRNEELFEQLYEVQQRKKCLVVLDDIWSIE-A-WKSLKPAFP--GGSKILLTTRNKTLPSQID-PY--FHEPPCLNDKESWDLLQKKSL-LRR------------------------------------------WE---------R--------TIL-----------------------------------------------------------------------------------------------------------------
>XP_028076110.1
--WHRPSTSL-HEPRICGRDKEKREIIDFLLR--NSKVGVIPIVGMGGLGKTTLAQMAYNDEVVNKNFDSKAWVCVSDEF-DI-ISKVILESITSCEL--ELNQVQVQLKQNLVGKKILIVLDDVWDKK---WNVLKSPF-NGAGSKIIVTTRDRDVASIMG-TVQ-NHLLQHLSNDDCWSVFEQHAFGNRSL-----NLVFIGRKIVEKCKGLPLAARTLGGLLRCKE-----WEIVLNSI-D-F-TE--QGNEIPSALRLSYHHLPSHLKQCFAYCSILPKDYEFEEEELVFLWMAEGLL--QNGKR-EDLGAEYFRELQLRSFFQPSS---GGE-SSFVMHDLINDLAQSVAGYTCFR--CKKSARH
>XP_028076133.1
--WHRPSTSL-HEPCICGRDKEKKEIIDFLIS--NSKVGVIPIVGMGGLGKTTLAQMVYNDEVVNKHFDLKAWVCVSDEF-DI-ISKVILESITACEF--ELNQVQVQLKQNLIGKKILIVLDDVWDKK---WNILKGPF-NGVGSKIIVTTRDRNVASIMG-TVQ-NHFLQHLSDDDCWLVFEQHAFGNRSM-----NLVSIGRKIVGKCKGLPLAARTLGGLLRCKE-----WEIVLNSI-D-L-TE--QGNEIPPALRLSYHHLPSHLKQCFAYCSILPKDYEFEEEELVFLWMAEGLL--QNGKQ-EDLGVEYFRELQSRSFFQPSS---GSE-SSFVMHDLINDLAQSVAGYTCFR--CRKSARH
>XP_028076134.1
--WHRPSTSL-HEPCICGRDKEKKEIIDFLIS--NSKVGVIPIVGMGGLGKTTLAQMVYNDEVVNKHFDLKAWVCVSDEF-DI-ISKVILESITACEF--ELNQVQVQLKQNLIGKKILIVLDDVWDKK---WNILKGPF-NGVGSKIIVTTRDRNVASIMG-TVQ-NHFLQHLSDDDCWLVFEQHAFGNRSM-----NLVSIGRKIVGKCKGLPLAARTLGGLLRCKE-----WEIVLNSI-D-L-TE--QGNEIPPALRLSYHHLPSHLKQCFAYCSILPKDYEFEEEELVFLWMAEGLL--QNGKQ-EDLGVEYFRELQSRSFFQPSS---GSE-SSFVMHDLINDLAQSVAGYTCFR--CRKSARH
>XP_028076135.1
--WHRPSTSL-HEPCICGRDKEKKEIIDFLIS--NSKVGVIPIVGMGGLGKTTLAQMVYNDEVVNKHFDLKAWVCVSDEF-DI-ISKVILESITACEF--ELNQVQVQLKQNLIGKKILIVLDDVWDKK---WNILKGPF-NGVGSKIIVTTRDRNVASIMG-TVQ-NHFLQHLSDDDCWLVFEQHAFGNRSM-----NLVSIGRKIVGKCKGLPLAARTLGGLLRCKE-----WEIVLNSI-D-L-TE--QGNEIPPALRLSYHHLPSHLKQCFAYCSILPKDYEFEEEELVFLWMAEGLL--QNGKQ-EDLGVEYFRELQSRSFFQPSS---GSE-SSFVMHDLINDLAQSVAGYTCFR--CRKSARH
>XP_028076136.1
--WHRPSTSL-HEPCICGRDKEKKEIIDFLIS--NSKVGVIPIVGMGGLGKTTLAQMVYNDEVVNKHFDLKAWVCVSDEF-DI-ISKVILESITACEF--ELNQVQVQLKQNLIGKKILIVLDDVWDKK---WNILKGPF-NGVGSKIIVTTRDRNVASIMG-TVQ-NHFLQHLSDDDCWLVFEQHAFGNRSM-----NLVSIGRKIVGKCKGLPLAARTLGGLLRCKE-----WEIVLNSI-D-L-TE--QGNEIPPALRLSYHHLPSHLKQCFAYCSILPKDYEFEEEELVFLWMAEGLL--QNGKQ-EDLGVEYFRELQSRSFFQPSS---GSE-SSFVMHDLINDLAQSVAGYTCFR--CRKSARH
>XP_028076664.1
--FPRRSSSL-EEMNLIGREKQKEEIVEMLLT--EGNVSVIPIVGMGGLGKTTLAQIVYNNEEIVKDFDLRMWVYVSVDF-DV-ITKSIIESATSCKL--DLDPIQVTVQKLLRGKKFLLVLDDLWNEN---WDVLRAPF-RGLGSKILVTTRSSIVSLIVG-TTP-PYYLPSLSDEDCWKVMKQRVFLNWNS-----RFEVIGKKIAKKCDGLPLAAKTLGSVLHSKT-----WDTLLRSL-D-L-PQ--DKNEIFPALRLSYHHLPTHLKRCFAYCSIFPCNHEFEIDNLVLVWMAEGLI---VGQR-EDIGSDYFSDLLWRCFFQYSHN--IHN-QPYKMHDVIHSMAQFISAGMCFR-WYPRNVRH
>XP_028076877.1
T-RRR---SF-DEPNVVGFEEHINSLVGKLL-DKN-RSSVISITGMAGLGKTTLAKKVYNSV--LRSFECSAWICVSQQP-N-QLLRDIARQVGA-KR-D----IEANLFAFLYYKRYVIVIDDIWETQ-P-WDYLKIGIPNFEGSKIILTSRHRDVGVHVR-SS--LHELQPLDLNNSRNLFFKIVGGPPHNSD-LEQLENIAEKILKRCSGVPLAIVLVAGLLRKKE---HAWKAVLENM-E---------LKIF---ALSYKDLPQKLKLCFLYFGLFPEDCEIMAFDIINLCEAEGFI--QGVRE-DDVGDDYLNHLIARNMIQVA-QELDGRVKSVRIHDILHALCVEKAKESNLF----K-VRR
>XP_028076878.1
T-RRR---SF-DEPNVVGFEEHINSLVGKLL-DKN-RSSVISITGMAGLGKTTLAKKVYNSV--LRSFECSAWICVSQQP-N-QLLRDIARQVGA-KR-D----IEANLFAFLYYKRYVIVIDDIWETQ-P-WDYLKIGIPNFEGSKIILTSRHRDVGVHVR-SS--LHELQPLDLNNSRNLFFKIVGGPPHNSD-LEQLENIAEKILKRCSGVPLAIVLVAGLLRKKE---HAWKAVLENM-E---------LKIF---ALSYKDLPQKLKLCFLYFGLFPEDCEIMAFDIINLCEAEGFI--QGVRE-DDVGDDYLNHLIARNMIQVA-QELDGRVKSVRIHDILHALCVEKAKESNLF----K-VRR
>XP_028077608.1
--WQRSTT-S-KEPHIHGRDEDMKQIIELLLG--DTKFDVIPIVGMGGIGKTTLVQHIYDHDKVEKHFNMQAWVCVSVDF-DI-TTKAILESFTPCDL--KLNEVQVQLRNTLAEKKFLLVLDDVWHYG---WNSLRLPF-EGAGSKIIVTTRQGGVVKQMG-MDE-YLNLKNLLYDDCWLIFAHHAFENRNI-----ELVSIGKKIVKRCGGLPLAARALGSLLRCKQ-----WKEILNSI-N-------EESGILSALKLSYLHLPSHLKRCFSYCAIIPMDYEFKEEELVLLWMAESLI--EKVDE-EDLGRKYFHELVSRSFFQPSS----GN-KSFIMHDLINDLAQDVAGDKCFR--NKDKARH
>XP_028077670.1
P-LRR---TY-EDEDFIGFEQDIKTLVDQLVREEA-HRKVVSICGMGGLGKTTLARKVYHHQDVRGNFEAFAWVSISQQW-D-DVLQRILTTLIG-QI-MIDDQLVKLLYQVQQEKKCLVVLDDIWSLR-A-WECLSPAFP-GNGSKIIVTTRNKEVVTSMD-PS--VHEPNCLSPDESWKLFEK----TKT----DTMMKKLGIEMVEQCGGLPLAIVVLGGLLGTNL---SHWQKVQQNF-Y-G-KR----LDVL---ALSYQDLPYQVKACFLYLGNYPEDFNINAERLYQLWMAEGFI---GDET-MDVAERYMGELAQRCMVQVE-LSGSRGFRYCRLHDLMRDLCLSKAKEENFH-MVKSKIQR
>XP_028078031.1
P-WQRPSTSL-DEPRIYGREKDQRKIIELLLGG-DSNVGVIPIVGMGGIGKTTLAQMVYNHETVNEHFNLKAWVCVSDDF-DI-ITTCILECVTLFIF--NLDQAQVQLKHVLAGRRFLIVLDDVWNKK---CNILKSLF-NGAGSKVVVTTRNRDVAAVMG-TFP-LHDVEILSDEDCWSLFAQHAFENTSI-----NLVSIGKNIVEKCGGLPLAARSLGGLLRYKG-----WLDVLHCI-D-L-PH--SENVILPALRLSYNHLPPHLKLCFSYCSTIPKGYEFEEEELVLLWMAEGFI--QI-KQ-EDVGREYFHELLSRCFFKPSR---TGN-SSFVMHDLINDLAQSVARDYYFR--YIYRTRH
>XP_028078188.1
P-WQRPSTSL-DEPRVYGREHDQSKIIELLVRG-DSNVGVIPIVGMGGIGKTTLAQMVYNHETVKEHFDLKAWACVSNEF-DI-ITKAIYDSVTTCSF--NLDHAQVQLKQALAGKKFLIVLDDVWNNK---WNVLKKPF-SGAGSKVVVTTRNRDVARMMG-AVE-LHDIEVLSDEDCWSLFEQHAFVNPSI-----NLVSIGKKVVEKCGGLPLAAKTLGGLLRCKE-----WVNVLHSI-D-L-PH--QESDILPALRLSYNHLPLHLKQCFAYCSIIPSYYEFEEEELVLLWMAEGFV---R-KQ-EDVGGEYFRELLSRSFFQLSS---TGK-SSFVMHDLINDLAQVVARDTCFR--CKKKARH
>XP_028078189.1
P-WQRPSTSL-DEPRVYGREHDQSKIIELLVRG-DSNVGVIPIVGMGGIGKTTLAQMVYNHETVKEHFDLKAWACVSNEF-DI-ITKAIYDSVTTCSF--NLDHAQVQLKQALAGKKFLIVLDDVWNNK---WNVLKKPF-SGAGSKVVVTTRNRDVARMMG-AVE-LHDIEVLSDEDCWSLFEQHAFVNPSI-----NLVSIGKKVVEKCGGLPLAAKTLGGLLRCKE-----WVNVLHSI-D-L-PH--QESDILPALRLSYNHLPLHLKQCFAYCSIIPSYYEFEEEELVLLWMAEGFV---R-KQ-EDVGGEYFRELLSRSFFQLSS---TGK-SSFVMHDLINDLAQVVARDTCFR--CKKKARH
>XP_028078786.1
--WQRPSTSL-DEPRVYGREHDQSKIIELLVKG-DSNVGVIPIVGMGGIGKTTLAQLVYKDETVKEYFNLKAWVCVSNEF-DI-ITKTIYDSVTTCSF--NLDQAQVQLQKALAGRKFLIILDDVWNDD---WNVLKKPF-NGAGRKVVVTTRNRDIATMMA-TVE-LHDVKILSDEDCWSLFAQHAFANTSI-----NLVSIGKKIVEKCKGLPLAARTLGGLLRNKV-----WVNVLRSI-D-L-SH--KKSDILPALRLSYHDLPSHLKLCFAYCSIIPNDCEFEEEELVLL---------------------------------------------------------------------------
>XP_028079105.1
S-LRR---SY-VEEDVVGTEEDVKAIVDLLVK-EN-HYSVVSIWGMGGLGKTTLAKTVYKHIEIRRHFICVAWAYISQQC-N-EVLEGILIKLLK-AI-LNHDELVKKLHQVQSEKKCLVILDDIWKDA-D-WDILSPGFP-TSGSKILLTTRNENVAKHVD-QQ--LYQLRHLTEKESWELFEKKTF-LRR----STEMIELGKAMVNHCGGVPLAIVVLGGLLATKH---VDWKKVSKNI-D-L-GK--GK-EIL---ALSYQDLPYHLKACFLYLSHLPEDHDIRAKKLIQMWMAEGIV---VEET-LDVGMSYLGELVQRCMVQVQ-LSFNKKIKLCRLHDLMRNLCLLKAKEENFL--PSTTIRR
>XP_028079270.1
S-DYR-G-DA-DESELVGIDKPKSQLIRWLVHE-D-RLKVFSVSGMGGLGKTTLVKKVFDDAVVKNHFQSHVWITVSESF-K-VLLKGIIKQLF--GI-MDTNSLKGIINAFLQRKRYVLVFDDVWDIH-A-WQSFRYVFP-GNGSRVVLTTRNADIASLAE-YH--VYNLQTLPPEESWTLFCKKTF---MDSC--SHLEGLSKAILNKCEGLPLAIVAISGLLSTKD---DEWDKIYRSF-E-L-EG--NDNKIL---SLSYIDLPHYLKFYFLYLSVFPKDCLIDHWRLIRLWVAEGFV--EVGMT-EEVAEGYLNELINRSLVQVA-ERSGGRVKTYRIHDLWREIIVLKSREQNIV------VRR
>XP_028079316.1
S-PNL-SESS-KDDDLVGIEDGKKQLLDWLTDKEE-QRTVISVVGMGGSGKTTLVAQAYNSQILKRQFDCYAWITVSQTY-V-DLLRSMIKEFY--DL-MSYRELIEMITDFLRLKRYVIVFDDVWSSN-L-WRDIHVSLL-EGGSWVILTTPNEEIASSSV-KS--VHYIKLLGVTDAWNLFCMKAFSSNPNCC--QHLKTLAQDLVAKCKGLPLAIVALGGVMPSK----LEWRKIYNSL-E-L-SN--NPKTIL---LLSFNDLPYRLNCCFLYCCLFPEDYKIKRKRLIRLWMAEGFI--ERGRT-EEVAESYLMELICRSMLQVV-MNELGRPKNYKMHDLMRELAISTSETEKFC---------
>XP_028079457.1
N-KRR---HF-DEPIVVGFDEHIKTLMARVI-DPD-KRHVVSIVGMPGLGKTTLAKKVFDSV--HHRFQCSAKVYASQRP-N-HLLQDIAKQVGE-KW-N----VEANLSAYLKGKRYVILIDDIWDTQ-T-WDDLENGIPKCKGSRIIITSRNREVGLSIV-SF--LYELQPLKPNESWNLFSMMVMDPLEIIE--QELEPLGRKIVERCGFVPLAIVVVAGLLLRKE---HAWKGVLDNM-D---------SKIL---ALSYKDLPIHLKPCFLYFGLFPEDYEIFAFELINLWAAEGFV--QGQRT-EDVGEDYLDHLVARNMVQVA-RRYDGRIRTCRIHDLLHSLCIRVATECNFF----K-VRR
>XP_028080672.1
-----------DEEITAGFDDEVLTIKKLLVRG-K-QQQILSIVGMLGLGKTTLARKLYNDPYITHYIHIRGWTNASQLP-R-DMLLHILRSVND-EI-MCNEKLGKKLYKQLKGKRYLIVIDDLWDIG-A-WVDLKMYFP-DNGSRVMFTSRLKEVAMHAS-PD---HCLRFLTEEESWELLQRKVFH-N-E-C---KLIEIGKQIMKKCEGLPLAIAIIAGLLA-KN---ESWKQVAQSV---IVS----ALDTL---ALSYNHLPRHLKPCFLYLGAFPEDQAIPVQKLICLLVTEGFI--REQRS-EEVVEDYLMDLI------------------------------------------------
>XP_028080966.1
--WQRSTT-C-KEPHIHGRDEDMKQIIELLLG--DTKFDVIPIVGMGGIGKTTLAQHIYDHDKVEKHFNMKAWVCVSVDF-DI-TTKAILESFTPCDL--KLNEVQVQLRDTLAEKKFLLVLDDVWHYG---WNSLRLPF-GGAGSKIIVTTREGVVAKQMG-MDE-YLNLKKFSYDDCWLIFYHHAFENRNI-----ELVSIGKKIVERCGGLPLAARALGSLLQCKQ-----WKEILNSI-N-------EESGILSALKLSYLHLPSHLKRCFSYCAIIPKDYEFKEEELVLLWMAESLI--EKVDE-EDLGRKYFHELVSRSFFQPSS----GN-KSFIMHDLINDMAQDVVGDKCFR--DKEKARH
>XP_028081680.1
--FHRSTSSL-DESRVYGRDVGKEDIMKLLLPVDDSEIDVIPIVGMGGVGKTTLAQLLYNDHRVCNHFEMKAWVCLSNEF-DV-VNQVILEAITTCDA--NLDMIQVKLKELVSGKKFLIVLDDVWNEN---WDSLSCPF-RGAGSRIIVTTRNERVASVMQ-TVP-IHRLQELPFEDCWKLFAKHAFEKGDI-----KLENIGKEIVKKCKGLPSTTKTLAGLLRSKR-----WSNILKSI-D-L-PK--D--NILLSLRLSYHYLPSHLKRCFAYCSIFPKGYEFKMEELVLLWIAEGFL---RSTT-EEVGYECFNELLSMSLFQQS-----AR-ESFVMHDLINDLAQSVSGDFCSR--HIEKVRH
>XP_028081742.1
----RE-----AEKEIVRIDD------------NE-SLRVISLVGKEAIGKTTLARKVYNRLDIRQHFQCRAWLHVPKEF-S-DVLLVILPNLLDIEL-MKENELSIFLFKILMGLRFLIVLDDICTND-D-WLKFVRPFA-AAGSRVIITTRDSKVA-----SE--VHPLMQLTEEDTWALFLNRAVPEN--GS---NLNNVKAEIL-LCRGLPMAIVLLGGLLST------EWSTV---I-DHLRAQ--HH--LV---DLSYEKLPSRLKLCFLYLVMFPKSYEISTRRLLQLWFAVGLF--K-----------------------------------------------------------------
>XP_028081982.1
G-LRR-TTPY-QH--VVGFTEDVELLMSKLLE-QT-HQRVILIVGMGGSGKTTLARKLYNSSSVGDKFKRRGWVSVSKDY-N-DLLRRTIKSFKE-KL-MEKEDLERHLHVLLKESRYLVVIDDVWDTD-A-WASLRRSLL-NKGSRVIITTRIKLVAESSG-ER--VHELPFLQEKESWELFCKK-MFPDN----PPSLEELARDMVRKCQGLPLAIVVLGGLLSRK----DKWPKLQGRF-H-V-SG--DDTQIL---ALSFNDLPHHLKSCFLYLGLFPEDFEIDADRLIRLWVAEGFI--Q-GQT-EETAADYLNELIDRNLIQVA-QNWM-RIGKCRVHDLLRDFAIGKSKELNFL------HRR
>XP_028082522.1
S-DRR-G-DA-EEDDLVGIDKPKQQLIDWVLDDAD-PLKVISVVGMGGLGKTTLIKKVYDDMEVKRHFQNHAWITLSQSF-K-EILSGLIQQLF--RF-MDNNNPKAVLKEFLQESRYVLVLDDIWSIE-A-WDTIKIALP-RNGSRVLLTTRIGNVASTSK-PH--IYEMKALSPKESWTLFCKKTF---QEDC--PYLIEISKSTLRRCEGLPLAIVVISGVLASKD---DEWELVNRSL-E-V-EG--S-KKIL---LLSYNDLPYYLKSCLLYLCSFPEDHLIDWMSSIRMWIAEAFV--EEGKT-EEVAEAYLYELLNRSLIQVA-MREDRRIQKCCIHDLLREIILSKSKHQNFL------ARR
>XP_028082586.1
K--FR-THPF-DDSQVVGRDGDVSTVIDMLIGSYDSDLSIIAIVGMGGMGKTTLGQLVYKNKKVVKYFGQRIWICVSNDF-VV-SLNEMVQSLTQCEM--NIEGIVRMLQEKLYGKEYLLVLDDVWNEI---WECMRNSL-LGSGSKIIATTRSMHVVSTMR-TSP-SHHFE--------------------P---------------------------------------------------------------------------------------------IRK---------------------------------------------------------------------------------
>XP_028082654.1
P-LRR---TY-EDEDFIGFELDIKTLVDQLVREEA-HRKVVSICGMGGLGKTTLARKVYHHQDVKGNFEAFAWVSISQQW-E-DVLQRILTKLIG-QI-MIDDQLVKLLYQVQQEKKCLVVLDDIWSSH-A-WECLSPAFP-GNGSKIIVTTRNKEVVTSMD-PS--VLEPECLSPDKSWKLFEKKAF-SKT----DTVMEKFGKEMVEKCGGLPLAIVVLGGLLGTNL---SHWQKVQQNF-Y-S-KR--GELDVL---ALSYQDLPYQLKACFLYLGNYPEDFDIDAERLYQLWMAEGFI---GDET-MDVAERYMGELAQRCMVQVE-MPEGRGFRCCRLHDLMRDLCLSKAKEENFH-IVTSKIHR
>XP_028082657.1
----Q---TF-GDEYLVGIERDTEILAAQLVS-EE-HCKVVSICGMGGIGKTTLARKVYQHPDVRRRFDAFAWAFISQQW-K-DVLHNVLIQLID-AI-MENDRLAKQLDEVQQQKKCLVVLDDVWSSE-G-FDELSKVFS---NTKIILTTRNKKVAG--S-QS--IFQRVPLTTAESWELLMRKAF-PKT----YPRMERLGRQMVQECGGLPLFIIELGGRLRTKK---NEWMTIYRNY-I-G-----GSLDVL---ALSYLDLSYKLKTCFLYLGIYAKDHDIEVDILYQLWMAEGII---GEET-MDVAERYLGELAERSLVTVE-FEESKRFKSCRLHGLMLDLCMYKIQEENFF-LATNKIRR
>XP_028082658.1
----Q---TF-GDEYLVGIERDTEILAAQLVS-EE-HCKVVSICGMGGIGKTTLARKVYQHPDVRRRFDAFAWAFISQQW-K-DVLHNVLIQLID-AI-MENDRLAKQLDEVQQQKKCLVVLDDVWSSE-G-FDELSKVFS---NTKIILTTRNKKVAG--S-QS--IFQRVPLTTAESWELLMRKAF-PKT----YPRMERLGRQMVQECGGLPLFIIELGGRLRTKK---NEWMTIYRNY-I-G-----GSLDVL---ALSYLDLSYKLKTCFLYLGIYAKDHDIEVDILYQLWMAEGII---GEET-MDVAERYLGELAERSLVTVE-FEESKRFKSCRLHGLMLDLCMYKIQEENFF-LATNKIRR
>XP_028082660.1
----Q---TF-GDEYLVGIERDTEILAAQLVS-EE-HCKVVSICGMGGIGKTTLARKVYQHPDVRRRFDAFAWAFISQQW-K-DVLHNVLIQLID-AI-MENDRLAKQLDEVQQQKKCLVVLDDVWSSE-G-FDELSKVFS---NTKIILTTRNKKVAG--S-QS--IFQRVPLTTAESWELLMRKAF-PKT----YPRMERLGRQMVQECGGLPLFIIELGGRLRTKK---NEWMTIYRNY-I-G-----GSLDVL---ALSYLDLSYKLKTCFLYLGIYAKDHDIEVDILYQLWMAEGII---GEET-MDVAERYLGELAERSLVTVE-FEESKRFKSCRLHGLMLDLCMYKIQEENFF-LATNKIRR
>XP_028082661.1
----Q---TF-GDEYLVGIERDTEILAAQLVS-EE-HCKVVSICGMGGIGKTTLARKVYQHPDVRRRFDAFAWAFISQQW-K-DVLHNVLIQLID-AI-MENDRLAKQLDEVQQQKKCLVVLDDVWSSE-G-FDELSKVFS---NTKIILTTRNKKVAG--S-QS--IFQRVPLTTAESWELLMRKAF-PKT----YPRMERLGRQMVQECGGLPLFIIELGGRLRTKK---NEWMTIYRNY-I-G-----GSLDVL---ALSYLDLSYKLKTCFLYLGIYAKDHDIEVDILYQLWMAEGII---GEET-MDVAERYLGELAERSLVTVE-FEESKRFKSCRLHGLMLDLCMYKIQEENFF-LATNKIRR
>XP_028082887.1
D------G---EEEIMVGFEDEAMSLKEQLTGG-P-QLQVISIVGMAGQGKTTLATKLYNDPLVVYHFYIRAWTSVSQEY-R-DLLIRLLSCVMN-GI-MGDEKLCEKLYKSLKGQTYFIVMDDMWDTK-A-WVDLKICFP-DNGSRIMFTSRHEDVALQAK-TN---LSLRFLTHNESWDLFQHKVFG-K-R-C---VLVEIGKQITNKCQGLPLSIVVVAGIFI-NE---DRWKQVGETL---LAA----NMKTL---ALSYIHLPGHLKPCFLYFGAFPEDYQIRVEKLIWLWVAEGFI--TGEKR-KDVAKEYLMDLIGRSLLLVS-KGYDGEIKACGIHDLLREFCIKQGEDDFFL---------
>XP_028082942.1
S----------EEEITVGFDDEALTIKELLAGG-K-QLQMISIVGMPGLGKTTLATKLYNDPYITHYFHIRGWTYASQLP-R-DMLLDILRSVND-EI-MTNEKLGEKLYKQLKGKRYLIVIDDLWDIG-A-WVNLKMYFP-DNGSRVMFTSRLKELSMHAS-LD---HCLRFLTEEESWELLQRKLFQ-N-G-C---ELILIGKQIMKKCKGLPLAIVVIAGLLA-KN---------------------------------------------------------------------------------------------------------------------------------------------
>XP_028082981.1
---NR-TGSF-VEADVVGREDDKNKVVNLLLSQEF-DISVIPIIGMGGLGKTTLAQVVFNDDRVKNHFEFRMWVCVTTNF-DY-ILKGMIEYHTNYNI-LSDNQLQSRLLEFLARKRFLLVLDDVWIES---WERLLVLL-KGGGCRVLITSRNKRVLDV-G-TQP-QYLLDYLPEDQCWSLFEKIVFTQQNI---RSRLEDIGREIVRKCDRLPLAIKAMGGLLRGNN-----WKNILKNI-EAT-NT--GEPIVLPALKLSYDLLPSHLKHCFAYCYIFPKGYMFDKNELVKLWKAESFI--LSRDT-DEIGSDYFDELLMRSFFQLLD---TEN-RQYRMHDLIHDLAQSISFPNCYQ-SCHEISRH
>XP_028082993.1
--WQRPTTYL-KEPCVYGREEKKKEIIELLLR--DTKVDVIPIVGMGGVGKTTLAQLICDDNGVKNHFDLKAWVCVSDEF-DV-ITKAILDEFTSCNL--ELNALQRKLEETVTGKKFLLVLDDVWKHR---WSSLQSPF-RAAGSKIIVTTRITTVARQVG-TIE-HHDLKELSPDDCWSIFAQHAFKNINI-----ELESIGRQIVAKCGGLPLAARSLGGLLQCNQ-----WKMVLTSI-D-Q-PY--EESHILPSLKLSYHHLPSHLKRCFGYCAIVPKDYEFGKDELVLLWMAEGLI--EKGEQ-EDVGRRYFHELVSRSFFQLSR----HN-KLFIMHDLINDLAQAVAGDICFR--NKDKARH
>XP_028082994.1
--WQRPTTYL-KEPCVYGREEKKKEIIELLLR--DTKVDVIPIVGMGGVGKTTLAQLICDDNGVKNHFDLKAWVCVSDEF-DV-ITKAILDEFTSCNL--ELNALQRKLEETVTGKKFLLVLDDVWKHR---WSSLQSPF-RAAGSKIIVTTRITTVARQVG-TIE-HHDLKELSPDDCWSIFAQHAFKNINI-----ELESIGRQIVAKCGGLPLAARSLGGLLQCNQ-----WKMVLTSI-D-Q-PY--EESHILPSLKLSYHHLPSHLKRCFGYCAIVPKDYEFGKDELVLLWMAEGLI--EKGEQ-EDVGRRYFHELVSRSFFQLSR----HN-KLFIMHDLINDLAQAVAGDICFR--NKDKARH
>XP_028082995.1
--WQRPTTYL-KEPCVYGREEKKKEIIELLLR--DTKVDVIPIVGMGGVGKTTLAQLICDDNGVKNHFDLKAWVCVSDEF-DV-ITKAILDEFTSCNL--ELNALQRKLEETVTGKKFLLVLDDVWKHR---WSSLQSPF-RAAGSKIIVTTRITTVARQVG-TIE-HHDLKELSPDDCWSIFAQHAFKNINI-----ELESIGRQIVAKCGGLPLAARSLGGLLQCNQ-----WKMVLTSI-D-Q-PY--EESHILPSLKLSYHHLPSHLKRCFGYCAIVPKDYEFGKDELVLLWMAEGLI--EKGEQ-EDVGRRYFHELVSRSFFQLSR----HN-KLFIMHDLINDLAQAVAGDICFR--NKDKARH
>XP_028083025.1
S-----GGFG-EEPHVVGFDGEAEALVNRLMKDGD-QQNVVSIVGMEGLGKTTLAKKIYNHGLIRAHFAYRAWVPVPQEY-K-DLLRCILKYIADQEA-ASEEELKEVVSGRLRGRRYLIIMDNVWHKQ-V-WDEVKPAFP-DLGSRILLTSRLEEVASHAS-PR---HRLGLLDSEDSWELLRRKALKGN--FCR-QDLVEIGKQMAKKCDGLPLAIVLLGGILA-RQ---ETWSTLADN------------KHLLRGIALSYHNLPQHLKTCLLYFGMFPEDYEIPVRQLIQLWIAEGFV--QKGQR-EDAGEEYLNELIGQSLIQVV-ARTDGGVKTCRILKLLRELCISVAEDQKFL----SEPLR
>XP_028083305.1
--WQRPTTCL-NEPSVYGRDEDKKKIIELLLLGVESNIGVVPIVGMGGVGKTTLAQMVYNDDMVGKHFEIKAWVCVSEDF-DI-VTKAILESVT------------------------------------------------------------------------------------------------------------------------------------------------------------------------------------------------------------------------------------------------------------------------------------
>XP_028083316.1
--WQRPTTCL-NEPSVYGRDEDKKKIIELLLLGVQSNIGVVPIVGMGGVGKTTLAQMVYNDDMVGKRFEIKAWVCVSEDF-DI-VTKAILESVTPCNF--ALDQVQVQLKQILDGKRFLIVLDDFWNKK---WSSLKSPF-NGAGSKVMVTTRNTDVALMLG-TVK-YHHLKQLSMDDCWLVFAQNAFENTIM-----NLVSIGRKIVEKCGGLPLAARTLGGFLRCKL-----WEDVLNSM-E-L-SN--QESDILPALRLSYHNLPSHLKKCFAYCSILPKNYYFREEKLVLLWMAEGFI--QKGKQ-EDLGHQYFRELLSRSFFQPST---SGK-SSFVMHDLINDLAQFVAGKICFR--YKSKARH
>XP_028083341.1
E---RTTGSF-KESDIYGREDDRKKIMELLLPTGKTDVSVIPIVGIGGLGKTTLARLVYNDEKVIQCFDLKIWVYVSQDF-DV-LIIAIINSITNCEF--EIDLLQSQLQESLCGRRFLLVLDDVWNED---WDKLGDIL-KGVGSKIIVTTRSTEVASIMGTT---NYHLKGLLEDDCWALFKKQVFGYGEE-----NLLAIGKKIIKKCGGVALAATTLGSQLRSKR-----WLLVQESF-N-L-KQ--CQSDILPALRLSYIHLPLHLKRCFAFCSLFPKNYEFKKEKLIYIWMAEGLI--QEGR--EDIADEYFNDLLCSSFFQEV-EC-DGN-ITYKMHDLIHDLARSIGGNEFVI--LA-RTRH
>XP_028083342.1
E---RTTGSF-KESDIYGREDDRKKIMELLLPTGKTDVSVIPIVGIGGLGKTTLARLVYNDEKVIQCFDLKIWVYVSQDF-DV-LIIAIINSITNCEF--EIDLLQSQLQESLCGRRFLLVLDDVWNED---WDKLGDIL-KGVGSKIIVTTRSTEVASIMGTT---NYHLKGLLEDDCWALFKKQVFGYGEE-----NLLAIGKKIIKKCGGVALAATTLGSQLRSKR-----WLLVQESF-N-L-KQ--CQSDILPALRLSYIHLPLHLKRCFAFCSLFPKNYEFKKEKLIYIWMAEGLI--QEGR--EDIADEYFNDLLCSSFFQEV-EC-DGN-ITYKMHDLIHDLARSIGGNEFVI--LA-RTRH
>XP_028083343.1
E---RTTGSF-KESDIYGREDDRKKIMELLLPTGKTDVSVIPIVGIGGLGKTTLARLVYNDEKVIQCFDLKIWVYVSQDF-DV-LIIAIINSITNCEF--EIDLLQSQLQESLCGRRFLLVLDDVWNED---WDKLGDIL-KGVGSKIIVTTRSTEVASIMGTT---NYHLKGLLEDDCWALFKKQVFGYGEE-----NLLAIGKKIIKKCGGVALAATTLGSQLRSKR-----WLLVQESF-N-L-KQ--CQSDILPALRLSYIHLPLHLKRCFAFCSLFPKNYEFKKEKLIYIWMAEGLI--QEGR--EDIADEYFNDLLCSSFFQEV-EC-DGN-ITYKMHDLIHDLARSIGGNEFVI--LA-RTRH
>XP_028083344.1
E---RTTGSF-KESDIYGREDDRKKIMELLLPTGKTDVSVIPIVGIGGLGKTTLARLVYNDEKVIQCFDLKIWVYVSQDF-DV-LIIAIINSITNCEF--EIDLLQSQLQESLCGRRFLLVLDDVWNED---WDKLGDIL-KGVGSKIIVTTRSTEVASIMGTT---NYHLKGLLEDDCWALFKKQVFGYGEE-----NLLAIGKKIIKKCGGVALAATTLGSQLRSKR-----WLLVQESF-N-L-KQ--CQSDILPALRLSYIHLPLHLKRCFAFCSLFPKNYEFKKEKLIYIWMAEGLI--QEGR--EDIADEYFNDLLCSSFFQEV-EC-DGN-ITYKMHDLIHDLARSIGGNEFVI--LA-RTRH
>XP_028083471.1
--WPRRTTYL-DDPFVCGRDEDKKRIVDLLLR--DTKVDVIPITGMGGIGKTTLAQLICDDNGVKNQFDLKAWVCVPDEF-DV-ITKAILESFTSCNL--ELNALQRKLQDTLAGKKFLLVLDDVWNHE---WSSLQSPF-RGAGSKIIVTTRITTVAQQVG-TTE-HHDLKELSPDDCWSIFAQHAFKNINI-----ELESIGRHIVAKCGGLPLAARALGGLLQCNQ-----WKMVLTSI-D-K-SY--EESRILPSLKLSYHHLPSHLKRCFGYCAIVPKDYEFEEDELVLLWMAEGLI--EADKQ-EDVGRKYFRELVSRSFFQLSR----HN-KLFIMHDLINDLAQAVAGDICFR--NKDKARH
>XP_028083651.1
--WQRPSTSI-DEPRVYGREHDQSKIIELLVKG-DSNVGVIPIVGMGGIGKTTLAQMVYKDETVKVHFDLKAWACVSDEF-DI-ITKAIYDSVTTCSF--NLDQAQVQLQKALAGRKFLIVLDDVWNKK---WNVLKKPF-SGAGSKVVVTTRNRDVARMMG-AVE-LHDIEVLSNEDCWFLFAQHAFEHRSI-----NLVSIGKKIVEKCKGLPLAAKTLGGLLRCKE-----WVDVLCNI-D-L-SH--EESDILLALRLSYHHLPSHLKQCFAYCSIMPKDYEFEEEEIVLLWMAEGFI--QR-KQ-EDIGGEYFRELLSRSFFQPSS---TGK-SSFVMHDLINDLAQAVARDTCFR--CKKKARH
>XP_028083652.1
--WQRPSTSI-DEPRVYGREHDQSKIIELLVKG-DSNVGVIPIVGMGGIGKTTLAQMVYKDETVKVHFDLKAWACVSDEF-DI-ITKAIYDSVTTCSF--NLDQAQVQLQKALAGRKFLIVLDDVWNKK---WNVLKKPF-SGAGSKVVVTTRNRDVARMMG-AVE-LHDIEVLSNEDCWFLFAQHAFEHRSI-----NLVSIGKKIVEKCKGLPLAAKTLGGLLRCKE-----WVDVLCNI-D-L-SH--EESDILLALRLSYHHLPSHLKQCFAYCSIMPKDYEFEEEEIVLLWMAEGFI--QR-KQ-EDIGGEYFRELLSRSFFQPSS---TGK-SSFVMHDLINDLAQAVARDTCFR--CKKKARH
>XP_028083653.1
--WQRPSTSI-DEPRVYGREHDQSKIIELLVKG-DSNVGVIPIVGMGGIGKTTLAQMVYKDETVKVHFDLKAWACVSDEF-DI-ITKAIYDSVTTCSF--NLDQAQVQLQKALAGRKFLIVLDDVWNKK---WNVLKKPF-SGAGSKVVVTTRNRDVARMMG-AVE-LHDIEVLSNEDCWFLFAQHAFEHRSI-----NLVSIGKKIVEKCKGLPLAAKTLGGLLRCKE-----WVDVLCNI-D-L-SH--EESDILLALRLSYHHLPSHLKQCFAYCSIMPKDYEFEEEEIVLLWMAEGFI--QR-KQ-EDIGGEYFRELLSRSFFQPSS---TGK-SSFVMHDLINDLAQAVARDTCFR--CKKKARH
>XP_028083654.1
--WQRPSTSI-DEPRVYGREHDQSKIIELLVKG-DSNVGVIPIVGMGGIGKTTLAQMVYKDETVKVHFDLKAWACVSDEF-DI-ITKAIYDSVTTCSF--NLDQAQVQLQKALAGRKFLIVLDDVWNKK---WNVLKKPF-SGAGSKVVVTTRNRDVARMMG-AVE-LHDIEVLSNEDCWFLFAQHAFEHRSI-----NLVSIGKKIVEKCKGLPLAAKTLGGLLRCKE-----WVDVLCNI-D-L-SH--EESDILLALRLSYHHLPSHLKQCFAYCSIMPKDYEFEEEEIVLLWMAEGFI--QR-KQ-EDIGGEYFRELLSRSFFQPSS---TGK-SSFVMHDLINDLAQAVARDTCFR--CKKKARH
>XP_028083655.1
--WQRPSTSI-DEPRVYGREHDQSKIIELLVKG-DSNVGVIPIVGMGGIGKTTLAQMVYKDETVKVHFDLKAWACVSDEF-DI-ITKAIYDSVTTCSF--NLDQAQVQLQKALAGRKFLIVLDDVWNKK---WNVLKKPF-SGAGSKVVVTTRNRDVARMMG-AVE-LHDIEVLSNEDCWFLFAQHAFEHRSI-----NLVSIGKKIVEKCKGLPLAAKTLGGLLRCKE-----WVDVLCNI-D-L-SH--EESDILLALRLSYHHLPSHLKQCFAYCSIMPKDYEFEEEEIVLLWMAEGFI--QR-KQ-EDIGGEYFRELLSRSFFQPSS---TGK-SSFVMHDLINDLAQAVARDTCFR--CKKKARH
>XP_028083656.1
--WQRPSTSI-DEPRVYGREHDQSKIIELLVKG-DSNVGVIPIVGMGGIGKTTLAQMVYKDETVKVHFDLKAWACVSDEF-DI-ITKAIYDSVTTCSF--NLDQAQVQLQKALAGRKFLIVLDDVWNKK---WNVLKKPF-SGAGSKVVVTTRNRDVARMMG-AVE-LHDIEVLSNEDCWFLFAQHAFEHRSI-----NLVSIGKKIVEKCKGLPLAAKTLGGLLRCKE-----WVDVLCNI-D-L-SH--EESDILLALRLSYHHLPSHLKQCFAYCSIMPKDYEFEEEEIVLLWMAEGFI--QR-KQ-EDIGGEYFRELLSRSFFQPSS---TGK-SSFVMHDLINDLAQAVARDTCFR--CKKKARH
>XP_028083657.1
--WQRPSTSI-DEPRVYGREHDQSKIIELLVKG-DSNVGVIPIVGMGGIGKTTLAQMVYKDETVKVHFDLKAWACVSDEF-DI-ITKAIYDSVTTCSF--NLDQAQVQLQKALAGRKFLIVLDDVWNKK---WNVLKKPF-SGAGSKVVVTTRNRDVARMMG-AVE-LHDIEVLSNEDCWFLFAQHAFEHRSI-----NLVSIGKKIVEKCKGLPLAAKTLGGLLRCKE-----WVDVLCNI-D-L-SH--EESDILLALRLSYHHLPSHLKQCFAYCSIMPKDYEFEEEEIVLLWMAEGFI--QR-KQ-EDIGGEYFRELLSRSFFQPSS---TGK-SSFVMHDLINDLAQAVARDTCFR--CKKKARH
>XP_028083694.1
E---R-TSSV-TEPQLYGRDEDKEKIVKFLVEDVCDDVSVYPILGIGGLGKTTLAQMAFNDERVKPHFDPKIWVYVSQDF-DV-VIKATIESANACEA--DLDSLQRKVRDMLNGKRYLIVLDDVWDED---WDAFKYSL-GGSGASVIVTTRVDKVASIMG-T---IYRLSVLSKEDCWLLFRQRAFG-LGN-----NVVTIGKEIVKKCGGVPLAAKALGGLMRFKS-----WLHVKESI-K-L-PQ--DKNSILPALRLSYSYLPLESRQCFAYCAIFPKGSQIRKRDLIHLWMANGYI--SKGW--EDIGDQIWNELCLVSFFQEV--D-GSD-VYFKMHDLVHDLAQSIMKGECQM--YNGKAHH
>XP_028084139.1
------------------------------MAPSV-NMFVLPIVGIAGIGKTALVKLLYNHEMVAKHFQLRIWVKVAQYI-DV-VMQKIVQCIT-PPA-LNSNQLKNLLQEKLHNTKFLLVLDNLCDCD---WHKLYDLL-RGCGSKIIVTTRYIWVATIVG-TV---HNLDSLSDKDCLELLWKWACRQKLG---NAKLAEIAKEIVKKCHGYPRAAKTLGNNLFMET-----WLELKEKL-E-L-AQ--KKHDILVVLRSSYDTQPTELKRCFIYCSIFPKNYEIEIDKLIQLWMAQGLI--QG----EDTGTDYLNQLCSIFFLEKT--E-HGN-LSTRMPEIIHDLAVYMANEECLI--GPDKVKH
>XP_028084140.1
------------------------------MAPSV-NMFVLPIVGIAGIGKTALVKLLYNHEMVAKHFQLRIWVKVAQYI-DV-VMQKIVQCIT-PPA-LNSNQLKNLLQEKLHNTKFLLVLDNLCDCD---WHKLYDLL-RGCGSKIIVTTRYIWVATIVG-TV---HNLDSLSDKDCLELLWKWACRQKLG---NAKLAEIAKEIVKKCHGYPRAAKTLGNNLFMET-----WLELKEKL-E-L-AQ--KKHDILVVLRSSYDTQPTELKRCFIYCSIFPKNYEIEIDKLIQLWMAQGLI--QG----EDTGTDYLNQLCSIFFLEKT--E-HGN-LSTRMPEIIHDLAVYMANEECLI--GPDKVKH
>XP_028084141.1
------------------------------MAPSV-NMFVLPIVGIAGIGKTALVKLLYNHEMVAKHFQLRIWVKVAQYI-DV-VMQKIVQCIT-PPA-LNSNQLKNLLQEKLHNTKFLLVLDNLCDCD---WHKLYDLL-RGCGSKIIVTTRYIWVATIVG-TV---HNLDSLSDKDCLELLWKWACRQKLG---NAKLAEIAKEIVKKCHGYPRAAKTLGNNLFMET-----WLELKEKL-E-L-AQ--KKHDILVVLRSSYDTQPTELKRCFIYCSIFPKNYEIEIDKLIQLWMAQGLI--QG----EDTGTDYLNQLCSIFFLEKT--E-HGN-LSTRMPEIIHDLAVYMANEECLI--GPDKVKH
>XP_028084142.1
------------------------------MAPSV-NMFVLPIVGIAGIGKTALVKLLYNHEMVAKHFQLRIWVKVAQYI-DV-VMQKIVQCIT-PPA-LNSNQLKNLLQEKLHNTKFLLVLDNLCDCD---WHKLYDLL-RGCGSKIIVTTRYIWVATIVG-TV---HNLDSLSDKDCLELLWKWACRQKLG---NAKLAEIAKEIVKKCHGYPRAAKTLGNNLFMET-----WLELKEKL-E-L-AQ--KKHDILVVLRSSYDTQPTELKRCFIYCSIFPKNYEIEIDKLIQLWMAQGLI--QG----EDTGTDYLNQLCSIFFLEKT--E-HGN-LSTRMPEIIHDLAVYMANEECLI--GPDKVKH
>XP_028084144.1
--NSAGVSSD-NESEFFGRANDRLRILLLLMTPHA--ISVIPIVGIAGVGKTAFVKIMYNDERVVEHFGMRIWVKVAQDF-NV-VVQKIIQCIT-PSV-FSPKQTKAILAEKLQGRRFLLVLDDVCNCD---WVKLLNFL-RGNGSKIIVTTRYKSVASTVG-TV---HNLTGLPDDDCRKLLWSWAFRKNDG---N--FSEIGKEILEKCHGYPRAIKTLGNLLFMKN-----WLYLKGKL-E-L-EQ-NNKHDILPMLRLKYNPLPTDLKRCFVYCSIFPKNYEIEIDKLIQLWMAQGLI--QG----EDIGADYLNQLCSIFFFEKI--E-HGN-LSTRMPEIIHDLAVYMANEESIS--GRKSVSH
>XP_028084153.1
--PKAALSSN-NESEFVGRDNDIERSLQLIMSPSV--ISVIPIVGIGGVGKTTLVKLLFNHETLVRHFDLRIWVTVAQDL-NV-VMQKIIQRITNSPT-LNSSKIKKLLKEKLHNKNFLLVLDDVCDSD---WLKFCNL---------------------------------------------------------------------------------------------------------------------------------------------------------------------------------------------------------------------------------------
>XP_028084757.1
F-DRRLINYYFRREEITGFSSNVQAVLAQLLTNDK--CLVIPIVGMEGIGKTTLARSIYSNNAVLYHFPCRAWVSASSYC-N-ALLKGIEEQVLDLK-QEQKGKIVDELNEVLVSTRYLLVLDDMRTTE-V-WDRLLKEFP-TLGSRIILTTRDSSVPTHANPKSV--HKLQLLSDDDSWALFIQTL---------DGLLEQ-SKKMVTRCGGLPWAIVEL--------SS--AWLSVLKNL--------------------AIKVLPLYLKRCISYLRRFPAGFEISVRRLIVLWVAEGVV--HGDDP-ESVGERYLTELLDRNMVQVT-KL-NGAVKKCRLPHAIRELWSLEAKKA----ISPCKIRH
>XP_028084984.1
H---G-TSSL-NESEIYGRNDEKEEIIKLLIDNFSCDVSVYAICGTGGLGKTTLAQLVYNDGRIKWHFELRIWVCVSDVF-DV-LIRAILESIQRCDI--NLDPLLHHLQEKLGGRKFLLILDDVWNEY---WDGLKQAL-RGARSTIIVTTRIQKVALIMA-TI--LRHLAYLSEDDSWSLFKQRAFGNRGR-----QLELIGKDIVKKCGGLPLAIKALGSLMQFKS-----SLSVKESI-D-L-SD--GGNAVLPALRLNYEALPPHLRQCFAYCCIFPKDYTMKKDALIEMWMANGFI--PRGT--YDMGHQIFDQLVWRSFLQDV-KE--GE-TTCKMHDLTHDLAESIMRHECFI--PK-KVRH
>XP_028085079.1
T-DPR-L-AS-GDDEVVGIESPKYELISRLVDQNQ-QRAVISVVGMGGIGKTTLAKKVYDSQEVVAHFNCKAWITVSQSY-K-ELLKKMIKQLS--GI-----SLI------------------------------------NNGSRVIITTRSEQVATFCE-TS--VHELEALSEEKAWELFCKKTFQLDFEHC--PELEEVSHAIVRKCQGLPLAIVAIGGLLSTKN---SEWQKFYGSM-E-L-ER--NPSKIL---LFSYNDLPHHLKSCFLYFGIMPEDYSIKAGRLTRLWIAEGFV--ENGKT-EEVAEAYLTELIHRRLVQVS-EKFVGRVRECRVHDVVREIILSMSKEYSLC------TRR
>XP_028086478.1
--WQRSTT-C-REPHIHGRDEAIKQIMELLLG--DTIFDVIPIVGMGGIGKTTLAQHIYNDDRVEKHFNLKAWACVSDDF-EV-ITKAILESFTSCNF--NLNEVQVQLSKTLAGKKFLLVLDDVWDYG---WNLLRSPF-GGAGSKIIVTTRDRGVAKQMG-MDK-YHNLHNLSHDDCWLIFAQHAFENRNI-----KLVPIGKKIVERCRGLPLAARALGSLLCCKQ-----WKEILNSI-N-------EESVTLTALKLSYLHLPVHLKRCFSYCAIIPKDYEFMEEELVLLWMAEGLI--ENGDQ-EDLGRKYFHELVSRSFFQPSS----GN-KSFIMHDLINDLAQDVAGNKCFR--NKDKARH
>XP_028086479.1
--WQRSTT-C-REPHIHGRDEAIKQIMELLLG--DTIFDVIPIVGMGGIGKTTLAQHIYNDDRVEKHFNLKAWACVSDDF-EV-ITKAILESFTSCNF--NLNEVQVQLSKTLAGKKFLLVLDDVWDYG---WNLLRSPF-GGAGSKIIVTTRDRGVAKQMG-MDK-YHNLHNLSHDDCWLIFAQHAFENRNI-----KLVPIGKKIVERCRGLPLAARALGSLLCCKQ-----WKEILNSI-N-------EESVTLTALKLSYLHLPVHLKRCFSYCAIIPKDYEFMEEELVLLWMAEGLI--ENGDQ-EDLGRKYFHELVSRSFFQPSS----GN-KSFIMHDLINDLAQDVAGNKCFR--NKDKARH
>XP_028086480.1
--WQRSTT-C-REPHIHGRDEAIKQIMELLLG--DTIFDVIPIVGMGGIGKTTLAQHIYNDDRVEKHFNLKAWACVSDDF-EV-ITKAILESFTSCNF--NLNEVQVQLSKTLAGKKFLLVLDDVWDYG---WNLLRSPF-GGAGSKIIVTTRDRGVAKQMG-MDK-YHNLHNLSHDDCWLIFAQHAFENRNI-----KLVPIGKKIVERCRGLPLAARALGSLLCCKQ-----WKEILNSI-N-------EESVTLTALKLSYLHLPVHLKRCFSYCAIIPKDYEFMEEELVLLWMAEGLI--ENGDQ-EDLGRKYFHELVSRSFFQPSS----GN-KSFIMHDLINDLAQDVAGNKCFR--NKDKARH
>XP_028086481.1
--RQRSTT-C-REPHIHGRDEAIKQIMELLLG--DTFFDVIPIVGMGGIGKTTLAQHIYNDDRVENHFNLKEWACVSDDF-EV-ITKAILESFTSCTF--NLNEVQVQLSKTLAGKKFLLVLDDVWDYG---WNLLRSPF-GGAGSKIIVTTRDRGVAKQMG-MDK-YHNLHNLLHDDCWLIFAQHAFENRNI-----KLVPIGKKIVERCRGLPLAARALGSLLCCKQ-----WKEILNSI-N-------EESVTLTALKLSYLHLPVHLKRCFSYCAIIPKDYEFMEEELVLLWMAEGLI--ENGDQ-EDLGRKYFQELVSRSFFQPSS----GN-KSFIMHDLINDLAQDVAGNKCFR--NKDKARH
>XP_028086491.1
--RQRPTT-C-REPHIHGRDEAIKQIMELLLG--DIFFDVIPIVGMGGIGKTTLAQHIYNDDRVEKHFNLKAWACVSDDF-EV-ITKAILESFTSCNF--NLNEVQVQLSKTLAGKKFLLVLDDVWDYG---WNLLRSPF-GGAGSKIIVTTRDRGVAKQMG-MDK-YHNLHNLSHDDCWLIFSQHAFENRNI-----KLVSIGKKIVERCRGLPLAARALGSLLCCKQ-----WKEILNSI-N-------EESGILTALKLSYLHLPVHLKRCFSYCAIIPKDYEFMEEELVLLWMAEGLI--ENGDQ-EDLGRKYFHELVSRSFFQPSS----GN-KSFIMHDLINDLAQDVAGNKCFR--NKDKARH
>XP_028086492.1
--RQRSTT-C-KEPHIHGRDEDIKQIIELLLA--DALFDVIPIVGMGGIGKTTLAQHIYNDDRVEKHFNLKAWACVSDDF-EV-ITKAILESFTSCNF--NLNEVQVQLSKTLAG---------------------------------------------------------------------------------------------------------------------------------------------------------------------------------------------------------------------------------------------------------------
>XP_028086779.1
--WHRSSTSL-HEPRICGRDKEKKEIIDFLLS--NSKVSVIPIVGMGGLGKTTLAQMVYNDEVVNKHFDLKAWVCVSDEF-DI-ISKAILESITACKF--ELNEVQVQLKQNLIGKKILIVLDDVWDKK---WNILKSPF-NGVGSKIIVTTRDRDVASIMG-TVQ-NHLLQHLSDDDCWSVFEQHAFGNRSM-----NLVSIGRKIVGKCKGLPLAARTLGGLLRCKE-----WEIVLNSI-D-L-TE--KGSEILPALRLSYHHLPAHLKRCFAYCSILPKDYEFEEEELVFLWMAEGLL--QNGKR-EDLGVEYFRELQSRSFFQPSS---GGE-SSFVMHDLINDLAQSVAGYTCFR--RKKSARH
>XP_028087303.1
--ESETSFRL-DETKVHGLDDKAVSMQRLLVPSNN-RFNVIGIVGMRGIGKTTLCQLIFNKKKVRTHFLPRIWVCLSSQP-RDETVKRILTYLGEEIISHGLKGLLFALRLQLMGKRYLIVLDDVWNTEDTSCSERLAYG-LKGGGTVIVTSRTEEMAKGMG-KEN-LRILQLLDPESCWKIFKDAV-DKDGE-----QLESLKDKIVEKCAGLPLAAKMMG--------------------------------------QIAHDELL------------------IRKQRVVES----------QDSP-EPLIN-------------------------------------------------------
>XP_028087647.1
--WQRTSTSL-DEPRIYGREHDQSKIIELLVKG-DSNVGVIPIVGMGGIGKTTLAQMVYKDETVKEYFNLRAWVCVSNEF-DI-ITKSIYDSITTHSF--NLNQAQVELQKALAGRKFLIILDDVWNED---WNVLKKPF-NGAGSRVMVTTRNSDIATMMA-TVE-LHHVKILSDEDCWSLFAQHAFANTSI-----NLVSIGKKIVEKCKGLPLAARTLGGLLRNKV-----WVNVLRSI-D-L-PH--KKNDILPALRLSYHDLPSHLKQCFAYCSIIPNDYEFEEEELVLLWMAEGFI--QR-KQ-EDVGGEYFRELLSRSFFQPSS---TSK-SSFVMHDLINDLAQVVARETCFR--CKKKARH
>XP_028087648.1
--WQRTSTSL-DEPRIYGREHDQSKIIELLVKG-DSNVGVIPIVGMGGIGKTTLAQMVYKDETVKEYFNLRAWVCVSNEF-DI-ITKSIYDSITTHSF--NLNQAQVELQKALAGRKFLIILDDVWNED---WNVLKKPF-NGAGSRVMVTTRNSDIATMMA-TVE-LHHVKILSDEDCWSLFAQHAFANTSI-----NLVSIGKKIVEKCKGLPLAARTLGGLLRNKV-----WVNVLRSI-D-L-PH--KKNDILPALRLSYHDLPSHLKQCFAYCSIIPNDYEFEEEELVLLWMAEGFI--QR-KQ-EDVGGEYFRELLSRSFFQPSS---TSK-SSFVMHDLINDLAQVVARETCFR--CKKKARH
>XP_028087649.1
--WQRTSTSL-DEPRIYGREHDQSKIIELLVKG-DSNVGVIPIVGMGGIGKTTLAQMVYKDETVKEYFNLRAWVCVSNEF-DI-ITKSIYDSITTHSF--NLNQAQVELQKALAGRKFLIILDDVWNED---WNVLKKPF-NGAGSRVMVTTRNSDIATMMA-TVE-LHHVKILSDEDCWSLFAQHAFANTSI-----NLVSIGKKIVEKCKGLPLAARTLGGLLRNKV-----WVNVLRSI-D-L-PH--KKNDILPALRLSYHDLPSHLKQCFAYCSIIPNDYEFEEEELVLLWMAEGFI--QR-KQ-EDVGGEYFRELLSRSFFQPSS---TSK-SSFVMHDLINDLAQVVARETCFR--CKKKARH
>XP_028088054.1
P-WQRPSTSL-DEPRIYGREHDQRKIIELLLRG-DSNIGVIPIVGMGGIGKTTLAQMVYNDETVQKHFHLKAWVCVSDEF-DI-ITKAILESVTTFSF--NLDQVQVQLKQSLAGKKFLIVLDDIWNKK---WNVLKKPF-NGAGSKVVVTTRDREAAGMMT-TVQ-LHDVKFLSKEDCWSLFAQHAFAITSI-----KLVSIGKEIVEKCKGLPLAARTLGGLLRNKV-----WEDVLHSI-D-L-P---QESDILPALRLSYHHLPSDLKQCFAYCSIIPNDYEFEEEELVLLWMAEGFI--QR-KQ-EDVGGEYFRELLSRSFFQPSS---TSK-SSFVMHDLINDLAQVVARDTCLR--YRKKVRH
>XP_028088185.1
G-LRR-TTPY-QH--VVGFTKDVELLMSELLE-ET-DQRVISIVGMGGLGKTTMARKLYNSSSVGDKFECKGWVYVSKDY-N-NLLRRTIKSFKE-ML-METEDLECHLHEFLKESRYLVVIDDVWDTD-A-WASLRRALP-NKGSRVIITTRIKLVAESSG-RR--VHELPFLQPEES-----------------------------------------------------------------------------------------------------------------------------------------------------------------------------------------------
>XP_028088532.1
S-LRQ---SY-VEEDFVGFEEDLNKVVKHLVQ-VD-PSRVVSICGMGGLGKTTLAKKVYHHKDVKNHFHCLAWVCISQQY-Q-DILQRIFIKLVK-EV-MRN--LFNRL----QSNN--------------------------------LHLSNRLQSNKIS-G---------------------------------------GR-------GRP-----------------RRQEV-----------------------------------P-----------------------LLDVIL---VQAN-AEPPGQ-----------QAH-VK--------------------------------PSFLK
>XP_028088591.1
P-WQRPSTSL-DEPRIYGREHDQRKIIELLLRG-DSNLGVIPIVGMGGIGKTTLAQMVYNDETVQKHFHLKAWVCVSDEF-DI-ITKAILQSVTTFSF--NLDDVQVQLKQALAGKKFLIVLDDVWNKK---WNVLKKPF-NGAGSKVVVTTRNREVAGMMT-TVE-LHDVNILSDEDSWSLFAQHAFANTNI-----KLVSIGREIVKKCKGSPLATRTLGGLLRSKV-----WINVLRSI-D-L-P---QESDILPALRLSYHDLPSHLKQCFAYCSIIPNDYEFEEEELVLLWMAEGFI--QR-KQ-EDVGGEYFRELLSRSFFQPSS---TGK-SSFVMHDLINDLAQVVARDTCFR--CKKKARH
>XP_028088707.1
P-WQRPSTSL-DEPHIYGREYDQRKIIELLVRG-DSNIGVIPIVGMGGIGKTTLAQMVYNDETVQKHFDLQAWVCVSDEF-NI-ITKAILESVTTFSF--NLDQVQVQLKQALAGKKFLIVLDDVWNKK---WNVLKKPF-NGAGSKVVVTTRDREVAGMMT-TVE-LHEVNILSKEDCWSLFAQHAFANTCI-----KLVSIGKEIVEKCKGLPLAARTLGGLLRSKV-----WINVLRSI-D-L-PH--TRSDMLPALRLSYHDLPSHLKQCFAYCSIIPNDYEFEEEELVMLWMAEGFI--QR-KQ-EDVGGEYFRELLSRSFFQPSR---TGK-SSFVMHDLINDLAQVVARETCFR--CKKKARH
>XP_028089160.1
S-DCR-G-DA-QEAKLVGIEMPKRQLMEWLVQG-G-GLKAISVVGMGGIGKTTLVKKVYDAAAVKKHFNSHAWLTVSESF-G-DLLKDMIRQLF--GV-MSINRLKCLANDFLQQRRYVVVFDDVWNVN-A-WEAIKHVLP-NNGSRVILTTRFAHIASTCE-TN--VYTLMPLSQEESWMLFCNKTF---RGLC--PNLKQISHRILKRCEGLPLAIVAISGVLATKD---DEWEMLYRSL-E-L-EG--NDKKAL---SLSYNDLPYYLKICFLYLSIFPEDQQTSCERVIQLWTAEGFV--NEGKT-EEVANGYLDELFNRSLIQVA-NHPNGRPSKFRIHDLMREIIVSKAREQNIV------VRR
>XP_028089291.1
--LRR---SY-VEEDVVGTEEDVKAVVDLLVK-EN-NYRVVSIWGMGGLGKTTLAKTVYKRIEITRHFDYVAWAYISQQC-N-EVLEGILVKLLK-AI-LNHDELVKKLHQVQSENKCLVILDDIWKDA-D-WDSLSPGFP-TTGSKILLTTRNENVAKHVD-QQ--LYKLRHLTDKESWELFE-KTF-LRR----NTEMIELGKAMVKHCGGVPLAIVVLGGLLAIKH---NDWKEVSENI-D-L-GK--GR-EIL---ALSYQDLPYHLKACFLYLSHFPEDHDISAKKLIQMWMAEGIV---VEET-LDVGMSYLSELVQRCMVQIE-LGFNRRIRVCRLHDLMRDLCLLKTQEENFL--SSTTIRR
>XP_028089703.1
G-LRR-TTPY-QH--VVGFTKDVELLMSELLE-ET-HQRVISIVGMGGLGKTTLARKLYNSSSVGDKFERKGWVSVSKDY-N-NLLRRTIKSFKE-ML-METEDLECHLHELLKESRYLVVIDDVWDTD-A-WASLRRALP-NKGSRVIITTRIKLVAESSG-RR--VHELPFLQPEESWELFCKMVVFPDY----PPRLEELARDMARKCQGLPLAIVVLGGLLSRK----DEWPKLQGRF-H-V-SG--DDTQIL---ALSFTDLPHHLKSCFLYLGLFPEDFEIDAERLIRLWVAEGFI--Q-GET-EETATEYLNELIDRNLIQVA-QNWM-RIRGCRVHDLLRDFAIEKSKELNFL------HRR
>XP_028089907.1
C---G-TDSL-NELEIYGRTDEKEMIIEMLLNNSSHDVSVYAMCGMGGLGKTTLAQLVYNDGRVESYFELRIWVCVSVDF-DV-LTRAILESIEGCSI--NLDPLLRRLQEKLFGKRFLLVLDDVWNEY---WDRLKNAL-KGAGCTVIVTRRIQKVALITA-T---L-HMACLSEDDSWSLFKQRAFGNKRR-----QLNLIGKEIVKKCKGLALVIKALGSLMQFKR-----WLSMKESI-D-L-PD--DGSGILPSLRLSYEALPPHLRQCFPHCCIF-----------------------------------------------------------------------------------------
>XP_028090183.1
S-PNL-SESS-RDDDLVGIEDGKEQLLAWLMDREE-QRMVISVVGMGGSGKTTLVAQAYNNRIVKRQFDCYAWITVSQTY-A-DLLRSMIKEFY--DL-MSYRELMEMITNFLRLKRYVIVFDDVWSSN-L-WRDIHVSLL-EGGSRVILTTRKEDVASSSV-KS--VHYIKLLGVSDAWNLFCMKAFSSNPNCC--QHLKTLAQNLVAKCDGLPLAIIALGSVMSSK----SDWRKIYNGL-E-L-SN--NPKIIL---LLSFNDLPYRLKCCFLYCCLFPEDYEIRRKRLIRLWMAEGFV--ERGRT-EEVAESYLMELICRSMLQVV-MHGSGRPKTCKMHDLMRELAIYTSETEKFC----TTNRR
>XP_028090184.1
S-PNL-SESS-RDDDLVGIEDGKEQLLAWLMDREE-QRMVISVVGMGGSGKTTLVAQAYNNRIVKRQFDCYAWITVSQTY-A-DLLRSMIKEFY--DL-MSYRELMEMITNFLRLKRYVIVFDDVWSSN-L-WRDIHVSLL-EGGSRVILTTRKEDVASSSV-KS--VHYIKLLGVSDAWNLFCMKAFSSNPNCC--QHLKTLAQNLVAKCDGLPLAIIALGSVMSSK----SDWRKIYNGL-E-L-SN--NPKIIL---LLSFNDLPYRLKCCFLYCCLFPEDYEIRRKRLIRLWMAEGFV--ERGRT-EEVAESYLMELICRSMLQVV-MHGSGRPKTCKMHDLMRELAIYTSETEKFC----TTNRR
>XP_028090229.1
--WQIPSTSS-DEPRAYSRKHDQSKIIKLLVKG-DSNIGVIPIVGMGGIGKTTLAQMVYKDETVKEYFNLKAWVCVSNEF-DI-ITKTIYDSVTTCSF--NLDQAQVELQKALAGRKFLIILDDVWNED---WNVLKKPF-NGAGSKVVVTTRNRDIATMMA-TVE-LHNVKILSDEDCWSLFAQHAFANTSI-----NLVSIGKKIVEKCKGLPLAARTLGGLLRNKV-----WVNVLRSI-D-L-PH--NKSDILPALRLSYHDLPSHLKQCFAYCSIIPNDYEFEEEELVLLLMAEGFI--IK-KQ-EDVGAEYFHELLSRSFFQPSS---TSK-SSFVMHDLINDLAQVVARDTCFR--YKKKARH
>XP_028090230.1
--WQIPSTSS-DEPRAYSRKHDQSKIIKLLVKG-DSNIGVIPIVGMGGIGKTTLAQMVYKDETVKEYFNLKAWVCVSNEF-DI-ITKTIYDSVTTCSF--NLDQAQVELQKALAGRKFLIILDDVWNED---WNVLKKPF-NGAGSKVVVTTRNRDIATMMA-TVE-LHNVKILSDEDCWSLFAQHAFANTSI-----NLVSIGKKIVEKCKGLPLAARTLGGLLRNKV-----WVNVLRSI-D-L-PH--NKSDILPALRLSYHDLPSHLKQCFAYCSIIPNDYEFEEEELVLLLMAEGFI--IK-KQ-EDVGAEYFHELLSRSFFQPSS---TSK-SSFVMHDLINDLAQVVARDTCFR--YKKKARH
>XP_028090231.1
--WQIPSTSS-DEPRAYSRKHDQSKIIKLLVKG-DSNIGVIPIVGMGGIGKTTLAQMVYKDETVKEYFNLKAWVCVSNEF-DI-ITKTIYDSVTTCSF--NLDQAQVELQKALAGRKFLIILDDVWNED---WNVLKKPF-NGAGSKVVVTTRNRDIATMMA-TVE-LHNVKILSDEDCWSLFAQHAFANTSI-----NLVSIGKKIVEKCKGLPLAARTLGGLLRNKV-----WVNVLRSI-D-L-PH--NKSDILPALRLSYHDLPSHLKQCFAYCSIIPNDYEFEEEELVLLLMAEGFI--IK-KQ-EDVGAEYFHELLSRSFFQPSS---TSK-SSFVMHDLINDLAQVVARDTCFR--YKKKARH
>XP_028090232.1
--WQIPSTSS-DEPRAYSRKHDQSKIIKLLVKG-DSNIGVIPIVGMGGIGKTTLAQMVYKDETVKEYFNLKAWVCVSNEF-DI-ITKTIYDSVTTCSF--NLDQAQVELQKALAGRKFLIILDDVWNED---WNVLKKPF-NGAGSKVVVTTRNRDIATMMA-TVE-LHNVKILSDEDCWSLFAQHAFANTSI-----NLVSIGKKIVEKCKGLPLAARTLGGLLRNKV-----WVNVLRSI-D-L-PH--NKSDILPALRLSYHDLPSHLKQCFAYCSIIPNDYEFEEEELVLLLMAEGFI--IK-KQ-EDVGAEYFHELLSRSFFQPSS---TSK-SSFVMHDLINDLAQVVARDTCFR--YKKKARH
>XP_028090234.1
--WQIPSTSS-DEPRAYSRKHDQSKIIKLLVKG-DSNIGVIPIVGMGGIGKTTLAQMVYKDETVKEYFNLKAWVCVSNEF-DI-ITKTIYDSVTTCSF--NLDQAQVELQKALAGRKFLIILDDVWNED---WNVLKKPF-NGAGSKVVVTTRNRDIATMMA-TVE-LHNVKILSDEDCWSLFAQHAFANTSI-----NLVSIGKKIVEKCKGLPLAARTLGGLLRNKV-----WVNVLRSI-D-L-PH--NKSDILPALRLSYHDLPSHLKQCFAYCSIIPNDYEFEEEELVLLLMAEGFI--IK-KQ-EDVGAEYFHELLSRSFFQPSS---TSK-SSFVMHDLINDLAQVVARDTCFR--YKKKARH
>XP_028090235.1
--WQIPSTSS-DEPRAYSRKHDQSKIIKLLVKG-DSNIGVIPIVGMGGIGKTTLAQMVYKDETVKEYFNLKAWVCVSNEF-DI-ITKTIYDSVTTCSF--NLDQAQVELQKALAGRKFLIILDDVWNED---WNVLKKPF-NGAGSKVVVTTRNRDIATMMA-TVE-LHNVKILSDEDCWSLFAQHAFANTSI-----NLVSIGKKIVEKCKGLPLAARTLGGLLRNKV-----WVNVLRSI-D-L-PH--NKSDILPALRLSYHDLPSHLKQCFAYCSIIPNDYEFEEEELVLLLMAEGFI--IK-KQ-EDVGAEYFHELLSRSFFQPSS---TSK-SSFVMHDLINDLAQVVARDTCFR--YKKKARH
>XP_028090236.1
--WQIPSTSS-DEPRAYSRKHDQSKIIKLLVKG-DSNIGVIPIVGMGGIGKTTLAQMVYKDETVKEYFNLKAWVCVSNEF-DI-ITKTIYDSVTTCSF--NLDQAQVELQKALAGRKFLIILDDVWNED---WNVLKKPF-NGAGSKVVVTTRNRDIATMMA-TVE-LHNVKILSDEDCWSLFAQHAFANTSI-----NLVSIGKKIVEKCKGLPLAARTLGGLLRNKV-----WVNVLRSI-D-L-PH--NKSDILPALRLSYHDLPSHLKQCFAYCSIIPNDYEFEEEELVLLLMAEGFI--IK-KQ-EDVGAEYFHELLSRSFFQPSS---TSK-SSFVMHDLINDLAQVVARDTCFR--YKKKARH
>XP_028090237.1
--WQIPSTSS-DEPRAYSRKHDQSKIIKLLVKG-DSNIGVIPIVGMGGIGKTTLAQMVYKDETVKEYFNLKAWVCVSNEF-DI-ITKTIYDSVTTCSF--NLDQAQVELQKALAGRKFLIILDDVWNED---WNVLKKPF-NGAGSKVVVTTRNRDIATMMA-TVE-LHNVKILSDEDCWSLFAQHAFANTSI-----NLVSIGKKIVEKCKGLPLAARTLGGLLRNKV-----WVNVLRSI-D-L-PH--NKSDILPALRLSYHDLPSHLKQCFAYCSIIPNDYEFEEEELVLLLMAEGFI--IK-KQ-EDVGAEYFHELLSRSFFQPSS---TSK-SSFVMHDLINDLAQVVARDTCFR--YKKKARH
>XP_028090238.1
--WQIPSTSS-DEPRAYSRKHDQSKIIKLLVKG-DSNIGVIPIVGMGGIGKTTLAQMVYKDETVKEYFNLKAWVCVSNEF-DI-ITKTIYDSVTTCSF--NLDQAQVELQKALAGRKFLIILDDVWNED---WNVLKKPF-NGAGSKVVVTTRNRDIATMMA-TVE-LHNVKILSDEDCWSLFAQHAFANTSI-----NLVSIGKKIVEKCKGLPLAARTLGGLLRNKV-----WVNVLRSI-D-L-PH--NKSDILPALRLSYHDLPSHLKQCFAYCSIIPNDYEFEEEELVLLLMAEGFI--IK-KQ-EDVGAEYFHELLSRSFFQPSS---TSK-SSFVMHDLINDLAQVVARDTCFR--YKKKARH
>XP_028090246.1
--ETRPSTSS-KGP-IYGREKDQRKIVELLLGR-DSHPEVISITGMGGVGKTTLAQMVYDDKTVKEHFDLKVWVWVSDEF-DV-ITKVILESVTPCNF--TLEQVKAKLR--------------------------------------------------------------------------------------------------------------------------------------------------------------------------------------------------------------------------------------------------------------------
>XP_028090395.1
E---R-TSSA-TQPQLYGREEDKEKIVKMLVENICDDVSVYPIIGMGGLGKTTLAQMVFNDERVKCHFEPKIWVYVSQDF-DV-VIKTLIESVSTCEA--NLDSLQKKLQEMLNRKRYLLVLDDLWDED---WEGLKYLL-AGSGASIIVTTRVAKVASITG-T---VHHLSFLSEEDCWLLFKQRAFG-HGN-----NLVAIGKEIVKKCGGVPLAAKALGGLMRFKS-----WHYVQESI-N-L-PQ--DKNSILPLLRLSYNNLPLELRRCFAYCAIFLKGSKIEKEKLIHLWMANGFI--SNGS--EDIGNGIWNELYWRSFFQNV-DD-SGV-IIFKIHDLMHDLAQSVMEDECHM--SVQGIHH
>XP_028090744.1
M-TRRVTHSF-RTSDVIGRDCDKETIIELLLSSCD-NLSIIPIVGLGGLGKTTLTKLVYNDERVEENFERKMWVCVSEDF-DL-LIEKIIRSATNCPQ--DIDQLQTYLRDNLNGKKFLLVLDDVWNED---WKELRDLL-MGAGSKIIVTTRSKKTASIMG-T---NYNLGGLSSDECLSLFMKYAFRGGEE-----NLVEIGKTIVKKCGGVPLAVITLGSLLYMKA-----WLYVRDNI-K-L-EQ--KENDILPALRLSYDQMPLDLKQCFAYLSFYPKDYDMLKDNVIQVWIAQGLI--QDGQ--EDIGDTYVNELVSR-SFLEV-VA-DGE--ILRMHDIVHDLALSIAGAEWLT----GRVRH
>XP_028090745.1
E-KRRETSSF-RSVEVIGREREKEVIVQLLVSSSG-NVDVIPIVGMGGLGKTILAQSIYNDNKIECHFSKRLWVCVSDDF-DI-ILVKILKALGTCDN--EIDQLQSHVRGVLSHQKIFLVLDDVWNED---WAKLRDML-IGAGSRIVVTTRSRKVASIVH-T---MYELKGLSDDECLSILVKWAFEKGEE-----NLINIGRDIVKKCGGVPLAARTLGAALHSKT-----WLSVRDSI-A-Y-AQ--NKNDILPVLRLSYDQMPSYLKQCFAYCSLFEKDQIIGKHELIYYWMAQGFI--EDNE--EDTGQNYIDELVRR-SFLQY--E-GEA---YKMHDLVHDLAEYVAGSECLT----DKVRH
>XP_028090754.1
G-KVRESHSF-RASDIIGRENDKGVIVELLLSSTDNNVSVIPIVGLGGLGKTTLVKLVYNDDRVVKNFDLRMWVCVSEDF-NL-IIEKVVRSATSFGH--DMDQMQARLRDVLDAQKYLLVLDDVWNDD---WMELRDLL-IGTGSKIVVTTRSKTVATITG-T---VYNLRGLSDDDCFSLFLKCPFR-GEG-----NLVEIGREIVKKCSGVPLAVKTLGNLLYMKN-----WLRIRDNI-E-M-EQ--KENDILPILRLSYDQMPSYLKQCFTYCSIFPKGNEIPREEFINIWIAQGFI--EKGR--EDIGNQYFNELLSRFCFQDV-VA-DGE-ILCKIHNLVHELAQSVAGTEFSY----ERVRH
>XP_028090775.1
G-LRR-TTPY-QH--VVGFTKDVELLMSELLE-ET-HQRVISIVGMGGLGKTTLARKLYNSSSVGDKFKRKGWVSVSKDY-N-NLLRKTIKSFKE-ML-METEDLECHLHELLKESRYLVVIDDVWDTD-A-WASLRRALP-NKGSRVIITTRIKLVAESSG-RR--VHELPFLQPEESWELFCKIVVFPDY----PPRLEELARDMARKCQGLPLAIVVLGGLLSRK----DEWPKLQGRF-H-V-TG--DDTQIL---ALSFTDLPHHLKLCFLYLGLFPEDFEIEAERLIRLWVAEGFI--Q-GET-EETAAEYLNELIDRNLIRVA-EIWM-RIRRC-----------------------------
>XP_028090798.1
S-LRQ---SY-VEEDFVGFEEDLNTIVKHLVQ-VD-PSRVVSICGMGGVGKTTLAKKVYHHKDIQSHFHGLAWVCISQQY-Q-DILQEIFINLVE-DV-MANKELFEQLYKIQQSKKCLVVLDDIWSIE-A-WKSLKPAFP--GGSKILLTTRNKTLPSQID-PY--FHELQCLNDKESWDLLQKKSL-LRR----DTNMEAIGRKMVKLCAGLPLAIIVLGGLLATKH---REWEVVYQNV-H-K-------STVL---ALSYHDLPYQLKPCFLYFGHFPEDYRINAERLYHLWISDGII---VDET-MDVAKRYLGALAQRCMVQVQ-VDYTQRINDCRIHDLMLELCLSKAKMNDFL-TTTPKIRK
>XP_028090799.1
S-LRQ---SY-VEEDFVGFEEDLNTIVKHLVQ-VD-PSRVVSICGMGGVGKTTLAKKVYHHKDIQSHFHGLAWVCISQQY-Q-DILQEIFINLVE-DV-MANKELFEQLYKIQQSKKCLVVLDDIWSIE-A-WKSLKPAFP--GGSKILLTTRNKTLPSQID-PY--FHELQCLNDKESWDLLQKKSL-LRR----DTNMEAIGRKMVKLCAGLPLAIIVLGGLLATKH---REWEVVYQNV-H-K-------STVL---ALSYHDLPYQLKPCFLYFGHFPEDYRINAERLYHLWISDGII---VDET-MDVAKRYLGALAQRCMVQVQ-VDYTQRINDCRIHDLMLELCLSKAKMNDFL-TTTPKIRK
>XP_028090801.1
S-LRQ---SY-VEEDFVGFEEDLNTIVKHLVQ-VD-PSRVVSICGMGGVGKTTLAKKVYHHKDIQSHFHGLAWVCISQQY-Q-DILQEIFINLVE-DV-MANKELFEQLYKIQQSKKCLVVLDDIWSIE-A-WKSLKPAFP--GGSKILLTTRNKTLPSQID-PY--FHELQCLNDKESWDLLQKKSL-LRR----DTNMEAIGRKMVKLCAGLPLAIIVLGGLLATKH---REWEVVYQNV-H-K-------STVL---ALSYHDLPYQLKPCFLYFGHFPEDYRINAERLYHLWISDGII---VDET-MDVAKRYLGALAQRCMVQVQ-VDYTQRINDCRIHDLMLELCLSKAKMNDFL-TTTPKIRK
>XP_028090836.1
S----------HEEITVGFDDEALTIKELLAGG-K-QLQMISIVGMPGLGKTTLATKLYNDPYITHYFHIRAWTYASQLS-R-DMLLDILRSLND-EI-MTNEKLGEKLYKQLKGKRYLIVIDDLWDIG-A-WVDLKMYFP-DNGSRVMFTSRLKELSMHAS-PD---HCLRFLTEEESWELLQRKVFQ-N-E-C---ELIEIGKQIMKKCEGLPLAIVIIAGLLA-KN---ESWKQVAQSV---VVS----DLDTL---ALSYNHLPRHLKPCFLYLGAFPRDQEIPVQKLICLWVAEGFI--QGQRS-EEVAEGYLMDLFQRSLVIVA-QRFDGRIKACRMHDLLRDLCLKKAGEINFL---D---HR
>XP_028090837.1
S----------HEEITVGFDDEALTIKELLAGG-K-QLQMISIVGMPGLGKTTLATKLYNDPYITHYFHIRAWTYASQLS-R-DMLLDILRSLND-EI-MTNEKLGEKLYKQLKGKRYLIVIDDLWDIG-A-WVDLKMYFP-DNGSRVMFTSRLKELSMHAS-PD---HCLRFLTEEESWELLQRKVFQ-N-E-C---ELIEIGKQIMKKCEGLPLAIVIIAGLLA-KN---ESWKQVAQSV---VVS----DLDTL---ALSYNHLPRHLKPCFLYLGAFPRDQEIPVQKLICLWVAEGFI--QGQRS-EEVAEGYLMDLFQRSLVIVA-QRFDGRIKACRMHDLLRDLCLKKAGEINFL---D---HR
>XP_028090838.1
S----------HEEITVGFDDEALTIKELLAGG-K-QLQMISIVGMPGLGKTTLATKLYNDPYITHYFHIRAWTYASQLS-R-DMLLDILRSLND-EI-MTNEKLGEKLYKQLKGKRYLIVIDDLWDIG-A-WVDLKMYFP-DNGSRVMFTSRLKELSMHAS-PD---HCLRFLTEEESWELLQRKVFQ-N-E-C---ELIEIGKQIMKKCEGLPLAIVIIAGLLA-KN---ESWKQVAQSV---VVS----DLDTL---ALSYNHLPRHLKPCFLYLGAFPRDQEIPVQKLICLWVAEGFI--QGQRS-EEVAEGYLMDLFQRSLVIVA-QRFDGRIKACRMHDLLRDLCLKKAGEINFL---D---HR
>XP_028091059.1
--WHRPATSL-HERCIYGRDKEKRDIIDFLLR--DNKVGVLPIVGMGGLGKTTLAQMVYNDEVVNKHFDLKAWVCVSDEF-DT-ISKVILESITPCEF--ELNQVQVQLKQNLTGKKILIILDDVWDKK---WNILKAPF-NGVGSKIIVTTRDRDVASIMG-TVQ-NHLLQHLSNDDCWSVFEQHAFGNRSM-----NLVFIGRKIVEKCKGLPLAARTLGGLLRCKE-----WEVVLNSI-D-L-TE--QGNEIPPALRLSYHHLPSHLKRCFAYCSILPKDYEFEEMELVFLWMAEGLL--QNGKR-EDLGVQYFHELQSRSFFQPSN---GGE-SLFVMHDLINDLAQSVAGYTCFR--HTKSARH
>XP_028091060.1
--WHRPATSL-HERCIYGRDKEKRDIIDFLLR--DNKVGVLPIVGMGGLGKTTLAQMVYNDEVVNKHFDLKAWVCVSDEF-DT-ISKVILESITPCEF--ELNQVQVQLKQNLTGKKILIILDDVWDKK---WNILKAPF-NGVGSKIIVTTRDRDVASIMG-TVQ-NHLLQHLSNDDCWSVFEQHAFGNRSM-----NLVFIGRKIVEKCKGLPLAARTLGGLLRCKE-----WEVVLNSI-D-L-TE--QGNEIPPALRLSYHHLPSHLKRCFAYCSILPKDYEFEEMELVFLWMAEGLL--QNGKR-EDLGVQYFHELQSRSFFQPSN---GGE-SLFVMHDLINDLAQSVAGYTCFR--HTKSARH
>XP_028091061.1
--WHRPATSL-HERCIYGRDKEKRDIIDFLLR--DNKVGVLPIVGMGGLGKTTLAQMVYNDEVVNKHFDLKAWVCVSDEF-DT-ISKVILESITPCEF--ELNQVQVQLKQNLTGKKILIILDDVWDKK---WNILKAPF-NGVGSKIIVTTRDRDVASIMG-TVQ-NHLLQHLSNDDCWSVFEQHAFGNRSM-----NLVFIGRKIVEKCKGLPLAARTLGGLLRCKE-----WEVVLNSI-D-L-TE--QGNEIPPALRLSYHHLPSHLKRCFAYCSILPKDYEFEEMELVFLWMAEGLL--QNGKR-EDLGVQYFHELQSRSFFQPSN---GGE-SLFVMHDLINDLAQSVAGYTCFR--HTKSARH
>XP_028091186.1
S-PNL-SESS-KDDDLVGIEDGKKQLLDWLADKEE-QRTVISVVGMGGSGKTTLVAQAYNSQIVKRQFDCYAWITVSQTY-L-DLLRSMIKEFY--DL-MSYRELIEMITNFLRLKRYVIVFDDVWSSN-L-WRDIHVSLL-EGGSRVILTTRNEEIASSSV-KS--VHYIKLLGVSDAWNLFCMKAFSSNPNCC--QHLKTLAQDLVAKCKGLPLAIVALGGVMSSK----SEWRNIYNSL-E-L-SN--NPKTIL---LLSFNDLPYQLKCCFLYCCLFPEDYEIKRKRLIRLWMAEGFV--ERGRT-EEIAESYLMELICRSMLQVV-KNELGRPRRCKMHDLMRELAISTSEAEKFC-----TNRR
>XP_028091188.1
S-SNL-SESS-KDDDLVGIEDGKKQLLDWLVDKEE-QRTVISVVGIGGSGKTTLVAQAYNSRIVKRQFDCYAWITVSQKF-V-DLLRSMIKEFY--DL-LSYRELIEMITNFLRLKRYVIVFDDVWSSN-L-WRDIHVSLL-EGGSRVILTTRKEDVASSSV-KS--VHYIKLLGASDAWNLFCMKAFSSNPNCC--QHLKTLAQDLVAKCKGLPLAIVALRGVMSSK----SEWRNIYSSL-E-L-SN--NPKTIL---LLSFNDLPYRLKCCFLYCCLFPEDYKIKRKRLIRLWMAEGFV--ERGRT-EEVAESYLMELICRSMLQVV-VNQFGRPKRCKMHDLMRELAISTSETEKFC-----TNRR
>XP_028091189.1
S-SNL-SESS-KDDDLVGIEDGKKQLLDWLVDKEE-QRTVISVVGIGGSGKTTLVAQAYNSRIVKRQFDCYAWITVSQKF-V-DLLRSMIKEFY--DL-LSYRELIEMITNFLRLKRYVIVFDDVWSSN-L-WRDIHVSLL-EGGSRVILTTRKEDVASSSV-KS--VHYIKLLGASDAWNLFCMKAFSSNPNCC--QHLKTLAQDLVAKCKGLPLAIVALRGVMSSK----SEWRNIYSSL-E-L-SN--NPKTIL---LLSFNDLPYRLKCCFLYCCLFPEDYKIKRKRLIRLWMAEGFV--ERGRT-EEVAESYLMELICRSMLQVV-VNQFGRPKRCKMHDLMRELAISTSETEKFC-----TNRR
>XP_028091197.1
D-RRRETHSY-RTSRIIGRDDDKKAILEMVMDGGA-DISIVSIVGMGGLGKTTLAQSVFIDEKVVLSFELRMWVCVSNVF-NL-IIEKLIKSANECEN--EMDQLQQKLRKCLDGKRYILVLDDVWSEN---WIELEDLL-MGVGSKIIVTTRSEKVALIMG-A---TYHLKGLSEDDSWSLFKQLAFGRRQL-----SLVTIGKEILTNCGGVPLAIRTVGSLLYLKD-----WLNVKN-L-Q-I-AQ--DETHILPTLKVSYDYLPSHLKPCFAYCALFPVSHRIKKGTLIKLWMAQGFI--HGKN--EDIADEYFKELLFRSFFQDV-DD-NG--YKFKMHDLIHDLAQLVAGTDCFI----ERTYH
>XP_028091599.1
G-LRR-TTPY-QH--VVGFTKDVELLTSELLQ-ET-HQRVISIAGMGGLGKTTLARKLYNSSSVGDKFECKGWVSVSKDY-S-DLLRRTIKSVKE-ML-MGQEDLEGRLHELLKESRYLVVIDDVWDTD-A-WESLRRALP-NKGSRVIITTRIKLVAKSSG-DR--VHELPFLQEEEGWELFCKK-VFPNH----PPSLEELARDMVRKCHGLPLAIVVLGGLLSRK----DEWPKTK--------------TQIL---ALSFNDLPHHLKSCFLYLGLFPEDFEIDAERLIRLWVAEGFI--Q-GET-EETAAEHLNELIDRNLIQVA-KNWM-RIGRCRVHDLLRDFAIEKSKELKFL------HRR
>XP_028091830.1
S-DYR-G-DA-EEAKLVGIEKPKRQLIEWLVEG-G-GLKAVSVVGMGDLGKTTLVKKVYDDATVKKHFNCHAWLTVSESF-R-DLLKEMIQQLF--GV-MSIDKLKYLVNNFLQQNRYMVVFDDVWNVK-D-WEAIKHMLP-KNGSRVIVTTRFADIASTCE-ID--DYTFDAIVPRGVFDTVLQQDF---SGLM-SSNLKNVMPQFYKRCEGLPLAIVAISGVLTTKD---DEWEMLYRSL-E-L-DG--NEKKAL---SLSYNDLPYYLKICFLYLSIFPEDQQIWCRGIIQLWIAEGFV--NEGKT-EEVAKGYLDELFNRSLIQVA-EYPDERPSHFCIHDLMHEIIVSKAREQNIV------VRR
>XP_028091847.1
S-DYR-G-DA-EEAKLVGIEKPKRQLMEWLVEG-G-GFKAVSVVGMGGLGKTTLVKKVYDDVTVKKHFDSHAWLNVSESF-K-DLLKDMIQQLF--GV-MSIDRLKYLVNNFLQQKRYVVVFDDVWSVK-D-WEAIKYMLP-KNGSRVIITTRFADIASTCE-TD--VYPLMPLSQEESWTLFCNKTF---RGLC--PNLKQISLRILKRCEGLPLAIVAISGVLATKD---DEWEMLYRSL-E-L-EG--NDKKAL---SLSYNDLPCYLKICFLYLSIFLEDQRISCNRVIQLWTAEGFV--NEGKT-EEVANGYLGELFNRSLIQVV-RNPDGRPYNFRIHDLMREIILSKAREQNIV------VRR
>XP_028092283.1
--WHRPSTSL-HEPRICGRE-EKREIIDFLLR--NSKVGVIPIVGMGGLGKTTLAQMVYNDEVVNKNFDSKAWVCVSDEF-DI-ISKVILESITSCEF--ELNQVQVQLKQNLVGKKILIVLDDVWDKK---WNVLKSPF-NGAGSKIIVTTRDRDVASIMG-TVQ-NHLLQHLSDDDCWSVFEQHAFGNRSL-----NLVFIGRKIVRKCKGLPLAARTLGGLLRCKE-----WEIVLNSI-D-L-TE--QGNEIPPALRLSYHHLPSHLKQCFAYCSILPKDYEFEEMELVFLWMAEGLL--QNGKR-EDLGVQYFHELQSRSFFQPSN---GGE-SLFVMHDLINDLAQSVAGYTCFR--RTKSARH
>XP_028093119.1
--WQRPTTCL-NEPSVYGRDEDKKKIIELLLLGVESNIGVVPIVGMGGIGKTTLARMVYNDDMVGKHFEIKAWVCVSEDF-DI-------------------------------------------------WSSLKSPF-NEAGSKVMVTTRNTDVALMLG-TVK-YHHLKQLSMDDA--------------------------------------------------------------------------------------------------------------------------------KQ-EDLGHEYFRELLSRSFFQPST---SGE-SSFVMHDLINDLAQFVAGKICFR--YKSEACH
>XP_028093271.1
S-DRR-G-DA-KEADLVGIDKPKQQLIDWVLDDAD-RLKVISVVGMGGLGKTTLIKKVYDDLEVKRQFQTHAWITVSQSF-N-EILTGLIQQLF--RF-MDNNNLKAVLKEFLQESRYVLVLDDIWSVE-A-WDAIKIALP-RNGSRVLLTTRIGNVASTSE-FH--IYEMKALSPKESWTLFCKKTF---QEDC--PHLIEISKSVLRRCEGLPLAIVVISGVLASKD---DEWELVNRSL-E-V-EG--S-KKIL---LLSYNDLPYYLKSCLLYLSSFPEDHLIEWMSSIRLWIAEGFV--EEGKT-EEVAEAYLYELLNRNLIQVA-GKYE-RIKSCRIHDLLREIILSKSRDQNFL------VRR
>XP_028093272.1
S-DRR-G-DA-KEADLVGIDKPKQQLIDWVLDDAD-RLKVISVVGMGGLGKTTLIKKVYDDLEVKRQFQTHAWITVSQSF-N-EILTGLIQQLF--RF-MDNNNLKAVLKEFLQESRYVLVLDDIWSVE-A-WDAIKIALP-RNGSRVLLTTRIGNVASTSE-FH--IYEMKALSPKESWTLFCKKTF---QEDC--PHLIEISKSVLRRCEGLPLAIVVISGVLASKD---DEWELVNRSL-E-V-EG--S-KKIL---LLSYNDLPYYLKSCLLYLSSFPEDHLIEWMSSIRLWIAEGFV--EEGKT-EEVAEAYLYELLNRNLIQVA-GKYE-RIKSCRIHDLLREIILSKSRDQNFL------VRR
>XP_028093274.1
S-DRR-G-DA-KEADLVGIDKPKQQLIDWVLDDAD-RLKVISVVGMGGLGKTTLIKKVYDDLEVKRQFQTHAWITVSQSF-N-EILTGLIQQLF--RF-MDNNNLKAVLKEFLQESRYVLVLDDIWSVE-A-WDAIKIALP-RNGSRVLLTTRIGNVASTSE-FH--IYEMKALSPKESWTLFCKKTF---QEDC--PHLIEISKSVLRRCEGLPLAIVVISGVLASKD---DEWELVNRSL-E-V-EG--S-KKIL---LLSYNDLPYYLKSCLLYLSSFPEDHLIEWMSSIRLWIAEGFV--EEGKT-EEVAEAYLYELLNRNLIQVA-GKYE-RIKSCRIHDLLREIILSKSRDQNFL------VRR
>XP_028093406.1
S-ERR---SF-DEPNVVGFEEHIEDLVAKML-NKE-QCCVISIIGMAGLGKTTLAKKIFKSA--QHNFELSAWIYVSQQP-N-ELLRDIARQVGE-KW-N----VEVNLFTFLSQHRYVIVLDDTWHID-T-WDAMKNVIPTTKGSRIILTSRNNYVGTHVN-SS--LHELRPLNEENSRKLFFKMVMV----SD--PQLETIGEQILKRCGGVPLAIVLAAGLLLLRE---NAWKGILEGM-D---------SEIF---GLSYKDLPTNLKPCFLYFGLFPEDHEISAFKLVNLWTAEGFI--RGVRE-EDVGDDYLNHLIVRNLIQVV-QRFDGKVRSCRIHDILHDLCIREAKEINFF----G-VRR
>XP_028093407.1
S-ERR---SF-DEPNVVGFEEHIEDLVAKML-NKE-QCCVISIIGMAGLGKTTLAKKIFKSA--QHNFELSAWIYVSQQP-N-ELLRDIARQVGE-KW-N----VEVNLFTFLSQHRYVIVLDDTWHID-T-WDAMKNVIPTTKGSRIILTSRNNYVGTHVN-SS--LHELRPLNEENSRKLFFKMVMV----SD--PQLETIGEQILKRCGGVPLAIVLAAGLLLLRE---NAWKGILEGM-D---------SEIF---GLSYKDLPTNLKPCFLYFGLFPEDHEISAFKLVNLWTAEGFI--RGVRE-EDVGDDYLNHLIVRNLIQVV-QRFDGKVRSCRIHDILHDLCIREAKEINFF----G-VRR
>XP_028093408.1
S-ERR---SF-DEPNVVGFEEHIEDLVAKML-NKE-QCCVISIIGMAGLGKTTLAKKIFKSA--QHNFELSAWIYVSQQP-N-ELLRDIARQVGE-KW-N----VEVNLFTFLSQHRYVIVLDDTWHID-T-WDAMKNVIPTTKGSRIILTSRNNYVGTHVN-SS--LHELRPLNEENSRKLFFKMVMV----SD--PQLETIGEQILKRCGGVPLAIVLAAGLLLLRE---NAWKGILEGM-D---------SEIF---GLSYKDLPTNLKPCFLYFGLFPEDHEISAFKLVNLWTAEGFI--RGVRE-EDVGDDYLNHLIVRNLIQVV-QRFDGKVRSCRIHDILHDLCIREAKEINFF----G-VRR
>XP_028093410.1
S-ERR---SF-DEPNVVGFEEHIEDLVAKML-NKE-QCCVISIIGMAGLGKTTLAKKIFKSA--QHNFELSAWIYVSQQP-N-ELLRDIARQVGE-KW-N----VEVNLFTFLSQHRYVIVLDDTWHID-T-WDAMKNVIPTTKGSRIILTSRNNYVGTHVN-SS--LHELRPLNEENSRKLFFKMVMV----SD--PQLETIGEQILKRCGGVPLAIVLAAGLLLLRE---NAWKGILEGM-D---------SEIF---GLSYKDLPTNLKPCFLYFGLFPEDHEISAFKLVNLWTAEGFI--RGVRE-EDVGDDYLNHLIVRNLIQVV-QRFDGKVRSCRIHDILHDLCIREAKEINFF----G-VRR
>XP_028093411.1
S-ERR---SF-DEPNVVGFEEHIEDLVAKML-NKE-QCCVISIIGMAGLGKTTLAKKIFKSA--QHNFELSAWIYVSQQP-N-ELLRDIARQVGE-KW-N----VEVNLFTFLSQHRYVIVLDDTWHID-T-WDAMKNVIPTTKGSRIILTSRNNYVGTHVN-SS--LHELRPLNEENSRKLFFKMVMV----SD--PQLETIGEQILKRCGGVPLAIVLAAGLLLLRE---NAWKGILEGM-D---------SEIF---GLSYKDLPTNLKPCFLYFGLFPEDHEISAFKLVNLWTAEGFI--RGVRE-EDVGDDYLNHLIVRNLIQVV-QRFDGKVRSCRIHDILHDLCIREAKEINFF----G-VRR
>XP_028093412.1
S-ERR---SF-DEPNVVGFEEHIEDLVAKML-NKE-QCCVISIIGMAGLGKTTLAKKIFKSA--QHNFELSAWIYVSQQP-N-ELLRDIARQVGE-KW-N----VEVNLFTFLSQHRYVIVLDDTWHID-T-WDAMKNVIPTTKGSRIILTSRNNYVGTHVN-SS--LHELRPLNEENSRKLFFKMVMV----SD--PQLETIGEQILKRCGGVPLAIVLAAGLLLLRE---NAWKGILEGM-D---------SEIF---GLSYKDLPTNLKPCFLYFGLFPEDHEISAFKLVNLWTAEGFI--RGVRE-EDVGDDYLNHLIVRNLIQVV-QRFDGKVRSCRIHDILHDLCIREAKEINFF----G-VRR
>XP_028093413.1
S-ERR---SF-DEPNVVGFEEHIEDLVAKML-NKE-QCCVISIIGMAGLGKTTLAKKIFKSA--QHNFELSAWIYVSQQP-N-ELLRDIARQVGE-KW-N----VEVNLFTFLSQHRYVIVLDDTWHID-T-WDAMKNVIPTTKGSRIILTSRNNYVGTHVN-SS--LHELRPLNEENSRKLFFKMVMV----SD--PQLETIGEQILKRCGGVPLAIVLAAGLLLLRE---NAWKGILEGM-D---------SEIF---GLSYKDLPTNLKPCFLYFGLFPEDHEISAFKLVNLWTAEGFI--RGVRE-EDVGDDYLNHLIVRNLIQVV-QRFDGKVRSCRIHDILHDLCIREAKEINFF----G-VRR
>XP_028093653.1
--WQKPSTSL-KEPRVYGREKDQRKIIELLVGG-GSKVDVIPIVGMGGIGKTTLAQMVYNDEIVKNHFDLKAWVCVSDEF-DI-ITKAIYDSVTTCSS--NLDQAQVQLKQALAGKKFFIVLDDVWNKK---WNDLNSPF-KGAG------------------------------NEDCWSLFAQHAFENRSI-----NLVSIGKKIVEKCKGLPLAAKTLSGLLRCKE-----WVDVLCSI-D-L-SH--AESDILPALRLSYHHLPSHLKQCFAYCSIIPKDYEFEEEEIVLLWMAEGFI--MR-KQ-EDVG--------ARSFFQPSS---TSK-GSFVMHDLINDLAHVVARDTCFR--YRNKARH
>XP_028093661.1
--DPR-V-AS-EEDEVVGIEYTREELVDMLV-SGE-NRMVISLVGMGGVGKTTLAKKVHDNQKVLAHFDCRAWITVSQSY-K-EILRTMIKQLY--GI-MDQNSLIDNVRGYLLQKRYEIVFDDVWRTD-F-WRFIKHALP-TSGSRVIITTRNKEVASFCE-SS--VYEIQSLPENEAWRLFCMKAFQWDFGVC--SELEEVSREIVRKCEGLPLAIVTIGGLLSTKN---SEWKKFYDSL-E-L-ER--NPKQIV---LLSYHNLPYFLKPCFLYFSIIPEDYSINCGRLVRLWMAEGFI--EKGKT-EEVAEEYLIELILRNLVQVS-SKINGRVKNCRVHDVVREIILSKSEELSFC------SQR
>XP_028093678.1
S-PNN-AEDT-KDDNLVGIEDRKRQLLGWLMDK-E-QRAVISVVGMGGSGKTTLVAQAYKSQTVKQYFHSYAWITVSQTY-V-DLLRSMIKEFY--DL-KSHKELLEMISNYLKSKRYLVVLDDVWSQN-L-WQHISVSLP-EGGSRVILTTRKEDVASFNV-KR--VHHMNPLGVDDAWDLFCMKAFSSNRSCC--KELESLAHDLVAKCEGLPLAIAALGGVMSTK----SDWRKAYKSL-E-L-SY--NPKTIL---LYSFNELPYQLKHCFLYCCLFPEDYRIRRKRLIRLWMAEGFV--EKGLT-EEVADSYLMDLVCRSMLQVI-KNPSGRPKECKMHDLVREIALSTSETEKFC------ARR
>XP_028093679.1
S-PNN-AEDT-KDDNLVGIEDRKRQLLGWLMDK-E-QRAVISVVGMGGSGKTTLVAQAYKSQTVKQYFHSYAWITVSQTY-V-DLLRSMIKEFY--DL-KSHKELLEMISNYLKSKRYLVVLDDVWSQN-L-WQHISVSLP-EGGSRVILTTRKEDVASFNV-KR--VHHMNPLGVDDAWDLFCMKAFSSNRSCC--KELESLAHDLVAKCEGLPLAIAALGGVMSTK----SDWRKAYKSL-E-L-SY--NPKTIL---LYSFNELPYQLKHCFLYCCLFPEDYRIRRKRLIRLWMAEGFV--EKGLT-EEVADSYLMDLVCRSMLQVI-KNPSGRPKECKMHDLVREIALSTSETEKFC------ARR
>XP_028093680.1
S-PNN-AEDT-KDDNLVGIEDRKRQLLGWLMDK-E-QRAVISVVGMGGSGKTTLVAQAYKSQTVKQYFHSYAWITVSQTY-V-DLLRSMIKEFY--DL-KSHKELLEMISNYLKSKRYLVVLDDVWSQN-L-WQHISVSLP-EGGSRVILTTRKEDVASFNV-KR--VHHMNPLGVDDAWDLFCMKAFSSNRSCC--KELESLAHDLVAKCEGLPLAIAAL------------------------------DPKTIL---LYSFNELPYQLKHCFLYCCLFPEDYRIRRKRLIRLWMAEGFV--EKGLT-EEVADSYLMDLVCRSMLQVI-KNPSGRPKECKMHDLVREIALSTSETEKFC------ARR
>XP_028093908.1
S-DYR-G-DT-DESELVGINKPKSQLIRWLVHE-D-RLKVFSVSGMGRLGKTTLVKKVFDDAVVKNHFQIHVWIIVFESF-K-VLLKDIIKQLF--RM-MDTNNLKGIINAFLQQKRYVLVFDDVSDIH-A-WQSFRHVFS-GNASRVVLTTKNTDLASSAE-YH--VYNLQPLTLKKSWTLFCRKTI---TESC--SHLEGLSKAILNRCEGLLLAIVAISGLLSTKD---DE----------------------------------------------------------------------------------------------------------------------------------------
>XP_028094548.1
--WQRPSTSL-HEPRIHGRDKEKKEIIDFLLR--NSKVGVIPIVGMGGLGKTTLAQMVYNDEVVNKNFDSKAWVCVSDEF-DI-ISKVILESITSCEF--ELNQVQVQLKQNLVGKKILIVLDDVWDKK---WNVLKSPI-NGAGSKIIVTTRDGDVASSMG-TVQ-NHLLQHLSENDCWSVFAQHAFGNRSM-----NLVFIGRKIVEKCKGLPLAARTLGGLLRCKK-----WENVLNSI-D-L-TE--QGSEILPALRLSYHHLPSHLKRCFAYCSILPKDYEFEDEELVFLWMAEGLL--QNGKQ-EDLGAEYFRELQSRCFFQPSS---GGE-NSFVMHDLINDLAQSVARYTCFR---------
>XP_028094549.1
--WQRPSTSL-HEPRIHGRDKEKKEIIDFLLR--NSKVGVIPIVGMGGLGKTTLAQMVYNDEVVNKNFDSKAWVCVSDEF-DI-ISKVILESITSCEF--ELNQVQVQLKQNLVGKKILIVLDDVWDKK---WNVLKSPI-NGAGSKIIVTTRDGDVASSMG-TVQ-NHLLQHLSENDCWSVFAQHAFGNRSM-----NLVFIGRKIVEKCKGLPLAARTLGGLLRCKK-----WENVLNSI-D-L-TE--QGSEILPALRLSYHHLPSHLKRCFAYCSILPKDYEFEDEELVFLWMAEGLL--QNGKQ-EDLGAEYFRELQSRCFFQPSS---GGE-NSFVMHDLINDLAQSVARYTCFR---------
>XP_028094550.1
--WQRPSTSL-HEPRIHGRDKEKKEIIDFLLR--NSKVGVIPIVGMGGLGKTTLAQMVYNDEVVNKNFDSKAWVCVSDEF-DI-ISKVILESITSCEF--ELNQVQVQLKQNLVGKKILIVLDDVWDKK---WNVLKSPI-NGAGSKIIVTTRDGDVASSMG-TVQ-NHLLQHLSENDCWSVFAQHAFGNRSM-----NLVFIGRKIVEKCKGLPLAARTLGGLLRCKK-----WENVLNSI-D-L-TE--QGSEILPALRLSYHHLPSHLKRCFAYCSILPKDYEFEDEELVFLWMAEGLL--QNGKQ-EDLGAEYFRELQSRCFFQPSS---GGE-NSFVMHDLINDLAQSVARYTCFR---------
>XP_028094551.1
--WQRPSTSL-HEPRIHGRDKEKKEIIDFLLR--NSKVGVIPIVGMGGLGKTTLAQMVYNDEVVNKNFDSKAWVCVSDEF-DI-ISKVILESITSCEF--ELNQVQVQLKQNLVGKKILIVLDDVWDKK---WNVLKSPI-NGAGSKIIVTTRDGDVASSMG-TVQ-NHLLQHLSENDCWSVFAQHAFGNRSM-----NLVFIGRKIVEKCKGLPLAARTLGGLLRCKK-----WENVLNSI-D-L-TE--QGSEILPALRLSYHHLPSHLKRCFAYCSILPKDYEFEDEELVFLWMAEGLL--QNGKQ-EDLGAEYFRELQSRCFFQPSS---GGE-NSFVMHDLINDLAQSVARYTCFR---------
>XP_028094552.1
--WQRPSTSL-HEPRIHGRDKEKKEIIDFLLR--NSKVGVIPIVGMGGLGKTTLAQMVYNDEVVNKNFDSKAWVCVSDEF-DI-ISKVILESITSCEF--ELNQVQVQLKQNLVGKKILIVLDDVWDKK---WNVLKSPI-NGAGSKIIVTTRDGDVASSMG-TVQ-NHLLQHLSENDCWSVFAQHAFGNRSM-----NLVFIGRKIVEKCKGLPLAARTLGGLLRCKK-----WENVLNSI-D-L-TE--QGSEILPALRLSYHHLPSHLKRCFAYCSILPKDYEFEDEELVFLWMAEGLL--QNGKQ-EDLGAEYFRELQSRCFFQPSS---GGE-NSFVMHDLINDLAQSVARYTCFR---------
>XP_028094553.1
--WQRPSTSL-HEPRIHGRDKEKKEIIDFLLR--NSKVGVIPIVGMGGLGKTTLAQMVYNDEVVNKNFDSKAWVCVSDEF-DI-ISKVILESITSCEF--ELNQVQVQLKQNLVGKKILIVLDDVWDKK---WNVLKSPI-NGAGSKIIVTTRDGDVASSMG-TVQ-NHLLQHLSENDCWSVFAQHAFGNRSM-----NLVFIGRKIVEKCKGLPLAARTLGGLLRCKK-----WENVLNSI-D-L-TE--QGSEILPALRLSYHHLPSHLKRCFAYCSILPKDYEFEDEELVFLWMAEGLL--QNGKQ-EDLGAEYFRELQSRCFFQPSS---GGE-NSFVMHDLINDLAQSVARYTCFR---------
>XP_028094554.1
--WQRPSTSL-HEPRIHGRDKEKKEIIDFLLR--NSKVGVIPIVGMGGLGKTTLAQMVYNDEVVNKNFDSKAWVCVSDEF-DI-ISKVILESITSCEF--ELNQVQVQLKQNLVGKKILIVLDDVWDKK---WNVLKSPI-NGAGSKIIVTTRDGDVASSMG-TVQ-NHLLQHLSENDCWSVFAQHAFGNRSM-----NLVFIGRKIVEKCKGLPLAARTLGGLLRCKK-----WENVLNSI-D-L-TE--QGSEILPALRLSYHHLPSHLKRCFAYCSILPKDYEFEDEELVFLWMAEGLL--QNGKQ-EDLGAEYFRELQSRCFFQPSS---GGE-NSFVMHDLINDLAQSVARYTCFR---------
>XP_028095150.1
--YHGLTTSL-DESGVCGRDNDKEDVIKLLLS--DSKIDVIAIVGMGGVGKTTLAQFLYNDGRVDDHFDMKAWVCVSDEF-DV-VTRTILEAVIGSDT--DLNQLQVKLKECLSGKKFLFILDDVWNEN---WDILRSPF-GGGGSRVIVTTRNESVSSIMQ-TVP-IHRLQQLSDEDCWKLFAKHAFEKGDC-----KLERIGKQIVKKCKGLPLAAKTLAGLLLSKR-----WNNILKSI-D-L-PK--EKSNILLALKLSYHYLPSHLKRCFAYCSIFPKDYEFQMEGLVLMWMAEGFV--ER----------------------------------------------------------------
>XP_028095238.1
--WQKPSTSI-DEPRVYGRERDQSKIIELLVKG-DSNVGVIPIVGMGGIGKTTLAQMVYKDETVKVHFDLKAWACVSDEF-DI-ITKAIYDSVTTCSF--NLDQAQVQLQKALAGRKFLIVLDDVWNKK---WNVLKKPF-SGAGSKVVVTTRNRDVARMMG-AVE-LHDIEVLSNEDCWFLFAQHAFEHRSI-----NLVSIGKKIVEKCKGLPLAAKTLGGLLRCKE-----WVDVLCNI-D-L-SH--EESDILLALRLSYHHLPSHLKQCFAYCSIMPKDCEFEEEEVVLLWMAEGFI--PR-KQ-EDIGGEYFRELLSRSFFQPSS---TGK-SSFVMHDLINDLAQAVARDTCFR--CKKKVRH
>XP_028095239.1
--WQKPSTSI-DEPRVYGRERDQSKIIELLVKG-DSNVGVIPIVGMGGIGKTTLAQMVYKDETVKVHFDLKAWACVSDEF-DI-ITKAIYDSVTTCSF--NLDQAQVQLQKALAGRKFLIVLDDVWNKK---WNVLKKPF-SGAGSKVVVTTRNRDVARMMG-AVE-LHDIEVLSNEDCWFLFAQHAFEHRSI-----NLVSIGKKIVEKCKGLPLAAKTLGGLLRCKE-----WVDVLCNI-D-L-SH--EESDILLALRLSYHHLPSHLKQCFAYCSIMPKDCEFEEEEVVLLWMAEGFI--PR-KQ-EDIGGEYFRELLSRSFFQPSS---TGK-SSFVMHDLINDLAQAVARDTCFR--CKKKVRH
>XP_028095691.1
--WQRPTTSL-HELCFYGRDEDKEKIIEFLLR--DDKIGVIPIVGMGGVGKTTLARMVYNDVKVKSNFVLKAWVYVSDKF-DV-MTKTILEAVTTCGF--DLDQVQVQLKQALTGKKFLIVLDDVWSRK---WHRLKSPF-NGAGSKLMVTTRNRYVASTMG-TVN-YHLLKELSDDDCWSVFAQYAFKNRSI-----NLVSIRRAIVEKCRGSPLAATALGCLLQCK------WDDVLNSI-D-L-SD--EESEILPALRLSYHCLPSHLKRCFAYCSILPKGYEFEEEELVLLWMAEGFI--EERKQ-EVVGSNYFHELLARSFFQPSS---SGN-NSFVMHDLTNDLAQFVAREICCR--YKKKARH
>XP_028095692.1
--WQRPTTSL-HELCFYGRDEDKEKIIEFLLR--DDKIGVIPIVGMGGVGKTTLARMVYNDVKVKSNFVLKAWVYVSDKF-DV-MTKTILEAVTTCGF--DLDQVQVQLKQALTGKKFLIVLDDVWSRK---WHRLKSPF-NGAGSKLMVTTRNRYVASTMG-TVN-YHLLKELSDDDCWSVFAQYAFKNRSI-----NLVSIRRAIVEKCRGSPLAATALGCLLQCK------WDDVLNSI-D-L-SD--EESEILPALRLSYHCLPSHLKRCFAYCSILPKGYEFEEEELVLLWMAEGFI--EERKQ-EVVGSNYFHELLARSFFQPSS---SGN-NSFVMHDLTNDLAQFVAREICCR--YKKKARH
>XP_028095778.1
P-WQRPSTSL-DEPRIYGREHDQRKIIELLVRG-DSNIGVIPIVGMGGIGKTTLAQMVYNNETVQKHFHLKAWVCVSDEF-DI-ITKAILESVTTFSF--NLDQVQVQLKQALAGKKFLIVLDDVWNKK---WNVLKKPF-NGAGSKVVVTTRNRDVARMMR-AVE-LHYIEVLSDDDCWSLFSRHAFENRSI-----NLVSIGKKIVKKCKGLPLAARTLGGLLHCKE-----WEDVLHSI-D-L-P---QESDILPALRLSYHHLPSHLKQCFAYCSIIPNDYEFEEEELVLLWMAEGFI--QR-KQ-EDVGGEYFQELLSRSFFQPSS---TGK-SSFVMHDLINDLAQVVARDTCLR--YQKKVRH
>XP_028095779.1
P-WQRPSTSL-DEPRIYGREHDQRKIIELLVRG-DSNIGVIPIVGMGGIGKTTLAQMVYNNETVQKHFHLKAWVCVSDEF-DI-ITKAILESVTTFSF--NLDQVQVQLKQALAGKKFLIVLDDVWNKK---WNVLKKPF-NGAGSKVVVTTRNRDVARMMR-AVE-LHYIEVLSDDDCWSLFSRHAFENRSI-----NLVSIGKKIVKKCKGLPLAARTLGGLLHCKE-----WEDVLHSI-D-L-P---QESDILPALRLSYHHLPSHLKQCFAYCSIIPNDYEFEEEELVLLWMAEGFI--QR-KQ-EDVGGEYFQELLSRSFFQPSS---TGK-SSFVMHDLINDLAQVVARDTCLR--YQKKVRH
>XP_028095780.1
P-WQRPSTSL-DEPRIYGREHDQRKIIELLVRG-DSNIGVIPIVGMGGIGKTTLAQMVYNNETVQKHFHLKAWVCVSDEF-DI-ITKAILESVTTFSF--NLDQVQVQLKQALAGKKFLIVLDDVWNKK---WNVLKKPF-NGAGSKVVVTTRNRDVARMMR-AVE-LHYIEVLSDDDCWSLFSRHAFENRSI-----NLVSIGKKIVKKCKGLPLAARTLGGLLHCKE-----WEDVLHSI-D-L-P---QESDILPALRLSYHHLPSHLKQCFAYCSIIPNDYEFEEEELVLLWMAEGFI--QR-KQ-EDVGGEYFQELLSRSFFQPSS---TGK-SSFVMHDLINDLAQVVARDTCLR--YQKKVRH
>XP_028095805.1
S-DPR-L-AS-DEADVVGIENPKSVLISWLVSG-K-NLTAVSVVGMGGVGKTTLVKKVYDSQVVKKYFNCHAWITVSQSF-T-ELLRAALKDFL--GL-MGEIQLINKLRDYLQQKRYVVVFDDVWSIN-A-WESVKFALP-YCGSRIIFTTRIGDVAA--E-TA--VYHLHPLPEEEAWTLFCNKTFRGENRVC--KELEEMSYSILKKCGGLPLAIVAIGSLLSKKH---LEWKKVHDSL-E-V-KS--NSKRIL---MLSYIDLPYHLKCCFLYLSVFPEDYLIKRMKLIRLWVVERFV--EPGLT-EEVAEDYLNELVSRSMIQVV-QDYFNRVRTCRLHDVMREIIQLKSRDESFV------IRR
>XP_028095806.1
S-DPR-L-AS-DEADVVGIENPKSVLISWLVSG-K-NLTAVSVVGMGGVGKTTLVKKVYDSQVVKKYFNCHAWITVSQSF-T-ELLRAALKDFL--GL-MGEIQLINKLRDYLQQK------------------------------RIIFTTRIGDVAA--E-TA--VYHLHPLPEEEAWTLFCNKTFRGENRVC--KELEEMSYSILKKCGGLPLAIVAIGSLLSKKH---LEWKKVHDSL-E-V-KS--NSKRIL---MLSYIDLPYHLKCCFLYLSVFPEDYLIKRMKLIRLWVVERFV--EPGLT-EEVAEDYLNELVSRSMIQVV-QDYFNRVRTCRLHDVMREIIQLKSRDESFV------IRR
>XP_028095817.1
S-DFR-G-HA-DESELVGIDKPKSQLISWLVHE-D-RLKVFSVSGMGGLGKTTLVKKVFADAVVKNHFQNHAWITVSQSF-N-ELLKGMITQLF--GM-KDTNSLKGIIYDFLQQKRYVLVFDDVWDIH-A-WQSFKHVFP-GNGSRVVLTTRNTDLGSSAE-YH--DYNLEPLTPEESWTLFCRKTF---MESC--LYLEGLSKDILNRCEGLPLAIVAISGLLSRK----DEWEKIYRSL-E-L-E----DKKIL---LLSYIDLPYDLKFCFLYLSVFPEDCLIDHWRLIRLWVAEGFI--ELGMT-EEVAEGYLNELINRSLVQVA-ERSDGRVKTYRIHDLWREIIVLKSAEKNVV------VRR
>XP_028095821.1
S-DPR-L-AS-DDADVVGIENPKSLLISWLVGG-E-NLTAVSVVGMGGVGKTTLVKKVYDSQAVKKYFDHHAWITVSQSF-T-ELLRAALKDFL--GI-MDERQLINKLRVYLQQKRYVVVFDDVWSTN-A-WEVVKLALP-SCGSRIIFTTRIGDVAA--E-TT--VYHLQPLPEEEAWTLFCMKAFRGENNIC--KELGEMSYKILNKCGGLPLAIVTIGSLLSKKN---LEWKKVHDSL-E-A-KS--NSERIL---LLSYIDLPYHLKCCFLYLSVFPEDYLIKRMKLIRLWVIERFV--EPGLT-EEVAEDYLNELVSRNMIQVV-EDYFNRVMTCRVHDIMREIIQLKSRDESFA------VRR
>XP_028095835.1
S-DFR-G-HA-DESELVGIDKPKSLLINWLVHE-D-RLKVFSVSGMGGLGKTTLVKKVFADAVVKNHFQNHAWITVSQSF-N-ELLKGMITQLF--GV-MDWNSLKGIINAFLRQKRYVLVFDDVWDIQ-A-WQVFRYTFP-CNGSRVMLTTRNADLALFSE-YN--VYDLQPLSPQESWALFCKKTF---QEYC--SHLEGLLTSILRRCEGLPLAIVAISGLLSVKD---AEWEKTYQSL-E-L-EV--NNKKIL---SLSYSDLPHYLKLCFLYLSVFPEDHLIEHWRLIWLWIAEGFV--EEGAP-EQVAEGYLNELVNRSLIQVA-KNGKRRIKLYRIHDLWREIIVFKSREQNIV------VRR
>XP_028096865.1
S----------EEEIMVGFEDEVIMIKEQLTEG-K-KLGIISIVGMPGLGKTTLARKVYDDPYITHYFHIRAWTYVSQAY-I-DLLLGILHSIVN-KT-MSNEKLGEEIYKILKGKRYLIVMDDIWSTG-A-WDDVRMYLP-DNGSRVMFTSRLKEVGLHAK-PE---HHLRFLTEEESWELFQKRVFR-G-E-F---ELMGLGLQIAEKCEGLPLAIVVIAGILA-KE---DLWEEVAESV---MVN----DMRTL---ALSYYHLPDHLKPCFLYFGAFLEGSEIPVRKLMWLWIAEGFV--QEEKT-EEIAEDYLTDLIERSLVIVS-KRSNGGIKACRMHDLLRHLCLREAEKFKFL-SSS---GR
>XP_028097193.1
--DTETAFRW-DETKVHGLDDKVRSLQRLLVP-NN-GFRAIGIVGMRGIGKTTLCQVIFKKQEVKNHFLPRIWVC-SKQP-KDETVKRMLECLGESVINHGLEGPLFALRLQLLGKRYLIILDDVWCKDDSLCCKKLAYG-LKGGGTVIVTSRAEELAKKIG-EDK-LRLLLILDPESCWKIFKDSA-EEGDI-----GLENLKVKIIEKCYGLPLLAKMMG--------------------------------------KIASENL--------------------HERTVIPQ----------SQS--------------------------------------------------------------
>XP_028097486.1
S-DYR-G-DA-HESELVGIHKPKSQLITWLVHE-D-RLKVFSVSGMGGLGKTTLVKKVFDDAVVKNRFQSHVWITVSESF-K-VLLKGIVEQLF--RM-MDTNSLKGIINAFLQEK--------------------------------------------------------------------RKTF---MESC--SHLERLSKDILNRCEGLPLAIVAISGLLSTKD---DEWDKIYRSL-E-L-EG--NDNKLL---SLSYIDLPYYLKFCFLYLSVFPEDCFIDHWRLIRLWVAEGFV--EVGMT-EEVAEGYLNELINRSLVQVA-ERRDRRVATYRIHDLWREMIVSKSGEQNVV------VRR
>XP_028097932.1
S-DRR-G-DA-EEGDLVGIDNPKQQLIDWVLDDAD-RLKVISVVGMGGLGKTTLIKKVYDDIEGKRLFQNHGWITVSQSF-K-ELLKDLIQQLF--RF-MDNNKLKAVLKEFLRESRYMIVLDDIWSID-A-WDAIKIALP-RNGSRVLLTTRIGKVASTSE-SH--IYKMKALSPKESWTLFCKKTF---QEDC--PQLIEISKSILRRCEGLPLAIVVISGVLVSKD---DEWELVNRSL-E-V-EG--S-KKIL---LLSYNDLPYYLKSCLLYLSSFPEDHLIDWMSTIRLWMAEGFV--EEGKT-EEVAEAYLYELLNRSLIQVA-GKFE-RIRSCRIHDLLREIILSKSRDHNFL------ARR
>XP_028098604.1
S--RRA-----EEENVVGFDMEAKTLVDLLNGG-K-ELDVVSVIGMGGLGKTTLAKKVFTDPAIEFEFYIRAWIYVSQEY-D-EVFISILGSLDD-EM-WSDDKLADELRGHLQTGRYLIVMDDVWTRE-A-WDDLKMAFP-NNRSRILLTSRNTEVAIHAN-PDR--HLLRFLNEDESWELLEKKVFR-R-E-C---ELVDLGKQIAKECGGLPLAIVVIAGLLM-KK---DWWEKVAKSV---VAR----DMDIL---ALSYKHLPYHLKACFLYFGVFPEDYEIPVWKLIQLWVAEGFI--QGEIR-EDTAEEQLEDLVDRNLVLVE-KRSNGGIKTCRVHDMLRDLCLREAEEENFL-LNK---RR
>XP_028098605.1
S--RRA-----EEENVVGFDMEAKTLVDLLNGG-K-ELDVVSVIGMGGLGKTTLAKKVFTDPAIEFEFYIRAWIYVSQEY-D-EVFISILGSLDD-EM-WSDDKLADELRGHLQTGRYLIVMDDVWTRE-A-WDDLKMAFP-NNRSRILLTSRNTEVAIHAN-PDR--HLLRFLNEDESWELLEKKVFR-R-E-C---ELVDLGKQIAKECGGLPLAIVVIAGLLM-KK---DWWEKVAKSV---VAR----DMDIL---ALSYKHLPYHLKACFLYFGVFPEDYEIPVWKLIQLWVAEGFI--QGEIR-EDTAEEQLEDLVDRNLVLVE-KRSNGGIKTCRVHDMLRDLCLREAEEENFL-LNK---RR
>XP_028098606.1
S--RRA-----EEENVVGFDMEAKTLVDLLNGG-K-ELDVVSVIGMGGLGKTTLAKKVFTDPAIEFEFYIRAWIYVSQEY-D-EVFISILGSLDD-EM-WSDDKLADELRGHLQTGRYLIVMDDVWTRE-A-WDDLKMAFP-NNRSRILLTSRNTEVAIHAN-PDR--HLLRFLNEDESWELLEKKVFR-R-E-C---ELVDLGKQIAKECGGLPLAIVVIAGLLM-KK---DWWEKVAKSV---VAR----DMDIL---ALSYKHLPYHLKACFLYFGVFPEDYEIPVWKLIQLWVAEGFI--QGEIR-EDTAEEQLEDLVDRNLVLVE-KRSNGGIKTCRVHDMLRDLCLREAEEENFL-LNK---RR
>XP_028098607.1
S--RRA-----EEENVVGFDMEAKTLVDLLNGG-K-ELDVVSVIGMGGLGKTTLAKKVFTDPAIEFEFYIRAWIYVSQEY-D-EVFISILGSLDD-EM-WSDDKLADELRGHLQTGRYLIVMDDVWTRE-A-WDDLKMAFP-NNRSRILLTSRNTEVAIHAN-PDR--HLLRFLNEDESWELLEKKVFR-R-E-C---ELVDLGKQIAKECGGLPLAIVVIAGLLM-KK---DWWEKVAKSV---VAR----DMDIL---ALSYKHLPYHLKACFLYFGVFPEDYEIPVWKLIQLWVAEGFI--QGEIR-EDTAEEQLEDLVDRNLVLVE-KRSNGGIKTCRVHDMLRDLCLREAEEENFL-LNK---RR
>XP_028098613.1
-----------GEEIMVGFDDEVLTIKKRLAGG-K-QLDIIPIVGMPGLGKTILARKVYNDPYITHHFHIRAWTYVSQVP-R-EMLLDILHFVNE-EV-MSNEKLGEKLHKKLKGKRYLIVIDDIWDIS-A-WVDLKIYLP-DNGSRVMFTSRLKAVAMHVS-PN---HCQRFLTEEESWELLQRKVFQ-N-G-C---ELIEFGKQIV--------------------------------------------------------NNL---LQDCYIEF--------------------------------------------------------------------------------------------
>XP_028098747.1
D------G---EEEIMVGFEDEAMSLKEQLTGG-S-QLQVISIVGMAGQGKTTLATKLYNDPLVVYHFYIRAWTSVSQEY-R-DLLIRLLSCVMN-GI-MGDEKLCEKLYKSLKGQTYFIVMDDIWDTK-A-W-------P---------------------------IALYFLTHNESWDLFQHKVFG-K-R-C---ELMEIGKQIANKCQGLPLAIVLVAGILT-NE---GRWKQVGETL---LAA----DMKTL---ELSYNHLPGHLKPCLLYFGAFPEDYQIRVEKLIWLWVAEGFI--TGEKR-EDVAKEYLMDLIGRSLLLVS-KGYDGEIKACGIHDLLREFCIKQGEEDFFL---------
>XP_028098812.1
G-LRR-TTPY-QH--VVGFTKDVELLTSKLLQ-ET-HQCVISIVGMGGLGKTTLARKLYNSSSVGDKFKRKGWVSVSKDY-N-NLLRKTIKSFKE-ML-MEIEDLECRLHELLKESRYLVVIDDVWDTD-A-WASLRR-----------------------------VHELPFLQPEESWELFCKIVVFPDY----PPSLEELARDLVRKCQGLPLAIVVLGGLLSRK----NEWPKLQGRF-H-V-SG--DDKQIL---ALSFTDLPHHLKLCFLYLGLFPEDFEIEADRLTRLWVAEGFI--Q-GET-EETAAEYLNELIDRNLIQVA-KTWM-RIRRSRVHDLLRDLAIEKSKELNFL------HRR
>XP_028099389.1
F-DRRLINNYFRREEVTGFFDDVQAVLAQLLTNDK--CCIIPIVGMEGIGKTTLARLIYNNNTVSDHFPRRAWVSASSYC-N-ALLKGIEEQVLDLK-QEQKGKFAEELYEVLTSTRYLIVLDDVWTTE-V-WDRLLKEFP-TLGSRIILTTRDIGVAAHANPKSV--HKLQLLSDDDSWALFTQTL---------DGLLEQ-SKKMVTRCGGLPYAIVEL--------SSFNAWSSVFKNL--------------------AFKVLPSYLKRCLSYLRRFPAGFEIPLRRLIVLWIAEGVV--HGDDP-ESVGERYLTELIDRNMVQVT-KL-NGAVQKCRLPHALRELWSLEAKKA----ISPCKIHH
>XP_028099482.1
P-WQRPSTSL-DEPRIYGREHDQRKIIELLVRG-DSNIGVIPIVGMGGIGKTTLAQMVYNNETVQKHFDLKAWVCVSDDF-DI-ITKAILESVTTFSF--NLDQVQVQLKQALAGKKFLIVLDDIWNKK---WNVLKKPF-NGAGSKVVVTTRDTEVAGMMT-TVE-LHEVKILSKEDCWSLFAQHAFANTSI-----KLVSIGKEIVEKCKGLPLAARTLGGLLRSKV-----WEDVLHSI-D-L-P---QESDILPALRLSYRHLPSHLKQCFAYCSIIPNDYEFEEEELVLLWMAEGFI--QR-KQ-EDVGGEYFRELFSRSFFQPSS---TSK-SSFVMHDLINDLAQVVARDTCLR--YQKKVRH
>XP_028099588.1
E---R-TSSV-TEPQLYGRDEDKEKIVKFLVEDVCDDVSVYPILGIGGLGKTTLAQMAFNDERVKPHFDPKIWVYVSQDF-DV-VIKTTIESANACEA--DLDSLQRKLCDMLNGKRYLIVLDDVWDED---WDAFKYSL-AGSGASVIVTTRVDKVASIMG-T---IHRLSVLSKEDCWLLFRQRAFG-LGN-----NVVAIGKEIVKKCGGVPLAAKAFGGLMRFKS-----WLHVKESI-K-L-PQ--DKNSILPALRLSYSYLPLESRQCFAYCAIFPKGSQIRKRDLIHLWMANGYI--SKGW--EDIGDQIWNELCLISFFQEV--D-RSD-ISFEMHDLVHDLAQSIMKGECQM--YNEKAHH
>XP_028099688.1
L-LRK---SY-MEEDIVGLDKDLTEIVEHLVK-EE-QCRVVSIWGMGGLGKTTLAKEVYHHNDVRRHFDCFSWAFISQQC-N-EVLEGILIGLTK-KI-MKLGELVEELFQVQSQKKCLVVIDDIWKAQ-D-WEILSPAFP-KKSSKILLTTRKKEVASYAD-QP---HELRTLTEDESWKLFEKKAS--------STEMMELGKEMVKHCGGLPLAIVVLGGLLANKH---EEW------------------------------------------------------------------------------------------------------------------------KEKN-----------
>XP_028099955.1
--WHRPSTLV-HEHCIYGRDKEKKDIIDFLLG--DNKVGVLPIVGMGGLGKTTLAQMVYNDEVVVNHFDLQAWVCVSDEF-DT-ISKVILESITACEF--DLNQVQVQLKQNLIGKKILIVLDDVWDTK---WNILKGPF-NGVGSKIIVTTRDRDVASIMG-TVQ-NHLLQYLSDDDCWSVFEQHAFGKRSM-----ELVFIGKKIVGKCKGLPLAASTLGGLLKCKE-----WENVLNSI-D-L-TE--KDNEIPPALRLSYHHLPSHLKRCFAYCSILPKDYEFEEEELIFLWMAEGLL--QNGKQ-EDLGVEYFRELQSRSFFQPSS---GGE-SLFVMHDLINDLAQSVAGYTCFR--CRKSARH
>XP_028099983.1
--YHGLTTSL-DESGVFGRDNDKEDVIKLLLS--DSKIDVIAIVGMGGVGKTTLAQFLYNDGRVDDHFDMKAWVCVSDEF-DV-VTRTILKAVIGSDK--DLNELQVKLKECLSGKKFLMVLDDVWNEN---WDSLRSPF-EGGGSRVIVTTRNESVSSIMQ-TVP-IHRLQQLSDEDCWKLFAKHAFEKRDC-----NLERIGKEVVKKCKGLPLAAKTLAGLLRSKR-----WNNILKSI-D-L-PK--QKSNILPALKLSYHYLPSHLKRCFAYCSIFPKDHEFEMERLVLMWMAEGFV--ERSKT-EEVGYECFNELQSRSFFQRSN----AN-KYFVMHDLVNDLAQAVSRDFCYM--HHERVHH
>XP_028099984.1
--YHGLTTSL-DESGVFGRDNDKEDVIKLLLS--DSKIDVIAIVGMGGVGKTTLAQFLYNDGRVDDHFDMKAWVCVSDEF-DV-VTRTILKAVIGSDK--DLNELQVKLKECLSGKKFLMVLDDVWNEN---WDSLRSPF-EGGGSRVIVTTRNESVSSIMQ-TVP-IHRLQQLSDEDCWKLFAKHAFEKRDC-----NLERIGKEVVKKCKGLPLAAKTLAGLLRSKR-----WNNILKSI-D-L-PK--QKSNILPALKLSYHYLPSHLKRCFAYCSIFPKDHEFEMERLVLMWMAEGFV--ERSKT-EEVGYECFNELQSRSFFQRSN----AN-KYFVMHDLVNDLAQAVSRDFCYM--HHERVHH
>XP_028099985.1
--YHGLTTSL-DESGVFGRDNDKEDVIKLLLS--DSKIDVIAIVGMGGVGKTTLAQFLYNDGRVDDHFDMKAWVCVSDEF-DV-VTRTILKAVIGSDK--DLNELQVKLKECLSGKKFLMVLDDVWNEN---WDSLRSPF-EGGGSRVIVTTRNESVSSIMQ-TVP-IHRLQQLSDEDCWKLFAKHAFEKRDC-----NLERIGKEVVKKCKGLPLAAKTLAGLLRSKR-----WNNILKSI-D-L-PK--QKSNILPALKLSYHYLPSHLKRCFAYCSIFPKDHEFEMERLVLMWMAEGFV--ERSKT-EEVGYECFNELQSRSFFQRSN----AN-KYFVMHDLVNDLAQAVSRDFCYM--HHERVHH
>XP_028099986.1
--YHGLTTSL-DESGVFGRDNDKEDVIKLLLS--DSKIDVIAIVGMGGVGKTTLAQFLYNDGRVDDHFDMKAWVCVSDEF-DV-VTRTILKAVIGSDK--DLNELQVKLKECLSGKKFLMVLDDVWNEN---WDSLRSPF-EGGGSRVIVTTRNESVSSIMQ-TVP-IHRLQQLSDEDCWKLFAKHAFEKRDC-----NLERIGKEVVKKCKGLPLAAKTLAGLLRSKR-----WNNILKSI-D-L-PK--QKSNILPALKLSYHYLPSHLKRCFAYCSIFPKDHEFEMERLVLMWMAEGFV--ERSKT-EEVGYECFNELQSRSFFQRSN----AN-KYFVMHDLVNDLAQAVSRDFCYM--HHERVHH
>XP_028099987.1
--YHGLTTSL-DESGVFGRDNDKEDVIKLLLS--DSKIDVIAIVGMGGVGKTTLAQFLYNDGRVDDHFDMKAWVCVSDEF-DV-VTRTILKAVIGSDK--DLNELQVKLKECLSGKKFLMVLDDVWNEN---WDSLRSPF-EGGGSRVIVTTRNESVSSIMQ-TVP-IHRLQQLSDEDCWKLFAKHAFEKRDC-----NLERIGKEVVKKCKGLPLAAKTLAGLLRSKR-----WNNILKSI-D-L-PK--QKSNILPALKLSYHYLPSHLKRCFAYCSIFPKDHEFEMERLVLMWMAEGFV--ERSKT-EEVGYECFNELQSRSFFQRSN----AN-KYFVMHDLVNDLAQAVSRDFCYM--HHERVHH
>XP_028099988.1
--YHGLTTSL-DESGVFGRDNDKEDVIKLLLS--DSKIDVIAIVGMGGVGKTTLAQFLYNDGRVDDHFDMKAWVCVSDEF-DV-VTRTILKAVIGSDK--DLNELQVKLKECLSGKKFLMVLDDVWNEN---WDSLRSPF-EGGGSRVIVTTRNESVSSIMQ-TVP-IHRLQQLSDEDCWKLFAKHAFEKRDC-----NLERIGKEVVKKCKGLPLAAKTLAGLLRSKR-----WNNILKSI-D-L-PK--QKSNILPALKLSYHYLPSHLKRCFAYCSIFPKDHEFEMERLVLMWMAEGFV--ERSKT-EEVGYECFNELQSRSFFQRSN----AN-KYFVMHDLVNDLAQAVSRDFCYM--HHERVHH
>XP_028099989.1
--YHGLTTSL-DESGVFGRDNDKEDVIKLLLS--DSKIDVIAIVGMGGVGKTTLAQFLYNDGRVDDHFDMKAWVCVSDEF-DV-VTRTILKAVIGSDK--DLNELQVKLKECLSGKKFLMVLDDVWNEN---WDSLRSPF-EGGGSRVIVTTRNESVSSIMQ-TVP-IHRLQQLSDEDCWKLFAKHAFEKRDC-----NLERIGKEVVKKCKGLPLAAKTLAGLLRSKR-----WNNILKSI-D-L-PK--QKSNILPALKLSYHYLPSHLKRCFAYCSIFPKDHEFEMERLVLMWMAEGFV--ERSKT-EEVGYECFNELQSRSFFQRSN----AN-KYFVMHDLVNDLAQAVSRDFCYM--HHERVHH
>XP_028099990.1
--YHGLTTSL-DESGVFGRDNDKEDVIKLLLS--DSKIDVIAIVGMGGVGKTTLAQFLYNDGRVDDHFDMKAWVCVSDEF-DV-VTRTILKAVIGSDK--DLNELQVKLKECLSGKKFLMVLDDVWNEN---WDSLRSPF-EGGGSRVIVTTRNESVSSIMQ-TVP-IHRLQQLSDEDCWKLFAKHAFEKRDC-----NLERIGKEVVKKCKGLPLAAKTLAGLLRSKR-----WNNILKSI-D-L-PK--QKSNILPALKLSYHYLPSHLKRCFAYCSIFPKDHEFEMERLVLMWMAEGFV--ERSKT-EEVGYECFNELQSRSFFQRSN----AN-KYFVMHDLVNDLAQAVSRDFCYM--HHERVHH
>XP_028099991.1
--YHGLTTSL-DESGVFGRDNDKEDVIKLLLS--DSKIDVIAIVGMGGVGKTTLAQFLYNDGRVDDHFDMKAWVCVSDEF-DV-VTRTILKAVIGSDK--DLNELQVKLKECLSGKKFLMVLDDVWNEN---WDSLRSPF-EGGGSRVIVTTRNESVSSIMQ-TVP-IHRLQQLSDEDCWKLFAKHAFEKRDC-----NLERIGKEVVKKCKGLPLAAKTLAGLLRSKR-----WNNILKSI-D-L-PK--QKSNILPALKLSYHYLPSHLKRCFAYCSIFPKDHEFEMERLVLMWMAEGFV--ERSKT-EEVGYECFNELQSRSFFQRSN----AN-KYFVMHDLVNDLAQAVSRDFCYM--HHERVHH
>XP_028099992.1
--YHGLTTSL-DESGVFGRDNDKEDVIKLLLS--DSKIDVIAIVGMGGVGKTTLAQFLYNDGRVDDHFDMKAWVCVSDEF-DV-VTRTILKAVIGSDK--DLNELQVKLKECLSGKKFLMVLDDVWNEN---WDSLRSPF-EGGGSRVIVTTRNESVSSIMQ-TVP-IHRLQQLSDEDCWKLFAKHAFEKRDC-----NLERIGKEVVKKCKGLPLAAKTLAGLLRSKR-----WNNILKSI-D-L-PK--QKSNILPALKLSYHYLPSHLKRCFAYCSIFPKDHEFEMERLVLMWMAEGFV--ERSKT-EEVGYECFNELQSRSFFQRSN----AN-KYFVMHDLVNDLAQAVSRDFCYM--HHERVHH
>XP_028099993.1
--YHGLTTSL-DESGVFGRDNDKEDVIKLLLS--DSKIDVIAIVGMGGVGKTTLAQFLYNDGRVDDHFDMKAWVCVSDEF-DV-VTRTILKAVIGSDK--DLNELQVKLKECLSGKKFLMVLDDVWNEN---WDSLRSPF-EGGGSRVIVTTRNESVSSIMQ-TVP-IHRLQQLSDEDCWKLFAKHAFEKRDC-----NLERIGKEVVKKCKGLPLAAKTLAGLLRSKR-----WNNILKSI-D-L-PK--QKSNILPALKLSYHYLPSHLKRCFAYCSIFPKDHEFEMERLVLMWMAEGFV--ERSKT-EEVGYECFNELQSRSFFQRSN----AN-KYFVMHDLVNDLAQAVSRDFCYM--HHERVHH
>XP_028099994.1
--YHGLTTSL-DESGVFGRDNDKEDVIKLLLS--DSKIDVIAIVGMGGVGKTTLAQFLYNDGRVDDHFDMKAWVCVSDEF-DV-VTRTILKAVIGSDK--DLNELQVKLKECLSGKKFLMVLDDVWNEN---WDSLRSPF-EGGGSRVIVTTRNESVSSIMQ-TVP-IHRLQQLSDEDCWKLFAKHAFEKRDC-----NLERIGKEVVKKCKGLPLAAKTLAGLLRSKR-----WNNILKSI-D-L-PK--QKSNILPALKLSYHYLPSHLKRCFAYCSIFPKDHEFEMERLVLMWMAEGFV--ERSKT-EEVGYECFNELQSRSFFQRSN----AN-KYFVMHDLVNDLAQAVSRDFCYM--HHERVHH
>XP_028099995.1
--YHGLTTSL-DESGVFGRDNDKEDVIKLLLS--DSKIDVIAIVGMGGVGKTTLAQFLYNDGRVDDHFDMKAWVCVSDEF-DV-VTRTILKAVIGSDK--DLNELQVKLKECLSGKKFLMVLDDVWNEN---WDSLRSPF-EGGGSRVIVTTRNESVSSIMQ-TVP-IHRLQQLSDEDCWKLFAKHAFEKRDC-----NLERIGKEVVKKCKGLPLAAKTLAGLLRSKR-----WNNILKSI-D-L-PK--QKSNILPALKLSYHYLPSHLKRCFAYCSIFPKDHEFEMERLVLMWMAEGFV--ERSKT-EE----------------------------------------------------------
>XP_028100000.1
--YHGLTTSL-DESGVFGRDNDKEDVIKLLLS--DSKIDVIAIVGMGGVGKTTLAQFLYNDGRVDDHFDMKAWVCVSDEF-DV-VTRTILEAVIRSDK--DLNQLQVKLKECLSGKKFLIVLDDVWNEN---WDSLRSPF-GGEGSRIIVTTRNESVSSIMQ-TVP-IHRLQQLSDEDCWKLFAKHAFDKGDC-----NLERIGKEIVKKCKGLPLAAKTLAGLLRSKR-----WNNILKSI-D-L-PK--EKSNILPALKLSYHYLPSHLKRCFAYCSIFPKNYEFQMERLVLMWMAEGFV--ERSKT-EEVGYECFNELQSRSFFQRSN----AN-KYFVMHDLVNDLAQAVSGDFCYV--HHERVLH
>XP_028100001.1
--YHRLTTSL-DESGVCGRDNDKEDVIKLLLS--DSKIDVIAIVGMGGVGKTTLAQFLYNDGRVADHFDMKAWVCVSDEF-DV-VTRTILEAVIGSDT--DLNQLQVKLKECLSGKKFLIVLDDVWNEN---WDSLRSPF-GGEGSRVIVTTRNESVSSIMQ-TVP-IHRLQQLSDEDCWKLFAKHAFEKGDC-----KLERIGKQIVKKCKGLPLAAKTLSGLLRSKR-----WNNILKSI-D-L-PK--EKSNILPALKLSYHYLPSHLKRRFAYCSIFPKDYEFEMERLVLMWMAEGFV--ERSKT-EEVGYECFYELQSRSFFQRSN----AK-KYFVMHDLVNDLAQAVSGDFCYM--HHERVHH
>XP_028100032.1
A-LEQ---TF-GDEYFIGIEQDIEVLAAQLVSEEA-HCKVVLIWGMGGVGKTTLLGRFTN-----------------------QMLGAILMPSL------------KQLDEVQQQKKCLVVLDDVWSSE-G-FDELSRVFS---NTKIILTTRKANVPGYQ---N--ILQRNLLNEVESWELFARKAF-PKT--------------------------------------------------------------------------------------------------------VAKG----------------------------------------------------------------------
>XP_028100292.1
--WQRLSTSS-SEPRIYGREKDQRKIIELLIGA-DSNIGIIPIVGMGGIGKTNLAQMVYNNETVKKHFNLKAWVCVSDEF-DI-ITKLILESVTTCSF--GLDQVQVQLKQALAGKKFLIVLDDVWNKK---WNVLKSPF-VGAGSKVVVTTRNRDVARMMG-AVE-LHDIEVLSDDDCWLLFAQHAFESRSI-----NLVSIGKKIVEKCKGLPLAVMTLGGLLRCKE-----WVHVLRSI-D-L-PH--EESDILPALRLSYHHLPLHLKQCFAYCSIIPKDYEFEEEELVLLWMAEGFI--ER-KQ-EDVGGEYFWELLSRSFFQPSS---TGK-SSFVMHDLINDLAQVVARGTCFR--HIKKARH
>XP_028100405.1
S----------DEEITVGFDDEALTIKRLLVGA-R-QLQMISIVGMPGLGKTTLARKLYNDPYITHYFHICAWTYASQLP-R-DMLLDILRSLYN-EM-MTNEKLGDKLYKKLKGKRYLIVIDDIWDIG-A-WVDLKMYFP-DNGSRVLFTSRLKELAMHAS-PD---HCLRFLTEEESWELLQRKVFQ-N-E-C---ELIEIGKQIMKKCEGLPLAIVVMAGLLA-KD---VWWKQVAQSV---IVS----DLDTL---ALSYNHLPRHLKPCFLYLGAFPVDQQISVQKLICLWIAEGFI--QGQRS-EEVAEDYLMGLIQRSLVIVA-QRFDGRIKACRMHDLLRDLCFKKVREINFL-TNN---RR
>XP_028100449.1
--WQRPTTYL-KEPCVYGREEKKNKIIELLLT--DTKVDVIPIVGMGGIGKTTLAQLIWDDNGVKNHFDPKAWVCVSDEF-DV-ITKAILDEFNSCNS--ELNTLQRKLEDKLAGKKFLLVLDDVWNYR---WSSLQSPF-RAAGSKIIVTTRITTVARQVG-TIE-HHDLKELSPDDCWSIFAQHAFKNINI-----ELESIGRQIVAKCGGLPLAARALGGLLR-DQ-----WKMVLTSI-D-K-PY--EESHILPSLKLSYHHLPSHLKRCFGYCAIVPKDYEFGKDELVLLWMAEGLI--EEGEQ-EDVGRRYFHELVSRSFFQLSR----HN-KLFIMHDLINDLAQAVAGDICFR--NKDKARH
>XP_028100541.1
--WQRSTT-C-KEPHIHGRDEDMKQIIELLLG--DTRFDVIPIVGMGGIGKTTLAQHIYNHDRVENHFNLKAWVCVSDDF-EV-ITKAILESFTSFNF--NLNEVQVQLSKRLAGEKFLLVLDDVWDYG---WNLLQSPF-RGAGSKIIVTTRDRGVAKQMG-MDK-YHNLQNLSYGDCWLIFSQHAFQNRNI-----ELESIGKKIVERCRGLPLAARALGSLLCCKQ-----WKEILNNI-N-------EESGILTALKLSYLHLPVHLKRCFSYCAIIPKDYEFMEEELVLLWMAEGLI--ENGDQ-EYLGRKYFHELVSRSFFQPSS----GN-KSFIMHDLINDLAQDVAGNKCFR--NKKKARH
>XP_028100542.1
--WQRSTT-C-KEPHIHGRDEDMKQIIELLLG--DTRFDVIPIVGMGGIGKTTLAQHIYNHDRVENHFNLKAWVCVSDDF-EV-ITKAILESFTSFNF--NLNEVQVQLSKRLAGEKFLLVLDDVWDYG---WNLLQSPF-RGAGSKIIVTTRDRGVAKQMG-MDK-YHNLQNLSYGDCWLIFSQHAFQNRNI-----ELESIGKKIVERCRGLPLAARALGSLLCCKQ-----WKEILNNI-N-------EESGILTALKLSYLHLPVHLKRCFSYCAIIPKDYEFMEEELVLLWMAEGLI--ENGDQ-EYLGRKYFHELVSRSFFQPSS----GN-KSFIMHDLINDLAQDVAGNKCFR--NKKKARH
>XP_028100543.1
--WQRSTT-C-KEPHIHGRDEDMKQIIELLLG--DTRFDVIPIVGMGGIGKTTLAQHIYNHDRVENHFNLKAWVCVSDDF-EV-ITKAILESFTSFNF--NLNEVQVQLSKRLAGEKFLLVLDDVWDYG---WNLLQSPF-RGAGSKIIVTTRDRGVAKQMG-MDK-YHNLQNLSYGDCWLIFSQHAFQNRNI-----ELESIGKKIVERCRGLPLAARALGSLLCCKQ-----WKEILNNI-N-------EESGILTALKLSYLHLPVHLKRCFSYCAIIPKDYEFMEEELVLLWMAEGLI--ENGDQ-EYLGRKYFHELVSRSFFQPSS----GN-KSFIMHDLINDLAQDVAGNKCFR--NKKKARH
>XP_028100544.1
--WQRSTT-C-KEPHIHGRDEDMKQIIELLLG--DTRFDVIPIVGMGGIGKTTLAQHIYNHDRVENHFNLKAWVCVSDDF-EV-ITKAILESFTSFNF--NLNEVQVQLSKRLAGEKFLLVLDDVWDYG---WNLLQSPF-RGAGSKIIVTTRDRGVAKQMG-MDK-YHNLQNLSYGDCWLIFSQHAFQNRNI-----ELESIGKKIVERCRGLPLAARALGSLLCCKQ-----WKEILNNI-N-------EESGILTALKLSYLHLPVHLKRCFSYCAIIPKDYEFMEEELVLLWMAEGLI--ENGDQ-EYLGRKYFHELVSRSFFQPSS----GN-KSFIMHDLINDLAQDVAGNKCFR--NKKKARH
>XP_028100559.1
--WPRRTTYL-DDPFVCGRDEDKKRIVELLLR--DTKVDVIPITGMGGIGKTTLAQLIYDDDGVKNHFDLKAWVCVSEEF-DV-ITKS------------------------------------------------------------------------------------------------------------------------------------------------------------------------------------------------------------------------------------------------------------------------------------------
>XP_028101129.1
S-DYR-G-DA-DESELVGIDKPKSQLIRWLVHE-D-RLKVFSVSGMGGLGKTTLVKKVFDDAVVKNHSQSHVWITVSESF-K-VLLKGIIKQLF--GM-MDTNSLKGIINAFLQQKRYVLVFDDVWDIH-A-WQSFRHVFP-GNGSRVVLTTRNADLASFAE-YH--VYNLQPLTPEESWTLFCRKTF---MESC--SHLEGLSKAILNRCEGLPLAIVAISGLLSTKD---DEWDKIYRSL-E-L-EG--NDNKIL---SLSYIDLPYYLKFCFL----------------------------------------------------------------------------------------------
>XP_028101130.1
S-DYR-G-DA-DESELVGIDKPKSQLIRWLVHE-D-RLKVFSVSGMGGLGKTTLVKKVFDDAVVKNHSQSHVWITVSESF-K-VLLKGIIKQLF--GM-MDTNSLKGIINAFLQQK--------------------------------------------------------------------RKTF---MESC--SHLEGLSKAILNRCEGLPLAIVAISGLLSTKD---DEWDKIYRSL-E-L-EG--NDNKIL---SLSYIDLPYYLKFCFL----------------------------------------------------------------------------------------------
>XP_028101134.1
S-DYR-G-DA-HEFELVSIDKPKSQLIRWLMHE-D-RLKAFSVSGMGRLGKTTLAKRVFDDAVVKNHFQSHVWITVSESF-K-VLLKGIIKQLF--GM-MDTNSLKGIINAFLQQK--------------------------------------------------------------------RKTF---MESC--SHLERLSKVILHRCE-----------------------------------------------------------------------DCCLQLWQLVVFY--------------------------------------------------------------------------
>XP_028101135.1
S-DYR-G-DA-HESELAGIDKPKSQLIRWLVHE-D-RLKVFSVSGMGGLGKTTLVKKVFDDAIVKNHFQSHVWITVSESF-K-VLLKDIIKQLF--RM-MDTNNLKGIINAFLQQKRYVLVFDDLWDIH-A-WQSFRYVFP-GNGSSVVLTTRNADLASIAE-YY--VYNLQPLPPEESWTLFCRKTF---MESC--SHLERLSKAILNRCEGLPLAVVAISGLLSTKD---DEWDKIYRSL-E-L-EG--ND---------------------------------------------------------------------------------------------------------------------
>XP_028101136.1
S-DCR-G-DA-DEAELVGIDEPKSQLITWLVHE-D-RLKVLSLSGMGGLGKTTLVKKVFDDVVVKKHFQNHAWITVSESF-N-ELLKGMIQQLF--GV-MNTNSLKGIIKAFLQQKRYVLVFDDVWDIH-A-WQSFRYVFP-GNGSQVVLTTRNADLASFSE-YH--VYNLQPLPPKESWTLFCRKTS---MESC--SYLEGLSRAILKRCEGLRLAIVAISGLLSTKD---DEWDKINLSL-E-L-GG--NDKKIL---SLSYIDLSYYLKFCFLYSSVFPEDYLIEHGRLIRLWVAEGFV--EAGMT-EEVAEGYLNELINRSIVQVA-QRSDGRVQTYRIHDLWHEIIVSKSGEQNIV------AAL
>XP_028101138.1
S-DYR-G-DA-HEFELAGIDKPKSQLIRWLVHE-D-RLKVLSVSGMGRLGKTTLVKKAFDDVVVKNHFQSHVWITVSESF-K-VLLKDIIKKLF--GM-MDTNSLKAIINAFLQQN--------------------------------------------------------------------RKTF---MESC--SHLEGLSKAILNRCEGLPLAIVAISGLLSTKD---DEWDNIYRSL-E-L----------------------------------------------------------------------------------------------------------------------------
>XP_028101141.1
S-DYR-G-DA-HESELVGINKPKSQLIRWLVHE-D-RLKVFSISGMGGLGKTTPVKKAFDDAVVKNHFQSHVWITVSESF-K-VLLKDIIKKLF--GM-MDTNSLKAIINAFLQQNRYVLVFDDVWHIH-A-WQSFRHVFP-GNGSRVMLTTRNVDLASSAE-YH--VYNLQPLTLEESWTLFCRKTF---MESC--SHLEGLSKAILNRC---------------------------------------------------------------------------------------------------------------------------------------------------------------
>XP_028101165.1
H---G-TCSL-NESEIYGRNHEKEEIIELLIGNFSCDVSVYAICGMGGLGKTTLAQLVYNDGRVKRHFELRIWVCVSDDF-NV-LIRAILESVQGCDI--NLDPLLLRLQEKLGGRRFLLVLDDVWNEC---WDGLKQAL-RGAGSIIIVTTRIQKVALIMA-TI--LHHLAYLSEDHSWSLFKLRAFGNRGR-----ELELIGKDIVKKCGGLPLAIKALGSLMQFKR-----WLSVKESI-D-L-SD--GGNAILPALRLSYEALPPHLRQCFAYCCIFPKDYIMKKDVLIEMWMANGFI--PRGT--YDMGHQIFDQLVWRSFLQDV-TE--GE-TTCKMHDLMHDLAESIMRHECFI--PK-KVRH
>XP_028101273.1
S----------DEEITMSFDDEALTIKKLLVRG-K-QLQMISIVGIPGLGKTTLAIKLYNDPYITHYFHIRAWTYASQLS-R-DMLLDILRSVND-EI-MTNENLGDKLYKSLKGERYLIVIDDFWDIG-A-WVDLKMYFP-DNGSRVMFTSLHKELAMYAS-PD---HCLRFFTEEESWVLLQQKVFP-N-E-C---ELIKIWKHIMKKCEGLPLAIVIIAGLPA-KN---ESWIQVAQSV---IVS----DLDTL---ALSYNHLPRHLKPCFLYLGAFPEDQEIPVQKLIWLWIAEGLY--KG----------------------------------------------------------------
>XP_028101278.1
P-WQRPSTSL-DEPRIYGREHDQRKIIELLVRG-DSNIGVIPIVGMGGIGKTTLAQMVYNDETVQKHFHLKAWVCVSDEF-DI-ITKAILESVTTFSF--NLDQVQVQLKQALAGKKFLIVLDDVWNKK---WNVLKKPF-NGAGSKVVVTTRDREVAGMMT-TVE-LHDIKILSKEDCWSLFAQHAFANTSI-----KLVSIGKEIVEKCKGLPLAARTLGGLLRSKV-----WINVLRSI-D-L-PH--TKSDI------------------------------------------------------------------------------------------------------------------
>XP_028101358.1
--------------------EDLNKVVKHLVQ-VD-PSRVVPICGLGGLGKTTLARRVYHHKDVKDHFHRLAWVCISQQY-Q-DILQGIFNKLVE-EV-MRNEELFEQLYEVQQSKKCLVVLDDIWSID-A-WKSLKPTFP--GGSKILLTTRNKAMPSQID-PY--LHEPQCLNDKESWDLLQKKSL-LRR----DTNMEAIGRKMVKFCAGLPLAIIVLGGLLATKH---REWEVVCQNV-H-K-------SKVL---ALSYHDLPYQLKPCFLYFGHFPEDSGIDAKRLYHLWIADGII---VDET-MDVAKRYLGALAQRCMVQVQ-VEYTQRINYCRIHDLMLELCLSKAKMNDFL-TTTPKIRK
>XP_028101614.1
L----------NEEITVGFDDEALTIKELLARG-K-QLQMISIVGMPGLGKTTLATKLYNDPYITHYFHIRAWTYASQLP-R-DMLLDILRSVND-EI-MTNEKLGKKLYKQLKGKRYLIVIDDLWDIG-V-WVDLKMYFP-DNGSRVMFTSRLKELAMHAS-PD---HCLRFLTKEESWELLQWKVFQ-N-E-G---VLIEIGKQIMKKCEGLPLAIVVMAGLLA-KD---ESWEQVAQS------------------------------------------------------------------KS-EEVAEDYLMDLIQRSL--------------------------------------------
>XP_028101633.1
E---R-TSSV-TEPQLYGRDEDKEKIVKFLVEDVCDDVSVYPILGIGGLGKTTLAQMAFNDERVKPHFDPKIWVYVSQDF-DV-VIKATIESANACEA--DLDSLQRKLRDMLHGKRYLIVLDDVWDED---WDAFKYSL-AGSGASVIVTTRVDKVASIMG-T---IHRLSVLSKEDCWLLFRQRAFG-LRN-----NFVAIGKEIVKKCGGVPLAAKALGGLMRFKS-----WLHVKESI-K-L-PQ--DKNSILPALRLSYSYLPLESRQCFAYCAIFPKGS-------------------------------------------------------------------------------------
>XP_028101635.1
E---R-TSSV-TEPQLYGRDEDKEKIVKFLVEDVCDDVSVYPILGIGGLGKTTLAQMAFNDERVKPHFDPKIWVYVSQDF-DV-VIKATIESANACEA--DLDSLQRKLRDMLNGKRYLIVLDDVWAED---WDALKYSL-AGTGASVIVTTRVDKVASIMG-T---IHRLLALSEEDCLLLFRQRAFG-LGN-----NLVAIGKEIVKKCGGVPLAAKALGGLMRFKS-----WLHVKESI-T-L-TQ--E-NSILPALRLSYFYLPLESRQCFAYCSIFPKGSQIQKRDLIRLWMANGYI--SKGW--EDIGDQIWNELCLISFFQEV--D-ESD-ICFEMHDLVHDLAQSIMKGECQM--YNGKAHH
>XP_028101691.1
---------------IHGRDEDIKQIIELLLG--FTLFDVIPIVGMGGIGKTTLAQHIYNHDQVES----------------------------------------------------------------------------------------------------------------------------------------------------------------------------------------------------------------------------------------------------------------------------------------------------------------
>XP_028101692.1
--RQRSTT-C-REPHIHGRDEDIKQIIELLLG--FTLFDVIPIVGMGGIGKTTLAQHIYNHDQVEKHFNLKAWVCVSDDF-EI-ITKAILESFTSCNF--NLNEVQVQLSKTLAGKKFLLVLDDVWDYG---WNLLQSPF-AGAGSKIIVTTQDRGVAKQMG-MDK-YHNLHNLSHDDCWLIFAQHAFENRNI-----KLVSIGKKIVERCRGLPLAARALGSLLCCKQ-----WKEILNNI-N-------EESGILTALKLSYLHLPVHLKRCFSYCAIIPKDCEFMEEELVLLWMAEGLI--ENGDQ-EDLGRKYFQELVSRSFFQPSS----GN-KSFIMHDLINDLAQDVAGNKCFR--NKDKARH
>XP_028101693.1
--RQRSTT-C-REPHIHGRDEDIKQIIELLLG--FTLFDVIPIVGMGGIGKTTLAQHIYNHDQVEKHFNLKAWVCVSDDF-EI-ITKAILESFTSCNF--NLNEVQVQLSKTLAGKKFLLVLDDVWDYG---WNLLQSPF-AGAGSKIIVTTQDRGVAKQMG-MDK-YHNLHNLSHDDCWLIFAQHAFENRNI-----KLVSIGKKIVERCRGLPLAARALGSLLCCKQ-----WKEILNNI-N-------EESGILTALKLSYLHLPVHLKRCFSYCAIIPKDCEFMEEELVLLWMAEGLI--ENGDQ-EDLGRKYFQELVSRSFFQPSS----GN-KSFIMHDLINDLAQDVAGNKCFR--NKDKARH
>XP_028101922.1
E-KRRETSSF-RSAEVIGREREKEVIVQLLVSSSG-NVDIIPIVGMGGLGKTILAQSIYNDNKIECHFSKRL-------------------------------GLQSQVRGVLSHQKIFLVLDDVWNED---WAKLRDML-IGAGSRIVVTTRSRKVASIVH-T---MYELKGLSDNECLSILVKWAFEKGEK-----NLINIGRDIVKKCGGAPLAARTLGAALHSKT-----CLSVRDSI-A-Y-AQ--NKNDILPVLRLSYDQMPSYLKQCFAYCSLFEKDQIISKQELIYYWMAQGFI--EDNE--EDTG--------------------------------------------------------
>XP_028102117.1
STSMPMMGNR-DEEITVGFEDDALAIKELLAGE-N-QLQMISIVGMPGLGKTTLARKLYNDPYITYYFHIRAWTYASQLP-T-DMLLDILRSFND-EI-MTNEKLGEKLYKQLKGNKYLIVIDDLWDIG-A-WVDLKMYFP-DNGSRVMFTSRLKELAMHAS-PD---HCLRFLTEEESWELLQQKVFQ-N-E-C---ELIIIGKEIMKKCAGLPLAIVVIAGLLA-RN---ESWKQVAQSV---IVS----DLDTL---ALSYNHLPHHLKPCFLYLGAFPEDQEISVQKLIWLWIAEGFI--QEQKS-EEVAEGYLMDLIQRSLVIVA-QRFDGRIKTCRMHDLLRDLCLKKAREINFL-ANN---CR
>XP_028102118.1
S----------HEEITVGFDDEALTIKQLLAGG-K-QLQMISIVGMPGLGKTTLATKLYNDPYISHYFHIRAWTYASQLP-R-DMLLDILRSVND-EI-MTNEKLGEKLYKQLKGKRYLIVIDDLWDIG-A-WVNLKMYFP-DNGSRVMFTSRLKEVAMHAS-PD---HCLRFLTEEESWELLQRKMFQ-N-E-C---ELIGIGKQI-----------------------------------------------------------------------------------------------------------------------------RFDGRIKACRMHDLLRDLCLKKAREINFL-TNN---RR
>XP_028102119.1
S----------HEEITVGFDDEALTIKQLLAGG-K-QLQMISIVGMPGLGKTTLATKLYNDPYISHYFHIRAWTYASQLP-R-DMLLDILRSVND-EI-MTNEKLGEKLYKQLKGKRYLIVIDDLWDIG-A-WVNLKMYFP-DNGSRVMFTSRLKEVAMHAS-PD---HCLRFLTEEESWELLQRKMFQ-N-E-C---ELIGIGKQI-----------------------------------------------------------------------------------------------------------------------------RFDGRIKACRMHDLLRDLCLKKAREINFL-TNN---RR
>XP_028102121.1
S----------HEEITVGFDDEALTIKQLLAGG-K-QLQMISIVGMPGLGKTTLATKLYNDPYISHYFHIRAWTYASQLP-R-DMLLDILRSVND-EI-MTNEKLGEKLYKQLKGKRYLIVIDDLWDIG-A-WVNLKMYFP-DNGSRVMFTSRLKEVAMHAS-PD---HCLRFLTEEESWELLQRKMFQ-N-E-C---ELIGIGKQI-----------------------------------------------------------------------------------------------------------------------------RFDGRIKACRMHDLLRDLCLKKAREINFL-TNN---RR
>XP_028102439.1
S-DRR-G-DA-EEDDLVGIDNPKQQLIDGVLDDAD-RLKVISVVGMGGLGKTTLIKKVYDDLEVKRQFQTHATITVSQSF-N-EILTGLIQQLF--RF-MDNSNLKAVLKEFLQESKYVLVLDDIWSLE-A-WDDIKIALP-SNGSRVLLTTRIVNVASTSE-SH--IYEMKALSQEESWTLFCNKTF---QGDC--PHLIELSESILRRCEGLPLAIVVISGLLVSKD---DEWELVNRCL-E-V-EV--S-KKIL---LLSYSDLPYYLKSCLLYLSCFPEDHLIDWMSTIRLWIAEGFV--EEGKT-EEVAEAYLYELLNRSLIQVA-TRLDRRIKNCRIHDLLREIILSKSRDHNFL------ARR
>XP_028102762.1
--WQRPTTCL-NEPSVYGRDEDKKKIIELLLLGVESNIGVVPIVGMGGVGKTTLARMVYNDDMVGKHFEIKAWVYVSEDF-DI-VTKAILESVTPCNF--TLDQVQLQLKQILDGKKFLIVLDDFWNKK---WSSLKSPF-NGAGSQVMVTTRNTDVALMLG-TVK-YHHLKQLSMDDCWSVFAQNAFENTIM-----NLVSIGRKIVEKCGGLPLAARTLGGLLRSKL-----WEDVLNSM-E-L-SE--QESDILPALRLSYHHLPSHLKKCFAYCSILPKNSRFTEMTLVLLWMAEGFI--QKGKQ-EDLGCEYFRELLSRSFFQPST---SGK-SSFVMHDLIIDLAQFVAGKICFR--YKSKARH
>XP_028103138.1
S-DYR-G-DA-HESELVGIDMPKSQLLRWLVHE-D-RLKVFSASGMGRLGKTTLVKKAFDDAVVKNHFQSHVWITVSESF-K-VLLKGIIKQLF--GM-MDTNSLKGIINAFLQQKRYVLVFDVVWDIH-A-WQSFRYVFP-GNGSRVVLTTRNADLASIAE-YY--VYNLQPLPPEESWTLFCRKTF---MESC--SHLERLSKAILNRCEGLPLAIVAISGLLSTKD---DEWDKIYRSL-E-L-EG--NDNKIL---SLSYIDLPYYLKFCFLYLSVFPEDCLIDHWRLIRLWVAEGFV--EAGMT-EEVAEGYLNELINRSLIQVA-TRRDRRVQTYRIHDLWREIIVSKSGEQNIV------VRR
>XP_028103345.1
--WQRSTT-C-KEPHIHGRDEDIKQIMELLLG--DTFFDVIPIVGMGGIGKTTLAQHIYNDGRVENHFNLKAWVCVSDDF-EV-ITKAILESFTSCNL--NLNEVQVQLSKTLAGKKFLLVLDDVWDYG---WNLLQSPF-GGAGSKIIVTTRNRGVAKQMG-MDK-YHNLHNLSYGDCWLIFSQHAFQNRNI-----ELESIGKKIVERCRGLPLAARALGSLLCCKQ-----WKEILNNI-N-------EESGILTALKLSYLHLPVHLKRCFSYCAIIPKDYEFMEEELVLLWMAEGLI--E-----------------------------------------------------------------
>XP_028103437.1
T-FRR---SY-IEEDFVGFQEDMKTLIKHLVNERE-NCQVVAICGMGGLGKTTLAKKIYHHQSIKNHFDQFAWVCISQQW-Q-DILEGIFTKLVN-QI-MRVEELVKQLYRVQQEKKCLVVIDDIWSSY-A-WDSLRAAFP-GSGSKILITTRNKEVAMHID-PT--LHEPKCLNEEESWELFQKKVF-SRR----DTRMEMLVREMVERCGGLPLAIVVLGGILVTKH---SEWEIVHQNL-F-L-RR--GKVEVL---ALSYHDLPYRLKACFLCLGNYPEDVEIEAEKLYQLWMAEGII--LEEET-MDVAECYLDELAQRCILQVQ-LECQGRFKSCKLHDLMRDLCLLKIKEENFL-PSSSQIHR
>XP_028103445.1
T-FRR---SY-IEEDFVGFQEDMKTLIKHLVNERE-NCQVVAICGMGGLGKTTLAKKIYHHQSIKNHFDQFAWVCISQQW-Q-DILEGIFTKLVN-QI-MRVEELVKQLYRVQQEKKCLVVIDDIWSSY-A-WDSLRAAFP-GSGSKILITTRNKEVAMHID-PT--LHEPKCLNEEESWELFQKKVF-SRR----DTRMEMLVREMVERCGGLPLAIVVLGGILVTKH---SEWEIVHQNL-F-L-RR--GKVEVL---ALSYHDLPYRLKACFLCLGNYPEDVEIEAEKLYQLWMAEGII--LEEET-MDVAECYLDELAQRCILQVQ-LECQGRFKSCKLHDLMRDLCLLKIKEENFL-PSSSQIHR
>XP_028103453.1
T-FRR---SY-IEEDFVGFQEDMKTLIKHLVNERE-NCQVVAICGMGGLGKTTLAKKIYHHQSIKNHFDQFAWVCISQQW-Q-DILEGIFTKLVN-QI-MRVEELVKQLYRVQQEKKCLVVIDDIWSSY-A-WDSLRAAFP-GSGSKILITTRNKEVAMHID-PT--LHEPKCLNEEESWELFQKKVF-SRR----DTRMEMLVREMVERCGGLPLAIVVLGGILVTKH---SEWEIVHQNL-F-L-RR--GKVEVL---ALSYHDLPYRLKACFLCLGNYPEDVEIEAEKLYQLWMAEGII--LEEET-MDVAECYLDELAQRCILQVQ-LECQGRFKSCKLHDLMRDLCLLKIKEENFL-PSSSQIHR
>XP_028103458.1
T-FRR---SY-IEEDFVGFQEDMKTLIKHLVNERE-NCQVVAICGMGGLGKTTLAKKIYHHQSIKNHFDQFAWVCISQQW-Q-DILEGIFTKLVN-QI-MRVEELVKQLYRVQQEKKCLVVIDDIWSSY-A-WDSLRAAFP-GSGSKILITTRNKEVAMHID-PT--LHEPKCLNEEESWELFQKKVF-SRR----DTRMEMLVREMVERCGGLPLAIVVLGGILVTKH---SEWEIVHQNL-F-L-RR--GKVEVL---ALSYHDLPYRLKACFLCLGNYPEDVEIEAEKLYQLWMAEGII--LEEET-MDVAECYLDELAQRCILQVQ-LECQGRFKSCKLHDLMRDLCLLKIKEENFL-PSSSQIHR
>XP_028103467.1
T-FRR---SY-IEEDFVGFQEDMKTLIKHLVNERE-NCQVVAICGMGGLGKTTLAKKIYHHQSIKNHFDQFAWVCISQQW-Q-DILEGIFTKLVN-QI-MRVEELVKQLYRVQQEKKCLVVIDDIWSSY-A-WDSLRAAFP-GSGSKILITTRNKEVAMHID-PT--LHEPKCLNEEESWELFQKKVF-SRR----DTRMEMLVREMVERCGGLPLAIVVLGGILVTKH---SEWEIVHQNL-F-L-RR--GKVEVL---ALSYHDLPYRLKACFLCLGNYPEDVEIEAEKLYQLWMAEGII--LEEET-MDVAECYLDELAQRCILQVQ-LECQGRFKSCKLHDLMRDLCLLKIKEENFL-PSSSQIHR
>XP_028103473.1
T-FRR---SY-IEEDFVGFQEDMKTLIKHLVNERE-NCQVVAICGMGGLGKTTLAKKIYHHQSIKNHFDQFAWVCISQQW-Q-DILEGIFTKLVN-QI-MRVEELVKQLYRVQQEKKCLVVIDDIWSSY-A-WDSLRAAFP-GSGSKILITTRNKEVAMHID-PT--LHEPKCLNEEESWELFQKKVF-SRR----DTRMEMLVREMVERCGGLPLAIVVLGGILVTKH---SEWEIVHQNL-F-L-RR--GKVEVL---ALSYHDLPYRLKACFLCLGNYPEDVEIEAEKLYQLWMAEGII--LEEET-MDVAECYLDELAQRCILQVQ-LECQGRFKSCKLHDLMRDLCLLKIKEENFL-PSSSQIHR
>XP_028103480.1
T-FRR---SY-IEEDFVGFQEDMKTLIKHLVNERE-NCQVVAICGMGGLGKTTLAKKIYHHQSIKNHFDQFAWVCISQQW-Q-DILEGIFTKLVN-QI-MRVEELVKQLYRVQQEKKCLVVIDDIWSSY-A-WDSLRAAFP-GSGSKILITTRNKEVAMHID-PT--LHEPKCLNEEESWELFQKKVF-SRR----DTRMEMLVREMVERCGGLPLAIVVLGGILVTKH---SEWEIVHQNL-F-L-RR--GKVEVL---ALSYHDLPYRLKACFLCLGNYPEDVEIEAEKLYQLWMAEGII--LEEET-MDVAECYLDELAQRCILQVQ-LECQGRFKSCKLHDLMRDLCLLKIKEENFL-PSSSQIHR
>XP_028103486.1
T-FRR---SY-IEEDFVGFQEDMKTLIKHLVNERE-NCQVVAICGMGGLGKTTLAKKIYHHQSIKNHFDQFAWVCISQQW-Q-DILEGIFTKLVN-QI-MRVEELVKQLYRVQQEKKCLVVIDDIWSSY-A-WDSLRAAFP-GSGSKILITTRNKEVAMHID-PT--LHEPKCLNEEESWELFQKKVF-SRR----DTRMEMLVREMVERCGGLPLAIVVLGGILVTKH---SEWEIVHQNL-F-L-RR--GKVEVL---ALSYHDLPYRLKACFLCLGNYPEDVEIEAEKLYQLWMAEGII--LEEET-MDVAECYLDELAQRCILQVQ-LECQGRFKSCKLHDLMRDLCLLKIKEENFL-PSSSQIHR
>XP_028103490.1
T-FRR---SY-IEEDFVGFQEDMKTLIKHLVNERE-NCQVVAICGMGGLGKTTLAKKIYHHQSIKNHFDQFAWVCISQQW-Q-DILEGIFTKLVN-QI-MRVEELVKQLYRVQQEKKCLVVIDDIWSSY-A-WDSLRAAFP-GSGSKILITTRNKEVAMHID-PT--LHEPKCLNEEESWELFQKKVF-SRR----DTRMEMLVREMVERCGGLPLAIVVLGGILVTKH---SEWEIVHQNL-F-L-RR--GKVEVL---ALSYHDLPYRLKACFLCLGNYPEDVEIEAEKLYQLWMAEGII--LEEET-MDVAECYLDELAQRCILQVQ-LECQGRFKSCKLHDLMRDLCLLKIKEENFL-PSSSQIHR
>XP_028103645.1
S-DYR-G-DA-HESELVGIDKPKSQLIRWLVHE-D-RLKVFSVSGMGGLGKTTLVKKVFDDAVVKNHFQSHVWITVSESF-K-VLLKGIIKQLF--GM-MDTNSLKGIINAFLQQK--------------------------------------------------------------------RKTF---MESC--SHLERLSKAILNRCEGLPLAIVAISGLLSTKD---DEWDKIYRSL-E-L-QG--NDNKIL---SLSYIDLPYYLKFCFLYLSVFPEDCFIDHWRLIRLWVAEGFV--EVGMT-EEVAEGYLNELINRSLVQVA-KRRDKRVTMYRIHDLWREIIVSKSGEQNIV------VRR
>XP_028103754.1
S-LRQ---SY-VEEDIVGLDDDLKTIAEHLVK-EE-QCRVVSIWGMGGLGKTTLAKKVYNQSDVRRHFDSFAWTFISQQC-N-EVLEDILIGLTK-KI-MNHGELVAELFQFQSQKKCLVVIDDIWKAQ-D-WEILSPAFP-KKGSKILLTTRIEEVASYAD-QQ---HNLRHLTEDESWKLFEEKAF--------STKMMELGKEMVKQCGGLPLAIVVLGGLLANKH---EEWEMVSRNI-Y-LNKK--GK-DIL---ALSYQDLPYHLKACFLYLSHLPEDYDIPATKLVQMWMAEGIV----KET-LDVGMSYLSELAQRCMVQVE-LRFSRRIKLCRLHDLMRKLCLSKAQEENFL--SSTTTRR
>XP_028103755.1
S-LRQ---SY-VEEDIVGLDDDLKTIAEHLVK-EE-QCRVVSIWGMGGLGKTTLAKKVYNQSDVRRHFDSFAWTFISQQC-N-EVLEDILIGLTK-KI-MNHGELVAELFQFQSQKKCLVVIDDIWKAQ-D-WEILSPAFP-KKGSKILLTTRIEEVASYAD-QQ---HNLRHLTEDESWKLFEEKAF--------STKMMELGKEMVKQCGGLPLAIVVLGGLLANKH---EEWETVSRNI-Y-LNKK--GQ-DIL---ALSYQDLPYHLKACFLYLSHIPEDHDIPAKKLVQMWMAEGIV----KET-LDVGMSYLIELAQRCMVQVQ-LRFSRRIKLCRLHDLMRDLCLLKAQEENFL--SSTTTRR
>XP_028103756.1
S-LRQ---SY-VEEDIVGLDDDLKTIAEHLVK-EE-QCRVVSIWGMGGLGKTTLAKKVYNQSDVRRHFDSFAWTFISQQC-N-EVLEDILIGLTK-KI-MNHGELVAELFQFQSQKKCLVVIDDIWKAQ-D-WEILSPAFP-KKGSKILLTTRIEEVASYAD-QQ---HNLRHLTEDESWKLFEEKAF--------STKMMELGKEMVKQCGGLPLAIVVLGGLLANKH---EEWETVSRNI-Y-LNKK--GQ-DIL---ALSYQDLPYHLKACFLYLSHIPEDHDIPAKKLVQMWMAEGIV----KET-LDVGMSYLIELAQRCMVQVQ-LRFSRRIKLCRLHDLMRDLCLLKAQEENFL--SSTTTRR
>XP_028103757.1
S-LRQ---SY-VEEDIVGLDDDLKTIAEHLVK-EE-QCRVVSIWGMGGLGKTTLAKKVYNQSDVRRHFDSFAWTFISQQC-N-EVLEDILIGLTK-KI-MNHGELVAELFQFQSQKKCLVVIDDIWKAQ-D-WEILSPAFP-KKGSKILLTTRIEEVASYAD-QQ---HNLRHLTEDESWKLFEEKAF--------STKMMELGKEMVKQCGGLPLAIVVLGGLLANKH---EEWETVSRNI-Y-LNKK--GQ-DIL---ALSYQDLPYHLKACFLYLSHIPEDHDIPAKKLVQMWMAEGIV----KET-LDVGMSYLIELAQRCMVQVQ-LRFSRRIKLCRLHDLMRDLCLLKAQEENFL--SSTTTRR
>XP_028103758.1
S-LRQ---SY-VEEDIVGLDDDLKTIAEHLVK-EE-QCRVVSIWGMGGLGKTTLAKKVYNQSDVRRHFDSFAWTFISQQC-N-EVLEDILIGLTK-KI-MNHGELVAELFQFQSQKKCLVVIDDIWKAQ-D-WEILSPAFP-KKGSKILLTTRIEEVASYAD-QQ---HNLRHLTEDESWKLFEEKAF--------STKMMELGKEMVKQCGGLPLAIVVLGGLLANKH---EEWETVSRNI-Y-LNKK--GQ-DIL---ALSYQDLPYHLKACFLYLSHIPEDHDIPAKKLVQMWMAEGIV----KET-LDVGMSYLIELAQRCMVQVQ-LRFSRRIKLCRLHDLMRDLCLLKAQEENFL--SSTTTRR
>XP_028103848.1
--WQRTITYS-TEPCVYGREEKKNKIIELLLT--DTRVDVIPIVGMGGIGKTTLAQLIWDDNGVKNHFDPKAWVCVSDEF-DV-ITKAILESFTPCNL--ELSALQRELEDTLTGKKFLLVLDDVWNHR---WSLLQSPFLRGAGSKIIVTTRITTVAQQVG-TTE-HHDLKELSPDDCWSIFAQHAFKNINI-----ELESIGRQIVAKCGGLPLAARALGGLLR-DQ-----WKMVLTSI-D-K-SY--EGSHILPSLKLSYHHLPSHLKRCFGYCAIVPKDYEFGEDELVLLWMAEGLI--EENEQ-EDVGRRYFHELVSRSFFQLSR----HD-ELFIMHDLINDLAQAVAGDICFR--NKGKARH
>XP_028103849.1
--WQRTITYS-TEPCVYGREEKKNKIIELLLT--DTRVDVIPIVGMGGIGKTTLAQLIWDDNGVKNHFDPKAWVCVSDEF-DV-ITKAILESFTPCNL--ELSALQRELEDTLTGKKFLLVLDDVWNHR---WSLLQSPFLRGAGSKIIVTTRITTVAQQVG-TTE-HHDLKELSPDDCWSIFAQHAFKNINI-----ELESIGRQIVAKCGGLPLAARALGGLLR-DQ-----WKMVLTSI-D-K-SY--EGSHILPSLKLSYHHLPSHLKRCFGYCAIVPKDYEFGEDELVLLWMAEGLI--EENEQ-EDVGRRYFHELVSRSFFQLSR----HD-ELFIMHDLINDLAQAVAGDICFR--NKGKARH
>XP_028103850.1
--WQRTITYS-TEPCVYGREEKKNKIIELLLT--DTRVDVIPIVGMGGIGKTTLAQLIWDDNGVKNHFDPKAWVCVSDEF-DV-ITKAILESFTPCNL--ELSALQRELEDTLTGKKFLLVLDDVWNHR---WSLLQSPFLRGAGSKIIVTTRITTVAQQVG-TTE-HHDLKELSPDDCWSIFAQHAFKNINI-----ELESIGRQIVAKCGGLPLAARALGGLLR-DQ-----WKMVLTSI-D-K-SY--EGSHILPSLKLSYHHLPSHLKRCFGYCAIVPKDYEFGEDELVLLWMAEGLI--EENEQ-EDVGRRYFHELVSRSFFQLSR----HD-ELFIMHDLINDLAQAVAGDICFR--NKGKARH
>XP_028103851.1
--WQRTITYS-TEPCVYGREEKKNKIIELLLT--DTRVDVIPIVGMGGIGKTTLAQLIWDDNGVKNHFDPKAWVCVSDEF-DV-ITKAILESFTPCNL--ELSALQRELEDTLTGKKFLLVLDDVWNHR---WSLLQSPFLRGAGSKIIVTTRITTVAQQVG-TTE-HHDLKELSPDDCWSIFAQHAFKNINI-----ELESIGRQIVAKCGGLPLAARALGGLLR-DQ-----WKMVLTSI-D-K-SY--EGSHILPSLKLSYHHLPSHLKRCFGYCAIVPKDYEFGEDELVLLWMAEGLI--EENEQ-EDVGRRYFHELVSRSFFQLSR----HD-ELFIMHDLINDLAQAVAGDICFR--NKGKARH
>XP_028103852.1
--WQRTITYS-TEPCVYGREEKKNKIIELLLT--DTRVDVIPIVGMGGIGKTTLAQLIWDDNGVKNHFDPKAWVCVSDEF-DV-ITKAILESFTPCNL--ELSALQRELEDTLTGKKFLLVLDDVWNHR---WSLLQSPFLRGAGSKIIVTTRITTVAQQVG-TTE-HHDLKELSPDDCWSIFAQHAFKNINI-----ELESIGRQIVAKCGGLPLAARALGGLLR-DQ-----WKMVLTSI-D-K-SY--EGSHILPSLKLSYHHLPSHLKRCFGYCAIVPKDYEFGEDELVLLWMAEGLI--EENEQ-EDVGRRYFHELVSRSFFQLSR----HD-ELFIMHDLINDLAQAVAGDICFR--NKGKARH
>XP_028103854.1
--WQRTITYS-TEPCVYGREEKKNKIIELLLT--DTRVDVIPIVGMGGIGKTTLAQLIWDDNGVKNHFDPKAWVCVSDEF-DV-ITKAILESFTPCNL--ELSALQRELEDTLTGKKFLLVLDDVWNHR---WSLLQSPFLRGAGSKIIVTTRITTVAQQVG-TTE-HHDLKELSPDDCWSIFAQHAFKNINI-----ELESIGRQIVAKCGGLPLAARALGGLLR-DQ-----WKMVLTSI-D-K-SY--EGSHILPSLKLSYHHLPSHLKRCFGYCAIVPKDYEFGEDELVLLWMAEGLI--EENEQ-EDVGRRYFHELVSRSFFQLSR----HD-ELFIMHDLINDLAQAVAGDICFR--NKGKARH
>XP_028103855.1
--WQRTITYS-TEPCVYGREEKKNKIIELLLT--DTRVDVIPIVGMGGIGKTTLAQLIWDDNGVKNHFDPKAWVCVSDEF-DV-ITKAILESFTPCNL--ELSALQRELEDTLTGKKFLLVLDDVWNHR---WSLLQSPFLRGAGSKIIVTTRITTVAQQVG-TTE-HHDLKELSPDDCWSIFAQHAFKNINI-----ELESIGRQIVAKCGGLPLAARALGGLLR-DQ-----WKMVLTSI-D-K-SY--EGSHILPSLKLSYHHLPSHLKRCFGYCAIVPKDYEFGEDELVLLWMAEGLI--EENEQ-EDVGRRYFHELVSRSFFQLSR----HD-ELFIMHDLINDLAQAVAGDICFR--NKGKARH
>XP_028103856.1
--WQRTITYS-TEPCVYGREEKKNKIIELLLT--DTRVDVIPIVGMGGIGKTTLAQLIWDDNGVKNHFDPKAWVCVSDEF-DV-ITKAILESFTPCNL--ELSALQRELEDTLTGKKFLLVLDDVWNHR---WSLLQSPFLRGAGSKIIVTTRITTVAQQVG-TTE-HHDLKELSPDDCWSIFAQHAFKNINI-----ELESIGRQIVAKCGGLPLAARALGGLLR-DQ-----WKMVLTSI-D-K-SY--EGSHILPSLKLSYHHLPSHLKRCFGYCAIVPKDYEFGEDELVLLWMAEGLI--EENEQ-EDVGRRYFHELVSRSFFQLSR----HD-ELFIMHDLINDLAQAVAGDICFR--NKGKARH
>XP_028103857.1
--WQRTITYS-TEPCVYGREEKKNKIIELLLT--DTRVDVIPIVGMGGIGKTTLAQLIWDDNGVKNHFDPKAWVCVSDEF-DV-ITKAILESFTPCNL--ELSALQRELEDTLTGKKFLLVLDDVWNHR---WSLLQSPFLRGAGSKIIVTTRITTVAQQVG-TTE-HHDLKELSPDDCWSIFAQHAFKNINI-----ELESIGRQIVAKCGGLPLAARALGGLLR-DQ-----WKMVLTSI-D-K-SY--EGSHILPSLKLSYHHLPSHLKRCFGYCAIVPKDYEFGEDELVLLWMAEGLI--EENEQ-EDVGRRYFHELVSRSFFQLSR----HD-ELFIMHDLINDLAQAVAGDICFR--NKGKARH
>XP_028103858.1
--WQRTITYS-TEPCVYGREEKKNKIIELLLT--DTRVDVIPIVGMGGIGKTTLAQLIWDDNGVKNHFDPKAWVCVSDEF-DV-ITKAILESFTPCNL--ELSALQRELEDTLTGKKFLLVLDDVWNHR---WSLLQSPFLRGAGSKIIVTTRITTVAQQVG-TTE-HHDLKELSPDDCWSIFAQHAFKNINI-----ELESIGRQIVAKCGGLPLAARALGGLLR-DQ-----WKMVLTSI-D-K-SY--EGSHILPSLKLSYHHLPSHLKRCFGYCAIVPKDYEFGEDELVLLWMAEGLI--EENEQ-EDVGRRYFHELVSRSFFQLSR----HD-ELFIMHDLINDLAQAVAGDICFR--NKGKARH
>XP_028103859.1
--WQRTITYS-TEPCVYGREEKKNKIIELLLT--DTRVDVIPIVGMGGIGKTTLAQLIWDDNGVKNHFDPKAWVCVSDEF-DV-ITKAILESFTPCNL--ELSALQRELEDTLTGKKFLLVLDDVWNHR---WSLLQSPFLRGAGSKIIVTTRITTVAQQVG-TTE-HHDLKELSPDDCWSIFAQHAFKNINI-----ELESIGRQIVAKCGGLPLAARALGGLLR-DQ-----WKMVLTSI-D-K-SY--EGSHILPSLKLSYHHLPSHLKRCFGYCAIVPKDYEFGEDELVLLWMAEGLI--EENEQ-EDVGRRYFHELVSRSFFQLSR----HD-ELFIMHDLINDLAQAVAGDICFR--NKGKARH
>XP_028103860.1
--WQRTITYS-TEPCVYGREEKKNKIIELLLT--DTRVDVIPIVGMGGIGKTTLAQLIWDDNGVKNHFDPKAWVCVSDEF-DV-ITKAILESFTPCNL--ELSALQRELEDTLTGKKFLLVLDDVWNHR---WSLLQSPFLRGAGSKIIVTTRITTVAQQVG-TTE-HHDLKELSPDDCWSIFAQHAFKNINI-----ELESIGRQIVAKCGGLPLAARALGGLLR-DQ-----WKMVLTSI-D-K-SY--EGSHILPSLKLSYHHLPSHLKRCFGYCAIVPKDYEFGEDELVLLWMAEGLI--EENEQ-EDVGRRYFHELVSRSFFQLSR----HD-ELFIMHDLINDLAQAVAGDICFR--NKGKARH
>XP_028103861.1
--WQRTITYS-TEPCVYGREEKKNKIIELLLT--DTRVDVIPIVGMGGIGKTTLAQLIWDDNGVKNHFDPKAWVCVSDEF-DV-ITKAILESFTPCNL--ELSALQRELEDTLTGKKFLLVLDDVWNHR---WSLLQSPFLRGAGSKIIVTTRITTVAQQVG-TTE-HHDLKELSPDDCWSIFAQHAFKNINI-----ELESIGRQIVAKCGGLPLAARALGGLLR-DQ-----WKMVLTSI-D-K-SY--EGSHILPSLKLSYHHLPSHLKRCFGYCAIVPKDYEFGEDELVLLWMAEGLI--EENEQ-EDVGRRYFHELVSRSFFQLSR----HD-ELFIMHDLINDLAQAVAGDICFR--NKGKARH
>XP_028103862.1
--WQRTITYS-TEPCVYGREEKKNKIIELLLT--DTRVDVIPIVGMGGIGKTTLAQLIWDDNGVKNHFDPKAWVCVSDEF-DV-ITKAILESFTPCNL--ELSALQRELEDTLTGKKFLLVLDDVWNHR---WSLLQSPFLRGAGSKIIVTTRITTVAQQVG-TTE-HHDLKELSPDDCWSIFAQHAFKNINI-----ELESIGRQIVAKCGGLPLAARALGGLLR-DQ-----WKMVLTSI-D-K-SY--EGSHILPSLKLSYHHLPSHLKRCFGYCAIVPKDYEFGEDELVLLWMAEGLI--EENEQ-EDVGRRYFHELVSRSFFQLSR----HD-ELFIMHDLINDLAQAVAGDICFR--NKGKARH
>XP_028103863.1
--WQRTITYS-TEPCVYGREEKKNKIIELLLT--DTRVDVIPIVGMGGIGKTTLAQLIWDDNGVKNHFDPKAWVCVSDEF-DV-ITKAILESFTPCNL--ELSALQRELEDTLTGKKFLLVLDDVWNHR---WSLLQSPFLRGAGSKIIVTTRITTVAQQVG-TTE-HHDLKELSPDDCWSIFAQHAFKNINI-----ELESIGRQIVAKCGGLPLAARALGGLLR-DQ-----WKMVLTSI-D-K-SY--EGSHILPSLKLSYHHLPSHLKRCFGYCAIVPKDYEFGEDELVLLWMAEGLI--EENEQ-EDVGRRYFHELVSRSFFQLSR----HD-ELFIMHDLINDLAQAVAGDICFR--NKGKARH
>XP_028103883.1
--WHRPSTSL-HEPRICGRDKEKKEIIDFLLR--NSKVGVIPIVGMGGLGKTTLAQMVYNDEVVNKNFDSKAWVCVSDEF-DI-ISKVILESITSCEF--ELNQVQVQLKQNLVGKKILIVLDDVWDKK---WNVLKSPF-NGTGSKIIVTTRDRDVASIMG-TVQ-NYLLQHLSDDDCWSVFEQHAFGNRSL-----NLVFIGRKIVGKCKGLPLAARTLSGLLRCKE-----WKIVLNSI-D-L-TE--QGNEIPPALRLSYHHLPSHLKQCFAYCSILPKDYEFEEEELVFLWMAEGLL--QNGER-EDLGVEYFRELQSRFFFQPSS---GGE-SSFVMHDLINDLAQSVAGYTCFR--CRKSARH
>XP_028103965.1
--WQKPSTSL-KEPRVYGREKDQRKIIELLVGG-GSKVDVIPIVGMGGIGKTTLAQMVYNDEIVKNHFDLKAWVCVSDEF-DI-ITKAIYDSVTTCSS--NLDQAQVQLKQALAGKKFFIVLDDVWNKK---WNDLSSPF-NGAGSKVVVTTRSRDVARMMA-TVE-LHDVEILSDEDCWSLFAQHAFENRSI-----NLVSIGKKIVEKCKGLPLAAKTLSGLLRCKE-----WVDVLCSI-D-L-SH--AESDILPALRLSYHHLPSHLKQCFAYCSIIPNDYEFEEEEIVLLWMAEGFI--MR-KQ-EDVGGDYFRELLSRSFFQPSS---TSK---------------------------------
>XP_028104719.1
-------------------------------------------MGMGGVGKTTFAQMVYNDDMVGKHFEIKAWVCVSEDF-DI-VTKAILESVTPCNF--TLDQLQVQLKQILDGKN---------------WSSLKSPF-NGAGSRVMVTTRNIDVALMLG-TVK-YHHLKQLSMDDCWSVFAQNAFGNTII--------------------LALAARTLGGLLRRKL-----WEDVLNSM-E-L-SD--QESDILPALRLSYHHLPSHLKKCFAYCSILPKNYCFREKKLVLLWMAEGFI--QKGKQ-EDLGHQYFRELLSMSFFQPLT---SGE-SSFVMHDLIIDLAQFVVGKICFW--YKSKARH
>XP_028105452.1
E---R-TSSF-TQPELYGRDEDKEKIVKVLVEDVCDDVSVYPIIGIGGLGKTTLAQMVFNDERVERHFEPKIWVYVSQDF-DV-MIKAIIRSASVSQD--DLGSLHKTLQDKLNGKRYLIVLDDVRNDD---WVNLKYLL-AGSGASIVVTTRLETVASIMG-T---IHHLSFLSDEDCWMLFR-----------------------------------------------------------------------------------------------------------------------------------------------------------------------------------------H
>XP_028105458.1
S-DYR-G-DA-EEAKLVGIEKPKSQLMEWLVEG-D-GLKAVSVVGMGGLGKTTLVKKVYDDATVKKHFDSHAWLTVSESF-R-DLLKGMIQ---------------------------------------------------------------------------------------------------------------------------------------------------------------------------------------------------------------------------------------------------------------------------------------
>XP_028105898.1
S-DRR-G-DA-EEADLVGIDKPKQQLLDWVI-DGD-PLKVISVLGMGGLGKTTLVKKVYEDTEVKRHFQNHAWITVSQPF-N-EILKDLIQLLF--RL-MDDNKMKAVVKEVLQES-----------------------------SRVLRTTRIANIASTSG-FH--IYEMKPLSPEESWILFCKKTF---QEDC--RHLIELSERILGRCDGLPLAIVAIAGVLASKD---DEWELVNRSL-E-V-EG--S-MKIL---LLSYNDLPYYLKSCFLYLSNFPEDHLIGWMSLIRLWVAEGFV--EHGKT-EEVAEAYIYELLNRSLIQVA-KGRDGRIQSCRVHDLLREIIVSKSIDQNFL---------
>XP_028106102.1
--WPRRTTYL-DDPFVCGRDEDKKWIVELLLR--DTKVDVIPITGMGGIGKTTLAQLIYDDDGVKIHFDLKAWVCVSDEF-DV-ITKAILESFTSCDL--ELTALQRKLEVMLAGKKFLLVLDDVWNHR---WSSLQSPL-RGAGSKIIVTTRITAVAEK------------------------------------------------------------------------------------------------------------------------------------------------------------------------------------------------------------------
>XP_028106834.1
S-DCR-G-DA-EEAELVGIDKRKKQLIEHLLED-E-ELKIISVVGMGGMGKTTLVRKIYEDSKVKRHFQTHVWITVSQTF-V-EFLKDIIVQLF--RI-MGSHDLKMQINEFLSQKRYVIVLDDIWRID-A-CKALKYALP-CQGSRVMLTTRIADIASTTI-FD--TYPLEPLSREESWNLFYRKTF---KATC--PHLNEISRRILRRCEGLPLAIAAISGLLATKD----------------------------------------YLKPCFLYFSIFPNNYFIKRMRLIRLWVAEGFV--QEGQM-EEIAESYLNELVNRSLVQIA-TTRNGRVSTCRIHDLLREISLSKSRELNFV------IRR
>XP_028107720.1
--WHRPSTSL-HEPRICGRDKEKKEIIDFLLS--NSKVSVIPIVGMGGLGKTTLAQMVYNDEVVNKNFDSKAWVCVSDEF-DI-ISKVILESITSCEF--ELNQVQVQLKQNLVGKKILIVLDDVWDKK---WNVLKSPI-NGAGSKIIVTTRDRDVASIMG-TIP-NHLLQRLLDDDCWSVFEQHAFGNRSL-----NLVFIGRKIVGKCKGLPLAARTLGGLLRCKE-----WEIVLNSI-D-L-TE--QGSEILPALRLSYHHLPSHLKQCFAYCSILPKDYEFEEMELVFLWMAEGLL--QNGKR-EDLGVEYFRELQSRSFFQPSS---GGE-SSFVMHDLINDLAQVVARETCFR--CKKKARH
>XP_028107731.1
S----------DEEITVGFDDEALTIKKLLAGG-K-QLQMISIVGMPGLGKTTLATKLYNDPYITHYFHIRAWTHASQLP-R-DVLLDILRYVND-EI-MTNEKLGEKLYKQLKGKRYLIVIDDIWDIG-A-WDDLKMYFP-DNGSRVMFTSRLKELAMHAS-PD---HCLRFLTEEESWALLQRKVFQ-N-E-C---ELIEIGKQIMKKCGGLPLAIVIIAGLLA-KN---ESWKQVAQSV---IVS----DLDTL---ALSYNHLPRHLKPCFLYLGAFPENQKISVQRLIWLWIAEGFI--QEQKS-EEVAEDYLMDLIQRSLLIVA-QRFDGRIKACRMHDLLRDLCLKKAREINFL-TNN---CR
>XP_028107995.1
S-DRR-G-DA-EEDDLVGIDKPKQQLIDWVLDDAD-PLKVISVVGMGGLGKTTLIKKVYDDMEVKRHFQNHAWITLSQSF-K-EILSGLIQQLF--RF-MDSNNLKAVLKEFLQESRYVLVLDDVWSIE-A-WDTIKIALP-RNGSRVLLTTRIGNVASTSK-PH--IYEMKALSEEESWTLFCKKTF---QEDC--PYLIEISKSTLRRCEGLPLAIVVISGVLASKD---DEWELVNRSL-E-V-EG--S-KKIL---LLSYNDLPYYLKSCLLYLSSFPEDHLIDWMSSIRMWIAEAFV--EEGKT-EEVAEAYLYELLNRSLIQVA-MREDRRIQKCCIHDLLREIILSKSKHQNFL------ARR
>XP_028108391.1
-------------KQVVGRDGDVSTVIDMLLSSDNTDLPVIAIVGMGGMGKTTLAQLVYNNEKVVKHFGQRMWICVSDDF-IV-LLNQMEQSLTKSEI--NIEGIVRKLGEKLNGKKYLLVLDNVWNEN---WECMRNSL-LGSGSKIIATTRSVQVVSTMR-TSP-SHHLSQLSENESWTMFRKSAFANGGP-----DLVAIGRKMMEECKGVPLAIKSLGGLMYSKK-----WGLIKNSI---S-TE--IKEGIQPILRLSFDHLPSPLKHCFAYCSIFPKNFNIRKDELIQLWMAQGYL--QWGNL-EDVGNDYFNILLHNSLFQDV-KD-YKN-ITCKMHDLVHDLALDVSENNCLD--H-PEVQH
>XP_028108422.1
E--FR-THPF-DDSQVVGRDGDVSTVIDMLIGSYDSDLSVIAIVGMGGMGKTTLAQLVYNNDKVVKHFGQRMWICVSDDF-IV-LLNQMVQSLTKSET--NIEGIVRKLEEKLNGKKYLLLLDDVWNEN---WECMRNSL-LGSGSKIIATTRSMCVVSTMR-T---SHHLSQLSKNDSWTMFRKRAFANRGP-----NLVAIGRNMVEKCKGVPLAIKSLG-------------------------------------------------------------DFNIQKDKLIQLWMAQGYL--QSENL-EDVGNNYFNILLHNSLFQDI-KD-YNN-ILCKMHDLVHDLALDVSEGNCLA--H-PEVQH
>XP_028108467.1
R-------SL-CRPDLIGFNNHLWKMEALLLTTTD-NFSAIGIVGMGGSGKTTLAQMVFHSSRVQESFSPMLWVELPQY-PDL-IVLAILECLADFSG-SNLDDLLRNLDIYLFNKKYLIVLDNMWPSS----TPLWNGFP-G-GGAIIVTSRLKEVASEM------VLNLEPILDESCWCIILNSI---------RQILRKMKDDMVDRCGGLPLAAKTLAEIISTE----------------------------------------------------FFKD---------------------------------------------------------------------------------TAIKR
>XP_028108470.1
R-------SL-CRPDLIGFNNHLWKMEALLLTTTD-NFSAIGIVGMGGSGKTTLAQMVFHSSRVQESFSPMLWVELPQY-PDL-IVLAILECLADFSG-SNLDDLLRNLDIYLFNKKYLIVLDNMWPSS----TPLWNGFP-G-GGAIIVTSRLKEVASEM------VLNLEPILDESCWCIILNSI---------RQILRKMKDDMVDRCGGLPLAAKTLAEIISTE----------------------------------------------------FLKD---------------------------------------------------------------------------------TAIKR
>XP_028108482.1
-------------------------MEALLLTTTN-NFSAIGIVGMRGSGKTTLSQIMFHSSRVQESFSPMLWVELPQY-PNL-VVLAILECMADFSV-CDLDDHLHNMHLYLFNKKYLIVLDNMWPSS----TPLWN--------------------------------------------------------------------------GLPL----------------------------------------------------------------------------------------------------------------------------------------------------------
>XP_028108866.1
S-DYR-G-DA-EEAKLVGIEMPKRQLMEWLVEG-D-GLKAVSVVGMGGLGKTTLVKKVYDDATAKKHFDGHAWLIVSESL-R-DLLKDMIQQLF--GV-MSINRLKCLANDFLQQRRYVVVFDDVWNVN-A-WEAIKHVLP-NNGSRVILTTRFTHIASTCE-TN--VYDLMPLSQEESWTLFCNKTF---RGLC--PNLKQISLRILKRCEGLPLAIVAISGVLATKD---DEWEMLYRSL-E-L-EG--ND---------------------------FPQD--------------------------------------------------------------------------------------
>XP_028108905.1
S-DYR-G-DA-EEAKLVGIEMPKRQLMEWLVEG-D-GLKAVSVVGMGGLGKTTLVKKVYDDATTKKHFDSHAWLTVSESL-R-DLLKDMIQQLF--GV-MSINRLKCLANDFLQQRRYVVVFDDVWNVN-A-WEAIKYVLP-NNGSRVILTTRFTHIASTCE-TN--VYDLMPLSQEESWTLFCNKTF---RGLC--PNLKQISLRILKRCEGLPLAIVAISGVLATKD---DEWEMLYRSL-E-L-EG--NDKKAL---SLSYNDLPHYLKICFLYLSIFPEDQKMWSEIIIRLWTAEGFV--NEVKT-EEVAKGYLGELVNRSLIQVA-KYRDGRPSHFCIHDLMREIIVSKAREQNIV------VRR
>XP_028109792.1
S--DH-I-----EDEIVGFEKPREELICQLRTEPR-KTMIISVVGPCGSGKSLLAKNVYGIIRSHELFDCYAWVRVSHSP-K-HILQSMLKQFC-----HESAATPAKLWNYLQQKRFVVFLDDIWSIK-H-WENIRDALP-KSGSRIVVTTRKLDVASFCE--H--THNLTCLSGPEAWKLFCKKAFQA-N-KC--PELEDWSKKIMKRCEGNPHAIVAVGTLLLKKQ---TVWKRMHDSL-E-V-GT--SSNK-L---LASYKDLPWNLQSCFLYFSVFPEDHSIERGRLVRLWIAEGFV--ERGKT-EEVAEDYLNELVGSNLVHAT--NFDGRVKDCRVLNFVLEFIIQKSEEENLV------FRR
>XP_028110383.1
----RPLNQG-EEIKILGRYEDKNRMLDLLIDNNS-RPRVIPIVGQDGVGKTTLAQMIYNDEVVKARFNLRAWVSVDAEG-NV-IGKGIVESAMSCQL--AVDELDELVRDALESKTCLIVLAGVNSMMS--WMRLLEKWFSVAGSSVIVTTCNSEVADFMS-TVR-PYQLNALSEEDSWSLFRQLAFEPFQV-----EIVSIARKIVVRCLGIPLFLNLLGGLMRFHK-----WLSVLSAP-MAI-TP--LHSDIHNFLSVCYHYLPPHLKQCFAYCSIFSKDRVLDKDKVIQMWIAEGLV--QGGGT-EEIGNVFFQELLCRSFFTGE-KD-YGE-TTYRMHPLLHDLARFVANFD-HVG---SQSRQ
>XP_028110384.1
----RPLNQG-EEIKILGRYEDKNRMLDLLIDNNS-RPRVIPIVGQDGVGKTTLAQMIYNDEVVKARFNLRAWVSVDAEG-NV-IGKGIVESAMSCQL--AVDELDELVRDALESKTCLIVLAGVNSMMS--WMRLLEKWFSVAGSSVIVTTCNSEVADFMS-TVR-PYQLNALSEEDSWSLFRQLAFEPFQV-----EIVSIARKIVVRCLGIPLFLNLLGGLMRFHK-----WLSVLSAP-MAI-TP--LHSDIHNFLSVCYHYLPPHLKQCFAYCSIFSKDRVLDKDKVIQMWIAEGLV--QGGGT-EEIGNVFFQELLCRSFFTGE-KD-YGE-TTYRMHPLLHDLARFVANFD-HVG---SQSRQ
>XP_028110385.1
----RPLNQG-EEIKILGRYEDKNRMLDLLIDNNS-RPRVIPIVGQDGVGKTTLAQMIYNDEVVKARFNLRAWVSVDAEG-NV-IGKGIVESAMSCQL--AVDELDELVRDALESKTCLIVLAGVNSMMS--WMRLLEKWFSVAGSSVIVTTCNSEVADFMS-TVR-PYQLNALSEEDSWSLFRQLAFEPFQV-----EIVSIARKIVVRCLGIPLFLNLLGGLMRFHK-----WLSVLSAP-MAI-TP--LHSDIHNFLSVCYHYLPPHLKQCFAYCSIFSKDRVLDKDKVIQMWIAEGLV--QGGGT-EEIGNVFFQELLCRSFFTGE-KD-YGE-TTYRMHPLLHDLARFVANFD-HVG---SQSRQ
>XP_028110419.1
S-DYR-G-DA-EEAKLVGIEKPKRQLMDWLVKG-G-RLKAVSVVGMGGLGKTTLVKKVYDDATVKKHFNSHAWLTVSESF-R-DLLKDMIQQLF--AV-MSINRLKCLAHDFLQQRRFVVVFDDAWNVN-A-WEALKYVLP-NNGSRVILTTRFAHIASTCE-TD--VYNLMPLSQENSWMLFCRKTF---QGLC--LHLEEISRRILERCEGWPLAIVAISGVLATKD---DEWEMLYRSL-E-L-EG--NDKKAF---SLSYNDLPYYLKICFLYLSIFPEDQQILCKKVIRLWIAEGFV--NKGKT-EEVANGYLNELFNRSLIQVA-EYPDGRPSHFHIPYLMREMIVSKAGEQNFV------VRC
>XP_028110531.1
--RQRSTT-C-KEPHIHGRDEDIKQIIELLLA--DALFDVIPIVGMGGIGKTTLAQHIYNDDRVENYFNLKAWVCVSDDF-EV-ITKAILESFTSCNF--NLNEVQVQLSKTVAGEKFLLVLDDVWDYG---WNLLRSPF-GGAGSKIIVTTRDRGVAK-------------------------------------------------------------------------------------------------------------------------------------------------------------------------------------------------------------------
>XP_028110546.1
--RQRSTT-C-KEPHIHGRDEDIKQIIELLLA--DAFFDVIPIVGMGGIGKTTLAQHIYNDDRVENYFNLKAWVCVSDDF-EV-ITKAILASFTSCNF--NLNEVQVQLSKTLAGEKFLLVLDDVWDYG---WNLLRSPF-GGA------------------------------------------------------KLESIGKKIVERCRGLPLAARALGSLLCCKQ-----WKEILNSI-N-------EESGILTALKLSYLHLPVQLKRCFSYCAIIPKDYGFTEEELVLLWMAEGLI--EKGDQ-EDLGRKYFHELVSRSFFQLLS----GN-KSFIMHDLINDLAQDVAGDKCFR--SKVKARH
>XP_028110548.1
--RQRSTT-C-KEPHIHGRDEDIKQIIELLLA--DAFFDVIPIVGMGGIGKTTLAQHIYNDDRVENYFNLKAWVCVSDDF-EV-ITKAILESFTSCNF--NLNEVQVQLSKTVAGEKFLLVLDDVWDYG---WNLLRSPF-GGAGSKIIVTTRDRGVAKQMG-MDK-YHNLHNLSYGDCWLIRTSLIGRGRPL--------------LSRCRSVIYAP-------CPSA-----------------------------------LHMFIQRERSRVVCL-------------------------------------------------------------------------------------------
>XP_028110550.1
--WQRPTTYL-KEPCVYGREEKKKQIIELLLR--DTKVDVIPITGMGGIGKTTLAQLICNDNGVKSHFDLKAWVCVSDEF-DI-ITKAILDEFNSCNS--ELNTLQRKLEDKLAGKKFLLVLDDVWNYR---WSSLQSPF-RAAGSKIIVTTRITTVARQVG-TIE-HHDLKELSPDDCWSIFAQHAFKNINI-----ELESIGRQIVAKCGGLPLAARALGGLLR-DQ-----WKMVLTSI-D-K-PY--EESRILPALKLSYHHLPSHLKRCFGYCAIVPKDYEFGKDELVLLWMAEGLI--EEGEQ-EDVGRRYFHELVSRSFFQWSR----HD-KLFIMHDLINDLAQAVTGDICFR--NKDKARH
>XP_028110836.1
S-DYR-G-DA-DESELVGIDKPKSQLIRWLVHE-D-RLKVFSVSGMGGLGKTTLVKKVFDDAVVKNHFQSHVWITVSESF-K-VLLKGIIKQLF--GM-MDTNSLKGIINAFLQQK--------------------------------------------------------------------RKTF---VESC--SHLEGLSRAILNRCEGLPLALVAISGLLSTKN---DEWDKIYRSL-E-L-QA--NDNKIL---SLSYIDLPYYLKFCFLYLSVFPEDCFIDHWRLIRLWVAEGFV--EVGMT-EEVAEGYLNELINRSLVQVA-ERRDTRVATYRIHDLWREIIVSKSGEQNIV------VRR
>XP_028110867.1
L---R-TSSL-TQPELYGRGEEKEEIVTVLVENVRDAVSVYPILGIGGLGKTTLAQMVFNDDRVKGHFEPKIWVYVSQDF-NL-VIKETIKSASVSQD--DLGSLQRTLQDKLNGRRYLIVFDDVWDED---WDGLKYLL-AGSGASVIVTTRVDKVASIMG-T---IPRLSFLSQENCWLLFRQRAFG-RGN-----NLVAIGKEIVKKCGGVPLAAKALGGLMRFKS-----WLHVKESV-N-L-PE--DKNSVLPALRLSYFYLPLESRKCFAYCAIFPKGSEIRKRDLIHLWMANGYI--SKGW--EDIGDQIWNELCLISFFQVV--N-KAN-ICFEMHDLVHDLAQSIMKDECEM--SNEKVRH
>XP_028110882.1
E---R-TSSF-TQPQLYGRDEDRDKIVKFLVEDVCDDVSVYPILGIGGLGKTTLAQMAFNDERVKPHFDPKIWVYVSQDF-DV-VIKATIESANACEA--DLDSLQRKLRDMLHGKRYLIVLDDVWYED---WDAFKYSL-AGSGASVIVTTRVDKVASIMG-T---IHRLSVLSKEDCWLLFRQRAFG-LGN-----NIVTIGKEIVKKCGGVPLAAK-------------------------------------------------------------------------------------------------------------------------------------------------------
>XP_028111037.1
--RQRSTT-S-KEPQIHGRTEDMKQIIELLLG--DTFFDVIPIVGMGGIGKTTVAQHIYNDDRLENHFNLKAWVCVSDDF-EV-ISKAILESFTSCNF--NLNEVQVQLSKTLAGEKFLLVLDDVWDYG---WNLLRPPF-GGTGSKIIVTTRDRGVAKQMG-MDK-YHNLHNLSDDDCWLIFAQHAFEYRKI-----ELVSIGKKIVERCRGLPLAARALGSLLCCKQ-----WKEILNSI-N-------EESGILTALKLSYLHLPVHLKRCFSYCAIIPKDYEFMEKELVLLWMAEGLI--EKGDQ-EDLGSEYFHELVSRSFFQRSS----GN-ESFIMHDLINDLAQDVAGDKCFR--NKDKARH
>XP_028111039.1
--RQRSTT-S-KEPQIHGRTEDMKQIIELLLG--DTFFDVIPIVGMGGIGKTTVAQHIYNDDRLENHFNLKAWVCVSDDF-EV-ISKAILESFTSCNF--NLNEVQVQLSKTLAGEKFLLVLDDVWDYG---WNLLRPPF-GGTGSKIIVTTRDRGVAKQMG-MDK-YHNLHNLSDDDCWLIFAQHAFEYRKI-----ELVSIGKKIVERCRGLPLAARALGSLLCCKQ-----WKEILNSI-N-------EESGILTALKLSYLHLPVHLKRCFSYCAIIPKDYEFMEKELVLLWMAEGLI--EKGDQ-EDLGSEYFHELVSRSFFQRSS----GN-ESFIMHDLINDLAQDVAGDKCFR--NKDKARH
>XP_028111385.1
G-LRR-TTPY-QH--VVGFTKDVELLMSELLE-ET-DQRVISIVGMGGLGKTTMARKLHNSSSVGDKFECKGWVSVSKDY-N-NLLRRTIKSFKE-ML-METEDLECHLHEFLKESRYLVVIDDVWDTD-A-WASLRRALP-NKGSRVIITTRIKLVAESSG-RR--VHELPFLQPEESWELFCEI-VFPDY----PPSLEELARDMVKKCRGLPLAIVVLGGLLSRK----DEWPKLQGRF-H-V-TG--DDTQIL---ALSFTDLPYHLKLCFLYLGLFREDFEIDADRLIRLWVAEGFI--Q-GKT-EETAADYLNELIDRNLIQVA-QNWM-RIKRCRVHDLLRDFAIEKSKELKFL------HRR
>XP_028111386.1
G-LRR-TTPY-QH--VVGFTKDVELLMSELLE-ET-DQRVISIVGMGGLGKTTMARKLHNSSSVGDKFECKGWVSVSKDY-N-NLLRRTIKSFKE-ML-METEDLECHLHEFLKESRYLVVIDDVWDTD-A-WASLRRALP-NKGSRVIITTRIKLVAESSG-RR--VHELPFLQPEESWELFCEI-VFPDY----PPSLEELARDMVKKCRGLPLAIVVLGGLLSRK----DEWPKLQGRF-H-V-T-----------------------------------------DRLIRLWVAEGFI--Q-GKT-EETAADYLNELIDRNLIQVA-QNWM-RIKRCRVHDLLRDFAIEKSKELKFL------HRR
>XP_028111686.1
--DPR-L-AS-GDDEVIGIESPKYELISRLVDQNQ-QQAVISVVGMGGIGKTTLAKKVYDSQEVVAHFNCKAWITVSQSY-K-ELLKTMIKALS--GI-----SLIAKLRGYLYEKRYFIVFDDVWQSD-F-WRSIRHALP-NSGSRVIITTRKEQVAAFCE-TS--VHELQALSQEKAWKLFCTKAFQLDFGHC--PELEEASQAIVSKCQGLPLAIATIGGLLSTKN---SEWQKFYSGM-E-L-ER--NPSKIL---LLSYNDLPHHLKSCFLYFGIMPEDYSIKAARLIRLWIAEGFV--ENGKT-EEVAEEYLTELIHRRLVLVS-TKFDGRVKQCQVHDVVREIILSMSKEFSLC------TRR
>XP_028111910.1
T-DPR-L-AS-GDDEVIGIESPKYELISRLVDQNQ-QRAVISVVGMGGIGKTTLAKKVYDSQEVVAHFNCKAWITVSQSY-K-ELLKTMIKELS--GI-----SLIAKLRGYLCEKRYVIVFDDVWETD-F-WGSIRHALP-NSGSRVIITTRSEQVATFCE-IS--VHELEALSEEKAWELFCKKAFQLDYEHC--PELEDVSHAIVRKCQGLPLAIAAIGGLLSTKN---SEWQKFYGSM-E-L-ER--NPSKIL---LLSYNDLPHHLKSCFLYFGIMPEDYSIKAGRLIRLWIAEGFV--ENGKT-EEVAEEYLTELIHRRLVLVS-TKFDGRVKQCQVHDVVREIILSMSKEFSLC------TRR
>XP_028111911.1
T-DPR-L-AS-GDDEVIGIESPKYELISRLVDQNQ-QRAVISVVGMGGIGKTTLAKKVYDSQEVVAHFNCKAWITVSQSY-K-ELLKTMIKELS--GI-----SLIAKLRGYLCEKRYVIVFDDVWETD-F-WGSIRHALP-NSGSRVIITTRSEQVATFCE-IS--VHELEALSEEKAWELFCKKAFQLDYEHC--PELEDVSHAIVRKCQGLPLAIAAIGGLLSTKN---SEWQKFYGSM-E-L-ER--NPSKIL---LLSYNDLPHHLKSCFLYFGIMPEDYSIKAGRLIRLWIAEGFV--ENGKT-EEVAEEYLTELIHRRLVLVS-TKFDGRVKQCQVHDVVREIILSMSKEFSLC------TRR
>XP_028112364.1
---NR-TSSF-VEADVVGREDDKNKVANLLLSQEF-DISVIPIIGMGGLGKTTLAQVVFNDDRVKNHFEFRMWVYVSLNF-DY-ILKEMIEYQTNYDT-LSDNQLESRLLELLAKKCFLLVLDDVWIQS---WEKLQKLL-KGEGSRVLITGRNTRVSEVIG-TQP--YLLDCLPEDQCWSLFEKIAFDRQNV---RKRLEDIGREIVHKCNGLPLAVKAMGGLLRGNN-----WQNISKHI-KAT-NT--GKPIVLPVLKLSYDHLPSNLKHCFAYCYIFPKGYLFEKNELVKLWKAESFI---RGKT-DEIGNDYFDELLMRSFFQLLD---IDD-MLYRMHDLIHDLAQSISSPHCYQ-LCHERSRH
>XP_028112365.1
---SR-TSSL-VEADVVGREDDKNKIVDQLLSKEF-DISVIPVIGMGGLGKTTLAQVVYNDDRVKKHFEFMMWVCVGVDF-NY-ILKEMIEYHSNYDI-LSDEQLESRLLSFFARKSFFLVLDDVWIES---WDKLQKVL-KGGGSRVLITSRNTRVANLIG-TQR--YCLDYLPEDQCWSLFEQIVFKQNNI---KD-LEHIGKEIVRKCNGLPLAVKAMGGLLRGNH-----WQKILEHI-EAT-NT--GKPIVLPALKLSYDNLPSCLKQCFLYCSIFPKGYMFDKSELVKLWKAESFI--H-----DEIGSDYFDDLLMRSFFQLLD---IDS-MQYRMHDLIHGLAQSVY----YQ-SCHESHRH
>XP_028112700.1
--WQRPTTCL-NEPSVYGRDEDKKKIIELLLLGVESNIGVVPIVGMGGVGKTTLAQMVYNDDIVGKHFEIKAWVCVTADF-DI-VTKAILEYTTPCNF--TFGQVQVQLKQILDGKKFLIVLDDFWNKK---WSSLKSPF-NGAGSIIMVTTRNTDVALMLG-TVK-YHHLKQLSMDDCWSVFAQNAFENTIM-----NLVSIGRKIVEKCGGLPLAARTLGGLLRCKL-----WEDVLNSM-E-L-SD--QESDILPALRLSYHHLPSHLKKCFAYCSIIPKGSWFTEMALVLFWMAEGFI--QKGKQ-EDLGHEYFRELLSRSFFQPST---TGE-SSFLMHDLISDLAEFVAGKICVR--YKSKARH
>XP_028112953.1
--VHRLSSSL-DESCVYGRDNDKEDIMNFLLS--DTIVDVIAIVGMGGVGKTTLAQLLYNDCRVDEHFDFKAWVCVSDDF-DV-VTKTILEAITTCDT--DLNLLQVKLKESLMGKKFLIVLDDVWNEN---WDVLRTPF-TGAGSKIIATTRNASVASIMQ-TVP-IHHLRQLSDEDCWLLFAKNAFHKGDY-----NLEKIGKEIVKRCKGLPLAAKTLAGLLRFKD-----WDEILKSI-D-L-PE--DKNNILPALRLSYYYLPSHLKQCFAYCSIFPKDYEFEKENLISLWIAQNFV--QKSKT-EKVGAEYFHELLSRSFFQQSS----AN-KFFVMHDFVHDLAQVISGQFSFM--QMAKVRH
>XP_028113079.1
--WHGPSISF-HEHCIYGRDKEKKYIIDFLLR--DNKVGVIPIVGMGGLGKTTLAQMVYNDEVVNKHFDLKAWVCVPDEF-DT-ISKVILESITACEF--ELNQVQVQLKQNLIGKKILIILDGVWDKK---WNVLKGPF-NGVGTKIIVTTRDKDVASIMG-TIP-NHLLQRLSDDDCCSVFEQHAFRNRSM-----NLVSIGRKIVGKCKGLPLVARTLGGLLRCKE-----WEIVLNSI-D-L-IE--QGNEIPPALRLSYHHLPSHLKRCFAYCSILPKDYEFEEEELVFLWMAEGLL--QNGKR-EDLGVEYFHEL-------------------------------------------------
>XP_028114549.1
E---R-TSSA-TQPQLYGREEDKEKIVKMLIENISDDVSVYPIIGMGGLGKTTLAQMVFNDERVECHFEPKIWVYVSQDF-DV-VIKAIIESVSTCEA--NLDSLQNKLREMLNGKRYLLVLDDVWDED---WDQLKYFL-AGSGASIIVTTRVAKVASIMG-T---VHHLSFLTEEDCWLLFKQRAFG-HGN-----NLVAIGKEIVKKCGGVPLAAKALGGLMRFKS-----WHFVKESI-N-L-PQ--DKNSILPLLRLSYYNLPLELRRCFAYCAIFLKGSKIEKEKLIHLWMANGFI--SNGS--EDVGNGIWNELYWRSFFQDV-DD-SGN-IIFKIHDLMHDLAQSVMEDECHT--SAQRIHH
>XP_028114550.1
E---R-TSSA-TQPQLYGREEDKEKIVKMLIENISDDVSVYPIIGMGGLGKTTLAQMVFNDERVECHFEPKIWVYVSQDF-DV-VIKAIIESVSTCEA--NLDSLQNKLREMLNGKRYLLVLDDVWDED---WDQLKYFL-AGSGASIIVTTRVAKVASIMG-T---VHHLSFLTEEDCWLLFKQRAFG-HGN-----NLVAIGKEIVKKCGGVPLAAKALGGLMRFKS-----WHFVKESI-N-L-PQ--DKNSILPLLRLSYYNLPLELRRCFAYCAIFLKGSKIEKEKLIHLWMANGFI--SNGS--EDVGNGIWNELYWRSFFQDV-DD-SGN-IIFKIHDLMHDLAQSVMEDECHT--SAQRIHH
>XP_028114552.1
E---R-TSSA-TQPQLYGREEDKEKIVKMLIENISDDVSVYPIIGMGGLGKTTLAQMVFNDERVECHFEPKIWVYVSQDF-DV-VIKAIIESVSTCEA--NLDSLQNKLREMLNGKRYLLVLDDVWDED---WDQLKYFL-AGSGASIIVTTRVAKVASIMG-T---VHHLSFLTEEDCWLLFKQRAFG-HGN-----NLVAIGKEIVKKCGGVPLAAKALGGLMRFKS-----WHFVKESI-N-L-PQ--DKNSILPLLRLSYYNLPLELRRCFAYCAIFLKGSKIEKEKLIHLWMANGFI--SNGS--EDVGNGIWNELYWRSFFQDV-DD-SGN-IIFKIHDLMHDLAQSVMEDECHT--SAQRIHH
>XP_028114553.1
E---R-TSSA-TQPQLYGREEDKEKIVKMLIENISDDVSVYPIIGMGGLGKTTLAQMVFNDERVECHFEPKIWVYVSQDF-DV-VIKAIIESVSTCEA--NLDSLQNKLREMLNGKRYLLVLDDVWDED---WDQLKYFL-AGSGASIIVTTRVAKVASIMG-T---VHHLSFLTEEDCWLLFKQRAFG-HGN-----NLVAIGKEIVKKCGGVPLAAKALGGLMRFKS-----WHFVKESI-N-L-PQ--DKNSILPLLRLSYYNLPLELRRCFAYCAIFLKGSKIEKEKLIHLWMANGFI--SNGS--EDVGNGIWNELYWRSFFQDV-DD-SGN-IIFKIHDLMHDLAQSVMEDECHT--SAQRIHH
>XP_028114554.1
E---R-TSSA-TQPQLYGREEDKEKIVKMLIENISDDVSVYPIIGMGGLGKTTLAQMVFNDERVECHFEPKIWVYVSQDF-DV-VIKAIIESVSTCEA--NLDSLQNKLREMLNGKRYLLVLDDVWDED---WDQLKYFL-AGSGASIIVTTRVAKVASIMG-T---VHHLSFLTEEDCWLLFKQRAFG-HGN-----NLVAIGKEIVKKCGGVPLAAKALGGLMRFKS-----WHFVKESI-N-L-PQ--DKNSILPLLRLSYYNLPLELRRCFAYCAIFLKGSKIEKEKLIHLWMANGFI--SNGS--EDVGNGIWNELYWRSFFQDV-DD-SGN-IIFKIHDLMHDLAQSVMEDECHT--SAQRIHH
>XP_028114555.1
E---R-TSSA-TQPQLYGREEDKEKIVKMLIENISDDVSVYPIIGMGGLGKTTLAQMVFNDERVECHFEPKIWVYVSQDF-DV-VIKAIIESVSTCEA--NLDSLQNKLREMLNGKRYLLVLDDVWDED---WDQLKYFL-AGSGASIIVTTRVAKVASIMG-T---VHHLSFLTEEDCWLLFKQRAFG-HGN-----NLVAIGKEIVKKCGGVPLAAKALGGLMRFKS-----WHFVKESI-N-L-PQ--DKNSILPLLRLSYYNLPLELRRCFAYCAIFLKGSKIEKEKLIHLWMANGFI--SNGS--EDVGNGIWNELYWRSFFQDV-DD-SGN-IIFKIHDLMHDLAQSVMEDECHT--SAQRIHH
>XP_028114780.1
G-LRR-TTPY-QH--VVGFTKDVELLTSKLLQ-ET-HQFVISIVGMGGLGKTTLARKLYNCSSVGDKFKRKGWVSISKDY-N-NLLRKTIKSFKE-ML-METEDLECHLHELLKESRYLVVIDDVWDTD-A-WASLRRALP-NKGSRVIITTRIKLVAESSG-RI--VHELPFLQPEESWELFCKIVVFPDY----PPSLEELARDMVKKCQGLPLAIVVLGGLLSRK----DEWPKLQGRF-H-V-SG--DDTQIL---ALSFTDLPHHLKLCFLYLGLFPEDFEIEAERLIWLWVAEGFI--Q-GET-EETAAEYLNELIDRNLIQVA-QNWM-RIRRCRVHDLLRDFAIEKSKELNFL------HRR
>XP_028114868.1
--WQRPSTSL-KEPRVYGREKDQRKIIELLVGG-GSKVDVIPVVGMGGIGKTTLAQMVYNDEIVKNHFDLKAWVCVSDEF-DI-ITKAIYDSVTTCSS--NLDQAQVQLKQALAGKKFFIVLDDVWNKK---WNDLNSPF-KGAGSKVVVTTRSRDVARMMA-TVE-LHDVEILSDEDCWSLFAQHAFENRSI-----NLVSIGKKIVEKCKGLPLAAKTLSGLLRCKE-----WVDVLRSI-D-L-SH--AESDILPALRLSYHHLPSHLKQCFAYCSIIPNDYEFEEEEIVLLWMAEGFI--LG-KQ-EDVGGDYFRELLSRSFFQPSS---IGK-GSFVMHDLINDLAHVVARDTCFR--YRKKARH
>XP_028116201.1
E---R-TSSV-IEPQLYGRDEDKEKIIKFLVEDVCDDVSVYPILGLGGLGKTTLAQMAFNDERVKPLFDPKIWVYVSQDF-DV-LIKATIESANACEA--DLDSLQRKLRGMLNGKRYLIVLDDVWDED---WDAFKCSL-AGSGASVIVTTRVDKVASIMG-T---IHRLLVLSDEDCLLLFRQRAFG-LGN-----NLVAIGKEIVKKCGGVPLAAKALGGLMRFKS-----WLHVKESI-T-L-TQ--E-NSILPALRLSYFYLPLESRQCFAYCAIFPKGSQIRKRDLIHLWMANGYI--SKGW--EDIGDQIWNELCLISFFQEV--D-GSD-KRFKMHDLVHDLAQSIMEGECQM--YNGKAHH
>XP_028116203.1
E---R-TSSI-TEPQLYGRDEDKEKIVKFLVKDVYDDVSVYPILGIGGLGKTTLAQMAFNDERVKPHFDSKIWVYVSQDF-DV-VIKATIESANACEA--DLDSLQRKLRDMLNGKRYLIVLDDVWDED---WDAFKYSL-AGSGASVIVTTRVDKVASIMG-T---IHRLSVLSKEDCWLLFRQRAFG-LGN-----KVVAIGKEIVKKCGGVPLAAKALGGLMRFKR-----WLHVKESF-N-L-PQ--DKNSILPALRLSYSYLPLESRQCFAYCAIFPKGSQIQKRDLIRLWMANGYI--SKGW--EDIGDQIWNELCLIFFFQEA--N-SSG-ICFKMHDLVHDLAQSIMKDECEM--SNEKVHH
>XP_028116205.1
E---R-TSSV-TEPQLYGRDEDKEKIVKFLVEDVCDDVSVYPILGIGGLGKTTLTQMAFNDERVKPHFHPKIWVYVSQDF-DV-VIKATIDSANPCEA--DLDSLQRKLCDMLNGKRYLIVLDDVWDEN---WDAFKYSL-AGSGASVIVTTRVDKVASIMG-T---IHRLSVLSKEDCWLLFRQRAFG-LGN-----NIVTIGKEIVKKCGGVPLAAKALGGLMRFKS-----WLHVKESI-K-L-PQ--DKNSILPALRLSYFYLPLESRQCFAYCAIFPKGSRNRKRDLIHLWMANGYI--SKGW--EDIGDQIWNELCLISFFQEV--D-RSD-ICFEMHDLVHDLAQSIMKGECQM--YNGKARH
>XP_028116480.1
-----------EVEIIVGFDSKALAIKEQLAGG-N-HLDFVSIVGMPGLGKTILDKKLYNDPYIIHHFHIHAWTYVSQVP-K-EMLLDILH-FND-ED-MSNEMLGEMLYKKLKGKRYLIVIDDIWDIG-V-WVDLKMYLP-EKGSRIMFTSR----PMHAS-PD---HCLRFLTEEESWELFQRKVFP-D-E-C---KLIETGKQIMNKCQGLPLAIIVIAGLLA-KN---E-----------------------------------------------------------------------------------------------------------------------------------------
>XP_028116540.1
S----------DEEITVGFDDEALTIKKLLAGG-K-QLQMISIVGMPGLGKTTLATKLYNDPYITHYFHIRAWTYASQLP-T-DMLLDILRSVND-EI-MTNEKLGEKLYKQLKGKRYLIVIDDLWDIG-A-WIDLKTYFP-DNGSRVMFTSRLKELSMHAS-PD---HCLRFLTEEESWDLLQLKVFQ-N-E-C---ELIKIGKQIMKKCEGLPLAIVIIAGLLA-KN---ESWIQVAQRV---IVS----DLDTL---ALSYNHLPRHLKPCFLYLGAFPEDQEIPVQKLICLWVAEGFI--QGQRS-EEVAEDYLMDLIQRSLVIVA-KRFDGRIKTCRMHDLLRDLCLKKAREINFL-ANN---CR
>XP_028117030.1
--WPRRTTYL-DDPFVCGRDEDKKWIVELLLR--DTKVDVIPITGMGGIGKTTLAQLIYDDDGVKIHFDLKAWVCVSDEF-DV-ITKAILESFTSCDL--ELTALQRKLEDMLAGKKFLLVLDDVWNHR---WSSLQSPL-RGAGSKIIVTTRIITVAEKVM-TIK-YHNLPSLSPDVCWLIFSRHAFKNINI-----ELESIGRQIVAKCGGLPLAARALGGLLQCKQ-----WKMVLTSI-D-K-PY--EESRILPALKLSYHHLPSHLKRCFGYCAIVPKDYEFGEEELVLLWMAEGLI--EKGEQ-EDVGRRYFHELVSRSFFQSSR----HN-KLFIMHDLINDLAQAVAGDICFR--NKDKARH
>XP_028117259.1
E--FR-TIPF-DDKQVVGRDGDVSTVIDMMLGSDNTDLPVIAIVGMGGAGKTTLAQLVYKHDEVVKTFGQRMWICVSDDF-KV-LLNEMVECLTKCET--NVQGIVKKLGEKLNGKKYLLVLDDVWNEN---WVRMRDSL-LGSGSKIMATTRSMDVVSTMR-TSP-SHHLNQLSENDSWTMFRKRAFANGGP-----KLVDIGGKMVKKCKGVPLAIKTLGGLM-------------------------------------------------------------------------------------------------------------------------------------------------
>XP_028117261.1
----------------MGRDGDVSTVIDMLLSSDNTDLPVIAIVGMGGMGKTTLAQLVYNNEKVVKHFGQRMWICVSDDF-IV-LLSQMVQSLTKSDI--NIEGIVRKLAEKLNGKKYLLVLDDVWNEN---WECMRNSL-LGSGSKIIAITRSMHVVSTMR-TSP-SHHLNQLSENESWTMFQKRAFANGGP-----NLVAIGRKMVEKYKGVPLAIKSLG-------------------------------------------------------------DFNIQKDELIQLWMAQGYL--QSGNL-EDVGNDYFNILLHNSLFQDV-KD-YNN-ITCKMHDLVHDLALDVSEGTCLG--H-SEFH-
>XP_028117281.1
E--FR-THPF-DDKQVVGRDGDVSTVIDMLLSSDNTDLPVIAIVGMGGMGKTTLAQLVYNNEKVVKHFGQRMWICVSDDF-IV-LLNQMVQSLTTSEI--NIEGIVRKLGEKLNGKKYLLVLDDVWNEN---WECMRNSL-LGSGSKIIATTRSMHVVSTMR-TSP-SHHLNQLSEHESWTMFRKRAFANGGP-----NLVAIGRKMVEKCKGVPLAIKSLGGLMYSKQ-----WVSIENSI-S-S-TE--IKSGIQPILRLSFDHLPSPLKHYFAYCSIFPKDFDIQKDKLIQLWMAQGYL--QSANL-EDVGNDYFNILLHNSLFQDI-ED-YNN-ITCKMHDLVHDLALDVSEGNCLA--H-PEVQH
>XP_028117346.1
P-WQRPSTSL-DEPHIYGREHDQSKIIELLVRG-DSNVAVIPIVGMGGIGKTTLAQMVYNHETVQKHFDLKAWACVSNEF-DI-ITKAIYDSVTTCSF--NLDHAQVQLKQALAGKKFLIVLDDVWNNK---WNVLKKPF-SGADSKIVVTTRNRDVARMIG-AVK-LHDIEVLSAEDCWSLFAQHAFENRSI-----NLVSVGRKIAEKCKGLPLAAKALGGLLLCKE---------------------------------------------------------------------------------------------------------------------------------------------
>XP_028118518.1
T-DPR-L-AS-GDDEVVGIESPKYELISRLVDQNQ-QRAVISVVGMDGIGKTTLAKKVYDSQEVVAHFNCKAWIIVSQSY-K-ELLKTMIEKLS--GI-----SLIVKLRGYLSKKRYVIVFDDVWETD-F-WGSIRHALP-NSGSRVIITTRSEQVATFFE-TS--VHELEALSEEKAWELFCKKAFQLDFEHC--SELEEVSHAVVRKCQGLPLAIAAIGGLLSTKK---SEWQKFYGSM-E-L-ER--NPTKIL---LFSYNDLPHYLKSCFLYFGLMPEDYSIRCGRLIQLWIAEDFI--ENGKT-EEVAEEYLTELICRRLVQVS-TKFDGRVKECRVHDVVREIILSMSEEFSLC------TRR
>XP_028118554.1
S----------EDEFVVGFDNEAMNIKERLTGG-M-QLEVFSIIGMPGLGKTTLARKVYNDPYIAHYFHLRAWTYVSQSH-T-EMLLDILHSLMD-EI-MNDEYLGERLYKRLKGKRYFIVMDDIWNIG-A-WDDIRVYLP-DSGSKVLFTSRTMAVALRAK-PD---HCLRFLTEEESWELLHEKVFR-N-E-F---ELMEFGEQIMKKCEGLPLAIVVIAGLLA-KS---DRWKHVAASV---ISS----DMNTL---ALSYDNLPQHLKPCFLYLGAFRDDHEIPVWKLILLWIAEGFI--HGQRR-EDIGEGYLMDLIDRSLVIVS-RKSNGGIKACRIHDLLRDLCLKKSEEFNFL-SNN---LR
>XP_028118862.1
--WQRPTTYL-KEPCVYGREEKKKQIIELLLR--DTKVDVIPIVGMGGVGKTTLAQLICNDNGVKSHFDLRAWVCVSDEF-DV-ITKAILDEFNSCNS--ELNTLQRKLEDKLAGKKFLLVLDDVWNYR---WSSLQSPF-RAAGSKIIVTTRITTVARQVG-TIE-HHDLKELSPDDCWSIFAQHAFKNINI-----ELESIGRQIVAKCGGLPLAARALGGLLQCNQ-----WKMVLTSI-D-K-PY--EESHILPSLKLSYHHLPSHLKRCFGYCAIVPKDYEFGKDELVLLWMAEGLI--EEGEQ-EDVGRRYFHELVSRSFFQLSR----HN-KLFIMHDLINDLAQAVAGDICFR--NKNKARH
>XP_028118964.1
--RERETHSF-RGEDVIGRNDDKEKIIDMLIYNSSHHVSVIPIVGIGGLGKTTLAKLVYNDDKVDQHFHLKMWACVSADL-DI-LTREIITYLTKCCR--GIKQLQSMLRSTLYGRKFLLVMDDVWNADH--WIEFKSLL-MGAGSKIIVTTRSNYVASIMG-SHR-Y-DLDGLSWNACFVLFVKWAFPPGEE-----NLLKIGEKIVNKCKGVPLAARTFARKLCNKT-----WLQMRDSI-K-LEYQ--KQDDIMPTLRLSYDKLPSYLKQCFAFCSIFLMGQYVYKDELIQHSIIRSL-----CKS-EDL-KPYIYTLAGDSFLQDLSAV-LAY-QWYTYEDEEQDFSICLCQINLAT--IEGKTRY
>XP_028119028.1
S-DYR-G-DA-KEAKLVGIEMPKRQLMEWLVEG-D-GLKAVSVVGMGGLGKTTLVKKVYDDATAKKHFDCHAWLTVSESL-R-DLLKDMIQQLF--GV-MSINRLKCLANDFLQQRRYVVVFDDVWNVN-A-WEAIKYVLP-NNGSRVILTTRFTHIASTCE-TN--VYDLMPLSQEESWTLFCNKTF---RGLC--PNLKQISLRILKRCEGLPLAIVAISGVLATKD---EEWEMLYRSL-E-L-EG--NDKKAL---SLSYNDLPHYLKICFLYVSIFREDQRILCKAVIPRWTAEGFV--NEGKT-EEVANGYLDELFNRSLIQVA-QYPDGRPLCFCIHDLMRKIIVSKAREQNIV------VRR
>XP_028119029.1
S-DCR-G-DA-EEAELVGIEKPKTKLIGWLMEG-D-RLKVISVVGMGGLGKTTLVKKVYDDAAIKKHFQIRAWITVSESF-K-ELLKSMIHWLF--GV-MDWNSLKGIINAFLRQKRYVLVFDDVWDIQ-A-WQVFRYTFP-CNGSRVMLTTRNADLALFSE-YN--VYDLQPLSPQESWALFCKKTF---QEYC--SHLEGLLTSILRRCEGLPLAIVAISGLLSVKD---AEWEKTYQSL-E-L-EV--NNKKIL---SLSYSDLPHYLKLCFLYLSVFPEDHLIEHWRLIWLWIAEGFV--EEGAP-EQVAEGYLNELVNRSLIQVA-KNGKRRIKLYRIHDLWREIIVFKSREQNIV------VRR
>XP_028119030.1
S-DCR-G-DA-EEAELVGIEKPKTKLIGWLMEG-D-RLKVISVVGMGGLGKTTLVKKVYDDAAIKKHFQIRAWITVSESF-K-ELLKSMIHWLF--GV-MDWNSLKGIINAFLRQKRYVLVFDDVWDIQ-A-WQVFRYTFP-CNGSRVMLTTRNADLALFSE-YN--VYDLQPLSPQESWALFCKKTF---QEYC--SHLEGLLTSILRRCEGLPLAIVAISGLLSVKD---AEWEKTYQSL-E-L-EV--NNKKIL---SLSYSDLPHYLKLCFLYLSVFPEDHLIEHWRLIWLWIAEGFV--EEGAP-EQVAEGYLNELVNRSLIQVA-KNGKRRIKLYRIHDLWREIIVFKSREQNIV------VRR
>XP_028119031.1
S-DCR-G-DA-EEAELVGIEKPKTKLIGWLMEG-D-RLKVISVVGMGGLGKTTLVKKVYDDAAIKKHFQIRAWITVSESF-K-ELLKSMIHWLF--GV-MDWNSLKGIINAFLRQKRYVLVFDDVWDIQ-A-WQVFRYTFP-CNGSRVMLTTRNADLALFSE-YN--VYDLQPLSPQESWALFCKKTF---QEYC--SHLEGLLTSILRRCEGLPLAIVAISGLLSVKD---AEWEKTYQSL-E-L-EV--NNKKIL---SLSYSDLPHYLKLCFLYLSVFPEDHLIEHWRLIWLWIAEGFV--EEGAP-EQVAEGYLNELVNRSLIQVA-KNGKRRIKLYRIHDLWREIIVFKSREQNIV------VRR
>XP_028119032.1
S-DCR-G-DA-EEAELVGIEKPKTKLIGWLMEG-D-RLKVISVVGMGGLGKTTLVKKVYDDAAIKKHFQIRAWITVSESF-K-ELLKSMIHWLF--GV-MDWNSLKGIINAFLRQKRYVLVFDDVWDIQ-A-WQVFRYTFP-CNGSRVMLTTRNADLALFSE-YN--VYDLQPLSPQESWALFCKKTF---QEYC--SHLEGLLTSILRRCEGLPLAIVAISGLLSVKD---AEWEKTYQSL-E-L-EV--NNKKIL---SLSYSDLPHYLKLCFLYLSVFPEDHLIEHWRLIWLWIAEGFV--EEGAP-EQVAEGYLNELVNRSLIQVA-KNGKRRIKLYRIHDLWREIIVFKSREQNIV------VRR
>XP_028119033.1
S-DCR-G-DA-EEAELVGIEKPKTKLIGWLMEG-D-RLKVISVVGMGGLGKTTLVKKVYDDAAIKKHFQIRAWITVSESF-K-ELLKSMIHWLF--GV-MDWNSLKGIINAFLRQKRYVLVFDDVWDIQ-A-WQVFRYTFP-CNGSRVMLTTRNADLALFSE-YN--VYDLQPLSPQESWALFCKKTF---QEYC--SHLEGLLTSILRRCEGLPLAIVAISGLLSVKD---AEWEKTYQSL-E-L-EV--NNKKIL---SLSYSDLPHYLKLCFLYLSVFPEDHLIEHWRLIWLWIAEGFV--EEGAP-EQVAEGYLNELVNRSLIQVA-KNGKRRIKLYRIHDLWREIIVFKSREQNIV------VRR
>XP_028119034.1
S-DCR-G-DA-EEAELVGIEKPKTKLIGWLMEG-D-RLKVISVVGMGGLGKTTLVKKVYDDAAIKKHFQIRAWITVSESF-K-ELLKSMIHWLF--GV-MDWNSLKGIINAFLRQKRYVLVFDDVWDIQ-A-WQVFRYTFP-CNGSRVMLTTRNADLALFSE-YN--VYDLQPLSPQESWALFCKKTF---QEYC--SHLEGLLTSILRRCEGLPLAIVAISGLLSVKD---AEWEKTYQSL-E-L-EV--NNKKIL---SLSYSDLPHYLKLCFLYLSVFPEDHLIEHWRLIWLWIAEGFV--EEGAP-EQVAEGYLNELVNRSLIQVA-KNGKRRIKLYRIHDLWREIIVFKSREQNIV------VRR
>XP_028119035.1
S-DCR-G-DA-EEAELVGIEKPKTKLIGWLMEG-D-RLKVISVVGMGGLGKTTLVKKVYDDAAIKKHFQIRAWITVSESF-K-ELLKSMIHWLF--GV-MDWNSLKGIINAFLRQKRYVLVFDDVWDIQ-A-WQVFRYTFP-CNGSRVMLTTRNADLALFSE-YN--VYDLQPLSPQESWALFCKKTF---QEYC--SHLEGLLTSILRRCEGLPLAIVAISGLLSVKD---AEWEKTYQSL-E-L-EV--NNKKIL---SLSYSDLPHYLKLCFLYLSVFPEDHLIEHWRLIWLWIAEGFV--EEGAP-EQVAEGYLNELVNRSLIQVA-KNGKRRIKLYRIHDLWREIIVFKSREQNIV------VRR
>XP_028119036.1
S-DCR-G-DA-EEAELVGIEKPKTKLIGWLMEG-D-RLKVISVVGMGGLGKTTLVKKVYDDAAIKKHFQIRAWITVSESF-K-ELLKSMIHWLF--GV-MDWNSLKGIINAFLRQKRYVLVFDDVWDIQ-A-WQVFRYTFP-CNGSRVMLTTRNADLALFSE-YN--VYDLQPLSPQESWALFCKKTF---QEYC--SHLEGLLTSILRRCEGLPLAIVAISGLLSVKD---AEWEKTYQSL-E-L-EV--NNKKIL---SLSYSDLPHYLKLCFLYLSVFPEDHLIEHWRLIWLWIAEGFV--EEGAP-EQVAEGYLNELVNRSLIQVA-KNGKRRIKLYRIHDLWREIIVFKSREQNIV------VRR
>XP_028119037.1
S-DCR-G-DA-EEAELVGIEKPKTKLIGWLMEG-D-RLKVISVVGMGGLGKTTLVKKVYDDAAIKKHFQIRAWITVSESF-K-ELLKSMIHWLF--GV-MDWNSLKGIINAFLRQKRYVLVFDDVWDIQ-A-WQVFRYTFP-CNGSRVMLTTRNADLALFSE-YN--VYDLQPLSPQESWALFCKKTF---QEYC--SHLEGLLTSILRRCEGLPLAIVAISGLLSVKD---AEWEKTYQSL-E-L-EV--NNKKIL---SLSYSDLPHYLKLCFLYLSVFPEDHLIEHWRLIWLWIAEGFV--EEGAP-EQVAEGYLNELVNRSLIQVA-KNGKRRIKLYRIHDLWREIIVFKSREQNIV------VRR
>XP_028119039.1
S-DCR-G-DA-EEAELVGIEKPKTKLIGWLMEG-D-RLKVISVVGMGGLGKTTLVKKVYDDAAIKKHFQIRAWITVSESF-K-ELLKSMIHWLF--GV-MDWNSLKGIINAFLRQKRYVLVFDDVWDIQ-A-WQVFRYTFP-CNGSRVMLTTRNADLALFSE-YN--VYDLQPLSPQESWALFCKKTF---QEYC--SHLEGLLTSILRRCEGLPLAIVAISGLLSVKD---AEWEKTYQSL-E-L-EV--NNKKIL---SLSYSDLPHYLKLCFLYLSVFPEDHLIEHWRLIWLWIAEGFV--EEGAP-EQVAEGYLNELVNRSLIQVA-KNGKRRIKLYRIHDLWREIIVFKSREQNIV------VRR
>XP_028119040.1
S-DCR-G-DA-EEAELVGIEKPKTKLIGWLMEG-D-RLKVISVVGMGGLGKTTLVKKVYDDAAIKKHFQIRAWITVSESF-K-ELLKSMIHWLF--GV-MDWNSLKGIINAFLRQKRYVLVFDDVWDIQ-A-WQVFRYTFP-CNGSRVMLTTRNADLALFSE-YN--VYDLQPLSPQESWALFCKKTF---QEYC--SHLEGLLTSILRRCEGLPLAIVAISGLLSVKD---AEWEKTYQSL-E-L-EV--NNKKIL---SLSYSDLPHYLKLCFLYLSVFPEDHLIEHWRLIWLWIAEGFV--EEGAP-EQVAEGYLNELVNRSLIQVA-KNGKRRIKLYRIHDLWREIIVFKSREQNIV------VRR
>XP_028119041.1
S-DCR-G-DA-EEAELVGIEKPKTKLIGWLMEG-D-RLKVISVVGMGGLGKTTLVKKVYDDAAIKKHFQIRAWITVSESF-K-ELLKSMIHWLF--GV-MDWNSLKGIINAFLRQKRYVLVFDDVWDIQ-A-WQVFRYTFP-CNGSRVMLTTRNADLALFSE-YN--VYDLQPLSPQESWALFCKKTF---QEYC--SHLEGLLTSILRRCEGLPLAIVAISGLLSVKD---AEWEKTYQSL-E-L-EV--NNKKIL---SLSYSDLPHYLKLCFLYLSVFPEDHLIEHWRLIWLWIAEGFV--EEGAP-EQVAEGYLNELVNRSLIQVA-KNGKRRIKLYRIHDLWREIIVFKSREQNIV------VRR
>XP_028119042.1
S-DCR-G-DA-EEAELVGIEKPKTKLIGWLMEG-D-RLKVISVVGMGGLGKTTLVKKVYDDAAIKKHFQIRAWITVSESF-K-ELLKSMIHWLF--GV-MDWNSLKGIINAFLRQKRYVLVFDDVWDIQ-A-WQVFRYTFP-CNGSRVMLTTRNADLALFSE-YN--VYDLQPLSPQESWALFCKKTF---QEYC--SHLEGLLTSILRRCEGLPLAIVAISGLLSVKD---AEWEKTYQSL-E-L-EV--NNKKIL---SLSYSDLPHYLKLCFLYLSVFPEDHLIEHWRLIWLWIAEGFV--EEGAP-EQVAEGYLNELVNRSLIQVA-KNGKRRIKLYRIHDLWREIIVFKSREQNIV------VRR
>XP_028119043.1
S-DCR-G-DA-EEAELVGIEKPKTKLIGWLMEG-D-RLKVISVVGMGGLGKTTLVKKVYDDAAIKKHFQIRAWITVSESF-K-ELLKSMIHWLF--GV-MDWNSLKGIINAFLRQKRYVLVFDDVWDIQ-A-WQVFRYTFP-CNGSRVMLTTRNADLALFSE-YN--VYDLQPLSPQESWALFCKKTF---QEYC--SHLEGLLTSILRRCEGLPLAIVAISGLLSVKD---AEWEKTYQSL-E-L-EV--NNKKIL---SLSYSDLPHYLKLCFLYLSVFPEDHLIEHWRLIWLWIAEGFV--EEGAP-EQVAEGYLNELVNRSLIQVA-KNGKRRIKLYRIHDLWREIIVFKSREQNIV------VRR
>XP_028119044.1
S-DCR-G-DA-EEAELVGIEKPKTKLIGWLMEG-D-RLKVISVVGMGGLGKTTLVKKVYDDAAIKKHFQIRAWITVSESF-K-ELLKSMIHWLF--GV-MDWNSLKGIINAFLRQKRYVLVFDDVWDIQ-A-WQVFRYTFP-CNGSRVMLTTRNADLALFSE-YN--VYDLQPLSPQESWALFCKKTF---QEYC--SHLEGLLTSILRRCEGLPLAIVAISGLLSVKD---AEWEKTYQSL-E-L-EV--NNKKIL---SLSYSDLPHYLKLCFLYLSVFPEDHLIEHWRLIWLWIAEGFV--EEGAP-EQVAEGYLNELVNRSLIQVA-KNGKRRIKLYRIHDLWREIIVFKSREQNIV------VRR
>XP_028119045.1
S-DCR-G-DA-EEAELVGIEKPKTKLIGWLMEG-D-RLKVISVVGMGGLGKTTLVKKVYDDAAIKKHFQIRAWITVSESF-K-ELLKSMIHWLF--GV-MDWNSLKGIINAFLRQKRYVLVFDDVWDIQ-A-WQVFRYTFP-CNGSRVMLTTRNADLALFSE-YN--VYDLQPLSPQESWALFCKKTF---QEYC--SHLEGLLTSILRRCEGLPLAIVAISGLLSVKD---AEWEKTYQSL-E-L-EV--NNKKIL---SLSYSDLPHYLKLCFLYLSVFPEDHLIEHWRLIWLWIAEGFV--EEGAP-EQVAEGYLNELVNRSLIQVA-KNGKRRIKLYRIHDLWREIIVFKSREQNIV------VRR
>XP_028119046.1
S-DCR-G-DA-EEAELVGIEKPKTKLIGWLMEG-D-RLKVISVVGMGGLGKTTLVKKVYDDAAIKKHFQIRAWITVSESF-K-ELLKSMIHWLF--GV-MDWNSLKGIINAFLRQKRYVLVFDDVWDIQ-A-WQVFRYTFP-CNGSRVMLTTRNADLALFSE-YN--VYDLQPLSPQESWALFCKKTF---QEYC--SHLEGLLTSILRRCEGLPLAIVAISGLLSVKD---AEWEKTYQSL-E-L-EV--NNKKIL---SLSYSDLPHYLKLCFLYLSVFPEDHLIEHWRLIWLWIAEGFV--EEGAP-EQVAEGYLNELVNRSLIQVA-KNGKRRIKLYRIHDLWREIIVFKSREQNIV------VRR
>XP_028119047.1
S-DCR-G-DA-EEAELVGIEKPKTKLIGWLMEG-D-RLKVISVVGMGGLGKTTLVKKVYDDAAIKKHFQIRAWITVSESF-K-ELLKSMIHWLF--GV-MDWNSLKGIINAFLRQKRYVLVFDDVWDIQ-A-WQVFRYTFP-CNGSRVMLTTRNADLALFSE-YN--VYDLQPLSPQESWALFCKKTF---QEYC--SHLEGLLTSILRRCEGLPLAIVAISGLLSVKD---AEWEKTYQSL-E-L-EV--NNKKIL---SLSYSDLPHYLKLCFLYLSVFPEDHLIEHWRLIWLWIAEGFV--EEGAP-EQVAEGYLNELVNRSLIQVA-KNGKRRIKLYRIHDLWREIIVFKSREQNIV------VRR
>XP_028119050.1
S-DYR-D-NA-EEAKLVGIEKPKRQLMEWLVEG-G-GLKAVSVVGMGGLGKTTLVKKVYDDAKVKKHFKIHAWLTVSESF-R-DLLKDMIQQLF--GV-MSIDRLKYLVNNFLQQNRYVVVFDDV-----------------------------------------------------------------------------------------------------------------------------------------------------------------------------------------------------------------------------------------------------
>XP_028119191.1
--WQRPSTSL-DEPRVYSRKHDQSKIIKLLVKG-DSNIGVIPIVGMGGIGKTTLAQMVYKDETVKEYFNLKAWVCVSNEF-DI-ITKTIYDSVTTCSF--NLDQTQVELQKALAGRKFLIILDDVWNED---WNVLKKPF-NGAGSKVVVTTRNRDIATMMA-TVE-LHNVKILSDEGCWSLFAQHAFANTSV-----NLVSIGKKIVEKCKGLPLAARTLGGLLRNKV-----WVNVLRSI-D-L-PH--NKSDILPALRLSYHDLPSHLKQFFAYCSIIPNDYEFEEEELVLLLMVEGFI--IK-KQ-EDVGAEYFHELLSRSFFQPSS---TSK-SSFVMHDLINDLAQVVARDTCFR--YKKKARH
>XP_028119494.1
--RQRSTT-C-KEPHIHGRDEDIKQIIELLLG--DAFFDVIPIVGMGGIGKTTLAQHIYNDNRLENHFNLKAWVCVSDDF-EV-ITKAILESFTSCNL--NLNEVQVQLSKTLAGKKFLLVLDDVWDYG---WNLLRSPF-GGAGSKIIVTTRDRGVANQMG-MDK-YHNLHNLSDDDCWLIFAQHAFENRNI-----ELVSIGKKIVERCRGLPLAARALGSLLCCKQ-----WREILDCI-N-------EESGILTALKLSYLHLPIHLKRCFSYCAIIPKDYEFT-VELVLLWIAEGLI--EKGDR-EDLGLEYFHELVSRSFFQPSS----GD-ESFIMHDLINDLAQDVAGDKCFR---KDKARH
>XP_028120069.1
E---R-TSSA-TQPQLYGREEDKEKIVKMLVENICDDVSVYPIIGMGGLGKTTLAQMVFNDERVECHFELKIWVYVSQDF-DV-VIKAIIESVSTCEA--NLDSLQKKLREMLNGKRYLLVLDDVWDED---WDGLKYFL-AGSGASIIVTTRVAKVASIMG-T---VHHLSFLSEEDCWLLFKQRAFG-QGN-----NLVAIGKEIVKKCGGVPLAAKALGGLMRFKS-----WHSVQESI-N-L-PQ--DKNSILPLLRLSYYNLSLELRRCFAYCAIFLKGSEIEKEKLIHLWMANGFI--SNGS--EDIGNGIWNELYWRSFFQDV-DN-SG----------------------------------
>XP_028120094.1
---EHLTSSF-QEEEIVGFPERVDALVKRL-TSDTN--NILSIVGEVGSGKTTLAQAIYKSKEIKSYFKGRAWVSVSKDY-T-DVLLSLLKQ--SSK-VLNPQQLANKLAE----KKFFVVMDGVRTCD-A-WEKLKDAFP-PNGTKIILITCDERVALSAGGSDN--HCMKRLSREESWKMFLKKA---------DSDILELQRRILEICERLPLKIVLLGGLLSTKKISYDEWSRVLDHI-----DG--HGFDIL---SLCYNDLPVHSKLCLLYLVLFPKEFDIPVRRLVRLWLAEGFV--KTPMT-EDVAGEYFDDLVNRNLIQIS-KS-DGSPKRCHLPSALHDYLLPKAEDISLF----FGLRR
>XP_028120141.1
--LQRPTTYL-KEPCVYGREEKKKQIIELLLR--DTKVDVIPITGMGGIGKTTLAQLICDDNGVKNQFDLKAWVCVSDEF-DV-ITKAILESFTPCNL--ELSALQRELEDTLTGKKFLLVLDDVWNHR---WSLLQSPFLRGAGSKIIVTTRITTVAQQVG-TTE-HHDLKELSPDDCWSIFAQHAFKNINI-----ELESIGRQIVAKCGGLPLAARALGGLLQCNQ-----WKMVLTSI-D-K-PY--EESHILPSLKLSYHHLPSHLKRCFGYCAIVPKDYEFGKDELVLLWMAEGLI--EENEQ-EDVGRRYFHELVSRSFFQLSR----HD-ELFIMHDLINDLAQAVTGDICFR--NKGKARH
>XP_028120143.1
--WQRPTTYL-KEPCVYGREEKKKQIIELLLR--DTKVDVIPIVGMGGVGKTTLAQLICDDNGVKSHFDLKAWVCVSDEF-DV-ITKAILESFTSCNL--ELNALQRKLEDTLAGKKFLLVLDDVWNHR---WSSLQSPF-RGAGSKIIVTTRIATVAQQVG-SIE-HHDLKELSLDDCWSIFAQHAFKNINI-----ELESIGRQIVAKCGGLPLAARALGGLLQCNQ-----WKM-----------------------------------RCFGYCAIVPKDYEFEEDELVLLWMAEGSI--EEGEQ-EDVGRRYFHELVSRSFFQLSR----HD-KLFIMHDLINDLAQAVAGDICFR--NKDKARH
>XP_028120231.1
--WQRPTTYL-KEPCVYGREEKKKQIIELLLR--DTKVDVIPIVGMGGVGKTTLAQLICDDNGVKNHFNLKAWVCVSDEF-DV-ITKAILDEFTSCNL--ELNTLQRKLEDTLAGKKFLLVLDDVWNHR---WSSLQSPF-RGAGSKIIVTTRITTVARQVG-TIE-HHDLKELSPDDCWSIFAQHAFKNINI-----ELESIGRQIVAKCGGLPLAARALGGLLR-DQ-----WKMVLTSI-D-K-PY--EESHILPSLKLSYHHLPSHLKRCFGYCAIVPKDYEFGKDELVLLWMAEGLI--EEGEQ-EDVGRRYFHELVSRSFFQLSR----HN-KLFIMHDLINDLAQAVAGDICFR--NKNKARH
>XP_028120268.1
--RQRSTT-C-KEPHIHGRDEDIKQIIELLLA--DAFFDVIPIVGMGGIGKTTLAQHIYNDDRVENYFNLKAWVCVSDDF-EV-ITKAILESFTSCNF--NLNEVQVQLSKTVAGEKFLLVLDDVWDYG---WNLLRSPF-GGAGSKIIVTTRDRGVAKQMG-MDK-YHNLHNLSYGDCWLIFSQHAFQNRNI-----ELESIGKKIVERCRGLPLAARALGSLLCCKQ-----WKEILNSI-N-------EESGILTALKLSYLHLPVQLKRCFSYCAIIPKDYGFTEEELVLLWMAEGLI--EKGDQ-------------------------------------------------------------
>XP_028120270.1
S-LRQ---SY-VEEDFVGFEEDLNKVVKHLVQ-VD-PSRVVSICGMGGLGKTTLAKKVYHHKDVQSHFEGLAWVCISQQY-K-DILQEIFINLVE-DV-MTNNELFEQLYKVQQSKKCLVVLDDIWSIE-A-WKSLEPAFP--GGSKILLTTRNKILPSQID-PY--VHEPQCLNDKESWYLLQKKSL-LRR----------------------------------------------------------------------------------------------------------------------------------------------------------------------------------
>XP_028120782.1
S-LMR---SY-VEEDVVGTEEDVKAIVDLLVK-EK-RYRVVSIWGMGGLGKTTLAKTVYKHIEIRRHFKCVAWAYISQQC-N-EVLEGILIKLLK-AI-LNHDELVKKLHQVQSENKCLVILDDIWKDA-D-WDSLSPGFP-TTGSKILLTTRNKN----------------------------------------------------------------------------------------------------------------------------------------------------------------------------------------------------------------------
>XP_028120840.1
E---R-TSSA-TQPQLYGREEDKEKIVKMLVENICDDVSVYPIIGMGGLGKTTLAQMVFNDERVECHFELKIWVYVSQDF-DV-VIKAIIESVSTCEA--NLDSLQKKLREMLNGKRYLLVLDDVWDED---WDGLKYLL-AGSGASIIVTTRVAKVASIMG-T---VHHLSFLSEEDCWLLFKQRAFG-HGN-----NLVAIGKEIVKKCGGVPLAAKALGGLMRFKS-----WHFVKESI-N-L-PQ--DKNSILPFLRLSYYNLPLELRRCFAYCAIFLKGSKIEKEKLIHLWMANGFI--SNGS--EDIGNGIWNELYWRSFFQDV-DD-SGD-IIFKIHDLMHDLAQSVMEDECHM--SAQRIHH
>XP_028121084.1
S-QNL-AESA-NDDDVVGIQKEINSLLKLLIEG-E-QRTVISVWGMGGSGKTTLVAKAYNNEAVKRCFDCYVWVTVSQHY-V-DLLRKMIKELF--SL-MGYKQLMETLVEFLQQKRYVIVLDDVWDVN-F-WSQIKLVLL-GRGSRIILTTRNRDIASYPV-AC--VIQHNPLEDCDAWILFCKKAFASEPNHC--PYLKNLAWALVKKCEGLPLAVEAMGGLMASKD---LKWGAV------------------------------------------------------------------------------------------------------------------------------------
>XP_028121127.1
S-DCR-G-DA-EEAELVGIEKPKTKLIGWLVEG-D-RLKVISVVGMGGLGKTTVVKKVYDDAAIKKHFQIRAWITVSESF-K-KLLKDMIHQLF--GV-MDWNSLKGIINAFLRQKRYVLVFDDVWNIQ-A-WQAFRYTFP-CNGSRVMLTTRNADLALFSE-YN--VYDLQPLSPQESWALFCKKTF---QEYC--SHLEGLLTSILRRCEGLPLAIVAISGLLSVKD---AEVD------------------------------------------------------------------------------------------------NGERKLVL--------------SQE-------------
>XP_028121354.1
V----RTFSF-EEEEIVGIQDDVNALVKRLKTSDDG-YAILSIVGAVGSGKTTLAQAIYKSKGVKRYFNGRAWVFFSKDY-T-DLLLSLLKQ--SSK-PLNPEQLVDMLSS---ANRYLVVVDNVHAGG-V-WDELKHVFL-ARYSKIILTTCHEQVGNCSSSAD---HRMKGLNHQESRKMFLNKA---------SQD--QNMMKILEICQGMPLRIVLLAGLLSTKS-SDDELSQVLEHI-----HA--HLFNIQ---SFCYDDLPAGRKLCLIYLALFPKEFDIPVRRLVRLWLAEGFV--KT-MA-EDVAGEYFEDLVNRNLIQIS-KS-DGSPRRCRLPSALHDYLLSKTQEINLF----FVLRR
>XP_028121406.1
S-DYR-G-DA-EEAKLVGIEKPQRQLIGWLVEG-G-GLKAVSVVGMGGLGKTTLVKKVYDDATVKKHFNSHAWLTVSESF-R-DLLKDMIQQLF--GV-MSIDKLKYLVNNFLQEKRYVVVFDDVWNVK-D-WEAIKHMLP-KNGSRVILTTRFTDIASTCE-ND--VYTLMPLSSEESWTLFCNKTF---RGLC--PNLKGISLRILKRCEGLPLAIVAISGVLATKD---DEWEMLYRSL-E-L-EG--NDKKAL---SLSYNDLPYYLKICFFYLSIFPEDQQILCKKVIRLWIVEGFV--NEGKT-EEVANGYLNELFNRSLILGA-EDPDGRPRDFHIHDLMCEIIVSKAREHNIV------VRR
>XP_028121409.1
S-DCR-G-DA-QEAKLVGIEMPKRQLMEWLVQG-G-GLKAISVVGIGGLGKTTLVKKVYDAAAVKKHFNSHAWLTISEAF-G-DLLKDMIQQLF--GV-MSINRLKCLANDFLQQRRYVVVFDDVWNVN-A-WEAIKHVLP-NNGSRVILTIRFAHIAPTCE-TD--VYTLMPLSQEESWMLFCNKTF---RGLC--PNLKQISHRILKRCEGLPLEIVAISGVLATKD---DEWEMLYHSL-E-L-EG--NDKKAL---FLSYNDLPYYLKICFLYLSIFPEDQQTSCKRVIELWIAEGFV--NEGKT-EEVANGYLDELFNRSLIQVA-NHPDGRPSKFRIHDLMREIIVSKAREQNIV------VRR
>XP_028121480.1
S-PNL-SESS-RDDDLVGIEDGKEQLLAWLMDREE-QRMVISVVGMGGSGKTTLVAQAYNNRIVKRQFDCYAWITVSQKF-V-DLLRSMIKEFY--DL-MSYRELIEMITNFLRLKRYVIVFDDVWSSN-L-WRDIHVSLL-EGGSRVILTTRKEDVASSSV-KS--VHYIKLLGVSDAWNLFCMKAFSSNPNCC--QHLKTLAQNLVAKCDGLPLAIIALGSVMSSK----SDWRKIYNGL-E-L-SN--NPKTIL---LLSFNDLPYRLKCCFLYCCLFPEDYKIKRKRLIRLWMAEGFV--ERGRT-EEVAESYLMELICRSMLQVV-MHGSGRPKTCKMHDLMRELAIYTSETEKFC----TTNRR
>XP_028121701.1
R-HHH-GESS-DEKEIVGMDESEEKLLEWLTED-E-RRTIISIVGMGGLGKTTLVTKVYNDQIIKRYFDCWAWISVSQTY-G-ELLRSMVRELL--NF-MNYRQLAEMLIDVLHDKRYVVVLDDVWGIE-L-WSRIRCAFP-NNGSRIIFTTRNENV-ATSP-GS--VHRLEPLRENDAWVLFCNKVFWNYPDSC--KELEKSAQTIMKKCEGLPLAIVAIGGLMCSRN---VEWKKVYDSL-Q-L-SN--NPKGML---LLSFNDLPFYLKHCFLYCCVFRDGYPIKRKKLIRLWVAEGFV--IKGLT-EEVAEEYLTELILRSMIQVT-ENDCGRVKTCKVHDVMRELAVTTSEEENFC-----KFLR
>XP_028121702.1
R-HHH-GESS-DEKEIVGMDESEEKLLEWLTED-E-RRTIISIVGMGGLGKTTLVTKVYNDQIIKRYFDCWAWISVSQTY-G-ELLRSMVRELL--NF-MNYRQLAEMLIDVLHDKRYVVVLDDVWGIE-L-WSRIRCAFP-NNGSRIIFTTRNENV-ATSP-GS--VHRLEPLRENDAWVLFCNKVFWNYPDSC--KELEKSAQTIMKKCEGLPLAIVAIGGLMCSRN---VEWKKVYDSL-Q-L-SN--NPKGML---LLSFNDLPFYLKHCFLYCCVFRDGYPIKRKKLIRLWVAEGFV--IKGLT-EEVAEEYLTELILRSMIQVT-ENDCGRVKTCKVHDVMRELAVTTSEEENFC-----KFLR
>XP_028121712.1
--KTATISSE-SESEFVGRVNDRVILFQFLMNPSV-GMLVLPIVGIAGIGKTALVKQLYNHDMVAKHFQLRIWVKVAKCL-DV-VMQKIMKYIT-PAA-LNSIQLKNLLQLKLRNTKFLLVLDNLCECD---WHKLYALL-RGDGSKIIVTTRNMGVALAVG-TV---YNLESLSDEDCLELIWKWAFPEKLG---NAKLSEIAKEIVKKCHGYPRAAKTLGNNLFMET-----WLELKEKL-E-L-AQ--KKHDFLVVLRSSYDTQPTELKRCFIYYSIFPKSYEIEIDKLIQLWMAQGLI--QG----EDIGIDYLNQLCSIFFFEKI--E-HDN-LSMRMPEIIHDLAVFMANGECLS--GPDKVKH
>XP_028121713.1
--KTATISSE-SESEFVGRVNDRVILFQFLMNPSV-GMLVLPIVGIAGIGKTALVKQLYNHDMVAKHFQLRIWVKVAKCL-DV-VMQKIMKYIT-PAA-LNSIQLKNLLQLKLRNTKFLLVLDNLCECD---WHKLYALL-RGDGSKIIVTTRNMGVALAVG-TV---YNLESLSDEDCLELIWKWAFPEKLG---NAKLSEIAKEIVKKCHGYPRAAKTLGNNLFMET-----WLELKEKL-E-L-AQ--KKHDFLVVLRSSYDTQPTELKRCFIYYSIFPKSYEIEIDKLIQLWMAQGLI--QG----EDIGIDYLNQLCSIFFFEKI--E-HDN-LSMRMPEIIHDLAVFMANGECLS--GPDKVKH
>XP_028122073.1
N-KRR---HF-DEPIVVGFDEHIKTLMARVI-NPD-KRHVVSIAGMPGLGKTTLAKKVFDSV--HHRFQCSAKVYASQRP-N-HLLQDIAKQVGE-KW-N----VEANLSAYLKGKRYVILIDDIWDTQ-T-WDDLENGIPKCKGSRIIITSRNREVGLSIV-SF--LYELQPLKPNESWNLFSMMVMDPLEIIE--QELEPLGRKIVERCGFVPLAIVVVAGLLLRKE---HAWKGVLDNM-D---------SKIL---ALSYKDLPIHLKPCFLYFGLFPEDYEIFAFELINLWVAEGFV--QGQRT-EDVGEDYLDHLVARNMVQVA-RRYDGRIRTCRIHDLLHSLCIRVATECNFF----K-VR-
>XP_028122074.1
N-KRR---HF-DEPIVVGFDEHIKTLMARVI-NPD-KRHVVSIAGMPGLGKTTLAKKVFDSV--HHRFQCSAKVYASQRP-N-HLLQDIAKQVGE-KW-N----VEANLSAYLKGKRYVILIDDIWDTQ-T-WDDLENGIPKCKGSRIIITSRNREVGLSIV-SF--LYELQPLKPNESWNLFSMMVMDPLEIIE--QELEPLGRKIVERCGFVPLAIVVVAGLLLRKE---HAWKGVLDNM-D---------SKIL---ALSYKDLPIHLKPCFLYFGLFPEDYEIFAFELINLWVAEGFV--QGQRT-EDVGEDYLDHLVARNMVQVA-RRYDGRIRTCRIHDLLHSLCIRVATECNFF----K-VR-
>XP_028122080.1
S-ERP---SF-DEPNVVGFEKHIEDLVAKML-NKE-QGLVISIIGMAGLGKTTLAKKVFKSA--KHNFERSAWIYVSQQP-N-ELLRDIARQVGE-KW-N----IEVNLFTFLSEHRYVILLDDMWHIE-T-WGAIKNAIPTTKGSRIILTSRNSYVGTHVK-SS--LHELRPLNKENSRKLFFKMVMV----SD--PQLENI-------------------------------------------------------------------------------EDHKISAFKLVNLWAAKGFI--QGVRE-EDVGDDYLNHLIARNLIQVV-QRFHGKASS------------------------------
>XP_028122084.1
S-KRR---HN-DEPIVVGFDEHIKTLEAKLL-DPD-KNRVVSIVGMPGLGKTTLAKKVFDSVTT-HWFQCSAKVYVSQRP-N-QLFQEIAKHVGE-EW-N----VEANLSAYLRGKRYVILIDDIWDTQ-A-WDDIQNGIPTCEGSRIILTSRNNEVGLLIV-SS--LYELQPLEPEESWNLFTKMVMDPLEIGK--QELEPFGRKIVGKCGCVPLAIVVVAGLLLVKE---HAWKGILDSM-D---------SKIL---ALSYKDLPIHLKPCFLYFGLFPEDYEIFAFQLINLWVAEGFV--QGQRL-EDVGEDYLDQLINRNIVQVA-RKYDGRIRSCRIHDLLHNVCIRVATESNFF----RGVRR
>XP_028122291.1
S-PNL-SESS-KDDDLVGIEDGKKQLLDWLTDKKE-QRTVISVVGMGGSGKTTLVAQAYNSQIVKRQFDCYAWITVSQTY-V-DLLRSMIKEFY--DL-MSYRELIQMITDFLRLKRYVIVFDDVWSSN-L-WRDIHVSLL-EGGSRVILTTRNEEIASSSV-KS--VHYIKLLGVSDAWNLFCMKAFSSNPNCC--QHLKTLAQDLVAKCKGLPLAIVALGGVMPSK----LEWRKIYNSL-E-L-SN--NPKTIL---LLSFNDLPYRLKCCFLYCCLFPEDYKIKRKRLIRLWMAEGFV--ERGRT-EEVAESYLMELICRSMLQVV-MNELGRPKNCKMHDLMRELAISTSETEKFC-----TNRR
>XP_028122292.1
S-PNN-AEDT-KDDDLVGIEDGKRQLLGWLMDK-E-QRTVISVFGMGGSGKTTLVAKAYNNQTVKQHFHCYAWITVSQTY-V-DLLRSMIKEFC--DL-KSHKELLEMITNYLESKRYVVVLDDVWSHN-L-WGHIRASLP-EGGSRVILTTRKEDVASFNV-KR--VHHMNPLSTDDAWKLFCMKAFSSNRSCC--KELESLAHDLVAKCEGLPLAIAALGGVMSTK----SDWRKAYKSL-E-L-SY--NPKTIL---LYSFNELPYQLKQCFLYCCLFPEDYPIRRKRLIRLWMAEGFV--GDGLT-EEVADGYLMDLVCRSMLQVI-WNPSGRPKECKMHDLVREIALSKSETEKFC------ARR
>XP_028122806.1
S-DPR-L-AS-GDDEVVGIESPKYELISRLVDQNQ-QRAVISMVGMGGIGKTTLAKKVYDSQEVVAHFNCKVWITVSQSY-K-VLLKTMIKELS--GI-----SLIVKLKGNLSEKRYVIVFDDVWETD-F-WGSMRHALP-NSGSRIIITTRKEQVAAFCE-TS--VHELQALSQEKAWKLFCTKAFQLDFGRC--LELEEVSQAIVRKCQGLPLAIAVIGGLLSTKN---SEWQKFYGSM-E-L-ER--NPSKIL---LFSYNDLPQHLKSCFLYFGIMPEDYSIKAARLIRLWIAEGFV--ENGKT-EEVAGEYLTELIHRRLVLVS-IKFDGRVGWCQVHDVVREIILSMSKEFSLC------TRR
>XP_028122843.1
N-DPR-L-AS-GDDEVVGIESPKYELISRLVDQNQ-QRAVISVVGMGGIGKTTLAKKVYDSQEVVAHFICKAWITVSQSY-K-ELLKTMIKQLS--GI-----SLIVKLRGYLSEKRSVIVFDDVWETD-F-WGSIRLALP-NSGSRVIITTRSEQVATFCE-TS--VHELEALSEEKAWELFCKKAFQLDFEHC--PELEEVSHAIVRKCKGLPLAIAAIGGLLSTKN---SEWQKFYGSM-E-L-ER--NPSKIL---LFSYNDLPHHLKSCFLYFGIMPEDYSINAGRLIRLWIAEGFV--EKGKT-EEVAEEYLTELIHRRLVLVS-TKFDGRVGKCQVHDVVREIILSLSKEFSLC------TRW
>XP_028122844.1
N-DPR-L-AS-GDDEVVGIESPKYELISRLVDQNQ-QRAVISVVGMGGIGKTTLAKKVYDSQEVVAHFICKAWITVSQSY-K-ELLKTMIKQLS--GI-----SLIVKLRGYLSEKRSVIVFDDVWETD-F-WGSIRLALP-NSGSRVIITTRSEQVATFCE-TS--VHELEALSEEKAWELFCKKAFQLDFEHC--PELEEVSHAIVRKCKGLPLAIAAIGGLLSTKN---SEWQKFYGSM-E-L-ER--NPSKIL---LFSYNDLPHHLKSCFLYFGIMPEDYSINAGRLIRLWIAEGFV--EKGKT-EEVAEEYLTELIHRRLVLVS-TKFDGRVGKCQVHDVVREIILSLSKEFSLC------TRW
>XP_028122845.1
N-DPR-L-AS-GDDEVVGIESPKYELISRLVDQNQ-QRAVISVVGMGGIGKTTLAKKVYDSQEVVAHFICKAWITVSQSY-K-ELLKTMIKQLS--GI-----SLIVKLRGYLSEKRSVIVFDDVWETD-F-WGSIRLALP-NSGSRVIITTRSEQVATFCE-TS--VHELEALSEEKAWELFCKKAFQLDFEHC--PELEEVSHAIVRKCKGLPLAIAAIGGLLSTKN---SEWQKFYGSM-E-L-ER--NPSKIL---LFSYNDLPHHLKSCFLYFGIMPEDYSINAGRLIRLWIAEGFV--EKGKT-EEVAEEYLTELIHRRLVLVS-TKFDGRVGKCQVHDVVREIILSLSKEFSLC------TRW
>XP_028122847.1
N-DPR-L-AS-GDDEVVGIESPKYELISRLVDQNQ-QRAVISVVGMGGIGKTTLAKKVYDSQEVVAHFICKAWITVSQSY-K-ELLKTMIKQLS--GI-----SLIVKLRGYLSEKRSVIVFDDVWETD-F-WGSIRLALP-NSGSRVIITTRSEQVATFCE-TS--VHELEALSEEKAWELFCKKAFQLDFEHC--PELEEVSHAIVRKCKGLPLAIAAIGGLLSTKN---SEWQKFYGSM-E-L-ER--NPSKIL---LFSYNDLPHHLKSCFLYFGIMPEDYSINAGRLIRLWIAEGFV--EKGKT-EEVAEEYLTELIHRRLVLVS-TKFDGRVGKCQVHDVVREIILSLSKEFSLC------TRW
>XP_028122848.1
N-DPR-L-AS-GDDEVVGIESPKYELISRLVDQNQ-QRAVISVVGMGGIGKTTLAKKVYDSQEVVAHFICKAWITVSQSY-K-ELLKTMIKQLS--GI-----SLIVKLRGYLSEKRSVIVFDDVWETD-F-WGSIRLALP-NSGSRVIITTRSEQVATFCE-TS--VHELEALSEEKAWELFCKKAFQLDFEHC--PELEEVSHAIVRKCKGLPLAIAAIGGLLSTKN---SEWQKFYGSM-E-L-ER--NPSKIL---LFSYNDLPHHLKSCFLYFGIMPEDYSINAGRLIRLWIAEGFV--EKGKT-EEVAEEYLTELIHRRLVLVS-TKFDGRVGKCQVHDVVREIILSLSKEFSLC------TRW
>XP_028123842.1
--QQRSTT-C-KEPHIHGRDKDIKQIMELLFG--DTSFDVIPIVGMGGIGKTILTQHIYNHDQVQKHFNLKAWVCVSDDF-EV-ITKAILESFTSWNF--NLNEVQVQLSKTLAGKKFLLVLDDVWDYG---WNLLQSPF-GGAGSKVIVTTRDRGVAKQMG-MDK-YHNLHNLSYDDCWLIFSQHAFQNRNI-----ELESIGKKIVERCRGLPLAARALGSLLCCKQ-----WKAILNSI-N-------EESGILPALKLSYLHLPSHLKTCISYCAIIPKDYEFRKTELVLLSMAQGLI--EKGEQ-KDLG--------------------------------------------------------
>XP_028123843.1
--CPRSST-C-KELHIHGKDEGIKKIIELLLE--DTKFDVIPIVGMDVIGKTTLAHHIYNYDQVEKNFNLKAWVCVSNDF-DV-ITKLILKSFTSCNS--NLNDVQVQLKYTLQGKKFLLVLDDMWDYG---WNLLQPPL-------------------------E-LEHLEILSDNSCWLIFYQHAFDNRDI-----ELKSIGKKIVVTCGGLPLATKALGNLLCRKQ-----WKETLNNI-N-------EESDILPALKLGYLHLPSHLKRCFCYCAIIPKDYKFKEEELVLPSMAEGLI--E-----------------------------------------------------------------
>XP_028123899.1
--------------------------MEWLVQG-G-GLKAISVVGTGGLGKTTLVKKVYDAAAVKKHFNSHAWLTVLESF-G-DLLKDMCD-----------------------QMRYVVVFDDVWNVN-A-WEAIKHVLS-YNGSRVILTTRFAHIASTCE-TD--VYTLILLSQEESWTLFCNKTF---RGLC--PNLKQISHRILKRCEGLPLAIVAISGLLDTKD---DE----------------------------------------------------------------------------------------------------------------------------------------
>XP_028123908.1
--WHRPATSL-HERCIYGRDKEKKDIIDFLLR--DNKVGVLPIVGMGGLGKTTLAQMVYNDEVVNKHFDLKAWVCVSDEF-DT-ISKVILESITACEF--ELNQVQVQLKQNLIGKKILIVLDDVWDKK---WNILKAPF-NGVGSKIIVTTRDRDVALIME-TVQ-NHLLQHLSDDDCWSVFAQHAFGNKSM-----NLVCIGRKIVGKCKGLPLAARTLGGLLRCKN-----WENVLNSI-D-L-NE--QGSEILPALRLSYHHLPSHLKRCFAYCSILPKDYEFEEDELVFLWMAEGLL--QNGKR-EDLGVQYFHELQSRSFFQPSS---GGE-SSFVMHDLINDLAQSVAGYTCFR--CTKSARH
>XP_028124056.1
--PRQ---SF-DEENIIGFDEHIQNLVAKVTDDQD-HCRVVSITGMAGLGKTTLAKKVYKSV--QQSFQCSAWIYVSQQP-N-ELLRDIGRQVGN-KC-N----VEANLFEFLSQKRYVIVIDDIWDIV-P-WNGLKNGIPTSEGSRIIITSRKKNVDVNKG-GQ--LHELQPLDQENSRTLFFNIVMAASHNSC--SQLKKIGEQILERCCGVPLAIVVTAGLLLSRE---LAWKEVLESM-D---------SSIF---ALSYKDLPSKFKPCFLYLGLFPEDHEISTFELINLWAAEGFI--QELRE-EDVGYDYLNHLIGRNLIQVV-RRFNGRARSCRIHDILHNLCIRVASEINFF----G-IRR
>XP_028124058.1
--PRQ---SF-DEENIIGFDEHIQNLVAKVTDDQD-HCRVVSITGMAGLGKTTLAKKVYKSV--QQSFQCSAWIYVSQQP-N-ELLRDIGRQVGN-KC-N----VEANLFEFLSQKRYVIVIDDIWDIV-P-WNGLKNGIPTSEGSRIIITSRKKNVDVNKG-GQ--LHELQPLDQENSRTLFFNIVMAASHNSC--SQLKKIGEQILERCCGVPLAIVVTAGLLLSRE---LAWKEVLESM-D---------SSIF---ALSYKDLPSKFKPCFLYLGLFPEDHEISTFELINLWAAEGFI--QELRE-EDVGYDYLNHLIGRNLIQVV-RRFNGRARSCRIHDILHNLCIRVASEINFF----G-IRR
>XP_028124422.1
S-DCR-R-DA-EEAELVGTDKRKKQLIEHLLED-E-ELKIISVVGMGGMGKTTLVRKIYEDSKVERHFKTHVWITVSQTF-V-EFLKDIIVQLF--GI-LGSHDLKMQINKFLSQKRYVIVLDDIWRID-A-CKALKYALP-CQGSRVMLTTRIADIASTTI-FD--TYPLEPLSREESWNLFYRKTF---KATC--PHLNEISRRILRRCEGLPLAIAAISGLLATKD----------------------------------------YLKPCFLYFSIFPNNYFIKRMRLIRLWMAKGFV--EEGQM-EEIAESYLNELVNRSLVQIA-TTRNRRVSTCRIHDLLREISLSKSRELNFV------IRR
>XP_028124478.1
S-DCR-G-DA-EEAELVGIDKPKSLLIQWLMQG-D-RLKMLSVVGTGGLGKTTLIKKVFDDAIVKHNFQNHAWITVSESF-K-DLLKGMIQQLF--GV-MDTNSLKGIINAFLQQN--------------------------------------------------------------------RKTF---QGPC--SHLEGLSRGILKRCEGLPLAIVAISGLLSIKD---DEWERIYRSL-E-L-GG--NGNKVL---LLSYVDLPYYLKLCFLYLSIFPEDCFIDRGRLIRLWAAEGFI--EEEMT-EEIAECYLNELISRSLIQVA-ERTNGRVKSYRIHDLWREIIVSKSKEQNMV------VRR
>XP_028124575.1
--DPR-V-AS-EEDEVVGIEYTREELVDMLV-SGE-NRMVILLVGMGGIGKTTLAKKVHDNQKVLAHFDCRAWITVSQSY-K-EILRMLIKQLY--GI-MDQNSLTDNVRGYLLQKRYEIVFDDVWRTD-F-WRFVKHALP-NSGSRVIITTRNKEVASFCE-SS--VYEIQSLPENEAWRLFCMKAFQWDFGAC--SELEKVSREIVRKCEGLPLAIAAIGGLLSTKN---SEWQKFYDSL-E-L-ER--NPKKIV---LLSYHNLPYFLKPCFLYFGIIPEDYSITCGRLVRLWMAEGFI--EKGKT-EEVAEEYLIELILRNLVQVS-SKINGRVKNCRVHDVVREIILSKSEELSFC------SRR
>XP_028124576.1
--DPR-V-AS-EEDEVVGIEYTREELVDMLV-SGE-NRMVILLVGMGGIGKTTLAKKVHDNQKVLAHFDCRAWITVSQSY-K-EILRMLIKQLY--GI-MDQNSLTDNVRGYLLQKRYEIVFDDVWRTD-F-WRFVKHALP-NSGSRVIITTRNKEVASFCE-SS--VYEIQSLPENEAWRLFCMKAFQWDFGAC--SELEKVSREIVRKCEGLPLAIAAIGGLLSTKN---SEWQKFYDSL-E-L-ER--NPKKIV---LLSYHNLPYFLKPCFLYFGIIPEDYSITCGRLVRLWMAEGFI--EKGKT-EEVAEEYLIELILRNLVQVS-SKINGRVKNCRVHDVVREIILSKSEELSFC------SRR
>XP_028124577.1
--DPR-V-AS-EEDEVVGIEYTREELVDMLV-SGE-NRMVISLVGMGGVGKTTLAKKVHDNQKVLAHFDCRAWITVSQSY-K-EIVRTMIKQLY--GI-MDQNSLTDNIRGYLLQKRYEIVFDDVWRTD-F-WRFIKHALP-NSGSRAIITTRNKEVASFCE-SS--VYEIQPLPENEAWRLFCMKAFQWDFGVC--SELEKVSREIVRKCEGLPLAIVAIGGLLSTKI---SEWQKFYDSL-E-L-ER--NPKKIV---LLSYHNLPYFLKPCFLYFSIIPEDYSINCGRLVRLWMAEGFI--EKGKT-EEVAEEYLIELILRNLVQVS-SKIDGRVKNCRIHDVVREIILSKSEELS-----------
>XP_028124578.1
--DPR-V-AS-EEDEVVGIEYTREELVDMLV-SGE-NRMVISLVGMGGVGKTTLAKKVHDNQKVLAHFDCRAWITVSQSY-K-EIVRTMIKQLY--GI-MDQNSLTDNIRGYLLQKRYEIVFDDVWRTD-F-WRFIKHALP-NSGSRAIITTRNKEVASFCE-SS--VYEIQPLPENEAWRLFCMKAFQWDFGVC--SELEKVSREIVRKCEGLPLAIVAIGGLLSTKI---SEWQKFYDSL-E-L-ER--NPKKIV---LLSYHNLPYFLKPCFLYFSIIPEDYSINCGRLVRLWMAEGFI--EKGKT-EEVAEEYLIELILRNLVQVS-SKIDGRVKNCRIHDVVREIILSKSEELS-----------
>XP_028124579.1
--DPR-V-AS-EEDEVVGIEYTREELVDMLV-SGE-NRMVISLVGMGGVGKTTLAKKVHDNQKVLAHFDCRAWITVSQSY-K-EIVRTMIKQLY--GI-MDQNSLTDNIRGYLLQKRYEIVFDDVWRTD-F-WRFIKHALP-NSGSRAIITTRNKEVASFCE-SS--VYEIQPLPENEAWRLFCMKAFQWDFGVC--SELEKVSREIVRKCEGLPLAIVAIGGLLSTKI---SEWQKFYDSL-E-L-ER--NPKKIV---LLSYHNLPYFLKPCFLYFSIIPEDYSINCGRLVRLWMAEGFI--EKGKT-EEVAEEYLIELILRNLVQVS-SKIDGRVKNCRIHDVVREIILSKSEELS-----------
>XP_028124580.1
--DPR-V-AS-EEDEVVGIEYTREELVDMLV-SGE-NRMVISLVGMGGVGKTTLAKKVHDNQKVLAHFDCRAWITVSQSY-K-EIVRTMIKQLY--GI-MDQNSLTDNIRGYLLQKRYEIVFDDVWRTD-F-WRFIKHALP-NSGSRAIITTRNKEVASFCE-SS--VYEIQPLPENEAWRLFCMKAFQWDFGVC--SELEKVSREIVRKCEGLPLAIVAIGGLLSTKI---SEWQKFYDSL-E-L-ER--NPKKIV---LLSYHNLPYFLKPCFLYFSIIPEDYSINCGRLVRLWMAEGFI--EKGKT-EEVAEEYLIELILRNLVQVS-SKIDGRVKNCRIHDVVREIILSKSEELS-----------
>XP_028124581.1
--DPR-V-AS-EEDEVVGIEYTREELVDMLV-SGE-NRMVISLVGMGGVGKTTLAKKVHDNQKVLAHFDCRAWITVSQSY-K-EIVRTMIKQLY--GI-MDQNSLTDNIRGYLLQKRYEIVFDDVWRTD-F-WRFIKHALP-NSGSRAIITTRNKEVASFCE-SS--VYEIQPLPENEAWRLFCMKAFQWDFGVC--SELEKVSREIVRKCEGLPLAIVAIGGLLSTKI---SEWQKFYDSL-E-L-ER--NPKKIV---LLSYHNLPYFLKPCFLYFSIIPEDYSINCGRLVRLWMAEGFI--EKGKT-EEVAEEYLIELILRNLVQVS-SKIDGRVKNCRIHDVVREIILSKSEELS-----------
>XP_028124738.1
E---R-TSSV-TEPQLYGRDEDKEKIVKFLVEHVCDDVSVYPILGIGGLGKTTLAQMAFNDERVKHHFDLKIWVYVSQDF-DV-VIKATIESANACEA--DLDSLQRRLRDMLNGKRYLIVLDDVWDED---WDALKYSL-AGSGASVVVTTRIEKVASIMG-T---IHCLSILFEKYCWLLFKQRAFG-CGN-----NLVAIGKEIVKKCGGVPLAAKALGGLMLFKS-----WLHVKESI-N-L-TQ--DKNSILPALRLSYFYLPLESRQCFAYCAIFPKGSEIQKRDLIYLWLANGYI--SKGW--EDIGDQIWNELCLISFFQDV--K-YND-MCFKMHDLVHDLAQSIMKDECEM--SNEKVRH
>XP_028124771.1
S-DRR-G-DA-EEAELVGIQKPKKQLIDWVL-DGD-PLKVISVVGMGGLGKTTLIKKVYEDGEVKKHFQNHGWITVSQSF-T-ELLKDLIQQLF--RL-MDNNKLKAVLKEFLQESSYLLVFDDIWSID-A-WDAIKIALP-SNGSRVLLTTRIGNVASTSE-SH--IYEMKALSPKESWTLFCKKTF---QEDC--SHLIELSNSILRRCEGLPLAIVAVAGVLASKD---DEWELVNRNL-E-V-EG--S-KKIL---LLSYNDLPYYLKSCLLYLSIFPKDHLIEWMSSIRLWIAEGFV--EEGKT-EEVAEGYLYELLNRNLIQVA-KKYD-RIKCCRIHDLLREIILSKSKDQNFL------VRR
>XP_028124772.1
S-DRR-G-DA-EEAELVGIQKPKKQLIDWVL-DGD-PLKVISVVGMGGLGKTTLIKKVYEDGEVKKHFQNHGWITVSQSF-T-ELLKDLIQQLF--RL-MDNNKLKAVLKEFLQESSYLLVFDDIWSID-A-WDAIKIALP-SNGSRVLLTTRIGNVASTSE-SH--IYEMKALSPKESWTLFCKKTF---QEDC--SHLIELSNSILRRCEGLPLAIVAVAGVLASKD---DEWELVNRNL-E-V-EG--S-KKIL---LLSYNDLPYYLKSCLLYLSIFPKDHLIEWMSSIRLWIAEGFV--EEGKT-EEVAEGYLYELLNRNLIQVA-KKYD-RIKCCRIHDLLREIILSKSKDQNFL------VRR
>XP_028124806.1
--KERLTSSL-DEFSVFGRSDDREEIVSLLLD--D-KLSIIPIVGIGGLGKTTLAQLVYNDWRVEKHFELRMWVCAPQDF-NP-ITKAIIESATRCDL--DMDPMQRRLQEVIKDKKYFLVLDDVWNEN---WEVLQVPF-SGAGSKIIVTTRSKIVSSMMG-TTP-AYHLKDLSNKDCWSLFQKCAFQCTVS-----NLVKIGKKIVHKYQGLPLAVKALGSHLNSVT-----WDIVLKSL-D-L-PK--DKDSILPTLKLSYNHLPSHLKQCFVYCSLFHRDHIYEKESLIQLWMGEGFL--Q-GKQ-EEVGRDHFHELQLRSFFYFS-HD-LDG-QPYKMHGLIHDLSRFVNGGEYYA-IGLRKARH
>XP_028124912.1
S----------EEEIVVGFEDEALTIKDRLTRD-Q-QLDTISIVGMPGLGKTTLAKKVYNDPLIIYHFHIRAWINVSQEY-R-DVLLSLFYSISK-EV-MSDEELADKLRKSLKGKRYLIVMDDIWDTR-A-WIDLKSLFP-DNGSRIMFTSRFTNVALHAN-TH---LFLSFLTEDESWDLFKKKVFR-T-D-C---ELMSIGKKVVIKCQGLPLAIVVVSGIFA-NI---DQWKQVGEIR---AVR----DMETF---ALSYNHLPHHLKSCFLYFAAFPKDFEIPVWKLTQLWVAEGFI--RGESS-EDVAEEYLMDLIGRNLILVS-KRSDGRIKACSVHALLHDFCLKKAEEEYFL-CSH---RR
>XP_028124913.1
S----------EEEIVVGFEDEALTIKDRLTRD-Q-QLDTISIVGMPGLGKTTLAKKVYNDPLIIYHFHIRAWINVSQEY-R-DVLLSLFYSISK-EV-MSDEELADKLRKSLKGKRYLIVMDDIWDTR-A-WIDLKSLFP-DNGSRIMFTSRFTNVALHAN-TH---LFLSFLTEDESWDLFKKKVFR-T-D-C---ELMSIGKKVVIKCQGLPLAIVVVSGIFA-NI---DQWKQVGEIR---AVR----DMETF---ALSYNHLPHHLKSCFLYFAAFPKDFEIPVWKLTQLWVAEGFI--RGESS-EDVAEEYLMDLIGRNLILVS-KRSDGRIKACSVHALLHDFCLKKAEEEYFL-CSH---RR
>XP_028124915.1
S----------EEEIVVGFEDEALTIKDRLTRD-Q-QLDTISIVGMPGLGKTTLAKKVYNDPLIIYHFHIRAWINVSQEY-R-DVLLSLFYSISK-EV-MSDEELADKLRKSLKGKRYLIVMDDIWDTR-A-WIDLKSLFP-DNGSRIMFTSRFTNVALHAN-TH---LFLSFLTEDESWDLFKKKVFR-T-D-C---ELMSIGKKVVIKCQGLPLAIVVVSGIFA-NI---DQWKQVGEIR---AVR----DMETF---ALSYNHLPHHLKSCFLYFAAFPKDFEIPVWKLTQLWVAEGFI--RGESS-EDVAEEYLMDLIGRNLILVS-KRSDGRIKACSVHALLHDFCLKKAEEEYFL-CSH---RR
>XP_028124916.1
S----------EEEIVVGFEDEALTIKDRLTRD-Q-QLDTISIVGMPGLGKTTLAKKVYNDPLIIYHFHIRAWINVSQEY-R-DVLLSLFYSISK-EV-MSDEELADKLRKSLKGKRYLIVMDDIWDTR-A-WIDLKSLFP-DNGSRIMFTSRFTNVALHAN-TH---LFLSFLTEDESWDLFKKKVFR-T-D-C---ELMSIGKKVVIKCQGLPLAIVVVSGIFA-NI---DQWKQVGEIR---AVR----DMETF---ALSYNHLPHHLKSCFLYFAAFPKDFEIPVWKLTQLWVAEGFI--RGESS-EDVAEEYLMDLIGRNLILVS-KRSDGRIKACSVHALLHDFCLKKAEEEYFL-CSH---RR
>XP_028124917.1
S----------EEEIVVGFEDEALTIKDRLTRD-Q-QLDTISIVGMPGLGKTTLAKKVYNDPLIIYHFHIRAWINVSQEY-R-DVLLSLFYSISK-EV-MSDEELADKLRKSLKGKRYLIVMDDIWDTR-A-WIDLKSLFP-DNGSRIMFTSRFTNVALHAN-TH---LFLSFLTEDESWDLFKKKVFR-T-D-C---ELMSIGKKVVIKCQGLPLAIVVVSGIFA-NI---DQWKQVGEIR---AVR----DMETF---ALSYNHLPHHLKSCFLYFAAFPKDFEIPVWKLTQLWVAEGFI--RGESS-EDVAEEYLMDLIGRNLILVS-KRSDGRIKACSVHALLHDFCLKKAEEEYFL-CSH---RR
>XP_028124918.1
D------G---EEEIMVGFEDEAMSLKKQLTRG-P-QLQVISIVGMAGQGKTTLATKLYADPLVVYHFHIRAWTSVFQEY-R-DLLIRLLSCVMN-GI-MGDEKLCEKLHKSLKGRTYFIVMDDIWDTK-A-W---------------------------------------------------------------------------------------------------------------------------------------------------------------------------------------------------------------------------------------------
>XP_028125013.1
--WQRPSTSL-KEPRVYGREKDRRKIIELLVGG-GSKVDVIPIVGMGGVGKTTLAQMAYKDETAQKHFDLKAWVCVSNEF-DI-ITKAIYDSVTTCSF--NLDQAQVKLKEALTGKKFLIVLDDVWNED---WNVLKTPF-NGAGSKVVVTTRNRDIATMMA-TVE-LHDIKILSNEDCWSLFAQHAFANTSI-----NLVSIGKEIVEKCKGLPLAARTLGGLLRNKV-----WVKVLRSI-D-L-PH--TKSHILPALRLSYHDLPPQLKQCFAYCSIIPNDYEFEEEELVLLWMAEGFI--QR-RQ-EDVGAEYFRELLSRSFFQPSS---TGK-SSFVMHDLINDLAQVVARDTCFR--CKKKARH
>XP_028125014.1
--WQRPSTSL-KEPRVYGREKDRRKIIELLVGG-GSKVDVIPIVGMGGVGKTTLAQMAYKDETAQKHFDLKAWVCVSNEF-DI-ITKAIYDSVTTCSF--NLDQAQVKLKEALTGKKFLIVLDDVWNED---WNVLKTPF-NGAGSKVVVTTRNRDIATMMA-TVE-LHDIKILSNEDCWSLFAQHAFANTSI-----NLVSIGKEIVEKCKGLPLAARTLGGLLRNKV-----WVKVLRSI-D-L-PH--TKSHILPALRLSYHDLPPQLKQCFAYCSIIPNDYEFEEEELVLLWMAEGFI--QR-RQ-EDVGAEYFRELLSRSFFQPSS---TGK-SSFVMHDLINDLAQVVARDTCFR--CKKKARH
>XP_028125015.1
--WQRPSTSL-KEPRVYGREKDRRKIIELLVGG-GSKVDVIPIVGMGGVGKTTLAQMAYKDETAQKHFDLKAWVCVSNEF-DI-ITKAIYDSVTTCSF--NLDQAQVKLKEALTGKKFLIVLDDVWNED---WNVLKTPF-NGAGSKVVVTTRNRDIATMMA-TVE-LHDIKILSNEDCWSLFAQHAFANTSI-----NLVSIGKEIVEKCKGLPLAARTLGGLLRNKV-----WVKVLRSI-D-L-PH--TKSHILPALRLSYHDLPPQLKQCFAYCSIIPNDYEFEEEELVLLWMAEGFI--QR-RQ-EDVGAEYFRELLSRSFFQPSS---TGK-SSFVMHDLINDLAQVVARDTCFR--CKKKARH
>XP_028125341.1
S-PNL-SESS-KDDDLVGIEDGKKQLLDWLVGKEE-QRMVISVVGMGGSGKTTLVAQAYNSRIVKRQFDCFAWITVSQTY-V-ELLRSMIKEFY--DL-MSYRELIEMITNFLRWKRYVIVFDDVWSSN-L-WRDIHVSLL-EGGSRVILTTRKEDVASSSV-KS--VHYIKLLGVSDAWNLFCVKAFSSNPNCC--QHLKTLAQDLVAKCKGLPLAIVALGGVMPSK----SEWRNIYNSL-E-L-SN--NPKTIL---LLSYNDLPYRLKCCFLYCCLFPKDYEIKRKRLIRLWMAEGFV--ERGRT-EEVAESYLMELICRSMLQVV-KNGSGRPRTCKMHDLMRELAISTSETEKFC-----TNRR
>XP_028125660.1
--FLKSTSSL-DESGVYGRDFDKEDVMKVLLS-DDSEIGVLAIVGMGGVGKTTLAQLLYNDDRVVDHFKMKAWVCVSEEF-DV-VTRSIFEAVTACDA--NLDMIRVKLKELLIGKKFLIVLDDVWNEN---WESLSQRF-RGAGSRIIVTTRKDRVASVMK-TVH-IHRLQELPLEDCWKLFAKYAFEKGDS-----NLENIGKEIVKKCKGLPLAVKTLAGLLCSKR-----WNNVLKSI-D-L-PE--D--DILPALRLSYHYLPPHLKRCFAYCSIFPKDYEFKMEELVLLWIAEGFV---RSKT-EEVGNECLDELLSMSLFQPS-----AR-ESFVMHDLVNDLAQSVSGDFCLR--HIDKVRH
>XP_028125697.1
--FHRSTSSL-DESRVYGRDVGKEDIMKLLLPVDDSEIDVIPIVGMGGVGKTTLAQLLYNDHRVCNHFEMKAWVCLSNEF-DV-VNQVILEAITTCDA--NLDMIQVKLKELVSGKKFLIVLDDVWNEN---WDSLSCPF-RGAGSRIIVTTRNERVASVMQ-TVP-IHRLQELPFEDCWKLFAKHAFEKGDI-----KLENIGKEIVKKCKGLPSTTKTLAGLLRSKR-----WSNILKSI-D-L-PK--D--NILLSLRLSYHYLPSHLKRCFAYCSIFPKGYEFKMEELVLLWIAEGFL---RSTT-EEVGYECFNELLSMSLFQQS-----AR-ESFVMHDLINDLAQSVSGDF------------
>XP_028125718.1
E--FR-TVPF-DDKQVVGRDGDVSTVIDMLLSSDNTDLPVIAIVGMGGMGKTTLAQLVYNNEKVVNHFGQRMWICVSDDF-IV-LLNQMAQSLTKSER--NIEGIVRNLAAKLNGKKYLLVLDNVWNEN---WECMRNSL-LGSGSKIIATTRSVQVVSTMR-TSP-SHHLSKLSKNESWTMFRKSAFANGGP-----DLVAIGRKMMEECKGVPLAIKSLGGLMYSKK-----WGLIKNSI---S-TE--IKEGIQPILRLSFDHLPSPLKHCFAYCSIFPKNFNIRKDELIQLWMAQGYL--QWGNL-EDVGNDYFNILLHNSLFQDV-KD-YKN-ITCKMHDLVHDLALDVSKGNCLP--Y-PEVQH
>XP_028125971.1
--WQRPSTSL-KEPRVYGREKDQRKIIQLLVGG-GSKVDVIPIVGMGGIGKTTLAQMVYNDETVKKHFDLKAWVCVSDEF-DI-ITKAIYDSVTTCSF--NLDQAQVQLKQALAGKKFLIVLDDVWNKK---WNDLSSPF-NGAGSKVVVTTRSRDIARMMA-TVE-LHDVEILSDEDCWSLFAQHAFENRSI-----NLVSIGKKIVEKCKGLPLAAKTLSGLLRCKE-----WVDVLCSI-E-L-SH--EESDILPALRLSYHHLPSHLKQCFAYCSIIPNDYEFEEEEIVLLWMAEGFI--LG-KQ-EE----------------------------------------------------------
>XP_028126562.1
S-DYR-R-DD-HESELVGIDKPKSQLIRWLVHE-D-RLKVFSVSGMGGLGKTTLVKKAFDDADVKNHFQSHVWITVSEPF-K-VLLKGIIKQLF--GM-MDTKNLKGIIHAFLQQKRYVLVFDDVWDIH-A-WQSFRCVFP-GNGSRVVLTTRNADFAFSAE-YH--VCNLQPLTPEESWTLFCRKTF---MESC--SHLERLSKSILNRCEGLPLAIVAISGLLSTKD----------RST-L-V-QN-------------------------------------------------------------------------------------------------------------------------
>XP_028126757.1
--WQRSTT-C-KEPHIHGRDEDIKQIIGLLLG--DIKFDVIPIVGMGGIGKTTLAQHIYDHDKVEKHFNMKAWVCVSVDF-DI-TTKAILESFTPCDL--KLNEVQVQLRDTLAEKKFLLVLDDVWHYG---WNSLRLPF-GGAGSKIIVTTREGGVVKQMG-MDE-YFNLKNLSYDDCWSIFAEHAFENRNI-----ELVSIGKKIVERCKGLPLAARALGSLLCCKQ-----WKEILNSI-N-------EESGILTALKLSYLHLPVHLKRCFSYCAIIPKDYEFMEEELVLLWMAEGLI--EKGDQ-EDLGRKYFHELVSRSFFQPSS----GN-KSFIMHDLINDLAQDVAGDKYFR--NKDKARH
>XP_028126758.1
--WQRSTT-C-KEPHIHGRDEDIKQIIGLLLG--DIKFDVIPIVGMGGIGKTTLAQHIYDHDKVEKHFNMKAWVCVSVDF-DI-TTKAILESFTPCDL--KLNEVQVQLRDTLAEKKFLLVLDDVWHYG---WNSLRLPF-GGAGSKIIVTTREGGVVKQMG-MDE-YFNLKNLSYDDCWSIFAEHAFENRNI-----ELVSIGKKIVERCKGLPLAARALGSLLCCKQ-----WKEILNSI-N-------EESGILTALKLSYLHLPVHLKRCFSYCAIIPKDYEFMEEELVLLWMAEGLI--EKGDQ-EDLGRKYFHELVSRSFFQPSS----GN-KSFIMHDLINDLAQDVAGDKYFR--NKDKARH
>XP_028126759.1
--WPRRTTYL-DDPFVCGRDEDKKRIVELLLR--DTKVDVIPITGMGGIGKTTLAQLIYDDDGVKNHFDLKAWVCVSEEF-DV-ITKAILESFTSCDL--KLTDLQSKLEVMLAEKKFLLVLDDVWNHR---WSSLQSPL-RGAGNKIIVTTRIAAVAEKVM-TIK-FHNLPSLSPDVCWLIFSRHAFKNINT-----ELESIGRQIVAKCGGLPLAARALGGLLQCKQ-----WKMVLTNI-D-K-PY--EESGILPALKLSYHHLPSHLKRCFGYCAIIPKDYEFGKDELVLLWMAEGLI--EEGEQ-EDVGCRYFHELVSRSLFQLSR----HN-KLFIMHDLINDLAQAVAGDICFR--NKDKARH
>XP_028126760.1
--WPRRTTYL-DDPFVCGRDEDKKRIVELLLR--DTKVDVIPITGMGGIGKTTLAQLIYDDDGVKNHFDLKAWVCVSEEF-DV-ITKAILESFTSCDL--KLTDLQSKLEVMLAEKKFLLVLDDVWNHR---WSSLQSPL-RGAGNKIIVTTRIAAVAEKVM-TIK-FHNLPSLSPDVCWLIFSRHAFKNINT-----ELESIGRQIVAKCGGLPLAARALGGLLQCKQ-----WKMVLTNI-D-K-PY--EESGILPALKLSYHHLPSHLKRCFGYCAIIPKDYEFGKDELVLLWMAEGLI--EEGEQ-EDVGCRYFHELVSRSLFQLSR----HN-KLFIMHDLINDLAQAVAGDICFR--NKDKARH
>XP_028126761.1
--WPRRTTYL-DDPFVCGRDEDKKRIVELLLR--DTKVDVIPITGMGGIGKTTLAQLIYDDDGVKNHFDLKAWVCVSEEF-DV-ITKAILESFTSCDL--KLTDLQSKLEVMLAEKKFLLVLDDVWNHR---WSSLQSPL-RGAGNKIIVTTRIAAVAEKVM-TIK-FHNLPSLSPDVCWLIFSRHAFKNINT-----ELESIGRQIVAKCGGLPLAARALGGLLQCKQ-----WKMVLTNI-D-K-PY--EESGILPALKLSYHHLPSHLKRCFGYCAIIPKDYEFGKDELVLLWMAEGLI--EEGEQ-EDVGCRYFHELVSRSLFQLSR----HN-KLFIMHDLINDLAQAVAGDICFR--NKDKARH
>XP_028126810.1
S----------DEEITVGFDDEALTIKELLAGG-K-QLQMISIVGMPGLGKTTLAKKLYNDPFIICHFHIHAWTYISQVP-K-EMLLDILH-FND-ED-MSNEMLGDMLYKKLKGKRYLIVIDDIWDIG-V-WVDLKMYLP-DKGSRVMFTSR----PMQTS-PH---HCLHFLTEEESWELFQQKVFQ-D-E-C---KLIEIGKQITKKCPGLPLAIVVIVGLLA-KN---EWWKQVAQSV---IVS----DLDTL---GLSYNHLPCHLKPCFLYLGAFPDDQEISVQKLIWLWVAEGFV--QG----------YVM---------------------------------------------------
>XP_028126816.1
D---R-TGPH-DESEVCGRRKDADAIVNILLLATTDSVSVIPIVGIGGIGKTTLAQLAYNDPRVASHFDLRIWVSVYDNF-NP-IINEILEYTTNHES--QIGVLQSQLFESLCGKRYLLVLDDVWTDD---WEKLRYPL-RGAGSKIIITTRSKRVSSIMK-T---MYTLEALSEDECWTLFKQRAFELGEE-----NLLPIGKQIVKKCGGVPLAAKILGSLMRFKR-----WLHVQKSL-N-L-DE--GKNRIFSALRLSYNHLPSHLKRCFAYCSTLPKNFEISKEKLIRLWIAEGLI--QSDTFSEDTGNEYFNDLLLMSFFEAV-NY-DSN-QTFTMHNLIHDLAKFVTGNEFLM--PA-QVHH
>XP_028126883.1
D---R-TGPH-DESEVCGRRKDADAIVNILLSATTDSVSVIPIVGIGGIGKTTLAQLAYNDPRVESHFDLRIWVSVYDNF-NP-IINEILEYTTNHES--QIGVLQSQLFESLCGKRYLLVLDDVWTDD---WEKLRYPL-RGAGSKIIITTRSKRVSSIMK-T---MYTLEALSEDECWTLFKQRAFESGEE-----NLLPIGKHIVKKCGGVPLAAKILGSLMRFKR-----WLHVQKSL-N-L-DE--GENRIFSVLRLSYDHLPSHLKRCFAYCSALPKNFEISKEKLIRLWIAEGLI--QSGTYSEDTGNEYFNDLLLMSFFEAV-NY-NSN-SSFTMHDLIHDLAKFVAGNEFLM--PA-KVHH
>XP_028127589.1
--WQRSTT-S-KEPHIHGRDEDMKQIIELLLG--DTKFDVIPIVGMGGIGKTTLVQHIYDHDKVEKHFNMQAWVCVSVDF-DI-TTKAILESFTPCDL--KLNEVQVQLRNTLAEKKFLLVLDDVWHYG---WNSLRLPF-EGAGSKIIVTTRQGGVVKQMG-MDE-YLNLKNLLYDDCWLIFAHHAFENRNI-----ELVSIGKKIVKRCGGLPLAARALGSLLRCKQ-----WKEILNSI-N-------EESGILSALKLSYLHLPSHLKRCFSYCAIIPMNYEFKEEELVLLWMAETV---------------------------------------------------------------------
>XP_024960810.1
Y--ERFMSSF-KEEEIFGLKEDVEILVKQL-TKNS--EHFVSIVGQGGIGKTTLARTIYKNRNIKCHFQFRAWVSVLEEY-T-DILLSLFKT--TMT--LDDEKMKLKLSDYFKNKRYLIILDGASTCN-I-WKDIKETFP-VKGSKVVFTSTQTMETTEVGIV----HHMMPLNEDDSLKMFKKKV---------PLISETSKKAIVQSCNGLPLNIVLLAGLFSMKD--PNSWCQVF--------MK--NSNNIL---SLCYNDLTDHLKVCLLYSVLFPKEFDIPVRRLLRLWLAEGFV--KT-VF-EDIAETYFDELVNRNMIQIS-KS-DNSPRRCRVLGVLHDYLWPKAQETNLF----LNIRR
>XP_024961152.1
V---SP-----EEDNVVGFDKEAEKMVGWLKAE-M-ELDVISVVGMGGLGKTTLVKKVYNDPSIQYEFFIRSWVYVSQVY-S-EVFLKILHDVTK-DT-WSVNTIADELRIKLQDGRYLIVLDDVWTKQ-A-WDDLKMVFP-TKGSRILLTSRNKHVALHAN-TN---YQLRFLTPDESWELLGKKVFP-R-G-H---ELEDLGKQIARKCYGLPLALVVIAGILR-KK---SWWEKVEEKV---VAM----EMDVL---ALSYNHLPYDLKACFLYFGVFPEDFEIPVRKLIHIWVAEGFI--QGDAS-EEMAEENLQDLVDRNLVLVE-KRANGGIKTCRIHDMLHDLCVKQAEEEDFF-------RR
>XP_024961154.1
-----I-SSI-AEENVVGFDDEVATLLDQLTST-T-QLQVISIAGMAGLGKTTLARKLYKDPLIEYVFDIRAWICVSQVY-L-DLLLGMLSSFIE-EI-MSDEQLGEKLYRHLKDRRYLVVLDDIWDCN-A-WNDLRMYFP-DKGSRVLFTSRDIDLSLHVR-AA---HVLRLRTYDESWQILQVKVFR-T-G-C---RLETFGRVITRKCEGLPLAIIITAGLL--KN---TWWSQIAGSL---MVR----DMESL---TLSYNHLPPLLRQCFVFVGVFPEDDDIPVTKLIWLWVAQGFI--DGCRI-EDVAQDLLMDLIKRSLLMIA-KRADGQIKACRIHDLLRDLCLRKAKEENIS---------
>XP_024961180.1
-----I-GST-AEEIVVGFDDEVEILLNQLTGT-T-QLQVIAITGTAGLGKTTLARKLYRDPLVEYFFEFRALTCISQKY-L-DLLLSILSSFIE-EI-MSDEQLGEKLYRFLKGRQYLVVLDDVWDCK-A-LNDLQIYFP-DQGSRILFTSRHVDLSLHLG-SA---HDLRLRTEGESWDIFQMKVFR-F-G-C---FLEELGRVIARKCEGLPLAIIITAGLA--KK---TWWSEIAGSL---MAR----DMDTM---ALSYNHLPSHLRICFLFLGVFPEDYDIPVRKLIWLWIAQGFI--HGNRT-EDVAEDFMMDLIKRSLLMTA-KGVDGQINACRIHDLLRDLCLRKAEEENFS---------
>XP_024961181.1
-----I-GSH--EEPVVGFDDEVETILDQLTGT-A-QLQVISITGMAGLGKTTLARKLYRDPLIEYVFDFRAWTCVSEVY-L-DLLVSILSSFID-EI-MSDEQLGEKLHRLLKGHKYLVVLDDIWDDM-A-WTDLRFYFP-DKGSRVLFTSRDIDVSLHVQ-AA---HILRLRTADESWDIFQKKVFR-M-G-C---HLTRIGRMIAKRCKGLPLAIVIVAGLV--KT---RWWSEISGSL---MVR----DMDTL---ALSYDHLPPHVRTCFLFLGVFPEDYDIPATKLIWLWVAQGFI--HENRI-EDVAKDFLMDLIKRSLLMIA-KSADGQIKACRIHDLLRDLCLRKAEEENFS---------
>XP_024961188.1
S----------DKDIFVGFEQQEATVKDRLVGV---KRQIISIVGMGGIGKTTLAKRLYDDSYITYHFHVRGWTCVSQNY-Q-DLLLSILESVVD-QL-ACENKLAEKLYKCLYGRRYLIVVDDIWDVK-A-WEDLIRCFP-DNGSRIMITTRLEKVAMEAK-PE---HFMSFLSQDESWDLLQKRVFK-RRD-C---ELVDLGQQIAAKCHGLALAIVIVGGILE-KI---ERWTEVSERL---ITT----DMAIL---GQSYDHLPSHLKPCFVYFGAFPEDYEIVVWRLILLWIAEGFV--VGDRS-TYVAEEYLKDLVGRSLVVVS-KSSRKGVKSCRMHDMLRAFCLEKAMKFEFR-GPP-----
>XP_024961744.1
Y--ERFMSSF-KEEEIFGLKEDVEILVKQL-TKNS--EDFVSIVGQGGIGKTTLARTIYKNRNIKCHFQFHAWVSVLREY-T-DIMLSLLKG--IMT--LDDEKMKLKLSDYLKSKRYLIILDGVSTCN-I-WKDIKETFP-VKGSKVVFTSTQTMETTQVDIV----HHMMPLSEDDSLKMFKKKV---------PLISETSKKAILQSCNGLPLNIVLLAGLFSMKD--PNSWSQVF--------MK--NSINIL---SLCYNDLTDHLKVCLLYSLLFPKEFDIPVRRLLRLWLAEGFV--KT-VF-EDIAQTYFDELVSRNMIQIS-KS-DNSPRRCHVLGVLHDYLLPKAQETNLF----LNVRR
>XP_024963592.1
--MSRNETSL-DASDIVGRQGEKEALLHKLLW--E-NINIVPIVGKGGLGKTTLARLLYNETQVQNHFKLKAWVCVSDEF-DI-ISKSIFASVTNKEF--NVNQVQEDLRKQVTDKRFLLVLDDVWSES---WNTFVRPF-HGAGSKIVITTRKEQLLRELG-CDN-LEHLQSLSYDDALSLFCQHALGVSNF-----NLRPYGEGIVKKCDGLPLGLRVLGRLLRTKA-----WKELLSDI-S-L-Q---TGDGIIPALRLSYHDLSACLKRLFAYCSLFPKHYLFEKEELILLWMAEGFL--HREMS-ERLGHNYFKQLLSRSFFQKAP----NE-DSFLMHDLMNDLATSVAGEFFWR--MDEKYRH
>XP_024965157.1
--RNRRETSL-DVSKVMGREGDKEALLHRLLG--N-NVSIVSVVGLGGIGKTTLAKLVYNEKRVMDHFELRAWVCVSEEF-DV-ISKAIFQAVANQEF--NLDLLHVXLKERLSXKRFLVVLDDVWNED---WELLQSPF-VGAGSKVIVTTRKTKVASVMN-SFQ-PYDLKVLSEEEAMSLFAQYAIDEHNF-----KLKLHGEGIVKKCGRLPLALITLGRMLRTKT-----WEEVLNSI-N-L-D---NGRDILPALRLSYYDLPSHLKQLFAYCSLFPKDYVFDKNELVLLWMAEGFL--NNGKS-ESLGREYFEELKSRSFFQTST----IE-QSYIMHDLINDLATSVAGEFFFR--NEKKFRH
>XP_024969046.1
E---R-ISSI--DSEIVGRDEEKEMIVEKICNSLNDLVHVHAIWGVGGLGKTTLAQLIYKDSRVHKLFDLKLWLRVSNDF-SI-ITREILKSIESSSL-MELEPLQQRLQEKLQRRRFLLVLDGVENEN---WNGLMEPL-KGCGSTVMVTTRSKKVADMMA-TLP-AHPLGSLLENDSWLLFKSYAFSIQRD-----ELETIGTAIVKRCEGLPLAVKVIGSLMCLKN-----WSSVLHSV-D-L-AD--EGSHILPSLKLSYDNLPPHMRQCFALCSIFPKDHEMDKQLLVELWVAYGFV--PRGA--YDLGEEIFNALVCMFFLQDV-KC-FEG-TTCKMHDEMHALAQSVMKYECSS--P-EEILH
>XP_024970322.1
Y-EERLMSNF-QEEDLFGLNDDIKSLVNRL-TEKSRRGMFIPIVGEVGSGKTTLARAVYRNRKIKDHFEFHDWISVMEEY-T-RILLSMSKK--TEK--SPKDQLKSRVFNHLKGKRYLIVLDGVGNSG-L-VENLKDAFP-ENGSKVLFTSREVRRCPG--------HIMDQLSEEKSWNMFLKEA---------DKIELRLKYRILEICRGLPLNIVLVGALLSTKR--VTRWSSAI--------GN--CSDEVL---SLCYNDLTTHLKLCLLYLTLFPKDYDIPVRRLLRLWLAEGFV--MQ-PF-EDLVQKYFEELVQRSMIQIT-KS-DNSPRHCRLVSVLHDYLLPRAQDISLF----FGVRR
>XP_024973911.1
--ASRRETSL-EVSKIVGREGDKXALLRKLLX--N-NVSVVSIVGLGGVGKTTLARVLYNEKKVKDHFELMAWVCVSDEF-DV-ISNTIFEAISDKRF--DLNKLQESLSEKLSKKRFLLVLDDVWNED---WELLQRPF-VGAGSKIVVTTRKTTVASVMD-SVQ-AYPMKLLSNEEALSLLAQHALGKQNF-----TLKFHGEGIMKKCXGLPLALVTVGRVLRRKT-----WEEVLNSI-N-L-Q---YKDKILPALRLSYYDLPPYLKQMFAYCCLFPKDYVFHKVELVLLWMAEGFL--QNGKS-ENLGSECFEELQSRSFFQHVG----NH-NXLTMHDMINDLATSVAGEFFFA--NEEKFRH
>XP_024973912.1
--ASRRETSL-EVSKIVGREGDKEALLXKLLX--N-NVSVVSIVGLGGVGKTTLARVLYNEKKVKDHFELMAWVCVSDEF-DV-ISNTILEAVSDKRF--DLNKLQESLSEKLSKKRFLLVLDDVWNED---WELLQRPF-VGAGSKILVTTRKTTVASVMD-SVQ-AYPMKLLSNDEALSLLAQHALGKQNF-----TLKFHGEGIMKKCGGLPLALITVGRVLRRKA-----WEELLNSI-N-L-Q---YEDKILPALRLSYYDLPPYLKQMFAYCCLFPKDYVFEKDELVLLWMAEGFL--QNGKS-ENLGRECFEELQSRSFFQHLS----ND-NSLTMHDLINDLATSVAGEFFFA--NEEKFHH
>XP_024973913.1
--MTRS----------------------------------LGMFGLGGIGKTTLAQVLYNEKKVKDHFELMAWVCVSDEF-DI-ISKTILQAVGDKRF--DLNQLQVALTERISKKRFLFVLDDVWNED---WELLQRPF-LGGGSKIILTTQKTKVASMMD-SVQ-AYPLELLSNEEALSLFAQHALGKQNF-----TLQLHGEGIMMKCGGLPLALITLGRVLRTKA-----WEELLNSI-N-L-H---NESKILPALRLSYYDLPPHLKQLFAYCSLFPKDYIFDKDELVLLWMAEGFL--YNGMS-ENLGRECFKELQSRSFFQHSS----NH-KSYIMHDLINDLATSVAGEFFFT--NEQKFHH
>XP_024973916.1
--ASRRETSL-DVSGIVGREGDKDALLRNLLG--N-NVSILSIVGLGGIGKTTLAQVLYKEKKVKDHFELMAWVSVSDEF-DV-ISKAILQAVGDKMF--NLNLLQVALTEKLLKKRFLLVLDDVWNED---WELLQRPF-LGAGSKIIVTTRKTTVASMMD-SVQ-AYPLKLLSNEEALSLFSQHALGKQNF-----TLKLHGEGIMKKCGGLPLALIAVGRVLRTKQ-----WEELLNSI-N-F-Q---SESKILPALRLSYYDLPPHLKQMFAYCSLFPKDYVFQNDELVLLWMAEGFL--YKGKS-ENLGRECFEELKSRSFFQPSS----ND-KSCTMHDLINDLAMSIAREFFFT--IGEKFHH
>XP_024973937.1
--TSRRETSL-DESRIVGREKDKQALLSKLLD--D-NFSVVSIVGLGGIGKTTLAQALYNEKXVEDXFELKAWXCVSDEF-DV-ISKAIFQAVGDQSF--NLNMLQVALREKLLXKRFLLVLDDVWNEN---WELLQRPF-VGARSKVIVTTRNTIVTMVMD-SVQ-VYLLEVLSNETALTLFAQNALGEQNF-----TLKLHGEGIIKKCDGLPLALRTLGRVLRXKX-----WEELLNSI-N-L-H---NESKILPALRLSYYDLSSHLKQLFAYCCLFPKDYLFNKDELVLLWMAEGFL--HNAKS-ESFGREYFEELVSRSFFQHST----DD-ISYVMHDLINDLAMSVGGEFFFT--NEEKVHH
>XP_024983654.1
D---R-TSSL-HSSIIFGRNADIELVTRKVCNKDIDDIRVYAIWGMGGVGKTTLAQLVYNNERVNKHFELKYWIYVSHRF-EA-LIRKIIESIDECRL--LLDAMQVCLQDKLRRKRFLIVLDDVWIEEN--WDKLSKTL-SGAGSIVMVTTRYKITSRMMA-KVP-EHEVGCLSENDSWLLFKKLAFANGRE----EELEAIGKKIVDKCKGLPLALKTLGGLMWSKS-----WQRVKDNI-D-L-QE----NDLLPALKLSYDNLVPHIKRCFAYCCLFPKGYEMDKNLLIELWMANGFI--PGGA--QVLGEEIFNCLVWRSFFADV-K--NYM-HQCKMHDLMHDLARYVMKHDCSV--P-DEVLH
>XP_024984108.1
--KSRRETSL-DESIIVGREGDKEALLDILLV--N-NVSIVCIVGLGGIGKTTIAQVLYNEEKVKDHFELMSWVCVSEEF-DV-ISKAIYKDVGNKKF--TLNQLHEALKEKLSKKRFLFVLDDVWNEN---WELLQRPF-LGAGSKIIVTTRKTKVTSVMD-SVK-AYPLEVLSNEAALSLFAQHALGEQNF-----TLKLHGEGIVYKCGRLPLALMTLGRVLRKRE-----WKELLNNI-N-L-P---NESQILPALRLSYYDLPLHLKQLFAYCCLFPKDYVFDKNELVLLWMAEGFL--QNAKA-ESFGREYFEELKSRSFFQHLA----ND-ESYTMHGLINDLAMSVAGEFFFR--NKEKFHH
>XP_024984115.1
--RNRRETSL-DESKVLGREGDKEALLGKLLG--N-NVNILSIVGLGGIGKTTLAKVLYNEEKVKDHFELRAWVCVSEEL-DV-ISKAIFQAVGNQEF--NLDLLHVALKEKLWKKRFLVVLDDVWNED---WELLQSPF-AGAGSKIIVTTRKTKVATVMN-SFQ-PYNLKVLSNEKALSLFAQYALDEQNF-----TLKWHGESIVNKCGRLPLALITLGRMLRTKT-----WEEVLNSI-N-L-E---DGNQILPALRLSYHDLPPHLKHLFAYCSVFPKDYVFDKKELVLLWMAEGFL--YDVKS-ESLGHEYFEELKSRSFFQPST----ND-QSHIMHDLINDLATNVAGEFFFR--SEEKCRH
>XP_024984116.1
--RNRRETSL-DESKVMGREGDKGALLHRLLG--N-NVSIVSVVGLGGIGKTTLAKLVYNEKKVKDHFELRSWVCVSEEF-DV-IR---------------------------------------------------------AGSKVIVTTRKTKVASVMN-SFQ-PYDLKVLSEEEAMSLFAQYAXDEXNF-----XLKLHGEGIVKKCGRLPLALITLGRMLRTKT-----WEEVLNNI-N-L-D---DGREILPALRLSYYDLPSHLKQLFAYCSLFPKDYVFDKNKLVLLWMAEGFL--NNGKS-EXLGREYFEELKSRSFFQTST----IE-QSYIMHDLINDLATSVAGEFFFR--NEEKFRH
>XP_024984125.1
--RNRRETSL-DESKVMGREGDKEALLHRLLG--N-NVSIVSVVGLGGIGKTTLPKLVYNEKKVKDHFELRAWVCVSEEF-DV-ISKAIFQAVANQDF--NLDLLHVALKERLSNKRFLVVLDDVWNED---WELLQSPF-VGAGSKVIVTTRKTKVASVMN-SFQ-PYDLKVLSEEEAMSLFAQYAIDEQNF-----TLKLHGEGIVKKCGRLPLALITLGRMLRTKT-----WEEVLNSI-S-L-D---DGREILPALRLSYHDLPSHLKQLFAYCSLFPKDYVFDKNQLVLLWLAEGFL--NNGKS-ESLGREYFEELKSRTFFQTST----TV-QPYIMHDLINDLATSVAGEFFFR--NEEKFRH
>XP_024984126.1
--RNRRETSL-DESKVMGREGDKDALLHRLLG--N-NVSIVSVVGLGGIGKTTLAKLVYNEEKVQDHFELRAWVCVSEEF-DV-ISKTIFQAVANQDF--NLDLLHVALKQRLSNKRFLVVLDDVWNED---WELLQSPF-VGAGSKVIVTTRKTNVASVMN-SFQ-PYDLKVLSKEEATTLFAQYAIDEHNF-----TLKLHGEAIVNKCGRLPLALITLGRMLRRKT-----WEEVSNSI-N-S-D---DGREILPALRLSYYDLPSHLKQLFAYCSLFPKGYVFNENELVLLWMAEGFL--NNGRS-ESLGREYFEELKSRSFFQTST----IK-Q-YIMHELINDLATSVAGEFFFR--NEEKFRH
>XP_024984128.1
--RNRRETSL-DESKVMGREGDKEALLHRLLG--N-NVSILSVVGLGGIGKTTLAKLVYNEKKVQDHFELRAWVCVSEEF-DV-ISKAIFQAVANQEF--NLDLLHVALKERLSNKRFLVVLDDVWNED---WELLQSPF-VGAGSKVIVTTRKTKVASVMN-SFQ-PYDLKVLSEEEAMSLFAQYAIDEQNF-----TLKLHGEGIVKKCGRLPLALITLGRMLRTKI-----WEEVLNSI-N-L-D---DGREILPALRLSYYDLPSHLKQLFAYCSLFPKDYVFDKNELVLLWMAEGFL--NNGKS-ESLGREYFEELKSRSFFQTST----IE-QSYIMHDLINDLATSVAGEFFFR--NEEKFRH
>XP_024984134.1
--RNRRETSL-DVSKVMGREGDKEALLHRLLW--N-NVSIVSVVGLGGIGKTTLAKLVYNEKRVKDHFELRAWVCVSEEF-DV-ISKAIFQAVANQEF--NLDLLHVGLKERLSNKRFLVVLDDVWNED---WELLQSPF-VGAGSKVIVTTRKTKVASVMN-SFQ-PYDLKVLSEEEAMSLFAQYAIDEHNF-----KLKLHGEGIVKKCGRLPLALITLGRMLRTKT-----WEEVLNSI-N-L-D---DGRDILPALRLSYYDLPSHLKQLFXYCSLFPKDYVFDKNQLVLLWMAEGFL--NNGKS-ESLGREYFEELKSRSFFQTST----TV-QXYIMHDLINDLATSVAGEFFFR--NEEKCRH
>XP_024984135.1
--RNRRETSL-DESKVM--------------------------VGLGGIGKTTLAKLVYNEKRVKDHFELRAWVCVSEEF-DV-ISKAIFQAVANQEF--NLDLLHVALKERLSNKRFLVVLDDVWNED---WELLQSPF-VGAGSKVIVTTRKTKVASVMN-SFQ-PYDPKVLFEEEAMSLFAQYAIDEQNF-----TLKLHGEGIVKKCGRLPLALITLGRMLRTKT-----WEEVLKSI-N-L-D---DGREILPALRLSYYDLPSHLKQLFAYCSLFPKDYVFDKNQLVLL---------------------------------------------------------------------------
>XP_024984136.1
--RNRRETSL-DVSKVMGREGDKEALLHRLLW--N-NVSFVSVVGLGGIGKTTLAKLVYNEKRVKDHFELRAWVCVSEEF-DV-ISKAIFQAVANQDF--NLDLLHVALKERLSNKRFLVVLDDVWNED---WELLQSPF-VGTGSKVIVTTRKTKVASVMN-SFQ-PYDLKVLSEEEAMSLFAQYAIDEHNF-----TFKLHGEGIVKKCGRLPLALITLGRMLRTKT-----WEEVLNSI-S-L-D---DGIDILPALRLSYYDLPSHLKQLFAYCSLFPKDYVFDKNKLVLLWMAEGFL--NNGKS-ESLGREYFEELKSRSFFQTST----IE-QSYIMHDLINDLATSVAGEFFFR--NEXKFRH
>XP_024984264.1
D---M-TSSL-PTSIIYGREADMEMVAQKICSKDIDTVQVCAIWGMGGVGKTTLAQLVYNNECVREHFELQSWVYVSSEF-KV-LTRAIIESIDQCQL--QLDAMQVYLQNKLKGKRFFIVLDDVWNDE---WDELSKAL-SGAGSIVMITTRNQTTSRMMA-KVP-EHKVGCLSEEDSWSLFKKFAFASGKE----RELESIGKEIVDKCKGLPLAVKTLGVLMWSKG-----WQSVNKSV-E-L-QE----NDILPALKLSYHNLHPHLKRCFAYCCLFPKGYEMGKDLLIELWMANGFI--PRGT--YVIGEEIFNCLVSRSFLQDV-QD-NSK-DLCKMHDLMHELARYVMRYDCSI--P-DEVLH
>XP_024989954.1
---------Y-KRED---FKKDVQKLLKQI-TSDS--LQIISVFGEIGIGKSAHVKTIYNKQEVKNKFDCRALLAVYKNW-S-DLILAILRQ--SMK----KDELRGRLHGFLKGQKYLIVINDITSLD-L-LEKLRGALP-VYGSRVVITTPDEEAASFADAPS---YHFKPVDMDDGLKIFIKKV---------SDEIEDLKNKIAESCKGTPLRISLLAGLLSTRKAIYEDCLRVFEQL-----KS--PSFDIL---AFCYNDLPLHLKPCFLYLGLFRKGFEIPVRRLFRLWLAEGFV--KE-II-EDIVEGYLEELVNRNMVEIT-KS-DESPKKCRMIVVLHDIFLPRAVEIGLF----IRVRR
>XP_024990718.1
P--TRN-GTK--EEVVVGLDRDAELIRDKLVED-T-QLDVLSIVGMGGLGKTTLATKLFNDRFIVYHFHVRAWATVSQTY-I-DFLIQILTSIGH-DL-ANDSKLREKLHKHLMGRRYLIVIDDIWSSE-A-WDDLKLFFP-ENGSRILLTSRLNEVALHAK-PH---HSLPYLTEAQSWELLCQKVFH-G-D-C---WLIKPGMQIARKCQGLPLSVVVMAGILA-KE---YLWENIACSV---ILS----DLETL---ALSYHHLPHHLRECFLYLGGFPEDFRINAKRLTWLWVAEGFI--EGNRS-EETASTYLMDLVDRSLVIVA-EKFNSEIKACKLHDLVRELCQQKAKEERFF-PYK---RF
>XP_024990722.1
--RNRRETSL-DESKIMGREGDKEALLHRLLG--N-NVSIVSVVGLGGIGKTTLAKLVYNEKKVKDHFEVRAWVCVSEEF-DA-ISKAIFQAVANQEF--NLDLLHVALKERLSSKRFLVVLDDVWNED---WELLQSPF-VGAGSKVIVTTRKTKVAXVMN-SFQ-PYDLKVLSEEEAMSLFAQYAIDEQNF-----TLKLHGEGIVKKCGRLPLALITLGRMLRTKT-----WDEVLNSI-N-L-D---DGREILPALRLSYYDLPSHLKQLFAYCSLFPKDYVFEKNKLVLLWMAKGFL--NNGKS-ESLGREYFEELKSRSFFQTST----IV-QPYIMHDLINDLATSVAGEFFFR--NEEKFRH
>XP_024990761.1
S--TRS-GTR--EEIIVGLDRDAKIVRDKIAED-T-QLSVISIVGMGGLGKTTLATKLFNDCFFKYHFHVRAWVTVSQTY-K-HLLIQILTSMGD--L-KNESKLREKLHKNLIGRRYLIVIDDIWSIE-A-WDELKLFLP-ENGSRILLTSRLNEVALHVK-PH---HSLSYLTEEESWELLKQKVFH-G-D-C---XLIKPGMXIAKKCQGLPLSLVVMAGVLA-KE---DLWEKIACSI---IVN----DLETL---ALSYHHLPHRLRECFLYLGGFPEDFGFVVEKLIWLWVAEGFI--EENRS-EDIAKAYLMDLINRNLVIAA-KNVIGDVKACKLHDLVRELCLQKAKEERFF-G-S---RH
>XP_024990762.1
P--RGS-GTR--EEIVVGLERDAEIIRDKLAED-T-QLSIVSIVGMGGLGKTTLATKLFNDRFFKYHFHIRAWATVSQTY-I-DVLIQILGSMGQ-GL-ATDSQLREKLHKNLMGKRYLIVIDDIWSIE-T-WDELNLFFP-ENGSRILLTSRLNEVALHVK-PH---HSF----------------------------------------------------------------------I---IVN----DLETL---ALSYHHLPHHLRECFLYLGGFPEDFGFVVEKLIWLWVAEGFI--EENRS-EDTAKAYLMDLINRNLVITV-KNVIGDVKACNLHDLVRELCLQKAKEEGFF-------RR
>XP_024990763.1
SFYTRN-GTK--EEIVVGLDRDAELIRDKLAED-T-QLGIVSIVGMGGLGKTTLATKLFNDRFVVYHFHIRAWATVSQTY-I-DFLIQTLTSSNQ-DL-ASDSQLREKLHKHLMGKRFLIVIDDIWSTE-A-WDELKLLFP-ENGSRILLTSRLNEVALHAK-PH---HSLSYLTEERSWELLREKVFH-G-D-C---SLIKPGMQIAKNCRGLPLSVVVMAGVLA-KE---DFWEKIASGV---IVS----DMETL---ALSYHHLPHHLRDCFLYLGGFPEDFRFVVERLIWLWGAEGFI--EGIRS-EETAKAYLLDLVDRNLVIIA-EKFNGDVKACKLHDLVRELCQQKAKEERFF-AYK---RR
>XP_024990768.1
PSCTRN-GRK-MEDIVVGLEHDVXLIRDKLAED-T-QLGIVSIVGMGGLGKTTLATKVFNDRFVVYHFRVRAWATVSQTY-I-DFLTQILTSIGK-DL-TSDSQLRGKLHKQLTGKRYLIVIDDIWSIK-A-WDDLKLFFP-ENGSRILLTSRLNKVALHAK-PH---HSLPYLTKDESWELLKEKVFH-G-D-C---WLIKPGMQIAEKCQGLPLSVVVMAGVLA-KE---YLWQKIARGA---IVS----DMETL---SLSYDHLPHHLRECFLYIGGFPEDFVINIKKLIILWVAEGFI--ETNQS-EVTAKAYLLDLIDRNLVTVA-ETFTGDVKACKLHVLLQKHCCQRSKIK------------
>XP_024990769.1
S--TRN-GMK-MKEIVVGLDNDVNLIRDKLVED-K-KLGVVCIVGMGGLGKTTLATKVCNDPYIVHYFYVRAWVTISQTY-E-DLLVQILTSIGE-DL-DGYSQLRGKLHKHLMGKRYLIVIDDIWSIK-A-WYDLKFFFP-DNKSRILLTSRLNEVALYAN-PH---HSLPCLKEEQSWELLKQKVFH-G-G-C---WSIKPGMQIAKKCQGLPLSVVVMAGILA-KE---DLWEKIAYSV---IVS----DLETL---ALSYHHLPHHLRECFLYLGGFPEDHWFNVKRLTRLWVAEGFI--EGNRS-EDTAKAYLMDLVDRNLVIVA-EKFNGDVKACKLHDLVRKLCQEKAKEERVF-QYK---RR
>XP_024991152.1
P--SRN-SA--KEEILVGLDDASMVLVERLTGN-H-NLDVISVVGMGGLGKTTLATKVFNDRFIVYHFHVRAWVLVSQSY-G-DLLISLLTSIGE-EI-LKIDKISELLYKSLKGKRYFIVIDDVWSAK-A-WDDLKMYFP-DNGSRILLTTRLSEIAFYAK-PS---HFLRFLTNEESWELLRRKVFQ-E-D-C---RLIKPGKQIAKKCQGLPLAVVVIAGVLV-KG---ELWEKVAESV---IVG----NLDTL---ALSYNHLPRHLRDCFLYVGGFPEDCKIPVRRLIWLWVAEGFI--RGERL-EEVAEDYLMDLVDRSLLIVA-KRSNGGVKACRIHDLLRELCLKKAKEENFL-TDK---RR
>XP_024991410.1
P--TRN-GAK--EEIVVGLDRDVELIRDKLSED-T-QLGVVSIVGMGGLGKTTLATKVFNDRFIVYHFHVRAWATVSQTY-I-DFLIQILASMGQ-DL-ASNSKLREMLHKHLMGKRYLIVIDDIWSTE-A-WDDLKSFFP-DNGSRILLTSRVNEVALHAK-PH---YSLPYLTEEESWGLLCKKVFH-G-D-C---WLITPGMQIAKKCHGLPLSVVVMAGVLA-KE---DFWEKIASCV---IVG----DLETL---ALSYHHLPDHLRECFLYLGGFPEDFGFVVERLIWLWVAEGFI--EGNQS-EDTAKAYLMDLVDRNLVIVA-EKYDGDLEACKLHDLVRELCVEKAKQERFF-PYR---CR
>XP_024992710.1
--RNKEVYRW-PPRKVHGFEHIAMAVERDLVMR-N-PYKVFGVVGVAGIGKTTLCQTIFGRSLVKNHFSPRIWVCLSKQH-RNEIVVRILESLGDEVITDSLRRLILLLRLHLIGKRYLIVLDDAWDHNNGKWGEELAYA-LKGGGTIISSSRSEALLKEMG-KDA-NQHLKPNTDEIIYEIFKDTVYDEDER-----HLIDLKKEILRKCEGIPLAAKLLA--------------------------------------KIAREELK------------------VKPQPLPAT----------TGGD-RPVSSGGSKQLKGGGGVKDGE-K-----------DVLQ------------------KSKH
>XP_024993454.1
S--RRK-----EEDNVVGFDEEAKEIVSRLTNI-S-SLEVVSVVGMGGLGKTTLAKKVYCNPTIEFRFFVRAWVYVSQEY-N-EVLFAILSSLMD-QT-MNEEMLVQEICKQLNGRRYLIVLDDVWTTD-A-WDDLKMAFP-QDGSRILLTSRNTDVAVLAN-PD---HHLRFLNDDESWELLSTKVFR-R-G-C---ELVELGRTIARKCYGLPLAIVVVAGLLL-KK---DLWKKVAESV---VAR----DLDVL---ALSYKHLPDHLKVCFIYFGAFPEDFPIPVWKLLMLWVAEGFI--QGQDC-EDTAEEYLEDLVERNLILVA-KRSNGKIKTCRVHDMLRDLCLREAAEEKFL--NY---RR
>XP_024993455.1
S--RRK-----EEDNVVGFDEEAKEIVSRLTNI-S-SLEVVSVVGMGGLGKTTLAKKVYCNPTIEFRFFVRAWVYVSQEY-N-EVLFAILSSLMD-QT-MNEEMLVQEICKQLNGRRYLIVLDDVWTTD-A-WDDLKMAFP-QDGSRILLTSRNTDVAVLAN-PD---HHLRFLNDDESWELLSTKVFR-R-G-C---ELVELGRTIARKCYGLPLAIVVVAGLLL-KK---DLWKKVAESV---VAR----DLDVL---ALSYKHLPDHLKVCFIYFGAFPEDFPIPVWKLLMLWVAEGFI--QGQDC-EDTAEEYLEDLVERNLILVA-KRSNGKIKTCRVHDMLRDLCLREAAEEKFL--NY---RR
>XP_024995228.1
SLAGRL-KRN-AEEAVVGFEDDTIKLLERLTGS---KLEVVPIVGMAGLGKTTLAQRIYGDPYIVYFFDIRSWACVSQEY-V-DLLLDLSSTL-N-RT-MSDEQLGEQIYRGLKGQKYLVVLDDIWDNR-A-WKDLKIYFP-DRGSRILLTSRNIDLNLEAA-TV---HMLRLRTARESWRILQMMVFK-N-G-C---RLYDVGKQISSKCWGLPLAVSITAGLL--RS---ASWKDVAESL---IVS----DMDTL---ALSYNHLPPHLRPCFLYLGKFPGDCDIPVNKLIWLWVAEGFI--DGSRT-EDMAEGYLMDLLQRSLVMVS-KGTDGQIKACHVHDLLRSFCSWKANEERFS-ES------
>XP_024995368.1
S----------KEDNIIGFDVEAREILDRLVGN-R-QLDVISIVGMGGLGKTTLAKRAYNDPYVAYHFYDHVWITVSQTY-Q-DLLLRICSSLSN-EA-MNTGKLREMVYKRLKGKRYLIVIDDIWGVE-A-WDDIKICFS-DNGSRILVTSRLVEVALHIK-PD---HLLRFLTVEESWDLLQQKVFP-E-D-C---SLKKTGKQIAERCRGLPLAILVISGLLA-KT---EWWTRVLDGI---LVG----DMNTL---ALSYNHLPQHLKSCFLYFGAFPEDFEIDVRKLLWLWVGEGFI--E--PA-ENIAEEYLINLVERSLVIVE-RRLDGGIKVCRVHDLLHDLCFNKAKEENFL-RAT---RR
>XP_024996864.1
--MSRNETSL-DASDTVGRQGEKEALLHKLLR--E-NFNIVPIVGMGGVGKTTLARLLYNETQVQNHFKLKAWVCVSDEF-DI-ISKSIFGSVTNKEF--NVNQVQEALRKQVTDKRFLLVLDDVWSES---WNSLVRPF-HGAGSKIVITTRKQQLLRELG-CDN-LEHLQSLSYDDALSLFCQHALGVSNF-----NLRPYGEGIVKKCDGLPLGLRVLGRLLRTKA-----WKELLNDI-S-L-Q---TRDGIIPALRLSYHDLSACLKRLFAYCSLFPKDYLFEKEELILLWMSEGFL--HRETS-ERLGHNYFKELLSRSFFQKAP----NE-DSFVMHDLMNDLATSVAGEFFWR--MDEKYRH
>XP_017215187.1
L---R-TPPF-DESQIVGRDKDLSYLVQTVCKDHDQDLQVVAIVGMGGQGKTTLARMVYNKDVVVDMFPKRMWVTVSTEF-DF-ILNHMVVSLTSSAL--NAEGLINNLKKNLKEEKFLLVLDDVWNEK---WDNLRNSL-LGAGSKIIVTTRKQEVVDAML-C---SYEVEKLSDEYSWELFKQRAFSHREA-----TLASLGRRMVQRCGGLPLAIKTLGGLLHSKK-----WLLISNSV-K-S-------KGVMSSLRLSYDNLPYSLKRCFTYFSIMPKDSIIYKNELVQIWMALGFL--LTDNA-EDIGNEYFNILLWNSLLQDV-ED-LGN-ITCKMHDLVHDLALDLSKSQSLT--T-SKPIY
>XP_017215576.1
Q---R-TPPF-EESEIFGRDDDVSYLVQTLCKNHHEDLPVIAIVGMGGQGKTTLARMVYNREEVIKMFPKRMWVTVSHDF-DF-ILNEMVESLTTSVL--NTQGVIYALQKNVKDERFLLVLDDVWNEE---WEKLRNSL-LGAGSTILVTTRKQEVINTMK-Y---CYPVKKLSEQDSWALFKQRAYSPRRD-----TFAGLGRSMVERCGGLPLAIKALGGLLHSKK-----WQLIKDSM-K-S-------KDVLPSLRLSYDNLPYSLKRCFAYFSIFPKDSVIYKDELVHTWMALGFL--SDDKA-EDIGNEYFSILLWNSLLQDV-ED-YGN-ITCKMHDLVHDLALDVSSSYSAT--L-SKAKY
>XP_017216026.1
S-----------IQAVVGFEDDARRLVEQLLGG-K-QLQFISVVGMAGLGKTTLVKKVFDEPSVVYHFYVRAWTTVTQQP-K-DLVLGILKSGFA-GT-SDDMELSLMLKRRLSGQRYLVVLDDIWDSK-D-WNDLMLCFP-DNGSRIVFTTRLADVPLQVQ-SG---HPLRFLNEKESWDLLRYKVFL-D-E-C---SLVEIGKQIASKCHGLPLSIVVIAGVL--AN---QWWSQVAQDM---AST----AMDTL---VLSYNHLPDHLKPCFLYFTAFPEDYEIPAWKLILLWVAEGFV--KQTNM-EEVAAHYLKDLISRSLIIIS-KRSNGGIKSCIVHDALRDLCIRKADEENFM-AFL---QR
>XP_017216027.1
S-----------IQAVVGFEDDARRLVEQLLGG-K-QLQFISVVGMAGLGKTTLVKKVFDEPSVVYHFYVRAWTTVTQQP-K-DLVLGILKSGFA-GT-SDDMELSLMLKRRLSGQRYLVVLDDIWDSK-D-WNDLMLCFP-DNGSRIVFTTRLADVPLQVQ-SG---HPLRFLNEKESWDLLRYKVFL-D-E-C---SLVEIGKQIASKCHGLPLSIVVIAGVL--AN---QWWSQVAQDM---AST----AMDTL---VLSYNHLPDHLKPCFLYFTAFPEDYEIPAWKLILLWVAEGFV--KQTNM-EEVAAHYLKDLISRSLIIIS-KRSNGGIKSCIVHDALRDLCIRKADEENFM-AFL---QR
>XP_017216136.1
S-PQR--IFY-VEKDFVGMEKEIDQLVSDLKK-KD-KHEVVSLWGMGGQGKTTLAQKLYNHVEIRDHFEAFAWVCISQQF-D-KVLKGILTQLLG-EV-MEDTELVDGLRRVQLEKKCLIVIDDIWNVD-S-WRMLQPAFP-GEGCKILLTTRYLSVAEI-------VCKIPGLTEDEGWQLLSRKTR---------SEMERIGRNMVRRCKGLPLAISSLGGILKGKQ---REWEKINNDI-Y-L-AK--GKKRVL---GLSYDNLPSRLRHCFLCFANYKEDEIIDTEELYIIWMAEGLI---AGEM-LEVAERYLDELAHRSLVTIK-TRSWPKHKTCVVHDLIQDMCWSKVKEEGVM-GSRGIVRR
>XP_017216137.1
------------------MEKEIDQLVSDLMK-KD-NFEVVSLWGMGGQGKTTLAQKLYNHVKIRDHFKAFAWVCISQQF-D-KVLKGILKQLLG-EV-MEDPDLVDGLRRVQLEKKCLIVIDDIWNND-S-WRMLQPAFP-GEGCKILLTTRNLTVAEI-------VCKIPGLTEDEGWQLLSRKTR--------FDNKNETAKEIVEKIMSLPV----------GD----RIWP------------------NCL---GRPIRNSSPV-----------DVDEFIRK---------------------MEADERALGKQASKT-VAAR-T-------------------------------SRAVASR
>XP_017216138.1
------------------MEKEIDQLVSDLMK-KD-NFEVVSLWGMGGQGKTTLAQKLYNHVKIRDHFKAFAWVCISQQF-D-KVLKGILKQLLG-EV-MEDPDLVDGLRRVQLEKKCLIVIDDIWNND-S-WRMLQPAFP-GEGCKILLTTRNLTVAEI-------VCKIPGLTEDEGWQLLSRKTR--------FDNKNETAKEIVEKIMSLPV----------GD----RIWP------------------NCL---GRPIRNSSPV-----------DVDEFIRK---------------------MEADERALGKQASKT-VAAR-T-------------------------------SRAVASR
>XP_017216379.1
Q---R-TPSY-DKSIIVGRDEDVSYLVQTVCKKHEEDLQVLVVAGMGGQGKTTLARMVFNSDHVITRFPQRMWITVSDDF-DF-ILNQMVESLTNLGL--NPQALTRKLQESLKGKKFLLILDDVWNEE---WDNLRNSL-LGDGSCILVTTRKQEVIDAMR-S---CYWLEILTEDESYELFKKIAFSDGGF-----AFATFGRSMVKRCGGLPLAIKALAGLLYSKK-----WLEIQCST-E-S-------KSVLPSLKLSYDNLPSLLKRCFAYCSIMPKNSFIYKDELIQIWLALGFL--LRRIA-EDIGSKYFKILLGNSLLQDE-ED-CGN-IICKMHDLVHDLALEVSKHHSVS--D-CKAVY
>XP_017216403.1
Q---R-TPSY-DKSIIVGRDEDVSYLVQTVCKKHEEDLEVIVVAGMGGQGKTTLARMVFNSDNVITMFPQRMWITVSDDF-DF-ILNQMVESLTNLGL--NPQALTRKLQESLKGKKFLLILDDVWNEE---WDNLTNSL-LGDGSCILVTTRKQEVIDAMR-S---CYWLEILTEDESYELFKKIAFSDGGV-----AFATIGRSMVKRCGGLPLAIKALAGLLYSKK-----WLEIQCST-E-S-------KSVLPSLKLSYDNLPSLLKQCFAYCSIMPKNSFIYKDELIQIWLALGFL--LRRIA-EDIGSKYFKILLGNSLLQDE-ED-CGN-IICKMHDLVHDLALEVSKHHSVS--D-CKAVY
>XP_017216404.1
Q---R-TPSY-DKSIIVGRDEDVSYLVQTVCKKHEEDLEVIVVAGMGGQGKTTLARMVFNSDNVITMFPQRMWITVSDDF-DF-ILNQMVESLTNLGL--NPQALTRKLQESLKGKKFLLILDDVWNEE---WDNLTNSL-LGDGSCILVTTRKQEVIDAMR-S---CYWLEILTEDESYELFKKIAFSDGGV-----AFATIGRSMVKRCGGLPLAIKALAGLLYSKK-----WLEIQCST-E-S-------KSVLPSLKLSYDNLPSLLKQCFAYCSIMPKNSFIYKDELIQIWLALGFL--LRRIA-EDIGSKYFKILLGNSLLQDE-ED-CGN-IICKMHDLVHDLALEVSKHHSVS--D-CKAVY
>XP_017217266.1
Q---N-TSPF-DKALIVGRDKDISYLVQMVCKNHQENLRLIAVIGMGGQGKTTLARMVFNSDIVVNMFPNKIWVTVSHDF-DL-ILNQMVESLTPSMF--NAQGVINVLQKKLKGKKFLLVLDNVWNEK---WDELMNSL-LGAGSSILITTRNQKVIDAMR-C---PYRLDNLSEQDSWELFKKSAFSQGGV-----AFAALGRHMVERCGGLPLAINSLASVLRTKK-----WLQIQDST-K-S-------ERILPALRFSYNNLPSTLKRCFAYCSIVPKTSKIYKDDIVQIWMALGFL--LKGAL-EDIGNEYLNILLWNSLLQEG-DD-LGD-ITYKMHDLVHDLALDVSKHNSAT--N-SKATY
>XP_017217285.1
Q---R-TPPF-DEAKIVGRDDDISYLVQTVCKNHEQDLQVIAVVGMGGQGKTTLARMVYNKDDVINKFPKRMWVTVSDDF-DF-ILNQMVVSLTPSTL--NIEGLINYLQKKLKGVRFLLVLDDVWNEK---WDNLRNSL-LAAGSNILVTTRKQEVVDTMR-C---SYSVEKLSMEYSWELFKQRAFSHEGV-----IFKTLGRRMVERCGGLPLAIKTLGSLLHSKK-----WLLIDNSI-K-S-------KGVLSSLRLSYDNLPY-----------------------------------------------------------------------------------------------------
>XP_017217295.1
Q---R-TAPF-DETQVVGRDEDVSNLVHVLSEIHDEDLLVVAVAGMGGQGKTTLARMVYNKDVVINIFPKRIWVTVSDDF-DF-ILNQMVGSLTTSVL--NTEAVIKNLQKHLKGVKVLLVLDDVWNEK---WDSLMNSL-LCAGSSILVTTRNQEVIDAMQ-C---SYRVEKLSEEYSWALFKQRAFTHGGV-----EFVDLGRRMVERCGGLPLAIKTLGGLLYSKK-----WLLILNSV-K------------------------------------------------------------------------------------------------------------------------------
>XP_017217298.1
Q---R-TQPF-DESLIVGRDDDISFLVNMLCNQNDEGLQVNAILGMGGQGKTTLARIVYNRDAVINMFPKRMWVTVSDDF-DF-ILNQMVVSLTPSVL--NPEGLIKNLQKKLKGEKFLLVLDDVWNEN---WDKLRNSL-LGAGSKIFVTTRKQEVVDATQ-C---SYLVKKLTEEDSWELFKQRAFLNRGV-----AFIALGKTMVERCGGLPLAIKTLGSLLYSKK-----WLLIQNSI-K-S-------RGVLSSLRLSYDNLPCSLKRCFAYCSIMPKDHYIYKDKLIQIWMALGFL---GDTV-EDTGNEYFDILLGNSLLQDV-ED-YGY-ITCKMHDLVHDLALEVSSNYSIT--G-SKATY
>XP_017217305.1
---------------------------------------VNAILGMGGQGKTTLARMVYNIDDVIKMFPKRMWVTVSDDF-DF-ILNQMVVSLTPSVL--NAEGLIKNLQEKLKGEKFLLVLDDVWNEN---WDKLRNSL-LGAGSKIFVTTRKQEVTDAMQ-C---SYLVKKLTEEDSFELLKQRAFLNGGV-----AFVALGKRMVGRCGGLPLAIKTLGSLLYSKK-----WLKIQNSI-K-S-------KGVLSSLRLSYDNLPYSLKRCFAYCSIMPKDHYLYKDELIQIWMALGFL---GDTV-EDTGNEYFDILLGNSLLQDV-ED-YGY-ITCKMHDLVHDLALEVSSNYSTT--G-SKATY
>XP_017217339.1
S-PQR--TFY-VEKDFVGMEKEIDQLVSDLMK-KD-NFEVVSLWGMGGQGKTTLAQKLYNHVKIRDHFEAFAWVCISQQF-D-KVLKGILKQLLG-EV-MEDPDLVDGLRKVQLEKKCLIVIDDIWNVD-S-WRKLQAAFP-GEGCKILLTTRNLTVAEI-------VCKISGLTEDEGWQLLSRKTR---------SGMERIGRNMVKGCKGLPLAISALGGILKGKH---TEWEKINNDI-Y-L-GK--GERQVL---GLSYDNLPSRLRHCFLCFANYKEDEIIQTEDLYMFWMAEGLI---AGEM-LDVAERYLDELAHRSLVTVR-LESWSKYEECVVHDLIQDLCWSKVKEQGVM-GSKGVVRR
>XP_017217344.1
S-PQR--IFY-VEKDFVGMEKEIDQLVTDLMK-KD-KHEVVSLWGMGGQGKTTLAQKLYNHVKIRDHFEAFAWVCISQQF-D-QVLKGILRQLLG-RV-MEDTELVDGLRKVQLEKKCLVVIDDIWNVD-S-WRMLQPAFP-GEGCKILLTTRHLTVAEI-------VCKILGLTEDEGWQLLSRKTR---------SELERIGRDMVKRCKGLPLAISTLGGILRGKQ---REWEKINNDI-Y-L-VK--GERQVL---GLSYDSLPSRLRHCFLCFANYKEDEIIQTADLYMFWMAEGLI---AGEM-LDVAERYLDELAHRSLVTVK-TDSWSKYKECVVHDLIQDMCWSKVKEQGVM-GSKGIVRR
>XP_017217395.1
A-LLR-TTAI-VD--VVGFEDDIKTLMSELDS-ED-WRKVIAIHGMGGLGKTSLATELYNSGD-LRHFGTRAKVCVSNEY-S-DVLKRLIKSFM--EL-MDEHDLLHHLQKLLQDRRYLIVIDDIWDTK-V-WELIIKAFP-QKGSRIIITTRNKKVAEMID-DK--VHQLRFLTEEESWQLFCKR----------TQNLKKLGKEMVGKCGGLPLAIVVLSGLLLHNK---AYWSKVKEHI-H-L-KG--G-EEIL---SLSYIDLSLQMQDCFLYLARFPEDHIIDVHVLKLQWIAEEFL--SDGVP-EELAEDYLIELINRNLIQIT-RQWDGNVGECRVHDLVRELAIDKAKEQKFL----RGHHR
>XP_017217658.1
Q---R-KPPY-DTPFIVGRDNNISNLVQTVCQNNQQDLHVVAIIGMGGQGKTTLASMVFHSDDIIMMFTKRMWINVSDDF-NY-ILNQMLQALTNAGL--NIQGLVNKLQKEINGEKYLLVLDDVWNEA---WDDLRKSL-LGAGSSVIVTTRKQEVIYAMR-N---CHQLEKLQEDDSYELFKKIAFGDGGV-----PFVDLGRRMVQRCGGLPLAIKALGGMLRYKD-----WRKIENSI-T-S-------KDVLSSLRLSYDHLPYPLKRCFVYCSVIPKDTLIDRDELIQIWMALGFL--LLGDE-EDIGIKFFDILLWHSLLQDI-KD-LGN-IACKMHDLVHDLALDLSQHHSVT--V-SKATY
>XP_017218255.1
A-LLR-TTAI-VD--VVGFEDDIKALMAQLDS-TD-SLKVISIHGMGGLGKTSLATKLYNSNE-LSHFDTRAKVCVSMDY-N-DVLKRLIKSFM--EL-MDEQDLLQHTRKLLQGQRYIAVIDDIWDIK-A-WEVIKIAFP-DEGSRIIITTRNKKVAETVD-DK--VHQLQFLKEEESWKLFCKK----------TPTMEKLGMEMVGKCGGLPLAIVVLSGLLLQNR---EYWSKVKEHI-H-L-KD----EEIL---SLSYDNLSSQIRDCFLYLARFPGDHIIGAHQLKLLWIAEELI--PSGVV-EDLANDYLNDLISRNLIQIA-THWNGKVLECRVHDLVHELARNKAMEHKLL----EGQPR
>XP_017218354.1
Q---R-TQPF-DESLIVGRDDDISFLVNMVCNPNDEALQVNAILGMGGQGKTTLARMVYNRDAVINMFPKRMWVTVSDDF-DF-ILNQLVVSLTPSVL--NAEGLIKNLQEKLRGEKFLLVLDDVWNEK---WDKLRNSL-LGAGSKIFVTTRKQEVTDAMQ-C---SYLVTKLTVEDSWELFKQKAFSNGGV-----AFVALGKRMVERCGGLPLAIKTLGSLLYSKK-----WLLIQNSI-K-S-------KGVLSSLRLSYDNLPYSLKRCFAYCSIMPKDHDIYKDELIQIWMALGFL---GDTV-EDIGNDYFDILLGNSLLQDV-ED-YGY-ITCKMHDLVHDLALDVSSNYSTT--G-SKATY
>XP_017218355.1
Q---R-TQPF-DESLIVGRDDDISFLVNMVCNPNDEALQVNAILGMGGQGKTTLARMVYNRDAVINMFPKRMWVTVSDDF-DF-ILNQLVVSLTPSVL--NAEGLIKNLQEKLRGEKFLLVLDDVWNEK---WDKLRNSL-LGAGSKIFVTTRKQEVTDAMQ-C---SYLVTKLTVEDSWELFKQKAFSNGGV-----AFVALGKRMVERCGGLPLAIKTLGSLLYSKK-----WLLIQNSI-K-S-------KGVLSSLRLSYDNLPYSLKRCFAYCSIMPKDHDIYKDELIQIWMALGFL---GDTV-EDIGNDYFDILLGNSLLQDV-ED-YGY-ITCKMHDLVHDLALDVSSNYSTT--G-SKATY
>XP_017218356.1
Q---R-TQPF-DESLIVGRDDDISFLVNMVCNPNDEALQVNAILGMGGQGKTTLARMVYNRDAVINMFPKRMWVTVSDDF-DF-ILNQLVVSLTPSVL--NAEGLIKNLQEKLRGEKFLLVLDDVWNEK---WDKLRNSL-LGAGSKIFVTTRKQEVTDAMQ-C---SYLVTKLTVEDSWELFKQKAFSNGGV-----AFVALGKRMVERCGGLPLAIKTLGSLLYSKK-----WLLIQNSI-K-S-------KGVLSSLRLSYDNLPYSLKRCFAYCSIMPKDHDIYKDELIQIWMALGFL---GDTV-EDIGNDYFDILLGNSLLQDV-ED-YGY-ITCKMHDLVHDLALDVSSNYSTT--G-SKATY
>XP_017218357.1
Q---R-TQPF-DESLIVGRDDDISFLVNMVCNPNDEALQVNAILGMGGQGKTTLARMVYNRDAVINMFPKRMWVTVSDDF-DF-ILNQLVVSLTPSVL--NAEGLIKNLQEKLRGEKFLLVLDDVWNEK---WDKLRNSL-LGAGSKIFVTTRKQEVTDAMQ-C---SYLVTKLTVEDSWELFKQKAFSNGGV-----AFVALGKRMVERCGGLPLAIKTLGSLLYSKK-----WLLIQNSI-K-S-------KGVLSSLRLSYDNLPYSLKRCFAYCSIMPKDHDIYKDELIQIWMALGFL---GDTV-EDIGNDYFDILLGNSLLQDV-ED-YGY-ITCKMHDLVHDLALDVSSNYSTT--G-SKATY
>XP_017218440.1
Q---R-TTSY-DKSIIVGREKDVSYLVHTVCKKHEEDLQVVVVAGMGGQGKTTLARLVFNSNDTINNFPERMWVTVSDDF-DY-ILNEMIESLTNLGL--IPQGLTNELQKSLKGERFILILDDVWNEE---WDNLRNSL-LGDGSCILVTTRKQEVIDAMR-S---CYWLEKLSQDESYELFKKIAFSDRGV-----AFATLGRSMVKRCGGLPLAIKALAGLLYSKK-----WLEIQSST-Q-S-------KRVLPSLKLSYDNLPSLIKQCFAYCSIMPKDSVIYKDELIQIWMALGFL--Q-RTA-EDIGSDYFEILLGNSLLQDE-KD-IGN-IICKMHDLVHDLALEVSEHHAVT--D-CKAVY
>XP_017218441.1
Q---R-TTSY-DKSIIVGREKDVSYLVHTVCKKHEEDLQVVVVAGMGGQGKTTLARLVFNSNDTINNFPERMWVTVSDDF-DY-ILNEMIESLTNLGL--IPQGLTNELQKSLKGERFILILDDVWNEE---WDNLRNSL-LGDGSCILVTTRKQEVIDAMR-S---CYWLEKLSQDESYELFKKIAFSDRGV-----AFATLGRSMVKRCGGLPLAIKALAGLLYSKK-----WLEIQSST-Q-S-------KRVLPSLKLSYDNLPSLIKQCFAYCSIMPKDSVIYKDELIQIWMALGFL--Q-RTA-EDIGSDYFEILLGNSLLQDE-KD-IGN-IICKMHDLVHDLALEVSEHHAVT--D-CKAVY
>XP_017218442.1
Q---R-TTSY-DKSIIVGREKDVSYLVHTVCKKHEEDLQVVVVAGMGGQGKTTLARLVFNSNDTINNFPERMWVTVSDDF-DY-ILNEMIESLTNLGL--IPQGLTNELQKSLKGERFILILDDVWNEE---WDNLRNSL-LGDGSCILVTTRKQEVIDAMR-S---CYWLEKLSQDESYELFKKIAFSDRGV-----AFATLGRSMVKRCGGLPLAIKALAGLLYSKK-----WLEIQSST-Q-S-------KRVLPSLKLSYDNLPSLIKQCFAYCSIMPKDSVIYKDELIQIWMALGFL--Q-RTA-EDIGSDYFEILLGNSLLQDE-KD-IGN-IICKMHDLVHDLALEVSEHHAVT--D-CKAVY
>XP_017218444.1
Q---R-TTSY-DKSIIVGREKDVSYLVHTVCKKHEEDLQVVVVAGMGGQGKTTLARLVFNSNDTINNFPERMWVTVSDDF-DY-ILNEMIESLTNLGL--IPQGLTNELQKSLKGERFILILDDVWNEE---WDNLRNSL-LGDGSCILVTTRKQEVIDAMR-S---CYWLEKLSQDESYELFKKIAFSDRGV-----AFATLGRSMVKRCGGLPLAIKALAGLLYSKK-----WLEIQSST-Q-S-------KRVLPSLKLSYDNLPSLIKQCFAYCSIMPKDSVIYKDELIQIWMALGFL--Q-RTA-EDIGSDYFEILLGNSLLQDE-KD-IGN-IICKMHDLVHDLALEVSEHHAVT--D-CKAVY
>XP_017218445.1
Q---R-TPSS-DKSIIVGRDKDVSYLVQTVCKTHEEDLQVLVVAGMGGQGKTTLARMVFNSNDTIHNFPERMWVTVSDDF-YY-ILNEMIESLTNLGL--NPQGLTNELQKSLKGKRFLLVLDDVWNEE---WDNLRNSL-LGDGSCILVTTRKQEVIDAMR-T---SYWLGKLSEDESYELFKKIAYSDGGV-----ALATLGRSMVKRCGGLPLAIKALAGLLYSKR-----WLEIQSST-Q-S-------KSVLPSLKLSYDNLPSLLKQCFAYCSIMPKDSVIYKNELIQIWMALGFL--QRRIA-EDIGSEYFKILLGNSLLQDE-ED-CGN-IVCKMHDLVHDLALELCKDHSVT--D-CKALY
>XP_017218978.1
Q---R-THSY-DKSNIVGRDKDVSYLVQTVCKKHEEDLQVFVVAGMGGQGKTTLARMVFNSNDTIHNFSKRMWVTVSDDF-DY-ILNEMIESLTNLGL--NPQGLTNELQKSLKEKRFILILDDVWNEE---WDNLRNSL-LGGGSCILVTTRKQEVIDAMR-S---CYWLEKLSPDESYELFKKIAFSDGGV-----AFATLGRSMVKRCGGLPLAIKALAGLLYSKR-----WLEIQSST-Q-S-------KSVLPSLKLSYDNLPSLLKQCFAYCSTMPKDSVIYKDELIQIWMALGFL--QRRNA-EDIGSEYFKILLWNSLLLDE-ED-FGN-IIFKMHDLVHDLALEVSKHNSIT--D-CKAVY
>XP_017219200.1
Q---R-TQPF-DESLIVGRDDDISFLVNLLCNPNDEGLQVKAILGMGGQGKTTLARMVYNRDAVIKMFPKRMWVTVSDDF-DF-ILNQMVVSLTPSVL--NAEGLIKNLQEKLKGEKFLLVLDDVWNEK---WDKLRNSL-LGAGSKIFVTTRKQEVIDAMR-C---SYLIKKLTEEDSWELFKQRAFLNGGV-----AFVALGKTMVERCGGLPLAIKTLGSLLYSKK-----WLLIKNSI-K-S-------KGVLSSLRLSYDNLPYSLKRCFAYCSIMPKDHDIYKDELIQIWMALGFL---GDTV-EDIGNEYFEILLGNSLFQDVEED-YGY-ITCKMHDLVHDLALEVSSNYSTT--G-SKAAY
>XP_017219335.1
S------------TTVVGYDEDARILIEKLKGG-R-QLQFISVFGMAGLGKTTLVRKVFTEPLIEYHFHVRAWTTVTQEP-K-DLLLGILKSGFV-DN-ESDMELRATLKRRLSGQRYLVVMDDIWDSK-D-WNDLMLCFP-DNGSRIVFTSRLADVPFKVH-PG---YPLRFLSHEESWNLLRYRVFL-E-D-C---SLIKIGQEIARNCKGLPLSLVVMAGIL--AS---NWWNQVGEDT---VSN----AMKTV---ELSYKHLPNHLKPCFLYFAAFPEDYEIPAWKLILLWMAEGLI--KQTNS-EKVAAGYLNNLISRSLVMVS-KGSNGGIKACIVHDVLRDFCIQRASKANFL-KST---KR
>XP_017219383.1
Q---R-TPPF-DESKIVGRDDDISYLVQTLCKNHEEDLPVIAIVGMGGQGKTTLARMVYNRDVVIDMFPKRMWITVSNDF-DF-ILNEMIVSLTNSVL--NTEGLIKDLQKNLKGEKFLLVLDDIWNEE---WDNLMNSL-IGMGSSIMVTTRSQEVVDALR-C---SYQVEKLTDEDSWTLFKQRAFSRGGV-----AFAALGRRMVEKCGGLPLAIKTLGGLLHSKK-----WLLIQNSI-K-S-------EGVLSSLRLSYDNLPYSLKRCFAYCSIIPKDSHIYKDELVHIWMALGFL--LKGNA-EDVGNEYFNILLWNSLLQDV-ED-YGN-ITCKMHDLVHDLALDVSANYYAN--V-SKAIY
>XP_017219587.1
S--KRV-----EEDNVVGFDEEAKTVVNRLTTG-S-QLEVISVVGMGGLGKTTLAKKIYTDRSIEYHFFIRAWVYVSQDY-S-EVFLALLGSLKD-EM-MSDEHLADMLHEYLSTGKYLIVIDDVWKIE-T-WDDLKVAFP-RNGSRILLTSRNTDVAIHAN-PV---HPLRFLTTDESWELLQKKVFG-K-G-C---ELGDLGNQISLKCGGLPLAIVVVAGLLS-KK---DWWKKVADKV---VAR----DLDVL---ALSYHHLPDHLKICFIYFGVFPEDSAIPVWKLLRLWVAEGFI--QGQEC-EDVAEEYLEDLVERNLILVA-ERTNGRLKSCRIHDMLRDLCLREAKEEKFL-------RR
>XP_017219865.1
Q---R-TPPF-DESLIVGRDNDLSCLVQELCRTHESDLPVIGIVGMGGQGKTTLARMVFNKDEVINMFPNRMWVTVSDDF-DF-ILNQIVESLTNLGL--NTHGIINKLQKNLKGERFLLVLDDVWNER---WDNLVNSL-IGAGSSILVTTRNQKVIDTMR-C---SYQLEKLSDEDSWKLFKRRAFSYGGV-----ALTALGTRMVNMCGGLPLAIKTLGGLLYSKK-----WLQIQNSI-K-S-------KGVLSSLRLSYDNLPYLLKQCFAYCSIIPKDSYIHKDELVQIWMSLGFL--SKGKE-EDIGNEYFNILLWNSLLQDV-HD-FGD-IDCKMHDLVHDLALDLSKDYSVT--IF--ALH
>XP_017220193.1
A-LIR-ASAI-VD--VVGFKEDIKKLMKKLNS-QD-ALKIISIHGLGGLGKTSLATKLYNSNE-LKHFGTRAKVSVSSDY-N-DVLKRIIKSFK--YM-MDEHDLLRYLPKLLQKKCYLALIDDIWDIN-A-WNQIKIAFP-KNGSRIIITTRNKKVAETVD-KN--AYQLRFLREEESWELFCKT----------TQNLKNLGREMVGKCRGLPLAIVILGGLLLKNK---DYWSKVKEHI-N-L-RD----EEIL---SLSYKDLSPQMKDCFLYLARYPEDQIIVVERLKHLWIAEQFI--SDGKL-EDLAEGCLNELIDRNLIQTE-SLLNEKVERCRVHDLVRELVIKKAKEQKLL----EGQRR
>XP_017220332.1
A-FIR-ASAI-VD--VVGFKDDIQNLMKELNS-KD-PLKIISIHGMGGLGKTSLALKLYNSNE-LRHFGTRAKVCVSNEY-T-DVLKRIIKSFK--YM-MDEHDLRQYLQQLLENQCYLVLIDDIWDIK-A-WNQIKIAFP-QDGSRIMITTRNKKVAETVD-KN--AYQLRLLREEESWELFCKT----------THNLEKLGREMVGKCGGLPLAIVILGGLLLHNK---DYWLKVKEHI-N-L-RD----VEIL---SLSYKDLSHQMRDCFLYLARFPEDEIIDVERLKHLWIAEEFI--SDGVL-EDLAEDCLNELINRNLIQIN-YQLNGKVLACQVHDLVRELAIRKAKEQKNL----EGQRR
>XP_017220469.1
V----------EGEVFVGFQKEESDLLNQLASI-K-KLQVISIVGMAGLGKTTLATRLYNHSYVESYFYARAWITCSQLY-L-ESLLEILRSV-D-EI-MNDNMLAHTLYRALKGRRYLIVVDDIWSID-D-WNDIRRCFP-DKGSRIMVTTRLKEVALHAQ-SD---LCLRFLTEEEGFDLFKRKLFE-D-G-L---ILGFLGKRITRNCCGLPLAIVLIAGVL--KN---LLWLQIQEHL---IIS----DMDTL---ALSYNHLPQHLKPCFLSFGAFPVGYDIPVRQLMWLWIAEGFI--GGRRN-EDIAEDCLMDLINRSLVVVG-KRSNGAIKTCRIHDLLRDLCLRKAEEENFS-P-----FQ
>XP_017222240.1
A-LIR-ASAI-VD--VVGFEEDIDKLMTELNN-ED-PLKIISIHGMGGSGKTSLALKLYNSNK-LRHFGTRAKVCVSNEY-T-DVLKRIIKSFK--YI-MDERDLLQYLPQLLQNDCYLVLIDDIWDIK-A-WNQIKIAFP-LDGSRIMITTRNKKVAETVD-KN--AYQLRFLREEESWELFCKT----------TQNLENLGREMVGRCGGLPLAIVILGGLLFHDK---DYWSKVTQHI-N-L-RD----VEIL---SLSYKDLSPQMKDCFLYLARFPEDNIIRVERLKHLWIAEEFI--SDGVL-EDLAEDCLNELINRNLIQIE-CQLNGKVGTCRVHDLVRELAIKKAKEQKLL----EGQRR
>XP_017222241.1
A-LIR-ASAI-VD--VVGFEEDIDKLMTELNN-ED-PLKIISIHGMGGSGKTSLALKLYNSNK-LRHFGTRAKVCVSNEY-T-DVLKRIIKSFK--YI-MDERDLLQYLPQLLQNDCYLVLIDDIWDIK-A-WNQIKIAFP-LDGSRIMITTRNKKVAETVD-KN--AYQLRFLREEESWELFCKT----------TQNLENLGREMVGRCGGLPLAIVILGGLLFHDK---DYWSKVTQHI-N-L-RD----VEIL---SLSYKDLSPQMKDCFLYLARFPEDNIIRVERLKHLWIAEEFI--SDGVL-EDLAEDCLNELINRNLIQIE-CQLNGKVGTCRVHDLVRELAIKKAKEQKLL----EGQRR
>XP_017222242.1
A-LIR-ASAI-VD--VVGFEEDIDKLMTELNN-ED-PLKIISIHGMGGSGKTSLALKLYNSNK-LRHFGTRAKVCVSNEY-T-DVLKRIIKSFK--YI-MDERDLLQYLPQLLQNDCYLVLIDDIWDIK-A-WNQIKIAFP-LDGSRIMITTRNKKVAETVD-KN--AYQLRFLREEESWELFCKT----------TQNLENLGREMVGRCGGLPLAIVILGGLLFHDK---DYWSKVTQHI-N-L-RD----VEIL---SLSYKDLSPQMKDCFLYLARFPEDNIIRVERLKHLWIAEEFI--SDGVL-EDLAEDCLNELINRNLIQIE-CQLNGKVGTCRVHDLVRELAIKKAKEQKLL----EGQRR
>XP_017222243.1
A-LIR-TSAI-VD--VVGFKDDIQKLMKELNS-ED-ALKIISIHGMGGLGKTSLATKLYNSNE-LRDFGTRAKVCVSGEY-T-DVLKRIVKSFK--YM-MDEHDLLQYLSKLLQNQCYLVLIDDIWDIN-A-WSQIKTAFP-QDGSRIIITTRNKKVAETVD-NK--AYQLRFLREEESWELFCKT----------TDQLENLGKEMVGKCRGLPLAIVILGGLLLHNN---DYWAKVKKHI-N-L-TD----VEIL---SLSYKDLSPQMRDCFLYLARFQEDQIIDVERLKHLWIAEEFI--SDGVL-EDLAEDCLNELSNRNLIQIE-YQLNGKVGSCRVHDLVRELAIKKAKEQKLL----KGQRR
>XP_017222686.1
G-LKRF---F-EPKLFVGFQEDVKSLVAHLVNEGD-SYPVIFIGGMGGLGKTTLAEKIYNHKTIKKHFPRLAWVSISQKW-Q-HVLKRILISLVE-EI-MEYDRLVENLLQVQQTKNCLVVLDDIWSSD-A-WDLLKAAFP-ETRSKLMLTSRILDLADHVN-PR--VHKPKVLDAEESWALLRLKAF-PK-G-------------------------------------------------------------------------------------------EEVEAETLCQLWIAEGMV--LGGET-MQVAESYMGELVHKSMVQAK-YDSQRKIKTCQLHDLMRELSMSLAEGEDFF-QTS-STRQ
>XP_017224414.1
S-LLR-TTAI-VD--VVGFKDDFKTLMAELDS-ED-SLKVISIHGMGGLGKTSLATKLFNSGE-LRYFDTRAKVCVSNEY-N-DVLKRIIKSFK--YI-MDEHDSLQYLSKLLQCGRYFALIDDIWDIK-A-WEQIKIAFP-QKGSRIIITTRNKIIAQAVE-DK--VHQLRFLREDESWQLFCKR----------SLNMEKLGREMVGKCGGLPLAIVVLSGLLVHNM---EYWLKVKEHI-H-L-KE--G-QEVL---SLSYSDLSPQMRDCFLYLAKYPEDHVFYPRELKLPWIAEEFI--SEGLV-EDLAEDYLNELIDRNLIQVE-SQLNGQALTCRVHDLVRELAINIAKDHKLL----EGRLR
>XP_017225870.1
A-LLR-TTAI-VE--VVGFEEDINILTAEIDS-TD-FLKVIYIHGMGGLGKTSLATKLHNSHE-LRHFDTRAKVCISSEY-D-DVLKRIIKSFM--HL-LTEHDLLQYLSKLLQDRRYFALIDDIWDMK-V-WEQIKIAFP-VKGSRIIITTRNKDVTRMAD-DK--VHPLRFLMEEESWQLFCKK----------TKSMDKLGREMVGKCGGLPLAIVVLSGLLSEKP---EYWSNVKEHI-H-L-KD--G-EDIL---SLSYNGLSKKKRDCFLYLARFAEDQIINVDRLKLLWIAEKFI--SDGVA-EDLAEDYLNELINRNLIQIA-TLWNGKVSHCRVHDLVHELAINKAKELKLL----EGQPR
>XP_017225871.1
A-LLR-TTAI-VE--VVGFEEDINILTAEIDS-TD-FLKVIYIHGMGGLGKTSLATKLHNSHE-LRHFDTRAKVCISSEY-D-DVLKRIIKSFM--HL-LTEHDLLQYLSKLLQDRRYFALIDDIWDMK-V-WEQIKIAFP-VKGSRIIITTRNKDVTRMAD-DK--VHPLRFLMEEESWQLFCKK----------TKSMDKLGREMVGKCGGLPLAIVVLSGLLSEKP---EYWSNVKEHI-H-L-KD--G-EDIL---SLSYNGLSKKKRDCFLYLARFAEDQIINVDRLKLLWIAEKFI--SDGVA-EDLAEDYLNELINRNLIQIA-TLWNGKVSHCRVHDLVHELAINKAKELKLL----EGQPR
>XP_017231292.1
P-LKRF---Y-EPEIFVGFQEDVDRLVGHLVNESE-AYRLISICGMGGLGKTTLAEKIYHHSTIKTYFGGLAWVSISQKW-Q-QVLQRILIGLVN-EI-FDKDKLVENMLQIQQSKNCLIVLDDIWSID-A-WDSLKEAFP-GKRSRLMLTSRNVDVAEHAN-PN--IHRPVLLSPDQSWELLGLRAL-PKGG---VKRMEELGRELVKNCGGLPLAIVTLGGILVTKP---IEWEKVYNDS-S-L-KS--GELYVL---NWSYNDLPPQLKLCFLYLGKYSEDESIDAETLYQLWIAEGMV--LEGET-MQVAESYLGELVHRSMVQVK-FNSFINFKSCSLHDLMRDLSISQAEAEEFF-FKP-NTRQ
>XP_017231913.1
S-LKRF---F-EPEIFVGFHEDVECLVRHLVNEAD-SYPLISICGMGGLGKTTLAQKIYNHSAIKTRFAGLAWVSISRKW-Q-RVLQRILICLVD-SI-MDTDKLVEYMLQIQERKKCLIVLDDIWSTD-A-WDALKGAFP-GKISKLMLTSRNAEVAEHVN-LN--IHQPECLSPEQSWELLKLKAL-HT-G---VNRMEELGREMVEYCAGLPLAIVILGGILVTKP---IEWEKVYRDS-S-L-KA--GKLSFL---VWSYNDLPPQLKPCFLYLSKFGEDKCIKVRTLYQLWIAEGMV--LKGET-TQVAESYMGELVQRSMVQVT-FNSLTKFKDCSLHDLMRDMSLIQAKAEDFF-SRS-YTR-
>XP_017232155.1
S-LKRF---F-EPEIFVGFHGAVDRLVGHLVKKSD-CYPLISICGMGGLGKTTLAQKIYNHPTIKASFAGLAWVSISQKW-Q-LVLQRILICLIE-EI-WDDDKLVENLLEIQQRKKCLIVLDDIWTTD-A-WDSIKSAFT-QTVSKLMLTSRNVEVAVHVN-RE--IYQPECLNEEQSWELLKLKAV-PR-G---FTVMEKLGREMVKKCAGLPLAIVILGGILVTKP---MEWEKVYADS-S-L-EK--GKFHVL---VWSYNDLPPQLKPCFLYLGKFGEDEQIEVETLYQLWIAEGLV--LEGET-MQVAESYMGELIHRSMVQVT-FDSRTKIKSSSLHDLMRDLSLFQAKVEDFS-LRS-DSRQ
>XP_017232935.1
S-SRR--IFY-VDKDFTGMKEDIDKLIPQLME-AD-DCEVISICGMGGQGKTTLAKRLYNHATIRAHFKAFAWVCITQQF-D-KVFRRVLKEL-E-VS-MTVEELVGELYKLQKETNCLVVIDDIWTVD-S-WKILKPAFP-GEGSKILLTTRYQNVANT-------MHKVIGLTADEGWELLSKKAG-----------LKSIGMNMVKRCKLLPLAISSLGGILKGK----REWEKINKDI-Y-L-AK--GERQVL---GLSYDSLPPVLRYCFLCFANYEEDEVISTEDLYMYWMAEGLI---AGDM-LDVAERYLDELAHRSLVQVE-TEYWSKYKTCRIHDLIRDLCLSKVEEEKVI-ESQSIVRR
>XP_017232936.1
S-SRR--IFY-VDKDFTGMKEDIDKLIPQLME-AD-DCEVISICGMGGQGKTTLAKRLYNHATIRAHFKAFAWVCITQQF-D-KVFRRVLKEL-E-VS-MTVEELVGELYKLQKETNCLVVIDDIWTVD-S-WKILKPAFP-GEGSKILLTTRYQNVANT-------MHKVIGLTADEGWELLSKKAG-----------LKSIGMNMVKRCKLLPLAISSLGGILKGK----REWEKINKDI-Y-L-AK--GERQVL---GLSYDSLPPVLRYCFLCFANYEEDEVISTEDLYMYWMAEGLI---AGDM-LDVAERYLDELAHRSLVQVE-TEYWSKYKTCRIHDLIRDLCLSKVEEEKVI-ESQSIVRR
>XP_017232937.1
S-LERF---H-EPDIFIGVHGVVDSLIRHLVDGSD-CYPLISICGMGGLGKTTLAQKIYNHSTIKNHFAGLAWVSISQKW-Q-NVLRRILICLTK-EI-FDEAKLVNNLIQVQERKKCLIVLDDIWTKD-A-WDSIKGAFA-EKLSKLMLTSRNVDVPKYVH-PK--VHEPGCLDAEQSWELLRFKAL-PKGG---VKRMEEMGREMVEYCAGLPLAIVMLGGILVTKP---IEWEKVYRDT-S-L-ER--GKHEVL---VWSYNDLPPQLKPCFLYLGKFNEDEWIEVETLYQLWIAEGMV--LNGET-MQVAESYLGELVHRSMVQVK-YDSLTKFKSCSLHDLMRDLSLSQAKEEDLY-SRA-ATRQ
>XP_017232992.1
S-SRR--T-Y-VERDFVGMENEIEQLISHLKN-KD-GCEVVSICGMGGLGKTTLAKKLYNHVEIKAHFEAFAWVCITQQF-E-KVFKGLLKQLLT-DV-MDDAKVVKELYKVQQGKNCLIVIDDIWSVK-S-WVDISAAFP-QDNSKILLTTRNEIVAKKS---E--IYKIQGLTEEQGWQLLSKKAG---------GEMEEIGRNMVKRCRGLPLAISTLGGLLKGE----SEWERINRNI-Y-L-SR--GEKWVL---GMSYDSLLPHLRHCFLCFANYKEDEIIDTMGLYMHWIAQGLI---RGEM-LDVAERYLDELVYRSLVQIEPTEFWLKYNKCRVHDLILDLCRSKAQEENFT----SITRR
>XP_017233007.1
S-LKRF---F-EPPIFVGFQGAVDLLVGHLVKESD-SHPLVSICGMGGLGKTTLAEKIYNHSTIRACFDGLAWVSISQKW-E-QVLQRILVCLDE-EI-MNDDSLLKAL---------------------------------------------------------------------------------------------------------------------------------------------------------------------------------------------------------------------------------------------------------------------
>XP_017233010.1
S-LKRF---F-EPPIFVGFQGAVDLLVGHLVKESD-SHPLVSICGMGGLGKTTLAEKIYNHSTIRACFDGLAWVSISQKW-E-QVLQRILVCLNE-EI-MNDDSLVKNLLQIQEKKKCLIVLDDIWSND-A-WDSLKAAFT-EGLSKLMLTSRNVEVAEHVN-PR--IYQPECLSADQSWELLRLKAL-PK-G---VKRREEIGREMVKKCGGLPLAIVILGGILVTKP---RQWERVYNDS-S-L-KK--GKNDIL---VRSYKELPPQLKSCFLYLGKFSEDEWIEAENLYQLWIAEGII--LVGET-MQVAESYMGELLHKSMVQVR-FDLLRKLKSFSLHDLMRDLSVSQGKAEDFL-----YTRK
>XP_017233048.1
S-LKRF----------------VECLVRHLVNEAD-SYPLISICGMGGLGKTTLAQKIYNHSAIKTHFAGLAWVSISQKW-Q-RVLQRILICLAN-SI-MDTDELVEYMLQIQERKKCLIVLDDIWSTD-A-WDSLKAAFT-EKVSKLMLTSRNVKVAEHVN-PE--IHQPECLSAEQSWELLKLKAL-RT-G---VERMEEIGREMVEYCAGLPLAIIILGGILVTKP---IEWEKVYRDG-S-L-KA--GKLSFL---VWSYNDLPSQLKPCFLYLSKFGEDNWIKSETLYHLWIAEGLV--LEGET-IQVAESYMGELVHRSMVQER-FDALTKFKACSLHDLMRDMSLIQAKAEDFF-SRS-YTR-
>XP_017233050.1
S-LKRF---F-EPELFVGFHEDVECLVRHLVDETH-SYPLISICGMGGLGKTTLAQKIYNHSAIKTHFAGLAWVSISRKW-Q-RVLQRILICLVE-SI-MDSNKLVEYMLHIKERKKCLIVLDDIWSTD-A-WDALKAAFP-GKISKLMLTSRNVEVAKHVN-LN--IHKPECLNPEQSWELLKLKAL-HT-G---------------------------------------------------------------------------------------------------YKV-----------------------------------------------------DMSFI---------------Q-
>XP_017233053.1
S-LKRF---F-EPEIFVGYHKDVERLVRRLVNEAD-SYPLISICGMGGLGKTTLAQKIYNHSAIKTHFAGLAWVTISQKW-Q-RVLQRILICLVE-SI-MDTDKLVEYMLQIQERKKCLIVLDDIWSPH-A-WDALKAAFP-GKMSKLMLTSRNAEVAEHVN-LN--IHKPKILSPEQSWELLKLKAL-HT-G---VKRMEELGREMVEHCAGLPLAIVILGGILVTKP---IEWEKVYRDS-S-L-KA--GKVSVL---VWSYNDLPPQLKPCFMYLSKFGEDKWIESQTLYQLWIAEGMV--LEGET-IQVAESYMGELVHRSMVQVR-FNSLTKFEDFSLHDLMRDMSLIQAKAEDFI-SRS-STR-
>XP_017233057.1
S-LKRF---F-EPQIFVGFHEDVECLVRHLVNEAD-SYPLISICGMGGLGKTTLAQKIYNHSAIKTHFAGLAWVSISQKW-Q-RVLQRILICLVE-SI-MDSDKLVEYMLKSQGKKKCLIVLDDIW-------------------------------------------------------------------------------EMVEHCAGLPLAIVVLGGILVTKP---IEWVKVYRDS-S-L-KA--GK-SFL---IWSYNDLPPQLKPCFLYLSKFSEDESIDIETLYQLWIAEGMI--LEGET-IQVAESYMGELVHRNMVQVR-FDSLTKFEYCSLHDLMRDMSLIQAKAEDFF-SRS-STR-
>XP_017233329.1
A-LLR-AASF-ED--VIGFEVDFQTLLAQLDN-QD-SLGLISIHGMGGLGKSTLASKLYHSSE-LSHFKSRAWVCVSEDY-D-LVLRKIIKCFR---L-MEELELLGHLRKILLNGHYLAVIDDIWDVE-V-WKKIKNAFP-KKGSRVIITTRNKMVAEGVE-DT--VHELSFLSKDESWQLFYKR----------TPNLEMLGKEMVDKCGGLPLAIVILSGLLLQKK---KFWSDVKDQL-K-L-KG----QELL---NLSYDDLSFHIRQCFLYLARYPEDHTIRVYKLKLLWVAEEFV---DGVD-EDVAEDYLNELINRNMIQIE-LTADGQVLVCKVHDLVRDLVVEKAREQKIL----QGQVR
>XP_017233361.1
A-LLR-TTAI-VD--VVGFDDDFKTLMGELDS-KD-SLRVISIHGMGGLGKTSLATKLYNSSK-LRQFNTHAKVCVSHEY-N-DVLKRIIKSFK--YM-MDEHDLLQYLPQLLREERYFALIDDIWDVQ-V-WEQIRIAFP-QKGSRIIITTRNRIVAQMAE-DK--VHQLRFLREDESWQLFCKR----------TPNMEKLGKEMVGKCGGLPLAIVVLSGLLLHNM---EYWSNVKAHI-H-L-KE--G-QEIL---SLSYNDLSPKMKDCFLFLGRYPEDHEIYPIELKLLWIAEEFI--TDGVV-EDLAEDYLKELINRNLIQVE-SQFNGQASRCRVHDLVRELAINIAKEQKLL----EGQRR
>XP_017234402.1
L-LKRF---Y-EPELFVGFHKDVDSLVGHLVDESD-CHRLISICGMGGLGKTTLAQKIYNHSTIKTYFSGLAWVTISQKW-Q-LVLQRILICLVR-EI-SDNDKLVEDLLQIQQQRKCLIVLDDIWSAD-A-WDSLKAALK-ENVSKLLLTSRSIDVATYVN-PK--IHRPEFLSQEQSWELLQLKALIPR-G---IKKMEELGREMVRSCAGLPLAIMVLGGILVTKP---IE----------------------------------------------------------------------------------------------------------------------------------------
>XP_017234608.1
S-LKRF---F-EPEIFVGFHDDVECLVRHLVNESD-SYPLISICGMGGLGKTTLAQKIYNHSAIKTHFAGLAWVSISRKW-Q-RVLQRILICLVN-SI-METDKLVEYMLQIQERKKCLIVLDDIWSTH-D-WNALKAAFP-GKISRLMLTSRNAEVADYVN-LN--IHKPKCLSPEQSWELLKLKAL-HT-G---VKRMEELGREMVEHCAGLPLAIVVLGGILVTKP---IEWEKVYRDS-S-L-KA--GKLSFL---IWSYNDLPPQLKPCFLYLSKFSEDESIDIETLYQLWIAEGMI--LEGET-IQVAESYMGELVHRNMVQVR-FDSLTKFESCSLHDLMRDMSLIQAKAEDFF-SRS-STR-
>XP_017234613.1
S-LKRF---F-EPELFVGFHEDVECLVRHLVDETH-SYPLISICGMGGLGKTTLAQKIYNHSAIKTHFAGLAWVSISRKW-Q-RVLQRILICLVE-SI-MDSDKLVEYMLHIKERKKCLIVLDDIWSTD-V-WDALKAAFP-GKISKLMLTSRNVEVAKHVN-LN--IHKPECLNPEQSWELLKLKAL-HT-G---------------------------------------------------------------------------------------------------YKV-----------------------------------------------------DMSFI-----------------
>XP_017234614.1
S-LKRF---F-EPELFVGFHEDVECLVRHLVDETH-SYPLISICGMGGLGKTTLAQKIYNHSAIKTHFAGLAWVSISRKW-Q-RVLQRILICLVE-SI-MDSDKLVEYMLHIKERKKCLIVLDDIWSTD-V-WDALKAAFP-GKISKLMLTSRNVEVAKHVN-LN--IHKPECLNPEQSWELLKLKAL-HT-G---------------------------------------------------------------------------------------------------YKV-----------------------------------------------------DMSFI-----------------
>XP_017234615.1
S-LKRF---F-EPELFVGFHEDVECLVRHLVDETH-SYPLISICGMGGLGKTTLAQKIYNHSAIKTHFAGLAWVSISRKW-Q-RVLQRILICLVE-SI-MDSDKLVEYMLHIKERKKCLIVLDDIWSTD-V-WDALKAAFP-GKISKLMLTSRNVEVAKHVN-LN--IHKPECLNPEQSWELLKLKAL-HT-G---------------------------------------------------------------------------------------------------YKV-----------------------------------------------------DMSFI-----------------
>XP_017234616.1
S-LKRF---F-EPELFVGFHEDVECLVRHLVDETH-SYPLISICGMGGLGKTTLAQKIYNHSAIKTHFAGLAWVSISRKW-Q-RVLQRILICLVE-SI-MDSDKLVEYMLHIKERKKCLIVLDDIWSTD-V-WDALKAAFP-GKISKLMLTSRNVEVAKHVN-LN--IHKPECLNPEQSWELLKLKAL-HT-G---------------------------------------------------------------------------------------------------YKV-----------------------------------------------------DMSFI-----------------
>XP_017234618.1
------------------------CY------DAD-SYPLISICGMGGLGKTTLAQKIYNHSAIKTHFAGLAWVSISRKW-Q-RVLQRILICLVN-SI-MDSDKLVEYMLQIQGRKKCLIVLDDIWSTD-T-WDALKAAFP-GKMSKLMLTSRNAEVAEHVN-LD--IHKPECLSPEQSWELLKLKAL-HT-G---VKRMEELGREMVEHCAGLPLAIVVLGGILVTKP---IEWEKVYRDS-S-L-KA--GKLSFL---VWSYNDLPPQLKPCFLYLSKFGEDKWIKLETLYQLWIAEGMI--LEGET-IQVAESYMGELVHRNMVQVR-FDSLTKFESCSLHDLMRDMSLIQAKAEDFF-SRS-STR-
>XP_017234944.1
S-P-R--ISY-IEKDFVGMEEEMDTLVSNLKN-KT-VFEVISIWGMGGQGKTTLAKKIYNHVDIRGHFKAFAWICITQQF-D-KVLKSIFKQLVE-EI-MEDSELVRELYNVQKDTMCLVVVDDIWMLA-A-WECLRPAFP-GEGSKILLTTRNISVAGL-------TYKLRSLTEEEGLLLLSRKAF--------VLEIEDVGRKIVQTCQGLPLAISTIGGILKGK----RDWELINKDI-Y-L-SR--GGRQVL---ALSYDNLPQCMRHCFLYLGNFKEDEKIYVEELYQLWLAEGLV---EGEM-LDKAERYMVEMAQRSLIEVE-QDSWSTFRTCRVHDLIRDMCLFKGKEEKFL-ESKDVARI
>XP_017235075.1
P-LKRF---F-EPEIFVGLEADVDHLVGLLVDESD-CYPLISICGMGGLGKTTLAQKIYNHSTIRRHFAGLAWASISQKW-Q-EVLQRILICLVE-EI-WDDDKLVENLLEIQQKKKCLIVLDDIWSTD-A-WDSIKVAFK-DKLSKLMLTSRNVDVAEYVD-PE--VHKPETLSADESWKLLQLKALPTR-G---YKRMEELGREMLRKCAGLPLAIVILGGILVTKP---VEWEKVYYDS-S-L-KR--GKFYIL---LWSYNELPPQLKPCFLYLGKFNEDEWIDAETLYQLWIAEGMV--LEGET-MQVAESYMGELVHKSMVQVR-VDLLTKFKSCSLHDLMRDLSLSLAKEKHFF-----YTRQ
>XP_017235191.1
--FRRWSTSL--ESHVYGREKDKEMIIDMLMK--DTDKFVVPIVGMGGLGKTTLAQLVYNDEEVDRNFELKAWACVSDNL-DI-VTRAILESLASCNL--DLNTLQVTLRQKLSGKKFLLVLDDIWSQN---WDLLRRPF-LGAGSKIIVTTRISDVAKMLS-HNG-AHHLNQLEPSHCLSLLARHALGKDNF-----DLKEIGENILKKCKGLPLAIKMLGGLLRTKQ-----WGDILKSI-D-L-PE--QSGGILPALRLSYRHLLPHLKQCFAFCSIYPKDYEFDKEKLIKLWMAEGLL--PSTKQ-EDFGCEYFDELLSRSFFQQSA----TC-KSYVMHDLINDLAVYVSGERCFR--TDRRVRH
>XP_017235573.1
--TRKL--PL----DMVGRDKEIKILEEWLLNEVD-TALIVAVTGTIGIGKTAMSSTVFDHLKI---FDCAAWIYVTS---RPDLLRDMFRS--EISL-LDEEELTKIISSYLVEKKFLLVVDDLDALD-A-WEYVKRALPL--KGKVVVTTRNPEISAIL-------HVLEPLSTEDSLILLRRRSWQQYDL-----ELLV--EEILQICQGQPLVIATIGGMLSTKE---KEWDKF---I---LRAS--VGFNIIQKALLSYFSLQPMLKCCLLYCGIFPLHHEISCKKLIRAWVAEGFI---QG---EEIGKLLLDDLIRRNLLEVA-R-ANGEVVSCRLLRLMQHFILKTLNRDYIS----KVTRI
>XP_017236523.1
E-PRRKNSSI-ERQE--G---EKESEKDIMQNTKN-GKGIACVSGESGIGKTELLLFAYRFQQR---YKMVLWI--GQRY---QNYLNLL--IGGLEI-FEEQEAAARVRKELM--RFLVVIDNLESKD---WKLVMDVLPRGGETHVIISTRLSHV---MN-----LLRLSYLSGVEAMSLMQG-S----------EEVDA--RVIEDKLGRLTLGLAIVGAILAENP------SRLLDTI---VPSRTGRECSSL-----RRNNL-LQFEVCFS----FDHADS-LATRMVFAWFAPSAI---S-----SVAAHKLPEKHHRTL-----K----KLHSC-------S----YGKSEALL--------R
>XP_017236524.1
E-PRRKNSSI-ERQE--G---EKESEKDIMQNTKN-GKGIACVSGESGIGKTELLLFAYRFQQR---YKMVLWI--GQRY---QNYLNLL--IGGLEI-FEEQEAAARVRKELM--RFLVVIDNLESKD---WKLVMDVLPRGGETHVIISTRLSHV---MN-----LLRLSYLSGVEAMSLMQG-S----------EEVDA--RVIEDKLGRLTLGLAIVGAILAENP------SRLLDTI---VPSRTGRECSSL-----RRNNL-LQFEVCFS----FDHADS-LATRMVFAWFAPSAI---S-----SVAAHKLPEKHHRTL-----K----KLHSC-------S----YGKSEALL--------R
>XP_017236525.1
E-PRRKNSSI-ERQE--G---EKESEKDIMQNTKN-GKGIACVSGESGIGKTELLLFAYRFQQR---YKMVLWI--GQRY---QNYLNLL--IGGLEI-FEEQEAAARVRKELM--RFLVVIDNLESKD---WKLVMDVLPRGGETHVIISTRLSHV---MN-----LLRLSYLSGVEAMSLMQG-S----------EEVDA--RVIEDKLGRLTLGLAIVGAILAENP------SRLLDTI---VPSRTGRECSSL-----RRNNL-LQFEVCFS----FDHADS-LATRMVFAWFAPSAI---S-----SVAAHKLPEKHHRTL-----K----KLHSC-------S----YGKSEALL--------R
>XP_017236526.1
E-PRRKNSSI-ERQE--G---EKESEKDIMQNTKN-GKGIACVSGESGIGKTELLLFAYRFQQR---YKMVLWI--GQRY---QNYLNLL--IGGLEI-FEEQEAAARVRKELM--RFLVVIDNLESKD---WKLVMDVLPRGGETHVIISTRLSHV---MN-----LLRLSYLSGVEAMSLMQG-S----------EEVDA--RVIEDKLGRLTLGLAIVGAILAENP------SRLLDTI---VPSRTGRECSSL-----RRNNL-LQFEVCFS----FDHADS-LATRMVFAWFAPSAI---S-----SVAAHKLPEKHHRTL-----K----KLHSC-------S----YGKSEALL--------R
>XP_017236527.1
E-PRRKNSSI-ERQE--G---EKESEKDIMQNTKN-GKGIACVSGESGIGKTELLLFAYRFQQR---YKMVLWI--GQRY---QNYLNLL--IGGLEI-FEEQEAAARVRKELM--RFLVVIDNLESKD---WKLVMDVLPRGGETHVIISTRLSHV---MN-----LLRLSYLSGVEAMSLMQG-S----------EEVDA--RVIEDKLGRLTLGLAIVGAILAENP------SRLLDTI---VPSRTGRECSSL-----RRNNL-LQFEVCFS----FDHADS-LATRMVFAWFAPSAI---S-----SVAAHKLPEKHHRTL-----K----KLHSC-------S----YGKSEALL--------R
>XP_017236528.1
E-PRRKNSSI-ERQE--G---EKESEKDIMQNTKN-GKGIACVSGESGIGKTELLLFAYRFQQR---YKMVLWI--GQRY---QNYLNLL--IGGLEI-FEEQEAAARVRKELM--RFLVVIDNLESKD---WKLVMDVLPRGGETHVIISTRLSHV---MN-----LLRLSYLSGVEAMSLMQG-S----------EEVDA--RVIEDKLGRLTLGLAIVGAILAENP------SRLLDTI---VPSRTGRECSSL-----RRNNL-LQFEVCFS----FDHADS-LATRMVFAWFAPSAI---S-----SVAAHKLPEKHHRTL-----K----KLHSC-------S----YGKSEALL--------R
>XP_017236529.1
E-PRRKNSSI-ERQE--G---EKESEKDIMQNTKN-GKGIACVSGESGIGKTELLLFAYRFQQR---YKMVLWI--GQRY---QNYLNLL--IGGLEI-FEEQEAAARVRKELM--RFLVVIDNLESKD---WKLVMDVLPRGGETHVIISTRLSHV---MN-----LLRLSYLSGVEAMSLMQG-S----------EEVDA--RVIEDKLGRLTLGLAIVGAILAENP------SRLLDTI---VPSRTGRECSSL-----RRNNL-LQFEVCFS----FDHADS-LATRMVFAWFAPSAI---S-----SVAAHKLPEKHHRTL-----K----KLHSC-------S----YGKSEALL--------R
>XP_017237004.1
Q---R-TPHS-DKSLLVGRDDDISYLVQMVCKNHEVELPVTAVYGMGGQGKTTVARMVYNRDAVINMFPKRMWITVSEDF-DF-ILNQMVVSLTASVL--NTEGLIKELQKNLKGEKFLLVLDDVWNEK---WDNLRNSL-LGAGSNILITTRSQEVAYAMR-C---SYQVKILSEEDSYELFKRIAFSHGGI-----AFEELGRRLVKRCGGLPLAIKTLGGLLHSKE-----WLEIQNSI-K-S-------KGVLASLRLSYDNLPYSLKRCFAYCSIIPKDTDICKDELAQIWKALGFL--LRGTA-EDIGYEYFNILLCNSLLQDV-ED-VGN-ITCKMHDLVHDLALDLSKYHSVT--VSSQPIY
>XP_017238096.1
C----------DGEALVGFQEEVTNLLHQLASI-K-QLQVISIVGMAGLGKTTLATRLYNDPYVVSYFYVRAWVTCSQVY-R-DLLLSILSSV-P-QV-RNDNMLAHDLYRALKGRRYLIVIDDIWSIK-A-WDDFKSCFP-GNGSRVMLTTRLKDIALHAQ-TE---LCLRFLTEEESFDLFKRKAFI-H-G-I---DLSSIGLNIMKKCRGLPLAIVVIAGVL--KY---DWWTHVEETV---IVT----DMDTL---ALSYNHLPQHLRSCFLSFGAFREDHDIPVYKLSWLWIAKGFI--LGTKS-EDVAEGYLMDLIRRSLVVVG-RGLNGAIKTCRIHDLLRDLCLRKAEEENFP-LTT---QL
>XP_017238097.1
C----------DGEALVGFQEEVTNLLHQLASI-K-QLQVISIVGMAGLGKTTLATRLYNDPYVVSYFYVRAWVTCSQVY-R-DLLLSILSSV-P-QV-RNDNMLAHDLYRALKGRRYLIVIDDIWSIK-A-WDDFKSCFP-GNGSRVMLTTRLKDIALHAQ-TE---LCLRFLTEEESFDLFKRKAFI-H-G-I---DLSSIGLNIMKKCRGLPLAIVVIAGVL--KY---DWWTHVEETV---IVT----DMDTL---ALSYNHLPQHLRSCFLSFGAFREDHDIPVYKLSWLWIAKGFI--LGTKS-EDVAEGYLMDLIRRSLVVVG-RGLNGAIKTCRIHDLLRDLCLRKAEEENFP-LTT---QL
>XP_017238098.1
C----------DGEALVGFQEEVTNLLHQLASI-K-QLQVISIVGMAGLGKTTLATRLYNDPYVVSYFYVRAWVTCSQVY-R-DLLLSILSSV-P-QV-RNDNMLAHDLYRALKGRRYLIVIDDIWSIK-A-WDDFKSCFP-GNGSRVMLTTRLKDIALHAQ-TE---LCLRFLTEEESFDLFKRKAFI-H-G-I---DLSSIGLNIMKKCRGLPLAIVVIAGVL--KY---DWWTHVEETV---IVT----DMDTL---ALSYNHLPQHLRSCFLSFGAFREDHDIPVYKLSWLWIAKGFI--LGTKS-EDVAEGYLMDLIRRSLVVVG-RGLNGAIKTCRIHDLLRDLCLRKAEEENFP-LTT---QL
>XP_017238099.1
-----------QVEVFIGFQ-EASYLLQKLVSI-K-QLEVISLVGMAGLGKTTLAKRLYNDPYVVSYFYIRAWVICSHVY-N-DLLLVILRSI-D-NV-MNDNMLAHVLYRALKGRRYLIVIDDVWSSS-A-WDDFKRCFP-D-NVKVSRT-----------------------------------------G-L---DLSFIERSITKTCRGLPLAIVVIAGLL--KG---DWWEQVAESV---IAT----DMDTL---ALSYNHLPRHLRPCFLSFGAFPEDYDIPVRKLIWLWIAEGFI--PEMKS-EGVAKDYLMDLISRSLVCVG-KGSNGAIKTCRIHDLLRDLALRRADEENFS-PSA---TQ
>XP_017238594.1
S----------YEEVLVGFQEEANSLLQQLASI-K-RLQVISIVGMAGNGKTTLVRKLYNDPYVVSYFHVRAWVTCSQVY-D-DLLLAILRSV-D-EV-KNDGMLAHDVYRALKGRRYLIVADDIWSNE-A-WDDLKRSFP-DNGSRIMLTTRLKDVALHAQ-TD---LCLRFLTEKESIDLFGRKAFV-T-T-I---DFIVIGMRIARKCHGLPLAIVVIAGLL--KN---DWWAHAEESL---IVT----DMDTL---ALSYNNLPQHLRSCFLFFGAFPEDHDVPVRKLIWLWIAEGFI--HDTKN-EDVAENYLMDLIGRSLVVAG-RGSNGAIKTCHIHDLLRDLCLKKIEKENFS-SFT---SQ
>XP_017239145.1
S-LKRF---F-EPEIFVGFHGDVDRLVGHLVNESD-RYPLISICGMGGLGKTTLAQKIYNHPTIKASFAGLAWVSISQEW-Q-LVLQRILICLIE-EI-WDDDKLVENLLEVQQRKKCLIVLDDIWTTD-A-WDSIKSAFT-KTVSKLMLTSRNAEVAEHVN-RE--IYQPECLNEEQSWELLKLKAV-PR-G---FTVMEKLGREMVKKCAGLPLAIVILGGILVTKP---MEWEKVYADS-S-L-EK--GKFHVL---VWSYNDLPPQLKPCFLYLGKFGEDEQIEAETLYQLWIAEGLV--LEGET-MQVAESYMGELVHRSMVQVR-YDSHTKIKSASLHDLMRDLSLSRAIAEGFF-LRS-DTRQ
>XP_017239146.1
S-LKRF---F-EPEIFVGFHGDVDRLVGHLVNESD-RYPLISICGMGGLGKTTLAQKIYNHPTIKASFAGLAWVSISQEW-Q-LVLQRILICLIE-EI-WDDDKLVENLLEVQQRKKCLIVLDDIWTTD-A-WDSIKSAFT-KTVSKLMLTSRNAEVAEHVN-RE--IYQPECLNEEQSWELLKLKAV-PR-G---FTVMEKLGREMVKKCAGLPLAIVILGGILVTKP---MEWEKVYADS-S-L-EK--GKFHVL---VWSYNDLPPQLKPCFLYLGKFGEDEQIEAETLYQLWIAEGLV--LEGET-MQVAESYMGELVHRSMVQVR-YDSHTKIKSASLHDLMRDLSLSRAIAEGFF-LRS-DTRQ
>XP_017239240.1
Q---R-TPPF-DESLIVGRDDEISFLVKTVCTNHAEDLPVIAVMGMGGQGKTTLARMVYNRDVVTDMFKKRMWVTVSDDF-DF-ILNQMVASLTASVL--NTEGLIKKLQSFLRDVKFLLVLDDVWNER---WNKLRDSL-LGAGSMILVTTRKQKVVDVMR-C---FHRVEKLSEEDSWELFKRRAFSRGGV-----RFAAMGREMVERCGGLPLAINALGGLLHSKK-----WLRIQDST-D-S-N-----DDVLPSLRLSYDNLPHSLKKCFAYCSILPKDSRISKDEMVRIWMALGFL--LKGNK-EDIGREYFNILLGNCLLQNG-D------IRYKMHDLVHDLALDLSRNHSAT--I-SKAIY
>XP_017239289.1
A-LLR-AASF-ED--VIGFEKDIQTLLAQLDN-QD-SLGLISIHGMGGLGKSTLASKLYHSSE-LSHFKSRAWVCVSEDY-D-HVLRKIIKCFE---L-MEEGELLRHLREILLDGHYLVVIDDIWDIQ-V-WKEIKNAFP-KKGSRIIITTRNKLVADGVE-DT--VHELSFLSQDESWQLFCKR----------TPNLEMLGKEMVDKCGGLPLAIVILSGLLLQRR---KFWSDVKDQL-K-L-KG----QELL---NLSYDDLSFDTRQCFLYLARYPEDHTIPVFELKLLWIAEEFV---DGVD-EDVAEDYVNELINRNMIQIE-LTADGQVLACKIHDLVRDLIIERAREHKIL----QGQAR
>XP_017239520.1
A-LLR-AASF-KD--VVGFGDDVRTLLAKLCN-ED-SLGLISIHGMGGLGKSTLASKLYHSSE-LGHFKSRAWVCVSEDY-D-HVLRKIIKCFG---L-MEEVELLGHLRKILLGGHYLVVIDDIWDVE-V-WKKIKNAFP-KKGSRVIITTRNKIVAEGVE-DT--VHELGFLSKDESWQLFCKR----------PPNLEMLGKEMVDKCGGLPLAIVILSGLLLQKK---KFWSDVKDQL-K-L-KG----QELL---NLSYDDLSCHIRQCFLYLARYPEDHTIRVRKLKLLWIAEEFV---DGVD-EDVAEDYVNELINRNMIQIE-VTADGQVLSFKIHDLVRDLVIAMAREKKIL----QGQAR
>XP_017239554.1
S----------EVEAFVGFQAEASDLLQQLVSI-K-QLQVICIVGMAGLGKTTLAERLYNDPYVVSYFYARAWITCSQVY-N-DLLLTLVSSV-D-DV-MDDNMLAHALYRALKGRRYLIVIDDIWSKE-A-WDDFQISFP-DIGSKILLTTRIKDVAVHAQ-PK---HCLRFLTEEESFDLFKKKAFI-M-G-Y---QMYSIGKSIARKCRELPLAIVVIAGLL--KT---SWWAQVDEAV---ILT----DIDTL---ALSYHHLPQHLRPCFLSFGAFPEDHDIPVCKLTWLWIAEGFI--QGTKS-EDVAEDYLMNLIGRSLVVVG-KRSNGAIKMCRIHDLLRDLGLKKAEEENFS-SST---PQ
>XP_017239556.1
SSSSDL--DS-KREVFVGYQAEASSLLQQLVSI-K-RLQVISIVGMAGLGKTTLARRLYNDPYVVSYFYVRAWVTCSQIY-H-NLLLGILRSV-D-DV-MDDNMLAHHLYRALMGRRYLIVIDDIWSRE-A-WDDFKNCFP-DKGSRIMLTTRLKVIASHAQ-SD---LCLRFLTEDESFELFRRKTFI-R-G-Y---DLSSIGHGITKKCHGLPLAIVVIAGLL--KD---DWWIHVAKSV---IVT----DIETL---ALSYNHLPQHLRPCFLSFGAFPEDYGISVRKLIYLWIAEGFI--HGTKT-EDVAEDHLTDLISRSLVVVG-KGSNGAMKTCYIHDLLRELCVRKAKEENFS-PCR---SQ
>XP_017239557.1
LPDGDM-----FQEVFIGFKSEASGLLQQLASI-K-KLEVISVVGMAGLGKTTLATRLYNDPYVMHYFYIRAWVTCSQVY-R-DLLLSILRSV-D-DI-MDDNVVAHHLYRALMGRRYLIVIDDIWSNE-A-WDDFKRCFP-DNGSKIMMTTRLKDVALHAQ-PE---LCLRFLTEEESFDLLRRKAFI-W-G-F---NLSLIGKSISSKCRGLPLAIVVIAGIL--KN---DWWEQVAESV---ILS----DMDTL---ALSYNHLPQHLRPLFLSFGAFPEDHDI-----IWLWITEGFI--LSTKS-EDVAEHYLMDLVSRSLVVAG-KGSNGSIKTCRIHDLLHDLCLRKAEEENFS---------
>XP_017240023.1
S----------EKKD--GLEEDVQVITNKLISGET--PALVAITGGKGIGKTTLARKIYHNPEVAHHFPCRAWVTLPLDF-E-SFLFSIAKQVLKIK-----------LSRLWCFQRYLIVLDDAHAIE-E-ATKALQELS-QSGSKLLITTTKRDL-VKASPCCY--HERRVLGDEEAWELFTARL---------NQEVEQLAREVTKKCSGRPSSVLKLADFMSSKAQMNEPHASHYLSL---LMSS--SNRQCL---NVSFDLMSSSNKQCLLYFILFPHN-EIPARRLIVLWVAEGLV--DQSET-ESAGEKILNELVQNCMIQVA-KS-NGKVKTCRLDYSLMDTLLLEAGKASFL------ILR
>XP_017240024.1
S----------ERKD--SLEEDIQVITTKLTGGQK--AALVAIIGEKGIGKTTLAKKIYHHRVVAHHFPCRAWVTASDDF-E-SFLFSIAKQVLRIR-----------LARLWWHQKYLIVLDDAHAIV-E-ARKTLCKLP-QSGSKLLITTSKRGL-LKASSNCY--HERRVLGDEEAWELFNTRL---------DQEVEQFARDIVKKCSGSPSSVLRLADIISSKAQINDPNGSSYPSL----------------------DLMSSSDKQFLMQFIHFSKT-EIPARRLIVLWVAEGLV--DDSET-ECAGENVLMELVQKRMIQVA-KP-NGKVKTCRLKYSLMDKLRTEAGKANFL------MLR
>XP_017240039.1
S-LKRF---F-EPEIFVGFHGDVDRLVGHLMNESD-CYPLISICGMGGLGKTTLAQKIYNHPTIKASFAGLAWVSISQKW-Q-LVLQRILICLIE-EI-WDDD------------------------------------------------NSNVEVAVHVN-RE--IYQPECLNAEQSWELLKLKAL-PR-G---FTVMEKMGREMVKKCAGLPLAIVILGGILVTKP---MEWEKVYADS-S-L-QK--GKFHVL---VWSYNDLPPQLKPCFLYLGKFGEDKMIEVETLYQLWIAEGMV--LEGET-MQVAESYMGELVHRSMVQVT-FESPTKIKYSFLHDLMRDLSLSQ----------------
>XP_017240042.1
--CYYYNKLF-NPLMFCFMHGVVDRLVGHLVNESD-IYPLISICGMGGLGKTTLAQKIFNHPTIKASFAGLAWVSISQKW-Q-LVLQRILICLIE-EI-WDDDKLVENLLEIQQRKKCLIVLDDIWTTD-A-WDSIKSAFT-GTVSKLMLTSRNAEVAEHVN-RE--IYQPECLNEEQSWELLKLKSV-PR-G---FTVMEKLGREMVKKCAGLPLAIVILGGILVTKP---MEWEK-------------------------------------------------IEAETLYQLWIAEGMV--LEGET-MQVAESYMGELVHRSMVQVR-YDSHRKIKSSSLHDLMRDLSLSQAKAEDFS-FRS-DTRQ
>XP_017241184.1
Q---S-TPPC-DQSLIVGRDDDISFLVQTVCTNYAEDLPVIAVMGLGGQGKTTLARMVYNKDVVTDTFKKRMWVTVSDDF-DF-ILNQMVVSLTASVL--NTEGLINKLQSSLRGVKFLLVLDDVWNDR---WDNLRNSL-LGAGSKILVTTRKQKAVDVMQ-C---VHRVEKLSEQDSWKLFKRRAFSQGGV-----KFVAMGRRMVERCSGLPLAIKTLGGLLRSKK-----WVQIQNSR-N-L-------DGVLSSLRLSYDNLPHSLKKCFAYCSILPKDSRIMKDEMVRIWMALGFL--LKGNK-EDIGSEYFNILLWNCLLQDG-EY--GH-IIYKMHDLVHDLALDISKHHSVT--I-SKAIY
>XP_017241236.1
A-LLR-AASF-KD--VVGFEVDYQTLLAQLDN-QD-SLGFISIHGMGGLGKSTLASKLYHSSE-LSHFKSRAWVCVSEDY-D-LVLRKIINCFK---L-MEEVELLGHLRKILLEGHYLVVIDDIWDVD-F-WKKIKSAFP-KKGSRVIITTRNKLVAEGVE-DT--IHELSFLSKDESWKLFCKR----------TPNLEMLGKEMVDKCGGLPLAIVILSGLLLQKK---QFWSNVKDQL-K-L-KG----QELL---NLSYDDLSFNMRQCFLYLARYPEDHTIQVSKLKLLWIAEEFV---DGEY-EDVAEDYVNELINRNMIQIE-LTVDGQVLVFKIHDLVRDLVIEKAREQKIL----QGQAR
>XP_017241237.1
A-LLR-AASF-KD--VVGFEVDYQTLLAQLDN-QD-SLGFISIHGMGGLGKSTLASKLYHSSE-LSHFKSRAWVCVSEDY-D-HVLRKIIKCFE---L-MEEVELLRHLRKILLEGHYLVVIDDIWDVD-F-WKKIKSAFP-KKGSRVIITTRNKLVAEGVE-DT--IHELSFLSKDESWKLFCKR----------TPNLEMLGKEMVDKCGGLPLAIVILSGLLLQKK---QFWSNVKDQL-K-L-KG----QELL---NLSYDDLSFNMRQCFLYLARYPEDHTIQVSKLKLLWIAEEFV---DGEY-EDVAEDYVNELINRNMIQIE-LTVDGQVLVFKIHDLVRDLVIEKAREQKIL----QGQAR
>XP_017241238.1
A-LLR-AASF-KD--VVGFEVDYQTLLAQLDN-QD-SLGFISIHGMGGLGKSTLASKLYHSSE-LSHFKSRAWVCVSEDY-D-HVLRKIIKCFE---L-MEEVELLRHLRKILLEGHYLVVIDDIWDVD-F-WKKIKSAFP-KKGSRVIITTRNKLVAEGVE-DT--IHELSFLSKDESWKLFCKR----------TPNLEMLGKEMVDKCGGLPLAIVILSGLLLQKK---QFWSNVKDQL-K-L-KG----QELL---NLSYDDLSFNMRQCFLYLARYPEDHTIQVSKLKLLWIAEEFV---DGEY-EDVAEDYVNELINRNMIQIE-LTVDGQVLVFKIHDLVRDLVIEKAREQKIL----QGQAR
>XP_017241239.1
A-LLR-AASF-KD--VVGFEVDYQTLLAQLDN-QD-SLGFISIHGMGGLGKSTLASKLYHSSE-LSHFKSRAWVCVSEDY-D-HVLRKIIKCFE---L-MEEVELLRHLRKILLEGHYLVVIDDIWDVD-F-WKKIKSAFP-KKGSRVIITTRNKLVAEGVE-DT--IHELSFLSKDESWKLFCKR----------TPNLEMLGKEMVDKCGGLPLAIVILSGLLLQKK---QFWSNVKDQL-K-L-KG----QELL---NLSYDDLSFNMRQCFLYLARYPEDHTIQVSKLKLLWIAEEFV---DGEY-EDVAEDYVNELINRNMIQIE-LTVDGQVLVFKIHDLVRDLVIEKAREQKIL----QGQAR
>XP_017241240.1
A-LLR-AASF-KD--VVGFEVDYQTLLAQLDN-QD-SLGFISIHGMGGLGKSTLASKLYHSSE-LSHFKSRAWVCVSEDY-D-HVLRKIIKCFE---L-MEEVELLRHLRKILLEGHYLVVIDDIWDVD-F-WKKIKSAFP-KKGSRVIITTRNKLVAEGVE-DT--IHELSFLSKDESWKLFCKR----------TPNLEMLGKEMVDKCGGLPLAIVILSGLLLQKK---QFWSNVKDQL-K-L-KG----QELL---NLSYDDLSFNMRQCFLYLARYPEDHTIQVSKLKLLWIAEEFV---DGEY-EDVAEDYVNELINRNMIQIE-LTVDGQVLVFKIHDLVRDLVIEKAREQKIL----QGQAR
>XP_017241244.1
A-VLR-AASF-DD--VIGFEADYQTLLAQLDN-PD-SLGFISIHGMGGLGKSTLASKLYHSSE-LSHFKSRAWVCVSEDY-D-NVLRKIIKCFN---L-MEEGELLRHLREILLDGHYLAVIDDIWDIE-F-WKRIKNAFP-KKGSRVIITTRNKLVARGIE-DT--IHELSFLSKEESRQLFSKR----------------------------------------------------QPQT-------------------------------C------------------------------------------------------------------------------------------------
>XP_017241343.1
Q---R-TPPC-DESQIVGREDDISFLVETVCTNHAEDLPVIAVMGMGGQGKTTLARMVYNRDVVTDMFTERIWVSVSDDF-DF-ILNQMVASLTASSI--NPEGVIKKLQNSLSGVKFLLVLDDVWNER---WDNLRNSL-LGAGSKILVTTRKQEVVNAMR-S---VYKVGKLSEEDSWELFKRRAFSPGGV-----KFTAMGKRMVERCGGLPLAIKTLGG----------------------------------------------------------------------------------------------FKII-------------------------------------------------
>XP_017241699.1
S-LKRF---F-EPEIFVGFHGAVNQLVGYLVNESD-RYPLISICGMGGLGKTTLAQKIYNHPTIKASFSGLAWVSISQKW-Q-LVLQRILICLIE-EI-WDDDKLVENLLEIQQRKKCLIVLDDIWTTD-A-WDSIESAFT-KTGSKLILTSRNVKVAVHVN-RE--IYQPECLNEEQSWELLKLKAV-PR-G---FIEMEKLGREMVKKCAGLPLAIVILGGILVTKP---MEWEKVYADS-S-L-QK--GKFHVL---VWSYNDLPPQLKPCFLYLGKFGEDEQIKAETLYQLWIAEGMV--LEGET-MQVAESYMGELVHRSMVQVT-YDSHTKIKSSSLHDLMRDLSLSQAKAEDFF-FRS-DTRQ
>XP_017241700.1
S-LKRF---F-EPEIFVGFHGAVNQLVGYLVNESD-RYPLISICGMGGLGKTTLAQKIYNHPTIKASFSGLAWVSISQKW-Q-LVLQRILICLIE-EI-WDDDKLVENLLEIQQRKKCLIVLDDIWTTD-A-WDSIESAFT-KTGSKLILTSRNVKVAVHVN-RE--IYQPECLNEEQSWELLKLKAV-PR-G---FIEMEKLGREMVKKCAGLPLAIVILGGILVTKP---MEWEKVYADS-S-L-QK--GKFHVL---VWSYNDLPPQLKPCFLYLGKFGEDEQIKAETLYQLWIAEGMV--LEGET-MQVAESYMGELVHRSMVQVT-YDSHTKIKSSSLHDLMRDLSLSQAKAEDFF-FRS-DTRQ
>XP_017241701.1
S-LKRF---F-EPEIFVGFHGAVNQLVGYLVNESD-RYPLISICGMGGLGKTTLAQKIYNHPTIKASFSGLAWVSISQKW-Q-LVLQRILICLIE-EI-WDDDKLVENLLEIQQRKKCLIVLDDIWTTD-A-WDSIESAFT-KTGSKLILTSRNVKVAVHVN-RE--IYQPECLNEEQSWELLKLKAV-PR-G---FIEMEKLGREMVKKCAGLPLAIVILGGILVTKP---MEWEKVYADS-S-L-QK--GKFHVL---VWSYNDLPPQLKPCFLYLGKFGEDEQIKAETLYQLWIAEGMV--LEGET-MQVAESYMGELVHRSMVQVT-YDSHTKIKSSSLHDLMRDLSLSQAKAEDFF-FRS-DTRQ
>XP_017241702.1
S-LKRF---F-EPEIFVGFHGAVNQLVGYLVNESD-RYPLISICGMGGLGKTTLAQKIYNHPTIKASFSGLAWVSISQKW-Q-LVLQRILICLIE-EI-WDDDKLVENLLEIQQRKKCLIVLDDIWTTD-A-WDSIESAFT-KTGSKLILTSRNVKVAVHVN-RE--IYQPECLNEEQSWELLKLKAV-PR-G---FIEMEKLGREMVKKCAGLPLAIVILGGILVTKP---MEWEKVYADS-S-L-QK--GKFHVL---VWSYNDLPPQLKPCFLYLGKFGEDEQIKAETLYQLWIAEGMV--LEGET-MQVAESYMGELVHRSMVQVT-YDSHTKIKSSSLHDLMRDLSLSQAKAEDFF-FRS-DTRQ
>XP_017241703.1
S-LKRF---F-EPEIFVGFHGAVNQLVGYLVNESD-RYPLISICGMGGLGKTTLAQKIYNHPTIKASFSGLAWVSISQKW-Q-LVLQRILICLIE-EI-WDDDKLVENLLEIQQRKKCLIVLDDIWTTD-A-WDSIESAFT-KTGSKLILTSRNVKVAVHVN-RE--IYQPECLNEEQSWELLKLKAV-PR-G---FIEMEKLGREMVKKCAGLPLAIVILGGILVTKP---MEWEKVYADS-S-L-QK--GKFHVL---VWSYNDLPPQLKPCFLYLGKFGEDEQIKAETLYQLWIAEGMV--LEGET-MQVAESYMGELVHRSMVQVT-YDSHTKIKSSSLHDLMRDLSLSQAKAEDFF-FRS-DTRQ
>XP_017241704.1
S-LKRF---F-EPEIFVGFHGAVNQLVGYLVNESD-RYPLISICGMGGLGKTTLAQKIYNHPTIKASFSGLAWVSISQKW-Q-LVLQRILICLIE-EI-WDDDKLVENLLEIQQRKKCLIVLDDIWTTD-A-WDSIESAFT-KTGSKLILTSRNVKVAVHVN-RE--IYQPECLNEEQSWELLKLKAV-PR-G---FIEMEKLGREMVKKCAGLPLAIVILGGILVTKP---MEWEKVYADS-S-L-QK--GKFHVL---VWSYNDLPPQLKPCFLYLGKFGEDEQIKAETLYQLWIAEGMV--LEGET-MQVAESYMGELVHRSMVQVT-YDSHTKIKSSSLHDLMRDLSLSQAKAEDFF-FRS-DTRQ
>XP_017241705.1
S-LKRF---F-EPEIFVGFHGAVNQLVGYLVNESD-RYPLISICGMGGLGKTTLAQKIYNHPTIKASFSGLAWVSISQKW-Q-LVLQRILICLIE-EI-WDDDKLVENLLEIQQRKKCLIVLDDIWTTD-A-WDSIESAFT-KTGSKLILTSRNVKVAVHVN-RE--IYQPECLNEEQSWELLKLKAV-PR-G---FIEMEKLGREMVKKCAGLPLAIVILGGILVTKP---MEWEKVYADS-S-L-QK--GKFHVL---VWSYNDLPPQLKPCFLYLGKFGEDEQIKAETLYQLWIAEGMV--LEGET-MQVAESYMGELVHRSMVQVT-YDSHTKIKSSSLHDLMRDLSLSQAKAEDFF-FRS-DTRQ
>XP_017241706.1
S-LKRF---F-EPEIFVGFHGAVDQLVGHLVNESD-CYPLISICGMGGLGKTTIAQKIYNHPTIKATFAGLAWVSISQKW-Q-LVLQRILVCLIE-EI-WDDDKLVENLLEIQQRKKCLIVLDDIWTTD-A-WDSMKSAFT-ETVSKLILTSRNVDVAVHVN-PA--IYQPECLNAEQSWELLKLKAV-PR-G---FTEMEKMGREMVKKCAGLPLAIVILGGILVTKP---MEWEKVYADS-S-L-EK--GKFHVL---LWSYNDLPPQLKPCFLYLGKFGEDEQIETETLYQLWIAEGMV--LEGET-MQVAESYMGELVRRSMVQVT-YDSRTKITSSSLHDLMRDLSLSQAKEEDFS-FRS-ETRQ
>XP_017241707.1
S-LKRF---F-EPEIFVGFHGAVDQLVGHLVNESD-CYPLISICGMGGLGKTTIAQKIYNHPTIKATFAGLAWVSISQKW-Q-LVLQRILVCLIE-EI-WDDDKLVENLLEIQQRKKCLIVLDDIWTTD-A-WDSMKSAFT-ETVSKLILTSRNVDVAVHVN-PA--IYQPECLNAEQSWELLKLKAV-PR-G---FTEMEKMGREMVKKCAGLPLAIVILGGILVTKP---MEWEKVYADS-S-L-EK--GKFHVL---LWSYNDLPPQLKPCFLYLGKFGEDEQIETETLYQLWIAEGMV--LEGET-MQVAESYMGELVRRSMVQVT-YDSRTKITSSSLHDLMRDLSLSQAKEEDFS-FRS-ETRQ
>XP_017241708.1
S-LKRF---F-EPEIFVGFHGAVDQLVGHLVNESD-CYPLISICGMGGLGKTTIAQKIYNHPTIKATFAGLAWVSISQKW-Q-LVLQRILVCLIE-EI-WDDDKLVENLLEIQQRKKCLIVLDDIWTTD-A-WDSMKSAFT-ETVSKLILTSRNVDVAVHVN-PA--IYQPECLNAEQSWELLKLKAV-PR-G---FTEMEKMGREMVKKCAGLPLAIVILGGILVTKP---MEWEKVYADS-S-L-EK--GKFHVL---LWSYNDLPPQLKPCFLYLGKFGEDEQIETETLYQLWIAEGMV--LEGET-MQVAESYMGELVRRSMVQVT-YDSRTKITSSSLHDLMRDLSLSQAKEEDFS-FRS-ETRQ
>XP_017241925.1
Q---R-TPPF-DESLIVGRDDEISFLVETVCTNYAEDLPVIAVWGMGGQGKTTLARMVYNRDVVTDMFKKRMWVTVSDDF-DF-ILNQMVSSLTASML--NPEGLIKKLQNSLRGVKFLLVLDDVWNER---WDNLKNSL-LGAGSKILVTTRKQKVVDVMS-C---FHRVEKLSKENSWELFKRRAFSR-GV-----RYEAMGRRMVERCGGLPLAIKALGGLLHSKR-----WFRIQEST-D-S-N-----DDVLPSLRLSYDNLPHSLKKCFAYCSILPKDSIIWKDEMVRLWTALGFL--LKGNK-EDIGSEYFNILLWNCLLQDG-GD--NG-DFYKMHDLVHDLALDLSEHHSVT--I-SKAIY
>XP_017241928.1
Q---R-TPPF-YESLIVGRDDEISFLVDAVCTNHAEDLPVIAVMGMGGQGKTTLARMVYNSDVVTDTFKKRMWVTVSDDF-DF-ILNQMVASLTASVL--NTEGLIKILQ---------------------------NSL-R------------------------------------------------------------------------------------------------------------------------------------------------------------------------------------------------------------------------------------
>XP_017241929.1
Q---R-TPPF-YESLIVGRDDEISFLVDAVCTNHAEDLPVIAVMGMGGQGKTTLARMVYNSDVVTDTFKKRMWVTVSDDF-DF-ILNQMVASLTASVL--NTEGLIKILQ---------------------------NSL-R------------------------------------------------------------------------------------------------------------------------------------------------------------------------------------------------------------------------------------
>XP_017242008.1
Q---R-TPPF-DESLIVGRDDEISFLVKTVCTNHAEDLPVIAVMGMGGQGKTTLARMVYNRDVVTDMFKKRMWVTVSDDF-DF-ILNQMVASLTTSVL--NTEGLIKKLQSFLRDVKFLLVLDDVWNER---WDKLRNSL-LGAGSKILVTTRKQEVVDVMR-C---LHRVEKLSKEDSWELFKRRAFSRGGV-----RFVAMGRKMVGRCGGLPLAIKALGGLLHSKK-----WLRIQNST-D-S-N-----DDVLPSLRLSYDNLPHSLKKCFAYCSILPKDSLISKGEMVRIWMALGFL--VKGNK-EDIGREYFNILLWNCLLQNG-D------IRYKMHDLVHDLALDLSKNHSAT--I-SKAIY
>XP_017242108.1
S----------DEEVFVGFQEEASDLLKRLASI-K-QLQVISIVGMAGLGKTTLARRLYNDPYLVSYFHVRVWVCCSQDY-Q-DLLLGILRSV-D-QI-MNDNMLAHELYRALMDRRYLIVIDDIWSSE-A-WDDLKRCFP-DNGSKIMLTTRLEEVALHAQ-SD---LHLRFLTEEESFTLLRRKAFI-T-E-L---YLTLIGKRITKKCRGLPLAVVVIAGLL--KS---EWWAEVEERV---ILT----DMDTL---ALSYDHLPQYLRPCFLYFGAFPEDYDIPVSKLVCLWIAEGFI--CSTKR-EDVAADYLTDLASRSLV-VC-EGSMGAIKTCRIHDLLRDLSLRKAEEENFL-PSK---FQ
>XP_017242657.1
S-LKRF---F-EPEIFVEFHGAVDQLVGHLVDESD-CYPLISICGMGGLGKTTLAQKIYNHPTIKASFAGLAWVSISQKW-Q-LVLQRILICLIE-EI-WDDDKLVENLLEIQQRKKCLIVLDDIWTTG-A-WDSMKSAFT-ETVSKLMLTSRNVEVAVHVN-RE--IYQPECLNAEQSWELLKLKAV-PR-G---FTVMERLGREMVKKCAGLPLAIVILGGILVTKP---MEWEKVYADS-S-L-EQ--GKFHVL---VWSYNDLPPQLKPYFLYLGKFGEDEQIEVETLYQLWIAEGLV--LEEET-MQVAESYMRELVHRSMVQVR-YDSRTKIKSSSLHDLMRDLSISQAKAVDFS---------
>XP_017243167.1
---------------------------------------LSSLVGWGGLGKTTLARKIYNHSTIKKHFSGLAWVSISQKW-Q-AVLQRILVSLVA-EI-SEVDKLVENLLEIQLKKNCLIVLDDIWSID-A-WDSLKAAFP-EIRTKIMLTSRNVDVASHVN-PR--VYKPQVLDAEQSWELLRLKAL-PK-P--GYQKMEEWGRELVQNCSGLPLAIVVLGGILVTKP---YEWEKVYYDS-S-L-KR--GKFEFL---VWSYNDLPSQLKLCFLYMGKFAEDEDIEAETLYQLWIAEGMV--LEGET-MQVAESYMGELVHKSMVQVI-YDSQRKFKSCLLHDLMRDLSMSIAKGEDFF-LAS-SPRQ
>XP_017243168.1
---------------------------------------LSSLVGWGGLGKTTLARKIYNHSTIKKHFSGLAWVSISQKW-Q-AVLQRILVSLVA-EI-SEVDKLVENLLEIQLKKNCLIVLDDIWSID-A-WDSLKAAFP-EIRTKIMLTSRNVDVASHVN-PR--VYKPQVLDAEQSWELLRLKAL-PK-P---YQKMEEWGRELVQNCSGLPLAIVVLGGILVTKP---YEWEKVYYDS-S-L-KR--GKFEFL---VWSYNDLPSQLKLCFLYMGKFAEDEDIEAETLYQLWIAEGMV--LEGET-MQVAESYMGELVHKSMVQVI-YDSQRKFKSCLLHDLMRDLSMSIAKGEDFF-LAS-SPRQ
>XP_017243369.1
L-RMRETHSF-LASDVVGRDLDKEHIVSLLLASNM-NISMLSIVGLGGLGKTTLAKLVYNDQRIVENFEKRIWVYIPEEF-DL-LTERIIRAATDNAH--DLDQLQIRLRDELMSKKFLLVLDDVWNED---WLDLRDLL-TGAGSRVVVTTRSKVVASIMG-T---SYELECLSNDECMSIFVRCAFKEGQE-----ELLEIGKAIVNKCGGIPLAVRTLGSLLCTKT-----CLYIKDNI-N-I-SQ--KENDILPILRLSYDQMRTSLKQCFSYCSIFPKDYHIPREELINLWIAQGFV--QE-R--EEIGNEYFNELLSRSFFQDV-DA-NCE-VLCRMHDLVHDLARSVAGTLFSY----KRVRH
>XP_017243701.1
A-VLR-ATSF-VD--VVGFEDDFKTLFAELVG-ED-SLKVISIHGMGGLGKTTLASKLYDSGK-LNHFNCRAWVCVSQEY-N-DVLRTIIKSIM-----MNEVDLLQHLRKLLLGRRYLAVIDDIWDIE-A-WEKIKKAFP-NKGSRVIITTRNKIIAQRVD-DR--VHALRFLREDESWDLFCKR----------LKNLEQLGKEMVGKCGGLPLAIMVLSGLLLHKN---EEWVKVKNDI-Q-L-KG----QDIL---NLSYYDLSFQIRQCFLYLARFPEDHAFKVNNLKLLWIAEEFI--SDGVS-EDVAENYLIELINRNMIWIE-KYWGEKVHTCRMHDLVRDLAIQKSKEEKLL----QEQPR
>XP_017243702.1
A-VLR-ATSF-VD--VVGFEDDFKTLFAELVG-ED-SLKVISIHGMGGLGKTTLASKLYDSGK-LNHFNCRAWVCVSQEY-N-DVLRTIIKSIM-----MNEVDLLQHLRKLLLGRRYLAVIDDIWDIE-A-WEKIKKAFP-NKGSRVIITTRNKIIAQRVD-DR--VHALRFLREDESWDLFCKR----------LKNLEQLGKEMVGKCGGLPLAIMVLSGLLLHKN---EEWVKVKNDI-Q-L-KG----QDIL---NLSYYDLSFQIRQCFLYLARFPEDHAFKVNNLKLLWIAEEFI--SDGVS-EDVAENYLIELINRNMIWIE-KYWGEKVHTCRMHDLVRDLAIQKSKEEKLL----QEQPR
>XP_017243845.1
A-LLR-ATSF-VD--VVGFEDDFKTLLDELVS-ED-SLKLISIHGMGGLGKTTLASKLYHSSK-VSHFKSRAWVCVSQEY-N-DVLKTMIKSFG---M-MDEIDLLQHLRKLLVDCGYLVVIDDIWDIE-A-WIKIKKAFP-KQGSRVIITTRNKIIAQKVD-DR--VHPLRFLREDESWQLFLKR----------TPNLEKLGKQMVCKCGGLPLAIMILSGLLLHKK---EDWSLVKDHL-K-L-KA----QEIL---SLSYYDLSFQLRRCFLYLARFPEDHTFEVNNLKLLWIAEEFI--SDGLV-EDVSEDYLNELINRNMIQIA-TRWDGHVWDCRIHDLVRDLAIQKASEEKLL----NEQPR
>XP_017243858.1
AVLLR-TTAI-VD--VVGFEDDFRALLAELMG-ED-SLKIIAIHGMGGLGKTTLANKLYHSSE-LGHFKIRAKVCVSQEY-N-DVLRRIIRSFM---W-MDEVDLLQHLRKLL-DGSYLVLIDDIWDLE-A-WEMIKKAFP-KKGSRIIITTRNKNVAQRVD-DR--VHELRFLREDESWQLFCKR----------AQNLEKLGKDMVGKCQGLPLAIVVLSGLLLHKK---DDWSKVRDHI-Q-L-KG----QEIL---SLSYNDLSFQTRQCFLYLARFPEDQTFRVHKLKQIWIAEEFI--SDGIV-EDVAEDNLNELINRNMIQIV-TLWDGQVRECRVHDLVHDLAVQKAKEEKFL----QGQPR
>XP_017243859.1
AVLLR-TTAI-VD--VVGFEDDFRALLAELMG-ED-SLKIIAIHGMGGLGKTTLANKLYHSSE-LGHFKIRAKVCVSQEY-N-DVLRRIIRSFM---W-MDEVDLLQHLRKLL-DGSYLVLIDDIWDLE-A-WEMIKKAFP-KKGSRIIITTRNKNVAQRVD-DR--VHELRFLREDESWQLFCKR----------AQNLEKLGKDMVGKCQGLPLAIVVLSGLLLHKK---DDWSKVRDHI-Q-L-KG----QEIL---SLSYNDLSFQTRQCFLYLARFPEDQTFRVHKLKQIWIAEEFI--SDGIV-EDVAEDNLNELINRNMIQIV-TLWDGQVRECRVHDLVHDLAVQKAKEEKFL----QGQPR
>XP_017244594.1
G-LLR-ATSF-VD--VVGLEDDFKTLLAQLLS-ED-SLNLISIYGMGGLGKTTLASKLYHSSE-LSHFQSRAWVCVSQEY-D-DVLNKIIKSFQ---L-MDEVDLLRHLRKILQDSRYLAVIDDIWDVE-A-WEKIKIAFP-KKGSRVIVTTRNKKVAERVD-DR--VHELRFMREDESWQLFCKR----------TRDLEKLGMEMVNRCQGLPLAIVVLSGILLHKT---EDWSKVKDYI-Q-L-KN----QDIL---NLSYSDLSFQMQQCFLYLARFPEDHVIQVNKLKLLWIAEEFI--TDGIA-EDVAEDYLNELVNRSIIQIT-TSFNGEVLQCRVHDLVHDLSIQKAAEQKLL----HRQPR
>XP_017245430.1
A-LLR-ATSF-VD--VVGYEEDTKVLLAELVK-ED-SLGVISIHGMGGLGKTTLASKLYHSSE-LSHFETRAWVCFSQAY-N-DVLRTMIMSFD-----MKEVDLLRNMQAILQTCRCLVVIDDMWEIE-G-WEKIKKAFA-TKGSRVVITTRNKKIAQMVD-DR--VHELHFLSNDESWQLFCKR----------TKNLEKLGEEMVGKCQGLPLAIVVLSGLLLHK----QGWLEVHDHI-Q-L-KG----QEIL---NLSYNDLSFQKRKCFLYLAKYPEDFIFDVDMLGHLWIAEEFI--SDGLL-EDVAKDYLHELINRNMIQIV-DYCDGRVAACRVHDLVRDLAVQKAKEERLL----REQPR
>XP_017245613.1
A-LLR-ATSF-VD--VVGFEDDFKTLLDELVS-ED-SLKLISIHGMGGLGKTTLASKLYHSSK-VSHFKSRAWVCVSQEY-N-DVLKTMIKSFG---M-MDEIDLLQHLRKLLVDCGYLVVIDDIWDIE-A-WIKIKKAFP-KQGSRVIITTRNKIIAQKVD-DR--VHPLRFLREDESWQLFLKR----------TPNLEKLGKQMVCKCGGLPLAIMILSGLLLHKK---EDWSLVKDHL-K-L-KA----QEIL---SLSYYDLSFQLRRCFLYLARFPEDHTFEVNNLKLLWIAEEFI--SDGLV-EDVSEDYLNELINRNMIQIA-TRWDGHVWDCRIHDLVRDLAIQKASEEKLL----NEQPR
>XP_017245876.1
M-KRR---SF-NEDDVVGLEEDIEALMSRLIH-GD-RRSVISIIGMAGLGKTTLAKKLYLNCDINKHFDCCAWVYVSQDY-R-DILLELGKKVME-SV-MNGEDLLDSLCVFLSDKRYLIVLDDIWKHE-H-WDDLRPAFP-MSGSRIILTTRFKDVALYAN-VR--PHELCFLNNDRSWELFLRKL---------PPWSEDLGKQIVKRCGGLPLAIVVLAGLLSRKG---SEWQKVLQSV-Q-L-------EEIL---ALSYSDLPYYLKPCFLYLGLFPEDFEISARRLTLLWVAEGLV---GEEH-EDVAEDYLEELIGRSMVQVA-KKSSGRTKACRVHDLLRDLCLARGQEEALF-----GARR
>XP_017248132.1
--YDR-TTSF-NETDVVGREEDMKKISDMLLSEEL-GISVIPIIAMGGMGKTTLAQSIYNNETIQSHFKVVMWACVGYKF-DI-VLKEMIETHSKVAL-LPLHLLESRLLNVISTNCILVVLDDVWSVN---YEKLERLL-KAGGSRVLITSRDSGVFSL-S-SQP------------------------------------------------------------------------------------------------------------------------------------------------D-----------------------------------------------------------
>XP_017249138.1
A-LLR-ATSF-VE--VVGFKDDVQTLMAQLRK-KG-TLGMISIHGMGGLGKSTLASKLYHSRE-LRNFTRRAWVCVSEDY-S-NVLRKIIKCFN---L-MEEEDLLRHLREVLQASCYLVVIDDIWDLK-V-WEKIKNAFP-NEGCRVIITTRDKKVAEGVD-DQ--VHKLRFLSEDESWQLFCKR----------TQNLEEIGKDMVGKCRGLPLAIVVLSGLLLHQK---TDWSRVKDHI-R-L-KD----QEIL---SLSYEDLPFKMRQCFLYLARFPEDHIFEVDRLMQLWIAEDFI--SDGVF-EDVAEYYLSELINRNMIETA-RRFDGVVFSCRIHDLVRDLAMQKAREQGLL----REKRR
>XP_017249802.1
---QETTPGQ-DEEE--GLEAERNSFKR---KSKS-GNSIVCINGASGIGKTELALFAYRYSQR---YKMVLWV--GERY---QNILNLM--VSEKEI-FDEQEEAKRVKRELF--RYLVIIDNLETKE---WKDLHDLIPRTGGSHVIITTRLSRV---MN-----FMQLQPLPLYDAMIVIKGRR----------LEMEF--EKFYDKLGRSTFGLWVIGSLLSESP------SALFEAI---LPLESTTDEQFC-----RNNLL-MKLAFCSA----LQQTKNLLASRMLLVWFAPAPI---N-----ATAARILPASSNRLK-----T----KVSLC-------G-CLAQTKTEEVL--------K
>XP_017249803.1
---QETTPGQ-DEEE--GLEAERNSFKR---KSKS-GNSIVCINGASGIGKTELALFAYRYSQR---YKMVLWV--GERY---QNILNLM--VSEKEI-FDEQEEAKRVKRELF--RYLVIIDNLETKE---WKDLHDLIPRTGGSHVIITTRLSRV---MN-----FMQLQPLPLYDAMIVIKGRR----------LEMEF--EKFYDKLGRSTFGLWVIGSLLSESP------SALFEAI---LPLESTTDEQFC-----RNNLL-MKLAFCSA----LQQTKNLLASRMLLVWFAPAPI---N-----ATAARILPASSNRLK-----T----KVSLC-------G-CLAQTKTEEVL--------K
>XP_017251947.1
S-SKR--IFY-VEKDFVGMEKELKQLICSLKR-DD-GSEVVSICGMGGQGKTTLAQKLYNHVEVKAHFQKLAWVCVTQQF-D-KILKEALKQLIQ-EV-MDNGELVRELYQVQKECNCLVVLDDIWAMD-S-WRLLRDAFP-GEGSKVLLTTRNETVAEL-------VHRIQDLTTEEGWQLLSKKAG---------SRMEILGKSMVEKCKHLPLAITSIGGILNGK----RDWETINKDI-Y-L-LQ--GERQVL---GLSYDSLPPHLRHCFLCFANFNEDEVIKTQKLYTLWMAEGLI---SRKM-LDIAESFMDELAHRSLVQVK-KESWSKYKTCSVHDLIRDFCLSKAMEENFI--SQSIARR
>XP_017252337.1
R-QHH-GESS-GGDEIVGMEEDKSKLLARLTGA-D-RRTLISVVGMGGLGKTTLVTKIYNEQAIQG-FDCCAWISVSRIYSD-ELLRSMIREFF--NL-MDYRHLVGMLIEVLRLKRYFVVLDDVWSID-L-WIRIRGAFP-NGGSRILFTTRNETV-ANSP-GS--VHRLEPLKEDDAWSLFCKKAFWTDPDNC--SELESSARFILKKCEGLPLAIVAIGGLMCSRN---VEWKKVCDSL-Q-L-SN--NPKGIL---LLSYNDLPYNLKQCFLYCCVFRDGYPIKRKKLIRLWVAEGFV--LKGMT-EEVAEDYLTELIYRSMIHVT-ESDVGRAKTFRLHDVMRELAMTTSQKENSC-----RIQR
>XP_017252473.1
A-LLR-AASF-KD--VVGFGDDVRTLLAKLGN-ED-SLGLISIHGMGGLGKSTLASKLYHSSE-LSHFKSRAWVCVSEDY-D-HVLRKIIKCFE---L-MEEVELLRHLRKILLQGHYLVVIDDIWDVE-V-WKKIKNAFP-KKGSRIIITTRNKVVAEGVE-DT--VYELSFLSKDESWQLFCKR----------TPNLEMLGKEMLDKCGGLPLAIVILSGLLLQKR---KFWSDVKDQL-K-L-KG----QELL---NLSYDDLSFNMRQCFLYLARYPEDHTIRVFKLKLLWIAEEFV---DEVD-EDVAEDYVNELINRNMIQIE-LTADGQVLACKIHDLVRDLVIEKAREQKIL----QGQTR
>XP_017253041.1
D-LLR-ATAV-VD--VVGFEDDVRILLAELT--ED-ALKYVSIHGMGGLGKTTLAGKLYHSSE-LSHLKSRAWVCVSEDY-K-DVLRKIIKSFMA-YL-MDEADLLQHLLNLLQERGFLAVIDDIWDIK-V-WKKIKSAFP-KRGSGVIITTRYKKVAERVD-DR--VHKLRFLNEEESWQLLCKT----------TPNLDKLGREMVSRCRGLPLAIVALGGLLFHKK---QDWSKVKNDL-Q-L-KG----DEIL---SLSYNELSPQMRDCFLYLARFPEDYTFGVEKLKLLWIAEEFI--TDGLV-EDVAEEYVNELINRNMILIA-TKFDGQVAKCQVHDVVRDLAIQKASADKFL----RGHRR
>XP_017253222.1
--RVRPTTSS-EVPDVFGRGEDKSTLISKLCSENSATLQIVSVVGLGGMGKTTLAKLIYNCDEVKNHFTEWIWVCVPEPY-DD-VAKAIVESVEAPDV--ELETALQLVKNALNGKKFLLVLDDMGRCK---WDKLVCNL-KGAGSRVLVTTRNQTVAKTVG-SSY-IHQLGQLSDQDCWTLFSRIAFNEKTE-----ALEEVGREISRQCKGLPLSAYTIGGLMRSKS-----WRKVSKSF-E-V-TG--AEEDLSPPLMLSYYDLPSKLRQCFIYCAKFPKYYYIEADNLIKLWIAQGYL--TKNEETEEKGRSCLDELIMRCFFQNMEDE--GI-VTFKMHDIVHDFAQYFTKNECAI-VCSANIRH
>XP_017255940.1
A-FLR-ATSF-VD--VVGFEDDYRTLLNELVK-ED-SLGMISIHGMGGLGKTTLASKLYHSSE-LRHFQTRAWVCVSEEY-N-DVLEKIIKSCI---L-MDEVDLLHHLKDILQDRCYLIVIDDIWDIQ-V-WERIRKAFP-KQGSRVIITTRNQEVARSVD-DR--VHQLRFLTENESWELFCKR----------TKQQEKLGMEMVRKCKGLPLAIVVLSGLLLHK-----NWSDVNDHL-K-L-KM----HEIL---NLSYDDLSLRMKQCFLYLARYPEDQPFPVKDLMSLWIAEEFI--TDGVV-EDLAGDCLNELINRNMIQIA-KNLGGEVVYCRMHDLLRDLAIQKARGNKLL----QGQPR
>XP_017255941.1
A-FLR-ATSF-VD--VVGFEDDYRTLLNELVK-ED-SLGMISIHGMGGLGKTTLASKLYHSSE-LRHFQTRAWVCVSEEY-N-DVLEKIIKSCI---L-MDEVDLLHHLKDILQDRCYLIVIDDIWDIQ-V-WERIRKAFP-KQGSRVIITTRNQEVARSVD-DR--VHQLRFLTENESWELFCKR----------TKQQEKLGMEMVRKCKGLPLAIVVLSGLLLHK-----NWSDVNDHL-K-L-KM----HEIL---NLSYDDLSLRMKQCFLYLARYPEDQPFPVKDLMSLWIAEEFI--TDGVV-EDLAGDCLNELINRNMIQIA-KNLGGEVVYCRMHDLLRDLAIQKARGNKLL----QGQPR
>XP_017256454.1
A-LLR-TTAI-VE--VVGFEEDTKTLTAEIDS-TD-SLKLIYIHGMGGLGKTSLATKLHNSEE-LRHFDTHAKVCISSEY-D-DVLKRIIKSFM--YL-MAEHDLLHYLAKLLQDRRYFALIDDIWDIK-V-WEQIKIAFP-NKGSRIIITTRNKDVTGMAD-DK--VHPLRFLREEESWQLFCKK----------TQSMDKLGREMVGKCEGLPLAIVVLSGLLSDKP---EYWSNVKEHI-H-L-KD--G-EDIL---SLSYNGLSDKRRDCFLYLARFAEHQIINVDKLKLLWIAEEFI--SDGVA-EDLAEDYVNDLINRNLIQIA-TLWNGKVSHCRLHDLVHELAINKAKEQKVL----EGQPR
>XP_017258937.1
D-LLR-ATAV-VD--VVGFEDDVRSLLAELTR-KD-ALKYVSIHGMGGLGKTTLASKLYHSSE-LSHFKSRAWVCVSEDY-K-DVLRKIIKSFMV-YL-MDEADLLQHLLNLLQEGGFLAVIDDIWDIK-V-WKKIKSAFL-KSGSVVIITTRYKKVAERVD-DR--VHKLRFLNEDESWQLFCKT----------TPNLDKLGREMVGRCRGLPLAIAALGGLLFHKK---QDWSKVKNDL-Q-L-KG----DEIL---SLSYNELSPQMRDCFLYLARFPEDYTFGVEKLKLLWIAEEFI--TDGLV-EDVAEEYVNELINRNMILIA-TKFDGQVAKCRVHDVVRDLAIQKASADKFL----RGHRR
>AtZAR1
NGTDRWSSPVYDHTQVVGLEGDKRKIKEWLFRSNDSQLLIMAFVGMGGLGKTTIAQEVFNDKEIEHRFERRIWVSVSQTFTEEQIMRSILRNLGDASVGDDIGTLLRKIQQYLLGKRYLIVMDDVWDKNLSWWDKIYQGLPRGQGGSVIVTTRSESVAKRVQARDDKTHRPELLSPDNSWLLFCNVAFAANDGTCERPELEDVGKEIVTKCKGLPLTIKAVGGLLLCKDHVYHEWRRIAEHFQDELRGNTSETDNVMSSLQLSYDELPSHLKSCILTLSLYPEDCVIPKQQLVHGWIGEGFVMWRNGRSATESGEDCFSGLTNRCLIEVVDKTYSGTIITCKIHDMVRDLVIDIAKKDSFSNPEGLNCRH
>BS2
S----------KVKNMVGRDDQRKQLLEDLTRSYS-EPKVIPIVGMGGIGKTTLAKEVYNDESILCRFDVHAWATISQQH-N-EILLGLLHSTID-RV-IGEAELADMLQKSLKRKRYLIVLDDIWSCE-V-WDGVRRCFPTDNGSRILLTTRNDEVACYAG-VEN--FSLSFMDQDESWSLFKSAAFS-S-E-----EFETVGKQIADECHGLPLTIVVVAGLL--KS---EDWKTVAKDV---VTN----DSRVL---GLSYDHLTSDLKTCLLHFGIFPEDSDIPVKNLMRSWMAEGFL--K--ND-EGEVEKCLQELVDRCLVLVS-KSRDGKIRSCKVHDLIYDLCVREVQREN-I-YKM---KR
>Gpa2
P-VEQ------PENIMVGRENEFEMMLDQLAGG---ELEVVSIVGMGGIGKTTLAAKLYSDPYIMSRFDIRAKATVSQEY---NVLLGLLSLTS-----EPDYQLADQLQKHLKGRRYLVVIDDIWTTE-A-WDDIKLCFP-CDGSRILLTTRNVEVAEYAS-SG--KHHMRLMNFDESWNLLHKKIFEKE-------EFENIGKQIALKCGGLPLAITLIAGLLS-KI---DEWQNVAENV-V-VSTD--LEMRVL---ALSYHHLPSHLKPCFLYFAIFAEDERIYVNKLVELWAVEGFL--NEGKS-EEVAETCINELVDRSLISIH-NSFDGETQRCGMHDVTRELCLREARNMNFV-KSR---SR
>Hero
S-----LTS--VE-VTVGHEEDEARIIGQLDEHES-KLDVISIVGMPGVGKTTLANKVYNNTLVASHFKIRAKCTVSQNF-N-KVLREILQQVTE--------DLAEKLRVALLDKRYLIVLDDVWDIA-T-GEMLIACFP-VEGNRVILTSRSGEVGLKVR-SD---VDLQVLTDEKSWELFEKRVFRDE--SC---ELLDIGHQIVEKCKGLPLALVLIAGVIVREK---DFWVKIQNNL-F-TSSN--INMNVM---QSSYDHLPYQLKPLLLYFARLQKSERTPVSMLMQLWMAEGLV--DSKCS-EEVTESYLDALISSSLIMV---HTSVMMRACYVHDVVHDFCSVKAGKEKFF---DFLHHR
>Mi1.2
P-----RKS--DK-IIVGFEEETNLILRKLTSGPA-DLDVISITGMPGSGKTTLAYKVYNDKSVSRHFDLRAWCTVDQGY-D-KLLDTIFSQVSE-------IDVADKLRKQLFGKRYLIVLDDVWDTT-T-LDELTRPFP-AKGSRIILTTREKEVALHGN-TD---LDLRLLRPDESWELLEKRTFGNE---C---ELLDVGKEIAENCKGLPLVADLIAGVIAG-R---SVWLEVQSSL-F-ILNS--EVMKVI---ELSYDHLPHHLKPCLLHFASWPKDTPLTIYLLTVYLGAEGFV--EEMKG-EEVVKIYMDDLISSSLVICF-NI-----LNFQIHDLVHDFCLIKARKENLF---DLLPRQ
>Prf
T----------ANEEMEGFQDTIDELKDKLLGGSP-ELDVISIVGMPGLGKTTLAKKIYNDPEVTSRFDVHAQCVVTQLY-S-ELLLTILNDVLD----KEDGEIADELRRFLLTKRFLILIDDVWDYK-V-WDNLCMCFS-VSRSRIILTTRLNDVAEYVE-SD---HHLRLFRDDESWTLLQKEVFQGE---C---ELEDVGFEISKSCRGLPLSVVLVAGVLKQKK---DSWKVVEQSL-R-IGSL--EEISII---GFSYKNLPHYLKPCFLYFGGFLQGKDIHVSKMTKLWVAEGFV--QE-KG-EDTAQGFLDDLIGRNLVMAM-ER-NAKVKTCRIHDLLHKFCMEKAKQEDFL----LEEYR
>R1
A-----LART-NE-EIVGFEDVIENLRKKLLNGTK-GQDVISIHGMPGLGKTTLANSLYSDRSVFSQFDICAQCCVSQVY-S-DLILALLRDAIE-----HANELADMLRKTLLPRRYLILVDDVWENS-V-WDDLRGCFP-VNRSRIILTTRHHEVAKYAH-SD---LHLRMFDEVESWKLLEKKVFGEE---C---LLKNVGLRIAKMCGQLPLSIVLVAGILSE-M---ECWEQVANNL-Y-IHND--SR--IV---DKSYHVLPCHLKSCFLYFGAFLEDRVIDISRLIRLWISEAFI--KEGRR-EDIAEGYLENLIGRNLVMVT-QSSDGKAKECRLHDVLLDFCKERAAEENFL-HKQ--HAH
>R2
E-LRR-TTSY-QDYIFVGLQDVVQTLLAELLK-AE-RRSVLSIYGMGGLGKTTLARNLYNS---LKSFPTRTWICVSQEY-N-DLLRNIIKSIQD-LL-MTEGDLEIYLRDLLKERKYLVVVDDVWQRE-A-WESLKRAFP-GKGSRVIITTRKEGVAERAD-DR--VHKLRFLSQEESWDLFRRKLL--------VPEMESLAKDMVEKCRGLPLAIVVLSGLLSHKK---NQWQKVKDHL-N-I-KE--D-SNIL---SLSYNDLSTALKQCFLYFGIFSEDKVVKADDIIRLWMAEGFI--P-----EDVAEGFLNELIRRSLVQVA-KFWE-KVTECRVHDLLHDLAIEKALEVNFF--------R
>R3a
----RTSTSL-DDSDIFGRQNDIEDLIDRLLSE-DGRT-VVPIVGMGGLGKTTLAKAVYNDERVQIHFGLKAWFCVSEAF-DA-ITKGLLQEIGDLK---NLNQLQVKLKERLKGKKFLIVLDDVWNDN---WDELRNVF-VGDGSKIIVTTRKESVALMMG-NEQ-I-SMDNLSTESSWSLFKTHAFENMGP-----ELEEVGKQIAAKCKGLPLALKTLAGMLRSKS-----WKRILRSI-E-L-P----HNDILPALMLSYNDLPAHLKRCFSFCAIFPKDYPFRKEQVIHLWIANGLV--P-EVI-EDSGNQYFLELRSRSLFERVPNS-GNT-ENFLMHDLVNDLAQIASSKLCIR--SHEQSQH
>Rpiblb2
P-----SKS--DK-IIVGFGEETNLILRKLTSGPA-DLDVISIIGMPGLGKTTLAYKVYNDKSVSSHFDLRAWCTVDQVY-D-KLLDKIFNQVSE-------IDVADKLRKQLFGKRYLIVLDDVWDTN-T-WDELTRPFP-GMGSRIILTTREKKVALHGY-TD---LNLRLLRSEESWELLEKRAFGNE---C---ELLDVGKEIAENCKGLPLVVDLIAGIIAG-R---SVWLEVVNNL-F-ILKN--EVMKVI---EISYDHLPDHLKPCLLYFASAPKDWVTTIHELKLIWGFEGFV--EDMKS-EEVVKIYLDDLISSSLVICF-NY-----PTCQLHDLVHDFCLIKARKEKLC---DLLPRQ
>Rpivnt1
N-RRR---LF-DETEVIGLEDDFNTLQAKLL-DHD-PYGVVSIVGMPGLGKTTLAKKLYRHV--CHQFECSGLVYVSQQP-R-EILHDIAKQVGE-ER-N----LENNLRSLLKIKRYVILLDDIWDVE-I-WDDLKLVLPESKGSRIIITSRNSNVGRYID-FS--IHVLQPLDSEKSFELFTKKIFNFVNDNA--PDLVNIGRCIVERCGGIPLAIVVTAGMLRARG---HAWNRVLESM-K-I-------GKVL---ALSYNDLPIALRPCFLYFGLYPEDHEIRAFDLTNMWIAEKLIVVNNGRE-ESLADDVLNDLVSRNLIQVA-KTYDGRISSCRIHDLLHSLCVDLAKESNFF----ARVRR
>RPM1
--NNI-SESS-SENSLVGIDAPKGKLIGRLLSP-E-QRIVVAVVGMGGSGKTTLSANIFKSQSVRRHFESYAWVTISKSY-V-DVFRTMIKEFY--EL-LGYRELVEKLVEYLQSKRYIVVLDDVWTTG-L-WREISIALP-GIGSRVMMTTRDMNVASFPI-GS--KHEIELLKEDEAWVLFSNKAFPASLECR--QNLEPIARKLVERCQGLPLAIASLGSMMSTK----SEWKKVYSTL-E-L-NN--NHRSIM---FLSFNDLPYPLKRCFLYCSLFPVNYRMKRKRLIRMWMAQRFV--ERGVK-EEVADSYLNELVYRNMLQVI-LNPFGRPKAFKMHDVIWEIALSVSKLERFC-MENYGSRH
>RPP13
N-LRRA-----QEEVVVGLEDDAKILLEKLLEE---NRFIISIFGMGGLGKTALARKLYNSRDVKERFEYRAWTYVSQEY-K-DILMRIIRSLGE-EL-FAEEELEVYLYGLLEGKKYLVVVDDIWERE-A-WDSLKRALPC--GSRVIITTRIKAVAEGVD-GR---HKLRFLTFEESWELFEQRAFR-NIQRK---DLLKTGKEMVQKCRGLPLCIVVLAGLLS-R----SEWNDVCNSL-R-LKD-----VAPI--FDLSFKELRHESKLCFLYLSIFPEDYEIDLEKLIHLLVAEGFI--Q-EMM-EDVARYYIEELIDRSL-LEA-VRERGKVMSCRIHDLLRDVAIKKSKELNFV---------
>Rx
P-VEQ------PENIMVGRENEFEMMLDQLAGG---ELEVVSIVGMGGIGKTTLATKLYSDPCIMSRFDIRAKATVSQEY---NVLLGLLSLTS-----EPDDQLADRLQKHLKGRRYLVVIDDIWTTE-A-WDDIKLCFP-CYGSRILLTTRNVEVAEYAS-SG--KHHMRLMNFDESWNLLHKKIFEKE-------EFENIGKQIALKCGGLPLAITVIAGLLS-KM---DEWQRIGENV-V-VSTD--PEMRVL---ALSYHHLPSHLKPCFLYFAIFTEDEQISVNELVELWPVEGFL--NEGKS-EEVATTCINELIDRSLIFIH-NSFRGTIESCGMHDVTRELCLREARNMNFV-KSR---SR
>Sw5b
K-----HSN--DE-EVVGFENKAEELIDYLIRGTN-ELDVVPIVGMGGQGKTTIARKLYNNDIIVSRFDVRAWCIISQTY-N-ELLQDIFSQVTT-------DVLADMLRRKLMGKRYLIVLDDMWDCM-V-WDDLRLSFP-DGRSRIVVTTRLEEVGKQVH-TD---YSLPFLTTEESCQLLQKKVFQKE---C---ELQDVSQAVAEKCKGLPLVVVLVAGIIKK-R---SWWNEVKDAL-Y-LDSE--FELATM---QLSFDNLPHCLKPCLLYMGMFSEDARIPASTLISLWIAEGFV--EESGR-EEEAEGYLMDLISSNLVMLS-KY-KGRVKYCQVHDVVHHFCLEKSREAKFM---DWKGTR
>KAA8515389.1
--QTKLTHRW-DLAKVRGLDDEVRSLERLLVGRLT-GFMAIGIFGMGGIGKTTLCQ-------------------------------RL-----------GLDGLIFALHLQLKGKRYLIVLDDAGSTDDSCWGGKLAYG-LKGGGTVIVTSRSEEVAKNMG-EEN-IRHLPLSDPD-LWLIFKDSV-MRDET-----ALESQKKEIVNKCAGLPLIAKMMG--------------------------------------QIEHEKI--------------------RNKPVAGE----------IQQ--------------------------------------------------------------
>KAA8515393.1
--AQKKTYRW-DVAKVHGLDHQVMSLQRLLVGR-Q-DFKAIGIFGKTGVGKTTLCQ-----------------------P-REEIVKRMLMCLGEEIISRGLDGLLCALHLELKGKRYLVVLDDAWSTDDSCWGEKLAYG-LKGGGSVIVTSRSKEVATNMN-KEN-IRHLPLSDPDSCWLIFKDSA-MKEET-------ENLKKEIFKDCAGIPSIAKMLG--------------------------------------QLMQQQL--------------------ENKRGVDQ----------SQAN-DKQSTR------------------------------------------------------
>KAA8515659.1
-PSDRQ--TY-NESDIVGFDH-VRKIEDLLMENGD-RFTAIGIFGMGGSGKTALAQKVFNSPKVKEVFDRRIWVSLSD--VD-EVVKYILEALGDVDL-LGIVELLERLRDRLRDKRYLIVLDDVWQNE---WEDLGYSLPEDRGGAIIVTSRLEETKKMVGVKN--LFHL-----DSYWSIFDHHLKGEKKA---MDGLEKLRGEIHEKCDGLPLA------------------SKI---L-----------AEII----------P-------------------------------------S-------------------L-----------I--------------------------------
>KAA8517081.1
---VRETCSL-DSRNVIGRENDKEKIINLLMGSN---LSVIPIVGIGGMGKTTLATMVYNEKKD------RLSGCCQ-----L-LPRNIGDLIS-LRM-LTA-EETHFSKERLTSLRILRIISELVNAE---------------GMQSLAALRTFVVFACPN-LVY-LRYLRALENLDCEKLD------------------------------------------LMMM----------------------KEKDV------------------------------------------------------------------------------------------------------------------
>KAA8517084.1
--RERETHSF-LDSDVIGREEDKEGIVKLLMQLSD-NVSVIPIVGIGGLGKTTLAKIVYNHKKIGEHFKLKMWVCVSNDF-NFKMIEKILRSATENFD--EIEELQNKIRETLNQKRFLLRLDDIWNWNE--WEEFRSLL-TAEGSKIIVTTRSKSVALGVT-FPS-Y-NLELLHDDKCLSIFLKWAFRNRSQ-----KLVEIGKRIVRKCKGVPLAVRTLGCMLYSKT-----WLCVLESI-K-LK-Q--KDDDILPALRLSYNDLEPKIKRCFAYCSIFPKDSEINTYQLIQMWMAQGLI--KDSQT-EDVGMDYFHTLCSKSFFQDVK---HGF-FFFKMHDLLHDLALSVAQTKHST--EKKNVRH
>KAA8517088.1
---VRETYSF-DSCSVIGRENDKEMIINLLMGSN---VSVIPIVGIGGMGKTTLAKMVYNEERVMKYFELELGGCSE-----L-LPRNIGDLIS-LRM-LTTQEETLLSNERLTSLRFLCIVSNLVSGE---------------GMQSLAALRTVVILYCPN-LVY-LRNLRALENSGCGKLD------------------------------------------LMKM----------------------KEKDV------------------------------------------------------------------------------------------------------------------
>KAA8517154.1
H-KRK---RL-EETGVVRLDS-----EAKMLINER-QLDIVPIVGMGGIGKTTLARKIYNDPTVTDCFKVRAWFCVSQEY-S-EMLQSIINSVME-EM-MTDDELVVILCNYLRNSRYLIVFDDVWETE-F-WEESSKIFAANMSSRIIVTTRITGVALQVR-SP---HDMRFLTKEESWVLLSKKV------QC--LELEKLGRKIAAKCGGLPLAIVLLAGILTKRE---RFWDTVASRR-P---------FQIL---ALSYDDLPHHLRPCFLYFGIFPEDFEIHAGDLIRLWLAEGFI--QDGMI-EAVAEECLDDLIDRNLIQVA-RKFDGGIKSCRIHDLLRDLCIKKACPEKFL------SRR
>KAA8517257.1
V-RMR-SHSF-QESDVIGRNSDKDEIMKLLLSSND-DLSVITIVGLGGLGKTTLAKLVYNDHEVVQYFELRMWVCISEDF-DL-IIEKVLKSAMSYSD--DIDQLQTHLRNDVCVKKFLLVLDDVWNDD---WLELRKLL-IGAGSKIVVTTRNSRVASIMG-T---IYNLKGLSNDECLSIFIKCAFREGQE-----KLLEIGEEIVNKCGGIPLAVLTLGSLLYMKT-----WSYIRDNM-R-I-EQ--KENDILPILR-----------------NF---DFD--------IW--------------------------------------------CKMHDLVHDLAQLVASTECLI----EKVRH
>KAA8518004.1
--MTRGTYSY-RQSEVVGRHNDTEIIVRKLLGASS-ELSVIAIVGIGGLGKTTLAKLVYGDERVEGHFELKKWVHVSTNF-NL-IIAKISGN-----S-LDLETLQNHLLEELNRKKFLVVLDDVWITN---WIELRNLL-MGAGSKILITTRLEIVANIVG-S----YILQGLSDDESSSLFVKCAFEEGKD-----NLIAIGKEIVKKCKGVPLAISTLGGMLFSKT-----WFSVLKNI-R-LEDR--SEDGIMHVLRLSFDQLPSHMKRCFSYSAIFPKGELLCKEELIWLWMAQGYI--Q-----EDIGNQYFNELSTRSFFNDV-ED-SLQ-RTCNMHDLIHDLARSVLGEEFCD--EDQTVRH
>KAA8518005.1
V-RVRETYSF-PSSKIVGRENDKEAIIQLLMHSTD-NVSIIPIVGLGGLGKTTLAQLVYNDDRVQSQFQETLWVCVSNDF-DL-VIEKIVKSVGGSDN--KIEQLQSRLRQILGNKKIFLVLDDVWNED---WRNFKDLL-MGGGSKIIVTTRSEKVAEIMG-T---DYVLKGLSNDDSLSVLLKWAFKQGDE-----DLVNIGREIVKKCGGVPLAARTLGALLFSKI-----WLQVRDNI-E-L-VQ--KDYDILPVLKLSYDQMSFYLKHCFAHLSLIEKDGVFSKHVIIYLWMALGFI--ENQE--EDIGESYFNELVRR-SFIEV-AE-EE----FKMHDLVHDLAQFVAASECLT----ERVRH
>KAA8518008.1
V-RARETYSF-PSSDVIGRENDKKAIVQLLMHSTD-NVSIIPIVGLGGLGKTTLAQLVYNDKRIQSQFHKKSWVCISDDF-DT-IIGKILKVNGGSDN--GIEQLQSSLRQILGNKKYFLVLDDVWNED---WRNLRDLL-MGAGSKIIVTTRSKRVAEIMG-T---VYVLKGLSNDDCLSVLLKWAFKQGDE-----VLVNIGREIVKKCGGVPLAARTLGAFLNSKI-----WLSVRDSI-T-I-VQ--KENDILPILKLSYDQMPSYLKQCFAYCSMIEKDERFSKFSLIYFWMAQGFI--QAQE--EDTGESYFNELVRR-SFIEV-AE-EEE---FKMHDLVHDLAQFVVGSECLT----ERVRH
>KAA8518009.1
V-RVRQTYSF-PSSNVVGRENDKEAIIQLLMHSTD-NVSIIPIVGLGGLGKTTLAQLVYNDYRVQSQFHERFWVCVSNDF-DL-VIKKIVKSVGGSDN--EIEQLQSRLRQILGNQNFFLVLDDVWNED---WRNLKDLL-MGGGSKIIVTTRGQKVAEIMG-T---VYVLKGLSNDDSLSVLLKWAFKQGDE-----DLVNIGREIVKKCGGVPLAARTLGALLFSKI-----WLQVRDNI-E-L-VQ--KDNDILPVLKLSYDQMSSYLKHCFAYFSLLKKDQAFPKDWMIYNWMAQGFI--ENQE--EDIGESYFDELVRR-SFIEI-SE-EGL---FKMHDLVHDLAQFVASSECLT----ERVRH
>KAA8518015.1
V-RARETYSF-PSSDVIGRENDKKAIVQLLMHSTD-NVSIIPIVGLGGLGKTTLTQLVYNDKRIQSQFHKKSWVCISDDF-DT-IIGKILKVNGGSDN--GIEQLQSSLRQILGNKKYFLVLDDVWNED---WRNLRDLL-MGAGSKIIVTTRSKRVAEIMG-T---VYVLKGLSNDDCLSVLLKWAFKQGDE-----DLVNIGREIVQKCGGVPLAARTLGAFLNSKI-----WLSVRDSI-T-I-VQ--KENDILPILKLSYDQMPSYLKQCFAYCSMIEKDERFSKFSLIYFWMAQGFI--QAQE--EDTGESYFNELVRR-SFIEV-AE-EEE---FKMHDLVHDLAQFVGGSECLT----ERVRH
>KAA8518017.1
V-RARETYSF-PSSDVIGRENDKKAIVQLLMHSTD-NVSIIPIVGLGGLGKTTLAQLVYNDKRIQSQFHKKSWVCISDDF-DT-IIGKILKVNGGSDN--GIEQLQSSLRQILGNKKYFLVLDDVWNED---WRNLRDLL-MGAGSKIIVTTRSKRVAEIMG-T---VYVLKGLSNDDCLSVLLKWAFKQGDE-----DLVNIGREIVKKCGGVPLAARTLGAFLNSKI-----WLSVRDSI-T-I-VQ--KENDILPILKLSYDQMPSYLKQCFAYCSMIEKDERFLKFSLIYFWMAHGFI--QAQE--EDTGESYFNELVRR-SFIEV-AE-EEE---FKMHDLVHDLAQFVAGSECLT----ERVRH
>KAA8518041.1
A---G-I-AP-DDADVVGIEEPMKKLISWATHPET-SLKVVFVVGMGGSGKTVLATKVFDRVK--KYFDCHALITLSNSK-N-ELLWTIFNQIC--SF-FDEVDLIRKVKRHLQDKR--------------------------ARGRVIITTRRGDIAFSCN-ST--VYELQPLPAEAAQQLFYRTTFRP-D-RC--SGLQTWSQTILERCQGLPLGIIEIGRLLSNKE---SEWKLLHDSL-Q-L-KE--NGMRVL---SVSYNDLPYHLKYCFLYLSIFPGDYPVKRRRLIRLWIAEGLI--IAGRE-EDVGEDYLKELIERSLIQVS-EDFDGKPRSCRVHHLMHKIILSKAGEENFC-----TRRR
>KAA8518084.1
---TRETYSY-RQSEVAGRDNDTENIVKELLGDSS-ELSVIAIVGIGGLGKTTLAKCVYDDKRVKAQFDLKEWVYVSSNF-NL-IIENIIEN-----P-LPLERLQILLRQKLEGKKFLFVLDDVWITN---WIDLRDLL-MGAGSKILTTTRSESVSRIVGCS----YKLQGLSDDDSTSLFMKCAFEERKD-----NLVAIGKEIAKKCKGVPLAVKTLGGMLFSKT-----WVSVLNNI-K-L-DE--SEDGIMHALRLSFDQLPSFMKRCFAYCAIYEKGDILCEERLIQLWMAQGFI--Q-----EDIGSQCFNELSARSFFEDV-NS-SEI-MTFKMHDLMHDLARSVIGTEFSK--QDKCVRH
>KAA8518161.1
V-KVRETHSF-RASDIIGRDSDKEFIVELLLSSND-NISIIPIVGLGGLGKTTLVKLVYSDNRIVRNFELRMWVCVSEDF-SL-VIEKILKSATSYGH--DMDQIQIRLRDVLNAKRYLLVLDDVWNDD---WIELRDLL-MGTGSTIVVTTRNKAVATITG-T---IYNLMGLSDDDCLSLFLRCAFR-GED-----NLVEIGKEIVKKCGGVPLAVKTLGSLLYMKT-----WLHIRDNI-K-I-EQ--KESDILPILRLSYDQMPPYLRQCFVYCSMFPKGNEIPREVFINLWIAQGFI--HNGR--EDVGNLYFNELLSRFCFQDV-AA-DGE-ILCKIHNLVHDLAQSVAGEECSN----DRVRH
>KAA8519217.1
S-DHR-RRDA-EEAEVVGIDRRKKQLIEWLVED-D-RFKVISVVGMGGLGKTTL-----------------------------ELLKNLVRQRF--RV-MDITELTIQIKEFLQQSSF-------------------------------------------------------------------------------------------------------------------------------------------------------YRKYC------------------------------------------------------------------------------------------------
>KAA8519401.1
S--TSA-----EEETLVGFDDEVDTIKDRLIGVNS-QLEVISIVGMAGLGKTTLAKKVYDDPLVVYHFYIRGWTYVSQVF-Q-DLLLGILTSFVN-KI-MSDAELGERLYKCLKERRYLVVMDDIWLIE-A-WNDIKKHFP-DNGNRILFTSRMIDVAFQAK-PD---HFLHFLTDDESWNLLQKKVFQ-K-K-C---ELVEIGKQIAKKCQGLPLAILVVAGLLA-KT---NWWKKVAESV---ILN----DMDTL---ALSYNHLPPHLKSCFLFMGAFPE--EIPVQKLIWLWIAEGFI--CGQKS-EDVAEEYLMDLIDR----------------------------------------------
>KAA8521101.1
S-DHR-RGDA-EEAEVVGIDRHKKQLIKWLVED-N-RFKVISVVGIGGLGKTTL----------------------------------------------------------------------------------------------------------------------------------------------------------------------------------------------------------------------------------------------------------------------------------------------------------------------------
>KAA8521200.1
S-ERR-G-DA-EEAELVGIDKHKRQLMEFLFEN-E-GLKVISVVGMGGMGKTTLAKKVYDDTSVKRQFQSHVWSTVSQSF-M-ELLKDIIEQLF--AV-MDSNHLKMEIKEFLQQKSYVIVLDDVWSTE-A-WEAIKCAFP-NNGGRIMLTTRNADIASTS---H--LYPLKPLSEEDSWTLFCRKTFH--KASC--QHLEELCRGILKRCEGLPLAIVAIGGLLSTKD---GEWEIIHRSL-E-L-EG--NDKKIL---LLSYNELPYYLKACFMYFSFFPEDHMIKRMKLIRLWTGDGLV--EGGQT-EEVAEGYLNQLVNRSLIQIA-KTRNRRISACRIHDLLREISLLKSRELNFA---------
>KAA8521201.1
S-DRR-G-DA-EEAELVGIDKPKQELIEQLVKE-S-GLKVVSVVGMGGLGKTTLVKKVYDDVEVRKHFETHAWITFSQSF-K-ELLRDLIQQLF--IV-MNNDRLKAAIKDFLQQ---------------------------SNGSRVILTTRNIDVASTTK-TH--IYTMKALSPEESWTLFCGRTF---QEHC--PHLEELSKCILAKCEGLPLAIVAISGVLALKD---HEWAMIYRCL-E-L-ET--NNKKIL---LLSYHDLPYYLKSCFLYLSIFPEDHMIECMRLIRLWTAEGFV--EEGKT-EEVAESYLNELLNRSLIQVA-GSIDGRVRLCRIHDLLREIILPKSKTHYFL------IRR
>KAA8521224.1
S-DHR-RHDA-EEAEIVGIDRHKNQLIKWLVED-N-RFKVISVVGMGGLGKTTLVKKVYEDVQVKRHFQNHAWITVSQSF-K-ELLKNLIRQLF--RA-MDITELTMQIKEFLQQSRYVIALDDVWSID-A-WHSVKLALP-NTGSRVLLTTRIVDIASTTD-SH--FHRMEALTEEESWTLFCRKTF---QDCC--DHLKEFSLSILRKCEGLPLAIVAISGVLATKD---HEWEMVQRSL-E-L-EG--NVKRIL---LLSYNDLPHYLKICFLYLIIFPEDHMIECMRLIRLWIAEGFI--EEGRT-EEVAEGYLNDLVNRSLIQVA-KTTYGRVRMCRIHDLIREIFVSKSKEQNIM------VRR
>KAA8521225.1
S-DHR-RRDA-EEAEVVGIDRHKKQLINWLVED-N-RFKVISVVGMGGSGKTTLVKKVYEDVQVKGHFQNHAWITVSQSF-K-ELLKNLIRQLF--RV-MDITELTIQIKEFLQQSRYVIVLDDVWSRQ-V-WHSLKLALP-NNGSRVLLTTRIVDIASTAA-SH--IYPIEALTVEESWTLFCRKTF---QDSC--DHLKKLSRSILEKCEGLPLAIVAISGVLATKD---QEWEMVQQSL-E-L-EG--NNKRIL---FLSYNDLPHYLKICFLYLIIFPEDHMIECMRLIRLWIAEGFI--EERRT-EEVAEGYLNDLVNRNLIQVA-KTTDGRVRMCRIHDVIREIFVSKSKEQNII------VRR
>KAA8521226.1
S-DLR-R-DA-EEAELVGIDRPKKQLIKWLVED-N-RLKVVSVVGMGGLGKTTLVKKVYEDVQVKGHFQNHAWIIVSQSF-N-ELLKNLIQQLF--RV-MDSTELTVQIKEFLRQSR--------------------------------------------------------------------KTF---QDCC--PHLKELSLSILEKCEGLPLAIVAISGVLATKD---HEWEMIQRSV-E-L-EC--NVKRIL---FLSYNDLPYYLKICFLYLIIFPEDHEIECMRLIRLWTAEGFI--LEGRT-EEVAEGYLNDLLNRSLIQVA-ETIDGRVRRCRIHDLIREIFVSKSREQNIL------LRH
>KAA8521318.1
S-------DL-YTR--IGFEVQLQEIKDLLGETGN-SIKAIWIVGMAGIGKTALAKKVFD--EVKNQFNLTFWVQLSEKLKNQEIIRKILEHFKSAT--ASQDVLLQALHQKLQNKRYLIVLDNIWHSD---WSLLSHCLP-G-GGAIIITSREEQVASRV------MHNVHPTFDQSCWSIFMDSL---------NSTLERMKNEIVDECYGLPLAATILGDVISYQ-------------LCR-E---------------------------------QFWLD---------------------------------------------------------------------------------SVKKR
>KAA8521629.1
--DSR-L-AC-EEADLVGIESSRDEVVGWLH-DEA-KRVMISLVGMGGLGKTTLAKKVYDNQ--TRQFRCHAWIVVSQSY-K-EVLRTMIKQFH--GI-MEKRSLIDKVREFLQQKRYLVVFDDVWKIS-F-WEFIRNALP-DNGSRVIITTRYDEVARSCE-SK--IKNLQPLPEEKSLAVFCQRKRRP----C--Q-WQKFNASIGSQLGSDPR-------------------------------------KRIL---FLSYHDLPYHLKFCFLYFGMVPEDYSISCVRLIRLWIAENFV--KKGKT-EDVAQEYLTELIQRNLVQVS-WDFDGKARSCRVHDLIREMILKKSQESCFC------SRR
>KAA8522951.1
N-ARR---SY-EEPNVVGFEEHIDKLKAKLL-GRD-QQNVISIVGMPGLGKTTLAKKIYNSV--RHEFECSAWVFVSQKP-S-ELLQGIAGQVGE-KR-Q----LEANLFNFLMLKRYVIVIDDIWDTP-T-WDALSSGIPKSEPSRIIITSRNRDVGIHIQ-SS--LHTLQPMDSENSKKLFFKLVMVPQENID--FQLEELGEKMVHKCGGVPLAIVLTAGLLLLKE---QAWEGVLASM-G---------SKIL---ALSYKDLPTDLKPCFLYFGVFPEDSEISAFELINLWAAEGFI--QGEQE-EEVGEDYLNNLIARNLIQVA-RKFDGRIKSCRIHDLLHELCITVAKKSNFF------VRR
>KAA8522953.1
N-ARR---SY-EEPNVVGFEEHIDKLKAKLL-GRD-QQNVISIVGMPGLGKTTLAKKIYNSV--RHEFECSAWVFVSQKP-S-ELLQDIAGQVGE-KR-Q----LEANLFNFLMQKRYVIVIDDIWDTP-T-WDALSNGIPKSEPSRIIITSRKTDVGIHIQ-SS--LHTLQPMDSENSKKLFFKLVMVPQENID--FQLEELGEKMLHKCGGVPLAIVLTAGLLLLKE---QAWEGVLARM-G---------SKIL---ALSYKDLPTDLKPCFLYFGVFPEDYEISAVELINLWAAEGFI--QGEQE-EEVGEDYLNNLIARNLIQVA-RKFDGRIKSCRIHDLLHELCIKVAEKRNFF------VRR
>KAA8522956.1
N-ARR---SY-EEPNVVGFEEHIDKLKAKLL-GRD-QQNVISIVGMPGLGKTTLAKKIYNSV--RHEFECSAWVFVSQKP-T-ELLQDIAGQVGK-KR-Q----LEANLFNFLMQKRYVIVIDDIWDTP-T-WDALSNGIPKSEPSRIIITSRKTDVGIHIQ-SS--LHTLQPMNWENSKKLFFKLVMVPQENID--FQLEELGEKMLHKCGGVPLAIVLTAGLLLLKE---QAWEGVL-------------------------------------------------AIELINLWAAEGFI--QGEQE-EEVGEDYLNNLIARNLIQVA-RKFDGRIKSCRIHDLLHELCIKVAEKSNFF------VRR
>KAA8523515.1
N--LQ-E-SP-DDDEMVGFENPKERLIHQLITKGE-RDTTISVVGPCGSGKTILVKNVYECKKVKEWFDCHAWVHVSRSC-K-ELLGNMLKQFC-----HEAADTKAKLRYYLQKKRLFQ-------------PTMENVL---------------------------------------------------------QELEDWSQKIVKRCQGWPLAIVAVSSLLARRK---IEWKKMHDSL-E-I-GT--TSRK-L---LPSYKDLPSNLRTCFLYFSIFPKDYSIKRGRLIRLWVAEGFV--MRNKT-EDVAEDYLNELIGRNLVQVN-SDVDGRVMSCRVLNLVHEFIILKSEEVNFA------IRR
>KAA8524876.1
N-QYH-GESS-EEDELVGMDENREKLLEWLNEN-D-RRTIISIVGMGGLGKTTLVTKVYNDQIIKRHFDCWAWISVSQTY-G-ELLRSMIKEFF--NL-MKYMQLVGTLNDYLHQKRYVVVLDDVWSID-L-WSKIRGAFP-NKGSRIILTTRNENV-AFST-GS--VHRLQPLQDKDAWALFCKKAFWSDPDSC--KELEALAQVIMKKCEGLPLAIVAIGGLMCSRN---VEWKKVYDSL-Q-L-SN--HPKGIL---LLSFNDLPFYLKHCFLYCCVFRDGYPIKRKKLIRLWVAEGFI--AKGMT-EEVAEDYLTELIFRSMIQAT-ENDAGRVKTCRVHDVMRELAMTTSEKENFC-----KIHR
>KAA8525121.1
T-QNI-SESS-TEDDVVGIEKEKDLLIKWLVDG-E-QRTVISVWGMGGSGKTTLVSKAYRDRNVKRHFDCSAWISVSQSY-D-DLFRRMIEEFF--GL-MGYIMLVKILIEFLQQKRYVVVLDDVWDNN-F-WRQINVALP-GRGSRIIITTRKEDIASYPV-GG--VLHPKPLRKTDAWTLFCKKAFCNNASQC--PELENLARALVEKCEGLPLAIVAMGSLMATKE---LKWRAISDSL-H-L-SN--NPKTIL---FLSFNDLPYYLKNCFLYCCLFPENRWIAGTKLVQLWMAEGFV--ERGQT-EEVGKSYLKELISRSLIQTV-KNQIFGPKLCKLHDLMREIALSISERDNFC-----RTRH
>KAA8525200.1
S-------SL------LGY---LPMSQSLGLQS----------MGMGGVGKTALANEVFW--RVESQFDLKLWIRLSHKLEDVEIVRKILEHFEETT--AFLDDLLCALYDNLRDRRWMVQ-------------------------AILVIS--------------------PT---ACQ----------------VGV---------------------------------------------------------------------------------------------------------------------------------------------------------------------------
>KAA8525202.1
S-------SL-SERS-IGFDDQLQKIEKLLLKTAN-GINAVGIVGMGGVGKTALANEVFW--RVESQFDLKLWIRLSQKLEDVEIVRKILERFKETT--ASLDDLLHALYDKLRDRR--------------------------------------------------------------------------------------------------------------------------------------------------------------------WCK---------------------------------------------------------------------------------F----
>KAA8525206.1
S-------SL-SERS-IGFDDQLQKIEKLLLKTAN-SINTVGIVGMGGVGKTALANE----------------------------------------------------------------------------SNLSHGLP-G-GGAIIVTSRLKKVAHGM------VHNLYPTLDESCWSIFMDSV---------IGAMKRMKEEIVDNCGGLPLAAMTLAEVISIQ-------------MSN-EQ-------------------------------R-FWPD---------------------------------------------------------------------------------SAYKE
>KAA8525207.1
S-------AS-PENSLLGGDSSFEDSEHLSVKSSE-ELELVVILGMGGVGKTVLANEVFW--RVECQFDLKLWIRLSHKLEDDEIVRKILEPFKETT--ASLDDLLHALYDNLRDRRYLIVLDNVWHSN---WSNLSHGLP-G-GCAIIVTSRLKKVAHGM----------------------------------------------------------------------------------------------------------------------------------------------------------------------------------------------------------------K
>KAA8525210.1
S-------NL-SERS-IGFDDQLQKIENLLLKTAN-SINTVGIVGMGGVGKTALANEIFW--RVKSQFDLKLWIHLSQKLEDVEIVRKILKHFKETT--ASLDNLLRALYDNLRDKRYLIVLDNVWHSN---WSNLSHGLP-G-RGAIIVTSRLKKVAHGM------VHNLHPTLDESCWSIFMDSV---------IGAMKRMKEEIVDNCGGLPLATMTLAEFISIQ-------------MAK-R---------------------------------KYWPA---------------------------------------------------------------------------------DVRKY
>KAA8525212.1
S-------SM-YETS-IGFDDQLQKIDELLFKTAN-SINVIGIVGMGGVGKSALAHEIFY--KVQSEFDLKFWIRLSEKFENL------------------------------------------------------------------------KIMYGT-----------------------------------------------------------------------------------------------------------------------------------------------------------------------------------------------------------------
>KAA8525213.1
S-------SL-SERS-IGFDDQLQKIEKLLLKTAN-SINAVGIVGMGGVGKTTLANEVFW--RVQSQFNLKLWIRLSQKLEDVEIVRKILEPFKETT--ASLDDLLHALYDNLRDRRYLIVLDNVWHSN---WSNLSNGLP-G-GGAIIVTSRLKKVAHGM------VHNLHPTLDESCWSIFMDSI---------IGAMKRMKEEIVDNCGGLPLAAMILAEVISLQ-------------MAK-KN-------------------------------PRNWPP---------------------------------------------------------------------------------FVHKE
>KAA8525214.1
S-------SL-FERS-IGFDDQLQKIEKLLLKTAN-SINAVGIVGMGGVGKTALANE----------------------------------------------------------------------------SNLSHGLP-G-GGAIIVTSRLKKVAHGM------VHNLHPTLDESCWSIFKDSI---------IGAMERMKEEIVDNCGGLPLAAMTLAEVISIQ-------------MAK-KN-------------------------------PGFWPD---------------------------------------------------------------------------------SMYKR
>KAA8525292.1
--GERLSSSL-DQLCVVGRSDDKEAIVSLLLD--D-KLSVIPIVGMGSLGKTVIAQLAYNDQRVEKHFELRIWVSVLEDF-DP-VTKAIIESATRCDL--DLDPMQRRLIEVIKEKKYLLVLDDVWNDN---WDGLRVPF-SGAGSKIIVTTRSETVSSIMG-TTP-AYCLKGLSNKDCWSLFQKRAFPHAVP-----NLVKIGKKIVHNCQGSPLAVKVLGDLLNSVT-----WDIVLQGL-D-I-TD--DKNGILPTFKLSYDHLRSHLKQCFGYCSIFPRDHVYEKDYLVLLWMGQGFI--Q-GKQ-EGIGSDYFHELLLRSFFFFS-HD-LDG-QPYKMHGLIHDLSRFVTQGESFT-VCLKKARH
>KAA8525333.1
S-DHR-RHDA-EEAEVVGMDRPKKQLIKWLVED-N-RFKVISVEGIGGLGKTTLVKKVYEDVQVKRHFQNHAWITVSQLF-K-ELLKNLIQQLF--RV-MDITELTIQIKQFLQQSRYVIALDDVWSID-A-WHSIKLALP-NNGSRVLLTTRIVDIASTTD-SH--FHHMEALAGEESWTLFCRKTF---QDCC--DH---------------------------------------------------------------------------------------------------------------------------------------------------------------------------
>KAA8525580.1
S-ERR-G-DA-EEAELVGIDKHKTKLIGFLVDN-E-SLKVISVVGMGGMGKTTLVKKVYDDANVRKHFQTHVWITVSQSF-I-ELLKNIIEQLY--RI-MDNTGLKMEINKFLHQTRYLLVLDDVWSTL-A-WEALKCAFP-NNGSRIMLTTRIVDTASTSN-FH--EYHMDPLSRKESWTLFCKKTF---RVYC--PHLKELCRGILKRCEGLPLAIVAISGLLSTKD---DEWEIIHPSL-E-L-EG--NDKKIL---SLSYNDLPYYLKACFLYFSIFPEDDQIKCKRLIRLWIAEGFV--EAGQT-EEVAEGYLEELVNRSLIQIA-RTRNGRVSTCRTDDLLREIILSKSREQNFA------IRR
>KAA8525582.1
S-ERR-G-DA-EEAELVGIDKHKTKLIGFLVDN-E-SLKVISVVGMGGIGKTTIEKKVYDDANVRKHFQTHVWITVSQSF-I-ELLKNIVEQLF--RI-MDNNGLKMEINKFLHQTRYLIVLDDVWNAL-A-WEALKCAFP-NNGSRIMLTTRIVDTASTSN-FH--EYHMDPLSWKESWTLFCRKTF---RASC--PHLKELCRGILKRCEGLPLAIVAISGLLSTKD---DEWEIIHRSL-E-L-EA--SDKKIL---SLSYKDLPYYLKACFLYFSIFPEDDQIKCKRLIRLWIAEGFV--EAGQT-EEVAES------------------------------------------------------
>KAA8525816.1
S-ERR-G-DA-EEAELVGIDEQKTKLMGFLVDN-E-SLKVISVVGMGGMGKTTLVKKVYDDANVRKHFQTHIWITVSQSF-I-ELLKNIIEQLV--RI-MDNNGLKMEINKFLHQTRYLLVLDDVWSTL-A-WEALKSAFP-NNRSRIMLTTRIVDTASTSN-FH--EYHMDPLSRKESWTLFCKKTF---RASC--PHLKELCRGILKRCKGLPLAIVAISGLLSTKD---DEWEIIHRSL-E-L-EG--NDKKIL---SLSYNDLPYYLKACFLYFSIFPEDDQIKCKRLIRLWIAE--------------------------------------------------------------------IRR
>KAA8527100.1
S---Q-V-NP-EDDEILGFKEPKEKLIRQL-TDST-RRLTISVVGAGGSGKTILVGNVYESKKFQGLFDSHAWVRVSRPF-N-EIVSSMLKQFC-----HQRADTVSELRNYLQRKRYVLVLDDIWRKD-D-CECIKNVLP-GSGSKIIVTTRNADVASFCS-PD--VHSLNGLEWPEAWGLFLKKAFQT-SNKC--PELVDWAEKILKKCEGLPLAIVAVGSLLSKKQ---NEWKKLHDSL-E-I-QI--HS-KVL---LSSYKDLSSSLKSCFLYFSIFPEDKSIKRGRLIRLWVAEGFV--TRGRT-EEVAEEYLNELIGRNLVDAS-KDFDGRASSCRVQNLVLEFLVSKSEDENFV------VRR
>KAA8527105.1
S---Q-V-TP-EDDEIFGFDEPKEKLVRQL-TEGD-RRLTISVVGPAGSGKTVLVKNVYESKKVQGLFDSLAWVHVSRFF-D-KLVSSMLKQFG-----NEGADKESELRNYLQQKRYFLVLDDIWDIN-D-WKRIQNVLP-GCGSRIIVTTQKRDIASFCS-VD--VHTLNFLEWPEAWGLFHKKAFQT-SNKC--PELVDWAEKIVIKCEGSPLAIVAVSGLLSKKQ---NEWKKLHDSL-E-I-QT--HSRKVL---LPSYKDLPSSHKSCFLYFSIFPQDKSIKRGKLIRLWVAEGFV--TGGKT-EEVAEDHLNELIGRNLVLAN-NDFDGRVSSCRVQNLVLEFLVSKSEDEHFV------VRR
>KAA8527106.1
A---Q-V-TP-ADDEILGFEEPREKLIRQL-TQLQ-RRLTISVVGPGGSGKTIFVRNVYESKK--GMFDSHAWVRVSRSF-N-ELVCSMLKKFR-----HQPADTESELRNYLQRKRYVLVLDDIWRKD-D-CECIKNVLP-GSGSKIIVTTRNADVASFCS-PD--VHSLNGLEWPNAWLLFCRKAFQN-RNEC--PVLEDWSQKILKKCEGLPLAIVAVAGLLSKKQ---NEWKKLHDSL-E-I-RP--HCSETL---LPSYKDLSSNLRTCFLYFSIFPEDRSIKRGRLIRLWVAEGFV--TRGKT-EEVAEDYLNELIERNLVHVS-KDFDGRVSCCRVPNLVREFVVFKSEDENFV------VRR
>KAA8527790.1
S-FRR---SY-VEEDFIGLEADVEKLVAVLVNEED-AYGVVSICGMGGLGKTTIAQKVYNHLKVKHHFDGFAWVCISQQW-Q-HILQRILIKLIN-KI-MEVEELVGHLYRVQRNNKCLVVLDDIWSMD-A-WDCLKHAFP-GKGTKLLLTTRNREVALHVD-PN--LHEPRFLNEDESWELLQKKAF-SKA----DKKLEELGRKMVVHCGGLPLAVAVLGGILVTKQ---GDWEMVHQNI-Y-I-RR--GKSQVL---ALSYSDLPYHLKPCFLYIGGFPEDFELETEKLYQLWLAEGMV---AEET-MDVAERYLGELAQRYMVQVQ-IELSGRFEYCRLHDLMRDLCVLKAKEENFL-TSSGRIRR
>KAA8528028.1
S-QNQ-AECS-KDDDLVGIEDDRQSLLRLLTDG-E-QRAVISVVGMGGSGKTTLVSNAYKSQIVKRHFDCYAWITVSQSY-D-DLLKRLIKEFIA-DL-MRHKELREKLENYLRPKRYVVVLDDIWSDK-P-LNDLGVSLP-ERESRVMLTTRKEDIASSSV-KS--VHHLEPLGMNKAWDLFCMKAFSNSPNSC--QELENLAWALVEKCEGLPLAIVALGGLMSSK----FEWREVYNSL-H-L-SN--DEKTIL---WLSFNNLPNRLKGCFLYCCLFPEDYLIRRKRLNRLWMAEGFV--GKGKT-EEVSDGYLKELVDRSMLQVV-KNPSGKTKACKLHDLMRELALTTSETERFC-----SPRR
>KAA8528029.1
S-QNQ-AECS-KDDDLVGIEDARQSLVRLLTDG-E-QRAVISVVGMGGSGKTTLVASASKSQIVKQHFDCHAWISVSQSY-D-DLLKRLIKEFIA-DL-MRHKELLEKLVNYLRLKRYVVVLDDVWGVE-P-LNDLRVSLP-ERESRVMLTTRKEDVAASSV-KS--VHHVEPLGMNNAWDLFCMKAFSNSPNSC--QELENLARALVEKCEGLPLAIVALGGLMSSK----SEWREVYNSL-H-L-SN--DEKTIL---WLSFNNLPYRLKGCFLYCCLFPEDYLIRRKRLIRLWMAEGFV--EKGKT-EEVSDGYLKELVDRSMLQVV-ENQSGRTKTCKLHDLMRELALSTSETERFC-----RPRR
>KAA8528030.1
S-QNQ-AECS-KDDDLVGIEDARQSLVRWLTDG-D-QRAVISVVGMAGSGKTTLVANAYKSQIVKRHFDCYAWITVSQSY-D-DLLKSLIKQFIA-DL-MRHRELLEKLVNYLRPKKYVVVLDDVWRVD-P-LIDLRVSLP-EGGSRIMLTTRHKDIASSSV-KS--VHHLEPLGKTHAWDLFCMKAFSNSPNSC--QELENLARALVEKCVGLPLAIVALGGLMSSK----SEWKEVYKSL-H-L-SN--DEKTIL---WLSFNNLPSRLKGCFLYCCLFPEDYLIRRKRLIRLWMAEGFV--EKGKT-EEVSHGYLKELVNRRMLQVV-ENQSGKAKACKLHDLMRELALSTSKTERFC-----RPRR
>KAA8529776.1
R----------NEEIVVGFDEEAMKIIEQLTGE-Q-QLQVISIVGMGGLGKTTLARK-----------------------------------------------------------------------------------------------------------------------DESWDLLQQ-------------------KSISFVCQTFKLLRVLV-------------------------------------------------ITVHFLDF--FP----------------------KEQRY-EIFACDF-----------------------------------------------------
>KAA8529800.1
A----------GEEAVVGIEDEAYEIKSWLMEE-R-KLDAVSIVGMPGLGKTTLARKFYNDD-------------------------SVLTS-------LTDKDLSEELYKCLKGKSNCI--------------------------------RSSN----------------------------------------------------------PFGAI---------------------------------------------------FQPAPL-----------------------------------DSAADAVPAVI--------------------------------ATAAGFI-TQI---RR
>KAA8529801.1
A----------GEEAVVGVEDEAYEIKSWLMAE-R-KLDAVSIVGIPGLGKTTLARKLYYDD-------------------------SVLTS-------LTDKDLSEELYQCLKGKRYLIVLDDIWDIR-V-WNDLKGSFL-DNGSRILFTTRTKDGAFHAQ-LN---HLLRFLNENESWDLLKEKIFH-K-E-C---MLMEVGKQIARKCAGLPLAIVVVAGLLA-KK---EWWERVTESV---MVN----DMDTL---ALSYHHLRNHLQPCFLYFGAFPEDYEIPVWKLIWLWVAEGFI--KGEES-EDVAVDSLNDLIERSLIIVA-NRSDGGVKSCRIHDMLHDLCLRKAEEEGFL-SSS---RR
>KAA8529803.1
A----------GEEAVVGVEDEAYEIKSWLMAE-R-KLDAVSIVGMPGLGKTTLARKLYYDD-------------------------SVLTS-------LTDKDLSEELYQCLKGKRYLIVLDDIWDIR-V-WNDLKGSFP-DNGSRILFTTRTKDGAFHAQ-LN---HLLRFLNENESWDLLKEKVFH-K-E-C---MLMEVGKQIARKCAGLPLAIVVVAGLLA-KK---EWWERVAESV---MVN----DMDTL---ALSYHHLPDHLQPCFLYFGAFPEDYEIPVWKLIWLWVAEGFI--KGEES-EDVAADCLNDLIERSLIIVA-NRSDGGVKSCRIHDMLHDLCLRKAEEEGFL-SSS---RR
>KAA8529807.1
S--KRA-----EEENVVGFHKETKMLVDQLIGE-Q-ELEVISVVGMGGLGKTTLARKVYTDPDVDFNFRSRAWIFVSQEY-N-EVFLGILSQVSA-DM-MSADSLAQVIRTRLESGRYLIVLDDVWTND-A-WDALKNAFP-KKGSRIVLTSRETEVAKHAN-PDK--HNLRFLTEDESWELLQLKVFR-K-G-C---DRESLGKKIVKQCGGLPLAVVVVAGLLL-KK---DWWNKVAESV---VAR----DREVL---ALSYKHLPYHLKACFLYFGVFPEDFQIPVWKLIRLWVAEGLI--MGEEN-EEIAEEHLEDLVDRNLVLVE-KTSNGRIKACRIHDMLRDLCLKEAAEEKFF-NNH---RR
>KAA8529811.1
R---NI-----DKESVVGFDDEALKIIEQLTGE-K-RLEVISIIGMAGLGKTTLARKVYNDPFIVYHFHVRGWTYVSQVY-H-DILLAIISSLID-EI-MSIETLCEMMKKQLTGKKYLIVLDDIWDIG-A-WNDLRRSFP-DNGSRIMFTSRYKDVALHVK-PH---HCLRFLTEDESWDLFVQKVFR-K-E-C---ELMEIGKKIAKKCQGLPLAILVVAGLLA-KK---DWWKQVAQSV---IVS----DMDAL---ALSYNHLPHHLKACFLYFGAFPEDYDIPVWKLIYLWVAEGFI--QEQKS-EELAEDYLMDLIDRSLVLVS-KRSDGGIKTCHIHDLLRDLCLRKAEEENFL-AKK---RR
>KAA8529814.1
S--RRA-----EKDNVVGFDEEAKMVKDRLTKG-P-QLEVVSVVGMGGLGKTTLARKIYTDPSIEYHFYIRAWTYVSQEY-N-EVFLNILSSLTD-QM-MSDERLGEELCKHLKSGKYLIVIDDVWTTM-A-WDDLKMAFP-TNGSRILLTSRHTDVALHAN-HN---HHLRFLTDDESWELLHIKVFH-R-A-C---ELEELGKQIAKKCSGLPLAVVVVAGLLS-KK---DWWKKVAESV---VAR----DMDIL---ALSYKHLPHHLKVCFIYFGLFPEDFEIPVWKLLRLWVAEGFI--QGQEC-EDIAEEYLEDLVDRNLILVA-KRSNGRIKTCRIHDMLRDLCLREAAEEKFL-PNY---RR
>KAA8529819.1
S----------DEEIVVGFDNEIMMIKEQLTGG-K-QQEVVSIIGMAGLGKTTLPRKVYDDPFIEYHFYIRAWSYVSQDY-R-DLLLGILSYVID-EM-MSDEELSLKLKKGLMGRRYLIVMDDIWSVD-A-SDCLKRSFP-DNGSRIMFTSQLKDVALHAK-PD---HCLRFLTEDESWFLFQQKAFG-K-E-C---WLMGIGMEITKKCLGLPLAIVVTARSSC-QN-----FSIVGESC---I------N-------------------PCF-----------------------------------------------------------------------------------------------
>KAA8529825.1
S--KRA-----EEENVVGFDKEVGILLDLLTSG-S-ELEVISVVGMGGLGKTTLVRKVFTDPRIEYEFCNRAWNYVSQEY-N-EVFLGILNCVTD-DM-MSDDKLAECVRAQLQGQRYMIVLDDVWTKN-A-WDDLKIAFP-NNRSRILLTSRNRDVAVHAN-PD---HHLRFLTDDESWELLQKKVFR-K-G-C---ELEMLGKQIARRCFGLPLAIVVIAGVLL-NK---DWWERVAES----------------------------------------------------------------GDIS-EDRAEENLEDLVDRNLILVA-TRSNGRIKTCRIHDMLHDLCLREAAEENFF-DSY---RR
>KAA8529826.1
S--AIP-----EEETVVGFDQEIGEIKERLTGS-E-KRQVISIVGMAGSGKTTLARKVYNDRFIIYHFSILAWTYVSQSY-R-DLLLGILKSVVD-EF-MSDEKLGDELYRGLKGRRYLVVIDDIWHIE-V-WNDLKRYFP-NNGGRIMFTTRIKEVALHAQ-PN---HFLRFLSEDESWNLLQCKVFL-K-E-C---ALVEIGKQIVEKCWGLPLAIVVVAGLLA-KT---NWWNQVAESV---VVS----DMYTL---ALSYNHLPRHLKSCFLYLGAFPEDCEISVRKLTWLWIAEGFI--EGEKN-EDVAEEYLMELIDRSLVLVA-KRSTGGIRACRVHDLLHDLCLRKAKEENFL-AKR---RL
>KAA8529827.1
S--AIP-----EEETVVGFDQEIGEIKERLTGS-E-KRQVISIVGMAGSGKTTLARKVYNDRFIIYHFYIRAWTYVSQSY-R-DLLLGILKSVVD-EF-MSDEKLGDELYRGLKGRRYLVVIDDIWHIE-V-WNDLKRYFP-NNGGRIMFTTRIKEVALHAQ-PN---HFLRFLSEDESWNLLQCKVFL-K-E-C---ALVEIGKQIVEKCRGLPLAIVVVAGLLA-KT---NWWNQVAESV---VFS----DMYTL---ALSYNHLPRHLKSCFLYLGAFPEDCEISVRKLTWLWIAEGFI--EGEKN-EDVAEEYLMELIDRSLVLVA-KRSTGGIRACRVHDLLHDLCLRKAKEENFL-AKR---RR
>KAA8529828.1
S--KRA-----EEENVVGFDKEVGILLDLLTSG-S-ELEVISVVGMGGLGKTTLARKVFTDPRIEYEFCNRAWNYVSQEY-N-EVFLGILNCVTD-DM-MSDDKLAEYVRAQLQGQRYMIVLDDVWTKN-A-WDDLKIAFP-NNRSRILLTSRNRDVAVHAN-PD---HHLRFLTDDESWELLQKKVFR-K-G-C---ELETLGKQIARRCFGLPLAIVVIAGLLL-NK---DWWERVAESV---VSM----NMDVL---ALSYNHLPYHLKACFLYFGVFPEDFEIPVWKLIRLWVAEGFI--QGEIS-EDRAEENLEDLVDRNLILVA-TRSNGRIKTCRIHDMLHDLCLREAAEENFF-DSY---RR
>KAA8529829.1
S--AIP-----EEEFVVGFDQEAEEIKDRLTGS-E-QLQVISIVGMAGSGKTTLARKLYNDHFILYHFYIRAWTYVSQAY-R-DLLLGILCSVVE-GI-MSDEKLGEELYRRLKGRRYLVVMDDIWHID-A-WNDLKRSFP-DNGSRIMFTTRIKDVALHAQ-PD---HSLLFLSEDESWNLLQRKVFL-K-E-C---ALVDIGKLIAEKCRGLPLAIVVIAGLLA-KT---NWWNQVAESV---IVS----DMNTL---ALSYNHLPLHLKSCFLYFGAFPEDYEISVRKLTWLWIAEGFI--QGEKD-EDVAEEYLMELIDRSLVLVA-KRASGGIRACRVHDLLRDLCLRKAQEEIFL-AKN---RR
>KAA8529833.1
R----------EEETVVGFDEEAMKIMEQLTGE-Q-QLEIISIVGMGGLGKTTLTRKVYNDPFIVYHFHIRGWTCVSQVP-Q-DILLGILSCVIN-EI-KSDEMLCEMLKKCLMGRRYLIVLDDIWDIG-V-WNALRRTFP-DKGSRIIFTSRHKDVALLAR-PD---HCPHFLTQDESWDLLQQKVFR-G-G-C---ELMDIGKEIAINCQGLPLAIVVVAGLLA-KK---SWWNQVAQSV---IVG----DMETL---ALSYNHLPHHLKACFLYFGAFPEDYKIPMWKLTSLWVAEGFI--REQKS-EEVAEDYLMDLIDRSLVIVS-SKSNGGIKTCCIHDVLRDLCLRKAREENFL-SNK---R-
>KAA8529850.1
N-PRR---SF-EEPNVVGFETHIQELEGKLL-RTD-QHGVIAIIGMPGLGKTTLAKKVYKSV--QGKFQCSAWVFVSQKP-I-DLFQDIARQVGS-QR-G----VEANLSNFLLGKKYFIVIDDIWESH-P-WDALSIGIPISKGSRIILTSRRGDVITDIQ-SS--LHELLPLDHERSKELFFKMVMVPPQSSD--EELENVGLQIVDKCGGVPLAIVVTTGLLLWKE---QAWREVFSKL-N---------SKTL---ALSYKDLPTDLKRCFLYFGHFPEDCEISAFELINLWAGEGFI--KEQQE-EDVGKDYLNNLIARNLIQVV-KRFDGSVRSCRIHDLLHSLCISESEKINFL------VRR
>KAA8529860.1
S---SS--------EVVGFDMEVKMLVDRLTGA-S-ELEVISVVGMGGTGKTTLATKVLNDPSISLVFNPCALIKVSQIY-D-KLFLHILSLVTR-EM-MSEDMLAKDLQRRLRDRRYLIVLDDVWSKN-A-WDELIIAFP-NKRSRIMLTSRITNVAIYAN-GD---HHLRFLNDDECWELLRRKVFG-I-A-C---EEMELGKEIAEKCHGLPLAVQVISESLS------GWWKTVAANV---VAK----QMNIL---ALSYNTLTPHLKLCFIYFAVFPPDSIIPTWKLLRLWAAEGFI--QEQEC-VDKANEYLDDLVNKNLIIVA-KKSNGGIKTCRIHNILRDLCLREAADEMFF-PNY---RR
>KAA8529868.1
W--RRN-----EEESVIGMFDDVKMLVHRLTGG-S-HLEVISVVGMGGVGKTTLARKIYTDPSIEYHFYIRAWTYVSQEY-N-RVFLNILSSLTD-QM-MSDEKLGEELCLHLQSRKYLVVVDDVWTRT-A-WDDLKMAFP-TDGSRILLTSRNRDVALHAN-HI---HYLRFLTDDESWELFRRKVFR-G-A-C---ELEELGKQIAKKCSGLPLAVLVVAGLLS-KK---GWWKRVADSV---VAR----DMDIL---ALSYNHLPHHLKVCFMYFGLFPGDFDIPVWKLLRLWVAEGFI--QGQGC-EDIAEEYLQDLVDRNLILVA-KRTNGRIKACRTHDLMRELCLIEAAEEEFL---------
>KAA8529869.1
S---SS--------EVVGFDMEVKMLVDRLTGA-S-DLEVISVVGMGGTGKTALATKVLNDPSISPVFNPCALIKVSQKY-D-KLFLGILSLVTE-EM-MSEDMLAKDLQRRLQDRRYLIVLDDVWSKK-A-WDELIIAFP-NKRSRIMLTSRITNVAIYAN-GD---HHLRFLNDDECWELLRRKVFG-S-A-C---EEMELGKKIAEKCHGLPLAVQVISESLS------GWWKTVAANV---VAK----EMNIL---ALSYNKLTPHLKDCFIYFAVFPPDSIIPTWKLRLLWVAEGFM--QEQEC-VDKADECLDDLVNANLIIVA-KKSNGGIKACRIQNTLRDFCLSVAAGEIFF-PNY---RR
>KAA8529870.1
W--RRN-----EEESVIGMFDDVKMLVHRLTGG-S-HLEVISVVGMGGVGKTTLARKIYTDPSIEYHFYIRAWTYVSQEY-N-RVFLNILSSLTD-QM-MSDEKLGEELCLHLQSRKYLVVVDDVWTRT-A-WDDLKMAFP-TDGSRILLTSRNRDVALHAN-HI---HYLRFLTDDESWELFRRKVFR-G-A-C---ELEELGKQIAKKCSGLPLAVLVVAGLLS-KK---GWWKRVADSV---VAR----DMDIL---ALSYNHLPHHLKVCFMYFGLFPGDFDIPVWKLLRLWVAEGFI--QGQGC-EDIAEEYLEDLVDRNLILVA-KRTNGRIKACRTHDLMRELCLIEAAEEEFL---------
>KAA8529949.1
S-WSRN--SA-EEQTMVGFDHEIQTIKERLVGASK-QLQVISIVGMGGLGKTTLVKKLYVISIV---FG--------------TLVKNCT--MT---V-------------------YCISL--LYS-----W--------------IFLSS----V------SN---------------------------------------DGVV--------------------------W--------H--------------------------SKFCCA-----------------------------AG---E-----------------------------------------------------------
>KAA8531091.1
S-------FA-KKQHEIGFNDQLQELEALLLNFSD-KFKAIGITGMGGSGKTTLAQLVFHSERIRNKFYPMIWVTSSENLDVLRIVDNMLVELSGKDL-CSLDELLFQLRGRLLRKRFLIVLDGVWRND---WSSLSHGLP-G-GGAILVTSRLEEVARSM------VQNLPPLSDESIWSIFMDSV---------HPTLLRMKDEIVDNCDGLPLAAKTLGEIISRQ-------------IHK-LE--------------------------------SPQPI---------------------------------------------------------------------------------GLKKK
>KAA8531348.1
S-------SL-SERS-IGFDDQLQKIEKLLLKTAY-SINAVGIVGMGGVGKTALANE----------------------------------------------------------------------------SNLSHGLP-G-RGAIIVTSRLKKVAHGM------VHNLHPTLDESCWSIFMNSV---------IWAMERMKEEIVDNCCGLPLAAMTLAEVISIQ-------------MAK------------------------------------------------------------------------------------------------------------------------------
>KAA8531350.1
S-------SL-SKRS-IGFDDQLQKIENLLLKTAN-SINAVGIVGMGGVGKTALANEVFY--RVHKQFDVKLWIRLSQKLEDVEIVRKILEYFKETT--ASLDDLLHALYDNLRDRRYLIVLDNVWHSN---WSNLSHGLP-G-GGAIIVTSRLKKVAHGM------VHNLHPTMDESCWSIFIDSV---------IRAMKRMKEEIVDNCGGLPLAVMTLAEVISIQ-------------MAK-K---------------------------------EFWPD---------------------------------------------------------------------------------FKRKH
>KAA8531402.1
S-DPR-V-AS-EEDEVVGIESPRDKLISILV-AEE-KRVVISIVGMAGLGKTTLAKKVYDNQSVTGHFDCRAWIPVSQSY-K-DLLREMIKQFH--GI-MGETSLISELREYLQSKR-------------------------------------------------------PLPEDKAWGLFCKKAFQSNTE-C--PVLKILSLEIVRRCEGLPLAIVAIGGLLSTKN---SEWQKLCHSL-E-L-ER--NPTKII---LLSYHDLPCHLKPCFLYFGLVPEDFAIYGDRLIKLWIAEGFV--KKSKT-EEVGEEYLNELIHRSLVQGS-EAFY------RVHDLVREIILSKFEELSFC------TRR
>KAA8531410.1
Q---R-THSI--DTSVVGRDDEISKMKEILINSSS-AVSIIPIVGMGGMGKTTFAQFVCNDESVKGHYNVMMWVCVSDNF-DV-ILKEILESLTTCGM--NMDAILQRLQEELGGKRYLLILDDVWNEA---WDSLKSCL-RSIGNYIIVTTRSNQAASVMG-S---LLQLKKLAEEHCWLIFEQKAFSNGGI-----DLVAIGRAMVEKCGGVPLAAKVLGGMMRSKK-----WLSIQNSI-E-L-PD--NENGILPALRLSFDHLPSQLKQCFAYCSIVRKGYYIRKDTIIQQWMAQGLL--QQGSL-EDIGDGYFNTLLSNSLLEDV-KD-YNN-CTWKMHDLVHDLARYVSGSDCMT--SG--IRH
>KAA8532317.1
----RETHSF-RASVAIGRDQDKEIIAQLLLCSG---VSVIPTVGIAGLGKTTLAKMIYSDKMVAKHFQLRMWGSS--------------------------------------------------------------------------------------------------------------------------------------------------------I----------------------KEVD-------------------------------------------------------------------------------------------------------------------
>KAA8532440.1
S--ISA-----EEETVIGFDQEAEMIKERLLDNVR-QLEVISIVGMPGLGKTTLARKVYNDLLIVYHFYIRGWTYVSHAP-V-DLLLSILNSIVD-EM-LSDEKLGEELYKRLSGKRYLIVMDDIWHIQ-A-WIDLKNYFP-NNGSRIIFTSRITDRALYAK-PD---HFLRFLTEDESWDLLRIKVFG-K-E-Y---DFVEIGKQIAVKCQGLPLAIVVIAGLLA-KT---DWWKQVAESH---TMK----S---------------------------------------------QCGS--------------------------------------------------------------------
>KAA8532444.1
S--ISA-----EEETVIGFDKEAEMIKERLLNNVR-QLEVISIVGMPGLGKTTLARKVYNDLLIQHHFYIRGWTYVSQVP-R-DLLLSILRSVVD-VI-LSYEKLGEQLYKGLSGRRYLIVIDDIWHSQ-I-WIDLKKYFP-NRGSRIIFTSRITDMALHEH-DK---HFLKFLTEDESWDLLQQKVFG-K-K-C---NLVEIGKQIAVKCGGLPLAIVVVAGLLV-KI---DWWKQVSESV---GVD----D---------------------------------------------EGGV--SD----------------------------------------------------------------
>KAA8532448.1
S--ASA-----EEETVVGFEDQANMITEELVGG-S-QLAVISIHGMGGSGKTTLATKLYNDPYIVYHFYIRGWTYVSQEY-R-DLLLGILSSIVE-EI-MTDEELGGKLYRHLKGKRYFIVMDDLWHIK-A-WNYLKIFFP-ECGSRIILTSRQKEVALQAK-PD---HFLRFLTKDESWDLLQQKVFL-N-E-C---DLVEIGKEIAKKCQGLPLAIVVVAGLLA-KT---NWWNQVAERV---LVS----DLDTL---ALSYNYLPHHLKPCFLYFGAFPEDYEIPVHKLISLWIAEGFI--HGQRR-EDVAGEYLIDLIDRSLVLVA-KGSIGRIKACRVHDLLHDLCLRKAEEENFL-ANK---HR
>KAA8532451.1
S----------EQESLVGLDAEASTIMELLIGE-E-QLKVIPIVGMAGLGKTTLVRKVYNDPFIAYHFYIRGWTNVSQVY-Q-DLLLSILSSAEG-EC-MNDKELGEVLFRGLKGRKYLIVMDDIWNIG-A-WEDLKRSFP-DNGSRIMFTSRQVDVPLHAR-P----HYMGFLNEDESWDLLQQKAFR-K-E-C---ELMEIGKQIAKKCGGLPLAILVIAGLLA-KK---YWWRHVEKS---------------------------------------------------------EGFI--REHKI-EEVAEDYLMDLIDRSLVVVS-RGSNGGIKTCRIHDLLRDLCLRKSQEENFL-SND---RR
>KAA8532452.1
S----------EQESLVGLDAEASTIMELLIGE-E-QLKVIPIVGMAGLGKTTLVRKVYNDPFIAYHFYIRGWTNVSQVY-Q-DPLLSILSSAEG-EC-MNDKELGEVLFRDL--------------------------FP-DNGSRIMFTSRQVDVPLHAT-P----HYMGFLNEDESRDLLQQKAFR-K-E-C---ELMEIGKQIAKKCGGLPLAILVIAGLLA-KK---YWWRHVEKSV---IVT----DMDTL---ALSYNHLPNHLKACFLYFGSFPEDYEIPVWQLICLWVAEGFI--REHKI-EEVAEDYLMDLIDRSLVVVS-RGSNGGIKTC-----------------------------
>KAA8532842.1
S-LRR---SY-VEEDFVGLLNDVGILVAELVT-KN-HCPLVSICGMGGLGKTTVAKKVYHHRDVRRHFDGFAWVCVSQQW-K-DILQGILKKLIK-EI-MRDDELFKKVYEVQKEKKCLVVLDDIWSKD-A-WNALKDAFP-EKGSKLLLTTRIKDVALHVD-PN--LHQLRYLNEEESWELLQKKAL-RRR----GIEMEKLGRKMAGQCGGLPLAVVVLGGVLATKH---DEWETVNRNV-Y-F-RK--GKSDIL---ALSYHDLPYQFKSCFLYL---------------------------EKET-TDVAERCLHELAHRCMIQVQ-VESTGRIKSCRLHDLMRDFCLSKAKEENFL-SST--TRR
>KAA8533109.1
S-DPR-L-AS-DEADVVGIENPKSLLISWLVEG-E-TLTAISVVGMGGLGKTTLVKKAYDSVSVKKYFDCHAWITVSRSF-T-ELLRAALKGFL--GI-MNDLELVNKLRNHLRQKRYVVVFDDVWSVN-A-WEAVKFALP-CNGSRIIFTTRIGDVAA--E-TT--TYHLRPLPDEEAWTLFCMKAFRGKHNVC--GELEEMSRSILKKCGGLPLAIVTIGGLLSKKN---LEWKKVHDSL-E-M-KS--NSERIL---LLSYNDLPYNLKFCYLYLSGFPEDYLIKRMKLVRLWVVERFV--VPGLT-EEVAEDYLNELVSRSMIQVV-QDRFNRVRTCRVHDIMREIIQLKARDESLV------VRR
>KAA8533110.1
S-DPR-L-AS-DEADVVGIENPKSLLISWLVEG-E-TLTAISVVGMGGLGKTTLVKKAYDSVSVKKYFDCHAWITVSRSF-T-ELLRAALKGFL--GI-MNDLELVNKLRNHLQQKRYVVVFDDVWSVN-A-WEAVKFALP-CNGSRIIFTTRIGDVAA--E-TT--TYHLRPLPDEEAWTLFCMKAFRGKHNVC--GELEEMSRSILKKCGGLPLAIVTIGGLLSKKN---LEWKKVHDSL-E-M-KS--NSERIL---LLSYNDLPYNLKFCYLYLSGFAEDYLIKRMKLVRLWVVERFV--VPGLT-EEVAEDYLNELVSRSMIQVV-QDRFNRVRTCRVHDIMREIIQLKARDESLV------VRR
>KAA8533113.1
S-DPR-L-AS-DEADVVGIENPKSLLISWLVEG-K-TLTAISVVGMGGLGKTTLVKKAYDSLSVKKHFDCHAWITVSKSF-T-ELLQAALKGFL--GI-MNDLQLVKKLRNHLQQKRYVVVFDDVWSVN-V-WEAVKFALP-CYGSRIIFTTRIGDVAA--D-ST--IYHLQPLPDKEAWTLFCTKAFRGEHKVC--EELEEMSQSILKKCGGLPLAIVTIGGLLSKKN---MEWKKVHDSL-E-M-KS--NSERIL---LLSYNDLPYNLKFCYLYLSGFPEDYLIKRRKLVRLWVVERLV--EPGLT-EEVAEDYLNELVSRSMILVV-QDPFNRVRTCRVHDIMREIIQLKARDESFV------IRR
>KAA8533657.1
S--EGI-----DEETVVGFDYEAEMIKERLTGV-S-QLEVISIVGMAGLGKTTLARKVYSDLFIIHHFYIRGWTCVSQCY-Q-NLLLGILSSIVD-EI-VSDEKLGEELYKRLKGQRYLIVMDDIWHIE-A-WNDLKRSFP-DNGSRIMLTSRIADVALHVK-PD---RTL-------------------------------------------------------------DWWEQVAESV---IIS----DMEAV---ALSYSHLPTHLKSCFLYFVAFPEDHEIRASKLISLWIAEGFI--HGQKS-EDVGEEYLMDLIGRSLVIVT-KRSTGEIKACCIHDLLRDFCLRQAEEENFM-ARK---RR
>KAA8534449.1
S-DHR-G-DA-EEAELVGIDKPKQELIEQLVQD-S-GLKVVAVVGMGGLGKTTLVKKVYDDIEVRKHFQSHAWITFSQSF-K-ELLRDLIQQLF--SV-MNNDKLKAAIKDFLQQSRYVIVLDDIWRID-A-WHAIKYIFP-RNGSRVMLTTRNVDVASTTK-PH--IYSVKPLSPEESWTLFCGRTF---QEHC--SHLEELSKCILKKCEGLPLAIVAISGVLALKN---DEWAMVYRCL-E-L-ET--NNKKIL---LLSYNDLPYYLKSCFLYLSIFPEDHKIECMRLIRLWTAEGFV--EEGNT-EEVAERYLNELLNRSLIQVA-VSIDGGVRLCRIHDLLREIILPKSRNQNFL------ARR
>KAA8534987.1
------------------------------M-STD-QHHVVSIVGMPGLGKTTLAKKVFRSV--QDIFQCSAWVFVSQKP-T-DLLQDIARQVGR-ER-D----VEANLFNFLREKRYVIVIDDIWHTQ-T-WDALSIGIPISGGSRIIVTSRLRNVGTYIQ-YS--LHELLPLDQEKSKELFFKMVMVRPQTSD--SKLENVGLLILDRCGGVPLAIVVTTSLWLLSE---QAWREVLNSM-N---------SKTL---ALSYGDLPTDLKPCFLYFGLFPEDHEISAVDLINLRVAEGFI--KGKQE-------------------------------------------------------------
>KAA8534990.1
G-K--------NERTFVGFEERIKDLTLKLR-DED----VISIVAMGGTGKTTLAEELFRLA-TTLHFKCSAKVVVSQEP-N-ELLQDIARQVGD-KW-K----VEVNLLEYLTGKRYVILFDDIWHTQ-T-WDNLYKSIPKSEGSKIIITSRQKSVGLHIE-SS--LHELPPLNPDDSRKLFYEMVTE----DL--QELRDLGDQIVERCGGVPLSIVVTAGLLSIRE---HAWKRVLDRM-D---------SKIL---ALSYQDLDFELKPCFLYFGLFPEDYEVSIFQLINLWVAEGFI--NRERA-EDIGEDYLAELIDRNLIQVC-RRFNGRIKSCRIHDLLHNLCISLAKKSNFF------VRR
>KAA8534991.1
S-PRR---SF-DQPNIVGFETHIEELEM-LL-QQN-RFCMISIVGLPGVGKTTLAKEVYNSV--KANFNCRAWVYASQKP-R-YLLRDIARQVGE-EW-NA--DMEANLFEFLRQKRYLIVIDDIWSTK-T-WDALKIGIPNCTGSALIISSRHKRVGVYAD-NS--LYELQPLDDEKSWELFSKIVKLPSHSSD--PELLKLGRQISRRCGGLPLTVVVTAGLLSSTE---HRWKAVLNKM-E---------LNIL---SLSYGDLPSHLKPCFLYFGLFPEDHLFPASELINLWIAEGFI--KERQT-EDEAEGYLTELIRRNLIQID-MRYDRRIRSFRIHD-----CY---------------AKP
>KAA8535362.1
S--PSA-----EAETVVGFDHEVHTIKERLIGVNS-PLEVISIVGMAGLGKTTLAQKLYDDPLVVHHFYIRGWTYVSQVF-Q-DLLLGILSSFVN-EI-MNYEKLGEELYKRLKGRRYLVVMDDIWHIE-A-WNDTKKYFP-DNGSIILVTSRMTHLALQTK-PD---HFLPFLTDDESWDLLQKKVFQ-K-N-C---ELVEIGKQIVKKCQGLPLAIVVVAGLLA-KT---SWWKKVAESV---ILS----DMDTL---ALSYNHLPPHLKSCFLFMGAFPEDFEIPVRKLIWLWIAEGFI--GRQKS-EDVAQEYLMDLIDRSLVLVA-KKSAGVIKACRVHDMLRDLCLRKAKEENFL--RK---RR
>KAA8535368.1
S--TRA-----EEETVVGFDHEVHTIKERLVGVNS-QLEVISIVGMAGLGKTTLAKKVYDDPLVAYYFYIRGWTCVSQVF-Q-DLLLGILTSFVN-EI-MSDAELGDKLYRCLLDKRYLVVMDDIWHIE-A-WNDIQKHFP-KNGSRILFTSRMIDVAFQAK-PD---HLLRFLTDDESWNLLQKKVFQ-K-T-C---ELVDIGKQIAKKCQGLPLAIVVVAGLLA-KT---NWWKKVAESV---ILN----DMDTL---ALSYNHLPPHLKSCFLFMGAFPEDFEIPVRKLIWLWIAEGFI--RRQKS-EDVAQEYLMDLIDRSLVLVA-KRSAGVIKACRVHDMLRDLCLRKAEEENFL--RK---RR
>KAA8535370.1
S--TSA-----EEETLVGFDDEVDTIKDRLIGVNS-QLEVISIVGMAGLGKTTLAKKVYDDPLVVYHFYIRGWTSVSQVF-Q-DLLLGILTSFVN-EI-MSNEKLGERLYKCLKGRRYLVVMDDIWDIE-A-WNDTKMYFP-DNGSRILFTSRMTDVALQAK-PD---HFLHFLTDDESWNLLQKKVFQ-K-K-C---ELVEIGKQIAKKCQGLPLAIVVVAGLLA-KT---NWWKKVAESV---ILN----EMDTL---ALSYNHLPPHLKSCFLFMGAFPEDYEIPVQKLIWLWIAEGFI--RGQKS-EDVAEEYLVDLIDRSLVLVA-K--------------------------------------
>KAA8535371.1
S--TSA-----EEETVVGFDHEVHTIKERLIGV-S-QLEVISIVGMAGLGKTTLAKKLYNDPLVVYHFYIRRWTYVSQVF-Q-DLLLGILSSFVN-EI-MSNEKLGERLYKCLKGRRYLVVMDDIWHIE-A-WNDTKMYFP-DNGSRILFTSRIIDVASRAK-PD---HFLHFLTDDESWDLLQKKVFQ-K-T-C---ELVEIGKQIAKKCRGLPLAIVVVAGLLA-KT---SWWKKVAQSV---ILE----D-------------------------------------------------------------------------------------------------------------------RR
>KAA8535375.1
S--TSA-----EEETVVGFDHEVRTIKERLIGV-S-QLEVISIVGMAGLGKTTLAKKLYNDPLVVYHFYIRGWTYVSQVF-Q-DLLLGILSSFVN-EI-MSNEQLGERLYKCLKGRRYLVVMDDIWHIE-A-WNDTKMYFP-DNGSRILFTSRINDVALQAK-PD---HFLQFLTDDESWDLLQKKVFQ-K-T-C---ELVEIGKQIAKKCQGLPLAIVVVAGLLA-KT---NWWKKVAESV---ILN----DIDTL---ALSYNHLPPHLKSCFLFMGAFPEDYEIPVQKLIWLWIAEGFI--RGQKS-EDVAEEYLVDLIDRSLVLVA-KRSAGVIKACHVHDLLRDLCLRKAEEDNFL--RQ---RR
>KAA8535506.1
S-HPR-I-AP-DDADDVGIEEPKEKLISWALYQGR-RLEVLFVVGMGGSGKTALAKKVYETVK--ENFDCDAWITLSKSI-K-ELLWNIFNHIV--SF-VNEVDLIKQLQRHLQGKRYVIVLDDLWVKD-V-WKSIAYAFP--DHSRVIVTTRRGDIAFSCN-SI--VYKLQPLPVEAAQQLFHRKAFPE-T-IC--SSLEWRSQNILKRCEGLPLAIIEIGQLLSNTE---SEWKKLHDSL-E-L-KR--DGMRVL---CMSYDDLPYHLKYCFLYLSIFPEDYPIKRARLIRLWIAEGFI--ITGKE-EDVGEEYLNELIERSLIQIS-EGFDGKPRSCRVHHLMHQIILSKSGEDNFC------RRR
>KAA8538977.1
--WPRPTTRF-TETFIHGRNKDKEEIIKLLLI--ISNFDVIPIVGMGGIGKTTLAQHVFKDERVGNHFNLKAWVCVSDDL-DV-ITRAILESFTPCKL--ELDALQLQLNETLKGKKFLLVLDDVWNMR---WNVLRSPF-RGAGSKIIVTTRSSDVALQMG-TVN-YRRLENLSNDDCWLIFAQQAFQNTNI-----SLEFTGKKIVEKCSGLPLAATTLGSLLRFKH-----WEDVLKSI-N-L-SP--EENNILPALKLSYHHLPSHLKRCFAYCAVIPNDYAFEKEEVVLLWMAQGLI--QEGQQ-EDLGRQYFDELVSRSFFQSSG----SY-SSFVMHDLINDLAKVVAGKMCFR--KKKMARH
>KAA8538986.1
S-DLR-E-DA-DEAELVGIKKSKEELIKRLMEG-E-QLALVSVVGMGGLGKSTLAKKVSDDQDVKKYFQNHAWIIVSQSF-K-DLLRDMIAQFY--GV-MNSQRLKEILREFLQHKRYLIVLDDIWSLH-A-WEAIKHALP-SNGGRIMITTRFADIAAAAK-SN--IYYLQPLSPEESWILFCKKAF---RQIC--PHLQRLSEKILKKCEGLPLAIVAVGGLLSSKD---FEWEVIHRSL-E-L-EI--NDMKIL---SLSYNDLPHYLKCCFLYMAIFPEDDLIEPMRLIRLWTAEGFV--EEGMT-EEVAECYLNELINRSLVQIA-ETTDGRVRRCRIHDLLREHIISKSRDLNFV------IRR
>KAA8539032.1
S-ET----LT-EEADVVGIENDVKLLVNRLIWG-E-RRAVVSIVGMGGLGKTTLAKKVYNNGEVRRYFSCHTWISISQEY-N-DLLQRVIQDVM--MI-MDVQDLRYKLAEYLKTRRYLIVVDDIWSME-G-WDAFLPAFP-IIGSRVMLTTRIKDVAQSV------PYHLKFLSETKCWELFCKKVFPGNARIF--PELERLGKAIVAKCGGLPLAIIVLGSMLSRRE---SEWEKIYKSI-Q-L-RE--GESGIL---DLSYNNLPYYLKSCFLYCGSYPEDSEFSTRKLIKLWIAEGFI--QGAEM-EEVAEDYLGELIQRSMIQVA-KSFNGRVKTCRIHDLLRDFAISEAKDSKFY-----AVRR
>KAA8539674.1
G-FRR---SY-EEDDVISLEASTRAMMAELMK-KE-RLRVVSIVGMGGFGKTTLAKKIYNHDNVKRHFECHAWTFISQQY-A-DVLLGILTKVFQ-VL-LKEEELVEKLYNFLRGKRYLMVLDDIWSNE-A-WDSLKVSFP-GKGSKILLTTRNKEVALHAD-PW--PIEPPFLNDEESWDLFCRKAF-PR-----PPELVNLGKKMMKKCGGLPLALVVLGGLLATKN---NEWQAVQRNI-H-L-------YGIL---SLSHHELPYYLKPCFLYLGHFPEDWEIKKKKLIRLWIAEGFI---REET-EDVAEQCLEELINRCMVQLV-RDSTGRVKTCRIHDLMWDPCVSMAREESFL-LAT-KSRR
>KAA8541620.1
--E-RYTDSY-VVSQVRGRDQDLNNLVNRLLCAETASPHIISIVGMGGIGKTTLARLAYNCAEIKAHFQITIWVCVSKPF-DE-IAKAIVEDVD-------------------------------------------------------------------------------------------------------------------------------------------------------------------------------------------------------------------RPIE-EIKGREYLENLVMRSFFQDIEDE--GN-IVFKMHDIVHDFAQFLTKKECFI----ETIRH
>KAA8541621.1
--SERYTVSF-VVSQVRGRDQDLNNLVNKLCEETN-SPHIISVVGMGGIGKTTLAQLAYNCAEIKAHFDITMWVCVSTPF-DQ-IAKAIVEDVDAPN---ELEPVLRRVGNLISEKKFLLTLQSVLQED-------------KAEIEVGVVRKENPVFRVLS-TEE-IFRVNFTSDQMVFEFLRLNRKGSTKV---IEPAENVGEEVIFHGSGFKIHP-----YLQAVD---------PDSI-SD--DQ--NRRGLENEFRIILNS----LTNPVGSNSRDPRSS---------------------GTSIEDFRNEDFS------------NS-YGA-KINAMDDLLRDVCVRVYKSVRKS-DKLDEVRK
>KAA8541622.1
--E-RYTVSF-VVSQVRGRDQDLNNLVNKLLCEETASPHIISVVGMGGIGKTTLAQLAYNCAEIKAHFDITMWVCVSTPF-DQ-IAKAIVEDVD----------------------------------------------------------------------------------------------------------------------------------------------------------------------------------------------HKIEADNLIKLWMAQGYL--SRPIE-EIKGREYLENLVMRSFFQDIEDE--GN-IVFKMHDMVHDFAQFLTKKECFI----ETIRH
>KAA8544432.1
S-YPR-V-SP-DEAEIVGIEEPRDKLTTWAI-KGE-KLKVMFVVGMGGLGKTTLVKKVYETIK--EGFNCSAWITISKSE-K-ELLWTMFKRLF--GF-TNEVELMNKMRGYLQRKRYVIVLDDLWSKD-V-WESIKNAFP--QHGRIIITTRRGDIAHLCN-YV--VHNLQPLPQEKAQELFYKTTFRP-S-EC--TGLVGWSNKILKRCDGLPLGIITVGNLLSKTE---DAWKRLHDSL-E-L-ER--NGMEVL---SISYNDLPNYLKYCFLYMSIFPEDYAVKRGRLVRLWISEGLV--KRGKT-EEVGEEYLEELMYRNLVQVS-EDFDGRARSCRVHDFLHKIILSKSHEENFC------IRR
>KAA8544520.1
S-RNH-GESS-RDDDLVGIEDDRQLLVEWLMGG-D-QRTVVSVVGMGGSGKTTLAAKVYNSQIVKRNFDCSAWITISQTY-A-DLFKGMIKEFY--DL-MSYRQLLELLVKYLRPKRYVIVLDDVWNIN-L-WREINVSLP-ENGSRIMLTTRKEDIASFSV-GS--VHRIQPLGKSEAWTLFCMKAFPSNPNNC--QNIESLARALVDKCEGLPLAIVALGGLMSTK----ADWRKAYNSL-E-L-SN--NPKSIL---FLSVNDLPYRLMCCFLYCCLFPEDYLIRRKRLIKLWIAEGFV--ERGIT-EEVAESYLMELICRSMLQVV-MNPLGRPKACKMHDLMRELALSTSKVEKFC-----VARH
>KAA8544692.1
--HPR-I-AP-DDADDVGIEKPKKKLISWALYQGR-RLKVLFVVGMGGLGKTALAKKVYETVK--EKFDCHACITLSKSI-K-ELLWNIFKHIG--SF-VNEVDLIKQLHRHLQDKKYVIVLDDLWIKD-V-QKSIRYAFP--DHSRVIVTTRRGDIAFSYN-SI--VYILQPLL---------------------------------------------------------------------------------------------------------------------------------------------------------------------------------------------------
>KAA8547063.1
-LEVR------DNT-VLGSDHDVEELKTSLL--QQ-QLSIIFVRGAVDSGKSRVVSKV------KRHFNHMVWVRVST---TIDTLTSILKS--KTEM-IDEERLSNQICNYLN-KRYLLVLDDLIN---A-----RKFLP---GGKVVVIARGR-VQEYC--ND--IYSIGPLSTDDALMLFRASSLHLQ-------RSSEISEEIVTSCRGSSLGISIIVGILSTKDGDTLAWNKVREQL---------NR-------------LP------------VPVD-DISIAARVRHFLQMGYFGSKESATAEEAGGRLFNQLIQRNL---A-KV-DTDVEACRVLVPMRDFCYSNCSNSPCL----KDIRR
>KAA8547411.1
HLLSRWSSPLYDHTQVVGLEEDTQKLKDWLFEANDG-ILAIGIVGMGGLGKTTVAQKVFNDRSVEDRFERRIWVSVSQTFTEEQIMRSILRGLGDASVGDDQSELLKKINQYLSGRRYLIVMDDVWSLDNTWWSRIYEGLPKGNGSSVIITTRNEEVARKMGVGEARTHKPKFLTEDDSWLLFRKIAFAATQGKCTHPELENVGKEIVEKCGGLPLAIKAVGGMMLCKPPYHREWRQIADHFQEELAENENGDHPVMASLQLSYDELPSYLKSCFLFCSLYPEDCVIPKEQLIRCWIGVGFVPMRSGRLSTEAGENCFSELTNRCLIEVIDKAYNGMIYTCKIHDMVRDLVLKIAKDDAFFIPDDGNCRH
>KAA8547764.1
P---R-TSSL-NESEIYGRDEEKEKIVEILLNNLSDNVSVYAIWGMGGLGKTTLAQLVYNDGRVERHFEMRIWVCVSDDF-DI-LTRAILESIEPCNI--SLDPLQRRLQEKLSGKRFLLVLDDVWNEC---WDGLKDLL-MGAGNMIIVTTRIQQVALIMA-T---LHYIGCLSEDDSWTLFKRRAFG-IGR-----VLETIGKEIVKKCKGLPLALKALGSLMRFKS-----WVSVKESI-D-L-PE--DGNSILPVLRLSYDNLPLHLRQCFAFCCIFPKDYPMQKDMLIQLWMANGFI--QRGT--EEIGHEIFNDLVWRSFLQDV-KN-WGE-MICTMHDLMHDLASSIMRNECSI--LE-KVRH
>KAA8547765.1
R---R-TSSV-NESEIYGRDEEKEKIIEILLNNLSNYVSVYAIWGMGGLGKTTLAQLVFNEGRVDRHFELRIWVCVSDDF-DI-LTRAILESIESCNI--NLDPLQKRLQEKLSGKRFLLVLDDVWNEC---WNGLKDAL-RGAGSMVIVTTRIQQVALIMS-T---LHHIGCLSEDDSWNLFKQCAFG-IGR-----SLERIGKEIVKKCGGVPLAVKALGSLMQFKS-----WLSVKESI-D-L-SG--DENSILSALRLSYDNLPLHLRQCFAYCSIFPKDYPIEKDFLIQLWMANGFI--QRGT--EDIGHEIFNDLVWRSFLQVV--D-WGE-VACKMHDLMHDLARSIMRNECFI--LE-KVRH
>KAA8547768.1
P---R-TSSL-NESEIYGRDEEKEKIVEILLNNLSDNVSVYAIWGMGGLGKTTLAQLVYNEGRVERYFEMRIWVCVSDDF-DI-LTRAILESIEPCNI--SLDPLQRRLQEKLSGKRFLLVLDDVWNEC---WDGLKDAL-MGTGSMIIVTTRIQQVALIMAST---LHYIGCLSEDDSWTLFKRRAFG-IGR-----VLETIGKEIVKKCNGLPLALKALGSLMRFKS-----WVSMKESI-D-L-PE--DGNSILPALRLSYDNLPLRLRQCFTFCCIFLKDYPMQKDMLIQLWMANGFI--QRGT--EEIGLEIFNDLVLRSFLQDV-KD-RGE-MICTMHDLMHDLASSIMRNECSI--LE-KVRH
>KAA8548836.1
S-QSR---SY-VDEDFAGSDEDMKILVKMLV--EN-NCRVVSICGGDGIGKTTLAQKVYNHIDVQRHFDCFAWVCISEQW-K-DILLEILIKLEK-QI-VKREKLKNGLIRIQQEKKCLVVLDDIWSKD-T-WDDLEPAFP-GRRTKILLTSPDSAVALHAD-PN--VHQLRLLTKEESWELLRKKTF-------------------------------------------------------------------------------P--------------------------------------SDT--------------------------------------------K----------------
>KAA8548837.1
S-LSE---SY-VEEDFVGLGGDVKELVAKLVN-ED-NLRVISIVGMGGMGKTTLAQKVYNHNDVRRHFDSFAWVCISQQW-Q-DVLQEILTKLIW-PI-MELEELFKKLYDVQIQKKCLIVLDDVWSEE-A-WNSLRSAFS-TQATKILITSRNKSVGSYVD-PR--MHELRFLNSEESWELFHNKAF-R------------------------------------------------------------------------------------------------------------------------------------------------------------------------------------
>KAA8548839.1
S-LRR---SH-VEEDFVGLTRNVDDLVEKLV--GD-NLRVVSIVGMGGVGKTTLAQKVYQHTDVQRYFDCFAWVRVSDYDKY-DVLAEILIKLIK-QI-VGED-LVYRLQDLQRWKKCLVILDDVWTTD-L-LDGLRPAFP-TRRTKILITTRREDVAFYMD-PH--IYHHELLSQAESRELLQKKTF-----EV--KIFVVPFMKMLETSRGLPLAIIVLGGILSRKE---REWNM----------------------------------------LANFPIYSEIKARKLYHLWMAEGII--SDSET-IDVAERYLGELAQRCLVQVL-VK---RFKSCQLHDLMRELCLEKATEENFL----RKIRR
>KAA8548848.1
P-LRR---SY-VDDDFVGLEEDIKKLVELLVN-EE-SCRVVSICGMGGSGKTTLARKVYNNIDVQRYFEGFAWVCISQQW-E-DVMRRILIKLVE-EI-MTDEELIRLLLEVQK-KKCLVVLDDIWSMD-A-WDCLKPAFP-GKGTKLLLTTRNKDVASHVD-PE--LHE-RLLDENEGWELLQKKAF-TKT----DDKMMELGNKMASRCGGLPLAVVVLGGILVSKH---REWEMVHGNI-Y-L-RR--GK-------------------------GG-------------------------AEET-MDVAERYLGELAQRCMVQ--------------------------GMEEDFL-SSSSKIRS
>KAA8548849.1
S-LRR---SY-DEDDFVGLLNDVGILVAELVT-KN-HCPLVSICGMGGLGKTTIAKKVYHHRDVRRHFDSFAWVCVSQQW-K-DILQEIVKKLIK-EI-MTVDELFKKVYEVQKQKKCLVVLDDIWSED-F-WNILKNAFP-EKGSKILLTTRNKDVALHVD-PN--LHQPRYLNEEESWELLQKKAL-RRR----DIELEKLGRKMAGQCGGLPLAVVVLGGVLATKH---DEWETVNQNV-Y-F-RK--GKSDIL---ALSYHDLPYQFKSCFLYLGNFPEDSEIPSEKLCQRLVAEDLV---EEET-TDVAERYLHELAHRCMIQVQ-VESTDRIKSCRLHDLMREFCLSKVKEENFL-SST--TRR
>KAA8548851.1
P-LRR---SY-VDDDFVGLEEDIKKLVELLVN-EE-SCRVVSICGMGGSGKTTLARKVYNNIDVQRYFEGFAWVCISQQW-E-DVMRRILIKLVE-EI-MTDEELIRLLLEVQK-KKCLVVLDDIWSMD-A-WDCLKPAFP-GKGTKLLLTTRNKDVASHVD-PE--LHE-RLLDENEGWELLQKKAF-TKT----DDKMMELGNKMASRCGGLPLAVVVLGGILVSKH---REWEMVHGNI-Y-L-RR--GK---------------------------------------------------------------------------------------------------------------------
>KAA8548852.1
S-LRR---SY-DEDDFVGLLNDVGILVAELVT-KN-HCPLVSICGMGGLGKTTIAKKVYHHRDVRRHFDSFAWVCVSQQW-K-DILQEIVKKLIK-EI-MTVDELFKKVYEVQKQKKCLVVLDDIWSED-F-WNILKNAFP-EKGSKILLTTRNKDVALHVD-PN--LHQPRYLNEDESWELLQKKAL-RRR----DIELEKLGRKMAGQCGGLPLAVVVLGGVLATKH---DEWETVNQNV-Y-F-RK--GKSDIL---ALSYHDLPYQFKSCFLYLGNFPEDSEIPAEKLCQQLVAEDLV---EEET-TNVAERYLHELAHRCMIQVQ-VESTDRIKSCRLHDLMREFCLSKVKEENFL-SST--TRR
>KAA8548911.1
S-LRR---SH-VEEDFVGLTRNVDDLVEKLV--GD-NLRLVPIVGMGGVGKTTLAQKVYQHTDVQRYFDCFAWVRLSDYDKD-DVLVEILIKLIK-QI-VGED-LVYRLHDLQRWKKCLVILDDVRSTD-L-WDSLRPAFP-TRRTKILITTRVLRVAMYMD-PH--RYHHRPLCAAKSWELLQKKTF-----EI--SIVVELCRKMLKECGGLPLAIIVLGGILSRKE---REWNMVYQKI-Y-V-------TDVL---TYGYSDLPYKLKQCFLHLANFPNYSEIKARKLYHLWMADGII--SDSET-IDIAERYLGELARSCLVQVL-VK---RFKSCRLHDLMLDLCLLKAREEKFL----RKIRR
>KAA8549815.1
S-LRM---SY-VDEDFVGLQQDVEKLVEKLVN-EN-QCLVVSIFGMGGLGKTTIAKKVYHHGRVRNHFDGFAWVFVSQQW-Q-DILEGILIKLVD-QI-MGYVELLQQLCEILRRKKYLVVLDDIWSTE-V-WDSLRRVFS-EAGSKILLTTRSEKVA-HVD-PN--LYRPRFLTEDESWELLQTKVF-WNR----YTELENLGREMLRHCSGLPLAVVVLGAVLAARP---HEWMLVNNNV-Y-L-GE--GKSEIL---ALSYYDLPYKLKLCFLYLGKFPAEFEIPAQKLCQQWVAEGLV---EEKA-TDVAESYLHELAEKCMVQVR-VESTGRIKSCRLHDVMRKLCLSKAEEENFL-WSK--TRR
>KAA8549869.1
--DPR-V-SS-KQTEVVGIESPRDELIIKLV-KGA-KRVVISIIGMGGVGKSGLAKKVYDSKVLTRSFVFRAWINVSKSY-T-ELRKSTIEKFY------------------------------------------------------------------------------------------------------------------------------------------------------------------------------------------------------------------------------------------------------------------------------------
>KAA8549871.1
--DSQ-V-AA-EEAEVVGIESQRAELRSWLV-EAA-KRTVISLVGMGGLGKTTLAKKVFDDKIVTQSFACHACICVSKSY-T-EILRTMIKKFY--EI-MEKASLISKLREYLHEKRYVVLFDDVWNPD-F-WGSIKPALP-NGGSRVIITTR-DEVVASCE-SP--VYKLPTLAPKKAWELFCKKAFQSDYGHC--STLEELSWGIINRCGGLP----------------------------------------------------------------------------LALVTI--------KGKT-EEVGEEYLTELIHRSLVQVS-LDFDGKARTCKVHDLLREIIISKSEGLSFC------TRR
>KAA8549873.1
--DSQ-V-AA-EEAEVVGIESQRAELRSWLV-RAA-KRTVISLVGMGGLGKTTLAKKVFDDKIVTQSFACHACICVSKSY-T-EILRTMIKKFY--EI-MEKESLISKLREYLHEKRYVVLFDDVWNPD-F-WGSIKPALP-NGGSRVIITTR-DEVVASCE-SP--VYKLPTLAPKKAWELFCKKAFQSDYGHC--STLEELSWGIINRCGGLP----------------------------------------------------------------------------LALVTIAEGFV--KKGKT-EEVGEEYLTELIHRSLVQVS-LDFDGKARSCKVHDLLREIIISKSEGLSFC------TRR
>XP_011070057.1
----------------------------MLMD--QSNVSVIPIVGMGGIGKTTLAQIVYNDHRLVGKFDLKMWASVSMDF-DT-ITKSIIESASRCKL--GLDPIQVNFQNLIRGKKFLLVLDDYWSEE---WDLLCSPF-KGAGSMIIVTTRSTIVSRILG-SVP-SYCLKSLNDENCWELMKRRACANRIL------LQIIGRMIATKCRGLPLAAKTLGSMLHFKD-----WRSILESM-D-L-RQ--YKNDIFPALTLSYYYLPPQLKKCFTYCSIFPKNHAFEANELVLQWMAEGFI---VGIR-EDLGNDYFKGLLCRSLFQYSHN--VHG-QNYKMHDLIHDMAQLISAHACLRSW--RNTRH
>XP_011070550.1
S------------NPVVGLDNDLVKIKDQLTG-LP-NLEILTIVGMAGIGKSTLAKIVYDDPLIVYHFYVRAWITVSQEY-E-NILIGLIRSV-D-DI-LSDQKLAEQLYRSLKGKRYLIIMDDIWCNT-A-WDDVKRSFP-DKGSRIILTSRLTEVALYVN-SG---HHMRFLSVDQGWELLKLKAFP-K-Q-C---ELEEIGKQIAEKCQGLPLAIVVVAGHLS-KL---DLWLNVADNV---VAR----NLNII---AMSYNHLPHHLKACFLYMGAFPENVEIPVWRLISLWIAEGFL--KLGKS-EKVAQEYLEDLIDRSLILAE-K-TNDRVTTCRMHDLLRDFCLREAEKESFW-H-----RR
>XP_011070551.1
S--KRP-----EEANVVGFDEEAKTIIHRLTEG-P-HLEVVSVIGMGGLGKTTLARKVYVDPSIEYHFYLRAWVYVSQEY-S-EVFRGILESLGN-QM-MSDDWLAEELCRHLRNNRYLIVIDDVWTRE-A-WDDIRMAFP-TDASRILLTSRNREVALHAN-AD---HNLRFLTVDESWELLCRKTFR-K-E-C---ELEDLGRQIARKCYGLPLAIVVISGLLL-KR---DWWKKVADSV---VAK----DMDVL---ALSYKHLPEHLKVCFIYFGIFPEDYEIPVWKLLRLWVAEGFV--QGQEC-EDLAEEYLEDLVDRNLILVA-TRANGRIKTCRIHDMLRDLCVKESAEQKFL-QSY---RR
>XP_011070688.1
K------------TTMVGFDEHLEQIVDKLTR-GE-DLHILPIVGMGGIGKTTLAQNIFDHPYTVHYFPKRIWFTISQEY-N-ELLSSLL----N-ET---SAELGQRLYQSLFGERYLIVMDDVWSVE-A-WNDLKLFFP-KGGSRVMLTTRESRLAISLG-SL----SLDFLNEEKSWNLFCQETFA-Q-K-C--SDLEEIGKNIAKSCNGLPLTIVVLGGLLA-NS---EYWESVAKNV---RNSK---DLKIL---SLSYNNLPVHLKPCFLYMGVFPEDSEIRVSKLIRLWIAEGFL--KRGKS-EEVAEKYLRDLIGRNLFLSL-KGFDGKIKKCGIHDLLRDLCLREYEKEHFI-------QC
>XP_011070823.1
A--KKP-----EEDNVVGFEDEAEKVINLLTGG-S-ELEVISIVGMPGLGKTTLAKMIYRDPKIEYEFYSRAWIYISQDY-S-EVFLNILSNFTD-SM-MNDENLAKELCRILEKGKYLIVMDDVWSEE-A-WNDLKVAFP-NNRSRILITSRIKRVARHAN-PS---HNLRFLTPDESWRLLQRRALG-A-E-C---ELVKDGKHIANECRGLPLAIVVIGGILL------DWWEQVAKSV---IAM----DDNFI---ALSYNHLPYHLKACFIYFGMFPEDCEIPVWKLVRLWIAEGFI--QEEMS-EDIGEEYLEDLVNRNLVMVG-LRSNGKIKTCRIHDMLHEFCTKEAKEENFF-ERY---RR
>XP_011071841.1
S------------NVVVGFDKDLEQIKTQWID-DS-KLEIISIVGMGGIGKTTLARQVYDDPSIFYHFDTRGWVAVSQEY-S-QVLLGLLDS--M-LT-ESDARLAEFLYKCLKGRRYLIVMDDIWDID-I-WDAVSRLFP-DSGSRVLLTTRLSDVAVYAN-SS---HQMRFLNVDDSWNLLCKKVFG-E-K-C---ELEDVGREIARNCGGLPLAIVVIGGLLY-KE---RNWRSIAENL---FSKD---DLEIL---GLSYNRLPHRLKPCFLYMGVFPEDSEIPVSKLINLWAAEGFL--KTSKT-EEVAEEYLKDLIERSLILAC-KSCNGRIKTCNIHDLLRDVCVRNAQKENFL-------RR
>XP_011071868.1
T------------STMVGFDEHLFRVMDELTR-NE-DLNIIPITGMGGIGKTTLAKNTFDNPYVVHHFDKRIWFTISQEY-K-EILVRLL----S-ET---LAELGQRLHQSLFGRRYLIVMDDMWSIS-A-WDNLRLFFP-NRGSRILVTTRISNVAISLG-SH----VMDFLNEDKSWNLLCRKAFG-E-D-C--PELEEIGKTIAKKCNGLPLAVVVIGGLLA-NS---EHWESVAKSI---SNLE---YLKIL---SLSYDNLPIHLKPCFLYMRMFPEDDEIEASKLIKLWVAEGFL--KRAKT-EEVAEEYLRNFIDRNLILVR-RNYEGKAKTCSIHDLLRDLCLRQFQKECLI-------QC
>XP_011071935.1
T------------DTMVGFEEGLLQIMDVLTS-DE-NLQILPIVGMGGIGKTTLARNVFNNPYIINRFDILTWITISQEY-S-EILLGLL----A-E----IEELEALLYQRLFGRKYLIVMDDIWSIK-V-WDDLKKFFP-NRGSRIMMTTRLTNVAVSLG-TL----SMDFLDYDKSWNLLCEKVFG-E-K-C--PELEGIGKDIAKGCKGLPLALVVIGGLLA-NS---EYWVSIARNV---ANSQ---DLKIL---LLSYNNLSIHLKLCFLYMRAFPEDHEINVSKLIKSWIAQGFI--KRGKS-DEVAKKYLKDLVDRNMILIH-KTRRGKMKTCSIHDLLRDLCLKEFERENLF-------EH
>XP_011071970.1
S--VQERQKV-KQDKIVGFEEEEKTVLGYLMEK-R-KLDVISIIGMPGLGKTTLAWKVFQNEDVKYEFPIRIWVNVSQEL-N-DVLVTILKGF-D-DL-LDYDDLLESVCDSLKTTRFLLVLDDVWTVD-A-LEAIKKVLP-DNMAKVLITTRHENVGTHAN-VK---HKLAFLKEMKSWELLRLKVFE-D-D-C---YLESTGKQIAKKCGGLPLALVVIGGILV-DQ---SAWEDVEENVKD-YVK----DADVV---ALSYNKLPDALRDCFLYLGVFREDYEIPAWTLTRLWIAEGFI--QDGES-EKTAEENLNDLISRNLVMVE-KNHINEVKTCRVHDVIRQFCISKADEQNLF-DKY---RR
>XP_011071971.1
K------------GRIVGQEKDFQKIKDLLLG-GK-QLQVVPITGLPGIGKTTLARSLYDDEDMEQKFQVRSWVTVSQES-R-DILSNLLSSI-DRAN-DSAAQLGVNLHQRLFNVKYFIVIDDMWENK-V-WNEVRNYLP-NKGSRILLTTRSAEVAKYVD-KI---HQMEPLNEKDSWILLCDKAFE----IC---HLEEVGKEISKHCDGLPLSLTVVGGLLS-QK---EDWEFVKEDI---ENAD--RKLEIL---SLSYNHLPGRLRGCFLYMGAFPEDSEILASKLIKLWVTEGFL--TASGS-ERVARHSLNELIDRNLISRR-RTSDSQIKTCGVHDSLRALAVEESRKQKFF-L-----RR
>XP_011071973.1
S-----LGR-----KFVGLKDDFLQLKDQLI--ES-RIKVVAVVGMAGIGKTTLVKQVYDDPSIGQIFHYRAWAIMAPNY-S-DILLALLRSVDS-KF-ATDGQLTETIYKNLKGRRYLIVLDDLCVFR-A-WDDLKTLFP-DGGSRVMLTTRLRNVALYA--AG---RNIRFLSKDESWELLRDIVFA-G-K-C---ELEKIGKEIAENCQGLPLTIVFIGDILS-RA---EYWRKVADSQ-A-TDGD---DSSVM--QFLNDEHLPQHLKACFLYMGAFPLSYEIPVSKLIKLWVSEGFL--K--KT-EKVAEECLEELVDRSLVLVH-DRSTSGIKTCSVHSAVWHLCVSAAEKDKFF-R-----RR
>XP_011072005.1
G----P-----RQENVVGFEDEAEKLIGYLTQE-T-QLDVVSIIGMPGLGKTTLAGKIFRDPAILYEFPTRIWVYVSQDF-T-NIFLAILREFTE-EM-KSDQELARLVASHLERGKFLLVMDDVWTAE-D-WEKLQIALP-SNMGKVLITSRHVEVGQYAN-KN---HMLRFLTQDESWLLLQLEVFG-K-P-C---ELEVLGKLIVDQCDRLPLAIVVIGGILV-KK---NAWTKVSNSV---LSE----DEKII---ALSYDKLPYHLRACFLYLGMFPEDFEIPVWKLIRMWIAEGFI--QSGIS-EETAENYLEDLINRNLLRVE-KRSDGRVKTCRIHDMLRDFCIKEAERENFL-QKF---RR
>XP_011072123.1
A------------NTMVGSDELLLQIVDALTR-DE-DRRILPIVGMGGIGKTTLAQNAFKHRLIVYRFDICIWFTISQQY-S-EVLLKYL----A-VD-LDLAELGDCFYKLLFGKRYLIVLDDLWSIK-A-WEDFKIFFP-NSGSRILVTTRLLDVARPLG-FH---FTMTFLDNDKSWDLLCEKAFA-R-K-C--PELEEIGRNIARYCCGLPLAIVVIGGLLA-KS---EYWEFVEKNV---VNSG---DLKIL---SLSYHSLPIYLKPCFLYMRVFPEDDRIEASKLIKLWIGEGFL--KGGKS-KEAAKEYLKDLADRNLILIH-KTRGGKIKACGIHDILRELCFRESKRENLI-------QK
>XP_011072127.1
G----R-----RQENVVGFEDEAEKLIGYLTEE-T-LLDVVSIIGMPGLGKTTLAGKIFRDPAIQYEFSTRIWVYVSQEF-T-DIFLAILREFTE-EM-KNDDELARLVASYLERGKFLIVMDDVWTAE-D-WDKLQIALP-SNMGKVLITSRHVEVGQYAN-KN---HKLRFLTEEESWLLLRLEVFG-E-P-C---ELEGLGKLITEQCDRLPLAIVAIGGILC-EK---NAWTKVSTSV---LNE----DENII---ALSYDKLPYHLRACFLYLGMFPEDYEIPVWKLIRMWIAEGFI--QSGIS-EETAENYLEDLINRNLVIVD-KRPNGRVKTCRIHDMLRNFCRNEAERENFL-EKF---RR
>XP_011072128.1
K------------TTVVGFDEHVERIVDKLTR-GE-DLQILPIVGMGGIGKTTLAQNIFDHPYTVHYFPKRIWLTISQEY-S-EILSSLL----N-QT---EAELGQRLYQSLFGERYLIVMDDVWSVE-A-WNDLKLFFP-NGGSRVMLTTRESSLAISLG-SQ----SLDFLNEEKSWNLFCQETFA-Q-K-C--PELEEIGKNMAKSCNGLPLTIVVLGGLLA-NS---EYWESVAKNV---RNSK---DLKIL---SLSYNNLPVHLKPCFLYMGVFPEDFDIRVSRLTRLWIAEGFL--KTGKS-EEVAEKYLRDLIDRNLFLSL-EGIDGKLKKCGIHDLLRDLCLREYEKEHYL-------QS
>XP_011072129.1
G----A-----RQENVVGFEDEAEKLIGYLTEE-T-QLDVISIIGMPGLGKTTLAGKIFRDPAIQYEFPTRIWVYVSQEF-T-DIFLAILREFTE-EM-KNDQELARLVASYLERGKFLIVMDDVWTAE-D-WDKLQIALP-SNMGKVLITSRHVEVGQHAN-IN---HKLRFLTEEESWLLLRLEVFG-E-P-C---ELEGLGKLITEQCDRLPLAIVAIGGILC-EK---NAWTKVSTSV---LNE----DENII---ALSYDKLPYHLRACFLYLGMFPEDYEIPVWKLIRMWIAEGFI--QSGIS-EETAENYLEDLINRNLVRVD-KRPDGRVKTCRIHDMLRDFCRNEAERENFL-QKF---RR
>XP_011072130.1
T------------STMVGFDEHLVRVMDELTR-NE-DLQIIPIIGMGGIGKTTLAKNTFDNPYIVHHFDRRIWFTISQEY-S-EILVRLL----N-KT---LAQLGQRLHQNLFGRRYLIVMDDMWSIS-A-WDELRLFFP-NRGSRILVTTRISNVAISLG-TH----VMDFLDEDKSWNLLCQKAFG-E-D-C--PKLEEIGKTIAKKCNGLPLAIVVIGGLLA-NS---EHWESVAKSI---SNLE---YLKIL---SLSYDNLPIHLKPCFLYMRIFPEDDVIKASKLIKLWVAEGFL--KRAKT-EEVAEEYLRNLIDRNLILVH-KHYGGKAKTCRIHDLLRDLCLRQSQKECLI-------QR
>XP_011072133.2
D------------STVVGFDEHLVRVMDELTR-DE-DLQIFPIVGMGGIGKTTLARSIFEHPYIVNHFDMRRWLTISQEN-R-KIVLDLL----NKKT---LAELGSLLYKKLFGRRYLIVMDDVWNTN-V-WDDLKLFLP-NEGSRILVTTRLSNVVVSLS-SK----MMDFLDEDKSWNLLCQETFS-Q-E-C--PELENIGKDIAKGCKGLPLAIVVLGGLLG-KS---ESWELVAKNL---ANLE---DLRIL---SLSYHNLPIHLKPCFLYMGVFREDYRITVSKLAKLWVAEGFL--KKGKS-EQAAEAYLRDLIDRNLILIR-TGHGRNIETCGIHDLLRDICLRENEKENFM-------QR
>XP_011072134.1
A------------NTMVGFDERLLQVVDELTR-DE-DLRILPIVGMGGIGKTTLAQNVFDHPYIINRFDIRIWFTISQQY-S-DVLLKYL----A-AD-LDLAKLGESFHKLLFGERYLIVLDDLWSIK-A-WEDFKMSFP-NTGSRILVTTRLLDVARPLG-FD---FTVNFLDNDKSWDLLCEKAFA-R-K-C--PELEEIGRNIARCCRGLPLAIVVIGGLLA-KS---EYWKFVAKNV---VNSG---DLKIL---SLSYNSLPMYLKPCFLYMRVFPEDERIEASNLIKSWIGEGFL--KGGKS-KEAAKEYLKDLADRNLILIR-KTDTGKIKRCSVHDILRELCFRESERERFI-------QK
>XP_011072135.1
T------------STMVGFDERLERIMDELTG-HK-DLQILPIVGMGGIGKTTLARNVFDHPYIVHYFDMRIWFTISQEY-S-GILVHLL----S-KT---LAELGQRLYKNLFGRKYLIVMDDVWSID-V-WDDLKRLFP-NKGSRILVTTRLFNVAVSLG-SQ----MMEFLDESKSWDLFCEKAFS-R-Q-C--PELEKIGKYIAKCCRGLPLAIVVIGGLLA-NS---EDWEFVAEN-------------------SLSNQDI------------------------------------------------------------------QKG----------------------------------
>XP_011072136.1
D------------STVVGFDEHLVRVMDELTR-DE-DLQIFPIVGMGGIGKTTLARNIFEHPYIVNHFDMCKWLTISQEN-N-KIVLDLL----NKKT---LAELGNLLHKKLFGRRYLIVMDDVWNTN-V-WDDLKLFLP-NKGSRILVTTRLSNVVVSLS-SN----MMDFLDEDKSWNLLCQETFS-Q-E-C--PELENIGKDIAKGCKGLPLAIVVIGGLLG-KS---ESWELVAKNL---ANSE---DLRIL---SLSYHNLPIHLKPCFLYMGVFREDYKITVSKLAKLWVAEGFL--KRGKS-EQVAEAYLRDLIDRNLILVR-TGHGRNIETCGIHDLLRDVCLRENEKENFM-------QR
>XP_011072142.1
A------------NTMVGFDERLLQVVDELTR-DE-DLRILPIVGMGGIGKTTLARNTFDYPYIVNRFDIRIWFAISQQY-S-EILLKYL----A-AD-LDLAEVGEHMHKLLFGKRYLIVLDDLWSIK-A-WEDFKSSFP-NRGSRILVTTRLLDVARPLG-FD---LTLNLLDENKSWDLLCEKVFA-Q-Q-C--QELEEMGRKIAKGCRGLPLAIVIIGGLLS-KS---EYWKFVEDNV---VRSG---YLKIL---SLSYNSLPLHLKPCFLYMRVFPEDDTIKASKLIKLWIGEGFL--KQGKS-EEVAEEYLKDLTDRNLIFIS-KTRSGRIKTCNIHDILRELCFMESNREHLI-------QY
>XP_011072143.1
K------------TTVVGFDEHVERIVDKLTR-GE-DLQILAIVGMGGIGKTTLAQNVFDHPYNVHYFPKRIWLTISQEY-S-EILSSLL----S-KT---AAELGQRLYQSLFGERYLIVMDDIWSVE-A-WNDLKLFFP-NGGSRVMLTTRESSLAISLG-SQ----SLDFLNEEKSWNLFCQETFA-Q-K-C--SELEEIGKNIAKSCNGLPLTIVVLGGLLA-NS---EYWESVAKDV---RNSK---DLKIL---FLSYNNLPVHLKPCFLYMSVFPEDSRIRVSKLTKLWIAEGFL--KRGKS-REVAEKYLRDLIDRNLFLSF-EGFGGKIKQCGIHDLLRDLCLREYEKEHFI-------QY
>XP_011072144.1
T------------NTMVGFDERLLQVVDVLTR-DE-DLQILPIVGMGGIGKTTLAQNVFNHRLIADRFDKRIWFTISQQY-S-EVLLKYL----A-AD-LDLAKLGERLHKFLFGKRYLIVLDDLWNIK-A-WEDFQLFFP-NGGSRILLTTRLLDVARSLG-FD---FTMTFLDNDKSWNLLCEKAFA-Q-K-C--PHLEEIGRNIARCCCGLPLAIVVIGGLLA-KS---EYWEFVAKNV---VNSG---DLKIL---SLSYNNLPIHLKPCFLYMRVFPEDDRIKASQLIKLWIGEGFL--KGGKS-KEVAKEYLNDLADRNLILIR-DTRRGKIKACGIHDILRELCFRESKREHLI-------QK
>XP_011072146.1
K------------TTVVGFDEHMDRIVDKLTR-GE-NLQILSIVGMGGIGKTTLAQNIFDHPYTVHYFPKRIWLTISQEY-S-EILSSLL----S-QT---EAELGQRLYQSLFGERYLIVMDDVWSVE-A-WNDLKLFFP-NGGSRVMLTTRESSLAISLG-SQ----SLDFLNEEKSWNLFCQETFA-Q-K-C--PELAEIGKNIVKSCNGLPLTIVVLSKLLA-NS---EYWESIAKNV---RNSK---DLQIL---SLSYNNLSVHLKPCFLYMSVFPEDSKIRVSKLTKLWIAEGFL--KRGKS-EEVAKKYLRDLIDRNLFLSL-EGFDGKLKRCGIHDLLRDLCLREYEKEHFF-------QC
>XP_011072147.1
E------------NTMVGFDERLLQVVDELTR-DE-DLRILPIVGMGGIGKTTLARNAFDYAYIVNRFDMRIWFSISQQY-S-EILLKYL----A-AN-VDLAELGERMHKLLFGKRYLIVLDDLWSIK-A-WEDFKSSFP-NRGSRILVTTRLLDVARPLG-FD---LTLNLLDEDKSWDLLCEKVFQ-Q-Q-C--QELEEIGRKIAKGCRGLPLAIVTIGGLLS-KS---EYWKFVEDNV---VRSG---YLKIL---SLSYKSLPLHLKPCFLYMRVFPEDDTIKASELIKLWISEGFL--KEGKS-EEVAKEYLKDLTDRNLILIS-KTRSGRIKTCSIHDILRELCFRESNREQLI-------QY
>XP_011072159.2
I------------STIVGFDEHLVRVMDELTR-NE-DLQIIAIIGMGGIGKTTLAKNTFDNPYVVHRFDKRIWFTISQEY-R-EILARLL----S-ET---LAELGQRLHQSLFGRRYLIVMDDMWSIN-A-WDDLKMFFP-NRGSRILVTTRISNVAICLG-SH----VMDFLDEDKSWNLLCQKIFG-E-D-C--PELEEIGKTIAKKCNGLPLAIVVIGGLLA-NS---EHWESVTKSI---SNLE---YLKIL---SLSYDNLPIHLKPCFLYMRMFPEDAEIKTSKLIKLWAAEGFL--KRAKT-EEVAEEYLRNLINRNLILVR-RNYEGKAKTCSIHDLLRDLCLKQFQKDCLI-------QC
>XP_011072163.1
A------------NTIIGFDEHLLQVVDELTR-DE-SLQVLPLVGMGGTGKTILARNIFDHSYVVHRFDKRIWFTISQKY-S-EILARLL----S-ET---SAELGERLYKNLFGQRYLIVMDGVWSAE-A-WDALKLFFP-NRGSRVMMTTRLLNVADVLG-SQ----LMDFLDEDKSWNLFCHKAFA-Q-E-C--PELEEIGKNIANTCRGLPLTIVVIGGLLA-NS---EYWEYVAKNV---ANAE---HLKIL---ALSYHNLPIYLKPCFLYTRVFREDAKIAVSKLTKLWIGEGFL--KRGKT-EEVAKEYLKNLVDRNLIFIH-RTKKGKPKVCDVHDLLRDICRKEADKEHFI-------QR
>XP_011072171.1
S------------NTMLGFDERLLQVVDELTR-DE-NLQILPIVGMGGIGKTTLAQNAHDHPYIVNRFDIRIWFTISQQY-S-KILQKYF----S-TD-LGVAELGERLHKLLFGKRYLIIMDDVWSIK-T-WEDFMLYLP-NGKSRVLVTTRLLEVARPLC-FD---FTVDFLDEDKSWDLLCGKVFA-Q-K-C--PELEEIGREIAKGCRGLPLSIVVIGGLLA-KS---EYWGFVAKNV---VNYG---DLKIL---SLSYNSLSIHLKPCFLYTRVFPEDQEIRAPELKKLWISEGFL--KGGKS-EEAAEEYLKDLTDRNLIFIR-KTRRGNIRTCGVHDILRELCFREYSKEHLI-------QR
>XP_011072172.1
T------------NTTVGSDDVLVRVIDELTR-GE-NLQILPVVGMGGIGKTTLTQNAFDHPYIANSFDLRIWFTISQEY-R-DILLKYFKCP-S-LN-LGAAELGECMHKHLFGRRYLIVMDDVWSFK-A-WEDFMKYLP-NGGSRVLMTTRLLDVARPLC-FD---FTMNFLDDNKSWDLLCEKVFG-P-K-H--PELEEIGRKIAKGCRGLPLSVVVIGGLLA-KS---EYWEYVAKNV---VNFG---DSKIL---FLSYNNLPIHLKPCFLYMKVFPEDHRIKASKLIKLWIGEGFM--KEGKS-EEVAEEYLKDLTDRNLILIH-KSRRGNINTCSVHDIMRELCIRESNRERLI-------QR
>XP_011072173.1
-------------NTMVGFDEHLLRIIDELTR-DE-NLQILPIVGMGGIGKTTLARNAFDHPYVVNRFDICIWFTISQVY-N-EILLHYL----N-ES---LARLGEKLHKKLFGRRYLIVMDDVWSTK-A-WDDFSLFFP-NGGSRVLMTTRLSKVGGSLG-TH----LMDFLNEEKSWNLLCEKVFG-Q-N-C--SELEKVGKDIAKGCKGLPIAIVVISGLLA-RT---ERWEHIARNV---ASSK---DLEIL---SLSYNNLPIHLKPCFLYMSAFPEDSKIKVSRLIKLWVANGYS--KRGKN-EEIAMEYLEDLIDRNLILIS-ETDGGKIRSCSIHDLLRNLCLRESKKEHLF-------QR
>XP_011072174.1
T------------DTMVGFEEGLLQIMDVLTR-DE-NLQILPIVGMGGIGKTTLARNAFNHPYIVNRFDILTWITISQEY-N-EILLGLL----A-E----IEELEVLLYQRLFGRKYLIVMDDIWSIK-V-WNDLKIFFP-NGGSRIMMTTRLTNVVVSLG-TL----SMDFLDDNKSWNLLCEKVFG-E-R-C--PELEGIEKDIAKGCKGLPLALVVIGGLLA-NS---EYWV--------------------------------------------------------------------------------------------------------------------------------------
>XP_011072179.1
S--ERN--QG-RKDIVVGLDDVTEQIIIYLTEE-T-ILDAISIVGLPGLGKTTVARQIFRHPRIEYEFPIRLWVSVSQVY-S-DIFLGMLRDLSE-DM-KTEEEIARTLHARLEKEKFLIILDDMWTTE-A-WDDLRRAFPISNSNKILITSRLKEVGRAIN-PK---HMLRFLTPKESWSLLTYLVFG-Y-R---------------------------------------SSWKKVPKSL---VHS----DRQIV---PFSYHALPSNLKPCFLYLGMFPEDFEIPFKRLILLWIAEGYI--ETEIS-EEIAKQYLEDLISRNLVMTD-KSTTGNIKTCRVHDLIRDFCRGEA-SKYYF-QWM---RH
>XP_011072192.1
S------------NVMVGFDEDVMELKHRLTG-WE-KLQVIPITGMGGVGKTTLARNLYDDSLVKDHFDLCAWVTISQTY-L-DVIRGLLAN--V-VI-KSVQDLTQTLWKFLKGRRYIIVLDDMWSTQ-V-WDDMKRMFP-DGGSRIMLTTRLQGVAVYAD-SF---HRIRLLDKDKSWHLLCQEVFG-Q-E-C-FQELEDIGKMIAHNCKGLPLAARVVGGLLA-NS---EFWGYVADNV---TIE----NSEIL---SLSYNHLPHHLKPCFLYLGAFPEDYEIPVTKLIRLWIAEGFL--RRSKS-EVAAEGYLNDLIDRNLVIVR-QGSNGKTRTCTMHDLLRDLCLKEAQNENFL-IP----RR
>XP_011072212.2
---------------FVGIKEDIKQLESVLTT-DD-SNGVISICGMGGLGKTTLATKIYNGEAVQRCFKYRAWVCVSQQF-Q-TIFRRLLKQLLE-Q---DKDTLVRKFYQVQRDRKCLLVLDDVWEVD-H-WNCLRRAFP-AEDSKVLLTTRNQNIASR-------VHNLKCLDEDEGCELLQKIAF--------IKLLEEYGREIVKKCGYLPLPISVIGGTLHHEK---IEWKNVCRNL-----------NQIL---DLSYNVLPYNLKLCLLYLACFKEDEEIDIEKLYLLWM--------GGES-RDVAERYLFELANRCMVEVE-IKLYNRFKSCRLHDMIPDFCLSKGKKEGFL---------
>XP_011072493.1
--F-KLSTSS-DVSEVHGRGNDKDVLVRKLM----VGPHVICIVGIGGIGKTTLAR-VYNDERLINCFDLKLWVFVSDVT-DPNIAKAIIENVMSPNV--DFQALLNRLKESISGRKFLLALDDVWMED---WEPLKNSL-NGGGSKVLVTTRKNAVPRMMR-TND-IYDLGKLSDFDCWLLMKRIASYG-SE-----EVEEIGQKIALKCDGLPLAAKVLGSLLQSKD-----WESILNSI-Q-L-EE--AEVDLFPCLFLSYNELSPAVKRCFSYCAAFPKDSKIDVEKLIRMWMALGYL--SGSSD-ELRGKEYLSNLKMRSLVQDFVYD------VCKIHDIVHDFARFLRKSRSCD-GAS-----
>XP_011072494.1
--T-RVSTSL-DVSDIHGRENDRDVLVSKLM----AGPQVISIVGVGGIGKTTLAQLLYNDDRLVNFFELKIWVCVSDVF-DE-IAKAILEIVASSDL--ELESLLNCLKDSISGKRFILVLDDVWTED---WEPLKNAL-YSDGSKILVTTRSQRVARLMH-TTE-THHLGQLSDDDCWMLMKRAAFYGRSE-----GLENIGKKIADKCKGLPLAAKVLGSLLRFKD-----WAGILDSI-E-L-RE--AEVELFPHLFLSYNELSPSMKQCFSYCAIFPKDSKIDVEILIRMWMALGYL--GRSSE-ELRGKEFFNSLRMRSFFQDYSFG------VCKMHDIVHDFAQFLRKTKSHN-VSF-----
>XP_011072495.1
--A-RVSVSL-NLSEIQGREADKDVLVGKLM----AGPQVISIVGVGGIGKTTLAQLVYNDDRLVNCFELKIWVCVSDIF-DE-IAKAIVEIVKSPNL--ELEALMKHLKDSISGKKFLLVLDDIWTED---WEPLRNTL-KGGGSKILVTTRSERVTRMMC-ATE-IHHLGQLSDHDCWLLMKRVAFDGRSE-----ELQEISKKIANKCKGLPLAAKVLGSLLRFKN-----WECLLDNI-Q-L-EE--AEVELFPHLFLSYNELSPAMKRCFSYCAIFPKDWEIDVDKLIRMWIALGYL--TGSSE-ELRGKEYFNNLKMRSFFQDFVHD------VCKMHDIVHDFAKFLRNTNSHN-GSL-----
>XP_011072557.1
S------------QAMVGIDDVLIEIMDKLTG-QH-SSRIIPIVGMGGIGKTTLARNVCQNPLIVQYFDIRAWVTVSQEY-N-QILLELN----Q-KS---EEELGEIIYKSLFGRRYLIIMDDMWTAE-V-WDNVKFFFP-NNESRIMITTRLSNLAFQIT-GS----RMNFLDEEESWDLLCKTVFG-E-E-C---ELEEIGRKIAKHCKGLPLSIVVIGGLLA-KS---DYWEYIVENL---VSLE---DLRIL---YTSYHQLPVHLKPCFLYMRVFPEDREIRVSQIIKLWVAEGFL--KSGKS-EEVAEKYFKDLIDRNLILVR-GGFNGRIRFCNIHDLLRDLCLKEAQKE------------
>XP_011072558.1
-------------HAMVGVDDVLNDIMDKLTG-QQ-GCRIVPIVGMGGIGKTALARNVYENPLIVQYFDTCAWVTVSQEY-N-EILLELV----G-------DALGEMLYRSLCGRRYLIVMDDMWSIE-A-WDKIKLFFP-NNESRIMITTRLSNLALQIS-GS----TMNFLKENESWDLFCNTVFG-E-K-C---ELEEIGKRVAKNCKGLPLSLILIGGLLA-KS---NYWEYIAENL---VNLE---DLRVL---YMSYLELPIHLKPCFLYMGVFPEDKVTYVSRLRKLWVAERFL--KSGKS-EEVAGEYLKDLIDRNLIIVH-RGSSGKIRSCKMHDLLRDLCLREAQKE------------
>XP_011072600.1
----RPTTSF-VVPDVQGRDIDKNTLVSELLSSSH-GLNVVSIVGMGGIGKTTLAQVVYNCSAVIEHFERRMWVCVSEPF-DE-IAKAILEDVEAPYL--ELETITRKIRNHVQGKKFLLVLDDVWTDD---WEQLLNSL-SGAGSAILVTTRNERVAKVMG-SRY-NLPLGQLSGDDSWSLFKRIAFFERKA-----ELEGVGRKISDKCKGLPLTLKTIGSLMRFKN-----WHDVLSSF-E-L-EE--A-EGLFPPLMLSYYDLPSTMKRCFSFCAIFPKDHVIEVNNLIRLWMAQGYL--STEVE-EAIGQEYLQNLAMRSFFQDLQDD--KR-ILVKMHDMVHDFAQYLTKNECCV-LSHA--RH
>XP_011072641.1
--T-RDSTSL-DLSDIHGRGNDRDVLVSKLM----VGPDVISIVGAGGIGKTTLAQLIYNDDRLVSCFELRIWVCISDVF-DG-IAKAILESVTSAEL--ELSALLNCLKNSISGKKFLLVLDDIWTED---WEPFKNSL-NGNGSKILVTTRSERVARVMR-TTE-TYHLGQLSDEDCWLLMKRLALFGRNE-----ELQRIGQKIAEKCKGLPLVAKVLGSLLRLKD-----WENILDNI-Q-L-EE--AEVDLFPHLFLSYNELSPTMKQCFSYCAIFPKDWRIDVKKLIRMWMALGYL--GGSTD-ELKGKEYFNNLRMRSFFQDFEYD------VCKMHDVVHDFAQFLRKNKGHN-SSL-----
>XP_011072917.1
E-PRRKTNSI-DRQE--G---EKESEKEIMQSSKH-GKGIACVSGDTGIGKTELLLFAYRFHQR---YKMVLWV--GERY---QNYLNLL--IGGAET-FEEQEAAARVRKELM--RFLVIIDNLESKD---WKLVMDLLPRGGETHVIISTRLPCV---MN-----LLRLSYLSGVEAMSLMQG-S----------TEIDA--RAIEEKLGRLPLGLAIVGAILSENP------SRLLDTI---MPSRSGREN-LL-----RRDNL-LQFEVCFS----FDHVDS-LATRMVLAWFAPAPI---P-----ALAAHKISEKHQHCL-----K----RMYSC-------S----YARSEALL--------R
>XP_011072926.1
E-PRRKTNSI-DRQE--G---EKESEKEIMQSSKH-GKGIACVSGDTGIGKTELLLFAYRFHQR---YKMVLWV--GERY---QNYLNLL--IGGAET-FEEQEAAARVRKELM--RFLVIIDNLESKD---WKLVMDLLPRGGETHVIISTRLPCV---MN-----LLRLSYLSGVEAMSLMQG-S----------TEIDA--RAIEEKLGRLPLGLAIVGAILSENP------SRLLDTI---MPSRSGREN-LL-----RRDNL-LQFEVCFS----FDHVDS-LATRMVLAWFAPAPI---P-----ALAAHKISEKHQHCL-----K----RMYSC-------S----YARSEALL--------R
>XP_011072933.1
E-PRRKTNSI-DRQE--G---EKESEKEIMQSSKH-GKGIACVSGDTGIGKTELLLFAYRFHQR---YKMVLWV--GERY---QNYLNLL--IGGAET-FEEQEAAARVRKELM--RFLVIIDNLESKD---WKLVMDLLPRGGETHVIISTRLPCV---MN-----LLRLSYLSGVEAMSLMQG-S----------TEIDA--RAIEEKLGRLPLGLAIVGAILSENP------SRLLDTI---MPSRSGREN-LL-----RRDNL-LQFEVCFS----FDHVDS-LATRMVLAWFAPAPI---P-----ALAAHKISEKHQHCL-----K----RMYSC-------S----YARSEALL--------R
>XP_011072949.1
E-PRRKTNSI-DRQE--G---EKESEKEIMQSSKH-GKGIACVSGDTGIGKTELLLFAYRFHQR---YKMVLWV--GERY---QNYLNLL--IGGAET-FEEQEAAARVRKELM--RFLVIIDNLESKD---WKLVMDLLPRGGETHVIISTRLPCV---MN-----LLRLSYLSGVEAMSLMQG-S----------TEIDA--RAIEEKLGRLPLGLAIVGAILSENP------SRLLDTI---MPSRSGREN-LL-----RRDNL-LQFEVCFS----FDHVDS-LATRMVLAWFAPAPI---P-----ALAAHKISEKHQHCL-----K----RMYSC-------S----YARSEALL--------R
>XP_011072959.1
E-PRRKTNSI-DRQE--G---EKESEKEIMQSSKH-GKGIACVSGDTGIGKTELLLFAYRFHQR---YKMVLWV--GERY---QNYLNLL--IGGAET-FEEQEAAARVRKELM--RFLVIIDNLESKD---WKLVMDLLPRGGETHVIISTRLPCV---MN-----LLRLSYLSGVEAMSLMQG-S----------TEIDA--RAIEEKLGRLPLGLAIVGAILSENP------SRLLDTI---MPSRSGREN-LL-----RRDNL-LQFEVCFS----FDHVDS-LATRMVLAWFAPAPI---P-----ALAAHKISEKHQHCL-----K----RMYSC-------S----YARSEALL--------R
>XP_011072975.1
E-PRRKTNSI-DRQE--G---EKESEKEIMQSSKH-GKGIACVSGDTGIGKTELLLFAYRFHQR---YKMVLWV--GERY---QNYLNLL--IGGAET-FEEQEAAARVRKELM--RFLVIIDNLESKD---WKLVMDLLPRGGETHVIISTRLPCV---MN-----LLRLSYLSGVEAMSLMQG-S----------TEIDA--RAIEEKLGRLPLGLAIVGAILSENP------SRLLDTI---MPSRSGREN-LL-----RRDNL-LQFEVCFS----FDHVDS-LATRMVLAWFAPAPI---P-----ALAAHKISEKHQHCL-----K----RMYSC-------S----YARSEALL--------R
>XP_011072981.1
E-PRRKTNSI-DRQE--G---EKESEKEIMQSSKH-GKGIACVSGDTGIGKTELLLFAYRFHQR---YKMVLWV--GERY---QNYLNLL--IGGAET-FEEQEAAARVRKELM--RFLVIIDNLESKD---WKLVMDLLPRGGETHVIISTRLPCV---MN-----LLRLSYLSGVEAMSLMQG-S----------TEIDA--RAIEEKLGRLPLGLAIVGAILSENP------SRLLDTI---MPSRSGREN-LL-----RRDNL-LQFEVCFS----FDHVDS-LATRMVLAWFAPAPI---P-----ALAAHKISEKHQHCL-----K----RMYSC-------S----YARSEALL--------R
>XP_011073039.1
A------------NTMVGFDERLLQVVDELTR-DE-DLRILPIVGMGGIGKTTLAQNVFDHPYIINRFDIRIWFTISQQY-S-EDLLKYL----A-AD-LDLTKLGECFHKLLFGKRYLIVLDDLWSIK-A-WEDFKMSFP-NSRSRILVTTRLLDVARPLG-FD---FTMTILDNDQSWNLLCQKTFA-R-K-C--PELEEIGRNIARCCYGLPLAIVVIGGLLA-KS---EYWEFVAKNV---VNSG---DLKIL---SLSYNSLPIYLKPCFLYMRVFPEDDWIEASKLIELWISEGFL--KGGKS-KEAAKECLKDLADRNLIFIR-KTRSGKIKECGIHDILRELCFRESKRENLI-------HK
>XP_011073066.1
S------------VRMVGLDDDLMQIKARLCG-GS-QLQTISIVGMGGIGKTTLAKNIFDDASLGYYFDIRAWMTVSQNY-H-DILLGLLGSM-G-D--ESNTKLAVHLHKCLKRRRYLVVLDDMWDTK-A-WSEMRNFFP-DVGSRVLLTTRLSELAVYAN-SC---HQLRLLDHYQSWILLTEILFP-G-K-C---QLENMGKKIAQSCRGLPLAICLVAGLLA-ED---DHWENIAENL---ATR----YSKIF---SLSYNHLPHHLRACFLYLGVFPEDYQIRVSQLSKLWAAEGFL--RSHKS-QEIADDCIEDLANRSLILVH-KKYNGRIKTCSLHDILRDLCVRKAREEKFL-Q-----RR
>XP_011073815.1
A-LRR---SY-VEEDIVGLEEDIKMLVGHLV--DE-KDRVVSIYGMGGLGKTTIARKLYSHSDVRRHFDGFAWTCVSQQW-D-DIMVGILIKLIE-DI-MRDEELVKQLHDVQLKKKCLVVLDDIWSGQ-A-WESLKPAFP-SRGSKILLTTRNKEVAVFVD-PN--LYEPRFLSNEESWELLQKKAF-PRRG---DPDMEKLGKEMVGPCCGLPLAILVLGGLLITKH---RDWQMVYENI-Y-L-AR--GRNDVL---AFSYHDLPFQFKQCFLYFANFPEDFEIEAEKVYQFWLAEGII---AEET-MDVAERYLAELAQRCMVQVN-VETAGGFKNCRLHDLMRDLCISKAKDENFT-SSN--ARR
>XP_011075016.1
S------------DIIVGVGEDLIQLMDRLVG-PS-ALQVIPIVGMGGIGKTTLARHLYDDPSVISHFDTHAWATISQDY-NRDVLTSLLGCV-K-PN-RAGADLGLHLYQALIGRRYLIVLDDMWDIK-P-WDDIRRFFP-KEGSRIIVTTRESSVADYTA-SG---HQVNLLKDDESWNLLRQKVFAPQ-E-C---ELEKIGRRIAKGCRGLPLAIHVICGILS-QA---DLWEQVSDNV---IAD----KTNIL---SLSYNHLPDHLKSCFLYMGAFPEDYAIRSSTLINLLVAEGLV--RSDKS-EEAAEMYLKALVDRNLIFVY-RGTNGNVKSYSIHDLLRDLCVRKVHEEKFL----ACLRR
>XP_011075673.1
E------------TIMVGFDEDLEQILDKLTR-DE-DLHILPIVGMGGIGKTTLAQNIFDHPYTVHYFPKRIWLTISQEC-S-ELLSSLL----N-QT---LAELGQRLYQSLFGERYLIVMDDVWSVE-A-WNDLKLFFP-NSGSRVMLTTRESSLAKSLG-SQ----LLDFPNEENSWNLFYQETFA-Q-K-C--PELEEIGKNIAKSCNGLPLTIVVLGGLLA-NS---EYWESVAKDV---RTSK---DLKIL---SLSYNNLPVYLKPCFLYMSVFPEDSKICVSRLTRLWIAEGFL--KRGKS-EEVAEKYLRDLIDRNLILSL-EKIDGKLKECGIHDLLRDLCLTEYEKEHFI-------QR
>XP_011075674.1
A------------NTMVGFDERLFQVVDELTR-DE-DFQILPIVGMGGIGKTTLAQNAFHHRLIVDRFDICIWFTISQQY-S-ELLLKYL----V-GG-LDLAKLGECFHKLLFRKRYLIVMDDLWSIK-A-WEDFNRYFP-NSGSRILVTTRLLDVARSLG-FD---FTMTFLDNDESWDLLCEKAFA-R-K-C--PELEEIGRNIARYCFGLPLAIVVIGGLLA-KS---EYWDFVEKNV---VNSG---DLKIL---SLSYHSLPIHLKPCFLYMRVFPEDDWIEASKLIKLWIGEGFL--KGGKS-KGAAEEYLKDLVDRNLILIR-KTRSGKIKECGIHDILRELCFRESKREHLI-------QK
>XP_011075746.1
P------------NVVVGFESDLEEMRTRLTG-AS-KRDIVSIVGMGGIGKTTLARQAYDDSYIVYHFDTRAWVTVSQEY-S-QVLIGLLDS--I-LT-KREEELADCLYKGLVGRRYLIVMDDIWDTQ-I-WDAVRRFFP-DCGSRILLTTRLSDVALCAD-SF---HKMQFLKEGESWNLLCKKVFG-E-K-C---ELEDIGKAIARNCGGLPLAIVVIGGLLS-KE---EYWRNLAENL---VTKD---DLKIL---GLSYNRLPQRLRACFLYMAVFPEDYEIPVAKLIRLWAAEGFL--KASKS-EDLAEEYLDDLIERNLILVS-KSANGKIRTCNIHDLLRNLCSRNARKEKFL-TPHIPPRR
>XP_011076796.1
G----V-----RQDNVVGFEDGAKKLIGFLLEE-A-QLDVISIVGMPGLGKTTLARKIFNDPVIRYEFPVCIWIYISKEF-T-DVFLAILKEFTE-HM-KSDHELAQLVAAYLERGKFLIVMDDIWTVE-D-WYTLQIALP-NNKGKVLITSRHVQVARHAN-RS---HDLRLLTKDESWLLLQYEVFG-K-P-C---ELEVVGKSIAGKCCGLPLAIVVVGGILV-NE---NAWTKVFESI---LNE----DERII---ALSYDKLPYHLRACFLYLGMFPEDFEIPIWKLLGMWIAEGFI--QSSIN-EETAENYLKDLIGRNLLKVD-KRSDGGVKTCRIHNMLRDFCKNRAETENFL-EKV---RR
>XP_011077058.1
E---R---LT-KDKHLVGLERDVEKLIERAVE-KW-GLSVATIVGMGGIGKSTLAREVYNHAAVATRFDCRAWAVVSREF-N-EIIKSLMLQLVQ-R--LEIMESDQNVKNMLHQEEYFVVVDDVWQDE-A-WESLAPAFP-EDASRLLLTSRIQGIARYN-------HKMNFLNLDESWELFLKKAFIDNINKC--QHLEDIGRAIVEKCDGLPLAITVVGGLLVKKR----EWQKVLKGL-H-S-------LPTL---ELSYHELPPQLKSCFLCLGFFKEDSIIRVSKLVNLWIAQGLI--QGEEK-EEIATSYLDELINRNMVQVKETD---RVKTCYVHDLLHDLSIKKAKEEISF----DKARH
>XP_011077104.1
T----------KIDAMVGFEEDLLATKTRLYG-GS-KLEFIPIYGMGGIGKTTLARNAYGDSLIVEHFDIRAWLTVSQDY-S-QMLFALVDSI-N-EK-HSYEQMSEQVYKSFKGRRYLVVLDDMWSTK-A-WDDVRRILP-DSGSRIIITTRLQDVAAYAD-SS---HEMRFMDVDQSWILLRQKVFN-E-Q-C---ELESTGMMIARSCKGLPLAIVVIAGILK-TV---ASWEDIAKKV---VSA----KGRIL---SLSYTHLPHHLRPCFLYMGCFPEDYEIHVSKLVQLWMAEGFM--KVSKS-EEGAEEYLEDLVKRSLVLVN-RKSNGKIKSCSVHDLVRDLCIRKAREEKFV-Q-----HR
>XP_011077109.1
G------------PVVVGFEDDLTAIKHRLCG-QS-KLQLVPIFGMGGIGKTTLARNAYDDQLIMEHFQIRAWVKVSQDY-S-EILSNLLVSI-N----QCDEFLAENVYKGLKGMRYLIVIDDVWSTK-A-WDDIKMIFP-DNGSRIIVTTRLLDIATYAS-SS---HEMHFLDEDQSWNLLRQMVFK-Q-E-C---ELEKIGKLIARSCGGLPLAIIVIAGLLS-TV---ASWEDIAENV---VTT----NAKIL---SLSYIHLPQHLRPCFLYMGGFPEDYEIHVWKLIKLWVAEGFI--KESKS-EEEAEEYLEDLVKRSLVLVT-KKTNGKIKVCGVHDLVRDLCIRKAQEEKFL-Q-----HR
>XP_011077138.1
S----------KKDAMVGLEEDVLAMKSRLCG-ES-KLEFIPIYGMGGIGKTTLARSAYDDALIIEHFHIRAWVTVSQDY-S-EMLFTLVDSI-S-EK-HSYEQMAEHVYKNLKGRRYLVVLDDMWSTK-A-WDDVRRIFP-DNGSRIMITTRLQDVAAYAD-SS---HEMRFMDADQSWILLHDKVFN-E-Q-C---ELENIGKMIARSCKGLPLAIVVIAGILS-TV---ASWEDIAKKV---VAE----NAKIL---ALSYFHLPHHLRPCFLYMGGFPEDYEIHVSKLVKLWVAEGFM--KVSKS-EEGAQECLEDLVKRSLVLVA-RKSNGKIKSCSVHDLVRDLCIRQAREEKFL-Q-----RR
>XP_011078960.1
H-NVKETHSF-RASDIIGRDGDKENIVQLLLSSKD-DVSVVPVVGIGGLGKTTVVKLAYNDDRVVQSFDLGMWVSVSEDF-GV-VVEKILKSATNLAH--DMDQMQSCLAGVLNNKKYLLVLDDVWNED---WMDLRELL-MGRGSKIIVTTRSKAVALITG-T---TYNLAGLSDDDCLSLFLKCAFR-GPD-----NLVAIAKEIVKKCGGVPLAVKTLGGLLYMNT-----WLHIKDNI-E-I-DQ--KQSDILPILRLSYEKLPPHLRQCFAYCSMLPKGFEIPREVFINLWIAQGLV--SSKR--EDIGNRYFNELLSRFCFQEV-VA-DGE-ILCRIHNLVHDLAQSVAGDECLN----DRVRH
>XP_011080807.1
S--ERLMYNY-DEEKIVGFEREVPELLNRL-TKEDD-DRIITVVGELGSGKTMLARAVYGNRIVKNWFKSCAWVTIFKDS-T-DILLNLLKQ--KSK--RNDEKLKERLLLELTGQRYLIVLDGVQSLD-Q-WKSLEDVFP-EQGSKIIITTCDDQLGRLADSKRQ--HSLKKLDYEESWDLFLRKV---------GPDNSTLKDRIIEVCRGLPLNIVLLGSLLSTKKKGIKEWPSILD-------NW--STSGIL---MFSYNDLDAHLKLCLLYMMLFPKELDIPVRRLQRLWLAEGFV--KENIF-EDVVQGYFDDLVKRSLISVS-KS-DGSPRKCRLLGVLHDLLLTKARGISLF----FGKRR
>XP_011080937.1
E-PRRKTSSI-DRQE--G---EKESEKEIMQSGKH-GRGIACVSGDSGIGKTELLLFAYRFHQR---YKMVLWI--GERY---LNYMNLL--VGSTEP-FEEQEAAARIRRELM--RFLVVIDNLENKD---WKHLMDLLPRGGETHVIISTRHSWI---LN-----LLKLSYLSGVEAMSLMLG-S----------TEIDA--RVIEEKLGRLTLGLAIVGAILSENP------SKLLDTI---IPSRSGRENHSL-----RRNNL-LQFEVCFS----FDHAES-LATRMVLAWFAPAPI---T-----ALAAQKIPEKHHRRL-----R----KLRSC-------S----YARSEALL--------R
>XP_011083930.1
G------------NKMVGFDEDLLELKARLCG-ES-TLQIISIVGMGGIGKTTLATNIFNDSLVVYHFHIRVWTTVSQDY-H-QVLLALVASL-K--T-MMDEELAECVYKTLKGRTYLIVMDDMWSTK-T-WDDVRRFFP-DNGSRVLITTRLPDVVVYA--SS---HQMRFLDEEWSWNLLRDKVFE-Q-Q-C---DLERIGRTIAQSCGGLPLAIAVVAGILA-KV---YHWEKIVENI---VAS----NSKIL---TLSYDRLPCHLKACFLYMGGFPEDYRIPVFKLTKLWIAEGFL--KRPKS-EELAEEYLEDLVKRNLVLNV-KRSNGKIRFCGLHDLLRDLCMQKARKEEFL-Q-----RR
>XP_011083958.1
L------------NSMVGFVDEMLQIKDRLTG-QP-KLDVISIVGMGGSGKTTLARSMYDDAFIVYHFYTRAWVTISQEY-H-EILLGLLMS--K-LT-DSYEELAEYLYKSLKGRRYLIVLDDMWDIQ-V-WNEIKLLFP-DGGSRIILTSRISDVALYAS-SN---YNIRFLNNNESWDLLKEKVFQ-D-E-C---ELEGLGKKIARSCQGLPLAILLVGGLLA-KI---NHWRNVAENV---ISTH---NLEIL---SLSYNHLPQHLKMCFLYMGVFPEDYQIPVSKLIRLWAAEGFL--KGDES-DDVGEKYLQDLIDRSIVLVS-KKLSGKIRTCSIHDLVRDLCVREAQKEKFI-------RR
>XP_011083960.1
L------------NSMVGFVDEMLQIKDRLTG-QP-KLDVISIVGMGGSGKTTLARSMYDDAFIVYHFYTRAWVTISQEY-H-EILLGLLMS--K-LT-DSYEELAEYLYKSLKGRRYLIVLDDMWDIQ-V-WNEIKLLFP-DGGSRIILTSRISDVALYAS-SN---YNIRFLNNNESWDLLKEKVFQ-D-E-C---ELEGLGKKIARSCQGLPLAILLVGGLLA-KI---NHWRNVAENV---ISTH---NLEIL---SLSYNHLPQHLKMCFLYMGVFPEDYQIPVSKLIRLWAAEGFL--KGDES-DDVGEKYLQDLIDRSIVLVS-KKLSGKIRTCSIHDLVRDLCVREAQKEKFI-------RR
>XP_011084860.1
--MQRWTTPV-NESQVFGRTSEKEEIVKLLQG-DDNTPSILPILGMGGIGKTTLAQIIYNDQRVDEDFDVKAWAYVSDDF-SL-ISKALLESATPCDT--NLELLQSGLKEIFHKKKFLVVLDDVWNEN---WNHLLIPF-MGSGSKIIITTRNREVLPIMD-AFP-LYHLKEMSEEACWSLFEHHAFGVKDS-----SLRETGRKIMKKCKGLPLAVKTLGSILGSKL-----WNEVLNSI-D-I-PL--QKNAILPSLRLSYHYLPSNIKRCFAYCSIFPKGYEFDKKNLILLWMAEGFV---VGIT-EEVGERYFSELLSRSFFQESV----LD-ETYIMHDLLNDLAQSVSRRMCFH--LDEKVRH
>XP_011086979.1
S-------------KMVGLEDEVSGIKNLLI-NLS-ELKVFVIEGMAGIGKTTLARQVYEHPSISSTFDCRLWVKVGTKC-Q-EIMLGILAKLND-EI-----ELLDYVRRSLRDRKYLVVLDDVWSKE-I-CYELELLFP-NLGSGILLTTRIQDVARYD---D---HRISFLDKEDSWRLLRGKVFG-E-E-C---QLEEVGKRIAEKCEGLPLAIIAVAKHLC-IA---EYWK-VAEDE-A-IFSA---DSKKL---MLSYNHLPQHLKACFLYLGVFPHGYRIPVSKLIKMWCAEGFL--D--NS-EGTAMECLLGLVNTYVVLIS-ASSSLKIKTCKVHSVFWHLCTKQADEEKLF-Q-----RR
>XP_011087137.1
S-------------RMLGLDNELSQLKDLLV--DE-PSLVIPIVGMAGVGKTTLANEVYGDPDIVSHFERRIFVSLGPEC-A-KILLSVLAQIND-ET--SNAELAVRMYNSLWGWQYLIVLDDMWDNM-V-WAVFRRYLP-NGGSRIMLTTRLLQIARYAN-ND---FILRFLNEEESWHLLREKVLT-K-E-L---EFEKAGRKIAKKCEGLPLAIIAVAKHLS-QA---EYWKKVAKEV---VVGA---DSKVL---YWSYYYLPQCLKPCFVYMGVFPHDYEISTSKLINLWCAEGFL--E--QT-EDFARECLEELVWSNVFQVR-TNSFGGFKTCNIYFVFWHICVREAEKDKFF-Q-----RR
>XP_011087308.1
S------------SGLVGLDEDLMHLRDRLTG-FS-NLDIISIVGMGGIGKTTLARNLYNDRLIEERFDTRAWVVVSQDY-S-ELLMVLVNS--R-DG-KIVEELKVSLHKNLKGRRYLIVMDDVWDTK-A-WDEVKRFFP-DNSSRIILTTRQSEVAMYAN-PR---HRMNLLSVEPSWDLLRKTVFG-Q-E-C---AMKKIGRKIAKNCRGLPLAIIVIGGLLS-RD---ENWKRIAQDV---IAKN---DMEIL---SLSYDFLPRHLKACFLYMGVFPEDYEIFVSQLIKQWVAEGFI--RHDES-EGLAKDYLSDLINRSLIEVR-RKHNGEVKTFIIHDMLRELCLKKAQDEKFL-------RR
>XP_011087309.1
S------------SGLVGLDEDLMHLRDRLTG-FS-NLDIISIVGMGGIGKTTLARNLYNDRLIEERFDTRAWVVVSQDY-S-ELLMVLVNS--R-DG-KIVEELKVSLHKNLKGRRYLIVMDDVWDTK-A-WDEVKRFFP-DNSSRIILTTRQSEVAMYAN-PR---HRMNLLSVEPSWDLLRKTVFG-Q-E-C---AMKKIGRKIAKNCRGLPLAIIVIGGLLS-RD---ENWKRIAQDV---IAKN---DMEIL---SLSYDFLPRHLKACFLYMGVFPEDYEIFVSQLIKQWVAEGFI--RHDES-EGLAKDYLSDLINRSLIEVR-RKHNGEVKTFIIHDMLRELCLKKAQDEKFL-------RR
>XP_011087329.1
-----------------------MQLKYRLTG-GG-KLEVIPIVGMGGIGKTTLARNLYKDRLVSVHFDVRAWATISQDY-D-KILLGLLRLV-R-PT-MGNEELGQRLYRTLFGRRYLIILDDMWSSS-S-WNDIRMFFP-NDGSRIIITTRNSSLANFIA-FR---HNMQFLKDDESWNLIHQKVFAPG-E-C---ELESIGRKIAYNCRGLPLTISLIGGLLS-YA---DFWEQVAEDL---RAD----VLDIL---SLPYNYLPYYLKPCLLYMGAFPEDSEIDASRLIKLWVAEGFL--KSGKR-EEAAEMYLKALIDRNLIFIR-QSPQGNVKSCGIHDLLRDLCVKKAYEENFL-------RR
>XP_011087333.1
A--RKI-----ADKKIVGLDDEADKIIKYLNED-S-ELEVVSIIGMPGLGKTTLALKIYRDSRIQYEFPTIIWVYVSEEY-N-DIFLTILRKFTQ-DM-KSEEELAQQVKEYLSTGKFLIIMDDVWTVD-A-WDQIEAALP-SNYGKILITSRYETVAWRAN-RE---HKLRFLNEDESWQLLQLEVFG-KEG-C---ELEITGKLIAEQCDGLPLAIVVIGGILV-DK---MEWKKVSDSV---ISN----DENII---SLSYNKLPYELRDCFLYLGMFPEDYEIPAWKLIHLWIAEGFV--K-GKS-EDIAEENLKELVNRNLVMVD-KKAEGEVKTCHVHDMIREFCKREAKNQNLF-QKF---RR
>XP_011087334.1
-----------------------MQLKYRLTG-GG-KLEVIPIVGMGGIGKTTLARNLYKDRLVSVHFDVRAWATISQDY-D-KILLGLLRLV-R-PT-MGNEELGEHLRTTLMGRRYLIILDDIWNTH-S-WNDITKFFP-NNGSRIIITTRNSSLANFIA-FR---HNMYLLKDDESWNLIHQKVFAPG-E-C---GLESIGRKIAHNCRGLPLAISLIGGLLS-HA---VFWEQVAEDL---GAD----VLDIL---SLSYNYLPYHLKPCLLYMGAFPEDSEIHASRLIKLWVAEGFL--KSGRR-EEAAEIYLKALIDRNLIFVR-QSPQGNVKSCGIHDLLRDMCVKIAYKENFL-------RR
>XP_011088007.1
P------------GKLVGLEKDLVTMLDNLTG-HP-QLKVFPVIGMAGIGKTTFCKKLYDHPLVMHHFYVRAWVTISQQY-E-EMLLSILCCV-K-EI-KRDEELREQVYRSLKGKRYLIVLDDMWDTE-A-WDDLKRTFP-DKGSRVMLTSRLRDIAVHAC-QD---HSMRCLSIHESWELLSSKIFV-D-E-C---ELLTIGKQIACKCQGLPLAIVVVGGLLS-KM---DVWDNVAQSV---VLG----EQNIL---ALSYNHLPDHLKACFLYMGIFPEDYEISVKKLVWLWVAEGFI--RMFKS-EEVAGDYLEDLIARSLIMVK-RSANGRIKTCYIHDLMRELCVHESQKEGFF-DKQHNLRR
>XP_011088086.1
A--RRV-----QEKRIVGLDDEADKIIKHLNEQ-S-EFEVISIIGMPGLGKTTTAFKIYRDSRIRNKFPTVIWVYVSQDF-K-DIFLTILKQFTE-YM-MSEEELCQQVKQHLSSGKFLIIMDDVWTVD-A-WNQIEAALP-SNLGKVLITSCFENVVRRAN-RK---HRLRFLSREESWELLQVEVFG-DMD-C---ELEPTGRLIAERCCGLPLQIVVIGGILL-NK---NEWENVSDRL---V-N----DERII---LLSYDELPYDLRDCFLYLGMYPEDFEITAWRLIRMWIAEGFI--TGGKS-EEIGNEKLEDLIRRNLVMVN-KKLGGGVKTCRLHDVIREFCKNHAQNQNLF-QNL---RR
>XP_011088087.1
S------------NIIVGVAQDLIQLKDRLFG-PS-ALQVIAIVGMGGIGKTALARNLYDDPSVISHFDACAWATISQDY-SMEILLGLLDCL-K-PE-ETNDELALRLHQALIGRRYLIILDDMWDVK-L-WDDIRRFFP-QSGSRIIVTTRELGVADYTG-TE---HQMNLLKDDESWNLLRQKVFASE-E-C---ELEKVGKKIAKDCRGLPLAIHVIGGILS-QA---DFWDQVSDNV---VAD----KSNIL---SLSYNYLPDHLRPCFLYMGAFPEDYEIRTSRLIKLWAAEGFV--RPNKS-EEAAKMHLKALVDRNLLFVR-RETKENVKSYSIHDLLRDLCVRKAHQEKFL----SYLCR
>XP_011089014.1
I-GNTEVHFN-YEPCVVGREDDKKQLIGLLKNTRN-NVSVIPIIGIGGVGKTTLAHIVYNNEEVKRMFEPRMWVSVSEVF-DV-IVQKMLESATRFEN--DMNQLLTLLEKEISRKRFLLVLDNVWNKN---WLNLKGLL-LGAGSQVIVTTRMEVVATICG-T---AYVLEGLSEEMSWSLFKQVAFKSRAD-----RMVSIGKEMVWKCLGNPLAIRVLGSILFRK------WRHLKDVL-D-I-GQ--SGNKILQILKVSYDHLPSHLKRCFMYCSLFPKGYSMDKNTLVNLWIAQGLV--PYKQ--EDAGNECFMELLTMSFFQDV-KN-LGN-IQCKMHDFLNDLARSVVGTVNVV----ERTRH
>XP_011089745.1
T------------NKLVGLDAYILKLLHQLSG-FP-DRQVIPIVGMGGIGKTTLAERIYNDPFIIYHFYVRAWITISQPY-R-EMFLGLLKCF------MSNEELGEKVYKALKGMRYLVVLDDMWQTR-D-WDILTRFLP-DKGSRIMLTSRLGDIAAYVD-PT---HHMHFLQAAESWELLESKLFP-K-E-C---ELIEVGKRIAVKCQGLPLAIVVVAGILS-KM---GSWTRLAESV---VAE----DMNIL---ALSYNYLPNFLKACFLYMGAFPKDYEIPVSRLIWLWIAEGFV--LRSKC-EDVANDYLEDLVNRNLILVG-KRLNGRIKTCRIHDLLRDLCMIEARNENFL-P-----RR
>XP_011091043.1
----RVTNSM-VDPIFLGRKDDASMIINMLVNP--SVVSVVPIVGMGGIGKTTLARSIFNDQQIQQRFNAKAWACVSGSG-SI-IFKRILESINGML--ISDEAILKNLKEELNGKRYLLVLDDLWNVE---WEDFKSSL-LSNGNFIIVTTRSKDVGEVVNPT----HSLRELSSDDCWDIIKMRAFANQAE-----HLENIGRKIASRCGGLPLAANMIAGTLQGKI-----WIAVLQNF-Y-S-NE--DASGVLQVLKFSFDRLPSPLKKCFAYCAIFPEDAEIEKERLIQLWMAEGFL--I-NEN-ESLGSRAYDILLQNSFFQET-VD-YGN-IKSKMHDLVHNLACSISKAESFD-AKSGRVKY
>XP_011091064.1
T------------NIVVGLDEDLIQLKDRLTG-LE-ELQIIPIVGMGGIGKTTLARNLYNDPLVVSHFDTRAWIVISQDY-D-AILLGLLGCI-K-LT-KNNSQLAVALYKNLTGRRYLVVLDDIWSTD-A-WDNIKMFFP-NNRSRIVLTTRESNVANYVD-LS---HQMHLLTNSESWNLLHQKVFG-E-D-C---EFEKIGRSIASYCGGLPLAIHVIGGLLS-EA---DVWEHVADDV---IAG----KYNVL---ALSYNHLPYHLKPCFLYMGAFPEDHEIRASKLIRIWVAEGFL--KGDKS-EEIAEENLRVLADRNLLMVR-EKSNGKAKTYGIHDLLRDLCVKKAAEDKFL-----FPRR
>XP_011091324.1
S-------QE-GAND--GMEENKERLRSYLL-----ELSVIAIRGMGGIGKTTLAKLLYNDPLLVKHFDNRAWAAIGQDFRD--ILETMLLSLAGLRI-METMELMEQLYQAQKGRRYLIVLDDLWSEA---WDNLRFAFP-DCGSRILITTRVAAIATDV------L---RPLGMES-WQLFEIKS---------ADKMEVIGKEIVRHCAGVPLAIAVIGGILRAKN---EYWDLI---LHR-LQQD--QNKSVLHTIILSYKELPFHLKPCFIYLGHFPPDQAISVEILYLLWMAEGLI--S-GKA--EVAEDYFNELVNRSLVIVE-EESSSRFKSCQVHDLIRDLCEWKGTREEFF----GNKKR
>XP_011091329.1
---SR-RRPF-----FVRREKEMEVLLPYLL-PDN-LCQVVSISGAAGIGKTILAQQLFEAPEIQYQYPTRIWVNVSKKS-R-EIMEQIAKSLLEMF-------LGRLIFSHLDKLRTLLVLDEISSMD-D-LEFLEPILP-TSRSKILITTRSKQVAEVAHTTAP--H-LRRLTDDEGYQLLLKNV---------RGIEGELGKKIVDFCGGLPMSIVHFIKSMATKH-TLEEWETVNQRL-EFPEIQ--ASLEVL---TSSYDDLPYILKLCFLYMGVLQDYQHIQLEKLYLLWLADKLV--SLQER-ADVVQSYVTKLADRSMVELR-DT-ITRFQYCQLNELMRDLSLLKNKHECFF-LSECRTHR
>XP_011091330.1
N-QRR---SY-VEEDFVGLDEDVKDLVARLVQ-ED-SCQVVSITGMGGIGKTTIAKKIYHHKDIRSHFDAFAWVCVSQQW-Q-DVLQRILNKLEK-EI-MKVEELVEELFEVQKKKRCLIVLDDVWGKD-V-WVILRPAFP--RNSKIILTTRNREIARYID-TP--LYQQRHLNETESWELLKKKIY-RGLNSS-QMDMERLGKKMVGQCGGLPLAIIVLGGLLMTKS---SEWQTVHKNF-Y-L-------HEVL---ALSYHDLPYQLKPCFLHLGNFPEDFKIPTRKLYQLWAAEGFI---AEES-MDIAERYLGELVQRSMVQVR-VEVTGRFKSCRLHDLTRELCLLKGKEENFL-GSPVT-RR
>XP_011091416.1
---SRVRTIY-----FVGMADEINELRSYIMKPE---YRAIGICGMGGLGKTAVAKRLFNDHQIKNHFDAVAWVHVSQDF-Q-MIFEGLYMQLYDID-------LSQRVYRIQQESRCLIVLDAMWSSD-A-WESLRIAFP-SGGSKILITTRVKHVVETVEIVAAR-HKLRCLTPDESSELFLKRV---------NRIVEEMGKDMGKCCEGLPSAILEFVGFMATKH-SLEEWE-VHKKL-E---LG--ATLQIL---ALSYDNLPHFLRPCFLYLGYLQENSRIEAEKLYLLWLAEGFI--SNGEI-LNAAERYLDDLEQRSMIEVE-ET-VTRLNSCRLSELMRELSLAIGKDDGFF-SS----CR
>XP_011091417.1
---NRSQTNG-----FVGRVEEMELLRSYIKDPK---CRVIAIWGMGGSGKTALAKKLYQDFQDKNHFYAVACVYVSQDF-E-RVFEDLYLQFYAIR-------LARRVCEIQQDRKCLVVLDDIWSPD-V-WETLRIAFP-SGASKVLITTRVRQAAEAVEIVAEK-HRLRYFTEDESCQLFRERV---------DKIL-EMGNKVVKFCEGLPSPVVNFLQFVATKH-HLEDLV-VHQNL-ESWGAG--STLQHL---SLSYDDLPDFLKPCFLYLGNFGEHAQIDAEKLYLFWVAEGLI--SCGER-KDVAERYLNDLAQRSIVDVE-ET-VTRFKSCRLNPLMRNLSLFKSKEQGFF-LSQNQVYR
>XP_011091448.2
S-SRK--T-F-IEQYFVGMKEETQLLESLLTN-DD-SNQVISICGMGGLGKTSLARKVYQGEAVQTWFEARAWICISQQF-Q-TVLQGLLKQLLE-QC--DDDELVLKLYDAQKEKKCLVVLDDIWKVE-D-WNSLSHAFP-GESSRILLTTRNQNTAST-------VHMLKCLSEDEGWELLQKIAL--------IKLLEEFGRKIVKKCGCLPLPISVIGGILRQEN---IEWEKVCRNI-Y-L-QH--GKEQIL---DLSYNLLPYNLKSCFLYLGCFREDEDIETEDLYLLWMAEGMI---GGES-RDVAEHYLFELANKCMIQVE-MEIYSRYKSCRLHDLMRDLCLLKGKEEGFI-ADECKTTR
>XP_011091535.1
D---R-TDSY-ADPVVLGREDDVSAIVDMLIS---SVLSVLPIVGMGGLGKTTLARQVYNNEMIKAHFEERIWVYVSQNF-DA-LFKKIVESLTSIE--SSREVLLQKIQQNLEAKKYLLVLDDVWNEV---WDDFINSL-LSLGHGIIVTTRSDKVSSIVK-TVP-VHKLKSLSEDICWSIIKAKAFREGDI----PEFETIRKRIAKRCQGLPLAAKVMGGMLLDK------WLSIEDTL-N-F-GG--DGSTVSKILKLSFDHSPPSLKKCFAFCSIFPKGLEMRREYVIDLWMADGFL--QQGD--ETMGNKFFNLLLQNSLLQVV-ND-YGN-IICNMHDLVHDLARSVLGSKSIC--SDHQARY
>XP_011091703.1
S-SRR--T-Y-VEKYFVGMKEDIKQLESLLTT-ND-SNGVISICGMGGLGKTTLATKIYNGEAVQRCFKYRAWVCVSQQF-Q-TILQRLLKQLLE-Q---DEDVLVRKLYDVQKNRKCLIVLDDVWEVD-H-WNSLRHAFP-GEDSKVLLTTRNQNIAST-------VHNLKCLDEDEGWELLQKIAL--------IKLLEEYGREIVKKCGYLPLPISVIGGTLRREK---LEWKNVCRNL-Y-L-QH--GKNQIL---DLSYNVLPYNLKPCFLYLACFEEDQEIDTEKLYLLWMAEGMI---GGES-RDVAERYLFELAKRCMVQVE-IELYNRFKSCRLHDMIRDLCLSKGKKEGFL-SEECKTNR
>XP_011091728.1
-----------TEK-VFGYEKELSKLLDKL---EQ-QLSVIPIIGIPGIGKTTLAQLVFEEEVVKKQFEVRAWVKVGR---GIHIAQEILKSATSCPL-DDLEDLDEMVRDTLK--QCLFVFDEIHSAEGS-WLHMQKWF----GSKVLVTSHSYDVGKIMG------IELRGLSEHAGWSLCRDLAFDSSED---------LAGNLAALCQGVPLLLKLVGSLMRYKE------DMISDDI---MPSG----ASIVVLLTL----LPQHLLQCFAYCAIFPEGYAFNKEKIIKMWMAVGLV--K-GNNPEDIGAAYFHQLLCRSFFMYT--N-YGDVQI-LIHDIAKDVARVICKRKLVV--------Q
>XP_011093987.1
-----------------------MHLKYRLIG-GK-ELEVIPIVGMGGIGKTTLARNLYHDPSVISHFDVRIWATISQDY-S-GILNGLLRSI-H-P--LGNERMVEELYKGLKRRRYLIVLDDIWNKK-P-WTVLRKCFP-DGGSRIIVTTRLLEVADYIA-SG---HHMNPLKDDESWKLLHQKVFAAE-E-C---ELVSIGRNIAENCRGLPLAIDVVGGLLS-QA---VFWEQVAKDI---AADN---TFQIL---SVSYNYLPHHLKPCFLYMGIFKEDSEIRASKLIKLWVAEGFL--KSGKS-EEAAEMYLKALADRNLICVP-REFKGNVKSYSIHDLLRDLCVRKAYEENFL-------RR
>XP_011093989.1
-----------------------MHLKYRLIG-GK-ELEVIPIVGMGGIGKTTLARNLYHDPSVISHFDVRIWATISQDY-S-GILNGLLRSV-H-P--LSNERMVEELYKGLKRRRYLIVLDDIWNKK-P-WTVLRKCFP-DGGSRIIVTTRLLEVADYIA-SG---HHMNPLKDDESWKLLHQKVFAPE-E-C---ELVSIGRNIAENCRGLPLAIDVVGGLLS-QA---VFWEQVAKDI---AADN---TFQIL---LVSYNYLPHHLKPCFLYMGIFKKDSKIRASKLIKLWVAEGFL--KSGKS-EEAAELYLKALADRNLICVP-REFKGNVKSYSIHDLLRDLCVRKAYEENFL-------RR
>XP_011095361.1
E-DSR-G-DA-EETEVVGIKKPKKQLVEWLSSTHT-GLKVISVVGTGGLGKTTLVRKVYDDAAVRLRFSTRVWMTVSNSF-K-ELLRTMIRRLT--GL-MDADEMKEFVHKFLQNSTYIVVLDDIWNLT-A-WEAIRYAFP-SGSGFIIITTRFQSIGCAAE-SN--LYNMQPLPQEESKTLFYRKAF---LGSC--SYLEQIANIVLKRCEGLPLAIVVIGSLLATKN---EEWNKFLRNL-E-L-EG---DTKLL---SLSYYDLPYYLKSCFLYLSIFPEDHNIYMTRLIRLWIAEGFV--QEAKT-EEVAEDYVKELLDRSLIQVR-EPDYNMPVRIHIHDILHRMIISKSKEQSFV------VRR
>XP_011095817.1
S---R-V-SP--DDEMVGYEEPKKKFIHRL-VDGQ-GLVRLAVVGPGGSGKTTFVKNVFWKRGIRGRFDCHAWVHVSQHF-N-ELFINMLKQFC-----DDSLSPLAKLQNYLAGKKFVLVLDDIWRKE-H-WDDIKAAFP--AGCRIVVTTTSSTVASVCS-SD--VYSLNGLEWLEGWKLFCRNAFPD-SNEC--SELKDSSVKIVKRCEGLPFAIVAVGGVLAQKA---NEWERFHNSL-E-I-GS--GSSNVL---LPGYMDLSSNLKSCFLYFSIFPEDYSVKRGRLIRLWVAERFA--TDEKT-EEIAEDYLDELIQRNLVHVS-NDFDGRPRSIRVLNLVLKFIIQKCKDENFT------IRR
>XP_011097211.1
V---R-SCSL-NELEIYGRDMEKAMIVQNIVDRMPDDLSVYAIWGMGGLGKTTLAQMVYNDERTIRCFDLRVWVCVSDDF-SI-LVKAIVESVDGCDI--ELDALQQLLREKLRGRRILLVLDDVWNEN---WDRLKEVL-RGSGSVLMVTTRIEKVALMMA-T---IHQIGYLSEDDSWSLFRQRAFTTGEG------FVAIGKVILKKCGGVPLAIKALGSLMRFKS-----WLAIKDSI-Q-L-SD--DENGVLPALRLSYDNLAPQMRQCFAYCCLFPKDYVMEEKQLIQLWMANGFV--PRGS--YLNGRLIFKELVWRSFLQDV-EN-WGK-VTCKMHDLMHDLATSVMSRETQT--PK-AVRH
>XP_011097219.1
E---R-TSSL-NELYIYGRNEEKEMIVEKMLDAVRDDLSVYAVWGMGGLGKTTLVQLIYNDARTEACFELRIWVCVSDDF-SM-VVKAIIESIDVCNI--ELDPLQRHLQERLRGKLFLLVLDDVWNEK---WDRLREVL-RGSGSILIVTTRIEKVALMMA-T---IHQIGYLSKEDSWSLFRQRAFTNGDA------LETIGKAIVKKCGGVPLAIKALGSLMQFKS-----WLAIKESI-Q-L-SD--DENGILPALRLSYYNLAPAMRQCFAYCCLFPKDYVMEKKDLVQLWMANGFV--SQGS--NLTGHWIFNELVCRSFLQIV-RD-RGE-VTCKMHDLMYDLAVFVMGQETYI--PT-TVRH
>XP_011097686.1
---QECTAGQ-DGEE--GLEAERNSLKR---KTKS-GSSIVCITGSPGVGKTELALFAYRYSQR---YKMVLWV--GERY---QNILNIM--VSEKEI-FDEQEEAKRVKRELF--RYLLIIDNLESRE---WKDLHDLIPRTGGTHVIITSRLSRV---MN-----FMQLQTLPLSDAMALIRGRR----------AELEF--GKFDEKLGRSSFGLWVIGSLLSEAP------SALFEAV---IQYDSNADQQFC-----RTSPL-MKLSFCAA----LQQTNNLLASRMLQVWFAPAPI---N-----AAAANNVPSTRNKLK-----T----RLKLC-------G-CLAQTKSEELL--------R
>XP_011098143.1
S-DGR-G-DA-EEAEVVGFEKPKRQLIEWLCSSYN-GLRVISVVGTGGLGKTTLARKVYDDAVVKMHFHSHVWMTVSHSF-N-EFLRKLIRKLV--GL-MDADEMKEFIYQFLQRRTYVIVLDDVWRLN-A-WEAIRYAFP-TGYGFVIITTRFHSIGHGAE-CN--VYNLEPLSQEESKTLFCRKAF---LGSC--TYLEDAAAIVLKKCEGLPLAIVVIGSLLATKN---EEWNKFDRSL-E-L-EG---DTKLL---SLSYYNLPHYLKPCFLYFSIFPENFRIYKSKLIRLWVAEGFI--HEGKT-EEVAEDHVKELLDRSLIQVA-ETNYGRPIRVRVHDLLRMIVLTKSKEQNFV------SRR
>XP_011101278.1
S-------------KMVGLEDEISEMKNLLI-QLP-ERKVVVLAGMPGIGKTALARQVYEDPSISSIFECRLWVRIGVQY-Q-GLMLDILSKLDD-KI--ESEKVAEYVSTSLQGKRYLIVLDDIWSTQ-V-WNELEKFFP-DKGSRILLTTRLQEIALDA-------HIVRFLDNEKSWSLLCQKVFS-G-E-C---DLEEAGKEIAEKCEGLPLAIMVVGKHLS-EA---EYWKKVAKDE-A-IISA---DSKKL---MLSYKHLPQHLKACFVYMGVFPHGYEIPATKLINLWCAEGFL--E--IT-EEVAMDCLVQLVSKSVVLFS-KGIITGIKTCKVHSVFLYLCIKEAEKDKFF-Q-----RR
>XP_011101279.1
S-------------KMVGLEDEISEMKNLLI-QLP-ERKVVVLAGMPGIGKTALARQVYEDPSISSIFECRLWVRIGVQY-Q-GLMLDILSKLDD-KI--ESEKVAEYVSTSLQGKRYLIVLDDIWSTQ-V-WNELEKFFP-DKGSRILLTTRLQEIALDA-------HIVRFLDNEKSWSLLCQKVFS-G-E-C---DLEEAGKEIAEKCEGLPLAIMVVGKHLS-EA---EYWKKVAKDE-A-IISA---DSKKL---MLSYKHLPQHLKACFVYMGVFPHGYEIPATKLINLWCAEGFL--E--IT-EEVAMDCLVQLVSKSVVLFS-KGIITGIKTCKVHSVFLYLCIKEAEKDKFF-Q-----RR
>XP_011101280.1
S-------------KMVGLEDEISEMKNLLI-QLP-ERKVVVLAGMPGIGKTALARQVYEDPSISSIFECRLWVRIGVQY-Q-GLMLDILSKLDD-KI--ESEKVAEYVSTSLQGKRYLIVLDDIWSTQ-V-WNELEKFFP-DKGSRILLTTRLQEIALDA-------HIVRFLDNEKSWSLLCQKVFS-G-E-C---DLEEAGKEIAEKCEGLPLAIMVVGKHLS-EA---EYWKKVAKDE-A-IISA---DSKKL---MLSYKHLPQHLKACFVYMGVFPHGYEIPATKLINLWCAEGFL--E--IT-EEVAMDCLVQLVSKSVVLFS-KGIITGIKTCKVHSVFLYLCIKEAEKDKFF-Q-----RR
>XP_011101281.1
S-------------KMVGLEDEISEMKNLLI-QLP-ERKVVVLAGMPGIGKTALARQVYEDPSISSIFECRLWVRIGVQY-Q-GLMLDILSKLDD-KI--ESEKVAEYVSTSLQGKRYLIVLDDIWSTQ-V-WNELEKFFP-DKGSRILLTTRLQEIALDA-------HIVRFLDNEKSWSLLCQKVFS-G-E-C---DLEEAGKEIAEKCEGLPLAIMVVGKHLS-EA---EYWKKVAKDE-A-IISA---DSKKL---MLSYKHLPQHLKACFVYMGVFPHGYEIPATKLINLWCAEGFL--E--IT-EEVAMDCLVQLVSKSVVLFS-KGIITGIKTCKVHSVFLYLCIKEAEKDKFF-Q-----RR
>XP_011101362.2
---------------------------------------LISICGMGGLGKTTLATKIYNGETVERRFKYRAWVCVSQQF-Q-TTFQRLLKQLLE-Q---DEDTLVRKLYQVQRDRKCLLVLNDVWEVH-H-WNCLRRAFP-AEDSKVLLTTRNQSIASR-------VHNLKYFDEDEGWELLQKIAF--------IKLLEEYGREIVKECGYLPLPISVIGGTLRHEK---IEWKNVCRNL-Y-L-LH--GRNQIL---DLSYNVLPYNLKPCFLYLACFKEDEEIDIEKLYLLWMAEGMI---GGES-RDVAERYLFELANRCMVEVE-TKLYNRFKSCRLHDMIRDMCLSKGKKEGFM-GEECKTNR
>XP_011102145.1
S-SRR--T-Y-VEKYFVGMKEDIKQLESVLTT-ND-SNGVISICGMGGLGKTTLASKIYNGEVVQRCFKYHAW------------------------------------------------------------NFLRHAFP-GEDSKVLLTTRNHNIVSI-------VYNLKCLSEDEGWELLQKIAL---------------------------------------------------------------------------------------------------DIEEL------------------------------------------------------------------------------
>XP_011102162.1
A-------------KMVGLDDELRNVKKAIIGPED-KRKIVSIVGMAGIGKTALARKVYDDIFISTAFDFKYWLTVGPEF-S-EITQGVLNAMGD-KI--GDKELAKFAYTSLERKRYLIVVDDIWNTQ-V-WDELEMYFP-NNGSSVLMTTRLHEVAKYA---S---AIINFLTEEESWLLLRRKVFG-E-E-C---QLEDAGKKIAKKCEGLPLAINALAKHLS-KA---EYWDRVAEKE-A-IIGA---DTKAL---YLSYKHLPHHLKACFLYMGVFPLDFEIHTSKIINLWCAEGFL--E--KS-ENIARECLRSLIFKSVVLLR-ESSSGTIKTCKVHSVFWHLCTREAEKDKFF-Q-----RR
>XP_020546972.1
S-------------KMVGLEDEISEMKNLLI-QLP-ERKVVVLAGMPGIGKTALARQVYEDPSISSIFECRLWVRIGVQY-Q-GLMLDILSKLDD-KI--ESEKVAEYVSTSLQGKRYLIVLDDIWSTQ-V-WNELEKFFP-DKGSRILLTTRLQEIALDA-------HIVRFLDNEKSWSLLCQKVFS-G-E-C---DLEEAGKEIAEKCEGLPLAIMVVGKHLS-EA---EYWKKVAKDE-A-IISA---DSKKL---MLSYKHLPQHLKACFVYMGVFPHGYEIPATKLINLWCAEGFL--E--IT-EEVAMDCLVQLVSKSVVLFS-KGIITGIKTCKVHSVFLYLCIKEAEKDKFF-Q-----RR
>XP_020546978.1
S-------------TIFGLDDDIISLKDMLT--NM-GLLLVPIFGMAGIGKTTLAKQVYGDPDIVSHFECRVFVPIGPKY-R-QILVRILAQILD-TT--SKEELLVHLHNCLKSKRYLIVLDDIWDEE-V-WDMLNDYLP-DKGSRIILTSRIEGVALSIS-SE---KIFRFLNQEESWHLLCANVFG-E-E-C---QLEKAGRKIAEKCQGLPLTIIAIANHLS-QT---EYWQQVANEV---VIGA---DSEVL---SSSYYYLPQHLKPCFVYMAVFPHDYDISATKLMKLWHAEGFL--EEDDP-SDIAMIFLKDLVSRNVVQVR-ESSSGGIKTCNVYSAFWHICIREGWEDKFF-Q-----RR
>XP_020546988.1
------------------MKEDIKQLESVLTT-DD-SNGVISICGMGGLGKTTLASKIYNGEAVQRCFKCRGWVCVSQQF-E-TIFQRLLKQLLE-Q---DEDTLVRKLYQ----------------------NFLRHAFP-GEDSKVLLTTRNHNIVSI-------VYNLKCLSEDEGWELLQKIAL--------IKLLEEYGREIVKKCGYLPLPISVIGGTLRHEK---IEWKNVCRNL-Y-L-QH--GRNQIL---DLSYNVLPYNPKPCFLYLACFKEDKKIDTEKLYLLWIAEGMI---GGES-RDVAERYLFELANRFMVQVE-IELYNRFKSCRLHDMIRDLCLSKGKT-------------
>XP_020547165.1
S-SRR--T-Y-AEKYFVGXKEDIKQLESVLTT-DD-XNGVISICGMGGLGKTTLATKIYNGEAVERCFKYRAWVCVSQQF-Q-TTFQRLLKQLLE-Q---DEDTLVRKLYHVQRDRKCLLVLDDIWEVD-H-WNCLRRAFP-VEDSKVFLTIRNQNIASR-------VHNLKCLDEDEGWELLQKIAF---------------------------------------------------------------------------------------VYLACFKEDEEIDIEKLYLLWMAEGMI---GGES-RDVAERYLFELANTCMVEVE-TKLYNRFKSCRLHDMIRDLCLSKKKKEGFL---------
>XP_020547197.1
----------------------------MLMD--QSNVSVIPIVGMGGIGKTTLAQIVYNDHRLVGKFDLKMWASVSMDF-DT-ITKSIIESASRCKL--GLDPIQVNFQNLIRGKKFLLVLDDYWSEE---WDLLCSPF-KGAGSMIIVTTRSTIVSRILG-SVP-SYCLKSLNDENCWELMKRRACANRIL------LQIIGRMIATKCRGLPLAAKTLGSMLHFKD-----WRSILESM-D-L-RQ--YKNDIFPALTLSYYYLPPQLKKCFTYCSIFPKNHAFEANELVLQWMAEGFI---VGIR-EDLGNDYFKGLLCRSLFQYSHN--VHG-QNYKMHDLIHDMAQLISAHACLRSW--RNTRH
>XP_020547199.1
----------------------------MLMD--QSNVSVIPIVGMGGIGKTTLAQIVYNDHRLVGKFDLKMWASVSMDF-DT-ITKSIIESASRCKL--GLDPIQVNFQNLIRGKKFLLVLDDYWSEE---WDLLCSPF-KGAGSMIIVTTRSTIVSRILG-SVP-SYCLKSLNDENCWELMKRRACANRIL------LQIIGRMIATKCRGLPLAAKTLGSMLHFKD-----WRSILESM-D-L-RQ--YKNDIFPALTLSYYYLPPQLKKCFTYCSIFPKNHAFEANELVLQWMAEGFI---VGIR-EDLGNDYFKGLLCRSLFQYSHN--VHG-QNYKMHDLIHDMAQLISAHACLRSW--RNTRH
>XP_020547259.1
S-SRR--T-Y-VEKYFVGMKEDIKHLESILTT-DD-SNGVIFICGMGGLGKTTLATKIYNGEAVERRFKYRAWVCVSQQF-Q-TTFQRLLKQLLE-----------------------------------------RRYIGQPKDSKVLLTTRNQSIASR-------VHNLKCLDEDEGWELL-------------------------------------------------------------------------------------------------------------------------------------------------------------------------------------------
>XP_020547439.1
S--KRP-----EEANVVGFDEEAKTIIHRLTEG-P-HLEVVSVIGMGGLGKTTLARKVYVDPSIEYHFYLRAWVYVSQEY-S-EVFRGILESLGN-QM-MSDDWLAEELCRHLRNNRYLIVIDDVWTRE-A-WDDIRMAFP-TDASRILLTSRNREVALHAN-AD---HNLRFLTVDESWELLCRKTFR-K-E-C---ELEDLGRQIARKCYGLPLAIVVISGLLL-KR---DWWKKVADSV---VAK----DMDVL---ALSYKHLPEHLKVCFIYFGIFPEDYEIPVWKLLRLWVAEGFV--QGQEC-EDLAEEYLEDLVDRNLILVA-TRANGRIKTCRIHDMLRDLCVKESAEQKFL-QSY---RR
>XP_020547440.1
S--KRP-----EEANVVGFDEEAKTIIHRLTEG-P-HLEVVSVIGMGGLGKTTLARKVYVDPSIEYHFYLRAWVYVSQEY-S-EVFRGILESLGN-QM-MSDDWLAEELCRHLRNNRYLIVIDDVWTRE-A-WDDIRMAFP-TDASRILLTSRNREVALHAN-AD---HNLRFLTVDESWELLCRKTFR-K-E-C---ELEDLGRQIARKCYGLPLAIVVISGLLL-KR---DWWKKVADSV---VAK----DMDVL---ALSYKHLPEHLKVCFIYFGIFPEDYEIPVWKLLRLWVAEGFV--QGQEC-EDLAEEYLEDLVDRNLILVA-TRANGRIKTCRIHDMLRDLCVKESAEQKFL-QSY---RR
>XP_020547664.1
S------------NPVVGLDNDLVKIKDQLTG-LP-NLEILTIVGMAGIGKSTLAKIVYDDPLIVYHFYVRAWITVSQEY-E-NILIGLIRSV-D-DI-LSDQKLAEQLYRSLKGKRYLIIMDDIWCNT-A-WDDVKRSFP-DKGSRIILTSRLTEVALYVN-SG---HHMRFLSVDQGWELLKLKAFP-K-Q-C---ELEEIGKQIAEKCQGLPLAIVVVAGHLS-KL---DLWLNVADNV---VAR----NLNII---AMSYNHLPHHLKACFLYMGAFPENVEIPVWRLISLWIAEGFL--KLGKS-EKVAQEYLEDLIDRSLILAE-K-TNDRVTTCRMHDLLRDFCLREAEKESFW-H-----RR
>XP_020547849.1
S------------QAMVGVDDILNDIMDKLTR-QQ-GCQIVPIIGMGGIGKTTLARHVYENPLIVEYFDFRAWVTVSREY-N-EILLNLV----E-------EELGEMLYKSLAGKRYLIIMDDMWSIE-A-WDNVKLFFP-NNESKIMITTRLSNLALQIS-GS----WMYFLDENKSWELFCKIVFG-E-V-C---ELEEVAKRVARNCNGLPLSVIVIGGLLA-KS---GYWKYIADNL---VNLE---DLRIL---YTSYQELPIHLKPCFLYMGVLPEDSMTYVSRLRKLWVAEGFL--KSGKS-EEVAEEYLKDLIDRNLIVPL-MGSTGKIKVCSMHDLLRDLCLREAEKQ------------
>XP_020547913.1
S------------NVMVGFDEDVMELKHRLTG-WE-KLQVIPITGMGGVGKTTLARNLYDDSLVKDHFDLCAWVTISQTY-L-DVIRGLLAN--V-VI-KSVQDLTQTLWKFLKGRRYIIVLDDMWSTQ-V-WDDMKRMFP-DGGSRIMLTTRLQGVAVYAD-SF---HRIRLLDKDKSWHLLCQEVFG-Q-E-C-FQELEDIGKMIAHNCKGLPLAARVVGGLLA-NS---EFWGYVADNV---TIE----NSEIL---SLSYNHLPHHLKPCFLYLGAFPEDYEIPVTKLIRLWIAEGFL--RRSKS-EVAAEGYLNDLIDRNLVIVR-QGSNGKTRTCTMHDLLRDLCLKEAQNENFL-IP----RR
>XP_020547934.1
K------------TTMVGFDEHLEQIVDKLTK-GE-ELQILPIVGMGGIGKTTLAQNVFDHPYTVHYFPKRIWLTISQEY-S-EILSSLL----S-QT---LVELGLRLYQSLFGERYLIVMDDVWSVE-A-WNELKLFFP-DGGSRVMLTTRESSLAIFLG-SQ----SLDFLNEEKSWNLFCPETFA-Q-K-C--LELEEIGKNIAKSCNGLPLTIVVLGGMLA-NS---EYWESVAKDV---RNSK---DLKIL---FLSYNNLPVHLKPCFLYMSIFPEDFQIRISEITKLWIAEGFL--KRGKS-EEVAEKYLRDLIDRNLFLSL-KGFDGKIKECGIHDLLRDLCLREYEKEHFI-------QH
>XP_020547935.1
S------------QAMVGIDDVLIEIMDKLTG-QH-SSRIIPIVGMGGIGKTTLARNVCQNPLIVQYFDIRAWVTVSQEY-N-QILLELN----Q-KS---EEELGEIIYKSLFGRRYLIIMDDMWTAE-V-WDNVKFFFP-NNESRIMITTRLSNLAFQIT-GS----RMNFLDEEESWDLLCKTVFG-E-E-C---ELEEIGRKIAKHCKGLPLSIVVIGGLLA-KS---DYWEYIVENL---VSLE---DLRIL---YTSYHQLPVHLKPCFLYMRVFPEDREIRVSQIIKLWVAEGFL--KSGKS-EEVAEKYFKDLIDRNLILVR-GGFNGRIRFCNIHDLLRDLCLKEAQKE------------
>XP_020547936.1
S------------QAMVGRDDALNEIMDKLTR-QQ-DCLIIPIVGMGGIGKTTLARNVYENPLIVEYFDIRAWVTVSQEY-N-EILLELV----E-IP---DEGLGEMLYKCLCGRRYLIVMDDIWSIE-A-WNNVKLFFP-NNESRIMVTTRLANLAWQIS-GS----KVNFLDTSQSWDLFCKIVFG-E-E-C---ELEEIGKTIAKNCQGLPLSVIVIGGILA-KS---DYWEYIAENL---VNLD---DLRIL---YMSYKELPVHLKPCFLYMGVLTKDNNTYASRLRKLWVAEGFV--KSGKS-EEAAEEYLKNLIDRNLIIGH-MRSRVKIKSCSMHDLIWDLCLREAKNE------------
>XP_020547955.1
T------------STMVGFDEHLVRVMDELTR-NE-DLQIIPITGMGGIGKTTLAKSTFDNSYVVNHFDKRIWFTISQKY-S-EILARLL----R-ET---LAELGQRLHKSLFGRRYLIVMDDMWNIS-A-WDDLSLFFP-NRGSRILVTTRISNVAISLG-SH----VMDFLDEDKSWNLLCQKAFG-E-D-C--PKLEEIGKTIAKKCNGLPLAIVVIGGLLA-NS---EHWESVAKSI---SNLE---YLKIL---SLSYDNLPIHLKPCFLYMRMFPEDDEIKASELIKLWVAEGFL--KRAKT-EEVAEEYLRNLIDRNLILVH-KNYGGKAKTCRIHDLLRDLCLRQSQKECLI-------QR
>XP_020547985.1
S--ERN-YQG-RQDTVVGIEDETNKIIGYLIEE-T-KLDVISIVGMPGLGKTTLARKVFRHPRIEYEFPIRLWVSVSQVY-R-DIFLGMLRDLSE-DM-KTVQEIARTLHARLEKEKFLIILDDMWTTE-A-WDDLRHAFPISNSNKILITSRSRVVGQAIN-PN---HCLRFLTYEESWMLLRYLVFG-H-R-C---ELEVIERVIVDMCCGLPLLIMLVGGVLA-KT---SSWKKVAESS---DYS----DQQIV---LFSYNALPSNLKPCFLYLRMFPEDFEISSKRLILLWIAEGYI--ETEIS-EEIAKQYLEDLISRNLVMTD-KSTTGEIKICRVHDLIRDFCVTVA-YEHYF-QRM---RH
>XP_020547986.1
S--ERN-YQG-RQDTVVGIEDETNKIIGYLIEE-T-KLDVISIVGMPGLGKTTLARKVFRHPRIEYEFPIRLWVSVSQVY-R-DIFLGMLRDLSE-DM-KTVQEIARTLHARLEKEKFLIILDDMWTTE-A-WDDLRHAFPISNSNKILITSRSRVVGQAIN-PN---HCLRFLTYEESWMLLRYLVFG-H-R-C---ELEVIERVIVDMCCGLPLLIMLVGGVLA-KT---SSWKKVAESS---DYS----DQQIV---LFSYNALPSNLKPCFLYLRMFPEDFEISSKRLILLWIAEGYI--ETEIS-EEIAKQYLEDLISRNLVMTD-KSTTGEIKICRVHDLIRDFCVTVA-YEHYF-QRM---RH
>XP_020547987.1
S--ERN--QG-RQDTVVGIEDETNKIIGYLIEE-T-KLDVISIVGMPGLGKTTLARKVFRHPRIEYEFPIRLWVSVSQVY-R-DIFLGMLRDLSE-DM-KTVQEIARTLHARLEKEKFLIILDDMWTTE-A-WDDLRHAFPISNSNKILITSRSRVVGQAIN-PN---HCLRFLTYEESWMLLRYLVFG-H-R-C---ELEVIERVIVDMCCGLPLLIMLVGGVLA-KT---SSWKKVAESS---DYS----DQQIV---LFSYNALPSNLKPCFLYLRMFPEDFEISSKRLILLWIAEGYI--ETEIS-EEIAKQYLEDLISRNLVMTD-KSTTGEIKICRVHDLIRDFCVTVA-YEHYF-QRM---RH
>XP_020548010.1
S------------NVVVGFDKDLEEIKTRWID-DS-KLEIISIVGMGGIGKTTLARQIYDDPSIFYHFDTRGWVAVSQEY-S-QVLLGLLDS--M-LT-ESDPRLAEFLYKCLKGRRYLIVMDDIWDID-I-WDAVRRLFP-DSGSRVLLTTRLSDVAVYAN-SS---HQMRFLNEADSWNLLCKKVFG-E-K-C---ELEDVGREIARNCGGLPLAIVVIGGLLY-KD---RNWRSIAENL---LSKD---DLEIL---GLSYNRLPHRLKPCFLYMGVFPEDSEIPVSKLINLWAAEGFL--KTSKT-EEVAEEYLKDLIERSLLLVC-KSCNGRIKTCNIHDLLRDVCVRNAQKENFL-------RR
>XP_020548062.1
--V-RLSTSL-HEKMVYGRDTDKKILVRKLM----VGPQVISIVGATGIGKTTLAELVYNDNLLKNYFDVRVSVWVSDDF-SP-IANSI-----------ELKVLLNRLRDCISGKKFLLFLDDVWTED---WEPLKESL-NGDGSKILVTTRNERVARMMG-SDE-IHYLGRLSDEDCWMLMKDIAFCGQHE-----EFEVISREIAKNCNGLPLAAKFLGSLLRTKR-----WESILQSI-E-V-HV--SEAGLFPLLFLSYKDLSPVIKQCFLYCGVFPQKSEIVVEKLIRMWMALGYL--SERSD-ESRGIEYFENLIMYSVFKDFVHD------VCKIDETMHDFAQFLKRTKSQD-LSL-----
>XP_020548135.1
-----------SEKSVPGYDD-LLIIKDRL-KGSE-KLEVIPIVGICGIGKTTLVANVYSDMLIEYHFDARAWITLSQVY-S-DILLQVLRKLSKILY-QSEDELSEHVQKTLCGKRYLIVMDDVCSTK-A-CDDFRRYFP-NKGSLIILTTRLARVAICAS-SR--LHYM--LCDQKSWELLCAKTFGEE--RC---QL----MEIA-GCKGLPLAIVVVGGLLSK-----GEWENV---L-HKLCCA--NEFDIL---LLSYNHLPQHLKACFLYMGVFPQDTKIYVSQVIKLWVTEGFL--K------------------QNRSQI---A-------------------------------------
>XP_020548572.1
G--TQP-----RRGKVVGFEDEAKKLVGCLFEE-T-QLDVISIIGMPGLGKTTLAEKIFTNSVIQYEFPRRIWVSVSQEF-T-DIFLTILREFTE-DM-KSDQELAELVSSYLEKDKFFLVMDDVWTGK-D-WEKLQIALP-RNMGKVLITSRHEEVGWSAN-RD---HRLRFLTEEESWLLLQMEVFG-E-L-C---ELEGLGKRTAHQCAGLPLAIVVVGGILS-KK---NAWRKMSENV---LSE----DEKLI---ALSYDELPYHLRACFLYLGIFPEDFEIPVRELIRMWIAEGFI--QSGFT-EEIAENYLEDLVNRNLVRAD-KTVDGRVKTCRIHDMLRDFCIREAERENFL-KKF---RR
>XP_020548586.1
G----A-----RQENVVGFEDEAEKLIGYLTEE-T-QLDVVSIIGMPGLGKTTLAGKIFRDPAIQYEFPTRIWVYVSQEF-T-DIFLAILREFTE-EM-KNDQELARLVASYLERGKFLIVMDDVWTAE-D-WDKLQIALP-SNMGKVLITSRHVEVGQYAN-KN---HKLRFLTEEESWLLLRLEVFG-K-P-C---ELEVLGKLITEQCDRLPLAIVVIGGILL-KK---NAWTKVSTSV---LNE----DENII---ALSYDKLPYHLRACFLYLGMFPEDYEIPVWKLIRMWIAEGFI--QSGIS-EETAENYLEDLINRNLVRVD----------------------------------------
>XP_020548698.1
K------------TTVVGFDEHMDRIVDKLTR-GE-NLQILSIVGMGGIGKTTLAQNIFDHPYTVHYFPKRIWLTISQEY-S-EILSSLL----S-QT---EAELGQRLYQSLFGERYLIVMDDVWSVE-A-WNDLKLFFP-NGGSRVMLTTRESSLAISLG-SQ----SLDFLNEEKSWNLFCQETFA-Q-K-C--PELAEIGKNIVKSCNGLPLTIVVLSKLLA-NS---EYWESIAKNV---RNSK---DLQIL---SLSYNNLSVHLKPCFLYMSVFPEDSKIRVSKLTKLWIAEGFL--KRGKS-EEVAKKYLRDLIDRNLFLSL-EGFDGKLKRCGIHDLLRDLCLREYEKEHFF-------QC
>XP_020548821.1
--MQRWTTPV-NESQVFGRTSEKEEIVKLLQG-DDNTPSILPILGMGGIGKTTLAQIIYNDQRVDEDFDVKAWAYVSDDF-SL-ISKALLESATPCDT--NLELLQSGLKEIFHKKKFLVVLDDVWNEN---WNHLLIPF-MGSGSKIIITTRNREVLPIMD-AFP-LYHLKEMSEEACWSLFEHHAFGVKDS-----SLRETGRKIMKKCKGLPLAVKTLGSILGSKL-----WNEVLNSI-D-I-PL--QKNAILPSLRLSYHYLPSNIKRCFAYCSIFPKGYEFDKKNLILLWMAEGFV---VGIT-EEVGERYFSELLSRSFFQESV----LD-ETYIMHDLLNDLAQSVSRRMCFH--LDEKVRH
>XP_020548823.1
--MQRWTTPV-NESQVFGRTSEKEEIVKLLQG-DDNTPSILPILGMGGIGKTTLAQIIYNDQRVDEDFDVKAWAYVSDDF-SL-ISKALLESATPCDT--NLELLQSGLKEIFHKKKFLVVLDDVWNEN---WNHLLIPF-MGSGSKIIITTRNREVLPIMD-AFP-LYHLKEMSEEACWSLFEHHAFGVKDS-----SLRETGRKIMKKCKGLPLAVKTLGSILGSKL-----WNEVLNSI-D-I-PL--QKNAILPSLRLSYHYLPSNIKRCFAYCSIFPKGYEFDKKNLILLWMAEGFV---VGIT-EEVGERYFSELLSRSFFQESV----LD-ETYIMHDLLNDLAQSVSRRMCFH--LDEKVRH
>XP_020548825.1
--MQRWTTPV-NESQVFGRTSEKEEIVKLLQG-DDNTPSILPILGMGGIGKTTLAQIIYNDQRVDEDFDVKAWAYVSDDF-SL-ISKALLESATPCDT--NLELLQSGLKEIFHKKKFLVVLDDVWNEN---WNHLLIPF-MGSGSKIIITTRNREVLPIMD-AFP-LYHLKEMSEEACWSLFEHHAFGVKDS-----SLRETGRKIMKKCKGLPLAVKTLGSILGSKL-----WNEVLNSI-D-I-PL--QKNAILPSLRLSYHYLPSNIKRCFAYCSIFPKGYEFDKKNLILLWMAEGFV---VGIT-EEVGERYFSELLSRSFFQESV----LD-ETYIMHDLLNDLAQSVSRRMCFH--LDEKVRH
>XP_020548828.1
--MQRWTTPV-NESQVFGRTSEKEEIVKLLQG-DDNTPSILPILGMGGIGKTTLAQIIYNDQRVDEDFDVKAWAYVSDDF-SL-ISKALLESATPCDT--NLELLQSGLKEIFHKKKFLVVLDDVWNEN---WNHLLIPF-MGSGSKIIITTRNREVLPIMD-AFP-LYHLKEMSEEACWSLFEHHAFGVKDS-----SLRETGRKIMKKCKGLPLAVKTLGSILGSKL-----WNEVLNSI-D-I-PL--QKNAILPSLRLSYHYLPSNIKRCFAYCSIFPKGYEFDKKNLILLWMAEGFV---VGIT-EEVGERYFSELLSRSFFQESV----LD-ETYIMHDLLNDLAQSVSRRMCFH--LDEKVRH
>XP_020548831.1
--MQRWTTPV-NESQVFGRTSEKEEIVKLLQG-DDNTPSILPILGMGGIGKTTLAQIIYNDQRVDEDFDVKAWAYVSDDF-SL-ISKALLESATPCDT--NLELLQSGLKEIFHKKKFLVVLDDVWNEN---WNHLLIPF-MGSGSKIIITTRNREVLPIMD-AFP-LYHLKEMSEEACWSLFEHHAFGVKDS-----SLRETGRKIMKKCKGLPLAVKTLGSILGSKL-----WNEVLNSI-D-I-PL--QKNAILPSLRLSYHYLPSNIKRCFAYCSIFPKGYEFDKKNLILLWMAEGFV---VGIT-EEVGERYFSELLSRSFFQESV----LD-ETYIMHDLLNDLAQSVSRRMCFH--LDEKVRH
>XP_020548832.1
S------------DAMVGFEDDLMAIKTRLCG-ES-NLEFVPIYGMGGIGKTTLARNAYDDRLIIQHFDTRAWLTVSQDY-S-EMLFAIIDSI-N-ET-HSYERMAEHAYKGLKGRRYLVVLDDIWSTK-A-WDDMRRIFP-DNGSRIILTTRLQDVAAYAD-PS---HEMHFMDMDQSWNLLRQKLFK-E-E-C---ELENIGKMIARSCKGLPLAIIVIAGLLS-TV---TSWEDIAEKV---VTA----NAKIL---SLSYSHLPHHLRPCFLYMGAFPEDHEILVAKLVKLWVAEGFM--KVSKS-EERAEEYLEDLVKRSLVLVT-RKCNGKIKSCGVHDLVRDLCKRKAQEEKFL-Q-----HR
>XP_020548833.1
S------------DAMVGFEDDLMAIKTRLCG-ES-NLEFVPIYGMGGIGKTTLARNAYDDRLIIQHFDTRAWLTVSQDY-S-EMLFAIIDSI-N-ET-HSYERMAEHAYKGLKGRRYLVVLDDIWSTK-A-WDDMRRIFP-DNGSRIILTTRLQDVAAYAD-PS---HEMHFMDMDQSWNLLRQKLFK-E-E-C---ELENIGKMIARSCKGLPLAIIVIAGLLS-TV---TSWEDIAEKV---VTA----NAKIL---SLSYSHLPHHLRPCFLYMGAFPEDHEILVAKLVKLWVAEGFM--KVSKS-EERAEEYLEDLVKRSLVLVT-RKCNGKIKSCGVHDLVRDLCKRKAQEEKFL-Q-----HR
>XP_020548834.1
S------------DAMVGFEDDLMAIKTRLCG-ES-NLEFVPIYGMGGIGKTTLARNAYDDRLIIQHFDTRAWLTVSQDY-S-EMLFAIIDSI-N-ET-HSYERMAEHAYKGLKGRRYLVVLDDIWSTK-A-WDDMRRIFP-DNGSRIILTTRLQDVAAYAD-PS---HEMHFMDMDQSWNLLRQKLFK-E-E-C---ELENIGKMIARSCKGLPLAIIVIAGLLS-TV---TSWEDIAEKV---VTA----NAKIL---SLSYSHLPHHLRPCFLYMGAFPEDHEILVAKLVKLWVAEGFM--KVSKS-EERAEEYLEDLVKRSLVLVT-RKCNGKIKSCGVHDLVRDLCKRKAQEEKFL-Q-----HR
>XP_020548935.1
G------------PVVVGFEDDLTAIKHRLCG-QS-KLQLVPIFGMGGIGKTTLARNAYDDQLIMEHFQIRAWVKVSQDY-S-EILSNLLVSI-N----QCDEFLAENVYKGLKGMRYLIVIDDVWSTK-A-WDDIKMIFP-DNGSRIIVTTRLLDIATYAS-SS---HEMHFLDEDQSWNLLRQMVFK-Q-E-C---ELEKIGKLIARSCGGLPLAIIVIAGLLS-TV---ASWEDIAENV---VTT----NAKIL---SLSYIHLPQHLRPCFLYMGGFPEDYEIHVWKLIKLWVAEGFI--KESKS-EEEAEEYLEDLVKRSLVLVT-KKTNGKIKVCGVHDLVRDLCIRKAQEEKFL-Q-----HR
>XP_020549024.1
E---R---LT-KDKHLVGLERDVEKLIERAVE-KW-GLSVATIVGMGGIGKSTLAREVYNHAAVATRFDCRAWAVVSREF-N-EIIKSLMLQLVQ-R--LEIMESDQNVKNMLHQEEYFVVVDDVWQDE-A-WESLAPAFP-EDASRLLLTSRIQGIARYN-------HKMNFLNLDESWELFLKKAFIDNINKC--QHLEDIGRAIVEKCDGLPLAITVVGGLLVKKR----EWQKVLKGL-H-S-------LPTL---ELSYHELPPQLKSCFLCLGFFKEDSIIRVSKLVNLWIAQGLI--QGEEK-EEIATSYLDELINRNMVQVKETD---RVKTCYVHDLLHDLSIKKAKEEISF----DKARH
>XP_020549375.1
E-PRRKTNSI-DRQE--G---EKESEKEIMQSSKH-GKGIACVSGDTGIGKTELLLFAYRFHQR---YKMVLWV--GERY---QNYLNLL--IGGAET-FEEQEAAARVRKELM--RFLVIIDNLESKD---WKLVMDLLPRGGETHVIISTRLPCV---MN-----LLRLSYLSGVEAMSLMQG-S----------TEIDA--RAIEEKLGRLPLGLAIVGAILSENP------SRLLDTI---MPSRSGREN-LL-----RRDNL-LQFEVCFS----FDHVDS-LATRMVLAWFAPAPI---P-----ALAAHKISEKHQHCL-----K----RMYSC-------S----YARSEALL--------R
>XP_020549379.1
E-PRRKTNSI-DRQE--G---EKESEKEIMQSSKH-GKGIACVSGDTGIGKTELLLFAYRFHQR---YKMVLWV--GERY---QNYLNLL--IGGAET-FEEQEAAARVRKELM--RFLVIIDNLESKD---WKLVMDLLPRGGETHVIISTRLPCV---MN-----LLRLSYLSGVEAMSLMQG-S----------TEIDA--RAIEEKLGRLPLGLAIVGAILSENP------SRLLDTI---MPSRSGREN-LL-----RRDNL-LQFEVCFS----FDHVDS-LATRMVLAWFAPAPI---P-----ALAAHKISEKHQHCL-----K----RMYSC-------S----YARSEALL--------R
>XP_020549382.1
E-PRRKTNSI-DRQE--G---EKESEKEIMQSSKH-GKGIACVSGDTGIGKTELLLFAYRFHQR---YKMVLWV--GERY---QNYLNLL--IGGAET-FEEQEAAARVRKELM--RFLVIIDNLESKD---WKLVMDLLPRGGETHVIISTRLPCV---MN-----LLRLSYLSGVEAMSLMQG-S----------TEIDA--RAIEEKLGRLPLGLAIVGAILSENP------SRLLDTI---MPSRSGREN-LL-----RRDNL-LQFEVCFS----FDHVDS-LATRMVLAWFAPAPI---P-----ALAAHKISEKHQHCL-----K----RMYSC-------S----YARSEALL--------R
>XP_020549603.1
--PPRFSTLF-DDKTVVGRERDREHIV-DWLS--EEDFSLMPIVGMGGIGKTTLARLVYDDERVRGVFGRRIWISISMDF-DM-IAKSVVESATACNL--DLISLQAMLRDVLSSRKFLVVLDDYWSES---WDVLSSLF-RGSGSKIIVTTRSTKVSSIVS-CSK-AYKLENLSDDDCWKLIEQRTLASMQT------LEPISRQIAKKCKGLPLVAVTLGCVLRCKS-----WHSILESL-D-M-PQ--TEN-VFPVLMLSYVHLPAHLRQCFAYCSIFPQNHEFEVEELVLLWMAEGFI---VGRR-EDLGADYFHDLYSRSFFQ-QYN--PSN-KTYKMHGLIHDMARVVSKDICFR--YPGNACH
>XP_020549604.1
--PPRFSTLF-DDKTVVGRKRDREHIV-DWLS--EEDFSVMPIVGMAGIGKTTLARLVYDDERVRGVFGRRIWISVSMDF-DM-IAKFVIESATACNL--DLISLQAKLRDVLSSRKLLVVLDDYWSES---WDVLSSLF-RGSGSKIIVTTRSTKVSSIVS-CSK-PYKLDNLSDDDCWKLIEQRTLASMQT------LEPISRQIAKKCKGLPLVAVTLGCALRCKS-----WHSILESL-D-M-PP--TEN-VFPVLMLSYVHLPAHLQRCFAYCSIFPQNHEFEVEELVLLWMAEGFI---VGRR-EDLGADYFHDLYSRSFFQ-QYN--TSN-KTYKMHGLIHDMARVVSKDICFS--YPGNACH
>XP_020549717.1
S-SRK--T-Y-VEKYFVGMKEDIKQLESFLTT-NE-SNGVISICGMGGLGKTTLATKIYNGEAVQRCFKYRAWVCVSQQF-Q-TIFQRLLKQLLE-Q---DEVTLVIKLYQVQRERKCLLVLDDVWEVD-H-WNCLRRAFP-AEDSKALLTTRNQNIAST-------VHNLKCLDEDEGWELLQKIAL--------IKLFEEYGKEIVKKCGCLPLPISVIGGILRREN---IEWEKVYRNL-Y-L-QR--GKEQIL---NLSYNLLPYNLKSCFLYLGCFREDEDIETENLYLLWMAEGMI---GGES-RDVVERYLFELVNKYMI-------------------------------------------
>XP_020549777.1
S-SRR--T-Y-VEKYFVGMKEDIKQLESVLTT-DD-SNGVISICGMGGLGKTTLATKIYNGEAVERRFKYRAWVCVSQQF-Q-TTFQRLLKQLLE-Q---DEDTL----------------------------NCLRRAFP-AEDSKVLLKTRNQNIASR-------VHNLKCLGEDEGWELLQKIAF------------------------------------------------------------------------DLSYSVLPWNLKPCFLYLACFKEDEEIDIEKLYLLWMAEGMI---GGES-RDVAERYLFELANRCMVEVE-IELYNRFKSCRLRDMIRDLCLPKGKKEGF----------
>XP_020549956.1
[truncated: 92,012 more chars]
