# Supplementary material for: The NRC0 gene cluster of sensor and helper NLR immune receptors is functionally conserved across asterid plants
Source: Plant Cell. 2024 Jun 4;36(9):3344–61. doi: 10.1093/plcell/koae154 (PMC11371149; doi:10.1093/plcell/koae154)
Supplement: koae154_Supplementary_Data [file koae154_supplementary_data.zip › Supplementary File 8.txt]

>XP_028063961.1
-----------MADAALGILLQTLQQLLNDK-IKPIFGVEEQVGFLYDELSLLKAFLK-E
SAEK-R-SESDIFKELVRQIRDVVYEAEVVIDRYVSHIHMER--ARSYISKFLQGI-DHP
TKR---RKVAE-EIESIRK-NV----DEIYRKKS----FGFE-VM-QHGEPSSR----DS
SEKKAP---------VVEEE-NVVGFDEEAKTLVDRL--KGG-K-EELEVISVTGMGGLG
KTTLARKVFTDPAIEYNFY-IRAWTYVSQEYTRK-EVFLSILSSLD-KLT-DES-SRWSG
ERLAEELRGHLQ-T-GRYLIVMDDVWTKEAWDDLKMAFP-KNN---NGSRILLTSRNNEV
AVHANPD--SHHHPLRFLTDDEGWELLKKKVFRK-ERC-PSELED-LGKKIAEECGGLPL
AIVVIAGLLI-KK-------EKTSKWWEKVAESVSS--Y---VARD-PKQ--CMDILALS
YKHLPHQLQSCFRYFGVFPEDYEIPVCILIQLWIAEGLIE-QVGEISL--EDTAEDRLED
LVDRNLVMVEKRRS-NGGIKTCRVHDMLHDLCLKEA--KEEQFLQVIKGA--IQGPCLSL
TPT--LNK-CRLLCIH-SHVLDYISV--KPSAPRVRSFLCFALEQIEFSREHTSF-----
----------------------IHEAFNLLRVLDLRPIRL-------PFFPGKIKDLIHL
RYVALCG-SFEVLPASISELCNLHTIII---ETS--SHNLKVEADIWKMLQLRHLCTNS-
SSRLCGPSAQAGRGGKD------LQTISTISPDSCTEDILARVPN-LKKLGIRGKLATLM
KEKG-------GSTLFDNLTKLDRLVTLKLLNDTFPDRPSKC---SLPQL-YKFPPNLKE
LTLADTLLDWEHM-STLGLLPKLEVLKLKDNAF-QGNRWKAI-DGGFRLLRFLQIGKT-D
LVHWEASGQ--HFPRLQQLILKYCESLEAVPSGLGDVSSLRIIDLYHASSTAAA------
-SAKKILKQKRDLA--------------ISQFKLTIYPPDQ------------------
>XP_028063962.1
-----------MADAALGILLQTLQQLLNDK-IKPIFGVEEQVGFLYDELSLLKAFLK-E
SAEK-R-SESDIFKELVRQIRDVVYEAEVVIDRYVSHIHMER--ARSYISKFLQGI-DHP
TKR---RKVAE-EIESIRK-NV----DEIYRKKS----FGFE-VM-QHGEPSSR----DS
SEKKAP---------VVEEE-NVVGFDEEAKTLVDRL--KGG-K-EELEVISVTGMGGLG
KTTLARKVFTDPAIEYNFY-IRAWTYVSQEYTRK-EVFLSILSSLD-KLT-DES-SRWSG
ERLAEELRGHLQ-T-GRYLIVMDDVWTKEAWDDLKMAFP-KNN---NGSRILLTSRNNEV
AVHANPD--SHHHPLRFLTDDEGWELLKKKVFRK-ERC-PSELED-LGKKIAEECGGLPL
AIVVIAGLLI-KK-------EKTSKWWEKVAESVSS--Y---VARD-PKQ--CMDILALS
YKHLPHQLQSCFRYFGVFPEDYEIPVCILIQLWIAEGLIE-QVGEISL--EDTAEDRLED
LVDRNLVMVEKRRS-NGGIKTCRVHDMLHDLCLKEA--KEEQFLQVIKGA--IQGPCLSL
TPT--LNK-CRLLCIH-SHVLDYISV--KPSAPRVRSFLCFALEQIEFSREHTSF-----
----------------------IHEAFNLLRVLDLRPIRL-------PFFPGKIKDLIHL
RYVALCG-SFEVLPASISELCNLHTIII---ETS--SHNLKVEADIWKMLQLRHLCTNS-
SSRLCGPSAQAGRGGKD------LQTISTISPDSCTEDILARVPN-LKKLGIRGKLATLM
KEKG-------GSTLFDNLTKLDRLVTLKLLNDTFPDRPSKC---SLPQL-YKFPPNLKE
LTLADTLLDWEHM-STLGLLPKLEVLKLKDNAF-QGNRWKAI-DGGFRLLRFLQIGKT-D
LVHWEASGQ--HFPRLQQLILKYCESLEAVPSGLGDVSSLRIIDLYHASSTAAA------
-SAKKILKQKRDLA--------------ISQFKLTIYPPDQ------------------
>XP_028063964.1
-----------MADAALGILLQTLQQLLNDK-IKPIFGVEEQVGFLYDELSLLKAFLK-E
SAEK-R-SESDIFKELVRQIRDVVYEAEVVIDRYVSHIHMER--ARSYISKFLQGI-DHP
TKR---RKVAE-EIESIRK-NV----DEIYRKKS----FGFE-VM-QHGEPSSR----DS
SEKKAP---------VVEEE-NVVGFDEEAKTLVDRL--KGG-K-EELEVISVTGMGGLG
KTTLARKVFTDPAIEYNFY-IRAWTYVSQEYTRK-EVFLSILSSLD-KLT-DES-SRWSG
ERLAEELRGHLQ-T-GRYLIVMDDVWTKEAWDDLKMAFP-KNN---NGSRILLTSRNNEV
AVHANPD--SHHHPLRFLTDDEGWELLKKKVFRK-ERC-PSELED-LGKKIAEECGGLPL
AIVVIAGLLI-KK-------EKTSKWWEKVAESVSS--Y---VARD-PKQ--CMDILALS
YKHLPHQLQSCFRYFGVFPEDYEIPVCILIQLWIAEGLIE-QVGEISL--EDTAEDRLED
LVDRNLVMVEKRRS-NGGIKTCRVHDMLHDLCLKEA--KEEQFLQVIKGA--IQGPCLSL
TPT--LNK-CRLLCIH-SHVLDYISV--KPSAPRVRSFLCFALEQIEFSREHTSF-----
----------------------IHEAFNLLRVLDLRPIRL-------PFFPGKIKDLIHL
RYVALCG-SFEVLPASISELCNLHTIII---ETS--SHNLKVEADIWKMLQLRHLCTNS-
SSRLCGPSAQAGRGGKD------LQTISTISPDSCTEDILARVPN-LKKLGIRGKLATLM
KEKG-------GSTLFDNLTKLDRLVTLKLLNDTFPDRPSKC---SLPQL-YKFPPNLKE
LTLADTLLDWEHM-STLGLLPKLEVLKLKDNAF-QGNRWKAI-DGGFRLLRFLQIGKT-D
LVHWEASGQ--HFPRLQQLILKYCESLEAVPSGLGDVSSLRIIDLYHASSTAAA------
-SAKKILKQKRDLA--------------ISQFKLTIYPPDQ------------------
>XP_028098604.1
-----------MAAAAVDFLLLNLKQLLMYN-ADLISGVKQQVVCLHDELSMLKAFLK-D
STEK-G-SEYEIVKQLVRQIRDVVYAAEDAIDTFVVHAAMQR--ARSTFSKVIHGI-DYP
TKL---RNVAE-DIQNIRQ-KV----DDIYKKPT----FGFG-VA-QRGEPSTR----GL
PERRAP---------VVEEE-NVVGFDMEAKTLVDLL--NGG-K-EELDVVSVIGMGGLG
KTTLAKKVFTDPAIEFEFY-IRAWIYVSQEYDRK-EVFISILGSLD-KLT-DEM-YRWSD
DKLADELRGHLQ-T-GRYLIVMDDVWTREAWDDLKMAFP-KNN---NRSRILLTSRNTEV
AIHANPDRNSPPHLLRFLNEDESWELLEKKVFRR-ERC-PSELVD-LGKQIAKECGGLPL
AIVVIAGLLM-KK-------DKTCDWWEKVAKSVNS--Y---VARD-PKQ--CMDILALS
YKHLPYHLKACFLYFGVFPEDYEIPVWKLIQLWVAEGFIQ-QVGEIRL--EDTAEEQLED
LVDRNLVLVEKRRS-NGGIKTCRVHDMLRDLCLREA--EEENFLHEIKGI--LQVPSLSL
SPA--LNK-YRRLCIH-SRVLDHIST--KPSGPHVRSFLCFASESRELRREHTSF-----
----------------------IHDAFKLLRVFDIKSISL-------PLFPSKIKDLFHL
RYVSLSG-SFEVLPASISELWNLQTIII---ETS--SRNLKVEADIWKMLQLRHLFTSA-
SSRLRGPPSKARKGGKDPLVRRNLQTLSTISPESCTADILARAPN-LRKLGIRGNIATLM
EDKG-------GSSMFDNLTKLDQLVTLKLLNDTFPLPPSRG---SLPQL-YKFPPNLKK
LTLADTLLDWGHM-STLGILPKLEVLKLKDNAF-KGEWWKLL-DGGFRLLRVLQIGKT-D
LVCWEASAH--HFPRLQRLILKHCESLEAVPSGLGEVSALQSIELYHATSTAVA------
-SAKQI-QQKQGLA--------------INRLKLVIYPPEL------------------
>XP_028098605.1
-----------MAAAAVDFLLLNLKQLLMYN-ADLISGVKQQVVCLHDELSMLKAFLK-D
STEK-G-SEYEIVKQLVRQIRDVVYAAEDAIDTFVVHAAMQR--ARSTFSKVIHGI-DYP
TKL---RNVAE-DIQNIRQ-KV----DDIYKKPT----FGFG-VA-QRGEPSTR----GL
PERRAP---------VVEEE-NVVGFDMEAKTLVDLL--NGG-K-EELDVVSVIGMGGLG
KTTLAKKVFTDPAIEFEFY-IRAWIYVSQEYDRK-EVFISILGSLD-KLT-DEM-YRWSD
DKLADELRGHLQ-T-GRYLIVMDDVWTREAWDDLKMAFP-KNN---NRSRILLTSRNTEV
AIHANPDRNSPPHLLRFLNEDESWELLEKKVFRR-ERC-PSELVD-LGKQIAKECGGLPL
AIVVIAGLLM-KK-------DKTCDWWEKVAKSVNS--Y---VARD-PKQ--CMDILALS
YKHLPYHLKACFLYFGVFPEDYEIPVWKLIQLWVAEGFIQ-QVGEIRL--EDTAEEQLED
LVDRNLVLVEKRRS-NGGIKTCRVHDMLRDLCLREA--EEENFLHEIKGI--LQVPSLSL
SPA--LNK-YRRLCIH-SRVLDHIST--KPSGPHVRSFLCFASESRELRREHTSF-----
----------------------IHDAFKLLRVFDIKSISL-------PLFPSKIKDLFHL
RYVSLSG-SFEVLPASISELWNLQTIII---ETS--SRNLKVEADIWKMLQLRHLFTSA-
SSRLRGPPSKARKGGKDPLVRRNLQTLSTISPESCTADILARAPN-LRKLGIRGNIATLM
EDKG-------GSSMFDNLTKLDQLVTLKLLNDTFPLPPSRG---SLPQL-YKFPPNLKK
LTLADTLLDWGHM-STLGILPKLEVLKLKDNAF-KGEWWKLL-DGGFRLLRVLQIGKT-D
LVCWEASAH--HFPRLQRLILKHCESLEAVPSGLGEVSALQSIELYHATSTAVA------
-SAKQI-QQKQGLA--------------INRLKLVIYPPEL------------------
>XP_028098606.1
---------------------------------------------------MLKAFLK-D
STEK-G-SEYEIVKQLVRQIRDVVYAAEDAIDTFVVHAAMQR--ARSTFSKVIHGI-DYP
TKL---RNVAE-DIQNIRQ-KV----DDIYKKPT----FGFG-VA-QRGEPSTR----GL
PERRAP---------VVEEE-NVVGFDMEAKTLVDLL--NGG-K-EELDVVSVIGMGGLG
KTTLAKKVFTDPAIEFEFY-IRAWIYVSQEYDRK-EVFISILGSLD-KLT-DEM-YRWSD
DKLADELRGHLQ-T-GRYLIVMDDVWTREAWDDLKMAFP-KNN---NRSRILLTSRNTEV
AIHANPDRNSPPHLLRFLNEDESWELLEKKVFRR-ERC-PSELVD-LGKQIAKECGGLPL
AIVVIAGLLM-KK-------DKTCDWWEKVAKSVNS--Y---VARD-PKQ--CMDILALS
YKHLPYHLKACFLYFGVFPEDYEIPVWKLIQLWVAEGFIQ-QVGEIRL--EDTAEEQLED
LVDRNLVLVEKRRS-NGGIKTCRVHDMLRDLCLREA--EEENFLHEIKGI--LQVPSLSL
SPA--LNK-YRRLCIH-SRVLDHIST--KPSGPHVRSFLCFASESRELRREHTSF-----
----------------------IHDAFKLLRVFDIKSISL-------PLFPSKIKDLFHL
RYVSLSG-SFEVLPASISELWNLQTIII---ETS--SRNLKVEADIWKMLQLRHLFTSA-
SSRLRGPPSKARKGGKDPLVRRNLQTLSTISPESCTADILARAPN-LRKLGIRGNIATLM
EDKG-------GSSMFDNLTKLDQLVTLKLLNDTFPLPPSRG---SLPQL-YKFPPNLKK
LTLADTLLDWGHM-STLGILPKLEVLKLKDNAF-KGEWWKLL-DGGFRLLRVLQIGKT-D
LVCWEASAH--HFPRLQRLILKHCESLEAVPSGLGEVSALQSIELYHATSTAVA------
-SAKQI-QQKQGLA--------------INRLKLVIYPPEL------------------
>XP_028098607.1
---------------------------------------------------MLKAFLK-D
STEK-G-SEYEIVKQLVRQIRDVVYAAEDAIDTFVVHAAMQR--ARSTFSKVIHGI-DYP
TKL---RNVAE-DIQNIRQ-KV----DDIYKKPT----FGFG-VA-QRGEPSTR----GL
PERRAP---------VVEEE-NVVGFDMEAKTLVDLL--NGG-K-EELDVVSVIGMGGLG
KTTLAKKVFTDPAIEFEFY-IRAWIYVSQEYDRK-EVFISILGSLD-KLT-DEM-YRWSD
DKLADELRGHLQ-T-GRYLIVMDDVWTREAWDDLKMAFP-KNN---NRSRILLTSRNTEV
AIHANPDRNSPPHLLRFLNEDESWELLEKKVFRR-ERC-PSELVD-LGKQIAKECGGLPL
AIVVIAGLLM-KK-------DKTCDWWEKVAKSVNS--Y---VARD-PKQ--CMDILALS
YKHLPYHLKACFLYFGVFPEDYEIPVWKLIQLWVAEGFIQ-QVGEIRL--EDTAEEQLED
LVDRNLVLVEKRRS-NGGIKTCRVHDMLRDLCLREA--EEENFLHEIKGI--LQVPSLSL
SPA--LNK-YRRLCIH-SRVLDHIST--KPSGPHVRSFLCFASESRELRREHTSF-----
----------------------IHDAFKLLRVFDIKSISL-------PLFPSKIKDLFHL
RYVSLSG-SFEVLPASISELWNLQTIII---ETS--SRNLKVEADIWKMLQLRHLFTSA-
SSRLRGPPSKARKGGKDPLVRRNLQTLSTISPESCTADILARAPN-LRKLGIRGNIATLM
EDKG-------GSSMFDNLTKLDQLVTLKLLNDTFPLPPSRG---SLPQL-YKFPPNLKK
LTLADTLLDWGHM-STLGILPKLEVLKLKDNAF-KGEWWKLL-DGGFRLLRVLQIGKT-D
LVCWEASAH--HFPRLQRLILKHCESLEAVPSGLGEVSALQSIELYHATSTAVA------
-SAKQI-QQKQGLA--------------INRLKLVIYPPEL------------------
>XP_024961152.1
-----------MADAAVEFLLGNLKQLLVYN-AHLISSVKDQVDSLCNDLRLLAAFVK-D
TTES-R-SKHAVVKELVRRIRIEVYKAEDIVDMYVVHASVQK--SRTSLEKAFHIT-DYP
LKL---RTVGK-EIHDIRR-RV----KEIYDNKM----FGYE-AL-GRRESVTR------
---SPP---------AVEED-NVVGFDKEAEKMVGWL--KAE-M-EELDVISVVGMGGLG
KTTLVKKVYNDPSIQYEFF-IRSWVYVSQVYSRR-EVFLKILHDVT-REN-KDT-SEWSV
NTIADELRIKLQ-D-GRYLIVLDDVWTKQAWDDLKMVFP-NTK---NGSRILLTSRNKHV
ALHANTN--RPPYQLRFLTPDESWELLGKKVFPR-GSHRPKELED-LGKQIARKCYGLPL
ALVVIAGILR-KK-------DKTRSWWEKVEEKVNT--Y---VAME-PEQ--CMDVLALS
YNHLPYDLKACFLYFGVFPEDFEIPVRKLIHIWVAEGFIQ-RIGDASA--EEMAEENLQD
LVDRNLVLVEKRRA-NGGIKTCRIHDMLHDLCVKQA--EEEDFFKEIKGL-EPSSYIKSV
SPTV-----FRRLCVH-TRVSDYVSS--KPDSPHVRSFLCYAKEETVLAPDLITY-----
----------------------FPGSFRLLRVLDVRPISF-------PRFPS--IQLVHL
RYIALLG-TFKVLPAAISNLWNLQTLIV---ETT--FRNIEVQADLWKLLQLRHVYTSA-
ASDLPTPSSKSRKGVKDPLVNENLRTMSKVSPNTCTDVIFARTPN-LQKLGVRGNLMSLM
EEKK-------GSCKFDNIAKLTHLETLKLLNDTYPISPLDGKLHGLPGW-YKFPPKLKK
LTLSDTMLNWEHM-SVLGKLPSLEVLKLGDNAF-VGECWETP-DGSFVRLRVLEIGKT-D
LAIWKAADD--QFPQLQRLSLKHCEQLVEVPWGLGGITTLEVVELSWTSHSAVA------
-SAHRIQKN----------------------FKLVIFPPDQETQT--------------
>XP_024993454.1
-----------MADAVVEFLLDNLKQLLLYN-SDLICGVKGQVDSLYKELSLMKAFLK-D
SKEK-R-SEYEYIRELVRQIRDVAYEAEDTIDTFVVNAAMQK--ERSTLSKIVHAF-DYP
AKL---RSVAK-DIESIKT-KV----KEIYDKKM----FGIE-AL-YAGESSNR----FS
SQRRKP---------MVEED-NVVGFDEEAKEIVSRL--TNI-S-ESLEVVSVVGMGGLG
KTTLAKKVYCNPTIEFRFF-VRAWVYVSQEYNRK-EVLFAILSSLM-QPS-DQT-FKMNE
EMLVQEICKQLN-G-RRYLIVLDDVWTTDAWDDLKMAFP-NQD---CGSRILLTSRNTDV
AVLANPD--SPPHHLRFLNDDESWELLSTKVFRR-GSC-PSELVE-LGRTIARKCYGLPL
AIVVVAGLLL-KK-------DKTRDLWKKVAESVSS--Y---VARD-PKQ--CLDVLALS
YKHLPDHLKVCFIYFGAFPEDFPIPVWKLLMLWVAEGFIQ-QVGQDCL--EDTAEEYLED
LVERNLILVAKKRS-NGKIKTCRVHDMLRDLCLREA--AEEKFLQVIKGH--IHDA-NSQ
VSSG--NY-HRRLCVH-SHVLNFIHS--KPYGPHVRSFLCFPVEEKELSREHTSF-----
----------------------IHEAFKLVRVLDMRSINI-------SRFPVVITQLVHL
RYVALFG-NFKVLPPSISKLWSLQTLIV---ETT--SRDLDIQVDIWKMSQFRNLRTSG-
SSRLHGPQAKTRMDNEDPFVQRNIQTISTVSPDSCTENVLARTPN-LRKLGIRGKLVLLM
EKNK-------GYSLFDNLAKLDKLEKLKLLNDTFPRPPSEGKLRGLPPL-YTFPPHLKK
LTFSDTLLDWKHM-STIGMLPNLEVLKLKVYAF-KGPQWEPR-AGEFRLLKVLQLGKS-D
LVHWMASAH--HFPRLQHLVVEHCTNLLAIPHGLADVSALQTMELY-HTPSAVD------
-SARLIQQQKQM----QQ--QQQQHVK-SNGFKLLIYPPE-------------------
>XP_024993455.1
-----------MADAVVEFLLDNLKQLLLYN-SDLICGVKGQVDSLYKELSLMKAFLK-D
SKEK-R-SEYEYIRELVRQIRDVAYEAEDTIDTFVVNAAMQK--ERSTLSKIVHAF-DYP
AKL---RSVAK-DIESIKT-KV----KEIYDKKM----FGIE-AL-YAGESSNR----FS
SQRRKP---------MVEED-NVVGFDEEAKEIVSRL--TNI-S-ESLEVVSVVGMGGLG
KTTLAKKVYCNPTIEFRFF-VRAWVYVSQEYNRK-EVLFAILSSLM-QPS-DQT-FKMNE
EMLVQEICKQLN-G-RRYLIVLDDVWTTDAWDDLKMAFP-NQD---CGSRILLTSRNTDV
AVLANPD--SPPHHLRFLNDDESWELLSTKVFRR-GSC-PSELVE-LGRTIARKCYGLPL
AIVVVAGLLL-KK-------DKTRDLWKKVAESVSS--Y---VARD-PKQ--CLDVLALS
YKHLPDHLKVCFIYFGAFPEDFPIPVWKLLMLWVAEGFIQ-QVGQDCL--EDTAEEYLED
LVERNLILVAKKRS-NGKIKTCRVHDMLRDLCLREA--AEEKFLQVIKGH--IHDA-NSQ
VSSG--NY-HRRLCVH-SHVLNFIHS--KPYGPHVRSFLCFPVEEKELSREHTSF-----
----------------------IHEAFKLVRVLDMRSINI-------SRFPVVITQLVHL
RYVALFG-NFKVLPPSISKLWSLQTLIV---ETT--SRDLDIQVDIWKMSQFRNLRTSG-
SSRLHGPQAKTRMDNEDPFVQRNIQTISTVSPDSCTENVLARTPN-LRKLGIRGKLVLLM
EKNK-------GYSLFDNLAKLDKLEKLKLLNDTFPRPPSEGKLRGLPPL-YTFPPHLKK
LTFSDTLLDWKHM-STIGMLPNLEVLKLKVYAF-KGPQWEPR-AGEFRLLKVLQLGKS-D
LVHWMASAH--HFPRLQHLVVEHCTNLLAIPHGLADVSALQTMELY-HTPSAVD------
-SARLIQQQKQM----QQ--QQQQHVK-SNGFKLLIYPPE-------------------
>XP_017219587.1
-----------MADAVVEFLLENLKQLLLYH-VELISGVKEQVESLHRELSLMNAFLR-D
SKEK-R-SQYEVVREIVRQIRDVAYETEDIIDTFVATAALQR--SRNRLSRFVHAF-DY-
------KSVAR-QIESIKV-RI----KDIYDAKK----FGIE-IL-KGGGSSTK----RL
PHKRVP---------VVEED-NVVGFDEEAKTVVNRL--TTG-S-EQLEVISVVGMGGLG
KTTLAKKIYTDRSIEYHFF-IRAWVYVSQDYSRK-EVFLALLGSLK-QLK-DEM-HKMSD
EHLADMLHEYLS-T-GKYLIVIDDVWKIETWDDLKVAFP-NRN---CGSRILLTSRNTDV
AIHANPV--NLPHPLRFLTTDESWELLQKKVFGK-GSC-PSELGD-LGNQISLKCGGLPL
AIVVVAGLLS-KK-------DKTRDWWKKVADKVST--Y---VARD-PKQ--CLDVLALS
YHHLPDHLKICFIYFGVFPEDSAIPVWKLLRLWVAEGFIQ-QTGQECL--EDVAEEYLED
LVERNLILVAEKRT-NGRLKSCRIHDMLRDLCLREA--KEEKFLKVIERN--FQDA--PM
GPIN-----DRRLCIH-SHVLDYIRS--KPSNAHVRSFLCFAIEEVELPRANTSF-----
----------------------IHEAFKLVRVLDVRSIYL-------YRFPSDIVQLFHL
RYVAIYG-NFKVLPESISKLWNLQTLIV---ETT--ERELDIEVDIWKMSQFRHLHTSG-
SSRLHGPPAKTRKQYADPFVRRNMQTISTISPDSCTENILARTPN-LKKLGIRGKLLTLM
EEKG-------GSSMFDNFAQLGSLETLKLLNDAFPLSPFQANLKRLPQS-YKFPPNLKK
LTFSDTLLDWKNM-SIIGMLPYLEILKLKEKAF-MGPHWEPL-DGGFGLLRVLQIGRT-D
LVQWDASSH--HFPRLERVVLKHCENLRSVPYGLGGVSALKMLELYWPTLSAAD------
-SARLIQQQQHSMM--------------NDGFKLLVYPPGR------------------
>KAA8529807.1
-----------MADAAVQFLLENLKQLLLNS-ANLIHGVNNEVESLYQELSMLKAFLK-D
STEK-R-TEYEVVKQLVRQIRDVTYEAEDVIDIFLFHAAVQN--ARGRINRAFHNMTDYP
AKL---HKAAT-DIQSIRH-RV----KQIYDNKW----YGFE-AQ-QSGESSIS----GS
REKRAP---------VVEEE-NVVGFHKETKMLVDQL--IGE-Q-KELEVISVVGMGGLG
KTTLARKVYTDPDVDFNFR-SRAWIFVSQEYNRK-EVFLGILSQVS-QVT-ADM-YKMSA
DSLAQVIRTRLE-S-GRYLIVLDDVWTNDAWDALKNAFP-NKK---NGSRIVLTSRETEV
AKHANPDK-DAIHNLRFLTEDESWELLQLKVFRK-GSC-PSDRESTLGKKIVKQCGGLPL
AVVVVAGLLL-KK-------VNSDDWWNKVAESVRP--Y---VARD-PKQ--FREVLALS
YKHLPYHLKACFLYFGVFPEDFQIPVWKLIRLWVAEGLIMLPIGEENLELEEIAEEHLED
LVDRNLVLVEKWTS-NGRIKACRIHDMLRDLCLKEA--AEEKFFEEIKGA--VQNYSSSS
TPIP-NNH-SRRICIH-SHLLNYISS--KPSHPHVRSFLCFASDETDMPLQLTSF-----
----------------------IPRAFQLLRVLDIRSITF-------SRFPSEIKHMIHL
RYIAFCG-NFNILPAAIYYLWNIQTLIV---ETT--SRTLEIQADIWKLLRLRHLHINGS
SSHLHDPPTKVQKSNE---VRGDLQTISTISPESCTDNLLAMTRN-LKKLGIRGKLVRLM
EFKG-------RSNMFDNLAKLDRLKTLKLWNDTFPDPPSKGRLRGLPQQ-YKFPPNLKK
LTLLGTLLDWEHM-STLGMLPNLEVLKLKDSAF-MGQSWQAA-DGGFRKLKVLQLGRT-D
LVSWTASGR--HFPKLQRLILNHCTTLVEIPSSLGNIATLQMMELYFPTRSVVA------
-SARLIQQQSVV----------------NNGLKLLIYPPDL------------------
>KAA8529814.1
-----------MADAVVDFLLENLKQLLLYN-VDLISGVKDQIESLYRELSLMKAFLK-D
SMEK-R-SEYETVRELVRQIRDVAYEAEDIIDTFVVNAAMQK--ARSTMRKIVHVL-DYS
TNL---RNVGK-EIESIKA-KV----KEIYDKKM----YGIE-VF-QGREPSKR----GS
LQRRAP---------VVEKD-NVVGFDEEAKMVKDRL--TKG-P-EQLEVVSVVGMGGLG
KTTLARKIYTDPSIEYHFY-IRAWTYVSQEYNRR-EVFLNILSSLT-ELT-DQM-FKMSD
ERLGEELCKHLK-S-GKYLIVIDDVWTTMAWDDLKMAFP-NTN---NGSRILLTSRHTDV
ALHANHN--SPPHHLRFLTDDESWELLHIKVFHR-ADC-PSELEE-LGKQIAKKCSGLPL
AVVVVAGLLS-KK-------YKTHDWWKKVAESVSS--Y---VARD-PKQ--CMDILALS
YKHLPHHLKVCFIYFGLFPEDFEIPVWKLLRLWVAEGFIQ-QIGQECL--EDIAEEYLED
LVDRNLILVAKRRS-NGRIKTCRIHDMLRDLCLREA--AEEKFLQEIKGY--APMPSSSS
TPI--PNY-HRRLCIH-SQVLEYISS--KPSGPHVRSFLCFALEDRDLPREHTSF-----
----------------------IHEAFRLIRVLD--------------------------
-----------VLPASISNLWNLQTLIV---ETT--ARNLDVQADLWKMLQFRHLYTSG-
SSHLHGPPAKARKDNEDPFVRRNIQTISTVSPDSCTENILARTPN-LKKLGIRGKLLSLV
EEKG-------GSSLFDNFAKLDRLETLKLLNDTFPRPPSEGKLPGLPQV-YKFPPNLKK
LTLSDTLLDWEHM-STLGMLPYLEVLKLKDYAF-KGQQWEPL-DGGFRLLKILHVGRT-D
LVQWDASGH--HFPRLQCIILKHCGSLEAIPSGLGDVSALQILELYCTSSSAAA------
-SARLIQQRRQRM-------QQQQYTE-SNGLRLVIYPPDL------------------
>KAA8529825.1
-----------MADAAIEFLLGNLKQLLVYN-AHLIFEVKNQVESLCEELRTLTAFVK-D
STEK-G-SKFATVKQLVRRIRIVVYKAEDVIDKFVVQAAVQK--QRSGFKKAFSLI-NYP
LEL---RSVGK-EIESIRG-EV----KEIYDNKL----FGFE-VL-KSGESSNK----GS
SEKRAP---------IVEEE-NVVGFDKEVGILLDLL--TSG-S-EELEVISVVGMGGLG
KTTLVRKVFTDPRIEYEFCNNRAWNYVSQEYNRR-EVFLGILNCVT-QLT-DDM-QKMSD
DKLAECVRAQLQ-G-QRYMIVLDDVWTKNAWDDLKIAFP-NNN---NRSRILLTSRNRDV
AVHANPD--CEPHHLRFLTDDESWELLQKKVFRK-GSC-PSELEM-LGKQIARRCFGLPL
AIVVIAGVLL-NK-------DKTRDWWERVAES---------------------------
-----------------------------------------VTGDISL--EDRAEENLED
LVDRNLILVATRRS-NGRIKTCRIHDMLHDLCLREA--AEENFFQRIK----DPSP-SST
SPL--DSY--RRLCVH-SQVLRYISS--KPSGEHVRSFLCFALEETNLAREHLSF-----
----------------------IPQGFKLLRVLDIRGINF-------CGFPTEIIQLVHL
RYIAIFG-NFKVVPEKISDLWNLQTIIV---HTK--SRTLDIKADIWKMLQLRHLYTNV-
SNQLCGPPAKARKNNEDPFVGKNLQTISTTLPESCTENVLARTPN-LKKLGIRGRLATVV
DKKG-------GSSMFDNLAKLDRLATLKLLNDTYPNPPFEAKLTGLPQW-YKFPPNLKK
LTLSDTFLDWEHM-STLGRLPNLEVLKLKEYAF-RGPQWETI-DGGFQLLKILKLGRT-D
LEHWEASGN--HFPRLQCVVLEHCEKLQAIPSGLWDVSSLKTMKLHRTSHSAAA------
-SAREIEKQRQEM-------QQQQSMV-SSGPKLVIYPPDL------------------
>KAA8529828.1
-----------MADAAVEFLLGNLKQLLVYN-AHLIFEVKNQVESLCEELRTLTAFVK-D
STEK-G-SKFATVKQLVRRIRIVVYKAEDVIDKFVVQAAVQK--QRSGFKKAFSLI-NYP
LEL---RSVGK-EIESIRG-EV----KEIYDNKL----FGFE-VL-KSGESSNK----GS
SEKRAP---------IVEEE-NVVGFDKEVGILLDLL--TSG-S-DELEVISVVGMGGLG
KTTLARKVFTDPRIEYEFCNNRAWNYVSQEYNRR-EVFLGILNCVT-QLT-DDM-QKMSD
DKLAEYVRAQLQ-G-QRYMIVLDDVWTKNAWDDLKIAFP-NNN---NRSRILLTSRNRDV
AVHANPD--CEPHHLRFLTDDESWELLQKKVFRK-GSC-PSELET-LGKQIARRCFGLPL
AIVVIAGLLL-NK-------DKTRDWWERVAESVSS--Y---VSMN-PEQ--CMDVLALS
YNHLPYHLKACFLYFGVFPEDFEIPVWKLIRLWVAEGFIQ-VTGEISL--EDRAEENLED
LVDRNLILVATRRS-NGRIKTCRIHDMLHDLCLREA--AEENFFQRIK----DPSP-SST
SPL--DSY--RRLCVH-SQVLRYISS--KPSGEHVRSFLCFALEETNLAREHLSF-----
----------------------IPQAFKLLRVLDIRGINF-------CGFPTEIIQLVHL
RYIAIFG-NFKVVPEKISDLWNLQTIIV---HTK--SRTLDIKADIWKMLQLRHLYTNV-
SNQLCGPPAKARKNNEDPFVGKNLQTISTTLPESCTENVLARTPN-LKKLGIRGRLATVL
DKKG-------GSSMFDNLAKLDRLATLKLLNDTYPYPPSDAKLTGLPQW-YKFPPNLKK
LTLSDTFLDWEHM-STLGRLPNLEVLKLKEYAF-SGPQWETI-AGGFQLLKILKLGRT-D
LEHWEASGN--HFPRLQCVVLEHCEKLQAIPSGLWDVSSLKTMKLHRTSHSAAA------
-SAREIEKQRQEV-------QQQQSMV-SSGPKLVIYPPDL------------------
>KAA8529860.1
-----------MPVAAIGFIVQNLKQLIEYN-ADLIFGVKDQVASLYDDLKLLNASLK-D
FTNK-P-SNYEIVREW--------------------------------------------
---------------------------------------RTTEVV-QVGEFSTS------
---SSPV--------------EVVGFDMEVKMLVDRL--TGA-S-NELEVISVVGMGGTG
KTTLATKVLNDPSISLVFN-PCALIKVSQIYDRK-KLFLHILSLVT-RLT-REM-DRMSE
DMLAKDLQRRLR-D-RRYLIVLDDVWSKNAWDELIIAFP-RNK---KRSRIMLTSRITNV
AIYANGD--SPPHHLRFLNDDECWELLRRKVFGI-ASC-PSEEMENLGKEIAEKCHGLPL
AVQVISESLS---------NNKNPGWWKTVAANVSG--Y---VAKQ-PER--CMNILALS
YNTLTPHLKLCFIYFAVFPPDSIIPTWKLLRLWAAEGFIQ-ELEQECL--VDKANEYLDD
LVNKNLIIVAKRKSINGGIKTCRIHNILRDLCLREA--ADEMFFRELRQN----------
EQIPQPNY-HRRLSMC-SNAFNFISS--QLSVTNVGSFFCFGIEQWVLPQENTSFIFKPF
KFAMKKLHALQERESPLEQTSHFFEAFQLLKVLDM-SISL-------TCFPSDMINLVHL
RYIALFG-NISVVPASISKLRNLQTLIV---ETT--SQILDVHANTWKLTQLRHVRTSR-
PSHFHEPPAKAPKKKS---------------------------------------TVTLV
EENG-------GCSMFDNLTKLCHLETLKLLNDNFLCPSDDAILQCFPQT-DKFLPNLRK
LTLSNTSLDWKHM-TTLGKLPNLGVLKLRDNAF-VGELWKLC-DAGFRLLRILQLEKT-N
LVRWEAFDH--HFPSLQCLILKQCKFLKEIPSALGDLSALRILELYHTSSSAAD------
-SARLIQRRRQQ----------------LNELKLHIYPPGL------------------
>KAA8529868.1
---------MAAAEVSIRFLLQNLEDLPIYN-PDLISGETDKVEVLYQELRLLQAFLS-D
SIER-S-SEFETAKEFVRKIRDVVCKTEDVVDTLVAESFAQP--PRSQLWKAFCFF-VNP
AKLFKERKLFKAELGNISE-RI----KSITTMRQSYTNFSIE-VD-KVRESWKS---TTS
SRRRNP--------NIVEEE-SVIGMFDDVKMLVHRL--TGG-S-QHLEVISVVGMGGVG
KTTLARKIYTDPSIEYHFY-IRAWTYVSQEYNRR-RVFLNILSSLT-QLT-DQM-SKMSD
EKLGEELCLHLQ-S-RKYLVVVDDVWTRTAWDDLKMAFP-NTD---NGSRILLTSRNRDV
ALHANHI--SPPHYLRFLTDDESWELFRRKVFRG-ADC-PSELEE-LGKQIAKKCSGLPL
AVLVVAGLLS-KK-------DKTYGWWKRVADSVSS--Y---VARD-SRE--CMDILALS
YNHLPHHLKVCFMYFGLFPGDFDIPVWKLLRLWVAEGFIQ-QIGQGCL--EDIAEEYLQD
LVDRNLILVAKRRT-NGRIKACRTHDLMRELCLIEA--AEEEFLQEIT------------
-------------C----------------------------------------------
----------------------------------------------------EIIQLFHL
RYASLFG-KFEVVPASISNLRNLQTLIV---KTT--FGSIDIQANIWKMLQFRHLYTSA-
SSLLHGPPSKTRMDSENPLLRRNIQTFSMISPDSCKESILDRTPN-LKKLGIRGKLITLV
EEKR-------GSSMFDNIANLDHLEALKLLNDTFPLPCFEIKLPFLPRW-DNFPPNLKK
LTLSETFLDWEHM-STLGKLPHLEVLKLKDNAF-LGQLWEPL-NEGFRLLKVLQLGKT-D
LVHWKASG---------------------------DVYTLQMIELYCPT-----------
--APSVQVQKRTS---TAN---------HHMLPLDHHTADKVPLHYIFRKILQQLRRRI
>KAA8529869.1
-----------MSVAAIGLIVQNLKHLIEYN-ADLIFGVKDQVASLYDDLQLLNAALK-D
FTNK-P-SNYEIAIVWVRLIRDVGFEMEDAIDKYVVLAALHK--AKSRSRKAFRTIYKYP
AEL---REAGI-AIQNVRS-KLNGYQKKMFTNEVLQLIYRTTEVM-QVGEFSTS------
---SSPV--------------EVVGFDMEVKMLVDRL--TGA-S-NDLEVISVVGMGGTG
KTALATKVLNDPSISPVFN-PCALIKVSQKYDRK-KLFLGILSLVT-RLT-EEM-DRMSE
DMLAKDLQRRLQ-D-RRYLIVLDDVWSKKAWDELIIAFP-RNK---NRSRIMLTSRITNV
AIYANGD--SPPHHLRFLNDDECWELLRRKVFGS-AGC-PSEEMEDLGKKIAEKCHGLPL
AVQVISESLS---------NDKNPGWWKTVAANVSR--Y---VAKE-PER--CMNILALS
YNKLTPHLKDCFIYFAVFPPDSIIPTWKLRLLWVAEGFMQ-ELEQECL--VDKADECLDD
LVNANLIIVAKRKSINGGIKACRIQNTLRDFCLSVA--AGEIFFRELRQN----------
EQIPQPNY-YRRLSMC-SNVFNFISS--QLSVTNVHSFFCFGIEQWVLPQENTSFIFKAF
KLPMKKLCALQERESPLEVTSHFFEAFQLLRVLYM-SISF-------TRFPSDMTNLVHL
KLTALFG-NIGVVPASISRLRNLQTLIV---ETT--AQILDVHENIWELTQLTDVRTNR-
PCHFHEPPAKALKKNQ--LARKGLQTLSLLLPDSCTEHILTRALD-VKKLGICGKLVALV
EENG-------GCSMFDNLTKLPHLETLKLLNDKLLCPSGNAILQCFPQM-DKFPPNLIK
LTLSNTSLDWKHM-TTLGKLPNLEVLKLRDNAF-VGELWKVC-DGGFRRLRILQLEKT-N
LEFWEAFDH--HFPSLQRLILKQCKFLQEIPSALGDISALQLLELHDTSSSAADILGECC
PNQDGIPSRRLQ----------------NKKQACHFF----------------------
>KAA8529870.1
---------MAAAEVSIRFLLQNLEDLPIYN-PDLISGETDKVEVLYQELRLLQAFLS-D
SIER-S-SEFETAKEFVRKIRDVVCKTEDVVDTLVAESFAQP--PRSQLWKAFCIF-VNP
AKLFKERKLFKAELGSISE-RI----KSITTMRQSYTNFSIE-VD-KVRESWKS---TTS
SRRRNP--------NIVEEE-SVIGMFDDVKMLVHRL--TGG-S-QHLEVISVVGMGGVG
KTTLARKIYTDPSIEYHFY-IRAWTYVSQEYNRR-RVFLNILSSLT-QLT-DQM-SKMSD
EKLGEELCLHLQ-S-RKYLVVVDDVWTRTAWDDLKMAFP-NTD---NGSRILLTSRNRDV
ALHANHI--SPPHYLRFLTDDESWELFRRKVFRG-ADC-PSELEE-LGKQIAKKCSGLPL
AVLVVAGLLS-KK-------DKTYGWWKRVADSVSS--Y---VARD-SRE--CMDILALS
YNHLPHHLKVCFMYFGLFPGDFDIPVWKLLRLWVAEGFIQ-QIGQGCL--EDIAEEYLED
LVDRNLILVAKRRT-NGRIKACRTHDLMRELCLIEA--AEEEFLQEIT------------
-------------C----------------------------------------------
----------------------------------------------------EIIQLFHL
RYASLFG-KFEVVPASISNLRNLQTLIV---KTT--FGSIDIQANIWKMLQFRHLYTSA-
SSLLHGPPSKTRMDSENPLLRRNIQTFSMISPDSCKESILDRTPN-LKKLGIRGKLITLV
EEKR-------GSSMFDNIANLDHLEALKLLNDTFPLPCFEIKLPFLPRW-DNFPPNLKK
LTLSETFLDWEHM-STLGKLPHLEVLKLKDNAF-LGQLWEPL-NEGFRLLKVLQLGKT-D
LVHWKASG---------------------------DVYTLQMIELYCPT-----------
--APSVQVQKRTS---TAN---------HHMLPLDHHTADKVPLHYIFRKILQQLRRRI
>XP_011070551.1
-----------MTDAVVEFLLSNLKELLLYH-SDLIYGLKDQVESLHKDLSLMKAFLK-D
SREK-R-NEFEYVREVVRQITDVAYEAEDIIDTFVVNAAMQK--SRSRMGRMIHVF-DNA
SLL---RNVGR-QIESIRA-KV----KEIYDKKM----FGIV-SM-SGGEPSRR----SA
REKRPP---------VVEEA-NVVGFDEEAKTIIHRL--TEG-P-EHLEVVSVIGMGGLG
KTTLARKVYVDPSIEYHFY-LRAWVYVSQEYSRR-EVFRGILESLG-LMN-NQM-LNMSD
DWLAEELCRHLR-N-NRYLIVIDDVWTREAWDDIRMAFP-NTD---LASRILLTSRNREV
ALHANAD--SAPHNLRFLTVDESWELLCRKTFRK-ERC-PPELED-LGRQIARKCYGLPL
AIVVISGLLL-KR-------EKTHDWWKKVADSVST--H---VAKD-PKQ--CMDVLALS
YKHLPEHLKVCFIYFGIFPEDYEIPVWKLLRLWVAEGFVQ-ESGQECL--EDLAEEYLED
LVDRNLILVATKRA-NGRIKTCRIHDMLRDLCVKES--AEQKFLQVIKGF--APNC-PSS
TST--QSY-HRRLCIH-SNVLEFISS--KPVGPHVRSFLCFVLEEKHVPRQHTSF-----
----------------------ILDAFGLVRVLDLRSISF-------SRFPNEIVQLVHL
RFIALFG-NFKILPATISNLWNLQTIIV---RTT--CRELNILADIWKMLQLRHLHTSG-
ISFLNGPPSQTRKNYEDPFVRRNILTISTISPDSCTENILARTPN-LRKLGIRGKLITLV
EEKG-------GSTMFDILAKLDRLESLKLLNDAFPLDPSRCIIPGLPPS-YKFPPNLKK
ITLSDTLLDWDHM-STLGMLPNLEVLKLKDYAF-KGSRWEPL-DGGFRLLRVLKIGRT-D
LIWWDASGH--HFPRLQCVVFRHCSSLEAIPSGLAEVSALQNMELHWPKPTAAY------
-SARLIQRQKLQM-------QQ-LGLL-NTAFKLFIYPPDV------------------
>XP_011070823.1
-----------MADAAVEFLLENLKQLLLYN-ANLILDIKVQVEFLYNDLSLFKAFLK-D
STEK-R-SKHETLKELVKQIRDVVYEAEDAIDTFVAHAAVHK--ARKHIEKAFHIF-DYP
AKL---RSVAK-DIEQIRA-KV----KDIYENKK----FGFE-AL-HVGDGADR----GT
KEKKPP---------IVEED-NVVGFEDEAEKVINLL--TGG-S-DELEVISIVGMPGLG
KTTLAKMIYRDPKIEYEFY-SRAWIYISQDYSRK-EVFLNILSNFT-QLT-DSM-YKMND
ENLAKELCRILE-K-GKYLIVMDDVWSEEAWNDLKVAFP-KNN---KRSRILITSRIKRV
ARHANPS--REPHNLRFLTPDESWRLLQRRALGA-ENC-PEELVK-DGKHIANECRGLPL
AIVVIGGILL----------QKGTDWWEQVAKSVDA--Y---IAMD-QEK-RMDNFIALS
YNHLPYHLKACFIYFGMFPEDCEIPVWKLVRLWIAEGFIQ-QKEEMSL--EDIGEEYLED
LVNRNLVMVGLYRS-NGKIKTCRIHDMLHEFCTKEA--KEENFFQEIKNF--DQCTYMSS
NPAL-ERY--RRLCIH-SRVLNYIST--KPVGPRVRSFLCFSNEETILQAEHISS-----
----------------------IPGAFKLLRVLDAKSIIF-------TRFPTDLTQLVHL
RYIVLSS-NFKVLPVAFSSLWNIQTLVI---VTS--SRTLEIKADIWKMIQLRHLKTNA-
STALPGPLSKSRKSKDDALMIGSLQTLSTVSPESCTEDVFARAPN-LKVLGIRGQLAKLL
ENKS-------GSMLFDSLGKLSHLENLKLLNDVFPRPPSEGKLTNLPQR-YKFPPKLKK
LTLSDTLLDWNDM-STLGMLENLEILKLKDNAF-KGEWWQPE-DGGFRALRILHIGRS-D
LVSWNASAR--HFPRLKHLFIKHCSSLEALPSGFADISSLQLVELYCTTRSAAA------
-SARIIQEKKKQM-------QVEQSTR-GTGFKLSIYPPDQ------------------
>XP_011071970.1
-----------MADAGITFLLENGALLVKSY-YDLISGADAELKQLRDEVALLKAYLR-Q
ASRK-E-QKDDPLREMERQIREAIYDAEDTIDSCLTDAGVAN-------TKFFKLIRNLR
PKR---GSLAT-EVKSLRKDTV----TPLLNKAE----TFFA-NM-QTGEGSGKSLDGSN
KSVQEPLRNLRQKVPSIKQD-KIVGFEEEEKTVLGYL--MEK-R-PKLDVISIIGMPGLG
KTTLAWKVFQNEDVKYEFP-IRIWVNVSQELNMK-DVLVTILKGF--RKN-DDL-SRLDY
DDLLESVCDSLK-T-TRFLLVLDDVWTVDALEAIKKVLP-IDN---MMAKVLITTRHENV
GTHANVK--RKPHKLAFLKEMKSWELLRLKVFED-DPC-PGYLES-TGKQIAKKCGGLPL
ALVVIGGILV-DQFSKAQGSTAILSAWEDVEENVSR--YFKDYVKDEDKEKGTADVVALS
YNKLPDALRDCFLYLGVFREDYEIPAWTLTRLWIAEGFIQ-HEDGESL--EKTAEENLND
LISRNLVMVEKRNH-INEVKTCRVHDVIRQFCISKA--DEQNLFKEIKKS-KEGVLHPPV
ADI--DKY--RRLCMH-SNLSDFLSSARRLKGPGIRSFLCFYNESFAMEAKYIST-----
----------------------IPDAFPLLRVLDYMSVKF-------NQFPSKITKLIHL
RYITLSWDDLDFLPEAISELWNLQTLVI---DTK--CRTIDVEANIWKLIQLRHLKTKA-
AIKLLEIKGEGRKAGE------NLQTLSRLSPESCKDEVFTKARN-LKRLGISGRLHNLL
EAHC-------------SLENLAFLENLKLVNDLSYELETGKSLRSLLQP-KFLPRKLKR
LTLSATYLDWSDM-STLGEIDTLQVLKLKNKAFSRGSRWKVQ-DGSFEKLQFLLIANT-D
LIYWVASAG--HFPSLRCLVLRNCEKLSEIPLCLAE--SLEKLDIAHVPDSAFD------
-SAKKIQEKKELMS------LGQENAR-WGTFELKL-PAGHK-----------------
>XP_011072005.1
-----------MADAAVEFLLDNLQQLLIYH-THLISDAKNQVEKLESDLRLFKAFLR-D
STKK-R-RKDESLRELVRQIRDVVYEAEDIIDAFVTQAAESK--SKSYFLRAF----QTP
VKL---HGIAV-DIERVGV-KV----KDIYGDKNR---IDFA-SL-NVGDGGPE---ESE
----PP---------TVRQE-NVVGFEDEAEKLIGYL--TQE-T-TQLDVVSIIGMPGLG
KTTLAGKIFRDPAILYEFP-TRIWVYVSQDFTRK-NIFLAILREFT-RID-EEM-YHKSD
QELARLVASHLE-R-GKFLLVMDDVWTAEDWEKLQIALP-KSN---KMGKVLITSRHVEV
GQYANKN--RLPHMLRFLTQDESWLLLQLEVFGK-PEC-PPELEV-LGKLIVDQCDRLPL
AIVVIGGILV-KKFSASDDISAKRNAWTKVSNSVST--Y---LSED-PGR-RMEKIIALS
YDKLPYHLRACFLYLGMFPEDFEIPVWKLIRMWIAEGFIQ-EKSGISL--EETAENYLED
LINRNLLRVEKRRS-DGRVKTCRIHDMLRDFCIKEAGNERENFLQEMKRS--SDGFEPSV
AEV--QKF--RRLCIH-SSILSFISA--RPYGPRVRSFVCFSKEEVALPTENVAA-----
----------------------IPAAFKLLRVLEVKPIKF-------TKIPSDLYQLVHL
RYLTLSI-NLAILPAAFSKLWNIQTLVV---DTT--SRTLEIKADIWKMIQLRHLKTNA-
STTLPKTGKSSKEGER-------LRTLGTISPQSCTEEVFERARN-LKKLGIRGRLAMLI
DGK---------SGSFDSLGKLENLEKLKLLNDVFPSPPSEGQLRSLPPP-YKFPRKLKS
LTLSDTFLDWSHI-STLGLLENLEVLKLNDKSF-MGKCWQAA-DGGFRRLEVLHIGRT-D
LVFWVASAH--HFPRLRRLELHNCEELKEVPIGLAEIENFQVLDLYR-TKFAAA------
-SAKKIGDAKKK--------KEEQNGK-VGAFKLSIFPLEE------------------
>XP_011072127.1
-----------MADAAVELLLDNLQQLLIYH-THLIADVKNQVEKLESDLRLINAFLK-A
STKK-R-RKDVILRQLVREIRDVVYEAEDIIDAFVTQAAESQ--AKNYFLRAF----QTR
VKL---DSITT-QVEKVCA-TV----KEIYGDESR---IDFA-AL-NVGDGGAE---KSE
----RP---------VVRQE-NVVGFEDEAEKLIGYL--TEE-T-QLLDVVSIIGMPGLG
KTTLAGKIFRDPAIQYEFS-TRIWVYVSQEFTRK-DIFLAILREFT-RPD-EEM-YQKND
DELARLVASYLE-R-GKFLIVMDDVWTAEDWDKLQIALP-KSN---KMGKVLITSRHVEV
GQYANKN--RHPHKLRFLTEEESWLLLRLEVFGE-PEC-PPELEG-LGKLITEQCDRLPL
AIVAIGGILC-EKYSALDDMTAKQNAWTKVSTSVST--Y---LNED-PAR-RMENIIALS
YDKLPYHLRACFLYLGMFPEDYEIPVWKLIRMWIAEGFIQ-EKSGISL--EETAENYLED
LINRNLVIVDKRRP-NGRVKTCRIHDMLRNFCRNEAGSERENFLQEIKRS--GNGFEPSI
SQV--EKF--RRLCIH-SNILHFFSS--KPFGPRARSFVCFCKEEVGLPSEYTSA-----
----------------------IPTAFKMLRVLEVQPIKF-------TKIPSDIYQLIHL
RYLTISF-SLAVLPAAFSKLWNMQTLVV---ETT--SRTLEIKADIWKMIQLRHLKTNA-
SSTLPNPGKSSKEGEK-------LRTLGTISPQSCTDEVFERARN-LKKLGIRGRLALLI
DGK---------SGSFDSLGKLENVEKLKLLNDVFPSPPSEGQLRGLPPP-YKFPKKLKS
LTLADTFLDWSNM-SILGLLENLEVLKLKDNSF-MGKRWEAA-DGGFRHLEVLHIGRT-D
LVFWIASAH--HFPQLRRLELQNCEELNEVPIGLADIENFQVLDLYH-TKFASA------
-SAKKIVEA-KK--------KQEQNGK-AGGFKLSIFPLEE------------------
>XP_011072129.1
-----------MADAAVQFLLDNLQQLLIYH-THLIADAKNQVEKLESDLRLINAFLK-A
STKK-R-RKDVILRQLVREIRDVVYEAEDIIDAFVTQAAESQ--AKNYFLRAF----QTR
VKL---DSITT-QVEKVCA-TV----KEIYGDESR---IDFA-AL-NVGDGGAE---KSE
----AP---------VVRQE-NVVGFEDEAEKLIGYL--TEE-T-QQLDVISIIGMPGLG
KTTLAGKIFRDPAIQYEFP-TRIWVYVSQEFTRK-DIFLAILREFT-RPD-EEM-YQKND
QELARLVASYLE-R-GKFLIVMDDVWTAEDWDKLQIALP-KSN---KMGKVLITSRHVEV
GQHANIN--RHPHKLRFLTEEESWLLLRLEVFGE-PEC-PPELEG-LGKLITEQCDRLPL
AIVAIGGILC-EKYSALDDMTAKQNAWTKVSTSVST--Y---LNED-PAR-RMENIIALS
YDKLPYHLRACFLYLGMFPEDYEIPVWKLIRMWIAEGFIQ-EKSGISL--EETAENYLED
LINRNLVRVDKRRP-DGRVKTCRIHDMLRDFCRNEAGSERENFLQEIKRS--SNGFEPSI
SQV--QKF--RRLCIH-SNILHFFSS--KPYGPRARSFVCFSKEEVGLPSEYTSA-----
----------------------IPTAFKLLRVLEVQPIKF-------TKIPSDIYQLIHL
RYLTISF-SLAVLPPAFSKLWNMQTLVV---ETT--SRTLEIKADIWKMIQLRHLKTNA-
STTLPKV-KSSKEGEK-------LRTLGTIAPQSCTDEVFERARN-LKKLGIRGRLALLI
DGK---------SGSFDSLGKLENLEKLKLLNDVFPSPPSEGQLRGLPPP-YKFPKKLKS
LTLADTFLDWSNM-SILGLLENLEVLKLKDKSF-MGKCWEAA-DGGFRRLEVLHIGRT-D
LVFWIASAH--HFPRLRRLELQNCEELKEVPIGLADIENFQILDLYR-TKFASA------
-SAKKIGEA-KK--------KQGQTGK-AGGFKLSIFPIDE------------------
>XP_011072179.1
-----------MEDTFVRLLLENLNRLRLHQ-ADLISDVKDEIQRLEKNLLLFKTFLN-E
STEK-R----EILKEVIEEIVEVVYKAEDAVDVYVSQALEKE--TEKYFRRSP----HPP
AKL---LDAVE-EVESTAQ-RV----QEKYEIDFSRLLTENE-LL-IGGDASDSMPTQPQ
NLERN-------QGSSVRKD-IVVGLDDVTEQIIIYL--TEE-T-EILDAISIVGLPGLG
KTTVARQIFRHPRIEYEFP-IRLWVSVSQVYSVK-DIFLGMLRDLS-WIT-EDM-YDKTE
EEIARTLHARLE-K-EKFLIILDDMWTTEAWDDLRRAFPIKSN---KSNKILITSRLKEV
GRAINPK--RKCHMLRFLTPKESWSLLTYLVFGY-RD-----------------------
--------------SSTGETEVMQSSWKKVPKSLKT--F---VHSD-IET-RFRQIVPFS
YHALPSNLKPCFLYLGMFPEDFEIPFKRLILLWIAEGYIE-KKTEISL--EEIAKQYLED
LISRNLVMTDKLST-TGNIKTCRVHDLIRDFCRGEA---SKYYFQEIHGY-GGEQDAYSI
SYL--QWM--RHIAIDFNNVINLISS--QPYGPRVRSILCSSREEIILLPTDVSA-----
----------------------IADAFKLTRVLDVRSIRF-------TRFPFYLTQLVHL
RYIALTS-DFKVLPEAISKWWSIQTIIV---FTS--SRVLEIKADIWKMVHLRHLETNA-
SIILCKAGAGGNGEK--------IQTLLNISPQSCTDDLFERAIN-LKKLGIRGQLTMLL
DDKG-------GSTTFDNLGKLQQLEKLKLLNDLH-IYPKEAKLPGLPPP-HRFPPKLIS
LTLSYTLLGWEQM-SILGMLENLKALKLKNDAF-TGERWEAA-DGVLGTVRNLK------
-----------HF--------------------------------HSAWQMYQA------
-SK--------------------------------------------------------
>XP_011076796.1
-----------MADAAVDFLLEKLQHLLFHQ-SLLIIDVKKQVEKLVEDLHLFKLFLE-D
SAKN-R-RKDESLRELARHIHDVVYEAEDIIDALVTQAANSK--SRSYFSRAF----DAP
TKL---LTIIN-DIDTICA-MV--------GNKAW---IHSA-DL--AGDEGLQ---KSE
----VP---------LLRQD-NVVGFEDGAKKLIGFL--LEE-A-PQLDVISIVGMPGLG
KTTLARKIFNDPVIRYEFP-VCIWIYISKEFTKK-DVFLAILKEFT-RID-EHM-NGKSD
HELAQLVAAYLE-R-GKFLIVMDDIWTVEDWYTLQIALP-NNN---NKGKVLITSRHVQV
ARHANRS--RFPHDLRLLTKDESWLLLQYEVFGK-PEC-PPELEV-VGKSIAGKCCGLPL
AIVVVGGILV-NEFSASDDMSATRNAWTKVFESIDD------LNED-PKR-CIERIIALS
YDKLPYHLRACFLYLGMFPEDFEIPIWKLLGMWIAEGFIQ-KESSINL--EETAENYLKD
LIGRNLLKVDKRRS-DGGVKTCRIHNMLRDFCKNRAGSETENFLQEVEMY--NDGFVPPI
SHV--EKV--RRLCIH-ANVLEFLSS--QPYGPRVRSFVCFSKKNVSLEGGSIST-----
----------------------IPKAFKLLKVLDAKPMKF-------ARIPSELYHLFHL
RYIILSF-NLASLPKYFSKLWSIQTLVV---YTT--CRTLEIKADIWQMIQLRHFKTNA-
SATLPEIGQGSKASGQ-------LQTLSRISPQNCTKEVLERAQN-LKELGIRGELALLL
DDD---------YRLFDNLVKLEELVKLKLQNDVFPSPPSIHQLQSLPPS-FKFPPNLKS
LTLSHTFLDWKHI-SILGLLKNLKVLKLKEKAF-VGDCWEVT-GGGFHHLEFLHIGRT-N
LVTWVALGY--QFPKLKCLELHNCEQLRQIPVGLADVPYFHALDLCR-SKYATA------
-SAKKIREAKER--------QADQAVE-VEGFKLSIFPPDE------------------
>XP_011087333.1
----------------------------------------------------MKSFLE-D
SASK-R-VKSELFKTLEKQIREIVYTAEDTIDTCVSQAAAGSWFKR----------NLNP
NRL----SLAK-EVQSLREEKV----KPAFEDAR----MKFA-TL-QVAD-APPLQDTSD
P-RKIS---------LTADK-KIVGLDDEADKIIKYL--NED-S-KELEVVSIIGMPGLG
KTTLALKIYRDSRIQYEFP-TIIWVYVSEEYNKK-DIFLTILRKFT-Q---QDM-SRKSE
EELAQQVKEYLS-T-GKFLIIMDDVWTVDAWDQIEAALP-KSN---IYGKILITSRYETV
AWRANRE--RLPHKLRFLNEDESWQLLQLEVFGKEGVC-PPELEI-TGKLIAEQCDGLPL
AIVVIGGILV-DKLSSV---SDTKMEWKKVSDSVQT--Y---ISND-DKNRRMENIISLS
YNKLPYELRDCFLYLGMFPEDYEIPAWKLIHLWIAEGFVKQKP-GKSL--EDIAEENLKE
LVNRNLVMVDKMKA-EGEVKTCHVHDMIREFCKREAALKNQNLFEEIKMS-KDGVSESNI
SEV--QKF--RRLCVH-SYVVDFFLK--KPKAPKVRSFWCFSKADITLALEHIPF-----
----------------------IIDTFNLLRVFDVNPIRF-------KRFPTKITQLIHL
RYIALSGDDFKVLPKDISNLWNLQTIII---NTK--SRTLEIKADILKMMQLRHLKTKA-
AVIL------TKEGKGEAGV--NLRTLTRLSPQCCTKQVFDRAPY-LKTLGIRGQLLTLL
DNRS--------------LANLGRLEKLKLVNDAFPRVASENPLQGLPQP-DRFPPNLRI
LTLSSTFLDWKNM-FVLGMLNALEVLKLKENAF-MGKCWDVV-AGGFNSLEFLYIART-D
LQFWTLSGRGDHFPKLRCLVLKNCEKLHEVPTCL--VEKLQTLDMERVTKHAVA------
-AARKIEQEKQMK-------YGEQSTR-RGGFKLIIAPGDE------------------
>XP_011088086.1
-----------MAETALQFLLDNLQKLLAEQ-IRLIAGAEDELEEMNKELELMQSFLR-D
SARR-R-LKGELFKALEKQIREAVYEAEDTIDACVSHAAAAARTAHRYCMPPLLLFTFTP
KRL----SLAK-QVRSIRIHKI----KPVFDEAK----IKFA-TL-PIVDEAPPEKDAVD
KFRRVS---------LSQEK-RIVGLDDEADKIIKHL--NEQHS-EEFEVISIIGMPGLG
KTTTAFKIYRDSRIRNKFP-TVIWVYVSQDFKNK-DIFLTILKQFT-Q---EYM-SGMSE
EELCQQVKQHLS-SAGKFLIIMDDVWTVDAWNQIEAALP-KSN---KLGKVLITSCFENV
VRRANRK--REPHRLRFLSREESWELLQVEVFGDMDRC-PSELEP-TGRLIAERCCGLPL
QIVVIGGILL-NKLSSI---SNTKNEWENVSDRLGT--Y---V-ND-EEQKRVERIILLS
YDELPYDLRDCFLYLGMYPEDFEITAWRLIRMWIAEGFITRKPGGKSL--EEIGNEKLED
LIRRNLVMVNKGKL-GGGVKTCRLHDVIREFCKNHAAFQNQNLFEEIRMF-RDGEFEPQV
SEI--QNL--RRLCIQ-PPNECFFRQ--RPKGRKLRTFCFFNRENLFCKVNEDGFR----
---------------------GFIKTSNMLRVIDAELITI-------EKSPTEIYQLVHL
RYIALA------------------------------------------------------
------------------------------------------AP----------------
--------------------------------SGFKRISQSSGI-------------YRL
LY-----------------------------------CAD-----------FL-------
------------------------------------------------------------
-----------------------------------------------------------
>XP_020547439.1
-----------MTDAVVEFLLSNLKELLLYH-SDLIYGLKDQVESLHKDLSLMKAFLK-D
SREK-R-NEFEYVREVVRQITDVAYEAEDIIDTFVVNAAMQK--SRSRMGRMIHVF-DNA
SLL---RNVGR-QIESIRA-KV----KEIYDKKM----FGIV-SM-SGGEPSRR----SA
REKRPP---------VVEEA-NVVGFDEEAKTIIHRL--TEG-P-EHLEVVSVIGMGGLG
KTTLARKVYVDPSIEYHFY-LRAWVYVSQEYSRR-EVFRGILESLG-LMN-NQM-LNMSD
DWLAEELCRHLR-N-NRYLIVIDDVWTREAWDDIRMAFP-NTD---LASRILLTSRNREV
ALHANAD--SAPHNLRFLTVDESWELLCRKTFRK-ERC-PPELED-LGRQIARKCYGLPL
AIVVISGLLL-KR-------EKTHDWWKKVADSVST--H---VAKD-PKQ--CMDVLALS
YKHLPEHLKVCFIYFGIFPEDYEIPVWKLLRLWVAEGFVQ-ESGQECL--EDLAEEYLED
LVDRNLILVATKRA-NGRIKTCRIHDMLRDLCVKES--AEQKFLQVIKGF--APNC-PSS
TST--QSY-HRRLCIH-SNVLEFISS--KPVGPHVRSFLCFVLEEKHVPRQHTSF-----
----------------------ILDAFGLVRVLDLRSISF-------SRFPNEIVQLVHL
RFIALFG-NFKILPATISNLWNLQTIIV---RTT--CRELNILADIWKMLQLRHLHTSG-
ISFLNGPPSQTRKNYEDPFVRRNILTISTISPDSCTENILARTPN-LRKLGIRGKLITLV
EEKG-------GSTMFDILAKLDRLESLKLLNDAFPLDPSRCIIPGLPPS-YKFPPNLKK
ITLSDTLLDWDHM-STLGMLPNLEVLKLKDYAF-KGSRWEPL-DGGFRLLRVLKIGRT-D
LIWWDASGH--HFPRLQCVVFRHCSSLEAIPSGLAEVSALQNMELHWPKPTAAY------
-SARLIQRQKLQM-------QQ-LGLL-NTAFKLFIYPPDV------------------
>XP_020547440.1
----------------------------------------------------MKAFLK-D
SREK-R-NEFEYVREVVRQITDVAYEAEDIIDTFVVNAAMQK--SRSRMGRMIHVF-DNA
SLL---RNVGR-QIESIRA-KV----KEIYDKKM----FGIV-SM-SGGEPSRR----SA
REKRPP---------VVEEA-NVVGFDEEAKTIIHRL--TEG-P-EHLEVVSVIGMGGLG
KTTLARKVYVDPSIEYHFY-LRAWVYVSQEYSRR-EVFRGILESLG-LMN-NQM-LNMSD
DWLAEELCRHLR-N-NRYLIVIDDVWTREAWDDIRMAFP-NTD---LASRILLTSRNREV
ALHANAD--SAPHNLRFLTVDESWELLCRKTFRK-ERC-PPELED-LGRQIARKCYGLPL
AIVVISGLLL-KR-------EKTHDWWKKVADSVST--H---VAKD-PKQ--CMDVLALS
YKHLPEHLKVCFIYFGIFPEDYEIPVWKLLRLWVAEGFVQ-ESGQECL--EDLAEEYLED
LVDRNLILVATKRA-NGRIKTCRIHDMLRDLCVKES--AEQKFLQVIKGF--APNC-PSS
TST--QSY-HRRLCIH-SNVLEFISS--KPVGPHVRSFLCFVLEEKHVPRQHTSF-----
----------------------ILDAFGLVRVLDLRSISF-------SRFPNEIVQLVHL
RFIALFG-NFKILPATISNLWNLQTIIV---RTT--CRELNILADIWKMLQLRHLHTSG-
ISFLNGPPSQTRKNYEDPFVRRNILTISTISPDSCTENILARTPN-LRKLGIRGKLITLV
EEKG-------GSTMFDILAKLDRLESLKLLNDAFPLDPSRCIIPGLPPS-YKFPPNLKK
ITLSDTLLDWDHM-STLGMLPNLEVLKLKDYAF-KGSRWEPL-DGGFRLLRVLKIGRT-D
LIWWDASGH--HFPRLQCVVFRHCSSLEAIPSGLAEVSALQNMELHWPKPTAAY------
-SARLIQRQKLQM-------QQ-LGLL-NTAFKLFIYPPDV------------------
>XP_020547985.1
-----------MEDTCVRSLLENLNRLRLHQ-ADLISDVKDQIQRLEKNLLLFKTFLN-E
STEK-R----EIPKKVIEDIREVVYKAEDAVDVYVSQALEKE--TEKYFRRAS----DPP
AKL---LDVVE-EVESTAQ-RV----QE----NFSRLLSESE-LL-I-GDASDRTPTQLQ
NLERNQVV---YQGSSMRQD-TVVGIEDETNKIIGYL--IEE-T-EKLDVISIVGMPGLG
KTTLARKVFRHPRIEYEFP-IRLWVSVSQVYRVK-DIFLGMLRDLS-WIT-EDM-YDKTV
QEIARTLHARLE-K-EKFLIILDDMWTTEAWDDLRHAFPIRSN---KSNKILITSRSRVV
GQAINPN--RESHCLRFLTYEESWMLLRYLVFGH-RNC-PQELEV-IERVIVDMCCGLPL
LIMLVGGVLA-KT-ASTGEMKVMQSSWKKVAESSKT--F---DYSD-MEK-RFQQIVLFS
YNALPSNLKPCFLYLRMFPEDFEISSKRLILLWIAEGYIE-QKTEISL--EEIAKQYLED
LISRNLVMTDKLST-TGEIKICRVHDLIRDFCVTVA---YEHYFQEIHGH-GGEVHAYSI
SNL--QRM--RHIAIDFNNVINFISS--QPYGPRVRSILCSLREEIILLPTNVSA-----
----------------------IADAFKLTRVLDVRSIRF-------TRFPFYLTQLVHL
RYIALTS-DFKVLPEAISKWWSIQTIIV---FTS--SRVLEIKADIWKMVHLRHLKTNA-
SVILQNAGAGGNGEK--------IQTLVNISPQSCTDNLFERAIN-LKKLGIRGQLTMLL
DDKG-------GSTTFDNLGKLQQLEKLKLLNDLH-IHPKEAKLPGLPPP-HIFPKKLIS
LTLSYTLLGWEQM-SVLGMLENLKVLKLKNDAF-TGERWEAA-DGGFQQLEVLQIEYA-D
LVFWEASSH--HFPKLQHLSLRNCEELKALPFGLADILSLQVIDLHRTTKLAAV------
-SAREIQADNK-----------------GRRLKLSIFPSYE------------------
>XP_020547986.1
-----------MEDTCVRFQLENLNRLRLHQ-ADLISDVKDQIERLEKNLLLFKTFLN-E
STEK-R----GILK---EMIREVVYKAEDAVDVYVSQALEKE--TEKYFRRAS----DPP
AKL---LDVVE-EVESTAQ-RV----QE----NFSRLLSESE-LL-I-GDASDRTPTQLQ
NLERNQVV---YQGSSMRQD-TVVGIEDETNKIIGYL--IEE-T-EKLDVISIVGMPGLG
KTTLARKVFRHPRIEYEFP-IRLWVSVSQVYRVK-DIFLGMLRDLS-WIT-EDM-YDKTV
QEIARTLHARLE-K-EKFLIILDDMWTTEAWDDLRHAFPIRSN---KSNKILITSRSRVV
GQAINPN--RESHCLRFLTYEESWMLLRYLVFGH-RNC-PQELEV-IERVIVDMCCGLPL
LIMLVGGVLA-KT-ASTGEMKVMQSSWKKVAESSKT--F---DYSD-MEK-RFQQIVLFS
YNALPSNLKPCFLYLRMFPEDFEISSKRLILLWIAEGYIE-QKTEISL--EEIAKQYLED
LISRNLVMTDKLST-TGEIKICRVHDLIRDFCVTVA---YEHYFQEIHGH-GGEVHAYSI
SNL--QRM--RHIAIDFNNVINFISS--QPYGPRVRSILCSLREEIILLPTNVSA-----
----------------------IADAFKLTRVLDVRSIRF-------TRFPFYLTQLVHL
RYIALTS-DFKVLPEAISKWWSIQTIIV---FTS--SRVLEIKADIWKMVHLRHLKTNA-
SVILQNAGAGGNGEK--------IQTLVNISPQSCTDNLFERAIN-LKKLGIRGQLTMLL
DDKG-------GSTTFDNLGKLQQLEKLKLLNDLH-IHPKEAKLPGLPPP-HIFPKKLIS
LTLSYTLLGWEQM-SVLGMLENLKVLKLKNDAF-TGERWEAA-DGGFQQLEVLQIEYA-D
LVFWEASSH--HFPKLQHLSLRNCEELKALPFGLADILSLQVIDLHRTTKLAAV------
-SAREIQADNK-----------------GRRLKLSIFPSYE------------------
>XP_020547987.1
-----------MEDTCVRSLLENLNRLRLHQ-ADLISDVKDQIQRLEKNLLLFKTFLN-E
STEK-R----EIPKKVIEDIREVVYKAEDAVDVYVSQALEKE--TEKYFRRAS----DPP
AKL---LDVVE-EVESTAQ-RV----QE----NFSRLLSESE-LL-I-GDASDRTPTQLQ
NLERN-------QGSSMRQD-TVVGIEDETNKIIGYL--IEE-T-EKLDVISIVGMPGLG
KTTLARKVFRHPRIEYEFP-IRLWVSVSQVYRVK-DIFLGMLRDLS-WIT-EDM-YDKTV
QEIARTLHARLE-K-EKFLIILDDMWTTEAWDDLRHAFPIRSN---KSNKILITSRSRVV
GQAINPN--RESHCLRFLTYEESWMLLRYLVFGH-RNC-PQELEV-IERVIVDMCCGLPL
LIMLVGGVLA-KT-ASTGEMKVMQSSWKKVAESSKT--F---DYSD-MEK-RFQQIVLFS
YNALPSNLKPCFLYLRMFPEDFEISSKRLILLWIAEGYIE-QKTEISL--EEIAKQYLED
LISRNLVMTDKLST-TGEIKICRVHDLIRDFCVTVA---YEHYFQEIHGH-GGEVHAYSI
SNL--QRM--RHIAIDFNNVINFISS--QPYGPRVRSILCSLREEIILLPTNVSA-----
----------------------IADAFKLTRVLDVRSIRF-------TRFPFYLTQLVHL
RYIALTS-DFKVLPEAISKWWSIQTIIV---FTS--SRVLEIKADIWKMVHLRHLKTNA-
SVILQNAGAGGNGEK--------IQTLVNISPQSCTDNLFERAIN-LKKLGIRGQLTMLL
DDKG-------GSTTFDNLGKLQQLEKLKLLNDLH-IHPKEAKLPGLPPP-HIFPKKLIS
LTLSYTLLGWEQM-SVLGMLENLKVLKLKNDAF-TGERWEAA-DGGFQQLEVLQIEYA-D
LVFWEASSH--HFPKLQHLSLRNCEELKALPFGLADILSLQVIDLHRTTKLAAV------
-SAREIQADNK-----------------GRRLKLSIFPSYE------------------
>XP_020548572.1
------------------------------------------------------------
------------------------------------------------------------
-------------MEKVSD-QV----KEIYGDKTR---FDFS-SL-IVGDGGPD---ESE
LITQPP---------LQRRG-KVVGFEDEAKKLVGCL--FEE-T-QQLDVISIIGMPGLG
KTTLAEKIFTNSVIQYEFP-RRIWVSVSQEFTRK-DIFLTILREFT-RLD-EDM-YHKSD
QELAELVSSYLE-K-DKFFLVMDDVWTGKDWEKLQIALP-KRN---KMGKVLITSRHEEV
GWSANRD--RRPHRLRFLTEEESWLLLQMEVFGE-LEC-PSELEG-LGKRTAHQCAGLPL
AIVVVGGILS-KKFWVSNDMAANRNAWRKMSENVST--Y---LSED-PGR-RMEKLIALS
YDELPYHLRACFLYLGIFPEDFEIPVRELIRMWIAEGFIQ-QKSGFTL--EEIAENYLED
LVNRNLVRADKRTV-DGRVKTCRIHDMLRDFCIREAGIERENFLQEMKSS--GDGFEPSI
VEV--KKF--RRVCAH-SNFLSFITS--NPYGPRTRSLCCFSKEEITLSPENVSS-----
----------------------IPKAFKLLRVLAVTPVVF-------TRFPLDLTQLIHL
KYIALSS-TFKVLPEVLTKLWNLQTLII---HTT--SRALKVKADIWQMIQLRYLKTNA-
SITLAFETTGKGGAEK-------LQTFYNLSPESCTENFCKKARY-LKELGIRGRLALLL
DAKGS------RYSPFDFVEMMQHLENLKLINDLSLSPPSEWQLK-IPPP-FKFPPKLRF
LTLSFTYFEWSNM-SVLGLLENLEVLKLKDNAF-VGKSWETT-DGGFRRLEVLQIGYT-D
LVYWVASAH--HFPRLRCLELRNCEELEEVPFGLAEIPSLEIMHLHRSTKSAVD------
-SAKKIQQAKQQ--------KKE-------GFSLSIFPPDL------------------
>XP_020548586.1
-----------MADAAVQFLLDNLQQLLIYH-THLIADAKNQVEKLESNLRVFNAFLK-D
STKK-R-RKDESLRELVRQIRDVVYEAEDIIDAFVTQAAESK--AKNYFLRAF----ETP
VKL---HSIAT-QIEKVSA-TV----KEIYGDKSR---IDFA-AL-NVGDGGPE---KSE
----AP---------VVRQE-NVVGFEDEAEKLIGYL--TEE-T-QQLDVVSIIGMPGLG
KTTLAGKIFRDPAIQYEFP-TRIWVYVSQEFTRK-DIFLAILREFT-RPD-EEM-YQKND
QELARLVASYLE-R-GKFLIVMDDVWTAEDWDKLQIALP-KSN---KMGKVLITSRHVEV
GQYANKN--RHPHKLRFLTEEESWLLLRLEVFGK-PEC-PPELEV-LGKLITEQCDRLPL
AIVVIGGILL-KKYSASDDMTATKNAWTKVSTSVST--Y---LNED-PAR-RMENIIALS
YDKLPYHLRACFLYLGMFPEDYEIPVWKLIRMWIAEGFIQ-EKSGISL--EETAENYLED
LINRNLVRVD--------------------------------------------------
------------------------------------------------------------
------------------------------------------------------------
------------------------------------------------------------
------------------------------------------------------------
------------------------------------------------------------
------------------------------------------------------------
------------------------------------------------------------
-----------------------------------------------------------
>NP_001234202.1
-----------MVDVGVEFLLENLKQLVLDN-VELIGGAKDEIENLRDDLSEFNAFLK-Q
AAMV-R-SENPVLKELVRSIRKVVNRAEDAVDKFVIEAKVHK--DKG-FKGVFDKP-GHY
RRV---RDAAV-EIKGIRD-KM----REIRQNKA----HGLQALLQDHDDSISR----GG
EERQPP---------VVEED-DVVGFDDEAQTVIDRL--LEG-S-GDLEVIPVVGMPGLG
KTTLATKIFKHPKIEYEFF-TRLWLYVSQSYKTR-ELYLNIISKFT-GNT-KHC-RDMSE
KDLALKVQEILE-EGGKYLIVLDDVWSTDAWDRIKIAFP-KND---KGNRVLLTTRDHRV
ARYCNRS----PHDLKFLTDEESWILLEKRAFHK-AKC-LPELET-NGKSIARKCKGLPL
AIVVIAGALI-GK-------SKTIKEWEQVDQSVGE--HF--INRDQPNS--CDKLVRMS
YDVLPYDWKACFLYFGTFPRGYLIPARKLIRLWIAEGFIQ-YRGDLSP--ECKAEEYLNE
LVNRNLVMVMQRTV-DGQIKTCRVHDMLYEFCWQEA-TTEENLFHEVKFG--GEQSV---
REV--STH--RRLCIH-SSVVEFISK--KPSGEHVRSFLCFSPEKIDTPPTVSAN-----
----------------------ISKAFPLLRVFDTESIKI-------NRFCKEFFQLYHL
RYIAFSFDSIKVIPKHVGELWNVQTLIV---NTQ--QINLDIQADILNMPRLRHLLTNT-
SAKL--PALANPKTSKTTLVNQSLQTLSTIAPESCTEYVLSRAPN-LKKLGIRGKIAKLM
EPSQSVL--------LNNVKRLQFLENLKLINVG---QIDQTQLR-LPPA-SIFPTKLRK
LTLLDTWLEWDDM-SVLKQLENLQVLKLKDNAF-KGENWELN-DGGFPFLQVLCIERA-N
LVSWNASGD--HFPRLKHLH-ISCDKLEKIPIGLADICSLQVMDLRNSTKSAAK------
-SAREIQAKK-N--------KLQPA-K-SQKFELSVFPPDSDVQTAS------------
>XP_004234046.1
-----------MAETTLEFALSSLTQQLVDN-MGVIGVIKDEVSCLLSELHHLRAFLI-D
SNRN-R-RGSKILKHFVEELNRAINKAENSIDKFMIEVTLHK--KRG-IYRIFDLC--YL
VKA---KRCCS-DIRSIME-KL----KEIRRDTA----YALSLSL-QLDDSKQT----AH
QLKRAP---------VVEED-EVVGFDEEADEIINRL--LGG-S-DDVEFISIVGMPGLG
KTTLANKVFK--SVGYEFY-NRIWVYVSQSYTRR-DLFLKIINQFT-RNT-EQY-RYVTE
EALAEVIRKHL--LFGKYLIVLDDVWTQEPLDDVKIALP-NKM---RG-KVLFTTRDDEV
GKFCCNE----PHHIKFLTDHECWELLQKKVFHK-DKC-PLDLEV-LGKRIAKKCMGLPL
AALVIAGALT-GR-------GKTKSEWEIVHQFVSE--HI--ISSD-IRM--TKKLVQMS
CDSLPVNLKACFLYCGAFPKGSEIPAWKIVRLWIAEGFIR-ETTGSKI--ESVAEGYLNE
LVSKSLLMVTQRTS-NGQIKTFRVHDMLHEFCTLEA--SEENFFKEIKLG--VEQSFPRN
QEL--STF--RRLSID-SSVQEFIST--NPYGDGIRSFLCFSSRNIAMSPYELET-----
----------------------IPKSFPLLRVLDIESILFELETIRKSPFRKQFFQLYHL
RYLAISSDSLKILPKFMEDLWNLQTLII---STQ--QETLNIEADICNMPHLRHVHTNA-
SGKLC-PSVLKTRNHRS-----ALQTLSIIEAETLTEDVFARCQN-LKKLGIRGDMTKLV
-------------GLL----KLEYLEKLKLMN------LASGKLQ-LDSENYGFPRRLKQ
LTLSGTWLDWEEIHRAVGHLELLEVLKVKENAF-RGDSWELKKDYVFPCLKVLWIERS-E
LVCWKGCDE--NFPSLERLVLRNLNKLEEIPINFANISNLKMMELVNTTKSTVK------
-SAQKIESQS----------------V-CTGFKLTIFPPDT------------------
>XP_004236958.1
-----------MADAVVNFLVENLLQLLVEN-VKLIGSAKGELENLLKISQQLKGFLD-D
AAKYGH-TNSEQWKVLVEQIHKTVYRAEDAIDKFLVQAKLHQ--DKNIAERTFDWL-GNQ
IKV---RNFAA-DIKGIHD-QI----KDIR-NNNQA--LQATPVL----ELPKK----G-
EVTQGP---------SLEND-AVVGFDDEANKVIKRL--VEG-PLDSVDIIPVVGMPGLG
KTTLARKIYNDPKLTYEFY-SIVWVYVGQEYKAK-DIYLRILKFF--KKNIEDH-LNDDV
DTLAKAIGGYIK-KGGRCLIVLDDVWEDDVIDHVMKVFA-ENK---KGHRIMMTTRDTRL
GFFANKE----PHKLKFLETEESFELLVMRVFGRG-GC-PNELVV-TGTEIARKCGGVPL
VVVVIAGALR---------GRSDKKDWERVEKSVVQ--YL--GEHTE-DS--CLKYVKMS
YDYLPREVQMCFLYCGVFPRGFDIPCWKLIRLWIAEGLIKPQPES-TLQVEEIAEFYLTD
LLNRNLVIIMQKRS-DGQIKTCRLHDMLYQFCKKEA--SNKWLFEEPDQ---------SK
LDP--DTC--RRLCIQPSNLSDFLST--TPFAEHVRSFYCFSSKQKPINLSPNET-----
-----KL---------------IHKAFPLMRVMDVESLRF--------IFSKDFKNLFHL
RYIAISG-DFKSLPPTFGKFWNLQTLIL---NTSTLEPTLEVKADIWNLLQLRHLHTNI-
PAKLPSPTTTTGKPSC-------LQTLSMVTPESCEKEVLAKACN-VKKLSIRGQMAAFL
GAYK-------GG--INNLKELQCLEHLKLLNDV----LFMNKALHLPSTFSELVHTVKK
LTLTNTRFTWSEA-EKLGTLESLEVLKFKENAF-TGDFWEPK--SGFSALQVLWIERS-E
LESWEASVV--NFPALRQLVLISCDKLDAVPLELADIPSLVEMRLDNTSKAVK-------
-SAKNVRDSKTS--------KGM-------KLKLSIYPPEN------------------
>XP_004236959.1
-----------MADAAVNFLLENLLQLLSDH-INLIHGLDDEFNSLLEEVQRLKVLVD-D
ACKFQN-DNDTS---MVKEVQIIIHRVEDLTDKFLVQAKLHQ--QGSIAKRF------HS
TII---SDFAI-QIRKIND-DL----KIFHQNNKQA--FTTNITV----HIPKI----TQ
RITQG------------EDD-EVVGFDEEAQQVMKRL--VEG-P-NCLDIIPVVGMPGLG
KSTLARKIYNEFEFSYEFF-SIVWVYVGREYKIK-DTCVRILKCF--EKSIEEDVMNGDV
DALGKAIRDAIRDRGGRCLIVLDDVWEAEVVDVVKRVLP-GNN---KGHRIMMTTRHANL
ASYANPG----PYYMKPLHAEQSFELLVNRAFGNGNSC-PVEFVE-LGQSIAHKCNGIPL
QIVLIAGILR---------GLTDRRYWERVDKNLSQLYHL--YDEED-KY--RGVFVEMS
YNHLPQDVQTCFLYCGVFPQGFDIPAWKLIRLWIAEGLIKPQQSPYTL--EEIAEFYLNH
LVQRNLVILSQKRS-DGQIKTCRLHDLLHEFCRDEA--SKKWLFQHVRPTPDHHNYLRSI
QDL--DAC--RRLSIQPSDISEFLST--KPFAEHVRSFYCFSSKQKPINLSTMET-----
-----KF---------------IHNAFPLIRVVDVESINF--------KFSPYFNQLFHL
RYIAISG-DIKALPPPFGNFWNLQTLII---NTSTSEPTLDVKADLWNLLQLRHLHTNI-
PAKLPSPTTTTGKPSC-------LQTLSMVAPESCEEQVLAKACN-VKKLSIRGQMEAFL
GAYK-------GG--INNLEELKRLEHLKLLNDV---PHYMNKTVQLPATFFRLVRTVKK
LTLRNTRFSWSEA-EKLGQLESLEVLKLKENAF-VGDTWKPE-LGGFCKLRVLWIERA-E
LETWEASNL--NYPILRNLVLVSCDKLNAVPVELADIPNLREMKLENTIKAVK-------
-SAKDILERKKS--------KDE-------KFKCSIFPRDADHSEVERREL--------
>XP_004237189.1
MDPFTAAALTTAVTATVSLLVENLSHLISYN-WKLYTGLKKSCEDLYDEVKRLNAFLV-D
NANQ-R-SNSTQWDVLVDKIRRTVYKAEDVVDKLLIQGKLDQ--ESNIAKKMFH----KT
YKN---RNFTE-EINEILV-EV----RKILEENQHL--FEANPTI-D-HHQPEK----VV
QEEQGS---------SLENH-EVVGFDEEATKVINRL--VEG-A-ECLDVIPVVGMPGLG
KTTLARKIFNDPKISREFF-SYIWVFIGQSTCVKRDILFNILKGF--TNSFDEF-KNRNE
ASITDEIRKRVA-NGGKCLIVLDDVWDPNVVDIVKTVFP-DNK---KAHRIMMTTRHEDI
ARSVNKY----PHNLKFLDGDESFQLLEKRAFGVS-RC-PVELVE-HGEAIVAKCSGVPL
TIVVIAGALR---------GRTSEIDWKVVRENVGK--HL--IQEDKLQR--CVNVVRLS
YNHLPQEKKSCFLYFGAFPQGFDIPAWKLIRLWIAEGLIMSKLSGNEI--EEIAEYYLND
FANRNLVMVMKKKS-NDRIKTCRVHDMLHEFCVEEA--TRLTLFKQVCLTSDQ-----DI
QNS--ITC--RRVSIQSSVPQNFISK--KTVEEHVRSLLCFSSKQKQVDFSNIDV-----
-----KL---------------IPTAFPLMRVLDIESVKF--------SITREFYQLLHL
RYIAISG-DFEQLPKLFTSFCNAQTLIL---NTS--KPTLDIKADIWNMPRLRHLRTNK-
PAILPPPTSSSSSSSTNSC---FLQTLSLVTPESCKGNVLSKARN-VKKMSVKGNLTPFL
ETSK-------GE-FFSNFQVLKLLESLTLLND-----DKSNKSLHLPSAFSECLPNLKK
LTLSKTRFDWNQA-YRLGQVKNLQVLKMKENAF-MGPSWRME-PGGFKKLQVLWIEMA-D
FVSWEASNC--PFPRLRSLFLISCLNLEAVPLDLAHLDNLQEMTLENTSKASK-------
-SAREIECEKKK--------KQADHPE-SGKFKLTI-PY--------------------
>XP_004238948.1
-----------MADVAVKFLLENLTQLLIDN-ADLILGIQGEVENLLTDLNYFNAFLK-E
AAKS-R-RENEVLKELVKKIRKVVNDAEDSIDKFVVEAKRHD--DKNKFAQWFHIT--HV
ARA---KGVAD-EIKSIRE-RV----KEIRDNDA----YGLQAI--TLDDNFNR----GD
EERKAP---------VVEED-DVVGFDDEAKTVIDRL--IGG-S-DYVEVVPVVGMPGLG
KTTLAYKIYKDPKVEYEFF-TRVWVYVSQTFKRR-EIFLNIISKFT-RNT-KQY-DDTPE
DDLANEVKELLG-KGGKYLIVLDDVWTMEAWDRIKIAFP-NNG---KRNRVLMTTRQSNV
AKRCNDK----PHDLKFLTKDESWELLEKKVFHK-EKC-PPELEL-PGISIAEKCMGLPL
AIVVIAGALI-GK-------GKTTREWELVAASVGE--HL--INRD-PEN--CKKLVQMS
YDRLPYDLKACFLYCGAFPGGSQIPAKKLIRLWIAEGFIQ-YQGPLAL--EDVAEDHLND
LVNRNLVMVTQRSC-SGQIKTCRVHDMLHEFCRHEA-MMEENLFQEIKQG--QERSFPGK
QEL--ATY--RRLCIQ-SLIPEFLSM--KPSGEHVRSFLCVGSKKIDMPPNEIPS-----
----------------------IPKAFPLLRVLDAESIKF-------SRFSREFFKLFHL
RYIALSTDKIKTIPADFGNLWNIQTLIV---ETQ--QATLDIKADIWNMTRLRHVCTNA-
SATL--PSTKRPKSSKDNLVNRCLQTLSTIAPECCTAEVFTRTPN-LKKLGVRGKIDALL
ESSKDGS----GSGLFSNIGKLGCLEYLKLVNDT---RLSSKPLH-LPPA-YIFPQKLKK
LSLVDTWFEWKDM-SILGLLPELEVLKLKENAF-KGQSWEQE-DGGFPRLQVLWIERT-D
LTSWKASSG--NFPRLKHLALISCDKLEELPAELADVKNLQLIELQSSSESAAR------
-SARAILKRNQE--------KEQDGDK-GTGFKLSIFPHDLGL----------------
>XP_004248175.2
-----------MADAVVEFLLLNLKQLLLYH-VDLLSGVKDEVESLHRELSLMKAFLK-D
SREK-R-SEYEYVRELVSQITIVAYEAEDIIDTFVTNAAMQK--ARSTVRRAFHVF-DHS
SKL---RNVAK-EIESIKV-KV----KEIYDKKM----FGIQ-SL-HGGESSHR----SP
PQKRVP---------MVEEE-NVVGFDDEARKISSRL--TNG-S-EELEIISIVGMGGLG
KTTLAKKVYTDSSIEFHFY-NRAWIYVSQLYSRK-EVFLGILDSLS-LIT-DEM-YKMND
EKLAGELFSHLR-S-KRYLVVIDDVWTMEAWDDLQMAFP-KTA---TGSRILLTTRNTEV
ALHANPE--GLPHHLRFLTHEESWELLSKKVFRK-GIC-PLELED-IGLQIAKKCYGLPL
AIVVVSGLLL-KK-------EKTRDWWKKIANDVSS--Y---VARD-PKQ--CMDVLALS
YKHLPDHLKVCFIYFGVFPEDFEIPVWKLLRLWTSEGFVQ-KMGQECL--EDTAEEYLED
LVDRNLVLVAKKRA-SGRIKTCRIHDMLRDLSVKMG--SEEKFLEVFKES--AQNH--SL
SPI--SKY-HRRLCVH-SHFLDFITS--RPFGPNVRSFLCFASEEMELLREHTSF-----
----------------------LHEAFRLVRVLDLKYINF-------PRFPTEIVQLVHL
RYIALSG-NFRVLPASISKLWNLETLIV---GTK--SRELDIQVDIWKMSQFKHLYTSG-
LSCLRGPPAKTRKDNADPFVRRNIQTISTVLPDCCKENILARTPG-LRKLGIRGKLATLV
ATNG-------DSSLFDNLAKLDNLETLKLLNDTFPLPPSQCQIPGLPQS-YKFPPNLKK
LTLSDTFLDWSHI-STLGMLPNLEVLKLKDYAF-KGTQWEPL-DGGFRLLRVLHIGRT-N
LEHWNASGH--HFPRLQQVFLKHCSSLNEIPFGLVEVSSLQNIELFWPTPAAAA------
-SARIIQQEKQEG-------D----IK-DNVFKLVIYPPDI------------------
>XP_004248798.1
-----------MANVAVEFLVENLMQLLRDN-VELISGVKEAAESLLQDLNDFNAFLK-Q
AAKC-HINENEVLRELVKKIRTVVNSAEDAIDKFVIEAKLHK--DKG-VTRVLDLP--HY
KRV---KEVAG-EIKAIRN-KV----REIRQTDA----IGLQAL--QDDDLSAR----GS
EERKPP---------VVEED-DVVGFDEEADIVINRL--LGE-S-NHLEVVPVVGMPGLG
KTTLANKIYKHPKIGYEFF-TRIWVYVSQSYRRR-ELFLNIISKFT-RNT-KQY-HGMCE
EDLADEIQEFLG-KGGKYLVVLDDVWSDEAWERIKIAFP-NNN---KPNRVLLTTRDSKV
AKQCNPI----PHDLKFLTEDESWILLEKKVFHK-DKC-PPELVL-SGKSIAKKCKGLPL
AIVVIAGALI-GK-------GKTPREWKQVDDSVSE--HL--INRDHPEN--CNKLVQMS
YDRLPYDLKACFLYCSAFPGGFQIPAWKLIRLWIAEGFIQ-YKGHLSL--ECKGEDNLND
LINRNLVMVMERTS-DGQIKTCRLHDMLHEFCRQEA-MKEENLFQEIKLG--SEQYFPGK
REL--STY--RRLCIH-SSVLDFFST--KPSAEHVRSFLSFSSKKIEMPSADIPT-----
----------------------IPKGFPLLRVLDVESINF-------SRFSREFYQLYHL
RYVAFSSDSIKILPKLMGELWNIQTIII---NTQ--QRTLDIQANIWNMERLRHLHTNS-
SAKL--PVPVAPKNSKVTLVNQSLQTLSTIAPESCTEEVFARTPN-LKKLGIRGKISVLL
DNKSAAS--------LKNVKRLEYLENLKLINDS---SIQTSKLR-LPPA-YIFPTKLRK
LTLLDTWLEWKDM-SILGQLEHLEVLKMKENGF-SGESWEST--GGFCSLLVLWIERT-N
LVSWKASAD--DFPRLKHLVLICCDNLKEVPIALADIRSFQVMMLQNSTKTAAI------
-SARQIQAKKDN--------QTQQGTK-NIAFKLSIFPPDL------------------
>XP_010319380.1
MDPFTAAALTTAVTATVSLLVENLSHLISYN-WKLYTGLKKSCEDLYDEVKRLNAFLV-D
NANQ-R-SNSTQWDVLVDKIRRTVYKAEDVVDKLLIQGKLDQ--ESNIAKKMFH----KT
YKN---RNFTE-EINEILV-EV----RKILEENQHL--FEANPTI-D-HHQPEK----VV
QEEQGS---------SLENH-EVVGFDEEATKVINRL--VEG-A-ECLDVIPVVGMPGLG
KTTLARKIFNDPKISREFF-SYIWVFIGQSTCVKRDILFNILKGF--TNSFDEF-KNRNE
ASITDEIRKRVA-NGGKCLIVLDDVWDPNVVDIVKTVFP-DNK---KAHRIMMTTRHEDI
ARSVNKY----PHNLKFLDGDESFQLLEKRAFGVS-RC-PVELVE-HGEAIVAKCSGVPL
TIVVIAGALR---------GRTSEIDWKVVRENVGK--HL--IQEDKLQR--CVNVVRLS
YNHLPQEKKSCFLYFGAFPQGFDIPAWKLIRLWIAEGLIMSKLSGNEI--EEIAEYYLND
FANRNLVMVMKKKS-NDRIKTCRVHDMLHEFCVEEA--TRLTLFKQVCLTSDQ-----DI
QNS--ITC--RRVSIQSSVPQNFISK--KTVEEHVRSLLCFSSKQKQVDFSNIDV-----
-----KL---------------IPTAFPLMRVLDIESVKF--------SITREFYQLLHL
RYIAISG-DFEQLPKLFTSFCNAQTLIL---NTS--KPTLDIKADIWNMPRLRHLRTNK-
PAILPPPTSSSSSSSTNSC---FLQTLSLVTPESCKGNVLSKARN-VKKMSVKGNLTPFL
ETSK-------GE-FFSNFQVLKLLESLTLLND-----DKSNKSLHLPSAFSECLPNLKK
LTLSKTRFDWNQA-YRLGQVKNLQVLKMKENAF-MGPSWRME-PGGFKKLQVLWIEMA-D
FVSWEASNC--PFPRLRSLFLISCLNLEAVPLDLAHLDNLQEMTLENTSKASK-------
-SAREIECEKKK--------KQADHPE-SGKFKLTI-PY--------------------
>XP_010319428.1
-----------MADAVVNFLVENLLQLLQENIIDLIKGVEDEFKNLLEEVQRLKGFLD-D
AAKF-H-SESSLWDLLVKDIQKMVHKSEDVIDKFLVQAKLHR--DKNKVGRFFD-M-GHL
AVV---RALAA-DIKDIHE-KV----KKLREDNKES--FQPRPIL----DIPKK----GH
EVTQGP---------SLDDD-EVVGFDEEAKKVIKRL--VEG-PAESLAIVPVVGMPGLG
KTTLARKIYNDTTLSFEFF-STIWIYAGPECKIK-DLYHKILKHF--KKNIDEH-LDEDD
HTLAKVISGFMS-KGGRCLIVLDDVWEANVIDHVKKVFP-ENK---KGHRIMMTTRDGLL
AAYKNAE----PHNLKFLLADECFELLEKRVFGKG-SC-PDELKD-VGERIAGNCGGVPL
IVVVIAGALA---------GRSNTTDWEIVERDVAR--H---AFTVN-KN--CGVFVEMS
YDRLSQEMQTCFLYSGIFPRGFDIPAWKLIRLWIAEGLIKPQQSS-TL--EEIAELHLND
LVHRNLVILLEKRS-DGQIKTCRLHDMLHQFCRTKA--ADKWLYQEISTTAD--NAVPSI
QDP--DTC--RRLCIQPSTLNDFLST--KPSAEHVRSFYCFSSKQKQIDLSPNDI-----
-----KL---------------IHKAFPLMRVLDVESLKF--------LFSKDFNNLFHL
RYIAISG-DFKALPPTFSKFWNLQTLIL---TTSTSEPTLDVKADIWNMLQLRHLHTSI-
PAKLPSPTVTKGKSSS-------LQTLSMVAPESCKKDVLAKACH-LKKLGIRGQMASFL
ES-R-------GG--ISNLEELKCLEHLKLLNDV----LYMNKTIQLPSAFFRLVRTVKK
LTLANTRFAWSEA-EKLAQLESLEVLKLKENAF-MGDTWKPE-VGGFSKLRVLWIERA-E
LETWEASNL--NYPILRNLVLVSCDKLNAVPVELADIPNLREMKLENTIKAVK-------
-SAKDIL-LKKS--------QTV-------TFKLSIFPPEAESNATQ------------
>XP_010319429.1
-----------MADVVMNLLVESLFQVISDK-IEAIGGAKDELKNLLQDINTLKAFLK-D
NDEQAE-SNSNLWKIFVKNIRTQAYKADDVIDKFVLETKLDE--EKSIWEWLFDFC-SHM
KRV---ENLAN-SIKDIRD-SV----RTIRQENPQI--FQPNRTI-----------NLPT
TLAREP------QDTFLEVK-NMVGLTEEANEVMKRLQIVGG-T-EEVECIAIVGMTGLG
KTTLARKLWSDSQITDKFC-KNIWVSVGQSNDLK-NMLFVILKSST-VPN-EEF-RCNGE
NELAKLIAKFVTEQDMRCLVVLDNVCGSGLVNFFKNVLP-ENN---KGHRILMTTRRRDV
AASCASK---EPYHLKFLDGEDSFRLLEKIVFDNGIRHRKDELVE-VGKSIASKCGGLPL
AIEVIAGALK-KV-------DQSAYYWKRVENNFWQC-----VVRENDTS-SCWKIVEAS
YGSLSSEMKACFLYCLAFPKGYDIPFQMLISLWMAEGLIESNPINFSSP-KDKAEDHLME
FENLNLVTVSREIT--GSIKKIKCNEIFYDFYRMEV--TKESVFQQLGQT----HDLPSI
NDP--DIS--RRLHIESSHLSDFISQ--NPSAEHVRSFLCFPSDDRV---ANVDI-----
-----QL---------------IPKAFPLLRVLKIESINI--PSL------KNLDQLFHL
RYISISG-NFTELPAFFTKFWSLQSIII---NTS--HPTLDVKANIWNMSKLTHLKTNK-
PSKLPLPSTQKGKRSSCP-----LQTLSKISPQTCNKDVLGEASNSLKKLSIQGNIEDTL
KTNSDRFSTFEG---FQTFEKFECLENLKLISDV----PCHSNAFQLPKVLFRFLLKLKK
LTLSNTMFDWKEA-TKLGQLRCLEVLKLEKEAF-TGSIWKPE-ENEFRKLHILSIHSD-D
LHTWVASKS--HFPELRVLVLK-CPQLESVPAELSQL-----------------------
-----LQQS--------------------------------------------------
>XP_019068866.1
MEAIIVAAVSPAATKAVSFLVDSLSQLLSEN-VELIRGADRDFQRLLDEIEPINELLAGD
YAQL-K-SNNNDLDKLFQNIQRTVYKAEDAIDKFLIQAKID---EANFFNKIGP-F-VKW
NNN---RKIAP-EFGKILE-QV----TEIRKQTQQV--LEKTGIQ-SSAFQPGE----TT
Q-PQGP---------AEEDV-EVVGFNKPAEDVKERL--CEG-S-KDLDVIPIVGMPGLG
KTTLSRKVYNDSSLDFYFY-HKIWIYVGTSKKPK-DILVEIVKEVA-QSNSKELIKDKDE
DQLAHIIRDFLV-ERGKHLIVLDDVWDTQVVDFVKKAFP-NKKSRPRGDRIMLTTRQQRV
AEAVSAR----PHYLENLSKEDSIKLLEQRVFANKRTC-PIELQG-YRDGIVDKCCGVPL
AIVVISGALR---------GCMDESEWRVVEENVGK--HL--INKDDHKS--CLKFVETS
YNHLPQEKKAAFLYFGVFPQGFDIPAWNLIRLWVAEGLIKSGHKDSEI--EKVAETYLSD
FASRNLVMVMQKRS-NGQIKTCRLHDMLHEFCIIEA--ARISLFQQVYLQPGV-RVFPSI
EDP--NTS--RRLCIQSSIPYNFIPK--DRIVQHVRSLLCFSSDQKQIDLSNLDV-----
-----QL---------------IPSAFPLIRVLDIQSLIF--------EFSKMFYGLFHL
RYIAIKG-DFTIIPSLFRNFWYLQTLILRNDDTNTSSSTLEIKEDIWKLLQLRHLHSDL-
PVKLPPPPTTTSNSRT-SC----LQTLSKVTPDSCKKTVFAKACH-LRKLGIEGKLALLL
GKER-------G---FDSFQELRCIEKLKLLNND------FSEELHLPPHFFSLQKTLNK
LTLSSTRFKWSEA-DMLGQLECLKVLKLKENAF-TGKKWKPK-KGSFSKLQVLHIVWAGE
WETWDASNR--PFQSLTHLALISCYDLKAVPHELADLPYLQEMKLTRTFQAVS-------
-SAIEIKNKILQ--------RQD--PESSIKFNLITFPPTPSTN---------------
>XP_019068867.1
MEAIIVAAVSPAATKAVSFLVDSLSQLLSEN-VELIRGADRDFQRLLDEIEPINELLAGD
YAQL-K-SNNNDLDKLFQNIQRTVYKAEDAIDKFLIQAKID---EANFFNKIGP-F-VKW
NNN---RKIAP-EFGKILE-QV----TEIRKQTQQV--LEKTGIQ-SSAFQPGE----TT
Q-PQGP---------AEEDV-EVVGFNKPAEDVKERL--CEG-S-KDLDVIPIVGMPGLG
KTTLSRKVYNDSSLDFYFY-HKIWIYVGTSKKPK-DILVEIVKEVA-QSNSKELIKDKDE
DQLAHIIRDFLV-ERGKHLIVLDDVWDTQVVDFVKKAFP-NKKSRPRGDRIMLTTRQQRV
AEAVSAR----PHYLENLSKEDSIKLLEQRVFANKRTC-PIELQG-YRDGIVDKCCGVPL
AIVVISGALR---------GCMDESEWRVVEENVGK--HL--INKDDHKS--CLKFVETS
YNHLPQEKKAAFLYFGVFPQGFDIPAWNLIRLWVAEGLIKSGHKDSEI--EKVAETYLSD
FASRNLVMVMQKRS-NGQIKTCRLHDMLHEFCIIEA--ARISLFQQVYLQPGV-RVFPSI
EDP--NTS--RRLCIQSSIPYNFIPK--DRIVQHVRSLLCFSSDQKQIDLSNLDV-----
-----QL---------------IPSAFPLIRVLDIQSLIF--------EFSKMFYGLFHL
RYIAIKG-DFTIIPSLFRNFWYLQTLILRNDDTNTSSSTLEIKEDIWKLLQLRHLHSDL-
PVKLPPPPTTTSNSRT-SC----LQTLSKVTPDSCKKTVFAKACH-LRKLGIEGKLALLL
GKER-------G---FDSFQELRCIEKLKLLNND------FSEELHLPPHFFSLQKTLNK
LTLSSTRFKWSEA-DMLGQLECLKVLKLKENAF-TGKKWKPK-KGSFSKLQVLHIVWAGE
WETWDASNR--PFQSLTHLALISCYDLKAVPHELADLPYLQEMKLTRTFQAVS-------
-SAIEIKNKILQ--------RQD--PESSIKFNLITFPPTPSTN---------------
>PWA69808.1
-----------MADAVVEFLLENLKQLLLYN-ADLISDLKDQINSLYRELSLMNAFLK-D
SKEK-R-SEYEYVRELVRQIRDVAYEAEDTIDAFIVNAAMHK--ERSTLNKFTHGL-EYA
TKL---RAVAK-DIEAIKK-KV----KDIYDNKM----FGIE-AL-YTVETSNK----SS
SQRRKP---------MVEED-NVVGFDEEAKQIVSRL--TNI-S-ESLEVVSVVGMGGLG
KTTLAKKVYCDPAIEVCF-------------------------PRL-QPTRKHA-YKLNE
EMLVEEICKHLN-G-RRYLIVVDDVWTPEAWDDLKMAFP-NQD---CGSRILLTTRNTDV
AKLANPD--STPHYLRFLNEDESWELLSTKVFRR-GSC-PSELVE-LGQTIARKCYGLPL
AIVVVAGLLL-KK-------DKTRDLWKKVAESVSS--Y---VARD-PKQ--CLDVLAPS
YKHLPDHLKVCFIYFGAFPEDFEIPVWKLLMLWVAEGFIQ-QKGQDCL--EDLAEEYLED
LVERNLILVAAKRS-NGRIKTCRVHDMLRDLCLREA--AEEKFLQVIKGN--LQDP-NSL
ISSG--NY-HRRLCVH-SHVMNFIHS--KPCGPHVRSFLCFPLEEKELSREHTSF-----
----------------------IYEAFKLVRVLDIKYINI-------SRFPVEITQLVHL
RYISLSG-NFKVLPPSISKLWSLQSLII---ETT--SRDLDIQVDIWKMSQFRHLRTSG-
PSHLHGPQAKTRMDNEDPFVQRNIQTISTVSPDSCTENVLARTPN-LKKLGIRGKLIVLM
EEKK-------GSSLFDNLAKLDNLEKLKLLNDTFPRPPSEGKLRGLPPL-YKFPPHLNK
LTLSDTLLDWKHM-STIGMLPYLEVLKLKVYAF-KGPKWEPL-DGGFRMLKVFQLGKT-D
LKEWMASAH--HFPRLEHIVLEQCTDLLAIPHGLADVSALQTMKLY-HTPSVIK------
-SARLIEQQKKR----QQ--KQQRHMG-SNEFKLSIYPPE-------------------
>XP_016542959.1
-----------MADAVVEFLLLNLKQLLLYH-VDLLSGVKDQVESLHRELSLMKAFLK-D
SREK-R-SEYEYVRELVSQITVVAYEAEDIIDTFVTNAAMQK--ARSTVRRAFHVF-DHS
SML---RNVAK-EIESIKV-KV----KEIYDKKM----FGIQ-NL-HDGESSRR----SP
PLKRVP---------IVEEE-NVVGFDEEAKTMRSLL--TNG-S-EELQIISIVGMGGLG
KTTLAKKVYTDPSIEYHFY-NRAWIYVSQQYSRK-EVFLGILDSLS-LIT-DEM-YKMND
EKLAIELSSHLR-S-KRYLVVIDDVWTMEAWDDLKMAFP-NTA---SGSRILLTTRNRDV
ASYANPE--GSPHHLRFLTNEESWELLSKKVFRK-GSC-PLELED-IGLQIAKKCYGLPL
AIVVVSGLLL-KK-------EKTRDWWKKVANDVSS--Y---VARD-PKQ--CMDVLALS
YKHLPDHLKVCFIYFGIFPEDFEIPVWKLLRLWTGEGFIQ-QMGQECL--EDTAEEYLED
LVDRNLVLVAKKRA-NGRIKTCRIHDILRDLSVKMG--SEEKFLEVIKGS--SQSH-SSL
SLI--SKY-HRRLCVH-SHFLDFMTS--SPSGPSVRSFLVFASEEMELPREHTSF-----
----------------------LHEAFRLVRVLDLKYINF-------PKFPNEIVQLVHL
RYIALSG-NFRVLPASISKLWNLETLIV---GTK--ARELDIQVDIWKMSQFKHLYTSG-
LSCLRGPPAKTRKDNEDPFVRRNIQTISTVLPDCCKENILARTPG-LRKLGIRGKLATLV
ATNG-------DSSLFDNLAKLDNLETLKLLNDTFPIHPSQCQIPGLPQS-YKFPSNLKK
LTLSDTFLDWSHI-STLGMLPNLEVLKLKDYAF-KGTQWEPL-DGGFRLLRVLHIGRT-N
LEHWNASGH--HFPRLQQVFLKHCSCLNEIPFGLVEVPSLQNMELFWPTPAAAA------
-SARTIQQKKQ-G-------D----IK-DNVFKLVIYPPDI------------------
>PHT26453.1
-----------MADAVVEFLLLNLKQLLLYH-VDLLSGVKDQVESLHRELSLMKAFLK-D
SREK-R-SEYEYVRELVSQITVVAYEAEDIIDTFVTNAAMQK--ARSTVRRAFHVF-DHS
SML---RNVAK-EIESIKV-KV----KEIYDKKM----FGIQ-NL-HDGESSRR----SP
PLKRVP---------IVEEE-NVVGFDEEAMTMRSLL--TSG-S-EELQIISIVGMGGLG
KTTLAKKVYTDPSIEYHFY-NRAWIYVSQQYSRK-EVFLGILDSLS-LIT-DEM-YKMND
EKLATELSSHLR-S-KRYLVVIDDVWTVGAWDDLKMAFP-NTA---SGSRILLTTRNRDV
ASYANPE--GSPHHLRFLTNEESWELLSKKVFRK-GSC-PLELED-IGLQIAKKCYGLPL
AIVVVSGLLL-KK-------EKTRDWWKKVANDVSS--Y---VARD-PKQ--CMDVLALS
YKHLPDHLKVCFIYFGIFPEDFEIPVWKLLRLWTGEGFIQ-QMGQECL--EDTAEEYLED
LVDRNLVLVAKKRA-NGRIKTCRIHDILRDLSVKMG--SEEKFLEVIKGS--SQSH-SSL
SLI--SKY-HRRLCVH-SHFLDFMTS--SPSGPSVRSFLVFASEEMELPREHTSF-----
----------------------FHEAFRLVRVLDLKYINF-------PKFPNEIVQLVHL
RYIALSG-NFRVLPASISKLWNLETLIV---GTK--ARELDIQVDIWKMSQFKHLYTSG-
LSCLRGPPAKTRKDNEDPFVRRNIQTISTVLPDCCKENILARTPG-LRKLGIRGKLATLV
ATNG-------DSSLFDNLAKLDNLETLKLLNDTFPIHPSQCQIPGLPQS-YKFPSNLKK
LTLSDTFLDWSHI-STLGMLPNLEVLKLKDYAF-KGTQWEPL-DGGFRLLRVLHIGRT-N
LEHWNASGH--HFPRLQQVFLKHCSCLNEIPFGLVEVPSLQNMELFWPTPAAAA------
-SARTIQQKKQ-G-------D----IK-DNVFKLVIYPPDI------------------
>PHT26520.1
-----------MADAVVEFLLLNLKQLLLYH-VDLLSGVKDQVESLHRELSLMKAFLK-D
SREK-R-SEYEYVRELVSQITVVAYEAEDIIDTFVTNAAMQK--ARSSVRRAFHVF-DHS
SML---RNVAK-EIESIKV-KV----KEIYDKKM----FGIQ-NL-HDGESSRR----SP
PLKRVP---------IVEEE-NVVGFDEEAKTMRSLL--TNG-S-EELQIISIVGMGGLG
KTTLAKKVYTDPSIEYHFY-NRAWIYVSQQYSRK-EVFLGILDSLS-LIT-DEM-YKMND
EKLAIELSSHLR-S-KRYLVVIDDVWTMEAWDDLKMAFP-NTA---SGSRILLTTRNRDV
ASYANPE--GSPHHLRFLTNEESWELLSKKVFRK-GSC-PLELED-IGLQIAKKCYGLPL
AIVVVSGLLL-KK-------EKTRDWWKKVANDVSS--Y---VARD-PKQ--CMDVLALS
YKHLPDHLKVCFIYFGIFPEDFEIPVWKLLRLWTGEGFIQ-QMGQECL--EDTAEEYLED
LVDRNLVLVAKKRA-NGRIKTCRIHDILRDLSVKMG--SEEKFLEVIKGS--SQSH-SSL
SLI--SKY-HRRLCVH-SHFLDFMTS--SPSGPSVRSFLVFASEEMELPREHTSF-----
----------------------LHEAFRLVRVLDLKYINF-------PKFPNEIVQLVHL
RYIALSG-NFRVLPASISKLWNLETLIV---GTK--ARELDIQVDIWKMSQFKHLYTSG-
LSCLRGPPAKTRKDNEDPFVRRNIQTISTVLPDCCKENILARTPG-LRKLGIRGKLATLV
ATNG-------DSSLFDNLAKLDNLETLKLLNDTFPIHPSQCQIPGLPQS-YKFPSNLKK
LTLSDTFLDWSHI-STLGMLPNLEVLKLKDYAF-KGTQWEPL-VGGFRLLQVLHIGRT-N
LEHWNASGH--HFPRLQQVFLKHCSCLNEIPFGLVEVPSLQNMELFWPTPAAAA------
-SARTIQQKKQ-G-------D----IK-DNVFKLVIYPPDI------------------
>PHT37486.1
-----------MADAVVEFLLLNLKQLLLYH-VDLLSGVKDQVESLHRELSLMKAFLK-D
SREK-R-SEYEYVRELVSQITVVAYEAEDIIDTFVTNAAMQK--ARSTVRRAFHVF-DHS
SML---RNVAK-EIESIKV-KV----KEIYDKKM----FGIQ-NL-HDGESSRR----SP
PLKRVP---------IVEEE-NVVGFDEEAKTMRSLL--TNG-S-EELQIISIVGMGGLG
KTTLAKKVYTDPSIEYHFY-NRAWIYVSQQYSRK-E------------------------
--------SHLR-S-KRYLVVIDDVWTMETWDDLKMAFP-NTA---SGSRILLTTRNRDV
ASYANPE--GSPHHLRFLTNEESWELLSKKVFRK-GSC-PLELED-IGLQIAKKCYGLPF
AIVVVSGLLL-KK-------EKTRDWWKKVANDVSS--Y---VARD-PKQ--CMDVLALS
YKHLPDHLKVCFIYFGIFPEDFEIPVWKLLRLWTGEGFIQ-QMGQECL--EDTAEEYLED
LVDRNLVLVAKKRA-NGRIKTCRIHDILRDLSVKMG--SEEKFLEVIKGS--SQSH-SSL
SLI--SKY-HRRLCVH-SHFLDFMTS--SPSGPSVRSFLVFASEEMELPREHTSF-----
----------------------LHEAFRLVRVLDLKYINF-------PKFPNEIVQLVHL
RYIALSG-NFRVLPASISKLWNLETLIV---GTK--ARELDIQVDIWKMSQFKHLYTSG-
LSCLRGPPAKTRKDNEDPFVRRNIQTISTVLPDCCKENILARTPG-LRKLGIRGKLATLV
ATNG-------DSSLFDNLAKLDNLETLKLLNDTFPIHPSQCQIPGLPQS-YKFPSNLKK
LTLSDTFLDWSHI-STLGMLPNLEVLKLKDYAF-KGTQWEPL-DGGFRLLRVLHIGRT-N
LEHWNASGH--HFPRLQQVFLKHCSCLNEIPFGLVEVPSLQNMELFWPTPAAAA------
-SARTIQQKKQ-G-------D----IK-DNVFKLVIYPPDI------------------
>PHT37825.1
-----------MADAVVEFLLLNLKQLLLYH-VDLLSGVKDQVESLHRELSLMKAFLK-D
SREK-R-SEYEYVRELVSQITVVAYEAEDIIDTFVTNAAMQK--ARSTVRRAFHVF-HHS
SML---RNVAK-EIESIKV-KV----KEIYDKKL----FGIQ-NL-HDGESSRR----SP
PLKRVP---------IVEEE-NVVGFDEEAKTMRSLL--TNG-S-EELQIISIVGMGGLG
KTTLAKKVYTDPSIEYHFY-NRAWIYVSQQYSRK-EVFLGILDSLS-LIT-DEM-YKMND
EKLALELSSHLR-S-KRYLLVIDDVWTMEAWDDLKMAFP-NTA---SGSRILLTARNRDV
ASYANPE-----------------------------------------------------
----VSGLLL-KK-------EKTRDWWKKVANDVSS--Y---VARD-PKQ--CMDVLALS
YKHLPDHLKVCFIYFGIFPEDFEIPVWKLLRLWTGEGFIQ-QMGQECL--EDTAEEYLED
LVDRNLVLVVKKRA-NGRIKTCRIHDILRDLSVKMG--SEEKFLEMIKGS--SQSH-SSL
SLI--SKY-HRRLCVH-SHFLDFMTS--SPSGPSVRSFLVFASEEMELPREHTSF-----
----------------------LHEAFRL-------------------------------
------------------------------------ARELDIQVDIWKTSQFKHLYTSG-
LSCLRGPPAKTRKDNEDPFVRRNIQTISTVLPDCCKENILARTPG-LRKLGIRGKLATLV
ATNG-------DSSLFDNLAKLDNLETLKLLNDTFPIHPSQCQIPGLPQS-YKFPSNLKK
LTLSDTFLDWSHI-STLGMLPNLEVLKLKDYAF-KGTKWEPL-DGGFCLLRVLHIGRT-N
LEHWNASGH--HFHRLQQVFLEHCSCLNEIPFGLVEVPSLQNMELFWPIPAAAA------
-STRTIQQNKQ-G-------D----IK-DNVFKLVIYPPDI------------------
>PHT38427.1
-----------MADAVVEFLLLNLKQLLLYH-VDLLSGVKDQVESLHRELSLMKAFLK-D
SREK-R-SEYEYVRELVSQITVVAYEAEDIIDTFVTNAAMQK--ARSTVRRAFHVF-DHS
SML---RNVAK-EIESIKV-KV----KEIYDKKM----FGIQ-NL-HDGESSRR----SP
PLKRVP---------IVEEE-NVVGFDEEAKTMRSLL--TNG-S-EELQIISIVGMGGLG
KTTLAKKVYTDPSIEYHFY-NRAWIYVSQQYSRK-EVFLGILDSLS-LIT-DEM-YKMND
EKLAIELSSHLR-S-KRYLVVIDDVWTMEAWDDLKMAFP-NTA---SGSRILLTTRNRDV
ASYANPE--GSPHHLRFLTNEESWELLSKKVFRK-GSC-PLELED-IGLQIAKKCYGLPL
AIVVVSGLLL-KK-------EKTRDWWKKVANDVSS--Y---VARD-PKQ--CMDVLALS
YKHLPDHLKVCFIYFGIFPEDFEIPVWKLLRLWTGEGFIQ-QMGQECL--EDTAEEYLED
LVDRNLVLVAKKRA-NGRIKTCRIHDILRDLSVKMG--SEEKFLEVIKGS--SQSH-SSL
SLI--SKY-HRRLCVH-SHFLDFMTS--SPSGPSVRSFLVFASEEMELPREHTSF-----
----------------------LHEAFRLVRVLDLKYINF-------PKFPNEIVQLVHL
RYIALSG-NFRVLPASISKLWNLETLIV---GTK--ARELDIQVDIWKMSQFKHLYTSG-
LSCLRGPPAKTRKDNEDPFVRRNIQTISTVLPDCCKENILARTPG-LRKLGIRGKLATLV
ATNG-------DSSLFDNLAKLDNLETLKLLNDTFPIHPSQCQIPGLPQS-YKFPSNLKK
LTLSDTFLDWSHI-STLGMLPNLEVLKLKDYAF-KGTQWEPL-DGGFRLLRVLHIGRT-N
LEHWNASGH--HFPRLQQVFLKHCSCLNEIPFGLVEVPSLQNMELFWPTPAAAA------
-SARTIQQKKQ-G-------D----IK-DNVFKLVIYPPDI------------------
>PHU06281.1
-----------MADAVVEFLLLNLKQLLLYH-VDLLSGVKDQVESLHRELSLMKAFLK-D
SREK-R-SEYEYVRELVSQITVVAYEAEDIIDTFVTNAAMQK--ARSTVRRAFHVF-DHS
SML---RNVAK-EIESIKV-KV----KEIYDKKM----FGIQ-NL-HDGESSRR----SP
PLKRVP---------IVEEE-NVVGFDEEAKTMRSLL--TNG-S-EELQIISIVGMGGLG
KTTLAKKVYTDPSIEYHFY-NRAWIYVSQQYSRK-EVFLGILDSLS-LIT-DEM-YKMND
EKLAIELSSHLR-S-KRYLVVIDDVWTMEAWDDLKMAFP-NTA---SGSRILLTTRNRDV
ASYANPE--GSPHHLRFLTNEESWELLSKKVFRK-GSC-PLELED-IGLQIAKKCYGLPL
AIVVVSGLLL-KK-------EKTRDWWKKVANDVSS--Y---VARD-PKQ--CMDVLALS
YKHLPDHLKVCFIYFGIFPEDFEIPVWKLLRLWTGEGFIQ-QMGQECL--EDTAEEYLED
LVDRNLVLVAKKRA-NGRIKSCRIHDILRDLSVKMG--SEEKFLEVIKGS--SQSH-SSL
SLI--SKY-HRRLCVH-SHFLDFMTS--SPSGPSVRSFLVFASEEMELPREHASF-----
----------------------LHEAFRLVRVLDLKYINF-------PKFPNEIVQLVHL
RYIALSG-NFRVLPASISKLWNLETLIV---GTK--ARELDIQVDIWKMSQFKHLYT-G-
LSCLRGPPAKTRKDNEDPFVRRNIQTISTVLPDCCKENILARTPG-LRKLGIRGKLATLV
ATNG-------DSSLFDNLATLDNLETLKLLNDTFPIHPSQCQIPGLPQS-YKFPSNLKK
LTLSDTFLDWSHI-STLGMLPNLEVLKLKDYAF-KGTQWEPL-DGGFRLLRVLHIGRT-N
LEHWNASGH--HFPRLQQVFLKHCSCLNEIPFGLVEVPSLQNMELFWPTPAAAA------
-SARTIQQKKQ-G-------D----IK-DNVFKLVIYPPDI------------------
>XP_027097933.1
-----------MADAVVEFLLANLKELLLYH-VDLLSGVKDQVESLHRELSLMKAFLK-D
SREK-R-DESAYVREIVRQITDVTYEAEDIIDTFVVHAAMQK--ARSALKRVFHAL-DHS
NML---RSVSE-DIKSIKV-KV----KEIYDKKM----FGIE-SL-QSGEPSHK----PS
ARKRAP---------IVEEE-NVVGFDEEARTVVERL--TDG-P-EQLEVISVVGMGGLG
KTTLAKKVYSDPSIEYHFY-IRAWVYMSQQYCRR-EVFLGILDSMG-LIT-DQV-YKMND
DRLAEELFRHLR-S-NRYLIVIDDVWTTEAWNDIKMAFP-NTA---CGSRILLTSRNTEV
AMHANPY--CNPHRLRFLTNEESWELLCKKVFRE-GSC-PPELQE-LGQRISKRCDGLPL
AIVVVSGLLS-KR-------EKTRTWWNKVAESVST--Y---VARD-PTQ--CMDVLALS
YKHLPDHLKVCFIYFGAFPEDFEIPVSKLLKLWVAEGFIQ-QIGQETL--EDIAEEYLVD
LVDRNLVIVAKKRA-NGRIKSCRIHDMLRDLCIREG--VEENFLQVIRGI--PDRA--SL
TSI--PNY-CRRLCIH-SHVLEFVSS--RPSGPHVRSFFCFSMDERDVPREHTSF-----
----------------------VHEAFNLVRILDLKSIIF-------SRFPNEIVQLVHL
RFLSLSG-HFKVLPPAISNLWNLQTLVV---VTT--SRNLDIQADLWKMLQFRHLHTSG-
LSCLHGPRAETRKDSEDPFVRRNIQTICTIVPECCTENILSRTPN-LKKLGIRGKLVMLV
QERG-------GMSLFDNLAKLDNLETLKLLNDTFPLDPFKCHIPGLPQS-YKFPPNLKK
LTLSDTLLDWSEM-STLGMLPNLEVLKLKDYAF-KGSRWEPL-DGGFRLLRVLQLGRS-D
LVHWHASSH--HFPRLERVVLKHCTHLEEIPCGFGEVSALQNMELYWPTPAAAA------
-SARLIQQQKQQD-------QR---MV-NSAFKLLIYPPDL------------------
>XP_027100668.1
-----------MADAVVEFLLANLKELLLYH-VDLLSGVKDQVESLHRELSLMKAFLK-D
SREK-R-DESAYVREIVRQITDVTYEAEDIIDTFVVHAAMQK--ARSVLKRAFHAL-DHT
NML---RSVSE-DIKSIKV-KV----KEIYDKKM----FGIE-SL-QSGEPSHK----PS
ARKRAP---------IVEEE-NVVGFDEEARTVVERL--TDG-P-EQLEVISVVGMGGLG
KTTLAKKVYSDPSIEYHFY-IRAWVYMSQQYCRR-EVFLGILDSMG-LIT-DQV-YKMND
DRLAEELCRHLR-S-NRYLIVIDDVWTTEAWNDIKMAFP-NTA---CGSRILLTSRNTEV
AMHANPY--CNPHRLRFLTNEESWELLCKKVFRE-GSC-PPELQE-LGQRISKRCDGLPL
AIVVVSGLLS-KR-------EKTRTWWNKVAESVST--Y---VARD-PTQ--CMDVLALS
YKHLPDHLKVCFIYFGAFPEDFEIPVSKLLKLWVAEGFIQ-QIGQETL--EDIAEEYLVD
LVDRNLVIVAKKRA-NGRIKSCRIHDMLRDLCIREG--AEENFLQVIRGI--PDRA--SL
TSI--PNY-CRRLCIH-SHVLEFVFS--RPSGPHVRSFFCFSMDERDVPREHTSF-----
----------------------VHEAFNLVRILDLKSIIF-------SRFPNEIVQLVHL
RFLSLSG-HFKVLPPAISNLWNLQTLVV---VTT--SRNLDIQADLWKMLQFRHLHTSG-
LSCLHGPRAETRKDSEDPFVRRNIQTICTIVPECCTENILSRTPN-LKKLGIRGKLVMLV
QERG-------GMSLFDNLAKLDHLETLKLLNDTFPLDPFKCHIPGLPQS-YKFPPNLKK
LTLSDTLLDWSEM-STLGMLPNLEVLKLKDYAF-RGSRWEPL-DGGFRLLRVLQLGRS-D
LVHWHASSH--HFPRLERVVLKHCTHLEEIPCGFGEVSALQNMELYWPTPAAAA------
-SARLIQQQKQQD-------QR---MV-NSAFKLLIYPPDL------------------
>CDP05558.1
-----------MADAVVEFLLANLKELLLYH-VDLLSGVKDQVESLHRELSLMKAFLK-D
SREK-R-DESAYVREIVRQITDVTYEAEDIIDTFVVHAAMQK--ARSALKRVFHAL-DHS
NML---RSVSE-DIKSIKV-KV----KEIYDKKM----FGIE-SL-QSGEPSHK----PS
ARKRAP---------IVEEE-NVVGFDEEARTVVERL--TDG-P-EQLEVISVVGMGGLG
KTTLAKKVYSDPSIEYHFY-IRAWVYMSQQYCRR-EVFLGILDSMG-LIT-DQV-YKMND
DRLAEELFRHLR-S-NRYLIVIDDVWTTEAWNDIKMAFP-NTA---CGSRILLTSRNTEV
AMHANPY--CNPHRLRFLTNEESWELLCKKVFRE-GSC-PPELQE-LGQRISKRCDGLPL
AIVVVSGLLS-KR-------EKTRTWWNKVAESVST--Y---VARD-PTQ--CMDVLALS
YKHLPDHLKVCFIYFGAFPEDFEIPVSKLLKLWVAEGFIQ-QIGQETL--EDIAEEYLVD
LVDRNLVIVAKKRA-NGRIKSCRIHDMLRDLCIREG--AEENFLQVIRGI--PDRA--SL
TSI--PNY-CRRLCIH-SHVLEFVSS--RPSGPHVRSFFCFSMDERDVPREHTSF-----
----------------------VHEAFNLVRILDLKSIIF-------SRFPNEIVQLVHL
RFLSLSG-HFKVLPPAISNLWNLQTLVV---VTT--SRNLDIQADLWKMLQFRHLHTSG-
LSCLHGPRAETRKDSEDPFVRRNIQTICTIVPECCTENILSRTPN-LKKLGIRGKLVMLV
QERG-------GMSLFDNLAKLDHLETLKLLNDTFPLDPFKCHIPGLPQS-YKFPPNLKK
LTLSDTLLDWSEM-STLGMLPNLEVLKLKDYAF-KGSRWEPL-DGGFRLLRVLQLGRS-D
LVHWHASSH--HFPRLERVVLKHCTHLEEIPCGFGEVSALQNMELYWPTPAAAA------
-SARLIQHQKQQD-------QR---MV-NSAFKLLIYPPDL------------------
>XP_027153382.1
-----------MADAVVEFLLANLKELLLYH-VDLLSGVKDQVESLHRELSLMKAFLK-D
SREK-R-DESAYVREIVRQITDVTYEAEDIIDTFVVHAAMQK--ARSALKRVFHAL-DHS
NML---RSVSE-DIKSIKV-KV----KEIYDKKM----FGIE-SL-QSGEPSHK----PS
ARKRAP---------IVEEE-NVVGFDEEARTVVERL--TDG-P-EQLEVISVVGMGGLG
KTTLAKKVYSDPSIEYHFY-IRAWVYMSQQYCRR-EVFLGILDSMG-LIT-DQV-YKMND
DRLAEELFRHLR-S-NRYLIVIDDVWTTEAWNDIKMAFP-NTA---CGSRILLTSRNTEV
AMHANPY--CNPHRLRFLTNEESWELLCKKVFRE-GSC-PPELQE-LGQRISKRCDGLPL
AIVVVSGLLS-KR-------EKTRTWWNKVAESVST--Y---VARD-PTQ--CMDVLALS
YKHLPDHLKVCFIYFGAFPEDFEIPVSKLLKLWVAEGFIQ-QIGQETL--EDIAEEYLVD
LVDRNLVIVAKKRA-NGRIKSCRIHDMLRDLCIREG--AEENFLQVIRGI--PDRA--SL
TSI--PNY-CRRLCIH-SHVLEFVSS--RPSGPHVRSFFCFSMDERDVPREHTSF-----
----------------------VHEAFNLVRILDLKSIIF-------SRFPNEIVQLVHL
RFLSLSG-HFKVLPPAISNLWNLQTLVV---VTT--SRNLDIQADLWKMLQFRHLHTSG-
LSCLHGPRAETRKDSEDPFVRRNIQTICTIVPECCTENILSRTPN-LKKLGIRGKLVMLV
QERG-------GMSLFDNLAKLDHLETLKLLNDTFPLHPFKCHIPGLPQS-YKFPPNLKK
LTLSDTLLDWSEM-STLGMLPNLEVLKLKDYAF-KGSRWEPL-DGGFRLLRVLQLGRS-D
LVHWHASSH--HFPRLERVVLKHCTHLEEIPCGFGEVSALQNMELYWPTPAAAA------
-SARLIQQQKQQD-------QR---MV-NSAFKLLIYPPDL------------------
>XP_027185361.1
-----------MADAVVEFLLANLKELLLYH-VDLLSGVKDQVESLHRELSLMKAFLK-D
SREK-R-DESAYVREIVRQITDVTYEAEDIIDTFVVHAAMQK--ARSALKRVFHAL-DHS
NML---RSVSE-DIKSIKV-KV----KEIYDKKM----FGIE-SL-QSGEPSHK----PS
ARKRAP---------IVEEE-NVVGFDEEARTVVERL--TDG-P-EQLEVISVVGMGGLG
KTTLAKKVYSDPSIEYHFY-IRAWVYMSQQYCRR-EVFLGILDSMG-LIT-DQV-YKMND
DRLAEELFRHLR-S-NRYLIVIDDVWTTEAWNDIKMAFP-NTA---CGSRILLTSRNTEV
AMHANPY--CNPHRLRFLTNEESWELLCKKVFRE-GSC-PPELQE-LGQRISKRCDGLPL
AIVVVSGLLS-KR-------EKTRTWWNKVAESVST--Y---VARD-PTQ--CMDVLALS
YKHLPDHLKVCFIYFGAFPEDFEIPVSKLLKLWVAEGFIQ-QIGQETL--EDIAEEYLVD
LVDRNLVIVAKKRA-NGRIKSCRIHDMLRDLCIREG--AEENFLQVIRGI--PDRA--SL
TSI--PNY-CRRLCIH-SHVLEFVSS--RPSGPHVRSFFCFSMDERDVPREHTSF-----
----------------------VHEAFNLVRILDLKSIIF-------SRFPNEIVQLVHL
RFLSLSG-HFKVLPPAISNLWNLQTLVV---VTT--SRNLDIQADLWKMLQFRHLHTSG-
LSCLHGPRAETRKDSEDPFVRRNIQTICTIVPECCTENILSRTPN-LKKLGIRGKLVMLV
QERG-------GMSLFDNLAKLDHLETLKLLNDTFPLHPFKCHIPGLPQS-YKFPPNLKK
LTLSDTLLDWSEM-STLGMLPNLEVLKLKDYAF-KGSRWEPL-DGGFRLLRVLQLGRS-D
LVHWHASSH--HFPRLERVVLKHCTHLEEIPCGFGEVSALQNMELYWPTPAAAA------
-SARLIQQQKQQD-------QR---MV-NSAFKLLIYPPDL------------------
>XP_059645235.1
-----------MADPAVGFLLENLKQLLVYN-VDLISGVKKQVESLCTDFDLMQAFLK-D
SNEK-R-SEYETLRVLVRKIRDVAYEAEDIIDTFVVNATVQK--ARSTMGKIVHAV-DYT
LTL---RSVAK-DIEEIKA-KV----KEIYDHKI----FGIE-VL-QSSEPSKK----GS
SKRKAP---------VVEEH-NVVGFDDEAKMVIERL--TEG-P-QDLEVVSVVGMGGLG
KTTLARKVYTDPSIEYHFC-FRAWTYVSQVYDRR-EIFLGILNSLN-LLT-DQM-YKMND
ERLREELCTQLK-N-GKFLIVIDDVWTKEAWEDLKTAFP-NSN---NGSRILLTSRITEV
ALRANHI--SPPHYLRFLTDDESWELLCRKVFQR-GSC-PSELED-LGKKIAKKCYGLPL
AIVVVAGLLSIRK-------DKTRDWWNRVAESVSR--Y---AAKD-PEG--CMEVLALS
YKHLPHHLRVCFIYFGIFPEDFEIPVWKLLHLWVAEGLVQ-QKEQEWL--EDTAEEYLEY
LVDRNLVLVEKRRL-NGRIKTCRIHDMLRDLCLREA--TEENFLKEIKGN--VQSP--SL
TPD--PNH-PRRLCIH-SQVLDYISL--KPSGPRVRSFLCFASEEKELPREYTPF-----
----------------------IHEAFKLIRVLDIRSVSL-------SRFPSEIIQLVHL
RYIALFG-KFKVVPSTISNLWNLQTLIV---ETT--SRDLDIQADIWKMLWFRHLYTSG-
SSRLHGPPAKTRKD----MVRRNIQTISTVSPDSCTDIILARTPN-LKKLGIRGKLVALM
EEKA-------GSSMFDNLSKLDQLETLKLLNDTFPRPPLEGKLSGLPQW-YKFPRNLKK
LTLSDTFLDWEHM-SMLGKLPNLEVLKLKDFAF-KGQRWVPL-HGGFRLLKVLQLGRT-D
LVHWEASGH--HFPRLQRIILRHCINLEAIPFGLADVSALQIMELYCTSSSAAI------
-SARFIQQERKEK-------QQEQGII-NNELKLLIYPPDL------------------
>XP_059649788.1
-----------MADPAVGFLLENLKQLLVYN-VDLISGVKKQVESLCTDFDLMQAFLK-D
SNEK-R-SEYETLRVLVRKIRDVAYEAEDIIDTFVVNAAVQK--ARSTMGKIVHAV-DYT
LTL---RSVAK-DIEEIKA-KV----KEIYDHKI----FGIE-VL-QSSEPSKK----GS
SKRKAP---------VVEEH-NVVGFDDEAKMVIERL--TEG-P-QDLEVVSVVGMGGLG
KTTLARKVYTDPSIEYHFC-VRAWTYVSQVYDRR-EIFLGILNSLN-LLT-DQM-YKMND
ERLREELCTQLK-N-GKFLIVIDDVWTKEAWEDLKTAFP-NSN---NGSRILLTSRITEV
ALRANHI--SPPHYLRFLTDDESWELLCRKVFQR-GSC-PSELED-LGKKIAKKCYGLPL
AIVVVAGLLSIRK-------DKTRDWWNRVAESVSR--Y---AAKD-PEG--CMEVLALS
YKHLPHHLRVCFIYFGIFPEDFEIPVWKLLHLWVAEGLVQ-QKEQEWL--EDTAEEYLEY
LVDRNLVLVEKRRL-NGRIKTCRIHDMLRDLCLREA--TEENFLKEIKGN--VQSP--SL
TPD--PNH-PRRLCIH-SQVLDYISL--KPSGPRVRSFLCFASEERELPREYTPF-----
----------------------IHEAFKLIRVLDIRSVSL-------SRFPSEIIQLVHL
RYIALFG-KFKVVPSTISNLWNLQTLIV---ETT--SRDLDIQADIWKMLWFRHLYTSG-
SSRLHGPPAKTRKD----MVRRNIQTISTVSPDSCTDIILARTPN-LKKLGIRGKLVALM
EEKA-------GSSMFDNLSKLDQLETLKLLNDTFPRPPLEGKLSGLPQW-YKFPRNLKK
LTLSDTFLDWEHM-SMLGKLPNLEVLKLKDFAF-KGQRWVPL-HGGFRLLKVLQLGRT-D
LVHWEASGH--HFPRLQRIILRHCINLEAIPFGLADVSALQIMELYCTSSSAAM------
-SARFIQQERKEK-------QQEQGII-NNELKLLIYPPDW------------------
>XP_043640332.1
-----------MADAVVEFLLDNLKQLLLYN-SDLVFGVKDQVESLYKELSLMKAFLK-D
SKEK-R-SEYEYVRELVRQIRDVAYEAEDTIDTFVVNATLQR--ERSTLKKIAHVF-EYP
AKL---RSVAK-DIESIKT-KV----KEIYDNKR----FGIE-AL-YTGESSNR----PS
SKRRKP---------VVEED-NVVGFDEEAKEIVSRL--TNI-F-KSLEVVSVVGMGGLG
KTTLAKKVYCDPTIEFHFF-VRAWVYVSQEYNRK-EVLLTILSSLI-LPS-DQT-YKLNE
DMLIEEICKQLN-G-RRYLIVLDDVWTRDAWNDLQMAFP-KQD---CGSRILLTTRHADV
ASLANPD--SEAHRLKFLTEDESWKLLSLKVFRR-NCC-PSELVE-FGETIARKCGGLPL
AIVVIAGILL-KK-------DKTRDLWKRVAESVGS--Y---VAKD-PKQ--CMDVLALS
YNHLPDHLKVCFIYFGAFPEDFPIPVWKLIMLWVAEGFIQ-QKGQDCL--EDLAEEYLED
LVERNLILVDKKRS-NGRIKTCRVHDMLRDLCLREA--AEEKFLQVIKGNMQIQDP-NSS
ISSGNYNY-HRRLCVH-SHVMNFIHS--KPYGPHVRSFLCFPVEERELSREHTSF-----
----------------------IHESFKLVRVLDMRSINI-------SRFPVEITQLVHL
RYIALFG-NFKVLPPSISKLWSLQSLIV---ETT--SRDLDIQVDIWKMSQFRHLHTNG-
SSQLHGPRAKTRMDNEDPFVQRNIQTISTISPDSCTENILARTPN-LKKLGIRGKLAILM
EERK-------GSSLFDNLAKLDNLEKLKLLNDTFPQPPSEGKLRSLPPS-YKFPPHLNK
LTLSDTLLDWQHM-STIGMLPNLEVLKLKVFAF-KGPEWESL-DGGFRLLKVLQIGKT-D
LVHWKASGH--HFPRLERVVIEQCDKLLAIPHGLAEVSALQTMELY-HTPSAID------
-SARLIKQQKHR----QP--PPQPHMK-SNGFKLLIYPQE-------------------
>HanXRQr2Chr15g0699261
-----------MADAVVEFLLENLKQLLLYN-SDLIFGVKGQVESLYKELSLMKAFLK-D
SKEK-R-SEYELVRELVRQIRDVAYEAEDTIDTFVVEAAMQK--ERSALSRIVHPF-DYP
KKL---RSVAK-DIESIKA-KV----KEIYEKKM----FGIE-AL-YSSESVKK---SSS
SQRRKP---------VVEED-NVIGFDEEAKELVSRL--TNI-A-ESLEVVSVVGMGGLG
KTTLAKKVYSDPAIEFHFF-VRAWVYVSQEYSRK-EVLLAILGCLMQQPS-DQT-SKMNE
EMIIEEICKQLN-G-RRYLIVLDDVWTTDAWNDLKTAFP-NQN---CGSRILLTTRNTDV
AMLANPD--TPPHHLRFLNDDESFELLSTKVFRK-KSC-PFELVE-LGRTIAKKCDGLPL
AIVVIAGLLL-KK-------DKTRDMWKKVAESVGS--Y---VARD-PKQ--CLDVLALS
YKQLPDHLKVCFIYFGAFPEDFPIPVWKLVMLWVAEGFIQ-ENGQECL--EDLAEEYLGD
LVERNLILIAKRRA-NGRIKTCRVHDMLRDLCLREA--AEEKFLQVIKRN--IPDQ-TSL
IS---YNYSHRRLCVH-SHVMNFIHS--KPSGPHVRSFLCFPSEETELSREHTSF-----
----------------------IHEAFKLVRVLDIRSINI-------SRFPVEITQLVHL
RYISIFG-NFKVLPPSISKLWSLQSLVV---ETT--TRDLDIQVDIWKMSRFRHLHTNG-
SSRLHGPQAKTRMDNEDPFVQGNIQTISTISPDSCTENILARTPN-LKKLGIRGKLAILM
EVKK-------NTSLFDNLAKLDNLDKLKLLNDTFPRPPSEGKLRGLPPL-YKFPPHLNK
LTLSDTLLDWKHM-STIAMLPNLEVLKLKVFAF-RGPQWDPL-DGGFRLLKYLHIGKT-D
LVHWKASGH--HFPRLEHIVVEQCGDLVAIPQGLADVSALRTMELH-HTPSAIG------
-SARLILQQKQM----QQKTQPQQFMR-SNGFKLLIYPPE-------------------
>XP_019171304.1
-----------MADAVVEFLLENLKQLLLYH-VDLLSGVKDQVESLHRELSLMKAFLK-D
SREK-R-SEYEYVRELVSQITIVAYEAEDIIDTFVVNAAAQK--ARSTMKRVIYAF-DHS
SKL---RNVAK-EIQTIKV-KV----KEIYDKKL----FGIE-SL-HGREPSRR----TP
PRKKTP---------IVEEE-NVVGFNEEAKVVMDRL--TKG-S-KELEIVSIVGMGGLG
KTTLAKKIYTDPSIEYHFY-NRAWIYVSQQYSRK-EAFLGILDSLG-LLS-EQM-YRMND
DRLAEELCGQLK-S-NRYLIVIDDVWTNEAWDDLKMAFP-KTS---FGSRILLTSRNTEV
ALHADPE---SPHHLQFLTDEKSWELLCKKVFRK-GSC-PSELEH-LGSEIARRCYGLPL
AIVVVSGLLV-KR-------EKTRDWWKKVADAVSS--Y---VARD-PKE--CMDILALS
YKHLPDHLKVCFIYFGVFPEDFEILVWKLLKLWIAEGLIQ-HLGQECL--EYTAYEYLED
LVDRNLVLIANKRA-NGRIKTCRIHDMLRDLCVKMG--AEERFLEVIKSS--TENH--SL
SSI--PSY-NRRLCVH-SHFLDFVSS--KPYRPHVRSFMCFASEEVDLPREHTSF-----
----------------------IQEAFRLVRVVDLRCISF-------SRFPNEIVQLVHL
RYIAISG-NFKVLPASISNLWNLQTLIV---ETK--SRELDIKVDIWKMSQFRHLYTSA-
LSCLCGPPAQARKDNEDPFVRRNIQTISTVSPTCCTENILARTPS-LRKLGIRGKLVTLV
TTNG-------GSVMFDNLAKLDHLETLKLLNDTFPLHPSQCQIPSLPQW-YKFPPNLKK
LTLSDTFLDWQHI-STLGMLPNLEVLKLKDYAF-KGTHWEPL-DGAFRLLRVLHIGRT-D
LVYWNASSH--HFPRLQHVLLRHCEKLVGIPSSLGEVSSLQNLELYWPLPSAAA------
-SARVIQTQRVNS-------QLLEGIV-NNSFKLFIYPPDL------------------
>itf14g00240.t1
-----------MADAAVEFLLQNLNQLLLYH-DDLLSGVKDQVKSLHKELSLMNAFLK-D
SREN-R-SVSEYVRELVSQIAIVAYEAEDIIDIFVMNVAVQK--GRSTMKRLIQSF-DHS
SKL---RIVAE-EIQTIKV-KV----EEIYDKKL----FGIERRL-HSREPSRR----TT
PQKKAP---------ILEEE-NVVGFNEEAKVIMDRL--TKG-S-KELEIVSIVGMGGLG
KTTLAKKVYTDPSIEYHFY-NRAWIYVSQQYSRK-EVFLGILDSLG-LLS-EHM-YRMND
DRLAEELCDQLR-S-NRYLIVIDDVWTNEAWDDLKIAFP-KTS---HGSRILLTTRNTEV
ALHADPK---SPHHLIPLTDEKSWELLCKKVFPK-GSC-PSELEN-LGWEIARRCYGLPL
AIVVVSGLLV-KR-------EKTHDWWKKVADAVSL--Y---GCRD-PKE-CCMDILALS
YKHLPDHLKVCFIYFGVFPEDSEIPVWKLLKLWVAEGLIQ-HVGQECLE-EYTAEEYLED
LVDRNLVLIVKKRA-NGRIKTCRIHDMLRDLCVKMG--AEERFVEVIKSS--AENH--PL
SLS--PGY-HRRLCVH-SQFLDFVSS--KPNRPHVRSFMCFASEEVDLPREHTSF-----
----------------------IQEAFRLVRVVDLRCISF-------SHFPIGIVQLVHL
RYIAISG-NFKVLPASISNLWNLQTLIV---RTK--SRELDIKVDIWKMSQFRHLYTSA-
LSCLCGPPAQTHKDNEDPFVRRNIQTISTVSPSCCTENILGRTPG-LRKLGIRGKLVTLV
TT-----------VMFDNLAKLEQLETLKLLNDTFPLHPSQCQIPSLPEW-YKFPPNLKK
LTLSDTFLDWQQI-STLGMLPNLEVLKLKDYAF-KGTHWEAL-DGGFRLLRVLDIGRT-D
LVVWNASSH--HFPRLQHVLLRHCEKLVGIPPSLGEVSSLQNVELYWPLPSAAA------
-SARLIQTQKVNN-------QLIQGIV-NNSFKLFIYPPDL------------------
>itf14g00270.t1
----------MMADAVVEFLLENLKQLLLYH-VDLLSGVKDQVESLHRELSLMKAFLK-D
SREK-R-SEYEYVRELVSQITIVAYEAEDIIDTFVVNAAAQK--ARSTMKRVMYAF-DHS
SKL---RNVAK-EIQTIKV-KV----KEIYDKKL----FGIV-SL-HGREPSRR----TT
PQKKAP---------IVEEE-NVVGFNEEAKVVMDRL--TKG-S-KELEIVSIVGMGGLG
KTTLAKKVYTDPSIEYHFY-NRAWIYVSQQYSRK-EVFLGILDSLG-LLS-EQM-YRMND
DRLAEELCGQLK-S-NRYLIAIDDVWTKEAWDDFKMAFP-KTS---YGSRILLTTRNTEV
ALHADPE---SPHHLQFLTDEKSWELLCKKVFRK-GSC-PSELEH-LGWEIARRCYGLPL
AIVVVSGLLV-KR-------EKTRDWWKKVADAVSS--Y---VARD-PKE--CMDILALS
YKHLPDHLKVCFIYFGVFPEDFEIPVWKLLKLWVAEGLIQ-HLGQECL--EYTAEEYLED
LVDRNLVLIAKKRA-NGRIKTCRIHDMLRDLCVKMG--AEERFLEVIKSS--AENH--PL
SLI--PSY-HRRLCVH-SQFLDFVSS--KPYRPHVRSFMCFALEEVDLPREHTSF-----
----------------------IQEAFRLVRVVDLRCISF-------SRFPNEIVQLVHL
RYIAISG-NFKVLPASISNLWNLQTLVV---GTK--SRELDIKVDIWKMSQFRHLYTSA-
LSCLCGPPAQTRKDNEDPFVRRNIQTISTVSPSCCTENILARAPG-LRKLGIRGKLVTLV
TANG-------GSVMFDNLAKLEQLETLKLLNDTFPLHPSQCQIPSLPQW-YKFPPNLKK
LTLSDTFLDWQQI-STLGMLPNLEVLKLKDYAF-KGTHWEPL-DGGFRLLRVLHIGRT-D
LVYWNASSH--HFPRLQHVLLRHCEKLVGIPPSLGEVSSLQNVELYWPLPSAAA------
-SGRLIQTQKVNN-------QLLQGIV-NNSFKLFIYPPDL------------------
>XP_031101362.1
-----------MADAVVEFLLENLKQLLLYH-VDLLSGVKDQVESLHRELSLMKAFLK-D
SREK-R-SEYEYVRELVSQITIVAYEAEDIIDTFVVNAAAQK--ARSTMKRVIYAF-DHS
SKL---RNVAK-EIQTIKV-KV----KEIYDKKL----FGIE-SL-HGREPFRR----TT
PQKKAP---------IVEEE-NVVGFNEEAKVVMDRL--TKG-S-KELEIVSIVGMGGLG
KTTLAKKVYTDPSIEYHFY-NRAWIYVSQQYNRK-EVFLGILDSLG-LLS-EKM-YRMND
DRLAEELCGQLK-S-NRYLIVIDDVWTKEAWDDLKMAFP-KTS---YGSRILLTTRNTEV
ALHADPE---SPHHLQFLTDEKSWELLCKKVFRK-GSC-PSELEH-LGWEIARRCYGLPL
AIVVVSGLLV-KR-------EKTRDWWKKVADAVSS--Y---VARD-PKE--CMDILALS
YKHLPDHLKVCFIYFGVFPEDFEIPVWKLLKLWVAEGLIQ-PLGQECL--EYTAEEYLED
LVDRNLVLIAKKRA-NGRIKTCRIHDMLRDLCVKMG--AEERFLEVIKSS--AENH--PL
SLI--PSY-HRRLCVH-SQFLDFVSS--KPYRPHVRSFMCFALEEVDLPREHTSF-----
----------------------IQEAFRLVRVVDLRCISF-------SRFPNEIVQLVHL
RYIAISG-NFKVLPASISNLWNLQTLIV---GTK--SRELDIKVDIWKMSQFRHLYTSS-
LSCLCGPPAQTRKDNEDPFVRRNIQTISTVSPSCCTKNILARAPG-LRKLGIRGKLVTLV
TANG-------GSVMFDNLAKLDHLETLKLLNDTFPLHPSQCQIPSLPQW-YKFPPNLKK
LTLSDTFLDWQQI-STLGMLPNLEVLKLKDYAF-KGTHWEPL-DGGFRLLRVLHIGRT-D
LVYWNASSH--HFPRLQRVLLRHCEKLVGIPPSLGEVSSLQNVELYWPLPSAAA------
-SARVIQTQKLNN-------QLVQGIV-NNSFKLFIYPPDL------------------
>XP_023772986.1
-----------MADAVVEFLLENLKQLLLYN-SDLIYGVKGQVDSLYRELSLMNAFLK-D
AKEK-R-NEYEYVRELVRQIRDVAYEAEDIIDTFVVNSAMQK--ERSTFSRIVHVF-DYP
TKL---RSVAK-DIESIKT-KV----KEIYDNKM----FGIE-AL-YTVESSNRA--SSS
SQRRKP---------MVEED-NVVGFDEEAKELVSRL--TNI-S-ELLEVVSIVGMGGLG
KTTLAKKVFCDPAIEFHFF-VRSWVYVSQEYNRK-ELLLAILTSVVDYPS-EQM-YKLNE
EMLVEEIYKHLN-G-RRYLVVLDDVWTPDAWNDLKMAFP-NQN---CGSRILLTSRNTDV
ALIANPD--SLPHHLKFLNDDESWELLSTKVFRR-GSC-PFELVE-LGATIARKCYGLPL
AIVVVAGLLL-KK-------DKTRDLWKKVAESVSS--Y---VARD-PKQ--CMDVLALS
YKHLPDHLKVCFIYFGAFPEDYPIPVWKLLNLWVAEGFIQ-QKGQDCL--EDLAEDYLED
LVERNLILVAKRRS-NGRIKTCRVHDMLRDLCLKEA--SEEKFLQVIKGH-QILDS-NSL
I----IPY-HRRLCVH-SHVMNFIHS--RPSGPHVRSFLCFPCEEKELSREHTSF-----
----------------------IHESFKLVRVIDMMSINI-------SRFPIEITQLVHL
RYIALFG-NFKVVPPSISKLWSLQSLIV---ETT--SRDLDIQVDIWKMSQFRHLRTSG-
SSRLHGPKAKTRMDNEDPFVQRNIQTISTISPDSCTENILARTPN-LKKLGIRGKLSLLM
EEKRSGIT--CAPSLFDNFAKLDNLEKLKLLNDTFPRPPPEGKLRGLPSL-YKFPPHLNK
LTLSDTLLDWKHM-STIGMLPHLQVLKLKVYAF-KGAEWEAL-DGGFRLLKVLQIGKT-D
LVVWKASGH--HFPRLEHVVVEQCSNLLGIPVGLADVSALKSLELY-HTPSAVD------
-SARLIQQQKKM----Q----QQMLVT-SHGFKLLIYPPE-------------------
>KAD7117598.1
-----------MADAVVEFLLENLKQLLLYN-SDLISGVKDRVESLYKELSLMKAFLK-D
SKEK-R-SEYEYVRELVRQIRDVAYEAEDTIDTFVVNAAMQK--ERSTFGKIFHAL-DYP
TKL---RSVAK-DIESIKT-KV----KEIYDTKR----FGIE-AL-YAGESSKK---SSS
SHKRKP---------VVEED-NVVGFDEEAKEVVSRL--TNI-T-ESLEVVSVVGMGGLG
KTTLAKKVYCDPDIEFHFT-VRAWVYVSQDYNRK-EVLFGILGSLV--PSSDLN-FSMNE
EMIVEEICKQLN-G-RRYLIVLDDVWTPDAWNDLKKAFP-NQD---CGSRILLTSRNTDV
ALIANPD--AHPHHLRFLNENESFELLCRKVFRK-KSC-PSELDE-LGRTIAKNCAGLPL
AIVVIAGLLL-KK-------DKTRDLWRKVAENVGS--Y---VARD-PKQ--CLDVLALS
YKHLPDHLKVCFIYFGAFPEDYSIPVWKLVMLWVAEGFIQ-QNGQECL--EDVAEEYLED
LVERNLILIAKKRA-NGRIKTCRIHDMLRDLCLREA--AEEKFLQVIKQN-MQQDP-SSF
VPTG--NY--RRLCVH-SHVMNFIHS--KPGGSQVRSFLCFPSEETELSREHASF-----
----------------------IHDTFKLVRVLDMRSINI-------SRFPAEITQLVHL
RYISIFG-NFKVLPPSISKLWNLQSLIV---ETT--ARDLDIQ-----------------
------------------------------------------------------------
---------------------LVNLENLKLLNDTFPRPPSEGKLKKLPPL-YKFPPHLNK
LTLSDTLLDWKHM-STIAMLPNLEVLKLKMYAF-KGRQWDPL-DGGFHLLKYLKIGKT-D
LVNWKAWGH--HFPRLEHVVVEHCGDLVGIPYGLADVSALQTIELH-HTPRAVE------
-SARLIQRQKLI----QQQ-QQQQYMK-NDGFKLLIYPPQS------------------
>KAD7117613.1
-----------MADAVVEFLLENLKQLLLYN-SDLISGVKDRVESLYKELSLMKAFLK-D
SKEK-R-GEYEYVRELVRQIRDVAYEAEDTIDTFVVNAAMQK--ERSTFGKIFHAL-DYP
TKL---RSVAK-DIESIKT-KV----KEIYDTKR----FGIE-AL-YAGESSKK---SSS
SHKRKP---------VVEED-NVVGFDEEAKEVVSRL--TNI-T-ESLEVVSVVGMGGLG
KTTLAKKVYCDPDIEFHFT-VRAWVYVSQEYNRK-EVLFGILGSLV--PSSDLN-FSMNE
EMIVEEICKQLN-G-RRYLIVLDDVWTPDAWNDLKKAFP-NQD---CGSRILLTSRNTDV
ALIANPD--AHPHHLRFLNENESFELLCRKVFRK-KSC-PSELDE-LGRTIAKNCAGLPL
AIVVIAGLLL-KK-------DKTRDLWKKVAENVGS--Y---VARD-PKQ--CLDVLALS
YKHLPDHLKVCFIYFGAFPEDYSIPVWKLVMLWVAEGFIQ-QNGQECL--EDVAEEYLED
LVERNLILIAKKRA-NGRIKTCRIHDMLRDLCLREA--AEEKFLQVIKQN-MQQDP-SSF
VPTG--NY--RRLCVH-SHVMNFIHS--KPGGSQVRSFLCFPSEETELSREHASF-----
----------------------IHDTFKLVRVLDMRSINI-------SRFPAEITQLVHL
RYISIFG-NFKVLPPSISKLWNLQSLIV---ETT--ARDLDIQVDIWKMSQFRHLHTNG-
SSRLHGPQAKTRMDNEDPFVQGKIQTISTVSPDSCTENILARTPN-LKKLGVRGKLVILM
EENN-------NSSLFHNLAKLVNLENLKLLNDTFPRPPSEGKLKKLPPL-YKFPPHLNK
LTLSDTLLDWKHM-STIAMLPNLEVLKLKMYAF-KGRQWDPL-DGGFHLLKYLKIGKT-D
LVNWKAWGH--HFPRLEHVVVEHCGDLVGIPYGLADVSALQTIELH-HTPRAVE------
-SARLIQRQKLIQQQQQQQ-QQQQYMK-NDGFKLLIYPPQS------------------
>CAA3014709.1
-----------MADAIVEFLLVNLKELLLYH-VDLISGVKDQVESLHKELSLMKAFLK-D
SREK-R-NESEYVRESVRQITAVAYKAEDIIDTFVVNEASKK---RRGVKKMIPGF-GNK
NLL----NLAK-DIESIKT-TV----KEIYDKKM----CGIE-SL-QNGEPSRR----SA
RQKREP---------FVEDE-NVVGFDEEARTIIDRL--TEG-S-EQLEIVSVVGMGGLG
KTTLARKVYSDPRIEYHFY-LRAWTYVSQEYSRR-EVFLGILESLN--LNFDQM-YKMSD
EKLAEELCKHLR-N-NKYLIVIDDVWTKEAWDDLRRAFP-KTK---LGSRILLTSRNTEV
AKLADPY--SHPHHLRFLTEEESWELLCRKVFGR-GSC-PSELEN-LGKIIATKCCGLPL
AIVVISGLLI-KK-------DKNRDWWRKVAESVSS--Y---VAKD-PKQ--CMDVLALS
YRHLPEHLKICFLYFGVFPEDYEIPVWKLLRLWAAEGFIQ-ETEHEDL--EDTAEDYLED
LVDRNLVLVGKRRA-NGRIKTCRIHDMLRDLCLREG--KDDKFLQVIKSS--EQNP-FLS
TPF--END-CRRLCIH-SKILEFISS--KPSYPYVRSFLCFATEEMDLPRRDTSS-----
----------------------IYEAFELLRVLDLRPICF-------PLFPKELDHLVHL
RFIVLFG-QFKKIPSQISSLWNLQTLIV---RTS--SRDLDIEANIWKMKQFRHLYVTG-
LSRLSGPLAQTRRDNEDPFVRSNIKTISTILPDSCTENVLARTPG-LKKLGIRGRLAKLM
EIRG-------GSSLFDNLSKLGKLETLKLLNDTYPEPPAHCVVPGLPQH-YKFPPNLKK
LTLSDTLLDWGHM-STLGVLPNLEVLKLKDNAF-EGSHWKPL-DGGFRLLKVLQIGKT-N
LVRWDALGH--HFPKLQSVVLKHCTSLVAIPSGLGEVSVLQNMELYWPTKTAVV------
-SARVIHQQKLQL---QSK-QQQV----NNLFKLVIYPPDC------------------
>XP_022877138.1
-----------MADAIVEFLLVNLKELLLYH-VDLISGVKDQVESLHKELSLMKAFLK-D
SREK-R-NESEYVRESVRQITAVAYKAEDIIDTFVVNEASKK---RRGVKKMIPGF-GNK
NLL----NLAK-DIESIKT-TV----KEIYDKKM----CGIE-SL-QNGEPSRR----SA
RQKREP---------FVEDE-NVVGFDEEARTIIDRL--TEG-S-EQLEIVSVVGMGGLG
KTTLARKVYSDPRIEYHFY-LRAWTYVSQEYSRR-EVFLGILESLN--LNFDQM-YKMSD
EKLAEELCKHLR-N-NKYLIVIDDVWTKEAWDDLRRAFP-KTK---LGSRILLTSRNTEV
AKLADPY--SHPHHLRFLTEEESWELLCRKVFGR-GSC-PSELEN-LGKIIATKCCGLPL
AIVVISGLLI-KK-------DKNRDWWRKVAESVSS--Y---VAKD-PKQ--CMDVLALS
YRHLPEHLKICFLYFGVFPEDYEIPVWKLLRLWAAEGFIQ-ETEHEDL--EDTAEDYLED
LVDRNLVLVGKRRA-NGRIKTCRIHDMLRDLCLREG--KDDKFLQVIKSS--EQNP-FLS
TPF--END-CRRLCIH-SKILEFISS--KPSYPYVRSFLCFATEEMDLPRRDTSS-----
----------------------IYEAFELLRVLDLRPICF-------PLFPKELDHLVHL
RFIVLFG-QFKKIPSQISSLWNLQTLIV---RTT--SRDLDIEANIWKMKQFRHLYVTG-
LSRLSGPLAQTRRDNEDPFVRSNIKTISTILPDSCTENVLARTPG-LKKLGIRGRLAKLM
EIRG-------GSSLFDNLSKLGKLETLKLLNDTYPEPPAHCVVPGLPQH-YKFPPNLKK
LTLSDTLLDWGHM-STLGVLPNLEVLKLKDNAF-EGSHWKPL-DGGFRLLKVLQIGKT-N
LVRWDALGH--HFPKLQSVVLKHCTSLVAIPSGLGEVSVLQNMELYWPTKTAVV------
-SARVIHQQKLQL---QSK-QQQV----NNLFKLVIYPPDC------------------
>GFP83585.1
-----------MADAVVEFLLQNIKELLLYH-ADLIYGLHDQVESLHKELSLMKAFLK-D
SRDK-H-DESEYVREVVRQITDVAYEAEDIIDAFVVNASIQK---RSTIRKVMRAF-DNA
SLL---RNVGR-EIESIRV-KV----KEIYDKKM----FGIV-SM-ARSEPVRK----HS
REKRPP---------LVEEANNVVGFDEETKIVIDRL--TRG-S-KHLEVVSVIGMGGLG
KTTLARKVYVDPSIEYHFY-LRAWVYMSQEYSRR-EVFRAILESLG-LIN-DQM-LKMSD
DWLGEELCRHLR-N-NRFLIVIDDVWTREAWDDIRAAFP-NTN---SGSRVLLTSRNREV
ALHANPD--GPPHNLRFLTDDESWELLCRKTFRK-ECC-PPELDG-LGKQIAKKCYGLPL
AIVVISGLLL-KK-------EKTHDWWKKVADSVST--Y---VAKD-PKQ--CMDVLALS
YNHLPDHLKVCFIYFGVFPEDFEIPVWKLLRLWVAEGFVQ-ENGQECL--EDLAEEYLED
LVDRNLVLVAKMKA-NGQIKTCRIHDMLRDLCVKEG--AEQKSLQVIKGR-------PFL
TSMIQSNY-HRRLCIH-SNVLDFISS--KPVGRHVRSFLCFVSEDTSVPRQYTSF-----
----------------------VGETFRLVRVLDLRSVNF-------PRFPNEIVHLIHL
RFIALYG-NFKILPAAIANLWNLQTIII---WTT--CRELDILADIWKMLQFRHLHTNG-
ISTLRGPPAQTRKNYEDPFVRRNILTISTISPDSCTENVLARTPN-LRKLAIRGRIVKLV
EEKG-------G---FDVLAKLDRLESLKLINDAFPLDPSRCIVTGLPPS-YKFPPSLKK
VTLSDTLLGWDHM-STLGMLPNLEVLKLRDYAF-KGSHWEPL-DGGFRLLRVLQIGRT-D
LVRWDARGH--HFPRLQRVVFRLCSSLEAVPAGLAEVAGLQSMELYWPKTSAAC------
-SARSIRQRKLKM-------QQEMGLMKDDAFKLLIYPPDI------------------
>TMW96171.1
-----------MADAVVEFLLLNLKQLLLYH-VDLLSGVKDEVESLHRELSLMKAFLK-D
SREK-R-SEYEYVRELVSQITIVAYEAEDIIDTFVTNAAMQK--ARSTVRRAFHVF-DHS
SKL---RNVAK-EIESIKV-KV----KEIYDKKM----FGIQ-SL-HGGESSHR----SP
PQKRVP---------MVEEE-NVVGFDDEARKISSRL--TNG-S-EELEIISIVGMGGLG
KTTLAKKVYTDPSIEFHFY-NRAWIYVSQQYSRK-EVFLGILDSLS-LIT-DEM-YKMND
EKLAGELFSHLR-S-KRYLVVIDDVWTMEAWDDLQMAFP-KTA---SGSRILLTTRNTEV
ALHANPE--GLPHHLRFLTHEESWELLSKKVFRK-GIC-PLELED-IGLQIAKKCYGLPL
AIVVVSGLLL-KK-------EKTRDWWKKIANDVSS--Y---VARD-PKQ--CMDVLALS
YKHLPDHLKVCFIYFGVFPEDFEIPVWKLLRLWTSEGFVQ-KMGQECL--EDTAEEYLED
LVDRNLVLVAKKRA-SGRIKTCRIHDMLRDLSVKMG--SEEKFLEVFKES--AQNH--SL
SPI--SKY-HRRLCVH-SHFLDFITS--RPFGPNVRSFLCFASEEMELLREHTSF-----
----------------------LHEAFRLVRVLDLKYINF-------PRFPTEIVQLVHL
RYIALSG-NFRVLPASISKLWNLETLIV---GTK--SRELDIQVDIWKMSQFKHLYTSG-
LSCLRGPPAKTRKDNADPFVRRNIQTISTVLPDCCKENILARTPG-LRKLGIRGKLATLV
ATNG-------DSSLFDNLAKLDNLETLKLLNDTFPLPPSQCQIPGLPQS-YKFPPNLKK
LTLSDTFLEWSHI-STLGMLPNLEVLKLKDYAF-KGTQWEPL-DGGFRLLRVLHIGRT-N
LEHWNASGH--HFPRLQQVFLKHCSSLNEIPFGLVEVSSLQNMELFWPTPAAAA------
-SARIIQQEKQEG-------D----IK-DNVFKLVIYPPDI------------------
>KAG5579171.1
-----------MADAVVEFLLLNLKQLLLYH-VDLLSGVKDQVESLHRELSLMKAFLK-D
SREK-R-SEYEYVRELVSQITIVAYEAEDIIDTFVTNAAMQK--ARSTVRRALHVF-DHS
SKL---RNVAK-EIESIKV-KV----KEIYDKKM----FGIQ-SL-HGGESSRR----SP
PQKRVP---------MVEEE-NVVGFDDEARKISSRL--TNG-S-EELEIISIVGMGGLG
KTTLAKKVYTDPSVEFHFY-NRAWIYVSQLYSRK-EVFLGILDSLG-LIT-DEM-YKMND
EKLAGELFSHLR-S-KRYLVVIDDVWTLEAWDDLQMAFP-KTA---SGSRILLTTRNTEV
ALHANPE--GLPHHLRFLTHEESWELLSKKVFRK-GSC-PLELED-IGLQIAKKCDGLPL
AIVVVSGLLL-KK-------EKTRDWWKKVANDVSS--Y---IARD-PKQ--CMDVLALS
YKHLPDHLKVCFIYFGVFPEDFEIPVWKLLRLWTSEGFIQ-QMGQECL--EDTAEEYLED
LVDRNLVLVAKKRT-NGRIKSCRIHDMLRDLSVKMG--SEEKFLEVFKES--AQNH--SL
SSI--SKY-HRRLCVH-SHFLDFITS--RPFGPNVRSFLCFASEEMELLREHTSF-----
----------------------LHEAFRLVRVLDLKYINF-------PRFPNEIVQLVHL
RYIALSG-NFRVLPASISKLWNLETLIV---RTK--SRELDIQVDIWKMSQFKHLYTSG-
LSCLRGPPAKTRKDNEDPFVRRNIQTISTVLPDCCKENILARTPG-LRKLGIRGKLATLV
ATNG-------DSSLFDNLAKLDNLETLKLLNDTFPLPPSQCQIPSLPQS-YKFPPNLKK
LTLSDTSLDWSHI-STLGMLPALEVLKLKDYAF-KGTQWEPL-DGGFRLLRVLHIGRT-N
LEHWNASGH--HFPRLQQVFLKHCSSLNEIPFGLVEVPSLQNMDLFWPTPAAAE------
-SARIIQQEKQEG-------D----IK-DNVFKLVIYPPDI------------------
>XP_015055785.1
-----------MADAVVEFLLLNLKQLLLYH-VDLLSGVKDEVESLHRELSLMKAFLK-D
SREK-R-SEYEYVRELVSQITVVAYEAEDIIDTFVTNAAMQK--ARSTVRRAFHVF-DHS
SKL---RNVAK-EIESIKV-KV----KEIYDKKM----FGIQ-SL-HGGESSHR----SP
PQKRVP---------MVEEE-NVVGFDDEARKISSRL--TNG-S-EELEIISIVGMGGLG
KTTLAKKVYTDPSIEFHFY-NRAWIYVSQQYSRK-EVFLGILDSLS-LIT-DEM-YKMND
EKLAGELFSHLR-S-KRYLVVIDDVWTMEAWDDLQMAFP-KTA---SGSRILLTTRNTEV
ALHANPE--GLPHHLRFLTHEESWELLSKKVFRK-GIC-PLELED-IGLQIAKKCYGLPL
AIVVVSGLLL-KK-------EKTRDWWKKIANDVSS--Y---VARD-PKQ--CMDVLALS
YKHLPDHLKVCFIYFGVFPEDFEIPVWKLLRLWTSEGFVQ-KMGQECL--EDTAEEYLED
LVDRNLVLVAKKRA-SGRIKTCRIHDMLRDLSVKMG--SEEKFLEVFKES--AQNH--SL
SPI--SKY-HRRLCVH-SHFLDFITS--RPFGPNVRSFLCFASEEMELLREHTSF-----
----------------------LHEAFRLVRVLDLKYINF-------PRFPTEIVQLVHL
RYIALSG-NFRVLPASISKLWNLETLIV---GTK--SRELDIQVDIWKMSQFKHLYTSG-
LSCLRGPPAKTRKDNADPFVRRNIQTISTVLPDCCKENILARTPG-LRKLGIRGKLATLV
ATNG-------DSSLFDNLAKLDNLETLKLLNDTFPLPPSQCQIPGLPQS-YKFPPNLKK
LTLSDTFLDWSHI-STLGMLPNLEVLKLKDYAF-KGTQWEPL-DGGFRLLRVLHIGRT-N
LEHWNASGH--HFPRLQQVFLKHCSSLNEIPFGLVEVSSLQNMELFWPTPAAAA------
-SARIIQQEKQEG-------D----IK-DNVFKLVIYPPDI------------------
>XP_006366308.1
-----------MADAAVEFLLLNLKQLLLYH-VELLSGVKDQVESLHRELSLMKAFLK-D
SREK-R-SEYEYVRELVSQITIVAYEAEDIIDTFVTNAAMQK--ARSPVGRALHVF-DHS
SKL---RNVAK-EIESIKV-KV----KEIYDKKM----FGIQ-SL-HGGESSRR----SP
PQKRVP---------MVEEE-NVVGFDDEAMKISSRL--TNG-S-EELEIISIVGMGGLG
KTTLAKKVYTDPSVEFHFY-NRAWIYVSQLYSRK-EVFLGILDSLG-LIT-DEM-YKMND
EKLAGELFSHLR-S-KRYLVVIDDVWTMEAWDDLQMAFP-KTA---SGSRILLTTRNTEV
ALHANPE--GLPHHLRFLTHEESWELLSKKVFRK-GSC-PLELED-IGLQIAKKCYGLPL
AIVVVSGLLL-KK-------EKTRDWWKKVANDVSS--Y---VARD-PKQ--CMDVLALS
YKHLPDHLKVCFIYFGVFPEDFEIPVWKLLRLWTSEGFIQ-QMGQECL--EDTAEEYLED
LVDRNLVLVAKKRA-NGRIKSCRVHDMLRDLSVKMG--SEEKFLEVFKES--AQNH--SL
SSI--SKY-HRRLCVH-SHFLDFITS--RPFGPNVRSFLCFASEEMELLREHTSF-----
----------------------LHEAFRLVRVLDLKYINF-------PRFPNEIVQLVHL
RYIALSG-NFRVLPASISKLWNLETLIV---RTK--SRELDIQVDIWKMSQFKHLYTSG-
LSCLRGPPAKTRKDNEDPFVRRNIQTISTVLPDCCKENILARTPG-LRKLGIRGKVATLV
ATNG-------DSSLFDNLAKLDNLETLKLLNDTFPLPPSQCQISGLPQS-YKFPPNLKK
LTLSDTFLDWSHI-STLGMLPNLEVLKLKDYAF-KGTQWEPL-DGGFRLLRVLHIGRT-N
LEHWNASGH--HFPRLQQVFLKHCSSLNEIPFGLVEVPSLQNMELFWPTPAAAA------
-SARFIQQEKQKG-------D----IK-DNVFKLVIYPPDI------------------
